# Supplementary material for: Fast but not furious: a streamlined selection method for genome-edited cells
Source: Life Sci Alliance. 2021 Apr 26;4(6):e202101051. doi: 10.26508/lsa.202101051 (PMC8127327; doi:10.26508/lsa.202101051)
Supplement: Supplementary file 1 [file LSA-2021-01051_Supplemental_Data_1.zip]

Archive with 552 entries (544 files):
- SANGER and Deep Sequencing/
- SANGER and Deep Sequencing/ACTB/
- SANGER and Deep Sequencing/ACTB/10_S10_L001_R1_001.fastq
- SANGER and Deep Sequencing/ACTB/11_S11_L001_R1_001.fastq
- SANGER and Deep Sequencing/ACTB/12_S12_L001_R1_001.fastq
- SANGER and Deep Sequencing/ACTB/13_S13_L001_R1_001.fastq
- SANGER and Deep Sequencing/ACTB/14_S14_L001_R1_001.fastq
- SANGER and Deep Sequencing/ACTB/15_S15_L001_R1_001.fastq
- SANGER and Deep Sequencing/ACTB/16_S16_L001_R1_001.fastq
- SANGER and Deep Sequencing/ACTB/17_S17_L001_R1_001.fastq
- SANGER and Deep Sequencing/ACTB/18_S18_L001_R1_001.fastq
- SANGER and Deep Sequencing/ACTB/19_S19_L001_R1_001.fastq
- SANGER and Deep Sequencing/ACTB/1_S1_L001_R1_001.fastq
- SANGER and Deep Sequencing/ACTB/20_S20_L001_R1_001.fastq
- SANGER and Deep Sequencing/ACTB/21_S21_L001_R1_001.fastq
- SANGER and Deep Sequencing/ACTB/22_S22_L001_R1_001.fastq
- SANGER and Deep Sequencing/ACTB/23_S23_L001_R1_001.fastq
- SANGER and Deep Sequencing/ACTB/24_S24_L001_R1_001.fastq
- SANGER and Deep Sequencing/ACTB/25_S25_L001_R1_001.fastq
- SANGER and Deep Sequencing/ACTB/26_S26_L001_R1_001.fastq
- SANGER and Deep Sequencing/ACTB/27_S27_L001_R1_001.fastq
- SANGER and Deep Sequencing/ACTB/28_S28_L001_R1_001.fastq
- SANGER and Deep Sequencing/ACTB/29_S29_L001_R1_001.fastq
- SANGER and Deep Sequencing/ACTB/2_S2_L001_R1_001.fastq
- SANGER and Deep Sequencing/ACTB/30_S30_L001_R1_001.fastq
- SANGER and Deep Sequencing/ACTB/31_S31_L001_R1_001.fastq
- SANGER and Deep Sequencing/ACTB/32_S32_L001_R1_001.fastq
- SANGER and Deep Sequencing/ACTB/33_S33_L001_R1_001.fastq
- SANGER and Deep Sequencing/ACTB/34_S34_L001_R1_001.fastq
- SANGER and Deep Sequencing/ACTB/35_S35_L001_R1_001.fastq
- SANGER and Deep Sequencing/ACTB/36_S36_L001_R1_001.fastq
- SANGER and Deep Sequencing/ACTB/37_S37_L001_R1_001.fastq
- SANGER and Deep Sequencing/ACTB/38_S38_L001_R1_001.fastq
- SANGER and Deep Sequencing/ACTB/39_S39_L001_R1_001.fastq
- SANGER and Deep Sequencing/ACTB/3_S3_L001_R1_001.fastq
- SANGER and Deep Sequencing/ACTB/40_S40_L001_R1_001.fastq
- SANGER and Deep Sequencing/ACTB/41_S41_L001_R1_001.fastq
- SANGER and Deep Sequencing/ACTB/42_S42_L001_R1_001.fastq
- SANGER and Deep Sequencing/ACTB/43_S43_L001_R1_001.fastq
- SANGER and Deep Sequencing/ACTB/44_S44_L001_R1_001.fastq
- SANGER and Deep Sequencing/ACTB/45_S45_L001_R1_001.fastq
- SANGER and Deep Sequencing/ACTB/46_S46_L001_R1_001.fastq
- SANGER and Deep Sequencing/ACTB/47_S47_L001_R1_001.fastq
- SANGER and Deep Sequencing/ACTB/48_S48_L001_R1_001.fastq
- SANGER and Deep Sequencing/ACTB/49_S49_L001_R1_001.fastq
- SANGER and Deep Sequencing/ACTB/4_S4_L001_R1_001.fastq
- SANGER and Deep Sequencing/ACTB/50_S50_L001_R1_001.fastq
- SANGER and Deep Sequencing/ACTB/51_S51_L001_R1_001.fastq
- SANGER and Deep Sequencing/ACTB/52_S52_L001_R1_001.fastq
- SANGER and Deep Sequencing/ACTB/53_S53_L001_R1_001.fastq
- SANGER and Deep Sequencing/ACTB/54_S54_L001_R1_001.fastq
- SANGER and Deep Sequencing/ACTB/55_S55_L001_R1_001.fastq
- SANGER and Deep Sequencing/ACTB/56_S56_L001_R1_001.fastq
- SANGER and Deep Sequencing/ACTB/57_S57_L001_R1_001.fastq
- SANGER and Deep Sequencing/ACTB/58_S58_L001_R1_001.fastq
- SANGER and Deep Sequencing/ACTB/59_S59_L001_R1_001.fastq
- SANGER and Deep Sequencing/ACTB/5_S5_L001_R1_001.fastq
- SANGER and Deep Sequencing/ACTB/60_S60_L001_R1_001.fastq
- SANGER and Deep Sequencing/ACTB/61_S61_L001_R1_001.fastq
- SANGER and Deep Sequencing/ACTB/62_S62_L001_R1_001.fastq
- SANGER and Deep Sequencing/ACTB/63_S63_L001_R1_001.fastq
- SANGER and Deep Sequencing/ACTB/64_S64_L001_R1_001.fastq
- SANGER and Deep Sequencing/ACTB/65_S65_L001_R1_001.fastq
- SANGER and Deep Sequencing/ACTB/66_S66_L001_R1_001.fastq
- SANGER and Deep Sequencing/ACTB/67_S67_L001_R1_001.fastq
- SANGER and Deep Sequencing/ACTB/68_S68_L001_R1_001.fastq
- SANGER and Deep Sequencing/ACTB/69_S69_L001_R1_001.fastq
- SANGER and Deep Sequencing/ACTB/6_S6_L001_R1_001.fastq
- SANGER and Deep Sequencing/ACTB/70_S70_L001_R1_001.fastq
- SANGER and Deep Sequencing/ACTB/71_S71_L001_R1_001.fastq
- SANGER and Deep Sequencing/ACTB/72_S72_L001_R1_001.fastq
- SANGER and Deep Sequencing/ACTB/73_S73_L001_R1_001.fastq
- SANGER and Deep Sequencing/ACTB/74_S74_L001_R1_001.fastq
- SANGER and Deep Sequencing/ACTB/75_S75_L001_R1_001.fastq
- SANGER and Deep Sequencing/ACTB/76_S76_L001_R1_001.fastq
- SANGER and Deep Sequencing/ACTB/77_S77_L001_R1_001.fastq
- SANGER and Deep Sequencing/ACTB/78_S78_L001_R1_001.fastq
- SANGER and Deep Sequencing/ACTB/79_S79_L001_R1_001.fastq
- SANGER and Deep Sequencing/ACTB/7_S7_L001_R1_001.fastq
- SANGER and Deep Sequencing/ACTB/80_S80_L001_R1_001.fastq
- SANGER and Deep Sequencing/ACTB/81_S81_L001_R1_001.fastq
- SANGER and Deep Sequencing/ACTB/82_S82_L001_R1_001.fastq
- SANGER and Deep Sequencing/ACTB/83_S83_L001_R1_001.fastq
- SANGER and Deep Sequencing/ACTB/84_S84_L001_R1_001.fastq
- SANGER and Deep Sequencing/ACTB/85_S85_L001_R1_001.fastq
- SANGER and Deep Sequencing/ACTB/86_S86_L001_R1_001.fastq
- SANGER and Deep Sequencing/ACTB/87_S87_L001_R1_001.fastq
- SANGER and Deep Sequencing/ACTB/88_S88_L001_R1_001.fastq
- SANGER and Deep Sequencing/ACTB/89_S89_L001_R1_001.fastq
- SANGER and Deep Sequencing/ACTB/8_S8_L001_R1_001.fastq
- SANGER and Deep Sequencing/ACTB/90_S90_L001_R1_001.fastq
- SANGER and Deep Sequencing/ACTB/91_S91_L001_R1_001.fastq
- SANGER and Deep Sequencing/ACTB/92_S92_L001_R1_001.fastq
- SANGER and Deep Sequencing/ACTB/93_S93_L001_R1_001.fastq
- SANGER and Deep Sequencing/ACTB/94_S94_L001_R1_001.fastq
- SANGER and Deep Sequencing/ACTB/95_S95_L001_R1_001.fastq
- SANGER and Deep Sequencing/ACTB/96_S96_L001_R1_001.fastq
- SANGER and Deep Sequencing/ACTB/9_S9_L001_R1_001.fastq
- SANGER and Deep Sequencing/AFP/
- SANGER and Deep Sequencing/AFP/100_S100_L001_R1_001.fastq
- SANGER and Deep Sequencing/AFP/101_S101_L001_R1_001.fastq
- SANGER and Deep Sequencing/AFP/102_S102_L001_R1_001.fastq
- SANGER and Deep Sequencing/AFP/103_S103_L001_R1_001.fastq
- SANGER and Deep Sequencing/AFP/104_S104_L001_R1_001.fastq
- SANGER and Deep Sequencing/AFP/105_S105_L001_R1_001.fastq
- SANGER and Deep Sequencing/AFP/106_S106_L001_R1_001.fastq
- SANGER and Deep Sequencing/AFP/107_S107_L001_R1_001.fastq
- SANGER and Deep Sequencing/AFP/108_S108_L001_R1_001.fastq
- SANGER and Deep Sequencing/AFP/109_S109_L001_R1_001.fastq
- SANGER and Deep Sequencing/AFP/110_S110_L001_R1_001.fastq
- SANGER and Deep Sequencing/AFP/111_S111_L001_R1_001.fastq
- SANGER and Deep Sequencing/AFP/112_S112_L001_R1_001.fastq
- SANGER and Deep Sequencing/AFP/113_S113_L001_R1_001.fastq
- SANGER and Deep Sequencing/AFP/114_S114_L001_R1_001.fastq
- SANGER and Deep Sequencing/AFP/115_S115_L001_R1_001.fastq
- SANGER and Deep Sequencing/AFP/116_S116_L001_R1_001.fastq
- SANGER and Deep Sequencing/AFP/117_S117_L001_R1_001.fastq
- SANGER and Deep Sequencing/AFP/118_S118_L001_R1_001.fastq
- SANGER and Deep Sequencing/AFP/119_S119_L001_R1_001.fastq
- SANGER and Deep Sequencing/AFP/120_S120_L001_R1_001.fastq
- SANGER and Deep Sequencing/AFP/121_S121_L001_R1_001.fastq
- SANGER and Deep Sequencing/AFP/122_S122_L001_R1_001.fastq
- SANGER and Deep Sequencing/AFP/123_S123_L001_R1_001.fastq
- SANGER and Deep Sequencing/AFP/124_S124_L001_R1_001.fastq
- SANGER and Deep Sequencing/AFP/125_S125_L001_R1_001.fastq
- SANGER and Deep Sequencing/AFP/126_S126_L001_R1_001.fastq
- SANGER and Deep Sequencing/AFP/127_S127_L001_R1_001.fastq
- SANGER and Deep Sequencing/AFP/128_S128_L001_R1_001.fastq
- SANGER and Deep Sequencing/AFP/129_S129_L001_R1_001.fastq
- SANGER and Deep Sequencing/AFP/130_S130_L001_R1_001.fastq
- SANGER and Deep Sequencing/AFP/131_S131_L001_R1_001.fastq
- SANGER and Deep Sequencing/AFP/132_S132_L001_R1_001.fastq
- SANGER and Deep Sequencing/AFP/133_S133_L001_R1_001.fastq
- SANGER and Deep Sequencing/AFP/134_S134_L001_R1_001.fastq
- SANGER and Deep Sequencing/AFP/135_S135_L001_R1_001.fastq
- SANGER and Deep Sequencing/AFP/136_S136_L001_R1_001.fastq
- SANGER and Deep Sequencing/AFP/137_S137_L001_R1_001.fastq
- SANGER and Deep Sequencing/AFP/138_S138_L001_R1_001.fastq
- SANGER and Deep Sequencing/AFP/139_S139_L001_R1_001.fastq
- SANGER and Deep Sequencing/AFP/140_S140_L001_R1_001.fastq
- SANGER and Deep Sequencing/AFP/141_S141_L001_R1_001.fastq
- SANGER and Deep Sequencing/AFP/142_S142_L001_R1_001.fastq
- SANGER and Deep Sequencing/AFP/143_S143_L001_R1_001.fastq
- SANGER and Deep Sequencing/AFP/144_S144_L001_R1_001.fastq
- SANGER and Deep Sequencing/AFP/145_S145_L001_R1_001.fastq
- SANGER and Deep Sequencing/AFP/146_S146_L001_R1_001.fastq
- SANGER and Deep Sequencing/AFP/147_S147_L001_R1_001.fastq
- SANGER and Deep Sequencing/AFP/148_S148_L001_R1_001.fastq
- SANGER and Deep Sequencing/AFP/149_S149_L001_R1_001.fastq
- SANGER and Deep Sequencing/AFP/150_S150_L001_R1_001.fastq
- SANGER and Deep Sequencing/AFP/151_S151_L001_R1_001.fastq
- SANGER and Deep Sequencing/AFP/152_S152_L001_R1_001.fastq
- SANGER and Deep Sequencing/AFP/153_S153_L001_R1_001.fastq
- SANGER and Deep Sequencing/AFP/154_S154_L001_R1_001.fastq
- SANGER and Deep Sequencing/AFP/155_S155_L001_R1_001.fastq
- SANGER and Deep Sequencing/AFP/156_S156_L001_R1_001.fastq
- SANGER and Deep Sequencing/AFP/157_S157_L001_R1_001.fastq
- SANGER and Deep Sequencing/AFP/158_S158_L001_R1_001.fastq
- SANGER and Deep Sequencing/AFP/159_S159_L001_R1_001.fastq
- SANGER and Deep Sequencing/AFP/160_S160_L001_R1_001.fastq
- SANGER and Deep Sequencing/AFP/161_S161_L001_R1_001.fastq
- SANGER and Deep Sequencing/AFP/162_S162_L001_R1_001.fastq
- SANGER and Deep Sequencing/AFP/163_S163_L001_R1_001.fastq
- SANGER and Deep Sequencing/AFP/164_S164_L001_R1_001.fastq
- SANGER and Deep Sequencing/AFP/165_S165_L001_R1_001.fastq
- SANGER and Deep Sequencing/AFP/166_S166_L001_R1_001.fastq
- SANGER and Deep Sequencing/AFP/167_S167_L001_R1_001.fastq
- SANGER and Deep Sequencing/AFP/168_S168_L001_R1_001.fastq
- SANGER and Deep Sequencing/AFP/169_S169_L001_R1_001.fastq
- SANGER and Deep Sequencing/AFP/170_S170_L001_R1_001.fastq
- SANGER and Deep Sequencing/AFP/171_S171_L001_R1_001.fastq
- SANGER and Deep Sequencing/AFP/172_S172_L001_R1_001.fastq
- SANGER and Deep Sequencing/AFP/173_S173_L001_R1_001.fastq
- SANGER and Deep Sequencing/AFP/174_S174_L001_R1_001.fastq
- SANGER and Deep Sequencing/AFP/175_S175_L001_R1_001.fastq
- SANGER and Deep Sequencing/AFP/176_S176_L001_R1_001.fastq
- SANGER and Deep Sequencing/AFP/177_S177_L001_R1_001.fastq
- SANGER and Deep Sequencing/AFP/178_S178_L001_R1_001.fastq
- SANGER and Deep Sequencing/AFP/179_S179_L001_R1_001.fastq
- SANGER and Deep Sequencing/AFP/180_S180_L001_R1_001.fastq
- SANGER and Deep Sequencing/AFP/181_S181_L001_R1_001.fastq
- SANGER and Deep Sequencing/AFP/182_S182_L001_R1_001.fastq
- SANGER and Deep Sequencing/AFP/183_S183_L001_R1_001.fastq
- SANGER and Deep Sequencing/AFP/184_S184_L001_R1_001.fastq
- SANGER and Deep Sequencing/AFP/185_S185_L001_R1_001.fastq
- SANGER and Deep Sequencing/AFP/186_S186_L001_R1_001.fastq
- SANGER and Deep Sequencing/AFP/187_S187_L001_R1_001.fastq
- SANGER and Deep Sequencing/AFP/188_S188_L001_R1_001.fastq
- SANGER and Deep Sequencing/AFP/189_S189_L001_R1_001.fastq
- SANGER and Deep Sequencing/AFP/190_S190_L001_R1_001.fastq
- SANGER and Deep Sequencing/AFP/191_S191_L001_R1_001.fastq
- SANGER and Deep Sequencing/AFP/192_S192_L001_R1_001.fastq
- SANGER and Deep Sequencing/AFP/97_S97_L001_R1_001.fastq
- SANGER and Deep Sequencing/AFP/98_S98_L001_R1_001.fastq
- SANGER and Deep Sequencing/AFP/99_S99_L001_R1_001.fastq
- SANGER and Deep Sequencing/AhR/
- SANGER and Deep Sequencing/AhR/100_S100_L001_R1_001.fastq
- SANGER and Deep Sequencing/AhR/101_S101_L001_R1_001.fastq
- SANGER and Deep Sequencing/AhR/102_S102_L001_R1_001.fastq
- SANGER and Deep Sequencing/AhR/103_S103_L001_R1_001.fastq
- SANGER and Deep Sequencing/AhR/104_S104_L001_R1_001.fastq
- SANGER and Deep Sequencing/AhR/105_S105_L001_R1_001.fastq
- SANGER and Deep Sequencing/AhR/106_S106_L001_R1_001.fastq
- SANGER and Deep Sequencing/AhR/107_S107_L001_R1_001.fastq
- SANGER and Deep Sequencing/AhR/108_S108_L001_R1_001.fastq
- SANGER and Deep Sequencing/AhR/109_S109_L001_R1_001.fastq
- SANGER and Deep Sequencing/AhR/110_S110_L001_R1_001.fastq
- SANGER and Deep Sequencing/AhR/111_S111_L001_R1_001.fastq
- SANGER and Deep Sequencing/AhR/112_S112_L001_R1_001.fastq
- SANGER and Deep Sequencing/AhR/113_S113_L001_R1_001.fastq
- SANGER and Deep Sequencing/AhR/114_S114_L001_R1_001.fastq
- SANGER and Deep Sequencing/AhR/115_S115_L001_R1_001.fastq
- SANGER and Deep Sequencing/AhR/116_S116_L001_R1_001.fastq
- SANGER and Deep Sequencing/AhR/117_S117_L001_R1_001.fastq
- SANGER and Deep Sequencing/AhR/118_S118_L001_R1_001.fastq
- SANGER and Deep Sequencing/AhR/119_S119_L001_R1_001.fastq
- SANGER and Deep Sequencing/AhR/120_S120_L001_R1_001.fastq
- SANGER and Deep Sequencing/AhR/121_S121_L001_R1_001.fastq
- SANGER and Deep Sequencing/AhR/122_S122_L001_R1_001.fastq
- SANGER and Deep Sequencing/AhR/123_S123_L001_R1_001.fastq
- SANGER and Deep Sequencing/AhR/124_S124_L001_R1_001.fastq
- SANGER and Deep Sequencing/AhR/125_S125_L001_R1_001.fastq
- SANGER and Deep Sequencing/AhR/126_S126_L001_R1_001.fastq
- SANGER and Deep Sequencing/AhR/127_S127_L001_R1_001.fastq
- SANGER and Deep Sequencing/AhR/128_S128_L001_R1_001.fastq
- SANGER and Deep Sequencing/AhR/129_S129_L001_R1_001.fastq
- SANGER and Deep Sequencing/AhR/130_S130_L001_R1_001.fastq
- SANGER and Deep Sequencing/AhR/131_S131_L001_R1_001.fastq
- SANGER and Deep Sequencing/AhR/132_S132_L001_R1_001.fastq
- SANGER and Deep Sequencing/AhR/133_S133_L001_R1_001.fastq
- SANGER and Deep Sequencing/AhR/134_S134_L001_R1_001.fastq
- SANGER and Deep Sequencing/AhR/135_S135_L001_R1_001.fastq
- SANGER and Deep Sequencing/AhR/136_S136_L001_R1_001.fastq
- SANGER and Deep Sequencing/AhR/137_S137_L001_R1_001.fastq
- SANGER and Deep Sequencing/AhR/138_S138_L001_R1_001.fastq
- SANGER and Deep Sequencing/AhR/139_S139_L001_R1_001.fastq
- SANGER and Deep Sequencing/AhR/140_S140_L001_R1_001.fastq
- SANGER and Deep Sequencing/AhR/141_S141_L001_R1_001.fastq
- SANGER and Deep Sequencing/AhR/142_S142_L001_R1_001.fastq
- SANGER and Deep Sequencing/AhR/143_S143_L001_R1_001.fastq
- SANGER and Deep Sequencing/AhR/144_S144_L001_R1_001.fastq
- SANGER and Deep Sequencing/AhR/145_S145_L001_R1_001.fastq
- SANGER and Deep Sequencing/AhR/146_S146_L001_R1_001.fastq
- SANGER and Deep Sequencing/AhR/147_S147_L001_R1_001.fastq
- SANGER and Deep Sequencing/AhR/148_S148_L001_R1_001.fastq
- SANGER and Deep Sequencing/AhR/149_S149_L001_R1_001.fastq
- SANGER and Deep Sequencing/AhR/150_S150_L001_R1_001.fastq
- SANGER and Deep Sequencing/AhR/151_S151_L001_R1_001.fastq
- SANGER and Deep Sequencing/AhR/152_S152_L001_R1_001.fastq
- SANGER and Deep Sequencing/AhR/153_S153_L001_R1_001.fastq
- SANGER and Deep Sequencing/AhR/154_S154_L001_R1_001.fastq
- SANGER and Deep Sequencing/AhR/155_S155_L001_R1_001.fastq
- SANGER and Deep Sequencing/AhR/156_S156_L001_R1_001.fastq
- SANGER and Deep Sequencing/AhR/157_S157_L001_R1_001.fastq
- SANGER and Deep Sequencing/AhR/158_S158_L001_R1_001.fastq
- SANGER and Deep Sequencing/AhR/159_S159_L001_R1_001.fastq
- SANGER and Deep Sequencing/AhR/160_S160_L001_R1_001.fastq
- SANGER and Deep Sequencing/AhR/161_S161_L001_R1_001.fastq
- SANGER and Deep Sequencing/AhR/162_S162_L001_R1_001.fastq
- SANGER and Deep Sequencing/AhR/163_S163_L001_R1_001.fastq
- SANGER and Deep Sequencing/AhR/164_S164_L001_R1_001.fastq
- SANGER and Deep Sequencing/AhR/165_S165_L001_R1_001.fastq
- SANGER and Deep Sequencing/AhR/166_S166_L001_R1_001.fastq
- SANGER and Deep Sequencing/AhR/167_S167_L001_R1_001.fastq
- SANGER and Deep Sequencing/AhR/168_S168_L001_R1_001.fastq
- SANGER and Deep Sequencing/AhR/169_S169_L001_R1_001.fastq
- SANGER and Deep Sequencing/AhR/170_S170_L001_R1_001.fastq
- SANGER and Deep Sequencing/AhR/171_S171_L001_R1_001.fastq
- SANGER and Deep Sequencing/AhR/172_S172_L001_R1_001.fastq
- SANGER and Deep Sequencing/AhR/173_S173_L001_R1_001.fastq
- SANGER and Deep Sequencing/AhR/174_S174_L001_R1_001.fastq
- SANGER and Deep Sequencing/AhR/175_S175_L001_R1_001.fastq
- SANGER and Deep Sequencing/AhR/176_S176_L001_R1_001.fastq
- SANGER and Deep Sequencing/AhR/177_S177_L001_R1_001.fastq
- SANGER and Deep Sequencing/AhR/178_S178_L001_R1_001.fastq
- SANGER and Deep Sequencing/AhR/179_S179_L001_R1_001.fastq
- SANGER and Deep Sequencing/AhR/180_S180_L001_R1_001.fastq
- SANGER and Deep Sequencing/AhR/181_S181_L001_R1_001.fastq
- SANGER and Deep Sequencing/AhR/182_S182_L001_R1_001.fastq
- SANGER and Deep Sequencing/AhR/183_S183_L001_R1_001.fastq
- SANGER and Deep Sequencing/AhR/184_S184_L001_R1_001.fastq
- SANGER and Deep Sequencing/AhR/185_S185_L001_R1_001.fastq
- SANGER and Deep Sequencing/AhR/186_S186_L001_R1_001.fastq
- SANGER and Deep Sequencing/AhR/187_S187_L001_R1_001.fastq
- SANGER and Deep Sequencing/AhR/188_S188_L001_R1_001.fastq
- SANGER and Deep Sequencing/AhR/189_S189_L001_R1_001.fastq
- SANGER and Deep Sequencing/AhR/190_S190_L001_R1_001.fastq
- SANGER and Deep Sequencing/AhR/191_S191_L001_R1_001.fastq
- SANGER and Deep Sequencing/AhR/192_S192_L001_R1_001.fastq
- SANGER and Deep Sequencing/AhR/97_S97_L001_R1_001.fastq
- SANGER and Deep Sequencing/AhR/98_S98_L001_R1_001.fastq
- SANGER and Deep Sequencing/AhR/99_S99_L001_R1_001.fastq
- SANGER and Deep Sequencing/CPAP/
- SANGER and Deep Sequencing/CPAP/1!7 Nr2_T7.ab1
- SANGER and Deep Sequencing/CPAP/1!7 Nr2_T7.fasta
- SANGER and Deep Sequencing/CPAP/1!7 Nr9_T7.ab1
- SANGER and Deep Sequencing/CPAP/1!7 Nr9_T7.fasta
- SANGER and Deep Sequencing/CPAP/2!2 Nr2_T7.ab1
- SANGER and Deep Sequencing/CPAP/2!2 Nr2_T7.fasta
- SANGER and Deep Sequencing/CPAP/2!2 Nr7_T7.ab1
[truncated: 252 more entries]
