# Supplementary material for: Fast but not furious: a streamlined selection method for genome-edited cells
Source: Life Sci Alliance. 2021 Apr 26;4(6):e202101051. doi: 10.26508/lsa.202101051 (PMC8127327; doi:10.26508/lsa.202101051)
Supplement: Supplementary file 1 [file LSA-2021-01051_Supplemental_Data_1.zip › SANGER and Deep Sequencing/ACTB/10_S10_L001_R1_001.fastq]

@M05620:37:000000000-D9766:1:1101:19001:2056 1:N:0:10
AGTGCCAGCTCTCAATCGCACAGGGGACCCAGGGCCTGGCCCCTCCATCCAGAAAACCTATGACCTCACCCGCTACCTGGAGCACCAACTCCGCAGCTTGGCTGGGACCTATGTGAGTATCCAGCGTAGGAATCTGGGAGTTGGGGAGGAGTGAGGAGTTGGGGAAAGACAGTCCTAACCGTGGAGGGTTCTGGTAAATGATGGGGTGAGGAGGGGCTCTTTGGCTCCCACCAGTCCCCCTGTCTGGTCTA
+
AAAABFFFAFFFGGGGGGGCEEHHGGGGGGHHGGGGGGHHHHGHGGHGHHGHHHFHHGHHHHHFHHHHHHGGGGGGGDFGCFGEFH1?EGFHGGC/EHHHGGHGD?FFEHFGHHGHHHHHHHHEHCG?C?GFHFHHFGFFFGHGGGECCDDHHFHHHGHHHHGGGGHHHHHHHHHHGFGHGDF?AEGGDGGGGGFGGGGFFFFFGGFBFFFFFFBBBBFFFFFFFFFFFFFFEFFFFFFFBFFFFFFFFF/
@M05620:37:000000000-D9766:1:1101:14624:2224 1:N:0:10
AGTGCCAGCTCTCAATCGCACAGGGGACCCAGGGACTGGCCCCTCCATCCAGAAAACCTATGACCTCACCCGCTACCTGGAGCACCAACTCCGCAGCTTGGCTGGGACCTATGTGAGTATCCAGCGTAGGAATCTGGGAGTTGGGGAGGAGTGAGGAGTTGGGGAAAGACAGTCCTAACCGTGGAGGGTTCTGGTAAATGATGGGGTGAGGAGGGGCTCTTTGGCTCCCACCAGTCCCCCTGTCTGGTCTA
+
>3>AADDFBFFFFFGGGGGGCGCHE2EEG2GHGG2FHA22BFGHGGEH5GHFG33BEEFGHHHHFHFFHHHGGGC@HHHFHGHFCGHHGBGHGGGGGBGHGGHGGGHHGHHHHHHHHFHHHHHHHGEGGGHHHHHHHHHGAGHHGGGGGGGGHHHHHGHHHHGGGGHHHHHHHHHHHHHHGGEGFGGG;CFGGG;CFGGGGFGGGGFBFFFFFFBBBBFFFFFFFFFFFFFFFFFFFFFFBFFFFFFFFFB
@M05620:37:000000000-D9766:1:1101:18982:2323 1:N:0:10
GAGGCTGGCTTGGAAGAACATAATAGACTAAGGGAACAGTTCCTCCTTGAACTGGACAAATTTCTTGACCCGCTTACTGAAGCTGAAACACCGGCGCATGGTTCGCACATATATGAGTATAGAGCATAGGAAAATGGGAATTAAGGAAGAGAGAGGAGTTGGAGAAAGACAGTGGTAACAATGGAAGAATCTGGTAAATGATGGGGTGAGGAGGAGAACTTAGGCACCCACCAGTCCCCCAGTCTACTCTA
+
>1>>>1B11BB>1BBFF1BBBB133DF13BBBGBEG00BA2DDDGH0B1BB11B0BBA00B1ADBFADBBBEEEA?BDF2BGFBBDEGG0BE/>/>>/?E01B1/</><EGH2B2B1BB1B2BFF1BB11@10@@FFFF10@11??10???0??<CCECGF11<>FGHHHHHF0/==<DG0<<C<0;./;;;CG0;CGHF0GB:.CE@E..;;A.99.9;;0;9;0=..;--AAFFBF-9-;;99///;B;
@M05620:37:000000000-D9766:1:1101:21313:2522 1:N:0:10
AGTGCCAGCTCTCAATCGCACAGGGGACCCAGGGCCTGGCCCCTCCATCCAGAAGACCTATGACCTCACCCGCTACCTGGAGCACCAACTCCGCAGCTTGGCTGGGACCTATGTGAGTATCCAGCGTAGGAATCTGGGAGTTGGGGAGGAGTGAGGAGTTGGGGAAAGACAGTCCTAACCGTGGAGGGTTCTGGTAAATGATGGGGTGAGGAGGGGCTCTTTGGCTCCCACCAGTCCCCCTGTCTGGTCTA
+
11>AAFBFAFFFEEGGFGGGEGHCGGGGAEHHGGCCGFGGAHGHGGHH1BAFD01BFAA1FH2GGH1BGFCEGE?EHHHG>GHE>>F/EFHGG?EGG0FGGHHG//BGGGGFHH2BDG2BGHHH0/?<CGFFCF11??0FEG1?C-.-><.FCDF.<CGH0<CCFGHHHHHHHHFHHFH.AA.;AEG@ECAFGGGFGGGGGGFGGGF=-AFFFF-@?>EFFFFBFFFFFFFFEFBFFFFF@FFFF//9BFB
@M05620:37:000000000-D9766:1:1101:21332:2529 1:N:0:10
AGTGCCAGCTCTCAATCGCACAGGGGACCCAGGGCCTGGCCCCTCCATCCAGAAAACCTATGACCTCACCCGCTACCTGGAGCACCAACTCCGCAGCTTGGCTGGGACCTATGTGAGTATCCAGCGTAGGAATCTGGGAGTTGGGGAGGAGTGAGGAGTTGGGGAAAGACAGTCCTAACCGTGGAGGGTTCTGGTAAATGATGGGGTGAGGAGGGGCTCTTTGGCTCCCACCAGTCCCCCTGTCTGGTCTA
+
AA>ABFFFBFFFGGFFGGGEE2FAFGGGGGFGGGGGGGHHHHGHGGFHGHHHECAGHGFEGGGHHHGCGHHGGC@EHHHHHHHEEHHHGGHHGGCEGHHHGHHGGGHHGGFDHHHFF1FGHHBFGGE/@DG1@1GDGHFEGHHGGGGCGDEHA0DGGFHHHFGG.AGFHHFGFHFHHHHGGGEBEEFG;CAFGGF0CBFFFFFGGFFBFEFFFFBBBBFFFFFFFFFFF.FFFFFFFFFFBFFFFFFFFFB
@M05620:37:000000000-D9766:1:1101:21708:2683 1:N:0:10
AGTGCCAGCTCTCAATCGCACAGGGGACCCAGGGCCTGGCCCCTCCATCCAGAAAACCTATGACCTCACCCGCTACCTGGAGCACCAACTCCGCAGCTTGGCTGGGACCTATGTGAGTATCCAGCGTAGGAATCTGGGAGTTGGGGAGGAGTGAGGAGTTGGGGAAAGACAGTCCTAACCGTGGAGGGTTCTGGTAAATGATGGGGTGAGGAGGGGCTCTTTGGCTCCCACCAGTCCCCCTGTCTGGTCTA
+
BCABBFFFDFFFGGGGGGGGGGHHGGGGGGHHGGGGGGHHHHGHGGHHHHHHHHHHHGHHHHHHHHHHHHHGGGGGHHHHHGHHHHHHGHHHGGGGGHHHGHHGGGHHGHHHHHHHHHHHHHHHHGGGGGHHHHHHHHHGGHHHGGGGGGGHHHHHHGHHHHGGGGHHHHHHHHHHHHHHGGGGGGGGEGGGGGGGGGHGGGGGGGFFFFFFFFFFFFFFFHHFFFFFFFFFFFFFFFFFFFFFHFFFFFF
@M05620:37:000000000-D9766:1:1101:19215:2735 1:N:0:10
GAGGCTGCTTTGGAAGAAACTCATAGATTACTGCAACAGTTCCCCCTGGACCTGGAAAAGTTTCTTGCCTGGCTTACAGAAGCTGAAACAACTGCCAATGCTCCTCCAGGATGCTACCCGTAAGGCCAGGCTCCTCGAAGACTCCCAGGGCGTACAAGAGCTGCTGAAACAATGGCAAGTCCGTCAGGCATTTCCGCTTTAGCACTCTTGTGGCTCCCATTGCACAATTCTCAGCATTTGTACTTGTCACT
+
>3AABAFAFFDFFGGGGGGGGGGHGGFHHFHHHHHGECGBFHHHHGGGFHHFHHHHHHHBBGGHHHFHHHHHHHHHHHHGHHHHBHHHHFHHHFHEGGHHEHHH32GHH3GH3FGHHHHGG/E03B?F/EHHHGHGG/G/?F1BFFH1/C/>/A/?F1?G0FF1FGHBGDGC1FHHHHG0<<.<=.E/<<C00CHDGGGGHHGHGFHHHGGGG?A0CEFGGGFFGFGGGGGGGGEGGGGGG0BFGGFFFF;
@M05620:37:000000000-D9766:1:1101:15582:2811 1:N:0:10
GCTGCTGCTTTTGAATCAACTCATAGATTCCTGCCCCAGCTCCCCCTGTCCCTGTAACCGTTTCCTGCCTGGCTACCAGAAGCTGCAACAACTGCCCATGCTCCTCCAGGATGCTACCCGTCAGGCCAGGCTCCTCGCAGCCTCCCAGGGCGTACCAGAGCTGCTGACACACTGGCAAGTCCGTCCGGCCTTTCCGCTTTAGCACTCTTGTGGCTCCCATTGCACCCTTCTCAGCATTTGTCCTTGTCACT
+
1>>>A11BBFB@BABAGABGBB133DDFDGGHHHHFGAB0BBFFGG/B1BG1B11DDHHEEGFF2D1BFGHHHH1BFGHBBFH11BBGH0BFBBBFH1BFB1B1B0BFHFGFH01GGEHC//>EGH?FCFEHFGHHGGGGCGEHHFFFAFACGGGGHH<.<GF<GHHHHHH./0<CGHGGFFECCCGGGGGHBGFGGGGGGGGG00C9FBBFGGGFGGGGGGGF/F--BFFFFFFFFBFB99/BF/99/9;
@M05620:37:000000000-D9766:1:1101:17813:2857 1:N:0:10
GAGGCTGCTTTGGAAGAAACTCATAGATTACTGCAACAGTTCCCCCTGGACCTGGAAAAGTTTCTTGCCTGGCTTACAGAAGCTGAAACAACTGCCAATGCTCCACCAGGATGCAACCGGAAAGAAAAGGCTCCACGAAGCCTCAAAGGGCGAAAAAGCGCGGCTGAAACAATGGCAAGAACGTCCGGATTTGCCGCTTTAGCACCTTTGGGGCTCAAATTGAACAATCTTAAGAATTTGACATTGACATG
+
AABBBAFAFFFFGGGGGBGGBGBHGGHHGHHHHHHFFGHAFHHHHGGGFFHFGGHHHHGFFGFHDHDAGHHHHHGHHGHHHHHFCHHHHFHHHFHEFGHH34B3321?F1?3F13B3B/>/>/?30BBG/FH0C1B/////0@C11@10//</><CF.0.>--<-:CFGCG.C::/CB.///....;-..;C09;---C.00///./9///.-;;9//9B//9//:.9//////9/9;9://///9/////
@M05620:37:000000000-D9766:1:1101:13401:2949 1:N:0:10
AGGGCCAGCTCTCAATCGCACAGGGGACCCAGGGCCTGGCCCCTCCATCCAGAAAACCTATGACCTCACCCGCTACCTGGAGCACCAACTCCGCAGCTTGGCTGGGACCTATGTGAGTATCCAGCGTAGGAATCTGGGAGTTGGGGAGGAGTGAGGAGTTGGGGAAAGACAGTCCTAACCGTGGAGGGTTCTGGTAAATGATGGGGTGAGGAGGGGCTCTTTGGCTCCCACCAGTCCCCCTGTCTGGTCTA
+
1A1>AAAAAFFFFGGF1AF1EEHCEEEECAGHCEE/A/GCFHEEGGHHEGHGDBEGHGHHGHGHHFGHHHHGG@EGHHHGEFHHGHHHE0GHEEEE>BFGEFHE?EHHGHHHFGFHHHHHHHHGCCCGG?GHHHGFHHAFGHFFGGCCGGFGHHHHHCGHHHGGEGHHHHHHHHHHHHGGGB9?CAAG;CFGFGFFFGGGGGGFGFB@FFFFFB;@@@FFFFBBFFFFFFFFFFFFFFFF@FFFFF/FFFB
@M05620:37:000000000-D9766:1:1101:20678:2958 1:N:0:10
GAGGCTGCTTTGGAAGAAACTCATAGATTACTGCAACAGTTCCCCCTGGACCTGGAAAAGTTTCTTGCCTGGCTTACAGAAGCTGAAACAACTGCCAATGCACCTACCGAATGCTACCCGACAGGCCAGGCTCCTCGAAGCCTACAAGGGCGAACAAGCGCAGCTGACACAATTACAAGACCGACAGGACTTTCAGCTTTAGCACTCTTGTGGCTCACATTGCACCATTCTCAGCATTTGTCCTTGTCACT
+
AAAABBFBFFFFGGGGEFGGGGHHHHHHHFHHHHGFHHHGHHGHHGGGHFHHHHHBGHHHFHHHHHGHHHHGHHHHHHHHHHHHHHGHHFHHHHGHHHHGC4B?3BB1>1>1@FGH32B///>/???/F/?F0/BGFA2//@2@@F22//?C//>>>C.>@--<<C0/<GH.000=0<C/;;;-:--9.:/CFF0;FFFFBFFGFFGBGG0C.;CFFFFF/;999F9BFBFFFFFFFFFFF//;FFFFF/B
@M05620:37:000000000-D9766:1:1101:16600:2996 1:N:0:10
AGTGCCAGCTCTCAATCGCACAGGGTGGGCTATCTCCTGCCCTTAGATCGGAAAAGCCCACGGCCGAACTCCAGACACATTACACGATCTCGTATGCGGTCCTCTGCTTGACCCCACAACCCACCCTATGAACCCCGGCCGCCTGGAGGCGGTACGAGATGCGTGAACATTGACAGTGCCGTCCCGGGTGCGCGGAAAGTTGTGGGACAGGTGGAGGGAGCGCGTTCCAACTTGTCAACCTGACGTGTGAA
+
AA>AAFFFAFFFGFGGGGGCGCH0BBBA0BFBBEGH1BFGHHHHHAFGHHG/B/BBGHFHGG/>/>>EGHHHHGB?0BFHHHH1B//??GGH/?FGF/>?E/B1BFHHGGHHHHGGAEGCEB//?//?11?11<//----<--.../:..---.......00-....090000/9;//9/-:-------9---------///;---;----//--------9------////9//////9/-//---/;;/
@M05620:37:000000000-D9766:1:1101:20556:3002 1:N:0:10
GAGGCTGCTTTGGAAGAAACTCATAGATTACTGCCACAGTTCCCCCTGGCCCTGGAAACGTTTCTTCCCTGGCTACCAGAAGCTGAAACCACTGCCCCTGCTCCTACAGAATGCTACCCGTAAGGCCAGGCTCCTAGCAGACTCCCAGGGAGTAAAAGAGCTGATGAAACAATGGCAAGTCAGTCAGGCATTTCCGCTTTAGCACTCTTGTGGATCCCATTGCACAATTCTCAGCATTTGTACTTGTCACT
+
AABBBBFBFFFFGGGGGGGGGGHGGAFGFHFHGFEGHC235AFG2BAB2BFFG22BG331FGFADD55BAGGGH32BAF1FGFG33BFF1?FG3FG11EF1BGG3FFFF4B4F3BFFHFE?EAHF3/?FCECG/B2322B2?BFG/?GG////@2222<0?1<F1?FGHHHG<GCFHC.=11111>FCHAGH0GD.<<EEGCG0C0:C0GC;:00<C/:GFBBFG0CFF0FBBBFBFGGGB00CBCC:F90
@M05620:37:000000000-D9766:1:1101:20702:3048 1:N:0:10
AGTGCCAGCTCTCAATCGCACAGGGGACCCAGGGCCTGGCCCCTCCATCCAGAAAACCTATGACCTCACCCGCTACCTGGAGCACCAACTCCGCAGCTTGGCTGCGACCTATGTGAGTGTCCAGCGTAGGAATCTGGGAGTTGGGGAGGAGTGAGGAGTTGGGGAAAGACAGTCCTAACCGTGGAGGGTTCTGGTAAATGATGGGGTGAGGAGGGGCTCTTTGGCTCCCACCAGTCCCCCTGTCTGGTCTA
+
ABABBFFFAFFFGGGGGGGGGGHGGCGEAFHHFGGGFGHHAHGHGGGFHHGHBFFHHGHBGHFHHHHHHHHCG>EGHFHHFHHHHHFHGHHHEGGGGGGHGEH///>>D/BBGHHHGH2@@2@@GG<CD/FFHHHHHHHFDGHHGGEGGD.<CGHHGDGHHHGGGGHHHHGHHHGGGGGGGGGGDGGGGGGGGGFGGGGGGFFFFFFFFF?FDFF-;@EFFFFFFFFFFFFFFFFFFFFFFFFFFF/9/B;
@M05620:37:000000000-D9766:1:1101:10318:3071 1:N:0:10
GAGGCTGCTTTGGAAGAGACCCCTTGATTACTGCACCCGCGCCCCCCGTCCTTGTAACCGTTTCTTTCCTGGCTTACAGAAGCTGCAACAACTGCCCATGCTCCTACAGGATGCTACCCGTCAGGCCAGGCTCCTCGCAGCCTCCCAGGGCGTACCAGCGCTGCTGACACAATGGCAAGTCCGTCAGGCCTTTCCGCTTTAGCACTCTTGTGGCTCCCATTGCACCATTCTCAGCATTTGTCCTTGTCACT
+
>>AAAAFAFFFFGFGGGBBG1AE00A1DDDBGEG1GCE00//AEEG/EBEE/BBBGGGGGGG0BFF@BGHHHHHB1BFGBFGH11BBFG0?FF>FGG1BBFGGBG1BFFHHHGHHHHHHEC/?EHH/?FFFGHGHBEGGF?GHH.FFBF?<A@C-EG0.;CFG?GHHGGFG.9BBFGGFF9BCCF.;BF.;/FGCABBFEFFFFBFBFFFFFFEFFEABFFF/9BF-;FFFFFFFFBFBFB//BBBFBFFB
@M05620:37:000000000-D9766:1:1101:21118:3189 1:N:0:10
AGTGCCAGCTCTCAATCGCACAGGGGACCCAGGGCCTGGCCCCTCCATCCAGAAAACCTATGACCTCACCCGCTACCTGGAGCACCAACTCCGCAGCTTGGCTGGGACCTATGTGAGTATCCAGCGTAGGAATCTGGGAGTTGGGGAGGAGTGAGGAGTTGGGGAAAGACAGTCCTAACCGTGGAGGGTTCTGGTAAATGATGGGGTGAGGAGGGGCTCTTTGGCTCCCACCAGTCCCCCTGTCTGGTCTA
+
BBBBBFFFBFFFGGGGGGGGGGHGGGGGGGHHGGGGGGHHGHGHGGGHHGHHHHHHHGHHHHHHHHHHHHHGGGGGHHHHGGHHHHHHGHHHGGGGGHHHGHHGGGHHGHHHHHHFHHHHHHHHHGGGGGGHHHHHHHGGGHHHGGGGGGDHHHHHHGHHHGGGGGGHHHHHHHGHHHHHGGFGGGGGCFFGGGFFGGGGGGGGGGFFFFFFFFFFFFEFFFFFFFFFFFFFFFFFFFFFFFFFFFFFFFB
@M05620:37:000000000-D9766:1:1101:9933:3227 1:N:0:10
GAGGCTGCTTTGGAAGAAACTCATAGATTACTGCAACAGTTCCCCCTGGACCTGGAAAAGTTTCTTGCCTGGCTTACAGAAGCTGAAACAACTGCCAATGCTCCTACAGGATGCTACCCGTCAGGACAGGCTCCTAGCAGACTAAAAGGGCGTACCAGAGATGCTGAAACAATGTCAAGACCGTCCGGCCTTTCCGCTTTAGCACTCTTGTGGATACCATTGAACACTTCTCAGCATTTGTCCTTGTCACT
+
AAAABAFBFFFFGGGC4FGBGGDGFDAFGBGHHHH4GHGB5GFGHGGGGBHFFGHHHHHHHHHHHHHHHHHHHHH3GHGFHHHHGGHGHFHHHHGG3FGH3B3FGGHCHHH33BFG3F1EE>EEH3/B/??GHGHH4F3F00F111FH/C?CDGBFF1?<01?1FGHBFGHH1111>GH1<<AAD<AGDG.:C0CEGGGGHHGF0:FBFGGC.0000:CFFG0;C0/;FGGBBGGGGBCFF0/;F/BFBF/
@M05620:37:000000000-D9766:1:1101:21220:3296 1:N:0:10
AGTGCCAGCTCTCAATCGCACAGGGGACCCAGGGCCTGGCCCCTCCATCCAGAAAACCTATGACCTCACCCGCTACCTGGAGCACCAACTCCGCAGCTTGGCTGGGACCTATGTGAGTATCCAGCGTAGGAATCTGGGAGTTGGGGAGGAGTGAGGAGTTGGGGAAAGACAGTCCTAACCGTGGAGGGTTCTGGTAAATGATGGGGTGAGGAGGGGCTCTTTGGCTCCCACCAGTCCCCCTGTCTGGTCTA
+
AA>AAFFFBFFFGFGGGGGGGGHFG2EFGGHFBFGGGGHHHHGHGGHHHGHHHHHHHGHHHFHHHHHHHHHGG>EGHHFGBGHHHHGFEHHGAFCGGFFGGHHGGGGHGHHGHHHGHHHHHHHHHGGGGGHHHHHHHHCGGGHHGGEGGGEGHHHHGGGHHHGGGGFFHHHHHHHHBGHHGGGGAEGGGGGGGGCFGGGGFGGGGGFFFFFFFFFFFFFFFFFFFFFFFFFFFFFFFFFFFFFFFFFFFFB
@M05620:37:000000000-D9766:1:1101:20156:3316 1:N:0:10
GAGGCTGCTTGGGAAGACACTCATCGATTCCTGCAACAGTTCCCCCTGGCCCTTGAACCGTTTCTTGCCTGGCTTCCAGAAGCTGCAACAACTGCCCATGCTCCTACAGGGGCCTACCCGTAAGGCCAGTCTCCGAGCAGCCTCCCACTGCGGACCAGAGCGGCTGAAAGAACGGCATGTCCGCCATGCATTTCCTCTGTATCACTCTTGTGGCTCCAATTGCACAATTCTCATCATTTGTCCTCGTCACT
+
>>AAA>>>CF11AAFABCGGBF0DBAFHHHHHHHHHH0FADDGH0EAF/0BBF0FGF1/EEFHHDFBFHHHHHHB0BGHBFGHBF1BFH>FGHFFH/1BGHHBHH1111B///>>00F0///?G1B/??1B1FG//>/<0<?<FCCB00?<//><<G0<.0----<.0;0/:/;;CG-.;;0C-.9.0/900CF000;9;F0C0;00C0009--;/A/;////9//-;/;F///;FBFFF/////-;---/
@M05620:37:000000000-D9766:1:1101:11665:3461 1:N:0:10
GAGGCTGCTTTGGAAGAAACTCATAGATTACTGCAACAGTTCCCCCTGGACCTGGAAAAGTTTCTTGCCTGGCTTACAGAAGCTGAAACAACTGCCAATGCTCATACAGCAAGCTACCCGGAAGGCCACCCTCAACACAGCAACCCAGGGAGAAACAGAACTAATGAAACACAAGCAAGTCAGTCAGGCATTTCCGCTTTAGCACTCTTGTGGAACCCATTAAACCATTCTCAGCATTTGTCATTCTCACT
+
A?AA>>FAFBBBF4BBFGBGGGHHHGGHGHBDGH4FFHGHHDDFFEAFCFBFFHEFB32GGHHBGHGBBBAFGGHBBBFFGHBGGB3GBFAGHHHHGHHH3BB4B4BFG@B2?13@BFFEEEE/???E/0?GHH2?2??B/?2?B/<F??///??<?<01?F1??GFFGHF0..>><G>F>DF=DDGFH.CGGHEFDEE.;;C0CGFG00;;.:0;;.9CF0;=;:900090;;B0;;FF;00=;0;0;;9
@M05620:37:000000000-D9766:1:1101:9060:3489 1:N:0:10
AGTGCCAGCTCTCAATCGCACAGGGGACCCAGGGCCTGGCCCCTCCATCCAGAAAACCTATGACCTCACCCGCTACCTGGAGCACCAACTCCGCAGCTTGGCTGGGACCTATGTGAGTATCCAGCGTAGGAATCTGGGAGTTGGGGAGGAGTGAGGAGTTGGGGAAAGACAGTCCTAACCGTGGAGGGTTCTGGTAAATGATGGGGTGAGGAGGGGCTCTTTGGCTCCCACCAGTCCCCCTGTCTGGTCTA
+
AAAAAFFFAFFFGGGGGGGGGGHGG2EEEEHHFEEEEGHHFHGFGGHHHHHHFHHCGFHGFHGHHFHHHFHEG>EGHHHH?GHHHHA1EGHHFGGEEHGHGHGGGGGHGHHHHHHHHHHHHHHHHCGFGGGHHHHHHHFGGGHHGGCCGACGGBGHGGGGGFGGEDHH/CFGHHHHHFFHGDGG?AFGDFGGGGBCFFGGFFGGGGDFEFFFFFFFFFFFFFFFFFFFEFFFFFFFFFFFFFFFFFFFFF/
@M05620:37:000000000-D9766:1:1101:9938:3702 1:N:0:10
AGTGCCAGCTCTCAATCGCACAGGGGACCCAGGGCCTGGCCCCTCCATCCAGAAAACCTATGACCTCACCCGCAACCTGGAGCACCACCTCCGCAGCTTGGCTGGGACCTATGTGAGTATCCAGCGTAGGAATCTGGGAGTTGGGGAGGAGTGAGGAGTTGGGGAAAGACAGTCCTAACCGTGGAGGGTTCTGGTAAATGATGGGGTGAGGAGGGGCTCTTTGGCTCCCACCAGTCCCCCTGTCTGGTCTA
+
A>>>AFFFAFFFG4GGBFFCE?FDF22AEEFG22E2AFFHFHECFEE5GFGHHHF2F?3EA3BFHAFGHGF0E/>EF3GH?BGHHHG1?GG?>E/E<G3FEGFGGGHHGHHHHHHHGHFHHHHGFCCADGHHGHHHHHCFGHHHGG.AC.CCHHHHCDHGHHGGGGGHCGHHHHHHHFGGGACB?CDGEGGGGG0FFGFFGFFGFFFBEFFFFFBBBBFFFFFEFFFFFFFAEFBFFFFFBFFFFF/FFF/
@M05620:37:000000000-D9766:1:1101:7856:3771 1:N:0:10
GAGGCTGCTTTGGAAGAAACTCATAGATTACTGCAACAGTTCCCCCTGGACCTGGAAAAGTTTCTTGCCTGGCTTACAGAAGCTGAAACAACTGCCAATGCTCTTCCCGGATGCAACCCGTAAGACAAGGCTCCTCGAGACCTCAAGGGGCGAAAAAACGCTGCTGAACAACTGTCAAGTACGTCCGGACTTTCCGCTTTAGCACCCTTGTGACTCAAATTACCAACTTCTCAGAATTTGTCCTTGTCCCT
+
AA3AA4FAFFFFFGGBCAGFGGFGFFGHG5GHGHH4GHHDGHDFFGCFHFHFHHGHHFHHDHHHHFHGHHHHGHHHHHGHHGHHGHHHHFHHFFHHH3GHB4B43BB?E>>1EF333B/>///?43BBF/CGHE10////<?11FC1<?/>C->-><-<--<..CCGC/0=G/C0CGFH0;;CB9EB?;-;F0C0.;CFA0;0CF.;.BFFF/9////;BF/9///9:B/;9B///9;99//;BBB///;/
@M05620:37:000000000-D9766:1:1101:17380:3830 1:N:0:10
AGTGCCAGCTCTCCATCGCACAGGGGACCCAGGGCCTGGCCCCTCCATCCAGAAAACCTATGACCTCACCCGCTACCTGGAGCACCAACTCCGCAGCTTGGCTGGGACCTATGTGAGTATCCAGCGTAGGAATCTGGGAGTTGGGGAGGAGTGAGGAGTTGGGGAAAGCCAGTCCTAACCGTGGAGGGTTCTGGTAAATGATGGGGTGAGGAGGGGCTCTTTGGCTCCCACCAGTCCCCCTGTCTGGTCTA
+
>>>>>DFFAFFFGGFFGAA2AAGDF2AEEAFH2BE2BEEFHHGHGGHHFEGHHFFBF?GFFBGFHBFGHHHEG>>EGH3F2BGHGH1?EHHFEE?E/FB3?GHG?DG0<GHGFFHGGHB?BGHHHGG/>/GGFD?GFHAFAGFHGG.>@.</<<<C<C<GBCCGFD.C/::CGH0G0CG.ADEGFGGG.C;BFG;99CGBFFFFGF.9EFF/AAAFF;EBFFFFBFBEEBFFFFF//;EF=FF//;F/B9F
@M05620:37:000000000-D9766:1:1101:21177:3838 1:N:0:10
AGTGCCAGCTCTCAATCGCACAGGGGACCCAGGGCCTGGCCCCTCCATCCAGAAAACCTATGACCTCACCCGCTACCTGGAGCACCAACTCCGCAGCTTGGCTGGGACCTATGTGAGTATCCAGCGTAGGAATCTGGGAGTTGGGGAGGAGTGAGGAGTTGGGGAAAGACAGTCCTAACCGTGGAGGGTTCTGGTAAATGATGGGGTGAGGAGGGGCTCTTTGGCTCCCACCAGTCCCCCTGTCTGGTCTA
+
ABAAAFFFBFFFGGGGGFGGGCFHF2BAEEHH2BAEFAFFGHGHGGHH5GHGFFFGHEHGGFHHHFGHHHHGG>EEHFHHBGHHHHEGFFHGAEEGGBBGDHHGGGHHGHHGHHFHHHHHHHHHHGGGGGGHHHHHHHAFGHHGGG.CGGFHHBGGGGHHHHGGG?CGHG/CFHHHHHHHGGGGEEGGEGFFGGFGGGGGGGGGGGDFEFEFFFFFFFFFFFFFFFFFFFFFAFFEFFFFFFFFFFFFFFB
@M05620:37:000000000-D9766:1:1101:23464:3846 1:N:0:10
AGTGCCAGCTCTCAATCGCACAGGGGACCCAGGGCCTGGCCCCTCCATCCAGAAAACCTATGACCTCACCCGCTACCTGGAGCACCAACTCCGCAGCTTGGCTGGGACCTATGTGAGTATCCAGCGTAGGAATCTGGGAGTTGGGGAGGAGTGAGGAGTTGGGGAAAGACAGTCCTAACCGTGGAGGGATCTGGTAAATGATGGGGTGAGGAGGGGCTCTTTGGCTCCCACCAGTCCCCCTGTCTGGTCTA
+
>A1AAFFFAFFFGGGGGFGGGGGHGGGGAEHHGGGGFFHHAGGHGGHHFHHHFH1GHF0GHHBGHHHHHHHGGGGGHHHGHHHHFEGHGFHHGFGG/>GHGHHGCEHHC0B1<FDHHHBHH2FHG@/CCGHHHHEHBCFCE0GH@?FGGGGHAG0.<<<GHHGCGGH.CGHHHBGHHHHF?CAGBGGG.9CFGFFGGGGGGGGGGGF@FFFFFF@@--AFF/9BF/FEFFFFFFFFFFEF;EFFFF/9BFF
@M05620:37:000000000-D9766:1:1101:16123:3927 1:N:0:10
GAGGCTGCTTTGGAAGAAACTCATAGATTACTGCAACAGTTCCCCCTGGACCTGGAAAAGTTTCTTGCCTGGCTTACAGAAGCTGAAACAACTGCCCATGCTCCTCAAGCAGCAAACCCGCCAGGCCAGGCTCCTCGAAGCCACCAAGGGAGCACAAGAGATAATGACACATTGGCAGGTCAGCACGGCTTTTCCGCTTTAGAACTCTTGTGGTAACAATTGCAACTTCCTCAGCATTTGACCTTTAACTT
+
CCCCCCFCFFFFGGGGGBGGFG4FFFGHHHHHHHGEG2BDFGHHHGGGFEHHHGFGHBCGGHHHHHHGHHHHHHHHHHHHHHHFHHHHHHHHH?BGGHHH33B3BB33B3232123BF/////>/A//F//00?22//2/B02@@/<0/?/?/?F00000011111>1<1F11110>.-.<<<00.<<A-AH0C0..;C.0000000=900;./00;;0CB0;00B/;00000//0CFFE/:/;///////
@M05620:37:000000000-D9766:1:1101:22446:3928 1:N:0:10
AGTGCCAGCTCTCAATCGGTCTTGTTACGGCCCTTCGTTCGGAACCACCCATGACTGCCCTCCACTCACATTACCCCAGTTCGCACGACGTCGCCTGTTTGAACTTACCTACTCTTCTTGCGGCCTCTTTAGGCTTCCCTTGCCTCATTATCCACCACCTTTTCTAACAGAGCCTCACCTGTGCAGCTTTCCGGAAAGAGCTCTTGTCTGAACTGCCGCTCCGTCGCAACACCACGGGTTCTAGCTTGGAC
+
AA>>AFFFBFFFGBGGGGCAFC5B5B5D22AEEG3GG2BB22B20BBAAEF333BD5BEFGAEF2DBFH3@@D@@B1?13@B1/B>/1>E>E///?/3B43333?4??B1101121?B1B1//><A01?1111F<0010>1<1F1>F111<1<11<....<000<00</0///:///..0/::0;0//;0;0.-.--.///0;0;0;C90009009/?---;.9;@--.;......--9.9////9/9.//
@M05620:37:000000000-D9766:1:1101:13086:3943 1:N:0:10
AGTGCCAGCTCTCAATCGCACAGGGGACCCAGGGCCTGGCCCCTCCATCCAGAAAACCTATGACCTCACCCGCTACCTGGAGCACCAACTCCGCAGCTTGGCTGGGACCTATGTGAGTATCCAGCGTAGGAATCTGGGAGTTGGGGAGGAGTGAGGAGTTGGGGAAAGACAGTCCTAACCGTGGAGGGTTCTGGTAAATGATGGGGTGAGGAGGGGCTCTTTGGCTCCCACCAGTCCCCCTGTCTGGTCTA
+
>A3>AFFFBFFFGGGGGGGAECHCFGFGGGHHFFGGGFHHHHGHGGHGFHHHFHHHHGHHHHHHHHHHHHHGGEEGHHHHFGHHGHHEGFHHEFCGGFGHGHHGGGHHGHHHHHHHHHHHHHHHHGGGGGHHHHHHHHGGGHHHGGGGGGEHHHHHHGHHHHGGGGHHHHHHHHHHHHHHGGGGGGGGDGGGGGCGGGGGGGGGGGFFFFFFFFFFFFFFFFFFFFFFFFFFFFFFFFFFFFFFFFFFFFB
@M05620:37:000000000-D9766:1:1101:21791:3955 1:N:0:10
AGTGCCAGCTCTCAATCGCACAGGGGACCCAGGGCCTGGCCCCTCCATCCAGAAAACCTATGACCTCACCCGCTACCTGGAGCACCAACTCCGCAGCTTGGCTGGGACCTATGTGAGTATCCAGCGTAGGAATCTGGGAGTTGGGGAGGAGTGAGGAGTTGGGGAAAGACAGTCCTAACCGTGGAGGGTTCTGGTAAATGATGGGGTGAGGAGGGGCTCTTTGGCTCCCACCAGTCCCCCTGTCTGGTCTA
+
AA>>AFFFBFFFGFGGGGGAECHCGEEGGGHHFEGGGGHHHHGGGGHHHGHHHHHGHGHHHHHHHHHHHHHGG>EFHHHHBGHHHHFHGHHHDGGGGHHHGGHGGGGHGHHGHHHGHHHHHHHHHGGFGGBFGHHHGHAFGFHHGGEGGDDGHFHHGGHHHHGGEDHFHHHHHHHHHHHHGGGFEGGGCFFGGGGGGGGGGGGGGGFFFFFFFFFFFFFFFFFFFFFFFFFFFFFFFFFFFFFFFFFFFFB
@M05620:37:000000000-D9766:1:1101:8310:3983 1:N:0:10
GAGGCTGCTTTGGAAGAAACTCATAGATTACTGCAACAGTTCCCCCTGGACCTGGAAAAGTTTCTTGCCTGGCTTACAGAAGCTGACACAACTGGCATGGCAGCTACAGGTTGCTGCTTGGACGGCATTGCTCCTAGAAGTCTCACAGGCTGAACCAATGCTATTGACACACCCACACGTCAGCCAGGCCTTCCGGCTTTAGCAATCCTGCGGATCAGATTGAACCCTTCTCATCGTATGACCTCTTATCT
+
AAABBBFBFFFFC4FGACCGGGHHHH5BFGHHFGHECGHHHHGHHGGGHHEHHGH2FGBGDFHHH5FGGHHBGB1FHHHHF3CBFB23BE1?3G3?E31?B311BB33333B2B333333/33///>/3B34BB2232333B3BBB23//0002@G0/2@1111?F111F0//<....-<.>C0C...<<<C0<.-:A-C00:G000/;C/9--;;.0900000;:..:C09F0B/:.;;///;/////9/
@M05620:37:000000000-D9766:1:1101:19049:4006 1:N:0:10
AGTGCCAGCTCTCAATCGCACAGGGGACCCAGGGCCTGGCCCCTCCATCCAGAAAACCTATGACCTCACCCGCTACCTGGAGCACCAACTCCGCAGCTTGGCTGGGACCTATGTGAGTATCCAGCGTAGGAATCTGGGAGTTGGGGAGGAGTGAGGAGTTGGGGAAAGACAGTCCTAACCGTGGAGGGTTCTGGTAAATGATGGGGTGAGGAGGGGCTCTTTGGCTCCCACCAGTCCCCCTGTCTGGTCTA
+
AA>AAFFFBFFFGGGGGGGGGGHHGGGGGGHHGGGGGGHHHHGGGGHHHHHHHHGHHGHGHHHHHHHHHHHGGEGGHHHHGHHHHHGHGHHHDGGGCH3BFGHGGGHGGGHFHHHHHHHHHHHFHGGGGGHGHHHHGHCFGHHHGG<DGGDGFHHHGGHGHHGGGGHHGHHHHHFHHEGHGFEFDEGGAFFGFGFGGGFGGGGGGGFFFFFFFFFFFFFFFFFBFFFFFFFFFFFFFFFFFFFFFFFFFFB
@M05620:37:000000000-D9766:1:1101:12563:4024 1:N:0:10
AGTGCCAGCTCTCAATCGCACAGGGGACCCAGGGCCTGGCCCCTCCATCCAGAAAACCTATTACCTCACCCGCTACCTGGAGCCCCAACTCCGTCGCCTGGTTGCCACCTATGTGAGTATCCAGCGTAGGAATCTGGGAGTTGGGGAAGAGTGAGGAGTTGGGGAAAGACAGTCCTAACCGTGGAGGGTTCTGGTAAATGATGGGGTGAGGAGGGGATCTTTGGCACCCACCAGTCCCCCTGTCTAATCTA
+
>>>>A1BCAFFFF1BFEAC1E0FFFAEEEABFC0EBABF0BFEGEGHGHBBB1FABBEFGF1BDGFBBFFG>>>/>FBFBFGF/??/EE0BFE/>>EEEH<1B/<11BG0GG1GFDF1>FDDFHFC/C/?FGFDGGFHFGAFFH/CF.>><=GD1CCC<CGF-C.AG./;GG:0<CGHFA:.;;CECA.;F09=00;CF0;00;ECE-?--/:-9@A9-FEEB/;/;;:A-AF-/;/BAA@-FFB///;:/
@M05620:37:000000000-D9766:1:1101:19155:4035 1:N:0:10
GAGGCTGCTTTGGCAGAAACTCATAGATTACTGCAACAGTTCCCCCTGGACCTGGAAAAGTTTCTTGCCTGGCTTACAGAAGCTGACACAACTGCCAATGCCCTACCAGAATGCAACCGCAAGGAAAAGGCTCCACAACACCTCAACGGGCGAAAACACGCTACTGAACAACTGTCAAGAACGTCCGGACTTTCCGCTTTAGCACTCTTGTGACTCAACTTAACAACTTCTCAGAATTGTACCTTGTACCT
+
>A>>>AFBFFFFG4GECGGGGGHHHD5FGDGFHHFFHHFGHHHHHGGGHBEGFGHBBFHHBFGHH5DFHFHGHFFFHGADBAFGHH2FGBBBFF@G3G3BF3B32BB3F13@3F43B1///>/?0BB2B/?3FC2B2?//??2CCG2</?/>/->A0.0.<<.<0<0</0<</<C000<0:/;;C.;-9?B00F0;?EG.090;0::BBBGB0;;;;B.:B/:;/99;BFF/B/;/BB9//;;BBF/;:BF
@M05620:37:000000000-D9766:1:1101:8053:4090 1:N:0:10
AGTGCCACCTCTCAATCGAACAGGGGACCCATGCCCCGGCCCCTCCAGCCAGAAAACCTGTGACCTCACCCGCTACCTGGAGCACCAACGCCGCAGCTTGGCTGGATCCTCTTTCAGCAACCAGCGTAGGAATCTCCGAGGTGGCGAGCGGGGCGGTGTTGGCGACGGACGGTCCTAACCCTGGAGGGTTCTGGCACATTAGTGGCTGAAGAGGCGCTATTTCGCTCCCTCCAATCTCCCTCTCTGGCCTC
+
>>>A>DF1>BCFGBGFFF11F0F0BF000A00B1FA0AAE/AE/EE01B/0B0010AB>0@12DGDH1B>0EE>/>G1F0>FG/FHCAE//><E///BB0?01/?011?F11<@@2>1@0?0//?/<?C.>1<FG11.>@-.<C<-A;:---:-;;--;---999---;@----9F/;9--9------9;9B;B/B/-9////;--;;9///-;--;--;B9;9;-;-9-;--///////9:-/9/9/-/-
@M05620:37:000000000-D9766:1:1101:13851:4213 1:N:0:10
AGTGCCAGCTCTCAATCGCACAGGGGACCCAGGGCCTGGCCCCTCCATCCAGAAAACCTATGACCTCACCCGCTACCTGGAGCACCAACTCCGCAGCTTGGCTGGGACCTATGTGAGTATCCAGCGTAGGAATCTGGGAGTTGGGGAGGAGTGAGGAGTTGGGGAAAGACAGTCCTAACCGTGGAGGGTTCTGGTAAATGATGGGGTGAGGAGGGGCTCTTTGGCTCCCACCAGTCCCCCTGTCTGGTCTA
+
>A>AAFFFBFFFGGGGGGGGCGHHDGGGGGHHGGGGFEHHHHGHGGHHHHHGEFGHHGFFHHFHHHFHHHHGGGCEHHHGHHHHFHHHGGHHGGGGFFHHGHHC/AGHAHHHH3DDHGHBG3??2BBF@DGHGBGFFHHGGFHGGGADCCCFCGGHHGCFHGGGGGHHHHHHCFFHEHE.BEEB;EGA;FGGGG0;FFFGFBFFEGFFFFFFFFFAAFFFFBBBFFFFFFFDE9FFBFF.@FFFFEF/BFF
@M05620:37:000000000-D9766:1:1101:18380:4242 1:N:0:10
GAGGCTGCTTTGGAAGAAACTCATAGATTACTGCAACAGTTCCCCCTGGACCTGGAAAAGTTTCTTGCCTGGCTTACAGAAGCTGAAACAACTGCCAATGCTCCTACAGGATGCTACCCGTAAGGAAAGACTCCTAGAAGACTCCAAGGGAGTAAAAAAGCTGATGAAACAATGGCAAGTAAGTCAGGCATTTCCGCTTTAGCACTCTTGTGGATCCAATTGAACAATTCTCAGCATTTGTACTTGTAACT
+
AAAB3AFBFDDBG4BBFGBGGGHHHGGHHGBFGG4EFHGHHDDB2AACCFBFGHFBB32FBFHDFFFBBBFGHHH3ABFGHHFGG33FBBCGHHHGFHGF3BBGBFEBB3?332B@GHCE?/>BBBGB03BB33BBBB?3B??BBF??///?/<@2@2<???1?1FF<<1????C><>.1>==1<=>00.>0==DCE<.<D0D0;0;GC0:;;<0<;;0;::;C;;/;;990909;=CCF0;9C;0990;0
@M05620:37:000000000-D9766:1:1101:19029:4288 1:N:0:10
AGTGCCAGCTCTCAATCGCACAGGGGACCCAGGGCCTGGCCCCTCCATCCAGAAAACCTATGACCTCACCCGCTACCTGGAGCACCAACTCCGCAGCTTGGCTGGCACCCAAGTGAGTATCCAGCGCAGCAATCTGGGAGTTGGCGAGGAGTAAGGAGTTGGGGAAAGACAGGCCTAACCGTGGAGGGTTCTGGTAAATGATGGGGTGAGGAAGGGCACTTTCGCTCCCACCAGTCCCCCTGTCTGATCTA
+
ABABAFFCAFFFGFGGGGGCGCHCGGGA2AGHF2EE2BGH2GGDGGHHGHHHBGGGHGHCGH5GHHHHHFFGGEEGHGHHFGHHHHFFEFHHEGC@EEBG/33?E/BGG/?/?BFFFHHH22BFFC/B//??GHHGGHFGGHHH1><C-<CC/<=CG.<<CGCGEGEHHHHH.CEGGGGGGGEGGEDBCFFGGGFGGFF/:BBF.AFBFFFB.:9;E.;BBF/.;AFDFF.DF.BFFF..;EFFFF/;;BB
@M05620:37:000000000-D9766:1:1101:19324:4340 1:N:0:10
AGTGCCAGCTCTCAATCGCACAGGGGACCCAGGGCAGGGCCCCTCCATCCGGAAAACATATGACCCCACCCGCAACCTGGGGCACCAACTCCGCAGCTTGGCTGGGCCCTAGGTCGGTATCCAGCGTGGGAATCGGGGAGTTGGGGAGGAGGGAGGGGTTGGGGAAAGACAGTCTTAACCGTGGAGGGTTCTGGTAAATGATGGGGGGAGGAGGGGCTCTTTGGCTCCCACCAGTCCCCCTGTCGGGTCTA
+
>11>A@@FAF1DEBGF11FEACACAEFG00BGF00///AA/E//EEA1BB//AA/BF/112D2D10/>EE//>//>>0B>////??>/<0B1/////<1B/B1FE?/?/?00011/////?G110-..><F100..<<--;/CG-:.A-...-.;9--;-;@=-EF-9/;/-/;//;/B/--;;-;A9B--/;//;F/////;FFA-9-;99AB@9--9BF/99/9BE--9B--9BFFF---9/-;-9-9/
@M05620:37:000000000-D9766:1:1101:14771:4456 1:N:0:10
AGTGCCAGCTCTCAATCGCACAGGGGACCCAGGGCCTGGCCCCTCCATCCAGAAAACCTATGACCTCACCCGCTACCTGGAGCACCAACTCCGCAGCTTGGCTGGGACCTATGTGAGTATCCAGCGTAGGAATCTGGGAGTTGGGGAGGAGTGAGGAGTTGGGGAAAGACAGTCCTAACCGTGGAGGGTTCTGGTAAATGATGGGGTGAGGAGGGGCTCTTTGGCTCCCACCAGTCCCCCTGTCTGGTCTA
+
BCBCCFFFCFFFGGGGGGGGGGHHGGGGGGHHGGGGGFGHHHGHGGHHHHHHHHHHHGHHHHHHHHHHHHHGGEGGHHHHHHHHHHHHGHHHGGGGGHHHGHHGFEHHGHHHHHFHHHHHEHHHHGEGGGHHHHHHHHEGDHHHGGGGCFEFFG<GHGHHGBEEEGHHHHHHHHHHHHHHDCEGGGGGEFGGFGFFGGGGGGGGGGFFFFFFFFFFFFFFFFFFFFFFFFFFFFFFFFFFFFFFFFFFFFF
@M05620:37:000000000-D9766:1:1101:17564:4500 1:N:0:10
AGTGCCAGCTCTCAATCGCACAGGGGACCCAGGGCCTGGCCCCTCCATCCAGAAAACCTATGACCTCACCCGCTACCTGGAGCACCAACTCCGCAGATTGGCTGGGACCTATGTGAGTATCCAGCGTAGGAATCTGGGAGTTGGGGAGGAGTGAGGAGTTGGGGAAAGACAGTCCTAACCGTGGAGGGTTCTGGTAAATGATGGGGTGAGGAGGGGCTCTTTGGCTCCCACCAGTCCCCCTGTCTGGTCTA
+
A>1>AFF1>FFFEGGGGGFGCGFCEAEEAEGHGFGE/AFG0FEHGGHEGHHFBGBHHGHFGHBGHHHHHFHGGEFGHHHGBGHHHHHHGHHHFGGE>BFGFHHGGGHHGHHF1BGHHDHHFGHHHGAFGFHHHHHHHHHGGHHH@CGGGGFFHGHHCCCHHHCCEGHHHHHFHFFHFHHHGBEAGEGGCGGGGGGGGGGGGGGGGGB@EFFFB-;>=9AFFFFBFFFEFFFFFFFFFFFB@FFFF/B/;B:
@M05620:37:000000000-D9766:1:1101:16398:4620 1:N:0:10
AGTGCCAGCTCTCAATCGCACAGGGGACCCAGGGCCTGGCCCCTCCATCCAGAAAACCTATGACCTCACCCGCTACCTGGAGCACCAACTCCGCAGCTTGGCTGGGACCTATGTGAGTATCCAGCGTAGGAATCTGGGAGTTGGGGAGGAGTGAGGAGTTGGGGAAAGACAGTCCTAACCGTGGAGGGTTCTGGTAAATGATGGGGTGAGGAGGGGCTCTTTGGCTCCCACCAGTCCCCCTGTCTGGTCTA
+
BBAABFFFCFFFGGGGGGGGGGHGGGGGGFHHGGGGGGHHGHGHGGHHHGHHGHGHHGHHHHHHHHHHHHHGGEGGHFHHHGFFHHHHGHHHGGGGGHHHGGHGGGHHGHHHHHHHHGHHHHGHHGCDGGHHHHHHHGHGGHHHGGGGGGGHHHHHGG/GGHGGFGHHGHHHHHHHHHHHGEEFGGGG9CFGGGFGGGGGGGGGGGFFFFFFFFFAFAFFFFFEFFFFFFFFFFFFFFFFFFFFFFFFBFF
@M05620:37:000000000-D9766:1:1101:21964:4622 1:N:0:10
GAGGCTGCTTTGGAAGAAACTGATAAACCAGTGACACAGGACCGGCAGACCACATAACCGTACCTTACCTAGCGGCCAGAAGCTCCAACAACTTCCCCTGCTCTTACAAGATGCTACCCGTCAGGCCAGGCTCCTCGCAGCCTCCCAGGGCGTACCAGCGCTGCTGACACACTCTCAAGTCCGTCCGGCCTTTCCGCTTTAGCACTCTTGTAGCTCCCATTGCACCCTTCTCAGCATCTGTCCTTGTCCCT
+
>AAAAAFAFFFFGGGGGGGGG1BBD3A1BA0BBBFFFH0A00B////A/ABF//AB1B1AE/B/2D11011BB>>E?E/0BBGB111B@//?11B1BFGGAG111B>111B1111BBBB/BEGGG0<?GH/FFFBGC>@C<FFC.<<FFAACCC@AGHECCGCA0:GCFHH.G/09CGFG0;;=.9AA;?CFGF;999AEFF9//9FBBFF/;:/9B--;BF//;/9AF-BFFF/B///;B9BBBFF/;;B
@M05620:37:000000000-D9766:1:1101:11285:4706 1:N:0:10
GAGGCTGCTTTGGAAGAAACTCATAGATTACTGCAACAGTTCCCCCTGGCCCTGGAAAAGTTTCTTGCCTGGCTTCCAGAAGCTGAACCAACTGCCACTGCTCCTCCAGGATGCTACCCGTAAGGCCAGGCTCCTAGCAGCCTCCCAGGGCGTACCAGCACTGCTGACACACTGGCAAGTCCGTCCGGCCTTTCCGCTTTAGCCCTCTTGTGGACCCCATTGCCACCTTCTCAGCATTTGTCCTTGTACCT
+
>1>AA>F>BFFDFGG11ABGFGGHGHHHH1FGGG11BBGDFGHHHGEFF0FEGGEHH10BBGHHDFFGHHHHHGG0BDGH0FC@BFF1>BFGEFBG11BBBBB1@0BF@0/1B01BFH0///?BFG/???FFGG11>1B<B/BG//BCFB/<<</??1/0<?0??FG0><C<0<0.<F<0=0<=..<-A-CCGHHAEAGGF09/9/.;9F;9.;9B.E.FFB090B.9;909B/;/;BFF/9/9B;///;9
@M05620:37:000000000-D9766:1:1101:24543:4709 1:N:0:10
AGTGCCAGCTCTCAATCGCACAGGGGACCCAGGGCCTGGCCCCTCCATCCAGAAAACCTATGACCTCACCCGCTACCTGGAGCACCAACTCCGCGGCTTGGCTGGGACCTATGTGAGTATCCAGCGTAGGAATCGGGGAGTTGGGGAGGAGTGAGGAGTTGGGGAAAGACAGTCCTAACCGTGGAGGGTTCTGGTAAATGATGGGGTGAGGAGGGGCTCTTTGGCTCCCACCAGTCCCCCTGTCTGGTCTA
+
1>1>AFFFAFF31FGGBCFGEAEHAAFGEAFGGGCE//FFCGEAEGFHE0BAG0AGG/CAGF2FEB1@FF0>EE/>G1F00BB/0>FHG0B1?//>/<>CAH1?<?0FACG1<FG2@@GDFGHBBC</>?GBBD0<-->CCFDFC-E@-.;C.0CCC.:/;9?AGAEFBFB/09C0FFG.-;9-BEA=B--/;/9;F/B/F/;9E?-9-AFFFF?@-9ABFF/;//9A-:FB--9;BFF---/;/B/;///
@M05620:37:000000000-D9766:1:1101:14335:4869 1:N:0:10
AGTGCCAGCTCTCCATCGCACAGGGGACCCAGGGCCTGGCCCCTCCATCCAGAAAACCTATGACCTCACCCGCTACCTGGAGCACCAACTCCGCAGCTTGGCTGGGACCTATGTGAGTATCCAGCGTAGGAATCTGGGAGTTGGGGAGGAGTGAGGAGTTGGGGAAAGACAGTCCTAACCGTGGAGGGTTCTGGTAAATGATGGGGTGAGGAGGGGCTCTTTGGCTCCCACCAGTCCCCCTGTCTGGTCTA
+
AAAAAFF@>FFFG4FGFGGAECHCFEEEEEGFBAEEAGHHGHGHGGHBGFGHFHGGHGHFGHFHHFGHHHGGG/EEHHHHGGHHHHCEEFDGAGCECGGFEHBFGFF0AHHGHH2FGHHHHHHHH?EEGGH1GFHHHHAFDGHHGCGGC?ECGHHHGGC/G/DGGGHHBHHHFHHGHHG?BGF@DEDGCFGGGF;BFFGGGGFFGGDBFFFFFF-@B@EBFFBFBBFFFFFFFFFFBFFFBEFFFFFFFFF
@M05620:37:000000000-D9766:1:1101:16280:4870 1:N:0:10
AGTGCCAGCTCTCAATCGCACAGGGGACCCAGGGCCTGGCCCCTCCATCCAGAAAACCTATGACCTCACCCGCTACCTGGAGCACCAACTCCGCAGCTTGGCTGGGACCTATGTGAGTATCCAGCGTAGGAATCTGGGAGTTGGGGAGGAGTGAGGAGTTGGGGAAAGACAGTCCTAACCGTGGAGGGTTCTGGTAAATGATGGGGTGAGGAGGGGCTCTTTGGCTCCCACCAGTCCCCCTGTCTGGTCTA
+
AB3AAFFFBFFFGGGGGGGGGGHCGGGGEGHHFGGGEFHHFHGHGGHHFHHHGHHHHGHHHHGHHHHHHHHEGFGGHHHHGGHHHHHHGHHHGGGGGFHHEHHGG/FHGHHHHHHHHHHHHHHHHGDGGGHHHGHHHHHGGHHHGGGGGGGFHHHHHAGGHHGGGGHHHHHHHFHHHHHHGEEGGGGGCFGGGGFGGGGGGGGGGGFFFFFFFFFFF-AFFF/BFFFFFFFFFF/FFFFDFFFFFFFFFFF
@M05620:37:000000000-D9766:1:1101:24167:4886 1:N:0:10
GAGGCTGCTTTGGAAGCAACTCATAGATGCCTGCCACAGGGCCCGCGGTCCAGATAACCGTTGCCTACCTGGCTCCCAGTAGCTACAACCACTTCCCCTGCTCCTACAGGATGCTACCCGTCAGGCCAGGCTCCTCGCAGCCTCCCAGGGCGTACCAGCGCTGCTGACACACTGGCAAGTCCGTACGGCCTTTCCGCTTTAGCACTCTTGTGGCTCCCATTGCACCATTCTCAGCATTTGTCCTTGTCCCT
+
>3AAAAFBFFFFGGGCFFGGGGF5DADF54BDFFG3FGA222B22A0AAAEA3BBDBGFGGG>13B52BBFHHH3?BGG3BBG443BFH1?F33BBF0FFGBFGF3B3FFGHFHHHGHHGG?EGHGGCEHEFHGGHGGGGCHHGHGHHG.EGCCCEFC.<CEGGEFH/CHF.;CGFFBEFFFGG.9AEG@DGGGFDDFFFFFFFFFFFFFFFDAFFFFFFFFFFFF.BFFFFFFFFFBFFFFFFFFFF/;/
@M05620:37:000000000-D9766:1:1101:22715:4892 1:N:0:10
GAGGCTGCTTTGGAAGAAACTCATAGATTACTGCAACAGTTCCCCCTGGACCTGGAAAAGTTTCTTGCCTGGCTTACAGAAGCTGAAACAACTGCCAGTGTTCCTACAGTATGCTACCCGTACTGAAAGGCTCCTAGAAGACTCCAAGGCAGCAAAACAGCTGATGAAACAATGGCACGTAAGTCATTCAGCTCCGCTGTAGCACTCTTTGGGATCTAATTGAACAATTCTCATCATTTGGACTTGTAACG
+
A3ABBBFBFFFFGGGGGGGGGGHHFHHHHHHHHHGBFGGDGHHHHGGGEHHHHHHHHGHHFHHHHHHHHHHHHHHHHHHHHHHHHHHHHHHHHHHHH3F@4BFBBFHFH4B444@BGF11?>//443B3B?GHG3?D333?333BB22?/0?/022@0?2@@G22@@22?F/G11001/?00011>111>111>1..<-<0D00D0/0=00/.;/.00CG000<G:/C000;0;0900000;F00;;0;0.
@M05620:37:000000000-D9766:1:1101:24582:4898 1:N:0:10
GAGGCTGCTTTGGAAGAAACTCATAGATTACTGCAACAGTTCCCCCTGGACCTGGAAAAGTTTCTTGCCTGGCTTACAGAAGCTGAAACAACTGCCAATGCTGCTACATTCTTCTACCGGCAGGGAAATGCTCGTATAAGATGCCAACGCAGCAAAAAAGCTCATGAAACAATGGCAATAAAGCTATCCACTTCCGCATTATCACTGTTCTGAATCCAATTTAACAATCCTCAGCATTTGTACTTGTAACG
+
AAAABAFAFFFDFBBBFAFG5FGHHFHHHGHHHGE4GC2DDAGHHGGGHHHHHGEFG3BGBGHHHHE5BGHHHHFFGHHGHGHFHDFHH3GHHFHHFF3G3@43@B33B44@44@BB@/>/>/>//B/3334B?/?0B22B211B11///<>/0?10//?F<1>111111<<1>100</0<<=0000//0/<=0;;D-..0000<000;00900;09;;0009;0;C0//;00;/C;CFC0;;9;C99;0;
@M05620:37:000000000-D9766:1:1101:9604:4922 1:N:0:10
AGGCCCAGCTCTCCATAGAACAGGGTTCTCAGAGCACGGCTCCTCCATCCAGAAAACCTACGACCACACCCCCAACCTCGTGCACCCACTAAGCAGATAGGCTGGGACATATGTGCGTAACCCGCGCAGGAATCTGGGCGTTGGCGCGGTGCGCGGACTTAGCGCCCGCTTGTCCTACCCGTGGCGGCTTCTGGTAAATGATGGGGGGAGGTGGGGTTGTATGGTACCCACCAGTCCCCCTGTCTAGTCTA
+
>111>>A11BB3FFF13BB1B1B0CB0013BD11B10AAE/BBAFFF1101B1BC00BA10A/BA/BCB///>/BBEB0B///?BFA/?B011B1>>B110B10/<0</1B22222/?///B?<@////>?0<1<?10<C@-<A/<<<-.:-;:C---;00;0;-9-;---;9B/;9/:--:;=-99-;;B/9B9//:;/9/9B-B-;-@--:9@-99--/;/;//;/9/;A;9F//BEB;99;B/99/;B
@M05620:37:000000000-D9766:1:1101:10674:4932 1:N:0:10
AGTGCCAGCTCTCAATCGCACAGGGGACCCAGGGCCTGGCCCCTCCATCCAGAAAACCTATGACCTCACCCGCTACCTGGAGCACCAACTCCGCAGCTTGGCTGGGACCTATGTGAGTATCCAGCGTAGGAATCTGGGAGTTGGGGAGGAGTGAGGAGTTGGGGAAAGACAGTCCTAACCGTGGAGGGTTCTGGTAAATGATGGGGTGAGGAGGGGCTCTTTGGCTCCCACCAGTCCCCCTGTCTGGTCTA
+
AA3>AFFFBFFFGGGGFFGAECGCGEEGGGHHFFG?FFHHGHGHGGHHHGGHHHHHHGHHHGGHHHHHHHHGG>FGHHHHCFGEHHHAFGHFDE@EEEGHGHHGGGHHGHHHHHHHHFHHHHHHHGGGGGHHHHHHHHHGGHHHGGGGGGGHHHHHHGHHHHGGGGHHHHHHHHHHHHHHGGGGGGGGGGGGGGFGGGGGGGGGGGFFFFFFFFFFFFFFFFFFFFFFFFFFFFFFFFFFFFFFFFFFFFF
@M05620:37:000000000-D9766:1:1101:14697:4936 1:N:0:10
AGTGCCAGCTCTCAATCGCACAGGGGACCCAGGGCCTGGCCCCTCCATCCAGAAAACCTATGACCTCACCCGCTACCTGGAGCACCAACTCCGCAGCTTGGCTGGGACCTATGTGAGTATCCAGCGTAGGAATCTGGGAGTTGGGGAGGAGTGAGGAGTTGGGGAAAGACAGTCCTAACCGTGGAGGGTTCTGGTAAATGATGGGGTGAGGAGGGGCTCTTTGGCTCCCACCAGTCCCCCTGTCTGGTCTA
+
BBBBBFFFBFFFGGGGGCFFEGBEFEGGGGHHFDGGGFFGHHGGGGHHHHHHHHHHHGHGHHHHHGHHHGHGGEEGHHHHHHHHHHHGGHHFFGGGGHHHGHHFGGHGFHHHHHHHHHHHHHHHHGEDGGGHHHHHHHHGGHHHGGGGGGGHHHHHGGFHGHGGFGHHHHHHHHHHHHHHGGGBGGGGEGGGGG0BFGGGGGGGFGFFFFFFFFFFFFFFFFFFFFFFFFFFFFFFFFFFFFFFFFFFFFF
@M05620:37:000000000-D9766:1:1101:19264:4972 1:N:0:10
GAGGCTGCTTTGGAAGAAACTCATAGATTACTGCAACAGTTCCCCCTGGACCTGGAAAAGTTTCTTGCCTGGCTTACAGAAGCTGAAACAACTGCCAATGCTCCTACAGGATGCTACCCGTAAGGACAGGCTCCTAGCAGCCTCCCAGGGAGTAAAAGAGCTGATGAAACAATGGCAAGTAAGTCAGGCATTTCCGCTTTAGCACTCTTGTGGCTCCCATTGCACAATTCTCAGCATTTGTACTTGTCACT
+
A>ABBAFAFFFFGGGCFGGGFFG5EGHHFHHBGHHHGFH5DGGHHGGGEFHHHFFBGHHGADHHHHFHHHHHHHHHHHGHHHHHHHHFHFHHGHHHGBGHHHHGBFHHFFFGC13GHHHGA@E0?30B??EGHAG?4?F10?C0??FG/?/<<FD2@@?GG1?1?GGFHHHAFGBHFGGD11>=F<F0>.<GGHFFGGGGGHHEHFFHHHBGA..;..:GG00FG0CFGGGGGGFGGGGGB0;BB;;0BF9
@M05620:37:000000000-D9766:1:1101:24547:4984 1:N:0:10
GAGGCTGCTTTGGAAGAAACTCATAGATTACTGCAACAGTTCCCCCTGGACCTGGAAAAGTTTCTTGCCTGGCTTACAGAAGCTGCAACCACTGCCCCTGCTCCTACAGGATGCTACCCGTCAGGCCAGGCTCCTCGCAGACTAAAAGGGCGTAACAAAGCTGCTGACACAATGGCAAGTACGTCCGGCCTTTCCGCTTTAGCACTCTTGTGGCTCCCATTGCACACTTCTCAGCATTTGTCCTTGTAACT
+
CCDDCCFDFFFFGGGGGGGGGGHHHHHHHHHHHHHHGHHFFHHHHGGGFHHHHHHHHHHHGHHHHHHHHHHFGCBBBGH5BB3@B@3FFGGFHBBGGFHGH@FEFFGFGHHHHHGHHHHGG/E/2BFHHHHHA/B2?BDGCHHBDGB2/??EFG?EG10?FG11>GF0>GH.FGHGHHGF0GEHH.ECGC?GHHHGGGGGHGGGGGGGGGFG..;FGGGGGGFGG0.;FFGFFFFFFFFF009FFBF00;B
@M05620:37:000000000-D9766:1:1101:24565:4990 1:N:0:10
GAGGCTGCTTTGGAAGAAACTCATAGATTACTGCAACAGTTCCCCCTGGACCTGGAAAAGTTTCTTGCCTGGCTTACAGAAGCTGAAACCACTGCCAATGCTCCTACAGGATGCTACCCGTAAGGAAAGGCTCATAGAAGACTCCAAGGGAGTAAAAGAGCTGATGAAAAAATGGCAAGTAAGTCAGGCATTTCCGCTATAGCACTCTTGTGGATCCAATTGAACAATTCTCAGCATTTGTACTTGTAACT
+
AABBABFBFFFBFFFFGBFGGGHHHFEGHHHGHBEHEFHHGFFGHGGGFHGHHHGHCBGHFFHHHHHBBFHHHHHEFGGDHHFFHEFHF1?FHHHGHCHH3B@BFGHFHFGG32FGG2B??>>0BEGB?B?GH3?BEFGFFF3FFG?F/CHGB@G2F2?FFHCG2FHHH1?>?<?0<>.<>>>1<>=00<><=DHDGG-<D0DGHEGFHC0;=<;:CCG:0;CFCBF0;;00;0:BCFGF0;CB;0;;0;0
@M05620:37:000000000-D9766:1:1101:12984:4996 1:N:0:10
GAGGCTGCTTTGGAAGAAACTCATAGATTACTGCAACAGTTCCCCCTGGACCTGGAAAAGTTTCTTGCCTGGCTTCCAGAAGCTGAAACAACTGCCAATGCTCCTCCCGGATGCTACCCATCAGGAGAGGCTACTCGACGACTAGCAGGGAGTCCCAGAGCTGCAGACACACTCGCAAGTGCGTCCGGCCTTTCCGCTTTAGCAATCTTGTGGCTTCTATTGAACCCATCTCAGCACATGTACTTGTGCCT
+
AAABBBFBFFFFGBGGFGGGGGHHHHHHHGGHHHFHHHHDFGHHHGGGG2GHHGFCG32FFHGFFHHGHHHHHHG2BGHHHHHGGB3GGF1GFGGHEHHHFB3B32311//>/03B30?3?E3333/??//F30BFE//<////@0@<///??011??/<<GG10>10F0<<0/.<-<AD0=-.;@D--:.909;..9;90000009;BF009..;9;;;000//.:.9////9//..//9;9/9//99/;
@M05620:37:000000000-D9766:1:1101:23511:5025 1:N:0:10
AGTGCCAGCTCTCAATCGCACAGGGGACCCAGGGCCTGGCCCCTCCATCCAGAAAACCTATGACCTCACCCGCTACCTGGAGCACCAACTCCGCAGCTTGGCTGGGACCTATGTGAGTATCCAGCGTAGGAATCTGGGAGTTGGGGAGGAGTGAGGAGTTGGGGAAAGACAGTCCTAACCGTGGAGGGTTCTGGTAAATGATGGGGTGAGGAGGGGCTCTTTGGCTCCCACCAGTCCCCCTGTCTGGTCTA
+
AA3>AFFFBFFFGBGGDFGCGCHEGEEGGGHHFGGGGGHHHHGHGGHHHGHHHHHHHGHHGHHHHHHHHHHGGEGGHHHHFGHHHHAGFHGHEGGGGHHHGHHGGGHHGHHHHHHHHHHHHHHHHGGGGGHHHHHHHHAFGHHHGGGGGGGHHGHHCFHHHGGGGGHHHHHHHHHHHHHHGGGGGGGGEGGGGGFGGGGGGGGGGGFBFFFFFFBBBBFFFFFFFFFFFFFFFFFFFFFFBFFFFFFFFFF
@M05620:37:000000000-D9766:1:1101:16088:5030 1:N:0:10
AGTGCCAGCTCTCAATCGCACAGGGGACCCAGGGCCTGGCCCCTCCATCCAGAAAACCTATGACCTCACCCGCTACCTGGAGCACCAACTCCGCAGCTTGGCTGGGACCTATGTGAGTATCCAGCGTAGGAATCTGGGAGTTGGGGAGGAGTGAGGAGTTGGGGAAAGACAGTCCTAACCGTGGAGGGTTCTGGTAAATGATGGGGTGAGGAGGGGCTCTTTGGCTCCCACCAGTCCCCCTGTCTGGTCTA
+
AA>AAFFFBFFFGGGGGGGCGCHCGGGGDEHHFFGGDFHHFHGHGGHHHGHHGHHHHGHHHGFHHHHHHHHGGEEGHHHHFGGHHHHHGHHHEGFGEHGGGHHGGGHHGHHHHHHHHHHHHHHHHGGGGGHHHHHHHHGGGHHHGGGGGGEGHHHHHGBGHHGGGGHHHHHHHHHHHHHHGGEGGGGGCFFGGGFGGGGGGGGGGGDFFFFFFFFFFFFFFFFFFFFFFFFFFFFFFFFFFFFFFFFFFFF
@M05620:37:000000000-D9766:1:1101:7624:5043 1:N:0:10
GAGGCTGCTTTGGAAGAAACTCATAGATGACTGACACAGGACCCCCTGACCCTGTAACCGTTTCTTGCCTGGCTTCCAGAAGCTGCAACAACTGCCCCTGCTCCTACAGGATGCTACCCGTCAGGCAAGGCTCCTCGCAGCCTCTCAGGGCGTACCAGAGCTGCTGACACACTGGCAAGTCCGTCCGGCCTTTCCGCTTTAGCACTCTTGTGGCTCCCATTGCACCCTTCTCAGCATTTGTACTTGTCACT
+
AAAAAAFAFFFFGFGGFGGGG1F3D3DD3D1DG11ABE0000B00A/B00B0AB1B22AABE01DDB11BBGHF0AFFHBGHHH11>BG>BFF0B>//BCGGGF@FHHB0F11>EGHHHGG/EGH0?FF/GHHGHCGCCG/FHH10@GGF/ACC/FGF>FGHF1FGHFGHH.CD/CGHGF00<;:.;@C-CHGG;.AACEGGFG99FGGGFFG??FC9;BFG/;BF-9;9FFFFFFB;;FF/;FFBF9/BB
@M05620:37:000000000-D9766:1:1101:14114:5054 1:N:0:10
AGTGCCAGCTCTCAATCGCACAGGGGACCCAGGGCCTGGCCCCTCCATCCAGAAAACCTATGACCTCACCCGCTACCTGGAGCACCAACTCCGCAGCTTGGCTGGGACCTATGTGAGTATCCAGCGTAGGAATCTGGGAGTTGGGGAGGAGTGAGGAGTTGGGGAAAGACAGTCCTAACCGTGGAGGGTTCTGGTAAATGATGGGGTGAGGAGGGGCTCTTTGGCTCCCACCAGTCCCCCTGTCTGGACTA
+
AAABBFFCAFFFGGGGGFGEGFGFFEGEEEHHFEGG2FGHAGGHGGHDGHHHFFFHHGHBGHEHHHHHHHHGGEFGHHHHHGHC1?FHGHHHFGGEFGGHGHFGGGHHGFHHGHHHHGHHGHHHHG?E@/GHHHHHHHFGGHEHCFGGGGGHHHHHHDGHHGGGGGHHHHHHHGHHHHHH-;CDEGGG;AFGFG;FFGGGGGGFGGFFFFFFFFFFFFFFFFFFF/;AFFFFFFFFFFFF-9;FFFF/9BB
@M05620:37:000000000-D9766:1:1101:16459:5063 1:N:0:10
AGTGCCAGCTCTCAATCGCACAGGGGACCCAGGGCCTGGCCCCTCCATCCAGAAAACCTATGACCTCACCCGCTACCTGGAGCACCAACTCCGCAGCTTGGCTGGGACCTATGTGAGTATCCAGCGTAGGAATCTGGGAGTTGGGGAGGAGTGAGGAGTTGGGGAAAGACAGTCCTAACCGTGGAGGGTTCTGGTAAATGATGGGGTGAGGAGGGGCTCTTTGGCTCCCACCAGTCCCCCTGTCTGGTCTA
+
AA>ABFFFBFFFGGGGGGGGGGHHGGGGGGHHGGGGGGHHHHGHGGHHGHHHHFFHHGGHHHHHHHFHHHHGGGGGHHHHHHHHFHHHGFHHGGGGGHHHGHHGGGHHGHHHHHHHHHHHHHHHHGGGGGHHHHHHGHHGDGHHGGGGGGGHHHGHHGHHHHGGGGHHHHHHHHHHHHHHGGEGGGGGEFGGGGFGGGGGGGGGGGFFFFFFFFFFFAFFFFFFFFFFFFFFFFFFFFFFFFFFFFFFFFF
@M05620:37:000000000-D9766:1:1101:18441:5124 1:N:0:10
GAGGCTGCTTTGGAAGAAACTCATAGATTACTGCAACAGTTCCCCCTGGACCTGGAAAAGTTTCTTGCCTGGCTTACAGAAGCTGAAACAACTGCCAATGCTCCTCCAGGATGCTACCCGTCAGGCAAGGCTCCTAGCAGCCTCAAAGGGCGTACAAACGATGCTGACACACTGGCAAGTCCGTCCGGCATTTCCGCTTTAGCACTCTTGTGGCACCCATTGCACCATTCTCAGCATTTGTACTTGTCACT
+
A>AABAFBFFFFGGGGGGGGGGHHHHHHHHHHHHHHHHHDGHHHHGGFHHHHHHHHFECGFHHHHHHHHHHHHHHHHHHFHHHHHFHHHHHHHHHHGHHHHHH33BFHHHH3FG3B@F1EE/EE2B?GGCGHHG33BBD22?222?23BCFC/>BAG1/?/?C<GGHCG1G.><FCGHCGDDAGF.A?GFGH0<GGGGGGHGGGGGBFGGFF.9/0;9CFG0=;:;.;FGGGGGGFBBBBBBFFFFBFFFB
@M05620:37:000000000-D9766:1:1101:13168:5149 1:N:0:10
AGTGCCAGCTCTCAATCGCACAGGGGACCCAGGGCCTGGCCCCTCCATCCAGAAAACCTATGACCTCACCCGCTACCTGGAGCACCAACTCCGCAGCTTGGCTGGGACCTATGTGAGTATCCAGCGTAGGAATCTGGGAGTTGGGGAGGAGTGAGGAGTTGGGGAAAGACAGTCCTAACCGTGGAGGGTTCTGGTAAATGATGGGGTGAGGAGGGGCTCTTTGGCTCCCACCAGTCCCCCTGTCTGGTCTA
+
AA3AAFFCAFFFGGGGGGGFGGHHGGGGEFHHGEGGEGHHAGGFGGHHGHHHFGHHHGHGFHGHHHHHHHHGGEGGHHGHHGHHHHHHGHHGEGGGGHFHGHFCEGHHAGHHGHFHHFHBHHHGFG<DGGHHHHHHHHHGCGHHCGGG?DEGHHHHFAGHDH?FGGHHHHHHHHHGHHHHGGEDEEGGCCFGGF9BFFGGGFGGGGFCFFFFFFFFFDFFEFFFFFFEEFFFFFFFFFFFFFFFFFFFFFF
@M05620:37:000000000-D9766:1:1101:24309:5164 1:N:0:10
GAGGCTGCTTTGGAAGAAACTCATAGATTACTGCAACAGTTCCCCCTGGACCTGGAAAAGTTTCTTGCCTGGCTTACAGAAGCTGGAACCACTGCCCCTGCTCCTACAGGATGCTACCCGTAAGGCAAGGCTCATAGCAGACTAAAAGAGCGTAAAAAAGCTACTGAAACAATGGCAAGTACGTCAGGCATTTCCGCTTTAGCACTCTTGTGGATCCAATTGCACAATTCTCAGCATTTGTACTTGTAACT
+
AAAAAAFAFFFFGFGGFGBBGGGHHHGGGDFGHGADFGHGHHHHHGGGFFBGGGHFGHFFGHHHHHHHHHHGHB1B3FG5BF33B2BBFBBBG3BG1BFGGHHHGHHFHHHHHHGHHHHEEEE0B30BFFHH03BFH2FHHHHEHHD3/B2><EE/F2>?FF11?F?1FHHGHFHFGHGHG1CGHEGHHHHHGGHGGGGGHHHHGHGHFFFH.099C0CFGG0FFGFCFBFFGGGGGGGF0;;FG0CFBGB
@M05620:37:000000000-D9766:1:1101:10037:5172 1:N:0:10
GAGGCTGCTTTGGAAGAAACTCATAGATTACTGCAACAGTTCCCCCTGGACCTGGAAAAGTTTCTTGCCTGGCTTACAGAAGCTGACACAACTGCCCGTGCTCATTCAGGATGCTACCCATCAGGCCAGGCTCCTCGCAACCTATCAAGGCGTACCAGCGAAGATGACCCACTATCAAGTCCGTCCGGCCTTTCCGCTTTAGCACTCTTGTGGCTAACATTGCACACTTCTCAGAATTTGAACTTGTAACT
+
A1>>AA?AFFFFG1GF1FGFGEGDEEFGHFGHEHG1GHGAFHDHHGGGHEHHFGHBFGFHAFGHH1BGHHHGHFGGHHFHGGGHF1>BFCGEFG@>//>///B1B2B221BBFG1BF0B1001B>GGG/?FGH/CHGC@/<<G11<221@?/?/>FFH/<//->>FGH10>AG/0=<=0D0<.<<AC-:AEHH0;CFGGGBGFG9BBFFF0999FB0/CFFGEBFFA9;BFFFF/BFFB//;;FF//;;FF
@M05620:37:000000000-D9766:1:1101:23073:5193 1:N:0:10
GAGGCTGCTTTGGAAGAAACTCATAGATTACTGCAACAGTTCCCCCTGGACCTGGAAAAGTTTCTTGCCTGGCTTACAGAAGCTGAAACAACTGCCAATGCTCCTACAGGATGCTACCCGTAAGGAAAGGCTCCTCGAAGACTCAAAGGGAGTAAAAGAGCTGATGAAACAATGGCAAGTACGTCAGGAATTTCCGCTTTAGCACTCTTGTGGATCAAATTGAACAATTCTCAGCATTTGTACTTGTAACT
+
ABAAABFBFFFFGGGGAGGGGGHHHHHHHFGGHHHFFHHFHGGEEEGGHGHHHHHHHGGHGHHGHHHAFHHHHHHGHHHHHHHHHBDGHHHHHHHHGFHHHHHH33BGG3BFBG3BBGHE/EEH3FGHFGGHHG3B/<B/<BGF2FHHGG/C/@FGH2?GHH11?GGHHFHCGFHHHHG1=1>>GCGH/CGHHHHGGGGEHHHHHHHHHHFH?0:GGCHHH0;CFGFFGGGFGGFGGGGF0;0FFC00;FC
@M05620:37:000000000-D9766:1:1101:18548:5205 1:N:0:10
AGTGCCAGCTCTCAATCGCACAGGGGACCCAGGGCCTGGCCCCTCCATCCAGAAAACCTATGACCTCACCCGCTACCTGGAGCACCAACTCCGCAGCTTGGCTGGGACCTATGTGAGTATCCAGCGTAGGAATCTGGGAGTTGGGGAGGAGTGAGGAGTTGGGGAAAGACAGTCCTAACCGTGGAGGGTTCTGGTAAATGATGGGGTGAGGAGGGGCTCTTTGGCTCCCACCAGTCCCCCTGTCTGGTCTA
+
>A3>AF5FAFFFCGGGGEGGGCGD2EEEFGGHFEGGAFFG2GEFEGFHHFGFDHBBFFHHHHFHHHHEHHHEEEGGHFGHFHHHHHHGGHHHGGCEEBDFEHCFGDFHFHHFFHF2?GHFHDGFF@GCG?GBFGFGFHGG?FGB@CF@CAEFCBDGFGCCGF?DGDHHF/:C::CGHFCGGGA?DFD@GFFBBFBBBFFBBBFBFG.9AA?BDA;=@BEFFBBFFBBEEFF?EAFFFFEFBFFFBFFFFFB
@M05620:37:000000000-D9766:1:1101:21300:5216 1:N:0:10
AGTGCCAGCTCTCAATCGCACAGGGGACCCAGGGCCTGGCCCCTCCATCCAGAAAACCTATGACCTCACCCGCTACCTGGAGCACCAACTCCGCAGCTTGGCTGGGACCTATGTGAGTATCCAGCGTAGGAATCTGGGAGTTGGGGAGGAGTGAGGAGTTGGGGAAAGACAGTCCTAACCGTGGAGGGTTCTGGTAAATGATGGGGTGAGGAGGGGCTCTTTGGCTCCCACCAGTCCCCCTGTCTGGTCTA
+
AA>AAFFFBFFFGFGGGGGCGGHGGCGGGGHHFGGGGGHHGHGHGGHHHHHHHHGHHGHGHHHHHHHHHHHGGEGGHHHHFGHHHHFFEHHHEFGGGGGEFFHGGGHHGGHHHHGHGHHEHHHHHGGGCGGHGHHHGHEFEGHHGGGGGGGHHFHGHGHHHHGGGGHGHHHHHHHHHHHHGGFGGGGGGGGGGGGGGGGGFGGGGGFFFFFFFFFFCFEFFFFFFFFFFFFFFFFFFFFFFFFFFFFFFFB
@M05620:37:000000000-D9766:1:1101:11378:5233 1:N:0:10
GAGGCTGCTTTGGAAGAAACTCATAGATTACTGCAACAGTTCACCCTGGACCTGGAAAAGTTTCTTGCCTGGCTTACAGAAGCTGAAACAACTGCCAATGCTCCTACAGGATGCTACCCGTAAGGAAAGGCTCAGAAGACTCCAAGGGAGTAAAAGAGCTGATGAAACAATGGCAAGTAAGTCAGGCATTTCCGCTTTAGCACTCTTGTGGATCCAATTGAACAATTCTCAGCATTTGTACTTGCAACTGA
+
AA1>AACAFFFFFGGFACGAGF1DAGFGHFHHFHH1GCHADG2DGHHHHFHGFGH0FHHHFHHHHHHHHHHHAGGHHHHFFGGGCGHFHFHGFEGHGFGGHHGHHHHHHGFHHHHFHHFE?EFHHHHGGGEHHHHHFFHHHHHGHHGFHGFFGDHHGHHHHHHHHGHHHGHHG0GHGHHHHHHHHHHGGFHGHGGCGGHFFFGGHHGHHHGHHHHHHHGHHHHHHFGHGHHHGG9FFFFBFFGGFGGGGGC
@M05620:37:000000000-D9766:1:1101:13275:5250 1:N:0:10
AGGGCCAGCTCTCAATCGCACAGGGGACCCAGGGCATGGCCCCTCCATCCAGAAAACCTATGACCTCACCCGCTACCTGGAGCACCCACTCCGCAGATTGGCTGGGACCTATGTGAGTATCCAGCGTAGGAATCTGGGAGTTGGGGAGGAGTGAGGAGTTGGGGAAAGACAGTCCTAACCGTGGAGGGTTCTGGTAAATGATGGGGTGAGGAGGGGCTCTTTGGCTCCCACCAGTCCCCCTGTCTGGTCTA
+
1>11A1>AAFCD11B31AFC0?EHEEEEA0BGBEA/00FE0FEHGGFH10FBB01BBE0GGFDGFD1FGHHEG>>>GHHCBFHC0?/?EBG0?E@E/B>BGHHGCCHHGHHHHHHHHHHHHHHHH?CECGHHHHHBGB?FAGHHCC<CCEECCDGFCEGHHGGGGGHHHHHHHHHHHHHG@BEGEEGGCFFGGGCFGGGGGGGGGFB@FFFFFF?@;;EFFFFFFFFFFFFFFFFFFFFF@FFFFFFBFFF
@M05620:37:000000000-D9766:1:1101:14041:5310 1:N:0:10
GAGGCTGCTTTGGAAGAAACTCATAGATTACTGCAACAGCTCCCCCTGGACCTGGAAAAGTTTCTTGACTGGCTTACAGAAGCTGAAACAACTGCCAATGCTCCTACAGGATGCGACCCGTAAGGAAAGGCTCCTATAAGACTCCAAGGGAGTAAAAGAGCTGATGAAACAATGGCAAGTAAGGCAGGCATTGCCGCTTTAGCACTCTTGTGGAGCCAATTGAACAATTCTCAGCATTTGTACTTGTAACT
+
11AAA1B>BF3D1BFGGAFE1AAFEGH33F1GHEHG10B0BFGAEG/F/G000A0B1F0AB2AF2D12B11FGHAFG1G1GHH11FFGHBGHC>10FCFGFFGG1BFF10B1G0/?E>>E/>EG1<GHGGH1<FHF2<FFG11<FFGGF?/?<F<1?FC<01???DD1FGGGG<C0FF<>>>G1C.<AC.0<00<-:-;.;000::;00C;:BC.;EFFFF0;;FFG00;0;FFBC9B09F0;90;BFC//
@M05620:37:000000000-D9766:1:1101:19158:5361 1:N:0:10
CCTGCCCTTATACCTTCAGACCGCAAGTCTTAACTCCGGTCACACTACTCGGTCTCGTCTGCCGCCCCCTGCCTCCAAAGAAAAACAACTCCTCCGATTGGCTACACCATCTGAGAGGCTACAAAATACAAATATAGCAGGTGAAGAGGAGAAAAGATTTGAGGAAAAAAAGTCCTAAAAGTGAAGGATTCTGTTAAATTATTGATTTCTGAGGTAATCTTAGAATCCCAACCATCCCCATGTCTAATCTC
+
AA@AAFAFFF3B3BABGABAAAAA00ABD22BDFGG1AA/ABFF1BFEEGE///AA0/AAF1E//>>/>>>?0B1B>110>00F0/?//1FFEF0//?E/B0F<010B/B1>B2111///1011101@1111<@F1111?/?<111?0/0..0100><1>11./<<//.<-.00:00;0:::000:/.;;9BC000000000;0000009090./009;000000;00CB/9--//-:A-9//999;/://
@M05620:37:000000000-D9766:1:1101:17670:5365 1:N:0:10
AGTGCCAGCTCTCAATCGCACAGTGGACCCAGGGCCTGGCCCCTCCATCCAGAAAACCTATGACCTCACCCGCTACCTGGAGCACCAACTCCGCAGCTTGGCTGGGACCTATGTGAGTATCCAGCGTAGGAATCTGGGAGTTGGGGAGGAGTGAGGAGTTGGGGAAAGACAGTCCTAACCGTGGAGGGTTCTGGTAAATGATGGGGTGAGGAGGGGCTCTTTGGCTCCCACCAGTCCCCCTGTCTGGTCTA
+
BBABBFFFBFFFGGGGGGGGGGHBFGHHHGHHGGGGGGHHHHGHGGHHHHHHHGHHHGHHHHGHHHGHHHHGGEGGHHHHGHHHHHHHGGHHGGGGGHHHGHHGGGHHGHHGHHHHHHHHHHHHHGGGGGHHHHHHHHHGGHHHGGGGGGGHHHHHHGHHHHGGGGHHHHHHHHHHHHHHGGHGGGGGEFGGGG;FGGGGGGGGGGDFEFFFFFFFFFFFFFFFFFFFFFFFFFFFFFFFFFFFFFFFFFF
@M05620:37:000000000-D9766:1:1101:11119:5385 1:N:0:10
GAGGCTGCTTTGGAAGAAACTCATAGATTACTGCAACAGTTCCCCCTGGACCTGGAAAAGTTTCTTGCCTGGCTTACAGAAGCTGAAACAACTGCCAATGCTCCTACAGGATGCTACCCGTAAGGAAAGGCTCCTAGAAGACTCCAAGGGAGTAAAAGAGCTGATGAAACAATGGCAAGTAAGTCAGGCATTTCCGCTTTAGCCCTCTTGTGGATCAAATTGAACAATTCTCAGCATTTGTACTTGTAACT
+
ABABAAFCFFFFGCGGFGGGGGHHHGHHHFGGHHCGHHHGHFGHHGGFGFFGHHGFFDFHFGHHHHHFGHHHGHHEFGGHHHGHHFFGBFCGGHHHHHHHGGHHHHHFGGHFBGHFGGCEEEEHHHHH0BGFHFHF43FGHHH22FFGCFFGEFHHG2FF22@GHHHHHFHGFGHHGHFGGFH>FFGHHECGFFGFGDEFGGH/</CHHFGC.C=0.0:CGHHHHFHGC0C9BFFFFGGGB;9FF0;0;;9
@M05620:37:000000000-D9766:1:1101:12895:5500 1:N:0:10
AGTGCCAGCTCTCAATCGCACAGGGGACCCAGGGCCTGGCCCCTCCATCCAGAAAACCTATGACCTCACCCGCTACCTGGAGCACCAACTCCGCAGCTTGGCTGGGACCTATGTGAGTATCCAGCGTAGGAATCTGGGAGTTGGGGAGGAGTGAGGAGTTGGGGAAAGACAGTCCTAACCGTGGAGGGTTCTGGTAAATGATGGGGTGAGGAGGGGCTCTTTGGCTCCCACCAGTCCCCCTGTCTGGTCTA
+
AA1>AFFFAFFFFAGFFGG1E?GAFEEGFAGH0EEACFHHFHGHGGHHHFHHFHFFHGHHFGFHHEGHHHHEG/>EHHFG0>GHHH0/EGHF/E/EE0BEEHHGGGHHGHHHHHGHHHHHHHHHHGGCGGHHGHHHHHFGGHHHGGFCGGEGFFHGGGGHHHGGGGHHHHHHHHHHHGHHGGFGFGGGGGGGGGCFGGGGGFGGGGB@FFFFFF@@@@FFFFFFFFFFFFFFFFFFFFFF@FFFFFFFFFF
@M05620:37:000000000-D9766:1:1101:21644:5536 1:N:0:10
AGTGCCAGCTCTCAATCGCACAGGGGACCCAGGGCCTGGCCCCTCCATCCAGAAAACCTATGACCTCACCCGCTACCTGGAGCACCAACTCCGCAGCTTGGCTGGGACCTATGTGAGTATCCAGCGTAGGAATCTGGGAGTTGGGGAGGAGTGAGGAGTTGGGGAAAGACAGTCCTAACCGTGGAGGGTTCTGGTAAATGATGGGGTGAGGAGGGGCTCTTTGGCTCCCACCAGTCCCCCTGTCTGGTCTA
+
AA>>AFFFBFFFGEGGGGGCGCHCGEEGGGHHFFGGGGHHHHGHGGHHHHHHHHHHHGHHHHHHHHHHHHHGGEFGHHHHEGHHHHFHGHHGAFFGFHGHGHHGGGHHGHHHHHEHHHHHHHHHHGGGGGHHHHGHHHHGGHHHGGGGGGFGHHHHHGHHHHGGGGHHHHHHHHHHHHHHGGGGGGGGEGGGGGFGGGGGGGGGGGFFFFFFFFFFFFFFFFFFFFFFFFFFFFFFFFFFFFFFFFFFFFF
@M05620:37:000000000-D9766:1:1101:20951:5572 1:N:0:10
GAGGCTGCTTTGGAAGAAACTCATAGATTACTGCAACAGTTCCCCCTGGAACTGGACAAGTTTCTTGCCTGGCTTACAGAAGCTGAAACACCTGCCAATGCTCCTACAGTATTCTACCCGGACGGAACGGCTCCTAGAAGACTCCAAGAGAGAAAAAAAGCTGATGAAAAGATGGCAAGTAAGTCAGGCATGTCCGCTGTTGCACTCTTGTGGAACCAATTGAACAATTCTCCACATTTGTACTTGTAACT
+
>3>33>B>BBB@F45B4BABBBBGHADDD54DDB444B2DDD53BBA2223BBBBB231BDDDDDDD5BA31BFB3B5BDBBBBB3@B@?1BBB?13BBB3B3B3BBB34BB444B431?/>//>/?///>>//?11@11<011@<11000?/1100--<011<1=0000/.00<</0.0<<;:0:://.:.0;0:-:-.00;9B0/0000:;90/;.9;;00;00:0;9900/:;;B/;//;;//;;/;/
@M05620:37:000000000-D9766:1:1101:15049:5598 1:N:0:10
AGTGCCAGCTCTCAATCGCACAGGGGACCCAGGGCCTGGCCCCTCCATCCAGAAAACCTATGACCTCACCCGCTACCTGGAGCACCAACTCCGCAGCTTGGCTGGGACCTATGTGAGTATCCAGCGTAGGAATCTGGGAGTTGGGGAGGAGTGAGGAGTTGGGGAAAGACAGTCCTAACCGTGGAGGGTTCTGGTAAATGATGGGGTGAGGAGGGGCTCTTTGGCTCCCACCAGTCCCCCTGTCTGGTCTA
+
AA>AAFFFBFFFEGGGFGGGGCHDFEDFEEEHEEGEAFHFAGGGGGHHHGCGDHBFFFHGHHFHHFHHHGF>>EEGHHBBGGFGHHFFGGHHGECGEBFFEGHGGGHHGHHHHHHFFBGHHGFGHG?BDGHHHHHHGHHGCBHHGCEGGGGHHHHHFECGGHGGGGHHFHHHGHHHGHHGGEEGGGGGCFGGFGFGGGGGGFFGGGFBEFFFFFBBB=EEFFFFFFFFFFFFFFFFFFFFBFFFFFFFFEF
@M05620:37:000000000-D9766:1:1101:12734:5600 1:N:0:10
AGTGCCAGCTCTCAATCGCACAGGGGACCCAGGGCCTGGCCCCTCCATCCAGAAAACCTATGACCTCACCCGCTACCTGGAGCACCAACTCCGCCGCTTGGCTGGGACCTATGTGAGTATCCAGCGTAGGAATCTGGGAGTTGGGGAGGAGTGAGGAGTTGGGGAAAGACAGTCCTAACCGTGGAGGGTTCTGGTAAATGATGGGGTGAGGAGGGGCTCTTTGGCTCCCACCAGTCCCCCTGTCTGGTCTA
+
111AA1BCAFCDEFGFFCF110000EEECFCHG0AECEH00GGCEGF1DFGF10AF0/A1F12GCG1FGF0EGG?>G1F>FGHC0/BFGC1F?//><<EFG0FFC/FHCF1FDBGFD1@B22@FHC/?<CDG1?11?0<</0FH-<C--CE/.<DF0.</0/-:C.GFFHGECCG0CFFFA.CAG.E?CFFBFF09;CFFBFFFAB-9AAFBB-@--;;F/BB/9;B?-FFBE?F//9-9-99/9://:9;
@M05620:37:000000000-D9766:1:1101:24380:5710 1:N:0:10
AGTGCCAGCTCTCAATCGCACAGGGGACCCAGGGCCTGGCCCCTCCATCCAGAAAACCTATGACCTCACCCGCTACCTGGAGCACCAACTCCGCAGCTTGGCTGGGACCTATGTGAGTATCCAGCGTAGGAATCTGGGAGTTGGGGAGGAGTGAGGAGTTGGGGAAAGACAGTCCTAACCGTGGAGGGTTCTGGTAAATGATGGGGTGAGGAGGGGCTCTTTGGCTCCCACCAGTCCCCCTGTCTGGTCTA
+
AAAABFFFCFFFGGGGGGGGGGHGGGGGGGGHGGGGGGHHHHGHGGHHHHHHHHHHHGHHHHHHHHHHHHHGGGGGHHHHHHHHHHHHG3FGGGGGGHHHGHHGGGHHGHHHHHHHHHHHHHHHHGEGGGHHHHHHHHHGGHHHGGGGGGGHHHHHHGHHHHGGGGHHHHHHHHHHHHHHGEGGGGGGCFGGGGFGGGGGGGGGGGFFFFFFFFFFFFFFFFFFFFFFFFFFFFFFFFFFFFFFFFBFFFF
@M05620:37:000000000-D9766:1:1101:23483:5801 1:N:0:10
AGTGCCAGCTCTCAATCGCACAGGGGACACAGGGCCTGGCCCCTCCATCCAGAAAACCTATGACCTCACCCGCTACCTGGAGCACCAACTCCGCAGCTTGGCTGGGACCTATGTGAGTATCCAGCGTAGGAATCTGGGAGTTGGGGAGGAGTGAGGAGTTGGGGAAAGACAGTCCTAACCGTGGAGGGTTCTGGTAAATGATGGGGTGAGGAGGGGCTCTTTGGCTCCCACCAGTCCCCCTGTCTGGTCTA
+
ABBABFFFBFFFGGGGGGGGGGGHGGCE2B22B2BAFEFHHHCHGEBGBF3F33AFGGF3FEBFGFFHF1CEEEEGBDFG2B2?1GH1EGFHG?/>EB?F/BF//EEGEHHHHG3GH3FGHD3DGC?E/?GHHFFGHFHGEHHHGGGGGGGHHHHHHGHHGHGGGGHHHHHHHHHHHHHHGDGGGEFGCFFGGGFGGGGGGGGGGGGFFFFFFFFFFAFFFFFFFFFFFFFFFFFFFF.;@FFEFFFFBFF
@M05620:37:000000000-D9766:1:1101:20905:5855 1:N:0:10
GAGGCTGCTTTGGAAGAAACTCATAGATTACTGCAACAGTTCCCCCTGGACCTGGAAAAGTTTCTTGCCTGGCTTACAGAAGCTGAAACAACTGCCACTGCTCCTCCAGGATGCTACCCGTCAGGCCAGGCTCCTCGCAGCCTACCAGGGCGTACCAGAGCAGATGACACACTGGCAAGTCCGTCCGGCCTTTCCGCTTTAGCACTCTTGTGGCTCACATTGCACACTTCTCAGCATTTGTACTTGTAACT
+
A3>AAAFBFFFFGFGGGGGGGGHHCGHHGFHHHHHGHHHFBGHHHGGGHGHHHHHHHHHHFHHHHHHHHHHHHGHHHGHHHHHHHGHFHFHGGHHHHBBFDGGFG2BF3?FGHH3FGHHGA/EFHHCHEHHHHEFHGGG/>FG2GGHB/??/@DGGHH0F01><>GG<GHH.>1<CGHGHHH.<C.ACG-DHHFHGGGGGGGGGFGEGGGFFD9F09BFGGGGGG0.9BFFFFFFFFFFE//9FFFFFFFF
@M05620:37:000000000-D9766:1:1101:25968:5869 1:N:0:10
GAGGCTGCTTTGGAAGAAACTCATAGATTACTGCAACAGTTCCCCCTGGACCTGGAAAAGTTTCTTGCCTGGCTTACAGAAGCTGAAACAACTGCCAATGCTCCTCCAGGATGCTACCCGTAAGGCAAGGCTCCTCGCAGACTCACAGGGAGTAAAAGAGCTGCTGAAACAATGGCAAGTCCGTCAGGCATTTCCGCTTTAGCACTCTTGTGGATCCCATTGCACCATTCTCAGCATTTGTACTTGTAACT
+
AABBBAFBFFFFGGGGGGGGGGHHCGGHHFHHHHHHGHHFGGHHHGGGFHHHHHHHHHHHGGHHHHHHHHHHHHHHHHHHHHHHHHHHHHHHHEGGFGHHHHHHBBFGH3?FG23BGHHG//?0F30B/?GHH/3B?@F//?2B?FHF/?/?/@2@F1FFF111?GG1F<C<G1FGGGG11>AGH.EH/.<0DHHGGGGGGFHHHHGHHH0CDG0FF/;FFFFGG/9FGGGGGGGGGGGG00;FGFF00CF
@M05620:37:000000000-D9766:1:1101:25798:5915 1:N:0:10
AGTGCCAGCTCTCCATCGCACAGGGGACCCAGGGCCTGGCCCCTCCATCCAGAAAACCTATGACCTCACCCGCTACCTGGAGCACCCACTCCGCAGCTTGGCTGGGACCTATGTGAGTATCCAGCGTAGGAATCTGGGAGTTGGGGAGGAGTGAGGAGTTGGGGAAAGACAGTCCTAACCGTGGAGGGTTCTGGTAAATGATGGGGTGAGGAGGGGCTCTTTGGCTCCCACCAGTCCCCCTGTCTGGTCTA
+
>>1>>DFFAFFFGAGG1AE1E?GEEGAEAAFGBEF/BFGFCGGGGFHHFEGGEFE0BEHHHGDGHDFGHH0>E>EGHFGGBBGFGH/??GH0?ECG/F1BE0GFGGHHGHBHBBG2F>FFFGDGHGA/<A1FCGHBBG0??CHF@C.<C<<<C0<G0<//=<@C...;/::CC0CGH09F9CEG?CE@EGGGFF;CBFGGFFGGFF9@EF?/A?=?--AFFFFBBFFF-9ABEFFF/BEB@F9/B/9BFFF
@M05620:37:000000000-D9766:1:1101:9540:5917 1:N:0:10
AGTGCCAGCTCTCAATCGCACAGGGGACCCAGGGCCTGGCCCCTCCATCCAGAAAACCTATGACCTCACCCGCTACCTGGAGCACCCACTCCGCAGCTTGGCTGGGACCTATGTGAGTATCCAGCGTAGGAATCTGGGAGTTGGGGAGGAGTGAGGAGTTGGGGAAAGACAGTCCTAACCGTGGAGGGTTCTGGTAAATGATGGGGTGAGGAGGGGCTCTTTGGCTCCCACCAGTCCCCCTGTCTGGTCTA
+
>A>>>DFFAFFFG1BGG1FAAEBCEEEEFGHHBBEEFGHHFHGHGGHHHHHHHEHGHGFHHFHHHFGHHHHEG>EEHHGH0FHHHH/?EGHFEG?GEHBGGHHGGGHHGHHHHHHHHHHHHHHHHGGGGGHHHHHHHHAFGHHHGGACGCCHHBHHCGHHHHGGGGHGHHHHHHHHHHHGGGE@CEGGEGGGGGGGGGGGGGGGGFF@FFFFFF@@@@FFFFFFFFFFFFFFFFFFFFFF@FFFFFFFFFF
@M05620:37:000000000-D9766:1:1101:20890:5920 1:N:0:10
AGTGCCAGCTCTCAATCGCACAGGGGACCCAGGGCCTGGCCCCTCCATCCAGAAAACCTATGACCTCACCCGCTACCTGGAGCACCAACTCCGCAGCTTGGCTGGGACCTATGTGAGTATCCAGCGTAGGAATCTGGGAGTTGGGGAGGAGTGAGGAGTTGGGGAAAGACAGTCCTAACCGTGGAGGGTTCTGGTAAATGATGGGGTGAGGAGGGGCTCTTTGGCTCCCACCAGTCCCCCTGTCTGGTCTA
+
>A>>AFFFAFFFG4FFEFGFECHHGEEEAAGHBEE2AAGHEGGGGGHHFFHGFGBBGGHHHHFHHDFHHHHGG>>FHHGH2FHGFGEFEFHGEECE>GFGGHH///FGGCGFHHHHHH2?G2?DGC<?C/FHHHHGGFFGDGHHCCFGGGAFGHFHGDGHHFGCEDHHHHGHHHHHHHHHBGFGDGGGGGGGGGFGGGGGGGGGGGFBFF?BAFB-BBFFFFFFFFFFFFFFFFFFFFFFBFFFFFBF//;
@M05620:37:000000000-D9766:1:1101:14284:5969 1:N:0:10
AGTGCCAGCTCTCAATCGCACAGGGCACCCAGGGCCTGGCCCCTCCATCCAGAAAACCTATGACCTCACCCGCTACCTGGAGCACCAACTCCGCAGCTTGGCTGGGACCTATGTGAGTATCCAGCGTAGGAATCTGGGAGTTGGGGAGGAGTGAGGAGTTGGGGAAAGACAGTCCTAACCGTGGAGGGTTCTGGTAAATGATGGGGTGAGGAGGGGCTCTTTGGCTCCCACCAGTCCCCCTGTCTGGTCTA
+
>>>>A11C1F@@A1BEGFGGGGFCF0ABFEFHBAEF/A/FGFEHGGFFEAGGGEFBEEHGBDGFGABAGHHEG/>EG1FFFGHHHH0FEFGB>ECG@GGHEFHGGGHHGHHGHHHHHHHHHHHHHGCEGGHHHHHHHHEFFGHHGGFGGGEFHHHHHGHHHGGGGGHHHHHGHHHHHHHHGBE@GEGGCAFGFGFFGGGGGGGGGGG@FFFFFF@@@@FFFFFFFFFFFFFFFFFFFFFF@FFFFFFFFFF
@M05620:37:000000000-D9766:1:1101:18002:5998 1:N:0:10
AGTGCCAGCTCTCAATCGCACAGGGGACCCAGGGCCTGGCCCCTCCATCCAGAAAACCTATGACCTCACCCGCTACCTGGAGCACCAACTCCGCAGCTTGGCTGGGACCTATGTGAGTATCCAGCGTAGGAATCTGGGAGTTGGGGAGGAGTGAGGAGTTGGGGAAAGACAGTCCTAACCGTGGAGGGTTCTGGTAAATGATGGGGTGAGGAGGGGCTCTTTGGCTCCCACCAGTCCCCCTGTCTGGTCTA
+
AA>AAFFFAFFFGFGGGGGGGGFHGEGGFEDHGG2EF2AG2FGHGGHHHHHDG3BFGGHHHHGHHHGHHHHGGFGGHHHHHHHGGHHHGHHHGGGGG3GHGGHGGGFHGHHHHHGHHHHHHGHHHGGGGGHHHHGHGHHGEHHHGGGGGGGHHGHHHGHFHHGGGGHHHHHHHHHHHHHHGFEGGGGGEGGGGGFGGGGGGGGGGGDBFFFFFFBBBBFFFFFFFFFFFFFFFFFFFFFFBFFFFFFFFFF
@M05620:37:000000000-D9766:1:1101:8750:6003 1:N:0:10
AGTGCCAGCTCTCAATCGCACAGGGGACCCAGGGCCTGGCCCCTCCATCCAGAAAACCTATGACCTCACCCGCTACCTGGAGCACCAACTCCGCAGCTTGGCTGGGACCTATGTGAGTATCCAGCGTAGGAATCTGGGAGTTGGGGAGGAGTGAGGAGTTGGGGAAAGACAGTCCTAACCGTGGAGGGTTCTGGTAAATGATGGGGTGAGGAGGGGCTCTTTGGCTCCCACCAGTCCCCCTGTCTGGTCTA
+
>>3>>DBFAFFFGGGFB2FCEEFGGGEEEE2AB2BEFFHFCHGGGG2FBG3DFF3FGGHHGHHHHGGHHHHEG@@GHHHHGHHEFHCGEFHHGGGGCHHHGGHFCFFFEGHHHHHHHHHHHHHHHCCE@DFDGHHB1F</CGHFDCEDGDAGFFGHFGHHDBCCF.CHHHHHHHHHHCHHBGE@DCA@9FFGGGGGFGFBFGGFGGFBFF.FDFBB<BFFFFFFFFFFFFFFFFFFFFFFBFFFFFEFFFB
@M05620:37:000000000-D9766:1:1101:23787:6014 1:N:0:10
GAGGCTGCTTTGGAAGAAACTCATAGATTACTGCAACAGTTCCCCCTGGACCTGGAAAAGTTTCTTGCCTGGCTTACAGAAGCTGAAACAACTGCCAATGCTCCTCCAGGATGCTACCCGTAAGGCCAGGCTCCTCGCAGACTCACAGAGAGTACCAGCGCTACTGACACAATGGCAAGTCCGTCCGGCCTTTCCGCTTTAGCACTCTTGTGGCTCAAATTGCACCATTCTCAGCATTTGTACTTGTCACT
+
ABBBBBFBFFFFGGGGFFFGGGBHHBAG6GHHGHHHG2BDGHGHFGGGAGHHHGHFCEGHGGHHHHGFHHHGHHHGHHHHHHHHHHGGHHHHHHHHHHHHH4F@3?BBF3?BFHHHHF1E//?BGGHHHEHH0F3B<C@/>BGHHHB22@@C22@>F2/>///<??F>GHH.FG1GCGF1==C.<ADGG-AHHHFEGGGGHHGGGGGGGGFG.:AFGFFGBBCFGFAFGGGGGGGGBFFFFFFFFF/;;BB
@M05620:37:000000000-D9766:1:1101:8004:6053 1:N:0:10
GAGGCTGCTTTGGAAGCAACTGACAAGCCAGGGACACAAGATCGGCAGCGCACACGTCTGAACTCCAGTCACATTACTCGATCTCGTATGCCGTCTTCTGCTTGAAAAAAAAAAAAATAACAAGACTAGAAGACGGCTATTTGCTTATGAGGAAAGAGTAGCTGAAGACAATACCACATGCGATATATTTCGAGTAACTACGTGGGTAGATAATGTCCCTTAGGCCATCTCAACTTTCCATGGCGGGCATA
+
>AAAA1CAFFDDCGGGGF1GBE1B11AFG0GHG0BAA0A00BFAE/EE//AEFGHABFGGEBFGH1FFGGE11B21BFD/B>B>FF/?E>FHEEEG/FGHGHHHCGHF0ECCC////?1??11><0FH<11110.<-<.000<000=0000/0//.;/0;::0::000///00;000:000....-;0;00/./:.;009/-----9/-/////9://9///////-//////-;9/99////------;/
@M05620:37:000000000-D9766:1:1101:8890:6053 1:N:0:10
GAGGCTGCTTTGGAAGAAACTCATAGATTACTGCAACAGTTCCCCCTGGACCTGGACAAGTTTCTTGCCTGGCTTACAGAAGCTGAAACAACTGCCAATGCTCCTACAGGATGCTACCCGTAAGGAAAGCCTCCTAGAAGACTCCAAGGGAGTAAAAGAGCTAATGAAAAAATGGCAAGTAAGTCAGGCATTTCCGCTTTAGCCCTCTTGTGGATCCAATTGAACAATTCTCATCATTTGTACTTGTAACT
+
A>AABAFBFFFFGGGGFGGGGFG5FGGHHFHHHHG4BAG5FHGHHGGGCGHGH2222BEG5FGH5EFFHHHGGBFGGHFGHCGFGGGF3FHFGFFHFHHBBFDG3FFHF3BB3F@BGF1>/>/B3BFFB3B?GE2B43B?B?BGCCC2/?/?/<FFH2?2<F2@@FHG11?<0?<0><.1>=>>G1<0<.C0<GD<A<E<DD0/;::CC0G:.::<CCBGG00;BBBB;090=0;9;C9F000;0;000;9
@M05620:37:000000000-D9766:1:1101:24650:6065 1:N:0:10
AGTGCCAGCTCTCAATCGCACAGGGGACCCAGGGCCTGGCCCCTCCATCCAGAAAACCTATGACCTCACCCGCTACCTGGAGCACCAACTCCGCAGCTTGGCTGGGACATATGTGAGTATCCAGCGTAGGAATCTGGGAGTTGGGGAGGAGTGAGGAGTTGGGGAAAGACAGTCCTAACCGTGGAGGGTTCTGGTAAATGATGGGGTGAGGAGGGGCTCTTTGGCTCCCACCAGTCCCCCTGTCTGGTCTA
+
ABAABFFFAFFFGGGGGGGGGFGCFFGGAFHHGGGGGGGHAGGFGGGHHHHHHHHHHGHHHHFHHHHHHHFGGEGGHFHGHGHGHHHHGGHGGFGGGGHHGHHFEGHF/BBDHHHHGHHH3HFHHGBBDDFHGHHHHFGGEGGHGFGGGGGHHHHHGEGH0C@CEFHHHHHHGFHHHBGHG:CBGGGG=CFGFGBFFFGGFFFGFGFFFFFFDFFFFBEFFFBFF/:;EFFFA:FFFFFFFEFF//:FBF9
@M05620:37:000000000-D9766:1:1101:17066:6076 1:N:0:10
GAGGCTGCTTTGGAAGAAACTCATAGATTACTGCAACAGTTCCCCCTGGACCTGGAAAAGTTTCTTGCCTGGCTTACAGAAGCTGAAACAACTGCCAATGCTCCTACAGAATACTACCCGTAAGGAAAGGCTCCTCGAAGAAAACAAGGGAGTAAAAAAGCTGATGAAACAATGGCAAGTAAGTCAGGCATTTCCGCTTTAGCACTCTTGTGGATCCAATTGAACAATTCTCAGAATTTGTACTTGAAACT
+
AAAAABFBFFFFGFAFCGGGGGHHHHHHHFHHCHHFHGFHHHHHHGGGHGHGHGHFBACFBFHHHFFGHHHHHGHCFGHFGHHHFFGFFEFGGFHHEFFFEFHH3BFF34BB434BFEGEEEEG3BB?BBEG0?G2??F?C222BFFBF<<B?<FB@2>??1??1?FG11<F<FFFGHGDDDHGFFD/<CC<<DF.CDGEHHHBFCFHFBC;.:0;::9BCFCFGFF;FFG0B;0;FFFC0;9C;0009;0
@M05620:37:000000000-D9766:1:1101:9029:6117 1:N:0:10
AGTGCCAGCTCTCAATCGCACAGGGGACCCAGGGCCTGGCCCCTCCATCCAGAAAACCTATGACCTCACCCGCTACCTGGAGCACCAACTCCGCAGCTTGGCTGGGACCTATGTTAGTATCTAGCGTATGAATCTGGGAGTTGGGGAGGAGTGAGGAGTTGGGGAAAGACAGCCCTAACCGCGGAGGGTTCTGTGAAATGAGGGGGGGAGCAGGGGCGCTTTGTGGCCCACCAGTCCCCCTGTGTGTGCTA
+
ABABAFFFCFFFGGGGGGGGGGHGGGGGGGHHGGGGGGHHHHGHGGFHHGEGFCEEGEHBGHEGHHHCGHHGGEGGHHHHHHHHHHHHGHHHGGGGGHHHGHHGGGHHGHHHHH33B33BF3B?GG?//2222@F22F0F/<<1>DAD@.><G1D.0<</0<AA..=.:/C/...///;CA-=9-A?F..:F/9//:;/////.;@-;-@.9B.:B--@F.A/9/.;:EDFFF;:/9;AD-;;/;9:./;/
@M05620:37:000000000-D9766:1:1101:9010:6123 1:N:0:10
AGTGCCAGCTCTCAATCGCACAGGGGACCCAGGGCCTGGCCCCTCCATCCAGAAAACCTATGACCTCACCCGCTACCTGGAGCACCAACTCCGCAGCTTGGCTGGGACCTATGTGAGTATCCAGCGTCGGATTCTGGGATTTGGGGGGGAGTGAGGAGTTGGGGAACGCCGGTCCTAACCGTGGGGGGTTCTGGTAAATGATGGGGGGAGGGGGGGCTCTTTGGCTCCCACCAGTCCCCCTGTCTGGTCTA
+
3>>AAFFFBFCFFGGGFFGGEEFFFGGGGEGHGGGAFEGFEGGHGGGHHHFG333FGGCAGH5GFHHFHHHGGGCEHHHGFHHAC?FHGCHHGFGGECGHGEHGGGHHGHHH1222?BD?B22B0></</>//11<F001>11DEC---9-../;:/.;9BFB-9A...9--;@9B//9.9.9;-;@@BBFFBF/BFF///;FFFB---;--;@B;?BEFBFFBFBFFA.A.9FBBFFFFBFFBFFFFFF/
@M05620:37:000000000-D9766:1:1101:13508:6130 1:N:0:10
AGTGCCAGCTCTCAATCGCACAGGGGACCCAGGGCCTGGCCCTTCCATCCAGAAAACCTATGACCTCACCCGCTACCTGGAGCACCAACTCCGCAGCTTGGCTGGGACCTATGTGAGTATCCAGCGTAGGAATCTGGGAGTTGGGGAGGAGTGAGGAGTTGGGGAAAGACAGTCCTAACCGTGGAGGGTTCTGGTAAATGATGGGGTGAGGAGGGGCTCTTTGGCTCCCACCAGTCCCCCTGTCTGGTCTA
+
AA1AAF1FAFFFFGGGGFFFEGHHFGGGGGHHFGGGGEHCFHEHHHFFAGGGGB1GHGGAGHFHHHFCHHHGGEEGHGHFGGHFEHHHGFHHGGGGG0FHGHHGGGHHGHHHHHHHHHHHHHHHHGFGGGHHHHHHHHHGGHHHGGGGGGGHHHHHHGHHHEGGEAGHHHGHHHHH0CGGGGEGGFGGEFGGGGFGGGGGGFGGGGB@FFFFFF@@@<FFFFFFFFFFFFFFFFFFFFFF?FFFFFF/BF9
@M05620:37:000000000-D9766:1:1101:10664:6173 1:N:0:10
AGTGCCAGCTCTCAATCGCACAGGGGACCCAGGGCCTGGCCCCTCCATCCAGAAAACCTATGACCTCACCCGCTACCTGGAGCACCAACTCCGCAGCTTGGCTGGGACCTATGTGAGTATCCAGCGTAGGAATCTGGGAGTTGGGGAGGAGTGAGGAGTTGGGGAAAGACAGTCCTAACCGTGGAGGGTTCTGGTAAATGATGGGGTGAGGAGGGGCTCTTTGGCTCCCACCAGTCCCCCTGTCTGGTCTA
+
ABABCFFFCFFFGGGGGGGGGGHGGGGGGGHHGGGGGGHHHHGHGGHGHHHHHHHHHGHFHHGHHHHHHHHGGGGGHHHHFHHEHHHHGHHHGGEGGHHHGHHFEFGHGHHHHHHHHHHHHHHHHGGDFGHHHHHHHHHGGHHHGGFGGDEHHHHHHGHHHHGGGGHHHHHHHHHHHHHHGGEGAFGGCFGGGGFFFFGGGGGGGGFFFFFFFFFFFFFFFFFFFFFFFFFF?AFFFFFFFFFFFFFFFFF
@M05620:37:000000000-D9766:1:1101:16494:6190 1:N:0:10
AGTGCCAGCTCTCAATCGCACAGGGGACCCAGGGCCTGGCCCCTCCATCCAGAAAACCTATGACCTCACCCGCTACCTGGAGCACCAACTCCGCAGCTTGGCTGGGACCTATGTGAGTATCCAGCGTAGGAATCTGGGAGTTGGGGAGGAGTGAGGAGTTGGGGAAAGACAGTCCTAACCGTGGAGGGTTCTGGTAAATGATGGGGTGAGGAGGGGCTCTTTGGCTCCCACCAGTCCCCCTGTCTGGTCTA
+
BCBCBFFFBFFFGGGGGGGGGGHHGGGGGGHHGGGGGGHHHHGHGGHGHHHHHHHHHGHHHHGHHHHHHHHGGFEEHGHHEHHHHHHHGHHHGGGGGHHHGHHGGGGHGHHHHHHHHHHHHHHHHGGDGGHHHHHHHHHGGHHHGGEGGDEHHHHHHGHHHHGGGGGHHHHHHHHHHHHHGGGG?EGGGGGGGGGEBFGGGGGGGGFFFFFFFFFFFFFFFFFFFFFFFFFFFFFFFFFFFFFFFFFFFFB
@M05620:37:000000000-D9766:1:1101:25284:6228 1:N:0:10
AGTGCCAGCTCTCAATCGCACAGGGGAGCCAGGGCCTGGCACCTCCATCCAGAAAACCTAGGACCTCACCCGCTACCTGGAGCACCAACTCCGCAGCTTGGCTGGGACCTATGTGAGTATCCAGCGTAGGAATCTGGGAGTTGGGGAGGAGTGAGGAGTTGGGGAAAGACAGTCCTAACCGTGGAGGGTTCTGGTAAATGATGGGGTGAGGAGGGGCTCTTTGGCTCCCACCAGTCCCCCTGTCTGGTCTA
+
>>>AAFFC3CCFGGGGGGGGGGHGG?22BFC2A2EEFGHH2B23F1BFHFCG3AAGC13B3B3FGHHBG1BEG>EGHEHHFGHHHH1FEGGFAE?EEHF?EHHGGGHHGHGHHHBHHHHGHHHHHCEDGGHHHHHHHHCFFHHHGGCCCAE<GGGHBACHH/DCEGHHGHHHHHHHGHHGGGEBGEGGGEFFGGGBFBFFFGGGGGDBEFFFDFBBB?FFFFFFFFFFFFFF?FFFFFFD?EFFFFFFFF/
@M05620:37:000000000-D9766:1:1101:19993:6232 1:N:0:10
AGTGCCAGCTCTCAATCGCACAGGGGACCCAGGGCCTGGCCCCTCCATCCAGAAAACCTATGACCTCACCCGCTACCTGGAGCACCAACTCCGCAGCTTGGCTGGGACCTATGTGAGTATCCAGCGTAGGAATCTGGGAGTTGGGGAGGAGTGAGGAGTTGGGGAAAGACAGTCCTAACCGTGGAGGGTTCTGGTAAATGATGGGGTGAGGAGGGGCTCTTTGGCTCCCACCAGTCCCCCTGTCTGGTCTA
+
AAABBFFFCFFFGGGGGGGGGGHGGGGGGGGHGGGGGGHHHHGHGGHHHHGHFHHHHGHHHHHHHHHHHHHGGGEEHHHHHHHEHHHHGHHHGGCGGHHHGHHFE?GFEHGHHHHEFHFHHHHGHGD?DGFFHHHHFHGGGHHHGCGGGDFHHGHHHGHHFHCCFGFFHHHHHHHGHBHHCEEGAEFGGGGGGGGBFFGGGGGGGGFFFFFFFFFFFFFFFFEFFFFFFFFFEFFFFFFFFFFFFFFFFF/
@M05620:37:000000000-D9766:1:1101:23546:6351 1:N:0:10
AGTGCCAGCTCTCAATCGCACAGGGGACCCAGGGCCTGGCCCCTCCATCCAGAAAACCTATGACCTCACCCGCTACCTGGAGCACCAACTCCGCAGCTTGGCTGGGACCTATGTGAGTATCCAGCGTAGGAATCTGGGAGTTGGGGAGGAGTGAGGAGTTGGGGAAAGACAGTCCTAACCGTGGAGGGTTCTGGTAAATGATGGGGTGAGGAGGGGCTCTTTGGCTCCCACCAGTCCCCCTGTCTGGTCTA
+
AAAAAFFFBFFFGGGGGGGGGGHHGGGGGGHHFEFGGGHHGHGHGGHGFFGHHHHHHGGHHHGHHHHHHHHGGEGGHGHH?FGHHHHHGHHHGGFGGHHHGHHGGGHHGHGHHHGHHGHHHHHHHGGGGGGHHHHHHHHGEGHHGGFFGACGHHHHGGFHFHGGCGHHGHHHHHHHHHHHGGGGDEGGCFGGGGFFGGGGGGGGGGFFFFFFFFFFFFFFFFFFFFFFFFFFFFFFFFFFFFFFFFFFFF9
@M05620:37:000000000-D9766:1:1101:21859:6364 1:N:0:10
AGTGCCAGCTCTCAATCGCACAGGGGACCCAGGGCCTGGCCCCTCCATCCAGAAAACCTATGACCTCACCCGCTACCTGGAGCACCAACTCCGCAGCTTGGCTGGGACCTATGTGAGTATCCAGCGTAGGAATCTGGGAGTTGGGGAGGAGTGAGGAGTTGGGGAAAGACAGTCCTAACCGTGGAGGGTTCTGGTAAATGATGGGGTGAGGAGGGGCTCTTTGGCTCCCACCAGTCCCCCTGTCTGGTCTA
+
AA>AADFFBFFFEGGGGFGGCFHHEEFGGGHHFGGGGCHFHHGHGGHHHHHGHEEHHGFHHHHHHHGHHHHGGGEGHHHHFGHGHHHHGEHHEGGGGHHHGHHGGGHHGHHHHHHHHHHHHHHHHGGGGGHHHHHHHHHGFHHHGGGGGGGHHHHHGGGHHHGGGGHHHHHHHHHHHHHADGFGGGGGEGGGGGGGGGGGGGGGGGFFFFFFFFFFFFFFFFFFFFFFFFFFFFFFFFFFFFFFFFFFFFF
@M05620:37:000000000-D9766:1:1101:15181:6396 1:N:0:10
GAGGCTGCTTTGGAAGAAACTCATAGATTCCTGCACCAGTTCCCCCTGGACCTGGAAAAGTTTCTTGCCTGGCTTACAGAAGCTGAAACAACTGCCAATGATCCTACAGGATGCTACCCGTAAGGACAGGCTCATAGCAGACTACAAGGGAGTAAAAGAGCTGATGAAACAATGGCAAGACAGTCAGGCATTTCCGCTTTAGCACTCTTGTGGATCACATTGCACCATTCTCAGCATTTGTCCTTGTCACT
+
AAAAAAFAFF3D1AF1FGFGFG1F3BDGH3FFHHG1BAFGHHHHHGGF/BBGGHGHHG0BBFHGHHHHFHHHHHGGHHHHHHGHGFFHHHEHHGFGH1FGBEGG1FFEF00B@EEDGG0E/>>>BD0B<F<GA1B>21B100B1B1B</?/</0FGB@FHF111@G1GHHFFDGFFBFF000<1>FF0C.1FDDFCG?<CG0G0DC;0CG0;.00<./::000CG/;CBF0BFFB0CFGF000;99;9BF0
@M05620:37:000000000-D9766:1:1101:6434:6423 1:N:0:10
ACCACACCTTCTACAATGAGCTGCGGGTGGCTCCCGAGGAGCACCCCGTGCTGCTGACCGAGGCCCCCCTGAACCCCAAGGGCAACCGCGAGAAGATGAGCTCGTTCAGTGTGCTACCCGTTAGGCTAGTCGCCTCGTAGCCTCTTAGGGGGTACCAGGGCTTGTGACCCTTTGGCAAGGTTGTCTGGCCTGTCGGCTTTATCACTCTTGTGGTTCCCATTGTACGTTTCTCATCGTTTGTTGTTGGCACT
+
AAAAAA?AFFFFFGGDFFGGGBFFA22EEEGHEGGEAEEEEGHHHGEGFGGF5@FFGHHG?//E1>/EEGGBB3?EFG/??/??/F0<C@D?//0?1111?11/-.0>>1111>1<F0<...<.//00<00.;E.::...:00;/0000;.--.9;0C.999.-9;9B/./////;//;.//.;F////:B.9;.--;B///:;////;/;/.../;///////;../;F//////...9...:.;.//;;
@M05620:37:000000000-D9766:1:1101:14349:6431 1:N:0:10
AGTGCCAGCTCTCAATCGCACAGGGGACCCAGGGCCTGGCCCCTCCATCCAGAAAACCTATGACCTCACCCGCTACCTGGAGCACCAACTCCGCAGCTTGGCTTGGACCTATGTGAGTATCCAGCGTAGGAATCTGGGAGTTGGGGAGGAGTGAGGAGTTGGGGAAAGACAGTCCTAACCGTGGAGGGTTCTGGTAAATGATGGGGTGAGGAGGGGCTCTTTGGCTCCCACCAGTCCCCCTGTCTGGTCTA
+
33>>>@5CAF4BFGGGGAFFAEBGAEFGGF2GAGEGFFGGHGGCEGGHFGBGGH3FHGBFFB5FFG33GGAFGECGHHHF2BG1B?FFEFGHGG?EECHHGHE0<<?FGGCG1222GFF122FGF?FGGEF1@GHGHBGEGHFH/@C@AA.C.<D.CEGF0G--..CAGHGFCGGHBG/CB9:?DE9A;CFGEF999C00CF00EDF-..9/.ABBB;EFFF/BBBFF.BFDF?FF9FF;9EFB/;B:9;/
@M05620:37:000000000-D9766:1:1101:9610:6440 1:N:0:10
GAGGCTGCTTTGGAAGAAACTCATAGATTACTGCAACAGTTCCCCCTGGACCTGGAAAAGTTTCTTGCCTGGCTTACAGAAGCTGAAACACCTTCCCATGCTCATTCAGGATGCTACCCATCAGGCCAGGCTACTAGAAGACTCGACGGGAGTACCAGAGCTGATGAAACAATTTCAAGTCCGTCAGGCCTTTCCGCTTTAGCAATCTTGTGGCTCCAATTGCACCCTTCTCAGCATTTGTACTTGTAACT
+
A3AABBFBFFFFGGGGGGGGGFHHHHHHHHAGHGAGHHGDABG3BFEFAGHFGHHHH3ABFFHGHHHHHHHHHHH3FHHGHHHHHB3GGCGB3BBF2BFGGF3B@4BB43BFGGD@FF1333BBFGFH/?FH3FH443BF3?FG?//>/>?D/<>D22?/<G1?FG111?0/>><FFFGH1>.>><CHHGHHHH0<CAG.CGCFGCG0CFHHGH.0;99CFG0;C;A.;/0FFG/C0;;;BFGFG00;9CF
@M05620:37:000000000-D9766:1:1101:14337:6449 1:N:0:10
AGTGCCAGCTCTCAATCGCACAGGGGACCCCGGGCCTGGCCCCTCCATCCAGCAAACCTATGACCTCACCCGCTACCTGGAGCACCAACTCCGCAGCTTGGCTGGGACCTATGTGAGTATCCAGCGTAGGAATCTGGGAGTTGGGGAGGAGTGAGGAGTTGGGGAAAGACAGTCCTAACCGTGGAGGGTTCTGGTAAATGATGGGGTGAGGAGGGGCTCTTTGGCTCCCACCAGTCCCCCTGTCTGGTCTA
+
>1>>>DFFAFFFG1FGGGGCGGGCAA0EEE0A/AA/FGHHAGECEE0AFC1B00AFGFC@@G@GHFHFGGGGG/EEHGFHFGHHHHAGFHHHFGGGGHHHGHHGGGHHGHHHHFFHHHHHHHHHHGGCGGFBHGHHFE<FGHHFCC.@CCCGHHGFHGHHHHGGGGHHHGGGGGGGGGFGGGE@GEGGCFGGGGFFFFFFFFFFFFF@FFFFBF?@@@FFFFFFFFFFEFFFFFFFFFFF@FFFFFFFFF/
@M05620:37:000000000-D9766:1:1101:16552:6456 1:N:0:10
AGTGCCAGCTCTCAATCGCACAGGGGACCCAGGGCCTGGCCCCTCCATCCAGAAAACCTATGACCTCACCCGCTACCTGGAGCACCAACTCCGCAGCTTGGCTGGGACCTATGTGAGTATCCAGCGTAGGAATCTGGGAGTTGGGGAGGAGTGAGGAGTTGGGGAAAGACAGTCCTAACCGTGGAGGGTTCTGGTAAATGATGGGGTGAGGAGGGGCTCTTTGGCTCCCACCAGTCCCCCTGTCTGGTCTA
+
ABAABFFFBFFFGGGGGGGGGGHHGGGGGGGHGGGGGGHHHHGHGGHHHHHHHHHHHGHGHHHHHHHHHHHGGEEGHHHHHGHHHHHHGHHHGGGGGHHHGHHGGGHHGHHHHHHHHHHHHHHHHGGGGGHHHHHHHGHGGHHHGGGGGGGHHHHHHGHHHHGGGGHHHHHHHHHHHHHHGGGGGGGGGGGGGGGGGGGGGGGGGGFFFFFFFFFFFFFFFFFFFFFFFFFFFFFFFFFFFFFFFFFFFFF
@M05620:37:000000000-D9766:1:1101:24019:6474 1:N:0:10
GCGGCTGCTTTGGCAGAAACTCATAGATTACTGCAACAGTTCCCCCTGGACCTGGAAACGTTTCTTGCCTGGCTTACAGAAGCTGCAACAACTGCCAATGCTCCTCCAGGATGCTACCCGTCAGGAAAGGCTCCTCGCAGCCTCCCAGGGCGTACCAGAGCTGCTGACACACTGGCAAGTACGTCAGGCCTTTCCGCTTTAGCACTCTTGTGGCTCCAATTGAACAATTCTCAGCATTTGTACTTGTAACT
+
>3>3>DDBFFFFGGGGFGGGFEHHHFGHHHFFGHGFHHGFFHHHHGGGABFHHHFBF33BBFGHHFHHHHHGHGH3FGGFGHHHH333BBFFGHGHHHHHHFHHB2FEGHCGHHFFHHHGG/<EE32BFHHHHGBG?//?/FGH//2@FG?C@//.<F0FGH1<FHG01GG.CGBGCCEG0=CGH.;G/.CGHHHGGGGGGGGGGGFGGGGGG.;FG/9FFF0CF0/;CFGFFFFFFFFFF/9FFFF//BF
@M05620:37:000000000-D9766:1:1101:8513:6476 1:N:0:10
GAGGCTGCTTTGGAAGAAACTCATAGATTACTGCAACAGTTCCCCCTGGACCTGGAAAAGTTTCTTGCCTGGCTTACAGAAGCTGAAACAACTGCCAATGCTCCTACAGGATGCTACCCGTAAGGAAAGGCTCCTAGAAGACTCCAAGGGAGTAAAAGAGCTGATGAAACAATGGCAAGTAAGTCAGGCATTTCCGCTTTAGCCCTCTTGTGGATCCAATTGAACAATTCTAAGCATTTGTACTTGTAACC
+
AAAAAACBFDDDGBBBAGBGFFHHFFFHHGFFGHCFFHFGHDDFGGECFFEGHHGBB3AGBGHDFGFBBFDGFFF3ABBGHFEGGB3FBFAFFHHHGHGB@BFHBFGB33BB3BD@DFB>?>?0BBFB00?BE/BBBBBBBB??BCB?/</</2@2@2?@@<@@<FG?F1?<1?10??.1><1=>1<0>.><1<F.<CA.0=D/C/<:C00;.;0=/<00<;;;;;CF99;090/0;;0;0;0;9;;;0;0
@M05620:37:000000000-D9766:1:1101:24023:6498 1:N:0:10
GAGGCTGCTTTGGAAGAAACTCATAGATTACTGCAACAGTTCCCCCTGGACCTGGAAAAGTTTCTTGCCTGGCTTACAGAAGCTGAAACAACTGCCAATGCTCCTACAGGATGCTACCCGTAAGGAAAGGCTCCTAGAAGACTCCAAGGGAGTAAAAGAGCTGATGAAACAATGGCAAGTAAGTCAGGCATTTCCGCTTTAGCACTCTTGTGGATCCAATTGAACAATTCTCATCATTTGTACTTGTAACT
+
AAAAAAFBFFFFGCAFGGAFGGHHHGHHHHHGHHGHGHAFFFDFGGGFCGGGHHGFB3CFFGHFHHHGGHHEHHHBBFGGHHEGHBDFG3BFGHHHGBGH@BBFBFGG331B3?3BGHB?>>/0BFG30B?FGGHF4FGFFBBFGHGF///??@FBD1?@@11@1???GGG?1?CF<C.>>>1>F==>>.>>>FF.<<.<G0GFHF/DHB::.:0<;CFGCCCCGCF0;;00F090;CFG;;;;;;0;0;0
@M05620:37:000000000-D9766:1:1101:14381:6506 1:N:0:10
AGTGCCAGCTCTCCATCGCACAGGGGACCCAGGGCCTGGCCCCTCCATCCAGAAAACCTATGACCTCACCCGCTACCTGGAGCACCAACTCCGCAGCTTGGCTGGGACCTATGTGAGTATCCAGCGTAGGAATCTGGGAGTTGGGGCGGAGTGAGGAGTTGGGGAAAGACAGTCCTAACCGTGGAGGGTTCTGGTAAATGATGGGGTGAGGAGGGGCTCTTTGGCTCCCACCAGTCCCCCTGTCTGGTCTA
+
>A1>>FFFAFFFG1FDFGEEGEHFGGFGGGCHFEEEGGHHHHGGGG0GHHGHE0BBFEFEFADGHGHGHHHGE>>>GFGH0FGHHF0?EGHFEE?GEHFGGHHGGCHFGHFHHDGBGH2FGHDFGGEEGG11CGHEEB0/CGFHCC.@C@@CF0CACEFGGFGGE.9F/FFFGGGGGBFGGGG@AAB@BFFFFFFBFFFFFFFFFFF@FFFBBF@@@@EFFFFFFFFFF-AFEFFFFFFF@EBFFFFFFFB
@M05620:37:000000000-D9766:1:1101:11805:6522 1:N:0:10
GAGGCTGCTTTGGAAGAAACTCATAGATTACTGCAACAGTTCCCCCTGGACCTGGAAAAGTTTCTTGCCTGGCTTACAGAAGCTGAAACAACTGCCAATGCTCCTACAGGATGCTACCCGTACGGAAAAGCTCCTAGAAGACTACAAGGCAGTAAAAGAGATGATGAAACAATGGCAAGTAAGTCAGGCATTTCCGCTTTAGCCCTCTTGCGGATCCAATTGAACAATTTTAACCATTTGTACTTGTAACT
+
>3AA3>CAFBB4G45BAGBGGGHHHCFHHFBDGH4EFHBFGA5BBBAA2B2BGGEB332BBDFBDFFB3B3BFFF3ABBDFEBBG33BBB1FGHHGBGGBBBFH3F33B3BB31FFGFB?/>/>??F>03BBGCG?BBB?BBB1BBB?//0?@@@2@1?00@1?@<<<?1?<<?C??1.<>==<=1>0>.<<11>.C<<CF0D<G/.:C00;::-:/;0;;0;00;9;00009000=C;;;;;;990;099
@M05620:37:000000000-D9766:1:1101:11884:6531 1:N:0:10
GCGGCTGCTTTGGAAGAAACTCATAGATTACTGCCACAGTTCCCCCTGGACCTGGAACAGTTTCTTGCCTGGCTTACAGAAGCTGAAACAACTGCCAATGCTCCTACAGGATGCTACCCGTAAGGCAAGGCTCCTAGCAGACTCCCAGGGAGTAACAGAGCTGATGAAACAATGGCAAGTAAGTCAGGCATTTCCGCTTTAGCACTCTTGTGGATCCCATTGAACCATTCTCAGCATTTGTACTTGTCACT
+
11>AA>A>FFB@FGG11BBGBFAGDFHHH1FGGH01BBFADFHHHGAFA0B0FGEHH10BDFHHDGFGHHHHHHFAGHHHHHHFF1BFGBFHHHHH1BFGFHHHH@GGHHHHHHHHHHHGG/EHH00FFEGHHGH1F1FH0GHHH/FHGG/CEH12FGCHHHH1GHH1FHH/GHHHHHGH11>FHHHHHGHHHHHGGGGGHHHFHHHHHHHHG0CGH/CGHG0CF.;CFGGGGGGGGGGGFBFFGFG0CFF
@M05620:37:000000000-D9766:1:1101:24824:6543 1:N:0:10
GAGGCTGCTTTGGAAGAAACTCATAGATTACTGCAACAGTTCCCCCTGGACCTGGAAAAGTTTCTTGCCTGGCTTACAGAAGCTGAAACCACTGCCAATGCTCCTACAGGATGCTACCCGTAAGGAAAGGCTCCTAGAAGACTCCAAGGGAGTAAAAGAGCTGATGAAACAATGGCAAGTAAGTCAGGCATTTCCGCTTTAGCACTCTTGTGGATCCAATTGAACAATTCTCAGCATTTGTACTTGTAACT
+
?>ABAAFBFFFFFFGFGB4GFGDGBDFHF5BGHGGFBBGDDFEGHGCGA2FGGHHGFFFGHGHGGHHHHHHHHHFFHHHHHHFGHFEHH1BFHHHHHFHHFGBGHHHGHGFFGFHHHHHEEEEGHHHHFCGHFFHFHFFHHHEHHHHHFBGFEHHGH>FHGHFHHHGHHHHFFGHFHHAGFFGGHFGCCFGHFHHGGDGGHHHHHHHHHGC<;GCGHHGHFHCGHHH:CCFFFCBFFGGGBGGGF;C0CF0
@M05620:37:000000000-D9766:1:1101:14160:6578 1:N:0:10
ACGGCCCCTTCTCAATCGACCCGTGGATTCCTGCCCCGGCTCCCCCCGCCCTTCTAACCGTTTCCTCCCTGGCTCCCAGGAGCACCAACCACTCCCCCTGCTCCTACAGGATGCTACCCGTCAGGCAAGGCTCCTCGCAGCATACAAGGGAGTAACAGAGCTGATGAAACAATGGCAAGTCAGTCAGGAATTTCCGCTTTAGCACTCTTGTGGCTCCCATTGCACCATTCTCAGCATTTGTCCTTGTAACT
+
>>1>A>1>>F1@1FG3E0GEAEAE0EEA1BGHGFFHFEE//BFEEG/>/>>/BBBB2@0>EABFEGGHGFEGHH1?F0F/GEH<B/FFF/<?10BFC/BFF<F11<?<10?GHGHHGBGC//><F<.GGEHHHFH/E@CF-.0::CC:CC.;CGG0;G/:90;09CF9CFG.00/9FEEB90;;F0BF//:;900ABBFEFBF/9/9:BBF/A-;;E--BFFFBF/-99F/FFFF/9//9///9;F//B9;
@M05620:37:000000000-D9766:1:1101:16649:6580 1:N:0:10
AGTGCCAGCTCTCAATCGCACAGGGGACCCAGGGCCTGGCCCCTCCATCCAGAAAACCTATGACCTCACCCGCTACCTGGAGCACCAACTCCGCAGCCTGGCTGGGACCTATGTGAGGATCCAGCGTAGGAATATGGGAGTTGGGGAGGAGTGAGGAGTTGGGGAAAGACAGGCCTAAACGTGGAGGGTTCTGGCAAATGATGGGGTGAGGAGGGGCTCTTTGGCTCCCACCAGTCTCCCTGTCTGGTCTA
+
>A>AADF11CBFDGGGGFGEEEGCFEFA0BAEFAEG/AFF0FEAEGGHFH1E1BBGHGG1GD2DBGB1FB>FEE?EHEGEGGH?0FHHGBGHF///>/F0?GH//?00/F<1122>101000110>?A/<11?1<<1FGEG0<1->.>><</<GDGHG/CHC-AEGG.G::C.::C//0:CG?..;.-E..0CF09090;900/--;@?FFFB---@@A9/////;/A-9----;////9-/;/F///;/;
@M05620:37:000000000-D9766:1:1101:14488:6592 1:N:0:10
GAGGCTGCTTTGGAAGAAACTCATAGATTACTGCAACAGTTCCCCCTGGACCTGGAAAAGTTTCTTGCCTAGCTGACAGGAGCTTATACGACTTCCACTGCTCATACAGGATGATAACCGTAAGGCAAGGCTCCTAGCAACCTCCCAGGGAGTACCAGCGCTGATGAAACACTGGCAAGTCCGTCAGGCCTTTCCGCTTTAGCACTCTTGTGGATAAAATTGCACAATTCTCAGCATTTGTACTTGACACT
+
BABBBBFBFFFFGGGGCGGGG4GDGEBDEH4GGFEHHHH555D322AFFBG2AF2BBBAFB5BDFG55AB53BA3BGFE1B1BBB55D511B?1B@3BFG3GG44BBG3?BEG3BB4BGF/??FGFFG/FGHHFHHHGH3BBGFHCHFGGGGGH2FGC?CGGGCBGFDGHH0110>FFGHF1.<<CAGH.G/<D=ED?.;FGH00:CGH0:CCF09CFBCBFFBFBFGGGGGGFFFFFG;0;9FF90;0;0
@M05620:37:000000000-D9766:1:1101:8504:6659 1:N:0:10
AGTGCCAGCTCTCAATCGCACAGGGGACCCAGGGCCTGGCCCCTCCATCCAGAAAACCTATGACCTCACCCGCTACCTGGAGCACCAACTCCGCAGCTTGGCTGGGACCTATGTGAGTATCCAGCGTAGGAATCTGGGAGTTGGGGAGGAGTGAGGAGTTGGGGAAAGACAGTCCTAACCGTGGAGGGTTCTGGTAAATGATGGGGTGAGGAGGGGCTCTTTGGCTCCCACCAGTCCCCCTGTCTGGTCTA
+
>A>>AFDBAFFFGFGGGGGCGCHGGGEEEFHHBAFGAFGFFHGHGGGHHHHHFFHAGGHHHHHHHDGHHHHGGEEGHHHHEGHHHHFEEGHGEFC@>FGHGHGGGGHHGHHHHHGHHHHHGHHHGGFDGGHHHHHHHHGFGHHHCG.AGDCGH0GHCEHHHFGGFGEGBGFHHHGHHHHGGGFGDFGGEGFGGG0BFGGGGGGGGGFFFFFFFFFFFFFFFFFFFFFFFFFFFFFFFFFFFFFFFFFFFFB
@M05620:37:000000000-D9766:1:1101:21415:6683 1:N:0:10
AGTGCCAGCTCTCAATCGCACAGGGGACCCAGGGCCTGGCCCCTCCATCCAGAAAACCTATGACCTCACCCGCTACCTGGAGCACCAACTCCGCAGCTTGGCTGGGACCTATGTGAGTATCCAGCGTAGGAATCTGGGAGTTGGGGAGGAGTGAGGAGTTGGGGAAAGACAGTCCTAACCGTGGAGGGTTCTGGTAAATGATGGGGTGAGGAGGGGCTCTTTGGCTCCCACCAGTCCCCCTGTCTGGTCTA
+
AABBBFFFBFFFGGGGG2FFGGGFFEEFGGAGGFFGGFFGHHGGGGHHHHBGFHGHHGHHHBGHHHHBGHHGGGGGHHHGFGHGGHHEGHHHGG?EGGHHGGHFFGHHGHHHHHHHHHHFHHHHHGEDFGHHHHHHGHHGGHHHGGGGGGGHHHHHHFHHFHDGGDHHFHHHHHHGHHHHGDFGGGGG9;FFFGFFFFGFGGGGGGFFFFFFFFFFDDFFFFFFFFFFFFFFFFFFFFFFFFFFF/9BBFF
@M05620:37:000000000-D9766:1:1101:19113:6754 1:N:0:10
AGTGCCAGCTCTCAATCGCACAGGGGACCCAGGGCCTGGCCCCTCCATCCAGAAAACCTATGACCTCACCCGCTACCTGGAGCACCAACTCCGCAGCTTGGCTGGGACCTATGTGAGTATCCAGCGTAGGAATCTGGGAGTTGGGGAGGAGTGAGGAGTTGGGGAAAGACAGTCCTAACCGTGGAGGGTTCTGGTAAATGATGGGGTGAGGAGGGGCTCTTTGGCTCCCACCAGTCCCCCTGTCTGGTCTA
+
ABAAAFFFBFFFGGGGGGGGGGHGGGGGGGHHFFGGGGHHHHGHGGHHHHHHHHHHHGHHHFHHHHHHHHHGG>EGHHHH2FHHHHC1EHHFEGGGGHGHGHHGGGHHGHHHHHHHHHHHHHHHHGGGGGHHHHHHHGFGGHHHGGGGGGEHHHHHHGHHHHGGGGHHHHHHHHHHHHHHGGGGGGGGGGGGGGGGGGGGFGGGGGFFFFFFFFFFFCFFFFFFFFFFFFFFFFFFFFFFFFFFFFFFFFB
@M05620:37:000000000-D9766:1:1101:9925:6782 1:N:0:10
AGTGCCAGCTCTCAATCGCACAGGGGACCCAGGGCCTGGCCCCTCCATCCAGAAAACCTATGACCTAACCCGCTACCTGGAGCACCAACTCCGCAGCTTGGCTTGGACCTATGTGAGTATCCAGCGTAGGAATCTGGGAGGTGGGGAGGAGTGAGGAATTGGGGAAAGACAGTCCTAACCGTGGAGGGTTCTGGTAAATGATGGGGTGAGGAGGGGCTCTTTGGCTCCCACCAGTCCCCCTGTCTGGTCTC
+
33>AAB5CAF@DDEAFGAFCE?BAAA2EFGFGAEEEFAFHAGEFEEBHHFBED3GGFFHGFBFHAD3BBGHEGGEGHHGBFFB???1FEFGGG>/>EBFG/3B0</FFFGHHHHFHD1?12FH1FC??/<@@1@@1DH0//?F/?@.-@D.<<00.0/<<0CGCE.C.:/:/0;;CCG/C-:99..;@9:9BBFFFFF09B0B0;DA9..9B.9-@?BFFFFFFBF9;..9AE.BBB/AD>EFFFFE/;/;
@M05620:37:000000000-D9766:1:1101:13301:6796 1:N:0:10
GAGGCTGCTTTGGACGAAACTCATAGATTACTGCAACAGTTCCCCCTGGACCTGGACAAGTTTCTTGCCTGGCTTACCGAAGCTGAAACAACTGCCAATGTTCCTACACAATCCGACCAGTAGGGAAAAGCTCACAGAAGACGTCAAGGCAGTAAAAAACCTTATGCAAGAACGGCAAGCAATTCAGGCATTGCCGCGTTATCCCTCTAGTGGAGCCAATTGAAGAATTTTAAGCATTGGTAGTTTGAACG
+
>3A3>>C>B@B4EB4A2EAEGGHHHGFGEFBDDF3BBGBDED5BBAAA2BABCGAB131B5BBBDBD5AB3BAGF3BB?BFE>BFB3FBBBBFFEFBGBB4BB@4BBB23/332///>/B?B43/3?/2202B22?3?22<@//?<?21/0/01<111<.<<111=11<10</<<-<-<.:/00;0<0/.000;;-;-;-..00;09/00;CA9.;.9/;//99/://;///9///9;/////9//999/.
@M05620:37:000000000-D9766:1:1101:25248:6797 1:N:0:10
GAGGTTGCTTTGGAAGAAACTCATAGATTACTGCAACAGTTCCCCCTGGACCTGGCAGCGTTTTCTGCCTGGCTCACAGAAGCAAGAACCACTTCCCGTGCTCCTACAGGATGATACCCGTCAGACCAGGCTACACGCAGCATCAAAGAGCGTCAAAGAGCTGATGAAACACTGGCAAGTCAGTCCGGCCTTTCCGCTTTAGCACTCTTGAGGATCCCATTGCACAATTCTCAGCATTTGTACTTGTCACT
+
>AAB>BFFFFFFGGGGGGGGGGHHHHHHHHHHHHHHHHHEGHHHHGGGHHHHHFF2F1BAABE15ADD3BG11BBB3BBGBBG332BB?B?1BE@GF1B?1?B33BBB3CGHF34B43B/EGC/3B?B0FGG222B/>/</<F2@F2G2@@CF/AA1FGHHHFHHHB1FHGAGG0<<0.DGFHHHHGGGFG/CHHGGGGGH0C09FGGGG0:CBGGF;FFFGCFGG/FFG0FF0BFCCFFFFFFF//;9BB
@M05620:37:000000000-D9766:1:1101:9907:6799 1:N:0:10
AGTGCCAGCTCTCAATCGCACAGGGGACCCAGGGCCTGGCCCCTCCATCCAGAAAACCTATGACCTCACCCGCTACCTGGAGCACCAACTCCGCAGCTTGGCTGGGACCTATGTGAGTATCCAGCGTAGGAATCTGGGAGTTGGGGCGGAGTGAGGAGTTGGGGAAAGACAGTCCTAACCGTGGAGGGTTCTGGTAAATGATGGGGTGAGGAGGGGCTCTTTGGCTCCCACCAGTCCCCCTGTCTGGTCTA
+
AA>AADFFAFFFFBGAFFGFECHHGGGGGGHHGGGGGCHHGHGHGGFHFHHGF0CGHGHHHFFGGGHGHHHGG??EHHHHHHHHGHCGFHHGGGGGGHHFGHHGGGHHGHCHHHHB1FG>GH2BF@E<<ED11@GHGG0/?FGHGG.-;:;;C00C0;FGGGGG;9A.////9CFGG09F?EG@-9A@AFFFFFF9FFFFBBFFFFF@FFFB-A@?<@FFFFFFFFFFF-AFE?FFFFFF@FFFFFFFFF9
@M05620:37:000000000-D9766:1:1101:15743:6813 1:N:0:10
AGTGCCAGCTCTCAATCGCACAGGGGACCCAGGGCCTGGCCCCTCCATCCAGAAAACCTATGACCTCACCCGCTACCTGGAGCACCAACTCCGCAGCTTGGCTGGGACCTATGTGAGTATCCAGCGTAGGAATCTGGGAGTTGGGGAGGAGTGAGGAGTTGGGGAAAGACAGTCCTAACCGTGGAGGGTTCTGGTAAATGATGGGGTGAGGAGGGGCTCTTTGGCTCCCACCAGTCCCCCTGTCTGGTCTA
+
AA>AADFFBFFFGGGGFGGGGCHEGGCGGEFHDFGECFHFFHGHGGFHHFGHGFFFGGHHGHDHHHHCGHHEGEFGHHHHHGHGGHHGGHHHGE/EEFGFEHFFGGHHGHEHHHHHHHHHHHHHHGGGGGGGHHHHHGHGGHHHGGGGGGGHHHHHHGBGHHGGGGGHGHHHHHHHGHHHGGGGGGGGEGGGGGFGEGGGGGGEFDFFFFFFFFFFFFFFFFEFFBFEFFFFFFFFFFFFFFFFFFFFBF/
@M05620:37:000000000-D9766:1:1101:19997:6831 1:N:0:10
AGTGCCAGCTCTCAATCGCACAGGGGACCCAGGGCCTGGCCCCTCCATCCAGAAAACCTATGACCTCACCCGCTACCTGGAGCACCAACTCCGCAGCTTGGCTGGGACCTATGTGAGTATCCAGCGTAGGAATCTGGGAGTTGGGGAGGAGTGAGGAGTTGGGGAAAGACAGTCCTAACCGTGGAGGGTTCTGGTAAATGATGGGGTGAGGAGGGGCTCTTTGGCTCCCACCAGTCCCCCTGTCTGGTCTA
+
AB>AAFFFBFFFGGGGGGGGGGHGGGGGGGHHGGGGGGHHHHGHGGHGHHHHHHGHHGHHHHHHHHHHHHHGGGGGHHHHHHHHHHHHGHHHGGGGGHHHGHHGGGHHGHHHHHHHHHHHHHHHHGGDGGHHHHHHHHHGGHHHGGGGGGGHHHHHHGHHHHGGGGHHHHHHHHHHHHHHGGGGGGGGEFGGGGFGGGGGGGGGGGFFFFFFFFFFFFFFFFFFFFFFFFFFFFFFFFFFFFFFFFFFFFF
@M05620:37:000000000-D9766:1:1101:11944:6839 1:N:0:10
GAGGCTGCTTTGGAAGAAACTCATAGATTACTGCAAAAGTTCCCCCTGGGCCTGGGAAAGTTTCTTGCCTGGCTTACAGAAGCTGAAACAACTGCCTATGCTCCTACAGGATGCTACCCGTAAGGAAAGGCTCCTAGAAGACTCCAAGGGAGTAAAAGAGATGATGAAACAATGGCAAGTAAGTCAGGCATTTCCGCTTTAGCACTCTTGTGGATCCAATTGCACAATTCTCAGCATTTGTACTTGTAACT
+
AAAABBFBFFFFGGGGFGGGFBG5DE5BBFFHHH4F5FHHFGGGGECGE2BGA221BA1F5DEG555BBA31B21BFHAFGHHH3FFHG3?F3GHE3BGHHHFFH3GHF3GFG1@GHHHE>>EFG3?FB0?GCEHFHFFHHH1BGFF1/??EEHHEG@FG0@1?GHHHHGHEBFHHGFF1<FHFFGHFHFHG1FHDGCFGGFH0DGFHGB0CDC00;CGHHG0CG0GFC;CFGCBCFGGFBFFGG=09;F;
@M05620:37:000000000-D9766:1:1101:12759:6842 1:N:0:10
AGTGCCAGCTCTCAATCGCACAGGGGACCCAGGGCCTGGCCCCTCCATCCAGAAAACCTATGACCTCACCCGCTACCTGGAGCACCAACTCCGCAGCTTGGCTGGGACCTATGTGAGTATCCAGCGTAGGAATCTGGGAGTTGGGGAGGAGTGAGGAGTTGGGGAAAGACAGTCCTAACCGTGGAGGGTTCTGGTAAATGATGGGGTGAGGAGGGGCTCTTTGGCTCCCACCAGTCCCCCTGTCTGGTCTA
+
11>AAB1CAF1D1FGB1AFGAE0FAE?E0AAGCE0/A/F00FEHGGBFA0FA1B1BFE01BGBHCGBFHHH?GE/>GHHCFGH/0>FGF0FFE>E@/0FGG0GF?EHHGHGH1B>GHHH12BF10BCCC/GH1F11?0??CG11>CA-AC.<.=<.<<CH0<A-;EH.CGEHH0CFGHHHGC.A.E.@;AGGGGFGGGGGGGGGGGF@-F-BBF?-@?FFBF/BFFFFFFFF?FFBFFFF@FFFF//BFF/
@M05620:37:000000000-D9766:1:1101:25348:6845 1:N:0:10
AGTGCCAGCTCTCAATCGCACAGGGGACCCAGGGCCTGGCCCCTCCATCCAGAAAACCTATGACCTCACCCGCTACCTGGAGCACCAACTCCGCAGCTTGGCTGGGACCTATGTGAGTATCCAGCGTAGGAATCTGGGAGTTGGGGAGGAGTGAGGAGTTGGGGAAAGACAGTCCTAACCGTGGAGGGTTCTGGTAAATGATGGGGTGAGGAGGGGCTCTTTGGCTCCCACCAGTCCCCCTGTCTGGTCTA
+
AAAAAFF1AFFFGGFFGCF1A0BGFGGEEECEF0FGFGHHFGGHEGHHHHCGHEEGHGFHHHHHHHHCHHHGGGEGHHHHGGHHHHHHGFGHEECEGH1F/FFFCGHFGHHHFGGDGHHHHFDGHG<BCG@FG1FGBGHGGEFH<CGGC.CFHBHHCAGHFH-@;..:CG/C:G::CGHHGGE-.;A@CA.;FGCFGGBFB0CFFGF@EF-/BF@??@FF/9BF/FFFFF-B?FFFFFFB@EFFFFF/FFB
@M05620:37:000000000-D9766:1:1101:19992:6848 1:N:0:10
CGTGCCAGCTCTCAATCGCACAGGGGACCCAGGGCCTGGCCCCTCCATCCAGAAAACCTCTGACCTCACCCGCTACCTGGAGCACCAACTCCGCAGCTTGGCTGCGACCTATGTGAGTGTCCAGCGTAGGAATCTGGGAGTTGGGGAGGAGTGAGGATTTGGGGAAAGACAGTCCTACCCGTGGAGGGATCTGGTAAATGATGGGGTGAGGAGGGACTCTTTGTCTCCCACCTGTCCCCCTGTCTGGTCTC
+
33>AAAFBAFFFFBBGGGCAEEGGFGFG2EF2C2EFFC2BAFEHGG2E5FCGB33CGEF3BF5FGFGHHHHGGEEGHHGHHGH1B?GEGHGHGD>EGHFGGHHA//>BD/1BB?B21@11>@F1<B//<<11?1?<1<0/<FFG?@.@DA./.=0.0/00;GDC..GCGF/:00;090..9;.;.EA-.;.009;00000;/;B.9AB.../;.-.:;;B9/;/;;BFF.9../9;BF;AB.B;9//;9B/
@M05620:37:000000000-D9766:1:1101:13660:6852 1:N:0:10
GAGGCTGCTTTGGAAGAAACTCATAGATTACTGCAACAGTTCCCCCTGGACCTGGAAAAGTTTCTTGCCTGGCTTACAGAAGCTGAAACACCTGCCAATGCCCTTCCCGAATGCAACCGGTAAGAAAAGCCTCCACAAGACCTCAAAGGGGGAAAAAACGCTAGTGAAAAACTGTCAAGTACGTCCGGACTTTCTGCTTTAGCCCTCTTGTGACTCAACTTAACCACTTCTCAGATTTTTACCTTGAACCG
+
AAAAA1FAFFFFABGGGFFGAG1GFHHHHHHHHHHHGHHAGHHHHGGGFHHGHGHH1FFHHHHHHHHHHHHHHHHFHEHHHHHHHFHHHE0E0>0BE@FH11B10BBCE/>FFB1BBB/////<1BB0E0BFH<001?00B0BFGF1@F////??F0->-<<..<<=D00<<<<00=000=0;:.::-:--CFF000;F0000/:/.;C0;;0;0;99/F00;;00.BB///;/9/;9//-;;9/B/;B--
@M05620:37:000000000-D9766:1:1101:8583:6857 1:N:0:10
AGTGCCAGCTCTCAATCGCACAGGGGACCCAGGGCCTGGCCCCTCCATCCAGAAAACCTATGACCTCACCCGCTACCTGGAGCACCAACTCCGCAGCTTGGCTGGGACCTATGTGAGTAGCCCGCGTAGGAATCTGGGGGGTGGGGAGGAGTGGGGAGTTGGGGAAAGACAGTCCTAACCGTGGAGGGTTCTGGTCAATGATGGGGTGAGGAGGGGCTCTTTGGCTCCCTCCAGTCCCCCTGTCTGGTCTA
+
A>>AAFF@1CFFGGGGGGCEE0FEGEGEEFGAFAFGCFGGBGG/EFHABGBGBGEGGGF1GFDGHHHFH0>EFGEGHFGHHHHGGHHHGH@GFEE//BGGGHHGC?GHGBBFD2F211B11B0/BCC<//??11?<?F-A-;@---E-@FB;--:-99-//99@;-9-;-;-99;BFB-A=BA---:-;A9B;F//99BB9FFFFF9=A--9;------BBF//9//----9;/;//99--9BBB/BFF/9
@M05620:37:000000000-D9766:1:1101:7267:6897 1:N:0:10
AGTGCCAGCTCTCAATCGCACAGGGGACCCAGGGCCTGGCCCCTCCATCCAGAAAACCTATGACCTCACCCGCTACCTGGCGCACCCCCTCCGCAGCTTGGCTGGGACCTATGTGAGTATCCAGCGTAGGAATCTGGGCGTTGGGGCGGCGTGCGGCGTTGGGGCACGCCAGTCCTAACCGTGGCGGGTTCTGGTAAATGATGGGGTGAGGCGGGGCTCTTTGGCTCCCCCCAGTCCCCCTGTCTGGTCTA
+
>A11>DFFAFFFG1FGFFFFEEHFF00A0AFGAAEAFFHG0GGHGGFHHFHGGFB0BEGHGGFHH1BFHHH>E/>>GHBB0>?EEE?/>EEEEE@<<B<BCGFGGGFGGH?GHHDDHGFHGG2FGCG/CC1<FFHHHE.A<>CHCC.;@-;;A.AA-@@@@F@@---99A--BFFB/;B?=BE?-;@@@EFFFFB/BBBFB/FFFFF@-FF-;>@@@@FBFFFFFFFFF-A@-BFFFFFF@FFBFFFFFFB
@M05620:37:000000000-D9766:1:1101:23532:6936 1:N:0:10
AGTGCCAGCTCTCAATCGCACAGGGGACCCAGGGCCTGGCCCCTCCATCCAGAAAACCTATGACCTCACCCGCTACCTGGAGCACCAACTCCGCAGCTTGGCTGGGACCTATGTGAGTATCCAGCGTAGGAATCTGGGAGTTGGGGAGGAGTGAGGAGTTGGGGAAAGACAGTCCTAACCGTGGAGGGTTCTGGTAAATGATGGGGTGAGGAGGGGCTCTTTGGCTCCCACCAGTCCCCCTGTCTGGTCTA
+
>>>>ADFFAFFFD1FGGAFAEAFAFEFGGGHHFEGGGCHFFHGFGGHHGHFFGGGFGGHHHHHHHHHGHGHGGEEGHHHH0BGFFH0>E0GGAEEEGHF0EFHFGGGHEGGHHGFHHHHHHHHHHGCC@GHHFHGHHH0FC0FHGGGGGCEFFDGFGCHBHGGGEGHAGCGHGHHHHHHGGEEAAEFGGGGFFGGFFGGFGGGFEFA@FFFFFF@@?@EFBFFFFFFEFFFFFFFFFFFF@EBFFFFFFFF
@M05620:37:000000000-D9766:1:1101:6769:6961 1:N:0:10
GAGGCTGCTTTGGAAGAAACTCATAGATTACTGCAACAGTTCCCCCTGGACCTGGAAAAGTTTCTTGCCTGGCTTACAGAAGCTGAAACAACTGCCAATGCTCCTACAGGATGCTACCCGTAAGGAAAGGCTCCTAGCAGACTCCAAGGGAGTAAAAGAGCTGATGAAACAATGGCAAGTAAGTCAGGCATTTCCGCTTTAGCACTCTTGTGGATCCCATTGAACCATTCTCAGCATTTGTACTTGTAACT
+
>1>>AAFAFFFFGGGB1FFGGGGGFDFGHFGFGH11B0BADGHHHGGGGCGGHHAFFDGFFHHHFGHHHHHHHHGFHFFAFFGFC1GFHGHHHHHH@FGGFGHFHGHHHEHHHHHHHHHE?>EHHDBGHFGHHGH1G1FHCGHHF1FGGBFCEGFFFF/@GHFDGHG1GHHAGHGHHHFFG1FGHFHHHEHHHHHGGCEEHGH0DCGHGHHCC0<CG/CHHHCGH..9BFFFGFF0FGGGB9BCFCF0;C0
@M05620:37:000000000-D9766:1:1101:20043:6967 1:N:0:10
AGTGCCAGCTCTCAATCGCACAGGGGACCCAGGGCCTGGCCCCTCCATCCAGAAAACCTATGACCTCACCCGCTACCTGGAGCACCAACTCCGCAGCTTGGCTGGGACCTATGTGAGTATCCAGCGTAGGAATCTGGGAGTTGGGGAGGAGTGAGGAGTTGGGGAAAGACAGTCCTAACCGTGGAGGGTTCTGGTAAATGATGGGGTGAGGAGGGGCTCTTTGGCTCCCACCAGTCCCCCTGTCTGGTCTA
+
AA>AADFFAFCFFGGGBFFFGGACFEFGGGEHAEGGGACGGHGHGGHGHHHHGFHGEEGHHHHHHHHHHHHGGEEGHGHFFGHHHHHHGHHHFGGGGHFHGGGGGGHHGHHHHHHHHHHHHHHHHGGGGGHHHHHHHHGGFHHHGGGGGGFHHHHHHGHHHHGGGGHHHHHHHHHHHHHHGGFGGGGGCFGGGGFGGGGGGGGGGGF@FFFFFF@@@@FFFFFFFFFFFFFFFFFFFFFF@FFFFFFFFFF
@M05620:37:000000000-D9766:1:1101:19508:6967 1:N:0:10
AGTGCCAGCTCTCAATCGCACAGGGGACCCAGGGCCTGGCCCCTCCATCCAGAAAACCTATGACCTCACCCGCTACCTGGAGCACCAACTCCGCAGCTTGGCTGGGACCTATGTGAGTATCCAGCGTAGGAATCTGGGAGTTGGGGAGGAGTGAGGAGTTGGGGAAAGACAGTCCTAACCGTGGAGGGTTCTGGTAAATGATGGGGTGAGGAGGGGCTCTTTGGCTCCCACCAGTCCCCCTGTCTGGTCTA
+
AB>AAFFFCFFFGGGGGGGGGGHGGGGGGGHHGGGGGGHHHHGHGGHHHGHHGHHHHGHHHHHHHHHHHHHGGEEGHHHHGHHHHHCGFHHHGGGGGHHHGHHGGGHHGHHHHHHHHHHHHHHHHGGFGGHHHHHHHHHGGHHHGFFFGGEHHHHHFGHHHHGGGGHHHHFHHHHHHHHHGGGGDGGGGGGGGGGGGGGGGGGGGGFFFFFFFFFFFFFFFFFFFFFFFFFFFFFFFFFFFFFFFFFFFFB
@M05620:37:000000000-D9766:1:1101:20427:7016 1:N:0:10
GAGGCTGCTTTGGAAGAAACTCATAGATTAGTGAAACAGGTCCGGATGGACATGGATAAGTTTTTTGGTTGGCTTACAGAAGCTGAAACAACTGCCACTGCTCCTACAAAATGCTACCCGTAAGGAAAGGCTCCTAGAAGACTCCAAGGGAGTAAAAGAGCTGATGAAACAATGGCAAGTAAGTCAGGCATTTCCGCTTTAGCACTCTTGTGGATCCAATTGAACAATTCTCAGCATTTGTACTTGTAACT
+
AAABAAFBFFFDG4BBBFBFG4GFG5DDFE4BFDEFFH2233B222BE2FC3FGEF5ADGFAF5FEE01B1>F3F335BFGEFGC33B3B?FGCGFG3BGBBBB3BFC33B3334BGHFE/>?BFHHH0??GGAHFDGFBGFGHFHEGF/<E??FBF???GF1?1D@<D<FC>FFGFG.F>GGGH=D<<.<<=GHDEE.;CCGFHGFFGF:;.CCB/:BFFGFB;CF:;;90B9:;;FFF;C9FC;;;0F0
@M05620:37:000000000-D9766:1:1101:25647:7030 1:N:0:10
AGTGCCAGCTCTCAATCGCACAGGCTGGAGCACACCAGCATGATCTTGGCTCACTGCACCTGCCACCTCCCTGGTTCAAGTGATTCTCCTGCCTCAGCCTCCCACGTAGCTGGGACTGCAGGCGCCTGCCACCATGCCTGAATCCTTTTTGTATTATTAGTAGATACGGGGTTTCACCAAGTTGGCCGGTCTGGTCTATCTCCTGCCCTTAGATCGGAAGAGCACACGTCTGAACTCCAGTCACATTACTC
+
AAAABFFFBFFFGGGGGGGGGGHHCGFEBFGGEF2EHHHHHFBFHH5DFGHGHGHFHD3FGHHHHHHHHHGHHH3@FGGHFDEDDFGFHHFHGBGFGHFHHGGG1>FGEFHHBFHHHHGHHGGGGGGHHHHHHFHHHHHF2@G22@GHHHGH2FF<FGHHHBG<GHHEEGG-<CHHGHH.<GGGGFFFGCGGHHGFGHHHHHHHCCGGGGFGGGGGG.CDFFGGGFG?FEGGCFGFFFFFBFFFFFF/BFF
@M05620:37:000000000-D9766:1:1101:7681:7039 1:N:0:10
GAGGCTGCTTTGGAAGAAACTCATAGATTACTGCAACAGTTCCCCCTGGACCTGGAAAAGTTTCTTGCCTGGCTTACAGAAGCTGAAACAACTGCCAATGCTCATACAGGATGATACCCGTGAGGACAGGCTCATAGCAGCCTAACGGGGCGTAACAGCGCTGCTGACAAACGGGCAAGACCGACCGGCCTTTCCGCTTTAGCACTCTTGTGGCCAACATTACAACCTTCTCAGCATTTGTCCTTAACACT
+
AAABBBFAFFFFGGGGGGGGGGGHGHHHHHHHHHHHFHHGHHHHHGGGHHHGHHHHHHHFFHHHHHHHHHHHHHHHHGHHHHHHHHHHHHHHGHHFHHHHG4B44BB33BFGF34BF3B1////0B/B/??FGBHH4?BFFHH2GB/>/<B///?>FFGFG.><<0G<D<<C...:;E.//:;-9-A--;EFGFGGFF.;//;FFFFFFFFF??.99;AF//;;:B./FF/B9/;/;/9///;;B//;/;9
@M05620:37:000000000-D9766:1:1101:13313:7119 1:N:0:10
GAGGCTGCTTTGGAAGAAACTCATAGATTACTCCAACGGCTTCCCAGAGCCGTTGAAACGTTTCCAAGTAGGTTAGGAGTATCGGCTGTAACACCCTTGTCTCTCCCAGGTAACAATCCGTAGCAATAGGCCCTTCAACTGATAACCGAGCGACAAAACATCGCTAGAGCACACGCATGAACTCCAGGCATATCCGCTAATCCCGTCTGGTGTCTCCCATTGCAAAATTCTAAGAATCTGTACTTGTTCCT
+
AABBBBFBFFFFGGFGFGGGGGFHGHH66DFH5BFH3AA2A2BBG3B2BFAA1ABFEDF1ABB355B3555B555?25323DD1>/1/1BBB4@1?132334B43B3B?/34434?33B//B</?BB3B222//222B?32<2@F22//>/>/>@CF00.11..0..<0<CA/.<--.;0<:00:::/:.00;0=..9-.0000.9.9./0;.;C9;//0C90;/;F//9/9/9////;/B:99FBB////
@M05620:37:000000000-D9766:1:1101:16881:7136 1:N:0:10
GCGGCTGCTTTGGAAGCAACTCATAGATTCCTGCCCCAGTTCCCCCTGTACCTGGAACCGTTTCTTGCCTGGCTTCCAGAAGCTGCAACAACTGCCCCTGCTCCTACAGGATGCTACCCGTAAGGCAAGGCTCCTCGCAGCCTCCCAGGGCGTACCAGAGCTGCTGACACAATGGCAAGTACGTCAGGCATTTCCGCTTTAGCACTCTTGTGGATCCCATTGCACAATTCTCAGCATTTGTACTTGTCACT
+
>11>A>1>FF@11BF111BFAFBD3DFHF3DGHH00F0B1DDGHHG/F12DDDD0BF1AEEEFGDFBFGHHHHH>0BGHBGHHBB1BGHBFGGFFHC/?FHHHHH1FGHHHHHHHHHHHGG/EGG00BFFHHHGHBF/CG/GHHGCGHGG<ACG-.FGCGHHH1FGH/<GH.DGHHHHGH00;CGEGHH.GHHHHGGGGGGGGGGGGGGGGFF0CFGFFGGG0FG09CGFFFFFFFFFFFFBFFFFF/BFF
@M05620:37:000000000-D9766:1:1101:6340:7179 1:N:0:10
GAGGCTGCTTTGGAAGTAACTGATAAGCCAGTGACACAAGATCGGATGAACACATCACCGTACTTCAGTTGCCTTCAAGAATCTGGTACACCTTCCACTGCTCTTACAGGAAGCTACCCGTCAGGCAAGGCTCCTCGCCGCCTCCCCGGGCGTCCCAGCGCTGCTGACCCACTTTCAAGTGCGTCCGGCCTTTCCGCTTTAGCACTCTTGTGGCTCCCATTGTACCCATCTCAGCATCTGTCCTTGTTCCT
+
BBBBBBFBFFFFGGGGBBEGGFH5D544AB4BBFGGHH2B23B22B2A35BD22333BAE111155555B55BBFFFA5BBAGH555B555BB@F33BBGHG343BBG33B211B3B?B?EE//F3/0??FGGGHHGGGCGGGG/?CDGGGGGCGG1F.<CFGGHH0G/C;CG0;;0:CG0<AEFGCG?BGGFF0;CEDG0CFG9FFFFFF/A?F;;.9;B;//;;;/;9FFBFFF/9;9:/;BFFF::BF
@M05620:37:000000000-D9766:1:1101:22229:7199 1:N:0:10
AGTGCCAGCTCTCAATCGCACAGGGGACCCAGGGCCTGGCCCCTCCATCCAGAAAACCTATGACCTCACCCGCTACCTGGAGCACCAACTCCGCAGCTTGGCTGGGACCTATGTGAGTATCCAGCGTAGGAATCTGGGAGTTGGGGAGGAGTGAGGAGTTGGGGAAAGACAGTCCTAACCGTGGAGGGTTCTGGTAAATGATGGGGTGAGGAGGGGCTCTTTGGCTCCCACCAGTCCCCCTGTCTGGTCTA
+
>A3>AFFFAFFFGGGFBFEFAACCFGGED2AFFGGGCCHFAGGHGGFHDFGEDB3GHE3GHHGHHHHHHHHGGGEEHHHHHHHHGHHHGHHHGEEGCHHHGHHGGDGFG?FGHDGHHHH1?DDHHGGGGCHH1GHHGEHGGH1GC@G--A<GHBGFBF/C0<@-::CHHFCH:0:GGHHHGAEGDGGGAFGGFGGGFGGGGGGGGGFBF?.9DF<-B>EFFFFEFFFEFFFFFABFBFFD-:FFFFEBFFB
@M05620:37:000000000-D9766:1:1101:19557:7199 1:N:0:10
AGTGCCAGCTCTCAATCGCACAGGGGACCCAGGGCCTGGCCCCTCCATCCAGAAAACCTATGACCTCACCCGCTACCTGGAGCACCAACTCCGCAGCTTGGCTGGGACCTATGTGAGTATCCAGCGTAGGAATCTGGGAGTTGGGGAGGAGTGAGGAGTTGGGGAAAGACAGTCCTAACCGTGGAGGGTTCTGGTAAATGATGGGGTGAGGAGGGGCTCTTTGGCTCCCACCAGTCCCCCTGTCTGGTCTA
+
BBABCFFFCFFFGGGGGGGGGGHHGGGGGGHHGGGGGGHHHHGHGGHGHHHHHHHHHGGHHHHHHHHHHHHGGGGGHGHHGHHHHHHHGHGHGGGGGHHHGHHGGGHHGHHHHHHHHHHHHHHHHGGGGGHHHHHHHHHGGHHHGGGGGGGHHHHHHGHHHHGGGGHHHHHHHHHHHHHHGGGGGGGGFGGGGGGGGGGGGGGGGGFFFFFFFFFFFFFFFFFFFFFFFFFFFFFFFFFFFFFFFFFFFFF
@M05620:37:000000000-D9766:1:1101:17378:7253 1:N:0:10
AGTGCCAGCTCTCCATCGCACAGGGGACCCAGGGCCTGGCCCCTCCATCCAGAAAACCTATGACCTCACCCGCTACCTGGAGCACCCACTCCGCAGCTTGGCTGGGACCTATGTGAGTATCCAGCGTAGGAATCTGGGAGTTGGGGCGGAGTGAGGAGTTGGGGAAAGACAGTCCTAACCGTGGAGGGTTCTGGTAAATGATGGGGTGAGGAGGGGCTCTTTGGCTCCCACCAGTCCCCCTGTCTGGTCTA
+
>A>3>BFFBFFFGAGGGEG2E?GAF2BAEEFD2AAEFFHHHHGHGGHHHGGHHFHBGEHGFAFGHBBGHHH>E>>>GHFF?BBFGH1??FHF/ECGEGBFEHHGGGGHGHHHHHHFHHHHHHHHHGGGGGHHHHHHEF0<E?FGGC.<C-;CG0CG:EGGGGGGEA.C9FBFGGGGFFGGGGFB.AFBFFFFFFFFFFFFFFFFFFFBFFFFFFBBBBFFFFFFFFFFFEFF.FFFFFFFBFFFFFFFFF/
@M05620:37:000000000-D9766:1:1101:17394:7264 1:N:0:10
AGTGCCAGCTCTCAATCGCACAGGGGACCCAGGGCCTGGCCCCTCCATCCAGAAAACCTATGACCTCACCCGCTACCTGGAGCACCAACTCCGCAGCTTGGCTGGGACCTATGTGAGTATCCAGCGTAGGAATCTGGGAGTTGGGGAGGAGTGAGGAGTTGGGGAAAGACAGTCCTAACCGTGGAGGGTTCTGGTAAATGATGGGGTGAGGAGGGGCTCTTTGGCTCCCACCAGTCCCCCTGTCTGGTCTA
+
BCBBBFFFCFFFGGGGGFGGGGHGGGGGGGHHGGGGGGHHHHGHGGHHHHHHGHHHHGHGHHGHHHHFHHHGGFGGHHHHHHHHHHHHGHHHGGCFGGHHGHHEEGHHGHGHHHHHHHHHHHHHHGEGGGGHHHHHHHHGGHHHGGGGGGGHHHHHHGHHHHGGGGHHHHHHHHHHHHHGGGFGGGGGCFFGGGFGGGGGGGGGGGFFFFFFFFFFFFFFFFFFFFFFFFFFFFFFFFFFFFFFFFFFFF/
@M05620:37:000000000-D9766:1:1101:7089:7270 1:N:0:10
AGTGCCAGCTCTCAATCGCACAGGGGACCCAGGGCCTGGCCCCTCCATCCAGAAAACCTATGACCTCAACCGCTACCTGGCGCACCAACTCCGCAGCTTGGCTGGGACCTATGTGAGTATCCAGCGTAGGAATCTGGGAGTTGGGGAGGAGTGAGGAGTTGGGGAAAGACAGTCCTAACCGTGGAGGGTTCTGGTAAATGATGGGGTGAGGAGGGGCTCTTTGGCTCCCACCAGTCCCCCTGTCTGGTCTA
+
>A>>>DF4AFFFG4FGGGG2E2FCGEBAEBFG2ABBAFGHFHGHGGHHHHGHFHHFGGHFGGHHHDGHHHHEE>>EHGHH1>EEGGC?EGGF?ECE>GBGGHFFGGHHGHHHHHHHHHHHHHHHHGEDDFGHHHHHHH0FEHHHGG.DG<CGHBHHCEHGHFGGCEHHFHHHHGGGGGGGGGGGDFGGCFFGGGFGGGGFFFFFFFFBFFFFFF?BBBFFFFFFEFFFFFFFFFFFFFFFBFFFFFFFFFF
@M05620:37:000000000-D9766:1:1101:16267:7300 1:N:0:10
AGTGCCAGCTCTCAATCGCACAGGGGACCCAGGGCCTGGCCCCTCCATCCAGAAAACCTATGACCTCACCCGCTACCTGGAGCACCAACTCCGCAGCTTGGCTGGGACCTATGTGAGTATCCAGCGTAGGAATCTGGGAGTTGGGGAGGAGTGAGGAGTTGGGGAAAGACAGTCCTAACCGTGGAGGGTTCTGGTAAATGATGGGGTGAGGAGGGGCTCTTTGGCTCCCACCAGTCCCCCTGTCTGGTCTA
+
BBACBFFFCFFFGGGGGGGGGGHGGGGGGGFHGGGGGGHHHHGHGGHHHHHHFHEHHGHGHHHHHHHHHHHGGGGGHHHHHHHHHEHHGHHHGGGGGHHFGHHGGGHHGHHHHHGHHHHHHGHHHGGGGGHFHHHHHHGGGHHHGGGGGGGHHHHHHGHHHHGGGGHHHHHHHHGHGHGHGGEGGGGGEFGGGGFGGGGGGGGGGGFFFFFFFFFFFFFFFFFFFFFEEFFFFFFFFFFFFFFFFFFFFFB
@M05620:37:000000000-D9766:1:1101:5163:7313 1:N:0:10
AGCGCCAGCTCTCCATCGCACAGGGTACCAAGGGCCTGGCCCCTCCATCCAGAAAACCTATGACCTCACCCGCTACCTGGAGCACCCACTCAGCAGCTCGGCTGGGACCTATGTGCGTATCCAGCGTAGGAATCTGGGCGTTGGGGCGGCGTGCGGCGTTGGGGACCGCCAGTCCTAACCGTGGAGGGTTCTGGTAAATGATGGGGTGAGGAGGGGCTCTTTGGCTCCCACCAGTCCCCCTGTCTGGTCTA
+
>A1>>>ADAFFFGGG11AA0E0GCG0ABFABF0BFABBFHGHGHGGGHHBFFGFHBBEHHBADFG1BFGHH/>/>EGHBB>0BFGHG/?FG0@B1FBB1?>FFEGGGHEFBFGGG2?FGGHH2FHCE/>C?1?DHHFH/AGGGGGG.@C-;;AAAG-@@@@F@@---;-;-;FFFFF/;A@FF@-;B@FFFFFFBBBFFFFFFFFF;@?FF/BF@@@?FBFFFFFEFFF-FFEFFFFFFF@FFFFFFFFFB
@M05620:37:000000000-D9766:1:1101:16918:7320 1:N:0:10
GAGGCTGCTTTGGAAGAAACTCATAGATTACTGCAACAGTTCCCCCTGGACCTGGAAAAGTTTCTTGCCTGGCTTACAGAAGCTGAAACAACTGCCAATGCTCCTACAGGATGCTACCCGTAAGGAAAGGCTCCTAGAAGACTCCAAGGGAGTAAAAGAGCTGATGAAACAATGGCAAGTAAGTCAGGCATTTCCGCTTTAGCACTCTTGTGGATCCAATTGAACAATTCTCAGCATTTGTACTTGTAACT
+
BBBCCCFCFDFFGGGGGGGGGGHHHHHHHHHHHHHHFHHGHHHHHGGGEHHHHHGHGHFGGHHHHHFGGHHHHHHGHFHHHHHHHHHHHHHHHHHGHHHHHGHHGHHHHHHHHHHHHHHFEEGHFHGHGGHHHGHHF3GGHG32BFGHFGFFDHHHHFFHFBGHHHHGHHHHHFHFHHGHGHHGHFGCGAFGGHHGGGGGHHGHHHHGHHHCCGFFHGHHHEBFHHHHGBFFGGFFFGFFFGFFGBF9FF9
@M05620:37:000000000-D9766:1:1101:19021:7334 1:N:0:10
AGTGCCAGCTCTCAATCGCACAGGGGACCCAGGGCCTGGCCCCTCCATCCAGAAAACCTATGACCTCACCCGCAACCTGGAGCACCAACTCCGCAGCTTGGCTGGGACCTATGTGAGTATCCGGCGTAGGAATCTGGGAGTTGGGGAGGAGTGAGGAGTTGGGGAAAGACAGTCCTAACCGTGGAGGGTTCTGGTAAATGATGGGGGGAGGAGGGGCTCTTTGGCTCCCACCAGTCCCCCTGTCTGGTCTA
+
>AAAAFFFAFCDGGGGGFGGEGFHGG?AEGDG2AFEFEHFAFFHEGHHFCGBDGEHHEBCAGFHHHGHHF1EE//>E3FG2B21B?F1?CG?EEC>/F3F<G?FGGFG/B23??BF333FG3///<</>AGBFD1GH00.<0FHC@.<-..<.0<C0.CFCF@AFG.C/C//0C00F9F.99;-.=EDFGGFFF9FFF///9FFFF---@A.AFF=A-EFF/F///9A..A..ABFFFFF-.;BBFE/;//
@M05620:37:000000000-D9766:1:1101:15148:7342 1:N:0:10
AGTGCCAGCTCTCAATCGCACAGGGGACCCAGGGCCTGGCCCCTCCATCCAGAAAACCTATGACCTCACCCGCTACCTGGAGCACCAACTCCGCAGCTTGGCTGGGACCTATGTGAGTATCCAGCGTAGGAATCTGGGAGTTGGGGAGGAGTGAGGAGTTGGGGAAAGACAGTCCTAACCGTGGAGGGTTCTGGTAAATGATGGGGTGAGGAGGGGCTCTTTGGCTCCCACCAGTCCCCCTGTCTGGTCTA
+
AABBBFFFBFFFGGGGGGGFEAFHDEGGGGDHGGGGGEHHFHGHGGHGHHCGACCGHGHEGH5GGGFGHHHGGGGGHHHGHHHFGHHHGFHHGGGGGGHHGHHGEAGGGHHHHHFHHFGHHHHHHGGGGGHEHHHHHHHGGHHHGGGGGGGHHHHGHGCHHHGCGGGHHHHHHHHHHHHHGGGGGGGGCFGGGGFEGGGGGFGEEGFFFFFFFFFFFCFFFFFFFFFEFFFFFFFFFFFFFFFFFFFFFFF
@M05620:37:000000000-D9766:1:1101:15717:7356 1:N:0:10
GAGGCTGCTTTGGAAGAAACTCATAGATTACTGCAACAGTTCCCCCTGGACCTGGAAAAGTTTCTTGCCTGGCTTACAGAAGCTGAAACAACTGCCAATGATCCCCCAGAATACTACCCGTGAAGCAAAACTCCTCGAAAACACCCAGAGAGAACAAAAGATCATGAAAAAAAAGCAAGACAAACAGACATATCCGCTTTAGCACTCTTGTGGATACCATTGCAAAATTCTCACAATTTGTCCTTGTCACT
+
?AAB?AFBFFFFFBBFGGGGGGBHDFGHHFHFGHFHFHHHHDFFFEEGGHGHHHHGBDFHGEGGHHHEFHHGHHHFFGGEHHFGHEBGB3EGHHHGHFHHEEG421?EE?BE4BFFHBGE>/?/4B3B32BFBCB2E/2/>2/0?/F//?2?/<2<F0F?FF11?<B<?1?---<./<//<///:.:/:/:0<0;.C:CCBBFBF0BGFG0;90;9;CFF0;0B09;0/0;BF000:;FF///;//;BFBF
@M05620:37:000000000-D9766:1:1101:4255:7362 1:N:0:10
GAGGCTGCTTTGGAAGAAACTCATAGATTACTGCAACAGTTCCCCCTGGACCTGGACAAGTTTCTTGCCTGGCTTACAGAAGCTGAAACAACTGCCAATGCTCCTACAGGATGCTACCCGTAAGGAAAGGCTCCTAGAAGACTCCAAGGGAGTAAAAGAGCTGATGAAACAATGGCAAGTAAGTCAGGCATTTCCGCTTTAGCCCTCTTGTGGATCCAATTGAACAATTCTCAGCATTTGTACTTGTAACT
+
AAAAAAFAFFFFGG1F1GGFGGFHGHHHHHHHHHF1EHHEGHGGHGGGGHHHHGGG0FCGGHHHHHHGHHFFHHHHHBFGHHHHHGFHHHHHHHHHHEGGBBGHGGHF100FBBBBFGGE?EEG1FGHFB?1FFHEFGGEFGHCFGFFE//?CGGBF1?0FG1@<FHHGHHHGGCCFG.>FGD>F>><>.<>F1F<<<<=00=/<GEGB:C<CF0<GHGHHB0CHCGG0;0;B0;0;FFF;0;C0;00;90
@M05620:37:000000000-D9766:1:1101:26102:7365 1:N:0:10
GAGGCTGCTTTGGAAGAACCTCATAGATTACTGGAACAGTTCCTCCTTGACCTGGAAAAGTTTCTTGCCTGGCTTACAGAAGCTGAAACACCTGCCAATGACTTATCCTACCAGTAAGGAAAGGCTCCTACAAGACACAAAGGGAGTAAAAGAGATGATCAAAAAATGGCAAGTAAGTCAGGCAGGTCAGCTTTAGCAATCTTGTTGAGCGAAGTGAACAATACTCAGCATGCGTACTTGTAACTCACAAG
+
>3AA>>F3@BB4F45BFGBAGGHHHFG6DF4BD44B3FBDEDB55BBA5BABGHAFA323BDF5DHHBB53BBBF3A5BDGH3BF33FBBBBGHH?FHHHB344B43B4BB13BBB@FC3CFA1/3B?3B3B330030B/B????//0BB2??001B?B121F1<<@110?1C11111<?1?0..-011<1=11>1=0=0<000=0.0/0--:-::;;:0/00:0:00;0000...-;9B0900009;00.
@M05620:37:000000000-D9766:1:1101:5052:7370 1:N:0:10
AGTGCCAGCTCTCAATCGCACAGGGGACCCAGGGCCTGGCCCCTCCATCCCGAAAACCTATGACCTCACCCGCTACCTGGAGCACCAACTCCGCATCTTGGCTGTGACCTATGTGAGTATCCAGCGTAGGAATCTGGGAGTTGGGGAGGAGTGAGGAGTTGGGGAAATACAGTCCTAACCGTTGAGGGTTCTGGTAAATGATGTGGTGAGGAGGTGCTCTTTGGCTCCCACCAGTCCCCCTGTCTGGTCTA
+
>3AAAFFBBFFFGGGGGGFGGGH4CEEGGG22B2BEFFFGFGGAEGGHHH1A100AFEE3FF5DFHH3FF1FEE>EH3GHHGH?FGHHGGHH?EG//BBB3BBF0BF41F1?GBG2BFDD?FGFHGG/>/1111?F<00//?<CD@.--..<.=<.<ECFB/A-EFC0<G0=0C0;0CC.-;.9.;/9CCCFBGG00CB0;;0009/.09:/.9.;;/B/FF/B/;FAA99DF.B//B.A9:99/BFFF/B
@M05620:37:000000000-D9766:1:1101:13629:7411 1:N:0:10
GAGGCTGCTTTGGAAGAAACTCATAGATTACTGCAACAGTTCCCCCTGGACCTGGAAAAGTTTCTTGCCTGGCTTACAGAAGCTGAAACAACTGCCAATGTTCCTACAGCAGCCTACCCGCAAGGAAAGGCTCCGAGAAGACCCCAATGCAGTAAAATACTTCACGAAACAATGGCTTGGAAGCCAGGCATTTCCGCCCTAGCCCTATTGCGCATCGAATTGAACAATGGAGAACATTTGCAGTTGTAACA
+
A1AAAAFAFFFFGGBGGFGGGGFHGHGHH1GHHHHBEGHDGHHHHGGGHFHHHHHHHHHHGGHHHHHHHHHHHHHHHHHHHHHHHHHHHHHHHHHGHGHH2B2B@21B11B00?G1>0B>//>//00BF0?FH////</0BG0/?/?0@1@G111@11111@1?1///.>0<FDBH00>.00/..<....0<0=C.;.--///////00;0;--;A.:F0.000;CG00/0//-/;/;/;/9/9;B//;B/
@M05620:37:000000000-D9766:1:1101:12784:7427 1:N:0:10
AGTGCCAGCTCTCAATCGCACAGGGGACCCAGGGCCTGGCCCCTCCATCCAGAAAACCTATGACCTCACCCGCTACCTGGAGCACCAACTCCGCAGCTTGGCTGGGACCTATGTGAGTATCCAGCGTAGGAATCTGGGAGTTGGGGAGGAGTGAGGAGTTGGGGAAAGACAGTCCTAACCGTGGAGGGTTCTGGTAAATGATGGGGTGAGGAGGGGCTCTTTGGCTCCCACCAGTCCCCCTGTCTGGTCTA
+
CCBCBFFFCFFFGGGGGGGGGGHHGGGGGGHHFGGGGGHHHHGHGGHHHHHHHHHHHGHHHHHHHHHHHHHGGFGGHHHHHHHHHHHHGHHHGGGGGHHHGHHGGGHHGHHHHHHHHHHHHHHHHGEGGGHHHGHHHHHGGHHHGGGGGGGHHHHHHGHHHHGGGGHHHHHHHHHHGHHHGGGGGGGGFGGGGGFGGGGGGGGGGGFFFFFFFFFFFFFFFFFFFFFFFFFFFFFFFFFFFFFFFFFFFFB
@M05620:37:000000000-D9766:1:1101:22615:7459 1:N:0:10
AGTGCCAGCTCTCAATCGCACAGGGGACCCAGGGCCTGGCCCCTCCATCCAGAAAACCTATGACCTCACCCGCTACCTGGAGCACCAACTCCGCAGCTTGGCTGGGACCTATGTGAGTATCCAGCGTAGGAATCTGGGAGTTGGGGAGGAGTGAGGAGTTGGGGAAAGACAGTCCTAACCGTGGAGGGTTCTGGTAAATGATGGGGTGAGGAGGGGCTCTTTGGCTCCCACCAGTCCCCCTGTCTGGTCTA
+
BCABBFFFCFFFGGGGGGGGGGHGGGGGGGHGGGGGGGHHHHGHGGHHHHHHHHHHHGHHHHHHHHHHHHHGGGGGHHHHHHHHHHHHGHHHGGGGGHHHGHHGGGHHGHHHHHHHHHHHHHHHHGGGGGHHHHHHHHHGGHHHGGGGGGGHHHHHHGHHHHGGGGHHHHHHHHHHHHHHGGGGGGGGEFGGGGGGGGGGGGGGGGFFFFFFFFFFFFFFFFFFFFFFFFFFFFFFFFFFFFFFFFFFFFF
@M05620:37:000000000-D9766:1:1101:13947:7471 1:N:0:10
AGTGCCAGCTCTCAATCGCACAGGGGACCCAGGGCCTGGCCCCTCCATCCAGAAAACCTATGACCTCACCCGCTACCTGGAGCACCAACTCCGCAGCTTGGCTGGGACCTATGTGAGTATCCAGCGTAGGAATCTGGGAGTTGGGGAGGAGTGAGGAGTTGGGGAAAGACAGTCCTAACCGTGGAGGGTTCTGGTAAATGATGGGGTGAGGAGGGGCTCTTTGGCTCCCACCAGTCCCCCTGTCTGGTCTA
+
ABABAFFFBFFFGFGGGGGGGGHHGGGGGGHHGGGGGGHHHHGHGGHHHHHHHHHHHGHHHHHHHHGHHHHGGEGGHHHHHHHHHGHHGHHHGGGGGHHHGHHGGGHHGHHHHHHHHHHHHHHHHGGGGGHHHHHHHHHGGHHHGGGGGGGHHHHHGGHHHHGGGGHHHHHHHHHHGHHHGGGGGGGGDFGGGGFFGGGGGGGGGGFFFFFFFFFFFFFFFFFFFFFFFFFFFFFFFFFFFFFFFFFFFFF
@M05620:37:000000000-D9766:1:1101:13984:7495 1:N:0:10
GAGGCTGCTTTGGAAGAAACTCATAGATTACTGCAACAGTTCCCCCTGGACCTGGAAAAGTTTCTTGCCTGGCTTACAGAAGCTGAAACAACTGCCAATGCTCCTACAGGATGCTACCCGTAAGGAAAGGCTCCTCGAAGACTCCAAGGGAGTAAAAGAGCTGATGAAACAATGGCAAGTAAGTCAGGCATTTCCGCTTTAGCACTCTTGTGGATCCAATTGAACAATTCTCAGCATTTGTACTTGTAACT
+
AABBBAFAFFFFGGGGGGFGGGHHHHHDFEHHHHFHFHGABGHHHGGGF2GGGFHHHBFFHHGHHHGHHGFHHHHCGFHHHHHHHBGHHHHHHHHGFHHHEHGHHHHGFHHHHGHHGHHGFEEHHGHHHHGGHGH2EAGGFFHFHFHHGGGFGFFGHHGHHHHGHGHBHHHEHHGHHHGHGHHGFDHHHGGHFHHFDDGGFHHHHHHGHHHHGHGHHHCHHHHHFGFFGFGGGGGGGGGFGGGGGGGGBFF
@M05620:37:000000000-D9766:1:1101:14000:7504 1:N:0:10
GAGGCTGCTTTGGAAGAAACTCATAGATTACTGCAACAGTTCCCCCTGGACCTGGAAAAGTTTCTTGCCTGGCTTACAGAAGCTGAAACAACTGCCAATGCTCCTACAGGATGCTACCCGTAAGGAAAGGCTCCTAGAAGACTCCAAGGGAGTAAAAGAGCTGATGAAACAATGGCAAGTAAGTCAGGCATTTCCGCTTTAGCACTCTTGTGGATCCAATTGAACAATTCTCAGCATTTGTACTTGTAACT
+
AAABBAFA@FDFCFGGGGGGGGGHHHHBDGFHGFHFBGHBDGH3GGGGABBBCGAG3F2BFHFHGHFBG53FHHHHH5FFHHHHHHGHHFHHFEHEGFHH3B@EHFGG33FGH1EGGGCE>EEHBFFHGG/3?FHFHHHFF??1BGHHG?/<<F>2GFA0FFHFFDHFHFHEGDC0FHA1==G111>FF.1F1FD.A.CEHFGBGH/<0C::CG0:GGHHHHGHHHHF909CFFE0;CBBFF0CFB;0C90
@M05620:37:000000000-D9766:1:1101:21769:7509 1:N:0:10
AGTGCCAGCTCTCAATCGCACAGGGGACCCAGGGCCTGGCCCCTCCATCCAGAAAACCTATGACCTCACCCGCTACCTGGAGCACCAACTCCGCAGCTTGGCTGGGACCTATGTGAGTATCCAGCGTAGGAATCTGGGAGTTGGGGAGGAGTGAGGAGTTGGGGAAAGACAGTCCTAACCGTGGAGGGTTCTGGTAAATGATGGGGTGAGGAGGGGCTCTTTGGCTCCCACCAGTCCCCCTGTCTGGTCTA
+
1>1AAFBFAFFFDGGGGFGFCGHGCGGGGGHHGCFECECFGHGCEGHHHHHGGHHHHGHHHHHHHHHFGHHGGEEGHGHH0FHEHFFHGHHGGFGGGF>GGHHGGGFHGHHHHHHHHFHHGHHHHGGGGGHGHHHHHHGGGHHHGGFGGGCGHFHHGGHHHHGGGGGGHHHHHHHHHHHHGAC@AEBG;CFGGGFGGGFFGGGGGGF?FFFFFF@@@@FFFFFFFFFFFFFFEFFFFFFB@FFFFFFFFFB
@M05620:37:000000000-D9766:1:1101:4839:7563 1:N:0:10
AGTGCCAGCTCTCAATCGCACAGGGGACCCAGGGCCTGGCCCCTCCATCCAGAAAACCTATGACCTCACCCGCTACCTGGAGCACCAACTCCGCAGCTTGGCTGGGACCTATGTGAGTATCCAGCGTAGGAATCTGGGAGTTGGGGGGGAGTGAGGAGTTGGGGAAAGACAGTCCTAACCGTGGAGGGTTCTGGTAAATGATGGGGTGAGGAGGGGCTCTTTGGCTCCCACCAGTCCCCCTGTCTGGTCTA
+
>3>>AFF4>FFFFGGGFFGGCEGEEGGC2AAAF2EE2CGFCHGFGGHHBGHG3F3FGE3FGHDGHFFGHGEEGEEEHHHFGGHEC?GCEFHHGEG//BGG/G3//<FE/F1BFG22B1?F2F2B?</?>/11@1?F1G???FGG?--;@@@DFFFF9.B//B--.;EA/BFF/BFFF/BA-.A@DEF9.AFFFF//BFFBF9B/A.;-.;A/..99@99B////9/B.A.A9..9///9A-.;//;//;F/
@M05620:37:000000000-D9766:1:1101:16307:7584 1:N:0:10
AGTGCCAGCTCTCAATCGCACAGGGGACCCAGGGCCTGGCCCCTCCATCCAGAAAACCTATGACCTCACCCGCTACCTGGAGCACCAACTCCGCAGCTTGGCTGGGACCTATGTGAGTATCCAGCGTAGGAATCTGGGAGTTGGGGAGGAGTGAGGAGTTGGGGAAAGACAGTCCTAACCGTGGAGGGTTCTGGTAAATGATGGGGTGAGGAGGGGCTCTTTGGCTCCCACCAGTCCCCCTGTCTGGTCTA
+
BABCBFFFCFFFGGGGGGGGGGHGGGGGGG2GGGEGFGHHHHGFGGHHHHCGGHFHHECGHHHHHHHCGGHGGFGGHHHHHGHHHHHHGHHHGGGGGHHHEGHGE/FGEFFFFHFGFHFFHHGHHGED@EGHGHFG1GF/CGHHGGGCFGDFFHFFHGHHGFGCGGHHGHHFHHHHHHHHGGEBDEGGCAFGGGGFFGFFFFBFEG:DFEAFD?=DD;EFBFFFFFFAFFFDAFFFFFFFFFFFFFFFBF;
@M05620:37:000000000-D9766:1:1101:4637:7697 1:N:0:10
AGTGCCAGCTCTCCATCGCACAGGGGACCCAGGGCATGGCCCCTCCATCCAGAAAACCTATGACCTCACCCGCTACCTGGCGCACCCCCTCCGCAGCTTGGCTGGGACCTATGTGAGTATCCAGCGTAGGAATCTGGGCGTTGGGGCGGCGTGCGGAGTTGGGGACAGCCCGTCCTAACCGTGGAGGGTTCTGGTAAATGATGGGGTGAGGAGGGGCTCTTTGGCTCCCACCAGTCCCCCTGTCTGGTCTA
+
>>>3>BFBAFFFGGGFBAE2E2GEG22AAABFAAB22BFHEHGGGGHHHBGGFHHBBEHFBBFGHABFHHH>E/>>GGFGB>EEEGG/>EE/>E?E>B3B?GCGGGHFGHGHHH>2FHHHHHBGHCE/>C1?FHHHHG.>DDGGGC.AD-;;B.AB-@DFFFBB.-9A.A.;BFFFFBFFBFFB.;DBFFFFFFFFFFFFFFFFFFFB?FFBDF=BBBFFFFFFFFFFFFFFEFFFFFFFBFFFFFFFFFB
@M05620:37:000000000-D9766:1:1101:13278:7701 1:N:0:10
GAGGCTGCTTTGGAAGAAACTCAGAGATTACTGCCACAGCTCCCCCCGACCCTGTAACCGTTTCTTGCCTGGCTTCCAGAAGCTGGAACAACTGCCCCTGCTCCTACAGGATGCTACCCGTAAGGCCAGGCTCCTCGCAGACTCCCAGGGAGTAACAGAGCTGATGAAACAATGGCAAGTAAGTCAGGCATTTCCGCTTTAGCACTCTTGTGGATCCCATTGCACAATTCTCAGCATTTGTACTTGTCACT
+
AAAAAAFAFFFFGGGGG1FGE1B1A10DDF1DA1B1AFA0A1100B/A//A/BB1DF2BABEB@21D1BFDGEF00BGGBFFHGB00BG0BGH0FG//FFEFHHFHHHB0BB1<FHHHHGE@FHH0/?FGGHHGH0E/CG/FHHHEHHGGCECHB<FF0CGHH0DHH0DHHCGHFHHHGH00=CGFGGHEHHHHHGGCGGGFGBFGGGGGGFE0CFG/CFGG0CF0;FFFFFFFFBFFFFF/BFF9FBFFB
@M05620:37:000000000-D9766:1:1101:8272:7706 1:N:0:10
GAGGCTGCTTTGGAAGAAACTCATAGATTACTGCAACAGTTCCCCCTGGACCTGGAAAAGTTTCTTGCCTGGCTTACAGAAGCTGAAACAACTGCCAATGCTCCTACAGGATGCTACCGGTAAGGAAAGGCTCCTCGAGAACTCCAAGGGCGACAAACAGCTGATGAACACAAGGCAAGTACGTCCGCCATTTCCGCTTTACCCCTCTTGTGGATCAAATTGAACAATTTTCACCATTTGTCCTTAAAACT
+
33AA3AF>FDFF4BGGGG4GFGGFGGBGHGFFHHFGF2GFGGFHGFGABFFFHGHGBBBFBGHGBFHFFGGGEHH33BGFH3F3GFFEFH1BFHHGGHH3C4BB33BF33BF3?3FGG///>/?3B330??FFE30////?1B1BF11/?/<//<>0/0<0?11>F1=110>.>FG<<E0D0</<.--:::CFGCCEFDC00;/..99FFFF.00;.0:C000;9;/;90;9;00/;FBF//9:9//;FF/
@M05620:37:000000000-D9766:1:1101:10464:7736 1:N:0:10
AGCGCCAGCTCTCAATCGCACAGGGGACCCAGGGCCTGGCCCCTCCATCCAGAAAACCTATGACCTCACCCGCTACCTGGAGCACCAACTCCGCAGCTTGGCTGGGACCTATGTGAGTATCCAGCGTAGGAATCTGGGAGTTGGGGAGGAGTGAGGAGTTGGGGAAAGACAGTCCTAACCGTGGAGGGTTCTGGTAAATGATGGGGTGAGGAGGGGCTCTTTGGCTCCCACCAGTCCCCCTGTCTGGTCTA
+
>A1>ADADAFFFGDGF1FF0E0GFFEAECAGHEGG?FFGFCHGHGGGHFGHHEFCEGGHGHHFHHDFHHHHEG//EHHHHCFGHGH0/EBHFEF?E?B<FEHHGGGHHGHHHHHHHHHHHHHHHHCCEGGHHHHHGHHFFCGHGGGFGGFEGHFGHHGHGHHGGEFHHHHHGHHHHGGGGGBEGCEGGC.FGGGGGGGGGGGGFFFF@EFEFFF@@@?FFFFFFFFFFFFFFFFFFFFFF@FFFFFFFFFB
@M05620:37:000000000-D9766:1:1101:14772:7751 1:N:0:10
AGTGCCAGCTCTCAATCGCACAGGGGACCCAGGGCCTGGCCCCTCCATCCAGAAAACCTATGACCTCACCCGCTACCTGGAGCACCAACTCCGCAGCTTGGCTGGGACCTATGTGAGTATCCAGCGTAGGAATCTGGGAGTTGGGGAGGAGTGAGGAGTTGGGGAAAGACAGTCCTAACCGTGGAGGGTTCTGGTAAATGATGGGGTGAGGAGGGGCTCTTTGGATCCCCCCAGTCCCCCTGTCTGGTCTA
+
>A>>>DFFBFFFG4FGGGGGGGHHGGGEAEHHEEGG2FHH2GGHGGGHHHHHBFFGGGHHHHEHHFHFHHHGF>EEHHHHFGHHFHGHFGHHGGGCEHGHGHHGGGHHGHHHHHGGHHGHHHDGHCGDCGFHFHHGHHFGGHFGGGFGGGEGFFHG<<GGFHGFGG.::C//;GFHH0GF?CAC.;CA:A9BFFCFGGGF09FFG?.-:AF/ADFA=9.;BFFF//BBB.;B-DFBFFFF-9B//B/////
@M05620:37:000000000-D9766:1:1101:12657:7804 1:N:0:10
AGTGCCAGCTCTCAATCTCACAGGGGACCCAGGGCCTGGCCCCTCCATCCAGAAAACCTATGACCTCACCCGCTACCTGGAGCACCAACTCCGCAGCTTGGCTGGGACCTATGTGAGTATCCAGCGTAGGAATCTGGGAGTTGGGGAGGAGTGAGGAGTTGGGGAAAGACAGTCCTAACCGTGGAGGGTTCTGGTAAATGATGGGGTGAGGAGGGGCTCTTTGGCTCCCACCAGTCCCCCTGTCTGGTCTA
+
>AAABDDFAFFFFFGGGFGGGFFCAAAEEGFHGGGGD2FGBGEGFGHHFFEG3F3BBFC3F35FFFBGHHHEEEEEHHHFGGF????GGBHHGA//EFHHGFHGEEGFGGHHHHHHG1FGGHHHFD?E@EHHHHHFGEFG/GHECCFGGGGHHHHHH.<CGCCCEDEHFHHGHECGF0CGC:;BDEGG9.ABFGFFGGGGGGGGGDFBFFFFFBB<?<EFFFF9FFF?ABADFEFFFFFDB?FFFFBFBB;
@M05620:37:000000000-D9766:1:1101:22816:7847 1:N:0:10
AGTGCCAGCTCTCAATCGCACAGGGGACCCAGGGCCTGGCCCCTCCATCCAGAAAACCTATGACCTCACCCGCTACCTGGAGCACCAACTCCGCAGCTTGGCTGGGACCTATGTGAGTATCCAGCGTAGGAATCTGGGAGTTGGGGAGGAGTGAGGAGTTGGGGAAAGACAGTCCTAACCGTGGAGGGTTCTGGTAAATGATGGGGTGAGGAGGGGCTCTTTGGCTCCCACCAGTCCCCCTGTCTGGTCTA
+
>A3>>FFFBFFFGGGGGFGGGGHHGEEGDEHHFGGGGFGFCGGHGGHHFGHHGH3BGFHHHGBGHGGGHHHEFEEFHHGFBGHHHH1FEGHHGGGGEGHHGHHGG?HHGHHHHHFHFHEHFGFHHDEGGGHGHHHHGG<FDGHE?F.AGFEHF0DC0.<GHHGGFGEH/GGHHHHHGHHFAEE@DGGG9FFGGGGFFGGGFGGGGGFA?FFFFFFFFAFFFFFFFFFFFFFFFFFFFFFFFFFFFFFFFF:
@M05620:37:000000000-D9766:1:1101:22833:7860 1:N:0:10
AGTGCCAGCTCTCAATCGCACAGGGGACCCAGGGCCTGGCCCCTCCATCCAGAAAACCTATGACCTCACCCGCTACCTGGAGCACCAACTCCGCAGCTTGGCTGGGACCTATGTGAGTATCCAGCGTAGGAATCTGGGAGTTGGGGAGGAGTGAGGAGTTGGGGAAAGACAGTCCTAACCGTGGAGGGTTCTGGTAAATGATGGGGTGAGGAGGGGCTCTTTGGCTCCCACCAGTCCCCCTGTCTGGTCTA
+
ABABBFFFCFFFGGGGGGGGGGHHGGGGGGHHGGGGGGHHHHGHGGHHHHHHHHHHHGHHHHHHHHHHHHHGGGGGHHHHHHHHHHHHGHHHGGGGGHHHGHHGGGHHGHHHHHHHHHHHHHHHHGGGGGHHHHHHHHHGGHHHGGGGGGGHHHHHHGHHHHGGGGHHHHHHHHHHHHHHGGGGGGGGCFFGGGGGGGGGGGGGGGFFFFFFFFFFFFFFFFFFFFFFFFFFFFFFFFFFFFFFFFFFFFF
@M05620:37:000000000-D9766:1:1101:21134:7889 1:N:0:10
GAGGCTGCTTTGGAAGAAACTCATAGATTACTGCAACAGTTCCCCCTGGACCTGGAAAAGTTTCTTGCCTGGCTTACAGAAGCTGAAACAACTGCCCATGCTCCTCCAGGATGCTACCCGTAAGGAAAGGCTCCTCGCAGCATAACAGGGCGTAAAAGAGCTGATGAAACAATGGCAAGTAAGTCAGGAATTTCCGCTTTAGCACTCTTGTGGATCCCATTGCACAATTCTCAGCATTTGTCCTTGTAACT
+
BAABBBFBFFFFGGGGGGGGGGHHFHHHHHHHHHHHFGHGHHHHHGGGHHHHHHHHHHHHHHHHHHHHHHHHHHHHHHHGHHHHHHHHHHHHH3FG13BBGGGF@BGFH3FGHB3FGFHGG/E0B3FF0?FGH/3?E/BF/03332@FGG//>@EEHGGHHHH1FGG1F<G.>1FGHGGH00=DHFHH//<0DGHGGGGGGFHHHHHHHH:GGG0CF/CGFG0FG09CFGGGGFGGGGGG00;CFF;BBFF
@M05620:37:000000000-D9766:1:1101:17407:7992 1:N:0:10
GCGGCTGCTTTGGAAGCAACTCATAGATTCCTGCCCCAGTTCCCCCTGTACCTGGAACCGTTTCTTGCCTGGCTTACAGAAGCTGAAACAACTGCCAATGCTCCTACAGGATGCTACCCGTAAGGAAAGGCTCCTCGAAGACTCCAAGGGAGTAAAAGAGCTGATGAAACAATGGCAAGTAAGTCAGGCATTTCCGCTTTAGCACTCTTGTGGATCCCATTGCACAATTCTCAGCATTTGTACTTGTCACT
+
11>AA>>>FFBB1FG111BB0B1D3DGHHBFFHH00B0BBDFHHHGAF12DAFG0GG1/ABEGHDFBFGHHHHH>1FGHFGHHE@@FFH0BGGEFG11BFHHHHHGHHHHHHHHHHHHHGGCGHH10FGHHHHGH0C/BF/FHHH1FGGG/CFH11FF/GHHHFHHHBGHHAHHHHHHGH10=DGFHHGHHHHHHGGGGGHHHHHHHHHHHHC0CFG/CGGG0FG09FGGGGGGGGGGGGGBFGGFG0CFF
@M05620:37:000000000-D9766:1:1101:27496:8036 1:N:0:10
AGTGCCAGCTCTCAATCGCACAGGGGGCCCAGGGCCTGGCCCCTCCATCCAGAAAGCCTATGACCTCACCCGCTACCTGGAGCACCAACTCCGCAGCTTGGCTGGGACCTATGTGAGTATCCAGCGTAGGAATCTGGGAGTTGGGGAGGAGTGAGGAGTTGGGGAAAGACAGTCCTAACCGTGGAGGGTTCTGGTAAATGATGGGGTGAGGAGGGGCTCTTTGGCTCCCACCAGTCCCCCTGTCTGGTCTA
+
AAAAAFFFAFFFGGGG11AEEAB0AA0AEGGHGGGG/ABFGGGHGGHHH0BFGGF1BFHB@BFHG1FGGHH@E/>EGGHGHFHGGGHHG0FGGEGG?FGHCFHGBBGHGGHFHHHHHGHHHHHHHGCCCGHHHHHHHHGGAGHHGGGGGGGHHHHHHGHHHHGGGGGHGHGGFGGGGGGGGCEGGGGG=AFFGGFFFFFFFFFBEFF@FFFFFF@@@@FFFFFFFFFFFFFFFFFFFFFF@FFFFFEF9FF
@M05620:37:000000000-D9766:1:1101:16239:8116 1:N:0:10
ACCACACCTTCTACAATGAGCTGCGTGTGGCTCCCGAGGAGCACCCCGTGCTGCTGACCGAGGCCCCCCTGAACCCCAAGGCCAACCGCGAGAAGATGAGAAGAGGCAGGCTCCCTCTTCTTCTGCTCGTCTCCCTCCTTCCTCGCCTCCCGCTCCCGCACCCTCGCTCTCTCTCACTCTCTTCTTCCGCTTTCCGTATGCCTCTCTTCTCTTTCCTGAGTCTCATTCGCCTCTCTGCCTGTTCAAGTTCT
+
CCCCCBCCFFFFGGGGGGGGGGHHGGGGHGHHHGGFEGGCGHHHHGGGGFGGHHHHHHHGGGCGGGGGGGGHHHHGGGGHGHHHGGGGGGGGGGHHHFB22222?//////0>FF0GH1F111F1111=<.<<F//<./0;/00.-=.:...---;.;--:;...-;.;./;////;B/:/B////;/..;..;/;B..///;/9/////////;//////;B//9;//....;//9////;/;//::;B/
@M05620:37:000000000-D9766:1:1101:5636:8119 1:N:0:10
GAGGCTGCTTTGGAAGAAACTGATAAATCAGTGACACAGGACCCCATGACCATGTAACCGTACCTTGCCTGGCTTCCAGCAGCTGGCACAACTTCCCCTGCTCCTACAGGATGCTACCCGTCAGGCAAGGCTCCTCGCAGCCTCCCAGGGCGTACCAGAGCTGCTGACACACTGGCAAGTACGTCCGGCCTTTCCGCTTTAGCACTCTTGTGGCTCCCATTGAACCCTTCTCAGCATTTGTACTTGTACCT
+
BBBBBBFBFFFFGGGGGGGGG5FBD5AD5B4DD55DEG2222B2222B33B3355B5DBAA111DAB33B3B12BABFHCH?GHB21BFB2BB3BB2BFFHGG3BBGH33B33?FGHFGGGFGGH3?B?FHHHGHCF?/E/FGH/<2@FG/>D//><G0>FHH1FHHHHHHGH0/<GHGH0<CGH.=D;@EHHH;CFFGGGGGG9;FGGGGGG?FFE9=FGG09B.9.;BFFFFFF;/;BB9;BFFF//;B
@M05620:37:000000000-D9766:1:1101:19848:8180 1:N:0:10
AGTGCCAGCTCTCAATCGCACAGGGGACCCAGGGCCTGGCCCCTCCATCCAGAAAACCTATGACCTCACCCGCTACCTGGAGCACCAACTCCGCAGCTTGGCTGGGACCTATGTGAGTATCCAGCGTAGGAATCTGGGAGTTGGGGAGGAGTGAGGAGTTGGGGAAAGACAGTCCTAACCGTGGAGGGTTCTGGTAAATGATGGGGTGAGGAGGGGCTCTTTGGCTCCCACCAGTCCCCCTGTCTGGTCTA
+
ABAAAFFFCFFFGGGGGGGCGGHGGGGGEGHHCEGGFGHHFHGHGGHHHHHHFHHHHGHEDGFHHGHHHHHGG>FGHGHHBFGHHHHFGHHFAFFEEHGHGHHGGGHHGHHHHHHHHHHHHHHHHGGGGGHHHHHHHHHGGHHHGGGGGGEGHHHHFGFHHHGGGGHGHHHHHHHHHHHHGGGGGGGGEGGGFGBFGGGGFGGGGGFFFFFFFFFFFFFEFFFFFFFFFFFFFFFFFFFFFFFFFFFFFFB
@M05620:37:000000000-D9766:1:1101:22263:8182 1:N:0:10
AGTGCCAGCTCTCAATCGCACAGGGGACCCAGGGCCTGGCCCCTCCATCCAGAAAACCTATGACCTCACCCGCTACCTGGAGCACCAACTCCGCAGCTTGGCTGGGACCTATGTGAGTATCCAGCGTAGGAATCTGGGAGTTGGGGAGGAGTGAGGAGTTGGGGAAAGACAGTCCTAACCGTGGAGGGTTCTGGTAAATGATGGGGTGAGGAGGGGCTCTTTGGCTCCCACCAGTCCCCCTGTCTGGTCTA
+
AABAAFFFCFFFF4BGGFFGEEFHGEEGGEGHGFGEFFHHGHGHFGFHHHGFHFHGGGGHHHHHHHFHHHHEEGCEGFFBGGF?FHCGEGHHGGCGGGHHGHHGGGHHGHHHHHHHHBGFHHGHHGDFGGHHHHHHHGHGDHHGGGGFGGGHHHHHHGGHGHFGGGHHHHHHHHHHHHFHG;CCGGGG;C?FGGFGGGGGGGGGGGFFFFFFFFFFF>EEFFFFFFFEFEFFFFFFFFFFFEFFFFBFB0;
@M05620:37:000000000-D9766:1:1101:16639:8192 1:N:0:10
GAGGTTGCTTTGGATGAAACTCATAGATTACTGAAACACTTGTCGATGGACCTGGAGAAGTTTGTTGTCTGGCTTAGAGAAGCTGAAACAACTGCCAATGCTCCCACATCATACTAACCGGATAGAACACCTCATAGAAGACTACAAGACAGTAAAAAAGCAGATGCAAAAATGGCGAATAAAACAACAAGATACGCGCAAACCCTCTTGAGCATCAAACTGACCAATTCTAAACATTTGAACTTACAACG
+
>1>11BBB11B1B11A1B1BBBFHG3DDD113DD111B0BB11100B2/01BBBAB010BAAD1BBBB12ABABB11D1DBBABB11B1B/B@BB01B111B@B/B>/111221122B0>/>//>1B1<0<001112>111011BB1100001>2221/?010?1<111??<?<<?---<<<1<0<....//00=.<:----;.:..;000:0;0009900;0//9990;0000/0;9///9;99//9/;9
@M05620:37:000000000-D9766:1:1101:9460:8196 1:N:0:10
AGTGCCAGCTCTCAATCGCACAGGGGACCCAGGGCCTGGCCCCTCCATCCAGAAAACCTATGACCTCACCCGCTACCTGGAGCACCAACTCCGCAGCTTGGCTGGGACCTATGTGAGTATCCAGCGTAGGAATCTGGGAGTTGGGGAGGAGTGAGGAGTTGGGGAAAGACAGTCCTAACCGTGGAGGGTTCTGGTAAATGATGGGGTGAGGAGGGGCTCTTTGGCTCCCACCAGTCCCCCTGTCTGGTCTA
+
AB3>AFFFBFFFGGGGFGGCGCHCGGGGGGHH2EGEAFHHGHGHGGHHHGHHFHHFHGHHHHFHHHHHHHHGG>FFHHGHEFHHHHFCFHHGEE?@EFGFFHFGGGHHGHHHHHHHHHHGHHHHHGGGGGHHHGHHHGHGGHHHGGGGGGGGHHHHHGHHHHGGGGHHHHHHHHHHHHHHGGEGEEGGCFGGGGFGGFGGGGGGGGFFFFFFFFFFFFFFFFFFFFFFFFFFFFFFFFFFFFFFFFFFFFF
@M05620:37:000000000-D9766:1:1101:25102:8199 1:N:0:10
AGTGCCAGCTCTCAATCGCACAGGGGACCCAGGGCCTGGCCCCTCCATCCAGAAAACCTATGACCTCACCCGCTACCTGGAGCACCAACTCCGCAGCTTGGCTGGGACCTATGTGAGTATCCAGCGTAGGAATCTGGGAGTTGGGGAGGAGTGAGGAGTTGGGGAAAGACAGTCCTAACCGTGGAGGGTTCTGGTAAATGATGGGGTGAGGAGGGGCTCTTTGGCTCCCACCAGTCCCCCTGTCTGGTCTA
+
ABAABFFFBFFFGGGGGGGGGGHHFGGGGGHHGGGGGGHGHHGHGGHHHHHHHHHHGGHHHHGHHHHHHHHGGGGGHHHHHHHHHHHHGHHHGGGGGHHHGHFGGGHHGHHHHHHGHHHHHHHHHGGGGGHGHHHHHHHGGHHHGGGGGGGHHHHHHGHHHHGGGGHHHGHHHHHHHHHHGEEGGGGGCFFGGGGGGGGGGGGGGGFFFFFFFFFFFFFFFFFFFFFFFFFFFFFFFFFFFFFFFFFFFFF
@M05620:37:000000000-D9766:1:1101:13663:8283 1:N:0:10
AGCGCCAGCTCTCAATCGCACAGGGGACCCAGGGCCTGGCCCCTCCATCCAGAAAACCTATGACCTCACCCGCTACCTGGAGCACCAACTCCGCAGCTTGGCTGGGACCTATGTGAGTATCCAGCGTAGGAATCTGGGAGTTGGGGAGGAGTGAGGAGTTGGGGAAAGACAGTCCTAACCGTGGAGGGTTCTGGTAAATGATGGGGTGAGGAGGGGCTCTTTGGCTCCCACCAGTCCCCCTGTCTGGTCTA
+
AA1>ADADAFFFG1GGGCEEGCHGGGEGGCGHCEFEAFGGHHGHGGEFHHHHFAGHHGBEGGDHGDFGHHHGG/EEHFHF0BGHHHF/EGFFEG?EEFFGGFHGGGHHGHHHHHBGHHHHHHHHHGCFGCGFHHHHHF0FFHGHGGCCCEECA<GGCGGHHHGCEEEHFHHHHHHHGGGGGGGGBEGGCFFFGGFFGGGGGGGFFFF@FFFFFF@@@?FFFFFFFFFFFFFFFFFFFFFF@FFFFFFFFFF
@M05620:37:000000000-D9766:1:1101:9133:8300 1:N:0:10
AGTGCCAGCTCTCCATCGCACAGGGGACCCAGGGCCTGGCCCCTCCATCCAGAAAACCTATGACCTCACCCGCTACCTGGCGCACCACCTCCGCAGCTTGGCTGGGACCTATGTGAGTATCCAGCGTAGGAATCTGGGAGTTGGGGAGGAGTGAGGAGTTGGGGAAAGACAGTCCTAACCGTGGAGGGTTCTGGTAAATGATGGGGTGAGGAGGGGCTCTTTGGCTCCCACCAGTCCCCCTGTCTGGTCTA
+
>A1>>DFFAFFFG1FGBAEAE?GCG0BEEEGGABF/BFGHHHGHGGHHGHHHHHFBFFHHHFFHHFGHHHHGG>EEHHGH0>EGGG0/?FG??ECEEGGHGGHGGGHHGHGHHHHHHHHHHHHHHGGFCGHHHHHHHH0FGHHHGGFGGACGH0GH<EHHHHGGGCHHHHHFGGGGGGGGGGE@FEGGCFGGGGGGGFFFFFFFFFF@FFFFFF@@@?FFFFFFFFFFFFFFFFFFFFFF@FFFFFFFFFF
@M05620:37:000000000-D9766:1:1101:17002:8380 1:N:0:10
GAGGCTGCTTTGGAAGAAACTCATAGATTACTGCAACAGTTCCCCCTGGACCTGGAAAAGTTTCTTGCCTGGCTTACAGAAGCTGAAACAACTGCCAATGCTCCTACAGGATGCTACCCGTAAGGAAAGGCTCCTAGAAGACTCCAAGGGAGTAAAAGAGCTGATGAAACAATGGCAAGTAAGTCAGGCATTTCCGCTTTAGCACTCTTGTGGATCCAATTGAACAATTCTCAGCATTTGTACTTGTAACT
+
A>3AAAFBFFFFFGGGGGGGGFFEGGFHHHHGHHHHHHGDGHHHHGCGHGHGHFGFHHFGEHHHGHGHHHHHHHFHHHHHFHHHHHHGHHHHHHGHHHHHHHGHHHHHHHHGHHHHHHHGEGGHFFHHGGHHHGHHH3GHHHHHHEHHGGHGGHHHFFFHHHHGHHHHFFFGHHHHFHEHHHHFHFGGHEHHHHHGGGGGGHHHHHHHHHFGEFHHHFHHHHFHHHHHGGGGFGGGGGGGFFGGFBFBFFC
@M05620:37:000000000-D9766:1:1101:23890:8385 1:N:0:10
AGTGCCAGCTCTCAATCGCACAGGGGACCCAGGGCCTGGCCCCTCCATCCAGAAAACCTATGACCTCACCCGCTACCTGGAGCACCAACTCCGCAGCTTGGCTGGGACCTATGTGAGTATCCAGCGTAGGAATCTGGGAGTTGGGGAGGAGTGAGGAGTTGGGGAAAGACAGTCCTAACCGTGGAGGGTTCTGGTAAATGATGGGGTGAGGAGGGGCTCTTTGGCTCCCACCAGTCCCCCTGTCTGGTCTA
+
3AA3AFDFBFFFGDGGGFFFGGFHGGGGGGDHGGEGGGHHHHGHGGGHHHFHDFGHHGHFHH5GHHHCHHHGGE/EGHHHBGH1GHC?EHHHGGGGGHHHGHHGEEHGGHBHGHGHHHGHHHHHHGGFGGFFHHHGHHGGGHHGGGCDGDEHHGHHFGHHGGGGGGHHHHHHHHHHHHHHGGGGFGGGGGGGGGFFGFGGGGGGGBFBEFFFFFBBBBFFFFFFFFFFFFFFFFFFFFFFBFFFFBBFFFF
@M05620:37:000000000-D9766:1:1101:25131:8399 1:N:0:10
AGTGCCAGCTCTCAATCGCACAGGGGACCCAGGGCCTGGCCCCTCCATCCAGAAAACCTATGACCTCACCCGCTACCTGGAGCACCAACTCCGCAGCTTGGCTGGGACCTATGTGAGTATCCAGCGTAGGAATCTGGGAGTTGGGGAGGAGTGAGGAGTTGGGGAAAGACAGTCCTAACCGTGGAGGGTTCTGGTAAATGATGGGGTGAGGAGGGGCTCTTTGGCTCCCACCAGTCCCCCTGTCTGGTCTA
+
ABBABFFFCFFFGGGGGFGGGGGHFGGF2BGH2EGGFGHF2AAFFGEGHHBGHEFHHGHHGH5DGHHGHHHGG/EGHFF12BF1FGF1EG@GAE?EEHHHGHGFEFHHGHEHFHEHFGHHHHHHHGGDGDHHHHFHHHGGGHHHGGGCDGEGHHHHFDFFFCEGGGEHHHHHHHHHHHFHGCEFGGGG:ACFGF0CFGGGGCBFGBDFEFFFFFCFFF?FFFFFFFFFFFFFFFFFFFFFFFFFFFF:;BF
@M05620:37:000000000-D9766:1:1101:10740:8441 1:N:0:10
AGTGCCAGCTCTCAATCGCACAGGGGACCCAGGGCCTGGCCCCTCCATCCAGAAAACCTATGACCTCACCCGCTACCTGGAGCACCAACTCCGCAGCTTGGCTGGGACCTATGTGAGTATCCAGCGTAGGAATCTGGGAGTTGGGGAGGAGTGAGGAGTTGGGGAAAGACAGTCCTAACCGTGGAGGGTTCTGGTAAATGATGGGGTGAGGAGGGGCTCTTTGGCTCCCACCAGTCCCCCTGTCTGGTCTA
+
A>>AAFFFBFFFFGGFEFGEGCHFGGEGGEGHDEGE2FH2BGEFGGHHHFEG3GBGFFHFFHBHHHHHHGHEGCGGHHHHHGHHFGHCGEHHEE?EGBFHGHHGGGGGGHEHHHHHGGHHHHHHHGGG/?GGCHHHGHGGDHHFGGGGGGDGFHHHHCCGHFGGGGHFHFH:CHHHHGGHGDEGGGGG;AFGGGGGGGGGGGGGGGDBFFFF?ABBBBFFFFFFFFFFEFFFFFFFFFFF?EFFFFFFFFF
@M05620:37:000000000-D9766:1:1101:26466:8468 1:N:0:10
GAGGCTGCTTTGGAAGAAACTCATAGATTACTGCAACAGTTCCCCCTGGACCTGGAAAAGTTTCTTGCCTGGCTTACAGAAGCTGAAACCACTGCCAATGCTCCTACAGCATGCTACCCGTAAGGAAAGGCTCATAGAAGACTCCAAGGGAGTAAAAGAGCTGATGAAACAATGGCAAGTAAGTCAGGCATTTCCGCTTTAGCACTCTTGTGGATCCAATTGAACAATTCTCAGCATTTGTACTTGTAACT
+
AAAAAAFAFFFFBFGGF11BBFBFFGHHG1GHHFGAFGHHGGHHHGGGHGHHHHHHHHGHHHHHHHHHHHHHHHHGHHHFHHHHHFGHH0/BGHHHH1FHFGBFG1GF110@FG@GHFF/?>EGH1FFFEFG01BFGDGGBG1GHCCGFCCEAFDDF1<@FF1FDGFHHHFAFGHGHF/?F1FDDFHBFGHHHHHGCGGEH0GGFHHHHECGAB0GHGFHHGHHHHF0=CFFFCCCFGGG0CGFB0C9CF0
@M05620:37:000000000-D9766:1:1101:17411:8492 1:N:0:10
AGTGCCAGCTCTCAATCGCACAGGGGACCCAGGGCCTGGCCCCTCCATCCAGAAAACCTATGACCTCACCCGCTACCTGGAGCACCAACTCCGCAGCTTGGCTGGGACCTATGTGAGTATCCAGCGTAGGAATCTGGGAGTTGGGGAGGAGTGAGGAGTTGGGGAAAGACAGTCCTAACCGTGGAGGGTTCTGGTAAATGATGGGGTGAGGAGGGGCTCTTTGGCTCCCACCAGTCCCCCTGTCTGGTCTA
+
AABBBFFFBFFFGGGGGFGGGGHHGGGGGGHHGGGFEFHHHHGFFGGHHHGHHGHHHGGFHHHHHHHFHHHGGFFGHHHHHHHGHHHHGHHHGGCEGGHHGHHCFGAGGHHHHBDFHFHFHHHHHGGGGGHFHHHHHFHGGHGHGCGGCGFHGGHHHGGHECD?EFHFHHGHCHGHHHBHG:CFGGGGCFGGFGCFFGGGGGFGGGFFFFFFDFCFFAFFFFFFFBFFAFAFFFFFFFFDCEFFFFFFFF/
@M05620:37:000000000-D9766:1:1101:21272:8497 1:N:0:10
GAGGCTGCTTTGGAAGAAACTCATAGATTACTGCAACAGTTCCCCCTGGACCTGGAAAAGTTTCTTGCCTGGCTTACAGAAGCTGAAACAACTGCCAATGCTCCTACAGGATGCTACCCGTAAGGAAAGGCTCCTAGAAGACTCCAAGGGAGTAAAAGAGCTGATGAAACAATGGCAAGTAAGTCAGGCATTTCCGCTTTAGCACTCTTGTGGATCCAATTGAACAATTCTCAGCATTTGTACTTGTAACT
+
BAABBBFBFFFFGGGGGGGGGGHHHHHHHHHHHHHHHHHHHHHHHGGGHHHHHHHHHHHHGHHHHHHHHHHHHHHHHHHHHHHHHGHHHH11@F3GBGE@GGBBGGCG3B1@@CGFDF1?/>??FGHHBG??G/GF4EHFHFF2GCBH/?G</FD2D2?F2GGGGDHHE?<FHFFHGC>G=F<1FF<0C.G1FD<AD..<G<0<GFHB::G:.<00;CGHHHFHHHH0F9FFBBF0BFGB0C0C99C;FG9
@M05620:37:000000000-D9766:1:1101:11428:8505 1:N:0:10
AGTGCCAGCTCTCAATCGCACAGGGGACCCAGGGCCTGGCCCCTCCATCCAGAAAACCTATGACCTCACCCGCTACCTGGAGCACCAACTCCGCAGCTTGGCTGGGACCTATGTGAGTATCCAGCGTAGGAATCTGGGAGTTGGGGAGGAGTGAGGAGTTGGGGAAAGACAGTCCTAACCGTGGAGGGTTCTGGTAAATGATGGGGTGAGGAGGGGCTCTTTGGCTCCCACCAGTCCCCCTGTCTGGTCTA
+
>33>>B@FBFFDFGGDGEEGEGHHFGGGGEHHGGGEFAGFGHGHGGHHDHHGFC3GHEBGHHGHHHFHHHHGGGGEHGHFGGGEFEHHGBGHGGGGCBGHGHHGGGHHGHHHHHGHHHGHFHHGHC?EGGHHHHEHFFGGGHHHGGGGGGGGCGGFGDGHHHGGGGHGHFHHHGHHHHHFBEEGEGGG.;FFGGCFGGGGGFGGGGDBFFFFFFBBB?FFFEFFFBFFEFF?EFFFFFFF;EFFFFFFBFB
@M05620:37:000000000-D9766:1:1101:22837:8516 1:N:0:10
GAGGCTGCTTTGGAAGAAACTCATAGATTACTGCAACAGTTCCCCCTGGACCTGGAAAAGTTTCTTGCCTGGCTTACAGAAGCTGAAACAACTGCCAATGCTCCTACAGGATGCTACCCGTAAGGAAAGGCTCCTAGAAGACTCCAAGGGAGTAAAAGAGCTGATGAAACAATGGCAAGTAAGTCAGGCATTTCCGCTTTAGCACTCTTGTGGATCCAATTGAACAATTCTCAGCATTTGTACTTGTAACT
+
BAAAABFAFFFFGFEGFC4FGGGHCFGFGHHGH5AGHHHHHGGHHGGGFFGGHHGFFGHFGHHHHHHGHHHHHHHEHHHHHHHHHFFHGH1BGHHHHHHHGF@BFHHHGFHHGHHHHEHE?E?FFFHGF?FGHFHGBDGHHFHHHGHHADGGGHHFH@CGFDCFHGHHGHHGHHFHFHAGFGG=GF><CCFFGHDDGGDEHDGHHHGHHHBG;C;:CGFGHHHHFHH0;;BFFCBFFGGGCFFGC;9;CC0
@M05620:37:000000000-D9766:1:1101:21696:8536 1:N:0:10
AGTGCCAGCTCTCAATCGCACAGGGGACCCAGGGCCTGGCCCCTCCATCCAGAAAACCTATGACCTCACCCGCTACCTGGAGCACCAACTCCGCAGCTTGGCTGGGACCTATGTGAGTATCCAGCGTAGGAATCTGGGAGTTGGGGAGGAGTGAGGAGTTGGGGAAAGACAGTCCTAACCGTGGAGGGTTCTGGTAAATGATGGGGTGAGGAGGGGCTCTTTGGCTCCCACCAGTCCCCCTGTCTGGTCTA
+
ABAAAFFFCFFFGGGGGGGGGGHGGGEEGGHHFEGGGGHHHHGHGGHHHHHHHFHGHGHHHHHHHHHHHHHGGEGGHHHH?FHHHHGHGHHHFGGGGHHHGHHGGGHHGHHHHHHHHHHHHHHHHGGGGGHHHHHHGHHGGHHHGGGGGGEHHFHHGGHHHHGGEGHHGHHHHHHHHHHHGGGGGGGGEFFGGGGGGGGGGGGGGGFFFFFFFFFFFFFFFFFFFFFFFFFFFFFFFFFFFFFFFFFFFFF
@M05620:37:000000000-D9766:1:1101:7091:8555 1:N:0:10
AGTGCCAGCTCTCCATCGCACAGGGGACCCAGGGCCTGGCCCCTCCATCCAGAAAACCTATGACCTCACCCGCTACCTGGAGCACCCACTCCGCAGCTTGGCTGGGACCTATGTGAGTATCCAGCGTAGGAATCTGGGCGTTGGGGAGGAGTGAGGAGTTGGGGAAAGACAGTCCTAACCGTGGAGGGTTCTGGTAAATGATGGGGTGAGGAGGGGCTCTTTGGCTCCCACCAGTCCCCCTGTCTGGTCTA
+
AA>>AFFFBFFFGAGGGFGAE?HCGEBEGEHHAEEBFFHHHHGHGGHHHGHHHGHAGEHHGFHHHDFHHHHFE>>EGFFG2BFGHHA?EGHB>ECGEHBGGFHGGGGHGHFHHHHFHHHHHHFHHGGACGD2FHHHHH/>DGGHGG.AF.<CG0<G0CGHHHGG..:;/CCFGGGGBFGGGGGG.CDGGGFGGGFGFGGFBFFFFFDFFFFEFFFFFFFFFFFFFFFFF.FFFFFFFFFFFFFFFFFFFFB
@M05620:37:000000000-D9766:1:1101:18558:8556 1:N:0:10
AGTGCCAGCTCTCAATCGCACAGGGGACCCAGGGCCTGGCCCCTCCATCCAGAAAACCTATGACCTCACCCGCTACCTGGAGCACCAACTCCGCAGCTTGGCTGGGACCTATGTGAGTATCCAGCGTAGGAATCTGGGAGTTGGGGAGGAGTGAGGAGTTGGGGAAAGACAGTCCTAACCGTGGAGGGTTCTGGTAAATGATGGGGTGAGGAGGGGCTCTTTGGCTCCCACCAGTCCCCCTGTCTGGTCTA
+
BCABBFFFCFFFGGGGGGGGGGHHGGGGGGHGGGGGGGHHHHGHGGHHHHHHHHHHHGHGHHHHHHHHHHHGGGGGHGHHHHHHHHHHGHGHGGGGGHHHGHHGGGHHGHHHHHHHHHHHHHHHHGGGGGHHHHHHHHHGGHHGGGGGGGGHHHHHHGHHHHGGGGHHHHHHHHHHHHHHGGFGGGGGGGGGGGGGGGGGGGGGGGFFFFFFFFFFFFFFFFFFFFFFFFFFFFFFFFFFFFFFFFFFFFB
@M05620:37:000000000-D9766:1:1101:27102:8565 1:N:0:10
AGTGCCAGCTCTCAATCGCACAGGGGACCCATGGCCTGGCTCCTTCATGCAGATAACCTAGGATCTCACCCGCTAGCTGGAGCGCCAACCCCGCAGATTGGCTGGGACCTATGTGAGTATCCAGCGTAGGAATCTGGGAGTTGGGGAGGAGTGAGGAGTTGGGGAAAGACAGTCCTAACCGTGGAGGGTTCTGGTAAATGATGGGGTGAGGAGGGGCTCTTTGGCTCCCACCAGTCCCCCTGTCTGGTCTA
+
1>AAAFDB1CCFFFFGGCGGGG0CA0000BF0BEFBFA/B0B/B1F1G2DBA11DGG1AAFG11AADFHFFFE///12@BFFH//EEE//??EECG/BFGFEGF?GGHGHHHGHGFHHHH>>G10//?CFHGHHHHHHCGGHHHCGGGGGGHHHHHFGHGHHGGGGHHHHHHHHHHGGFGGGGGGGGGGGFFGGGGGGGGGGGGFFA@EFFFFF@@@@FEFFFFFFFFFFFFFFFFFFFF@FFFFFFFFFF
@M05620:37:000000000-D9766:1:1101:8340:8658 1:N:0:10
GAGGCTGCTTTGGAAGAAACTCATAGATTACTGCAACAGTTCCCCCTGGACCTGGAAAAGTTTCTTGCCTGGCTTACAGAAGCTGAAACAACTGCCAATGCTCCTACAGGATGCTACCCGCACGGAAAGGCTCCTAGAAGACTCCAAGGGAGTAAAAGAGCTGATGAAACAATGGCAAGTAAGTCAGGCATTTCCGCTTTAGCCCTCTTGTGGATCCAATTGAACAATTCTCAGCATTTGCACTTGTAACT
+
BBBABBFBFFFFGGGFCGGGGGHHHHHHHFHHHHGGHGHHHHHHHGGGHFHHHHHFFGHHBFHHHHGHHHHGHHHHHHHHHHHHHGHHHFHHHHHHFHGFGGGGBFFCB31@3B34FF1>///><EFEF0??FFCG3FGFG?3B@FF2/?/?<@?GG?F0?11?1?DG110<1>10>1.>>F=<F0=<<.0<=DH.<CDEHGH:G/.;G0;0;<:<FB00;0;C0F/B;99000;0;C0C0;0;/0;;0;9
@M05620:37:000000000-D9766:1:1101:18445:8658 1:N:0:10
AGTGCCAGCTCTCAATCGCACAGGGGACCCAGGGCCTGGCCCCTCCATCCAGAAAACCTATGACCTCACCCGCTACCTGGAGCACCAACTCCGCAGCTTGGCTGGGACCTATGTGAGTATCCAGCGTAGGAATCTGGGAGTTGGGGAGGAGTGAGGAGTTGGGGAAAGACAGTCCTAACCGTGGAGGGTTCTGGTAAATGATGGGGTGAGGAGGGGCTCTTTGGCTCCCACCAGTCCCCCTGTCTGGTCTA
+
A>3>AFFFBFFFG4GFGGGCG2GAFAAEFGAGAEEEFFHHFHGHGGFHHHHHGHHFHEHHHFGHHBFFHHHEG>EEHHHHBFGHHH1?EGHHDGGGGHGHGHHGGGHHGHHHHHHHHHHHHGHFHGGGGGHHHHHHGH0CEFHHGCCDCEEGHBGHCDHHHHGGEDAFHHHHHHHHFHHHGGGGDEGGGGGGGGFFGGGGGGGGGGFBEFFFFFBBBBFFFFFFFFFFFFFFFFFFFFFFBFFFFFFFFFF
@M05620:37:000000000-D9766:1:1101:14210:8658 1:N:0:10
AGTGCCAGCTCTCAATCGCACAGGGGACCCAGGGCCTGGCCCCTCCATCCAGAAAACCTATGACCTCACCCGCTACCTGGAGCACCAACTCCGCAGCTTGGCTGGGACCTATGTGAGTATCCAGCGTAGGAATCTGGGAGTTGGGGAGGAGTGAGGAGTTGGGGAAAGACAGTCCTAACCGTGGAGGGTTCTGGTAAATGATGGGGTGAGGAGGGGCTCTTTGGCTCCCACCAGTCCCCCTGTCTGGTCTA
+
A3>AAFFFBFFFGGGGGGGGGGHHGGFGGEHHFFFE2FHHFHGHGGHHHF3F3FBGCEGFHHGHHHHHHHHEGEGGHHHHHGHHGHHEGEHHGGEEGGHHGHGGGDCFAGHHGFFGHHHHHGHFHG?E@DHHHHFHFGGGGHFCCCFCCFEGFFHFCEGCDBC?EGHFFHHHHHFHHHGGBGFBGGGGGGGFGGBFFGGGGGGFEDFBFFFFFFBBBBFFB9BB9BFFFFFFFFFF/FFDBAFFFFFFFFF
@M05620:37:000000000-D9766:1:1101:17632:8723 1:N:0:10
AGTGCCAGCTCTCAATCGCACAGTCTGGTCTATCTCCTGCCCTTAGATCGGAATAGCCCACGTCTGAACTCCAGGCACATTACTCGATCTCGTATGCCGTCTTCTGCTTGACCCCACAACCCAACACAGCATCAGTTATGTTACCATCCTTTAAGATCTACTCGCGTAACTGAGAACGAAATAATGGCAAGAAAACCTAAAAACCTGTAAAACTAAACGGTATCCGATTCAGCGATTGTGCAATGCCAACC
+
ABAABFFFCFFFGGGGGGGGGGHABDDGBDGGGHHHHGHHHHHHHHHHHHG2BABFGHHHGGAB2BFGHHHHHG3BBGHHHHH5D1?FFGHHBBGHHBEEEGFGGEHHHFHE?2EF>EG/??//</?/0?B?22233333332D2222022>22222111111///--<.1111111<....<0000</0./////./000:0../.000;0000000...;.00...99000.-...000;000:000..
@M05620:37:000000000-D9766:1:1101:19082:8743 1:N:0:10
AGTGCCAGCTCTCAATCGCACAGGGGACCCAGGGCCTGGCCCCTCCATCCAGAAAACCTATGACCTCACCCGCTACCTGGAGCACCAACTCCGCAGCTTGGCTGGGACCTATGTGAGTATCCAGCGTAGGAATCTGGGAGTTGGGGAGGAGTGAGGAGTTGGGGAAAGACAGTCCTAACCGTGGAGGGTTCTGGTAAATGATGGGGTGAGGAGGGGCTCTTTGGCTCCCACCAGTCCCCCTGTCTGGTCTA
+
AA>AAFFFBFFFGGGGGGGGGGHHGEGGGGHHGGGGGFHHHHGHGGHHHHHHHGHHHGFHHHHHHHHHHHHGGEGGHHHHFGHHFHFGGFHHGGGGGHHHGHHGGGHHGHHHHHHHHHHHHHHHGGGGGGHHHHHHHGGGGHHHGGGGGGGHHHHHGGHHHHGGGGHHHHHHHHHHHHHHGGGGGGGGEGGGGGGGGGGGGGGGGGFFFFFFFFFFFFFFFFFFFFFFFFFFFFFFFFFFFFFFFFFFFFF
@M05620:37:000000000-D9766:1:1101:18904:8745 1:N:0:10
GAGGCTGCTTTGGAAGAAACTCATAGATTACTGCCACAGGTCCCCCCGGCCCTGTAACCGTTTCTTGCCTGGCTGACAGCAGCTGGAACAACTGCCCCTGCTCCTACAGGATGCTACCCGTAAGGCAAGGCTCCTCGCAGACTCCCAGGGAGTAACAGAGCTGATGAAACAATGGCAAGTAAGTCAGGCATTTCCGCTTTAGCACTCTTGTGGATCCCATTGCACAATTCTCAGCATTTGTACTTGTCACT
+
BBBBBBFBFFFFGGGGGGGGGGH5D5DDDF4DF5BGCGC23AB22B2A0AA0B13DAB3AEAB@5D55BBFHHH1BGFH1BGHH32BFH2BGG3GHEEGGHGHHBGHHHBGHHHGHGHHGG/EHF20@FFH2FFH2C/AD/FGHH/FHGG.CDG11>F/CHHH0GHHEGHH.GGGHHHGHB0=<GHHHHHGHHHHGGGGGGGGGGGGGGGGFG0CFF/CFGG0FGBBF/FFFFFFFFFFFFBFFFFF/BFF
@M05620:37:000000000-D9766:1:1101:27356:8754 1:N:0:10
AGTGCCAGCTCTCAATCGCACAGGGGACCCAGGGCCTGGCCCCTCCATCCAGAAAACCTATGACCTCACCCGCTACCTGGAGCACCAACTCCGCAGCTTGGCTGGGACCTATGTGAGTATCCAGCGTAGGAATCTGGGAGTTGGGGAGGAGTGAGGAGTTGGGGAAAGACAGTCCTAACCGTGGAGGGTTCTGGTAAATGATGGGGTGAGGAGGGGCTCTTTGGCTCCCACCAGTCCCCCTGTCTGGTCTA
+
AB>AAFFFBFFFGGGGFFGAEAGCGGFGEEHHEGG?CFHHAGEHGGHHHCHHFHHBHGHGFHFHHHHHHHHEGEGGHHHHEFHHGHHCE3FCEEEEEFEGGHHGGGHHGHHHHHHGHHHHHHHHHGEGCGHHHHHHHHFGGHHHGGGCGGGGGHHHHGHHHGCGGGHHGHHHHHGHHHHFGGGGGGGGGFGGGGCFGGGGGGGEGGFBEFFFFFBBBBFFFFFFEBFEFFFFFFFFFFFFBFFFFFFFFFF
@M05620:37:000000000-D9766:1:1101:18972:8756 1:N:0:10
AGTGCCAGCTCTCAATCGCACAGGGGACCCAGGGCCTGGCCCCTCCATCCAGAAAACCTATGACCTCACCCGCTACCTGGAGCACCAACTCCGCAGCTTGGCTGGGACCTATGTGAGTATCCAGCGTAGGAATCTGGGAGTTGGGGAGGAGTGAGGAGTTGGGGAAAGACAGTCCTAACCGTGGAGGGTTCTGGTAAATGATGGGGTGAGGAGGGGCTCTTTGGCTCCCACCAGTCCCCCTGTCTGGTCTA
+
AB>ABFFFCFFFGGGGGGGGGGHGGGGGGGHHGGGGGGHHHHGHGGHHHHHHHHHHHGHHHHHHHHHHHHHGGGGGHHHHHHHHHHHHGHHHGGGGGHHHGHHGGGHGGHHHHHHHHHHHHHHHHGGGGGHHHHHHHHGGGHHHGGFGGGGHHHHHGGHHHHGGGGGHHHHHHHHHHHHHGGGGGGGGGGGGGGGGGGGGGGGGGGADEFFFFFFFFFFFFFFFFFFFFFFFFFFFFFFFFFFFFFFFFFF
@M05620:37:000000000-D9766:1:1101:23052:8757 1:N:0:10
GAGGCTGCTTTGGAAGAAACTCATAGATTACTGCAACAGTTCCCCCTGGACCTGGAAAAGTTTCTTGCCTGGCTTACAGAAGCTGAAACAACTGCCAATGATCCTACCGGTAACTAACCGTCCCGACAAGCTCCTAACGGACTAAAAGAGCGTACCAAAGAAGCTGAAGCAAGTGCGAGACCGTCCGGCCATTACGCTTTAGCACTCATGTGAATAACATTGAACATTTCTACGCATTTGTAATTATCCAT
+
BAABCAFBFFFFGGGGGGGGGGHHHHHHHHHHHHHHFGHGHHHHHGGGHHHHHHHHHHFHGGHHHHHHHHHHHHHHHHHHHGHHHHHHHHHHHHHGHEHHHG4FHHH1>E//13DFG30>?///></>/B/2BF2F3B/<B/>F><GF/FF/<?//F1F0<0><<1GH1>>F0100-.--<<-.;.-:;:-:9=FFGGGE0CBF09C/00;F0;0CB00;;B99BB0;;0B00:-;D.0:B00090;B000
@M05620:37:000000000-D9766:1:1101:23055:8789 1:N:0:10
GAGGCTGCTTTGGACGAACCTCATAGATTACTGCAACACTTCCCCCTCGACCTGGAAAACTTTCTTGACTGGCTTACAGAAGCTGAAACAACTGCCAATGATCCTACAGAATGATACCCGGAAGGAACGTCTCCTAGAAGATTACAAGTCATAAAAAAACATGATGAAACAATGGTAAACAAGTCAGGAATTTACACGTTAACACTCTTGTGGAGACAATTGAACAACTCTCAACCTTTGTACTTGTAACT
+
>1A>>>B>BBB@FB1A1E0ABFGHHBD2D1B2DA1A1B0BBA10BAA///AAAB0BA100BDDDDDD2111BBBB1B1BDB@BBB11B1BBBBFB01BBB1BBB1BB1111>B12B11B?/<<//000/<<00B1111@1<1>1@1>1112111111/-..1111111>1<<00/0=0=0<<<0=0=///0000:00..:/:<0:0/00000.0./99;;0090;;9./000909.;;0000/999/;//:
@M05620:37:000000000-D9766:1:1101:19573:8817 1:N:0:10
AGTGCCAGCTCTCAATCGCACAGGGGACCCAGGGCCTGGCCCCTCCATCCAGAAAACCTATGACCTCACCCGCTACCTGGAGCACCAACTCCGCAGCTTGGCTGGGACCTATGTGAGTATCCAGCGTAGGAATCTGGGAGTTGGGGAGGAGTGAGGAGTTGGGGAAAGACAGTCCTAACCGTGGAGGGTTCTGGTAAATGATGGGGTGAGGAGGGGCTCTTTGGCTCCCACCAGTCCCCCTGTCTGGTCTA
+
ABAAAFFFCFFFGGGGGGGFGGHHGGGGGGHHGGGGGGHHGHGHEGHGHHHHHHHHHGHHHGHHHHHHHHHGGGGGHHHHFHHHHHHHGHHHGGGGGHHHGHHGGGHHGHHHHHHHHHHHHHHHHGGGGGHHHHHHHHHGGHHGGGGGGGGHHHHHHGHHHHGGGGHHHHHHHHHHHHGHGGGGGGGGGGGGGGFGGGFGGGGGGG:CFFFFFFFFFFFFFFFFFFFFEFFFFFFFFFFF-:BFFFBFBF/
@M05620:37:000000000-D9766:1:1101:17510:8855 1:N:0:10
GAGGCTGCTTTGGAAGAAACTCATAGATTACTGCAACAGTTCCCCCTGGACCTGGAAAAGTTTCTTGCCTGGCTTACAGAAGCTGAAACAACTGCCAATGCTCCTACAGGATGCTACCCGTAAGGAAAGGCTCCTAGAAGACTCCAAGGGAGTAAAAGAGCTGATGAAACAATGGCAAGTAAGTCAGGCATTTCCGCTTTAGCACTCTTGTGGATCCAATTGAACAATTCTCAGCATTTGTACTTGTAACT
+
A?A>>AC>FBB@GA5A4BBBGGHHHGGGGBBAGA4ABGFGHFFFGFEA2CBFGGEBB32BBFGDFFGBABBFFHH3BBFFGFFBG33FDF1BFGHFFHHH3BBBBBE@B31BGFFHHHFE?>/BCBFBB0?FHEH?BBB3BBB2FFBB?//??G>2@2?22@2@?GF1?1?<?<GFC?.>>>>>F<>00.<11>1?D<EEH0GBFFHGHH:;.:0::<;CCG;CCCF;;;;0CB/;;C;F0;;F;90;9;0
@M05620:37:000000000-D9766:1:1101:19043:8960 1:N:0:10
GAGGCTGCTTTGGAAGAAACTCATAGATTACTGCAACAGTTCCCCCTGGACCTGGAAAAGTTTCTTGCCTGGCTTACAGAAGCTGAAACAACTGCCAATGCTCCTACAGGATGCTACCCGTAAGGAAAGGCTCCTAGAAGACTCCAAGGGAGTAAAAGAGCTGATGAAACAATGGCAAGTAAGTCAGGCATTTCCGCTTTAGCACTCTTGTGGATCCAATTGAACAATTCTCAGCATTTGTACTTGTAACT
+
A3AABAFAFFFFGGGGGBFGGGGHFHHHHGGFHHFGGGGDFHHHHGEFGGGFGHGHHF2BBFHHGHHGHHHHHHHHHHHHHHHHHHHHHHHHHHHHHHHHHHGHHHHHGFFHHHHHHHHGGGGHF3FFG?FHHFG3F3BG2GHHHBGFFD/?EHFDGHFGHHHFDFGFHFFGHFHHCCFGGFHDGHHHGHHFHHHGGGDEHHHHHHHHHHBGEGHHGFHHHH0GHFH:FFGGGGGGGGGGFGGGFCF0FGC
@M05620:37:000000000-D9766:1:1101:7902:8966 1:N:0:10
GCGGCTGCTTTGGAAGAAACTCATAGATTACTGCCACAGTTCCCCCTGGACCTGGAAAAGTTTCTTGCCTGGCTTACAGAAGCTGAAACAACTGCCAATGCTCCTACAGGATGCTACCCGTAAGGAAAGGCTCCTCGCAGACTCCAAGGGAGTAAAAGAGCTGATGACACACTGGCAAGTAAGTCAGGCATTTCCGCTTTAGCACTCTTGTGGATCCAATTGAACCATTCTCAGCATTTGTACTTGTAACT
+
>111>>1>CFDDGFG111BBFFGFGFGHHDBEDF0BBBBBDGHHHG/F/0B0F00BG10BBFGHFFGFGHHGGBA1BGHGHHHGG1@1BBFGCGHH1BGGFFGEGGHHGHHHHHHHHHHGE@EGH1BFGHHHHGH0?/<E/<GHF11@FGECC011??/FGHH1FGB1>GH.FFCFHFFHH0DDG0DGF.CGHHHGFAEEGHF:CGFHHHFGE0;FF0=FGG0CF..;;FFGGGGFGGFGFFFGGFG09CC
@M05620:37:000000000-D9766:1:1101:6755:9021 1:N:0:10
GAGGCTGCTTTGGAAGAAACTCATAGATTACTGCAACAGTTCCCCCTGGACCTGGAAAAGTTTCTTGCCTGGCTTACAGAAGCTGAAACAACTGCCAATGATCCTACAGGATGCTACCCGTAAGGAAAGGCTCCTAGAAGACTCCAAGGGAGTAAAAGAGCTGATGAAACAATGGCAAGTAAGTCAGGCATTTCCGCTTTAGCACTCTTGTGGATCCAATTGAACAATTCTCAGCATTTGTACTTGTAACT
+
AABABCFCFFFFGGGGGGGGGGHHHHHHHHHGHHHGGHHGHHHHHGGGH2BFHHHHHHHHHHHHHHHHHHHHHHHHHHHHHHHHHHHHHHHHHHHHHHHHFHHHHHHHHHHHHHHHHHHGFFGHHHHHHHHHHGHHHFHHHHHHHGHHGGHGGHHHHHGHHHHHHHHHHHHGHHHHHHGHHHHHHHHHHHHHHHHGGGGGHHHBGHGHHHGGEHHHHHHHHHHHHFHHHGGGGGGGGGGGGGGGGFGFGG0
@M05620:37:000000000-D9766:1:1101:12372:9032 1:N:0:10
AGTGCCAGCTCTCAATCGCACAGGGGACCCAGGGCCTGGCCCCTCCATCCAGAAAACCTATGACCTCACCCGCTACCTGGAGCACCAACTCCGCAGCTTGGCTGGGACCTATGTGAGTATCCAGCGTAGGAATCTGGGAGTTGGGGAGGAGTGAGGAGTTGGGGAAAGACAGTCCTAACCGTGGAGGGTTCTGGTAAATGATGGGGTGAGGAGGGGCTCTTTGGCTCCCACCAGTCCCCCTGTCTGGTCTA
+
BBAABFFFBFFFGGGGGGGCGGHHGGGGGGHHGGGGGGHHHHGHGGHHHHHHHHHHHGHHHHHHHHHHHHHGGEGGHHHHHCFGHHHHGHHHGGEGGHHHGHHGGGHHGHHHHHHHHHHHGHHHHGEGGGHHHHHHHHHGGHHHGGGGGGGHHHHHHGHHHHGGGGHHHHHHGHHHHHGHGGEGGGGG;FGGGGCFGGGGGGGGGGFFFFFFFFFFFFFFFFFFFFFFFFFFFFFFFFFFFFFFFBFBBFF
@M05620:37:000000000-D9766:1:1101:12369:9050 1:N:0:10
AGTGCCAGCTCTCAATCGCACAGGGGACCCAGGGCCTGGCCCCTCCATCCAGAAAACCTATGACCTCACCCGCTACCTGGAGCACCAACTCCGCAGCTTGGCTGGGACCTATGTGAGTATCCAGCGTAGGAATCTGGGAGTTGGGGAGGAGTGAGGAGTTGGGGAAAGACAGTCCTAACCGTGGAGGGTTCTGGTAAATGATGGGGTGAGGAGGGGCTCTTTGGCTCCCACCAGTCCCCCTGTCTGGTCTA
+
ABABAFFFCFFFGGGGGGGGGGHHGGGGFGHHFEFGDFHHFHGHGGHHHHHHFHGHHGHHHHGHHHHHHHHGG>EGHHHHCGHHHHCFFHHHGGGGGHHHGHHGGGHHGHGHHHHHHHHHHHHHHGGGGGGHHHHHHHHGGHHHGGGGGGGHHHHHHGFHHHGGGGHHHHHHHHHHHGHHGGGGGGGGGGGGGGGGGGGGGGGGGGFFFFFFFFFFFFFFFFFFFFFFFFFFFFFFFFFFFFFFFFFFFFF
@M05620:37:000000000-D9766:1:1101:11215:9056 1:N:0:10
AGTGCCAGCTCTCAATCGCACAGGGGACCCAGGGCCTGGCCCCTCCATCCAGAAAACCTATGACCTCACCCGCTACCTGGAGCACCAACTCCGCAGCTTGGCTGGGACCTATGTGAGTATCCAGCGTAGGAATCTGGGAGTTGGGGAGGAGTGAGGAGTTGGGGAAAGACAGTCCTAACCGTGGAGGGTTCTGGTAAATGATGGGGTGAGGAGGGGCTCTTTGGCTCCCACCAGTCCCCCTGTCTGGTCTA
+
BCABBFFFCFFFGGGGGGGGGGHHGGGGGGHHGGGGGGHHHHGHGGHHHHHHHHHHHGHHHHHHHHHHHHHGGFGGHGHHHHHHGHHHGHHHGGGGGHHHGHHGGGHHGHHHHHHHHHHHHHHHHGGGGGHHHGHHHHHGGHHHGGGGGGGHHHHHHGHHHHGGGGHHHHHHHHHHHHHHGGEGGGGGFGGGGGGGGGHHGHGGGGFFFFFFFFFFFFFFFHFFFFFFFFFFFFFFFFFFFFFFHFFFFFF
@M05620:37:000000000-D9766:1:1101:8043:9067 1:N:0:10
GAGGCTGCTTTGGAAGAAACTCATAGATTACTGCAACAGTTCCCCCTGGACCTGGAAAAGTTTCTTGCCTGGCTTACAGAAGCTGAAACAACTGCCAATGCTCCTACAGGATGCTACCCGTAAGGAAAGGCTCCTAGAAGACTCCAAGGGAGTAAAAGAGCTGATGAAACAATGGCAAGTAAGTCAGGCATTTCCGCTTTAGCACTCTTGTGGATCCAATTGAACAATTCTCAGCATTTGTACTTGTAACT
+
AAABBCFCFFFFGGGGGGGGGGHHGHHHHHHHHHHHHHHGHHHHHGGGHGHHHHHHHHHHHHHHHHHHHHHHHHHGHHHHHHHHHDHHHHHHHHHHG3BF3FHHFGHHFH1@FHH4GHF??>FHGHHHHHAG0FFDG3FEGHHGHBFDF?G??<@BG@FGFGGBHFHHDHHGHHGHEH.FFGH1GGGHFA1FG1GAE<.<<0=<GG<=GG0;:0:CGCGHHHHHFECGBFC0B;CFFGFB;B0;B;C0;F;
@M05620:37:000000000-D9766:1:1101:22200:9092 1:N:0:10
GAGGCTGCTTTGGAAGAAACTCATAGATTACTGCAACAGTTCCCCCTGGACCTGGAAAAGTTTCTTGCCTGGCTTACAGAAGCTGAAACAACTGCCAATGCTCCTACAGGATGCTACCCGTAAGGAAAGGCTCCTAGAAGACTCCAAGGGAGTAAAAGAGCTGATGAAACAATGGCAAGTAAGTCAGGCATTTCCGCTTTAGCACTCTTGTGGATCCAATTGAACAATTCTCAGCATTTGTACTTGTAACT
+
A>>AABFBFFFFGBGGCFGGGGGFFHHHHHHGHHHHHGHGHHHHHGGGHHGHHGHGHHFHGHHHHHHHHHHHHHGHHHHHHHHHHHHHHHHHHHGHHFHHHGBFGGHBBGFHFHHHHHHGGGFHHFHFGFGHHGH3G3FGHHHHHCCGGGEGGGHHHHGHHHHFHHHHHHHEHHHHHHEHHFHDHGHHHHHGHHGGGGFGHHHHHHHHHHFHDCGHHFHHHHHHGHH:FGGGGGGGGGGGCFFGFFGFGGF
@M05620:37:000000000-D9766:1:1101:7721:9108 1:N:0:10
GAGGCTGCTTTGGAAGAAACTCATAGATTACTGCAACAGTTCCCCCTGGACCTGGAAAAGTTTCTTGCCTGGCTTACAGAAGCTGAAACAACTGCCAATGCTCCTGCAGGCTACTCCCCAGGAAGCTAGCCTACAAGAAGCCACCCGAGGAGAACACGCGATGATGCAACGCTATCAAATCCATCCAGCCTTTCCGCTTTAGCACTCTTGATGCAACCATAGAACCCTTCTCAGCATTTGTACTTGTCACT
+
>>AABAFAFFFFGGGGGGGGGGHHHHHHHGHHHHEGHHHAAGHHHGEGEGHGFHHGHHHGFGFHFGDHHHHHHHGFHHHHHHHHGGFFHGHHHHHFGHFG3FHH333BB?EG3B33@?/0///00/3?B3BB3E333033BF00?<//<>@//01@?//><<EF111<=F->.../0=0=0<0<0.0;;CG0GF0:EFGE0:900CFGB0000;0;:9CF09;FF.99F/00BBF0;;F//;:BB////9/
@M05620:37:000000000-D9766:1:1101:19404:9109 1:N:0:10
GCGGCTGCTTTGGAAGAAACTCATAGATTACTGCAACAGTTCCCCCTGGACCTGGAAAAGTTTCTTGCCTGGCTTACAGAAGCTGAAACAACTGCCAATGCTCCTACAGGATGCTACCCGTAAGGAAAGGCTCCTAGAAGACTCCAAGGGAGTAAAAGAGCTGATGAAACAATGGCAAGTAAGTCAGGCATTTCCGCTTTACCACTCTTGTGGACCCAATTGCACAATTCTCAGCATTTGTACTTGTAACT
+
>1>>ADDAFFFFGGGGA1FGGG1GFFHHHBFHHH11B0FDGHHHHGEGC0FGHHEHHH0FGHHHHHHHHHHHHHHEGHHFHHHHHBGHHFGHHHHHC1BG1FHGF1F1E>0BE>1EFHFGEE/FE10BF0?<F/BFG1BB1BBGH11FF?/C/FF2>1<00?11<?GH1<F/FG10G1.FFBF1>FH0GEHHFH0.<EG.D0<0;/;CG0;C.0/;E.:GFF0009;FF0B0;0/0;FBF00=CC0;0;;0
@M05620:37:000000000-D9766:1:1101:22188:9112 1:N:0:10
GAGGCTGCTTTGGAAGAAACTCATAGATTACTGCAACAGTTCCCCCTGGACCTGGAAAAGTTTCTTGCCTGGCTTACAGAAGCTGAAACAACTGCCAATGCTCCTACAGGATGCTACCCGTAAGGAAAGGCTCCTAGAAGACTCCAAGGGAGTAAAAAAGCTGATGAAACAATGGCAAGTAAGTCAGGCATTTCCGCTTTAGCACTCTTGTGGATCCAATTGAACAATTCTCAGCATTTGTACTTGTAACG
+
A?AB>AFAFFBDGB5BAGBFGGHHHGHGGGDDG54BCGBDGDDBFEAB2ABFGGEF3323BBGDFHGFFGHGGHH3BBFFGFFGGB3GBFBBFHHHFHHF3BBBBFCC33BB@BFGHGHE?>??BBGG00?B0FGBBBDBBBB2BF2B///?/@>2@2</0<??1?@11?F<?<C>CF.>>=>1<1=0>.0<===<A<.<G0;CGFCGHH0:.:;0;<CCGG;CBBB0;==0;0;;=FGF;;;C;00;0;.
@M05620:37:000000000-D9766:1:1101:20263:9131 1:N:0:10
GAGGCTGCTTTGGAAGAAACTCATAGATTACTGCAACAGTTCCCCCTGGACCTGGAAAAGTTTCTTGCCTGGCTTACAGAAGCTGAAACAACTGCCAATGCTCCTACAGGATGCTACCCGTAAGGAAAGGCTCCTAGAAGACTCCAAGGGAGTAAAAGAGCTGATGAAACAATGGCAAGTAAGTCAGGCATTTCCGCTTTAGCACTCTTGTGGATCCAATTGAACAATTCTCAGCATTTGTACTTGTAACT
+
AAABBBFCFFFFGGGGGGGGGGFHFHHHHHHGHHHHFCHGHHHHHGGGHHHHHHHHHGHHHHHHHHHHHHHHHHHHHHHHHHHHHHGHHHHHHHHHHHHHHHGHHHHHHHHHHHHHHHHGFFEHGDGHGHHHHGHGHFHHHHHHHGHHGGHGGHHHHGGHHHHHHHHHHHHHHHHHHHGHHHHFHGHHGHHHHHGGGGGGHHHHHHGHHHFGEHHHHGHHHHGHGHHGGGGGGGGGGGGGFGGGGFGFGGF
@M05620:37:000000000-D9766:1:1101:23654:9166 1:N:0:10
GAGGCTGCTTTGGAAGAAACTCATAACTTAGTGAAACAGGACCCCATGAACACGGCAAAGTACCTTGCCTAGCGTACATAATCTGGCACAACTGCCAATGCTCCTCCAGGAAGCTACCCGTCAGGCCAGGCTCCTCGAAGCCTCCAAGGGAGTACCAGCGCTGCTGACACACTGGCAAGTCAGTCCGGCCTTTCCGCTTTAGCACTCTTGTGGCTCCAATTGCACCCTTCTCAGCATTTGTCCTTGTACCT
+
AABBBBFBFFFFGGCGGGGGG4FDF545AB5DF6ADFGA222B222BF3DB52A20001BD555DD533B53B0?1>E5EG5FFG53B3EGFE3FFB3BGFHG3B2BF33?2B/3BFGGGGFEGHGFHHGHHGGHHG/<?DH2FG22@/?/??0F1<G/>->-.>F=C0GGD/DCGHFEHHBGHHBEGGCGHGGHGGGGGGGEGFGGGGGF0C..09/9FFFCFFG.;BFFFFFFFBBFF//BFFF///;B
@M05620:37:000000000-D9766:1:1101:23656:9193 1:N:0:10
GAGGCTGCTTTGGAAGCAACTCATAGATTACTGCACCAGTTCCCCCTGGACCTGGAAAAGTTTCTTGCCTGGCTTACAGAAGCTGAAACAACTGCCAATGCTCCTACAGGATGCTACCCGTAAGGAAAGGCTCCTAGAAGACTCCAAGGGAGTAAAAGAGCTGATGAAACAATGGCAAGTAAGTCAGGCATTTCCGCTTTAGCACTCTTGTGGATCCAATTGAACAATTCTCAGCATTTGTACTTGTAACT
+
>>1>>>B>CFDFBCBF1F1BAFBDGBG3E1AFDBB1AFGBFGHFGG/F/CABFGFG1FBGHHHHFGEFGHFFFG0BBBBFGHBBFE1FB0BFFGHFEFHGBFFHHGGFF>FGHCDBBF0?/>EGFHFFBEG1BFHGHGFGH<<1FGFGE</E/@F2>@<0@FFGGDDDDFFE<DF?CG.<<FH1<=>>F.1<1=F.A..<D0GFHCGBB::;CC00CGHHHHHGHHH9;0;0;;BFFFF9CF0;CB0;;90
@M05620:37:000000000-D9766:1:1101:22425:9194 1:N:0:10
GAGGCTGCTTTGGAAGAAACTCATAGATTACTGCAACAGTTCCCCCTGGACCTGGAAAAGTTTCTTGCCTGGCTTACAGAAGCTGAAACAACTGCCAATGCTCCTACAGGATGCTACCCGTAAAGAAAAGCTCCTAGAAGACTCCAAGGGAGTAAAAGAGCTGATGAAACAATGGCAAGTAAGTCAGGCATTTCCGCTTTAGCACTCTTGTGGATCCAATTGAACAATTCTCAGCATTTGTACTTGTAACT
+
AAA>>AFAFFDDGA1B1G1FGGHHHHHGHFGGHGFFFG0FHGFGHGFBACFGHGFFB1CBBFFHHFFFFFGHHHHBFFGHHHFGHFGHHH/BGHHFGHHGHF1B@1B1B0FGC01BGEHEEE//BFG000BFH11FFGGDG0111BBF?AG/?0@2F1?FCD@@GFHHH1FGG1?FG1/?>GGFGF<<0>G1FG=CGGAEF0GHHHHHHH0<:;0::GHHFHHHHHH0CCFFG0/CBFGF9FBFF09;CF0
@M05620:37:000000000-D9766:1:1101:22406:9203 1:N:0:10
GAGGCTGCTTTGGAAGAAACTCATAGATTACTGCAACAGTTCCCCCTGGACCTGGAAAAGTTTCTTGCCTGGCTTACAGAAGCTGAAACAACTGCCAATGCTCCTACAGGATGCTACCCGTAAGGAAAGGCTCCTAGAAGACTCCAAGGGAGTAAAAGAGCTGATGAAACAATGGCAAGTAAGTCAGGCATTTCCGCTTTAGCACTCTTGTGGATCCAATTGAACAATTCTCAGCATTTGTACTTGTAACT
+
>1AAAAFAFFFFFFGG11FFGGAGDFGHHFHGHHH1BBGFGHHHHGGGHEHHHHHHHHFGGGHHHHHHHHHHHHHHHHHHHHHGHFFHHCGHHHHHF@GFBFFGHHFHB>F@CFHDGGH>?>EGF10FFBFGGGHB>1FGHGHGGCGE/BHG/<@G2@FGGFBFHHEHHHFE1FGFGHEG1>GFF>DGHAGGBFGCEF.=DGFGHBFGC00;.C;CHFHHHFBGHHHCF;C9FFCFFGGG0C;B;;B00=0
@M05620:37:000000000-D9766:1:1101:19822:9253 1:N:0:10
AGTGCCAGCTCTCAATCGCACAGGGGACCCAGGGCCTGGCCCCTCCATCCAGAAAACCTATGACCTCACCCGCTACCTGGAGCACCAACTCCGCAGCTTGGCTGGGACCTATGTGAGTATCCAGCGTAGGAATCTGGGAGTTGGGGAGGAGTGAGGAGTTGGGGAAAGACAGTCCTAACCGTGGAGGGTTCTGGTAAATGATGGGGTGAGGAGGGGCTCTTTGGCTCCCACCAGTCCCCCTGTCTGGTCTA
+
>11>ADDFAFFBAGGFFGGGGG0FF0EGA0BGFE0EFA/FAGGH/EGH1EGHHFHHFAGHHHHGHHGCGHHGGEGGHGHHFHHHHHHHGHHHFGGGGHGHFHHGGGHHGHHHHHHHHHHHHHHHHGGGGGHHHHHHHHHGGHHHGGGGGGGHHHHHGGHHHFGGGGHHHHHHHHHHHHHHGGGGGGGGAFFGGGFGGGGGGGGGGGF@FFFFFF@@@@FFFFFFFFFFFFFFFFFFFFFF@FFFFFFFFFF
@M05620:37:000000000-D9766:1:1101:11206:9265 1:N:0:10
AGTGCCAGCTCTCAATCGCACAGGGGACCCAGGGCCTGGCCCCTCCATCCAGAAAACCTATGACCTCACCCGCTACCTGGAGCACCAACTCCGCAGCTTGGCTGGGACCTATGTGAGTATCCAGCGTAGGAATCTGGGAGTTGGGGAGGAGTGAGGAGTTGGGGAAAGACAGTCCTAACCGTGGAGGGTTCTGGTAAATGATGGGGTGAGGAGGGGCTCTTTGGCTCCCACCAGTCCCCCTGTCTGGTCTA
+
AAAABFFFCFFFGGGGGGGGGGHHGGGGGGHHGGGGGGHHGHGHGGHHHHHHHHHHHGHHHHGHHHHHHHHGGFGGHGGHHHHHHHHHGHHHGGGGGHHHGHHGGGHHGHHHHHHHHHHHHHHHHGGGGGHHHHHHHHHGGHHHFGGGGGGHHHHHHGHHHHGGGGHHHHHHHGHHHHHHGGEGGGGGCFFGGGGGGGGGGGGGGGFFFFFFFFFFFFFFFFFFFFFFFFFFFFFFFFFFFFFFFFFFFFB
@M05620:37:000000000-D9766:1:1101:3438:9270 1:N:0:10
AGTGCCAGCTCTCAATCGCACAGGGGACCCAGGGCCTGGCCCCTCCATCCAGAAAACCTATGACCTCACCCGCTACCTGGAGCACCAACTCCGCAGCTTGGCTGGGACCTATGTGAGTATCCAGCGTAGGAATCTGGGAGTTGGGGAGGAGTGAGGAGTTGGGGAAAGACAGTCCTAACCGTGGAGGGTTCTGGTAAATGATGGGGTGAGGAGGGGCTCTTTGGCTCCCACCAGTCCCCCTGTCTGGTCTA
+
ABBBBFFCAFFFGGGGGGG2ECHHGGGGGGEHGEGG2FHHCGGHGGFGHHGHHGHHHGHHHHHHHGHHHHHGGEEGFFHHHGHHHHHHGGHHGGGGGFHHGHHGGGHHGHHHHHHHHDGHGHHHHGGGGGGHHHHHHHGGGHHH/A>DDDEGHFHHFDHHHH@FGGHHHHHHHHHHHHHHAGGGGGGF;FGGGGFFGGGGGGGGG.DFFFFFFF=FFFFFFFFFFFFFFFFFFFFFFFFFFFFFFFFFB//
@M05620:37:000000000-D9766:1:1101:3157:9302 1:N:0:10
AGTTCCAGCTCTCCATCGCACAGGGTACCCAGGGCCTGGCCCCTCCATCCAGAAAACCTATGACCTCACCCGCAACCTGGGGCACCCGCTCCGCAGCTTGGCTGGGACCTCTGTGAGTATCCAGCGTAGGCATCTGGGCGTTGGGGGGGCGTGCGGAGTTGGGGACCGCCCGTCCTAACCGTGGAGGGTTCTGGTAAATGATGGGGTGAGGAGGGGCTCTTTGGCTCCCACCAGTCCCCCTGTCTGGTCTA
+
>>11>BFFFFFFGGGFBAE1E0FFG0BBB1BF0BB0BBGHHHGHGGHHHBFGHHHBBEHHBBGHHABFHHH/>>>>GHBB/>BEEGG/>EE//?/EEFBB?FHG?FHHGF1BGGFGGHHHHH2GHGF/>/1?FGHGHH/@CC@CCC-;@@@@@B@@@@FFFF@@---;9@-9-ABA//;F@FF@-AF@AFFFFFFF/BFFFFFFFFF@?FF/AB@@?@FFBBFFFFFFFFFAA-9FFFFB@-FFFFFFFFF
@M05620:37:000000000-D9766:1:1101:21441:9307 1:N:0:10
GAGGCTGCTTTGGAAGAAACTCATAGATTACTGCAACAGTTCCCCCTGGACCTGGAAAAGTTTCTTGCCTGGCTTACAGAAGCTGAAACAACTGCCAATGCTCCTCCAGGATGCTACCCGTAAGGAAAGGCTCCTCGAAGCCTCAAAGGGCGTAAAAGCGCTGCTGAAACACTGGCAAGTACGTCAGGACTTTCCGCTTTAGCACTCTTGTGGCTCAAATTGAACAATTCTCAGCATTTGTCCTTGTAACT
+
A3ABBBFBFFFFGGGGGGGGGGHHHHHHHHHHHHHHGHHGHHHHHGGGHHHHHHHHHHHHGHHHHHHHHHHHHHHHHHHHHGHHHHHHHHHHHHHHHHHHHHHH3BGHH3FHHH3BGHFG/>EG3B?FGAGHHG3B/<?//BGH222FHG/B/><?D10?CF/.>GHHHFH0>GCHHHG0=0<CFAGH/.;GHHHGGGGGHHHFHHGGGGGG..;F099FG09;CBFGGGGFGF/FFGGG09;FFF///;B
@M05620:37:000000000-D9766:1:1101:18871:9395 1:N:0:10
AGTGCCAGCTCTCAATCGCACAGGGGACCCAGGGCCTGGCCCCTCCATCCAGAAAACCTATGACCTCACCCGCTACCTGGAGCACCAACTCCGCAGCTTGGCTGGGACCTATGTGAGTATCCAGCGTAGGAATCTGGGAGTTGGGGAGGAGTGAGGAGTTGGGGAAAGACAGTCCTAACCGTGGAGGGTTCTGGTAAATGATGGGGTGAGGAGGGGCTCTTTGGCTCCCACCAGTCCCCCTGTCTGGTCTA
+
ABAAAFFFCFFFGGGGGGGFGGHGGEEGGGHHBEFGGGHHHHGHGGHHHHHHHHHFHGHHHFHHHHHHHHHGGEGGHHHHBFHHHHA?EHHHEGGGGHDHGHHGGGHHGHHHHHHHHHHHHHHHHGGGGGHHHHHHHHHGGHHHGGEGGGGGHHHHFGHHHHGGGGHHHHHHHHHGHHHHGGGGGGGGFGGGGGFFGGGGGGGGGGFFFFFFFFFFFFFFFFFFFFFFFFFFFFFFFFFFFFFFFFFFFFF
@M05620:37:000000000-D9766:1:1101:27038:9396 1:N:0:10
AGTGCCAGCTCTCAATCGCACAGGGGACCCAGGGCCTGGCCCCTCCATCCAGAAAACCTATGACCTCACCCGCTACCTGGAGCACCAACTCCGCAGCTTGGCTGGGACCTATGTGAGTATCCAGCGTAGGAATCTGGGAGTTGGGGAGGAGTGAGGAGTTGGGGAAAGACAGTCCTAACCGTGGAGGGTTCTGGTAAATGATGGGGTGAGGAGGGGCTCTTTGGCTCCCACCAGTCCCCCTGTCTGGTCTA
+
AA>AAFFFCFFFGGGGGGGAECGDFFFFGGHHFEGGGGHHHHGHGGHHHHHHHHHGHGGHHHHHHGHGHHHGGEEGHHHHFFGHHHHHGHHHEGGGGGHHGHHGGGHHGHHHHHHHGHHHHHHHHGGGGGHHHHHHHHGGGHHHGGFGGGEGHFHHFDHHHHGGGGHHHHHHHGHHHHHHGGGGGGGGDFGGGGGGGGGGGGGGGGFFFFFFFFFFFFFFFFFFFFFFFFFFFFFFFFFFFFFFFFFFFFF
@M05620:37:000000000-D9766:1:1101:27055:9406 1:N:0:10
AGTGCCAGCTCTCAATCGCACAGGGGACCCAGGGCCTGGCCCCTCCATCCAGAAAACCTATGACCTCACCCGCTACCTGGAGCACCAACTCCGCAGCTTGGCTGGGACCTATGTTAGTATTCAGCGGACGAATCTGGGAGTTGGGGAGGAGTGAGGAGGTTGGGAAAGACAGTCCTAACCGTGGAGGGGTCTGGTAAACGATGGGGTGAGGAGGGGCTCCTTTGGTCCCCCCAAGCCCCCTTTCTTGGCTT
+
AAA?AFFFBFFFGFGCGEEGGGHAEAEGGGHHGGGGGGHGFHGHGGHFGHHHGHGHHEF3FG5FGHHHHHHGGGGFHHHHHGHGFGFGGFFHFGE?F3GHFHBFEFHFEHHHGH33333333F3G/@<///>?<11<GAFAC1<CF.@?../.0<;0..;/;AC.;G./;C/00B000;.-..;..;@-;../;//;F/....;AD.-9.FB;DFA-9..;//;/./;A.9@-99;AEFF-./9/9;///.
@M05620:37:000000000-D9766:1:1101:11174:9490 1:N:0:10
GAGGCTGCTTTGGAAGAAACTCATAGATTACTGCAACAGTTCCCCCTGGACCTGGAAAAGTTTCTTGCCTGGCTTACAGAAGCTGAAACAACTGCCAATGCTCCTACAGGATGCTACCCGTAAGGAAAGGCTCCTAGAAGACTCCAAGGGAGTAAAAGAGCTGATGAAACAATGGCAAGTAAGTCAGGCATTTCCGCTTTAGCACTCTTGTGGATCCAATTGAACAATTCTCAGCATTTGTACTTGTAACT
+
@BCBCBFCFFFFGGGGGFGGGGHHGHHHFHHHHHHHFGHFFHGHHGGGHGHHGGGFGHGHHFFHHHHHHHHGGHHHHHHHHHHGHHHGHHHHGFHGHHHHHHHHHHHHHHHHHHHHHHHGFFGHHGHHGHHHHGHHHHHHHHHHHHHHGGGGGHHHHHGHHHHHHHHGHHHHHHHHHHGHHHHHHHHHHHHHHHHGGGGGHHHFHHHHHHHHGGHHHHHHHHHHHHHHGGGGGGGGGGGGGGGGGGGGFG0
@M05620:37:000000000-D9766:1:1101:19829:9497 1:N:0:10
GAGGCTGCTTTGGAAGAAACTCATAGATTACTGCAACAGTTCCCCCTGGACCTGGAAAAGTTTCTTGCCTGGCTTACAGAAGCTGAAACAACTGCCCCTGATCATACAGGATGATACCCGTAAAGCCAGGCTAATCGCAGCATCAAAGAGCGTAAAAGAGCTCATGAAACACTGGCAAGTCAGTCAGGCGTTTCCGCTTTAACACTCTTGAGGATCCCATTGCACAATTCTCAGCATTTGTACTTAACACT
+
>1>AA>FAFFFFGFGGG1FGFCFGHFHHHHGHHHFGGGGDFGHHHGGGGHHFHHFGHFHGBGHHHGGHHHHHHHC1FGHHHHHHHHHFGCGHHHHHH/?F01F21BF1B>011B@@11@?>///2B0B0<<0111B/?</<BFC1BFD000>?/?F@1<00F1?1?1<1FGEFG0<<1.<=FGDG1><G-E-<GD.<EGEF0<0/::CH000:</CFC09BFG000;BF0;0;0;00009;0BF000;;/0
@M05620:37:000000000-D9766:1:1101:14072:9503 1:N:0:10
GAGGCTGCTTTGGAAGAAACTCATAGATTACTGCAACAGTTCCCCCTGGACCTGGAAAAGTTTCTTGCCTGGCTTACAGAAGCTGAAACAACTGCCAATGCTCCTACAGGATGCTACCCGTAAGGAAAGGCTCCTAGAAGACTCCAAGGGAGTAAAAGAGCTGATGAAACAATGGCAAGTAAGTCAGGCATTTCCGCTTTAGCACTCTTGTGGATCCAATTGAACAATTCTCAGCATTTGTACTTGTAACT
+
BAAABAFBFFFFGGGGFGGFGFFFGHFHFHHHHHHHHHHFFHGHHGGGHGHFGGHCHHHGBGHHHHGHHGHGHGFGHHHHHFHHFHHDHBGHGFFHHGHHHHHHHHHHHHFHHHHHHHHGGGEGHHHHAGGFHGHHE3GGHHHHHFGGEGGGGHHHHHGHGHHHGHHGHHHGHHHHHGEHHHHHHHHHHGHHGHHGGGGGFHGBGHHHHHFCCFGHHHHHHHGHHHHHGGGGGGGGGGGGBFFGFBF0CFB
@M05620:37:000000000-D9766:1:1101:14081:9519 1:N:0:10
GAGGCTGCTTTGGAAGAAACTCATAGATTACTGCAACAGTTCCCCCTGGACCTGGAAAAGTTTCTTGCCTGGCTTACAGAAGCTGAAACAACTGCCAATGCTCCTACAGGATGCTACCCGTACGGAAAAGCTCCTAGAAGACTCCAAGGCAGTAAAAAAGCTGATGAAAAAATGGCACGTAAGTCAGGCATTTCCGCTTTAGCACTCTTGTGGATCCAATTGAACAATTCTAAACATTTGTACTTGTAACT
+
>3A>3>B>BBB@F4BB4F4FGFHHHGFGG54DD54A4FBDFDABBBAB222BFFABA32B3BDDDDDB3BBA1FF33BBDCB3BF33BBB1BBBFC3G3B3B3B3FC33B13323B3FE?//>/>>F/23B??33?BBB3B2B2BBB?//0?@@>2@2<?0?111?1<<10<><F<>1.><<.0=0=/<.0<=0=<...:;CG0::CG000:.;9;/90;090;;99;0;;000/;;CFF9;;;;00;;;0
@M05620:37:000000000-D9766:1:1101:10165:9522 1:N:0:10
GAGGCTGCTTTGGACGAAACTCATAGATTACTGCAACAGTTCCCCCTGGACCTGGACAAGTTTCTTGCCTGGCTTACAGAAGCTGAAACAACTGCCAATGCTCCTACAGAATGATACCGGAAAGGAAAGCCTCCTAGAAGACTACAAGGGAGAAAAAAACCTAATGAAAAAATGGCAAAAAAGTCAGGCATTTCCGCTGTAGCCCTCTTGTGAATCAAATTGAACAATTTTAACCTTTGGAACTTGAAACG
+
>3AB>>FAB@B4G44AEE?FGGHHHCHHHHB5DF3FCFBGGB5AB2AA2GBBGGAF131BDEGADGHB3B3BBFG3B5BFGH3BG33EBB1GHHHGHHHH3BFG3BGBB4B@@3444B/>/><?0BGH0?BB0/0?1B11B0B1B?1<///?/0<00/<..<111=111<>-.<C//<./<-;0<0;//.:;00;.C.-99099B/99;00;0;0;9=0C00;00=9;000/9///;B/9/;/;B//;9:.
@M05620:37:000000000-D9766:1:1101:16515:9546 1:N:0:10
AGTGCCAGCTCTCAATCGCACAGGGGACCCAGGGCCTGGCCCCTCCATCCAGAAAACCTATGACCTCACCCGCTACCTGGAGCACCAACTCCGCAGCTTGGCTGGGACCTATGTGAGTATCCAGCGTAGGAATCTGGGAGTTGGGGAGGAGTGAGGAGTTGGGGAAAGACAGTCCTAACCGTGGAGGGTTCTGGTAAATGATGGGGTGAGGAGGGGCTCTTTGGCTCCCACCAGTCCCCCTGTCTGGTCTA
+
>AAAAFFFBFFFGFGGGFGGGGHHGEGGGGFCFGGGDFFHHHGHGGHHHHHHGFHGHGHHHHBGHHHHHHHGGGGGHGHHHHHHHHFHGHHHGGEGGFHHGHHGGGHHGHHHHHGHHHHHHHHHHGFGGGHHHHHHHHHGGHHHGGGGGGGHHHHHHGHHHHGGGGHHHHHHHHHHHHHHGGGGGGGGDGGGGGGGGGGGGGGGGGFFFFFFFFFFFFFFFFFFFFFFEFFFFFFFFFFFFFFFFFFFFFB
@M05620:37:000000000-D9766:1:1101:7850:9565 1:N:0:10
AGTGCCAGCTCTCAATCGCACAGGGGACCCAGGGCCTGGCCCCTCCATCCAGAAAACCTATGACCTCACCCGCTACCTGGAGCACCAACTCCGCAGCTTGGCTGGGACCTATGTGAGTATCCAGCGTAGGAATCTGGGAGTTGGGGAGGAGTGAGGAGTTGGGGAAAGACAGTCCTAACCGTGGAGGGTTCTGGTAAATGATGGGGTGAGGAGGGGCTCTTTGGCTCCCACCAGTCCCCCTGTCTGGTCTA
+
BCABBFFFCFFFGGGGGGGGGGHHGGGGGGHHEEFGGGHHHHGHGGHHHHHHGHHHHGHHHHHHHHHHHHHGGEGGHHHHGHHHHHEEEHHHGGGGGHHHGHHGGGHHGHHHHHHHHHHHHHHHHGGGGGHHHHHHHHFFGHHHGGGGGGGHHGHHHGHHHHGGEGHHHHHHHHHHHHHHGGGGGGGGGGGGGGFFGGGGGGGGGGFFFFFFFFFFFFFFFFFFFFFFFFFFFFFFFFFFFFFFFFFFFFB
@M05620:37:000000000-D9766:1:1101:23450:9579 1:N:0:10
AGTGCCAGCTCTCAATCGCACAGGGGACCCAGGGCCTGGCCCCTCCATCCAGAAAACCTATGACCTCACCCGCTACCTGGAGCACCAACTCCGCAGCTTGGCTGGGACCTATGTGAGTATCCAGCGTAGGAATCTGGGAGTTGGGGAGGAGTGAGGAGTTGGGGAAAGACAGTCCTAACCGTGGAGGGTTCTGGTAAATGATGGGGTGAGGAGGGGCTCTTTGGCTCCCACCAGTCCCCCTGTCTGGTCTA
+
>A3>AFFFBFFFGDFFGFFCFCHGGEEEGGHHFEGEFFHGHHGHGGHHHHHHHHHFGGGHHGHHHHGHHHHGGFGGHHHG2BGFGH1?EFHHEFFGEHFHGHHGGGHHGHHHHHHHHHHHHHHHHGGGGGHHHHHHHHCFGFHHGGEFGDCCGBHHCEFHHGGGCEHHFHFGHHHHHHHHGGGGFGGGCFGGGGFGGGGGGGGGGGFFFFFFFFFFFAFFFFFFFFFFFFFFFFFFFFFFFFFFFFFFFFF
@M05620:37:000000000-D9766:1:1101:12808:9581 1:N:0:10
GAGGCTGCTTTGGAAGAAACTCATAGATTACTGCAACAGTTCCCCCTGGACCTGGAAAAGTTTCTTGCCTGGCTTACAGAAGCTGAAACAACTGCCAATGCTCCTACAGGATGCTACCCGTAAGGAAAGTCTCCGAGAAGACTCCAAGGGAGTAAAAGAGCTGATGAAACAATGGCAAGTAAGCCAGGCATTTCCGCTTTAGCACTCTTGCGGATCGAATTGAACAATTCTTATCATTTGGACTTGTAACT
+
CCCCCCFCFFFFGGGGGGGGGGHHHFGGHHFHHFFGFHHAD5GF2BEFAGHHHHGFFHHGBFGEGHHFFHHHHHHHHHH5GFHHHDFHHFHHHGHHH3GH3B3B3B33B3B33B34DF1?/>EGH3?FBEH4DG/>//?2BGD?BFBDC/C/?GFG2FF201?=1?G11?FG1?C0<1.=>FH1<0<.>G00=00<....<0000C/::00:-:A?.:C0.00;CBFF0F0000099;C000C90000;B0
@M05620:37:000000000-D9766:1:1101:19475:9582 1:N:0:10
GAGGCTGCTTTGGAAGAACCTCATAGATTACTGCAACAGTTCCCCCTGGACCTGGAAAAGTTTCTTGCCTGGCTTACAGAAGCTGAAACACCTGCCAATGCTTCTACAGGATGCTACCAGTAAGGAAAGGCTCCTAGAAGACTCCAAGGGAGTAAAAGAGCTGATGAAACAATGGCAAGTAAGTCAGGAATTTCCGCTTTAGCACTCTTGTGGATCCAATTGAACAACTCTCAGCATTTGTACTTGTAACT
+
A?ABABF>BDBDGBFFFG4AGGHHHFGAFFFGG5AF3FBGFGGBFEEA2FBFGFEG332BBFGGGHGABBDFGHHEGDFGHGGGHFFHGEBEHGHAGHHHBB4B3BD4331BG23BFB3B?DDD3?FFB??E0/FBFGFFF?3?FBFGF////B32D2<2@2@@2>G2D2?/?DB?GG<11??1>1>>101>111.<.<CG0=0DB<00<=0<;0:/;;:GC:0;CG./0;0;B/0;;BBCF;9FC==C00
@M05620:37:000000000-D9766:1:1101:11601:9588 1:N:0:10
GAGGCTGCTTTGGAAGAAACTCATAGATTACTGCAACAGTTCCCCCTGGACCTGGAAAAGTTTCTTGCCTGGCTTACAGAAGCTGAAACAACTGCCAATGCTCCTACAGGATGCTACCCGTAAGGAAAGGCTCCTAGAAGACTCCAAGGGAGTAAAAGAGCTGATGAAACAATGGCAAGTAAGTCAGGCATTTCCGCTTTAGCACTCTTGTGGATCCAATTGAACAATTCTCAGCATTTGTACTTGTAACT
+
>11AAAFAFFFFGGGGGGGGGGGHHHHHHBGHHHHGHGHDDGGHHGGGEHHHHHHFHFHHHHHHHHHHHHHHHHHEHHGGHHHHHHHHHHHHHHGHFBGFFGHHHHHHHFHHHHHHHHHGE@EHHBGHGHFHHGHGHBHFGHHGHFHHGGHGGHFFGFAHHHHHHHHHHHHHFHHHHHEHHHHHHFHHHHHHHHHGGGGGHHHFHHGHHHHHGEHHHBCHHH0GHGHHGGGFGGGFGGGGGGGGGBF0;FF
@M05620:37:000000000-D9766:1:1101:9262:9602 1:N:0:10
GAGGCTGCTTTGGAAGAAACTCATAGATTACTGCAACAGTTCCCCCTGGACCTGGAAAAGTTTCTTGCCTGGCTTACAGAAGCTGAAACAACTGCCAATGCTCCTACAGGATGCTACCCGTAAGGAAAGGCTCCTAGAAGACTCCAAGGGAGTAAAAGAGCTGATGAAACAATGGCAAGTAAGTCAGGCATTTCCGCTTTAGCACTCTTGTGGATCCAATTGAACAATTCTCAGCATTTGTACTTGTAACT
+
ABBBBBFBFFFFGGGGGFGGGGFFHHHHHGHHHHHHGHHDHHHHHGEFGGHHHFFBBFFHBFHHEHAFGHHHHHHGFFHHHHHHFHHHHHHHHHHHGHHHFFHHHHHGHFHHHHHHHHHF?EEHGHHHHHHHHGHHHGHHHGHHGHHHGDEGGHHFHHGHHHHHGHHHHHHHHHGCGGFGFGHGHDFGHAFGHGHGGDGGHHH0<CCGFHHCEH:GGHHHHHHHHHHHC9CFGGFCFFFFCFCFFFFFFF;
@M05620:37:000000000-D9766:1:1101:9244:9605 1:N:0:10
GAGGCTGCTTTGGAAGAAACTCATAGATTACTGCAACAGTTCCCCCTGGACCTGGAAAAGTTTCTTGCCTGTCGGACATACTCCGGCCCCAATGCCCCTGCTCATACAGGTTGCTACCCGTCAAGCGAGGCTAATAGCCGACTAAACAAGCGTAACCAAGCTACTGACCCCCGTTCAAGTACGTCCGGCCATTCAGCTTAAGCAATCTTATGACTCCCATTGAAAACTTCTAAGCATGGGACATTATACCT
+
CCCDDDFCFFFFGGGGGGGGGGGHHHHHHGHGHHGHHHHHHHHHHGGGHHHHHHHFFHHHFGHHHHHHH5BF3B0A0>353B3310>//>11B3BBB?1?E3BDGHFHHH3B2F3DD?G/EEE/BB/?>B//@2F>GF2C/CC/FG=1/??EDDDD11>GA10<<DFFCGDA-::;0CGCGCDCHAE?---;;;0CFGB0;00;/;CFF0;000;;:.;;BF0:0::FBBFFFFFF0:.;/..;B0;B0B0
@M05620:37:000000000-D9766:1:1101:12536:9622 1:N:0:10
GAGGCTGCTTTGGAAGAAACTCATAGATTACTGCAACAGTTCCCCCTGGACCTGGAAAAGTTTCTTGCCTGGCTTACAGAAGCTGAAACAACTGCCAATGCTCCTACAGGATGCTACCCGTAAGGAAAGGCTCCTAGAAGACTCCAAGGGAGTAAAAGAGCTGATGAAACAATGGCAAGTAAGTCAGGCATTTCCGCTTTAGCACTCTTGTGGATCCAATTGAACAATTCTCAGCATTTGTACTTGTAACT
+
>33>AAFBFFFFGGGGGGGGGGFGEGGHHFHHHHHBGFGDGHHHHGGGHHHHHHHHHHHHHHHHHHHHHHHHHHHHHHHHHHHHGHHHHFHHGGHHHHHHHHHHHHHHHCGGHHHHHHHE?EFHHDGHFGFHFFGHH3GEGFHFGCGGFGHGFHHHFGGHHHFHHGHHHHHHGFHHF<FGFGHHFFDGHEGHHGHGGGGGHGHBHHGHHH0CACHHGHHHHHGHHHHHGFGBFBFFFGGFFFFGGFFFGG;
@M05620:37:000000000-D9766:1:1101:17412:9623 1:N:0:10
AGTGCCAGCTCTCAATCGCACAGGGGACCCAGGGCCTGGCCCCTCCATCCAGAAAACCTATGACCTCACCCGCTACCTGGAGCACCAACTCCGCAGCTTGGCTGGGACCTATGTGAGTATCCAGCGTAGGAATCTGGGAGTTGGGGAGGAGTGAGGAGTTGGGGAAAGACAGTCCTAACCGTGGAGGGTTCTGGTAAATGATGGGGTGAGGAGGGGCTCTTTGGCTCCCACCAGTCCCCCTGTCTGGTCTA
+
AB>AAFFFBFFFGGGGGGGGGGHGGGGGGGHHFGGGGGHHFHGHGGHHHHHHHHHHHGHGHHHHHHHHHHHGGEFGHHHHFGHHHHEFFGHHEGGGGHFHGHHGGGHHGHHHHHHHHHHHHHHHHGGFGGHHHHHHHHGGGHHGGGFGGGEGHHHHHGHHHHGGGGHHGH/=GHHHHHHHGGGGGGGGCFGGGGFFGGGGGGGGGGDFFFFFFFFFFFFFFFFFFFFFFFFFFFFFFFFFFFFFFFFFFFF
@M05620:37:000000000-D9766:1:1101:20020:9666 1:N:0:10
AGTGCCAGCTCTCAATCGCACAGGGGACCCAGGGCCTGGCCCCTCCATCCAGAAAACCTATGACCTCACCCGCTACCTGGAGCACCAACTCCGCAGCTTGGCTGGGACCTATGTGAGTATCCAGCGTAGGAATCTGGGAGTTGGGGAGGAGTGAGGAGTTGGGGAAAGACAGTCCTAACCGTGGAGGGTTCTGGTAAATGATGGGGTGAGGAGGGGCTCTTTGGCTCCCACCAGTCCCCCTGTCTGGTCTA
+
AAAABFFFAFFFGGGGGGGGGGHHF?EEGGAGGCGGFGEE2AE1AEHH5BB3AGGHHGHGHADFHHFFHH1EE>FEHHFHHHHGHCFHGHHHGGGGG3GHFFHGGGHHEHHHHHHHHHHHHHHHHGGDGGHHHHHHHGGFGHHHGGGGGGDHHHHHHGHHHHGGGGHHHHHHHHHGHHHHGGAFEGGGAFFGGGFG09FGGGGGGGFFFFFFFFFFFFFFFFFFFFFFFFFFFFFFFFFDFFFFFFFFFFF
@M05620:37:000000000-D9766:1:1101:11236:9686 1:N:0:10
AGTGCCAGCTCTCAATCGCACAGGGGACCCAGGGCCTGGCCCCTCCATCCAGAAAACCTATGACCTCACCCGCTACCTGGAGCACCAGCTCCGCAGCTTGGCTGGGACCTATGTGAGTATCCAGCGTAGGAATCTGGGAGTTGGGGAGGAGTGAGGAGTTGGGGAAAGACAGTCCTAACCGTGGAGGGTTCTGGTAAATGATGGGGTGAGGAGGGGCTCTTTGGCTCCCACCAGTCCCCCTGTCTGGTCTA
+
AA1>AFFFAFFFGGGDEFFCAE00BECEEECH0EE//FAGFGGEGG0F1BFGF01BFFCGGF2GHDGFFGGEG//EHBGH0BGEHHC0F1BG?EEEEFEGGFHE//BGGFCGHH2GFGDGFGFHHGBECEHDGDFGHCGEFHFEGGGGGFCHHBGFFGGHHH?CEGHFHHGHHFHHFHHHG;CA.EGG;C.CFGBBFGFFGGFGGG-@FFFFFF@<@@EFFB9FBFFFFFFFFFFFFFFF@FFFFFF;BB/
@M05620:37:000000000-D9766:1:1101:13539:9713 1:N:0:10
GAGGCTGCTTTGGAAGAAACTCATAGATTACTGCAACAGTTCCCCCTGGACCTGGAAAAGTTTCTTGCCTGGCTTACAGAAGCTGAAACAACTGCCAATGCTCCTACAGGATGCTACCCGTAAGGAAAGGCTCCTAGAAGACTCCATGGGAGTAAAAGAGCTGATGAAACAATGGCAAGTAAGTCAGGCATTTCCGCTCTAGCACTCTTGTGGATCCAATTGAACAATTCTCAGCATTTGTACTTGTAACT
+
AAAAAAFBFFFFFFGGGGGFGGHFHHHHHGHHHHHGHHHGHHGHHGGGHHHHHHHGGHHHHHHHHHHHHHHHHHHFHHHHHGHHHHGGGHHHHHHGHEHH3BFG3@EG@3F@@GHFHHGE?E?EFGFH0??BGFGGH?GHHFGHGFFBFGHG<CGHF2?22FFFGBGHB<CGGFFHBF/FFHH1GDGFC.>DDFGGDA-<DDG0<<<DGH0C.C:C/CHHHGEEFGFG0CFFFFB0CFGGBBBFB0;09;0
@M05620:37:000000000-D9766:1:1101:23141:9716 1:N:0:10
AGTGCCAGCTCTCAATCGCACAGGGGACCCAGGGCCTGGCCCCTCCATCCAGAAAACCTATGACCTCACCCGCTACCTGGAGCACCAACTCCGCAGCTTGGCTGGGACCTATGTGAGTATCCAGCGTAGGAATCTGGGAGTTGGGGAGGAGTGCGGAGTTGGGGAAAGACAGTCCTAACCGTGGAGGGTTCTGGTAAATGATGGGGTGAGGAGGGGCTCTTTGGCTCCCACCAGTCCCCCTGTCTGGTCTA
+
>A>1>DF@AFFFG1FFGFFAECHCGE0AAEGH0BEA/BFHCGEGGGHGHHHHFHF0BEHHFHDGH1FGHHGEE>>EHHGG0BFHFH0/?F@B?EC@>G>GGBHEGGHHG<FGHH22BBFHHHHHGGGA/<@@GFHHHH0FFHHGGG.@C.>FG0A--=CGFH?CCCAG/G//;FFBBFGGGFGG.EGG.CAFGGFGFGGBFFFFFBF@FFFFFF?-@@FFFFFBFFF?EFFFF-:FF/9B-;BFFBF/BFB
@M05620:37:000000000-D9766:1:1101:21298:9747 1:N:0:10
GAGGCTGCTTTGGAAGAACCTCATAGATTACTGAAACAGTTCCCCCTTGACCTGGAAAAGTTTCTTGCCTGGCTTACAGAAGCTGAATCACCTGCCAATGCTCCTACAGGATGCTACCCGTAAGGAAAGGCTCCTAGAAGACTACAAGGGAGTAAAAGAGCTGATGAAACAATGGCAAGTAAGTCAGGCATTTCCGCTTTAGCACTCTTGTGGATACAATTGAACAATTCTCAGCATTTGTACTTGTAACT
+
>3A3>AC>BBB@G45BAGBFFGHHHGFAFDBEG54B3FADFD5ABEABAABBFFABB323BDDDDBDBBB3BGHF3BBBFGFABG335DBBFHHG13FFB3BBBBBF3331B323BG2B??>/033B?0B?FCFF??B?3B3B22BB?/////<22@2/2@22@@2F1F?0FFDCCGC/1?>>1==>00.1<1F1<<<<CG0DGDFGF0D0=.;000:0:C0;;0CG0;0<;00:0;9FF09;FC00;;90
@M05620:37:000000000-D9766:1:1101:13228:9752 1:N:0:10
AGTGCCAGCTCTCAATCGCACAGGGGACCCAGGGCCTGGCCCCTCCATCCAGAAAACCTATGACCTCACCCGCTACCTGGAGCACCAACTCCGCAGCTTGGCTGGGACCTATGTGAGTATCCAGCGTAGGAATCTGGGAGTTGGGGAGGAGTGAGGAGTTGGGGAAAGACAGTCCTAACCGTGGAGGGTTCTGGTAAATGATGGGGTGAGGAGGGGCTCTTTGGCTCCCACCAGTCCCCCTGTCTGGTCTA
+
BCBBCFFFCFFFGGGGGGGGGGHHGGGGGGHGGGGGGGHHHHGHGGHGHHHHHHHHHGHHHHHHHHHHHHHGGFGGHHHHHHHHHHHHGHGHGGGGGHHHGHHGGGHHGHHHHHHHHHHHHHHHHGGGGGGHHHHHHHHGGHHHGGGGGGGHHHHHHGHHHHGGGGHHHHGHHHHHHHHHGGGGGGGGFGGGGGGGGGGGGGGGGGFFFFFFFFFFFFFFFFFFFFFFFFFFFFFFFFFFFFFFHFFFFFF
@M05620:37:000000000-D9766:1:1101:12629:9767 1:N:0:10
GAGGCTGCTTTGGAAGAAACTCATAGATTACTGCAACAGTTCCCCCTGGACCTGGAAAAGTTTCTTGCCTGGCTTACAGAAGCTGAAACAACTGCCAATGCTCCTACAGGATGCTACCCGTAAGGAAAGGCTCCTAGAAGACTCCAAGGGAGTAAAAGAGCTGATGAAACAATGGCAAGTAAGTCAGGCATTTCCGCTTTAGCACTCTTGTGGATCCAATTGAACAATTCTCAGCATTTGTACTTGTAACT
+
>>A@A>FAFFDF1GGGGGGGFGGHHHHFHBGHHHGFFGG1DGHHHGEF/BGFHHGHHHGGGHHHGHEHHHHHHHGBGHHHHHHHHDGHHFHHHFHHGFHGGGHHHHHHHEHHGHHHHHHFEEEHHDGHGHHHHGHFHFHHGGHHHFHHGGHGGGHHHHGHGHHHFHHHHHHHHHHHHHGHHHHGHHGHGGHHHHHGGFGGHHHBHHHHHHHHGGHGHGHHHH:GHFGHFGGGGGGBFGFFFGGGGFF0BF9
@M05620:37:000000000-D9766:1:1101:10211:9812 1:N:0:10
GAGGCTGCTTTGGAAGAAACTCATAGATTACTGCAACAGTTCCCCCTGGACCTGGAAAAGTTTCTTGCCTGGCTTACAGAAGCTGAAACAACTGCCAATGCTCCTCCAGGATGCTCCCCGTAGGGAAAGGCTCCACAAGACCTCAAGGGGCGAAAACACGCTACTGAACAACGGTCAAGTACGTCCGGACTTTCCGCTTTAGCACTCTTGTGACTCAAATTGACCACTTCTAAGAATTGGACCTTGTACCT
+
?AABBBFBFFFFGGGGGGGGGGHHHHHHHHHGHHHHHHHGHHHHHGGGHHHHHHHGHHHHBGHHHHHHHHHHHHHHHHHHHHHHHHHHHHHHHHHHHHHH3BB33B?2B31BBF33BF/>///?/BB/B0?BGE3B2?022BFGFF2BC/>A/<<A0.<.>A.-<0DGGHHF-A;AE0C0;0;:..;-:BGGFGB9CEG.0;00:0CFFFFF0//;9F/FF/9//:.;FBF///9/;F///9;FFF/:9B9
@M05620:37:000000000-D9766:1:1101:5427:9827 1:N:0:10
AGTGCCAGCTCTCAATCGCACAGGGGACCCAGGGCCTGGCCCCTCCATCCAGAAAACCTATGACCTCACCCGCTACCTGGAGCACCAACTCCGCAGCTTGGCTGGGACCTATGTGAGTATCCAGCGTAGGAATCTGGGAGTTGGGGAGGAGTGAGGAGTTGGGGAAAGACAGTCCTAACCGTGGAGGGTTCTGGTAAATGATGGGGTGAGGAGGGGCTCTTTGGCTCCCACCAGTCCCCCTGTCTGGTCTA
+
BCABCFFFCFFFGGGGGGGCGGHHGGGGGGHHGGGGGGHHHHGHGGHHHHHHHHHHHGHHHHHHHHHHHHHGGGGGHHHHHHHHHHHHGHHHGGGGGHHHGHHGGGHHGHHHHHHHHHHHHHHHHGGGGGHHHHHHHHHGGHHHGGGGGGGHHHHHHGHHHHGGGGHHHHHHHHHHHHHHGGGGGGGGEGGGGGFGGGHGHGGGGGFFFFFFFFFFFFFFFHFFFFFFFFFFFFFFFFFFFFFFFFFFFFF
@M05620:37:000000000-D9766:1:1101:26745:9859 1:N:0:10
AGTGCCAGCTCTCAATCGCACAGGGGACCCAGGGCCTGGCCCCTCCATCCAGAAAACCTATGACCTCACCCGCTACCTGGAGCACCAACTCCGCAGCTTGGCTGGGACCTATGTGAGTATCCAGCGTAGGAATCTGGGAGTTGGGGAGGAGTGAGGAGTTGGGGAAAGACAGTCCTAACCGTGGAGGGTTCTGGTAAATGATGGGGTGAGGAGGGGCTCTTTGGCTCCCACCAGTCCCCCTGTCTGGTCTA
+
>A>>>FF1AFFFG1GGGFAAEGHGGEEEEEGHFAFE/FHHGHGHGGHHHHHHFHH0GGHFHHHHHHHHHHHFGEEGHHHHBGHHHH0/?G1GEFGEEHHHGG1?//FGGCGHHHBGHGHHHHHHHGG?CCBGHHHHHH0FGHHHGGFGGC<FHDGHGGHBG/ACEFHHHHHHHHHHHGHHGFGGGGGGAFFGGGFGGGGGGGGGGBF@FFFFFF;@@@FFFFFFBFFFFFFFFFFFFFFF@FFFFFFFFFF
@M05620:37:000000000-D9766:1:1101:21651:9875 1:N:0:10
AGTGCCAGCTCTCAATCGCACAGGGGACCCAGGGCCTGGCCCCTCCATCCAGAAAACCTATGACCTCACCCGCTACCTGGAGCACCAACTCCGCAGCTTGGCTGGGACCTATGTGAGTATCCAGCGTAGGAATCTGGGAGTTGGGGAGGAGTGAGGAGTTGGGGAAAGACAGTCCTAACCGTGGAGGGTTCTGGTAAATGATGGGGTGAGGAGGGGCTCTTTGGCTCCCACCAGTCCCCCTGTCTGGTCTA
+
AA>AAFFFBFFFGGGGGGGFGFHGGGGGGGHHEEEGGGCHHHGHGGHHHGGHHHHGHGHHHFHHHHHHHHHGGEGEHGHHGGHHHHHHGHHHEGGGGHHHGGFGGGHHGHHGHHFHHFHHHHHHHGGGGGHHHHHHHHHGGHHHGGGGGGFHHGHHHGFHHHGGGGHHHHHHHHHHHHHHGGFGGGGGGGFGGGGGGGGGGGGGGAADFFFFFFFFFFFFFFFFFFFEFFFFFFFFFFFFFFFFFFFFFFF
@M05620:37:000000000-D9766:1:1101:20290:9918 1:N:0:10
AGTGCCAGCTCTCAATCGCACAGGGGACCCAGGGCCTGGCCCCTCCATCCAGAAAACCTATGACCTCACCCGCTACCTGGAGCACCAACTCCGCAGCTTGGCTGGGACCTATGTGAGTATCCAGCGTAGGAATCTGGGAGTTGGGGAGGAGTGAGGAGTTGGGGAAAGACAGTCCTAACCGTGGAGGGTTCTGGTAAATGATGGGGTGAGGAGGGGCTCTTTGGCTCCCACCAGTCCCCCTGTCTGGTCTA
+
?AABBFFFBFFFGGGGGGFFGGGHGGGGGGHHGGGGGGAGHHGHGGHHHHHHHHHHHGHHHHHHHHHGHHHGGFGGHHHHHHHHHHHHGHGHGGGGGHHHGHGGGGHHGHHHHHHHHHHHHHHHHGGGGGHHHHHHHHHGGHHHGGGGGGGHHHHHHGHHHHGGGGHHHHHHHHHHHHHHGFEGGGGGGGGGGGGGGGGGGGGGGGDFFFFFFFFFFFFFFFFFFFFFFFFFFFFFFFFFFFFFFFFFFFF
@M05620:37:000000000-D9766:1:1101:10799:9939 1:N:0:10
GAGGCTGCTTTGGCAGAAACTCATAGATTACTGCAACAGTTCCCCCTGGACCTGGAAAAGTTTCTTGCCTGGCTTACAGAAGCTGAAACAACTGCCAATGCTCCTACAGGATGCTACCCGTCAGGCAAGGCTCCTAGAAGACTCCCCGGGAGTACAAGAGCTGATGAAACACTAGCAAGTACGTCAGGCCTTTCCGCTTTAGCACTCTTGTGGCTCCCATTGAACCCTTCTCAGCATTTGTACTTGTAACT
+
A1AAAAFAFFFFG1BEFGGGGGHGHHHHHHHHHHFHGHGAGHHHHGGGGHHHHHGFGEEGBGHHHHFHHHHHHHHHHHHHHHHHHFDGHHHHHHHHHFHHHHHHFBBGHH0F1BG2GHHC////B0>0??GH0F1<B11<1B11B///>BC@<0111?0?0GHFHH1<FHH<G0<<FF0G11.<<..<<.CGHHHGGGGGHFFCGGFHHH00...0:.;C9FFGG9.;FGFGGGGGGGGGGEFGGB9///B
@M05620:37:000000000-D9766:1:1101:11217:9957 1:N:0:10
AGTGCCAGCTCTCAATCGCACAGGGGACCCAGGGCCTGGCCCCTCCATCCAGAAAACCTATGACCTCACCCGCTACCTGGAGCACCAACTCCGCAGCTTGGCTGGGACCTATGTGAGTATCCAGCGTAGGAATCTGGGAGTTGGGGAGGAGTGAGGAGTTGGGGAAAGACAGTCCTAACCGTGGAGGGTTCTGGTAAATGATGGGGTGAGGAGGGGCTCTTTGGCTCCCACCAGTCCCCCTGTCTGGTCTA
+
BCABCFFFCFFFGGGGGGGGGGHHGGGGGGHHGGGGGGHHHHGHGGHHHHHHHHHHHGHHHHHHHHHHHHHGGGGGHHHHHHHHHHHHGHHHGGGGGHHHGHHGGGHHGHHHHHHHHHHHHHHHHGGGGGHHHHHHHHHGGHHGGGGGGGGHHHHHHGHHHHGGGGHHHHHHHHHHHHHHGGGGGGGGDGGGGGFGGGGGGGGGGGFFFFFFFFFFFFFFFFHFFFFFFFFFFFFFFFFFFFFFHFFFFFF
@M05620:37:000000000-D9766:1:1101:7001:9964 1:N:0:10
AGTGCCAGCTCTCAATCGCACAGGGGGCCCAGGGCCAGGCCCCTCCATCCAGAAAGCCTATGACCCCACCCGCCACCTGGAGCACCAACGCCGCAGCTTGGCTGGGACCTATGTGAGTATCCAGCGTAGGAATCTGGGAGTTGGGGAGGAGTGAGGAGTTGGGGAAAGACAGTCCTAACCGTGGAGGGTTCTGGTAAATGATGGGGTGAGGAGGGGCTCTTTGGCTCCCACCAGTCCCCCTGTCTGGTCTA
+
A>>AAFFFBFFFDFGFFFGCG2G4BA2EEEAGAEEE1AABFEGDGGGFH1BBGHH3GFGF5@5GH21EEGG/>>>E11FH?BGEGHH/?/><@D?D/B1B/FGGG?CGDFFFEFFHHFDGHGDFFGCFCAGHGDGHHHGEGFGHGGEGADEGFBGHHDHHHGGGGGEGBGFGGGGGGFGGG9EGFFFBDFFFFF/FFFEFFFFFFFDBAFFFFFBBBBFFFFFFF/FFAFFDFAFFFFFFBFFFFFFFFB/
@M05620:37:000000000-D9766:1:1101:28189:9990 1:N:0:10
AGTGCCAGCTCTCAATAGCACAGGGGACCCAGGGCCTGGCCCCTCCATCCAGAAAACCTATGACCTCACCCGCTACCTGGAGCACCAACTCCGCAGCTTGGCTGGGACCTATGTGAGTATCCAGCGTAGGAATCTGGGAGTTGGGGAGGAGTGAGGAGTTGGGGAAAGACAGTCCTAACCGTGGAGGGTTCTGGTAAATGATGGGGTGAGGAGGGGCTCTTTGGCTCCCACCAGTCCCCCTGTCTGGTCTA
+
AAA@AFFFBFFFGGFGGFGFGGBG2E?EEGHHGGGEGAFHHGGHGGHHHHHHEHHFHGHGHHHHHHHHHHHGGGGGHHHG2BGHHHFEE3EGEGGGGFHHGHHEEEFHGHHHHHHHHHGHHHHGHGEGCDFHHHHHHHCFFHHHGGFGCEGHHHFHC.GHHGGGGGHHHHHHHHHHHHHHGDGGGGGG;FAFGGFGGGGGGGFFGGGFEFFFFDFFFDFFFFFFFFFFFFFFFFFFFFFDCEFFFFFFFFB
@M05620:37:000000000-D9766:1:1101:14985:10021 1:N:0:10
GAGGCTGCTTTGGAAGAAACTCATAGATTACTGCAACAGTTCCCCCTGGACCTGGAAAAGTTTCTTGCCTGGCTTACAGAAGCTGAAACAACTGCCAATGTTCCTACAGTATGGTACCCGTACTGAAAGGCTCCTAGAAGACCCCAAGGCAGCTAAACAGCTGACGAAACAATGGCACATAACCCAGTTAGCTCTCCTGTGGCTCCATTTTGCACCTACTCGACCAATGTCCTTCTTTCGGACATGCAAGG
+
BBBBBCFCFFFFGF5BFGGGGGHHHHBGHGHHHHHHGHHHHHHHHGGGGFHHHHGFBEFHBFGHHHGGHHHHHHHGHHHHHHHHHHGHHHHHHHHHG3B34BF@BBG3GBF4F24BGB31?E//44BBF0?FGG3B4333332??E//??0?/22>@@@2@FG22/?//<?/?110010>1111.<.11=000=00/=/=0<..<./0=:000<0=://;0..-;-.//00;0900000.9;D-0;0;C0.
@M05620:37:000000000-D9766:1:1101:10444:10028 1:N:0:10
AGTGCCAGCTCTCAATCGCACAGGGGACCCAGGGCCTGGCCCCTCCATCCAGAAAACCTATGACCTCACCCGCTACCTGGAGCACCAACTCCGCAGCTTGGCTGGGACCTATGTGAGTATCCAGCGTAGGAATCTGGGAGTTGGGGAGGAGTGAGGAGTTGGGGAAAGACAGTCCTAACCGTGGAGGGTTCTGGTAAATGATGGGGTGAGGAGGGGCTCTTTGGCTCCCACCAGTCCCCCTGTCTGGTCTA
+
AA3>ADFFBFFFGGGGFGGCGEHFGGAGGEHH2EF?AEHACG2AEGHHGFHHDFFFFGHHHHFHHHHHHHHEE/EGHHFHCGHHFHHEG3GGEE/EE3EFEBHGGGHHGGHHGHHHHGHHGHGHHGAD?FGHHEHGFFGFGFGFGCGGGGDGHHHFHGHHHECGGGHHFFCCGHHHGGCFGC9@DEGG;CAFFGFFFEFGGGGGGGDBFFFFFFBBBBFFBFFFFFFFFFFFFFFFFFFFBFFFFFF/BFF
@M05620:37:000000000-D9766:1:1101:7555:10036 1:N:0:10
GAGGCTGCTTTGGAAGAAACTCATAGATTACTGCAACAGTTCCCCCTGGACCTGGAAAAGTTTCTTGCCTGGCTTACAGAAGCTGAAACAACTGCCAATGCTCCTACAGGATGCTACCCGTAAGGAAAGGCTCCTAGAAGACTCCAAGGGAGTAAAAGAGCTGATGAAACAATGGCAAGTAAGTCAGGCATTTCCGCTTTAGCACTCTTGTGGATCCAATTGAACAATTCTCAGCATTTGTACTTGTAACT
+
AABABBFCFFFFGGGGGCGGGGGHGHHHHHHHHHHHFFHFGHHHHGGGHHHHHHGHHHHHHHHHHHHHHHHHHHHHHHHHHHHHHHHHHHHHHHHGHHHHGHHHHHHHHHHHHHHHHHHGEFGHHHHHHHHHHGHHHHHHHHHHHHHHGGHGGHGGHHGHHHHGHHHHHHHGHHHHHHGHHHHHHHHHHGHHHHHGGDGGHHH0GHHHHHGGGGGHHHHHHHHHHHHHGGGFGGFFGGGGFGGGGGGGGGB
@M05620:37:000000000-D9766:1:1101:20870:10041 1:N:0:10
GAGGCTGCTTTGGAAGAACCTCATAGATTACTGAAACAGTTCCCCCTTGACCTGGAAAAGTTTCTTGCCTGGCTTACAGAAGCTGAAACACCTGCCAATGCTCCTACAGAATGCTACCCGTAAGGAAAGGCTCCTAGAAGACTCCAAGGGAGTAAAAAAGCTGATGAAACAATGGCAAGTAAGTCAGGCATTTCCGCTTTAGCACTCTTGTGTATCCAATTGAACAATTCTCAGCATTTGTACTTTTAACG
+
>1AA1>B1BBB1F1BBAF1AFGHHHCGAFAABFA1A1F0DFDA1B0A0A1BBFFAB1100BBFDDDDB1AABCGG11BBDGC11B11B@B0BFGGCCGFF1B1B1BBB11B11@BFGBBE/>?0BBFB00?1B/B<BB1BBBB<<BBB///??<>2@1</<?1<<??<F1??1?G0>1.=<=>>>1><0.><==0<CA.<=00DHHGGFCH;;;:0;:;;:;:::;/0;0;090/;;CBB09;C900;00.
@M05620:37:000000000-D9766:1:1101:8518:10059 1:N:0:10
GAGGCTGCTTTGGAAGAAACTCATAGATTACTGCAACAGTTCCCCCTGGACCTGGAAAAGTTTCTTGCCTGGCTTACAGAAGCTGAAACAACTGCCAATGCTCCTACAGGATGCTACCCGTAAGGAAAGGCTCCTAGAAGACTCCAAGGGAGTAAAAGAGCTGATGAAACAATGGCAAGTAAGTCAGGCATTTCCGCTTTAGCACTCTTGTGGATCCAATTGAACAATTCTCAGCATTTGTACTTGTAACT
+
AA>AAAFBFFFDGCGGAGGGGFHFHHHHHGHHFHFFHHHGHHFHHGGGHGHFHGHFBDFHBGHHHFGGGHHEFFEFFGGHHHFHGFFFFFEGHHGHGHHHFGHHHHHGGFGHHHHFHHHE?E?GHHHHBBFHHGHGGHHHHHHFFGGGFECEBFGFH@FGFHGGHHHHG1C??FGFBFFGFGH=G<FFG.<>FGGEDEEEHGH0DGHHHGF;;C=GCGFGGHCHFHFG;;;00;9;CFFF9;;FC;C=BF0
@M05620:37:000000000-D9766:1:1101:22645:10071 1:N:0:10
AGCGCCAGCTCTCAATCGCACAGGGGACCCAGGGCCTGGCCCCTCCATCCAGAAAACCTATGACCTCACCCGCTACCTGGAGCACCAACTCCGCAGCTTGGCTGGGACCTATGTGAGTATCCAGCGTAGGAATCTGGGAGTTGGGGAGGAGTGAGGAGTTGGGGAAAGACAGTCCTAACCGTGGAGGGTTCTGGTAAATGATGGGGTGAGGAGGGGCTCTTTGGCTCCCACCAGTCCCCCTGTCTGGTCTA
+
AA1>A@ADAFFFGGGGBFGAECE0FEGGGEGH/AF/FFHCGHGHGGBGFHHHFHHHHGGHFHHHHGHHHHHGG/@EHFHHFBGFHHF>EHHHEGEGGHHEFHHGGFHGGHGHGHHGHFHFHHGHHGGFGFEHHHHHHE0FEGGHGG.CC?CGHDHH0E/GHHGGECHGEHFHHGHHGGGGGGGGGGGGFGGGGGGGGGGGGGGBF?B@FFFFFF@@@@FFFFEBFFFFFFFFFFFFFFFF?EFFFFFFFFB
@M05620:37:000000000-D9766:1:1101:11233:10075 1:N:0:10
GAGGCTGCTTTGGAAGAAACTCATAGATTACTGCAACAGTTCCCCCTGGACCTGGAAAAGTTTCTTGCCTGGCTTACAGAAGCTGAAACAACTGCCAATGCTCCTACAGGATGCTACCCGCAAGGAAATGCTCCTAGAAGACTCCAAGTCAGTAAAATAGCTGATGAAACAATGGCAAGTAAGCCAGGCATTTCCGCTTTAGCACTCTTGCGGATCCAATTGAACAATTCTCAGCATTTGTACTTGTAACT
+
A3ABBCFCFFFFGGGGGGGGGGGHHHGHHHHGHHFHFHHFHHHHHGGGHHHHHHHHHHGHGGHHHHHHHHHHHHHHHHHGHGHHHHHHHHHHHH3BFGGHHE3BFG33@31BEHB4F21?/>/>/0?33B343BGG43F?2B3FG2F2333322>@222F22@2@G2@GH0/111001/1?<G1>G<<G.1>11<<A..<00=DHBC0DG0----;G:0000;BF0B00=00C9B0;9FG9C0C00;0900
@M05620:37:000000000-D9766:1:1101:26805:10099 1:N:0:10
AGTGCCAGCTCTCAATCGAACAGGGGACCCAGGGCCTGGCCCCTCCAGCCAGAAAACCTGTGACCTCACCCGCTACCTGGAGCACCAACTACGCAGCTTGGCTGGGACCTATGACAGTATCCAGCGTAGGAATCTGGGAGTTGGGGAGGAGTGAGGAGCTGGGGAAAGAAAGTCCTAAACGTGGAGGGTTCTGGCAAATGATGGGGTGAGGAGGCGCTCTTTGGATCCCAACAGTCCCCATGTCTGGCCTA
+
AA>AAFF1>CFFGGGGFGE1FAGHGGG00EHHG0BE/BGHAHGHGGH1BEFG0FGHHGE0DFDGHHHHHHFGGGGGHHHHHHHHF/EGGFHHGE?/>BGFGHH///BF/BGHG21BB<F2222B0/?C/C1FG1F1?GHGGHHE/C.A-CC0<D0GHG.CG/ACGGHHH.;G:GCGHHBCEGE.9=C-CFGGGG0BFG0CC0BF.CF@FFFFFF---;BF/9//;BFFFB/A--;///A:9FFFF///;BF
@M05620:37:000000000-D9766:1:1101:14157:10102 1:N:0:10
GAGGCTGCTTTGGAAGAAACTCATAGATTACTGCAACAGTTCCCCCTGGACCTGGAAAAGTTTCTTGCCTGGCTTACAGAAGCTGAAACAACTGCCAATGCTCCTACAGGATGCTACCCGTAAGGAAAGGCTCCTAGAAGACTCCAAGGGAGTAAAAGAGCTGATGAAACAATGGCAAGTAAGTCAGGCATTTCCGCTTTAGCACTCTTGTGGATCCAATTGAACAATTCTCAGCATTTGTACTTGTAACT
+
AAABBCFCFFFFGGGGGGGGGGGHHHHHHHHHHHHGHHHBGHHHHGGGHHHHHGHHHHHHHHHHHHGHHHHHHHHHHHHHHHHHHHHHHHHHHHHHHHHHHHHHHHHHHHHHHHHHHHHGFFGHHHHHHHHHHGHHHFHHHGHHHHHHGGHGGHHHHHGHHHHHHHHHHHHHHHHHHHGHHHHHH1GHHGHHHHHGGGGGHHHFHHHHHHHGEFHHHHHHHHHHHHHHGGGGFGFBFGGFFGGGGFG9CFB
@M05620:37:000000000-D9766:1:1101:8307:10170 1:N:0:10
AGTGCCAGCTCTCAATCGCACAGGGGACCCAGGGCCTGGCCCCTCCATCCAGAAAACCTATGACCTCACCCGCTACCTGGAGCACCCACTCCGCAGCTTGGCTGGGACCTATGTGAGTATCCAGCGTAGGAATCTGGGCGTTGGGGAGGCGTGCGGAGTTGGGGACAGCCAGTCCTAACCGTGGCGGGTTCTGGTAAATGATGGGGTGAGGAGGGGCTCTTTGGCTCCCACCAGTCCCCCTGTCTGGTCTA
+
AA>AAFFFBFFFGAGGGGGFEEHGGG2EEGHHGGFGGGHHHHGHGGFHHFFHHBBGGGHHGHHHHEGHHHH@E>EGHHHHFHHHHH1?EHHHGGGGGHGGGHHGGGHHGHFHHHHHHHHHHHDHHGG/BDB2FHHHHH/>DDGGCF.<D.<CC.CG-AEHHFGGA-...;.:CFGG00FGGGGG-;BF@EFFFFFFBFFF/FFFFFFFEFE9DFFFFFFFFFFFFFFFFFFFFFFFFFFFFFFFFFFFFFF
@M05620:37:000000000-D9766:1:1101:9322:10237 1:N:0:10
AGTGCCAGCTCTCAATCGCACAGGGGACCCAGGGCCTGGCCCCTCCATCCAGAAAACCTATGACCTCACCCGCTACCTGGAGCACCAACTCCGCAGCTTGGCTGGGACCTATGTGAGTATCCAGCGTAGGAATCTGGGAGTTGGGGAGGAGTGAGGAGTTGGGGAAAGACAGTCCTAACCGTGGAGGGTTCTGGTAAATGATGGGGTGAGGAGGGGCTCTTTGGCTCCCACCAGTCCCCCTGTCTGGTCTA
+
AAA>AFFFBFFFGBGGGGGEEGHGGEEFGGHH2EEEGFHHHHGHGGHHHHHHHHHGGGHHHGFHHGHHHHHFE>EEHFHGBFHHHH1?EGHHGGGGEHHHGHHGGGHHGHBHHHHFHHHHHHHHHGF/BDGHHHHHHH<FEHHHGGGGGFEGG0DG<EGHHHGGE.:GHHFGGHHHHHHHGGGG.CFGEGGGGGCBFFGGGGGGGGFFFFFBFFFFFFFFFFFFFFFFFFFFFFFFFFFFFFFFFFFFFFF
@M05620:37:000000000-D9766:1:1101:13040:10247 1:N:0:10
AGTGCCAGCTCTCAATCGCACAGGGGACCCAGGGCCTGGCCCCTCCATCCAGAAAACCTATGACCTCACCCGCTACCTGGAGCACCAACTCCGCAGCTTGGCTGGGACCTATGTGAGTATCCAGCGTAGGAATCTGGGAGTTGGGGAGGAGTGAGGAGTTGGGGAAAGACAGTCCTAACCGTGGAGGGTTCTGGTAAATGATGGGGTGAGGAGGGGCTCTTTGGCTCCCACCAGTCCCCCTGTCTGGTCTA
+
AA>AAFFFBFFFGFGGGGGGCCHHAEEEAEGH2AEEFCGHGGGHGGFF5FHF3FGGHAGHFGFHHGHHHHGGG>EFHFGFBBGGHEF1EEGHGGGG@G3GEHGGGGHHGBGGHDGHHGGHHHGGHGGD?EGHHHHFGECEGHHHGGFGG?CFGDGGGFGFHH<CCDHGFHHHHFCHHGHHGDGG9EGGCAGGGG;CFFBFFBFGGGABEFFFFFFFFFFFFFBFFFFEFFA.AFFFBBF.BFFFFFFBBFB
@M05620:37:000000000-D9766:1:1101:15230:10256 1:N:0:10
GAGGCTGCTTTGGAAGAAACTCATAGATTACTGCAACAGTTCCCCCTGGACCTGGAAAAGTTTCTTGCCTGGCTTACAGAAGCTGAAACAACTGCCAATGCTCCTACAGGATGCTACCCGTAAGGAAAGGCTCCTAGAAGACTCCAAGGGAGTAAAAGAGCTGATGAAACAATGGCAAGTAAGTCAGGCATTTCCGCTTTAGCACTCTTGTGGATCCAATTGAACAATTCTCAGCATTTGTACTTGTAACT
+
AAABBAFBFFFFGGGGGGGGDGHHGHFHHHGHHHDGHHGAGHHHHGAFGHHFECGHHHHGFHBHFFGHHHHHHHGHHHHHHHHHHHHHHHHHHHHHHHHHHHHHHHHHHHHGHHHHHHHEEFEHHFHHHGHGHGHHHGHHHHHHHGHHGGHGEHHHHHGHHHHHHHHHHHHFHHHHHHGFHHHGHDGHHHHHHHHGGGGGGHGHHHHHHHHCAGGHHHHHHHGHHGHGGGGFGGGGGGGF;FFGGFGGFGB
@M05620:37:000000000-D9766:1:1101:11801:10272 1:N:0:10
AGTGCCGCTCTCCATCGCACAGGGGACCCAGGGCCTGGCCCCTCCATCCAGAAAACCTATGACCTCACCCGCTACCTGGAGCACCAACTCCGCCGCTTGGCTGGGACCTATGTGAGTATCCAGCGTAGGAATCTGGGAGTTGGGGAGGAGTGAGGAGTTGGGGAAAGACAGTCCTAACCGTGGAGGGATCTGGTAAATGATGGGGTGAGGAGGGGCTCTTTGGCTCCCACCAGTCCCCCTGTCTGGTCTAT
+
AAAABFBBDBAF4FG52AFE2GAFEAEGEHHGGFE2A2FEGGCAEHGFAGGHHB2GFGBDG5FHDBBGHHC//>@GEGH1B1?1FGHGFGH////</?FD0B?CEHHGGFFFGHFHGBG2GGFGC/C><?GGFFGHHGGGCFGGGGC@D</<DDH0:/C0GGGFGHGFGGGGFB0BFGG@;CB..EB.9.99//;;F:BB:/B.D.-9AFFDFBBB;?/FFBB/FFFFFFFFF//BFFF-./9//9/99/9
@M05620:37:000000000-D9766:1:1101:25182:10275 1:N:0:10
GCGGCTGCTTTGGCAGAAACTCATAGATTACTGCCACAGTTCCCCCTGGACCTGGAACAGTTTCTTGCCTGGCTTCCAGACGCTGCCACAACTGCCAATGCTCCTCCAGGATGCTACCCGTCAGGACAGGCTCCTCGAAGCCTCCAAGGGCGTACCAGAGCTGATGACACACTGGCAAGTCCGTCCGGCCTTTCCGCTTTAGCACTCTTGTGGCTCCCATTGCACCCTTCTCAGCATTTGTCCTTGTCCCT
+
>1>1>11>BDDDG1FAE0A0BB1D3F1DFEFH2B01B0B1DFGHHGEF/0BAGFE0F10BDDFFFDAFGHH/FBB0BGF1/>EEE/01B0>/101B11BFG2FFF0>FHHEHGGHHHHHGFEEGB1/0FGGHHGHHG/0?/@1<F01@FC/<C-->1FCHGHH1<GHB0GC<GHFGGHGHGFCHH?C-A-CFFGGGFFGEGGGGGGGGGGGGC.;CEEFGFF/;FB-;FFFFFFFFFFFFF/;FFFF//;F
@M05620:37:000000000-D9766:1:1101:7674:10280 1:N:0:10
AGTGCCAGCTCTCAATCGCACAGGGGACCCAGGGCCTGGCCCCTCCATCCAGAAAACCTATGACCTCACCCGCTACCTGGAGCACCACCTCCGCAGCTTGGCTGGGACCTATGTGAGTATCCAGCGTAGGAATCTGGGAGTTGGGGAGGAGTGAGGAGTTGGGGAAAGACAGTCCTAACCGTGGAGGGTTCTGGTAAATGATGGGGTGAGGAGGGGCTCTTTGGCTCCCACCAGTCCCCCTGTCTGGTCTA
+
>A>3AFFFBFFFGGGGGGGCGCGHGGGFGGHH2EFGGGHHHHGHGGFGHHHHHGHHHGHHHHHHHHGFHHHGGGFGHHHHEGHFHHH1FHHHGGGGGHHHEHHE/?GHGFHHGHHHHH??F3DGHG/<B/FHHHHHHGHG<0GHGGGGGD<CHHHHG?<GHHGGGGEHHHHHHHHHHHHGACEGGGGG;AFFGG09FGGGGFGGGFFFFFFFFFF;D@EFFFFFFFFEFFFFFFFFBBEDFFFFFF/;9/;
@M05620:37:000000000-D9766:1:1101:7484:10293 1:N:0:10
AGTGCCAGCTCTCAATCGCACAGGGGACCCAGGGCCTGGCCCCTCCATCCAGAAAACCTATGACCTCACCCGCTACCTGGAGCACCAACTCCGCAGCTTGGCTGGGACCTATGTGAGTATCCAGCGTAGGAATCTGGGGGTTGGGGAGGAGTGAGGAGTTGGGGAAAGACAGTCCTAACCGTGGAGGGTTCTGGTAAATGATGGGGTGAGGAGGGGCTCTTTGGCTCCCACCAGTCCCCCTGTCTGGTCTA
+
AA>ABFFFBFFFGGGGFFACFEGDFGGGGGFDBEGFDFHHHHGHGGFEHFFHHFFHHGFFGHGHHHHGHHHGG?EGHHHHHHHHHHHHGHFHEEEFGCFGFHHFECHFGFHHHHHHFGHGHHGFHGBE/?FGCFHHGH/<>AFCGG.<C.<<F0CHCAGFHHGGEFGG////:C0FGG/F?CEDA:AC=AFFFF9FFFBBFFFFFFFFFAFFDFFFF@EFFFFFFBFFFFFFFFFFFFFFFFFFFBFFF/;
@M05620:37:000000000-D9766:1:1101:9459:10295 1:N:0:10
GAGGCTGCTTTGGAAGAGCACACGTCTGAACTCCAGTCACATTACTCGATCTCGTATGCCGTCTTCTGCTTGCAAAAACAAAACTATCACGACCTTAAGAATCTCATTGCTCTATGAGGGAGGAGAGCAATTAAAAAACAACTACTCTACCCACTACTCCTACTTCCTGTCTCAGTCATACCAACCACAGGAAAATAGAATGACCCGTCCACCAAAGCGGACACGAGGGTGGGACAGAATGAATACTGGCC
+
A3AB>AFBFBD@G4BBFBBABABABB4B5FBD5B33DBB55FFADDAA2BBBDBABBGDBEEEGG5DFADDGA3552B1BB11135544@11//1333443334444443434344433?//<?////332B3333?/////22222222201/0<011<1111111>1<11111111<1101>........///0000000;0//-....0....//.---9..----..--....////////////..
@M05620:37:000000000-D9766:1:1101:23839:10303 1:N:0:10
GAGGCTGCTTTGGAAGAACCTCATAGATTACTGCAACAGTTCCCCCTGGACCTGGAAAAGTTTCTTGCCTGGCTTACAGAAGCTGAAACACCTGCCAATGCTCCTACCGGATGCTACACGTCAGGACAGGCTCCTAGACGCCTCCAAAGGAGTACAAGTGATGCTGACACACTGGCAAGTCCATCCGGCCTTTCCGCTTTAGCACTCTTGTAGCACCCATTGCACCATTCTCCGCATTTGTCCTTGTACCT
+
AAABBBFAFFFFGGGGGG4GGGHHHHHFGHHHHFGHGHGFGHHHHGG2FFHHHGHHHHHHHHHHHHHHHHGHHHHHHHHHHHHHHFGHHGHGHHHHHHHH34333B31>//1>23B??2/?///2B?BF//F0/22B?3?//0?/@<2@2@/@2?FGH1?<DGG1??FGGFC<<<><1F11>110<.<-<CG0:;.:.DF000;:0/;C090;009;9.C9;009/.0;;F00.9;..0;;/;;B//;9/B
@M05620:37:000000000-D9766:1:1101:8605:10303 1:N:0:10
AGCGCCCGCTCTCCATCGCACAGGGTACCCACGGCCTGGCCCCTCCATCCAGCAAACCTATGACCTCACCCGCTCCCTGGAGCACCCACTCCGCAGCTTGGCTGGGACCTATGTGCGTATCCCGCGTAGGACTCTGTGCGTTGTGGCTGCGTGCGGAGTTGGGGACCGACCGTCCTAACCTTGGCGTGTTCTGGTAAATGATGGGGTGCGGAGGGGCTCTTTGGCTCCCCCCAGTCCCCCTGTCTGGTCTA
+
>>11>A1>>DDAG0FE1F?AAAFGF00BEG10/AAE/BGGHCE/EE0FEG1B00B1BF0@BB2DGDF1BFG>>//?FBB?00B?FH//?FFCEGGC/G1B?FGGCCHHCH1<<FD2/?/?0G1/>/<>-.11<F11<=0.<<-..<..;.:;.:-A-;9CF/AA.;9--;;-9;AA/:-://///9-9;;B/BBF//9;//;;BFBA------9-99-AB9BFFFFFEF-:9-9BFFFEB@FBBBFFFBFB
@M05620:37:000000000-D9766:1:1101:15107:10306 1:N:0:10
GAGGCTGCTTTGGAAGAAACTCATAGATTACTGCAACAGTTCCCCCTGGACCTGGAAAAGTTTCTTGCCTGGCTTACAGAAGCTGAAACAACTGCCAATGCTCCTACAGGATGCTACCCGTAAGGAAAGGCTCCTAGAAGACTCCAAGGGAGTAAAAGAGCTGATGAAACAATGGCAAGTAAGTCAGGCATTTCCGCTTTAGCACTCTTGTGGATCCAATTGAACAATTCTCAGCATTTGTACTTGTAACT
+
A3AABB@BFFFFGGGGGFGFGGDFBGFHHHHGFHHCGHHEHHHHHGFFHFHGGHHHHHGHFHHHHFHHHGHHHCAGHHHHHHHHHHGHHGHHHHHHHGHHHHHHHHHHHFFHFFHHHHHEEEGHHGHHFFGHHGHBG3GGFHHFGEHHGGHGGHFGGFFGCGFGHHHHHFFHGGHGHGEF<FGFHGGHHFGHFHHGGGGGHFHFHHHHHHFCCC;CHHFGHFBHHFG:FFGGFCFFFGGGBFFGFFF9CFB
@M05620:37:000000000-D9766:1:1101:24064:10309 1:N:0:10
AGTGCCAGCTCTCAATCGCACAGGGGACCCAGGGCCTGGCCCCTCCATCCAGAAAACCTATGACCTCACCCGCTACCTGGAGCACCAACTCCGCAGCTTGGCTGGGACCTATGTGAGTATCCAGCGTAGGAATCTGGGAGTTGGGGAGGAGTGAGGAGTTGGGGAAAGACAGTCCTAACCGTGGAGGGTTCTGGTAAATGATGGGGTGAGGAGGGGCTCTTTGGCTCCCACCAGTCCCCCTGTCTGGTCTA
+
AABBBFFFBFFFGGGGGAFFEGHGDEGGGGHHGGGG2AGHHHGHGGHGHHHHBG3GHGHEHHBGHHFHHHHGGGGFHHHFHHHGHHFHGEFHGG@EGFGHGHHF?FHGGHGHHHHHHGHHHHHHHGDFDGHHHGHHHHHGGHHHGGGGGGGHHHHHHDHHHHGGGGHHHHHHHHHHHHHHGGGGGGGGAFFGGGGGGGGGGGGGGGFFFFFFFFFFFFFFFFFEFFFFFFFFFFFFFFFFFFFFFFF9;BF
@M05620:37:000000000-D9766:1:1101:9374:10323 1:N:0:10
GAGGCTGCTTTGGAAGAAACTCATAGATTACTGCAACAGTTCCCCCTGGACCTGGAAAAGTTTCTTGCCTGGCTTACAGAAGCTGAAACAACTGCCAATGCTCCTACAGGATGCTACCCGTAAGGAAAGGCTCCTAGAAGACTCCAAGGGAGTAAAAGAGCTGATGAAACAATGGCAAGTAAGTCAGGCATTTCCGCTTTAGCACTCTTGTGGATCCAATTGAACAATTCTCAGCATTTGTACTTGTAACT
+
ABAAAAFBFFFFGFGGFGFGGGHHHHHHHGHHHHCFHHHHHGDGHGGFGFGHHGGFFBGGBGHHHHHGGHHHHHHEFHHHHHHHHFFHHHFHHHHHGHHHFFHHHHHGHFHHHGHHHHHE?EEHHHHHGFGHHGHGGGHHHGHHGHHHGDEGDFHFFFFFCGHGHHHHHFHGFGGGFFFGFGHFGDGGHAF<FHHEGGGGHHH0<CFHHFFCCC;GGHGHHHHHHHHHFCB0BFBCFGGF9C;F;;CCFF;
@M05620:37:000000000-D9766:1:1101:2717:10354 1:N:0:10
AGTGCCAGCTCTCAATCGCACAGGGGACCCAGGGCCGGGCCCCTCCATCCAGAAAACCTATGACCTCACCCGCTACCTGGAGCACCAACTCCGCAGCTTGGCTGGGACCTATGTGAGTATCCAGCGTAGGAATCTGGGAGTTGGGGAGGAGTGAGGAGTTGGGGAAAGACAGTCCTAACCGTGGAGGGTTCTGGTAAATGATGGGGTGAGGAGGGGCTCTTTGGCTCCCACCAGTCCCCCTGTCTGGTCTA
+
ABABBFFFCFFFGGGGGGFGGGFHGCEE2AFGAAAE2AA0AEAGFGFGHGFGGCHHFGFH5EDEEFGHHHHGG@EEGHD12FHAFHHAEF3B/E?E@GHHGHHGDGHHGHBGHHGHGHHHFHHHHGD/>/1?CG1GHH0<CFGHGG.<-.<CC0CF0.;GFBFGGDEF/FFGFGGGGGBAFEGA.CGG9CGGFFFBBFFFFFFEFFDFFFFF?DFFFFEFFFFFFFFEFFFFFFFFFFFFFEFFFFFBBFF
@M05620:37:000000000-D9766:1:1101:24314:10373 1:N:0:10
GAGGCTGCTTTGGAAGAAACTCATAGATTACTGCAACAGTTCCCCCTGGACCTGGAAAAGTTTCTTGCCTGGCTTACAGAAGCTGAAACAACTGCCAATGCTCCTACAGGATGCTACCCGTAAGGAAAGGCTCCTAGAAGACTCCAAGGGAGTAAAAGAGCTGATGAAACAATGGCAAGTAAGTCAGGCATTTCCGCTTTAGCACTCTTGTGGATCCAATTGAACAATTCTCAGCATTTGTACTTGTAACT
+
ABBBBBFBFFFFGGGGGGGGGGHGHHHHHHHHHHHHHGHFHHHHHGGGHHHHHHHGHHHHFHHHHHHHHHHHHHHHHHHHHHHHHHGHHHGHHHHHHHHHCGHHHHHGHFHHHHHHHHHGFFGGHHHHGGHHHGHHHHHHHHHHHHHHGGGGGHHGHGGHHHHHHHHHGHGHHFHHGHFHGHHGHGHHHEGHHHHGGGGGHHHHHHHHHHHHGHGHHHHHHHHHHHHHGGGGGGGGGGGGFFFGFFGFGG;
@M05620:37:000000000-D9766:1:1101:9683:10395 1:N:0:10
AGTGCCAGCTCTCAATCGCACAGGGGACCCAGGGCCTGGCCCCTCCATCCAGAAAACCTATGACCTCACCCGCTACCTGGAGCACCAACTCCGCAGCTTGGCTGGGACCTATGTGAGTATCCAGCGTAGGAATCTGGGAGTTGGGGAGGAGTGAGGAGTTGGGGAAAGACAGTCCTAACCGTGGAGGGTTCTGGTAAATGATGGGGTGAGGAGGGGCTCTTTGGCTCCCACCAGTCCCCCTGTCTGGTCTA
+
AABBBFFFBFFFGFGGGFCGGGHHDAEGGGHHGGGGGFHHHHGHGGGGHHGGHFHHHGHGHHHHHGFHHHHGGGCEHGHFCGGEGHFHGGHHGGGGGHHHGHHFGGHHGHHHHHHHHHHHHHHHHGEGGGHGHHHHHHGGGHHHGGGGGGGHHHHHHGHHHHGGGGGHHHHHHHHHHHHHG;CFGGGG::FGGGCFGGGGFFGGGGFFEFFFFFFFFDFFFFFFFFFFFFFFFFFFFFFFFFFFFFF/BFF
@M05620:37:000000000-D9766:1:1101:9186:10402 1:N:0:10
AGTGCCAGCTCTCAATCGCACAGGGGACCCAGGGCCTGGCCCCTCCATCCAGAAAACCTATGACCTCACCCGCTACCTGGAGCACCAACTCCGCAGCTTGGCTGGGACCTATGTGAGTATCCAGCGTAGGAATCTGGGAGTTGGGGAGGAGTGAGGAGTTGGGGAAAGACAGTCCTAACCGTGGAGGGTTCTGGTAAATGATGGGGTGAGGAGGGGCTCTTTGGCTCCCACCAGTCCCCCTGTCTGGTCTA
+
>A>AAFFFAFFFFGGGGGGGCCFGFGGFFGGHGGGGFDHGFFEGEGHHFHHF3B3FEGHHHGEGHHGHHHGGGEGGFBGHHHHHFHHHGFHHGGGGFCGHGHHGEGHHGFHHFGHHEGHHHHHHHGDFGDGHHHHHHHHGGHHGCGF?GAEHHHHHHGGFHHGGGGHGHHHGCGHHFFFHGGGGGFGGCFGBFGCCFFGGGGGGGGFFFFFFFD=D-@FFFFFFFFFFFFFFFFFFFFFFFFFFFFBFFFB
@M05620:37:000000000-D9766:1:1101:12182:10412 1:N:0:10
GAGGCTGCTTTGGAAGAAACTCATAGATTACTGCAACAGTTCCCCCTGGACCTGGAAAAGTTTCTTGCCTGGCTTACAGAAGCTGAAACAACTGCCAATGCTCCTACAGGATGCTACCCGTAAGGAAAGGCTCCTAGAAGACTCCAAGGGAGTAAAAGAGCTGATGAAACAATGGCAAGTAAGTCAGGCATTTCCGCTTTAGCACTCTTGTGGATCCAATTGAACAATTCTCAGCATTTGTACTTGTAACT
+
>11>AA@AFFFFCFGCAFGGGGFGFFGFGDGGHHE1FGGBGHHHHGGGHBGHHHGHHHEHHHHHHHHHHHHHHHFGHHHFHGHHHHGGGFFHHHGHFBGHHHHHHHHHHHHHHHHHHHHE?EGGG1FHGHHHHGHGH1FGFGHHHBGHGGFFEHGGFFFHHHHGHHHFDGHHHHHHHHGHHHHGHHHHHHHHHHHGGGGGHHHFHHFHHHFHGGHHHHHHHH0GH0GGFFGFFFFFFGGGFGFFGFG0CFF
@M05620:37:000000000-D9766:1:1101:22703:10461 1:N:0:10
GAGGCTGCTTTGGAAGAAACTCCTAGATTACTGCAACCGTTCCCCCGGAACCTGGAAGCGTTTCTTGCCTGGCTTACAGAAGCTTAAACCACTGCCACTGCTCCTACAGGATGCCACCCGTAAGGCAACGCTCCTAGCAGCCTCCTAGGGAGTACCAGGCCTGATGAAACAATGTCAAGTCAGTCAGGCATTTCTGCTTTAGCATTCATGTGGATCCAATTGTACAATTCTCAGCATTTGTCCTTGTCCCT
+
AAAAAAFAFFFFGGGGG1BGBF1F11BF3DGHGHH1F00ABBG1BE/E/AABGF0BA0/A/EEBGGE1FHHHHC>BGHHF1CGB1B1GH0?FH@FG@BFHHDG1BBF1B0F1F011BF////CGFF00///?<<<11@F@0<?<F01?0F0<.01F1G..>1>00=000<<.000=000=000<::0:C.0;G00=00:000;000;0900000=0C000;C00000;F;C0F0/0009000;9;CB////
@M05620:37:000000000-D9766:1:1101:16188:10499 1:N:0:10
GAGGCTGCTTTGGAAGAAACTCATAGATTACTGCAACAGTTCCCCCTGGACCTGGAAAAGTTTCTTGCCTGGCTTACAGAAGCTGAAACAACTGCCAATGCTCCTACAGGATGCTACCCGTAAGGAAAGGCTCCTAGAAGACTCCAAGGGAGTAAAAGAGCTGATGAAACAATGGCAAGTAAGTCAGGCATTTCCGCTTTAGCACTCTTGTGTATCCAATTGAACAATTCTCAGCATTTGTACTTGTAACT
+
BBBBBBFBFFFFGGFFFGBFGGHHHHHHHHHGHHFHGHHHHHHHHGGGFFFHHHGFBEFHFGHHHHHGGHHHHHHFGHHHHHHHGFGHHHBGFHHGEHCEBBBBGGCE@31B32FFHFH/?>/0?B?B?0?FEFHF4FGGCBBBBFGB/AFGAFDB>@F@FG<@GF@FG<???<GC0?CD>F1>1><><.>>1=GDEG.==DHHHEGF0:0;;;0<GGHHHC0;GFH;CCG;9;:;CFGE9C;C90;;9F0
@M05620:37:000000000-D9766:1:1101:27278:10499 1:N:0:10
GCTGCTGCTTTTGAATCAACTCCTAGATTCCTGCCCCCGTTCCCCCTGTCCCTGTAACCGTTTCTTGCCTGGCTTCCAGAAGCTTCAACCACTGCCCATGCTCCTCCAGGATGCTACCCGTAAGGCCAGGCTCCTCGCAGCCTCCCAGGGCGTACCAGAGCTGCTGAAACAATGGCAAGTCCGTCCGGCATTTCCGCTTTAGCACTCTTGTGGATCCCATTGCACCATTCTCAGCATTTGTACTTGTCACT
+
1>>>>@1BCF@BB1A3B1ABBFB1BABFGEFHGFHAF0A0BBGHHG/BBBBBBBADDDGFBEBF2D1BFGHEHHABFGG1BBGBB@B1BGGGB1BFF1BFG1EHH0BFGHHGHHHHHHHGG/EHHB/GHGFGHGHFFC/E<GHHHGHHGG?CCCCFGHFGHHHFHHH0DHH.DGFHHHGHF0AGH.ACGCCGGGGGGBBFGGGGGGFFFFBFG0CFG/CFGGBBF/:BFFFFBFFFFFFFF/BFFFF/BFF
@M05620:37:000000000-D9766:1:1101:2568:10538 1:N:0:10
GAGGCTGCTTTGGAAGAACCTCATAGATTACTGCAACAGTTCCCCCTGGACCTGGAAAAGTTTCTTGCCTGGCTTACAGAAGCTGAAACAACTGCCAATGTTACATGAGCATGCTGAGGGTCAGAACGGACTCTTCGAGGACTATTCGGCAGATCCGGTCCTCACGACACCCCTTCAGGTTTGTCAGATCACTCTGCCTTAGCATCCATGTGCCTACAATAGTCCAACTCTCAAAAGGTGCTGTTTAAACC
+
?AAAAACAFFDFBGGGGGBAGGFHHHCHHHGGHHHHFGHFHHHFHGEFHEGFHAGAFGFFGHHHBHFHHHHHHHFHHFHHHHHHHHHHHHHHGHHHGFHF@2221B2@1B1B1BB110///00011B/?>/<B111/?0<>G00B220B////<<10/<</??1/?.<--..-<.C00<<0=.<00=0</0/0;;000<000<0;0/009;0000;//;;009;09;//90009C09.9:0900;00/:F/
@M05620:37:000000000-D9766:1:1101:13687:10555 1:N:0:10
AGTGCCAGCTCTCAATCGCACAGGGGACCCAGGGCCTGGCCCCTCCATCCAGAAAACCTATGACCTCACCCGCTACCTGGAGCACCAACTCCGCAGCTTGGCTGGGACCTATGTGAGTATCCAGCGTAGGAATCTGGGAGTTGGGGAGGAGTGAGGAGTTGGGGAAAGACAATCCTAACCGTGGAGGGTTCTGGTAAATGATGGGGTGAGGAGGGGCTCTTTGGCTCCCACCAGTCCCCCTGTCTGGTCTA
+
ABAAAFFFBFFFGGGGGGGGGGHGGGGGGGHHDGGGGGGHHHGHGGHHHHHHHHHHHGGHHHHHHHHHHHHGGEEGHEHHFGHHHHHHGHHHGGGGGHHHGHHGGGHHGHHHHHHHHHHHHHHHHGGGGGHHHHHHHHHGGHHGGGGGGGGHHGHHHGHHHHGGFGHHHGGFHHHHGHHHGGGGGGGGGGGGGGGGGGGFFFGGGGFFFFFFFFFFFFFFFFFFFFFFFFFFFFFFFFFFFFFFFFFFFFF
@M05620:37:000000000-D9766:1:1101:9927:10582 1:N:0:10
AGTGCCAGCTCTCAATCGCACAGGGGACCCAGGGCCTGGCCCCTCCATCCAGAAAACCTATGACCTCACCCGCTACCTGGAGCACCCACTCCGCAGCTTGGCTGGGACCTATGTGAGTATCCAGCGTAGGAATCTGGGAGTTGGGGAGGAGTGAGGAGTTGGGGAAAGACAGTCCTAACCGTGGAGGGTTCTGGTAAATGATGGGGTGAGGAGGGGCTCTTTGGCTCCCACCAGTCCCCCTGTCTGGTCTA
+
>A3>>FFFBFFFGGGGGGGAECHAFGEGGGHH2FFGAFHGHHGHGGHHHGHHGHHHHGHHGHFHHGHHHHHGG/EEHHFH2BGHHH11?GHHDDC?EFGFEHHGGGHHGHGHHHHHHHHGHHHHHGGGGGHHHHHHHHFFGHHFGGEGGGGFHFHFFGHHHHGGGGHGHFHHHHHHHHHGGGGGGGGGFGGGGGFGGGGGGGGGGFDBFFFFFFBBB?FFFFFFFFFFFFFFFFFFFFFFBFFFFFFFFFB
@M05620:37:000000000-D9766:1:1101:24461:10635 1:N:0:10
AGTGCCAGCTCTCAATCGCACAGGGGACCCAGGGCCTGGCCCCTCCATCCAGAAAACCTATGACCTCACCCGCTACCTGGAGCACCAACTCCGCAGCTTGGCTGGGACCTATGTGAGTATCCAGCGTAGGAATCTGGGAGTTGGGGAGGAGTGAGGAGTTGGGGAAAGACAGTCCTAACCGTGGAGGGTTCTGGTAAATGATGGGGTGAGGAGGGGCTCTTTGGCTCCCACCAGTCCCCCTGTCTGGTCTA
+
>A3>AFFFBFFFGGGGGGCCGCGCFCEEFEFHFEGGGGHHHHGHGGHGEFHHHHGCEFHHGGFHHFGHHHHCE>EGHHHHBFHHGHFGFHFGEGFGFHGHGHHGGGHHGHHHGHHHHHHHHHHHHGEDGGHHHHHHHHCFGHHHGGEGGDEHHDGHFDHHHHGGGGHHFHHHHHHHHHHHGEEGGGGGCFFGGGFGGGGGGGGGGGFFFFFFFFFFFAFFFFFFFFFFFFFFFFFFFFFFAFFFFFFFB99
@M05620:37:000000000-D9766:1:1101:10735:10636 1:N:0:10
ACCACACCTTCTACAATGAGCTGCGTGTGGCTCCCGAGGAGCACCCCGTGCTGCTGACCGAGGCCCCCCTGAACCCCAAGGCCAACCGCGACATCATCTGCTAGCCGCCTGCCCCCTTCCCGGCTCCCCTGACCGGCGCCCACCCTCACGGCCTCCCGCAGCTGCCGCCTTTCGCAGTAGTCCTCTCTCTTACCGTATTCTCCTGTACTATCTTGCATGCCCTAGATCGCAAGAGGAAATCTCCGAACTCT
+
AAA?A1AAFFFFGFA1FGGBGFFHGEGEC?FFGGGGFGGG/GHHHGGEEEEGHGGFHHHGCE?EEGGGGGC0EHHGGG/FAFHHEFEEGGG/>/11?221111?<??////0<.>-->0F0<---...</://;--;-;A?....9=C9.9--9;-9--9-;9/;------/9;-9-;////;//;BB////;9-9--;;//9//////;///9////;//99-F/;;--9---9-9-/;/9//-99-;B/
@M05620:37:000000000-D9766:1:1101:12963:10643 1:N:0:10
GAGGCTGCTTTGGAAGAAACTCATAGATTACTGCAACAGTTCCCCCTGGACCTGGAAAAGTTTCTTGCCTGGCTTACAGAAGCTGAAACAACTGCCCCTGCTCCTACAGGATGCTACCCGTAAGGAAAGACTCCTCGCAGACTCCAAGGGAGTAAAAAAGATGATGAAACAATGGCAAGTAAGTCAGGCATTTCCGCTTTAGCACTCTTGTGGATCAAATTGCACCATTCTCAGCATTTGTACTTGTCACT
+
CABCCDFCFFFFGGGGGGGGGGHHHHHHHHHHHHHHHHHHHHHHHGGGHHHHHHHHHHHHHHHHHHHHHHHHHHHHHHHHHHHHHHHHHHHHHHHH11BF?BFG@3BFF31B@F3B320//>/BB333B3233?32?/>/B0CF22@2/<??/22221/?/1111=<1>FCC111>F1F110<0=0=/<.CDGH0CE.CFF0<0CHHFFBG0.0=:.;:F090;0/;CF0BBGF0BBFFF9B0;;000;;0
@M05620:37:000000000-D9766:1:1101:18485:10658 1:N:0:10
GAGGCTGCTTTGGAAGAAACTCATAGATTACTGCAACAGTTCCCCCTGGACCTGGAAAAGTTTCTTGCCTGGCTTACAGAAGCTGAAACAACTGCCAATGCTCCTACAGGATGCTACCCGTAAGGAAAGGCTCCTAGAAGACTCCAAGGGAGTAAAAGAGCTGATGAAACAATGGCAAGTAAGTCAGGCATTTCCGCTTTAGCACTCTTGTGGATCCAATTGAACAATTCTCAGCATTTGTACTTGTAACT
+
BBBCBCFCFFFFGFGGGGGGGGHHHHHHHHHHHHFFFHHHHHHHHGGGHHHHHHGGFGHHGHHHHHHHGHHHHHHGHHHHHHGHHGHHHH1FHHHHHHHHHG3BFBE33BFC3EGHH2B?/>?GE3GE0B??GFEFGGHFHGGFHCCD/AGG<=FDD>=GHFFGHGGFFHHHFHFFGGFD<F=<<<1<>.1FGFFGG?.C00DFGF/GHC:::0::CHHFHHCGBCG:;9F0;FEGFGGGFGEFGFFFGG9
@M05620:37:000000000-D9766:1:1101:23031:10681 1:N:0:10
AGTGCCAGCTCTCAATCGCACAGGGGACCCAGGGCCTGGCCCCTCCATCCAGAAAACCTATGACCTCACCCGCTACCTGGAGCACCAACTCCGCAGCTTGGCTGGGACCTATGTGAGTATCCAGCGTAGGAATCTGGGAGTTGGGGAGGAGTGAGGAGTTGGGGAAAGACAGTCCTAACCGTGGAGGGTTCTGGTAAATGATGGGGTGAGGAGGGGCTCTTTGGCTCCCACCAGTCCCCCTGTCTGGTCTA
+
BCABBFFFCFFFGGGGGGGGGGHGGGGGGGHHGGGGGGHHHHGHGGFHHHHHHFHHHGHHHHHHHHHHHHHGGEGGHHHHHHHHHHHHGHHHGGGGGHHHGHHGGGHHGHHHHHHHHHHHHHHHHGGGGGHHHHHHHHGGGHHHGGGGGGGHHHHHHGHHHHGGGGHHHHHHHHHHHHHHGGGGGGGGGGGGGGGGGGGGGGGGGGFFFFFFFFFFFFFFFFFFFFFFFFFFFFFFFFFFFFFFFFFFFFF
@M05620:37:000000000-D9766:1:1101:12757:10683 1:N:0:10
AGTGCCAGCTCTCAATCGCACAGGGGACCCAGGGCCTGGCCCCTCCATCCAGAAAACCTATGACCTCACCCGCTACCTGGAGCACCAACTCCGCAGCTTGGCTGGGACCTATGTGAGTATCCAGCGTAGGAATCTGGGAGTTGGGGAGGAGTGAGGAGTTGGGGAAAGACAGTCCTAACCGTGGAGGGTTCTGGTAAATGATGGGGTGAGGAGGGGCTCTTTGGCTCCCACCAGTCCCCCTGTCTGGTCTA
+
>A>ABDDFAFCDFGGFGCFEEECGCFGGGGHHGGGGGCHAHHGHGGGHFHHFD33GHGHHHHHHHHGHHHHGGEEGHHHFHHHHFHHHG3GHGG@EEFHHGGHGGGHHGHHHHHHHGHHHHHHHGGGDGGHFBGFEGGGEEGHGGGGCG?DHHHHGHDCGBHGGGGHHFHHHHHHHHCFHGGGGGGDGGGGFBFGGGGGGGGGFGGFBFFFFFFBBB@FFFFEFFFFFFFFFFFFFFFEFBFFFFFF/BFF
@M05620:37:000000000-D9766:1:1101:10493:10703 1:N:0:10
AGTGCCAGCTCTCAATCGCACAGGGGACCCAGGGATTGGCCCCTCCATCCAGAAAACATATGACCTCACCCGCTACCTGGAGCACCAACTCCGCAGCTTGGCTGGGACCTATGTGAGTATCCAGCGTAGGAATCTGGGAGTTGGGGAGGAGTGAGGAGTTGGGGAAAGACAGTCCTAACCGTGGAGGGTTCTGGTAAATGATGGGGTGAGGAGGGGCTCTTTGGCTCCCACCAGTCCCCCTGTCTGGTCTA
+
>>AAAB1FAFB311BBG1FFA00A0AEE0BFGGE00B0FFFCEHGG0FAFB110AFF/1BF2DGBD1BFHHEEE//B1B0BFB?0/0??0FGF>/>E0GFGGGFA/FHGFHHHHFFHBDGD2DBC?/E//@FF1>GFGAFC0<C?CCC?FFFHFHAF.<<DHCGEA.GFBGH:C0CCGGHC;A@GGG@9.CFGG0FGGFFFCFGEGG@EFFF?A?@@-9FBFB9FBFEF-9AEFFFFFF-@-FFFB/99BB
@M05620:37:000000000-D9766:1:1101:10533:10714 1:N:0:10
GAGGCTGCTTTGAAGAAACTCATAGATTACTGCAACAGTTCCCCCTGGACCTGGAAAAGTTTCTTGCCTGGCTTACAGAAGCTGAAACAACTGCCAATGCTCCTACAGGATGCTACCCGTAAGGAAAGGCTCCTAGAAGACTCCAAGGGAGTAAAAGAGCTGATGAAACAATGGCAAGTAAGTCAGGCATTTCCGCTTTAGCACTCTTGTGGATCCAATTGAACAATTCTCAGCATTTGTACTTGTAACTG
+
A3A3A4FAFFFFGFFGGGGGGGHHHHHHFHHHHHFHHGFHHHHHGGGH2FGHHGHHHEFBHHHGHHHHGHHHHFGHHHHHHHGHHE3GGHHHHHHHGHHHHHHHHHHHHHHHHHHHHHGG@AGHHCGHHHHHGHBH333?FHHHH2GGGAEG2FG2GFHHHHHHHHH1G<GHHFHHHGHB<GHHHHHGCGHHHHGGGGGFHHHHHHHHHHHDCHHHHGHHH0GHHCCCGHGGGGGGGGGGBFGGGGGGGGF
@M05620:37:000000000-D9766:1:1101:6181:10726 1:N:0:10
GAGGCTGCTTTGGAAGAAACTCATAGATTCCTGCAACAGTTCCCGCTGGACCTGGACAAGTTTCTTGCTTTGCTTAACGAAGCTGAAAACTCTTCCAATGTTCCCACACCACTTTACCGGGAACGAAAAACTGTTACAAGACTACAAGGTAGTAAAATCCACCATTAAACAAAGGAAAATAAGACAGGCATTTACGCTCATATCCCAATCTGCACCTAATAGACCAATATAAAACTTTGGTAATCCCCACT
+
>1>>1>CABBB1111BAB1BFGBFGDFHH3B3BB01ABBDF22100A//A0BGHEG010BAAG2DDF11ABB1DG21B/FFE/@B11B101BB1BBB2GE2BFFF1BE??/?11121B/>/<//?/??<<CG122>2>1100@1@<1</11<122>11111??/?111?11.0<00<>01111>><<...<000=.<...000;:C0///0;;0;//;;;0;=90=.90;009;00;;:/.;CF;0;./..
@M05620:37:000000000-D9766:1:1101:14121:10727 1:N:0:10
GAGGCTGCTTTGGAAGAAACTCATAGATTACTGCAACAGTTCCCCCTGGACCTGGACAAGTTTCTTGCCTGGCTTACAGAAGCTGAAACAACTGCCAATGCTCCTACAGGATGCTACCCGTAAGGAAAGGCTCCTAGAAGACTCCAAGGGAGTAAAAGAGCTGATGAAACAATGGCAAGTAAGTCAGGCATTTCCGCTTTAGCACTCTTGTGGATCCAATTGAACAATTCTCAGCATTTGTACTTGTAACT
+
BABBBAFAFFFFFBBFFGFGGGHHHHHGHHHHHGFHFGGHHHGGHGGFAGFGHHFB2BAGGHHHHHGFGGGFHHHGHGGFHHHHGHHHHH1FGGFFHHHHCFBGHGGHF3FFHHHFHHHE?>?FFGFFBB?FH/3B?FFGFGFGGBFFFCCA<CGBF2<FCGFGGHHHF??F?GFCFHGHHF1<F=><G.<<FFHFDAC<DGGHHFFFHGHCCG0CGCCCGHHHHHHCCFFBBC:CBFGF;F;B;;B;B90
@M05620:37:000000000-D9766:1:1101:16555:10769 1:N:0:10
AGTGCCAGCTCTCAATCGCACAGGGGACCCAGGGCCTGGCCCCTCCATCCAGAAAACCTATGACCTCACCCGCTACCTGGAGCACCAACTCCGCAGCTTGGCTGGGACCTATGTGAGTATCCAGCGTAGGAATCTGGGAGTTGGGGAGGAGTGAGGAGTTGGGGAAAGACAGTCCTAACCGTGGAGGGTTCTGGTAAATGATGGGGTGAGGAGGGGCTCTTTGGCTCCCACCAGTCCCCCTGTCTGGTCTC
+
BCABBFFFCFFFGGGGGGGGGGHHGGGGGGHHGGGGGGHHFHGHGGHHHHHHHHHHHGHHHHHHHHHHHHHGGFGGHHHHHHHHHHHHGHHHGGGGGHHHGHHGGGHHGHHHHH33FBGHH3BGHGB<<?2FCGHDDGGGAGHCFGGGFAFCHDGFFGGCDBEGGCHGHGHF0;CF;0;G?9C?DEADA.AF00;;CFFBFBB0CGABAFFFFAFF;-EF0F09B0BAE/FDAAFBFFFF-AFFFF/:BF0
@M05620:37:000000000-D9766:1:1101:21918:10776 1:N:0:10
GCGGCTGCTTTGGAAGAAACTCATAGATTACTGCCACAGTTCCCCCTGGACCTGGAAACGTTTCTTGCCTGGCTTACAGAAGCTGAAACAACTGCCAATGCTCCTACAGGATGCTACCCGTAAGGAAAGGCTCCTCGCAGACTCCCAGGGAGTAACAGAGCTGATGAAACAATGGCAAGTAAGTCAGGCATTTCCGCTTTAGCACTCTTGTGGATCCAATTGCACAATTCTCAGCATTTGTACTTGTAACT
+
>AA?A>@>FFDBBCFCF4BGGG4E5DGHH5FGGH33B2BBGHHHHGEGAFFGHHFHG3AFBGHHFGHGHHHGHGG3FGG5FHH3F3@GF31FFHGHBFGHHHBGF3F3GHHHHHHHHEGGE@EHH3?FGHGHHGH0E/>E/FHHH/@GFG/?CG11?FHHHHH1FHDFGHH.FGFHHGGHG0DFGBGHG.GHHH0CGGFGHHHGHHFHHHFHGBFCFFGGGG0BB;/0;9FGGGGGGGGGFFGGGFGFGGF
@M05620:37:000000000-D9766:1:1101:24898:10786 1:N:0:10
GAGGCTGCTTTGGAAGAAACTCATAGATTACTGCAACAGTTCCCCCTGGACCTGGAAAAGTTTCTTGCCTGGCTTACAGAAGCTGAAACAACTTCCCATGCTCATCCAAAATGCTACCCAAGAGGCCAAGCTACTAGAAGACTCCACGAGAGAACCAGAGCTAATGAAACCATGTCAAGTCCATCAGGCCTTTCCGCTTTAGCAATCTTGTGGCACCAATTGCACCCGTCACAGAATTTGTACTTGTAACT
+
ABBABAFAFFFFGGGGFFGFGFGGHGGHGGHHGHHHHHHFGHHHHGGGHHHHHHHGHHHHHHHHGHHHHHHHHHFGHHHHGHHGHHFHHHHHFG5BBB3?BB3443BB33?BB34BFF131/B0??FH/??G3FHH4BFGF3FFFC2?//?B/@@<</@/FH2@<G1?1?0?GB1?1FDG1>1>>FFCGCGHHH><<<A.=DDG00C0<<G0CC/0;G.GHH<CG:.-;;.;0C/9;;0;CFFGG00;;;;
@M05620:37:000000000-D9766:1:1101:24727:10792 1:N:0:10
GAGGCTGCTTTGGACGAAACTCATAGATTACTGCAACATTTCCCCCTGGACCTGGACAAGTTTCTTGCCTTGCTTAAAGAAGCTGAAACAACTGCCAATGTTCCTACAAAAAATTAACTAGAAAGAAAAACTATAAGAGAAATACAGAGTAGAAAAAAAATAAATAAACACAGAGCACACAAAACAGACATATACACCATAACAACTAGATGAAAACAATTTACACATCTGAAAATTTGAACATTACAACG
+
>1>A>A1ACBB1A11A1AAAGGEGFBADD11DDA111FADAAA10/AA/00FBGAG010AFBEBAGF11BDB1DF211DBFG1BG11B@B/FCFG0@GHF2B2@2BF1110//011B121BB111B0BB0/11B2>BBB01111BBDD0B212>>00/>>01?111<111<<<1>0<00><....<//</=0=0;;0/.<0;/0:;;/000:0;00/..00;;=00000;0C0000;;C0000;00;;099
@M05620:37:000000000-D9766:1:1101:24705:10795 1:N:0:10
GAGGCTGCTTTGGAAGAAACTCCTAGATTACTGCAACAGTTCCCCCTGGACCTGGAAAAGTTTCTTGCCTGGCTTACAGAAGCTGAAACAACTGCCAATGCTCCTACAGGATGCTACCCGTAAGGAAAGGCTCCTAGAAGACTCCAAGGGAGTAAAAGAGCTGATGAAACAATGGCAAGTAAGTCAGGCATTTCCGCTTTAGCACTCTTGTGGATCCAATTGAACAATTCTCAGCATTTGTACTTGTAACT
+
A?AB>AF>BDB@GBBBEGBFBF4FF5FDFGFFH54BCFGAFFFHGGABAGGHHFFHB3ABBBGFGHH5BFDFGHH3BBFGHHBGH33GBF1BGGHFHHHH3FBB3FGFB3BB32BGHHFE>>?CFHHG00?BFEGGGGGGFBGHHHFG///??<F2G><@@2<@FGDDDFBG?DGFBG.=>FF=>==>>.<>>1G<C<.CG0D0GFFHHF0:;C0:;CFGGFGHGFF:;;0BF0;;CFFF9;;CB;;;99;
@M05620:37:000000000-D9766:1:1101:6296:10814 1:N:0:10
AGTTCCAGCTCTCCATCGCACAGGGTCCCCAGTGCCTGGCCCCTCCATCCAGAAACCCTATGACCTCACCCGCGACCTTGCGCACCCACTCCGCAGCTTGGCTGGGACCTATGTGCGTATCCAGCGTCGGAATCTGGGCGTTGGGGCGGCGTGCGGCGTTGGGGCCCGCCCGTCCTAACCGTGGCGGGTTCTGGTAAATGATGGGGTGAGGCGGGGCTCTTTGGCTCCCACCAGTCCCCCTGTCTGGTCTA
+
>>33>BDFFFFFGGGDBAE2E?HCGB4BFABE3BBBFFFGHHGHGGBGHAEFF3G3BEFGBADGH5BFGHH0>0/>EG3B3>>>EGE/?FG0/?/E<F3B?FFFGGHHGF1FHGG2CFDGHH2DHGG/AC-.>FGHFF.CGDCHCC.CB@GGBDBB;BBBBFBB.--99@-BBFFFFBFFBFFB-@=?BFFFFFFFFFFF/FFFFFFBAF..9@B?BBFFFFFFFFFFF.FF.AFFFFFFBFFFFFFFFFB
@M05620:37:000000000-D9766:1:1101:5329:10827 1:N:0:10
AGGGCCAGCTCTCCATAGCACAGGGGCCCCAGGGCATGGCCCCTCCATCCAGAAAACCTATGACCTCACCCGCTACCTGGAGCACCCACTCCGCAGCTTGGCTGGGGCCTGTGTGCGTATCCAGCGTGGGCCTCGGGGCGTTGGGGCGGGGTGCGGCGTTGGGGCCAGCCTGTCCTAACCGTGGAGGGTTCTGGTAAATGCTGGGGTGAGGAGGGGCTCGTTGGCTCCCACCAGTCCCCCTGTCTGGTTTA
+
>>1>>>>>1FFFGFGB3BB1FGFHG0AA000AB0B/0AF00GG/EEGFB0BB1A1A0E01BB2GFDB@F00>>/>EG@B>BBBFGHG??BFB>E///B1B/BGF?F//>?/1B2B1/FA?G22FGG//>///?F/.<>--;--.-:.9--9-99-@-@;@@9-@-----;-9FF//99BF@F---;--;AA//B:////;/;9/A-B@-AF/9-;@=@A---;AFF/A--;-AFFFB9AA--B/B;BF/-;
@M05620:37:000000000-D9766:1:1101:4382:10827 1:N:0:10
AGTGCCAGCTCTCAATCGCACAGGGGACCCAGGGCCTGGCCCCTCCATCCAGAAAACCTATGACCTCACCCGCTACCTGGAGCACCAACTCCGCAGCTTGGCTGGGACCTATGTGAGTATCCAGCGTAGGAATCTGGGAGTTGGGGAGGAGTGAGGAGTTGGGGAAAGACAGTCCTAACCGTGGAGGGTTCTGGTAAATGATGGGGTGAGGAGGGGCTCTTTGGCTCCCACCAGTCCCCCTGTCTGGTCTA
+
ABAABFFFCFFFGGGGGGGAEGGHGGGGGGHHFGGEFFHHHHGHGGHHHHHHHGHHHGHHHHHHHHHHHHHGGEEGHHHHFGHHHHHHGHHGEGGGGHHHGHHGGGHHGHHHHHHHHHHHHHHHHGGGGGHHHHHHHHHGGHHHGGGGGGGHHGHHHGHHHHGGGGHHHHHHHHHHHHHHGGGGGGGGGGGGGGGGGGGGGGGGGGFFFFFFFFFFFFFFFFFFFFFFFFFFFFFFFFFFFFFFFFFFFFB
@M05620:37:000000000-D9766:1:1101:3192:10854 1:N:0:10
AGTGCCAGCTCTCAATCGCACAGGGGACCCAGGGCCTGGCCCCTCCATCCAGAAAACCTATGACCTCACCCGCTACCTGGAGCACCAACTCCGCAGCTTGGCTGGGACCTATGTGAGTATCCAGCGTAGGAATCTGGGAGTTGGGGAGGAGTGAGGAGTTGGGGAAAGACAGCTATAACCGTGGAGGGCTCTGAAAAATGATGGGGTGAGGAGGCGCTCTTTGGCCCCCACCAGCCCCCCTCTCTGCTCTC
+
ABAAAFFFBFFFGGGGGGGCFGGHGGGGGGHHFGGGGGHHHHGHGGHHHHHHHHHHHGHHHHHHHHHHHHHGGEEGHHHHGFGGHHHHGHHHGGGGGHHHGHHGGGHHGHHHHFH33F3333BF2/?/</2@F2?F1G0??0?G/C.->.E<GB0G0.<<=G--C.C.GC//.0000;0/B..A?EGGDG./000;0..009CF?D.;..;/AF.9@D.AB9//;/;-BDDAA..;DF-9B.;////;/B/
@M05620:37:000000000-D9766:1:1101:18321:10906 1:N:0:10
AGTGCCAGCTCTCAATCGCACAGGGGACCCAGGGCCTGGCCCCTCCATCCAGAAAACCTATGACCTCACCCGCTACCTGGAGCACCAACTCCGCAGCTTGGCTGGGACCTATGTGAGTATCCAGCGTAGGAATCTGGGAGTTGGGGAGGAGTGAGGAGTTGGGGAAAGACAGTCCTAACCGTGGAGGGTTCTGGTAAATGATGGGGTGAGGAGGGGCTCTTTGGCTCCCACCAGTCCCCCTGTCTGGTCTA
+
>A>3AFFFBFFFGGGGGGGCGFHGGGGGGGHHAEEA2FHHAGGEGGHHHGHHFHHEHGHHHHFHHFGHHHHGG>EEHHHH?BGHHH1?EHHGEECFFHGHGHHGGGHHGFHHHHHHGHHHHHHHHGGGCGHGHHHGHHFFGHHHGGFGGDGHHHDGCFHHHHGGGGHHHHHHHHHHHHHHGFGGGGGGEGGGGGFGGGGGGFGGGGFFFFFFFFAFFFFFFFFFFFFFFFFDFFFFFFFFFFFFFFEFFFB
@M05620:37:000000000-D9766:1:1101:8521:10908 1:N:0:10
GAGGCTGCTTTGGAAGAAACTCATAGATTACTGCAACAGTTCCCCCTGGACCTGGAAAAGTTTCTTGCCTGGCTTACAGAAGCTGAAACAACTGCCAATGCTCCTACAGGATGCTACCCGTAAGGAAAGGCTCCTAGAAGACTCCAAGGGAGTAAAAGAGCTGATGAAACAATGGCAAGTAAGTCAGGCATTTCCGCTTTAGCACTCTTGTGGATCCAATTGAACAATTCTCAGCATTTGTACTTGTAACT
+
BBBBBBFBFFFFGGGGGGGGGGHHHHHHHHHHHHHHHHHHHHHHHGGFHGHHHHHHHHHHGHHHHHFHHHHHHHHHHHHHHHHHHHHHHHHHHHHHHGHHBFFHHHHHCBFGHHGGGHHE?EEHGGFFFGEHHGHHHHHGHHHHGFHHFFHGGHFGHGFHGHHHFGGGGHFHGFF0CG<>>GGGHGGGHA1>GFHFGADEGGGHHH/GGHH:CFCGHCGHHHFFHHHHBFBBFFGGGGGBCFFGGFFFBF0
@M05620:37:000000000-D9766:1:1101:9208:10912 1:N:0:10
AGTGCCAGCTCTCAATCGCACAGGGGACCCAGGGCCTGGCCCCTCCATCCAGAAAACCTATGACCTCACCCGCTACCTGGAGCACCAACTCCGCAGCTTGGCTGGGACCTATGTGAGTATCCAGCGTAGGAATCTGGGAGTTGGGGAGGAGTGAGGAGTTGGGGAAAGACAGTCCTAACCGTGGAGGGTTCTGGTAAATGATGGGGTGAGGAGGGGCTCTTTGGCTCCCACCAGTCCCCCTGTCTGGTCTA
+
AA>>AFFFBFFFG4GGGGGFGGHHGAEFGGFHFGEEGFHHHHGFEGHHHHHHHHHHHGHHHFGHHHHHHHHGGEGGHHHHGHHHHH1FEHHGGGGGGB3GGHHGGGHHGHFDGFGFHHHHHHHDHGGDFGGFHHHHHHCFGGHFGFEGGAAFG0GHCECFGGFGE.:GFHFHHFHHHHF.BDFA.CDGGGFGGGGGGGFFFGGGGGA@EF?FFFFFFFFFFFFFFFFFFFFAEFFF/FFDFFFEFFF/BFB
@M05620:37:000000000-D9766:1:1101:22481:10912 1:N:0:10
AGTGCCAGCTCTCAATCGCACAGGGGACCCAGGGCCTGGCCCCTCCATCCAGAAAACCTATGACCTCACCCGCTACCTGGAGCACCAACTCCGCAGCTTGGCTGGGACCTATGTGAGTATCCAGCGTAGGAATCTGGGAGTTGGGGAGGAGTGAGGAGTTGGGGAAAGACAGTCCTAACCGTGGAGGGTTCTGGTAAATGATGGGGTGAGGAGGGGCTCTTTGGCTCCCACCAGTCCCCCTGTCTGGTCTA
+
AA>>AFF@AFFFGFGGGGCEEGHDGGGEFGHHFEEEDFHGGHGHGGHFHGGHHGHGHGHHHFGHHGHHHHHGGFEGHHHGBFHHHHAFFH3FEGCCEHGHGHGGGGHHGHHHHHDGFHHHGHHHHGGGGGHHHHHHHHGGGGHHGGFGGDEHHHHHFEGFHFGGGGHHGHHHHHHHHHHHGGGGGGGGGGGGGGGGGGGGGGGFGG:BFFFFFFBBBBFFFFFF/FFFFFFFFFFFFFFFBFFFFFFFFFF
@M05620:37:000000000-D9766:1:1101:22309:10918 1:N:0:10
AGTGCCAGCTCTCAATCGCACAGGGGACCCAGGGCCTGGCCCCTCCATCCAGAAAACCTATGACCTCACCCGCTACCTGGAGCACCAACTCCGCAGCTTGGCTGGGACCTATGTGAGTATCCAGCGTAGGAATCTGGGAGTTGGGGAGGAGTGAGGAGTTGGGGAAAGACAGTCCTAACCGTGGAGGGTTCTGGTAAATGATGGGGTGAGGAGGGGCTCTTTGGCTCCCACCAGTCCCCCTGTCTGGTCTA
+
3A>3ADFFBFFFGBGGGGGCECGHGCEFGGHHFGGEGGHGHHGHGGGGHHHHHHGBGEHHHHHHHHHHHHHEE>EEHHGH2FGHGH11?FGGEGCGGHHHGHHGGGHGGHFHHHHFFFFHHHHHHGGGGGHHHHHHHGAFGHHHGGCDGADHH0GHFGHHHHGGGA.C/GCGHHHHFHHHGGGGGGGGEFGGGGGGGGGGEGGGGGFBFFFFFFBBBBFFFFFFFFFFFFFFAFFFFFFFBFFFFFFFFF/
@M05620:37:000000000-D9766:1:1101:3018:10919 1:N:0:10
GAGGCTGCTTTGGAAGAAACTCATAGATTACTGCAACAGTTCCCCCTGGACCTGGAAAAGTTTCTTGCCTGGCTTACAGAAGCTGAAACAACTGCCAATGCTCCTACATGATGCTACCCGTAAGGAAAGGCTCCTAGAAGACTCCAAGGGAGTAAAAGAGCTGATGAAACAATGGCAAGTAAGTCAGGCATTTCCGCTTTAGCCCTCTTGTGGATCCAATTGAACAATTCTCAGCATTTGTACTTGTAACT
+
AA3AAAFAFFDFGGDGAFGFGFFFHHFHHFHHFHGFHHGHFH5GHGEFHHHGGBGFFHHHFHGHHFGHHHFF1BBGGHFHHEFFGGGFHGHGFHFGHFF3BFBGHHHF4BBF4FGGDGHEEECHBF?CBB?FG/BEGGHFFGBBBGHHF?F<CFHHF@F@GHHGG1FH110<??BG01<??GH=1FG0F.<<=11..<..0<0/</CG<G0<::<C/::C0<GG=CGH0;FE09C;BF9BFBBF0;C;C90
@M05620:37:000000000-D9766:1:1101:13921:10923 1:N:0:10
GAGGCTGCTTTGGAAGAAACTCATAGATTACTGCAACAGTTCCCCCTGGACCTGGAAAAGTTTCTTGCCTGGCTTACAGAAGCTGAAACAACTGCCAATGCTCCTACAGGATGCTACCCGTAAGGAAAGCCTCCTAGAAGACTCCAAGGGAGTAAAAGAGCTGATGAAATAACGGCAAGTAAGTCAGGCATTTCCGCTTTAGCACTCTTGTGGATCCAATTGAACAATTCTCAGCATTTGTACTTGTAACT
+
A>1>AA1AFFDFGGGF1FGFFEFAFGFHHFHHFHHFHGHHHHGHHGEGHEHHHFHBGHHHEHHHH1BGHHHGGC0FHHGHFEGHFHHFHHHHFFFGFFFFGG1FBB1FFF0F1F12100///?01FB000BF0<0BGGE1<G1FB111??G?/@DGF1/F0GHG1<1?G1111//<-<.1<><=<<100<<00D0..<<.=<0;:CBF0C0:.000:00000;B00:BF00090/0;FBBC00;0;00090
@M05620:37:000000000-D9766:1:1101:22293:10928 1:N:0:10
AGTGCCAGCTCTCAATCGCACAGGGGACCCAGGGCCTGGCCCCTCCATCCAGAAAACCTATGACCTCACCCGCTACCTGGAGCACCAACTCCGCAGCTTGGCTGGGACCTATGTGAGTATCCAGCGTAGGAATCTGGGAGTTGGGGAGGAGTGAGGAGTTGGGGAAAGACAGTCCTAACCGTGGAGGGTTCTGGTAAATGATGGGGCGAGGAGCGGCTCTTTGGCTTCCACCAGTCCCCCTGCCTGGTCTA
+
ABAACFFFCFFFGGGGGGGGGGHHGGGGGGHHGGGGGGHHHHGHGGHHHHHHHHHHHGHHHHHHHHHHHHHGGGGGHHHHHHHHHHHHGHHHGGGGGHHHGHHGGGH0FHE3FFH33333?B?FGGF?/E2G2@FGHHEA<0F1@-.--<.0.=0C0E<CGHGE.:.=/:C/:0:000/:CFG-.C.C...000;090000;0;CA.----:..;--;DF000/09.;00B...9;9B..-...9;:9:09
@M05620:37:000000000-D9766:1:1101:23866:10932 1:N:0:10
AGTGCCAGCTCTCAATCGCACAGGGGACCCAGGGCCTGGCCCCTCCATCCAGAAAACCTATGGCCTCACCCGCTACCTGGAGCCCCAACTCCGCAGCTTGGCTGGGACCTATGTGAGTATCCAGCGTAGGAATCTGGGAGTTGGGGAGGAGTGAGGAGTTGGGGAAAGACAGTCCTAACCGTGGAGGGCTCTGGTAAATGATGGGGTGAGGAGGGGCTCTTTGGCTCCCACCAGTCCCCCTGTCTGGTCTA
+
>A>AAFD11CCFDGGFGAE1AA0A0AEE0B0B00BEAFG00BACEEGGFHBFD0EGHGGHF11ABEGFHHHGG@C/GDB00BG/?EG>EE1G?E//>F1BEHECE/B<BF1<1>BB1F21BGFGH?FAG/F1?F1?1F<<<0<C@-<<-.<<<00<<E/C<CC@..:GHF/:0:C0;CGG-9.-9C.A.;CF0909FFFBBFBF?9B@--9/:B-9=-;FFFF/9BFFFFFFF9:B9BE---;FF///BF/
@M05620:37:000000000-D9766:1:1101:12140:10937 1:N:0:10
GAGGCTGCTTTGGAAGAAACTCATAGATTACTGCAACAGTTCCCCCTGGACCTGGAAAAGTTTCTTGCCTGGCTTACAGAAGCTGAAACAACTGCCAATGCTCCTACAGGATGCTACCCGTAAGGAAAGGCTCCTAGAAGACTCCAAGGGAGTAAAAGAGCTGATGAAACAATGGCAAGTAAGTCAGGCATTTCCGCTTTAGCACTCTTGTGGATCCAATTGAACAATTCTCAGCATTTGTACTTGTAACT
+
AAABBBFBFFFFGGFGGGGGGGHHHHHHHHHHHHHHHHHHHHHHHGGGHHHHHHHHHGHHFGHHHHHHHHHHHHGGHHFHFGHHGHHHHHGHHHHHHGHHHHHHHHHGHHHHHHHHHHHEEGFFHHHHHHHHHGGHHHHHHHHGHHHFGGGGEHHHHFFHHHHHHHHHG1<FGGHHGFEFHHFFGHHHHFGFHHHGGGGGHGHHHHHHHHFHDFHHHGFGHHGHHHHHGGGGGGGGGGGGCFGGFFFFBF9
@M05620:37:000000000-D9766:1:1101:22014:10946 1:N:0:10
GAGGCTGCTTTGGAAGAAACTCATAAACTAGTGAAACAAGATCGGATGAACATGGATAAGTATTTTGGTTAGCTTGGAGAATCTGGTACACCTGCCAATGCTTCTACAAAAAACTACCCGTAAGGAAAGGCTCCTAGAAGACTCCAAGGGAGTAAAAGAGCTGATGAAACAATGGCAAGTAAGTCAGGCATTTCCGCTTTAGCACTCTTGTGGATCCAATTGAACAAGTCTCAGCATTTGTACTTGTAACT
+
AAAAAAFAFFDDGB1BFG1BGFGFG3D13B1DFEGFDG0001B00AB/1DB11BAB1D1FD222DA2/AA101BD0/BGHH1BGD11D2FGGH0G>E1BFGFBB1BBF11B///BBF0BEEEEHHHFFE<FGHGHGHFGHFHHE1BBDF?FEGFFHFGAGGEGFHHHFHEGFGH1F0GFFGFHFHGDB<<FDGH0<C<CEHHHE0CGHGH0CAGG0;0CGGHGFFFB/;0CFGFGGEC;FCBFGGBCFGGF
@M05620:37:000000000-D9766:1:1101:10902:10956 1:N:0:10
GAGGCTGCTTTGGAAGAAACTCATAGATTACTGCAACAGTTCCCCCTGGACCTGGAAAAGTTTCTTGCCTGGCTTACAGAAGCTGAAACAACTGCCAATGCTCCTACAGGATGCTACCCGTAAGGAAAGGCTCCTAGAAGACTCCAAGGGAGTAAAAGAGCTGATGAAACAATGGCAAGTAAGTCAGGCATTTCCGCTTTAGCACTCTTGTGGATCCAATTGAACAATTCTCAGCATTTGTACTTGTAACT
+
1>1AAACAFFFFCGG1AEFGGGGH3FHHHFHGHHHFEFGFHGGHHGGGG0GHHHHGHHGFHFHHHHHHHHHGGGHHHFGFHHGEGHHHHHHHHHHHCFHHGHHHHFHHGGHHHEHHHHHG?EEHG1FGFBGHHGHHHFFHHHHGHHHHFCHGCFHHHFFHHHHHHHGFGHHHHHHHHHA=<GHGGGGHGHHGHHHGGEGEGDD<GGHHHHGCCGFGHGHHHHFGGCGHGBC9FFFFFGGGFFGGGFGFFGB
@M05620:37:000000000-D9766:1:1101:27706:10975 1:N:0:10
AGTGCCAGCTCTCAATCGAACAGGGGACCCAGGCCCTGGCCCCTCCAGCCAGAAAACCTGTGACCTCACCCGCTACCTGGAGCACCAACTACGCCGCTTGGCCGGGACCTATGTCAGCATCCAGCGTAGGAATCTGGGAGTTGGGGAGGAGTGAGGACTCGGGGAAAGACAGTCCTAACCGTGGAGGGCTCTGGTAAATGATGCGCTGAGGAGGCCCTCTTTGCCTCTCACCAGTCCCCCTGTCTGGTCTA
+
>>>AAD11>CBDAGGGG1BFBE0B0ABAEFCGF0BEEABEGHGCFGE1EFFC00BGAFH0D12DFGBCGHFGGE/FHGH00BF?>FF/ECEHGE//E<EFCH1///><?FGHHH2FF1FGHHGHH//?A?FDC<DHFFFF<GFH-?CCC.CGFGHEB.//.=--9CEAFGGGGFGGGFFG-;C?EGG<BFEFFFF/BBFFB/9/-9;@BFFFA---;-;BFF////;/9/;FF-;/;/-;@-;9B//9;99
@M05620:37:000000000-D9766:1:1101:15386:10981 1:N:0:10
GAGGCTGCTTTGGAAGAAACTCATAGATTACTGCAACAGTTCCCCCTGGACCTGGAAAAGTTTCTTGCCTGGCTTACAGAAGCTGAAACAACTGCCAATGCTCCTACAGGATGCTACCCGTAAGGAAAGGCTCCTAGAAGACTCCAAGGGAGTAAAAGAGCTGATGAAACAATGGCAAGTAAGTCAGGCATTTCCGCTTTAGCACTCTTGTGGATCCAATTGAACAATTCTCAGCATTTGTACTTGTAACT
+
A3>AAAFBFFFFGGGGGGGGGGBGBGHHHGHHHHGFGFGHHHHHHGGGHGHHHHHHHHHHHHHHHHHHHHHHHHHFHHHHHHHHHHHHHHHHHHHHHHHHHHHHHHHHHHHHHHHGHHHGFGGFHGHHGHHHHGHFHGHHHHHHHHHHGGHGDHHFHBFGGGFBHHHHHFFEFGBHHHGGGHHGHHFFFHFHHHHGGGGGHHHGHHHHHHG;:0;GHHHHHGCHHHHHGGGFFGFFGGGGF0FFFBFGGGF
@M05620:37:000000000-D9766:1:1101:9619:10987 1:N:0:10
AGTGCCAGCTCTCAATCGCACAGGGGACCCAGGGCCTGGCCCCTCCATCCAGAAAACCTATGACCTCACCCGCTACCTGGAGCACCAACTCCGCAGCTTGGCTGGGACCTATGTGAGTATCCAGCGTAGGAATCTGGGAGTTGGGGAGGAGTGAGGAGTTGGGGAAAGACAGTCCTAACCGTGGAGGGTTCTGGTAAATGATGGGGTGAGGAGGGGCTCTTTGGCTCCCACCAGTCCCCCTGTCTGGTCTA
+
>1>>>DFFAFFFG1GGGGGCE0G0BEEEEGHHAEEE/AB00AA/EEHAAGAGG0FBGF0F1EGHG1BGGGH/F/>EGGGE00FEHG0/?GBF/E?E?G>GGHHEGGHHGHHFHHGHGHHHHHHHHGGGGGHHGHHHHHHGGHHHGGGGGGGHHHHHHGHHHHGGGGHHHHHHHGHHHHHHGGGGGGGGGGGGGGGGGGGGGFGGGGF@FFFFFF@@@@FFFFFFFFFFFFFFFFFFFFFF@FFFFFFFBFF
@M05620:37:000000000-D9766:1:1101:22251:11032 1:N:0:10
GAGGCTGCTTTGGAAGAAACTCATAGATTACTGCAACAGTTCCCCCTGGACCTGGAAAAGTTTCTTGCCTGGCTTACAGAAGCTGAAACACCTGCCAATGCTCCTACAGGATGCTACCCGTAAGGAAAGGCTCCTAGAAGACTCCAAGGGAGTAAAAGAGCTGATGAAACAATGGCAAGTAAGTCAGGCATTTCCGCTTTAGCACTCTTGTGGATCCAATTGAACAATTCTCAGCATTTGTACTTGTAACT
+
>3>AAAFBFFFFFGGFGFFGGG4B5F5FGFHHHHBBC2BDGHHHHGAFEEGGGFHBFA2FAGHHD5EGHHHAHFFBGHHHHHHGFHHHHF1EGHHHHHHHHHGGGFHFHHHHHHHHHEGEEGGHH?FGGHHHHGH3F3FG1GGHH1GHFGFGGHF2GFFHHGHFHHHFHHHEHHGHHHEHGHHHHHHHHGHHHHFDGGGGHHHGHHFHHGHHGGGCCGHHHHBCGCG0;0FGGGGGGGFGBFFGFFGGGGF
@M05620:37:000000000-D9766:1:1101:24489:11074 1:N:0:10
GAGGCTGCTTTGGAAGAAACTCATAGATTACTGCAACAGTTCCCCCTGGACCTGGAAAAGTTTCTTGCCTGGCTTACAGAAGCTGAAACAACTGCCAATGCTCCTACAGGATGCTACCCGTAAGGAAAGGCTCCTAGCAGACTCAAAGGGAGTACCAGAGCTGATGAAACAATGGCAAGTAAGTCAGGCATTTCCGCTTTAGCACTCTTGTGGATCCAATTGAACAATTCTCAGCATTTGTACTTGTCACT
+
BABBBBFBFFFFGGGGGGGGGGHHHHHHHHHHHHHHHHHGHHHHHGGGHHHHHHHHHHHHHHHHHHHHHHHHHHHHHHHGHHHGHHHHHHHHHHHHHHHHGGHHHHHHHHHB3BGHFHHGG/EHHH3FCFGBHGHF43?F2FG222BG2?/?<G22@2@?22@2??GFGHHEHG?FGHG111>DG1FHHHFHHBGGGEGFHHGBDHHHCF0G?FH0/0<CHHFHGGCCFGGFGGGGGGFFC0FGFFG0CFC
@M05620:37:000000000-D9766:1:1101:17986:11095 1:N:0:10
AGTGCCAGCTCTCAATCGCACAGTCTGGTCTATCTCCTGCCCTTAGATCGGAAGAGCCCACGTCTGAACTCCAGTCACATTACTCGATCTCGTATGCCGTCTTCTGCTTGAAACAAAAAAAAAACTAATTAATCTTAGAGTGTGATATAAGTGAGGAATATTATAAAGACAAGCCTAAACGGATAAACATCTTAGCCCTAAATTTTTTGTGGCGAACACTTTTTCCCCCAACCATCCTCTACTCTATCACC
+
CCBCCFFFCFFFGGGGGGGGGGHFAFDFBDGGEGHHHHHHHHHHHHHHHHGBFBFFGAEGFGAF2BFHHHHFHH5BFFFHFFG5D?F3BGGFBFGHHGG>ECF@GHHHHHH3333?0BG</<///22222>2@2222221111111=111111=10<011111<<>D1=0>00<<0<00<.....0000000:0000////00:00;9-//..---9-/::000/00;;-...:00.0000000000000/
@M05620:37:000000000-D9766:1:1101:22978:11106 1:N:0:10
AGTGCCAGCTCTCAATCGAACAGGGGACCCAGGGCCTGGCCCCTCCAGCCAGAAAACCTATGACCTCACCCGCTACCTGGAGCACCAACTACGCAGCTTGGCTGGGACCTATGTGAGTATCCAGCGTAGGAATCTGGGAGTTGGGGAGGAGTGAGGAGTTGGGGAAAGACAGTCCTAACCGTGGAGGGTTCTGGTAAATGATGGGCTGAGGAGGGGCTCTTTGGCTCTCACCAGTCCCCCTGTCTGGTCTA
+
AAAAAFF1AFFFGGGGGG1BGEHHGGGAEGHHG0EE/BGHFHGGGGH1FFHHCHHHHGH1FGFHHHHFHHEGGEEGHFHHHHHHHHHHGHBGGGC/EGHHGG1/EEHAEHFHHH2B1BF12BBGH/<CCGHHHFHHHH0FCHHHCGA@-EEGHHHHGC/CG/-AECHHHHHGHHHHHHHHGGGGGGG?CFGGGG9FFFBFFGG0..:-;AEFFB@-;@FFFF//BFF//BFFFFBFFFFF<FFFFBBB//;
@M05620:37:000000000-D9766:1:1101:21069:11112 1:N:0:10
AGTGCCAGCTCTCAATCGCACAGGGGACCCAGGGCCTGGCCCCTCCATCCAGAAAACCTATGACCTCACCCGCTACCTGGAGCACCAACTCCGCAGCTTGGCTGGGACCTATGTGAGTATCCAGCGTAGGAATCTGGGAGTTGGGGAGGAGTGAGGAGTTGGGGAAAGACAGTCCTAACCGTGGAGGGTTCTGGTAAATGATGGGGTGAGGAGGGGCTCTTTGGCTCCCACCAGTCCCCCTGTCTGGTCTA
+
AA>AAFFFBFFFGFGGGGGGGGHGGGGFEGHHFEGGFFHHFHFFEGHFHHHHGGHHHGHH5GFHHHHHHGHGF>EGHHHHFGHHHHFGGHHGEGGCGHHHGHGGGGHHGHHHGHBGHHHHHHHHHGGGGGGHHHHHHHFGGHHHGGGGCGGHHGHHBDGHGGFGGGHHGHHHHHHHHHHHGGGGGGFGDFGGGGGGGGGGGGGGGGDFFFFFFFFFFFFFFFFFFFFEFFFFFFFFFFFFFFFFFFFFFFF
@M05620:37:000000000-D9766:1:1101:2949:11116 1:N:0:10
GAGGCTGCTTTGGACGAAACTCATAGATTCCTGCAACATTTCTCCCTGGACCTGGATAAGTTTTTTGCCTTGGTTAACGAAGCTGAAAAAACTGCCACTGCTCCTACAGAAAGTCTCCCAGAAGAAAACAATCTAACAAAAGAGCAGATTAAAAAAACACAAAAAACAAACACAGCACATCACTAAAACAATTCCGCAGTAACCCCTATAAGGACCACACTGAAAAATATTAACCTTTGATAATTTCAAAT
+
>>A>1>1AB1BDG11A1A0AFFBEGDGFF222BB01BG0AD22D10A1AB0BFFFF121B2AG2BEE111DB1BB1B1B?B?/1B11BBB/?CGFB1@B11@BB11>111B11B221B00</0110B0B?F11B>11B10<0/0@100111111<////<..0>.-..<..<...././;:000</00<..0;00/.--.0;00.;.9990009;;..9./009099-/9///9///;//////:/9;/;/
@M05620:37:000000000-D9766:1:1101:18161:11125 1:N:0:10
GAGGCTGCTTTGGAAGAAACTCATAGATTACTGCAACAGTTCCCCCTGGACCTGGAAAAGTTTCTTGCCTGGCTTACAGAAGCTGAAACAACTCCCAATGCTCTACCAGGTTGCAACCGGAAAGGAAAGGCCCCACAAAACCTCAAGGGGCGAAAAAGAGCTGTTGAAAAATGGCCAAGAAGGTAAGGATTTTCCGCTTAAGAACTTTTGTGATTCAAATGAAACATTTCTAAGAATTTGACCTTGTACTG
+
A>>ABBFBFFFFGGGGGGGGGGGFHHHHHFGHHGHFHGGHHHHHHGGGHHHHHGFHHHHHHHHHHHHHHHHHHHHHHHHHHHHHHHHHHHFH3@31BF2B34B43433B1332134BB///>/B0BGBG0//?////?000/2@<F2@E//<->ACC..</</000=D0<C.0<//;.:.;/./:0;/;0CH0C0..=E.0090/00;00/;009;0F0C00;09C/;///9//99;F/////;9//;///
@M05620:37:000000000-D9766:1:1101:19881:11130 1:N:0:10
AGTGCCAGCTCTCAATCGCACAGGGGACCCAGGGCCTGGCCCCTCCATCCAGAAAACCTATGACCTCACCCGCTACCTGGAGCACCAACTCCGCAGCTTGGCTGGGACCTATGTGAGTATCCAGCGTAGGAATCTGGGAGTTGGGGAGGAGTGAGGAGTTGGGGAAAGACAGTCCTAACCGTGGAGGGTTCTGGTAAATGATGGGGTGAGGAGGGGCTCTTTGGCTCCCACCAGTCCCCCTGTATGGTCTA
+
ABAAAFFFCFFFGGGGGGGGGGHGGGGGGGHHFGGGGGHHHHGHGGGHHGHHHHHHHGHHHHHHHHHHHHHGGFGGHHHHBGHHHHH?EHHHGGGGGHHHGHHGGGHHGHHHHHHHHHHHHHHHHGGGGGHHHHHHHHGGGHHHGGGGGGGHHHHHHGHHHHGGGGHHHHHHHHHHHHHHGGGGGGGGDFGGGGGGGGGGGGGGGGFFFFFFFFFFFFFFFFFFFFFFFFFFFFFFFFFFFFFFFFFFFFF
@M05620:37:000000000-D9766:1:1101:21394:11135 1:N:0:10
AGTGCCAGCTCTCAATCGCACAGGGGACCCAGGGCCTGGCCCCTCCATCCAGAAAACCTATGACCTCACCCGCTACCTGGAGCACCAACTCCGCAGCTTGGCTGGGACCTATGTGAGTATCCAGCGTAGGAATCTGGGAGTTGGGGAGGAGTGAGGAGTTGGGGAAAGACAGTCCTAACCGTGGAGGGTTCTGGTAAATGATGGGGTGAGGAGGGGCTCTTTGGCTCCCACCAGTCCCCCTGTCTGGTCTA
+
BBABBFFFCFFFGGGGGFGGGGHHGGGGGGHHGGGGGGHHHHGHGGHHHHHHHHHHHGHGHHHHHHHHHHHGGGGGHGHHHHHHHHHHGHHGGGGGGHHHGHHGGGHHGHHHHHHHHHHHHHHHHGGGGGHHHHHHHHHGGHHHGGGGGGGHHHHHHGHHHHGGGGHHHHHHHHHHHHHHGGGGGGGGEFFGGGGGGGGGGGGGGGFFFFFFFFFFFFFFFFFFFFFFFFFFFFFFFFFFFFFFFFFFFFB
@M05620:37:000000000-D9766:1:1101:14751:11135 1:N:0:10
AGTGCCAGCTCTCAATCGCACAGGGGACCCAGGGCCTGGCCCCTCCATCCAGAAAACCTATGACCTCACCCGCTACCTGGAGCACCAACTCCGCAGCTTGGCTGGGACCTATGTGAGTATCCAGCGTAGGAATCTGGGAGTTGGGGAGGAGTGAGGAGTTGGGGAAAGACAGTCCTAACCGTGGAGGGTTCTGGTAAATGATGGGGTGAGGAGGGGCTCTTTGGCTCCCACCAGTCCCCCTGTCTGGTCTA
+
AAAAAFFFBFFFGGGGGGGGGGHGGGGGGGHHFGFGGGHHHHGHGGHHHHHHHEHHHGHHHHHHHHHHHHHGGEFGHGHHFGHHHHFHFHHGGGGGGHHHGHHGGGHHGHHHHHHHHHHHHHHHHGGGGGHHHHHHHHHGGHHHGGGGGGGHHHHHHGHHHHGGGGGHHHHHHHHHHHHHGGGGGGGGGGGGGGGGGGGGGGGGGGFFFFFFFFFFFFFFFFFFFFFFFFFFFFFFFFFFFFFFFFFFFFB
@M05620:37:000000000-D9766:1:1101:23278:11140 1:N:0:10
GCGGCTGCTTTGGAAGAAACTCATAGATTACTGCAACAGTTCCCCCTGGACCTGGAAAAGTTTCTTGCCTGGCTTACAGAAGCTGAAACAACTGCCAGTGCTCCTACAGGATGCTACCCGTAAGGAAAGGCTCCTAGAAGACTCCAAGGGAGTAAAAGAGCTGATGAAACAATGGCAAGTAAGTCAGGCATTTCCGCTTTAGCACCCTTGTGGATCCAATTGAACAATTCTCAGCATTTGTACTTGTAACT
+
A3>AABDBFFFFGFGGA4GGGGFGGGGGHDFHHHD3G2BDDGGHHGGGHFHHGGHGHF2FGHHHHHHHHHHGHHHHHHHHHHHHHDHHHHCGHHGHG3B@FGHFHGH3F3FFHGGHHHHEGEEGFGGHHGGHHGF3F?GBHHGHG1FFF//C<C>2F1<FFHHFFDDF<GHHHBFHGF>FDBG1GF10CG1<=G0<<EAEDFGFG.:CGHFG.:0G/0CGFGFGFBFFFGGG00/;0;9B0;FFBFBFFFF
@M05620:37:000000000-D9766:1:1101:23255:11150 1:N:0:10
GAGGCTGCTTTGGAAGAAACTCATAGATTACTGCAACAGTTCCCCCTGGACCTGGAAAAGTTTCTTGCCTTGCTTACAGAAGCTGAAACAACTGCCAATGATCCTACAGGATGCTACCCGTAAGGAAAGGCTCCTAGAAGAATCCAAGGGAGTAAAACACCTGATGAAACAATGGCAAGTAAGTCAGGCATTTCCGCTTTAGCCCCCTGGTGGACCAAATTGAACAATGTGCAGCTTTTGTACTTGTAACG
+
A?AB>>FBBBDDE4BFFGCGFGHHHBGHHHFFFHBDFGFFGDB32BEA2EBBFGAF332FBFGBFHHB3BBBFGH5B5BFGHAFG33F@B1GHHHFGHHH3BFFBFFFB3BB@23@BF1??>?BFGGH00??0/FBBBBBE3B3B?BB///??222@@?0?<2<@@211<?/1<F?<G/<?1=1><>0>.<<><=.<...=0=<C<-:../:::/;.=;=0C<00;/C0;0000//=C:;9;0;;;;;0;.
@M05620:37:000000000-D9766:1:1101:5532:11189 1:N:0:10
GAGGCTGCTTTGGAAGAAACTCATAGATTACTGCAACAGTTCCCCCTGGACCTGGAAAAGTTTCTTGCCTGGCTTACAGAAGCTGAAACAACTGCCAATGCTCCTACAGGATGCTACCCGTAAGGAAAGGCTCCTAGAAGACTCCAAGGGAGTAAAAGAGCTGATGAAACAATGGCAAGTAAGTCAGGCATTTCCGCTTTAGCACTCTTGTGGATCCAATTGAACAATTCTCAGCATTTGTACTTGTAACT
+
BBBBCCFCFFFFGGGGGGGGGGHHHHHHHHHHHHHHFHHHHHHHHGGGHHHHHHHHFHHHFHHHHHHHHHHHHHHHHHHHHHHHHHHHHHHHHHHHHHHHHHHHHHHHHGHHHHHHHHHGEFGHHHHHHHHHHGHHHHHHHHHHHHHHGGHGFHHHHGGGGHHHHHHHHHHEHHHHHHGGGHHHHHHHHFHHHHHDGEGGHHHGHHEHHHHHGHHHHHHHHHHHHHCGGFGGFGGFGGGGFGGGGFGGGGC
@M05620:37:000000000-D9766:1:1101:13751:11193 1:N:0:10
GAGGCTGCTTTGGAAGAAACTCATAGATTACTGCAACAGTTCCCCCTGGACCTGGAAAAGTTTCTTGCCTGGCTTACAGAAGCTGAAACAACTGCCAATGCTCCTACAGGATGCTACCCGTAAGGAAAGGCTCCTAGAAGACTCCAAGGGAGTAAAAGAGCTGATGAAACAATGGCAAGTAAGTCAGGCATTTCCGCTTTAGCACTCTTGTGGATCCAATTGAACAATTCTCAGCATTTGTACTTGTAACT
+
AAAB>AFAFFDBGBABCGFGGGHHHGGGHHFFGD4FFFGHHBDBBEACGFCFHHGFA32FBFHHHHGABFGHGHHBBBFGHHBFGBBGBF?GHHHHFHGHBFBGHGGFGFGHHGFGHHHE?>?BBBGGB??GCCGBBBFBBBFFGFFF?E?C?GFFF2?@CGC@FGGDF1????G<CFCG>F>=F=><<.>>>FHGGGECHDFGHHFHHHCCAC;:;::<0C;GCCC:;;90;;9CFGGG;;0C;;;;0;0
@M05620:37:000000000-D9766:1:1101:10860:11220 1:N:0:10
GAGGCTGCTTTGGAAGCACCTCATAGATTCCTGCACCAGTTCCCCCTGGCCCTGGAAAAGTTTCTTGACTGGCTTACAGAAGCTGAAACAACTGCCAATGTTCCTACAGTATGTTAACCGTAAGCAAAGGCTCCTAGAAGATTGCAAGGAAGGAAAAGATCTGATAAAACAATGGTAAACAAGGAAGGCATTTCCACATTAGCACTTTAGGGGAGCCAATTGAACAATTAACAGCTTTCGTACTTGCAAAT
+
>11>>>11@BBFB1B11B1ABAADDAGB33DDBBB10FGHDEF1BEE//00BA0/G1A0BFHFFHFGDBB1BBF01B1BDFGBBGF1FBB?FFGHF1FGH2BBB2BEB1BBBFB222B1>???G11BF00/10<F1E11B11111>1BFB0</0000@<112>222>1>@F/111?1@11?/?/0<>CG01>>1111<100=/000/00<<..<-.;::CC0;0:CC:;00090.09C0999..9;09000
@M05620:37:000000000-D9766:1:1101:2952:11237 1:N:0:10
AGTGCCAGCTCTCAATCGCACAGGGGACCCAGGGCCTGGCCCCTCCATCCAGAAAACCTATGACCTCACCCGCTACCTGGAGCACCAACTCCGCAGCTTGGCTGGGACCTATGTGAGTATCCAGCGTAGGAATCTGGGAGTTGGGGAGGAGTGAGGAGTTGGGGAAAGACAGTCCTAACCGTGGAGGGTTCTGGTAAATGATGGGGTGAGGAGGGGCTCTTTGGCTCCCACCAGTCCCCCTGTCTGGTCTA
+
BBABBFFFBFFFGGGGGGGGGGHHGGGGGGHHGGGGGGHHHHGHGGHHHHHHHFGHHGHHHHHHHHHHHHHGGGGGHHHHHHHHHHHHGHHHGGGGGHHHGHHGGGHHGHHHHHHHHHHHHHHHHGGGGGHHHHHHHHHGGHHHGGFGGGGHHHHHHGHHHHGGGGHHHHHHHHHHHHHHGGGGGGGGGGGGGGGGGGGGGGGGGGFFEFFFFFFFFFFFFFFFFFFFFFFFFFFFFFFFFFFFFFFFFFF
@M05620:37:000000000-D9766:1:1101:17164:11240 1:N:0:10
AGTGCCAGCTCTCAATCGCACAGGGGACCCAGGGCCTGGCCCCTCCATCCAGAAAACCTATGACCTCACCCGCTACCTGGAGCACCAACTCCGCAGCTTGGCTGGGACCTATGTGAGTATCCAGCGTAGGAATCTGGGAGTTGGGGAGGAGTGAGGAGTTGGGGAAAGACAGTCCTAACCGTGGAGGGTTCTGGTAAATGATGGGGTGAGGAGGGGCTCTTTGGCTCCCACCAGTCCCCCTGTCTGGTCTA
+
BCABCFFFDFFFGGGGGGGGGGHHGGGGGGHHGGGGGGHHHHGHGGHHHHHHHHHHHGHHHHHHHHHHHHHGGGGGHHHHHHHHHHHHGHHHGGGGGHHHGHHGGGHHGHHHHHHHHHHHHHHHHGGGGGHHHHHHHHHGGHHHGGGGGGGHHHHHHGHHHHGGGGHHHHHHHHHHHHHHGGGGGGGGEGGGGGGGGGHHHGGGGGFFFFFFFFFFFFFFFHHFFFFFFFFFFFFFFFFFFFFFHHFFFFF
@M05620:37:000000000-D9766:1:1101:16324:11269 1:N:0:10
GAGGCTGCTTTGGAAGAAACTCATAGATTACTGCAACAGTTCCCCCTGGACCTGGAAAAGTTTCTTGCCTGGCTTACAGAAGCTGAAACAACTGCCAATGATGATACTACATGTTACCCGTAACGCAAAGCTCCCAGAAGAGTACAAGAGAGTAAAAGAACACATGAAACAATGGCAAAGAAGTTAGGGATTTACGCCTTAGCAGTCTTGAGGATCCCATTGCACAACTTTCATCATTGGAACTTGCAACT
+
BABBBBFBFFFFGGGGFGGGGGHHHHHHHHHHHHHHFHHHHHHHHGGGGGHHHHGGEGHHHHHHHHHHHHHHHHHHHHHHHHHHHHHHHHHHHH3F3333@4B4B4F44434B44B43311///>////B2333/23/B220B333B2202/<@22@2/0222?111<??G/F1100?00<<0>11100<FGH00.<-<.000000/;0000/0////<0<000:C/./0;00000=C000;:F909;F0/
@M05620:37:000000000-D9766:1:1101:8698:11272 1:N:0:10
AGTGCCAGCTCTCAATCGCACAGGGGACCCAGGGCCTGGCCCCTCCATCCAGAAAACCTATGACCTCACCCGCTACCTGGAGCACCAACTCCGCAGCTTGGCTGGGACCTATGTGAGTATCCAGCGTAGGAATCTGGGAGTTGGGGAGGAGTGAGGAGTTGGGGAAAGACAGTCCTAACCGTGGAGGGTTCTGGTAAATGATGGGGTGAGGAGGGGCTCTTTGGCTCCCACCAGTCCCCCTGTCTGGTCTA
+
AAAAAFFFBFFFGBGGGGGCGCGGFCGEGGHH2BEEFGHHHHGFGGHHHHHHHHFHHF3FGHHHHHHHHFFFE>EEHFHHBGHHHH1?EGHHEGGGGHHHAHFGGGFH?FHHFB?FGGHGHHHDHG/ECGHFC2?FG00F?<<?<CC@C?D0<0D<<<GCGHC?C:G.::CGFHHHHHHGG99BD.9-EGGFGEF90CFBBBCFEDDFFFA/ADFA-@AFBB9F//FAFFFFF?FFFFFFFEFFFFFFFFB
@M05620:37:000000000-D9766:1:1101:10788:11300 1:N:0:10
AGTGCCAGCTCTCCATCGCACAGGGGACCCAGGGCCTGGCCCCTCCATCCAGAAAACCTATGACCTCACCCGCTACCTGGAGCACCAACTCCGCAGCTTGGCTGGGACCTATGTGAGTATCCAGCGTAGGAATCTGGGAGTTGGGGAGGAGTGAGGAGTTGGGGAAAGACAGTCCTAACCGTGGAGGGTTCTGGTAAATGATGGGGTGAGGAGGGGCTCTTTGGCTCCCACCAGTCCCCCTGTCTGGTCTA
+
AAAAAFDFAFFFG4BGGGAFEGHGGFEEFGHHGDEGGGHHHHGHGGFFHHHHFEGGGEHEGFFHHGH3GGHEEE/EGFGG2FGEHH1?EGFFFGGGGHHGGHHGGGGHGHFHHHGFHHDGHH3FHGGAFGH2FHHHHG0FEGHFGGC@F?EHHBFHGDHHHHGGE..CFGCHHHHHG0CFAEFG?EGGGGGGGGGFGGGGBFGGGGDF?FFFFFFFFFFFFFFFFFBEFFFFEFFFFFFFFFFFFFFFFF/
@M05620:37:000000000-D9766:1:1101:22122:11304 1:N:0:10
AGTGCCAGCTCTCAATCGCACAGGGGACCCAGGGCCTGGCCCCTCCATCCAGAAAACCTATGACCTCACCCGCTACCTGGAGCACCAACTCCGCAGCTTGGCTGGGACCTATGTGAGTATCCAGCGTAGGAATCTGGGAGTTGGGGAGGAGTGAGGAGTTGGGGAAAGACAGTCCTAACCGTGGAGGGTTCTGGTAAATGATGGGGTGAGGAGGGGCTCTTTGGCTCCCACCAGTCCCCCTGTCTGGTCTA
+
CCCBCFFFCFFFGGGGGGGGGGHGGGGGGGHHGGGGGGGHHHGHGGHGHHHHHHHHHGHHHHHHHHHHHHHGGFGGHGHHHHHHHHHHGHHHGGGGGHHHGHHGGGHHGHHHHHHHHHHHHHHHHGEGGGHHHHHHHHHGGHHHGGGGGGGHHHHHHGHHHHGGGGHHHHHHHHHHHHHHGGGGGGGGEGGGGGGGGGGGGGGGGGFFFFFFFFFFFFFFFFFFFFFFFFFFFFFFFFFFFFFFFFFFFFF
@M05620:37:000000000-D9766:1:1101:16337:11357 1:N:0:10
GCGGCTGCTTTGGAAGAAACTCATAGATTCCTGCCCCAGTTCCCCCTGGACCTGGAAACGTTTCTTGCCTGGCTTACAGAAGCTGAAACAACTGCCAATGCTCCTACAGGATGCTACCCGTAAGGCAAGGCTCCTCGCAGACTCCAAGGGAGTAAAAGAGCTGATGAAACAATGGCAAGTAAGTCAGGCATTTCCGCTTTAGCACTCTTGTGGATCCAATTGAACAATTCTCAGCATTTGTACTTGTAACT
+
111>A>>>FFB11BF111BFFG1F3DDGH3DGHH00A0BBFHFHHGEF/0BFGG0FG10BAGHHGHHHHHHHHHG@GHHEBGH1B@GGH0FGHGFH1@BGHHHHHBGHHHFHHHHHHHHGE/?GH00BFGHHHGH0E/BF<GHHH1FHGG/EGH11?GCGHHHBGHH1FGH.FGHHHHGH0<DHHBHHHFHHHHHGGGGGHHHHHHHHHHGHGGGGG0FGGG0;F09FFGGGGGGGGGGGGFGGGGG0CFF
@M05620:37:000000000-D9766:1:1101:9238:11357 1:N:0:10
AGTGCCAGCTCTCAATCGCACAGGGGACCCAGGGCCTGGCCCCTCCATCCAGAAAACCTATGACCTCACCCGCTACCTGGAGCACCAACTCCGCAGCTTGGCTGGGACCTATGTGAGTATCCAGCGTAGGAATCTGGGAGTTGGGGAGGAGTGAGGAGTTGGGGAAAGACAGTCCTAACCGTGGAGGGTTCTGGTAAATGATGGGGTGAGGAGGGGCTCTTTGGCTCCCACCAGTCCCCCTGTCTGGTCTA
+
>A>AAFFFBFFFGDGFGFECFEGGFEGGGGHHDGGGDGHFHHGHGGHHHHHHHHHHHGHHHHGHHHHHHHHGEEFGHGHHHEF?GHHGGHHHGGEGEFHHGFHGEGHGGHHHHHHHHGHHHGHHHGGGGDHFHHHGGHHGEHHGGGGGGGGHHHHHHGHHHHGGGGHHEHHHGHHHHHHHGCEFGGGGEGGGGGGGGGGGGGGGGGFFFFFFFFFFFFFFFFFFFFFFFFFFFFFFFFFFFFFFFFFFFFB
@M05620:37:000000000-D9766:1:1101:21060:11364 1:N:0:10
AGTGCCAGCTCTCAATCGGTCTCTCTCCTGCCCTTCGCTCGGCACCGCCCACGTCTGCCCTCCAGTCACAGTCCCCCATGTCGCACGCCGTAACGTGCTTGAAATTAACGACTCCACTAGCTTCCCCGCGCTGCTCCCCCCCTGGCCCGTCCGTCCGGCATTTCCGCTTTCGCCCTCTTGTTGCTCCCCTTGCCCAATTCTCTGCTTTTGTCCTTGCCTCTGCCCCGCTAGTTCTAAACGCTCGGTCGCCC
+
>1>>>FFC1BBFG1FFFE?AEG3BBBBBGCB0B100A0AB///AA//A/A/AA/AB/FG>FGE01BF1D11B1B1?/>0BBG?G>///?E>////0</?B1B1BG11>1??C/?@1@>01@F211?0</-->-CF0<ACGCC-..::G-AEG-EFG--99@FFGGBB-9A/-;-;-AFFFF/-///;---;B/B9/;;9FB//9://:;/B/9FB//////9/9---@---/;//;BB/-@AB=---99-;
@M05620:37:000000000-D9766:1:1101:28362:11374 1:N:0:10
GAGGCTGCTTTGGAAGAAACTCATAGATTACTGCAACAGTTCCCCCTGGACCTGGAAAAGTTTCTTGCCTGGCTTACAGAAGCTGAAACAACTGCCAATGCTCCAACAGGATACTACCCATCAGAACCGCCTACAAGACGCCACCAGAGGAGAACAAGCGATGATGCAACCCTAGCAAGTCCATCCAGCCTTTCCGCTTTAGCACTCTTGAGGCAACCATTGCACCCTTCTCAGCATTTGTCCTTATAGAT
+
AAAABBFBFFFFGGGGFGGGGGHHHHFHHHHHHHHHHHHHHHFHHGGGHHGHHHHFGHHHGHHHHHHHHHHHHHHHHHHGHHHHHHHFHFHHHHHGFHHFFHHH3BB?GE133@44@?B333B334?/>/>EEF3BFF2/////@/00??F//<?G0?/?/?EB111<F<0<000<1<010=0<=<0<<<<DDFDAD?EFHBCCC0CHHH00;A.....;0;0;9/..::00CFF0CFFFG99;900;//;
@M05620:37:000000000-D9766:1:1101:10196:11379 1:N:0:10
GAGGCTGCTTTGGAAGAAACTCATAGATTACTGCAACAGTTCCCCCTGGACCTGGAAAAGTTTCTTGCCTGGCTTACAGAAGCTGCAACAACTGCCAATGCTCCTACAGGCTGCTCCCCGTAATGAACGCCTCCTAGAATACTCCACGGGAGTAAACGAGCTGATGCAACAGTGGCAAGTACGTCATTCATTTCCGCTTTAGCACTCTTGTGGCTCCAATTGAACACTTCTCAGCATTTGTACTTGTAACT
+
11>AAA1AFFFFCGGF11FFGG1G3F1GH1BGGH11BAGHHHGHHGEGEBFHHHEFH10BFHHHGHHGHHHHHHH1FEG11FGFF101F0/FFBGH1@GFHHHHFFFE1BCC0F11@/////>/2BB<F/>GEG01FF121BFG110/></><@11?</CAFH1111>=G00>10<01.D00<<<..0=0000=0;::.;F0;C0GCCC0:0..99./9;00CFB0/;B00;00/99B00FCFG00;00;B
@M05620:37:000000000-D9766:1:1101:7794:11379 1:N:0:10
AGTGCCAGCTCTCAATCGCACAGGGGACCCAGGGCCTGGCCCCTCCATCCAGAAAACCTATGACCTCACCCGCTACCTGGAGCACCAACTCCGCAGCTTGGCTGGGACCTATGTGAGTATCCAGCGTAGGAATCTGGGAGTTGGGGCGGAGTGAGGAGTTGGGGAAAGACAGTCCTAACCGTGGAGGGTTCTGGTAAATGATGGGGTGAGGAGGGGCTCTTTGGCTCCCACCAGTCCCCCTGTCTGGTCTA
+
ABAAAFFFBFFFGBGGGGGGGGHHGGGGGGHGGGGGGGHHHHGHGGCFHHHHG3FGGGHGFEGHHHHHHHHGG>EEHGFHGHHHGH1FFHHGEFEGGHFHGHHGGGGHGHEHHHHHHHHHHHHHHGGDDG@FGHHHHH0FGHHHGG.<C:AGHFHHFFGGGGGGG.9AFGFGGGGGFBGGGGGAAEFFFFFFFFFFFFFFFFFFFFFFFFFFFFFFFFFFFFFFFFFFFBFFEFFFFFFFFFFFFFFFFF/
@M05620:37:000000000-D9766:1:1101:20885:11381 1:N:0:10
GAGGCTGCTTTGGAAGAACCTCATAGATTACTGCAACAGTTCCCCCTGGACCTGGAAAAGTTTCTTGCCTGGCTTACAGAAGCTGAAACACCTGCCAATGCTCCTACAGGATGCTACCCGTAAGGAAAGGCTCCTAGAAGACTCCCAGGGAGTAAAAGAGCTGATGAAACAATGGCAAGTAAGTCAGGCATTTCCGCTTTAGCACTCTTGTGGATCCAATTGAACAAGTCTCAGCATTTGTACTTGTAACT
+
>3A3>AF3BFDFG4FGGG4FGGHHHHHFGGHHH5BG3FHHHGGHHGG2BFGGGGHBBEFBBGHHHHGHHHGHHHHGHHHHHGHHHHHHHHGGHHHGFHHHHH3B3BG3F3BGHH3FG1BEEGDHGFFF0BGF0FGB43BBFGHGG/BGFGE/CCG2@DFGHHHFHHH1FDGFGB1FHGGHHFH<GF1>>.FGFH=EDGGEHGHE<GGHHGFFF00;;:GHH0<CC;F/;0FFFGGGGGBF0BFFFFGGGGG
@M05620:37:000000000-D9766:1:1101:11567:11382 1:N:0:10
AGTGCCAGCTCTCAATCGCACAGGGGACCCAGGGCCTGGCCCCTCCATCCAGAAAACCTATGACCTCACCCGCTACCTGGAGCACCAACTCCGCAGCTTGGCTGGGACCTATGTGAGTATCCAGCGTAGGAATCTGGGAGTTGGGGAGGAGTGAGGAGTTGGGGAAAGACAGTCCTAACCGTGGAGGGTTCTGGTAAATGATGGGGTGAGGAGGGGCTCTTTGGCTCCCACCAGTCCCCCTGTCTGGTCTA
+
AA3AAFFFBFFFGGGGGGGGGGHHGGGGGGHHGGGGFGHGHHGHGGHHHHGFGHGHHGHHHHFHHHHHHHHGGEGGHGHHHGHHHHHHGHHHGGGGGHGHGHHGGGGHGHHHHHHHHGHHFHFHHGEFGGGHHHHHHGHGGGGHGGGGGGGHHHHGGGGHHHGGGGGGGHHHHHHHFHHHGCE@DGGGEFGGGGFFGGGFGGGGGGFBFFFFFDB??BEFFFFFFFFFFFFFFFFFFFFFBFFFFFBFFF/
@M05620:37:000000000-D9766:1:1101:28381:11395 1:N:0:10
GAGGCTGCTTTGGAAGAAACTCATAGATTACTGCAACAGTTCCCCCTGGACCTGGAAAAGTTTCTTGCCTGGCTTACAGAAGCTGAAACAACTGCGAATGCTCCCACCGCATAATAACCGGAAGGAAAAACTCTTAAAGGGATCAAAAGAAGTGAAAAAACAAATGCAACCAAGGCAATCAAGTCAGCAATATCACCTTTAGCAATCTTATGGAACAAATTGAACCATTTGCACCTTTTATACTTAAAACG
+
A3AA>AFACDBDGB5BBFCFGGHHHGHGBGBEGG4FCHFGHDABEEAB2BBFGGFGB32BBFHDFHGBBBGFBGH3BBBFHHBFGB3GBF?GBGG1>/>B3BFB1B1?1/>?/B?4B?3><E<//FF22??22?BF3B3B/?@/0@D2@/@@?1@11?C@?..<<111=<0<.F<<C./0<0<=DGG00<:00<<:;00<;=00<CCC00;;;BBBFF9C;B0;9..9;0;0;0//;BF00;0;0C000;-
@M05620:37:000000000-D9766:1:1101:5596:11397 1:N:0:10
AGTGCCAGCTCTCAATCGCACAGGGGACCCAGGGCCTGGCCCCTCCATCCAGAAAACCTATGACCTCACCCGCTACCTGGAGCACCAACTCCGCAGCTTGGCTGGGACCTATGTGAGTATCCAGCGTAGGAATCTGGGAGTTGGGGAGGAGTGAGGAGTTGGGGAAAGACAGTCCTAACCGTGGAGGGTTCTGGTAAATGATGGGGTGAGGAGGGGCTCTTTGGCTCCCACCAGTCCCCCTGTCTGGTCTA
+
AA3>AFFFBFFFGFGFECF2ECGEFEEEGDHHCEGGFGHHHHGHGGHHHGHHHHHGHGHHGHHHHHHHHHHGG/EGHHHHEFHFHHCCEHHFEGEEEHFGEHHGGGHHGHHHHHHHHHHGHGHHHGGGGGHHHHHHHH0FDHHHGG.@C<EGHHGGBEHHHGGGCDHFFGGHHHHHHHHHGGGGGGGGFFGGFBFFGGGGGGGGGGDBFFFFFFBBBBFFFFFFFFFFFFFFFFFFFFFFBFFFFFFFFF/
@M05620:37:000000000-D9766:1:1101:26143:11398 1:N:0:10
AGTGCCAGCTCTCAATCGCACAGGGGACCCAGGGCCTGGCCCCTCCATCCAGAAAACCTATGACCTCACCCGCTACCTGGAGCACCAACTCCGCAGCTTGGCTGGGACCTATGTGAGTATCCAGCGTAGGAATCTGGGAGTTGGGGAGGAGTGAGGAGTTGGGGAAAGACAGTCCTAACCGTGGAGGGTTCTGGTAAATGATGGGGTGAGGAGGGGCTCTTTGGCTCCCACCAGTCCCCCTGTCTGGTCTA
+
BBAABFFFBFFFGGGGGGGCGGHGGGGEGGHHFFGGGGHHHHGHGGHHHGHHHHHHHGHHHHHHHHHHHHHGGEGGHHHHEGHHHG1FFHHFEFEGGHGHGHBFFGFHGHHHHHFHHHHHHHHHHGEGGGHHHHHHHHGGEHHHGGEGGFEGHHHHHGHHHFGGGGHHHHHHHHHHHHHHGGGGFGGGCFGGGGFGGGGGGGGGGGFFFFFFFFFFFFFFFFFFFFFFFFFFFFFFFFFFFFFFFFFFFFF
@M05620:37:000000000-D9766:1:1101:6267:11439 1:N:0:10
ACCACACCTTCTACAATGAGCACACGTCTGAACTCCAGTCACATTACTCGATCTCGTATGCCGTCTTCTGCTTGAAAAAAAAAAACAAAGCCAACACGTGTCAGTGGCCCGTTCAGTCTCCAGCTTAAAAATATGCTAGTTGCTCAGTATTCAGCACTGGGCGAAAGACAGCCTTAACCGTCTACTTTCATGGTAAATCATGGTATCATCAGTGACTCGTTTCCGCTCTCCACTCCCCCCGCATCCCCAAC
+
AAA?AAAAFFFFFGGFAG1AGAABEE0F00BD1FGFCHHFBF1DGGGFG/FE00DEF/FB2BEFGH/FGFHFE1F1BB0>/>>@??//0B000B///?0/002B220/B///<0B221@1@1@011<11@@01?1@111111111101111111110>00..-<<-.<///../0;000-:...0900909009;00009000000090;00900;;;;.../9-:---9/9-/;;9--9-----/-;---
@M05620:37:000000000-D9766:1:1101:15913:11443 1:N:0:10
AGTGCCAGCTCTCAATCGCACAGGGGACCCAGGGCCTGGCCCCTCCATCCAGAAAACCTATGACCTCACCCGCTACCTGGAGCACCAACTCCGCAGCTTGGCTGGGACCTATGTGAGTATCCAGCGTAGGAATCTGGGAGTTGGGGAGGAGTGAGGAGTTGGGGAAAGACAGTCCTAACCGTGGAGGGTTCTGGTAAATGATGGGGTGAGGAGGGGCTCTTTGGCTCCCACCAGTCCCCCTGTCTGGTCTA
+
>>>>ADDFBFFFGFGGGAFFEAFGFAFGGEFGGFGGFFGGFHGEEGGFGGGFHGHHHGHHHEFHFGCGHHHEEFFGHGGGHHGF1FCGGEGHG//EFGHHGBGGEEHHGGHGHHHHFFGHHHHHHGCEGGHFHGGHHHAGAGHHCGFGGGGHFBHHHGGFHHCGEGHHFHHHHHFFFHGHGCCDGGGG?FEFGGGGGGGGFGGFGGFFEFFFFFFFFFFFFFFFFFFFFFF?AFBFFFFFFFFFFFE//B9
@M05620:37:000000000-D9766:1:1101:4519:11462 1:N:0:10
GAGGCTGCTTTGGAAGAAACTCATAGATTACTGCAACAGTTCCCCCTGGACCTGGAAAAGTTTCTTGCCTGGCTTACAGAAGCTGAAACAACTGCCAATGCTCCTACAGGATGCTACCCGTAAGGAAAGGCTCCTAGAAGACTCCACGGGAGTCACAGAGCTGATGACACAATGGCAAGTAAGTCAGGCATTTCCGCTTTAGCACTCTTGTGGATCCAATTGAACAATTCTCAGCATTTGTACTTGTCACT
+
A3>AAAFBFFFFGFGGGGGGGGFGGHHHHHHFHHFHHGFGHHHHHGGGHHHHHHHHHFHHGHHHFFFHHHHGHHHEHHHHHHHHHEHHHHHHHHBG33FGHGHFBBGEHGCHHHHHFFG?E@AGH333B0?B0FF?G333FFHH?22/>/?C/2>22<<?<<C11FD11?GCFH1FHGFGG1F1><FFH.CHHH0EGGGGHHHHGHHHHHHE.0CGGHHHFHCFG0;FFFGGGGGGGGGGGGGGGGG0CFF
@M05620:37:000000000-D9766:1:1101:21832:11479 1:N:0:10
AGTGCCAGCTCTCAATCGCACAGGGGACCCAGGGCCTGGCCCCTCCATCCAGAAAACCTATGACCTCACCCGCTACCTGGAGCACCAACTCCGCAGCTTGGCTGGGACCTATGTGAGTATCCAGCGTAGGAATCTGGGAGTTGGGGAGGAGTGAGGAGTTGGGGAAAGACAGTCCTAACCGTGGAGGGTTCTGGTAAATGATGGGGTGAGGAGGGGCTCTTTGGCTCCCACCAGTCCCCCTGTCTGGTCTA
+
BCBBCFFFBFFFGGGGGGGGGGHGGGGGGGHHGGGGGGHHHHGHGGHHHHHHHHHHHGHHHHHHHHHHHHHGGGGGHHHHHHHHHHHHGHHHGGCGGHHHGHHGGGHHGHGHHHHHHHHHHHHHHGFGGGHHHHHHHHHGGHHHGGGGGGGHHHHHHGHHHHGGGGHHHHHHHHHHHHHHGGGGGGGGEGGGGGGGGGGGGGGGGGFFFFFFFFFFFFFFFFFFFFFFFFFFFFFFFFFFFFFFFFFFFFF
@M05620:37:000000000-D9766:1:1101:11462:11515 1:N:0:10
AGTGCCAGCTCTCAATCGCACAGGGGACCCAGGGCCTGGCCCCTCCATCCAGAAAACCTATGACCTCACCCGCTACCTGGAGCACCAACTCCGCAGCTTGGCTGGGACCTATGTGAGTATCCAGCGTAGGAATCTGGGAGTTGGGGAGGAGTGAGGAGTTGGGGAAAGACAGTCCTAACCGTGGAGGGTTCTGGTAAATGATGGGGTGAGGAGGGGCTCTTTGGCTCCCACCAGTCCCCCTGTCTGGTCTA
+
AAA>>FFFBFFFGGGGGGGFGGHHGGDEGGFHAEEEGGHHHHGHGGHHHHHHHHEHHFHHHHGHHHHFGHHGGEFFHHHHEHHFHHG?EGHHGGGGGHHHGHHGGGHHGHHHHHHHGHHHHHHHHGGGGGGHHHHHHHFEGHHHGGGGGDGHGFHHFFHHHHGGGDHHCGHHHHHHGFHHADEGDEDFGGGGGGGGGGGGGGGGGGFFFFFFFFFFFFFFFFFFFFFFFFFFFFFFFFFFFFFFFFFFFFB
@M05620:37:000000000-D9766:1:1101:10625:11525 1:N:0:10
GAGGCTGCTTTGGAAGAAACTCCTAGATTACTGCACACGTTCCCCCTGGGCCTGGAACAGTTTCTTGCCTGGCTTACAGAAGCTCAAACGACTGCCCATGCTCCTACAGGATGCTACCCGTAAGGAAAGGCTCCTAGAAGACTCCAAGGGAGTAAAAGAGCTGATGAAACAATGGCAAGTAAGTCAGGCATTTCCGCTTTAGCACTCTTGTGGATCCAATTGAACCATTCTCAGCATTTGTACTTGTCACT
+
A>AAAAFAFFFFGFGGG11FBB111A1D3DFGGGG1100BBFFG0E/A//BBAA/011ABBFFFE11AFG1/FFB1FG1@1FHF11BDH//EE>BG/BFGHHHHHGH@B0FGGHHHHHGGE@EHG1FFFEFHHGHFH1FGHHHGHHHHG/FECFGDFG/FGHHHHGG1?FHGHHHHHHFFGHGFFHHHHHHHHFHGGAFGC;;0CGHHHGHFC:CFH09FFF9;C..CFGFFFFFBFFGGGGGGGFG0;FC
@M05620:37:000000000-D9766:1:1101:15550:11536 1:N:0:10
GAGGCTGCTTTGGAAGAAACTCATAGATTACTGCAACAGTTCCCCCTGGACCTGGAAAAGTTTCTTGCCTGGCTTACAGAAGCTGAAACAACTGCCAATGCTCCTACAGGATGCTACCCGTAAGGAAAGGCTCCTAGAAGACTCCAAGGGAGTAAAAGAGCTGATGAAACAATGGCAAGTAAGTCAGGCATTTCCGCTTTAGCACTCTTGTGGATCCAATTGAACAATTCTCAGCATTTGTACTTGTAACT
+
ABBBCBFCFFFFGGGGGGGGGGHHHHHHHHHGHHHHFGHHHHGHHGGGHHHHHHHHHHHHGHHHHHHHHHHHHHHHHHHHHHHHHHHHHHGHHHHHHHHHHGHHHHHFHGCGFHFDDGF??EFHHHHHFCEHFGHHHHHHHHHHHGHHFGHGDGHGHBCGFHFHHGHHHHFEFGGGGHGHHHHHHGD0CGGFGHFDGDFEFHHHHGHHHHGCCGGHFCHHHHHHFHF:FFGGFFEFFGGGGGGGFBFGGG;
@M05620:37:000000000-D9766:1:1101:15302:11539 1:N:0:10
ACCACACCTTCTACAATGAGCTGCGTGTGGCTCCCGAGGAGCACCCCGTGCTGCTGACCGAGGCCCCCCTGAACCCCAAGGCCAACCGCGAGAAGATGACCCAGGTGAGTGGCCCGCTACCTCTTCTGGTGGCCGCCTCCCTCCTTCCTGGCCTCCCGGAGCTGCGCCCTTTCTCACTGGTTCTCTCTTCTGCCGTTTTCCGTAGGACTCTCTTCTCTGACCTGAGTCTCCTTTGGAACTCTGCAGGTTCT
+
DDDDDCBCFFFFGGGGGGGGGGHHGGGGHGHHHGGGGGGGGHHHHGGGGGGGHHHHHHHGGGGGGGGGGGGHHHHGGGGHGHHHHGGGGGGGGGHHHHHHHHHHGHHHHHHGGHHGGGGGHHHHHHHHHHGGHHGGGGGHGHHGHGGGGGGGGGGGGGGGGGGGGGFFFFFFFFFHHHFFFFHFFFFFFFFHHFFFFFFHFFFFFFFFFFFFFFHHFHFFFFFFFFFFFHFFFFFFFFFFFHFFFFFFFFF
@M05620:37:000000000-D9766:1:1101:10608:11543 1:N:0:10
GAGGCTGCTTTGGAAGAAACTGATAAATTAGTGACACAGGACCGGCTGAACCCGTCACCGTATCTAGCCTGTCTTCCAGAATCTGGCACAACTGCCACTGCTCCTACAGGATGCTACCCGTCCGGAACGGCTCCTCGCCGCCTCCCCGGGCGTCCCCGCGCTGCTGCCCCACTTTCAAGTACGTCCGGCCTTTCCGCTTTAGCACTCTTGTGGCTCCAATTGAACCCTTCTCAGCATTTGTACTTGTACCT
+
AAAAAAFBFFFFGFFGGGGGG5BAD5A66B4DD6DBEG2222A2222A13B11011AAFEA11A55553B13355D@B@BF4FGB33BBBBE33BFB3FGHHHEBBBG33?33BD4BGGEEE/<B///?ADCEGGGD?D@/>EG.<<ACDCGG?@E.C-=BDG?FG0C.C.;C00;90;C9/AFFEF-CCFFFF;ADFFF/:FFBFFFFBF/9.;BE//;BF/BF.;FFFFF/BFFB;;9B/;:BFF//;F
@M05620:37:000000000-D9766:1:1101:4244:11585 1:N:0:10
CGTGCCAGCTCTCAATCGCACAGGGGACCCAGGGCCTGGCCCCTCCATCCAGAAAACCTATGACCTCACCCGCTACCTGGAGCACCACCTCCGCAGCTTGGCTGGGACCTATGTGAGTATCCAGCGTAGGAATCTGGGAGTTGGGGAGGAGTGAGGAGTTGGGGAAAGACAGTCCTAACCGTGGAGGGTTCTGGTAAATGATGGGGTGAGGAGGGGCTCTTTGGCTCCCACCAGTCCCCCTGTCTGGTCTA
+
>AAAAA5BAFFFG4FFFAF2AABBBEEEEEGGFEGGFDHHGGEHGGCFHHGHHEHHHGGGHFGHHHHHHHHGGE?EGGH12BB1BFH1FGGHF?@EGGHHGHHCEEGHGHHHHHHHHBGGGHFHHGCECDHHH1FHGFGFCGHHGCEGGFGHHHHHGFHHHHGGEGEHGHHFFHFFFHHGG;CADEGG;;AFGBCCGGBFBCCFADFFFFFFFFFFF@EFFFF;BFF.AFADEA9BFFFAAAFFFB/;;B9
@M05620:37:000000000-D9766:1:1101:12592:11613 1:N:0:10
AGTGCCAGCTCTCAATCGCACAGGGGACCCAGGGCCTGGCCCCTCCATCCAGAAAACCTATGACCTCACCCGCTACCTGGAGCACCAACTCCGCAGCTTGGCTGGGACCTATGTGAGTATCCAGCGTAGGAATCTGGGAGTTGGGGAGGAGTGAGGAGTTGGGGAAAGACAGTCCTAACCGTGGAGGGTTCTGGTAAATGATGGGGTGAGGAGGGGCTCTTTGGCTCCCACCAGTCCCCCTGTCTGGTCTA
+
AAAAAFFFBFFFG4GGGGGGGGHHGCEEGGFHFGEGGGHHHHGHGGGHHHGHHFHGHGHHHHHHHHHGHHHGG>EEHHHHFGHHHH1?EGHHGGGGGHHHGHHGGGHHGHGHHHHHGHHHHHHHHGGGGGHHHHHHHHGGGHHHGGGGGFGHHGHHHGHHHHGGGGGHFHGHHGHHFHHHGGGGGGGGGGGGGGGGGGGGGGGGGGFFFFFFFFFFFFFFFFFFFFFFFFFFFFFFFFFFFFFFFFFFFFB
@M05620:37:000000000-D9766:1:1101:7965:11637 1:N:0:10
AGTGCCAGCTCTCATCGCACAGGGGACCCAGGGCCTGGCCCCTCCATCCAGAAAACATATGACCTCACCCGCTACCTGGAGCCCCCACTCCGCAGCTTGGCTGGGACCGATGCGAGCATCCAGCGCAGGAATCTGGGTGCCGGGGAGGAGTGAGGCGTTGGGGAAAGCCAGTCTCAACCGTGGAGGGTTCTGGCAAATGATGGGGTGAGGAGGGGCCCTTTCGCTCTCACCAGTCCCCCTCTCTGGTCTAT
+
>1>>AFFC1FFFBGF1B1FEABGCE0AEE0AAABEABFAAFECGGHAA01ABGG0B/11ADFGHA1FGH0E>>>EF1@F0>B////>?>BF>>/>><FCEB1<<E0B///<E/>/>//<FF<10>--AC<01F<10//../<--:-:-.;/900..-9-9:-9.99-/;9FFF//;9--@A----9-9;AFB//-:-;///;;9A-999-/:-----99::/-9-9-;9BFF9;/9/9A@-;///9/9:/;
@M05620:37:000000000-D9766:1:1101:22146:11650 1:N:0:10
GAGGCTGCTTTGGAAGAAACTCATAGATTACTGCAACAGTTCCCCCTGGACCTGGAAAAGTTTCTTGCCTGGCTTACAGAAGCTGAAACAACTGCCAATGCTCCTACAGGATGCTACCCGTAAGGAAAGGCTCCTAGAAGACTCCAAGGGAGTAAAAGAGCTGATGAAACAATGGCAAGTAAGTCAGGCATTTCCGCTTTAGCACTCTTGTGGATCCAATTGAACAATTCTCAGCATTTGTACTTGTAACT
+
A3AABAFBFFFFGGGFGFGGGGFFFFGHHBGHHHGDBFFGHHHHHGGGHCGHHHHHHHBFHHHHHHHHHHHHHHHEHHHHHHHHHHHHHHHHHHHHFBGHHHHHHGHHHHHHHHHHHHHGGCGHHDGHHHHHHGHFH3GHGHHHHEHHGG/EGGHFGHGHHGHFFHHFGHH/GFGHHHGHGHHGHFHHGHHHHHHGGGGGHHGGHHHHHHHHGCFHHEHHHH0GHHHHGGGGGGGGGGGGGGGGGFGGGGF
@M05620:37:000000000-D9766:1:1101:27695:11654 1:N:0:10
GAGGCTGCTTTGGAAGAACCTCATAGATTACTGAAACAGTTCCCCCTGGACCTGGACAAGTTTCTTGCCTGGCTTACAGAAGCTGAAACACCTGCCAATGCTTCTACATGATGATACCCGGAAGGAAAAGCTAATAGAAGACTACAAGGTAGAAAAAAAGCTGATTAAACAATGGCAAAAAAGTCAGGCATTTGCGCTTTAACACTCTCGCGAATCCAATTGACCAATTCTCATCATTTGTACTTGTAACG
+
>3AA3>C>@BB4F4BBAG4AFGHHHCG6DF4AD54AABBDF5D322A22ABBFFAFA31ADDDADFGA3B3A1BB3ABBDGG3BG33B@BBBFGH1BGFG3B4B3BF44@B444BBB3@?/>/?/0B?2BB?34B4BB3B22B22B2B/2323>220/</011?11111<1F11<00F00<<<00<=</.00=0=-::..0000C0/00..;-;-.9;9900;00;A9000/;9//;;;/;;:;;/;;9:.
@M05620:37:000000000-D9766:1:1101:22148:11667 1:N:0:10
GAGGCTGCTTTGGAAGAAACTCATAGATTACTGCAACAGTTCCCCCTGGACCTGGAAAAGTTTCTTGCCTGGCTTACAGAAGCTGAAACAACTGCCAATGCTCCTACAGGATGCTACCCGTAAGGAAAGGCTCCTAGAAGACTCCAAGGGAGTAAAAAAGCTGATGAAACAATGGCAAGTAAGTCAGGCATTTCCGCTTTAGCACTCTTGTGGATCCAATTGAACAATTCTAAGCATTTGTACTTTTAACG
+
A?AB>AFAFFDDGBBBFGBFGGHHHGHFGHFFG54BBGBFGDDBFBA22BBBGGEGB32BBFHDFGGBAFGGFGH3BBBGFH3FG33FBBBBGHHGHHHH3BBGFGHEB3BGF2@FGF?E/>>FFBGF00?F0?E3DFB?CB3?F?2B/??</@22>2<<??1<?11<D1?F<<CFBG.===>=<<>00.<<=0D<C<<<B0;0CCGHEG:;.:00;;;CF0CCFCB:;;B0909;=FGF9C=C;00;:;.
@M05620:37:000000000-D9766:1:1101:23697:11682 1:N:0:10
GAGGCTGCTTTGGAAGAACCTCATAGATTACTGAAACAGTTCCCCCTTGACCTGGAAAAGTTTCTTGCCTGGCTTACAGAAGCTGAAACACCTGCCAATGCTACTACAGGATGCTACCCGTAAGGAAAGGCTCCTAGAAGACTCCAAGGGAGTAAAAAAGCTGATGAAACAATGGCAAGTAAGTCAGGCATTTCCGCTTTAGCACTCTTGTGGATCCAATTGAACAAGTCTAAGCATTTGTACTTGTAACT
+
AA>>3AC3@5B4F4BBABBAFCFFCFB6DGBFG54BB3AFHDBGFEA2BB3CGFFF33C3BDG5FGG5BBBGGGH335FGFEAFGBDEBEFFGFFBF3FGFF4BBFEF331BC2FFG2BE/EEGHHHH00FGG?3BFDGGH2FHBFGF//CADCGHH2<CCD??GHHHH1CCFDFBFC.><FFDDFFF0><<DG0<EA?EH0GHC0BGFB0<.:00::GCGBGFFFF/;;C0;0:CFGFF;C0F00;;FF9
@M05620:37:000000000-D9766:1:1101:19653:11694 1:N:0:10
GAGGCTGCTTTGGAAGAAACTCATAGATTACTGCAACAGTTCACCCTGGACCTGGAAAAGTTTCTTGCCTGGATTACAGAAGCTGAAACAACTGCCAATGCTGCTACGGGGTGCTATCCGTATGGAAATGCTCCTAGAAGACTCCAAGGGAGTAAAAGAGCTGATGAAACAATGGCAAGTAAGTCATGCATCTCCGCTTTAGCACCCTTGTGTATCTAATTGAACAATTCTCAGCATTTGTACTTGTAACG
+
AA3>>>>ACFDFFB544AA4FFAAAF5D65BFFHB4FEFD5EAFGHAEG2BFFFH2B3CH35BFFADBFFFA2ABDBGDB33BBBDB3B?11B?3B3@33@B43F4B11>//>/3?4BB/?F0303333B34B33?4BB11B111BB1?/F/CCGF2>FFGHFF111?110?F11F01.F<D111>11>111<1<..<..00000.;C/:0</=CG;:C0;00;0;:F090009/CBFF0C09B09CBF0.
@M05620:37:000000000-D9766:1:1101:5559:11694 1:N:0:10
AGTGCCAGCTCTCAATCGCACAGGGGACCCAGGGCCTGGCCCCTCCATCCAGAAAACCTATGACCTCACCCGCTACCTGGAGCACCAACTCCGCAGCTTGGCTGGGACCTATGTGAGTATCCAGCGTAGGAATCTGGGAGTTGGGGAGGAGTGAGGAGTTGGGGAAAGACAGTCCTAACCGTGGAGGGTTCTGGTAAATGATGGGGTGAGGAGGGGCTCTTTGGCTCCCACCAGTCCCCCTGTCTGGTCTA
+
AAABBFFCAFFFGGGGGGGAEGGHFGGFGGHHGEFGGGHHHHGHGGHHHHHHHHHHHGHFHHHHHHHHHHHGGEGGHHHGGGHGGHHHGHHHGGGGGHHHGHFFGEGHGHHHHHDGFHHHHHHHH?CDGDHHHHHHGHHGDHHGGGGGFGGHHHHHHGHFH/CGGGHHHHGHHHHHHHHHGGGGGGGGEGGGGGFFGGGGGGGEGGFFFFFFFFAFFFFFFFFFFFFFFFFFFFFFFFFFFFFFFFFFFFB
@M05620:37:000000000-D9766:1:1101:8068:11746 1:N:0:10
GAGGCTGCTTTGGAAGAAACTCATAGATTACTGCAACAGTTCCCCCTGGACCTGGAAAAGTTTCTTGCCTGGCTTACAGAAGCTGAAACAACTGCCAATGCTCCTACAGGATGCTACCCGTAAGGAAAGGCTCCTAGAAGACTCCAAGGGAGTAAAAGAGCTGATGAAACAATGGCAAGTAAGTCAGGCATTTCCGCTTTAGCCCTCTTGTGGATCCAATTGAACAATTCTCAGCATTTGTACTTGTAACT
+
AABBAAFBFFFBGBFGFGGGGGGHHFHHHFFHGHFHFHHHHFFFFFEFGHHHHHGHB3CGHHHHHHHFFGFGHHHFF5BGHHFHHEBHFHHHHHHHHHHHBFGHHHHHFBGHGGGDBGFE?>EFGHHGG0FGFGHDGHFHFBG2BFFHF??EECFFF@F<FGFDGHFGFFGFFGGGFH<>>DG=G=FCG.>GH1FAE<AEF=G/<GGHGFGCAG0GHHHHHHHHHHFGC;BBBCB0CFFFCFBFC;CC;C;
@M05620:37:000000000-D9766:1:1101:8046:11749 1:N:0:10
GAGGCTGCTTTGGAAGAAACTCATAGATTACTGCAACAGTTCCCCCTGGACCTGGAAAAGTTTCTTGCCTGGCTTACAGAAGCTGAAACAACTGCCAATGATCATTCAGGATGATGCCCGGCAGGTCCGCCTCCTCACCGCCTCGCAGCGAGTCCAAGAGCTGCTACCACACGTACAAGTAAGTCAGAACTTTCGGCTAAAGCACTCTTAGAGCTCCCATTGAACCCTTATCCACATGTGTCCTTGTCCCT
+
BAABBBFBFFFFGGGGGGGGGGHHHHHHB5FGHGD4FEFHGHHHHGEG22BGGHAGHFBHHHHFHFHGFHHHGHG3FGHHHHGGHDGHHHEHHHHHHFGHF4B444B443B@33444B3E/>E/>0BFE//?</B22?0///<??/<///>/>>1>F1>00F11<11><0<<-./<.0=DGF0G0;00;/000:.;-..0;00;/0900000;000/;;FF00;0CA.//0;0/;B;/:/;BFFFFFF//B
@M05620:37:000000000-D9766:1:1101:23884:11752 1:N:0:10
GAGGCTGCTTTGGAAGAAACTCCTAGATTCCTGCAACAGTTCCCCCTGGCCCTGGAACCGTTTCTTGCCTGGCTTCCAGAAGCTGCAACCACTGCCACTGCTCCTACAGGATGCTACCCGTCAGGCCAGGCTCCTCGCAGCCTCCCAGGGCGTACCAGAGCTGCTGACACACTGGCAAGTACGTCCGGCATTTCCGCTTTAGCACTCTTGTGGCTCCCATTGCACAATTCTCAGCATTTGTACTTGTCACT
+
AAAAA1CAFFFF1BB1B1FG1F1FBG1F333BBBGHHCGBGHH1GEAAG0FGEFG0B1EEEGHHFGGBGHH/GFA0BBFF0FBBG1GFF0?FH@GH11BFGGHGE1FCBFGGHHHGHHHGG/?EE0/?FHHHHGHFG?/E/GHHHA0FFG/AC//>DH0GGHH1GFFCFHC.<GBGHFGH00<CH.;CG-CHHGFGGGGGGGGGGGGGGGFGG.;FG.;FGG0BF/-;BFFFFFFFFFFFF/FFFFF//;F
@M05620:37:000000000-D9766:1:1101:8064:11765 1:N:0:10
GAGGCTGCTTTGGAAGAAACTCATAGATTACTGCAACAGTTCCCCCTGGACCTGGAAAAGTTTCTTGCCTGGCTTACAGAAGCTGAAACAACTGCCAATGCTCCTACAGGATGCTAACCGTAAGGAAAGGCTCCTAGAAGACTCCAAGGGAGTAAAAGAGCTGATGAACCCATGGCAAGTAAGTCAGGCATTTCCGCTTTAGCACTCTTGTGGATCCAATTGAACAATTCTCAGCATTTGTACTTGTAACT
+
BABBBBFBFFFFGGGGGGGGGGGHHHFHHFHGHHHHHHHHHHHHHGGGHGHHHHGHFFHGGHHHHHHHGHGHHHHGHGHHHHHHHHHHHHHHHHHHHHHH3FGGHHHHBFGFFFFH4B?E/F/BEGF3BF/B0?FGDGFGF2F2GG2B?/?<?FFGFGFGH22FHFGF1?/?0?FCG<FGGGFD<FGHGEHHGHH.DD.CDDH0GHHHGGFF.:<CHHHHF:BGHGBFFF0FFGGFGGGGBGFGGFFCFG0
@M05620:37:000000000-D9766:1:1101:20928:11765 1:N:0:10
GAGGCTGCTTTGGAAGAAACTCATAGATTACTGCAACAGTTCCCCCTGGACCTGGAAAAGTTTCTTGCCTGGCTTACAGAAGCTGAAACAACTGCCAATGCTCCTACAGGATGCTACCCGTAAGGAAAGGCTCCTAGAAGACTCCAAGGGAGTAAAAGAGCTGATGAAACAATGGCAAGTAAGTCAGGCATTTCCGCTTTAGCACTCTTGTGGATCCAATTGAACAATTCTCAGCATTTGTACTTGTAACT
+
>1>AAAFAFFFFFGGBA1FGGG1FAFHHH1FGHHA1B0BDGHGHHGEFHEHHHHHHHG0BFGHHFHHHHHHHHHHGHHHHHHHFHHHHH0GHHHHHF@GHHHHHHHHHHHHHHHHHHHHGGGGHHBCHHHHHGGHFHBGHHHHHHFHHGGHGGHHGHHGHHHHGHHHHHHHHHHHHGHGHHHHHHHHHHGHHHHHGGGGGHHHHHHGHHHGHFHGHHHHHHHBGGHHHGGGGGGGGGGGFFFGGGGGFFGC
@M05620:37:000000000-D9766:1:1101:24808:11768 1:N:0:10
GAGGCTGCTTTGGAAGAAACTCATAGATTACTGCAACAGTTCCCCCTGGACCTGGAAAAGTTTCTTGCCTGGCTTACAGAAGCTGAAACAACTGCCAATGCTCCTACAGGATGCTACCCGTAAGGAAAGGCTCCTAGAAGACTCCAAGGGAGTAAAAGAGCTGATGAAACAATGGCAAGTAAGTCAGGCATTTCCGCTTTAGCACTCTTGTGGATCCAATTGAACAATTCTCAGCATTTGTACTTGTAACT
+
CBBCCCFCFFFFGGGGGGGGGGHHHHGHHHHHHHHHHHHHHHHHHGGGHHHHHHHHGHHHHHHHHHHHHHHHHHHHHHHHHHHHHHHHHHHHHHHHHHHHHGHHHHHHFGHGHGBFGHHE?EGHHHHHGGHHHGGHHHHHHHHGHHHHGGHGDHHGHDFCFHFHHGHFFGHHHHHHFHFFFGHFGFGGHA1FGHHGGEGEFHHBGFFHFHFGFH:GFHGGHHHHHHHHGFFGFFFFGGGFFGEGCBFFBF;
@M05620:37:000000000-D9766:1:1101:22787:11794 1:N:0:10
AGTGCCAGCTCTCAATCGAACAGGGGACCCAGGCCCTGGCCCCTCCAGCCAGAAAACCTGTGACCTCACCCGCTACCTGGAGCACCAACTCCGCAGCTTGGCTGGGACCTATGTGAGTATCCAGCGTAGGAATCTGGGAGTTGGGGAGGAGTGAGGAGTTGGGGAAAGACAGTCCTAACCGTGGAGGGTTCTGGTAAATGATGGGGTGAGGAGGGGCTCTTTGGCTCCCACCAGTCCCCCTGTCTGGTCTA
+
>1>1>DB1>BFFGAFFFCFAGEHFF00EEECGC0BA/AGFFHGHGGBAGGHHGBFBGEH0DFFGHHHHHHHEEGCGHE@FBGHGHH0/?GHHGGGGGHHBEHHGGG0FEF1GHHHFFHGHHHBGHGG?CGH1GHHHHE0<EHFHCGECGCGHH0GHGGHHHGGGG..:/G/CHHHHF0GG@GGGBGB@EGGGGGGGGGGGFGGGGGF@FF?BFF@?@?FFFFFFFFFFF9AB9FFFFFFF@FFFFFFFFF/
@M05620:37:000000000-D9766:1:1101:22772:11805 1:N:0:10
AGTGCCAGCTCTCAATCGCACAGGGGACCCAGGGCCTGGCCCCTCCATCCAGAAAACCTATGACCTCACCCGCTACCTGGAGCACCAACTCCGCAGCTTGGCTGGGACCTATGTGAGTATCCAGCGTAGGAATCTGGGAGTTGGGGAGGAGTGAGGAGTTGGGGAAAGACAGTCCTAACCGTGGAGGGTTCTGGTAAATGATGGGGTGAGGAGGGGCTCTTTGGCTCCCACCAGTCCCCCTGTCTGGTCTA
+
BCBBBFFFCFFFGGGGGGGGGGHHGGGGGGHHGGGGGGHHHHGHGGHHHHHHHHHHHGHHHHHHHHHHHHHGGFGGHHHHFGHHHHFHGHHHEGGGGHHHGHHGGGHHGHHHHHHHHHHHHHHHHGGGGGHHHHHHHHGGGHHHGGGGGGGHHHHHHGHHHHGGGGHHHHHHHHHHHHHGGGGGGGGGGGGGGGGGGGGGGHHGGGFFFFFFFFFFFFFFFFHFFFFFFFFFFFFFFFFFFFFFFFFFFFF
@M05620:37:000000000-D9766:1:1101:19172:11811 1:N:0:10
GAGGCTGCTTTGGACGAACCTCATAGATTACTGCAACAGTTCCCCCTGGACCTGGACAAGTTTCTTGCCTGGCTTACAGAAGCTGAAACACCTGCCAATGCTCCTACAGGATGCTACCCGTAAGGAAAGGCTCCTAGAAGACTCCAAGGGAGTAAAAAAGCTGATGAAACAATGGCAATTAAGTCAGGCATTTCCGCTTTAGCACTCTTGTGGATCCAATTGAACAATTCTCATCATTTGTACTTGTAACT
+
A?AA>AFAF@B1G11AAE0AGGHHHGHGGHADGB1BBGBFFBBABFAAABBBGHFF01001DFDGGHBBB1BGGG1@1BDGGBFG11FBB0BFHHGFHHG1BBGGGFG10>F10BGHHHGE<?0FBGF0B?<GEF1B<BB<B<BF1@1?/<??@<1?1</0?1<>>=1<>F<>>F<G1/<=<===<=<<.<<=0D.E:ECC:G0GG/GFBC:9909;;;CCB;9;BB0;;;000;;;FFFBB9C;0;=99;
@M05620:37:000000000-D9766:1:1101:16476:11819 1:N:0:10
GAGGCTGCTTTGGAAGAAACTCATAGATTACTGCAACAGTTCCCCCTGGACCTGGAAAAGTTTCTTGCCTGGCTTACAGAAGCTGAAACAACTGCCAATGCTCCTACAGGATGCTACCCGTAAGGAAAGGCTCCTAGAAGACTCCAAGGGAGTAAAAGAGCTGATGAAACAATGGCAAGTAAGTCAGGCATTTCCGCTTTAGCACTCTTGTGGATCCAATTGAACAATTCTCAGCATTTGTACTTGTAACT
+
BBBCCCFCFFFFGGGGGGGGGGHHHHHHHHHGHHHHHHHHHHHHHGGGHHHHHHHHHHHHGHHHHHHHHHHHHHHHHHHHHHHHHHHHHHHHHHHHHHHHHHHHHHHHHHHHHHHHHHHGGGGHGHHHHGHHHGHHHHHHHHHHHHHHGGHGGHHHHHGHGHHHHHHHHHHHBHHHHHGHHHHHHHHHGGHHHHHGGGGGHHHHHHHHHHHHGHHHHHHHHHHHHHHHGGGGGGGGGGGGGGGGGFGGGGF
@M05620:37:000000000-D9766:1:1101:18144:11848 1:N:0:10
GAGGCTGCTTTGGAAGAAACTCATAGATTACTGCAACAGTTCCCCCTGGACCTGGAAAAGTTTCTTGCCTGGCTTACAGAAGCTGAAACAACTGCCAATGCTCCTACAGGATGCTACCCGTAAGGAAAGGCTCCTAGAAGACTCCAAGGGAGTAAAAGAGCTGATGAAACAATGGCAAGTAAGTCAGGCATTTCCGCTTTAGCACTCTTGTGGATCCAATTGAACAATTCTCAGCATTTGTACTTGTAACT
+
AABBABFBFFFFGBFGGGFFGGHGHHHHHHGGHFBHGHHHHFGHHGGGHHHHHHGGFDFHGHHHHHHGGFHHHHHEGHHHHHGHHFFHGHGHHHHHHHHHGGHHHHHHHFHHHGHHHHGFEEEGHHHHFEGHHGHHHHHHHHHHHHHHFGHGGHHHHGGHFHHHGHHHHFFFFGGHGHEGGHGGHFGFCCGGHEHGGGGGHGFFHHGGHHHGCGCGHFHHHGHHHHGCFFGFGGFFFGGGGGGGFCFFFF;
@M05620:37:000000000-D9766:1:1101:15820:11851 1:N:0:10
GAGGCTGCTTTGGAAGAAACTCATAGATTACTGCAACAGTTCCCCCTGGACCTGGAAAAGTTTCTTGCCTGGCTTACAGAAGCTGAAACAACTGCCAATGCTCCTACAGGATGCTACCCGTAAGGAAAGGCTCCTAGAAGACTCCAAGGGAGTAAAAGAGCTGATGAAACAATGGCAAGTAAGTCAGGCATTTCCGCTTTAGCACTCTTGTGGATCCAATTGAACAATTCTCAGCATTTGTACTTGTAACT
+
A3ABAAFAFFFFGGGGGGGGGGFHHGHHHFGHHHBEFFGGHHHHHGGGGBGHHHGHHF2FFHHHHHHHHHHHHHHBGHHHHHHHHHHHHHHHHHHHFFHHHHHHHFHFGHHFFHHHGHHFF@GFHBEEHGFHHGG3F?FGFBGHHHHFFGADGHG2GH<GFHGBDGFDGGFAGHGHFCFHGHHHHHFHHGEFHHHGGFGFHHHHHHHHFFHGGFHHHFHHHHHHHHHHEFGGGGGGGGGGFBFFGGGGGFF
@M05620:37:000000000-D9766:1:1101:18902:11853 1:N:0:10
GAGGCTGCTTTGGAAGAAACTCATAGATTACTGCAACAGTTCCCCCTGGACCTGGAAAAGTTTCTTGCCTGGCTTACAGAAGCTGAAACAACTGCCAATGCTCCTACAGGATGCTACCCGTAAGGAAAGGCTCCTAGAAGACTCCAAGGGAGTAAAAGAGCTGATGAAACAATGGCAAGTAAGTCAGGCATTTCCGCTTTAGCACTCTTGTGGATCCAATTGAACAATTCTCAGCATTTGTACTTGTAACT
+
AAAABAFBFFFFGGGGGGFGGGHHHHGHHHHGHHHFGHHGHHHHHGGGHHHHHHHGHHHHGHHHHHHHHHHHHHHGHHHGHHHHHHHHHHHHHGHHHHHHHHHHHHHHHHHHHHHHHHHGEGGHHFFHHHHHHGHFHFHHHHHHHGHHGGHGGHGHHHGHHHHHHHHGHHHHHHGHHHGHHHHHHHHHHHHHHHHGGGGGHHHHHHHHHHGGEHHHHHHHHHHHHHHCFGGGGGGGGGGFCGGGGGGGGGF
@M05620:37:000000000-D9766:1:1101:9903:11885 1:N:0:10
GAGGCTGCTTTGGAAGAAACTCATAGATTACTGCAACAGTTCCCCCTGGACCTGGAAAAGTTTCTTGCCTGGCTTACAGAAGCTGAAACAACTGCCAATGCTCCTACAGGATGCTACCCGTAAGGAAAGGCTCCTAGAAGACTCCAAGGGAGTAAAAGAGCTGATGAAACAATGGCAAGTAAGTCAGGCATTTCCGCTTTAGCACTCTTGTGGATCCAATTGAACAATTCTCAGCATTTGTACTTGTAACT
+
>1A?A1CACFDFCAFE1BAA1AB3AFE33DBBGH1FCAFG2FG1FE0F/AFGB0AB110BBDDH2D1FG11AFFF1F1FBGHHH1@BGH0>G1>FFBEHHHH11GGCF10FHHFFHGFHF>EGHCDGHFHEFEFHGHHHHFCFBFFH1F/FCEGDFHHGGHFHFHFFFHHHHHDGBGGC=<FHFGFHHG.FGFBF<<<EAG0DBDFHF0G;GGFBCHFCHHGGHHGHFBBFFGGGGBFFBFFGFFFGFFB9
@M05620:37:000000000-D9766:1:1101:21298:11960 1:N:0:10
AGTGCCAGCTCTCAATCGCACAGGGGACCCAGGGCCTGGCCCCTCCATCCAGAAAACCTATGACCTCACCCGCTACCTGGAGCACCAACTCCGCAGCTTGGCTGGGACCTATGTGAGTATCCAGCGTAGGAATCTGGGAGTTGGGGAGGAGTGAGGAGTTGGGGAAAGACAGTCCTAACCGTGGAGGGTTCTGGTAAATGATGGGGTGAGGAGGGGCTCTTTGGCTCCCACCAGTCCCCCTGTCTGGTCTA
+
AA3>A5@CAFFFGGGGAFFCGEF4FGDGFEGHCEEDGGHCGHGHGGFHHGEGBGGHHGHHHHFHHFHHHHHGG?EEHFHH2BGCHH11EGHHGG//EGHHGHH/E/GGGHHHHHHFHHHHHHHHHGEDCGGDGHHHHHHGGHHHGGGGGGGHHHHHHGHHHFGGGDHGFHHHHHHFHGHHGGGGGGGGGGGGGGGGGGGGGGGBEGF?FFFFFFBBBBFFFFFFFFFFFFFFEFFFFFFFBFFFFFFFFF/
@M05620:37:000000000-D9766:1:1101:8212:11964 1:N:0:10
GAGGCTGCTTTGGAAGAAACTCATAGATTACTGCAACAGTTCCCCCTGGACCTGGACAAGTTTCTTGCCTGGCTTACCGAAGCTGAAACAACTGCCAATGCTCCTACAGGATGCTACCCGGAAGGAAAGGCTCCTAGAAGACTCCAAAGGAGTAAAAGAGCTGATGAAACAATGGCAAATAAGTCAGGCATTTCCGCGTTAGCCCTCTTGTGGATCCAATTGAACAATTCTCAGCATTTGTACTTGTAACT
+
>11>1>BA1BB1C1AB11FBEGBGGDGBG11DDB11BGHHHFFF0EEFA0BBGHAG0A0BFFHGFDFB11BBBFG11BBB>E>FG11BBB?FFGGB1BGH@BFHFGHH10BBG>B>BF0?/<<?EGHB<0?B0/F1>F1FFB11@<11<0<?<011<1??<111?11?1?CC><C<CG01><F1=<</<.<<00=.<-;-.:;:CC;G0:::AF0;:CFGG0B0CFBC0000;090=CCB9C;CF;;09;0
@M05620:37:000000000-D9766:1:1101:13406:11965 1:N:0:10
AGTGCCAGCTCTCAATCGCACAGGGGACCCAGGGCCTGGCCCCTCCATCCAGAAAACCTATGACCTCACCCGCTACCTGGAGCACCAACTCCGCAGCTTGGCTGGGACCTATGTGAGTATCCAGCGTAGGAATCTGGGAGTTGGGGAGGAGTGAGGAGTTGGGGAAAGACAGTCCTAACCGTGGAGGGTTCTGGTAAATGATGGGGTGAGGAGGGGCTCTTTGGCTCCCACCAGTCCCCCTGTCTGGTCTA
+
>>1AADD@1FCFDGGFEAFFA0A00A0AEAAGFEFE/A/00AE//EG1F01ADEB00FFE11EFFAFCGHC/>/EEF1BFGGHEEEFHG0FGGC@E/EGHAEHGGEHFGHHEHHHHHDGHHHHHHGFGGGHHHHHHHGHGGHFCCCGGGGGHFHHHHGHHHBCGGGHHHHHHFHHGHHHGGGGGGGB@AF.FGGGGGGGGGGGFGGF@FFFFFF@@@@FFFFFFFFFFFFFFFFFFFFFF@FFFFFFFFFF
@M05620:37:000000000-D9766:1:1101:15548:11968 1:N:0:10
AGTGCCAGCTCTCAATCGCACAGGGGACCCAGGGCCTGGCCCCTCCATCCAGAAAACCTATGACCTCACCCGCTACCTGGAGCACCAACTCCGCAGCTTGGCTGGGACCTATGTGAGTATCCAGCGTAGGAATCTGGGAGTTGGGGAGGAGTGAGGAGTTGGGGAAAGACAGTCCTAACCGTGGAGGGTTCTGGTAAATGATGGGGTGAGGAGGGGCTCTTTGGCTCCCACCAGTCCCCCTGTCTGGTCTA
+
CCACCFFFCFFFGGGGGGGGGGHHGGGGGGHHGGGGGGHHHHGHGGHHHHHHHHHHHGHHHHHHHHHHHHHGGGGGHHHHHHHHHHHHGHHHGGGGGHHHGHHGGGHHGHHHHHHHHHHHHHHHHGGGGGHHHHHHHHHGGHHHGGGGGGGHHHHHHGHHHHGGGGHHHHHHHHHHHHHHGGGGGGGGGGGGGGGGGGGHHGGGGGFFFFFFFFFFFFFFFHHFFFFFFFFFFFFFFFFFFFFFFFFFFFB
@M05620:37:000000000-D9766:1:1101:8201:11980 1:N:0:10
GAGGCTGCTTTGGAAGAAACTCATAGATTACTGCAACAGTTCCCCCTGGACCTGGAAAAGTTTCTTGCCTGGCTTACAGAAGCTGAAACAACTGCCAATGCTCCTACAGGATGCTACCCGTAAGGAAAGGCTCCTAGAAGACTCCAAAGGAGTAAAAGAGCTGATGAAACAATGGCAAGTAAGTCAGGCATTTCCGCTTTAGCACTCTTGTGGATCCAATTGAACAATTCTCAGCATTTGTACTTGTAACT
+
BAABBAFBFFFFGFGGGGGGGGHGHHHHHHHHHHHHHHGHHHHHHGGGHHHHHHHGHHHGFHHHHHHHHHHHHHHHHHHHHHHHHHHHHHHHHHHHHHHHHHHHHHHHHHHHHHHHHHHEEFGHHHHHHHHHHGHHHHHHHHHHHHHHHHHHHGHHHHGHHHHHHHHHHHHHHHHHHHGHHHHGHHHHHEHHHGHGGGGGHHHDHHHHHHFHGHGHHHHHHHHHHHHHHHHGGGGGGGGGGGGGGGGGGGB
@M05620:37:000000000-D9766:1:1101:9590:11985 1:N:0:10
GAGGCTGCTTTGGAAGAAACTCATAGATTACTGCAACAGTTCCCCCTGGACCTGGAAAAGTTTCTTGCCTGGCTTACAGAAGCTGAAACAACTGCCAATGCTCCTACAGGATGCTACCCGTAAGGAAAGGCTCCTAGAAGACTCCAAGGGAGTAAAAGAGCTGATGAAACAATGGCAAGTAAGTCAGGCATTTCCGCTTTAGCACTCTTGTGGATCCAATTGAACAATTCTCAGCATTTGTACTTGTAACT
+
A3A@AAFAFFFFGGGGGGGGGGHHHHHHHHHHHHHHFHGGHHHHHGGGEGHHHHGHHBGFFHHHHHHHHHHHHGHHHHHHGHHHHHGHGHHHHHHHHHHHHHHHHHHHHHHHHHHHHHHGGGGHHHHHHHHHHGHHHHHHHHHHHHHHGGHGGHHFHHGHHHHFHHHFHHHGHHFHHHGHHHHHHHHHHHHHHHHGGGGGHHHHHHHHHHHHGGGHHHHHHHHHHHHHGGGGGGGGGGGGGGGGGGGGGGG
@M05620:37:000000000-D9766:1:1101:16096:11991 1:N:0:10
GAGGCTGCTTTGGAAGAAACTCATAGATTACTGCAACAGTTCCCCCTGGACCTGGAAAAGTTTCTTGCCTGGCTTACAGAAGCTGAAACAACTGCCAATGCTCCTACAGGATGCTACCCGTAAGGAAAGGCTCCTAGAAGACTCCAAGGGAGTAAAAGAGCTGATGAAACAATGGCAAGTAAGTCAGGCATTTCCGCTTTAGCACTCTTGTGGATCCAATTGAACAATTCTCAGCATTTGTACTTGTAACT
+
BBBBBBFBFFFFGGGGFGFGGGFHHHHFG5GFHFHBGHFGHHHHHGGGHFHHHHHHHHHHHHHHHHHHHHHGHHHCGHHHHHHHHHHHHH1GHHHGCGHHHHGHGHHGHHHHHHHHHGFE?EGHHHHHHHHHHGHGHHHHHHHHHHHHGGHGGHHHHHGHHHHHHHHHHHHHHGHHHHGHHHHHHGGHGHHHHHGFGDGGHHGGGFHHHHHHGHCCCFHHHHHGHHHCFFGGGGGGGGGGGGGGGGGGGGB
@M05620:37:000000000-D9766:1:1101:24171:11997 1:N:0:10
GAGGCTGCTTTGGAAGAAACTCATAGATTACTGCAACAGTTCCCCCTGGACCTGGAAAAGTTTCTTGCCTGGCTTACAGAAGCTGAAACAACTGCCAATGCTCCTACAGGATGCTACCCGTAAGGCAAGGCTCCTCGCAGACTCACAGGGAGTACCAGAGCTGCTGACACAATGGCAAGTACGTCCGGCATTTCCGCTTTAGCACTCTTGTGGATCCAATTGCACAATTCTCAGCATTTGTACTTGTAACT
+
A3>AAAFBFFFFGGGGCGGGGGHHHHHHHHHHHHGHFHHGGHHHHGGGGHHHHHHCHFEGFHHHHHHHHHHGHHHFHHHGGHHHHGHHHHGHHHHHHHHHHEFHB3B3FGHHHHHHHGHGE/EGH30BFFHHFG3?E/<B<GHH2F2F/??EAC2@FC0FF111?GF0FHH.FGHHHHGD11><G.<DG-DHHHGDGGGGHHHHG0CHGGFGD0;FFGFGGF0;F099FGGGGGGGEFFGGGFGGGF/;FF
@M05620:37:000000000-D9766:1:1101:9707:12001 1:N:0:10
AGTGCCAGCTCTCAATCGCACAGGGGACCCAGGGCCTGGCCCCTCCATCCAGAAAACCTATGACCTCACCCGCTACCTGGAGCACCAACTCCGCAGCTTGGCTGGGACCTATGTGAGTATCCAGCGTAGGAATCTGGGAGTTGGGGAGGAGTGAGGAGTTGGGGAAAGACAGTCCTAACCGTGGAGGGTTCTGGTAAATGATGGGGTGAGGAGGGGCTCTTTGGCTCCCACCAGTCCCCCTGTCTGGTCTA
+
>A1>ADDCAFFFFFGFGGG1AAF0AFGG0EGGGGGGCCHACGGGGGBH1GGF101FGEBFHHBGGHFHHHHGGG?GHFHHHHHEFGHHGFHHGG?EEFHHEBC<EEAGFGHHHHHHHHFHHDGHGGCGGG11@GHBHFHG?GFFC-FGG.<GHHFAHGCHHHGC..C.CGHEHEGHHHHH?AEA..;AC.FFGGGGBFFGGGGGGGF@FFF/BB@@@;EFFFFFFFFEFFFFFFFFFBFF@FFFFFFF/B9
@M05620:37:000000000-D9766:1:1101:16094:12010 1:N:0:10
GAGGCTGCTTTGGAAGAACCTCATAGATTACTGCAACAGTTCCCCCTGGACCTGGAAAAGTTTCTTGCCTGGCTTACAGAAGCTGAAACACCTGCCAATGCTCCTACAGGATGCTACCCGTAAGGAAAGGCTCCTAGAAGACTCCAAGGGAGTAAAAGAGCTGATGAAACAATGGCAAGTAAGTCAGGCATTTCCGCTTTAGCACTCTTGTGGATCCAATTGAACAATTCTCAGCATTTGTACTTGTAACT
+
AAAAAAF>BFFFGB1BCG1AGGHHHHHGGFGGGBAECGAFHGFGHGE/AABFGFFFB10BBFHHHGGGGHHHHHHEGBGGHHHHHGGHHF0BGGHHCHHHFGBGHGGHFFHHGHGHHHH??EEEC>CBBBFEGFHBBFGFCFG1GFB<<EGCGHGHG>FFFHGGHHGFF1<FFDB?0FCF=D1>=>>0<.><F1GEGGGGHGHGHGHHF0;C.;0:CCGGHH:;CCHCBCFBBF/FFFGFFBFGC0C;C90
@M05620:37:000000000-D9766:1:1101:24165:12014 1:N:0:10
GAGGCTGCTTTGGAAGAAACTCATAGATTACTGCAACAGTTCCCCCTGGACCTGGAAAAGTTTCTTGCCTGGCTTACAGAAGCTGAAACAACTGCCAATGCTCCTACAGGATGCTACCCGTAAGGAAAGGCTCCTAGAAGACTCCAAGGGAGTAAAAGAGCTGATGAAACAATGGCAAGTAAGTCAGGCATTTCCGCTTTAGCACCCTTGTGGATCCAATTGAACAATTCTCAGCATTTGTACTTGTAACT
+
BAACBBFBFFFFGCFFFGGGGGHHHHHHHHHHHHCHFHHHHGGHHGGGFHFHHHFGB32GFHHHHHHBFHHGHHHFFBBGHHFHHFEHGGHHHHHHGHHH3FBFGGHFFFGHHEGEFGBE>>EFFHHHBBFGHEFFGGFHGBDFGFFHF?/C?=DBD@FFFGHFFGD1D?CGFFG?CG.<>DG>>=>>G.>><>G?E<<CD=GBF.<;CGC;CGCGCGFGHHHHFHGG000;B;CCFGGFCF0FF;CFB;;
@M05620:37:000000000-D9766:1:1101:9695:12019 1:N:0:10
GAGGCTGCTTTGGAAGAAACTCATAGATTACTGCAACAGTTCCCCCTGGACCTGGAAAAGTTTCTTGCCTGGCTTACAGAAGCTGAAACAACTGCCAATGCTCCTACAGGATGCTACCCGTAAGGAAAGGCTCCTAGAAGACTCCAAGGGATTAAAAGAGCTGATGAAACAATGGCAAGTAAGTCAGGCATTTCCGCTTTAGCACTCTTGTGGATCCAATTGAACAATTCTCAGCATTTGTACTTGTAACT
+
>3A?AAFAFFFFGFGGGGGGGGGHGHHHHGFGFHGHGHGGHHHHHGGGGGGHHHHHHGCGFGHHHHHHHHHHHFFAGHHHHHHGHF3EFGHHFHHHGHHHHHHHGFHHHHHHHHHHHHHGGGGHHHHHHHHHHGHGHGHHHHHHHFCHGGGGHHFDGHFHHHHDGHH1GHH/FHFHHHGHGHHHHHHHGHHHHHGGGGGGHHHHHHHHHHHHGHHHHHHHHHHHHHCHHHGGGGGGGGGGGGGGGGGGGGG
@M05620:37:000000000-D9766:1:1101:18119:12022 1:N:0:10
AGTGCCAGCTCTCAATCGCACAGGGGACCCAGGGCCTGGCCCCTCCATCCAGAAAACCTATGACCTCACCCGCTACCTGGAGCACCAACTCCGCAGCTTGGCTGGGACCTATGTGAGTATCCAGCGTAGGAATCTGGGAGTTGGGGAGGAGTGAGGAGTTGGGGAAAGACAGTCCTAACCGTGGAGGGTTCTGGTAAATGATGGGGTGAGGAGGGGCTCTTTGGCTCCCACCAGTCCCCCTGTCTGGTCTA
+
CCABCFFFCFFFGGGGGGGGGGHHGGGGGGHHGEGGGGHHHHGHGGHHHHHHHHHHHGHHHHHHHHHHHHHGGFGGHHHHGGGHHHHHGHHHEGGGGHHHGHHGGGHHGHHHHHHHHHHHHHHHHGGGGGHHHHHHHHHGGHHHGGGGGGGHHHHHHGHHHHGGGGHHHHHHHHHHHHHHGGGGGGGGGGGGGGGGGGGGGGGGGGFFFFFFFFFFFFFFFFFFFFFFFFFFFFFFFFFFFFFFFFFFFFF
@M05620:37:000000000-D9766:1:1101:11114:12029 1:N:0:10
AGTGCCAGCTCTCAATCGCACAGGGGACCCAGGGCCTGGCCCCTCCATCCAGAAAACCTATGACCTCACCCGCTACCTGGAGCACCACCTCCGCAGCTTGGCTGGGACCTATGTGAGTATCCAGCGTAGGAATCTGGGAGTTGGGGAGGAGTGAGGAGTTGGGGAAAGACAGTCCTAACCGTGGAGGGTTCTGGTAAATGATGGGGTGAGGAGGGGCTCTTTGGCTCCCACCAGTCCCCCTGTCTGGTCTA
+
>AA3>DDFAFFFFGGBFFGCEFHAFG?E22AF2AE?2BFF2BEAEEEHEFEF3AFFGGGGBG5GHHHFHGE0>>>FH33F2BGGAH11??GGCDE/EGFHGBCF/A0?CGHHHHBGFGGFHFHHFGDGGG22?FHFHHGGGGFF?@FGGADCGFHFHGCHF/AC.;CGHHH/GGBCGHGFFDE?9EFGAAFFFFFC0BCBFGEFED.9?FFBDFAFF9EFFFFFFFFEF.FDFF9FFBEFFEBFFFFFFB/
@M05620:37:000000000-D9766:1:1101:4500:12064 1:N:0:10
AGTGCCAGCTCTCCATCGCACAGGGGACCCAGGGCCTGGCCCCTCCATCCAGAAAACCTATGACCTCACCCGCTACCTGGCGCACCCCCTCCGCAGCTTGGCTGGGACCTATGTGAGTATCCAGCGTAGGAATCTGGGAGTTGGGGAGGCGTGCGGAGTTGGGGAAAGACAGTCCTAACCGTGGAGGGTTCTGGTAAATGATGGGGTGAGGAGGGGCTCTTTGGCTCCCACCAGTCCCCCTGTCTGGTCTA
+
>A>>>BFFBFFFG4BGFEE2ECHHGE2AEAFG2BEABFHHHHGHGGHHHFHHHHHBFEHH5FGHH5BGHHH>>/>EHG@F1>EEEGE/>EE/?E?E<FBBDHHGGGHHGHHHHHHHHHHHHHGHHGGAAF?FGHHHHH0FEHHHGG.AD.=EG.AD-AEGGGGG..9C/C9CFGGGFFGGGGFB9EFBDFFFFFFFFFFFFFFFFFFBFFFEFF?BBBFFFFFFFFFFFFFFFFFFFFFFBFFFFFFFFFF
@M05620:37:000000000-D9766:1:1101:7856:12072 1:N:0:10
GAGGCTGCTTTGGAAGAAACTCATAGATTACTGCAACAGTTCCCCCTGGACCTGGAAAAGTTTCTTGCCTGGCTTACAGAAGCTGAAACAACTGCCAATGCTCCTACAGGATGCTACCCGTAAGGAAAGGCTCCTAGAAGACTCCAAGGGAGTAAAAGAGCTGATGAAACAATGGCAAGTAAGTCAGGCATTTCCGCTTTAGCACTCTTGTGGATCCAATTGAACAATTCTCAGCATTTGTACTTGTAACT
+
BBBBBBFBFFFFGGGGFGGGGGFHHHHHHHHHHHHHFGHHHGHHHGGGHEHHHHHHHHHHHHHHHHHHHGHHHHHHHHHHHHHHHHHHHHGHHHHHGHHHBFGHHHHHF3FCGGHEFGGF>EFHEFHHHBF3EFHFFHHHGBG2GHFHF?GF/@GHB@FCGHGHHHFHGHFH1FHGHHF=>DFFF>DFFAGHH1G.ECACB0=0<CFD0:C<CGCGGHHHHHGBGHHHF0;CF0C9CFGG9C0B;;;9;B;
@M05620:37:000000000-D9766:1:1101:2710:12080 1:N:0:10
AGCGCCAGCTCTCCATTGCACAGGGTACCCAGCGCCTGGCCCCTCCCTCCAGAAAACCTACGACCCCACCCCCCACCTCGGCCACCCTCTCTGCAGTTCCGCTGGGACCTATGTGCGTATCCAGCGTCGGACTCTGGGCGTTGGGGCGGCGTGCGGCGTTGGGGCCCGCCCGTCCTAACCGTGGCGGGTTCTGGTAAATGATGGGGTGAGGAGGGGCTCTTTGGCTCCCCCCAGTCCCCCTGTCTGGTCTA
+
>>11>>>1>CFFGGG13BG3F1F0FB0111BA00A0ABFGFHG/EF/FA/AB1AA0BE0C0A/EE>BBE/>/>>/?E0B?//?>FHG/?FF11B21BB>2/??CCGHG<F?<<>F2CCA<CG11F@E/>A---<<00/.-A<:.?-A@A@999B@9;@@@=F@?99-----9@FFF//9-@9A9-;-9-9ABBFF////:9FFFFB9@-9-/:->@;?F//;FFFFF?E-:9-AFEFFFB@FBFFFFFFFB
@M05620:37:000000000-D9766:1:1101:16488:12086 1:N:0:10
GCGGCTGCTTTGGAAGAAACTCATAGATTACTGCAACAGTTCCCCCTGGACCTGGAAAAGTTTCTTGCCTGGCTTACAGAAGCTGAAACAACTGCCAATGCTCCTACAGGATGCTACCCGTAAGGAAAGGCTCCTAGAAGACTCCAAGGGAGTAAAAGAGCTGATGAAACAATGGCAAGTAAGTCAGGCATTTCCGCTTTAGCACTCTTGTGGATCCAATTGAACAATTCTCAGCATTTGTACTTGTAACT
+
>3>AADBAFFFFGGGBGBBGGGGHHHHHHFGHHH3BFFFGHHHHHGGFABGHHHGHHFBBBGHHHHHHHHHHHHHFHHHHHGHHHFHHHGGHHHHHFGHHHHHHHGHHHHHHHHHHHHHGGGGHF3?GHGHHHGHBGDGHHHHHHHHHGGFGGHG2FHFHHHHFHHHGHHHGHHHHHHGHGGHHHHHHHHHHHHHGGGGGHHHEHHGHHHHHGGGHHFHHHHBHGGGFFGGGGGGGGGGGGGGGGGGFGGG
@M05620:37:000000000-D9766:1:1101:12090:12089 1:N:0:10
GCGGCTGCTTTGGAAGAAACTCATAGATTACTGCAACAGTTCCCCCTGGACCTGGAAAAGTTTCTTGCCTGGCTTACAGAAGCTGAAACAACTGCCAATGCTCCTACAGGATGCTACCCGTAAGGAAAGGCTCCTAGAAGACTCCAAGGGAGTAAAAGAGCTGATGAAACAATGGCAAGTAAGTCAGGCATTTCCGCTTTAGCACTCTTGTGGATCCAATTGAACAATTCTCAGCATTTGTACTTGTAACT
+
>33>ADDAFFFFGGGGGBFGGGFGFGHHH5FGHHDGGGGGHHHHHGGGC2FGHGEHHGFGGHGHFHHHHEHHHHHCHHHFHHHHFGGHHHHHHHGHFFGHHHHHGGHHHHHHHHHHHHHGGGGHHHHHHGHHHGHEH2GHGHHHHFHHGGGGGHH2FGCGHHHEHHHBGHHHHHHHHHGHHHHHHHHHHHHHHHEEGGGGHHFDHHHHHHHHGFHHHHGHHHHHGEGGGGGGGGGGGGGGFFGGGGGFFGB
@M05620:37:000000000-D9766:1:1101:21281:12091 1:N:0:10
AGTGCCAGCTCTCAATCGCACAGGGGACCCAGGGCCTGGCCCCTCCATCCAGAAAACCTATGACCTCACCCGCTACCTGGAGCACCAACTCCGCAGCTTGGCTGGGACCTATGTGAGTATCCAGCGTAGGAATCTGGGAGTTGGGGAGGAGTGAGGAGTTGGGGAAAGACAGTCCTAACCGTGGAGGGTTCTGGTAAATGATGGGGTGAGGAGGGGCTCTTTGGCTCCCACCAGTCCCCCTGTCTGGTCTA
+
A?AABFFFBFFFGGGGGAF2FEFHGEGGGGGHGGGGGFGEGGGHGGHHHHFHFFHHHGHHHHEHHHFFHHHGGGGGHHHHHHHHHHHHGHHHGGE@EHHHFHHGGGHHGHHHFH2FHFHHHHHHHGDGGGHGGGHHHHHGGHHHGGGGGGGHHGHFHGHHHHGGGGHHHHHHHHHHHHHHGEGGGGGGDFGGFGGGGGGGGFG0:.A=FFFFFFB<BBFFFFFFBFFEFFFFFFFFFFFFBFFFFF/BBF;
@M05620:37:000000000-D9766:1:1101:28219:12098 1:N:0:10
GAGGCTGCTTTGGAAGAAACTCATAGATTACTGCAACAGTTCCCCATGGACCTGGAAAAGTTTCTTGCCTGGCTTAAAGAAGCTGAAACAACTGCCAATGCTCCACCAGAATGCTACCCGTAAGAAAAGGCTCCACGAAGCCTCAAAGGGCGAAAAAGAGCTGCTGAAACAATGGCAAGTACGTCAGGAATTTCCGCTTTAGCACTCTTGTGGATCAAATTGAACAATTCTCAGCATTTGTCCTTGTACCT
+
AAABABFAFFFFGCFGGGFGGFHHHGBFGF4FFBFGEGHD5BDEEFGB3BBGFGE2AD2BB5BAFGFDAF3BFGHEDDGHHHHHHFGFFGHHHHHHHEHH3FGB32B111B4334BDGEF1>?F4BBFB/FGH/3B/<///BBF2?2FC//>/>>@H//?FD11>FGFD<G.FFGFHHG0=0<<C.<G0<<CGHH?EAFFC;C0CCGHFGFG.0:;.0;FF0;CFB/:;0;0C9BFFGFF009CCF0B00:
@M05620:37:000000000-D9766:1:1101:16500:12102 1:N:0:10
GAGGCTGCTTTGGAAGAAACTCATAGATTACTGCAACAGTTCCCCCTGGACCTGGAAAAGTTTCTTGCCTGGCTTACAGAAGCTGAAACAACTGCCAATGCTCCTACAGGATGCTACCCGTAAGGAAAGGCTCCTAGAAGACTCCAAGGGAGTAAAAGAGCTGATGAAACAATGGCAAGTAAGTCAGGCATTTCCGCTTTAGCACTCTTGTGGATCCAATTGAACAATTCTCAGCATTTGTACTTGTAACT
+
AAAA3>CACBBDGBBBBEAGGGHHHGFHHGFHFH4DFHFHHDDBAEAFGB2BFCFAB3BFBFGGHGG5BBFGGGHBABFGHHBFGBBFFGFGHGFHEFFG@FGHHHFFGFFBCFFHHHHFE>/B?BGFB?FFGEFB?BFFCBBCFFFFFFCDCFFFD>FF<F<@<GF1D??/<?C00?.1><<>><>>0.>1=1>EG.CEHB00<<CHFF0;::0;/<:C:0:;:;C;;999;B/BFF0B;;0;00;;;=0
@M05620:37:000000000-D9766:1:1101:12105:12102 1:N:0:10
GAGGCTGCTTTGGAAGAAACTCATAGATTACTGCAACAGTTCCCCCTGGACCTGGAAAAGTTTCTTGCCTGGCTTACAGAAGCTGAAACAACTGCCAATGCTCCTACAGGATGCTACCCGTAAGGAAAGGCTCCTAGAAGACTCCAAGGGAGTAAAAGAGCTGATGAAACAATGGCAAGTAAGTCAGGCATTTCCGCTTTAGCACTCTTGTGGATCCAATTGAACAATTCTCAGCATTTGTACTTGTAACT
+
AABCAAFAFFFDGBEGGGFGGGHHHFHHHHHGFBBGFHHHHFDGGGEFCFGHHHGGB3BGFFHHHHHFFHHHHHHEBGGHHHAGHEBFBFFHHHHHHHHHFGHHHHHHHGHHHHHHHHHFEEEGHHHHGBGHHGHEGGFGFBFGGHGHGGEGDGFFG@FFGHGGGHHGHDGGGGHHHHEHFGGFGFF>0.>>GFGGEEEEGGFDGHGHFHF;;G:CGGGHHFGHGGFC;CFBFF/CFGGGBFBFFFFFBB0
@M05620:37:000000000-D9766:1:1101:12089:12109 1:N:0:10
GAGGCTGCTTTGGAAGAAACTCATAGATTACTGCAACAGTTCCCCCTGGACCTGGAAAAGTTTCTTGCCTGGCTTACAGAAGCTGAAACAACTGCCAATGCTCCTACAGGATGCTACCCGTACGGAAAAGCTCCTAGAAGACTCCAAGGGAGTAAAAGAGCTGATGAAACAATGGCAAGTAAGTCAGGCATTTCCGCTTTAGCACTCTTGTGGATCCAATTGAACAATTCTCAGCATTTGTACTTGTAACT
+
CBCCCCFCFFFFGGGGGGGGGGHHHHHHHHHHHHHHGHHHHHHHHGGGHHHHHHHHHHHHGHHHHHHHHHHHHHHHHHHHHHHHHHHHHHHHHHHHHHHHFHHHHHHFCG133?BFDGFF?E///??E2B03?FBFB23BF2GCCGHH/E///@2>G>FF<1<1FFHH1?FG1DGF<<.=1<1<>1100<1<D0GDEGGEBGBGGCGC00;G.C:0CBFFHCGHHGFGGBF00099FFFFGGFFFBFFBB0
@M05620:37:000000000-D9766:1:1101:23579:12114 1:N:0:10
GCGGCTGCTTTGGAAGAAACTCATAGATTACTGCAACAGTTCCCCCTGGACCTGGAAAAGTTTCTTGCCTGGCTTACAGAAGCTGAAACAACTGCCAATGCTCCTACAGGATGCCACTCGTAAGGAAATGCTCCTAGAAGACTCCAAGGGAGCAAAACTGCTGATGAAACAATGGCAAGTAAGTCAGGTATTTCTTCTTTACCACTCTTGTGCATCCAATTGAACACTTCGCATCATTTGTACTTATAACT
+
A3>AABBBFFFFGGGFFFGGGGHHGHHHHHGFHHFFHFGFGHHHHGGGEFGHHHEGHFAGGHHHHHHHHHHHHHHFHHHHFHHHH3FHGHHHHHHHHFFHHH3FG33F3F1B3F33333/B/F0B33333BFG33?F3333FDH2?B2F/////22@@2@FHHBFB11F10/1?100?<11111<11011111>11<000=0000</=<D0<000;/00:000C00/;00.:C.-00;00;00;00000;0
@M05620:37:000000000-D9766:1:1101:25791:12116 1:N:0:10
AGTGCCAGCTCTCAATCGCACAGGGGACCCAGGGCCTGGCCCCTCCATCCAGAAAACCTATGACCTCACCCGCTACCTGGAGCACCAACTCCGCAGCTTGGCTGGGACCTATGTGAGTATCCAGCGTAGGAATCTGGGAGTTGGGGAGGAGTGAGGAGTTGGGGAAAGACAGTCCTAACCGTGGAGGGTTCTGGTAAATGATGGGGTGAGGAGGGGCTCTTTGGCTCCCACCAGTCCCCCTGTCTGGTCTA
+
AA3>AFFFBFFFGGFFGFFFGFHGGABEGGFHEGGGGGHHHHGHGGHHHHFHGHHHHGHHGFGHHHHHHHHGGEGGHHHHBFGHHH1?EHHGEFCGEHFGEHHGGGHHGHHHHHHHHHHHHHHHHGGGGGHHHHHHHHAFFHHHGGAGGDEHH0GHCEHHHHGGGGHHFHHHHHHHHHHHGGEGDGGG;FFGGGFGGGGGGGGGGGFFFFFFFFFFFFFFFFF/FFFFFFFFFFFFFFFFFFFFFFFFFFF
@M05620:37:000000000-D9766:1:1101:23558:12117 1:N:0:10
GAGGCTGCTTTGGAAGAAACTCATAGATTACTGCAACAGTTCCCCCTGGACCTGGAAAAGTTTCTTGCCTGGCTTACAGAAGCTGAAACAACTGCCAATGCTCCTACAGGATGCTACCCGGAAGGCAAGGCTCCTCGAAGAATCCAAGGGAGTAACAAAGCAAATGAAACAATGGCAAGTAAGTCAGGCATTTCCGCTTTAGCCCTCTTGTGGAACAAATTGCACAATTCTCAGCATTTGTACTTGTAACT
+
BBBBBBFBFFFFGGGGFGGGGFHDGFDGGHGHGHHHHHHDHDGDFGGGEBHFEEEBAF2FAFDFAAAABFFA12FGH5BGHGHHFBBG@EGHHHHFCGHHHHBB33BF@3BB32BF3BGE//>EEAGF//?BFFH2/?2F/2BG2@F2??<?CHG1F1??F101??GDGFFH1<>FGGAFF>FFHHHGHEG0<DDDGAGGHHH/CCGGF0;CEG0;;FFFGGBB90:C;0;;;9C9CF0;;00CB000;C0
@M05620:37:000000000-D9766:1:1101:11430:12130 1:N:0:10
AGTGCCAGCTCTCAATCGCACAGGGGACCCAGGGCCTGGCCCCTCCATCCAGAAAACCTATGACCTCACCCGCTACCTGGAGCACCAACTCCGCAGCTTGGCTGGGACCTATGTGAGTATCCAGCGTAGGAATCTGGGAGTTGGGGAGGAGTGAGGAGTTGGGGAAAGACAGTCCTAACCGTGGAGGGTTCTGGTAAATGATGGGGTGAGGAGGGGCTCTTTGGCTCCCACCAGTCCCCCTGTCTGGTCTA
+
>A>AAFFFAFFFGGGBFFGGGGHGFGGEEFDGGEGGEFHFFHGFGGFHDGCA3AAGHGHFFHBGHHFGHGGFGGEGHFHHFHHFFHHHGHHHGFGGGHHGEHHFGGHHGHH?DGGFHGHHBFGBHCCEBDHHHHHFHHHAEFHHGGAD?CDC.GGFHGGHHECFEGHHHHHHFHHHHFHGGDGGD9C-.CFFGGGGGGFGGGFGGGFFFFFFFFFFF;EBBFFFFF/AFFFFEFBFFFFDDFFFFFFFEFF
@M05620:37:000000000-D9766:1:1101:12373:12144 1:N:0:10
GAGGCTGCTTTGGAAGAAACTCATAGATTACTGCAACAGTTCCCCCTGGACCTGGAAAAGTTTCTTGCCTGGCTTACAGAAGCTGAAACAACTGCCAATGCTCCTACAGGATGCTACCCGTAAGGAAAGGCTCCTAGAAGACTCCAAGGGAGTAAAAGAGCTGATGAAACAATGGCAAGTAAGTCAGGCATTTCCGCTTTAGCACTCTTGTGGATCCAATTGAACAATTCTCAGCATTTGTACTTGTAACT
+
>>AAA1C1BFDFGFG111BFAFAA3DF3DFH3FBAGG0FFFAGBFE0A/AF0000A1B0FBFDH2D1BFAAAGHACH1B1GHHF1BGHHB/GGFHFH@GHGE1@FEGH10GHHFDGF0>E/EEHFB0F0GEFCFHEHFHHE0DFGBHHGGAEBGBFHGEC<GHEFFHBHGHEHBC0GHC11<GFGDGHB.<FD1<.AACEHFBD00<DCGGCEC0:C0:CHF0:GBG0;0;CFGF0BBB0FB;9FG;0F00
@M05620:37:000000000-D9766:1:1101:12766:12144 1:N:0:10
AGTGCCAGCTCTCAATCGCACAGGGACCCAGGGCCTGGCCCCTCCATCCAGAAAACCTCTGACCTCACCCGCTACCTGGAGCACCCACTCCGCAGCTTGGCTGGGACCTATGTGAGTATCCAGCGTAGGAATCTGGGCGTTGGGGAGGAGTGAGGCGTTGGGGAAAGCCAGTCCTAACCGTGGAGGGTTCTGGTAAATGATGGGGTGAGGAGGGGCTCTTTGGCTCCCACCAGTCCCCCTGTCTGGTCTAT
+
AAAAAFBFBFFFGFGGGGGGGGHGGFGGG2FFEEEFFHCHHGHGGHFGH3BBGHHHGFBDGHHHDGGHHHGGGGGHHGH2BFHHH1?FHHGFGGGGBGHGHHGGGFGGGFHHHGGHHHHHH3FHGACCG2@GHHHHH/<C>CHGG.>DDEGHEGG.AEGGHGG.;GG/C/;FGFGGGGGGGFGAEGGCFFGFFFFFFFFFFFFFFDAFFFBDFFFFFFFFFFFFFFFFFFFFFFFFFFFFFFFFFFFFFFF
@M05620:37:000000000-D9766:1:1101:25744:12146 1:N:0:10
AGTGCCAGCTCTCCATCGCACAGGGGCCCCAGGGCCTGGCCCCTCCATCCAGAAAACCTATGACCTCACCCGCTACCTGGCGCACCCACTCCGCAGCTTGGCTGGGACCTATGTGAGTATCCAGCGTAGGAATCTGGGAGTTGGGGAGGAGTGCGGAGTTGGGGAAAGACAGTCCTAACCGTGGAGGGTTCTGGTAAATGATGGGGTGAGGAGGGGCTCTTTGGCTCCCACCAGTCCCCCTGTCTGGTCTA
+
>A>>>DFFBFFFGCGGFFGAECHGG22AEEEFBAEEFGHHHHGHGGHHHHHHGHH2BEHHGFHHHDFHHHH>E>EEHH3B1>EEGGE/?GGB>E?EEHBFFHHGGGHHGHFHHHFHHGHH2GGHHGGADGGHHHHHHH0FEHHHGG.<D<CGH0AD-CDHHHGG..9A/C9CGGGGFFGGGGGGAEGBDFFFFFFFFFFFFFFFFFDBFFFFFFB??BFFFFFFFFFFFFFFFFFFFFFFBFFFFFFFFFF
@M05620:37:000000000-D9766:1:1101:16434:12147 1:N:0:10
AGTGCCAGCTCTCAATCGCACAGGGGACCCAGGGCCTGGCCCCTCCATCCAGAAAACCTATGACCTCACCCGCTACCTGGAGCACCAACTCCGCAGCTTGGCTGGGACCTATGTGAGTATCCAGCGTAGGAATCTGGGAGTTGGGGAGGAGTGAGGAGTTGGGGAAAGACAGTCCTAACCGTGGAGGGTTCTGGTAAATGATGGGGTGAGGAGGGGCTCTTTGGCTCCCACCAGTCCCCCTGTCTGGTCTA
+
AAAAAFF1AFFFGGGGGGGGGGFH0EGGG0G0A00E/BFF0AEFEGH1GABG1FHBEECG1BA1BFGHHFHGG>EEF1BF0F>GFHHHGHHF?EEE@0>BEF1?/?0BEHCGHHFHHGHHHHHHHGGGGGHHHHHHHHHGGHHHGGGGGGGHHHHHHGHHHHGGGGHHHHHHHHHHHHHHGGGGGGGGCFGGGGGGGGGGGGGGGGF@FFFFFF@@@@FFFFFFFFFFFFFFFFFFFFFF@FFFFFFFFFF
@M05620:37:000000000-D9766:1:1101:16543:12190 1:N:0:10
AGTGCCAGCTCTCAATCGCACAGGGGACCCAGGGCCTGGCCCCTCCATCCAGAAAACCTATGACCTCACCCGCTACCTGGAGCACCAACTCCGCAGCTTGGCTGGGACCTATGTGAGTATCCAGCGTAGGAATCTGGGAGTTGGGGAGGAGTGAGGAGTTGGGGAAAGACAGTCCTAACCGTGGAGGGTTCTGGTAAATGATGGGGTGAGGAGGGGCTCTTTGGCTCCCACCAGTCCCCCTGTCTGGTCTA
+
ABABBFFFBFFFGGGGGGGGGGHHGGGGGGHHGGGGGGHHHHGHGGGHHHHHHHHHHGHHHHHHHHHHHHHGGFGGHHHHHGHHHHHHGHHHGGGGGHHHGHHGGGHHGHHHHHFHHHHHGHHHHGDFGGHHHHFGHHHGGHHHGGGGGGGHHHHHGGHHHHFFGGHHHHHHHHHHGHHHGGGGGEGGCFGGGGGGGGGGGGGGGGFFFFFFFFFFFFFFFFFFFFFFFFFFFFFFFFFFFFFFFFFFFFF
@M05620:37:000000000-D9766:1:1101:2945:12206 1:N:0:10
GAGGCTGCTTTGGAAGAAACTCATAGATTACTGCAACAGTTCCCCCTGGACCTGGAAAAGTTTCTTGCCTGGCTTACAGAAGCTGAAACAACTGCCAATGCTCCTACAGGATGCTACCCGTAAGGAAAGGCTCCTAGAAGACTCCAAGGGAGTAAAAGAGCTGATGAAACAATGGCAAGTAAGTCAGGCATTTCCGCTTTAGCACTCTTGTGGATCCAATTGAACAATTCTCAGCATTTGTACTTGTAACT
+
CBCCCCFCFFFFGGGGGGGGGGHHHHHHHHHHHHGGHHHHHHHHHGGGGHHHHHGGBFFHHHHHHHHHHHHHHHHGHHGHHHHHHGHHHHHHHHHHHHHHGHHHHHH3B?BGHGHGGHHG?EFHHHHHHGGHHGHHHHHHHHHHHHHHG?GGEHHHHFFGGHHHHHFHHHHHHHHHGH<>FHGFHGHGHEGHHHHEECEGFDF0DGHHHHGGDGGHHGHHHGHHHHHHBFFFFFFCFGGGFGFGGFFGGGB
@M05620:37:000000000-D9766:1:1101:14258:12231 1:N:0:10
AGTGCCAGCTCTCAATCGCACAGGGGACCCAGGGCCTGGCCCCTCCATCCAGAAAACCTATGACCTCACCCGCTACCTGGAGCACCAACTCCGCAGCTTGGCTGGGACCTATGTGAGTATCCAGCGTAGGAATCTGGGAGTTGGGGAGGAGTGAGGAGTTGGGGAAAGACAGTCCTAACCGTGGAGGGTTCTGGTAAATGATGGGGTGAGGAGGGGCTCTTTGGCTCCCACCAGTCCCCCTGTCTGGTCTA
+
BCABBFFFCFFFGGGGGGFGGGHHGGGGGGHHGGGGGGHHHHGHGGHHHHHHHHHGHGHHGHHHHHHHHHHGG>FGHHHHCGHHHHFEFGHHGGGGGHHHGHHGGGHHGHHHHHHHHHHHHHHHHGGGGGHHHHHHHHHGGHHHGGGGGGGHHHHHHGHHHHGGEGHHHHGHHHHHHHHHGGGGGGGGGGGGGGGGGGGGGGGGGGFFFFFFFFFFFFFFFFFFFFFFFFFFFFFFFFFFFFFFFFFFFFB
@M05620:37:000000000-D9766:1:1101:20336:12279 1:N:0:10
AGTGCCAGCTCTCAATCGCACAGGGGACCCAGGGCCTGGCCCCTCCATCCAGAAAACCTATGACCTCACCCGCTACCTGGAGCACCAACTCCGCAGCTTGGCTGGGACCTATGTGAGTATCCAGCGTAGGAATCTGGGAGTTGGGGAGGAGTGAGGAGTTGGGGAAAGACAGTCCTAACCGTGGAGGGTTCTGGTAAATGATGGGGTGAGGAGGGGCTCTTTGGCTCCCACCAGTCCCCCTGTCTGGTCTA
+
BBABBFFFCFFFGGGGGGGGGGHHGGGGGGHGGGGGGGHHHHGHGGHHHHHHHHHHHGHHHHHHHHHHHHHGGFGGHGHHGHHHHHHHGHHHGGGGGHHHGHHGGGHHGHHHHHHHHHHHHHHHHGGGGGHHHHHHHHHGGHHHGGGGGGGHHHHHHGHHHHGGGGHHHHHHHHHHHHHHGGGGGGGGGGGGGGGGGGGGGGGGGGFFFFFFFFFFFFFFFFFFFFFFFFFFFFFFFFFFFFFFFFFFFFF
@M05620:37:000000000-D9766:1:1101:12407:12279 1:N:0:10
GAGGCTGCTTTGGAAGAAACTCATAGATTACTGCAACAGTTCCCCCTGGACCTGGAAAAGTTTCTTGCCTGGCTTACAGAAGCTGAAACACCTGCCAATGCTCCTACAGAAGGCAACCCGCAAGGAAAGTCCCCTAGAAGATTCCAGGGGATGAAAAAATGGGAAGAAACAATGGCAATTAAGCCAGGAATTTCCCCTTTAGCCCTTTGGTGAATCCACTGAAACAATACTCAGAATTGGTACTTTTAACT
+
BABBBAFBFFFFFGGGGGGGGGHHHHHHGHHHHGHHFHHHHHHGHGGGGHHHHHFGFGFHHHHHHHGHHHHHHHF3F5BGGHFGFHHHFG1EF3FFG3EG34@E3@BC34@3B111?B///>/E/B3B?4B43/2/BB33B3333?3B<<///@@F20/011001>0<C0><1>10>11<=0D0</<../0<GH00;;.0;00/=/:<0/..000;;0/;00090/.9090000000;0;0;090000900
@M05620:37:000000000-D9766:1:1101:10505:12280 1:N:0:10
GAGGCTGCTTTGGAAGAAACTCATAGATTACTGCAACAGTTCCCCCTGGACCTGGAAAAGTTTCTTGCCTGGCTTACAGAAGCTGAAACAACTGCCAATGCTCCTACAGGATGCTCCCCGTAACGAAAGGCTCCTAGAAGACTCCAAGGAAGTAAAAGAGCTGATGAAACCATGGCAACTAAGGCAGGCATTTCCGCCTTAGTAATCTATTGGATGCAATTGAACAAGTATCAGCATTTGTACTTGTAACT
+
BABBCCFCFFFFGGGGGGGGGGCHHHGHHHHHHHHHHHHHHHHHHGGGHGHHHHHHHHHHHHHHHHHHHHHHHHHHHHHHHHHHHGHHHHHHHHBG3G33FF3@FD3F331332333?>>//E//?FF/F/30/GG?FGHH2322B2F/0@02@2222?<2F1?1<1F110?GG0G01.>11<0FF.-<.C0D0=.....<00000;000;00:0/;G0GHHBFG0//;00;0CB009000;9;909;F90
@M05620:37:000000000-D9766:1:1101:13638:12280 1:N:0:10
GAGGCTGCTTTGGAAGAAACTCCTAGATAACTGCAACCGTTCCCCCGGAACCTGGAAAAGTTTCTTGCCTGGCTTACAGAAGCTGAAACAACTGCCAATGCTCCTACAGGATGCTACCCGTAAGGAAAGGCTCCTAGAAGACTCCAAGGGAGTAAAAGAGCTGATGAAACAATGGCAAGTAAGTCAGGCATTTCCGCTTTAGCACTCTTGTGGATCCAATTGAACAATTCTCAGCATTTGTACTTGTAACT
+
BBBBBBFBFFFFGGGGGAFGG44A45BA6DFGAFG4B22BEGHD2E2A00AFFFBGA32BBFAFGA55FGFEH2?FGHFHHGHHFEHEGHHHHGHHFGHHHHHHHGHHHHHHHHHHHHHGGCGHHGHHHHHHHGHBG2FHHHHHHBFHGGEGGHEFHHGHHHHDHHG1FHH.FGHHHHGHHFHHGHHHHGHHHGHGGGGGHHHHHHGHHHHHGGGGGGGGGGGGGGGGGGGGGGGGGGGGFFGGGGGFGGF
@M05620:37:000000000-D9766:1:1101:11786:12292 1:N:0:10
AGTGCCAGCTCTCAATCGCACAGGGGACCCAGGGCCTGGCCCCTCCATCCAGAAAACCTATGACCTCACCCGCTACCTGGAGCACCAACTCCGCAGCTTGGCTGGGACCTATGTGAGTATCCAGCGTAGGAATCTGGGAGTTGGGGAGGAGTGAGGAGTTGGGGAAAGACAGTCCTAACCGTGGAGGGCTCTGGTAAATGATGGGGTGAGGAGGGGCTCTTTGGCTCCCACCAGTCCCCCTGTCTGGTCTA
+
BCAACFFFCFFFGGGGGGGGGGHHGGGGGGGHGGGGGGHHHHGHGGHGHHHHHHHHHGHGHHHHHHHHHHHGGGGGHGHHHHHHHHHHGHHHGGGGGHHHGHHGGGHHGHHHGHHEBHH3FDGHFC<<@C2FH21GFHECCGHHGGFCGFGFHBDHE<<<GHGGG?GCHF/::0:CGH/.AEAGFGGA.;.9;9;F9;FFF0FGEGABEFFFFF;BFFFFFBFFFBFFFFFFEFBFFFEDFEFBBBBFFF/
@M05620:37:000000000-D9766:1:1101:20660:12294 1:N:0:10
AGTGCCAGCTCTCAATCGCACAGGGGACCCAGGGCCTGGCCCCTCCATCCAGAAAACCTATGACCTCACCCGCTACCTGGAGCACCAACTCCGCAGCTTGGCTGGGACCTATGTGAGTATCCAGCGTAGGAATCTGGGAGTTGGGGAGGAGTGAGGAGTTGGGGAAAGACAGTCCTAACCGTGGAGGGTTCTGGTAAATGATGGGGTGAGGAGGGGCTCTTTGGCTCCCACCAGTCCCCCTGTCTGGTCTA
+
CCBCBFFFCFFFGGGGGGGGGGHHGGGGGGHHGGGGGGHHHHGHGGHHHHHHHHHHHGHHHHHHHHHHHHHGGGGGHHHHHHHHHHHHGHHHGGGGGHHHGHHGGGHHGHHHHHHHHHHHHHHHHGGGGGHHHHHHHHHGGHHHGGGGGGGHHHHHHGHHHHGGGGHHHHHHHHHHHHHHGGGGGGGGGGGGGGGGGGGGGGGGGGFFFFFFFFFFFFFFFFFFFFFFFFFFFFFFFFFFFFFFFFFFFFF
@M05620:37:000000000-D9766:1:1101:5117:12306 1:N:0:10
GAGGCTGCTTTGGAAGAAACTCATAGATTACTGCAACAGTTCCCCCTGGACCTGGAAAAGTTTCTTGCCTGGCTTACAGAAGCTGAAACAACTGCCAATGCTCCTACAGGATGCTACCCGTAAGGAAAGGCTCCTAGAAGACTCCAAGGGAGTAAAAGAGCTGATGAAACAATGGCAAGTAAGTCAGGCATTTCCGCTTTAGCCCTCTTGTGGATCCAATTGAACAATTCTCAGCATTTGTACTTGTAACT
+
AABBBBFBFFFFGFGGFGGGGGEFHHHHHHGGHHGHFHHHHGHHHGAFHHGHHFFG3FFHHHHHHHHHHHFGHHFHHFFGHHHHHGGHHHHHHHHHHHHHFGHHHHHHB3BGHFHGGHHG?EGHHHHHHFGGHGHEGGHHHGHFFGHHF?GGEGHHHFFFBHHHGHGHHHHGHHHHHH<>>GHFHFGGH.>FHDGAC<CEGDD/CGCGFFFGFGCGHHHHHHHFHHHBCFBCF;C;CFCBCFBFGCFFBF;
@M05620:37:000000000-D9766:1:1101:13218:12326 1:N:0:10
AGTGCCAGCTCCAATCGCACAGGGGACCCAGGGCCTGGCCCCTCCATCCAGAAAACCTATGACCTCACCCGCTACCTGGAGCACCAACTCCGCAGCTTGGCTGGGACCTATGTGAGTATCAAGCGTAGGAATCTGGGAGTTGGGGAGGAGTGAGGAGTTGGGGAAAGACAGTCCTAACCGTGGAGGGTTCTGGTAAATGATGGGGTGAGGAGGGGCTCTTTGGCTCCCACCAGTCCCCCTGTCTGGTCTAT
+
1>>>A11CAF1@AGF1AAFE00AAA0AE0GEFEG////A0AFHGGHHH0FG1C10BE0FHH2BGH11FGFE///>B@@GF00F0/>F>>1B>//EE01FE0BFE/BGFHHHHGHHHGEHG2><1???CGGGHHBGFHHGGHF</<<ACCGFFDHGHGHHHH-A:AEFHBFHG0GGCBGG?CC@BEA?..90;C;0CB0;F0BFFB.@EFFFFF?@=-9FFFFFFFF?ABF--ABFFFFF@FFFFFFFBBF;
@M05620:37:000000000-D9766:1:1101:4511:12327 1:N:0:10
GAGGCTGCTTTGGAAGAAACTCATAGATTACTGCAACAGTTCCCCCTGGACCTGGAAAAGTTTCTTGCCTGGCTTACAGACGCTGACCCAACTGCCAATGCTCCTACAGGATGCTACCCGTAAGGAAAGGCTCCTAGAAGACTCCAAGGGAGTCAAAGAGCTGATGAAACACTGGCAAGTAAGTCAGGCATTTCCGCTTTAGCACTCTTGTGGATCCAATTGAACAATTCTCAGCATTTGTACTTGTAACT
+
>1>1>>CAFFFFC1FGAFG1BBAGFF1DGBGH3BBAFFGHHHGHHGGGHFHHHHH0BAABABHHHADFGHHBFBBEGHGH0>EEGF00BFH>FGFFBGFHHGGFHGHHHHHHHHHHHHHGG?EHHFFGHGHHHGHHHF1GGHHHH11FGG/CE0>>@GHHHHH1GHG11F<0FGHHHFGHFDGHHBHHHHHHHHHGGGGGHHHHHHHHHHHFFFHHHCHHHGGGGF/FFGGGGGGGGGGGGGGGGFGGGGF
@M05620:37:000000000-D9766:1:1101:3565:12351 1:N:0:10
AGTGCCAGCTCTCAATCGCACAGGGGACCCAGGGCCTGGCCCCTCCATCCAGAAAACCTATGACCTCACCCGCTACCTGGAGCACCAACTCCGCAGCTTGGCTGGGACCTATGTGAGTATCCAGCGTAGGAATCTGGGAGTTGGGGAGGAGTGAGGAGTTGGGGAAAGACAGTCCTAACCGTGGAGGGTTCTGGTAAATGATGGGGTGAGGAGGGGCTCTTTGGCTCCCACCAGTCCCCCTGTCTGGTCTA
+
AA3AAFFCAFFFGGGGGGEFEEGGGCEGGGHHGGGGCFGHHHGHGGFH5GHGGFFHHGHHHEFGHHHFHHHGGGGGFHGFFFHHHHHEGHHHGGGGEHHHGHHGGGGGGHFFGHHHHHHHHHHHHGG<>C@GHHHHHH0FGHHHGG.AGAEHHDGH<EHHHHGG:..C:GCGHHHHHHHHGGGGAEGGGGGGGGGGGGGGFGGGGGFFFEFFFFFFFFFFFFFFFFFFFFFFFFFFFFFFFFFFFFFFFFB
@M05620:37:000000000-D9766:1:1101:12117:12365 1:N:0:10
GAGGCTGCTTTGGAAGAAACTCATAGATTACTGCAACAGTTCCCCCTGGACCTGGAAAAGTTTCTTGCCTGGCTTACAGAAGCTGAAACAACTGCCAATGCTCCTACAGGATGCTACCCGTAAGGAAAGGCTCCTAGAAGACTACAAGGGAGTAAAAGAGCTGATGAAACAATGGCAAGTAAGTCAGGCATTTCCGCTTTAGCACTTTTGTGGATCCAATTGAACAATTCTCAGCATTTGTACTTGTAACT
+
BABCCCFCFFFFGGGGGGGGGGHHHHHHHHHHHHHHGHHHHHHHHGGGHHHHHHHHHHHHGHHHHHHHHHHHHHHHHHHHHHHHHHHHHHHHHHHHHHHHGHFFH33FG3F3BC34BGHA?EGHBG3GFEG3FCF3?GGGF2?22FG?FGHG<2@HB2FCHB2GHHEGHHB/1?FFGFF1FFGG1>FCFA1F<FGAEG.CBG0=D0000:/:.0:<GHHHHB0:::CFG0FB0;00;FBF0;;C900;BF0
@M05620:37:000000000-D9766:1:1101:16008:12372 1:N:0:10
AGTGCCAGCTCTCAATCGCACAGGGGACCCAGGGCCTGGCCCCTCCATCCAGAAAACCTATGACCTCACCCGCTACCTGGAGCACCAACTCCGCAGCTTGGCTGGGACCTATGTGAGTATCCAGCGTAGGAATCTGGGAGTTGGGGAGGAGTGAGGAGTTGGGGAAAGACAGTCCTAACCGTGGAGGGTTCTGGTAAATGATGGGGTGAGGAGGGGCTCTTTGGCTCCCACCAGTCCCCCTGTCTGGTCTA
+
BCBBCFFFCFFFGGGGGGGGGGHHGGGGGGHHGGGGGGHHHHCHGGGHHHHHHHHHHGHHHHHHHHHHHHHGGGGGHHHHHHHHHHHHGHHHGGGGGHHHGHHGGGHHGHHHHHHHHHHHHHHHHGGGGGHHHHHHHHHGGHHHGGGGGGGHHHHHHGHHHHGGGGHHHHHHHHHHHHHHGGGGGGGGGGGGHGGGHHHHHHGGGGFFFFFFFFFFFFFFFHFFFFFFFFFFFFFFFFFFFFFFFFFFFFB
@M05620:37:000000000-D9766:1:1101:15699:12386 1:N:0:10
GAGGCTGCTTTGGAAGAAACTCATAGATTACTGCAACAGTTCCCCCTGGACCTGGAAAAGTTTCTTGCCTGGCTTACAGAAGCTGAAACAACTGCCAATGCTCCTACAGGATGCTACCCGTAAGGAAAGGCTCCTAGAAGACTCCAAGGGAGTAAAAGAGCTGATGAAACAATGGCAAGTAAGTCAGGCATTTCCGCTTTAGCACTCTTGTGGATCCAATTGAACAATTCTCAGCATTTGTACTTGTAACT
+
BBBBBBFBFFFFGGGGCFGGGGHGHHHHGFHHHHGGCGHHHHHHHGGGA2GHHGHHH32FGGHHHGHHHHHGGHGCHHHFHGHHHGHHHGHHHFHHFGHHHHHHHHHHHHHHGGHHHHGGEEFHHFHHHHHGHGHGHHHHHHGHHHHHGGHGGHGHHHEHHHHHHHHHHHHEHHHHHFGGHHHHHGHFHGGHHHHGGGGGHHHHHHHHHHHHGHHHHHHHHHHHHHGHGGGGGGGGGGGGGGGGGGGFGGG
@M05620:37:000000000-D9766:1:1101:4774:12409 1:N:0:10
GAGGCTGCTTTGGAAGAAACTCATAGATCACTGAAACAGTTCCGGATGGACCTGGAAAAGTTTCTTGCCTAGCTTACAGAAGCTGAAACACCTGCCACTGCTCCTACAAAATGCTACCCGTAAGGAAAGGCTCCTAGAAGACTCCAAGGGAGTAAAAGAGCTGATGAAACAATGGCAAGTAAGTCAGGCATTTCCGCTTTAGCACTCTTGTGGATCCAATTGAACAATTCTCAGCATTTGTACTTGTAACT
+
BBABBAFBFFFFGGGGFGGFG4B5F5565B4BD44BFFA555D2222AAAB222223A2BB5555D55355BBDEGHAGEG3GHF33B3B1B33B133BFFGBB@GHH33B3@@FGEGHGEGEHHEHFHGHGHGHHHFHHHHFFCGHGGFHGGHHGHDFHHHHHHHHFDFBFGHFGFH<GHHHFFFGFHHHHHGHCCEAEGGFGHHGHHH0CFFFHFGHHHHHHHGHGFGGGB;FFFGFGFGGGFBGGBFC
@M05620:37:000000000-D9766:1:1101:25344:12410 1:N:0:10
GAGGCTGGCTTGGAAGAACCTAAGAACCCAGGGACATAAGATCGGAATACCAAAAATCTCTAATCTAGTCAGCTAGGTGAATCTCGTACTCCGCCGCCTGGTTGAACCCTAAATGCGTCTCCCGCGTAGGACTCTGGGCGTTGGGGCGGAGTGCGGAGTTGGGGACAGACAGTCCTAACCGTGGAGGGTTCTGGTAAATGATGTGGTGAGGAGGGGCTCTTTGGCTCCCACCATTCCCCCTGTCTGGTCTA
+
33>>>>C3>>B>EB5BBE4ABAB4BABBAA2AB22A3BA55AABA22AAB3A3B1A1BA55555BB555D553DB31@3BFEF@51111?BF111/>/EGF?B/34B?/0003443///?FD0?<?>//B11FGD1?F/<AC-0<C.<---;.099--;C09-;.9..9:.9FFB/F/BF-A.9.;.-.;FFFB9/BFBFFFF///;.9:.9..99B-A/FBB//;B.;..:./;/:;99@.9;9//BBB/
@M05620:37:000000000-D9766:1:1101:11986:12424 1:N:0:10
GAGGCTGCTTTGGAAGAAACTCATAGATTACTGCAACAGTTCCCCCTGGACCTGGAAAAGTTTCTTGCCTGGCTTACAGAAGCTGAAACAACTGCCAATGCTCCTACAGGATGCTACCCGTAAGGAAAGGCTCCTAGAAGACTCCAAGGGAGTAAAAGAGCTGATGAAACAATGGCAAGTAAGTCAGGCATTTCCGCTTTAGCACTCTTGTGGATCCAATTGAACAATTCTCAGCATTTGTACTTGTAACT
+
BABCBBFCFFFFGGGGGGGGGGHHHHHHHHHGHHFHFHHHHHFHHGGGHHHHHHHHGFFHFHHHHHHHHHHHHHHGHGHHHHFHHFFHGHHHHHHHHHHHFHHHHHHHHHHHHHHHHHHFFEFHHHHHGGHHHGHGHHHHHHHHHHHHGGHGGHHHHGGHHHHHHHHGHGHHHHHHHHFHGHHGHDGGGCFFGFHGGGGGHHHHHHGHHHHCEHCFHGHHHHHHHHGGFFFFFGFGGGGGCFFGFFGFFG;
@M05620:37:000000000-D9766:1:1101:3902:12427 1:N:0:10
GAGGCTGCTTTGGAAGAAACTCATAGATTACTGCAACAGTTCCCCCTGGACCTGGAAAAGTTTCTTGCCTGGCTTACAGAAGCTGAAACAACTGCCAATGCTCCTACAGGATGCTACCCGTAAGGAAAGGCTCCTAGAAGACTCCAAGGGAGTAAAAGAGCTGATGAAACAATGGCAAGTAAGTCAGGCATTTCCGCTTTAGCACTCTTGTGGATCCAATTGAACAATTCTCAGCATTTGTACTTGTAACT
+
AA3AA?FBFFFFBGGFFFGFGGGHHFGGFBFGHHHCHHHFFGFGHGGGHGGHFHHFEHHHHHHHHHHHHHHFGHHGHHGGFHHFGGHEHCF1BCEGHCHHFGHHHHHHFFFHHGHHHHHGEEGHHHHHHFHHGGGHHFHHGHHHHHHFF/FEEHHHH1<FGHHGHHGDGHH/FGHHFH>FGHHDDGHGHGFHHGGEEAEGHGGDHHHHHHCGFHFHHHHHHHHHHHGFFBFFFFF;FGGGGFGGGCFGFGF
@M05620:37:000000000-D9766:1:1101:12437:12430 1:N:0:10
GAGGCTGCTTTGGAAGAAACTCATAGATTACTGCAACAGTTCCCCCTGGACCTGGAAAAGTTTCTTGCCTGGCTTACAGAAGCTGAAACAACTGCCAATGCTCCTACAGGATGCTACCCGTAAGGAAAGGCTCCTAGAAGACTCCAAGGGAGTAAAAGAGCTGATGAAACAATGGCAAGTAAGTCAGGCATTTCCGCTTTAGCACTCTTGTGGATCCAATTGAACAATTCTCAGCATTTGTACTTGTAACT
+
AAAABAFCFFFFGGGGGGGGGGFHHHHHHHHHHHHHHHHHHHHHHGGGHHGHHHHGHHGHGGHHHHHHHHHHHHHHHHHGHHHGHHHHHHHHHHHHHHHHHHHGHHHHHHHHHHHHHHHGGGGHHHHHHHHHHGHHHGHHHHHHHHHHGGHGGHHHHHGHHHHGGHHHHHHHHHHHHHGHHHHGHHHGHGHHHHHGGGGGGHGHHHHHHHHHEHHHHHHHHHHHHHHHGGGGGGFGGGGGFGGGGFGGGGB
@M05620:37:000000000-D9766:1:1101:12840:12448 1:N:0:10
GAGGCTGCTTTGGAAGAAACTCATAGATTACTGCAACAGTTCCCCCTGGACCTGGAAAAGTTTCTTGCCTGGCTTACAGAAGCTGAAACAACTGCCAATGCTCCTACAGGATGCTACCCGTAAGGAAAGGCTCCTAGAAGACTCCAAGGGAGTAAAAGAGCTGATGAAACAATGGCAAGTAAGTCAGGCATTTCCGCTTTAGCACTCTTGTGGATCCAATTGAACAATTCTCAGCATTTGTACTTGTAACT
+
BBCCCBFCFFFFGGGGGGGGGGHHHHHHHHHHHHHHFFHHHHGHHGGGHGHHHHHHHHHHFFHHHHHHHHHHHHHHHHHHHGHGHHHHHHHHHHHHHHHHHHHHHHHHHHHHHHGHHHHGGGGHHHHHHHHHHGHHHHHHHHHHHHHHGGHGGHHHHHGHHHHHHHHHHHHHHHFHHHGHHHHHHHGHHFHHHGHGGGGGHHGHHHHHHGHHGHGHHHHHHHHHHHHHGGGGGGGGGHGGGGGGGGGGGGF
@M05620:37:000000000-D9766:1:1101:6156:12448 1:N:0:10
AGTGCCAGCTCTCAATCGCACAGGGGACCCAGGGCCTGGCCCCTCCATCCAGAAAACCTATGACCTCACCCGCTACCTGGAGCACCAACTCCGCAGCTTGGCTGGGACCTATGTGAGTATCCAGCGTAGGAATCTGGGAGTTGGGGAGGCGTGCGGAGTTGGGGAAAGCCCGTCCTAACCGTGGAGGGTTCTGGTAAATGATGGGGTGAGGAGGGGCTCTTTGGCTCCCACCAGTCCCCCTGTCTGGTCTA
+
>3>>AFFBAFFFFFGGGFGEE2FCEGEE2EGHGGGG2AGFGHGHGGHHFGGFF33BGE3GHHFHHHHHHHHGGGGGHHHHHHHHFHHHGFHHGGGGEHHHGHHGGGHHEFGGGHHHGHB1G2GFHGDBBFG11FD1GF?CCCBFCCA@C.@DG.<@AA.CGG@?E.../9.-AD?FFGFGGGGGDEDBAFFFFFBFFBFFB/FBAAA;..A9AFBBBBFFFFFFFFFFFFFFFFFFFFFFBFFFFFFFFFB
@M05620:37:000000000-D9766:1:1101:12398:12483 1:N:0:10
GAGGCTGCTTTGGAAGAAACTCATAGATTACTGCAACAGTTCCCCCTGGACCTGGAAAAGTTTCTTGCCTGGCTTACAGAAGCTGAAACAACTGCCAATGCTCCTACAGGATGCTACCCGTAAGGAAAGGCTCCTAGAAGACTCCAAGGGAGTAAAAGAGCTGATGAAACAATGGCAAGTAAGTCAGGCATTTCCGCTTTAGCACTCTTGTGGATCCAATTGAACAATTCTCAGCATTTGTACTTGTAACT
+
BBCCCCFCFFFFGGGGGGGGGGHHHHHHHHHHHGHFHHHHHGHHHGGGGHHHHHHHHHHHHHHHHHHHHHHHHHHHHHHHHHGHHHFHHHHHHHHHHHHHGHHHHHHHHHHHHHHGHGHFEEGHHHHHHGHGHGHHHHHHHHHHHHHHGDHGECGHFFFGFHHHHHGHHGFHHHHHHGFGGHHGHFGG0.GHHGFDDDGFHGGHHHHHGGGCDHFFHHHHHHHHHHHCF9FBBFBFGGGF0CFGGGGGGG0
@M05620:37:000000000-D9766:1:1101:12380:12487 1:N:0:10
GAGGCTGCTTTGGAAGAAACTCATAGATTACTGCAACAGTTCCCCCTGGACCTGGAAAAGTTTCTTGCCTGGCTTACAGAAGCTGAAACAACTGCCAATGCTCCTACAGGATGCTACCCGTAAGGAAAGGCTCCTAGAAGACTCCAAGGGAGTAAAAGAGCTGATGAAACAATGGCAAGTAAGTCAGGCATTTCCGCTTTAGCACTCTTGTGGATCCAATTGAACAATTCTCAGCATTTGTACTTGTAACT
+
A3AAAAFAFFFFGGGGGGGGGGHHHHHHHGGHFHEHGGGHHHHHHGGGAGHHHHGHHHHGGHHHHHHHHHHHHHHFHHHHHHHHHHFHHHHHHHHHGGHHHHHHHHHHHHHHHHHHHHHGGGEHHHHHHHHHHGHHHHHHHHHHHGHHGGGGGHHGHHGHHHHHHHHDGHH/GHGHHHGHGHGHHGHFHHGHHHHGGGGGHHHHHHHHHHHHGHHHHHHHHHHHHGHHGGGGGGGGGGGGGGGGGFGF0FF
@M05620:37:000000000-D9766:1:1101:5549:12498 1:N:0:10
GAGGCTGCTTTGGAAGAAACTCATAGATTACTGCAACAGTTCCCCCTGGACCTGGAAAAGTTTCTTGCCTGGCTTACAGAAGCTGAAACAACTGCCAATGCTCCTACAGGATGCTACCCGTAAGGAAAGGCTCCTAGAAGACTCCAAGGGAGTAAAAGAGCTGATGAAACAATGGCAAGTAAGTCAGGCATTTCCGCTTTAGCCCTCTTGTGGATCCAATTGAACAATTCTCAGCATTTGTACTTGTAACT
+
AAB?ABFBFFFFGFGGGGGGGBH5GF5DFFFHHHHGBGGHHEG3AEAFE2FHHFE2BB2F3DGF55AABB31B2AFB53DFGHHCBBGF3FHFHHGBGHHHHHFHHHHBBBGGGHFGHGE?EEFHHHHFBFGFGHEGHHHGGHFFGHHF/?EBFGFF>F@FGHHHHFHGHHHHHGHGH>>=GHFHFGFH.>>G1G<<<<EF=G/CF.GHHGGDH:GGHHHHHHHHHHG;00CC;C0=FFGFFCGG0;CCC9
@M05620:37:000000000-D9766:1:1101:16587:12504 1:N:0:10
GAGGCTGCTTTGGAAGAAACTCATAGATTACTGCAACAGTTCCCCCTGGCCCTGGAACTGTTTCTTGCCTGGCTTACAGAAGCTGAAACAACTGCCCATGCTCCTACAGGATGCTACCCGTAAGGAAAGGCTCCTAGAAGACTCCAAGGGAGTAAAAGAGCTGATGAAACAATGGCAAGTAAGTCAGGCATTTCCGCTTTAGCACTCTTGTGGATCCAATTGAACAATTCTCAGCATTTGTACTTGTAACT
+
A1AAAAF11FDFBGGFCE1BA11BF3G33DBGF11B1A01DBG10B0//0B//BAG111ADFBBAFF1B1BFGH01FAB1FGHG11BFG0>F10B0/1BG1F111@11@0FGHB1F1>0?/>EG11BFGH/1BFH1F1FH1C11<1BGG/<?/@12FG/<01@11<F1FGH/F1<0GHA11=F1<1FGFABG<1<...<.D00<00<00C00C:00CC0GH00;C:/9;09CFG/09;90C09CFGF0009
@M05620:37:000000000-D9766:1:1101:16655:12509 1:N:0:10
GAGGCTGCTTTGGAAGAGCACACGTCTGAACTCCAGACACATTACTCGACATCGTATGCCGTCTCCTGCTCGAAAAAACAACACACCTGCCGGCTTCTGCTTGATTACCTACCCCATCCTTCACCTGAAGTCCTCTGCCCTCCTGCCTGACTGCCGATAGCGGCAACCTGACTCACAATCGCTCACTACTGCCGTTTACCATATACTGCTGTGCGCTTACCTAAGTATCCTCATTCCTACTGAATGTTCTA
+
>1AAAAFAFFFFGGGF1GAGGBH0BF0ADAGABG111AFGHHGFGDFEA//B1/B00B21/AA001BFGF1>>BF>G@/B///?>//B0>>>/>>EBF1>B11<1>2<11>000/<0<<12B1111001@>11211111?<//01101?0011<<--->.0--<--:././/<;0/000/.;...000/000/-=./.000000000;0900/09----/9//B///9/;///9/////9/://;9////9
@M05620:37:000000000-D9766:1:1101:23102:12512 1:N:0:10
GAGGCTGCTTTGGAAGAAACTCATAGATTACTGCAACAGTTCCCCCTGGACCTGGACAAGTTTCTTGCCTGGCTTACAGAAGCTGAAACAACTGCCAATGCTCCTACAGGATCTCACCGGCAAGGAAAGCCCCTTAGAAGACTCCAAGGTAGCAAAACACCTCATGAAACAATGGCAAACAAGTCAGCCATCTCCGCTTTACCCCCGTTCTGGACCCAATTTACAAATTTTAACCTTTCGCACTTTCAACT
+
A?ABAAFBFFFFGF5BGFFGGGHHHGHHHHGHGHCHFHFFGFGGHGEGEHGGHHFG231FDHHGGHGBBG3FGHHBBBFGHHHHHEFHFGHHGHHHHHHHBBFF3BBFB31333443B1>/>//?BG303B/?/0?2?B3B2B2BF2@/@222>F2<</</0<1?1?1<?GA?<100<00>>0>1=>0<.=/==<.<..;;C0;:-;:./.000;;.;./;0;00;BB0;00;00;CF0..;-9///;9//
@M05620:37:000000000-D9766:1:1101:19254:12527 1:N:0:10
AGTGCCAGCTCTCAATCGCACAGGGGACCCAGGGCCTGGCCCCTCCATCCAGAAAACCTATGACCTCACCCGCTACCTGGAGCACCAACTCCGCAGCTTGGCTGGGACCTATGTGAGTATCCAGCGTAGGAATCTGGGAGTTGGGGAGGAGTGAGGAGTTGGGGAAAGACAGTCCTAACCGTGGAGGGTTCTGGTAAATGATGGGGTGAGGAGGGGCTCTTTGGCTCCCACCAGTCCCCCTGTCTGGTCTA
+
BAAABFFCAFFFGGDGGGFGGGHGGGGEGGHHDAEFGGHHHHGHGGFGHGHHHEHHHGHEHHHHHHHHHHGGGEEEHHHHFHHHHHGEEFFHEGGGGGHHGHHGGGHHGHHHHHHGHHHHHHHHHGDGGGHHHHHHHHHGGHHHGGGGGGGHGHHHHDG/GHGGGGHHGHGHHHHHHHHHGGGGFGGGGGGGGGGGGGGGGGGGG?DFFFFFFFFFFFFFFFFFFFFFFFFFFFFFFFFFFFFFFFFFFFB
@M05620:37:000000000-D9766:1:1101:19306:12542 1:N:0:10
AGTGCCAGCTCTCAATCGCACATGGGACCCAGGGCCTGGCCCCTCCATCCAGAAAACCTATGACCTCACCCGCTACCTGGAGCACCAACTCCGCAGCTTGGCTGGGACCTATGTGAGTATCCAGCGTAGGAATCTGGGAGTTGGGGAGGAGTGAGGAGTTGGGGAAAGACAGTCCTAACCGTGGAGGGTTCTGGTAAATGATGGGGTGAGGAGGGGCTCTTTGGCTCCCACCAGTCCCCCTGTCTGGTCTA
+
ABAABFFFBFFFGGGGGGGGGGHHHHHHGGHHGGGGGGHHHHGHGGHGHHHHGGHHHGHHHHHHHHHHHHGGGGGGHHHHHHHHHHHHGHHHGGGGGHHHGHHGGGHHGHHHHHHHHHHHHHHHHGFGGGHHHHGHHHHGGHHHGGGGGGGHHHHHHGHHHHGFGGHHHHHHHHHHHHHHGGGGGGGGEFGGGGGGGGGGGGGGGGGFFFFFFFFFFFFFFFFFBFFFFFFFFFFFFFFFFFFFFFFFFF9
@M05620:37:000000000-D9766:1:1101:19427:12545 1:N:0:10
AGTGCCAGCTCTCAATCGCACAGGGGACCCAGGGCCTGGCCCCTCCATCCAGAAAACCTATGACCTCACCCGCTACCTGGAGCACCAACTCCGCAGCTTGGCTGGGACCTATGTGAGTATCCAGCGTAGGAATCTGGGAGTTGGGGAGGAGTGAGGAGTTGGGGAAAGACAGTCCTAACCGTGGAGGGTTCTGGTAAATGATGGGGTGAGGAGGGGCTCTTTGGCTCCCACCAGTCCCCCTGTCTGGTCTA
+
>11>AD1CABBDDG3GGEFCEAF0FEGGGGC0F?EEFFCFEGE/EE0FDHBGGEBGHGHHHHHHHHFHHHHGGGEGHHHHHHHFFHHHGFHHGG?EGHHHGGHGCEFGFHHHHHGHGGFHHHHHGCEEGGHHHHHFHHHGGHGHGGGGGGGHHHHGHFHHHGGGGGHHHHHHHHHHHHGHG9EAFAEG=AFFFFGGFFFFGGGFFGF?FFFFFF@@@-EFFFBFFBFEEFFFFFFFFFFF@FFFFFFFFF/
@M05620:37:000000000-D9766:1:1101:11757:12549 1:N:0:10
GAGGCTGCTTTGGAAGAAACTCATAGATTACTGCAACAGTTCCCCCTGGACCTGGAAAAGTTTCTTGCCTGGCTTACAGAAGCTGAAACAACTGCCAATGCTCCTACAGGATGCTACCCGTAAGGAAAGGCTCCTAGAAGACTCCAAGGGAGTAAAAGAGCTGATGAAACAATGGCAAGTAAGTCAGGCATTTCCGCTTTAGCACTCTTGTGGATCCAATTGAACAATTCTCAGCATTTGTACTTGTAACT
+
BABBBCFCFFFFGGGGGFGGGGFGGGHHBFHHHHHGHGHHHHHHHGGGEGHHHHHHHHGHHHHHHHHHHHHHHHHHHHHHHHHHHHHHHHHHHHHHHHHHHHHHHHHHHHHHHHHHHHHG?EGHHHHHHFHHHGHHHHHHHHHHHHHHGGHGBGHHHGGHHHGHHHHHHHHHHHHHHHFHGHHGHHHGHEHHHHHFGDGFHHHHHHHHHHHGDFGHHHHHHGHHHHGHGFGGGGGFGGGGFGFGGBFFFFC
@M05620:37:000000000-D9766:1:1101:14725:12557 1:N:0:10
GAGGCTGCTTTGGAAGAAACTCATAGATTACTGCAACAGTTCCCCCTGGACCTGGAAAAGTTTCTTGCCTGGCTTACAGAAGCTGAAACAACTGCCAATGCTCCTACAGGATGCTACCCGTAAGGAAAGGCTCCTAGAAGACTCCAAGGGAGTAAAAGAGCTGATGAAACAATGGCAAGTAAGTCAGGCATTTCCGCTTTAGCACTCTTGTGGATCCAATTGAACAATTCTCAGCATTTGTACTTGTAACT
+
BBCCCCFCFFFFGGGGGGGGGGHHHHHHHFHHHHHHGHHHHHHHHGGGHHHHHHHHHHFGHHHHHHHHHHHHHHFHHHHFFHHHEHHHHGHHHHHHHGHHBG33CHHFCGGHEB3BFGCGF??GF3?3F0?FF????3BD2F3FGGH???FAEGG2@G/2F2GDGFFBGFGGGBFHBFFFFG1=FGGBCEHBGFFD?.CEH0D0DCGDGF0CEGH0;GHFCFHHGHH:BBFGGGGGGGGG0CFGGB;FFGF
@M05620:37:000000000-D9766:1:1101:11172:12559 1:N:0:10
GAGGCTGCTTTGGAAGAAACTGATAGATTACTGCAACAGTTCCCCCTGGACCTGGAAAAGTTTCTTGCCTGGCGTACAGAAGCTGAAACAACTGCCAATGCTCCTACAGGATGCTACCCGTAAGGAAAGGCTCCTAGAAGACTCCAAGGGAGTAAAAGAGCTGATGAAACACTGGCAAGTAAGTCAGGCATTTCCGCTTTAGCACTCTTGTGGATCCAATTGAACAATTCTCAGCATTTGTACTTGTAACT
+
BBBBBBFBFFFFGGGGGGGGG5BDG55A6D45D5AFGHHAA5F32A2B2BB2A222332BB555DD553BA1BA1AEEB5B3BGG33BBGHH3EGGF3FHHHHGHFEHHFH3FHHHHHHGGGDHGHHGHHHGHGHHHFDGFHHHGGFFGGEGGBGD2FFGHHH1GGG11FC0FGFHHGFHHHHHHFHHGHHHHHHGGGGGHHHHHHHGHHHHGHGHHGHHHGGGGGBFGGGGGGGGGGGGGGGGGGGGFGG
@M05620:37:000000000-D9766:1:1101:28126:12569 1:N:0:10
AGTGCCAGCTCTCAATCGCACAAGGGACCCAGGGCCTGGCCCCTCCATCCAGAAAACCTATGACCTCACCCGCTACCTGGAGCACCAACTCCGCAGCTTGGCTGGGACCTATGTGAGTATCCAGCGTAGGAATCTGGGAGTTGGGGAGGAGTGAGGAGTTGGGGAAAGACAGTCCTAACCGTGGAGGGTTCTGGTAAATGATGGGGTGAGGAGGGGCTCTTTGGCTCCCACCAGTCCCCCTGTCTGGTCTA
+
AAA>AFBFBFFFGGCFFFFAECABAEEFEFHHFEGGGGHFHHGHGGGHHHHFB3GGHGHHHHHHHHHHHHHGGECGHHHH2FGFGH1FEFHHEE/>EGGHGEGCE?FFEHHGHHHHHHGGHHHHHCC<@FG1GHHHHG0FFHHHGGECC?EGHDGHGDHHHHGGGGHHHHFGHHHHGHHHGDCBEGGG;AFGGGFFGGFFGGGGGGGBFFFFFFBBB-EFFFF/FFFFFFFFFFFFFFFFBFFFFB/BBF9
@M05620:37:000000000-D9766:1:1101:28105:12569 1:N:0:10
AGTGCCAGCTCTCAATCGCACAAGGGACCCAGGGCCTGGCCCCTCCATCCAGAAAACCTATGACCTCACCCGCTACCTGGAGCACCAACTCCGCAGCTTGGCTGGGACCTATGTGAGTATCCAGCGTAGGAATCTGGGAGTTGGGGAGGAGTGAGGAGTTGGGGAAAGACAGTCCTAACCGTGGAGGGTTCTGGTAAATGATGGGGTGAGGAGGGGCTCTTTGGCTCCCACCAGTCCCCCTGTCTGGTCTA
+
ABABCFFFBFFFGFGGGFGEGG4GFEFGGGGGGGGGGGHHHHGHGGFHHHFHHGHHHGHHHHHHHHHGHHHGGGCGHFHGHHHHHHHGGHHHGGGGGHHHGHHGEGHHGHHHHHHHHFGHHHGHHG?EDGHHHFHHHHGGEHHHGGGGGGGHHHHHHGHHHHGGGGHHGHHHHHHGGHHHGEGGGGGG;CAFGGFGGGGGGGGGGGGFFFFFFFFFFCFFFFFFFFFFFFFFFFFFFFFFFFFFFFFFFFF
@M05620:37:000000000-D9766:1:1101:18781:12569 1:N:0:10
AGTGCCAGCTCTCAATCGCACAGGGGACCCAGGCCCTGGCCCCTCCATCCAGAAAACCTATGACCTCACCCGCTACCTGGAGCACCAACTCCGCAGCTTGGCTGGGACCTATGTGAGTATCCAGCGTAGGAATCTGGGAGTTGGGGAGGAGTGAGGAGTTGGGGAAAGACAGTCCTAACCGTGGAGGGTTCTGGTAAATGATGGGGTGAGGAGGGGCTCTTTGGCTCCCACCAGTCCCCCTGTCTGGTCTA
+
A1>AAFD11CFFGGGGG1A1EAGA0EFEGE0GG0FEA0FGGHGCEFG1FF1BECFGHEF1GHBGHHHBGGFEGGEEHGHGHHHCFGHHGHDGGG/EEGFHGHHG?/GGGHHHGHHHHDHHHBFG0/?CCGGHHHHH10GG/FHC/CGC-ACHHHGHG?//=/-<EGHHHHHHHGHHHGHHGGGGFEA@GGGGFB;CFFFGGFFFG.;@AFFFFF-9@@FFFB/FFBF-;:FFFFFEFFFF@FFFFFFFFF/
@M05620:37:000000000-D9766:1:1101:15844:12585 1:N:0:10
GAGGCTGCTTTGGAAGAAACTGACAAGCCAGGGACAAAAGATCGGAAGAGCACACGTCTGAACTCCAGTCACATTACTCGATCTCGTATGCCGTCTTCTGCTTGAAAAAAAAAAACTACCTCTACTGGTGGCCGCCTCCCTCCTTCCTGGCCTCCCGTAGCTGCGCCATTTCACACTGTTTCTCTCTTCTGCCGTTTTCCGTATCACTCTCTTCTATGACCTGAGTCTCCTTTGGAACTCTGCAGGTTCTA
+
A1>AA>CAFFDFGAGGGGGG1FEGHFHFFHBAAFGEHGGC0BFEFE/EBFGFGFFEGHHFGDGHHHHHFGAGHFF@GFHG?BEGHBBEGGHHGGEHGHGFHFHHCGHGHCE/E/<<1@@011@11>1110/?</>->.F.00.<1><DD/.<<...<.-::00:-C?..00;0;09/000000009900;;;0-../900;0;.-9;BBFFF/BB/;/BFB/B/9//////////BBF/BF/99/9-/;//
@M05620:37:000000000-D9766:1:1101:13816:12587 1:N:0:10
AGTGCCAGCTCTCAATCGCACAGGGGACCCAGGGCCTGGCCCCTCCATCCAGAAAACCTATGACCTCACCCGCTACCTGGAGCACCAACTCCGCAGCTTGGCTGGGACCTATGTGAGTATCCAGCGTAGGAATCTGGGAGTTGGGGAGGAGTGAGGAGTTGGGGAAAGACAGTCCTAACCGTGGAGGGTTCTGGTAAATGATGGGGTGAGGAGGGGCTCTTTGGCTCCCACCAGTCCCCCTGTCTGGTCTA
+
AAAAAFFFBFFFGEFGGCGGGEFFFEGGGEFGGGGEFFHHHHGHGGGHHGFGFFHGHGHHGHFHFGBGHHHEGGGGHHHGHHGFGHFHGHHHGF/EEBGHGHHGEGHHGHHHHHHHHGHHHHFHHG?EGGHHHHFHGFHGEGHHGGGGGGGHHFHFFEHGHHGFEGEHFFHHGGHHFFHHG;C?.EGGCFFGGG;CGGBBFGGGGGFFEFFFFFFFF=EFFFFFBBFAEFFDFFFFFFFFFABFFFF;;F:
@M05620:37:000000000-D9766:1:1101:23499:12591 1:N:0:10
GAGGCTGCTTTGGAAGAAACTCATAGATTACTGCAACAGTTCCCCCTGGACCTGGAAAAGTTTCTTGCCTGGCTTACAGAAGCTGAAACAACTGCCAATGCTCCTCCAGGATGATACCCAGGAGGCAAGGCTCCTCGAAGCCTCCAAGGGAGTACAAGAGATGATGACACACTGGCAAGTCAGTCAGGCATTTCCGCTTTAGCACTCTTGAGGCTCCAATTGCAACCATCTCAGCATGTATCCTTCTAACT
+
A1AAAAFAFFFFFGGFG1BFAF1FEFHHH1FGHHBABAFDFHHHHGEGH0GGGHGHG10BBGHHFHHHHHHHHHHGHHHHHHHFFHHHHGGHHHHHB1B1B2G1B0FGH0/BF12BFFH1///?EE?FF//B0?GCE/BF/01B?0B1/?/CC0121FG00111FH1?G1?A01>FCGGHD=GGH1>GH.CG0==CEGGGFHGGC:GHF000:...::GHGG0000..;/0;C0C0=0C000=BF00;0;B
@M05620:37:000000000-D9766:1:1101:23491:12611 1:N:0:10
GAGGCTGCTTTGGAAGAAACTCATAGATTACTGCAACAGTTCCCCCTGGACCTGGAAAAGTTTCTTGCCTGGCTTACAGAAGCTGAAACAACTGCCAATGCTCCTACAGGATGCTACCCGTAAGGAAAGGCTCCTAGAAGACTCCAAGGGAGTAAAAGAGCTGATGAAACAATGGCAAGTAAGTCAGGCATTTCCGCTTTAGCACTCTTGTGGATCCAATTGAACAATTCTCAGCATTTGTACTTGTAACT
+
A?AA1AFAFFDDG11BFG1BGGHHHCGGGHFBGG1FFHFGHBABBEABAFBFGGEFA10BBFGDDHHABBBBBFG11BBFHHBBG11FBB?FGHHFGHHH@BFHBGGFB>BFF0BBBGB?/>?CFFHG<B?FC/GBBFDFG0BBGGEF<//??<@2>1?@@F1@FGB1<?<GFDG<0F.>=FF=>=>>>.>1<<F<E.<CD=D0<C/DCG0;:<0:;=0CFHGCCCF:9;09;09;=FFF;;0;;00;9;0
@M05620:37:000000000-D9766:1:1101:22739:12638 1:N:0:10
AGTGCCAGCTCTCAATCGCACAGGGGACCCAGGGCCTGGCCCCTCCATCCAGAAAACCTATGACCTCACCCGCTACCTGGAGCACCAACTCCGCAGCTTGGCTGGGACCTATGTGAGTATCCAGCGTAGGAATCTGGGAGTTGGGGAGGAGTGAGGAGTTGGGGAAAGACAGTCCTAACCGTGGAGGGTTCTGGTAAATGATGGGGTGAGGAGGGGCTCTTTGGCTCCCACCAGTCCCCCTGTCTGGTCTA
+
>AAAADFFBFFFF4BFGAFFAABFAAEEEGGHGGGEFCGFFHGHGGFFHGGFFFFGGEHHHDBGHGFGHHHFGGFEGFFBFGB?CF1GEFHHGE/>EFGHGHHFEFGHFHHHHHHGHDGBFGHHHGBEDDHHFHHGHGGGCFHHCGGGGGGHHFHHGDHFBB<@EDEHFGFHGBHFFHHHGEEGGGGG99?FFBCFFGGGGFGFEGFFFFFFFFFFAFFFFFFB/FFEFB.DFFFFFFEDFFFFFFBF//;
@M05620:37:000000000-D9766:1:1101:8388:12672 1:N:0:10
AGTGCCAGCTCTCAATCGCACAGGGGACCCAGGGCCTGGCCCCTCCATCCAGAAAACCTATGACCTCACCCGCTACCTGGAGCACCAACTCCGCAGCTTGGCTGGGACCTATGTGAGTATCCAGCGTAGGAATCTGGGAGTTGGGGAGGAGTGAGGAGTTGGGGAAAGACAGTCCTAACCGTGGAGGGTTCTGGTAAATGATGGGGTGAGGAGGGGCTCTTTGGCTCCCACCAGTCCCCCTGTCTGGTCTA
+
>A>3>DFFBFFFG4FGGFGCGGHHGGEEGGHHAAEFGGHHHHGHGGHHHHHHHGHHHGHHHHHHHHHHHHHGE>EFHHHGBGHHHH11?GHGFGGGGHGHGHHGGGHHGHHHHHHHHHHHHHHHHGGDGGHHHHHHHHCFGHHHGGEGG.DHHDHHGGHHHHGGGDEHCGFHHHHHHFHHGGGGGGGGGGGGGGGGGGGGGGGGGGAFFFFFFFFFFFFFFFFFFFFFFFFFFFFFFFFFFFFFFFFFFFF
@M05620:37:000000000-D9766:1:1101:4563:12677 1:N:0:10
AGTTCCAGCTCTCCATCGCACAGGGTCCCCAGTGCCTGGCCCCTCCATCCAGAAACCCTATGACCTCACCCGCTACCTCGCGCACCCCCTCCGCAGCTTGGCTGGGACCTATGTGCGTATCCCGCGTCGGACTCTGGGCGTTGGGGCGGCGTGCGGCGTTGGGGCCCGCCCGTCCTAACCGTGGCGGGTTCTGGTAAATGATGGGGTGAGGAGGGGCTCTTTGGCTCCCACCAGTCCCCCTGTCTGGTCTA
+
>>3>>BBFFFFFGGG55AA2EAFGFA4A44BA3BBB5BFGFHGGGGCGF1BFB3F3BEFG3BBFG5BFGHG>>0>>FF3B/>>>EEG/>EF?/E/E>B3B?FGFFGGHGG?FGFG2?FGGHH2<CGG-<A--=CGHFB.ACDDHGG??FADFFFFFFFFFFFFF.99BDFABDFFF//;ABFFF-@BFFFFFFFFFBFFFBFFFFFDF?FA/;DFFFFFFFFFFFFFFF.FF9AFFFFFFFFFFFFFFFFB
@M05620:37:000000000-D9766:1:1101:22320:12682 1:N:0:10
AGTGCCAGCTCTCAATCGCACAGGGGACCCAGGGCCTGGCCCCTCCATCCAGAAAACCTATGACCTCACCCGCTACCTGGAGCACCAACTCCGCAGCTTGGCTGGGACCTATGTGAGTATCCAGCGTAGGAATCTGGGAGTTGGGGAGGAGTGAGGAGTTGGGGAAAGACAGTCCTAACCGTGGAGGGTTCTGGTAAATGATGGGGTGAGGAGGGGCTCTTTGGCTCCCACCAGTCCCCCTGTCTGGTCTA
+
AA>?AFFFBFFFGGGGGGGGFGHHGEEEGEHHAEFFGFHHHHGHGGHHHHHHHHHHHGHGHFHHHHHHHHHEE>EFHFGG2BGHHHA1?GGGEFCGGHGHGH3FGGHHGHHHHHFHHHHHHHHHHGGGGGHHHHHGHHAFGHHGGGEGGGGHHDHHFGHHHFGGGDHHGHHHHHHHHHHHGGGGGGGGDGFGGGGGGGGGGGGGGGFFFFFFFFFFFFFFFFFFFFFEFFFFFFFFFFFFFFFFFFFFFFF
@M05620:37:000000000-D9766:1:1101:6996:12711 1:N:0:10
GAGGCTGCTTTGGAAGAAACTCATAGATTACTGCAACAGTTCCCCCTGGACCTGGAAAAGTTTCTTGCCTGGCTTACAGAAGCTGAAACAACTGCCAATGCTCCTACAGGATGCTACCCGTAAGGAAAGGCTCCTAGAAGACTCCAAGGGAGTAAAAGAGCTGATGAAACAATGGCAAGTAAGTCAGGCATTTCCGCTTTAGCACTCTTGTGGATCCAATTGAACAATTCTCAGCATTTGTACTTGTAACT
+
BAABBBFBFFFFGGGGGGGGGGFGHHHHHHHGHHHHHHHHHHHHHGGGGHHHHHHEGHHHHHHHHHHHHHHHHHHHHHHHHHHHHHHGHHHHHGHHHGHHFHHHHHHHHGHHHGHHHHHGFGGHHHHHHGHHHGHHGGHHHHHHHHHHGGHGGHHHHHGHHHHHHHHHHHHHHHHHHHGHHHHHHGGGHEGHHFHGGGGGHGH0GHGHHHFHGHGHHHHHHHHHHHHHGGGGGGGGGGGGFGGGGFGGGGC
@M05620:37:000000000-D9766:1:1101:10268:12811 1:N:0:10
GAGGCTGCTTTGGAAGAAACTCATAGATTACTGCAACAGTTCCCCCTGGACCTGGAAAAGTTTCTTGCCTGGCTTACAGAAGCTGAAACAACTGCCAATGCTCCTACAGGATGCTACCCGTAAGGAAAGGCTCCTAGAAGACTCCAAGGGAGTAAAAGAGCTGATGAAACAATGGCAAGTAAGTCAGGCATTTCCGCTTTAGCACTCTTGTGGATCCAATTGAACAATTCTCAGCATTTGTACTTGTAACT
+
A3ABBBFBFFFFGGGGGGGGGGGFGHFHHHHGHHHHHGGHHHHHHGGGHGHHGFHFHHHHFGHHHHHHHHHHHHHHHHHHHHHHHHHHHFHHHHHHGHHHHHHHHHHHHHHHHHHHHHHGGGGHHHHHHHHHHGHHHGHHHHHHHHHHGGHGGHHHHHGHHHHGHHHHHHHHHHHHHHGHHHHHHHHHHGHHHHHGGGGGHHHHHHGHHHHHGHHHHHHHHHHHHHHHGGGGGGGGGGGGFGGGGGGGGGB
@M05620:37:000000000-D9766:1:1101:2860:12834 1:N:0:10
GAGGCTGCTTTGGAAGAAACTCATAGATTACTGCAACAGTTCCCCCTGGACCTGGAAAAGTTTCTTGCCTGGCTTACAGAAGCTGAAACAACTGCCAATGCTCCTACAGGATGCTACCCGTAAGGAAAGGCTCCTAGAAGACTCCAAGGGAGTAAAAGAGCTGATGAAACAATGGCAAGTAAGTCAGGCATTTCCGCTTTAGCACTCTTGTGGATCCAATTGAACAATTCTCAGCATTTGTACTTGTAACT
+
AAAAABFBFFFFGGGGFGGFGCHAGH5GHCHGHHHFGHHHHHHHHGGGHEGHHGG2BFFHAGHHH5DGHHFGGGHHHHHH3FGHHHGDG?FGHHGHEHHHGHHHHHHHG3FHHHHHHHHGEEFHGGHHHGHHHGHHHHHHHHHHHHHHF?GFEHHHHGGHHHHHHHGHHHHAGHHHGH>>GGGGHHHHHGHHHHHFGCEGHDG0DGHHHHGHGHFHHHHHHHHHHHHHGGGGFCF0FGGGGGGGGFGGFGF
@M05620:37:000000000-D9766:1:1101:25999:12853 1:N:0:10
AGTGCCAGCTCTCCATCGCACAGGGGACCCAGGGCCTGGCCCCTCCATCCAGAAAACCTATGACCTCACCCGCTACCTGGAGCACCAACTCCGCAGCTTGGCTGGGACCTATGTGAGTATCCAGCGTAGGAATCTGGGAGTTGGGGAGGAGTGAGGAGTTGGGGAAAGACAGTCCTAACCGTGGAGGGTTCTGGTAAATGATGGGGTGAGGAGGGGCTCTTTGGCTCCCACCAGTCCCCCTGTCTGGTCTA
+
>A>>>FFFBFFFG4GFGGGAECHHGGGEGGHHAFGEGGGHGHGHGGHGHHHHHHHFGEHHHFHHHHHFHHHEE>FGHHHH2FHHHH11EGHFEGCGGHGHGHGGGGHHGHHGHHGHGHHHHHHHHGGDGGFFGHHHHH0FEHHHGG.CG<CGH0DG0CGHHHGGGFGG:GCGHHHHHHHGGGGG9EGGEGGGGGGGGGFFGGGGGGFBFFFEFFBBB?FFFFFFFFFEFFFFFFFFFFFFBFFFFFFFFFB
@M05620:37:000000000-D9766:1:1101:19542:12881 1:N:0:10
GAGGCTGCTTTGGAAGAAACTCATAGATTACTGCAACAGTTCCCCCTGGACCTGGAAACGTTTCTTGCCTGGCTTACAGAAGCTGAAACAACTGCCAATGCTCCTACAGGATGCTACCCGTAAGGAAAGGCTCCTAGAAGACTCCAAGGGAGTAAAAGAGCTGATGAAACAATGGCAAGTAAGTCAGGCATTTCCGCTTTAGCACTCTTGTGGATCCAATTGAACAATTCTCAGCATTTGTACTTGTAACT
+
A3>AAAFBFFFFGGGGGEGGGGFHCGHHHFGHHH4BGGFGHHHHHGGGHFGHHHGHHB3BFGHHHHHHHHHHHHGAGGHGHHHHHFHHHHGHHHHHFHGHHHHHHGHHHHHHHHGHHHHGGGGHHFGHHHHHHGHBH3GHGHHHHCHHGG/EEHD2FGFHHHHBHHHDGHHHHHHHHHGHGHHHHHHHHGHHHHHGGGGGHHHHHGHHHHHHGGHHHHHHHH0FHFHGGGGGGGGGGGGGFFGGGGGGGGF
@M05620:37:000000000-D9766:1:1101:16864:12890 1:N:0:10
GAGGCTGCTTTGGAAGAAACTGACAAGCCAGGGACAACAGATCGGAAGCGCACACGTCTGAACTCCAGTCACATTACTCGATCTCGTATGCCGTCTTCTGCTTGAAAAAAAAAAAAAACAACCTCCGGTTCGAAGTTTATCATTTTCTTCTATATTCTCATCTTCCCTCTCAGCCGCCCCAATTCTATCGCATAACCCATCATTTTTTCTCCTTTTCGCTATATCGCTCCCCCCAAACACTCTCTTTGCTC
+
11>AA11>FFD@BBFB11ABBB1B1BBFF0FFACF0000BFBFGEFFE/EEEGGHGBFGFGDGBGHHBDFGHFD@1DGHE?>>0BF/BGBFFE>EGFGHHHHHH0FGHHGEGC</<////?..0>..--..-....00=000000000000000000000000000/0//900//-----../000000.9---/9/-;///////9-9///////9-;---//9---;-----;-:9--////////://
@M05620:37:000000000-D9766:1:1101:9141:12898 1:N:0:10
AGTGCCAGCTCTCAATCGCACAGGGGACCCAGGGCCTGGCCCCTCCATCCAGAAAACCTATGACCTCACCCGCTACCTGGAGCACCAACTCCGCAGCTTGGCTGGGACCTATGTGAGTATCCAGCGTAGGAATCTGGGAGTTGGGGAGGAGTGAGGAGTTGGGGAAAGACAGTCCTAACCGTGGAGGGTTCTGGTAAATGATGGGGTGAGGAGGGGCTCTTTGGCTCCCACCAGTCCCCCTGTCTGGTCTA
+
AA>1AFFFAFFFGEGFFGFAECHFGGGGGGHHGGGGGGHHHHGGGGHGFHHHGFHHHGHHHHGHHHHHHHHGGGGGHEGHGHHHHHHHGHHHGGGGGHFHGHHGGGHHGHFHHHHHHHHHHHHHHGFC/<@GHHHHHH0FEHHHGGGGGGGHHFHHHEGHHHGGEAGFHHF/;GHHHHHHGGGG?EGGGGGGGGGGGGGGGGGGGGB@FFFFFF@@@@FFFFFFFFFFFFFFFFFFFFFF@FFFFFFFFFF
@M05620:37:000000000-D9766:1:1101:19546:12904 1:N:0:10
GAGGCTGCTTTGGACGAACCTCATAGATTACTGCAACAGTTCCCCCTGGACCTGGACAAGTTTCTTGCCTGGCTTACAGAAGCTGAAACACCTGCCAATGCTCCTACAGGATGCTACCCGCAAGGAAAGGCTCCTAGAAGACTCCAAGGGAGTAAAAAAGCTGATGAAACAATGGCAAGTAAGTCAGGCATTTCCGCTTTAGCACTCTTGTGGATCCAATTGAACAATTCTCAGCATTTGTACTTTTAACT
+
A3AA>AFABBB4F4AAEF2AFGHHHGCB5FFDFB3F3GADED5BFEE22BBFCGAFB31AAAFDDGEBBBB1CGHBB5@DGG3@FBBGBBBEGGFFHHGHBBFG3FGGG3?FH2FFGHHG/<><C?FB0??B?FH2??B<<@@2@2@</</???1DD1<.<1>1>>=1D<<.>><<CF.==0===0=//.;<CCC.;;CCGCCBFGHF0CF9;90;=BCFGF99;FF9;9CB09C0;FFB99;;;0:;B;9
@M05620:37:000000000-D9766:1:1101:10157:12906 1:N:0:10
GAGGCTGCTTTGGAAGAAACTCATAGATTACTGCAACAGTTCCCCCTGAACCTGGAACCGTTTCTTGCCTGGCTTACAGAAGCTGACACAACTGCCAATGCTCCTACAGGATGCTACCCGTAAGGAAAGGCTCCTAGAAGACTCCAAGGGAGTAAAAGAGCTGATGACACACTGGCAAGTAAGTCAGGCATTTCCGCTTTAGCACTCTTGTGGATCCAATTGAACACTTCTCAGCATTTGTACTTGTAACT
+
AABBBBFBFFFFGGGGGGGGGFDGH55D6ABGHF4BAFGFDBGFEFAF2ABF2B2BB31A1A3BDDGEFHF1BGHEHHBFGBGHG32BGEFGGEGHG3BGHHHCGFHHHHHHHHHHHHHGG/EFG3GHHHHHHGH2G2?FFHHHG2?FGG/CG2>2>F/GFHH1FGG1<GC/?F0GGHGHHBGHHDHHH.GHHHHGGGGGGHHHHHFHHHHGGFHHHCGHHHGGGF/CFGGGGGGGGGGGG0FGGGGF0CF
@M05620:37:000000000-D9766:1:1101:28101:12917 1:N:0:10
GAGGCTGCTTTGGAAGAAACTCATAGATTACTGCAACAGTTCCCCCTGGACCTGGAAAAGTTTCTTGCCTGGCTTACAGAAGCTGAAACAACTGCCAATGATTCTACCGGGAACTAAAGGTCCCGAAAAGATCCTAACGGAGTAAAAGGGCGTACCAAACAAGCTGAAGCAAGGTCAAGAACGTCCGGCCATTACGCTTTAGCACTCATGTGAACAACATTGAACACTTCTACGCATTTGTAATTATCCAT
+
BBBBBAFBFFFFGGGGFCFGFGGHFGHHHGHHHHHFFGHGHHHHHGGGHHHHHHHHHHFHHHHHHHHHHHHHHHHGHHHHHHHFGHGHHHHHHHHHHHHHGH4BBFHF/E///?3BF33BBB30<</><B/?FGF?32/BE/?22>FG/C//<@//?1F.0.><1<GH1>>F<.00/0<0<<<<GADG-:-:;<GCECFECF0F00;/0;CB0;0;9..;CFB0BFBFF0FFBE-.;:/;;//;;/;B99/
@M05620:37:000000000-D9766:1:1101:6306:12963 1:N:0:10
GAGGCTGCTTTGGAAGAAACTCATAGATTCCTGCAACAGTTCCCCCTGGACCTGGAAAAGTTTCTTGCCTGGCTTACAGAAGCTGAAACAACTGCCAATGCTCCTACAGGATGCTACCCGTAAGGAAAGGCTCCTAGAAGACTCCAAGGGAGTAAAAGAGCTGATGAAACAATGGCAAGTAAGTCAGGCATTTCCGCTTTAGCACTCTTGTGGATCCAATTGAACAATTCTCAGCATTTGTACTTGTAACT
+
A>1AAAFACFFFG1B111FFGFFFHFHE33DFFGH1AGHHHHGFHGCFE0BEGCFHFG0FGFFHHGGGGHHBFHGGB1BDGHGEGHBGGHHGFGHGBFHHBGGHHHHH10BGHCHFFGHE?EEFCGGHGE/BFFCEFGHHFFD1F1FFC/FCCC>DF@FCGHGH1<GG1GFEGFFFFG.=FGHF1>GGHA>FGDG.C.<ED=00<GGH0C:0AGCFGGHHHHGHHGGHF0;BFBFBFGGGFFFGGBBBFF0
@M05620:37:000000000-D9766:1:1101:12190:12968 1:N:0:10
GAGGCTGCTTTGGAAGAAACTCATAGATTACTGCAACAGTTCCCCCTGGACCTGGAAAAGTTTCTTGCCTGGCTTACAGAAGCTGAAACAACTGCCAATGCTCCTACAGGATGCTACCCGTAAGGAAAGGCTCCTAGAAGACTCCAAGGGAGTAAAAGAGCTGATGAAACAATGGCAAGTAAGTCAGGCATTTCCGCTTTAGCACTCTTGTGGATCCAATTGAACAATTCTCAGCATTTGTACTTGTAACT
+
AAA@ACFCFFFFGFGGGGGGGGGHGHDHHHHHHHHHGHHHHHGHHGGGHGHHHHHGHHHHFFHHHHHHHHHGHHHHHHHGFHHGHHHHHHGHHHHHHHHHHHHHHHHHHHHHHHHHHHHGGGGHHHHHHHHHHGHHHHHHHHHHHHHHGGHGGHHHHGGHHHHHHHHHHHHAHHHHHHGHGHHHHHHHHHHHHHHGGGGGHHHHHHGHHHFHGHHGHHHHHHHHHHHHGGGGGGGGGGGGFGGGGGGGGGF
@M05620:37:000000000-D9766:1:1101:10340:12989 1:N:0:10
AGTGCCAGCTCTCAATCGCACAGGGGACCCAGGGCCTGGCCCCTCCATCCAGAAAACCTATGACCTCACCCGCTACCTGGAGCACCAACTCCGCAGCTTGGCTGGGACCTATGTGAGTATCCAGCGTAGGAATCTGGGAGTTGGGGAGGAGTGAGGAGTTGGGGAAAGACAGTCCTAACCGTGGAGGGTTCTGGTAAATGATGGGGTGAGGAGGGGCTCTTTGGCTCCCACCAGTCCCCCTGTCTGGTCTA
+
AA3>AFFFBFFFGGGGGGGGGEHDGGGGGGHHAEGGFFHCFHGFGGHHGHHHFHEGHGHHGHFHHGHHHHHEE/EGHHHHFFGHFHHEGHHHEAEEEGGGFHHGGGHHGHHHHHHHHHHHHFHHFCEGGGHHHHHHGHHGEHFHGGGGGGGHHFGHHGGHHHGGGGHGHHGFGHHHHFHHGGGGGGGGEGGGGFFFBFGGGGGGGGD?AFFFFFBBBBFFFFFFFFFFFFFFFFFFFFFFBFFFFFFFFF/
@M05620:37:000000000-D9766:1:1101:16871:12999 1:N:0:10
GAGGCTGCTTTGGAAGAAACTCATAGATTACTGCAACAGTTCCCCCTGGACCTGGAAAAGTTTCTTGCCTGGCTTACAGAAGCTGAAACAACTGCCAATGCTCCTACAGGATGCTACCCGTAAGGAAAGGCTCCTAGAAGACTCCAAGGGAGTAAAAGAGCTGATGAAACAATGGCAAGTAAGTCAGGCATTTCCGCTTTAGCACTCTTGTGGATCCAATTGAACAATTCTCAGCATTTGTACTTGTAACT
+
AAABAAFAFFFFFGGGGGFGGGHHHHHFHHGFHBEHHHGGGHHHHGEGHHHHHGHGHHHHHHHHFHFHHHGHHHGGHGHHHHHFHHHHHHEHHHHHHGHHHHFGGHHHFHHHHGHHHHHE?EGHHHHHHHHHHGHHHBGGFFHHHHHHGFEEDGHHHHGHHGHBGHGHHHHHHHGHGGGHHHHHHGHGHEHHHHHAGGDGGHHFGHHHHHFGDFFFGHHHHGHGHHHHGFGGGGGGGGGGGGGGGFGGGGC
@M05620:37:000000000-D9766:1:1101:25462:13008 1:N:0:10
AGTGCCAGCTCTCAATCGCACAGGGGACCCAGGGCCTGGCCCCTCCATCCAGAAAACCTATGACCTCACCCGCTACCTGGAGCACCAACTCCGCAGCTTGGCTGGGACCTATGTGAGTATCCAGCGTAGGAATCTGGGAGTTGGGGAGGAGTGAGGAGTTGGGGAAAGACAGTCCTAACCGTGGAGGGTTCTGGTAAATGATGGGGTGAGGAGGGGCTCTTTGGCTCCCACCAGTCCCCCTGTCTGGTCTA
+
ABABBFFFCFFFGGGGGGGGGGHHGGGGGGHHGGGGGGHHGHGGGGHHGHHHGHGHHGHGHHGHHHHHHHEGGE@GHHHHCGHHHHFEEGGGGGGGGHHHDFHFFEHEEHCF?HHHDDDGHHFGHGEDGF2G2@1FF0<//???C@FDGGGHFHFFCDGGBGF-.;GF/GHHHGHFHECGACE9AEGG:C9FB9;CBBFFB00FEGFCFFFEDFFFF>.BBBFFF:/;AFFFEABFFF?D-EFFFBFFBF/
@M05620:37:000000000-D9766:1:1101:14699:13009 1:N:0:10
AGTGCCAGCTCTCAATCGCACAGGGGACCCAGGGCCTGGCCCCTCCATCCAGAAAACCTATGACCTCACCCGCTACCTGGAGCACCAACTCCGCAGCTTGGCTGGGACCTATGTGAGTATCCAGCGTAGGAATCTGGGAGTTGGGGAGGAGTGAGGAGTTGGGGAAAGACAGTCCTAACCGTGGAGGGTTCTGGTAAATGATGGGGTGAGGAGGGGCTCTTTGGCTCCCACCAGTCCCCCTGTCTGGTCTA
+
AAAAAFFFAFFFGFEFG1CEAFAGFCGGGEECFCCEFG/AGHGHGGBF1FFHF01FFGGHFHHHHHHHCG>FGEGGHHHF>GFCHHEGG>FHGE??E0BGGHHECGHHGHHHHHHHHHGHHGFHHGCEGGGGHHGGHGHGGHGHGCGGGGGHGHHHGGFHFFGGGGHFFHGHHHHHGHGHGCA@CGGGCFGGGGFFGGGGGGGGGGF@EFFFFF@@?-AFFFFFFFFFFFFFFFFFFFFF@FFFFFFFFFB
@M05620:37:000000000-D9766:1:1101:14680:13012 1:N:0:10
AGTGCCAGCTCTCAATCGCACAGGGGACCCAGGGCCTGGCCCCTCCATCCAGAAAACCTATGACCTCACCCGCTACCTGGAGCACCAACTCCGCAGCTTGGCTGGGACCTATGTGAGTATCCAGCGTAGGAATCTGGGAGTTGGGGAGGAGTGAGGAGTTGGGGAAAGACAGTCCTAACCGTGGAGGGTTCTGGTAAATGATGGGGTGAGGAGGGGCTCTTTGGCTCCCACCAGTCCCCCTGTCTGGTCTA
+
>>11AD1FAF@DEFGDDAFFAEHFFEGGEEGHGGG/FAFFFHGHGGEH1AFFF01FHGBGHHDHFHCGHHHGGG?EGHHFHHHE0GGHG0FGCAEGEHGHGHHGCEHHGHHHHHGHHHHHHHHHFGGGGGDGHHB<GHAFEGB1/-.@CCGHCFG.G?GH0GCGCEHHF:FHHHHHHF/GGGGGGGGGG?GGFGGGGGGGGGGGGGB@FFFF?F<-@@FFFBFFFFFFFFFFFFFFFFFF@FFFFFFFFFB
@M05620:37:000000000-D9766:1:1101:3312:13013 1:N:0:10
AGTCCCAGCTCTCCATCGCACAGGGTCCCCAGTGCCTGGCCCCTCCATCCAGAAAACCTATGACCGCACCCGCGACCTGGCGCACCCCCTCCGCAGCTTGGCTGGGACCTATGTGAGTATCCCGCGTCGCCATCTGGGGGTTGGCGGGGCGTGCGGCGTTGGGGACAGCCCGTCCTAACCGTGGCGGGTTCTGGTAAATGATGGGGTGAGGAGGGGCTCTTTGGCTACCACCCGTCCCCCTGTCTGGTATA
+
>>>1>BD@CFFFGAG11AA1A0FGGABAA0BB1BB11BFGCHGFGGHGH0BF1GH0BEFC1B2GH/AEEG?/>/>>EE>B0>?>EEG>EEG/<B/</B1BCH1/?/?0?01?<@11?1?<1@1?C<AC--..</===F-AAC?A/;-A-9@@@F@@--;@=9@@F9-A-AA@@FFFB;BA@9E@-;@@-9FF/;;F/BFB9FF/A9B@FFF/A-@@@@FFFFFFF/BFF/FE--;9--;A-9/9BFF//;B
@M05620:37:000000000-D9766:1:1101:20674:13016 1:N:0:10
GAGGCTGCTTTGGAAGAAACTCATAGATTACTGCCACAGTTCCCCCTGGACCTGGAAAAGTTTCTTGCCTGGCTTACAGAAGCTGAAACAACTGCCAATGCTCCTCCCGGATGCTACCCGTCAGGCAAGGCTCCTAGCAGACTAAAAGGGCGTACAAGAGATGCTGACACACTGGCAAGTACGTCCGGCATTTCCGCTTTAGCACTCTTGGGGCAACCATTGCACCCTTCTCAGCATTTGTACTTGTCACT
+
>1>AAAFAFFFFGGG1AB1BGGFGHFHEF1FHHF01BFBBFGHHHGAA/0FGHGHHH10FHHHHGHHHHHGHHHFCGFHGHHHGGEGGHG/GFGHH1FGHB2B11B>/?EG/EB1B10>/E>EF00?BF/<FHG11F1110<111<11?A/B/<//?1000<F1<1>0>1G.><0./0.=00<=..<C-CCH0C0.:ACAFF00CFF0;B0.-.-.;..;C0;;;/.;;9/BFFBF//9/BFFFFFF/B//
@M05620:37:000000000-D9766:1:1101:20674:13040 1:N:0:10
GAGGCTGCTTTGGAAGAAACTCATAGATTACTGCAACAGTTCCCCCTGGACCTGGAAAAGTTTCTTGCCTGGCTTACAGAAGCTGAAACAACTGCCAATGCTCCTACAGGATGCTACCCGTAAGGAAAGGCTCCTAGAAGACTCCAAGGGAGTAAAAGAGCTGATGAAACAATGGCAAGTAAGTCAGGCATTTCCGCTTTAGCACTCTTGTGGATCCAATTGAACAATTCTCAGCATTTGTACTTGTAACT
+
AAAB>AFAFFFDGCBFFG4BFGHHHGHGHHHGHA4FFGFGHDEFGGFFEFEGHHGFB32BBFHHHHHFBFGHHHHEBFGGHHFGHBBGFG?FGHHHHHHHBF@FGHHHGFGHEFGHHHHGE>?FFGHH?BFGFFH?BFFGCBFFGGFFF/?E?FDFF2FFGHHFGHGFGGGC?FHFGGAG>D>>F=><<.>>FDGEGAEFHBHHHHHHHGF;:;0<GCCGCHCGFHG:C;FBFBCFFGGF;;9FC;CC9;0
@M05620:37:000000000-D9766:1:1101:21310:13084 1:N:0:10
AGTGCCAGCTCTCCATCGCACAGGGGACCCAGGGCCTGGCCCCTCCATCCAGAAAACCTATGACCCCACCCCCTCCCTGGAGCACCCACTCCGCAGCTTGGCTGGGACCTATGTGAGTATCCAGCGTAGGAATCTGGGAGTTGGGGAGGAGTGAGGAGTTGGGGAAAGACAGTCCTAACCGTGGAGGGTTCTGGTAAATGATGGGGTGAGGAGGGGCTCTTTGGCTCCCACTAGTCCCCCTGTCTGGTCTA
+
>A>3>D5CBFFFGFGFGFGCE?G4F2AAEEFHFEAB2FDHHAEGEEEHH1EG3F32ABGB535BB2>??BE0>>1>F2@?1BBGGF?1?FGFEEE?/FFE/FGGGGFFFHFDFFGHH?GHHHHHGBF<CF1GHHHHFF0FEGHHG?<CC?EHHDGH0<CGHGGG.:.:/;/CGHHGBFGGGGGGDEG@EFGGGEFFFFGGEGFBE.9;AFFFFF=?BBFFFFFFFFFFFEFFFFFFFFFFBFFFFFFFFFB
@M05620:37:000000000-D9766:1:1101:25512:13116 1:N:0:10
GAGGCTGCTTTGGAAGAAACTCATAGATTACTGCAACAGTTCCCCCTGGACCTGGAAAAGTTTCTTGCCTGGCTTACAGAAGCTGAAACAACTGCCAATGCTCCTACAGGATGCTACCCGTAAGGAAAGGCTCCTAGAAGACTCCAAGGGAGTAAAAGAGCTGATGAAACAATGGCAAGTAAGTCAGGCATTTCCGCTTTAGCCCTCTTGTGGATCCAATTGAACAATTCTCAGCATTTGTACTTGTAACT
+
BBCCCCFCFFFFGFFGGGGGGGHHGHHHHHHHHHGHGHHHHGHHHGEFHHGHHHGHFFFHGHHHHHHGGHHFGHHFGGGHHHHHHGEHGHGHHHHHHHHHFGHHCGHFBB?FGGF4FGGE?>EHFGHFBBFGHG3FFGHHHFGGFGFF??/B<=GEF@F=G22@GHHDDFCG?FFFCFF1FFFFG>>>F.>>>GGCEAEGFFH0<CGHHFGCCG;CCCFCGHHHGHFF;;9;9;C;FGFF;C0C;;CC0;;
@M05620:37:000000000-D9766:1:1101:9834:13117 1:N:0:10
GAGGCTGCTTTGGAAGAAACTCATAGATTACTGCAACAGTTCCCCCTGGACCTGGAAAAGTTTCTTGCCTGGCTTACAGAAGCTGAAACAACTGCCAATGCTCCTACCGACAGGTACCCATCCGGAAAGACTCCTAGCAAGATCACTGGAAGTGAGAAAGATGCTGAAACAAAGACAAGTAAGTAAGGCATTTACGCTTTAGCAATCTTGTGGATCCAATTAAACAATTCACAGCATTTATACTTATTTGT
+
CBBCCCFCFFFFGGGGGGGGGGFHHHHHHHGHHHHHGHHHHHHHHGGGHGGHHHHHHHHHGGHHHHHGHGGHHHHHHHHHHHHGHHHHHHHHHHHHHHHH343B33B1/1//>/343D33330?<EF/B323B22232232223222222@@22D222@20111?11?11?G000000<1>FHG1FG1CFC<0=0<A...0000:CG00000.0;0/;00;0;000=0000900./0090;00;B00000;
@M05620:37:000000000-D9766:1:1101:16928:13135 1:N:0:10
AGTGCCAGCTCTCAATCGCACAGGGGACCCAGGGCCTGGCCCCTCCATCCAGAAAACCTATGACCTCACCCGCTACCTGGAGCACCAACTCCGCAGCTTGGCTGGGACCTATGTGAGTATCCAGCGTAGGAATCTGGGAGTTGGGGAGGAGTGAGGAGTTGGGGAAAGACAGTCCTAACCGTGGAGGGTTCTGGTAAATGATGGGGTGAGGAGGGGCTCTTTGGCTCCCACCAGTCCCCCTGTCTGGTCTA
+
ABAAAFFFCFFFGGGGGGGGGGHGGGGGGGHGGGGGGGHHHHGHGGHHHHGHHHGHHGHHHFHHHHHHHHHGGEGGHHHHFHHHHGFGGHGHFGGGGHHHGHHGGGHHGHHHHHHHHHHHHHHHHGDGGGHHHHHHHFHGGHHHGGGGGGGHHHGHHGHHHHGGGGHHHHHHHHHHHHHHGGGGGGGGFGGGGGGGGGGGGGGGGGDFFFFFFFFFFFFFFFFFFFFFFFFFFFFFFFFFFFFFFFFFFFB
@M05620:37:000000000-D9766:1:1101:13662:13157 1:N:0:10
AGTGCCAGCTCTCAATCGCACAGGGGACCCAGGGCCTGGCCCCTCCATCCAGAAAACCTATGACCTCACCCGCTACCTGGAGCACCAACTCCGCAGCTTGGCTGGGACCTATGTGAGTATCCAGCGTAGGAATCTGGGAGTTGGGGAGGAGTGAGGAGTTGGGGAAAGACAGTCCTAACCGTGGAGGGTTCTGGTAAATGATGGGGTGAGGAGGGGCTCTTTGGCTCCCACCAGTCCCCCTGTCTGGTCTA
+
AAAAAFFFBFFFGGGGGFGGGGHFGGGGGGHHGGGGGGHHHHGHGGHHGHHHHE3GHGFHHHGHHHHHHHHGGEGGHGHHHHHHFHHHGFHHGGGGGHHHGHHGFGHHGHHHHHHHHHHHHHHHH?EGGGHHHHBGGHGEGHHHCFGGGGGHHHFHHGHHHGGGGGHEHFHHHHHHHHHHGGGGGGGG.FGGGGGGGGGGGGGGGGFFFFFFFFFFFFFFFFBFFFFFFFFFFFFFFFFFAFFFFFFFFFB
@M05620:37:000000000-D9766:1:1101:14289:13160 1:N:0:10
GAGGCTGCTTTGGAAGAAACTCATAGATTACTGCAACAGTTCCCCCTGGACCTGGAAAAGTTTCTTGCCTGGCTTACAGAAGCTGAAACAACTGCCAATGCTCCTACAGGATGCTACCCGCAAGGAAACTCTCCTAGAATACTCCAACTGAGTAAAAGAGCTCATGAAACACTGGCATGTAAGTCAGGCATTTCTGCTTTAGCACTCTTGTGGATCCAATTCAACAATACTCAGCATTTGTACTTGTAACT
+
A1>AAAFAFFFFCAFGGFGGGGCGFFAFHHGHGHFDFGGHHHHHHGGGFGGHHHGGHFHGFHHHHGHHHHGEGHHHHHHHFHHHHHEGFGGHHHH01BGGHHDHCG11@001BB121F0>//>><G0<01B1BB111BB2><>FFHG10BB11@FG21/0011<1@1?11001?FHH1<F1GG11=1>0<<1>G11<F00=0G0D0/=0000.=C0C00000<000.;0;G000:C0;FE0;;000;;00;
@M05620:37:000000000-D9766:1:1101:20326:13181 1:N:0:10
AGTGCCAGCTCTCAATCGCACAGGGGACCCAGGGCCTGGCCCCTCCATCCAGAAAACCTATGACCTCACCCGCTACCTGGAGCACCAACTCCGCAGCTTGGCTGGGACCTATGTGAGTATCCAGCGTAGGAATCTGGGAGTTGGGGAGGAGTGAGGAGTTGGGGAAAGACAGTCCTAACCGTGGAGGGTTCTGGTAAATGATGGGGTGAGGAGGGGCTCTTTGGCTCCCACCAGTCCCCCTGTCTGGTCTA
+
3AAABFFFAFFFGGGGGGGGEAGHGEEFGGHHGDFEGGHHHHGHGGHHHHGHHHHHHGGEHHGHHHHHHHFEGGGGHHHHHHGGFHHHGGBGAE/EEFHHCGHFGCHHGHGHHH2FH1FGHFHHHGDDCGHHGHGHHHHG?GHHGGGGGGGHHFHHHGG/DFCCEDHHHHHHBGHHHHHHGDEGGGGGCFFGGF;FFGGGGBF0A.9@FEFFFB-9@@EFFFFFFFFEFBAFFFFFFFFF<EFFFBFFFFB
@M05620:37:000000000-D9766:1:1101:19149:13201 1:N:0:10
GAGGCTGCTTTGGAAGAAACTCATAGATTACTGCAACAGTTCCCCCTGGACCTGGAAAAGTTTCTTGCCTGGCTTACAGAAGCTGAAACAACTGCCAATGCTCCTACAGGATGCTACCCGTAAGGAAAGGCTCCTAGAAGACTCCAAGGGAGTAAAAGAGCTGATGAAACAATGGCAAGTAAGTCAGGCATTTCCGCTTTAGCACTCTTGTGGATCCAATTGAACAATTCTCAGCATTTGTACTTGTAACT
+
A3AABBFBFFFFGGGGGGGGGGHHFGHHHHHHHHHHFGGGHHHHHGGGHHHHHHHHHHFHGHHHHHHHHHHHHHHHHHHHHHHHHHHHHHHHHHHHHHHHHHHHHHHHHHHHHHHHHHHGGGGHHHHHHHHHHGHHHHHHHHHHHHHHGGHGGHHHHHGHHHHHHHHHHHHHHHHHHHGHHHHHHHHHHFHHHHHGGGGGHHHHHHHHHHGGFHGHHHHHHHHHHHHGGGGGGGGGGGGFCFGGGGGGGGF
@M05620:37:000000000-D9766:1:1101:19190:13229 1:N:0:10
AGTGCCAGCTCTCAATCGCACAGGGGACCCAGGGCCTGGCCCCTCCATCCAGAAAACCTATGACCTCACCCGCTACCTGGAGCACCAACTCCGCAGCTTGGCTGGGACCTATGTGAGTATCCAGCGTAGGAATCTGGGAGTTGGGGAGGAGTGAGGAGTTGGGGAAAGACAGTCCTAACCGTGGAGGGTTCTGGTAAATGATGGGGTGAGGAGGGGCTCTTTGGCTCCCACCAGTCCCCCTGTCTGGTCTA
+
ABAABFFFCFFFGGGGGGGGGGHGGGGGGGHHGGGGGGHHHHGHGGHHHHHHHHHHHGHHHHHHHHHHHHHGGGGGHEHHGHHHHHHHGHHHGGGGGHHHGHHGGGHHGHHHHHHHHHHHHHHHHGDGGGHHHHHHHHHGDGHHGGGGGGGHHHHHHGHHHHGGGGHHHHHHHHHHHHHHGGGFDGGGEGGGGFFGGGGEFEFGGGFFFFFFFFFFFFFFFFFFFFFFFBFFFFFFFFFF=EFFFFFFBF9
@M05620:37:000000000-D9766:1:1101:3277:13237 1:N:0:10
AGTGCCAGCTCTCCATCGCACAGGGTACCCAGGGCCTGGCCCCTCCATCCAGAAAACCTATGACCTCACCCGCTACCTGGAGCACCCACTCCGCAGCTTGGCTGGGACCTATGTGAGTATCCAGCGTCGGCATCTGGGCGTTGGGGCGGCGTGCGGCGTTGGGGACAGCCCGTCCTAACCGTGGCGGGTTCTGGTAAATGATGGGGTGAGGAGGGGCTCTTTGGCTCCCACCAGTCCCCCTGTCTGGTCTA
+
>>>3>BFFBFFFGGGFBAE2EEHFGA4BF4BFABE2BFGHHHGHGGHGHBFGHHH2BEFGBAFGH5BFHHH0>>>EHHBBB?BGHHF??FH21E/E>B3BEGHFGGHHGHGHHHH3BGGHHH3FGGE/>C//>CHHHG/@FGGGGG?DG-@BFDDG-@FFFFFF99.;.;.;BFFF/;BFFFFF-;BFDFFFFFFFFFBFFFFFFFD@.AF/ADFFFFFFFFFFFFFFFFFFAFFFFFFFFFFFFFFFFFF
@M05620:37:000000000-D9766:1:1101:9125:13242 1:N:0:10
AGTGCCAGCTCTCAATCGCACAGGGGACCCAGGGCCTGGCCCCTCCATCCAGAAAACCTATGACCTCACCCGCTACCTGGAGCACCAACTCCGCAGCTTGGCTGGGACCTATGTGAGTATCCAGCGTAGGAATCTGGGAGTTGGGGAGGAGTGAGGAGTTGGGGAAAGACAGTCCTAACCGTGGAGGGTTCTGGTAAATGATGGGGTGAGGAGGGGCTCTTTGGCTCCCACCAGTCCCCCTGTCTGGTCTA
+
ABABBFFFBFFFGFGGG2AFFFGHGGGGGGGGGGGGGGHHHHGHGGGHHHFHHHHHHGHHHHHHHHHHHHHGGGGGHHHHHHGGGHFHGHHHGGGGGHHHGGHGGGHHGHHHHHHGHGHHHHHHHGDG/BHHHHHHHHHGGHHHGGGGGGGHHHHHHGHHHHGGGGHHHFHHHHHHHGHHGEEGGGGGCFFGGGFGGGGGGFGGGGFFFFFFFFFFFFFFFFFFFFFFFFFFFFFFFFFFFFFFFFFFFFF
@M05620:37:000000000-D9766:1:1101:5869:13244 1:N:0:10
AGTGCCAGCTCTCAATCGCACAGGGGACCCAGGGCCTGGCCCCTCCATCCAGAAAACCTATGACCTCACCCGCTACCTGGAGCACCAACTCCGCAGCTTGGCTGGGACCTATGTGAGTATCCAGCGTAGAAATCTGGGAGTTGGGGAGGCGTGCGGAGTTGGGGACAGAAAGTCCTAACCGTGGAGGGTTCTGGTAAATGATGGGGTGAGGAGGGGCTCTTTGGCTCCCACCAGTCCCCCTGTCTGGTCTA
+
AA>AAFFFBFFFGGFGGGGFE2BFAFGGGGHHGGGGGGHHHHGHGGGHHHHGFHHHHGEHHHEHHHHHHHHGGGGGHHHHHHHHHHHHGHHHGGGGGHHHGHHGGGHGGC?GHFGFHHH3?G?GHCEGG/@@>GHHHGHGAFBGCFG-@.<EF.A--A::0;A@:-.;F//;09;F0CFGADGG.CGGDFFF/BBF/FFFFFFFFFFFA..9AFF;D;EFFFFFFFFFFEFFFABFFFF?;9FFFFFFFFF
@M05620:37:000000000-D9766:1:1101:16038:13250 1:N:0:10
GAGGCTGCTTTGGAAGAAACTCATAGATTACTGCAACAGTTCCCCCTGGACCTGGAAAAGTTTCTTGCCTGGCTTACAGAAGCTGAAACAACTGCCAATGCTCCTACAGGATGCTACCCGTAAGGAAAGGCTCCTAGAAGACTCCAAGGGAGTAAAAGAGCTGATGAAACAATGGCAAGTAAGTCAGGCATTTCCGCTTTAGCACTCTTGTGGATCCAATTGAACAATTCTCAGCATTTGTACTTGTAACT
+
AAABBBFCFFFFGGGGGGGGGGFHGHHHHGHHHHDGGGGGHHHHHGGGHHHHHHHHHHFGFHHHHHHHHHHHHHHFHHHHHHHHHHHHHHHHHHHHGHHHHHHHHHHHHHHHHHHHHHHFEFGHHHHHHHHHHGHFHEHHHHHHHGHHGGHGGHHFHHGHHHHHHHHHHHHGHHHHHHGHHHHHHHHHHHHHHGHGGGGGHHHHHHHHHHHHGHHHHHGHHHHHHHHHGGGGGGGGGGGGGGGGGGGGGGF
@M05620:37:000000000-D9766:1:1101:16044:13267 1:N:0:10
GAGGCTGCTTTGGAAGAAACTCATAGATTACTGCAACAGTTCCCCCTGGACCTGGAAAAGTTTCTTGCCTGGCTTACAGAAGCTGAAACAACTGCCAATGCTCCTACAGGATGCTACCCGTAAGGAAAGGCTCCTAGAAGACTCCAAGGGAGTAAAAGAGCTGATGAAACAATGGCAAGTAAGTCAGGCATTTCCGCTTTAGCACTCTTGTGGATCCAATTGAACAATTCTCAGCATTTGTACTTGTAACT
+
BABCCCFCFFFFGGGGGGGGGGHHHHHHHHHHHHHHHHHHHHHHHGGGHHHHHHHHHHHHGHHHHHHHHHHHHHHHHHHHHHHHHHHHHHHHHHHHHHHHHH3BG3B333FB@GGHH2B>/>EGEDGG?B/CGEEG4FGEGGHHHFGB/?GG?BFFGFAHH2@FDD1DFHHHHHEGG?FF1<1==11>F.1>GFHGGD.C000=DCGHGC00::C;CHFB0C000CFGFFG0000FFGGGGGFBFFCFGGC
@M05620:37:000000000-D9766:1:1101:22274:13290 1:N:0:10
GAGGCTGCTTTGGAAGAAACTCATAGATTACTGCAACAGTTCCCCCTGGACCTGGAAAAGTTTCTTGCCTGGCTTACAGAAGCTGAAACAACTGCCAATGCCCTTCCCGGATGCACCCGTAAGGAAAAGCCTCCACAAGACCTCCAGGGGCGAAAACGCGCTGCTGAACAACTGCCAAGTACGTCCGCACTTTCCGCTTTACCCCTCTTGTGACTCAACTTAACAACTTTTAACATTTGGACCTTGTACCT
+
A1AAA>BAFFFFGGDFG1FGGGGGBGFGHFHHHH11BBGDDGHHHGEFGFHHHHHAG10BBFGHFHHHHHFGHHFCGHHHFHHHGH1FGGEGGCFFE1FG11B@0B0>?//>>011BE////011BF<F<BBF/0<1/00BBFH/G10///<--><0-<<---.:00=/:GE/C0;C0;0;09/..;-;;AFCF;.;AE.00//;-;B///////;9B-;9//;9B;FB//://;/;F///:;;B9/;B/9
@M05620:37:000000000-D9766:1:1101:25358:13290 1:N:0:10
AGTGCCAGCTCTCAATCGCACAGGGGACCCAGGGCCTGGCCCCTCCATCCAGAAAACCTATGACCTCACCCGCTACCTGGAGCACCAACTCCGCAGCTTGGCTGGGACCTATGTGAGTATCCAGCGTAGGAATCTGGGAGTTGGGGAGGAGTGAGGAGTTGGGGAAAGACAGTCCTAACCGTGGAGGGTTCTGGTAAATGATGGGGTGAGGAGGGGCTCTTTGGCTCCCACCAGTCCCCCTGTCTGGTCTA
+
>A1>A1@CAF@B1GGGGAFC1EFFCEEEGECGFEE///BFGGGHGGGGHHHHGHHHGGBFGHHHGGFFHHHEGEEEGBGHFFGCEGHHGFHHGGGCECFHGHHEECHHGHHGHHGHHGHHHHHHHGEGC?GHHHFHHHHGFHHHGGGGGGGHHHHFCAGHHHCGGGHHHHHFHHBGHHHH@FFGGGGG:.FGGGCFGGGGGGGBEAA@FFFFFF@?@@FFEFF/FFF?A9-BF?BBFB-B-AFFFFFFFFF
@M05620:37:000000000-D9766:1:1101:18060:13297 1:N:0:10
AGTGCCAGCTCTCAATCGCACAGGGGACCCAGGGCCTGGCCCCTCCATCCAGAAAACCTATGACCTCACCCGCTACCTGGAGCACCAACTCCGCAGCTTGGCTGGGACCTATGTGAGTATCCAGCGTAGGAATCTGGGAGTTGGGGAGGAGTGAGGAGTTGGGGAAAGACAGTCCTAACCGTGGAGGGTTCTGGTAAATGATGGGGTGAGGAGGGGCTCTTTGGCTCCCACCAGTCCCCCTGTCTGGTCTA
+
BBAABFFFCFFFGGGGGGGGGGHHGGGGGGHHGGGGGGHHHHGHGGHHHHHHGHHHHGHHHHHHHHHHHHHGGGGGHHHHHHHHHHHHGHHHGGGGGHHHGHHGGGHHGHHHHHHHHHHHHHHHGGGGGGHHHHHHHHHGGHHHGGGGGGGHHGHGGGHHHHGGGGHHGHFHHHHHHHHHGDGGGGGGGGGGGGGGGGGGGGGGGGFFFFFFFFFFFFFFFFFFFFFFFFFFFFFFFFFFFFFFFFFFFFF
@M05620:37:000000000-D9766:1:1101:12109:13303 1:N:0:10
AGTGCCAGCTCTCAATCGCACAGGGGACCCAGGGCCTGGCCCCTCCATCCAGAAAACCTATGACCTCACCCGCTACCTGGAGCACCAACTCCGCAGCTTGGCTGGGACCTATGTGAGTATCCAGCGTAGGAATCTGGGAGTTGGGGAGGAGTGAGGAGTTGGGGAAAGACAGTCCTAACCGTGGAGGGTTCTGGTAAATGATGGGGTGAGGAGGGGCTCTTTGGCTCCCACCAGTCCCCCTGTCTGGTCTA
+
AAAAAFFFBFFFGGGGGGEFEEHGGGGGGGHHGGGGGGHHHHGHGGGHHHHHHFHHHGFFHHHHHHHHHHHGGGEFHHHHHHHHHHHHGHHHGGGGGHHHGHHGGGHHGHHHHHHHGHHHHHFHHGG//<@DGHHHGFFFDGFFCGACGAEHGFGHHGHHHHGGGGEF/C//;GHHFGHHGGGG?EBGGGGGGGGGFFFGGGGGGGFFFFFFFFFFFFFFFFFFFFFFFFFFEFFFFFFFFFFFFFFFFFB
@M05620:37:000000000-D9766:1:1101:12128:13306 1:N:0:10
AGTGCCAGCTCTCAATCGCACAGGGGACCCAGGGCCTGGCCCCTCCATCCAGAAAACCTATGACCTCACCCGCTACCTGGAGCACCAACTCCGCAGCTTGGCTGGGACCTATGTGAGTATCCAGCGTAGGAATCTGGGAGTTGGGGAGGAGTGAGGAGTTGGGGAAAGACAGTCCTAACCGTGGAGGGTTCTGGTAAATGATGGGGTGAGGAGGGGCTCTTTGGCTCCCACCAGTCCCCCTGTCTGGTCTA
+
AAAA>FFFBFFFGFGGGFFFGCFHGEGGGEEGFEGEFFGHHHGHGGHFHGGHHHHGHGHHHHHHHHHHHHHEEEEGHHHGHGF?GHFHGHHHGGGGGGHHGHHGGGHHGGHHHHHHHGHHHHHHHGGGGGHHHHHHHHHGEGHHGGGGGGGHHGHHGGHHHHGGGGGHHHFHFHHHHHHHGDGGFGGGCAFFGGFGGGEGGGGGGGFFEFFFFFFFFFFFFFFFFFFFFFFFFFFFFFFFFFFFFFFFFFB
@M05620:37:000000000-D9766:1:1101:4338:13327 1:N:0:10
AGTGCCAGCTCTCAATCGCACAGGGGACCCAGGGCCTGGCCCCTCCATCCAGAAAACCTATGACCTCACCCGCTACCTGGAGCACCAACTCCGCAGCTTGGCTGGGACCTATGTGAGTATCCAGCGTAGGAATCTGGGAGTTGGGGAGGAGTGAGGAGTTGGGGAAAGACAGTCCTAACCGTGGAGGGTTCTGGTAAATGATGGGGTGAGGAGGGGCTCTTTGGCTCCCACCAGTCCCCCTGTCTGGTCTA
+
ABBBBFFFBFFFGGGGGFFFGFBGFEGGGGHHGGGGGGGHHHGHGGGHHHGHHGHHHGHFHGGHHHHHHHHGGGGGHHH?FFF?GHHHGHHHGGGGGHHHGHHCEEHHGHHHHHHHHHHHHHHHHGGGGGHHHHHHHHHGGHHHGGGGGGGHHHHHHGHHHHGGGGHHHHHHHHHHHHHHGGGGGGGGCFGGGGFGGGGGGGGGGGFFFFFFFFFFFFFFFFFFFFFFFFFFFFFFFFFFFFFFFFFFBF9
@M05620:37:000000000-D9766:1:1101:16689:13328 1:N:0:10
AGTGCCAGCTCTCAATCGCACAGGGGACCCAGGGCCTGGCCCCTCCATCCAGAAAACCTATGACCTCACCCGCTACCTGGAGCACCAACTCCGCAGCTTGGCTGGGACCTATGTGAGTATCCAGCGTAGGAATCTGGGAGTTGGGGAGGAGTGAGGAGTTGGGGAAAGACAGTCCTAACCGTGGAGGGTTCTGGTAAATGATGGGGTGAGGAGGGGCTCTTTGGCTCCCACCAGTCCCCCTGTCTGGTCTA
+
BCAABFFFCFFFGGGFGGFGGGHHGGGGGGHHGGGGGGHHHHGHGGHHHHHHHHHHHGHHGHHHHHHHHHHGGEFGHGGHFGHHFHHFGGHFFGFGGHGHGHHGGGHHGHHHHHHHHHHHHHHHHGGGGGHHHHHHHGHGGHHHGGGGGGGHHHHHHGHHHHGGGGHHHHHHHHHHHHHHGGGGGGGGGGGGGGGGGGGGGGGGGGFFFFFFFFFFFFFFFFFFFFFFFFFFFFFFFFFFFFFFFFFFFFB
@M05620:37:000000000-D9766:1:1101:4324:13343 1:N:0:10
AGTGCCAGCTCTCAATCGCACAGGGGACCCAGGGCCTGGCCCCTCCATCCAGAAAACCTATGACCTCACCCGCTACCTGGAGCACCAACTCCGCAGCTTGGCTGGGACCTATGTGAGTATCCAGCGTAGGAATCTGGGAGTTGGGGAGGAGTGAGGAGTTGGGGAAAGACAGTCCTAACCGTGGAGGGTTCTGGTAAATGATGGGGTGAGGAGGGGCTCTTTGGCTCCCACCAGTCCCCCTGTCTGGTCTA
+
BCABCFFFBFFFGGGGGGGGGGHHGGGGGGHHGGGGGGHHHHGHGGHHHHHHHHHHHGHHHHGHHHHHHHHGGGGGHHHHGHHHHHHHGHHHGGGGGHHHGHGGGGHHGHHHHHHHHHHHHHHHHGGGGGHHHHHHGHHGGHHHGGAGCDGHHFHHHGHHHHGGGGGHHHHHHHHHGHHHGGGGGGGGGGGGGGGGGGGGGGGGGGFFFFFFFFFFFFFFFFFFFFFFFFFFFFFFFFFFFFFFFFFFFFB
@M05620:37:000000000-D9766:1:1101:20434:13347 1:N:0:10
AGTGCCAGCTCTCATCGCACAGGGGGCCCCTGGCCTGGCCCCTCCCTCCCGAAAAACTCTGCCCTCACCCGCTACCTGGAGCACCCAATCAGCAGCTTGGCTGGGACCTCTGTGCGTATCCAGCGTAGGAATCTGGGCGTTGGGGCGGCGTGCGGCGTTGGGGCAAGCCCGTCCTAACCGTGGAGGGTTCTGGTAAATGCTGGGGTGAGGCGGGGCTCTTTGGCTCCCACCAGTCCCCCTGTCTGGTCTAT
+
AAA1AFF1ACFFGG3FG1A1EAGGG?0AAE/BFBFA/F0B/EEEG/00B/A/>>E0?BF111BF1>0FHH?>/>EG@1>0>>?EG??/B01B<<BGFHHGH</?CBBBG1?FGHF?FCGHH11FCA/>C?>FHFHFF.-<=<GGG.-;-9;AA-;-9;@@F-9-9--99--;BFFFFFF@FE@-9A@;;AFFFFFFFFF/9FF9@-@-FF--@@9@@EFFFFFFFFF--AB--9FBFFF?FFFFFFFFFBF
@M05620:37:000000000-D9766:1:1101:7949:13350 1:N:0:10
AGTGCCAGCTCTCAATCGCACAGGGGACCCAGGGCCTGGCCCCTCCATCCAGAAAACCTATGACCTCACCCGCTACCTGGAGCACCAACTCCGCAGCTTGGCTGGGACCTATGTGAGTATCCAGCGTAGGAATCTGGGAGTTGGGGAGGAGTGAGGAGTTGGGGAAAGACAGTCCTAACCGTGGAGGGTTCTGGTAAATGATGGGGTGAGGAGGGGCTCTTTGGCTCCCACCAGTCCCCCTGTCTGGTCTA
+
BCBBA5FFBFFFGGGGGGGGGGHHGGGGGGHHGGGGGGHHHHGHGGHHHHHHHHHHHGHHHHHHHHHHHHHGGFGGHHHHGHHHHHHEFHHHGGGGGHHHGHHGGGHHGHHHHHHHHHHHHHHHHGGGGGHHHHHHHHHGGHHHGGGGGGGHHGHHHGHHHHGGGGHHHHHHHHHHHHHHGGGGGGGGGGGGGGGGGGGGGGGGGGFFFFFFFFFFFFFFFFFFFFFFFFFFFFFFFFFFFFFFFFFFFFB
@M05620:37:000000000-D9766:1:1101:20958:13359 1:N:0:10
GAGGCTGCTTTGGAAGAAACTCATAGATTACTGCAACAGTTCCCCCTGGACCTGGAAAAGTTTCTTGCCTGGCTTACAGAAGCTGAAACAACTGCCAATGCTCCTACAGGATGCTACCCGTAAGGAAAGGCTCCTAGAAGACTCCAAGGGAGTAAAAGAGCTGATGAAACAATGGCAAGTAAGTCAGGCATTTCCGCTTTAGCACTCTTGTGGATCCAATTGAACAATTCTCAGCATTTGTACTTGTAACT
+
AAABBBCAFFFFGGGGGGGGGGGGHHGHHHHHHFHHHHHHHHHHHGGFGHHHHHHGGHHHHHHHHHFHHHHHHHHHHHHHHHHHGHHGHG1GFHHHHHHHHHGHHHHHHHHHHHHHHHHGGGGGHHHHCGHHHGFGHHHHHHHHHHHHGGHGFFHHGFEHGHHHHHHHDGGGGHHHFHGHHHHHHFFGGEHDHHHGGGDEHHGHHHGHHGHGAGGGFHGHHHHGGGB0;CGFGGGGGGGF0CFGF0FGFGB
@M05620:37:000000000-D9766:1:1101:26878:13379 1:N:0:10
GAGGCTGCTTTGGAAGAAACTCATAGATTACTGCAACAGTTCCCCCTGGACCTGGAAAAGTTTCTTGCCTGGCTTACAGAAGCTGAAACACCTGCCAATGCTCCTACAGGATGCTACCCGTAAGGAAAGGCTCCTAGAAGACTCCAAGGGAGTAAAAGAGCTGATGAAACAATGGCAAGTAAGTCAGGCATTTCCGCTTTAGCACTCTTGTGGATCCAATTGAACAATTCTCAGCATTTGTACTTGTAACT
+
A1>AAAFAFFFFGGGGGG1FGGGHHHHHHGHHHFGHHHHGHHHHHGGGHFHHHGHGHHHFHHHHHHHHHHHHHHHHHHHHHHHHHHHHHH0EHHHHHHHHHHFGHHHGHHHHHGHHHFGGGEGHHHHHHHHHHGHBGBHHHHHHH1GHGGHFGHGFGGGHHHH1GHHGHHH/GHGHHHGHH1>FGFHHGHHHHHGGGGGGHHHHHFGHHHFHGB0;GFGHHHHHHGC0;BFGGGGGGGGGFGEGGGGGGGB
@M05620:37:000000000-D9766:1:1101:6035:13384 1:N:0:10
AGTGCCAGCTCTCAATCGCACAGGGGACCCAGGGCCTGGCCCCTCCATCCAGAAAACCTATGACCTCACCCGCTACCTGGAGCACCAACTCCGCAGCTTGGCTGGGACCTATGTGAGTATCCAGCGTAGGAATCTGGGAGTTGGGGAGGAGTGAGGAGTTGGGGAAAGACAGTCCTAACCGTGGAGGGTTCTGGTAAATGATGGGGTGAGGAGGGGCTCTTTGGCTCCCACCAGTCCCCCTGTCTGGTCTA
+
ACABBFFFCFFFGGGGGGGGGGHHGGGGGGHHGGGGGGHHHHGHGGHHHHHHHHHHHGHHHHHHHHHHHHHGGGGGHHHHHHHHHHHHGHHHGGGGGHHHGHHGGGHGGHHFHHHEDFHHHHFHHGGFGGFHFGHHHHHGCGGFGGG@?EAFFGDGFGCGGHGGCACHFGHFCGGHCBCGGGGC?EDG99.C9BFFGG0BB;BFGGAD..9FFFFFCFFFF0:FB0BEABFFFFFFFFFDAABFFFFFFF9
@M05620:37:000000000-D9766:1:1101:6016:13389 1:N:0:10
AGTGCCAGCTCTCAATCGCACAGGGGACCCAGGGCCTGGCCCCTCCATCCAGAAAACCTATGACCTCACCCGCTACCTGGAGCACCAACTCCGCAGCTTGGCTGGGACCTATGTGAGTATCCAGCGTAGGAATCTGGGAGTTGGGGAGGAGTGAGGAGTTGGGGAAAGACAGTCCTAACCGTGGAGGGTTCTGGTAAATGATGGGGTGAGGAGGGGCTCTTTGGCTCCCACCAGTCCCCCTGTCTGGTCTA
+
BCABCFFFCFFFGGGGGGGGGGHHGGGGGGHHGGGGGGHHHHGHGGHHHHHHHHHHHGHHHHHHHHHHHHHGGGGGHHHHHHHHHHHHGHHHGGGGGHHHGHHGGGHHGHHHHHHHHHHHHHHHHGGGGGHHHHHHHHHGGHHHGGEGGFGHHDGHHGHHHHGGGDEHHHHHHHHHHHHHGGGGFGGGEGGGGGGGGGGGGGGGGGFFFFFBDFFFFFFFFFFFFFFFFFFFFFFFFFFFFFFFFFFFFFF
@M05620:37:000000000-D9766:1:1101:18467:13391 1:N:0:10
GCGGCTGCTTTGGAAGAAACTCATAGATTACTGCAACAGTTCCCCCTGGACCTGGAAAAGTTTCTTGCCTGGCTTACAGAAGCTGAAACAACTGCCAATGCTCCTACAGGATGCTACCCGTAAGGAAAGGCTCCTAGAAGACTCCAAGGGAGTAAAAGAGCTGATGAAACAATGGCAAGTAAGTCAGGCATTTCCGCTTTAGCACTCTTGTGGATCCAATTGAACAATTCTCAGCATTTGTACTTGTAACT
+
>3>AA3DBFFFFGGGGAGGEFFAFFGGGBDFFFHA3FCFFAGHHHGCGEEGCC21FGD2BFGFHHHFHHHHHHHABGHHFHHHHG3GGHBEGGHFHCHHHHHHGHFHFHHHHHHHHHHHGGGGHHHFHFGHHHGH3G1GHFHHHHBGHGGEFEHFFHFCGHHHGHHHHHHHHHHGHHHGHHHHHHHHHHHHHHHGGGGGGHHHHHGHHHHGHGCGHHFHHHHEHGBFCFFFFFGGGGGGGGGGGGFGFGGF
@M05620:37:000000000-D9766:1:1101:9942:13397 1:N:0:10
AGTGCCAGCTCTCAATCGCACAGGGGACCCAGGCCCTGGCCCCTCCAGCCAGACAACCTGTGACCTCACCCGCTACCTGGAGCACCAACTCCGCAGCTTGGCTGCTACCTATGTGAGTGTCCAGCGCAGTAATCTGGGAGCTGGGGAGGAGTGAGGAGTTGGCGAAAGACAGTCCTAACCCCGGAGGCCTCTGGAAAATGATGGCGTGAGGAGGGGCCCTTTGGCTCCCACCAGTCTCCATATCTGGACTA
+
>11>AF1@1FFFFGGEB1F1ECH0EEAAA0ABA0A//F/0AGA/EG01B/0A0/0B/A00DF2FGEH1F00>/>>EH@FHFFFH0?EGG0@>E////B<F/F1F/1BFHHEH1>22BF11BG21F//<//1@@111?F0//?10.>.->C.<.<0.<.CC0//----;/::C0:CC09/...;9-;9../:/;C09:-F//B//-99--9;/-A----;AFFFF//;-;--9EF/9/;////;F/B//-//
@M05620:37:000000000-D9766:1:1101:20254:13399 1:N:0:10
AGTGCCAGCTCTCAATCGCACAGGGGACCCAGGGCCTGGCCCCTCCATCCAGAAAACCTATGACCTCACCCGCTACCTGGAGCACCAACTCCGCAGCTTGGCTGGGACCTATGTGAGTATCCAGCGTAGGAATCTGGGAGTTGGGGAGGAGTGAGGAGTTGGGGAAAGACAGTCCTAACCGTGGAGGGTTCTGGTAAATGATGGGGTGAGGAGGGGCTCTTTGGCTCCCACCAGTCCCCCTGTCTGGTCTA
+
ABAAAFFFCFFFGGGGGGGGGGHHGEDEGGHHDEGGGGHHHHGHGGGHHHHHHHHHHGHHHHHHHHHHHHHGGEFFHBGHBGHHHH1FFHHHGGGGGHHHGHHGGGHHGHHHHHHHHHHHHHHHHGGGGGHHHHHHHHFGGHHHGGGGGGGHHHHHHGHHHEGGGGGGHHHHHHHHHHHHGGGGGGGGDFGGGGGGGGGGGGGGGGFFFFFFFFFFFFFFFFFFFFFFFFFFFFFFFFFFFFFFFFFFFFF
@M05620:37:000000000-D9766:1:1101:10454:13405 1:N:0:10
AGTGCCAGCTCTCAATCGCACAGGGGACCCAGGGCCTGGCCCCTCCATCCAGAAAACCTATGACCTCACCCGCTACCTGGAGCACCAACTCCGCAGCTTGGCTGGGACCTATGTGAGTATCCAGCGTAGGAATCTGGGAGTTGGGGAGGAGTGAGGAGTTGGGGAAAGACAGTCCTAACCGTGGAGGGTTCTGGTAAATGATGGGGTGAGGAGGGGCTCTTTGGCTCCCACCAGTCCCCCTGTCTGGTCTA
+
ACABBFFFCFFFGGGGGGGGGGHHGGGGGGHHGGGGGGHHHHGHGGHHHHHHHHHHHGHHHHHHHHHHHHHGGFGGHHHHHHHHHHHHGHHHGGGGGHHHGHHGGGHHGHHHHHHHHHHHHHHHHGGGGGHHHHHHHHHGGHHHGGGGGGGHHHHHHGHHHHGGGGHHHHHHHHHHHHHHGGGGGGGGFGGGGGGGGGGGGGGGGGFFFFFFFFFFFFFFFFFFFFFFFFFFFFFFFFFFFFFFFFFFFFB
@M05620:37:000000000-D9766:1:1101:9176:13420 1:N:0:10
GAGGCTGCTTTGGAAGTAACTGACAAGCCAGGGACAAAAGATCGGAAGCGCACACGTCTGAACTCCAGTCACATTACTCGAGCTCGTATGCCGTCTTCTGCTTGAAAAAAAAAAAAGAAAAAAGAACAATAATATGGGAGATGGGGAGAATTGATGATTAAGCTAAAGAAAGAAAGAACCGGGGAGGGAAATTACAAAAGAAAACCTGAAGACCCGCCAGGGACCTACGAAAACACTCCAAATCGCCCAGT
+
AABBBBFBFFFFGGGG4FGGGGGHHEFHGHGHEFGFFBGHFHHHG2FFGEGGGGHEGHHGGGHHHFHHHHHDHGHBGHDFG11>FE/?FGHHGEEHEGHHHHHHFHHHEFGG?>/<//000?-..00<011111=11./<./0/...:..0:000000;0000000000.9//./;/./.--------..99///;:/./.././././9///..---;-...9.99/...:;9..//./////....../
@M05620:37:000000000-D9766:1:1101:9210:13443 1:N:0:10
AGTGCCAGCTCTCAATCGCACAGGGGACCCAGGGCCTGGCCCCTCCATCCAGAAAACCTATGACCTCACCCGCTACCTGGAGCACCAACTCCGCAGCTTGGCTGGGACCTATGTGAGTATCCAGCGTAGGAATCTGGGAGTTGGGGAGGAGTGAGGAGTTGGGGAAAGACAGTCCTAACCGTGGAGGGTTCTGGTAAATGATGGGGTGAGGAGGGGCTCTTTGGCTCCCACCAGTCCCCCTGTCTGGTCTA
+
ABCCCFFFCFFFGGGGGGGGGGHHGGGGGGHHGGGGGGHHHHGHGGHHHHHHGHHHHGHGHHHHHHHHHHHGGGGGHHHHHHHHHHHHGHGHGGGGGHHHGHHGGGHHGHHHHHHB3GHHHHBGHGG///>2@GHHGH0FEGHHGG.@G?EHHBFHBAHHHHGGG.CGHH/GHHHHFCHHGA?BAEGGGGGGGFBFFF0BFGGGGGFFF.FBDFFFFFFFFFFFFFFFFFFF.AFFFFFFFFFFFFBFBF0
@M05620:37:000000000-D9766:1:1101:20033:13449 1:N:0:10
GAGGCTGCTTTGGAAGAAACTCATAGATTACTGCAACAGTTCCCCCTGGACCTGGAAAAGTTTCTTGCCTGGCTTACAGAAGCTGAAACAACTGCCAATGCTCCTACAGGATGCTACCCGTAAGGAAAGGCTCCTAGAAGACTCCAAGGGAGTAAAAGAGCTGATGAAACAATGGCAAGTAAGTCAGGCATTTCCGCTTTAGCACTCTTGTGGATCCAATTGAACAATTCTCAGCATTTGTACTTGTAACT
+
BBAABAFBFFFFGGGGFGGFGGHGHHGHHGHHHHHFHHHHHHGHHGGGHGHHHHHGGFHHFHHHHHHHHHHHHHHHHHHHGGHHHHHGHHHHGHHHHHHHHHHHHHHGHFHHHH3GHHHGEEEHHGHHGGHHHGHHFGHFHGHHHHHFFGFGDGHHHHGFH2FGFHHHHHHGFHHHHHGHHFGHHD=FGCGGHGHGGGGGHHHFHHHHHGHC.C0CGHFHHHHHHHGFGGGGEFFBFGGGBFFGFFGGFF;
@M05620:37:000000000-D9766:1:1101:9416:13476 1:N:0:10
AGTGCCACTCTCAATCGCACAGGGGACCCAGGGCCTGGCCCCTCCATCCAGAAAACCTATGACCTCACCCGCTACCTGGAGCACCAACTCCGCAGCTTGGCTGGGACCTATGTGAGTATCCAGCGTAGGAATCTGGGAGTTGGGGAGGAGTGAGGAGTTGGGGAAAGACAGTCCTAACCGTGGAGGGTTCTGGTAAATGATGGGGTGAGGAGGGGCTCTTTGGCTCCCACCAGTCCCCCTGTCTGGTCTAT
+
A>>AAFFFFFFFGGGFACFGGGHGGDFE22AFAEEFFEFGHGHGGBFGG3BGGFEFEFAGFGGH5GGHHHGEEFGHGHH?GGHFFC1EGFHGGGGGHFHDHHGGGHGGHHHHHHFHGGHHHHFHG?BDG2@GHHHHG0<??GCCGAC@CEGGFHF<CCGHHGG:AEFCG/CHHFHHHGHGGEADEGA;FGGGGBFFFGGGGGGGG.BFFFFFFF@=BFFFFFFBFFFFFFFFFFFFFFFFFFFFFFFFFFF
@M05620:37:000000000-D9766:1:1101:11688:13478 1:N:0:10
GAGGCTGCTTTGGAAGAAACTCATAGATTACTGCAACAGTTCCCCCTGGACCTGGAAAAGTTTCTTGCCTGGCTTACAGAAGCTGAAACAACTGCCAATGCTCCTACAGGATGCTACCCGTAAGGAAAGGCTCCTAGAAGACTCCAAGGGAGTAAAAGAGCTGATGAAACAATGGCAAGTAAGTCAGGCATTTCCGCTTTAGCACTCTTGTGGATCCAATTGAACAATTCTCAGCATTTGTACTTGTAACT
+
BBBBBBFBFFFFGGGGGGGGGFHFHHG6AFFFGHFHHHFHGGHBGG2FFGGGEBABBFAFFDFHHHFHHDFFHHHHHFHHHHHHHHGHHHAGEHHFFGHHHHFGHHHHHHHHHHHHHHHGGGGHHHHHFGHHHGHHGHHHHHGHHHHHGGHGGHHHHHGHHHHHHHHGHHHHHHGHHHGHHHHHHHHGHEHHHHHGGDGGHFGHHHHHHHGHGHFHHHHHHHHHGHHHGFGGGGGGGGGGGGGGGFGGGGC
@M05620:37:000000000-D9766:1:1101:7794:13496 1:N:0:10
AGTGCCAGCTCTCAATCGCACAGGGGACCCAGGGCCTGGCCCCTCCATCCAGAAAACCTATGACCTCACCCGCTACCTGGAGCACCAACTCCGCAGCTTGGCTGGGACCTATGTGAGTATCCAGCGTAGGAATCTGGGAGTTGGGGAGGAGTGAGGAGTTGGGGAAAGACAGTCCTAACCGTGGAGGGTTCTGGTAAATGATGGGGTGAGGAGGGGCTCTTTGGCTCCCACCAGTCCCCCTGTCTGGTCTA
+
>ABAAFFFBFFFGGGGGFGGG2BBFEEGGGGHGEGEGFHHHHGHGGHHHHHHGHHHHGHFHGFHHHFHHHHGGGGGHHHHHGGFGHHHGHHHGGCGGGHHGHHEEEHHGHHHHHHHHHHHHHHHHGEDGGHHHFHHHGGG?CGHGCEGGGGHFHHHFECHHHGGEGGHFHHHGHHHFHGHGCECDGDG;.AFGGGFGGFGFFFGGFFFEFEFDFFFFFFFFFFFFBFFFFFFFFFFFFFDAFFFFFB9;B/
@M05620:37:000000000-D9766:1:1101:7774:13501 1:N:0:10
AGTGCCAGCTCTCAATCGCACAGGGGACCCAGGGCCTGGCCCCTCCATCCAGAAAACCTATGACCTCACCCGCTACCTGGAGCACCAACTCCGCAGCTTGGCTGGGACCTATGTGAGTATCCAGCGTAGGAATCTGGGAGTTGGGGAGGAGTGAGGAGTTGGGGAAAGACAGTCCTAACCGTGGAGGGTTCTGGTAAATGATGGGGTGAGGAGGGGCTCTTTGGCTCCCACCAGTCCCCCTGTCTGGTCTA
+
AAA3>FFFBFFFGGGGGGGCGGHHGGEEGGHHAEEGGGHHHHGHGGHHHHHHGHHGHGHHHHHHHHHGHHHFE>EEHHHH2FHGHH1??GHFEGGGGHHHGHHGGGHHGHHHHHHFHHHHHHFFHCEADDGDGHHHHH0FFHHHGGCGG.EHH0GHBAHHHGGGEDEHFHEHHHHHHGHHGGGGGGGGEFGGGGGGGGGGFGGGGGFCEFFFFFFFFFFFFFFFFFFFFFFFFFFFFFFFFFFFFFFFFFB
@M05620:37:000000000-D9766:1:1101:5753:13522 1:N:0:10
AGTGCCAGCTCTCAATCGCACAGGGGACCCAGGGCCTGGCCCCTCCATCCAGAAAACCTATGACCTCACCCGCTACCTGGAGCACCAACTCCGCAGCTTGGCTGGGACCTATGTGAGTATCCAGCGTAGGAATCTGGGAGTTGGGGAGGAGTGAGGAGTTGGGGAAAGACAGTACTAAACGTGGAGGGTTCTGGTAAATGATGGGGTGAGGAGGGGCTCTTTGGCTCCCACCAGTCCCCCTGTCTGGTCTA
+
>AAAABBFBFFFDDBGGFGCC2BFFEFG2EGHGEEEAFHCCGFHGGFHFHHFBCCGHEBHHFGHHHFHHHGFGGFEHHHEGHGFC??GEBGHGE?EGFHHGGHAAEHGGHHH2GGHHHH33BGHFGGAD/FG2FGFHGFFGHDFGG.<CADGHGHFGAHHBGGCFDG.CGCGG0CGHHBHGF.EDGAD.CFFGGGGGGGGGGGFGGGFFFEFFFF=FDFF/B/BFFFEFF?FFFFFFFFFFFFFFF/;BBB
@M05620:37:000000000-D9766:1:1101:28710:13542 1:N:0:10
AGTGCCAGCTCTCAATCGAACAGGGGACCCAGGCCCTGGCCCCTCCAGCCAGAAAACCTATGACCTCACCCGCTACCTGGAGCACCAACTACGCAGCTTGGCCGGGACCTATGTGAGCATCCAGCGTAGGAATCTGGGAGTTGGGGAGGAGTGAGGAGCTGCGGAAAGACAGTCCTAACCGTGGAGGGCTCTGGTAAATGATGGGGTGAGGAGGCGCTCTTTGGATCCCACCAGTCCCCCTGTCTGGTCTA
+
1>1>>DD1>BB3AFG3GFGGGGG0FEFAEFAFF000AAFCBBEHGGG1BFAFCEGHGE01BFBGHHFBFFCEEGEFGFHHFGBFFGHE?EHHGGC?EGDGGB1>E@C@EHGHFGDFH11FFGGHG/?EGGHHFGHHHHEGABGFCCAC?CG/CGFFGC..C/::@CGFFGGFFFBFGGFF-ECAEGG@.A.B;F/9FFFFEFFFF-;9-9-/-----;-9BBB/99BBF/9AEAB9F/A9=A/;/BBB/BB
@M05620:37:000000000-D9766:1:1101:23465:13561 1:N:0:10
GAGGCTGCTTTGGAAGAAACTCATAGATTACTGCAACAGTTCCCCCTGGACCTGGAAAAGTTTCTTGCCTGGCTTACAGAAGCTGAAACAACTGCCAATGCTCCTACAGGATGCTACCCGTAAGGAAAGGCTCCTAGAAGACTCCAAGGGAGTAAAAGAGCTGATGAAACAATGGCAAGTAAGTCAGGCATTTCCGCTTTAGCACTCTTGTGGATCCAATTGAACAATTCTCAGCATTTGTACTTGTAACT
+
BABBBACAFFFFGGGGGGGGGGHHHGHGHHHHHGFHFHHGHGGHHGGGEGGHHHFGBDFGGHHHHHHHHHHHHHHGHHGHHHHHHGFHHHGHHHHGHGHHFGFGHHHHHFHHHHHHHHHGEEGHHHHHFEGHHGHHHGHHHGGHHHHHFEEFGFHFH@FGHHHHHHGFHHHHHHHHHHAGFFHGHFGGHEGHGHHEDEGGHHHHHHGHHHFCCFGGHHHHHHHHHHHGGGGGGGGFGGGGGGFFF;FFFF9
@M05620:37:000000000-D9766:1:1101:13528:13631 1:N:0:10
GAGGCTGCTTTGGAAGAAACTCATAGATTACTGCAACAGTTCCCCCTGGACCTGGAAAAGTTTCTTGCCTGGCTTACAGAAGCTGAAACAACTGCCAATGCTCCTACAGGATGCTACCCGTAAGGAAAGGCTCCTAGAAGACTCCAAGGGAGTAAAAGAGCTGATGAAACAATGGCAAGTAAGTCAGGCATTTCCGCTTTAGCACTCTTGTGGATCCAATTGAACAATTCTCAGCATTTGTACTTGTAACT
+
A3AAAAFAFFFFCGGFFFGGGGHHHHGHHGGHHH44FGGFHHHHHGFGF2GHHHGHHF2BFGHHHHHHHHHGHHH3FHHGHHHHHEHHHGHH3F@G33@@FG3GBBF3F3GEHHHHHGFEEEGGF3F?FHHFHGFBF3BEGHHHHBGFFFGGGHFFG2?CGFCFGFGGGHHHHGFHCGFGF1<GFDDGFCHHHHF<DAE.<<DFGGCGHB:CA0BGHCFFHHFFGGF0B0CFBFFFGGGGBFGGGFFFFG0
@M05620:37:000000000-D9766:1:1101:16558:13643 1:N:0:10
GAGGCTGCTTTGGACGAAACTCATAGATTACTGCAACAGTTCCCCCTGGACCTGGAAAAGTTTCTTGCCTGGCTTACAGAAGCTGAAACAACTGCCAATGCTCCTACAGGATGCCACCCGTAAGGAAAGGCTCCTAGAAGACTCCAAGGGAGTAAAAGAGCCGATGAAACAATGGCAAGTAAGTCAGGCATTTCCGCTTTAGCCCTCTTGTGGACCCAATTGAAAAATTCTCAGCATTTGTACTTGTAACT
+
AAA>AA4AFDDFGB4AEE?CGFHBFHFGHHHGHHGFHH2FGFAGFFEEFBFGHFF2BEBG3DFDFFFEGHFHHFFFGFHFFCGGHHHFGFEFCHFHFGG3GGHHHHGGH?B33B3?FCE@?>/B3BF3BBFGHGHF??BBGFFHGFG1<EFD/0FGF<F000/</CFFG1><1<CFF<<1=F0DGD0/<CGDFGF.:?.C0CF/;;CEH0;:.9/9;E.9BFCB09.CFFF090/0;CFFGB;B90;;0F/
@M05620:37:000000000-D9766:1:1101:22015:13658 1:N:0:10
AGTGCCAGCTCTCAATCGCACAGGGGACCCAGGGCCTGGCCCCTCCATCCAGAAAACCTATGACCTCACCCGCTACCTGGAGCACCAACTCCGCAGCTTGGCTGGGACCTATGTGAGTATCCAGCGTAGGAATCTGGGAGTTGGGGAGGAGTGAGGAGTTGGGGAAAGACAGTCCTAACCGTGGAGGGTTCTGGTAAATGATGGGGTGAGGAGGGGCTCTTTGGCTCCCACCAGTCCCCCTGTCTGGTCTA
+
A>AABFFFCFFFGGGGGGGGGGHHGGGGGGHHGGGGGGHHHHGGGGHHHHHHHHGHHGGHHHHHHHHHHHHGGGGGHHHHHHHHHHHHGHHHGGGGGHHGGHHGGGHHFFHHHHFHHHHGHHHHHGGG?DGFGFGGHHFGGGGHGGGGGGFGHHHGHGHHFFGGGGHHHHGHHHFHHHHHGDGGGGGGGGGGGGGFGGGGGGGGGGDFEFFFFFFC;DEFBFFFFFFFFFFFFFFFBFFFFFFFFFFFFFF
@M05620:37:000000000-D9766:1:1101:5348:13660 1:N:0:10
GAGGCTGCTTTGGAAGAAACTCATAGATTACTGCAACAGTTCCCCCTGGACCTGGAAAAGTTTCTTGCCTGGCTTACAGAAGCTGAAACAACTGCCAATGCTCCTACAGGCTGCTACCCGTACGGACCGACTACTAGACGACTCCCCAGGAGTCAACGAGCTGCTGCACCAATGGCACGTAAGACAGGCATTTCAGCTTTCGCACTCTTGTAAATCCAATTGAACCATTCTCAGCATTTGTACTTGTCACT
+
AAAAB?FAFFFFCGGGFGFGGGBGGHHHHCHHHHHFFFHHHHHHHGCGHFHHHGHHHHHFFGHHGHGHHHHHHHGHHHHHHHHHFHHHHGHHHHHHFHHBF4FGGBFCH31FECGH3?B//>/>>E/EG/>//B11111/>//<F/?0//??00111..>-.11110//<GHCGBF/0../.;0<//.=;CGHHFGGCFG0CEGGGGBF0F00;;;9FBF09;BC.;FB9FF/B/BBBFFFF/9FFF/:B;
@M05620:37:000000000-D9766:1:1101:5064:13662 1:N:0:10
GAGGCTGCTTTGGAAGAGCACACGTCTGCACTCCAGTCACATTACTCGATCTCGTCTGCCGTCTTCTGCTTGCAAAAAAAAAAGAAAAACTAACTCACGAATATTACTTCTGAATCAAGTAGGAAAACAATACAAAAAGTAATAAACAACAGAGTATAACGAAATTGACAGAAGAGGCAACATACAAAAAACAAACCCAAGAACCAGACAAGTACTGAGAGGATACAAGGAGGAAATCAGAAGAGTAGAAT
+
CBCCCCFCFFFFGFGGGGGFGGHGFHEFDBGHBGH3FGADGHHGHHHG2B2BFGB1BFDGEAEHG5FGFGHG135EEF>EE//111320/33333333/?///4444444443333322333BB3222//2222220=/111111111/=/0001<1=11.....<10<0</000......;/<0:00..-...........//...9.//.090000000../00000.....;/00000000.000000
@M05620:37:000000000-D9766:1:1101:20155:13675 1:N:0:10
AGTGCCAGCTCTCAATCGCACAGGGGACCCAGGGCCTGGCCCCTCCATCCAGAAAACCTATGACCTCACCCGCTACCTGGAGCACCAACTCCGCAGCTTGGCTGGGACCTATGTGAGTATCCAGCGTAGGAATCTGGGAGTTGGGGAGGAGTGAGGAGTTGGGGAAAGACAGTCCTAACCGTGGAGGGTTCTGGTAAATGATGGGGTGAGGAGGGGCTCTTTGGCTCCCACCAGTCCCCCTGTCTGGTCTA
+
AA>>AFF1AFFFG1FFEFC1E?GCGEBAAEGH00EB/BGHCHGFFGF1FFGHEFFBFEHBFGBHHDFGHGFEE>>EHHFG>BGHHH0/?GDB>E?/>FBFEHHGGGHHGHHHHHHFHBGHHHHHHGGGGGHHHHHHHH0FGHGFCG.CGAEGH0GHBECHHHGGGGEFFHHFHHHHGHHHGGGGGGGG9FGGGGGGGGGGFGGGGA-@EFFFFF@;@@FFFFFFFFF-ABFFEFFFFFFF@FFFFFFFFFF
@M05620:37:000000000-D9766:1:1101:13410:13685 1:N:0:10
GAGGCTGCTTTGGAAGAAACTCATAGATTACTGCAACAGTTCCCCCTGGACCTGGAAAAGTTTCTTGCCTGGCTTACAGAAGCTGAAACAACTGCCAATGCTCCTACAGGATGCTACCCGTAAGGAAAGGCTCCTAGAAGACTCCAAGGGAGTAAAAGAGCTGATGAAACAATGGCAAGTAAGTCAGGCATTTCCGCTTTAGCACTCTTGTGGATCCAATTGAACAATTCTCAGCATTTGTACTTGTAACT
+
AAA3AAFBFFFFGF5BFGFGGGHHHHHHHGHHHHHHFHHHHHGHHGGGHFHHHHHGFHHHEGHHHHHGHHHHHHHHHGGHGFHHHHFHHHHHHHHHHHHHHHGHHHHGGGAHHHHHHHGGEE/GHHHFF0FGHGHH4GHGHHHHHHHHGGHGGFGHHGGHHHFGHHFHHDGFHHHHHFFH=FFFHFFCGCGGHHHAEEGGHHHHHHHHHHHHCGGHHGGGHHGGGHGHGGGGFFBFFGGGFFGGBBFGFG;
@M05620:37:000000000-D9766:1:1101:10255:13685 1:N:0:10
AGTTCCCGCTCTCCATCGCACAGGGGCCCCCGGGCCTGGCCCCTCCCTCCAGACAACCTATGACCTCACCCGCTACCTGGAGCACCCACTCCGCAGCTTGGCTGGGACCTATGTGAGTATCCAGCGTAGGAATCTGGGAGTTGGGGAGGAGTGAGGAGTTGGGGAACGACAGTCCTAACCGTGGAGGGTTCTGGTAAATGATGGGGTGAGGAGGGGCTCTTTGGCTCCCACCAGTCCCCCTGTCTGGTCTA
+
>>>1>B1>ADDAG1FGGGFEEAG0B00AEE/A//AAFFHGHHGFEG/>GA>F1>00BEG11FFGHDGEHHH/>>/>FGFG0BGFHH?/?FHGECCC?HHHCGHGFGHGGHCHHHHGFHFHHHGHHCE.@C<DFGGH1G..AGD/-<A@C?CHF00CFFHHGEAGE..:9A-@FFGGG0CFGBE@BEB-BFFFFFF/B/;//FFEFBF;EF?BBB??<@FFBFFEFBBEF9FFEFFFFFFF@FFFFFFFFF/
@M05620:37:000000000-D9766:1:1101:23477:13691 1:N:0:10
GCGGCTGCTTTGGAAGAAACTCATAGATTCCTGCACCAGTTCCCCCTGGCCCTGGAAAAGTTTCTTGCCTGGCTTACAGAAGCTGAAACAACTGCCAATGCTCCTCCCGGATGATACCCATCAGGCCAGGCTCCTCGAAGCCTCCAAGGGAGTACAAGAGATGATGACACACTGGCAAGTCAGTCCGGCCTTTCCGCTTTAGCAATCTTGAGGCTACAATTGCACCCTTCTCAGCATTTATCCTTGTGCCT
+
>>1>A1AAFFF1FGGC1BFGGGDGBFGFF3FGHH01BAF1DGHHHG/FC0BFGHGHHD0BFHGHDGGHHHHHHHG1FGH1GHHGGGGHHFHHFHHG11BFBFB1BBFCE>>EC122>GH100BGGH/??/?F0?GFG/0F/C1@<011/?/AE0GF110?0G1?FFGFH1<.01<FGHGFF0DGGCCC-AEG0C;ACGGGGHH000:CF0009..9;;0CBFFFG/;:BBFGGFEB9B00/9/:F/9/9;F
@M05620:37:000000000-D9766:1:1101:11438:13707 1:N:0:10
GAGGCTGCTTTGGAAGAAACTCATAGATTACTGCAACAGTTCCCCCTGGACCTGGAAAAGTTTCTTGCCTGGCTTACAGAAGCTGAAACAACTGCTACTGCTCCTTCAGGATGCTACCCGTAAGGAAAGGCTCTTAGAAGACTCAAAGGGAGTAAAAAAACTGATGAAACAATGGCAAGTAAGTCAGGTATTTCCCCCTTAGCACTCCTGTGGAACCATTTGAACAATTTTCAGCATTTGCAGTCATAACT
+
AABCCCFCFFFFGGGGGGGGGGHHHHHHHHHGHHHHHHHHHHHHHGGGHHHHHHHHHHGHGHHHHHHHHHHHHHHHHHHHHHHHHHHHHHHHH3F4B33B34@333B3@33B32@4B2?E?>/0?3B300/3B3344BBG?3B22BF3F<//?2G222>/?1111??GH=0?1>1FH1F1>11>GGH010D0=G00/.<C000=:GH/;0<:GH0C.C0<0:0C00=FG000=0009;9000000000;C;
@M05620:37:000000000-D9766:1:1101:19235:13708 1:N:0:10
AGTGCCAGCTCTCAATCGCACAGGGGACCCAGGGCCTGGCCCCTCCATCCAGAAAACCTATGACCTCACCCGCTACCTGGAGCACCAACTCCGCAGCTTGGCTGGGACCTATGTGAGTATCCAGCGTAGGAATCTGGGAGTTGGGGAGGAGTGAGGAGTTGGGGAAAGACAGTCCTAACCGTGGAGGGTTCTGGTAAATGATGGGGTGAGGAGGGGCTCTTTGGCTCCCACCAGTCCCCCTGTCTGGTCTA
+
A>AAAFDC3FCFGGGGGGGGEEGHFGGEFEFGG2EGFCGFFHG1EFFGGGFGHHFHHGGFHHHHHHHHHFGFGGGGHHHHHHHGGHHHGHFHGGCGGHHHGHHGGGHGGGHHFHFHFGHHHHHHGCCDGGHHHHHHHGFGAGHFGGEGCGGHHFHHGDGFG/<AEGHFCGHHHFHGHHGH@.EGGGGGE?.CGBBFGFFGGFFFGBD<AFFFFFB;B99FFEFFF/BAEFFFEFBFFFFFBABBBFFFBF/
@M05620:37:000000000-D9766:1:1101:5530:13710 1:N:0:10
GAGGCTGCTTTGGAAGAAACTCATAGATTACTGCAACAGTTCCCCCTGGACCTGGAAAAGTTTCTTGCCTGGCTTACAGAAGCTGAAACAACTGCCAATGCTCCTACAGGATGCTACCCGTAAGGAAAGGCTCCTAGAAGACTCCAAGGGAGTAAAAGAGCTGATGAAACACTGGCAAGTAAGTCAGGCATTTCCGCTTTAGCACTCTTGTGGATCCAATTGAACAATTCTCAGCATTTGTACTTGTAACT
+
A>A1>1CAFFFFGGGFGG11BFHHHHGHFHHHDGGHBGGGGHHGHGGFEHHHHHHGCGFHHHHHHHGHHHGHGAFGHHHG1BGHFGD1BFFHHEDGHHHHGHHHHHHGHBGHHGHHFHH??/EHGHHHHGHFHGHHGHHHHHFFGHGHGCHGCGFHHFFC0GCGHHHBGGG0FGGFHHC>FHHFHHHGHHFHHFHACCGEG0<DDGHHFGCCFHBGHHHHHHEHHH/CFBFFGGGBFFFFGEGGGGGGBF0
@M05620:37:000000000-D9766:1:1101:8161:13718 1:N:0:10
GAGGCTGCTTTGGAAGAAACTCATAGATTACTGCAACAGTTCCCCCTGGACCTGGAAAAGTTTCTTGCCTGGCTTACAGAAGCTGAAACAACTGCCAATGCTCCTACAGGATGCTACCCGTAAGGAAAGGCTCCTAGAAGACTCCAAGGGAGTAAAAGAGCTGATGAAACAATGGCAAGTAAGTCAGGCATTTCCGCTTTAGCACTCTTGTGGATCCAATTGAACAATTCTCAGCATTTGTACTTGTAACT
+
BAAABBFBFFFFGGGGGGGGGGGFHHHHHHHHGHGHHHHHGHHHHGGGHHHHHHHHGHHHFHHHHHGHHHHGHGHHHHGHHHHHHHHHHFHHHHHHHGHHFHHHHHHHHHGHHHHHHHHGEEGHHHHHHHHHHGHHHHHHHHHHHHHHGGHGEGHHHGGHHHHHHHHHHHHHHHHHHHGHHHHHHGGGHEGHHHHGGEGGHHH0GHGHHHHGGHHHHGHHHHHHHHHHGGGGFFFFFGGGFGGGGGGGGGB
@M05620:37:000000000-D9766:1:1101:24059:13719 1:N:0:10
GAGGCTGCTTTGGAAGAAACTCATAGATTACTGCAACAGTTCCCCCTGGACCTGGAAAAGTTTCTTGCCTGGCTTACAGAAGCTGAAACAACTGCCAATGCTCCTACAGGATGCTACCCGTAAGGAAAGGCTCCTAGAAGACTCCAAGGGAGTAAAAGAGCTGATGAAACAATGGCAAGTAAGTCAGGCATTTCCGCTTTAGCACTCTTGTGGATCCAATTGAACAATTCTCAGCATTTGTACTTGTAACT
+
AAABBBFBFFFFGGGGGGAGGGHHHHHHHHHHHHFHFHHHHHHHHGG2EGGHHHHGGFFFGHHHHHHGGHHHHHHGHHHHHHHHHGGHHH1FHHHGHHHHFGBBGHHFGHHHHHHHH2B?EEGHHHHHGGGHGGHHHGHHHHHHHFHHGDHGGHHGHGEHFGFHHHHHGHHFHFHHHHGHHHHFHHHHGHHHHHHGGADEHHHHHGHHHHFGFHE;CHHHFHHHGFH;CBFFGBFFGGGGFGGGGCFBFFB
@M05620:37:000000000-D9766:1:1101:13930:13725 1:N:0:10
GAGGCTGCTTTGGACGAACCTCATAGATTACTGCAACAGTTCCCCCTGGACCTGGAAAATTTTCTTGCCTGGCTTACCGAAGCTGAAACACCTGCCAATGTTCCTCCACCATGAAACCCGGGAGGCAAGGCTACTAGAAGGCTCCAAGGGAGTAAAATAAATAATGAAAAAAAAGCAAGGCAGTCAGGCATTACCGCTTTAGCACTTTTGAGGAAACAATTGAACAAATTTCAACTTTTGAACTTCAAACC
+
>>A>>1C>C1B1111AAE0AFGFFBFGDD1BDDB11100DFD2GF/AAA00FGHGH1A0A11FAGEFB1F1BEGFBB0//EE>CGB1FBB0BFGHF1BGH2222B10000?111111>?/E/<BC/<B///11<F11F1F0/10??F1/<?A.01F11>11<1>FH11FB.<--;.;C/..;:C/009/A0B00C.;;.:0;90;0/000..;9/B/BAFFBB/F/;-////:/B/;BF/-////;/;/;-
@M05620:37:000000000-D9766:1:1101:17464:13726 1:N:0:10
AGTGCCAGCTCTCAATCGCACAGGGGACCCAGGGCCTGGCCCCTCCATCCAGAAAACCTATGACCTCACCCGCTACCTGGAGCACCAACTCCGCAGCTTGGCTGGGACCTATGTGAGTATCCAGCGTAGGAATCTGGGAGTTGGGGAGGAGTGAGGAGTTGGGGAAAGACAGTCCTAACCGTGGAGGGTTCTGGTAAATGATGGGGTGAGGAGGGGCTCTTTGGCTCCCACCAGTCCCCCTGTCTGGTCTA
+
>>>AAFFFAFFFGGGGGEFAE2GHGGGGGG2FFEEGFGHHGHGAEFFGGG3BFGFHGGGHHHHGHHH3GFCEEFEEHFGHFGHGHHHHGHHHGGEGGHHHGFHGG?GHGHBHFFGDF1FGGGDGG/??BD<F<F11?<FFFCGGG@F@GGGF<<D.0CG/0<C-.:.:CCCGGF0:GC/GBFA-.9CBGGFFG009;0C90FFGE?99AA.9DABBB>9FBFB//9BE.9A9AFFF/;AA9.99//BBB9B
@M05620:37:000000000-D9766:1:1101:22537:13730 1:N:0:10
GAGGCTGCTTTGGAAGAAACTCATAGATTACTGCAACAGTTCCCCCTGGACCTGGAAAAGTTTCTTGCCTGGCTTACAGAAGCTGAAACAACTGCCAATGCTCCTACAGGATGCTACCCGTAAGGAAAGGCTCCTAGAAGACTCCAAGGGAGTAAAAGAGCTGATGAAACAATGGCAAGTAAGTCAGGCATTTCCGCTTTAGCACTCTTGTGGATCCAATTGAACAATTCTCAGCATTTGTACTTGTAACT
+
A3AABAFBFFFFFGGGGFGGGGBHHGHHHFHHHHFFFFGFHHHHHGGGH2GHHHHHHHFGGHHHHHHHHHHHHHHHHHHHGHHHHHHHHHHGHHHHGGHHHHHHHGHHHHHHHHHHHHHGGGGHG3FGHHHHHGHBG?GHFHHHHGHHGGEDGGHDGHGHHHHHHHHGHHHEHGGHHHGHGFHHHHHHHHHHGHHGGGGGHHHGHHHHHHGHGHHHHHHHHHEGFHHHGGGGGGGGGGGGGGGGGGGGGGG
@M05620:37:000000000-D9766:1:1101:11214:13733 1:N:0:10
GAGGCTGCTTTGGAAGAAACTCATAGATTACTGCAACAGTTCCCCCTGGACCTGGAAAAGTTTCTTGCCTGGCTTACAGAAGCTGAAACAACTGCCAATGCTCCTACAGGATGCTACCCGTAAGGAAAGGCTCCTAGAAGACTCCAAGGGAGTAAAAGAGCTGATGAAACAATGGCAAGTAAGTCAGGCATTTCCGCTTTAGCACTCTTGTGGATCCAATTGAACAATTCTCAGCATTTGTACTTGTAACT
+
@ABAAAFBFFFFGFGGGGGGGGGHHHHHHGGGHHHHGHHHHHHHHGGGHHHHHHHHHHHGBGHHHHHHHHHGHHHHHHHGHHHFHHGDGHHHHHHHHHHHHHHHHHHHHHGHHHHHHHHGGGGGHHHHFHHHHGHHHHHHHHHHHHGHGGHGGHHHHHGHHHHGHHEHHHHHHHHHHHGHHHHHHHHHHHHHHHHGGGGGHHGHHHHHHHGHGHHHHHHHHHHHHHHHGGGGGGGGGGGGGGGGGGGGGGG
@M05620:37:000000000-D9766:1:1101:8299:13742 1:N:0:10
AGTGCCAGCTCTCAATCGCACAGGGGACCCAGGGCCTGGCCCCTCCATCCAGAAAACCTATGACCTCACCCGCTACCTGGAGCACCAACTCCGCAGCTTGGCTGGGACCTATGTGAGTATCCAGCGTAGGAATCTGGGAGTTGGGGAGGAGTGAGGAGTTGGGGAAAGACAGTCCTAACCGTGGAGGGCTCTGGTAAATGATGGGGTGAGGAGGGGCTCTTTGGCTCCCACCAGTCCCCCTGTCTGGTCTA
+
A1>AAFDFAFFFGGGGGGGFGGHFGGGEGGFFEAEACGHGHHGHGGFDFGCGHFFHHGH1FHHHHHH1GFGEE>>EGHHHGFHEHH0FEGHHGGEECG10?FGF?ECFEHGGD>GGB>B>FGD1F////EEFCDFDFC0?CC<CC<C?CE?0.0<<CC/CD/A-:;..;://GFHCCCGG?999.99?.;9C0BFFBBB9BFBGG?-9AFF9A9@-99ABFFF/;FF?F-AAAFFFFF-A@FBFFFBFFF/
@M05620:37:000000000-D9766:1:1101:23351:13746 1:N:0:10
AGTGCCAGCTCTCAATCGCACAGGGGACCCAGGGCCTGGCCCCTCCATCCAGAAAACCTATGACCTCACCCGCTACCTGGAGCACCAACTCCGCAGCTTGGCTGGGACCTATGTGAGTATCCAGCGTAGGAATCTGGGAGTTGGGGAGGAGTGAGGAGTTGGGGAAAGACAGTCCTAACCGTGGAGGGTTCTGGTAAATGATGGGGTGAGGAGGGGCTCTTTGGCTCCCACCAGTCCCCCTGTCTGGTCTA
+
ABABBFFFCFFFGGGGGGGGGGHHGGGGGGHHGGGGGGHHHHGHGGHHHHHHHHHHHGHHHHHHHHHHHHHGGGGGHHHHGHHHHHHHGHHHGGGGGHHHGHHGGGHHGHHHHHHHHHHHHHHHHGGGGGHHHHHHHHFGGHHGGGGGGGGHHHHHGGHHHHGGGGHHHHHHHHHHHHHHGGGGGGGGFFGGGGFGGGGGGGGGGGFFFFFFFFFFFFFFFFFFFFFFFFFFFFFFFFFFFFFFFFFFFFF
@M05620:37:000000000-D9766:1:1101:18847:13749 1:N:0:10
AGTGCCAGCTCTCAATCGCACAGGGGACCCAGGGCCTGGCCCCTCCATCCAGAAAACCTATGACCTCACCCGCTACCTGGAGCACCAACTCCGCAGCTTGGCTGGGACCTATGTGAGTATCCAGCGTAGGAATCTGGGAGTTGGGGAGGAGTGAGGAGTTGGGGAAAGACAGTCCTAACCGTGGAGGGTTCTGGTAAATGATGGGGTGAGGAGGGGCTCTTTGGCTCCCACCAGTCCCCCTGTCTGGTCTA
+
ABAAAFFFBFFFGDGGGGGGGGHGGGDEGGHHGGGGGGHHHHGHGGGHHGHHHGHFHFHHHHHHHHHHHHHEGEEGHHHHGHHHHHFFEHFGFGEGGHHHEFFGG?FFFHEGHHHGFGFHHHGHHGGGGGDGHHHFGHGCEHHHGGCDGCGHHGHHH.<GFHGGEDEHHHBGHCGHBGHHGGGGGGGGGFGGGFGFGGGGGBFGGGFBFFFFFFBBB;EFFF/FFFFEFFFF?FFFF/EFBFFFFFFFFFE
@M05620:37:000000000-D9766:1:1101:22539:13750 1:N:0:10
GAGGCTGCTTTGGAAGAAACTCATAGATTACTGCAACAGTTCCCCCTGGACCTGGAAAAGTTTCTTGCCTGGCTTACAGAAGCTGAAACAACTGCCAATGCTCCTACAGGATGCTACCCGTAAGGAAAGGCTCCTAGAAGACTCCAAGGGAGTAAAAGAGCTGATGAAACAATGGCAAGTAAGTCAGGCATTTCCGCTTTAGCACTCTTGTGGATCCAATTGAACAATTCTCAGCATTTGTACTTGTAACT
+
AAAB>AFAFFFBGBABGGBFGGHHHFGFGHHHHF4FFHGHHDBFGFEFAGBGHHFH332BBFHFGHHBBFFFFGHBBBBGHHBFHB3GBFBGHHHHGHHGBBBGHHHGFFGHGFGFGHGE?>EFGGHHB?FGFGHEFGFGFCFFHCFG??FDC<DBF>FFGGFFGGBFB?CGFFFFCG<F>FF>G=>>F.>>FDHEEA?EGGFFGHGHGFC;:C0CC<CGGHHHFHGCB;FBFCC;CGGGCCCFC;;;B;0
@M05620:37:000000000-D9766:1:1101:3908:13764 1:N:0:10
AGTGCCAGCTCTCCATCGCACAGGGTCCCCAGGGCCTGGCCCCTCCATCCAGAAACCCTATGACCTCACCCGCTACCTGGAGCACCCACTCCGCAGCTTGGCTGGGACCTATGTGAGTATCCAGCGTAGGCATCTGGGCGTTGGGGCGGCGTGCGGCGTTGGGGCCCGCCCGTCCTAACCGTGGCGGGTTCTGGTAAATGATGGGGTGAGGAGGGGCTCTTTGGCTCCCACCAGTCCCCCTGTCTGGTCTA
+
>A>>>DDFAFFFGGGGBAEFEEGGF44AAECE2ABAABGFFHGHGGCFG1FFD3F3BEFG3BAGHDBBGGG>>>>EGGBB21BBGHG1?GGFEECE/BBBEGHEEGFGFG2FHGG3BGFHHH3DHGD/>C22@GHHHH<CGDGHGGDFGGFFGBGG?DDADF=F.;-;=D=DFFFF//;FBFFF-@BAFFFFFFFFBFBF/FFFFFD@.AF/99DFFFFFFFFFFFFEFBFFAFFFFFFFFFFFFFFFEF9
@M05620:37:000000000-D9766:1:1101:19147:13820 1:N:0:10
GAGGCTGCTTTGGAAGAAACTCATAGATTACTGCAACAGTTCCCCCTGGACCTGGAAAAGTTTCTTGCCTGGCTTACAGAAGCTGAAACAACTGCCAATGCTCCTACAGGATGCTACCCGTAAGGAAAGGCTCCTAGAAGACTCCAAGGGAGTAAAAGAGCTGATGAAACAATGGCAAGTAAGTCAGGCATTTCCGCTTTAGCACTCTTGTGGATCCAATTGAACGATTCTCAGCATTTGTACTTGTAACT
+
AAABABFBFFFFGG5FGGGGGGHHHHHHHHHHHHFHHHHHHHGGHGGGHHHHHHGGBDFHGGHHHHHHGHGHHHHGHHHGHHHHHFFHHHHHHHHHHHHHFGHHHHHFFBGHHEHHHHGGFEEGHHHHFBFGHGHFDGHGCGGHHHHHGD?EEGHGH@FHFFFGGHHFFGHFFFFFHHFGGFGFG<=>G.1>FGHDGDDEHBH0DGGHHHFCACCGCGHHHHHHH.;A:0FGGGFFFGGF;CFGFCFFFF;
@M05620:37:000000000-D9766:1:1101:3727:13825 1:N:0:10
GAGGCTGCTTTGGAAGAAACTCATAGATTACTGCAACAGTTCCCCCTGGACCTGGAAAAGTTTCTTGCTGGGTTACAGGAAGTGGAACAACCGCCCATGCTCCTACAAGATGCTACCCGTAAGGAAAAGCTCCTAGAAGAATCCAAGGGAGTAAAAGAACTGATGAAACCATGGCAAGTAAGTCAGGCATTTCCGCCTTAGCACTCTTGTGGAACCAATTGAACAATTCTCAGCATTTGGACTTGTAAATG
+
BBCCBCFCFFFFGCGGFGGGGGGHHHHH6DFHHHGHGHHHHHHHHGGG2BGHHHGHBDFHHHHHHHHHHHE1BF13DFBFA1BF3@F3BFG1>/EEGBC3B3B@@3B3BF333D43BGE/<E?F?GH2FC2BGF?32F322D3B>F2FE?/?FGHH1/0?<FD11@FH1?G1<><<F.=>F111>0</.0<D00.<..C:0;;G0;CGG;GE00;CFGBF0;FB0C0;;;900:0;CGF0:0:C0;9C000
@M05620:37:000000000-D9766:1:1101:14771:13845 1:N:0:10
AGTGCCAGCTCTCAATCGCACAGGGGACCCCGGGCCTGGCCCCTCCATCCAGAAAACCTATGACCTCACCCGCTACCTGGAGCACCAACTCCGCAGCTTGGCTGGGACCTATGTGAGTATCCAGCGTAGGAATCTGGGAGTTGGGGAGGAGTGAGGAGTTGGGGAAAGACAGTCCTAACCGTGGAGGGTTCTGGTAAATGATGGGGTGAGGAGGGGCTCTTTGGCTCCCACCAGTCCCCCTGTCTGGTCTA
+
AAAAAFFFBFFFGGGGGGGGGGHHGGGGGG2EEGFGGGHHHHGFGGHHHHHHHHHHHGHHHHHHHHHHHHHGGEEEHFGHGHHHHHHHGHHHGGGGGHHHGHHGGGHHGHHHHHHHHHHHHHHHHGGGGGGFHHHHHHHGFGHEFGGGGGGHGHHHFGHHHHGGGGHHGHGGGGGGGGGGGGGGGGGGGGGGGFGFFFFFFFFFFFFFFFFFFFFFFFFFFFFFFFFFFFFFFFFFFFFFFFFFFFFFFFB
@M05620:37:000000000-D9766:1:1101:13917:13849 1:N:0:10
AGTGCCAGCTCTCAATCGCACAGGGGACCCAGGGCCTGGCCCCTCCATCCAGAAAACCTATGACCTCACCCGCTACCTGGAGCACCAACTCCGCAGCTTGGCTGGGACCTATGTGAGTATCCAGCGTAGGAATCTGGGAGTTGGGGAGGAGTGAGGAGTTGGGGAAAGACAGTCCTAACCGTGGAGGGTTCTGGTAAATGATGGGGTGAGGAGGGGCTCTTTGGCTCCCACCAGTCCCCCTGTCTGGTCTA
+
AAAAAFFFBFFFGGGGGGGGGGHHGFEGGGHHFFEGGFHHHHGHGGHHHHHHHGHHHFHHHFGHHHHHHHHGGEGEHFHG?FGHHGE?FGHHGGGGGGHHGHGGGGHHGHHHHHHHHHHHHHHHHGGDGGHHGHHHHHGGGHGHGGGGGGGHHHHGHGGGHHGGGGHHGHHHHHHHHHHHGGGGGGGGGGGGGGFGGGGGGGGGGGDFFFFFFFF>FAFFFFFFFFFFFFFFFFFFFFFFFFFFFFFFFFF
@M05620:37:000000000-D9766:1:1101:5157:13850 1:N:0:10
AGTGCCAGCTCTCAATCGCACAGGGGACCCAGGGCCTGGCCCCTCCATCCAGAAAACCTATGACCTCACCCGCTACCTGGAGCACCAACTCCGCAGCTTGGCTGGGACCTATGTGAGTATCCAGCGTAGGAATCTGGGAGTTGGGGAGGAGTGAGGAGTTGGGGAAAGACAGTCCTAACCGTGGAGGGTTCTGGTAAATGATGGGGTGAGGAGGGGCTCTTTGGCTCCCACCAGTCCCCCTGTCTGGTCTA
+
BBABBDFFAFFFGFGGGGGGGCHHGEEGGGHHGGGGGGHHHHGHGGGHHHHHHHGGGGHGHGHHHGHHHHHGGFCFHGHHGHHHHHFHGHGGGGGGGHHHGHHGGGHHGHHHHHHGHHHHHHHHHGGDCGFDGHHHHHFGGHHGGG<@G.>GH0GH0EHHHHGG..CGBGGHHHHHFFHHGGGGDGGGGGGGGGGGGGGGFGGGGGFFFFFFFFFFFFFFFFFFFFFFFFFFEFFFFFFFFFFFFFFFFFB
@M05620:37:000000000-D9766:1:1101:21273:13856 1:N:0:10
AGTGCCAGCTCTCAATCGCACAGGGGACCCAGGGCCTGACCCCTCCATCCAGAAAACCTATGACCTCACCCGCTACCTGGAGCACCAACTCCGCAGCTTGGCTGGGACCTATGTGAGTATCCAGCGTAGGAATCTGGGAGTTGGGGAGGAGTGAGGAGTTGGGGAAAGACAGTCCTAACCGTGGAGGGTTCTGGTAAATGATGGGGTGAGGAGGGGCTCTTTGGCTCCCACCAGTCCCCCTGTCTGGTCTA
+
A3>AAF5FBFFFGGGGGFFGGGHHGGCGFE2FFGGEAFFAFGFEGGGHFFEGFH3GHEHGGHEHHHHBGHHGGGGGHGHHHFHGHHHHFCEFEEC/EFGC/E3FE/BGEHFF2GDGGHHHHHHHHCED/CFGFBF<DGCC?FFHGGE@DGDHHGF.GDHFHHG-EDEFFHHFHHHHHFHHGGF?A9DGA?FGF0FF0FFFGGGEEGGA?..FDFAFFAEE/B9FBBF.AB.:.FF/FFAADEBFFFFFFF:
@M05620:37:000000000-D9766:1:1101:17609:13860 1:N:0:10
AGTGCCAGCTCTCAATCGCACAGGGGACCCAGGGCCTGGCCCCTCCATCCAGAAAACCTATGACCTCACCCGCTACCTGGAGCACCAACTCCGCAGCTTGGCTGGGACCTATGTGAGTATCCAGCGTAGGAATCTGGGAGTTGGGGAGGAGTGAGGAGTTGGGGAAAGACAGTCCTAACCGTGGAGGGTTCTGGTAAATGATGGGGTGAGGAGGGGCTCTTTGGCTCCCACCAGTCCCCCTGTCTGGTCTA
+
ABAAAFFFBFFFGGGGGGGCGGHGGGGGGGHHGGGGGGHHHHGGGGHGHHHHHFHHHGHHHHHHHHHHHHHGGEEGHHHHFFHHHHCGFHHHEGEGGHHHGHHGGGHHGHHHHHHHHHHHHHHHHGGGGGHHHHHHHHHGGHHHGGGGGGGHHHHHHGHHHHGGGGHHHHHHHHHHHHHHGGGGGGGGGGGGGGGGGGGGGGGGGGFFFFFFFFFFFFFFFFFFFFFFFFFFFFFFFFFFFFFFFFFFFFB
@M05620:37:000000000-D9766:1:1101:12571:13870 1:N:0:10
GAGGCTGCTTTGGAAGAAACTCATAGATTACTGCAACAGTTCCCCCTGGACCTGGAAAAGTTTCTTGCCTGGCTTACAGAAGCTGAAACAACTGCCAATGCTCCTACAGGATGCTACCCGTAAGGAAAGGCTCCTAGAAGACTCCAAGGGAGTAAAAGAGCTGATGAAACAATGGCAAGTAAGTCAGGCATTTCCGCTTTAGCACTCTTGTGGATCCAATTGAACAATTCTCAGCATTTGTACTTGTAACT
+
BBCBBBFCFFFFGGGGGGGGGGHHHHHHHHHHGHHHFFHGHHHHHGGGHHHHHHHGHHHHFHHHHHHHHHHHHHHHHHHHHHHGHHHHHHHHHHHHHHHHHHHHHHHHHHHHHHHHHHHGGGGHHHHHHHHHHGHHHGHHHHHHHHHHGGHGGHHHHGGHHHHHHHHHHHHGHHHHHHGHHHHHHHHHGHHHHHHGGGGGHHHHHHHHHHHHGHGHHHHHHHHHHHHHGGGGGGGGGGGGGGGGGGGGGGF
@M05620:37:000000000-D9766:1:1101:10930:13879 1:N:0:10
GCGGCTGCTTTGGAAGAAACTCATAGATTACTGCCACAGTTCCCCCTGGACCTGGAACCGTTTCTTGCCTGGCTTCCAGAAGCTGCCACAACTGCCAATGCTCCTACAGGATGCTACCCGTAAGGAAAGGCTCCTAGAAGACTCCAAGGGAGTAAAAGAGCTGATGACACACTGGCAAGTAAGTCAGGCATTTCCGCTTTAGCACTCTTGTGGATCCAATTGAACAATTCTCAGCATTTGTACTTGTAACT
+
>1>1>>AAFFFFG1FGF1FGGGHHFGGGHHFHDF0BBBFFGHHHHGEF/BBGGF0BB1/AAFHGFFGGHHHFGBF0BGGGFGGGG1>BBBGFHHHHBFHFHFFGGBFGHHAE1GFFFHHFG@<F11FF0FE1FC<1F1BDCGHFG<1<FFF/EG1?FGGHHHH1<FD1F<0.>F0FF<FHFBFDGGDGHEHDDGHF.CCGF;0CFHHFCCG:C00CFFGGFFBGFB/CFGGEGGFGGGG9BBFFFGGB0FC
@M05620:37:000000000-D9766:1:1101:11690:13890 1:N:0:10
AGTGCCAGCTCTCAATCGCACAGGGGACCCAGGGCCTGGCCCCTCCATCCAGAAAACCTATGACCTCACCCGCTACCTGGAGCACCAACTCCGCAGCTTGGCTGGGACCTATGTGAGTATCCAGCGTAGGAATCTGGGAGTTGGGGAGGAGTGAGGAGTTGGGGAAAGACAGTCCTAACCGTGGAGGGTTCTGGTAAATGATGGGGTGAGGAGGGGCTCTTTGGCTCCCACCAGTCCCCCTGTCTGGTCTA
+
AA>AAFFFBFFFGFGGGGGGGGHHGGGGGGHHGGGGGGHHHHGHGGHHHGHHHHHHHGHFHHHHHHHGHHHGGGCGHHHHHHHHHHHHGHHHGGGGGHHHGHHGGGHHGHHHHHHGHHHHHHHGHGGGGGHHHHHGHHHGGHHHGGEGFGGHHHGHHGHHHGGGGGEHFGFFHHHHBCGHGGGAGEGGGGGGGGFGGGGGGFGGGGDFFFFFFFAFFFFFFFFFFFFFFFFFEFFFFFFFFFFFFFFFFF/
@M05620:37:000000000-D9766:1:1101:17534:13906 1:N:0:10
GAGGCTGCTTTGGAAGAAACTCATAGATTACTGCAACAGTTCCCCCTGGACCTGGAAAAGTTTCTTGCCTGGCTTACAGAAGCTGAAACAACTGCCAATGCTCCTACAGGATGCTACCCGTAAGGAAAGGCTCCTAGAAGACTCCAAGGGAGTAAAAGAGCTGATGAAACAATGGCAAGTAAGTCAGGCATTTCCGCTTTAGCACTCTTGTGGATCCAATTGAACAATTCTCAGCATTTGTACTTGTAACT
+
BABBBBFBFFFFGGGGGGCFGGHHHHHGHGHHHGHGHHHHHHHHHGGGHFHHHHHHHHFHHHHHHHHHHHHHHHHHHHHHHHHHHHHHHH1GHHHHHHHHHHGHHHHFHHHHHHHHHGHGGGGHHHHHHHHHHGHFHFHHHHHHHGHHGGHGGHHFHHGHHHHHHHHHHHHHHHHHHHGHHGHHHHHHCGHHHHGFGGGGHHHHHHHHHHHHGHHHHHHHHHHHHGHCCFGGGGGGGGGGGGGGGGGGGGG
@M05620:37:000000000-D9766:1:1101:15502:13923 1:N:0:10
GAGGCTGCTTTGGAAGAAACTCATAGATTACTGCAACAGTTCCCCCTGGACCTGGAAAAGTTTCTTGCCTGGCTTACAGAAGCTGAAACAACTGCCAATGCTCCTACAGGATGCTACCCGTAAGGAAAGGCTCCTAGAAGACTCCAAGGGAGTAAAAGAGCTGATGAAACAATGGCAAGTAAGTCAGGCATTTCCGCTTTAGCACTCTTGTGGATCCAATTGAACAATTCTCAGCATTTGTACTTGTAACT
+
BBBBBBFBFFFFGGGGGGCGGGHHH5FGHH4GH5AFGHFFEEG3AEEFCFGFGHHHHFGGGDGEHHHA3F3A1CA3AGGGGFHGC33GFG1FGGGGF3GHHHHFFHHHFHHGHEHHHHHGE@FHHEHHHGHHHGHEH3GH2FGHH2GHGGGGGHD>FGFGHHHHHHHDGHHHHHHHHHGHHGFDGHHHHHHHHHHGGGGGHHHEGFHHHGHHGHFFHHHHGHCHHHHHGGGGGGGGGGGF;0FGGGGF0BB
@M05620:37:000000000-D9766:1:1101:10052:13932 1:N:0:10
GAGGCTGCTTTGGAAGAAACTCATAGATTACTGCAACAGTTCCCCCTGGACCTGGAAAAGTTTCTTGCCTGGCTTACAGAAGCTGAAACAACTGCCAATGCTCCTACAGGATGCTACCCGTAAGGAAAGGCTCCTAGAAGACTCCAAGGGAGTAAAAGAGCTGATGAAACAATGGCAAGTAAGTCAGGCATTTCCGCTTTAGCACTCTTGTGGATCCAATTGAACAATTCTCAGCATTTGTACTTGTAACT
+
AAABBBFBFFFFGGGGFFGGGGFHHHHB6DGHHHB4GHHHHHHGHG2FGGHHF22FG32FFFFHHHGHGHHHHHHCGHHHHHHHHFHHHHHHCHHHHHH3GHFHHHHH3GHHBG3GFBF>EEECCGGHA0GFH/3GGHHHHHBHFFFBF/C</@GFD2/FGFHG11?GH1</1?100FC=<F1FDF1<0.11<F1..<<.=00<0CCGGH0C.C:C/00:0:GHCCGH0CCFGFE0BFF9FB9F0;990C0
@M05620:37:000000000-D9766:1:1101:27543:13953 1:N:0:10
AGTGCCAGCTCTCAATCGCACAGGGGACCCAGGGCCTGGCCCCTCCATCCAGAAAACCTATGACCTCACCCGCTACCTGGAGCACCAACTCCGCAGCTTGGCTGGGACCTATGTGAGTATCCAGCGTAGGAATCTGGGAGTTGGGGAGGAGTGAGGAGTTGGGGAAAGACAGTCCTAACCGTGGAGGGTTCTGGTAAATGATGGGGTGAGGAGGGGCTCTTTGGCTCCCACCAGTCCCCCTGTCTGGTCTA
+
A>>3AFFFBFFFGDGGGGGAECGFGGGGEEHHFGGFEGHCEHGFGGGHHFHHGHGGGFHGHHFHHHHHHHHGGEEGHHHHGGHHHHFGEFHGEFGGGHHFGHGGGCHFGHFHFGHHDGHHHHHHHGGDGGDFCHHHHHCFCGHHGGECGGFGHFFFFGGHGHGGGGHGFHHHGGHHHGFHGGG@GGGGGGGGGF;FFGGGGGGGGGFBFFFFFFBBB<EFFFFFFFFFEFFFFFFEFFFF?FFFFFFFFF9
@M05620:37:000000000-D9766:1:1101:21828:13957 1:N:0:10
GAGGCTGCTTTGGAAGAACCTCATAGATTACTGCAACAGTTCCCCCTTGACCTGGAAAATTTTCTTGCCTGGCTTACAGAAGCTGAAACACCTGCCAATGCTCCTCCCGGATGCTACACGTCAGGAAAGGCTCCACGAAGCCTCAAAGGGCGTAAAAGAGCTGCTGAAAAACTTTCAAGTACGTCCGGACTTTCTGCTTTAGCACTCTTGTGGCTACAATTGAACACGTCTCAGCATTTGTCCTTGTACCT
+
3AA?AAF>BFFFGGFCGFGGGGGHFHHDFFGFHFFF3EGHGHGHHGGBGHHGFHHHHHH53AFHHHHHHHGGHHHGGHGEHHHHHGHFHHHGHHHBFHHHF@G@32B?EEEGGC3BF3B/0/?E2BBFF0FGGE22/////@FGF22@G/<@/>??F1/?<<11>1FF11>.F10=GFG0=0<C..ACDGFHHH0;=GHCHF0090;BFGFF.990999FF09BCC/.;9FB0;/;BBB///;BF9/;9B9
@M05620:37:000000000-D9766:1:1101:16830:13961 1:N:0:10
GAGGCTGCTTTGGAAGAAACTCATAGATTACTGCAACAGTTCCCCCTGGACCTGGAAAAGTTTCTTGCCTGGCTTACAGAAGCTGAAACAACTGCCAATGCTCCTACAGGATGCTACCCGTAAGGAAAGGCTCCTAGAAGACTCCAAGGGAGTAAAAGAGCTGATGAAACAATGGCAAGTAAGTCAGGCATTTCCGCTTTAGCACTCTTGTGGATCCAATTGAACAATTCTCAGCATTTGTACTTGTAACT
+
AABBBAFCFFFFGGGGGGGGGGFHHHHHHHHHHHHHGHHGHHGHHGGGHHHHHHHHHHFGFGHHHHHHHHHHHHHHHHHHHHHGHHHHHHHGHHHHHHHHHHHHHHHHHHHHHHHHHHHGGGGHGHHHHHHHHGHFHFHHHHHHHHHHGGHGGHHFHHGHHHHGHHHHHHHHHHHHHHGHHHHHHHHHHHHHHHHGGGGGHHHHHHHHHHGHGHHHHHHHHHHHHHHHGGGGGGGGGGGGGGGGGFGGGGF
@M05620:37:000000000-D9766:1:1101:15024:13977 1:N:0:10
GAGGCTGCTTTGGAAGTAACTGACAAGCCAGGGACAAAAGATCGGAAGAGCACACGTCTGAACTCCAGTCACATTACTCGATCTCGTATGCCGTCTTCTGCTTGAAAAAAAAAAAACAGGCTCCTCGCCGACTCCCCGTGCTTCCCCTCGCTGATGCACCACTGGCCCGTCCTTCATGCCTTTCCGCTTTCGCCCTCTTTTGGATCCAATTGCACCATTCTCCGCCTTTGTCCTTGTAACTGACAAGCCCT
+
A>AABBFBFFFFGGGGBGGGGGHCHBG4FCFGGFGEHHFHF3GAAEAFEHHHHBFEBGGGF5FBEF3AAB3DBGGHHFHEHBFGHF?EEG4FF?ECFGHHGHFG1FG3?//<E</>/<2?<CGGG0//AC<ADGHG.-<...=D<///;-AE:.<0:00;.;C;/;..-=.C.0C009;0;FFGG.DFFFFDFDDFFFF/9B-9B;F//;B//9;9.;;FFFB.9.DD////;FFE/B/:F9/BF/.9E..
@M05620:37:000000000-D9766:1:1101:6241:13979 1:N:0:10
AGTGCCAGCTCTCAATCGCACAGGGGACCCAGGGCCTGGCCCCTCCATCCAGAAAACCTATGACCTCACCCGCTACCTGGAGCACCAACTCCGCAGCTTGGCTGGGACCTATGTGAGTATCCAGCGTAGGAATCTGGGAGTTGGGGAGGAGTGAGGAGTTGGGGAAAGACAGTCCTAACCGTGGAGGGTTCTGGTAAATGATGGGGTGAGGAGGGGCTCTTTGGCTCCCACCAGTCCCCCTGTCTGGTCTA
+
A>>AAFFCAFFFGGGGGGGGGEGHGGGGGGHHDAEGGGHHHHGHGGHHHHHHGHGHHGHGHHHHHHHHHGHGG@GGHHHHGGHHHHHHFHHHEGGGGHHGGHGGGGFHGHHHGHFFDGHFHFHHH@EGGFHGFHHGFHFF<GGFDGG@CDGHFFFFCGHFHBDGC?GGHHEHCGHHHFGHGGE@DFBBGFGGFFFFFFGGGGGFGGF>AAFFFF;BBBEFFFFFFFFFFFFFFFFFFFFF=FFFFFFFFB/
@M05620:37:000000000-D9766:1:1101:23584:13981 1:N:0:10
GCGGCTGCTTTGGAAGAAACTCATAGATTACTGCAACAGTTCCCCCTGGACCTGGAAACGTTTCTTGCCTGGCTTACAGAAGCTGAAACAACTGCCAATGCTCCTACAGGATGCTACCCGTAAGGAAAGGCTCCTAGAAGACTCCAAGGGAGTAAAAGAGCTGATGAAACAATGGCAAGTAAGTCAGGCATTTCCGCTTTAGCACTCTTGTGGATCCAATTGAACAATTCTCAGCATTTGTACTTGTAACT
+
A1AAADDAFFFFF1A1A1BGGGBGBDFGH1BGHH1BFCBBDGHHHGEGGBGGHHHEHF0FBGHHDGHHHHHHHHFAGGHFHHHFGBGHHHHHHGHHF1FGHHHHHGHHHHHHHHHHHHHGGCGHH1BFGHHHHGH1F1FH<GHHH1GHGG/CEHF2@GFHHHH1GHH<GHH/GGFHHHGHHFGGHFHHHHHHHHHGGGGGHHHHHHHHHHGHGFFHHGHHHH0FFGGCFGGGGGGGGGGGGGGGGGGFGGF
@M05620:37:000000000-D9766:1:1101:20227:14019 1:N:0:10
GAGGCTGCTTTGGAAGAAACTCATAGATTACTGCAACAGTTCCCCCTGGACCTGGAAAAGTTTCTTGCCTGGCTTACAGAAGCTGAAACAACTGCCAATGATCCTACAGGATGATACCCGTAAGGAAAGGCTCCTAGAAGACTCCAAGGTAGTAAAAGAGCTGATGAAACAATGGCAAGTAAGTCAGGCATTTCCGCTTTAGCACTCTTGTGGATCCAATTGAACAATTCTCAGCATTTGTACTTGTAACG
+
AAAA3AFAFFFDG45BFGFFGGHHHCFFFFFHHF4FCGBGGB5BBBAFCFBFGHEG332BBBGDGGGB3BBFBGG3BBBFHHFGGB3GBF?FGHHHGHHH3BBBFGGBB3BF33BFFGB?/>?B??BB0B?F0/B34B?B?BBBFBCF/2?2B?B32><22@2@<@D2D<0<?<C??F/<?<?@@1><>.><><F.CC.<D0D<GC/==<<<<:=G/;0:0G;C0GFG:000;::9;FFB;C0;;;;=99.
@M05620:37:000000000-D9766:1:1101:12157:14073 1:N:0:10
GAGGCTGCTTTGGAAGAAACTCATAGATTACTGCAACAGTTCCCCCTGGACCTGGAAAAGTTTCTTGCCTGGCTTACAGAAGCTGAAACAACTGCCAATGCTCCTACAGGATGCTACCCGTAAGGAAAGGCTCCTAGAAGACTCCAAGGGAGTAAAAGAGCTGATGAAACAATGGCAAGTAAGTCAGGCATTTCCGCTTTAGCACTCTTGTGGATCCAATTGAACAATTCTCAGCATTTGTACTTGTAACT
+
AAAAAAFAFFFFFGGGAF1BBFEGFGHFG1FFGFA1CFFDFGHHHG?FHBGHHFHHGHHHHHHHGHFHHHHHHH01GFGFGHHGFFHHHF/FGHHGFFHHFFFGGHHHHFHHHGHGGBGEEEGHGFGHHHHHHGHHHEGHHGHGHHHHGFHGGGFHGGEGHHHGGGHGHGHGHGHHHHGHHHHHHDGH0.>GHG=AECFGHHGFHHHGHHHCCGCGGFHHHHGGHHH:CFFGGGEGGGGBFFFFGGGGGF9
@M05620:37:000000000-D9766:1:1101:10800:14109 1:N:0:10
AGTGCCAGCTCTCAATCGCACAGGGGACCCAGGGCCTGGCCCCTCCATACAGAAAACCTATGACCTCACCCGCTACCTGGAGCACCAACTCCGCAGCTTGGCTGGGACCTATGTGAGTATCCAGCGTAGGAATCTGGGAGTTGGGGAGGAGTGAGGAGTTGGGGAAAGACAGTCCTAACCGTGGAGGGTTCTGGTAAATGATGGGGTGAGGAGGGGCTCTTTGGCTCCCACCAGTCCCCCTGTCTGGTCTA
+
ABAAAFFFBFFFGGGGGGGFGGHHGGGGGGGHGGGFGGHHHHGHGGHHBGHHHHHGHGHHGHHHHHHHHHHGGEGGHFHHHHHHHHHHGHHHGGGGGHHHGGHGGGHHGHHHHHHHHHHHHHHHHGEGGGHHHHHHGHHGGHHGGGGGGGGHHHHHHGHHHHGGGGGHHHHHHHHHHHHHGEEGGGGGFGGGGGFFFGGGGGGGGGFFFFFFFFFFFFFFFFFFFFFFFFFFFFFFFFFFFFFFFFFFFFF
@M05620:37:000000000-D9766:1:1101:5262:14114 1:N:0:10
GAGGCTGCTTTGGAAGAAACTCATAGATTACTGCAACAGTTCCCCCTGGACCTGGAAAAGTTTCTTGCCTGGCTTACAGAAGCTGAAACAACTGCCAATGCTCCTACAGGATGCTACCCGTAAGGAAAGGCTCCTAGAAGACTCCAAGGGAGTAAAAGAGCTGATGAAACAATGGCAAGTAAGTCAGGCATTTCCGCTTTAGCACTCTTGTGGATCCAATTGAACAATTCTCAGCATTTGTACTTGTAACT
+
BABCCCFCFFFFGGGGFGGGGGHHFGHGHHHHHHHHGHHHHHHHHGGGGHHHHHHHGFHHHHHHHHHHHHHHHHHGHGGHHHHHHGGHHHHHHHHHGHHHHHHHHHHHHCGHHHHHHHHGEEGHHHHHHGHFHGHHHHGHHHHEHHGHGAHGEHHHHHFFHHHHFBGGHHH/FGHHHHGGGHHDGHHGHGHHHHFDECEFHHHFHHHHHFCGGHFHHHHHHHHHHHGHGGGFGGGFGGGGFGFGGCGGGGF
@M05620:37:000000000-D9766:1:1101:22802:14116 1:N:0:10
GAGGCTGCTTTGGAAGAACCTCATAGATTACTGCAACAGTTCCCCCTTGACCTGGAAAAGTTTCTTGCCTGGCTTACAGAAGCTGAAACACCTGCCAATGCTCCTACCGGAAGCTACCCGTAAAGACAGCCTCCTCGCAGCATCACAGGGAGTCACAGAGCTAATGAAACACTAGCAAGTAAGTCAGGACTTTCAGCTTTAGCACTCTTGTGGAAACAATTGAACCCGTCTCAGCATTTGTACTTGTCACT
+
A>1AAAF>CFDDGFGGFG1FGGHHFGFFGHHHHABGHCHFGHFGHGGBFGFFHFFFGHH0BBGHHGHGHGHEHHHHHGHHHEFHHHHHHHCEGHHGHFHFB@B1B1B>////??FFH0FE/>?/BB0B0/FGHC00///?<01@@<11?/?//0?<F1?<FG1FBGHG1<F<101<<G0G1>GGGGDG/.<<GH0<=GD<0:GB;:GFF0:;::00;;;BF0;;;..-;99/9;CBF;;CF;BFF0;0;C0
@M05620:37:000000000-D9766:1:1101:21617:14118 1:N:0:10
AGTGCCAGCTCTCAATCGCACAGGGGACCCAGGGCCTGGCCCCTCCATCCAGAAAACCTATGACCTCACCCGCTACCTGGAGCACCAACTCCGCAGCTTGGCTGGGACCTATGTGAGTATCCAGCGTAGGAATCTGGGAGTTGGGGAGGAGTGAGGAGTTGGGGAAAGACAGTCCTAACCGTGGAGGGTTCTGGTAAATGATGGGGTGAGGAGGGGCTCTTTGGCTCCCACCAGTCCCCCTGTCTGGTCTA
+
BCABCFFFCFFFGGGGGGGGGGHHGGGGGGHHGGGGGGHHHHGHGGHHHHHHHHHHHGHHHHHHHHHHHHHGGGGGHHHHHHHHHHHHGHHHGGGGGHHHGHHGGGHHGHHHHHHHHHHHHHHHHGGGGGHHHHHHHHHGGHHHGGGGGGGHHHHHHGHHHHGGGGHHHHHHHHHHHHHHGGGGGGGGEFGGGGGGGGGGGGGGGGFFFFFFFFFFFFFFFFHFFFFFFFFFFFFFFFFFFFFFHFFFFFF
@M05620:37:000000000-D9766:1:1101:14087:14120 1:N:0:10
GAGGCTGCTTTGGAAGAAACTCATAGATTACTGCAACAGTTCCCCCTGGACCTGGAAAAGTTTCTTGCCTGGCTTACAGAAGCTGAAACAACTGCCAATGCTCCTACAGGATGCTACCCGTAAGGAAAGGCTCCTAGAAGACTCCAAGGGAGTAAAAGAGCTGATGAAACAATGGCAAGTAAGTCAGGCATTTCCGCTTTAGCACTCTTGTGGATCCAATTGAACAATTCTCAGCATTTGTACTTGTAACT
+
>3A?AAFAFFFDBGGCG4FGGG4GBGFHHHHHGHGFE2GFHHGHHGGGHHHHHHHHHHCGBFHHHHHHHHHHHGHFHGHHFHHEFFEHGHHHGEGHCGHHHHHHHGHHGHHHHHHHHHHGFEGHHFFGFGHHHGH3F3FGFGGGGHFHGG/AEHH2FH/FHHHHFHH1FGFEHHHHHHGHHGHHHHFCFGHGHHHGGGGGHHGHHHHHHGHHGGHHHHHHGFBGHHFGGGGGGGGGGGGFB0FFFGFCFGF
@M05620:37:000000000-D9766:1:1101:9348:14193 1:N:0:10
AGTCCCAGCTCTCCATCGCACAGGGGACCCAGTGCCTGGCCCCTCCATCCAGAAAACCTATGACCTCACCCGCTACCTGGCGCACCCCCTCCGCAGCTTGGCTGGGACCTATGTGCGTATCCAGCGTAGGAATCTGGGAGTTGGGGAGGAGTGCGGAGTTGGGGAAAGCCCGTCCTAACCGTGGAGGGTTCTGGTAAATGATGGGGTGAGGAGGGGCTCTTTGGCTCCCACCAGTCCCCCTGTCTGGTCTA
+
>>11>BBCCCFFGGG1BAE1E0G0F00AA00FBBBBFGHHHHGFFGFFFG1F10F0BEGG1BDGHDBFGHH/>>>EGD1BB>EEGGA>EEG/?ECEEG1<AGGCCGGH/F1FGGG2??A/FGFFHGA/>E1<?GFHGH0>EGDG-@.<@.<<C0-A-::CCG@@A..;/;.9AGFGG0;CAEGGAA?>FFFFFFB/;FFB9BFFAF9@AFFFBB@@@=EB/F/BFBFEFFFF-FFFFFEB@EFFFFFBFF/
@M05620:37:000000000-D9766:1:1101:9901:14198 1:N:0:10
AGTGCCAGCTCTCCATCGCACAGGGGACCCAGGGCCTGGCCCCTCCCTCCAGACAACCTATGACCTCACCCGCTACCTGGAGCACCCACTCCGCAGCTTGGCTGGGACCTATGTGAGTATCCAGCGTAGGAATCTGGGAGTTGGGGAGGAGTGAGGAGTTGGGGAAAGACAGTCCTAACCGTGGAGGGTTCTGGTAAATGATGGGGTGAGGAGGGGCTCTTTGGCTCCCACCAGTCCCCCTGTCTGGTCTA
+
>>>3>D5CBFFFGAGGGEGEGGHGFEEEFGFHFFEEGFHHHHGHGF1FGE2GG1BFGEHFHFFGH@F@GHH0E>/>GGGG1FGHGH11?FGFEGGGGHGGGHHGGGHHGHFHHHHGHHHHHHGHHGG?GGFDHHHHGH0FGHHGGGCCGDEHH0DG<EHHHHGG..:C/G/GHHHHFFGGGGGGDGGGGGGGGGGG0FGGFGGFFFDBAFFFDFBBB?FFFFFFFFFFFFFFFFFFFFFFBFFFFFFFFFF
@M05620:37:000000000-D9766:1:1101:11749:14223 1:N:0:10
AGTGCCAGCTCTCAATCGCACAGGGGACCCAGGGCCTGGCCCCTCCATCCAGAAAACCTATGACCTCACCCGCTACCTGGAGCACCAACTCCGCAGCTTGGCTGGGACCTATGTGAGTATCCAGCGTAGGAATCTGGGAGTTGGGGAGGAGTGAGGAGTTGGGGAAAGACAGTCCTAACCGTGGAGGGTTCTGGTAAATGATGGGGTGAGGAGGGGCTCTTTGGCTCCCACCAGTCCCCCTGTCTGGTCTA
+
AAAABFFFBFFFGFGGGGGCGEHHGGGGGGHHGGGGGGHHHHGHGGHHHHHHEHFHHGHGHHFHHHHHHHHGGGGGHGGHHHHGHHHHGHHHGGCGGHHHGHHGGGHHGHHHHHHHHHHHHHHHHGGGGGHHHHHHHHHGGHHHGGGGGGGHHHHHGGHHHHGGGGHHHHHHHHHHHHHGGEGGGGGGAFFGGGGGGGGGGGGGGGFFFFFFFFFFFCFFFFFFFFFFFFFFFFFFFFFFFFFFFFFFFFF
@M05620:37:000000000-D9766:1:1101:29057:14307 1:N:0:10
GAGGCTGCTTTGGAAGAAACTCATAGATTACTGAAACAGTTCCCCCTGGACCTGGAAAAGTTTCTTGCCTGGCTTACAGAAGCTGAAACACCTGCCACTGCTCCTACAAAATGCTACCCGGAAGGAAAGGCTCCTAGAAGACTCAAAGGGAGAAAAAGAGCTGATGAAACAATGGCAAGTAAGTCAGGCATTTCCGCTTTAGCACTCTTGTGGATCCAATTGAACAATTCTCAGCATTTGTACTTGTAACT
+
@?ABBBFAFFFFGCGGGG4FGGFHHFG6FGFGG5BFFGGHEADAE2AA2FFFFHEGBA23BDFDGHHBAG3AFGGEFABFHHGGHEBGGHGEFHHAG3FH3F@FEDGG33B3B@FFFBF//>>E>FHHBFF3GG3FFHHBF?FF1FGF?////@FFF/???111<FGBGHHAGHHBGH.<1=F<=GGHCGHHFFH<<.<CG:CGGFCG0CCCCCC0;0GHHHGFF0/0;0BCF;C0CFGG00BFB9;9CG0
@M05620:37:000000000-D9766:1:1101:12371:14311 1:N:0:10
AGTGCCAGCTCTCAATCGCACAGGGGACCCAGGGCCTGGCCCCTCCATCCAGAAAACCTATGACCTCACCCGCTACCTGGAGCACCAACTCCGCAGCTTGGCTGGGACCTATGTGAGTATCCAGCGTAGGAATCTGGGAGTTGGGGAGGAGTGAGGAGTTGGGGAAAGACAGTCCTAACCGTGGAGGGTTCTGGTAAATGATGGGGTGAGGAGGGGCTCTTTGGCTCCCACCAGTCCCCCTGTCTGGTCTA
+
>AAAAFFFBFFFGBBGGFEEFEHHFCGGGGHHGGGEGFHHHGFHGGGGHHGHHFHHGGHHHHHHHHHHHHHGGGGGHHHHHHHFGHCGGHHHGG@EGGHHGHHGGGHHGHHHHHHHH3GHFHHHHGEGGGHHHHHHHHHGFHHHGGGGGGGHHHHGHGHGFHGGGGHHHHGHFHHGHHGHGFEGGGGGEFFGGGFGGGGGGGGGGGFFFFFFFFFFFFFFFFFFFFFFFFFFFFFFFFFFFFFFFFFFFFF
@M05620:37:000000000-D9766:1:1101:10575:14314 1:N:0:10
AGTGCCAGCTCTCAATCGCACAGGGGACCCAGGGCCTGGCCCCTCCATCCAGAAAACCTATGACCTCACCCGCTACCTGGAGCACCAACTCCGCAGCTTGGCTGGGACCTATGTGAGTATCCAGCGTAGGAATCTGGGAGTTGGGGAGGAGTGAGGAGTTGGGGAAAGACAGTCCTAACCGTGGAGGGATCTGGTAAATGATGGGGTGAGGAGGGGCTCTTTGGCTCCCACCAGTCCCCCTGTCTGGTCTA
+
>A>ABFBFAFCFDDGGGCFGAECDCGGEEEHFGEEGDAGCAGGCFGBGDFGBA3AFGEGFHE5GAGEGHECFGG?>GGGAHHH111BGG3DGG?/>@3FHEH3///B0AC1B?FBGD?2FDD2GC//?B/1G<11FBB0<<?<1/-.CGGGHFHFEB.</<G--.EH.CCHHCCHFHFGF?9C-EGG?.=.FF0;CBBFB00009.AB?FFB..9---.;99////9.A.FDA./://.:-.B99///;B/
@M05620:37:000000000-D9766:1:1101:19575:14314 1:N:0:10
AGTGCCAGCTCTCAATCGCACAGGGGACCCAGGGCCTGGCCCCTCCATCCAGAAAACCTATGACCTCACCCGCTACCTGGAGCACCAACTCCGCAGCTTGGCTGGGACCTATGTGAGTATCCAGCGTAGGAATCTGGGAGTTGGGGAGGAGTGAGGAGTTGGGGAAAGACAGTCCTAACCGTGGAGGGTTCTGGTAAATGATGGGGTGAGGAGGGGCTCTTTGGCTCCCACCAGTCCCCCTGTCTGGTCTA
+
BCBCBFFFCFFFGGGGGGGGGGHHGGGGGGHHGGGGGGHHHHGHGGHHHHHHHHHHHGHHHHHHHHHHHHHGGGGGHHHHHHHHHHHHGHHHGGGGGHHHGHHGGGHHGHHHHHHHHHHHHHHHHGGGGGHHHHHHHHHGGHHHGGGGGGGHHHHHHGHHHHGGGGHHHHHHHHHHHHHHGGGGGGGGGFGGGGGGGGGGGGGGGGFFFFFFFFFFFFFFFFFFFFFFFFFFFFFFFFFFFFFFFFFFFFF
@M05620:37:000000000-D9766:1:1101:10934:14331 1:N:0:10
GAGGCTGCTTTGGAAGAAACTCATAGATTCCTGCACCAGTTCCCCCTGGACCTGGAAAAGTTTCTTGCCTGGCTTACAGAAGCTGAAACAACTGCCAATGCTCCTACAGGATGCTACCCGTAAGGAAAGGCTCCTAGAAGACTCCAAGGGAGTAAAAGAGCTGATGAAACAATGGCAAGTAAGTCAGGCATTTCCGCTTTAGCACTCTTGTGGATCCAATTGAACAATTCTCAGCATTTGTACTTGTAACT
+
AAAAAAFBFFFFGBFF4CEBFGAFGGFGH5FGHHF4BCGGHHHHHGGFH2FHHHHHCHHHHHHHHGGHHHHGHHGFHHGGGHHGGF@GGGGGHHHH3FGHFGHHHHHHHFFHHHHGHHHGEEGGHHHHGFGHHGHHHBFGHHHHHHFHFEHGE<@@FFFGHGHHHHHHDFHGGHGHHG.>GFHDGFHFGCGHHHGDG<EGHGHFBHGHHHGGFHFHHHGHHHFHHFH0FBFFFFFBFGGGGGGGGBFFFF0
@M05620:37:000000000-D9766:1:1101:17058:14339 1:N:0:10
GAGGCTGCTTTGGAAGAAACTCATAGATTACTGCAACAGTTCCCCCTGGACCTGGAAAAGTTTCTTGCCTGGCTTACAGAAGCTGAAACAACTGCCAATGCTCCTACAGGATGCTACCCGTAAGGAAAGGCTCCTAGAAGACTCCAAGGGAGTAAAAGAGCTGATGAAACAATGGCAAGTAAGTCAGGCATTTCCGCTTTAGCACTCTTGTGGATCCAATTGAACAATTCTCAGCATTTGTACTTGTAACT
+
A?AAAA?1BFFFFGGGGF1FGFFHFHHDFGHHHEGHBGHHFHHFHGCE/FFAFFAGBG0FGFFHHHFEGFEGHHAGHEGHHHHHHHGHHF>GFFHFGEHH1FBFGGGFG0GHHFDGHFGE?EEH1BFHHHHFGGHHHHHHFBBC1BGHGCCB<@>DGGECC1FDGFHFGHHCGD?0GHEF=FH<G<GHC.>GF1><..ECGDB00<GD0CC;EH00CFGHHFCFHFF:C09BFGGFGGFGGBCFGGFGGF0
@M05620:37:000000000-D9766:1:1101:9060:14394 1:N:0:10
GAGGCTGCTTTGGAAGAAACTCATAGATTACTTCAACAGTTCCCCCTGGACCTGGAAAAGTTTCTGGCCTGGCTTACAGACTCTGACCCAACTGCCAATGCTCCTACAGGATGCTACCCGTACGGAACGGCTCCTAGACGACTCCACGGGAGTAAAAGAGCTGATGCACCACTGGCAAGTAAGTCAGGCATTTCCGCTTTCGCACTCTTGTGGATCCAATTGAACAATTCTCAGCATTTGTACTTGTAACT
+
11A?AAFAFFFFCBAGG1GGGGEHFHBDHFHH3DBGGGHHHHGHHGGAFGHHHHHFGGFGBFHHH21FGFFGF0BAGHFD01BFGDG0BBFE0GFB1GF1FGHHHDGHHH0EBGHDGHHGGG/>EEG?EEEGEGHFDG1//BCGHH0?>@<CG011<FFGHHG1<<1<<FG.<CCG<0<GHFFFHGDCGAGBHGGGFGCG0:BGGGFGGGGG.BFFGGFFGGFGGGFGGGGF0FFFFFFFFFFFFFFFFFF
@M05620:37:000000000-D9766:1:1101:14620:14410 1:N:0:10
GAGGCTGCTTTGGAAGAAACTCATAGATTACTGCAACAGTTCCCCCTGGACCTGGAAAAGTTTCTTGCCTGGCTTACAGAAGCTGAAACAACTGCCAATGCTCCTACAGGATGCTACCCGTAAGGAAAGGCTCCTAGAAGACTCCAAGGGAGTAAAAGAGCTGATGAAACAATGGCAAGTAAGTCAGGCATTTCCGCTTTAGCACTCTTGTGGATCCAATTGAACAATTCTCAGCATTTGTACTTGTAACT
+
AAAAAAFAFFFFGGGGA11BEG1DAFFGF1GFHGF1B0BGBEGHHG?FEAFHHHHHHHFGHHHHGHHHHHHHHHHFHHHEHHHHH1FGHCCHHGGHBGHHHGEGFGHEGGHGFHGHHBGEEEEFHHGCEGHHHGH1G1FG1GHCC1GFFG/CEH12@FFHGHHFHHHDGHHHHHHHHGGHGGHGHHHHHHFHHEHGGGGGHHFFDGHHHGHHGHH0G:CGHHHFGG/:FFGGGGGGGFFGGBFGGBF00FF
@M05620:37:000000000-D9766:1:1101:6107:14415 1:N:0:10
AGTGCCAGCTCTCAATCGCACAGGGGACCCAGGGCCTGGCCCCTCCATCCAGAAAACCTATGACCTCACCCGCTACCTGGAGCACCAACTCCGCAGCTTGGCTGGGACCTATGTGAGTATCCAGCGTAGGAATCTGGGAGTTGGGGAGGAGTGAGGAGTTGGGGAAAGACAGTCCTAACCGTGGAGGGTTCTGGTAAATGATGGGGTGAGGAGGGGCTCTTTGGCTCCCACCAGTCCCCCTGTCTGGTCTA
+
AAAAAFDFAFFFGFDGG22FAE4FAEFGFGGGGFGEA2ACGHGHGGFEDGFFHFBHHEFHHGFGHHCCGHGGEGEEGBFGCHGH1FFHGHF@EEEGG3EFFGHGG?GHGHHHGGHHHDGDDFGBHGCF<?FG1FFFFHGFEFGFGCF<>DEHHHHFHGHEGGC-EFHGFHBFCHHFFFFHG9CBDGGG9A.BFF0FFGFFEBFFGGF?EFFFFBBB?-AFBFFFFBFEEEFFFFBFFFF.9AFFFFFFFFE
@M05620:37:000000000-D9766:1:1101:14741:14417 1:N:0:10
GAGGCTGCTTTGGAAAGAAACTCATAGATTACTGCAACAGTTCCCCCTGGACCTGGAAAAGTTTCTTGCCTGGCTTACAGAAGCTGAAACAACTGCCAATGCTCCTACAGGATGCTACCCGTAAGGAAAGGCTCCTAGAAGACTCCAAGGGAGTAAAAGAGCTGATGAAACAATGGCAAGTAAGTCAGGCATTTCCGCTTTAGCACTCTTGTGGATCCAATTGAACAATTCTCAGCATTTGTACTTGTAAC
+
BABBCCFCFFFFGGGGGFGGGGHHGHHHHHHHHHHCHGHHHHGHHHGGGGHHHHHHHHHHGFHHHHHHHHHHHHHHHHHHHGHGHHHHGHHHHHHHHHHHHHHHHHHHHHHGHHHHHHHHGFGGHHHHHHHHGHGHHHHGHHHHHHHGHGGHGGHHHHGGHHHHHHHHHBHHHHHHHHHGHHHHHHHHHHHHHHHHGGGGGHFHHHHHGHHHHGHHHHHHHHHHHHHHGGGGGGGGGGGGGGGGGGG0BFF
@M05620:37:000000000-D9766:1:1101:6645:14435 1:N:0:10
GAGTCTGCTTTGGCAGAAACTCATAGATTACTGCAACAGTTCCCCCTGGACCTGGAAAAGTTTCTTGCCTGGCTTACAGACGCTGACCCAACTGCCAATGCTCCTACAGGATGCTACCCGTAAGGAAAGGCTCCTAGAAGACTCCAAGGGAGTCAAAGAGCTGATGAACCACTGGCAAGTAAGTCAGGCATTTCCGCTTTAGCACTCTTGTGGATCCAATTGAACACTTCTCAGCATTTGTACTTGTAACT
+
>1>1>BFFFFFFGBGGAGG1BBBGHF1DGBFH3BA1FGGGHHHHHGEGHFHHHHGBF10FBGHHH1DGGHHABBBAFGBGBA>EGGCBBEHBBFGGFHFFGHHHHGHHHHEGHHH2GHHGGG?HHHH0FFHHHGHGHH1BGHHHHF1BFGEGG0@21@@FHHHDHHD11?<FGHHHHBFHHHHHHHHHGAGHHHHGGGGGGHHFHHHHHHHHGEHHHHHHHGGGGG/FFGGGGGGGGGGGGGGGGGGGBFC
@M05620:37:000000000-D9766:1:1101:9886:14471 1:N:0:10
AGTGCCAGCTCTCAATCGCACAGGGGACCCAGGGCCTGGCCCCTCCATCCAGAAAACCTATGACCTCACCCGCTACCTGGAGCACCAACTCCGCAGCTTGGCTGGGACCTATGTGAGTATCCAGCGTAGGAATCTGGGAGTTGGGGAGGAGTGAGGAGTTGGGGAAAGACAGTCCTAACCGTGGAGGGTTCTGGTAAATGATGGGGTGAGGAGGGGCTCTTTGGCTCCCACCAGTCCCCCTGTCTGGTCTA
+
AAA3>FFFBFFFGFGGGGGCGGHHGGDGGGHHFEEGGGHHHHGHGGFHHHHHHBFHHGHHHHHHHHHHHHHGGEEEHHHH2GHHHH11?GHHGGGGGHHHGHHGGGHHGHHHHHHHHHHHHHHHHGGDGGHFHHHHGH<FGHHHGGGGGGGHHFHHFGHHHHGGGDHHHHFHHHHHHFHHGGGGGGGGGFGGGGGGGFGGFGGGGGFFFFFFFFFFFFFFFFFFFFFFFFFFFFFFFFFFFFFFFFFFFFF
@M05620:37:000000000-D9766:1:1101:5951:14486 1:N:0:10
GAGGCTGCTTTGGAAGCAACTCATAGATTCCTGCACCAGTTCCCCCTGGCCCTGGACAAGTTTCTTGCCTTGCTTACCGAAGCTGAAACAACTGCCCATGCTCCTACAGGATGCTACCCGTAAGGAAAGACTCCTAGAAGACTCCAAGGGAGCAAAAGACCTGATGAAACAACGGCAAATAAGTCAGGCATTTCCGCTTTAGCCCTCTTGTGGAACCAATTGAACAATTTGCAGCCTTTGCACTTGTAACT
+
>>>>>>>ACFDFG1111FFBBBADDAFDFBGDBBABBEEBGFABFEAFFAGEHAFG01ACFGHGFDAAB11BADA21ABB>E>BB11BB0BBB0BB/1BF1BFGBBFHB0B@FB121B0>//?BF<00<0B<<FDG1B<BB0B1B1<<///?//@@00?<0??01?<<1?<..><><-.0000=000<<.<<=<=.;..:;0C/C/.:0:;9;B0;CF9FG09000/;0000;0/.;;000;009;://;/
@M05620:37:000000000-D9766:1:1101:5928:14492 1:N:0:10
GAGGCTGCTTTGGAAGAAACTCATAGATTACTGCAACAGTTCCCCCTGGACCTGGAAAAGTTTCTTGCCTGGCTTACAGAAGCTGAAACAACTGCCAATGCTCCTACAGGATGCTACCCGTAAGGAAAGGCTCCTAGAAGACTCCAAGGGAGTAAAAGAGCTGATGAAACAATGGCAAGTAAGTCAGGCATTTCCGCTTTAGCACTCTTGTGGATCCAATTGAACAATTCTCAGCATTTGTACTTGTAACT
+
BACBBCFCFFFFGGGGGGGGGGHHHHHHHHHHHHHGGHHHHHHHHGGGHHHHHHHHHHHHGGHHHHHHHHHHHHHHHHHHFHHHHHFHGHHHHHHHHHHHHHHHHHHHHHHHHHHHHHHGGGGHHHHHHGHHHGHHHGFHHHHHHHFHGGHGGFFHHHGHHHHHHHHGHHH/GHFHHHGHHHHHHHHHHHHHHGHGGGGGHHHHHHHHHHHHGHHHHHHHHHHHHHGHGGGGGGGGGGGGGGGGGGGGGGG
@M05620:37:000000000-D9766:1:1101:24132:14495 1:N:0:10
GAGGCTGCTTTGGAAGAAACTCATAGATTACTGCAACAGTTCCCCCTGGACCTGGAAAAGTTTCTTGCCTGGCTTACAGAAGCTGAAACAACTGCCAATGATCCTACAGTATGATACCCGGAAGGAAAGGCTCCTAGAAGACTCCAAGGGAGTAAAAAATCTGATGAAACAATGGCAAGTAAGTCAGGCATTTCCGCATTAGCCCTTTTGTGGATCCAATTGAACAATTCTAAGCATTTGTACTTGTAACG
+
A3AA>>F>BBB@F4BBFGBFGGHHHFHDGGBDF54BBGBDFDD3BBAB2BBBFGAF3323BDFADGGBBB3BBBG33BBFGH3FG33GBB1BFGHEHHHHBBBBBBFBBBBB44B@@F@?/>>???GGB0?30?F?B?DFC2B2B?B??//??<22@2<01?<<?<11?<F/?1F0>F.>>1>1><><0.0<00=<<-<<D0C/;:/:0:::;:0<;::<;0;09;B0;0=000;9;C;;;;;;09;;00.
@M05620:37:000000000-D9766:1:1101:18013:14506 1:N:0:10
AGTGCCAGCTCTCAATCGCACAGGGGACCCAGGGCCTGGCCCCTCCATCCAGAAAACCTATGACCTCACCCGCTACCTGGAGCACCAACTCCGCAGCTTGGCTGGGACCTATGTGAGTATCCAGCGTAGGAATCTGGGAGTTGGGGAGGAGTGAGGAGTTGGGGAAAGACAGTCCTAACCGTGGAGGGTTCTGGTAAATGATGGGGTGAGGAGGGGCTCTTTGGCTCCCACCAGTCCCCCTGTCTGGTCTA
+
CCBCCFFFDFFFGGGGGGGGGGHHGGGGGGHHGGGGGGHHHHGHGGHHHHHHGHHHHGHHHHHHHHHHHHHGGGGGHHHHHHHHHHHHGHHHGGGFGHHHGHHGGGHHGHHHHHHHHHHHHHHHHGGGGGHHHHHHHHHGGHHHGGGGGGGHHHHHHGHHHHGGGGHHHHHHHHHHHHHHGGGGGGGGFGGGGGGGGGGGGGGGGGFFFFFFFFFFFFFFFFFFFFFFFFFFFFFFFFFFFFFFHFFFFFF
@M05620:37:000000000-D9766:1:1101:14580:14527 1:N:0:10
AGTGCCAGCTCTCAATCGCACAGGGGACCCAGGGCCTGGCCCCTCCATCCAGAAAACCTATGACCTCACCCGCTACCTGGAGCACCAACTCCGCAGCTTGGCTGGGACCTATGTGAGTATCCAGCGTAGGAATCTGGGAGTTGGGGAGGAGTGAGGAGTTGGGGAAAGACAGTCCTAACCGTGGAGGGTTCTGGTAAATGATGGGGTGAGGAGGGGCTCTTTGGCTCCCACCAGTCCCCCTGTCTGGTCTA
+
AAABBFFFBFFFGGGGGGGCGGHGGGGGGGHHAFFGGGGHHHGHGGHHHHHHHHHHHGHHHHHHHHHHHHHGGFFGHHHHGGHHHH1GGHHHGGGGGHHHGHHGGGHHGHHHHHHHHHHHHHHHHGGFGFHHHHHHHHGGGHHHGGGGGGGHHGHHFFHHHFGGGGHGFHGHHHHHHBHHGGGGGGGGGGGGGGGGGGGGGGGGGGFFFFFFFFFFFFFFFFFFFFFFFBFFFFFFFFFFFFFFFFFFFFB
@M05620:37:000000000-D9766:1:1101:7734:14528 1:N:0:10
GAGCCTGCTTTGGCAGAAACTCATAGATTACTTCAACAGTTCCCCCTGGACCTGGAAAAGTTTCTTGCCTGGCTTACAGACGCTGACCCAACTGCCAATGCTCCTACAGGATGCTACCCGTAAGGAAAGGCTCCTAGAAGACTCCAAGGGAGTAAAAGAGCTGATGAAACACTGGCAAGTAAGTCAGGCATTTCCGCTTTAGCACTCTTGTGGATCCAATTGAACAATTCTCAGCATTTGTACTTGTAACT
+
>1A1>1>CFFFF1AGEAFGBBBDGH31DF1FG3D31DDGFGHHHHGAFHEHHHEGBBBFFADGGD1ABGHH/B0BBFGFG0>>EE/F0BFG/BBBBCGFGHHHHHHHHHGGHHHHHHHHEG?/FGGHCGGGGHGGHFHBFGHHHHH1DFGEGG0@F>GGGHHHGHHD11F00FGHHBCFHHHGHHFGHHHHHHHHGGGAEFHHFGHHHHFHHGHHHHHHHHGGGGG/FGGGGGGGGGGGGBFGGGFGGEGF
@M05620:37:000000000-D9766:1:1101:13546:14554 1:N:0:10
GAGGCTGCTTTGGAAGAAACTCATAGATTACTGCAACAGTTCCCCCTGGACCTGGAAAAGTTTCTTGCCTGGCTTACAGAAGCTGAAACAACTGCCAATGCTCCTACAGGATGCTACCCGTAAGGAAAGGCTCCTAGAAGACTCCAAGGGAGTAAAAGAGCTGATGAAACAATGGCAAGTAAGTCAGGCATTTCCGCTTTAGCACTCTTGTGGATCCAATTGAACAATTCTCAGCATTTGTACTTGTAACT
+
AABBBAFBFFFFGGGGGGGGGGHHHHHHFHHHHHHHFHHHHHHHHGGGHFHHHHHHHGHHHHHHHHHHHHHHHHHHHHHHHHHHHHHHHHHHHHHHHHHHHHHHHHHHHHHHHHHHHHHGGGGHHHHHHHHFHGHHHHHHHHHFHFHHGCHGGHHHHHGHHHHHHGHBGHHEHHHHHHGHGHHHHGHHHHHHGHHFGGGGHHHGHHHHHHGGGHGHHHHHHHHHGHHHGGGGGGGGGGGGFGGGGFGGGGF
@M05620:37:000000000-D9766:1:1101:21252:14560 1:N:0:10
GAGGCTGCTTTGGAAGAAACTCATAGATTACTGCAACAGTTCCCCCTGGACCTGGAAAAGTTTCTTGCCTGGCTTACAGAAGCTGAAACAACTGCCAATGCCTACACCAGATTATCCGCAAGGAAACACGCTCATAACAGCCTAACGGAGCAAAACAGCGCAGCTGACAAACGTACGAATGCGACCGATCTTTCCGCTATAACACTCTTGGAGCTAACTTAACAATCCTCACCACTTGTATACTTAACTGT
+
CBBBCCFCFFFFGGGGGGFGGGHHHHHHHHHHHHHHGHHHHHHHHGGGHHHHHHHHHHHHHHHHHHHHHHHHHHHHHHHHHHHHHHHHHH?GHHHHHHHHG@@@2B231?134B44B11////03B3B0<>//?3F3?B20?FFH2/>/?</2@F0FG0/</<-01>>F<0.....-.../0<.-----;;0;9CDDF-.00;0;B/9CF00:B.F///9//;;////;;/.././;/;/////;//;//;
@M05620:37:000000000-D9766:1:1101:9476:14588 1:N:0:10
AGTGCCAGCTCTCAATCGCACAGGGGACCCAGGGCCTGGCCCCTCCATCCAGAAAACCTATGACCTCACCCGCTACCTGGAGCACCCACTCCGCAGCTTGGCTGGGACCTATGTGAGTATCCAGCGTAGGAATCTGGGAGTTGGGGAGGAGTGAGGAGTTGGGGAAAGACAGTCCTAACCGTGGAGGGTTCTGGTAAATGATGGGGTGAGGAGGGGCTCTTTGGCTCCCACCAGTCCCCCTGTCTGGTCTA
+
ABAAAFFFCFFFGEGGGGGGGGHHGGGGGGHHFGG2AFHHFHGGFGHHHHHHHEHFGEFHFHFHH5FGHHHE>>>EGH3FFGHHHH??EHHCEFCEEGFFEHHGGGHHGHHHHHH3GFHHHHHHHGG/BD2>FHGHHH0FDGHGGG.>CCEHFDHH0<CGGHGGCAGHHH/;GHHHHGHGGGGG?EFGGFGGGGFFGGGGGGGGGFADFFFFFDACFFFFFFFFFFFEFFFFFFFFFFFFFFFFFFFFFF9
@M05620:37:000000000-D9766:1:1101:5902:14624 1:N:0:10
GAGGCTGCTTTGGAAGCAACTCATAGATTCCTGCACCAGTTCCCCCTGGACCTGGAAAAGTTTCTTGCCTGGCTTACAGAAGCTGAAACAACTGCCAATGCTCCTACAGGATGCTACCCGTAAGGAAAGGCTCCTAGAAGACTCCAAGGGAGTAAAAGAGCTGATGAAACAATGGCAAGTAAGTCAGGCATTTCCGCTTTAGCCCTCTTGTGGATCCAATTGAACAATTCTCAGCATTTGTACTTGTAACT
+
AAAAAAFBFFFFGFDF4BFBFGGHHGHGG5FFGGH4FGGHHHHHHGGG22BFGFHHGHHHHHHHHHHHHFHGHHHHHHFGHHGHHHGGHHHHHHHHEHHHFFFHHGHCB31BBFGBFGFE/>AGBFGBBBFBGFGFFGHFGB3GGGHHF/?B/@@F2>?2@GFF<1??<FBG?FBHFF.<1>G1>>FGH.<><1F<<.C.00=/<<CGHG0CDB0=GHHFFFFFGFFC09;;00;0;FFGFCCFC9FFC;9
@M05620:37:000000000-D9766:1:1101:2443:14633 1:N:0:10
AGTGCCAGCTCTCAATCGCACAGGGGACCCAGGGCCTGGCCCCTCCATCCAGAAAACCTATGACCTCACCCGCTACCTGGAGCACCAACTCCGCAGCTTGGCTGGGACCTATGTGAGTATCCAGCGTAGGAATCTGGGAGTTGGGGAGGAGTGAGGAGTTGGGGAAAGACAGTCCTAACCGTGGAGGGTTCTGGTAAATGATGGGGTGAGGAGGGGCTCTTTGGCTCCCACCAGTCCCCCTGTCTGGTCTA
+
AA>AAFFFCFFFGDGFFFFCGGHGGG?EE?GGFEGFGGHHHHGHGGHGHFFHHHHCGGHHHHHHHBGHHHHGF>EGHHGH2FGHFHC1EGH3?FCG@HFGEHHGGGHHGHHHHHHHHHHHHHHHHGGGFGGHHHHHHH=FGHHHGGEGG.CGH0<G<EHHHHGGGFHHCHHHHHHHHHHHGGGGFEGGEFGGGGGGGGHGGGHGGGFFFFFFFFFFFFFFFFFFFFFFFFFFFFFFFFFFFFFFFFFFFFF
@M05620:37:000000000-D9766:1:1101:11002:14644 1:N:0:10
GAGGCTGCTTTGGAAGAAACTCATAGATTACTGCAACAGTTCCCCCTGGACCTGGAAAAGTTTCTTGCCTGGCTTACAGAAGCTGAAACAACTGCCAATGCTCCTACAGGATGCTACCCGTAAGGAAAGGCTCCTAGAAGACTCCAAGGGAGTAAAAGAGCTGATGAAACAATGGCAAGTAAGTCAGGCATTTCCGCTTTAGCACTCTTGTGGATCCAATTGAACAATTCTCAGCATTTGTACTTGTAACT
+
AAABB@4A@FFFFGGB4GGFGFHFHHH66BGHHGFGCGGG5GHDHGAFC2FGFBGGHFAFGHHHHHGHHHFHHHGFHFHHHHHGGFHHHGHHHBHHHFHHHGHHHHHHHHHHHGHHHGHGEEGHGHHHHHFHHGHHHHHHHGHHFHHHGGHGDHGHHHGGHHHHHGHFHHH/GHHFHHFGHHHGFGHHHGGHHHHADDGGHHHHHHHHGHCCFHHFHFFHHHHHHHHGGFGGGGGGGGFFFGGGGGGGFFF
@M05620:37:000000000-D9766:1:1101:8474:14652 1:N:0:10
GAGGCTGCTTTGGAAGAAACTCATAGATTACTGCAACAGTTCCCCCTGGACCTGGAAAAGTTTCTTGCCTGGCTTACAGAAGCTGAAACAACTGCCAATGCTCCTACAGGATGCTACCCGTAAGGAAAGGCTCCTAGAAGACTCCAAGGGAGTAAAAGAGCTGATGAAACAATGGCAAGTAAGTCAGGCATTTCCGCTTTAGCACTCTTGTGGATCCAATTGAACAATTCTCAGCATTTGTACTTGTAACT
+
AAAAA1>A@D3B1FGCGGFGDGGHGFHDE1FHHHDDCGGFBGHFHGEFGBGHHBGAGEFGHHGH2HDHHGGHGGGAFFFHHHHHEGHHHFGHH0FFHFHHHHHGHGHHECGHHHHHGFHGAEEHFGFFFHHGFFHGGHGHGFHHHHHHGFHGGFHHHGGFHHHHHGHHHHH/FDGGHHGFGHHHGFHHHFFHHHGCGGGGGFGHHHHHHHHHGHGHGFCHHHGGHF/;CFFGGGGBFFBBFGGFGGGGB9C
@M05620:37:000000000-D9766:1:1101:13375:14661 1:N:0:10
GAGGCTGCTTTGGAAGAAACTCATAGATTACTGCAACAGTTCCCCCTGGACCTGGAAAAGTTTCTTGCCTGGCTTACAGAAGCTGAAACAACTGCCACTGCTCCTACAGGATGCTACCCGTAAGGAAAGGCTCCTCGAAGACTCAAAGGGAGTAAAAGAGCTGATGAAACAATGGCAAGTAAGTCAGGTATTTCCGCTTTAGCACTCTTGTGGATCCAATTGAACAATTCTCAGCATTTGTACTTGTAACT
+
BBBBBBFBFFFFGGGGGGGGGGHHHHHHHHHHHHHHHHHHHHHHHGGGHHHHHHHHHHHHGHHHHHHHHHHHHHHHHHHHHHHHHHHHHHHHH?F?F3BGGHBFBBF3B3BG32BFGGHG>>?EC3FFA0FFG/?2<?GGC2BB2BGBGDFAGHH2F2F2GB11FGFGHHBEFH1GHFGGG1FGHGH01>F1GHFAD.CEFD=BDGHFFBGHGHBHFHHHFH0CF0CFGB;BFBB0;FF;00;BB00;;F;
@M05620:37:000000000-D9766:1:1101:14025:14681 1:N:0:10
GAGGCTGCTTTGGAAGAAACTCATAGATTACTGCAACAGTTCCCCCTGGACCTGGAAAAGTTTCTTGCCTGGCTTACAGAAGCTGAAACAACTGCCAATGCTCCTACAGGATGCTACCCGTAAGGAAAGGCTCCTAGAAGACTCCAAGGGAGTAAAAGAGCTGATGAAACAATGGCAAGTAAGTCAGGCATTTCCGCTTTAGCACTCTTGTGGATCCAATTGAACAATTCTCAGCATTTGTACTTGTAACT
+
BAB@BAFBFFFFCGGGGGGGGGGHGHCHHHHHHHGHFHHHHFHHHGGGHHHHHHHFHHHHGHHHHHHHHHHGHGH3FGHEFHGHGFHGHFHHHEHHGBHHHHHHHHHHHHHHHHHHHHHGFGEHHEHHHFHHHGHBGGHHHHHHHHHHGGHGGHHHHHGHHHGFHHHBGHHFGGHHHHGHHHHHHHHHHGGHHHHGGGDGHHHHHHGHHHHHGHGHHHHHHHGHHHHHGGGGGGGGGGGGFFGGGGGGGGF
@M05620:37:000000000-D9766:1:1101:26773:14683 1:N:0:10
GAGGCTGCTTTGGAAGAACCTCATAGATTACTGCAACAGTTCCCCCTTGACCTGGAAAAGTTTCTTGCCTGGCTTACAGAAGCTGAAACACCTGCCAATGCCTATACCGGATGATACGCAAGAGAAAAGGCTCATAGCAGCCTAACGGGGCAAAACAGCGCAGCAAAAAAACTTACAAGTGCGACCGAACTTTCCGCTTTAACACTCTTGTAGCTAACCTAACAAACCTCTCAGCATTTATACTTAACCCT
+
A?1AAAF11BBFGGGGFG1AGGGHHHH33DBAD1B1BGFGDHHCHGG0BG1FFFCGGFEAFHFHGHH1FA1BBGFFGFGHHHGHHHGHHH0EFGHFHHH1B11B1B@B/>EEGF2EBFE///000B100?/1<B11F1BD0F01B0/>/<<//??0?00@C->-00>0>AC.0<0<0C0000;.--;--;;C0BFB.A..;000C0CB9B/////;B/-;//;//-:-;//;:/;/;///;;;;F//:9;F
@M05620:37:000000000-D9766:1:1101:26782:14701 1:N:0:10
GAGGCTGATTTGGCAGAACCTCATATACTACTGGAAAAGTTCCCCCTTGACCGGGAAAACTTTCTTGCCTGGCTTCCAGAAGCTGCCACACCTGCAAATGCTACTACCGGATGCTACACGTCAGGAAAGGCTCCTAGCAGCCTCACCGGGCGTCCCAGGGCTGCTGCCCCACTTTCCAGTACGTCCGGACTTTCGGCTTTAGCATTCTTGTGGCTGCACTTGAACACGTCTCAGCATATGTACTTGTACCT
+
>1>1>AF1BBD1EFGFEBGCFEGFB3333ADEF10B1BBA2DFEGGEB0BFG/A/AA/A011BDAFAGHHB/FFF0BG1B>BBEG1B@BAEB0BB0BB1BF221BBBBEC>E>GH2B1B/B??/<<<0BGCHGFH1>C11@GGF1?0?/>/@<<-CD1.<C.A.CG0..<:CG:;C00:;0;CCC.:-.=;C9F=;:CA/0;C009;FGFFBF-F-;///:B//;/--;-:B9F//9/;/:/;;B9;//;B
@M05620:37:000000000-D9766:1:1101:6931:14730 1:N:0:10
GAGGCTGCTTTGGAAGAAACTCATAGATTACTGCAACAGTTCCCCCTGGACCTGGAAAAGTTTCTTGCCTGGCTTACAGAAGCTGAAACAACTGCCAATGCTCCTACAGGATGCTACCCGTAAGGAAAGGCTCCTAGAAGACTCCAAGGGAGTAAAAGAGCTGATGAAACACTGGCAAGTAAGTCAGGCATTTCCGCTTTAGCACTCTTGTGGATCCAATTGAACAATTCTCAGCATTTGTACTTGTAACT
+
BABBBBFBFFFFGGGGGCGGGGFGCHFGFHHHHHHHFFHHHHGHHGGGHHHHHHHFHHHGGHHHHHHHHHHHHGHHHHHHHGHEHHHGGHHHGHHHHGHHHHHHHHHHHHHHHHHGHHHGGEEHHHHHHGEHHGHHHHFHHHGGHHFHGDHGGBGHHHGHHHHGFGF1FGG0FGHHHHGGFHHHHHHHHHHHHHHGGGGGHHHGHHGHHHHGGGGHHGHHHHHHHH/GGFGGGGGGGGGGGGGGGGGGFGF
@M05620:37:000000000-D9766:1:1101:14833:14738 1:N:0:10
AGTGCCAGCTCTCAATCGCACAGGGGACCCAGGGCCTGGCCCCTCCATCCAGAAAACCTATGACCTCACCCGCTACCTGGAGCACCAACTCCGCAGCTTGGCTGGGACCTATGTGAGTATCCAGCGTAGGAATCTGGGAGTTGGGGAGGAGTGAGGAGTTGGGGAAAGACAGTCCTAACCGTGGAGGGTTCTGGTAAATGATGGGGTGAGGAGGGGCTCTTTGGCTCCCACCAGTCCCCCTGTCTGGTCTA
+
AA11AFF1AFFFGGGGGFGGGGGAAEFEEGHHEEEG/F/FGHGHGGH1FHHHGHHHHGHHHHEHHHHFHFFGGE@GHFFHHAGEGHHHGHFHEGCEGGDCEHEGEGAGEFG<<FHHH1BDFHFHHGGCGCHF<GHFHFGFGFDCC-<@CGCFHHBGBC<G=C?:EFEHGFHBGFHHGFHH@AE@AAF@..ABBFGFFFFFBFFEGBF?FFFFFF@=@?E9BFEFFFF-AFFAEFFFEFEB?FFFFFFFFFB
@M05620:37:000000000-D9766:1:1101:22425:14752 1:N:0:10
GAGGCTGCTTTGGAAGAACCTCATAAATTAGTGAAACAAGATCGGATGAACATGGATAATTACTTTGGTTAGCTGAAGGAAGCTGGAATACCTGCTACTGCTTCTACAAAAAAATACCCGTAAGGAAAGGCTCCTAGAAGACTCCAAGGGAGTAAAAGAGCTGATGAAACAATGGCAAGTAAGTCAGGCATTTCCGCTTTAGCACTCTTGTGGATCCAATTGAACAAATCTCAGCATTTGTACTTGTAACT
+
AABBAAFBFFFDGBBBGG4AG4FAD5566B4DFFDB3F2B2352A2223DBA5BA355B5D55ADB331B51BB33A3B1B1BBB21B3BBFG3F3B3BFBB3B3B@B33B1//0B?BFE/EEFHHHH0B?FAFHHHFFHHHFH1FGHEGHGGHHHG1?BBFFGFHGHFHHGGGBCGH.FFFHFHHHH/GHHHG<<CAEEHGFE0CGHFF0CC:00;GFGGGGGFGF.9CBBGFFGGGFFBFEBC;FBFG0
@M05620:37:000000000-D9766:1:1101:16630:14780 1:N:0:10
GAGGCTGCTTTGGAAGAAACTCATAGATTACTGCAACAGTTCCCCCTGGACCTGGAAAAGTTTCTTGCCTGGCTTACAGAAGCTGAAACAACTGCCAATGCTCCTACAGGATGCTACCCGTAAGGAAAGGCTCCTAGAAGACTCCAAGGGAGTAAAAGAGCTGATGAAACAATGGCAAGTAAGTCAGGCATTTCCGCTTTAGCACTCTTGTGGATCCAATTGAACAATTCTCAGCATTTGTACTTGTAACT
+
A3ABBBFBFFFFGGGGGGGGGGGHHHHHHCFGHHFEGHGGGHHHHGGGHGHHHHGHHFCGGHHHHHHHHHHHHHHFHHHHHHHHHFHHHHHHHHHHFHHHFHHHHHHHHHHHHHHHHHHGFGGHGHHGFFHHHGHDGEHHHHHHHBGFGGEGGHFDHHGHHHHBGHHGHHGHHHHHHHGHHHHHHHHHHGHGHGHGGGGGHHHHHFFHHFHHGHHHHHHGHHHHHHGHGGGGGGGGGGGGFFGGFFGGGGF
@M05620:37:000000000-D9766:1:1101:14057:14784 1:N:0:10
GAGGCTGCTTTGGAAGAAACTCATAGATTACTGCAACAGTTCCCCCTGGACCTGGAAAAGTTTCTTGCCTGGCTTACAGAAGCTGAAACAACTGCCAATGCTCCTACAGGATGCTACCCGTAAGGAAAGGCTCCTAGAAGACTCCAAGGGAGTAAAAGAGCTGATGAAACAATGGCAAGTAAGTCAGGCATTTCCGCTTTAGCACTCTTGTGGATCCAATTGAACAATTCTCAGCATTTGTACTTGTAACT
+
AABABBFBFFFFGGGFEGGGGGBGHGHGHBGHHGGDGGGGHHHHHGGGH2GHHHHHHHHHHHHHHHHHHHHHHHHHHHHGHHHHHFGGHGGHHHHG3GGHGHHHGHHHHHHHHHHHHHHGEFGHHHHHHHHHHGHFHFHHGHHHHFHHGGHGGHHHHHGHHHHHHHHHFGHGHHHHHHGHHHHHHGHHGHHHHHHGGGGGHHHFDHHHHHHHGHHFGGHHHHHFHGHCFFGGGGGGGGGGGGGGGGGGGGB
@M05620:37:000000000-D9766:1:1101:3751:14808 1:N:0:10
GAGTCTGCTTTGGAAGAAACTCATAGATTACTCCAACAGTTCCCCCTGGACCTGGAAAAGTTTCTTGCCTGGCTTACAGACGCTGACCCAACTGCCAATGCTCCTACAGGATGCTACCCGTACGGAACGGCTCCTAGACGACTCCACGGGAGTCAACGAGCTGATGACCCACTGGCACGTAAGTCAGGCATTTCCGCTTTAGCACTCTTGTGGATCCAATTGAACACTTCTCAGCATTTGTACTTGTAACT
+
>1>1>1FFFFFFGAFG1EGCG1FGFD1DFBGH1BGBGFGHHHHHHGGGHFFHHHH0BG0FBDFHH1DFGHH/BBBFGGBGBEEECEGFFGHE0GFGBGFGGHF1FFFHHH0BFGD2BBF?E//<E<F/?ECCAFFGDD@C/CGGFBCACC//<011<<FECCF0DD00/<..C0<</0;G/CH0G0;::.;GFF09EA9?BFFG00/9C000.;0FB0BFGGGG09-;/9FB/BFFB9BF/9F/BFFFEF/
@M05620:37:000000000-D9766:1:1101:23687:14813 1:N:0:10
GAGGCTGCTTTGGAAGCAACTCATAAATTAGTGACACAGGACCGGCTGAACATGGAACCGTATCTTGGCTGGCTGACAGCAGCTGGTACACCTTCCTCTGCTATTACAGAAGGCTACCCGTAAGGATAGGCGCCTCGCAGTCTCTCAGGGCGCAGCAGAGCTGCTGACACATTGGCAAGGACGTTCGGCATTCGCGCTCTAGCAGTCTCGCGTATCCAATTGTACGCTTCTCAGCATTTGTACTTGTAACC
+
BBBBBBFBFFFFGGGG4BBFG4GDD5D66B4DDFAFGH2B22B222AA13BD5B2B3AAEB111DD533B1>1??B2FF1F1GHB23BBB4B33B33B43@B444B4B34330?B3000/?//0333BGBF/BGGF<</C/<111<11?F?C--->0F<==<</CGBGHH/0000/0:E...-;./.:A-;F009-;B.E9F0000909/.---;;;;:FF/9BB.9.;.B//;;B/;;//;///:B//:/
@M05620:37:000000000-D9766:1:1101:8345:14861 1:N:0:10
GAGGCTGCTTTGGAAGAAACTCATAGATTACTGCAACAGTTCCCCCTGGACCTGGAAAAGTTTCTTGCCTGGCTTACAGAAGCTGAAACAACTGCCAATGCTCCTACAGGATGCTACCCGTAAGGAAAGGCTCCTAGAAGACTCCAAGGGAGTAAAAGAGCTGATGAAACAATGGCAAGTAAGTCAGGCATTTCCGCTTTAGCACTCTTGTGGATCCAATTGAACAATTCTCAGCATTTGTACTTGTAACT
+
AAA3AAFBFFFFGBGGGGGGGGGHGHFHHGHHFGHFHHHHHHHHHGGGHHHHHHHFGHGHBHHHHGGHHHHEHGHHHHHHGHHHHHDEGHHGGHHHFHHHHHHHHHHHHHHHHHHHHHHGFGGHHHHHHHHHHGHHHHFFHHHHHHHHGGHGGFFGHHGHHHHHHHHFHHH/GHHHHHGHHHHHHHHHHHHHHHHGGGGGHHHGHHHHHHHHGHHHHGHHHHHHHHHHGGGGGGGGGGGGGGGGGGGGGGF
@M05620:37:000000000-D9766:1:1101:19927:14883 1:N:0:10
AGTGCCAGCTCTCAATCGCACAGGGGACCCAGGGCCTGGCCCCTCCATCCAGAAAACCTATGACCTCACCCGCTACCTGGAGCACCAACTCCGCAGCTTGGCTGGGACCTATGTGAGTATCCAGCGTAGGAATCTGGGAGTTGGGGAGGAGTGAGGAGTTGGGGAAAGACAGTCCTAACCGTGGAGGGTTCTGGTAAATGATGGGGTGAGGAGGGGCTCTTTGGCTCCCACCAGTCCCCCTGTCTGGTCTA
+
AAAABFFFBFFFGGGGGGGGGGFGFGGGGGHHFFEGGGHHHHGHGGHHHHHHGHEHHEHHHGHHHHGFHHHGGFGGHHHHHHHHHHFCEGHGEFEGGHHHDHHG?FHFECGHHHFHFHHHHHHHHGEGGGHHFGHFHHFFFHGGGCEGGGGHHGFFHGHHHFGGGGHHHHHGHHGHGFHFGAEGGGGGFEGGGGGGGGGGGGGGGGFFFFFFFFFFFFFFFFFEFFFFFE?DFFFFFFFDDFFFFFBFFFB
@M05620:37:000000000-D9766:1:1101:22011:14930 1:N:0:10
GAGGCTGCTTTGGAAGAAACTCATAGATTACTGCACCAGTTCCCCCTGGACCTGGAAAAGTTTCTTGCCTGGCTTACAGAAGCTGCAACAACTGCCAATGCTCCTACAGGATGCTACCCGTCAGGAAAGGCTCCTCGCAGACTCCCAGGGAGTAACAGAGCTGATGACACACTGGCAAGTACGTCAGGCATTTCCGCTTTAGCACTCTTGTGGATCCAATTGAACACTTCTCAGCATTTGTACTTGTAACT
+
>>>AAAF>CFF1GGGFFBBGFF1D3BGGHFFGHH11B0BBFGHHHGCF/AFGHEFHH1ABBFHG2FAGFHGHHG01BGHDGHHFB1BGGE/BGEHH1BFGHH1BBBF1GHHHHHHHHHHCG/?EHFBGHGHHHGH0E/BE/FGHB/@FFG/CEH12?FHHHHHFHHH1FHH.G<0>GHGHG1>GHAEHHAGHHH=<CFGGHHHE:;GHHHFHG0CFF;CFGGCCF0/9CFGGGGGGFB;FFFGGGGG99FB
@M05620:37:000000000-D9766:1:1101:9857:14933 1:N:0:10
GAGGCTGCTTTGGAAGAAACTCATAGATTACTGCAACAGTTCCCCCTGGACCTGGAAAAGTTTCTTGCCTGGCTTACAGAAGCTGAAACAACTGCCAATGCTCCTACAGGATGCTACCCGTAAGGAAAGGCTCCTAGAAGACTCCAAGGGAGTAAAAGAGCTGATGAAACAATGGCAAGTAAGTCAGGCATTTCCGCTTTAGCACTCTTGTGGATCCAATTGAACAATTCTCAGCATTTGTACTTGTAACT
+
?AABACFBFFFFGGGGGGGGGGGHHHHHHHHHHHHHHGHHHHHHHGGGHGHHHHHCFHHGFGHHHGHHHHHHHHHHHHHHAFHFHH3GGHHHHHGHHHHHHHHHHHHHHHHHHHHGHHHGGGEHHHHFGGHHHGHHHHHHHHHHHH2GGDHGGFHHGHGHHHHFHHG1FHH/FHEHHFGHFHHGHHHHFHHHHHGGGGGGGHHHHHGHHGHHGHHGHHHHHHHHHHHHGGGGGGGGGGGGFGGGGGGGFGF
@M05620:37:000000000-D9766:1:1101:21995:14940 1:N:0:10
GAGGCTGCTTTGGAAGAAACTCATAGATTACTGCAACAGTTCCCCCTGGACCTGGAAAAGTTTCTTGCCTGGCTTACAGAAGCTGAAACAACTGCCAATGCTCCTACAGGATGCTACCCGTAAGGAAAGGCTCCTAGAAGACTCCAAGGGAGTAAAAGAGCTGATGAAACAATGGCAAGTAAGTCAGGCATTTCCGCTTTAGCCCTCTTGTGGATCCAATTGAACAATTCTCAGCATTTGTACTTGTAACT
+
A?AA>AFAFFDFGCBFGFBFGGHHHGGGGHGGGF4FFHGHHGAFGGEFACBFHGFBB32BBFHGGHFBBFFFFGGBBBBFHHBFGBBGBFBGHHHHGHHH@BFGBFGF3?BFHBE@FGBE>>?GGFGGBB?CGGH3??EBBB3?B2CB?//??<22D>?@<@G2?<F1D?GEFDF0FG.>>1>>>1=>F.>>11G.E<CCG=G/<CGF:CFC::0CC;<CC:;CC;FC;0;;;=9;;FFBFF0C;;;;090
@M05620:37:000000000-D9766:1:1101:9243:14952 1:N:0:10
AGTGCCAGTCTCAATCGCACAGGGGAACCAGGGCCTGGCCCCTCCATCCAGAAAAACTATGACCTCACCCGCTACCTGGAGCACCAAATCCGCAGCTTGGCTGGGACCTATGTGAGTATCCAGCGTAGGCATCTGGGAATTGGGGAGGAGTGAGGAGTTGGGGAAAGAACATCCTAACCGTGGAGGGTTCTGGTAAATGATGGGGTGAGGAGGGGCTCTTTGGCTCCCACCAGTCCCCCTGTCTGGTCTAT
+
AAAAAFFFFFFFGGGD1AFEGBHFG00FFHFFFFG0FGHHHGHEG01FHFGFHHG0EGHGFGGHH1AGHHC/>/>FGFHH00BFHHHEHHH?FEEE0FCEHHGGGHHGGH1GGHF1BGFFHF1BCCC/C@F1FGHHH010??GHG/->A.>011>0.<CGHGG.CH./.:/0<CHHHBG@ACA..;A.;FGGGGFGGBF00;FGGA@?-A/-;@@?@FFFFFFFFFFFF?F--;FFFFF?FFFFFFFFFFF
@M05620:37:000000000-D9766:1:1101:11892:14968 1:N:0:10
GAGGCTGCTTTGGAAGAGCACACGTCTGAACTCCAGTCACATTACTCGATCTCGTATGCCGTCTTCTGCTTGAAAAAAAAAAACCAGTAATTCCTTAAGTTTGCTCCTTGCAATACTACTCCCACTACTACCGATTTTCAAAATCTCTACTTTCTTCATCTTATCCCTCCCAACCTCCCCAATTCAAAAACATTCCCCCACATCTATTCCACTCACACCATGTACACGGCGCCTGTAGCGACACCTTAGAC
+
AABBCCFCFFFFGGGGFGGGGGHGHHHGHFGHHHHGHHFHHGHFHHHGAFFHGHFGHHHHGEFHEHHHHHHHBEGGHG?/>>/1//?3344444444344444343333333443B333322/200B22222/////111<<111111111?1=11111>11111>1>0..//../<.<././000000..:0;000;.-..000000;0;00///0/..0000000.----9..9///-----.//////
@M05620:37:000000000-D9766:1:1101:5163:14985 1:N:0:10
GAGGCTGCTTTGGAAGAAACTCATAGATTACTGCAACAGTTCCCCCTGGACCTGGAAAAGTTTCTTGCCTGGCTTACAGAAGCTGAAACAACTGCCAATGCTCCTACAGGATGCTACCCGTAAGGAAAGGCTCCTAGAAGACTCCAAGGGAGTCAAAGAGCTGATGAAACACTGGCAAGTAAGTCAGGCATTTCCGCTTTAGCACTCTTGTGGATCCAATTGAACAATTCTCAGCATTTGTACTTGTAACT
+
33A>AAFAFFFFGCGGGGGGGGGHGFFGHHHHFGHHFHHHHHGHHGGGHHHHHHHBGGEGFGHHHFGHHHHEGFHHHHFH3AGFHH3FGHHEGGHHGHHHHHHHHHHHHHFHHHHFHHHGG?EHHHH3GHHHHGHHHF3BFGHHHC1BFGAFG0@2>FGHHHHBGHB1?GGCGHBGGCFHHBHHHBGGFFHHHHHGGGGGGHHHHHHHHHHFGFHHHHHHHHHHGH/CFGGGGGGGGGGGGGGGGGGGGGF
@M05620:37:000000000-D9766:1:1101:8346:15004 1:N:0:10
GAGGCTGCTTTGGAAGAAACTCATAGATTACTGCAACAGTTCCCCCTGGACCTGGAAAAGTTTCTTGCCTGGCTTACAGAAGCTGAAACAACTGCCAATGCTCCTACAGGATGCTACCCGTAAGGAAAGGCTCCTAGAAGACTCCAAGGGAGTAAAAGAGCTGATGAAACAATGGCAAGTAAGTCAGGCATTTCCGCTTTAGCACTCTTGTGGATCCAATTGAACAATTCTCAGCATTTGTACTTGTAACT
+
AABCBBFBFFFFGGGGGGGGGGHHHHHHHHHHHHHHFHHHHHHHHGGGHHHHHHHHHHHHFGHHHHHHHHHHHHHHHHHHHGHGHHHHHHHHHHHHHHHHHHHGHHHHHHHHHHHHHHHGGGGHHHHHHHHHHGHHHGHHHHHHHHHHGGHGGGHHHHGHHHHHHHHHHHHHHHHHHHGHHHHHHGHHHGHHHHHGGGGGHHHHGHGHHHHHGHHHHHHHHHHHHHHHGGGGGGGGGGGGGGGGGGGGGGB
@M05620:37:000000000-D9766:1:1101:8168:15043 1:N:0:10
AGTGCCAGCTCTCAATCGCACAGGGGACCCAGGGCCTGGCCCCGCCATCCAGAAAACCTATGACCTCACCCGCTACCTGGAGCACCAACTCCGCAGCTTGGCTGGGACCTATGTGAGTATCCAGCGTAGGAATCTGGGAGTTGGGGAGGAGTGAGGAGTTGGGGAAAGACAGTCCTAACCGTGGAGGGTTCTGGTAAATGATGGGGTGAGGAGGGGCTCTTTGGCTCCCACCAGTCCCCCTGTCTGGTCTA
+
>>1>AD@CAFC@1FGDEAFEGGFHC000EA0AAAEEFC/BBGE//A/AGFFFA0GHC/G11GDEGGH1GHHGG@EEHHHHGHHHHHHFGHHHGGGGGHHHGHHGGGHHGHHHHHHHHHHHHHHHHGGGGGHHHHHHHHHGGHHHGGGGGGGHHHHHGGHHHHGGGFHHHHHHGGGGGGGGGGGGGGGGGGGGGGGGGGGFFFFFFFF@FFFFFF?@@@FFFFFFFFFFFFFFFFFFFFFF@FFFFFFFFFB
@M05620:37:000000000-D9766:1:1101:3601:15049 1:N:0:10
GAGGCTGCTTTGGAAAAACCCATAGATTCCTGCAACCGTTCCCCCTGGACCTTGAAAAGTTTCTTGCCTGGCTTACAGAAGCTGAAACAACTGCCCATGCTCCTACAGGATGCTACCCGTAAGGAAAGGCTCCTAGAAGACTCCAAGGGAGTAAAAGAGCTGATGAAACCATGGCAAGTAAGTCAGGCATTTCCGCTTTAGCACTCTTGTGGATCCAATTGAACAATTCTCAGCATTTGTACTTGTAACTG
+
BBBBBBFBFFFFGGG4BGG2EEFCGDBFDHGG4AFH2EEEGGHHGGGHHHHC3BFBFGFBDGHHHFFGHHHCGB3GHBDB3@BF3B3FGGH3BFG1EGHBBFCGHGF@3BFEGGHHHFGFGGHFHFEBFGFGFGHFFHBGHHFGBGHAF/ADG1FGFGC0FGBFG1GFH0?GDCGFFF<<1<<FGDF/.C0<=D.<A<C0CHFHHHGHHHFABCFHC00;BCB90BBFGFGFGFBGFFG0;9FG0CF0BBB
@M05620:37:000000000-D9766:1:1101:19303:15054 1:N:0:10
AGTGCCAGCTCTCAATCGCACAGGGGACCCAGGGCCTGGCCCCTCCATCCAGAAAACCTATGACCTCACCCGCTACCTGGAGCACCAACTCCGCAGCTTGGCTGGGACCTATGTGAGTATCCAGCGTAGGAATCTGGGAGTTGGGGAGGAGTGAGGAGTTGGGGAAAGACAGTCCTAACCGTGGAGGGTTCTGGTAAATGATGGGGTGAGGAGGGGCTCTTTGGCTCCCACCAGTCCCCCTGTCTGGTCTA
+
CCCBCFFFCFFFGGGGGGGGGGHHGGGGGGHHGGGGGGHHHHGHGGHHHHGHHHGHGGHHHHHHHHHHHHHGGFGGHGHHHHHHHHGHGHGHGGGGGHHHGHHGGGHHGHHHHHHHHHHHHHHHHGGGGGHHHHHHHHHGGHHHGGGGGGGHHHHHHGHHHHGGGGHHHHHHHHHHHHHHGEGGGGGG;FGGGGGGGGGGGGGGGGFFFFFFFFFFFFFFFFFFFFFFFFFFFFFFFFFFFFFFFFFFFFF
@M05620:37:000000000-D9766:1:1101:19532:15084 1:N:0:10
GCGGCTGCTTTGGAAGAAACTCATAGATTACTGCAACAGTTCCCCCTGGACCTGGAAAAGTTTCTTGCCTGGCTTACAGAAGCTGAAACAACTGCCAATGCTCCTACAGGATGCTACCCGTAAGGAAAGGCTCCTAGAAGACTCCAAGGGAGTAAAAGAGCTGATGAAACAATGGCAAGTAAGTCAGGCATTTCCGCTTTAGCACTCTTGTGGATCCAATTGAACAATTCTCAGCATTTGTACTTGTAACT
+
>3>AADBAFFFFGGGGGFGGGGHDFHGHGBGHHHEGGFFGHHHHHGCGHFHHHHHGHFHHGGHHHHFHHHHGHHHGHHGFHHHGFHHHHFHHHHHHGHHHHHHHGHHGHHHHGHHHHHHGGGGHHHFHGFHHHGHHHGHHHHHHHHHHGGFGGHHHHFGGHFCHHHHHHHHHHHHHHHGHGHHHHGHFHHGBHHHGGGGGHHHGHHHHHHHGGHGHHHHHHHBGGFFGG00FGGG0FGFF;FGGGGGGGGF
@M05620:37:000000000-D9766:1:1101:16740:15101 1:N:0:10
AGTGCCAGCTCTCAATCGCACAGGGGACCCAGGGCCTGGCCCCTCCATCCAGAAAACCTATGACCTCACCCGCTACCTGGAGCACCAACTCCGCAGCTTGGCTGGGACCTATGTGAGTATCCAGCGTAGGAATCTGGGAGTTGGGGAGGAGTGAGGAGTTGGGGAAAGACAGTCCTAACCGTGGAGGGTTCTGGTAAATGATGGGGTGAGGAGGGGCTCTTTGGCTCCCACCAGTCCCCCTGTCTGGTCTA
+
ABAABFFFBFFFGGGGGGGGGEHHGGGGGGHHGFGGDEHGHHGHGGHHHHHHHHHHHGHHHHHHHHHHHHHFGGEGHGHHHHHGGHHHGHHHGGGGGGHHGHFGGGHHGHHGFHHHHHHHHHHFHGGGGGGHGHHHHHHGGHHHGGGGGGGHHHHHHGFHHGGGGGHGHHHGHHHHGHHHGEFGGGGGGGGGGGGGGGGGGGGGGDFFFFFFFFFFFFFFFFFFFFFFFFFFFFFFFFFFFFFFFFFFFFF
@M05620:37:000000000-D9766:1:1101:14293:15145 1:N:0:10
GAGGCTGCTTTGGAAGAAACTCATAGATTACTGCAACAGTTCCCCCTGGACCTGGAAAAGTTTCTTGCCTGGCTTACAGAAGCTGAAACAACTGCCAATGCTCCTACAGGATGCTACCCGTAAGGAAAGGCTCCTAGAAGACTCCAAGGGAGTAAAAGAGCTGATGAAACAATGGCAAGTAAGTCAGGCATTTCCGCTTTAGCACTCTTGTGGATCCAATTGAACAATTCTCAGCATTTGTACTTGTAACT
+
A3>ABBFBFFFFGGGGGFGGGGFHGHHHHGHHHHFDGHGGHHHHHGGGGGHHHHHGHHFGFHHHHHGHHHHHHHGFHHHHHHHFHHHHHHHHHHHHHHHHHHHGHGHHHHHHHHGHHHHGFFGHHEHHHHHHHGHFHFHHFHHHHHHHGGHGEGGHHHGHHHHHHHHHHHHHHHHHHHGHHHHHHHHHHHHHHHHGGGGGHHHHFHHHHHHHGHHHHHHHHHHHHHHGGGGGGGGGGGGGFGGGGGGGGGF
@M05620:37:000000000-D9766:1:1101:19288:15159 1:N:0:10
GAGGCTGCTTTGGAAGAACCTCATAGATTACTGCAACAGTTCCCCCTTGACCTGGAAAAGTTTCTTGCCTGGCTTACAGAAGCTGAAACACCTGCCAATGCTCCTACAGGATGCTACCCGTAAGGAAAGGCTCCTAGAAGACTCCAAGGGAGTAAAAGAGCTGATGAAACAATGGCAAGTAAGTCAGGCATTTCCGCTTTAGCACTCTTGTGGATCCAATTGAACAATTCTCAGCATTTGTACTTGTAACT
+
AABBBAFAFFFFGGGGGG4AGGHHHHH6FFGHHAGGGHHHHHHHHGG2BFHHHGHHHHHFHHHHHHGHHHGHHHHHHGHHHHHHHHHHHGCFHHHHHHHHHH@FHHHFFFHHHHHHHEHGEEFHFGHHFAGHHGHHHHHHGHHHHHHHGGHGGHHHHGEGHGHHHHHHHHHHGHHHHHGHHHHHHD<FF<FGHHDGGEGGHBGFGFHHGHHCDHBCCHHHHHGGGFH0;CFGGGGGGGFBCFFGGBFGGFC
@M05620:37:000000000-D9766:1:1101:7792:15185 1:N:0:10
GAGGCTGCTTTGGAAGAAACTCATAGATTACTGCAACAGTTCCCCCTGGACCTGGAAAAGTTTCTTGCCTGGCTTACAGAAGCTGAAACAACTGCCAATGCTCCTACAGGATGCTACCCGTAAGGAAAGGCCCCTAGAAGACTCCAAGGAAGTAAAAGAGCTGATGAATAACTGGCAAGTAAGTCAGGCATTTCCGCTTTAGCACTTTTGCGGATCCAATTGAACAATTCTCAGCATTTGTACTTGTACTT
+
AABCCCFCFFFFGGGGGGGGGGGHGHHHHHHHHHHGFFHHHHHHHGGGHGHHHHHHHHHHHHHHHHHHHHHHHHHHHHHHHHHHHHHHHHHHHHHHH3GG3B333B33B?A@3234DGA/EE/?3EC3B0//?///2G3?FGHF?F2?/02==@GHB2?22>2211@?11111?0?01??>=<F11F<0.<<FHH.<EG.00<00<0<<00;-;@@/0::00;00;/;B000;000;;0B00;;;90;000
@M05620:37:000000000-D9766:1:1101:19778:15228 1:N:0:10
GAGGCTGCTTTGGAAGAACCTCCTAGAGTACTGCAACCGTTCCCCCTGGACCTGGAAGAGTTTCTTGCCTGGCTTACAGAAGCTGAAACACCTGCCAATGCTCCTACAGGATGCTACCCGTAAGGAAAGGCTCCTAGAAGACTCCAAGGGAGTAAAAGAGCTGATGAAACAATGGCAAGTAAGTCAGGCATTTCCGCTTTAGCACTCTTGTGGATCCAATTGAACAATTCTCAGCATTTGTACTTGTAACT
+
AAAAAAFAFFFFGGGGGB1F1BAGF1B13DFHHFG1100AA0BBF/A//0BFFBBG100B1DDADF11BGGHHGCGGFHFHHHGE@GHHF0EGEHHFGGHHHGHGGHBHFHHHHGHH>GEEEEHGGGHHHHHHGHFH1GHFGHHGBGHGGEEGHB2FGCFHGHHHHHFGHHHHGGFHHGHHGHHHHGHGHHHHG=EGGGGGGFFCBGHHHHFEHB<;CGGGGGBFBF0;BFGGGGGGFBBCFGGGGGFFFC
@M05620:37:000000000-D9766:1:1101:17411:15231 1:N:0:10
GAGGCTGCTTTGGAAGAAACTCATAGATTACTGCAACAGTTCCCCCTGGACCTGGAAAAGTTTCTTGCCTGGCTTACAGAAGCTGAAACAACTGCCAATGCTCCTCCAGGATGCTACCCGTAAGGAAAGGCTCCTAGAAGCCTCCAAGGGAGTAAAAGACCTGATGAAACAATGCCAAGTAAGTCAGGCATTTCCGCTTTAGCACCCTTGTGGACCCAATTGAAAAATTTTCAGCTTTTGTCCTTGTAACT
+
BBCCCCFAFFFFGGGGGGGGGGHHHHHHHCHHHHHHFFGHHHHFHGGGHFHHHHHHHHFFFHHHHHHHHHHHHHHFHHHHHHHHHHHHHHHHHHHHGHHHB@F3@2B2B31B@23BGH1>/>/B3B?CG0/?F/3343?32BBG/2?GFD/</@F2>2/2@@20?FHFHHHG1F1?FCA1=1=1>GH00<>GGH=.<EG.D0=00.:CGGGG.00;.::GH:C009.C90;0B000=F00/0;CF00900;
@M05620:37:000000000-D9766:1:1101:16694:15239 1:N:0:10
GAGGCTGCTTTGGAAGAAACTCATAGATTACTGCAACAGTTCCCCCTGGACCTGGAAAAGTTTCTTGCCTGGCTTACAGAAGCTGAAACAACTGCCAATGCTCCTACAGGATGCTACCCGTAAGGAAAGGCTCCTAGAAGACTCCAAGGGAGTAAAAGAGCTGATGAAACAATGGCAAGTAAGTCAGGCATTTCCGCTTTAGCACTCTTGTGGATCCAATTGAACAATTCTCAGCATTTGTACTTGTAACT
+
A3AABBFBFFFFGGGGGCGGGGCHBGFHHHGHHHADFEGGHHHHHGFFHFHHHHHHFH2BBGHHHHHHHHHHHHHHHHHHHHHHHHHHHFEGGHHHGFHHHHHHHGHHHHHHHHHHHHHGGGFHG?GHHGHHHGHBHBGHGHHHHGHHGGGGGHHBGHGFHHHGHHHHHHGHHHHHHHGHHHHHHHHHHHHHHGHGGGGGHGHFHGFHHHHGGHHHHHHHHHFFHHHHGGGGGGGGGGGGFFGGGFGGGGF
@M05620:37:000000000-D9766:1:1101:10936:15253 1:N:0:10
AGTGCCAGCTCTCAATCGCACAGGGGACCCAGGGCCTGGCCCCTCCATCCAGAAAACCTATGACCTCACCCGCTACCTGGAGCACCAACTCCGCAGCTTGGCTGGGACCTATGTGAGTATCCAGCGTAGGAATCTGGGAGTTGGGGAGGAGTGAGGAGTTGGGGAAAGACAGTCCTAACAGTGGAGGGTTCTGGTAAATGATGGGGTGAGGAGGGGCTCTTTGGCTCCCACCAGTCCCCCTGTCTGGTCTA
+
BCABBFFFBFFFGGGGGGGGGGHHGGGFGGHFFGGGGGHHHHGHGGHGHHGHHEHGHGHHHHHHHHHHHHHGGEGGHGHHHHHHHHHHGHHHGGGGGHHHGHHGGGHHGHHHHHHHHHHHHHHHHGGGGGHHHHHHHHHGGHHHGGGGGGGHHHHHHGHHHHGGGGHHHHHHHHHHHHHBFFGGGGGGEGGGGGGGGGGGGGGGGGGFFFFFFFFFFFFFFFFFFFFFFFFFFFFFFFFFFFFFFFFFFFB
@M05620:37:000000000-D9766:1:1101:19558:15257 1:N:0:10
GAGGCTGCTTTGGAAGAAACTCATAGATTACTGCAACAGTTCCCCCTGGACCTGGAAAAGTTTCTTGCCTGGCTTACAGAAGCTGAAACAACTGCCAATGCTCCTACAGGATGCCACCCGTAAGGAAAGGCTCCTAGAAGACTCCAAGGGAGTAAAACAGCCGATGAAACAATGGCAAGTAAGTCAGGCATTTCCGCTTTAGCCCCCTTGTGGATCCAATTGAACAATTCTCAGCATTTGTACTTGTAACT
+
BBBBABFBFFFFGFFGGF4GGGHHHGGHHHHGHHFHEGGHHFFHHGGEFHGHHHGGBDFGBGHHHHGGFGDGHHHEBFGGHHFGHBDGGHAGHHHHHHFHFFGHHHHEBBGHHG3BFHGE/>?BFEHGFFGHGFHFGGFGBGGCFFFF//?E?CDFG2?FG//>@DFFFHHF>GGHFGCGGDD<F>>0<.<<DDDDG<<<0CH//.;:C/;<.:;C9;BFGGGB0FFG;;;BFBCCFFGF;C;F;0;;BC;
@M05620:37:000000000-D9766:1:1101:5048:15261 1:N:0:10
GAGGCTGCTTTGGAAGAAACTCATAGATTACTGCAACAGTTCCCCCTGGACCTGGAAAAGTTTCTTGCCTGGCTTACAGAAGCTGAAACACCTGCCAATGCTCCTACAGGATGCTACCCGTAAGGAAAGGCTCCTAGAAGACTCCAAGGGAGTCAAAGAGCTGATGAAACACTGGCAAGTAAGTCAGGCATTTCCGCTTTAGCACTCTTGTGGATCCAATTGAACAATTCTCAGCATTTGTACTTGTAACT
+
AAAAA?FBFFFFFGGGGG4BFGHGHH5DBGHHFGHHFHHHHHHHHGGEAGHHHHFB3BBFGGHHH5GHHGHHFBGGHGHHCGHHGH3DGF1EGFFGFFGHHGHHHHHHGBGHHHHFHHHEE/>FFHG300?BGGHHHHFHHHHHHH2GG<CED2@G>FFBFFHHHHHB?G00FFCEHGE<GHHHGHHHHHFFHE>AD?EGHFHEGFHHFGGHGHHFGFCGHHGFGG/9FFGGGGG0FFGFFFGFGFGG0BF
@M05620:37:000000000-D9766:1:1101:6253:15296 1:N:0:10
AGTGCCAGCTCTCAATCGCACAGGGGACCCAGGGCCTGGCCCCTCCATCCAGAAAACCTATGACCTCACCCGCTACCTGGAGCACCAACTCCGCAGCTTGGCTGGGACCTATGTGAGTATCCAGCGTAGGAATCTGGGAGTTGGGGAGGCGTGAGGAGTTGGGGAAAGAACGTCCTAAACGTGGAGGGTTCTGGTAAATGATGGGGTGAGGAGGGGCTCTTTGGCTCCCACCAGTCCCCCTGTCTGGTCTA
+
AAAABFFFAFBFGFGGGGGFG2B4FEGEEFHFFDEEGDHHCHGEGGFDGHGGFFFGGFFBGHGHHHHHHHHFGGGGHGHGHHHHGHHHGGHHGGCGGHHHGHHGGGHHGHFFFGHH1FHHGHHHHGFG/?@>GHHHGHHGAGHHGGGGG.ADG.CCHGHHHHGGG.CAG./.;;CDFG0CEFAFAEDGCF.CFGFBFBFFFBFFFFFBFFFFFFBBB?FFFFFFFF/EFFFFF.FFFFFFBFFFFFFFFFF
@M05620:37:000000000-D9766:1:1101:12914:15310 1:N:0:10
GAGGCTGCTTTGGAAGAAACTCATAGATTACTGCAACAGTTCCCCCTGGACCTGGAAAAGTTTCTTGCCTGGCTTACAGAAGCTGAAACAACTGCCAATGCTCCTACAGGATGCTACCCGTAAGGAAAGGCTCCTAGAAGACTCCAAGGGAGTAAAAGAGCTGATGAAACAATGGCAAGTAAGTCAGGCATTTCCGCTTTAGCACTCTTGTGGATCCAATTGAACAATTCTCAGCATTTGTACTTGTAACT
+
AAABBAFCFFFFGGGGGGGGGGHHHHHHHFFGHHB4GHGGHHHHHGGGHBGHHHGHHFFGHHHHHHHHHHHHHHHGHHHHHHHHHHHHHHHHHHHHFHHHHHHHGFHHHHHHHHHHHHHGGGGHHHHHHHHHHGHHHEHHGHHHHHHHGGHGGHHHHHGHHHHHHHHGHHHHHHFHHHGHHHHHHHHHHHHHHHHGGGGGHHGHHHHHHHHHGGGHHHHHHHHHHHHCGFGGGGGGGGGGFGGGGGGGGGF
@M05620:37:000000000-D9766:1:1101:11147:15320 1:N:0:10
GAGGCTGCTTTGGAAGAGCACACGTCTGAACTCCAGTCACATTACTCGCTCTCGTATGCCGTCTTCTGCTTGAAAAAAAACACCCCCCCTCTCCTCCTCCCCTTTTCCCTCTCTTCTCCTCCTTCTTCTTCCCCCCTTCTTCCTTCCTTTCCTCCCCTCTCTTCTCCGTTCCTCCCTTCCTTTCTCTTCTCCCTTTAACCCTCTTCCTCGCTTGTATTCTTTTCTTCTCCCCTTTCCCCCTTCCTTTTCTC
+
>AA1>1BAFFFFA1FGAGGCGBGEHHHF13FGHHHHFGFGHHHHHHHGAFFHHEF/FBFBABABEGFGHHHFGH1GHGGG/B0//>>/>/E00B1B0BB0//FFB121110001>@F111000@1<11?11100/>>0<1>11=1=F000<00D/.././/0<;0;;.;0//:;C./0//00900000;900:9;0;;00..9/090;0.;.;--//;9//:;//:B/;B/--99//F-;;9;B/////9/
@M05620:37:000000000-D9766:1:1101:20118:15350 1:N:0:10
AGTGCCAGCTCTCAATCGCACAGGGGACCCAGGGCCTGGCCCCTCCATCCAGAAAACCTATGACCTCACCCGCTACCTGGAGCACCAACTCCGCAGCTTGGCTGGGACCTATGTGAGTATCCAGCGTAGGAATCTGGGAGTTGGGGAGGAGTGAGGAGTTGGGGAAAGACAGTCCTAACCGTGGAGGGTTCTGGTAAATGATGGGGTGAGGAGGGGCTCTTTGGCTCCCACCAGTCCCCCTGTCTGGTCTA
+
BCBCCFFFCFFFGGGGGGGGGGHHGGGGGGHHGGGGGGHHHHGHGGHHHHHHHHHHHGHHHHHHHHHHHHHGGGGGHHHHHHHHHHHHGHHHGGGGGHHHGHHGGGHHGHHHHHHHHHHHHHHHHGGGGGHHHHHHHHHGGHHHGGGGGGGHHHHHHGHGHHGGGGHHHHHHHHHHHHHHGGGGGGGGFGGGGGGGGGGGGGGGGGFFFFFFFFFFFFFFFFFFFFFFFFFFFFFFFFFFFFFFFFFFFFF
@M05620:37:000000000-D9766:1:1101:18439:15365 1:N:0:10
AGTGCCAGCTCTCAATCGCACAGGGGACCCAGGGCCTGGCCCCTCCATCCAGAAAACCTATGACCTCACCCGCTACCTGGAGCACCAACTCCGCAGCTTGGCTGGGACCTATGTGAGTATCCAGCGTAGGAATCTGGGAGTTGGGGAGGAGTGAGGAGTTGGGGAAAGACAGTCCTAACCGTGGAGGGTTCTGGTAAATGATGGGGTGAGGAGGGGCTCTTTGGCTCCCACCAGTCCCCCTGTCTGGTCTA
+
BBABAFFFBFFFGGGGGGGGGGHHGEGGGGHHGFEGGGHHHHGHGGFHHHHHHHHHHGHEHHHHHHHHHHHGGEFGHHHHFHHHHHFHGHHHGGGGGHHHGHFGGGHHGHHHHHHHHHHHHHHHHGGGCGHDFHHHHHCFGHHHGGFGGGGHHHHHBEHHH/CGGGHEHGBGHHHHBCHHGGGGDGGGDFGGGGFGGGGGGGGGGG;DEFFFFFFFFFFFFFFFFFFFFEFFFFFFFFEFFFFFFFFFFFF
@M05620:37:000000000-D9766:1:1101:7368:15383 1:N:0:10
GAGGCTGCTTTGGAAGAAACTCATAGATTACTGCAACAGTTCCCCCTGGACCTGGAAAAGTTTCTTGCCTGGCTTACAGAAGCTGAAACAACTGCCAATGCTCCTACAGGATGCTACCCGTAAGGAAAGGCTCCTAGAAGACTCCAAGGGAGTAAAAGAGCTGATGAAACAATGGCAAGTAAGTCAGGCATTTCCGCTTTAGCACTCTTGTGGATCCAATTGAACAATTCTCAGCATTTGTACTTGTAACT
+
AAAABAFBFFFFGGGGGGGGGGHHHGGGHHHHHHHHHHHHHHHHHGGGHHHHHGHGHHHHGHHHHHHHHHHHHHFHHHHHHHHHHHHHHHHHHHHHHHHHHHHHHHHHHHGHHHHHHHHFEEEFHFHGHHGHHGHHHFHHHHHHHHHHGDHGFFHHHFGHHHGHGGHGHHGHHHHHHHFHGHHGHGGHGEGHHHHGGGGGHFFFHHFHGH0CDGFHFHHHHHHHFHHHFFGGFFFGGGGGGGGGGFFFGGB
@M05620:37:000000000-D9766:1:1101:8416:15388 1:N:0:10
GAGGCTGCTTTGGAAGAAACTCATAGATTACTGCAACAGTTCCCCCTGGACCTGGAAAAGTTTCTTGCCTGGCTTACAGAAGCTGAAACAACTGCCAATGCTCCTACAGGATGCTACCCGTAAGGAACGGCTCCTAGAAGACTCCAAGGGAGTAAAAGAGCTGATGAAACCCTGGCAAGTAAGTCAGGCATTTCCGCTTTAGCACTCTTGTGGATCCAATTGAACAATTCTCAGCATTTGTACTTGTAACT
+
AABBBCFBFFFFGGGGGGGGGGHHHHHHHGHHHHHGFHHHHHHHHGGGHFHHHHHHHHHHGHHHHHHHHHHHHHHHHHHHHHHHHHHHHHHHHHHHHHHHGHHHHHFHHF13FGH4GHFFEEGFGHG0?<E/?FGF?F3?GHHB?CFHF/FEE2FD2@FGFFGH1?FG<D0/?0FGHHGHGHHBGH<FGEHHHHGG.CE.<GHHHHHHH0CCAGFHGHHHHGGGGG/CBBF0FGGGGGGGGGGGGFFGGGF
@M05620:37:000000000-D9766:1:1101:20921:15392 1:N:0:10
GCGGCTGCTTTGGAAGAAACTCATAGATTACTGCCACAGTTCCCCCTGGACCTGGAACCGTTTCTTGCCTGGCTTCCAGAAGCTGCAACAACTGCCAATGCTCCTACAGGATGCTACCCGTAAGGAAAGGCTCCTAGCAGACTCCCAGGGAGTACCAGAGCTGATGACACAATGGCAAGTAAGTCAGGCATTTCCGCTTTAGCACTCTTGTGGATCCAATTGAACAATTCTCAGCATTTGTACTTGTAACT
+
11>AA1A>FFBB1AF1B1BGGG1F3DFHH1BGGHC1B0BBDFHHHGAF/0BBBGACFA/EEEHGDFGFHHHGHGF0FGH1BGH1B1>FF>BFG0GG1BGGHFHHFBGCGHHHHHHHHHHGG/EHH1<BGHHHHGH1F1FGBGHHG/FHGG/CFH11@GFHHHH1GHH1FGHFHHFHHHGHG<GHHGHHHHHHHHFFGGGGHHHGGCFHHHHHGBGHG9FGGG0BF0/CBFGGGGGGFGFFBFFGGFG0CFF
@M05620:37:000000000-D9766:1:1101:10965:15428 1:N:0:10
GAGGCTGCTTTGGAAGAAACTCATAGATTACTGCAACAGTTCCCCCTGGACCTGGAAAAGTTTCTTGCCTGGCTTACAGAAGCTGAAACAACTGCCAATGCTCCTACAGGATGCTACCCGTAAGGAAAGGCTCCTAGAAGACTCCAAGGGAGTAAAAGAGCTGATGAAACAATGGCAAGTAAGTCAGGCATTTCCGCTTTAGCACTCTTGTGGATCCAATTGAACAATTCTCAGCATTTGTACTTGTAACT
+
AAAAB?CACFFFFFGCCGGBGEGDGGHFB5FGHGHC4GHGDHHFHG?FEBFGEEFHHHFGGHGHHHHHHHGHHHFFHHHHHHHHHHHHHHHHFFFGEGHHGHHHHHHGHFHHHHHHHHFGEEGHHGHHHH/3FFHGHHHHHHEBBCGHG/?BCGFGHHGHGFHHD1FDGHH/GHHHHHGHGHHGBGHHHHHHGGH?A.EEHHGGFGHFCGCCEGF0GFFHHHHHHHGHGBGGGGGGGGGGGGGGGGGGGGG
@M05620:37:000000000-D9766:1:1101:4274:15431 1:N:0:10
GAGGCTGCTTTGGAAGAAACTCATAGATTACTGCAACAGTTCCCCCTGGACCTGGAAAAGTTTCTTGCCTGGCTTACAGAAGCTGAAACAACTGCCAATGCTCCTACAGGATGCTACCCGTAAGGAAAGGCTCCTAGAAGACTCCAAGGGAGTAAAAGAGCTGATGAAACAATGGCAAGTAAGTCAGGCATTTCCGCTTTAGCCCTCTTGTGGATCCAATTGAACAATTCTCAGCATTTGTACTTGTAACT
+
AA?AA?FBFFFFGGGG4GGFGGGFGGHHB5GHGHHBGHHDGGGGHGGGACGHHHHHBGHHHHHHHHHHHHFFCGGGHGGHHHHHFHFGHEHGFBFGBCGHFGHHHHHHB3BGHGHFHHFFEEEHHHHHHEGGHGHHHEHHHGHGGGHFF?GGBFHHF@F<FHHHHHHHFHHGHHHHFH.>FHHHHGHHHA<FGBG<E<AEG=G/CCCFHHFGGHGHHHHHHHHHHHHGBFGGFFFBFGGGFFGGG9CFCF9
@M05620:37:000000000-D9766:1:1101:21119:15462 1:N:0:10
GAGGCTGCTTTGGAAGAAACTCATAGATTACTGCAACAGTTCCCCCTGGACCTGGAAAAGTTTCTTGCCTGGCTTACAGAAGCTGAAACAACTGCCAATGCTCCTACAGGATGCTACCCGTAAGGAAAGGCTCCTAGAAGACTCCAAGGGAGTAAAAGAGCTGATGAAACAATGGCAAGTAAGTCAGGCATTTCCGCTTTAGCACTCTTGTGGATCCAATTGAACAATTCTCAGCATTTGTACTTGTAACT
+
BABBBBFBFFFFGGGGGGGGGGEHCFGHHHHHHHHHGAGGHFHHHGGGFHHHHHHHHHHHBGHHHHHGHHHHHHHHHHHHGHHHHHHHHFHHEHDGC@FH3BGHGFHHHHHGHHFHFHHGEEEGGFHFFCGHHAFGHGHFHHGHHHHHF/CBBGHGHGFHHHHHHFHHFHFGHFFB<<>GGHHHHHHGGFH<GGH?A?AC0DGHHH/GHB::.CCGHHCCCG0C0CHHGGGGGFFFFFFB;CFGFGGFGG9
@M05620:37:000000000-D9766:1:1101:21009:15512 1:N:0:10
AGTGCCAGCTCTCCATCGCACAGGGGACCCAGGGCCTGGCCCCTCCATCCAGACAACCTATGACCTCACCCGCTACCTGGCGCACCCCCTCCGCAGCTCGGCTGGGACCTATGTGCGTATCCAGCGTAGGAATCTGGGCGTTGGGGAGGAGTGCGGAGTTGGGGAACGACAGTCCTAACCGTGGAGGGTTCTGGTAAATGATGGGGTGAGGAGGGGCTCTTTGGCTCCCACCAGTCCCCCTGTCTGGTCTA
+
>111>BDFAFFFGAFFFEE1ECHCF00AAA00ABBAAFFHAGG/EE0FFC11B/BABEAABBDFHDF1FBF>>>/>F11BB>?EEGE>>EE/<E?EEH1//??BFGFACHG1F>@2/?/CGH11F<C.<E>1FGBD10.-<@C.-<.-;.::.0-9-;9B9B?-.....---;FFFBBBF-9--;9-@BAFFFFFFB9//BF/BF-;----/;-@@=@EFFFFBFFFEF-FB?FBFFFEF@E/9BFFFFFF
@M05620:37:000000000-D9766:1:1101:16573:15525 1:N:0:10
GCGGCTGCTTTGGAATCACCTCATAGATTCCTGCCCCAGTTCCCCCTGGCCCTGGAACCGTTTCTTGCCTGGCTTCCAGAAGCTGCAACACCTGCCAATGCTACTACCGGATGCTACCCGTAAGGAAAGGCTCCTCGCAGACTCCCAGGGCGTAACAGAGCTGATGAAACAATGGCAAGTAAGTCAGGCATTTCCGCTTTAGCACTCTTGTGGATCCAATTGAACAATTCTCAGCATTTGTACTTGTACCT
+
1>11>>>AFF3B1BB1111B1B1D3D1DG3DGHGFAF0BADGDGHG//A0FAGGEFH1/AEEFBBDAFGHH/F000B1F101FB1101B0/EG00>1B@GG22BB1B0>EGEGHHHHGGGG/EGB10BCGEHHGHCE/<E/FGHB/?GGG/@CG.<>F<<GFH<DHH0=FHFHF/CCFGHG0<GGCGH/.CGHH0;CGGGEGGF9FFBBGGGGFF0=00;FF09C0/0;/BFFFFFFFBFF9FFFBF///:
@M05620:37:000000000-D9766:1:1101:26032:15530 1:N:0:10
GAGGCTGCTTTGGAAGAAACTCATAGATTACTGCAACAGTTCCCCTGGACCGTGAAAAGTTTCTTGCCTGGGTTACAGTACGTGCAACAACCGCCCATGGTCCTACAGGATGCTACCCGTAAGGAAAAGCTCCTAGAAGACTACAAGGGAGTAAAAGAGCTGATGAAACAATGGCAAGTAAGTCAGGCATTTGCGCAGTAACACTCTTGTGGATCCAATTGAACAATTCTCAGCATTTGTACTTGTAACTG
+
A1AAAAFACFDDFB1BFGFCGGHHHFHGFHADFB1FBFFFFAD1BBABFHA/ABBF11BAGHHHHHB1B1//BB/A1FBD1/BB//1B0EF/>>>>E0B0BBBFFGH10BF1BBBB0BE?EAAFFHH00B1B1B<BDDGB0110@1FC/FCF0DB11?0?1FG??<11>>G1>1<0<.1>>F00<=<CG<<=00<<--=00<;;:;CBC0;.B00CBBCFGBFFFG;;0C0;0CFGGGG00;;C0;;C090
@M05620:37:000000000-D9766:1:1101:6891:15564 1:N:0:10
GAGGCTGCTTTGGAAGAAACTCATAGATTACTGCAACAGTTCCCCCTGGACCTGGAAAAGTTTCTTGCCTGGCTTACAGAAGCTGAAACAACTGCCAATGCTCCTACAGGATGCTACCCGTAAGGAAAGGCTCCTAGAAGACTCCAAGGGAGTAAAAGAGCTGATGAAACAATGGCAAGTAAGTCAGGCATTTCCGCTTTAGCACTCTTGTGGATCCAATTGAACAATTCTCAGCATTTGTACTTGTAACT
+
>AA3>?FBFFFFG4GGFGGGGGGHHHBGGFHHEGHFFFHHHHGHHGGGHHHHHHH2BFHHFEHHHFGHHHHAFBGHHHGG3BGFGHE3FGHHHHHHHHHHHHHHHGHHHHHHHHHHHHHGEGDHHHHCGGHHHGHHHHHHHHHHHHHHGGHGGFHHFGGHHHHHHHHHFHC<GHHHHHGHHHHHHHGGHHHHHHHGGGGGHHHGHHGHHHHHGHGHHGHHHHHHHHGHGGGGGGGGGGGGGGGGGGGGGGF
@M05620:37:000000000-D9766:1:1101:18133:15588 1:N:0:10
AGTGCCAGCTCTCAATCGCACAGGGGACCCCGGGCCTGGCCCCCCCTTCCTGAAAACCTAGGACCTCACCCGCCACCTGGAGCACCAACCCCGCACCTTGGCTGGGACTTTTGTGATTCTCAGCCTTAGGACTTGGGGGTTGGGGGGGAGGTAAGGGGTTGGGGAAGGACACTCCTAACCTGGAAGGGTTCTGGAAAATATTGGGGTAGGAGGGGCCTCTTTGGCTCCCCCAAGCCCCCCTGCCTGTCCTA
+
A1>AAF11AFFFGGGGGGG1E0GCFGGG0E0AAAEEFFHFAG//AE/0B011B111B/01101B>0@1?G0////?00B000B/B/F///?//>///?1?101?</0?011110011111>111<011>1>10100<---;--;:--9----//9/--9--;@;EB------/;-///;-/-9-/9;-;-9/;//:;-///9/BA-;--9//-----9;9BBF///;A--;--;-AEF@@@---/;//9/:
@M05620:37:000000000-D9766:1:1101:18013:15590 1:N:0:10
GAGGCTGCTTTGGAAGAAACTCATAGATTACTGCAACAGTTCCCCCTGGACCTGGAAAAGTTTCTTGCCTGGCTTACAGAAGCTGAAACAACTGCCAATGCTCCTACCGGATGCTACCCGTAAGGAAAGGCTCCTCGAAGACTCCAAGGGAGTAAAAGAGCTGATGAAACAATGGCAAGTAAGTCAGGAATTTCCGCTTTAGCACTCTTGTGGACCCAATTGAACAATTCTCAGCATTTGTACTTGTAACT
+
BBBBBBFBFFFFGGGGGGGGGGGHHHHHHHHHHHHHGHHHHHHHHGGGHGHHHHHHHHHGGHHHHHHHHHHHHHHHHHHHHHHHHHHHHHHHHHHHHHHH34BFB@F1E/>EGH3FGBFE//?GEH3GHHHHHG22?AG//BDGGGHHGG/C/@FFHF?GHB11?GHHHHHHHGCGHHG1=<F=GFF//<CHHH0<EGGGH0C0CGHHHHGHGB/;.;EG0:FGGFG9;FGGGFFBFGGG00=FGGFBBFF
@M05620:37:000000000-D9766:1:1101:6645:15615 1:N:0:10
AGTGCCAGCTCTCAATCGCACAGGGGACCCAGGGCCTGGCCCCTCCATCCAGAAAACCTATGACCTCACCCGCTACCTGGAGCACCAACTCCGCAGCTTGGCTGGGACCTATGTGAGTATCCAGCGTAGGAATCTGGGAGTTGGGGAGGAGTGAGGAGTTGGGGAAAGACAGTCCTAACCGTGGAGGGTTCTGGTAAATGATGGGGTGAGGAGGGGCTCTTTGGCTCCCACCAGTCCCCCTGTCTGGTCTA
+
>A>3>DFFBFFFG4GGGFGEFGHGG?AEEE2GE?EAAFHHHHGGGGHHGHBHHHHBFEGHGGDGHGGCGFGEE>/FHHFH?FGHGH11?EHFGGGGGHHHGHHGDFAGEHFHHGHGFHGGGHGHHGGDCG2@FGHFFH0FDGDFCGADG.<FC=GF0ECGD/CFA.:C/CCFHGHHHHHFGDEG.9CC.CAFFFFFFFFGGGFFEGAB.A.BDDFFDAEFFFFEFFFEE.:DFFFFFFEFFFBFFFFFFF/
@M05620:37:000000000-D9766:1:1101:28368:15619 1:N:0:10
GAGGCTGCTTTGGAAGAAACTCATAGATTAATGCAACAGTTCCCCCTGGAACTGGACAAGTTTCTTGACTGGCTTACAGAAGCTGAAACAACTGCCAATGGTCCAACACAATGCGACCAGAAAGGAAAGGCACCTAGAAGACTCCAAGGCAGTAAAAAATCTAATGAAACAATGGCAAGAAAGTCAGGAATTGCCACATTATCCCTCTAGTGGACCCAATTGACCAATTATAAGCTTTTGTACTTGGAACA
+
11>AA1>1@BBDFBBFGGBFGGFGHGHAFH1FF11F1FBFGBDAFFABAG1BBBBBB100DEADDGG2BB1BGHABB1BDFH1BFDBHGE/BGG10FHHH1BB111B////BB1/>>>/B0B1E00B<B0?0B/0<1BD11B111<BD?/0?0<22@1>0111<@?G1F10C><F0CF.0>0><D<G///0<00<0<.G0D000/0:C0:;<:;//.;GHH0;0;;C9;000;000;;C09;0;;;0;C//
@M05620:37:000000000-D9766:1:1101:3417:15622 1:N:0:10
GAGGCTGCTTTGGAAGAAACTCATAGATTACTGCAACAGTTCCCCCTGGACCTGGAAAAGTTTCTTGCCTGGCTTACAGAAGCTGAAACAACTGCTCCTGCACCTTCAGACGGCTAAGCAAAGGTTCCGATAACACGCCAAGGGCGCAGAAGACATCATGATACAATGCCAAGGACAAGTAGGACCGCCGTTTCAGCATTCGCACTCATGTAACTCAAATAGAACCATCATCAGCAGTTGTAATTGTCACT
+
AAAABBFAFFFFGGGGGGGGGGHHHHHHHHHHHHGHGHHHHHHHHGGGHEHHHHHHGHHHHHHHHHHHHHHHHHHHHGGHHHHHHHFHHHHHHHH4@3F3B23?3333B4@/>/>/B3333B3B33BBE///?32B////</////<///??1001<11=>11111111<1F<..</..00000<.--;--;G/BFG00;0;.;--//;0;00;;00900000;0.9//;99:;/9.;BFFB//;9//99:
@M05620:37:000000000-D9766:1:1101:16714:15645 1:N:0:10
GAGGCTGCTTTGGAAGAAACTCATAGATTACTGCAACAGTTCCCCCTGGACCTGGAAAAGTTTCTTGCCTGGCTTACAGAAGCTGAAACAACTGCCAATGCTCCTACAGGATGCTACCCGTAAGGAAAGGCTCCTAGAAGACTCCAAGGGAGTAAAAGAGCTGATGAAACAATGGCAAGTAAGTCAGGCATTTCCGCTTTAGCACTCTTGTGGATCCAATTGAACAATTCTCAGCATTTGTACTTGTAACT
+
BABBBAFBFFFFGGGGGGGGGGHHHHHGFHHHHHHHFHHHHHHHHGGGHHHHHHHHHHGHHHHHHHHHHHGHHHHHHHHHHHHHHHHHHHHHHHHHHHHHHHHHHFHBGBGHHHGHHHEGEEEHHHHHHAGHHGFHFHHGHHHGFHHHGGGGDGHHHGA2FGFGHHHHHHHFHH<GHHGGGGHGHHHF0CGHHGFDGGGGH0DB<0CGFHHHGF0;:GHHHEHEGHHHGEFFGGF0FFFEFFGGGGFGGFC
@M05620:37:000000000-D9766:1:1101:15715:15702 1:N:0:10
AGTGCCAGCTCTCAATCGCACAGGGGACCCAGGGCCTGGCCCCTCCATCCAGAAAACCTATGACCTCACCCGCTACCTGGAGCACCAACTCCGCAGCTTGGCTGGGACCTATGTGAGTATCCAGCGTAGGAATCTGGGAGTTGGGGAGGAGTGAGGAGTTGGGGAAAGACAGTCCTAACCGTGGAGGGTTCTGGTAAATGATGGGGTGAGGAGGGGCTCTTTGGCTCCCACCAGTCCCCCTGTCTGGTCTA
+
BCBCCFFFCFFFGGGGGGGGGGHHGGGGGGHHGGGGGGHHHHGFFGGHHHHHHGHHHGHHHHHHHHHHHHHGGGGGHGHHHHHHHGHHGHHHGGGGGHHHGHHGGGGHGHHHHHHHHHHHHHHHHGGGGGHHHHHHHHHGGHHHGGGGGGGHHHHHHGHHHHGGGGHHHHHHHHHHHHHHGGGGGGGGGGGGGGGGGGGGGGGGGGFFFFFFFFFFFFFFFFFFFFFFFFFFFFFFFFFFFFFFFFFFFFB
@M05620:37:000000000-D9766:1:1101:17034:15703 1:N:0:10
GAGGCTGCTTTGGAAGAAACTCATAGATTACTGCAACAGTTCCCCCTGGACCTGGAAAAGTTTCTTGCCTGGCTTACAGAAGCTGAAACAACTGCCAATGCTCCTACAGGATGCTACCCGTAAGGAAAGGCTCCTCGAAGACTCCAAGGGAGTAAAAGAGCTGATGAAACAATGGCAAGTAAGTCAGGAATTTCCGCTTTAGCACTCTTGTGGATCCAATTGAACAATTCTCAGCATTTGTCCTTGTACCT
+
AAAABAFBFFFFCGGGCGGGGGGHHHHHHBGHHHDBEHGGGHHHHGGGHHHHHHHHHHHGGHHHGHHHHHHHHHHCHFHHHHHGHGHHHHHHHHHHFHHHE4F3@3@BGFFHHB3FHHHE>>EGBGHHHFEHHF32/?2//BGG2BCHGA/?/@GFH2<FFF11??GHHHHF1G1FGHGDH1GG1FGF10FGHHD.DGGEHGFFGHCGHHGGA0CG/G0GH0GBFG/FF099FFB0FFB0000CFGFF099
@M05620:37:000000000-D9766:1:1101:2526:15707 1:N:0:10
AGTGCCAGCTCTCAATCGCACAGGGGACCAAGGGCATGGCCCCTCCATCCAGAAAACCTATGACCTCACCCGCTACCTGGCGCACCAACTCCGCAGCTTGGCTGGGACCTATGTGAGTATCCAGCGTAGGAATCTGGGAGTTGGGGAGGCGTGAGGAGTTGGGGAAAGACAGTCCTAACCGTGGAGGGTTCTGGTAAATGATGGGGTGAGGAGGGGCTCTTTGGCTCCCACCAGTCCCCCTGTCTGGTCTA
+
>A>>AD5FBFFFFGGF5AF2AEFGEGEGG2BGFEF2BBGFHHGHGGGGHBGEGGHGHF3EFHHHHFFGHHHGG>>EHHHH1>EE@EG1?BGFEE?E/BBFEHHGGAGHGFHHHHHHHHHHBGF1GGECCEFHHFHHHFGGGHFFD->CG.<E-.;:0CHHHBCGGGHGGGBF0FBGGGGAGEE@.9.9;CFGFFFFFFFFFFFFFFFBFFFFFFBB;BFFFFFFFFFFFFFFFFFFFFFFBFFFFFFFFFF
@M05620:37:000000000-D9766:1:1101:18228:15709 1:N:0:10
AGTGCCAGCTCTCAATCGCACAGGGGACCCAGGGCCTGGCCCCTCCATCCAGAAAACCTATGACCTCACCCGCTACCTGGAGCACCAACTCCGCAGCTTGGCTGGGACCTATGTGAGTATCCAGCGTAGGAATCTGGGAGTTGGGGAGGAGTGAGGAGTTGGGGAAAGACAGTCCTAACCGTGGAGGGTTCTGGTAAATGATGGGGTGAGGAGGGGCTCTTTGGCTCCCACCAGTCCCCCTGTCTGGTCTA
+
>>1>A@DCAF1@ABG3BAAF1EC00FF00AFGG0A///B00BEAEG0ABAG11A1BFE0ABF2F1F@FHHFGGG/EHHFCBGH/0FCGGC1FAECE/0DGCGHG?<GGFGHGHHFGH1BFG2>GFBB<@/@GHD1@100/?GHH?-<<AEGH.G0<<<</G/<CEGH.:CHHHHHHHHH.-;EAGGG?.9FFGGBFGGGFFFFFGGF@FFFFBB---9EFF//9/9F---;9AAB99/:B;EFFFFBBFFB
@M05620:37:000000000-D9766:1:1101:10590:15725 1:N:0:10
GAGGCTGCTTTGGAAGAAACTCATAGATTACTGCAACAGTTCCCCCTGGACCTGGAAAAGTTTCTTGCCTGGCTTACAGAAGCTGAAACAACTGCCAATGCTCCTACAGGATGCTACCCGTAAGGAAAGGCTCCTAGAAGACTCCAAGGGAGTAAAAGAGCTGATGAAACAATGGCAAGTAAGTCAGGCATTTCCGCTTTAGCACTCTTGTGGATCCAATTGAACAATTCTCAGCATTTGTACTTGTAACT
+
BBBBBAFBFFFFGGGGGGGGGGHHHHHHHHHHHHHHGHGGGHGHHGGFHFFHFGGFHFHHFHGHHHFHHHHGHFH3FFHHHHHHHHHHHHHHHHHHHHHHHHHHGHHGHHGFHHHHHHGGEEGHHHHHHHHHHGHGHHHHGHHHHHHHGGHGGHHHHHGHGHHHHGHHHHHHHHFHHHGHDGHGHGHHHHHHHHHGGGGGHHHHHHHHHHFHGHGHHHHHHHHHHFHHGGGGFGGGGGGGGGGGGGGGGGG
@M05620:37:000000000-D9766:1:1101:18230:15729 1:N:0:10
AGTGCCAGCTCTCAATCGCACAGGGGACCCAGGGCCTGGCCCCTCCATCCAGAAAACCTATGACCTCACCCGCTACCTGGAGCACCAACTCCGCAGCTTGGCTGGGACCTATGTGAGTATCCAGCGTAGGAATCTGGGAGTTGGGGAGGAGTGAGGAGTTGGGGAAAGACAGTCCTAACCGTGGAGGGTTCTGGTAAATGATGGGGTGAGGAGGGGCTCTTTGGCTCCCACCAGTCCCCCTGTCTGGTCTA
+
A11AAF1CAFFFCGGGEFGAE?FCFGFGFEFGF0EA/AGFEGEFGGFHEEAB101BGGFFHHBGHHHHHHHGGGEEHGHFHGHGHHGHGEHFGG/?EFHHGHHEGGHHGHHHHHHHHGHHHFHHGGEGCCFHHHHHHHHGGHHHGGGGGGGHHHHHHGHCFECGGGHHHHHHHHHHHHHHGGEGGGGGGGGGGFBFGGGGGGFFEGF@FFFFFF?@@@FFFFF/FFFFFFFFFFFFFFFF@FFFFEFFFFB
@M05620:37:000000000-D9766:1:1101:11665:15735 1:N:0:10
AGTGCCAGCTCTCAATCGCACAGGGGACCCAGGGCCTGGCCCCTCCATCCAGAAAACCTATGACCTCACCCGCTACCTGGAGCACCAACTCCGCAGCTTGGCTGGGACCTATGTGAGTATCCAGCGTAGGAATCTGGGAGTTGGGGAGGAGTGAGGAGTTGGGGAAAGACAGTCCTAACCGTGGAGGGATCTGGTAAATGATGGGGTGAGGAGGGGCTCTTTGGCTCCCACCAGTCCCCCTGTCTGGTCTA
+
>A>AADFCAFFFDGGGGGGGCGFADGGEEAEHGAFG22GA2GGCGGBAFFHAB3FHHGGFHHBHFHHHHHHGGE@EHHHGCGH1AGHGGEDHGGGGGHHHGHHGC<GFEGHHHHFGHHHHHHGDG//?@/DGGH1FGHGFGF11<AFCCDFFHHFFCDCFGHGCGFHHHHGHHGHHHHFA?9A@BEDG.;EFFF;BFFGGGGG09.;@AFFFDA;?B>EFFFBBBFFEEFFFFFFFFFFF;9:BFBB;BFB
@M05620:37:000000000-D9766:1:1101:10607:15736 1:N:0:10
GAGGCTGCTTTGGAAGAAACTCATAGATTCCTGCAACAGTTCCCCCTGGACCTGGAAAAGTTTCTTGCCTGGCTTACAGAAGCTGAAACAACTGCCCATGCTCCTACAGGATGCTACCCGTAAGGAAAGGCTCCTAGAAGACTCCAAGGGAGTAAAAGAGCTGATGAAACAATGGCAAGTAAGTCAGGCATTTCCGCTTTAGCACTCTTGTGGATCCAATTGAACAATTCTCAGCATTTGTACTTGTAACT
+
>1>>AACAFFFFCGGF1BBBBBBDEFGFG3FFFB01BBBDAGHFHGAFG0FGHFHHHBGHHHHHBFDGHHHHHHG1FGGFGHHFGGEFGF/FGGGF/BGHGGGHHGGCHHHHHHHHGGHGEEEHGFFGGHHHHGHHHBFHHGHHHHGHGGEFGF@F@FCHHHHFFGHHDGHHHHHHGGFGGHHHHGHHFFHHHHGGGFGGGGGFDGHHHHHHGHGFGHHHHHGHHHH0CFFGFGGFFGGFFGGGGGGGFGB
@M05620:37:000000000-D9766:1:1101:21890:15739 1:N:0:10
GCGGCTGCTTTGGAAGAAACTCATAGATTACTGCCACAGTTCCCCCTGGACCTGGAAACGTTTCTTGCCTGGCTTCCAGAAGCTGAAACAACTGCCACTGCTCCTACAGGATGCTACCCGTCAGGACAGGCTCCTCGCAGCCTCCCAGGGGGTAACAGAGCTGTTGACACAATGGCAAGTAAGTCCGGCATTTCCGCTTTACCACTCTTGTGGATCAAATTGAACAATTCTCAGCATTTGTACTTGTACCT
+
>>AAA>DAFFDBFGGAA1BGFG1DADGHH1BGHH01BABBBGHHHGEF/0BBGHEGF1AFBGHHFGHGHHHHHGF0BGH@GHHBF1FGH>GHG0F>11BFHGFGB1BFHHHHHH1EH0B?E//?B1/0/</<B/10</<B/<FGH/@1?<//<C011100<1<11<D0<<G.<</<G0.<<00::0;-A-A0;;0..CEE00099;CF009;900;.09;090;9C-99/9/9///9FB///;9/:///9/
@M05620:37:000000000-D9766:1:1101:28854:15742 1:N:0:10
AGTGCCAGCTCTCCATCGCACAGGGGACCCAGGGCCTGGCCCCTCCAGCCAGAAAACCTATGACCTCACCCGCTACATGGAGCACCACCTCCGCAGCTTGGCTGGGCCCTATGTGAGTATCCAGCGCACCCATATGGGCGTTGGGGCGCAGTGCGGAGCTGGGGAAAGACAGTCCTAACCGTGGAGGGCTCTGGCAAATGACGCCGTGAGGAGGCGCCCTTTGCCTCACACCAATCCCCCTCTCTGGTATA
+
>A>1>DF11CFFG1FGGCGAEEHHG00A00BFF0EB/AFGCGGFGGH1FAAFCAGBAEGCGGBGHGGHHFFGGEEF1BGF@00>0/0?FGGFEG/EGHHH/0EEEF/?@/0BGG2BB1>BGHGGG</<///<<0@@GG0>>CCHGG.@-ACGH0A?-9-;BFGG...C/=CFGGG0;CFF-9A@;;B@-9AFF//-9:/;9/;--;;@A--;-;-9;--;/;F/9/:9-//;A-9BBF-B--;9BFF/999
@M05620:37:000000000-D9766:1:1101:2483:15752 1:N:0:10
AGTGCCAGCTCTCAATCGCACAGGGGACCCAGGGCCTGGCCCCTCCATCCAGAAAACCTATGACCTCACCCGCTACCTGGAGCACCAACTCCGCAGCTTGGCTGGGACCTATGTGAGTATCCAGCGTAGGAATCTGGGCGTTGGGGCGGCGTGCGGAGTTGGGGACAGCCAGTCCTAACCGTGGCGGGTTCTGGTAAATGATGGGGTGAGGAGGGGCTCTTTGGCTCCCACCAGTCCCCCTGTCTGGTCTA
+
ABAABFFFCFFFGGGGGGGGGGHHGGGGGGHHFGGGGGHHHHGHGGHHHHGHHHHHHGHHHHHHHHHHHHHGGEGGHHHHGHHHHHHHGHHHGGGGGHHHGGHGGGHHGHGHHHHDGHHHHHHHHGG<<C@DGHHHHH/ADFGHGG.AC@DGF.AF-;EGGGFF.-:A.AA99FFFFBFFDDF=-;DFFFFFFFFFFFFFFFFFFFFFFFFEFFFFFFFFFFFFFFFFFFFFFFFFFFFFFFFFFFFFFFF
@M05620:37:000000000-D9766:1:1101:9032:15792 1:N:0:10
AGTGCCAGCTCTCAATCGCACACGTCTGCACTCCAGTCACATTACTCGCTCTCGTATGCCGTCTTCTGCTTGCAAAAAAAAGCACCACCTCCGCAGCTTGGCTGGGACCTATGTGAGTATCCAGCGTAGGAATCTGGGAGTTGGGGAGGAGTGAGGAGTTGGGGAAAGACAGTCCTAACCGTGGAGGGTTCTGGTAAATGATGGGGTGAGGAGGGGCTCTTTGGCTCCCACCAGTCCCCCTGTCTGGTCTA
+
AAA3AFFFBFFFGFGGGGGCGGGGHHFFFGHHFF33FFEGDB5BGEGEG22ABE1E3A53EAAA1A5AF55F?BG5210//1BBGHF1?AC/?E/>>CGGEH3//EFGAG2FDDGBDDGFGHFHHF?/<EBFGFHEGBG/AFF1-AADGC?GGFFHEAC/DCF-:.:CGFC/:CC00:G?DGEBGGGB9CFGBBCBBFFFE9BFE..BEFFFFFFFFFEFBBFF9B9EEBFDEFF/BFFFFFFFFF/;/F/
@M05620:37:000000000-D9766:1:1101:11974:15799 1:N:0:10
GAGGCTGCTTTGGAAGAAACTCATAGATTACTGCAACAGTTCCCCCTGGACCTGGAAAAGTTTCTTGCCTGGCTTACAGAAGCTGAAACAACTGCCAATGCTCCTACAGGATGCTACCCGTAAGGAAAGGCTCCTAGAAGACTCCAAGGGAGTAAAAGAGCTGATGAAACAATGGCAAGTAAGTCAGGCATTTCCGCTTTAGCACTCTTGTGGATCCAATTGAACAATTCTCAGCATTTGTACTTGTAACT
+
AAAABBFBFFFFGGGGGGGGGGHHFHHHHHHGHHGHHHHGHHHHHGCGHEGHHFHGHGFGGHHHGHHHHHHHHHACGHHHHHHHHHHHHHHHHHHHHHHHHHHHGGHHHHHHHHHHHGHGGGGHHHHHHHHHHGHGHDHHHHHHHGHHGGGGGHHGGHGHHHHHHHHFGHFHHHHHGHGHHHHHHHHHFHHHHHGGGGGGHHHHHGHHHHGGGFFHHHHHHHGHHHHCFGGGFGGGGGGGGGGGGGGGGGF
@M05620:37:000000000-D9766:1:1101:6703:15833 1:N:0:10
AGTGCCAGCTCTCAATCGCACAGGGGACCCAGGGCCTGGCCCCTCCATCCAGAAAACCTATGACCTCACCCGCTACCTGGAGCACCAACTCCGCAGCTTGGCTGGGACCTATGTGAGTATCCAGCGTAGGAATCTGGGAGTTGGGGAGGAGTGAGGAGTTGGGGAAAGACAGTCCTAACCGTGGAGGGTTCTGGTAAATGATGGGGTGAGGAGGGGCTCTTTGGCTCCCACCAGTCCCCCTGTCTGGTCTA
+
AAAAADFFBFFFGBGGGGGAEGHHGGAFGGGH2EEFGGHHHHGHGGHGHHHHHFHGHGHHHHHHHFHHHHHGG>EFHGFG2BGHHH11EGHGEGCGFHHHGHHGGGHHGHHHHHHHHHHHHHHHHGF?CGHHHHHHHHCFGHHHGGEGG.EHHFHHFDGHHHGGEDEHCGFHHHHHHHHHGGGGDFGGGGGGGGGGGGGGGGGGGGDFFFFFFFFFFFFFFFFFFFFFFFFFFFFFFFFFFFFFFFFFFFF
@M05620:37:000000000-D9766:1:1101:18314:15841 1:N:0:10
AGTGCCAGCTCTCAATCGCACAGGGGACCCAGGGCCTGGCCCCTCCATCCAGAAAACCTATGACCTCACCCGCTACCTGGAGCACCAACTCCGCAGCTTGGCTGGGACCTATGTGAGTATCCAGCGTAGGAATCTGGGAGTTGGGGAGGAGTGAGGAGTTGGGGAAAGACAGTCCTAACCGTGGAGGGTTCTGGTAAATGATGGGGTGAGGAGGGGCTCTTTGGCTCCCACCAGTCCCCCTGTCTGGTCTA
+
ABAAAFFFBFFFGGGGGGGGGGHHGGGGGGHHGGGGGGHHHHGHGGHHHGHHHHHHHGHHHHHHHHHHHHHGGEGGHHHHFHHHHHHHGHHHFGGGGHHHGHHGGGHHGHHHHHHHHHHHHHHHHGGGGGHHHHHHHHHGGHHHGGGGGGGHHHHHHGHHHHGGGGHHHHHHHHHHHHHHGGGGGGGGGGGGGGGGGGGGGGGGGGFFFFFFFFFFFFFFFFFFFFFFFFFFFFFFFFFFFFFFFFFFFFB
@M05620:37:000000000-D9766:1:1101:9115:15881 1:N:0:10
AGTGCCAGCTCTCAATCGCACAGGGGACCCAGGGCCTGGCCCCTCCATCCAGAAAACCTATGACCTCACCCGCTACCTGGAGCACCAACTCCGCAGCTTGGCTGGGACCTATGTGAGTATCCAGCGTAGGAATCTGGGAGTTGGGGAGGAGTGAGGAGTTGGGGAAAGACAGTCCTAACCGTGGAGGGTTCTGGTAAATGATGGGGTGAGGAGGGGCTCTTTGGCTCCCACCAGTCCCCCTGTCTGGTCTA
+
AAAABFFFBFFFGGGGGGGGGAGHGGGFEECAF2EGFFHGGHGEGGFHHHCG3FGGHGFHHHGHHHHFHCFEGG@FHFHGHHHGHHHHGHHHGGCEGHHFEGHFGDFFGFGHGHHHHGGFHHEDGDGDG/@@CHHG1?GFAG<F@-F@DEGHF0D<0C<CHHCGEAECG/:C0CGHCGCGCDAADFGF9CAFFFFGB;FFFGGFGGFFE.:BDFF;B-EFFFF/BFFEFFFFE./99BE.99FBFFBBFF/
@M05620:37:000000000-D9766:1:1101:24735:15893 1:N:0:10
AGTGCCAGCTCTCAATCGCACAGGGGACCCAGGGCCTGGCCCCTCCATCCAGAAAACCTATGACCTCACCCGCTACCTGGAGCACCAACTCCGCAGCTTGGCTGGGACCTATGTGAGTATCCAGCGTAGGAATCTGGGAGTTGGGGAGGAGTGAGGAGTTGGGGAAAGACAGTCCTAACCGTGGAGGGTTCTGGTAAATGATGGGGTGAGGAGGGGCTCTTTGGCTCCCACCAGTCCCCCTGTCTGGTCTA
+
AA>>AFFFBFFFGGFGGGGAECHGGEGGGGFHBEGGGFHHHHGHGGHHHHGHGHHGHGHHHHGHHHHHHHHGG>EFHHHGBFGHHHGGFHHHEGCGFHFGGHHGGGHHGHHHHHHHHHHHHHHHHGGGGGHHHGHHHHFGGHHHGGEGGFDGHFHHFGHHHHGGGGHHHHHHHHHHHHHHGGFGDGGGCFFGGGFGGGGGGGGGGGADFFFFFFFFFFFFFFFFFFFEFFFFFFFFFFFFFFFFFFFFFFF
@M05620:37:000000000-D9766:1:1101:7648:15908 1:N:0:10
AGTGCCAGCTCTCAATCGCACAGGGGACCCAGGGCCTGGCCCCTCCATACAGAAAACCTATGACCTCACCCGCTACCTGGAGCACCAACTCCGCAGCTTGGCTGGGACCTATGTGAGTATCCAGCGTAGGAATCTGGGAGTTGGGGAGGAGTGAGGAGTTGGGGAAAGACAGTCCTAACCGTGGAGGGTTCTGGTAAATGATGGGGTGAGGAGGGGCTCTTTGGCTCCCACCAGTCCCCCTGTCTGGTCTA
+
ABAAAFFFCFFFGGGGGGEGGGHHGGGGGGHHGGGGGGHHHHGHGGHH5GHHHHHHHGHHHHHHHHHHHHHGGEFGHGHHHHHHHHHHGHHHGGGGGHHHGHHGGGHHGHHHHHHHHHHHHHHHHGGGGGHHHHHHHHGGGHHHGGFGGAGHH0GHFGHHHHGGGGHHHHGHHHHHHHHHGGGGGGGGEFGGGGGGGGGGGGGGGGFFFFFFFFFFFFFFFFFFFFFFFFFFFFFFFFFFFFFFFFFFFFF
@M05620:37:000000000-D9766:1:1101:5005:15909 1:N:0:10
GAGGCTGCTTTGGAAGAAACTCATAGATTACTGCAACAGTTCCCCCTGGACCTGGAAAAGTTTCTTGCCTGGCTTACAGAAGCTGAAACAACTGCCAATGCTCCTACAGGATGCTACCCGTAAGGAAAGGCTCCTAGAAGACTCCAAGGGAGTAAAAGAGCTGATGAAACACTGGCAAGTAAGTCAGGCATTTCCGCTTTAGCACTCTTGTGGATCCAATTGAACACTTCTCAGCATTTGTACTTGTAACT
+
AA?ABB@AFFFFGBFCGF4BGEHHHGH66AFBGGHABGHHFHHBHGCFABFGGCFHFGBFHHHHHHHHHFFFHHFGHDGHHHHHHHGHHHCGGHHHHHHHFHHHHHHFCFGHHGHHEGGE?EFFFHGHHGC3BFHFHHHHHGDBGGHHG/?DCGGHHH/CGBHHF1F1FGH0?DFFGH<1=FG==FGFHHFHHHD.<.<EHHFBGHHH0C;0;F0CGFHHHHHHHF/;C0CCFFE0;FFGGGGGGFGGBFF
@M05620:37:000000000-D9766:1:1101:5019:15921 1:N:0:10
GAGGCTGCTTTGGAAGAAACTCATAGATTACTGCAACAGTTCCCCCTGGACCTGGAAAAGTTTCTTGCCTGGCTTACAGAAGCTGAAACAACTGCCAATGCTCCTACAGGATGCTACCCGTAAGGAAAGGCTCCTAGAAGACTCCAAGGGAGTAAAAGAGCTGATGAAACAATGGCAAGTAAGTCAGGCATTTCCGCTTTAGCACTCTTGTGGATCCAATTGAACAATTCTCAGCATTTGTACTTGTAACT
+
BBBBBBFAFFFFGGGGGGGGGG4GFEGHHGHHHHH4FFGGFGHHHGGGHBGHHHHHF3AFGHHHHHHFHHHHHHHHHHHHHHHHHHGHHHHHHHHHB3GGGHHHHHHHB3BFHHHHHHHEFGGGHF3EGGFGHGHHFBGHHHHBB?FDF/FEDGFF>@F@FHGHHHHHFFBGFGHHCC><1><FHFGGH.1>GGH<CEGGHDG0GHFGHB;GCHHHCCHHHHEHHHHHGFFFFFF0CFFGFGGGGBFFCF;
@M05620:37:000000000-D9766:1:1101:7649:15927 1:N:0:10
AGTTCCAGCTCTCCATCGCACAGGGGACCCAGGGCCTGGCCCCTCCATACAGACACCCTATGACCTCACCCGCTACCTGGCGCACCCCCTCCGCAGCTTGGCTGGGACCTATGTGCGTATCCAGCGTCGGCATCTGGGCGTTGGGGCGGCGTGCGGCGTTGGGGCCCGCCCGTCCTACCCGTGGAGGGTTCTGGTAAATGATGGGGTGAGGAGGGGCTCTTTGGCTCCCCCCAGTCCCCCTGTCTGGTCTA
+
>>33>BB54CCFGFGFBAEAAAF4F2AAEEA2AAABCFHGHHGHGG2DDE3FF122BEFF3BFGHDFBGGF0>>/>FF3BB>EEEGE/>EF?EEEE@GF0<FGG/ECGGH1?1GH2/FDGHH1<F@E/AD-->FHH0<.-<<<.@?.-;@BB-.=B-@BBBFBB.9--9B;BBFFF//;FADAB.9.9DFAFFFF///BF/9BFFFFB.A?/.A;?BBFFFFFFFFFFF.AB-AFFFFFFBFFFFFBFFF/
@M05620:37:000000000-D9766:1:1101:2141:15962 1:N:0:10
AGTGCCAGCTCTCAATCGCACAGGGGACCCAGGGCCTGGCCCCTCCATCCAGAAAACCTATTACCTCACCCGCTACCTGGAGCACCAACTCCGCCGCTTGGCTGGGACCTATGTGAGTATCCAGCGTAGGAATCTGGGAGTTGGGGAGGAGTGAGGAGTTGGGGAAAGAAAGTCCTAACCGTGGAGGGTTCTGGTAAATGATGGGGTGAGGAGGGGCTCTTTGCCTCCCACCACTCCCCCTCTCTGCCCTA
+
>>AAAB1CAFBDF13BGAFAA0BAAAEEEGGHG?EEFBACBFEHGGEHHHFBD0FGGEHHH1EHFFBFGHHFGG?>FHFBBGF/B?0FE0GGA?/>><EFCG<<//BFFFGHHHDGF1>F>>DDFC/CC/?GHFHHGG0FEHHH-@.C<CCHGFGHF<GFFH-:E:C.C.;G0;GEBFFF?;E@AEG-;9CFGGFCGGF000;/9-A@?FFF-B-----BF///9/;AF-A-A-99--;A@-B9F9//;/;
@M05620:37:000000000-D9766:1:1101:9078:16008 1:N:0:10
GAGGCTGCTTTGGAAGAAACTCATAGATTACTGCAACAGTTCCCCCTGGACCTGGAAAAGTTTCTTGCCTGGCTTACAGAAGCTGAAACAACTGCCAATGCTCCTACAGGATGCTACCCGTAAGGAAAGGCTCCTAGAAGACTCCAAGGGAGTAAAAGAGCTGATGAAACAATGGCAAGTAAGTCAGGCATTTCCGCTTTAGCACTCTTGTGGATCCAATTGAACAATTCTCAGCATTTGTACTTGTAACT
+
BABBBCFCFFFFGGGGGGGGGGHHHHHHHHHGHHHHHHHHHHHHHGGGHHHHHHHGHHHHGHHHHHHHHHHHHHHHHHHHHHHHHHHHHHHHHHHHHHHHHHHHHHHGFHFGHGHHHFFGEE/??GCG?GHEHGFHHHFHHGHFHHHHGGCBCGHHFFGHGGGFGFHHHHHFGHHCCFFH1=<<FG1CCCFDD1GEGGGGFHHHDCG0CGHHGHHFHFFFHFHHHH/GGFGFBBFFGF9BFGFG0;FFBF0
@M05620:37:000000000-D9766:1:1101:24778:16040 1:N:0:10
GAGGCTGCTTTGGAAGAAACTCATAGATTACTGCAACAGTTCCCCCTGGACCTGGAAAAGTTTCTTGCCTGGCTTACAGAAGCTGCAACAACTGCCAATGCTCCTACAGTATGCCACACGTAAGGCTAGGCGCCTAGAAGACTCTAAGGGAGCAAAAGAACCGATGAAACAATGGCAAGGAAGTCAGGCATTTGCGCTTTAGCCGTCTTGTGGACCCAATTGAACGACTCTCAGCATTTGTACTTGTAACT
+
>1AAAACAFF3DBGGFAEGF1EFGGGFGBDGGFHDAFEF1AFGGHGAFE0GBHBGHHF0FFGFH2D1FGHHHHGC1BGHAGHHFB1FFGCEGGEGG1B1112B11BBG12B2@F1110/>>BBC101BG0F/EEG/<1FGF0<C11B20F?C//01<F/0F/<<ACF<FHB.11>0<FF.00CGFF0CC.CHB00-;A.;CG0/.:-..00;.0/:=.;FG00;:..-;;FF9;;00/9//;9///9/9;/
@M05620:37:000000000-D9766:1:1101:9858:16060 1:N:0:10
GAGTCTGCTTTGGCAGAAACTCATAGATTACTTCAACAGTTCCCCCTGGACCTGGAAAAGTTTCTTGCCTGGCTTACAGACGCTGACCCAACTGCCAATGCTCCTACAGGATGCTACCCGTAAGGAAAGGCTCCTAGACGACTCCAAGGGAGTCAAAGAGCTGATGAAACCCTGGCAAGTAAGTCAGGCATTTCCGCTTTAGCACTCTTGTGGATCCAATTGAACAATTCTCAGCATTTGTACTTGTAACT
+
>>A1>DFFFFFFG1GEAGGBGFGHH31DGBGH3DF1FGHHHHHHHGGGHGHHHHHABACGBDGHHDDGHGHABBBAFGBF0A>EEGF0BGHE0>GGFHBFGHFHGH1FGHBFCF12BFGEGC/<BFF0BFG<GFGH1F1?<CCGGF11FGFGG0FF1?GHHGHB<<1<1>0.>F.G<1>GDDD<DG<<GEFDG0=ECGCG0;00C:GHF0;:::GGFGGGGFFGGFEGFGGG0FGGGFGGGGGGBFGGBB0
@M05620:37:000000000-D9766:1:1101:24364:16061 1:N:0:10
GAGGCTGCTTTGGAAGAAACTCATAGATTACTGCAACAGTTCCCCCTGGACCTGGAAAAGTTTCTTGCCTGGCTTACAGAAGCTGAAACAACTGCCAATGCTCCCACCGCCTAATAACCGGAGGGAACAACACTTCAAGGGATCAAAAGACGTCAACAAGCAACTGCAACCAAGGCAAGTAAGTCAGCCATATCAGCTTTCGCACTCTTATTGAACAACTTGCACCATTCTCAGTATTTATACTTAAAACT
+
BAABBBFBFFFFGGGGGGGGGGCHHFHGGHHHHHHFHFFAFGHHHGGGHHHHHFGGGFHHGHHFHHHHHHFHHHHFGHHHHHHHHBHGGGFHHGHGHHHFF43312111//1/BF4DFBEE/////B/22//?2323D2@/?2/0@@22/0?F/?/1=<0>0000>11<>0>.<.<<.<0==0==000=.;0;;;0<00<:...--90;000;;0;;F.;00090/=:00009000;CB0;000;00000:
@M05620:37:000000000-D9766:1:1101:13624:16094 1:N:0:10
GAGGCTGCTTTGGAAGAAACTCATAGATTACTGCAACAGTTCCCCCTGGACCTGGAAAAGTTTCTTGCCTGGCTTACAGAAGCTGAAACAACTGCCAATGCTCCTACAGGATGCTACCCGTAAGGAAAGGCTCCTAGAAGACTCCAAGGGAGTAAAAGAGCTGATGAAACAATGGCAAGTAAGTCAGGCATTTCCGCTTTAGCACTCTTGTGGATCCAATTGAACAATTCTCAGCATTTGTACTTGTAACT
+
BBBBABFCFFFFGFGGGGGGGGHHHHGHHHHHHHHHFHHHHHHHHGGGHHHHHHHGHHHHFHHHHHHHHHHHHHHHHHHHHHHHHHFHHHHHHHHHHHHHHHHHHHHHHHHHHHHHHHHGGGDFHHHHHHHHHGHGHHHHHHHHHGHHGGHGGGHHHHGHGHHHHHEGHHFGHHHHGGGHHHHHHHGGGHHHHHHGGGGGEHHGHHHHHHHHGHHHHHHHHHHHHHHHGGGGGGGGGGGGGGGGGGGGGGF
@M05620:37:000000000-D9766:1:1101:26121:16115 1:N:0:10
GAGGCTGCTTTGGAAGAAACTCATAGATTACTGCAACAGTTCACCCTGGACCTGGAAAAGTTTCTTGCCTGGCTTACAGAAGCTGAAACAACTGCCAATGATCCTACAGCATGCTACCCGTAAGGAAAGGCTCCTAGAAGACTCCAAGGCAGTAAAACAGCCCATGAAACAATGGCAATTAAGTCAGGCATTTCCTCTTTAGCCCTCTTGTGGATCGAATTGAACAATTTTCAGCGTTTGTACTTGTAACT
+
>A>A>>CACBBDFFAB111BFFFFDFDGHFGHAGC1GFADFD2DBBAACBBFGGHEB1AGBGHDFAFBBFGF0BB1ABBGFBBBFB1FBB/FFCFHEHGH1BFG1BGBBBBBBB1@BBFE>//BFGGF00>BBEGB1<1BFB11BB11//0?<1B221?@0//?@@111?0C??F?0?1??<<=<=>0>.<>>>=1>11==0=<CC.<D0<<.<0<.;/;.0;00</0:00;00;.;;;9:C0C0=;;000
@M05620:37:000000000-D9766:1:1101:4010:16123 1:N:0:10
GAGGCTGCTTTGGAAGCAACTCATAGATTCCTGCACCAGTTCCCCCTGGACCTGGAAAAGTTTCTTGCCTGGCTTACAGAAGCTGAAACAACTGCCAATGCTCCTACAGGATGCTACCCGTAAGGAAAGGCTCCTAGAAGACTCCAAGGGAGTAAAAGAGCTGATGAAACAATGGCAAGTAAGTCAGGCATTTCCGCTTTAGCACTCTTGTGGATCCAATTGAACAATTCTCAGCATTTGTACTTGTAACT
+
>>>>>>FACFFFG1AA1BBBGGDGHAFDG3GFGFC1EFHHHGGFGGGG/CGGHHFH110BGGHHHHHHHH1BBGGFE1BDGHBGHBBGBGFFGGGGCFGHBFGHHHHHB0BFGBG@BFGE?>EFFHHGG<FGGGHFHHDGGBF1BBCGE<<??@@D2@?0@FFDFD?DDGFHGFFGFF.>1<F>D>GFH.>>F1=<<.<<D=<0<C<C0:;;?C<CGHHHHHHEHHFC000;;;;0;F;FFF0CF;F9;;9
@M05620:37:000000000-D9766:1:1101:9885:16124 1:N:0:10
GAGGCTGCTTTGGAAGAAACTGACAAGCCAGGGACAAAAGATCGGAAGCGCACACGTCTGAACTCCAGTCACATTACTCGATCTCGTATGCCGTCTTCTGCTTGAAAAAAAAAAAAAAATCAAACATATTACTTTTCAGTGTTCCGACCTTGCACCACTCTAGTAATAGAAAATGTCTACCGTAAAGTCAAATTCACAAATCTACTCCGACGCAATCTTTGGTTACAAGAAAAATACCAACCACACACACG
+
AAAAAAFAFFFFGGGGGFAFAF11A100BGFF0BF000B001FH?E//A/EAE/BEH/AA1DGGDH1GD1B@GFBGFFFE/FB0FGFEHHGGG?EHFFGH1GHHFFFFFEEC@B////->1111101111111=00000=0000<..--.:0/00/..:/<00;;0090000/0900;000-...;;00090000;0;0.000/////9;-9-9;-://///9-/://;-;/---/////9;----;----
@M05620:37:000000000-D9766:1:1101:21701:16140 1:N:0:10
GAGGCTGCTTTGGAAGAAACTCATAGATTACTGCAACAGTTCCCCCTGGACCTGGAAAAGTTTCTTGCCTGGCTTACAGAAGCTGAAACAACTGCCAATGCTCCTACAGGATGCTACCCGTAAGGAAAGGCTCCTAGAAGACTCCAAGGGAGTAAAAGAGCTGATGAAACAATGGCAAGTAAGTCAGGCATTTCCGCTTTAGCACTCTTGTGGATCCAATTGAACAATTCTCAGCATTTGTACTTGTAACT
+
AAABCCFCFFFFGGGGGGGGGGHHGHCGHHGHHHFBGFHHHHHHHGGGHHHHHHHHHHFHHHHHHHHHHHHHHHHFHHHHHHHHHHHHHHEHHHHHHHHHHHHHHHHHGHHHHHHHHHHGFGGHHHHHHFHHHGHHHFHHGHHHHHHHGGHGGHHFHGGHHHHHHHHHHHHGHHHHHHGHHGHHHHHHHGGHHHHGGGGGHHHHHHHHHHGHGHHHHHHHHHHHHHHGGGGGGGGGGGGGFGGGGGGGGGF
@M05620:37:000000000-D9766:1:1101:14488:16142 1:N:0:10
AGTGCCAGCTCTCAATCGCACAGGGGACCCAGGGCCTGGCCCCTCCATCCAGAAAACCTATGACCTCACCCGCTACCTGGAGCACCAACTCCGCAGCTTGGCTGGGACCTATGTGAGTATCCAGCGTAGGAATCTGGGAGTTGGGGAGGAGTGAGGAGTTGGGGAAAGACAGTCCTAACCGTGGAGGGTTCTGGTAAATGATGGGGTGAGGAGGGGCTCTTTGGCTCCCACCAGTCCCACTGTCTGGTCTA
+
BCABCFFFCFFFGGGGGGGGGGHHGGGGGGHGGGEGGGHHHHGHGGHHHHHHHHHHHGGGHHHHHHHHHHGGGGGGHHHHHHHGHHHHGHHHGGGGGHHGGHHGGGHHGHHHHHHHHDGHHHHHHGGGGDFHHHHHHHHGGHHHGGFGGGGHHHHHHGGCHHGGGGHHHHHHHHHHHHHHGGGGGGGGDGGGGGFGGGGGGGGGGGFFFFFFFFFFFFFFFFFFFFF?EBFFFFFFFFFFFFFFFFFFFFB
@M05620:37:000000000-D9766:1:1101:24622:16147 1:N:0:10
AGTGCCAGCTCTCAATCGAACAGGGGACCCAGGGCCTGGCCCCTCCATCCAGAAAACCTATGACCTCACCCGCTACCTGGAGCACCAACTCCGCAGCTTGGCTGGGACCTATGTGAGTATCCAGCGCAGGAATCTGGGAGTTGGGGAGGAGTGAGGAGTTGGGGAAAGACAGTCCTAACCGTGGAGGGTTCTGGTAAATGATGGGGTGAGGAGGGGCTCTTTGGCTCCCACCAGTCCCCCTGTCTGGTCTA
+
>>AAAFF@AFFBFDBGGF4BBEBFBEGAEGHHG?FE2BG2FGGHGGG5FGHHEEGHHGFCGDEHHHGHHHFFGGCEGFGFGFB?FGFHGEHHG//>E3BGEHFE//BGFBGHGHFGHBFGHBGHHC/B//FHHHHHHHFG?CHH?CE@-EFHHHHHGD<<D/-AEGEHHHHHCFGHHGFG@;CBGGG@.9A0C00;FGGGG0C0;AFBEFFFDF-=-9AFFFF///:9A.99E.;9BBE?9.BFF//:9B;
@M05620:37:000000000-D9766:1:1101:22380:16161 1:N:0:10
AGTGCCAGCTCTCAATCGCACAGGGGACCCAGGGCCTGGCCCCTCCATCCAGAAATCCTATGACCTCACCCGCTACCTGGAGCACCAACTCCGCAGCTTGGCTGGGACCTATGTGAGTATCCAGCGTAGGAATCTGGGAGTTGGGGAGGAGTGAGGAGTTGGGGAAAGACAGTCCTAACCGTGGAGGGTTCTGGTAAATGATGGGGTGAGGAGGGGCTCTTTGGCTCCCACCAGTCCCCCTGTCTGGTCTA
+
>A>1ADFCAFFFG1GGGFA1E?GCG0BAAEGHEAEEAFGHCHGHGGHFHHHHFHHHHHHFGGDHHDFHHHFEE>>EHHGGBBGHHH0/?G11>E?/>GBFEGHGGGHHGHHHHHHHH>GHHHHGHGGEGGHHHHHHHHAFGHHHGGACG.EHHBGHCE<GHHGGGFFHFHHHHHHHHHHHGGGGGGGG.AFGGGGGGGGGGGGGGGC@FFFFFF@?@?FFFFFFFFF-EFFFFFFFFFFF@FFFFFFFFFF
@M05620:37:000000000-D9766:1:1101:14486:16170 1:N:0:10
AGTGCCAGCTCTCAATCGCACAGGGGACCCAGGGCCTGGCCCCTCCATCCAGAAAACCTATGACCTCACCCGCTACCTGGAGCACCAACTCCGCAGCTTGGCTGGGACCTATGTGAGAATCCAGCGTAGGAATCTGGGAGTTGGGGAGGAGTGAGGAGTTGGGGAAAGAAAGTCGTAACCGAGGAGGGTTCTGGTAAAGGAGGGGGTGAGGAGGGGCTCTTTGGCTCCTACCAGTCCCCCTGTCTGGTCTA
+
>>AA1DDBA@CD11BGG11AAABB0AEGFEEGFEAEA/F0FFEEEFBDBFBGBBGHEA01E1AFED1BF>0EEGEEGHFFGHF?EGCEEBEHGE/>/0B<E01<</0BECFDGHBFG1B1<FHHGG?C//@11?GGDBGG?0??A?C--<./<D<<0./<<GC-....:./;00.:.:.9--;?-C.A.;.90;FF000;---9@-;-;--/;A@-9;-:BBB/B/:-/;/-9/;:BBA---;9/;/B/;/
@M05620:37:000000000-D9766:1:1101:9645:16172 1:N:0:10
AGTGCCAGCTCTCAATCGCACAGGGGACCCAGGGCCTGGCCCCTCCATCCAGAAAACCTATGACCTCACCCGCTACCTGGAGCACCAACTCCGCAGCTTGGCTGGGACCTATGTGAGTATCCAGCGTAGGAATCTGGGAGTTGGGGAGGAGTGAGGAGTTGGGGAAAGACAGTCCTAACCGTGGAGGGTTCTGGTAAATGATGGGGTGAGGAGGGGCTCTTTGGCTCCCACCAGTCCCCCTGTCTGGTCTA
+
AAAABFFFCFFFGGGGGGGGGGHHGGGGGGGHGGGGGGHHHHGHGGHHHHGHHHHHHGGHHHHHGHHGHHHGGGGGHHHHHHHHHHFHGHHHGGGGGHHHGHHGGGHHGHHHHHHHHGGHHHHHHGEGGGHGHGHHHHHGGHHHGGGGGGGHHGHHHGHHHHGGGGGHHHHHHHHHHHHHGEGGGGGGCFGGGGFGGGGGGFGGGGFFFFFFFFFFFAFFFFFFFFFFFFFFFFFFFFFFFFFFFFFFFFF
@M05620:37:000000000-D9766:1:1101:14466:16173 1:N:0:10
AGTGCCAGCTCTCAATCGCACAGGGGACCCAGGGCCTGGCCCCTCCATCCAGAAAACCTATGACCTCACCCGCTACCTGGAGCACCAACTCCGCAGCTTGGCTGGGACCTATGTGAGTATCCAGCGTAGGAATCTGGGAGTTGGGGAGGAGTGAGGAGTTGGGGAAAGACAGTCCTAACCGTGGAGGGTTCTGGTAAATGATGGGGTGAGGAGGGGCTCTTTGGCTCCCACCAGTCCCCCTGTCTGGTCTA
+
ABAABFFFBFFFGGGGGGGGGGHHGGGGGGHHGGGGGGHHHHGHDGHHHHHHHGHHHGHHHHHHHHHHHHHGGGGGHHHHHHHHHHHHGHHHGGGGGHHHGHHGGGHHGHHHHHHHHHHHHHHHHGEGGGHHHHHHHHHGGHHHGGGGGGGHHHHHHGHHHHGGGGHHHHHHHHHHHHHHGGGGGGGGGGGGGGGGGGGGGGGGGGFFFFFFFFFFFFFFFFFFFFFFFFFFFFFFFFFFFFFFFFFFFFF
@M05620:37:000000000-D9766:1:1101:13136:16177 1:N:0:10
GAGGCTGCTTTGGAAGAAACTCATAGATTACTGCAACAGTTCCCCCTGGACCTGGAAAAGTTTCTTGCCTGGCTTACAGAAGCTGAAACAACTGCCAATGCTCCTACAGGATGCTACCCGTAAGGAAAGGCTCCTAGAAGACTCCAAGGGAGTAAAAGAGCTGATGAAACAATGGCAAGTAAGTCAGGCATTTCCGCTTTAGCACTCTTGTGGATCCAATTGAACAATTCTCAGCATTTGTACTTGTAACT
+
AAA3AAFBFFFFGGGGGGGGGGHHGHFHHFHHHHHFEFHGHHHHHGGGHGHHHHHHHHHHDFHHHHHHHHHHHHHHHHHHHHHHHHHFHHHHHHHHHHHHHHHGGHHHHHHHHHHHHHHGGGFHHHHHHHHHHGHHHHHHHHHHHHHHGGHGGHHHHGGHHHHHHHHHHHHHHFFGHHGHHHHHHGGGGEHHHHHGGGGGGHHHHGHHGHHHGHHGHHHHHHHHHHHHGGGGGGGGGGGGGGGGGGGGGGB
@M05620:37:000000000-D9766:1:1101:9628:16179 1:N:0:10
AGTGCCAGCTCTCAATCGCACAGGGGACCCAGGGCCTGGCCCCTCCATACAGAAACCCTATGACCTCACCCGCTACCTGGAGCACCCACTCCGCAGCTTGGCTGGGACCTATGTGAGTATCCAGCGTCGGAATCTGGGCGTTGGGGAGGCGTGCGGCGTTGGGGACAGCCCGTCCTAACCGTGGAGGGTTCTGGTAAATGATGGGGTGAGGAGGGGCTCTTTGGCTCCCACCAGTCCCCCTGTCTGGTCTA
+
>AAAAFFFAFFFGGGGBFF1EAG0F00AEEAGGFFGFGHHHHGHGGGHFFDDAFA0BEGFFF2GG1B1FGH/>>>>FGBGG0FFGHEFGHHHGGE@EHHHCHHGGGHHGHGHFHHD1GGHHH21FCC/>C//FGHGDE/<AACCC-.<@.@FG.-@-;AGGGGG.-.99E-9@FFF//:--BF@-;-@FFFFFFFFFFFFFFFFFFF<9AA/;?;@@@FFFFFFFFFFF-FF-FFFFFFF@FFFFFFFFF/
@M05620:37:000000000-D9766:1:1101:14453:16186 1:N:0:10
AGTGCCAGCTCTCAATCGCACAGGGGACCCAGGGCCTGGCCCCTCCATCCAGAAAACCTATGACCTCACCCGCTACCTGGAGCACCAACTCCGCAGCTTGGCTGGGACCTATGTGAGTATCCAGCGTAGGAATCTGGGAGTTGGGGAGGAGTGAGGAGTTGGGGAAAGACAGTCCTAACCGTGGAGGGTTCTGGTAAATGATGGGGTGAGGAGGGGCTCTTTGGCTCCCACCAGTCCCCCTGTCTGGTCTA
+
CCBCCFFFCFFFGGGGGGGGGGHHGGGGGGGGGEGGGGHGHHGHGGGHHHGHHBGHHGHGHHHHHHHGHHHGGGGGHGHHGHHHHHHHGHHHGGCEFHHHGHHGGGHHGHGHHHHHHHHHHHHFHGGGGGHHHHHGHHHGGHHHGGGGGGGHHHHHHGHHHGGGGGHGGHHHHHHHFBHHGGGGGGGGGGGGGGGGFGGGGGGGGGFFFFFFFFFFF;EFFFFFFFFFFFFFFFFFFFFFFFFFFFFFFFB
@M05620:37:000000000-D9766:1:1101:21739:16192 1:N:0:10
AGTGCCAGCTCTCAATCGCACAGGGGACCCAGGGCCTGGCCCCTCCATCCAGAAAACCTATGACCTCACCCGCTACCTGGAGCACCAACTCCGCAGCTTGGCTGGGACCTATGTGAGTATCCAGCGTAGGAATCTGGGAGTTGGGGAGGAGTGAGGAGTTGGGGAAAGACAGTCCTAACCGTGGAGGGTTCTGGTAAATGATGGGGTGAGGAGGGGCTCTTTGGCTCCCACCAGTCCCCCTGTCTGGTCTA
+
[truncated: 723,388 more chars]
