# Supplementary material for: Fast but not furious: a streamlined selection method for genome-edited cells
Source: Life Sci Alliance. 2021 Apr 26;4(6):e202101051. doi: 10.26508/lsa.202101051 (PMC8127327; doi:10.26508/lsa.202101051)
Supplement: Supplementary file 1 [file LSA-2021-01051_Supplemental_Data_1.zip › SANGER and Deep Sequencing/ACTB/11_S11_L001_R1_001.fastq]

@M05620:37:000000000-D9766:1:1101:17919:2078 1:N:0:11
ACCACACCTTCTACAATGAGCTGCGTGTGGCTCCCGAGGAGCACCCCGTGCTGCTGACCGAGGCCCCCCTGAACCCCAAGGCCAACCGCGAGAAGATGCCCCGGGGAGTGGCCCGCTTACCTCTCTGGTGGCCGCCTCCCTCCTTCCTGGCCTCCCGGAGCTGCGCCCTTTCTCACTGGGTCTCTCTTCTGCCGTTTTCCGGAGGACTTTCTTCTCTTACCTGAGTCTCCTTTTGAACTCTTCAGGGTCTT
+
AA?AAA1AFFFFGGGBFFGGFFGGEEEEGCHHHGG?EEE?EHHHHGCGE/EEHBGHHHHGGGGGFG@EGGGHHHFGGGEGGHHGAFGGGCCCGGHFBD1?G//>/--<.0>.CH--<..</00</00;0/;.;--9;.CE//;/00C00/.C09;C.@@--;//--;@-;FB//99//--B--////;////9--AFF/B----;--/////;9;9////;///-/9/9;/9F/;-:/99/////:-;/9/
@M05620:37:000000000-D9766:1:1101:12736:2140 1:N:0:11
ACCACACCTTCTACAATGCGCTGCGTGTGGCTCCCGAGGAGCACCCCGTGCTGCTGACCGAGGCCCCCCTGAACCCCAAGGCCAACCGCGCGAAGATGCCCAGGTGAGTGGCCCGCTACCTCTTCTGGTGGCCGCCTCCCTCCTTCCTGGCCTCCCGGAGCTGCGCCCTTTCTCACTGGTTCTCTCTTTTGCCGTTTTCCGTAGGACTCTCTTCTCTGACCTGAGTCCCCTTTGGAACTCTGCAGGTTCTA
+
CBBCCCC>BCFFGFGGGG4EEGGGGEGABEGHHBBE2AEAEHHHHGG0EEEFDGGHHHH0>/?FGGGGGEEHFHHGGGGHGHHHHGGGGG/<BFC/?<1GHBAFFGEGGHGGHHGGGCGHFHHGFFGFHHGFG:DAAFGGGGEGGGG0CFFABFGGDD-;@FFFCFFFFFFFFF/BFFFFF/BFFFFF/;/BFDFFFFFFFF.?DBFFFFFFF:F/:B/;FFF/:BF/;AFFFFF////;FFFFBAABBF;
@M05620:37:000000000-D9766:1:1101:17487:2206 1:N:0:11
ACCACACCTTCTACAATGAGCTGCGTGTGGCTCCCGAGGAGCACCCCGTGCTGCTGACCGAGGCCCCCCTGAACCCCAAGGCCAACCGCGAGAAGATGCCCAGGTGAGTGGCCCGCTACCTCTTCTGGTGGCCGCCTCCCTCCTTCCTGGCCTCCCGGAGCTGCGCCCTTTCTCACTGGTTCTCTCTTCTGCCGTTTTCCGTAGGACTCTCTTCTCTGACCTGAGTCTCCTTTGGAACTCTGCAGGTTCTA
+
BBBBBBBBFFFFGGGGGGBFGGGHGEGBGGHHHGGFFGGGGHHHHGGGGGGGHHHHHHHGGGGGGGGGGGGHHHHGGGGHGHHHHGGGGGDGGGHGHGDHHGHG<F1F?GGFHHGCGCGHHGHHFHHHGHGFHG@GGFHGHHGGHGGFFGGGFGGGFA-:AFFFCFFFAFFFFFFFFFFFFFFFFFFFFFFFFFDFFFFFFFFDFFFBFFFEFFFBFFBFFFB/::BBFFFFFFFFFFBFFFFFFFAFFF/
@M05620:37:000000000-D9766:1:1101:17470:2213 1:N:0:11
ACCACACCTTCTACAATGAGCTGCGTGTGGCTCCCGAGGAGCACCCCGTGCTGCTGACCGAGGCCCCCCTGAACCCCAAGGCCAACCGCGAGAAGATGCCCAGGTGAGTGGCCCGCTACCTCTTCCGGTGGCCGCCTCCCTCCTTCCTGGCCTCCCGGGACTGCGCCCTTTCTCCCTGGTTCTCTCTTCTGCCGTTTTCCGTAGGACTCTCTTCTCTGACCTGCATCGCCTTTGGAACTCTGCAGGTTCTA
+
3AAABBAAFFFFGFG45FFGGGHHGEFGH?GGGGCAEEECFHGHFGEEAEFEBFHHHFHGGGEGGGGGGGEHHHHEGGDGEHHGHGGGGCCGGGHFEBGHHHAFGHB01?FEGG--<<AGHFGHH0EC@CDGG@?D.:CEBFD/FFGB0C?FBAEEAA--9.;F.9DB?FFFFF/999A:B//9BB/;9/BFF;ADFFFFF/..;/B/9/;:/;/;;//9B/...;9..;9AFFFFFF//;/BFFFA/B//
@M05620:37:000000000-D9766:1:1101:12936:2227 1:N:0:11
ACCACACATTCTACAATGCGCTGCGTGCGGCTCCCGAGGAGCACCCCTTGCTGCTGACCTAGGCCCCCCTGAACCCCAAGGCCAACCGCGCGAAGATGCCCAGGTGAGTGGCCCGCTACCTCTTCTGGTGGCCGCCTCCCTCCTTCCTGGCCTCCCGGGGCTGCGCCCTTTCTCACTGGTTCTCTCTTCTGCCGTTTTCCGTAGGACTCTCTTCTTTGCCCTGAGTCGCCTTTGGAACTCTGCAGGTTCTA
+
>AAA>AA1BBBFGGFGGG1AEEGGGEEA0AE/BBBA/AAEAGABBEE/BBBFDHHHHHH1B@BFGGEEE>CFBGHEGGGHGH?GGFGGEC><CGG/?FGHHHHEHHGCFHFGHH?AC-AGHGHHGHGHHFGGHCGGGCGGHFGGG0CF9CCFGGGGGG:;@@BF?@F@@FFFFFFFFFFFF:BFFBBF:/:BF@BFFFFFBF-9B/BFFFFFFFF/;F/;BFF-;;/-9A-BF/FBF9/9BBFFFFFFFF/
@M05620:37:000000000-D9766:1:1101:10725:2253 1:N:0:11
ACCACACCTTCTACAATGAGCTGCGTGTGGCTCCCGAGGAGCACCCCGTGCTGCTGACCGAGGCCCCCCTGGACCCCAGGGGCAACAGCGAGGAGATGCCCACATGAGAGGCCCGCTACATCTGCTCGTGGACGCGTCACTCCTCGCGCGGCTACCGCTGAGCCGAACTTTCTCACTGGTTCTCTCGCTTGTGGCTTTCCGCGGGGCTCTCTCGTCTGTCATCGGACTCTTTTGGAACTCTGCAGGTTCTA
+
AAAAABBAFFFFGFGFDGDFGDHCEAAAAAF23AFE2FGGFHHFHGCA1AAAF3A3FH3A0>>FG1E/EEE1B00EE//?//>>?G0?FCC//<</0111<<//1?FF1?////-----1<F10=00.-<../-----..;;/0/.-----9-...--;;..//----.///;B/9//.//////9..9;../:..9///..-;--9-.9///.9.:.///;/:;.;9F////:-//B9;F////..99F9
@M05620:37:000000000-D9766:1:1101:11710:2476 1:N:0:11
ACCACACCTTCTACAATGAGCTGCGTGTGGCTCCCGAGGAGCACCCCGGGCTGCTGACAGAGGCCCCCCTGAACCCCAAGGCCACACACAAGTGAGTGGCCCGATTCATTTTCTCGAGAACTCCTCACTTCTTCCTGGCCTCCCGTCAATGCGCCCTTTTTCACTGGTTCTCTCTTCTGCTTTTTTCCTTCGGCATCTCTTGTCACACCTGAGTCTATTTTGGCCCTCTGCCGGTGCGCTCTCGGCAGAGC
+
AAAAAAAAFFFB3AF1ABFAB1B1A0AB0AGHAFCE0AA/EGHHHGGG/AEEEFCCF01B>B/E/>/EGGGHHB?/EF////FF/<//?</011>B11/?B//<>??12>>2?@1<1///11?1?F1.1111<=1110<0<<CE.....0=/..::-:000/:00;/0;;00;000BFF000000990000;.@-;9B//:/;///;/-9/9-/9//9/9B/-//-;;B/;/--;9;----;/A---99-;
@M05620:37:000000000-D9766:1:1101:16229:2546 1:N:0:11
ACCACACCTTCTACAATGAGCTGCGTGTGGCTCCCGAGGAGCACCCCGTGCTGCTGACCGAGGCCCCCCTGAACCCCAAGGCCAACCGCGAGAAGATGAGCGAGTGGCCTGCCCCCCTTTCTCGTGTCGGGGTCGCCTCTTCCCGGCCTCGCGGCGCTGAGCTGCGCCCTATCTCACTTCTTCTCTGTTGTTCCGCGTTGGGTAGTACTCTCTGCTCTGACCTTCGTCTGCTATTCAACTGGTCATGGTTT
+
BBBABBBAFFCFGGGGGF5BADF4E2AB4AFGABFE?EGGCHHHHGGEEEGGFBGHHHGEEGGGGGGGGGGCGFHGGGDHEEHHHGE<CB/</?C11DD11/<A/?F/01>00>F---.0=D<.E../.-;--=-A..:/00;/.9B@G..;--;-;-;.;B;//--9--.//99/////://;FF/:9/;.//9.9;--.9./.9//;BFFFBF9;FFF////:.;9A.////////;///////////.
@M05620:37:000000000-D9766:1:1101:15934:2579 1:N:0:11
ACCACACCTTCTACAATGAGCTGCGTGTGGCTCCCGAGGAGCACCCCGTGCTGCTGACCGAGGCCCCCCTGAACCCCAAGGCCAACCGCGAGAAGATGCCCAGGTGAGTGGCCCGCTACCTCTTCTGGTGGCCGCCTCCCTCCTTCCTGGCCTCCCGGCGCTGCGCCCTTTCTCACTGGTTCTCTCTTCTGCCGTTTTCCGTAGGACTCTCTTCTCTGACCTGAGTCTCCTTTGGAACTCTGCAGGTTCTA
+
A>A?ABBBFFFFGGFGGGGGGGHHGEFGHFHGGGGEGGGGGHHHHGGGABEEFGHHGAFEGGGEFGEGGGGFFHHAEFGHGHHEE?EEDC@CFDHHHDGHHH/C?CG0FGGGFH?DCCGHHGHHG0GFDGGGHG:@CEHGHH.CHFGFGGGGGGGGGG--;-@DFCFFFFFFFE9:FFFFBBFFFFFF/9FFF@9AFFFFFBF..9FFFFFFFF/;B/;FFEF;.9:/9BFFFFFBFFFFFFFFFE;FFF/
@M05620:37:000000000-D9766:1:1101:15950:2595 1:N:0:11
ACCACACCTTCTACAATGAGCTGCGTGTGGCTCCCGAGGAGCACCCCGTGCTGCTGACCGAGGCCCCCCTGAACCCCAAGGCCAACCGCGAGAAGATGCCCAGGTGAGTGGCCCGCTACCTCTTCTGGTGGCCGCCTCCCTCCTTCCTGGCCTCCCGGAGCTGCGCCCTTTCTCACTGGTTCTCTCTTCTGCCGTTTTCCGTAGGACTCTCTTCTCTGACCTGAGTCTCCTTTGGAACTCTGCAGGTTCTA
+
CCCDCCBCFFFFGGGGGGGGGGHHGEGEGGHHHGGGFGGCGHHHHGGGGGGGHHHHHHHGGGGGGGGGGGGHHHHGGGGHGHHHHGGGGGGGGGHGHGHHHHHGFHHHHHGGHHGGGGGHHHHHHHHHHHGHHGGCGGHGHHGHHGGGGGGGGGGGGG@FGGGGGGFFFFFFFFFFFFFFFFFFFFFFFHFFFFDDFFFFFFFFFFFFFFFFFFFFFFFHFHFFFFFFFFFFFFFFFFFFFFFHFFFFFFF
@M05620:37:000000000-D9766:1:1101:19656:2660 1:N:0:11
ACCACACCTTCTACAATGAGCTGCGTGTGGCTCCCGAGGAGCACCCCGTGCTGCTGACCGAGGCCCCCCTGAACCCCAAGGCCAACCGCGAGAAGATGCCCAGGTGAGTGGCCCGCTACCTCTTCTGGTGGCCGCCTCCCTCCTTCCTGGCCTCCCGGCGCTGCGCCCTTTCTCACTGGTTCTCTCTTCTGCCGTTTTCCGTAGGACTCTCTTCTCTGACCTGAGTCTCCTTTGGAACTCTGCAGGTTCTA
+
>A11AA1AFFCFDGG1B1GAG1B1A0ABC0GH1FGGGGG?EH/FHGAEFEGFHGHFGHHGC@EGFE@EGGGCE1>EGFEFA/FCCF/<BCC@/?<FFGBFHHHFFHHHHHGGHHGGGGGHHGHEHHHHGHGHHGGCCC.EHGGHHFFGGGGGFGGGGG-AA@@F@@F@@FFFFFFFFFFFFFFFFFFFFFFFF@ABFFFFFFFFFFFFFFFFFFFFFFFFFBFFFFFFFFFFFFFFFFBFFFFFFFAFFFF
@M05620:37:000000000-D9766:1:1101:13844:2727 1:N:0:11
AGTGCCAGCTCTCAATCGCACAGGGGACCCAGGGCCTGGCACCTCCATCCAGAAAACCTATGACCTCACCCGCGACCTGGAGCACCAACTCCGCAGCTTGGCTGGGACCTATGTGAGTATCCAGCGTAGGAATCTGGGAGTTGGGGAGGAGTGAGGAGTTGGGGAAAGACAGTCCTAACCGTGGAGGGTTCTGGTAAATGATGGGGTGAGGAGGGGCTCTTTGGCTCCCACCAGTCCCCCTGTCTGGTCTA
+
>AABBFFFBFFFFFGGGEGGEAFDFEEGGGGHGGGGDGGF2BF3EFGHHFGFEHFGGEHHH3FGGGFFFHHGGEEG>EGGHHHHHFFHGFHHFEGG?GHGGCGGGCFHGFHBGHHDHDGDGHHHHGGGGGH1CGHGFH0FEHHHCGCCG?A<<0DGGFCHHHGGGDGFHHFFGGBFGGBABCC?ACEB;CFGGGCFFFFFF9BFFDDBEFFF.ABBB?FFFF/FF/BEE..9EFFFEFFD@AFBBBFFFFF
@M05620:37:000000000-D9766:1:1101:20640:2732 1:N:0:11
AGTGCCAGCTCTCAATCGCACAGGGGACCCAGGGCCTGGCCCCTCCATCCAGAAAACCTATGACCTCACCCGCTACCTGGAGCACCAACTCCGCAGCTTGGCTGGGACCTATGTGAGTATCCAGCGTAGGAATCTGGGAGTTGGGGAGGAGTGAGGAGTTGGGGAAAGACAGTCCTAACCGTGGAGGGTTCTGGTAAATGATGGGGTGAGGAGGGGCTCTTTGGCTCCCACCAGTCCCCCTGTCTGGTCTA
+
ABBBBFFFBFFFGGGGGGGGGGHGGGGGGGHHGGGGGGHHHHGHGGHHHHHHHHHHHGHHHHHHHHHHHHHGGGGGHHHHHHHHHHHHGHHHGGGGGHHHGHHGGGHHGHHHHHHHHHHHHHHHHGGGGGHHHHHHHHHGGHHHGGGGGGGHHHHHHGHHHHGGGGHHHHHHHHHHHHHHGGGGGGGGGGGGGGGGGGGGGGGGGGFFFFFFFFFFFFFFFFFFFFFFFFFFFFFFFFFFFFFFFFFFFFF
@M05620:37:000000000-D9766:1:1101:10269:2775 1:N:0:11
ACCACACCTTCTACAATGCGCTGCGTGTGGCTCCCGAGGAGCACCCCGTGCTGCTGACCGAGGCCCCCCTGAACCCCAAGGCCAACCGCGCGAAGATGCCCAGGTGAGTGGCCCGCTACCTCTTCTGGTGGCCGCCTCCCTCCTTCCTGGCCTCCCGGAGCTGCGCCCTTTCTCACTGGTTCTCTCTTCTGCCGTTTTCCGTAGGACTCTCTTCTCTGACCTGAGTCTCCTTTGGAACTCTGCAGGTTCTA
+
AAAAAAA>BCFFGGGGGB1AEAGGGGGAAEGHHBFE?EECEHHHHGGAEFGGFHHHHHH>EECGGGGGGGGHHHHGGGGHGHHHHGGGGG/>CGGCHHHHHHHGHHHHHHGGHHGGGGGHHHHHHHHHHHGHHGGGGGGGGGGGGGGGFGGGGGGGG@-;@FFF@@F@@FFFFFFFFFFFFFFFFFFFFFFFF@BFFFFFFFFFFFFFFFFFFFFFFFFFFFFFFFF/BFFFFFFFFFFFFFFFFFFFFFB
@M05620:37:000000000-D9766:1:1101:15460:2785 1:N:0:11
ACCACACCTTCTACAATGAGCTGCGTGTGGCTCCCGAGGAGCACCCCGTGCTGCTGACCGAGGCCCCCCTGAACCCCAAGGCCAACCGCGAGAAGATGCCCAGGTGAGTGGCCCGCTACCTCTTCTGGTGGCCGCCTCCCTCCTTCCTGGCCTCCCGGCGCTGCGCCCTTTCTCACTGGTTCTCTCTTCTGCCGTTTTCCGTAGGACTCTCTTCTCTGACCTGAGTCTCCTTTGGAACTCTGCAGGTTCTA
+
BBAAABBBFFFFGGGGFGABG5GHG2ABFAGGAFFE?EGGGHHHHGGGGEGGGHHGHHHGEGGGG1FGGGGBHBHGGG/G?/GHHG//>CC@?FFF1F1<?GHGFGHC?<FFHCDCCGGCHHHGHHHHDGEHHGGGDG.::CDGFG/FG/.CFEEEGB99A@=DB?F?;BFEFFFFFFFBFFFFFFFFFFFFFBDDFFFFFFFFFFFFFBFFEF/FF/9BFF.BFBFFFB/B/9FEFFFBFFFFFF9BFFB
@M05620:37:000000000-D9766:1:1101:18979:2861 1:N:0:11
ACCACACCTTCTACAATGAGCTGCGTGTGGCTCCCGAGGAGCACCCCGTGCTGCTGACCGAGGCCCCCCTGAACCCCAAGGCCAAACGCGAGAAGATGCCAAGGTGAGACGCCCACTACATCTTCTCGAGGCCGCCTCCATCCTTCCAAGCCTCCCGGCGATCAGCCCTTTCTAACTGGTTCTCTCTTCTGCCGTTTTCCGTAGGACTCTATTCTCTGACCTGAGACTCCTTTGAAATTCTACAGACTATA
+
>A>1AAAAFFF1AFG1BFGAE1B1AAAFEAGH1F0EEEECEHHHHGCG/AEE1AABG0BEE?/E/>>EGGGBHBC/?EE//<GE/0??>/B@//?F>GHH11G/?1DF11<>AC.>F0F111<=FD1<0<ACF-=;:C:/;0;0=CC000;.;FEGG-9---.-;9FFF/;9FBFBFB/9;F/;BFF/;BFFF-;:BEFFFFFBBFFFFF/FFFF///:;FF-/;/;;B/FFFB/////;//;9F/-///9
@M05620:37:000000000-D9766:1:1101:12978:2870 1:N:0:11
ACCACACCTTCTACAATGAGCTGCGTGTGGCTCCCGAGGAGCACCCCGTGCTGCTGACCGAGGCCCCCCTGAACCCCAAGGCCAACCGCGAGAAGATGCCCAGGTGAGTGGCCCGCTACCTCTTCTGGTGGCCGCCTCCCTCCTTCCTGGCCTCCCGGCGCTTCGCCCTTTCTCACTGGTTCTCTCTTCTGCCGTTTTCCGTAGGACTCTCTTCTTTGACCTGAGTCACCGTTGGAATTCTGCAGGTTCTA
+
BBBBBBBBFFFFGGGGGGGGGFHHGEEBGAHHGFGEDEGGGHHHHGGGGFGGHHHHHHHGGGGGGGGGGGGHHFHGGG/FF?CGHGC<DGFCCGFHFFEFCFGF<?DGF<CFHG---<A0FGHB<DHBD<AA.-;CE.CEH:EHGFFB0/;.09;AA-;-;9.;-ADF;FFBFF/BFFFFBFBFFFFF/;://>:9FEFED/;..//;FBFF/9///9/999./9;:/;/.9..;FB/9BBFBFF?.BB//
@M05620:37:000000000-D9766:1:1101:21508:2883 1:N:0:11
ACCACACCTTCTACAATGAGCTGCGTGTGGCTCCAGAGGAGCACCCCGTGCTGCTGAAAGAGGCCCCCCTGAACCCCAAGGCCAACCGCGAGAAGATGCCCAGGTGAGAGGCCCGCTACCTCTTCTGGTGGCCGCCTCCATCCTTCCTAGCATCCCGGCGATGAGCCCTTTCTCACTGGTTCTCTCTTCTGCCGTTTTCCGTAGGACTCTCTTCTATGACCTGAGTCTCCTTTGGAACTCTGCAGGTTCTA
+
A11>AAAABFBDFGGDFGAAF1F1EBABB0GGBA1BBAF0EGFGHGE/E/BAEFFGF11ABF/ECECEGEGG1FE/B?EAEGGGE/EEE@/</<FG1<BF0FHAGHHH11?CFG/>A/CC1??FHFDG1><GG-<<<<G/=<C0<=G00;:0;GGHGCC@?-.;;FGGG/FFG0;CFF/CFG0;BFFFBBFFF-9;BEFFFFABBFBFFF/BFFF//99;FBB;-/:9;FFFFF//9B/9//;99--//;9
@M05620:37:000000000-D9766:1:1101:22132:2893 1:N:0:11
ACCACACCTTCTACAATGAGCTGCGTGTTGCTCCCGAGGAGCACCCCGGGCTGCTGACCGAGTCCCGCCTGATCCCCAAAGCCAAGCGCGAGAAATGACCCCCGTGAGGGACGCGCTCCCTCTTCTTCTGAGCGCGTCCCTCCTTTCTTGCCTCCCTGGCCTGCCCCCCTTCTCTTTCCGTTTCTCTTCTCCCGTGGTTCGTATTGCTCTCTTCTCTGCCCTTGTTCTCGTTTGTGACTCGGCAGGGTCTA
+
>AAAAAAAFF1FDFGFB1GD1BBAEEE000DBF1F0AAA//B/BGGEA/AA/AA1B1BG/>//B@@/>EEG01BBGFG?0BB>00/?/</>/>/11B1B1B//<C/?E0//?//---..<CG/0D<D0=000/;;-;@AG0/C/90;00CFG0CEG9C..;09..9.-----/;//;9/9;9B////;BB///;;9---;-:-;/;//;/BFFFFF/;/B:FFFF/;9/-;---:-9B/;--;9@@-;;9;
@M05620:37:000000000-D9766:1:1101:9825:2967 1:N:0:11
ACCACACCTTCTACAATGAGCTGCGTGTGGCTCCCGAGGAGCACCCCGTGCTGCTGACCGAGGCCCCCCTGAACCCCAAGGCCAACCGCGAGAAGATGCCCAGGTGAGTGGCCCGCTACCTCTTCTGGTGGCCGCCTCCCTCCTTCCTGGCCTCCCGGCGCTTCGCCCTTTCTCACTGGTTCTCTCTTCTGCCGTTTTCCGTAGGACTCTCTTCTCTGACCTGATTCTCCTTTGGAACTCTGCAGGTTCTA
+
>AABABA>BFCFGGFGGG5BGGHHGEEAAEBFGBFE?EEEAGAGHEEEEAEGFHHHHGHAEC?EFGGGGGGGEHHGGGGHGHHHGGGECC<>BDHFHH2FGGGEC11??DCFHHA@CDGHGGHHHHHFD/.<GCGGGDHGHHGFG;FF0C9FFFGF.?-:;9.9-9DF;FFFF/BFF/9BFFF9:B9F/9/;BAFFF?FFAB.9.9;BBFF/BFFFFF/BF/.//://;BBFF/;/;BFFF/9FF.;F//9
@M05620:37:000000000-D9766:1:1101:20511:3064 1:N:0:11
ACCACACCTTCTACAATGAGCTGCGTGTGGCTCCCGAGGAGCACCCCGTGCTGCTGACCGAGGCCCCCCTGAACCCCAAGGCCAACCGCGAGAAGAAGCCCAAGGTAGTGGCACGCTACCTCTTCTTGTCGCCGCCTCCCTCCTTCCTTGCCTCCCGGGGCTCCGCCCCTTCGCACTGGGTCTCTCTTTTGCCGGTTTCCGGAGGACTCTCTTATCTTACCTTAGGCTCCTTTTGGAATCTTCAGGGTCTT
+
CCCCCCCBFFFFGGGGGGGGGGHHGGGGHGHGHGGGFGGCGHHHHGGGEGGGHHHHHHHGGGGGGGGGGGGHFHHGGGGHGHHHHGGGGGGGGGFG2?2?F//?/11=10?/0?.-<.<>111>0=0=<0<.<--=..;C:/C:G0FB0C0C90=E.;---:....;D-.:/..:9-/;.;//990000000;--@FF0F.-.-;.9:/000;00:000:B9000000:;0:F0B-:0000000:0.///0
@M05620:37:000000000-D9766:1:1101:11978:3095 1:N:0:11
ACCACACCTTCTACAATGAGCTGCGTGTGGCTCCCGAGGAGCACCCCGTGCTGCTGACCGAGGCCCCCCTGAACCCCAAGGCCAACCGCGAGAAGATGCCCAGTTGAGTGGCCTGCTACCTCTTCTGGTGGCCGCCTCCCTCCTTCCTGGCCTCCCGGCGCGGCGCACTTTCTCACTGGCTCTCTCGTCTGCCGTTTTCCGCACGACTCTGTTCTCTGATCTGAGTCTCCTTTGGAACTCTGCAGGTTCTA
+
AABBBBBBFFFFGGGGGGGGGFGHGAEEHGGHHGGGGGGFGHHHHGGGGGGFHHHBGHHG?EGGGDEFGGGFCFGGGG?G//FGCF?@DFB<>DCF2<222</11?FG<1//G1/?1110>GD1>1FHD0.CG-<-.<.;//;/0;/0:/..0.:CD9-9--99@--;>//;BF9:/B..;9FF//.;.:9/;@99FFB/D.;--.9;.B//:;BFB/////;//9/;;/9//:///;://9//;.;;BF/
@M05620:37:000000000-D9766:1:1101:14081:3109 1:N:0:11
ACCACACCTTCTACAATGCGCTGCGTGTGGCTCCCGAGGAGCACCCCGTGCTGCTGACCGAGGCCCCCCTGAACCCCAAGGCCAACCGCGAGAAGATGCCCAGGTGAGTGGCCCGCTACCTCTTCTGGTGGCCGCCTCCCTCCTTCCTGGCCTCCCGGAGCTGCGCCCTTTCTCACTGGTTCTCTCTTCTGCCGTTTTCCGTAGGACTCTCTTCTCTGACCTGAGTCTCCTTTGGAACTCTGCAGGTTCTA
+
BBBBBBBAFFFFFGGGGG4AEEFGGEFAAEHFHFFEDFGGGHHHHGGGGEFGFHHHHHH@EEFGGGGGGGGHHHHGGGGHGHHHHGGGGG<CGGHEFGHBGHHGGHGGFGGFHEGGGGFHFHGFHHHH0GDHHGG-;DGEFFGFFFFFGF.CBFGGGC-;@.FB@=DFFFFBFF/FFFF/B9BFBB9FFFFFFFA9FFBFF9FDDFFF/BB/BBFF/:/:B/BB9//9;B/:BFFFFFFFBFBBFF;FFF/
@M05620:37:000000000-D9766:1:1101:12441:3139 1:N:0:11
GAGGCTGCTTTGGAAGAAACTCATAGATTACTGCAACAGTTCCCCCTGGCCCTGGAAAAGTTTCTTGCCTGCCATTGGCAGTTGTTTCAGCTTCTGTAAGCCCGGCAAGAAACTTTTCCAAAGCAGCCTCTCGCTCACCCTTACGGGTAGCTGATGAAACAATGGCAAGAAAGTCAGGCATTTCCGCTTTAGCACTCTTGTGGCTCCAATTGAACAATTCTCCGCATTTTTACTTTTTACTGACAAGCAAG
+
A>1>A1>>BBDDG1B11B1FABBDDAADF1BFDGF1BCGGGDAFGGEAA0BFFGAAB10GEGFDFFGABBBGABFFFGB1ABGGDGHHEFF1BBBDBF2BB1?>>>E//BFF0BBFBF>BDFHHHBFE0FB0E/<<CHB0FGBB/E<>>?@FFFGHBDGHHG1?1<0CF00FF<>>GF0F1>>>B<C.<C0<00<<<<;0CC.:.<;::0:;CGGFC0;0;00.;9.;900:;09;C0.0;0;/9;.;-9B
@M05620:37:000000000-D9766:1:1101:20486:3148 1:N:0:11
ACCACACCTTCTACAATGCGCTGCGTGTGGCTCCCGAGGAGCACCCCGTGCTGCTGACCGAGGCCCCCCTGAACCCCAAGGCCAACCGCGCGAAGATACCCAGGTGACCGGCCCGCTCCTCCTTCTGGTGGCTCCCTCCCTCCTTGCTGGCCTCCCCGGGGTGCGCCCTTACTCCCTGGTTCTCTTGTCTGTCGTTTTACGTCGGACTCTTTTGTCTGCCCTGTGTCTCCTTAGGCACCCTGCAGGTTCTA
+
BBBAABBACFCFGFFFFG4AE?EDE2AAAEHFABF22EEEGHHEGGG?AAACGGFCGHE0>EEGG?E@G>?BGCHEGA/FF/?FEG/<BC/</@@/<11111/<FG=11<----<-<-.///;00:00;:...0.9//C.=BEG00;;0/.;0....9-9-9;;--9-9//;9B/.9/;//99///9;9;B//9;..;//9999@-@BFF//9/9;/;//;;F;/;///////99/;A?9AF..;..;9B/
@M05620:37:000000000-D9766:1:1101:14156:3153 1:N:0:11
GAGGCTGCTTTGGAAGAAACTCATAGGTTACGGCAACAGTTCCCCCTGGACCTGGGAAAGATTCTTGCCTGGATTACTGAAGCTGAAACAACTGCCAAGGAGTTCAAACACGTCCGGAACAGCACCCAGGAGCATCCAAGGGAACAACCCTGATGATGGCCACCTGGAACGGACATCAGACCTATAAAATATCGCACGATTACCCCTCCCATAGCCACATACTCAGCATTAGTCCTTTGGCCTGACCCGGC
+
AAAAA?FAFFDFEGGGGFGGD1B3FG1A1DB0BEEGCH0DADG1BA/B/0FE000/0B/B011A221BB11/0DFFH222B1FG1@@BB0/B1BFB1B//0?B0BF22BF0?B?F@////0BB0<??////?/?GGG@@@/??0?F@/?/0??1111?100>>0>00>FGA.<<-00<<0/.<00;00;00<0;:;--..9.90/.;9.;;;/;=CB/.9090000900//99/;FF////;;--9/;--9
@M05620:37:000000000-D9766:1:1101:10014:3164 1:N:0:11
ACCACACCTTCTACAATGCGCTGCGTGCGGCTCCCGAGGAGCACCCCTTGCTGCTGACCGAGGCCCCCCTGAACCCCAAGGCCAACCGCGCGAAGATGCCCAGGTGAGTGGCCCGCTACCTCTTCTGGTGGCCGCCTCCCTCCTTCCTGGCCTCCCGGCGCTGCGCCCTTTCTCACTGGTTCTCTCTTCTGCCGTTTTCCGTAGGACTCTCTTCTCTGACCTGAGTCCCCTTTGGAACTCTGCAGGTTCTA
+
BBBABBB3>BCFGGGGFGFAF?EEGEF22AEEE2BA1AAEDGHHHGG1AFGHFHHFHHH>>E?EGFGGGEEHFFHGGGGHGHHHHGGGGG<B@DC??FFGFHHGHHBG=DF.<C@C--CGHHHE0CC0CGD..:BGGGGGGGGGG0;0;:FGGA9CEB-;-;>.@B.@BFFBB/;B9FBFF//;F99F999BB@DDFF/FDFFFF/;9FFFFFFF/;B//;999.;B//9FFFBF/:F/BBFFBFFFFFF/
@M05620:37:000000000-D9766:1:1101:20739:3166 1:N:0:11
ACCACACCTTCTACAATGAGCTGCGTGTGGCTCCCGAGGAGCACCCCGTGCTGCTGACCGAGGCCCCCCTGAACCCCAAGGCCAACCGCGAGAAGATGCCCAGGTGAGTGGCCCGCTACCTCTTCTGGTGGCCGCCTCCCTCCTTCCTGGCCTCCCGGCGCTGCGCCCTTTCTCACTGGTTCTCTCTTCTGCCGTTTTCCGTAGGACTCTCTTCTCTGACCTGAGTCTCCTTTGGAACTCTGCAGGTTCTA
+
AAAAAAAA1BFFGGGGDG1BGBGHGEE00AFGGCFE0AFC?GHFHGGG?EEGEGFGHHFEEGCGGEGGGEEGHHHGGGCHAGHHHFE@CGBBCFHEDGGHHHHGHHHFGFGGHHGGGGGHHHGHHHHGHFGEACCCGGGGHHGHHGGGGGGGGGGGGG-AA@@F@?B@?FFFFFFFFFFFFFFFFFFFFFFFF@FFFFFFFFFFFFFFFFFFFFFFFFFFFFFFFFFFFFFFFFFFFFFFFFFFFFFFFFB
@M05620:37:000000000-D9766:1:1101:15203:3214 1:N:0:11
ACCACACCTTCTACAATGAGCTGCGTGTGGCTCCCGAGGAGCACCCCGTGCTGCTGACCGAGGCCCCCCTGAACCCCAAGGCCAACCGCGAGAAGATGCCCAGGTGAGTGGCCCGCTACCTCTTCTGGTGGCCGCCTCCCTCCTTCCTGGCCTCCCGGCGCTGCGCCCTTTCTCACTGGTTCTCTCTTCTGCCGTTTTCCGTAGGACTCTCTTCTCTGACCTGAGTCTCCTTTGGAACTCTGCAGGTTCTA
+
BBBBBBB>CCFFGGGGGG5FGFHHGGGA4EHFGBFE?EEGCHHHHGGGGGGGEHGHHHHEFGCGGGGGGGGHHHHGGGGHGHHHHGGGGG<CGGHGHHHHHHHGHHHGHHGGHHGGGGGHHHHHHHHHGFDHHGGGGGHGHHGHHGGGGGGGGGGGGD;BFFFFFFFFFFFFFFFFFFFFFFFFFFFFFFFFFFFFFFFFFFFFFFFFFFFFFFFFFFFFFFFFFFFBFFFFFFFFEFFFFFFFFFFFFF;
@M05620:37:000000000-D9766:1:1101:15196:3231 1:N:0:11
ACCACACCTTCTACAATGAGCTGCGTGTGGCTCCCGAGGAGCACCCCTTGCTGCTGACCGAGGCCCCCCTGAACCCCAAGGCCAACCGCGAGAAGATGCCCAGGTGAGTGGCCCGCTACCTCTTCTGGTGGCCGCCTCCCTCCTTCCTGGCCTCCCGGCGCTGCGCCCTTTCTCACTGGTTCTCTCTTCTGCCGTTTTCCGTAGGACTCTCTTCTCTGACCTGAGTCTCCTTTGGAACTCTGCAGGTTCTA
+
AAAAAAA1BBCFGGGGGG1FGGHHGGGB0EGFGAFF0EEECHCHHGG/AFGHEHGHHHHA>@?EGGGGGGGHHHHGGGGHGHHHHGGGGG<BCGHBFGHHHHHGHHHFHHGGHHGGGGGHHHHHGHHHHFAGHGGGGGHGHHGHGHHHGGGGGGGGGA;AAG@F?@F@?FFFFFFFFFFFFFFFFFFFFFFFF@FFFFFFFFFBFFFFFFFFFFFFFFBFFFFBFFF/;BFFFFFFFFFFFFFFFFFFFFB
@M05620:37:000000000-D9766:1:1101:21616:3239 1:N:0:11
ACCACACCTTCTACAATGAGCTGCGTGTGGCTCCCGAGGAGCACCCCGTGCTGCTGACCGAGGCCCCCCTGAACCCCAAGGCCAACCGCGAGAAGATGCCCAGGTGAGTGGCCCGCTACCTCTTCTGGTGGCCGCCTCCCTCCTTCCTGGCCTCCCGGCGCTGCGCCCTTTCTCACTGGTTCTCTCTTCTGCCGTTTTCCGTAGGACTCTCTTCTCTGACCTGAGTCTCCTTTGGAACTCTGCAGGTTCTA
+
BCCDBBBBBFCFGGGGGGGGGGHHGFGBAEGAGFFE?FGGDHDGHGGGGFEGGHHHHHHEECCFGGGGGGGHBGHGGGGHGHHHHGGGGG<CGGHGHHHHHGHFHHHHHHGGHHGGGGGHHHHHHHHHHHGHHGGGGGHGHHGHHGGGGGGGGGGGGGBGGFFFFFFFFFFFFFFFFFFFFFFFFFFFFFFFFFFFFFFFFFFFFFBFFFFFHFFFFFBFFFF<BFFFFFFFFFFFFFFFFFFFFFFFFF<
@M05620:37:000000000-D9766:1:1101:16327:3356 1:N:0:11
ACCACACTCTCTACAATGAGCTGCGTGCGGAGCGCGAGGAGCACCCCTTGCTGCTGACCGAGGCCCCACGGAACCCCAAGGCCAACCGCGCGAAGATGCCCAGGTGAGTGGCCCGCTACCTCTTCTGGTGGACGCCTCCCTCCTTGCTGGCCTCCCGGCGCGGCGCCCTTTCTCACTGGTTCTCTCTTCTGCCGTTTTCCGTAGGACTCTCTTCTGTGACCTGGGTCGCCTTTGGAACCCTGCAGGTTCTA
+
A>AA>AA11@BBFG1BEGBBFFHHGAEA0A0AA/AA/AAA/B/BBEFB0B1D1FCGGHB/>>/>FEG/E//>/EFFF?EHGHGHHGGG@C/>@CC/111GGEFG1FFCFG..<C@CC-@GBHG0C0CB:C../---9.=AFBAB00=0CFBFGGAA.@-9;-9--@@=@FFFFF/;/FF/9/;/9/B//;9BF@F?F9/BAF-AB/9/9B9;B/F/9:/9FFF-99B9;--9BFF/BF-;AFEFFF-9BFB
@M05620:37:000000000-D9766:1:1101:17084:3369 1:N:0:11
GAGACTGCTTTGGCCGAAGGTTCCAAGTGAGTCAAAAAAGGTAGGCCGGACAGCTGTCCGAGGTCCCGCTGAACTGCAAAGCCTTGCGCACGATGATCCCCAGGAGAGAAGCACGCTACCTCTTATAGTGGCCGCCTCCCTCCTTCCTGGCCTCCCGGCGCTGCGCCCTTTCTCACTGGTTCTCTCTTCTGCCGTTTTCCGTAGGACTCTCTTCTCTGACCTGAGTCTCCTTTGGAACTCTGCAGGTTCTA
+
>11>>BB13@B@BB111A00A11BDDB1D3111AA11AAA/AB1/11AA/A/AAB1AB1AE/??>F>//>//1B11B1B1BGB@111////<//?>21BB<0?<//?//10110<>AABG1?G11111@@FCGG?@.<FEGFCGF<CHH/GF0CGC.C@C@@-B@@CG@EFGEGFBGEGGFBBFFFFFFFFFF@BFFFFFFFFBB9/BBFFFFFFFFFFFFFF/9;F/FFBFFFFFFFFFFFFFFFAFFF/
@M05620:37:000000000-D9766:1:1101:13302:3378 1:N:0:11
ACCACACCTTCTACAATGAGCTTCGTGTGGCTCCCGAGGAGCACCCCGTGCTGCTGACCGAGGCCCCCCTGAACCCCAAGGCCAACCGCGAGAAGATGCCCAGGTGAGTGGCCCGCTACCTCTTCTGGTGGCCGCCTCCCTCCTTCCTGGCCTCCCGGCACTGCGCCCTTTCTCACTGGTTCTCTCTTCTGCCGTTTTCCGTAGGACTCTCTTCTCTGACCTGAGTCTCCTTTGGAACTCTGCAGGTTCTA
+
BBBBBBBBFFFFGGGGGGGGGGHHGHGHHGHHHGGGGGGGGHHHHGGGFFGGHHHHHHHGGGCFGGGGGGGHHHHGGGGHGHHHGGGGGGGGGGHHHHGHHH/FGHG0<FFEHH/<<<DHHHFHH0<GDGGGHG?DD.GGFFGGHHHGFGGGGFGG?B--;/9CA-EF-FFFFF///BFFFF/B/:9F9BBFF@;DFFFFD9:.DFBBFFFFFB/:::F/FBF;.;;;:FFFFFFFFFFF/FFFFF.FFF/
@M05620:37:000000000-D9766:1:1101:17077:3394 1:N:0:11
ACCACACCTTCTACAATGAGCTGCGTGTGGCTCCCGAGGAGCACCCCGTGCTGCTGACCGAGGCCCCCCTGAACCCCAAGGCCAACCGCGAGAAGATGCCCAGGTGAGTGGCCCGCTACCTCTTCTGGTGGCCGCCTCCCTCCTTCCTGGCCTCCCGGAGCTGCGCCCTTTCTCACTGGTTCTCTCTTCTGCCGTTTTCCGTAGGACTCTCTTCTCTGACCTGAGTCTCCTTTGGAACTCTGCAGGTTCTA
+
BCCCCCCBFFFFGGGGGGGGGGHHGEGBCEHHHGGEDGGGGHHHHGGGGGGGHHGHHHHEGGGGGGGGGGGHHHHGGGGHGHHHHGGGGGCGGGHFHHHHHHHGGHHHHHGGHHGGGGGHHHHHHHHHHHGHHGGGGGHGHHGHHGGGGGGGGGGGGG-;CGGGGGFFFFFFFFFFFFFFFFFFFFFFFFFFFFDFFFFFFFFFFFFFFFFFFFFFFFFFFFFFFFFFFFFFFFFFFFFFFFFFFFFFFFF
@M05620:37:000000000-D9766:1:1101:17098:3394 1:N:0:11
ACCACACCTTCTACAATGAGCTGCGTGTTGCTCCCGCGGATCACCCCGTGCTTCTGACCGAGTCCCCCCTGAACCCCAAGGCCAACCGCGAGAAGCTGCCCAGGTGAGTGGCCCGCTACCTCTTCTGGTGGCCGCCTCCCTCCTTCCTGGCCTCCCGGAGCTGCGCCCTTTCTCACTGGTTCTCTCTTCTGCCGTTTTCCGTAGGACTCTCTTCTCTGACCTGAGTCTCCTTTGGAATTCTGCAGGTTCTA
+
>>>>AAA>BB@BFGGGGG5BFBFFEFGE4BDGEFFEE2EA0E1FGHGABBE?5FGHFGHE>/1BFGHFGGGF3BGGGEEFFHHEE/AEGC<</???2?FF<CG/?C?CFGCFGC@C?<@<0DDGFFFHGGGHH?DGGC;:CCDCB;;;;CAFFF?EF-;-:9/9A@DF>FFBF/9FBFFBBBBFFFB/;BFFFFDFFFFFF/A9./9BBFFFBB9B9/9B9F.;.9/;9/;B/;//9/:/;//:F9;//;/
@M05620:37:000000000-D9766:1:1101:18872:3404 1:N:0:11
ACCACACCTTCTACAATGAGCTGCGTGTGGCTCCCGAGGAGCACCCCGTGCTTCGGAACGAGTCCCCCCTGAACCCCAAGGCCTAACGCGAGAAGATGCCCAGGTGAGTGGCCCGCTACCTCTTCTGGTGGCCGCCTCCCTCCTTCCTGGACTCCAGGAGATGCGCCCTTTCTCACTGGTTATCTCTTCTGCCGTTTTCCGTAGGACTCTCTTCTCTGACCTGAGTCTCCTTTGGAACTCTGCAGGTTCTA
+
1>1>A>1>FFC@FGG13DFF1BA1AAEE00BGFF000AA//AFGHG/E//B/11/BE//B//>B1B/BFGGFEF//?E//>EG101BEE/EBC/B1B1FHHFF/G1FCG1<FG//ACCC011>GHBGHGBCHACGGG.;EFC.=C0C00:/.:GF/9;9..9009CCGGGBF0F9CFGGGF0;BFFFFFFFFE@ABFFFFFBFBBFFFFEFFFFEBF/:;FFF/-;9FFFFFFFF///B///BFF9-/;B9
@M05620:37:000000000-D9766:1:1101:8451:3411 1:N:0:11
GAGGCTGCTTTGGAAGAAACTCATAGATTACTGCAACAGTTCCCCCTGGACCTGGAAAAGTTTCTTGCCTGCCATTGGCAATTGTTTCACCCTCCGAAAGACACGCAAACAACTTTTCCAGAGCAGCCTATCGCTCACGATAAAGGGTCGATGATGACACACAGGCAAGCAAGTCAGGCCTTTCCGATTTAGCACTCTTGTGGATCCAATTGCCACATTCTACGCATTTGTACTTTTAAATAACACGCCAG
+
A?AAABFBFFFFG4BF4FGGGGHHHFHGGBGHHHGFCFGHHFHFHGGGFFGHHHEHBDBGHHGFHHHFGGF1F3D5DA333ABEB5BFB5B1F111/1/?3232>EEE/0B??33B4FBE43?33B2?2BB3//C//2/C///22<?02/<<DF1@<?F10//0.<<0<.>>F11<0/<.//0D0C...;;00;C0;0:0;<;00=/;F0B:0009.0C000;9A.9.;00;C900;0:0000:B/.-.9;
@M05620:37:000000000-D9766:1:1101:13392:3428 1:N:0:11
ACCACACCTTCTACAATGAGCTGCGTGTGGCTCCCGAGGAGCACCCCGTGCTGCTGACCGAGGCCCCCCTGAACCCCAAGGCCAACCGCGAGAAGATGACCAGGTGAGTGGCCCGCTACCTCTGCGGGTGGCCGCCTCCCTCCTGCCTTGCCGCCCGTGGCTGCGCCCTTTCTCACTGTTTCTCTCGTCTGCCTTTGTCCGTATGACTCTCTTCTCTTACCTGACTCTCCTTTGTAACTCGGCAGTTGCTC
+
BBBBBBBAFFFFGGGGGGDFGF4FFFGECFHHHGGGDGEGGHHHHGGFFFGGGHHHHHHGGGGGGGGGGGGHHHHGGGGHGHHHHGGGGGCGGGHHHH1<F10?GH10?FFFCG<>C@<010<00-<-;A-C.-=BFGG.CFGG/9C00/;C-9A--9.;-;.;--.;B/9BFBBBF9/9;FFB//.;;..///;//;B/;99.//;B////;/;B9//;9F/////;9/;9//99//99.;99-9B/9B/
@M05620:37:000000000-D9766:1:1101:14525:3506 1:N:0:11
ACCACACCTTCTACAATGAGCTGCGTGTGGCTCCCGAGGAGCACCCCGTGCGGCTGACCGAGGCCCCACTGAACCCCAAGGCCAACCGCGAGAAGATGCCCAGGTGAGTGGCCCGCTACCTCTTCTGGTGGCCGCCTCCCTCCTTCCTGGCCTCCCGGCGCTGCGCCCTTTCTCACTGGTTCTCTCTTCTGCCGTTTTCCGTAGGACTCTCTTCTCTGACCTGAGTCTCCTTTGGAACTCTGCAGGTTCTA
+
BBBBBBBAFFFFGGGGEGFGGFHHGEABEAFFHFFFGGFGG2GHHGGEEEEA0EFGHHH>E/?EGGGGGHGHHHHGGGGHGHHHHGGGGGCFGGHGHHHHHHHFGHHHHHGGHHGGGGGHHHHHHHHGHHGHHGGGGGHGHHGGGGGGGGGGGGGGGF-;BFFFFFFFFFFFFFFFFFFFFFFFFFFFFFFFFFFFFFFFFBFFFFFFFFFFFFFFFFFFFFFEFFF;FFFFFFFFFFFFFFFFFAFFFFF
@M05620:37:000000000-D9766:1:1101:15742:3509 1:N:0:11
ACCACACCTTCTACAATGAGCTGCGTGTGGCTCCCGAGGAGCACCCCGTGCTGCTGACCGAGGCCCCCCTGAACCCCAAGGCCAACCGCGAGAAGATGCCCAGGTGAGTGGCCCGCTACCTCTTCTGGTGGCCGCCTCCCTCCTTCCTGGCCTCCCGGCGCTGCGCCCTTTCTCACTGGTTCTCTCTTCTGCCGTTTTCCGTAGGACTCTCTTCTCTGACCTGAGTCTCCTTTGGAACTCTGCAGGTTCTA
+
BBAABBAAFFFFGGG4AE5FFGHHEEGBGAHHHGG?DEG?EHHHHGEGEAFEFFCGHHHGGGGGEGEGGGGHHHGGGGGEFHHF/FGGG/>CGDHFF1FHHHHFCHHHHHGFHHGGGGGHGHHHHHHHHHGHHGCCDAHGHHGHHGGGGGGGGGGGGG9BBBBFBBFBBFFFFFFFFFFFFFFFFFFFFFFFFBFFFFFFFFFFFFFFFFFFFFEFFFFFFFEFFFFFFFFFFFFFFFFFFFFFFFFFFFB
@M05620:37:000000000-D9766:1:1101:21434:3563 1:N:0:11
ACCACACCTTCTACAATGAGCTGCGTGTGGCTCCCGAGGAGCACCCCGTGCTGCTGACCGAGGCCCCCCTGAACCCCAAGGCCAACCGCGAGAAGATGCCCAGATGAGAGGCCCGCTACATCTTCTCGTGGCCGCCTCCCTCCTCCCTGGCCTCCCGCCGATCCGCCCTTTCTCACTGGTTCTCTCTTCTGCCGTTTTCCGCAGAACTCTCTTCTCTGTCATCAGACTCCTTTGGAACACTCCAGGTTCTA
+
CCCCCCCCFFFFGGGGGGGGGGHHGGGFHGHHHGGGGGGGGHHHHGGGGGGGHHHHHHHGGGGGGGGGGGGHHHHGGGGHGHHHHGGGGGGGGGHHHGFFHHC/?FFF1?/CFG-CD--<FGH0=D0<<GDGC?C-.C.ECGCB/;.B0:AFBFAGG--;-9-.AEDFFFFFFF:FFB9FFFBFFFF00;9BF>:AFFFBD.-;-::0;FFF0;FFF00;000:;09BF9BFFFFFFF/;B/;:0/;BBF9
@M05620:37:000000000-D9766:1:1101:17229:3583 1:N:0:11
ACCACACCTTCTACAATGAGCTGCGTGTGGCTCCCGAGGAGCACCCCGTGCTGCTGACCGAGGCCCCCCTGAACCCCAAGGCCAACCGCGAGAAGATGCCCAGCCGAGTGGCCCGCTACCTCTTCTGGTGGCCGCCTCCCTCCTTCCTGGACTCCCGGCGCTGCGCCCTTTCTCACTGGTTCTCTCTTCTGCCGTTTTCCGTAGGATTCTCTTCTATGACCTGAGTCTCCTTTGGAACTCTGCAGGCTCTA
+
BCCCCCCCFFFFGGGGGGGGGGHHGGGEGGHHHGGGGGGGGHHHHGGGEFGGHHHHHHHGGGGGGGGGGGGHFHHGGGGHGHHHHGGGGGGGGGHHHHHGHEH0//><F/>FFGGGCD-<G00<DHDFG/:GHGGGGGHGFFGFGGGGFG/CBFFGG-;-BFFFFFFFFFFFFFFFFFFFBFFFFFFFFFFFFFAAFFFFFBADFFFFFF09BFF0BFFFFFFFFBF0BFFFFFEFFFFFFFBFFF.A.BB
@M05620:37:000000000-D9766:1:1101:17511:3599 1:N:0:11
GAGACTGCTGTGGCAGAAACTTATATGTTAGTCCAACAGTTCCCGCTGGACCTGGGAAAGAGTCTCGGCTGCCATACAAAGCCTGACGCAAGAGGCAACCCAGGACAGGGGCCAACTACCTCTTCTGGGGGTAGCCTACCTCATTACTACACGCCAGGAGAGAAGCCCTTTCACACTGGTGATCTCTTCTGGCTTTTACCGTAGGACTCTCTGCAATAGCCTTAGTCTCGTTCGGGCCCCAGCAGGAACTA
+
>11>>@BB31B>1A1A1BAAB1BAD33AA33D3A31BBB1D22100AEA0BA0AB/0E/FAA11D1B//FA/A1D1B11100B@B00??//>00>//B?BE/FF//BF//></</<0B<F11BFF2FH0/>///111??<FGBG1@G1111<.<FC-<.<<../</.<//<00;0;/0/:/;0:C0CG0<;00/.9000;;.9..;9;BF000;00;000=00/;/9/F/------9;---;;-9----;/
@M05620:37:000000000-D9766:1:1101:18610:3651 1:N:0:11
GAGGCTGCTTTGGAAGAAACTCATAGATTACTGCAACAGTTCCCCCTGGACCTGGAAAAGTTTCTTGCCTGGCTTACAGAAGCTGAAACAACTGCCAATAAGGAAAGGCTCCTAGAAGACTCCAAGAGAGTAAAAGAACTGATGAAACAATGGCAAGAAAGACAGGCATTACCGCTTTAGCACTCTTGTGGATCCAATTGAACAATTCTCAGCATTAATACTTGTAACTGACAAGCCAGGAACAAAAGATC
+
A?AAA>CACB3F1GGFGFGGDGFHHHHEDGAFFFFHCGHEEFFFGGGGEHFFGGEG1BCGFGGHFHFBGHFGHHHHHFGHHHHHHFGHHHHHHHHF11B@GB1100BEG10?GHGHHFF0111BF10>B?BBFFGGF0B1<12B2FGB0GFG1F<B?0@@G00<0/F/111?1?<>?/?11>11<1=F1>>D110<G0D0DDG0<<D0<=DD/:;0000;<000;<GFFFHHHF.CA/9../;9/A./;00
@M05620:37:000000000-D9766:1:1101:20025:3716 1:N:0:11
ACCACACCTTCTACAATGAGCTGCGTGTGGCTCCCGAGGAGCACCCCGTGCTGCTGACCGAGGCCCCCCTGAACCCCAAGGCCAACCGCGAGAAGATGCCCAGGTGAGTGGCCCGCTACCTCTTCTGGTGGCCGCCTCCCTCCTTCCTGGCCTCCCGGAGCTGCGCCCTTTCTCACTGGTTCTCTCTTCTGCCGTTTTCCGTAGGACTCTCTTCTCTGACCTGAGTCTCCTTTGGAACTCTGCAGGTTCTA
+
CCCCCCCCFFFFGGGGGGFGGGHHGGGEHFHHHGGFGGGGGHHHHGGGGGGGHHHHHHHGGGGGGGGGGGGHHHHGGGGHGHHHHGGGGGGGGGHHHHHHHHHGHHHHHHGGHHGGGGGHHHHHHHHHHHGHHGGGGGHGHHGHHGGGGGGGGGGGGA?GGGGGGGFFFFFFFFFFFFFFFFFFFFFFFFFFFFFFFFFFFFFFFFFFFFFFFFFFFFFFFFFFFFFFFFFFFFFFFFFFFFFFFFFFFFB
@M05620:37:000000000-D9766:1:1101:10732:3807 1:N:0:11
ACCACACCTTCTACAATGAGCTGCGTGTGGCTCCCGAGGAGCACCCCGTGCTGCTGACCGAGGCCCCCCTGAACCCCAAGGCCAACCGCGACAACATCTCCTGGCCAGTGCCCCCCTACCTGTTCTCGCGGCCGCCTCCCTCCTCCCACGCCTCCCGGCGTCGCGCCCTTTCTGACTGGTTCTCTCTTCTGACGTTTTCCGCAGGACTCACTCCTCAGACCTGAGACCCCATTAGAACTCTGCAGAACTTA
+
1A>AAA>AFFC@AGG13FGGFFFHAEEEHEHHHGGFEECAEFHFHGGGGGGGHHHHHHHGGGGCGGGEGGGGHHHGGGGEFHHHHGGGGGG/<///??1111??001/<?1?F.->C.GHH000=D<..<A--9--.9;CBB.C//=/.-..;9E-A-;9--99@@--9FFFE////;-/;FFFF9/;FFFFFBFFFFFF------9BF/;B/-;B/;;9-/9FF//-----9/9/;F/;9BF/;/9-///
@M05620:37:000000000-D9766:1:1101:19293:3808 1:N:0:11
ACCACACCTTCTACAATGAGCTGCGTGTGGCTCCCGAGGAGCACCCCGTGCTGCTGACCGAGGCCCCCCTGAACCCCAAGGCCAACCGCGAGAAGATGCCCAGGTGAGTGGCCCGCTACCTCTTCTGGTGGCCGCCTCCCTCCTTCCTGGCCTCCCGGCGCTGCGCCCTTTCTCACTGGTTCTCTCTTCTGCCGTTTTCCGTAGGACTCTCTTCTCTGACCTGAGTCTCCTTTGGAACTCTGCAGGTTCTA
+
ABB?AAABFFFFFGGCFGBFDAG4EA2ECEGHFGGGGGGGGHHGHGGGGGGGHHHHHHHGGGGGGDEGGGGBHFHGGGGHGGHHEGE@DGGC?DFHGHFFHHHGHFHHHHGGHHGGGGGHHHGHHHHHHHGHHGGGGGGGHGGHHGGGGGGGGGGGGG?BBBBFBBFBBFFFFFFFFFFFFFFFFFFFFFFFFBFFFFFFFFFFFFFFFFFFFFFFFFFFFFFFFFFFFFFFFFFEFFFFFFFFFFFFFFF
@M05620:37:000000000-D9766:1:1101:23394:3855 1:N:0:11
ACCACACCTTCTACAATGAGCTGCGTGTGGCTCCCGAGGAGCACCCCGTGCTGCTGACCGAGGCCCCCCTGAACCCCAAGGCCAACCGCGAGAAGATGCCCAGGTGAGTGGCCCGCTACCTCTTCTGGTGGCCGCCTCCCTCCTTCCTGGCCTCCCGGCGCTGCGCCCTTTCTCACTGGTTCTCTCTTCTGCCGTTTTCCGTAGGACTCTCTTCTCTGACCTGAGTCTCCTTTGGAACTCTGCAGGTTCTA
+
BBBABBBBFFFFGGGGGGGGGGHGG2AA4EHGFFGGCGGGCHHHHGGGFFGGEHGFHHHFEGCGGGGGGGGFHHHGGFEHEEHHHGFEGGCB@DHHFHEGHHHGHHHHHHGGHHGGGGGHHHHHHHHHHHGAGD@ACEGGHHGHHGGGGGGGGGGGGG-AFFFFFFFFFFFFFFFFFFFFFFFFFFFFFFFBFBDFFFFFFFFFFFFFFFFFFFFFFFBFFFF:FFFFFFFFFFFFFFFFFFFFFFFFFFB
@M05620:37:000000000-D9766:1:1101:21757:3858 1:N:0:11
AGTGCCAGCTCTCAATCGCACACGTGTGCCCTCCCGTATCCCTACTCGCTCTCGTAATCCGTCCTCGCCTTGAAACCAAAAGCTGAAACAACTGCCCGTGACCCTCGACGGAACCTGCTCAGAACACACTCCGCGAGCAAAACAGCGCATCAAACAACATGAACAATCAAACGAACATATCCGCTATCACACTCTTGGATACACAATAGCACACTTCACCACCTTTATATTTAACACTGAACAGCCCGACA
+
1>>AAFDCAFFFGGGGGGFGEG0ABBBA3BBFCEGEA00BB1BBG1BE/AFCFB/E0/DDEFC/B1?>>FFHH1@B0G//B00BEE1GGG>F1BD>F/>///1B0/>/<///<//00011@<D10@0<A000//>-->-01<.</<---.-00;:C...//0:=:/0/:000...9-=0;9B.A.-9;090C/://B///;////-////;9-A//F/;//-9;9B////////9//:/;//9/-9-----
@M05620:37:000000000-D9766:1:1101:23388:3874 1:N:0:11
ACCACACCTTCTACAATGAGCTGCGTGTGGCTCCCGAGGAGCACCCCGTGCTGCTGACCGAGGCCCCCCTGAACCCCAAGGCCACCCGCGAGACGATGCCCAGGTGAGTGGCCCGCTACCTCTTCTGGTGGCCGCCTCCCTCCTTCCTGGCCTCCCGGCGCTGCGCCCTTTCTCACTGGTTCTCTCTTCTGCCGTTTTCCGTAGGACTCTCTTCTCTGACCTGAGTCTCCTTTGGAACTCTGCAGGTTCTA
+
>AAAAAAAFFFFGGGGFGG5GEGBEBBA4AF2BFFAEEE22F2FGGFG1EEA5B3BFG3FF>0EFEGGG?12B3FGE////FF?/B</EDC<//?@??/?FHCGFCFCFD/FHHCFGGGHHHHHHHHFHHCCCCGGGGHGHGGGGGGGGBFFGGGGGC-?@D;DFFFFFFFFFFFFFFFFFFFFFFFFFFFFFFFFFFFFFFFDDBFFFFFFFFFFEFFFFFBFFFFFFFFFFBBBFFFFFEFFFFFFFF9
@M05620:37:000000000-D9766:1:1101:23372:3927 1:N:0:11
ACCACACCTTCTACAATGAGCTGCGTGTGGCTCCCGAGGAGCACCCCGTGCTGCTGACCGAGGCCCCCCTGAACCCCAAGGCCAACCGCGAGAAGATGCCCAGGTGAGTGGCCCGCTACCTCTTCTGGTGGCCGCCTCCCTCCTTCCTGGCCTCCCGGCGCTGCGCCCTTTCTCACTGGTTCTCTCTTCTGCCGTTTTCCGTAGGACTCTCTTCTCTGACCTGAGTCTCCTTTGGAACTCTGCAGGTTCTA
+
>A?>A@AAFFCDFDGGCFE1B1F1EBEE0AGH1FFECEG/AHHHHGCGECGGG1GCFHFGCGEGFEEEGGGHHFEGGGFHAEHF/FE/C@C<?CFGD1FHHHHGFHHHHHGGHHGGGGGHHHHGHHHHGHGHHGGGGCCEHHGHHGGGFFFGGFGGGG?AA@;F@@B@;FFFFFFFFFFFFFFFFFFFFFFFF@FFFFFFFFFFFFFFFFFFFFFFFFFFFFFFFFFFFFFFFFFFFFFFFFFFFFAFFFF
@M05620:37:000000000-D9766:1:1101:7896:3931 1:N:0:11
ACCACACCTTCTACAATGAGCTGCGTGTGGCTCCCGAGGAGCACCCCGTGCTGCTGACCGAGGCCCCCCTGAACCCCAAGGCCAACCGCGAGAAGATGCCCAGGTGAGTGGCCCGCTACCTCTTCTGGTGGCCGCCTCCCTCCTTCCTGGCCTCCCGGAGCTGCGCCCTTTCTCACTGGTTCTCTCTTCTGCCGTTTTCCGTAGGACTCTCTTCTCTGACCTGAGTCTCCTTTGGAACTCTGCAGGTTCTA
+
BAABBBAAFFFFGGGGFGAEGEGAEFGBEAGHHFGE?EG?EGHGHGG?EEGGFGHHHHHGGGGGGGGGGGGHHHGGGGGHGHHHHGGGGG/CCGHHHGHHHHHGHHHHHHGGHHGGGGGHHHHHHGHHGHGHHGGGDGHGGHGFFGGGGGGGGGGGGBABBGGGGGFBBFFFFFFFFFFFFFFFFFFFFFFFFBDDFFFFFBFFFFFFFFFFFFFEFFFFFFFFFBFFFFFFFFFFFFFFFFFFFFFFFF;
@M05620:37:000000000-D9766:1:1101:12969:3934 1:N:0:11
ACCACACCTTCTACAATGAGCTGCGTGTGGCTCCCGAGGAGCACCCCGTGCTGCTGACCGAGGCCCCCCTGAACCCCAAGGCCAACCGCGAGAAGATGCCCACGTGAGAGGCCCGCTCCATCTTCTCGTGGCCGCCTCCCTCCTCCCTCGCCTCCCGCGGCTCCGCCCTTTCTCACTGGTTCTCTCTCCTGCCGTTTTCCGCAGGACTCTCTTCTCTCTCCTCAGACTCTTTTGGAACTCTCCAGGTTCTA
+
ABAABBBBFFFFGGGGGGGGGGGHEEGGHDHHGGGEEEGEGHHHHGGGGEGGHGHHHHHGGGGGGGGGGGGHHHHGGGGHGHHGHGGGGGDGGDHHH2<GHH///??C1?//<C->--./<DFDDG0<..C@GCG-.:.C/FD//9.C/;--.EEGA----;..;DAC-/BBFF/;9BB/B/BBFFF//;9/A-..BE//D.9--9.:BFFFB/9BF//://./9//;F///B/-////9;//;;/9/BF/
@M05620:37:000000000-D9766:1:1101:8766:4003 1:N:0:11
ACCACACCTTCTACAATGAGCTGCGTGTGGCTCCCGAGGAGCACCCCGTGCTGCTGACCGAGGCCCCCCTGAACCCCAAGGCCAACCGCGAGAAGATGCCCAGGTGAGTGGCCCGCTACCTCTTCTGGTGGCCGCCTCCCTCCTTCCTGGCCTCCCGGAGCTGCGCCCTTTCTCACTGGTTCTCTCTTCTGCCGTTTTCCGTAGGACTCTCTTCTCTGACCTGAGTCTCCTTTGGAACTCTGCAGGTTCTA
+
>AA>A4AAFFFFGGGGFFGGGGHG?EGGDEFGGFGD2EE2EG2FHGEGEEFFGHHGGGHGEGCECFGGGGGGFHHGGGGHCHGH/FG/BBDB/BBF1GDHHHHCHFDGHE/FGHCGGCGHHHHHHHHFGH?GG-@GGGHGHHGHHFGGCCAFFGGGDB?BBGFGGGFBBFFFFFFFFFBBBFFFFFFFFFFFFBDFFFFFDFFAA/BFFFFFFFFFFBFFFFFFFFFFFFFFFFFFFFFFFFFFFAAFFF;
@M05620:37:000000000-D9766:1:1101:8823:4033 1:N:0:11
GAGGCTGCTTTGGAAGAAACTCATAGATTACTGCAACAGTTCCCCCTGGACCTGGAAAAGTTTCTTGCCTGGCTTACAGAAGCTGAAACAACTGCCAACAACCAATAGGATGCAACCCTGGCTGCACGGCTCCACGACTCCTCCACAGCCGACACAGCAATGCTGAACCCATGTCAAGTCAATCAGGAATTTACGCTTTAGAACTCTTGAGACTACACTTGCAAACTACACCGACTTTTTACTTGTCCCTG
+
A3ABBAFAFFFFGGGGGGGGGGHHHHHHHHHHHHHCGHGDFHHHHGGGHHHHHHHCHHGGBGGHHHHHHGHHHHHGHHHGHHHHHHHHHHHHHHHHGG1B1B11?3BBFFHHH3BBBEB2/02??3B?>EEGG2FECG/CHHHG2<2</<//>/>?0>0<FDGHHG1<.>><G<=DDGGD<0=D000</;CG00C;CC.:C0;GGGHFB0;.099CFGFFFF09;AF09/9/;9A-9/9;./;;F//;99/
@M05620:37:000000000-D9766:1:1101:23584:4058 1:N:0:11
ACCACACCTTCTACAATGAGCTGCGTGTGGCTCCCGAGGAGCACCCCGTGCTGCTGACCGAGGCCCCCCTGAACCCCAAGGCCAACCGCGAGAAGATGCCCAGGTGAGTGGCCCGCTACCTCTTCTGGTGGCCGCCTCCCTCCTTCCTGGCCTCCCGGAACTGCGCCCTTTCTCAATGGTTCTCTCTTCTGCCGTTTTCCGTAGGACTCTCTTCTTTGTCCTGAGTCTTCTTTGGAACTCTGCAGGTTCTA
+
>AA?A>AACFCDDFGGGGGGGGHFEBEFAEFHGGGEEEFE2GHHGGGABFGF5FGHEH3EEE0EFFEGGGGHGHHGGGGHFHHHHFEECCCGGCFGGBFGFFEFFB10??/F<A-<---<F<<G=0=DGFFAC@-A.;GEBGA/FFG0CFGE0.CEAB---0:;.-;@-BFB//////BBF//9///:9/99F-;DFF/BA;;.A9BB//9/;B///;//9/;9.////;9BF/FB/;B//9/9/9.;///
@M05620:37:000000000-D9766:1:1101:9741:4060 1:N:0:11
ACCACAGCTTCTACAATGAGCTGCGGGTGGCTCCCGAGGAGCACCCCGTGCTGCTGACCGAGGCCCCCCTGAACCCCAAGGCCAACAGCGAGAAGATGTACGGACCGGTTCCTCGACGACTCCCCGGGTGTACCCGTGCTGCTGTCACCATGGCACGTCAGTTCGCCCTTTCCCTTTTTTCCCTCGTGTGGCTCCAATCGAACATTTCTGCGCCTTGTTCCTTATGCCTGACAGGAGATGCTCAATAGCTA
+
>A1>A?1>FFD@3BF13DGDB111000AE?GH1FEEE/E/AGHHHG/EAAE/D11BGGHG?/EE///EEGG0B>/?EG////?<<F/<F/></<<11?2?2<CAC/>--<>FGD..<---<./.:::;.:-900;...:C9C000;0;0000/./;C;A--9;B---;@///////://-9///;-:-EA-;-/;//:/-9/A-/9;FF//-;---////9/9////;9/-://----;//;;/;//9/9/
@M05620:37:000000000-D9766:1:1101:19034:4089 1:N:0:11
GAGGCTGCTTTGGAAGAAACTCATAGATTACTGCAACAGTTCCCCCTGGACCTGGAAAAGTTTCTTGCCTGGCTTACAGAAGCTGAAACAACTGCCAGTACGGAACGGCTCCTCGACGACTCCCAAGGAGTACCAGAGCTGCTGAAACCATGACAAGTCAGTACGGCATTTCCGCTTTAGACCTCTTGAGGCTCCAATTGAACAATTCTCAGCCTTTGTACTTGTACCTGACACGCCAGGGCCAACAGCTC
+
BBBBBAFBFFFFGCFGGGGGGGHHHHHHHHHHHHHHGHHDFGHHHGGGHHHHCFGFGHHHGHHHHHGHHHHHHGGHHGHGGHHHHGHHHFHHHHFGH3BB3?EEFGGGG/?FHG/?>//E/<B?22/?B?FHHHHHH/@2@@GHHDGHGHHH1?<?F1<@FGHHGGGFGFHHHDGGGG00<<CFHHHH0:::CGEHHHHHHHFHFGGGGG0B/CBG009;C00;;;;FFGGGG0.AEG;..;;DF;;..;;
@M05620:37:000000000-D9766:1:1101:13993:4093 1:N:0:11
ACCACACCTTCTACAATGAGCTGCGTGTGGCTCCCGAGGAGCACCCCGTGCTGCTGACCGAGGCCCCCCTGAACCCCAAGGCCAACCGCGAGAAGATGCCCAGGTGAGTGGCCCGCTACCTCTTCTGGTGGCCGCCTCCCTCCTTCCTGGCCTCCCGGCGCTGCGCCCTTTCTCACTGGTTCTCTCTTCTGCCGTTTTCCGTAGGACTCTCTTCTCTGACCTGAGTCTCCTTTGGAACTCTGCAGGTTCTA
+
BBBABBBBFFFFGGGGGGGGGFFFGAEBEEHHHGGEGGGGGHHHHGGG1EGGGHGHHHHGGGGGGGGGGGGHHHHGGGCHFHHHHGGEGFGCFDHHHGHHHHHGHHHHHHFGHHGGGGGHHGHHHHHHHHGHHGGGGGHGHHGHHGGGGFGGGGGGGC-;BFFFFFFFFFFFFFFFFFFFFFFFFFFFFFFFFFDDFFFFFFFFFFFFFFFFFFFFFFFFFFFFFFFFFFFFFFFFFFFFFFFFFF;FFFF
@M05620:37:000000000-D9766:1:1101:17596:4139 1:N:0:11
ACCACACCTTCTACAATGAGCTGCGTGTGGCTCCAGAGGAGCACCCCGTGCTGCTGAACGAGGCCCCCCTGAACCCCAAGGCCAACCGCGAGAAGATGCCCAGGTGAGTAGCCCGCTACCTCTTCTGGTGGCAGACTCCCTCCTTCCTGGACTCCCGGCGCTGCGCCCTTTCTCACTGGATCTATCTTCTGCCGTTTTCCGTAGGACTCTCTTCTCTGACCTGAGTCTCCTTTGGAACTCTGCAGGTTCTA
+
AA1AAAAAFFF1AGGA3BFFFFA1ABEBG0GFCF1ABAFCEHHHHGGGE/EABBFGF1ABEGCGEE>EGGGHFHE/EFGAFHHEE/?EE<ECCAGFH1GHHHHE1?GGG2??GHGG?@/?11<FGHBGG0EHBFFGHHH./<CHBGH00<;G0CHHG-;;---;AAGGGGG0;FGGGFF/;BF/9FFFFFFFF@BFFFFFFFFFFFFFFFFF/BF///9;9FFBFF/BFFFFFFFFFFFFF/;BFF9B/;F
@M05620:37:000000000-D9766:1:1101:21715:4202 1:N:0:11
ACCACACCTTCTACAATGAGCTGCGTGTGGCTCCCGAGGAGCACCCCGTGCTGCTGACCGAGGCCCCCCTGAACCCCAAGGCCAACCGCGAGAAGATGCCCAGGTGAGTGGCCCGCTACCTCTTCTGGTGGCCGCCTCCCTCCTTCCTGGCCTCCCGGCGCTGCGCCCTTTCTCACTGGTTCTCTCTTCTGCCGTTTTCCGTAGGACTCTCTTCTCTGACCTGAGTCTCCTTTGGAACTCTGCAGGTTCTA
+
111>A11AFF113FF13BBGBGFFAEGEH0BFHG00B/A/EHHHHGAEA/B/FAAFHG0EGGCG/E/EGGGHGHEEGGGEGHHA/<EEG/BCGCFH11?GHHHFHBGGHHGGHHGGGGGHHHHHH0=GHHGHHGG?E.GFCGGHHEGGGGGGGGGGB@-AA@@F@@F@@FFFFFFFFFFFB/FFFFFFFFFFF@FFFFFFFFFFBFFFFFFFFFFFFEFFFFFFF/FFFFFFFFFFFFFFFFFFFFF/FFB
@M05620:37:000000000-D9766:1:1101:17159:4217 1:N:0:11
GAGGCTGCTTTGGAAGACACACCTCCATGACTGCACCCGCTCCCCCGGTCCCTGTAACCGTTTCTTTCCTGGCTAACAGAAGCAACAACCACTCCCCGTAAGGACCGGCTCCTCGAAGACTCCCCGGGAGTACCCGCGCTGCTGCCACCATGGCCCGTGAGTCCGGCCTTTCCGCTTTAGCCCTCTTGTGGCTCCAATTGAACAATTCTCCGCCTTTGTACTTGTCCCTGACAAGCCAGGGCCAACCGCTC
+
AAB3AAFBFFFFGBGGFBBB4ABAB4BD5BBGBFGFFE22AABFFG0A0AFA3BBAAAFEEEBBDDF5BGHHHB33BBG3BFG33B1?F1??33B?EEEE/0B30?/><>BC?B<A2?BFDG2?CGGG>>EGHDGGGGCC<.0:;;GF:G0G:.GHA9.;.;CFFA?CFFFFF.;9EAB/FFFB.BFFFFF..;.99BFBF9/B.;FFFF/;D.A./FFFFFFFBF/;BFBFF/:9AB.99;ADA.9--;-
@M05620:37:000000000-D9766:1:1101:7313:4221 1:N:0:11
ACCACACCTTCTACAATGCGCTGCGTGTGGCTCCCGAGGAGCCCCCCGTGCTGCTGACCGAGGCCCCCCTGACCCCCAAGGCCAACCGCGCGAAGATGCCCAGGGGAGTGGCCCGCTACCCCCTCTTGTGGCCCTCTGCCTTCTTCCTGGGCGCCCCGGGGTGGGCCCCTTTCCCTCGGTTTCTCTCTTCCCCGTTTTTCCTGGGATCTCTTTTTTCTACCTGGGTCCCCCTTGGAACCCTGCCGGGTCTA
+
>A>AA1>>1BFF3FGE3G11E0EEFEE000BFAABA/EG/AF/AFGG//BEC@FCEGHF>/E>EGEEGG@CB0BFEGE?G??GH/FC<C//<//<<1<1<F1...-<-..<.<CC----;..-9A/00;9AEA.../0:C00:0B0;0;9.A--;9-;--------;9---/////;---99/////////---99B--/////;-/-///////-;/////:9-;--9;-;--B/99---9-----A--/
@M05620:37:000000000-D9766:1:1101:7299:4242 1:N:0:11
ACCACACCTTCTACAATGAGCTGCGTGTGGCTCCCGAGGAGCACCCCGTGCTGCTGACCGAGGCCCCCCTGAACCCCAAGGCCAACCGCGAGAAGATGCCCACGTGAGTGGCCCCCTACCTCTTCCGGTGGCCGCCTCCCTCCTTCCTGGCCTCCCGGCACCGCGCCCTTTCTCACTGGTTCTCTCTTCTGCCGTTTTCCGTACGACTCTCTTCCCTGACCTGAGTCTCCTTTGGAACTCTGCAGGTTCTA
+
ABBABBBBFFFFGGGGGGGGGGHHGGGGGEFHHGGGGGGGGHHHHGEEAEGGEFHHHFHGGGGCGGGGGGGHHHHGGGGGGHHFHGGEGCCGGGGHHFHHHF//??//1?FCC.--<FGHHGFH00<<<<DAC@CG?:CEFFDBBBFF0CFFFFEED?--9.--9-@BDFFFE////BBFFFBFBFBB9//BFAAFFFFFD/A.-;AA?/FBF;/9/;9BB/B/.;999B9FFBB/B/B///FFFEFFB//
@M05620:37:000000000-D9766:1:1101:23559:4391 1:N:0:11
ACCACACCTTCTACAATGAGCTGCGTGTGGCTCCCGAGGAGCACCCCGTGCTGCTGACCGAGGCCCCCCTGAACCCCAAGGCCAACCGCGAGAAGATGCCCAGGTGAGTGGCCCGCTACCTCTTCTGGTGGCCGCCTCCCTCCTTCCTGGCCTCCCGGCGCTGCGCCCTTTCTCACTGGTTCTCTCTTCTGCCGTTTTCCGTAGGACTCTCTTCTCTGACCTGAGTCTCCTTTGGAACTCTGCAGGTTCTA
+
ABA>AAAACFFFGGGGGGGAG5GBEBEB4EGFEFFE?EFGGHDFGGEEEEEGFGFGHHHEEGCEGFGGGGGHHFHEGGGHAFHHGGEEDGGC?DGFGHHHHHHFHHHHHHGGHHGGGGGHHHHHHHHGHHGHHGGGGGEGHHGHHGGGFGGGGGGGGGGGGBBFBBFBBFFFFFFFFFFFFFFFFFFFFFFFFBFFEFFFFFFFFFFFFFFFFFFFFFFFFFFFFFFFFFFFFFEFFFFFFFFFFFFFFFB
@M05620:37:000000000-D9766:1:1101:17259:4407 1:N:0:11
ACCACACCTTCTACAATGAGCTGCGTGTGGCTCCCGAGGAGCACCCCGTGCTGCTGACCGAGGCCCCCCTGAACCCCAAGGCCAACCGCGAGAAGATGCCCAGGTGAGTGGCCCGCTACCTCTTCTGGTGGCCGCCTCCCTCCTTCCTGGCCTCCCGGCGCTGCGCCCTTTCTCACTGGTTCTCTCTTCTGCCGTTTTCCGTAGGACTCTCTTCTCTGACCTGAGTCTCCTTTGGAACTCTGCAGGTTCTA
+
BCCCCCCCFFFFGGGGGGGGGGHHGEGECEHHHGGGGGGGGHHHHGGGGGGGHHHHHHHGGGGGGGGGGGGHHHHGGGGHGHHHHGGGGGGGGGHHHGHHHGHFGHHHHHGGHHGGGGGHGHHHHFHHHHGHHGGGDGHGHHGHFGGGGGGFGGGGGG-ACFCDFFFFFFFFFFFFFFFFFFFFFFFFFFFFFFFFFFFFFFFFDFFFFFFFFFFFFFFFFFFFFFFFFFFFFFFFFFFFFFFFFFFFFFF
@M05620:37:000000000-D9766:1:1101:9466:4409 1:N:0:11
ACCACACCTTCTACAATGAGCTGCGTGTGGCTCCCGAGGAGCACCCCGTGCTGCTGACCGAGGCCCCCCTGAACCCCAAGGCCAACCGCGAGAAGATGCCCAGGTGAGTGGCCCGCTACCTCTTCTGGTGGCCGCCTCCCTCCTTCCTGGCCTCCCGGAGCTGCGCCCTTTCTCACTGGTTCTCTCTTCTGCCGTTTTCCGTAGGACTCTCTTCTCTGACCTGAGTCTCCTTTGGAACTCTGCAGGTTCTA
+
BBCCCCC3CFFFGGGGGGGGGGHHGFGBAEGGHAFE?FGGFHGHHGGGGEGGFHGHHHHEEFFFGGGGGGGHGHHGGGGHGHHHHGGGGG<BCGHFGHFHHHGGHHFHHHGGHHGGGGGHHHHHHHHHHHGFHGGGGGHGHHGGHGGGGGGGGGGGGG-ACFFGGGFFFFFFFFFFFFFFFFFFFFFFFFFFFFDFFFFFFFFFFFFFFFFFFFFFFFFFFFFFFFFFFFFFFFFFFBFFFFFFFFFFFF0
@M05620:37:000000000-D9766:1:1101:11274:4425 1:N:0:11
GAGGCTGCTTTGGAAGAAACTCATAGATTACTGCAACAGTTCCCCCTGGACCTGGAAAAGTTTCTTGCCTGCCATTGGCAGTTGTTTCAGCTTCTGTAAGCCCGGCAAGAAACTTTTCCAAAGCAGCCTCTCGCTCACCCTTACGGGTAGCTGATGAAACAATGGCAAGAAAGTCAGGCATTTCCGCTTTAGCACTCTTGTGGCTCCAATTGAACAATTCTCAGCATTTGTACTTTTAACTGACAAGCCAG
+
BBCCAAFAFDFDGBBGCFFGGGHHHFHHHHHHGHCHFHHGGFEGHGEEEHFHHHGHB32GFGGFGHHBBFABE3BFGH3GBFGGFEHHE5D5BB@D5D@B3B1>>>E/?FGGBF?FFF?BHFHHHBGGFGGGGEFHCH0B?GBFCFD<B?FHHFFHFHHHHH??1FCFF0<FF1>FF>FF1<>GBCFAEE<<==D<C=D0GFD..<;;C:CCGHHHH0;999;0/;0C000;C0;0C090;09/CB.;.;;
@M05620:37:000000000-D9766:1:1101:12870:4460 1:N:0:11
GCGGCTGCTTTGGAAGCAACTCATAGATTCCTGCCCCAGTTCCCCCTGGCCCTGGAACCGTTTCTTGCCTGGCTTCCAGAAGCTGAAACAACTGCCCGTAAGCAAAAGCTCGTAGACGACTCCAAGGGAGTACACGCGCTGACGCCACAATGCCACGTGAGTCTGGAATTATCGCATGAGCACCCTTGTGTACCCAATTGAAACATTTTCAGCTTCCGTACTTGTCACTGACAAGCCAGGCATAGAAGATG
+
>11>A>>>FFDDGGGA1BFGFGFGDFGHH3FGHH00FABADFHHHGAF/0BGGH/FG1/AFFGGFGHGHHHHHHB0BGHFGHH@F1FGHFGHHHHHG/>//011010B0B1//<//1////?1111/?/??<1@>B//////0..-..0>1>/000<..<.0=0=/0/0000<;A...00;:....9:00/00;00.;C00000/0;0000;F000/;;-9-9////;///;/99-;-----/////;/;/
@M05620:37:000000000-D9766:1:1101:12850:4467 1:N:0:11
GAGGCTGCTTTGGAAGAAACTCATAGATTACTGCAACAGTTCCCCCTGGACCTGGAAAAGTTTCTTGCCTGGCTTACAGAAGCTGAAACAACTGCCAATACGGCCAGGATCATCGAACACGCCAAGAGAGTCCCCGAGCAGATGCCAAGCTAGCAAGAAAGTGCGGCATATAAGGTTTAGTAATCTAGCAGCTCCAATTGAACAATTCTCCGCCTTTGAACTTATCATTTTCAAGCCTTGGACAAGTGATC
+
BBCCCCFBFFFFGBGFFGGGGGHHHHHHHGHHHHHGHHHFHHHHHGGGHEHHHHHGHHHHFGHHH5FGGHHGGHHHFHHFFEFGGHGHHGGHHGHHB33331>>E/11?3?14F33BF/B////>?0BBCB2FGH><>//<@<2@22<</<11?FFC00?11>1<@AD-0<=0000<0<<<=D0D00;000/;/;/;;;0;000/0:;B9F.....;000:B0000;0;00;0990./;/9//;..99;:/
@M05620:37:000000000-D9766:1:1101:23820:4468 1:N:0:11
GAGGCTGCTTTGGAAGAAACTCATAGATTACTGCAACAGTTCCCCCTGGACCTGGAAAAGTTTCTTGCCTGGCTTACAGAAGCTGAAACAACTGCCAACAGCTTCCAGGATGCAACCCTTGCGGACCGGCTCCTCGCAGCCTACCAGGGAGTCACAGCGCTGATGAACCAATGGCAAGTCCGTCAGGCCTTTACGCTTTAGCACTCTTGTGGCTACCATTGCCCACTTCTCAGCCTTTGTACTTGTACCTG
+
A3AABBFBFFFFGFGGGGGGGGHHHHHHHHHHHHHHHHGAAGHHHGGGCFGHHHFHHEGGBGHHGHHHHHHHHHHFGHHHBGHHFDGHGEHHHFHHHFGGHEHH3BFGH1EGH3BFGF0323>E>EEEDGGGFFH/<//>GH1??<1///<?FHH1FF@F.AA0=0D0G<EC//<<CFCCH.;CDGGGGHHH0CEGGGGBFGGGGGGGGFFF.F0/;CFGBCF/;AFFFFFFFBBFF9BB//;FFF//;B/
@M05620:37:000000000-D9766:1:1101:7685:4477 1:N:0:11
ACCACACCTTCTACAATGAGCTGCGTGTGGCTCCCGAGGAGCACCCCGTGCTGCTGACCGAGGCCCCCCTGAACCCCAAGGCCAACCGCGAGAAGATGCCCAGGTGAGTGGCCCGCTACCTCTTCTGGTGGCCGCCTCCCTCCTTCCTGGCCTCCCGGAGCTGCGCCCTTTCTCACTGGTTCTCTCTTCTGCCGTTTTCCGTAGGACTCTCTTCTCTGACCTGAGTCTCCTTTGGAACTCTGCAGGTTCTA
+
ABBAABB3BCCFFGGFGG5BGDGHGEGAAEFFFABB2EAEAE2FFEEEEEEFHHHHFFHAFEGFGGGCGGGH3FG??EFHFHFGHGG@BB>B?DHFGFHHHGG?FC1?GDGGHHCFGGGHGHHHGHHB0/EHFDDFGGFGHGGHHGGG0BAFGGGGG--:AFBFFGFFFFFFFFFFFFFFFFFFFFFFBFFFFFFFFFFFFFF?DBFFFFFFFFFFFFFFFFFFFFBBBFFFFBFFFFFFFFFFFFFFFFB
@M05620:37:000000000-D9766:1:1101:9881:4515 1:N:0:11
ACCACACCTTCTACAATGAGCTGCGTGTGGCTCCCGAGGAGCACCCCGTGCTGCTGACCGAGGCCCCCCTGAACCCCAAGGCCAACCGCGAGAAGATGCACACATGAGTGGCCCGCTACATCTTCTGGTGGCCGCCTCCCTCCTCCCTCGCCTCCCGCCGCTGCGCCCTTTCTCACTGGTTCTCTCTTCTGCCGTTTTCCGTAGGACTCTCTTCTCTGACATCAGTCTCCTTTGGAACTCTGCAGGTTCTA
+
AAA3AAAAFFFFGGGGEGGFGFHGGEE242FGHGGG2EEEGHHHEEGGAFGGHHHEDAGEEGGGGGEEGGGFHHHGGGGHEHHHFGGGGGGGGGHHHGH1F10/?GGH1?//GH-AGC@1=FHBDG00=C.<.<AA.E.CFGAC/:9:/9:AAEAE.--;9@-9@BDB-;FFFFBFFB.BBFFFFFF//;9BB9.9;EB9A/;../B/FFFF/;FFF//9/9//;/9BF/BBFF/9BF/BF/9B/.;9BF9
@M05620:37:000000000-D9766:1:1101:13929:4561 1:N:0:11
ACCACACCTTCTACAATGAGCTGCGTGTGGCTCCCGAGGAGCACCCCGTGCTGCTGACCGAGGCCCCCCTGAACCCCAAGGCCAACCGCGAGAAGATGCCCAGGTGAGTGGCCCTCTACCTCTTCTGGTGGCCGCCTCCCTCCTTCCTGGCCTCCCGGAACCGCGCCCTTTCTCACTGGTTCTCTCTTCTGCCGTTTTCCGTAGGACTCTCTTCTCTGACCTGCATCTCCTTTGGAACTCTGCAGGTTCTA
+
AAAAAAAAFFFFCGGGFGGFG1FCEAAEHCHH1FGG?EG??GHHHGGGEEGEFHFGHGHEEGGGG?EGGGGBHCGFGF?F//GEEG//BCG??/CC>11<FFCF1110?1//?/<FGHH1<<FGH1GDF<?..<-@.:.;C::CGGB00GAGGAEGBG9-9.--9-99-/9BB//99/FF/BFBFB:BFFFEF@-;9AFBBFEBFFF/B//;F///B/FBF/F--9;/99BBF/////B////99?-;BBF
@M05620:37:000000000-D9766:1:1101:15072:4612 1:N:0:11
ACCACACCTTCTACAATGAGCTGCGTGTGGCTCCCGAGGAGCACCCCGTGCTGCTGACCGAGGCCCCCCTGAACCCCAAGGCCAACCGCGAGAAGATGCCCAGGGGAGTGGCCCGCTACCTCTTCTGGTGGCCGCCTCCCTCCTTCCTGGCCTCCCGGAGCTGCGCCCTTTCTCACTGGTTCTCTCTTCTGCCGTTTTCCGTAGGACTCTCTTCTCTGACCTGAGTCTCCTTTGGAACTCTGCAGGTTCTC
+
>AAAABBBFFFFGGGGFGGFG5GFGEEEH2GHCFGEGGGGGHHHHGGGEGGGHHHGHHHGGGGGGEGGGGGCHFHGGGFHEEHHHGG<DCG<@DCHFF1FHFH</>EC?FFG0G@C-<@GFFGDHHFFGGCFHGG?CEGFGFE9CC9CF/9FGAEGD@BGBA//BBF?BFFFFEBF9BB/9BFFFFFBFFFBBB;./AFF?;A.;/BBFFFFFFFFF9BBFF.BFFFFFBFFFBBBFBBFFFFFFF./BF/
@M05620:37:000000000-D9766:1:1101:7371:4615 1:N:0:11
GCTGCTGCTTTGGAAGCAACTCATAGATTCCTGCCCCAGTTCCCCCTGTCCCTGGAACCGTTTCTTGCCTGGCTTCCAGAAGCTGCAACAACTTCTCACAGCTTCCAGGCTGCTGCACTGCCTGCCAGGATCCTCGCCGCCTCCACAGGAGTCGCCGAGCTGATGAACCCATGGCAAGTCAGTCCGGCCTTTCCGCTTTCGCACTATTGAGGCTACACTTGCCACCTTCTCAGCCTTTGTCCTTGTAGCTG
+
>11>AB1@CDB@1FB11BFFBFBFFDFD33DFHA0ABEBB1DDGHGAF11B11A/BF1/AEFEFADGHHHHHHHB0BGGBGHHFG1FGH>EGH1B212B1BGHH11BF0/BGEF1>01101B11>0BB/FF0BEG??B?//?/<<<10?FFFF///A<<-<>FFG000...</<<GHGCC0;CC0.;--;:;BF.;C9ABE;9-90;;000/.:0C0-;B://9/99/;F///;/9/;//;/;9B///;;9
@M05620:37:000000000-D9766:1:1101:9465:4648 1:N:0:11
GCGGCTGCTTTGGAATCAACTCATAGATTCCTGCACCAGTTCCCCCTGGCCCTGGAACCGTTTCTTGCCTGCCATTGGCCGTTGTTTCAGCCTCTGCAAGCCAGGCAAGAAAATTTTCGAGAGCCGCCTCTCGCTCCCCCTTCCGGGACGCTGATGAAACCCTGGCACGTAAGGCAGGAATTTCCGCGTTAGCACTCTTGTGGATCCAATTGAACCCTTCTCCGCCTTTGTACTTGTAACTGACAAGCCAG
+
11>>A>>>CFB1BAB1B1BFBBBBADFGDAFGHH0AFEFADDGHHGAF/0F/BB/BFC/EGGBB2D1BGHH0F1DBDF01//???B0B@2G0FG1F1B1B>C>F/EGG/B>F0GFHFH/?0?>F0>BBCGCGGG/?///?CF0?C/>--<A.<<0DDGHHF.<GAGH0:;/.://:C-./;0;CFGG-;-.900;:FFFFGGBFFBBBBF/;//F---;-BF/999AAB/:BFBF/;/9BF/99B/-;EFF
@M05620:37:000000000-D9766:1:1101:20495:4688 1:N:0:11
GAGGCTGCTTTGGAAGAAACTCATAGATTACCGCAACAGTTCCCCCTGGACCTGGAAAAGTTTCTTGCCTGGCTTACAGCAGCGTAAACCACTGCCAGTACGGACAGGCTCCTCGAAGACTCCAAGGGAGTACACGAGCTGCTGCCACCATGGCCAGTCAGTCCGGCCTTTCCTCTTTAGCCCTCTTGTGGCTCCAATTGAACAATTCTCCGCCTTTGTACTTGTACCTGACAAGCCAGGGCCAACAGATC
+
CCCCCCFCFFFFG4GGGGGGGGHGHFGHGGG5BEGCGHHFDGHHHGGGHGHHFGFGGHHHGHHHHHHHHHHHHHHHHHH3BBG>B?1BF3BF3BEHH3B3@?E?>>?F/CGGHHGG2FDH3FGC?2/??CFHH2FE?/>?21?FGHF=GC11?FH<GG1DGGGGGGGCEHHHH0=GHH0DCGGCHHG00;C::GFHHHGGG0FFBFGGGG0AEDGGG0;;FG09;00CBFFGF0AEFF...::AE.;B/;:
@M05620:37:000000000-D9766:1:1101:17665:4690 1:N:0:11
AGTGCCAGCTCTCAATCGCACAGGGGACCCAGGGCCTGGCCCCTCCATCCAGAAAACCTATGACCTCACCCGCTACCTGGAGCACCAACTCCGCAGCTTGGCTGGGACCTATGTGAGTATCCAGCGTAGGAATCTGGGAGTTGGGGAGGAGTGAGGAGTTGGGGAAAGACAGTCCTAACCGTGGAGGGTTCTGGTAAATGATGGGGTGAGGAGGGGCTCTTTGGCTCCCACCAGTCCCCCTGTCTGGTCTA
+
BBBBCFFFDFFFGGGGGGGGGGHGGGGGEGHHGGGGGGHHFHGHGGHHHHHHHHFHHGHHHHGHHHHHHHHGGFFGHHHHGGHHHHHHGGHHFGGGGFFHGHHGGGHHGHHHHHHHHHHHHHHHHGFGGGHHHHHHHHHGFHHHGGGGGGFHHHHHHGHHHHGGGGHHHHHHHHHHHHHHGGEGGGGGEFFGGGFGFGGGGGGGGGFFFFFFFFFFFFFFFFHFFFFFFFFFFFFFFFFFFFFFFFFFFFF
@M05620:37:000000000-D9766:1:1101:7615:4755 1:N:0:11
ACCACACATTCTACAATGAGCTGCGTGTGGCTCCCGAGGAGCACCCCGTGCTGCTGACCGAGGCCCCCCTGAACCCCAAGGCCAACCGCGCGAAGATGCCCAGGTGAGTGGCCCGCTACCTCTTCTGGTGGCCGCCTCCCTCCTTCCTGGCCTCCCGGCGCTGCGCCCTTTCTCACTGGTTCTCTCTTCTGCCGTTTTCCGTAGGACTCTCTTCTCTGACCTGAGTCTCCTTTGGAACTCTGCAGGTTCTA
+
AAAAAAA1BDFFGDGGFG1BF1FEGEEB00FGCABA0EEECHHHHGGCEFGGFHHHHHHAEECEGEGGGGGHFEGGGGGHEGHHHGG/CC/>/B<?FGFHHHHCGHHHHGGGHHGGGGGHHHHHHHHHFGGHGCGCCGHGGGGGGGFGFFGGGGGGG@:A@@=B@@F@@FFFFFFFFFFFFFFFFFFFFFFFF@FFFFFFFFFFBBFFFFFFFFFFFFFFFFFFFFF9;FFFFFFFFFFFFFFFFFFFFFF
@M05620:37:000000000-D9766:1:1101:12781:4819 1:N:0:11
ACCACACCTTCTACAATGAGCTGCGTGTGGCTCCCGAGGAGCACCCCGTGCTGCTGACCGAGGCCCCCCTGAACCCCAAGGCCAACCGCGAGAAGATGCCCAGGTGAGTGGCCCGCTACCTCTTCTGGTGGCCGCCTCCCTCCTTCCTGGCCTCCCGGCGCTGCGCCCTTTCTCACTGGTTCTCTCTTCTGCCGTTTTCCGTAGGACTCTCTTCTCTGACCTGAGTCTCCTTTGGAACTCTGCAGGTTCTA
+
BBCCCCCCFFFFGGGGGGGGGGHHGGGGHGHHHGGGGGGGGHHHHGGGFGGGHHHHHHHGGGGGGGGGGGGHHHHGGGGHGHHHHGGGGGGGGGHHHHHHHH/?FGF01GFGHH-<CDGFHHGHH0DHHGGGHGGGDGHGHHGGFFGGBFGGGGGGGF9-:-9DDFFFFFFFFFFFFFFFFFFFFFFFFFFFFCAFFFFFF0F.AFFFFFFFFF0FFFFFFF/990;;BFFFFFFEFFFFFFFFFFFFFF9
@M05620:37:000000000-D9766:1:1101:16374:4819 1:N:0:11
GAGGCTGCTTTGGAAGAAACTCATAGATTACTGCAACAGTTCCCCCTGGACCTGGAACCGTTTCTTGCCTGGCTTGCAGAAGCTGCAACAACTGCCCGTAAGGAAAGGCTCCTCGAAGACTCCCCGGGAGTACCCGAGCTGCTGACACCATGGCACGTCAGTACGGCATTTCCGCTTTAGACCTCTTGTGGCTCCAATTGAACAATTCTCAGCCTTTGTACTTGTAACTGACAAGCCAGGGACAACAGATC
+
AAAAAAFAFFFFGGGGGGGGG11DDFGF3F1FHF11B0B1ADFAFEAF/AF00B0FG1/AB/0BDDDBGHFHEGB/BFHFHHHHG1CGHCGHFCGHE?EE/FGFF0BFF1FFG0/E0?EGBGH///<B<BEG1@1C//>/GCHH1?FG?GHH0G01>0.>CG0=EGG-AHHHHGGGGGFH0:CFHHHHCFG.;CEGGGGGGGGF;CFGGGBFGBFGF0;FGFBFF//;FFFFF;9EEFFEB-;EF9--/;;
@M05620:37:000000000-D9766:1:1101:13249:4837 1:N:0:11
ACCACACCTTCTACAATGAGCTGCGTGTGGCTCCCGAGGAGCACCCCGTGCTGCTGACCGAGGCCCCCCTGAACCCCAAGGCCAACCGCGAGAAGATGCCCAGGTGAGTGGCCCGCTACCTCTTCTGGTGGCCGCCTCCCTCCTTCCTGGCCTCCCGGCGCTGCGCCCTTTCTCACTGGTTCTCTCTTCTGCCGTTTTCCGTAGGACTCTCTTCTCTGACCTGAGTCTCCTTTGGAACTCTGCAGGTTCTA
+
AAAAAAAAFFFFGGGFGGG1EAF1EAEBGEHHEFGEGGGCGHHHHGCGFCGEHFHHHGFGGGGGCFCGGGGHGFEEGGGEEHHCEFEECCCC/AFHFBHHHHGEGHHHHBE/GHGGGGGFD0GDGHFHDCGHHC-C:EHGHG?GHGGGGG?A9CAEFG-9A@@-@@F;;FFFFF/FFFFFF/BFFFFFFFFFF@BFFFFFFFFFFFFFFBFFFEFFFFFFFEBBFFFFFFFFFFFFFFFFFFFFFFFFFFF
@M05620:37:000000000-D9766:1:1101:16300:4862 1:N:0:11
ACCACACCTTCTACAATGAGCTGCGGGCGGCTCCCGAGGAGCACCCCGTGCTGCTGACCGAGGCCCCCCTGAACCCCAAGGCCAACCGCGCGAAGATGCCCAGGTGAGTGGCCCGCTACCTCTTCTGGTGGCCGCCTCCCTCCTTCCTGGCCTCCCGGCGCTGCGCCCTTTCTCACTGGTTCTCTCTTCTGCCGTTTTCCGTAGGACTCTCTTCTCTGACCTGAGTCTCCTTTGGAACTCTGCAGGTTCTA
+
AAAAAAAABCFFG3GF3G1BGBHGG0A0AAAA/AB//EEGFHHHHGG/B>EFFGH1GGH>/ECEG/EEGCE0F<FGGC/F//FGHG//>A-<-AC.0=0<CHGGCGHFGHACGGG-@@GGGGFFGGGB9FBAF@--9---:BBFF//9F/-AFA?9-@-@@?@F@----://FFFFFFFBBFBB99FFBFFBF@BBBEFFBFFFFEFBFBFBFFFFFF/;BFF99FF;FBBFFFFFFFFFFFFFFFFFFFF
@M05620:37:000000000-D9766:1:1101:16315:4874 1:N:0:11
ACCACACCTTCTACAATGAGCTGCGTGTGGCTCCCGAGGAGCACCCCGTGCTGCTGACCGAGGCCCCCCTGAACCCCAAGGCCCACCGCGAGAAGCGGCCCAGGTGAGTGGCCCTCTACCTCTCCTGGTGGCCGCCTCCCTCCCTCCTGGCCTCCCGTAGCTGCGCCCTTTCTCACTGCTTCTCTCTGCTGCCGTTTTCCGTAGGACTCTCTTCGCTGACCTGAGGCTCCTTTGGACCTCTGCAGGTTCTA
+
CCCCCDCCFFFFGGGGGGGGGGHHGEGGHGHHHGGGGGGGGHHHHGGGEFGGHHHHHHHGGGGGGGGGGGGHHHHGGGGHGHH/?FE/>>/>//=2/>></<?F1>1<1>.>GF.>01<=0<G/<0<G0<.<.--;.;..;C../;9/=/.=CG9EA.:..::0--.99/00000;0:0;:0;FFFF0B000.-.;/AFF?FFFFFB//0::0;.:A.;:B0/:/9.9:.:00;/;::;BFFFF0;;00B0
@M05620:37:000000000-D9766:1:1101:9409:4955 1:N:0:11
ACCACACCTTCTACAATGAGCTGCGTGTGGCTCCCGAGGAGCACCCCGTGCTGCTGACCGAGGCCCCCCTGAACCCCAAGGCCAACCGCGAGAAGATGCCCAGGTGAGTGGCCCGCTACCTCTTCTGGTGGCCGCCTCCCTCCTTCCTGGCCTCCCGGCGCTGCGCCCTTTCTCACTGGGTCTCTCTTCTGCCGTTTTCCGTAGGACTCTCTTCTCTGACCTGAGTCTCCTTTTGAACTCTGCAGGTTCTA
+
1>1>AA1AFFFDAGGDFEFFEDFBEEEEH0GGEFEEFEG?GHHHHG?FEEEEHAGHHFCGGGGGAE/EGGGHHHAEGGEEEHHA/FF/CCBG?/GHB??FHC/?111?1?CAG/---@CFFB0=000<0<E<C<--.:CEHFG/009;09.90;.C.9-;9--9;@F@@/FB//:B//:-;BB///;9////B@-;FF/F-/9-99:;BBFFFFF/B99BB:-9B9B/;FFFF/BA//9/9/:;B--9/;9
@M05620:37:000000000-D9766:1:1101:21301:4957 1:N:0:11
ACCACACCTTCTACAATGAGCTGCGTGTGGCTCCCGAGGAGCACCCCGTGCTGCTGACCGAGGCCCCCCTGAACCCCAAGGCCAACCGCGAGAAGATGCCCAGGTGAGTGGCCCGCTACCTCTTCTGGTGGCCGCCTCCCTCCTTCCTGGCCTCCCGGAGCTGCGCCCTTTCTCACTGGTTCTCTCTTCTGCCGTTTTCCGTAGGACTCTCTTCTCTGACCTGAGTCTCCTTTGGAACTCTGCAGGTTCTA
+
BBBBBBBBFFFFGGGGFGGGGFHHGGGEHFHHHGGGFGGGGHHHHGGGEGGGHHHHHHHGGGGGGGGGGGGHHHHGGGGHGHHHGGGGGGDGFGHGHBGHHHHFGHHHHHGFHHGGGGGHHHGHHHHFHHFHHGGGEGHGHHGHHGGGGFFGGGGGGC-ABGGGGGFFFFFFFFFFFFFFFFFFFFFFFFFFFFFFFFFFFFFFFFFFFFFFFFFFFFFFFFFFFFFFFFFFFFFFFFFFFFFFFFFFFFF
@M05620:37:000000000-D9766:1:1101:20164:5009 1:N:0:11
ACCACACCTTCTACAATGAGCTGCGTGTGGCTCCCGAGGAGCACCCCGGGCTGCTGACCGAGGCCCCCCTGAACCCCAAGGCCAACCGCGAGAAGATGCCCAGGTGAGTGGCCCGCTACCTCTTCTGGTGGCCGCCTCCCTCCTTCCTGGCCTCCCGGCGCTGCGCCCTTTCTCACTGGTTCTCTCTTCTGCCGTTTTCCGTAGGACTCTCTTCTCTGACCTGAGTCTCCTTTGGAACTCTGCAGGTTCTA
+
1>1>A11ACF1@3GG1BABG1BB1ABAEC0FGHGA00AE/AGHHHG?G//E/A/1BG>0EEGCG/E/EGGGHHH/?EGGEFGH//?<BC/>BCCFFH1?FGHHA1?GFHGEFHC@CGGGGGFHHHGHHDGGHHGCCC.;AFB.FGBFF0FGGGFGEGG-9-;@B@@F@@FFFFFEFFFFFFFFFFFFFFFFFF@BFFFFFFFFFFFFFFFFFFFFFFFFFFFF/-;BBFFFFFFFFFFFFFFFFFFA;FFB
@M05620:37:000000000-D9766:1:1101:20814:5057 1:N:0:11
AGTGCCAGCTCTCAATCTCCCGGCGTTAGCTCGGCCGGGCACACCTCTTCATTCCAGTCACATCACCCGATCTCCCATGGCGCCACCTGGTTGAAACGAAAAGGTGAGTGGCCCGCTACCTCTTCTGGTGGCCGCCTCCCTCCTTCCTGGCCTCCCGGAGCTGCGCCCTTTCTCACTGGTTTGCTCTTCTGCCGTTTTCCGTAGGGCGCTCTTCTCTGACCTGAGTCCCCTTTGGAACTCTGCATGGTCTA
+
AA1>ADDFAFFFDGGBD1F1F1AAAEEECBAGAEG?/AAA/EGH/0BGE1F22DDD1@FGF1211BBF//>/0B1>>FBB>>//?/B000B1/B2B1////>0/1BB0>1//0?><//<FFG1DFD111?.<0--<<.E.C/</00C0G;.;CCA::C---.;/-9C--/90CF0900/90..09//;/;///;AA/-/9:F-AB-:---9-////////;FF/9BF/BA--:B//:B/BFB///;-;FF/
@M05620:37:000000000-D9766:1:1101:15820:5100 1:N:0:11
ACCACACCTTCTACAATGAGCTGCGTGTGGCTCCCGAGGAGCACCCCGTGCTGCTGACCGAGGCCCCCCTGAACCCCAAGGCCAACCGCGAGAAGATGCCCAGGTGAGTGGCCCGCTACCTCTTCTGGTGGCCGCCTCCCTCCTTCCTGGCCTCCCGGAGCTGCGCCCTTTCTCACTGGTTCTCTCTTCTGCCGTTTTCCGTAGGACTCTCTTCTCTGACCTGAGTCTCCTTTGGAACTCTGCAGGTTCTA
+
CCBCCCCCFFFFGGGGGGGGGGHHGEFGHGHHHGGGGGGGGHHHHGGGEGGGHHHHHHHGGGGGGGGGGGGHGHHGGGGHGHHHHGGGGGGGGGHHHFHHHHHCFCH?GHGGHHGGGGGHHHHHHGFHGHGHHGGCFFHGHHEHHGGGGGGGGGGGGG-:DFGGGGFFFFFFFFFFFFFFFFFFFFFFFBFFFFDFFFFFFFFABFFFFFFFFFFFFFFFFFFFF:FFFFFFFFFFFFFFFFFFFFAFFFF
@M05620:37:000000000-D9766:1:1101:14425:5130 1:N:0:11
ACCACACCTTCTACAATGAGCTGCGTGTGGCTCCCGAGGAGCACCCCGTGCTGCTGACCGAGGCCCCCCTGAACCCCAAGGCCAACCGCGAGAAGATGCCCAGGTGAGTGGCCCGCTACCTCTTCTGGTGGCCGCCTCCCTCCTTCCTGGCCTCCCGGAGCTGCGCCCTTTCTCACTGGTTCTCTCTTCTGCCGTTTTCCGTAGGACTCTCTTCTCTGACCTGAGTCTCCTTTGGAACTCTGCAGGTTCTA
+
CCCCBCBCFFFFGGGFGGGGGGHHGGGGHGHGGGGG?FGCGHHHHGGGGGGGHHHHHGHGGGGGGGGGGGGHGHHGGGGHGHHHHGGGGG/CGDHHGBGHHGHFGH1<?FFFHHGGGGGHHHFHFFGFGHGEHGFGDFHEHHGFFGFGGGFGEGGGGF-9?FFGGAFFFFFFFFFFFFFFFFFFFFFFFFFFFFAFFFFFDFFFFFFFFFFFFFFFFF/BFFBBB9B/BFFFFFFFF/;BFFFFFFFFFFF
@M05620:37:000000000-D9766:1:1101:14429:5147 1:N:0:11
ACCACACCTTCTACAATGAGCTGCGTGTGGCTCCCGAGGAGCACCCCGTGCTGCTGACCGAGGCCCCCCTGAACCCCAAGGCCAACCGCGAGAAGATGCCCAGGTGAGTGGCCCGCTACCTCTTCTGGTGGCCGCCTCCCTCCTTCCTGGCCTCCCGGCGCTGCGCCCTTTCTCACTGGTTCTCTCTTCTGCCGTTTTCCGTAGGACTCTCTTCTCTGACCTGAGTCTCCTTTGGAACTCTGCAGGTTCTA
+
CCCCCCCACFFFGGGGGG5BGGHHGGGBAEGFGFFF2EEEDGHHHGGFEEFGFHGHGHHAFECEFGGGGGGF3GHGGGGHGHHHHGGGGG<DGGHFHHHHHHHGFHHGGHGGHHGGGGGHHHHHHHHHGHGHHGGGGGHGHHGHHGGGGGGGGGGGGF-;BFFFFFFFFFFFFFFFFFFFFFFFFFFFFFFFFFFFFFFFFFFFFFFFFFFFFFFFFFFFFFFFFFF9BFFFFFFFFFFFFFFFFFFFFFF
@M05620:37:000000000-D9766:1:1101:11211:5178 1:N:0:11
GAGGCTGCTTTGGAAGAAACTCATAGATTACTGCAACAGTTCCCCCTGGACCTGGAAAAGTTTCTTGCCTGGCTTACGCAGGCTGAAACAACTGCGAAAGATACGAACGGAAATTTACGGCCTCCAGAACTCGCTAACGCAGCAAAAGAGCTGATGAAACAATGGCAAGTAAGTCAGGCATTTCCGCTTTAGCACTCTTGTGGATCCAATTGAACAATTCTCAGCATTTGTACTTGTAACTGACAAGCCAG
+
CCBCCCFCFFFFGGGGGGGGGGHHHHHHHHHHHHHHHHHGHHHHHGGGHHHHHHHGHHHHGHHHHHHHHHH1F2B33A1B00>BF13BB3B1B331/>/?B344?F/>///?E3F34?//<<?B?222223D?C/CE2/<///?0100?>GHHHHHHHHHHHHHHHHHGGHGHGGHHHHHHHHHHEGGGGHHHHHHHHGGGGGBCCGGGGGGGGGGGGGGGGGGGGGGGGGFGGGGGFFFFFFFFFFFFFF
@M05620:37:000000000-D9766:1:1101:20965:5185 1:N:0:11
GAGGCTGCTTTGGAAGAAACTCATAGATTACTGCAACAGTTCCCCCTGGACCTGGAAAAGTTTCTTGCCTGGCTTACAGAAGCTGCAACAACTGCCAGTAAGGACCGGCTCCTCGAAGACTCCCCGGGAGTACACGCGCTGCTGCCACCATGGCCCGTCAGACCGGCCTTTCCGCTTTAGCCCTCTTGTGGCTCCAATTGAACAATTCTCAGCCTTTGTACTTGTACCTGACAAGCCAGGGCCAAACGATC
+
B?ABBBFBFFFFGBGGGGGGGGHHHHHHHHHHHHHGGHGFDGHHHGGGGHHHHHGGHFGGBHGGHHHHHHHHHGHCGHHHGHHHH3BGGFFGFGHHCGBG4FGF11>>>EGGHH/E0?EH3FGFEGGGBGGHG2GGGCG/AEH1>FGH0FG1GHHHGD.EC0<.;CGCDHHHH.EGGGGGGGFFGGGGGGG.;FGGGGGGGGGGFFFFFFBFFFF//BBFFFFFF//;BFFFFBFFFFFE..;AE.9..;;
@M05620:37:000000000-D9766:1:1101:11242:5192 1:N:0:11
GAGGCTGCTTTGGAAGAAACTCATAGATTACTGCAACAGTTCCCCCTGGACCTGGAAAAGTTTCTTGCCTGCCATTGGCAGTTGTTTCACCCTCTGTATGACCGGCAAGAAAATTTTCCAAAGCAGCCCCTCGCTCACCCTTACGGGTATCTGATGAAACAAAGGCAAGTAAGGCAGGCATTTCCGATTTAGCACTCTTGTGGCTCCAATTGAACAATTATAACGATTTTGACTTGTTAAAAACCAACAAG
+
>3A>>>CAB@B4F45B4GBGGGHHHFGHHGBDFH4BCGBFGDDBFFACABABGHEBA32BBDFDFFFB3BB1B3DDFB3B1BDDGFFH55B1B1234B4B4BB//>>/1B3??B33BBBB43BB33B?/???///?/BB0?22@/?//<22?1?11?<?FBE00?<>0<111<1<><-.<00=00<..<E0000<0:000;;...<.;/0;;99CFE0;0;0;0.;.;.90;=000=000009.9;.;.;.
@M05620:37:000000000-D9766:1:1101:6682:5230 1:N:0:11
GAGGCTGCTTTGGAAGAAACTCATAGATTACTGCAACAGTTCCCCCTGGACCTGGACAAGTTTCTTGCCTTGCTTACAGAAGCTGAAACAACTGCCAATTACCTTGATACGCCAACACGACACTCCAGGGGCAAAATACATCAACACTACATGCAGGAACCCCAGCCACTCCTCGCTGGACCTCTCTCCTGCGGCTTACGGTACACCTCAATGCTCTGACCTGAGTCTCCTCCGTCCCTCTGCATGTTCTA
+
>3A3>>BABBBDF4BAAACEFGFHBA5DDDBFDBDBCCBBGFE3FEAAA2BAFGE2BA1BABDDADB5ABDBBFFBB5BBAABB@333BB1BBF3B3F334433B3B44B11>1/?1////>/??0B33//<//B01B1122?1@@/100112@110???/<?<??><01001<.-<.-..//00/0<<0:/----:/0../..;0//;/0;0/;000;0/;99/00909;./...../9B//;/;9/;9/
@M05620:37:000000000-D9766:1:1101:11473:5246 1:N:0:11
ACCACCCCTTCTCCAATGAGCTGCGTGTGGCTCCCGCGGCGCCCCCCGTGCTGCTGACCGAGGCCCCCCTGACCCCCAAGGCCACCCGCGAGACGCTTCCCAGGTGAGTGGCCCGCTACCTCTTCTGGTGGCCGCCTCCCTCCTTCCTGGCCTCCCGGAGCTGCGCCCTTTCTCACTGGTTCTCTCTTCTGCCGTTTTCCGTAGGACTCTCTTCTCTGACCTGAGTCTCCTTTGGAACTCTGCAGGGTCTA
+
>A>>>>A>>FFF1GGFBBFBF1BBAB0A0ABGBAFE/AE/AA/>FGGE/?E/BB@BBGCE/>/>F?>CCCE?0??CGC?F??FG/FC/A-A<-..-<.<CF:CF/;CCC::CFEAA@-ABFFFFF0;90CACA?@@F9EEFFBFBBFFF/-;BFAAB@?>-9BB@@F@?B/;BFFFBF-;/;B9BBF/;FBF/@;ABEFBBFFFF/9;FFFFFFBB;/BBBFBFBFFFFB/:/F/9/;;FFFBFBF-;BFF
@M05620:37:000000000-D9766:1:1101:6443:5251 1:N:0:11
GAGGCTGCTTTGGAAGCAACTCATAGATTACTGCCACAGTTCCCCCCGACCCTGTAACCGTTTCTTGCCTGGCTTACAGCAGCTGCAACAACTGCCCGTAAGGAAAGGCTCCTAGAAGACTCCCCGGGCGTAACCGCGCTGCTGACACAATGGCCCGTAAGTCCGGCCTTTCCGCTTTCGCCCTCTTGTGGCTCCAATTGAACAATTCTCAGCCTTTGTACTTGTCCCTGACAAGCCAGGGCCAACAGATC
+
AA@AA1CAFFFFFGGGAFGFGGH3F3BDDDBFG1BCGFA12ADFAE/A//A/A0B2AABAAE012D1B1BGHGGBFGHHEGHHF@@FGG0>?F0BFH/>>/BB1BFG0<1FFE<BE11BFDGH</@C//</<</?@@C-<A.<C0<DG<<DGGH/.-A-CGG;0:A??.;0CB.CGG.0;E.;AGGGFFFFE-:;FBFFFFEEF-/;BF///B/-:FF/9BFFFBF/:BFFFFFAEFF-:99;9E--9//B
@M05620:37:000000000-D9766:1:1101:11455:5254 1:N:0:11
ACCACACCTTCTACAATGAGCTGCGTGTGGCTCCCGAGGAGCACCCCGTGCTGCTGACCGAGGCCCCCCTGAACCCCAAGGCCAACCGCGAGAAGATGCCCAGGTGAGTGGCCCGCTACCTCTTCTGGTGGCCGCCTCACTCCTTCCTGGCCTCCCGGCGCTGCGCCCTTTCTCACTGGTTCTCTCTTCTGCCGTTTTCCGTAGGACTCTCTTCTCTGACCTGAGTCTCCTTTGGAACTCTGCAGGTTCTA
+
BBBABBBAFFFFGGGGDGFAG5GFEAABAAGHFFGEEEGGGHHHHGGGGAFGHHHFHHHE?EEGG?FGGGGBH3GGGGDHA/FHHG/<CC</<D<C1?1<FHHEFGHGFHGGAGCGC@@FHHFFHGHHDC.G.<ACA./=GHHHHFFFFG?GG.EEAB-9A@BF>-9B-/BB9FFFFFB/FFBFBFFF9BFFFB:DFF/BDBFDD/9BFFEBFFFFFFBFFFBFBFF;BFBF/9BBB;FBBFBFFFF/FFF
@M05620:37:000000000-D9766:1:1101:14482:5267 1:N:0:11
GCGGCTGCTTTGGAAGAAACTCATAGATTACTGCAACAGTTCCCCCTGGACCTGGAAACGTTTCTTGCCTGGCTTACAGAAGCTGAAACAACTGCCAATGATCCTCCAGGATGATACCCGTCAGGCCAGGCTCATCGCAGCCTCCCAGGGAGTACCAGAGCTGCTGACACACTGGCAAGTCCGTCAGGCCTTTCCGCTTTAGCACTCTTGTGGCTCACATTGCACCATTCTCAGCATTTGTCCTTGTCACT
+
>>1AA>1>CFBDGGGF1EBGBFBFFGHHGDFGHH11FFGDDGHHHGEF/BFBFBGGFD0BBGHHDFFGHHHHHHFBGFGFGHHB1@BGHGEGFEHHHHHH1BB111BFH0?BG12BGHCG>/EEHGGHH/GHH1FG1CFGCHHH?FHHFGE<CGH1F1F<FG11FGHCGGF.<D0FCGGH00<<GAE//<<G0<CEGGGCGFFFC:FHH0;CBE.;9BFGGGCF09.9CGGGGFFGF9CG00;BFFGFBFF
@M05620:37:000000000-D9766:1:1101:17864:5297 1:N:0:11
ACCACACCTTCTACAATGAGCTGCGTGTGGCTCCCGAGGAGCACCCCGTGCTGCTGACCGAGGCCCCCCTGAACCCCAAGGCCAACCGCGAGAAGATGCCCAGGCGAGTGGACCGCTACCTCTTCTGGTGGCCGCCTCCCTCCTTCCTGGCCTCCCGGCGCTGAGCCCTTTCTCACTGGTTCTCTCTTCTGCCGTTTTCCGTAGGACTCTCTTCTCTGACCTGAGTCTCCTTTGGAACTCTGCAGGTTCTA
+
CCCCCCCCFFFFGGGGGGGGGGHHGEGBFFHGHGGEEEFGGHHHHGGGGEGGHHHHHHHGGGGGGGGGGGGHFHHGGGGHGHHHHGGGGGDGGGHGHHHHHGH///>CCHG1FHGGGGGHHHHHHHFHG/EGGGDGDGGGGGGGFCGGGGGGGGGGGGAFFFF.AFFFFFFFFFFFFFF0;;FFFFFFFFFFFFDFFFFFFFFDAFFFFFBFFFFFFHEFFFFFFFFFFFFFFFFFFB0:00;;BFFF0BB
@M05620:37:000000000-D9766:1:1101:20009:5302 1:N:0:11
ACCACACCTTCTACAATGAGCTGCGTGTGGCTCCCGAGGAGCACCCCGTGCTGCTGACCGAGGCCCCCCTGAACCCCAAGGCCAACCGCGAGAAGATGCCCAGGTGAGTGGCCCGCTACCTCTTCTGGTGGCCGCCTCCCTCCTTCCTGGCCTCCCGGAGCTGCGCCCTTTCTCACTGGTTCTCTCTTCTGCCGTTTTCCGTAGGACTCTCTTCTCTGACCTGAGTCTCCTTTGGAACTCTGCAGGTTCTA
+
>11AA11AFFC@AFG131FG1GEG0AAFG0BGHGG00/EEEEHHGGGGEGGE1FHFFGHGEE@EGGGGGGGHHHHGGGGHEHHHHGGGGGGGGGHBGDHHHFHEF<GGHHGFHHGGGGGHHHHHHHHGHHGHHGGGGGHGHHGHHFFGGGGGGGGGG-AGGGBFGGF@@FFFFFFFFFFFFFFFFFFFFFFFF@FFFFFFFBFFBFFFFFFFFFFFFFFFFFFFFFFFFFFFFFBFFFFFFFFFFFFFFFF
@M05620:37:000000000-D9766:1:1101:9730:5306 1:N:0:11
ACCACACCTTCTACAATGAGCTGCGTGTGGCTCCCGAGGAGCACCCCGTGCTGCTGACCGAGGCCCCCCTGAACCCCAAGGCCAACCGCGAGAAGATGCCCAGGTGAGTGGCCCGCTACCTCTTCTGGTGGCCGCCTCCCTCCTTCCTGGCCTCCCGGAGCTGCGCCCTTTCTCACTGGTTCTCTCTTCTGCCGTTTTCCGTAGGACTCTCTTCTCTGACCTGAGTCTCCTTTGGAACTCTGCAGGTTCTA
+
CCCCCABAFFFFGGGGGGGGGGHHGGGGHGGHHFGGEGGGGHHHHGGGEGGGFHHHHHHGGGFGGGGGGGGEFHHGGGGHGHHHHGGCDCCDGGHGHGGHGE/?FGGAGFEFHH-@@CGHFHHHH0=GHHGHHCGGADHGFHGFGGGGGGGGFFGGDB--;.;C?BFFAFFFFFFB0BFFFFBFFF0FFFFFF@ADFFFFFBA.9BFBBBBBFF0;FBFFFBF:/;BFFFFFFFFEFFFFFFFFFFFFFB;
@M05620:37:000000000-D9766:1:1101:13903:5314 1:N:0:11
ACCACACCTTCTACAATGAGCTGCGTGTGGCTCCCGAGGAGCACCCCGTGCTGCTGACCGAGGCCCCCCTGAACCCCAAGGCCAACCGCGAGAAGGGGCCCCGGTGTCTTCCCGTGGCCCCCTTCCTCCTTCCTGCCCCCCCCGTCCTGGGCCCCCTGACCCTCGCCCTTTCTTACGCGGTTTTCCGTCGGCCTCTTTTCTCTGGCCTCCCTTCTCTTAGCCGATCTGCCTGTTGAAGTTCGGAAGTGCAC
+
CCCDDDDCFFFFGGGGGGGGGGHHGGGGHGHHHGGGGGGGGHHHHGGGGGGGHHHHHHHGGGGGGGGGGGGHHHHGGGGHGHHHHGGGGGGGGDB0///>/</-<>.1>=110.<.--<.---.:/00/:0;G000::.;-A:-;.AAB/.;.@-9-.//;/:.;--;@/BBB909..-:A-;.0:.;A-@@D..;0;0B000;00;F.../0/0;B:0000.;--:0B000::00;00::E-;.;;0:90
@M05620:37:000000000-D9766:1:1101:23850:5341 1:N:0:11
ACCACACCTTCTACAATGAGCTGCGTGTGGCTCCCGAGGAGCACCCCGTGCTGCTGACCGAGGCCCCCCTGAACCCCAAGGCCAACCGCGAGAAGATGCCCAGGTGAGTGGCCCGCTACCTCTTCTGGTGGCCGCCTCCCTCCTTCCTGGCCTCCCGGAGCTGCGCCCTTTCTCACTGGTTCTCTCTTCTGCCGTTTTCCGTAGGACTCTCTTCTCTGACCTGAGTCTCCTTTGGAACTCTGCAGGTTCTA
+
AAAABAABFFF@BGG45BFGFGFHCEGEH2BGHGF2AAE2FHHHHGGGE1FCFGHHGHFGGGGGCFCGGGGHHHGGGGEFFHHEAGGGG/>CGGHFB1FHHHHG1GGHHHGGHHGGGGGHHHHHHFGHHHGHHG:DDFHGHHGHEFGGBFFGGGGGGGGGBGEGGGFBBFFFFFFFFFFFFFFFFFFFFFFFFBFFFFFFFFFDFFFFFFFFFFFFFFFFFFFFFFFFFFFFFFFFFFFFFFFFFFFFFFB
@M05620:37:000000000-D9766:1:1101:25535:5354 1:N:0:11
ACCACACCTTCTACAATGAGCTGCGTGTTGCTCCCGAGGATCACCCCGTGCTTCTGACCGAGTCCCCCCTGAACCCCAAGGCCAACCGCGAGAAGATGCCCAGGTGAGTGGCCCGCTACCTCTTCTGGTGGCCGCCTCCCTCCTTCCTGGCCTCCCGGAGCTGCGCCCTTTCTCACTGGTTCTCTCTTCTGCCGTTTTCCGTAGGACTCTCTTCTCTGACCTGAGTCTCCTTGGGAACTCTGCAGGTTCTA
+
AAABBBAAFFFFGFFGDGGBFBFHGG2B44DFFGFE2EC23B2BGHEGEEEF5FF5FHHGG@1BGHHGGGGGEGFGGGEGFGGF/FE/><>///F2BBFGCBE<FGFGGH/C0GGDGGFHBFFGGF=1DGAFG--@EECCGHGHGGFHCFGHHHHF.-;BBFFFCGGC-BGFFGGGFF.:;9FFFFFFFF/FFFFDFFFBABF..9BFFFFFBFFFB/9BBFBF.BFFFFFF/;.;/:9FFBBFB.;:9F/
@M05620:37:000000000-D9766:1:1101:13793:5359 1:N:0:11
ACCACACCTTCTACAATGAGCTGCGTGTGGCTCCCGAGGAGCACCCCGTGCTGCTGACCGAGGCCCCCCTGAACCCCAAGGCCAACCGCGAGAAGATGCCCAGGTGAGTGGCCCGCTACCTCTTCTGGCCGCCGCCTCCCTCCTTCCTGGCCTCCCGGCGCTGCGCCCTTTCTCACTGGTTCTCTCTTCTGCAGTTTTCCGTAGGACTCTCTTCTCTGACCTGAGTCTCCTTTGGAACTATGCAGGTTCTA
+
CCCBBCCBFFFFGGGGGGGGGFHHGEGBEEHHHGGEFGGGGHHHHGGGFEGGHHHHHHHGGGGGGGGGGGGHGHHGGGGHGHHHHGGGGGCGGGHEFGHHHEA<111??GEFGFGGG<CH1<<GG00<0.<-CC@CDGGFFFFFF0/=;CFGGFGGGBCAF--.@DD;=FBFFFFFFFF:FFFFFFBFB/:B/;;/B/BBDBFDDFFFFF//BFFFFFBFB9BFFFFFFF//99FF/://;9BBF.;BBFF
@M05620:37:000000000-D9766:1:1101:14510:5381 1:N:0:11
ACCACACCTTCTACAATGAGCTGCGTGTGGCTCCCGAGGAGCACCCCGTGCTGCTGACCGAGGCCCCCCTGAACCCCAAGGCCAACCGCGAGAAGATGACCAGGTGAGTGGCCCGCTACCTCTTCTGGTGGCCGCCTCCCTCCTTCCTGGCCTCCCGGCGCTGCGCCCTTTCTCACTGGGTCTCTCTTCTGCCGTTTTCCGTAGGACTCTCTTCTCTGACCTGAGGCTCCTTTGGAACTCTGCAGGGTCTA
+
CCCCCCCCFFFFGGGGGGGGGGHHGEGBAEHHHGGEDGEGFHGHHGGGGEFGFHHHGHHFGGCEGGGGGGGHGHHGGGGHGHHHHGGEFFBDGGHFGH2?GC0F11=?11F/GHD<<<@GD<<G0D0D=/<.<@-A..;ECCFCH0F00FAFFFFG9B-;9;-.9-AD=FFFB:BF0BF.B::B0:0BF0BBFC.AFFFF.0;.ABB/B:00;BFBB000B0/::...;E:FFBF0B0:00:0;BF-;BB0
@M05620:37:000000000-D9766:1:1101:18619:5398 1:N:0:11
AGTGCCAGCTCTCAATCGCACAGGGGACCCAGGGCCTGGCACCTCCATCCAGAAAACCTATGACCTCACCCGCTACCTGGAGCACCAACTCCGCAGCTTGGCTGGGACCTATGTGAGTATCCAGCGTAGGAATCTGGGAGTTGGGGAGGAGTGAGGAGTTGGGGAAAGACAGTCCTAACCGTGGAGGGTTCTGGTAAATGATGGGGTGAGGAGGGGCTCTTTGGCTCCCACCAGTCCCCCTGTCTGGTCTA
+
>AAAAFF11CCFGGGGGGGGGGFCE0E00B0AA0EEFECG0GE0GFH11ABGFFAGGA0FDGFHHGFFHCCEG>EFFDGHHGHHHHHGGGHHAECEEGGGAHHGGGEGGHEDHDGFHHHHHHFHHG/?CGHHHHEFGHCCGCDFGCGCC?CFFGFGGG/GFGCCGGHCGHCCGHHFHGHHGGG@BEGGGGG0FC;900;CFFFBEGG@FFFFFB?=@@EBBFFFFFFFFFFFFFFFFFFF@EFFFFFFBFF
@M05620:37:000000000-D9766:1:1101:14590:5399 1:N:0:11
ACCACACCTTCTACAATGAGCTGCGTGTGGCTCCCGAGGAGCACCCCGTGCTGCTGACCGAGGCCCCCCTGAACCCCAAGGCCAACCGCGAGAAGATGCCCAGGCGAGTGGCCCGCTACCTCTTCTGGTGGCCGCCTCCCTCCTTCCTGGCCTCCCGGCGCTGCGCCCTTTCTCACTGGTTCTCTCTTCTGCCGTTTTCCGTAGGACTCTCTTCTCTGACCTGAGTCTCCTTTGGAACTCTGCAGGTTCTA
+
CCCCCDDDFFFFGGGGGGGGGGHHGGGFGGHHHGGGGGGGGHGHHGGGFFGGHHHHGHHGGGGGGGGGGGGHGHHGGGGHGHHHHGGGGGFGGGHHHHHHHBGF//>CCHGGHHGGGGGH0DFHHHHH0CDHHGGGGGGGGFEG0CFGFGG.FGGGGGACDFFFFFF-DFFFFFFFFFFFFFFFFFFFFHFFFFAFFFFFF0F.AFFFFFFFHFFF0;BFFF/;FFFFFFFFFFFFFF0FFFFFF.;0:FF
@M05620:37:000000000-D9766:1:1101:8197:5420 1:N:0:11
GAGGCTGCTTTGGAAGAAACTCATAGATTAGTGCAACAATTTCGGATGGACCTGGATAAGTTTTTTGGTTGGCTTAAAGAAGCTGAAAAAACTGCCCCTAATGAAAGAAACATAGAAGAATCCAAGGGAGTAAAAGAGATGATGAAACAATGGCAAGTAAGTCAGGCATTTCCGCTTTAGCACTCTTGTGGATCCAATTGAACCATTATAAGCATTTGTAATTGTAACTTAAAACCCCGGAAAAAAACATC
+
>3AA>>CABBB4F45BBG4GGFHHH5DDDD4AD55DCF235A5222BA2B3ABGFHD53BDDH5FFGAAA1>3BF355DBFG3BF33B3B/EGFHHHEH124BBBG330?BB3?3?B?3333BB?????/??3?B?FB2@2F@>FD22@<<F@2?1/1?F11@<1?0<11>11>.<>.>=>D00/0=00<.0<<<<C=000=;:G;C00::CCG0;;0;;0C0090900000;;09:;;9-:-;:;-.9;/
@M05620:37:000000000-D9766:1:1101:22983:5429 1:N:0:11
GAGGCTGCTTTGGAAGAAACTCATAGATTACTGCAACAGTTCCCCCTGGACCTGGAAAAGTTTCTTGCCTGGCTTACAGAAGCTGAAACAACTGCCAATAAGGACAGGCTCCTCGACGACTCCCCAGGAGTACCCACACTACTGCAACCATGGCAAGTCAGTCAGGCATTTCCGCTTTAGAACTCTTGTGGCTCCAATTGAACAATTCTCAGCATTTGTACTAGTAACTGACAAGCCAGGGACAACCACTC
+
AAABBBFBBFFFGGGGGGFGGGHHHHGFGHHHHHHHFEHGFHHHHGGGGHHHFBFGFHEHHHHHHHGHHHFHHHHHHHHHHHHHHFGHHFGHHGHEH3BB33B31BFFGHHGHFGG>/EEG/BFF2/?/?BGDFF2?/?@2@@FGGHHHG2@@0FG/F1?FHG1FB<.<F11GFGGGF1DBHFHG0<DG0A.<CEHHHHHHFHHHHHHFH00G0CHH0;0;F0;;00;BFFFG0=EEF??9.;EF::..:;
@M05620:37:000000000-D9766:1:1101:16295:5504 1:N:0:11
ACCACACCTTCTACAATGAGCTGCGTGTGGCTCCAGAGGAGCACCCCGTGCTGCTGAAAGAGGCCCCCCTGAACCCCAAGGCCAACCGCGAGAAGATGCCCAGGAGAGTGGCCCGCTACCTCTTCTGGTGGCAGCCTCCCTCCTTCCTGGCCTCCCGGAGCTGCGCCCTTTCTAACTGGTTCTCTCTTCTGCCGTTTTCCGTAGGACTCTCTTCTCTGACCTGAGTCTCCTTTGGAACTCTGCAGGTTCTA
+
11>>A>1>BF@1ABFA3BBB1AB1ABEBF0FFGF11BAF0EGAFGG/E/AB/F11BGA1BBGEF/E/>EEGCFG//BEE/FGG///?>E>>></FG11FGHHHG//?CG<FGHH/>AGGBH1FHGHBG<GGH0ECG/<<C/CEHBGFHHHH.GG.=A--;AFGGGGGGGGGGF0;FFGGF9CF00C0;BFFF/;AFFFBFFFFB?FFFFFFFFF/B//;FF/B/;;//BFFFFFBBFFFFF/BFFF-/;FB
@M05620:37:000000000-D9766:1:1101:16309:5515 1:N:0:11
ACCACACCTTCTACAATGAGCTGCGTGTGGCTCCCGAGGAGCACCCCGTGCTGCTGACCGAGGCCCCCCTGAACCCCAAGGCCAACCGCGAGAAGATGCCCAGGTGAGTGGCCCGCTACCTCTTCTGGTGGCCGCCTCCCTCCTTCCTGGCCTCCCGGAGCTGCGCCCTTTCTCACTGGTTCTCTCTTCTGCCGTTTTCCGTAGGACTCTCTTCTCTGACCTGAGTCTCCTTTGGAACTCTGCAGGTTCTA
+
ABAABBBBFFFFGGGGFGGGGGHFEEFFHGHHHGGEEEFEGHGHHGCEEEFFHFFHHFHGGGGGGF>EGGGHHHGGGGGFGHHGGGGGGCFGFGHHHGHHHFHFGHHHGHGGHHGGGGGHHHHHHHHHHHGHHGGCFGHGHHGHHGGGGGGGGGGGG?DGGGFGGGFFFFFFFFFFFFFFFFFFFFFFFFFFFFDFFFFFFFFDDFFFFFFFFFFFFFFFFFFFFFFFFFFFFFFFFFFFFFFFFFFFFFF
@M05620:37:000000000-D9766:1:1101:8799:5516 1:N:0:11
ACCACACCTTCTACAATGAGCTGCGTGTGGCTCCCGAGGAGCACCCCGTGCTGCTGACCGAGGCCCCCCTGAACCCCAAGGCCAACCGCGAGAAGATGACCCAGGTGGGTGGCCGCCACCCTCTCTTGTTGCCCGCCTCCCTCCTCCCTGCCCTCCCGAGCTTCCGCCCTTTCTACCTGGTCCCCCCTCCTGCCGTTTCCCGTAGCACTCTCTCTCCTACCCTACGCTCCCTTTGGAATTCTGCAGGTTCT
+
BBCCCCCCFFFFGGGGGGGGGGHHGFGFHGHHHGGGGGGGGHHHHGGGGGGGHHHHHHGGGGGGGGGGGGGHHHHGGGGHGHHHHGGGGGGGGGHHHHHHHH/?/?1///?->G----.<...</00<00;0<0.;-.=G./;.C/;./;.C.0=D.:.-9.000.;A-@F0000000B.B00...-;../0:.-;DF0B0..-;.000/00;099/000;.0/..-..;.;FBF/B00000000;.909:
@M05620:37:000000000-D9766:1:1101:14786:5521 1:N:0:11
GAGGCTGCTTTGGAAGCAACTCATAGATTACTGCAACAGTTCCCCCTGGACCTGGAAAAGTTTCTTGCCTGGCTTACAGAAGCTGAAACAACTACCCGTACGGGCCGGCTCCTGGACGAATCCGCGGGTATAACCGCGCTGGTGCAAAAAAGGCCAGTCAATACGGCCTTACGTCTTTCGCACTCTTGCGGTTCCAATTGATCATTTCTCCACCTATATACTTCTCACTGACAAGCCATGGCCAACAGCTC
+
A>1>AAFAFFFFGFG111BBAGBFFFGEF1BGHH11BAFBDGHHHGGGC0GGHHEHHHFHHHHHGGHHHHHHHHHAGHHGHHHHHFFGHFEGF1BBG/B//>E//>>///?FH10B0<<///1/?B?///1@><GC---<<-/<<0=0<G-=..;.::00000/..--./0:./.:.0;...:-;BFB/;----/;//9:;///;9;/:B//9--////9/BF/9;//;//9B/;---;//;/;9;---//
@M05620:37:000000000-D9766:1:1101:19854:5524 1:N:0:11
ACCACACCTTCTACAATGAGCTGCGTGTGGCTCCCGAGGAGCACCCCGTGCTGCTGACCGAGGCCCCCCTGAACCCCAAGGCCAACCGCGAGAAGATCCCCAGGTGAGTGGCCCGCTACCTCTTCTGGTGGCCGCCTCCCTCATTCCTGGCCTCCCGGAGCTGCGCCCTTTCTCACTGGTTCTCTCTTCTGCCGTTTTCCGTAGGACTCTCTTCTCTGACCTGAGTCTCCTTTGGAACTCTGCAGGTTCTA
+
AAAAAAAA>CFFGGGD3F1AGBGFGAAAAAGG1FFAAEGGFHHHHGGGAAEFHHFCGHGG@FEGG/FGGEF0FCGGGG/GA/GHHG/<CGC///<<1110/?C<?1F01?A/F/AC@CCEEGDDGHHFG<.<.--;.A:CGB.;0009C/9:B..AA?--AAFF@??99/;9FF/B/9-/9B/;9;/99;B/:@BBBE/FBF?ABEFFBFF/BFFFBFBB/FFF9FFFFBF/BB/;BF9BFFBFFF-/;FB
@M05620:37:000000000-D9766:1:1101:20374:5526 1:N:0:11
ACCACACCTTCTACAATGAGCTGCGTGTGGCTCCCGAGGAGCACCCCGTGCTGCTGACCGAGGCCCCCCTGAACCCCAAGGCCAACCGCGAGAAGATGCCCAGGTGAGTGGCCCGCTACCTCTTCTGGTGGCCGCCTCCCTCCTTCCTGGCCTCCCGGCGCTGCGCCCTTTCTCACTGGTTCTCTCTTCTGCCGTTTTCCGTAGGACTCTCTTCTCTGACCTGAGTCTCCTTTGGAACTCTGCAGGTTCTA
+
BCCCCBCCFFFFGGGGGGGGGGHHGGGBGEHGGGEAEGGGGHHHHGGG?EGGHGGHHHHGGGGGGGGGGGGHFHHGGGGHGHHHHGGGGFDGGGHHHHHHHHHE1CGHHGGGHHCGGGGHGHHHHGHHHHGHHGCGDGHGHHGHHGGGGGGGBGGGGB-ADFCFFFFFFFFFFFFFFFFFFFFFFFFFFFFFFFFFFFFFFFFFFFFFFFFFFFFFFFEFFFFFFFFFFFFFFFFFFFFFFFFFFFFFFFB
@M05620:37:000000000-D9766:1:1101:8784:5527 1:N:0:11
ACCACACCTTCTACAATGAGCTGCGTGTGGCTCCCGAGGAGCACCCCGTGCTGCTGACCGAGGCCCCCCTGAACCCCAAGGCCAACCGCGAGAAGATGCCCAGGTGAGTGGCCCGCTACCTCTTCTGGTGGCCGCCTCCCTCCTTCCTGGCCTCCCGGAGCTGCGCCCTTTCTCACTGGTTCTCTCTTCTGCCGTTTTCCGTAGGACTCTCTTCTCTGACCTGAGTCTCCTTTGGAACTCTGCAGGTTCTA
+
AABBBBBBFFFFGGGGGG5FGDGFGEEBFEHHFFGED?FGGHHHHGGGGGGGHHHHHHHECGGGGEGGGGGGHFHGGGDFCEHHHGEEDFBB@FCGFGFGFHHFGFHFGGEEFGDDGGGHHHHHHHHEGH.GGCGGGGCEGGGFHGFGCFFFGGGGDB-;AFFFAGFF-FFFFFFFFFFFFFFFFFFFFFFFFFDDFFFFFBFFFFFFFFFFFFFFFFFFFFFFFFFFFFFFFFFFFFFFFFFFFEFFFF;
@M05620:37:000000000-D9766:1:1101:14803:5532 1:N:0:11
GAGGCTGCTTTGGAAGAAACTCATAGATTACTTCAACAGTTCCCCCTGGACCTGGAAAAGTTTCTTGCCTGGCTTACAGAAGCTGAAACAACTGCCCATAAGGAAAGGCACCTAGAAGACTCCAAGGGAGTAAAAGAGCTGATGAAACAATGGCAAGAAAGTCAGGCATTTCCGCTTTAGCACTCTTGTGGATCCAATTGAACAATTCTCAGCATTTATAATTGTAACTGACAAGCCAGGGACAAAAGATC
+
CCCCBCFCFFFFGGGGGGGGGGHHHHHHHHHHHHGHFHHHHGFHHGGEHGGHHHGHE3CGBGHGHHHFFHHHHHHFFGGHHHGHHEDFFGEGHHHH13B3FGFGHHGHH1FFHHHHHH33333BGHAEHAEGGGHG/CF3?BFGHFF2FG2D2BFGG2@G222DFGFGHHE1=????FF1F1F1FFGBFFEF1GFHHHHHFHF0GDHDFHDG0;<C00;<0;CCGCC;;CCCGG::C/;EAE.AFGGB::;
@M05620:37:000000000-D9766:1:1101:21304:5535 1:N:0:11
ACCACACCTTCTACAACTGACCTGGTTTTGCCCCCCGTGCCGCCCCCCTTGTTCCTACCCGTGGCCCCCCGGAACCCCAGGGCCACCCGGGAGAAGCTGCCCAGGTGGGTGCCCCGCTACCTCTTCTGGTGGCCGCCTCCCTCCTTCCTGGCCTCCCGGAGCTGCGCCCTTTCTACCTGGTTCTCTCTTCTGCCGTTTTCCGAAGAACTCTCTCCTCTACCCTACGTCTCCTTTGGAACTCTGCAGGTTCT
+
AAAAAAAAFFFFGGGGBF11BBD00ABFFFFA1BEA//B///A/AEG/>G01B12D2BG0>>//>GHGG///><EFG/C??/?CGGH</////?001?1?G.<GFF1.-<<.<G<----;/:0GCCCH0CH.G.-A-.;E./C9F0C/0F/F.0CF-B---9;//-;B@@F/BB////;-F///9//;//9/;/-AFF-F/--:;-/-////;///-9//;-;---9-9B/;FFFBFE/9;B//9B?F/BB
@M05620:37:000000000-D9766:1:1101:21320:5543 1:N:0:11
ACCACACCTTCTACAACTGAGCTGCGTGTGGCTCCCGAGGAGCACCCCGTGCTCCTGACCGAGGCCCCCCTGAACCCCAAGGCCAACCGCGAGAAGATGCCCAGGTGAGTGGCCCGCTACCTCTTCTGGTGGCCGCCTCCCTCCTTCCTGGCCTCCCGGAGCTGCGCCCTTTCTCACTGGTTCTCTCTTCTGCCGTTTTCCGTAGGACTCTCTTCTCTGACCTGAGTCTCCTTTGGAACTCTGCAGGTTCT
+
AAAAAAAAFFFFGGGG1BGE1ADA1EBFAGGHCGGE?BA/EEAGHHGGCEF/A1BFEDGHEEEEGGGGGGGGHHHHGGG/FEGCG/FEECGC@CCC1?GHHHGHGHHFHFGGGHHGGGGGHHHHHHHHFDFGHGGGGGGHGHHGGGGGGGGGGGGGGGGGGGGGGG@F@@FFFFFFFFFFFFFFFFFFFFFFFF@FFFFFFFFFBBFFFFFFFFFFFFFFFFFFFFFFFFFFFFFFFFFFFFFFFFFFFFF
@M05620:37:000000000-D9766:1:1101:10247:5546 1:N:0:11
ACCACACGCTCTACAATGCGCTGCGTGCGGCGCGCGAGGAGCACCCCTCGATGCTGACCAAGGCCCCCCTGAACCCCAAGGCCAACCGCGCGAAGATGCCCAGGTGAGTGGCCCGAGACCTCTGCTGAGGGACGTCGGCCTCCGTCCTGGCCGACCGGTGCGGCGAAGTTTGTCACTGGTTCGCTCGGCTGCCGTTTTCCATAGGACGATCTTCTGTGCCCTGGGTCCCATTTGGAACTCTGCAGGTTCTA
+
A1AAAA1>1>AAFFG13FF0E0EAEAAA0A/AAAEA/>E@/FE0FE/?///02/11FG01/B/?G/>/>//0F</CC//FC/FGHG<<CC><->-.0<00/<.E<CH.0:....;---..9C00;0;0.=.9.-..----;9------;/-9-----;;---;------///;B////-///-------;---;A-/-9//9/9F//-----//9//9:/9BF--;F-:////;//FF/BFFBB9F-9BFB
@M05620:37:000000000-D9766:1:1101:11326:5578 1:N:0:11
GAGGCTGCTTTGGAAGAAACTCATAGATTACTGCAACAGTTCCCCCTGGACCTGGAAAAGTTTCTTGCCTGCCATTGGCAGTTGTTTCAGCTTCTGTACGCCAGGCAAGAAACTTTTCCAAAGCAGCCTCTCGCTCACCCTTACGGGTAGCTGATGAAACAATGGCAAGAAAGTCAGGCATTTCCGCTTTAGGACTCTTGTGGATCCAATTGAACAATTCTCAGCAGTTTTACTTTTAACTGACAAGCCAG
+
AAABAAFCFFFFGCGGGGGGGGHHHHHHHHHGHHBHFHHHHGGGHGFFGHFHHHHHHBBGFHHHHHHGGHH1FBDGFABBBFGFG?GHG@D5B5@55D4?1>1>B?F??B3B3BBFDFFGBGE2F?BF2B3BE??G?G0B?22??<B/>?@DB2>GHGHHGH1?1FG=F0?=F?FGH<0<>><FG?A.=C0000<<G<00D<C:0=/<000CCGHHG;C:;0<00;.;9000:0;000;0BB00;C.;.;C
@M05620:37:000000000-D9766:1:1101:16040:5628 1:N:0:11
ACCACACCTTCTACAATGAGCTGCGTGTGGCTCCCGAGGAGCACCCCGTGCTGCTGACCGAGGCCCCCCTGAACCCCAAGACCAACCGCGAGAAGATGCCCAGGTGAGTGGCCCGCTACCTCTTCTGGTGGCCGCCTCCCTCCTTCCTGGCCTCCCGGCGCTGCGCCCTTTCTCACTGGTTCTCTCTTCTGCCGTTTTCCGTAGGACTCTCTTCTCTGACCTGAGTCTCCTTTGGAACTCTGCAGGTTCTA
+
BBB?ABBAFFFFGGGGFG5BGDHFGBE24AGFAEFE?EGGGHHHHGGGDEGGGHGHHHHEGGGGGDGGGGGGHFHGGGGHGGHHHG/<BD@<@DFFDGBFHHHGFGHFFGGEHHGGGCGHHHHHHHHGDHGHHGGGGDEGHHGHHHGGGFFGGGGGGG-ABBBFBBFBBFFFFFFFFFFFFFFFFFFFFFFFFBADFFFFFFFFFFFEFFFFFFFFFFFFFFFFFFFBFFFFFFFFFFFFFFFFFFFFFFF
@M05620:37:000000000-D9766:1:1101:9564:5638 1:N:0:11
ACCACACCTTCTACAATGAGCTGCGTGTGGCTCCCGAGGAGCACCCCGTGCTGCTGACCGAGGCCCCCCTGAACCCCAAGGCCAACCGCGAGAAGATGCCCAGGTGAGTGGCCCGCTACCTCTTCTGGTGGCCGCCTCCCTCCTTCCTGGCCTCCCGGCGCTGCGCCCTTTCTCACTGGTTCTCTCTTCTGCCGTTTTCCGTAGGACTCTCTTCTCTGACCTGAGTCTCCTTTGGAACTCTGCAGGTTCTA
+
ABABBAAAFFFFGGGFFGFGGFHHGGDBFAGHHGFGGGGCGHHHHGGGGGGFGGHHHHHFCGGGGEEGGGGBGGFGGGGHFEHHHGFEGGCCCGHF2FGHHHHAGHHHGHGFHEDGCGGHHHHDHHHHHH?GHGG@DGHEHFGHFFBFGF.AFFFGG-9;A@DDAAFF;9BFFFFFFFF/BFFFFBBBFFFFFFADFFFFFBFD.FFFFFFFFFFFFFFFFFFB.BBBFFFBEFEFFFFFFFBFF?FFFF9
@M05620:37:000000000-D9766:1:1101:14494:5640 1:N:0:11
ACCACACCTTCTACAATGAGCTGCGTGTGGCTCCCGAGGAGCACCCCGTGCTGCTGACCGAGGCCCCCCTGAACCCCAAGGCCAACCGCGAGAAGATGCCCAGCCCAGTAGCCCGCTACCTCTTCTGGTCGCCGCCTCCCTCCTTCCTGGACTCCCGGCGCTGCGCCCTTTCTCACTGGTTCTCTCTTCTGCCGTTTTCCGTAGGACTCTATTCTATGACCTGAGTCACCTTTGGAACTCTGCAGGCTCTA
+
BCBCCCBCFFFFFGGGGGFGGGHHGEGEHEHHHGGEGGGEGHHHHGGGEEGGHGHHHHHGGGGGGGGGGGGHGHHGGGGHGHHGFGGGGCDGGGHHHFHGHBG0//<<F1<FFG?FCC-0>11=DG0<D0<DAGGGGAHF/:;FFFGGGGGFGGGGG-9-@DADCFFFFFFFFFFFFFFFBBFFFBFFFFFFFF.AFFFFFFFFF/FBFF/;FFFFFFFFFFFFFFF/;BFFFFBFB/BFFFB:FF.9.:;
@M05620:37:000000000-D9766:1:1101:25260:5690 1:N:0:11
ACCACACCTTCTACAATGAGCTGCGTGTGGCTCCCGAGGAGCACCCCGTGCTGCTGACCGAGGCCCCCCTGAACCCCAAGGCCAACCGCGAGAAGATGCCCAGGTGAGGGGCCCGCTACCTCTTCTGGTGGCCGCCTCCCTCCTTCCTGGCCTCCCGGCGCTGCGCCCTTTCTCACTGGTTCTCTCTTCTGCCGTTTTCCGTAGGCCTCTCTTCTCTGACCTGCGTCTCCTTTGGAACTCTGCAGGTTCTA
+
CCDDDCDCCFFFGGGGGGFGGGHHGEGECFHGGFGGDGGGFHDGHGGGGGGGFHGHHHHGGFCGGGGGGGGHHHHGGGGHGHHHHGGGGGGGGGGHHFFHH2/??F1?0/A-ADG@--<GHFGH000DDFE:G@-AEAGGFFGFG0FB0C.FB:EF.C--::-AB;DFBFFFFB0B00;0B0B0::;BB000;@:DFF0F9:..;000;BBBFFFFFB0:B:B.:9;A:F:FFFFBF0;:0::00;:BB:0
@M05620:37:000000000-D9766:1:1101:10974:5691 1:N:0:11
GAGGCTGCTTTGGAAGAAACTCATAGATTACTGCAACAGTTCACCCTGGACCTGGAAAAGATTCTTGCCTGGATTACAGAACCTGAAACAACTGCCAACCCAGGAAAGAAGCCCGCTACGAAGACTCCAAGCCACCAAAAGACTTGATGAAATCACGGCAATGAGCCCATTCACACTGGTTCTATCACCTGCCGTTTTCCGATGGCCTCACTTCCATCACCTGCACCTCTAATGGACCTGTCAAGGACATA
+
>1>11>B>BB@B1BB11BABBAAABF1DF1BB3B11BBAADDDFGHABA0BBBBF0B10F/1DDB2ABBBB/A1A1BB1D10B0BCB1B>//1B1B1BBBB/B/>>0B0>01B>/E/>E//?//0B11<<B?/000/?<?0<<1@11@@21@21@1?/><@<<?110<.0<>111><<<0<=D<0D0</0/.<<::CEGCE:.:./:;./9;000;00=0/;B.//;;.00000090;//0/;/:99-9/9
@M05620:37:000000000-D9766:1:1101:12987:5698 1:N:0:11
GAGGCTGCTTTGGAAGAAACTCATAGATTACTGCAACAGTTCCCCCTGGACCTGGAAAAGTTTCTTGCCTGGCTTACGGAAGCTGAAACAACTGCCAAATTTGGAGACGTACCTTTTCCACTTCCAACTCTCATTCCAAATACACGGTCGAAGTTGAGACAAAGGCTCATACTTAAAACCCTAACACCTTCGCACTCTTGTGGTCTCCGATGCTACAATCTCCCAATGTGGCCAAGTAGCTGACCAAACAA
+
A?3>>ACABBBDEB544BBBGFFEFFBFG5BABGBBGG2FGFFHHGEFECBFEFF233AFABGHH5DBBBF1B2B3311A11?BB333B3B1@3333B2B4B44B33111111BFFHFBB34?B33B33BB?34B4444BB43BB/</?/////@@F2?FFC<00/1?11?1<11?11<<.F0<011<00<<.<<-/00<0;A/:00:.-;;C;;0;00/00;/9:/;;09.:/..0;00;0C//9.C.;.
@M05620:37:000000000-D9766:1:1101:13806:5704 1:N:0:11
ACCACACCTTCTACAATGAGCTGCGTGTGGCTCCCGAGGAGCACCCCGTGCTGCTGACCGAGGCCCCCCTGAACCCCAAGGCCAACCGCGAGAGGATCCCCAGGTCAGTGGCCCGCTACCTCTTCTGGTCGCCGCCTCCCTCATCCCTGGCCTCCCGGAGCTGCGCCCTTTCTCACTGGTTCTCTCATCAGCCGTTTTCCGTAGGACTCTCTTCTCTGACATGAGTCTCCTTTGGAACTCTACAGGCACTA
+
AAABABCCFFFFGGGGGGGGGGHHGEFEGGHGGFGEEGFGGHGHHGGGGFGGGHHHHHHGGGGGGGGGGGGHGHHGGFGHGGHHGFGGGFCG?/?CF2?FFHG/=1=?FGHGHHGGGGGHHHHHHG0G=0<CEGFGDDHFGB.C0;AFCAFGGGGGG?D?DFFFFFFFFFFFFF0BFFFBFFFFFF0;;0;;FF.DFEFFFFF..:BBBFFFFFFFFFFF0090;;B0BFFFFF/:;0;BF0;;B9..;;;
@M05620:37:000000000-D9766:1:1101:10987:5708 1:N:0:11
ACCACACCTTCTACAATGAGCTGCGTGTGGCTCCCGAGGAGCACCCCGTGCTGCTGACCGAGGCCCCCCTGAACCCCAAGGCCAACCGCGAGAAGATGCCCAGGTGAGTGGCCCGCTACCTCTTCTGGTGGCCGCCTCCCTCCTTCCTGGCCTCCCGGAGCTGCGCCCTTTCTCACTGGTTCTCTCTTCTGCCGTTTTCCGTAGGACTCTCTTCTCTGACCTGAGTCTCCTTTGGAACTCTGCAGGTTCTA
+
CCBCCBCCFFFFGGGGGGGGGGHHGGGB4EHHHGFGDEGGDHHHHGGGEGGGFHFHHHGGGGCGGGGGGGFHHHHGGGGHGHHHHGGGGGGGFGHHHGHHHHHGHHHHDGFFHHGGGGGHGHHHHHHHFHGHHGGGGGHGHHGHHFGGGGFFGGGGGG-@AFFFAGFFFFFFFFFFFFFFFFFFFFFFFFFFFFFFFFFFFFFFFFFFFFFFFFFFFFFFFFFFEBFFFFFFFFFFFFFFFFFFFFFFFFB
@M05620:37:000000000-D9766:1:1101:16936:5710 1:N:0:11
ACCACACCTTCTACAATGAGCTGCGTGTGGCTCCCGAGGAGCACCCCGTGCTGCTGACCGAGGCCCCCCTGAACCCCAAGGCCAACCGCGAGAAGATCCCCAGGCGAGTGGCCCGCTACCTCTTCTCGTGGCCGCCTCCCTCCTTCCAGGCCTCCCGGCGCTGCGCCCTTTCTCACTGGTTCTCTCTTCTGACGTTTTCCGTAGGACTCACTTCTCAGACCTGAGACTCCTTTGGAACTCTGCAGGATCTA
+
CCCCCCCCFFFFGGGGGGGGGGHHGEGEGGHHHGGGGGFGGHHHHGGGGGGGHHHHHHHGGGGGGGGGGGGHHHHGGGGHGHHHHGGGGGG/C/22?222/2?FA///<..>GG@CC-@HH000=D0..;:@.-:-9;EEFFDF0;F00;A.9:CAA-?=-9@DCDDFFEFFF/://:/:://BBB9FFFF/:AAAB.FFF9.:./B///;;/9/;/9/::/:B///9:://:/:BFF/BFFFFF..///;
@M05620:37:000000000-D9766:1:1101:24878:5712 1:N:0:11
ACCACACCTTCTACAATGAGCTGCGTGTGGCTCCCGAGGAGCACCCCGTGCTGCTGACCGAGGCCCCCCTGAACCCCAAGGCCAACCGCGAGAAGATGCCCAGGTGAGTGGCCCGCTACCTCTTCTAGTGGCCGCCTCCCTCCTTCCTGGCCTCCCGGCGCTGCGCCATTTCTCACTGGTTCTATCTTCTGCCGTTTTCCGTAGGACTCTCTTCTCTGACCTGAGTCTCCTTTGGAACTCTGCAGGTTCTA
+
CCCCCCCCFFFFGGGGGGGGGGHHGFGEHGHHGGGGGGGGGHHHHGGGEEGGHHHHHHHGGGGGGGGGGGGHFHHGGGGHGHHHHGGGGGGGGGHHHHHGHFHGHHGHG1FEHHGGGC->DHHHHH0=<=CEHGGGGGEGHHGHHHGGGGGGGGGGGG-CDG;FFFF.;FFFFFFFFFFFFFF0BFFFFFHFFFADFFFFFFFFFBFFFFFFFH0;BB;FFFFBFFFFFFFFFFFFBFFFFFFFF..BFFB
@M05620:37:000000000-D9766:1:1101:23894:5744 1:N:0:11
ACTGCCACCTCTCCATCGCACAGGTGTCCCCTCCCGTGTCCCTACCCGCTATCATACCCCGGCCCCCACCTGAAACCAAGAACACCCCCTCCGCAGCTTGGCTGGGACCTATGTGAGTATCCAGCGTAGGAATCTGGGCGTTGGGGCGGCGTGAGGAGTTGGGGCACGACAGTCCTAACCGTGGCGGGTTCTGGTAAATGATGGGGTGAGGAGGGGCTCTTTGGCTCCCACCAGTCCCCCTGTCTGGTCTA
+
>11>>BB11BCDGFG1FAE1E?00A1B1DF00A0AEGE0BD1B1B0BAE/A/022D101/AA/>>>FEE/0BBFGG0/?G000BBA//>>?//E/E/F1B?BGGGGBGFH11FFGFDGDGHHF<GCC/@C?BGHHGFB.CC@CC@C.;?-;;A.CFBBFFFF<?-9-9-;-9:FFFBFFF@?E@--@@@FFFBFFFBFFF/;/BEFA@?F-/A-@=@@FBBFFFB/FEFFFF-A;FFF?B@EBFFBFBFB/
@M05620:37:000000000-D9766:1:1101:11420:5745 1:N:0:11
ACCACACCTTCTACAATGAGCTGCGTGTGGCTCCCGAGGAGCACCCCGTGCTGCTGACCGAGGCCCCCCTGAACCCCAAGGCCAACCGCGAGAAGATGCCCAGGTGAGTGGCCCGCTACCTCTTCTGGTGGCCGCCTCCCTCCTTCCTGGCCTCCCGGCGCTGCGCCCTTTCTCACTGGTTCTCTCTTCTGCCGTTTTCCGTAGGACTCTCTTCTCTGACCTGAGTCTCCTTTGGAACTCTGCAGGTTCTA
+
AAA1AAA>FFFFGGGGAGBAG1GFGAAAAAFG1BBA0EEGFHGHHGGGGFGGGHGHHHHA/ECGGAGGGGGFHCHGGGGH/EGHHG//BC<<@GFFDGFFHHHGFHHHHHGGHHGGGGGHHHHHHHHHHHGHHGGGGGGGHHGHHGGGGEFGGGGGGA-AA@@F@@F@<FFFFFFFFFFFFFFFFFFFFFFFF@FFFFFFFFFFFFFFFFFFFFFFFFFFFFFFFFFFFFFFFFFFFFFFFFFFFFFFFFF
@M05620:37:000000000-D9766:1:1101:16425:5768 1:N:0:11
GAGGCTGCTTTGGAAGAAACTGATAAATGAGTGACACAGGACCGGCTGACCATCTAACCGTATCCTAGCTGGCTTCCAGAAGCTAGAACCACTTCCCCTAAGGAAAGGAACCTAGAAGACTCCCCGGGAGTACCCGCGCTGCTGCCACCATGGCCCGTCAGTCCGGCCTTTCCGCTTTAGCCCTCTTGTGGCTCCAATTGAACAATTCTCCGCCTTTGTACTTGTCACTGACAAGCCAGGGCCAACCGATC
+
AAAAAAFAFFFFG1BFGGGGG1B3D3DD3D1DBFFFFH0B00B0///A0BBF11DD1BGEA/002D211D1>BGHG1FGHHHHH111BBBBFBBFGH0B?00BBGHHG00B/01BG1BGHHHHA/ECG<BEGBDHGGGGGGCHF>FGHHHFFHHFECC.CE<0<CCG-CHHHH?CGGGFFFGFFGGFGGBG.CCCFGGGFGFGFCFFGGF/ABABBBFBFFFFFFF/FFFFFF;;EEFFF?-AFF9-;-;@
@M05620:37:000000000-D9766:1:1101:19049:5802 1:N:0:11
ACCACACCTTCTACAATGAGCTGCGTGTGGCTCCCGAGGAGCACCCCGTGCTGCTGACCGAGGCCCCCCTGAACCCCAAGGCCAACCGCGAGAAGATGCCCAGGTGAGTGGCCCGCTACCTCTTCTGGTGGCCGCCTCCCTCCTTCCTGGCCTCCCGGAGCTGCGCCCTTTCTCACTGGTTCTCTCTTCTGCCGTTTTCCGTAGGACTCTCTTCTCTGACCTGAGTCTCCTTTGGAACTCTGCAGGTTCTA
+
BBBABBBBFFFFGGGGGGGGGGHHGEGEGGHHHGGGGGGGGHHHHGGGGGGGHHHHHHHGGGGGGGGGGGGHHHHGGGGHGHHHHGGGGGGGGGHHHHHHHHHGCGHHHHGGHHGGGGGHHHHHHHHHHHGGHGCGGGHGHHGGHGGGFGGGGGGGGF-@BFGGGGFFFFFFFFFFFFFFFFFFFFFFFFFFFFDFFFFFFFFFFFFFFFFFFFFFFFFFFFFFFFFFFFFFFFFFFFFFFEFFFFFFFFB
@M05620:37:000000000-D9766:1:1101:23213:5816 1:N:0:11
ACCACACCTTCTACAATGAGCTGCGTGTGGCTCCCGAGGAGCACCCCGTGCTGCTGACCGAGGCCCCCCTGAACCCCAAGGCCAACCGCGAGAAGATGCCCAGGTGAGTGGCCCGCTACCTCTTCTGGTGGCCGACTCCCTCCTTCCTGGCCTCCCGGAGCTGCGCCCTTTCTCACTGGTTCTCTCTTCTGCCGTTTTCCGTAGGACTCTCTTCTCTGACCTGAGTCTCCTTTGGAACTCTGCAGGTTCTA
+
A>>AA?AAFFCBBGGB3FGGFG11AEFEH0BGHF00BAE?EHHHHGGGE/BAFABGHFAEGG?EEFEGGGGHHHHGGGG/FHHHE<EGG/>CGCHG11FHHHHG1?GHH1FFHH-@CGGH1DHHB00<GHGHHG?C-.;.CHGG00CGFGGG0F...--AAG/C?GG?@FFFFFFFFFF//BFFFFFFBFFFF@FBFFFFFFFFFFFFFFFFFFFFF/;FFB-:B9FFFFFFFFFFFFFFBFFFFF-9FFB
@M05620:37:000000000-D9766:1:1101:7783:5887 1:N:0:11
ACCACACCTTCTACAATGAGCTGCGTGTGGCTCCCGAGGAGCACCCCGTGCTGCTGACCGAGGCCCCCCTGAACCCCAAGGCCAACCGCGAGAAGATGCCCAGGTGAGTGGCCCGCTACCTCTTCTGGTGGCCGCCTCCCTCCTTCCTGGCCTCCCGGAGCTGCGCCCTTTCTCACTGGTTCTCTCTTCTGCCGTTTTCCGTAGGACTCTCTTCTCTGACCTGAGTCTCCTTTGGAACTCTGCAGGTTCTA
+
AAABBBBBFFFFGGGGGGBGGGHHGGGGHGHHHGGGGGGGGHGHHGGGGGGGHHHHHHHGGGGGGGGGGGGHFHHGGGGHGHHHHGGGGGDGGDHGHGHHHFA??GG0FFGGHECCGGGHHHHHHFGHHHGHHGGGFGHGHHGHHGGGFGGGGGGGGA--;9FGGGFFFFFFFFFFFFFFFFFFFFFFBFFFFFDFFFFFFFF?DFFFFFFFFFFFBFFFFFFF.9B9;FFFFFFFFFFFFFFFFF.FFFF
@M05620:37:000000000-D9766:1:1101:17581:5909 1:N:0:11
ACCACACCTTCTACAATGAGCTGCGTGTGGCTCCCGAGGAGCACCCCGTGCTGCTGACCGAGGCCCCCCTGAACCCCAAGGCCAACCGCGAGAAGATGCCCAGGTGAGTGGCCCGCTACCTCTTCTGGTGGCCGCCTCCCTCCTTCCTGGCCTCCCGGCGCTGCGCCCTTTCTCACTGGTTCTCTCTTCTGCCGTTTTCCGTAGGACTCTCTTCTCTGACCTGAGTCTCCTTTGGAACTCTGCAGGTTCTA
+
BBBBBBBABFFFGGGGGGFGGGHHGGE24AGFGFFE?E?F?GFGHGGGCEEGFHGHHGHEGCCFGGGGGEGHGHHGGEGHGHHHHGGGGFBDGGHGFHHHHHHFGHHHHHGGHHGGGGGHHHHHHHHHHHGHHGGGGGHGHHGHHGGGGGGFFGGGGG-@FFFFFFFFFFFFFFFFFFFFBFFFFFFFFFFFFFDFFFFFFFFFFFFFFFFFFFFFFFBFFFF/BBF;FFFFFFFFFFFFFFFFFFFFFFF
@M05620:37:000000000-D9766:1:1101:5582:5918 1:N:0:11
GAGGCTGCTTTGGAAGAAACGCATAGATTACTGCAACAATTTCCCCTGGACCTGGATAAGTTTTTTGCCTTCCGTTGGCAGTTGTTTCAGCGTCTTTAAGCACGCCCATAAACTTTTCCAAAGCATCCTCTCGGTCACCCTTACGGGTATCTGATGAAACAATTCCAAGAAAGTCAGGCAGGTCCGCCGGATCACTCATGTTTCTCGAAATGAACAACTCTCACCATTCTTACGTTTAAATCACAACCCAG
+
>3>A>>BACBB4F45BB44AAA2A24BD6B4ADB33B223D55D32B22BBBGBAA553FBFH5BEA33B53A1B31B3B1BDFGHHFB4@1B1114B4B331>/?//3B3B34BF4B3BEBHHF3BB3B1B//</<BB0/@11/?>/>1??11<11?GFHH111111>0<>C11>G00>.-.<<--.--:.-.;0;/0090090;.;/..;;BFEF.;00000.90;0;0/9.;;B./;9/;//;.9.;;
@M05620:37:000000000-D9766:1:1101:5319:5960 1:N:0:11
AGTGACAGCTCTCAATCGCACAGGGGAAAAAGGGCCTGGCCCCTCCATCCAGAAAACCTATGACCTCACCCGCTACCTGGAGCACCAACTCCGCAGCTTGGCTGGGACCTATGTGAGTATCCAGCGTAGGAATCTGGGAGTTGGGGAGGAGTGAGGAGTTGGGGCAAGACAGTCCTAACCGTGGAGGGTTCTGGTAAATGATGGGGTGAGGAGGGGCTCTTTGGCTCCCACCAGTCCCCCTGTCTGGTCTA
+
>>>>>BBFBFFFGEGGGCAAE24FFC2AAB2A22BBBBBBBFFHGGGHHHHHGFHHGGHHHHHHHHHHHHHGGGEGHHHHGGHHHH1GFHHHGGGCGHHHGHHGGGHHGHFHHHHGGFHHHHB2GCEDBD22CDHFBG0FDC11/-.-@<CGF0<G<EHGHHGF.-.C/GFGGGHH00CH-EEA.AAFGFGGGGGFFFFGGGGGA..;A?FBDFA;DFFFFFFFFFFFFFFFFFFFFFFFFFFFFFFFEFB
@M05620:37:000000000-D9766:1:1101:12616:5982 1:N:0:11
GAGGCTGCTTTGGAAGAAACTGAGACTGAAGTGACACAAGATCGGAAGACCACGTATCCGGACTTCAGTTAGCTTAAAAAATCTAGTATCCCTTCACCTGCTCTAAGAAACAAAAGTAAATCCTTTACGATTTCGCCCTCTTGTGGATCCCCTTGCCCCCTTCTCAGCATTTCTACTTGTCCCTGCCGCGCCCGGGACCCCGGATAGGACGAGCTGCCGTCTGACGTCCATTCACTGCTCCTTACATCGCA
+
BABBBBFBFFFFGFFGFFBFG5FBD44BAB4DBFA5AFAGFG52222B23BBA2AB515A01AA355D5D55BAD@@55BE1BF4B4B444BBFG3BB@B1334BB@3BG?3/BB?34B4443BFE3B//??/B2/AB//23BB2<FGF2@FFCBF<1?>/<01?<FF1FFG=>DDGDFH1>FGGAC--<<:A@----.;.-9-;.//0/----./;.;.;;99/.:.9.//;/;/B/;9FFFF/:9/9.9
@M05620:37:000000000-D9766:1:1101:14019:6009 1:N:0:11
ACCACACCTTCTACAATGAGCTGCGTGTGGCTCCCGAGGAGCACCCCGTGCTGCTGACCGAGGCCCCCCTGAACCCCAAGGCCAACCGCGAGAAGATGCCCAGGTGAGTGGCCCGCTACCTCTTCTGGTGGCCGCCTCCCTCCTTCCTGGCCTCCCGGCGCTGCGCCCTTTCTCACTGGTTCTCTCTTCTGCCGTTTTCCGTAGGACTCTCTTCTCTGACCTGAGTCTCCTTTGGAACTCTGCAGGTTCTA
+
AAAAAAAACFFFGGGGGG1AF1GFGEEA0AFGABFE?EGCCHHHHGGEEEFGFHGGHHHA>ECEGEGGGGGGHFHGGGGHCEHHHGC/BC/<@FGBDFGHHHHGGHHHHHGGHHGGGGGHHHHHHHHHHHGHHGGGGGGGHHGHHGGGGGGGGGGGGG9AG@@F@@F@@FFFFFFFFFFFFFFFFFFFFFFFF@ABFFFFFFFFFFFFFFFFFFFFFFFFFFFFFFF9FFFFFFFFFFFFFFFFFFFFFFF
@M05620:37:000000000-D9766:1:1101:20297:6012 1:N:0:11
ACCACACCTTCTACAATGAGCTGCGTGTGGCTCCCGAGGAGCACCCCGTGCTGCTGACCGAGGCCCCCCTGAACCCCAAGGCCAACCGCGAGAAGATGCCCAGGTGAGTGGCCCGCTACCTCTTCTGGTGGCCGCCTCCCTCCTTCCTGGCCTCCCGGCGCTGCGCCCTTTCTCCCTGGTTCTCTCTTCTGCCGTTTTCCGTAGGACTCTCTTCTCTGCCCTGGGTCTCCTTTGGAACTCTGCAGGTTCTA
+
A>AAA@AACFCFGGGGFG5FGFGGGEEAFEHHFGGDDEEEGHHHHGEGEEFGHHHHFHHEGGGGGGGGGEFFFFHGGGGHEGHHHGGECGBCDGHFHHHHHFAF?FGCGHCCGHG??@-GFHGHHHHHGHGHHC:@:.CEHFFHFGGGGGEGGFGEAB:-9@??->ABBFFFFF/9BBE9F///BFFFFFFEFBDFFFFFFFAAFFFFFFFFFFFB9B/9EFF..9B.;FFFFFFBFF/9BFF/BF:BFF/
@M05620:37:000000000-D9766:1:1101:20292:6033 1:N:0:11
ACCACACCTTCTACAATGAGCTGCGTGTGGCTCCCGAGGAGCACCCCGTGCTGCTGACCGAGGCCCCCCTGAACCCCAAGGCCAACCGCGAGAAGATGCCCAGGTGAGTGGCCCGCTACCTCTTCTGGTGGCCGCCTCCCTCCTTCCTGGCCTCCCGGCGCTGCGCCCTTTCTCACTGGTTCTCTCTTCTGCCGTTTTCCGTAGGACTCTCTTCTCTGACCTGAGTCTCCTTTGGAACTCTGCAGGTTCTA
+
CCCCCCCCFFFFGGGGGGGGGGHHGGGGHGHHHGGGDGGCGHHHHGGGGGGGEGHFHHHGGGGGGGGGGGGHHHHGGGGHGHHHHGGGGGGGFGHHHHGHGFHEC1GHHFFFFHGGGGCFFFHHHGFFG/EHHGGCEGHGHGGGHGGGGGGGGGGGG--;AFFDFAFFFFFFFFFFFFFFFFFFFFFFFFFFFFFFFFFFFFFFD9FFFFFFFFFFEFFFFFEFFFFFFFFFFFFFFFFFFFFFFFFFFFF
@M05620:37:000000000-D9766:1:1101:22021:6033 1:N:0:11
ACCACACCTTCTACAATGAGCTGCGTGTGGCTCCCGAGGAGCACCCCGTGCTGCTGACCGAGGCCCCCCTGAACCCCAAGGCCAACCGCGAGAAGATGCACAGATGAGTGGCCCCCTACATCTCCTCGTGGCCGCCTCCCTCCTCCCTCGCCTCCCGCGGCTCCGCCCTTTCTCTCTGGTTCTCTCTCCTGCCGCTTTCCGCAGAACTCTCTCCTCTCTCATCAGACTCCTTTGTAACACTCTAGATTCTC
+
ABBBBABBFFFFGGGFBGGGGGHHGGGGHCGHHGGD2EG2EGFHHGGGEEGG5FGFHHHGGGGGGGGGGGGHHHHGGGFHGHHHEGGGGCGGGFHFD2<<FG211?1?1?//?F/><.01<FG1<>0<<<.<.<A-.:.;/C.///./9---.;.C.--;--..;D.@-/;9FF/B///:99BFFFF//;//.--9AFB/9.---/./;BFF/9FFF//9////;//;F//9B////9/;B/////9/;B9
@M05620:37:000000000-D9766:1:1101:12885:6053 1:N:0:11
ACCACACCTTCTACAATGAGCTGCGTGTGGCTCCCGAGGAGCACCCCGTGCTGCTGACCGAGGCCCCCCTGAACCCCAAGGCCAACCGCGAGAAGATGCCCAGGTGAGTGGCCCCCTACCTCTTCTGGTGGCCGCCTCCCTCCTTCCTGGCCTCCCGGGGCTGCGCCCTTTCTCACTGGGTCTCTCTTCTGCCGTTTTCCGTAGGACTCTCTTCTCTGACCTGAGTCCCCTTTGGAACTCTGCAGGTTCTA
+
ABABBBABFFFFGGGGGGFGGGHHGGGEHGHHHGGGGGGFGHHHHGGGGGGGHHHHHHHGGGGGGGGGGGGHGHHGGGGHGHHHHGGGGGGGGGHGGHFHHH/F1110<?FCGH---.0><<1F11=<0<C<C--A..;E:/E/CBG00C9F09EG.A----.9--;D-BFB//9///F.;..999/B//;/F>.;FF/F./..;/9///9/B9///9//B/././9//;.AFFFEF//9///9/F.;///
@M05620:37:000000000-D9766:1:1101:11574:6072 1:N:0:11
ACCACACCTTCTACAATGAGCTGCGTGCGGCTCCCGAGGAGCACCCCGTGCTGCTGACCGAGGCCCCCCTGAACCCCAAGGCCAACCGCGCGAAGATGCCCAGGTGAGTGGCCCGCTACCTCTTCTGGTGGCCGCCTCCCTCCTTCCTGGCCTCCCGGAGCTGCGCCCTTTCTCACTGGTTCTCTCTTCTGCCGTTTTCCGTAGGACTCTCTTCTCTGACCTGAGTCTCCTTTGGAACTCTGCAGGTTCTA
+
AAAAAAA1CFFFG3G13BABGBGGG0A0A0AAAABAAEE?EGHFGFG/A/BFFGGFHH0>/>/EGAGGGEA0GFGGGCAHC<GHHG/<CG/<<CC/1?<<GCGFFFD<GBEFFF@CGG@HHHC:0GFHHC:.G-:99E.AF9:B9F/;9FFAF9AEG?-;@FFF---;@B/FFFFFFFB9F/9F99BFBBFFF@-9:EF/A;AFFFF//;:/99BFF/9FFFF9B/B;9BFBB//;FFFFFFFFFFFBFB/
@M05620:37:000000000-D9766:1:1101:22463:6082 1:N:0:11
ACCACACCTTCTACAATGAGCTGCGTGTGGCTCCCGAGGAGCACCCCGTGCTGCTGACCGAGGCCCCCCTGAACCCCAAGGCCAACCGCGAGAAGATGAACAGGTGAGTGCCCCTCTCCCTCTTCTGGTGCCCGCCTCCCTCCTCCCTCCCCTCCCGGCGCTGCGCCTTTTCTCACTGGTTCTCTCTTCCGGCGTTTTCCGTAACACTCTCTTCTCTCACCTGAGTCTCCTTTAGAACTGCGCGGTTTCGA
+
CCCCCCCCFFFFGGGGGGGGGGHGGGGGGGHGHGGGGGGFGHHHHGGGFFGGHHGHHHHGGGGGGGGGGGGHHHHGGGGHGHHHHGGGGGGGGGHHHH2222?GGG1?111?0F/<000>F00>1<1<101/<<-<.C.</:.///.:/..;/C.9.;----;C-@..;/BF/B/;////;BFFF//;//.---;@-.//9/.../;BFF//;FF/://9./;//;F///;/9//9/;B//9---:-;;.;
@M05620:37:000000000-D9766:1:1101:7473:6083 1:N:0:11
AGTGCCAGCTCTCAATCGCACAGGGGACCCAGGGCCTGGCCCCTCCATCCAGAAAACCTATGACCTCACCCGCTACCTGGAGCACCAACTCCGCAGCTTGGCTGGGACCTATGTGAGTATCCAGCGTAGGAATCTGGGAGTTGGGGAGGAGTGAGGAGTTGGGGAAAGACAGTCCTAACCGTGGAGGGTTCTGGTAAATGATGGGGTGAGGAGGGGCTCTTTGGCTCCCACCAGTCCCCCTGTCTGGTCTA
+
1>>AAFFFAFF@DFGGGCFG1EEGCGGGCEHHGGEEEAGEAGGHGGFHGHHFBC1FGEC1GF2GFH1GHHHGGG?>GHHCGHH/0>BGGFGHGAEE/>GHG0GAEAGGGHH11BGH1BBBGHHGHCCE@CHHHHHEDG0F/?GC@-FG-CEHHHHHH./<0<CGEFHC/CG/:GHHHHHAGEGGGGGGFG.CFB9CFGGGGFGGGGF@FFFEAB?=;@FFFFFFFBF-EBF-EFFFFFFB@FFFFEF9:FB
@M05620:37:000000000-D9766:1:1101:20907:6097 1:N:0:11
AGTGCCAGCTCTCAATCGCACAGGGGACCCAGGGCCTGGCCCCTCCATCCAGAAAACCTATGACCTCACCCGCTACCTGGAGCACCAACTCCGCAGCTTGGCTGGGACCTATGTGAGTATCCAGCGTAGGAATCTGGGAGTTGGGGAGGAGTGAGGAGTTGGGGAAAGACAGTCCTAACCGTGGAGGGTTCTGGTAAATGATGGGGTGAGGAGGGGCTCTTTGGCTCCCACCAGTCCCCCTGTCTGGTCTA
+
CCCCCFFFCFFFGGGGGGGGGGHHGGGGGGHHGGGGGGHHHHGHGGHHHHHHFGFHHGHHHHHHHHHHHHHGGGGGHHHHHHHHHHHHGHHHGGGGGHHHGHHGGGHHGHHHHHHHHHHHHHHHHGGGGGHHHHHHHHHGGHHHGGGGGGGHHHHHHGHHHHGGGGHGHHHHGHHHHHHHGGGGGGGGEGGGGGFGGGHHHHHGGGFFFFFFFFFFFFFFFFHFFFFFFFFFFFFFFFFFFFFFHHFFFFF
@M05620:37:000000000-D9766:1:1101:20402:6129 1:N:0:11
ACCACACCTTCTACAATGAGCTGCGTGTGGCTCCCGAGGAGCACCCCGTGCTGCTGACCGAGGCCCCCCTGAACCCCAAGGCCAACCGCGAGAAGATGCCCAGGTGAGTGGCCCGCTACCTCTTCTGGTGGCCGCCTCCCTCCTTCCTGGCCTCCCGGCGCTGCGCCCTTTCTCACTGGTTCTCTCTTCTGCCGTTTTCCGTAGGACTCTCTTCTCTGACCTGAGTCTCCTTTGGAACTCTGCAGGTTCTA
+
AAABBBBBFFFFGGGGGGFGGFHBGFGAGGHHHGGGGGGGGHHHHGGGGDGGFHHHHHHGCEGGGGGGGGGHHHHGGGGHGHHHHGGGGGGGGGHHHH2?FGEE?1<<F1<?FH<-->-CGB0<DGFFH/<C.<@CFDHF//E:GBG00CFF0.CED---99-;-AFF;FF9FB/BB/B9F/;B/BBF9BFFFFADFFFF.BF..BF/9;B9BBFFF9/BF/.;./9BBBFFFBFFFBF////;/F.://B
@M05620:37:000000000-D9766:1:1101:6987:6132 1:N:0:11
ACCACACCTTCTACAATGAGCTGCGTGTGGCTCCCGAGGAGCACCCCGTGCTGCTGACCGAGGCCCCCCTGAACCCCAAGGCCAACCGCGAGAAGACGCGCAGGTGAGCCGCCTGCTACCTCTTCTGGCCGCCTCCCGCCTCCTTCGTCGCCTCCCGCTGCCGCGCTCTTTCTCGCTGCTCCTCTCTTCTGCCGTTCTCAGTACGCTTCTCTTCTATCCCCTGCGCCTCTGTAGGTATGCTGCAGGTTCTA
+
BBBBBBBBFFFFGGGGGGGGGGHHGEEEEEHHHGGGGGGGGHHHHGGGFGGGFHGGHHFG0FFGGFGGGGGBGHHGGGGHGEHHHGGGGGGG?FHF2/>///<-><1<10-<<..</0=/DHF0;:GF0.-:D.;...::CCE/00.;.;;:....::--9.-;---.9://;:.9A..;/9/.;FFBB/B/;BF...;/BFF/....;:FF//:////9.;AE=-9AA//;///9///:/;//:.;////
@M05620:37:000000000-D9766:1:1101:13395:6179 1:N:0:11
GCTGCTGCTTTTGAATCAACTCATAGATTCCTGCCCCAGTTCCCCCTGTCCCTGTAACCGTTTCTTGCCTGGCTTCCAGAAGCTGCAACAACTGCCCGTAAGGACAGGCTCCTCGACGACTCCACGGGAGTACACGCGCTGCTGCCACCATGGCCCGTCAGTCCGGCCTTTCCGCTTTAGCCCTCTTGTGGCTCCAATTGAACAATTCTCAGCCTTTGTACTTGTCCCTGACAAGCCAGGGCCAACCGATC
+
1>1>ABBBCD311AB3B1BFBB1D3DFG3BDGHHHHG0B1DDFGHG0BBBFBABGGGHHGGGBBDDABGHHHHG0BGHH10BG1BB>GF0>BB0BGGFEG/GCG00?FFHGGHCFG/EEGGGH10C@C/>EGB2FE@CGGGCHH10<G0<FFHA<GCGA.CGH0CGG-CHHHH.EGGGBFG/CFGGGGGGG.CFEB/FFGGGGG/CFGGGBBFFFFFFFFFFFFFF/BFFFFFBAFF--9A-;A---;-;@
@M05620:37:000000000-D9766:1:1101:13806:6272 1:N:0:11
ACCACACCTTCTACAATGAGCTGCGTGTGGCTCCCGAGGAGCACCCCGTGCTGCTGACCGAGGCCCCCCTGAACCCCAAGGCCAACCGCGAGAAGATGCCCAGGTGAGTGGCCCGCTACCTCTTCTGGTGGCCGCCTCCCTCCTTCCTGGCCTCCCGGAGCTGCGCCCTTTCTCACTGGTTCTCTCTTCTGCCGTTTTCCGTAGGACTCTCTTCTCTGACCTGAGTCTCCTTTGGAACTCTGCAGGTTCTA
+
AAAAAAAAFFFFGGGGFGGGG1A1E0A000BFBEFEA/E?EGHCHGGG/AFFBGCFGHFE/E/EG/EGGGG0GEGGGCEEEEHH/FEEG?@<//<?11<?FGHEGHFC?GACGHGGGGGGGGHHHHHHFHCFHGCCEGEEGHGHGFFGGBFFGFGFG-9@AGGGG@F@<BFFFFFFFFF/BFFFFFFFFFFFF@FFFFFFFFFAABFFFFFFFFFFFFFFFFEFBFFFFFFFFFFFBFFFFFFFFFAFFF;
@M05620:37:000000000-D9766:1:1101:23177:6296 1:N:0:11
ACCACACCTTCTACAATGAGCTGCGTGTGGCTCCCGAGGAGCACCCCGTGCTGCTGACCGAGGCCCCCCTGAACCCCAAGGCCAACCGCGAGAAGATGCCCAGGTGAGTGGCCAGCTACCTCTTCTGGTGGCCGCCTCCCTCCTTCCTGGCATCCCGGAGCTGCGCCCTTTCTCACTGGTTATCTATTCTGCCGTTTTCCGTAGGACTCTCTTCTCTGACCTGAGTCTCCTTTGGAACTCTGCAGGTTCTA
+
1>1>AAAAFFFFFGG1BBF1E1A1AAAECAGFCFAAEEGEEHHHHGCGE/E/BABCG0BEEG?EEECGGGGHHFEEEGG//FHHG/E/B/<</?CB11?G0FG/1FHHH1FFH1/>GDHH1GHHHHFFH<EHG-<<.=GGHHGHHHHHHH./=FG..AA@GGFGGGGG?FGFFFFFFFFF//;FF/B//;BFB@FFFFF/ABF?BFFFF/BFFF/B/9;BFFFFBFFFFFFFF/FFFFEF/BFFFFFFFFB
@M05620:37:000000000-D9766:1:1101:16255:6359 1:N:0:11
GAGGCTGCTTTGGAAGAAACTCATAGATTACTGCAACAGTTCCCCCTGGACCTGGAAAAGTTTCTTGCCTGGCTTACAGAAGCTGAAACAACTGCCCGTAAGGACCGGCTCCTAGAAGACTCCACGGGAGTACAAGCGCTGATGACACCATGGCAAGTAAGTCCGGCCTTTCCGCTTTAGCCCTCTTGTGGATCCAATTGAACAATTCTCAGCATTTGTACTTGTCACTGACAAGCCAGGGCCAACCGATC
+
>AAABBFAFFFFGGGGGGGGGGHHHHHHHHHHHHFHHHGDFGHHHGFGHHHHHHHHHDEGGHHHHHHGHHHHHHG3GGHFHHHFHGHHHHHHH3BFGC>E1FHHHFEGG/EFG34G3FHHHHHHH//>EDGHEDDHEGGGGG22@?FHFHF1?C0<FFGHHHHBDGG-DFHHG.<CEGHHGCGHHHGH0CDCFHHHGHHGGGGGBGGFGGGGGG0CFGGGBFGGGF0CFGFGG0AEGFFE...;E.A--99
@M05620:37:000000000-D9766:1:1101:14825:6368 1:N:0:11
ACCACACCTTCTACAATGAGCTGCGTGTGGCTCCCGAGGAGCACCCCGTGCTGCTGACCGAGGCCCCCCTGAACCCCAAGGCCAACCGCGAGAAGATGCCCAGGTGAGTGGCCCCCTTCCTCTTCCGGTGGCCGCCTTCCTCCTTCCTGGCCTCCCCGGAGCGCGCCCCTTCTCCATGGTTTTCCCTTTTGCCGTTTTTCGTTGGACCCTCTTCCTCGCCCTGGATCCCCCTTGGAACCCTGCCGGTTCTT
+
AA3AB@>AFFFFCFGB5BBGFGGGEEEEH?GHHGG2AAE2EGHHHGGGEGGGHHHHHHHGGGGGGGGGGGGHHHHGGGGHGHHHGFGGGGGGGGHHHHFHHC/F1?1011?/FH---00<1<1>11.<<-C.G--;..<G00;/C0;00;.;0.CE.;--------;@-;F.//9///9/;..////;////:-;DFF.B-./.;//../..;////.--;-.:.//..;.;F.B/9B......-;-;.;/
@M05620:37:000000000-D9766:1:1101:11311:6376 1:N:0:11
ACCACACCTTCTACAATGAGCTGCGTGTGGCTCCCGAGGAGCACCCCGTGCTGCTGACCGAGGCCCCCCTGAACCCCAAGGCCAACCGCGAGAAGATGCCCAGGTGAGTGGCCCGCTACCTCTTCTGGTGGCCGCCTCCCTCCTTCCTGGCCTCCCGGCGCTGCGCCCTTTCTCACTGGTTCTCTCTTCTGCCGTTTTCCGTAGGACTCTCTTCTCTGACCTGAGTCTCCTTTGGAACTCTGCAGGTTCTA
+
>A3AA4>AFFFFGGGGGGGGGEGCEEEG4EFGGFGE2AE2AGAGHGGGEAEF5FFGHHHG@F0EFBEEGGGG3B?EGGEGEGGH/FGECDGGB/F1?1GHH1GCHHFHHBAFGF-ADCCHHHGGHHHGHFCCG@?-AEGEHHFHFFGGGEFGGGGEFA-9:B-D?BFB;FF/BFFF/BB/;BFFFFFFFF/9BBAFFFFF.99.A/;BFFFFFFF/:/BF/BB/9BFFFBBFB/B///;///BFFFFFBF/
@M05620:37:000000000-D9766:1:1101:16698:6396 1:N:0:11
GCGGCGTCTTGGTCATCCACGCTTCGATGCCTGCCCCAGTGCCCCCTGTCCCTTTAACCGTTGCTTGCCTGCCAAACGCAGTCGCCTCCGCTCCTGTCAGCCAGGGACGGACCTTTTCCCCCACCGCCTCTCGCTCCCCCTTCCGGGTCGCTGATGACCCCCTGGCACGTACCTCATGCCTTTCCGCTTTCGCCTTCTTGTGGATCCAATTGCCCCCTTCTCCGCCTTTGTCCTTGGAACTGACACGTCAG
+
11>1>>>>>A1B11BAFFGF0A0BA0AG2BBFB0BABAB11BBGGGAABBGB1ABADFG/BE/BBDBBBFGFHH10/?>/>>1////>??EG/?BG11B1BGHHH/?//<?/>@FFG1???A/CEG-CE><0.C.C<CECCCGHGG-:-;99..;0;B//;-;9.A/C.;/9.0;;//;BBF9/;ABFFFF??A-;//B//:-9B/9/9/9/FFFF?@99/B/;;-99//9BBFFF/;BBF//;B;9--;9
@M05620:37:000000000-D9766:1:1101:14136:6397 1:N:0:11
GAGGCTGCTTTGGAAGAAACTCATAGATTACTGCAACAGTTCCCCCTGGACCTGGAAAAGTTTCTTGCCTGGCTTTGAGAAGTGTTTCAGCCTCCCAACTTCTAGCAAGAAATTCTACCAAACCACCATCTCGCTCACGAGCACATGTAACTAATGAAACAAAGGCAAGCAAGTCAGCCATATCACTCTTATGACTCCAATTGAACCATTTGAACAATTTGAACCAGTAGTACTCATGACTGACAAACAAG
+
CCCCCCFCFFFFGFGGGGGGGGFHFFHHHHHGHHGFHFHGHGHHHGGGHGHHHHHHGFHHFGHHHHHGHHH1F2BA351B53@3@@2555@BB2112?133B4@4B@F22BB444D443B3?//???/3333B///?D//>//02BB3D3D3222D2DG22F022?FC?/?0??F1?100>11>1111>F111111D///=0<00<C<0=00==:0CCG000:0.:.<00;;0000;0BF00:/;C9;.CF
@M05620:37:000000000-D9766:1:1101:6832:6426 1:N:0:11
GAGGCTGCTTTGGAAGAAACTCATAGATTACTGCAACAGTTCCCCCTGGACCTGGAAAAGTTTCTTGCCTGGCTTACAGAAGCTGAAACAACTGCCAGTACGGAACGGCTCCTCGAAGACTCCCAGGGCGTACCAGCGCTGCTGAAACCCTGGCCAGTCAGTCCGGCCTTTCCTCTTTAGCCCTCTTGTGGCTCCAATTGAACACTTCTCCGACTTTGTACTTGTCCCTGACAAGCCATGGACAACCGATC
+
AAAAABFBFFFFGGGGFGGGGGHHHHFHHHHHDHEFHHGGHHHHHGEGAFGHHHGGH3ABBGHHHHHHHHHFHCHCGHHHFHHHHF@FFGHHHFHHHH3B3E11B>EEFCG/FG/?2?/BGHHFBH/E//>BFG22?B@/>A11?1110/?F/FG<F1<F1>1>C@CCG/<DH0DGHHBG0;CGHHHHH0=C.<:;;FGGG;FFF0B9FF0E-A-.;CFGG0;90;;/9F.FF/;.AF9;F:FFF9;-9B9
@M05620:37:000000000-D9766:1:1101:9639:6438 1:N:0:11
GAGGCTGCTTTGGAAGAAACTCATAGATTACTGCAACAGTTCCCCCTGGACCTGGAAAAGTTTCTTGCCTTGCTTAAAGAAGCTGAAACAACTGCCAATGATCCTACAGGATGATACCCGTAAGGAAAGGCTCATAGAAGACTACAAGGGAGTAAAAGAGCTGATGAAACAATGGCAAGTAAGTCAGGCATTTCCGCTTTAGCCCTCTTATGGATCAAATTGAACAATTTGCACCTTTTGTACTTGTAACT
+
>3AB3>CABBB4F4BBFGBGGGHHHCGHHH4ADF4FEHAFGAAAB2AA2FBFFHEB332BBEGBDFG53B5BBDG55ADBGH3BF33F3B1FFHHGHHHG3BFG4BC3@3BB334@4B@?1>??BFGG0??B03B4?B3?B3B3BB22///???3322?22@2@@@22>2?<???00?/1?<<<?1>0>.><11><>>.<<0DCG/<<000=<;0<.<:<:;<00<:C0000;09/;=:9/=0;;;0;0;0
@M05620:37:000000000-D9766:1:1101:23614:6472 1:N:0:11
ACCACACCTTCTACAATGAGCTGCGTGTGGCTCCCGAGGAGCACCCCGTGCTGCTGACCGAGGCCCCCCTGAACCCCAAGGCCAACCGCGAGAAGATGCCCAGGTGAGTGGCCCGCTACCTCTTCTGGTGGCCGCCTCCCTCCTTCCTGGCCTCCCGGCGCTGCGCCCTTTCTCACTGGTTCTCTCTTCTGCCGTTTTCCGTAGGACTCTCTTCTCTGACCTGAGTCTCCTTTGGAACTCTGCAGGTTCTA
+
BCCCCCCCFFFFGGGGGGGGGGHFGEGBCEHGGGGGGGGGDHHHHGGGEGGGGHGHHHHGEGGGGGGGGGGFHHHGGGGHGGHHHGGGGGGFCGHHFHHHHHHGHHHFHHGGHHGGGGGHHHHHHHHHHHGHHGCFEGHGHHGHHGGGGGGGGGGGGG-BDFFFFFFFFFFFFFFFFFFFFFFFFFFFFFFFFFDFFFFFFFFFFFFFFFFFFFFFFFBFFFFBFFFFFFFFFFFFFFFFFFFFFFFFFFF
@M05620:37:000000000-D9766:1:1101:20239:6520 1:N:0:11
ACCACACCTTCTACAATGAGCTGCGTGTGGCTCCCGAGGAGCACCCCGTGCTGCTGACCGAGGCCCCCCTGAACCCCAAGGCCAACCGCGAGAAGATGCCCAGGTGAGTGGCCCGCTACCTCTTCTGGTGGCCGCCTCCCTCCTTCCTGGCCTCCCGGAGCTGCGCCCTTTCTCACTGGTTCTCTCTTCTGCCGTTTTCCGTAGGACTCTCTTCTCTGACCTGAGTCTCCTTTGGAACTCTGCAGGTTCTG
+
ABAABAAAFFFFGGGGGGGGGFHHGGGGHGGHHGGGCGFAEHFGHGGGEEGGBGFHHHHGFG?EGEGGGGGB3BGEGGEHEHGHFFGFFCCC@/FBGDFHHFEGFFFHHGGGHHGGGGGHHHHHHHGFHHGHHGGGGGHGHHGHHGGGGGGGGGGGGGFGDGFF?FFFFFFFFFFFFFFFFFFFFFFFFFFFFFFFFFFFFFFFFFFFFFFFFFFFFFFFFFFFFFFFFFFFFFFBFFFFFFFFFFFFFFF
@M05620:37:000000000-D9766:1:1101:7115:6524 1:N:0:11
ACCACACCTTCTACAATGCGCTGCGTGGGGCTCCCGAGGAGCACCCCGTGCTGCTGACCGAGGCCCCCCTGAACCCCAAGGCCAACCGCGAGAAGATGCCCAGGTGAGTGGCCCGCTACCTCTTCTGGTGGCCGCCTCCCTCCTTCCTGGCCTCCCGGCGGTGCGCCCTTTCTCACTGGTTCTCTCTTCTGCCGTTTTCCGTAGGACTCTCTTCTCTGACCTGAGTCTCCTTTGGAACTCTGCAGGTTCTA
+
AAAAAAA1BFFFGGGGGGA1A0E0EEE00AEEHBBF/EE?/F/FFEEEAEFG1GHHHHH//E/EFGGGGGGHHHHGGGGHGHHHHGGGGG/>CGHFHHHHHHGFHHGFGHGGHHGGGCGHHHHHHHHHGHGHHGGGGGGGGGGGGGGGBFGFGGGGGG-9@==@@?F@@FFFFFFFFFFFFFFFFFFF;FFFF@FFFFFFFFFBFFFFFFFFFFF9BFBFFFF9BB99;BFFFFFFFFFFFFFFFFFFFF/
@M05620:37:000000000-D9766:1:1101:7138:6535 1:N:0:11
GAGGCTGCTTTGGAAGAGACCCCTGCGTAACTCCACCCACATACCGCGAGCTTGTATGCGTTTTTCTGCTTGCCCAAACAACCACAAACGAGCCTCTGCCCAGTTGAGTGGCCCCCTCCCTCTTCTGGTGTCCGCCTCCCTCCTTCCTGGCCTCCCGCAGGCGCGCCCTTTCTCACTGGTTCTCTCTTCTGCCGTTTTCCGAACTCCTCTCTTCTCTGACCTGAGTCTCCTTTGGAACTCTGCAGCTTCTA
+
ABAAAAC>CBBDGF544BAB2AB2BB2A2AAD5B32BB2A2A3BB20000AA3BA55ABE1B>??BD4@FEB?333B11B11?1?111?//?//3B33?B/?/B4BB1B1/?0//>B/?/000@F2@11?/??/>ADEFEFHDF=>0F10<.GGHG.--:-.-=--9;-C0;009CBFC09;FGGF;0;00;F-.AFEFF...-.9;;FBBFBB/;//;;B9.;./;9:9B/FB/////99///;/9/;/9
@M05620:37:000000000-D9766:1:1101:20760:6537 1:N:0:11
ACCACACCTTCTACAATGAGCTGCGTGTGGCTCCCGAGGAGCACCCCGTGCTGCTGACCGAGGCCCCCCTGAACCCCAAGGCCAACCGCGAGAAGATGCCCAGGTCAGTCGCCCGCTACCGCTTCTGGTCGCCGCCTCCCTCCTTCCTAGCCTCCCGGCGCTGCGCCCTTTCTCACTGGTTCTCTCTTCTGCAGTTTTCCGTAGGCCTCTCTTATCTGACCTGAGACTCCTTTGGAACTCTGCAGGTTCTA
+
ABBABBBBFFFFGGGGGGGGGGHHGGGGHEHHHGGGGGGGGHHHHGGGFGGGHHHHHHHGGGGGGGGGGGGHHHHGGGGHGHHHHGGGGGGGGGHGHHGFFGH/?1??F1?AAA@FG-@C-AAGGHFF00;AG-:DDG.EGGFG0FBF0;CBFGGGG--@FCFDFFFFAFFFFFFFFFFFFFFFFFFFFFFF/;BF/BFFBF?.A/9BFFFFFBFFFF/FFFE/.//;;FFFF/BF//BB/;:/:FA//9;
@M05620:37:000000000-D9766:1:1101:18485:6539 1:N:0:11
ACCACACCTTCTACAATGAGCTGCGTGTGGCTCCCGAGGAGCACCCCGTGCTGCTGACCGAGGCCCCCCTGAACCCCAAGGCCAACCGCGAGAAGATGCCCAGGTGAGTGGCCCGCTACCTCTTCTGGTGGCCGCCTCCCTCCTTCCTGGCCTCCCGGAGCTGCGCCCTTTCTCACTGGTTCTCTCTTCTGCCGTTTTCCGTAGGACTCTCTTCTCTGACCTGAGTCTCCTTTGGAACTCTGCAGGTTCTA
+
ABABBABAFFFFGGGGGGGGGGHHGGGGGGGHHGGG?EGCDGHHHGGGFGGG5FGHHHHGGG0EFGGGGGGHHHHGGGGHGHHGHGGGGGFGGGHGHFHHHGHGHGHHHHGGHHGGGGGHHHHHGHHFHHGHHGFGGGHGHHGHHGGGGGGGGGGGGGFGGGGGGGFFFFFFFFFFFFFFFFFFFFFFFFFFFFFFFFFFFFFFFFFFFFFFFFFFFFFFFFFFFFFFFFFFFFFFF9FFFFFFFFFFFFB
@M05620:37:000000000-D9766:1:1101:10632:6550 1:N:0:11
GCGGCTGCTTTTGAAGAAACTCACAGGTTACTGCCAAAGTTCCCCCTGTGCCTGGGACCGATTCCCGCCTGCCATTGGCAGTTGCTTCAGCTTCTGTAAGCCAGGCAAGAACCTTTTCCAAAGCAGCCTCTCGCTCCCCCTTACGGGTAGCTGATGAAACCCTGGCACGTACGTCAGGCATTTCCGCTTTAGCACTCTTGTGGATCCAATTGAACAATTCTCAGCATTTGTACTTGTAACTGACAAGCCAG
+
1>>>>>>>CF31BABA1ABF11B1BF0FBAFFDG011EB1DDFGHG/F11DDD1//BB/E/EAF21/>FFHH0B1@FGFBEBGG1FFDGFGG1GHGHFEGGHFHHHHHGFH0FGHHHHHB21BG1BCHHHHHGGGH/FEGGH1GFGGG@FGHHFHFH1<F0.>0FGH1<<C.<GGEGHH.GHHHHGGCEGHHHBGHGGGBFG.BBFGGFGGGF0;0/=FFGGFFG0=BFFFFGGFF9BBFFFFFFB;EFFF
@M05620:37:000000000-D9766:1:1101:8181:6575 1:N:0:11
ACCACACCTTCTACAATGAGCTGCGTGTGGCTCCCGAGGAGCACCCCGTGCTGCTGACCGAGGCCCCCCTGAACCCCAAGGCCAACCGCGAGAAGATGCCCAGGTGAGTGGCCCGCTACCTCTTCTGGTGGCCGCCTCCCTCCTTCCTGGCCTCCCGGAGCTGCGCCCTTTCTCACTGGTTCTCTCTTCTGCCGTTTTCCGTAGGACTCTCTTCTCTGACCTGAGTCTCCTTTGGAACTCTGCAGGTTCTA
+
CCCCCCCCFFFFGGGGGGGGGGHHGGGGHGHHHGGGGGGGGHHHHGGGEGGGFHHHHHHGGGGGGGGGGGGHHHHGGGGHGHHHHGGGGGGGGGHHHHHHGHAGGHH=?GGFHH-@DDFHHHHHHDGHDBCHHGGGGGHGHHGHHGGGFGFGGGGGGG--A.BBBCFFFFFFFFBFFFFFFFFFFFFFFFFFFFFFFFFFFFFBF0BFFFFFFF0BFFFFFFFFBFFFFFFFFFFEFFFFFFFFFFFFFF;
@M05620:37:000000000-D9766:1:1101:9468:6591 1:N:0:11
GAGGCTGCTTTGGAAGAAACTCATAGATTACTGCAACAGTTCCCCCTGGACCTGGAAAAGTTTCTTGCCTGGCTTTGGCAATTGGTTCATCCTCTGAATGTCCGGCAACAAATTTTTCTAAAGGAGCCTCTCTCTCACCTTTACGGGAACATGATGAAACAAAGTCAAGAAAGACAGCCATTTCCGGGTTATAACCCTTGTTGCACCAAATGAACAATTTTTAGCATTTTGACATTTTAATGACTAACCAG
+
1>AAA?C>CFBFFGGGFGGGFGFHFGHGHHFHHFHHFCHADGHEHGCGEFGCGFAF1B0FBDFH2FA1BF1/B0BAA01B111@11/BE2F@@1111@@B122//>>E/0?B11121B122BB1BFEF001B1BB1<1B<BB11//</<<0@FF2221@10/001?1?F1?01000?..011<11<-<..<<00=/../<=0:000/...00000;:00000./909;000:00;0;0;000000;0/;0.
@M05620:37:000000000-D9766:1:1101:21422:6592 1:N:0:11
ACCACACCTTCTACAATGAGCTGCGTGTGGCTCCAGAGGAGCACCCCGTGCTGCTGACCGAGGCCCCCCTGAACCCCAAGGCCAACCGCGAGAAGATGCCCAGGTGAGTGGCCCGCTACCTCTTCTGGTGGCCGCCTCCCTCCTTCCTGGCCTCCCGGCGCTGCGCCCTTTCTCACTGGTTCTCTCTTCTGCCGTTTTCCGTAGGACTCTCTTCTCTGACCTGAGTCTCCTTTGGAACTCTGCAGGTTCTA
+
BBB@BBBBFFFFGGGFGGGFGFC4EAEEH2BBEF3GGA2AEGHHHGGGGDGFG3BGHBFGGGGG1E@EEGGHHHG1EGGCFHHHHGGEEEDGCDHHGFHHHHHGHBGH11?FHHGGGCGHHHH1GHGF1<CHHGGGG.CFCGGHHHHHHHHHFGGGF?999BBG?BFBBFFBF//FFFFFFBFBFF/B9FFFFBFFFFFFFF?FFFFFFFFFFFFFFFFFFFFBFFFFFFFFFFFFFFFFFBFFFFFFFF;
@M05620:37:000000000-D9766:1:1101:16440:6640 1:N:0:11
ACCACACCTTCTACAATGAGCTGCGTGTGGCTCCCGAGGAGCACCCCGTGCTGCTGACCGAGGCCCCCCTGAACCCCAAGGCCAACCGCGAGAAGATGCCCAGGTGAGTGGCCCGCTACCTCTTCTGGTGGCCGCCTCCCTCCTTCCTGGCCTCCCGGCGCTGCGCCCTTTCTCACTGGTTCTCTCTTCTGCCGTTTTCCGTAGGACTCTCTTCTCTGACCTGAGTCTCCTTTGGAACTCTGCAGGTTCTA
+
BCCCCBBCFFFFGGGGGGFGGGHHGEGEGFGHHGGGGGGGEHHHHGGGEGGGHGHHHHHGGGGGGGGGGGEHHHHGGGGHGHHHHGGGGGBFGGHHHHHHHHHGHHGHHHGGHHGGGGGHHHHHHHHHHHGHHGGGGGHGHHGHHGGGGGFGGGGGGG-ACFFFFFFFFFFFFFFFFFFFFFFFFFFFFFFFFFFFFFFFFFFFFFFFFFFFFFFFFFFFFFFEFFFFFFFFFFFEFFFFFFFFFFFFFFB
@M05620:37:000000000-D9766:1:1101:19224:6654 1:N:0:11
AGTGCCAGCTCTCAATCTGGTCTATCTCCTGCCCTTAGATCGGAAGAGCCCACGTCTGCACTCCAGTCACATTACTCGATCTCGTATGCCGTCTTCTGCTTGAACAAAAAAAAAAACAAAATCAAAAAAAATCTACCACAAAACACATATCAAAAAAACAAAAATTATAAAAAGCACACACAAGAACAACAGACGTATACGTCCGCCCTGTCAGAAAAACCACTCATTTCGCCCCTTTAAATGCAAAAACT
+
AAAACFFFCFFFGDFGGFFF5BFDEFFHFGFHGGGF4B555AEEFGFGFCFFGAAFGCDFFGFHHFABEGFHHFFGGEABBGHH??FGHH?BEFFF@BBBGGFH3@BGH1>>///////B022222<////01111111..000.0.00000000<-:...:.../00000;0..9//:...../////..//9-.:;//./..--.;9.9///////.::9./9//////...-..//;////////../
@M05620:37:000000000-D9766:1:1101:22298:6665 1:N:0:11
ACCACACCTTCTACAATGAGCTGCGTGTGGCTCCCGAGGAGCACCCCGTGCTGCTGACCGAGGCCCCCATGAACCCCAAGGCCAACCGCGAGAAGATGCCCAGGTGAGTGGCCCGCTACCTCTTCTGGTGGCCGCCTCCCTCCTTCCTGGCCTCCCGGAGCTGCGCCCTTTCTCACTGGTTCTCTCTTCTGCCGTTTTCCGTAGGACTCTCTTCTCTGACCTGAGTCTCCTTTGGAACTCTGCAGGTTCTA
+
BBBBBBBBFFFFGGGFFGFFFGHHGGGGHCHHHGGDGGGCGHHHHGGGGGGGHHHHHHHGGGGGGGGGGHHHHHHGGGGHGHHHHGGGGGCGGGHHHEHHHHHGHHGHHHGGHHGGGGGHHHHHHHHGHHGHHGGGGGHGHHGHHHHHHHHHHGGGGG-BDGGGGGGGGGFFFFFFFFFFFFFFFFFFFFFFFFFFFFFFFFFFFFFFFFFFFFFFFFFFFFFFFFFFFFFFFFFFFFFFFFFFFFFFFFB
@M05620:37:000000000-D9766:1:1101:25370:6673 1:N:0:11
GCTGCTGCTTTTGAATCAACTCACAGGTTCCTGCCCCAGTTCCCCCTGGGCCTGGGACTGATTCCTGCCTGGCTTCCAGAAGCTGAAACCACTGCCCGGATGGACCGGCTCCTCGAAGACTCCCCGGGTATACCCGCGCTGCTGCAGCACTGGCCCGTAAGTACGGCCCTTCCGATTTAGCCCTCTTGTGGCACCAATTGAAAAATTCTCCGACTTTGTACTTGTCCCTGACATGCCAGGGACAACCGATC
+
>>>>>BBBCFB111B3BABBB1111B0B11A3BFGA00AAADD1BF/B//B/A///BB0/1ADF22BFFF1/FF00B@@1>@F1B1@11>>>B11>B/>//>F0@B/>EEC/F0/?FF/GFHHC<@C@//12@@@?C//->.1<>0110.<<CEG.-<-;.<0:;.:;@./;9;..9;FF0/;B./FFB0;./;;.;FFFFB/;-9B/B//--;9-;/;BF/F//9/99FFFB/:BFF/AA-AEF--9--;
@M05620:37:000000000-D9766:1:1101:7939:6776 1:N:0:11
ACCACACCTTCTACAATGAGCTGCGTGTGGCTCCCGAGGAGCACCCCGTGCTGCTGACCGAGGCCCCCCTGAACCCCAAGGCCAACCGCGAGAAGATGCCCAGGTGAGTGGCCCGCTACCTCTTCTGGTGGCCGCCTCCCTCCTTCCTGGCCTCCCGGAGCTGCGCCCTTTCTCACTGGTTCTCTCTTCTGCCGTTTTCCGTAGGACTCTCTTCTCTGACCTGAGTCTCCTTTGGAACTCTGCAGGTTCTA
+
CCCCCCCCFFFFGGGGGGGGGGHHGEGGHGHHHGGGGGGGGHHHHGGGGGGGHHHHHHHGGGGGGGGGGGGHGHHGGGGHGHHHHGGGGGGGDFHHHHGHHHHGGHFHHHGFHHGGG?DHHHHHHHGHHGGHHGGGGGHGHHGHHGGGBFFGGGGGGABDCGFGGGFFFFFFFFFFFFFFFFFFFFFFFFFFFFFFFFFFFFFFF0BFFFFFFFFFFFFFFFFFFFFFFFFFFFFFFFFFFFFFFFFFFFB
@M05620:37:000000000-D9766:1:1101:7965:6861 1:N:0:11
GAGGCTGCTTTGGAAGAAACTCATAGATTACTGCCACAGGTCCCCCTGACCCTGGAACCGTTTCCTGCCTGGCGGAAAGGATCTCGTACTACTGACCGGAAGGAAAAGCTCTTAGAAGACTCCGCGGAGGAACACGCGCTGATGACACCCTGGCCTGTCAGTCAGGCATTTCAGCTTTCGCCCGCTTGTGGCTCCAATTGAACAATTCTCGGCCTTTCTACTTGTCCCTGACAAGCCCGGGACAACAGATC
+
AAAAA1CAFFFFEFGGGBFGECAD33DDDA1DG1A1B0A011BA0B/B00B0B0AB11/AB/AA2D1A0A1BBE>/>>F>>@G@20/?//BFG12B>///>//0000001B11B112BBFD1F//>>//</??0<.-><@-.<=<00<...;...0:C/<C0000/;.0;;00;C00;0.99.-;-CEGF..9/-////9/;9/-/;BB/-;---/9//;/;/BF///9B-/9/-;9-9@--;-F---/99
@M05620:37:000000000-D9766:1:1101:21230:6895 1:N:0:11
AGTGCCAGCTCTCAATCGCACAGGGGACCCAGGGCCTGGCCCCTCCATCCAGAAAACCTATGACCTCACCCGCTACCTGGAGCACCAACTCCGCAGCTTGGCTGGGACCTATGTGAGTATCCAGCGTAGGAATCTGGGAGTTGGGGAGGAGTGAGGAGTTGGGGAAAGACAGTCCTAACCGTGGAGGGTTCTGGTAAATGATGGGGTGAGGAGGGGCTCTTTGGCTCCCACCAGTCCCCCTGTCTGGTCTA
+
CCCCCFFFDFFFGGGGGGGGGGHGGGGGGGHHGGGGGGHHHHGHGGHHHHHHHHHHHGHHHHHHHHHHHHHGGFGGHHHHGHHHHHHHGHHHGGGGGHHHGHHGEGHHGHHHHHGHHHHHHHHHHGGGGGHHHHHHHHHGGHHHGGGGGGGHHHHHHGHHHHGGGGHHHHHHHHHHHHHHGGGGGGGGEFFGGGGGGGGGGGGGGGFFFFFFFFFFFFFFFFFFFFFFFFFFFFFFFFFFFFFFFFFFFFB
@M05620:37:000000000-D9766:1:1101:9938:6900 1:N:0:11
AGTGCCAGCTCTCAATCGCACAGGGGACCCAGGGCCTGGCCCCTCCATCCAGAAAACCTATGACCTCCCCCGCTACCTGGAGCACCAACTCCGCAGCTTGGCTGGTACCTATGTGAGTATCCAGCGTAGGAATCTGGGAGTTGGGGAGGAGTGAGGAGGTGGGGAAAGACAGTTCTAACCGCGGAGGGGTCTGGTAAATGATGGGGTCAGGAGGGGCTCTTTGGCTCCTACCAGGCCCCCGGTCTTGTCAA
+
>1>AAFFFAFCFG1FGGFFCEGHHGEGGGG0AFEEEFFFBFGE/EGGFFH1GDGEH0B0AFG2FFHF/B>/>E>EEH1FFBFH?B?0?E>GHGGGGGHHH/0B/?BFGH21<<B221B2122@@0B?B@G11?G111F0/?<11>-<-A.=<C0<.<<.<C:-;C...;GC/909;9CF.--9;---@--;B//;///;//9;;EBA---;/AB@-@;9/BFF/B/FE/;F-9/-;-;-----;B/BFF//
@M05620:37:000000000-D9766:1:1101:21465:6901 1:N:0:11
GAGGCTGCTTTGGAAGAAACTCATAGATTACTGCAACAGTTCCCCCTGGACCTGGAAAAGTTTCTTGCCTGGCTTACAGAAGCTGAAACAACTGCCAACACCGTACACCGTCCTACCCGGAAGCTAAAACTCTTACAAGACTTCACGACGCTAAAAAACCCCTGGAAAGAACGGCAGGCATTTCAGCCATCGCCCTCTTATCACTCTAGTTGACCCATTCTAAGAATTTTTAGCAGTTGCAGTTATAACAG
+
3>3>AACAFFFFGGGGFGGGBFFGGGGHH5FHHHD4BFGDFHHHHGGGEGHHHHEHHF2FFGHHDFFGHHHHHHFFGHHHHHHBBGHHHFHHHHHH3@1111/B1?143/B/E/43F0E/>///3343111B111111B0B12@21////<?/?111->>....>/<D./</C.CD-;..00;G000/.;/.=E.-:CF00000;F000;0CB0CFG/C00/////BF//9;////;//////////9;/;
@M05620:37:000000000-D9766:1:1101:23287:6903 1:N:0:11
ACCACACCTTCTACAATGAGCTGCGTGTGGCTCCCGAGGAGCACCCCGTGCTGCTGACCGAGGCCCCCCTGAACCCCAAGGCCAACCGCGAGAAGATGCCCAGGTGAGTGGCCCGCTACCTCTTCTGGTGGCCGCCTCCCTCCTTCCTGGCCTCCCGGAGCTGCGCCCTTTCTCACTGGTTCTCTCTTCTGCCGTTTTCCGTAGGACTCTCTTCTCTGACCTGAGTCTCCTTTGGAACTCTGCAGGTTCTA
+
BBBBBBBBFFFFGGGGGG5FGFHHGGGEHGHHHGGGGGGGGHHHHGGGGGGGHHGHHHHGGGGGGGGGGGGHHHHGGGGHGHHHHGGGGGCGGGHHHHHHHHHGHHHHHHGGHHGGGGGHHHHHHHHHHHGHHGGGGGHGHHGHHGGGGGGGGGGGGGDGGGGGGGFFFFFFFFFFFFFFFFFFFFFFFFFFFFFFFFFFFFFFFFFFFFFFFFFFFFFFFFFFFFFFFFFFFFFFFFFFFFFFFFFFFFF
@M05620:37:000000000-D9766:1:1101:10004:6906 1:N:0:11
ACCACACCTTCTACAATGCGCTGCGTGTGGCTCCCGAGGAGCACCCCGTGCTGCTGACCGAGGCCCCCCTGAACCCCAAGGCCAACCGCGAGAAGATGCCCAGGTGAGTGGCCCGCTACCTCTTCTGGTGGCCGCCTCCCTCCTTCCTGGCCTCCCGGCGCTGCGCCCTTTCTCACTGGTTCTCTCTTCTGCCGTTTTCCGTAGGACTCTCTTCTCTGACCTGAGTCGCCTTTGGAACTCTGCAGGTTCTA
+
BBBAABB>CFFFGGGGFG4AECGGGEF22AFBFAFE2EEGDHGHHGGAEABFFHGHHHH>>E?EGEGGGGFHHHHGGGGHGGHHHGGGGG/>CGHEDGFGFHHGHHHHHHEGHHGGGGGHHHHHHHHEHHCHFGGGGGGEGGGGGGGGGGGGGFGGDG-;?BBFBBFB?FFBFFFFFFFFFFFFFFFF;BFFFBDFFFFFFFFFFEFFFFFFFFFFFFFFFFFBBFF-;DADFFFFFFFFFFFFFFFFFFF
@M05620:37:000000000-D9766:1:1101:9926:6915 1:N:0:11
AGTGCCAGCTCTCAATCGCACAGGGGACCCAGGGCCTGGCCCCTCCATCCAGAAAACCTATGACCTCACCCGCTACCTGGAGCACCAACTCCGCAGCTTGGCTGGGACCTATGTGAGTATCCAGCGTAGGAATCTGGGAGTTGGGGAGGAGTGAGGAGTTGGGGAAAGACAGTCCTAACCGTGGAGGGTTCTGGTAAATGATGGGGTGAGGAGGGGCTCTTTGGCTCCCACCAGTCCCCCTGTCTGGTCTA
+
AA>>ADFFBFFFG4FGGFF2E?GCG2BEFEEGBBEBFFHHHHGHGGHGHGHHHHHFGEHGGDGHHFGHHHHGG>>EHHGGBFGHHH1??GH@?ECGEHFGGHHGGGHHGHHHHHHHHHGHHHHHHGGFGGFHHHHHHHAFGHHHGGC@FACGF<GH0EHHHHGGEDHF/GBGHHHHHFHHGGGGAEGGGGGGGGFGGGGGGGGGGGFFFFFFFFFFFFFFFFFFFFFFFFFFFFFFFFFFBFFFFFFFFFB
@M05620:37:000000000-D9766:1:1101:7764:6915 1:N:0:11
ACCACACCTTCTACAATGAGCTGCGTGTGGCTCCCGAGGAGCACCCCGTGCTGCTGACCGAGGCCCCCCTGAACCCCAAGGCCAACCGCGAGAAGATGCCCAGGTGAGTGGCCCGCTACCTCTTCTGGTGGCCGCCTCCCTCCTTCCTGGCCTCCCGGAGCTGCGCCCTTTCTCACTGGTTCTCTCTTCTGCCGTTTTCCGTAGGACTCTCTTCTTTGACCTGAGTCCCCTTTGGAACTCTGCAGGTTCTA
+
AAAAAAA>CFFFGGGGGG1FGGHHGFGBAEHHHAFECEGGGGHHHGGEFFGGHHHHHHHEEEGGGGGGGGGHHHHGGGGHGHHHHGGGGG/>BCHFHHHHHHEF?GDFFFGFHGC@C-?GHHDHDHEHD/EFHC-@CFGGHHGHHGGG0BAFGFGGB@;;-C//9?B@-BFFFFBFBFFFF/BBBBFF/;BFF@BFFFFF?9:;A/FFBFF9B/B/9/:BFFB/;B//;ABFFBFFFF/FF/BBFFFBFF/
@M05620:37:000000000-D9766:1:1101:21579:6956 1:N:0:11
ACCACACCTTCTACAATGAGCTGCGTGTGGCTCCCGAGGAGCACCCCGTGCTGCTGACCGAGGCCCCCCTGAACCCCAAGGCCAACCGCGAGAAGATGCCCAGGTGAGTGGCCCGCTACCTCTTCTGGTGGCCGCCTCCCTCCTTCCTGGCCTCCCGGAGCTGCGCCCTTTCTCACTGGTTCTCTCTTCTGCCGTTTTCCGTAGGACTCTCTTCTCTGACCTGAGTCTCCTTTGGAACTCTGCAGGTTCTA
+
CCCCCCCCFFFFGGGGGGGGGGHHGGGFFGHHHGGGGGGGGHHHHGGGEEGGHHHHHHHGGGGGGGGGGGGHGHHGGGGHGHHHHGGGGGGGGGHHHHHHHHHGHHHHHHGGHHGGGGGHHHHHHHHGHHGHHGGGEGHGHHGHHGGGGGGGGGGGGG-@BGGGGGFFFFFFFFFFFFFFFFFFFFFFFFFFFFFFFFFFFFFFFFFFFFFFFFFFFFBFFFFFFFFFFFFFFFFFFFFFFFFFFFFFFF;
@M05620:37:000000000-D9766:1:1101:22716:6973 1:N:0:11
ACCACACCTTCTACAATGAGCTGCGTGTGGTTCCCGAGGAGCACCCCGTGCTGCTGACCGAGGCCCCCCTGAACCCCAAGGCCAACCGCGAGAAGATGCCCAGGTGAGTGGCCCGCTACCTCTTCTGGTGGCCGCCTCCCTCCTTCCTGGCCTCCCGGAGCTGCGCCCTTTCTCACTGGTTCTCTCTTCTGCCGTTTTCCGTAGGACTCTCTTCTCTGACCTGAGTCTCCTTTGGAACTCTGCAGGTTCTA
+
BBBBBBCCFFFFGGGGFGGGGGHHGGGGHGHFHHHGGGG?AGFHHGGGGGGGFHGHHHHGGGCGGGGGGGGHGHHGGGGHGHHHGGGGGGFGGGHFHGHHHGHGHFHHHHGFHHGGGGGHHHHHHHHHHGFHHGGGGGHGHHGHHHHGFFFFGGGGGAGGCGGGGGFFFFFFFFFFFFFFFFFFFFFFFFFFFFFFFFFFFFFFFFFFFFFFFFFFFFFFFFFFFFFFFFFFFFFFFFFFFFFFFFFFFFB
@M05620:37:000000000-D9766:1:1101:21572:6975 1:N:0:11
ACCACACCTTCTACAATGAGCTGCGTGTGGCTCCCGAGGAGCACCCCGTGCTGCTGACCGAGGCCCCCCTGAACCCCAAGGCCAACCGCGAGAAGATGCCCAGGTGAGTGGCCCGCTCCCTCTTCTGGTGGCCGCCTCCCTCCTTCCTGGCCTCCCGTAGCTGCGCCCTTTCTCACTGTTTCTCTCTTCTGCCGTTTTCCGTATGACTCTCTTCTCTTACCTGAGTCTCCTTTGTAACTCTGCAGGTTCTA
+
ABABBBAAFFFFEGGFGGDDFFBFAAEEG2GGHGGFEEE?EHHHHGGGEDGFBGGHHHHGCECGFGGGGG1GFHHGGEGGFHHHHGGGGGGGCFFFG11?<</FGFFC<?<FCG-<C-.</<C0=0G0=C.CC-@CE?GEHHGHFGG00/;FBFFC..;..99C--9;=/9BF/FFF///;BFB//FFF////-;:/;FBDB..;/;B////;/9B9//BBB//.99;/9BBB/9/;:///BF9/.;/BF/
@M05620:37:000000000-D9766:1:1101:14695:6989 1:N:0:11
ACCACACCTTCTACAATGAGCTGCGTGTGGCTCCCGAGGAGCACCCCGTGCTGCTGACCGAGGCCCCCCTGAACCCCAAGGCCAACCGCGAGAAGATGCCCAGGTGAGTGGCCCGCTACCTCTTCTGGTGGCCGCCTCCCTCCTTCCTGGCCTCCCGGCGCTGCGCCCTTTCTCACTGGTTCTCTCTTCTGCCGTTTTCCGTAGGACTCTCTTCTCTGACCTGAGTCTCCTTTGGAACTCTGCAGGTTCTA
+
>AAAA11AFF@@AGG13BBF1EEFEEGFGCHHGFF0EEE/EGFHHG/EE/EAGABGHHHGGGGGCE?FGGGHHHAEGGGEFHH//?E/C<>CCAGHHFHHFHHFHBGHFHGGHHGGCCGHGHHHHFDFD/AHA@CCGGHAGH.CGGGGBGG.FGGGGG-;A@-A?@F@@FFFFFFFFFFBBBFFFBFF/;FFF@FFFFFFFFFFFFFFFFFFFFFFB/;BFBF/BBFFFFFFFFFFFFFFFBFFFFFFFFB
@M05620:37:000000000-D9766:1:1101:8580:7001 1:N:0:11
ACCACACCTTCTACAATGAGCTGCGTGTGGCTCCCGAGGAGCACCCCGTGCTGCTGACCGAGGCCCCCCTGAACCCCAAGGCCAACCGCGAGAAGATGCCCAGGTGAGTGGCCCGCTACCTCTTCTGGTGGCCGCCTCCCTCCTTCCTGGCCTCCCGGAGCTGCGCCCTTTCTCACTGGTTCTCTCTTCTGCCGTTTTCCGTAGGACTCTCTTCTCTGACCTGAGTCTCATTTGGAACTCTGCAGGTTCTA
+
BBB3ABBAFFFFGGGFEGGEGDHFGAABAAGH3FFEDGGGGHHHHGGGGFGGGHHGHHHGCGGGG1EGGGGFHCGGGGDH//GHHGD<DGD<@DCFBG1CHHHGHHHHHFFGHHGGGGGGHFHHHHHEHH.FGGGGGG.CGCEHHG/CFFGGGGGGGG-:AFGFGGFB<FFFFFFFFFFFFFFFFFFFFFFEFBDFFFFFDBFFFFFFFFFFFFFFFFFFFFFFFFF/BFFFFEFFFFFFFFFFFFFFFFB
@M05620:37:000000000-D9766:1:1101:25732:7057 1:N:0:11
ACCACACCTTCTACAATGAGCTGCGTGTGGCTCCCGAGGAGCACCCCGTGCTGCTGACCGAGGCCCCCCTGAACCCCAAGGCCAACCGCGAGAAGATGCCCAGGTGAGTGGCCCGCTACCTCTTCTGGTGGCCGCCTCCCTCCTTCCTGGCCTCCCGGAGCTGCGCCCTTTCTCACTGGTTCTCTCTTCTGCCGTTTTCCGTAGGACTCTCTTCTCTGACCTGAGTCTCCTTTGGAACTCTGCAGGTTCTA
+
ABBCCCCCFFFFGGGGGGGGGGHHGEGEHGHHHGGGGGGGGHHHHGGGEGGGHHHHHHHGGGEGGGGGGGGHHHHGGGGHGHHHHGGGGGGGGGHHHHGHHHHGHHHHHHGGHHGGGGGHHHHHHHHHHHGHHGGGGGHGHHGHHGGGGGGGGGGGGG-DCFGGGGFFFFFFFFFFFFFFFFFFFFFFFFFFFFFFFFFFFFFFFFFFFFFFFFFFFFFFFFFFFFFFFFFFFFFFFFEFFFFFFFFFFFF
@M05620:37:000000000-D9766:1:1101:12274:7061 1:N:0:11
ACCACACCTTCTACAATGAGCTGCGTGTGGCTCCCGAGGAGCACCCCGTGCTGCTGACCGAGCCCCCCCTGAACCCCAAGGCCAACCGCGAGAAGATGCCCAGGTGAGTGGCCCGCTACCTCTTCTGGTGGCCGCCTCCCTCCTTCCTGGCCTCCCGGCGCTGCGCCCTTTCTCACTGGTTCTCTCTTCTGCCGTTTTCCGTAGGACTCTCTTCTCTGACCTGAGTCTCCTTTGGAACTCTGCAGGTTCTA
+
AAA?AAA>CFFFGGGGFG11F1GFGA0A0AGF1BBE?EGCCHHHHGGGCFGGFHGGHHH/>EGGGCGGGGGFHCGGGGGH/CHHHGF<CG/</C<FDGFGHHHGHHHHHHGGHHGGGGGHHHHHHHHHHGGHFGGGEGGGHHGGGGGGGGGGGGGGGG-@@@?F@@F@@FFFFFFFFFFFFFFFFFFFFFFFF@FFFFFFFFFFFFFFFFFFFFFFFF/FFFFFFFFFFFFFFFFFBFFFFFFFFFFFFFB
@M05620:37:000000000-D9766:1:1101:7951:7069 1:N:0:11
GAGGCTGCTTTGGAAGAAACTCATAGATTACTGCAACAGTTCCCCCTGGACCTGGAAAAGTTTCTTGCCTGGCTTACAGAAGCTGAAACAACTGCCCGTAAGGAACGGCCCCTAGACGACTCCACGGGCATAACCGCGCTGCTGAAACAATGGCCAGTAAGTAAGGCCTTTCAGCTTTAGCACTCTTGCGGCTCCAATTGAACAATTCTCAGCCTATATACTTGTCACTGACAACCTAGGACCAACAGATC
+
A3>AAAFAFFFFGGGGEFGGGGFHFFFHH5BGHH4FFGG5GHHHHGGGFEGGHHAGHHHGFHHHHHHHHHHHHHHFHHHFGHHHHHHHHFHHHHHHH1>>>1@B3?11>/EEHF0B?EE///B3?/>///<@<1<B///>A/1?=<F1>.1>>FCGFGDG0000=GGC//<=000==00;CCHHHHHH0AC--9CFBFFGGGGG;0CFG0BFG///90;;FFG00;//;/99FF../////9;AEFE./;B
@M05620:37:000000000-D9766:1:1101:9600:7089 1:N:0:11
ACCACACCTTCTACAATGAGCTGCGTGTGGCTCCCGAGGAGCACCCCGTGCTGCTGACCGAGGCCCCCCTGAACCCCAAGGCCAACCGCGAGAAGATGCCCAGGTGAGTGGCCCGCTACCTCTTCTGGTGGCCGCCTCCCTCCTTCCTGGCCTCCCGGAGCTGCGCCCTTTCTCACTGGTTCTCTCTTCTGCCGTTTTCCGTAGGACTCTCTTCTCTGACCTGAGTCTCCTTTGGAACTCTGAAGGTCCTA
+
BBBBBABAFFFFGGGGGGGGGFHHGEGGEEGHHGGGDFGC?GCGHGGGEEGGGHHHHHHGGGEGGGGGGGGH3GHGGGFHGHHHHGGGGGGGGGHFHHHHGFFGHHHFGHEGHHGGGCGFHHHHHHHHHHCGHCCDGGHGHHFHGGGGGGGFFFGFFBGGGGBFCGDFFBFFFFFFFFFBBBFFFFFFFFFFFBADFFFFFFF?./;FFFFFFFFFFFFFFFFFFFFFFFBBFF/B/9BBF/:;BFF/;99
@M05620:37:000000000-D9766:1:1101:7984:7098 1:N:0:11
GAGGCTGCTTTGGAAGAAACTCATAGATTACTGCAACAGTTCCCCCTGGACCTGGAACAGTTTCTTGCCTGGCTTACAGAAGCTGCAACAACTCCCAGTACGGACAGGCTCCTAGAATACTCCCCGAGGGTACCCGCGCTGTTGCAACGATGGCACGTAAGTACGGCATTTAAGCTTTCGACCTCTTGTGGATCAAATTGAGCAATTCTACGCATTAGTACTCGTCACTGCCACGCCACAGACAACAGCTC
+
3ABBBAFBFFFFBAFGAA4FAGEGFHGHHGGHHH4FEFFAFGHGHGEFGGHFHGHCE3BFFGHHDGEHHGHHGFA3BFG5A3FF333BF11BF3BAG3B33>>1/>?1??F133B334B?4BG?E//>//?BG??/<///</?F??1<///>EF01.00<>1=0<CCC-DGDD0<C0CCA;::CFB:0CH.0;B;9BBFFF;00;9CFF00C-E..00;90;0;9;.9BB/BFFB.9...9/..;.AFFF:
@M05620:37:000000000-D9766:1:1101:14769:7103 1:N:0:11
ACCACACCTTCTACAATGAGCTGCGTGTGGCTCCCGAGGAGCACCCCGTGCTGCTGACCGAGGCCCCCCTGAACCCCAAGGCCAACCGCGAGAAGATGCCCAGGTGAGTGGCCCGCTACCTCTTCTGGTGGCCGCCTCCCTCCTTCCTGGCCTCCCGGAGCTGCGCCCTTTCTCACTGGTTCTCTCTTCTGCCGTTTTCCGTAGGACTCTCTTCTCTGACCTGAGTCTCCTTTGGAACTCTGCAGGTTCTA
+
CCCCCDDDFFFFGGGGGGGGGGHHGGGFHGHHHGGGGGGGGHHHHGGGGGGGHHGHHHHGGGGGGGGGGGGHHHHGGGGHGHHHHGGGGGGGGGHHHHHHHHHGHHHHHHGGHHGGGCGHHHHHHHHHHHGHHGGGGGHGHHGHHGGGGGGGGGGGGDABGGGGGGFFFFFFFFFFFFFFFFFFFFFFFFFFFFFFFFFFFFFFFEFFFFFFFFFFFFFFFFFFFFFFFFFFFFFFFFFFFFFFFFFFFFB
@M05620:37:000000000-D9766:1:1101:14693:7121 1:N:0:11
GAGGCTGCTTTGGAAGAAACTCATAGATTACTGCAACAGTTCCCCCTGGACCTGGAAAAGTTTCTTGCCTGGCTTACAGAAGCTGAAACAACTGCCAGTAAGGAACGGCTCCTCGACGACTACAAGGGAGTACCAGAGCTGCTGAAACCATGACAAGTCAGTACGGCATTTCCGCTTTAGACCTCTTGTGGCTCCAATTGAACAATTCTCAGCCTTTGTACTTGTAACTGACAAGCCAGGGCCAAAAGATC
+
CBCDDDFCFFFFGGGGGGGGGGHHHHHHHHHHHHHHFHHGHHHHHGGGHHHHHHHGHHHHFHHHHHHHHHHHHHHHHHHHHHHHHHHHHHHHHHHH33BBBGHHHFGGG/?FH2///>/>//B3B3/??/CG33DFG/@2@2@GGFBH0?GH1?FFH11=?G11AEGGG1FGFEGGGGH000<<CGFD0<C.;CFGHHHEGHFG:GHHFGFF0:CF00;;B000:;:CBBFFG0.;./;E..;DF:./.::
@M05620:37:000000000-D9766:1:1101:12874:7126 1:N:0:11
AGTGCCAGCTCTCAATCTGGTCTATCTCCTTCCCTTAGCTCGGAAGAGCCCACTTCTGCACTCCAGTCACATTACTCGATCTCGTCTGCCGTCTTCTGCTTGAACCAACCACCAAACACGGCAAACCACCAAATCCCCAAGGACGAGACTCTCTAATCTACTCCATTTATCACGGGTTATCCAGACTGCAGGTTCCCGTATAACCCTCAGATCGAAACTCAGCCTCCTTTGACACTTTGCAAGGACCAGAG
+
AAABBFFCAFFFGGGGGGFEBBFFH5FBFB5BFFGF4F45AAEBFEGHGHGAA2BB5DHABGGHHH5BFFAFEFGDGEBB1GGB?>1?GB0BE1BBFEDGFG1G3?B11EF///?//00/////0B//??///2222/2?//00////<11111111>1111>11=1111=11<.<<.<0<0000./0:0/.::C/0..-./0;/;A../00;..9.90090/;//./0;;0:;/;/;B:9/;..;.;.;.
@M05620:37:000000000-D9766:1:1101:6384:7132 1:N:0:11
ACCACACCTTCTACAATGAGCTGCGTGTGGCTCCCGAGGAGCACCCCGTGCTGCTGACCGAGGCCCCCCTGAACCCCAAGGCCAACCGCGAGAAGATGCCCAGGTGAGTGGCCCGCTACCTCTTCTGGTGGCCGCCTCCCTCCTTCCTCGCCTCCCGCCGCTGCGCCCTTTCTCACTGGTTCTCTCTTTTGCCGTTTTCCGCAGGACTCTCTTCTCTCTCCTGTGTCTCCTTTGGAACTCTGCAGGTTCTA
+
BBBBBBBAFFFFGGGGGGDFGFHHGGGBCEHHHFFEDGGGGHHHHGGGGGGGHHHHHHHEGGGGGGGGGGGHHHHGGGGHGHHHHGGGGG<CFGHGHHG2FF//??1?1?/?FG-C@<-0<GH0<D0<=CDAC@D:.E.CCGD/:9/909--9E.C.--=9@-.;@.B-9FBFF/FB/9;F9BFFFF//;//99.:BF9/9.-9-.;/;FFF//;FF//;//9/;//;F/99FFB//B/;F//B99;FBF9
@M05620:37:000000000-D9766:1:1101:8430:7137 1:N:0:11
ACCACACCTTCTACAATGAGCTGCGTGTGGCTCCCGAGGAGCACCCCGTGCTGCTGACCGAGGCCCCCCTGAACCCCAAGGCCAACCGCGAGAAGATGCCCAGGTGAATGGCCCCCTACCTCTTGCGGTGGACGCCTCCCTCCTTCCTTGCCTCCCGGTGCTGCGCCCTTTCTCACTGGTTCTCTCTTTTGCCGTTTTACGTAGGACTCTCGTCTCTGACCTGCGTCACCTTTGGAACTCTGCAGGTTCTA
+
BBBABBBBFFFFGGGGFGGAG5GFGAEEGAGHAFGEEEGEGHHHHGGGGGGGHHHHHHHGEEGGGAEGGGGGHFEGGGGHFCHHHG/EDGGC@FCHFGB?FG/??<F1??FG<?/-->001<1>11<-<<A.<C-=..:C//::C::00;/;9FFGD@---0;0--;B-:F//9/9/9BFB////9/;/9;/F-ADFF9/.B/.999B9//.;..:/;//9/..-;-9.9/;9///BB///9//BAFF/9/
@M05620:37:000000000-D9766:1:1101:17163:7163 1:N:0:11
GAGGCTGCTTTGGACGAAACTCATAGATTACTGCAACAGTTCCCCCTGGACCTGGATAAGTTTCTTGCCTGGCTTAAAGAAGCTGAAACAACTGCCAATAATTAAAGGCCCATAAAAGCATACAAGACACTAAAAAAACTGATAAAAAAATGACAATAAAATCAGGCAGTTCAGCGTTATCAATCATAAGTATACCCTGGAACCATTATCAGCATATATAATACTAACTGAAAAACCTGGAACAAAAAACC
+
>3A>3>B>BBB4F44A2E2AFGGHHBDDF53AD5333FADF55322A2222BBFAB553BADDADDD535ABAFB355DBFB3BF33B3B1BBFB?3@B3344BBG4@11?1333?B30?333B3322B2B333?3<//232B3@>2<<>011<1111<?11<1110..0111<>.<...0000=0=0000000;0/0/./;/.C;C000:00;00000;09009;0;;0900;.;.9;:/:9//9=.-..
@M05620:37:000000000-D9766:1:1101:8166:7246 1:N:0:11
ACCACACCTTCTACAATGAGCTGCGTGTGGCTCCCGAGGAGCACCCCGTGCTGCTGACCGAGGCCCCCCTGAACCCCAAGGCCAACCGCGAGAAGATGCGCAGGAGAGTGGCTCACTCCGGCTAGTGGCCGCCTACTCCCTCCTTCGTCGCCTCCCGGCCCTCCGCCCTTCCTGGCTGGTCGTCTCTTCTGACGTTTTCCGTAGGCTTCTCTTCTCTGTCCTACGCCCCTTTTGGAACTGAGCAGCCTCTG
+
CCCCCCCCFFFFGGGGGGGGGGHHGEGEHGHHHGGGGGEGGHGHHGGGGFGGHHHHHHHEGGGGGGGGGGGHHHHGGGGHGHHHHGGGGGDGGGHHHHG////>//??GD.F0>1>110.-<A..<DG.<--;.;C0:C.;F./00.:9--CD?EGD-A--;9D...;-B/;00/./.9:0-9;99BFFFE:FD:9FFF0.B...009;90;B:FF0B09000;:----..;00;B:FF00;009/9B/;:
@M05620:37:000000000-D9766:1:1101:12206:7277 1:N:0:11
GAGGCTGCTTTGGAAGAAACTCATAGATTACTGCAACAGTTCCCCCTGGACCTGGAAAAGTTTCTTGCCTGCCATAGGCAGTTTGATCAGCTTCTGAAAGCCAGGCAAGCACCTTTTCCCCCGCAGCCTATCGCTCAACCATCAGGGTCGATGCTGACCCCCTGGCACGTACGTCAGGCCTTTCCGCTTTAGCCCTCTTGTGGATCCAATTGCCCACTTCTCCGCATTTGTCCTTGTAACTGACACGACAG
+
A3AAAAFBFFFFGGGGGGGGGGHHHHFHHHHHHHDGGHHFGHHHHGGGHHHHHHHFG32GBHHHHGHHHHHGHFH33AFGEBB5D5DD53BBB5B55DBBGFH111BFGHHGHHHH3B33B?/>E/>FH3BGDDHH/2FH/@22FG0@<>/F1/?FF??GD?<.>FFGGCFE-GHGGHHGHHHHH.C.CC;GH/;CHFHGGFBGFGGGFGGFFGGGG.;C9F0;C@9;CFF/99/;9:BFFF/FF/.999B
@M05620:37:000000000-D9766:1:1101:12224:7284 1:N:0:11
GAGGCTGCTTTGGAAGAAACTCATAGATTACTGCAACAGTTCCCCCTGGACCTGGAAAAGTTTCTTGCCTGCCATTGGCAGTTGTTTCATCTTCGATACGCCCGGCAAGAAACTTTTCCAAAGCAGCCTCTCGGGCACCCTTACGGGTAGCTGATGAAACAATGGCAAGTAAGTCAGGCATTTCCGCTTTAGCACTCGTGTGGATCCAATTGAACAATGCTCATCATTTGTACTTTTAACTGACAAGCCAG
+
AABBCCFBFFFFGGGGGGGGGGHGGHHDAFGHHHHHHHHHHGHGFGEGEFHHCAABFH2GBAAFGGFGGD3BF3DEA333ABDFFGGHG5F55511D?/BEE//>>EEGEGGHF?FHHHFHFFHC3B/?FGHD//>><?E/2<@?/<>A/11<F<1FFFDGH<<<FGFG1><F<<<F/<CC<DD0.C<<.0000;</.:..;.0:;/;C00:9;FBF00;00000;9;9000=;;00;FF0CFGGF.A.B.
@M05620:37:000000000-D9766:1:1101:17543:7294 1:N:0:11
ACCACACCTTCTACAATGAGCTGCGTGTGGCTCCCGCGGAGCACCCCGTGCTTCTGACCGAGTCCCCCCTGAACCCCAAGGCCAACCGCGAGAAGATGCCCAGGTGAGTGGCCCGCTACCTCTTCTGGTGGCCGCCTCCCTCCTTCCTGGCCTCCCGGAGCTGCGCCCTTTCTCACTGGTTCTCTCTTCTGCCGTTTTCCGTAGGACTCTCTTCTCTGACCTGAGTCTCCTTTGGAACTCTGCAGGTTCTA
+
>AA3ABBAFFCFGFGGBGGFGFGHGFGG4EGHHGGG2EF?0AFGHGGABBEF5FGHFHHG/>1FGGHEGGGFCFGGGGEECCGGHGEGGGGGFGH2>FHHHHHFHHGGGHEEHHDDCCGHGHHHGGHHGHCGHGGCEEGGHHGGFFFGGGGGGGGGD:@?BGBFAFFFAFBFFFFFFFEFFFFFFFFFFFFFFFDFFFFFDBFD9BFFFFFFFFFFEBBFFFFF.;BFFFFFEF/BFBBFFFFFFA;BFFB
@M05620:37:000000000-D9766:1:1101:13011:7344 1:N:0:11
ACCACACCTTCTACAATGAGCTGCGTGTGGCTCCCGAGGAGCACCCCGTGCTGCTGACCGAGGCCCCCCTGAACCCCAAGGCCAACCGCGAGAAGATGCCCAGGTGAGTGGCCCGCTACATCTTCTCGTGGCCGCCTCCCTCCTCCCTCGCCTCCCGCCGCTGCGCCCTTTCTCACTGGTTCTCTCTTCTGCCGTTTTCCGCAGGACTCTCTTCTCTGTCCTCAGTCTCCTTTGGAACTCTGCAGGTTCTA
+
CBCCCCCCFFFFGGGGGGFGGGHHGGGEHGHHHGGGGGGGGHHHHGGGGGGGHHGHHHHGGGGGGGGGGGGHHHHGGGGHGHHHHGGGGGDGGGHHGHGFHF//1?1F1?C/<G-A---11FG0<G0<<CD?.-A-:C.CCG:;//.9/:--9C.C.--;-:-.:@9C9/B:FF0F90:;09BBFFF00;000;.;BF00;.---99/;FFF00FFF0000:000;0:F090B9/0:FBBF00;:.:9:F0
@M05620:37:000000000-D9766:1:1101:19466:7347 1:N:0:11
ACCACACCTTCTACAATGAGCTGCGTGTGGCTCCCGAGGAGCACCCCGTGCTGCTGACCGAGGCCCCCCTGAACCCCAAGGCCAACCGCGAGAAGATGCCCAGGTGAGTGGCCCGCTACCTCTTCTGGTGGCCGCCTCCCTCCTTCCTGGCCTCCCGGAGCTGCGCCCTTTCTCACTGGTTCTCTCTTCTGCCGTTTTCCGTAGGACTCTCTTCTCTGACCTGAGTCTCCTTTGGAACTCTGCAGGTTCAG
+
CCCCCCCCFFFFGGGGGGGGGGHHGGGGHGHHHGGGGGGGGHHHHGGGGGGGHHHHHHHGGGGGGGGGGGGHHHHGGGGHGHHHHGGGGGGGGGHHHHHHHHHGHHHHHHGGHHGGGFGHHHHHHHGFHHFHHGGGGGHGHHGHHGGGGFGGGGGGBBAGGGGGGGFFFFFFFFFFFFFFFFFFFFFFFFFFFFFFFFFFFFFDDFFFFFFFFFFFFFFFFFFFFFFFFFFFFEEBFFFFFFFFFFFFF00
@M05620:37:000000000-D9766:1:1101:18376:7347 1:N:0:11
ACCACACCTTCTACAATGAGCTGCGTGTGGCTCCCGAGGAGCACCCCGTGCTGCTGACCGAGGCCCCCCTGAACCCCAAGGCCAACCGCGAGAAGATGCCCAGGTGAGTGGCCCGCTACCTCTTCTGGTGGCCGCCTCCCTCCTTCCTGGCCTCCCGGAGCTGCGCCCTTTCTCACTGGTTCTCTCTTCTGCCGTTTTCCGTAGGACTCTCTTCTCTGACCTGAGTCTCCTTTGGAACTCTGCAGGTTCTA
+
?AAAB@AAFFFFGGGB5FGGFGFFEEFGG2GHHGG?AEG?EGHHHGCGAAEFEBFGHHHGGGCECE>EGGGHHHEFGGGEGHHE/FFGGCGGCDGGGDGHHHHGF1GHHHGGHHCGGCCHFHHHGB<GGGGHHC-;.:CEHHGHFFGGGGGGGGFFFB-@BGGGGGFBBFFFFFFFFFFF/BFFFFFFBFFFFBFFFFFFFFFFDFFFFFFFFFFFFFFFFFFBFBFFFFFFFBFFF9FFFFFFFFF9FFB
@M05620:37:000000000-D9766:1:1101:24697:7364 1:N:0:11
ACCACACCTTCTACAATGAGCTGCGTGTGGCTCCCGAGGAGCACCCCGTGCTGCTGACCGAGGCCCCCCTGAACCCCAAGGCCAACCGCGAGAAGATGCCCAGGTGAGTGGCCCGCTACCTCTTCTGGTGGCCGCCTCCCTCCTTCCTGGCCTCCCGGAGCTGCGCCCTTTCTCACTGGTTCTCTCTTCTGCCGTTTTCCGTAGGACTCTCTTCTCTGACCTGAGTCTCCTTTGGAACTCTGCAGGTTCTA
+
AAAAAAAAFFCFGGGGG1B11BAEEAFEGACGHGG0EF/AEHHHHGCGAEGGHBC1FHHGGGGGGGGGCG/FGHHGGGGH/GHHHGGEC/>@C/?FG1?FHHHFHHHHHHGGHHGGGGGHHHHHHHHHHHGHHGGGGGHGHHGHHGGGGGGGGGGGGAGGGGGGGGF@@FFFFFFFFFFFFFFFFFFFFFFFF@BFFFFFFFFFFFFFFFFFFFFFFFFFFFFFFFFFFFFFFFFFFFFFFFFFFFFFFFB
@M05620:37:000000000-D9766:1:1101:18166:7414 1:N:0:11
AGTGCCAGCTCTCAATCGCACAGGGGACCCAGGGCCTGGCCCCTCCATCCAGAAAACCTATGACCTCACCCGCTACCTGGAGCACCAACTCCGCAGCTTGGCTGGGACCTATGTGAGTATCCAGCGTAGGAATCTGGGAGTTGGGGAGGAGTGAGGAGTTGGGGAAAGACAGTCCTAACCGTGGAGGGTTCTGGTAAATGATGGGGTGAGGAGGGGCTCTTTGGCTCCCACCAGTCCCCCTGTCTGGTCTA
+
AA>AAFFFBFFFFGGGGEGGEFFHFGGGGAGHGGGEEAGFAGGHGGHHFHHGGBBGHGFHHHFHHHFHHHHGGEEGHGHGFGHHFHHHGBHHGGGE>EGHGHHGGGHHGHHHHHGHHHHHHHHHHGGGGGHHHHHFHHGGGGHHGGGGGGEGHFHHGGHHHECGEGHHHHHHHFHHHHFHGFEGFGGGFGGGGGFGGGGGGGGGGGFFFFFFFFFFFFFFFFFFFFFFFFFFFFFFFFFFFFFFFFFFFFB
@M05620:37:000000000-D9766:1:1101:18188:7418 1:N:0:11
GAGGCTGCTTTGGAAGAACCTCATAGACTACTGGAACAGTTCCTCCTTGACCTGGACAAGTTTCTTGCCCCGCTTACTGAAGCTGAAACACCTGCGAATGGTTCAGACCTATATGAGTAAGGAAAGTAGCAAACAAGAAGTTAAGGAAGAAAAAGAACTTAGGAAAAAACAGTACTAAACGTAGAGAGTTCTGGTAAATGATGCTTTTAGAAGGAACTCTACAACTCCCACCACTCTTCCTGTTTACTCTA
+
11>A>AF>11BDFC1B1B1AGFFHHCH13BB1B1AA1BFD2GG2AF0B1BBB100B0100DD2FEGF1BA/AAEAEBBDDGHBF@D1GFCBE0EF/>EEB@BB1@2@@>11B1B2BFBB111B0BB1BB121100/B000BB22>110BB000@//00@@11?1<C00</<F1>=1=GG1<00>.00<<<0=00=DDGB0D0000;;0:;000:./.::;0000;/009/....//090;00C0;CF000;
@M05620:37:000000000-D9766:1:1101:26694:7427 1:N:0:11
GAGGCTGCTTTGGAAGAAACTCATAGATTACTGCAACAGTTCCCCCTGGACCTGGAAAAGTTTCTTGCCTGGCTTACAGAAGCTGAAACAACTGCCCGTAAGGAAAGGCTCCTAGAAGACTCCAAGGGAGTAAAAGAGCTGATGAAACAATGGCAAGTAAGTCAGGCATTTCCGCTTTAGCACTCTTGTGGATCCAATTGAACAATTCTCAGCATTTGTACTTGTAACTGACAAGCCAGGGACAAAAGATC
+
>>AAAAFAFFFFFFGGGBGGGGFHGFFHH5FGHHHHGGFDFGGHHGGGHFHGGHHHHHHHHHHHDHHHHHHGHHHHHHGGHHHGHHGHH3GHHHHHHBEEGHFHEHHHHHHGHHFHHFFGFHHHHFGEHFGHHHHHFHHHFHHHFFFHHHGHHHHHGGGHHGGHHHHHHGGHGE?CAFHHHHHHGHHHFGGFHHHHHHHHHHHHHGHBGHHHHHGGHHHGFHHHHF:;GHGHHGCEEGFEAFGFGGFGFFC
@M05620:37:000000000-D9766:1:1101:23384:7431 1:N:0:11
ACCACACCTTCTACAATGAGCTGCGTGTGGCTCCCGAGGAGCACCCCGTGCTGCTGACCGAGGCCCCCCTGAACCCCAAGGCCAACCGCGAGAAGATGCCCAGGTGAGTGGCCCGCTACCTCTTCTGGTGGCCGCCTCCCTCCTTCCTGGCCTCCCGGCGCTGCGCCCTTTCTCACTGGTTCTCTCTTCTGCCGTTTTCCGTAGGACTCTCTTCTCTGACCTGAGTCTCCTTTGGAACTCTGCAGGTTCTA
+
CCCCCCCCFFFFGGGGGGGGGGHHGGGEFGHHHGGGGGFGFHHHHGGGFGGGHHHHHGHGGGGGGGGGGGGHFHHGGGGHGHHHHGGGGGGGGGHHHHGHHHGGGHHGHHGGHHCGGCGHHHHHHGHHHHGHHGFGDGHGHHGHHGGGGGGGGGGGGG--CCFFFFFFFFFFFFFFFFFFFFFFFFFFFFFFFFDFFFFFFFFDFFFFFFFFFFFFFF0FFFF/9;FFFFFFFFFFFFFFFFFFFFFFFFB
@M05620:37:000000000-D9766:1:1101:23881:7452 1:N:0:11
ACCACACCTTCTACAATGAGCTGCGTGTGGCTCCCGAGGAGCACCCCGTGCTGCTGACCGAGGCCCCCCTGAACCCCAAGGCCAACCGCGAGAAGATGCCCAGGTGAGTGGCCCGCTACCTCTTCTGGTGGCCGCCTCCCTCCTTCCTGGCCTCCCGGCGCTGCGCCCTTTCTCACTGGTTCTCTCTTCTGCCGTTTTCCGTAGGACTCTCTTCTCTGACCTGAGTCTCCTTTGGAACTCTGCAGGTTCTA
+
AAAAAAAAFFFFGGGF3G1GGBGHGGGE0AGGHGGGGGGGGHHHHGGGGEGGHHHHHHHGGEEGGGGGGGGHHHHGGGGHGHHHHGGGGCCGGGHHHHHHHHHGCFHHDFGGHHGGGGGHHHHHHHHHHHGHHGCGCGHGHHGHHGGGGGGGGGGGGG-A@@@F@@F@@FFFFFFFFFFFFFFFFFFFFFFFF@FFFFFFFFFFFFFFFFFFFFFFFFBFFFFFFFFFFFFFFFFFFFFFFFFFFFFFFFB
@M05620:37:000000000-D9766:1:1101:12062:7460 1:N:0:11
ACCACACCTTCTACAATGAGCTGCGTGTGGCTCCCGAGGAGCACCCCGTGCTGCTGACCGAGGCCCCCCTGAACCCCAAGGCCAACCGCGAGAAGATGCCCAGGTGAGTGGCCCGCTACCTCTTCTGGTGGCCGCCTCCCTCCTTCCTGGCCTCCCGGCGCTGCGCCCTTTCTCACTGGTTCTCTCTTCTGCCGTTTTCCGTAGGACTCTCTTCTCTGACCTGAGTCTCCTTTGGAACTCTGCAGGTTCTA
+
ABBBBBBBFFFFGGGGGGGGGFHHGGGFEEHHGGGDFEGGGHHHHGGGGGGGHHGHHHHGGGGGGGGGGGGHHHHGGGGHGHHHHGGGGGCGGGHHFHHHHHHGHHHHGHGGHHGGGGGHHHHHHHHHHHGHHCGGGGHGHHGHFGGGGGGGGGGGGC-;AFFFFFFFFFFFFFFFFFFFFFFFFFFFFFFFFFFFFFFFFFFFFFFFFFFFFFFFFFFFFFFFFFFFFFFFFFFFFFFFFFFFFFFFFFF
@M05620:37:000000000-D9766:1:1101:22174:7491 1:N:0:11
ACCACACCTTCTACAATGAGCTGCGTGTGGCTCCCGAGGAGCACCCCGTGCTGCTGACCGAGGCCCCCCTGAACCCCAAGGCCAACCGCGAGAAGATGCCCAGGTGAGTGGCCCGCTACCTCTTCTGGTGGCCGCCTCCCTCCTTCCTGGCCTCCCGGCGCTGCGCCCTTTCTCACTGGTTCTCTCTTCTGCCGTTTTCCGTAGGACTCTCTTCTCTGACCTGCGTCTCCTTTGGAACTCTGCAGGTTCTA
+
1>>>AA1AFFC1BGG1ABFG1BFEAEEFH0FGHGA0AAE/FHHHHG/E//EAF11BGFBEEGCE/E/EEEFGHF>EFGGEEHH</FEEC<@C@<F111?GGHFC11?FDGEFHHCCG-AHFHHHHB00DFGHHG-A..GEHHGH09CFFFFG0FA.A?-9A=-B@@F@@FFFFFFFFFFBBFFFFFFFBFFFF@BFFFFF?FFFF9BFFFFFFFFFBB/FFF--;9@AFFFFFFFFFFFF//BFFEA/BF9
@M05620:37:000000000-D9766:1:1101:20440:7494 1:N:0:11
AGTGCCAGCTCTCAATCGCACAGGGGACCCAGGGCCTGGCCCCTCCATCCAGAAAACCTATGACCTCACCCGCTACCTGGAGCACCAACTCCGCAGCTTGGCTGGGACCTATGTGAGTATCCAGCGTAGGAATCTGGGAGTTGGGGAGGAGTGAGGAGTTGGGGAAAGACAGTCCTAACCGTGGAGGGTTCTGGTAAATGATGGGGTGAGGAGGGGCTCTTTGGCTCCCACCAGTCCCCCTGTCTGGTCTA
+
ACAAAFFFCFFFGAGGGGGCGGHGGEEEGGHHBEEEGGHHHHGHGGHHHGHHHHHGHGHHHFHHHHHHHHHGG>EEHHFGBFGHHH11EGHFAFFGGHEHGGHGGGHHGHHHHHHHHHHHHHHHHGGDGGHHHHHHHGCFGHHHGGFGGFEGHFHHBEHHHHGGEGHHHHHHHHHHHHHHGGGGDFGGGGGGGGGGGGGGGGGGGGFFFFFFFFFFFFFFFFFFFFFFFFFFFFFFFFFFFFFFFFFFFFF
@M05620:37:000000000-D9766:1:1101:10786:7507 1:N:0:11
GCTGCTGCTTTGGAATCAACTCATAGATTCCTGCACCAGTTCCCCCTGGACCTGGAAAAGTTTCTTGCCTGGCTTACAGAAGCTGAAACAACTGCCAACAGCTTACAGGATGCTACCCGTAAGGACAGGCTCCTAGAAGACTCCAAGGGAGTAAAAGAGCTGCTGAAACAATGGCAAGTAAGTCAGGCATTTCCGCTTTAGCACTCTTGTGGATCCACTTGAACACTTCTCAGCATTTGTACTTGTACCTG
+
>1>>AB@BCDBDC1F111BBBFBF3DFGH3FFHHF1BBFBFGHHHGGBA0BFGGHHFHBBBGHHDGGHHHFHHHGCGHFDFHGGHFBGG0>FHHHH11BBGHHHGHHBG0FGFG2BGGEEEGHHHA>?FFFHFG1F11BFFHGH11FCCGGGCFGDB/<FHB1@GDFGHHHHFBGHGF1F1<1>=FFH.FGFGHGGAEGGDHFHCGHGHFHGBCGHC/0CGB0;C/0CCFFFGGFGGGGB0FGGFC009BF
@M05620:37:000000000-D9766:1:1101:22915:7510 1:N:0:11
AGTGCCAGCTCTCAATCGCACAGGGGACCCAGGGCCTGGCCCCTCCATCCAGAAAACCTATGACCTCACCCGCTACCTGGAGCACCAACTCCGCAGCTTGGCTGGGACCTATGTGAGTATCCAGCGTAGGAATCTGGGAGTTGGGGAGGAGTGAGGAGTTGGGGAAAGACAGTCCTAACCGTGGAGGGTTCTGGTAAATGATGGGGTGAGGAGGGGCTCTTTGGCTCCCACCAGTCCCCCTGTCTGGTCTA
+
AAA3AFFFBFFFG4GGGFGCGCHHG22EFGHH2EEEGFGHHHGHGGHHHHHHHHHHHGHHHGHHHGGHHHHEG>EEHF@F2BGEHH1?EHHGEFFGGHGHGHHGGGHHGHHHHHHHHHHHHHHHHGGDGGFFHHHHHH0FFHHHGG.@F?CFH0GH0EFHHHGGGGGHHHGHHHHHHHHHGGGGDGGGGGGGGGGGGGGGGGGGGGFFFFFFFFFFFFFFFFFFFFFFFFFFFFFFFFFFFFFFFFFFFFB
@M05620:37:000000000-D9766:1:1101:8891:7524 1:N:0:11
GAGGCTGCTTTGGAAGAAACTCATAGATTACTGCAACAGTTCCCCCTGGACCTGGAAAAGTTTCTTGCCTGCCATTGGCAGTTGGTTCAGCGTCTGACAGCCAGCCAAGCACCTTTTCCCGAGCCGCCTATCGCTCACCCTTCCGGGTAGCTGATGAAACCATGGCAAGTAAGGCAGGCCTTTCCGCTTTAGCACTCTTGTGGATCCAATTGAACCATTCTCAGCCTTTGTACTTGTAAATGACAAACCAG
+
AAABBBFBFFFFGG5FGGGGGGHHHHHHHHHHHHHHHHHGHHHHHGGGHHHHHHHHHHFHFHHHHHHHHHHAH3F5DF3F1AA5311535B1>B>F33BBGC1G1FGCG1G113BF3FF3//>>///<//1BDDHHG1<GG0@0//<//?FGH?1DDFF1<F1>FGCGFH1=0/<<A@../<DHFDA:?F00;;::GHH0FF?F0FGG00;;000.900;0C00///;B900;BFF9/B/9F9FFB.;;EE
@M05620:37:000000000-D9766:1:1101:23155:7526 1:N:0:11
ACCACACCTTCTACAATGAGCTGCGTGTGGCTCCCGAGGAGCACCCCGTGCTGCTGACCGAGGCCCCCCTGAACCCCAAGGCCAACCGCGAGAAGATGCCCAGGTGAGTGGCCCGCTACCTCTTCTGGTGGCCGCCTCCCTCCTTCCTGGCCTCCCGGCGCTGCGCCCTTTCTCACTGGTTCTCTCTTCTGCCGTTTTCCGTAGGACTCTCTTCTCTGACCTGAGTCTCCTTTGGAACTCTGCAGGTTCTA
+
AAABCBCBFFFFGGGGGGGGGGHHGGGGGGHHHGGGFGGEGHHHHGGGEGGGHHHHHHHGGGGGGGGGGGGHHHHGGGGHGHHHHGGGGCCGGGHHHGHHHHHECCHHGGGGGHGGGFFHHFGHHHDFGCDHHGGGGGHGHHGHHGGGGGGGGGGGGC-?CFFFFFFFFFFFFFFFFFFFFFFFFFFFFFFFFFDFFFFFFFADFBFFFFBBFFFFFFBFFFFFFFFFFFFFFFFFFFFFFFFFFFAFFFB
@M05620:37:000000000-D9766:1:1101:26507:7530 1:N:0:11
GAGGCTGCTTTGGAAGAAACTCATAGATTACTGCAACAGTTCCCCCTGGACCTGGAAAAGTTTCTTGCCTGGCTTACAGAAGCTGAAACAACTGCCAATACGGAACGGCACCTCACCGGCAACCAAAGACTACTAGAACAGCTGAAACCATGACAAGAAAGTACGGCATTTCCGCTTTAAACCTCTTGAGGCTCCCATTGACCAATTCTCCGACTTAATACAAGTATCTGACACACTTGGACCAACAACTC
+
BBBBBBFBFFFFGBFGGGAGGFDAGH5FFGHHHHHHHHHHGGHHHGCGE2GHHHG2BGGHBHHHFEAFGHFGHHCGHHHB3GHHFHGHH31BGHHGH3G33?11?>1?>//?F03/B?/<///0?//B00B?F1BFG110@@@@GD1@@FHH11?FC00?<FF<D.<><11>1CD..E00=0<</<C00;:.;;..;CG0:00:.C;;0B0;-;:;00;;0000;;0;;F009;/9//;//;9.;.9..;9
@M05620:37:000000000-D9766:1:1101:13766:7530 1:N:0:11
ACCACACCTTCTACAATGAGCTGCGTGTGGCTCCCGAGGAGCACCCCGTGCTGCTGACCGAGGCCCCCCTGAACCCCAAGGCCAACCGCGAGAAGATGCCCAGGTGAGTCGCCCGCTACCTCTTCTGGTGGCCTCCTCCCTCCTTCCTGGCCTCCCGGAGCTCCGCCCTTTATCACTGGTTCTCTCTTCTGCCGTTTTCCGTAGGACTCTCTTCTCTGTCCTGCGCCTCCGTTAGTATTCTGCAGGTTCTA
+
1A>AAA1AFFCB3GG13BFGBFFCEEFGH0GGHGF0AEE/EHHHHG?GA/EAGAAGHFCEGGGGCE/EGGGHHH/>EGGCFHHA/?EEG@BC@/FH11F10<G/1?FF<1/</.->-<AGGHHB0D0D0/<GH0<G//:CHFGG00/:0/CHG..CB--;A.0;...--C//9///;/9B/99/BFFEFBF/9@B-9-:/99;--/99;FFFB//:B//9/BB/--;AB--99--////99B9/B-99///
@M05620:37:000000000-D9766:1:1101:11515:7539 1:N:0:11
ACCACACCTTCTACAATGAGCTGCGTGTGGCTCCCGAGGAGCACCCCGTGCTGCTGACCGAGGCCCCCCTGAACCCCAAGGCCAACCGCGAGAAGATGCCCAGGTGAGTGGCCCGCTACCTCTTCTGGTGGCCGCCTCCCTCCTTCCTGGCCTCCCGGCGCTGCGCCCTTTCTCACTGGTTCTCTCTTCTGCCGTTTTCCGTAGGACTCTCTTCTCTGCCCTGAGTCTCCTTTGGAACTCTGCAGGTTCTA
+
CCCCCCCAFFFFGGGGGG5FGGHHGEGBAEHGHFFEDEFCDHHHHGGEFGGGGHHGHHHAECCFGGGGGGGGGHHGGGGHGHHHHGGGGG/BDGHFGHHHHHHGHHHHHHGGHHGGGGGHHHHHHHHHHHGHHGGGGGHGHHGHHGGGGGGGGGGGGF-ADFFFFFFFFFFFFFFFFFFFFFFFFFFFFFFFFFFFFFFFFFFFFFFFFFFFFFFFFF0BFFFFFFFFFFFFFFFF0FFFFFFFFFFFFFF
@M05620:37:000000000-D9766:1:1101:22334:7551 1:N:0:11
GAGGGTGCTTTGGACGAAACTCATAGATTACTGAAACAGTTCACCTTGGACCTGGAAAAGTTTCTTGCCTGAACTTGGAAGTTGTTTCACAGTAGATAAGATAAACAAAAAAATTTTCTAAAGCAACCACTCGATCACAACTAAAAGTAGCTTATGAAACAATAGCAAGAAAGACAGTCATATCCACTACAGCACACGCTTATATCCAATAGAACAATTCTCACCAATTGTACTTGTAAAAAACAAGCAAG
+
>1>>1>>>@3B1B1111AAABAFHHCFFFD12B21BBF0DB22B1BB1A11BFGFBA1001DD2DDG11A101BDDF11B0@DF1FHE2221B2122BBB1B111B1/0B?/>BBB22122111>00B/?BB//<0?011?B1B1BB1BB1221112>1<0/111111?00<?00??<1<111111110<11100/<--...000<00000;0;://0;:0:;0.;.;00;0;000;0000:-.;9/.//9
@M05620:37:000000000-D9766:1:1101:23025:7559 1:N:0:11
ACCACACCTTCTACAATGAGCTGCGTGTGGCTCCCGAGGAGCACCCCGTGCTGCTGACCGAGGCCCCCCTGAACCCCAAGGCCAACCGCGAGAAGATGCCCAGGTGAGTGGCCCGCTACCTCTTCTGGTGGCCGCCTCCCTCCTTCCTGGCCTCCCGGCGCTGCGCCCTTTCTCACTGGTTCTCTCTTCTGCCGTTTTCCGTAGGACTCTCTTCTCTGACCTGAGTCTCCTTTGGAACTCTGCAGGTTCTA
+
CCCCBCCCCFFFGGFGGGFGGGHHGEGAAEGBFFGGGGGGCGDGHGGGGEEGGHFHHGHGGGGGGGGGGFGHFHHGGGGHGHHHHGGGFG@DGGHGGGHHHHHGHHHHHHGGHHGGGGGHHHHHGHGHHHGHHGGGGGHGHHGHHGGGFGGGGGGGGA?FGFFFFFFFFFFFFFBFFFFFFFFFFFFFFFFFFFDFFFFFFF.DD0:FFFFFFFFFFF0BFFF/BFFFFFFFFFFFFFFFFFFEFFFFFF:
@M05620:37:000000000-D9766:1:1101:12389:7561 1:N:0:11
GAGGCTGCTTTGGACGAAACTCATAGATTACTGCAACAGTTCCCCCTGGACCTGGAAAAGTTTCTTGCCTTGCTTACAGAAGCTGAAACAACTGCCACTGATCCACCAGGATGCTACCCGGAAGGCAAGACTCCAAGCAGACAACAAGGGAGAAAAAAACATGATGAAACAATGGCAAGACAGTCAGGCATTTCCGCTTTATCCCCCTTGTGGAACCCATTACACCATTTTCAGCCTTTGTACTTGTCACT
+
AABBAAFAFBBDBB4AAE?EGFGFFFGGHHFDGHBGGGBFGBABFFECEGFGGHGG33CFBFGDDGHBAF5BFFGB35BGFFFFHEEGBECGFHFHE33BBFDG3@FA1??B323B3B?//>>///0B/2?3222BB/F22B2</FG2//GD/F<FA/A.>>1111>11><G00=C<0.///<<<:;/;.:00<C.:;.:C0;9:.99./00.00/9.99C0909/CF000/:///;BBF////://;B//
@M05620:37:000000000-D9766:1:1101:6214:7564 1:N:0:11
ACCACACCTTCTACAATGAGCTGCGTGTGGCTCCCGAGGAGCACCCCGTGCTGCTGACCGAGGCCCCCCTGAACCCCAAGGCCAACCGCGAGAAGATGCCCAGGTGAGTGGCCCGCTACCTCTTCTGGTGGCCGCCTCCCTCCTTCCTGGCCTCCCGGAGCTGCGCCCTTTCTCACTGGTTCTCTCTTCTGCCGTTTTCCGTAGGACTCTCTTCTCTGACCTGAGTCTCCTTTGGAACTCTGCAGGTTCTA
+
CCCDDDCCFFFFGGGGGGGGGGHHGGGGHGHHHGGGGGGGGHHHHGGGGGGGGHHHHHHGGGGGGGGGGGGHHHHGGGGHGHHHHGGGGGGGGGHHHHHHGHHFHFHHHHGGHHGGC@GHHHHHHHHHHHGHHGGGGGHGHHGHBFGGGGGGGGGGGF-;CGFGGGFFFFFFFFFFFFFFFFFFHFFFFFHHFFFFFFHFFFFFF0FFFFFFFHFFHEFFFFFFFFFHHFFFFHFFFFFFFFFHFFFFFF;
@M05620:37:000000000-D9766:1:1101:27201:7564 1:N:0:11
ACCACACCTTCTACAATGAGCTGCGTGTGGCTCCCGAGGAGCACCCCGTGCTGCTGACCGAGGCCCCCCTGAACCCCAAGGCCAACCGCGCGAAGATGCCCAGGTGAGTGGCCCGCTACCTCTTCTGGTGGCCGCCTCCCTCCTTCCTGGCCTCCCGGAGCTGCGCCCTTTCTCACTGGTTCTCTCTTCTGCCGTTTTCCGTAGGACTCTCTTCTCTGACCTGAGTCCCCTTTGGAACTCTGCAGGTTCTA
+
BBBBB?B?CFFFGGGGGG5AGGHCGGGEEEHHH2FFFGG?DHGHHGGGAEGEGHFHHHGGGEEGGGGEGGEGHHHGGGGHGHHHFFGEG?/><BD/FDG1GHFGCHHHGHGFFGGGC?DHHHHFHHHHHHGHHGGGGGHGGGGGFFGGGGFGFGGEDG9@BAFFBBFB<FFFFFFFFFFFFFFFFFFFFBFFFBDFFFFFFFFFF/BFFFFFFFF/99FFFFFBFFF/;EFFFFFFFFFFFFFFFFAFFFB
@M05620:37:000000000-D9766:1:1101:20569:7632 1:N:0:11
ACCACACCTTCTACAATGAGCTGCGTGTGGCTCCCGAGGAGCACCCCGTGCTGCTGACCGAGGCCCCCCTGAACCCCAAGGCCAACCGCGAGAAGATGCCCAGGTGAGTGGCACGCTACCTGTTCTCGTGGCCGCCTCCCTCCTTCCTGGCCTCCCGGCGCTCCGCCCTATCGCACTGGTTCTCTCTTCTGCCGTTTTCCGTAGGACTCTCTTATCTGACCTGCGTCTCCTTTGGAACTCTGCAGGTACTG
+
BBCCCCCCFFFFGGGGGGGGGGHHGGGGHGHHHGGGGGGGGHHHHGGGFGGGHHHHHHHGGGGGGGGGGGGHHHHGGGGHGHHHHGGGGGGGGGHHHHH2=GHGHH1??GCAFHDC<>-FH11>1>0<<.<-CCG::E.:GHDGHHHG0/C.B.;E.;BGGG.:..DA9/09...;:99F09BFFFF00;B00::;FF0B.0...00;FFFFEB9FFFFFFFB9>DBFB0000;/00B00;B000.;0;90
@M05620:37:000000000-D9766:1:1101:21563:7637 1:N:0:11
GCGGCTGCTTTGGAAGAAACTCATAGATTACTGCAACAGTTCCCCCTGGACCTGGAAACGTTTCTTGCCTGGCTTACAGAAGCTGAAACAACTGCCCGTAAGGAAAGGCTCCTAGAAGACTCCAAGGGAGTAAACGCGCTGATGCCACAATGGCAAGTAAGTCAGGCATTTCCGCTTTAGCACTCTTGTGGATCCAATTGAACAATTCTCAGCATTTGTACTTGTAACTGACAAGCCAGGGACAAAAGATC
+
33>AAAAAFFDDGGGGACFGGGAG5FGHH5BGHH33BABDFGHHHGEFAAFFHFFHH33BBGHHGHHHHHHHHHF3FGHGHHHFGGHHHCGHHHHHHGGGGHHH3?FGHFGGHFFHHBEFDGHC3FGGHGGHHH1B/>CDCDHG11FGCHFFHHBFFFGHHGGFHFHECGGHHGGAFGHHHHHHGHFHHHDHGHHFGHHHEGGHGCGHGGFGGG0CBBFFFGBFF90BFGEFGFAEGGGEGEGFFF.BEB/
@M05620:37:000000000-D9766:1:1101:15110:7658 1:N:0:11
GAGGCTGCTTTGGAAGAAACTCATAGATTACTGCAACAGTTCCCCCTGGACCTGGAAAAGTTTCTTGCCTGCCTTATGCAGTCTGAAACGATTGTGAAAGCTACGACAGGACCTTTTCCGCATGCAACTCTCGCTACACCATCCCAATCGATGAAAAAACCCTAGCAAGTAATGGCGGCCAATCCACTTACGCCCTCTTGTGGACCCCATTGGACCCATCTCAACAATTGTCATTGTTACTACCATGAACG
+
A3ABBBFBFFFFG4FGGGGGGGHHHHHHHHHHHHHHHHHHHHHHHGGGHGHHHHHHHHHHGHHHHHHHHHH1B3F3555D553DD55@B111B1344B4B3@331B1>E?B1?1BBDGH//>//33B33343<FFF/?0B/11?/1000?@/2@11@0>/?/?00<>G0<>F1>10-<---.;/;0/;000;.AB-CFG09;.9//;..9CF00/=A.9:;0;/;F.;;9B//;/BF/;/;//.;//;//.
@M05620:37:000000000-D9766:1:1101:27096:7675 1:N:0:11
ACCACACCTTCTACAATGAGCTGCGTGTGGCTCCCGAGGAGCACCCCGTGCTGCTGACCGAGGCCCCCCTGAACCCCAAGGCCAACCGCGAGAAGATGCCCACGTGAGTGGCCCCCTCCCTCTTCTGGTGGCCGCCTCCCTCCTTCCTGGCCTCCCGGACCTGCGCCCTTTCTCACTGGTTCTCTCTTCTGCCGTTTTCCGCACGCCTCTCTTCTCTGACCTGCATCTCCTTTGGAACTCTGCAGGTTCTA
+
AABABAAAFFFFFGGFFGFFDAFFEEAFHGHHFFGG?EG?FHHHHGGEEEGGHHHHHHHGEGGGGEEGGGGHHGFGGGGHCGHHFF</C@@<BDB11?1?CC/>?<FFGGFCGF-><.>FGHCFF0=D0/CGH-@@AGEEFHGFBFBBFB.C0.CEG---9/;.B-.;@9//BB/:/FF/9/BF/9/9BFFFFB9;FFB9D.@-;-;FDFFFFF/;B//BFF.../;;;/99B///;//9F/9BFF.:BF/
@M05620:37:000000000-D9766:1:1101:4922:7676 1:N:0:11
ACCACACATTCTACAATGCGCTGCGTGCGGCGCCCGAGGAGCACCCCTTGCTGCTGACCGAGGCCCCCCTGAACCCCAAGGCCAACCGCGCGAAGATGCCCAGGTGAGTGGCCCGCTACCTCTTCTGGTGGCCGCCTCCCTCCTTCCTGGCCTCCCGGCGCTGCGCCCTTTCTCACTGGTTCTCTCTTCTGCCGTTTTCCGTAGGACTCTCTTCTCTGACCTGAGTCCCCTTTGGAACTCTGCAGGTTCTA
+
BBBBBBB3BDDFGGGGGGBEGGGGGGGB2EEEEAAE0EAE?GFGHGE11BGHB@@GFHF>>//>FG@FG?/GBGHDAFGHGHHHHGGGCFAD-@F.FGHHHHGGHHHFHHEGHHGGG?FHHHHHGGGGGFEGGGGGGDGGGGGGGGGFBFFFFFFFFD-;@C=DFFFFFFFFFFFFFFFFFFFFFFFF/9BFFFDFFFFFFFA.D/BFFFFFFFF/;B/BFFF/;BB/:9FFFFFFFFFFFEFFFFFFFFB
@M05620:37:000000000-D9766:1:1101:19479:7690 1:N:0:11
ACCACACCTTCTACAATGAGCTGCGTGTGGCTCCCGAGGAGCACCCCGTGCTGCTGACCGAGGCCCCCCTGAACCCCAAGGCCAACCGCGAGAAGATGCCCAGGTGAGTGGCCCGCTACCTCTTCTGGTGGCCGCCTCCCTCCTTCCTGGCCTCCCGGAGCTGCGCCCTTTCTCACTGGTTCTCTCTTCTGCCGTTTTCCGTAGGACTCTCTTCTCTGACCTGAGTCTCCTTTGGAACTCTGCAGGTTCTA
+
BBBBBBABFFFFGGGFGGGGGGHHGGGFHDHGHGGGGGGGGHHHHGGGFFGGHFHHHHHGGGGGFGGGGGGHHHHGGGGHGHHHGGGGGGGGGGHHGFHHHGHGHHHHHGGGHHGGGCGHHHHHHHFHHHGGHFGGGGHGHHGHHGGGFGGGGGGGBG?ABGFGAGFFFFFFFFFFFFFFFFFFFFFFFFFFFFFFFFFFBFEFFBFFFFFFFFFFFFFFFFFFFFFFFFFFFFFFFFFFFFFFFFFFFF;
@M05620:37:000000000-D9766:1:1101:11140:7721 1:N:0:11
ACCACACCTTCTACAATGAGCTGCGTGTGGCTCCCGAGGAGCACCCCGTGCTGCTGACCGAGGCCCCCCTGAACCCCAAGGCCAACCGCGAGAAGATGCCCAGGTGAGTGGCCCGCTACCTCTTCTGGTGGCCGCCTCCCTCCTTCCTGGCCTCCCGGCGCTGCGCCCTTTCTCACTGGTTCTCTCTTCTGCCGTTTTCCGTAGGACTCTCTTCTCTGACCTGAGTCTCCTTTGGAACTCTGCAGGTTCTA
+
BBCCCCCAFFFFGGGGGGEGGGHHGGG2AEHHHFGGDGGGGHHHHGGFFGGGGHGHHHHAFCCGGGGGGGGGHHHGGGGHGHHHHGGGGG@CGGHGHHGHHHHGHHHHHHGGHHGGGGGHHHHHHHHGHFGHHGGGGGHGHHGHHGGG;FFGGGGGBA-;CF;FFFFFFFFFFFFFFFFFFFFFBFFFFFFFFFFFFFFFFFF?AFFFFFFFFFFFFFFFFFFFFFB;FFFFFFFEFFFFFBFFF?FFFFB
@M05620:37:000000000-D9766:1:1101:18463:7732 1:N:0:11
ACCACACCTTCTACAATGAGCTGCGTGTGGCTCCCGAGGAGCACCCCGTGCTGCTGACCGAGGCCCCCCTGAACCCCAAGGCCAACCGCGAGAAGATGCCCAGGTGAGTGGCCCGCTACCTCTTCTGGTGGCCGCCTCCCTCCTTCCTGGCCTCCCGGCGCTGCGCCCTTTCTCACTGGTTCTCTCTTCTGCCGTTTTCCGTAGGACTCTCTTCTCTGACCTGAGTCTCCTTTGGAACTCTGCAGGTTCTA
+
BBBBBBBBFFFFGGGGGGGFGFHCGEFBGFHGHGGGGGGGEHGHHGGGGDFGHHHHHHHGGGGGGGGGGGGHHHGGGGGHGHHHHGGGGGFG?FFHHHHHHHHGHHHHHGGGHHGGGCGHHHHHGHHHHHGHGGGGFGHGHHGHHGGGFFGGGGGGGD9DDFFFFFFFFFFFFFBFFFFFFFFFFFFFFFFFFFFFFFFFFFFFFFFFFFFFFFFFFFBFFFF9BFFFFFFFFFFFFFFFFFFFFFFFFFF
@M05620:37:000000000-D9766:1:1101:16684:7759 1:N:0:11
ACCACACCTTCTACAATGAGCTGCGTGTGGCTCCCGAGGAGCACCCCGTGCTGCTGACCGAGGCCCCCCTGAACCCCAAGGCCAACCGCGAGAAGATGCCCAGGTGAGTGGCCCGCTACCTCTTCTGGTGGCCGCCTCCCTCCTTCCTGGCCTCCCGGAGCTGCGCCCTTTCTCACTGGTTCTCTCTTCTGCCGTTTTCCGTAGGACTCTCTTCTCTGACCTGAGTCTCCTTTGGAACTCTGCAGGTTCTA
+
BBBBBBBBFFFFGGGGGGGGGGHHGGGEFEGHHGGGGGGGGHHHHGGGEFGGHHGHHHHGGGGGGGGGGGGHHHHGGGGHGHHHHGGGGGCFGFHH2FHHHFHFHHHHHHGGHHGGGGGHHHHHHHFFHHGHHCFGGGHGHHGHHGGGGGGGGGGGGG-BDGGGGGFFFFFFFFBFFFFFFFFFFFFFFFFFFFFFFFFFFFFFFFFFFFFFFFFFFFEFFFFFFFFFFFFFFFFEBFFFFFFBFFFFFFB
@M05620:37:000000000-D9766:1:1101:17173:7761 1:N:0:11
ACCACACCTTCTACAATGAGCTGCGTGTGGCTCCCGAGGAGCACCCCGTGCTGCTGACCGAGGCCCCCCTGAACCCCAAGGCCAACCGCGAGAAGATGCCCAGGTGAGTGGCCCGCTACCTCTTCTGGTGGCCGCCTCCCTCCTTCCTGGCCTCCCGGCGCTGCGCCCTTTCTCACTGGTTCTCTCTTCTGCCGTTTTCCGTAGGACTCTCTTCTCTGACCTGAGTCTCCTTTGGAACTCTGCAGGTTCTA
+
CCCCCCCABFCFGGGGGGFGGGHHGEGB4EGBFFFFCFEEDHHHHGGGDFEGEHGHHHGEGCCGGGGGGGGHFHHGGGGHGHHHHGGGGGCFGGHEFHHHHGHGHHHHHHGGHHGGGGGHHHHHHHHHHHGHHGGGGGHGHHGHHGGGGGGGGGGGGG?GGFFFFFFFFFFFFFBFFFFFFFFFFFFFFFFFFFDFFFFFFFFFFFFFFFFFFFFFFF0FFFF;FFFFFFFFFFFFFFFFFFFFFFFFFFF
@M05620:37:000000000-D9766:1:1101:13912:7776 1:N:0:11
ACCACACCTTCTACAATGAGCTGCGTGTGGCTCCCGAGGAGCACCCCGTGCTGCTGACCGAGGCCCCCCTGAACCCCAAGGCCAACCGCGAGAAGATGCCCAGGTGAGTGGCCCGCTACCTCTTCTGGTGGCCGCCTCCCTCCTTCCTGGCCTCCCGGAGCTGCGCCCTTTCTCACTGGTTCTCTCTTCTGCCGTTTTCCGTAGGACTCTCTTCTCTGACCTGAGTCTCCTTTGGACCTTGCCAGGTTCTA
+
AAAABAABFFFFFGGFGGGGFGGCEEEGHGHHFGFEFGG?EHHHHGEGEAECGFGHHFGGGGCGEFEGGGGHHHEEGGGGFHHECFF@DCGGCDHHFDFGHHHGFCHHHFFGHH-CG@@HEDDHFDDGHHGHHC-AAAC.GHGHGFFGGGGGBFEAG?ABBGFGGGFB?FFFFFFFFFFFBFFFFFFFBFFFFBFFFFFFFFFFF/BFFFFFFFFFFBFF//././//;/BF/9/9/..///:/;.;9///
@M05620:37:000000000-D9766:1:1101:22400:7805 1:N:0:11
AGTGCCAGCTCTCAATCGCACAGGGGACCCAGGGCCTGGCCCCTCCATCCAGAAAACCTATGACCTCACCCGCTACCTGGAGCACCAACTCCGCAGCTTGGCTGGGACCTATGTGAGTATCCAGCGTAGGAATCTGGGAGTTGGGGAGGAGTGAGGAGTTGGGGAAAGACAGTCCTAACCGTGGAGGGTTCTGGTAAATGATGGGGTGAGGAGGGGCTCTTTGGCTCCCACCAGTCCCCCTGTCTGGTCTA
+
ABAAAFFFCFFFGDGGGGGGGGHHGGEEGGHHFGGGGGHHHHGHGGHHHHHHHEHHHGHGHHGHHHHHHHHGGFEGHHHHFHHHHHGHGHHHGGGGGHHGGHFFGGHHGHFHHHHFHGHHHHHHHGGGGGGHHHHHHHGGGHHHGGFFGDGHHFHHBEGHHHGGEAGHBGGHHHHHHBHHGGGGDGGGGGGGGGGGGFGGGFGGGGFFEFFFFFFFFFFFFFFFFFFFFFFFFFFFFFFFFFFFFFFFFFB
@M05620:37:000000000-D9766:1:1101:11833:7832 1:N:0:11
ACCACACCTTCTACAATGAGCTGCGTGTGGCTCCCGAGGAGCACCCCGTGCTGCTGACCGAGGCCCCCCTGAACCCCAAGGCCAACCGCGAGAAGATGCCCAGGTGAGTGGCCCGCTACCTCTTCTGGTGGCCGCCTACCTCCTTCCTGGCCTCCCGGCGCTGCGCCCCTTCTCACTGGTTCTCTCTTCTGCCGTTTTCCGTAGGACTCTCTTCTCTGACCTGAGTCTCCTTTGGAACTCTGCAGGTTCTA
+
AAA1AAAAFFFFAEG1AFG1F1B1AAABGEHH1FEEECGEGHHHHGGGEEGFHFFFHGHGGGGGGAEGGGGFHCFEGGEC//GHGGG@C@CC@<<GFDDGHECF11FGG1CFHH-C@@-G1<DGBDDFGFAHH?--:./.<GGHGBBGGGGGFF9EF@--AA@F?@F?@?AFFB9BFFE99/FFFFFFBFFFF@FFFFFFFBF-A/;FFFFFFFFFBB/;9/-/-9;FFFFFFF///B9B9/BBFFFFFF9
@M05620:37:000000000-D9766:1:1101:18617:7843 1:N:0:11
ACCACACCTTCTACAATGAGCTGCGTGTGGCTCCCGAGGAGCACCCCGTGCTGCTGACCGAGGCCCCCCTGAACCCCAAGGCCAACCGCGAGAAGATGCCCAGGTGAGTGGCCCGCTACCTCTTCTGGTGGCCGCCTCCCTCCTTCCTGGCCTCCCGGCGCTGCGCCCTTTCTCACTGGTTCTCTCTTCTGCCGTTTTCCGTAGGACTCTCTTCTCTGACCTGAGTCTCCTTTGGAACTCTGCAGGTTCTA
+
BBBBBBBBFFFFGGGGGGGGGGHHGEGBCEHHHGGGGGGGDHHHHGGGDGGGHHGHHHHGGGGGGGGGGGGHHHHGGGGHGHHHHGGGGGGGGGHHHHHHHHHGHHHHHHGGHHGGGGGHHHHHHHHHHHGHHGGGGGHGHHGHHGGGGGGGGGGGGG-9BFFFFFFFFFFFFFFFFFFFFFFFFFFFFFFFFFFFFFFFFFFFFFFFFFFFFFFFFFFFFFFFFFFFFFFFFFFFFFFFFFFFFFFFFFF
@M05620:37:000000000-D9766:1:1101:8664:7844 1:N:0:11
GAGGCTGCTTTGGAAGAAACTGATAAACGAGTGAAACAAGATCGGATGAGCACCGATAAGAACTCCGGTTAGCTTACAGGATCTGGTATACCTTCATCTTCTGGAAAAAAGAAAGCTACCTCTTCTGAAGGCCGCCTAGCTCCTTCATGGCCTCCCGGCGATGCGCCCTTTATCACTGGTTATCTCTTATGCCGTTTTCCGTAGGACTCTCTTCTATGACCTGCGTCTCCTTTGGAACGCTGCAGGTTCTA
+
A?AAAACACDBBEB1A1A1FF1A3A311AAAAAF21BA0F0A1//B/A11BA0/////BB110A11/>>>/01B@1@B1001B11@1@222BB1BB2BB2B@11@1B00>??BB1B11BFG111B212211?<//<CA0@2@?FFF1@GGAC10?/>-<-<<..-CAC@/:;0000;CC000;00000;CCBBABBGEGBB09..CFFFGEBFGF/9B/FFFB--A@9FFBFFF////-9--;9B?A/9F/
@M05620:37:000000000-D9766:1:1101:7573:7848 1:N:0:11
ACCACACCTTCTACAATGAGCTGCGTGTGGCTCCCGAGGAGCACCCCGTGCTGCTGACCGAGGCCCCCCTGAACCCCAAGGCCAACCGCGAGAAGATGACCCAGATAGGTGCCCGCCTACGCGTCTTGGGGGCAGCGCCCTTAATACATGGCTCACGGGGCAGCGGCCCTTCATCCCTGGTTTCTTCTTTTGCGGTTTTCCTACGCATCTCCTCCCCTACCTTACGCTCCCTTTGGAACCTGGCAGGTATT
+
BBBABBB?CFFFGGGFDGDFGCHGGEE24AGGEAFA2EGGDHHFHGGG?1EGHHGGHHGF@GGGGDGGGGFFHFGGGEDHFCHHHGAEGGB<@FCB>G2FGB/?/1110?<1?F?--..<.----<.=0.:-:-.;---9-//0;0C009/9/009.:----..--99-9;.////./9.;/.////;////99-;9D.;////.-..-////9/9.9..;9//9......99/;/B//....9.;-.///
@M05620:37:000000000-D9766:1:1101:8682:7856 1:N:0:11
ACCACACCTTCTACAATGAGCTGCGTGTGGCTCCCGAGGAGCACCCCGTGCTGCTGACCGAGGCCCCCCTGAACCCCAAGGCCAACCGCGAGAAGATGACGAGGGTAGCGCCCCGCTTCTTCTTCTGGTGGCCGCCTTCCTCCTTCCCGTCCTCCCGGAGCTGCCTTTCTCCCTACTTCTTTCTTCTGCCGCTTTTTGCCGGAGTCCTTTCTTCGCCGAGCGTATTCTCCTGTGCACCTCCGGATGTTCTT
+
CCCCCCCCFFFFGGGGGGGGGGHHGGGEHGHHHGGGGGGGGHHHHGGGEGGGHHHHHHHGGGGGGGGGGGGHHHHGGGGHGHHHHGGGGGGGGGHGHH22//>//<0?1<-->--=-.<0=GH00;GHC;CGH-AD..;FF0C/;0//:.;E.0/;A--;B.;;.0000;0;//09B00;9000;BF0B0;--.;00-0;>-;-./000;BF00.;.9--9-.;:0;F09;00;0099;F.A-.9-;9000
@M05620:37:000000000-D9766:1:1101:8735:7867 1:N:0:11
AGTGCCAGCTCTCAATCGCACAGGGGACCCAGGGCCTGGCCCCTCCATCCAGAAAACCTATGACCTCACCCGCTACCTGGAGCACCAACTCCGCAGCTTGGCTGGGACCTATGTGAGTATCCAGCGTAGGAATCTGGGAGTTGGGGAGGAGTGAGGAGTTGGGGAAAGACAGTCCTAACCGTGGAGGGTTCTGGTAAATGATGGGGTGAGGAGGGGCTCTTTGGCTCCCACCAGTCCCCCTGTCTGGTCTA
+
AA>AAFFFAFFBF1G3AAFGGGHHGGGGCEGEGAE//FHHEHGHGGGHFGHHBFBGGGHFHHFHHAF@GHH@E//FHHHF>BF/BG0FEFHC?E@E/FGFCHGGGCHHFHHHHHHGHHHHHHGHHGBCGGHHFHEHHFFFGGFF@CEGC?CHHFHGHFHHBGGG.AGH/GHFGHHHHHHH@GGGCEGGGFGFGGFFGFGGEF9FGGF@FFFFFF@@@?FFFFFFFBFFFFFFFFFFFFFF@FFFFFFFFF/
@M05620:37:000000000-D9766:1:1101:22337:7868 1:N:0:11
ACCACACCTTCTACAATGAGCTGCGTGTGGCTCCCGAGGAGCACCCCGTGCTGCTGACCGAGGCCCCCCTGAACCCCAAGGCCAACCGCGAGAAGATGCCCAGGTGAGTGGCCCGCTACCTCTTCTGGTGGCCGCCTCCCTCCTTCCTGGCCTCCCGGCGCTGCGCCCTTTCTCACTGGTTCTCTCTTCTGCCGTTTTCCGTAGGACTCTCTGCTCTGACCTGAGTCTCCTTTGGAACTCTGCAGGTTCTA
+
AAAABAABFFFFEGGFGGFBE5F4EAEEHEHGFGGEFEG?EHGHHGCGEAEFFDCEGCFGGGGGEE>FGGGHHFC?EGCECFHEEFEEDCCD/AHHDFHHHHHGFBGHHDFGHH@GG@<GBBGHFGDD<CDHGG-CA::CGHGHGFFGGFGGBFEEG?-;BB?DB?F-=FFBFFBFFFFB99FFFFFFBFFFFBFFFFFFFFFFFFFFFFFFFFFFFB/;FBB/B9FFFFFFFFFFFFFFFFFFFFFBFF9
@M05620:37:000000000-D9766:1:1101:25534:7898 1:N:0:11
GAGGCTGCTTTGGAAGAAACTCATAGATTACTGCAACAGTTCCCCCTGGACCTGGAAAAGTTTCTTGCCTGCCTTACACAGCCTGAAACACTTGTGAAAGCCAGCTAAGCGCAATTTACCGCTCCGACTATCGCTCAACCTACCAACACGCTTCAGCAAACAAGGCCAGTTAAGCCTGCCATTCCCCTTTCGCCATCTTGTGGATACCAATTCAACAATCTCCACCATTGTTCTTGTAAATGCCAAATCCA
+
>11>AABAFFDFFAGG1GEAF1FGFHDFFAFDEGFFEFEADFGHHGGGHFFFFFGBBGEH1DEHFADGG1F0B1D11A1B0//BB011B001@1112B1B>00B>B11BB/>///B2BB1/>/<?/<//<>G//0?CG0F01@<11////<///111?F1>F.0.<F..<11000//<.</==<=0</CG0.:;:./;;00;.000;0009009;;C.;909;0/9.0;0;000;B0090000//;-/;//
@M05620:37:000000000-D9766:1:1101:25527:7919 1:N:0:11
TCTGCTTCTTTTGAATCAACTCCTCGATTCCTGCCACCGGTCCCCCGGGCCCTTGAACCGTTGCTTGCCTGCCACATGCAGTTGAATCAACTTGTGTAAGCCCTGCAAGCAACTTTTCCACAGCCGCCTCTCGCTCCCCCTTCCGGGTCGCTGATGACACACTGGCAAGTAAGTCAGGCCTTTCCGCTTTAGCACTCTTGTGGCTCCAATTGAACCCTTCTCCGCCTTTGTACTTTTAACTGACACGCCAG
+
1>1>A31BBBB11ABBGF1GGGHF1BEGEG3DGF0BG00A0AEGHGGEEEEA/BFGGB/>B?/B1D1B1B1BB11BBB111B11222B@102B@1>>BBBEG/00?B1B/000B1>FF1FBCGHE/C@CCCG/F/FEFGGGA<F?-@.>CCF.EGHHHFF/;CF/=G0:;:CG0CF0/;EFG0FFCF.CFF0FBC;CF0C009..99/BC;BF/;9-9/-;FB9---9///;;;F/;//FF/////-;-9-
@M05620:37:000000000-D9766:1:1101:14125:7919 1:N:0:11
ACCACACCTTCTACAATGAGCTGCGTGTGGCTCCCGAGGAGCACCCCGTGCTGCTGACCGAGGCCCCCCTGAACCCCAAGGCCAACCGCGAGAAGATGCCCAGGTGAGTGGCCCGCTACCTCTTCTGGTGGCCGCCTCCCTCCTTCCTGGCCTCCCGGAGCTGCGCCCTTTCTCACTGGTTCTCTCTTCTGCCGTTTTCCGTAGGACTCTCTTCTCTGACCTGAGTCTCCTTTGGAACTCTGCAGGTTCTA
+
BBBBBBBBFFFFGGGGGGGGGGHHGGGGHGHHHGGGGGGGGHHHHGGGFGGGHHHHHHHGGGGGGGGGGGGHHHHGGGGHGHHHHGGGGGGGGGHHHHEHHGHGFHGHGHGGHHGGGGGHHHHHHHHHHHGGHGCGGGHGHHGHHGGGGGFGGGGGGG?BDGBFCGFFFFFFFFFFFFFFFFFFFFFFFFFFFFDFFFFFFFFDF/FFFFFFFFFFFFFFFFFFFFFFFFFFFFFFFFFFFFFFFF9FFF:
@M05620:37:000000000-D9766:1:1101:25921:7925 1:N:0:11
ACCACACCTTCTACAATGAGCTGCGTGTGGCTCCCGAGGAGCACCCCGTGCTGCTGACCGAGGCCCCCCTGAACCCCAAGGCCAACCGCGAGAAGATGCCCAGGTGAGTGGCCCGCTACCTCTTCTGGTGGCCGCCTCCCTCCTTCCTGGCCTCCCGGAGCTGCGCCCTTTCTCACTGGTTCTCTCTTCTGCCGTTTTCCGTAGGACTCTCTTCTCTGACCTGAGTCTCCTTTGGAACTCTGCAGGTTCTA
+
AAAAAAAAFFFFFGGFDGCAF1F1EE0EGEGH1FGGGCGGGHHHHGGGGEGGDFGCGCCFCE/>FCEGGGGGHBGEGGGA/?GHHF//B>@</?01FGFFHGGAGGFG??CF0FCCGGG0FDD0<GG0G/.<.<--CACGHG.CHFFBCF..9.C..-9--CB/A9A-@FFFFBFFFF-;;F/99F/BFFFFF@B-FFFFF9FA-B/BFFBFFFFFFBFBBFFFEFFFFFFFFFBFFBFFF/FBF-9BFF:
@M05620:37:000000000-D9766:1:1101:27476:7929 1:N:0:11
AGTGCCAGCTCTCAATCGCACAGGGGACCCAGGGCCTGGCCCCTCCATCCAGAAAACCTATGACCTCACCCGCTACCTGGAGCACCAACTCCGCAGCTTGGCTGGGACCTATGTGAGTATCCAGCGTAGGAATCTGGGAGTTGGGGAGGAGTGAGGAGTTGGGGAAAGACAGTCCTAACCGTGGAGGGTTCTGGTAAATGATGGGGTGAGGAGGGGCTCTTTGGCTCCCACCAGTCCCCCTGTCTGGTCTA
+
AABBCFFFBFFFGGGGGGGGGGHHGGGGGGHHGGGGGGHHHHGHGGHHHHHHHHHHHGHHHHHHHHHHHHHGGGGGHHHHHGGFGHHHGHHHGGEGGHHHGHHGGGHHGHHHHHHHHHHHHHHHHGGGGGHHHHHHHHHGEHHHGGGGGGGHHHHHHGHHHHGGGGHHHHHHHHHHHHHHGGGGGGGG;FGGGGFGGGGGGGGGGGFFFFFFFFFFFFFFFFFFFFFFFFFFFFFFFFFFFFFFFFFFFFB
@M05620:37:000000000-D9766:1:1101:18926:7934 1:N:0:11
ACCACACCTTCTACAATGAGCTGCGTGTGGCTCCCGAGGAGCACCCCGTGCTGCTGACCGAGGCCCCCCTGAACCCCAAGGCCAACCGCGAGAAGATGCCCAGGTGAGTGGCCCGCTCCCTCTTCTGGTGGCCGCCTCCCTCCTTCCTGGCCTCCCGGCGCTGCGCCCTTTCTCACTGGTTCTCTCTTCTGCCGTTTTCCGTAGGACTCTCTTCTCTGACCTGCGTCTCCTTTGGAACTCTGCAGGTTCTA
+
BBBBBAABFFFFGGGEFGGDFAGBEBEEGEHGCFFEGGCEGHHHHGGGGEFGHGHHHHHGGGGGGGGGGGGHHFEGGGGGCGHGHGG<CDGC@BGHGBD1<1FFFHHFHHEFFGGGG->FGHHHGF0DG/<C.-;@EEE.C/A:9CFF09A.CFAEDG-9---A-@AB?FFFFFFFFFFFFF//;/B/FFFFF-9;9EFF?FAF./9FF9BFFF/B/B/;FF..-;BFFFFFFB//BF/;FFFBFA9BFF/
@M05620:37:000000000-D9766:1:1101:6267:7960 1:N:0:11
ACCACACATTCTACAATGCGCTGCGTGTGGCTCCCGAGGAGCACCCCTTGCTGCTGACCGAGGCCCCCCTGAACCCCAAGGCCAACCGCGCGAAGATGCCCAGGTGAGTGGCCCGCTACCTCTTCTGGTGGCCGCCTCCCTCCTTCCTGGCCTCCCGGCGCTGCGCCCTTTCTCACTGGTTCTCTCTTTTGCCGTTTTCCGTAGGACTCTCTTCTTTGACCTGAGTCCCCTTTGGAACTCTGCAGGTTCTA
+
BBBBABB>BBBFGGGGGGBEFGGGGEGBAEGBF2AB2EEFFHDHHGF1BFFGHHHHGHH0>EEGGGGGGGFHFHHGGGGHGHHHHGGGGG/>CGG/FGFHHHEF111?FFGFHH?@?-<CD0<GDGFH0/;CG--CA.EGFBGFGFFF0;9FBFFG.--;9@9.-;AFFFFFBFBFBBFFF///9/9B//;BFB9DFFFFA9A.A/;/:BBFFBF/9/9:FB./.;//9;BFF/F/FB//9//BFF.F/B/
@M05620:37:000000000-D9766:1:1101:10683:7998 1:N:0:11
AGTGCCAGCTCTCAATCGCACAGGGGACCCAGGGCCTGGCCCCTCCATCCAGAAAACCTATGACCTCACCCGCTACCTGGAGCACCAACTCCGCAGCTTGGCTGGGACCTATGTGAGTATCAAGCGTAGGAATCTGGGGGTTGGGGGGGAGTGCGGAGTTGGGGAAAGCACGTCCTAACCGTGGAGGGTTCTGGTAAATGATGGGGTGAGGAGGGGCTCTTTGGCTCCCACCAGTCCCCCTGTCTGGTCTA
+
BCABBFFFCFFFGGGGGGGGGGHFGGGGGGHHGGGGGGHHHHGHGGHGHHHHHGGHHGHHHHHHHHHHHHHGGGEGHHHHHHHHHHHHGHHHGGGGGHHHGHHGGGHHGHHHFG33DBDHH33B2C<?</@@G>GHH0//A-CGG--:--;9.0;-:;DFFFF-;9../0/;;EFDF0FAF9E-.;ABDFFFFF9BFFF00;BFFFD;.A.0;AF;F=FFFFFFFFFFFBF..90BFFFFFFFFFFF0BFB
@M05620:37:000000000-D9766:1:1101:19224:7998 1:N:0:11
ACCACACCTTCTACAAGTGCCGCGTGTGGCTCCCGCGGGCCACCCCGTTCTGCCTACCGAGGCCCCCCCGCACCCCAAGGCCAACCGCGCGAACATGCCCAGGTGCGTGGCCCGCTACCTCTTCTGGTGGCCGCCTTCCTCCTTCCTGGCCTCCCGGCGCTGCGCCCTTTCTCCCTGGTTCTCTCTTCTGCCGTTTTCCGTAGGACTCTCTTCTCTGCCCTGCGTCTCCTTTGGTACTCTGCAGGTTCTAG
+
AAA1AAAA>CFFGFGCB1BB1A0AAE0A0F0F/BAEEG//>EFGEG/B0BFGH11BGHEGCGGGG/EG/>//>/CC<AGG//FGGG----<--<=G/0:::.:;G0:.:-@FE@A@-;CFGGFGFGF0CBFF@@?FFF/BBBFFFFBFF-FFF-AB-9@>@@F@=9=@/9/9B/BF/9;:;FFFFFFBBFFB@ABFFFFFF-AB;BBFFFFFFFFFF/FAFFA@A?BFFFBF/F-9B/;/BB/:AAFB9;/
@M05620:37:000000000-D9766:1:1101:17500:8001 1:N:0:11
ACCACACCTTCTACACTGAGCTGCGTGTGGCTCCCGAGGAGCACCCCGTGCTGCTGACCGAGGCCCCCCTGAACCCCAAGGCCAACCGCGAGAAGATGCCCAGGTGAGTGGCCCGCTACCTCTTCTGGTGTCCTCCTCCCTCCTTCCTGGCCTCCCGGAGCTGCGCCCTTTCTCACTGGTTCTCTCTTCTGCCGTTTTCCGTAGGACTCTCTTCTCCGACCTGAGTCTCCTTTGGAACTCTGCAGGTTCTA
+
>AAAAABAFFFFGGG4BGGGGGHHGGGGAEFGGGGG2EFE2BAGHGGGEEEF5FGHGHHG@00>FEGGGGGCFHHGGGGGGHHGHGGGGGGGGGHCG22FBG<F<F1?<</?0/<-AC@0FG0<D000=/.<D00</C:.:C.:0;:C0:G:GGEG?---9:/;;D.?-FGFFFBFFB.BBFFBFFFFF/;//B;;/AF/.BF..9/9B/FF9B/9/.9@-D9B.9///;FF///99//9/BB//;./99;
@M05620:37:000000000-D9766:1:1101:8597:8014 1:N:0:11
ACCACACCTTCTACAATGCGCTGCGTGTGGCTCCCGAGGAGCACCCCGTGCTGCTGACCGAGGCCCCCCTGAACCCCAAGGCCAACCGCGCGAAGATGCCCAGGTGAGTGGCCCGCTACCTCTTCTGGTGGCCGCCTCCCTCCTTCCTGGCCTCCCGGCGCTGCGCCCTTTCTCACTGGTTCTCTCTTCTGCCGTTTTCCGTAGGACTCTCTTCTCTGACCTGAGTCTCCTTTGGAACTCTGCAGGTTCTA
+
CCCCCCC>CFFFGFFGGG4AFFGGGEGAABGGHEEE?EEEEHDGHGGAEEEGFHGFHGH>E@?EGGGGGGGHFHGGGGGHGHHHHGGGGG/>CFG?DGFHHHHGBGHHHHGGHHGGGGGHHHHHHHGGHHGHHGGGFGGGGGGGGGGGFFFGGGGGGG:CFF;FFFFFFFFFFFFFFFFFFFFFFFFFFFFFFFDFFFFFFFFFDFFFFFFFFFFFFFFFFFF99BF/:FFFFFBFFFFFFFFFFFFFFFB
@M05620:37:000000000-D9766:1:1101:12566:8051 1:N:0:11
ACCACACCTTCTACAATGAGCTGCGTGTGGCTCCCGAGGAGCACCCCGTGCTGCTGACCGAGGCCCCCCTGAACCCCAAGGCCAACCGCGAGAAGATGCCCAGGTGAGTGGCCCGCTACCTCTTCTGGTGGCCGCCTCCCTCCTTCCTGGCCTCCCGGAGCTGCGCCCTTTCTCACTGGTTCTCTCTTCTGCCGTTTTCCGTAGGACTCTCTTCTCTGACCTGAGTCTCCTTTGGAACTCTGCAGGTTCTA
+
DCCDDDCCFFFFGGGGGGFGGGHHGGGEGGHHHGGGGGGGGHHHHGGGGGGGHHHHHHHGGGGGGGGGGGGHHHHGGGGHGHHHHGGGGGGGGGHHHHHHHHHGHHHHHHGGHHGGGGGHHHHHHHHHHHGHHGGGGGHGHHGHHGGGGGGGGGGGGG-ADGGGGGFFFFFFFFFFHFFFFFFFFFFHHHHFFFFFFFHFFFFFFFFFFFFFHHHFFFFFFFFFFFFFFFFFHHFFFFFFFFFFFFFFFFB
@M05620:37:000000000-D9766:1:1101:7018:8116 1:N:0:11
ACCACACCTTCTACAATGAGCTGCGTGTGGCTCCCGAGGAGCACCCCGTGCTGCTGACCGAGGCCCCCCTGAACCCCAAGGCCAACCGCGAGAAGATCCCCAGGCGAGTGGCCCGCTACCTCTTCTGGTGGCCGCCTCCCTCCTTCCTGGCCTCCCGCCGCTGCGCCCTTTCTCACTGGTTCTCTCTTATGCCGTTTTCCGTAGGACTCTCTTCTCTGACCTGCGTCTCCTTTGGAACTCTGCAGGTTCTA
+
ABBCCCCBFFFFGGGGGGGGGGHHGGGGHGGHHGGGEGGFDGGHHGGGGGGGHHHHHHHGEEEEGGGEGGGHFHHGGGGHGHHHHGGGGGGGD/FBG2?FGHD///<<CH.FHHGGGCGBGHHFHDGD0::CH-DGGGGGGGGG0FFFGBFFGGGGG-;--99A=DFFFFFFFFFFFFBBFFFFFFFF0;B0;D9DFEFFF0:A.09BF0BFFF0FF00BB0/.:;9AFF0BFF/0;;9FF00BFA.;FF0
@M05620:37:000000000-D9766:1:1101:4487:8131 1:N:0:11
ACCACACCTTCTACAATGAGCTGCGTGTGGCTCCCGAGGAGCACCCCGTGCTGCTGACCGAGGCCCCCCTGAACCCCAAGGCCAACCGCGAGAAGATGACCCGGCCGGTAGCCCGCTACCTCTTCTCGGCGCCGCCTCCCTCCTTCCTGGACTCCCGGCCCTGCGCCCTTTCTCACTTGTTCTCTCTTCTTCCGATTTCCGGAGGCCTCTATTCTCTTACCTTAGGCTCCTTTTGAAATCTTGCGGCTCTA
+
CCCCCCCCFFFFGGGGGGGGGGHHGGGGHGHHHGGGGGGGGHHHHGGGGGGGHHHHHHHGGGGGGGGGGGGHHHHGGGGHGHHHHGGGGGGGGGHHHHDD<2////----<1>G<----<<00;0;0:..:-A--;.:CA/;EBF9FB0C/;B/FE.---9;..-9AF-FF/:/;F9/;9//;:;//B/9//;..:DFFF.-.-;../:///;BB/:///;//////9.;BFF//./////9//-;-@.//
@M05620:37:000000000-D9766:1:1101:18002:8158 1:N:0:11
ACCACACCTTCTACAATGAGCTGCGTGTGGCTCCCGAGGAGCACCCCGTGCTGCTGACCGAGGCCCCCCTGAACCCCAAGGCCAACCGCGAGAAGATGCCCAGGTTAGTTGCCCGCCACCTTCTTTTGTTGCCGGCTCCCCCCTTCCTTGCCTCCCGGAGCTTCCCCCCTTCCTCCCGGTTCTCCCTTCCGCCGTTTTCCGGAGGACCTCCTTTTCTGACCTTAGGTCCCTTTTGAACTCTTCCGGTTTCT
+
BBBAAAABFFFFGF5FGGGGGGGHEAAFDDFHHGGCGGEEGHHHHGEGGGGGGGHBFGHGEC?EGGGGGGA1GFHGGGCGEGHCGGFGGGGG?DHHHH1FF1/<1<1011?1?G/--->F011>110=//<0D--;-.;C..;-C/=09;/F00;C.99-;.;9/.;D-;F.///;..;;D.////.;./..;99AFF/F.-.-;.9../..;//////;F////////9/;B/B.B///////99@F.//
@M05620:37:000000000-D9766:1:1101:6891:8170 1:N:0:11
ACCACACCTTCTACAATGAGCTGCGTGTGGCTCCCGCGGAGCACCCCGTGCTGCTGACCGAGGCCCCCCTGACCCCCAAGGCCACCCGCGAGACGCTGCCCCGGTGAGGGGCCCCCTCCCTCTTCTGGGGGCCTCCTCCCTCCTCCCTGGCCTCCCGGACCTGCGCCCTTCCTCACTGGTTCTCTCTTCTGCCGTTTTCCTTAGGCCTCTCTTCTCTGACCTGAGTCTCCTTTGTACCTCTGCAGGTTCTA
+
>>>3AAA>CFCFGGGFGGEAG5GGGGGE42FGHFFE2EE00A1GHGGEEEFF5FGGFHGE/>/>FFGGGC/FFHHGGG/F/GGE/F//<///////?..FA.--<<...<-A@@-;-.;C///090;0/9-=-.;C/;FC.99..;..B9;./;EA.-9--..9-;AA;F.//9;A/B.;////////;//;/-:DFAFB/:/9/9//.//;///;//;;//.;.//:;/;BBF////9////9B.;9///
@M05620:37:000000000-D9766:1:1101:20860:8190 1:N:0:11
ACCACACCTTCTACAATGAGCTGCGTGTGGCTCCCGAGGAGCACCCCGTGCTGCTGACCGAGGCCCCCCTGAACCCCAAGGCCAACCGCGAGAAGATGCCCAGGTGAGTGGCAAGCTACCTCTTCTGGTGGCCGCCTCCCTACTTCCTGGCCTCCCGGAGCTGCGCCCTTTCTCACTGGTTCTCTCTTCTGCCGTTTTCCGTAGGACTCTCTTCTCTGACCTGAGTCTCCTTTGGAACTCTGCAGGTTCTA
+
1>>>AA1AFFF1AFGABBGAD1B1AABFEAGHBF0AEAEEEHHHHGCE//BA1A1BG0AEEG?FCE/EGGGGHFA/EEFC/FHC</<<B<B@//?F111?GHHG1GGHG1FF01?GBGHG1GGHHH1<10CGH@CG...;G0=G00<0<GGHHH.;A-;AA./;@@G-;FG//9;FFFFF/;BFFFFFFFF/B@AAFFFFFFFFFFFFF/FFF//;/9/;FF9FFB/BFBFFFBFFFBB/FFFFF--;FFF
@M05620:37:000000000-D9766:1:1101:8018:8199 1:N:0:11
ACCACACCTTCTACAATGAGCTGCGTGTGGCTCCCGAGGAGCACCCCGTGCTGCTGACCGAGGCCCCCCTGAACCCCAAGGCCAACCGCGAGAAGATGCCCAGGTGAGTGGCCCGCTACCTCTTCTGGTGGCCGCCTCCCTCCTTCCTGGCCTCCCGGAGCTGCGCCCTTTCTCACTGGTTCTCTCTTCTGCCGTTTTCCGTAGGACTCTCTTCTCTGACCTGAGTCTCCTTTGGAACTCTGCAGGTTCTA
+
CBBCCCCCFFFFGGGGGGGGGFHHGFGEDGFHHGGGGGGGGHHHHGGGEGGGHHFGHHHGGGGGGGGGGGGGHHHGGGGHGHHHFGGGGGGGCGHHHGGHHHHGHHHHHHGGHHGGGGGHHHHHHHHGGHDGHCGGGGHGHHGHHGGGGFGGGGGGGD-;AFGGGGFFFFFFFFFFFFFFFFFFFFFFFFFFFFFFFFFFFFFFFFFFFFFFFFFFFFFFFFFFFFFFFFFFFFFFFFFFFFFFFFFFFFF
@M05620:37:000000000-D9766:1:1101:24000:8240 1:N:0:11
ACCACACCTTCTACAATGAGCTGCGTGTGGCTCCCGAGGAGCACCCCGTGCTGCTGACCGAGGCCCCCCTGAACCCCAAGGCCAACCGCGAGAAGATGCCCAGGTGAGTGGCCCGCTACCTCTTCTGGTGGCCGCCTCCCTCCTTCCTGGCCTCCCGGAGCTGCGCCCTTTCTCACTGGTTCTCTCTTCTGCCGTTTTCCGTAGGACTCTCTTCTCTGACCTGAGTCTCCTTTGGAACTCTGCAGGTTCTA
+
BBB@BBBBFFFFGGGGGGGGGFHHGGGGHDHHHGGGGGGGGHHHHGGGEGGGHHGHHHHGGGGGGDGGGGGHHGHGGGGHEHHHHGGEGGGGGGFHFHGHHHEFFFH<1?/FGH-DCCGCGGHHHFGFGFAGHGGGDDGEHHGHHG/B0/CFFGGGGC-9B.9CFAFF;FFFFFFFFFFF/FFFFFFFFFFFFB999EFFFFFFB/BBFBFFFFFFF/BFFFE/.;FBF/;FFF///9FBFFFFF.ABFFB
@M05620:37:000000000-D9766:1:1101:15254:8255 1:N:0:11
GAGGCTGCTTTGGAAGAAACTCATAGATTACTGCAACCGTTCCCCCTGGCCCTTGAAACGTTTCTTGCCTGGCTTCCAGCAGCTGCAACAACTGCCCGTAAGGACCTGCTCGTCGGAGACTCCTACTGGGTACCCCAGCTGATGACACAATGGCAAGGAAGCCCGGCCTTGCCGCTTTAGCCCTCTTGCGTATCCAATCGAACAATTCTCAGCGTTCGTACTTCTGACTGACAAGCCGGGGCCAAACGATC
+
>1AAAAFAFFFFGGGGGCGGGG1FAFGHHHGHGHFFF0A0ABFGHG/F/BF/A0AFG1GFBGHGDA1ABFHHHG0BFHH0BFG0B@0DFEGHGBBGH?E//B110/00BBB/>/////>CH1B111111?B1111///0@G1112@FH0/1?100<//?>0.>.->--<<//<<-A..0;://;./0=0-....;;9F/../.-/0;F0CB0/......9--;////9;////;--;--9-9--;-----:
@M05620:37:000000000-D9766:1:1101:6571:8259 1:N:0:11
GAGGCTGCTTTGGAAGAAACTCATAGATTACTGCAACAGTTCCCCCTGGACCTGGAAAAGTTTCTTGCCTGGCTTACAGAAGCTGAAACAACTGCCAATGGTCCCCAGAATGAAACCCTTCCAGAACACTTCAACGCAGCAAAAGAGGGCATCAAAGAATTGCAGCCAACCTAGGAAGTCCGTCAGGAGTATCCGCTTTCGCACACTTGAACAACTCCTTGCATCCTTACCCGTACCTGACAATGCACCTG
+
ABCBBBFCFFFFGGGGGGGGGGHHHHHHHHHHHHHHGHHGHHHHHGGGHHHHHHHGHHHHGHHHHHHHHHHHHHHHHHHHHHHHHHHHHHHHHHHHHH333B43FG2E1BFHH3F@BEF?G33DGH23233BF3?E<EE/B2BG??G/<</@2@FF2G02D?F11?/??//01?01><F1>..>..<C.</<0=C.<C.C...;:;CGH000</.0;999;BF;0/9CB09/=.;..=;/;B00:0B0/9;
@M05620:37:000000000-D9766:1:1101:18455:8274 1:N:0:11
ACCACACCTTCTACAATGAGCTGCGTGTGGCTCCCGAGGAGCACCCCGTGCTGCTGACCGAGGCCCCCCTGAACCCCAAGGCCAACCGCGAGAAGATGCCCAGGTGAGTGGCCCGCTACCTCTTCTGGTGGCCGCCTCCCTCCTTCCTGGCCTCCCGGAGCTGCGCCCTTTCTCACTGGTTCTCTCTTCTGCCGTTTTCCGTAGGACTCTCTTCTCTGACCTGAGTCTCCTTTGGAACTCTGCAGGTTCTA
+
CDDDDDCCFFFFGGGGGGGGGGHHGGGFHGHHHGGGGGGGGHHHHGGGGGGGHHHHHHHGGGGGGGGGGGGHHHHGGGGHGHHHHGGGGGGGGGHHHHHHHHHGHGHHHHGGHHGGGGGHHHHHHHHHHHGHHGGGGGHGHHGHHGGGGGGGGGGGGG-AAGGGGGFFFFFFFFFFFFFFFFFFFFFFFFFFFFFFFFFFFFFFFFFFFFFFHHHFHFFFFFEFFFFFFFFFHFFFFFFFFFFHFFFFFFB
@M05620:37:000000000-D9766:1:1101:20888:8305 1:N:0:11
ACCACACCTTCTACAATGAGCTGCGTGTGGCTCCCGAGGAGCACCCCGTGCTGCTGACCGAGGCCCCCCTGAACCCCAAGGCCAACCGCGAGAAGATGCCCAGGTGAGTGGCCCGCTACCTCTTCTGGTGGCCGCCTCCCTCCTTCCTGGCCTCCCGGAGCTGCGCCCTTTCTCACTGGTTCTCTCTTCTGCCGTTTTCCGTAGGACTCTCTTCTCTGACCTGAGTCTCCTTTGGAACTCTGCAGGTTCTA
+
CDDCDDCCFFFFGGGGGGGGGGHHGGGGHGGGHGGGGGGGGHHHHGGGGGGGHHHHHHHGGGGGGGGGGGGGHHHGGGGHGGHHHGGGGGGGGGHHHHHHHHHGHHHHHHGGHHGGGGGHHHHHHHHHHHGHHGGGGGHGHHGHHGGGGGGGGGGGGF-DFGGGGGFFFFFFFFFFFFFFFFFHFFFHHHHHFFFFFFFFFFFFFFFFFFFFHHHFFFFHFFFFFFFHHFFFHFFFFFFFFFFHFFFFFF:
@M05620:37:000000000-D9766:1:1101:12212:8309 1:N:0:11
ACCACACCTTCTACAATGAGCTGCGTGTGGCTCCCGAGGAGCACCCCGTGCTGCTGACCGAGGCCCCCCTGAACCCCAAGGCCAACCGCGAGAAGATGCCCAGGTGAGTGGCCCGCTACCTCTTCTGGTGGCCGCCTCCCTCCTTCCTGGCCTCCCGGAGCTGCGCCCTTTCTCACTGGTTCTCTCTTCTGCCGTTTTCCGTAGGACTCTCTTCTCTGACCTGAGTCTCCTTTGGAACTCTGCAGGTTCTA
+
BCBCCBBCFFFFGFGGFGGGGGHHGGGGHGHHHGGCGGGGGHHHHGGGGGGGHHHHHHHGGGGGGGGGGGGHHHHGGGDHGHHHHGGGGGGGGGHHHFHHHHGGHHGHHHGGHHGGGGGHHHHHHHHFHHGGHGGGGGHGHHGHHGGGGGGGGGGGGG-ADGGGGGFFFFFFFFFFFFFFFFFFFFFFFFFFFFDDFFFFFFFFFFFFFFFFFFFFFFFFFFFFFFFFFFFFFFFFFFFFFFFFFFFFFFB
@M05620:37:000000000-D9766:1:1101:17849:8322 1:N:0:11
GAGGCTGCTTTGGAAGAAACTCATAGATTACTGCAACAGTTCCCCCTGGACCTGGAAAAGTTTCTTGCCTGCCATTGGCAGTTGTTTCAGACTCCGTAAGCCAGGCAAGAAACTCTTCCAAAGCAGCCTCTCGCCCACCCCTACGGGTAGCTGATGAAACAATTGCAAGTAAGTCAGGCACTTCAGCTTTATCACCCTTGTCACTCTAATTGAACAATTCTCACCATTTGCACTTTTTATTCACAAGCCAG
+
BBA3AA>AFFFFGGGFFGFCFCFFGHFHHHHHHHHFHHHFEHEHHGCFHFHHH2GCHHHHFGFHHHGHHHH1FA55B33BA3ADB1B5F553B3311B?B3F21??F1FG33BG3B4B4BBGH?F3B??FGH////?F///?FG//><</1@<F?11?1G<C1<?1?G11>1>=>D1G0>0<>G1F=00=00=D</.<C<=000;C000;0;GCHHH0<0:CC0:<FG000;00/9;0.00000009;./C
@M05620:37:000000000-D9766:1:1101:23251:8327 1:N:0:11
ACCACACCTTCTACAATGAGCTGCGTGTGGCTCCCGAGGAGCACCCCGTGCTGCTGACCGAGGCCCCCCTGAACCCCAAGGCCAACCGCGAGAAGATGCCCAGGTGAGTGGCCCGCTACCTCTTCTGGTGGCCGCCTCCCTCCTTCCTGGCCTCCCGGCGCTGCGCCCTTTCTCACTGGTTCTCTCTTCTGCCGTTTTCCGTAGGACTCTCTTCTCTGACCTGAGTCTCCTTTGGAACTCTGCAGGTTCTA
+
CCCCCCCBFFFFGGGGGGGGGGHHGFGAAEGFGFFFDGGFDHHHHGGG?EGGGHFHHHFGGGCGGGGGGCCGHHHGGFGHGHHHHGGGGGDDGGHGFHHHHHHGHHHFGHFEFFGGGGCHHHHHHHHHHHGGFFGCGGHGHHGHHGGGGGGGGGGGDG-CDFFFFFDFFFFFFFFFFFFFFFFFFFFFFFFFFFFDFFFFFF.A?/BFFFFFFFFFFF9BFFFFFFFFFFFFBFFFFFFFFFFFFFFFFFB
@M05620:37:000000000-D9766:1:1101:6283:8360 1:N:0:11
ACCACACCTTCTACAATGAGCTGCGTGTGGCTCCCGAGGAGCACCCCGTGCTGCTGACCGAGGCCCCCCTGAACCCCAAGGCCAACCGCGAGAAGATGCCCAGGTGAGTGGCCCGCTACCTCTTCTGGTGGCCGCCTCCCTCCTTCCTGGCCTCCCGGAGCTGCGCCCTTTCTCACTGGTTCTCTCTTCTGCCGTTTTCCGTAGGACTCTCTTCTCTGACCTGAGTCTCCTTTGGAACTCTGCAGGTTCTA
+
BBBBBBBBFFFFGGGGGGGGGFHHGEGGHGHHHGGGGGGGGHHHHGGGFGGFEGHHHHHGGGCGGGEGGGGHHHFGGGGHGHHHHGGGGGGGCDHHHGHHHHHGHHHHHHGGHHGGGCGGHHHHHHHHHHGHHGFGGGHGHHGHHGGGFGGGGGGGGGAFGGGGGGFFFFFFFFFFFFFFFFFFFFFFFFFFFFDFFFFFFFFFF/FFFFFFFFFFFFFFFFFFFFFFFFFFFFFFFFFFFFFFFFAFFFB
@M05620:37:000000000-D9766:1:1101:8795:8362 1:N:0:11
GAGGCTGCTTTGGAAGAAACTCATAGATTACTGCAACAGTTCCCCCTGGACCTGGAAAAGTTTCTTGCCTGGCTTACCGAAGCTGAAACAACTGCCAACCGCTTACAGGATGCTACCCGCAAGGAAATGCTCCTAGAAGACTCCAAGGGAGTAAAAGAGCTGATGAAACAATGGCAAGTAAGCTAGGCATTTCCGCTTTATCACTCTTGTGGATCCAATTGAACAATTCTCAGCATTTGTACTTGTAACTG
+
A?AAA?FAFFDFFFGGGBGGFGFHDHGHFAF3FH1GFGGHDHHHGFEFE0GGGGFBFDHH1FG2HBGGG11FGGHEF0AE@/EHHGBHHHHHGH1GCB/////?>F110BGE0FGGHHE/>EE<0FG1BBBG1BG>FHHH<F1@@@F/??E??F111??F?>FDD1<1FHGDGC<BC.0<=D00<0.CC0<G0=AE;.;<0;;;0;;C:0:.09CFGGBBF9FFFF0;9C;0;CFGGGGCFGCFF;;FF0;
@M05620:37:000000000-D9766:1:1101:8647:8370 1:N:0:11
GAGGCTGCTTTGGAAGAAACTCATAGATTACTGCAACAGTTCCCCCTGGACCTGGAAAAGTTTCTTGCCTGCCATTGGCAGTTGTTTCACCCTTTGTACGCCCGCCAAGAAACTTTTCCAAAGCAGCCTCTCGCTCACCCTTACGGGTATCTGATGAAACAATGGCAAGAAAGTCAGGCATTTCCGCTTTAGAACTCTTGTGGCACCAATTGAACAATTCTAAGCATTTTGACATTTCAATGACCAACAAG
+
>3AA>>CAFBB4F4ABFGBGGGHHHFGHHGADFG4BCHBFGDDBBAAA2B2BGGEE332BBDGDFDFA353BB3DDGE3BBBBFGHHHB5@1B33D4B4B1>>//>>/1BBB3DDF4F3??BEB?3B?2BBB//?/?D?0/B??//>/>22D2>=11?GHFH11100=>0>0<11<>>0<11=1=<..<.0<<0===;00;;::/=..;00;;CGFB9;;90;0:;0;=09.;0;;C00000000;.;=9B
@M05620:37:000000000-D9766:1:1101:6993:8387 1:N:0:11
ACCACACCTTCTACAATGCGCTGCGTGTGGCTCCCGAGGAGCACCCCTTGCTGCTGACCTAGGCCCCCCTGAACCCCAAGGCCAACCGCGCGAAGATGCCCAGGTGAGTGGCCCGCTACCTCTTCTGGTGGCCGCCTCCCTCCTTCCTGGCCTCCCGGCGCTGCGCCCTTTCTCACTGTTTCTCTCTTCTGCCGTTTTCCGTATTACTCTCTTCTCTTACCTGTGTCCCCTTTGGAGCTCTGCAGGTTCTA
+
AAAAAAA11BCFFGGGGGA1EAEFEEE0AEGCB0AE?EAAEHHHHGGABFFHHGFHHHG1BFFHHGGGGEFHFGFGG/EGGHHHHGGGGG/>BGG?GH1??GF/?F10F</??G/---<GHHF=FGD0=<.<<-A@CEH:GGGGHFH0CBF.99;CC--9;A-A;>B@@//;BF/;F//;B/BF/9BF/;9F/-;-/;;/-;--//;9BFF/;BBFF//9;B//////9AF?FF/:/;FBB/99/-;/9/;
@M05620:37:000000000-D9766:1:1101:23722:8390 1:N:0:11
GAGGCTGCTTTGGAAGAAACTCATAGATTACTGCAACAGTTCCCCCTGGACCTGGAAAAGTTTCTTGCCTGCCATTGGCACTTGTTTCACACTCTCCAAGCCATGCAGGAAACTTTTCCAAAGCACCCTCTCGCTCACCCCTACGGGTAGCTGATGAAACAACTGCAAGTAAGTCAGGCATTTCCGCTCTATCACCCTTCGCGATCCAGTTGAACAACTCTCACCATTCGTACTTTTAACTCACAACCCAG
+
AABBBAFAFFFFGGGGGFGGGGGHHHHHHFGHHHHCGFHFHHHHHGGGHGHHHHHHHHHHGHHHHHHHHHH1F3DAD33B3BBFD5BGH5D3BB533B3B1B2@3BF3BF2?BG4@4B34BGHFH2F//?GH////?FBB/?CG//>/</2@2@222@2F2//1?1GFD1?1F@GHBF0<11>G=E..-<0<=G0/.<C/..--;C.00<0<G0CFG.;0;FF09;FF09/;9.00C000000/00.;;.;
@M05620:37:000000000-D9766:1:1101:22839:8456 1:N:0:11
ACCACACCTTCTACAATGAGCTGCGTGTGGCTCCCGAGGAGCACCCCGTGCTGCTGACCGAGGCCCCCCTGAACCCCAAGGCCAACCGCGAGAAGATGCCCAGGTGAGTGGCCCGCTACCTCTTCTGGTGGCCGCCTCCCTCCTTCCTGGCCTCCCGGAGCTGCGCCCTTTCTCACTGGTTCTCTCTTCTGCCGTTTTCCGTAGGACTCTCTTCTCTGACCTGAGTCTCCTTTGGAACTCTGCAGGTTCTA
+
CCCCDDCCFFFFGGGGGGGGGGHHGGGGGGHHHGGGGGGGGHHHHGGGGGGGHHHHHHHGGGGGGGGGGGGHHHHGGGGHGHHHHGGGGGGGGGHHGHHHHHGGHHHHHHGGHHGGGGGHHHHHHHHGHHGHHGGGGGHGHHGHHGGGGGGGGGGGGF?DGGGGGGFFFFFFFFFFFFFFFFFFFFFHFFFFFFFFFFFFFFFFFFFFFFFFFHHFFFFFFFFFFFFFFFFFFFFFFFFFFFFFFFFFFFF
@M05620:37:000000000-D9766:1:1101:11811:8460 1:N:0:11
ACCACACCTTCTACAATGAGCTGCGTGTGGCTCCCGAGGAGCACCCCGTGCTGCTGACCGAGGCCCCCCTGAACCCCAAGGCCAACCGCGAGAAGATGCCCAGGTGAGTGGCCCGCTACCTCTTCTGGTGGCCGCCTCCCTCCTTCCTGGCCTCCCGGCGCTGCGCCCTTTCTCACTGGTTCTCTCTTCTGCCGTTTTCCGTAGGACTCTCTTCTCTGACCTGAGTCTCCTTTGGAACTCTGCAGGTTCTA
+
BBBBBBB>BFCFGGGGGG5FGGHHGGGAAEGFGBFF?EEGDHGHHGGGGEFGFHGHHHEAEC?EFGGGGGGHHHHGGGGHFHGHHGDCCG/CGGGEFHHHHHHGGHFGHHGGHHGGGGGHHHHHHHHHFHGHFCFGGGHGHHGHHGGGGGGGGGGGGG-ADFFFFFFFFFFFFFBFFFFFFFFFFFFFBFFFFFFFFFFFFBAFFFFFFFFFFFFFFF/;FBFBFFF/BFFFFFFFFFBBBFF/FFFFFFB
@M05620:37:000000000-D9766:1:1101:6939:8492 1:N:0:11
ACCACACCTTCTACAATGCGCTGCGTGTGGCTCCCGAGGAGCACCCCGTGCTGCTGACCGAGGCCCCCCTGAACCCCAAGGCCAACCGCGCGAAGATGCCCAGGTGAGTGGCCCGCTACCTCTTCTGGTGGCCGCCTCCCTCCTTCCTGGCCTCCCGGCGCTGCGCCCTTTCTCACTGGTTCTCTCTTCTGCCGTTTTCCGTAGGACTCTCTTCTCTGACCTGAGTCTCCTTTGGAACTCTGCAGGTTCTA
+
BBBBBBB>CFFFGGGGGG4AEEFEGEE2ABGGFBFE?EGFGHHHHGGAEEGGHHHHHHH>>EGGGGGGGGGEHFHGGGGHGEHHGGGGGG/>BGCAFHHGCGHFHHHHHHGGFHGGGCDGGFHHHHGFGFDCFCC?CDEGFFGGGGFFF/FFFGGGGA-@B>@FAFFFFFBFFFFFFFFFFFFFFFFF;FFFFFDFFFBBFFFFDFFFFFFFFFFFFF/FFFF/;FF/BFFFFFFFFFFFFFFFFFFFFFB
@M05620:37:000000000-D9766:1:1101:5821:8499 1:N:0:11
GAGGCTGCTTTGGAAGAAACTCATAGATTACTGCAACAGTTCCCCCTGGCCCTGGACAAGTTTCTTGCCTGGCTTACAGAAGCTGAAACAACTGCCCGTAAGTAAAGACTCCTAGAAGACTCCAAGGGAGTAAAAGAGCTGATGAAACAATGGCAAGTAAGTCAGGCATTTCCGCTTTAGCACTCTTGTGGATCCAATTGAACCATTCTCAGCATTGGTAATTGTCACTGACAAGCCCGGGACAAAAGATC
+
AABBAAFAFDFFGBAFFGFGG4FGH5FDBF4FGHCHCGFDFB53B2AA22BBAFCG131FGFHGGGH5B5ABBFH3B5BFGH3BG33F33?BGGHFG1>/114BFG4313B3BBB@GFF333BBGF//?EE3BFGGFF0BCGHFBG1BB?BFF@C1/@@FG@@>@@0?111@<?AD//?1>F<1<DB<1>.><1CGH0=<0D<.<CD0=0==CG<;00;;0<0C00<;0:;CCG.;;.99-:-;99A/;;;
@M05620:37:000000000-D9766:1:1101:26870:8552 1:N:0:11
ACCACACCTTCTACAATGAGCTGCGTGTGGCTCCCGAGGAGCACCCCGTGCTGCTGACCGAGGCCCCCCTGAACCCCAAGGCCAACCGCGAGAAGATGCCCAGGTGAGTGGCCCGCTACCTCTTCTGGTGGCCGCCTCCCTCCTTCCTGGCCTCCCGGAGCTGCGCCCTTTCTCACTGGTTCTCTCTTCTGCCGTTTTCCGTAGGACTCTCTTCTCTGACCTGAGTCTCCTTTGGAACTCTGCAGGTTCTA
+
CCDDDDDDFFFFGGGGGGGGGGHHGGGGDGHHHGGGGGGGGHHHHGGGEGGGHHHHHHHGGGGGGGGGGGGHFHHGGGGHGHHHHGGGGGGGGGHHHHHHHHHGHHHHHHGGHHGGGGGHHHHHHHHHHHGHHGGGGGHGHHGHHGGGGGGGGGGGGG-ADGGGGGFFFFFFFFFFHHFFFHFFHFFFHHFHFFFFFFFFFFFFFFFFFFFFHHHFHFFFFHFFFFFFHFFFHHFFFFFFHFFHFFFFFFF
@M05620:37:000000000-D9766:1:1101:7369:8585 1:N:0:11
ACCACACCTTCTACAATGAGCTGCGTGTGGCTCCCGAGGAGCACCCCGTGCTGCTGACCGAGGCCCCCCTGAACCCCAAGGCCAACCGCGAGAAGATGCCCATGTGAGTGGCCCGCTACCTCTTCTGGTGTCCGCCTCCCTCCTTCCTGGCCTCCCGGAGCTGCGCCCCTTCTCACTGGTTCTCTCTTCTGCCGTTTTCCGTAGGCCTCTCTTCTCTGACCTGAGTCTCCTTTGTAACTCTGCAGGTTCTA
+
>AAAAABAFFFFGGGGGGGGGGHHGGGE4EGGGFFAFAE2EH2BFEEE1EEF5A3BGHFGGF0EFGGGGEF2BBGEG/EHFEGH/FE/CFGD/CH2FF2?F22???@11?/?FG@CC-AFHFHFGGGH0C.<D.<A:.;CBB?GC<::C/:.:;E?D:B:AA/B-BDC-.:BFE/BFB./;9///:9/;B//B;.;/.:;.BA.;///.99BFB/;///;;FFB.;9B/://BF////;:B/9BBFFFF//
@M05620:37:000000000-D9766:1:1101:7348:8594 1:N:0:11
ACCACACCTTCTACAATGCGCTGCGTGTGGCTCCCGAGGAGCACCCCGTGCTGCTGACCGAGGCCCCCCTGAACCCCAAGGCCAACCGCGAGAAGATGCCCAGGTGAGTGGCCCGCTACCTCTTCTGGTGGCCGCCTCCCTCCTTCCTGGCCTCCCGGCGCTGCGCCCTTTCTCACTGGTTCTCTCTTCTGCCGTTTTCCGTAGGACTCTCTTCTCTGACCTGAGTCTCCTTTGGAACTCTGCAGGTTCTA
+
BBBBBBB3BCCFGGGGGG4AEAFGGFFAAEHFGAFE2EEEEHGHHGGAEEEGHGHHHHH>EEGGGGGGGGGHFHHGGGGHFHHHHGGGGG<BCGHEGHHHHHHGHHHHHHGGHHGGGGGHHHHHHHHHDCGHHGGGGGHGGGGGGGGGEGGGGGGGGA-ABCCFFFFFFFFFFFFFFFFFFFFFFFFFBBFFFFFFFFFFFFFFFFFFFFFFFFF/BFBFFFFBFFF/;FFFFFFFFFFFFFFFFFFFFFF
@M05620:37:000000000-D9766:1:1101:21834:8607 1:N:0:11
ACCACACCTTCTACAATGAGCTGCGTGTGGCTCCCGAGGAGCACCCCGTGCTGCTGACCGAGGCCCCCCTGAACCCCAAGGCCAACCGCGAGAAGATGCCCAGGTGAGTGGCCCGCTACCTCTTCTGGTGGCCGCCTCCCTCCTTCCTGGCCTCCCGGAGCTGCGCCCTTTCTCACTGGTTCTCTCTTCTGCCGTTTTCCGTAGGACTCTCTTCTCTGACCTGAGTCTCCTTTGGAACTCTGCAGGTTCTA
+
?A>AA1>AFFFDEGG13BBGDFECABEEH0FGHGF0EEGGGCHHHGGGEEGGHGCHHCHGGGGGGGGEGGGHHHHGGGGHGHHHGGGGG?CGGGHHHHHHHHCF1?FGHHGGFHCGGGGHHHHHFHHHHHGHHGGGC.GGHHG/0;FGFFGGFGEEG@-@AGFGGGF@@FFFFFFFFFFFFFFFFFFFFBFFF@AFFFFFFFFFFFFFFFFFFFFFFFFFFFFFFFFFFFFFFFFFFFFFFFFFFFFFFFF
@M05620:37:000000000-D9766:1:1101:27489:8611 1:N:0:11
ACCACACCTTCTACAATGAGCTGCGTGTGGCTCCCGAGGAGCACCCCGTGCTGCTGACCGAGGCCCCCCTGAACCCCAAGGCCAACCGCGAGAAGATGCCCAGGTGAGTGGCCCGCTACCTCTTCTGGTGGCCGCCTCCCTCCTTCCTGGCCTCCCGGAGCTGCGCCCTTTCTCACTGGTTCTCTCTTCTGCCGTTTTCCGTAGGACTCTCTTCTCTGACCTGAGTCTCCTTTGGAACTCTGCAGGTTCTA
+
CCCCCCCCFFFFGGGGGGGGGGHHGGGFHGHHHGGGGGGGGHHHHGGGGGGGHHHHHHHGGGGGGGGGGGGHHHHGGGGHEHHHHGGGGGGGGGHHGEHHHHHGHHHHHDFGHHGGGGGGEHHHHHHHH/EH.DCGGGHGFHGHHGGGFGGGGGGGGFGGCGGGGGFFFFFFFFFFFFFFFFF/BFFFFFFFFFDFFFFFFFFFFFFFFFFFFFFFFFFFFFFFFFFFFFFFFFFFFFFFF/FFFFFFBFF
@M05620:37:000000000-D9766:1:1101:26637:8614 1:N:0:11
ACCACACCTTCTACAATGAGCTGCGTGTGGCTCCCGAGGAGCACCCCGTGCTGCTGACCGAGGCCCCCCTGAACCCCAAGGCCAACCGCGAGAAGATGCCCAGGTGAGTGGCCCGCTACCTCTTCTGGTGGCCTGCTCCCTCCTTCCTGGCCTCCCGGAGCTGCGCCCTTTCTCACTGGGTCTCTCTTCTGCCGTTTTCCGGAGGACTCTCTTCTCTTACCTGAAGCTCCTTTTGAACTAGATCGGAAGAG
+
AAAAAAAAFFFFGGGGFGG1F1FEEEEGHEHHFGGGFGGGGHHHHGGGGGGGEHHFHHHGGGGGGEGGGGGHHGHGGGGHAFHHHGC/B@C@@FBGGG1?GF/F<11?11?/FH<<->@GB00D0=0D=/<.C0.<:0:C/CE/C0C00/:G0.;E.@--;;//9-;--/9///BB9/B-;--/;9;9/9//:--:FFB/--9-;999//9/9B99://:;B///////;9/B/9-;//////:-A---;;
@M05620:37:000000000-D9766:1:1101:21311:8616 1:N:0:11
ACCACACCTTCTACAATGAGCTGCGTGTGGCTCCCGAGGAGCACCCCGTGCTGCTGACCGAGGCCCCCCTGAACCCCAAGGCCAACCGCGAGAAGATGCCCAGGTGAGTGGCCCGCTACCTCTTCTGGTGGCCGCCTCCCTCCTTCCTGGCCTCCCGGAGCTGCGCCCTTTCTCACTGGTTCTCTCTTCTGCCGTTTTCCGTAGGACTCTCTTCTCTGACCTGAGTCTCCTTTGGAACTCTGCAGGTTCTA
+
AAAAA?ABFFFFGGGGGG5GFFHFEGGGHGGHGGGGGGGCFHFHHGEGEDEFFEGHHHHGGG?ECF?EGGGHHGCEGGDEFHHFEGGGGGGGGGHHHGFHH1FFG1FGHBAFHH-A@A<GFHHGFB0<GC.GH--::;CCGFGHBBFGGFFFFGAED--;9F/B@GF?;BFFFF/FFFE9/;FFFFFF/BF/F?DFFFFEFFFFDF9FFFFFFFFFF//;F/BB./;;FFFFFBFFFBFFBFF/FA9/BF9
@M05620:37:000000000-D9766:1:1101:25599:8617 1:N:0:11
ACCACACCTTCTACAATGAGCTGCGTGTGGCTCCCGAGGAGCACCCCGAGCTGCTGACCGAGGCCCCCCTGAACCCCAAGGCCAACCGCGAGAAGATGCCCAGGTGAGTGGACCGCTACCTCTTCTGGTGGCCGCCTCCCTCCTTCCTGGCCTCCCGGCGCTGCGCCCTTTCTCACTGGTTCTCTCTTCTGCCGTTTTCCGTAGGACTCTCTTCTCTGACCTGAGTCTCCTTTGGAACTCTGCAGGTTCTA
+
AA11>AAAFFFDDBGDDDF1BF1AA0BBC?0A10BEEEE///BA//EE/AE/BFGGFHHGG/E@FG?EEE/FBGEEAFCC//FGHAE/</B<//0?F11?G<GFF<GH1<F1<FCGG?GHHHHEHHHHHHGHFGGCGGHGHHGGGGGGFGFGGGGGG@-AA@@F@@F@@FFFFFFFFFFFFFFFFFFFFFFFF@BFFFFFFFFFFBFFFFFFFFFFFFFFFFFFFFFFFFFFFFFFFFFFFFFFFFFFFFF
@M05620:37:000000000-D9766:1:1101:27477:8624 1:N:0:11
ACCACACCTTCTACAATGAGCTGCGTGTGGCTCCCGAGGAGCACCCCGTGCTGCTGACCGAGGCCCCCCTGAACCCCAAGGCCAACCGCTAGAAGATGCCCAGGGGAGTGGCCCGCTACCTCTTCTGGTGGCCGCCTCCCTCCTTCCTGGCCTCCCGGAGCTGCGCCCTTTCTCACTGGTTCTCTCTTCTGCCGTTTTCCGTAGGACTCTCTTCTCTGACCTGAGTCTCCTTTGGAACTCTGCAGGTTCTA
+
AAAAA1AAFFFFFGGGGGG1G1FEEEEGEGCFHFFG0EG/BFGFHGGGABE/1BBFGGFEEE/EFFGGGEAEFHHEGF>GFGHH/FGEC/B?1B11B1?GBGAE/BECC0??AGCG@-ABDGHFHDD00<<C.-;-.CHGGBAGBFFBFBA90C99;A?--.C/-@F@@BBBFFFFBF-9//99:FF/;FBB/;;;;99/9F-BF/;/BBFFFFBBB/;BFFFB;FFFFF//;B/B/B9BFFFFBF-BFFF
@M05620:37:000000000-D9766:1:1101:12721:8632 1:N:0:11
GAGGCTGCTTTGGAAGAAACTCATAGATTACTGCAACAGTTCCCCCTGGACCTGGAAAAGTTTCTTGCCTGGCTTACGGAAGCTGAAACAACTCCCAATGGGATGCTAGCCGCATTTCCAGGCCCCCATATCACTCCAACGGACGAAAAGATGTTATCAAACTATCGCAAGCAAGAGACACTTCCGCTCTTGACCTCTCTTGGATCTCCAATCGAACTTTTCCCACTATTTGCATTTGTATCTCACAACCC
+
BABBBBFBFFFFGGGGGFGGGGCHFHFHHHHHHHH4FFHFHHHHHGGGHEGGHHGHHHCGFGHHGHHHHHH1F2B3311B1?1BF333B311B331232B3123?F3B4F31///?4B4B43/??///B?333BBBG222//</<////<F11111111=<F1111.>.<-.<///.////0=00.;.-;00<0:0<C/0;C00000000/0/.9/;.00;C000../;000;009;////9//::B/...
@M05620:37:000000000-D9766:1:1101:5582:8663 1:N:0:11
GAGGCTGCTTTGGACGAAACTCATAGATTACTGCAACAGTTCCCCCTGGACCTGGACAAGTTTCTTGCCTTGCTTTGGGAATTGTTTCAAACTGCCAATGCCCACCAAGAAAATTTTCTAAAGCACCCACTCGCTGACGACTACCGGCAAGTGATGAAACAAAGTCAAGAAAGGCAGCCAATTCAGTCTTATGACCCTTGTCGCTCCAATCGAACAAATTTAACCAATCTTACCTTTTACACACCACCCAG
+
AAABABFBFFFFGB4AAFGEGGHHGFHHHFGHGHF3FHADGFGGHGEFEFGGHHHH1A1GGHHFGHHBBG53B5DFFB1BBFF@5BBEG54FB3B33BBBBBBB1?FA1BFG2B334B4B?GFFG2/E/?0?//?/<2///</<2/><<<?<111<11???<><1<1=1<0<C0.<..<<//0000=<0==;0;C/;///<0.:.:.;/0/9;/C-C.;0090009.;;;09;;09F0090;/.....9.;
@M05620:37:000000000-D9766:1:1101:12957:8664 1:N:0:11
AGTGCCAGCTCTCAATCGCACACGTGTGCCCTCCCGTCCCCTTACTCGCTCTCGTATGCCGTCCCCGTCTTGAAACCAGAAGAACAAACCCCTCCCCCTGTCTGCAACCAATGTGAGCATAAAGAGAAGGAAAATGGAAGGGGGGGAGGAGTGAGGAGACGGGGAAAGAAAGGAGTAAAAGGGGAGGGATATGGAAAAAGATGCATTGGAGAGGAGAACTTACCAAATAAAAACATCCGCACTCTACCAGG
+
ABABBFFFCFFFGGGGGGGGGGBAF4AF5GHH2BFEG2AB22BBFDGDGAEGG1BB33DFAEE111>>BBFG@3BF1F11B33B232B1?1??/>///>?B3?4343B0//32B3?B2223B?33B2@200@=2222222///<---:-../.00.0.....---.../990././/:000.:9.---9/;0000009..:0;;090000/0.....;;B000/00.0:0990..00/..9--:000000.
@M05620:37:000000000-D9766:1:1101:19025:8667 1:N:0:11
ACCACACCTTCTACAATGAGCTGCGTGTGGCTCCCGAGGAGCACCCCGTGCTGCTGACCGAGGCCCCCCTGAACCCCAAGGCCAACCGCGAGAAGATGCCCAGGTGAGTGGCCCGCTACCTCTTCTGGTGGCCGCCTCCCTCCTTCCTGGCCTCCCGGAGCTGCGCCCTTTCTCACTGGTTATCTCTTCTGCCGTTTTCCGTAGGACTCTCTTATCTGACCTGAGTCTCCTTTGGAACTCTGCAGGTTCTA
+
1>>AAA1AFFFBAGGAABG1D1B1AAAEG0FGFGCAEEG?EHHHHG?E//EABABGH00EEG?GCE/EGGGGHF/?EGFE/FHC</?EC@CC//?GFHHHCFHC11FFFGFFG/AC@-CHHHH00DGH0GCH.--;.:=EG/CG009C0;;AFG..99??AGB/9@F=@FFFFBBFFFBFF/BFFFFFFEF/;@BFFFFFF/-;9BBFFF//B/;FFFFFFFFFF//9BFBFF/FFFFFFF/FFF--B9F;
@M05620:37:000000000-D9766:1:1101:19112:8697 1:N:0:11
GAGGCTGCTTTGGAAGAAACTCATAGATTACTGCAACAGTTCCCCCTGGACCTGGAAAAGTTTCTTGCCTGCCATTGGCAGTTGTTTCAGCTTCTGTAAGCCAGGCAAGAAACTTTTCCAAAGCAGCCTCTCGCTCACCCTTACGGGTAGCTGATGAAACAATGGCAAGTAAGTCAGGCATTTCCGCTTTAGCACTCTTGTGGATCCAATTGAACAATTCTCAGCATTTGTACTTGTAACTGACAAGCCAG
+
B?ABB?FACFFFBFGGGGGGGGHGHHHHFHHHHBGHCGHFFFFGHGGFCGGGHHGHHHFGFHGHHGH5FGGFFFGHHHCFEGGGEGHHG5F5BE5FBFBB3BEHHEHHGHHGBGFHFGHDGHHHHHHHFHHHGGGHFHBFHHHHGGGBCFGGHHGGGHFGHF@<CGHHG?FGH@FDGGHFFGBFHDGADGHB=<<<<0DDGGGGEHFFHGHHHHFFHGHCHECGHHHCHFGGG;F0C0CFFGFFGG:EEFF
@M05620:37:000000000-D9766:1:1101:25835:8727 1:N:0:11
GAGGCTGCTTTGGAAGAAACTCATAGCTTACTGCAACAGTTCCCCCTGGACCTGGAAAAGTTTCTTGCCTGCCTTATGCAGGGTGAAACACCTGTGAAAGCCCGACAAGAACCTATTCCCAAGCAAACTCTCGCACAAGATTCCAAGTCGCTAAAACACCCCAGGCAAGAACGTCAAGCAATTCAGCCATCGCCCTCTTATGGCTCCAATTGACCCAATCGAAGCATTTTTACTAGTTGCAGACACAACAG
+
ABCBCBFAFFFFGGGGGGFGGGGGHH4DFHHHHHHDGFHFGHHHHGGFGHHHHHHHHHHHGHHHHHHHHHE1B3D3555D5A0BB13DB3B1B3334B4B3B1>/>E?GH32GG3?DG43DFH?G33BEGHHD////B0BBGHH22@2D/>C/?11?/??/>.<<.>G.0>0E.<E.=0//0<D0<0/.;0;CCA@GHH0;09.CC.00;;FG0;FG.;:.;/.-:;C099;0009;009000./:/;A;;
@M05620:37:000000000-D9766:1:1101:9417:8734 1:N:0:11
GAGGCTGCTTTGGAAGAAACTCATAGATTACTGCAACAGTTCCCCCTGGACCTGGAAAAGTTTCTTGCCTGGCTTACAGAAGCTGAAACAACTGCCAACAGCTTACAGGATGCTACCCGTAAGGAAAGGCTCCTAGAAGACTCCAAGGGAGTAAAAGAGCTGATGAAACAATGGCAAGTAAGTCAGGCATTTCCGCTTTAGCACTCTTGTGGATCCAATTGAACAATTCTCAGCATTTGTACTTGTAACTG
+
AAAABBFBFFFFCCGFCCGGGGFHFGHGGBGFHHH4AGGAGGGHHGGGGBGHHHHHFHHHHHGHHHHHHHHHHHHHHHGGHGHHHHFHHHHHHHHG3BFFHHHHHHHHHGHHHHFHFH?F?EHGF3BCGHHHFGDGD3FGFHHHFCGGGHGGFHHGFFHHHH2FFHGGHHHHG?GHHGGD<GFHFHGF.GHHHHGGEDGDDHHHFHHHHGHGFHHH0:GHHG:GH/CFGGGGGGBFGGGF0CFGFC00=FF
@M05620:37:000000000-D9766:1:1101:25853:8737 1:N:0:11
GAGGCTGCTTTGGAAGAAACTCATAGATTACTGCAACAGTTCCCCCTGGACCTGGAAAAGTTTCTTGCCTGCCATTGGCAGTTGTTTCATATTCTCTAAGCCCTTCCAGAAACTCTTCCAAAGCAGCCGCTTGCTCACCCTTACGGGCACCTGTGCAAAAAAGGCCAAGCAAGCCAGCCATTTCGCCTTCGCCATCCTTTGGGTCCAAATTGAACAATTTTCACCATTTGTCTTGTAAATGCCCAAACCAG
+
AAAAAAFBFFFFG4BGFGGGGGHHHHGHHHHHFGGFHHHGHHHHHGGGHHHHHHHAFFGGBHHHHHHHHHHAB3FAA33B13ADD1?F55D5DB@55D@B331B3B33B3FB333443434331BBGC/>>//??F?30B?GFH///////001112>1@///?/?F//.<<<.<<G.F0DH0=/..<C0..=:./.<000;../;0;0;000;CF/=000;0000;C09000=0;0;00900/=..;;AF
@M05620:37:000000000-D9766:1:1101:25124:8751 1:N:0:11
ACCACACCTTCTACAATGAGCTGCGTGTGGCTCCCGAGGAGCACCCCGTGCTGCTGACCGAGGCCCCCCTGAACCCCAAGGCCAACCGCGAGAAGATGCCCAGGTGAGTGGCCCGCTACCTCTTCTGGTGGCCGCCTCCCTCCTTCCTGGCCTCCCGGCGCTGCGCCCTTTCTCACTGGTTCTCTCTTCTGCCGTTTTCCGTAGGACTCTCTTCTCTGACCTGAGTCTCCTTTGGAACTCTGCAGGTTCTA
+
BBAABBBBFFFFGGGFFGGGGFHGGEEEAEGGEFGEGGGGGHHHHGGGEEGGGHGHHHHGCGCGGGGGGGGHHHHGGGGHGHHHGGFEGC/<BFHGFHHFHHHGGHHFGHEGHHGGGGGHHHFHHFHHHHGHHGGGGGHFHHGHHGGGGFFGGGGGBG-ABFFFFFDFFFFFFFFFFFFFFFFFFFFFFFFEFFDFFFFFFFFFFFFFFFFFFFFFFFBFFFFFFFFFFF9FFFEFFFFFFFFFFFFFFFF
@M05620:37:000000000-D9766:1:1101:23101:8812 1:N:0:11
ACCACACCTTCTACAATGAGCTGCGTGTGGCTCCCGAGGAGCACCCCGTGCTGCTGACCGAGGCCCCCCTGAACCCCAAGGCCAACCGCGAGAAGATGCCCAGGTGAGTGGCCCGCTACCTCTTCTGGTGGCCGCCTCCCTCCTTCCTGGCCTCCCGGCGCTGCGCCCTTTCTCACTGGTTCTCTCTTCTGCCGTTTTCCGTAGGACTCTCTTCTCTGACCTGAGTCTCCTTTGGAACTCTGCAGGTTCTA
+
AAAAAAAAFFFFGGGFDGFFG1GFGEEA00FFCFGA?EEECHHGHGGGCEGGFHFHHHGGGGCGGCGGGGGGHFHGGGGHEGHHHGCEGGGC@CGFFGHHHHHGHGHHGHGGHHGGCCCHHHHHHHHHHFGGCCCGFCHGHHGHHGGGGFFGGGGGGG-AA@@F?@F@@FFFFFFFFFFFFFFFFFFFFFFFF@FFFFFFFF?FFFFFFFFFFFFFFF/FFFFFFFFFFFFFFFFFFFFFFFFFFFFFFFB
@M05620:37:000000000-D9766:1:1101:10364:8841 1:N:0:11
ACCACACCTTCTACAATGAGCTGCGTGTGGCTCCCGCGGAGCACCCCGTGCTGCTGACCGAGGCCCCCCTGAACCCAGGGGACAAGCCCGAGAACACGTATCCAGGCGACCGGCCCCCTACCTCGCCTCCCGGACCCCTCCCTCCTTCCAGGCGTCCCCGCGCTTCCCGTTTTCTGCCTGCCTCTCTCCTCTGACCTTATCCTCCGTACTAACTCCTCTGGCCCGCGACTGCAATGGAACACTGCAGGACC
+
AABABAAAFFFFGGGGGGGFGBGHGFEGCGGHGFFE2EF??EEGHGGEBFFF@GHHHHHG?EEGGFGEGGGHEGFGG//?>///00?/?BDGGG200?<010@?FB/<-<----<--;A.:C00.-;..9..99--....;C/;9BBB;///9-;-9A.---9-../;..9;AF////9B..9;/:BB/BFFFF;/;////;///.....:/;B///;/;//..-----;.//////:9:.;//;9;....
@M05620:37:000000000-D9766:1:1101:19071:8846 1:N:0:11
GAGGCTGCTTTGGAAGAAACTCATAGATTACTGCAACAGTTCCCCCTGGACCTGGAAAAGTTTCTTGCCTGGCTTACAGAAGCTGAAACAACTGCCAACAGCTTCAAGAATGCACCCCGTAGGAAACGGCTCCTCAAGGCCTCAACGGATGAAAAAGCGCTACTGAAACAATGGCAATTATGTAAGGATTTTCTGCTTAAGCACTCTTGTGGATCAACTGGACCACTTCTCACCGTTTGTCCTTGAACTTG
+
DDCCCDFCFFFFGGGGGGGGGGHHHHHHHHHGHHGHHHHHHHHHHGGGHHHHHHHGGHHHGHHHHHHHHFHGFHHGHHHFHGH@GH3GHCGHHHHHHE112BF3D@FH33@@343?E///>/?3?F3?///?C222B22//BB?B2?////2DFG0/0<<F/>>1FG1<<.><1<F000=0=0=0<000<D0H000CG0;000;0;C:00<.00<:C:C//::/..;CBFB:0.;;C/A/0;;F00;0000
@M05620:37:000000000-D9766:1:1101:3347:8846 1:N:0:11
ACCACACCTTCTACAATGCGCTGCGTGGGGCTCCCGAGGAGCACCCCGTGCTGCTGACCGAGGCCCCCCTGAACCCCAAGGCCAACCGCGAGAAGATGCCCAGGTGAGTGGCCCGCTACCTCTTCTGGTGGCCGCCTCCCTCCTTCCTGGCCTCCCGGGGCTGCGCCCTTTCTCACTGGTTCTCTCTTCTGCCGTTTTCCGTAGGACTCTCTTCTCTGACCTGAGTCTCCTTTGGAACTCTGCAGGTTCTA
+
AAA1AAA1BCCDGGGFCGBAE?EFGEFA0AEEABBB/EAEFHE0B/A/AEEFFHH110B>/>EEFEE?EEECCFHEEGGHAGFHHGGCCC/>/CHBDG1?GB/?><1><FFEGH-<@@CGG0<D0;0C0:E.G@-CB.CE/CEFF0FB0CAFBAEGA@-;=@AE@@B@?FF/9/BFBBF/;;/99//B///9B@-AFFBFA/9-;B/99//9B/B/;///;9-9B/9/9;;BFBF/F///;//BBFFF/9/
@M05620:37:000000000-D9766:1:1101:22033:8870 1:N:0:11
ACCACACCTTCTACAATGAGCTGCGTGTGGCTCCCGAGGAGCACCCCGTGCTGCTGACCGAGGCCCCCCTGAACCCCAAGGCCAACCGCGAGAAGATGCCCAGCCCAGTAGCCCGCTACCTCTTCTGGTGGCCGCCTCCCTCCTTCCTGGACTCCCGGCGCTGCGCCCTTTCTCACTGGTTCTCTCTTCTGCCGTTTTCCGTAGGACTCTCTTCTATGACCTGAGTCTCCTTTGGAACTCTGCAGGCTCTA
+
DCCDDDDDFFFFGGGGGGGGGGHHGGGFHGHHHGGGGGGGGHHHHGGGGGGGHHHHHHHGGGGGGGGGGGGHHHHGGGGHGHHHHGGGGGGGGGHGFHHGFBH0//??F1=FDHCGC@-<G<<DHH0DG/<GHGGGEGHGH:EHHHHGGE/FFGGGG?-@BCFF;FDFFFFFFFFFFBBFFFFFFFFFFFFFFFDFFFFFFF...0;FFF0::FFBFF0;FFB;BFFFBFFFFFBFFFFFFFBFFF.;FF;
@M05620:37:000000000-D9766:1:1101:26222:8911 1:N:0:11
ACCACACCTTCTACAATGAGCTGCGTGTGGCTCCCGAGGAGCACCCCGTGCTGCTGACCGAGGCCCCCCTGAACCCCAAGGCCAACCGCGAGAAGATGCCCAGCCCAGTAGCCCGCTACCTCTTCTGGTGGCCGCCTCCCTCCTTCCTGGACTCCCGGCGCTGCGCCCTTTCTCACTGGTTCTCTCTTCTGCCGTTTTCCGTCGGACTCTATTCTATGCCCTGAGTCTCCTTTGGAACTCTGCAGGCTCTA
+
BBBBBBBBFFFFGGGGGG5FGGHHGEGEHGHHHGGGGGGGGHHHHGGEEGGGHHHHHHHEGGGGGGGGGGGHHHHGGGGHGHHHHGGGGGCDGGHHHFH222G0<//<?11?1F-@-<-<F11<DHDDH/.C.-A@EGHGF/C/GHHGFGGGGGGGGB?@?DFF;DADFFFFFF/;FBFFF9BFBFFF/BFFFF.DFFFFDF.9-9-;BB/99BFFFF/9F/?.;FB//;FBFF9B/BFB//9;9?.9.99
@M05620:37:000000000-D9766:1:1101:24790:8934 1:N:0:11
GAGGCTGCTTTGGAAGAACCTCATAGATACCTGAACCAGTTCCCCCTGGACCTGGAAAAGTTTCTTGCCTGGCTTAAAGAAGCTGAACAACCTGCCCGTAAGGAAAGGATCCTAGAAGAATCCCAGGGAGTAAAAGAGCTGATGAAACAATGGCAAGTAAGTCAGGCATTTACACTTTAGCACTCTTGTGGATCAAATTGAACAATTCTAAGCATTTGTACTTGTAACTGACAAGCCAGGGACAAAAGATC
+
AABBBBFBFFFFGBBGG44FGG4EDFAG65AD4BG3A2FGHHGHH?EF22BBGGHHGF23BFFHH5GHCGGGAGHF5DGH1CBBFDF3@2B?FGHGE?EEGGG@FFFH1FGHHFFFEF333B33B?E?/EEGF4?BF0FGHH1B?FFGH/<11GHFFGFF1@@1FHFGHFF1@1?1??FFG11>0111>1<<1F.<<GFFHHHH/DGHH0=DHHG0<CHHFB00GHFF0GCCC0.9E/AEFGGEGF?FEBF
@M05620:37:000000000-D9766:1:1101:24785:8952 1:N:0:11
GAGGCTGCTTTGGACGAACCTCATAGATTACTGCAACATTTGCCCCTTGACCTGGAAAATTTTCTTGCCTGGCTTACAGAAGCTGAAACACCTGCCCATAAGTAAATGCTCCTAGAAGAAGACAAGGGAGTAAAAGAGCTGATGAAAAAATGGCAAGTAAGACAGGCATTTCAGCTTTAACACTCTTGTGTATCCAATAGAACAATTCTCAGCATTTATACTATTAACTGACAAACCAGGAACAAAAGATC
+
>3A3>>C>@@B4F44AAEAAFGHHHCGDB53BD53A3F3DB5AB32B2BA3BFFEB332DA5DBDDD5A5BB1FF335BDGC3BF33BBB1BFGGBB3B3B34BBFB4B4B3F@4@B?B333BB??//?/<B4?43?B22B?BBB?3?B>022@<2/2>@211<0??/111?1?111>=1=<<1>1111>0110=000000=</<<D==D<:/;;000<<000:0;00:<C/:=/;9.;..:;;;;;/;0;
@M05620:37:000000000-D9766:1:1101:11637:8981 1:N:0:11
ACCACACCTTCTACAATGAGCTGCGTGTGGCTCCCGAGGAGCACCCCGTGCTGCTGACCGAGGCCCCCCTGAACCCCAAGGCCAACCGCGAGAAGATGCCCAGGTGAGTGGCCCGCTACCTCTTCTGGTGGCCGCCTCCCTCCTTCCTGGCCTCCCGGAGCTGCGCCCTTTCTCACTGGTTCTCTCTTCTGCCGTTTTCCGTAGGACTCTCTTCTCTGACCTGAGTCTCCTTTGGAACTCTGCAGGTTCTA
+
BBBBBBBBFFFFGGGGFGGGGFHGGAAAF?GHFGGGGGGGGHHGHGGGEEGFHHHHHHFGFGGGG?EFGEC?GCGGGGDHFFHHGGDEFGB<CDFHGHGGHHHGHHHHHHGEHHGGGCGHHHHHHHHHHHGGHGGGGGGGHHGFHGFGGGGGGGFFFG??CGGGGGDA-BBBFFBFFFF9FFFFBFFFFFFFFFFFFFFFFFFFFFFFFFFFFFFFFB/BFFFFFFFFFFBFFFFF/FFFFFFFFFFFFFF
@M05620:37:000000000-D9766:1:1101:18073:8988 1:N:0:11
ACCACACCTTCTACAATGAGCTGCGTGTGGCTCCCGAGGAGCACCCCGTGCTGCTGACCGAGGCCCCCCTGAACCCCAAGGCCAACCGCGAGAAGATGCCCAGGTGAGTGGCCCGCTACCTCTTCTGGTGGCCGCCTCCCTCCTTCCTGGCCTCCCGGAGCTGCGCCCTTTCTCACTGGTTCTCTCTTCTGCCGTTTTCCGTAGGACTCTCTTCTCTGACCTGAGTCTCCTTTGGAACTCTGCAGGTTCTA
+
BBBBBBBBFFFFGGGGGGGGGDHHGEEBFEHHHGGFGGGGGHHHHGGGEEFGHHHHHHHGGGGGGGGGGGGGHHHGGGGHGHHHHGGGGGGFFGHHGHFHHGHGHHGHGHGGHHGGG@DHHHGHHHHHHHGHHCGGFGHGHHGHGGGGGGGGGGGGGG--BFGGGGFFFFFFFFBFFFFFFFFFFFFFFFFFFFFFFFFFFFFFF/FFFFFFFFFFFFBFFFFFFFFFFFFFFFFFFFFFFFFBFFFFFF;
@M05620:37:000000000-D9766:1:1101:10867:8989 1:N:0:11
GAGGCTGCTTTGGAAGAAACTCATAGATTACTGCAACAGTTCCCCCTGGACCTGGAAAAGTTTCTTGCCTGGCTTACAGAAGCTGAAACAACTGCCAACAGCTTACAGGATGATAAGCGTAAGGAAAAACAACTAGAAGAATGAAAGGGAGTAAAAAAACAGATGAAAAAAAGGCAAATAAGGCAGGCATTTGGCCAATAACACTCTTGGGAAACAAATTGAACAACTCTCAGCATTTGTACTTTAAACTG
+
A1AAAA>11BB@1ABFGGG1G1GFEFD33D13DAFF1FBAADA1BE0F/B0B0F0B1A0ABD2DAGF1BA1/GHEFF1BFGHGHGFFHHHEHCC10FG//>0B@11F10011@F221B>>//0B1>000////B111111<<11111B/?<E0D221>/</00?1?F<10>->.<.<<0<000/CECC.00<00/0/.:00:0:0;;0009./.;/;.0;0;;BFB.:09;90BFBC0;/;9/////////
@M05620:37:000000000-D9766:1:1101:21901:9012 1:N:0:11
ACCACACCTTCTACAATGAGCTGCGTGTGGCTCCCGAGGAGCACCCCGTGCTGCTGACCGAGGCCCCCCTGAACCCCAAGGCCAACCGCGAGAAGATGCCCAGGTGAGTGGCCCGCTACCTCTTCTGGTGGCCGCCTCCCTCCTTCCTGGCCTCCCGGAGCTGCGCCCTTTCTCACTGGTTCTCTCTTCTGCCGTTTTCCGTAGGACTCTCTTCTCTGACCTGAGTCTCCTTTGGAACTCTGCAGGTTCTA
+
CCCCCCCCFFFFGGGGGGGCGGHHGGGGHGHHHGGGGGGGGHHHHGGGGGGGHHHHHHHGGGGGGGGGGGGHHHHGGGGHGHHHHGGGGGGGGGHHHHFHHE/F?11??1FAGHCC@-@G100D<=0<=<EFHC-A..;EB/E/G0F0;CAFB9EG.B-@DA0;9@DF-FF000:F00;:F0:B900B0BBBFBAFFFFF.;9AFEF999B9FBFBF00BF0/9B090:F0BF9FBFB00;099BF9B000
@M05620:37:000000000-D9766:1:1101:23901:9047 1:N:0:11
ACCACACCTTCTACAATGAGCTGCGTGTGGCTCCCGAGGAGCACCCCGTGCTGCTGACCGAGGCCCCCCTGAACCCCAAGGCCAACCGCGAGAAGATGCCCAGGTGAGTGGCCCGCTACCTCTTCTGGTGGCCGCCTCCCTCCTTCCTGGCCTCCCGGAGCTGCGCCCTTTCTCACTGGTTCTCTCTTCTGCCGTTTTCCGTAGGACTCTCTTCTCTGACCTGAGTCTCCTTTGGAACTCTGCAGGTTCTA
+
BBBBBBBBFFFFGGGGGGGGGGHHGGGFHEHHHGGGGGGCGHHHHGGGEEGFHHHHHHHGGGGGGGGGGGGHGHHGGGGHGHHHHGGGGCCGGGHHHHHHHHHGHHGHFGEFHHGGGGGHHHHHHHFHHHGHHGGGDGHGHHGHHGGGGGGGGGGGBG?DAFFGGGFFFFFFFFFFFFFFFFFFFFFFFFFFFFFFFFFFFFFFFFFFFFFFFFFFFFFFFFFFFFFFFFFFFFFFFFFFFFFFFFFFFFB
@M05620:37:000000000-D9766:1:1101:6078:9051 1:N:0:11
GAGGCTGCTTTGGAAGAAACTCATAGATTACTGCAACAGTTCCCCCTGGACCTGGAAAAGTTTCTTGCCTGGCTTACAGAAGCTGAAACAACTGCCCGTAAGGAAAGGCTCCTAGAAGACTCCAAGGGAGTAAAAGAGCTGATGAAACAATGGCAAGCAAGTCAGGCACTGCCGCTTTAGCACTCTTGTGTATCCAATTGAACCATTCTCAGCACTTGTAATCGTAATTTACAAGCCTGGTAAAAAAAATC
+
A3AA>AFBCBD4G4BFGGCGGGHHHGHHHHFDGHBGFHBGHDABBEAFAGBFHHEF332BBGHDFHHABB3BBFG3AABFGHBFG33GBBCHHHHHH1>/>13BBG11?3B1B?4BBFB33?BBGB?/??/3?4DB??2B?FBBDDB2BCBDCF22//@@@@D>1??/00?10<<<..>=>D<10110=<<000==G00<0D<<C0;0;0::0;.0::;;000.:;C.;00;CF0.9;9.0;000;;-9;;
@M05620:37:000000000-D9766:1:1101:23564:9074 1:N:0:11
GAGGCTGCTTTGGAAGAAACTCATAGATTACTGCAACAGTTCCCCCTGGACCTGGAAAAGTTTCTTGCCTGGCTTACAGAAGCTGAAACAACTGCCCGTAAGCAAAGGCTCCTACAAGACTCCAAGGGAGTCAAAGAGCTGATGAAACAATGGCAAGCACGTCAGGCATTTCCGCTTTAGCACTCTTGCGTATCCCATTGAACAACTCTCAGCACCTCTACTCCTAATTGACAAGTCAGGGACAAAAGATC
+
A3>ABAFAFFFFCGGGFEFGGGBGBGGHH5FGHH4ABAGFGHGHHGGGH2FHHHHHHDAFGHHHHHHHHHHHHHHHHHGFFGHGHHHHHCGHHHHHH1>/113B3B3B13B?@@3B33?B3B3B?3/??/E3??4B30????1??1BF??B@1<@<F/00/0??A00<1<11?AF<.<<1>GGC01=<0<...C0/0DGF:<C0:.;:C:CGHB../.;0;;0/0;;0;;99FF.0;9;B..9.99./;F9
@M05620:37:000000000-D9766:1:1101:23542:9075 1:N:0:11
GCGGCTGCTTTGGAAGCAACTCATAGATTCCTGCACCAGTTCCCCCTGGCCCTGGAAAAGTTTCTTGCCTGGCTTACAGAAGCTGAAACCACTGCCCGTAAGGACAGGCTCCTAGAAGACTCCAAGGGAGTAAACGCGCTGATGCCACCATGGCAAGTAAGTCAGGCATTTCCGCTTTAGCACTCTTGTGGATCCAATTGAACAATTCTCAGCATTTGTACTTGTAACTGACAAGCCAGGGCCAAACGATC
+
111>A1>>CFBB1AB1A1AB0B133DBFG3GHHH0AB0BADFGGHG/BBBG/BAGGHA0BBFFHABABGHHGHH0BBFB1BF@1BF@GGF/FB@FGHAECEGGH0B?FEGGGHHHFHHF0FGHB1FEEHGGCBF1C/>BCCEHHB1??0?FGGG01/<>FD>>1=GGFFHGHHECCCEHHHBGFFEHFGCEFGCCFH0GHFGC0GCF0CFCFGGBCFGGF0CFGGGGF0BBFFGFGGGFFG.-AEB9BBEA
@M05620:37:000000000-D9766:1:1101:10397:9085 1:N:0:11
ACCACACCTTCTACAATGCGCTGCGTGCGGCTCCCGAGGAGCACCCCGTGCTGCTGACCGAGGCCCCCCTGAACCCCAAGGCCAACCGCGAGAAGATGCCCAGGTGAGTGGCCCGCTACCTCTTCTGGTGGCCGCCTCCCTCCTTCCTGGCCTCCCGGCGCTGCGCCCTTTCTCACTGGTTCTCTCTTCTGCCGTTTTCCGTAGGACTCTCTTCTCTGACCTGAGTCTCCTTTGGAACTCTGCAGGTTCTA
+
AAAAAAA>>FFFGGGF3G1AE?EFGAA000AAA/BA/EEC?HHFHGGA/>BFBGBFHFF>/E/EG/EGGEC<GFHGGGEHACGHGG/<CG/<<CF11??CFHHGGHHFFG<ACFG@CCCHHHFGHHHFGC:.::-9AA9:FFBFFF/BFB9ABAAAAA-9@@@F@-9>-:99FFBFBBF9BFFFB9FBFFFBB@BBFEFFBFFFFFFEFFFBBFFB;F9BFFFB9FF/B/9FFFFFFFFFFFFFFFFFFFB
@M05620:37:000000000-D9766:1:1101:5413:9097 1:N:0:11
GAGGCTGCTTTGGAAGAAACTGAAAAACCAGGGACACAAGATCGGAAGAGCACACGTATGCACTCAAGTCACCTTACTCGATCTCGTATTCCGTCTTCTGCTTGAAAAAAAAAAAAATCACCCTCGTCGGCATCTTTTCTTTTGTTCAGAGTTCAACGTTGGGGCCCTCCCTTCCTCCCCTTTGCTTGTTCTGGTAAATGCTTGGGGGCTTCTGGTCTCTTGGGGTCCCCCCTGTCCCCCTGTCTGGTCTT
+
A3ABA>CAFFDFCBBFGFFGFBAAAB4BBGFFGFBFCCFEFGFGE?BEG1BABBF0A2DG5ABGF3BBDGF5BFGFBE@BFHH?FB?EFBFGF3GF1BFG4BB@B@FFHEEGEC/><0111<?/?/</<----<F11>=10=00</=0=0<0<<00<=::..--.-:....99;BF0/9./;00;00090;009;;00;009/;A.----9.//;9//9/9/;.-;.;AEA--;:9BFE.-?/9//;9/9/
@M05620:37:000000000-D9766:1:1101:10903:9104 1:N:0:11
AGTGCCAGCTCTCAATCGCACAGGGGACCCAGCGCCTGGCCCCTCCATCCAGAAAACCTATGACCTCACCCGCTACCTGGAGCACCCACTCCGCAGCTTGGCTGGGACCTATGTGAGTATCCAGCGTAGGAATCTGGGAGTTGGGGAGGAGTGAGGAGTTGGGGAAAGACAGTCCTAACCGTGGAGGGTTCTGGTAAATGATGGGGTGAGGAGGGGCTCTTTGGCTCCCACCAGTCCCCCTGTCTGGTCTA
+
AA1>AFDFAFFFG1FEGFCAE?GAFEBEEEHH0AEEGGCGHHGHGGHGGGHHHGHBFEHGFFHHHFFHHHHGG/EEHHEGBBGHHH/??GFBEE?GEHFCEHHGGGHHGHHHHHHHHHGHHHGHHGGCGGGHHHHHGF0FCFFGGGCCCACGHGHH0EHHHHGGCFEFCGEGHHHHGGGGGGGGBEGGEGFGGGGGGGGFGGGFFFF@EFEBBF@@@@FFFFFFFFFFFFFFFFFFFFFF@FFFFFFFFE/
@M05620:37:000000000-D9766:1:1101:17529:9106 1:N:0:11
GAGGCTGCTTTGGAAGAAACTGACAGGCCAGGGAAAAACGATCGGAAGGACACGGGTAAGAACTTCAGTCACATTACTCGATCTGATATGCCGGCTTCTGATTGCAAAAAAAAGAAACCTAGAAGACTCCAAGTAAGTAAAAGAACTGATTAAAAAAAAGCAAATAAGTAAGGAAGTCCAACAATAGCACTATTGCGGATCCACTTGAACAAAAAAAATCAAATGAACTTGAAACTTCGAACCTAATAACA
+
BBBBBBFBFFFFGGGGGGGGGAB4B4AA2B4GE2BFFH222ABA2E1B11B2110AAA3BDA2D5D55DDB5BGHHHHB1B3?F444BBFHHGGGFGFGD4BG334BB2/<<B/?022@2222@@<@@@@@111<11111<1?<001<<1>11>11---../<:;;00;0<0/0/.:0000/.9009;00900000.-:-9/090009;0/....--9.;//9/////99///;9;9/.9..;.////9;/
@M05620:37:000000000-D9766:1:1101:7273:9178 1:N:0:11
GAGGCTGCTTTGGAAGAAACTCATAGATTACTGCAACAGTTCCCCCTGGACCTGGAAAAGTTTCTTGCCTGGCTTACAGAAGCTGAAACAACTGCCAACAGCTTACAGGATGCTACCCGTAAGGAAAGGCTCCTAGAAGACTCCAAGGGAGTAAAAGAGCTGATGAAACAATGGCAAGTAAGTCAGGCATTTCCGCTTTAGCACTCTTGTGGATCCAATTGAACAATTCTCAGCATTTGTACTTGTAACTG
+
BAABBBFBFFFFGGGGGGGGGGHHHGFHHHHHGHHBFGHAFHHHHGGGGEHHHHHHHHHHHHHHHHHHHHHHHHAGHHHHHHHHHHHHHHHHHHHGHHFCGHHHHHHHGHHHHGHHHHGGGGHHHHHGHHHHGHHHHDHHHHGHFHHGGHGGHHHGHGHHHHHHHHHHHHHHHHHGHGFGHHGHHHHHHHHHDGGE<<EDDHHHHHHHHFHGHFHHHCHHHGFHH/CFFGGFFGGGGGGFFGGGFCFFFFG
@M05620:37:000000000-D9766:1:1101:3647:9193 1:N:0:11
ACCACACCTTCTACAATGAGCTGCGTGTGGCTCCCGAGGAGCACCCCGTGCTGCTGACCGAGGCCCCCCTGAACCCCAAGGCCAACCGCGAGAAGATGACCAGGTGAGTGGCCCGCTACCTCTTCTGGTGGCCGCCTCCCTCCTTCCTGGCCTCCCGGAGCTGCGCCCTTTCTCACTGGTTCTCTCTTCTGCCGTTTTCCGTAGGACTCTCTTCTCTGACCTGAGTCTCCTTTGGAACTCTGCAGGTTCTA
+
BBCCDCCCFFFFGGGGGGGGGGHHGGGFHGHHHGGGGGGGGHHHHGGGGGGGHHHHHHHGGGGGGGGGGGGHHHHGGGGHGHHHHGGGGGGGGGHHHH2GH20F111=1?==GHGCC@FHFDGH<GDGD/A<C--:ACGGFHGHHGGGFFFGFFGGFC-:;F00-;DFFFFFBFFFFFFBFFFFBBFFFF0:F;:DFFFF?:.9D0B/:00BFBFBB0;FFFFB/:;BFFFFFBFBBBFBB0:0BFFFBF:
@M05620:37:000000000-D9766:1:1101:9188:9219 1:N:0:11
ACCACACCTTCTACAATGAGCTGCGTGTGGCTCCCGAGGAGCACCCCGTGCTGCTGACCGAGGCCCCCCTGACCCCCAAGGCCAACCGCGAGAAGATGCCCAGGTGAGTGGCCCGCTACCTCTTCTGGTGGCCGCCTCCCTCCTTCCTGGCCTCCCGGAGCTGCGCCCTTTCTCACTGGTTCTCTCTTCTGCCGTTTTCCGTAGGACTCTCTTCTCTGACCTGAGTCTCCTTTGGAACTCTGCAGGTTCTA
+
>A3AAAAAFFFFGEGF5FGGGFFGGGGGH?FGFFGF2EEEEG2GHGGGEEFFHFHFGHHG>EEEFEEEGGG13BFEGGEFEGGGCFEECBGBCFH1FGHHH1/FCGFHFD/FGHGGCGGHGHHHHHEFH/.<G?-CDAHGGHDHGGFGFBFGGGGGGG?BBGGF@BF?BFBBBFFFFF.;BFFF/BFFFFFFFBF?BAFF?;A?DBFFFFFFFFFFBBFFFFBFBFFFFFFFFBFFFFFFFBFFF?AFFFF
@M05620:37:000000000-D9766:1:1101:9170:9226 1:N:0:11
ACCACACCTTCTACAATGAGCTGCGTGTGGCTCCCGAGGAGCACCCCGTGCTGCTGACCGAGGCCCCCCTGAACCCCAAGGCCAACCGCGAGAAGATGCCCAGCCCAGTGGCTCGCTAGGTGGTCTCGTCGCCGCTTCCCGCCTTCCTGGACTCCCGCCCCTGCGCACTTTCTCACTGGTTCTCTCTTCTGCCGATTTCCGTATGACTCTATTCTATGCCCTGAGTCACCTTTGCAAGTCTGCAGGCTCTA
+
CCCCCCCCFFFFGGGGGGGGGGHHGGGEHGHHHGGGGGGGGHHHHGGGGGGGHHHHHHHGGGGGGGGGGGGHHHHGGGGHGHHHHGGGGGDGGGHHHGH222?0////?10?0?--...0>0..<=0/<.-;.-A-;EH/9-;.CFGGGGE.09BEG?G--A.A-@-DF90;BF0BF0;F000;00;B0B9FBD-:99F0;9../0000909090;9B09B9.//:000;F0BF0;09B00000:;.A./;
@M05620:37:000000000-D9766:1:1101:14136:9229 1:N:0:11
ACCACACCTTCTACAATGAGCTGCGTGTGGCTCCCGAGGAGCACCCCGTGCTGCTGACCGAGGCCCCCCTGAACCCCAAGGCCAACCGCGAGAAGATGCCCAGGTGAGTGGCCCGCTACCTCTTCTGGTGGCCGCCTCCCTCCTTCCTGGCCTCCCGGAGCTGCGCCCTTTCTCACTGGTTCTCTCTTCTGCCGTTTTCCGTAGGACTCTCTTCTCTGACCTGAGTCTCCTTTGGAACTCTGCAGGTTCTA
+
BBBBBBAAFFFFGGGFFGGGGDGHGEEEGFHHGGGAEGGCGHGGHGEFFEEEHGGHHHHGFGGGGGEGGGGHFHGGGGGHGHHHEGGGGCCGGGHHGFHHHHHGGHHHHHGGHHGGGGGHHHHHHFFHHFGGGGFGGGHEHGGCCFGGFGGFGGGGGG-A?AFGGGFFFFFFFFFFFFFFFFFFFFFFFFFFFFDFFFFFFFFFFFFFFFFFFFFFFF;FFFE9BBFFFFFFFFFFFFFFFFFFFFFFFFF
@M05620:37:000000000-D9766:1:1101:13442:9242 1:N:0:11
ACCACACCTTCTACAATGAGCTGCGTGTGGCTCCCGAGGAGCACCCCGTGCTGCTGACCGAGGCCCCCCTGAACCCCAAGGCCAACCGCGAGAAGATGCCCAGGTGAGTGGCCCGCTACCTCTTCTGGTGGCCGCATCCCTCCTTCCTGGCCTCCCGGAGCTGCGCCCTTTCTCACTGGTTCTCTCTTCTGCCGTTTTCCGTAGGACTCTCTTCTCTGACCTGAGTCTCCTTTGGAACTCTGCAGGTTCTA
+
1>1>A11AFFC1BGG13BGF1ABEABAEHAHHFGEAFEG?EHHHHGCG//BAFA1FHAAEEGGG/E/EGGGGHF//EGGC>GH//?EEG/BC@AGHE1FGCCGCGFHHHHGGHHGGGGGEH0GHH0<GHHGHHGG?E-;G0CFHF0FGGGEGGGA.EGGGGGGB@GF-@FF/B/BFFFFF//;FF/FFF/BFF@ABFFFFFFFFBFFFFFFFFFFFFBFFFFBFFB/FFFFFFFFFFBFFFBFFFFF/9FB
@M05620:37:000000000-D9766:1:1101:17303:9246 1:N:0:11
ACCACACCTTCTACAATGAGCTGCGTGTGGCTCCCGAGGAGCACCCCGTGCTGCTGACAGAGGCCCCCCTGAACCCCAAGGCCAAACGCGAGAAGATGCCCTGGTGAGTGGCCCGCTACCTCTTCTGGTGGCCGCCTACCTCCTTCCTGGCCTCCAGGCGCTGCGCCCTTTCTCACTGGTTCTCTCTTCTGCCGTTTTCCGTAGGACTCTCTTCTCTGACCTGAGTCTCCTTTGGAACTCTGCAGGTTCTA
+
BBBABBBBFFFFGGGGFGGFGFHGGAEB4AGH3FFAEEGGGHHHHGGGCEGGGHGFHBAGC31E1E>EGEGH3FHG?>?1FHHHH0/>//>EGGHHHHFCH1B?F0?FH1<?FC/>ADCHH11F<G1>>0>CH@A@E./<GCGHH0/C0;:C0;C/;G.;BGG.;9A--/9;FGFGGFGFFFFBFFFFFFFFFB9AFFF/9FFFFFFBFF/9FFFFFB/BFFF/B9FFFFF/BFBFFFFFFFFFFFFBFFB
@M05620:37:000000000-D9766:1:1101:23337:9250 1:N:0:11
GAGGCTGCTTTGGAAGAAACTCATAGATTACTGCAACAGTGCACCCTGGACCTGGAAAAGTTTCTTGCCTGGCTTACAGAAGCTGAAACAACTGCCAACAGCTTACAGGATGCTACCCGTAAGGAAAGGCTCCTAGAAGACTCCAAGGGAGTAAAAGAGCTGATGAAACAATGGCAAGTAAGTCAGGCATTTCCGCTTTAGCACTCTTGTGGATCCAATTGAACAATTCTCAGCATTTGTACTTGTAACTG
+
BBBBBBFBFFFFGGGGGFGGGFGDGFD6FHH5FFHHCHF55B5BGEEF2FGHHGA2BGCFFHHHGHABFGBAGFGFHFGHFCFGFFFFHCGGHGHGHHBAGHHHHHHF3BFGGGGHGFEEEGFGHHHB?FBFFFGGHHGG2?BFBFFFFHGGFHFB@F2<FFHHHGGDGHHFGCC0GF?>FHGFFGGHHF<F><.<.<<<=DGHCGHHE<GDG0:GCG:GHBGHHHG:GGGFBFGFGGG0;CFFB;CFGGF
@M05620:37:000000000-D9766:1:1101:13584:9254 1:N:0:11
GAGGCTGCTTTGGAAGAAACTGACAAGCCAGGGAAACAAGATCGGAAGAGCACGCGTCTGAACTCGAGTCACCTTACTCGATATCGTATGCCGTCTTCTGCTTGAAAAAAAAAAACATGTAAAACGTATACCTCAAAACGTTAAAGATTCGAGAGATGACGAGGCTAGAGATTCCTCGCTAAAGCGAGATAAGGTAGAGGAGAAGAATCGACGACGATCTCTGGCTCAGGCATGGCACCATACCAGGTCTT
+
>3AA3>C>BBB@F45BAFBFGFG4BFA42ABBB2BABFGGCGACE22A2BABB000AA1B5DBD511BB2@@3BF3B431BF1>4?BGG3@F/EFF/BBF4BB?BFFFEF/>B@///1111?111/0011@1111111<-000.100000.0/<-<0<00..--;.0.000900000.-..;00;..--.0000000//.....//9//..;;----9../;///./////./.../:;.9/;///./9//
@M05620:37:000000000-D9766:1:1101:15449:9257 1:N:0:11
AGTGCCAGCTCTCAATCGCACAGGGGACCCAGGGCCTGGCCCCTCCATCCAGAAAACCTATGACCTCACCCGCTACCTGGAGCACCAACTCCGCAGCTTGGCTGGGACCTATGTGAGTATCCAGCGTAGGAATCTGGGAGTTGGGGAGGAGTGAGGAGTTGGGGAAAGACAGTCCTAACCGTGGAGGGTTCTGGTAAATGATGGGGTGAGGAGGGGCTCTTTGGCTCCCACCAGTCCCCCTGTCTGGTCTA
+
>>AABFFFAFCFGGGGGFFGFGGHEEGFGEGEF2EG2FFFFGE1EGFHHG3GDFFHHFCFHGGGFGBFG1BEEEEFHFGCGGH?GGHHGFHHGG?/EFHH?F3/?E0F/B?GB33BGHHF3DGBGG<?/<@>221<?00<<01<ADE<D?<<.DH.0<G/0/C-EFCCG//G:GCGBGHF?9.=A9.9EFG0FBF00C00;;00..;;?F?/..-;-@./9/9;/BF.AF9DEAFB/99;B.////;;/9/
@M05620:37:000000000-D9766:1:1101:8284:9260 1:N:0:11
GAGGCTGCCTTGGAAGAAACTCATAGATTAAGGCAACAGTTCCTCCTGGAACTGGACAAGTTTCTTGACCTGCTTACTGAAGCTGAAACAACTGCCAATGTCCTACACCAATGTAAGCGTAAGGAAAAGCAATTAGAAGATTGGAAGGGAGTAAAAAATCGGAGAAAACAAAGGCTAACAAGGGAGGCATCTGGACAATATTGCGCTGGGGGAGCCAACTTAACAACTCTCAACATTTGCACTCTGAACTG
+
>1>>>>111BB@11BFF11BB1AAFDF3A11DB0000BBFD2D2B0BA0BBBAA0B0100DDDA2BDAA11BBBB2B1DBGHABE11FBBBB@EF0FGHH22222BB0>/B11@2221//>?01F0F0>01B111112111>10110/<?/C01221/@1/??//010???000.1<1><10..<.-<.0<0000.0<D000;0.----.----..9/.;00;990.:0009/;//;B///9//;/;9///
@M05620:37:000000000-D9766:1:1101:3491:9263 1:N:0:11
ACCACACCTTCTACAATGAGCTGCGTGTGGCTCCCGAGGAGCACCCCGTGCTGCTGACCGAGGCCCCCCTGAACCCCAAGGCCAACCGCGAGAAGATGCCCAGGTGAGTGGCCCGCTACCTCTTCTGGTGGCCGCCTCCCTCCTTCCTGGCCTCCCGGAGCTGCGCCCTTTCTCACTGGTTCTCTCTTCTGCCGTTTTCCGTAGGACTCTCTTCTCTGACCTGAGTCTCCTTTGGAACTCTGCAGGTTCTA
+
CCCCCCCCFFFFGGGGGGGGGGHHGGGEHGHHHGGGGGGGGHHHHGGGEEGGHHGHHHHGGGGGGGGGGGGHHHHGGGGHGEHHHGGGGGGGGGHFGHHFGHHGHHGHGHGGHHGGGGCHHHHHHHHHGHGHHCCFGGHEGHCHHGGGGGGGGGGGGGGGGGGGGGFFFBFFFFFFFFFFFFFFFFBFFFFFFFDFFFFFFFFFFFFFBFFFFFFFFFFFFFFFFFFFFFFFFFFFFFFFFFFFFFFFFFF
@M05620:37:000000000-D9766:1:1101:9910:9286 1:N:0:11
GAGGCTGCTTTGGAAGAAACTCATAGATTACTGCAACAGTTCCCCCTGGACCTGGAAAAGTTTCTTGCCTGGCTTACAGAAGCTGAAACAACTTCCCACAGAGTATAGTATGCTACCCGTAAGGACCGTCGCCTCGAAGCATCCAAGGAAGTAACAGCAGTGATGAAACCAAGTCAAGTAAGACAGGCCTTTCCGCTTCAGCACACTTGTGGCTACCATTGATCACTTCTTAGCATTTGTAATTGTCACTG
+
A?ABBBFAFFFFGGGFFBGGFGHHCHHHHGGHHHGFFGHFGHHHHGGGHHHHHHHHHHGHFGHHHHHHHHHHHHHGHHHHHHHHHHHGHHHGH5DF2@BE1B34B44B4BB4BD4BGH11>/0B30///?/E//<//2//2?@@@@</0@0@2222?000??F11D1?10<.<1=F1<111>1>00<<.//D00<<..::000./.;0;00..C09/900900009;0CB0000900;99000;000090;
@M05620:37:000000000-D9766:1:1101:5529:9310 1:N:0:11
AGTCCCAGCTCTCCATCGCACAGGGGACCCAGTGCCTGGCCCCTCCATCCAGAAAACCTATGACCTCACCCGCCACCTGGCGCACCCCCTCCGCAGCTTGGCTGGGACCTATGTGAGTATCCAGCGTAGGAATCTGGGCGTTGGGGCGGCGTGCGGCGTTGGGGAAAGCCAGTCCTAACCGTGGAGGGTTCTGGTAAATGATGGGGTGAGGAGGGGCTCTTTGGCTCCCACCAGTCCCCCTGTCTGGTCTA
+
>A>3>BFBFFFFGGGFBAE2A2FAF22ABABF3AB55BFHFHGGGGHHHBBGEHHBBEHHBBDGH5BFGHH>E0>EGH3B1>?EEGG/>EE?>E/E>B3B?GFEGGHHGHHHHHGFHGHFHHDGHGD/>E<?GHHHHH.ADGGH?D.;C9;AG.AG-9@DDFCF...;/A.;FFFFFFFFFFFF.AFCDFFFFFBBFFFFFFFFFFADFFFBDFFFFFFFFFFFFEFEFEFFEFFFFFFFFFFFFFFFFFF
@M05620:37:000000000-D9766:1:1101:19664:9362 1:N:0:11
ACCACACCTTCTACAATGAGCTGCGTGTGGCTCCCGAGGAGCACCCCGTGCTGCTGACCGAGGCCCCCCTGAACCCCAAGGCCAACCGCGAGAAGATGCCCAGGTGAGTGGCCCGCTACCTCTTCTGGTGGCCGCCTCCCTCCTTCCTGGCCTCCCGGCGCTGCGCCCTTTCTCACTGGTTCTCTCTTCTGCCGTTTTCCGTAGGACTCTCTTCTCTGACCTGAGTCTCCTTTGGAACTCTGCAGGTTCTA
+
AAA1AAAAFFFFGDGD3GABG1GFG00A0AFG1AFAAEGC?GHFHGGE/AEGEHE1DGEE/F?GG/EGGEF0B1GGGG/F//FGHG//BC<//CCB1?11?FGGHHH0?DAFFCGCGCCFHH0DGHFDGHFACC?CAC.;CFFHHFBCG/AFF.EE.A-9@@@F;-9@-B/9FFFFFFF/FFFFBBFFFFFBF@FBFFFFFFFFFFFFFFFFFFFFFF9BFFFFBFFBFFFFFFFFFFFFFFEBBFFFFFF
@M05620:37:000000000-D9766:1:1101:25816:9367 1:N:0:11
ACCACACCTTCTACAATGAGCTGCGTGTGGCTCCCGAGGAGCACCCCGTGCTGCTGACCGAGGCCCCCCTGAACCCCAAGGCCAACCGCGAGAAGATGCCCAGGTGAGTGGCCCGCTACCTCTTCTGGTGGCCGCCTCCCTCCTTCCTGGCCTCCCGGCGCTGCGCCCTTTCTCACTGGTTCTCTCTTCTGCCGTTTTCCGTAGGACTCTCTTCTCTGTCCTGAGTCTCCTTTGGAACTCTGCAGGTTCTA
+
BBBBBBBBFFFFGGGGGGDGGGHHGGGFHGHHHGGGGGGGGHHHHGGGGDGGHHHHHHHGGGGGGGGGGGGHHHHGGGGHGHHHHGGGGG?DGGHHHHHHHHAFFHB0?GGFHHCF--@GHHDGGFHHHHGAG?;@:;GGHGGEHGGBCFFGGFGGDG;9:DAF>ADF=FFFFF:/:FFFFBB9BB/F9/BFF-;DFFFFDBA9DE/9/BF9FFFFBF//;/9:9;///;:FFFFFFFF//BFFBFAFB/:
@M05620:37:000000000-D9766:1:1101:3226:9380 1:N:0:11
GAGGCTGCTTTGGAAGAAACTCATAGATTACTGCAACAGTTCCCCCTGGACCTGGAAAAGTTTCTTGCCTGGCTTACAGAAGCTGAAACAACTGCCAACAGCTTACAGGATGCTACCCGTAAGGAAAGGCTCCTAGAAGACTCCAAGGGAGTAAAAGAGCTGATGAAACAATGGCAAGTAAGTCAGGCATTTCCGCTTTAGCACTCTTGTGGATCCAATTGAACACTTCTCAGCATTTGTACTTGTAACTG
+
A>1>AA1AFFFFBGGGAAFFGFBDFHHF31FFFBB11BF12D2FGGEGGCGF0B0EGGCHGFDHHEFHHHHHCGGFHHGFGFHHF1FEHFGGGEFF1@//001FHHFHHHHHHHBGHHFEEEGHHCFGFFHHGHG1E1BFHGHHB1BFCACCGH22GFHGGGBDBGH1FB/FGHFGGFGGGHGHGHHFFFHHFFCEC<.=DDD0CFGHHCGGHH0CGHHHF0;CF/C;0F9FFGFBFGFGBFFGFGF00FF
@M05620:37:000000000-D9766:1:1101:19454:9395 1:N:0:11
GAGGCTGCTTTGGAAGAAACTCATAGATTACTGCAACAGTTCCCCCTGGACCTGGAAAAGTTTCTTGCCTGGCTTACAGAAGCTGAAACAACTGCCCGTAAGGAAAGGCTCCTAGAAGACTCCAAGGGAGTAAAAGAGCTGATGAAACAATGGCAAGTAAGTCAGGCATTTCCGCTTTAGCACTCTTGTGGATCCAATTGAACAATTCTCAGCATTTGTACTTGTAACTGACAATCCAGGGACAAAAGATC
+
BBBBCCFCFFFFGFGFFGGGGGHHHHHHHFHHHHGHHHHHHHHHHGGGHFHHHGHFGHHHFHHHHHGHHHHHHHHHHHHHHHHHHHHGHGGGHHGGH?ECEA3FHHHGHHFGHHGHHH3GBCFGHGFEGEEG?HH?FGHHHHBGHHHHFGDBGHHE/@GGHGGH2@GHB?FH1CDCEFGFFGGHHHGHHG<FGGHEFHDDGDGFGFHGHH:0/C0;00<CGHGH:<CGHHHHHG0CCF;/;.AEFGGGEFF
@M05620:37:000000000-D9766:1:1101:20737:9399 1:N:0:11
ACCACACCTTCTACAATGAGCTGCGTGTGGCTCCCGAGGAGCACCCCGTGCTGCTGACCGAGGCCCCCCTGAACCCCAAGGCCAACCGCGAGAAGATGCCCAGGTGAGTGGCCCGCTACCTCTTCTGGTGGCCGCCTCCCTCCTTCCTGGCCTCCCGGAGCTGCGCCCTTTCTCACTGGTTCTCTCTTCTGCCGTTTTCCGTAGGACTCTCTTCTCTGACCTGAGTCTCCTTTGGAACTCTGCAGGTTCTA
+
CCCEDEEEFFFFGGGGGGGGGGHHGGGBCFHGHGGGGGGGGHGHHGGGGGGGHHGHHHHGGGGGGGGGGGGHFHHGGGGHGHHHHGGGGGDGGGHGHHHHHHGGHHHHHHGGHHGGGGGHHHHHHHHHHHGHHGGGGGHGHHGHHGGGGGGGGGGGGG-ADAFGGGFFFFFFFFFFFFFFFFFFHFFHFFFFFFFFFFFFFFFDFFFFFFFFHHHFFFFFFHFFFFFFFFFFFFFFFFFFFHFHFFFFFFB
@M05620:37:000000000-D9766:1:1101:11993:9407 1:N:0:11
GAGGCTGCTTTGGAAGAAACTCATAGATTACTGCAACAGTTCCCCCTGGACCTGGAAAAGTTTCTTGCCTGGCTTACAGAAGCTGAAACAACTGCCCGTAAGGAAAGGCTCCTAGAAGACTCCAAGGGAGTAAAAGAGCTGATGAAACAATGGCAAGTAAGTCAGGCATTTCCGCTTTAGCACTCTTGTGGATCCAATTGAACCATTCTCAGCATTTGTACTTGTAACTGACAAGCCAGGGACAAAAGATC
+
AABBBBFBFFFFGGGGGCGGGFH5FFFGFGGHHHHGHHHHFFGBGFEFECGHGHEABFBG3FGFF5BBFGDABFHFFGADGHHHEDBGFEGHHHHGE1>EF?3BGHFFGEGFGHDGHFB?3?GFGGFAGEEFFFG?FFBGCF23FHFBGFBGCHHFF2FGBF@G@@GG1??FF??//F=>FGGGBGFGG<<>CGHHHDFHFGG.<CH<DG;GHH:00<CG0<0;GCC0<CCCHF;9;/;A.C.9FF.:;;9
@M05620:37:000000000-D9766:1:1101:11966:9410 1:N:0:11
TAGGCTGCTTTGGAAGAGCCCCCTCCTGAACTCCAGTCACTCCCCCTCACCTCGTATGCCGTCCTCTCCTGGCAAAAAGAAACGTCCACCACTACCCGTACGGACCGGCTCCTCGACGACTCCCCGGGCGTACCCGCGCTTCTGCCCCCCTGGCCCGTCCGTCCGGCCTTTCCTCTTTCGCCCTCTTGTGGCTCCAATTGACCACTTCTCCGCCTTTGTACTTGTCCCTGACACGCCATGGACAACAGCTC
+
AAAAAFFAFFFFGFGGG1BBAAA0000B1FGH1BF12B1DBB0/////0/BABBBE00D1/BA/B1D0BF1BG0BB0B/B00B/0BB/B0/>10BBF?/>/EE?//>>CGGGHHGCC//>EGH?ECGG<@C-CCGEGCGG.CGH:<.;--;9AFGGGG..;E;;@?@@FFFFFBFFFF9BABA@FFFFFFFFFF;BFFFF//:B-;BFFFF9BFFFFFFFFFFFFFFFFF-:B/;@EB9/;9;;F--;9BB
@M05620:37:000000000-D9766:1:1101:7259:9428 1:N:0:11
ACCACACCTTCTACAATGAGCTGCGTGTGGCTCCCGAGGAGCACCCCGTGCTGCTGACCGAGGCCCCCCTGAACCCCAAGGCCAACCGCGAGAAGATGCCCAGGTGAGTGGCCCCCTACCTCTTCTGGTGGCCGCCTCCCTCCTTCCTGGCCTCCCGGCGCTGCGCCCTTTCTCACTGGTTCTCTCTTCTGCCGTTTTCCGTAGGACTCTCTTCTCTGACCTGAGTCCCCTTTGGAACTCTGCAGGTTCTA
+
BBCCCCCCFFFFGGGGGGGGGGHHGGGFHGHHHGGGGGGGGHHHHGGGGGGGHHHHHHHGGGGGGGGGGGGHHHHGGGGHGGHHHGGGGGGGGGHHHHHHHH/F?F?0??FEHH-<<<0FFD1GD1=D0<EFHCCGDAHGHFGFHFHB0FFGFFGGA?--;--:--DF;FFFFB00:FFFFFFBBB0B90BBFDADFFFFDB9.ABFFFFFBFF0;0BBFFF///;909ABFFFFBFFFB9FBFFFFFB00
@M05620:37:000000000-D9766:1:1101:16574:9437 1:N:0:11
GAGGCTGCTTTGGAAGAAACTCATAGATTACTGCAACAGTTCCCCCTGGACCTGGAAAAGTTTCTTGCCTGGCTTACAGAAGCTGAAACAACTGCCAACAGCTTACAGGATGCTACCCGTAAGGAAAGGCTCCTAGAAGACTCCAAGGGAGTAAAAGAGCTGATGAAACAATGGCAAGTAAGTCAGGCATTTCCGCTTTAGCACTCTTGTGGATCCAATTGAACAATTCTCAGCATTTGTACTTGTAACTG
+
BABBBBFBFFFFGGGGGGGGGGFGHHHHHHHGHHHHFHHDGHHHHGGGHHHHHGHHHHHHGHHHHHFHHHHHHHGHHHHHHHHHFHHHHHHHGHHHHHGFHHHHHHHHHGHHHHHHHHGEGGHHHHHFHHHHGHHHFFFHHHHGHHHGGHGGHHHHHGHHHHFHHHHHHHHHHHHHHGHHHHGHHHHHHHHHHHGGGGGHHHHHHHHHHFHGHHHHHCHHHHGHHGHGGGGGGGGGGGGGGGGGGGEFGGF
@M05620:37:000000000-D9766:1:1101:7124:9443 1:N:0:11
GAGGCTGCTTTGGAAGAAACTCATAGATTACTGCAACAGTTCCCCCTGGACCTGGACAAGTTTCTTGCCTGGCCTCCAGACTCGTCCCCTCCTCACCATAAGGAACGGCACATCGACGAAAACCAGCGCCTACCCGAGCTGCTGACCCACTGGCCCGAACATCCGGCATTTACGCTTTCACCCTCTTGTGACTACAATTGAACAATTCTCCGAACAAGTACTTGTACCTGCAACGCCATGGCCAAAGCATC
+
A?ABBAFBFFFFFGGGGGBGFGFHGHHHHHHHHHHHGHHFHHHHHGGGGHHGHHHH2FAGGFHHDHEGHGEAB1B112BAB331?11B1?B1BB31B3333B3331?1>/>?F3??>/>E//?/?F////??@<FFGGGG111??00>><C1F.0>--<<@0</;-:C?;0<0.;CEE90;9;;EFFFGG0900CF0CFGE;;0/0;0;=0;>D--..;;:B/;9FF/;/..//9--../9.//;././;/
@M05620:37:000000000-D9766:1:1101:16558:9447 1:N:0:11
GAGGCTGCTTTGGAAGAAACTTACAAGTGAGTGACACAAGATAGGACGAGCAGCTGTCCGAGGTCCCGCTGACGCTCAAGACCTAGTACGACTTCATCCAGTTTAAAGAATGCTCTTCTTCTGGCCGGGTTCCTCGTTCCCTCCCTCCGAGCCCTCCGGCTTTTGAACCTATTTCACGTTTGTCCGGCTTTTCCGCTTTCGCTCTCTTCTGGCTCCCCTCTCCCATGTCTCTGCCTTTGTTCTTGTTCCTG
+
>A11>>BABB@BF1B11BBAB1BBB11DD31B1AA3BB0B011101BA//AA0AB11BFE//A/0B0//>//0/>/BE11@0B@B112@>>///12BB1BB>1>BF1F1BB11>111BB1221B10/>>//@GHH///0@110C?00///>--.0...-<<-/<0.0<C//;00C00..:/.;00.;---;0C0.....9.=.;EB0B/FB//-/------/:/-//;9/F/9/////9;-9F/F;/FFF/
@M05620:37:000000000-D9766:1:1101:7070:9453 1:N:0:11
ACCACACCTTCTACAATGAGCTGCGTGTGGCTCCCGAGGAGCACCCCGTGCTGCTGACCGAGGCCCCCCTGAACCCCAAGGCCAACCGCGAGAAGATGCCCAGGTGAGTGGCCCGCTACCTCTTCTGGTGGCCGCCTCCCTCCTTCCTGGCCTCCCGGAGCTGCGCCCTTTCTCACTGGTTCTCTCTTCTGCCGTTTTCCGTAGGACTCTCTTCTCTGACCTGAGTCTCCTTTGGAACTCTGCAGGTTCTA
+
AABCCCBCFFFFGGGGGGGGGGHHGGGGHGHGHGGGGFCGGHGHHGGGGGGGHHHHHHHGFGGGGGGGGGGHHHGGGGEHGHFHCFAG@C/@DDFH2FGHHFFF?G1<1GAEHEC@-<AHFD00=DHGGF?GGDC-ADFFFGDHGGFFBBCFBAFGGA-:@F:B-@D;=FB//BFFFFFFFB///9BFF9BFFCFFF?FF?/ADF/B9///9B/B//;FFFB/;/:/;FFFFEFFFFFFB9:9BF.FF/9:
@M05620:37:000000000-D9766:1:1101:7134:9458 1:N:0:11
GAGGCTGCTTTGGCAGAAACTCATATATTACTGCAACAGTTCCCCCTGGACCTGGCAACGTTTCTTGCCTGGCTTCCAGAAGCTGCCCCAACTGCCCGTAAGGAAAGGCTCCTAGACGACTCCAAGGGCGTACACGAGCTGATGACCCACTGGCACGTAACTCCGGCCTTTCCGCTTTCGCCCTCTTGTGGCTCCAATTGAACAATTCTCCGCATTTGTACTTGTACCTGACAAGCCAGGGACAAAAGATC
+
11>>>>C>FFDD1EFEAGGGGFFGF33DD3FGDB11FFGDFHHHHGEFF0FBGHF0B1/ABBBGGBDFGHH/BAB0BFDB0@BB@1B/B?EB>FGBBB>>?GHHGEGGHHGGH1B11?<@EFH11BFG/BC///1</>BEG1?FD11F<<?FCG0<CFCG.=D1<CG-CGHFHFGEGG0:C.;CHFGGBFG.;;ECFFGGFFFF/9FGGG0.A-;-BF9FFFFFFF//FF/FFBAEEFFFF?AEF-;F-FF
@M05620:37:000000000-D9766:1:1101:22638:9476 1:N:0:11
ACCACACCTTCTACAATGAGCTGCGTGTGGCTCCCGAGGAGCACCCCGTGCTGCTGACCGAGGCCCCCCTGAACCCCAAGGCCAACCGCGAGAAGATGCCCAGGTGAGTGGCCCGCTACCTCTTCTGGTGGCCGCCTCCCTCCTTCCTGGCCTCCCGGCGCTGCGCCCTTTCTCACTGGTTCTCTCTTCTGCTGTTTTCCGTAGGACTCTCTTCTCTGACCTGAGTCTCCTTTGGAACTCTGCAGGTTCTA
+
CCDDDDDDFFFFGGGGGGGGGGHHGEGEGGHHHGGGGGGGGHHHHGGGGGGGHHHHHHHGGGGGGGGGGGGHHHHGGGGHGHHHHGGGGGDGGGHHHHHHHHHGHHHHHHGGHHGGGGGHHHHHHHHHHHGHHGGGGGHGHHGHHGGGGGGGGGGGGG-ABDFFFFFFFFFFFFFFHFFFFFFFFFFFFHFF0BFFFFHFFFFFFFFFFFFFHFFFFHFFFHFFFFFFFFFFFFFFFFFFHFFFFFFFFFF
@M05620:37:000000000-D9766:1:1101:22315:9482 1:N:0:11
GAGGCTGCTTTGGAAGAAACTCATAGATTACTGCAACAGTTCCCCCTGGACCTGGAAAAGTTTCTTGCCTGGCTTACAGAAGCTGAAACAACTGCCCGTAAGGAAAGGCTCCTAGAAGACTCCAAGGGAGTAAAAGAGCTGATGAAACAATGGCAAGTAAGTCAGGCATTTCCGCTTTAGCACTCTTGTGGATCCAATTGAACAATTCTCAGCATTTGTACTTGTAACTGACAAGCCAGGGACAAAAGATC
+
BBBBBBFBFFFFGGGGGGGGGGHHGHHHHHHHHHHHHHHGHHHHHGGGHHHHHHHHGHHHGHHHHHHHHHHHHHHHHHHHHHHHHHGHHHHHHHHHHEGGGHGHHHHHHHHGHHHHHHGHHHHHHHGGHGGHHHHHFHHHHHHHHFHHHHGHHHHHGHHHHHHHFHHHHGHHHGGGGGHHHHHHHHGHGGDHHHHHHHHHHGHHHHHFHHHGHHFGHHHHHHHHHGHHFHHHHGGGGGGGGGGGGG.FEFF
@M05620:37:000000000-D9766:1:1101:4270:9498 1:N:0:11
ACCACACCTTCTACAATGAGCTGCGTGTGGCTCCCGAGGAGCACCCCGTGCTGCTGACCGAGGCCCCCCTGGACCCCAAGGCCAACCGCGAGAAGATGCCCACGTGAGTGGCCCCCTACCTCTTCCGGTGGACGCCTCCCTCCTTCCTGGCCTCCCGGCACCGCGACCTTTCTCACTGGTTCTCTCTTCTGCCGTTTTCCGTAGGACTCTCTTCCCTGACCTGAATCCCCTTTGGAACTCTGCAGGTTCTA
+
AAA1AAAAFFFFGFG13FGFG1GFG0AA00FA1FFA0FGECHGFHGEGA/EFDGF1GHCE/EEEG/EEGEC/B0BEGE/F//?FGG/<CGG?/CCF1F1<??/<?FE/??//>C---.0>DG00D0<-<<.<;---....:::/0090C/.;0.9A99--9.;:9--9-///;B/B//;/9FF/99/9;:F/F9;9BEBF-BA-;BBBBB/99F/-//-9:/B9/;:/9;:9/;/9/;BFFF/9BFFFFF;
@M05620:37:000000000-D9766:1:1101:22308:9499 1:N:0:11
GAGGCTGCTTTGGACGAAACTCATAGATTACTGCAACAGTTCCCCCTGGACCTGGACAAGTTTCTTGCCTTGCTTACAGAAGCTGAAACAACTGCCCATAATCAAAGGCTCCTACAAGAAGCCAATGCAGTAAAAGAGATGATGAAACAATGGCAATTAAGTCAGTCAGTTCCGCTGTAGCACTCTTGTGGATCCAATTGAACCATTATCAGCATGTGTAATTGTAACTGACAAGCCAGGGACAAAAGAGC
+
>3AA>>CAB@B4F44AEEAAGGHHHCFDGF3ADA3BBGBDFAABA2AA2A2FGHEG131BABFDDFGA3B5BBDG535BFGH3BF33F3B1FGHHHH3B?344BBF3??3B1F33B33B3?3B?B3B3B3BB44?3?B2B23B?B332B?222B2222>222@222@222211<<</<<@@<<1<11111.1<10<<<=<0=<<C0D00<<=0<0000;00;000<000::;C;..:/9..;.99=C/9/9
@M05620:37:000000000-D9766:1:1101:18050:9501 1:N:0:11
GAGGCTGCTTTGGAAGAAACTCATAGATTACTGCAACAGTTCCCCCTGGACCTGGAAAAGTTTCTTGCCTGGCTTACAGAAGCTGAAACAACTGCCCGTAAGGAAAGGCTCCTAGAAGACTCCAAGGGAGTAAAAGAGCTGATGAAACAATGGCAAGTAAGTCAGGCATTTCCGCTTTAGCACTCTTGTGGATCCAATTGAACAATTCTCAGCATTTGTACTTGTAACTGACAAGCCAGGGACAAAAGATC
+
BBBBBBFBFFFFGGGGGF4FBGHHFH5FFGHGEFG44GHAFFAGHE2A2CGEEGFGBDB3BGEDGFGGFGHHEHFFFFFHGFBGGBFGEF1BGGHGG1>@E1BFHHEFCBFFHF4GHD33BEGB?B?/?<?GFFFBFB0BC1BFFGGBB?BFFCF1/>@D1FFFGFF/1??GF?//EF<>FFFFGGBG1<<1<GFHHHB0GD<GHHH=DH:CCHCC0:;G0C0CG<C00CG/GB;:C;;C9CEFGFGBA00
@M05620:37:000000000-D9766:1:1101:21586:9562 1:N:0:11
ACCACACCTTCTACAATGAGCTGCGTGTGGCTCCCGAGGAGCACCCCGTGCTGCTGACCGAGGCCCCCCTGAACCCCAAGGCCAACCGCGAGAAGATGCCCAGGTGAGTGGCCCGCTACCTCTTCTGGTGGCCGCCTCCCTCCTTCCTGGCCTCCCGGAGCTGCGCCCTTTCTCACTGGTTCTCTCTTCTGCCGTTTTCCGTAGGACTCTCTTCTCTGACCTGAGTCTCCTTTGTAACTCTGCAGGTTCTA
+
BBBAABBBFFFFGGGGFGGGGCHHGEEACAHHFFGDEGGGDHHHHGGGDEGGHHGFFHGGGGGGGFGGGGGHHFHGG/?GEFHHHGEEDGGCCGHHDGGHHHHGHHGHGHGGHHGGGGGHHHHHHHHHHHGHHGGGGGGEHHGHHGGGGGGGGGGGGG-9DFGGGGFFFFFFFFFFFFFFFFFFFFFFFFFFFFFFFFFFFFFFFFFFFFFFFFFFFFFFFFFFFFFFFFFFFFFFFFFFFFFFFFFFFFF
@M05620:37:000000000-D9766:1:1101:23533:9592 1:N:0:11
GAGGCTGCTTTGGAAGAACCTCATAGAGTACTGCAACAGTTCCCCCTCGACCTGGAAAAGTTTCTTGCCTGGCTTACAGAAGCTGAAACACCTGCCCGTAAGGAAAGGCTCCTAGAAGACTCCAAGGGAGTAAAAGAGCTGATGAAACAATGGCAAGTAAGTCAGGCATTTCCGCTTTAGCACTCTTGTGGATCCAATTGAACAATTCTCAGCATTTGTACTTGTAACTGACAAGCCAGGGACAAAAGATC
+
ABBAABF>FFFFGGFFGGAFGGCHFFD5FGGHHA4FBCBGHAFACEE2AAEEEFFF33F33DDFGFG5GHHHHGHBFGHHHGFGHEBGFG1BFGHFHBE?E?3FGH?FGFGGHH4GGFB33BGBFB???EDHFGHFFF0DCFFFHHHFFGDGFHFB/<<FD<F?1?FGC<1@F<>..FFFHF><CFDDDC.<<C<<CGGFF==GGFG0GHGHHH;;;;GC:F:GCCBCBFFBFG;;CFFEDEEEFGGFE;9
@M05620:37:000000000-D9766:1:1101:19440:9619 1:N:0:11
ACCACACCTTCTACAATGAGCTGCGTGTGGCTCCCGAGGAGCACCCCGTGCTGCTGACCGAGGCCCCCCTGAACCCCAAGGCCAACCGCGAGAAGATGCCCAGGTGAGTGGCCCGCTACCTCTTCTGGTGGCCGCCTCCCTCCTTCCTGGCCTCCCGGAGCTGCGCCCTTTCTCACTGGTTCTCTCTTCTGCCGTTTTCCGTAGGACTCTCTTCTCTGACCTGAGTCTCCTTTGGAACTCTGCAGGTTCTA
+
CCCCCCCCFFFFGGGGGGGGGGHHGEGFEGHHHGGGGGGGGHHHHGGGGGGGHHHHHHHGGGGGGGGGGGGHHHHGGGGHGHHHHGGGGGGGGGHHHHHHHHHGHHHHHHGGHHGGGFGHHHHHHHHHHHGHHGGGGGHGHHGHHGGGGGGGGGGGGG-CDGGGGGFFFFFFFFFFFFFFFFFFFFFFFFFFFFFFFFFFFFFFFFFFFFFFFFFFFFBFFFFBFFFFFFFFFFFFFFFFFFFFFFFFFFB
@M05620:37:000000000-D9766:1:1101:16929:9664 1:N:0:11
ACCACACCTTCTACAATGAGCTGCGTGTGGCTCCCGAGGAGCACCCCGTGCTGCTGACCGAGGCCCCCCTGAACCCCAAGGCCAACCGCGAGAAGATGCCCAGGTGAGTGGCCCGCTACCTCTTCTGGTGGCCGCCTCCCTCCTTCCTGGCCTCCCGGCGCTGCGCCCTTTCTCCCTGGTTCTCTCTTCTGCCGTTTTCCGTAGGACTCTCTTCTCTGCCCTGAGTCTCCTTTGGAACTCTGCCGGTTCTA
+
AAABBAAA4CBDGDFGGGBDFFHHGE?24EF2BFCE?EEE?GHHHGFAAEEFDFBB5FF0E0>EFEEEGE11CHHGEE?HGGHHGEDGGGBCC/0FFDHHH1CFFHHHHGGFGHGGG--FGHHHHH0<=CDHFCDGDDGGHHGHHGGGFBAFGFGGAB9B@B=?-@DBBFFFFF/9B/.FF/FFBBFFFFEFFBFFF?FFAFAFF/;BBBFFFFFFBF/:EFF.BFFEFF/BFFB/9B/;FFF/9@-AEF/
@M05620:37:000000000-D9766:1:1101:28008:9667 1:N:0:11
AGTGCCAGCTCTCAATCGCACAGGGGACCCAGGGCCTGGCCCCTCCATCAAGAAAACCTATGACCTCACCCGCTACCTGGAGCACCAACTCCGCAGCTTGGCTGGGACCTATGTGAGTATCCAGCGTAGGAATCTGGGAGTTGGGGAGGAGTGAGGAGTTGGGGAAAGACAGTCCTAACCGTGGAGGGTTCTGGTAAATGATGGGGTGAGGAGGGGCTCTTTGGCTCCCACCAGTCCCCCTGTCTGGTCTA
+
1>1>AD1FAFFFFDGB1FFFA?G0FGCFC0FECGE/FFHC0FEGGG0F111BA00BFEABGF2GBG1BFF0EGE?EG1FB0GHF0?FCFHFHC>EE/BEFGFGGFCHEEHGHF>F>G12FDG2DGC/<BC1FCG11D<0FCCHF/<.>@?E<.0<.0.=CD/-@..:;///::GBCHCBF-C.?..CAGGGFFBBC0BFG0FGGGBA@-F-BBB;?;-;B/BFBBFF?---:-AFFFFEA@EFBBFBFFFB
@M05620:37:000000000-D9766:1:1101:19913:9674 1:N:0:11
ACCACACCTTCTACAATGAGCTGCGTGTGGCTCCCGAGGAGCACCCCGTGCTGCTGACCGAGGCCCCCCTGAACCCCAAGGCCAACCGCGAGAAGATGCCCAGGTGAGTGGCCCGCTACCTCTTCTGGTGGCCGCCTCCCTCCTTCCTGGCCTCCCGGAGCTGCGCCCTTTCTCACTGGTTCTCTCTTCTGCCGTTTTCCGTAGGACTCTCTTCTCTGACCTGAGTCTCCTTTGGAACTCTGCAGGTTCTA
+
CCCCCCCCFFFFGGGGGGGGGGHHGEGFHFHHHGGFGGGGGHHHHGGGGGGGHHHHHHHGGGGGGGGGGGGHHHHGGGGHGHHHHGGGGGGGGGHHHGHHHHHGHHHHHHGGHHGGGCGHHHHHHHHGHHGHHGGGGGHGHHGHGGGGGFFGGGGGGG?BFGGGGGFFFFFFFFFFFFFFFFFFFFFFFFFFFFDFFFFFFFFDFFFFFFFFFFFFFFFFFFFFFFFFFFFFFFFEFFFFFFFFFFFFFFB
@M05620:37:000000000-D9766:1:1101:6361:9678 1:N:0:11
ACCACACCTTCTACAATGAGCTGCGTGTGGCTCCCGAGGAGCACCCCGTGCTGCTGACCGAGGCCCCCCTGAACCCCAAGGCCAACCGCGAGAAGATGCCCAGGTGAGTGGCCCGCTACCTCTTCTGGTGGCCGCCTCCCTCCTTCCTGGCCTCCCGGAGCTGCGCCCTTTCTCACTGGTTCTCTCTTCTGCCGTTTTCCGTAGGACTCTCTTCTCTGACCTGAGTCTCCTTTGGAACTCTGCAGGTTCTA
+
BBCCBCCAFFFFGGGGGGGGGGHHGGGBEEHFGFGFDEEGGHGHHGGGGGGGHHGHHHHAFGGGGGGGGGGHFHHGGGGHGHHHHGGGGGCFGGHGHHHHHHHGHHHHGGGGHHGGGGGHHHHHHHHHGHGHHGGGGGHGHHGHHGGGFGGGGGGGGF-ACGGGGGFFFFFFFFFFFFFBFFFFFFFFFFFFFFFFFFFFFFFFFFFFFFFFFFFFFFFFFFFFFFFFFFFFFFFFFFFFFFFFFFFFFFF
@M05620:37:000000000-D9766:1:1101:15282:9700 1:N:0:11
ACCACACCTTCTACAATGAGCTGCGTGTGGCTCCCGAGGAGCACCCCGTGCTGCTGACCGAGGCCCCCCTGAACCCCAAGGCCAACCGCGAGAAGATGCCCAGGTGAGTCGCCCGCTCCCTCTTCTGGTGGCTGCCTCCCTCCTTCCTGCCCTCCCGGGGCTGCGCCCTTTCTCACTGTTTCTCCCTTCGGCCGTTTTCCGACGCTCTCTCTTCTCTGGCCTCTGTTTCCTTTGGCACCCTGCAGGTTCTC
+
AAAABAABFFFDGGGFFGGFD5F4EBEBGEGHHGFEGGG?EHHHHGCG1AECGEEGHGGEEGGGCE@EGGGHHGCEGGGCFHHGAFGGGCDGCGHHFF1101/FFG10?1>C/<->A-..///=DGF00<.<..;CCCC.CGDHB:CB0/:CB9.;.-----.;--.9B//;F9/:9///;BF///9/;..-.--./;/:9.---.;A////;;/;9///.;.////;9/////////.9.;../..;/;/
@M05620:37:000000000-D9766:1:1101:20994:9705 1:N:0:11
ACCACACCTTCTACAATGAGCTGCGTGTGGCTCCCGAGGAGCACCCCGTGCTGCTGACCGAGGCCCCCCTGAACCCCAAGGCCAACCGCGAGAAGATGCCCAGGTGAGTGGCCCGCTACCTCTTCTGGTGGCCGCCTCCCTCCTTCCTGGCCTCCCGGCGCTGCGCCCTTTCTCACTGGTTCTCTCTTCTGCCGTTTTCCGTAGGACTCTCTTCTCTGACCTGAGTCTCCTTTGGAACTCTGCAGGTTCTA
+
BBBABBBBCFCFGGGCFGG5GEGCEFFBAEHGHGGEDGGCEHHHHGGGDFGGGHFGHHHGGGGGGGGGGGGGHHHGGGGHGHHHHGGEGGCCCGHHHHHHHGGGHHHHHHGGHHGGG?DHHHHHHHHHHFDHHCD?CEEGHFGHGGGGGGGGGGGGGG-BB?BFBBFBBFFFFFBFFFFFFFFFFFFFFFFFFBADFFFFFF?DBFFFFFFEFFFFFF/FFFFBFFFFFFFFFFFFFFFFFFFFFFFFFFB
@M05620:37:000000000-D9766:1:1101:16098:9715 1:N:0:11
ACCACACCTTCTACAATGAGCTGCGTGTGGCTCCCGAGGAGCACCCCGTGCTGCTGACCGAGGCCCCCCTGAACCCCAAGGCCAACCGCGAGAAGATGCCCAGGTGAGTGGCCCGCTACCTCTTCTGGTGGCCGCCTCCCTCCTTCCTGGCCTCCCGGAGCTGCGCCCTTTCTCACTGGTTCTCTCTTCTGCCGTTTTCCGTAGGACTCTCTTCTCTGACCTGAGTCTCCTTTGGAACTCTGCAGGTTCTA
+
AAABBAABFFFFDGGFGFGGFGFFEEEEHEHHHGGEGGGEGHHHHGGGGAEEGFGGHHHGGGGGEGEGGGGGHHHGGGGFGHHGGGGGGCBDDGHHHGHHHHHFFHHHHFEGHHGGGGGHHHHHHFGFHHGHGGGGGGHGHHGHHGGGGGGGGGGGF?--9FFFGGFFFFFFFFFFFFFFFFFFFFFFFFFFFFDFFFFFFFFFFFFFFFFFFFFFFFFFFFFFFFFFFFFFFFFFFFFFFFFFFFFFFF;
@M05620:37:000000000-D9766:1:1101:8746:9722 1:N:0:11
ACCACACCTTCTACAATGAGCTGCGTGTGGCTCCCGAGGAGCACCCCGTGCTGCTGACCGAGGCCCCCCTGAACCCCAAGGCCAACCGCGAGAAGATGCCCAGGTGAGTGGCCCGCTACCTCTTCTGGTGGCCGCCTCCCTCCTTCCTGGCCTCCCGGCGCTGCGCCCTTTCTCACTGGTTCTCTCTTCTGCCGTTTTCCGTAGGACTCTCTTCTCTGACCTGAGTCTCCTTTGGAACTCTGCAGGTTCTA
+
ABCCABC>CFFFGFFGGGBFGGHHGFGBEFHFHFFE?FEEGHDGHGGFFEEGFHGHFHHEECCEGGGGGGGHBHHFGGGHGHGHHGGGDG<BFGHEHHGHHHHFGHHGHHGGHHFGGGGHHHHHHHHHHHGHHGGGGGHGHHGHHGGG9FFGGGGGDF-;AF-DFFFFFFFFFFFFFFFFFFFFFFFFFFFFFFDFFFFFFF?ADFFFFFFFFFFFFFFFFFB9BFB0BFFFFFFFFFFFFFFFFFFF0F;
@M05620:37:000000000-D9766:1:1101:22153:9746 1:N:0:11
GAGGCTGCTTTGGAAGATACCCCTCCATAACTGCACCCACTCCCCCAGACCCCGTAAGCGGTCCTTTGCTGGCTAACATAAGCGCCAACTACGCCCCGTACGGATGGGCTCCTCGACTACTCCCCGGGCGTACCCGCGCTGCTGCCACCATGGCCCGTCAGTCCGGCCTTTCCGCTTTCGCCCTCTTGTGGATCCAATTGAACAATTCTCCGCCTTTGTACTTGTCCCTGCCAAGCCACGGCCAACCGCTC
+
A@AAAAFACFFFGGGGG1BBB1BAA0A13FGH1BFC0A00ABBB///B/AB//AAA/0AA/BA/B2D1DF1GFBB1BF2BFGF/>>//?0BB/>>>E<<>//E///??BFFEFHGC>/BFHHH/CCCG->A@CEFCGCGG?CHHHH/0C.CFFFFG@GB.CGGGBA@@CFFFB-;BBEBB?BA=EFFFFFA/:BFFFFFFB/;F-BFFFF/-;-ABFF9/;FFFF//;FF-AF/;AF---;;;9A-9;9@@
@M05620:37:000000000-D9766:1:1101:14557:9755 1:N:0:11
ACCACACCTTCTACAATGAGCTGCGTGTGGCTCCCGAGGAGCACCCCGTGCTGCTGACCGAGGCCCCCCTGAACCCCAAGGCCAACCGCGAGAAGATGCCCAGGTGAGTGGCCCGCTACCTCTTCTGGTGGCCGCCTCCCTCCTTCCTGGCCTCCCGGAGCTGCGCCCTTTCTCACTGGTTCTCTCTTCTGCCGTTTTCCGTAGGACTCTCTTCTCTGACCTGAGTCTCCTTTGGAACTCTGCAGGTTCTA
+
BBB@BBBBFFFFGGGGGGGGGGHHGEEEFEHHEFGGGGGGGHHHHGGGGGGGHHHHHHHGGGGGGGGGGGGHHHHGGGGHAGHHHGGEGGGGGGHHHHHHHHHGHGHHHHGGHHGGGCGHHHHHHHHHHHGHHGGGGGHGHHGHHGGGGGGGGGGGGG-BDGFGGGFFFFEFFFFFFFFFFFFFFFFFFFFFFFFFFFFFFFFFD9FFFFFFFFFFFFFFFFFFFFFFFFFFFFFFFFFFFFFFFFFFFFB
@M05620:37:000000000-D9766:1:1101:23761:9767 1:N:0:11
AGTGCCAGCTCTCAATCGCACAGGGGACCCAGGGCCTGGCCCCTCCATCCAGAAAACCTATGACCTCACCCGCTACCTGGAGCACCAACTCCGCAGCTTGGCTGGGACCTATGTGAGTATCCAGCGTAGGAATCTGGGAGTTGGGGAGGAGTGAGGAGTTGGGGAAAGACAGTCCTAACCGTGGAGGGTTCTGGTAAATGATGGGGTGAGGAGGGGCTCTTTGGCTCCCACCAGTCCCCCTGTCTGGTCTA
+
>A>1>FFFAFFFG1FGGGGAECHGGGGEGGHHAEFFCFHHGHGHGGHHHHHHHFHEGFHHGHHHHHHHHHGGG>EEHHFH0BGHHHC/EGHFEFCEGHHHGHFGGGHHGHHHHH2GHHHHHHHHHCFEGGHHHHHHGHCFGHHHGGEGGCEGHDHHCGHGHFCGEGHHFHHHHHHHHHHHGGGGFGGGEGGGGGGGGGGGGGGFGGB@FFFFFF@@@@FFFFFFFFFFFFFFFFFFFFFF@FFFFFFFFFF
@M05620:37:000000000-D9766:1:1101:15051:9774 1:N:0:11
ACCACACCTTCTACAATGAGCTGCGTGTGGCTCCCGAGGAGCACCCCGTGCTGCTGACCGAGGCCCCCCTGAACCCCAAGGCCAACCGCGAGAAGATGCCCAGGTGAGTGGCCCGCTACCTCTTCTGGTGGCCGCCTCCCTCCTTCCTGGCCTCCCGGAGCTGCGCCCTTTCTCACTGGTTCTCTCTTCTGCCGTTTTCCGTAGGACTCTCTTCTCTGACCTGAGTCTCCTTTGGAACTCTGCAGGTTCTA
+
CCCDDDDDFFFFGGGGGGGGGGHHGGGFHGHHHGGGGGGGGHHHHGGGEGGGHHHHHHHGGGGGGGGGGGGHHHHGGGGHGHHHHGGGGGGGGGHHHHHHHHHGHHHHHHGGHHGGGGGHHHHHHHHHHHGHHGGGGGHGHHGHHGGGGGGGGGGGGGCGGGGGGGFFFFFFFFFHHHFFFFFFFFFFHHHHFFFFFFHFFFFFFFFFFFFFHFFFFFFFFFFFFFFFFFFFFFFFFFFFFFFFFFFFFFF
@M05620:37:000000000-D9766:1:1101:15200:9789 1:N:0:11
GAGGCTGCTTAGGAAGAAACTCATAGATTACTGCAACAGTTCCCCCTGGACCTGGAAAAGTTTCTTGCCTGCCATTGGCAGTTGTTTCAGCTTCTGTAAGCCAGGCAAGAAACTTTTCCAAAGCAGCCTCTCGCTCACCCTTACGGGTAGCTGATGAAACAATGGCAAGTAAGTCAGGCATTTCCGCTTTAGCACTCTTGTGGATCCAATTGAACAATTCTCAGCATTTGTACTTGTAACTGACAAGCCAG
+
BBBBBBFBFFFFGGGGGFGGFGHHGHCHHHHHEHHDGHHDDGDGHGGGHGHGHHHHHHHHFHHHHFHGHHHFFHGFHF3GFGHHGHHHHHHDFBFGHH4BFG2F1BGFCGGFFGHHHHHHHHGFH3GGHHHHGEFHEHFGHGGFECDDCGHHHHHGFHFHHE2@FHHHG<DGH?@GHHBFGGHHGFFEDGBDGDHGHHGFGHCFCGHDCGGGGHHHHGHGF0C<GHHHHFHCF;C0;;00FFGBFF;;AFF
@M05620:37:000000000-D9766:1:1101:15176:9795 1:N:0:11
GAGGCTGCTTTGGAAGAAACTCATAGATTACTGCAACAGTTCCCCCTGGACCTGGAAAAGTTTCTTGCCTGCCTTAGGCAGGTTGAAACACTTGTGAAAGCCAGACAAGAACCTTTTCGCAAGCAAACTCTCGCACAACATTCCAAGTAGCTAAAACACCCCAGGCAAGAACGGCAGGCATTTCAGCTATCGCCCTCTTATGGATCCAATTGACCCAATCGAAGCATTTGTACCAGTTGCAGATACAACAG
+
BCCBCCFCFF5BGGGGGGGGGGHHHHHHHHHHHHGHGHHHHHGHHGGGHHHHHHHFGHHHGHHHHGHGHHH1B3F33B3B101BB35@B3B3B3334B4B3B2?1BG2FH32?G3BDG//?FG/F33BBFHHD//>>?/?BFDH33@222>D2@222?0?////?/?F/0>0>.CG-<<<00=D0==00</:C:A-:CG00000=C/00=0CG;CBE.;/9:C.-;BFF0CC0000;0000000;000;:B
@M05620:37:000000000-D9766:1:1101:25224:9799 1:N:0:11
AGTGCCAGCTCTCAATCGCACAGGGGACCCAGGGCCTGGCCCCTCCATCCAGAAAACCTATGACCTCACCCGCTACCTGGAGCACCAACTCCGCAGCTTGGCTGGGACCTATGTGAGTATCCAGCGTAGGAATCTGGGAGTTGGGGAGGAGTGAGGAGTTGGGGAAAGACAGTCCTAACCGTGGAGGGTTCTGGTAAATGATGGGGTGAGGAGGGGCTCTTTGGCTCCCACCAGTCCCCCTGTCTGGTCTA
+
ABAABFFFCFFFGGGGGGGCGGHGGGGGGGFHFGGGGGHHHHGHGGHHHHFHHGHHHGHHHHHHHHHHHHHGGGGGHHHHHHHHHHHFGHHGGGGGGHHHGHHGGGHHGHHHHHHFHGHHHHHHHGGGGGHFHHHHHHHGGHHHGGGGGGGHHHHHHGHHHHGGGGGHHHHHHHHHHHHHGGGGGGGG;FFGGGFFGGGGGGGGGGFFFFFFFFFFFFFFFFFFFFFFFFFFFFFFFFFFFFFFFFFFFFF
@M05620:37:000000000-D9766:1:1101:12922:9814 1:N:0:11
ACCACACCTTCTACAATGAGCTGCGTGTGGCTCCCGAGGAGCACCCCGTGCTGCTGACCGAGGCCCCCCTGAACCCCAAGGCCAACCGCGAGAAGATGCCCAGGTGAGTGGCCCGCTACCTCTTCTGGTGGCCGCCTCCCTCCTTCCTGGCCTCCCGGAGCTGCGCCCTTTCTCACTGGTTCTCTCTTCTGCCGTTTTCCGTAGGACTCTCTTCTCTGACCTGAGTCTCCTTTGGAACTCTGCAGGTTCTA
+
BBBBBBABFFFFGGGGGGGGGFHFGFGEHGHHHGGGGGGGGHHHHGGGFGGGHHGHHHHGGGGGGGGGGGGHHHHGGGGHGHHHGGGGGGGGGGHHHHHHHGHFHHHHHHGGHHGGGFGFHHGHHHHHHB?G<@@FGGHGHHGHHGGGGFFGFGGGGA-A?FFGGGFFAFFFFFFFFFFFFFFFFFFFFFFFFFFFFFFFFFFFFBFFFFFFFFFFFFFFFFFFFFFFFFFFFFFFFFFFFFFFFFFFFFB
@M05620:37:000000000-D9766:1:1101:10591:9815 1:N:0:11
ACCACACCTTCTACAATGAGCTGCGTGTGGCTCCCGAGGAGCACCCCGTGCTGCTGACCGAGGCCCCCCTGAACCCCAAGGCCAACCGCGAGAAGATGCCCAGGTGAGTCGCCAGCTACCTCGTCTGGCGGCCGCCTCCCTCCTTCCTGGCCTCACGGCGCTCCGCCCTTTCTGGCTGGTTCTCTCTTCTGCCGTTTTACGAAGCACTCTCTTCACTGACCTCAGTCTCCGTTCGATCTATGCAGGATATA
+
DDDDDDDDFFFFGGGGGGGGGGHHGFGEHGHHHGGGGGGGGHGHHGGGGGGGHHHHHHHGGGGGGGGGGGGHHHHGGGGHGHHHHGGGGGCGGGHHHHHB=2/FFH==?1>A<C-FH110FD.>CCG/0<-;--@DEGG.FGGGGBFG0/;F:.0::9;-:-9;...@DE0FF00:;.9/;FFBB0:0;0;009..:;0BE...-0;BFFFFF00::B00/B00:0;;B0..:/:;0..:;FF0BF.:0B;
@M05620:37:000000000-D9766:1:1101:22742:9822 1:N:0:11
ACCACACCTTCTACAATGAGCTGCGTGTGGCTCCCGAGGAGCACCCCGTGCTGCTGACCGAGGCCCCCCTGAACCCCAAGGCCAACCGCGAGAAGATGCCCAGGTGAGTGGCCCGCTACCTCTTCTGGTGGCCGCCTCCCTCCTTCCTGGCCTCCCGGAGCTGCGCCCTTTCTCACTGGTTCTCTCTTCTGCCGTTTTCCGTAGGACTCTCTTCTCTGACCTGAGTCTCCTTTGGAACTCTGCAGGTTCTA
+
BBBBBBBBFFFFGGGGGGGGGGHGGAEEDEHHFFGGGGGGFHHHHGGGEEGGHHGFHHHGCGGGGGGGGGGFHHHGGGGHGGHHHGFEGGGGGGHHFHFFHH/FGHHAFGGGHH-CGGGHHHGHHBGFHHGHHGCGDDGGHGGHHGGGGGGGGGGGGF-9@.;FGGFFFFBFFFFFFFFFFFFFFFFFFFFFFFFFFFFFFFF.AFFFFFFFFF/FBF/FFFFB:FFFFFFFFFFEFFFFFFF/FFFFFFB
@M05620:37:000000000-D9766:1:1101:22752:9837 1:N:0:11
ACCACACCTTCTACAATGAGCTGCGTGTGGCTCCCGAGGAGCACCCCGTGCTGCTGACCGAGGCCCCCCTGAACCCCAAGGCCAACCGCGAGAAGATGACCCAGGTGAGTGCCCCGCTACCTCTTCTGGTGGCCGCCTCCCTCCTTCCTGGCCTCCCGGAGCTGCGCCCTTTCTCCCTGGTTCTCTCTTCTGCCGTTTTCCGAAGGCCTCTCTCCTCTGCCCTGAGTCTCCTTTGGAACTCTGCAGGTTCT
+
AAAAAAAAF1FFGGDFGGGGGGFG0AEGGEG01AF00E/FE//FGEEGGG?EDHGHHHHGGE/EGGGGGGGHHHHGGGGHFHHHHGGGGGGGGGHHHHEHHF/G/F1101?1?CE---->0<<GDDGH0DF.C.-A@:EHEBG.G0C99B9F.0;E..-9-9;//-@B?@F/9B///99-F///9/;BBFFBFF-AFFEFE9--;---/-/;B/99-;//;-B--9///;/BFFFFFE/9BF//;;FFB99
@M05620:37:000000000-D9766:1:1101:27621:9843 1:N:0:11
ACCACACCTTCTACAATGAGCTGCGTGTGGCTCCCGAGGAGCACCCCGTGCTGCTGACCGAGGCCCCCCTGAACCCCAAGGCCAACCGCGAGAAGATGCCCAGGTGAGTGGCCCGCTACCTCTTCTGGTGGCCGCCTCCCTCCTTCCTGGCCTCCCGGAGCTGCGCCCTTTCTCACTGGTTCTCTCTTCTGCCGTTTTCCGTAGGACTCTCTTCTCTGACCTGAGTCTCCTTTGGAACTCTGCAGGTTCTA
+
BBBBBBBBFFFDAGGF54FDEGCC2EFGG2BGHGC2A2E2AGHHHGGGE1EE5FGHHF3EGG0EEGEGGGGHHHGGGGGGGHHCGFEEG/BCGGHFH1GHHHHGGGHHHHGGHHGGGGGHHHHHHHGFHHGHHG-AA.CEGHGHHGGGGFGGBFEEBBBGG?FGGGFBBFFFFFFFFFFFFFFFFFFFFFFFFBFFFFFFFFFFFFFFFFFFFFFFEFFFFFFFFFFFFFFFFFFFFFFFFFFFFFFFFFF
@M05620:37:000000000-D9766:1:1101:18163:9918 1:N:0:11
ACCACACCTTCTACAATGAGCTGCGTGTGGCTCCCGAGGAGCACCCCGTGCTGCTGACCGAGGCCCCCCTGAACCCCAAGGCCAACCGCGAGAAGATGCCCAGGTGAGTGGCCCGCTACCTCTTCTGGTGGCCGCCTCCCTCCTTCCTGGCCTCCCGGAGCTGCGCCCTTTCTCACTGGTTCTCTCTTCTGCCGTTTTCCGTAGGACTCTCTTCTCTGACCTGAGTCTCCTTTGGAACTCTGCAGGTTCTA
+
>>>AA4AAFFFFGGGFGBFEGAFBAAEEGAGFGFGE?AE2EGGHHGGGEFGA5GFFGHHGGE?EGGGCGEGHHHHGGGGHGHHHAFGEGCDGG?01FDHHGHHE1GHH1DFEGHGGGGGGHHHHHGFHHHGHGGCCEFHGHHFHFFGGGFFGGGGGGG-?-FFFGGFBBFFFFFFFFFFFFFFFFFFFFFFBB@DDFEFFFBAFFBFFFFFFFFFFFFFFBF9BB/FBFFBBFFFFFFEFFFFFFF:FFFF
@M05620:37:000000000-D9766:1:1101:10591:9940 1:N:0:11
ACCACACCTTCTACAATGAGCTGCGTGTGGCTCCCGAGGAGCACCCCGTGCTGCTGACCGAGGCCCCCCTGAACCCCAAGGCCAACCGCGAGAAGATGACCCAGTGAGCGGCCCCCTCCCCTCTTCTGTGGCCCGCCCCCCCCCTCCCGGCCCTCCCGACCCCCCCCCCTTTCTACCTGGTTCTCTCTCCTGCCGTTTTCCATGGCACCCTTTCCCTTACCCTACGTTCCCTTGGGAACTCCACGGGTCTT
+
3AAABBBBFFFFGGGGGGGFGGHHGGGGCGGHHGGG2EFCEHHHHGGGEGGGHHHHEHHGGEGEGGGGGGGGHHHGGGGHGHHGHGGGGGGGGGH2FB2?CF/?11111/<------.<<./.<000=00/.;.-;--99--;--.9..----.;D.;.--9.9--;;-99///////B.///////99//99.-.;B.;/////.//...////:///;;/9..../../;;.9.9/.////9.9>--./
@M05620:37:000000000-D9766:1:1101:19584:9942 1:N:0:11
ACCACACCTTCTACAATGAGCTGCGTGTGGCTCCCGAGGAGCACCCCGTGCTGCTGACCGAGGCCCCCCTGAACCCCAAGGCCAACCGCGAGAAGATGACCCCGTTAGTGGCCCCCTACCTCTTCCTGTTGCCCCCTCCCTCCTTCCTTGCCTCCCCGAGCCTCCCCCCTTCTCACTTGTTCTCTCTTTCTCCGTTTTCCCTAAGACTCTCTTCCCTTACCTTAGTCTCCTTTTGAACTCTTCCAGGTCTT
+
BCCCCCCCFFFFGGGGGGGGGGHHGEGGHGHHHGGGGGGGGHHHHGGGGGGGEGHHHHHGGGGGGGGGGGGHHHHGGGGHGHHHHGGGGGGGGGHFHH2FF2/><0//11?/FH---.<<110=000=00<0=0<<:.CE//C/;0;00</C00CE.A?-:-/9..;C-@F.//:B//;/;//9///;////;..:BF/B///.:///:///;//.///::/://99//;/;F/B.;///:////;/;///
@M05620:37:000000000-D9766:1:1101:24093:9962 1:N:0:11
ACCACACCTTCTACAATGAGCTGCGTGTGGCTCCCGAGGAGCACCCCGTGCTGCTGACCGAGGCCCCCCTGAACCCCAAGGCCAACCGCGCGAAGATGCCCAGGTGAGTGGCCCGCTACCTCTTCTGGTGGCCGCCTCCCTCCTTCCTGGCCTCCCGGAGCTGCGCCCTTTCTCACTGGTTCTCTCTTCTGCCGTTTTCCGTAGGACTCTCTTCTCTGACCTGAGTCTCCTTTGGAACTCTGCAGGTTCTA
+
AB@ABB?>FFFFFGFFFG5EGDGFEEEBBAHGFFFEEEGCGHHHHGGAEEFFHGHGHHHEEGGGGEEGGGGFHFGGGGDHEFHHEGFEGD/<>CCDFGFHHHEGCGFCFGFGHHGGGCGHHHHHHHHFGHDGHGGGGCGEFGGGGGGF0BFGGFGGG?9ABGFF??DB?FBFFFFFFFFFFFFFFFB/BFFFFBDFFEFFFFFFFFFFFFFFFFFFFFBFFFFFBBF;FFFFFFFFFFFFFFFFFFFFFFF
@M05620:37:000000000-D9766:1:1101:3161:9987 1:N:0:11
ACCACACGTTCTACAATGCGCTGCGTGCGGCGCCCGAGGAGCACCCCGTGCTGCTGACCGAGGCCCCCCTGAACCCCAAGGCCAACCGCGCGAAGATGCCCAGGTGAGTGGCCCGCTACCTCTTCTGGTGGCCGCCTCCCTCCTTCCTGGCCTCCCGGCGCTGCGCCCTTTCTCACTGGTTCTCTCTTCTGCCGTTTTCCGTAGGACTCTCTTCTCTGACCTGAGTCGCCTTTGGAACTCTGCAGGTTCTA
+
AAA?AAA1BCCAGGGGGG11A0AEFEA00AE/A/AE/AEECHHFHGGE>?EE@FCEHHF/>@/EGGGGGGACHHGGGF/GFCGHHGCGGG/A-CG.=<D<<CEECHHHFF.CAGCCG?AFGBF0BBFGGFGGGGG-C.AEFBBB//999BA?/AFA9--;;-99-;9@-9BFFFFFFFFFB/B/9/9B/:BFF@--FEBFFFF-A/BF/F//:BF/;BBF9FFB9BF-@?A-FFFFFFFFFFFFFFFFFFB
@M05620:37:000000000-D9766:1:1101:13009:10018 1:N:0:11
ACCACACCTTCTACAATGAGCTGCGTGTGGCTCCCGAGGAGCACCCCGTGCTGCTGACCGAGGCCCCCCTGAACCCCAAGGCCAACCGCGAGAAGATGCCCAGGTGAGTGGCCCGCTACCTCTTCTGGTGGCCGCCTCCCTCCTTCCTGGCCTCCCGGCGCTGCGCCCTTTCTCACTGGTTCTCTCTTCTGCCGTTTTCCGTAGGACTCTCTTCTCTGACCTGAGTCTCCTTTGGAACTCTGCAGGTTCTA
+
BBBABBBBFFFFGGGGDGFEGBHGGAEA4AGGEFGE?EGGFHHHHGGGAEFGGHGFHHGECGCGGAGGGGFFHFHGGGDHECHHHGEEDG/BCGFFDGFFGGHGHHHGFHGGHHGGGGGHHHHHHHHHHHGGFGCCEDHGHHGHHGFGGGGGGGGGGG?BBBBF?BFB;FFFFFFFFFFFFFFFFFFFFFFFFBDFFFFFFFADFFFFFFFFFFFFFFBFFFFFBFFFFFFFFFFFFFFFFFFFFFFFFFF
@M05620:37:000000000-D9766:1:1101:8701:10024 1:N:0:11
GAGGCTGCTTTGGAAGAAACTCATAGATTACTGCAACAGTTCCCCCTGGACCTGGAAAAGTTTCTTGCCTGCCATTGGCAGTTGTTTCAGCTTCTGTAAGCCCGGCAAGAAACTTTTCCAAAGCAGCCTCTCGCTCACCCTTACGGGTAGCTGATGAAACAATGGCAAGTAAGTCAGGCATTTCCGCTTTAGAACTCTTGTGGATCCAATTGAACAATTCTCAGCATTTGTACTTGTAACTGACAAGCCAG
+
BBABBBFBFFFFGGGGGGGGGGHGHHHHHHHHHHHHHHHHHHHHHGGGHHHHHFHHGHHHGHHHHHHHHHHHHHGFGHGHFGHHFEHFHFF5BB5F@FBFGH1>>EFFEHHHGFHHHHGHHHHHHHHHHHHHGFEEEGGFGHHHGGGGGGHHHGHBFFHHHHBFFHHHG?GFG>GFHHHEGFGHHGD.DGHH0GHHHGH0GHD00<CGHCGHHHCGHHHHHFFBB0FGF00CFFG0;;CFGGGGGGCC?FG
@M05620:37:000000000-D9766:1:1101:15262:10058 1:N:0:11
ACCACACCTTCTACAATGAGCTGCGTGTGGCTCCCGAGGAGCACCCCGTGCTGCTGACCGAGGCCCCCCTGAACCCCAAGGCCAACCGCGAGAAGATGCCCAGGCGAGTGGCCCGCTACCTCTTCTGGTGGCCGCTTCCCTCCTTCCTGGCCTCCCGCCCCTGCGCCCTTTCTCACTGGTTCTCTCTTCTGCCGTTTTCCGTCGTCCTCTCTTCTCTGACCTGAGTCTCCTTTGGAACTCTGCAGGCTCTA
+
CCCDDDCCFFFFGGGGGGGGGGHHGEGGHGHHHGGGGGGGGHHHHGGGGGGGHHHHHHHGGGGGGGGGGGGHHHHGGGGHGHHHHGGGGGGGGGHHHHD==2G/////>..>0F---<-/<000=G00=/.;.-A-;EH/9/C/CFG0CFA.0.:CF-:--;.A-;ADF/09BF0BF0/B00;B09BF0FBFBB../:F0.;.--9..09/00990000;;0///0000;F0FF/B00;000000..9./;
@M05620:37:000000000-D9766:1:1101:18442:10091 1:N:0:11
GAGGCTGCTTTGGAAGAAACTCATAGATTACTGCAACAGTTCCCCCTGGACCTGGAAAAGTTTCTTGCCTGGCTTACAGAAGCTGAAACACCTGCCAACAGCTTACAGGATGCTACCCGTAAGGAAAGGCTCCTAGAAGACTCCAAGGGAGTAAAAGAGCTGATGAAACAATGGCAAGTAAGTCAGGCATTTCCGCTTTAGCACTCTTGTGGATCCAATTGAACAATTCTCAGCATTTGTACTTGTAACTG
+
A@AAAAF11DFFGBGGFG1BFGHHHFHDGDGHGBB11GHFHHHFHGG/AFGFGGFH1DFFGHHHHHHHHGFGHHHHHHFGHHGHHGEHHH0BGHHAFC>/FHHHEHHFFEGFFFGFHFEEGEFHEGGB<CGHGHHBG11FHFHBGE1F?GGGGHHG1FFFFBDGEHHHFHHEGGHFHFGGFGDDGFHHHHGHFGCCCCEGDBGDGBCGFCGCHFF:<CHHHHHH0;F0;;CGGGGFGGFFFFGGFF0CGGF
@M05620:37:000000000-D9766:1:1101:13258:10101 1:N:0:11
ACCACACCTTCTACAATGAGCTGCGTGTGGCTCCCGAGGAGCACCCCGTGCTGCTGACCGAGGCCCCCCTGAACCCCAAGGCCAACCGCGAGAAGATGCCCAGGTGAGTGGCCCGCTACCTCTTCTGGTGGCCGCCTCCCTCCTTCCTGGCCTCCCGGAGCTGCGCCCTTTCTCACTGGTTCTCTCTTCTGCCGTTTTCCGTAGGACTCTCTTCTCTGACCTGAGTCTCCTTTGGAACTCTGCAGGTTCTA
+
BBCBCDDCFFFFGGGGGGGGGGHHGGFFHGHHGGGGGGGGGHHHHGGGEFGGHHHHHHHGGGGGGGGGGGGGHHHGGGGHGGHHHGGGGGGGGGHGHHHHFHHGHHHHHHGGHHGGGGGHHHHHHHHEHFGHHGGGGGGGHHGHHGGGGFGGGGGFG@?BFGGGGGFF;FFFFFHHFFFFFFFFFFFFFFHHFFDDFEFFDBFDDFFFFFFFFFFFFFFFFFFFFFFFFFFFFFFFFEFFFFFFFFFFFFB
@M05620:37:000000000-D9766:1:1101:21080:10107 1:N:0:11
ACCACACCTTCTACAATGAGCTGCGTGTGGCTCCCGAGGAGCACCCCGTGCTGCTGACCGAGGCCCCCCTGAACCCCAAGGCCAACCGCGAGAAGATGCCCAGCCGAGTGGCCCGCTACCTCTTCTGGTGGCCGCCTCCCTCCTTCCTGGACTCCCGGCGCTGCGCCCTTTCTCACTGGTTCTCTCTTCTGCCGTTTTCCGTCGGACTCTAATCTCTGACCTGAGTCTCCTTTGGAACTCTGCAGGTTCTA
+
BCCCCCCCFFFFGGGGGGGGGGHHGGGGHGHHHGGGGGGGGHHHHGGGGGGGHHHHHHHGGGGGGGGGGGGHHHHGGGGHGHHHHGGGGGGGGGHEGHHB<2G0//<>F/.F0F@?<<-/<000=G0<D/:CCAC-EGH9//;:FGGFGG/99CFEG---9C;D-@.@FFFFFFBFF//F/9:F/BFFFFFFFF.99EF9AF.----:B////:B/;B/BFB/99BF//;FFFFBFB/B9/9/:9F./::;
@M05620:37:000000000-D9766:1:1101:6718:10118 1:N:0:11
ACCACACCTTCTACAATGAGCTGCGTGTGGCTCCCGAGGAGCACCCCGTGCTGCTGACCGAGGCCCCCCTGAACCCCAAGGCCAACCGCGAGAAGATGCCCAGGTGAGTGGCCCACTACCTCTTCTGGTGGCCGCCTCCCTCCTTCCTGGCCTCCCGGAGCTGCGCCCTTTCTCACTGGTTCTCTCTTCTGCCGTTTTCCGTAGGACTCTCTTCTCTGACCTGAGTCTCCTTTGGAACTCTGCAGGTTCTA
+
AAAAAAA11CF1GG1GBGF1F1FGGGGA0AF0B0B00AEE?HHHHGGG?ECGHHBFHFHEEC/FGGGGGGAGHHHGGGGHGHHHEFGGCG/C/CHB>GHHGHHFF1???GCFHECFHFHFHFFHDHEFF/=CG-CCA.:EHHGFHGFHGBCHFFEEBA-;@FF/-;E--/9FFFFFFFFFFF9/BFFFFFFFB@BBBAFBBBF?-FFFFFBBF9FFF//;FFBBF/999;BFFB9BFBFB9BBFFFF/99/
@M05620:37:000000000-D9766:1:1101:25091:10147 1:N:0:11
GAGGCTGCTTTGGAAGAAACTCATAGATTACTGCAACAGTTCCCCCTGGACCTGGAAAAGTTTCTTGCCTGGCTTACAGAAGCTGAAACAACTGCCCCTAATGAAAGGTCCCTAGAAGACTCTAATGCAGGAAAAGAGCTGATGAAACAACGGCAAGCAAGCCAGCCATTTCTGCCTTAGCACCTTTGCGGATTCAATCGAACCATTCTCAGCATGTCTAATTCTAATCGATAATCCTGGTACCAAAGATC
+
AABBAAFCCBBDGBBBFGFGGGHGHGGGHFFEGH4EGHBFGF5BBEEEGBBFGGHEB32FADG5DFFBBB3BBBG3BBBFGGBFHB@DBEAGFHHHF1B12444D3DB33BB3@2B@@333B3?B444430?B3?3/2?33?3DD332B//<</</=/22==?=0//011@@1?11<<11>1<.0>>11?--<.<<000:::.-:0;00:;::0:0000;0;090;;00;...:00;0;::;000:;/;0;
@M05620:37:000000000-D9766:1:1101:5528:10159 1:N:0:11
GAGGCTGCTTTGGAAGAAACTCATAGATTACTGCAACAGTTCCCCCTGGACCTGGACAAGTTTCTTGCCTCGCTTACAGAAGCTGAAACAACTGCCCTTAAGTAAAGGCTCCTAGAAGACTCCAAGGGAGTAAAAGAGATGATGAAACAATGGCAAGTAAGGCAGGCATTTCCGCTATAGCACTCTGGTGTATCCAATTGAACCATTCTCAGCATTTGTAATTGTAACTGACAATCCCGGTACACAAGATC
+
A3AAAAFB4BDFG4BB4FFGGGHHGFHEDGBADBBB4GFFEFF3FGEFAFBBFFAG231BFHFGHHH5B53BABF?B5BDGHBFGBBGBGEHGHHFG3B334BFGF43?BB1B@BEEFG33B3?FF//??/??FEFFF0BDDFDFFF1BFB?F0<1/@@@F1@<?<//11111??C-.>1<=110=1<<><000=DG00<0G<<G0D0=0:<CC0000;;0<0<C;C;:0;CGG0;B09--9.00;;;;9;
@M05620:37:000000000-D9766:1:1101:7320:10162 1:N:0:11
ACCACACCTTCTACAATGAGCTGCGTGTGGCTCCCGAGGAGCACCCCGTGCTGCTGACCGAGGCCCCCCTGAACCCCAAGGCCAACCGCGAGAAGATGCCCAGGTGAGTGGCCCGCTACCTCTTCTGGTGGCCGCCTCCCTCCTTCCTGGCCTCCCGGAGCTGCGCCCTTTCTCACTGGTTCTCTCTTCTGCCGTTTTCCGTAGGACTCTCTTCTCTGACCTGAGTCTCCTTTGGAACTCTGCAGGTTCTA
+
BBB>ABBBFFFFGGGGDGFEGBHHGEEBEAGHCFGEDEGGGHHHHGGGGEGGHHGFHHHGGGGGGFGGGGGFFGHGGGDHAEHHHGE<CGCCGGGFFHGHHHHGGHHHHHGGHHGGGGGHHHHHHHHHHHFHHGGGGGHGHHGHHGGGGGGGGGGGGG-ABFGGGGFB?FFFFFFFFFFFFFFFFFFFFFFFFBDFFFFFFFFFFFFFFFFFFFFFFFFFFFFFFFFFFFFFFFFFFFFFFFFFFFFFFFF
@M05620:37:000000000-D9766:1:1101:10137:10176 1:N:0:11
ACCACACCTTCTACAATGAGCTGCGTGTGGCTCCCGAGGAGCACCCCGTGCTGCTGACCGAGGCCCCCCTGAACCCCAAGGCCAACCGCGAGAAGACGCCCAGGTGAGTGGCCCGCTACCTCTTCTGGTGGCCGCCTCCCTCCTTCCTGGCCTCCCGGAGCTGCGCCCTTTCTCACTGGTTCTCTCTTCTGCCGTTTTCCGTAGGACTCTCTTCTCTGACCTGAGTCTCCTTTGGAACTCTGCAGGTTCTA
+
AAA1AAAA1FFFGGGF3F11G1GFGEE000BB1AFA0EGCAHHFHGGE//ECDFFFHHCA/E?EG/EGG?>0G1FEGEAHAAGHGF?/CG/</?010?/<@CFGGHHF1FA.>CCG?CGFDHFHHHFEGHCH.:-@EGHGGFBFFGGGGGF.BFFEGG-9AFFF?@F?@BBBFFFBBF-9:FBFFBFFFFB//@FBFABFBFFFFFBBFFFFFFFFFFBFFFFB9FF/FFB//FFFFFBFFFBFFFAFFFF
@M05620:37:000000000-D9766:1:1101:12060:10192 1:N:0:11
AGTGCCAGCTCTCAATCGCACAGGGGACCCAGGGCCTGGCCCCTCCATCCAGAAAACCTATGACCTCACCCGCTACCTGGAGCACCAACTCCGCAGCTTGGCTGGGACCTATGTGAGTATCCAGCGTAGGAATCTGGGAGTTGGGGATGAGTGAGGAGTTGGGGAAAGACAGTCCTAACCGTGGAGGGTTCTGGTAAATGATGGGGTGAGGAGGGGCTCTTTGGCTCCCACCAGTCCCCCTGTCTGGTCTA
+
AABBBFFFBFFFFGGGGGGGGGHHGGGGGGHHGGGGDGHGFHGHGGHHHHHHFHHHHGHHHHHHHHHHHHHGFEFEHHHHHHHHHHHHGHHHGGGEGHGHGHHGGGHHGHHHHHHHHHHHHHHHHGEGGGHHHHHHHHHGGHHHGGGAGHHHHHHHHGHHHHGGGGHHHHHHHHHHHHHHGGGGGGGGEGGGGGGGGGGGGGGGGGGFFFFFFFFFFFFFFFFFFFFFFFFFFFFFFFFFFFFFFFFFFFF
@M05620:37:000000000-D9766:1:1101:28219:10201 1:N:0:11
AGTGCCAGCTCTCAATCGCACAGGGGACCCAGGGCCTGGCCCCTCCATCCAGAAAACCTATGACCTCACCCGCTACCTGGAGCACCAACTCCGCAGCTTGGCTGGGACCTATGTGAGTATCCAGCGTAGGAATCTGGGAGTTGGGGAGGAGTGAGGAGTTGGGGAAAGACAGTCCTAACCGTGGAGGGTTCTGGTAAATGATGGGGTGAGGAGGGGCTCTTTGGCTCCCACCAGTCCCCCTGTCTGGTCTA
+
>A3AAFFFBFFFG4FGGGGAECHGGGDEEEHHFGGEGFHHGHGEGGHHGFHHHHHHHGHHHHGHHHHHHHCEGEEGHHHHGGHHHHHEE3GGEGGGGEHGEF3CAEAGACFHEFGGHHHGHFHHGGDEGFHFF1FDGHFFA?FFGGECGGGFHHHHBDH/GGGGGGHGHCFHCHFFHHHA@CEBGEBGGGGGGFFB9FFBFFFGGFDBFFFFFFB<?B.BBBBBBFFFFFFFF?FFFFFFBEBFFFFFFF/
@M05620:37:000000000-D9766:1:1101:15061:10202 1:N:0:11
GCGGCTGCTTTGGAAGAAACTCATAGATTCCTGCCCCAGTTCCCCCTGGCCCTGGAACAGTTTCTTGCCTGGCTTACAGAAGCTGAAACAACTGCCCGTAAGGAAAGGCTCCTAGAAGACTCCAAGGGAGTAAAAGAGCTGATGAAACAATGGCAAGTAAGTCAGGCATTTCCGCTTTAGCACTCTTGTGGATCCAATTGAACAATTCTCAGCATTTGTACTTGTAACTGACAAGCCAGGGACAAAAGATC
+
111>A>1>CFDDAFG111BFBB1B3DFHG3DGHH00F0BBDFHHHG/F/0B/B0/FG10BDGDGDGFFHHHHHHC1FGH1GHH1F1BGHBFGGGFFHGG@EGHH>>0GHHHGH1GHEHHHHHHF1FFGFGGHFF2B/BGHH1GH21@GCGHHGHF1FGHHHHH1GHHAGHHHHGGGGGHHHFHHHHHHHGEFHHHHHHHHEGHGFHHHHHHHH0GHHHHHGHGHH0CFGGGGGFGGGGGGG?EGGF.:AFF
@M05620:37:000000000-D9766:1:1101:25746:10207 1:N:0:11
ACCACACCTTCTACAATGAGCTGCGTGTGGCTCCCGAGGAGCACCCCGTGCTGCTGACCGAGGCCCCCCTGAACCCCAAGGCCAACCGCGAGAAGATGCCCAGGTGAGTGGCCCGCTACCTCTTCTGGTGGCCGCCTCCCTCCTTCCTGGCCTCCCGGAGCTGCGCCCTTTCTCACTGGTTCTCTCTTCTGCCGTTTTCCGTAGGACTCTCTTCTCTGACCTGAGTCTCCTTTGGAACTCTGCAGGTTCTA
+
AAA1AAAAFFFFGGGGAGEEGGHHGE0AA0GHBFFFGGGGGHHHHGGGCEGFHHGHGHHGGGGGGEGGGGGHHFHGGFCH//FHHG//>BB<BCFGFGFFGHHGHHHHHHGGHHGGGCGHHHFHHHHGHHCHFGGCGGEFHHGHHGFGGEFGGFGGB@;AAGGG@@B@-B/FFFFFFFFFFFFFFFFFFFFFF@BFFFFFFFFFFFFFFFFFFFFFFFFFFFFFFFF/FFFFFFFFFFFFFFFFFFFFFFF
@M05620:37:000000000-D9766:1:1101:24337:10212 1:N:0:11
ACCACACCTTCTACAATGAGCTGCGTGTGGCTCCCGAGGAGCACCCCGTGCTGCTGACCGAGGCCCCCCTGAACCCCAAGGCCAACCGCGAGAAGATGCCCAGGTGAGTGGCCCGCTACCTCTTCTGGTGGCCGCCTCCCTCCTTCCTGGCCTCCCGGAGCTGCGCCCTTTCTCACTGGTTCTCTCTTCTGCCGTTTTCCGTAGGACTCTCTTCTCTGACCTGAGTCTCCTTTGGAACTCTGCAGGTTCTA
+
CDCDCCCBFFFFGGGGGGGGGGHHGEGBFEHGHGGFEGGGGHFHHGGFEGGGHHHHHHHGGGGGGGGGGGGHFHHGGGGHGHHHCFGGG?>DGGHGHHHHHHHGFGGGHHGGHHGGGGGHHHHHHHHHHHGHHGGGGGHGHHGHHGGGGGGGGGGGGG-DFGGGGGFFFFFFFFFHFHFFFFFFHFFHFFFFFFDFFFFFFFFFFFFFFFFFHHHFFFFFFFFFFFFFFFFFFFFFFFFFFFFFFFFEFFF
@M05620:37:000000000-D9766:1:1101:14103:10213 1:N:0:11
ACCACACCTTCTACAATGAGCTGCGTGTGGCTCCCGAGGAGCACCCCGTGCTGCTGACCGAGGCCCCCCTGAACCCCAAGGCCAACCGCGAGAAGATGCCCAGGTGAGTGGCCCGCTACCTCTTCTGGTGGCCGCCTCCCTCCTTCCTGGCCTCCCGGAGCTGCGCCCTTTCTCACTGGTTCTCTCTTCTGCCGTTTTCCGTAGGACTCTCTTCTCTGACCTGAGTCTCCTTTGGAACTCTGCAGGTTCTA
+
CCCBCCBCFFFFGGGGGGGGGGHHGFGEFGHHHGGGGGEGGHHHHGGGGGGGHHGHHHHGGGGGGGGGGGGHGHHGGGGHGHHHHGGGGGGGGGHHHHHHHHHEHHHHHHGGHHGGGGGHHHHGHHHGHHFHHGGGGGHGHHGHHGGGGFFGGGGGGGBDAGGGFGFFFFFEFFFFFFFFFFFFFFFFFFFFFFFFFEFFFFFDF/BFFFFFFFFFFFFFFFFFFFFFFFFFFFFFFFFFFFFFFFFFFFB
@M05620:37:000000000-D9766:1:1101:24799:10248 1:N:0:11
ACCACACCTTCTACAATGAGCTGCGTGTGGCTCCCGAGGAGCACCCCGTGCTGCTGACCGAGGCCCCCCTGAACCCCAAGGCCAACCGCGAGAAGATGCCCAGGTGAGTGGCCCGCTACCTCTTCTGGTGGCCGCCTCCCTCCTTCCTGGCCTCCCGGAGCTGCGCCCTTTCTCACTGGTTCTCTCTTCTGCCGTTTTCCGTAGGACTCTCTTCTCTGACCTGAGTCTCCTTTGGAACTCTGCAGGTTCTA
+
CCCCCCCCFFFFGGGGGGGGGGHHEEGEHGHHHGGGGGG?FHHHHGGGDGGGHHHHHHHGGGEGGGGGGGGHHHHGGGGHGHHHFFGGGDGGGGHHHHHHHHHGHHHHHHGGHHGGGGGHHHHHHHHHHHGHHGFGGGHGHHGHHGGGGGGGGGGGGG?DGGGGGGFFFFFFFFFFFFFFFFFFFFFFFFFFFFFFFFFFFFFFFFFFFFFFFFFFFFFFFFFFFFFFFFFFFFEFFFFFFFFFFFFFFFF
@M05620:37:000000000-D9766:1:1101:24195:10256 1:N:0:11
ACCACACCTTCTACAATGAGCTGCGTGTGGCTCCCGAGGAGCACCCCGTGCTGCTGACCGAGGCCCCCCTGAACCCCAAGGCCAACCGCGAGAAGATGCCCAGGTGAGTGGCCCGCTACCTCTTCTGGTGGCAGCCTCCCTCCTTCATGGCCTCCCGGAGCTGCGCCCTTTCTCACTGGTTCTCTCTTCTGACGTTTTCCGTAGAACTCTCTTCTCTGACCTGAGTATCCTTTGGAACTCTGCAGGTTCTA
+
AAA1AAAAFFFFGFGGCGG1F1FGG00E0AFH1FGEEEGGCHHHHGGGFGGG1FHCGGHGGE@EG?EGGGG0G>GGGGAF/<FGHF//>/B</B0?>FFG0<G/?1FGGHGGF/A@-->FGHHHFHHH0CEC/.<::CGGCCEF0C0GB0:;CFEFGGG-AF//AAG-AFFFF/BFFF-;99FFFFFFFFF/;B-;BFFFB/:--9BFFF//9:FFFFFFFFFFFB/:BF/B//BFFF/9FBFFF-9B/B;
@M05620:37:000000000-D9766:1:1101:11422:10276 1:N:0:11
ACCACACCTTCTACAATGAGCTGCGTGTGGCTCCCGAGGAGCACCCCGTGCTGCTGACCGAGGCCCCCCTGAACCCCAAGGCCAACCGCGAGAAGATGCCCAGGTGAGTGGCCCGCTACCTCTTCTGGTGGCCGCCTCCCTCCTTCCTGGCCTCCCGGCGCTGCGCCCTTTCTCACTGGTTCTCTCTTCTGCCGTTTTCCGTAGGACTCTCTTCTCTGACCTGAGTCTCCTTTGGAACTCTGCAGGTTCTA
+
BBCCCDBBFFFFGGGGGGGGGGHHGGGEFFHHHGGGGGGGGHGHHGGGGGGGGHHHHHHEGGGGGGGGGGGHGHHGGGGHGHHHHGGGGGDGGGHGHHHHHHHGHHHHHHGGHHGGGGGHHHHHHHHHHHGHHGGGGGHGHHGHHGGGGGGGGGGGGG-ADFFFFFFFFFFFFFHHHFFFFFFFFFFFFFFFFFFFFFHFFFFDFFFFFFFFHHHFFFFFFFFFFFFFFFFFHFFFFFFFFFFHFFFFFFF
@M05620:37:000000000-D9766:1:1101:13235:10276 1:N:0:11
GAGGCTGCTTTGGAAGAAACTCATAGATTACTGCAACAGTTCCCCCTGGACCTGGAAAAGTTTCTTGCCTGCCATTGGCAGTTGTTTCAGCTTCTGTAAGCCAGGCAAGAAACTTTTCCAAAGCAGCCTCTCGCTCACCCTTACGGGTAGCTGATGAAACAATGGCAAGTAAGTCAGGCATTTCCGCTTTAGCACTCTTGTGGATCCAATTGAACAATTCTCAGCATTTGTACTTGTAACTGACAAGCCAG
+
?AAABAFAFFFFGFGGGGGGGGHHHFGHHBGFGGHFGHHFHGHHHGGGGHHHHHGHHGGHGHHHHHHGGHHEGFGGHF3BEGHGGHHHG@F5BB5FFF4B332BFAFA1FGGCHHHGFHHFHHGHGFFHGGHD/CGEHB?GFB?F/CCDFFHHHHH2GHHHE@@FHGHG1<GH<1FGHFGHDGHF<.<.>1><0<<CDDGGH.00<C0<;:CFHGHH0;CG:00;GCFGBCCFCF0;000;BFF0F;;.BF
@M05620:37:000000000-D9766:1:1101:20210:10284 1:N:0:11
GAGGCTGCTTTGGAAGAAACTCATAGATTACTGCCACAGGTCCCGCTGGACATGGAAACGTTTCTTGGCTGGCTTGCAGAAGCTGGAACAACTGCCCCTAAGGAAAGGCTCCTAGAAGACTCCAAGGGAGTAAACGAGCTGATGCAACAATGGCAAGTAAGTCAGGCATTTCCGCTTTAGCACTCTTGTGGATCCAATTGAACAATTCTCAGCATTTGTACTTGTAACTGACAAGCCAGGGACAAAAGATC
+
CCCCCCFCFFFFGGGGGGGGGGHGG5DDFG4DG5ABFH2233B22A2A22BBGF2FAA3FBBC3AD533B1EEHF01BFHHGHHG2BGG2BGGBGHH1?1G33FGCB0/3B?FFF3F33FFBC3BG?/FG/BDG3//?@?GH2>22DG0CFDGCG1?=?GH1?F?00<FF1FGD...<FFFFHBCD0DG0.0C0C:0:;:0<:0CCGHHCC0CC0<0;990=0;00;CFBF00CFG.9;.C...9:.990;
@M05620:37:000000000-D9766:1:1101:14337:10309 1:N:0:11
ACCACACCTTCTACAATGAGCTGCGTGTGGCTCCCGAGGAGCACCCCGTGCTGCTGACCGAGGCCCCCCTGAACCCCAAGGCCAACCGCGAGAAGATGCCCAGGTGAGTGGCCCGCTACCTCTTCTGGTGGCCGCCTCCCTCCTTCCTGGCCTCCCGGAGCTGCGCCCTTTCTCACTGGTTCTCTCTTCTGCCGTTTTCCGTAGGACTCTCTTCTCTGACCTGAGTCTCCTTTGGAACTCTGCAGGTTCTA
+
BCCCCBBAFFFFGGGGGGGGGGHHGGGGHGHHHGGGGGGGGHHHHGGGEFGGHHHHHHHGGGGGGGGGGGGHHHHGGGGHGHHHHGGGGGGGGGHGGHHHGHEF11?0?</<GH-<<<@GGHDGD0=G<<DFHG@GDDHGHGGFGFGFBFFGGFGGDBA-9A/B-?DFBFFFFFF/BFFBFFFFFFFFFFFFFA:DFFFFD;9.AB/FBFB9FF/FFBBBBBBB//9/BF9FFBFFFFFF/BFFEFAFB//
@M05620:37:000000000-D9766:1:1101:15446:10317 1:N:0:11
ACCACACCTTCTACAATGAGCTGCGTGTGGCTCCCGAGGAGCACCCCGTGCTGCTGACCGAGGCCCCCCTGAACCCCAAGGCCAACCGCGAGAAGATGCCCAGGTGAGTGGCCCGCTACCTCTTCTGGTGGCCGCCTCCCTCCTTCCTGGCCTCCCGGCGCTGCGCCCTTTCTCACTGGTTCTCTCTTCTGCCGTTTTCCGTAGGACTCTCTTCTCTGACCTGAGTCTCCTTTGGAACTCTGCAGGTTCTA
+
BBBBBBBBFFFFGGGGGGGGGFHFGEEEHGHHFGGGGGGGGHHHHGGGEFGGHHHHHHHGGGGGGGGGGGGHHGHGGGGHFHHHHGGEGGGCFGGHGHGHHHHGHHHHHHFGHHGGGCGHHHHEHHHHGHGHHGGGDDHGHHGHHGGGGGGGGGGGGG-9?BAFFFFFFFFFFFFFFFFFFFFFFFFFBBFFFFDFFEFFFFFFFBFFFFFFFFFFFFEFFFFFFFFFFFFFFFFFFFFFFFFFFFFFFFF
@M05620:37:000000000-D9766:1:1101:11725:10325 1:N:0:11
GAGGCTGCTTTGGAAGAAACTCATAGATTACTGCAACAGTTCCCCCTGGACCTGGAAAAGTTTCTTGCCTGGCTTACAGAAGCTGAAACAACTGCCCGTAAGGAAAGGCTCCTAGAAGTCTTCAAGGGATTAAAAGAGCTGATGAAACAATGGCAAGTAAGTCAGGCATGTCCGCCTTATCACCCTTGTGGATCCTATTGAACCATTTTCAGCATTCTTACTTTTAACTGATAAGCCAGGGACACAAGATC
+
ABBBBBFBFFFFGFGGGGGGGGHHHHHHHHHHHHHHHHHGHHHHHGGGHHHHHHHGHHHHGHHHHHHHHHHGHHHHHHHHHHHHHHHHHHHHHHHHH1>/E13BGHHAG3113B43334B44B4B4B>?233BF4BC22B3F23??DG2/2??CGG/@@2F2@D2F2?@0?FGF///?11>F100>F011.>FG/00=0=F<G.<<D00DD0<GHH000;:0;0<000:000:009;/;:.;...;CFF09
@M05620:37:000000000-D9766:1:1101:20241:10358 1:N:0:11
ACCACACCTTCTACAATGAGCTGCGTGTGGCTCCCGAGGAGCACCCCGTGCTGCTGACCGAGGCCCCCCTGAACCCCAAGGCCAACCGCGAGAAGATGCCCAGCTCAGTGGCCCGCTACCTCTTCTGGTGGCCGCCTCCCTCCTTCCTGGCCTCCCGGAGCTGCGCCCTTTCTCACTGGTTCTCTCTTCTGCCGTTTTCCGTAGGACTCTCTTCTATGACCTGAGTCACCTTTGGAACTCTGCAGGTTCTA
+
AA3ABAA?FFBFFFCGGGGGFGHHGGGEHGGFBEFE?EFGAGHHHGEEEEEFEGCGEHHE@E>EFGGEGGGFGGGGGGGH/GGEHGGEC@/<DDBFHFGHFEA011??G10FGE?D@-CFH1DDGH0DG/.CHGGGGGHGHGGHHHGGFEAFGGGGGAABBFFFCCFFDFFFFFFFFFFFBFFFFFFFBFFFFFAFFFFFDFFD?BFFFF/BBFF/BBBFFFFEFB9/;BFFFBBFFFBFFEBFFA.;FF/
@M05620:37:000000000-D9766:1:1101:20223:10359 1:N:0:11
ACCACACCTTCTACAATGAGCTGCGTGTGGCTCCCGAGGAGCACCCCGTGCTGCTGACCGAGGCCCCCCTGAACCCCAAGGCCAACCGCGAGAAGATGCCCAGGTGAGTGGCCCGCTACCTCTTCTGGTGGCCGCCTCCCTCCTTCCTGGCCTCCCGGAGCTGCGCCCTTTCTCACTGGTTCTCTCTTCTGCCGTTTTCCGTAGGACTCTCTTCTCTGACCTGAGTCTCCTTTGGAACTCTGCAGGTTCTA
+
CCCCCCCCFFFFGGGGGGGGGGHHGGGEEGHHHGGGGGGGGHHHHGGGFFGGHHHHHHHGGGGGGGGGGGGHHHHGGGGHGHHHHGGGGGGGGGHHGHHHHHHGHHHHHHGGHHGGGGGHHHHHHHHHHHGHHGGGGGHGHHGHHGGGGGGGGGGGGG-DFGGGGGFFFFFFFFFFFFFFFFFFFFFFFFFFFFFFFFFFFFFFFFFFFFFFFFFFFFFFFFFFFFFFFFFFFFFFFFFFFFFFFFFFFFB
@M05620:37:000000000-D9766:1:1101:23835:10367 1:N:0:11
ACCACACCTTCTACAATGAGCTGCGTGTGGCTCCCGAGGAGCACCCCGTGCTGCTGACCGAGGCCCCCCTGAACCCCAAGGCCAACCGCGAGAAGATGCCCAGGTGAGTGGCCCGCTACCTCTTCTGGTGGCCGCCTCCCTCCTTCCTGGCCTCCCGGAGCTGCGCCCTTTCTCACTGGTTCTCTCTTCTGCCGTTTTCCGTAGGACTCTCTTCTCTGACCTGAGTATCCGTTGGAACTCTGCAGGTTCTA
+
ABB?AAABFFFFFGGGGGGFFAGFGAAEGDHHFGGG?EGCEHHHHGGGEEGFDBGGFGHGGG@GFDEEGGGFHFFGGGDFEEHEFGG/DDCCGDHHHHHF0?//?GHAFGA/?FGGGCGHB0<DGF0D=/<<GCGCGGAEGCEFHGGGGGGEF.CEA@:BBEFGG-9@BF/BBFFFFFFBFFFFFBFBBFFFFBAFFF/BD/A99/FBFFBFFF/BFFFF/BBBFF//B/.;;../;FF/FFFFFFFFFFF
@M05620:37:000000000-D9766:1:1101:12904:10367 1:N:0:11
ACCACACCTTCTACAATGAGCTGCGTGTGGCTCCCGAGGAGCACCCCGTGCTGCTGACCGAGGCCCCCCTGAACCCCAAGGCCAACCGCGAGAAGATGCCCAGGTGAGTGGCCCGCTACCTCTTCTGGTGGCCGCCTCCCTCCTTCCTGGCCTCCCGGAGCTGCGCCCTTTCTCACTGGTTCTCTCTTCTGCCGTTTTCCGTAGGACTCTCTTCTCTGACCTGAGTCTCCTTTGGAACTCTGCAGGTTCTA
+
BCCCCCCCFFFFGGGGGGGGGGHHGGGGHGHHHGGGGGGGGHHHHGGGGGGGHHHHHHHGGGGGGGGGGGGHHHHGGGGHGHHHHGGGGGGGGGHHHHHHHHHGHHHHHHGGHHGGGGGHHHHHHHHHHHGHHGGGGGHGHHGHHGGGGGGGGGGGGG?DGGGGGGFFFFFFFFFFFFFFFFFFFFFFFFFFFFFFFFFFFFFFFFFFFFFFFFFFFFFFFFFFFFFFFFFFFFFFFFFFFFFFFFFFFF;
@M05620:37:000000000-D9766:1:1101:12487:10380 1:N:0:11
GAGGCTGCTTTGGAAGAAACTCATAGATTACTGCAACAGTTCCCCCTGGACCTGGAAAAGTTTCTTGCCTGCCATTGGCAGTTGTTTCAGCTTCCCTATGCCCGTCAAGAAACTTTCCCAAAGCACCCTCCCGCTCACCCTCACGCGGAGCGGACGAAACAAGGTCAAGCAAGTCAGGGATTGCCGCGCTAGCACGCTTTTGCACCCATTTGAACAATATTGAACATTTCTACGTATTTGTGATAATCCAG
+
AAABAAFAFFFFGAFGGGGGGGHHHHHGGHHHHGGHHHHEGHHHHGGGEGGE2FGFGGFHFGFHFHFHHGHFG3F553BB1B5DD12D5DB5BF325B3B3331>E1?G3GF33B44BF3?GC232?>/////></<F00//??/0///>//-<--=-C-<./.00;000;C:;:0:/..://0;--:---./;C-:CE./;;B//;.//:B/B/F.///;/9/;BBFF/BFB../;///9.////;;/;/
@M05620:37:000000000-D9766:1:1101:23354:10383 1:N:0:11
ACCACACCTTCTACAATGAGCTGCGTGTGGCTCCCGAGGAGCACCCCGTGCTGCTGACCGAGGCCCCCCTGAACCCCAAGGCCAACCGCGAGAAGATGCCCAGGTGAGTGGCCCGCTACCTCTTCTGGTGGCCGCCTCCCTCCTTCCTGGCCTCCCGGCGCTGCGCCCTTTCTCACTGGTTCTCTCTTCTGCCGTTTTCCGTAGGACTCTCTTCTCTGACCTGAGTCTCCTTTGGAACTCTGCAGGTTCTA
+
BCCCCBCCFFFFGGGGGGGGGGHHGFGFG?HHHGGGGGGGGHHHHGGGEEGGHHHHHHHGGGGGGGGGGGFHHHHGGGGHGHHHGGGGGGGGGGHHHGHHHH/F1F?0?<FEHH-<<<-GFFFHH0<GDFGHH?:CDEGGHGGHGFFFBGFGGFGGDG;-9--:9=DFAFFFFF/:9BFBFBFFFFBF9:FFFFDFFFFFBB9.A/BFFFF/FF/:/;9;FBF:/;B/FF/BFBFBFFBFFFF/BF.BBB9
@M05620:37:000000000-D9766:1:1101:16549:10402 1:N:0:11
GAGGCTGCTTTGGAAGAAACTCATAGATTACTGCAACAGTTCCCCCTGGACCTGGAAAAGTTTCTTGCCTGGCTTACAGAAGCTGAAACAACTGCCAACAGCTTACAGGATGCTACCCGTAAGGAAAGGCTCCTAGAAGACTCCAAGGGAGTAAAAGAGCTGATGAAACAATGGCAAGTAAGTCAGGCATTTCCGCTTTAGCACTCTTGTGGATCCAATTGAACAATTCTCAGCATTTGTACTTGTAACTG
+
BBB@ABFBFFFFGGGGGGGGGGDHCGHHHFHGHHHGFCHGGGGHHGGGHGHHHHHHHHHHHHHHHHHHHHHHHHHGHHHGHHHGHGFHHHHHHHHHHGGGHHHHHHHHHHHHHHHHHHGGGGHHHHHGFHHHGHHHHFHHEHHHFGHGGHGGHHHHHGHHHHFHHHHHHHHHHHHHHGHHHHGHHHHHHHHHHHGGGGGGGHHHGHHHHGHGHHHHHCHHHHFGHHHFGGGGGGGGGGGGFGGGGFBFFGG
@M05620:37:000000000-D9766:1:1101:10677:10431 1:N:0:11
ACCACACCTTCTACAATGAGCTGCGTGTGGCTCCCGAGGAGCACCCCGTGCTGCTGACCGAGGCCCCCCTGAACCCCAAGGCCAACCGCGAGAAGATGCCCAGGTGAGTGGCCCGCTACCTCTTCTGGTGGCCGCCTCCCTCCTTCCTGGCCTCCCGGCGCTGCGCCCTTTCTCACTGGTTCTCTCTTCTGCCGTTTTCCGTAGGACTCTCTTCTCTGACCTGAGTCTCCTTTGGAACTCTGCAGGTTCTA
+
CDCCDDCAFFFFGGGGGGGGGGHHGGGEGGHHHGGGGGEGGHGHHGGGGGGGHHHGHHHEGGGGGGGGGGGHGHHGGGGHGHHHHGGGGGDGGGHGHHEHHHHFHHBGGHGGHHCCFGGHHFFHFGFFHFDFHGFGGCHGGHGHHFGFBBFGFFEG?--:AC=FAFFFFFFFFBFFEEFFFFFBFBBFFFFFFFDFFFFFBFFADFFFFBBBFFFFFFFFFFBFFFFFFFFFFFFFFFFBB0FFFFFFFF0
@M05620:37:000000000-D9766:1:1101:5132:10437 1:N:0:11
GAGGCTGCTTTGGAAGAAACTCATAGATTACTGCAACAGTTCCCCCTGGACCTGGAAAAGTTTCTTGCCTGCCATTGGCAGTTGTTTCAGCTTCTGTAAGCCAGGCAAGTAACTTTTCCACAGCAGCCTCTCGCTCACCCTTACGGGTAGCTGCTGAAACAATGGCACGTACGTCAGGCCTTTCCGCTTTCGCACTCTTGTGGATCCAATTGCACAATTCTCAGCATTTGTACTTGTAACTGACAAGCCAG
+
BBABBBFBFFFFGGGGGGGGGGFHFC5D6FGHBFGCGFGFGHHHGGFG2BGGGHHHH32FBGHHHDDEHHHFHHHGFHHHEBFFDGHFFHFGBFHHFGHHGHBGGHHHGHH4FHHHHHHF33BF2GHHGHHHGGGH/GHHHHEHGG/B/FGHH2FGF22F2/@GHHG1???/>GHGGHH.FGHHHGGGGG0CEGGGHHHHHHGGHHHHHHHH00CC/CGGGGBFFBFGGGF0;FGFBGFGGGFGGFFGGGF
@M05620:37:000000000-D9766:1:1101:23230:10444 1:N:0:11
GAGGCTGCTTTGGAAGACACGCCTCCATAACTGCACCCATTTCACGTGAACCTGGATGAGGTTTTTTGCTTGCTTAAAGAAGAGGAAAACACTGCCCGTAAGCACATGCTCATACAAGAATCCAAGGGAGTAAAAGAGATGATGCAACCATGGCAAGTAAGCCAGGCATTTCCGCTTTAGCACTATTGCGGATCCAATTGAACCACTCTCAGCATCTGTAATTCTAATTTACAAGCCAGGGAAAAACGATC
+
>3AA3>CABBB@F4ABF44B2AFB24BB5BBDFG3BAEC3BD555ABA2232BB1BDA3B3BAFFGGG3DDB1D5555DBFF31112B2B1BBBFFH1>/103B0B33B3?44433330B33BBBB//?/?B?2??/C0@1D@D1@1@0?@F0?01/??@<??<0?><111<1<<<<><==0<00<0=0<<---;:;;00:<0:C.9/0;09900000;;0;009;0090;9;C0../;...9.99.-9;.
@M05620:37:000000000-D9766:1:1101:15688:10458 1:N:0:11
GAGGCTGCTTTGGAAGAAACTCATAGATTACTGCAACAGTTCCCCCTGGACCTGGAAAAGTTTCTTGCCTGCCATAGGCAGTTTGATCAGCTTCTGTAAGCCAGGAAAGAAACTTTTCCACAGCCGCCTCTCGCTCACCCTTCAGGGTAGCTGATGAAACAATGGCAAGTAAGTCAGGCATTTCCGCTTTAGCACTCTTGTGGATCCAATTGAACAATTCTCAGCATTTGTACTTGTAACTGACAAGCCAG
+
A?ABBBFBFFFFGGGGGGGGGGFHHHHHHFGHHHDFGHHGHHHHHGGGHHHHHHHHHF2GGHHHHHHHHHHFHCF3AB3B1BD5D55553B5F5@F5DBG33B?E1?BGB1B?FHFDG@433BF?/>E/?FGGGG//BCHCC22320BBFHHGHHHHFGH2?GHGHHCFFGBGHHHHHHHHHHHHGGGGGHHHHHHHHHGHHGGHHHHGHHHHBGHCHHHHHGHH0CGFFFFGGGFGGGGGGFGGBFFGGG
@M05620:37:000000000-D9766:1:1101:15664:10476 1:N:0:11
GAGGCTGCTTTGGAAGAAACTCATAGATTACTGCAACAGTTCCCCCTGGACCTGGAAAAGTTTCTTGCCTGGCTTACAGAAGCTGAAACAACTGCCCGTAAGGAAAGGCTCCTAGAAGACTCCAAGGGAGTAAAAGAGCTGATGAAACAATGGCAAGTAAGTCAGGCATTTCCGCTTTAGCACTCTTGTGGATCCAATTGAACAATTCTCAGCATTTGTACTTGTAACTGACAAGCCAGGGACAAAAGATC
+
A?AA>AFAFFB4GBBB4GBFGGHHHFGGHHFFG54EFGGGHDDBFGABACBFHHGFB32BADFBFFFBBBGGFGGBBFGHHHBFGB3GBF?GHHHGH?>@E1BFGH?FGEFGHFFGGD3BBBGB?3??????B?F3?B2D22BFFGGB?FB@@G@2/22@>>@@@@0?111@1?///<1=><<1<<>F1<.<<C/0GGF00<<0<DG0DF;;CG::0:;G0;00C;;:0;0/=;;;9/;C;;9.9CF/A00
@M05620:37:000000000-D9766:1:1101:25338:10476 1:N:0:11
ACCACACCTTCTACAATGAGCTGCGTGTGGCTCCCGAGGAGCACCCCGTGCTGCTGACCGAGGCCCCCCTGAACCCCAAGGCCAACCGCGAGAAGATGCCCAGGTGAGTGGCCCGCTACCTCTTCTGGTGGCCGCCTCCCTCCTTCCTGGCCTCCCGGCGCTGCGCCCTTTCTCACTGGTTCTCTCTTCTGCCGTTTTCCGTAGGACTCTCTTCTCTGCCCTGAGTCTCCTTTGGAACTCTGCAGGTTCTA
+
CCCCCCCCFFFFGGGGGGGGGGHHGGGGHGHHHGGGGGGGGHHHHGGGGFGGHHHHHHHGGGGGGGGGGGGHHHHGGGGHGHHHHGGGGGGGGGHHHHGHHHEFCGG0?FFEHH-@@@DHHH0GB0DHGFGFHFCCADHGFFGBHGGEFGFGFFGGDD--;-:D-=DFCFFFFB009BFFFBFBBBBFB0BFFFAFFFEFD9:.ABBBBFFFFF0:9B00::A:/;900;:BFFFFFFFFFFFFBFAFB09
@M05620:37:000000000-D9766:1:1101:8956:10496 1:N:0:11
GAGGCTGCTTTGGAAGAAACTCATAGATTACTGCAACAGTTCCCCCTGGACCTGGAAAAGTTTCTTGCCTGGCTTACAGAAGCTGAAACAACTGCCCGTAAGGAACGGCTCCTAGACGAATCCAAGGGCGTAAACGCGCTGATGAAACAATGGCAAGTAAGTCAGGCCTTTCAGCTTTAGCACTCTTGTGGATCCAATTGAACAATTCTAAGCATTTGTACTTGTCAATGACAAGCCAGGGCCAACAGATC
+
BABBCCFCFFFFGGGGGGGGGGHHGHHHHHHGHHHHFHHGHHHHHGGGEGHHHHHHHHHHGHHHHHHHHGHHHHHHHHHHHHHHHHHHHHHHHHHHG1>E?BBFB1?1E/EFHHBF3?E///FF33?///<>C?2?///>A/1?==F1F<1FGH0FEHGH1111<CF.00<=000=<<<GGHHHHHGH0GD00;CC:GFF0FFGBBFFF0;BF000;0;CCGB00000;9;:FG.../...9;AF.;//:F
@M05620:37:000000000-D9766:1:1101:18233:10503 1:N:0:11
GAGGCTGCTTTGGAAGAAACTCATAGATTACTGCAACAGTTCCCCCTGGACCTGGAAAAGTTTCTTGCCTGCCATTGGCAGTTGTTTCAGCTTCTGTAAGCCAGGCAAGAAACTTTTCCAAAGCAGCCTCTCGCTCACCCTTACGGGTAGCTGATGAAACAATGGCAAGTAAGTCAGGCATTTCCGCTTTAGCACTCTTGTGGATCCAATTGAACAATTCTCAGCATTTGTACTTATAACTGACAAGCCAG
+
>3>AAAFAFFFFGGGGFFGGGGBGGGHHHBGHHHH4FFGDGHHHHGGGHFGGHHHHHHFHHHHHHHHHHHHHHHGHHHHGFHHHFGHHHHHHHHHHHEHHHHHHHHHHGHHHHHHHHHHHHHHHEHHHHHHHGGGHGHHHHHFHGGCGCGHHHHHHHGHHBGHHHHHBFGHFHHHHHHHHHHHHHGGGGGHHHHHHHHHHHHGHHHHHHHHHHBHH/GHHHHEHHGHCHHFHGGGGGGGGGGFGGGFGGGG
@M05620:37:000000000-D9766:1:1101:18240:10522 1:N:0:11
GAGGCTGCTTTGGAAGAACCTCATAGATTACTGCAACAGTTCCCCCTGGACCTGGAAAAGTTTCTTGCCTGCCATTGGCAGTTGTTTCAGCTTCTGTAAGCCAGGCAAGAAACTTTTCCAAAGCAGCCTCTCGCTCACCCTTACGGGTAGCTGATGAAACAATTGCAAGTAAGTCAGGCATTTCCGCTTTAGCACTCTTGTGGATCCAATTGAACAATTCTCAGCATTTGTACTTATAACTAACAAACAAG
+
A3AA>AF>CFD@GCBBAG4AGGHHHFFDFDBFG54B3FBFGDDBBEAB2ABFGHEFB32BBDFDFFFABBFFFGDGHBABBBFFGHHGF5D5B55@BBBB3B?BBBBF1BB33BBFGGFB@DEB?BB?BBB3?/FG?BB0?BB???><<?<@@DF2D@2@FA<2@????1?<D@@?G?0??>=1>.C..C11>0<<<<0DG0CB0<<DCCBGCC00:0;;:0:0;;:0;CC:FB9;;0;0;09/9;...;;
@M05620:37:000000000-D9766:1:1101:9634:10531 1:N:0:11
ACCACACCTTCTACAATGAGCTGCGTGTGGCTCCCGAGGAGCACCCCGTGCTGCTGACCGAGGCCCCCCTGAACCCCAAGGCCAACCGCGAGAAGATGCCCAGGTGAGTGGCCCGCTACCTCTTCTGGTGGCCGCCTCCCTCCTTCCTGGCCTCCCGGAGCTGCGCCCTTTCTCACTGGTTCTCTCTTCTGCCGTTTTCCGTAGGACTCTCTTCTCTGACCTGAGTCTCCTTTGGAACTCTGCAGGTTCTA
+
CCCCDDCCFFFFGGGGGGGGGGHHGGGFHGHHHGGGGGGGGHHHHGGGEGGGHHGHHHHGGGGGGGGGGGGHHHHGGGGHGHHHHGGGGGGGGGHHHHHHHHHGHHHHHHGGHHGGGGGGHHHHHHHHHHGHHGGGGGHGHHGHHGGGFGGGGGGGGD-CBFFGGGFFFFFFFFFFFFFFFFFFFFFFFHFHFFFFFFFFFFFFFFFFFFFFHHHFFFFFFHFFFFFFFFFFFHFFFFFFFFFFFFFFFFF
@M05620:37:000000000-D9766:1:1101:17042:10553 1:N:0:11
ACCACACCTTCTACAATGAGCTGCGTGTGGCTCCCGAGGAGCACCCCGTGCTGCTGACCGAGGCCCCCCTGAACCCCAAGGCCAACCGCGAGAAGATGCCCAGGTGAGTGGCCCGCTACCTCTTCTGGTGGCCGCCTCCCTCCTTCCTGGCCTCCCGGCGCTGCGCCCTTTCTCACTGGTTCTCTCTTCTGCCGTTTTCCGTAGGACTCTCTTCTCTGACCTGAGTCTCCTTTGGAACTCTGCAGGTTCTA
+
BBAABBBBFFFFGGGGFFGDGGHCGEFFHGHHGGGGGGGGGHHHHGGGEGGGHHHHHHHGGGGGGGGGGGGHHHHGGGGHGHHHHGGGGGGGCGGHFHEHHFFGGCF<<DFFHH-@-<<GFHFGH0DG=CEHHC@F.:GFFFGBGFGBFFFGFGGGDG--;9BFADDFAFFFFF9//BFFFB/BBBBFFFFFF=ADFF/F?BA?DFB9B9BFFFFFBFB/F/B;.;BBBF/FFFFFFFB9BFEFFFFFFF9
@M05620:37:000000000-D9766:1:1101:15429:10566 1:N:0:11
ACCACACCTTCTACAATGAGCTGCGTGTGGCTCCCGAGGAGCACCCCGTGCTGCTGACCGAGGCCCCCCTGAACCCCAAGGCCAACCGCGAGAAGATGCCCAGGTGAGTGGCCCGCTACCTCTTCTGGTGGCCGCCTCCCTCCTTCCTGGCCTCCCGGAGCTGCGCCCTTTCTCACTGGTTCTCTCTTCTGCCGTTTTCCGTAGGACTCTCTTCTCTGACCTGAGTCTCCTTTGGAACTCTGCAGGTTCTA
+
CCCCDCCCFFFFGGGGGGGGGGHHGGGGHGHHHGGGGGGGGHHHHGGGGGGGHHHHHHHGGGGGGGGGGGGHHHHGGGGHGHHHHGGGGGGGGGHHHHHHHHHGHHHHHHGGHHGGGGGHHHHHHHHHHHGHHGGGGGHGHHGHHGGGGGGGGGGGGGGGGGGGGGFFFFFFFFFFFHFFFFFHFFFHHHFHFFFFFFHFFFFFFFFFFFFFHHHFHFFFFHFFFFFHFFFFFFFFFFFFFFFHFFFFFFB
@M05620:37:000000000-D9766:1:1101:20052:10567 1:N:0:11
AGTGCCAGCTCTAATCGCACAGGGGACCCCGGGCCTGGCCCCTCCATCCCGAAAACCTCTGACCTCACCCGCTACCTGGAGCACCAACTCCGCAGCTTGGCTGGGACCTATGTGAGTATCCAGCGTAGGAATCTGGGCGTTGGGGAGGAGTGAGGAGTTGGGGAAAGACAGTCCTAACCGTGGAGGGTTCTGGTAAATGATGGGGTGAGGAGGGGCTCTTTGGCTCCCACCAGTCCCCCTGTCTGGTCTAT
+
ACAABFFFCFFFGGGGGAFEEGHGGEEGE2EFGGGGFHAGFGHGGHDFG1BBEEEHGHCFGGHHBFGHHHGGFFGHHHGBBGHHH0GGHFGGGGGGHHHGHHGGGGHGHGHHHHDGHHHHHHHHGC/AGGHHHHHHH.ACDGHGG.AD.CGH0<G0CGHHHGG9EGG/FFFGGGGGGGGGFGGDGGF;AAFFFFFFFFFFFFFFFFDFFFFFFFFFFFFFFFFFFFFFFFFFFFFFFFFFFFFFFFFFFFF
@M05620:37:000000000-D9766:1:1101:4517:10572 1:N:0:11
ACCACACATTCTACAATGAGCTGCGTGTGGCTCCCGAGGAGCACCCCGTGCTGCTGACCGAGGCCCCCCTGAACCCCAAGGCCAACCGCGCGAAGATGCCCAGGTGAGTGGCCCGCTACCTCTTCTGGTGGCCGCCTCCCTCCTTCCTGGCCTCCCGGCGCTCCGCCCTTTCTCACTGGTTCTCTCTTCTGACGTTTTCCGTAGGACTCTCTTCTCTGACCTGAGTCTCCTTTGGAACTCTGCAGGTTCTA
+
AABAA4A3BDFFFFFFFGBFGFGHGGGBAEHGHBBB2EEGGGGHHEEAEEEGHHHHFFHAE?C@FGEGGGGHGHHGGGGHGHHHHGGGGC<BCCC?GDHHHHE/1???11FFHH?C--C/DDHHGF0GG/EGFGGG?EGEGGGGGFFF0FGGFFEE?B--;9.9AFFBBFFFFB/FFFFFFFBFFFB//9//;DAEFFFFFFF.;/;;B9FF/FF9:;;BBFFFFFB/:;BFF/9BB/;FBBBFF.:9//9
@M05620:37:000000000-D9766:1:1101:16151:10581 1:N:0:11
ACCACACCTTCTACAATGAGCTGCGTGTGGCTCCCGAGGAGCACCCCGTGCTGCTGACCGAGGCCCCCCTGAACCCCAAGGCCAACCGCGAGAAGATGCCCAGGTGAGTGGCCCGCTACCTCTTCTGGTGGCCGCCTCCCTCCTTCCTGGCCTCCCGGAGCTGCGCCCTTTCTCACTGGTTCTCTCTTCTGCCGTTTTCCGTAGGACTCTCTTCTCTGACCTGAGTCTCCTTTGGAACTCTGCAGGTTCTA
+
BBBBBBBBFFFFGGGGGGGGGGHHGGGEGEGHHGGGDGGGGHHHHGGGEEGGHHGHHHHGGGGGGEGGGGFGHHHGGGGHGHHHGGGGGGGGGGHHHHGHHGHGHHGFHHGGHHGGGGGHHHHHHHHHHHGHGFGGGGHGHHGHHGGGGGGGGGGGGGGGFGGGGGFFFFFFFFFFFFEBFFFFFFFFFFFFFFFFFFFFFFFFFFFFFFFFFFFFFFFFFFFFFFFFFFBFFFFFFFFFFFFFFFFFFFF
@M05620:37:000000000-D9766:1:1101:9484:10584 1:N:0:11
GAGGCTGCTTTGGAAGAAACTGACAAGCCAGTGACACAAGATCGGAAGAGCACACGACTGAACTCCAGCTGCCGTACAGCATCTCGTACGACGTCCCCTACGGAAAGGAACCTAGAAGACTCCAAGGGCGTAAACGAGCTGATGAAACAATGGCAAGTAAGTCAGGCCTTTCCGCTTTAGCACTCTTGTGGATCCAATTGAACAATTCTCAGCCTTTGTACTTGTCACTGACAAGCCAGGGACAAAAGCTC
+
AAAAAAFAFFFFGGGGGGGGG1GAB1000B0BBBFFFG0001B0/A/B0AB1A00//A/B11111A110111B/?B/?2@F1BG10/?///?//?///B/0///FE00000/0BBG<FHHHHHB1BFC/BGGG/1C/?CGH1GH11>G0.GHHHB0<D0DBGH0=GH.CGGHH.EEGGBGH0CHHHHHGFE0=FGGGGGGGGGGGGGGFG00F/;FGGGGGGGGG//;9FFFFBFEFFFEFAEEF-;;-9:
@M05620:37:000000000-D9766:1:1101:27811:10590 1:N:0:11
ACCACACCTTCTACAATGAGCTGCGTGTGGCTCCCGAGGAGCACCCCGTGCTGCTGACCGAGGCCCCCCTGAACCCCAAGGCCAACCGCGAGAAGATGCCCAGGTGAGTGGCCCGCTACCTCTTCTGGTGGCCGCCTCCCTCCTTCCTGGCCTCCCGGAGCTGCGCCCTTTCTCACTGGTTCTCTCTTCTGCCGTTTTCCGTAGGACTCTCTTCTCTGACCTGAGTCTCCTTTGGAACTCTGCAGGTTCTA
+
AAAAA?AAFFCFDGGB31BBAFFBEFEEG0FGGFFAEEG/EGHHHGGEE/EFGGHHHAFEGGCGEEEGGGGHHHFEGGG/>GHEAFF/C/<<?AGHFDGHHHHGBGFHH1FFHH-ACGGHB<GHF0<DGCCHHC-;:.C:GHGHEBFGGFGG0CA.9-;AAG/FGGF-@//FFFFFFFF//BFFFFFF/FFFF@FFFFFBBFFFFFFFFFFFFFFFF/BFFFBBFBFBFFFBFFFFF/FF//9;FFA/BFB
@M05620:37:000000000-D9766:1:1101:16165:10592 1:N:0:11
ACCACACCTTCTACAATGAGCTGCGTGTGGCTCCCGAGGAGCACCCCGTGCTGCTGACCGAGGCCCCCCTGAACCCCAAGGCCAACCGCGAGAAGATGCCCAGGTGAGTGGCCCGCTACCTCTTCTGGTGGCCGCCTCCCTCCTTCCTGGCCTCCCGGAGCTGCGCCCTTTCTCACTGGTTCTCTCTTCTGCCGTTTTCCGTAGGACTCTCTTCTCTGACCTGAGTCTCCTTTGGAACTCTGCAGGTTCTA
+
BCCCCCCCFFFFGGGGGGGGGGHHGGGGHGFHHGGGGGGGGHHHHGGGEGGGHHHHHHHGGGFGGGGGGGGGHHHGGGGHGGHHHGGGGGGGFFGHHHHHHHHFHHGHHHGGHHGGGGGHHHHHHHHGHHGHFGGGGGHGHHGHHGGGGGGGGGGGGGDCFGGGGGFFFFFFFFFFFFFFFFFFFFFFFFFFFFFFFFFFFFFFFFFFFFFEFFFFFFFFFFFFFFFFFFFFFFFFFFFFFFFFFFFFFF;
@M05620:37:000000000-D9766:1:1101:18795:10607 1:N:0:11
ACCACACCTTCTACAATGAGCTGCGTGTGGCTCCCGAGGAGCACCCCGTGCTGCTGACCGAGGCCCCCCTGAACCCCAAGGCCAACCGCGAGAAGATGCCCAGGTGAGTGGCCCGCTACCTCTTCTGGTGGCCGCCTCCCTCCTTCCTGGCCTCCCGGAGCTGCGCCCTTTCTCACTGGTTCTCTCTTCTGCCGTTTTCCGTAGGACTCTCTTCTCTGACCTGAGTCTCCTTTGGAACTCTGCAGGTTCTA
+
CCCCDDDDFFFFGGGGGGFGGGHHGGGFHGHHHGFGGGGGGHHHHGGGGGGGHHGHHHHGGGGGGGGGGGGHGHHGGGGHGHHHHGGGGG@DGGHHHHHHHHHGHHHHHHGGHHGGGGGHHHHHHHHHHHGHHGGGGGHGHHGHHGGGGGGGGGGGGG?GDGGGGGFFFFFFFFFHHHFFFFFFHFFFFFFHFFFFFFHFFFFFFFFFFFFFHHFFFFFHFFFFFFFFFFFFHHFFFFFFFHFHFFFFFFF
@M05620:37:000000000-D9766:1:1101:22423:10612 1:N:0:11
ACCACACCTTCTACAATGAGCTGCGTGTGGCTCCCGAGGAGCACCCCGTGCTGCTGACCGAGGCCCCCCTGAACCCCAAGGCCAACCGCGAGAAGATGCCCAGGTGAGTGGCCCGCTACCTCTTCTGGTGGCCGCCTCCCTCCTTCCTGGCCTCCCGGAGCTGCGCCCTTTCTCACTGGTTCTCTCTTCTGCCGTTTTCCGTAGGACTCTCTTCTCTGACCTGAGTCTCCTTTGGAACTCTGCAGGTTCTA
+
BBBBBBBBFFFFGGGGGGGGGGHHGGEBCEHHGGGEGGGGGHHHHGGGGGGGGHHHHHHGGGGGGGGGGGGHGHHGGGGHGHHHHGGEGGGGGGHHEH2GHG/FFGGF1FGGHH-<@@CHDDDGD=0<D/C.G?@GDAGEFGGFHBFB0BFGFFFGDG-?D./9@@DF=FFBBBFFFFFBFBFFFFFFB9FFFCDFFFBFDBA;DFFFFBBBFF/:999FFF.BF/B/9B/BF/B9FB/:/99BFF9B///
@M05620:37:000000000-D9766:1:1101:7415:10622 1:N:0:11
GAGGCTGCTTTGGAAGAAACTCATAGATTACTGCAACAGTTCCCCCTGGACCTGGAAAAGTTTCTTGCCTGCCATTGGCAGTTGTTTCATCTTCTGTAAGCCCGGCAAGAAACTTTTCCAAAGCAGCCTCTCGCTCACCCTTACGGGTAGCTGATGAAACAATGGCAAGTAAGTCAGGCATTTCCGCTTTAGCACTCTTGTGGATCCAATTGAACAATTCTCAGCATTTGTACTTTTCACTGACAAGCCAG
+
AAAAAA>ACF3FCGGGGFBGEGFGFGHGHHHHHHHHHFHFHHHHHG0FEHHHH0EG1F0FFGHHBHAFGFEFGFBFGHAABFGE@FGHH2DBDF@@DD@B@B/>EEEG?FGHBBFFGHHHHHHHHHHHGHBGCGGHCFGFGHHFGGCCC/@@GHHHHHFHGHGGFHHHF??FH<FDD0FGGHHDGG?<EGGB0=G<<0=G=0C00<:CGCHCFHGHFHF;GCFGFFFGBF9;F;C090;BFGBGFB.;ABF
@M05620:37:000000000-D9766:1:1101:7805:10626 1:N:0:11
ACCACACCTTCTACAATGAGCTGCGTGTGGCTCCCGAGGAGCACCCCGTGCTGCTGACCGAGGCCCCCCTGAACCCCAAGGCCAACCGCGAGAAGATGCCCAGGTGAGTGGCCCGCTACCTCTTCTGGTGGCCGCCTCCCTCCTTCCTGGCCTCCCGGCGCTGCGCCCTTTCTCACTGGTTCTCTCTTCTGCCGTTTTCCGTAGGACTCTCTTCTCTGACCTGAGTCTCCTTTGGAACTCTGCAGGTCTAG
+
BBBBBBBAFFFFGGGGGGAGGGHHGGGBCEGFHFFFDFGGGHHHHGGEEGGGGHGHHHHEFEGGGGGGGGGHHHHGGGGHGHHHHGGGGG/CGGHHHHHHHHHGHHHHHHGGHHGGGGGHHHHHHHHHHHGHHGGGGGHGHHGHHGGGGFGGGGGGGG-ABFFFFFFFFFFFFFFFFFFFFFFFFFFFFFFFFFFFFFFFFFFFFFFFFFFFFFFFFFFFFFFFFFF;FFFFFFFFFFFFFFFFFFFFB9/
@M05620:37:000000000-D9766:1:1101:7229:10649 1:N:0:11
GAGGCTGCTTTGGAAGAAACTCATAGATTACTGCAACAGTTCCCCCTGGACCTGGAAAAGTTTCTTGCCTGCCATTGGCAGTTGTTTCAGCTTCTGTAAGCCCGGCAAGAAACTTTTCCAAAGCAGCCTCTCGCTCACCCTTACGGGTAGCTGATGAAACAATGGCAAGTAAGTCAGGCATTTCCGCTTTAGCACTCTTGTGGCTCCAATTGAACAATTCTCAGCATTTTGACTTTTTACTGACAAGCCAG
+
AAABABFBFDFFGCBFFGGGGGHHHGGHHHGHHHBHFHHHHDDGGGEEFGFGHHGGB32GBHHFHHHFFHGBB3FGHHBBAGHGGHHGE5D5B5@BDD4BBB?>/>E>?FGFBFGHGGD?DFHHGBFHBFFGEFGH/DBBFGFB/AFBC=2FFFGHFGHHFH==?GFGF1?=D>>FG<GF>FGFHDD.<C<<<0D<<==DHBA.:<.:;:CCCFHHG;<;;0=;CB9C;00:;0;0;090C90::C.;.;A
@M05620:37:000000000-D9766:1:1101:26207:10663 1:N:0:11
GAGGCTGGTTTGGAAGAACCTCATAGACTAAGGGAACAGTTCCCCCTTGACCTGGACAAATTTCTTGACTCGCTTACAGAAGCTGAAACACCTGCCAATGTCTTACACCAATGTAACCGTAACGAAAAGCAACTAGAAGACTGCAAGGGAGTAAAACATTGGAGAAAACAAGGGCAATCAAGCGAGGCACCTGCTAAATAACAATGTCACGGAGACAATTGAACCATCCACAACATTTGCACTCCGAACTA
+
>1>A>>B11BB>A1BBFCB0BAA1BDF13B11B00B0BBDADD1BE/A0BAB1B0BB100BDADDFFAB1DBEF//11BDFGBBB11FBB>EFF00BCFG2B22BBB10//@1B2221/>?>/<</</<B10B011B1<B0110111/?/?/0>221/11111<10?00?F0.<>.<11>110<<--<...;/:/0<0:00:0000;000..-.-.;/000900;.0:.0;/.9./:9//9;;/--9-9-/
@M05620:37:000000000-D9766:1:1101:28635:10681 1:N:0:11
AGTGCCACCTCTCAATCGACCCGTGGATCCATGCCCCGGCCCCTCCAGCCAGTAAACCTGTTACCTCACCCGCTACCTGGAGCACCAACTACTCCCCTTGGCTGCGACCCATATGGACAGGCAGCGCAAAAATTTGGGGGGTGGCGAGGAGTGAGTACAAGCCGAAAAACAAAGCTACCCCTGGAGGCTTCAGGACACTTATGGAGTGAAGAGACCACCTTTCAGCATCTGCACTTCTCATGTCTACTCTA
+
>>A>>BD1BBCFFFGFGFGCEAE0AAE11B12D1BF0AEEAEG/FGHGFFBB1F2DDEG0FB@FHFF@GA0EEG>>B1BBFGG?F/>/?0BF1B1/EBFGB<GF//>BC</B02>111@//??/?////<0<0<1=1<-<9-@-9;9-;@B;-//////9/;------;-9--/-99/9;--9---999/9/:/999-:/9BF/:-9;;///;--;--9;99:///;/99//;/;9///;/////;/9;/9
@M05620:37:000000000-D9766:1:1101:4185:10684 1:N:0:11
AGTGCCAGCTCTCCATCGCACAGGGTACCCAGGGCCTGGCCCCTCCATCCAGAAAACCTATGACCTCACCCCCGACCTGGAGCACCCACTCTGCAGCTGGGCTGGGACCTATGTGCGTATCCCGCGTAGGCATCTGGGCGTTGGGGCGGCGTGCGGCGTTGGGGCCCGCCCGTCCTAACCGTGGAGGGTTCTGGTAAATGATGGGGTGAGGAGGGGCTCTTTGGCTCCCACCAGTCCCCCTGTCTGGTCTA
+
>A3>>BBFBFFFGGGBBAA2E?G4F4BB5BBA2BABABGGGHGHGGBGABFFGGF2BEHHA3AFG5BBGHH0>0>>EFBB21BFFHG1?FG3?B4?3B3?>FFGGGFHFGBGHGG3?FGDHH2?CDD<<<11?CGGEB.AGDGH--.-A-;AD.AF-@>DFFCFD--;9B-;BFFF/:BFFDFF.;DFFFFEFFFBBFEFFFFFFFFF?F./.ADFF;EBFFFFFBFEF.FD;FFBFFFFFFFFFFFFFFB
@M05620:37:000000000-D9766:1:1101:20372:10728 1:N:0:11
AGTGCCAGCTCTCAATCGCACAGGGGACCCAGGGCCTGGCCCCTCCATCCAGAAAACCTATGACCTCACCCGCTACCTGGAGCACCAACTCCGCAGCTTGGCTGGGACCTATGTGAGTATCCAGCGTAGGAATCTGGGAGTTGGGGAGGAGTGAGGAGTTGGGGAAAGACAGTCCTAACCGTGGAGGGTTCTGGTAAATGATGGGGTGAGGAGGGGCTCTTTGGCTCCCACCAGTCCCCCTGTCTGGTCTA
+
ABABBFFFCFFFGGGGGGGGGGHHGGGGGGHHGGGGGGHHHGGHGGHHHHHHGHHHHGHHHHHHHHHHHHHGGEEGHHHHFGHHHHGGGHHHGGGGGHHHGHHGGGHHGHHHHHHHHHHHHHHHHGGGGGHHHHHHHHHGGHHHGGGGGGGHHGHHHGHHHHGGGGGGHHHHHHHHHHHHGGGGGGGGFFGGGGGGGGGGGGGGGGFFFFFFFFFFFFFFFFFFFFFFFFFFFFFFFFFFFFFFFFFFFFF
@M05620:37:000000000-D9766:1:1101:20652:10740 1:N:0:11
GAGGCTGCTTTGGAAGAAACTCATAGATTACTGCAACAGTTCCCCCTGGACCTGGAAAAGTTTCTTGCCTGCCATTGGCAGTTGTTTCAGCTTCTGTAAGCCAGGCAAGAAACTTTTCCAAAGCAGCCTCTCGCTCACCCTTACGGGTAGCTGATGAAACAATGGCAAGTAAGTCAGGCATTTCCGCTTTAGCACTCTTGTGGATCCAATTGAACAATTCTCAGCATTTGTACTTGTAACTGACAAGCCAG
+
A@ABABFBFFFFGCGGGGGGGGHHHHHGHHHHHFAGFHHHHGHHHGFGEGGHHHGHFBCBBGHHHHHGGHHAFBGEGHBGEHHHGHHHFDD@FEBGDDBFFGHHGFHHEGHGGHHHHHHFGFHHHCGHHHHHGFGHEG?FGBGFGGGDFG2FGHFEFHHHHHD2FHFGF1?GG=FGHHGHHHGGHCECEGF<DDGCGGGFHHGHHHHHHHHGHHGHHCHHHFGCGHH;GHCCFFGFGFBFGFGFGG.E.FF
@M05620:37:000000000-D9766:1:1101:2824:10741 1:N:0:11
GAGGCTGCTTTGGAGAAACCCATAGAGTACTGCAACCGTTCCACCTGGCCCTTGAAAAGTTTCTTGCCTGGCTTACAGAAGCTGAAACAACCGACCGTAAGGACAGGCTCCTAGAAGACTCCAAGGGAGTAAAAGAGCTGATGAAACAATGGCAAGTAAATCAGGCATTACAGCTTTAACACTCTTGTGGATCCAATTGAACACTCCTCAGCATTTGTACTTGCACATGACAAGCCAGGGACAAAAGATCG
+
A?AAAAFAFFFFFCF1BFB11A001A1DA1FG1FD10AAAAB2BFGFH00F/0BBFB1B1DFBHHGFFGHA00B11ABBB1@GGBDD1E/>/>/>>>>/?BG10>?/?0FFFHHHGE1BG1FFGFG/?/?FDFGDF@@D111FGDG@<<??CFGFEFGD1FFBF1GE1>1>1<<1>>F1=D/0<==<0<CFC<CGFCCCCC0G/0/:<CCGBGG0CF0;;CGF00990C0;CF.:E/.;C?.:;;;9E/;;
@M05620:37:000000000-D9766:1:1101:13398:10745 1:N:0:11
GCGGCTGCTTTGGAAGAAACTCATAGATTACTGCCACAGTTCCCCCTGGACCTGGAACCGTTTCTTGCCTGGCTTCCAGAAGCTGCAACAACTGCCCGTACGGACAGGCTCCTAGACGACTCCAAGGGCGTACACGAGCTGCTGACACAATGGCACGTCAGTCCGGCCTTTCCGCTTTAGCCCTCTTGTGGCTCCAATTGAACAATTCTCAGCCTTTGTACTTGTCCCTGACAAGCCATAGCCAAAAGATC
+
11>AA>1>FFB11BBBABBGBF1FFDEGG1BGFG01BABBDFHHHGAF/BBFGH0FF1/ABFBGDFGFHHHHHGF0BGHEEGGBF1>BBBBGFGGH/?EE//AE>EGG/G0FHF1<1?<<?/<11BFGC@/</<1</>@A1FCFF0<G0.>DCG01<<<CED00.<@-ACGHC.::.CC::/;9AF00CF?.AFE//CBF0FGF/CFFGGFGFFB9//BB/9/////;:/BFBBAAE9//9/;9FF-9-/;
@M05620:37:000000000-D9766:1:1101:26027:10755 1:N:0:11
ACCACACCTTCTACAATGCGCTGCGTGTGGCTCCCGAGGAGCACCCCGTGCTGCTGACCGAGGCCCCCCTGAACCCCAAGGCCAACCGCGCGAAGATGCCCAGGTGAGTGGCCCGCTACCTCTTCTGGTGGCCGCCTCCCTCCTTCCTGGCCTCCCGGAGCTGCGCCCTTTCTCACTGGTTCTCTCTTCTGCCGTTTTCCGTAGGACTCTCTTCTCTGACCTGAGTCGCCTTTGGAACTCTGCAGGTTCTA
+
BBBABBB>CFFFGGGFGGCEGGGGGGGBFFGFHAFFDEGGGHHHHGG0AEEGHHHHHHH0EEFGGGGGGGEGHHHGGGGHGHHHHGGGGGDGGGGDHHHHHHHGHHHHHHGGHHGGGGGHHHHHHHHHHHGHHGGGGGGGGGGGGGGGGGGGGGGGGD?BBFFFFFFFFFFFFFFFFFFFFFFFFFFFBFFFFFFFFFFFFFFFFFFFFFFFFFFFFFFFFFFFFFF99AAFFFFFFFFFF/FFFFFFFF9
@M05620:37:000000000-D9766:1:1101:13778:10763 1:N:0:11
GAGGCTGCTTTGGAAGAAACTCATAGATTACTGCAACAGTTCCCCCTGGACCTGGAAAAGTTTCTTGCCTGCCATTGGCAGTTGTTTCAGCTTCTGTAAGCCAGGCAAGAAACTTTTCCAAAGCAGCCTCTCGCTCACCCTTACGGGTAGCTGATGAAACAATGGCAAGTAAGTCAGGCATTTCCGCTTTAGCACTCTTGTGGATCCAATTGAACAATTCTCAGCATTTGTACTTGTAACTGACAAGCCAG
+
AAAAAAFAFFFFGGGGGFAGFG1G3313DFHHDHH1A0ADAB2B0AA/C0GGFGAGA1BABFFDH1FBGHBFHHFBDFFHGGHHHHHHHHHFFGGHGGGGGHHHHHHHGHHHFGHHHHHGHHHHHHHHHHHHGGGHGHHHHHHHGGGCGGHHHHHGHHHHHHGHHHHHGFHHHGHHHGHHHHHHHGGGGGHGGHHFHGHGHHGHFHHHHHHHHHHHHHHGHGHHHHHGHHFGGGGFGFGGGGGGGGFEEGG
@M05620:37:000000000-D9766:1:1101:18298:10777 1:N:0:11
GAGGCTGCTTTGGAAGAAACTCATAGATTACTGCAACAGTTCCCCCTGGACCTGGAAAAGTTTCTTGCCTGCCATTGGCAGTTGGTTCAGCTTCTGTAAGCCAGGCAAGAAACTTTTCCAAAGCAGCCTCTCGCTCCCCCTTCCGGGTAGCTGATGACACAATGGCAAGTAAGTCAGGCATTTCCGCTTTAGCACTCTTGTGGATCCAATTGAACAATTCTCCGCATTTGTACTTGTAACTGACAAGACAG
+
CBCCCCFBFFFFGGGGGGGGGGHHHHHHHHHHHHHGFHHHHHHHHGGGHGHHHHHHHHHHHHHHHHHHHHHGH3G5DFFGEFG@311B35F5F5FG@4FFGEHHHHGC12?3BF4FGGHHH3FH3FGFBGFHGGFH/?</<F22?BC/>FGDGGHHH2FGGGE1?FC1?1?1G1FFDF<.>G1=<AGADE0<GGGCGFHHHHGHHHHHHFFGG0;GGFC0CF0CCFGA0BFFFGBBF0CB0000CF.//9;
@M05620:37:000000000-D9766:1:1101:21161:10777 1:N:0:11
ACCACACCTTCTACAATGAGCTGCGTGTGGCTCCCGAGGAGCACCCCGTGCTGCTGACCGAGGCCCCCCTGAACCCCAAGGCCAACCGCGAGAAGATGCCCAGGTGAGTGGCCCGCTACCTCTTCTGGTGGCCGCCTCCCTCCTTCCTGGCCTCCCGGAGCTGCGCCCTTTCTCACTGGTTCTCTCTTCTGCCGTTTTCCGTAGGACTCTCTTCTCTGACCTGAGTCTCCTTTGGAACTCTGCAGGTTCTA
+
CCCCCCCCFFFFGGGGGGGGGGHHGGGGHGHHHGGGGGGGGHHHHGGGGGGGHHHHHHHGGGGGGGGGGGGHHHHGGGGHGHHHHGGGGG@FGGHHGHGFHHHGHHHHHHGGHHGGGGGHHHHHHGHHHHGHHGGCEGHGHHGHHGGGGGGGGGGGGGGGGGGGGGFFFFFFFFFFFFFFFFFFFFFFFFFFFFFFFFFFFFFFFFFFFFFFFFFFFFFFFFFFFFFFFFFFFFFFFFFFFFFFFFFFFFF
@M05620:37:000000000-D9766:1:1101:13858:10804 1:N:0:11
ACCACACCTTCTACAATGAGCTGCGTGTGGCTCCCGAGGAGCACCCCGTGCTGCTGACCGAGGCCCCCCTGAACCCCAAGGCCAACCGCGAGAAGATGCCCAGGTGAGTGGCCCGCTACCTCTTCTGGTGGCCGCCTCCCTCCTTCCTGGCCTCCCGGAGCTGCGCCCTTTCTCACTGGTTCTCTCTTCTGCCGTTTTCCGTAGGACTCTCTTCTCTGACCTGAGTCTCCTTTGGAACTCTGCAGGTTCTA
+
BBBABBBBFFFFFGGFFGGEGEGFFEEEHDHHGGGGGGECGHHHHGGGGFGEHHHHHHHGGGGGGDFGGGGGHFGGGGGGEGHHHGGEGGGCCGFHGGBGFHHGFCGHHHGFHFCDDF?HHHHHHHHHHFGHHG@@ADAEGHGHGGFGGFGGFFGGGG-:BGGGGADFFBBFFFFFFFFFFEFFFFFFFFFFFFFFFFFFFFFFFFFFFFFFFFFFFFFFFFF/BBFFFFFFFFFFB/FFFBFFFFFFFFB
@M05620:37:000000000-D9766:1:1101:12825:10808 1:N:0:11
GAGGCTGCTTTGGAAGAAACTCATAGATTACTGCAACAGTTCCCCCTGGACCTGGACAAGTTTCTTGCCTGCCATTGGCAGTTGTTTCAGCTTCTGTAAGCCAGGCAAGAAACTTTTCCAAAGCAGCCTCTCGCTCACCCTTACGGGTAGCTGATGAAACAATGGCAAGTAAGTCAGGCATTTCCGCTTTAGCACTCTTGTGGATCCAATTGAACAATTCTCAGCATTTGTACTTGTCACTGACAAGCCAG
+
A1AAA1CACF@F1BGGGGGGGGFGHHHFGFHGHHHGBGHGHHHGHGEGEHHHHFHH0FCGGHHHFHDFGDD0EABGHHFFAFGGFGCGH2D@BFBFDBBBBGCFHGHHGFHHFGHHGHHDGHFHHGHHHHFHGGGEEGG0FH1BCCCBB/@FGHHHFHGFFE@@GHHGG1?FG1FFD0GGHHHHHGGFGGH10<D<<=GFDHGF0CF<CFHFHGHFHHG;GFGHGHFFG0;CFCB090;CFGEFFF:C9BF
@M05620:37:000000000-D9766:1:1101:18369:10810 1:N:0:11
ACCACACCTTCTACAATGAGCTGCGTGTGGCTCCCGAGGAGCACCCCGTGCTGCTGACCGAGGCCCCCCTGAACCCCAAGGCCAACCGCGAGAAGATGCCCAGGTGAGTGGCCCGCTACCTCTTCTGGTGGCCGCCTCCCTCCTTCCTGGCCTCCCGGAGCTGCGCCCTTTCTCACTGGTTCTCTCTTCTGCCGTTTTCCGTAGGACTCTCTTCTCTGACCTGAGTCTCCTTTGGAACTCTGCAGGTTCTA
+
BBBABBABFCCDGGBGGDGBGDGHG2AA422FEFGGGG2EDHAGHGAAAAAADGF3FCBEE?@GCE>EGEGGBGHG?>ECFHHHHFGE/<BDDGHHHHE1G1?FHFF0?1FF0F->DC-<<0DDDGD0=<.<C-@DGDE.CCDHC0BB0/;F09E..-9@9AFBB-.-9/:FFF/BF/.:BBF//BBFFF///-99/AB9A;A9A/:B/FB/B/9FFF/BBFF/99FF/BBB////:F/B/FF//.;/FF/
@M05620:37:000000000-D9766:1:1101:5244:10837 1:N:0:11
ACCACACCTTCTACAATGAGCTGCGTGTGGCTCCCGAGGAGCACCCCGTGCTGCTGACCGAGGCCCCCCTGAACCCCAAGGCCAACCGCGAGAAGATGCCCAGGTGAGTGGCCCGCTACCTCTTCTGGTGGCCGCCTCCCTCCTTCCTGGCCTCCCGGAGCTGCGCCCTTTCTCACTGGTTCTCTCTTCTGCCGTTTTCCGTAGGACTCTCTTCTCTGACCTGAGTCTCCTTTGGAACTCTGCAGGTTCTA
+
AAA1AAAAFFFFGGGFDGA1A1BAEAABF?HH1FFEFGGCGHHHHGGGEEGEHFGEHFGGEGGGEAEGGGGGHCCEGGEE/EGEEF</CB><@CCFFGFFFHHGFHHHHFGGCCCG?CGFFHHHHHFH0<C.GCGG.:.CCGCHH099FBFGGGAEG?@@A.9FAGF;-;F/9/BFBFFB/FFFFFFFBFFFF@AAFFFFFFFFFFFFF/BFFBBFB9BBFFBFFFFFFFFFBFFFFFF/FFFFFFABFFF
@M05620:37:000000000-D9766:1:1101:24155:10859 1:N:0:11
ACCACACCTTCTACAATGAGCTGCGTGTGGCTCCCGAGGAGCACCCCGTGCTGCTGACCGAGGCCCCCCTGAACCCCAAGGCCAACCGCGAGAAGATGCCCAGGTGAGTGGCCCGCTACCTCTTCTGGTGGCCGCCTCCCTCCTTCCTGGCCTCCCGGAGCTGCGCCCTTTCTCACTGGTTCTCTCTTCTGCCGTTTTCCGTAGGACTCTCTTCTCTGACCTGAGTCTCCTTTGGAACTCTGCAGGTTCTA
+
DDDDDDDCFFFFGGGGGGGGGGHHGGGFHGHHHGGGGGGGGHHHHGGGGGGGHHHHHHHGGGGGGGGGGGGHGHHGGGGHGHHHHGGGGGCGGGHHHHHHHHHGGHHHHHGFHHFGGGGHHHHHHHHHHHGHHGGGGGHGHHGHHGGGGGGGGGGGGGBGGGGGGGFFFFFFFFFFHHFFFFFFFFFFFHHFFFFFFFFFFFFFFFFFFFFFFHHFFFFFFFFFFFFFFFFFHFFFFFFFFFFFFFFFFFF
@M05620:37:000000000-D9766:1:1101:10874:10860 1:N:0:11
ACCACACCTTCTACAATGAGCTGCGTGTGGCTCCCGAGGAGCACCCCGTGCTGCTGACCGAGGCCCCCCTGAACCCCAAGGCCAACCGCGAGAAGATGCCCAGGTGAGTGGCCCGCTACCTCTTCTGGTGGCCGCCTCCCTCCTTCCTGGCCTCCCGGAGCTGCGCCCTTTCTCACTGGTTCTCTCTTCTGCCGTTTTCCGTAGGACTCTCTTCTCTGACCTGAGTCTCCTTTGGAACTCTGCAGGTTCTA
+
BBBBBBABFFFFGGGCGGG5FDGFEEGGFGFHHGGGGGGCGHHGGGGGEEEFDGBGHHHGGGFGGGEGGGGHHHFGGGGGGHHHGGGGGFGGGGGHHEHHHHHGHFHHHFFGHECFGGGFHHHHHHHHHBDH<DFGE:GGHHDHHFGGGGGGGGGGGGGG-FFFFGFFA/FFFFFFFFFFFFFFEFFFFFFFFFFFFFFFFFFFFFFFFFFFFFFEFFFFFFFFFFFFFFFFFFFFEFFFFFFFFFFBFFB
@M05620:37:000000000-D9766:1:1101:4176:10880 1:N:0:11
ACCACACCTTCTACAATGAGCTGCGTGTGGCTCCCGAGGAGCACCCCGTGCTGCTGACCGAGGCCCCCCTGAACCCCAAGGCCAACCGCGAGAAGATGCCCAGGTGAGTGGCCCGCTACCTCTTCTGGTGGCCGCCTCCCTCCTTCCTGGCCTCCCGGCGCTGCGCCCTTTCTCACTGGTTCTCTCTTCTGCCGTTTTCCGTAGGACTCTCTTCTCTGACCTGAGTCTCCTTTGGAACTCTGCAGGTTCTA
+
BBBBBAABFFFFFGG4FGGFGGHHGGGGGGGFGFGGEGGEAGFHHGGGGGGGBGFHHHHGFG0EGGGGGGGHHHHGGGCHGHHH/FEEGGGGGGH22FHCCFA???GEHBAFFHCGGG@CHFDGHGD0D/<GHGGFGGHGGBEHHGGGGF.FFFGEG--9A9DFFF?FFFFFFFFFFFFFFFFFFFFFFFFFFFDFFFFFFFFDDFFFFFBFFFFBFFFFFFFF.FFFFFFFEFEBBBFFFFFFFF9FFFB
@M05620:37:000000000-D9766:1:1101:28677:10887 1:N:0:11
AGGGCCAGCTCTCCATCGCACAGGGGACCCAGGGCATGGCCCCTCCATCCAGAAAACCTATGACCTCACCCGCTACCTGGAGCACCCACTCCGCAGCTTGGCTGGGACCTATGTGAGTATCCAGCGTAGGAATCTGGGCGTTGGGGCGGAGTGCGGAGTTGGGGAACGACAGTCCTAACCGTGGAGGGTTCTGGTAAATGATGGGGTGAGGAGGGGCTCTTTGGCTCCCACCAGTCCCCCTGTCTGGTCTA
+
>>1>>AAAAFFFGCDBBAE1E?GCF0AAE0BGAAE/BBGHGHGHGGHHHAFFFGHBBFHEFBFGHDBGGHF>E>>EGGBF0BFGHHE?EFGB>E/E>GBB<G1FEGCGGHHGFGHFHHHHHHDHHGG/BGDGGFHHHH/@C@CHGG.AC:;CF0A@-AEFGFGGE..;.;9@FFFFFFFF@FF@-AB@BFFFFFFFFFFFFFFFFFB@EFFBBF@@@@FEFFFFFFFFF-FFFFFFFFFF@FFFFFFFFFB
@M05620:37:000000000-D9766:1:1101:19562:10898 1:N:0:11
ACCACACCTTCTACAATGAGCTGCGTGTGGCTCCCGAGGAGCACCCCGTGCTGCTGACCGAGGCCCCCCTGAACCCCAAGGCCAACCGCGAGAAGATGCCCAGGTGAGTGGCCCGCTACCTCTTCTGGTGGCCGCCTCCCTCCTTCCTGGCCTCCCGGAGCTGCGCCCTTTCTCACTGGTTCTCTCTTCTGCCGTTTTCCGTAGGACTCTCTTCTCTGACCTGAGTCTCCTTTGGAACTCTGCAGGTTCTA
+
BCCBCCBCFFFFGGGGGGGGGGHHGFGGHGHHHGGGGGGGGHHHHGGGGGGGHHHHHHHGGGGGGGGGGGGHHHHGGGGHGHHHHGGGGGGGGGHGHHHHHHHGHHGHHHGGHHGGGGGHHHHHHHHHHHGHHGGGGGHGHHGHHGGGGGGGGGGGGGFFDGGGGGFFFFFFFFFFFFFFFFFFFFFFFFFFFFFFFFFFFFFFFFFFFFFFFFFFFFFFFFFFFFFFFFFFFFFFFFFFFFFFFFFFFFF
@M05620:37:000000000-D9766:1:1101:11542:10908 1:N:0:11
ACCACACCTTCTACAATGAGCTGCGTGTGGCTCCCGAGGAGCACCCCGTGCTGCTGACCGAGGCCCCCCTGAACCCCAAGGCCAACCGCGAGAAGATGCCCAGGTGAGTGGCCCGCTACCTCTTCTGGTGGCCGCCTCCCTCCTTCCTGGCCTCCCGGAGCTGCGCCCTTTCTCACTGGTTCTCTCTTCTGCCGTTTTCCGTAGGACTCTCTTCTCTGACCTGAGTCTCCTTTGGAACTCTGCAGGTTCTA
+
BBBBBBABFFFFFFGGGGGGGGHGGGGGHGHHHGGGGGGGGHHHHGGGEGGGHHHGHHHGGGGGGGGGGGGGHHHGGGGHGHHHHGGGGGGGGGHHHHHHHHHGHHHHHHGGHHGGGGGHHHHHHHHGHHGHHGGCGGHGHHGHHGGGGGGGGGGGGGGGGGGGGGFFFFFFFFFFFFFFFFFFFFFFFFFFFFFFFFFFFFFFFFFFFFFFFFFFFFFFFFFFFFFFFFFFFFFFFFFFFFFFFFFFFFB
@M05620:37:000000000-D9766:1:1101:25510:10909 1:N:0:11
ACCACACCTTCTACAATGAGCTGCGGGTGGCTCCCGAGGAGCACCCCGTGCTGCTGACCGAGGCCCCCCTGAACCCCAAGGCCAACCGCGAGAAGATGCCCAGGTGAGTGGCCAGCTACCTCTTCTGGTGGCAGCCTCCCTCCTTCCTGGCCTCCCGGAGATGCGCCCTTTCTCACTGGTTCTCTCTTCTGCCGTTTTCCGTAGGACTCTCTTCTATGACCTGAGTCACCTTTGGAACTATGCAGGTTCTA
+
AAA>AA>AFFFFFEGEGGGFFAGFE0AEEEHH1FFE/EGEAGHHHGGG/BEFD@1BGEGGEE/EFA>EGGG0GCFEGG/E//FEC//<BBGC/<0?G1G1F1/FG110=1..>1.<>DC/00<DG0D0=/.</:.C:/.://.:<0/00;..9FA99@A--/009C.A-/9B///;9/9B9/;FFFFFFFFB/;999AFFBFFFFFFFF//;FF//9/;BFFB/-;;/9/BBF/////9////;B--/:9;
@M05620:37:000000000-D9766:1:1101:23506:10909 1:N:0:11
GAGGCTGCTTTGGACGAAACTCATAGATTACTGCAACATTTCCCCCTGGACCTGGACAAGTTTCTTGCCTGTCATTGGCATTTGTTTCAACCTCCTAATGCTCCTCAAGAAAATTTTCCAAAGCAACCTCTCGCTAAACAATACGAGTATATGATGAAACAATAGCAAGAAAGTCAGCCAAATTCGCTTTATCACTCTTTTGTCTCCAAATGAACAAATCTCACCATTTGTACTTTTAAATAACAATCAAG
+
>3AA>>FA@5B4F4BAEEAEGFHHHFHFGDB5DB3B3G3DFDABBBAAA2ABFGEF1311DBDDDFFA3B33B5D5DA3B3BD@52GG5@@1B3123B4B4433B?3B3BB32B@B4B@4?33233?B3B33//?<<?33/2B2????B33B?222@@DGFG2222220<?<???1110?00<1>...<.1111>0=0<000/000<<<0<<=<;CF.;;;:=0;:0;;00:<000;00;90;00=090:9
@M05620:37:000000000-D9766:1:1101:19001:10910 1:N:0:11
ACCACACCTTCTACAATGAGCTGCGTGTGGCTCCCGAGGAGCACCCCGTGCTGCTGACCGAGGCCCCCCTGAACCCCAAGGCCAACCGCGAGAAGATGCCCAGGTGAGTGGCCCGCTACCTCTTCTGGTGGCCGCCTCCCTCCTTCCTGGCCTCCCGGCGCTGCGCCCTTTCTCACTGGTTCTCTCTTCTGCCGTTTTCCGTAGGACTCTCTTCTCTGACCTGAGTCTCCTTTGGAACTCTGCAGGTTCTA
+
AAA1AAAACFFFGGGFBGGDGBHFGA0A00FB1AFAAEEECHHFHGGG/AEFEHBADGAA/FCGG/EEG?/0B1FGGA/F//?GHG//BCC//C0F1G1<?FAFFHF01?//<?C@@-<FDGBGHFF0GH?..--::..:CCC:009;F/9FB9CE.A-9@=@B9-9;-9/9BF/9/9-;BBBBBFBFFFF/B@BB9A/:-F-;A/:B/BF/BBBFBF/BBFF/-BFFFF/9/FF/BF9BFF/9/AFFFFF
@M05620:37:000000000-D9766:1:1101:19015:10922 1:N:0:11
ACCACACCTTCTACAATGAGCTGCGTGTGGCTCCCGAGGAGCACCCCGTGCTGCTGACCGAGGCCCCCCTGAACCCCAAGGCCAACCGCGAGAAGATGCCCAGGTGAGTGGCCCGCTACCTCTTCTGGTGGCCGCCTCCCTCCTTCCTGGCCTCCCGGAGCTGCGCCCTTTCTCACTGGTTCTCTCTTCTGCCGTTTTCCGTAGGACTCTCTTCTCTGACCTGAGTCTCCTTTGGAACTCTGCAGGTTCTA
+
BBBBBBBBFFFFGGGGGGGGGGHHGGGGGGHHHGGGGGGGGHHHHGGGEGGGDGHHHHHGGG?GGGGGGGGHHHHGGGGHGHHHHGGGGGGGGGHHHGHHHHHGHHHHHHGGHHGGGGGHGHGHHHHHHHGHHGGGGGHGHHGHHGGGGGGGGGGGG?CGGGGGGGFFFFFFFFFFFFFFFFFFFFFFFFFFFFFFFFFFFFFBDFFFFFFFFFFFFFFFFFFFFFFFFFFFEFFFFFFFFFFFFFFFFFF
@M05620:37:000000000-D9766:1:1101:8970:10929 1:N:0:11
ACCACACCTTCTACAATGAGCTGCGTGTGGCTCCCGAGGAGCACCCCGTGCTGCTGACCGAGGCCCCCCTGAACCCCAAGGCCAACCGCGAGAAGATGCCCAGGTGAGTGGCCCGCTACCTCTTCTGGTGGCCGCCTCCCTCCTTCCTGGCCTCCCGGAGCTGCGCCCTTTCTCACTGGTTCTCTCTTCTGCCGTTTTCCGTAGGACTCTCTTCTCTGACCTGAGTCTCCTTTGGAACTCTGCAGGTTCTA
+
BBBBBBBBFFFFGGGGGGGAGBGHGFFEGFHHFGGGGGGGGHHHHGGGGGGGHHHHHHHGGGGGGGGGGGGHHGGGGGGHGHHHHGGEGGGGGGHHHHHHHHHGHHHHHHGGHHGGGGGHHHHHHHHHHHGHHGGGGGHGHHGHHGGGGGGGGGGGGG-ADGGGGGFFFFFFFFFFFFFFFFFFFFFFFFFFFFFFFFFFFFFFFFFFFFFFFFFFFFFFFFFFFFFFFFFFFFFFFFFFFFFFFFFFFFB
@M05620:37:000000000-D9766:1:1101:6324:10940 1:N:0:11
ACCACACCTTCTACAATGAGCTGCGTGTGGCGCCCGAGGAGCACCCCGTGCTGCTGACCGAGGCCCCCCTGAACCCCAAGGCCAACCGCGAGAAGATGCCCAGGTGAGTGGCCCGCTACCTCTTCTGGTGGCCGCCTCCCTCCTTCCTGGCCTCCCGGCGCGGCGCCCTTTCTCACTGGTTCTCTCTCCTGCCGTTTTCCGTAGGACGCTGTTCTCTGACCTGAGTCTCCTTTGGAACTCTGCAGGTTCTA
+
A1AAAA@11CFFGGGFEGB1F1FAEAE0AA00B0EE/EFGAGH0GG/E/A//111BGH0>/E/EFEG@E/>>GH/EG/EHGGHHHGGGGGC</?C<<FD10FAEFGHC1D..0.>--<</<D00D000<<:..---..:.CB./0990;B.9099.9-9;--9---9--/9/;F9//9-///9//////;//-;A-999/-/-;A/9--9-;////9:///B9/-:B/FB///;BBFF/BFF/BBF-BFF;
@M05620:37:000000000-D9766:1:1101:15659:10943 1:N:0:11
ACCACACCTTCTACAATGAGCTGCGTGTGGCTCCCGAGGAGCACCCCGTGCTGCTGACCGAGGCCCCCCTGAACCCCAAGGCCAACCGCGAGAAGATGCCCAGGTGAGTGGCCCGCTACCTCTTCTGGTGGCCGCCTCCCTCCTTCCTGGCCTCCCGGAGCTGCGCCCTTTCTCACTGGTTCTCTCTTCTGCCGTTTTCCGTAGGACTCTCTTCTCTGACCTGAGTCTCCTTTGGAACTCTGCAGGTTCTA
+
CCCCCCCCFFFFGGGGGGGGGGHHGEGEHEHHHGGGGGGGGHHHHGGGFEFGHHHHHHHGGGGGGGGGGGGHHHHGGGGHGHHHGGGGGGFGG/FHF2GHHHHE11??GHEEFEGGGGGFHHHFHHH<0<EHHG@DEFEGHHFH0;FGGFGGGGGED?-9-AFFGGDFFFFFFFFFBBFFF0FFBFFF0:FBFFDFBFFFD9;D?BFFFFFFFFFFFFBFF0/9;:;BFFFFFFEFFFFFFFFFFF.BFFB
@M05620:37:000000000-D9766:1:1101:6494:10967 1:N:0:11
GAGGCTGCTTTGGAAGCAACTCATAGATTACTGCAACAGTTCCCCCTGGACCTGGAAAAGTTTCTTGCCTGCCATTGGCAGTTGTTTCAGCTTCTGTAAGCCAGGCAAGAAACTTTTCCAAAGCAGCCTCTCGCTCACCCTTACGGGTAGCTGATGAAACAATGGCAAGTAAGTCAGGCATTTCCGCTTTAGCACTCTTGTGGATCCAATTGAACAATTCTCAGCATTTGTACTTGTAACTGACAAGCCAG
+
AA?ABAFBFFFFFGGF4FFGGFHHCGHFFGHGHHHHFHHHHHHHHGGGHFHHHGHHHHFGHHHHHFHHHHF1GCGHHHBFA3DFFG2@FBG5BF5F5F4FGHCHHHHHGGHFHHHEHHHGHGFHGHHHHHGGGGGHGHFHHHHHGGC<@/GGHHHHHHGGGHHHBBHB/<F1GFHHGFHHHHHHFEGDGGDGHHHGGHGHHHGGHHHHHHHFHGHHHHHHHHFHHHHHHHHGGGGGGGGGGGGGGFAEFGG
@M05620:37:000000000-D9766:1:1101:2664:10991 1:N:0:11
ACCACACCTTCTACAATGAGCTGCGTGTGGCTCCCGAGGAGCACCCCGTGCTGCTGACCGAGGCCCCCCTGAACCCCAAGGCCAACCGCGAGAAGATGCCCAGGTGAGTGGCCCGCTACCTCTTCTGGTGGCCGCCTCCCTCCTTCCTGGCCTCCCGGAGCTGCGCCCTTTCTCACTGGTTCTCTCTTCTGCCGTTTTCCGTAGGACTCTCTTCTCTGACCTGAGTCTCCTTTGGAACTCTGCAGGTTCTA
+
BBBCCCCAFFFFGGGGGG5FGGHHGGGBGGHHHFGGGGGGGHGHHGGGGGGGHHHHGHHGGGGGGGGGGGGHGHHGGGGHGHHHHGGGGGCDGGGFHFFHHHHGCFGHHHGGHHGGGGGHHHHHHHFHDGGHHGGGGGHGHHGHGGGGFGGGGGGGGG-ADGGGGGFFFFFFFFFFFFFFFFFFFFFFFFFFFFFFFFFFFFFFFFFFFBFFFFFFFFFFFFFFFFFFFFFFFFFFFFFFFFFFFFFFFFF
@M05620:37:000000000-D9766:1:1101:12405:11014 1:N:0:11
AGTGCCAGCTCTCAATCGCACAGGGGACCCAGGGCCTGGCCCCTCCATCCAGAAAACCTATGACCTCACCCGCTACCTGGAGCACCAACTCCGCAGCTTGGCTGGGACCTATGTGAGTATCCAGCGTAGGAATCTGGGAGTTGGGGAGGAGTGAGGAGTTGGGGAAAGACAGTCCTAACCGTGGAGGGTTCTGGTAAATGATGGGGTGAGGAGGGGCTCTTTGGCTCCCACCAGTCCCCCTGTCTGGTCTA
+
AAAABFFFBFFFGGGGGGGGGGHHFEGGGGHHGGGFFGHHHHGHGGHHHHHHHHGHHGHHHHGHHHHHHHHGGGGGHHHHHGGEHHHHGHHHGGGGGHHHGHHGGGHHGHHHHHHFHHHHHHHHHFGGGGHFHHHGGHHGEGHHGGGGGGGHHFGHHGFHHFGGGGHHHHGHGHHHHGFHGGGGGGGGGGGGGGBFGGGGGGGGGGFCEFFFFFFFFFFFFFFFFFFFFFFFFFFFFFFFFFFFFFFFFF9
@M05620:37:000000000-D9766:1:1101:3021:11015 1:N:0:11
ACCACACCTTCTACAATGAGCTGCGTGTGGCTCCCGAGGAGCACCCCGTGCTGCTGACCGAGGCCCCCCTGAACCCCAAGGCCAACCGCGAGAAGATGCCCAGGTGAGTGGCCCGCTACCTCTTCTGGTGGCCGCCTCCCTCCTTCCTGGCCTCCCGGCGCTGCGCCCTTTCTCACTGGTTCTCTCTTCTGCCGTTTTCCGTAGGACTCTCTTCTCTGACCTGAGTCTCCTTTGGAACTCTGCAGGCTCTA
+
CCCCCCCBFFFFGGFGGGGGGGHHGGGEHGHHHGGGGGGGGHHHHGGGGGGGHGHHFHHGGGGGGGGGGGGHGHHGGGGHGHHHHGGGGGGGGGHHF2GHHHHFGHHHH1FFHHGGGGGHHHHHHHHHH/CHHGGGGGHGHHGH0CFGBFGGGGGGGD-CGCFFFFFFFFFFBFFFFFFFFFFFFFFFFFFFFFFFFFFFFFFD.BFFFFFFFFFFB/BFFFFFFFFFFFFFFFFBB/BFF/FFFF.AAF/
@M05620:37:000000000-D9766:1:1101:18600:11022 1:N:0:11
ACCACACCTTCTACAATGAGCTGCGTGTGGCTCCCGAGGAGCACCCCGTGCTGCTGACCGAGGCCCCCCTGAACCCCAAGGCCAACCGCGAGAAGATGCCCAGGTGAGTGGCCCGCTACCTCTTCTGGTGGCCGCCTCCCTCCTTCCTGGCCTCCCGGAGCTGCGCCCTTTCTCACTGGTTCTCTCTTCTGCCGTTTTCCGTAGGACTCTCTTCTCTGACCTGAGTCTCCTTTGGAACTCTGCAGGTTCTA
+
>>>AB?AAFFFDFGGF5BFGFFECEFEEH2GFHGGEEEE?EHHHHGEGA1EAGA3GHGGGGGGGCE>FGGGHHHCEGGGEFHHECFGGG?BCCAGHH1GHHHHGHHHHHHGGHGGGGGGHHHFHHHHHHHGHFDGCGGHGHHGHHGGGFGGGGGGED@GGGGFFBGFBBFFFFFFFFFFFFFFFFFFFFFFFFBFFFFFFFFFFFFFFFFFFFFEBFBFFFFFFFFFFFFFFFFFFFFFFBFFFFFFFFFF
@M05620:37:000000000-D9766:1:1101:18136:11025 1:N:0:11
ACCACACCTTCTACAATGAGCTGCGTGTGGCTCCCGAGGAGCACCCCGTGCTGCTGACCGAGGCCCCCCTGAACCCCAAGGCCAACCGCGAGAAGATGCCCAGGGGAGTGGCCCGCCACCTCCTCTGGTGGGCGGCTTCCTCCTTCCTGGCCCCCCGGAGCCGCGCCCCTTCTCACTGGTTCTCTCTTCTGCCGTTTTCCGTAGGACCCTCTTCTCCGACCTGAGGCCCCTTTGGAAATCCGCAGGGTTCT
+
CDDDDDDDFFFFGGGGGGGGGGHHGGGFHGHHHGGGGGGGGHHHHGGGGGGGHHHHGHHGGGGGGGGGGGGHGHHGGGGHGHHHHGGGGGGGGGHHHH2FHB/F///</0><GH----.=...</00<0/;-;--;--;C00=/C0C00;.C.-;D-;--9.----;C-AF/00:;00;0B000000;0000;9:DFF0F.0..A:0.././;0000.-:@.//:....;.;F0B0B0000..-9@-B..0
@M05620:37:000000000-D9766:1:1101:12060:11032 1:N:0:11
GAGGCTGCTTTGGAAGAAACTCATAGATTACTGCAACAGTTCCCCCTGGACCTGGAAAAGTTTCTTGCCTGGCTTACAGACGCTTAAACAACTGCCAACAGCTTAAAGGATGCTACCCGTAAGGACAGGCTCCTAGCAGACTCCCAGGGAGTAAAAGAGCTGATGAAACAATGACAAGTAAGTCAGGCATTTCCGCTTTAGCACTCTTGTGGATCAAATTGACCAATTCTCAGCATTTGTAATTGTAACTG
+
BABBBAFBFFFFGGGGGGGGGGHHHHGHHGHHHHHGGHHHHHHHHGGGHGHHHHHGGHHHFHHHHHGHHHH1F21BFGHD10E?1B5FGBFGH3FHH@FEEGHBH3FG@BFHH34F2B/EEGHHD0FFFEEGGH2322BBFHFH/2@FG//?2@>2@<FGHHF1?1<GH0?F11>GFGG1<F1>F1FGACH0=DGGGGC0DGHH0CGHE:GGG0C.CGGG0900:C/0BBGGF/0CGF09C0CFF9C0;FB
@M05620:37:000000000-D9766:1:1101:5284:11050 1:N:0:11
ACCACACCTTCTACAATGAGCTGCGTGTGGCTCCCGAGGAGCACCCCGTGCTGCTGACCGAGGCCCCCCTGAACCCCAAGGCCAACCGCGAGAAGATGCCCAGGTGAGTGGCCCGCTACCTCTTCTGGTGGCCGCCTCCCTCCTTCCTGGCCTCCCGGAGCTGCGCCCTTTCTCACTGGTTCTCTCTTCTGCCGTTTTCCGTAGGACTCTCTTCTCTGACCTGAGTCTCCTTTGGAACTCTGCAGGTTCTA
+
BBBBBBBBFFFFGGGGGGFGGGHFFEEEHFHHHGGGGGGEGHHHHGGGFEGFHHHHHGHGEGGGGGGGGGGHGHHGGGGHGHHHGGGFGGBC@DGFGF?GGCFFGFFFBDGEFHGGC@@F1GDGGFDD0<E.CC?@A?GEFHG/0;9;;/C?9AEED?--A.9CCG?9=B/FFFFFEFFBFFBF/;BFFFFFFFAF/9//:BFA.BFFFFFEBBBFFFEFFFBBBFFFEFFFFFBBF9/:9BBFFA:FBF/
@M05620:37:000000000-D9766:1:1101:20243:11050 1:N:0:11
AGTGCCAGCTCTCAATCGCACAGGGGACCCAGGGCCTGGCCCCTCCATCCAGAAAACCTATGACCTCACCCGCTACCTGGAGCACCAACTCCGCAGCTTGGCTGGGACCTATGTGAGTATCCAGCGTAGGAATCTGGGAGTTGGGGAGGAGTGAGGAGTTGGGGAAAGACAGTCCTAACCGTGGAGGGTTCTGGTAAATGATGGGGTGAGGAGGGGCTCTTTGGCTCCCACCAGTCCCCCTGTCTGGTCTA
+
ABAABFFFBFFFGGGFGGGGGGHHGGGGGGHHFFGGGGHHHHGHGGHHHHHHHHHHHGHHFHHHHHHHHHHGGEEGHGEH?GHHHHEEFHHEEEEFGHFBFHFGGGHHGHHHHHHHHHHHHHHHHGGGGGHGHHHHHHGGGHHHGGFGGGGHHHHHHGHHHFGGGGGHHHHHHHHHHHHFFGGGGGGGFGGGGGGGGGGGGGGGGGFFFFFFFFFFFFFFFFFFFFFFFFFFFFFFFFFFFFFFFFFFFFB
@M05620:37:000000000-D9766:1:1101:14842:11078 1:N:0:11
ACCACACCTTCTACAATGAGCTGCGTGTGGCTCCCGAGGAGCACCCCGTGCTGCTGACCGAGGCCCCCCTGAACCCCAAGGCCAACCGCGAGAAGATGCCCAGGTGAGTGGCCCGCTACCTCTTCTGGTGGCCGCCTCCCTCCTTCCTGGCCTCCCGGAGCTGCGCCCTTTCTCACTGGTTCTCTCTTCTGCCGTTTTCCGTAGGACTCTCTTCTCTGACCTGAGTCTCCTTTGGAACTCTGCAGGTTCTA
+
CCCCCCCCFFFFGGGGGGGGGGHHGGGFHGHHHGGGGGGGGHHHHGGGEEGGGHGHHHHGGGGGGGGGGGGHHHHGGGGHGHHHHGGGGGGGGGHHHHHGHHHGFHHHHHGGHHGGGGGHHHHHHHHHHHGHHG@DGGHGHHGHHGGGGGGGGGGGGGGGGGGGGGFFFFFFFFFFFFFFFFFFFFFFFFFFFFFFFFFFFFFFFFFFFFFFFFFFFFFFFFFFFFFFFFFFFFFFFFFFFFFFFFFFFFF
@M05620:37:000000000-D9766:1:1101:20065:11101 1:N:0:11
ACCACACCTTCTACAATGAGCTGCGTGTGGCTCCCGAGGAGCACCCCGTGCTGCTGACCGAGGCCCCCCTGAACCCCAAGGCCAACCGCGAGAAGATGCCCAGGTGAGTGGCCCGCTACCTCTTCTGGTGGCCGCCTCCCTCCTTCCTGGCCTCCCGGAGCTGCGCCCTTTCTCACTGGTTCTCTCTTCTGCCGTTTTCCGTAGGACTCTCTTCTCTGACCTGAGTCTCCTTTGGAACTCTGCAGGTTCTA
+
BBBBBAABFFFFGGGGGGGGFGHHGEGEGEHHHGGEEEG?EHHHHGAGFEGAGGHHHHHGGGGGFGGGGGGGGHFGGGGHGGHFHGGGGGCGGGHHHFHHHHHGFHHHHHGGHHGGGGGHHHHHHHHHHHGHHGGGGGHGHHGHGGGGGGGGGGGGGG-?DFBFGGFFFFFFFFFFFFFFFFFFFFFFFFFFFFFFFFFFFFFFFFFFFFFFFFFFFFFFFFFFFFFFFFFFFFFFFFFFFFFFFFFFFFF
@M05620:37:000000000-D9766:1:1101:4500:11132 1:N:0:11
ACCACACCTTCTACAATGCGCTGCGTGTGGCTCCCGAGGAGCACCCCGTGCTGCTGACCGAGGCCCCCCTGAACCCCAAGGCCAACCGCGAGAAGATGCCCAGGTGAGTGGCCCGCTACCTCTTCTGGTGGCCGCCTCCCTCCTTCCTGGCCTCCCGGCGCTGCGCCCTTTCTCACTGGTTCTCTCTTCTGCCGTTTTCCGTAGGACTCTCTTCTCTGACCTGAGTCTCCTTTGGAACTCTGCAGGTTCTA
+
AAAAAAA1BCFFGFGGGG1AEGGGGGGAAEGGGAAE/EFGFHHHHGG/AEEGFHHHHHH/>EEGGGGGGGGHFHHGGGGHGHHHHGGGGG/>CGHGHHHHHHGFGH1FGHGGHHGGCCGHHHHHHHHHGCFHHGGGGGGGBFFBFFFFFGGGFGGGGA-;@@<B@@F@?FFFFB9FFFFFFFFFFFFFBBBFF?BFFFFFFBFFFEFFFFFFFFF99FFFFBF/;B/99;9FFFFFFFF99BFFFFABFF/
@M05620:37:000000000-D9766:1:1101:23392:11138 1:N:0:11
ACCACACCTTCTACAATGAGCTGCGTGTGGCTCCCGAGGAGCACCCCGTGCTGCTGACCGAGGCCCCCCTGAACCCCAAGGCCAACCGCGCGAAGATGACCATGCTGGGGGCCCCCCACCTTCTCTTGCTGCCCCCTTCCTCCTTCCCTGCCTCCCCGAGCTTCCGCCCTTCCTAACTGGTCCTCCCTTCTGCGTTTTTCCATAGACCCTTTTCTTCTACCTGACTCCTCCTTTGAACTTCTCCGGGTCTA
+
1A>AAA>AFFF@EGGDFG1AA1B1EBEBFAGHGFFAEEGCGHHHHGCE/AEAGD1FHEGEEEGGEE/EGGGFHFCEEGFCEEHE/?EEG@///</?1<1<F11<1111/-><------.;.0/0000<0;:0...--.9900C/90;/09..00.;.;----;//-;;-9/-////-///;/////--/-///--99--9////////-///;/////9/;//9///;/;/-//;/9///////---;--/
@M05620:37:000000000-D9766:1:1101:17468:11142 1:N:0:11
ACCACACCTTCTACAATGAGCTGCGTGTGGCTCCCGAGGAGCACCCCGTGCTGCTGACCGAGGCCCCCCTGAACCCCAAGGCCAACCGCGAGAAGATGCCCAGGTGAGTGGCCCGCTACCTCTTCTGGTGGCCGCCTCCCTCCTTCCTGGCCTCCCGGAGCTGCGCCCTTTCTCACTGGTTCTCTCTTCTGCCGTTTTCCGTAGGACTCTCTTCTCTGACCTGAGTCTCCTTTGGAACTCTGCAGGTTCTA
+
CCCBCABCFFFFGGGGGGGGGGHHGGGEEEGHHGGGFGGFGHHHHGGGDEGGHHGHHHHGCGGGGGGGGGGHHHHGGGGHGHHHGGGGGGGCGGHHFHHHHGHGHHHGGHGGHHGGGGGHHHHHHHHHHHGHHGGGGGHGHHGHHGGGGGGGGGGGGGAAFGGGGGFFFFFFFFFFFFFBFFFFFFFFFFFFFFFFFFFFFFFFFFFFFFFFFFFFFFFFFFFFFFFFFFBBFFFFFFFFFFFFFFFFFF:
@M05620:37:000000000-D9766:1:1101:5517:11150 1:N:0:11
ACCACACCTTCTACAATGAGCTGCGTGTGGCTCCCGAGGAGCACCCCGTGCTGCTGACCGAGGCCCCCCTGAACCCCAAGGCCAACCGCGAGAAGATGCCCAGGTGAGTGGCCCGCTACCTCTTCTGGTGGCCGCCTCCCTCCTTCCTGGCCTCCCGGCGCTGCGCCCTTTCTCACTGGTTCTCTCTTCTGCCGTTTTCCGTAGGACTCTCTTCTCTGACCTGAGTCTCCTTTGGAACTCTGCAGGTTCTA
+
BBBBBBB>CFFFGGGGGG5FGGHHGGGBAEHGGBFEDGEGGHHHHGGAEFFGGHGHHGHAEEGGGGGGGGGHFHHGGGGHGHHHHGGGGG/BDGHEGHGHHHHGHHGHHFGGHHGGGGGHHHHHHHHHFHFHFFGGGGHGHHGHHGGGGGGGGGGGGG-BDFFFFFFFFFFFFFFFFFFFFFFFFFFFFFFFFFFFFFFFFFFFDFFFFFFFFFFFFFFFFFFEFFF;BFFFFFFFFFFFFFFFFFAFFFB
@M05620:37:000000000-D9766:1:1101:24448:11154 1:N:0:11
GAGGCTGCTTTGGAAGAACCTCATAGATTACTGCAACAGTTCCCCCTGGACCTGGAAAAGTTTCTTGCCTGGCTTACAGAAGCTGAAACACCTGCCAACACATTACAGCATGCTACCCGTAAGGAAAGGCTCCTACAAGATTCTAAGTGACCAAAACAGCTTATCAAACAATGGCAATGAAGCTACGCATGTCGGCTTCAGCACTCTTGTGGACCCAAGTGAACAATCCTCAGCATTTGCACTTTCAACTG
+
AAAAAAF>FFDFGFFB4E4ABFGGHHFDEAFGGBAABBAFGGBGHGEAB2BFFBGBBAC3B5DHGGDFFGGGGFFFGGHBFEGHGFGFFEBBEFGFCE111?BBBB@F3?3B33432B///?B333B0B??0/B33BFCG2B33??33BB332/<<0<2@@2@@2@?FG0/1?10011<1<<1111<-<..1=.--<-/=00<.:;0C00;:0/:;::.;000;0CF9C090/9C0;090;99/00099;/
@M05620:37:000000000-D9766:1:1101:15986:11176 1:N:0:11
ACCACACCTTCTACAATGAGCTGCGTGTGGCTCCCGAGGAGCACCCCGTGCTGCTGACCGAGGCCCCCCTGAACCCCAAGGCCAACCGCGAGAAGATGCCCAGGTGAGTGGCCCGCTACCTCTTCTGGTGGCCGCCTCCCTCCTTCCTGGCCTCCCGGAGCTGCGCCCTTTCTCACTGGTTCTCTCTTCTGCCGTTTTCCGTAGGACTCTCTTCTCTGACCTGAGTCTCCTTTGGAACTCTGCAGGTTCTA
+
?AABBABBFFFFGGGGGGGGGGHHGEFFHGHHHFGGGFG?EHHHHGCGFFG1FEHHHHHGGGGGEFEGGGGGHFEFGGGGGHHAFFGGGFDC@DGGGFHHHGHGGCHGHGGGHHCGGGCHHHHHHHHHFFGHHG--C.CFHHGHHGGGGGGGEGGEGGGGGGFGAFFC;FFFFFFFFFFFFFFFFFFFFFFFFFFFFFFFFBFFFFFFFFFFFFFFFFFFFFFFFFFFFFFFFFFFF/FFFFFBFFAFFFF
@M05620:37:000000000-D9766:1:1101:5793:11179 1:N:0:11
GAGGCTGCTTTGGAAGAAACTCATAGATTACTGCAACAGTTCCCCCTGGACCTGGAAAAGTTTCTTGCCTGGCTTACAGAAGCTGAAACAACTGCCCGTAAGGAAAGGCTCCTAGAAGACTCCAAGGGCGTAAAAGAGCTGATGAAACAATGGCAAGTAAGTCAGGCATTTCCGCTTTAGCACTCTTGTGGATCCAATTGAACAATTCTCAGCATTTGTACTTGTAACTGACAAGCCAGGGACAAAAGATC
+
AAAABB@BFFFFGFGGGGGGGGEHHFEF6AGFGHHHFFGHHHHHHE?FECGHFEHH3BGFGHFHFFFFGHHHHFFHGHHHEHHHHHG3GFHHFGGHHGEEGG3FGHABCHGFGHHHGHHFHHHHFHFE/EE<CGHHGHFGHHHFFGHGHFHHHHHHGGHFHGHHFHHHH???FEDG?>GGDFHHHHHHHGCGHHHHH=GHGHGFFFHCGFCGHHGGHBGHBGGHHGFGGGGGFFCEGBFE.CFGGGGGGGF
@M05620:37:000000000-D9766:1:1101:20266:11189 1:N:0:11
GAGGCTGCTTTGGAAGAAACTCATAGATTACTGCAACAGTTCCCCCTGGACCTGGAAAAGTTTCTTGCCTGCCATTGGCAGTTGTTTCAGCTTCTGTAAGCCAGGCAAGAAACTTTTCCAAAGCAGCCTCTCGCTCACCCTTACGGGTAGCTGATGAAACAATGGCAAGTAAGTCAGGCATTTCCGCTTTAGCACTCTTGTGGATCCAATTGAACAATTCTCAGCATTTGTACTTGTAACTGACAAGCCAG
+
BBBBBBFBFFFFGGGGGGFGFGHHHH5GHGGGFHHACHFDFGFHHGGGEHHHEHHHHHHHBHHHHHHHHHHGFHFEGHHFE3GFDF2E@BFD3BFDDFF@FHHHAGEGGGGHHHHHHFHHHHHEHFHHHHHHGGGHGHHHHHHHGGGBCGHHHHHHHGHHHHGGFHGHG<DGGFHHHHHHHHHGHGGDGGHFGDGGHGHHGFGHHFHHHHFGHHFHHGHHHGGGHHHCHHGGGFGBFFFGGGFFGG.EEFA
@M05620:37:000000000-D9766:1:1101:22094:11195 1:N:0:11
ACCACACCTTCTACAATGAGCTGCGTGTGGCTCCCGAGGAGCACCCCGTGCTGCTGACCGAGGCCCCCCTGAACCCCAAGGCCAACCGCGAGAAGATGCCCAGGTGAGTGGCCCGCTACCTCTTCTGGTGGCCGCCTCCCTCCTTCCTGGCCTCCCGGAGCTGCGCCCTTTCTCACTGGTTCTCTCTTCTGCCGTTTTCCGTAGGACTCTCTTCTCTGACCTGAGTCTCCTTTGGAACTCTGCAGGTTCTA
+
BBBBBBBBFFFFGGGGGGGGGGHFGEEBFEHHGGGEEGGGEHHHHGGGEEFFHHHFHHGECGGGGAEGGFEBGEGGGGGHGFHHHGGFGGG@CFFHFFFGHGHGHGHGFHEAGFDG?CCFHHHHHHHHHEDHGC-::DEFHHGBGBFFFGGGFGGEGG?AFGGGGGFFFFFFFFFFFFF:FFFFFFFFFFFFFFFFFFFFFFFFFFFFFFFFBFFFFFFFFFFFFFFFFFFFFFFFFFFFFFFFFFFFFFB
@M05620:37:000000000-D9766:1:1101:22695:11204 1:N:0:11
ACCACACCTTCTACAATGAGCTGCGTGTGGCTCCCGAGGAGCACCCCGTGCTGCTGACCGAGGCCCCCCTGAACCCCAAGGCCAACCGCGAGAAGATGCCCAGGTGAGTGGCCCGCTACCTCTTCTGGTGGCCGCCTCCCTCCTTCCTGGCCTCCCGGAGCTGCGCCCTTTCTCACTGGTTCTCTCTTCTGCCGTTTTCCGTAGGACTCTCTTCTCTGACCTGAGTCTCCTTTGGAACTCTGCAGGTTCTA
+
BACBCCCCFFFFGGGFGGGGGGHHGFGGGGHHHFGGGGGGGHHHHGGEEEGGHHHHFGHGGGGGGGGGGGGHHHHGGGGHGHHHHGGGGGGGGGHHHHHHHH/??GHHHHGGHHCGGGGHHHHHHFHHHHGHHGGGGGHGHHGHHGGGGGGGGGGGGGGAG.FGGGFFFFFFFFFFFFFFFFFFFFFFFFFFFFFFFFFFFFFDDFFFFFFFFFEFFFFFFFFFFFFFFFFFFFFFFFFFFFFFFFFFFFF
@M05620:37:000000000-D9766:1:1101:25590:11219 1:N:0:11
ACCACACCTTCTACAATGAGCTGCGTGTGGCTCCCGAGGAGCACCCCGTGCTGCTGACCGAGGCCCCCCTGAACCCCAAGGCCAACCGCGAGAAGATGCCCAGGTGAGTGGCCCGCTACCTCTTCTGGTGGCCGCCTCCCTCCTTCCTGGCCTCCCGGAGCTGCGCCCTTTCTCACTGGTTCTCTCTTCTGCCGTTTTCCGTAGGCCTCTCTTCTCTGACCTGAGTCTCCTTTGGAACTCTGCAGGTTCTA
+
CCCBCCCAFFFFGGGGGGDGGBGGFEGGHGHGHFFG?EG?EHHHHGGAABBFGHFHHHGE>EEGGGGGGGEHHHHGGGGHGGHHHGGGGF@BCGHCFFHFFGEGGHHHGGEGHGCFG-><FHGHHGHFDHDGGCGGGGHGHHGHFGGGGFGGGFEGG?BBGFFGGGFFFBFFFFFFFFFBFFFFBFFFBBBBFD:A/EBFFFFFF0;;FBFFEFF;:9FFFFFBBFFFFF:BBFFEFFFBFFBBBFFFFFF
@M05620:37:000000000-D9766:1:1101:16542:11224 1:N:0:11
ACCACACCTTCTACAATGAGCTGCGTGTGGCTCCCGAGGAGCACCCCGTGCTGCTGACCGAGGCCCCCCTGAACCCCAAGGCCAACCGCGAGAAGATGCCCAGGTGAGTGGCCCGCTACCTCTTCTGGTGGCCGCCTCCCTCCTTCCTGGCCTCCCGGAGCTGCGCCCTTTCTCACTGGTTCTCTCTTCTGCCGTTTTCCGTAGGACTCTCTTCTCTGACCTGAGTCTCCTTTGGAACTCTGCAGGTTCTA
+
CCCCCCCCFFFFGGGGGGGGGGHHGGGGHGHHHGGGGGGFGHHHHGGGGGGGHHHHHHHGGGGGGGGGGGGHHHHGGGGHGHHHHGGGGGGGGGHHHHHHHHHGHHHHHHGGHHGGGGGHHHHHHHHHHHGHHGGGGGHGHHGHHGGGGGGGGGGGGG-DGGGGGGFFFFFFFFFFFFFFFFFFFFFFFFFFFFFFFFFFFFFFFFFFFFFFFFFFFFFFFFFFFFFFFFFFFFFFFFFFFFFFFFFFFFF
@M05620:37:000000000-D9766:1:1101:18163:11241 1:N:0:11
GAGGCTGCTTTGGAAGAAACTCATAGATTACTGCAACAGTTCCCCCTGGACCTGGAAAAGTTTCTTGCCTGCCATTGGCAGTTGTTTCAGCTTCTGTAAGCCAGGCAAGAAACTTTTCCAAAGCAGCCTCTCGCTCACCCTTACGGGTAGCTGATGAAACAATGGCAAGTAAGTCAGGCATTTCCGCTTTAGCACTCTTGTGGATCCAATTGAACAATTCTCAGCATTTGTACTTGTAACTGACAAGCCAG
+
>3AABAFAFFFFGGGGFGGGGGFGCGHHHHGHHH4BFFGFHHHHHGFGHHHHHHGHHB2BFGHHFHHHHHHHHHGHHHHGEFGGDGGHHHHHHHHHHHHHHHHHHHHHGHHHHHHHHGHHHHHHHGHHHHHHGGGHDHHHHHFHGGGFGGHHHHHHHHHFC/FHHHHFFGGHHHHHHHHGHHHHHGGGGGGHHHHHHHHHHHFHGHHHHHHHHHHHFHHGHHHHFHH;GHHHGGGGFGGGGGGGGGFGGGG
@M05620:37:000000000-D9766:1:1101:27772:11258 1:N:0:11
ACCACACCTTCTACAATGAGCTGCGTGTGGCTCCCGAGGAGCACCCCGTGCTGCTGACCGAGGCCCCCCTGAACCCCAAGGCCAACCGCGAGAAGATGCCCACGTGAGTGGCCCCCTCCCTCTTCTGGTGGCCGCCTCCCTCCTCCCTGGCCTCCCGCAGCTGCGCCCTTTCTCACTGGTTCTCTCTTCTGCCGTTTTCCGTACGCCTCTCTTCTCTGACCTGAGTCTCCTTTGGAACTATGCAGGTTCTA
+
AABBBBBBFFFFGGGGGGGGGFHHGFEEHDHHHGGDDFGGGHHHHGGGGGGGGHHHHHHGGFCGGGGGGGGHHHHGGGGHGHHHHGGGGGGGGGGBGGGHFH/<??FC1FAEHH->-.<FGH/GH00D=<EHHCGCAGCCGHGE/C9CFEFGFFGGG-9-9B//A9AA=FBFFBB/9BFFFBFFFFF9FFF/F=;AFFF/D9A.9.;ADFFFFF/;BB/;B/./.9/:B/9:F///9///9/9FFFAFFF/
@M05620:37:000000000-D9766:1:1101:13824:11262 1:N:0:11
GAGGCTGCTTTGGAAGAAACTCATAGATTACTGCAACAGTTCCCCCTGGACCTGGAAAAGTTTCTTGCCTGGCTTACAGAAGCTGAAACAACTGCCCGTAAGGAAAGGCTCCTAGAAGACTCCAAGGGAGTAAAAGAGCTGATGAAACAATGGCAAGTAAGTCAGGCATTTCCGCTTTAGCACTCTTGTGGATCCAATTGAACAATTCTCAGCATTTGTACTTGTAACTGACAAGCCAGGGACAAAAGATC
+
CBCCCCFCFFFFGGGGGGGGGGGHHHHHHHHGHHHHHHHHHHHHHGGGHHHHHHHHHHGHGHHHHHHHHHHHHHHHHHHHHHHHHHHHHHGHHHHHHGG@FHHHHHHHHHHGHHHGGHHHHHHHHHGGHGGHHHHHGHHHHHHHHHHHHHHHHHHHGHHHHHHHHHHHHHHHHGGGGGHHHHHHHHHHHHEHHHHHHHHHHHGHHHHHHHHGHHHHHHHHHHHHHHHHFHHHHGGGGGGGGGGGGFAFGGC
@M05620:37:000000000-D9766:1:1101:8234:11270 1:N:0:11
ACCACACCTTCTACAATGAGCTGCGTGTGGCTCCCGAGGAGCACCCCGTGCTGCTGACCGAGGCCCCCCTGAACCCCAAGGCCAACCGCGAGAAGATGCCCAGGTGAGTGGCCCGCTACCTCTTCTGGTGGCCGCCTCCCTCCTTCCTGGCCTCCCGGCGCTGCGCCCTTTCTCACTGGTTCTCTCTTCTGCCGTTTTCCGTAGGACTCTCTTCTCTGACCTGAGTCTCCTTTGGAACTCTGCAGGTTCTA
+
BBBBBBBBFFFFGGGGGGGGGFHHGEGEGEHHHGGGGGGGGHHHHGGGFGGGHHHHHHHEGGGGGGGGGGGHHHHGGGGHGHHHHGGGGGD<BD<FG2FGHFHG<FHHHHGGHHGGGGGHHGHHHHEHBCDHHGGGGGGGHHGHCGG0;9FFFGGGGG?FGFFFFFFFFFFFFFFFFFFFFFFFFFFFFFFBFFFFFFFFFFFFFFFFFBFFFFFFFF/FFFF/F/BBFFFBF9BFFFFFFFFFFFFFFFB
@M05620:37:000000000-D9766:1:1101:25532:11280 1:N:0:11
GCGGCTGCTTTGGAAGCAACTCATAGATTCCTGCCCCAGTTCCCCCTGGCCCTGGAACCGTTTCCTGCCTGCCATTGGCAGTTGTTTCAGCTTCTGTAAGCCAGGCAAGAAACTTTTCCAAAGCAGCCTCTCGCTCACCCTTACGGGTCGCTGATGACACACTGGCAAGTAAGTCAGGCATTTCCGCTTTAGCACTCTTGTGGATCCAATTGAACAATTCTCCGCATTTGTACTTGTAACTGACAAGCCAG
+
>1>>A>>>CF31ABB111BBFGB33DDGHAGHHHF0F0B1DGHHHGAB/0B/B0/BF1BAABFH2D1FGHHHHH1@FFGBEBD1@B0FGHHHGHHHG@FGFG0BEHHHFGH0FGHHHHGH2FHF1GHHHHFHGGFE/BGFHH1FGCC>/<CGGGHGG1FHHCHGFGHFF==DG=DGFFF.CGFHHGGGGGFGCBGCG00C:CCCBGBFFBFFBFFF/CGGGG0AB?EGCBFFGFGE;F9FFFFFFFFFFFF
@M05620:37:000000000-D9766:1:1101:18869:11294 1:N:0:11
ACCACACCTTCTACAATGAGCTGCGTGTGGCTCCCGAGGAGCACCCCGTGCTGCTGACCGAGGCCCCCCTGAACCCCAAGGCCAACCGCGAGAAGATGCCCAGGTGAGTGGCCCGCTACCTCTTCTGGTGGCCGCCTCCCTCCTTCCTGGCCTCCCGGAGCTGCGCCCTTTCTCACTGGTTCTCTCTTCTGCCGTTTTCCGTAGGACTCTCTTCTCTGACCTGAGTCTCCTTTGGAACTCTGCAGGTTCTA
+
CCCCCCCCFFFFGGGGGGDGGGHHGGGEHGHFHGGGGGGGGHHHHGGGGGGGHHHHHHHGGGGGGGGGGGGHHHHGGGGHGHHHHGGGGG@CGGHHHHHHHHHGHHHHHHGGHHGGGGGHHHHHHHHHHHGHHGGGGGHGHHGHHGGGGGGGGGGGGGGGGGGGGGFFFFFFFFFFFFFFFFFFFFFFFFFFFFFFFFFFFFFFFFFFFFFFFFFFFFFFFFFFEFFFFFFFFFFFFFFFFFFFFFFFFFF
@M05620:37:000000000-D9766:1:1101:20945:11314 1:N:0:11
ACCACACCTTCTACAATGAGCTGCGTGTGGCTCCCGAGGAGCACCCCGTGCTGCTGACCGAGGCCCCCCTGAACCCCAAGGCCAACCGCGAGAAGATGCCCAGGTGAGTGGCCCGCTACCTCTTCTGGTGGCCGCCTCCCTCCTTCCTGGCCTCCCGGAGCTGCGCCCTTTCTCACTGGTTCTCTCTTCTGCCGTTTTCCGTAGGACTCTCTTCTCTGACCTGAGTCTCCTTTGGAACTCTGCAGGTTCTA
+
CCCCDDCCFFFFGGGGGGGGGGHHGGGEEGHHHGGEDGGGGHHHHGGGFEFGGHHHGHHGGGGGGGGGGGGGGHHGGGGHGHHHHGGGGGDGGGHHHHHHHHHGHHHHHHGGHHGGGGGHHHHHHHHHHHGHHGGGGGHGHHGHHGGGGGGGGGGGGG@DGGGGGGFFFFFFFFFFFHFFFFFFFFFHFHFHFFFFFFHFFFFFFFFFFFFFHHHFHHFFFFFFFFFFFFFFFHFFFFFFFFFHFFFFFFF
@M05620:37:000000000-D9766:1:1101:11564:11340 1:N:0:11
AGTGCCAGCTCTCAATCGCACAGGGGACCCAGGGCCTGGCCCCTCCATCCAGAAAACCTATGACCTCACCCGCTACCTGGAGCACCAACTCCGCCGCTTGGCTGGGACCTATGTGAGTATCCAGCGTAGGAATCTGGGAGTTGGGGAGGAGTGAGGAGTTGGGGAAAGACAGTCCTAACCGTGGAGGGTTCTGGTAAATGATGGGGTGAGGAGGGGCTCTTTGGCTCCCACCAGTCCCCCTGTCTGGTCTA
+
AAAAAF@FAFFFGGGGDFG1E0F0FEEFEEFGFAFEFFHCHHCAEGBHHGGFHB1BGGFGGGGGHGG1FGG>>>/FHHGGGCGFEHHHGBGG?E/><<?FGHHGFCFHGFHHFHEHFHGHGHFHHGEC//<FFFDDDF0F?FDFCGGGGCCCFHHHHGHHHFGGGGHEHHHFCCBFGEGGGGF@FEE@E.FFGEFBFFGGGFFFFFF?A-FFB?=@@=EFFFB9B/9A9BFFFAFFFFFB?FFFFFFBBB/
@M05620:37:000000000-D9766:1:1101:5484:11344 1:N:0:11
ACCACACCTTCTACAATGAGCTGCGTGTGGCTCCCGAGGAGCACCCCGTGCTGCTGACCGAGGCCCCCCTGAACCCCAAGGCCAACCGCGAGAAGATGCCCAGGTGCGTGGCCCGCTACCTCTTCTGGTGGCCGCCTCCCTCCTTCCTGGCCTCCCGGCGCTGCGCCCTTTCTCACTGGTTCTCTCTTCTGCCGTTTTCCGTAGGACTCTCTTCTCTGACCTGAGTCTCCTTTGGAACTCTGCAGGTTCTA
+
AABBB?A3CFFFGGGGGG5BGGHHGE2AAEHGFAAB2FAEDG2BBEF0EAEGFHGGGGHAEEGGGBE>EGGH3FHGGGGHGHGHHGGFDF/>CGFFHHHHHFHFGC1CFGCGHH@G--AGHHHHHHHHHFCHHGGGGGHGHGGF0FGFBFFFGGGG?--;@F-DFFFFFFFFFBBFFFFF/BFFFFFFBFFFFFFFFFFFFF.AAFFFFFFFFFFFFB;FF9.;9/;;BBFFFFB9B/;FFFFFFFF/9B/
@M05620:37:000000000-D9766:1:1101:9658:11360 1:N:0:11
GAGGCTGCTTTGGAAGAAACTCATAGATTACTGCAACAGTTCCCCCTGGACCTGGAAAAGTTTCTTGCCTGGCTTACAGAAGCTGAAACAACTGCCCGTAAGGAAAGGCTCCTAGAAGACTCCAAGGGAGTAAAAGAGCTGATGAAACAATGGCAAGTAAGTCAGGCATTTCCGCTTTAGCACTCTTGTGGATCCAATTGAACAATTCTCAGCATTTGTACTTGTAACTGACAAGCCAGGGACAAAAGATC
+
AAABBBFBFFFFGGGGGGGGGGHHHHFHHHHHFHHHHGHHHHHHHGGGHHHHHHHHHGFGGHHHHHHHHHHHHHHGHHHHHHHHHGHHGFHHHHHHHGGGGHHHHHHHHHHGHHHHHHHHHHHHHHGG/FGHFHFHGHHHHHHHHFHHHHHHHHHEGHGHHHHGHHHGHHHHHGGGGGGGHFHHHHHHHHGHHHHHHHHHHGHGHHHHHHHHHHHHHHHHHHHHHBFHHHHHHGGGGGGGGGGGFGGGFGG
@M05620:37:000000000-D9766:1:1101:16763:11361 1:N:0:11
GAGGCTGCTTTGGAAGAAACTCATAGATTACTGCAACAGTTCCCCCTGGACCTGGAAAAGTTTCTTGCCTGGCTTACAGAAGCTGAAACAACTGCCCGTAAGGAAAGGCTCCTAGAAGACTCCAAGGGAGTAAAAGAGCTGATGAAACAATGGCAAGTAAGTCAGGCATTTCCGCTTTAGCACTCTTGTGGATCCAATTGAACAATTCTCAGCATTTGTACTTGTAACTGACAAGCCAGGGACAAAAGATC
+
>11>A?1AFFFFFGGG11GEFG1BAFGHD1FGGH11FEBFDGHHHG?FCCGFFFABGE0BBFFHDGEHHHHHHHCAGHHFGHHHFHHFH0GGHHGFGGEGCGGHHHHHHHGGHFHHHHHHHHHHEFEEHGGF1G>FFHHHHGHGFBGHHGHHGFH1FGHHHDHHHHHGHHHHHGGGGGHGHHHHHHHHHFCHHHGHFHHHHGHHHHHHHHHHGHBGFFHHHHHHHHHHGHHHHGGGGGGEBGGGGGFGEB9
@M05620:37:000000000-D9766:1:1101:2544:11376 1:N:0:11
ACCACACATTCTACAATGCGCTGCGTGTGGCCCGCGAGGAGCACCCCGTGCTGCTGACCGAGGCCCCCCTGAACCCCAAGGCCAACCGCGCGAAGATGCCCAGGTGAGTGGCCCGCTACCTCTTCTGGTGGCCGCCTCCCTCCTTCCTGGCCTCCCGGCGCTGCGCCCTTTCTCACTGGTTCTCTCTTCTGCCGTTTTCCGTAGGACTCTCTTCTGTGACCTGAGTCCCCTTTGGAACTCTGCAGGTTCTA
+
BBBBAAB3BBBDGFFGGG4AEFGGGGG22BA2B2AA0AAEAB1FBBA0?>BFDHHGFFH/>/@>FEFEGFAGBGHEEEDHGH?GHFDGCD/</AC?GHHHHGFEFH0<GHGGHHGG--AGHFHHFFHHHHGGFADFGGGGGGGFFFGFBGGGGFFFFF-;@B-ABCFFFFFFFFFFFFFFFBFFFFFF//;FFFDFFFFFDFF.D/;9//BFFFF/;B9;BBF/;B//99BFFFFBFBFBF/BBFFAF/B/
@M05620:37:000000000-D9766:1:1101:16470:11422 1:N:0:11
GAGGCTGCTTTGGAAGAAACTCATAGATTACTGCAACAGTTCCCCCTGGACCTGGAAAAGTTTCTTGCCTGGCTTACAGAAGCTGAAACAACTGCCCGTAAGGAAAGGCTCCTAGAAGACTCCAAGGGAGTAAAAGAGCTGATGAAACAATGGCAAGTAAGTCAGGCATTTCCGCTTTAGCACTCTTGTGGATCCAATTGAACAATTCTCAGCATTTGTACTTGTAACTGACAAGCCAGGGACAAAAGATC
+
A1AAAAFAFFDFGGGGABFGGFFFFGBGH1FGGH1AFBGGHHHHHGEFHFGHHHGHH10BBFHHFHHGHHHEHHG1FHHHHHHHHBGHH>FGGHFHHAFEGGFH00FGH1GGHHHHHHHGGFGHFHEFEGGHFG2FFGFHHGHHBDHHHHGFHHGCF@GGHHHBHFHHHGHHHGGGFGGHHGHGHHHH<FCHHGHFGHHHHHHFHHHHHHHHHHHCHHGHHHGHHCHCFHHHGF?EGGGG?EFGGG?G?FB
@M05620:37:000000000-D9766:1:1101:16167:11429 1:N:0:11
AGTGCCAGCTCTCAATCTGGTCTATCTCCTGCCCTTAGATCGGAAGAGCACACGTCTGAACTCCAGTCACATTACTCGATCTCGTATGCCGTCTTCTGCTTGAAAAAAAAAAACCAATCCATCTTATTAAACAATCCTAACTAATTCATTCATTCCCTCTTCATCTCTCTTTCTCACCCAATCTCACAACTTCCACTCTCCATACTCCTCACTTATAAGCCATGCAACTCAGTTCTCCCTATCCCACTTCT
+
AA>AAFBFAFFFGGGGFGGD5BGGHFHHHHGHFHHHHHGHHEEEFG2FCGHHHCGECF5AFHHHGF5FGFF5GFFBHFCG11FGBECFG3>>>1?@GFGDHHEF3BCEE///<?//?100B2B1@FD222111/1@012101?FGFGH11111?1<1100111>F1>1<1=111><0<.<.</000<00.;00C000/;0/0:0/0:/0/0.00;0;00;;BF9:00:/000000000//000//0../9/
@M05620:37:000000000-D9766:1:1101:15273:11430 1:N:0:11
ACCACACCTTCTACAATGAGCTGCGTGTGGCTCCCGAGGAGCACCCCGTGCTGCTGACCGAGGCCCCCCTGAACCCCAAGGCCAACCGCGAGAAGATGCCCAGGTGAGTGGCCCGCTACCTCTTCTGGTGGCCGCCTCCCTCCTTCCTGGCCTCCCGGAGCTGCGCCCTTTCTCACTGGTTCTCTCTTCTGCCGTTTTCCGTAGGACTCTCTTCTCTGACCTGAGTCTCCTTTGGAACTCTGCAGGTTCTA
+
AAABBAAAFFFDAGFFFGGDDGHHG2EEG?2FGDFEFGA2A2F11EEGEGGEGGGHFHHGGGG/FGG/>ECGHHHAEGGFGHHFH/?ECGDGGDGGHDGHHFHGFHHHFFFFFHGGGGGHHHHHHHHHHHGHHGGGGGHGHHGHHGGGGGGGGGGGGG?DGGGGGGFFFFFFFFFFFFFFFFFFFFFFFFFFFFFFFFFFFFFFFFFFFFFFFFFFFFFFFFFFFFFFFFFFFFFFFFFFFFFFFFFFFFF
@M05620:37:000000000-D9766:1:1101:23049:11435 1:N:0:11
ACCACACCTTCTACAATGAGCTGCGTGTGGCTCCCGAGGAGCACCCCGTGCTGCTGACCGAGGCCCCCCTGAACCCCAAGGCCAACCGCGAGAAGATGCCAAGGTGAGTGGCCCGCTACCTCTTCTGGTGGCCGCCTCCCTCCTTCCTGGCCTCCCGGAGCTGCGCCCTTTCTCACTGGTTCTCTCTTCTGCCGTTTTCCGTAGGACTCTATTCTCTGACCTGAGTCTCCTTTGGAACTCTGCAGGTTCTA
+
AAA1AAAAFFFFFGGGGGG1GAGEE00BAAHH1FEE?EGGGHHHHGGGAAEEAFGBGEHF@E/FF/EEGGG0GCGFGG/F//FFCC//>BC</?G1???F1CGF11?GG1?FCH-CCGGH10<0DH0DGHGHH-;CA..;GF./00/;CBFG0CF.CA-;@?/;AGF--;FF/FFFFFFBFFF/FB/99F/;F@FFFF/FFB9--;BFFF/BFFFF/;/B/;BBFF/BFFEFFFBBBFFFFFFFFFFFFF9
@M05620:37:000000000-D9766:1:1101:16106:11441 1:N:0:11
GAGGCTGCTTTGGAAGAAACTCATAGATTACTGCAACAGTTCCCCCTGGACCTGGAAAAGTTTCTTGCCTGGCTTACAGAAGCTGAAACAACTGCCCGTAAGGAAAGGCTCCTAGAAGACTCCAAGGGAGTAAAAGAGCTGATGAAACAATGGCAAGTAAGTCAGGCATTTCCGCTTTAGCACTCTTGCGGATCCAATTGAACAATTCTCAGCATTTGTACTTGTAATTGACAAGCCAGGGACAAAAGATC
+
ABBCCBFCFFFFGGGGGGGGGGGHHHGHHGHHHHHFGFHHHHHHHGGGHHHHHHHHHHHHHHHHHHHHHHHHHHHHHHHHHHHHHHHHHHHHHHHHH1FCDC3@GHFHFCFEBD4BG33B?GF3B3?EEAFFG4BFFC22222?BGFBCHFB=GHHG@>@2DFBGBFGC1?11?DACE11FB<1><GB1<---<C00DGECGFCC0C0<0:CGB000;CC;;;09C000;BFGG.../9A99.9.BF/CF0
@M05620:37:000000000-D9766:1:1101:12407:11472 1:N:0:11
GAGGCTGCTTTGGAAGAAACTGACAAGCCAGGGACACAAGATCGGAAGAGCACACGTCTGAACTCCAGTCACCTTACTCGATCTCGTATGCCGTCTTCTGCTTGAAAAAAAAAATGAAACAATGGCCCGACAGTCCGGCCTTTCAGCTTTCGCCCTCTTGAAACTCCCGTTACCCACTTATCCACCTTTGTCCTTGTACCTGACCAGCCCGTACCCAAAGCTCGGCAGCGCCCACGGCTGCACTCCCGTCC
+
AABABBFBFFFFGFGGFGGGGFH4FFHFFGB4BEFEFHDHFGHCABABB2BGG2AEGHGFAABDBB3BDB353BGFH@@1GEGG@B?BB3FHC1E1?4@BB@GBFHH3G//<//02BB3?@/F22@2///<//11?/->-.<>F1FD00<0<.<CDH/;C00000;CH.;G.;;:0.;C;C0B09;ABFF9BFGB;CB0;BB/;/9C.AD-;-9.9/:.9.:/;@.--.@B;D.;9-;@AEFFBF....;.
@M05620:37:000000000-D9766:1:1101:17495:11481 1:N:0:11
ACCACACCTTCTACAATGAGCTGCGTGTGGCTCCCGAGGAGCACCCCGTGCTGCTGACCGAGGCCCCCCTGAACCCCAAGGCCAACCGCGAGAAGATGCCCAGGTGAGTGGCCCGCTACCTCTTCTGGTGGCCGCCTACCTCCTTCCTGGCCTCCCGGCGCTGCGCCCTTTATCACTGGTTCTCTCTTCTGCCGTTCTCCGTAGGACTCTCTTCTCTGACCTGAGTCTCCTTTGGAACTCTGCAGGTTCTA
+
BBB@BABAFFFFGGGGGG5BFFGHGAEAFEHHFGGGGGGEGHHHHGGFEFGGHHHHHHHECEEGGFGGGGGHHHHGGGFHEEHHHGGGGG/BBDHHHFHEH2?C1<<0FFAC</@CD@CFHFHF0D0<GC?AGGGCA.CGGC.CGHFFGGE.09A.9B-:9?9ABADDA/9/BF/;//B/;B/B/BFFFFFF/>FD.AFFDAADFFFEFFF/BFFFFFB/9BB9.B99;BFFFFFBFFFFFBFBFFFFFFB
@M05620:37:000000000-D9766:1:1101:12637:11486 1:N:0:11
GAGGCTGCTTTGGAAGAAACTCATAGATTACTGCAACAGTTCCCCCTGGACCTGGAAAAGTTTCTTGCCTGCCATTGGCAGTTGTTTCAGCTTCTGTAAGCCAGGCAAGAAACTTTTCCAAAGCAGCCTCTCGCTCACCCTTACGGGTAGCTGATGAAACAATGGCAAGTAAGTCAGGCATTTCCGCTTTAGCACTCTTGTGGATCCAATTGAACAATTCTCAGCATTTGTACTTGTAACTGACAAGCCAG
+
AABBBAFBFFFFGGGGGCGGGGHHGHHHHHHHHHHFGFFHHHHHHGGGGCGHHHGHH32FGHHHHHHHHHHHGHGHGGHFFGGHGHHHHHGHHHHHHHHHHHHHHHHHGHHHHHHHHHHFGHHGHHHHHHHHGGGHGHHHHHHHGGGDGGHHHFHGHHFHFCHHHHHCFGHDHHHHHHHGHHHHHGGGGGFHHHHHHHHHHHGHHHHHHHHHHHHHFHHHHHHHHFHHHHCGGGGGGGGGGGGGGFFGGFF
@M05620:37:000000000-D9766:1:1101:11702:11498 1:N:0:11
ACCACACCTTCTACAATGAGCTGCGTGTGGCTCCCGAGGAGCACCCCGTGCTGCTGACCGAGGCCCCCCTGAACCCCAAGGCCAACCGCGAGAAGATGCCCAGGTGAGTGGCCCGCTACCTCTTCTGGTGGCCGCCTCCCTCCTTCCTGGCCTCCCGGAGCTGCGCCCTTTCTCACTGGTTCTCTCTTCTGCCGTTTTCCGTAGGACTCTCTTCTCTGACCTGAGTCTCCTTTGGAACTCTGCAGGTTCTA
+
ABBBBABBFFFFGGGGFGGGGGHGGGGGHGHHHGGGFGGGGHHHHGGGGGGGHHHHHHHGGGGGGGGGGGGHHHHGGGGEGHHHHGGGGGGGCGHFHGGFGGFCGHDHHHEEFH-CC@CGHHHGHHHHHG?FHF?DGGHGHHDHHGGGGGGGGGGGGC-BDGFGAAFFABFFFFFFFFFFFFFFFFFFFFFFFFFFFFFFDF999/BFFFFFFFFFFFFBFFBB9BFFFFFFFFEFFBFFFFFFBFFFFF/
@M05620:37:000000000-D9766:1:1101:17207:11506 1:N:0:11
GCGGCTGCTTTGGAAGAAACTGACAAGCCAGGGACAAAAGATCGGAAGCGCACACGTCTGAACTCCAGTCACATTACTCGATCTCGTATGCCGTCTTCTGCTTGAAAAAAAAAACAAGTAAGTCAGGCATTTCCGCATTAGCACACTTGTCGACCCAATACAACAATTCTCAGCATTTGTACTTGTAAATGACAAGCCAGGTACAAAAGATCGGAAACTCCCACGTCCGAACCCCAGTCACCGGCTACGAT
+
>1>AA>AAFFB@FGGF1BBGFFBB1BBFG0FFE0B0B0BBFBBFEAFF/AEEEGHGBFHGHGHFFGHFDFGGHHF1FGHFF000BE>EGFGGG?EGGFGHFFGG0BBF0EE////??0>22121<10?F1?<F1E/-<>11F110><1<=0<.---<.B0/0::CCC0C0:CGEC00<0000;00;0;0000090.;.F.C/009;0AFEF0..9A-///:-;--9A---9@--9-9:9/B9;99-;9;A9
@M05620:37:000000000-D9766:1:1101:26156:11547 1:N:0:11
ACCACACCTTCTACAATGAGCTGCGTGTGGCTCCCGAGGAGCACCCCGTGCTGCTGACCGAGGCCCCCCTGAACCCCAAGGCCAACCGCGAGAAGATGCCCAGGTGAGTGGCCCGCTACCTCTTCTGGTGGCCGCCTCCCTCCTTCCTGGCCTCCCGGAGCTGCGCCCTTTCTCACTGGTTCTCTCTTCTGCCGTTTTCCGTAGGACTCTCTTCTCTGACCTGAGTCTCCTTTGGAACTCTGCAGGTTATA
+
ABBABBABFFFFGGGGGGGEGDGGGEAEHGHGFFFEEGGGGHDHHGGGGEDGHHHGHGHGGGGGGGGGGGGHGFHFGGGFAGHHHGA/>BCCCDHHHGGH0?/<?F10?GEFHHGGG-AFH0GHGFFEGHGHHGGCFDHGGHGH0;CFGGGGGGGGB??BGGGGGGF?-FF/FF/FFFFFFBFFFFFFF/FFFB.DFFFFFFF..;FFFFFFFFFFFFFFFFFBF9/;FFFFFFEFB/FFFFFFFFFF/B;
@M05620:37:000000000-D9766:1:1101:14791:11552 1:N:0:11
ACCACACCTTCTACAATGAGCTGCGTGTGGCTCCCGAGGAGCACCCCGTGCTGCTGACCGAGGCCCCCCTGAACCCCAAGGCCAACCGCGAGAAGATGCCCAGGTGAGTGGCCCGCTACCTCTTCTGGTGGCCGCCTCCCTCCTTCCTGGCCTCCCGGAGCTGCGCCCTTTCTCACTGGTTCTCTCTTCTGCCGTTTTCCGTAGGACTCTCTTCTCTGACCTGAGTCTCCTTTGGAACTCTGCAGGTTCTA
+
CCCCCCCCFFFFGGGGGGGGGGHHGGGGHGHHHGGGGGGGGHHHHGGGGGGGHHHHHHHGGGGGGGGGGGGHHHHGGGGHGHHHGGGGGGGGGGHHHHHHHHHGGGHHHHGGHHGGGGGHHHHHHHHHHHGHHGFGGGHGHHGHHGGGGGGGGGGGGA-@DGGGGGFFFFFFFFFFFFFFFFFFFFFFFFFFFFFFFFFFFFFFD0FFFFFFFFFFFFFFFFFFFFFFFFFFFFFFFFFFFFFFFFFFFFB
@M05620:37:000000000-D9766:1:1101:25605:11552 1:N:0:11
AGTGCCAGCTCTCAATCGCACAGGGGACCCAGGGCCTGGCCCCTCCATCCAGAAAACCTATGACCTCACCCGCTACCTGGAGCACCAACTCCGCAGCTTGGCTGGGACCTATGTGAGTATCCAGCGTAGGAATCTGGGAGTTGGGGAGGAGTGAGGAGTTGGGGAAAGACAGTCCTAACCGTGGAGGGTTCTGGTAAATGATGGGGTGAGGAGGGGCTCTTTGGCTCCCACCAGTCCCCCTGTCTGGTCTA
+
>AA?>DF@AFFFFGGGGGGFGCGFFEDAEEGH2AEEAFFHFGECEGGFHHHHFFHAGFHCGHFHHGHHHGFGE>EGHHHH?FHFHH1?EGBFEFGEEHFHGFGGE/GGGHFHHFGFHBGHHHHGHC?BCG2FCGFFHH0FCGHF@F.<CDE<CDDHGAC/=/A@ED.::CGCGHGBGG:GGGGGACGFGGGFFFBFBBFFFGGGGG9@EFF/DF--BDFF/FFF/9F.9..:EFFF/BED;?BFFFFFFBF
@M05620:37:000000000-D9766:1:1101:7883:11558 1:N:0:11
ACCACACCTTCTACAATGAGCTGCGTGTGGCTCCCGAGGAGCACCCCGTGCTGCTGACCGAGGCCCCCCTGAACCCCAAGGCCAACCGCGAGAAGATGCCCAGGTGAGTGGCCCGCTACCTCTTCTGGTGGCCGCCTCCCTCCTTCCTGGCCTCCCGGAGCTGCGCCCTTTCTCACTGGTTCTCTCTTCTGCCGTTTTCCGTAGGACTCTCTTCTCTGACCTGAGTCTCCTTTGGAACTCTGCAGGTTCTA
+
BCBABABBFFFFGGGGGGGGGGHHGGGGHGHGCGGGGGGFGHHHHGGGEGGGEGHHHHHGGGGGGGGGGGGHFHHGGGGHGHHHEGGGGGGG?DHFHHGHHHHGHHHHHHGFHFGFGGGGFHHHHHHHHFGHFGGGGGHGHGGHHGGGGFGGGGGGGGGGGGGGGGFFFFFFFFFFFFFFFFFFFFFFFFFFFFFFFFFFFFFFFFFFFFFFFFFFFFFFFFFFFFFFFFFFFFFFFFFFFFFFFFFFFF/
@M05620:37:000000000-D9766:1:1101:14059:11562 1:N:0:11
ACCACACCTTCTACAATGAGCTGCGTGTGGCTCCCGAGGAGCACCCCGTGCTGCTGACCGAGGCCCCCCTGAACCCCAAGGCCAACCGCGAGAAGATGCCCAGGTGAGTGGCCCGCTACCTCTTCTGGTGGCCGCCTCCCTCCTTCCTGGCCTCCCGGAGCTGCGCCCTTTCTCACTGGTTCTCTCTTCTGCCGTTTTCCGTAGGACTCTCTTCTCTGACCTGAGTCTCCTTTGGAACTCTGCAGGTTCTA
+
ABBABBBBFFFFGGGGGGFGGGHGGEGECEGHHGGGFGGGGHHHHGGGEGGGFHHHHGHGEGGGGGGGGGGHHHHGGGGHGHHHHGGGGGFGGGHHHHHHHHHGHHHHHHGGHHGGGGGHHHHHHHHHHHGHHGGGGGHGHHGHHGGGGGGGGGGGGGGGGGGGGGFFFFFFFFFFFFFFFFFFFFFFFFFFFFFFFFFFFFFFFFFFFFFFFFFFFFFFFFFFFFFFFFFFFFFFFFFFFFFFFFFFFFF
@M05620:37:000000000-D9766:1:1101:8585:11569 1:N:0:11
GAGGCTGCTTTGGAAGAAACTCATAGATTACTGCAACAGTTCCCCCTGGACCTGGAAAAGTTTCTTGCCTGCCATTGGCAGTTGTTTCAGCTTCTGTAAGCCAGGCAAGAAACTTTTCCAAAGCAGCCTCTCGCTCACCCTTACGGGTAGCTGATGAAACAATGGCAAGTAAGTCAGGCATTTCCGCTTTAGCACTCTTGTGGATCCAATTGAACAATTCTCAGCATTTGTACTTGTAACTGACAAGCCAG
+
AAAAAAFBFFFFGGGGGGGFGCGHHHFGFHHHHHHHGHHHHHHGHGCGFFHHHGHHHFHHHHHHHHHHHHHHHHGFHHHHGBGGFHHHHHHHFHHHHFHHGHGHHHHHGGHHHHHFHHHGFF3EGHHHHHFEEGGHDHGFHHFHGG?/BFFGHHHHHHHHHFFHFCHBE<GFGFHGB0GAGGHG1ECAEGFGHHGFCDHHDGGGHHHHHHHFGGHG/GGGHHGHHGGGHEG09FFFCFFGGGGGGGGGGGG
@M05620:37:000000000-D9766:1:1101:19900:11570 1:N:0:11
ACCACACCTTCTACAATGAGCTGCGTGTGGCTCCCGAGGAGCACCCCGTGCTGCTGACCGAGGCCCCCCTGAACCCCAAGGCCAACCGCGAGAAGATGCCCAGGTGAGTGGCCCGCTACCTCTTCTGGTGGCCGCCTCCCTCCTTCCTGGCCTCCCGGAGCTGCGCCCTTTCTCACTGGTTCTCTCTTCTGCCGTTTTCCGTAGGACTCTCTTCTCTGACCTGAGTCTCCTTTGGAACTCTGCAGGTTCTA
+
ABAAABBBFFFFGGGGGGGGGGHHGEGGHGHHGGGGCGGGGHHHHGGGGGGGGHHHHHHGGGGGGGGGGGGGHGHGGGGHGHHHHGGGGGGGDGC<?FFHHG//FGG0?GEFHHGGC->GHHHHHGHHHHGHHGG@DDGEHHGH0FFGGGGGGGGGGGGGGGGGGGFFFFFEF//BBFFFFFFFFBFFFEFBFC.DFFFFFBF..;FFFFFFFFFFFEFFFFFFF9/;FFFFFFBFB9BBFBFFFFFFFF/
@M05620:37:000000000-D9766:1:1101:3003:11582 1:N:0:11
ACCACACCTTCTACAATGAGCTGCGTGTGGCTCCCGAGGAGCACCCCGTGCTGCTGACCGAGGCCCCCCTGAACCCCAAGGCCAACCGCGAGAAGATGCCCAGGTGAGTGGCCCGCTACCTCTTCTGGTGGCCGCCTCCCTCCTTCCTGGCCTCCCGGAGCTGCGCCCTTTCTCACTGGTTCTCTCTTCTGCCGTTTTCCGTAGGACTCTCTTCTCTGACCTGAGTCTCCTTTGGAACTCTGCAGGTTCTA
+
CCCCCCC>FFFFGGGGGGDGGGHHGGGBEEHHHAFE?EGGGHHHHGGGGGGGGHHHHHHEGGGGGGGGGGGFGHHGGGGHGHHHHGGGGG<//DECGFHHHHHGHHHHHHGGHHGGGCGHHHHHHHHHHHGHHGGGGGHGHHGHGGGGGGGGGGGGDD-;@FFGGGFFFFFFFFFFFFFFFFFFFFFFFFFFFFFFFFFFFFFFFEFFFFFFFFFBFFFFFFF/BFF;BFFFFFFFFFFFFFFFFFFFFFB
@M05620:37:000000000-D9766:1:1101:5580:11599 1:N:0:11
ACCACACCTTCTACAATGAGCTGCGTGTGGCTCCCGAGGAGCACCCCGTGCTGCTGACCGAGGCCCCCCTGAACCCCAAGGCCAACCGCGCGAAGATGCCCAGGTGAGTGGCCCGCTACCTCTTCTGGTGGCCGCCTCCCTCCTTCCTGGCCTCCCGGAGCTGCGCCCTTTCTCACTGGTTCTCTCTTCTGCCGTTTTCCGTAGGACTCTCTTCTCTGACCTGAGTCTCCTTTGGAACTCTGCAGGTTCTA
+
AAAAAAA>BFCFGGGGGG1FGGHGEEEA0AGHGAFE0EGECHHHHGG/AEFGFHFFHHGAEE?GGGEGGGEHHHHGGEFHEHHHEFGCCG/>B<CCDDGHHFHGHHHHHHGGHHGGGCGHHHGHHHFHHHGHHCGGGGHGGGGGGGGGGGGGGGGGGG-9AFFF@@F@@FFFFF/:BFFFFFFFFFFFBFFFF@FFFFFFFFFFFBFFFFFFFFFFF99FFFFBBFF/;FBFFFEF/FBFFFFBFFFFFF9
@M05620:37:000000000-D9766:1:1101:17585:11606 1:N:0:11
GAGGCTGCTTTGGAAGAAACTCATAGATTACTGCAACAGTTCCCCCTGGACCTGGAAAAGTTTCTTGCCTGGCTTACAGAAGCTGAAACAACTGCCAACAGCTTACAGGATGCTACCCGTAAGGAAAGGCTCCTAGAAGACTCCAAGGGAGTAAAAGAGCTGATGAAACAATGGCAAGTAAGTCAGGCATTTCCGCTTTAGCACTCTTGTGGATCCAATTGAACAATTCTCAGCATTTGTACTTGTAACTG
+
BABBBBFBFFFFGGGGGGGGGGHHHHHHHHHHHHHHHHHHHHHHHGGGHHHHHHHHHHHHHHHHHHHHHHHHHHHHHHHHHHGHHHHHHHHHHHHHHHGGGHFHHHHHHHHHHHHHHHGEGGHHGHHHHHHHGHHHHFHHHHHHHHHGGHGGHHHGHGHHHHHHHHHHHHHHHGHHHGHFGHHHHHHHHHHHHHGGGGGHHHHHHHHHHGHGHHHHHGHHHHHHGHHFGGGGGGGGGGGGGGGGGFGFGGF
@M05620:37:000000000-D9766:1:1101:17565:11610 1:N:0:11
GAGGCTGCTTTGGAAGAAACTCATAGATTACTGCAACAGTTCCCCCTGGACCTGGAAAAGTTTCTTGCCTGGCTTACAGAAGCTGAAACAACTGCCAACAGCTTACAGGATGCTACCCGTAAGGAAAGGCTCCTAGAAGACTCCAAGGGAGTAAAAGAGCTGATGAAACAATGGCAAGTAAGTCAGGCATTTCCGCTTTAGCACTCTTGTGGATCCAATTGAACAATTCTCAGCATTTGTACTTGTAACTG
+
A3A?AAFAFFFFGFGGGG4GFGFHCHBGHHHFHHGHGAGGHHGHHGGEHGGHHHHCFG2BBFFHHHGGHHGHHHHHHHHGHHHGHGHHHF1FGGHHGGGGGHHHBGHHHHHGHH4GFGGEEGHGHFBHFHHHGHBGH3GBFHHH1?FFGGGGFHHDG/GGHH1GHGHHHHAGHHHHFGHHDGHHHHHHGHGHHHFGGGGHEFFHHHHHFGHCHHHHG0CGHHFHH:GFFGFGGGEFGGGGGGGGGFB0CF;
@M05620:37:000000000-D9766:1:1101:13753:11613 1:N:0:11
GAGGCTGCTTTGGAAGAAACTCATAGATTACTGCAACAGTTCCCCCTGGACCTGGAAAAGTTTCTTGCCTGGCTTACAGAAGCTGAAACAACTGCCCGTAAGGAAAGGCTCCTAGAAGACTCCAAGGGAGTAAAAGAGCTGATGAAACAATGGCAAGTAAGTCAGGCATTTCCGCTTTAGCACTCTTGTGGATCCAATTGAACAATTCTCAGCATTTGTACTTGTAACTGACAAGCCAGGGACAAAAGATC
+
AAAAB?CBFFFF4FGGGGGGFFFGGGGHGHHHHHH4AEGGFHHFHGGGEBHHHHHHHHFGGHHHFHHHHHHHHHHBHFFFGHHHHFHHHHHHHGGHHGGGGHHHHHHHHHHGHHHHHHHHHHHHHHGGHGGHHHHHGHHHHHHHHHHHHHHHHHHHGHHHHGHHHHHHGHHHHGGGGGHHGHHGGHHHHHDFHHHHHHHHHHHHHHHGHHHHHHHHHHHHHGFHHHHHHHHHHGFGGGFEFGGGGGGGGGF
@M05620:37:000000000-D9766:1:1101:5891:11619 1:N:0:11
AGTGCCAGCTCTCCATCGCACCGGGGACCCAGGGCCTGGCCCCTCCATCCAGAAAACCTATGACCTCACCCGCTACCTGGAGCACCCACTCCGCAGCTTGGCTGGGACCTATGTGCGTATCCCGCGTCGGACTCTGGGCGTTGGGGCGGCGTGCGGCGTTGGGGCCCGCCCGTCCTCCCCGTGGCGGGTTCTGGTAAATGCTGGGGTGAGTCGGGGCTCTTTGGCTCCCCCCAGTCCCCCTGTCTGGTCTA
+
>>>>>BDFACFFGEFGBAE1A0AAEA0AAECF/BEE/BAF0GEFEA0BEGGB10B0B?>11B2GH1BFHCC>>>/>GG1BB0B?FHE?EGG0??/><F10?BBFEGFGGG1FF@FGCG?GHHF/C@G>A@-<@HGG0<C@CC;.--C9--;99A=@<@@@@F<=B;--@@@-@BFF9/9;@BA--9-9@EFFFFF;;/;F/;FFF@B?-;//--@@@?FBBFBFFFFEF-B@-;FFFFFF?FFFFFFFFF/
@M05620:37:000000000-D9766:1:1101:5491:11640 1:N:0:11
GAGGCTGCTTTGGAAGAAACTCATAGAATACTGCAACGGCTTCCCAGAGCCGATGAAACGCTTCCAAGCAAGTAAGGCCTGTCCGCTATGACCCTCTTATCCAGCCAAGTTAACAATCCCCAGCATCCTAACGTTCAACCGACAAGTTAGCTACAAAAAACCTGAACAGTACATGCGGCATTTCCACTCACACCCTCTAATGTATCCTGTTGCCTCCTTCTCGGACATTATAATTGAAACTGCCAGGTCCG
+
A>A>AAFAFFFFGGGGEGGGGGGHHHHBD5FH5BBB32A2A2BFBGH2BGAA0EEFHHH10B11B55A12325D5DF?BB?BB3B/B/13433BB?F@4B34B3??GHF3?BB443B3B3FGEHH322?33B/?2?B?G0B/>A><1@@FF11?11FG.<.E0F0</<<00D0000.<-;-0;GG00<//:0:.;../00;00000;00;0:0;0;CFBGG0...--/9//9//9//;/;F//BF/9/99-
@M05620:37:000000000-D9766:1:1101:21617:11640 1:N:0:11
ACCACACCTTCTACAATGAGCTGCGTGTGGCTCCCGAGGAGCACCCCGTGCTGCTGACCGAGGCCCCCCTGAACCCCAAGGCCAACCGCGAGAAGATGCCCAGGTGAGTGGCCCGCTACCTCTTCTGGTGGCCGCCTCCCTCCTTCCTGGCCTCCCGGAGCTGCGCCCTTTCTCACTGGTTCTCTCTTCTGCCGTTTTCCGTAGGACTCTCTTCTCTGACCTGAGTCTCCTTTGGAACTCTGCAGGTTCTA
+
BBBABBBBFFFFGGGGDGEEGFHGGAAABAFGABFEEEGGGHHHHGGGEEGGGHHFHHGF?EGGG1EGGGGCGEHGGGAG/?GHHG?/BDB<@F0C1FDCGHFFHHHHHHEGHHGGGGGHHHEGHHHFHHFHHGGCGGACHHGHHGBFG/FGGFGGDB@BBGGG@-AB-B/;FFFFFFFFFFFFEFFFFFFFFBFFFFFFFFFDFFFFFFFFFFFFFFFFFFFFFFFFFFFFFFFFFFFFFFFFFFFFFF;
@M05620:37:000000000-D9766:1:1101:17656:11657 1:N:0:11
GAGGCTGCTTTGGAAGAAACTCATAGATTACTGCAACAGTTCCCCCTGGACCTGGAAAAGTTTCTTGCCTGCCATTGGCAGTTGTTTCAGCTTCTGTAAGCCAGGCAAGAAACTTTTCCAAAGCAGCCTCTCGCTCACCCTTACGGGTAGCTGATGAAACAATGGCAAGTAAGTCAGGCATTTCCGCTTTAGCACTCTTGTGGATCCAATTGAACAATTCTCAGCATTTGTACTTGTAACTGACAAGCCAG
+
>3>AA4CAFFFFCGGCEBGGGGHHFGFHH5FHHH44BAFFGHGHHGEGH2FHHHHHH32FGHHHFFHHHHHHGHFGFFHBFGHGFGHHHHHHHHHHGFHHHHGHHHHHGHHGHHHHHHHHFFHHFHHHHHHHGGGHDHHHHH3FGGGGFGHHHHHHH2GH2/FHHHH1FFGHHHHHHHHEHHHHGGGGGGFHHHHHHHHHHHGGHHHHHHHHHHHGHHHHHHFHGBGHHGGGGGGGFGGGGGGGGGGGGGG
@M05620:37:000000000-D9766:1:1101:6793:11658 1:N:0:11
ACCACACCTTCTACAATGAGCTGCGTGTGGCTCCCGAGGAGCACCCCGTGCTGCTGACCGAGGCCCCCCTGAACCCCAAGGCCAACCGCGAGAAGATGCCCAGGTGAGTGGCCCGCTACCTCTTCTGGTGGCCGCCTCCCTCCTTCCTGGCCTCCCGGCGCTGCGCCCTTTCTCACTGGTTCTCTCTTCTGCCGTTTTCCGTAGGCCTCTCTTCTCTGACCTGAGTCTCCTTTGGAACTCTGCAGGTTCTA
+
BBBABBBBFFFFGGGGFGGFGGHHGGGGHDGHGGGGGGGGGHHHHGGGEEGGHHHHHHHGGGGGGGGGGGGHHHHGGGGHGHHHHGGCGGDGGGHHHHHH2FGEGEFFHH/FHA-<<-AGFGHBGHHGHHAGCCG-:EHEFHAG0;:BF/F.BFGFG?=--9-;9@F=DFFFB//;FFFF/99FFFF/;B/FFFFFFFFFDBAF./9;FFFFBB/9;//;9F./:/;/;/BFFFEF//;BF/BBFFF999;
@M05620:37:000000000-D9766:1:1101:6979:11662 1:N:0:11
ACCACACCTTCTACAATGAGCTGCGTGTGGCTCCCGAGGAGCACCCCGTGCTGCTGACCGAGGCCCCCCTGAACCCCAAGGCCAACCGCGAGAAGATGCCCAGGTGAGTGGCCCGCTACCTCTTCTGGTGGCCGCCTCCCTCCTTCCTGGCCTCCCGGAGCTGCGCCCTTTCTCACTGGTTCTCTCTTCTGCCGTTTTCCGTAGGACTCTCTTCTCTGACCTGAGTCTCCTTTGGAACTCTGCAGGTTCTA
+
BBCCCBCCFFFFGGGGGGGGGGHHGGGGHGHHHGGGGGGFEHEHHGGGGGGGDGHHHHHGGGGGGGGGGGGHHHHGGGGHGHHHEFGGGGGGCDH2GHGHHGEFHHHHHHGGHHGGGGGHHHHHHHHFHHGGHGGGGGHGHHGHHGGGGFGGGGGGGC9BBGGGGGFFFFFFFFFFFFFFFFFFFFFFFFFFFFFFFFFFFFFFFFFFFFFFFFFFFFFFFFFFFFFFFFFFFFFBFFFFFFFFFFFFFFB
@M05620:37:000000000-D9766:1:1101:17007:11694 1:N:0:11
ACCACACCTTCTACAATGAGCTGCGTGTGGCTCCCGAGGAGCACCCCGTGCTGCTGACCGAGGCCCCCCTGAACCCCAAGGCCAACCGCGAGAAGATGCCCAGGTGAGTGGCCCGCTACCTCTTCTGGTGGCCGCCTCCCTCCTTCCTGGCCTCCCGGAGCTGCGCCCTTTCTCACTGGTTCTCTCTTCTGCCGTTTTCCGTAGGACTCTCTTCTCTGACCTGAGTCTCCTTTGGAACTCTGCAGGTTCTA
+
AAABBAABFFFF5GGDABBFEFFEEEGFHAHHHGGAEEF?FHHHHGFGEAEFGFGHHHHGGGGGEGEEGGGHHHEGGGGGEHHH/FGFG@>DGDHHE2GHHHHGFHHHHGGGHHGGFFGHHHHGHHHHBCAHHGGGDAGGHHGHEFFFGGGGGGEGG?BDG.:FFGFFFFFBBFFF/BFFFFFFFFFFFFFFFFFFFFFFFFFFBFFFFFFFFFBF/;/FFFFFFFFFFFFFFFFFFFFFFFFFFF.FFFF
@M05620:37:000000000-D9766:1:1101:9754:11716 1:N:0:11
GAGGCTGCTTTGGAAGAAACTCATAGATTACTGCAACAGTTCCCCCTGGACCTGGAAAAGTTTCTTGCCTGGCTTACAGAAGCTGAAACAACTGCCCGTAAGGAAAGGCTCCTAGAAGACTCCAAGGGAGTAAAAGAGCTGATGAAACAATGGCAAGTAAGTCAGGCATTTCCGCTTTAGCACTCTTGTGGATCCAATTGAACAATTCTCAGCATTTGTACTTGTAACTGACAAGCCAGGGACAAAAGATC
+
BAABBBFBFFFFGAGGGGGFGGGFHHHHGHHGHHHHHHHHHHHHHGGGHGFHHGHGGHBGBGHHHHHHHHHHHHHGHHHHHHHHHHHHHHHHFHFBEEEGFGGHHHHFHGGFHGEGHFFHHHHHHHFGFGEFBGGFGHHHHHBGHFHHHGFDGHHHEHHHBGHFFHHHEHHGHGCFGGGFHHFHHBGFHHDGFHHBFHFHHHH0GHHHHHHHHHFFGFGHHGHHHHHHHGFGGGAEE/:.CAEGFGGFE0B
@M05620:37:000000000-D9766:1:1101:27358:11727 1:N:0:11
ACCACACCTTCTACAATGAGCTGCGTGTGGCTCCCGAGGAGCACCCCGTGATGCTGACCGAGGCCCCACTGAACCCCAAGGCCAACCGCGAGAAGATGCCCAGGTGAGTGGCCCGCTACCTCTTCTGGTGGCCGCCTCCCTCCTTCCTGGCCTCCCGGAGCTGCGCCCTTTCTCACTGGTTCTCTCTTCTGCCGTTTTCCGTAGGCCTCTCTTCTCTGACCTGCGTCTCCTTTGGAACTCTGCAGGTTCTA
+
AAA1AA?ABFFFGBFDDGGEG1G1F0AA0A001ABAEFGGFHGCGGAF/A/AAB1DFGBA/E>EGAE/EGB1GC/EGAEGE>FGHG/<EEGC@FGF1GFCCG/??GHGDG<A<?////->FG1<GBF<>C..<A--....CF:/0:/;G/.CC.:999---.9/--.--900:BBF//9:B9/9/9//BFFFB@;-99/B-99:B/B/-/9/////BF/9FFB--;;AF//;;FF/BF/:FFFBFFFFFFF
@M05620:37:000000000-D9766:1:1101:7843:11745 1:N:0:11
ACCACACTTCTACAATGAGCTGCGTGTGGCTCCCGAGGAGCACCCCGTGCTGCTGACCGAGGCCCCCCTGAACCCCAAGGCCAACCGCGAGAAGATGCCCAGGTGAGTGGCCCGCTACCTCTTCTGGTGGCCGCCTCCCTCCTTCCTGGCCTCCCGGAGCTGCGCCCTTTCTCACTGGTTCTCTCTTCTGCCGTTTTCCGTAGGACTCTCTTCTCTGACCTGAGTCTCCTTTGGAACTCTGCAGGTTCTAG
+
AAAAAAAFFFDFG1GBGFGE1AEAAAEFEEFHGGGF0EEEHHHHGGCAEEGFFEGFHHGEEECGGGGGGGFHFHGGGGEGAGHHFF?C?<?/CCCFGHFHFFE<<1FGHA<FHCGGCCHFHHFFHH0=CCFFGGGCGHGFHGGHHHFFBCFFGGGB-:AAFFFGGG@@FFFFFFFFFBBFFFFFFFFFFFFF=BFFFFFB9AA9/BFFFFFFFFFFFBFF/FFFBFFFFFFFF/BBFBFFFFFBAFFFFF;
@M05620:37:000000000-D9766:1:1101:25107:11746 1:N:0:11
GAGGCTGCTTTGGAAGAACCTCCTAGATTACTGCAACCGTTCCCCCTTGACCTGGAACCGTTTCTTGCCTGGCTTACAGAAGCTGAAACACCTGCCCGTAAGGAAAGGCTCCTCGAAGACTCCCCGGGAGTACACGAGCTGATGACACAATGGCACGTAAGTCCGGCCTTTCCGCTTTAGCACTCTTGTGGCTCCAATTGAACAATTCTCAGCATTTGTACTTGTAACTGACAAGCCAGGGACAAAAGATC
+
BBBBBBF>CFFFGGGGGABGGG4GA5FG6FGHGAFAF22BBFGHFGC223BBGFCGF31ABEHFHFDEHHFHHHHHHHHFFHHGH33BBFGEGHHGHGEE1BBB3B?BGHHGH0>E0/EGHHH//>BD/BEH1>1C/>CGH1FG@1DGFCGHHH01>GGHGFH0<CG-AGHHHDGGGG0GH0CFHHHHGGD.CF;:FGGGGFGGCBFFGG00F0;FGGGGGGGGG///BF/FFFFFFF.;A9;EFBAF9FF
@M05620:37:000000000-D9766:1:1101:13044:11747 1:N:0:11
ACCACACCTTCTACAATGAGCTGCGTGTGGCTCCCGAGGAGCACCCCGTGCTGCTGACCGAGGCCCCCCTGAACCCCAAGGCCAACCGCGAGAAGATGCCCAGGTGAGTGGCCCGCTACCTCTTCTGGTGGCCGCCTCCCTCCTTCCTGGCCTCCCGGAGCTGCGCCCTTTCTCACTGGTTCTCTCTTCTGCCGTTTTCCGTAGGACTCTCTTCTCTGACCTGAGTCTCCTTTGGAACTCTGCAGGTTCTA
+
DDDDDDDDFFFFGGGGGGGGGGHHGGGGHGHHHGGGGGGGGHHHHGGGGGGGHGHHHHHGGGGGGGGGGGGHHHHGGGGHGHHHHGGGGGGGGGHHHHHHHHHGHHHHHHGGHHGGGGGHHHHHHHHHHHGHHGGGGGHGHHGHHGGGGGGGGGGGGGCGGGGGGGFFFFFFFFHFFFFFFHFHHFFHFHHHFFFFFFHFFFFFDFFFFFFFFFFFHHFHFHFFFFFFHFFFHFFFFFFFFFFFFFFFFFF
@M05620:37:000000000-D9766:1:1101:18921:11749 1:N:0:11
GAGGCTGGCTTGGAAGAACCTCATAGATTACTGCAACAGTTCCCCCTTGACCTGGACAAATTTCTTGCCTGCCATTGGCAGTTGTTTCATCTTCAGCAAGCCAGGCAAGAAACTTTTCCAAAGCAGCCTCTCGCTCACCCTTACGGGTAGCTGATGAAACAATGGCAAGCAAGCCAGGCATTTCCGCTTTATGACTCTTGTTGAGGCAATTGAACAATTCTCAGCATCTGTACGTCTCACTGACAAGCCAG
+
A1>>A1>>1B1>ABFGFBF0ABAFAFG3AF1DG11B1ABDADG1FEAA0B1AABABAB00B1DFAF11F11BB1DBFB0B/BDFD>FGGBE2DF211@>B/B0B?>F0>>B>0B1@12B2FG0BBB0F0EBF/FF//<B0?G1B?/<>//1@@G11G1110/1?1?F1//?0?.>00.>F1F1>=AC.CEG00000=0=D00:0//.::/;00000:C00;009;009900;C.C.9/9CF00F0;..AB9
@M05620:37:000000000-D9766:1:1101:3153:11751 1:N:0:11
GAGGCTGCTTTGGAAGAAACTCATAGATTACTGCAACAGTTCCCCCTGGACCTGGAAAAGTTTCTTGCCTGGCTTACAGAAGCTGAAACAACTGCCAACAGCTTACAGGATGCTACCCGTAAGGAAAGGCTCCTTGAAGACTCCAAGGGAGTCAAAGAGCTGATGAACCCATGGCAAGTCAGTCAGGCATTTCCGCTTTAGCACTCTTGTGGATCCAATTGAACAATTCTCAGCATTTGTACTTGTAACTG
+
>3AABA4AFF5DFGGCCGGGFGHHCGHHGGGFHHHFHGGGHHHHHG2FHFGFFEGGB3AFGGHHGHFGHHHHHGF3FFHAGHHBED3EFFGHFFGHHHEAGHHHHHHHHFGHHHDGHHGG//?FB3B0B?FGGHHHDB31FGFGC11FEEEG0>@1><FHGHFGGFH1/?FGHFGHHGG1>GHHFHHHFGHHHHDFGGE0DGHHHHHHHHHC0<GHB:CGG0;00;CCFGG0CFFFGGBG0CFGGGFFCF;
@M05620:37:000000000-D9766:1:1101:10780:11759 1:N:0:11
GAGGCTGCTTTGGAAGAAACTCATAGATTACTGCAACAGTTCCCCCTGGACCTGGAAAAGTTTCTTGCCTGGCTTACAGAAGCTGAAACAACTGCCCGTAAGGAAAGGCTCCTAGAAGACTCCAAGGGAGTAAAAGAGCTGATGAAACAATGGCAAGTAAGTCAGGCATTTCCGCTTTAGCACTCTTGTGGATCCAATTGAACAATTCTCAGCATTTGTACTTGTAACTGACAAGCCAGGGACAAAAGATC
+
A>AABBFBFFFFGGGGGGGGGGGHFGHHHHHFHHFFGCGHHHHHHGGGGFGHHHHHHHHGHHHHHHHHHHHHHHHFHHHFHHHHHGHHHHHHHHHHHGGGGHHHHHHHHHHGHHHHHHHHHHHHGHFGGGGHHHDHGHHHHHHHHHHHHHHHHHHHGHHHHHHGGHHHHHHHHGGGGGHHHHHHHHHHHHDHHHHHHHHHHHHHHHHHHHHHHHHHHHHHHHHHHFHHFHHHHGGGGGGGGGGGFGGGGGG
@M05620:37:000000000-D9766:1:1101:20862:11759 1:N:0:11
GAGGCTGCTTTGGACGATCCCCCTCCTAACTTCATTCACCTTGCTTGAGATCTTCATTCTTCTTGTGCTTTGCAAAAAAAAAGGGATAAAATCCCTAACCAGCACATTTAAAAAATACGGAAGAAAATAGAAGAAGAAATAAAATAGAATAAACACAAACACAAAGCAGGACGAACGAGTAAAAGGAAGGGAAAAGAGAGTTACTCAAGTCCATATAAAGGGAAGAAATCGACAAAGCAAACAGCTCAAAC
+
>3AA>AFBC5B4F4BAA2AABA2AA2235BD5AD555DD3AB53D5BA32DB5D5D555555BD5DB5DDD35555210>>/11112233343333@?203??2023?4B4343/0?3/////0222322222222<22222>1111111111110//0.0<.<00010...---<-....0000.:/......//.//.;000000/000;000000900....9////..-.-.;.///..../////9
@M05620:37:000000000-D9766:1:1101:13074:11787 1:N:0:11
ACCACACCTTCTACAATGAGCTGCGTGTGGCTCCCGAGGAGCACCCCGTGCTGCTGACCGAGGCCCCCCTGAACCCCAAGGCCAACCGCGAGAAGATGCCCAGGTGAGTGGCCCGCTACCTCTTCTGGTGGCCGCCTCCCTCCTTCCTGGCCTCCCGGAGCTGCGCCCTTTCTCACTGGTTCTCTCTTCTGCCGTTTTCCGTAGGACTCTCTTCTCTGACCTGAGTCTCCTTTGGAACTCTGCAGGTTCTA
+
CCCCDDCCFFFFGGGGGGGGGGHHGGGEHGHHHGGGGGGGGHHHHGGGGGGGHHHHHHHGGGGGGGGGGGGHGHHGGGGHGHHHHGGGGGGGGGHHHHHHHHHGHHHHHHGGHHGGGGGHHHHHHHHHHHGHHGGGGGHGHHGHHGGGGGGGGGGGGGGGGGGGGGFFFFFFFFHFFHFFFFFFHFFHFHFFFFFFFFHFFFFFFFFFFFFFHFFFFFFFFHFFFFFFFFFFFHFFFFFFFFFFFFFFFFB
@M05620:37:000000000-D9766:1:1101:15341:11788 1:N:0:11
GAGGCTGCTTTGGAAGAAACTGACAAGCCAGGGACAAAAGATCGGAAGAGCACACGTCTGAACTCCAGTCACATTACTCGATCTCGTATGCCGTCTTCTGCTTGAAAAAAAAAAAACCAAACGAAAACTCTCTTAAAACACTCCAATTTCTACCAATCTCATATTCCCCCCTTCCTCCCAATATCATCATCTCTCCTTTCTCCCTCATCTTCCTCCCCGGTACCAACTCTCCCCCTTTGTACTCGTACCTT
+
CBCCCCFCFFFFGGGGGGGGGGHGHFFFFHFGGGGG2GGHGHHFGEFEGHHHHEHCHHHGDAFHFF3FFGAD5FGHHHFFHHGHGB?EGGHHGGGHFHHHGHDFGHHHHGGGG@<//?////////<0111<11=1>11.<1<0<1<00<<00000//0=000=0=00/.::./;9;/.//:00;0000;0;900/00;00;0;/9.;00;0;99;..--;-.;//.9/;///.;-.9///;9/.9;..B/
@M05620:37:000000000-D9766:1:1101:19953:11840 1:N:0:11
GCGGCTGCTTTGGAAGCGCACACGTCTGACCTCCCGTCACACTACTCGATCTCGTATGCCGTCCTCTCCTTGAAAAAAAAAACCCCAACCCCTCCTCCTGCTCCTTCCCGTCCGCACACGCTCCTCGATGCCTCCCCGAGCGTCTCAGTGCTGATCAACCCATTGCACGTACGTCAGTCCTTTCCGCTTTCGCCCTCTTGTGTATCCCATTGTACTCTTCTCTGCCTCTGTCCTTGTAACTGCCATTCCCG
+
>11>A>>AFFBBBFG11AEEGG0EF00B1BFHBG/AAA/EB1ABF1BE/0FCFCFGB0FFEEE/?110BF1F1111BE//>/>//??EE/?CE/?000B11111?1?FF??////>//0-><C<G0>./=.<DGA.<-----.../0900;;0000009...900000;9;.;/FEA/B/BFFFF-BBA-/9A--9ABFB9;-/;9;//99://;/;;BF9F//;;9;B/9:9FF////9;9/BB//9:/-
@M05620:37:000000000-D9766:1:1101:13959:11856 1:N:0:11
ACCACACCTTCTACAATGAGCTGCGTGTGGCTCCCGAGGAGCACCCCGTGCTGCTGACCGAGGCCCCCCTGAACCCCAAGGCCAACCGCGAGAAGATGCCCAGGTGAGTGGCCCGCTACCTCTTCTGGTGGCCGCCTCCCTCCTTCCTGGCCTCCCGGAGCTGCGCCCTTTCTCACTGGTTCTCTCTTCTGCCGTTTTCCGTAGGACTCTCTTCTCTGACCTGAGTCTCCTTTGGAACTCTGCAGGTTCTA
+
CCCDDDCDFFFFGGGGGGGGGGHHGGGGHGHHHGGGGGGGGHHHHGGGGGGGHHHHHHHGGGGGGGGGGGGHHHHGGGGHGHHHHGGGGGGGGGHHHHHHHGGGGFGHHFGGHHCC--AHFGDGF0DGHCFHHFGGAAHGFGGFHFGF:FFGFGGGDD-:A:BF-BDFFFFFFFBBBFFFFBB00:BFB:FFF-DFFFFF?F;.D:B/::BBFFFBBFBBFB/::FFFFFBFFFFFFFF::BF0BFFFF00
@M05620:37:000000000-D9766:1:1101:24870:11861 1:N:0:11
ACCACACCTTCTACAATGAGCTGCGTGTGGCTCCCGAGGAGCACCCCGTGCTGCTGACCGAGGCCCCCCTGAACCCCAAGGCCAACCGCGAGAAGATGCCCAGGTGAGTGGCCCGCTACCTCTTCTGGTGGCCGCCTCCCTCCTTCCTGGCCTCCCGGAGCTGCGCCCTTTCTCACTGGTTCTCTCTTCTGCCGTTTTCCGTAGGACTCTCTTCTCTGACCTGAGTCTCCTTTGGAACTCTGCAGGTTCTA
+
BBBBBAB>BFFFFGFGGGBBGGHHGEEAAEFBFFFE2EEFGGDFFEGGDEEGFHGHHHHGGCC>FGGGGGGHBGHGGGGHGHGGHGGE@D>BFGHFGHHHHHHGGHHHHGGGHHGGGGGHHHHHHHHHHHDHHGGGGGHGHHGHHGGGGFGGGGGGGG-AFGGGGCFFFFEFFFFFFFFFFFFFFFFFFFFFFF;DFFFFFF.DFFBFFFFFFFFFFFFFFFFFFFFFFFFFFFFFFFFFFFFFFFFFFFF
@M05620:37:000000000-D9766:1:1101:6133:11861 1:N:0:11
GCGCCTGCTTTGGCAGTAAATGACAAGCCAGGTACAAAAGATCGGCAGCGCACACGTCTGAACTCCAGTCACATTCCTCGCTCTCGTCTGCCGTCTTCTGCTTGAAAAAAAAAACAAAAACGAAACCCCCATATAAAGAAAGAACGAACCTACGTAACCATCCTCTGAAAAGAACGCAAACAAAGAGCAATTAACCCAGACCTCACGAGAGACGCACCTTAACCAAGTGTGAACCTTTGAAATCTCGCAAC
+
11>1>>>BFFDDCFG1F1B3BB1B1BGEFAFF1AD1F1BFCHHHG/EEGGGGCGHGFHHGHEGHHHHHGHHFG2@1D2FE//>/BBF?FFH1>//>?B2BGF>F>BFG<E?</<?//<0//<///<0/.--001111110///</...--///..0..0<0;;0;009000/../..---....//////09//9/-----9;;/---------;---///9///--//;////--//////////-----
@M05620:37:000000000-D9766:1:1101:28049:11874 1:N:0:11
ACCACACCTTCTACAATGCGCTGCGTGTGGCTCCCGAGGAGCACCCCGTGCTGCTGACCGAGGCCCCCCTGAACCCCAAGGCCAACCGCGCGAAGATGCCCAGGTGAGTGGCCCGCTACCTCTTCTGGTGGCCGCCTCCCTCCTTCCTGGCCTCCCGGTGCTGCGCCGTTTCTCACTGGTTCTCTCTTCTGCCGTTTTCCGTAGGACTCTCTTCTCTGACCTGAGTCCCCTTTGGAACTCTGCAGGTTCTA
+
AAAAAAA1BCFFGFGGGG1EECEFGFE0FECGH0BEEGGCGHHHHGG/BEFEGHHHHHG/>ECEGGGGGGFHHHHGGGGHFFHHHGGGGGGGCGGCGFGHHFHGFHF<GHEEGHGGG-@HHHGHHHHG;FC.GCC?AACEFGGGGGGGG/.FFGGGB@--9BFF@@F@@A/FFF/BFFFFFFFFBFFF/9BBB@BBFEBFBB?ABB9FFFFFFFF//;//;BF;9FB/:AFFFFFFFFFFFFFFFFFFFF;
@M05620:37:000000000-D9766:1:1101:10622:11894 1:N:0:11
ACCACACCTTCTACAATGAGCTGCGTGTGGCTCCCGAGGAGCACCCCGTGCTGCTGACCGAGGCCCCCCTGAACCCCAAGGCCAACCGCGAGAAGATGCCCAGGTGAGTGGCCCGCTACCTCTTCTGGTGGCCGCCTCCCTCCTTCCTGGCCTCCCGGAGCTGCGCCCTTTCTCACTGGTTCTCTCTTCTGCCGTTTTCCGTAGGACTCTCTTCTCTGACCTGAGTCTCCTTTGGAACTCTGCAGGTTCTA
+
AAA?AAAAFFFFGGGGFGG1F1FGEEEBGAGH1FFFGGGGGHHHHGGGFEGGHHHHHHHGEGGGGAEGGGGFHFHGGGGHACHHHGG/CGCCCGGHHFFHHHHGHHHHHHGGHHGGGGGHHHHHHHHHHHGHHG?CCGAFHHGHHGGGGEGGGGGGGGAAGGGGGGF;@/BFFFFFFFFFFFFFFFFFFFFFF@FFFFFFFFFFFFFFFFFFFFFFFFFFFFFBFFFFFFFFFFFFFFFFFFFFFFFFFFB
@M05620:37:000000000-D9766:1:1101:19386:11920 1:N:0:11
ACCACACCTTCTACAATGAGCTGCGTGTGGCTCCCGAGGAGCACCCCGTGCTGCTGACCGAGGCCCCCCTGAACCCCAAGGCCAACCGCGAGAAGATGCCCAGGTGAGTGGCCCGCTACCTCTTCTGGTGGCCGCCTCCCTCCTTCCTGGCCTCCCGGAGCTGCGCCCTTTCTCACTGGTTCTCTCTTCTGCCGTTTTCCGTAGGACTCTCTTCTCTGACCTGAGTCTCCTTTGGAACTCTGCAGGTTCTA
+
BBCCCCCCFFFFGGGGGGGGGGHHGGGEGAHFHGGGGGGGGHGHHGGGGGGGHGHHHHHGGGGGGGGGGGGHGHHGGGGHGHHHHGGGGGCGCGHHHHHHHHHFHHEHHHGGHHGGGGGHHHHHHHHHHHGHHGGGGGHGHHGHHGGGGFGGGGGGGGCGGGGGGGFFFFFFFFFFFFFFFFFFFFFFFFFFFFFFFFFFFFFFFFFFFFFFFFFFFFFFFFFFFFFFFFFFFFFFFFFFFFFFFFFFFF;
@M05620:37:000000000-D9766:1:1101:13061:11961 1:N:0:11
ACCACACCTTCTACAATGAGCTGCGTGTGGCTCCCGAGGAGCACCCCGTGCTGCTGACCGAGGCCCCCCTGAACCCCAAGGCCAACCGCGAGAAGATGCCCAGGTGAGTGGCCCGCTACCTCTTCTGGTGGCCGCCTCCCTCCTTCCTGGCCTCCCGGAGCTGCGCCCTTTCTCACTGGTTCTCTCTTCTGCCGTTTTCCGTAGGACTCTCTTCTCTGACCTGAGTCTCCTTTGGAACTCTGCAGGTTCTA
+
CCCDDDCDFFFFGGGGGGGGGGHHGGGGHGHHHGGGGGGGGHHHHGGGGGGGHHHHHHHGGGGGGGGGGGGHHHHGGGGHGHHHHGGGGGGGGGHHHHHHCCHGH1FGG1//?GCFGDGHB<GHHHFHDC.GHCCG:ACEGHGHFGFFB/AF0;EEF--:AAFF-CDFFFFFBFFFFFBFFFFFFFFFFFFFFFDFFFFEDF.:.0:BFFFB0FFFF0:;FF///BBBFFBFFBFFFF0:FFF0BF.FF00
@M05620:37:000000000-D9766:1:1101:5591:11974 1:N:0:11
ACCACACCTTCTACAATGAGCTGCGTGTGGCTCCCGAGGAGCACCCCGTGCTGCTGACCGAGGCCCCCCTGAACCCCAAGGCCAACCGCGAGAAGATGCCCAGGTGAGTGGCCCGCTACCTCTTCTGGTGGCCGCCTCCCTCCTTCCTGGCCTCCCGGAGCTGCGCCCTTTCTCACTGGTTCTCTCTTCTGCCGTTTTCCGTAGGACTCTCTTCTCTGACCTGAGTCTCCTTTGGAACTCTGCAGGTTCTA
+
AAAAAAAAFFFFFGGGFGGFG1FGGAEFCF0FGGG?EEGGCHHHHGEGAFGFHHHBDCGGGEEEFG@EGGGHFGFGGGGHGHHHHGGGGGGCGGHHHHHHHHHGHHHHHHGGHHGGGGGHHHHHHHHHHHGHHGGGGGHGHHGHHGGGGGGGGGGGGGAGGGGGGGF@@FFFFFFFFFFFFFFFFFFFFFFFF@FFFFFFFFFFFFFFFFFFFFFFFFFFFFFFFFFFFFFFFFFFFFFFFFFFFFFFFFF
@M05620:37:000000000-D9766:1:1101:24448:11986 1:N:0:11
ACCACACCTTCTACGATGAGCTGCGTGTGGCTCCCGAGGAGCACCCCGTGCTGCTGACCGAGGCCCCCCTGAACCCCAAGGCCAACCGCGAGAAGATGCCCAGGTGAGTGGCCCGCTACCTCTTCTGGTGGCCGCCTCCCTCCTTCATGGCCTCCCGGCGCTGCGCCCTTTCTCACTGGTTCTCTCTTCTGCCGTTTTCCGTAGGACTCTCTTCTCTGACCTGAGTCTCCTTTGGAACTCTGCAGGTTCTA
+
A?11AAAAFFCDGD111A11A1AFEB0000001F00/AE//AG0CEGGFA/BDFFBFFG@/>/>?>E//>EFC>?EGGEH/EFGHG/<>B><@CFF1FBCFHCFGHHHFGEAG.C-@-@HHHFHHHH0=CC..C-CCCG:GHBFGG0;B09BF.9A.A-9@-@B@----;//FFFF/BF9FFFBBFFFFFFFF@A9BEFFAB;BB9FF/BB/BFFFFFFFFFFFFFFFF/;BFFFFFFFFFFFFFFFBFFF
@M05620:37:000000000-D9766:1:1101:20022:12006 1:N:0:11
GAGGCTGCTTTGGAGGAACCTCATAGATTACTGAAAAATTTCCCCCTTGACCTGGAAAGTTTTCTTGCCGGCCTTACGGAAGCGGAAACACCGGCCGTAAGGAAAAGGCTCCTAAAAGCCCCCAAGGGATTAAAAGGGTGGATGAAACAAGGGCAAGTAGTTCAGGAATTTCCGCTTAATAACCCTTTGGAACCAATTGGAAAATTTTTCAGCATTGTTACTGTTAACTGACAGTCAAGGCACAAAAAACG
+
AAAAAAF1CFFFGG11EFGCEE113A1D3D1333B1B00B1FHHHC/0ABFA1B0FHH0DDFAEH1BG1/A//B11@//E/////>E/0FG///E////?0B1BF0<//1B/111B1100/?/</??//00?FG1<//0.-.11<<=1<./<..<..0=0000;<0//<;0<0..;C.00090/9;/00;90/;.;/;0/:C0B0/009/00;9FFF;///;///9/;////9//9/9/;-9-BBF-----
@M05620:37:000000000-D9766:1:1101:24873:12032 1:N:0:11
ACCACACCTTCTACAATGAGCTGCGTGTGGCTCCCGAGGAGCACCCCGTGCTGCTGACCGAGGCCCCCCTGAACCCCAAGGCCAACCGCGAGAAGATGCCCAGGTGAGTGGCCCGCTACCTCTTCTGGTGGCCGCCTCCCTCCTTCCTGGCCTCCCGGGGCTGCGCCCTTTCTCACTGGTTCTCTCTTCTGCCGTTTTCCGTAGGACTCTCTTCTCTGACCTGAGTCCCCTTTGGAACTCTGCAGGTTCTA
+
CCCCCCCCFFFFGGGGGGFGGGHHGFGFHGHHHGGGGGGGGHHHHGGGGGGGHHHHHHHGGGGGGGGGGGGHHHHGGGGHGHHHHGGGGGBDGGHHHGFHHG/F?F<0??FEHH-><--FDB0D=0<D=CFFHC@C.:GGHGGCHFGF0F.FFFGGAC----;9>>DF;FFFB////:F:FBBBBB/B9/;BF=ADFFBFD9..;//:FFFBFF///;//B////;///;9FFBF/FFFFBFBB9FAFFF:
@M05620:37:000000000-D9766:1:1101:20590:12037 1:N:0:11
ACCACACCTTCTACAATGAGCTGCGTGTGGCTCCCGAGGAGCACCCCGTGCTGCTGACCGAGGCCCCCCTGAACCCCAAGGCCAACCGCGAGAAGATGCCCAGGTGAGTGGCCCGCTACCTCTTCTGGTGGCCGCCTCCCTCCTTCCTGGCCTCCCGGAGCTGCGCCCTTTCTCACTGGTTCTCTCTTCTGCCGTTTTCCGTAGGACTCTCTTCTCTGACCTGAGTCTCCTTTGGAACTCTGCAGGTTCTA
+
CCCCDDCCFFFFGGGGGGGGGGHHGGGGHGHHHGGGGGGGGHHHHGGGGGGGHHHHHHHGGGGGGGGGGGGHHHHGGGGHGHHHHGGGGGGGGGHHHHHHHHHGHHHHHHGGHHGGGGGHHHHHHHHHHHGHHGGGGGHGHHGHHGGGGGGGGGGGGGGGGGGGGGFFFFFFFFFHHFFFFFFHHFFHHHHHFFFFFFHFFFFFFFFFFFFFHHHFHFFFFFFFFFFFFFFFHFFFFFFFFFFHFFFFFFB
@M05620:37:000000000-D9766:1:1101:22308:12043 1:N:0:11
ACCACACCTTCTACAATGAGCTGCGTGTGGCTCCCGAGGAGCACCCCGTGCTGCTGACCGAGGCCCCCCTGAACCCCAAGGCCAACCGCGAGAAGATGCCCAGGTGAGTGGCCCGCTACCTCTTCTGGTGGCCGCCTCCCTCCTTCCTGGCCTCCCGGAGCTGCGCCCTTTCTCACTGGTTCTCTCTTCTGCCGTTTTCCGTAGGACTCTCTTCTCTGACCTGAGTCTCCTTTGGAACTCTGCAGGTTCTA
+
AAAAAAAAFF@1FGGGFBBFDAAB0BEBAEHHHGGGGGGGGGHH/EEGGEEGHDGFHGEGGGGGGGGGGGGGHHHGGGGHGHHHHGGGGGCCGGHHHHHHHHHGHGHGFHGGHHGGGGGHHHHHHHHHHHGHHGCGGGHGHHGHHGGGFGGGGGGGG@9A@FGGGGF@@FFFFFFFFFFFFFFFFFFFFFFFF@FFFFFFFBFFFFFFFFFFFFFFFFFFFFFFFFFFFFFFFFFFFFFFFFFFFFFFFFB
@M05620:37:000000000-D9766:1:1101:8608:12059 1:N:0:11
ACCACACCTTCTACAATGAGCTGCGTGTGGCTCCCGAGGAGCACCCCGTGCTGCTGACCGAGGCCCCCCTGAACCCCAAGGCCAACCGCGAGAAGATGCCCAGGTGAGTGGCCCGCTACCTCTTCTGGTGGCCGCCTCCCTCCTTCCTGGCCTCCCGGAGCTGCGCCCTTTCTCACTGGTTCTCTCTTCTGCCGTTTTCCGTAGGACTCTCTTCTCTGACCTGAGTCTCCTTTGGAACTCTGCAGGTTCTA
+
BBBCBBCBFFFFGGGGGGGGGGHHGGGGHGGHHGGGGGGGGHHHHGGGEGGGGHHHHHHGGGCGGGGGGGGHGFHGGGGHGHHHEGGFGGGGGGHFHHHHHHHGHHHFHHGGGGGGGGGHHHHHHHHHHHGHHGGGGGHGHHGHHGGGGGGGGGGGGGGGGGGGGGFFFFFFFFFFFFFFFFFFFFFFFFFFFFFFFFFFFFFFFFFFFFFFFFFFFFFFFFFFFFFFFFFFEFFFFFFFFFFFFFFFFFF
@M05620:37:000000000-D9766:1:1101:21744:12067 1:N:0:11
ACCACACCTTCTACAATGAGCTGCGGGTGGCTCCCGAGGAGCACCCCGTGCTGCTGACCGAGGCCCCCCTGAACCCCAAGGCCAACAGCGAGAAGATGCCCAGGTGAGTGGCCCGCTACCTCTTCTGGAGGCCGCCTCCCGCCTTCCTGGCCTCCCGGGGCCGCGCCCTTTCTCACTGGTTCTCTCTTGTGCCGTTTTCCGTAGGACTCTCTTCTCTGACCTGAGTCCCCTTTGGAACTCTGCAGGTTCTA
+
AA?1AAAAFFFFGDGB3FF1FBFBE00AA0FE1AF//EGECHHFHGCGA/EFEHG1FH0E/F?GF/>EG@F0B1/EFE/?//?CCG/0F@B//?011F110F/?1FGA<G</?.-<---/<GB000=<0<EA.:;-::...99..9/0;F..F..9C-----99@----/9////;F/-;9/BB///;/;9F/@AFFE/9A/--A/:F/////9//;9/;BFB99///;A-9//B/BFBF//9/9-99B//
@M05620:37:000000000-D9766:1:1101:18296:12071 1:N:0:11
ACCACACCTTCTACAATGAGCTGCGTGCGGCTCCCGAGGAGCACCCCGTGCTGCTGACCGAGGCCCCCCTGAACCCCAAGGCCAACCGCGCGAAGATGCCCAGGTGAGTGGCCCGCTACCTCTTCTGGTGGCCGCCTCCCTCCTTCCTGGCCTCCCGGAGCTGCGCCCTTTCTCACTGGTTCTCTCTTCTGCCGTTTTCCGTAGGACTCTCTTCTCTGACCTGAGTCTCCTTTGGAACTCTGCAGGTTCTA
+
AAAAAAAACFFFGGGF3F11F1GCEEE000AEAAF//EGAAHHFHGG?//EFEHEFGHFE/E?EG/EEGE/0G1GEGCCHEEHH/FCCGC/</<<A1?1?GBCFGHHC1<ACGACCGCGCDGFHHHHFHHGHC:-9EEEGFFCGGGGGGEFFGGGGGG;@@FFF@@F@@FFFFFFBBB-;BBFFFFFFFF//B@FFFFBF?FFFFEFFFFFFFFFF9:/99BFF-FFBFF/9BFFFFFBFFFFBFFFFFFB
@M05620:37:000000000-D9766:1:1101:6691:12071 1:N:0:11
ACCACACCTTCTACAATGAGCTGCGTGTGGCTCCCGAGGAGCACCCCGTGCTGCTGACCGAGGCCCCCCTGAACCCCAAGGCCAACCGCGAGAAGATGCCCAGGTGAGTGGCCCGCTACCTCTTCTGGTGGCCGCCTCCCTCCTTCCTGGCCTCCCGGAGCTGCGCCCTTTCTCACTGGTTCTCTCTTCTGCCGTTTTCCGTAGGACTCTCTTCTCTGACCTGAGTCTCCTTTGGAACTCTGCAGGTTCTA
+
CCCCCCBCFFFFGGGGGGFGGGHHGFGBEEHHHGFGGGGGGHHHHGGGGGGGHHHHHHHGGFGGGGGGGGGHHHHGGGGHGHHHHGGGGGCGGGHHHHHHHHHGHHHHHHGGHHGGGGGHHHHHHHHHHGGHHGGGGGHGHHGHHGGGGGGGGGGGGG-BFGGGGGFFFFFFFFFFFFFFFFFFFFFFFFFFFFFFFFFFFFFFFFFFFFFFFFFFFFFFFFFFFFFBFFFFFFFFFFFFFFFFFFFFFFF
@M05620:37:000000000-D9766:1:1101:11672:12077 1:N:0:11
ACCACACCTTCTACAATGAGCTGCGTGTGGCTCCCGAGGAGCACCCCGTGCTGCTGACCGAGGCCCCCCTGAACCCCAAGGCCAACCGCGAGAAGATGCCCAGGTGAGTGGCCCGCTACCTCTTCTGGTGGCCGCCTCCCTCCTTCCTGGCCTCCCGGAGCTGCGCCCTTTCTCACTGGTTCTCTCTTCTGCCGTTTTCCGTAGGACTCTCTTCTCTGACCTGAGTCTCCTTTGGAACTCTGCAGGTTCTA
+
BCCCDDCDFFFFGGGGGGGGGGHHGGGFFGHHHGGGGGGGGHHHHGGGFGGGHHGHGHHGGGGGGGGGGGGHGHHGGGGHGHHHHGGGGGGGGGHHHHHHHHHGHHHHHHGGHHGGGGGHHHHHHHHHHHGHHGFGGGHGHHGHHGGGGGGGGGGGGG?GGGGGGGFFFFFFFFHHHHFFFFFFHFFFFHHHFFFFFFFFFFFFFFFFFFFFFHFFHFFFFFFFFFFFFFFFHFFFFFFFHFFFFFFFFFF
@M05620:37:000000000-D9766:1:1101:15618:12098 1:N:0:11
GAGGCTGCTTTGGAAGAACCTCATAGACTACTGCAACAGTTCCCCCTGGACCTGGACAAGTTTCTTGCCTGCCATTGGCATTTGTTTCAGCTTCTGTAAGCCAGGCAAGAAACTTTTCCAAAGCAGCCTCTCGCTCACCCTTACGGGTAGCTGATGAAACAATGGCAAGTAAGTCAGGCATTTCCGCTTTAGCACTCTTGTGGATCCAATTGAACAATTCTCAGCATTTGTACTTGTAACTGACAAGCCAG
+
1>AAAAFAFFFFGGGGG1A1BF11EGF131BDAFA110FBGH2BBFG/GBGG00B001C012FH2BGGGD1CB1FB1EFA11D2BBF222D1BEGBB2221B0B/?F0FGGHGHHHHHHHHHHFHHHFHHGHGGFHGHGFHHHHGGGBCAGGHHHHHHHDFADFGHFHG1?GG?GGGFCEHHHHHFGCGGH0=DDGHDGGHHGFFHGGHHHHHH:CHHHHHFGCGHH0GHHGGGFFFBBFGFFBBF?EEFG
@M05620:37:000000000-D9766:1:1101:20393:12116 1:N:0:11
ACCACACCTTCTACAATGAGCTGCGTGTGGCTCCCGAGGAGCACCCCGTGCTGCTGACCGAGGCCCCCCTGAACCCCAAGGCCAACCGCGAGAAGATGCCCACGTGAATGGCCCGCTACCTCTTCTGGTGGCCGCCTCCCTCCTTCCTGGCCTCCCGGGACTGCGCCCTTTCTCCCTGGTTCTCTCTTCTGCCGTTTTTCGTAGGACTCTCTTCTCTGACCTGGATCTCCTTTGGAACTCTGCAGGTTCTA
+
BBBBBBBAFFFFGGGGGG5FGGHHGGGGGGHGGGGCEGGEGHHHHGGGDEEGGHFHHHFGCGEEGEGGGGFGHFHGGGGHFFHHFGGGGG<<DDGGFF2GH2/><///11?0FG-----<000DF00<0/<<<--;..;C//C/00C00C.C0.;E.:---../.-;D;FF/////9:A9F/9////;////B-.;FF.;-9..9///;///;///////99.../9/9;/9B/B/F9//9////;.;9//
@M05620:37:000000000-D9766:1:1101:18168:12158 1:N:0:11
ACCACACCTTCTACAATGAGCTGCGTGTGGCTCCCGAGGAGCACCCCGTGCTGCTGACCGAGGCCCCCCTGAACCCCAAGGCCAACCGCGAGAAGATGCCCAGGTGAGTGGCCCGCTACCTCTTCTGGTGGCCGCCTCCCTCCTTCCTGGCCTCCCGGAGCTGCGCCCTTTCTCACTGGTTCTCTCTTCTGCCGTTTTCCGTAGGACTCTCTTCTCTGACCTGAGTCTCCTTTGGAACTCTGCAGGTTCTA
+
1AAAAA1AFFFFDGGFFDG1B1F1EEEGGCFGCFGGG?E/EGCHHGCGEEEEFEFFHHHGGG?FE/>EEGGGF>>EGGCGEFHECFGGGCC//C<G>GG<<1?/<1<FGBC/?FC@@CCC1GHEBDDH<<.CGC@::::CCFCBCFFFB/99CAAE.-A@-AFF-?A>;B99/;BB//-BFFFB/9FFBB/BF@;BFEBFB9-;9BBF9BBB999/B//BFF;F-B/999/BFFBFFFFFFFFFFE9B/B/
@M05620:37:000000000-D9766:1:1101:19197:12169 1:N:0:11
GAGGCTGCTTTGGACGAAACTGACAAGCCAGGGAAACAAGATCGGATGAACACACCTAAGAACTTCAGTCACCTGAAGCAATCTCGTATACCTTCTTCTGATTTAAAAAAAAAAATTCCAAGCAACCTATTCGAACCACCTGAACAGCCACTACTATACCAACGACCACTCCATCCGCCATTTACAAAACAGAACTCTATCATCCCCAATACATCCACTCACCCTCCTCTTACTCTTCCCTCACCCTCCAC
+
>1A>>>C>BBB1F11AAEAEG1F1BE000BF0BFBABG/F0BBAE/AA11AD0///0B1B110D1D2DDD1DBFF0@B11BB1B1>BEH1BF11B11BBF2B22@B11B>/><//01>12@1/@<0@01112010?/0?/00<1>100.0010011110000.<.--:.//;/00:...;.00;B0;09.9///;0;0;00;0;0;././0/09990/9;//;;-:-;-//9///;///-9--;---;-9-
@M05620:37:000000000-D9766:1:1101:12177:12173 1:N:0:11
GCGGCTGCTTTGGAAGAAACTCATAGATTACTGCAACAGTTCCCCCTGGACCTGGAAAAGTTTCTTGCCTGGCTTACAGAAGCTGAAACAACTGCCCGTAAGGAAAGGCTCCTAGAAGACTCCAAGGGAGTAAAAGAGCTGATGAAACAATGGCAAGTAAGTCAGGCATTTCCGCTTTAGCACTCTTGTGGATCCAATTGAACAATTCTCAGCATTTGTACTTGTAACTGACAAGCCAGGGACAAAAGATC
+
A3>ABDBAFFFFBGGFGGGGGGHHFHHHHHGHGHEFFCFFGHHHHGFF2BFHHHEHH32BBGHHGHHHHHHHHHHCGHHFFHHHFDEGGGHHHHHHHGEEGHHHHHHHHHHGHFHHBGHHHHHHFHGG?EGH4FGHEHHHHHHHHDFHHHHHHHG2FGFHHHHFGHH/FHGHHGGGGGHHHFHHHHHHHGEFHHHHHHHHHHHHBGHHHHHHHHHHHHHHHHHHHHHHGGGGGGGGGGGGGEEGGFFGEGG
@M05620:37:000000000-D9766:1:1101:11433:12178 1:N:0:11
GAGGCTGCTTTGGAAGAAACTCATAGATTACTGCAACAGTTCCCCCTGGACCTGGAAAAGTTTCTTGCCTGGCTTACAGAAGCTGAAACAACTGCCCGTAAGTAAAGGCTCCTAGAAGATTCCAAGGTAGTAAAAGAGCTGATGAAACAATGGCAAGTAAGTCAGGCATCCATGCTTTAGCATTCTTGAGTATTCAATTGAACAATTCTCAGTACTCGTACTTGTAACTGACAACCCAGGAACAAAAGACC
+
A?AB3AFA@FDDCF5BGGBFGGGHHGHFHHHHFBEGBHHHGFG3FEEG2GBFGGEF3A2FFHHHHHHGGFFBFGHFGHFGHHGFHGBFFB?FGGHF?>>/E144B443?BF1@3BF3?333BB?B3/3?3?B4443/B0?3?B4BGB1B/F11FHH/F22122210@/1<<1211<@FF11?1?11@111<>1111>111FFGG0DH<0D=000000.=..<DDC0:CGGE/CG..:..:./;/;AA/;/;
@M05620:37:000000000-D9766:1:1101:26650:12181 1:N:0:11
AGTGCCAGCTCTCCATCGCACAGGGGACCCAGGGCCTGGCCCCTCCATACAGAAACCCTATGACCTCACCCGCTACCTGGAGCACCAACTCCGCAGCTTGGCTGGGACCTATGTGAGTATCCAGCGTAGGAATCTGGGAGTTGGGGCGGAGTGAGGAGTTGGGGCAAGACAGTCCTAACCGTGGAGGGTTCTGGTAAATGATGGGGTGAGGAGGGGCTCTTTGGCTCCCACCAGTCCCCCTGTCTGGTCTA
+
ABBABFFFAFFFG4BFGGCGGCHHG22ABB2FAAEF2FGFHHGHGGGB5FGB5F3A1AF2FD5GGHHHHHFF?GG?2B3BGHHHHHHFGHH3EEEFEEBFFHEFCDGHGHGFHHG3FGHHFHBFGGDADGD>FHHHFE0?EHHHC?.<C-ADF0CG0:CFFFGG.-.9/:9CGGGGGFGGGGGF.ADF.:FFFFFBFFFFBFFEFFFFFFFFFFFFF;AFBF/BFFFEE.ADEFFEFFFFFFBFFFFFFFF
@M05620:37:000000000-D9766:1:1101:21853:12182 1:N:0:11
GAGGCTGGTTTGGAAGAACCTCATAGATTACTGCAACAGTTCCCCCTTGACCTGGAAAAATTTCTTGCCTGGCTTACAGAAGCTGAAACACCTGCCCTTAAGTAAAGTCTCCTACAAGAATCCAAGGAAGTAAAAGACGTGATGAAACAATGGCAAGCACTGCAGGAATTTCCGCTAAATCACGCTTGTGGATCTAAGTGAACAACTCGCAGCATTTCTACTTTTAACTGACAATCCAGGTATAAAAGATC
+
A3AABAF3BBCAAFGFGFGGGGHHHGH6BDGHH5BA3FHHFHHFHGEGAAGHFFFH3FC1BEDH5GADGE3FHHFFHGFFFHHHCGHHHFHGHFH?G@B334@44B44@44B3BE33@BB3B3B3F?0BBB?4BGHF0/??F0B2?F10F1110B1//@<101@10/<111@1</?//==FG1.<.>.>1.00000=0=000<0/.<:.=-.;G0<000<GC;00;000;;900;9C90/909;FF0CC00
@M05620:37:000000000-D9766:1:1101:11090:12211 1:N:0:11
ACCACACCTTCTACAATGAGCTGCGTGTGGCTCCCGAGGAGCACCCCGTGCTGCTGACCGAGGCCCCCCTGAACCCCAAGGCCAACCGCGAGAAGACGCCCAGGTGCGTGGCTCCCTACCTCTCTTGGCGGCCGCCTCCCTCCTGCCTGGCCGCCGGTGGCTCCGTCCTTACTCACTCGTTCTTTTGCCCTTTGTCTTACTTATGACTCCCTTCTCTGACCTCTCCCTCCTTTCGCACTTGGCTGGTTCTC
+
AAAAAAAAFFFFGGGGGDFGGGHFGEFGHGFGGFGGFGEEAFEGHGAEEFEEGHHFHHHEEGCE?EGEGGGHEHHGGGGFGHHHHGGGGC@DCG222///</??GH1/..->01.><1.<000/00<0/<-;--;-.;A9F9:B99F00.9C-9---99.9./;99...//9;/9/B/..:FE/;////////;///////9//9/9;F/9.B./://;//;///:/...99//...--//;9/;:///:9
@M05620:37:000000000-D9766:1:1101:10289:12211 1:N:0:11
ACCACACCTTCTACAATGAGCTGCGTGTGGTTCCCGAGGAGCACCCCGTGCTGCTGACCGAGGCCCCCCTGAACCCCAAGGCCAACCGCGAGAAGATGCCCAGGTGAGTGGCCCGCTACCTCTTCTGGTGGCCGCCTCCCTCCTTCCTGGCCTCCCGGAGCTGCGCCCTTTCTCACTGGTTCTCTCTTCTGCCGTTTTCCGTAGGACTCTCTTCTCTGACCTGAGTCTCCTTTGGAACTCTGCAGGTTCTA
+
CCCCCCCCFFFFGGGGGGGGGGHHGGGEGG2FHHHGGGGGGHHHHGGGEGGGHHGHHHGGGGGGGGGGGGGHHHHGGGGHGHHHHGGGGGGGGGHHHHHHHHHGHHHHHHGGHHGGGGGHHHHHHHHHHHGHHGGGGGHGHHGHHHHGGGGGGGGGGGGGGGGGGGFFFFFFFFFFFFFFFFFFFFFFFFFFFFFFFFFFFFFFFFFFFFFFFFFFFFFFFFFFFFFFFFFFFFFFFFFFFFFFFFFFFFF
@M05620:37:000000000-D9766:1:1101:10272:12218 1:N:0:11
ACCACACCTTCTACAATGAGCTGCGTGTGGTTCCCGAGGAGCACCCCGTGCTGCTGACCGAGGCCCCCCTGAACCCCAAGGCCAACCGCGAGAAGATGCCCAGGTGAGTGGCCCGCTACCTCTTCTGGTGGCCGCCTCCCTCCTTCCTGGCCTCCCGGCGCTGCGCCCTTTCTCACTGGTTCTCTCTTCTGCCGTTTTCCGTAGGACTCTCTTCTCTGACCTGAGTCTCCTTTGGAACTCTGCAGGTTCTA
+
BBBBBBB>BFCFGGGFGGGGGGFHGGGAAEBAGFEEDE2EAGCGGEEAEFEGFGFHHHH0ECCFGGGGGEEFFHHGGGGHGHHHHGFGFG>CDGHEFHHHHHHFGHGFHHEGHHDGGFFHHHHHHHHHHCDHHFGGGGHGHHGHHHHGBFFGGGGGDD-AAFDFAFFFFFFFFF/FFFFFFFFFFFFFFFFFFFFFFFFFFF9ADBBFFFFFFFFFFF/FFFF99FF9FFFFFBFFFFFFFFFFF?FFFF;
@M05620:37:000000000-D9766:1:1101:15071:12231 1:N:0:11
GAGGCTGCTTTGGAAGAAACTCATAGATTACTGCAACAGTTCCCCCTGGACCTGGAAAAGTTTCTTGCCTGGCTTACAGAAGCTGAAACAACTGCCCGTAAGGAAAGGCTCCTAGAAGACTCCAAGGGAGTAAAAGAGCTGATGAAACAATGGCAAGTAAGTCAGGCATTTCCGCTTTAGCACTCTTGTGGATCCAATTGAACAATTCTCAGCATTTGTACTTGTAACTGACAAGCCAGGGACAAAAGATC
+
A1AAAAFAFFDFG1BFFF1GGGFHHGHFGHHHHGFHFHHHHHHHHGGGEFGGHFF01BGHFEGHHHFGGGGHHHHGHFGBGGHHGGFHHF/GGFFBE/E/>01@0F>BGB0FFEGGHEFGGHH>FE<?F/?0BFFBEBF<G1<BDGHGCGBF1GF1?1@DGFGB@0FC11<11?ECEGGDG1<1>DG1GG.<CFG000=000<DCBGHGH0:C00;000;CCCH0;CCGHFHHG.AFF9.....;CF/C0;
@M05620:37:000000000-D9766:1:1101:21316:12242 1:N:0:11
GAGGCTGCTTTGGAAGAAACTCATAGATTACTGCAACAGTTCCCCCTGGACCTGGAAAAGTTTCTTGCCTGGCTTACAGAAGCTGAAACAACTGCCAGTGGGGTTTGGACTCTTAACTGATAAGCCAGGGACAAAACACTGGAAGAGCACAGGCCTGAACGCCAGGCATTTCGGGTTTAGCCCTATTGTGGCTCCAATTTAACAATTCTCCTCCTTTGTACTTGTCCCTGACACGCCATGGCCAAACGCTC
+
A3AABBFAFFFFGGGGFCGGGGGHFHHHHHHHHH4FFFGHHHHHHGGGHFHHHHHHHFBFFHHHHHHHHHHHHHHHHHHGHHHHHHHHHHHHHHHHB3B331/?>??1B333344BFD43B?43B30B??//?F000/0?B001000@<@00??F1?0@10/>AD/FCCH1G0-..../00</C/<000=.<C0E/::G0:;00<0;00000//;CFF;0;FGGBC0CF9/;B0;?EA9CF;;F?..;-:A
@M05620:37:000000000-D9766:1:1101:9653:12244 1:N:0:11
ACCACACCTTCTACAATGAGCTGCGTGTGGCTCCCGAGGAGCACCCCGTGCTGCTGACCGAGGCCCCCCTGAACCCCAAGGCCAACCGCGAGAAGATGCCCAGGTGAGTGGCCCGCTACCTCTTCTGGTGGCCGCCTCCCTCCTTCCTGGCCTCCCGGAGCTGCGCCCTTTCTCACTGGTTCTCTCTTCTGCCGTTTTCCGTAGGACTCTCTTCTCTGACCTGAGTCTCCTTTGGAACTCTGCAGGTTCTA
+
DDDDDDDDFFFFGGGGGGGGGGHHGGGFHGHHHGGGGGGGGHHHHGGGGGGGHHHHHHHGGGGGGGGGGGGHHHHGGGGHGHHHHGGGGGGGGGHHHHHHHHHGHHHHHHGGHHGGGGGHHHHHHHHHHHGHHGGGGGHGHHGHHGGGGGGGGGGGGGAGGGGGGGFFFFFFFFFFFFFFFFFFHFFHHFFHFFFFFFHFFFFFFFFFFFFFHHHFHFFHFHFFFFFFFFFFFFFFFFFFFFFFFFFFFFB
@M05620:37:000000000-D9766:1:1101:12969:12250 1:N:0:11
ACCACACCTTCTACAATGAGCTGCGTGTGGCTCCCGAGGAGCACCCCGTGCTGCTGACCGAGGCCCCCCTGAACCCCAAGGCCAACCGCGAGAAGATGCCCAGGTGAGTGGCCCGCTACCTCTTCTGGTGGCCGCCTCCCTCCTTCCTGGCCTCCCGGAGCTGCGCCCTTTCTCACTGGTTCTCTCTTCTGCCGTTTTCCGTAGGACTCTCTTCTCTGACCTGAGTCTCCTTTGGAACTCTGCAGGTTCTA
+
DDDEEEDEFFFFGGGGGGGGGGHHGGGFHGHHHGGGGGGGGHHHHGGGGGGGHHHHHHHGGGGGGGGGGGGHHHHGGGGHGHHHHGGGGGGGGGHHHHHHHHHGHHHHHHGGHHGGGGGHHHHHHHHHHHGHHGGGGGHGHHGHHGGGGGGGGGGGGGGGGGGGGGFFFFFFFFHHHHFFFFFHHFFHHHHHFFFFFFHFFFFFFFFFFFFFHHHFHHFHFHFFFFFFFFFFFFFFFFFFHFFFFFFFFFB
@M05620:37:000000000-D9766:1:1101:24675:12255 1:N:0:11
GAGGCTGCTTTGGAAGAAACTCATAGATTACTGCAACAGTTCCCCCTGGACCTGGAAAAGTTTCTTGCCTGCCATTGGCACTTGTTTCACACTTCCCATGTCCTGCAAGAAACTTCCCCAAAGCACCCTCTCCTCCACTCCTACCGGTAGGTGATCAAACAACTGCAAGCAAGTCAGGTATGTCCGCCTTATCACTCTTCTGGCTCTAATTGAACAATTCTCACCATATGCACTTTTTATCCACAAACCAG
+
BACCCCFCFFFFGGFFGGGGGGHHHHHHHHHHHHGGHHFGHHGHHGGGHGGHHHHGGDCFBGHHHHHGGHG1B3DDD33B3BBBD5?GH5DBB533BB3B@BBD@BF3BF33BDD43B22?GB2B?F//?FG3323BB4B2FFG0/>////D2@222@@G0//2@FGF1/?0?11F1<1?<1>F1C@..>1>><D00=D0000</</00==DG:<:G0<00<;0CGH0000;:0/;;;.00;0//99;;.;
@M05620:37:000000000-D9766:1:1101:18334:12257 1:N:0:11
AGTGCCAGCTCTCAATCGCACAGGGGACCCAGGGCCTGGCCCCTCCATCCAGAAAACCTATGACCTCACCCGCTACCTGGAGCACCAACTCCGCAGCTTGGCTGGGACCTATGTGAGTATCCAGCGTAGGAATCTGGGAGTTGGGGAGGAGTGAGGAGTTGGGGAAAGACAGTCCTAACCGTGGAGGGTTCTGGTAAATGATGGGGTGAGGAGGGGCTCTTTGGCTCCCACCAGTCCCCCTGTCTGGTCTA
+
BCCCCFFFCFFFGGGGGGGGGGHHGGGGGGHHGGGGGGHHHHGHGGHHHHHHHHHHHGHGHHHHHHHHHHHGGGGGHHHHHHHHHHHHGHHHGGGGGHHHGHHGGGHHGHHHHHHHHHHHHHHHHGEGGGHHHHHHHHHGGHHHGGGGGGGHHHHHHGHHHHGGGGHHHHHHHHHHHHHHGGGGGGGGDGGGGGGGGGGGGGGGGGFFFFFFFFFFFFFFFFFFFFFFFFFFFFFFFFFFFFFFFFFFFFF
@M05620:37:000000000-D9766:1:1101:3289:12261 1:N:0:11
ACCACACCTTCTACAATGAGCTGCGTGTGGCTCCCGAGGAGCACCCCGTGCTGCTGACCGAGGCCCCCCTGAACCCCAAGGCCAACCGCGAGAAGATGCCCAGGTGAGTGGCCCGCTACCTCTTCTGGTGGCCGCCTCCCTCCTTCCTGGCCTCCCGGCGCTGCGCCCTTTCTCACTGGTTCTCTCTTCTGCCGTTTTCCGTAGGACTCTCTTCTCTGACCTGAGTCTCCTTTGGAACTCTGCAGGTTCTA
+
ABBBBBBBFFFFGGGGFGGGGGHHGFGGH?GHHGGEEGGCGHHHHGGGGGGGHGHHHHHGGGGGGGGGGGGHHHHGGGGHGGHGHGGGGGGGGGHGFGHFHHHFHHHGHHGFHGCD@@CHGHHDGHHHDGDH.@FCD.C:GGDCGFGBBGGF0FE99--AB>-;DFDFFFFFFFBF9F.;F9BFFFBF/BFFFFDFFFF/AB...FFF/BBBFFFBFF/F//;9BF/;//BB//;BFFFFFFFFFFAFFB/
@M05620:37:000000000-D9766:1:1101:21322:12262 1:N:0:11
GAGGCTGCTTTGGAAGAAACTCATAGATTACTGCAACAGTTCCCCCTGGACCTGGAAAAGTTTCTTGCCTGGCTTACAGAAGCTGAAACACCTGCCCGTAAGGAAAGGCTCCTAGAAGACTCCAAGGGAGTAAAAGAGCTGATGAAACAATGGCAAGTAAGTCAGGCATTTCCGCTTTAGCACTCTTGTGGATCCAATTGAACAATTCTCAGCATTTGTACTTGTAACTGACAAGCCAGGGACAAAAGATC
+
A?ABAAFAFFDDGBABGG4BGGHHHGHGHHHHHA4FFFHHHFBFFGEBCGBFHHGFB32BBFHFHHHFFGHGHHHBBBBGHHFGHB3GBG1BGHHFG?E@EF@FGHBEGGHGHF4BFF?B3FGBFB??F<EG?4G3FFBFCGGHHGGBGGHFFHCFF@DG12@D@?FFC<GFFC<?AFD1FF>GGGHHGF.<GFH<CGHHF=GGHHGDFGCGHH;<:<CH0GGGCCC;CHECHG;CE9;A;CA9FFGEE;;
@M05620:37:000000000-D9766:1:1101:5111:12281 1:N:0:11
ACCACACCTTCTACAATGAGCTGCGTGTGGCTCCCGAGGAGCACCCCGTGCTGCTGACCGAGGCCCCCCTGAACCCCAAGGCCAACCGCGAGAAGATGCCCAGGTGAGTGGCCCGCTACCTCTTCTGGTGGCCGCCTCCCTCCTTCCTGGCCTCCCGGAGCTGCGCCCTTTCTCACTGGTTCTCTCTTCTGCCGTTTTCCGTAGGACTCTCTTCTCTGACCTGAGTCTCCTTTGGAACTCTGCAGGTTCTA
+
CCDCDDCCFFFFGGGGGGGGGGHHGFGEGGHHHGGGGGGGGHHHHGGGGGGGHHHHHHHGGGGGGGGGGGGHHHHGGGGHGHHHHGGGGG/CCGHHHHHHHHHGHHHGHHGGHHGGGGGHHHHHHHHGHHGHHGGDDGGFGHGHHGGGGGGGGGGGGG-ABGGGGGFFFFFFFFFFFFFFFFFFHFFHFFFHFFFFFFHFFFFFFFFFFFFFHHFFFBFFFFFFFFFFFFFFFFFFFFFFFFFFFFFFFF;
@M05620:37:000000000-D9766:1:1101:10258:12296 1:N:0:11
ACCACACCTTCTACAATGAGCTGCGTGTGGCTCCCGAGGAGCACCCCGTGCTGCTGACCGAGGCCCCCCTGAACCCCAAGGCCAACCGCGAGAAGATGCCCAGGTGAGTGGCCCGCTACCTCTTCTGGTGGCCGCCTCCCTCCTTCCTGGCCTCCCGGAGCTGCGCCCTTTCTCACTGGTTCTCTCTTCTGCCGTTTTCCGTAGGACTCTCTTCTCTGACCTGAGTCTCCTTTGGAACTCTGCAGGTTCTA
+
CCCCCBCCFFFFGGGGGGGGGGHHGGGGHGHHHGGGGGGGGHHHHGGGGGGGHHHHHHHGGGGGGGGGGGGHHHHGGGGHGHHHHGGGGGGGGGHHHHHHHHHEHHHHHDFGHH@DDGGHHHHHHHHHDBGHHCGGFGHGHHGHHGGGFGGGGGGEGA-;AF9FBCFFFFF0BF0BFFFFFFFFFFFFFFFFFFFFFFFBDFFDFBFBFFFFFFFBFBBFFFFBFFFFFFFFFFBFFB0;0:BFFFF0FF0
@M05620:37:000000000-D9766:1:1101:18968:12305 1:N:0:11
ACCACACCTTCTACAATGAGCTGCGTGTGGCTCCCGAGGAGCACCCCGTGCTGCTGACCGAGGCCCCCCTGAACCCCAAGGCCAACCGCGAGAAGATGACCCAGGGAGGTGCCCCGCTACCTCTCTTGGTGGCCGCCTCCCTCCTTCCTGCCCCCCCGAGCCTCCGCCCTTCCCACCTGGTCTCCTCTTCTGCGTTTTTCGGAGGACTCCCCTCTCTTACCCGACGCCTCTTTTGGAATCCTGCGGGTCCT
+
CDDDDDDDFFFFGGGGGGGGGGHHGGGGHGHHHGGGGGGGGHHHHGGGGGGGHHGHHHHGGGGGGGGGGGGHHHHGGGGHGHHHHGGGGGGGGGHHHF2GH2/?//////?1>G.----=/00</00<00<.C.:@-.<G./<.C0C/0<0<..<B-<----//..<B-<F///0...<.<00000/<0000<-.<CF.B--.-<..//0..<.//0:0:</.-----.<0<F0F-<0000000-<-@-.0
@M05620:37:000000000-D9766:1:1101:4848:12336 1:N:0:11
ACCACACCTTCTACAATGAGCTGCGTGTGGCTCCCGAGGAGCACCCCGTGCTGCTGACCGAGGCCCCCCTGAACCCCAAGGCCAACCGCGAGAAGATGCCCAGGTGAGTGGCCCGCTACCTCTTCTGGTGGCCGCCTCCCTCCTTCCTGGCCTCCCGGCGCTGCGCCCTTTCTCACTGGTTCTCTCTTCTGCCGTTTTCCGTAGGACTCTCTTCTCTGACCTGAGTCTCCTTTGGAACTCTGCAGGTTCTA
+
CCCCDCCCFFFFGGGGGGGGGGHHGGGGHGHHHGGGGGGGGHHHHGGGGGGGHHHGHHHGGGGGGGGGGGGFHHHGGGGHGHHHHGGGGGGGGGHHHHHHHH/FGHHCGHGGHHCGGGGHHHHHHFHHHHGHHGGGGGHGHHGHHGGGGGGGGGGGGG-<A9BFFFFFFFFFFFFFFFFFFFFFFFFFFHHFFFFFFFFFFFFADFFFFFFFHHFFFFFFFFFFBFFFFFFFFFFFFFFFFFFFFFFFFFB
@M05620:37:000000000-D9766:1:1101:9462:12349 1:N:0:11
ACCACACCTTCTACAATGAGCTGCGTGTGGCTCCCGAGGAGCACCCCGTGCTGCTGACCGAGGCCCCCCTGAACCCCAAGGCCAACCGCGAGAAGATGACCAAGTTAGGGGGCCGCTACCTCTTCTGGTGGCCGCCCCCCTCCTTCCTGGCCTCCCGGGGCTGCGCCCCTTCTTACCTGGTTTCTCTTTTTCCCTTTTTCCTAAGACCCTCTTCTCTGACCTGAGTCTCCTTTTGGACTCCGCAGGGTCTT
+
BCBBCBBCFFFFGFGGGGGGGGHHGDEEHGHGHGGGGGFGGHHHHGGGGGGGHHHGHHHEFGGGGGGGGGGHHHGGGGGHGGHHHGGGGFB@CGHHHH2DH2/??1110=?->C-----<000=000:0/;.;--;--;C-9C/C0;00;9A0.;E.;--;-9.--;C-;F/0000/0;.;0.0000;0009;00:BB0;0000;00/././;0000000;0//99000;0;F0B-B0090..--;-://0
@M05620:37:000000000-D9766:1:1101:9741:12362 1:N:0:11
AGTGCCAGCTCTCAATCGCACAGGGGACCCAGGGCCTGGCCCCTCCATCCAGAAAACCTATGACCTCACCCGCTACCTGGAGCACCAACTCCGCAGCTTGGCTGGGACCTATGTGAGTATCCAGCGTAGGAATCTGGGAGTTGGGGAGGAGTGAGGAGTTGGGGAAAGACAGTCCTAACCGTGGAGGGTTCTGGTAAATGATGGGGTGAGGAGGGGCTCTTTGGCTCCCACCAGTCCCCCTGTCTGGTCTA
+
ABBBBFFFBFFFGGGGGGGFE?GHGGGGGGGGGGGGGGHHHHGHGGHGHHHHHHGHHGHHHHHHGHHHHHHGGGGGHHHHHHHHHHHHGHHHGGCGGFHHGHHGGGHHGHHHHGHHHHHHHHHHHGGAGGHHHFHHHHHGGHHHGGGGGGGHHHHHHGHHHHGGGGHHHHHGHHHHHGHHGGGGGGGG;FGGGGGGGG0FGFGGGGFBFFFFFFBBBBFFFFFFFFFFFFFFFFFFFFFFBFFFFFFFFFF
@M05620:37:000000000-D9766:1:1101:21407:12387 1:N:0:11
GAGGCTGCTTTGGAAGAAACTCATAGATTACTGCAACAGTTCCCCCTGGACCTGGAAAAGTTTCTTGCCTGCCATTGGCAGTTGTTTCATCCTCTGTAAGCCCGGCAAGAAACTTTTCCAAAGCAGCCTCTCGCTCACCCTTACGGGTAGCTGATGAAACAATGGCAAGTAAGTCAGGCATTTCCGCTTTAGCACTCTTGTGGCTCCAATTGAACAATTCTCACCATTTGTACTTTTAACTGACAAGCCAG
+
B?ABABFCFFFFGFBFGFGGGGHHHGFHFHHGHHCHCHAGHDFBFEEFCGBGHHEG3A2BBFGGGHHBBA3AA3DGHH3FABFGGHHHG5@3B@535B4BBB1//>>E?BFF3F4DFGFDGHFHE3BFFGGHGEGH<D0B?C?2/?B>B?2DFGGEHFFGFH?1?FFCF1?<F1>=F0FGGDG<FEFDFE=0=0<0<==DG:D..C.//0GCGFGHHCCCBB=0.;FCCCFFFC;0;0;CFBBFBF.;9:A
@M05620:37:000000000-D9766:1:1101:20973:12391 1:N:0:11
ATCACACCTTCTACAATGAGCTGCGTGTGGCTCCCGAGGAGCACCCCGTGCTGCTGACCGAGGCCCCCCTGAACCCCAAGGCCAACCGCGCGAAGATGCCCAGGTGAGTGGCCCGCTACCTCTTCTGGTGGCCGCCTCCCTCCTTCCTGGCCTCCCGGAGCTGCGCCCTTTCTCACTGGTTCTCTCTTCTGCCGTTTTCCGTAGGACTCTCTTCTCTGACCTGAGTCTCCTTTGGAACTCTGCAGGTTCTA
+
AAABBBF>FFFFGGGGFG5BBGGGEEFAFEGHHGFEDEG?EHHHHGGEAEFFHFHHHHFEGGCGFEEGGGEHHHFGGGGHGHHGAFGGG?/>CCGCGBHHHGHGHFGCGGGGHHGGCCGHHHHHHBDGGHGHHC@-;.CEBFFGGGGGGGFGGGGGGG@@?FGBBBFBBFFFFFFFFFFFB/BFFFFFFFFFFBFFFFFFFFFFFEFFFFFFFFFFF/BBFFFF.BF/9BFFFFFFFFFFFFFFFFFFFF9
@M05620:37:000000000-D9766:1:1101:17596:12391 1:N:0:11
ACCACACCTTCTACAATGAGCTGCGTGTGGCTCCCGAGGAGCACCCCGTGCTGCTGACCGAGGCCCCCCTGAACCCCAAGGCCAACCGCGAGAAGATGCCCAGGTGAGTGGCCCGCTACCTCTTCTGGTGGCCGCCTCCCTCCTTCCTGGCCTCCCGGAGCTGCGCCCTTTCTCACTGGTTCTCTCTTCTGCCGTTTTCCGTAGGACTCTCTTCTCTGACCTGAGTCTCCTTTGGAACTCTGCAGGTTCTA
+
CCCCCCBCFFFFGGGGGGDGGGHGGGGEGGHHHGGGGGGEGHHHHGGGGGGGHGHHHHHEGGGGGGGGGGGHHHHGGGGHGGHHHGGGGGFGGGHHHHHHHHHFHHHHHHGGHHGGGGGHHHHHHHHHHHGHHGGGGGHGHHGHHGGGGGGGGGGGGGGGGGGGGGFFFFFFFFFFFFFFFFFFFFFFFFFFFFFFFFFFFFFFFFFFFFFFFFFFFFFFFFFFFFFFFFFFFFFFFFFFFFFFFFFFFFF
@M05620:37:000000000-D9766:1:1101:5247:12391 1:N:0:11
ACCACACCTTCTACAATGAGCTGCGTGTGGCTCCCGAGGAGCACCCCGTGCTGCTGACCGAGGCCCCCCTGAACCCCAAGGCCAACCGCGAGAAGATGCCCAGGTGAGTGGCCCGCTACCTCTTCTGGTGGCCGCCTCCCTCCTTCCTGGCCTCCCGGAGCTGCGCCCTTTCTCACTGGTTCTCTCTTCTGCCGTTTTCCGTAGGACTCTCTTCTCTGACCTGAGTCTCCTTTGGAACTCTGCAGGTTCTA
+
CCCCDDCAFFFFGGGGGGGGGGHHGGGBGGHHHGGGGGGGGHHHHGGGGGGGHHHHHHHGGGGGGGGGGGGGHHHGGGGHGHHHHGGGGGG?CGGHHHGHHHHGHHHHHHGGHHGGGGGHHHHHHHHHHHGHHGGGGGHGHHGHHGGGGGGGGGGGGD-AAFFGGGFFFFFFFFFFFFFFFFFFFFFFFFFHFFFFFFHFFFFFFFFFFFFFHHHFFFFFFFFFFFFFFFFFHFFFFFFFFFFFFFFFFFB
@M05620:37:000000000-D9766:1:1101:14043:12421 1:N:0:11
ACCACACCTTCTACAATGAGCTGCGTGTGGCTCCCGAGGAGCACCCCGTGCTGCTGACCGAGGCCCCCCTGAACCCCAAGGCCAACCGCGAGAAGATGCCCAGGTGAGTGGCCCGCTACCTCTTCTGGTGGCCGCCTCCCTCCTTCCTGGCCTCCCGGAGCTGCGCCCTTTCTCACTGGTTCTCTCTTCTGCCGTTTTCCGTAGGACTCTCTTCTCTGACCTGAGTCTCCTTTGGAACTCTGCAGGTTCTA
+
CCCCEECDFFFFGGGGGGGGGGHHGGGGHGHHHGGGGGGGGHHHHGGGGGGGHHHHHHHGGGGGGGGGGGGHHHHGGGGHGHHHHGGGGGGGGGHHHHHHHHHGHHHHHHGGHHGGGGGHHHHHHHHHHHGHHGGGGGHGHHGHHGGGGGGGGGGGGG?DFGGGGGFFFFFFFFFFFFFFFFFHHFFHHHHHFFFFFFHFFFFFFFFFFFFFFHHFHFFFFHFFFFFFFFFFHFFFFFFFFFFHFFFFFFB
@M05620:37:000000000-D9766:1:1101:15774:12425 1:N:0:11
GAGGCTGCTTTGGAAGAACCTCATAGATTACTGCAACAGTTCCCCCTGGACCTGGAAAAGTTTCTTGCCTGGCTTACAGAAGCTGAAACACCTGCCCGTAAGGAAAGGCTCCTAGAAGACTCCAAGGGAGTAAAAGAGCTGATGAAACAATGGCAAGTAAGTCAGGCATTTCCGCTTTAGCACTCTTGTGGATCCAATTGAACAATTCTCAGCATTTGTACTTGTAACTGACAAGCCAGGGACAAAAGATC
+
AABBBAFAFFFFBGGGFG4FGGHHHGHFFFHHHBB4BGHHHHHGHGG2AAGHHHGHCGFGHHHHFHFHHHGGHHHGHHHGHHHHCGHFHF1EGCFCG>E?EHGFHHHFHHHGHHHHHHHFHHHFGHEEGGFHHHFHGHHHHFHHGHHGFHHHHHHHGBGFHHHHGHHHHFGHBEGGGGHGGFHFHFHHHHDFFFCHHFGHHBCFGFGFFGHHHGGGGH;CCGGHCGGHHFHHGE;EF9CADEGGGGGGEFC
@M05620:37:000000000-D9766:1:1101:14928:12453 1:N:0:11
GAGGCTGCTTTGGAAGAAACTCATAGATTACTGCAACAGTTCCCCCTGGACCTGGAAAAGTTTCTTGCCTGGCTTACAGAAGCTGAAACAACTGCCAACAGCTTACAGGATGCTACCCGTAAGGAAAGGCTCCTAGAAGACTCCAAGGGAGTAAAAGAGCTGATGAAACAATGGCAAGTAAGTCAGGCATTTCCGCTTTAGCACTCTTGTGGATCCAATTGAACAATTCTCAGCATTTGTACTTGTAACTG
+
AAAAAAFBFFFFEGGGGCGGGGFHHHHHHBGHHHDFGFGGHHHHHGGGHFHHHHHHHFFFFHHHHHHHHHHHHHHFHHHHHHHHHHHHHHHHHHHHHHGFHHHHHFHHHHHHHHHHHHGGGGHHHHHHHHHHGHHHHFHGHHHHHHHGGHGGFHHHHFHHHH<GHHHHHHHHHHHHHGHHHHHHHHGHHHHHHHGGGGGHHHHHHHHHHHHCHFHHHHHHHGHHHHHFGGGGGGGGGGGGGGGGGGGGGGF
@M05620:37:000000000-D9766:1:1101:20046:12483 1:N:0:11
ACCACACCTTCTACAATGAGCTGCGTGTGGCTCCCGAGGAGCACCCCGTGCTGCTGACCGAGGCCCCCCTGAACCCCAAGGCCAACCGCGAGAAGATGCCCAGGTGAGTGGCCCGCTACCTCTTCTGGTGGCCGCCTCCCTCCTTCCTGGCCTCCCGCAGCTGCGCCCTTTCTCACTGGTTCTCTCTTCTGCCGTTTTCCGTACGACTCTCTTCTCTGACCTGAGTCTCTGTTGGAACTCTGCAGGTTCTA
+
BBBBBBBBFFFFGGGGGGGGGGHHGFGFHGHHHGGGGGFGGHHHHGGGFEGFHHHHHHHGGGGGGGGGGGGHFHFGGGGHGHHHHGGGGGDGGGHHHHGCCFH/?1?F?1/?GC-A<-AGHHHHFHHH0/CHHCGG::GEHGGHHFF00/CFFFEFG--;AF/;--99-B9B99/;FF9FFBBFFFFFF/FFBBFD/ABFFBF.-.9.9BFFBF/FF/:B//B/.9BFF/9BBB.///:B/BBBB.AFFF/
@M05620:37:000000000-D9766:1:1101:24381:12489 1:N:0:11
ACCACACCTTCTACAATGAGCTGCGTGTGGCTCCCGAGGAGCACCCCGTGCTGCTGACCGAGGCCCCCCTGAACCCCAAGGCCAACCGCGCGAAGATGCCCAGGTGAGTGGCCCGCTACCTCTTCTGGTGGCCGCCTCCCTCCTTCCTGGCCTCCCGGCGCTGCGCCCTTTCTCACTGGTTCTCTCTTCTGCCGTTTTCCGTAGGCCTCTCTTCTCTGACCTGAGTCTCCTTTGGAACTCTGCAGGTTCTA
+
ABBBAAA>BBCFFFBGGG5BGFHHGEFB4EBBBAFB2EAAAF2BFEEAABBFDHGHDFGA>@0>BFGGGGGGBGHGGAEHGHFEHGGEBC/>BCD?GHHHHHHG?F??GHGGHHGGGGDHHHHGHHGBGGDHHCGCGGHGGGGGGGGGCFGFGGGGDG;DDF;FFFFFFFFFFFBFFFFFFFFFFFFFFFFFFFDFFFFFFF.9A//BFFFFFFF;BF/;FFFBFBF9:F9FFFFFFFFFFFF/BFFFFF/
@M05620:37:000000000-D9766:1:1101:26550:12500 1:N:0:11
ACCACACCTTCTACAATGAGCTGCGTGTGGCTCCCGAGGAGCACCCCGTGCTGCTGACCGAGGCCCCCCTGAACCCCAAGGCCAACCGCGAGAAGATGCCCAGGTGAGTGGCCCGCTACCTCTTCTGGTGGCCGCCTCCCTCCTTCCTGGCCTCCCGGAGCTGCGCCCTTTCTCACTGGTTCTCTCTTCTGCCGTTTTCCGTAGGACTCTCTTCTCTGACCTGAGTCTCCTTTGGAACTCTGCAGGTTCTA
+
BBBBBAABFFFFGGGFGGGGDGHFGFGEHGHHHGGEGGG?GHHHHGGEEFGFHGHHHHHEFGGGFGGGGGGHHHHGGGGHGHHGHGGGGG/B@FHHHHHHHH/F<?DFBDFEHH?CGCGFHHHHHHBDGCEHH@CGGDHGHHGHFFGG0FFGGGGGA--;;CBFAFFFFFFFFFFFF/BBFFFFFFFF99/BFA9DFFFFD/..9BBFFFFFFFFFF/9FFF.9./:/9BBFF/BBFFFFF9BFFF9BFF/
@M05620:37:000000000-D9766:1:1101:18230:12501 1:N:0:11
ACCACACCTTCTACAATGAGCTGCGTGTGGCTCCCGAGGAGCACCCCGTGCTGCTGACCGAGGCCCCCCTGAACCCCAAGGCCAACCGCGAGAAGATGACCAGGTGAGTGGCCCCCTCCCTTTTCCGGTGGCCGCCTCCCTCCTTCCCTGCCTCCCCGGCCCGCCTCCTTTCTTACTGTTTCTTCCTTCTTCCGTTTTCCGTACGACTCTTCTCCCCGACCTGTGTTTCCTTTGGAACTCTGCAGGTTCTA
+
CCCCCDDCFFFFGGGGGGGGGGHHGGGGHGHHHGGGGGGGGHHHHGGGGGGGHHHHHHHGGGGGGGGGGGGHHHHGGGGHGHHHHGGGGGGGFGGEGG2>?20?FG1011?FCE<C@...011<10<---.<C-<CAAHFGGG/11</1:<F00C..------9-.<</1B1:1111111<BB11111101<:.0</BBFD:..9.<<.011<01:.---<./10</<1B1<:1/0<00111010.<00:1
@M05620:37:000000000-D9766:1:1101:24389:12505 1:N:0:11
ACCACACCTTCTACAATGAGCTGCGTGTGGCTCCCGAGGAGCACCCCGTGCTGCTGACCGAGGCCCCCCTGAACCCCAAGGCCAACCGCGCGCAGATGCCCAGGTGAGTGGCCCGCTACCTCTTCTGGTGGCCGCCTCCCTCCTTCCTGGCCTCCCGCCGCTGCGCCCTTTCTCACTGGTTCTCTCTTCTGCCGTTTTCCGTAGGACTCTCTTCTCTGACCTGAGTCTCCTTTGGAACTCTGCAGGTTCTA
+
>A>>A>AAFFFFGGGEBFF5GGHHGGGGD?BGFFFAEAE2BB2FGGAEGEEFHHGCFGHFCFEEFFGEEGGGEFGEEGEGAGFFGFF<BC///>/>DGDCHH/<FFD??<FFFG-C@-@HHH0GHHD0=C?.G-CGFGHFGGGF0;C9F/.99.:ED---;BFF>FFCF/FFFFFFFB.BF//BFFFF//BFFFFDFFFFF9F../;/9FFFFF/FFBBFF/FFBFFFFFF/B/BFF/9//9;FBFFFBF/
@M05620:37:000000000-D9766:1:1101:24371:12506 1:N:0:11
ACCACACCTTCTACAATGAGCTGCGTGTGACTCCCGAGGAGCACCCCGTGCTGCTGACCGAGGCCCCCCTGAACCCCAAGGCCAACCGCGAGAAGATGCCCAGGTGAGTGGCCCGCTACCTCTTCTGGTGGCCGCCTCCCTCCTTCCTGGCCTCCCGGAGCTGCGCCCTTTCTCACTGGTTCTCTCTTCTGCCGTTTTCCGTAGGACTCTCTTCTCTGACCTGAGTCTCCTTTGGAACTCTGCAGGTTCTA
+
>AAAA11>FF1B3GGB3AFF1BA1AECGC3DFFGG0A0E/AFGHHG/EB/E/FBGHGGFEEFEE>?/EEGGFHG/EGGEFEHG/<FGEE/B>@CFCFDGFHHGE?F1FHDCCCGCGG-ACDGHDGDD0GH.CGC-CFFHGGHGF0CHHBF?FGGGGG??@GAFG@GB@@9BFBFFFFFBBFFFFFFFFFFBFF@;AFEFF?BFBB/;B9BFF/BFBFFBFFBBFBFFFFF/FFFBFFFFF/FFFFFFFFF9
@M05620:37:000000000-D9766:1:1101:19584:12531 1:N:0:11
GAGGCTGCTTTGGAAGAAACTCATAGATTACTGCAACAGTTCCCCCTGGACCTGGAAAAGTTTCTTGCCTGGCTTACAGAAGCTGAAACAACTGCCCGTAAGGAAAGGCTCCTAGAAGACTCCAAGGGAGTAAACGAGCTGATGAAACAATGGCAAGTAAGTCAGGCATTTCCGCTTTAGCACTCTTGTGGATCCAATTGAACAATTCTCAGCATTTGTACTTGTAACTGACAAGCCAGGGACAAAAGATC
+
BABCCCFCFFFFGGGGGCGGGGDHFHHHHFGHHHHHHFGGHHHHHGGGHHHHHHHHHHGHGGHHHHHHHHHHHHHHHHHHHHHHHHHHHHHHHHHHHEGEGFHG3FHHHHHGHFHHHHHHHFH3E3CEGGGHGH4///>CC2GH3BGHCHHHGHHHGHHHHHHGHHHHHHGDGDFFGGHHGHHHHFHHH<CGHHHHHHHHHHHHHHHHHHGHHHHHHFHHHHBGHHHHFGGGGGGGGGGEEGGGGG99EFF
@M05620:37:000000000-D9766:1:1101:19593:12551 1:N:0:11
GAGGCTGCTTTGGACGAACCTCATAGAGTACTGAAACAGTTCCCCCTTGACCTGGAAAAGTTTCTTGCCTGGCTTACAGAAGCTGAAACACCTGCCCTTAAGGAAAGGCTCCTATAAGACTCCAAGGGAGTAAAAGAGCTGATGAAACAATGGCAAGTAAGTCAGGCATTTCCGCTTTAGCACTCTTGTGGATCCAATTGAACAATTCTCAGCATTTGTACTTGTAACTGACAAGCCAGGGACAAAAGATC
+
>1AA1>C1BBB1F11AEEAFGGHHHFH1DFDDG21B1BBFFB21BEAAAFBBFGEB11001ADAFGFB1BAEBFG11BBGGH1BF11F@B0EGHHBB1>@E@11BF00?@FFHD21BD1B11BB<1?????<B>D1?B0B<FB>2BBB0?@<1F@C?>2@@2@<?0?/11??1/?.<FD1>=1<>=FD1<.<CC/00=D00=<=GBG:CGCFGF000;;CCC;00;C:0G090;;9./99.CA.9CF/.09
@M05620:37:000000000-D9766:1:1101:26339:12579 1:N:0:11
GAGGCTGCTTTGGAAGAAACTCATAGATTACTGCAACAGTTCCCCCTGGACCTGGAAAAGTTTCTTGCCTGGCTTACAGAAGCTGAAACAACTGCCAGTAAGGAAAGGCTCCTAGAAGACTCCAAGGGAGTAAAAGAGCTGATGAAACAATGGCAAGTAAGTCAGGCATTTCCGCTTTAGCACTCTTGTGGATCCAATTGAACAATTCTCAGCATTTGTACTTGTAACTGACAAGCCAGGGACAAAAGATC
+
BABBBBFBFFFFFGGGGGGGGGHHHHHHHFHHHHHHFGHFHHHHHGGGGHHHHHHHHHGHHHHHHHHHHHGHHHHHHHHHHHHHHHGHHHHHHHHG33B3FGBFGHHHHHHGHHFHHHHHHHHHHHGGHGGHHHHHGHHHHGHHDHHHHHHHHHHGFHHHHGGHGHHGHHHHGEGGGGHHHHHFGHHHFHEFFHHHHGGHHHHDGHGDHHGHHHFGFCHHCGHHHHHHHHHHHHCHGFFE?EFGGGGGFGG
@M05620:37:000000000-D9766:1:1101:15582:12588 1:N:0:11
GAGGCTGCTTTGGAAGAAACTCATAGATTACTGCAACAGTTCCCCCTGGACCTGGAAAAGTTTCTTGCCTGGCTTACAGAAGCTGAAACAACTGCCCGTAAGGAAAGGCTCCTAGAAGACTCCAAGGGAGTAAAAGAGCTGATGAAACAATGGCAAGTAAGTCAGGCATTTCCGCTTTAGCACTCTTGTGGATCCAATTGAACAATTCTCAGCATTTGTACTTGTAACTGACAAGCCAGGGACAAAAGATC
+
AAABCCFBFFFFGGGGGGFGGGGHHHHHHHHGHHHFGHHHHHHHHGGGHGHHHHHHHGFGGHHHHHHHHHHHHHHHHHHHHHHHHHHHHHHHHHHHHGGGGHHHFHHHHHHGHHHHHHHHHHHHFHGGHGGHFH4FCGHHHHHHDFGHGHHHHHHHGHHHHHHHHGHGHHHHHGGGGGHHHHHHHHHHHHGGHHHHHHHHHHGHHHHHGHHHHHGHGHHHHHHHHHHGHHHHHGGGGGGGGGGGGGFGGGF
@M05620:37:000000000-D9766:1:1101:9082:12592 1:N:0:11
ACCACACCTTCTACAATGAGCTGCGTGTGGCTCCCGAGGAGCACCCCGTGCTGCTGACCGAGGCCCCCCTGAACCCCAAGGCCAACCGCGAGAAGATGCCCAGGTGAGTGGCCCGCTACCTCTTCTGGTGGCCGCCTCCCTCCTTCCTGGCCTCCCGGAGCTGCGCCCTTTCTCACTGGTTCTCTCTTCTGCCGTTTTCCGTAGGACTCTCTTCTCTGACCTGAGTCTCCTTTGGAACTCTGCAGGTTCTA
+
CCCCCCCCFFFFGGGGGGGGGGHHGGGGHGHHHGGGGGGGGHHHHGGGEGGGFHHHHHHGGGGGGGGGGGGHHHHGGGFHGHHHFGGGGGGGGGHHHHHHHHHGHGHHHHGGHHGGGGGHHHHHHHHHHHGHHGGGGGHGHHGHHGGGGFGGGGGGGGGGGGGGGGFFFFFFFFFFFFFFFHFHHFFFHHFFFFFFFFFFFFFFFFFFFFFFHFFFFFFFFFFFFFHHFFFFHHFFFFFFFFFFFFFFFFB
@M05620:37:000000000-D9766:1:1101:16551:12593 1:N:0:11
ACCACACCTTCTACAATGAGCTGCGTGTGGCTCCCGAGGAGCACCCCGTGCTGCTGACCGAGGCCCCCCTGAACCCCAAGGCCAACCGCGAGAAGATGCCCAGGTGAGTGGCCCGCTACCTCTTCTGGTGGCCGCCTCCCTCCTTCCTGGCCTCCCGGAGCTGCGCCCTTTCTCACTGGTTCTCTCTTCTGCCGTTTTCCGTAGGACTCTCTTCTCTGACCTGAGTCTCCTTTGGAACTCTGCAGGTTCTA
+
AAAAA1AAFFFFGGGBFGG1FGHHGGGGH0BFHGGGGGGA?GFHHGGGE?EGEHHHHHHGGEEEGGGGGGGBCHHGGGGHGHH/FGGGGGGGGGGFHEFHHHHGHHHHGHGGHHGGGCCHHHHHHHHHHHGGHCGGGCGFHHGHHGGGGGGGGGGGGGGGGGGGGGF@@FFFFFFFFFFFFFFFFFFFFFFFF@FFFFFFFFFFBFFFFFFFFFFFFFFFFFFFFFFFFFFFFFFFFFFBBFFFF-FFFF;
@M05620:37:000000000-D9766:1:1101:9062:12593 1:N:0:11
ACCACACCTTCTACAATGCGCTGCGTGGGGCTCCCGAGGAGCACCCCGTGCTGCTGACCGAGGCCCCCCTGAACCCCAAGGCCAACCGCGCGAAGATGCCCAGGTGAGTGGCCCGCTACCTCTTCTGGTGGCCGCCTCCCTCCTTCCTGGCCTCCCGGGGCTGCGCCCTTTCTCACTGGTTCTCTCTTCTGCCGTTTTCCGTAGGACTCTCTTCTCTGACCTGAGTCTCCTTTGGAACTCTGCAGGTTCTA
+
BAAABABAFFFFFGGGGG42EEEEGE?22AEEFFFG?EAE1AGFHEGA1EGGBFFHDFF>>E?EFGEEGGCEGGHGGGGHGEHHEGGGGG<DGGG?GFGHHFEGHHHHHFFGHFC?D?CHHHHHGHHFHHGFHDG@GDFEFGGFFFGGGGGGGGGGG?-9>=DEBBF?BFFFFF/BFBBFF9FFFFFF9B/FFBFFFFFFFFADF/BFFFFFFFFFFF/BFFF/;B9/;FFFFFFFBFFFF/FB/.AFBB/
@M05620:37:000000000-D9766:1:1101:9651:12612 1:N:0:11
GAGGCTGCTTTGGAAGAAACTCATAGATTACTGCAACAGTTCCCCCTGGACCTGGAAAAGTTTCTTGCCTGGCTTACAGAAGCTGAAACAACTGCCCGTAAGGAAAGGCTCCTAGAAGACTCCAAGGGAGTAAAAGAGCTGATGAAACAATGGCAAGTAAGTCAGGCATTTCCGCTTTAGCACTCTTGTGGATCCAATTGAACAATTCTCAGCATTTGTACTTGTAACTGACAAGCCAGGGACAAAAGATC
+
AAAAABFBFFFFGGGGGGGGGGGHGHHHHHHHHHFHGGHHHHHHHGGGHHHHHHHGHHGGFHHHHHHHHGHHHHHHHHHHGHHHHHHHHHHHHHHHHGFFGHHHHHGHHHHGHHHHHHHHHHHHFHGGAFGHDHFHGHHHHHHHHHHHHHHHHHHHGHHHHHHGHHHEHHGHHGGGGGGHHHHHHHHHHHGHHHHHHHHHHHGHHHHHHHHGHHHHHHHHHHHHHHHHFHFHHGGGGGGGGGGGGGFGEGG
@M05620:37:000000000-D9766:1:1101:21191:12612 1:N:0:11
ACCACACCTTCTACAATGAGCTGCGTGTGGCTCCCGAGGAGCACCCCGTGCTGCTGACCGAGGCCCCCCTGAACCCCAAGGCCAACCGCGAGAAGATGCCCAGGTGAGTGGCCCGCTACCTCTTCTGGTGGCCGCCTCCCTCCTTCCTGGCCTCCCGGAGCTGCGCCCTTTCTCACTGGTTCTCTCTTCTGCCGTTTTCCGTAGGACTCTCTTCTCTGACCTGAGTCTCCTTTGGAACTCTGCAGGTTCTA
+
BBBBBBBBFFFFGGGGGGGGGGHGGFGGHGHHHGGF2EGGGHHHHGGFEEGGEGHHHHHGGGGGGGGGGGGHHHHGGGGHGHHHHGGGGGCGGGHFHHHGHH/FGHHHHFFGCC@DC-AGHHHHHHGFHFGHECCCA.CEHFGHHFGFFFGGGGGGGGFAAGFEGGFFFFFFFFFFFFFFFFFFFFFFFFFEFFFFFFFFFFFDDBFFFFFFFFFFE;FFFFFFFFFFF/9FFFFEFFFFFFFFFFFFFFB
@M05620:37:000000000-D9766:1:1101:19481:12618 1:N:0:11
ACCACACCTTCTACAATGAGCTGCGTGTGGCTCCCGAGGAGCACCCCGTGCTGCTGACCGAGGCCCCCCTGAACCCCAAGGCCAACCGCGAGAAGATGCCCAGGTGAGTGGCCCGCTACCTCTTCTGGTGGCCGCCTCCCTCCTTCCTGGCCTCCCGGAGCTGCGCCCTTTCTCACTGGTTCTCTCTTCTGCCGTTTTCCGTAGGACTCTCTTCTCTGACCTGAGTCTCCTTTGGAACTCTGCAGGTTCTA
+
DCCDDCCCFFFFGGGGGGGGGGHHGGGGHGGHHGGGGGGGGHHHHGGGGGGGHHHHHHHGGGGGGGGGGGGHFHHGGGGHGHHHHGGGGGGGGGHHHHHHHHEFHGGHHHGGHHGGGGGHHHHHHHHHHHGHHGGGGGHGHHGHHGGGGGGGGGGGGGAGGGGGAGFFFFFFFFFHFFFFFFFFFFFFFFFFFFFFFFHFFFFFF0FFFFFFHHHFHFFFFFFFFFFFFFFFFFFFFFFFFFFFFFFFFF;
@M05620:37:000000000-D9766:1:1101:14039:12632 1:N:0:11
ACCACACCTTCTACAATGAGCTGCGTGTGGCTCCCGAGGAGCACCCCGTGCTGCTGACCGAGGCCCCCCTGAACCCCAAGGCCAACCGCGAGAAGATGCCCAGGTGAGTGGCCCGCTACCTCTTCTGGTGGCCGCCTCCCTCCTTCCTGGCCTCCCGGAGCTGCGCCCTTTCTCACTGGTTCTCTCTTCTGCCGTTTTCCGTAGGACTCTCTTCTCTGACCTGAGTCTCCTTTGGAACTCTGCAGGTTCTA
+
CCCCCCCCFFFFGGGGGGGGGGHHGEFEGEHHHGGGFGGGGHHHHGGGFGGGHHHHGHHGGGGGGGGGGGGHHHHGGGGHGHHHHGGGGGGGGGHHHHHHHHHGHHHHHHGGHHGGGGGHGHHHHHHHHHGHHGGGGGHGHHGHHGGGGGGGGGGGGGGFGGGGGGFFFFFFFFFFFFFFFFFFFFFFFFFFFFFFFFFFFFFFFFFFFFFFFFFFFFFFFFFFFFFFFFFFFFFFFFFFFFFFFFFFFFB
@M05620:37:000000000-D9766:1:1101:4617:12639 1:N:0:11
ACCACACCTTCTACAATGAGCTGCGTGTGGCTCCCGAGGAGCACCCCGTGCTGCTGACCGAGGCCCCCCTGAACCCCAAGGCCAACCGCGAGAAGATGCCCAGGTGAGTGGCCCGCTACCTCTTCTGGTGGCCGCCTCCCTCCTTCCTGGCCTCCCGGAGCTGCGCCCTTTCTCACTGGTTCTCTCTTCTGCCGTTTTCCGTAGGACTCTCTTCTCTGACCTGAGTCTCCTTTGGAACTCTGCAGGTTCTA
+
AAA1>AA>CFFFGGFGAGAAFAGHGAABA0BBBBBA0EEECHCGGGGEEABFFHGCFHHA/ECEG/FGGGGFFCHGGGFH/EFGHG//>B><<CGB1FGHHHHGGHHHHHFGHHGGGCGHHHHHHHHEGHCCHGGGGGHEHHGHHGGGG/CGGGGGBA-;AGGGGGF@-F/BFFFFFFFFFFFFFFFFFFFFF@FFFFFFFFFFFFFFFFFFFFFBFFFFFFFFFFF:;FFFFFFFFFFFFFFFFFFFFF/
@M05620:37:000000000-D9766:1:1101:12519:12648 1:N:0:11
AGTGCCAGCTCTCAATCGCACAGGGGACCCAGGGCCTGGCCCCTCCATCCAGAAAACCTATGACCTCACCCGCTACCTGGAGCACCAACTCCGCAGCTTGGCTGGGACCTATGTGAGTATCCAGCGTAGGAATCTGGGAGTTGGGGAGGAGTGAGGAGTTGGGGAAAGACAGTCCTAACCGTGGAGGGTTCTGGTAAATGATGGGGTGAGGAGGGGCTCTTTGGCTCCCACCAGTCCCCCTGTCTGGTCTA
+
ACAABFFFCFFFGGGGGGGGGGHHGGGGGGHHGGGGGGHHHHGHGGHHHHHHHHHHHGHHHHHHHHHHHHHGGFEGHHHHHHHHHHGGGHHHGGGGGHHHGHHGGGHHGHHHHHHHHHHHHHHHHGGGCDFFHHHHHHEGGHHHGGGGGGGHHHHGHGHHHHGGGGGHHHGHHHHHHHHHGGGGGGGGGGGGGGGGGGGGGGGGGGFFFFFFFFFFFFFFFFFFFFFFFFFFFFFFFFFFFFFFFFFFFF/
@M05620:37:000000000-D9766:1:1101:4633:12649 1:N:0:11
ACCACACCTTCTACAATGAGCTGCGTGTGGCTCCCGAGGAGCACCCCGTGCTGCTGACCGAGGCCCCCCTGAACCCCAAGGCCAACCGCGAGAAGATGCCCAGGTGAGTGGCCCGCTACCTCTTCTGGTGGCCGCCTCCCTCCTTCCTGGCCTCCCGGAGCTTCGCCCTTTCTCACTGGTTCTCTCTTCTGCCGTTTTCCGTAGGACTCTCTTCTCTGACCTGAGTCTCCTTTGGAACTCTGCAGGTTCTA
+
AAB3AAABFFFFGFGEGGGCGGHHGGFGHGGFHGGGGGGCEGFGHGGGECGGFGHFHHHG@EEEGGGGGGFFHHHGGGGGGHHH/FFCCCGGCDGFHHHGH1<FGCGFHHEGHHDC@-CHFG0DFF00=/<.G<:@ADHGHHGFHGGF0CFGFFGG?@9AAF/;-;DF;FFFB//B999BFFBBBBBFFFBFF>FFFFFF.9AAD/BBBBFBFBBBB/;FFB.BBFFFFFBFF/BFFFFF//;99AFFFB/
@M05620:37:000000000-D9766:1:1101:25636:12649 1:N:0:11
ACCACACCTTCTACAATTAGCTGCGTGTGGCTCCCGAGGAGCACCCCGTGCTGCTGACCGAGGCCCCCCTGAACCCCAAGGCCAACCGCGAGAAGATGAGCACGGGAGTGTCCCGCTACCTCTTCCGGTGTCCCTCCCACTCGTCCATGACCTACCGCGCCTTCGCTCACTCTCACTGTCTTCCTCTGTTTTCGTTATCCGTATGACTCTCTTCCCTCACCTGATTCTCATTTGTGCCTCTGCAGGTTCTA
+
AAA1AAAAFFFFGFGGAF1BGBHFGA0AA0BF1AFAAEGGGHHHHGEAAAEGFHF1GHGA/ECGGAGGGGF0GGFGGGAGC<FHHG/<BG/<BCHE1G11?<0>/////<1=>G-<<-</<D<000.-<:.:<00:../;./...9.000//00;.----;..0..-9-///;/9;9/:/B////://9;/-:-99--//-AA-//////9/9;/-/---;B///9;/////9:9-//;9F/;;/9-;F/9
@M05620:37:000000000-D9766:1:1101:20688:12655 1:N:0:11
ACCACACCTTCTACAATGAGCTGCGTGTGGCTCCCGAGGAGCACCCCGTGCTGCTGACCGAGGCCCCCCTGAACCCCAAGGCCAACCGCGAGAAGATGCCCACGTGAGTGGCCCCCTACCTCTTCCGGTGGCCGCCTCCCTCCTTCCTGGCCTCCCGGAACCGCGCCCTTTCTCACTGGTTCTCTCTTCTGCCGTTTTCCGTACGACTCTCTTCCCTGACCTGAATCTCCTTTGGAACTCTGCAGGTTCTA
+
CCCCCCCBFFFFGGGGGGGGGGHHGGGGHGHHHGGGGGGGGHHHHGGGEGGGHHHHHHHGGGGGGGGGGGGHHHHGGGGHGHHHHGGGGGGGGGHHHHFHHH/AFFA/??FCHH-<<.FGGHFHH0<<<-C<GFCG.CHGFGGFGFGFBGFGGGGGDG--:.;9:9CF;FFFFFFBBFF0BFBBFBFF0909FBADFFFFD9A.:.:ADFFFFF0:9;/BFFFF0090;BBFFFF0F0BFFBBFFFFFFB0
@M05620:37:000000000-D9766:1:1101:11811:12688 1:N:0:11
ACCACACCTTCTACAATGAGCTGCGTGTGGCTCCCGAGGAGCACCCCGTGCTGCTGACCGAGGCCCCCCTGAACCCCAAGGCCAACCGCGAGAAGATGCCCAGGTGAGTGGCCCGCTACCTCTTCTGGTGGCCGCCTCCCTCCTTCCTGGCCTCCCGGAGCTGCGCCCTTTCTCACTGGTTCTCTCTTCTGCCGTTTTCCGTAGGACTCTCTTCTCTGACCTGAGTCTCCTTTGGAACTCTGCAGGTTCTA
+
CCCCCCBCFFFFGGGGGGGGGGHHGGGFEGHHHGGGGGGGGHHHHGGGGGGGHHHHHHHGGGGGGGGGGGGHHHHGGGGHGHHHFGGGGGGGGGHHHHHHHHHGHHHHHHGGHHGGGFGHHHHHHHHGHGGHHGDGGGHGHHGHHGGGGGGGGGGGGGBGGGGGGGFFFFFFFFFFFFFFFFFFFFFFFFFFFFFFFFFFFFFDFFFFFFFFFFFFFFEFFFFFFFFFFFFFFFFFBFFFFFFFFFFFFFB
@M05620:37:000000000-D9766:1:1101:16721:12691 1:N:0:11
ACCACACCTTCTACAATGAGCTGCGTGTGGCTCCCGAGGAGCACCCCGTGCTGCTGACCGAGGCCCCCCTGAACCCCAAGGCCAACCGCGAGAAGATGCCCAGGTGAGTGGCCCGCTACCTCTTCTGGTGGCCGCCTCCCTCCTTCCTGGCCTCCCGGAGCTGCGCCCTTTCTCACTGGTTCTCTCTTCTGCCGTTTTCCGTAGGACTCTCTTCTCTGACCTGAGTCTCCTTTGGAACTCTGCAGGTTCTA
+
CCCCDECDFFFFGGGGGGGGGGHHGGGEHGHHHGGGGGGGGHHHHGGGGGGGHHHHHHHGGGGGGGGGGGGHHHHGGGGHGHHHHGGGGGGGGGHHHHHHHHHGHHHHHHGGHHGGGGGHHHHHHHHHHHGHHGGGGGHGHHGHHGGGGGGGGGGGGGCGGGGGGGFFFFFFFFFFFFFFFFFFFFFFFFFFFFFFFFHFFFFFFFFFFFFFFFFFFFFFFFFFFFFFFFFFFHFFFFFFFFFFFFFFFFF
@M05620:37:000000000-D9766:1:1101:11830:12694 1:N:0:11
ACCACACCTTCTACAATGAGCTGCGTGTGGCTCCCGAGGAGCACCCCGTGCTGCTGACCGAGGCCCCCCTGAACCCCAAGGCCAACCGCGAGAAGATGCCCAGGTGAGTGGCCCGCTACCTCTTCTGGTGGCCGCCTCCCTCCTTCCTGGCCTCCCGGAGCTGCGCCCTTTCTCACTGGTTCTCTCTTCTGCCGTTTTCCGTAGGACTCTCTTCTCTGACCTGAGTCTCCTTTGGAACTCTGCAGGTTCTA
+
DCCDDDCCFFFFGGGGGGGGGGHHGGGGHGHHHGGGGGGGGHHHHGGGGGGGHHHHHHHGGGGGGGGGGGGHHHHGGGGHGHHHHGGGGGGGGGHHHH22FC=?FHFHGH/AAG@CD@@HFHHGDHF0=G.C<-CC.ECECG?:<:/0</<C0CAF.99CDG0BBGDF-:FFFFBFF0:<BBFFFFFB0F0FF999FF0B9<B?<<FFFFFFF0FFFFFBFBBBF:BFFFB0FB/:<0<BF:0<<BABFF<
@M05620:37:000000000-D9766:1:1101:3228:12699 1:N:0:11
GAGGCTGCTTTGGCAGAAACTCATAGATTACTGCAACAGTTCCCCCTGGACCTGGAAAAGTTTCTTGCCTGGCTTACAGACGCTGACACAACTGCCCGTAAGGAAAGGCTCCTAGACGACTCCAAGGGCGTAAAAGAGCTGATGAAACAATGGCAAGTAAGTCAGGCATTTCCGCTTTAGCACTCTTGTGGATCCAATTGAACAATTCTCAGCATTTGTACTTGTAACTGACAAGCCAGGGACAAAAGATC
+
>1>1>A?AFFFFG1FEAGGBBBFFH3DDG1FFDBG1FGGGHHHHHGCGGEGHHHG0BB0FBDEGHDDFGHHAFABBGGBG0>>EE/>1BBF/BBBFBE>E/FHHHHHGHHHGH1FD1EEGGGHF1GGG/BCG/<2F/FHHF1GHH11F</?GHHC1FGFHHHH1FHH.FGHHHCGGGG0DG0DHHHHHHHC:GHGGHHHHGGGHHHHHGG0CF0FGGGGGGGGGGB0CBGFGGFFGGGFEGEGFFFFF-BB
@M05620:37:000000000-D9766:1:1101:6789:12709 1:N:0:11
ACCACACCTTCTACAATGAGCTGCGTGTGGCTCCCGAGGAGCACCCCGTGCTGCTGACCGAGGCCCCCCTGAACCCCAAGGCCAACCGCGAGAAGATGACCAGGTGATGGGCCCGCTACCTCTTCTGGTGGCGGCCCCCCTCCTTCCTGCCCTCCCGGAGCTGCGCCCTTTCTCACTGTTTTCTTCTTCTGCCGTTTTCCGTAGGACTCTCTTCTCTGACCTGAGTCTCCTTTGGACCTCGGCAGGTTTTA
+
CCCCCCCDFFFFGGGGGGGGGGHHGFGBGEHHHGGGGGGGGHHHHGGGGGGGHHHHHHHGGGGGGGGGGGGHHHHGGGGHGHHHHGGGGGGGGGHHHH2GF2F=??111?/?G/<--<A>10<00=D0=<.<--;--=C--;.;0;/CF0;.0;D:A:--9A0B-;D-;F000;::BF0BB/0000;;000;::AFF.B:.0.AA0;//00;00000;:;/0;:/:00;BFF0F/;://0.9;-;-;00.0
@M05620:37:000000000-D9766:1:1101:5071:12722 1:N:0:11
GAGGCTGCTTTGGAAGAAACTCATAGATTACTGCAACAGTTCCCCCTGGACCTGGAAAAGTTTCTTGCCTGGCTTACAGAAGCTGAAACAACTGCCCGTAAGGAAAGGCTCCTAGAAGACTCCAAGGGCGTAAAAGAGCTGATGAAACAATGGCAAGTAAGTCAGGCATTTCCGCTTTAGCACTCTTGTGGATCCAATTGAACAATTCTCAGCATTTGTACTTGTAACTGACAAGCCAGGGACAAAAGATC
+
AAA>AAFBFFFFGGGGAGGFGEHEGHGHGFGHEGHBHFGGGHHHHGGGGHHHHHHGHHHHGHHHHFGHHHHGHEHHHHHH3BGHGH@3BFGGGHGHHGGGFGFHHHFFHHHGHDHHDHHHGHHHGHFE?EEDAGGHGHHHHHHHGFHHH/GHHHHHGHGHHHHHHHHEHHHHHGGGGGFFHHHHHHHHHHGFHHHHHHHHHHHHHHGGHHGHHHHHHHHHGGHHHE0FFGGGGFFGGGGGGGGGGFFGFGG
@M05620:37:000000000-D9766:1:1101:21615:12724 1:N:0:11
GAGGCTGCTTTGGAAGAAACTCATAGATTACTGCAACAGTTCCCCCTGGACCTGGAAAAGTTTCTTGCCTGCCATAGGCAGTTTGAAACGCTTCTGTAAGCCAGGCAAGCACCTTTTCCACCGCCGCCTATCGCTCCCCCTTACGGGTAGCTGATGACACACTGGCACGTACATCAGGCCTTTCCGCTTTCGCCCTCTTGTGGATCCAATTGACAACTTCTCCGCATTTGTCCTTGTAACTGACACGACAG
+
?3ABBAFBFFFFGGGGFGGGGGFHFHHHHHHHHHGFHHGHHHHHHGGFHBGHHHGHGE2FGHHHHHHHHHHGH3G33BABAA55D55531>1?13B4B@FFFFHHHGHC1BCF?3GGFHG30?E?EE@E/BG/CHHF//CCGBGG///>F1FG1F11<><0<01>FFB..=C.0=<0<CCC/DCFGGGGG0C?.:@GGFFGGGGG0;0BF00000;9/0;FF0;A-;.BFF/:9BFFEFF/B/;F/.-9-;
@M05620:37:000000000-D9766:1:1101:23330:12755 1:N:0:11
GAGGCTGCTTTGGAAGAAACTCATAGATTACTGCAACAGTTCCCCCTGGACCTGGAAAAGTTTCTTGCCTGGCTTACAGAAGCTGAAACAACTGCCAGTATGGTACGGCACCTCACCCGCTAGGAAAGGCTCCTAGAACAGCTGAAGCCATGACAAGACCGTACGGCATATCCGCTTTCAACCTATTCAGGCTCCCATTAACCCATTCTCCGACTCAATACAACAACTTTCAACATTTGTACCAACAACTC
+
CACCCCFCFFFFGGGGGGGGGGGHHHHHHHHHHHHHHHHGHHHHHGGGHHHHHHHHHHHHHHHHHHHHHHHHHHHHHHHHHHHHHHHHHHHHHHHHH3B34@24DF1?>//?B03/B0/>///0B33B0/B0?2FGG3222?B=@22@0@FC22@DG000<//?E.-><11>1<C..<00=0<C00=00;:/;C..;CG0::0../;0090;:--.00;00000.;.0;0090;0/00;00:900.;.9B0
@M05620:37:000000000-D9766:1:1101:14319:12764 1:N:0:11
ACCACACCTTCTACAATGAGCTGCGTGTGGCTCCCGAGGAGCACCCCGTGCTGCTGACCGAGGCCCCCCTGAACCCCAAGGCCAACCGCGAGAAGATGCCCAGGTGAGTGGCCCGCTACCTCTTCTGGTGGCCGCCTCCCTCCTTCCTGGCCTCCCGGAGCTGCGCCCTTTCTCACTGGTTCTCTCTTCTGCCGTTTTCCGTAGGACTCTCTTCTCTGACCTGAGTCTCCTTTGGAACTCTGCAGGTTCTA
+
ABBBBBBBFFFFGGGGGGFGGGHHGGGGHGHHHGGGFGGGGHHHHGGG1EEEHFHHHHHGEGGGGGGGGGGHHHHGGGGHGHHHHGGGGGDGGGHHHHHHHHHGHHHGHHGGHHGGGGGHHHHHHHHHHHGHHGGGGGHGHHGHHGGGGGGGGGGGGGGGGGGGGGFFFFFFFFFFFFFFFFFFFFFFFFFFFFFFFFFFFFFFFFFFFFFFFFFFFFFFFFFFFFFFFFFFFFFFFFFFFFFFFFFFFFB
@M05620:37:000000000-D9766:1:1101:18360:12767 1:N:0:11
ACCACACCTTCTACAATGAGCTGCGTGTGGCTCCCGAGGAGCACCCCGTGCTGCTGACCGAGGCCCCCCTGAACCCCAAGGCCAACCGCGAGAAGATGCCCAGGTGAGTGGCCCGCTACCTCTTCTGGTGGCCGCCTCCCTCCTTCCTGGCCTCCCGGAGCTGCGCCCTTTCTCACTGGTTCTCTCTTCTGCCGTTTTCCGTAGGACTCTCTTCTCTGACCTGAGTCTCCTTTGGAACTCTGCAGGTTCTA
+
AAAAAAAAFFFFGGGGFG1AF1F1EBEBGCHHGGGEEEGGGHGHHGG/BEFFHGHHHHHECGGGGAEGGGGFGFHGGGGHFFHHEGGGGG>BCGHHHHHHHHHGGGFC<FFGHEGCGGGHHHHHHHHGHHGGHG?CGGHGGHGHGG/FFFGGGGEEGGAG@FFFGGF@@FFFFFBFBFBFFBFFBFFFBFFFF@FFFFFFBF?FFFFFFFFBFFFB/9/9/BFF-BB/9FB/FFFBFFFFFFFFFFFFFFF
@M05620:37:000000000-D9766:1:1101:23325:12779 1:N:0:11
GAGGCTGCTTTGGAAGAAACTCATAGATTACTGCAACAGTTCCCCCTGGACCTGGAAAAGTTTCTTGCCTGGCTTACAGAAGCTGAAACAACTGCCCGTAAGCAAAGGCTCCTACAAGACTCCAAGGGAGTAAAAGAGCTGATGAAACAATGGCAAGTAAGCCAGGCATTTCCGCTTTAGCACTCTTGTGGATCCAATTGAACCATTCTCAGCACTTGTACTTGTAACTGACAAGCCAGGGACAAAAGATC
+
AAABABFBFFFFGGDBFGGGGGHHHHHHHHHGHHFHGHHHHHGHHGEGGFFHHGFFB3CGGGHHHHHGFGHGGHHEGGGHHHGHHFFHGHGHHHHHHB>@EC3FGH3?GGGFGG3BGFF??FGCC3?/??EFGHFGGHCHCGFFHHGFGFGGFHHE/@@G22FF0<FC1?@FFCCC.F=>FGGFGHFHF<.0<<GGFGGGHD<.=<CCGH;GFF.<;:<GCGGHHCC;CFFFFG..;;;C9C;;.CGFA;;
@M05620:37:000000000-D9766:1:1101:5571:12789 1:N:0:11
AGTGCCAGCTCTCAATCGCACAGGGGACCCAGGGCCTGGCCCCTCCATCCAGAAAACCTATGACCTCACCCGCTACCTGGAGCACCAACTCCGCAGCTTGGCTGGGACCTATGTGAGTATCCAGCGTAGGAATCTGGGAGTTGGGGCGGAGTGCGGAGTTGGGGACAGACAGTCCTAACCGTGGAGGGTTCTGGTAAATGATGGGGTGAGGAGGGGCTCTTTGGCTCCCACCAGTCCCCCTGTCTGGTATA
+
A1>AADFFAFFFEGGFFFF1A00BAEGGCFHHGGAEFCGFFHGHGGHHHHHDBFAGHA0FGHEHHHFHHHHGGGGGHHHFHHHEF/FHGEHHEGGGEHF0/FGEGGHH?HGHHHFB1BF1>2BBGCACGG@FHHB1D00//?GHCG.--;C:.0;C999FG/?AA-CE/CFGGGGGB9FF@9E@FFF?;FFFFF/F9B//9BFFAA;9AFFFF-@@-@FFFFFBFFFFEFFFF-:FFFFF<FFFFBBB/;:
@M05620:37:000000000-D9766:1:1101:17729:12793 1:N:0:11
AGTGCCAGCTCTCAATCGCACAGGGGACCCAGGGCCTGGCCCCTCCATCCAGAAAACCTATGACCTCACCCGCTACCTGGAGCACCAACTCCGCAGCTTGGCTGGGACCTATGTGAGTATCCAGCGTAGGAATCTGGGAGTTGGGGAGGAGTGAGGAGTTGGGGAAAGACAGTCCTAACCGTGGAGGGTTCTGGTAAATGATGGGGTGAGGAGGGGCTCTTTGGCTCCCACCAGTCCCCCTGTCTGGTCTA
+
AAAABFFFBFFFGGGGGGGGGGHGGGGFFGHHGGGGFGHHHHGHGGHHHHHHHGHGHGHHHFGHHHHHHHHGG>EGHHHH2FHHHHHHGHHHEGGGFGGHGHFGGGGHGHHHHH3HHHHHHGHHHGGFGGHHHHHGGHGFGHHFGGFCGGGHHHHHFGHHHGGGGGHHHHHHHHFHHHHHGDECGGGGDGGGGGGGGGGGGGGGGGFFFFFFFFFFFFFFFFFEFFFAEFFFFFFFFFFFFFFFFFFFFFF
@M05620:37:000000000-D9766:1:1101:21690:12799 1:N:0:11
ACCACACCTTCTACAATGAGCTGCGTGTGGCTCCCGAGGAGCACCCCGTGCTGCTGACCGAGGCCCCCCTGAACCCCAAGGCCAACCGCGAGAAGATGCCCAGGTGAGTGGCCCGCTACCTCTTCTGGTGGCCGCCTCCCTCCTTCCTGGCCTCCCGGAGCTGCGCCCTTTCTCACTGGTTCTCTCTTCTGCCGTTTTCCGTAGGACTCTCTTCTCTGACCTGAGTCTCCTTTGGAACTCTGCAGGTTCTA
+
BBBBBBBBFFFFGGGGGGGGGGHHGGGGHGHHHGGGGGGGGHHHHGGGEEGGGGHHHHHGGGGGGGGGGGGHHHHGGGGHGHHHHGGGGGGGGGHEGFHHHHFFGFHHHHGGHHGGGGGHHHHHFHHHHHGHHG--CFHFHH?FHFGFFGGGFGG?D?BFCGGGGGFFFFFFFFFFFFFFFFFFFFFFFFFFFFFFFFFFFFFFDFFFFFFFFFFFFFFFFFFFFFFFFFFFFFFFFFFFFFFFFFFFFFF
@M05620:37:000000000-D9766:1:1101:24355:12813 1:N:0:11
ACCACACCTTCTACAATGAGCTGCGTGTGGCTCCCGAGGAGCACCCCGTGCTGCTGACCGAGGCCCCCCTGAACCCCAAGGCCAACCGCGAGAAGATGCCACAGTTAGAAGCCCCGTCCCTCGTTCTGGGGGCTGCCTCCCCCTTCCCAGACCTCCCGAACCTCGCCCTTTTGAACCGGTTTCACACTCATACGGTTTTCGGACGACTCTCTTCTCTTACCTGAAGTCTCTTTGGAAATCTGCAGGGTCTT
+
AAA>AAAAFFFFFDGFFGGEFAFCE0AEGEHHFGCEAEEEEHHHHGGGEEFFHFGGFAFEEEGGGCEEGGGCGCEEEGEFE<GFF/</>@CC@A?FDF1?110?11<<11?1FG<-...>10->..<=0/<-;-...00;...-;/9/00...0;C.:9---/9--9;-;B//-;B--;-;-//////////;9-;AA-B---------///;//////:///9/////;/;F/;/;/////9/9A-B/-/
@M05620:37:000000000-D9766:1:1101:13393:12819 1:N:0:11
AGTGCCAGCTCTCAATCTGGTCTATCTCCTGCCCTTAGATCGGAAGAGCACACGTCTGAACTCCAGTCACATTACTCGATCTCGTATGCCGTCTTCTGCTTGAAAAAAAAAAAAACACCCTCTTCTTTTTTCCTCCTCCCTCCTTCCTTTCCTCCCTTACCTGCTCCCTTTCTAACTTTTTCTCTCTTCGTCCTTTTTCCTTCTTACTGTCTTCACTAACCTACTACTACTTTTAACCGCATCAGTTTCTC
+
AA>>AFFFBFFFGGGGGGGGBFGHHHHHHHGFHHHHHHHFHFGEGGFHGHHGHGHHHF5FGHHHHHBGGEFFGHHHHGHHCGGG?1BGHFEEGFFHHHHHHHGGFHHGCEC?/////0/</F2221<111/0<1100<G.GCA01<<>10==0=C./0//<<0./:0CFF00000<000;C/;:;C;B9.9...00;0CF000900000;00000;0;/99;/////;/9:B/B9/;/---.-////////
@M05620:37:000000000-D9766:1:1101:27126:12830 1:N:0:11
AGTGCCAGCTCTCAATCGCACAGGGGACCCAGGGCCTGGCCCCTCCATCCAGAAAACCTATGACCTCACCCGCTACCTGGAGCACCAACTCCGCAGCTTGGCTGGGACCTATGTGAGTATCCAGCGTAGGAATCTGGGAGTTGGGGAGGAGTGAGGAGTTGGGGAAAGACAGTCCTAACCGTGGAGGGTTCTGGTAAATGATGGGGTGAGGAGGGGCTCTTTGGCTCCCACCAGTCCCCCTGTCTGGTCTA
+
AA1>A1FFAFFFGGGGEGG1EAGCFE0EEAGH0EG//FG0AF/BEGHHHCHH1FEEFGGHFH2GHAGHHHH?>/EFHHHHE0GHFHH/E0F@?///>>>GGHFGGGHFEHFGHHHGHGHHHGHHHGCCCGHFHHHHHHGFAGHGGGCCGCCCHHHHHCHHHHGGGGHHGHHHGFHHHFHGGGGGGGGGCFFGGGGGGGGGGGGGGGF@FFFFFF?@@@FFFFFFFFFEFFFFFFFFFFFF@FFFFFFFFB9
@M05620:37:000000000-D9766:1:1101:15615:12830 1:N:0:11
GAGGCTGCTTTGGAAGAAACTCATAGATTACTGCAACAGTTCCCCCTGGACCTGGAAAAGTTTCTTGCCTGCCATTGGCAGTTGTTTCAGCTTCTGTAAGCCAGGCAAGAAACTTTTCCAAAGCAGCCTCTCGCTCACCCTTACGGGTAGCTGATGAAACAATGGCAAGTAAGTCAGGCATTTCCGCTTTAGCACTCTTGTGGATCCAATTGAACAATTCTCAGCATTTGTACTTGTAACTGACAAGCCAG
+
A>AAAAFBFFFFGGGGC4FGGGFHFGHHHBGFHHF4FFGGHHHHHGGGHBGHHHGHHFCGEGHHEHGHHHHHGHFHHHHDFGHHGHHHHHHHHHHHHFHHHHHHHHHHGHHHHHHHHHHGFHHHFHHHHHHHGGGHGHHHHHFHGGGGCGHHHHHHHFHHHAGHHHHFGGHFHHHHHHGAGHHHHGGGGGGHHHHHHHHHHHGHHHHHHHHHHHHHCHHHHHHHHFHGHHHHGGGGGGGGGGGGGGGGGGG
@M05620:37:000000000-D9766:1:1101:13091:12838 1:N:0:11
ACCACACCTTCTACAATGAGCTGCGTGTGGCTCCCGAGGAGCACCCCGTGCTGCTGACCGAGGCCCCCCTGAACCCCAAGGCCAACCGCGAGAAGATGCCCAGGTGAGTGGCCCGCTACCTCTTCTGGTGGCCGCCTCCCTCCTTCCTGGCCTCCCGGAGCTGCGCCCTTTCTCACTGGTTCTCTCTTCTGCCGTTTTCCGTAGGACTCTCTTCTCTGACCTGAGTCTCCTTTGGAACTCTGCAGGTTCTA
+
DDDDDCDDFFFFGGGGGGGGGGHHGGGGHGHHHGGGGGGGGHHHHGGGGGGGHHHHHHHGGGGGGGGGGGGHHHHGGGGHGHHHHGGGGGGGGGHHHHHHHHHGFHHHHHGGHHGGGGGHHHHGHHHHHHGHHGGFGGHGHHGHHGGGGGGGGGGGGGGGGGFGFGFFFFFFFFFFFHFFFFFFFFFFFFFFFFFFFFFFFFFFFFFFFFFFFFFFFFFFFFFFFFFBFFFFFHFFFFFFFFFFFFFFBF<
@M05620:37:000000000-D9766:1:1101:2869:12864 1:N:0:11
ACCACACCTTCTACAATGAGCTGCGTGTGGCTCCCGAGGAGCACCCCGTGCTGCTGACCGAGGCCCCCCTGAACCCCAAGGCCAACCGCGAGAAGATGCCCAGGTGAGTGGCCCGCTACCTCTTCTGGTGGCCGCCTCCCTCCTTCCTGGCCTCCCGGAGCTGCGCCCTTTCTCACTGGTTCTCTCTTCTGCCGTTTTCCGTAGGACTCTCTTCTCTGACCTGAGTCTCCTTTGGAACTCTGCAGGTTCTA
+
CCCCDDDDFFFFGGGGGGGGGGHHGGGGHGHHHGGGGGGGGHHHHGGGGGGGHHHHHHHGGGGGGGGGGGGHGHHGGGGHGHHHHGGGGGGGGGHHHHHHHHHGHHHHHHGGHHGGGGGHHHHHHHHHHHGHHGGGGGHGHHGHHGGGGGGGGGGGGG?DDGGGGGFFFFFFFFFFHFFFFFFFHFFHHHHHFFFFFFHFFFFFFFFFFFFFFFFFFFFFFFFFFFFFFFFFHFFFFFFFFFFFFFFFFFB
@M05620:37:000000000-D9766:1:1101:21606:12870 1:N:0:11
ACCACACCTTCTACAATGCGCTGCGTGCGGCTCCCGAGGAGCACCCCGTGCTGCTGACCGAGGCCCCCCTGAACCCCAAGGCCAACCGCGCGAAGATGCCCAGGTGAGTGGCCCGCTACCTCTTCTGGTGGCCGCCTCCCTCCTTCCTGGCCTCCCGGAGCTGCGCCCTTTCTCACTGGTTCTCTCTTCTGCCGTTTTCCGTAGGACTCTCTTCTCTGACCTGAGTCTCCTTTGGAACTCTGCAGGTTCTA
+
AAAAAAA>CFFFGGGGDG1AE0EEEA00A0EEAAFA/EGCEHHHHGG//>EFFH1@GHG>/EEGG?EGGEABGEGGGGCHEEHHHGGCGG//<A<A<GBFCGHFCCGFFDEEFCCG@CCHHHHHHHHHHHGHHGG?EGEEFGGGFGFGGGEGFGFGF@=@;FFE@@B@@FFFFFFFFFFBFFFFFFFFEFFFB@FFFFFBFBABBFFFFF9BFFF/BF/FFFFBFF99;FBBBFFFFFFFFFFBBAAFFF;
@M05620:37:000000000-D9766:1:1101:2983:12882 1:N:0:11
GAGGCTGCTTTGGAAGAAACTCATAGATTACTGCAACAGTTCCCCCTGGACCTGGAAAAGTTTCTTGCCTGGCTTACAGAAGCTGAAACAACTGCCCTTAAGCAAAGGCTCCTAGAAGACTCCAAGGGAGTAAAAGAGCTGATGAAACAATGGCAAGTAAGCCAGGCACTTCCGCTTTAGCACTCTTGTGTATCCAATTGAACCATTCTCAGCACTTGTAATTGTAACTGACAAGCCAGGGACAAAAGATC
+
BBBBABFAFFFFGFGGFGGGGGHFGFEGFHHHHHGFHHHHHHHHHGGGEGGHHHHH3ACGGHHHHHGHHG3BBFGFH5BGHHGHHGGHHHHHHHHHH3BBFB3FGH32?BG?FG4@GGGB?BGFF3/?/?E3BGEGGHBFCFGFGFFBFGHHFHHG/@FGF2@C0/CG0??1FCEG/?=>>DFFHHFFGG0<FFHHG=DGDG<<CGG0GH<DFF.C:0<:0;;00<:CCCGHFG::C/9C.;9.9;FCCBB
@M05620:37:000000000-D9766:1:1101:7771:12883 1:N:0:11
ACCACACCTTCTACAATGAGCTGCGTGTGGCTCCCGAGGAGCACCCCGTGCTGCTGACCGAGGCCCCCCTGAACCCCAAGGCCAACCGCGAGAAGATGCCCAGGTGAGTGGCCCGCTACCTCTTCTGGTGGCCGCCTCCCTCCTTCCTGGCCTCCCGGAGCTGCGCCCTTTCTCACTGGTTCTCTCTTCTGCCGTTTTCCGTAGGACTCTCTTCTCTGACCTGAGTCTCCTTTGGAACTCTGCAGGTTCTA
+
BBBBBBBBFFFFGGGGFGGGGGHHGGGECEGHHGGFGGGGGHHHHGGGDEGGHHHHHHGGGGGGGGGGGGGHHHHGGGGHGHHHHGGGGGGGGGHHFHHHHHHGHHHHHHGGHHGGGGGHHHHHHHHHHHGHHGGGGGHGHHGHHGGGGGGGGGGGGGGGGGGGGGFFFFFFFFFFFFFFFFFFFFFFFFFFFFFFFFFFFFFFFFFFFFFFFFFFFFFFFFFFFFFFFFFFFFFFFFFFFFFFFFFFFFB
@M05620:37:000000000-D9766:1:1101:8895:12901 1:N:0:11
GAGGCTGCTTTGGAAGAAACTCATAGATTACTGCAACAGTTCCCCCTGGACCTGGAAAAGTTTCTTGCCTGCCATTGGCAGTTGTTTCAGCTTCTGTAAGCCAGGCAAGAAACTTTTCCAAAGCAGCCTCTCGCTCACCCTTACGGGTAGCTGATGAAACAATGGCAAGTAAGTCAGGCATTTCCGCTTTAGCACTCTTGTGGATCCAATTGAACAATTCTCAGCATTTGTACTTGTAACTGACAAGCCAG
+
BBBABBFBFFFFCGGGGGGGGGHHHHHHHHHHHHHHFHHHHHHHHGGGHHHHHHHHHHHHGHHHHFHHHHHHHFHHHHHHGHHHHHHHHHHGHHHHGGGHHHHHHHHHGHHHHHHHHH3FGHHHHHHHHHHHGGGHGHHHHHHHGGGGGGHHHHHHHHHHHHHHHHHHGGHHHGHHHHHHHHHHHGGGGGHGGHHHHGGHGHGHEGHHHHHHHHHHHHHHHFHHHHHHHHHHGGGGGFGGGGGGGGGGGGF
@M05620:37:000000000-D9766:1:1101:17901:12902 1:N:0:11
ACCACACCTTCTACAATGAGCTGCGTGTGGCTCCCGAGGAGCACCCCGTGCTGCTGACCGAGGCCCCCCTGAACCCCAAGGCCAACCGCGAGAAGATGCCCAGGTGAGTGGCCCGCTACCTCTTCTGGTGGCCGCCTCCCTCCTTCCTGGCCTCCCGGAGCTGCGCCCTTTCTCACTGGTTCTCTCTTCTGCCGTTTTCCGTAGGACTCTCTTCTCTGACCTGAGTCTCCTTTGGAACTCTGCAGGTTCTA
+
BBBABAABFFFFGGGGDGGFGFHHGEEACEHHCGGDEGGGGHHHHGGGAEGGHHGFHHGGCGEGGAFGGGGBGCHGGGGHEEHHHGFEGGG@CGFHDHFCHHFGHHHGGHGGHGGGGGGHHHHHHHHGHHFHFGGFGGEGHHGHHGGGGFGGGFGG?FACGGGGGFDF;FFFFFFFFFFFFFFFFFFFFFFFFFFFFFFFFFFFFFFFFFFFFFFFFFFFFFFFFFFFFFFFFFFFFFFFFFFFFFFFFFB
@M05620:37:000000000-D9766:1:1101:6175:12920 1:N:0:11
GAGGCTGCTTTGGAAGAGCACACGTCTGAACTCCAGTCACATTCCTCGATCTCGTATGCCGTCTTCTGCTTGCAAAAATAAACACCCCCACACCACAACGTCCTGCGGGATGCGGCCTTGCCTGCCTGGCTCCTCGCCTCCTCCGCTTGCGGCCCCGAGTTTGTGCCCCCCTTTCGCGTGATTCCTTAGGTCCCGCTTTCCGAATTTTTTTTCTGCCCTACCTGCTTGCTCCGGCCCGTTCCTTGTTTCTT
+
AABAABFBFFFFGGGGGBFFAFHG444BAAGH5BF3BB355AA5D5AB23B2DBBB3BD3EBE1B555DF5FH35FFG135@B51BB/>/111111111/1//?BB/>E<//2///<?2222<20022/0?<F10<//<<.<00...>C.<--------..00//;F/.9-;AFB..;;-./;9//;:9/9//9--99AF/9.;9.;9/---/;FB/./...9:A/99.///9-----;:9.9/;;/.//9
@M05620:37:000000000-D9766:1:1101:18676:12924 1:N:0:11
ACCACACCTTCTACAATGAGCTGCGTGTGGCTCCCGAGGAGCACCCCGTGCTGCTGACCGAGGCCCCCCTGAACCCCAAGGCCAACCGCGAGAAGATGCCCAGGTGAGTGGCCCGCTACCTCTTCTGGTGGCCGCCTCCCTCCTTCCTGGCCTCCCGGAGCTGCGCCCTTTCTCACTGGTTCTCTCTTCTGCCGTTTTCCGTAGGACTCTCTTCTCTGACCTGAGTCTCCTTTGGAACTCTGCAGGTTCTA
+
CCCCCCCCFFFFGGGGGGBGGGHHGGGEHGHHHGGGGGGGGHHHHGGGGGGGHHHHHHHGGGGGGGGGGGGHHHHGGGGHGHHHHGGGGGDGGGHHHHHHHHHGHHHHHHGGHHGGGGGHHHHHHHHHHHGHHGGGGGHGHHGHHGGGGGGGGGGGGGAGGGGGGGFFFFFFFFFFFFFFFFFFFFFFFFFFFFFFFFFFFFFFFFFFFFFFFFFFFFFFFFFFFFFFFFFFFFFFFFFFFFFFFFFFFFF
@M05620:37:000000000-D9766:1:1101:20503:12935 1:N:0:11
GAGGCTGCTTTGGAAGAAACTCATAGATTACTGCAACAGTTCCCCCTGGACCTGGAAAAGTTTCTTGCCTGGCTTACAGAAGCTGAAACAACTGCCCGTAAGGAAAGGCTCCTAGAAGACTCCAAGGGAGTAAAAGAGCTGATGAAACAATGGCAAGTAAGCCAGGCATTTCCGCTTTAGCACTCTTGTGGATCCAATTGAACAACTCTCAGCATCTTTACTTGTAACTGACAAGCCAGGGACAAAAGATC
+
BABCCCFCFFFFGGGGGGGGGGHHHHHHHHHHHHHHGGHHHHHHHGGGHHHHHHGHHHHHHHHHHHHHHHHHHHHHHHHHHHHHHHHHHHHHHHHHHG>E?E3BFGB1G3BFGH43FGHHHHH3G????E/B?BH3F?BBGHHHHEFGHHB>222==2D>22F=?=FEF1=11?E/C.11<FDCF1GGGHGFFBG00<0<00<DH.;CG0GGHH00:0<C;C00;;;0;BF0:F.;./:...;;FFFFE0;
@M05620:37:000000000-D9766:1:1101:25658:12936 1:N:0:11
ACCACACCTTCTACAATGAGCTGCGTGTGGCTCCCGAGGAGCACCCCGTGCTGCTGACCGAGGCCCCCCTGAACCCCAAGGCCAACCGCGAGAAGATGCCCAGATGAGAGGCCCGCTACATCTTCTGGTGGCCGCCTCCCTCCTTCCTGGCCTCCCGCTGATGCGCCCTTTCTCACTGGTTCTCTCTTCTGCCGTTTTCCGCAGGACTCTCTTCTCTCACATCAGTCTCCTTTGGAACTCTGCAGGTTCTA
+
@AAAA?AAFFBDGGGFFGAE1FGFEEEEFCHHHGGECEGCFHHHHGCE/AEAGHHHGHFGEGGGCEEGGGGGHFAFGGGHFEHAEFEEGC/</BGHHBF1GH//1??F1?<?/C-A--<F1GHFHH0<0CCHGC--:A:EHHCH00BF0;.CBFEFG--;.:00=E.:9/FFFFFF/BB99;BFFFF//;;//@-;BEF/B--;--9/;FBFFFFFF/99/B////;/;/9;FFF/9F/BF//BF-;BFFB
@M05620:37:000000000-D9766:1:1101:13666:12937 1:N:0:11
ACCACACCTTCTACAATGAGCTGCGTGTGGCTCCCGAGGAGCACCCCGTGCTGCTGACCGAGGCCCCCCTGAACCCCAAGGCCAACCGCGAGAAGATGCCCAGGTGAGTGGCCCGCTACCTCTTCTGGTGGCCGCCTCCCTCCTTCCTGGCCTCCCGGAGCTGCGCCCTTTCTCACTGGTTCTCTCTTCTGCCGTTTTCCGTAGGACTCTCTTCTCTGACCTGAGTCTCCTTTGGAACTCTGCAGGTTCTA
+
ABABBBCBFFFFGGGGGGGGGGHHGGGGHGHHHGGGEGGGGHHHHGGGGGGGFHHHHHHGGGFGGGGFGGGHHHGGGGGHGHHHHGGGGGGGGGHFHHHHHHEGHGHHHHEGHHGGGCGHHHGHHFHEDGGHHGCGGGHFFHDHHGGGGGGGGGGGGGGGGGGGGGFFFFBFFFFFFFFFFFFFFFFFFFFFFFDFFFFFFFFFDFFFFFFFFFFFFFFFFFFFFFFFFFFFFFFFFFFFFFFFFFFFFF0
@M05620:37:000000000-D9766:1:1101:10634:12949 1:N:0:11
ACCACACCTTCTACAATGAGCTGCGTGTGGCTCCCGAGGAGCACCCCGTGCTGCTGACCGAGGCCCCCCTGAACCCCAAGGCCAACCGCGAGAAGATGCCCAGGTGAGTGGCCCGCTACCTCTTCTGGTGGCCGCCTCCCTCCTTCCTGGCCTCCCGGAGCTGCGCCCTTTCTCACTGGTTCTCTCTTCTGCCGTTTTCCGTAGGACTCTCTTCTCTGACCTGAGTCTCCTTTGGAACTCTGCAGGTTCTA
+
CCCCCDCEFFFFGGGGGGGGGGHHGGGEHGHHHGGGGGGGGHHHHGGGGGGGHHHHHHHGGGGGGGGGGGGHHHHGGGGHGHHHHGGGGGGGGGHHHHGHHHHGHHHHHHGGHHGGGGGHHHHHHHHHHHGHHGGGGGHGHHGHHGGGGGGGGGGGGGGGGGGGGGFFFFFFFFHHHFFFFFFHHFFHHHFFFFFFFFHFFFFFFFFFFFFFHHHFHFFFFFFFFHHFFFFFHFFFFFFFFFFHFFFFFFB
@M05620:37:000000000-D9766:1:1101:2909:12950 1:N:0:11
ACCACACCTTCTACAATGAGCTGCGTGTGGCTCCCGAGGAGCACCCCGTGCTGCTGACCGAGGCCCCCCTGAACCCCAAGGCCAACCGCGAGAAGATGCCCAGGTGAGTGGCCCGCTACCTCTTCTGGTGGCCGCCTCCCTCCTTCCTGGCCTCCCGGAGCTGCGCCCTTTCTCACTGGTTCTCTCTTCTGCCGTTTTCCGTAGGACTCTCTTCTCTGACCTGAGTCTCCTTTGGAACTCTGCAGGTTCTA
+
CCCCCCCCFFFFGGGGGGGGGGHHGGGEGGHHHGGGGGGGGHGHHGGGGGGGHHHHHHHGGGGGGGGGGGGHFHHGGGGHGHHHHGGGGGCDGGHHHGFHHHEF?F10?GGGHH-C@DGHHHGHB0DGGCDCGCGGGGHGHHGHHGGGBGGGGGGGDD:-AABFCGFFFFFFFFFFFFFFFFFFFFFFFFFFFFFFFFFFFFFADFFFFFFFFFEFFFFFFFBF/::BBFFFFBFBFFFBF9BFFFFBFFB
@M05620:37:000000000-D9766:1:1101:9561:12968 1:N:0:11
ACCACACCTTCTACAATGAGCTGCGTGTGGCTCCCGAGGAGCACCCCGTGCTGCTGACCGAGGCCCCCCTGAACCCCAAGGCCAACCGCGAGAAGATGCCCAGGTGAGTGGCCCGCTACCTATTCTGGTAGCCGCCTCCCTCCTTCCTGGCCTCCCGGAGCTGCGCCATATCTCACTGGTTCTATCTTCTGCCGTTTTCAGTAGGACTCTCTTCTCTGACCTGAGTCTCCTTTGGAACTCTGCAGGTTCTA
+
AAA1AAAAFFFFGFGGGBF1FGHGGA0A0AGH1BFGCE?EAGEHHFA/ABEFFHF1F00/>>/FEGGGGEFHCGHGF//?FHHHEA//</<>CCHFHFFCHBHFFF10?1FAFC-@CGGH100==GDGD0</D.@@?..;C/ACG0CBCFFFBFE?E@-;@FGF9-9.-/9;9FBFBBBFF////FBFBBBFF@9AFFF//BBFFFF//9//;BFFFB9999F/F9B//B//;:/;BFFBFFF/FFF9/9/
@M05620:37:000000000-D9766:1:1101:16615:12973 1:N:0:11
GAGGCTGCTTTGGAAGAAACTCATAGATTACTGCAACAGTTCCCCCTGGACCTGGAAAAGTTTCTTGCCTGGCTTACAGAAGCTGAAACAACTGCCCGTAAGGAAAGGCTCCTAGAAGACTCCAAGGGAGTAAAAGAGCTGATGAAACAATGGCAAGTAAGTCAGGCATTTCCGCTTTAGCACTCTTGTGGATCCAATTGAACAATTCTCAGCATTTGTACTTGTAACTGACAAGCCAGGGACAAAAGATC
+
A?AAA?FA@FDFAGGGGF1FBGEFGHHFDHHHHFHHBFGEDHHFHGGCAGHGGEFGEGBGHHFHFHDGHHGGHHGHHGGFHHHH1FHHHF/GH>FFH?EGGF1GGFGFHHHGHHHHHHHGHHHFFHFGFGGHGHHHGHGHHFGHHHHGCHHHHHFHGDDGHGFHHGHGHFHGDCCGEGHHHGHHFHHHHHCFFC<GHHHHHFGHFGG0DGCGGFBCCFCCCGFHGFHHHGHHHGFGGFFA?EGEAFFFEGB
@M05620:37:000000000-D9766:1:1101:11175:12975 1:N:0:11
GAGGCTGCTTTGGAAGAAACTCATAGATTACTGCAACAGTTCCCCCTGGACCTGGAAAAGTTTCTTGCCTGCCATTGGCAGTTGTTTCAGCTTCTGTAAGCCAGGCAAGAAACTTTTCCAAAGCAGCCTCTCGCTCACCCTTACGGGTAGCTGATGAAACAATGGCAAGTAAGTCAGGCATTTCCGCTTTAGCACTCTTGTGGATCCAATTGAACAATTCTCAGCATTTGTACTTGTAACTGACAAGCCAG
+
AABBB?FBFFFFBFGGFGGGGFHGHHHFFHHHHHHHCHHHHHHGHGGGEHHHGHGGHFFHDGFHGFGHHGGFFFGGHEGHGCG@5FGFDGHDGGFGEDFEGHHHHHHHGFHHHHHHHFHEFGHHHHFHHGHHFGGHGGHHHHHHGGGDGGHHHHHHHGHFFHHHHHHHG?DGF<GGFHHEGHHHHGGGGGHEHHHGHHHHHHCFFHHHFFHHHHHHHHGCHFFHHGGGHHGGFGGFCFGGGGGGGGFEGGF
@M05620:37:000000000-D9766:1:1101:11239:13002 1:N:0:11
ACCACACCTTCTACAATGAGCTGCGTGTGGCTCCCGAGGAGCACCCCGTGCTGCTGACCGAGGCCCCCCTGAACCCCAAGGCCAACCGCGAGAAGATGCCCAGGTGAGTGGCCCGCTACCTCTTCTGGTGGCCGCCTCCCTCCTTCCTGGCCTCCCGGAGCTGCGCCCTTTCTCACTGGTTCTCTCTTCTGCCGTTTTCCGTAGGACTCTCTTCTCTGACCTGAGTCTCCTTTGGAACTCTGCAGGTTCTA
+
ABBBCCCCFFFFGGGGGGGGGGHGEEGGHGHHHGGGGEGEEHHHHGGGEGGEFHHGHHHGGGCGGGGGGGGGHHHGGGGHGHHGHGGGGGGGGGHCFHHGGHHGHHHHHHGGHHGGGGGHHHHHHHHHHHGHHGGGGGHGHHGHHGGGGGGGGGGGGGGAGGGGGGFFAFFFFEFFFFFFFFFFFFFFFFFFFFAFFFFFFFFFFFFFFEFFFFFFFFFFFFFFFFFFFFFFFFFFFFFFFFFFFFFFFFF
@M05620:37:000000000-D9766:1:1101:14606:13012 1:N:0:11
ACCACACGTCTGAACTCCAGTCACAGAAGCCCATCTCGTATGCCGTCTTCTGCTTGACCAAAAAATAAACAGCTACCTGGAGCCCCAACTCCGCCGCTTGGCTGTGACCTATGTTAGAATCCAGCGGAGGAATCTGGGAGCTGGGGAGGACTGAGGACTTCGGGAAAGACAGTCCTAACCGTGGAGGGTTCTCTTAAATGATGGTTTCATGAGGGGCTCTTTGGCTCCCATCAGTCCCCCTTTCTTGCCTA
+
AAA>AAADCAB1AFGGGFFCBBBFBFGHF1GE0BF1DFFF0AGE//EECGGHHADAF11B//BAE0A1111BBF@B0BF0B>0B/?EEGBFHE/E/>/?C>BB/B02BFBG11>2B>B2B<B1<BC/>/<?0CGGBFF0F/010/->A><><CC0.<./<0..<-;C./::/0<;C0CCH9;.-C..-;.900009009;0B090;.0;;/9//9-;99/FF/9;9B-;B/B//;9B/-A@-/;/99:;//
@M05620:37:000000000-D9766:1:1101:4404:13019 1:N:0:11
AGTGCCAGCTCTCAATCGCACAGGGGACCCAGGGCCTGGCCCCTCCATACAGAAAACCTATGACCTCACCCGCTACCTGGAGCACCCCCTCCGCAGCTTGGCTGGGACCTATGTGAGTATCCAGCGTAGGAATCTGGGAGTTGGGGAGGAGTGAGGAGTTGGGGAAAGACAGTCCTAACCGTGGAGGGTTCTGGTAAATGATGGGGTGAGGAGGGGCTCTTTGGCTCCCACCAGTCCCCCTGTCTGGTCTA
+
1A1AAFF1AFFFFGGGGGECAAAFFEGA0EGHG0BE/AF00FEGGGE12BG1111BGEG1GB2FFGGHHHFGGG?EHGHGH0FGA///EE/EECE>/0GHGHHEE?FHAFGFFHHGFFGGFGGF0CC<</?FG1FFFCFF?CDHGGGCC.<CF0<.<<//=C-@C:GH/CFFH0CFFGGG@CG-;AB-.;CFF0;CFGGGGFFF--;@EFFFBF;@@?FFFFFFBBFEFFFFFEFFFFEB?EBFF//B/BB
@M05620:37:000000000-D9766:1:1101:7013:13024 1:N:0:11
ACCACACCTTCTACAATGAGCTGCGTGTGGCTCCCGAGGAGCACCCCGTGCTGCTGACCGAGGCCCCCCTGAACCCCAAGGCCAACCGCGAGAAGATGCCCAGGTGAGTGGCCCGCTACCTCTTCTGGTGGCCGCCTCCCTCCTTCCTGGCCTCCCGGAGCTGCGCCCTTTCTCACTGGTTCTCTCTTCTGCCGTTTTCCGTAGGACTCTCTTCTCTGACCTGAGTCTCCTTTGGAACTCTGCAGGTTCTA
+
BBBABBBBFFFFGGGG5GDGGGHHGE2AF2FGCFG?EGGCGHHHHGGGEEFGHHHFHHHGCGGGGDGGGGGCHGHGGGGH/CGHHGD/BDBCCGFHDHFHHHHGHHHHHGGGHHGGGGGHHHHHHHHEGHFHHGGGGGGGHHGHHGFGGEGGGGGG?B-ABGGGGGFB;FFFFFFFFFFFFFFFFFFFFFFFFBFFFFFFFFFFFFFFFFFFFFFFFFFFFFFEFFFFFFFFFFFFFFFFFFFFFFFFFF;
@M05620:37:000000000-D9766:1:1101:25203:13034 1:N:0:11
GAGGCTGCTTTGGAAGAACCTCCTACATAACTGCAACCGGACCCCCTAGACATGGAAGATTTTCTTGCCTGGCGTCCAGACGCTGGACACCCTGCCCGTAAGGAAAGGCTCCTCGACGACTCCAAGGGAGTAAACGAGCTGATGACACAATGGCCCGTAAGTCAGGCCTTTCCGCTTTAGCACTCTTGTGGATCCAATTGAACAATTCTCAGCATTTGTACTTGTAACTGACAAGCCAGGGACAAAAGATC
+
A@AAAAFAFFFFGGGGGBBF1BAF11133DBG1BB11B00/AAE/A//B1B1ABABG0BA1DDG1111B1@?F/?/>EFF?/>///0010FEC0?>?/>>?<BB<BFGH1FEH0CF/>CG?/@@G1/??/?C<11?.>CGH1FD11>G<CGFGF/.<;@ACGG0CGHCCGFFHCFFFG9FF0CFGGFGGF?09;/;FGGGGEGF;0FFFF/BF/BF/BFFFFFFF//BFB/BB;A?EF-AA-:EF99B-FF
@M05620:37:000000000-D9766:1:1101:21581:13034 1:N:0:11
ACCACACCTTCTACAATGAGCTGCGTGTGGCTCCCGAGGAGCACCCCGTGCTGCTGACCGAGGCCCCCCTGAACCCCAAGGCCAACCGCGAGAAGATGCCCAGGTGAGTGGCCCGCTACCTCTTCTGGTGGCCGCCTCCCTCCTTCCTGGCCTCCCGGAGCTGCGCCCTTTCTCACTGGTTCTCTCTTCTGCCGTTTTCCGTAGGACTCTCTTCTCTGACCTGAGTCTCCTTTGGAACTCTGCAGGTTCTA
+
CDDDDDCCFFFFGGGGGGGGGGHHGFGBGGHHHGGGFGGGGHGHHGGGGGGGHHGHHHHEGGGGGGGGGGGHFHHGGGGHGHHHHGGGGG/CGGHGHHHGHHHGFHHHHHGGHHGGGGGHHHHHHHHHHHGHHGGGGGHGHHGHHGGGGGGGGGGGGGAGDGGGGGFFFFFFFFFFFHFFFFFFHFFHFFHFFFFFFFHFFFFFFFFFFFFFFFFFFFFFFFFFFFFFFFFFHFFFFFFFFFFFFFFFFFF
@M05620:37:000000000-D9766:1:1101:10094:13042 1:N:0:11
GAGGCTGCTTTGGAAGAAACTCATAGATTACTGCAACAGTTCCCCCTGGACCTGGAAAAGTTTCTTGCCTGCCATTGGCAGTTGTTTCAGCTTCTGTAAGCCAGGCAAGAAACTTTTCCAAAGCAGCCTCTCGCTCACCCTTACGGGTAGCTGATGAAACAATGGCAAGTAAGTCAGGCATTTCCGCTTTAGCACTCTTGTGGATCCAATTGAACAATTCTCAGCATTTGTACTTGTAACTGACAAGCCAG
+
AAAAAAFBFFFFGGGGGGGGGGHFHHHHHGHHFHHFHHHHHHHHHGGGHHHHHHFFHHHHFHHHHFHHHHHEHHHFGHCGGCHHGHFHHHHHGHHHDFGFFHGHHGHHGHHHHHHHFHHHHHFHHHHHGHHHGGGHGHGFGCHFGGCBDFHHHFHHHHHHGHHHHHHHFG1GGDGHHHFHHHHHHD?CEGHGDGHC<=DGHHGHGGHHHHHHHFHHHFH0GFGHFHGHHHHGGGGFBFGGFGFGGGFGGGF
@M05620:37:000000000-D9766:1:1101:7012:13045 1:N:0:11
ACCACACCTTCTACAATGAGCTGCGTGTGGCTCCCGAGGAGCACCCCGTGCTGCTGACCGAGGCCCCCCTGAACCCCAAGGCCAACCGCGAGAAGATGCCCAGGTGAGTGGCCCGCTACCTCTTCTGGTGGCCGCCTCCCTCCTTCCTGGCCTCCCGGAGCTGCGCCCTTTCTCACTGGTTCTCTCTTCTGCCGTTTTCCGTAGGACTCTCTTCTCTGACCTGAGTCTCCTTTGGAACTCTGCAGGTTCTA
+
AAA1AAA1BCFFGAGA3B1AFDHHCAAA00BB1BA00AAE?GEHHGGEAAAFFHGFHHGAEECEGAFGGGG>ECGGGGAG/<GHHG//>B<<BCCC1GDFHHHFHHBGFHEGHHGGGGGHHHGHHHHFGFACGGGGGGFEHHGHHGFF0/AFGFGGB@-;AF/F@@B@=FBFFFBFFFFFFFFFEFFFFFFFF@FBFFFFFFFBFFFFFFFEFFFFFFFFFFFFFFFFFFFFFFFFFFFFFFFFFFFFFB9
@M05620:37:000000000-D9766:1:1101:21565:13049 1:N:0:11
ACCACACCTTCTACAATGAGCTGCGTGTGGCTCCCGAGGAGCACCCCGTGCTGCTGACCGAGGCCCCCCTGAACCCCAAGGCCAACCGCGAGAAGATGCCCAGGTGAGTGGCCCCCTACCTCTTCTGGGGGCCGCCTCCCTCCTCCCTGGCCTCCCGGACCTGCGCCCTTTCTCACTGGTTCTCTCTTCTGCCGTTTTCCGTAGAACTCTCTCCCCTGACCTGAGTCTCTTTTGGAACTCTCCAGGTTCTA
+
BBBBBBBAFFFFGGGGGGGGGGHHGFGGHGHHHGGG?EGGFHHHHGGEBEGFDGHHHHHGFGCGGGGGGGGHHHHGGGGHGHHGHGGGGGGGGGHBFH2FBBG/11?F1F/?GF-<<.<01<F111=D/=-;:-A-.CFA/C.B/;./B.;.0;E.A-9-9:.9-;D-BF/9/BB9FF.FB/BB/BF/://;/;AFF.FB./99./99BBBB/:/...:FBF././9:F/;B9B@F//9////9B/B//9;
@M05620:37:000000000-D9766:1:1101:15514:13051 1:N:0:11
AGTGCCAGCTCTCAATCGCACAGGGGACCCAGGGCCTGGCCCCTCCATCCAGAAAACCTATGACCTCACCCGCTACCTGGAGCACCAACTCCGCAGCTTGGCTGGGACCTATGTGAGTATCCAGCGTAGGAATCTGGGAGTTGGGGAGGAGTGAGGAGTTGGGGAAAGACAGTCCTAACCGTGGAGGGTTCTGGTAAATGATGGGGTGAGGAGGGGCTCTTTGGCTCCCACCAGTCCCCCTGTCTGGTCTA
+
AAAAAFFFBFFFGGGGGCGGGGHHGGGG?E2AFAEEAFHHFHG1EGGHGH3GBFHGHG3EGHFGGHH3G1BEE>>EGFGHBFHHHH1FEGHFEGG?>GHGEFFF//FHDFFFGHGB?FBFFHHHHGD/</22FFDGD<FA<?<G?CF@CCDF<=GC<EC<GBDCGGEFFC/CGHBGC0CC9EGG?EA@DFGGFGFBFFGG0CB09ADAEFFFFFAAB;EFFF/F/BFEAFFDFFFFFFFF;EFFFFFFFBF
@M05620:37:000000000-D9766:1:1101:25204:13086 1:N:0:11
GAGGCTGCTTTGGAAGAAACTCATAGAATACTCCAACAGCTCCCCAGGGCCTCTGAAACGTTTCTCGGCTAGTAAGGAGCCTCTGCTACACCTGCCCGTACGGACCGACTCAAAAACGACTACCAGGGAGTACTCGAACTGATAACACAATGACAAGAAAGTCCGGCATTTCATCTTTCAACCTCATGTAGCAACAATTGAACAATTCTCCGCCTTTGTACTTGTAACTGAAAAGCCATGGACAAAAGCTC
+
AAAAAAFAFFFFGGGGG1B1A1B33F113DGH1GH110BB11BAEG////BBBBFFDABC0A012D///A/B12211B///BB@BB111BBFB0BBFE//////>>//<<?F111<///>BC00@@?A/?<012?A?0??FF?11?1>..<>1>F100>>>=<0.-<A@D0<C00;<G00<0;CG/;<:0;;0:.;9;B00;0B/0;FGG0AF..ABFFGGGFFGFF0:///:B/-FFBFB/;BF;-;-/;
@M05620:37:000000000-D9766:1:1101:10325:13107 1:N:0:11
ACCACACCTTCTACAATGAGCTGCGTGTGGCTCCCGAGGAGCACCCCGTGCTGCTGACCGAGGCCCCCCTGAACCCCAAGGCCAACCGCGAGAAGATGCCCAGGTGAGTGGCCCGCTACCTCTTCTGGTGGCCGCCTCCCTCCTTCCTGGCCTCCCGGAGCTGCGCCCTTTCTCACTGGTTCTCTCTTCTGCCGTTTTCCGTAGGACTCTCTTCTCTGACCTGAGTCTCCTTTGGAACTCTGCAGGTTCTA
+
CCCDDDCCFFFFGGGGGGGGGGHHGGGEHGHHHGGGGGGGGHHHHGGGFGGGHHHHHHHGGGGGGGGGGGGHGHHGGGGHGHHHHGGGGGGGGGHHHHHHHHHGHHHHHHGGHHGGGGGHHHHHHHHHHHGHHGGGGGHGHHGHHGGGGGGGGGGGGGFGGGGGGGFFFFFFFFFFHHFFFFFFHFFHHHHHFFFFFFHFFFFFFFFFFFFFHFHFFFFFFHFFFHFFFFFFHHFFFFFFFHFHFFFFFFF
@M05620:37:000000000-D9766:1:1101:9609:13111 1:N:0:11
ACCACACCTTCTACAATGAGCTGCGTGTGGCTCCCGAGGAGCACCCCGTGCTGCTGACCGAGGCCCCCCTGAACCCCAAGGCCAACCGCGAGAAGATGCCCAGGTGAGTGGCCCGCTACCTCTTCTGGTGGCCGCCTCCCTCCTTCCTGGCCTCCCGGAGCTGCGCCCTTTCTCACTGGTTCTCTCTTCTGCCGTTTTCCGTAGGACTCTCTTCTCTGACCTGAGTCTCCTTTGGAACTCTGCAGGTTCTA
+
BBBBBBBBFFFFGGGGGGBFGGFHGA2ACEGHHGGGDAEEAFHHHGGG1EGGFHFFHEHGCGCFEGGGGGGHHHHGGGGHGHHHHGG?DFBFGGHHHHHHHHHGFHHHHHGGHHGGGGGHHHGHHHHHHFDHHGGGGGGGHHFHHGGGGGGGGGGGGGAGGGGG?AFFAFFFFFFFFFFBFFFFFFFFFFFFFFDFFFFFFFFFFFFFFFFFFFFFFFFFFFFFFFFBFF/FFFFFFFFFFFFFFFFFFFF
@M05620:37:000000000-D9766:1:1101:14694:13161 1:N:0:11
ACCACACCTTCTACAATGAGCTGCGTGTGGCTCCCGAGGAGCACCCCGTGCTGCTGACCGAGGCCCCCCTGAACCCCAAGGCCAACCGCGAGAAGATGCCCAGGTGAGTGGCCCGCTACCTCTTCTGGTGGCCGCCTCCCTCCTTCCTGGCCTCCCGGAGCTGCGCCCTTTCTCACTGGTTCTCTCTTCTGCCGTTTTCCGTAGGACTCTCTTCTCTGACCTGAGTCTCCTTTGGAACTCTGCAGGTTCTA
+
BBBBBBBBFFFFGGGGGGFGGGHHGAAEGGHHHGGGGECFGHHHHGGGEEGGHHGHGHHGEGGGGGGGGGGHHHHGGGGHGHHHHGGGGGGGGGHGFHHHHHHGHHHHHHGGHHGGGGGHHHHGHHHHHHGGHGGCGDHGHHGHHGGGGGGGGGGGGGBGGGGGGGFFFFFFFFFFFFFBFFFFFFFFFFFFFFFFFFFFFFFFFFFFFFFFFFFFFFFFFFFFFFFFFFFFFFFFFFFFFFFFFFFFFFF
@M05620:37:000000000-D9766:1:1101:15332:13167 1:N:0:11
ACCACACCTTCTACAATGAGCTGCGTGTGGCTCCCGAGGAGCACCCCGTGCTGCTGACCGAGGCCCCCCTGAACCCCAAGGCCAACCGCGAGAAGATGCCCAGGTGAGTGGCCCGCTACCTCTTCTGGTGGCCGCCTCCCTCCTTCCTGGCCTCCCGGAGCTGCGCCCTTTCTCACTGGTTCTCTCTTCTGCCGTTTTCCGTAGGACTCTCTTCTCTGACCTGAGTCTCCTTTGGAACTCTGCAGGTTCTA
+
CCCDCDCDFFFFGGGGGGGGGGHHGGGFHGHHHGGGGGGGGHHHHGGGGGGGHHHHHHHGGGGGGGGGGGGHHHHGGGGHGHHHHGGGGGGGGGHHHHHHHHHGHHHHHHGGHHGGGGGHHHHHHHHHHHGHHGGGGGHGHHGHHGGGGGGGGGGGGGGGGGGGGGFFFFFFFFFHHHFFFFFHHFFHFFHHFFFFFFHFFFFFFFFFFFFFHHHFHHHHFHFFFFFFFFFFHHFFFFFFFHFHFFFFFFF
@M05620:37:000000000-D9766:1:1101:3139:13172 1:N:0:11
ACCACACCTTCTACAATGAGCTGCGTGTGGCTCCCGAGGAGCACCCCGTGCTGCTGACCGAGGCCCCCCTGAACCCCAAGGCCAACCGCGAGAAGATGACCAGGTGAGTGTCCCGCTACCTCTTCTGGTGGCCGCCTCCCTCCTTCCTGGCCTCCCGCAGCTGCGCCCTTTCTCACTTTTTCTCTCTTCTGCCGTTTTCCGTAGGACTCTCTTCTCTGACCTGAGTCTCCTTTGGGACTCTGCAGGTTCTA
+
CCCCCCCBFFFFGGGGGGGGGGHHGGGGHGHHHGGGGGGGGHHHHGGGEGGGHHHHHHHGGGGGGGGGGGGHHHHGGGGHGHHHHGGGGGGGFGHFFH22?GC/=?F0??1?FDFDG-CCHGBGHD=00<<<C-<::CC.=GEHGHHHH/FFGFGC?--:AF0:?CGGAB9900BF0000;;9FFFFBBF090-;./.:F.;A.:BFFFFFBFF0FF0:FFFE/90BFFB:FB0/...;:F00BBA.;FFB
@M05620:37:000000000-D9766:1:1101:25744:13203 1:N:0:11
ACCACACCTTCTACAATGAGCTGCGTGTGGCTCCCGAGGAGCACCCCGTGCTGCTGACCGAGGCCCCCCTGAACCCCAAGGCCAACCGCGAGAAGATGCCCAGGTGAGTGGCCCGCTACCTCTTCTGGTGGCCGCCTCCCTCCTTCCTGGCCTCCCGGAGCTGCGCCCTTTCTCACTGGTTCTCTCTTCTGCCGTTTTCCGTAGGACTCTCTTCTCTGACCTGAGTCTCCTTTGGAACTCTGCAGGTTCTA
+
CCCDCDDBFFFFGGGGGGGGGGHHGGGGHGHHHGGGGFGGGHHHHGGGEGGGHHHHGHHGGGGGGGGGGGGHGHHGGGGHGHHHHGGGGGCGFGHGHHFHHHAFFHGHGHEFHH-CG-CHHHHHHHD0=GDCF?DGGDHGHHGHBBFFBBFFGGEGF---B.:CDGFFAFFFFFFFEFB:BFFFFFFFFFFFFF9.BFFF?:F.A0;FFFFFFFFFFBFFFFFFFFFFFFFFFB/BFFFFFFFFFFAFFF;
@M05620:37:000000000-D9766:1:1101:21472:13237 1:N:0:11
ACCACACCTTCTACAATGAGCTGCGTGTGGCTCCCGAGGAGCACCCCGTGCTGCTGACCGAGGCCCCCCTGAACCCCAAGGCCAACAGCGAGAAGATGCCCAGGTGAGTGGCCCGCTACCTCTTCTGGTGGCCGCCTCCCTCCTTCCTGGCCTCCCGGAGCTGCGCCCTTTCTCACTGGTTCTCTCTTCTGCCGTTTTCCGTAGGACTCTCTTCTCTGACCTGAGTCTCCTTTGGAACTCTGCAGGTTCTA
+
AAA1AAAAFFFFGGGG3FGAG1GFG0AA00BG1FFAAEEGEHHFHGGGCEEGFHF1GHGG?ECGG/EGGEF0F1FGGG/F//FGHG/0BEC//C0C1F11FHEGHHHGFHCFFGGCCGGHHHEFHHHFGHCGHGGCCC.;CHGFHH/:G/;GF.;E.A9AAGGG?-.;-:09FFFFFFFBFFFF/BFFFFFFF@FFFFFFBFFFFFFFFFBFFFFFFFFFFFFFFFFFFFFFFFFFFFFFFFFFFFFFFFF
@M05620:37:000000000-D9766:1:1101:23670:13241 1:N:0:11
ACCACACCTTCTACAATGAGCTGCGTGTGGCTCCCGAGGAGCACCCCGTGCTGCTGACCGAGGCCCCCCTGAACCCCAAGGCCAACCGCGAGAAGATGCCCAGGTGAGTGGCCCGCTACCTCTTCTGGTGGCCGCCTCCCTCCTTCCTGGCCTCCCGGAGCTGCGCCCTTTCTCACTGGTTCTCTCTTCTGCCGTTTTCCGTAGGACTCTCTTCTCTGACCTGAGTCTCCTTTGGAACTCTGCAGGTTCTA
+
CCCCCCCAFFFFGGGGGGBGGGHHGGGBGFHHHGGGGGGGGHHHHGGEFFGGGHHHHHHGGGGGGGGGGGGHGHHGGGGHGHHHHGGGGGBDGGHFHHHHHHHGHHHHHHGGHHGGGGGHHHHHHHHHHHGHHGGGGGHGHHGHHGGGGGGGGGGGGGBDDGGGGGFFFFFFFFFFFFFFFFFFFFFFFFFFFFDFFFFFFFFFFFFFFFFFFFFFFFFFFFFFFFFBBFFFFFFFFFFFFFFFFFFFFFB
@M05620:37:000000000-D9766:1:1101:23256:13253 1:N:0:11
GAGGCTGCTTTGGAAGAAACTCATAGATTACTGCAACAGTTCCCCCTGGACCTGGAAACGTTTCTTGCCTGGCTTACAGAAGCTGAAACAACTGCCACCAGCCTACAGGATGCTCCCCGTAAGGCCAGGCTCCTAGACGACTCCACGGGAGTAACCGAGCTGATGCAACAATGGCAAGTAAGTCAGGCATTTCCGCTTTAGCACTCTTGTGGATCCACTTGAACAATTCTCAGCATTTGTACTTGTAACTG
+
>3AAA>FAFFDDGGGGG4BFFG4GBGFHH5FGHH4BB2F5DGHHHGEFA2FBGHGGH33BBBGH5DEGHHGHHGG3GHHEBGH3BFFFG311BBFF@3FGHG?2@BB3?BB@2F@@E/EE//B33?FCGGFFFH23?3?<<BAC22<</A<?011?</@-C11FF1>1<<CG0CHC0<G000<=GD/C.=CGHHGFA?C:::BB99BBFFF.00:=;/;FF00C9/:;9BF9FF0;;FFF/FFFFFFFFBF
@M05620:37:000000000-D9766:1:1101:8171:13256 1:N:0:11
GAGGCTGCTTTGGAAGAAACTCATAGATTACTGCAACAGTTCCCCCTGGACCTGGAAAAGTTTCTTGCCTGGCTTACAGAAGCTGAAACAACTGCCCGTAAGGAAAGGCTCCTAGAAGACTCCAAGGGCGTAAAAGAGCTGATGAAACAATGGCAAGTAAGTCAGGCATTTCCGCTTTAGCACTCTTGTGGATCCAATTGAACAATTCTCAGCATTTGTACTTGTAACTGACAAGCCAGGGACAAAAGATC
+
AABAB@FBFFFFFFGGFCGFGGFHCHGHGHGHHHHHFFHFHHGHHGGGGFFHHHGFHFHGAEHHHFHGHHHEEFGHHHGGBFHEHHFFGHHGCBGHHGEEGHHHGHHHHHHGHGHHBHHHHHHHGHGG/>EDFHHGGHHHHHHHHHHHH/FGHHHGGHGHHHHGHHH/GFHHHGGGGGFHHHHHHHHHHCEDHHHHHHHHHHHHHHHHHHGGHHHHGHHHHHHHHGGGGGGGGGGGGGGGGGGGGGGGGGG
@M05620:37:000000000-D9766:1:1101:5512:13274 1:N:0:11
GAGGCTGCTTTGGAAGAAACTCATAGATTACTGCAACAGTTCCCCCTGGACCTGGAAAAGTTTCTTGCCTGGCTTACAGAAGCTGAAACAACTGCCAACAGCTTACAGGATGCTACCCGTAAGGAAAGGCTCCTAGAAGACTCCAAGGGAGTAAAAGAGCTGATGAAACAATGGCAAGTAAGTCAGGCATTTCCGCTTTAGCACTCTTGTGGATCCAATTGAACAATTCTCAGCATTTGTACTTGTAACTG
+
BABCCCFCFFFFGGGGGGGGGGHGHHGHHHHHHHHHGHHHHHHHHGGGHGHHHHHHHHHGHHHHHHHHHGHHHHHHHHHHHHHHHHHHHHHHHHHHHHFFGHHHHHHHFHHHHHHHHHGGGGHHHHHFHHHHGHHHHHHHHHGEHHHGGHGGHHHHFGHHHHHHHHHHGHFHHHHHHGFGGHHHHHGHHHHHGHGGGGGHEHHHHHHHHHFEHHHHHHHHHHHHHHHGGGGGFGGGGHHGGGGGGGGGGGF
@M05620:37:000000000-D9766:1:1101:22936:13302 1:N:0:11
GAGGCTGCTTTGGAAGAAACTCATAAATTAGTGACACAGGTCCGGCTGACCATGGAACCGTTTCTTGCCTGGCTTGCAGAAGCTGGAACAACTGCCCGTAAGGAAAGGCTCCTAGAAGACTCCAAGGGAGTAAACGAGCTGATGCAACAATGGCAAGTAAGTCAGGCATTTCCGCTTTAGCACTCTTGTGGATCCAATTGAACAATTCTCAGCATTTGTACTTGTAACTGACAAGCCAGGGACAAAAGATC
+
BABCBAFBFFFFGGGGGGGGGGHGH5DDAB4DF6ADEG2233B22AAA22BABDBG331AE133ADA5BB3FCFB01BBFHGHH@2?FG2FGGBGHH1E/AFFFHHHHE3F/?GFHHHHHHHG33FFFHGGGDH3C<CBEH2GHB2@@0?GHHFF<FGGHHHHDGGHCGHGHECDGGGFHHGHHFHHHHHDCGHHHHHHHHGHGHHHHGGHHGGGGFGGGFGGGFGGGGGGGGGFGGGFGFEGGGG?FEFF
@M05620:37:000000000-D9766:1:1101:25675:13315 1:N:0:11
ACCACACCTTCTACAATGAGCTGCGTGTGGCTCCCGAGGAGCACCCCGTGCTGCTGACCGAGGCCCCCCTGGACCCCAAGGCCAACCGCGAGAAGATGCCCAGGTGAGTGGCCCGCTACCTCTTCTGGTGGCCGCCTCCCTCCTTCCTGGCCTCCCGGAGCTGCGCCCTTTCTCACTGGTTCTCTCTTCTGCCGTTTTCCGTAGGACTCTCTTCTCTGACCTGAGTCTCCTTTGGAACTCTGCAGGTTCTA
+
BBBBBBBBFFFFGGGGGGGGGGHHGGGEH?GHHFGFGGCGGHHHHGGGGGGGHHHHHHHGGGGGGGGGGGG?GHHGGGGHGHHHHGGGGGCGGGHHHHHHHHGGHHGHHHGGHHGGCGGH1DBGHHHHHHGHHGFGDGHGHHGHHGGFFGGGGGGGDFADBFFGAAFFAFFFFFFFFFFBFFFFFFFFFFFFFBADFFFFFFFDFFFFFFFFFFFFFFFFFFFFFFBFFFFFFFFFFFFFFFFFFFFFFFB
@M05620:37:000000000-D9766:1:1101:19331:13317 1:N:0:11
ACCACACCTTCTACAATGAGCTGCGTGTGGCTCCCGAGGAGCACCCCGTGCTGCTGACCGAGGCCCCCCTGAACCCCAAGGCCAACCGCGAGAAGATGCCCAGGTGAGTGGCCCGCTACCTCTTCTGGTGGCCGCCTCCCTCCTTCCTGGCCTCCCGGAGCTGCGCCCTTTCTCACTGGTTCTCTCTTCTGCCGTTTTCCGTAGGACTCTCTTCTCTGACCTGAGTCTCCTTTGGAACTCTGCAGGTTCTA
+
BBAAA@BBFFFFGGGFBGGGGGHFGEEA42GF3FGGEGGEEHGGHGGGEAEFFGF3FGFE?FEGGAEGGGF1F?FGGF/F//GGEF/<CCC/<DFF>1DFGH/FFHHF?DAFEFDC@->0FGGFHFHFDHAC.A@-..:CGHGB009BF/;.09AAABB??.BF?-.--B9BBFFFFFB9BFBB/BFFFFFFFBFFFEFFDF?DFEFBB/BBFFFFFFFFFFFEFFFFFBFFFFFFFFFFFFEFFFFFFFB
@M05620:37:000000000-D9766:1:1101:12814:13340 1:N:0:11
ACCACACCTTCTACAATGAGCTGCGTGTGGCTCCCGAGGAGCACCCCGTGCTGCTGACCGAGGCCCCCCTGAACCCCAAGGCCAACCGCGAGAAGATGCCCAGGTGAGTGGCCCGCTACCTCTTCTGGTGGCCGCCTCCCTCCTTCCTGGCCTCCCGGAGCTGCGCCCTTTCTCACTGGTTCTCTCTTCTGCCGTTTTCCGTAGGACTCTCTTCTCTGACCTGAGTCTCCTTTGGAACTCTGCAGGTTCTA
+
CCCCCCCCFFFFGGGGGGGGGGHHGEGGAFHHHGGGGGGGGHHHHGGGGGGGHHHHHHHGGGGGGGGGGGGHHHHGGGGHGHHHHGGGGGGGGGHHHHHHHHHGHHHHHHGGHHGGGGGHHHHHHHHHHHGHHGGGGGHGHHGGHGGGGGGGGGGGGGGGGGFGGGFFFFFFFFFFFFFFFFFFFFFFFFFFFFFFFFFFFFFFFFFFFFFFFFFFFFFFFFFFFFFFFFFFFFFFFFFFFFFFFFFFFFB
@M05620:37:000000000-D9766:1:1101:17613:13353 1:N:0:11
GAGGCTGCTTTGGAAGAAACTCATAGATTACTGCAACAGTTCCCCCTGGACCTGGAAAAGTTTCTTGCCTGGCTTACAGAAGCTGAAACAACTGCCCGTAAGGAAAGGCTCCTAGAAGACTCCACGGGAGTAAACGAGCTGATGACACAATGGCAAGTAAGTCAGGCATTTCCGCTTTAGCACTCTTGTGGATCCAATTGAACAATTCTCAGCATTTGTACTTGTAACTGACAAGCCAGGGACAAAAGATC
+
CACCCCFCFFFFGGGGGGGGGGHHHHHHHHHHHHHHFGHHHHHHHGGGHHHHHHHHHHGHGHHHHHHHHHHHHHHHHHHHHHHHHHHHHHHHHHHH11EE1FGHHHHHA@G1@3FG?GHHHHHG2?<E/EFHBF3E?FGGHHHHH2FHCFGHGHH1FGHHHHHHGHHHHHHHHCGGGGDHHD<GHHHH00CBGCGHHHGHHGHHHHHGHFGFHCHH;0GHFG0FF09FGFBCF9FGGGG.EGGGGGGGEFF
@M05620:37:000000000-D9766:1:1101:11173:13383 1:N:0:11
AGTGCCAGCTCTCAATCGCACAGGGGACCCAGGGCCTGGCCCCTCCATCCAGAAAACCTATGACCTCACCCGCTACCTGGAGCACCAACTCCGCAGCTTGGCTGGGACCTATGTGAGTATCCAGCGTAGGAATCTGGGAGTTGGGGAGGAGTGAGGAGTTGGGGAAAGACAGTCCTAACCGTGGAGGGTTCTGGTAAATGATGGGGTGAGGAGGGGCTCTTTGGCTCCCACCAGTCCCCCTGTCTGGTCTA
+
3AAABFFFBFFFGGGGGGGGGGHHGGGGGGHHGGGGGGHHHHGHGGHHHHHHHHHHHGHHHHHHHHHHHHHGGGGGHHHHHGHAHHHHGHHHGGGCGGHHGHHGGGHHGHHHHHHHHHHHHHHHHGGGGGHHHHHHHHHGGHHHGGGGGGGHHHHHHGGHHHGGGFHHHHHHHHHHHHHHGFGGGGGGCFGGGGGGGGGGGGGGGGFFFFFFFFFFFFFFFFFFFFFFFFFFFFFFFFFFFFFFFFFFFF/
@M05620:37:000000000-D9766:1:1101:25282:13425 1:N:0:11
GAGGCTGCTTTGGAAGAACCTCATAGATTACTGCAACAGTTCCCCCTTGACCTGGAAAAGTTTCTTGCCTGGCTTACAGAAGCTGAAACACCTGCCCTTAAGGGAAGCCTCCTATAAGACCCAAATCAAGGAAAAGAGCCGATGAAACAATGGAAAGCAGGCCAAGAATCACTGCTATACCACCTTTGTGCATTCAAACGAACGAGTCTCAGCATGCCCACTTCTAAGCGATAATACCGGTACCTAACATC
+
A?AAABC>@DDFGFFGFGAAFFHGHHH6DF4FF5A4ABGHHHHFFGA2BFBFDAFGAEC3FHFHHHGBGFFFHHFFHAFGHHGHHHGHHF?EGHH1F3BB34B1F?1?1@1?134@BG3B0?//?33333?BF3F3/000///?F111BG1@1111@01<//??//001?11111111>=11<.0<111>=000<0000.<.--..:/0;C0C0:::0/09CB99CC0/-....90;9.;;A.000;.;//
@M05620:37:000000000-D9766:1:1101:20618:13430 1:N:0:11
ACCACACCTTCTACAATGAGCTGCGTGTGGCTCCCGAGGAGCACCCCGTGCTGCTGACCGAGGCCCCCCTGAACCCCAAGGCCAACCGCGAGAAGATGCCCAGGTGAGTGGCCCGCTACCTCTTCTGGTGGCCGCCTCCCTCCTTCCTGGCCTCCCGGAGCTGCGCCCTTTCTCACTGGTTCTCTCTTCTGCCGTTTTCCGTAGGACTCTCTTCTCTGACCTGAGTCTCCTTTGGAACTCTGCAGGTTCTA
+
AAAABBABFFFFFGG4AFB5G5BGGAEE42FHHGAEG22AEFHHHEEG1EEGGAGEFCHEGGG@EF@EEGGFHHHA/EE?FHHHHGGGGG/CGGHGHHH1GHHEHHDFFGCF0GGGCCCHHGHHGHEDGB<CGCGG:DCEHHGHHGGGGBFGGFGGGGBBBGEB?@FBBB/9BFFFFFFFFFFFFFFFBFFFB?DFFFFFFFFFDFFFFFFFFFFFFFFFFFFF.F//99B9/BBFFFFFFFFFFFFFFF9
@M05620:37:000000000-D9766:1:1101:12444:13431 1:N:0:11
GAGGCTGCTTTGGAAGAAACTCATAGATTACTGCAACAGTTCCCCCTGGACCTGGAAAAGTTTCTTGCCTGGCTTACAGAAGCTGAAACAACTGCCAATATCTTACAGGATGCTACCCGTAAGGAAAGGCTCCTAGAAGACTCCAAGGGAGTAAAAGAGCTGATGAAACAATGGCAAGTAAGTCAGGCATTTCCGCTTTAGCACTCTTGTGGATCCAATTGAACAATTCTCAGCATTTGTACTTGTAACTG
+
CBCCCCFBFFFFGGGGGGGGGGHHHHHHHHHHHHHHHHHHHHHHHGGGHHHHHHHGHHHHFHHHHHHHHHHHHHHHHHHHHHHHHHHHHHHHHHHHHG334B@FHHHHHHHHHHHHHHGGGGHHHHHHHHHHGHHHHHHHHHHHHGGGGHGGHHHGHGHHHHHHHGHHHHHHHHHHHGHHHHHHHHHHHHHHHHGGGGGHHHHHHHHHHHHGHHHHHHHHHHHHHHHHHHHGGGGGGGGGGGGGGGGGGGG
@M05620:37:000000000-D9766:1:1101:14506:13448 1:N:0:11
ACCACACCTTCTACAATGAGCTGCGTGTGGCTCCCGAGGAGCACCCCGTGCTGCTGACCGAGGCCCCCCTGAACCCCAAGGCCAACCGCGAGAAGATGCCCAGGTGAGTGGCCCGCTACCTCTTCTGGTGGCCGCCTCCCTCCTTCCTGGCCTCCCGGAGCTGCGCCCTTTCTCACTGGTTCTCTCTTCTGCCGTTTTCCGTAGGACTCTCTTCTTTGACCTGAGTCTCCTTTGGAACTCTGCAGGTTCTA
+
BBBBBBBBFFFFGGGGGGGGGGHHGGGFFEHHHGGGGGGGGHHHHGGGGGGGHHHHHHHGGGGGGGGGGGGHHHHGGGGHGHHHHGGGGGGGGGHHHHHHHHGGHHHHHHGGHHGGGGGHHHHHHHHHHHGHHGGGGGHGHHGHHGGGGGGGGGGGGG?DDGGGGGFFFFFFFFFFFFFFFFFFFFFFFFFFFFFFFFFFFFFFFFFFFFFFFFF/;FFFFFFFFFFFFFFFFFFFFFFFFFFFFFFFFFB
@M05620:37:000000000-D9766:1:1101:12257:13455 1:N:0:11
ACCACACCTTCTACAATGAGCTGCGTGTGGCTCCCGAGGAGCACCCCGTGCTGCTGACCGAGGCCCCCCTGAACCCCAAGGCCAACCGCGAGAAGATGCCCAGGTGAGTGGCCCGCTACCTCTTCTGGTGGCCGCCTCCCTCCTTCCTGGCCTCCCGGCGCTGCGCCCTTTCTCACTGGTTCTCTCTTCTGCCGTTTTCCGTAGGACTCTCTTCTCTGACCTGAGTCTCCTTTGGAACTCTGCAGGTTCTA
+
ABBBB?ABFFFFCGGGGGGFGGHHGGG2AEHCFFGGDGEEDHHHHGGEEFGEGFFH5CG0EEEGGGGGGCCFGGHGGE/GGHHHHGGGGGGGFGFHHFGHHCGFHHBGHHEFHHCDG-CHHHHHHHGGFGCHHGGGGGHGHHGHHGGGFEFFFFGG.;-AAFFFDFFFFFFFFFFF;/BFFFFFFFFFFFFFFCADFFFFDF.../;BFFFFFFFFFE9FFF./.;BFFFFFFFFBFFFFFBF/B.9BFF/
@M05620:37:000000000-D9766:1:1101:12274:13460 1:N:0:11
ACCACACCTTCTACAATGAGCTGCGTGTGGCTCCCGAGGAGCACCCCGTGCTGCTGACCGAGGCCCCCCTGAACCCCAAGGCCAACCGCGAGAAGATGCCCAGGTGAGTGGCCCGCTACCTCTTCTGGTGGCCGCCTCCCTCCTTCCTGGCCTCCCGGAGCTGCGCCCTTTCTCACTGGTTCTCTCTTCTGCCGTTTTCCGTAGGACTCTCTTCTCTGACCTGAGTCTCCTTTGGAACTCTGCAGGTTCTA
+
DDDDDCCDFFFFGGGGGGGGGGHHGGGFHGHHHGGGGGGGGHHHHGGGGGGGHHHHHHHGGGGGGGGGGGGHHHHGGGGHGHHHHGGGGGGGGGHHHHHHHHHGHHHHHHGGHHGGGGGHHHHHHHHHHHGHHGGGGGHGHHGHHGGGGGGGGGGGGGGGGGGGGGFFFFFFFFFHFHFFFFFFHFFHHHHHFFFFFFHFFFFFFFFFFFFFHHHFHFFFFHFFFFFFFFFFFFFFFFFFFFFFFFFFFFB
@M05620:37:000000000-D9766:1:1101:7675:13478 1:N:0:11
GAGGCTGCTTTGGAAGAAACTCATAGATTACTGCAACAGTTCCCCCTGGACCTGGACAAGTCCCCTGGCAGGCTACCAGAAGCTGAACCAACTCCGAAGAGCTTACAGGATGATAAGCGTCCAGGAAAGAACTTAGAGGAATCCAGGGGCGTACAAGATCTGATGAAACCAGAGCAAACAAGACAGGCATCTGCACTTTAACACTCTTGTGAAACGCATTGAACAAATCACCGCATTTGCACTCGTAACTG
+
A1AAA1B11B3DAFFF11BABA1AADG3AA1FGDFGB0FBAGG1FEAE/BBBGFAH0F0AG111/0//00/AEG10F1B0B1111BF1B0/B011//>//B0F1F1B100B112>B11>E///B0/B0000B11111100011<@1@?//<A--.1<0111>>0<0=00<....</</...//:;/:.;<:0000;0/90000/9/=00;;0000.--.;C00:0/.99/;------/9//9//-9--;//
@M05620:37:000000000-D9766:1:1101:15393:13539 1:N:0:11
ACCACACCTTCTACAATGAGCTGCGTGTGGCTCCCGAGGAGCACCCCGTGCTGCTGACCGAGGCCCCCCTGAACCCCAAGGCCAACCGCGAGAAGATGCCCAGGTGAGTGGCCCGCTACCTCTTCTGGTGGCCGCCTCCCTCCTTCCTGGCCTCCCGGAGCTGCGCCCTTTCTCACTGGTTCTCTCTTCTGCCGTTTTCCGTAGGACTCTCTTCTCTGACCTGAGTCTCCTTTGGAACTCTGCAGGTTCTA
+
CCCCDDCCFFFFGGGGGGGGGGHHGGGFGGHHHGGGGGGGGHHHHGGGGGGGHHHHHHHGGGGGGGGGGGGGHHHGGGGHGHHGHGGGGGGGGGHHHHHHHH/FGGHHHHGGHHGGGFGHHHHHHHGHHHGHHGCGGGHGHHGHHGGGFGGGGGGGGG-AG:CFGGFFFFFFFFFFFFFFFFFFFFFFFFFFFFFFFFFFFFFDFFFFFFFFFFBBFFFFFFFFFFF0BFFFFFFFFFFFFFFBFFFFFB0
@M05620:37:000000000-D9766:1:1101:2202:13562 1:N:0:11
ACCACACCTTCTACAATGAGCTGCGTGTGGCTCCCGAGGAGCACCCCGTGCTGCTGACCGAGGCCCCCCTGAACCCCAAGGCCAACCGCGAGAAGATGCCCAGGTGAGTGGCCCGCTACCTCTTCTGGTGGCCGCCTCCCTCCTTCCTGGCCTCCCGGAGCTGCGCCCTTTCTCACTGGTTCTCTCTTCTGCCGTTTTCCGTAGGACTCTCTTCTCTGACCTGAGTCTCCTTTGGAACTCTGCAGGTTCTA
+
ABBBBBBBFFFFGGGGGGGFGGHHGGGGHGHHHGGGDGGGGHHHHGGGEGGGFGHHHHHGGGGGGGGGGGGHHHHGGGDHGHHHHGGGGGGGGGHHHH2FGF//FFGFHH//FHGDGCGHHHHHGHD0<C..<-ACDGHGGHGH0;FFF/AFBFEGD---A.CFGGFFD/BFFFFFFF.9BFFFFFFFFFBFFFDFFFFFFFFFDFFFFFFFFF/FF/BBFFFFFFFFFFFFFF////BFFFFEFFFBFFB
@M05620:37:000000000-D9766:1:1101:26888:13582 1:N:0:11
ACCACACCTTCTAAAATGCGCTGCGGGTGGCTCCCGAGAAGCACCCCGGGCTGCTGACCAAGGCCCCCCTGAACCCAAAGGCCAACCGCGCGAAGATGCCCAGGTGAGTGGCCCGCTACCTCTTCTGGTGGCCGCCTCCCTCCTTCCTGGCCTCCCGGAGCTGCGCCCTTTCTCACTGGTTCTCTCTTCTGCCGTTTTCCGTAGGACTCTCTTCTCTGACCTGAGTCTCCTTTGGAACTCTGCAGGTTCTA
+
AAAAAAAAFFBFGGG1BE11AA00EEEAA/00BBF//A//0BEFGEE///>>//11BB01>B/?GEEG///>>FGEEG0B0EFGHG//@<//<<//?1<1?GHG<FGFHHCCGEC---<CHH0CHFHE;/:.CC@@BCACFFG/BFB0FFFFF?EGBA@@@FFF-=B@?FFFFFFFFBFFF;BFFBFFFFFFF@FFFFFFFFFBB/;/BBBBFBFFFFFFFFFEFFFFFFFFFFFFFEFBFFFFFFFFFFF
@M05620:37:000000000-D9766:1:1101:14967:13587 1:N:0:11
ACCACACCTTCTACAATGAGCTGCGTGTGGCTCCCGAGGAGCACCCCGTGCTGCTGACCGAGGCCCCCCTGAACCCCAAGGCCAACCGCGAGAAGATGCCCAGGTGAGTGGCCCGCTACCTCTTCTGGTGGCCGCCTCCCTCCTTCCTGGCCTCCCGGAGCTGCGCCCTTTCTCACTGGTTCTCTCTTCTGCCGTTTTCCGTAGGACTCTCTTCTTTGACCTGAGTCTCCTTTGGAACTCTGCAGGTTCTA
+
CCCCCBCBFFFFGGGGGG5GGGGHGGGGHGHHHGGGGGGGGHHHHGGEFGGGHHHHHHHGGGGGGGGGGGGHHHHGGGGHGHHHHGGGGG/CGGHGHEHHHBCFG1?<<FACGH@C?-CHF0GHBDDFG/DHH?@F.AGG/CFCHGGFBFFG0AEG?C--9CFFA9DFCFFFFF/9//;BF9/:///;///:F=DFFFBF.;..A/B////:BF////;BFBF9BFB//B9BFBFFFFF/9/B/9AFFB//
@M05620:37:000000000-D9766:1:1101:24345:13591 1:N:0:11
AGTGCCAGCTCTCAATCACACAGGGGACCCAGGGCCTGGCCCCTCCATCCAGAAAACCTATGACCTCACCCGCTACCTGGAGCACCAACTCCGCAGCTTGGCTGGGACCTATGTGAGTATCCAGCGTAGGAATCTGGGAGTTGGGGAGGAGTGAGGAGTTGGGGAAAGACAGTCCTAACCGTGGAGGGTTCTGGTAAATGATGGGGTGAGGAGGGGCTCTTTGGCTCCCACCAGTCCCCCTGTCTGGTCTA
+
AA>>AFFCAFFFGGGGGC44FAGDGEEEGGHHBAEEFFHHHHGHGGHDHHHHHHHGHGHFGHHHHGGHHHFEGEEGHHHH2FHHHHEFEHFGEFCGEHFGGH3FEGHHGHHHHHHHHGHHHHHHHGEFGGHHHHHHHHCFGGHHGGEGGFGHHFHH<EHHH/CDFFHHHHHHHHHHHHHHGGGGEGGG.AFGGGGGGGGGGGGFGGGFFFFFFF;AFFFFFFFFFFFFFFFFFFFFFFFFFFFFFFFFFFB
@M05620:37:000000000-D9766:1:1101:14388:13598 1:N:0:11
GAGGCTGCTTTGGAAGAAACTCATAGATTACTGCAACAGTTCCCCCTGGACCTGGAAAAGTTTCTTGCCTGGCTTACAGAAGCTGAAACAACTGCCCGTAAGGAAAGGCTCCTAGAAGACTCCAAGGGAGTAAAAGAGCTGATGAAACAATGGCAAGTAAGTCAGGCATTTCCGCTTTAGCACTCTTGTGGATCCAATTGAACAATTCTCAGCATTTGTACTTGTAACTGACAAGCCAGGGACAAAAGATC
+
A>AABBFBFFFFGGGGF4GGFGDGHFGHH5FGHHG4FGEGFHHHHGCGHFGHHHHHHGGGGHHHHHGHHHHHHHHFGHHHHHHHHHHHHHHHHHHHHGGEFHHHHHHHHHHGHHHHHH3GGHHHEHGGHGGHFHDGFGGHHHHHGBGHHHHHHHHGGHHHHHHHHHHHHHHHHGGGGGHHHHHHGHHHHHGHHHHHHHHHHHHHHHHGHHHHHHHHHHHHHHHHHHHHFHGHHGGGGGGGGEGGGGFGGGF
@M05620:37:000000000-D9766:1:1101:21881:13598 1:N:0:11
ACCACACCTTCTACAATGCGCTGCGTGTGGCTCCCGAGGAGCACCCCGTGCTGCTGACCGAGGCCCCCCTGAACCCCAAGGCCAACCGCGCGAAGATGCCCAGGTGAGTGGCCCGCTACCTCTTCTGGTGGCCGCCTCCCTCCTTCCTGGCCTCCCGGAGCTGCGCCCTTTCTCACTGGTTCTCTCTTCTGCCGTTTTCCGTAGGACTCTCTTCTCTGACCTGAGTCTCCTTTGGAACTCTGCAGGTTCTA
+
AAAAAAAAFFFFGGGF3G1AEEGGGGGEE0FHFFFEEGG?EG/FHGGAAEFGGGHHHHH>/EEEGEGGGGEGGFHGGGFHAFHHEFGCC@B<C/AC1<FGHFAFHFGFGFFFHHGGG?CHHHHHHHGFHHFHFCCGFGGGGGGGGGGGGGGGGGGGGG@@@FFF@@F@@FFFFFFFFFFFFFFFFFFFFFFFF@FFFFFFFFFFFEFFFFFFFFFFFFFFFFFFEFF/;BFFFF/FBFFFFFFFFFFFFFF
@M05620:37:000000000-D9766:1:1101:19367:13604 1:N:0:11
GAGGCTGCTTTGGAAGAAACTCATAGATTACTGCAACAGTTCCCCCTGGACCTGGAAAAGTTTCTTGCCTGGCTTAGAGAGGCTGTTACGCCTGCGAAATTCCGGCAAAAAATCTTTCCAAAGCAGCCTCTCGCAAAACAGCTCATGAAACAAATGCAACAAAGGCAAGCATTTCCGCTATATCACTCTTAGGACTCCAATTGAACCATTCTCACCATTCGCAGCATTATCAGTTGTAACTGAGAAGCAAG
+
AAAABA>AFFFFFGGFAFGEGGGEGHGHHHHHHHHFHHHHHHFHHGGGHGHHHGHFHHHHGHHHHFGHHHH1B2B3353D1111?13551B/B11>///?4B43>/>>00//03BB443B4B30100/00?0?//?C00/001111??F1?0/0111?G<0<0<0>G0>.C00=00<.<-<00D0000<C;00;::G///;0<C0:.C0;00090.;FG00.;.-.0;000000000;0;/;//:////;B
@M05620:37:000000000-D9766:1:1101:17597:13621 1:N:0:11
GAGGCTGCTTTGGAAGAAACTCATAGATTACTGCAACAGTTCCCCCTGGACCTGGAAAAGTTTCTTGCCTGCCATAGGCAGTTTGATCCGACTGTGTAAGCCCGACAGGAAACTTTTCGAAAGCAAACTCTCGCACAACATTCCGGGTAGCTGATGAAACAATGGCAAGAAAGTCAGGCATTTCCGCCTTAGCACTCTTATCGCTCCAATTGAACAATTCTAAGAATTTTTACTTGTTACTGACAAAACAG
+
BCCCBCFCFFFFGGGGGGGGGGHHHHHHHHHHHHHHHGHHHHHHHGGGHHHHHHHHHHFHFHHHHHHHHHHAG3G33A3F1355D5@55110>1@44B4B3F1//>E/FH23BG4BFH//BEFFH33BFHHHD//>B2//<F2F2/>?</?F1?11@?<F0<1<F0GHF0F0F1FGDGHG0<GF0CE..;0:C000;GH0;0..;G9//CBFG0;0C0F000;00CFGC0;CB000;009000/9//.;9F
@M05620:37:000000000-D9766:1:1101:17577:13637 1:N:0:11
GAGGCTGCTTTGGAAGAAACTCATAGATTACTGCAACAGTTCCCCCTGGACCTGGAAAAGTTTCTTGCCTGGCTTACAGAAGCTGAAACAACTGCCCGTAAGGAAAGGCTCCTAGAAGACTCCAAGGGAGTAAAAGAGCTGATGAAACAATGGCAAGTAAGTCAGGCATTTCCGCTTTAGCACTCTTGTGGATCCAATTGAACAATTCTCAGCATTTGTACTTGTAACTGACAAGCCAGGGACAAAAGATC
+
AABBBAFBFFFFGGGGGGGGGGBGGGFHHHHGHHFHGFHGHHHHHGGGHHHHHHHHHHFGBGHHHHHHGHHHHHHGHHHFFHHHHFHHHHHHHHHHHGGGGGHHCHHHHHHGHFHHHHHHHHHHHHGGHGGHGHBHFHHHHHHHHFHHHHHHHHHFGHHHHHHFHHHHHHHHHGGGGGHHHHHHHHHHHHGHHHHHHHHHHHHHHHHHHHHHHHHHHHHHHHHHHHHHGGHHHGGGGGGGGFFGGGGGGGG
@M05620:37:000000000-D9766:1:1101:6939:13640 1:N:0:11
GAGGCTGCTTTGGAAGAAACTCATAGATTACTGCAACAGTTCCCCCTGGACCTGGAAAAGTTTCTTGCCTGGCTTACAGAAGCTGAAACAACTGCCAACAGCTTACAGGATGCTACCCGTAAGGAAAGGCTCCTAGAAAACTCCAAAGGCGTCAAAGAGCTGATGCAACCATGGCAAGTAAGTCCGGCATTTCCGCTTTCGCACTCTTGTGGATCCAATTGAACAATTCTCAGCATTTGTACTTGTAACTG
+
AAA3AAFBFFFFGGGGGFGGGGHHHHHHHHHHFGHFEGHHHHHHHGGGGHHHHHHEHHFGGHHHHBHHHHHFGGHFHHHH3GHHHH33BGHHHHHHGHGF2FGGBEEGHEBGGH43GHGE/?0F3BG0FGGHGHB43?422BFH2?3BB//?/?B@22@GHFE<G1FF10<??GHHHAG1>11>1.><<@GHHHGGAFG0.=AD@GHH0;;C09FG0FGGFFFGBFFGGGG00;0;FGBFFFGGGGGGEFB
@M05620:37:000000000-D9766:1:1101:7182:13645 1:N:0:11
ACCACACCTTCTACAATGAGCTGCGTGTGGCTCCCGAGGAGCACCCCGTGCTGCTGACCGAGGCCCCCCTGAACCCCAAGGCCAACCGCGAGAAGATGCCCAGGTGAGTGGCCCGCTACCTCTTCTGGTGGCCGCCTCCCTCCTTCCTGGCCTCCCGGAGCTGCGCCCTTTCTCACTGGTTCTCTCTTCTGCCGTTTTCCGTAGGACTCTCTTCTCTGACCTGAGTCTCCTTTGGAACTCTGCAGGTTCTA
+
AAA1AAAAFFFFGFGB3BB1GFHHG0AA00BB1AF0AEEGEHHFHGGGC/BFHHGCHHGGEGGGG>EGGGG0GCGGGGAG/CGHHGA/BCCBCGHHBGFGHHHGHHHHGHAEHHGGGGGHHHGHHHHFGHCHHGCCGGACHHFHHGFGG/FGGFFGBA9AAGGGG@F@-F/BFFFFFFFFFFFFFFFFFFFFF@FFFEFFFFFFFFFFFFFBFFFFFFFFFFFFFFFFFFFFFFFFFFFFFFFFFFFFFFB
@M05620:37:000000000-D9766:1:1101:8925:13664 1:N:0:11
ACCACACCTTCTACAATGAGCTGCGTGTGGCTCCCGAGGAGCACCCCGTGCTGCTGACCGAGGCCCCCCTGAACCCCAAGGCCAACCGCGAGAAGATGCCCAGGTGAGTGGCCCGCTACCTCTTCTGGTGGCCGCCTCCCTCCTTCCTGGCCTCCCGGAGCTGCGCCCTTTCTCACTGGTTCTCTCTTCTGCCGTTTTCCGTAGGACTCTCTTCTCTGACCTGAGTCTCCTTTGGAACTCTGCAGGTTCTA
+
CCCCCCCCFFFFGGGGGGGGGGHHGGGFHGHHHGGGGGGGGHHHHGGGGGGGHHHHHHHGGGGGGGGGGGGHHHHGGGGHGHHHHGGGGGGGGGHHHHHHHHHGHHHHHHGGHHGGGGGHHHHHHHHGHHGHHGGGGGHGHGGHHGGGGGGGGGGGGGGGGGGGGGFFFFFFFFFFFFFFFFFFFFFFFFFFFFFFFFFFFFFFFFFFFFFFFFFFFFFFFFFFFFFFFFFFFFFFFFFFFFFFFFFFFFB
@M05620:37:000000000-D9766:1:1101:17608:13669 1:N:0:11
ACCACACCTTCTACAATGAGCTGCGTGTGGCTCCCGAGGAGCACCCCGTGCTGCTGACCGAGGCCCCCCTGAACCCCAAGGCCAACCGCGAGAAGATGACCCGGGGAGGGGCCCCCTACCCCTTTCTGGTGCCCCCCCCCCCCCTCCCGGCCCCCCCGAGCCTCCCCCCTTCCTCCCTGGTTTCCCTTTCTGCCTTTTCCCTAGGACTCTCTTCCTCTACCCTGGGCCCCTTTTGAACTCTTCCGGGTCTT
+
BBBCCCCCFFFFGGGGGGGGGGHHGFGFGGHHHGGGGGGGGHHHHGGGGGGGHHGGHHGEEGGGGGGGGGGHHHHGGGGHGHHHGGGGGGDFGGHHGG2FG2/>//-<--<-AD---..=...;000;00;0;/.;--;C--;-;.;..;-@--;@-;----//..;A-@F////:./;.;/.////;////;/9BFF/B//////://///;//9/:/:;.//...9-;.;B/;.:///////.;-A-//
@M05620:37:000000000-D9766:1:1101:21755:13679 1:N:0:11
GAGGCTGCTTTGGAAGAGCACACGTCTGAACTCCAGTCACAGTACTCGATCTCGTATGCCGTCTTCTGCTTGAAACAAAAAAAAAGAAAAAAAGACCCAATGCCCCAAAGAATAGAACGACGGAACCAACAAGAAAAGTAGTAACAGACAAACAAAGCACTTCAAGATAACGAGGACAACAGAGAGACCAAAAGCACACTACGCCGAACAACAAAAACAGAACCGAATATGACAATTTGAAAACGCCAAAA
+
A3>AA>FBFFDFGGGGFBGCGFFEGBFFD5BGHG3BDBGGG5BABGD22BFHHHGGHHGHGEEFFFFGGHDFFHH3BFH1?>/>>1?1321>/???CG//2B?B3?//0220232B22/////?//?0....000000111100<0</.///..../:;:0/000000000...--./...///;.././.../;/9/.9//.99--;-9..9.......//9;---..;//;//99///////---;-..
@M05620:37:000000000-D9766:1:1101:25788:13692 1:N:0:11
ACCACACCTTCTACAATGAGCTGCGTGTGGCTCCCGAGGAGCACCCCGTGCTGCTGACCGAGGCCCCCCTGAACCCCAAGGCCAACCGCGAGAAGATGCCAAGGTGAGTGGCCCCCTCCCTCTTCTGGTGGCCGCCTCCCTCCTTCCTGGGCTCCCGGGGCTCCGCCCTTTCTACCTGGTTCTCTCTTTTGCCGTTTTTCGTTGGCCTCTCTTCCTCGACCTGAGTCCCCTTTGGAACCCTGAAGGTTCTA
+
BBBBBBBBFFFFGGGFFG5GGGHHGGGEEEHHGGGGFGGGGGHHHGGGEEGGHHHHHHHGFGGGGGGGGGGHHHHGGGGHGHHHHGGGGG/BDGBGHHGF22/?1?1?<FF/FG-<-.<>000>=D0GD/C<C@-;.:GE/:E/00;00;.;/.CE.---9;....;B-BF///////;99/////////9/;-.;FF.B9./..///.///;////..-;9./.;///..;B//9B/...../9;9:///
@M05620:37:000000000-D9766:1:1101:13963:13707 1:N:0:11
GAGGCTGCTTTGGAAGAAACTCATAGATTACTGCAACAGTTCCCCCTGGACCTGGAAAAGTTTCTTGCCTGCCATTGGCAGTTGTTTCAGCTTCTGTAAGCCAGGCAAGAAACTTTTCCAAAGCAGCCTCTCGCTCACCCTTACGGGTAGCTGATGAAACAATGGCAAGTAAGTCAGGCATTTCCGCTTTAGCACTCTTGTGGATCCAATTGAACAATTCTCAGCATTTGTACTTGTAACTGACAAGCCAG
+
BBCCCCF@FFFFGGGGGGGGGGGGHHHHHGFFHHHHHHHHHHHHHGGGHHFFFFFHHHHHHHHHHHHGHHHEGFFFHHEFFHGHHHFFHHHFHHFHDHHHHHGHHHHHGHHHHHHHHHHHHHHHHHHHHHGHGGAGDFHHHHGHGGG@FGHHHHGHHHGHFGHHHHHHGFHHHHHHHHHGHHHHHGCFGGHHEFHFHFGF<CAFFGHHHHHHHFCGCHHHGHGHHGHCGGGHGFFGFFBFGGGGGGFGGGG
@M05620:37:000000000-D9766:1:1101:24630:13710 1:N:0:11
ACCACACCTTCTACAATGAGCTGCGTGTGGCTCCCGAGGAGCACCCCGTGCTGCTGACCGAGGCCCCCCTGAACCCCAAGGCCAACCGCGAGAAGATGCCCAGGTGAGTGGCCCGCTACCTCTTCTGGTGGCCGCCTCCCTCCTTCCTGGCCTCCCGGAGCTGCGCCCTTTCTCACTGGTTCTCTCTTCTGCCGTTTTCCGTAGGCCTCTCTTCTCTGACCTGAGTCTCCTTTGGAACTCTGCAGGTTCTA
+
BABABBBBCFFFGGGGFGGGGFGGEEEEFEGFGFGG?FGGEHHFHGGG1EEFHHFHHHFGGGGGGGGGG?1GHHHGGGGHGHHHHGGFGGGGCDG2FFHHGH/<?FHCFBFEFC-ACDGF1GFHHEFHHHGHFC-;AAGGHHGHBFGGBFFFFGGGG--9B.::BFFFFBFFFFFFFFF9B//BFFFFFFFBFDDFFFFFAFF../;BF/BFFFFFFFBFFFFFFFFFFFFBFFFFFFBFFFFFFFFFFFB
@M05620:37:000000000-D9766:1:1101:20555:13715 1:N:0:11
ACCACACCTTCTACAATGAGCTGCGTGTGGCTCCCGAGGAGCACCCCGTGCTGCTGACCGAGGCCCCCCTGAACCCCAAGGCCAACCGCGAGAAGATGCCCAGGTGAGTGGCCCGCTACCTGGTCTGGTGGCCGCCTCCCTCCTTCCTGGCCTCCCGCCCCTGCGCCCTTTCTCACTGGTTCTCTCTTCTGCCGTTTTCCGTAGGCCTCTATTCTCTGACCTGAGTCACCTTTGGAAGTCTGCAGGTTCTA
+
BCCCCCCCFFFFGGGGGGGGGGHHGGGGHGHHHGGGGGGGGHHHHGGGGGGGHHHHHHHGGGGGGGGGGGGHHHHGGGGHGHHHHGGGGGGGGGHHHGHF<CG/11?<F1?F<G@C---0>0.<=G//D/<CC-D@EGHG/:ECFGGFGG.;BFEGG-A--C.E-@.@BFFFFF9FFBFF/9:FF/FF/;9FFB.ABEF/.F9..///9:/999:/:B/:FB./.BF/9BFFFF/B9/;/////99.;:/;
@M05620:37:000000000-D9766:1:1101:13250:13731 1:N:0:11
ACCACACCTTCTACAATGAGCTGCGTGTGGCTCCCGAGGAGCACCCCGTGCTGCTGACCGAGGCCCCCCTGAACCCCAAGGCCAACCGCGAGAAGATGCCCAGGTGAGTGGCCCGCTACCTCTTCTGGTGGCCGCCTCCCTCCTTCCTGGCCTCCCGGAGCTGCGCCCTTTCTCACTGGTTCTCTCTTCTGCCGTTTTCCGTAGGACTCTCTTCTCTGACCTGAGTCTCCTTTGGAACTCTGAGGTTCTAG
+
DDDEEECCFFFFGGGGGGGGGGHHGGGGHGHGHGGGGGGGGHHHHGGGGGGGHHHGHHHGGGGGGGGGGGGHHHHGGGGHGHHHHGGGGGGGGGHHHHHHHHHGHHHHHHGGHHGGGGGHHHHHHHHGHHGHHGCCFGHGHHGHHGGGGGGGGGGGGGGGGGGGGGFFFFFFFFFFFFFFFFFFFFFHFHHHFFFFFFFFFFFFDFFFFFFFFFFFHHFHFHFFFFFFFFFFFFFFFFFFFFHHFFFFFFF
@M05620:37:000000000-D9766:1:1101:4101:13743 1:N:0:11
GAGGCTGCTTTGGAAGAAACTCATAGATTACTGCAACAGTTCCCCCTGGACCTGGAAAAGTTTCTTGCCTGGCTTACAGAAGCTGAAACAACTGCCCGTAAGGAAAGGCTCCTAGAAGACTCCAAGGGCGTAAAAGAGCTGATGAAACAATGGCAAGTAAGTCAGGCATTTCCGCTTTAGCACTCTTGTGGATCCAATTGAACAATTCTCAGCATTTGTACTTGTAACTGACAAGCCAGGGACAAAAGATC
+
ABBABCFCFFFFGGGGGGGGGGGHHHGHHGHHHHHFFHHHHHHHHGGGHHHHHHHGGHHHGHHHHHHHHHHHHGHHHHHHBGHHHHF3FHHHHHHHFEG?FGHHHHGFHHFFGDGH3GHHHGF33?///>EDAFB3/?2BCGHHHHHFC/@FHCHH/FHHHGHHHHFF1=1@FGGGCC1FDHFHH0=GHFEFHGHHFHHHHHHGHHHHHHCGHHGHHBGFFGBHHGGGGHGGGBFFGEGFGGGGGGGGEGC
@M05620:37:000000000-D9766:1:1101:18879:13759 1:N:0:11
GAGGCTGCTTTGGAAGAAACTCATAGATTACTGCAACAGTTCCCCCTGGACCTGGAAAAGTTTCTTGCCTGGCTTACAGAAGCTGCCCCAACTGCCAGTATGCCAAGAGACCTCGAAGAATCCAAAGGGGTAATCAAACAACTGCAACAATGGCACGTAAGTCCGGCCTTTCAGCCTTAGCGATCTAGTGGATCCAATTTAACAATTTTCAGCATTAATTCACATAATTGACACGCTAGGGCCAAAAAATC
+
CCCCDCFBFFFFGGGGGGGGGGHHHHHHHHHHHHHHGHHHHHHHHGGGHHHHHHHHHHGGBGHHHHHHHHHHHHHHHHHHHHHG331B11?13BGHFG3B4443@31112B1B@1?2//333?BG3?2//?/3444B2B0//BFFDH2B?2D2@G2C0@00@GDA///?1<>1F10>G11>--<E.000<<D0</<0=000:G00GG000;000;00000000000000;0:C0.-.9;../;.=F..-.;
@M05620:37:000000000-D9766:1:1101:15600:13770 1:N:0:11
AGTGCCAGCTCTCAATCGCACAGGGGACCCAGGGCCTGGCCCCTCCATCCAGAAAACCTATGACCTCACCCGCTACCTGGAGCACCAACTCCGCAGCTTGGCTGGGACCTATGTGAGTATCCAGCGTAGGAATCTGGGAGTTGGGGAGGAGTGAGGAGTTGGGGAAAGACAGTCCTAACCGTGGAGGGTTCTGGTAAATGATGGGGTGAGGAGGGGCTCTTTGGCTCCCACCAGTCCCCCTGTCTGGTCTA
+
>3>ABFFFBFFFEGGGG2FFEGCHF?EGGG2GG2EEGE2AFAE11BFHHHHFHHHHFGHHHFGFHHHBEHFFGEEEHHHHHHHGH?FHGHHHGGGGGHHHGGHGGDHHGHHHGHHHHHHHHHHHHGGGGGHHHHHHHHHGGHHHGGGGGGGHHHHHGGHHHHGGGGHHHHHHHHHHHHHHGGGGGGGGGGGGGGGGGGGGGGGGGGFBFFFFFFBBBBFFFFFFFFFFFFFFFFFFFFFFBFFFFFFFFFB
@M05620:37:000000000-D9766:1:1101:19852:13791 1:N:0:11
GAGGTGCTTTGGAAGAAACTCATAGATTACTGCAACAGTTCCCCCTGGACCTGGAAAAGTTTCTTGCCTGCCATTGGCAGTTGTTTCAGCTTCTGTAAGCCAGGCAAGAAACTTTTCCAAAGCAGCCTCTCGCTCACCCTTACGGGTAGCTGATGAAACAATGGCAAGTAAGTCAGGCATTTCCGCTTTAGCACTCTTGTGGATCCAATTGAACAATTCTCAGCATTTGTACTTGTAACTGACAAGCCAGG
+
ABBBAABDFFFFFFG4FGGFGDEDGADGDHHHFAFGEGFFDFGHGGGHFHHC2BAGGFFFGHHHHH5GHHGFGHHHHHFEFFGGHGGHEGHGGFGHHHGFEHHHGHHGHHHGHHHHHHHGHHGHHFHHHHHEGGHGHHGHHHHGGGCCFHHHHHGFFHGHHGGHHHHGGGHHFFGHHHHHHHHGGGGGG1>FDGGHHHHHHFHGHHHHHHHGHHHHFGBGHCGHHGHHHHCGCFGGGGGGGGFGGAEGFFG
@M05620:37:000000000-D9766:1:1101:12480:13800 1:N:0:11
ACCACACCTTCTACAATGAGCTGCGTGTGGCTCCCGAGGAGCACCCCGTGCTGCTGACCGAGGCCCCCCTGAACCCCAAGGCCAACCGCGAGAAGATGCCCAGGTGAGTGGCCCGCTACCTCTTCTGGTGGCCGCCTCCCTCCTTCCTGGCCTCCCGGAGCTGCGCCCTTTCTCACTGGTTCTCTCTTCTGCCGTTTTCCGTAGGACTCTCTTCTCTGACCTGAGTCTCCTTTGGAACTCTGCAGGTTCTA
+
BBCCCCBCFFFFGGGGGGGFGGHFGFGEFEHGHGGGGGGGGHHHHGGGEGGGHHFHHHGGGGGGGGGGGFGHHGHGGGGHGHHHHGGGGGGGGGHHHHHHHHHGHHHHHHGGHHGGGGGHHHHHHHHHHGGHGGFGGGHGHHGHHGGGGFFGGGGGGD@FGGBGGGFFFFFFFFFFFFFFFFFFFFFFFFFFFFFFFFFFFFFFDFFFFFFEFEFFFFFFFFFFFFFFFFFFFFFFFFFFFFFFFFFFFFB
@M05620:37:000000000-D9766:1:1101:23040:13801 1:N:0:11
ACCACACCTTCTACAATGAGCTGCGTGTGGCTCCCGAGGAGCACCCCGTGCTGCTGACCGAGGCCCCCCTGAACCCCAAGGCCAACCGCGAGAAGATGCCCAGGTGAGTGGCCCGCTACCTCTTCTGGTGGCCGCCTCCCTCCTTCCTGGCCTCCCGGAGCTGCGCCCTTTCTCACTGGTTCTCTCTTCTGCCGTTTTCCGTAGGACTCTCTTCTCTGACCTGAGTCTCCTTTGGAACTCTGCAGGTTCTA
+
AAAAA1AAFFFFBGGBFGGFG1GHGGCE0EGHFGFA0EE//B/FGGG?EAEF1BGFHHHGGG/>FFEGGGGFCGHGGG>GFGGH/FE<B</>B/<1F1FGGH/FHHHFGHEFHH-AC-AGHGHHHGGDHHCHHGGGGGHGHHGHHGGGGFGGGGGGGG--A.FGGGF@@FFFFFFFFFB;BFFFFFFFFFFFF@FFFFFFFFF-;BFFFFFFFFFFFFFFFFFF-BF:FFFFFFE/9FFFFFFFFFFFFF;
@M05620:37:000000000-D9766:1:1101:12674:13809 1:N:0:11
GAGGCTGCTTTGGAAGAAACTCATAGATTACTGCAACAGTTCCCCCTGGACCTGGAAAAGTTTCTTGCCTGGCTTACAGAAGCTGAAACAACTGCCCGTAAGGAAAGGCTCCTAGAAGACTCCAAGGGAGTAAAAGAGCTGATGAAACAATGGCAAGTAAGTCAGGCATTTCCGCTTTAGCACTCTTGTGGATCCAATTGAACAATTCTCAGCATTTGTACTTGTAACTGACAAGCCAGGGACAAAAGATC
+
AABBCCFCFFFFGGGGGGGGGGHHHHHHGGHHHHHHGHHHHHHHHGGGHGHHHHHHHHHHHHHHHHHHHHHHHHHHHHHHHHHHHHHHHHHHHHHHHGGGGHHHFHHHHGHGHHHHHGFHHHHHGHGGH/EHGHHHGHHHHHHHHGHFHHHHGGHFGDHHHDHHHHHHGFH1=CDDDGHHHHHHHHHHHHEHHHBGHHHHHHGHFHHHGHGHHGHHHHHHGHHHHHHHGHHHHGGGGGGEDGGGGGGGGGG
@M05620:37:000000000-D9766:1:1101:28879:13821 1:N:0:11
ACCACACCTTCTACAATGCGCTGCGTGTGGCTCCCGAGGAGCACCCCGTGCTGCTGACCGAGGCCCCCCTGAACCCCAAGGCCAACCGCGAGAAGATGCCCAGGTGAGTGGCCCGCTACCTCTTCTGGTGGCCGCCTCCCTCCTTCCTGGCCTCCCGGAGCTGCGCCCTTTCTCACTGGTTCTCTCTTCTGCCGTTTTCCGTAGGACTCTCTTCTCTGACCTGAGTCTCCTTTGGAACTCTGCAGGTTCTA
+
BBBBBBBAFFFFGGGGGG4AEEGGGEEBFEHHFAFD2EEGGHHHHGGEEEGGGHGHHHH0EECFGFGGGGGGHHHGGGGHEGHHHFF/BD/>DGHBDFGHHHHGGHEGGFFGCHGGGGCFHHHFHHHHHHGHHGG@DGEEGGGGGGGGFBAFGGGGG?-:;9CFFFFFAFFFFFFFFFFFFFFFFFFFFFFFFDADFFFBFBFFFFBBFFFFFFFFFFBBFFFFFFFFFFFFFFFFFFFFFFFFFFAFFF;
[truncated: 1,211,404 more chars]
