# Supplementary material for: Fast but not furious: a streamlined selection method for genome-edited cells
Source: Life Sci Alliance. 2021 Apr 26;4(6):e202101051. doi: 10.26508/lsa.202101051 (PMC8127327; doi:10.26508/lsa.202101051)
Supplement: Supplementary file 1 [file LSA-2021-01051_Supplemental_Data_1.zip › SANGER and Deep Sequencing/ACTB/12_S12_L001_R1_001.fastq]

@M05620:37:000000000-D9766:1:1101:13333:2137 1:N:0:12
ACCACACCTTCTACAATGAGCTGCGTGTGGCTCCCGAGGAGCACCCCGTGCTGCTGACCGAGGCCCCCCTGAACCCCAAGGCCAACCGCGAGAAGATGACCCAGGTGAGTGGCCCGCTACCTCTTCTGGTGGCCGCCTCCCTCCTTCCTGGCCTCCCGGAGCTGCGCCCTTTCTCACTGGTTCTCTCTTCTGCCGTTTTCCGTAGGACTCTCTTCTCTGACCTGAGTCTCCTTTGGAACTCTGCAGGTTCT
+
111>AA>AFFC@3FG1FBGG1FGHEEGA000F10F0AE/EEAEEAEGGEEECEHHHGHHGGCC?FFG/EEFHGHCFAFGCFHHGH<EECCCCCGHHHFHHHFFFEGHGG1FFGGHGGGGCHHHFHHHHGHHGHCCCGGCEGHHGHFGGGGGGGGGGGGGA9AFGGG@F@@FFFFFFFFFFFFFFFFFFFFFFFF?FFFFFFFFFFFFFFFFFFFFFFFFFFFFFFFFFFFFFFFFFFFFFFFFFFFFFFFF
@M05620:37:000000000-D9766:1:1101:18174:2288 1:N:0:12
ACCACACGCTCTACAATGCGCTGCGTGCGGCGCGCGAGGAGCACCCCTTGCTGCTGACCCAGGCCCCCCTGAACCCCAAGGCCAACCGCGCGAAGATGACCCAGGTGCGTGGCCCGCTACCTCTTGTGGTGGCCGGCTCCCTCCTTCCTGGCCTCCCGGCGGTGCGCCCTTTCTCACTGGTTCTCTCTTCTGCCGTTTTCCGTAGGACTCTCTTGTCTGACCTGCGTCTCCTTTGGAACTCTGCAGGTTCT
+
A1>A>AA111>AGGGGFGCEGCGGGBA00A//A/AA/>EE?GHBGGG>0BBF1GEHFG0>>>/GFEGGG//BFGHGG?CHFHFHHGC/@C>@CGG.1=DD/C.CEGC0@EA-:..:-=A-F0:990=CBFE..C@-999AFFFABBB//:B-9/-9-B@-;-9@---A@@//99B///BF9B/9:9//;B9BB/;9AFFBB9/-;BB/F/99/F/9;FB9//9FF@B@-BFFFFF/BBFFB/9B/;AF9/B
@M05620:37:000000000-D9766:1:1101:13787:2343 1:N:0:12
ACCACACCTTCTACAATGAGCTGCGTGTGGCTCCCGAGGAGCACCCCGTGCTGCTGACCGAGGCCCCCCTGAACCCCAAGGCCAACCGCGAGAAGATGACCCAGGTGAGTGGCCCGCTACCTCTTCTGGTGGCCGCCTCCCTCCTTCCTGGCCTCCCGGAGCTGCGCCCTTTCTCACTGGTTCTCTCTTCTGCCGTTTTCCGTAGGACTCTCTTCTCTGACCTGAGTCTCCTTTGGAACTCTGCAGGTTCT
+
AAAAAABCFFFFGGGGGGGGGGHHGGGEEGHHHGGGGGGGGHHHHGGGGGGGHHHHGHHGGGGGGGGGGGGHFHHGGGGHGHHHHGGGFGGGGGHHHGHHHHGGFFFGHFGFFHHGGFCFHHHHHHGHGHHGHHGCGGGHGHHGFGGGFGGGGGGGFCBDGGGGGGFFFFFFFFFFFFFFFFFFFFFFFFFFFFFFFFFFFFFFDFBFFFFFFFFFFFFFFFBBFFFFFFFFFFFFFFFFFFFFFFEFFFF
@M05620:37:000000000-D9766:1:1101:11071:2435 1:N:0:12
ACCACACCTTCTACAATGAGCTGCGTGTGGCTCCCGAGGAGCACCCCGTGCTGCTGACCGAGGCCCCCCTGAACCCCAAGGCCAACCGCGAGAAGATGACCCAGGTGGGTGGCCCGCTACCTCTTCTGGTGGCCGCCTCCCTCCTTCCTGGCCTCCCGGAGCTGCGCCCTTTCTCACTGGTTCTCTCTTCTGCCGTTTTCCGTAGGACTCTCTTCTCTGACCTGGGTCTCCTTTGGAACTCTGCAGGTTCT
+
BBBBBBB>BCFFGGGGGG5BGDHFGEE24AGHEBFB2EEEFHHHHGGEGFGGFHHHHHHE@E?EG?EGGGGEHFHGGGEHFEHHHGE<CG/<<DGB?F1??0/GF<F///?<GF.-@??C/<<GGB0DF0CEH::C-ADCA/CAFFGGGGFGACCE.E?--9.:/@BF;BF/9:FF//FBFFFB9//FFFF/F/9DFFEFBAB9D?9BBF//B//B9/;/BB/;.99;.FFFF9FBF/9/9///9FAF/99
@M05620:37:000000000-D9766:1:1101:13127:2460 1:N:0:12
ACCACACCTTCTACAATGAGCTGCGTGTGGCTCCCGAGGAGCACCCCGTGCTGCTGACCGAGGCCCCCCTGAACCCCAAGGCCAACCGCGAGAAGATGACCCACCTGCGAGGCCCGCTGCCGCTTCTGGCGGCCGCCTCCCTCCTTCCTGACCTCCCCGCGCTGCGCCCTTTCTCACTGGCTCTCTCTTCTGCCGTTTTCCGTAGCACTCTCTTCACTGACCTGCGTCTCCTTTGGAACTCTGCAGCTTCT
+
AAAAB?AAFFFFGGGGGGGGGGHHGGFAG2FFHGGE2EE2FHHHHGGGGGG1GFFGHHHG?>EEFGGGGGGGHHFGGGEGGHHHHGGGGGGFFGHHBBD<F2C//0?0</@-@FC@DG-<<--:;E00;0;9BD?DG.CE9/BDFFFFBF/9BFFFF.-9-@>AD-@DACFFFFFFFFFB.;BBFEFFFFFFFF-DDFEFFA9A..;BFF/B/B//;BBFFFF9.;.-9BFFFF/9//;BFF/BFF/;//9
@M05620:37:000000000-D9766:1:1101:14169:2507 1:N:0:12
ACCACACCTTCTACAATGAGCTGCGTGTGGCTCCCGAGGAGCACCCCGTGCTGCTGACCGAGGCCCCCCTGAACCCCAAGGCCAACCGCGAGAAGATGACCCAGGTGAGTGGCCCGCTACCTCTTCTGGTGGCCGCCTCCCTCCTTCCTGGCCTCCCGGAGCTGCGCCCTTTCTCACTGGTTCTCTCTTCTGCCGTTTTCCGTAGGACTCTCTTCTCTGACCTGAGTCTCCTTTGGAACTCTGCAGGTTCT
+
AAAAAAAAFFFFGGGGAGGBGBGHGEFGHGHHHGGGGGGGFHGHHGGEEEGGHHHHHHHGEEEGGGGGGGGFFHHGGGGHGHHHHGGGGGGGGGHGGGGHHH/?FGHGHHHGGHGGGGGGHHHHHGGGGHHGHHGGGGGHEHHGFGGGGGGFGFGGGGGGGGFGGG@F@@BBBFFFFFFF;FFFFFFFFFFFFF@-AFFFFFF?BFFFFFFFFFFFFFFFFFFFFFFFFFFFFFF/BFFFFFFFFFFFFFF
@M05620:37:000000000-D9766:1:1101:14151:2520 1:N:0:12
ACCACACCTTCTACAATGAGCTGCGTGTGGCTCCCGAGGAGCACCCCGTGCTGCTGACCGAGGCCCCCCTGAACCCCAAGGCCAACCGCGAGAAGATGACCCAGGTGAGTGGCCCGCTACCTCTTCTGGTGGCCGCCTCCCTCCTTCCTGGCCTCCCGGAGCTGCGCCCTTTCTCACTGGTTCTCTCTTCTGCCGTTTTCCGTAGGACTCTCTTCTCTGACCTGAGTCTCCTTTGGAACTCTGCAGGTTCT
+
CCDDCDDCFFFFGGGGGGGGGGHHGGGEFGHHHGGGGGGGGHHHHGGGGGGGHHGHHHHGGGGGGGGGGGGHGHHGGGGHGHHHHGGGGGDGGGHCFHDGFBFHGCGFHFGGCHHGGGCGHHHHDDGHHHHFHHGGGGFHGHHGHGGFFFFGGGAAEEDFGGFFGGFFFFFFFFFBFFFFFFFFFFFFFFFFFFDFFF.FFF<FDDFFFFFFFFFBFFFFFFFFFFFFFFFBFFFFFFFFFBFFFFFFFB0
@M05620:37:000000000-D9766:1:1101:14127:2520 1:N:0:12
ACCACACCTTCTACAATGAGCTGCGTGTGGCTCCCGAGGAGCACCCCGTGCTGCTGACCGAGGCCCCCCTGAACCCCAAGGCCAACCGCGAGAAGATGACCCAGGTGAGTGGCCCGCTACCTCTTCTGGTGGCCGCCTCCCTCCTTCCTGGCCTCCCGGAGCTGCGCCCTTTCTCACTGGTTCTCTCTTCTGCCGTTTTCCGTAGGACTCTCTTCTCTGACCTGCGTCTCCTTTGGAACTCTGCAGGTTCT
+
AABBAAB>BBCFGFFGGG5FGGHHGEGA4EFBFBBE2EAE?FEFHGGAEEFGBHGHHHGAFC?EFGGEGGEHBGHGFAFHGHGHHEFECC<BCFHEFGHHHHHHGHHDHHGGGHGDGGGGHHHHHHHHHHHGHHGCGGGHGHHGHGGGGGGGGGGGGGG;;;FFGGBFBBFFFFFFFFFFFFFFFFFFFFFFFFBDFFFFFFFFFFFFFFFFFFFFFFFFFFFF.BD?FFFFFFFFFFFFFFFFFFFFFFF
@M05620:37:000000000-D9766:1:1101:11506:2597 1:N:0:12
GAGACTGCTTTGGCAGAAAGTTATATGTTACTCCAACAGTTCCCCCTGGACCTGGGAAAGTTTCTCGCCTGGCCTACAGAGCCTGACGCAAGCGGCAAGCCTCTGAGACTTGTCCGCTGTCTCCTATTTGTGCCTAATCTTTCCAACTTCTCCGCCCTTAAATTCGCCCTTGCTCACTCAGTGTCTCTTGTGCCGAAGTGCGTAGGTCTGTCTACACGTACCAGATTCGCCTTTGGTACTCTGCAATCTCT
+
AA1>ADBFFFDFFGG11BB1B3A3B33DF3FFDBB1B0012G2FGG?FH0B0AAF/BF/B1DDFFBABEGE/00A0BG1D00BFE0B/B>E>/>>E/>//?10111>11B211BFEEE//FDH111B1B2BF1B11111222@122@0122?G/CE//0111=>1>.<C-</C00D000/<<0==<=<;0:0<0;---.0:-..990;C/9090;0/.9/;E00:0;C..;A-B;/-9//9/B///:/;//
@M05620:37:000000000-D9766:1:1101:13861:2665 1:N:0:12
ACCACACCTTCTACAATGAGCTGCGTGTGGCTCCCGAGGAGCACCCCGTGCTGCTGACCGAGGCCCCCCTGAACCCCAAGGCCAACCGCGAGAGGATCACCCAGATGAGCGGCCCGCTACCTCTTCTGGCGGCCGCCCCCCTCCCTCCTGGCCTCCCGGAGCTGCGCCCTTTATCACTGGTTCTCTCTTCTGCCGTTTTCCGTAGGACTCTCTTCTACGACATGCGTCTCCTTTAGAACTCAGCAGGTACT
+
3A>AA>A>FFFFGFGFGGGGGGHHGGGGHGGHBFFD2EEE2G2GHGEEFGGFFHEGGHHGEEEEGFGGGGGC3FHGGGEFFHHHHGGGGGGGC/??22?2?</G/?11?<A@FGG-@-<AGHHHFHHHH0@?AAB@D-99@FFF?99A./;AF/AE.A-99;;BFB=DFFFFBFFBFFFE9///;FFFFFFFFFF.DFFFBDB..9;:B/FFFBFFF/999-;;/:ADF.BFF////:/9B/:BFF.;///
@M05620:37:000000000-D9766:1:1101:13855:2687 1:N:0:12
ACCACACCTTCTACAATGAGCTGCGTGTGGCTCCCGAGGAGCACCCCGTGCTGCTGACCGAGGCCCCCCTGAACCCCAAGGCCAACCGCGAGAAGATGACCCAGGTGAGTGGCCCGCTACCTCTTCTGGTGGCCGCCTCCCTCCTTCCTGGCCTCCCGGAGCTGCGCCCTTTCTCACTGGTTCTCTCTTCTGCCGTTTTCCGTAGGACTCTCTTCTCTGACCTGAGTCTCCTTTGGAACTCTGCAGGTTCT
+
BBBBBBB>BFCFGGGGGG5BGGHHGEFBAEHHHBFE?EFGEHGHHGGGGGGGGHHHHHHEEE@FGGGGGGGHGHHGGGGHGHGHHGFEGG/BDGHFHHHHHHHGFGHFHFGGGHHGGGGGHHHHHHHHHHGGHHGGGGGHGGHGHGGGGGGGGGGGGGG-@BGGGGFFFFFFFFFFFFFFFFFFFFFFFFFFFFFFFFFFFFFFFBFFFFFFFFFFFFFFFFFFBFFFFFFFFFFFFFFFFFFFFFFFFFF
@M05620:37:000000000-D9766:1:1101:19793:2723 1:N:0:12
ACCACACCTTCTACAATGAGCTGCGTGTGGCTCCCGAGGAGCACCCCGTGCTGCTGACCGAGGCCCCCCTGAACCCCAAGGCCAACCGCGAGAAGATGACCCAGGTGAGTGGCACGCTACATCTTATGGTGGCCGCATCCCTCCTTCCTGGCCTACCGGAGCTGCGCCCTTTCTCACTGGTTCTCTCTTCTGCCGTTTTCCGTAGGACTCTCTTCTCTGACCTGAGTCTCCTTTGGAACTCTGCAGGTTCT
+
BBBBBBBBFFFFGGGGGGGGGFHGGFGBAEHHHGGGCFGGGHHHHGGGGGGGHHGHHHHGGGGGGGGGGGGHGHHGGGGHGHHHHGGGGGCFCGHHHFHHHHHHGHHBGGGGG0FGCGGG1FHHGFHHFGHGHHGGCAAHHHHG/;C/CGH.CF/CFGG?BG./:ABGGFFFFFFFFFFFFF/BFFFFFFFFFBCDFFFFFFFFFFFFFFFFFFFFFFFFFFFFBFFFFFFFFFFFFFFFFFFFFF.ABFF
@M05620:37:000000000-D9766:1:1101:19811:2731 1:N:0:12
ACCACACCTTCTACAATGAGCTGCGTGTTGCTCCCGCGGATCACCCCGTGCTTCTGACCGAGTCCCCCCTGACCCCCAAGGCCAACCGCGAGAAGCTGACCCAGGTGAGCGGCCCGCTACCTCTTCTGGTGGCTGCCTCCCTCCCTCCTGGCCTCCCGGAGCTGCGCCCTTTCTCACTGGTTCTCTCCTCTGCCGTTTTCCGTAGGACTCTCTTCTCTGACCTGAGTCTCCTTTGTAACTCTGCAGGTTCT
+
>>3>AAB>CCCDFGGBFGFAFFGGGGGE4ADGABBE2EEA0AFGHHEABAEB@FGGGFC>>/1BB@FEGEFB3BB/>E????GCEFEED@<</??<?2FCHG/<??1?F1/>@CDGG<C-/<G:C;:<0CF?C.;CGG::9CFF.;/9;/CFFFFGE.:;-9./B=BA>9B//9BFFFFF/9BFFFF/;FFFFF9.;BF/FFF...;BF9FFFF;:B9/9:B/.9.99F:/BB/9/////;;B9B/../;9
@M05620:37:000000000-D9766:1:1101:17994:2744 1:N:0:12
ACCACACCTTCTACAATGAGCTGCGTGTGGCTCCCGAGGAGCACCCCGTGCTGCTGACCGAGGCCCCCCTGAACCCCAAGGCCAACCGCGAGAAGATGACCCAGGTGGGTGGCCCGCTACCTCTTCTGGTGGCCGCCTCCCTCCTTCCTGGCCTCCCGGAGCTGCGCCCTTTCTCACTGGTTCTCTCTTCTGCCGTTTTCCGTAGGACTCTCTTCTCTGACCTGAGTCTCCTTTGGAACTCTGCAGGTTCT
+
BBBBBBBBFFFFGGGGGGGGGGHHGEGGHGHHHGGGFFGCGHHHHGGGGGGGHHHHHHHGGGGGGGGGGGGHHHHGGGGHGHHHHGGGGGGGGGHHHGGHHHEC/1?/</?<GHE<CF-AFFHHFHHHHDGAHCDGFDGGGFGGGFGGGGFGGFFGFG?--;FBFFFFFF/;FFFFFBFFFFFFFFFFBFFFFBDFFFFFFFFFD?FFFFFFFBB/FFFFFFBB/BBBBFFFFFFFFFFFFBFFBF?FFFF
@M05620:37:000000000-D9766:1:1101:21166:2749 1:N:0:12
ATCACACCTTCTACAATGAGCTGCGTGTGGCTCCCGAGGAGCACCCCGTGCTGCTGACCGAGGCCCCCCTGAACCCCAAGGCCAACCGCGAGATGATCCCCAGGCCAGTGGCCCGCTACCTCTTCTGGTGGCCGCCTCCCTCCTTCCTGGCCTCCCGGAGCTGCGCCCTTTCTGACTGGTTCTCTCTTCTGACGTTTTCCGTAGGACTCTCTTCTCAGACCTGAGACTCCTTTGGAACTCTGCAGGATCTA
+
>3>AADFAFFFFBFGFGGGGEFHHEEGG42GHBFGGAEEE2FCHHFGABEEF5BGHGGHFEE?EBFEEEGGGHHFGGGGGGHHHHFGGECCGC/??B????0??<//FGFHFGGGGGGDHH0DDHF0G0<AGGC@DFGGCGGFHBFF00;FFGGGGGB-:AFFFGGABBFFFF/;BFFFBFFFFFFFFFFF/BD;AFFFFFBFDFFFFFFFFFFFF/:/;;BFFF/;9;FFFFBFFFF/FFFFFF..//;9
@M05620:37:000000000-D9766:1:1101:21152:2760 1:N:0:12
ATCACACCTTCTACAATGAGCTGCGTGTGGCTCCCGAGGAGCACCCCGTGCTGCTGACCGAGGCCCCCCTGAACCCCAAGGCCAACCGCGAGAAGATCCCCAGGCCAGTGGCCCGCTACCTCTTCTGGCGGCCGCCTCCCTCCTTCCTGGCCTCCCGGCGCTGCGCCCTTTCTCACTGGTTCTCTCTTCTGCCGTTTTCCGTAGGACTCTCTTCTCTGACCTGAGTCTCCTTTGGAACTCTGCAGGTTCTA
+
A3AABFFCFFFFGGGGGGGGGGHHGGGFHGHHHGGFGGGGGHHHHGGGGGGGHHHHHHHGGGGGGGGGGGGHGHHGGGGHGHHHHGGGGGGCC/?FG2??F2??//??FFHGHHGGGGGHH0DHHH0D0<CGFGGGFGGGGGGGFGG0;;AFGGGGFFBFFFFFFFFFFFFFF/;FFFFFFFFFFFFFFFF/FDFFFFFFFFADFFFFF/FFFFFF/;:;FFFFF/;;FFFFF/FFFFFFFFFFF..:BFB
@M05620:37:000000000-D9766:1:1101:13196:3089 1:N:0:12
ACCACACCTTCTACAATGAGCTGCGTGTGGCTCCCGAGGAGCACCCCGTGCTGCTGACCGAGGCCCCCCTGAACCCCAAGGCCAACCGCGAGAAGATGACCCAGGTGAGTGGCCCGCTACCTCTTCTGGTGGCCGCCTCCCTCCTTCCTGGCCTCCCGGAGCTGCGCCCTTTCTCACTGGCTCTCTCTTCTGCCGTTTTCCGTAGGACTCTCTTCTCTGACCTGAGTCTCCTTTGGAACTCTGCAGGTTCT
+
AAAAAAAAFFFFGGGGFFG1F1F1FAABF0FG1FFCEEGEGHHHHGGGGGGFHHHFHHHGC/EEG/EGGGG0G1FGGGCF//GGHG?/CCG//?01>11<GHCFF?GBG11/?CG?G---<0<<GGH00</<..--CA.;C/CC/C09;F9FFFFGFEG--;9/;?-;@-/9F/BBFFFF-FFF/BFB9FFBBF9--BFFF-;:-;F/B//9BFB/B/FFFFFF/-B/F/B/;/;BBFB/;/BF//F9FF;
@M05620:37:000000000-D9766:1:1101:9787:3179 1:N:0:12
ACCACACCTTCTACAATGAGCTGCGTGTGGCTCCCGAGGAGCACCCCGCGCTGCTGACCGAGGCCCCCCTGAACCCCAAGGCCAACCGCGAGAAGATGACCCAGGTGAGTGGCCCGCTACCTCTTCTGGTGGCCGCCTCCCTCCTTCCTGGCCTCCCGGAGCTGCGCCCTTTCTCACTGGTTCTCTCTTCTGCCGTTTTCCGTAGGACTCTCTTCTCTGACCTGAGTCTCCTTTGGAACTCTGCAGGTTCT
+
BBBBBBB>FFFFGGGGGG5FGGHHGGGBFEHHHFFEEGGGGHHHHGGG0EFGGGHHGHHGGGGGGGGGGGGHHHHGGGGHGHHHHGGGGGCGFGHHHHHHHHHGAGHFHGHGGHHGGGGGHHHHHHHFCGHGHGGGGGGGGGGGGGGGGGGGGGGGGDDB;FFFFFFFFFFFFFFFFFFFFFFFFFFFFFFFFFFFFFFFFFFFDFFFFFFFFFFFFFFFFFFE/BFFFFFFFFFFFFFFFFFFFFFFFFF
@M05620:37:000000000-D9766:1:1101:10584:3257 1:N:0:12
ACCACACCTTCTACAATGAGCTGCGTGTGGCTCCCGAGGAGCACCCCGTGCTGCTGACCGAGGCCCCCCTGAACCCCAAGGCCAACCGCGAGAAGATGACCCAGGTGCGTGGCCCGCTACCTCTTCTGGTGGCCGCCTCCCTCCTTCCTGGCCTCCCGGCGCTGCGCCCTTTCTCACTGGTTCTCTCTTCTGCCGTTTTCCGTAGGACTCTCTTCTCTGACCTGCGTCTCCTTTGGAACTCTGCAGGTTCT
+
CCCCCCCAFFFFGGGGGGFGGGHHGFGBFFHHHFGFGGFGGHFHHGGGGGGGHHHHHHHEGGGGGGGGGGGHHHHGGGGHGHHHHGGGGG>CGGHGHHFHBBHH<1F1A?ECDHHGFC-AGHGHHGHF0DF?GHGGGDGHGFGD/FFGGFBGGGGFG.A9@D-;D=>FFFFFFFFFFFFEFFFFFFFFFBFFFFCFFF?FFDFFA?B;FFFFFFFFFBFBBFBB.:DFFFEBF//FFBFFFFFEFFFABFF
@M05620:37:000000000-D9766:1:1101:19398:3269 1:N:0:12
ACCACACCTTCTACAATGAGCTGCGTGTGGCTCCCGAGGAGCACCCCGGGCTGCTGACCGAGGCCCCCCTGAACCCCAAGGCCAACCGCGAGAAGATGACCTACCCGAGAGGCCCGCTGCCGCTTATGGCGGCCGAATCAGTCCTTCCAGACCTCCCGGCGCTGCGCCCTTTCTCCCTGGTTGTCTCTTCTGCCATTTTCCGTAGGACTCTCCTGACTGACCTGTGTCACCTTTGGAACTATGCAGCTTCT
+
11>AA1AAFFFDDGG1DFFGFFFBE0AB0AGHFGFA0AF//FGHHGGG/AE?/>1BF00>>EC/FAE/>EF>GFHGGG?HCCE/<</BC@CCC/CG1<F111?00<?-<-><...<<<-..;-::.00/.;A-9-;-..000000B/;/;/;;B/AE-9-9@-@---9--/;99F9/-/-//--9//:F/99/;/;FBB/9A9-9-//;//;////;;;//;/-/////9BF/;///////9//;:/;///
@M05620:37:000000000-D9766:1:1101:19415:3280 1:N:0:12
ACCACACCTTCTACAATGAGCTGCGTGTGGCTCCCGAGGAGCACCCCGTGCTGCTGACCGAGGCCCCCCTGAACCCCAAGGCCAACCGCGAGAAGATGACCCAGGTGAGTGGCCCGCTACCTCTTCTGGTGGCCGAATCCCTCCTTCCTGGCCTCCCGGAGCTGCGCCCTTTCTCACTGGTTCTCTCTTCTGCCGTTTTCCGTAGGACTCTCTTCTCTGACCTGAGTCTCCTTTGGAACTCTGCAGGTTCT
+
1>1>AA1AFFF1BFGDGGGG1FFFEEFGHAGHFGC00AF/AGHHHG/E//EAB11BF0BEEE/EEF/EEGGGHHEFGGGHFHHE/<E<CCCGGCGB1??GHHEF/FHHH1?FFHHGGGCCBGHHHG0DDGF?HF---:;0:GHG/CGH0C/A.FGGG?AA@?9FGGGG@@FFFFFFFFFFF/BBFFFFFFFFFF9ABFFFFFFFAFFFFFFFFBFFFFFFFFBBFBFFFFFFFFEFEFFFFFFFFBF9BFF
@M05620:37:000000000-D9766:1:1101:22052:3370 1:N:0:12
ACCACACCTTCTACAATGAGCTGCGTGTGGCTCCCGAGGAGCACCCCGTGCTGCTGACCGAGGCCCCCCTGAACCCCAAGGCCAACCGCGAGAAGATGACCCAGGGGGGTGGCCCGCTACCTCTTCTGTTGGCCGCCTCCCTCCTTCCTGGCCTCCCGGAGCTGCGCCCTTTCTCACTGGTTCTCTCTTCGGCGTTTTTCCGTAGGACTCTCTTCTCGGACCGGAGTCTCCTTTGGAACTCGGCAGGTTCT
+
AAAAAAAAFFFFGGGGFG1FG1GBE0A00AFGCFGE?EGE?HHHHGGGCEGFFHGFHHGG?GCGGCGGGGGBGCGGGFEHEEHHHGE@GGC@/CFF1<1?FF/?////--;-AF-9-99@9/:F///;//;-;/-;-9BEA-F-FFF//;9F-BFE-B-----;99@B-@FF//BFB/B-BFBFFFBFF/--9--;@FFF/-:-A-:9//:BFFBF/---;--9--99/FFFF/B/B/;99--9-;-A//;
@M05620:37:000000000-D9766:1:1101:12797:3406 1:N:0:12
ACCACACGTCCTAACTCGAGCCGCGTGAGGCTCTCGAGTAGGACCCCTTCTTGCTGACCAAGGCCCCCCTGAACCCCAAGGCCAACAGCGAGAAGACGAGCCAGTTGAGTGTGCTACTCGCTAGGCTAGTGGCCTCGTAGCTTCTTAGGGGGCACCAGGGCTGGTGACACAACGGCAAGGCTGTCTGGTCTGTCGTTTTCAGTAGTATTGTGGTTTCCGTTGTGCCATTCCCATCGTATTCTGTTGGCTCT
+
AAAAAAADFAAAGDG1AA1AA0AAAAAE/AFG0BB/BEAGF11B//BFF0111BDAFGHB?0////>E>/>0@1?EF//?//???FF0BE//<C0<0?//>/?01>1>?1111?F1<11///?/0<<1>110>F1>.<C.<<0=DDG00<.---;;CF.9.;9./;90;0/..--=--;--/-;//9/9BB///---;A/;F/9////;/;/---9;/-//;--;///:F/////---/9/////;-//;B
@M05620:37:000000000-D9766:1:1101:9075:3441 1:N:0:12
ACCACACCTTCTACAATGAGCTGCGTGTGGCTCCCGAGGAGCACCCCGTGCTGCTGACCGAGGCCCCCCTGAACCCCAAGGCCAACCGCGAGAAGATGACCCATGTGAGTGGCCCGCTACCTCGTCTGGTTGCCGGCTCCCTCCTTCCTGGCCTCCCGGATCTTCGCCCTTTCTCACTGGTGCTCGCTTCTGCCGTTTTCCGTATGTCTCGCTTCTCTTACCTGAGTCTCCTGTGGAACTCTTCGTGTTCT
+
1A1>A?>AFFFFCGGB3BFGGGFFCFGGC0FHHGG0AAE/AFFHHGCG/AF/FAECGHHGE>@EAE@EEGGB1BFEGGEFF<G/GFGGGCCCCGHHGBG1?F/00?11?<1?F0FAC>--F1FC<CCEHD0.<0--;-:CEHHC9;B/00=.;0CF..;:.-900..=9-/:/FFF///-;-///--9;9B/BF@ABFFF/-9--9/9/;/-;EFBFF///;B9/;;B9;FF/;/-;BB;BB//--;;-9/
@M05620:37:000000000-D9766:1:1101:9054:3448 1:N:0:12
ACCACACCTTCTACAATGAGCTGCGTGTGGCTCCCGAGGAGCACCCCGTGCTGCTGACCGAGGCCCCCCTGAACCCCAAGGCCAACCGCGAGAAGATGACCCAGGTGAGTGGCCCGCTACCTCTTCTGGTGGCCGCCTCCCTCCTTCCTGGCCTCCCGGAGCTGCGCCCTTTCTCACTGGTTCTCTCTTCTGCCGTTTTCCGTAGGACTCTCTTCTCTGACCTGAGTCTCCTTTGGAACTCTGCAGGTTCT
+
AABBABCCFFFFGGGGGGGGGGHHGEEFHGHHHGGGDGGGGGHHHGGGGFGGHHHHHHHGGGGGGGGGGGGHGHHGGGGHGHHHHGGEGGCGGGHHHHHHHHA?FGG1F?FGEHHGGGGGHHHHHHHGHD/EHHGGGG::EHH?GFBFGGGGGGGGGGGGGFGFGGFFFFFFFFFFFFFFFFFFFFFFFFFFFFFFFFFFFFF?ADFFFFFFFFFFFFFFFFFFFFFFFFFFFFFFFFFFFFFFFFFABFF
@M05620:37:000000000-D9766:1:1101:20194:3457 1:N:0:12
ACCACACCTTCTACAATGAGCTGCGTGTGGCTCCCGAGGAGCACCCCGTGCTGCTGACCGAGGCCCCCCTGAACCCCAAGGCCAACCGCGAGAAGATGACCCAGGTGAGTGGCCCGCTACCTCTTCTGGTGGCCGCCTCCCTCCTTCCTGGCCTCCCGGAGCTGCGCCCTTTCTCACTGGTTCTCTCTTCTGCCGTTTTCCGTAGGACTCTCTTCTCTGACCTGAGTCTCCTTTGGAACTCTGCAGGTTCT
+
>>>AAABBFFFFGGGFFG5GGFGFGEG24AFGHGGFDEF?DGHHFGGGAEFGFGFHHFGEGGCGFGGGGEEHHHHGGGGHGHHHHGGGGGBFGAFFGFHHHHHHGHHHHHHGGHHGGGGGHHHHHHHHHHHGHHGCGFGHGHHGHGGGGGGGGGGGGGGAGGGGGGFFFFFFFFFFFFFFFFFFFFFFFFFFFFFDFFFFFFFFFFFFFFFFFFFFFFFFFFFFBFFFFFFFFFFFEFFFFFFFFFFFFFF
@M05620:37:000000000-D9766:1:1101:16293:3529 1:N:0:12
ACCACACCTTCTACAATGAGCTGCGTGTGGCTCCCGAGGAGCACCCCGTGCTGCTGACCGAGGCCCCCCTGAACCCCAAGGCCAACCGCGAGAAGATGACCCAGGTGAGTGGCCCGCTACCTCTTCTGGTGGCCGCCTCCCTCCTTCCTGGCCTCCCGGAGCTGCGCCCTTTCTCACTGGTTCTCTCTTCTGCCGTTTTCCGTAGGACTCTCTTCTCTGACCTGAGTCTCCTTTGGAACTCTGCAGGTTCT
+
BBBBBBBAFFCFFFFFFFFGGGHHGEGBEFHHHFGEAEFFFHGHHGGGGGGGHHFHHHHEGGGGGGGGGGGFFHHGGGGHGHGEHGGGGGGDCGHHHGHHHHCGGFHDGGFFGHHGGGGGHHHHHHHHHHHGHHGDGGGHGHHGHGGGGGGGGGGGGDG-AGFFFGFFFFFFFFFFFFFFFFFFFFFFFFFFFFFDFFFFFFF?FDBFFFFFFFFFFFFFFFFFEFFFFFFFFFFFFFFFFFFFFF?ABFF
@M05620:37:000000000-D9766:1:1101:23233:3613 1:N:0:12
ACCACACCTTCTACAATGAGCTGCGTGTGGCTCCCGAGGAGCACCCCGTGCTGCTGACCGAGGCCCCCCTGAACCCCAAGGCCAACCGCGAGAAGATGCCCAGGTGAGTGGCCCGCTACCTCTTCTGGTGGCCGCCTCCCTCCTTCCTGGCCTCCCGGCGCTGCGCCCTTTCTCACTGGTTCTCTCTTCTGCCGTTTTCCGTAGGACTCTCTTCTCTGACCTGAGTCTCCTTTGGAACTCTGCAGGTTCTA
+
BBABBBBBFFFFGGGGGGGGGGHFGEFGFGHHGGGGGGGCGHHHHGGGEEGGHHFHHHHGGGGGGGGGGGGHHHHGGGGHEFHHEGGGGGGG/?GHHHFG2GHG1FFGG1/FFHGFCC-C<0<0DHDHHHCFA--AADEEG/:C0BFGGGEGFFGGDG-?ABAF-=D-BFFFBFFF/;B/:9B/B//;FF9BFDDFFEFFD/.:A/9BBF/FFFFFBF/B/9BFFFFFFF/FFFFFFFFBFFFFFFAFFF:
@M05620:37:000000000-D9766:1:1101:20640:3684 1:N:0:12
ACCACACCTTCTACAATGAGCTGCGTGTGGCTCCCGAGGAGCACCCCGTGCTGCTGACCGAGGCCCCCCTGAACCCCAAGGCCAACCGCGAGAAGTGGCCCGCTCCCTCTTCTGGTGTCCTCCTCCCTCCTTCCTGGCCTCCCGGCTCTGCGCCCTTTCTCCCTGGTTCTCTCTTCTGCCGTTTTCCGTCGGCCTCTCTTCTCTGACCTGCGTCTCCTTTGGCACTCTGCAGGTTCTATATCGGACGCGCA
+
AAABBB?AFFFFGGGGFGGGGGGGEEEA4AGGHGGGF?E?AFHHHGGGDEEFFHFHHHHGFGGGGGGGGGGHGHHGGGGHGHHHHGEGGGGGGGH>FDEGHFCG//?<<<GGHHDGH.<F><CG/<.<<.<GHHHHHFHHHGGG@:-;9FBDGDDCBBF9FG:FFGCFGGGGGGGBFFFFFFAFF/FDFFFFAFFFFFFFFFBBFFFFFF.9DADBBFFF///:/BFFFF/BFAFF;B/;/;A=F9=;-B@
@M05620:37:000000000-D9766:1:1101:19095:3731 1:N:0:12
ACCACACCTTCTACAATGAGCTGCGTGTGGCTCCCGAGGAGCACCCCGTGCTGCTGACCGAGGCCCCCCTGAACCCCAAGGCCAACCGCGAGAAGATGACCCAGGTGAGTGGCCCGCTACCTCTTCTGGTGGCCGCCTCCCTCCTTCCTGGCCTCCCGGAGCTGCGCCCTTTCTCACTGGTTCTCTCTTCTGCCGTTTTCCGTAGGACTCTCTTCTCTGACCTGGGTCTCCTTTGGAACTCTGCAGGTTCT
+
AA1AA1AAFFFF3GGFGGGFGFHBEEGEEFHHHGGGCEG/AGGHHGGGCGGFHGFGHHHEEE>EGGGGGGGHHHHGGGGHGHHHEFGGGGGG?CGFGFHHGHHHGFHHHHHGGHHGGGGGHFHHHHHHHHHGHHGCCGGHGHHGHGGGGGFGGGGGGGGGGGGGGG@F@@FFFFFFFFFFBFFFFFFFFFFFFF@BFFFFFFFFFFFFFFFFFFFFFFFFFFFF-?FFFFFFFFFFFFFFFFFFFFFFFFF
@M05620:37:000000000-D9766:1:1101:17420:3832 1:N:0:12
ACCACACCTTCTACAATGAGCTGCGTGTGGCTCCCGAGGAGCACCCCGTGCTGCTGACCGAGGCCCCCCTGAACCCCAAGGCCAACCGCGAGAAGATGACCCAGGTGAGTGGCCCGCTACCTCTTCTGGTGGCCGCCTCCCTCCTTCCTGGCCTCCCGGAGCTGCGCCCTTTCTCACTGGTTCTCTCTTCTGCCGTTTTCCGTAGGACTCTCTTCTCTGACCTGCGTCTCCTTTGGAACTCTGCAGGTTCT
+
BBBBBBBBFFFFGGGGGGFGGGHHGFGBAFHGGFFEDFECDHGHHGGGFEGGGHHHHHHEGFFGGGGGGGGHHHHGGGGHGHHHHGGGGGCGGGHBFGHHHHHHGFHFGFGGGHHGGGGGHHHHHHHHHHHGHFGDDEDHGHHGHGGGGGGGGGGGGGG-@FGGGGFFFFFFFFFFFFFFFFFFFFFFFFFFFFFFFFFFFFFEFFFFFFFFFFFFFFFFFFFF.@DFFFFFFFFFFFFFFFFFFFFFFFF
@M05620:37:000000000-D9766:1:1101:16070:3990 1:N:0:12
ACCACACCTTCTACAATGAGCTGCGGGTGGCTCCCGAGGAGCACCCCGTGCTGCTGACCGAGGCCCCCCTGAACCCCAAGGCCAACCGCGAGAAGACGACCCAGGTGAGTGGCCCGCTACCTCTTCTGGTGGCCGCCTCCCTCCTTACTGGCCTCCCGGAGCTGCGCCCTTTCTCACTGGGTCTCTCTTCTGCCGTTTTCCGTAGGACTCTCGTCTCTGACCTGAGTCTACTTTGGAACTCTGCAGGTTCT
+
A?AAAAAABFFFG3G13FFDGBGFG00000B01AF//EGECHEFHGEGA/B/1B@1FHC//E/EG/EEEE>0>1?EGA/F//?GCF//>B@//CB10<//<A.FF<110F1.<<<-<AC@HF000:C0CC:.:G@--...;C99/00/00=990...;9-@-;F/----9/9;FFFB/9--;--////;B99/99-99E//:/9AFF//:/9-9;-;F/99B9F/;9B//;//BFBFFFBFFFFFFFF/9:
@M05620:37:000000000-D9766:1:1101:15742:4030 1:N:0:12
ACCACACCTTCTACAATGAGCTGCGTGTGGCTCCCGAGGAGCACCCCGTGCTGCTGACCGAGGCCCCCCTGAACCCCAAGGCCAACCGCGAGAAGATGACCCAGGTGAGTGGCCCGCTACCTCTTCTGGTGGCCGCCTCCCTCCTTCCTGGCCTCCCGGAGCTGCGCCCTTTCTCACTGGTTCTCTCTTCTGCCGTTTTCCGTAGGACTCTCTTCTCTGACCTGAGTCTCCTTTGGAACTCTGCAGGTTCT
+
BBBBBBBAFFFFGGGGGGGGGGHHGEEA4AFFFFGGGGGGGH2BA10EEEEGFHHHHBCA>FGF11>EGCGHHH/AGGAGEHHEHAEEDGCGCGHEBGHG22?<??F<GHHEEGFGFCCGHHHHHHHDG0<ACH@--:EHGHHGHGGGFGEGGBFEC.9;AD.9BB;A-BBFBBF/BFFB/;F/FFFFFFFFFFA9AB9FFABF?FFFBFFF/FFFFFFFFF/99:FFFBFFFFFFFFFBFFFFFFFFFFB
@M05620:37:000000000-D9766:1:1101:13464:4036 1:N:0:12
ACCACACCTTCTACAATGAGCTGCGTGTGGCTCCCGAGGAGCACCCCGTGCTGCTGACCGAGGCCCCCCTGAACCCCAAGGCCAACCGCGCGAAGATGACCCAGGTGAGTGGCCCGCTACCTCTTCTGGTGGCCGCCTCCCTCCTTCATGGCCTCCCAGCGCTGCGCCCTTTCGCACTGGTTCTCTCTTCTGCCGTTTTCCGTAGGACTCTCTTCTCTGACCTGCGTCTCCTTTGGAACTCTGCAGGTTCT
+
AAA1AAAABCFFGFGGFG1BF1GGGAAA0AFFABFE0EEGCHHHHGGEEEFGFHGFHHHA>E?EGAGGGGG>GCGGGGEHEEHHHGA<BG/<>C</1?1DGHHHG1F10>F..>FCG@-</=DDGGHHHHHGHG-;::.;E/CEF0;0;9C.;FGGG/0.9:EGF@?F=@FFF--;@@/B;/:BBFFFF/FF/9@BFFFFFFFFF-FFFF/BB/;BFBFFFFFFF@B?FFF/B9FFF//BFBFFFFEFFF/
@M05620:37:000000000-D9766:1:1101:17247:4045 1:N:0:12
ACCACACCTTCTACAATGAGCTGCGTGTGGCTCCCGAGGAGCACCCCGTGCTGCTGACCGAGGCCCCCCTGAACCCCAAGGCCAACCGCGAGAAGATGACCCAGGTGAGTGGCCCGCTACCTCTTCTGGTGGCCGCCTCCCTCCTTCCTGGCCTCCCGGAGCTGCGCCCTTTCTCACTGGTTCTCTCTTCTGCCGTTTTCCGTAGGACTCTCTTCTCTGACCTGAGTCTCCTTTGGAACTCTGCAGGTTCT
+
CCDDCCDCFFFFGGGGGGGGGGHHGEGBFEHHHGGGFGGGGHGHHGGGGGGGHHHHHHHFGGGGGGGGGGGHHHHGGGGHGHHHHGGGGGDGGGHGHHHHHHHHGHHEHHHGGHHGGGGGHHHHHHHHHHHGHHGGGGGHGHHGHGGGGGGGGGGGGDG?BGGGGGFFFFFFFFFFFFFFFFFFFFFFFFFFFFFFFFFHFFFFFFFFFFFFFFHHFFFFFFFF/FFFFFFFFFFFFFFFFFFFFFFFFFF
@M05620:37:000000000-D9766:1:1101:19587:4172 1:N:0:12
ACCACACCTTCTACAATGAGCTGCGTGTGGCTCCCGAGGAGCACCCCGTGCTGCTGACCGAGGCCCCCCTGAACCCCAAGGCCAACCGCGAGAAGATGACCCAGGTGAGTGGCCCGCTACCTCTTCTGGTGGCCGCCTCCCTCCTTCCTGGCCTCCCGGAGCTGCGCCCTTTCTCACTGGTTCTCTCTTCTGCCGTTTTCCGTAGGACTCTCTTCTCTGACCTGAGTCTCCTTTGGAACTCTGCAGGTTCT
+
CCCCCCCCFFFFGGGGGGGGGGHHGGGBCEHHHGGGGGGGGHHHHGGGGGGGHHHHHHHGGGGGGGGGGGGHHHHGGGGHGHHHHGGGGGGGGGHHHHHHHHHHGHHHHHHGGHHGGGGGHHHHHHHHFHHGHHGGGFGHGHHGHGGGGGGGGGGGGGGGCGGGGGFFFFFFFFFFFFFFFFFFFFFFFFFFFFFFFFFFFFFFDFFFFFFFFFFFFFFFFFFFFFFFFFFFFFFFFFFFFFFFFFFFFFF
@M05620:37:000000000-D9766:1:1101:21697:4220 1:N:0:12
ACCACACCTTCTACAATGAGCTGCGTGTGGCTCCCGAGGAGCACCCCGTGCTGCTGACCGAGGCCCCCCTGAACCCCAAGGCCAACCGCGAGAAGATGCCCAGGTGGGTGGCCCCCCTACTCTTCTGGTGGGCGCCTCCCTCCTTTCCGGCCTCCCGGGACCGGCGCCTTTCTCCACTGTTTCCCCCTTTGCCGTTTTCCGGTAGGACCTCTTCCTTGGACCGGATCCTCCTTGGAACCTCGCCAGTTCCT
+
CCCCCCCCFFFFGGGGGGGGGGHHGGGFHGHHHGGGGGGGGHHHHGGGGGGGHHHHHHHGGGGGGGGGGGGHGHHGGGGHGHHHHGGGGGGGGGHHHH2GH2/??1///<>0>G----.<000=000<:/;-=--;..;E//C/;0;0.;-;..=E.;---.----;@.;F00000/0;0;0000/.;.0:0;-:AFF0B.-:-;.00./00;0000900;/-9-.-/0;9;F0B0;0.//.--.;0;000
@M05620:37:000000000-D9766:1:1101:21679:4222 1:N:0:12
ACCACACCTTCTACAATGAGCTGCGTGTGGCTCCCGAGGAGCACCCCGTGCTGCTGACCGAGGCCCCCCTGAACCCCAAGGCCAACCGCGAGAAGATGACCCAGGTGAGTGGCCCGCTACCTCTTCTGGTGGCCGCCTCCCTCCTTCCTGGCCTCCCGGAGCTGCGCCCTTTCTCACTGGTTCTCTCTTCTGCCGTTTTCCGTAGGACTCTCTTCTCTGACCTGAGTCTCCTTTGGAACTCTGCAGGTTCT
+
AAAAAABBFFCFGGGGGGGGGGHHGGGEGDHHGGGGGGGGGHGHHGGGFGGGHGGHHHHGGGGGGGGGGEGHFHHGGGGHGHHHHGGGGGDGGGHHGFGH22GGF1F<F?FFFFHG-@FGHHHHGHHHGHHGHHGCGGGHGHHGGFGGGEFGGBFGG.;-@DFGGGFFFFEFFBFF/FFF9FFFFFFEFFFFFFFFDFEFFDFFDDFFFFFFEFFFF/9/BF/9/9BFFFFFFFFFFFFFFFFFFFF9;BB
@M05620:37:000000000-D9766:1:1101:9782:4307 1:N:0:12
ACCACACCTTCTACAATGAGCTGCGTGTGGCTCCCGAGGAGCACCCCGTGCTGCTGACCGAGGCCCCCCTGAACCCCAAGGCCAACCGCGAGAAGATGACCCAGGTGGGTGGCCAGCTACATCTTATGGTGGCTGCATCCCTCCTTCCTGGCATCCCGGCGTTGCGCCCTTTCTCACTGGTTCTCTCTTCTGCCGTTTTCCGTAGGACTCTCTTCCATGACATGCGTCTCCTTTGGAACTATGCAGGTTCT
+
>AAAAAAAFFFDFGG1ABGD11B1ABEEGAGHBFCBEEE?FHHHHGEGE/EAGFFHH00EEEGGEA>FGGGHHC>/EGGCFEHC</?<C<B@??FG>FGHHHAG/11///?-FGF.>11>110D000D<0=.C..<<00/;0CA/0::;C/GB0//..---9--.9A.--BBFB//99B-/9//9/////99F9>BFF-B/A/AB-B/9/////////9/;/;/;-9--;9//99B/////99/;BFABBB
@M05620:37:000000000-D9766:1:1101:14224:4372 1:N:0:12
GAGGCTGCTTTGGAAGAAACTCACAGGCTACGGCAAAAATTGCTCCTGGGCCTGGGTAAGATTCTCGGCCCCATTACTCAAGCTGAAACAACGGCCTATGAGTGCCAACAACATGCTACCCGTAAGGAAAGGATAATAGAAGAATCAAAGAGAGTAAAAGAGCAGATGAAACAATGGCAAGAAAGTAAGGCATTTCCGCTTTAGCCCTCTTGTGGATCCAATAGAACAATTCTCAGCATTAGTACAAGTAA
+
AAAAAAFAFFFFGGGGGGGGGB11B1A00BBABEGGF0/B1AD2111B0/BB///AA10B121222A/A/>/?BFGB211BBBF111B10/B/>E//BFH212B1B1FF///?<1<12100?/<?B1BG000<@GH@@FGGDC@1<1<?<00<??1?1???<01<<>1FGHDCE1></GF.//<<000=C/.0:0;C...;.C0;///.90909.;0:;;9;009;0/:F000;C0/0900;;BF///;//
@M05620:37:000000000-D9766:1:1101:16884:4411 1:N:0:12
ACCACACCTTCTACAATGAGCTGCGTGTGGCTCCCGAGGAGCACCCCGTGCTGCTGACCGAGGCCCCCCTGAACCCCAAGGCCAACCGCGAGAAGATCACCCAGGTGAGCGGCCAGCTACCTCTTCTGGTGGCCGCCTCCCTCCTTCCTGGCCTCCCGGAGCTGCGCCCTTACTCACTGGTTCTCTCTTCTGCCGTTTTCCGTAGGACTCTCTTCACTGACCTGAGTCTCCTTAGGAACTCTGCAGGATCT
+
BBBBBBBBFFFFGGGGFGAFFGHHGGGGHGHFHGGGEGGGGHDHHGFEEGG1DHHHHHHGEF?FGGGFGGGHHHHGGGEHGHHHHGGF@C<>CGFEG<FGH0</?1?<FBCCGG?.<>DGEFFHFF0G00<.CA@DC:EHACFGGB9BCFFFF0F...A9-9.9B>=DAFF//:/;//;B;BBBB/:B/:/:BB=DDFA/9DBFA.FFFF/;BFF/9/:9/B/.9.99BFFFF//BFB.////99/9.;BB
@M05620:37:000000000-D9766:1:1101:12055:4414 1:N:0:12
GAGGCTGCTTTGGAAGAAACTCATAGATTACTGCAACAGTTCCCCCTGGACCTGGAAAAGTTTCTTGCCTGGCTTACAGAAGCTGAAACAACTGCCAATTCAGACAGGAGCTAACCCTTAAGGAAACCCCCTCACAACATCCCAACGTATCAAAACACCGCACTAAACAATGGCAAGAAACCCAGCCATTCTCCCTTAGCACCCCCTTTGCACACAAGGAAACAATCTCAACCATTTGAACTGTAAACGAC
+
A3>>AAF>FFFFFGGGGGCFGGFHGHGGHHHHHGGGFGHDGHHHHGEFFGHHGBHBHHHFBFHHHHHHHHHHHHEHHHHHHHHHHFGFHHEF@G3BEGB@F444B?FA?11B3BF1113B3F33B330/?<//0?33C?22BG22//?<202@22@/0/>////111>1.1110<1.0000<.<..<.=0D000</0/0000.:---.0:0000;;....99;;.099909/..0990090;BFFBF/..-
@M05620:37:000000000-D9766:1:1101:23934:4427 1:N:0:12
ACCACACCTTCTACAATGAGCTGCGTGTGGCTCCCGAGGAGCACCCCGTGCTGCTGACCGAGGCCCCCCTGAACCCCAAGGCCAACCGCGAGAAGATGACCCAGGTGAGGGGCCCGCTACCTCTTCTGGTGCCCCCCTCCCTCCTTCCTGGCCTCCCGGAGCTGCGCTCTCTCTCACTGTTTCTCTCTTCTTGCGTTTTCCGGAGGACTCTCTTCTCTGACCTGAGTCTTCTTGGACACTCTGCATTTTCT
+
BBBBBBBBFFFFGGGGFGGGGFHBE2BA4AGHFFGEDGGFDHGHHGGGAEGFHHEFHHFECECGGEGGGGG2GFHGGG?GECHHHGFEGFGC?DFHFHF<GC//??GFF0//>->-><<-<GD0=000=0/0/;.-:-..;9B./00/00/.;0;..;@?--;BF-9-:A/;F/B//////;;FFFB/B/////-9;-;//:-.--.;BFFF;BFFB//9///9;.;B//9:9/////9;/9/9/////9/
@M05620:37:000000000-D9766:1:1101:22531:4446 1:N:0:12
ACCACACCTTCTACAATGAGCTGCGTGTGGCTCCCGAGGAGCACCCCGTGCTGCTGACCGAGGCCCCCCTGAACCCCAAGGCCAACCGCGAGAAGATGACCCAGGTGAGTGGCCAGCTACCTCTTCTGGTGGCCGCCTCCCTCCTTCCTGGCCTCCCGGAGCTGCGCCCTTTCTCACTGGTTCTCTCTTCTGCCGTTTTCCGTAGGACTCTCTTCTCTGACCTGAGTCTCCTTTGGAACTCTGCAGGATCT
+
BABAABBBFFFFGGGGFGFAGBGGGEEEGEHHFGGEFGGGGHHHHGGGGGGGHHHHHHHGGGGGGGGGGGGBHHHGGGGHGGHHHGGEGG<BCGHHFHHHH<GGGHHFG1FFGHBGGHHHHHHHHHHHHFHGHFGGGEEEGHHGHHHHHHHHHEG.EGGG@GFGGGGGGGFFFFFFFFFFFFFFFFFFFFFFFFBFFFFFFFFFFFFFFFFFFFF/FFFFFFFF/FFFFFFFFFFFFFFF/FFFFFF.9BF
@M05620:37:000000000-D9766:1:1101:18120:4495 1:N:0:12
ACCACACCTTCTACAATGAGCTGCGTGTGGCTCCCGAGGAGCACCCCGTGCTGCTGACCGAGGCCCCCCTGAACCCCAAGGCCAACCGCGAGAAGATGACCCAGGTGAGTGGCCCGCTACCTCTTCTGGTGGCCGCCTCCCTCCTTCCTGGCCTCCCGGAGCTGCGCCCTTTCTCACTGGTTCTCTCTTCTGCCGTTTTCCGTAGGACTCTCTTCTCTGACCTGAGTCTCCTTTGGAACTCTGCAGGTTCT
+
3A?ABAABFFFDFGGF5FGGBEF4EBEFDEGHHGFAEEEAAHHHHGCEA1EAABFGF2BEEE0ECE/EGGGHHGCEEGECEGHE?/?ED@CC?/FG11?GHHHH/FGHH1?CGHHGC@--00<<GHBDGDHG.<<ADDG..:CFBFG/0;/;.0CEF.@G--.;FBBFBBFBBFFFFFF.;;F/9FFBFFFFFFBADFFFFFFFFFFFFFFFFFFFF/BF/BF.BB/:FFFFFFFFF/B/F/;FFFF./;;
@M05620:37:000000000-D9766:1:1101:13608:4517 1:N:0:12
ACCACACCTTCTACAATGAGCTGCGTGTGGCTCCCGAGGAGCACCCCGTGCTGCTGACCGAGGCCCCCCTGAACCCCAAGGCCAACCGCGAGAAGATGACCCAGGTGAGTGGCCCGCTACCTCTTCTGGTGGCCGCCTCCCTCCTTCCTGGCCTCCCGGAGCTGCGCCCTTTCTCACTGGTTCTCTCTTCTGCCGTTTTCCGTAGGACTCTCTTCTCTGACCTGAGTCTCCTTTGGAACTCTGAAGGTCCT
+
AA1AAAAAFFFDAGGBDFGGGGEHEEGGFCHHHGFA0AE?EHHHHGCEAAECD11FGACEEGCGEG/EEGGHHHAEGGGEFHHE/?EEGCGGGFH111?GFG/?/?FGHFHGEFHGGCGGEFHHBGFGGHHGHH?-A.;CEHCCGGGGGGEF?FGGGA-9?@FFGG@F@@FFFEFFFFFFBFFFFFFFFFFFFF@FFFFFFFF?A-BFFFFFFFFFFFFFFF/9BBFFFFFFFFFBBFBFF////;;F/99
@M05620:37:000000000-D9766:1:1101:7023:4609 1:N:0:12
ACCACACCTTCTACAATGAGCTGCGTGTGGCTCCCGAGGAGCACCCCGTGCTGCTGACCGAGGCCCCCCTGAACCCCAAGGCCAACCGCGAGAAGATGACCCAGGGGAGTGGCCCGCTACCTCTTCTGGTGGCCGGCGCCCTCCTGCCTGGCCTCCCGGAGCTGAGCCCTTTCTCACTGTGTCGCGCTTCTGCCGTTTTCCGGAGGACTCGCTTCTCTGACCTGAGTCTCCTTTGGAACTCTTCAGGTTCT
+
BAAABB@AFFFFG5GGDGGGGFHFEAAAAEFAB2FEAEEEFHHFHG?E1AEC5BAFHHCE0F@GG?F@EEF?GFFGG?/F//?FGG/<<DDC/CC11<11?F//</<</.0.<FF-AC<CFHH0=DD00</...-----9@BA.;/9A00.C.;A9A:-->-.//;9F.B//B/BF/BF//9;.;--9D?//BB-.9BEFB.-.-;9./B.;;.9FBF;/;BF./999/B/BB/:/FBFF;////:/B9/9
@M05620:37:000000000-D9766:1:1101:23654:4686 1:N:0:12
ACCACACCTTCTACAATGAGCTGCGTGTGGCTCCCGAGGAGCACCCCGTGCTGCTGACCGAGGCCCCCCTGAACCCCAAGGCCAACCGCGAGAAGATGACCCAGGTGAGTGGCCCGCTACCTCTTCTGGTGGCCGCCTCCCTCCTTCCTGGCCTCCCGGAGCTGCGCCCTTTCTCACTGGTTCTCTCTTCTGCCGTTTTCCGTAGGACTCTCTTCTATGACCTGAGTCTCCTTTGGAACTCTGCAGGTTCT
+
3AABBBABFFFFGGGDFGGGFEEBEEEBG2FGHGFEEEGCGHHHHGEGE1EFHFBEHGHGGGGGAE/EGGGHHHEEGGGGGHHE?FEGG?CDCAHHHFDGHF/G/1???1?/FH/<-<->00<DD<0G<DG.C<-:-:EE./C:/0C/0;/C.9CEE.9:--.9;9@D-BFB/9F//BF.FFFF/B9FFFBBF99DFF?FFDFADABB/://;/////;/;9999B9/9B;FFFFBFB999//99F.;9/9
@M05620:37:000000000-D9766:1:1101:16623:4690 1:N:0:12
ACCACACCTTCTACAATGAGCTGCGTGTGGCTCCCGAGGAGCACCCCGTGCTGCTGACCGAGGCCCCCCTGAACCCCAAGGCCAACCGCGAGAAGATGACCCAGGTGAGTGGCCCGCTACCTCTTCTGGTGGCCGCCTCCCTCCTTCCTGGCCTCCCGGAGCTGCGCCCTTTCTCACTGGTTCTCTCTTCTGCCGTTTTCCGTAGGACTCTCTTCTCTGACCTGAGTCTCCTTTGGAACTCTGCAGGTTCT
+
BBBBABB3CFFFGGGGGG5FGGHHGGGBAFHGGFGGDGEGDGHHHGGGGGGGHHGHHHHEFGGGGGGGGGGHHHHGGGGHGHHHHGGGGGDGGGHGGGHHHHHHGHH1GGGGGHHGGGGGHHHHHHHHHHHGHHGGGGGHGHHGHGGGGGGGGGGGGGG?DGGGGGFFFFFFFFFFFFFFFFFFFFFFFFFFFFFFFFFFFFFFFFFFFFFFFFFFFFFFFFFF/FFFFFFFFFFFFFFFFFFFFFFFFFF
@M05620:37:000000000-D9766:1:1101:16910:4788 1:N:0:12
ACCACACCTTCTACAATGAGCTGCGTGTGGCTCCCGAGGAGCACCCCGTGCTGCTGACCGAGGCCCCCCTGAACCCCAAGGCCAACCGCGAGAAGATGACCCAGGTGAGTGGCCCGCTACCTCTTCTGGTGGCCGCCTCCCTCCTTCCTGGCCTCCCGGAGCTGCGCCCTTTCTCACTGGTTCTCTCTTCTGCCGTTTTCCGTAGGACTCTCTTCTCTGACCTGAGTCTCCTTTGGAACTCTGCAGGTTCT
+
BBBCCCBBFFFFGGGGGGGGGGHHGEGBCFHHHGGGGGGGGHHHHGGGGGGGHHHHHHHGGGGGGGGGGGGHHHHGGGGHGHHHHGGGGGGGGGHHHHHHHHGGFGHHHGHFGHHGGGGGHHHHHHHHHHHGHHGGGGGHGHHGHGGGGGGGGGGGGFGGAFGGGGFFFFFFFFFFFFFFFFFFFFFFFFFFFFFFFFFFFFFFFFFFFFFFFFFFFFFFFFFFFFFFFFFFFFFFFFFFFFFFFFFFFFF
@M05620:37:000000000-D9766:1:1101:10180:4795 1:N:0:12
ACCACACCTTCTACAATGAGCTGCGTGTGGCTCCCGAGGAGCACCCCGTGCTGCTGACCGAGGCCCCCCTGAACCCCAAGGCCAACCGCGAGAAGATGCCCACGTGGATGGGCCCGCTCCCTCTTCTGTGGGCCGCCTCCCCCCTTCCTGCCCTCCCGGACCGCCGCCCTTTCTCACTGTTTCCCTCTTCGCCCTTTTTCCGTAGGACCCTCTTCTCGGCCCGTATTCTCCTTGGGACCTCGCCAGTTTCT
+
BBBBABBAFFFFGGGGGGGGGGHGGEGBAFGGGFGFEFEEEGDHGGGGEEFGGHHGGHHGGGFEFEGGGGGHFHGEEFGEGHHHHGGGDC@DFGHFHHBGH2/<<///1??/>G-----<.//<=<0==0<.:.-;-:;E?.C9D.C/0C/;./=C.9---9----;@-BF/9BF///;/;9////9;;9..;.-;FF/B/./.;./9.;/.;//;/9..99-9-./99B/;F/B.9...9.--.;;FB/9
@M05620:37:000000000-D9766:1:1101:10163:4799 1:N:0:12
ACCACACCTTCTACAATGCGCTGCGTGTGGCTCCCGAGGAGCACCCCGTGCTGCTGACCGAGGCCCCCCTGAACCCCAAGGCCAACCGCGAGAAGATGACCCAGTTGAGTGGCCCGCTCCCTCTTCTGGTGGCCGCCTCCCTCCTTCCTGGCCTCCCGGAGCTTCGCCCTTTCTCCCTGGTTCTCTCTTCTGCCGTTTTCCGTAGGACTCTCTTCTCTGACCTGAGTCTCCTTTGGAACTCTGCAGGTTCT
+
>1>A1>111BBDAGEGGB1AEEEGGFFABE0ABABBA//A/B/BBEEEEE/FGH1G1B0>EEEGFGGEG/?F1GG??EEFGGFEGFGC<B<>BCHCDFFGHGH/1<?1FFF.CG>-A@CFE/G/=0=00=<:GHGCCCEGE/C.FGGGF0/;CBFEG.----;/;-:AA@FFFFF/BBF-;FBBBBFFFFFFFF-9B/EFF-;-;-/;BB;FFFEBBF/BFBF-9-9:BFFFFFFBBFFFFFFFF/9AF//
@M05620:37:000000000-D9766:1:1101:23347:4843 1:N:0:12
ACCACACCTTCTACAATGAGCTGCGTGTGGCTCCCGAGGAGCACCCCGTGCTGCTGACCGAGGCCCCCCTGAACCCCAAGGCCAACCGCGAGAAGATGACCCAGGTGAGTGGCCCGCTACCTCTTCTGGTGGCCGCCTCCCTCCTTCCTGGCCTCCCGAAGCTGCGCCCTTTCTCACTGGTTCTCTCTTCTGCCGTTTTCCGTAGGACTCTCTTCTCTGACCTGAGTCTCCTTTGGAACTCTGCAGGTTCT
+
BCCBBCCCFFFFGGGGGGGGGGHHGGGFHGHHHGGGGGGGGHHHHGGGGGGGGHHHHHHGGGGGGGGGGGGHHHHGGGDGFHHHAFEE?><@DGEF2?GHHH/E=FGHFBGEGGHGGFGGHHHHHHGHHGHGHHGGCGGHGHHGHGGFGBFFFGGGGG.-:;9BFGGFCFFFFFFFFFFFFFFFFFFFFFFFFFBFFFFFFFFFF?0BBFFFFFFFFBB9FFB/BFFFFFFFFFFFBFFFFFFFFFFFFFF
@M05620:37:000000000-D9766:1:1101:16398:4935 1:N:0:12
ACCACACCTTCTACAATGAGCTGCGTGTGGCTCCCGAGGAGCACCCCGTGCTGCTGACCGAGGCCCCCCTGAACCCCAAGGCCAACCGCGAGAAGATGACCCAGGTGAGTGGCCCGCTACCTCTTCTGGTGGCCGCCTCCCTCCTTCCTGGCCTCCCGGAGCTGCGCCCTTTCTCACTGGTTCTCTCTTCTGCCGTTTTCCGTAGGACTCTCTTCTCTGACCTGAGTCTCCTTTGGAACTCTGCAGGTTCT
+
AAA1AAAAFFFFGFGFBGD1F1B1AAABF?GH1FGAEGGGGHHHHGGGGCGFHHHFHHHGCGGGG/EEGGGBG1FFGGAG//GGHG//BCC//C0GBF1?<GHCC??1F1FFGFGCG?@CG0<DDGFHH<C?F.-::A.;EHHGGG0BFBFFF0AEA9A?@@FFG?>9@>BFBFFFFFFE99BB/BBBFBFFFF@ABFF/9ABFBFFBBFFFFFFFFFFEFFFB/BFFFFFFFFFBBFFFFFFFBFF?BF/
@M05620:37:000000000-D9766:1:1101:22542:4961 1:N:0:12
ACCACACCTTCTACAATGAGCTGCGTGTGGCTCCCGAGGAGCACCCCGTGCTGCTGACCGAGGCCCCCCTGAACCCCAAGGCCAACCGCGAGAAGATGACCCAGGTGCGTGGCCCGCTACCTCTTCTGGTGGCCGCATCCCTCCTTCCTGGCCTCCCGGAGCTGCGCCCTTTCTCACTGGTTCTCTCTTCTGCCGTTTTCCGTAGGACTCTCTTATCTGACCTGCGTCTCCTTTGGAACTCTGCAGGTTCT
+
A>3ABABBFFCDEFFGFGFGGGHHGGGBFEHFHGFEEFEAGHGHGGEGGFEFHHHFHHHGCFGGGGGGGGGHHHHGGGFHGHHGHGGGGC>CFGHHHHHHH2FFGHF1A<CCG0>@DG-DHHFHHFHH0GGGGG@C-:;CEHGDGGGGGGGGGG.CED?-;;9BFFFFFFFFF/B/FFFFFFFFFFFBFBFFFBCDFFFFFFFFDD/BFFFFFFBFFFF/BBBB.9ADFFFFFFFFFFFBBFFFFF.;/BB
@M05620:37:000000000-D9766:1:1101:13143:5078 1:N:0:12
ACCACACCTTCTACAATGAGCTGCGTGTGGCTCCCGAGGAGCACCCCGTGCTGCTGACCGAGGCCCCCCTGAACCCCAAGGCCAACAGCGAGAAGATGACCCAGGTGAGTGGCCCGCTACCTCTTCTGGTGGCCGCCTCCCTCCTTCCTGGCCTCCCGGAGCTGCGCCCTTTCTCACTGGTTCTCTCTTCTGCCGTTTTCCGTAGGACTCTCTTCTCTGACCTGCGTCTCCTTTGGAACTCTGCAGGTTCT
+
AAA>>AA>CFFFGGGGFF1AB1FCE0ABAAGG1AFAAEEEGHGHHGGGGEGGHHHFHHHE>FCGG/EGGGGCF1FEGG>F//FGHG/<BE<</B<C1B>GH0G/?FGBGHFEFHHGGGGGFFFFG>GFG<FE.C@<-CEHEHHGGHBFGHBGF0FFGGG-9:F9B-A.-;BBF/F/FFFFFFFFFFFFFFFFFF@FFFFFF9FFABFFBFBFFFFFFFFFFFEF-;A@FB9BBFFFFFFFFFFFFF-FFFF
@M05620:37:000000000-D9766:1:1101:16851:5131 1:N:0:12
ACCACACCTTCTACAATGAGCTGCGTGTGGCTCCCGAGGAGCACCCCGTGCTGCTGACCGAGGCCCCCCTGAACCCCAAGGCCAACCGCGAGAAGATGACCCAGGTGAGTGGCCCGCTACCTCTTATGGTGGCCGCATCCCTCCATCCTGGACTCCCGGAGCAGCGCCCTTTCTCACTGGTTCTCTCTTCTGCCGTTTTCCGTAGGACTCTCTTCTCTGACCTGAGTCTCCTTTGGAACTCTGCAGGTTCT
+
AAAABBBBFFFFGFGGGGGGGGHGGEGFFGGHHGGGGGGGGHHHHGGGGGGGHHHHHHHGGGGGGGGGGGGCHHHGGGGHGHHHHGGGGGGGGGHHHHHHHHHHGGGHH?GFG0FDDCGG00DHG0=GCDGGHHGG-EFHHHHG/<C.CFF/CF/CFDGGAG./;ADFFFFFFFFFFFFFFFBFFFFFFFFFFFFFFFFFFFFFDFFFFFFFFFFFFFFFFFFFFFFFFFFFFFFFFFEFFFFFFF.;/FB
@M05620:37:000000000-D9766:1:1101:18326:5136 1:N:0:12
ACCACACCTTCTACAATGAGCTGCGTGTGGCTCCCGAGGAGCACCCCGTGCTGCTGACCGAGGCCCCCCTGAACCCCAAGGCCAACCGCGAGAAGATGCCCCGGTGGATGGCCCGGCTCCTTTTCCGGTGGCCCCCTCCCTCCCTACCAGCCATCAGGCAGTGACCCCTTTTTCCATGGTTTCCCGCTTTGCCGATTTCCCTCAGCACTCCCTTCCCTCACCTCGGGCCCTTTGGAACTTCGCAAGTTGCA
+
BBBBBBBBFFFFGGFGGGGGGFHHGEEBAEHGGGGGGGGCDHGHHGGGGEGGFHHHHHHGFGGGGFGGGGGHFHHGGGGHGHHHHGGGGGGGGGHHHH2?F//<</?.11>0>F---<.</00<<0.:;-;CC.---.;A//;.C0;90;.9.09009/9.//;//;9..//9/9////:;A//9.-;;.///---.:////..9//.//.99/././..;9/...---;.9B//9////9....-;////
@M05620:37:000000000-D9766:1:1101:13706:5139 1:N:0:12
ACCACACCTTCTACAATGAGCTGCGTGTGGCTCCCGAGGAGCACCCCGTGCTGCTGACCGAGGCCCCCCTGAACCCCAAGGCCAACCGCGAGAAGATGACCCAGGTGAGTGGCCCGCTACCTCTTCTGGTGGCCGCCTCCCTCCTTCCTGGCCTCCCGGAGCTGCGCCCTTTCTCACTGGTTCTCTCTTCTGCCGTTTTCCGTAGGACTCTCTTCTCTGACCTGAGTCTCCTTTGGAACTCTGCAGGTTCT
+
AABCABCBFFCFGGFGGGGGGGHHGGGBGGHFFFFEDEEEGHFHHGGGGEGGHHHHGHHFGGGGGGGGGGGH3FGEEGGHGHGHHFGGGF>CGFHGHHHHHHHGEGHGHGHGGHFGGGGGGHHHHHHHHHHGHHC@CDGHGHHGHGGGGGGGGGGGGGGCGGGGGGFFFFFFFFFFFFFFFFFFFFFFFFFEFFFFFFFFFFFFFFFFFFFFFFFFFFFFFFBFFFFFFFFFFFFFFFFFEFFFFFFFFFF
@M05620:37:000000000-D9766:1:1101:6488:5170 1:N:0:12
GAGGCTGCTTTGGAAGAACAGCCCAGGCACGGACAAAAGATGCTAGAGCGCACACGTCAGATCCCCTACCACAGATATCGCTCGCATACGCCGTACTCCTTTCGAAAAAAAACAAACCATCCGGAGAGGGTCCTCGCGGCCTCCGCTGGCGTCCCGTATCGGGTCCCCCACGAGCACACAGTGGCGGGCTTTCCTAACTGTACCGGTGAGGACGCGCCTATCAGCATCCTCCAGCTCTGTCCTACTGGCTC
+
>3>AA>4AFFFFGGGGGGGBB4BEHC2BB4BA2AABCF32353555BFG0A0A0B0B111BDBBB121BBB3BF33B4FFEHHE//E131?>>>?/?333343/?B?CHGCC//?0///1<?/<.--...>/<00<@---:....9.;-.;.-=.-.-.9.--;9...;-9---;-...../9/;9---9.;//;//9;////9;-9-.../.;----../;///9//B/9F.///////////////9./
@M05620:37:000000000-D9766:1:1101:7849:5185 1:N:0:12
ACCACACATTCTACAATGCGCTGCGTGTGGCTCCCGAGGAGCACCCCTTGCTGCTGACCGAGGCCCCCCTGAACCCCAAGGCCAACCGCGCGAAGATGAGTGGCCCGCTACCTCTTCTTGTTTCCGCCTCCCTCCTTCCTTGCCTCCCGGCGCTGCGTCGTTTCTCCCTGGTTCTCTCTTCTGCCGTTTTCCGTGGGACTCTCTTATCTGCCCTGCGTCCCCTTTGGCACTCTGCAGATTCTCGATTGGCA
+
BBBBABB>4BBFGFGGGGFEGGGGGFGAAEHFG2BE2EEEGHCHHGGBBFGHHHHGHHH>>0EFGGGGGEAFFHHGGGGHGHHHHGGGFG<@DDG/?FH1<<????><C-<>FGFHHHG0=</<DD<.;.::CGGFHHHH;0;GFFEEDDA-BG-AD.-9;;EBBF/FFF.;FFFFFFFF9;/;B;DFFFFFAF.;BEFFFF9FF/9;F/FFEFF.;.;-;EFFFFF//9BBFF//B/;;;/B.FF9;./;
@M05620:37:000000000-D9766:1:1101:11394:5330 1:N:0:12
ACCACACCTTCTACAATGAGCTGCGTGTTGCTCCCGCGGCTCCCCCCGCGCTTCTGACCGAGTCCCCCCTTACCCCCAAGGCCACCCGCGAGAAGCTTACCCCGGGGAGTAGCTCGCCATCTCCTCTGGGCCCCCGCCCTCTTCCCTGGCGTCTCGCCGAGCCGCGCCCTCTCCCTCGCTCTCGCTCCTCCCGCTTTCTGCCGCGGTCTCTCCTCTCCCATCCGACTCCTCTGGCTCACTCCAGAGGCTCA
+
AAAAA11>BBC@3FFGBBA1B1F1AEEB0B1FDBBA0E?//EAFEG?>/>>//B1B2B0>/>/BGGHEEE0B<FFGGCCCFGGH/FGCG<<>/.01111>00>-<---::/000;.--..9000;900;9..-;--9-99--///-//----9--99-9;---;;-9---;:B/B------;9-;---;-/-:----//9//;------/////;/9//9/;-;--9://;/9//;/9;B;-///9--;-/
@M05620:37:000000000-D9766:1:1101:22310:5332 1:N:0:12
ACCACACCTTCTACAATGAGCTGCGTGTGGCTCCCGAGGAGCACCCCGTGCTGCTGACCGAGGCCCCCCTGAACCCCAAGGCCAACCGCGAGAAGATGACCCAGGTGAGTGGCCCGCTACCTCTTCTGGTGGCCGCCTCCCTCCTTCCTGGCCTCCCGGAGCTGCGCCCTTTCTCACTGGTTCTCTCTTCTGCCGTTTTCCGTAGGACTCTCTTCTCTGACCTGAGTCTCCTTTGGAACTCTGCAGGTTCT
+
BBBABAABFFFFGGGG5GGBGBHHGEAB4AFH3FFADGGFDHHHHGGGCEEFFGFFGHGEGGFGGEGGGGEFHFHGGGGHAGHHEF//CGGCGGHHDDGHHHHHGHF1CGFEGHHGGGGGHHHHFHHGHHHGHHGFCF.CEHHGHFBFFFFGGBCEEF?-BDFGF-;A>@/BFFFFFFFFBFBFFFFBFFFFFFCADFFFFFFFFFFFFFFFFFFFFFFFFFFFEFFFFFFFFFFFFFFFFFFFFFFFFFF
@M05620:37:000000000-D9766:1:1101:21974:5401 1:N:0:12
ACCACACCTTCTACAATGAGCTGCGTGTGGCTCCCGAGGAGCACCCCGTGCTGCTGACCGAGGCCCCCCTGAACCCCAAGGCCAACCGCGAGAAGATGACCCAGGTGAGTGGCCCGCTACCTCTTCTGGTGGCCGCATCCCTCCTTCCTGGCCTCCCGGAGCTGCGCACTTTCTCACTGGTTCTCTCTTCTGCCGTTTTACGTAGGACTCTCTTCTATGACCTGAGTCTCCTTTGGAACTATGCAGGTTCT
+
AAAAAAAAFFFFGGGGGGG1FAFCEAAFFEHHCFAEEGGECHHHHGGGF/EAFGGCGAAEEG/FEEGGGGGGHHGEGGGE/FHHH/?/>BCC?CGG1?GHGHHG/?FGG1?FFH/@CCCG00<D00=<D0CCGA-:-::/;CGF/:BFGFFG.=..;.;9@A.FFG@-@-;FFFFFFFF-9FFFFFFF/BFFFF@BFFF/:ABBABFFFFFF/BFF/9BFF/9-B-;BFFF//B///9/F/9BFFF--BFF
@M05620:37:000000000-D9766:1:1101:7817:5457 1:N:0:12
GAGGCTGCTTTGGAAGAAACTCACAGGCCATGGCAAAACTCTCTGCTGGGCCTGGGCAAGATCCCCGCTCCCATTACTCGAGATCAAATAACGACTACGGCTTGCAACCCACAACGACTGGCTCGTAGAAATATCGAAGTGAGGAAAAAATGCGACGAAAGAACAAGAACGAAGTAACCGAGGCGGGCTCTAGTAAATGCTGGGATGAGACGGAACAATTTGCATCATATGAGCGTTTCAGCATGAACTAT
+
AAAAAAFAFFFFGAGGCGGGG1G1G1A00AABFGHB0F0B11B11A1B1/AB///A/B/B01110A///>B/0@BF@21/?//B111BB11B//>?/B/?>/>EA11B0?/<?/?>//?///0@<<?</??11@<//<???1>F1<000-.00<.-<:-:./:///////9.999000:-999:9-9;-;;/;/;/;/;//BBA9/-///999--;-;/;/////9://;/;/9-;:9B/9//9/;99/9/
@M05620:37:000000000-D9766:1:1101:23885:5603 1:N:0:12
ACCACACCTTCTACAATGAGCTGCGTGTGGCTCCCGAGGAGCACCCCGTGCTGCTGACCGAGGCCCCCCTGAACCCCAAGGCCAACCGCGAGAAGATGACACAGGTGAGTGGCCCGCTACCTCTTCTGGTGGCCGCCTCCCTCCTTCCTGGCCTCCCGGCGCTGCGCCCTTTCTCACTGGTTCTCTCTTCTGCCGTTTTCCGTAGGACTCTCTTCTCTGACCTGAGTCTCCTTTGGAACTCTGCAGGCTCT
+
AAABBBBBFFFFGGGGFGGGGGHHGGGGHEGFHEGCGGG2EGFHHGGGG?GGGFFHHGHG@EGGFGGGGGGHHHHGGGGHGHHHHGGGGCGGGDHF2?GHB2CFG1F1F??/CFGG-<-CGHH0G0GGHH/CGA@--;EGEFCD/0;FB0C.CFGGG.?----;ABF?CF/BF/BF/BB./;BFFFFBFFFFF/;ADFEF/.99..9;FFFF//FB9/BBFF/F/.FFF/BFFF/FBBFFB/9/B9FDA.:
@M05620:37:000000000-D9766:1:1101:10402:5618 1:N:0:12
ACCACACCTTCTACAATGAGCTGCGTGCGGCTCCCGAGGAGCACCCCGTGCTGCTGACCGAGGCCCCCCTGAACCCCAAGGCCAACCGCGCGAAGATGACCCAGGTGAGTGGCCCGCTACCTCTTCTGGTGGCCGCCTCCCTCCTTCCTGGCCTCCCGGCGCTGCGCCCTTTCTCACTGGTTCTCTCTTCTGCCGTTTTCCGTAGGACTCTCTTCTCTGACCTGCGTCTCCTTTGGAACTCTGCAGGTTCT
+
BBBBABB3BCCFGGGGFG5FGGHHGGG22AEAEABE2E0EDGDFGGG0ABBFBGFHHHH0>>?EFEGGGGEFFGHGGGGHGHHHHGABCG/><DG/1FDGFHEGEGG1FFGEFG.<@CGGHHHGHCHHHHHGHHGGGGDFGFGGGF0FFGGGGGGG.A?-;;BBFB<DBBFFFFFFFFFFFFFBFFFFFFFFFFBFFFFFFFF?ADBFFFFFFF/;FFFFFFFFFBDBDFFFFFFFFFFFFFFFFFFFFFF
@M05620:37:000000000-D9766:1:1101:21664:5659 1:N:0:12
ACCACACCTTCTACAATGAGCTGCGTGTGGCTCCCGCGGAGCACCCCGTGCTTCTGACCGATTCCCCCCTGAACCCCAAAGCCAAACGCGACAAGCTCACCGATGTTAGCCGCCCGCTACGGCTTCTAGTGGCCGCCTCCCGCCTTACTGACCTCCTGAAGCCGTGGCCTGTCAGACAGGCTCTCTCTCCTTCCGTCTCTTGTAGAACTCTCTTCTCAAATCTCAGTATTTGTTCTTACTCCTGACCCGCT
+
1>>AAA?AFFF1GGG1A1BB1A11A0ABA0BGFFGE0AA//AFGHG/EEAE/1@11DD0E/E/FD10EEEG0F1/?EE/000B000?/>/>/<<0/11110/>/?01>111>---<--<-..=--=G0<00..;-;A.....9-;.090;0/;B9A-//;/;---9-;-/9B////;-;A---B//;///9//;-/-;-//;;;B//;////;/9/;////;9/;B/9B/9/B-//////9/;////--;-
@M05620:37:000000000-D9766:1:1101:25443:5673 1:N:0:12
ACCACACCTTCTACAATGAGCTGCGTGTGGCTCCCGAGGAGCACCCCGTGCTGCTGACCGAGGCCCCCCTGAACCCCAAGGCCAACCGCGAGAAGATGACCCAGGTGAGTGGCCCGCTACCTCTTCTGGTGGCCGCCTCCCTCCTTCCTGGCCTCCCGGAGCTGCGCCCTTTCTCACTGGTTCTCTCTTCTGCCGTTTTCCGTAGGACTCTCTTCTCTGACCTGAGTCTCCTTTGGAACTCTGCAGGTTCT
+
BBBBBBBBFFFFGGGGGGGGGFHHGEGGHGHHHGGGGGGGGHHHHGGGGGGGHHHHHHHGGGGGGGGGGGGHHHHGGGGHEFHHHGGFGGGGGGHHGHHHHHHHGHHHHFHCFHHGGGGGHGHGHHHHHFHGH.@ADGGHGGGGHGGGGGGGGGGGGGGGGGGBGGFBFFFFFFFFFFFFFFFFFFFFFFFFFFFFFFFFFFFFFFFFFFFFFFFFFFFFFFEFFFFFFFFFFFFFFFFFFFFFFFFFFFF
@M05620:37:000000000-D9766:1:1101:21863:5696 1:N:0:12
ACCACACCTTCTACAATGAGCTGCGTGTGGCTCCCGAGGAGCACCCCGTGCTGCTGACCGAGGCCCCCCTGAACCCCAAGGCCAACCGCGAGAAGATGACCCAGGTGAGTGGCCCGCTACCTCTTCTGGTGGCCGCCTCCCTCCTTCCTGGCCTCCCGGAGCTGCGCCCTTTCTCACTGGTTCTCTCTTCTGCCGTTTTCCGTAGGACTCTCTTCTCTGACCTGAGTCTCCTTTGGAACTCTGCAGGTTCT
+
A>>AAAABFFFFFGGFDGGGGFCFEEFEHAGHHGCAEEAEGHHHHGGGE1EEHHHHHHHGGGGGGGGGGGGHFHHGGGGEGHHFHEEGG@DGGGHHBFHHHHGFFCGHA?GGEFGGGGGGHHHHB0GGGGHGHFGGGDEHAC/.;0FGGGFGGG?AEDFAFGG/FDFADFFFFFFFFFFFFFFFFFF/FFBFFFFFFFFFFFFFFBFFFFEFFBFFFFFFFFBFFFFFFFFFFFFFFFFFFBFFFFAFFFF
@M05620:37:000000000-D9766:1:1101:24423:5702 1:N:0:12
ACCACACCTTCTACAATGAGCTGCGTGTGGCTCCCGAGGAGCACCCCGTGCTGCTGACCGAGGCCCCCCTGAACCCCAAGGCCAACCGCGAGAAGATGACCCAGGTGAGTGGCCCGCTACCTCTTCTGGTGGCCGCCTCCCTCCTTCCTGGCCTCCCGGAGCTGCGCCCTTTCTCACTGGTTCTCTCTTCTGCCGTTTTCCGTAGGACTCTCTTCTCTGACCTGAGTCTCCTTTGGAACTCTGCAGGTTCT
+
BBBBBBBBFFFFGGGGBGGGGFHFFFGGHCHHGGGDGGGFGHHHHGGGEEGG5GFHHHHGGGCFGGGGGGGHHHHGGGGHGHHHHGGGGB@FGGEFFGHHHHGHFHHHHGFGGHHCDGGGHHHHHHHHHHGGHHGGGGGHGHHGHGGGGGGGGGGGGGGGGDGGGGFFFFFFFFFFFFFFFFFFFFFFFFFFFFFDFFFFFFFFFFFFFFFFFFFFFFFFFFFFFFFFFFFFFFFFFFFFFFFFFFFFFFF
@M05620:37:000000000-D9766:1:1101:12539:5704 1:N:0:12
ACCACACCTTCTACAATGAGCTGCGTGTGGCTCCCGAGGAGCACCCCGTGCTGCTGACCGAGGCCCCCCTGAACCCCAAGGCCAACCGCGAGAAGATGAAGTAGCCCGGTAGCTCGTCTGGTGTTCTCCTCGCTGCCTCCCGCCCTCCCGGACCCCCGCCCCTTCTCACTGTCTCTCTGGTTCTCTGTTCTGCGGTTGACCCTCTTACCCGATTTTATGCCCCGTGTGACCCCTGGAGGTCCGCAAGCGCT
+
BBBBBBBBFFFFGGGGGGGGGDGFGEEEGGFFHGGGFEFEGHHHHGGGEEGGHFFGHHHFGGCFGGGGGGFFHHHGGGGHGHHHEGGEFCGGCDHGGHH2222@2?0//</.>1>.-...0>0..=00==/.<<...;CG.C-:-AE?.ADA--..;9-;:-:.;/;FFB///;F/;///;///;//:B/;/9--.--/;/.;../////.9-..:::///:.-..9.//;..;A..9.A:/-----..-.
@M05620:37:000000000-D9766:1:1101:6999:5795 1:N:0:12
ACCACACCTTCTACAATGAGCTGCGTGTGGCTCCCGAGGAGCACCCCGTGCTGCTGACCGAGGCCCCCCTGAACCCCAAGGCCAACCGCGAGAAGATGACCCAGGTGAGTGGCCCGCTACCTCTTCTGGTGGCCGCCTCCCTCCTTCCTGGCCTCCCGGAGCTGCGCCCTTTCTCACTGGTTCTCTCTTCTGCCGTTTTCCGTAGGACTCTCTTCTCTGACCTGCGTCTCCTTTGGAACTCTGCAGGTTCT
+
BBBBB@ABFFFFGGGFGGGGGGHHGEEGHGHHHGGGGGGGGHHHHGGGGGGGFGHGHHHGGGFGGGGGGGGHHHHGGGGHGHHHHGGGGGGGGGHHHGHHHHEHGHF1FFFFFH<>@->CHHHHH=GHHHHGHF?@A:EHGGGGHFGFFFBFGGGGGG----;/CDFFFFFFFFFBFFFFFBFFF9FF/:BFFFFFFFFFFFFFF./BFFFFF/9/;;/9FBF..@D-9FFFFFFFFFFFFFFFFFFFFFF
@M05620:37:000000000-D9766:1:1101:16661:5837 1:N:0:12
AGTGCCAGCTCTCAATCGCACAGGGGACACCTGCCCTGGCACCGCCAGACAGAAAACCTATGACCTCACCAGCTACCTGGAGCACCAACTCCGCAGCTTGGCTGGGACCTATGTGAGTATCCAGCGTAGGAATCTGGGAGTTGGGGAGGAGTGAGGAGTTGGGGAAAGACAGTCCTAACCGTGGAGGGTTCTGGTAAATGATGGGGTGAGGAGGGGCTCTTTGGCTCCCACCAGTCCCCCTGTCTGGCCTA
+
BBBABFFFBFFFGGGGGEGCE?4C2AA22B23B2BAAAAG23B2AAE01ABGAGFFG?33A35DGGHFHC3B1BGC23BBGHHHHHHEE3FGDG?@E3FFEFFF?EFHGBFHHHHHB?G1B22FGG/<C/FG1@2FGFHAC0GFCGG<-C.<<=GEGAGHFG?CGGHHFHHC0;CFHFF.C.C-E?D?:.CFGGCFGGGGFFGGGGGBFFFFDDBB?;EF/B/BF//;AFE.AF/FF/E.@./BFF9/.99
@M05620:37:000000000-D9766:1:1101:7987:5868 1:N:0:12
ACCACACCTTCTACAATGAGCTGCGTGTGGCTCCCGAGGAGCACCCCGTGCTGCTGACCGAGGCCCCCCTGAACCCCAAGGCCAACCGCGAGAAGATGACCCAGGTGAGTGGCCCGCTACCTCTTCTGGTGGCCGCCTCCCTCCTTCCTGGCCTCCCGGAGCTGCGCCCTTTCTCACTGGTTCTCTCTTCTGCCGTTTTCCGTAGGACTCTCTTCTCTGACCTGCGTCTCCTTTGGAACTCTGCAGGTTCT
+
BBBBBBBAFFFFGGGGGGB5FFHHGGGBFEHHGBFF?EGGGHGHHGGEEEGGHHHHHHHGGGGGGGGGGEFHFHHGGGGHGHHHHGGCDG/>DGHEGHHHHHEGFHH1FFHGGH?ADGGGHHHHHHHHGHHGHHGGGEFHGHHGHGGGGGGGGGGGGG@;-;:FGGBFBBFFFFFFFFFFFFFFFFFFFFFFFFBFFFFFFFFFFFFFFFFFFF/;FFFFFFFEFBFBFFFFFFFFFFFFFFFFFFFFFFF
@M05620:37:000000000-D9766:1:1101:17248:5877 1:N:0:12
ACCACACCTTCTACAATGAGCTGCGTGTGGCTCCCGAGGAGCACCCCGTGCTGCTGACCGAGGCCCCCCTGAACCCCAAGGCCAACCGCGAGAAGATGACCCAGGCGAGCGGCCCGCTACCTCTTCTGGTGGCCGCCTCCCTCCTTCCAGGCCTCCCGGAGCTGCGCCCTTTCTCACTGGTTCTCTCTTCTGACGTTTTCCGTAGGACTCTCTACTCTGACCTGCGACTCCTTTGGAACTATGCAGGATCT
+
CCCCCDDCFFFFGGGGGGGGGGHHGEEEGGHHHGGGGGGGGHHHHGGGGGGGHHHHGHHGGGGGGGGGGGGHFHHGGGGHGHHHHGGGGGGGGGHHHHHHHHH/?/>CG-CGGGGGGCCD/<GHHHHH00CDHFFBDF.CEGGG/F9F0;;EGGGFFBF@BCFFFFFFFFFFFFFFFHHFFFFFFHFFFFHF0BFFFFFFFFFFFFFFFFFFF0;;FFFFFFHF.--:;AFFF0FFF9FEFFFFFFF.0;;
@M05620:37:000000000-D9766:1:1101:8185:5906 1:N:0:12
ACCACACCTTCTACAATGAGCTGCGTGTGGCTCCCGAGGAGCACCCCGTGCTGCTGACCGAGGCCCCCCTGAACCCCAAGGCCAACCGCGAGAAGATGACCCAGGTGAGTGGCCCGCTACCTCTTCTGGTGGCCGCCTCCCTCCTTCCTGGCCTCCCGGAGCTGCGCCCTTTCTCACTGGTTCTCTCTTCTGCCGTTTTCCGTAGGACTCTCTTCTCTGACCTGAGTCTCCTTTGGAACTCTGCAGGTTCT
+
BBBBBBBBFFFFGGGFGGGGGGHHGEGEGGHHHGGGFGGCGHHHHGGGEGGGGHHHHHHGGGGGGGGGGGGFHGHGGGGHGHHHHGGGGGGGCGHHHHHHHHFHGHHFFFHGGHHDGGGGHHHHHHHHHDHGHHGDGGGHGHHGHGGGFGGGGFGGGAABGFFGFAFFFFFFFFFFFFFFFFFFFFFFFFFFFFFFFFFFFFFFFFFFFFFFFFFFFFFFFFFFBFFFFFFFFFFFFFFFFFFFFFFFFFF
@M05620:37:000000000-D9766:1:1101:16171:5952 1:N:0:12
ACCACACCTTCTACAATGAGCTGCGTGTGGCTCCCGAGGAGCACCCCGTGCTGCTGACCGAGGCCCCCCTGAACCCCAAGGCCAACCGCGAGAAGATGACCCAGGTGAGTGGCCCGCTACCTCTTCTGGTGGCCGCCTCCCTCCTTCCTGGCCTCCCGGAGCTGCGCCCTTTCTCACTGGTTCTCTCTTCTGCCGTTTTCCGTAGGACTCTCTTCTCTGACCTGAGTCTCCTTTGGAACTCTGCAGGTTCT
+
>>>>AAAAFFFFGGGFFGFFABFGEEE2AA2BEAFEEEEEFDHCGGCGAEEFHHFHGHFEEEEEGEGCG@EGHFAEGCGHGGHEHEFEGGGCCGGED1DGGCFHGBFHFGFEFFHCDGGGHHHHHHHHHGHGFHC-@EGHGHHDHGGGFGGGGGGGGG@AB?FGG?BFB=FFFFFFFFFBBFFFFFFFFF/BBFBDDFFFFFFFFFFFFFBB/FFFFFFBBFBFBF9F/BFBFFFFFFFFFFFFFFFFFFF
@M05620:37:000000000-D9766:1:1101:23236:5987 1:N:0:12
ACCACACCTTCTACAATGAGCTGCGTGTGGCTCCCGAGGAGCACCCCGTGCTGCTGACCGAGGCCCCCCTGAACCCCAAGGCCAACCGCGAGAAGATGACCCAGGTGGGTGCCCCGCTACCTCTTCTGGTGGCCGCCTCCCTCCTTCCTGGCCTCCCGACCCTGCGCCCTTTCTCCCTGGTTCTCTCTTCTGCCGTTTTCCGTAGGCCTCTCTTCTCTGCCCTATGTCTCCTTTGGAACTCTGCAGGTTCT
+
CCCCCCCCFFFFGGGGGGFGGGHHGFGGGGHHHGGGFGGFGHHHHGGGFFGGGHHHHHHGGGGGGGGGGGGHHHHGGGGHGHHHHGGGGCGGGGHHEFHHGFAGAF1///?.>C<----A<DBGF0DH0=F.;.-;-.;CA/F.F0C9FF/C.09E.C.---;/.-;D-DFBBB///9F.F//////;//B/FB@FFF.B/A/;;.//9://B/9/;;//;.9//;:9/B/FFFF/;//9/////;FFB9:
@M05620:37:000000000-D9766:1:1101:6222:6043 1:N:0:12
ACCACACCTTCTACAATGAGCTGCGTGTGGCTCCCGAGGAGCACCCCGTGCTGCTGACCGAGGCCCCCCTGAACCCCAAGGCCAACCGCGAGAAGATGACCCAGGTGAGTGGCCCGCTACCTCTTCTGGAGGCCGCCTCCCTCCTTCCTGGCCTCCCGGCGCTGCGCCCTTTCTCACTGGTTCTCTCTTCTGCCGTTTTCCGTAGGACTATCTTCTCTGACCTGCGTCTCCTTTGGAACTCTGCAGGTTCT
+
>>>1A1A>FFCDGGGFFGB1A1B1E0ABF?GH1BFEEGG?FHHHHGGEEEECFFFGH00E>EEGF>>>EGGBF1>?EE>F/<FE/F</><>//?<C><GFHHHHG1G1F<F/?FHGGCC-00<D0DHB00<ACC-:@.:.:/:ABF0/CF/..0..9EG---9@B@@F@-9FF/FFFBFF/BFFFFF/FFFFFF@FFFFFFBBFFFFEB//BFF;:9FFFFFFF--A@FFF/;/FFFFF/BBFFFFFFFFF
@M05620:37:000000000-D9766:1:1101:23661:6052 1:N:0:12
ACCACACCTTCTACAATGAGCTGCGTGTGGCTCCCGAGGAGCACCCCGTGCTGCTGACCGAGGCCCCCCTGAACCCCAAGGCCAACCGCGAGAAGATGACCCAGGTGAGTGGCCCGCTAACTCTTCTGGAGGCCGCCTACCTCCTTCCTGGCCTCCCGGAGCTGCGCCCTTTCTCACTGGTTCTCTCTTCTGCCGTTTTCCGTAGGACTCTCTTCTCTGACCTGAGTCTCCTTTGGAACTCTGCAGGTTCT
+
BBB>AABBFFFFGGGG5GFFG5GGG2AEG?HH3FFEDEGCGHHHHGGGDEGGHGGBGHHGGEGGG?EGGGGFHFHGGGGH/?FHHG//>B@@CGHGFHHHHH/FGHGHA<</CCFDCCG.<<GHHHHDG0.CAECGGG.:CGHGHG0B0BFAGGGEED?BGB9BFBBFB-9BB/;BFFFF/BFFFFFFBFFF/9-;9FFFFFFFFFFFF//;;BFBFB9;FFE9B.9BFBFFF/9;/BF/9/;F9/9AFFF
@M05620:37:000000000-D9766:1:1101:12115:6054 1:N:0:12
ACCACACCTTCTACAATGAGCTGCGTGTGGCTCCCGAGGAGCCCCCCGTGCTGCTGACCGAGGCCCCCCTGAACCCCAAGGCCAACCGCGAGAAGATGACCCAGGTGAGTGGCCCGCTACCTCTTCTGGTGGCCGCCTCCCTCCTTCCTGGCCTCCCGGAGCTGCGCCCTTTCTCACTGGTTCTCTCTTCTGCCGTTTTCCGTAGGACTCTCTTCTCTGACCTGAGTCTCCTTTGGAACTCTGCAGGTTCT
+
>A>AA>AAFFFFGGG4GGGGGGHHGGGGAEHHHFFGGGGEFG2FFGGGEFGFDGFHHHHGGEEGGGGGGGGCGGHGGGGHGHHHFGGGGGFF/DGHHHHHHH/??FGDH>GGGFGDGCD?GGHHHD=GGCGGHC@:CD9EEGGGBFFFGGGFFGGGG.AD-99/BDFFF=;BFFFFFFFB:9B/BBFBFFFFFFF:DFFFFAB.9;BBBFFFFFFBFBFF:FBBBBFFFFFFFFEBBBBBFBBBFBFFFFF
@M05620:37:000000000-D9766:1:1101:16535:6071 1:N:0:12
ACCACACCTTCTACAATGAGCTGCGTGTGGCTCCCGAGGAGCACCCCGTGCTGCTGACCGAGGCCCCCCTGAACCCCAAGGCCAACCGCGAGAAGATGACCCAGGTGAGTGGCCCGCTACCTCTTCTGGTGGCCGCCTCCCTCCTTCCTGGCCTCCCGGAGCTGCGCCCTTTCTCACTGGTTCTCTCTTCTGCCGTTTTCCGTAGGACTCTCTTCTCTGACCTGAGTCTCCTTTGGAACTCTGCAGGTTCT
+
BBBCDCCBFFFFGGGGGGGGGGHHGGGFHGHHHGGGGGGGGHHHHGGGGGGGHHHHHHHGGGGGGGGGGGGHHHHGGGGHGHHHHGGGGGGGGGHHHGHHHHHHGHHHHHHGGHHGGGGGHHHHHHHHHHHGHHGGGGGHGHHGHGGGGGGGGGGGGGGGGGGGGGFFFFFFFFHHHHHFFFFFFHFFFFFFFFFFFFFHFFFFFFFFFFFFFFHHFFFFFFFFFFFFFHFFFHFFFFFFFFFFFFFFFFF
@M05620:37:000000000-D9766:1:1101:12140:6133 1:N:0:12
ACCACACCTTCTACAATGAGCTGCGTGTGGCTCCCGAGGAGCACCCCGTGCTGCTGACCGAGGCCCCCCTGAACCCCAAGGCCAACCGCGAGAAGATGCCCACGTGGATGGGCCCGCTCCTTCTTCGGGGGCCGCCTCCCCCCCTTCCTGGCTTCCCGGACCTCCGCCCTTCCCCCCGGTTTTCTCCTTCGCCGTTTTCCGGTAGAATCCCCTTCTCGGACCGGGTTCCCCTTGGTACCTCGCAGGTTTCT
+
AABBBBBBFFFFGGGGGGGFGFHHGGGEEFFHHGGGGGGGGHHHHGGGGGGGHHHHHHHGGGGGGGGGGGGHGGHGGGGHGHHHHGGEGGGGGGHHHHBGHH/>//?/1??/>G<---<</00<0=.=.-;-;--;..;C..;-@.B//B/A..;B.;----./..;A-@F./.;.--;-;..////;9/..;--;BE/B.---;//////.;..//...;----9.9/;.;F.B/;///9.--.9.;///
@M05620:37:000000000-D9766:1:1101:10602:6163 1:N:0:12
ACCACACCTTCTACAATGAGCTGCGTGTGGCTCCCGAGGAGCACCCCGTGCTGCTGACCGAGGCCCCCCTGAACCCCAAGGCCAACCGCGAGAAGATGACCCAGGTGAGTGGCCCGCTACCTCTTCTGGTGGCCGCCTCCCTCCTTCCTGGCCTCCCGGAGCTGCGCCCTTTCTCACTGGTTCTCTCTTCTGCCGTTTTCCGTAGGACTCTCTTCTCTGACCTGAGTCTCCTTTGGAACTCTGCAGGTTCT
+
CCCCCCCCFFFFGGGGGGGGGGHHGGGEFGHGHGGGGGGGGHHHHGGGGGGGHHHHHHHGFGGGGGGGGGGGHHHGGGGHGHHHHGGGGGGGGGHHHHHHHH/FFHHHHHHGGHHGGGGGHHHHHHHHHHHGHHGGGGGHGHHGHGGGGGGGGGGGGGGAFDGGGFFFFFFFFFFFFFFFFFFFFFFFFFFFFFCFFFFFFFF.AA/FFFFFFFFFFFFBFFFF/FFFFFFFFFFFFFFFFFFFFFFFFFF
@M05620:37:000000000-D9766:1:1101:8872:6221 1:N:0:12
ACCACACCTTCTACAATGAGCTGCGTGTGGCTCCCGAGGAGCACCCCGTGCTGCTGACCGAGGCCCCCCTGAACCCCAAGGCCAACCGCGAGAAGATGACCCAGGTGAGTGGCCCGCTACCTCTTCTGGTGGCCGCCTCCCTCCTTCCTGGCCTCCCGGAGCTGCGCCCTTTCTCACTGGTTCTCTCTTCTGCCGTTTTCCGTCGGACTCTCTTCTCTGACCTGAGTCTCCTTTGGAACTCTGCAGGTTCT
+
BBBBBABBFFFFGGGGGGGFGGHHGGGGHGHHHGGGGGGGGHHHHGGGEGGGHHHHHHHGGGGGGGGGGGGFHHHGGC?GGHHGCFGGGGBFFFHHHFDGHH/F/?G<GHHGGHHGGGGGHHHHHHHEDHHCHHGGGGFHGHHG/CFGGGGFGGGGGG?-ADGGGGFFFFFFFFFFFFFFFFFFFFFFFFFFFFFFFFFFFFF.;BBDFFFFFFFFFFFBFFFF/;BFFFFFFFFE9BFFFFFFBBFFFFF
@M05620:37:000000000-D9766:1:1101:20138:6242 1:N:0:12
ACCACACCTTCTACAATGAGCTGCGTGTGGCTCCCGAGGAGCACCCCGTGCTGCTGACCGAGGCCCCCCTGAACCCCAAGGCCAACCGCGAGAAGCTGCCCCCGTTTAGTGGCCCGCTCCCTCTTCTTTTCTCCCCCCCCCTCCTTCCTGCCCTCCCCGCTCTGCGCCTTTTCTCACTGTTTCTCTCTTCTTCCCTTTTCTGTCCGACTCTTTTCTCTGACCTCAGTCTCCTTTCGATCTCCGCAGCCTCC
+
BBBBBABAFFFFDGGFGGGFGFFCEGGGHEGFGGGGEGGCAG2GHGGGFGFFBGHHHHHGEGEGGGGGGGGHHHHGGGGHFGHH/FEEC@C@/?F1111??////00/111><<<->--<./</=G00<00000/;.-;@--C./;0C00/;.B.;..---9:B/--;.9BFFFB9F///9BF//BFFBF//;/.;B/9B/;;//..9-.///9/;/:BF/B9//;/////;/9/.A/..//..;9-.99.
@M05620:37:000000000-D9766:1:1101:13113:6251 1:N:0:12
ACCACACCTTCTACAATGAGCTGCGTGTGGCTCCCGAGGAGCACCCCGTGCTGCTGACCGAGGCCCCCCTGAACCCCAAGGCCAACCGCGAGAAGATGACCCAGGTGAGTGGCCCGCTACCTCTTCTGGTGGCCGCCTCCCTCCTTCCTGGCCTCCCGGAGCTGCGCCCTTTCTCACTGGTTCTCTCTTCTGCCGTTTTCCGTAGGACTCTCTTCTCTGACCTGAGTCTCCTTTGGAACTCTGCAGGTTCT
+
BBBBBBBBFFFFGGGGGGGGGFHHGFGECEGHHGGGGGGGGGHHHGGGGGGGHHHHGGHGGGGGGGGGGGGHHHHGGGDHGHHHHFGCGG@CFGGHFHEHHHEG/FC10GDCFHHGGCCGHHHHHHHHDGHGGGCGGGGHGFHGHGGGBFFFFFFEE.:-9;FFGAFFFFFFFFFFFFFBFFFFFFFFFFFFFFFFFFFFFFFFDD/BFFFFFFFFFFEFFFFF/.BFFFFFFFFFFFFFFFFFFFFFBFF
@M05620:37:000000000-D9766:1:1101:18634:6278 1:N:0:12
ACCACACCTTCTACAATGAGCTGCGTGTGGCTCCCGAGGAGCACCCCGTGCTGCTGACCGAGGCCCCCCTGAACCCCAAGGCCAACCGCGAGAAGATGACCCAGGTGAGTGGCCCGCTACCTCTTCTGGTGGCCGCCTCCCTCCTTCCTGGCCTCCCGGAGCTGCGCCCTTTCTCACTGGTTCTCTCTTCTGCCGTTTTCCGTAGGACTCTCTTCTCTGACCTGAGTCTCCTTTGGAACTCTGCAGGTTCT
+
DCCDCCCDFFFFGGGGGGGGGGHHGGGGHGHHHGGGGGGGGHHHHGGGGGGGHHGHHHHGGGGGGGGGGGGHHHHGGGGHGHHHHGGGGGGGGGHHHHHHHHHHGHHHHHHGGHHGGGGGHHHHHHHHHHHGHHGFGGGHGHHGHGGGGGGGGGGGGGGGGGGGGGFFFFFFFFHHHFFFFFFFFHFFFFFFFFFFFFFHFFFFFFFFFFFFFHHHFFFFFFHFFFFFFHFFFHFFFFFFFFFFFFFFFFF
@M05620:37:000000000-D9766:1:1101:18628:6295 1:N:0:12
ACCACACCTTCTACAATGAGCTGCGTGTGGCTCCCGAGGAGCACCCCGTGCTGCTGACCGAGGCCCCCCTGAACCCCAAGGCCAACCGCGAGAAGATGACCCAGGTGAGTGGCCCGCTACCTCTTCTGGTGGCCGCCTCCCTCCTTCCTGGCCTCCCGGAGCTGCGCCCTTTCTCACTGGTTCTCTCTTCTGCCGTTTTCCGTAGGACTCTCTTCTCTGACCTGAGTCTCCTTTGGAACTCTGCAGGTTCT
+
BBABBBBBFFFFGGGGGGGGGGHHEGGGHGHHHGGGDGGAFGHHHGGGEGGGGHHHHHHGGGGGGGGGGGGFHHHGGGGHGHHHCFGGGGGGGGHHHHGGHHFHEHHHGHFGGHHGGGGGHHHHHHHHFHGGHGGGGGGHGHHGHGGGGGGGGGGGGDCGGGGGGGFFFFFFFFFFFFFFFFFFFFFFFFFFFFFFFFFFFFFFFFFFFFFFFFFFFFBFFFFFFFFFFFFFFFFFFFFFFFFFFFFFFFF
@M05620:37:000000000-D9766:1:1101:7072:6295 1:N:0:12
ACCACACCTTCTACAATGAGCTGCGTGTGGCTCCCGAGGAGCACCCCGTGCTGCTGACCGAGGCCCCCCTGAACCCCAAGGCCAACCGCGAGAAGATGACCCCGGTGAGTGGCCCGCTACCTCTTCTGGTGGCCGCCTCCCTCCTTCCTGGCCTCCCGGAGCTGCGCCCTTTCTCACTGGTTCTCTCTTCTGCCGTTTTCCGTAGGACTCTCTTCTCTGACCTGAGTCTCCTTTGGAACTCTGCAGGTTCT
+
AAA3AABAFFFFGGGGFGGGGCHGGAABF2GHBFGGCGGCGHEHHGGGEEGGFGHFHHHG?EEGG?EGGGGCECGGGG/GC/GHEGE/DGGCBAF2>D22<G/<D</?0<1<FGGGGGGGHFF0D=D<D:/.GH-:AA9:EFFD9BCFC0;9;BAEFDAGGB:BFA99@;BBFFFFFB9B/;9///9//9B//;-9:;E/B?BADDB9FBBFFFFFBF//BBFB/./BFFFFFF///9:B9F/FFBFAFBB
@M05620:37:000000000-D9766:1:1101:18897:6306 1:N:0:12
ACCACACCTTCTACAATGAGCTGCGTGTGGCTCCCGAGGAGCACCCCGTGCTGCTGACCGAGGCCCCCCTGAACCCCAAGGCCAACCGCGAGAAGATGACCCAGGTGAGTGGCCCGCTACCTCTTCTGGTGGCCGCCTCCCTCCTTCCTGGCCTCCCGGAGCTGCGCCCTTTCTCACTGGTTCTCTCTTCTGCCGTTTTCCGTAGGACTCTCTTCTCTGACCTGAGTCTCCTTTGGAACTCTGCAGGTTCT
+
BBBBBCCCFFFFGGGGGGGGGGHHGEGBCEHHHGGGFGGCEHHHHGGGDGGGHHGHHHHGGGGGGGGGGGGGHHHGGGGHGHHHHGGGGGFGGGHGHGHHHHHHGHHEHGHGGHHGGGGGHHHHHHHHHHHGHHGGGGGHGHHGHGGGGGGGGGGGGGG9?FGGGGFFFFFFFFFFFFFFFFFFFFFFFFFFFFFFFFFFFFFFFFFFFFFFFFFFFFFFFFFFBFFFFFFFFFFFFFFFFFFFFFFFFFF
@M05620:37:000000000-D9766:1:1101:14939:6314 1:N:0:12
ACCACACCTTCTACAATGAGCTGCGTGTGGCTCCCGAGGAGCACCCCGTGCTGCTGACCGAGGCCCCCCTGAACCCCAAGGCCAACCGCGAGAAGATGACCCAGGTGAGTGGCCCGCTACCTCTTCTGGTGGCCGCCTCCCTCCTTCCTGGCCTCCCGGAGCTGCGCCCTTTCTCACTGGTTCTCTCTTCTGCCGTTTTCCGTAGGACTCTCTTCTCTGACCTGAGTCTCCTTTGGAACTCTGCAGGTTCT
+
BB@BBABAFFFFGGGFGGGGGGFHGGGGHGHHHFGGCAEAEHGHHGGGEEGGHHHHHHHGGGGGGGGGGGGFFGHGGGGHGHHHEGGFGGGGF/F<GGDGHH/CCGHHHHGGGHGGGGGGHGHHHHHGBDFDHHGGGGFHGHHGHGGGFGEGGFGGG?DGADFBFAFFFABFFEFFFFFFFFFFFFFFFFFFFFFDDFFFFFFEADFFFFFFFFFFFFBFFFEFFFFFFFFFFFFBFFFFFFBFFFFFFFF
@M05620:37:000000000-D9766:1:1101:22330:6359 1:N:0:12
ACCACACCTTCTACAATGAGCTGCGTGTGGCTCCCGAGGAGCACCCCGTGCTGCTGACCGAGGCCCCCCTGAACCCCAAGGCCAACCGCGAGAAGATGCCCCAGGTGCGTGGCCCGCTACCTCTTCTGGTGGCCGCCTCCCTCCTTCCTGGCCTCCCGGACCTGCGCCCTTTCTCCCTGGTTCTCTCTTCTGCCGTTTTCCGTAGCACTCTCTTCCCTGACCTGAGTCTCCTTTGGAACTCTGCAGGTTCT
+
ABBBAAABFFFFGFGFGGCFGGHHGGGGF?HCGFF?FGFAGHHHHGCCEGGGHHHGFHHGGFGGGGFGGGEHHHFGGGGHGHHHHGGGGGGGGGHHHG2FHEAGF1?<<?A->GHC---</<DG0FHHB0C.C;-A-.:GE/CAF9FBFG/FFGFGCE-9-;B.9-@DAAFFFBB/9FF.F//99BBF/;BBFBBFFF.B999.A.//9;/BBBF/9BB.B//./9://BBFFFFFFBBB/9BB/F.FBFF
@M05620:37:000000000-D9766:1:1101:14000:6453 1:N:0:12
ACCACACCTTCTACAATGAGCTGCGTGTGGCTCCCGAGGAGCACCCCGTGCTGCTGACCGAGGCCCCCCTGAACCCCAAGGCCAACCGCGAGAAGATGCCCAGGTGAGTGGCCCGCTACCTCTTCTGGTGGCCGCCTCCCTCCTTCCTGGCCTCCCGGTGCTGCGCCCTTTCTCACTGGTTCTCTCTTCTGCCGTTTTCCGTAGGACTCTCTTCTCTGCCCTGAGTCTCCTTTGGAACTCTGCAGGTTCTA
+
CCCCCCCAFFFFGGGGGGBGGGHHGGGA4EHGHFFE?FEFDHHHHGGGEEGGFHGHHHGEEF?EGGGGGGGHGHHGGGGHGHHHHGGGGG/B<AFB2?FGH2GGH1GCFDFEFH?@F?CH1GHGHHGBG/.G.ADGGAGECCFFGFFFGB.AFFGG.---;FFG?BFDFFB/;B/;FFB:FFFFFBFFFFFFEDDDFEBFDFF99//:FF/FFFFFFF/BAFF//;B/;FFBBFFFFFFF/BB/BFFFFF/
@M05620:37:000000000-D9766:1:1101:26110:6485 1:N:0:12
ACCACACCTTCTACAATGAGCTGCGTGTGGCTCCCGAGGAGCACCCCGTGCTGCTGACCGAGGCCCCCCTGAACCCCAAGGCCAACCGCGAGAAGATGACCCAGGTGAGTGGCCCGCTACCTCTTCTGGTGGCCGCCTCCCTCCTTCCTGGCCTCCCGGAGCTGCGCCCTTTCTCACTGGTTCTCTCTTCTGCCGTTTTCCGTAGCACTCTCTTCTCTTACCTGAGTCTCCTTTGGCACTCTGCAGTCTCT
+
BBBBBAABFFCFGGGCDFGGGGGHEEGGH2GHHGG?EEGCGHHHHGGGGGGGHHHHHHHGGGGGGGGGGGGHHHHGGGGHGHHHHGGGGGGGGGHHHHGGEG//?FGFHF1?F0F-C--->D00DGDGFGC?GHF?DGGEFHEF:B9FF0/CCBFGE.:---.;C?D.@F/BFFFFBF9./;FFFFF/FFB/9/-;ABEFFDFF../BFFFB/BFFF/////999.;BF/;BFF/B9BFFF/BFF9//;:B
@M05620:37:000000000-D9766:1:1101:8372:6489 1:N:0:12
ACCACACCTTCTACAATGAGCTGCGTGTGGCTCCCGAGGAGCACCCCGTGCTGCTGACCGAGGCCCCCCTGAACCCCAAGGCCAACCGCGAGAAGATGAGGCGTGTGGCACGCTCCCTCTTCTGGTGGCGGCCTCCCTCCTTCCTGTCCTCCCGGGGCAGCGCCCTTTCTCCCTTGTTCTCTCTTCTGCCGTTTTCCGTCGGATTCTCTTCTCTGCCATGCGTATCCTTGTGACTCCCTCCGGTTATCGAT
+
A3ABA@AA4CFFGGGFGGFFGGHHEEEE42AAFFFGGGEE?HHFHGGE11BCGFHHBH3AEEEGGGGGG?AGHHHGGDGHEFHHHGGEGGGCCGFFFGB?0/</<?/DH01>-<.<</<<=GHHEGFD.--;CD.A./;CCB0/;00/:;BFA9-?;--9;@-9B?FFFB9BFF/.BBFF/9/9BFFFFBB?AFE9/9;9@;-..;B99B9/;9BF///9/.;9D.BF9/;/////:..:.;-9A.;/..9
@M05620:37:000000000-D9766:1:1101:21179:6490 1:N:0:12
GAGGCTGCTTTGGAAGAAACTCATAGATTACTGCAACAGTTCCCCCTGGACCTGGAAAAGTTTCTTGCCTGGCTTACAGAAGCTGAAACAACTGCCAATGCTACCCGTAAGGAAAGGCTCCTAGAAGACTCCAAGGGAGTAAAAGAGCTGATGAAACAATGGCAAGTAAGTCAGGCATTTCCGCTTTAGCACTCTTGTGGATCCAATTGAACAATTCTCAGCATTTGTACTTGTAACTGACAAGCCAGGGA
+
AAAABAFAFFDFGGGF4GGGGGFHGGHHH5GGHH4BFFFDFHHHHGFFCBGGGHHHHH2BFHHHGHHHHHHHHHGEGHHHHHHHHHHHHGHHHHHHC@GHHHHHHHGGGGFHFHHHHHHHGHHHG3FGHHHHHHGGGFGGFHD3G/GHHHHHHHHHH2FHHHHHHGHHHHFGFHHHHHHHHHGGGGGHHHHHHHHHHHHGHHHHHHHHHGHHHFHHGHHHHHFHHHHHHHHHHGGGGGGFGGGFGGBFGG.
@M05620:37:000000000-D9766:1:1101:20282:6495 1:N:0:12
ACCACACCTTCTACAATGAGCTGCGTGTGGCTCCCGAGGAGCACCCCGTGCTGCTGACCGAGGCCCCCCTGAACCCCAAGGCCAACCGCGAGACGCTAGCCCAGTTTAGTGGCCCGCTACCTCTTCTTGTCTCCCCCTCCCTCCTTCCTCGCCTTCCGGAGCGGCGCCCTTTCTCACTTTTTCTCTCTTCTTCCGTTTTCCGTCGGACTCTCTTCTCTGAACTCAGCCTCCTTTGGAACTCTGCAGGTTCT
+
BABBB4AAFFFFGFGGFGGFGGFHGGGGCFHHHGGF2EG?EG2GHGGGEEGGEGGHHHHGGG0EGGGGGGGFEHHGGGGHGHHHEGGGGGGG//?////?0?//1<<11?<C.0.->-<A/0=<DD00000000/:.-;EABG./;:G00.;-;.;/.-.-9-----;--9BFFB/BB//;BFB/BF/9B//;/.;F/;F/;;.---9-:/9//:BBBBF/;F////:..;B/;;/;/;//99/BF?9///
@M05620:37:000000000-D9766:1:1101:18392:6559 1:N:0:12
ACCACACCTTCTACAATGAGCTGCGTGTGGCTCCCGAGGAGCACCCCGTGCTGCTGACCGAGGCCCCCCTGAACCCCAAGGCCAACCGCGAGAAGATGACCCAGGTGAGTGGCCAGCTACCTCTTCTGGTGGCCGCCTCCCTCCTTCCTGGCCTCCCGGAGCTGCGCCCTTTCTCACTGGTTCTCTCTTCTGCCGTTTTCCGTAGGACTCTCTTCTCTGACCTGAGTCTCCTTTGGAACTCTGCAGGTTCT
+
1>1AA11AFFCDFGF1AFFGBGFCEEGGH0GHHGG?EEG/AGHHHGAG//E/AA1BG0AEEG?E/E/>EGGHHH/?EGGEGHH//??EC@B@</CG1<FGHHHEAGHFF1?FGH1<FB<C01<GHHFFFDGGE.-<<CE.:CHGFHFB:G/;:FG.EA@??-.BFGGGGGE/9BBFFFF-;FFEFFFFFFFFFF@FFFFFFBFFFFFFFFFFFFF/99BF/BF-9B/9FFFFFBFFF/9B/9BFFBF-9FF
@M05620:37:000000000-D9766:1:1101:20411:6587 1:N:0:12
ACCACACCTTCTACAATGAGCTGCGTGTGGCTCCCGAGGAGCACCCCGTGCTGCTGACCGAGGCCCCCCTGAACCCCAAGGCCAACCGCGAGAAGATGACCCAGGTGAGTGGCCCGCTACCTCTTCTGGTGGCCGCCTCCCTCCTTCCTGGCCTCCCGGAGCTGCGCCCTTTCTCCCTGGTTCTCTCTTCTGCCGTTTTCCGTAGAACTCTCTTCTCTGCCCTGAGTCTCCTTTGGAACTCTGCAGGTTCT
+
AAABB@ABFFFFGGGBFGGGGGHHGEGFH2GHHGGGGGGEGHHHHGGGEFGGHGHHHHGGGGGGGGGGGGGGHHHGGGGHGHHHGGGGGGGGGGHHHBFHHHHHGFB?0FG/FHE??@<CG0GHFEGHBGH?GFCG-:CHACHABBFBFGBGF0;EGG---99/C-BFBBFF9/9/;BFFF/9:BFBFF//FF/9DFFFFF.9.;.///BFFFBFBFF//;.:..9/99BBFFFEBF/9/9BFF;FFF99B
@M05620:37:000000000-D9766:1:1101:17807:6604 1:N:0:12
ACCACACCTTCTACAATGAGCTGCGTGTGGCTCCCGAGTAGCACCCCGTGCTGCTGACCGAGGCCCCCCTGAACCCCAAGGCCAACCGCGAGAAGATGACCCAGGTGAGTGGCCCGCTACCTCTTCTGGTGGCCGCCTCCCTCCTTCCTGGCCTCCCGGAGCTGCGCCCTTTCTCACTGGTTCTCTCTTCTGCCGTTTTCCGTAGGACTCTCTTCTCTGACCTGAGTCTCCTTTGGAACTCTGCAGGTTCT
+
CCCCCCCCFFFFGGGGGGGGGGHHGGGFGGHHHGGGGGFGHHHHHGGGGGGGHHHHHHHGGGGGGGGGGGGHHHHGGGGHGHHHHGGGGGGGGGHHHHHHHHGH/FFHH1GFGHHGGGGGHHHHHHHHGHHGHHGGGGEHGHHGHHHHHHFGGGGGGGGAGGGGGGGGGFFFFFFFFFFFFFFFFFFFFFFFFFFFFFFFFFFFFFFFFFFFFFFBFFFFFFFFFFFFFFFFFFFFFFFFFFFFFFFFFFF
@M05620:37:000000000-D9766:1:1101:19462:6610 1:N:0:12
ACCACACCTTCTACAATGCGCTGCGTGTGGCTCCCGAGGAGCACCCCGTGCTGCTGACCGAGGCCCCCCTGAACCCCAAGGCCAACCGCGAGAAGATGACCCAGGTGAGTGGCCCGCTACCTCTTCTGGTGGCCGCCTCCCTCCTTCCTGGCCTCCCGGAGCTGCGCCCTTTCTCACTGGTTCTCTCTTCTGCCGTTTTCCGTAGGACTCTCTTCTCTGACCTGAGTCTCCTTTGGAACTCTGCAGGTTCT
+
>1>AA11>>FCFBGGBEG110AAEEEE0AAFGHEFAAEE/AGGGHGCE//ECGA1FDFBECE?E>E/EEEEGGH/EGFGGFHH//FFGG?/<>/C1F1FGFGEHCFB1<?1FEHH@CG?CGHHBHHHFGG<CFCC;C.:.CFB.90;FGBFG.BFEAAA-A-9BF@@F@?FFFFFFFBF-;BFEFB9/BBFFBF@ABFABFFFF?BFFFFFFFFFFFFFBFFFF/9BFFFFFFFFFFBFBFBBFFBFFFFF
@M05620:37:000000000-D9766:1:1101:11118:6615 1:N:0:12
ACCACACGTTCTACAATGCGCTGCGTGCGGCTCGCGAGGAGCACCCCTTGCTGCTGACCGAGGCCCCCCTGAACCCCAAGGCCAACCGCGCGAAGATGACCCAGGTGCGTGGCCCGCTACCTCTTCTGGTGGCCGCCTCCCTCCTTCCTGGCCTCCCGGCGCTGCTCCTTTTCTCCCTGGTTCTCTCTTCTGCCGTTTTCCGTAGGACTCTCTTCTCTGACCTGCGTCTCCTTTGGAACTCTGCAGGGTCT
+
1AA1AAA1>BB>3FGFGFBAEEEGGAF000/AB/AA/E/AAEC0>EE/>BFGBGGHFHG>/>/EFEGEGEAFGFHCCFGHGHHHHFG?CG@CCGC.<FGF1/.<<CHHCEE-CG::-;--;FBBF0;CB0C..;-;-.CEE/C-BFFFF//A9FF?E--9;;@-A//B//B/;FF//;/-;BBFFFFFFFFEF/;BBB-/9AB-9-/99FFFFF9BFFFFF/FBF;B@FBBBFF//99BB//:B//--;9B
@M05620:37:000000000-D9766:1:1101:10729:6618 1:N:0:12
ACACACCTTCGACCATGCGATGTGTTTGGCCCCCGCGGGTCACCCCTTTCTGCATACCGAGGCCCCCCCGCACCCCCAGGGCAACCGCGGGAACATGTCCCAGGTGAGCGGCCCGGTACCTCTTCTGATGACCGTCTCCCTCCGTCCTGGCCTCCCGGCACTGCTCCCTTGCCCCTTGGTTCTTTCTGCTTCCGTTTTCCTTGGGACTCTCTTGTCCGACTTTGCTCCCCTTTGGAACTCCGCAGGTTCTC
+
AAAA@AAF1B1>A1E1BBA0A001D000011BAAA/A/A/>BGHHG>01D@GF2@BBF/E>EEFEEEG>EC@BBCGG//?/<?FGH//--<-<./0/0=0000.:;0./:---;@-9-.;CB0FFB000;00/--;AB//;-;-AA-99/--9--9-@--9-/9///9-/-//;----9/9/;/:/9//////9///;FB////;-:-9/;BB////-----//////-;B9/9///////-9---AF///
@M05620:37:000000000-D9766:1:1101:11139:6632 1:N:0:12
ACCACACCTTCTACAATGAGCTGCGTGTGGCTCCCGAGGAGCACCCCGTGCTGCTGACCGAGGCCCCCCTGAACCCCAAGGCCAACCGCGAGAAGATGACCCAGGTGAGTGGCCCGCTACCTCTTCTGGTGGCCGCCTCCCTCCTTCCTGGCCTCCCGGAGCTGCGCCCTTTCTCACTGGTTCTCTCTTCTGCCGTTTTCCGTAGGACTCTCTTCTCTGACCTGAGTCTCCTTTGGAACTCTGCAGGTTCT
+
BBBCCCDCFFFFGGGGGGGGGGHHGGGGHGHHHGGGGGGGGHHHHGGEEGGGHHHHHHHGFGGGGGGGGGGHHHHGGGGHGHHHHGGGGGGGGGHGHHHHFFCFFCCFH1F/FGHGGGGG0DHHHHHHGDCFHHGGGGGHGHHG/FFGGGGGAFGGGDCGGDGFGGFFFFFFFFFFFHFFFFFFFFFFFFFFFFFFFFFFFFFA:AFFFFFFFFFFFFFFFFB/FFFFFFFFFFFBFFFFFFFFFFFFFFF
@M05620:37:000000000-D9766:1:1101:16477:6650 1:N:0:12
ACCACCCCTTCTACAATGAGCTGCGTGTCGCTCCCGAGGAGCCCCCCGTGCTCCTGACCGAGCCCCACCTGCACCCCAAGGCCACCCGCGAGGAGCTGACCCAGCCGAGAGGCCCGCTACCGCTTCTGGTGGCCGCCTCCCTCCTTCCTGACCTCCCCGAGCTGCGCCCTTTCTCACTGGTTCTCTCTTCTGCCGTTTTCCGTAGGACTCTCTTCACTGACCTGAGTCTCCTTTGGTACTCTGCAGCTTCT
+
>>1>>11>AFCF3FG13BBBFDGFABBA00B0ABFAAAAA/AAAEE/E/BE>1@1BDF0FG>/>?E/?E00>01BEE/?///??<FE/B>/>/<?/?<1<?0//0/<<--<.>EGCGG--;-;-CE00:0;.;AAGGACG.BFG/0CFF00;;FGFE--9-@-;B;@B@@/FFFFFFFBB/BFFFFFEFFFFFF-A?BEFFBB---BBFF/B/FF/;;9;BF/-/;BB/BFFFFBB-9/FFB/9B9/9/9;
@M05620:37:000000000-D9766:1:1101:25254:6670 1:N:0:12
GAGGCTGCTTTGGAAGAACCTCATAGATTACTGCAACAGTTCACCCTTGACCTGGAAAAGTTTCTTGCCTGGCTTACAGAAGCTGAAACACCTGCCAATGATACTACCGTTAAGAGAAGGCTCCTATGATACCCCAATGGAGCAAAAGAGGTCACGAAACAATGCGAAGTAAGTCAGTGATTTTCTCTTCAGCACTCTTCTGTATGCATCTGAACAATTACCATCATCTGTATTGGTAATCAGCAAACTAG
+
>3>>>>C>B@B@GA5B4FBABAGEGGBDD5BDFB44BBBFHD5DFGBBB3BBFFF2A3AABDDDDADBBFFE1BB3BBFDB3BBFBBBBBB>BF1?3BBBFB4B4B4B/?1>?443B3?0/BGCFB43BB4433/??0B3BF0??1B0/0/B011/?//<0<111//>/?111>>F1>11><11>1><F11===.</==0<D<D=00=00=<:0:0;:000<00;0<0;0000;0;90900000;9/=000
@M05620:37:000000000-D9766:1:1101:15500:6982 1:N:0:12
ACCACACCTTCTACAATGAGCTGCGTGTGGCTCCCGAGGAGCACCCCGTGCTGCTGACCGAGGCCCCCCTGAACCCCAAGGCCAACCGCGAGAAGATGACCCAGGTGAGTGGCCCGCTACCTCTTCTGGTGGCCGCCTCCCTCCTTCCTGGCCTCCCGGAGCTGCGCCCTTTCTCACTGGTTCTCTCTTCTGCCGTTTTCCGTAGGACTCTCTTCTCTGACCTGAGTCTCCTTTGGAACTCTGCAGGTTCT
+
CCCCCCCCFFFFGGGGGGGGGGHHGEGEGGHHHGGGGGGGEHHHHGGGFGGGHHHHHHHEGGCGGGGGGGGHHHHGGGGHGHHHHGGGGGCGGGHHHHHHHHEGEHHGHGGGGHHGGGGGHHHHHHHGHHHGHFGFGFGHGHHGHGGGGGGGGGGGGGGDGFGGGGFFFFFFFFFFFFFFFFFFFFFFFFFFFFFFFFFFFFFEDFFFFFFFFFFFFFFFFFFF/BFFFFFFFFFFFEFFFFFFFFFFFFF
@M05620:37:000000000-D9766:1:1101:5765:7034 1:N:0:12
ACCACACCTTCTACAATGAGCTGCGTGTGGCTCCCGAGGAGCACCCCGTGCTGCTGACCGAGGCCCCCCTGAACCCCAAGGCCAACCGCGAGAAGATGACCCAGGGGGGGGGCCCGCTTCCTCTTCTTGTTGCCGGCTCCCTCCTTCCTTGCCTCCCGGGGGTTCGCCCTTTCTCACTGGGTCTCTCTTCTGCCGGTTTCCGTAGGACTCTCTTTTCTGGCCTTGGTCTCCTTTGGGACTCTTGAGGGTCT
+
BBBBBBBACFFFGGGGGGEGGGHHGGGBEEHHHFFFDGGGGHHHHGGEEEEGHHGHHHHEGFGGGGGGGGGHGHHGGGGHGHHHHGGGGG<CDGHGHHHEHHH?F///;--;9BD---.;B///;/;/;//;/;--;-.;A..A;B/B9/;/B//;E9;---:-.--;D-FF/9/////;.B../9/;;99//;;-@DF/F./..;////9/9B/;/://;AF////;/;B/BF/B.;9.9:///:;.A/.
@M05620:37:000000000-D9766:1:1101:11686:7041 1:N:0:12
ACCACACCTTCTACAATGAGCTGCGTGTGGCTCCCGAGGAGCACCCCGTGCTGCTGACCGAGGCCCCCCTGAACCCCAAGGCCAACCGCGAGAAGATGCCCAGGTGGATGGCCCCGTTCCCCCTCCGGTTGCCGGCTCCCTCCCTTCCTGGCTCCCCGGAGCTGCCCCTTTCTCCACTGGTTCCCCCTTCTCCGTTTTCCGTTCGACTTCCTTCCTCTGCCCGGATTCTCCTTTGTACCTCGCCGGTTTCT
+
CCCCCCCCFFFFGGGGGGGGGGHHGGGFHFHHHGGGGGGGGHHHHGGGGGGGHHHHHHHGGGGGGGGGGGGHHHHGGGGHGHHHHGGGGGDGGGHHHHEHH2/?<1//11?0?G--.00>10.<...<<.;.C--=-.;C//;.;0;/0;/;/0;E.;----.//.;E.:F///9://;/;/////.:.///;..;BF/B./9/A....///;/////:/;..--..9/;/;F/;/9////.---:-:.//
@M05620:37:000000000-D9766:1:1101:11666:7046 1:N:0:12
ACCACACCTTCTACAATGAGCTGCGTGTGGCTCCCGAGGAGCACCCCGTGCTGCTGACCGAGGCCCCCCTGAACCCCAAGGCCAACCGCGAGAAGATGATCCAGGTCCGTGGACCGCTTCCGGTTCCCGCCGCCGTATTTCTCGTTCCTCGCCACCCGGGGCCGCGCCCACTGGCTCTGGCTCTCTCCTCTGTCCTTTTCAGTATCTCTCTCTTCTCTGACCTCCGTTGCCATTGGAACGATGCAGGTTCT
+
>1>AA@>AFFFDBGG1AEBGDFFFEBEEFAHHHGGEAEG/EHHHHGCG/AF/GB1GHEFEGGGGCE>FGGGHHGCEGGGAFGHC/FFGG?>B@<GHBDD21?1?G11?/////<>-@C.A1.-<../0<---:A--../0;90...C/009--..9.;---;----;-;--;/---;F///-////;//9B9/;//;9////;//////9;F//9//////;F/9-E/--///;///;/--;-A//--;B/
@M05620:37:000000000-D9766:1:1101:20502:7054 1:N:0:12
ACCACACCTTCTACAATGAGCTGCGTGTGGCTCCCGAGGAGCACCCCGTGCTGCTGACCGAGGCCCCCCTGAACCCCAAGGCCAACCGCGAGAAGATGCCCAGGTGAGTGGCCCGCTACCTCTTCTGGTGGCCGCCTCCCTCCTTCCTGGCCTCCCGGCGCTGCGCCCTTTCTCACTGGTTCTCTCTTCTGCCGTTTTCCGTAGGACTCTCTTCTCTGACCTGAGTCTCCTTTGGAACTCTGCAGGTTCTA
+
CCCCCCCCFFFFGGGGGGGGGGHHGEGBCEHGHGGGEGGGGHHHHGGGEFFGGHGHHHHGGGFFGGGGGGGHFHHGGGGHGHHHHGGGGGGGGGHHHGHHHHHGHHHHHHGGHHGGG?CHHHHHHHHGHFGHHGGGDFHGHHGHHGGGFGGGGGGGGG-BFFFFFFFFFFFFFFFFFFFFFFFFFFFFFFFFFFFFFFFFFFFFF/FFFFFFFFFFFF9FFFF/BFFFFFFFFFFFFFFFFFFFFFFFFFF
@M05620:37:000000000-D9766:1:1101:20517:7067 1:N:0:12
ACCACACCTTCTACAATGAGCTGCGTGTGGCTCCCGAGGAGCACCCCGTGCTGCTGACCGAGGCCCCCCTGAACCCCAAGGCCAACCGCGAGAAGATGCCCAGGTGAGTGGCCCGCTACCTCTTCTGGTGGCCGCCTCCCTCCTTCCTGGCCTCCCGGAGCTGCGCCCTTTCTCACTGGTTCTCTCTTCTGCCGTTTTCCGTAGGACTCTCTTCTCTGACCTGAGTCTCCTTTGGAACTCTGCAGGTTCTA
+
AA?AA?AAFFFFGGGGFFEFGGHHGGGGC?FHGGGGAEGECHFHHGGGGCGF1FHHHHHGEE/EFEGGGGGBCGHGGGCGFGHHHGGEGGCCCCGFHFHHHGHGHFGHGHGFHHGGCGGGHHHHHHHGGHGHHGGCGGHGHHGGHGFGGBFFGGGGGAGGGGGGGGF@?FEFFFFFFFFFFFFFFFFFFFEFF@FFFFFFFFFFFFFFFFFFFFFFFFFFFFFFFFFFFFFFFFB/BFFFFFFFFFFFFFB
@M05620:37:000000000-D9766:1:1101:9884:7075 1:N:0:12
ACCACACCTTCTACAATGAGCTGCGTGTGGCTCCCGCGGAGCACCCCGTGCTGCTGACCGAGGCCCCCCTGAACCCCAAGGCCAACCGCGAGAAGATGACCCAGGTGAGTGGCCCGCTACCTCTTCTGGTGGCCGCCTCCCTCCTTCCTGGCCTCCCGGAGCTGCGCCCTTTCTCACTGGTTCTCTCTTCTGCCGTTTTCCGTCGGACTCTCTTCTCTGACCTGAGTCTCCTTTGGAACTCTGCAGGTTCT
+
AA?AAA>AFFB@EGF13BGB11B1AEGG00FGCFF00AE//EAGHG/EB/E/1@@FE>>E>>/E/E/EEGEF11/?EEE//FG//<C/C@CC//?1?GFGGC//.1<FGF1<F0FCC-CGHHHG0CGG0CFC..-:-CCG./CE/0;C09FGGG?AEB--@@-/9@@B@@FFFBFFFF/B//;FFFFFFFF/FF=BFFFFFBF---;@?F/BB/FFFFFFFFFFFB/:FBFFFEF/BB/;//;BFBAF/;B
@M05620:37:000000000-D9766:1:1101:14307:7103 1:N:0:12
ACCACACCTTCTACAATGAGCTGCGTGTGGCTCCCGAGGAGCACCCCGTGCTGCTGACCGAGGCCCCCCTGAACCCCAAGGCCAACCGCGAGAAGATGACCCAGGTGAGTGGCCCGCTACCTCTTCTGGTGGCCGCCTCCCTCCTTCCTGGCCTCCCGGAGCTGCGCCCTTTCTCACTGGTTCTCTCTTCTGCCGTTTTCCGTAGGACTCTCTTCTCTGACCTGAGTCTCCTTTGGAACTCTGCAGGTTCT
+
CCBBCCCCFFFFGGGGGGGGGGHHGEGEHGHHHGGGGGGGGHHHHGGGEGGGHHGHHHHGGGGGGGGGGGGHHHHGGGGHGHHHHGGGGGGGGGHHHHHHHHGHGHHHHHHGGHHGGGGGHHHHHHHHHHHGHHGGFDEHGHHGHGGGGGGGGGGGGGGGGGGGGGFFFFFFFFFFFFFFFFFFFFFFFFFFFFFFFFFFFFFFFFFFFFFFFFFFFFFFFFFFEFFFFFFFFFFFFFFFFFFFFFFFFFF
@M05620:37:000000000-D9766:1:1101:22682:7131 1:N:0:12
ACTGCCACTTCTCAATCGACCGGCGTGCCCAGGCCCAGGGCCCTCCAGCGCGCACGCCTGAACCCCACCCACATCCCTCGATCACCAACGCCGCCTTTTGCATGTGAACTACCCGATAATCCTTCTTAGGACTCTCTCCCTCCGTCATGACTTCCCAGTTCTGCACCCTCACTCATTACCTCTCTCTTCTCCCGTTTTTCATAGGACTCTCTTCTGTTCCCTGGCTCCCCTCTGTCCCTCTGCCTGGTCTA
+
>>>AA11BBDBDBBFFF1BEEA0AA0/BFF1BFABAAA///AA///FG0AE/>>?E>?FF01FCE>>>>?/?/F1BFFFEA0B/BC<</?BCC/</<1??F1@F1<@@11<100.---.00=00=000000///00;0//C/.....:C0/0900/00/000000//.....;C/00090000/0;///;9//9A-/--//;//9////////9///////;9--;B9E----:;/9F/;B///;9-;:F/
@M05620:37:000000000-D9766:1:1101:7521:7173 1:N:0:12
ACCACACCTTCTACAATGAGCTGCGTGTGGCTCCCGAGGAGCACCCCGTGCTGCTGACCGAGGCCCCCCTGAACCCCAAGGCCAACCGCGAGAAGATGACCCAGGTGAGTGGCCCGCTACCTCTTCTGGTGGCCGCCTCCCTCCTTCCTGGCCTCCCGGAGCTGCGCCCTTTCTCACTGGTTCTCTCTTCTGCCGTTTTCCGTAGGACTCTCTTCTCTGACCTGAGTCTCCTTTGGAACTCTGCAGGTTCT
+
AAA1AAAAFFFFGGGGGGG1B1B1EBEEGCHG1FGEGGGGGHHHHGGGGGGFGHHHHHHGGGGGGCEEGGGHHCCEGGGHCEHHGGF<BCCC/??GBG1?BGEACCGHHGDEFFHGGGGGHHHFFHHGEHGGAG@CC:CECFHGGFGGFGGGGG?FGB--;@FFF@@B@?FFFFFFFFBF/9FFFFFFFFFFFF?BFFFFFFFAA9FFFFBFBFFFFFFFFFFF/F/BFFFFFFBFFFFBFFFFFFFFFFF
@M05620:37:000000000-D9766:1:1101:18656:7214 1:N:0:12
GAGGCTGCTTTGGAAGAAACTGACAGGCCATGGCAAAACTACCTTATGGGCCCGGGTATGAACCCCGCCCACATTACTCGATCTGATATGCCGGCTTATGCTTGTTAAACACCCAATGCAAGACCACTATACCACCCCAAGGCACCAAAAAATCCCACCCAACACTCCCATAGACGTTATTCACTTTCACACTACCCCACTAACACCTCCACACTAACAACTCCCATCACTTGTACTTGCAACTGACAACC
+
AAAABACAFFFFFGGGFGGGGEF4FBBA2B4B3GCEHH2353B35B5B32BBA00A103BDA511B000>>?EFGFHHG1?3BF444BB4BB>EGE/BB??BGE?3B4BGFGE??/0111110000?1@12@>11?//<??/?00/0..<.<01<<<.....=.=0//./0/00:.../.0000;00;;00/////...;;/9/;9.9..9//.///;9/.///..//9/9/////:9B////9//;//..
@M05620:37:000000000-D9766:1:1101:10123:7218 1:N:0:12
ACCACACCTTCTACAATGAGCTGCGTGTTGCTCCCGCGGCTCCCCCCGTGCTTCTGACCGAGTCCCCCCTGACCCCCAAGGCCACCCGCGAGAAGCTGACCCCGGTGAGCGGCCCGCTACCTCTTCTGGTGGCCGCCTCCCTCCTTCCTGGCCTCCCGAAGCTGCGCCCTTTCTCACTGGTTCTCTCTTCTGCCGTTTTCCGTAGCACTCTCTTCTCTGACCTGAGTCTCCTTTGTCCCTCTGCAGGTTCT
+
>A>>>4>>CFCFGGGB5GGBGFFBEE2EFFDG5BF22EG00BFGGGGEB>BB5DF3BGHE/>1BGBFEGGA0B?BEGE/?/??F/FD/B<>>>/0<1?1GFG/<AGDFG/-<-@A-?-A@CFFG0;C09;/.;ABG@AD?A9BEB/B/F/BFFBFFFF.-;@9FB=BF?;/BFBFFFB/FFFFFFFFF//9BFB-..:9FBAB.;.;:/99FF/B/BF/9/BF././//9BB/B/9//;;FBBFBFEFFB;
@M05620:37:000000000-D9766:1:1101:12603:7221 1:N:0:12
ACCACACCTTCTACAATGCGCTGCGTGTGGCTCCCGAGGAGCACCCCGTGCTGCTGACCGAGGCCCCCCTGAACCCCAAGGCCAACCGCGAGAAGATGACCCAGGTGCGTGGCCCGCTACCTCTTCTGGTGGCCGCCTCCCTCCTTCCTGGCCTCCCGGAGCTGCGCCCTTTCTCACTGGTTCTCTCTTCTGCCGTTTTCCGTAGGACTCTCTTCTCTGACCTGCGTCTCCTTTGGAACTCTGCAGGTTCT
+
AAA1AAAAFFFFGGGFAG11E0ECE0A000BF1AAA/EEC?HGFHGGE//EGEHFCGHF>/F?EG/EGGECBG1GGGEAH</GHHG?/BC///CCC1?1FFGHHGHH1<FCCGFHGGGGGHHHHGHHHGHHGGGGC@E9AFGGGGGFGGGGFGFGGGGG-@@FFF@@F<@FFFFFFFFFFFFFFFFFFFFFFFF?ABFFFFFFFFFFFFFFFFFFFFFFFFFFF--A@BFFFFFFFBBFFFFFFFFFFFFF
@M05620:37:000000000-D9766:1:1101:6808:7239 1:N:0:12
ACCACACGTTCTACAATGCGCTGCGTGCGGCTCGCGAGGAGCACCCCTTGCTGCTGACCAAGGCCCCCCTGAACCCCAAGGCCAACCGCGCGAAGATGACCCAGGTGCGTGGCCGGCTACCTCTTCTGGTGGCCGCCTCCCTCCTTCCTGGCCTCCCGGGGCTGCGCCCTTTCTCACTGGTTCTCTCTTCTGCCGTTTTCCGTAGGACTCTCTTGTCTGACCTGCGTCTCCTTTGGAACTCTGCAGGTTCT
+
A@AAA1A1>BCADGGGGGF1E0EAFEEB0AEEFAAE/AE//FGEGGGC0FGB1B1GHGE1B>/FGEEEGE/>BGHGGCEGFHHHCEGCG/BC@///11>FCF.GG<CGCGC?@G---@EFHFFFC0<CGCCE?F@@-;CACGFBFFGGFGGFFFFEEF?-;--;E;@B@?F/B/BFFFFFBFFFFFFFFF/BB/-;AFEFFBF-A?BBF/BFFE/;BFFFFB9FF=:99BF/:B///9F/9/BFFFFFFB9
@M05620:37:000000000-D9766:1:1101:11285:7283 1:N:0:12
ACCACACCTTCTACAATGAGCTGCGTGTGGCTCCCGAGGAGCACCCCGTGCTGCTGACCGAGGCCCCCCTGAACCCCAAGGCCAACCGCGAGAAGATGACCCAGGTGAGTGGCCCGCTACCTCTTCTGGTGGCCGCCTCCCTCCTTCCTGGCCTCCCGGAGCTGCGCCCTTTCTCACTGGTTCTCTCTTCTGCCGTTTTCCGTAGGACTCTCTTCTCTGACCTGCGTCTCCTTTGGAACTCTGCAGGTTCT
+
CCCCCCC>CFFFGGGGGG5FGGHHGGGBAFGGHFFFCFGGFHHHHGGEDFGGFHGHHHHEFECFGGGGGGGHGHHGGGGHGHHHHGGGGG/BCGHGHHHHHHHHGHH1GHHGGHHGGGGGHHHHHHHGHHGGHHGFGEDHGHHGHGGGGGGGGGGGGGGABGGGGGFFFFFFFFFFFFFFFFFFFFFFFFFFFFFFFFFFFFFFFDFFFFFFFFFFFFFFFFFF.@FFFFFFFFFFFFFFFFFFFFFFFFF
@M05620:37:000000000-D9766:1:1101:18767:7333 1:N:0:12
ACCACACCTTCTACAATGAGCTGCGTGTGGCTCCCGAGGAGCACCCCGTGCTGCTGACCGAGGCCCCCCTGAACCCCAAGGCCAACCGCGAGAAGATGACCCAGGTGAGTGGCCCGCTACCTCTTCTGGTGGCCGCCTCCCTCCTTCCTGGCCTCCCGGAGCTGCGCCCTTTCTCACTGGTTCTCTCTTCTGCCGTTTTCCGTAGGACTCTCTTCTCTGACCTGAGTCTCCTTTGGAACTCTGCAGGTTCT
+
CCCCCCCCFFFFGGGGGGGGGGHHGGGGHGHHHGGGGGGFGHHHHGGGGGGGHHHHHHHGGGGGGGGGGGGHHHHGGGGHGHHHHGGGGGGGCGHHHHHHHHHHGHHHHHHGGHHGGGGGHHHHHHHHHHHGHHGGGGGHGHHGHGGGGGGGGGGGGGGGGGGGGGFFFFFFFFFFFFFFFFFFFFFFFFFFFFFFFFFFFFFFFFFFFFFFFFFFFFFFFFFFFFFFFFFFFFFFFFFFFFFFFFFFFFF
@M05620:37:000000000-D9766:1:1101:12796:7336 1:N:0:12
AGTGCCAGCTCTCAATCGCACAGGGGACCCAGGGCCTGGCCCCTCCATCCAGAAAACCTATGACCTCACCCGCTACCTGGAGCACCAACTCCGCAGCTTGGCTGGGACCTATGTGAGTATCCAGCGTAGGAATCTGGGAGTTGGGGAGGAGTGAGGAGTTGGGGAAAGACAGTCCTAACCGTGGAGGGTTCTGGTAAATGATGGGGTGAGGAGGGGCTCTTTGGCTCCCACCAGTCCCCCTGTCTGGTCTA
+
AA>AAFBFAFFFGFGGGGGGEGHHFGGEAEHHFEGGAFGGAGGHGGGHEGHFFG3FGGFBGHBHHHEGHHHGGEEGHHHHFGHHHHFHGEHHGGGGEFGHGHHGGGHHGHHHHGHGGHHHHHHHHGGDGGHHHHHHGHGGGHHHGGFCGGGHGFFH<ACGHEFGEDEFHHHHHGHHHGHHGGFDDEBDCFFFGGGFFGGGGGGGGGFFEFFFFFFFCAFFFFFFFFFFFEFFFFFFFFFFFFFFFFFFFFF
@M05620:37:000000000-D9766:1:1101:23161:7351 1:N:0:12
ACCACACCTTCTACAATGAGCTGCGTGTGGCTCCCGAGGAGCACCCCGTGCTGCTGACCGAGGCCCCCCTGAACCCCAAGGCCAACCGCGAGAAGATGACCCAGGTGAGTGGCCCGCTACCTCTTCTGGTGGCCGCCTCCCTCCTTCCTGGCCTCCCGGAGCTGCGCCCTTTCTCACTGGTTCTCTCTTCTGCCGTTTTCCGTAGGACTCTCTTCTCTGACCTGAGTCTCCTTTGGAACTCTGCAGGTTCT
+
CCDDDDCDFFFFGGGGGGGGGGHHGGGGHGHHHGGGGGGGGHHHHGGGGGGGHHHHHHHGGGGGGGGGGGGHHHHGGGGHGHHHHGGGGGGGGGHHHHFHHHEHFGHGF1FEFHHGGGGGHHHHHGHH0GHGHCFGGGGHGHHFHGGGGGGGGFGGGGGGAGGGGGFFFFFFFFFFFFFFFFFFFFFFFHFFFFFFFFFFFDFFFFBFFFFFFFFFFFFFFFFFFFFFFFFFFFFFFFFFFFFFFFFFFFF
@M05620:37:000000000-D9766:1:1101:10352:7424 1:N:0:12
ACCACACCTTCTACAATGAGCTGCGTGTGGCTCCCGAGGAGCACCCCGTGCTGCTGACCGAGGCCCCCCTGAACCCCAAGGCCAACCGCGAGAAGATGACCCAGGTGAGTGGCCCGCTACCTCTTCTGGTGGCCGCCTCCCTCCTTCCTGGCCTCCCGGAGCTGCGCCCTTTCTCACTGGTTCTCTCTTCTGCCGTTTTCCGTAGGACTCTCTTCTCTGACCTGAGTCTCCTTTGGAACTCTGCAGGTTCT
+
AA1>A1>AFF@@3GG13ABFDFFGAAFBG00FGFG0EAEEEEHFEFEG/EE/GG1FHHHGGGGGGG>EGGGGHHHEGGGCFEHHAGGGGGGGGGHHHHHFHHCEFCHHH<1FGHHCGGGGHHHHHHHHHHB?GHGGGGCHGHGFFFGGGEGGGGGGGGGGGGGFG?@F@@FFFFFFFFBFFFFFFFFFFFFFFF;ABFFFFBFFFFFFFFFFFFFFFFFFFFFFF-BFFFFFFFFFFFFFFFFFFFFFFFF
@M05620:37:000000000-D9766:1:1101:7292:7425 1:N:0:12
ACCACACCTTCTACAATGAGCTGCGTGTGGCTCCCGCGGAGCCCCCCGTGCTGCTGACCGTGGCCCCCCTGGCCCCCAGGGGCAACCGCGAGAAGCTGGGTGCTTTGCCCTTTACGCCTTCTGATCTCCGTGGCCCCCATTGCCGGACTCTCCGACCTGCGCCTTGTCACAGCGGAGCCCTGCTCTCCCGTTCCCCATAGCACACTACTCTCTTCCCTTAGCCTCCTTGTGAACCGTGCACTGTCTACACC
+
>>1>>>AAFFFFGFF1BFGAG1BFE0AEG0BGBBFE0AAA/E/FEGEE?/E?1FGCFHHG///>B/>EEGG/<0FEGG/?//>//?0/B<A///F11>0.0..11=11<</<<=D<E-CAG00000000..;-:.;A-9;00;0----9C09/C---9---;A;9/;B/9/9---9---9---;:B//99-9--/---//;:;-9///;99////;B9/;/9//-9B//////9--;---;/9;9////-/
@M05620:37:000000000-D9766:1:1101:10597:7449 1:N:0:12
ACCACACCTTCTACAATGAGCTGCGTGTGGCTCCCGAGGAGCACCCCGTGCTGCTGACCGAGGCCCCCCTGAACCCCAAGGCCAACCGCGAGAAGATGACCCAGGTGAGTGGCCCGCTACCTCTTCTGGTGGCCGCCTCCCTCCTTCCTGGCCTCCCGAAGCTGCGCCCTTTCTCACTGGTTCTCTCTTCTGCCGTTTTCCGTAGGACTCTCTTCTCTGACCTGAGTCTCCTTTGGAACTCTGCAGGTTCT
+
AA11A?>AFFFDFGGDBEG1A1AAAAAAC0GHBFFEAAE/EGHHHG?E/AEAE11BGFFF@E?ECE/EGGGFHFC?EE/>//GE//?<B/C//<<FD11?GGAGE?GGH1?CF0<CG-CC<GHHHHHHH0GEA.<?C.;CEG/EGBFF0C9AFFGGGG.:-;99BAGF@<FFBF/FFFEF//BFFFFFBBFFBB@BFFFFFFFFF-BFFFFFFF//F/;BFFFBBBFFFBFFFFFFB/FF/FFEFB--;FB
@M05620:37:000000000-D9766:1:1101:4303:7479 1:N:0:12
GAGGCTGCTTTGGAAGAAACTCATAGATTACTGCAACAGTTCCCCCTGGACCTGGAAAAGTTTCTTGCCTGGCTTACAGAAGCTGAAACAACTGCCAATGATACCAGTCAGAACCAACGGCTAGCAGAATACCCGAACGGAGCAAAACAGCTGACCAAACAACCAGAACGAAGGGCATTTCCGCTTTCGCACTATTCTGGATCCACTTACCCAACAATCATCATTAGTATTACTAACTGACCAGCAACGGA
+
A3AABBFAFFFFGGFGFGGGGGHHHHGHHHHHHHHGFHHGHHHFHGGGHHHFHFFGBGFGHHGHHHHGHHFHHHGGHFGHHHHHHGGHHHHHHHHGGHHHDF4F@33@3333B2111?1/>E/0BBBG3G4F33?///>/</<<2220/@0@FH?0<FG/0/?<.>0<0>.....<.<000=.<<..0:.C@@00;0:0;0FBF;/;009//9....;9:9CFB009;B0;00;00/9//;/;.A.99;-.
@M05620:37:000000000-D9766:1:1101:17542:7553 1:N:0:12
ACCACACCTTCTACAATGAGCACAACTCAGAACTACAGACACATGGCTCGACTGCGGCTGCCGTCTGGGGAGTGAAAAACCATGGACCTCAATGCCGACCATATATCTCCTATGCCAGGATATGCTTCAAACAAAAAAGAAAAAAAGAATAAATATGACCAAAACTTCCACAGAGACTATCAATGATAGAGAATTCCCGATCTGTTAAGCAGTAAAGAAAAACAGAACTCGGCATAATAGAACGACAAGAT
+
AAA1AAAABCCDGFGFFGBAEGFB00B111BDBFHB111000BBF00AB/A//BBB/AAAA0>/>G>0>>F/BB1@@FH//?1B01100B1>B2BB/>//<B12B2B>21112B1B11//11222221@@@10/00/</?0?0<A-.<<00000000=0//..<.000000/.////0000:0000000;00/00000..--.00000000/00;00;-9-9-9-//-//-----////////-9-----;
@M05620:37:000000000-D9766:1:1101:25920:7560 1:N:0:12
ACCACACCTTCTACAATGAGCTGCGTGTGGCTCCCGAGGAGCACCCCGTGCTGCTGACCGAGGCCCCCCTGAACCCCAAGGCCAACCGCGAGAAGATGACCCAGGTGAGTGGCCCGCTACCTCTTCTGGTGGCCGCCTCCCTCCTTCCTGGCCTCCCGGAGCTGCGCCCTTTCTCACTGGTTCTCTCTTCTGCCGTTTTCCGTAGGACTCTCTTCTCTGACCTGAGTCTCCTTTGGAACTCTGCAGGTTCT
+
AA?ABBBBFFFFGGGGFGGGGGHFEEGGH?GHHGG2AFGGGHHHHGGGFFGGBHHHHHHGGGGFGGGGGGGHHHHGGGGHGHHHHGGGG?CGGGHHHHHHHHCCFGHHHHHGFHHGGGGGHHHHBGHHHGFDHHGC-;CHGGHDBGGGGGGGGGGGGGGGGGGGGGFFFFFFFFFFFFFFFFFFFFFFFFFFFFFDFFFFFFFFDDFFFFFFFFFFFFFFFFFEFFFFFFFFFFFFFFFFFFFFFFFFFFF
@M05620:37:000000000-D9766:1:1101:5331:7597 1:N:0:12
ACCACACATTCTACAATGCGCTGCGTGCGGCTCCCGAGGAGCACCCCGTGCTGCTGACCGAGGCCCCCCTGAACCCCAAGGCCAACCGCGCGAAGATGACCCAGGTGCGTGGCCCGCTACCTCTTCTGGTGGCCGCCTCCCTCCTTCCTGGCCTCCCGGAGCTGCGCCCTTTCTCACTGGTTCTCTCTTCTGCCGTTTTCCGTAGGACTCTCTTCTCTGACCTGCGTCTCCTTTGGAACTCTGCAGGTTCT
+
AAAAAAA1BFFFGGGGGG1AEEGGGGG00EFEFABE/EFECHHHHGG/?EGGEHFHHHH>E??EGGGGGGGHHHHGGGGHGHHHHGGGGG<@CGG?FGHHHHGGFHHCCEGGGH<ACGGGHHHHHCGHHHHGGGGGGGGGGGGGGGGGGGGGFFFFFB@-99;FF@?F@@FFFFFFFFFFFFFFFFFFFFFFFF@FFFFFFFFFFFFFFFFFFF9;FFFFFFFF?@F?FFFFFFFFFFFFFFFFFFFFFFF
@M05620:37:000000000-D9766:1:1101:6762:7630 1:N:0:12
ACCACACCTTCTACAATGAGCTGCGTGTGGCTCCCGAGGAGCACCCCGTGCTGCTGACCGAGGCCCCCCTGAACCCCAAGGCCAACCGCGAGAAGATGACCCAGGTGAGTGGCCCGCTACCTCTTCTGGTGGCCGCCTCCCTCCTTCCTGGCCTCCCGGAGCTGCGACCTTTCTCACTGGTTCTCTCTTCTGCCGTTTTCCGTAGGACTCTCTTCTCTGACCTGAGTCTCCTTTGAACTCTGCAGGTTCTA
+
BBBBBBBBFFFFGGGGGGDGGGHGGEAEHFHHHGGGGGGGGHHHHGGGGGGGGHHFHHHGCGCFGAEGGGGFFFHGGG?GFCHHHA<<DGCCCGCGFH2<?2/<CG110?GCA<F-ACG-GHHFHHH0<=<<.CC@C.:.;/;AFG0/9FF..09..;;:?AGGGC-9-D/B/BFFBFBBFFFFFFFFFFFFFFAF9FFFFFF.;D///;B/9BFFFF/;9FFF/.BFFEFB/FF/9FBFFFFBFFF9F//
@M05620:37:000000000-D9766:1:1101:21863:7631 1:N:0:12
ACCACACCTTCTACAATGAGCTGCGTGTGGCTCCCGAGGAGCACCCCGTGCTGCTGACCGAGGCCCCCCTGAACCCCAAGGCCAACCGCGAGAAGATGCCCAGGTGAGTGGCCCGCTACCTCTTCTGGTGGCCGCCTCCCTCCTTCCTGGCCTCCCGGAGCTGCGCCCTTTCTCACTGGTTCTCTCTTCTGCCGTTTTCCGTAGGACTCTCTTCTCTGACCTGAGTCTCCTTTGGAACTCTGCAGGTTCTA
+
ABAABABAFFFFGGGGGGGCGFFFGGGGCDGFFFFGGGGFGHHHHGGGGGGGDGHHFFHGGE?EGGFEGGGBGHHGGGGH/?FGHGGGGGFCGGHFHGFHHHHFGGHGHFECGFCGGFGGHHGHHHGEGHFHHGGGGGHGHHGHHFGGGFGFGGGGG-@FDGGGFGFFFFFFFFFFFFFFFFFFFFFFFFFFFFDFFFFFFFFA;9FFFFFFFFFFFFFFFFFFFFFEFFFFFFFFFFBFFFFFFFFEBB;
@M05620:37:000000000-D9766:1:1101:22846:7646 1:N:0:12
ACCACACCTTCTACAATGAGCTGCGTGTGGCTCCCGAGGAGCACCCCGTGCTGCTGACCGAGGCCCCCCTGAACCCCAAGGCCAACCGCGAGAAGATGACCCAGGTGAGTGGCCCGCTACCTCTTCTGGTGGCCGCCTCCCTCCTTCCTGGCCTCCCGGAGCTGCGCCCTTTCTCACTGGTTCTCTCTTCTGCCGTTTTCCGTAGGACTCTCTTCTCTGACCTGAGTCTCCTTTGGAACTCTGCAGGTTCT
+
CCDDCCDDFFFFGGGGGGGGGGHHGFGFHGHHHGGGGGGGGHHHHGGGGGGGHHHHGHHGGGGGGGGGGGGHHHHGGGGHGHHHHGGGGGGGGGHHHHHHHHHHGHHHHHHGGHHGGGGGHHHHHHHHHHHGHHGGGGEHGHHGHGGGGGGGGGGGGGGGGGGGGGFFFFFFFFFFFFFFFFFFHFFFFFFFFFFFFFFFFFFFFFFFFFFFFFFFFFFFFFBBFFFFFFFFFFFFFFFFFFFEFFEFFFF
@M05620:37:000000000-D9766:1:1101:15732:7650 1:N:0:12
ACCACACCTTCTACAATGAGCTGCGTGTGGCTCCCGAGGAGCACCCCGTGCTGCTGACCGAGGCCCCCCTGAACCCCAAGGCCAACCGCGAGAAGATGACCCAGGTGAGTGGCCCGCTACCTCTTCTGGTGGCCGCCTCCCTCCTTCCTGGCCTCCCGGCGCTGCGCCCTTTCTCACTGGTTCTCTCTTCTGCCGTTTTCCGTAGGACTCTCTTCTCTGACCTGCGTCTCCTTTGGAACTCTGCAGGTTCT
+
CCCCCCDDFFFFGGGGGGGGGGHHGGGEGGHHHGGGGGGGGHHHHGGGGGGGHHHHHHHGGGGGGGGGGGGHHHHGGGGHGHHHHGGGGGGGGGHHHHHHHGHHGHH=F=1FFF/-CC@@<DHHHHHHHDBFFHG-A<<GGHHGHGGGGGFGGGGGG?B-<@FFFCFFFFFFFFFBFFFFFFFFFFFFFFHFFFFFFFFHFFFFFFFFFFFFFFFFFFFFFFFF.<DADFFFFFFFFFFFFFFFFF.:BFF
@M05620:37:000000000-D9766:1:1101:5162:7658 1:N:0:12
ACCACACCTTCTACAATGAGCTGCGTGTGGCTCCCGAGGAGCACCCCGTGCTGCTGACCGAGGCCCCCCTGAACCCCAAGGCCAACCGCGCGAAGATGACCCAGGTGCGTGGCCCGCTACCTCTTCTGGTGGCCGCCTCCCTCCTTCCTGGCCTCCCGGAGCTGCGCCCTTTCTCACTGGTTCTCTCTTCTGCCGTTTTCCGTAGGACTCTCTTCTCTGACCTGCGTCTCCTTTGGAACTCTGCAGGTTCT
+
AAAAA1>1BFCFGGGFGG1ABAFFEEEBGEHHCFFECEG?FHHHHGEAAAEFGBFFHHHGGEEGEEEGGGGHHHCEGGGHEHHHEGG?CG<CGGGCHFHHHHFEFHH1AFCGGHFCCG?CHHHHGHHHEHGGHHGCGCFFGGGGGGGGGFGGGGGGGBA-;;AFF@@F@@FFFFFFFFFFFFFFFFFFFFFFFF@BFFFFFFFFFBFFFFFFFF/9FEFFFFFFF@F@FFFFFFFFFFFFFFFFFFF-BFF
@M05620:37:000000000-D9766:1:1101:5234:7671 1:N:0:12
ACCACACCTTCTACAATGAGCTGCGTGTGGCTCCCGAGGAGCACCCCGTGCTGCTGACCGAGGCCCCCCTGAACCCCAAGGCCAACCGCGAGAAGACCCCCACCTCAGCGGCCCGCTACCTCTTCTCGTCCCCGCCTCCCGCATTCCTGCCCTCCCGCACCTGCGCCCTTTCTCGCTGGTTCTCTCATCAGCCGCTTTCCGTACCACTCTCTTCTCTGACATGCGTCACCTTTGGAATTCTGCAGGCTCTA
+
CCCCCCCCFFFFGGGGGGFGGGHHGGGBGGHHHGGGGGGGGHHHHGGGGGGGHHHHHHHCGGGGGGGGGGGGHHHGGGGHGHHHHGGGGGDG//?F22/?/>//?01<1<<@--AD<-<GHHC0;00:=...;;CCGGGG.--..;0;;0;CFE?E.----/;A-C.@F/BFFB.AAFFFFBFF0B000090;>-@D.;F.:A..0:0/;BF0FF0;;:B0B0B9A@..0;F0;/0;0:0;00;BF..;/0
@M05620:37:000000000-D9766:1:1101:14644:7704 1:N:0:12
GAGGCTGCTTTGGAAGAGCACACGTCTGAACTCCAACTGACACGCCAGGCCCAAAAGATCGTAAGAGCCCACGTCTGAACTCCAGTCACATTCCGCGATATAGTATGGCGTCTTCTGCTTGACAATATTATGGCTCCCCTTGCCACCTTCTCCGCCTTTGTCCTTGTCACTGCCAAGCCCGGGCCCCCCGCTCGGCAGCGCACACGTCTGCACTCCCGTCCCGTCGCCGCCTCTCGCATGCCGTCTTATGC
+
>11>AAF>FFDFAGG111B1B0BEBB0B13FG1B11B0B1B1B/EF/EA//B//0BA/11B000BD1F0>///BBBBGBBB1BBBBGGH@F@1B0?/>>//2BFFDG0F/E/?/F>11BGCA1B1112222B1?0<<FCF@<1?1?0?GHGHH?CGGGHHGF1=FB1<1>D0DG/0.<CC--;ACGG-9-;?A@A.9;--;-999@FEFAF/;:/-;9;-A-9A-9@B;@-9;B/9-99-//9;9;;/;:/
@M05620:37:000000000-D9766:1:1101:26717:7790 1:N:0:12
AGTGCCAGCTCTCAATCGCACAGGGGACCCAGGGCCTGGCCCCTCCATCCAGAAAACCTATGACCTCACCCGCTACCTGGAGCACCAACTCCGCAGCTTGGCTGGGACCTATGTGAGTATCCAGCGTAGGAATCTGGGAGTTGGGGAGGAGTGAGGAGTTGGGGAAAGACAGTCCTAACCGTGGAGGGTTCTGGTAAATGATGGGGTGAGGAGGGGCTCTTTGGCTCCCACCAGTCCCCCTGTCTGGTCTA
+
AB>>AFFFBFFFGGGGGGGCECGCGEFGGGDFFGGGGGHHHHGHGGHHHHFHHHHHHGHHHEFFHGGGHHHGGEGGHHHHFHHHHHHHGGHHDGGGGGGHGHHGGGHHGHHHHHHHHHFHHHHHHGDGGGHFHHHHHHHGGHHHGGGGGGGFGHHHGGGHHHGGGGHHHHHHHHHHHHHHGGGGGGGGEFGGGGFGGGGGGGGGGGFFFFFFFFFFFFFFFFFFFFFFFFFFFFFFFFFDFFFFFFFFFFF
@M05620:37:000000000-D9766:1:1101:15112:7827 1:N:0:12
ACCACACCTTCTACAATGAGCTGCGTGTGGCTCCCGAGGAGCACCCCGTGCTGCTGACCGAGGCCCCCCTGAACCCCAAGGCCAACCGCGAGAAGATGACCCAGGTGAGCGGCCCGCTACCTCTTCTGGTGGCCGCCTCCCTCCTTCCTGGCCTCCCGGAGCTGCGCCCTTTCTCACTGGTTCTCTCTTCTGCCGTTTTCCGTAGGACTCTCTTCTCTGACCTGAGTCTCCTTTGGAACTCTGCAGGTTCT
+
BBBBBBABFFFFGGGFGGGGGGHHGFGEDFHHGGGFGGGCGHHHHGGGAEGFFHFHHHHGGGFGGGGGGGGFHHGGGGGFGHHHE?E?D/>CC/?GFBDBGHE<C1<1G1/ADGGCG--AG0<0GC;0;0/:CHCGGGGGGFFGCFFGB0CFG0AFE;B?-@9;FA=FFBFFFFFFFEFFBBBFFFF/FFBFFF-ADFFFFAF.9AFFFFFFFFFFFF/BFFFBB9BFFFFFEFB999F/9FFFFBA.99/
@M05620:37:000000000-D9766:1:1101:21686:7840 1:N:0:12
ACCACACCTTCTACAATGAGCTGCGTGTGGCTCCCGAGGAGCACCCCGTGCTGCTGACCGAGGCCCCCCTGAACCCCAAGGCCAACCGCGAGAAGATGACCCAGGTGAGTGGCCGGCCCCCTCTTCTGTTTGCCGCCTCCCTCCCTCCTTGCCTCCCTCCCCTGCGCCCTTTCTCACTGGTTCTCTCTTCTGCCTTTTTCCGTACGACTCTCTTCCCTGACCTGCCTCTCCTTTGTAACTCTGCATGTTCT
+
CCCCCCCCFFFFGGGGGGGGGGHHGFGFEGHHHGGGGGGGGHHHHGGGFGGGHHHHHHHGGGGGGGGGGGGHHHHGGGGHGHHHHGGGGGGGGGHHHHH2C2G/??11?GG//0->A--<ADA/0000<00:00;-A..CEHGG.CFGG00;/0;CG//.../..--;;-//;F/9BF///;9/9BFF/9/9/;/////99.;..::.:9BFF////;//B///..;//9;/;://::B9B/////://9/
@M05620:37:000000000-D9766:1:1101:15362:7895 1:N:0:12
ACCACACCTTCTACAATGAGCTGCGTGTGGCTCCCGAGGAGCACCCCGTGCTGCTGACCGAGGCCCCCCTGAACCCCAAGGCCAACCGCGAGAAGATGACCCAGGTGAGTGGCCCGCTACCTCTTCTGGTGGCCGCCTCCCTCCTTCCTGGCCTCCCGGAGCTGCGCCCTTTCTCACTGGTTCTCTCTTCTGCCGTTTTCCGTAGGACTCTCTTCTCTGACCTGAGTCTCCTTTGGAACTCTGCAGGTTCT
+
A>AAB@AAFFFFCFGGBGGGGGHHGEGECFHHGGGGGGGCGHHHHGGGEAFEHHGHHHGGGGGGGGGGGGGGHHHGGGGHGHHHHGGGGGGGGGHHHFHHHHCHGFGEHHGGGHHGGGGGHHHHHHHHHHHGHHGGGGGHGHHGHGGGGGGGGGGGGGACGGGGGGFFFFFFFFFFFFFFFFFFFFFFFFFFFFFFFFFFFDFFFFFFFFFFFFFFFFFFFFFFBFFFFFFFFFFFFFFFFFFFFFFFFFF
@M05620:37:000000000-D9766:1:1101:24659:7902 1:N:0:12
ACCACACCTTCTACAATGAGCTGCGTGTGGCTCCCGAGGAGCACCCCGTGCTGCTGACCGAGGCCCCCCTGAACCCCAAGGCCAACCGCGAGAAGATGACCCAGGTGAGTGGCCCGCTACCTCTTCTGGTGGCCGCCTCCCTCCTTCCTGGCCTCCCGGAGCTGCGCCCTTTCTCACTGGTTCTCTCTTCTGCCGTTTTCCGTAGGACTCTCTTCTCTGACCTGAGTCTCCTTTGGAACTCTGCAGGTTCT
+
>1>>AAAAFFFFEFGD3FB1BFEEE0BA000B10BAEEAA//A0/BAE/BE/AGFHGHHGG>@?FEG@EE/F1FHFCEEC/CFGHEE<<<B</BFFF1>DG0/?/1?1<1?/?FGGGGGGHHHHHGHHHHHGHHGCCCAGGHHGHGGGGGGGGGGGGB-;@AGGGG@F@@FFFFFFFFFFFFFFFFFFFFFFFF@BFFFFFFFFF-BFFFFFFFFFFFFFFFFF/FFEFFFFFFFFFFFFFFFFFFFABFF
@M05620:37:000000000-D9766:1:1101:24655:7924 1:N:0:12
ACCACACCTTCTACAATGAGCTGCGTGTGGCTCCCGAGGAGCACCCCGTGCTGCTGACCGAGGCCCCCCTGAACCCCAAGGCCAACCGCGAGAAGATGACCCAGGTGAGTGGCCCGCTACCTCTTCTGGTGGCCGCCTCCCTCCTTCCTGGCCTCCCGGAGCTGCGCCCTTTCTCACTGGTTCTCTCTTCTGCCGTTTTCCGTAGGACTCTCTTCTCTGACCTGAGTCTCCTTTGGAACTCTGCAGGTTCT
+
CCCCCCCCFFFFGGGGGFGGGGHHGFGGH2FGHGGGGGGGGHHHHGGGG?FGFHHHGHHGGGGGEGGGGGGHHHHGGGGHGHHHHGGGG@DGGGHGHHHHHHHFFHHHHHHGGHHGGGGGHHHGHHHGHHHGGGGGGGGHGHHGFFGGGGGGGGGGGGGGGGGGGGFFFFFFFFFFFFFFFFFFFFFFFFFFFFFFFFFFFFFFAAFFFFFFFFFFFFFFFFFEFFFFFFFFFFFFFFFFFFFFFFFFFFF
@M05620:37:000000000-D9766:1:1101:13695:7926 1:N:0:12
ACCACACCTTCTACAATGAGCTGCGTGTGGCTCCCGAGGAGCACCCCGTGCTGCTGACCGAGGCCCCCCTGAACCCCAAGGCCAACCGCGAGAAGATGACCCAGGTGAGTGGCCCGCTACCTCTTCTGGTGGCCGCCTCCCTCCTTCCTGGCCTCCCGGAGCTGCGCCCTTTCTCACTGGTTCTCTCTTCTGCCGTTTTCCGTAGGACTCTCTTCTCTGACCTGCGTCTCCTTTGGAACTCTGCAGGTTCT
+
BBBBBBBBFFFFGGGGFGGGGGHGGEEBCEHHHGGGGFGGGHGHHGGGGGGGGHHHHHHGGGGGGEGGGGGHHFHGGGGHGFHHHGGEGG/DGGHH2FFFGHHHGHHGGGGFFGGGGGGGHHHHHHHHHHHGHCFGCC:GGGHGHGFGFB/AFBGGFGFGGGGGFGFFAFFFFFFBFFFFFFFFFFFFFFFFFFFDFFFFFBFFDFBFFFFFFFFFFFFFFFFF.@AFFFFFFBFFFFFFFFFFFFFFBFF
@M05620:37:000000000-D9766:1:1101:13819:7954 1:N:0:12
ACCACACCTTCTACAATGAGCTGCGTGTGGCTCCCGAGGAGCACCCCGTGCTGCTGACCGAGGCCCCCCTGAACCCCAAGGCCAACCGCGAGAAGATGACCCAGGTGAGTGGCCCGCTACCTCTTCTGGTGGCCGCCTCCCTCCTTCCTGGCCTCCCGGAGCTGCGCCCTTTCTCACTGGTTCTCTCTTCTGCCGTTTTCCGTAGGACTCTCTTCTCTGACCTGAGTCTCCTTTGGAACTCTGCAGGTTCT
+
AAAAAAAAFFFFGGGG3G1AGBHHG0A00AFBABFE0EEGCHHHHGGEAAEFBHFGHHFE/E?EG/FFGEF>GCGGGGEHCAGHHG//BC//<CCB1?1?FHGHGFF1<GGFEFF@-CCGHHFB<0GFHHF?HHGC-:.:CGGCFFBFF0CFF0CA.EA-:?AFB-9A-@/999FBB9BFFFFE//9FFBBBFB@BFFFFFBF-BFFFFFFFFFEFFFF/FFFF/-:B9BFFFFFFFFFFFFFFFFFF9/B
@M05620:37:000000000-D9766:1:1101:20150:7968 1:N:0:12
ACCACACCTTCTACAATGAGCTGCGTGTGGCTCCCGAGGAGCACCCCGTGCTGCTGACCGAGGCCCCCCTGAACCCCAAGGCCAACCGCGAGAAGATGCCCAGGTGAGTGGCCCGCTACCTCTTCTGGTGGCCGCCTCCCTCCTTCCTGGCCTCCCGGCGCTGCGCCCTTTCTCACTGGTTCTCTCTTCTGCCGTTTTCCGTAGGACTCTCTTCTCTGACCTGAGTCTCCTTTGGAACTCTGCAGGTTCTA
+
CBCCBCCCFFFFGGGGGGGGGGHHGEGBAEHBGFGGFGAEDHDGHGGGGGGGGHGHHHHFGGFGGGGGGGGHHHHGGGGHGHHHHGGGGGCGGGHHHHHHHGHGHHGGHHGGHHGGGGGHHHHHHHFHHHGFHGGGGGHGHHGHHGGGGGGGGGGGEA:DDFFFFFFFFFFFFFFFFFFFFFFFFFFFFFFFFFDFFFFFFF?AAFBFFFFFFFFFFF0BFFF9BFFFFFBFFFFFFFFFF0F0BFFFFF9
@M05620:37:000000000-D9766:1:1101:20667:7988 1:N:0:12
ACCACACCTTCTACAATGAGCTGCGTGTGGCTCCCGAGGAGCACCCCGTGCTGCTGACCGAGGCCCCCCTGAACCCCAAGGCCAACCGCGAGAAGATGACCCAGGTGAGTGGCCCGCTACCTCTTCTGGTGGCCGCCTCCCTCCTTCCTGGCCTCCCGGAGCTGCGCCCTTTCTCACTGGTTCTCTCTTCTGCCGTTTTCCGTAGGACTCTCTTCTCTGACCTGAGTCTCCTTTGGAACTCTGCAGGTTCT
+
CCCCCCCBFFFFGGGGGGGGGGHHGGGGHGHHHGGGGGGEGHHHHGGFEGGFGHGHHHHGFGEGGGGGGGGFHHHGGGGHGHHHHGGGGGGGGGHHFFHHHHHHGHFHHGBFGHHGGFGGHHHGGGGHGHGGHHGGGGGHGHHGGGGGGGGGFGGGGDGGGGGGGGFFFCFFFFFFFFFFFFFFFFFFFFFFFFF;AFEFFFFFDBFFFFFFFFFFFFEFFFFBFFBFFFFFFFFEBFFFFFFFFFFAFFE
@M05620:37:000000000-D9766:1:1101:19187:7989 1:N:0:12
GAGGCTGCTTTGGAAGAAACTCATAGATTACTGCAACAGTTCCCCCTGGACCTGGAAAAGTTTCTTGCCTGGCTTACAGAAGCTGAAACAACTGCCAATGCTACCCGTAATGAAACGCTACTACAACACTCCAATGCAGTAAAACAGCCGATGAAACAATCGCAAGTAACTCAGGCACTTCCGCTCTAGTATTCTTGTGTCTCCAATTGAACAATTCCCAGCATTTGTACTCGTACCTGACAAGCCAGGGC
+
>AA1AA>AFF3DBA1A11BBBAEDFG1GHBGFFGE1GEF1GG2FHGABA0BEGAG0BBCF1DFGEBBBFHHF0BBABGFAA1BBFFB1BC?>1BBB1E@1BBBBFH//>E/BBGB1//>/>1111B1/?100<F1B1B<1B22F1?0B///</@111@/11??///<?11?>1<<F<0><F1><A-<=00000==00=<:00;0;/<00:;0CC:<;000:.;0;;B=C0009:...;0B/9;.;:C;...
@M05620:37:000000000-D9766:1:1101:22828:7994 1:N:0:12
ACCACACCTTCTACAATGAGCTGCGTGTGGCTCCCGAGGCGCCCCCCGTGCTGCTGACCGAGGCCCCCCTGACCCCCAAGGCCCCCTACCTCTCCTGTTGGCCGCCTCCCTCCTTCCTGGCCTCCCGGAGCTGCGCCCTTTCTCCCTGGTTCTCTCTTCTGCCGTTTTCCGTAGGACTCTCTTCTCTGCCCTGAGTCTCCTTTGGAACTCTGCAGGTTCTAGCTCGGAAGAGCACACGTCTGAACTCCATC
+
>>>AA1>>CFFFCGGBEGG1B1F1EEEA0BBFGEFA0AF//A/AEEEE/BE/1B1@BF>E>E/>FEEGG@CB0B<CGCBG?CFC/><FH01?10?DC1?FHHF@-<<CHFFBCGHHHHHFHHHHHE.;:CCHGF?9CAGFG00B0FGGGBF09FBBFFBFGFF@AAFEFFBF-AA/FBFBFFFBFFFF/;EFFF999/BBBFFFFF/BFFFFFFFF-BFF/B/;B-;9EFF9BFF-F@-AFFF/BFFFFFB
@M05620:37:000000000-D9766:1:1101:18841:7994 1:N:0:12
ACCACACCTTCTACAATGAGCTGCGTGTGGCTCCCGAGGAGCACCCCGTGCTGCTGACCGAGGCCCCCCTGAACCCCAAGGCCAACCGCGAGAAGATGACCCAGGTGAGTGGCCCGCTACCTCTTCTGGTGGCCGCCTCCCTCCTTCCTGGCCTCCCGGAGCTGCGCCCTTTCTCACTGGTTCTCTCTTCTGCCGTTTTCCGTAGGACTCTCTTCTCTGACCTGAGTCTCCTTTGGAACTCTGCAGGTTCT
+
>11>A1AACFC13GG1ABBBEBB1ABEAA0FGFGF00AE?AGFFHGGG/AE/F11BGH0AEEEGEE>EEEFFHFF?EEGECEHEAFGGG/B@@/FG11>FGGHH/1F<CGHGGHHGGGGGHHHH00<GGDGGHF-;-:;:.CGG/;FFGGFG?F.AF.-@AG.CF@@F@@FFFFBFF9BBBFFFFFFF/BFFFF@ABFFFFFFFFFFFFFFFFFFFEFFFFF/-/B9FFFFFFFF/B/FF/BFBFFF-BFF
@M05620:37:000000000-D9766:1:1101:17615:8030 1:N:0:12
ACCACACCTTCTACAATGAGCTGCGTGTGGCTCCCGAGGAGCACCCCGTGCTGCTGACCGAGGCCCCCCTGAACCCCAAGGCCAACCGCGAGAAGATGACCCAGGTGAGTGGCCCGCTACCTCCTCTGGTGGCCGCCTCCCTCCTTCCTGGCCTCCCGGAGCTGCGCCCTTTCTCACTGGTTCTCTCTTCTGCCGTTTTCCGTAGGACTCTCTTCTCTGACCTGAGTCTCCTTTGGAACTCTGCAGGTTCT
+
CCDDDDDDFFFFGGGGGGGGGGHHGGGEDGHHHGGGGGGGGHHHHGGGGGGGHHHHHHHGGGGGGGGGGGGHHHHGGGGHGHHHHGGGGGGGGGHHHHHHHHHHGHHGHHHGGHHGGGGGHHHAHHHHHHHGHHGGGDFHGHHGGGGGGGGGGGGGGGAGGGGGGFFFFFFFFFFFFHFFFFFFHHFFFFFHFFFFFFFHFFFFFFFFFFFFFHHHFHFFFFHFFFFFFHFFFHHFFFFFFFFFFFFFFFF
@M05620:37:000000000-D9766:1:1101:6406:8038 1:N:0:12
ACCACACCTTCTACAATGAGCTGCGTGTGGCTCCCGAGGAGCACCCCGTGCTGCGGACCGAGGCCCCCCTGAACCCCAAGGCCAACCGCGAGAAGATGACCCACGCGCGTCGTCTGCTACCTCTTCTGGTCGCCGTTTCCCTCCTTCCTGGCCTCCCGGCCTTGTGCCCTTTCTCACCGGTTCTCGCTTCTGCCGTTTTTCGCACCACTCTCTTGCCTGACCTGCGTCTCCTTTGGAACTCTGCAGGTTCT
+
111>A11AFFF@3GG1AABA11A1ABEFG0GHFGCA0AE/AGHHHG/F//EAB1/AEEEGGG?E/E>EGGGHHHAEGGGGEHHGGEGGGGCGCCHHBDG110</<.>--<---;..<0:0/00000000009-;--./9000;C/0CG0C/.;B-;?--9--9////;B//:/;///-9--;-/;--A--99/9-9-:9-B9-----;B//B/;9/9;/-;B99----9;9/BB/9////;///:/--/99
@M05620:37:000000000-D9766:1:1101:12904:8046 1:N:0:12
ACCACACCTTCTACAATGAGCTGCGTGTGGCTCCCGAGGAGCACCCCGTGCTGCTGACCGAGGCCCCCCTGAACCCCAAGGCCAACCGCGAGAAGATGACCCAGGTGAGTGGCCCGCGACCTCTTCTGGTGGCCGCCTCCCTCCTTCCTGGCCTCCCGGAGCTGCGCCCTTTCTCACTGGTTCTCTCTTCTGCCGTTTTCTGTAGTACTCTCTTCTCTGACCTGAGTCTCCTTTGGAACTCTGCAGGTTCT
+
CCCCCBCCFFFFGGGGGGGGGGHHGEGFHGHHHGGGFGGGGHHHHGGGEGGGHHHHHHHGCGGGGGGG>/1GHHHGEGDH/GEGGG?//</<BDF2?D>?==///111011/?0/<---<<AG00CC000/.;G@-A:.9./;9/0C/;;FGA0C?F.----.0;-@.9-BFFFF0FF0/B0;00;0BFF0B0BFAA/;F00;00000090BF0F:9000;/;//FBB00BFF09B090000;B00;.:BF
@M05620:37:000000000-D9766:1:1101:23955:8059 1:N:0:12
ACCACACCTTCTACAATGAGCTGCGTGTGGCTCCCGAGGAGCACCCCGTGCTGCTGACCGAGGCCCCCCTGAACCCCAAGGCCAACCGCGAGAAGATGACCCAGGTGCGTGGCCCGCTACCTCTTCTGTTGGCCGCCTCCCTCCTTCCTGGCCTCCCGGAGCTGCGCCCTTTCTCCCTGTTTCTCTCTTCTGCCGTTTTCCGTAGGACTCTCTTCTCTGACCTGTGTCTCCTTTGGAACTCTGCAGGTTCT
+
A3AABBBAFFFFGGGBFGABGGHHG2FBA22BB2AAEE2EACFF1EEE1BE1EGFHHHHEE>EEGGGGGGCGFHHGFGGEEGHHHCECF@/>@DHFHDDGC2/</?F1////-F.->DA-CFFFDDG00=<./<---.;.:CFGGFGGFG/9FG.EAC@---;9/-;D-9/B/9///.9//;/9BBBFF/9///99.;./;.9..;/;B/BB/B/B/F//;BF./;9FBF//B/B///:BFF/9F/9A9BB
@M05620:37:000000000-D9766:1:1101:19090:8090 1:N:0:12
ACCACACCTTCTACAATGAGCTGCGTGTGGCTCCCGAGGAGCACCCCGTGCTGCTGACCGAGGCCCCCCTGAACCCCAAGGCCAACCGCGAGAAGATGACCCAGGTGAGTGGCCCGCTACCTCTTCTGGTGGCCGCCTCCCTCCTTCCTGGCCTCCCGGAGCTGCGCCCTTTCTCACTGGTTCTCTCTTCTGCCGTTTTCCGTAGGACTCTCTTCTCTGACCTGAGTCTCCTTTGGAACTCTGCAGGTTCT
+
CCCCCCCCFFFFGGGGGGGGGGHHGGGGFGHHHGGGGGGGGHHHHGGGGGGGHHGHHHHGGGGGGGGGGGGHHHHGGGGHGHHHHGGGGGGGGGHHHHHHHHHHGHHHHHHGGHHGGGGGHHHHHHHHHHHGHHGGGEFHGHHGHGGGGGGGGGGGGFGFDGGGGGFFFFFFFFFFFFFFFFFFFFFFFFFFFFFFFFFFFFFFFFFFFFFFFFFFFFFFFFFFFFFFFFFFFFFFFFFFFFFFFFFFFFF
@M05620:37:000000000-D9766:1:1101:27675:8098 1:N:0:12
ACCACACCTTCTACAATGAGCTGCGTGTGGCTCCCGAGGAGCACCCCGTGCTGCTGACCGAGGCCCCCCTGAACCCCAAGGCCAACCGCGAGAAGATGACCCAGGTGAGTGGCCCGCTACCTCTTCTGGTGGCCGCCTCCCTCCTTCCTGGCCTCCCGGAGCTGCGCCCTTTCTCACTGGTTCTCTCTTCTGCCGTTTTCCGTAGGACTCTCTTCTCTGACCTGAGTCTCCTTTGGAACTCTGCAGGTTCT
+
AAAAAAAAFFFFGGGG3FGDG1FFGE0BF0BG1FG0?EGCGHHHHGGGEEGGHGGCGHHGEG>FG?EGGGGFHFHGGGGH/<GHFGE/B/B/<?FG11?GHHEHGGFHHHEEFGGCG?CGHHHHHHHBGHHCHGCCGGGHGHHGHGGGGBFFGFFGGG--AGGGG?@F@@FFFFFFFFBFFBFFFFFFFFFFFF@BFFFFFFFFF-FFFFFFFFFFFF/FFFFFF-FFFFFFBFFFBFFFFFFFFFFFFFF
@M05620:37:000000000-D9766:1:1101:27691:8104 1:N:0:12
ACCACACCTTCTACAATGAGCTGCGTGTGGCTCCCGAGGAGCACCCCGTGCTGCTGACCGAGGCCCCCCTGAACCCCAAGGCCAACCGCGAGAAGATGCCCAGGTGAGTGGCCCGCCCCCTCTTCTGGCCGCCGACTCCCTCCTTCCTGGCCTCCCGGCGCTCCGCCCTTTCTCGATGGTTCCCCCTTCTGACGTTTTCCGTTGGCCTCTCTTCTCCGTACTGCGTTCCCCTTGGAACTCTGCAGCCTCTA
+
BBBBBBBBFFFFGGGGGGGGGGHHGGGGHGHHHGGGGGGFGHHHHGGGGGGGHHHHHHHGGGGGGGGGGGGFHHHGGGGHGHHHHGGGGGGGGGHHHFF<C?/F??FGHF/??G->---<-<<00=DH0.:-;--;-.;ABCD/B9/00:.C09CE.:B---.9..:@-99://./9/AB///:..-;9//BF.;AFF/B.:/.:;//.//9;/::/.9...9;D..../.;..:BBF//////;/.;.//
@M05620:37:000000000-D9766:1:1101:22524:8107 1:N:0:12
ACCACACCTTCTACAATGAGCTGCGTGTGGCTCCCGAGGAGCACCCCGTGCTGCTGACCGAGGCCCCCCTGAACCCCAAGGCCAACCGCGAGAAGATGACCCAGGTGAGTGGCCCGCTACCTCTTCTGGTGGCCGCCTCCCTCCTTCCTGGCCTCCCGGAGCTGCGCCCTTTCTCACTGGTTCTCTCTTCTGCCGTTTTCCGTAGGACTCTCTTCTCTGAACTGAGTCTCCTTTGGAACTCTGCAGGTTCT
+
CCCCCCBBFFFFGGGGGGGGGGHHGGGGHGHHHGGG?EEGGHHHHGGGEGGGFHHHGHHGGG?EGGGGGGGHHHHGGGGHGHHHGGGGGGGDFGHBDDHHGHHHFHHHHGHGGHGCGGGGHHHHHHHFHHHGHGGGGGDHGHHGGGFGGGGGGGGGGDAGGDFFFGFFFFFFFFFFFFFFFFFFFFFFFFFFFFFFFFEFFFF.9:FFFFFFFFFFFFFFFFFFFFFFFFFFFFFEFFFFFFFFFFFAFFF
@M05620:37:000000000-D9766:1:1101:22603:8113 1:N:0:12
ACCACACCTTCTACAATGAGCTGCGTGTGGCTCCCGAGGAGCACCCCGTGCTGCTGACCGAGGCCCCCCTGAACCCCAAGGCCAACCGCGAGAAGATGACCCAGGTGAGTGGCCCGCTACCTCTTCTGGTGGCCGCATCCCTCCTTCCTGGCATCCCGGAGCTGCGCCCTTTCTCACTGGTTCTCTCTTCTGCCGTTTTCCGTAGGACTCTCTTCTCTGACCTGAGTCTCCTTTGGAACTCTGCAGGTTCT
+
A>3AAAABFFFFBGGA54DGFD4AABEEG2FFFF22BAAEFHFHHGEGB1BAGAFGH23EEGGGEG@FGGGHFGE/EGG/FGGEC/EEG@@D@BGH1<GHHHEFA?GHH1FFGHHGG@CG0<GGB0DDGDGGHG-;-::/;GGGB0BFGGGG/C//;.9-AB.CF@G.B;FFFFFFFFFB/BFEFFFF/FFFFFBDFFFFFFF.DAFFFFFFEFFF/9BFF//99.BBBFFBFFFFFFFF/BFFFFF9FFF
@M05620:37:000000000-D9766:1:1101:16689:8125 1:N:0:12
ACCACACCTTCTACAATGAGCTGCGTGTGGCTCCCGAGGAGCACCCCGTGCTGCTGACCGAGGCCCCCCTGAACCCCAAGGCCAACCGCGAGAAGATGACCCAGGTGAGTGGCCCGCTACCTCTTCTGGTGGCCGCCTCCCTCCTTCCTGGCCTCCCGGAGCTGCGCCCTTTCTCACTGGTTCTCTCTTCTGCCGTTTTCCGTAGGACTCTCTTCTCTGACCTGAGTCTCCTTTGGAACTCTGCAGGTTCT
+
CCCCCCCCFFFFGGGGGGGGGGHHGEGEDGHHHGGGGGGGGHHHHGGGGGGGHHHHHHHGGGGGGGGGGGGHHHHGGGGHGHHHHGGGGGCFGGHHHHHHHHHHGHHGHHHGGHHGGGGGHHHHHHHGGHHCHHGGGGGHGHHGHGGGGGGGGGGGGGGAAGGGGAFFFFFFFFFFFFFFFFFFFFFFFFFFFFFFFFFFFFFFFFFFFFFFFFFFFFF/FFFFBFFFFFFFFFFFFFFFFFEFFFFFFFF
@M05620:37:000000000-D9766:1:1101:11482:8130 1:N:0:12
ACCACACCTTCTACAATGAGCTGCGTGTGGCTCCCGAGGAGCACCCCGTGCTGCTGACCGAGGCCCCCCTGAACCCCAAGGCCAACCGCGAGAAGATGACCCAGGTGAGTGGCCCGCTACCTCTTCTGGTGGCCGCCTCCCTCCTTCCTGGCCTCCCGGAGCTGCGCCCTTTCTCACTGGTTCTCTCTTCTGCCGTTTTCCGTAGGACTCTCTTCTCTGACCTGCGTCTCCTTTGGAACTCTGCAGGTTCT
+
BBBBBBBBFFFFGGGGGG5GGFHHGGAEGDBFGGGGEGG2EGHHHGGGGGGGHHHHHHHGGGGGGGGGGGGHHHHGGGGHFHHHHGGEGGGGGGHHHHHGHHHHGHHFGGHGFHHGGGGGHFHHHHFHHHHDFGGCFGDGGHHGHGGGGFGGGBGGGGG?BCAFFGFFFFFFFFFFFFFFBFFFFFFFFFFFFFFFFFFFFFFFFFFFFFFFFFFFFFFFFFFF.;DFFFFFFFFFFFFFFFFFFFFABFF
@M05620:37:000000000-D9766:1:1101:4809:8157 1:N:0:12
ACCACACCTTCTACAATGAGCTGCGTGTGGCTCCCGAGGAGCACCCCGTGCTGCTGACCGAGGCCCCCCTGAACCCCAAGGCCAACCGCGAGAAGATGACCCAGGTGAGTGGCCCGCTCCCTCTTCTGGTGGCCGCCTCCCTCCTTCCTGGCCTCCCGGCGCTGCGCCCTTTCTCACTGGTTCTCTCTTCTGCCGTTTTCCGTAGCACTCTCTTCCCTGACCTGAGTCTCCTTTGGAACTCTGCAGGTTCT
+
CCCCCCCCBFFFGGGGGGGGGGHHGGGGHGHHHGGGGGGGGHHHHGGGGGGGGHHHHHHGGGGGGGGGGGGHHHHGGGGHGHHHHGGGGGFGGGHHHHHHHHGHEG<1??FAFHF<---><CCHG<DGGHHAG.-@CAGHGHHDGGGGGGFGFFGGFA----::D-@FCFFFFFF/BFFFFFFFF9BF/9BBFBFFFFEFFFFFD.BBFFFFF/9/;;:BFFF//;B//B:FFFFFFFFFFFFFFF.ABFF
@M05620:37:000000000-D9766:1:1101:8186:8157 1:N:0:12
ACCACACCTTCTACAATGAGCTGCGTGTGGCTCCCGAGGAGCACCCCGTGCTGCTGACCGAGGCCCCCCTGAACCCCAAGGCCAACCGCGAGAAGATGCCCAGGTGAGTGGTCCGCTACCTCTTCTGGTGGCCGCCTCCCTCCTTCCTGGCCTCCCGGAGCTGCGCCCTTTCTCACTGGTTCTCTCTTCTGCCGTTTTCCGTAGGACTCTCTTCTCTGACCTGAGTCTCCTTTGGAACTCTGCAGGTTCTA
+
CCCCCCCBFFFFGGGGGGGGGGHHGGGAFEHHHGGGGGGGGHHHHGGGGGGGHHHHHHHGGGGGGGGGGGGHHHHGGGGHGHHHHGGGGGGGGGHHHHHHHHHGHHHHHHG1FHGGGGGHHHHHHHHHHHGHHGGGGGHGHHGHHHHHHGGGGGGGGG-;CFGGGGGFFFFFFFFFFFFFFFFFFFFFFFFFFFFFFFFFFFFFFFFFFFFFFFFFFFFFFFFFFFFFFFFFFFFFFFFFFFFFFFFFFFB
@M05620:37:000000000-D9766:1:1101:23621:8161 1:N:0:12
ACCACACCTTCTACAATGAGCTGCGTGTGGCTCCCGAGGAGCACCCCGTGCTGCTGACCGAGGCCCCCCTGAACCCCAAGGCCAACCGCGAGAAGATGACCCAGGAGAGTGGCCCGCTACCTCTTCTGGTGGCCGCCTCCCTCCTTCCTGGCCTCCCGGAGCTGCGCCCTTTCTCACTGGTTCTCTCTTCTGCCGTTTTCCGTAGGACTCTCTTCTCTGACCTGAGTCTCCTTTGGAACTCTGCAGGTTCT
+
AAAAA1A>BFFFDGGFAGAFGBGGGECE00GHHFFEAEG/EGGHHGGGA/EEHHHGHHGE?FEEGGGGGGFF1FGEGGGHFFHHHGFCGC@CGGHHBGFHHCFHG/FCCGDEFAHGCGG-CDFDFGHHHHECAHG-@AAAEHFGGE0BFEF.CBFEF.A?@@?FF?@B@-/BFFF9/;:9/BFFFFFFFF/B/B@ABBEFEBFFFF/BBFFFBFFFF//;/9/-/;BFB;FFBFFF9BFFFFFFFFF-BB9
@M05620:37:000000000-D9766:1:1101:4689:8171 1:N:0:12
ACCACACCTTCTACAATGAGCTGCGTGTGGCTCCCGAGGAGCACCCCGTGCTGCTGACCGAGGCCCCCCTGAACCCCAAGGCCAACCGCGAGAAGATGACCCAGGTGAGTGGCCCGCTACCTCTTCTGGTGGCCGCCTCCCTCCTTCCTGGCCTCCCGGAGCTGCGCCCTTTCTCACTGGTTCTCTCTTCTGCCGTTTTCCGTAGGACTCTCTTCTCTGACCTGCGTCTCCTTTGGAACTCTGCAGGTTCT
+
AAAAA?A>CFFFGGGCFG1AB1BEEAEBFEHHCBFFEEGCGHHHHGGGGFGFHHHHHHHAEEGGGEEGGGGHHFFGGGGH/EHEHGG/CC/><CGFGGGHHHHHFCGFFGHGGH/ACGGGHHHHHDHHHHHGFGCCGGCHEGHCHFGGGGFFGGGGGBA;;;FBFG@F@@FFFFFFFFFFFFFFFFFFFFFFFF@BFFFFFFFFFFFFFFEFBFBFFFFFFFFF?@F@FFFFFFFFFFFFFEFFFFF-BFF
@M05620:37:000000000-D9766:1:1101:22131:8195 1:N:0:12
ACCACACCTTCTACAATGAGCTGCGTGTGGCTCCCGAGGAGCACCCCGTGCTGCTGACCGAGGCCCCCCTGAACCCCAAGGCCAACCGCGAGAAGATGACCCAGGTGAGTGGCCCGCTACCTCTTCTGGTGGCCGCCTCCCTCCTTCCTGGCCTCCCGGAGCTGCGCCCTTTCTCACTGGTTCTCTCTTCTGCCGTTTTCCGTAGGACTCTCTTCTCTGACCTGAGTCTCCTTTGGAACTCTGCAGGTTCT
+
BBBABBBBFFFFGGGGGGGFGFHFGEEFHGHHFGGGGGGGGHHHHGGGGGGGGHHFHHHGGGGGGGGGGGGGHGHGGGGHAFHHHGGEGGGGCGHHHHHHHHHEFGFHHFHGGFHGGGGGHHHHHHHH0DGGH.CFCF:GGCGFHGGGGGGGGGGG?A-BGGGGGAFFAAFFF/BBFFFFFFFFFFFFFFFBFFDFFFFFFBFAADFFFFBFFFFFFFFFFFFFFFFFFFFFFFFFFFFFFF/FFFAAFFF
@M05620:37:000000000-D9766:1:1101:14144:8207 1:N:0:12
ACCACACCTTCTACAATGAGCTGCGTGTGGCTCCCGAGGAGCACCCCGTGCTGCTGACCGAGGCCCCCCTGAACCCCAAGGCCAACCGCGAGAAGATGAGTGGCCCGCTACCTCTTCTGGTGGCCGCCTCCCTCCTTCCTGGCCTCCCGGCGCTGCGCCCTTTCTCACTGGTTCTCTCTTCTGCCGTTTTCCGTAGGACTCTCTTCTCTGACCTGCGTCTCCTTTGGAACTCTGCAGGTTCTAGATCGGAA
+
CCCDCDCDFFFFGGGGGGGGGGHHGGGGHGHHHGGGGGGGGHHHHGGGGGGGHHHHHHHGGGGGGGGGGGGHHHHGGGGHGHHHHGGGGGGGGGHHHHGHHHGG=FCCD<DHHHHHHH1FGFFHHGGGEDHGHHGHHHHHHHHHHHGGGG?CGGGGGFFFFFFFFFFFFFFFFFFFFFFFFFFFFFDFFFFFFFFFFFFFFFFFFFFFFFBFFFF.@:>.FFFFFFFFFFFFFFFHFFFFFFFFFFFFFFF
@M05620:37:000000000-D9766:1:1101:17725:8217 1:N:0:12
ACCACACCTTCTACAATGAGCTGCGTGTGGCTCCCGAGGAGCACCCCGTGCTGCTGACCGAGGCCCCCCTGAACCCCAAGGCCAACCGCGAGAAGATGACCCAGGTGAGTGGCCCGCTACCTCTTCTGGTGGCCGCCTCCCTCCTTCCTGGCCTCCCGGCGCTGCGCCCTTTCTCACTGGTTCTCTCTTCTGCCGTTTTCCATAGGACTCTCTTCTCTGCCCTGTGTCTCCTTTGGAACTCTGCAGGTTCT
+
BBBBBBBBFFFFGGGGGGGFG5GHGFGEEEDHEGGGGGGGGGHFHGGGEFGGFHFHFHHGGGCEGGGGGGGHHFFGGGGHGFHHHGGECGGCCGFFGGG110</?1F1F11/?0?----<>GD0GDDDHD/..<--;.C.C//./099;0/.;0C...A?---;D9B99B/BF/F///9./;FFFFB/F//9//-;A9.///:9///;BFFF/FFF//9/9./A//;F//9F/9////;B/////9..;/9
@M05620:37:000000000-D9766:1:1101:22136:8227 1:N:0:12
ACCACACCTTCTACAATGAGCTGCGTGTGGCTCCCGAGGAGCACCCCGTGCTGCTGACCGAGGCCCCCCTGAACCCCAAGGCCAACCGCGAGAAGATGACCCAGGTGAGTGGCCCGCTACCTCTTCTGGTGGCCGCCTCCCTCCTTCCTGGCCTCCCGGAGCTGCGCCCTTTCTCACTGGTTCTCTCTTCTGCCGTTTTCCGTAGGACTCTCTTCTCTGACCTGAGTCTCCTTTGGAACTCTGCAGGTTCT
+
BBBBABBBFFFFGGGGGGGGGFHHGFEEGGHGHGGGGGGGGHGHHGGGEFGGHHHHHHHGGGGGGGGGGGGHHHHGGGGHGHHHHGGGGGGGGGHHHHHHGHEGFGHGFFGGGHHGGFFGHHHHHHHHHHHGHCCAGCCGGHHGGGGGGGGGGGGGGGG-ADFFFAAFFFFFFFFFFFFFBFFFFFFFFFFFFFFFFFFFFFFAA.FFFFFFFFFFFFFEFFFFFFFFFBFFFFFFFFFFFFFFFFF:BBF
@M05620:37:000000000-D9766:1:1101:25098:8244 1:N:0:12
ACCACACCTTCTACAATGAGCTGCGTGTGGCTCCCGAGGAGCACCCCGTGCTGCTGACCGAGGCCCCCCTGAACCCCAAGGCCAACCGCGAGAAGATGACCCAGGTGAGTGGCCCGCTACCTCTTCTGGTGGCCGCCTCCCTCCTTCCTGGCCTCCCGGAGCTGCGCCCTTTCTCACTGGTTCTCTCTTCTGCCGTTTTCCGTAGGACTCTCTTCTCTGACCTGAGTCTCCTTTGGAACTCTGCAGGTTCT
+
DDDDDDDCFFFFGGGGGGGGGGHHGGGGHGHHHGGGGGGGGHHHHGGGGGGGGHHHHHHGGGGGGGGGGGGHHHHGGGGHGHHHHGGGGGGCGGHHH2DGGC=FCH11F?=/FGHGG--CCHHH0DHGHGC?HFCGGA:CFH/ECFBFB0/FF0CEGDDFGGGBF?;ABDFFFFB::B0BFFB0BFFFFFFFBFCFB/.0BFFFA.:B/BFFFFFFFB0:;:B/B:BFFF000BB/0B00;:BBFFFFF:;
@M05620:37:000000000-D9766:1:1101:22145:8245 1:N:0:12
ACCACACCTTCTACAATGAGCTGCGTGTGGCTCCCGAGGAGCCCCCCGTGCTTCTGACCGAGTCCCCCCTGAACCCCAAGGCCAACCGCGAGAAGATGACCCAGGTGAGTGGCCCGCTACCTCTTCTGGTGGCCGCCTCCCTCCTTCCTGGCCTCCCGGAGCTGCGCCCTTTCTCACTGGTTCTCTCTTCTGCCGTTTTCCGTAGGACTCTCTTCTCTGACCTGAGTCTCCTTTGGAACTCTGCAGGTTCT
+
AAAAB4>ACFFFBFGDFGGFGGHHEGCEAABFFFGE2EE22B2BEGGGAEEF5DGGFHHG>E1BGGHGGGG1BFGFGG?GACGH?FE/B><>C/?1F<DFGHHF/GFFHF1FFHHGGDCDHHHHFGGFGHE?CGGGGGGHGHHGFFGGGFGFF0FGG?BGG?AFFGBFB@/BFFFFFFBFFFFFFFFFFFFFFFBDFFFFFFFF9.BFFFFFFFFFFF/BFFFFFBFFFFFFFFF//BBBFBFFFFFAFFF
@M05620:37:000000000-D9766:1:1101:19923:8334 1:N:0:12
ACCACACCTTCTACAATGAGCTGCGTGTGGCTCCCGAGGAGCACCCCGTGCTGCTGACCGAGGCCCCCCTGAACCCCAAGGCCAACCGCGAGAAGATGCCCAGGTGAGTGGCCCGCTACCTCTTCTGGTGGCCGCCTCCCTCCTTCCTGGCCTCCCGGAGCTGCGCCCTTTCTCACTGGTTCTCTCTTCTGCCGTTTTCCGTAGGACTCTCTTCTCTGACCTGAGTCTCCTTTGGAACTCTGCAGGTTCTA
+
BBBBBBBAFFFFGGGGGGGGGGHCGEGGHDHHHGGGEEEEFHHHHGGEEEGCDGHHHHHGGGGGGGGGGGGHHHHGGGGHGHHHHGGGGGGGGGHHHFHHHHHGHGHHHHGFHHGGGCGHHHHHHHHGHHGHHGGGGGHGHHGHHGGGGGGGGGGGGGGGGGGGGGFFFFFFFFFFFFFFFFFFFFFFFFFFFFFFFFFFFFFFFFFFFFFFFFFFFFFFFFFFFFFFFFFFFFFFFFFFFFFFFFFFFF;
@M05620:37:000000000-D9766:1:1101:16266:8405 1:N:0:12
ACCACACCTTCTACAATGAGCTGCGTGTGGCTCCCGAGGAGCACCCCGTGCTGCTGACCGAGGCCCCCCTGAACCCCAAGGCCAACCGCGAGAAGATGACCCAGGTGAGTGGCCCGCTACCTCTTCTGGTGGCCGCCTCCCTCCTTCCTGGCCTCCCGGAGCTGCGCCCTTTCTCACTGGTTCTCTCTTCTGCCGTTTTCCGTAGGACTCTCTTCTCTGACCTGAGTCTCCTTTGGAACTCTGCAGGTTCT
+
DDDDDDCDFFFFGGGGGGGGGGHHGGGFHGHHHGGGGGGGGHHHHGGGGGGGHHHHHHHGGGGGGGGGGGGHHHHGGGGHGHHHHGGGGGGGGGHHHHHHHHHHGHHHHHHGGHHGGGGGHHHHHHHHHHHGHHGGGGGHGHHGHGGGGGGGGGGGGGGGGGGGGGFFFFFFFFHHHHHFFFFFFFFFFFFHFFFFFFFHFFFFFFFFFFFFFFFHFFFFFFFFFFFFHHFFFHHFFFFFFFFFHFFFFFF
@M05620:37:000000000-D9766:1:1101:19340:8411 1:N:0:12
ACCACACCTTCTACAATGAGCTGCGTGTGGCTCCCGAGGAGCACCCCGTGCTGCTGACCGAGGCCCCCCTGAACCCCAAGGCCAACCGCGAGAAGATGACCCAGGTGAGTGGCCCGCTACCTCTTCTGGTGGCCGCCTCCCTCCTTCCTGGCCTCCCGGAGCTGCGCCCTTTCTCACTGGTTCTCTCTTCTGCCGTTTTCCGTAGGACTCTCTTCTCTGACCTGAGTCTCCTTTGGAACTCTGCAGGTTCT
+
CCCCCCCCFFFFGGGGGGGGGGHHGGGFFGHHHGGGGGGGGHHHHGGGGGGGHHHHHHHGGGGGGGGGGGGHHHHGGGGHGHHHHGGGGGGGGGHHHHHHHHHHFHHHHHGGGHHGGGGGHHHHHHHHHHGGHHGGGGGHGHHGHGGGGGGGGGGGGFGGGGGGGGFFFFFFFFFFFFFFFFFFFFFFFFFFFFFDFFFFFFFFFFFFFFFFFFFFFFFFFFFFFFFFFFFFFFFFFFFFFFFFFFFFFFF
@M05620:37:000000000-D9766:1:1101:13652:8419 1:N:0:12
ACCACACCTTCTACAATGAGCTGCGTGTGGCTCCCGAGGAGCACCCCGTGCTGCTGACCGAGGCCCCCCTGAACCCCAAGGCCAACCGCGAGAAGATGACCCAGGTGAGTGGCCCGCTACCTCTTCTGGTGGCCGCCTCCCTCCTTCCTGGCCTCCCGGAGCTGCGCCCTTTCTCACTGGTTCTCTCTTCTGCCGTTTTCCGTAGGACTCTCTTCTCTGACCTGAGTCTCCTTTGGAACTCTGCAGGTTCT
+
CCCCCCCCFFFFGGGGGGGGGGHHGGGGHGHHHGGGGGGGGHHHHGGGGGGGHHHHHHHGGGGGGGGGGGGHHHHGGGGHGHHHHGGGGGGGGGHHHHHHHH/GFHHHHHHGGHHGGGGGHHHHHHHHHHHGHHGGGGGHGHHGHGGGGGGGGGGGGGGAGGGGGGFFFFFFFFFFFFFFFFFFFFFFFFFFFFFFFFFFFFFADFFFFFFFFFFFFFFFFFFFBFFFFFFFFFFBFFFFFFFFFFFFFFF
@M05620:37:000000000-D9766:1:1101:16255:8422 1:N:0:12
ACCACACCTTCTACAATGAGCTGCGTGTGGCTCCCGAGGAGCACCCCGTGCTGCTGACCGAGGCCCCCCTGAACCCCAAGGCCAACCGCGAGAAGATGACCCAGGTGAGTGGCCCGCTACCTCTTCTGGTGGCCGCCTCCCTCCTTCCTGGCCTCCCGGAGCTGCGCCCTTTCTCACTGGTTCTCTCTTCTGCCGTTTTCCGTAGGACTCTCTTCTCTGACCTGAGTCTCCTTTGGAACTCTGCAGGTTCT
+
ABAB3ABAFFFFGGG4GGFGGGHHGGGGGEHHHGGGGEGGGHHHHFGEEEGAGHHHGHHGGCGGGGGGGGFFHHGGGEEFGHHHGGGEGG?CGGHHHHHHHH/?FHHFHFGGGFHGGGCGHHHHHHFGGHHGHGGGGFCGFFGGHGGGGGGGGGGGGFG@GGGGGGBFBBFFFFFFFFFFFFFFFFFFFFFFFFBFFFFFFFFFA./BBFFFFFFFFFFFFFFFFFFFFFFFFFFFFFFBFFFFFF.AFFB
@M05620:37:000000000-D9766:1:1101:13636:8428 1:N:0:12
ACCACACCTTCTACAATGAGCTGCGTGTGGCTCCCGAGGAGCACCCCGTGCTGCTGACCGAGGCCCCCCTGAACCCCAAGGCCAACCGCGAGAAGATGACCCAGGTGCGTGGCCCGCTACCTCTTCTGTTGGCCGCCTCCCTCCTTCCTGGCCTCCCGGCGCTGCGCCCTTTCTCCCTGGTTCTCTCTTCTGCCGTTTTCCGTAGGACTCTCTTCTCTGACCTGCGTCTCCTTTGGAACTCTGCAGGTTCT
+
BCCCCCCCFFFFGGFGGGGGGGHHGGGBAEHGHGGGFGAFEHHHHGGGGGGGGHHHHHHEGGGGGGGGGGGHHHHGGGGHGHHHHGGGGGCGGGHGHHGF2<F/??GF<<//-F.-AD<<<D0<D==00<0</C@-::C.::CEGGGGBF/.CGFFE.----@-.99AB-/BBFB///9./;99F/BFFF9:B9-9;:.9F99.../;BBBF/F///;9/BFFB.;.;.;:9FFBB//9;FFB/FB.;9/:
@M05620:37:000000000-D9766:1:1101:13192:8452 1:N:0:12
ACCACACCTTCTACAATGAGCTGCGTGTGGCTCCCGAGGAGCACCCCGTGCTGCTGACCGAGGCCCCCCTGAACCCCAAGGCCAACCGCGAGAAGATGACCCAGGTGAGTGGCCCGCTACCTCTTCTGGTGGACGCCTCCCTCCTTCCTGGCCTCCCGGAGCTGCGCCCTTTCTCACTGGTTCTCTCTTCTGCCGTTTTCCGTAGGACTCTCTTCTCTGACCTGAGTCTCCTTTGGAACTCTGCAGGTTCT
+
BBB?AABAFFFFGGGGDGFBG5GFGEEB4AGH3FFE?EGEDHHHHGGGDEGGFHFFHHGE@G?GGAGGGGFFHCHGGGGHEEHHHGFEDGB<@FGF1F>FGHHHGHHHHHHGGHGG-<C-FFG0=GHH0=GD.<@@DG..CGHGHHH/CF/;FG.CE.A:ABGGGGG.@=B/9BFFFFBFFFFFFBFFFFFFFFBDFEEFFDF.ADFFFFFF/BFFFFFFFFFF/BFFFFFFEBFEBFFFFFFFFFFFFFF
@M05620:37:000000000-D9766:1:1101:17185:8515 1:N:0:12
ACCACACCTTCTACAATGAGCTGCGTGTGGCTCCCGAGGAGCACCCCGTGCTGCTGACCGAGGCCCCCCTGAACCCCAAGGCCAACCGCGAGAAGATGACCCAGGTGAGTGGCCCGCTACCTCTTCTGGTGGCCGCCTCCCTCCTTCCTGGCCTCCCGGAGCTGCGCCCTTTCTCACTGGTTCTCTCTTCTGCCGTTTTCCGTAGGACTCTCTTCTCTGACCTGAGTCTCCTTTGGAACTCTGCAGGTTCT
+
BBBBBBBBFFFFGFGFFGGGGGHHGGGGHDHHHGGCGGGGGHHHHGGGFDGGHHHHHHHGGGGGGGGGGGGHGHHGGGGHGHHHHGGEFGGGGGHHHHGHHHHHGHHHHHGGGHHGGGGGHHHHHHHHHHGGHHGCGGGHGHHGHGGGGGGGGFGGGGGGGGGGGGFFFFFFFFFFFFFFFFFFFFFFFFFFFFFFFFFFFFFFFFFFFFFFFFFFFFFFFFFFFFFFFFFFFFFFFFFFFFFFFFFFFFF
@M05620:37:000000000-D9766:1:1101:12071:8535 1:N:0:12
ACCACACCTTCTACAATGAGCTGCGTGTGGCTCCCGAGGAGCACCCCGTGCTGCTGACCGAGGCCCCCCTGAACCCCAAGGCCAACCGCGAGAAGATGACCCAGGTGAGTGGCCCGCTACCTCTTCTGGTGGCCGCCTCCCTCCTTCCTGGCCTCCCGGAGCTGCGCCCTTTCTCACTGGTTCTCTCTTCTGCCGTTTTCCGTAGGACTCTCTTCTCTGACCTGAGTCTCCTTTGGAACTCTGCAGGTTCT
+
CCCDDDDCFFFFGGGGGGGGGGHHGGGGHGHHHGGGGGGGGHHHHGGGGGGGHHHHHHHGGGGGGGGGGGGHHHHGGGGHGHHHHGGGGGGGGGHHHHHHHHCGGHHHHHHGGHHGGGGGHHHHHHHHHHHGHHGFGGGHGHHGHGGGGGGGGGGGGGGGGGGGGGFFFFFFFFFFFHFFFFFFFHFFFHFHFFFFFFFFFFFFDFFFFFFFFHFHFFFFFFFFFFFFFFFFFHFFFFFFFFFFFFFFFFF
@M05620:37:000000000-D9766:1:1101:27718:8549 1:N:0:12
GAGGCTGCTTTGGAAGAAACTAAGAATGCAGTGAAACAAGATTGCACGAACACGTCTGCGGACTTCAGTTATGGAAAATAATCCGGCATAACGTCAGGTGATCAAACAAACAAAAATCCACCTCTCCGAGTGCCCCTTCGTCCCCACTCTGCTTCCCCCAACTAGCCTCTTTCCTACCCTTTCGCTTTCTCCCTCTTTCTCCTCCCCATTCACCCTTCCCCGGAGTCTGACTTGTAACCTCGCCCGGCTAT
+
AAABA>CAB55BCABFGFFGB5BBA54B5B5BBFAA3FGH2BF3353A22AAB1FB21BAA0A0BD5D5D555B53B?5B@DD41//>/33B11??114B3B?4BBB0/B?0/B0/03B3B?0BF00//>//>10</0@/@<C//0/?011?F111<0C-.>011</0//000==00<.<<<0.:..::0:0:;:CC0000099;../;00000;9;9/:C---;9/;//9/99B/B/;//.--.----.9
@M05620:37:000000000-D9766:1:1101:23812:8561 1:N:0:12
ACCACACCTTCTACAATGAGCTGCGTGTGGCTCCCGAGGAGCACCCCGTGCTGCTGACCGAGGCCCCCCTGAACCCCAAGGCCAACCGCGAGAAGATGACCCAGGTGAGTGGCCCGCTACCTCTTCTGGTGGCCGCCTCCCTCCTTCCTGGCCTCCCGGAGCTGCGCCCTTTCTCACTGGTTCTCTCTTCTGCCGTTTTCCGTAGGACTCTCTTCTCTGACCTGAGTCTCCTTTGGAACTCTGCAGGTTCT
+
CCCDDDCDFFFFGGGGGGGGGGHHGGGGHGHHHGGGGGGGGHHHHGGGFGGGHHHHHHHGGGGGGGGGGGGHGHHGGGGHGHHHHGGGGGGGGGHHHHHHHHHHGHHHHHHGGHHGGGGGHHHHHHHHHHHGHHGGGGGHGHHGHGGGGGGGGGGGGGCCGGGGGGFFFFFFFFHFFFFFFFFFFFFFFFFFFFFFFFFHFFFFFFFFFFFFFFFHFFFFFFFFFFFFFFFFFHHFFFFFFFHFFFFFFFF
@M05620:37:000000000-D9766:1:1101:18528:8565 1:N:0:12
ACCACACCTTCTACAATGAGCTGCGTGTGGCTCCCGAGGAGCACCCCGTGCTGCTGACCGAGGCCCCCCTGAACCCCAAGGCCAACCGCGAGAAGATGACCCAGGTGAGTGGCCCGCTACCTCTTCTGGTGGCCGCCTCCCTCCTTCCTGGCCTCCCGGAGCTGCGCCCTTTCTCACTGGTTCTCTCTTCTGCCGTTTTCCGTAGGACTCTCTTCTCTGCCCTGAGTCTCCTTTGGAACTCTGCAGGTTCT
+
BBBABBBBFFFFGGGGGGGGGGHHGEDFHGHHHGGGGGGGGHHHHGGGGGGGHHHHGHHGGGGGGGGGGGGHHHHGGGGHFHHHHGGEGGFGGGHGHHGHHHHHFGFFGDG/FHHGFCCCGHHHGHGFHHHGGHGGG.CHGFHDHBGFFGFG.BFGEF--::FBFCDFFFFFFFF/BFFEFFBBF9FFFFFFFFDFFFFFEF:AD./:/:BFFBFFFF//;:;..:BFFFFFFFFFFFBBFFBFBFFFFBF
@M05620:37:000000000-D9766:1:1101:16755:8665 1:N:0:12
ACCACACCTTCTACAATGAGCTGCGTGTGGCTCCCGAGGAGCACCCCGTGCTGCTGACCGAGGCCCCCCTGAACCCCAAGGCCAACCGCGAGAAGATGACCCAGGTGAGTGGCCCGCTACCTCTTCTGGTGGCCGCCTCCCTCCTTCCTGGCCTCCCGGAGCTGCGCCCTTTCTCACTGGTTCTCTCTTCTGCCGTTTTCCGTAGGACTCTCTTCTCTGACCTGAGTCTCCTTTGGAACTCTGCAGGTTCT
+
DDDDDDDDFFFFGGGGGGGGGGHHGGGFHGHHHGGGGGGGGHHHHGGGGGGGHHGHHHHGGGGGGGGGGGGHHHHGGGGHGHHHHGGGGGGGGGHHGHHHHHGHGHHHHHHGGHHGGGGGHHHHHHHHHHHGHHGGGGGHGHHGHGGGGGGGGGGGGGGGGGGGGGFFFFFFFFHHHHHFFFFFHHFFFHHHHFFFFFFFFFFFFFFFFFFFFHHHFFFFFFFFFFHFFHFFFHFFFFFFFFFFFFFFFFF
@M05620:37:000000000-D9766:1:1101:18108:8689 1:N:0:12
ACCACACCTTCTACAATGAGCTGCGTGTGGCTCCCGAGGAGCACCCCGTGCTGCTGACCGAGGCCCCCCTGAACCCCAAGGCCAACCGCGAGAAGATGACCCAGGTGAGTGGCCCGCTACCTCTTCTGGTGGCCGCCTCCCTCCTTCCTGGCCTCCCGGAGCTGCGCCCTTTCTCACTGGTTCTCTCTTCTGCCGTTTTCCGTAGGACTCTCTTCTCTGACCTGAGTCTCCTTTGGAACTCTGCAGGTTCT
+
CCBBCCCCFFFFGGGGGGGGGGHHGFGGHGHHHGGGGGGFGHHHHGGGGGGGGHHHHHHGGGGGGGGGGGGHHHHGGGGHGHHHHGGGGGGGGGHHHHHHHHHHGHHHHHHGGHHGGGGGHHHHHHHHHHHFHHGGGGGHGHHGHGGGGGGGGGGGGGGGGGGGGGFFFFFFFFFFFFFFBFFFFFFFFFFFFFFFFFFFFFFFFFFFFFFFFFFFFFFFFFFFFFFFFFFFFFFFFFFBFFFFFFFFFFF
@M05620:37:000000000-D9766:1:1101:16322:8693 1:N:0:12
ACCACACCTTCTACAATGAGCTGCGTGTGGCTCCCGAGGAGCACCCCGTGCTGCTGACCGAGGCCCCCCTGAACCCCAAGGCCAACCGCGAGAAGATGACCCAGGTGAGTGGCCCGCTACCTCTTCTGGTGGCCGCCTCCCTCCTTCCTGGCCTCCCGGAGCTGCGCCCTTTCTCACTGGTTCTCTCTTCTGCCGTTTTCCGTAGGACTCTCTTCTCTGACCTGAGTCTCCTTTGGAACTCTGCAGGTTCT
+
AA3ABAAAFFFFDGGBAEFFEDGBEEGFH?GGHGGAFGG?GHHHHGCGEAEEGFGHHCGGGGGGEF>EGGGHHHEEGGGEGHHECFGGGCCGGDFHBDGHFHGGC?FGHFGGGHECGG?DF0GHFGGFGGHGHG-A-::.CGHGFBFGGGGG.FAEGBGBGGFGGBBDB=FFFFFFFFF./:FFFFFFFFFFFFBDFFFFFFFFDDFFFFFFFFFFFFFFFBB./9FFFFFFFFFFFFFFFFFFFFFAFFF
@M05620:37:000000000-D9766:1:1101:7157:8696 1:N:0:12
ACCACACCTTCTACAATGAGCTGCGTGTGGCTCCCGAGGAGCACCCCGTGCTGCTGACCGAGGCCCCCCTGAACCCCAAGGCCAACCGCGAGAAGATGAACCCGGGTGGGTGGCCCCCACCCTCTCTTGGTGGCCGCCTCCCTCTTTCCTGGCCTCCGGACCTTGCGCCTTTTCTACCTGGTTCTCTTTTCTCCGGTTTTCGGCGGGCCTCTCTCTCTTGCCTTGCGCCCCCTTTGGACCCTTCCGGGTTT
+
DCCDDDDDFFFFGGGGGGGGGGHHGGGEHGHHHGGGGGGGGHHHHGGGGGGGHHHHHHHGGGGGGGGGGGGHHHHGGGGHGHHHHGGGGGCGGGHHHHHFHHG/>//--->C-<G.---<C...C/;<G0<E.G.-=-.;E.:C;;:F0:C/;.0CE.;.-9:000-;A.;B0000:0;B.B:00000;00;;F.-;DD.B----9-9-..0/;0000;:;B::00--.-;-;FFF:F0/./://9;9D..
@M05620:37:000000000-D9766:1:1101:20959:8700 1:N:0:12
ACCACACCTTCTACAATGAGCTGCGTGTGGCTCCCGAGGAGCACCCCGTGCTGCTGACCGAGGCCCCCCTGAACCCCAAGGCCAACCGCGAGAAGATGACCCAGGTGAGTGGCCCGCTACCTCTTCTGGTGGCCGCCTCCCTCCTTCCTGGCCTCCCGGAGATGCGCCCTTTCTCACTGGATCTCTCTTCTGCCGTTTTCCGTAGGACTCTCTTCTCTGACCTGAGTCTCCTTTGGAACTCTGCAGGTTCT
+
1>1AAA1AFFF1AGG13BFDDEE1ABEEG0GHGGC0EEG/EHHHHGCGA/EEAA1FHAFGGG?E/E/EGGGHHHC>EGGCEHHE<?EEG/>C?/?C1<FGFBHGF<FGH1?FGHHGGCCC0<GD0DGB0GF.FHGGGGC.;G/EHFBFGEFA9FFGF.-A@-/;FGBF@@EBBFFFFFFF/;FFFF//;FFFF/@9AFEFFFFFB-FFFFFFFF//B9BBBF/;FFFFFFFFFFFFBBFBFFFFFF?FBFF
@M05620:37:000000000-D9766:1:1101:10623:8703 1:N:0:12
ACCACACCTTCTACAATGAGCTGCGTGTGGCTCCCGAGGAGCACCCCGTGCTGCTGACCGAGGCCCCCCTGAACCCCAAGGCCAACCGCGAGAAGATGACCCAGGTGAGTGGCCCGCTACCTCTTCTGGTGGCCGCCTCCCTCCTTCCTGGCCTCCCGGAGCTGCGCCCTTTCTCACTGGTTCTCTCTTCTGCCGTTTTCCGTAGGACTCTCTTCTCTGACCTGCGTCTCCTTTGGAACTCTGCAGGTTCT
+
CCCCCCCCFFFFGGGGGGFGGGHHGEGEFGHHHGGGGGGGGHHHHGGGDGGGHHGHHHGGGGGGGGGGGGGHHHHGGGGHGHHHHGGGGGCFFGHHHHHHHHHHEHH1FGGGGHHGGGGGHGHHHHHHDDGGHHGGGDDHGHHGHGGGGGFGGGGGGGCACGGGGGFFFFFFFFFFFFFFFFFFFFFFFFFFFFFFFFFFFFFFDDFFFFFFFFFFFFFFFFFF.@DFFFFFFFFFFFFFFFFFFFFFFFF
@M05620:37:000000000-D9766:1:1101:18094:8706 1:N:0:12
ACCACACCTTCTACAATGAGCTGCGTGTGGCTCCCGAGGAGCACCCCGTGCTGCTGACCGAGGCCCCCCTGAACCCCAAGGCCAACCGCGAGAAGATGACCCAGGTGAGTGGCCCGCTACCTCTTCTGGTGGCCGCCTCCCTCCTTCCTGGCCTCCCGGAGCTGCGCCCTTTCTCACTGGTTCTCTCTTCTGCCGTTTTCCGTAGGACTCTCTTCTCTGACCTGAGTCTCCTTTGGAACTCTGCAGGTTCT
+
AA>3AAABFFFFGGGFFGGFGFHCEEEEDEHHFGGGGGGGGHHHHGGGDEGGHHGHHHHGGGGGGEGGGGGHHGHGGGGHGHHHHGGEGGCDCGHHFGFFHHEHGHHHHHHGGHHGGGCGHHHHHHHHHHHGHHGGGGGHGHHGHGGGGGGGGGGGGGGBBBFGGGBFBBFFFFFEFFFFFFFFFFFFFFFFFFBFFFFFFDFAFFFFFFFFEFFFFFEBFFFFFFFFFFFFFFFBBBFFFFFFFFFFFBF
@M05620:37:000000000-D9766:1:1101:7151:8713 1:N:0:12
ACCACACCTTCTACAATGAGCTGCGTGTGGCTCCCGAGGAGCACCCCGTGCTGCTGACCGAGGCCCCCCTGAACCCCAAGGCCAACCGCGAGAAGATGACCCAGGTGAGTGGCCCGCTACCTCTTCTGGTGGCCGCCTCCCTCCTTCCTGGCCTCCCGGAGCTGCGCCCTTTCTCACTGGTTCTCTCTTCTGCCGTTTTCCGTAGGACTCTCTTCTCTGACCTGCGTCTCCTTTGGAACTCTGCAGGTTCT
+
AABBBBB3FBCFGGFGGGDGGGHHGEEBAFGFHFFF?EEGFHGHHGGEFFFGHHHHHHHAE@EGGGGGGGGEFHHGGGFHGHHHHGGGFG<BDGHEHHHHHHGEEHHFHDFEGHHGDCCGHHHHHHHHGHHGHHGGGFFHGGHGHGGGGGEGGGGGGECA?BGFGCFFFFFFFFFBFFFFFFFFFFFFFFFFFFFFFFFFFFFFFFFFFFFFFFFFFFFFFFFF.@DFFFFFFFFFFFFFFFFFFFFFFFB
@M05620:37:000000000-D9766:1:1101:26983:8755 1:N:0:12
ACCACACCTTCTACAATGCGCTGCGTGGGGCTCCCGAGGAGCACCGCGTGCTGCTGACCGACGCCCCCCTGAACCAAAAGGCAAACCGAGAGAAGATCACACAGGAGAGTGGCCCGATACCTCTTCTGGTGGCCGCCTCCCTCCTTCCTGGCCTCCCAGAGGCGCGCCCTTTCTCACTGGCTCTCTCTTCTGCCGTTTTCCGTAGGTCTCTCTTCTCTGACCAGTGTCTCCTTTAGATCTCTGCAGGCTCT
+
BBBABBBAFFFFGGGGFG4AECGGGGDA2AE2B22A2AEE1BFGH0AE0>?15333B23>///>EEG////?BFH0///2//0BF0?<<B///FG111??11/?F0>.>>1.F0>@-<<-CH00C:;FGH/A:G--;.;.CB/C/9;9;BB.CBF.C/;.9..;;>DA@DBFF/;//;BF.;FFFFF/B999/BAFFBA//.:..;/;BFFB/;BFB/://:/;//;BF//B/F//;/;FF///9BF.A./
@M05620:37:000000000-D9766:1:1101:25353:8756 1:N:0:12
ACCACACCTTCTACAATGAGCTGCGTGTGGCTCCCGAGGAGCACCCCGTGCTGCTGACCGAGGCCCCCCTGAACCCCAAGGCCAACCGCGAGAAGATGACCCAGGTGAGTGGCCCGCTACCTCTTCTGGTGGCCGCCTCCCTCCTTCCTGGCCTCCCGGAGCTGCGCCCTTTCTCACTGGTTCTCTCTTCTGCCGTTTTCCGTAGGACTCTCTTCTCTGACCTGAGTCTCCTTTGGAACTCTGCAGGTTCT
+
AAA1AAAAFFFFGFGFAGGFGBGFG00BAAGG1FFEEEGGFHHHHGGGEEGGHHH1GHHGCGGGG?EGGGGCHEHGGGEH/<GHHG//>CCCCGFH1FGGHHHHGHHHHHGGGHHGGGGGHHHHHHHEGHHFHHGGGG.GGHHGHGFGGFGGG0FEAEGGGGGGG@@F>@/FFFFFFFFFFFFFFFFFFFFFFF@FFFFFFFFFFFFFFFFFFFFFFFFFFFFFFFFFFFFFFFFFFFFFFFFFFFFFFFF
@M05620:37:000000000-D9766:1:1101:8913:8761 1:N:0:12
ACCACACCTTCTACAATGAGCTGCGTGTGGCTCCCGAGGAGCACCCCGTGCTGCTGACCGAGGCCCCCCTGAACCCCAAGGCCAACCGCGAGAAGATGCCCAGGTGAGTGGCCCGCTACCTCTTCTGGTGGCCGCCTCCCTCCTTCCTGGCCTCCCGGCGCTGCGCCCTTTCTCACTGGTTCTCTCTTCTGCCGTTTTCCGTAGGACTCTCTTCTCTGACCTGAGTCTCCTTTGGAACTCTGCAGGTTCTA
+
BBBBBBB3CFFFGGGGGGBFGGHHGDGAAEHFGFFF?FEFGHHGHGGAEEEGFHHHHHHEE@CEGGGGGGGGFHHGGGGHGHHHHGGGGGB@DGHGHHGHHHHGHHHHHHGGHHGGGGGHHHHGHHHHHHGHGGGGGFHGHHGHHGGGFFGGGGGGGC-ADFCFFFFFFFFFFFFFFFFFBBFFFFFFFFFFFFFFFFFFFFFDDFFFFFFFFFFFFFBBFFFBBBFB9BFFFFFFFFFFF/FFFFFFFF;
@M05620:37:000000000-D9766:1:1101:15072:8792 1:N:0:12
ACCACACCTTCTACAATGAGCTGCGTGTGGCTCCCGAGGAGCACCCCGTGCTGCTGACCGAGGCCCCCCTGAACCCCAAGGCCAACCGCGAGAAGATGACCCAGGTTAGTGGCCCGCTACCTCTTCTGGTGGCCGCCTCCCTCCTTCCTGGCCTCCCGGAGCTGCGCCCTTTCTCACTGGTTCTCTCTTCTGCCGTTTTCCGTAGGACTCTCTTCTCTGACCTGAGTCTCCTTTGGAACTCTGCAGGTTCT
+
AAAAAAAAFFFFGGGGGGGFGGGGEEEAFEHGFFGEDEGCEHHHHGGG1EEFHGFHHHBFGGGGGGEGG?EGHHHGGGGHGHHHFGGGGGDGGGHGFHHGHHFHGHHHHHHGFHHCGGGCHHHHHHHG0GHGAHC-;.CGEGHGGGGGGGGEFFGGGGG?GA?FGGFFFFFFFFFFFFFFFFFFFFFFFFBFFFFFFFFFFFFFDFFFFFFFFFFFFFFFFFFFBB9B/BFFFFFBBFFEBBFF9FF?FFF
@M05620:37:000000000-D9766:1:1101:11665:8802 1:N:0:12
ACCACACCTTCTACAATGAGCTGCGTGTGGCTCCCGAGGAGCACCCCGTGCTGCTGACCGAGGCCCCCCTGAACCCCAAGGCCAACCGCGAGAAGATCACCCAGGTGAGTGGCCCGCTACCTCTTCTGGTGGCCGCCTCCCTCCTTCCTGGCCTCCCGCCGCTGCGCCCTTTCGCACTGGTTCTCTCTTCTGCCGTTTTCCGTAGGACTCTCTTCTCTGACCTGAGTCTCCTTTGGAACTCTGCAGGCTCT
+
BBBBBBBBFFFFGGGGGGFBG5GGGGGGHGGHFGGFGGGCGGEHHGGGGGGGHHHHHHHGGGGGGGGGGGGFFGHGGGDHFGHHHGGGGGC/</0<?1100<?F/?<1?F1FFFGGGGGGHD<DGHB00<C.<.:@-EDHGHGG/BF/00BAFGGGGG--:ABBF?-ABBFFF.;D=B/;9BBFFFFFFFF/;B9;AFFF/.B;9./BF/;BBFF99BBBFFFE/9FFBBB/;/9/BF/FFFFFF/9.9F:
@M05620:37:000000000-D9766:1:1101:15120:8819 1:N:0:12
ACCACACCTTCTACAATGAGCTGCGTGTGGCTCCCGAGGAGCACCCCGTGCTGCTGACCGAGGCCCCCCTGAACCCCAAGGCCAACCGCGAGAAGATGACCCAGGTGAGTGGCCCGCTACCTCTTCTGGTGGCCGCCTCCCTCCTTCCTGGCCTCCCGGAGCTGCGCCCTTTCTCACTGGTTCTCTCTTCTGCCGTTTTCCGTAGGACTCTCTTCTCTGACCTGCGTCTCCTTTGGAACTCTGCAGGTTCT
+
AAA1AAAACFFFGDGF3G1AG1FFEAA000FF1AFA0EEC?HHFHGGEAABFBGFEHHF//E?FG/EEGEE0F1FGGG?H//GHHG//BC//<CFB1F1?FGEHGHH1?GFAFFG-ACGCHHFGGGHBGGGCGHGC-:.:EHHFGF9CFBFAA0A..C?;AAFFF?@A-999FFFFFFFBBFBBBFFBFFFFFF@BBFFB/ABAFFFFBBF/9BFFFFBBFFFF-9A@BBFFFFFFFFFFFFFFFFFFFFF
@M05620:37:000000000-D9766:1:1101:16621:8843 1:N:0:12
ACCACACCTTCTACAATGAGCTGCGTGTGGCTCCCGAGGAGCACCCCGTGCTGCTGACCGAGGCCCCCCTGAACCCCAAGGCCAACCGCGAGAAGATGACCCAGGTGAGTGGCCCGCTACCTCTTCTGGTGGCCGCCTCCCTCCTTCCTGGCCTCCCGGAGCTGCGCCCTTTCTCACTGGTTCTCTCTTCTGCCGTTTTCCGTAGGACTCTCTTCTCTGACCTGAGTCTCCTTTGGAACTCTGCAGGTTCT
+
CCCCCCCCFFFFGGGGGGGGGGHHGGGEHGHHHGGGGGFGGHHHHGGGGGGGHHHHHHHGGGGGGGGGGGGHGHHGGGGHGHHHHGGGGGGGGGHHHHHHHHGHGHHHHHHGGHHGGGGGHHHHHHHHHHHGHHGGGGGHGHHGHGGGGGGGGGGGGFGGGGGGGGFFFFFFFFFFFFFFFFFFFFFFFFFFFFFFFFFFFDFFDDFFFFFFFFFFFFFBFFFFFFFFFFFFFFFFFFFFFFFFBFFFFFF
@M05620:37:000000000-D9766:1:1101:23932:8846 1:N:0:12
ACCACACCTTCTACAATGAGCTGCGTGTGGCTCCCGAGGAGCACCCCGTGCTGCTGACCGAGGCCCCCCTGAACCCCAAGGCCAACCGCGAGAAGATGACCCAGGTGAGTGGCCCGCTACCTCTTCTGGTGGCCGCCTCCCTCCTTCCTGGCCTCCCGGAGCTGCGCCCTTTCTCACTGGTTCTCTCTTCTGCCGTTTTCCGTAGGACTCTCTTCTCTGACCTGAGTCTCCTTTGGAACTCTGCAGGTTCT
+
BBBABAABFFFFGFGGGGDGFFHGGEFF4BGGHGGDFGG2EHHHHGEE1EEEGGHHHHHGGGGGFGEFGGEHHHEGGGGHGHHFEGGGG/BDDFHHGFDGHHHGGHHBHHHGGHHGGGGGHHHHHHHFGHHGHHGGCCFHGHHGHGGGGGGGGGGGGGA?DGGGGGFFFFFFFFFFFFFFFFFFFFFFFFFFFFFFFFFFFFFFF?BFFFFFFFFFFFFFFFFFBFFFFFFFFFFFFFFFFFFFFFFFFFF
@M05620:37:000000000-D9766:1:1101:16561:8854 1:N:0:12
ACCACACCTTCTACAATGAGCTGCGTGTGGCTCCCGAGGAGCACCCCGTGCTGCTGACCGAGGCCCCCCTGAACCCCAAGGCCAACCGCGAGAAGATGACCCAGGTGAGTGGCCCGCTACCTCTTCTGGTGGCCGCCTCCCTCCTTCCTGGCCTCCCGGAGCTGCGCCCTTTCTCACTGGTTCTCTCTTCTGCCGTTTTCCGTAGGACTCTCTTCTCTGACCTGAGTCTCCTTTGGAACTCTGCAGGTTCT
+
ABABBAAAFFFDDGGDBBFGFGEG2EEEG2GHHGGA?AE?EHHHHGEG11AA5AFGHCGEGGCGAE@FGGGHHHHGGGGCGHHGHAFGG@CGCGHHFHHHHHHECGHHHFDFGGHGGGGGHHHHGFFFDGHGH<-:-;CGECGACFGGGEFFGGGGGGGCGGGGGGFFFFFFFFFFFFFFFFFFFFFFFFFFFFFFFFFFFFFFDDFFFFFFFFFFFFFFFFFF/BFFFFFFFFFFFFFFFFFFFFF9FFF
@M05620:37:000000000-D9766:1:1101:17481:8861 1:N:0:12
ACCACACCTTCTACAATGAGCTGCGTGTGGCTCCCGAGGAGCACCCCGTGCTGCTGACCGAGGCCCCCCTGAACCCCAAGGCCAACCGCGAGAAGATGAGTGGCCCGCTACCTCTTCTGGTGGCCGCCTCCCTCCTTCCTGGCCTCCCGGCGCTGCGCCCTTTCTCACTGGTTCTCTCTTCTGCCGTTTTCCGTAGGACTCTCTTCTCTGACCTGCGTCTCCTTTGGAACTCTGCAGGTTCTAGATCGGAA
+
CCCCCBCCFFFFGGGGGGGGGGHHGFGGHGHHHGGGGGGGGHHHHGGGGGGGGHHHHHHGGGGGGGGGGGGHHHHGGGGHGHHHHGGGGGGGGGHHHHFHHGGGHHGCG-CGHHHHHH1FGF?HHCFGGFHGHHGHHHHG0CHHHHGGGGCGFGGGFFFFFFFFFFFFFFFBFFFFFFFFFFFFFFFFFFFFFFFFFFFFFFFFFFFFFB0BFFF.@DFDFFFFFEF0BFFFFBFFFFFFFFFFFFFFFDE
@M05620:37:000000000-D9766:1:1101:4480:8867 1:N:0:12
GAGGCTGCTTTGGAAGAGCACACGTCTGAACTCCAGTAACTGCCAAGCCAGGTACAAAAGATCGGAAGAGCACACGTCTGAACTCCAGTCACATTCCTCGATCTCGTATGCCGTCTTCTGCTTGAAAAAAAAAAAAAAAAAAAACAGAAGAAAGAATCAAACCAGGCAAATTAAGCCGGGCTAACAACCGAGAAGGTGACTGCCGCAGTAACAGCCGCGGAACCTGATACATGAGGTACAGAACGGGTTGT
+
A?AA>AFAFDFFGBBGG4ABBBGEBF4A5GGH5B33ADF5DFBBE3FAFHABF5BF531F1BF1BA1BAB23B2B>BFG?F5BFBB3BBB3G3@BBFB3?>GHFH??>33B3/EEC/BEG443BFGHHF<B?B@<<>--<----../////////.0;9000;9.9....000009/-----9////;;----././///9///-9--9///9/.:--9----.../;///9;//9///////....-.-.
@M05620:37:000000000-D9766:1:1101:25766:8867 1:N:0:12
ACCACACCTTCTACAATGAGCTGCGTGTGGCTCCCGAGGAGCACCCCGTGCTGCTGACCGAGGCCCCCCTGAACCCCAGGGCCAACCGCGAGAAGATGACCCAGGTGAGTGGCCCGCTACCTCTTCTGGTGGCCGCCTCCCTCCTTCCTGGCCTCCCGGAGCTGCGCCCTTTCTCACTGGTTCTCTCTTCTGCCGTTTTCCGTAGGACTCTCTTCTCTGACCTGAGTCTCCTTTGGAACTCTGCAGGTTCT
+
ABBBBAABFFFFGGGFGGGGGGHHGEGEHEHHHGGEGGGGGHHHHGEGFEGGHGHHHHHGGGGGFFEGGGGHHHGGGGEFGGGGEGGGGFCFGGHHHEHHHHHHGHHFHHHGGHHGGGGGHHHHHHHHHHHGHHFG?AEHGHHGGGGGGGGGGGGGGGAGGGFGGFFFFFFFFFFFFFFFBFFFFFFFFFFFFFFFFFFFFFFFFDFFFFFFFFFFFFFFFFFFFFFFFFFFFFFFFFFFFFFFFFFFFFF
@M05620:37:000000000-D9766:1:1101:4458:8881 1:N:0:12
GAGGCTGCTTTGGAAGAGCACACGTCTGAACTCCAGTCACTCACGCGCACGGGGCAACCCATCGTATGCGTACACAACTGAACCCCCGCTCCACTACTCGCCATTGTCTGCCGTGTTTTTCTTGCGTCGGAACCTCGCAGTTGGCGAGCAGCGCGGACTTCGGTAACGTCAGTCCTAACCGCGCACGGCTCTCGTCAATGATGGACTGAGCAGGTGCTCTTTGACTCCCACCACTCTCTCTGTCTCCTCCA
+
A1AAA>FAFFFFEGGGFGGGGGGGHGHGFHHHHFHFDFFHG10B/GEE//AA///>//B//BG/EA0B2///>>B@FE10BBF>?EE>//>?BBB00BB/></?1?@GFH??C//??00/??F1?<.----.<.//<--.:00;:-:-:-//;---9--;/----;/--;;-;9///9B-@=----9--;A//-----/////////-/9/9;--//9B//:/9////;BAB?9/:///9///;9//:-/-
@M05620:37:000000000-D9766:1:1101:14215:8882 1:N:0:12
ACCACACCTTCTACAATGAGCTGCGTGTGGCTCCCGAGGAGCACCCCGTGCTGCTGACCGAGGCCCCCCTGAACCCCAAGGCCAACCGCGAGAAGATGCCCAGGTGAGTGGCCCGCTACCTCTTCTGGTGGCCGCCTCCCTCCTTCCTGGCCTCCCGGAGCTGCGCCCTTTCTCACTGGTTCTCTCTTCTGCCGTTTTCCGTAGGACTCTCTTCTCTGACCTGAGTCTCCTTTGGAACTCTGCAGGTTCTA
+
BABBB@BBFFFFGGGGGGGGGFHHGFGEFGHHHGGGFGGCFHHHHGGGEGGGHHFHHHHGGGGGGGGGGGGHHHHGGGGHGHHHFGGGGGGGGGHHHHGHHHHGFFHGHHGGHHGGGGFGHHHHHHHHHHGHHC?DDGHGHHGHHGGGGGFGGGGGDG?ACGFGGGFFFFFFFFFFFFFFFFFFFFFFFFBFFFDFFFFFDFFFFFFFFFFFFFFFFFFFFFFFFFFBFFB/BFFFFFFFFFFFFFFFFB9
@M05620:37:000000000-D9766:1:1101:4874:8917 1:N:0:12
ACCACACCTTCTACAATGAGCTGCGTGTGGCTCCCGAGGAGCCCCCCGTGCGGCTGACTGAGGCCCCCCTGAACCCCAAGGCCAACCGCGAGAAGGTGAGGCCGGCTACTTCCTCTGTATCCCGCCTAGCTACCTCCTAGCTGCGGAGTGGTGAGCCCTTGCTGCGTGCCTGTCCACTCCGTCGCTGGTCGTCGGAATTGCTTCGGTGACGCGGGTCTCTTTTGCTCCTCCTACGGTCCTCGTCTGGTCCT
+
A>>1A11>BFFFGGG13FF1GDGBEAA00000AAFEAFGC/F//BEAE//A////>BF1@1F?FFEG/E//0BB?EG//F?/FH/FB/CC/</<?0?1100<//---.011000<00=00=0<<--:.:/000;:0:/00:00/----..;0.0.//.//9/0;9--9--////////9--;------;9-;-----99//9//9--9-/------;B/////;///;BB9-;/9---;9BB9--;/;///
@M05620:37:000000000-D9766:1:1101:20994:8979 1:N:0:12
ACCACACCTTCTACAATGAGCTGCGTGTGGCTCCCGAGGAGCACCCCGTGCTGCTGACCGAGGCCCCCCTGAACCCCAAGGCCAACCGCTAGAAGATGACCCAGGTGAGTGGCCCGCTACCTCTTCTGGTGGCCGCCTCCCTCCTTCCTGGCCTCCCGGAGCTGCGCCCTTTCTCACTGGTTCTCTCTTCTGCCGTTTTCCGTAGGACTCTCTTCTCTGACCTGAGCCTCCTTTGGAACTCTGCAGGTTCT
+
>11>>1>>1FCF3FGF3BD1G1B1AABA0E0BBBCE0EA///FAFEEE/BA/1B1BGFB/>>/>F/E/E@EGHHHA?/?FFGHG/CA/BC?/1111111?FF/FE1<FGHFGEF?>/>C-C1FD1FGFFDG?.CC?<.EEFGCCCGHGF0;C.CF?GB??@@9FG@G?A@/BB/;999/-/;//FFFFFF/F//9--:;;F-9-BBF/BFBFF/;;9F/////;/9///99999BB///9///;;BFFEB/
@M05620:37:000000000-D9766:1:1101:18864:9001 1:N:0:12
ACCACACCTTCTACAATGAGCTGCGTGTGGCTCCCGAGGAGCACCCCGTGCTGCTGACCGAGGCCCCCCTGAACCCCAAGGCCAACCGCGAGAAGATGACCCAGGTGAGTGGCCCGCTACCTCTTCTGGTGGCCGCCTCCCTCCTTCCTGGCCTCCCGGAGCTGCGCCCTTTCTCACTGGTTCTCTCTTCTGCCGTTTTCCGTAGGACTCTCTTCTCTGACCTGAGTCTCCTTTGGAACTCTGCAGGTTCT
+
CCCCCCCCFFFFGGGGGGGGGGHHGDGFFGHHHGGGGGGGGHHHHGGGAFGGHHHHHHHGGGGGGGGGGGGHHHHGGGGHGHHHHGGGGGGGGGHHHHGHHHHHGHHHHHHGGHHGGGGGHHHHHHHHHHHGHHGGGGGHGHHGHGGGGGGGGGGGGGGGGGGGGGFFFFFFFFFFFFFFFFFFFFFFFFHHFFFFFFFHFFFFFFFFFFFFFFFFFFFFFFFFFFFFFFFFFHHFFFFFFFFFHFFFFFF
@M05620:37:000000000-D9766:1:1101:8086:9002 1:N:0:12
ACCACACCTTCTACAATGAGCTGCGTGTGGCTCCCGAGGAGCACCCCGTGCTGCTGACCGAGGCCCCCCTGAACCCCAAGGCCAACCGCGAGAAGATGCCCAGGTGAGTGGCCCGCTACCTCTTCTGGTGGCCGCCTCCCTCCTTCCTGGCCTCCCGGCGCTGCGCCCTTTCTCACTGGTTCTCTCTTCTGCCGTTTTCCGTAGGACTCTCTTCTCTGACCTGAGTCTCCTTTGGAACTCTGCAGGTTCTA
+
BBBBBBABFFFFGGGGGGFGGGHGGGGFHGHHHGGGGGGGGHHHHGGGGGGGHHHHHHHEFGGGGGGGGGGHHHGGGGGHGHHHHGGGGGFGGGHHHHHHHHHEHHHHGFCCHECC@@CHHHHGHHHHGCDGHCG@DGHGGHGFHGGGGGFGGGGGGA-:-@;ABFFFDFFFFFFFFFFFFFFFFFFFFFFFFF;9BFFFF9FA.FFFFFEFFFFFFB/BFFBFBB/9;FFFFFBFFFFFBBF/F?AFFF/
@M05620:37:000000000-D9766:1:1101:17354:9062 1:N:0:12
ACCCACCTTCTACAATGAGCTGCGTGTGGCTCCCGCGGAGCACCCCGTGCTGCTGACCGAGGCCCCCCTGAACCCCAAGGCCAACCGCGAGAAGATGACCCAGGTGAGTGGCCCGCTACCTCTTCTGGTGGCCGCCTCCCTCCTTCCTGGCCTCCCGGAGCTGCGCCCTTTCTCACTGGTTCTCTCTTCTGCCGTTTTCCGTAGGACTCTCTTCTCTGACCTGAGTCTCCTTTGGAACTCTGCAGGTTCTA
+
BBBBBBBFFF4BGGGGG5BF5BBABEFFEHHHGGG2AE0AFEGHGGEE>EGHH@3DGFE?EEGGGGGGEFHHHHGGGGGGHHHHGGGGG/>@F?GHH1FGHHHGHHHHHHGGHHGGGGGHHHHHHHFGHHGHHGGGGGGGGGGGGGGGGGGGGGGGGG-@BFFFBBFBBFFFFFFFFFFFFFFFFFFFFFFFFBFFFFFFFFFFFFFFFFFFFFFFFFFFFFFFFFFFFFFFFFFFFFFFFFFFFFFFFFB
@M05620:37:000000000-D9766:1:1101:15403:9083 1:N:0:12
ACCACACCTTCTACAATGAGCTGCGTGTGGCTCCCGAGGAGCACCCCGTGCTGCTGACCGAGGCCCCCCTGAACCCCAAGGCCAACCGCGAGAAGATGACCCAGGTGAGTGGCCCGCTACCTCTTCTGGTGGCCGCCTCCCTCCTTCCTGGCCTCCCGGAGCTGCGCCCTTTCTCACTGGTTCTCTCTTCTGCCGTTTTCCGTAGGACTCTCTTCTCTGACCTGAGTCTCCTTTGGAACTCTGCAGGTTCT
+
ABAABBA>FFFFGGFGGGGGGGFHGGGGGGHHHGGGDGGEEHHHHGGEBFFGFHHHHGHG>>@FFGGGGGGFGHHGGGGHGHHGHGGGGGGGGGHFHHHHGH/FCGHFH?DFGGGGGADGGHHHHGGGHHFDHGC@FGGHGHHGBFGGGGGGGBFGGDDGDGAFFDDFFFFFFFFFFFFFFFFFFFFBFFFFFFFFFFFFFFF.99BFFFFFFFFFF9/FBF/.;:FFFFFFFFFBBFFBFFFFFFF;BFB
@M05620:37:000000000-D9766:1:1101:23615:9129 1:N:0:12
ACCACACCTTCTACAATGAGCTGCGTGTGGCTCCCGAGGAGCACCCCGAGCTGCTGACCGAGGCCCCCCTGAACCCCAAGGCCAACCGCGAGAAGATGCCCAGGTGAGTGGCCCGCTACCTCTTCTGGTGGCCGCCTCCCTCCTTCCTGGCCTCCCGGAGCTGCGCCCTTTCTCACTGGTTCTCTCTTCTGCCGTTTTCCGTAGGACTCTCTTCTCTGACCTGAGTCTCCTTTGGAACTCTGCAGGTTCTA
+
BBBABBBBFFFFGGGG5GGEGBGGG2EF4ABGFGFGGE2AEHHFCEEG0AEEEHHHHHHGG@FGFGEEGCFH3GHGEGGHC/FHHGDCDCGGGGHHFFHF0G//?FHHHHGGHH-CG@GHHHHHHHHH0<EH.::-CEHGHHGGGGGGGGGGGGGGGB-9BFGGBBFBBFFFFFFFFFFFFFFFFFFFFFFFFBFFFFFFFFFFFFFFFFFFFFFFFFFFFFFFFFFFFFFFFFFFFFFFFFFFFFFFFFF
@M05620:37:000000000-D9766:1:1101:23603:9146 1:N:0:12
ACCACCCCTTCTACAATGAGCTGCGTGTGGCTCCCGAGGCGCCCCCCGTGCTGCTGACCGAGGCCCCCCTGAACCCCAAGGCCACCCGCGAGACGCTTCCCAGGTGAGTGGCCCGCTCCCTCTTCTGGTGGCCGCCTCCCTCCTTCCTGCCCTCCCGGAGCTGCGCCCTTTCTCACTGGTTCTCTCTTCTGCCGTTTTCCGTAGGACTCTCTTCTCTGACCTGAGTCTCCTTTGGAACTCTGAAGGTTCTA
+
A?>1A1AD>FFF3GGE3BGBBBB1EEEA0AAG1AFA/AA/AA/AEEGE/BEF1B11BF0>>E>>F?EEG//<1BFFGACGF/FG/FC<B/<>>..->.>GC00<<CGC=0<.<G-AC-:.:C/CGGBCFB.;.-99CAEEC/;BFCFFF/--:AA999--;9BB>@F@-/9:BFFB//;/;;FF/9BFFFB//@B9;A/B9;AB;/;/B/B;FFFB9/B99FFFBFF/BB///;///;/BFF///;BFFF;
@M05620:37:000000000-D9766:1:1101:11389:9177 1:N:0:12
ACCACACCTTCTACAATGAGCTGCGTGTGGCTCCCGAGGAGCACCCCGTGCTGCTGACCGAGGCCCCCCTGAACCCCAAGGCCAACCGCGAGAAGATGACCCAGGTGAGTGGCCCGCTACCTCTTCTGGTGGCCGCCTCCCTCCTTCCTGGCCTCCCGGAGCTGCGCCCTTTCTCACTGGTTCTCTCTTCTGCCGTTTTCCGTAGGACTCTCTTCTCTGACCTGAGTCTCCTTTGGAACTCTGCAGGTTCT
+
BBBABBBBFFFFGGGGGGGEGDGGGEGBFEHGEFGEGGGGGHHHHGGGGFGGHHHHHHHGGGGGGFFGGGGHHHGGGGGHFHHHHGEEDGCC@DCGGHHHHHHFGHHGHHHGGHHGGGGGHHHHHHHHFHHGHHGFGGDHGHHGHGGGGGGGGGGGGGG-@DGGGGFFFFFFFFFFFFFFFFFFFFFFFFFFFFFFFFFFFFFFFFFFFFFFFFFFFFFFFFFF/FFFFFFFFFFFFFFFFFFFFFFFFFF
@M05620:37:000000000-D9766:1:1101:19650:9181 1:N:0:12
ACCACACCTTCTACAATGAGCTGCGTGTGGCTCCCGAGGAGCACCCCGTGCTGCTGACCGAGGCCCCCCTGAACCCCAAGGCCAACCGCGAGAAGATGACCCAGGTGAGTGGCCCGCTACCTCTTCTGGTGGCCGCCTCCCTCCTTCCTGGCCTCCCGGAGCTGCGCCCTTTCTCACTGGTTCTCTCTTCTGCCGTTTTCCGTAGGACTCTCTTCTCTGACCTGAGTCTCCTTTGGAACTCTGCAGGTTCT
+
CCCCCCDDFFFFGGGGGGGGGGHHGGGFCGHGHGGGGGGGGHGHHGGGEGGGHHGHHHHGGGGGGGGGGGGHGHHGGGGHGHHHHGGGGGGGGGHHHHHHFGHHGGHFHHHGGGFGGGGGHHHBGFFD0DCEFCD:D?CGGHHGFFGGGFFGFGGFGG9--@FFF9@AC=:FFFBBFFFFBFFFFFFFFFBBBFADDBEFBAF.;.:FFFEFFFFFFFFBFFFFFBFBBFFFFFFEBFFFFFBBBFF.:BF
@M05620:37:000000000-D9766:1:1101:4559:9183 1:N:0:12
GAGGCTGCTTTGGAAGAAACTCATAGATTACTGCAACAGTTCCCCCTGGACCTGGAAAAGTTTCTTGCCTGGCTTACAGAAGCTGAAACAACTGCCAATGCTACCCGTAAGGAAAGGCTCCTAGAAGACTCCAAGGGAGTAAAAGAGCTGATGAAACAATGGCAAGTAAGTCAGGCATTTCCGCTTTAGCACTCTTGTGGATCCAATTGAACAATTCTCAGCATTTGTACTTGTAACTGACAAGCCAGGGA
+
AA1>AA>AFFFFFFF11BFBGFFGGDGDD1FGHFHBEFFADGFHHGCGHFHFGHHHFHHHHHHHHHFGHHHGHHGEHGFDGGGFGHFFHGCHHHHHHHHH1F2FHHGGEE0FHHHHGGHFFHFGEFFFGHHHHFFFG/<EBGHGH/GHHHHGHGFFFF/FGF0@FFFDFG@FDGFHFFFGHHCCACFHFDGFHHHHHDCEFCGC<GDGGGHG0/:GCGHFHBGHHHFCGGH;;C09FFFGGFGGGGBFEC.
@M05620:37:000000000-D9766:1:1101:4559:9201 1:N:0:12
GAGGCTGCTTTGGAAGAAACTCATAGATAACTGCAACAGTTCCCCCTGAACCTGGAAAAGTTTCTTGCCTGGCTTACATAAGCTGAAACAACTGCCAATGCTACCCGTAAGGAAAGGCTCCTAGCAGACTCCAAGGGCGTAACAGCGCTGATGAACCAATGGCCAGTCAGTCCGGCATTTCCGCTTTAGCCCTCTTGTGGATCCAATTGCCCCCTTCTCAGCATTTGTACTTGTAACTGACAAGCCAGGGA
+
AABBBBFBFFFFGGGGGFGGEG4FG5FH6DFHDFHFHAAADFGHHGGG2BBAFF2FF32BFHEFHGBFHHHHHFFGHH5FGHHHH3@@BFGHFHHHHHHGHFFHGHFGGGHH33BBFEGHGHHHCBGCFFHF33BFG//>///320/<A@/@G111??/FGFF0FGG11D1>1.<AFGHHGHGGGGGCHH/;GHHHHFGGHHGHGGGGG000.-;FFGGGGG0FGGGFFGGGGG0FGFB0C99FF;;AEFE
@M05620:37:000000000-D9766:1:1101:17504:9204 1:N:0:12
ACCACACCTTCTACAATGAGCTGCGTGTGGCTCCCGAGGAGCACCCCGTGCTGCTGACCGAGGCCCCCCTGAACCCCAAGGCCAACCGCGAGAAGATGACCCAGGTGAGTGGCCCGCTACCTCTTCTGGTGGCCGCCTCCCTCCTTCCTGGCCTCCCGGAGCTGCGCCCTTTCTCACTGGTTCTCTCTTCTGCCGTTTTCCGTAGGACTCTCTTCTCTGACCTGAGTCTCCTTTGGAACTCTGCAGGTTCT
+
CCCCCCCCFFFFGGGGGGGGGGHHGFGGHGHHHGGGGGGGGHHHHGGGGGGGHHHHHHHGGGGGGGGGGGGHHHHGGGGHGHHHHGGGGGGGGGHHHHGHHHHHGHHHHHHGGGHGGGGGHHHHHHHHHHGGHHGGGGGHGHHGHGGGGGGGGGGGGGGBGGGGGGFFFFFFFFFFFFFFFFFFFFFFFFFFFFFFFFFFFFFFFFFFFFFFFFFFFFFFFFFFFFFFFFFFFFFFFFFFFFFFFFFFFFF
@M05620:37:000000000-D9766:1:1101:5812:9242 1:N:0:12
ACCACACCTTCTACAATGAGCTGCGTGTGGCTCCCGAGGAGCACCCCGTGCTGCTGACCGAGGCCCCCCTGAACCCCAAGGCCAACCGCGAGAAGATGACCCAGGTGCGTGGCCCGCTACCTCTTCTGGTGGCCGCCTCCCTCCTTCCTGGCCTCCCGGTGCTGCGCCCTTTCTCACTGGTTCTCTCTTCTGCCGTTTTCCGTAGGACTCTCTTCTCTGACCTGCGTCTCCTTTGGAACTCTGCAGGTTCT
+
A>AAAAA1CFFFGGGGGG1BFBGGEBEAAAFFFEFE0EEAEHHFHGGEAEEADFEGHHFAEEEGGAEEGECFHFEGGGGHEFHHHGGEGG<</CFEFHGHFHAGF11<>FA@CH.>@CGCHHFG<=GFH0<AGGC@@ACCEGFAFGGFFGGGFFFEGG@--9CBG@?A@@FFFFFBFBFBFFFFFFBFBFFFFF@ABFFFFFBAFBFEBBBFFE/;FBFBFBBBF@B@BBFFBFFFFFFFFFFFFFFFFFF
@M05620:37:000000000-D9766:1:1101:23585:9291 1:N:0:12
ACCACACCTTCTACAATGAGCTGCGTGTGGCTCCCGAGGAGCACCCCGTGCTGCTGACCGAGGCCCCCCTGAACCCCAAGGCCAACCGCGAGAAGATGACCCAGGTGAGTGGCCCGCTACCTCTTCTGGTGGCCGCCTCCCTCCTTCCTGGCCTCCCGGAGCTGCGCCCTTTCTCACTGGTTCTCTCTTCTGCCGTTTTCCGTAGGACTCTCTTCTCTGACCTGAGTCTCCTTTGGAACTCTGCAGGTTCT
+
CCCDCCCDFFFFGGGGGGGGGGHHGGGFFGHHHGGGGGGGGHHHHGGGGGGGHHHHGHHGGGGGGGGGGGGHHHHGGGGHGHHHHGGGGGGGGGHHHHHHHHHHGHHHGHHGGHHGGGGGHHHHHHHHHHHGHHGGGGGHGHHGHGGGGGGGGGGGGGGGGGGGGGFFFFFFFFHFFHFFFFFFFHFFFFFFFFFFFFFHFFFFFFFFFFFFFFHHFFFFHFFFFFFFFFFFFFHFFFFFFFFFHFFFFFF
@M05620:37:000000000-D9766:1:1101:21110:9305 1:N:0:12
ACCACACCTTCTACAATGAGCTGCGTGTGGCTCCCGAGGAGCACCCCGTGCTGCTGACCGAGGCCCCCCTGAACCCCAAGGCCAACCGCGAGAAGATGACCCAGGTGAGTGGCCCGCTACCTCTTCTGGTGGCCGCCTCCCTCCTTCCTGGCCTCCCGGAGCTGCGCCCTTTCTCACTGGTTCTCTCTTCTGCCGTTTTCCGTAGCACTCTCTTCTCTGACCTGAGTCTCCTTTGGCACTCTGCAGTTTCT
+
CDDDDDCCFFFFGGGGGGGGGGHHGGGEHGHHHGGGGGGGGGHHHGGGGGGGHHHHHHHGGGGGGGGGGGGHHHHGGGGHGHHHHGGGGGCGGGHHHHHHHF//??F1G11=??G->--->GD0D0D0D</..C--;AD.C//./;0;B0/.;9C.C.;---.;C-C.-C/;FFFBBB0/9;FFFFF9B00000-AD/9:9.09;.0BFFFB0;FF00000/9B//;FB0BFFB0/0;;F/0;000:0;::
@M05620:37:000000000-D9766:1:1101:15613:9310 1:N:0:12
ACCACACCTTCTACAATGAGCTGCGTGTGGCTCCCGAGGAGCACCCCGTGCTGCTGACCGAGGCCCCCCTGAACCCCAAGGCCAACCGCGAGAAGATGACCCAGGTGAGTGGCCCGCTACCTCTTCTGGTGGCCGCCTCCCTCCTTCCTGGCCTCCCGGAGCTGCGCCCTTTCTCACTGGTTCTCTCTTCTGCCGTTTTCCGTAGGACTCTCTTCTCTGACCTGAGTCTCCTTTGGAACTCTGCAGGTTCT
+
AAA1AAAAFFFFGBGF3F11G1GFGAAA00FB1AA00EGGCHHHHGGG?AEFBGFFGHFE/E?EG/EGGGE0B1FFGE/G//FHHG//>C<</CFB1F1<?GCHGHF1?GHGEHHCCGGGHGHFHHHFHHFACGC--:::CGHAGFBBFBFFFFFA9E@-A?FGF??B-@FFFFFFFFBB:FBFBBB/FFFFFF@ABFFFFBBFFFEFFFFBFFFFFFF/BBFF/;BFFFFFFFFBBFFFFEFF9FFFFFF
@M05620:37:000000000-D9766:1:1101:21845:9355 1:N:0:12
ACCACACCTTCTACAATGAGCTGCGTGTGGCTCCCGAGGAGCACCCCGTGCTGCTGACCGAGGCCCCCCTGAACCCCAAGGCCAACCGCGAGAAGATGACCCAGGTGAGTGGCCCGCTACCTCTTCTGGTGGCCGCCTCCCTCCTTCCTGGCCTCCCGGAGCTGCGCCCTTTCTCACTGGTTCTCTCTTCTGCCGTTTTCCGTAGGACTCTCTTCTCTGACCTGAGTCTCCTTTGGAACTCTGCAGGTTCT
+
AB?AB?AAFFFFGGGGBGGGGGFHEEGGHDFHHGG?EEG?GHHHHGGGFGGFGGHFGHHGGGEGEGFEGGGEHHEEGGGHFFHFEGG?D@FDFGFFF2FGHHFF/FFFFGFEGHHCGGGGHHHHHHHBDHBDGHG?DDGHFHHGHGGGF0FGG0.CECGGAGFFFAFFF=/FFFFFFF/FFFFFFFFFFFFFEFFAAFFFFDFFFFFFBFFFFFFFFF/BBFFFFFFFFFFFFFFFFFEFFFFFFFFFFF/
@M05620:37:000000000-D9766:1:1101:3115:9357 1:N:0:12
ACCACACCTTCTACAATGAGCTGCGTGTGGCTCCCGAGGAGCACCCCGTGCTGCTGACCGAGGCCCCCCTGAACCCCAAGGCCAACCGCGAGAAGATGACCCAGGTGAGTGGCCCGCTACCTCTTCTGGTGGCCGCCTCCCTCCTTCCTGGCCTCCCGGCGCTGCGCCCTTTCTCACTGGTTCTCTCTTCTGCCGTTTTCCGTAGCACTCTCTTCTCTGACCTGCGTCTCCTTTGGAACTCTGCAGGTTCT
+
BCCCCBCAFFFFGGGGGGGGGGHHGGGGFGHHHGGG?EGGGHHHHGGGEGGGDGHHHHHGEGFGGGGGGGEHHHHGGGGHGHHHHGGGGGGGGGH2GHHHHHHHGHE1?FGEGHFAF->DHHHHHGHHHHHDG.<CDDGHGHHGHGGGGGGGGFGGGG--;9@BFCFFFFFFFFFFFFFFFFFFFFFF0;FFFFFFFFFFFFFFF.;BFFFFFFF09BBFFFF/.;;-;BFFFFFFFFFFFFFFFFFFFFF
@M05620:37:000000000-D9766:1:1101:16659:9382 1:N:0:12
ACCACACCTTCTACAATGAGCTGCGTGTGGCTCCCGAGGAGCACCCCGTGCTGCTGACCGAGGCCCCCCTGAACCCCAAGGCCAACCGCGAGAAGATGACCCAGGTGAGTGGCCCGCTACCTCTTCTGGTGGCCGCCTCCCTCCTTCCTGGCCTCCCGGAGCTGCGCCCTTTCTCACTGGTTCTCTCTTCTGCCGTTTTCCGTAGGACTCTCTTCTCTGACCTGAGTCTCCTTTGGAACTCTGCAGGTTCT
+
CCCCCCDDFFFFGGGGGGGGGGHHGGGECFHHHGGGGGGGGHHHHGGGGGGGHHGGHHHGGGGGGGGGGGGHGHHGGGGHGHHHHGGGGGFGGGHHHHGHHHHHGHHHHHHGGHHGGGGGHHHHHHHHHHHGHHGGGGGHGHHGHGGGGGGGGGGGGGF?DGGGGGFFFFFFFFFFFFHFFFFFFFFFFFFFFFFFFFFFFFFFFFFFFFFFFFFFFHFFFFFFBFFFFFFFFFFFFFFFFFFFFFFFFFF
@M05620:37:000000000-D9766:1:1101:14706:9386 1:N:0:12
ACCACACCTTCTACAATGAGCTGCGTGTGGCTCCCGAGGAGCACCCCGTGCTGCTGACCGAGGCCCCCCTGAACCCCAAGGCCAACAGCGAGAAGATGACCCAGGTGAGTGGCCCGCTACCTCTTCTGGTGGCCGCCTCCCTCCTTCCTGGCCTCCCGGAGCTGCGCCCTTTCTCACTGGTTCTCTCTTCTGCCGTTTTCCGTAGGACTCTCTTCTCTGACCTGAGTCTCCTTTGGAACTCGCAGGTTCTA
+
AAA1AAAAFFFFG3FDDGA1GBGFE0AA00FG1AFE?EGGCHHHHGGGEAEGGHH1GHFE/ECGG/EEGEF0F1GGGC/G//GHHG/0B@///CFB1B1?FGEHGHG<CHG/?CG/<CGCHHBDGGHFFGG.<GC<-..:CGGCC0:CGCFGG0CA.C?-AA?FB--9-A/9FFFFFBFB/B9B/BBBFFFFFF@BBFEFEBFFFFFFFFFFFFFFFFB9BFBF/99B9/FFFFFBFFFBFF@@?@FFFFF
@M05620:37:000000000-D9766:1:1101:26080:9395 1:N:0:12
ACCACACCTTCTACAATGAGCTGCGTGTGGCTCCCGAGGAGCACCCCGTGCTGCTGACCGAGGCCCCCCTGAACCCCAAGGCCAACCGCGAGAAGATGACCCAGGTGAGTGGCCCGCTACCTCTTCTGGTGGCCGCCTCCCTCCTTCCTGGCCTCCCGGAGCTGCGCCCTTTCTCACTGGTTCTCTCTTCTGCCGTTTTCCGTAGGACTCTCTTCTCTGACCTGAGTCTCCTTTGGAACTCTGCAGGTTCT
+
CBCCCCCCFFFFGGFGGGFGGFHHGEGAGDHHHGGGGGEGGHGHHGGGEGEGHHHHHHHEGGGGGGGGGGGHHHHGGGGHGHHHHGGGGGGGGGHHHHHHHHHHGGHHHHHGGHHGGGGGHHHHHHHHHHHGHHG@CFFHGHHGHGGGGGGGGGGGGGGCGGGGGGFFFFFFFFFFFFFFFFFFFFFFFFFFFFFDFFEFFFFFFDFFFFFFFFFFFFFFFFFFFFFFFFFFFFFFFFFFFFFFFFFFFFF
@M05620:37:000000000-D9766:1:1101:8528:9402 1:N:0:12
ACCACACCTTCTACAATGAGCTGCGTGTGGCTCCCGAGGAGCACCCCGTGCTGCTGACCGAGGCCCCCCTGAACCCCAAGGCCAACCGCGAGAAGATGACCCAGGTGAGTGGCCCGCTACCTCTTCTGGTGGCCGCCTCCCTCCTTCCTGGCCTCCCGGAGCTGCGCCCTTTCTCACTGGTTCTCTCTTCTGCCGTTTTCCGTAGGACTCTCTTCTCTGACCTGAGTCTCCTTTGGAACTCTGCAGGTTCT
+
CCCCCDDCFFFFGGGGGGGGGGHHGGGGHGHHHGGGGGGGGHHHHGGGGGGGHHHHHHHGGGGGGGGGGGGHHHHGGGGHGHHHHGGGGGGGGGHHHHHHHHEGGHGHHHHGGHHGGGGGHHHHHHHHHHHGHHGGGGGHGHHGHGGGGGGGGGGGGGGGGGGGGGFFFFFFFFFHFFFFFFFFFFFFFFFFFFFFFFFFFFFFFFFFFFFFFFHHFFFFFFFFFFHFHHFFFHFFFFFFFFHFFFFFFFF
@M05620:37:000000000-D9766:1:1101:27908:9420 1:N:0:12
ACCACACCTTCTACAATGAGCTGCGTGTGGCTCCCGAGGAGCACCCCGTGCTGCTGACCGAGGCCCCCCTGAACCCCAAGGCCAACCGCGAGAAGATGACCCAGGTGAGTGGCCCGCTACCTCTTCTGGTGGCCGCCTCCCTCCTTCCTGGCCTCCCGGAGCTGCGCCCTTTCTCACTGGTTCTCTCTTCTGCCGTTTTCCGTAGGACTCTCTTCTCTGACCTGAGTCTCCTTTGGAACTCTGCAGGTTCT
+
CCCCCCCDFFFFGGGGGGGGGGHHGGGEDGHGHFGGGGEGGHHHHGGGEGGGHHHHHHHGGGGGGGGGGGGHGHHGGGGHGHHHHGGGGCCCGGHHGHHHHHHHGHHHHHHGGHHGGGGGHHHHHHHHHHHGHHGGGGGHGHHGHGGGGGGGGGGGGGGGGGGGGGFFFFFFFFFFFFFFFFFFHHFFFFHFFFFFFFFHFFFFFFFFFFFFFFFFFFFFFFFFFFFFFFFFFFFFFFFFFFFFFFFFFFF
@M05620:37:000000000-D9766:1:1101:16898:9424 1:N:0:12
ACCACACCTTCTACAATGAGCTGCGTGTGGCTCCCGAGGAGCACCCCGTGCTGCTGACCGAGGCCCCCCTGAACCCCAAGGCCAACCGCGAGAAGATGACCCAGGTGAGTGGCCCGCTACCTCTTCTGGTGGCCGCCTCCCTCCTTCCTGGCCTCCCGGAGCTGCGCCCTTTCTCACTGGTTCTCTCTTCTGCCGTTTTCCGTAGGACTCTCTTCTCTGACCTGAGTCTCCTTTGGAACTCTGCAGGTTCT
+
BCBCCCCCFFFFGGGGGGGGGGHHGFGEFGHHHGGGGGCGGHHHHGGGFGGGHHHHHHHGGGGGGGGGGGGHHHHGGGGHGHHHHGGGGGGGGGHHHHHHHHHHGHHHHHHGGHHGGGGGHHHHHHHHHHHGHHGGGGGHGHHGHGGGGGGGGGGGGGGGGGGGGGFFFFFFFFFFFFFFFFFFFFFFFFFFFFFFFFFFFFFFFFFFFFFFFFFFFFFFFFFFFFFFFFFFFFFFFFFFFFFFFFFFFFF
@M05620:37:000000000-D9766:1:1101:17171:9450 1:N:0:12
GAGGCTGCTTTGGAAGAAACTGACAAGCCAGGGACAAAAGATCGGAAGAGCACACGTCTGAACTCCAGTCACATTACTCGATCTCGTATGCCGTCTTCTGCTTGAAAAAAAAACCGCTATCTCTCTTTTTTGCCGCCTCCTTCCTTCCTGTCCTCCCTTAGCTGCGCCCTTTCCCACCCGTTCTCTCTTCCGCCGTTTTCCTTAGGACTCTCTTCCCTGCCCTTCGCCTCCTCTGGAACTCTGCCTTTTCT
+
>1>AA1CAFFBDGGGGGGGGGEGGGDBAB0B0BFGG0BFF0ABAEEBB0BFBFFCEGHBFD2BDBF1BDB1D1D@DG2FEEGH0FB/BEBGHGE/B?GGFHF1@BB>FFEC/E///////@@D211@1>1//1?/>AAE.0=FH11>0F00<CFHHC/0/0<00<-:EC@FFH0C0...-.9/.;0C90;0.=.-99;9B;////99/BB/B/;B/;9/-;A//9--;-A?F-9/9//9;B/BF//9/;;/
@M05620:37:000000000-D9766:1:1101:12320:9480 1:N:0:12
ACCACACCTTCTACAATGAGCTGCGTGTGGCTCCCGAGGAGCACCCCGTGCTGCTGACCGAGGCCCCCCTGAACCCCAAGGCCAACCGCGAGAAGATGACCCAGGTGAGTGGCCCGCTACCTCTTCTGGTGGCCGCCTCCCTCCTTCCTGGCCTCCCGGAGCTGCGCCCTTTCTCACTGGTTCTCTCTTCTGCCGTTTTCCGTAGGACTCTCTTCTCTGACCTGAGTCTCCTTTGGAACTCTGCAGGTTCT
+
BCCCABCAFFFFGFGGGGFGGGHHGGGBEEHFHGGGDGEGGHFHHGGGGGFGFHGHHGGEGCCEFGGGGGGHFHHGGGGHGHHHHGGGDGCDGGHGFHHHHHHHFHHDGGGGGHHGGG@GHHHHHHHHHHHGHFGGGGGHGHHGHGGGGGGGGGGGGGG-@DGGGGFFFFFFFFFFFFFFFFFFFFFFFFFFFFFFFFFFFFFFFFFFFFFFFFFFFFFFFFFFEFFFFFFFFFFFFFFFFFFFFFFFFFF
@M05620:37:000000000-D9766:1:1101:21441:9489 1:N:0:12
ACCACACCTTCTACAATGAGCTGCGTGTGGCTCCCGAGGAGCACCCCGTGCTGCTGACCGAGGCCCCCCTGAACCCCAAGGCCAACCGCGAGAAGATGACCCAGGTGAGTGGCCCGCTACCTCTTCTGGTGGCCGCCTCCCTCCTTCCTGGCCTCCCGGAGCTGCGCCCTTTCTCACTGGTTCTCTCTTCTGCCGTTTTCCGTAGGACTCTCTTCTCTGACCTGAGTCTCCTTTGGAACTCTGCAGGTTCT
+
BBBABBBBFFFFGGGGEGFFGFHHGEEEDEHGCFGAEFGGGHHHHGGGGEGGHHGFHHHGGGGGGGGGGGGHHHHGGGGHEEHHEGEEFC<B<BFG22>GHHHHCHHD0GFEGHHGGGGGHFGHBDHHFHFGFHCGCD:CFHHGHGFGGFFGGFGGGA--9?FFF->ADDFFFFFFFBBFFFBFFFFFFFFFFFCDDBEFBAB.A.BFBFFFFFFFFF9BF9FF/B9B9BFBBFFFF/99BFBFBFFABFF
@M05620:37:000000000-D9766:1:1101:4403:9514 1:N:0:12
ACCACCCCTTCTCCAATGAGCTGCGTGTTGCTCCCGCGGCTCCCCCCGTGCTTCTGCCCGAGTCCCCCCTGACCCCCAAGGCCACCCGCTAGACGCTTACCCCGGTGAGTTGCCCGCTACCTCTTCTGGTTGCCGCCTCCCTCCTTCCTTGCCTCCCGGAGCTGCGCCCTTTCTCACTGGTTCTCTCTTCTGCCGTTTTCCGTCGGACTCTCTTCTCTTACCTGAGTCTCCTTTGGCCCTCTTCAGGTTCT
+
>>>3>AABBFFFFGGBBBF5BBBBAEBEABDB5BFA2EFF0BFFFGGGB1BF3BB@3BBE>>1BF3?EGFFBB3BEEE?????GCHG<>/>/2<//<//???/AF<-FFH11GGG.CG@CHHHGGG0CGC0..0;;AF..;C;CFF0C;0;BFFG.A.A@FFF/BFFFF9F/BFBFF/B.;FFFFFFFB//;9B9.;/./9AF.-;BBFFFFFFFFFF//9;9//.9;/BFBFF//:/.9A9////:B//9
@M05620:37:000000000-D9766:1:1101:24584:9523 1:N:0:12
GAGGCTGCTTTGGAAGAAACTCATAGATTACTGCAACAGTTCCCCCTGGACCTGGAAAAGTTTCTTGCCTGGCTTACAGAAGCTGAAACAACTGCCAATGCTCCCCCTAATGAAAGGCTCCTAGAAGACTCCAAGAGAGTAAAAGAGCTGATGAAACAACGGCAAGCACGTCAGGCATTACCGCCTTAGCACTCTTTTGGATCCAATTGAACAACTCTCAGCATTTGTACTTGTAACTGACAAGCCACGGA
+
A?AA>AFBFFD@FFBFFGBGGGHHHGHHHFHGHHBFHHFGHHGHHGGFEFGGHHGFB3CBBGHHHHGGFHHHHHHEHHHHHHHHHBDHGH1BGHHHGHHH3B3B?>1/?F44B3G31?30?CGD3FB?GBFFGH300BE3B3FH3?F222?FDDGB@FA///<////?0>?.<<00.1>1>1>--<.<00000/0;0;0-/;;CFCFFH000CB./0;0:CFC0000;000;B;;0;;BBBFB..:C/-9-
@M05620:37:000000000-D9766:1:1101:17426:9553 1:N:0:12
ACCACACCTTCTACAATGAGCTGCGTGTGGCTCCCGAGGAGCACCCCGTGCTGCTGACCGAGGCCCCCCTGAACCCCAAGGCCAACCGCGAGAAGATGACCCAGGTGAGTGGCCCGCTACCTCTTCTGGTGGCCGCCTCCCTCCTTCCTGGCCTCCCGGAGCTGCGCCCTTTCTCACTGGTTCTCTCTTCTGCCGTTTTCCGTAGGACTCTCTTCTCTGACCTGAGTCTCCTTTGGAACTCTGCAGGTTCT
+
AAAAA?AAFFFFGFGF3GGDGCHFGAEEHAGH1FGFAEGEEGFHHGGGEFGF1GGFHHHGCC/EFEGGGGGCGFHGGGCHC/GHEGG@CGC/BC<GFG1GHHHHGHHGGHHGGHHGGGGCHHHGGHHGHHHGHHGCCFAHGHHGHGGGGGGFFGGGGG?@AGGGGG@F@@FFFFFFFFFFFFFFFFFFFFFFFF@ABFEFFFFFFBFFFFFFFFFFFF/FFFFFBBFFFFFFFFFEB/BFFFFFBFFFBFF
@M05620:37:000000000-D9766:1:1101:22641:9668 1:N:0:12
ACCACACCTTCTACAATGAGCTGCGTGTGGCTCCCGAGGAGCACCCCGTGCTGCTGACCGAGGCCCCCCTGAACCCCAAGGTCAACCGCGAGAAGATGACCCAGGTGAGTGGCCCGCTACCTCTTCTGGTGGCCGCCTCCCTCCTTCCTGGCCTCCCGGAGATGCGCCCTTTCTCACTGGTTCTCTCTTCTGCCGTTTTCCGTAGGACTCTCTTCTCTGACCTGAGTCTCCTTTGGAACTCTGCAGGTTCT
+
AA?AAA1AFFFFDGGFGFGGGGFBEEGFH?HHHGGEGGGCGHHHHG?FGAEFHFHHHHHGGGGGEG?EGGGHHHEFGGGHGBF<<GHGGGGGCCHF11?DHHHH/?F1?1?/F<G?CG-CFDGFGHHE0GHG<.<-;:EC.;GCHHEHGGGA90;EA.@:-9CFFGGG@?BFFFFB9//;;FFFFFF/FFBFEF-BAFFFFB/--9FFFFFFFBFF/B9BFFFF/9//B//9BFBFFFFFFFB9;FF-9/9
@M05620:37:000000000-D9766:1:1101:22996:9684 1:N:0:12
ACCACACCTTCTACAATGAGCTGCGTGTGGCTCCCGAGGAGCACCCCGTGCTGCTGACCGAGGCCCCCCTGAACCCCAAGGCCAACCGCGAGAAGATGACCCAGGTGAGTGGCCCGCTACCTCTTCTGGTGGCCGCCTCCCTCCTTCCTGGCCTCCCGGAGCTGCGCCCTTTCTCACTGGTTCTCTCTTCTGCCGTTTTCCGTAGGACTCTCTTCTCTGACCTGAGTCTCCTTTGGAACTCTGCAGGTTCT
+
BBBBBBBBFFFFGGGGGGAGGGHHGGGEHEGHHGG?FGFGGHHHHGGGGGGGHHHHGHHGGGGGGGGGGGGHHHHGGGGHGHHHHGGGGGGGGGHHHHHHHHHGEHFEFGHGGHHGGGGGHHHHHHHGBGHFGGGGGGGHGHHGHGGGGFGGGGGGGDFAGGGGGGFFFFFFFFFFFFFFFFFFFFFFFFFFFFDFFFFFFFFFFDFFFFFFFFFFFFFFFFFFFFFFFFFFFFFFFFFFFFFFFFFFFFF
@M05620:37:000000000-D9766:1:1101:9369:9690 1:N:0:12
ACCACACCTTCTACAATGAGCTGCGTGTGGCTCCCGAGGAGCACCCCGTGCTGCTGACCGAGGCCCCCCTGAACCCCAAGGCCAACCGCGAGAAGATGACCCAGGTGAGTGGCCCGCTACCTCTTCTGGTGGCCGCCTCCCTCCTTCCTGGCCTCCCGGAGCTGCGCCCTTTCTCACTGGTTCTCTCTTCTGCCGTTTTCCGTAGGACTCTCTTCTCTGACCTGAGTCTCCTTTGGAACTCTGCAGGTTCT
+
BCCBBBCAFFFFFFGGGGGGGGHHGEGEEEHHGFFFAEEFGHHHHFGEGEEGGHHHHHHGGGGEGGGGGGGHFHHGGGGHGHHHGGGEBD@DFGHGHHHHHHHHEHHFGFGGGHHGGGGGHHHHHHHHFGGGHHGCGDGHGGHGHGGGGGGGGGGGGGA-:AAFGGFFFFFFFFFFFFFFFFFFFFFFFFFFFFFFFFFFFFFFA9FFFFFFFFFFFFFFFFFF/;FFFFFFFFFFFFFFFFFFFFFFFFF
@M05620:37:000000000-D9766:1:1101:24004:9692 1:N:0:12
ACCACACCTTCTACAATGAGCTGCGTGTGGCTCCCGAGGAGCACCCCGTGCTGCTGACCGAGGCCCCCCTGACCCCCAAGGCCAACCGCGAGAAGATGACCCAGGTGAGTGGCCCGCTACCTCTTCTGGTGGCCGCCTCCCTCCTTCCTGGCCTCCCGGAGCTGCGCCCTTTCTCACTGGTTCTCTCTTCTGCCGTTTTCCGTAGGACTCTCTTCTCTGACCTGAGTCTCCTTTGGAACTCTGCAGGTTCT
+
BBBBBABBFFFFGGGGGGFGGGHHGGGGGGGHHGGG2EFE2FAGHGGGGGGGBGHHHHHGGG0EFGGGGGGG3FHGGGGHFHHHGGGGGC@CGGHEHFHHGHHA?GFGHHHGGHHGGGGGHGHHHHHGGHEDGHGGFGGHGHHGGGGGGFFGGG.EGEDGGGFGFFFFFDBFFFFFFFBFFFFFFFFFFFFFFFFADFFFFFFFA?FFFFFFFFFFFFBFFFF./BFFFFFFFFFFBFFFFFFFFFFAFFB
@M05620:37:000000000-D9766:1:1101:16697:9725 1:N:0:12
ACCACACCTTCTACAATGAGCTGCGTGTGGCTCCCGAGGAGCACCCCGTGCTGCTGACCGAGGCCCCCCTGAACCCCAAGGCCAACCGCGAGAAGATGACCCAAGTGAATGGCCCGCTAACTCTTCTGGTGGCCGCCTCCCTCCTTCCTGGCCTCCCGGAGCTGCGCCCTTTCTCACTGGTTCTCTCTTCTGCCGTTTTCCGTAGGACTCTCTTCTCTGACCTGAGTCTCCTTTGGAACTCTGCAGGTTCT
+
CCCABCCCFFFFGGGGGGGGGGHHGGGEHGHHHGGGGGGGGHHHHGGGEGGGHHHHHHHGGGGGGGGGGGGHHHHGGGGHGHHHHGGGGGGGGGHHHHGEHH//??G=1==FFHH?@<-.>FGDGH00DDCD.G@:AA:GGGCF/CCHFFGFGFAEG.@--;.0:-9DDAFFFFFBB09B;FFFFFF0BBBBFF9.;FF9F:B..AB0/;FF0FFFF0000:0///;;;0FFFFFEBFFFFF0090;AFFF
@M05620:37:000000000-D9766:1:1101:10401:9784 1:N:0:12
GAGGCTGCTTTGGAAGAAACTCATAGATTACTGCAACAGTTCCCCCTGGACCTGGAAAAGTTTCTTGCCTGGCTTACAGAAGCTGAAACAACTGCCAATGCTACCCGTAAGGAAAGGCTCCTAGAAGACTCCAAGGGAGTAAAAGAGCTGATGAAACAATGGCAAGTAAGTCAGGCATTTCCGCTTTAGCACTCTTGTGGATCCAATTGAACAATTCTCAGCATTTGTACTTGTAACTGACAAGCCAGGGA
+
BBBBBAFBFFFFGGGGGGGGGGHHHHHHHHHHHHHHHHHAGHHHHGGGHHHHHHHHHHHHGHHHHHFHHHHHHHHHHHHHHHHHHHHHHHHHHHFHFFFFGH4BGHGEEFHHHHFFEHFHGHHHF3BGHGHHHHGFGEFGHGFFHAH2GGHGHHFFGHEFHGGHHFDGFH?FGBGHHFHHH1DC<ACD<11<FGHGHDCAHHHHHFFGFCFGHC<CGCCCHF00CGCCGHHFG9C0;FFGGGGGGGFFGG.
@M05620:37:000000000-D9766:1:1101:6576:9813 1:N:0:12
ACCACACCTTCTACAATGAGCTGCGTGTGGCTCCCGAGGAGCACCCCGTGCTGCTGACCGAGGCCCCCCTGAACCCCAAGGCCAACCGCGAGAAGATGACCCAGGGGGGGGGCCCCCTACCTCTTCTTGTGGCCCCCTCCCCCCTTCCTTGCCCCCCGGGCCTTCGCCCTTTCTTCCTTGGTCTCTCTTCTGCCGTTTTCCGTAGGACTCCCTTCCCTGGCCTAGGGCTCCTTTTGGACTCTGCAGGGTTT
+
EEEEEEDDFFFFGGGGGGGGGGHHGGGFHGHHHGGGGGGGGHHHHGGGGGGGHHHHHHHGGGGGGGGGGGGHHHHGGGGHGHHHHGGGGGGGGGHHHHHBHHH?F///<--<-CD---.<B000<1<1<10<.<.-<-.<B..<<</<<1<0B0.<B<----<00..<D-FF1111<11<0<11110<:1111<<.<FF1B<0.<.0<//0./<///<0.<FB///./.<B0BF0B-<:0/<10:<B-B.9
@M05620:37:000000000-D9766:1:1101:10994:9814 1:N:0:12
ACCACACCTTCTACAATGAGCTGCGTGTGGCTCCCGAGGAGCACCCCGTGCTGCTGACCGAGGCCCCCCTGAACCCCAAGGCCAACCGCGAGAAGATGACCCAGGTGAGTGGCCCGCTACCTCTTCTGGTGGCCGCCTCCCTCCTTCCTGGCCTCCCGGAGCTGCGCCCTTTCTCACTGGTTCTCTCTTCTGCCGTTTTCCGTAGGACTCTCTTCTCTGACCTGAGTCTCCTTTGGAACTCTGCAGGTTCT
+
ABABBABAFFFFGFGFGGGGGGHHGGGGGGGHFFGG2EEAFHHHHGGEEFGFHHHGHHHGEEGGGGGFGGGGCFHEGGGHGHHHHGGGGGGGGGHHHHGHHH/?/?BDH1?FFHGDGCCCHFGHHGGDGGH?CGDGG?FHEFFFGFGGGGEFFBFFGG?B?BABBDFFF;B9FFFFFFF.99BFFFFFFFFFFF;9AFFFFFF.:99BFFFFFFFFFFFFFFBFFBFFFFFFFFF/;BFBFFFBFF?.;FF
@M05620:37:000000000-D9766:1:1101:17451:9814 1:N:0:12
ACCACACCTTCTACAATGAGCTGCGTGTGGCTCCCGAGGAGCACCCCGTGCTGCTGACCGAGGCCCCCCTGAACCCCAAGGCCAACCGCGAGAAGATGACCCAGGTGAGTGGCCCGCTACCTCTTCTGGTGGCCGCCTCCCTCCTTCCTGGCCTCCCGGAGCTGCGCCCTTTCTCACTGGTTCTCTCTTCTGCCGTTTTCCGTAGGACTCTCTTCTCTGACCTGAGTCTCCTTTGGAACTCTGCAGGTTCT
+
BBBBBBBBFFFFGGGGGGGGGGHGGGGGHGHHGGGGGGGGGHHHHGGGFGGGGGHGHHHGGGCGGGGGGGGHHHHGGGGHGHHHHGGGGGGGGGHGGHHHHHAGFHEGHGBFGHHGGGGGHHHHGHHGGHGDGGFCGGGHGHHGHGGGGGGGGGGGGGGGGGGGGGFFFFFFFFFFFFFFFFFFFFFFFFFFFFFFFFFFFFF?A?FFFFFFFFFFFFFFFFFFFFFFFFFFFFFB9FFFFFFFEFFFFFF
@M05620:37:000000000-D9766:1:1101:15069:9815 1:N:0:12
ACCACACCTTCTACAATGAGCTGCGTGTGGCTCCCGAGGAGCACCCCGTGCTGCTGACCGAGGCCCCCCTGAACCCCAAGGCCAACCGCGAGAAGATGACCCAGGTGAGTGGCCCGCTACCTCTTCTGGTGGCCGCCTCCCTCCTTCCTGGCCTCCCGGAGCTGCGCCCTTTCTCACTGGTTCTCTCTTCTGCCGTTTTCCGTAGGACTCTCTTCTCTGACCTGAGTCTCCTTTGGAACTCTGCAGGTTCT
+
A33AB@ABFFFDDGGB5FGGFGHHAAEEH2FGHGG2AAEEGFHHFGGGEGGGHHHHHHHGGGGGGGGEGGGHHHEFGGGHGHHHHGGGGGGGGGHHHGHHHF/FFGGHHFGGGHHGGGGGHHHHHHHHHGHGHHGGGGGHGHHGHGGGGGGGGGGGGGGGGGGGGGBFBBFFFFFFFFFFFFFFFFFFFFFFFFB.DFFFFFFFDDFFFFFFFFFFFFFFFF/FBFFFFFFFFFFFFFFFFFFFFFFFFFF
@M05620:37:000000000-D9766:1:1101:14678:9824 1:N:0:12
ACCACACCTTCTACAATGAGCTGCGTGTGGCTCCCGAGGAGCACCCCGTGCTGCTGACCGAGGCCCCCCTGAACCCCAAGGCCAACCGCGAGAAGATGACCCAGGTGAGTGGCCCGCTACCTCTTCTGGTGGCCGCCTCCCTCCTTCCTGGCCTCCCGGAGCTGCGCCCTTTCTCACTGGTTCTCTCTTCTGCCGTTTTCCGTAGGACTCTCTTCTCTGACCTGAGTCTCCTTTGGAACTCTGCAGGTTCT
+
BBBBBAABFFCFGGGFFGFGGGGHEEFEHGHHHGGEGGGGGHHHHGFGFEGFHGHHHHHGGGGGGGEGGGGHHHHGGGGEEHHHEGGGGCCGGGHHHGHHHHEH/?F<C?FFFHHGGGGGHHHHEHHHGGHDHHGGGGGEFGHCHFGGGGGGGGGGG.B?ADGFG?DDDFFFFFFFFFFFFFFFFFFFFFFFFFFDFFFFFFF.A.BFFFFFFFFFFFFFFFFFBFFFFFFFFFE/BFFFFFFFFFFFFFF
@M05620:37:000000000-D9766:1:1101:28080:9834 1:N:0:12
ACCACACCTTCTACAATGAGCTGCGTGTGGCTCCCGAGGAGCACCCCGTGCTGCTGACCGAGGCCCCCCTGAACCCCAAGGCCAACCGCGAGAAGATGACCCAGGTGAGTGGCCCGCTACCTCTTCTGGTGGCCGCCTCCCTCCTTCCTGGCCTCCCGGAGCTGCGCCCTTTCTCACTGGTTCTCTCTTCTGCCGTTTTCCGTAGGACTCTCTTCTCTGACCTGAGTCTCCTTTGGAACTCTGCAGGTTCT
+
BAAABBB?FFFFGGGGCGGGGFGHGG?BF?GHBFG?AEECGHHHHGGGGGGGHHGBFHHEFGEGGGGGGGGHHHHGGGGHE/GEHFF/C/BDGGGGEFGGHGFHGHHD<?FCFHHGGGCGHHGHHHHFDGH?CCCCGGGHGHHGHGGGF0FGFBFGEFG?DDGGB-BD@FBFFFFFFFFFBFFFFFFFFFFFFFFDFFFFFFFFFFFFFFFFFFFFFFFFFFFF/BBFFFFFFFFFFFFFFFFFFFFFFFF
@M05620:37:000000000-D9766:1:1101:26103:9856 1:N:0:12
ACCACACCTTCTACAATGAGCTGCGTGTGGCTCCCGAGGAGCACCCCGTGCTGCTGACCGAGGCCCCCCTGAACCCCAAGGCCAACCGCGAGAAGATGACCCAGGTGAGTGGCCCGCTACCTCTTCTGGTGGCCGCCTCCCTCCTTCCTGGCCTCCCGGAGCTGCGCCCTTTCTCACTGGTTCTCTCTTCTGCCGTTTTCCGTAGGACTCTCTTCTCTGACCTGAGTCTCCTTTGGAACTCTGCAGGTTCT
+
BBBBBBBBFFFFGG5BFGFGGGHHGEGFGGHHHGGGGGGGGHHHHGGGEGEGHHHGHHHGGGGGGGGGGGGHHHHGGFGHGHHHHGGGGGGGGGHHHHHHHHHHGFHHHHHGGHHGGFGGHHHHHHHHHHHGHHGGGGGHGHHGHGGGGGGGGGGGGGGGGGGGGGFFFFFFFFFFFFFFFFFFFFFFFFFFFFFFFFFFFFFFFFFFFFFFFFFFFFFFFFFFFFFFFFFFFFFFFFFFFFEFFFFFFFF
@M05620:37:000000000-D9766:1:1101:26105:9876 1:N:0:12
ACCACACCTTCTACAATGAGCTGCGTGTGGCTCCCGAGGAGCACCCCGTGCTGCTGACCGAGGCCCCCCTGAACCCCAAGGCCAACCGCGCGAAGATGACCCAGGTGAGTGGCCCGCTACCTCTTCTGGTGTCCGCCTCCCTCCTTCCTGGCCTCCCGGAGCTGCGCCCTTTCTCACTTGTTCTCTCTTCTGCCGTTTTCCGTAGGACTCTCTTCTCTGACCTGAGTCTCCTTTTGAACTCTGCAGGTTCT
+
BBBBBBBBFFFFFGGGGGBGGGFHGGGFDGHHHGGGFGGGGHHHHGGGEEEFBGGHHHHGGGCGGGGGGGGHEHHGGGGHGHHH/FGGG//>BBCDHFFBFHHHA1<?FGFCAHHC?CG-<GHHHHG=F<:.:CA?.:E:.:CAFFGGGBBFGFGGE.9BAG?BFFFF;-:;/BFFB//9;9BFFFF/BFF/;;9;;FEFF.FFD.9/BFFFFBFFBFBF9;B9:.;FFFFF;F//./9BF//BF/;9B/;
@M05620:37:000000000-D9766:1:1101:14804:9882 1:N:0:12
ACCACACCTTCTACAATGAGCTGCGTGTGGCTCCCGAGGAGCACCCCGTGCTGCTGACCGAGGCCCCCCTGAACCCCAAGGCCAACCGCGAGAAGATGACCCAGGTGAGTGGCCCGCTACCTCTTCTGGTGGCCGCCTCCCTCCTTCCTGGCCTCCCGGAGCTGCGCCCTTTCTCACTGGTTCTCTCTTCTGCCGTTTTCCGTAGGACTCTCTTCTCTGACCTGAGTCTCCTTTGGAACTCTGCAGGTTCT
+
A1>AA?AACFCFBGGBDGGGFFGFEEFA00FHHGGC?EG/AGGHHGEG/BEEHF1FGHHGGGGGFGEGGGFHHHGGGGGGGHHG/FGGG?CGGGHFGDFHHHEGEGGFHHHGGHHGGGGCHHHFGGGGDG/A.G?-:AGGCGCCBFGGFFFFGBFGGG?A@GGGG@@F@?FFFFFFFF/9BFFFFFFFFF9FFF?BBFFFF?FA--FFFFFFFFFFFFFFFFFEFFBFBFFBBFB///;BBFFFFFFFFFF
@M05620:37:000000000-D9766:1:1101:27180:9904 1:N:0:12
ACCACACCTTCTACAATGAGCTGCGTGTGGCTCCCGAGGAGCACCCCGTGCTGCTGACCGAGGCCCCCCTGAACCCCAAGGCCAACCGCGAGAAGATGACCCAGGTGAGTGGCCCGCTACCTCTTCTGGTGGCCGACTCCCTCCTTCCTGGCCTCCCGGAGCTGCGCCCTTTCTCACTGGTTCTCTCTTCTGCCGTTTTCCGTAGGACTCTCTTCTCTGACCTGAGTCTCCTTTGGAACTCTGCAGGTTCT
+
>1>AA1AACCBFAFFD3ABBFAAE0BEBAAFABBAA0AAAEFCGGEEEGEE/FAGHGB0ECEGGGFCEGEGHFHF>EEFHGHHHHGGCC/<>BCHFB1GHHFFFE1F1FFGFFHHGGG@CHFHGH00DDDGGHHG-A-EHEHHCHEHGGGGGGEFEGGGAAGGBFGG?@@FEFFFFFFFFB/FFFFFFFBFFFF@FFFFFFFFFFFFFFFFFFFFFF/F/BF/9/BFFFFFFFFFFFFFFFBFF/FFAFFF
@M05620:37:000000000-D9766:1:1101:11089:9912 1:N:0:12
GAGGCTGCTTTGGAAGAAACTGACAAGCCAGGGACACAAGATAGGAAGAGCACACGTCTGAACTCCAGTCACATTACTCGATCTCGTATGCCGTCTTCTGCTTGAAAAAAAAAAAGATAAATCATATGATGGCCGCCTCCCTCCTTCCTGACCTCCCGGATATGCGCCCTTTCTCCCTGGTTCTCTCTTCTGCCGTTTTCCGTAGGACTCTCTTCTCTGACCTGCGTCTCCTTTGGAACTCTGCAGGTTCT
+
A?3A>>BAFDDDECBA4EFFGGFBFDBA24BAAAB22B2F2F5AB35B2BB32AAAFFFBA53DBFFBDB3ABAD5D55B?31B5B?>BBFE/>>1?BBDBB@3BFBDCE><ED>//2@22222222@222<2<////?FC0C.<1DG1110F0<.C.-<..;0=.;;:@G00000;99.9BF0F0BB000090-;CFABF?9.9.//;BBBFF/9;/B/;/9..9.-.BB/BB9BFFFF/9:B/;A.//;
@M05620:37:000000000-D9766:1:1101:10612:9931 1:N:0:12
ACCACACCTTCTACAATGAGCTGCGTGTGGCTCCCGAGGAGCACCCCGTGCTGCTGACCGAGGCCCCCCTGAACCCCAAGGCCAACCGCGAGAAGATGACCCAGGTGAGTGGCCCGCTACCTCTTCTGGTGGCCGCCTCCCTCCTTCCTGGCCTCCCGGAGCTGCGCCCTTTCTCACTGGTTCTCTCTTCTGCCGTTTTCCGTAGGACTCTCTTCTCTGACCTGAGTCTCCTTTGGAACTCTGCAGGTTCT
+
BCBCCCDCFFFFGGGGGGGGGGHHGGGGHGHHHGGGGGGGGHHHHGGGEGGGHHHHHHHGGGGGGGGGGGGHHHHGGGGHGHHHHGGGGGGGGGHHHHHHHHAFFHHHHHFGGHHGGGGGHHHHHHHHGHHGHHGGGGGHGHHGHGGGGGGGGGGGGGGGGGGGGGFFFFFFFFFHFHFFFFFFFFFFFFHHFFFFFFFHFFFFDFFFFFFFFFFFFHFFFFFFFFFFFFFFFHHFFFFFFFFFHFFFFFF
@M05620:37:000000000-D9766:1:1101:5036:9934 1:N:0:12
ACCACACCTTCTACAATGAGCTGCGTGTGGCTCCCGAGGAGCACCCCGTGCTGCTGACCGAGGCCCCCCTGAACCCCAAGGCCAACCGCGAGAAGATGACCCAGGTGAGTGGCCCGCTACCTCTTCTGGTGGCCGCCTCCCTCCTTCCTGGCCTCCCGGAGCTGCGCCCTTTCTCACTGGTTCTCTCTTCTGCCGTTTTCCGTAGGACTCTCTTCTCTGACCTGCGTCTCCTTTGGAACTCTGCAGGTTCT
+
CCCCCCCBFFFFGGGGGG5FGGHHGEGAAEH2FFFGGGGGDGHGHGCEAFGGGFCGFHF0EC@EGGGGGGGHGHHGGGGHGHHHHGGGGG/C/DHBFHHHHHFGGHH1F?FFGFHFGFGGHHGHHHHHHHHGHHCCFEEHGHHGHGGGGGGGGGGGGGG-;ACFGGFFFFFFFFFFFFFFFFFFFFFFFFFFFFFFFFFFFFFFDFFFFFFFFF/BFFFFFFFF.:DAFFFEFFFFFFFBFFFFFFFFBFF
@M05620:37:000000000-D9766:1:1101:14531:10011 1:N:0:12
ACCACACCTTCTACAATGAGCTGCGTGTGGCTCCCGAGGAGCACCCCGTGCTGCTGACCGAGGCCCCCCTGAACCCCAAGGCCAACCGCGAGAAGATGACCCAGGTGAGTGGCCCGCTACCTCTTCTGGTGGCCGCCTCCCTCCTTCCTGGCCTCCCGGAGCTGCGCCCTTTCTCACTGGTTCTCTCTTCTGCCGTTTTCCGTAGGACTCTCTTCTCTGACCTGAGTCTCCTTTGGAACTCTGCAGGTTCT
+
DDEEEECEFFFFGGGGGGGGGGHHGGGGHGHHHGGGGGGGGHHHHGGGGGGGHHHHHHHGGGGGGGGGGGGHHHHGGGGHGHHHHGGGGGGGGGHHHHHHHHFHGHHHHHHGGHHGGGGGHHHHHHHHHHHGHHGGGGGHGHHGHGGGGGGGGGGGGGGGGGGGGGFFFFFFFFFFFHFFFFFFHHFFFFHHFFFFFFFHFFFFFFFFFFFFFHFHFFFFFFFFBFFFFFFFFHHFFFFFFFFFFFFFFFF
@M05620:37:000000000-D9766:1:1101:13661:10014 1:N:0:12
ACCACACCTTCTACAATGAGCTGCGTGTGGCTCCCGAGGAGCACCCCGTGCTGCTGACCGAGGCCCCCCTGAACCCCAAGGCCAACCGCGAGAAGATGACCCAGGTGAGTGGCCCGCTACCTCTTCTGGTGGCCGCCTCCCTCCTTCCTGGCCTCCCGGAGCTGCGCCCTTTCTCACTGGTTCTCTCTTCTGCCGTTTTCCGTAGGACTCTCTTCTCTGACCTGAGTCTCCTTTGGAACTCTGCAGGTTCT
+
BBB>ABBBFFFFGGGGGGGEG5GFG22BE2GH3FFAEEGGGHHHHGGGDEGGGHGBHHHGCGCGG?FGGGG1FCHGGGCG/?GHHGEEGGG/@D<G1DDFGHFFFHHHHHHGGHHGGGGGHHHHHHHGHHGGHHGGGGDHGHHGHGFGGGGGGGGGGGG@GGGGG@BF?BFFFFFFFFFFFFFFFFFFFFFFFFBDFFFFFFFEDFFFFFFEFFFFFFFFFFFF/BFFFFFFFFFEFFFFFFFFFFFFFFF
@M05620:37:000000000-D9766:1:1101:9939:10026 1:N:0:12
ACCACACCTTCTACAATGAGCTGCGTGTGGCTCCCGAGGAGCACCCCGTGCTGCTGACCGAGGCCCCCCTGAACCCCAAGGCCAACCGCGAGAAGATGAGTGGCCCGCTACCTCTTCTGGTGGCCGCCTCCCTCCTTCCTGGCCTCCCGGCGCTGCGCCCTTTCTCACTGGTTCTCTCTTCTGCCGTTTTCCGTAGGACTCTCTTCTCTGACCTGCGTCTCCTTTGGAACTCTGCAGGTTCTAGATCGGAA
+
AAA1AAAAFFFFGGGGAGFAGBHHG0AB00BB1BF00EEGCHHHHGGGCAEFFHFCGHGE/ECEG/EGGGG>F>GGGGCH>AGHHGE<BC<<<CCB1F>G?GGGGAACC-<FGHHHHH1>G0.CGGC-<;.CGHGHHHGHBCGHHHFGG?9AA-AB?@F@@FFFFFFF/FFFFFFFFFFFFFFFF@ABFFFFFF-BFFFFFFFFFFFFFF/FFFF-@A@BFFFFFFFBFFFFFFFFFFAFFF/FFFFFBFF
@M05620:37:000000000-D9766:1:1101:18941:10043 1:N:0:12
ACCACACCTTCTACAATGAGCTGCGTGTGGCTCCCGAGGAGCACCCCGTGCTGCTGACCGAGGCCCCCCTGAACCCCAAGGCCAACCGCGAGAAGATGCCCAGGTGAGTGGCCCGCTACCTCTTCTGGTGGCCACCTCCCTCCTTCCTGGCCTCCCGGAGCTGCGCCCTTTCTCACTGGTTCTCTCTTCTGCCGTTTTCCGTAGGACTCTCTTCTCTGACCTGAGTCTCCTTTGGAACTCTGCAGGTTCTA
+
CCDDDDDDFFFFGGGGGGGGGGHHGGGGHGHHHGGGGGGGGHHHHGGGGGGGHHHHHHHGGGGGGGGGGGGHHHHGGGGHGHHHHGGGGGGGGGHHHHHHHHHGHHHHHHGGHHGGGGGHHHHHHHHHHHGGHHGHHHHGHHGHHHHHHHHHHGGGGG?FGGGGGGGGGFFFFFFFFFFFFHFFFFFFFFFFFFFFFFHFFFFFFFFFFFFFHHFFFFFFFFFFFFFFFFFFFFFFFFFFFFFHFFFFFFF
@M05620:37:000000000-D9766:1:1101:6204:10054 1:N:0:12
ACCACACCTTCTACAATGAGCTGCGTGTGGCTCCCGAGGAGCACCCCGTGCTGCTGACCGAGGCCCCCCTGAACCCCAAGGCCAACCGCGAGAAGATGACCCAGGTGAGTGGCCCGCTACCTCTTCTGGTGGCCGCCTCCCTCCTTCCTGGCCTCCCGGAGCTGCGCCCTTTCTCACTGGTTCTCTCTTCTGCCGTTTTCCGTAGGACTCTCTTCTCTGACCTGAGTCTCCTTTGGAACTCTGCAGGTTCT
+
AAA>AAAAFFFFGGGGFGGDFAFFEEEEGEHH3FGEEEG?FHHHHGGG1EEEDFFHHHHGGGCGEEEGGGGHHFGEGGGHFHHEEGG/BCCCCDHHHHHHHHGEGHHHHGHFGHHGGGGGFFHFHHFGH=GGHG?A-CGHGGFGHGGGGGEFFFFGGGG@GGG/FGBDBBBFFFFFFFFF/9FFFEFFFFFFFFBFFFFEFFFFDDFFFFFFFEFFFFFFFFFF/;BFFFFFFFFFFFFFFFFFFFFFFFF
@M05620:37:000000000-D9766:1:1101:21034:10061 1:N:0:12
ACCACACCTTCTACAATGAGCTGCGTGTGGCTCCCGAGGAGCACCCCGTGCTGCTGACCGAGGCCCCCCTGAACCCCAAGGCCAACCGCGAGAAGATGACCCAGGTGAGTGGCCCGCTACCTCTTCTGGTGGCCGCCTCCCTCCTTCCTGGCCTCCCGGAGCTGCGCCCTTTCTCACTGGTTCTCTCTTCTGCCGTTTTCCGTAGGACTCTCTTCTCTGACCTGAGTCTCCTTTGGAACTCTGCAGGTTCT
+
AAAAAAAAFFFFGFGGBGFAG1GCG0AAA0FFAFFAAFEEAGHHHGGGCCEFFHGCGHFG?GCGG/EGGEFCGCGGGGCHAEGHHG/<BCC?@FCF1FDDHHHGE<<10<FFGGH?---CH00<=0==FD/AFH--C::CE/:C/CBCBBFFFB.CC.A9--99F?@F@@FF///99/9FFF/9BBBFF////B=-;9E/B-F-9AFF/99BFF/99//9FBB-/-99/9BBBF/F/BB/999BBFFAB//
@M05620:37:000000000-D9766:1:1101:27141:10107 1:N:0:12
ACCACACCTTCTACAATGAGCTGCGTGTGGCTCCCGAGGAGCACCCCGTGCTGCTGACCGAGGCCCCCCTGAACCCCAAGGCCAACCGCGAGAAGATGACCCAGGTGAGTGGCCCGCCACCTCTTATGGTGGCCGACTCCCTCCTTCCTGGCCTCCCGCAGCTGCGCCCTTTCTCACTGGTTCTCTCTTCTGCCGTTTTCCGTAGGACTCTCTTCTCTGACCTGAGTCTCCTTTGGAACTCTGCAGGTTCT
+
>>>ABA>AFFCDAGGA5AEGFDAA2BEFH2FFFF22BAAEFHGHHGEEE1B1GFGHHC3EEGGGFE>EGGGHFGEEGGGC/GGFEFGCD/@DGGHH11F1?CEE/1??<1<?FCC@C->D0CC000=GFDDDH.<:-:.;GHG./<BFEBF..;.AAF-99-;CFGGDBBFFFFEBFB/:;FF/FFF/BFFFFFBFF/EBBA9A..9BBFFFFFF/9/;;F/BF/BFFF/9BFBFF/FFBFFFFFF?FFFF
@M05620:37:000000000-D9766:1:1101:26631:10109 1:N:0:12
ACCACACCTTCACCATGGGACGGGTTTGGCTCCCGAGGGCCACCCCATGCTGTAACCCGAGGTCCCCCCGCACCCCCATGCCAACCGCGCGAACACGTCGCAGGTGAGTCGCTAGCTACCTCGGCTGCCGGCTGCCTCCCTCCTTCCTGCCCTCACGGTGCTCCGCCCTCACTCGCTGGCTCTCTCTCCTGCCGTTTTACGAAGGACTCTCTTCACTGAAGTCAGCCTCCTATCGATCCATGCTGGATATC
+
A>AAA1>1BFC1BGGAB1A1B0A0AF000111AA///A///AFGGG/A0B1D1122BB>/>E/BGHHC>//>EGGGGG0B1B1BFF///////</0?0>---.><G0.0<<<.<.;C00/0:..:.A..9-9--;CBFG.FFBG09CB0/;A/9;---9--;9;9--@@--;B/--;---;BFFEF//9/9/-;--/;B/E--:--;BBB//;//;/////;/////----///-----9;BB///-9BF/
@M05620:37:000000000-D9766:1:1101:17162:10113 1:N:0:12
ACCACACCTTCTACAATGAGCTGCGTGTGGCTCCCGAGGAGCACCCCGTGCTGCTGACCGAGGCCCCCCTGAACCCCAAGGCCAACCGCGAGAAGATGACCCAGGTGAGTGGCCCGCTACCTCTTCTGGTGGCCGCCTCCCTCCTTCCTGGCCTCCCGGAGCTGCGCCCTTTCTCACTGGTTCTCTCTTCTGCCGTTTTCCGTAGGACTCTCTTCTCTGACCTGAGTCTCCTTTGGAACTCTGCAGGTTCT
+
CCCCBCCCFFFFGGGFGGGGGGHHGFGEGGHHGGGGGGEEGHHHHGGGFGGGHHFHHHHGGGGGGGGGGGGGFHHGGGGHGHHHHGGGGGGGGGHHHHFHHHHH/FHFHHHGGHE?FGGGHHHHHHHHHGHGHH-;CEGHGHHGHGGGGGGGGGGGGGFACGGGGGFFFFFFFFFFFFFFFFFFFFFFFFFFFFFFFFFFFFFFFFFFFFFFFFFFFFFFFFFF9FFFFFFFFFFFFFFFFFFFFFFFFFF
@M05620:37:000000000-D9766:1:1101:28367:10116 1:N:0:12
ACCACACCTTCTACAATGAGCTGCGTGTGGCTCCCGAGGAGCACCCCGTGCTGCTGACCGAGGCCCCCCTGAACCCCAAGGCCAACCGCGAGAAGATGACCCAGGTGCGTGGCCCGCTACCTCTTCTGGTGGCCGCCTCCCTCCTTCCTGGCCTCCCGGAGCTGCGCCCTTTCTCACTGGTTCTCTCTTCTGCCGTTTTCCGTAGGACTCTCTTCTCTGACCTGCGTCTCCTTTGGAACTCTGCAGGTTCT
+
BBBABBB?FFFFGGGGGG5BGFGFGFGBGFHHHFGFDGGCGHHHHGGGGGGGHHGHHHHEEGGGGEGGGGGHHGHGGGFHGHHHHGGGGG?<CFHGHHBFHH/?/GH1CFGGGH.>CCGGHHHHHDHHFHHGHHGGGGGHGGGGGGGGGGGGGFGGGGG@?9;FFBBFBBEFFFFFFFFFFFFFFFFFFFFFFFBFFFFFFFF?A.BFFFFFFFBFFFFFFFFF.9ABFFFFFFFFFFFFFFFFFFFFFFF
@M05620:37:000000000-D9766:1:1101:24714:10140 1:N:0:12
ACCACACCTTCTACAATGAGCTGCGTGTGGCTCCCGAGGAGCACCCCGTGCTGCTGACCGAGGCCCCCCTGAACCCCAAGGCCAACCGCGAGAAGATGACCCAGGTGAGTGGCCCGCTACCTCTTCTGGTGGCCGCCTCCCTCCTTCCTGGCCTCCCGGAGCTGCGCCCTTTCTCACTGGTTCTCTCTTCTGCCGTTTTCCGTAGGACTCTCTTCTCTGACCTGAGTCTCCTTTGGAACTCTGCAGGTTCT
+
A>AAAAABFFFFFGGGFGGAG5FCEBEEHDHGEFFAEEEEGHGHHGGGFEEFHHHGHGHGGGGGGEEGGGGCFEGEGGGHCEGHHFA<BCC@/DHHGFHH1FGEC<FGH<GFGHHGGGGGBDGDHHHHHHHGH.CDG?:CGH/:/09;FGGGAFGEGGGGG?AFG@B.;BFF/FFFFFFFFFF/;/99BF/;9FBFFF.FF?99..FFFF/BFFFF/FFF/BFFFF/FFFFFFFFFFFFFFFFFFFFAFFF
@M05620:37:000000000-D9766:1:1101:18526:10146 1:N:0:12
ACCACACCTTCTACAATGAGCAGCGGTCGGCACTCCAGTCGCGCCCCGCCCTCCCGACCGCGGCCTCCCTGAACCCCAAGGCCAACCGCGAGAAGATGACCCAGGTGAGTGGCCCGCTACCTCTTCTGGTGGCCGCCTCCCTCCTTCCTGGCCTCCCGGAGCTGCGCCCTTTCTCACTGGTTCTCTCTTCTGCCGTTTTCCGTAGGACTCTCTTCTCTGACCTGAGTCTCCTTTGGAACTCTGCAGGTTCT
+
AAAAAAAAFFFFGGGGGGGGG1B0A000AA0/A0B0BF21/A/A/EE////>/E/B?E/E//>EE/BFF01011<??CC?/<?GHGB/A///-<0<1>11>GFGAGHDFHGEGGHGGGGGHHHHHHHHGHGFGGGA@ECGGGGGGGEGGGFFFEFFEF?@@?FFF@<F@@FFFFFFFFFEBFFFFFFFFFFFFF@BAFFFFFFF??BFFFFFFFFFFFFBFFFF/-BBFFFFFF/9FFFFFFEFFBA:FFF
@M05620:37:000000000-D9766:1:1101:11323:10153 1:N:0:12
ACCACACCTTCTACAATGAGCTGCGTGTGGCTCCCGAGGAGCACCCCGTGCTGCTGACCGAGGCCCCCCTGAACCCCAAGGCCAACCGCGAGAAGATGACCCAGGTGCGTGGCCCGCTACCTCTTCTGGTGGCCGCCTCCCTCCTTCCTGGCCTCCCGGAGCTGCGCCCTTTCTCACTGGTTCTCTCTTCTGCCGTTTTCCGTAGGACTCTCTTCTCTGACCTGCGTCTCCTTTGGAACTCTGCAGGTTCT
+
BBBBBBBACFFFGGGGFGEEGFHGGEEAAAG2BEFEDFGGEHHHHGGEAAEFGHHHHHFA@ECGGAGGGECCHFFGGGFHGGHHHGEEDG/<BDFFDGBDFGAG/111/?C/AG.--A-<C00<00=GF0<..C-::.:C.9;.90B/0;FA.0AA.C----.99-@A-@////;/:BBBFF/////B9/;BF/-;DF./;.;.AAB/////B///9F//://9;-.9.9;FFBF/B99///9:/B.A///
@M05620:37:000000000-D9766:1:1101:15083:10157 1:N:0:12
ACCACACCTTCTACAATGAGCTGCGTGTGGCTCCCGAGGAGCACCCCGTGCTGCTGACCGAGGCCCCCCTGAACCCCAAGGCCAACCGCGAGAAGATGACCCAGGTGAGTGGCCCGCTACCTCTTCTGGTGGCCGCCTCCCTCCTTCCTGGCCTCCCGGAGCTGCGCCCTTTCTCACTGGTTCTCTCTTCTGCCGTTTTCCGTAGGACTCTCTTCTCTGACCTGAGTCTCCTTTGGAACTCTGCAGGTTCT
+
CCCCCCCDFFFFGGGGGGGGGGHHGGGEEGHHHGGGGGGGGHHHHGGGEGGGHHHHHHHGGGGGGGGGGGGHGHHGGGGHGHHHHGGGGGGGGGHHHHHHHHEHGHHHHHHGGHHGGGGGHHHHHHHHHHHGHHGGGGGHGHHGHGGGGGGGGGGGGGGFGGGGGGFFFFFFFFHFHHFFFFFFFFFFHHHHFFFFFFFFFFFFFFFFFFFFFHFFFFHFFFFFEFFFFFFFFFHFFFFFFFHFFFFFFFF
@M05620:37:000000000-D9766:1:1101:15570:10164 1:N:0:12
ACCACACCTTCTACAATGAGCTGCGTGTGGCTCCCGAGGAGCACCCCGTGCTGCTGACCGAGGCCCCCCTGAACCCCAAGGCCAACCGCGAGAAGATGACCCAGGTGAGTGGCCCGCTACCTCTTCTGGTGGCCGCCTCCCTCCTTCCTGGCCTCCCGGAGCTGCGCCCTTTCTCACTGGTTCTCTCTTCTGCCGTTTTCCGTAGGACTCTCTTCTCTGACCTGAGTCTCCTTTGGAACTCTGCAGGTTCT
+
CCCCCCCCFFFFGGGGGGGGGGHHGFGEDGHGGGGGGGEGGHGHHGGGGGGGHHGHHHHGGGFEGGGGGGGHFHHGGGGHGHHHHGGGGGGGGGHGHHHHGHAGEHHGHGHGGHHGGGGGHHHHHHHHDHHGHHGGGEGHGHHGHGGGGGFGGGGGGGG-@CGGGGFFFFFFFFFFFFFFFFFFFFFFFFFFFFFFFFFFFFFFDFFFFFFFFFFFFFF0FFFFEFFFFFFFFFFFFFFFFFFFFFFFFFF
@M05620:37:000000000-D9766:1:1101:17078:10172 1:N:0:12
ACCACACCTTCTACAATGAGCTGCGTGTGGCTCCCGAGGAGCACCCCGTGCTGCTGACCGAGGCCCCCCTGAACCCCAAGGCCAACCGCGAGAAGATGACCCAGGTGAGTGGCCCGCTACCTCTTCTGGTGGCCGCCTCCCTCCTTCCTGGCCTCCCGGAGCTGCGCCCTTTCTCACTGGTTCTCTCTTCTGCCGTTTTCCGTAGGACTCTCTTCTCTGACCTGAGTCTCCTTTGGAACTCTGCAGGTTCT
+
CCCCCCCCFFFFGGGGGGGGGGHHGEFEHGHHHGGGGGGGGHHHHGGGDEGGHHHHHHHGGGGGGGGGGGGHHHHGGGGHGHHHHGGGGGGGGGHHHHHHHGGHGHFGHHHAGHGCCGFGH0GH0GHFGGHAHFCC::CHCCHDHFGBFGEFF0CEFG??@AFFF?DFFFFFFBFFFFFEFFFBFBBFFBFFFBBDFBEFFDBFF?FF/FFFFFFFFFEBF/BBFF9B0FFFFFFFFFFFBBFFFFFFBBB
@M05620:37:000000000-D9766:1:1101:3229:10259 1:N:0:12
ACCACACCTTCTACAATGAGCTGCGTGTGGCTCCCGAGGAGCACCCCGTGCTGCTGACCGAGGCCCCCCTGAACCCCAAGGCCAACCGCGAGAAGATGACCCAGGGGCGTGGCCGGCTACCTCTTGTGGGGACCGGCTCCCTCCTGCCGTGCCTCCCGTTGGGGCGCCCTTTCTCACTGTGTCGCTCGTCGGGCTTTTTCCTGAGGAGTGGCGTGTCTGACCTGCGCCTCCTTGGGAACCCGGCAGGTTCT
+
AAAAAA@11FFFGFGGFGF1B1B1EEF0A000B0FE0AEC?FFCFEE/AE//11AFGHB/>>/>FFG/EE/FFHEFF?EHEEGHHGGGGG/</?01?1?<1?<FG///>A---<-<::.//0:0;0;<E.:.-9----;:.CF.//;9--;A9//-9;--;--;A9--9@//:;F/BB///;/-----@A------//://///;A/----9-;--;B/9B//;----9-9-://--/;-9--@-;-9///
@M05620:37:000000000-D9766:1:1101:3053:10328 1:N:0:12
ACCACACCTTCTACAATGAGCTGCGTGTGGCTCCCGAGGAGCACCCCGTGCTGCTGACCGAGGCCCCCCTGAACCCCAAGGCCAACCGCGAGAAGATGATCCCTGGAGGGTGATCGCCTCCGCCTCCTGCTGGCCACCCCCGTCGTACTTGTCGTCCGGACCCTGGGCCATTCCTACTTGGTATCCTCTTTTGCCGTTTTCATCCGTCCTCCGTCCCTTGCCTTACGTCTCATTTGTACGCTTCCCGGGCT
+
AAAABBBACFFFGGGGFGGGGGHGGEFGHEGHHGGE2EGGCHHHHGGGEEFF5GHHGHBEEGCGGGGGGGGHHHGGGFGHGAHHGGGGGGCGGGF2?F>2?FG2?/00//??.1>.<..>>...<<./<//</<./...;;@.9AA...00;0..=.-9.--:;...;9./B////::B//;///////////9/99.::B////9....//.9...;:.;F////;...9///;9//9...../..----
@M05620:37:000000000-D9766:1:1101:26779:10426 1:N:0:12
ACCACACCTTCTACAATGAGCTGCGTGTGGCTCCCGAGGAGCACCCCGTGCTGCTGACCGAGGCCCCCCTGAACCCCAAGGCCAACCGCGCGAAGATGACCCAGGTGAGTGGCCCGCTACCTCTTCTGGTGGCCGCCTCCCTCCTTCCTGGCCTCCCGGAGCTGCGCCCTTTCTCACTGGTTCTCTCTTCTGCCGTTTTCCGTAGGACTCTCTTCTCTGACCTGCGTCTCCTTTGGGAACTCTGCAGGTTC
+
BBBBBBB>CFFFFFGGGG5FGFHHGDGAFEGGGBFFEGGGEHFHHEEAEEFGHHHHHGHGGCGGGGGGGGGHFHHGGGGHGFHHHGGGCD/>DGGCGGHHHH/FFGH?GGGEGH.>CCGGHHHHHHHHHHHGHGFFCDFGGGGGGGGGGGGGGGGGGGG999AFFFFFFFFFFFFFFFFFFFFFFFFFFFFFFFFFFFFFFFFEDDFFFFFFFF;FFFFFFFFF.@DFFFFFFFFFBFFEF;9BF/9FFFF
@M05620:37:000000000-D9766:1:1101:16488:10464 1:N:0:12
ACCACACCTTCTACAATGAGCTGCGTGTGGCTCCCGAGGAGCCCCCCGTGCTCCTGACCGAGGCCCCCCTGCACCCCAAGGCCACCCGCGAGAAGATGCCCAGGTGAGTGGCCCGCTACCTCTTCTGGTGGCCGCCTCCCTCCTTCCTGGCCTCCCGGAGCTGCGCCCTTTCTCACTGGTTCTCTCTTCTGCCGTTTTCCGTAGGACTCTCTTCTCTGACCTGAGTCTCCTTTGGAACTCTGCAGGTTCTA
+
>A>AA1AAFFFFFGG1FAFFG1BBAABA0AAFGFFEE/EEEH/FEEEF/EEB1B1BFF>EG>/>?EEEE///BBFEEEG?</FF/BB@@C/>/<<1?<FGGG/FGCFGGHGFHGCCGCGHHHHHFHFFHHFGHGGGGGGGGGGGGFGGFGFFGGGGGAA@@FFF@@F@?FFFFFFFFFFBFFFFFFFFFFFFF@BBFFFFFBF-AFFFFFFFFFFFFFFFFFFFBFFFFFFFFBFFFEFFFFFFFFF/BFB
@M05620:37:000000000-D9766:1:1101:16474:10475 1:N:0:12
ACCACACCTTCTACAATGAGCTGCGTGTGGCTCCCGAGGAGCACCCCGTGCTGCTGACCGAGGCCCCCCTGAACCCCAAGGCCAACCGCGAGAAGATGCCCAGGTGAGTGGCCCGCTACCTCTTCTGGTGGCCGCCTCCCTCCTTCCTGGCCTCCCGGAGCTGCGCCCTTTCTCACTGGTTCTCTCTTCTGCCGTTTTCCGTAGGACTCTCTTCTCTGACCTGAGTCTCCTTTGGAACTCTGCAGGTTCTA
+
CCCCCBCBFFFFGGGGGGGGGGHHGGGGHGHHHGGGGGGFGHHHHGGGFGGGHHHHHHHGGGEGGGGGGGGHHHHGGGGHGHHHGGGGGGGGGGHHHHHHHHHGHHHHHHGGHHGGGGGHHHHHHHHFHHGHHGGGGGHGHHGHHGGGGGGGGGGGGFDGDGGGGGFFFFFFFFFFFFFFFFFFFFFFFFFFFFFFFFFFFFFFDFFFFFFFFFFFFFFFFFFFFFFFFFFFFFFFFFFFFFFFFFF0BFB
@M05620:37:000000000-D9766:1:1101:10141:10482 1:N:0:12
ACCACACCTTCTACAATGAGCTGCGTGTGGCTCCCGAGGAGCACCCCGTGCTGCTGACCGAGGCCCCCCTGAACCCCAAGGCCAACCGCGAGAAGATGACCCAGGTGAGTGGCCCGCTACCTCTTCTGGTGGCCGCCTCCCTCCTTCCTGGCCTCCCGGAGCTGCGCCCTTTCTCACTGGTTCTCTCTTCTGCCGTTTTCCGTAGGACTCTCTTCTCTGACCTGAGTCTCCTTTGGAACTCTGCAGGTTCT
+
BBBAABBBFFFFGGGGGGGGGGHHGEEEFEHHHGGGGGGGGHHHHGGGGGGGHHHHHHHGGGGGGGGGGGGHHHHGGGGHFHHHHGGEGGFGGGHHHHHHHHHHGHHHHHHGGHHGGGGGHHHHHHHHHHHGHHGGGGDHGHHGHGGGGGGGGGGGGGGGGGGGGGFFFFFFFFFFFFFFFFFFFFFFFFFFFFFFFFFFFFFFFFFFFFFFFFFFFFFFFFFFFFFFFFFFFFFFFFFFFFFFFFFFFFF
@M05620:37:000000000-D9766:1:1101:9734:10506 1:N:0:12
ACCACCCCTTCTACAATAAGCTGCGTGTTGCTCCCGCGGATCCCCCCGTGCTTCTGACCGAGGCCCCCCTGACCCCCAAGGCCACCCGCGAGAAGCTGACCCCGGTGAGTGGCCCGCTACCTCTTCTGGTGGCCGCCTCCCTCCTTCCTGGCCTCCCGGAGCTGCGCCCTTTCTCACTGGTTCTCTCTTCTGCCGTTTTCCGTCGGACTCTCTTCTCTTAACTGAGTCTCCTTTGTAACTCTGCAGGTTCT
+
>A1>A>AAAFFF3FGBABFBF1B1AA0B0ADF1BFEAFG//E0GGGGE?B??1BBB2B0>>>/>F>EEGGG<00BECGCFC/FG/?C/B/<<>/>1<110>G.><=@<.=0<..=::-:-;:C:C;;9CCB..FG?-A;AAF/./;B/9BF-AFFFFB@@@@AFF<@B@>/;BFFFF/;BBFFFFFF///BF/;---/;B99B--9>--9BFFFB;B9///;9B;;;///99/BF//9:////BBB?AFFF
@M05620:37:000000000-D9766:1:1101:9717:10514 1:N:0:12
ACCACACCTTCTACAATAAGCTGCGTGTGGCTCCCGAGGAGCACCCCGTGCTGCTGACCGAGGCCCCCCTGAACCCCAAGGCCAACCGCGAGAAGATGACCCAGGTGAGTGGCCCGCTACCTCTTCTGGTGGCCGCCTCCCTCCTTCCTGGCCTCCCGGAGCTGCGCCCTTTCTCACTGGTTCTCTCTTCTGCCGTTTTCCGTAGGACTCTCTTCTCTGACCTGAGTCTCCTTTGGAACTCTGCAGGTTCT
+
CCCCCCCCFFFFGGGGG5BFGGHHGGGEHGHHHGGGGGGGGHHHHGGGGGGGHHHHHHHGGGGGGGGGGGGHHHHGGGGHGHHHHGGGGGGGGGHHHHHHHHEGGHHHHHHGGHHGGGGGHHHHHHHHHHHGHHGGGGGHGHHGHGGGGGGGGGGGGGGGGGGGGGFFFFFFFFFFFFFFFFFFFFFFFFFFFFFFFFFFFFFFDFFFFFFFFFFFFFFFFFFFFFFFFFFFFFFFFFFFFFFFFFFFFFF
@M05620:37:000000000-D9766:1:1101:21048:10576 1:N:0:12
GAGGCTGCTTTGGAAGAAACTGACAAGCCAGGGACAAAAGATCGGAAGAGCACACGTCTGAACTCCAGTCACATTACTCGATCTCGTATGCCGTCTTCTGCTTGAAAAAAAAAAAAACAAGCATAAACATGCCCACAACAGTCTAACTACCCACAACTCTACACACCACACATAACCCAAACTCTCTTATCCTTTCCCTGCTCCACCTCGTGACTCAAACCAACGTCTCTGCTCACCCCCACCCTAAACTA
+
AABAB4B>FF@DEGGFFGAFABBBBFGHGCGGGCFAG2CFFAFG2EFE2AGGHHHG1FCFGHHFFHFFDFGHHHG5FDHGGE1FDG1EGCGHE>EGADFHHHHHF3BEH?E/<<>//?/?0/01<1111111101.....011111<00//.0<.../00000/0..:....0:0/9..;..00009900;000000000./09:;.....././;//9/;..;...;.//////9.9-;-.....9//:/
@M05620:37:000000000-D9766:1:1101:24848:10629 1:N:0:12
ACCACACCTTCTACAATGAGCTGCGTGTGGCTCCCGAGGAGCACCCCGTGCTGCTGACCGAGGCCCCCCTGAACCCCAAGTCCAACCGCGAGAAGAGGACCCCGGTGAGTCGCCCGCTACCTCTTCTGGTCGCCGCTTCCCTCCTTCCTGGCCTCCCGTAGCTGCGCCCTTTCTCATTTGTCCTCTCTTCTGCCGTTTTCCTTCGTGCTCTCCTCTCTCACCTGAGCCCCCCTTGTAACTGGTTCTCGATC
+
AAABB?AAFFFFEGGFBGGGDGFFEBEEH2GGHGFEEEGAFHHHHGGGEAEFHGGHHHHGGGGGEG@EGGGHHHFEGGGF3BBE3FF/>/>B>??G0/0/??<@/>/?0>1--><C-AC@C0<<0<00<<0--:-;-.9CFGFG/;;CB0/.99FGG..:..;/;--;-@/;FFF////;;//;/B//B/B/9/99;99B9/9/.....;B9//99///99./;9;//..---9;/9///;/;//9/.9/.
@M05620:37:000000000-D9766:1:1101:26347:10634 1:N:0:12
ACCACACCTTCTACAATGAGCTGCGTGTGGCTCCCGAGGAGCACCCCGTGCTGCTGACCGAGGCCCCCCTGAACCCCAAGGCCAACCGCGAGAAGATGACCCAGGTGAGTGGCCCGCTACCTCTTCTGGTGGCCGCCTCCCTCCTTCCTGGCCTCCCGGAGCTGCGCCCTTTCTCACTGGTTCTCTCTTCTGCCGTTTTCCGTAGGACTCTCTTCTCTGACCTGAGTCTCCTTTGGAACTCTGCAGGTTCT
+
BBBABBBBFFFFGGGGGGGGGFHHGGGECEHGEFGGGGGG?GHHHFGGDGGGGGGHHHHGG@?EGGGGGGFHBHHGGGGHFHHHHGGGGG/BDGHGHGHHHHHHGGHHHFFFGHHGGGGGHHHHHHHHHHHGHHGGGGGHGHHGHGGGGGGGGGGGGGGGGGGGGGFFFFFFFFFFFFFFFFFFFFFFFFFFFFFDFFFFFFFFFBFFFFFFFFFFFFFFFFFFBFFFFFFFFFFFFFFFFFFFFFFFFFF
@M05620:37:000000000-D9766:1:1101:21944:10641 1:N:0:12
ACCACACCTTCTACAATGAGCTGCGTGTGGCTCCCGAGGAGCACCCCGTGCTGCTGACCGAGGCCCCCCTGAACCCCAAGGCCAACCGCGAGAAGATGACCCAGGTGAGTGGCCCGCTACCTCTTCTGGTGGCCGCCTCCCTCCTTCCTGGCCTCCCGGAGCTGCGCCCTTTCTCACTGGTTCTCTCTTCTGCCGTTTTCCGTAGGACTCTCTTCTCTGACCTGAGTCTCCTTTGGAACTCTGCAGGTTCT
+
CCCBBCCCFFFFGGGGGGGGGGHHGGGFHGHHHGGGGGGGGHHHHGGGGGGGHHHHHHHGGGGGGGGGGGGHGHHGGGGHGHHHHGGGGGGGGGHHHHHHHHHHGHHHHHHGGHHGGGGGHHHHHHHHHHHGHHGGGGGHGHHGHGGGGGGGGGGGGGGGGGGGGGFFFFFFFFFFFFFFFFFFFFFFFFFFFFFFFFFFFFFFFFFFFFFFFFFFFFFFFFFFFFFFFFFFFFFFFFFFFFFFFFFFFFF
@M05620:37:000000000-D9766:1:1101:12976:10669 1:N:0:12
ACCACACCTTCTACAATGAGCTGCGTGTGGCTCCCGAGGAGCACCCCGTGCTGCTGACCGAGGCCCCCCTGAACCCCAAGGCCAACCGCGAGAAGATGACCCAGGTGAGTGGCCCGCTACCTCTTCTGGTGGCCGCCTCCCTCCTTCCTGGCCTCCCGGAGCTGCGCCCTTTCTCACTGGTTCTCTCTTCTGCCGTTTTCCGTAGGACTCTCTTCTCTGACCTGAGTCTCCTTTGGAACTCTGCAGGTTCT
+
CCCCCCCCFFFFGGGGGGGGGGHHGGGFHGHHHGGGGGGGGHHHHGGGGGGGHHHGHHGGGGGGGGGGGGGHHHHGGGGHGHHHHGGGGGGGGGHHHHHHHHHHGHHHHHHGGHHGGGGGHHHHHHHHGHHGHHGGGGGHGHHGHGGGGGGGGGGGGGGGGGGGGGFFFFFFFFFFFFFFFFFFFFFFFFFFFFFFFFFFFFFFFFFFFFFFFFFFFFFFFFFFFFFFFFFFFFFFFFFFFFFFFFFFFFF
@M05620:37:000000000-D9766:1:1101:18025:10691 1:N:0:12
ACCACACCTTCTACAATGAGCTGCGAGTGGCTCCCGAGGAGCACCCCGTGCTGCTGACCGAGGCCCCCCTGAACCCCAAGGCCAACCGCGAGAAGATGACCCAGGTGCGTGGCCCGCTACCTCTTCTGGTGGCCGCCTCCCTCCTTCCTGGCCTCCCGGAGCTGCGCCCTTTCTCACTGGTTCTCTCTTCTGCCGTTTTCCGTAGGACTCTCTTCTCTGACCTGAGTCTCCTTTGGAACTCTGCAGGTTCT
+
AAAAAAAA>CF1GG11G1FAD1GFF00A0A0BBFFFCE/AAG/GH/AA/A//1A1110B////>/E/EEEFC1>GG//??FHCE/?<////>/CG1GD>?G0?GG111///><0.@C@-CH0000=<GH</.=.C:-:.:9/9999099F/..9999A--;99//--9;-/;FFBFFB/BFBB9/99FFFFFBB-;;F999B:-AAB9/99/9999B99/9:B-/-:B/BF/9F/999BFBFB//B?-:9B
@M05620:37:000000000-D9766:1:1101:27187:10696 1:N:0:12
ACCACACCTTCTACAATGCGCTGCGTGTGGCTCCCGAGGAGCACCCCGTGCTGCTGACCGAGGCCCCCCTGAACCCCAAGGCCAACCGCGCGAAGATGACCCAGGTGAGTGGCCCGCTACCTCTTCTGGTGGCCGCCTCCCTCCTTCCTGGCCTCCCGGAGCTGCGCCCTTTCTCACTGGTTCTCTCTTCTGCCGTTTTCCGTAGGACTCTCTTCTCTGACCTGAGTCTCCTTTGGAACTCTGCAGGTTCC
+
BBBBBBB>CFFFGGGGGG4AEAFGGFGEGGHHHFFEEGGGGHHHHGGEEFGGHHHHHHHGGGGGGGGGGGGHHHHGGGGHGHHHHGGGGG/CCGDDGFFHHHHHGHHFHHHGGHGGGGGGHHHHHHHHHGGGHHGGGGGGGGGGGGGGGGGGGGGGGGGFFAFFFFFFFFFFFFFFFFFFFFFFFFFFFFFFFFFFFFFFFFFFFFFFFFFFFFFEFFBFFFFFEFFFFFFFFFFFFFFFFFFFFFFFFFF
@M05620:37:000000000-D9766:1:1101:13584:10715 1:N:0:12
ACCACACCTTCTACAATGAGCTGCGTGTGGCTCCCGAGGAGCACCCCGTGCTGCTGACCGAGGCCCCCCTGAACCCCAAGGCCAACCGCGAGAAGATGACCCAGGTGAGTGGCCCGCTACCTCTTCTGGTGGCCGCCTCCCTCCTTCCTGGCCTCCCGGAGCTGCGCCCTTTCTCACTGGTTCTCTCTTCTGCCGTTTTCCGTAGGACTCTCTTCTCTGACCTGAGTCTCCTTTGGAACTCTGCAGGTTCT
+
BBBABBBBFFFFGGGGFGGGGFHHGEEECEGHFGGGGGGGGHHHHGGGGGGGGHGHHHHGGGGGGGGGGGGGHHHGGGGHEGHHHGGEGGGGGGHHHHGHHHHHGHGHHHHGGHHGGGGGHHHHHHHHHHHGHHGGGGFHGHHGHGGGGGGGGFGGGGGAGGGGGGFFFFFFFFFFFFFFFFFFFFFFFFFFFFFFFFFFFFFFDDFFFFFFFFFFFFFFFFFFFFFFFFFFFFFFFFFFFFFFFFFFFFF
@M05620:37:000000000-D9766:1:1101:9978:10723 1:N:0:12
ACCACACCTTCTACAATGAGCTGCGTGTGGCTCCCGAGGAGCACCCCGTGCTGCTGACCGAGGCCCCCCTGAACCCCAAGGCCAACCGCGAGAAGATGCCCAGGTGGATGGCCCCGTAACTCTTCCGGTGGCCGCCTCCCTCCTTCCTTGCCTCCCCGCACCGCGCCCTTTCTCCCTGGTTCTCTCTTCTGCCGTTTTCCGTAAGGCTCTCTTTCCTGCACTGGATCCCCTTTGGAACTTCGCCAGTTCTT
+
CCCCCCCCFFFFGGGGGGGGGGHHGGGEFGGHHGGGGGGGGHHHHGGGFGGGGHHHHHHGGGGGGGGGGGGHHHHGGEGHGHHHGGGGGGGGGGHGHGGHHC/?=1//1??0FH?-.-.>=11=00.<--<.<--;..;EB/EBF0;00C9C00;E.:----;---;C-BFBB00//0;0;000000;0000;-.;FF0B.09.;0/09/00B000000/;0///00//;/AF0:0:0000....;0;000
@M05620:37:000000000-D9766:1:1101:8488:10753 1:N:0:12
ACCACACCTTCTACAATGAGCTGCGTGTGGCTCCCGAGGAGCACCCCGTGCTGCTGACCGAGGCCCCCCTGAACCCCAAGGCCAACCGCGAGAAGATGACCCAGGTGAGTGGCCCGCTACCTCTTCTGGTGGCCGCCTCCCTCCTTCCTGGCCTCCCGGAGCTGCGCCCTTTCTCACTGGTTCTCTCTTCTGCCGTTTTCCGTAGGACTCTCTTCTCTGACCTGAGTCTCCTTTGGAACTCTGCAGGTTCT
+
AAAAA@AAFFFFFGGGFFAAB1EGCEEAF0GGCFGEFGE?EFGHHGGEEEFFHFHHHHHAEFGGGFGGGEFHFHHGGGGHGHHGHGGGGG/>CGHGGHHHHHECEGFFGGGGGHCCGGCGHHHHHDHH0GHGHHGGGGGHGHHGHGGGGGGGGGGGGGG;@GGFGG@F@@FEFFFFFFFFFFFFFFFFFFFFFB@FFFFFFFFFBFFFFFFFFFFFFFFFFFEF/:BFFFFFFFFFFFFFFFFFFFFFFFF
@M05620:37:000000000-D9766:1:1101:22579:10754 1:N:0:12
ACCACACCTTCTACAATGAGCTGCGTGTGGCTCCCGAGGAGCACCCCGTGCTGCTGACCGAGGCCCCCCTGAACCCCAAGGCCAACAGCGAGAAGATGACCCAGGTGAGTGGCCCGCTACCTCTTCTGGTGGCAGCCTACCTCCTTACTGGACTCCCGGAGCTGCGCCCTTTCTCACTGGTTCTCTCTTCTGCCGTTTTCCGTAGGACTCTCATCTCTGACCCGAGTCTCCTTTGGAACTCTGCAGGTTCT
+
AAA1>AAAFFFFEBFDDFFAF1B1E0ABEEHH1BAE0EECGHHHHGGEAAEEFBBAFAAE@EEGF/>EGGG0F1FEEG/?//FCC<<0BE<</?0BB1FGFCF/?FGHHHFGGHH/?/C-0>GDHDFGHHCCF/<..</<GHG.CC0/00//;0CH..C---;FG-;;A-;CGGGBGGFG09F/;BFFFFFFF/@99F-;9BF---;BFFFF//B/BFFFF/-;9@F-/BFFF//;/BF/9;BFF/--/9;
@M05620:37:000000000-D9766:1:1101:14915:10767 1:N:0:12
ACCACACCTTCTACAATGAGCTGCGTGTGGCTCCCGAGGAGCACCCCGTGCTGCTGACCGAGGCCCCCCTGAACCCCAATGCCAACCGCGAGAAGATGACCCAGGTGAGTGGCCCGCTACCTCTTCTGGTGGCCGCCTCCCCCCTTCCTGGCCCCCCGGAGCTGCGCCCTTTCTCACTGGTTCTCTCTTCTGCCGTTTTCCGTAGGACTCTCTTCTCTGACCTGAGTCTCCTTTGGAACTCTGCAGGTTCT
+
DDDDDDCDFFFFGGGGGGGGGGHHGFGFHGHHHGGGGGGGGHHHHGGGEGGGHHHHHHHGGGGGGGGGGGGHHHHGGGG2GHHHGGGGGGGGGGHHHHHHHHEG/?C1=?G/FHF---->011<00=G0<C.C<-A-.;G..=9A.C9CFBF..;C?FAC--.09-;D-DFB00:90BFFFB00900;9090FB9DFFAFBA:AD?00//09B90009;0F/9///000;:FFFFFF000900:9F.F909
@M05620:37:000000000-D9766:1:1101:13324:10864 1:N:0:12
ACCACACCTTCTACAATGAGCTGCGTGTGGCTCCCGAGGAGCACCCCGTGCTGCTGACCGAGGCCCCCCTGAACCCCAAGGCCAACCGCGAGAAGATGACCCAGGTGAGTGGCCCGCTACCTCTTCTGGTGGCCGCCTCCCTCCTTCCTGGCCTCCCGGAGCTGCGCCCTTTCTCACTGGTTCTCTCTTCTGCCGTTTTCCGTAGGACTCTCTTCTCTGACCTGAGTCTCCTTTGGAACTCTGCAGGTTCT
+
BBBABBBBFFFFGGGGDGGEGEGGFEEBCEGFHGGEDEEGDHHHHGGGDEFGGHFFHHHGGGGGGGGGGEFGHHHGGGGHGGHHHGGGGGFDFGHHFFHHHHHHGHHGHHHGGHHGGGGGHHHHHHGFFHFGHHGGCEGFEHHGHGGGGGGGGGGGGGGFBFGGGGFFFFFFFFFFFFFFFFFFFFFFFFFFFFFD?FFFFFFFFFFFFFFFFFFFFFFFFFEF/BBFFFFFFFFFFFFFFFFFFFFFFFF
@M05620:37:000000000-D9766:1:1101:22560:10952 1:N:0:12
ACCACACCTTCTACAATGAGCTGCGTGTGGCTCCCGAGGAGCACCCCGTGCTGCTGACCGAGGCCCCCCTGAACCCCAAGGCCAACCGCGAGAAGATGACCCAGGTGAGTGGCCCGCTACCTCTTCTGGTGGCCGCCTCCCTCCTTCCTGGCCTCCCGGAGCTGCGCCCTTTCTCACTGGTTCTCTCTTCTGCCGTTTTCCGTAGGACTCTCTTCTCTGACCTGAGTCTCCTTTGGAACTCTGCAGGTTCT
+
BBAABAAAFFFFGGGGGGFFG5GFGGGGHEGHFFFF?FGGGHHHHGGEAEEEFGEGHHHE0>EGGFGGGGGHHFFGGGGHEGHHHGGGGG@B<DC2?FFHEH/?FGHDCFDFEG?ADCGGHHHHHGGFGHHGHHGCGGDHGHGGHGGGGGGGGGGGGGGFBBFFGGFFFFFFFFFFFFFFFFFFFFFFFFFFFFFADEFFFFF.;9BFFFFFFFFFFFFFFFFFB9BBFFFFFFF/FFFFFFFFFFFFFFB
@M05620:37:000000000-D9766:1:1101:3971:10953 1:N:0:12
ACCACACCTTCTACAATGAGCTGCGTGTGGCTCCCGAGGAGCACCCCGTGCTGCTGACCGAGGCCCCCCTGAACCCCAAGGCCACCCGCGAGAAGATGACCCAGGTGAATGGCCCGCTAACTCTTCCGGTGGCCGCCTCCCCCCCTCCTGGCCTCCCGGAGCCGCGCCCTTTCTCACTGGTTCTCTCTTCTGCCGTTTTCCGTAGGACTCTCTTCTCCGACCCGGGTCTCCTTTGGAACTCTGCAGGTTCT
+
CBCBCBCCFFFFGGGGGGGFGGHHGGGGHGHHHGGGGGGGGHHHHGGGDGGGHHHHHHHGGGGGGGGGGGGH3GGGGGEGFGHH/FEE/><>@<G22F2GHH//?<FB1<<1?FG---<<<<G<D00.<<-.:C@DG.:GE.:---:9/;:C90;EF.:---.9:-@D--BFFFFB//9;FBB/99//;9;BFF-;DFFBB.;..;///9/;B/////.-------;-/9;:FFFBBB//////;/AFFBB
@M05620:37:000000000-D9766:1:1101:27324:10995 1:N:0:12
ACCACACCTTCTACAATGAGCTGCGTGTGGCTCCCGAGGAGCACCCCGTGCTGCTGACCGAGGCCCCCCTGAACCCCAAGGCCAACCGCGAGAAGATGAACCCGGTGCGTGGCCCGCCAACTCTTCTGGTGGCCGCCTCCCTCCCTCCCGGCCTCCCCGCGGCGCGCCCTTTCTCACTGGTTCTCTCTTCCGCCGTTTTCCCTAAGACTCTCTTCCCTGAACCGCATCTTCTTTGGAACTCCGCAGGTTCT
+
BBAABBBBFFFFGGGFGGGGGGHFGAEA4EGHFGGFCGGFGHFHHGEFAEEFGHFHGHEF@EEFGEGGGGGBGEGEGGCGECGHHGECDDG//?2?2222?F//>>C/-<.<-0><---<<<D0<G0;0:/D.CC-:999EF/C99CD.CD-;...9.;----999--@-99/BBF/99.9F/BFFB/B9/..A-;;9./////.;//9/F//;//9//./;9;--;-9/9/;;9//;/9//..=-@:9F/
@M05620:37:000000000-D9766:1:1101:23601:11015 1:N:0:12
ACCACACCTTCTACAATGAGCTGCGTGTGGCTCCCGAGGAGCACCCCGTGCTGCTGACCGAGGCCCCCCTGAACCCCAAGGCCAACCGCGAGAAGATGACCCAGGTGAGTGGCCCGCTACCTCTTCTGGTGGCCGCCTCCCTCCTTCCTGGCCTCCCGGAGCTGCGCCCTTTCTCACTGGTTCTCTCTTCTGCCGTTTTCCGTAGGACTCTCTTCTCTGACCTGAGTCTCCTTTGGAACTCTGCAGGTTCT
+
CCCCCCCDFFFFGGGGGGGGGGHHGGGEGGHHHGGGGGGGGHHHHGGGGGGGHHHHHHHGGGGGGGGGGGGHGHHGGGGHGHHHHGGGGGGGGGHHHHHHHHFHGGHGHHHGGHHGGGGGHHHHHHHHHHHGHHGGGGGHGHHGHGGGGGGGGGGGGGGCGGGGGGFFFFFFFFFFHHFFFFFFFFFFFFFFFFFFFFFHFFFFFFFFFFFFFHFFFHFFFFFFFFFFFFFFFHHFFFFFFFHFFFFFFFF
@M05620:37:000000000-D9766:1:1101:5355:11046 1:N:0:12
GAGGCTGCTTTGGAAGAAACTGACAAGCCAGGGACACAAGATCGGAAGCGCACACGTCTGCACTCCAGTCACCTTACTCGATCTCGTATGCCGTCTTCTGCTTGAAAAAAAAAAAAACAAAAAATCCAAAATAAAAAAACAACCCCAACAACATCTAACCAACATAGCTATTAACCCTACATACAAACTAAGCACTCATCCACAACGCCAATAACATACGCACCTGAGATATAACGTTAGAAGCAACAACG
+
A?ABABFBFFFFGCGGGGGGGFGBBG4BFHHGGGFFHHGHHHHHGDAE2AAEF0F0BFGF5DFHF?3FFGG@BFHFFHGFHHEGGBBEGBGHGEEH?FGHBGHBGGHFFGGGGGC>>//??0=<0>111<.<<0000-A.:G........;.;/00;00.0.../000;0000000../.0000000.0000/099//000:909:---.-00000000.:.-://;/000;000;://.000009:;..-
@M05620:37:000000000-D9766:1:1101:10896:11057 1:N:0:12
ACCACACCTTCTACAATGAGCTGCGTGTGGCTCCCGAGGAGCACCCCGTGCTGCTGACCGAGGCCCCCCTGAACCCCAAGGCCAACCGCGAGAAGATGACCCAGGTGAGTGGCCCGCTACCTCTTCTGGTGGCCGCCTCCCTCCTTCCTGGCCTCCCGGAGCTGCGCCCTTTCTCACTGGTTCTCTCTTCTGCCGTTTTCCGTAGGACTCTCTTCTCTGACCTGAGTCTCCTTTGGAACTCTGCAGGTTCT
+
BCBCBBCAFFFFGGGGGGGGGGHHGGGGHGHHGGGGCGGGGHHHHGGEEEGGHHHHGHHGFGGGGGGGGGGHHHHGGGGHGHHHHGGGGGGGGGHFGHGHHHHHGHHGHFGGGHHGGGGGHHHHHHHHHHHGHHGGGGGHGHHGHGGGGGGGGGGGGGGGGGGGGGFFFFFFFFFFFFFFBFFFFFFFFFFFFFFFFFFFFFFFFFFFFFFFFFFFFFFFFFFFFFFFFFFFFFFFFFFFFFFFFFFFFFF
@M05620:37:000000000-D9766:1:1101:20591:11082 1:N:0:12
ACCACACCTTCTACAATGAGCTGCGTGTGGCTCCCGAGGAGCACCCCGTGCTGCTGACCGAGGCCCCCCTGAACCCCAAGGCCAACCGCGAGAAGATGACCCAGGTGAGTGGCCCGCTACCTCTTCTGGTGGCCGCCTCCCTCCTTCCTGGCCTCCCGGAGCTGCGCCCTTTCTCACTGGTTCTCTCTTCTGCCGTTTTCCGTAGGACTCTCTTCTCTGACCTGAGTCTCCTTTGGAACTCTGCAGGTTCT
+
BBBBBBBAFFFFGGGGGGGGGGHHGEGAAEHHHGGGFGGGGHHHHGGGEEGGGHHHHHHGGGGGGGGGGEFGHHHGGGGHGHHHGGGGGGBDGGHGHHHHHHHHGHHFHHHGGHHGGGGGHHHHHHHHHHHGHHGGDDGHGHHGGGGGGGGGGGGGGGGGGGGGGGFFFFFFFFFFFFFFFFFFFFFFFFFFFFFFFFFFFFFFFFFFFFFFFFFFFFFFFFFFFFFFFFFFFFFFFEFFFFFFFFFFFFF
@M05620:37:000000000-D9766:1:1101:6988:11108 1:N:0:12
ACCACACCTTCTACAATGAGCTGCGTGTGGCTCCCGAGGAGCACCCCGTGCTGCTGACCGAGGCCCCCCTGAACCCCAAGGCCAACCGCGAGAAGATGACCCAGGTGAGTGGCCCGCTACCTCTTCTGGTGGCCGCCTCCCTCCTTCCTGGCCTCCCGGAGCTGCGCCCTTTCTCACTGGTTCTCTCTTCTGCCGTTTTCCGTAGGACTCTCTTCTCTGACCTGAGTCTCCTTTGGAACTCTGCAGGTTCT
+
BBBBBABBCFFFGGGGGGGGGGHHGGGEHGHHHGGGGGGGGHHHHGGEEFGGHHGHFHHAFGGGGGGGGGGGHHHGGEAHGHHHHGGCGG<BDGHHGHHHHHHHGHC1<FFAFHHGFG-AGGHHGHHHGFHDHECGCADHGCGDGFGGFFBFABFGGF?--;.B/-;DFFFFFFF/FFFEFFFFFFFFFFFFFFFFFFFFF:;.A./BFFFFFFFFFFB9BB:B/BBFBFFFFFFFFFFFFFFFFFF.BFB
@M05620:37:000000000-D9766:1:1101:6363:11131 1:N:0:12
ACCACACCTTCTACAATGAGCTGCGTGTGGCTCCCGAGGAGCACCCCGTGCTGCTGACCGAGGCCCCCCTGAACCCCAAGGCCAACCGCGAGAAGATGAGTGGCCCGCTACCTCTTCTGGTGGCCGCCTCCCTCCTTCCTGGCCTCCCGGAGCTGCGCCCTTTCTCACTGGTTCTCTCTTCTGCCGTTTTCCGTAGGACTCTCTTCTCTGACCTGAGTCTCCTTTGGAACTCTGCAGGTTCTAGATCGGAA
+
AAABBBBBFFFFGGGGGGBGGGGHGGGEEEHHHGGGFE2AEHHHHGEFEFGGHHHHGHHEGGGGGGGGGGGHGHHGGGGHGHHHHGGGGGBDGGHGHHHFFGGEFGCGGGGHHHHHHHHHHHGHHGADEEHGHHGHHHHHHHHHHHGGGG-@DGGGGAGGGGGFFFFFFFFFFFFFFFFFFFFFFFFFFFFFFFFFFFFFFFFFFFFFFF/FFFFBFFFFFFFFFFFFFFFFFFFFFFFFFFFFFFBEDDE
@M05620:37:000000000-D9766:1:1101:7804:11146 1:N:0:12
ACCACACCTTCTACAATGAGCTGCGTGTGGCTCCCGAGGAGCACCCCGTGCTGCTGACCGAGGCCCCCCTGAACCCCAAGGCCAACCGCGAGAAGATGACCCAGGTGAGTGGCCCGCTACCTCTTCTGGTGGCCGCCTCCCTCCTTCCTGGCCTCCCGGAGCTGCGCCCTTTCTCACTGGTTCTCTCTTCTGCCGTTTTCCGTAGGACTCTCTTCTCTGACCTGAGTCTCCTTTGGAACTTGCAGGTTCCT
+
DDDDDCCDFFFFGGGGGGGGGGHHGGGGHGHHHGGGGGGGGHHHHGGGGGGGHHHHHHHGGGGGGGGGGGGHHHHGGGGHGHHHHGGGGGGGGGHHHHHHHHEGGHHHHHHGGHHGGGGGHHHHHHHHHHHGHHGGGGGHGHHGHGGGGGGGGGGGGGGGGGGGGGFFFFFFFFHHFFFFFFFFFHFFFFHFFFFFFFFHFFFFFFFFFFFFFFFHFFFFFFFFFFFHHHFFFFFFFFFF00000A;F000
@M05620:37:000000000-D9766:1:1101:7783:11151 1:N:0:12
ACCACACATTCTACAATGCGCTGCGTGTGGCTCCCGAGGAGCACCCCTTGCTGCTGACCAAGGCCCCCCTGAACCCCAAGGCCAACCGCGCGAAGATGACCCAGGTGCGTGGCCCGCTACCTCTTCTGGTGGCCGCCTCCCTCCTTCCTGGCCTCCCGGCGCTGCGCCCTTTCTCACTGGTTCTCTCTTCTGCCGTTTTCCGTAGGACTCTCTTCTCTGACCTGCGTCTCCTTTGGAACTCTGCAGGTTCT
+
A>AAAAA11BBDGFGFGG11EEGGGFGA0EGBBABE/EAECHEGHGEA0FGHFGFHHGG1B>AGHGGGGGGG1GHGGGGHGHGHHGGGGG>CCGGCHHHHHHGGFGH1CFGGGH>CCGGGHHHHHGHHHHHGHHGGCGGHGHHGGGGGGFFGGGGGGG@-;@@@F@@F@@FFFFFFFFFFFFFFFFFFFFFFFF@FFFFFFFFE?FFFFFFFFF9BFFFFFFFF-@F@FFFFFFFFFFFFFFFFFFFFFFF
@M05620:37:000000000-D9766:1:1101:14637:11160 1:N:0:12
ACCACACCTTCTACAATGAGCTGCGTGTGGCTCCCGAGGAGCACCCCGTGCTGCTGACCGAGGCCCCCCTGAACCCCAAGGCCAACCGCGAGAAGATGACCCAGGTGAGTGGCCCGCTACCTCTTCTGGTGGCCGCCTCCCTCCTTCCTGGCCTCCCGGAGCTGCGCCCTTTCTCACTGGTTCTCTCTTCTGCCGTTTTCCGTAGGACTCTCTTCTCTGACCTGAGTCTCCTTTGGAACTCTGCAGGTTCT
+
AABBA4AA4BBDGFGGGGGFGGHHGEGBCEHFGFFGGG2AEHHHHGGGEGGGGGGHHFHEGFCEGGGGGGGHFHHGF?EEFHHHAEGGGGDGGGHHHHHHHHHHGHGDGHHGGHHGGGGGHHHHHHHHBGHGHHGGGGGHGHHGHGGGGGFGGGGGGGGDC@FFFCFFFFFFFFFFFFFFFFFFFFFFFFFFFFFFFFFFFFFFD?FFFFFFFFFFFFF9FFFF/;FFFFFFFFFFFFFFFFFFFFFFFFF
@M05620:37:000000000-D9766:1:1101:14645:11178 1:N:0:12
ACCACACCTTCTACAATGAGCTGCGTGTGGCTCCCGAGGAGCACCCCGTGCTGCTGACCGAGGCCCCCCTGAACCCCAAGGCCAACCGCGAGAAGATGACCCAGGTGAGTGGCCCGCTACCTCTTCTGGTGGCCGCCTCCCTCCTTCCTGGCCTCCCGGAGCTGCGCCCTTTCTCACTGGTTCTCTCTTCTGCCGTTTTCCGTAGGACTCTCTTCTCTGACCTGAGTCTCCTTTGGAACTCTGCAGGTTCT
+
CCDDDCCCFFFFGGGGGGGGGGHHGGGGHGHHHGGGGGGGGHHHHGGGGGGGHHHHHHHGGGGGGGGGGGGHHHHGGGGHGHHHHGGGGGGGGGHHHHHHHHHHGHHHHHHGGHHGGGGGHHHHHHHHHHHGHHGGGGGHGHHGHGGGGGGGGGGGGGGGGGGGGGFFFFFFFFFFFHFFFFFFHHFFFHHHHFFFFFFHFFFFFFFFFFFFFHFFFHFFFFFFFFFFFFFFFFFFFFFFFFHFFFFFFFF
@M05620:37:000000000-D9766:1:1101:23713:11221 1:N:0:12
ACCACACCTTCTACAATGCGCTGCGTGTGGCTCCCGAGGAGCACCCCGTGCTGCTGACCGAGGCCCCCCTGAACCCCAAGGCCAACCGCGCGAAGATGACCCAGGTGAGTGGCCCGCTACCTCTTCTGGTGGCCGCCTCCCTCCTTCCTGGCCTCCCGGAGCTGCGCCCTTTCTCACTGGTTCTCTCTTCTGTCGTTTTCCGTAGGACTCTCTTCTCTGACCTGCGTCTCCTTTGGAACTCTGCAGGTTCT
+
BBBBBBB>FFFFGGGGGG4EEGGGGGGBFFHHHBFEDFGGGHHHHGGAEEGGGHGHHHH>EGGGGGGGGGEHHHHGGGGHGHHHHGGGGG/BCC@?FGHHHHEGFGH1FGHGGH.ADGGGHHHGHHHGHHHGGHGFGEEGGGGGGGGGGGGGGGGGGBG@D9FFFFFFFFFFFFFFFFFFFFFFFFFFFFFFFFFFFFFFFFFFDBFFFFFFFFFFFFFFFFFF.@F;FFFFFFFFFFFFFFFFFFFFFFF
@M05620:37:000000000-D9766:1:1101:2977:11261 1:N:0:12
ACCACACCTTCTACAATGAGCTGCGTGTGGCTCCCGAGGAGCACCCCGTGCTGCTGACCGAGGCCCCCCTGAACCCCAAGGCCAACCGCGAGAAGATGACCCAGGTGAGTGGCCCGCTACCTCTTCTGGTGGCCGCCTCCCTCCTTCCTGGCCTCCCGGAGCTGCGCCCTTTCTCACTGGTTCTCTCTTCTGCCGTTTTCCGTAGGACTCTCTTCTCTGACCTGCGTCTCCTTTGGAACTCTGCAGGTTCT
+
AAAAAAA1>CFFGGGGGGA1F1FAEEF00AC0B0AE0EGG?GHAHGGC/AAA1F1BGHC/>E>EGGGGGG/GFHEEGEEH//GHHGGCGGCC/CCCGGFF1GEGFGC1?F1FCC<-<ACCHHD0=0DBGGB<CGC--:;:CHF./9C/;CFG.CA.CBA:?-:FB-@-@=F9FFFFF/999F//B99/;FFFFF@-99EB/BBFBFFFB9/BBF/9FFFEFF/B-;A@F-BFBFBFFFFBFBFFFFFFFFF
@M05620:37:000000000-D9766:1:1101:27279:11263 1:N:0:12
ACCACACCTTCTACAATGCGCTGCGTGTGGCTCCCGAGGAGCACCCCGTGCTGCTGACCGAGGCCCCCCTGAACCCCAAGGCCAACCGCGAGAAGATGACCCAGGTGCGTGGCCCGCTACCTCTTCTGGTGGCCGCCTCCCTCCTTCCTGGCCTCCCGGAGCTGCGCCATTTCTCACTGGTTCTCTCTTCTGCCGTTTTCCGTAGGACTCTCTTCTCTGACCTGCGTCTCCTTTGGAACTCTGCAGGTTCT
+
AAA1AAAACFFFGGGFBG1AE?FFGAAA00FGEAFA/EFEFHGHHGGEAEEGFHFCGHG>/E?EGAEEGGEBCEFEGGEH/<GHHG//>C/<<CHB1F1?GHAGC<?1<FACGH.-<@@CGF0GF=CCGG:AHGCGGGBCAFFGGFEFF0CFG0FE9E@99-;:B@-;-;9FFFFFBBFFFFFF/BBB/BFFFF@FFFFFBBF-BAFFFFFFFF//:9BFFFFF-@B>AFFFFBFEFFFFFFFFFFFFFFB
@M05620:37:000000000-D9766:1:1101:23865:11318 1:N:0:12
GAGGCTGCTTTGGAAGAAACTGACAAGCCCGGGACCAAAGATCGGAAGAGCACACGTCTGAACTCCAGTCACATCGATCGATCTCGTATGCCGTCTTCTGCTTGAAAAAAAAAAAAAAAACCCAGGTAGGCATCGTTTCACTTTATCACCGTTCTTAGTTATGACCCTGCGTTCTTCTGCTTGTCTGGTACAAGTGAATGCTTGGCGGCTACTGTGTTCGTTTGCTCGTCCCTTGCCCCCTTGCTGGTCTT
+
>1>>A>CAFFFBFGGF1BBF1FBBBEGHG0EEGGG/A/ABFBGHGGGGHHHEHHHGEGHGHFHHHHHFFGHH1D@/BF0>BFBBBGFEHFFHG?EHGGHHHGHH><FHHGGGGG<</--<......<00.<00:...:/000000:000/.9;;.000;090000////.-..99;0009;9/-999///////9//////;//9/------///9///--/-;///---;9//-/99-----///9/9/9
@M05620:37:000000000-D9766:1:1101:3699:11332 1:N:0:12
ACCACACCTTCTACAATGAGCTGCGTGTGGCTCCCGAGGAGCACCCCGTGCTGCTGACCGAGGCCCCCCTGAACCCCAAGGCCAACCGCGAGAAGATGACCCAGGTGCGTGGCCCGCTACCTCTTCTGGTGGCCGCCTCCCTCCTTCCTGGCCTCCCCGCACTGCGCCCTTTCTCACTGGTTCTCTCTTCTGCCGTTTTCCGTAGGACTCTCTTCTCTGACCTGCGTCTCCTTTGGAACTCTGCAGGTTCT
+
CCCCCCCCFFFFGFGGGGFGGGHHGGGEHGHHHGGGGGGGGHHHHGGGGGGGHHHHHHHGGGGGGGGGGGGBHHHGGGEHGHHFCFGGGG?CFDHHHHGGHHC/?GB1/?C@@HHC@---<DG0D<0=DG/EHHC?DA.GGFBG/C0F0;CFGFFGG.;--9-;;A9DFAFFFFF//99BBFFFFFF/BFBFFF-;DFFBF.;:.;B/;BFFBF9/:/9//B/99-;-:.B9FFFFFF/BF/;B/9AFFFF
@M05620:37:000000000-D9766:1:1101:26261:11356 1:N:0:12
GCGGCTGCTTTGGAATCGCACACGTCTGACCTCCCGTCACATTACTCGCTCTCGTATTCCGTCTTCTGCTTGAAAAAAAAAAAAAAGTAAAACATCAGTCATAACATCAGTCACCTCAACGTAATGTCAGATACAACGTCACAAAACCAGCACGTACACACCTCATCCGTGCCTACTACTTCGTCACTTGCGCAGTCACTAGTCACCACATACACATAGACCATCCATAGGCCTTGTAACGTCAAATATGC
+
11>AA>>>FF@@ABB11BF0EABAFABFAABGGHFEHB/B122DGHHE?FEHGEFGE1DFGBG0AFD@DFGGFFF1BEE>/>><///122221/11112112221121112111110110//00/1<1111111111-<...00..<..../.;:/GC:0.././0:0.....00/00;000./.9.0000--9--:///////9://--//////9/////9//-///////////9;/;----;B////
@M05620:37:000000000-D9766:1:1101:27412:11392 1:N:0:12
ACCACACCTTCTACAATGAGCTGCGTGTGGCTCCCGAGGAGCACCCCGTGCTGCTGACCGAGGCCCCCCTGAACCCCAAGGCCAACCGCGAGAAGATGACCCAGGTGAGTGGCCCGCTACCTCTTCTGGTGGCCGCCTCCCTCCTTCCTGGCCTCCCGGAGCTGCGCCCTTTCTCACTGGTTCTCTCTTCTGCCGTTTTCCGTAGGACTCTCTTCTCTGACCTGAGTCTCCTTTGGAACTCTGCAGGTTCT
+
ABBBB?ABFFFFFGGGGGGGGGHHGGGGHGHHHGGGGGGCGHHHHGGGGGGGBGHHHHHGGGGGFGGGGGGHHHGGGGGHGHHGHGGGGGGGGGHHHHFHHHGHAGH<GFGGGGHGGGGGHHHHHHHHHHHGHHGGGGFHGHHGFGGFFGGGGGGGGG?G?-CFGGFFFFFFFFFFFFFFBFFFFFFFFFFFFFFFFFFFFFFFDFFFFFFFFFFFFFFFEFFF/BFFFFFFFFFFFFFBFFFFFFFFFFF
@M05620:37:000000000-D9766:1:1101:15382:11394 1:N:0:12
ACCACACCTTCTACAATGAGCTGCGTGTGGCTCCCGAGGAGCACCCCGTGCTGCTGACCGAGGCCCCCCTGAACCCCAAGGCCAACCGCGAGAAGATGCCCAGGTGAGTGGCCCGCTACCTCTTCTGGTGGCCGCCTCCCTCCTTCCTGGCCTCCCGGAGCTGCGCCCTTTCTCACTGGTTCTCTCTTCTGCCGTTTTCCGTAGGACTCTCTTCTCTGACCTGAGTCTCCTTTGGAACTCTGCAGGTTCTA
+
BBBBBBBBFFFFGGGGGGGGGGHHGGGGHGHHHGGGGGGGGHHHHGGGGGGGHHHHHHHGGGGGGGGGGGGHHHHGGGGHGHHHHGGGGGGGGGHHHHHHHHGGHHHHHHGGHHCGGFGHFHHHHHFHHHGHHGGGGGHGHHGGHGGGGGGGGGGGGGAFFFFGGGFFFFFFFFFFFFFFFFFFFBFFFFFFFFFFFFFFDBFFFFFFFFFFFFFFFFFFFFFFFFFFFFFFFFFFFFFFFFFFFFFFFF;
@M05620:37:000000000-D9766:1:1101:24169:11422 1:N:0:12
ACCACACCTTCTACAATGAGCTGCGTGTGGCTCCCGAGGAGCACCCCGTGCTGCTGACCGAGGCCCCCCTGAACCCCAAGGCCAACCGCGAGAAGATGACCCAGGTGAGTGGCCCGCTACCTCTTCTGGTGGCCGCCTCCCTCCTTCCTGGCCTCCCGGAGCTGCGCCCTTTCTCACTGGTTCTCTCTTCTGCCGTTTTCCGTAGGACTCTCTTCTCTGACCTGAGTCTCCTTTGGAACTCTGCAGGTTCT
+
CCCDDDDCFFFFGGGGGGGGGGHHGEGEFGHHHGGGDGGGGHHHHGGGGGGGHHGHHHHGGGGGGGGGGGGHGHHGGGGHGHHHHGGGGGBFGGHGHHHHHHHHGHHHHHHGGHHGGGGGHHHHHHHHHHHGHHGGGGGHGHHGHGGGGGGGGGGGGGGGGGGGGGFFFFFFFFFFFFFFFFFFHHFFFFFFFFFFFFFFFFFFFFFFFFFFFHHHFFFFFFHFFFFFFHFFFHHFFFFFFFFFFFFFFFF
@M05620:37:000000000-D9766:1:1101:24167:11444 1:N:0:12
ACCACACCTTCTACAATGAGCTGCGTGTGGCTCCCGAGGAGCACCCCGTGCTGCTGACCGAGGCCCCCCTGAACCCCAAGGCCAACCGCTAGAAGATGAGGCCTGTGGGCTGCTCCCTATCCTTGCGGGTGCCTCCCTCCCTCCTCTCGTGCCTCCGCGATGCTCTCCCTCTCTCACTTTCTCTCCTCCCGTCCGCTTTCGCACTCTCTTCTCTCCCCTGCCTCACTTTTCCTTCTCTTTCCTCATTCCTT
+
>AAAAAAAFFFFCFG4F4FAGGHHGGGGF?BGFFFE2EE2AF2FGGEFE1EFAGHAFGFGE>0>FEEFFGG23FGEGGEG/GGGEFE?F@DAGHH2BFG22?/2?FF2?/0?F<?<F0111<111>-><<-<<0<.C//C.CGG//;;....;09;9A---..0000/;/:9BBBF////9;B////./..:.9--..;BA..99B//9///;BF/B.;...//99/:////;//;;;/9;/////;///;
@M05620:37:000000000-D9766:1:1101:20961:11460 1:N:0:12
ACCACACCTTCTACAATGCGCTGCGTGTGGCTCCCGAGGAGCACCCCGTGCTGCTGACCGAGGCCCCCCTGAACCCCAAGGCCAACCGCGCGAAGATGACCCAGGTGAGTGGCCCGCTACCTCTTCTGGTGGCCGCCTCCCTCCTTCCTGGCCTCCCGGAGCTGCGCCCTTTCTCACTGGTTCTCTCTTCTGCCGTTTTCCGTAGGACTCTCTTCTCTGACCTGAGTCTCCTTTGGAACTCTGCAGGTTCT
+
BBABBAAAFFFFGFGGFF4EEGGGGDEEFEGGFFFFGGGEGHHHHGGAEGEAGGFFHHH0>EEEGGGEGGGBG3GEGG/F/EGHHFD/>B//BCCGHH1FFHHGGHF1>FFFGHGGGCGGHHHHGHHFHHHCHHGGGGGGGGGGGFGGFFBFCFGGGG?;9BF/B;?DB=BFFFFFFFFFB/BFFFFFFFFFFFB9DFEFBFFAD.BFFFB/FFBFFF/:BFFB/FBFFFFFFFBB/BBBFFFFFBFF/FB
@M05620:37:000000000-D9766:1:1101:20943:11467 1:N:0:12
ACCACACCTTCTACAATGAGCTGCGTGTGGCTCCCGAGGAGCACCCCGTGCTGCTGACCGAGGCCCCCCTGAACCCCAAGGCCAACCGCGAGAAGATGACCCAGGTGAGTGGCCCGCTACCTCTTCTGGTGGCCGCCTCCCTCCTTCCTGGCCTCCCGGAGCTGCGCCCTTTCTCACTGGTTCTCTCTTCTGCCGTTTTCCGTAGGACTCTCTTCTCTGACCTGAGTCTCCTTTGGAACTCTGCAGGTTCT
+
ABABBAAAFFFFGGGGGGGFGCHHGGGG4EFGHGGG2EFA2F2GHGGEBEFGDGHHFHHGFGCFGGGGGGGHHCHGGGGHGGHHGGGGGGCB@DHCGHFHHHCFFGHFG??FGHGGGFGGHHHHGGGFFHFGGHGADGGHGHHGHGGGGGGGGGGGGGGFGGFGGGFFFAFFFFFFFFFFFFFFFFFFFFFFFFFFFFFFFFFFDDFFFFFFFFFFFF9FBFFFFBFFFFFFFFF/BFFFFFFFFFFFFFF
@M05620:37:000000000-D9766:1:1101:13593:11512 1:N:0:12
ACCACACCTTCTACAATGAGCTGCGTGTGGCTCCCGAGGAGCACCCCGTGCTGCTGACCGAGGCCCCCCTGAACCCCAAGGCCAACCGCGAGAAGATGAGTGAGATGACCGGCCCGTCGCCTCTTATCGTCCCCGCACCCACCATTCCTCACAGCCCTGCGCCACTCCCCTCTTCATTGGTTCTCTCTTGTGCCGCGTTCCACTGGACTCTCTTCTCTGACCTGCATCTGCTTTAGAGCTCTGTCGATACT
+
>AAAAA>AFFFDFGGDAFGEDFFCEAEGE0FGFGFA0/E/AGHHHGCGE/EA1ABFHGHGGE?E>E>EGGGHHF/?EGFEEFHE<FGEGCGG?<??1<?121>11?1?1?</<<<--.--<E.<0000./..:.-;--9...=.0BFBF00;009;9/C.-9---9/;---9-////9/9B-99B/////9///---9---////-/-;;BFF///:/;B///-;-9/9///://///9/9/;//-----/
@M05620:37:000000000-D9766:1:1101:24830:11541 1:N:0:12
ACCACACCTTCTACAATGAGCTGCGTGTGGCTCCCGAGGAGCACCCCGTGCTGCTGACCGAGGCCCCCCTGAACCCCAAGGCCAACCGCGAGAAGATGACCCAGGTGAGTGGCCCGCTACCTCTTCTGGTGGCCGCCTCCCTCCTTCCTGGCCTCCCGGAGCTGCGCCCTTTCTCACTGGTTCTCTCTTCTGCCGTTTTCCGTAGGACTCTCTTCTCTGACCTGAGTCTCCTTTGGAACTCTGCAGGTTCT
+
DDDCCDDCFFFFGGGGGGGGGGHHGGGGHGHHHGGGGGGGGHHHHGGGGGGGHHHHHHHGGGGGGGGGGGGHHHHGGGGHGHHHHGGGGGBDGGHHHGHHHHHHGHGHHHHGGHHGGGGGHHHHHHHHHHHGGHGGGGDHGHHGHGGGGGGGGGGGGGGGGGGGGGFFFFFFFFHHHHFFFFFFHHFFFFFFFFFFFFFFFFFFFFFFFFFFFFHHFFFFFFFFFFFFFFFFFHHFFFFFFFFFFFFFFFF
@M05620:37:000000000-D9766:1:1101:13288:11551 1:N:0:12
ACCACACCTTCTACAATGAGCTGCGTGTGGCTCCCGAGGAGCACCCCGTGCTGCTGACCGAGGCCCCCCTGAACCCCAAGGCCAACCGCGAGAAGATGACCAAGGTGAGGGGCCCGCTACTTCTTCTGGTGGCCGCCCCCCCCCTCCCTGCCCTCCCGGAGCTGCGCCCTTTCTCACTGTTTCTCTCTTCTGCCGTTTTCCGTAGGACTCTCTTCTCTGACCTGATTTTCCTTTGGAACTCTGCAGGTTCT
+
CCCCCCCCFFFFGGGGGGGGGGHHGGGGHGHHHGGGGGGGGHHHHGGGGGGGHHHHHHHGGGGGGGGGGGGHHHHGGGGHGHHHHGGGGGGGGGHGHHHHH2/?/<??G0?/<DC-CD-<0<0D0D0D0=C.;:-::-99A-A-@.A./;.9:/AD.A---;.//-;D@FFB/9/;/:B/;B////;;//:/:B-DFF?F/.;.;.//////9/B///;9FFF/;/;/9B/BFFF/://BFB/:BFFFFF/
@M05620:37:000000000-D9766:1:1101:7612:11555 1:N:0:12
ACCACACCTTCTACAATGAGCTGCGTGTGGCTCCCGAGGAGCACCCCGTGCTGCTGACCGAGGCCCCCCTGAACCCCAAGGCCAACCGCGAGAAGATGACCCAGGTGAGTGGCCCGCTACCTCTTCTGGTGGCCGCCTCCCTCCTTCCTGGCCTCCCGGAGCTGCGCCCTTTCTCACTGGTTCTCTCTTCTGCCGTTTTCCGTAGGACTCTCTTCTCTGACCTGAGTCTCCTTTGGAACTCTGCAGGTTCT
+
BAAAABBAFFFFGGGG5GFFGGHHGEGAA2FGEFFEAEGGFHHGHGGGD1EGGHFHHHFECGGGGEGGGGEHHHHGGGGHGGHHHGGEGG@CDGHH1G1?GG/GCCGF0?F/FGHCGGGGC00GDDDBGGHDFF?C-.CGECGFHBFFGGFFABFFED@BGGGFBBBF<BF/99FF//9.FFFBFFEFFFFBFF=DFFFFF.FFFF/BFFFFFFBFFB//BBBFBB9BBFFFFFFBF9B/BFBFBFEF//;
@M05620:37:000000000-D9766:1:1101:24822:11556 1:N:0:12
ACCACACCTTCTACAATGAGCTGCGTGTGGCTCCCGCGGAGCACCCCGTGCTGCTGACCGAGGCCCCCCTGAACCCCAAGGCCAACCGCGAGAAGCTGACCCCGGTGAGTGGCCCGCTACCTCTTCTGGTGGCCGCCTCCCTCCTTCCTGGCCTCCCGGAGCTGCGCCCTTTCTCACTGGTTCTCTCTTCTGCCGTTTTCCGTCGGACTCTCTTCTCTTACCTGAGTCTCCTTTGTAACTCTGCAGGTTCT
+
AAABBBB>BFFFGGGGGGABF5FGEEEE4BGHCBBB2EFE0E1GHGGA1BEF5FGHGHH>>>/EFGGGGGAEGGHGGGGHEHGHGGGDFC/>><F<1?<G<G?<<<-<>=0<EC=<<-@:CCGFE=;<<<CDHGG?AFFGEFGG/;FF0CFFFGGGF.;;-@9:B@;DB@/BFFFFFFBF9BFFFFFFFFFBBF-;ABEFF.;.9-99-B/FFF;9;9/;/;//99:99/9;;FF9/9//9//9B/..;9/
@M05620:37:000000000-D9766:1:1101:13137:11604 1:N:0:12
ACCACACCTTCTACAATGAGCTGCGTGTGGCTCCCGAGCAGCACCCCGTGCTGCTGACCGAGGCCCCCCTGAACCCCAAGGCCAACCGCGAGAAGATGACCCAGGTGAGTGGCCCGCTACCTCTTCTGGTGGCCGCCTCCCTCCTTCCTGGCCTCCCGGAGCTGCGCCCTTTCTCACTGGTTCTCTCTTCTGCCGTTTTCCGTAGGACTCTCTTCTCTGACCTGAGTCTCCTTTGGAACTCTGCAGGTTCT
+
AAA1AAAAFFCFBGGFFGG1G1BAEAEFECGHEGFEEE/AFFHHHGGGEFGFHEHHGHHGGGGGCECEGGGGHHGGGGGGFHHHHGE<ECCGGGHHHHHHHHHHGHGHHFGFFHHGGGGGHHHHHHHFHHHGHHGC-E.;EHHGHHFFGGEFGFGGEG@AGGGGGGGF@@FBFFFFFFFFFFFFFFFFFFFFFF@FFFFFFFFFFFFFFFFFFFFFFFFFFFFFBFBFFFFFFFFFFFFFFEFFFFFFFFF
@M05620:37:000000000-D9766:1:1101:9147:11667 1:N:0:12
ACCACACCTTCTACAATGAGCTGCGTGTGGCTCCCGAGGAGCACCCCGTGCTGCTGACCGAGGCCCCCCTGAACCCCAAGGCCAACCGCGAGAAGATGACCCAGGTGAGTGGCCCGCTACCTCTTCTGGTGGCCGCCTCCCTCCTTCCTGGCCTCCCGGAGCTGCGCCCTTTCTCACTGGTTCTCTCTTCTGCCGTTTTCCGTAGGACTCTCTTCTCTGACCTGAGTCTCCTTTGGAACTCTGCAGGTTCT
+
AAA>AAAAFFFFGGGG3GGBGDHHGEEBE0FG1FFAEGGGGHHHHGGGGEGGHHHHHHHGGGGGGEGGGGGFHFHGGGGHAGHHHGE/CGCCGGHHFHHHHHHHGHHGHHGGGHHGGGGGHHHHHHHHHHGGHHGGGGFHGHHGHGGGGEGGGEGGGGG@GGGGGG@F@@FFFFFFFFFFFFFFFFFFFFFFFF@FFFFFFFFFFFFFFFFFFFFFFFFFFFFFBFFFFFFFFFFFFFFFFFFFFFFFFFF
@M05620:37:000000000-D9766:1:1101:8641:11707 1:N:0:12
AGTGCCAGCTCTCAATCGCACACTGTCTTGACTATCTCCTCCCTTTAGATCGTAACCGTACACGCGTGAACTCCAGTCCCATTACTCGATCCCGACGTCCGTCGTCTCCTTTAAAAATAAAAAAGGTTAGGACCCTTGCCTTTTTGTCGGCGTGCGCGTTTGGGCCCCCCCCTCCTTCCCTTTGCTTGTTCCTGTTAACTCTTGGGGTCCTCGGGGGTCCCTTGGTTCCCCCCGTCCCCCCTGCCTGGTCT
+
AAAAABFFAFFFGGGGGGGGGG0FHFF33131D11DF21B0BF011BBBDDB0BG/B//BA/A////A/BBFH1B12111BB1FG2F/BFG/0////>//>/>///?0BG12121110BB111///1110011?/00<1???F11/01<<----.--;-;:.CC..9--9:-;-A-9:BB;;B//;//-:///;//9;////9;FE@A--/;-----9---;9B/B-9;BFA---9;AFB---9:/9-///
@M05620:37:000000000-D9766:1:1101:11199:11747 1:N:0:12
ACCACACCTTCTACAATGAGCTGCGTGTGGCTCCCGAGGAGCACCCCGTGCTGCTGACCGAGGCCCCCCTGAACCCCAAGGCCAACCGCGAGAAGATGACCCAGGTGAGTGGCCCGCTACCTCTTCTGGTGGCCGCCTCCCTCCTTCCTGGCCTCCCGGAGCTGCGCCCTTTCTCACTGGTTCTCTCTTCTGCCGTTTTCCGTAGGACTCTCTTCTCTGACCTGAGTCTCCTTTGGAACTCTGCAGGTTCT
+
BCABCCCCFFFFGGGGGGGGGGHHGGGEHGGHHGGGGGGGGHHHHGGGGGGGHHHHHHHGGGGGGGGGGGGHHHHGGGGHGHHHHGGGGGGGGGHHHHHHHHHHGHHHHHHGGHHGGGGGHHHHHHHHHHHGHHGCGFEHGHHGHGGGGGGGGGGGGGGGGGGGGGFFFFFFFFFFFFFFFFFFFFFFFFFFFFFFFFFFFFFFFFFFFFFFFFFFFFFFFFFFFFFFFFFFFFFFFFFFFFFFFFFFFFF
@M05620:37:000000000-D9766:1:1101:22304:11750 1:N:0:12
ACCACACCTTCTACAATGAGCTGCGTGTGGCTCCCGAGGAGCACCCCGTGCTGCTGACCGAGGCCCCCCTGAACCCCAAGGCCAACCGCGAGAAGATGACCCAGGTGAGTGGCCCGCTACCTCTTCTGGTGGCCGCCTCCCTCCTTCCTGGCCTCCCGGAGCTGCGCCCTTTCTCACTGGTTCTCTCTTCTGCCGTTTTCCGTAGGACTCTCTTCTCTGACCTGAGTCTCCTTTGGAACTCTGCAGGTTCT
+
A3AAAAABFFFFFGGFDFGGDGHHE2EEHAFFHGGAEEEEFCHHEGGGGGGFHGHHGHHGGGGGGGGGGGGHHHHGGGGHGHHHHEGGGGGGGGHHHHHHHHHHEFHHHHHGGHHGGGGGHHHHHHHHHHHGHHGGGGGHGHHGHGGGGGGGGGGGGGGGGGGGGGBFBBFFFFFFFFFFFFFFFFFFFFFFFFBFFFFFFFFFFFFFFFFFFFFFFFFFFFFFFFFFFFFFFFFFFFFFFFFFFFFFFFF
@M05620:37:000000000-D9766:1:1101:18159:11773 1:N:0:12
ACCACACGTCTGAACTCCAGTCACATTACTCGATCTCGTATGCCGTCTTCTGCTTGAACAAAAAAAAAAAACAATAGTACTTATGTTCTACTCGCCAAAAATACACTCTATAAGAGACTAATTCAAACACAGACAAACCAACTGATTCTCACACAACACGCTAACCCATCCAGCACTCCAATTCTATCACGATGTGCCCGTCCTATATCTCCAATAAACATGATCAGTCCGTTCGACTTCATCACCAAGTC
+
ABBABBBBCAFAGGGGGBFGBFFHBGHGHHHFDFFGHFEEGEFFEEGHGHHHHEGHFB3DGGFE?E0>///>11B334444444B4444?443////<2//032223233333332B2222222222200/010000/////00>111111=11<.....-.../...//.00//.0////000000000.....000/.-9..;00000000/000/////////////../.....9//////./..//
@M05620:37:000000000-D9766:1:1101:22349:11820 1:N:0:12
ACCACACCTTCTACAATGAGCTGCGTGTGGCTCCCGAGGAGCACCCCGTGCTGCTGACCGAGGCCCCCCTGAACCCCAAGGCCAACCGCGAGAAGATGACCCAGGTGAGTGGCCCGCTACCTCTTCTGGTGGCCGCCTCCCTCCTTCCTGGCCTCCCGGAGCTGCGCCCTTTCTCACTGGTTCTCTCTTCTGCCGTTTTCCGTAGGACTCTCTTCTCTGACCTGAGTCTCCTTTGGAACTCTGCAGGTTCT
+
CDCCDDDCFFFFGGGGGGGGGGHHGGGFHGHHHGGGGGGGGHHHHGGGGGGGHHHHHHHGGGGGGGGGGGGHHHHGGGGHGHHHHGGGGGCGGGHHHHHHHHHHGHHHHHHGGHHGGGGGHHHHHHHHHHHGHHGGGGGHGHHGHGGGGGGGGGGGGGGGGGGGGGFFFFFFFFFHHHFFFFFFFHFFFFHFHFFFFFFHFFFFFFFFFFFFFHHHFFHHFFFFFFFFFFFFFFHFFFFFFFHFFFFFFFF
@M05620:37:000000000-D9766:1:1101:27471:11822 1:N:0:12
ACCACACCTTCTACAATGAGCTGCGTGTGGCTCCCGAGGAGCACCCCGTGCTGCTGACCGAGGCCCCCCTGAACCCCAAGGCCAACCGCGAGAAGATGACCCAGGTGCTTGGCCTGCTACTTCTTTTGTTGCCCCCTCCCCTCCTCCCTGGCCTCCGCCCGTTGCGCCTTTTCTCACTGTTTCTCTCTTCTCCCGTTTCCCGTATCACTCTCTTGTCTCACCTGCGTCTCCTTGGAAGCTCTGCAGCTTCA
+
CCCDDDDDFFFFGGGGGGBGGGHHGGGFGGHHHGGGGGGGGHHHHGGGGGGGHHHHHHHGGGGGGGGGGGGHGHHGGGGHGHHHHGGGGG<BGGHGHHGFFB/?/=?111=/=F1.<F11111111110<<0<<.--.<C./;AH/;C/<..;CFG..9:-;C..--;.;CF000000:00;00;00BF0000/::A/09B..-.99;B00:0::00:09;FF/.:.-.B0:B0009/.;BB0;::0:000
@M05620:37:000000000-D9766:1:1101:27453:11824 1:N:0:12
ACCACACCTTCTACAATGAGCTGCGTGTGGCTCCCGAGGAGCACCCCGTGCTGCTGACCGAGGCCCCCCTGAACCCCAAGGCCAACCGCGAGAAGATGACCCAGGTGAGTGGCCCGCTACCTCTTCTGGTGGCCGCCTCCCTCCTTCCTGGCCTCCCGGAGCTGCGCCCTTTCTCACTGGTTCTCTCTTCTGCCGTTTTCCGTAGCACTCTCTTCCCTGACCTGAGTCTCCTTTGTAACTCTGCAGGTTCT
+
CCBCCCBAFFFFGGGGGGFGGGHHGGGGHGHHHFFGEGGGGHHHHGGABEEGHGHHHHHGGGGGGGGGGGEHHHHGGGGGGHHHHGGGGGCDCDHCDFGHHH/F<1?1?<1FFHF<C-CFFG0GHD=DD=CDHFCCCEGHEBGDBFFGFGEGE0FEEA-:;B:CBDBFDFFFFFFFF/FBFBB//BFFBFFBFFADFFEFF.B.A.B//9//FF:/;//;/B//;9;//:BFFFF/BFFFFBFBBFFFF/9
@M05620:37:000000000-D9766:1:1101:13232:11827 1:N:0:12
ACCACACCTTCTACAATGAGCTGCGTGTGGCTCCCGAGGAGCACCCCGTGCTGCTGACCGAGGCCCCCCTGAACCCCAAGGCCAACCGCGAGAAGATGACCCAGGTGAGTGGCCCGCTACCTCTTCTGGTGGCCGCCTCCCTCCTTCCTGGCCTCCCGGAGCTGCGCCCTTTCTCACTGGTTCTCTCTTCTGCCGTTTTCCGTAGGACTCTCTTCTCTGACCTGAGTCTCCTTTGGAACTCTGCAGGTTCT
+
CCCCCBBCFFFFGGGGGGGGGGHHGGGEEGHHHGGGGGGGGHHHHGGGGGGGHHGHHHHGGGGGGGGGGGGHHHHGGGGHGHHHHGGGGGGGGGHHHHBHHH/GC?F===F/FHG--C@DC<DGFF<GFDG?G.<C-:EHE/GAHFGFFGBFGFFGEGG???A0B@FF=FFBBBFB:BFBFBF0:::FBFB0FB-DFFEFFAFFFFBBB:::F0B:::B0FBBFFBBBBF0FFFF/FBBBB::BBFFFFFB
@M05620:37:000000000-D9766:1:1101:23212:11869 1:N:0:12
ACCACACCTTCTACAATGAGCTGCGTGTGGCTCCCGAGGAGCACCCCGTGCTGCTGACCGAGGCCCCCCTGAACCCCAAGGCCAACCGCGAGAAGATGACCCAGGTGAGTGGCCCGCTACCTCTTCTGGTGGCCGCCTCCCTCCTTCCTGGCCTCCCGGAGCTGCGCCCTTTCTCACTGGTTCTCTCTTCTGCCGTTTTCCGTAGGACTCTCTTCTCTGACCTGAGTCTCCTTTGGAACTCTGCAGGTTCT
+
CCCCC@ABFFFFGGGGGGGGGGHHGGGGHGHHHGGGGGGGGHGHHGGGGGGGHHHHHHHGGGFGGGGGGGGGHHHGGGGHGHHHHGGGGGGGGGHHHHHGHHHHGHHHHHHGGHGGGCGGHHHHHHHHHHHGHHGFGGGHGHHGGGGGGGGGGGGGGGA?GGGGGGFFFFFFFFFFFFBFFFFFFFFFFFFFFFFDFFFFFFFED.FFFFFFFFFFFFFFFFFFFFFFFFFFFFFFFFFFFFFFFFFFFFF
@M05620:37:000000000-D9766:1:1101:16709:11874 1:N:0:12
ACCACACCTTCTACAATGAGCTGCGTGTGGCTCCCGAGGAGCACCCCGTGCTGCTGACCGAGGCCCCCCTGAACCCCAAGGCCAACCGCGAGAAGATGACCCAGGTGAGTGGCCCGCTACCTCTTCTGGTGGCCGCCTCCCTCCTTCCTGGCCTCCCGGAGCTGCGCCCTTTCTCACTGGTTCTCTCTTCTGCCGTTTTCCGTAGGACTCTCTTCTCTGACCTGAGTCTCCTTTGGAACTCTGCAGGTTCT
+
CCCCCCCCFFFFGGGGGGGGGGHHGEGGHFHHHGGGDEGGGHHHHGGGEAGEGFHHHHHGGGGGGGEGGGGHHHHGGGGGGHHHGGGGGGGGGDHHF2>FH2/FF1<1C1F/FC/<<-<@C0<G00=GDDH.G<-A::EH:/;.G9FFFGEGFBFE?E?@-?./9:BF-CFFBFFFBBFBFFBB99BF9:B9BFCFFF?FF9BAD?BB//9/FB//9/;BFF/B:/9//;9FFFFBFB/;//:F/F?AB9:
@M05620:37:000000000-D9766:1:1101:7500:11876 1:N:0:12
GAGGCTGCTTTGGAAGAGCATGACAAGCCAGGGACAAAAGATCGGAAGCGCACACGTCTGAACTCCAGTCACATTACTCGATCTCGTATGCCGTCTTCTGCTTGAAAAAAAAAAAAAAAACACAAAACCTCCTCATTTCTAATTCTATCCTATCATCTATACAACCTTCGCAACGTCCCAGATACATCTACAATTCCCTACTTTCTGTCTTCTTGTCTCAATCTTCACGCGCCATCCCCAGTACTTTAAGC
+
AAAAAAFBFFFFGGGGGGGBFGFBGBBFFGBB2AFEGGFFGHHGFEFEGGGEGCHGHHHGFFGHHF@GFGEFB5DFHHHGBB11BBB1BFGFE>>FFGGHGHHHCGHHHGGG?B////-<.>C....<./<.//00<000000000000;00000000:00:00:9/0/.;..--....00.000000000/////////;/9///////////////9/////////..--9../.99..////////:/
@M05620:37:000000000-D9766:1:1101:21781:11894 1:N:0:12
GAGGCTGATTTGGAAGAACCTCATAGATTACTGCAACAGTTCCCCCTTGACCTGGAAAAGTTTCTTGCCTGGCTTACAGAAGCTGAAACACCTGCCAATGCTACCCGTAAGGAAAGGCTCCTAGAAGACTCCAAGGGAGTAAAAGAGCTGATGAAACAATGGCAAGTAAGTCAGGCATTTCCGCTTTAGCACTCTTGTGGATCAAATTGAACAATTCTCAGCATTTGCACTTGTAACTTACACGCCAGGGA
+
AAAAABFBDFFFCAFGGFGGGGCHBGFFHFGFH5AAFCBGHHHHHGGBFBGHHHHCFFE3BGHHHHHHHHFEGHH3FGHBCGHGHDGHGFHGHFHFC@GHHH4FGHGECEHH3?3FH/BGGHHHGHHHHHHHFEGFG//C23B?G/?CGH2FGHFFHFGHHGHFHGHFFHFGFG0FHHHHGHDGGGGHHHHHHGHHHGG.DGF.<0=GHBCHF/GFHFHHHHCFFHH0;:GGHGGGGG00;B0.BCADGG.
@M05620:37:000000000-D9766:1:1101:19341:11919 1:N:0:12
ACCACACCTTCTACAATGAGCTGCGTGTGGCTCCCGAGGAGCACCCCGTGCTGCTGACCGAGGCCCCCCTGAACCCCAAGGCCAACCGCGAGAAGATGACCCAGGTGAGTGGCCCGCTACCTCTTCTGGTGGCCGCCTCCCTCCTTCCTGGCCTCCCGGAGCTGCGCCCTTTCTCACTGGTTCTCTCTTCTGCCGTTTTCCGTAGGACTCTCTTCTCTGACCTGAGTCTCCTTTGGAACTCTGCAGGTTCT
+
BBBBBBBBCFCFGG5GGGGGGGHHGGGECEHBFFGFFGEEFHHHHGGGEEGGHHHHGHHGGGGGGGGGGGGHHHHGGGGHGHGHH?EEBDCCCGFF2GHHFC/?FFFGHDFFGHHGGGGGHHGHHHHFDDGGH.@@FFGGGHHGHGGGGEFGGGGEGGGG?;C/C-=DFFFFFFF/BFFB9FFFFFFFFFFFFB@AABEFFDF.9.FFFF/FFFFFFFFFFFFFFFFFFFFFFBFFBFFF/BFFBFF9BFF
@M05620:37:000000000-D9766:1:1101:6549:11948 1:N:0:12
ACCACACCTTCTACAATGAGCTGCGTGTGGCTCCCGAGGAGCACCCCGTGCTGCTGACCGAGGCCCCCCTGAACCCCAAGGCCAACCGCGAGAAGATGACCCAGGTGAGTGGCCCGCTACCTCTTCTGGTGGCCGCCTCCCTCCTTCCTGGCCTCCCGGAGCTGCGCCCTTTCTCACTGGTTCTCTCTTCTGCCGTTTTCCGTAGGACTCTCTTCTCTGACCTGAGTCTCCTTTGGAACTCTGCAGGTTCT
+
BBABCCCCFFFFGGGGGGGGGGHHGGGGHGHHHGGGGGGGGHHHHGGGEGGGHHHHHHHGGGGGGGGGGGGHHHHGGGGHGHHHHGGGGGGGGGHHHHHHHHFHGHHHHHHGGHHGGGGGHHHHHHHHHHHGHHGGGGFHGHHGHGGGGGGGGGGGGGGGGGGGGGFFFFFFFFFFFFFFFFFFFFFFFFFFFFFFFFFFFFFFFFFFFFFFFFFFFFFFFFFFFFFFFFFFFFFFFFFFFFFFFFFFFFF
@M05620:37:000000000-D9766:1:1101:6418:11956 1:N:0:12
ACCACACCTTCTACAATGAGCTGCGTGTGGCTCCCGAGGAGCACCCCGTGCTGCTGACCGAGGCCCCCCTGAACCCCAAGGCCAACCGCGAGAAGATGCCCAGGTGAGTGGCCCGCTACCTCTTCTGGTGGCCGCCTCCCTCCTTCCTGGCCTCCCGGAGCTGCGCCCTTTCTCACTGGTTCTCTCTTCTGCCGTTTTCCGTAGGACTCTCTTCTCTGACCTGAGTCTCCTTTGGAACTCTGCAGGTTCTA
+
BBBBBBBBFFFFGGGGGGGFGGHHGEGEHEHHGGGGGGGGGHHHHGGGFGGGHHHHHHHGGGGGGGGGGGGHHHHGGGGHGHHHHGGGGGGGGGHHHHHHHHHGHHHHHGGGHHGGGGGHHHHHHHHGFHGHHGGGGGHGHHGHHGGGGGGGGGGGGCGGGGGGGGFFFFFFFFFFFFFFFFFFFFFFFFFFFFFFFFFFFFFFFFFFFFFFFFFFFFFFFFFFFFFFFFFFFFFFFFFFFFFFFFFFFFB
@M05620:37:000000000-D9766:1:1101:10919:11961 1:N:0:12
ACCACACCTTCTACAATGAGCTGCGTGTGGCTCCCGAGGAGCACCCCGTGCTGCTGACCGAGGCCCCCCTGAACCCCAAGGCCAACCGCGAGAAGATGACCCAGGTGAGTGGCCCGCTACCTCTTCTGGTGGCCGCCTCCCTCCTTCCTGGCCTCCCGGAGCTGCGCCCTTTCTCACTGGTTCTCTCTTCTGCCGTTTTCCGTAGGACTCTCTTCTCTGACCTGAGTCTCCTTTGGAACTCTGCAGGTTCT
+
AAA>AAAAFFFFGGGGGGG1G1GGEBEFHCHH1FFGGGGGGHHHHGGGFFGFFFGFHHHGGGGGGAEGGGGHH>EFGGGH/EGHHGG/BCCC@CFHHHFGHHHHEHHHHFHGGGHGGGGGHFHHHHHH00=CHFCCCC.GGHHGHGGFGBFGGGGGGG@AG@FFGG@F@@F/9BFFFFFFFFFFFFFFFFFBFF?9BFFFFFFFFFFFFFFFFFFFF/BFFFFFFFBFFFFFFFFFFFFFFFFFFFFFFFF
@M05620:37:000000000-D9766:1:1101:5133:11982 1:N:0:12
ACCACACCTTCTACAATGAGCTGCGTGTGGCTCCCGAGGAGCACCCCGTGCTGCTGACCGAGGCCCCCCTGAACCCCAAGGCCAACCGCGAGAAGATGACCCAGGTGAGTGGCCCGCTACCTCTTCTGGTGGCCGCCTCCCTCCTTCCTGGCCTCCCGGAGCTGCGCCCTTTCTCACTGGTTCTCTCTTCTGCCGTTTTCCGTAGGACTCTCTTCTCTGACCTGAGTCTCCTTTGGAACTCTGCAGGTTCT
+
BBBBABB3CFFFGGGGGGBFGGHHGGGBAEHGHFFEDGEGGHHHHGGFEGGGGHGHGHHEECEEGGGGGGGHGHHGGGGHGHHHHGGGGG<BDGHGHHHHHHGHGHHBGGHGGHCDGGGGHHHHHHHHHHHGHHGGGGGHGHHGHGGGGGGGGGGGGGG-9AFGGGBFBBFFFFFFFFFFFFFFFFFFFFFFFFBFFFFFFFFFFFFFFFFFFFFFFFFFFFFF/BFFFFFFFFFFFFFFFFFFFFFFFFF
@M05620:37:000000000-D9766:1:1101:10986:12022 1:N:0:12
GAGGCTGCTTTGGAAGAAACTGACAAGCCAGGGACAAAGATCGGAAGAGCACACGTCTGAACTCCAGTCACATTACTCGATCTCGTCTGCCGTCTTCTGCTTGAAAAAAAAAAAAACTCCCAGCACTTTTACCTGTAACCGACAATCCATTCATAAAAGATCTTAAGAGAAAATGACTGAATCACACCCAAATCCATTAATACCATCCGCTGATCTCTTACCTTAAACTAAAATATCACTATGGCTTTTCT
+
A1AAAAFAFFFFGFGGG1FGG1AFG1AABFGH0BBEA0BFFGGGGEGHHHHGHEEAG0AFHBFGHHF2FFGAGBDFGG?/B0BDGF/GF@G>?>GF@GGFFHHF11BG>>EEC////1@1F01000<11111<1<1>1>1---<-0//<0<0=0=<DB==000;000;0///;0:;:C0/9000;0/.....00/00009000000/....--//////////////////////////;////---//9/
@M05620:37:000000000-D9766:1:1101:20774:12046 1:N:0:12
ACCACACCTTCTACAATGAGCTGCGTGTGGCTCCCGAGGAGCACCCCGTGCTGCTGACCGAGGCCCCCCTGAACCCCAAGGCCAACCGCGAGAAGATGACCCAGCCGAGAGGCCCGCTACCTCTTCTGGTGGCCGTCTCCCTCCTTCCTGGCCTCCCGGAGCTGCGCCCTTTCTCACTGGTTCTCTCTTCTGCCGTTTTCCGTAGGACTCTCTTCTCTGACCTGAGTCTCCTTTGGAACTCTGCAGGTTCT
+
BBAABABAFFFFGGGCFGGDGFFFGEFA4AFHHGGGGEAE2GGHEGGGAEFGBEGHHFHGCGCEFGGEGGFGHHHGEGCGGHHHHGGGGGGGGGHHHHGD10//0/<A@--..><-AD@@CHG0DGG000/..;---.:0:/;DFBFGFG/;CFFGE??B?9C//99D;-/;99/99//./;9/B9BFF/999/-;.9./;A/9.;/;FF/B/BF/;F9/;FF./BBB/B//BFBFBB/BFFE/FFAA/99
@M05620:37:000000000-D9766:1:1101:10030:12053 1:N:0:12
GAGGCTGCTTTGGAAGAAACTGACAAGCCAGGGACACAAGATCGGAAGAGCACACGTCTGAACTCCAGTCACCTTACTCGATCTCGTATGCCGTCTTCTGCTTGAAAAAAAAAAAAAATACCTTCCCGGATCCTCACCTCCTCCCCTTTCTTCCCCTCGCTTCTGCCCCCCTTTCCCGTCCTTCCTTACTTTCCGTTTTCGCCCTCTTTTTTCTCCCTTGTCCCCCTTCGCCTCCTTTTTCCTTGTTTCTT
+
CCCDDDFCFFFFGGGGGGGGGGHFGEBFFHBFFEGG2FFHHHHCEBAECAFHHFGEHHBFDFGHFB3BDFAD3BGHHFFGHHHFHB?EFBGHGGGGFGHHBFG3GHHGFGCE@//<//01?=1?FC0/>-><F<F1<C<<CCGG../.0000<:CH/.--::<<0:BA9--<.:C0:.<.<.0<<0000:<0<B.0<BBB<..9-A/<FB09B0<0/:0/0:00.<<./.....9:00<<B000<<0/0<:
@M05620:37:000000000-D9766:1:1101:17137:12099 1:N:0:12
ACCACACCTTCTACAATGAGCTGCGTGTGGCTCCCGAGGAGCACCCCGTGCTGCTGACCGAGGCCCCCCTGAACCCCAAGGCCAACCGCGAGAAGATGACCCAGGTGAGTGGCCCGCTACCTCTTCTGGTGGCCGCCTCCCTCCTTCCTGGCCTCCCGGAGCTGCGCCCTTTCTCACTGGTTCTCTCTTCTGCCGTTTTCCGTAGGACTCTCTTCTCTGACCTGAGTCTCCTTTGGAACTCTGCAGGTTCT
+
DCDDDDDDFFFFGGGGGGGGGGHHGGGFHGHHHGGGGGGGGHHHHGGGFGGGHHHHHHHGGGGGGGGGGGGHHHHGGGGHGHHHHGGGGGGGGGHHHHHHHHHHGHHGHGHGGHHGGGGGHFHHHHHHGHHGHGDGGGGHGHHGHGGGGGGGGGGGGGGGGGGGGGFFFFFFFFFFFFHFFFFFFFFFFFFFFFFFFFFFFFFFFFFFFFFFFFFFFFFFFFFFFFFFBFFFFFFFFFFFFFFFFFFFFFF
@M05620:37:000000000-D9766:1:1101:14474:12106 1:N:0:12
ACCACACCTTCTACAATGAGCTGCGTGTGGCTCCCGAGGAGCACCCCGTGCTGCTGACCGAGGCCCCCCTGAACCCCAAGGCCAACCGCGAGAAGATGACCCAGGTGAGTGGCCCGCTACCTCTTCTGGTGGCCGACTCCCTCCTTCCTGGCCTCCCGGAGCTGCGCCCTTTCTCACTGGTTCTCTCTTCTGCCGTTTTCCGTAGGACTCTCTTCTCTGACCTGAGTCTCCTTTGGAACTCTGCAGGTTCT
+
AAAABBABFFFFFGG4FBGEDFFFEBEEG?GHCFF2EEE?EGHHHGEGAEECAABFHGCGGGGGCA>EGGGGHC?EGGGE/FHC?FEEC?@@@/?F>DDGHHGEA?GHHHHGGFHCGGGGFFHHD<GHFHHGH.A--;AGHHH.:GHGFGG.AF9EGGGGG?GGGGGFB;FFFFFFFFFEFFFEFFFFFFFFFFBFFFFFFFFFFFFFFFFFFFFFFFFFFEFFFFFFFFFFFFFFFFFFFFFFFFFFFFF
@M05620:37:000000000-D9766:1:1101:16313:12107 1:N:0:12
ACCACACCTTCTACAATGAGCTGCGTGTGGCTCCCGAGGAGCACCCCGTGCTGCTGACCGAGGCCCCCCTGAACCCCAAGGCCAACCGCGAGAAGATGACCCAGGTGAGTGGCCCGCTACCTCTTCTGGTGGCCGCCTCCCTCCTTCCTGGCCTCCCGGAGCTGCGCCCTTTCTCACTGGTTCTCTCTTCTGCCGTTTTCCGTAGGACTCTCTTCTCTGACCTGAGTCTCCTTTGGAACTCTGCAGGTTCT
+
BBBBBBBBFFFFGGGGGGGGGGHHGGGGHGHHFGGGGGGGGHHHHGGGDGGGHGHHHHHGGGGGGGGGGGGGHHHGGGFHGHHHHGGFGGGGGGFHGHHHHHFHGHHHHHHGGHHGGGGGHHHHHHHHHHHG.CFGGGGHGHHGHGGGGGGGGGGGGGGGGBGGGGFFFFFFFFFFFFFFFFFFFFFFFFFFFFFFFFFFFFFFFFFFFFFFFFFFFFFFFFFFEFFFFFFFFFFFFFFFFFFFFFFFFFF
@M05620:37:000000000-D9766:1:1101:10057:12109 1:N:0:12
AGTGCCAGCTCTCAATCGCACAGGGGACCCAGGGCCTGGCCCCTCCATCCAGAAAACCTATGACCTCACCCGCTACCTGGAGCACCAACTCCGCAGCTTGGCTGGGACCTATGTGAGTATCCAGCGTAGGAATCTGGGAGTTGGGGAGGAGTGAGGAGTTGGGGAAAGACAGTCCTAACCGTGGAGGGTTCTGGTAAATGATGGGGTGAGGAGGGGCTCTTTGGCTCCCACCAGTCCCCCTGTCTGGTCTA
+
BAAABFFFAFFFGGFFGGGGGGHEFGGGEEFGFEEDAFGFEHEG1EFHHFGHBHFHHGGEHHGHHFHHHHHEGEGGHHHHFFGHFHHEGEHHGE@@EBFFEHHGDEFHGHHHHHFHHHHHHHHHGCGGGGHHHHHHGHHGEHHGGGGCCGGGFFHHHGHHHHGGGGHHHHHEHHHHHHGGGGEGGGGGGGGGGGFFFGGGGGEGGGA>EFFFFFBBBBFFFFFFFFFEFFFF?FBFFFFFBFFFFFEFFFB
@M05620:37:000000000-D9766:1:1101:7841:12110 1:N:0:12
CCACACCTTCTACAATGAGCTGCGTGTGGCTCCCGCGGAGCACCCCGTGCTGCTGACCGAGGCCCCCCTGAACCCCAAGGACAACCGAGAGAAGATGCCCAGGTGAGTGGCCCGCTACCTCTTCTGGTGGCCGCCTCCCTCCTTCCTGGCCTCCCGGAGCTGCGCCCTTTCTCACTGGTTCTCTCTTCTGCCGTTTTCCGTAGGACTCTCTTCTCTGACCTGAGTCTCCTTTGGAACTCTGCAGGTTCTAG
+
AAA3AAAFFF@DGFGGA5BBBBGGGG2A?FFH2BE2AEEGGHHHGGGG1EFHHG3GGHGCGGGGG/EGEFHCH/EEAEHG00FHHG@/>>/?F?GH<FCGHFGHHHFHFGGHHGGG-AGHHHHHFDGBGFEFD@DDGHCFHDBFFFBCFFGFGEGD?-ABFGGB?AB?BFFFF/FFFFFBFFFFFFFFFFFFBFFFFFFDFFFFBFBFFFFFFFFFF9BBFBBF9FFFFFFFFF/;FBFBBF/FFFFFBF;
@M05620:37:000000000-D9766:1:1101:13091:12136 1:N:0:12
ACCACACCTTCTACAATGAGCTGCGTGTGGCTCCCGAGGAGCACCCCGTGCTGCTGACCGAGGCCCCCCTGAACCCCAAGGCCAACCGCGAGAAGATGACCCAGGTGAGTGGCCCGCTACCTCTTCTGGTGGCCGCCTCCCTCCTTCCTGGCCTCCCGGAGCTGCGCCCTTTCTCACTGGTTCTCTCTTCTGCCGTTTTCCGTAGGACTCTCTTCTCTGACCTGAGTCTCCTTTGGAACTCTGCAGGTTCT
+
CCCCCCCCFFFFGGGGGGGGGGHHGGGGHGHHHGGGGGGGGHHHHGGGEGGGHHHHGHHGGGGGGGGGGGGHGHHGGGGHGHHHHGGGGGGGGGHHHHHHHHHHGHHHHHHGGHHGGGGGHHHHHHHHHHHGHHGGGGGHGHHGHGGGGGGGGGGGGGGGGGGGGGFFFFFFFFFFFFFFFFFFFFFFFFFFFFFFFFFFFFFFFFFFFFFFFFFFFFFFFFFFFFFFFFFFFFFFFFFFFFFFFFFFFFF
@M05620:37:000000000-D9766:1:1101:26911:12158 1:N:0:12
ACCACACCTTCTACAATGAGCTGCGTGTGGCTCCCGAGGAGCACCCCGTGCTGCTGACCGAGGCCCCCCTGAACCCCAAGGCCAACCGCGCGAAGATGACCCAGGTGGGTGGCCCGCTTCCTCTTCTGGTGGCCGCCTCCCTCCTTCCTGGCCTCCCGGCGCTGCGCCCTTTCTCACTGGTTCTCTCTTCTGCCGTTTTCCGTAGCACTCTCTTCTCTGACCTGAGTCTCCTTTGGAACTCTGCAGGTTCT
+
>AAAAA1AFF@DAFGFFGGDEAF1EAEABAGHB0BAEEEAEHGHHG?/BBECFEHGHFH/>EEGE//EGGGEHCA?EFFFACFFCF/>B@>>/@C/11<GHHHHECB/>.<-FCHCG-.<<=0DGHHF;:CEC.--:..;A9C.FGFGFG/FFFFG.CA?--;9A?--@@BBFF////9B/BBF/BFF/B/B/:=BBFFFFF/-9-;BFFF/B//;BFBF99FF/-/;B//9B9FFFFFB///:9FA-FFF
@M05620:37:000000000-D9766:1:1101:11379:12184 1:N:0:12
ACCACACCTTCTACAATGAGCTGCGTGTGGCTCCCGAGGAGCACCCCGTGCTGCTGACCGAGGCCCCCCTGAACCCCAAGGCCAACCGCGAGAAGATGACCCAGGTGAGTGGCCCGCTACCTCTTCTGGTGGCCGCCTCCCTCCTTCCTGGCCTCCCGGAGCTGCGCCCTTTCTCACTGGTTCTCTCTTCTGCCGTTTTCCGTAGGACTCTCTTCTCTGACCTGAGTCTCCTTTGGCACTCTGCAGGTTCT
+
CCCCCCCCFFFFGGGGGGGGGGHHGEFEGFHHHGGGGGGGGHHHHGGGDGGGHHGHHHHGGGGGGGGGGGGHHHHGGGGHGHHHHGGGGGCGGGHGHHHHHHACFFGHH1</??G?D-<->G00DDG0<D/..<--;.CCE//./00:;9/.=0;CADDACA.CF-C.-@/;F/BBF///;;BFFFB/;///9/-;D/.9/.B:A./;FFFB9FFFBB///;:B/:FF/99B/;////;;9/;//:.:;;;
@M05620:37:000000000-D9766:1:1101:11364:12194 1:N:0:12
ACCACACCTTCTACAATGAGCTGCGTGTGGCTCCCGAGGAGCACCCCGTGCTGCTGACCGAGGCCCCCCTGAACCCCAAGGCCAACCGCGAGAAGATGACCCAGGTGAGTGGCCCGCTACCTCTTCTGGTGGCCGCCTCCCTCCTTCCTGGCCTCCCGGAGCTGCGCCCTTTCTCACTGGTTCTCTCTTCTGCCGTTTTCCGTAGGACTCTCTTCTCTGACCTGAGTCTCCTTTGGAACTCTGCAGGTTCT
+
CCCDDDDDFFFFGGGGGGGGGGHHGGGGHGHHHGGGGGGGGHHHHGGGGGGGHHHHHHHGGGGGGGGGGGGHGHHGGGGHGHHHHGGGGGGGGGHHHHHHHHHHGHHHHHHGGHHGGGGGHHHHHHHHHHHGHHGGGGGHGHHGHGGGGGGGGGGGGGGGGGGGGGFFFFFFFFHHHHHFFFFFHHFFFFFHFFFFFFFHFFFFFFFFFFFFFHFHFHHHHFHFFFHFHHFFFHHFFFFFFFHFHFFFFFF
@M05620:37:000000000-D9766:1:1101:10954:12208 1:N:0:12
ACCACACCTTCTACAATGAGCTGCGTGTGGCTCCCGAGGAGCACCCCGTGCTGCTGACCGAGGCCCCCCTGAACCCCAAGGCCAACCGCGAGAAGATGACCCAGGTGAGTGGCCCGCTACCTCTTCTGGTGGCCGCCTCCCTCCTTCCTGGCCTCCCGGAGCTGCGCCCTTTCTCACTGGTTCTCTCTTCTGCCGTTTTCCGTAGGACTCTCTTCTCTGACCTGAGTCTCCTTTGGAACTCTGCAGGTTCT
+
AAAAAAAAFFFFGGGGGGF1F1FGEE?BGEGH1FFGGGGCGHHHHGGGFFGGHGHHHHHGGGGGGEEGGGGCHFGGGGGH/FHHHGG/>CB@@CFHHHGHHHHHGHHHHHHGGGHGCGCGHHHHHHHHH0CEFHGCGCAHGGGGHGFGGFFFGGGGGG@G@GGGGG@F?@FFFFFFFFFFFFFFFFFFFFFFFF@BFFFFFFFFBBFFFFFFFFFFFFFFFFFFFF/BBFFF/BBFFFFEFFFFFFFFFFF
@M05620:37:000000000-D9766:1:1101:9869:12212 1:N:0:12
ACCACACCTTCTACAATGAGCTGCGTGTGGCTCCCGAGGAGCACCCCGTGCTGCTGACCGAGGCCCCCCTGAACCCCAAGGCCAACCGCGAGAAGATGACCCAGGTGAGTGGCCCGCTACCTCTTCTGGTGGCCGCCTCCCTCCTTCCTGGCCTCCCGGAGCTGCGCCCTTTCTCACTGGTTCTCTCTTCTGCCGTTTTCCGTAGGACTCTCTTCTCTGACCTGAGTCTCCTTTGGAACTCTGCAGGTTCT
+
BBAABBBBFFFFGFGFDGGFGFHHGEEGF?GHHGG?EGGGFGHHHGGFEFGF5FGHHHHGGGEGGGGGGGGFB3GGGGGHEHHHAEFCFGGG/AHBFGBGHHGHGFHHHHHEGHHGGGGGHHHHHHHHHHHGHHGCGGFHGHHGHGGFGGGGGGGGGGGGGGGGGGFFFFFFFFFFFFFFFFFFFFFFFFFFFFFFFFFFFFFFFFFBFFFFFFFFFFFFFFFFFBFFFFFFFFFFFFFFFFFFFFFFFFF
@M05620:37:000000000-D9766:1:1101:9845:12214 1:N:0:12
ACCACACCTTCTACCATGAGCTGCGTGTGGCTCCCGAGGAGCACCCCGTGCTGCTGACCGAGGCCCCCCTGAACCCCAAGGCCAACCGCGAGAAGATGACCCAGGTGAGTGGCCCGCTACCTCTTCTGGTGGCCGCCTCCCTCCTTCCTGGCCTCCCGGCGCTGCGCCCTTTCTCCCTGGTTCTCTCTTCTGCCGTTTTCCGTAGGACTCTCTTCTCTGCCCTGCGTCTCCTTTGGAACTCTGCAGGTTCT
+
AABBAAB>4BBDGF5BFG4BGGHHGEFEEEH2BBFE?FAAEHAGHEEEEFAFFHHHHHH>0EEGGGGEGGGHBGHFEGGHGH??GFGGBC>BCDHGGDHHHHH//?G1?FG<FGFCGG->CGHFHHBG0<CDHHGGGGGHEGHGFGGFFGCFFGGGGA--;;B?DB?FBBFFFF//:FF.BFFFEFFFFFFFFFBFFFFFF?BA.A/BFFFFFF/BFFF/BEFA.@ABFFFFFFFEFBFFF//FBF?9BFF
@M05620:37:000000000-D9766:1:1101:17823:12235 1:N:0:12
ACCACACCTTCTACAATGAGCTGCGTGTGGCTCCCGAGGAGCACCCCGTGCTGCTGACCGAGGCCCCCCTGAACCCCAAGGCCAACCGCGAGAAGATGACCCAGGTGAGTGGCCCGCTACCTCTTCTGGTGGCCGCCTCCCTCCTTCCTGGCCTCCCGGAGCTGCGCCCTTTCTCACTGGTTCTCTCTTCTGCCGTTTTCCGTAGCACTCTCTTCTCTGACCTGAGTTTCCTTTGGAACTCTGCAGGTTCT
+
AAAAA4AAFFFFGGGGGGG5FDFF2F?FFABGFFGG2EEE2F2FHGEEEEEC5FGHHHHGE>0EFEGEEGG1BBEEGGEF/CGCGFG/BBC<@D01??FF1F///??1F?1FF0F-C-<<F<0GFDDGHD/.<.-::.:CEHHGB0;CFFGFF0CEA.A?-A9//9BFB>BFBFFFFE9.99//;BF//:BBFFB9DFFF/.9...9/9/;B9/B/B9//;B/.;9B///;B//9///9;F/////9.9/;
@M05620:37:000000000-D9766:1:1101:10604:12236 1:N:0:12
GAGGCTGCTTTGGAAGAAACTGACAAGCCAGGGACAAAAGATCGGAAGAGCACACGTCTGAACTCCAGTCACATTACTCGATCTCGTATGCCGTCTTCTGCTTGAAAAAAAAAAAAAACCCTTTTAATCTAGCAGCCTCCCACCTTCTTTTCCTCCCTACCAATCTCCATTTCTCCCTTTTTCACACACCTACCAGTTACCGCATTCCTCTCTATTCGCCCCTTCGTCTCCTTACGCACTCGCCCTTATCT
+
CBBCCBFBFFFFGGGGGGGGGGHHHGHHGHGHEDGGHHGHGHHGGEFG2FGFHGHGHHHGHHHHHHHHHHHHHHHHHHHGFE1FGFFEHHGHGEEHGHHHHHHHGHHHHGGGEC<//>/?/001?11111111110.00>.0<..0000=0<0==CC/::.000/00C0;:0:0:0CC0:C0C0;0:.../0=.00;;0;;9--..;00;0/;09009..A>.././../;B00;...--/.--.9/00;0
@M05620:37:000000000-D9766:1:1101:13825:12238 1:N:0:12
ACCACACCTTCTACAATGAGCTGCGTGTGGCTCCCGAGGAGCACCCCGTGCTGCTGACCGAGGCCCCCCTGAACCCCAAGGCCAACCGCGAGAAGATGACCCAGGTGAGTGGCCCGCTACCTCTTCTGGTGGCCGACTCCCTCCTTCCTGGCCTCCCGGAGCTGCGCCCTTTCTCACTGGTTCTCTCTTCTGCCGTTTTCCGTAGGACTCTCTTCTCTGACCTGAGTCTCCTTTGGAACTCTGCAGGTTCT
+
AAAAB?ABFFFFGGGFGGGGFFHFEEFEDEHGFGFE?EEA?GHHHGGG1EGAGDFGHGEGGGCGEE>EGGGGHFEEGGGEEEHC/FGEGCDC@BGHFG1FB<GAFCFDFHFC/?FDCDCDHHHHH0DGHHFGFHG--ADHGHH./GHGEGGGFFGGGD---;FGGBGDBBFBFFFFFFFFFFFFFFFFFB;FF/9DFFFFFFFFFFFFFFFFF/F/BFFBFF/B/.9BBFFFBF9FFFFBBFFFFFFFFFB
@M05620:37:000000000-D9766:1:1101:15492:12254 1:N:0:12
ACCACACCTTCTACAATGAGCTGCGTGTGGCTCCCGAGGAGCACCCCGTGCTGCTGACCGAGGCCCCCCTGAACCCCAAGGCCAACCGCGAGAAGATGACCCAGGTGAGTGGCCCGCTACCTCTTCTGGTGGCCGCCTCCCTCCTTCCTGGCCTCCCGGAGCTGCGCCCTTTCTCACTGGTTCTCTCTTCTGCCGTTTTCCGTAGGACTCTCTTCTCTGACCTGAGTCTCCTTTGGAACTCTGCAGGTTCT
+
CDCDDDCDFFFFGGGGGGGGGGHHGGGGHGHHHGGGGGGGGHHHHGGGGGGGHHHHHHHGGGGGGGGGGGGHGHHGGGGHGHHHHGGGGGGGGGHHHHGHHHHHGHHHHHHGGHHGGGGGHHHHHHHHHHHGHHGGGGGHGHHGHGGGGGGGGGGGGGGGGGGGGGFFFFFFFFFFFFFFFFFFHFFFFFHHHFFFFFFHFFFFFFFFFFFFFHFHFFFFFFFFFFFFHHFFFFHFFFFFFHHFFFFFFFF
@M05620:37:000000000-D9766:1:1101:4381:12262 1:N:0:12
ACCACACATTCTACAATGCGCTGCGTGCGGCTCTCGAGGAGCACCCCGTGCTGCTGACCGAGGCCCCCCTGAACCCCAAGGCCAACCGCGCGAAGATGACCCAGGTGCGTGGCCCGCTACCTCTTCTGGTGGCCGCCTCCCTCCTTCCTGGCCTCCCGGCGCTGCGCCCTTTCTCACTGGTTCTCTCTTCTGCCGTTTTCCGTAGGACTCTCTTCTCTGACCTGCGTCTCCTTTGGAACTCTGCAGGTTCT
+
A>A>>AB>BBBFGGGFAGBEGEGGGBE222AAA3BA3AAEAGDHHGG0AABFBHFFHHH>>>/EGEGGGGEFFHHGGDGHFHGFHG/<>B<>BGC/<GFHHHAEFGF1>F.<CG.<ACCDHHCGH0<CGHFDHGFFAFAAGGGDBGGGGFFGGFGGFFF-9-;9?-BF-;BFFFFBFFFFFFFFFFFEFFFFFFFFFFFFFFF?DDFFFFFFFF/;BFFFFFFFFFFFFFFFFFFEFFFFFFFFFFFFBFF
@M05620:37:000000000-D9766:1:1101:2339:12290 1:N:0:12
ACCACACATTCTACAATGAGCTGCGTGTGGCTCTCGAGGAGCACCCCGTGCTGCTGACCGAGGCCCCCCTGAACCCCAAGGCCAACCGCGCGAAGATGACCCAGGTGAGTGGCCCGCTACCTCTTCTGGTGGCCGCCTCCCTCCTTCCTGGCCTCCCGGAGCTGCGCCCTTTCTCACTGGTTCTCTCTTCTGCCGTTTTCCGTAGGACTCTCTTCTCTGACCTGCGTCTCCTTTGGAACTCTGCAGGTTCT
+
AAAB>AA>BFFFGGFGGGBFGGHHGGGA4BFGG3BE3EEEFHHHHGG01BEFFHHHHHHCGCEFGGGGGGEHFHHGGGGHGHHHHGGGGG/<CFF?FGHHHH/FFHH1FGHGGH.>ADGGHHHHH0=GGGHGHHGDDEFHGHHGGGGGGGGGGGGGGGG:;-:;FFFFFCFFFFFFFFFFFFFFFFFFFFFFFFFFFFFFFFFEFFFFFFFFFF/:FFFFFFFF?BF=FFFFFFFFFFFFFFFFFFFFFFF
@M05620:37:000000000-D9766:1:1101:27383:12303 1:N:0:12
ACCACACCTTCTACAATGAGCTGCGTGTGGCTCCCGAGGAGCACCCCGTGCTGCTGACCGAGGCCCCCCTGAACCCCAAGGCCAACCGCGAGAAGATGACCCAGGTGCGTGGCCCGCTACCTCTTCTGGTGGCCGCCTCCCTCCTTCCTGGCCTCCCGGCGCTGCGCCCTTTCTCACTGGTTCTCTCTTCTGCCGTTTTCCGTAGGACTCTCTTCTCTGACCTGCGTCTCCTTTGGAACTCTGCAGGTTCT
+
A3AABAAAFFBBBGGFFGGGDFGFEEGBEAFFFFABAEEEEHGGHGCEEEEFFHHHHG3EEECGGGGCGGFHFGHGGGGHGHHHHGGECGDGGGHFGHHHFGEHFC<1>FDCGH<<A-ADHHFHH0DGFGGDGFD--;CCGGGG/FFFBFGGGGGGGG--99;BDB?DBBFFFFFFFFFFFFBFFFFFBFFFFFBDFFFFFFFEF.FFBFFFFFB/;FB9FFEB.;A-;FFFFFFFFFFFFFFFFFFFFFF
@M05620:37:000000000-D9766:1:1101:14157:12307 1:N:0:12
ACCACACCTTCTACAATGAGCTGCGTGTGGCTCCCGAGGAGCACCCCGTGCTGCTGACCGAGGCCCCCCTGAACCCCAAGGCCAACCGCGAGAAGATGACCCAGGTGAGTGGCCCGCTACCTCTTCTGGTGGCCGCCTCCCTCCTTCCTGGCCTCCCGGAGCTGCGCCCTTTCTCACTGGTTCTCTCTTCTGCCGTTTTCCGTAGGACTCTCTTCTCTGACCTGAGTCTCCTTTGGAACTCTGCAGGTTCT
+
CCCCCCCCFFFFGGGGGGFGGGHHGGGGHGHHHGGGGGGGGHHHHGGGGGGGHHHHHHHGGGGGGGGGGGGHHHHGGGGHGHHHHGGGGGGGGGHHHHHHHHHHGHHHHHHGGHHGGGGGHHHHHHHHFHHGHHGGGGGHGHHGHGGGGGGGGGGGGGGGGGGGGGFFFFFFFFFFFFFFFFFFFFFFFFFFFFFFFFFFFFFFFFFFFFFFFFFFFFFFFFFFEFFFFFFFFFFFFFFFFFFFFFFFFFF
@M05620:37:000000000-D9766:1:1101:11344:12308 1:N:0:12
ACCACACCTTCTACAATGAGCTGCGTGTGGCTCCCGAGGAGCACCCCGTGCTGCTGACCGAGGCCCCCCTGAACCCCAAGGCCAACCGCGAGAAGATGACCCAGGTGAGTGGCCCGCTACCTCTTCTGGTGGCCGCCTCCCTCCTTCCTGGCCTCCCGGAGCTGCGCACTTTCTCACTGGTTCTCTCTTCTGCCGTTTTCCGTAGGACTCTCTTCTCTGACCTGAGTCTCCTTTGAACTCTGCAGGTTCTA
+
AA1AAAAAFFFDEGGFGGG1DFGBEEEGEGHGFGGEAEECEHHHHGEGAAECFABGHGGGGGCGEE@EGGGGHFCEFGFEEFHECFE<CCCCCACHFDFHHFHA/<FFG?GGACCCGGGGHHHHG0DGFHFGHACCC::G.:/.CBFGGGFFGG?9EA9AGGF/C@@-@@FFFFFFFFFFFFFFFFFFFF/BFF@FFFFFFFFF?BBFFFBFB9FFFFFFFFBBFFFFFFFFFFBFFFFFF/BFFFAFFFB
@M05620:37:000000000-D9766:1:1101:10911:12316 1:N:0:12
ACCACACCTTCTACAATGAGCTGCGTGTGGCTCCCGAGGAGCACCCCGTGCTGCTGACCGAGGCCCCCCTGAACCCCAAGGCCAACCGCGAGAAGATGACCCAGGTGAGTGGCCCGCTACCTCTTCTGGTGGCCGCCTCCCTCCTTCCTGGCCTCCCGGAGCTGCGCCCTTTCTCACTGGTTCTCTCTTCTGCCGTTTTCCGTAGGACTCTCTTCTCTGACCTGAGTCTCCTTTGGAACTCTGCAGGTTCT
+
AAA1AAAAFFFFGGGGFGG1F1FGGA0BGEGG1BFEGGGGGHHHHGGGGGGGHHHFHHHGGGGGGAEGGGGFHFHGGGEHAEHHHGE/BCCCCGGHHHEHHHHHGHHFHGHFFHHGGGGGHHHGHGHHH0C.GGCCGGFHEHHGHGGGGFFGGGGGGGGGGGGGGG@B@;B/:BFFFFFFFFFFFFFFFFFFFF@FFFFFFFFFBFFFFFFFFFFFFFFFFFFFFFBFFFFFFFFFFFFFFFFFFFFFFFF
@M05620:37:000000000-D9766:1:1101:27382:12322 1:N:0:12
ACCACACCTTCTACAATGAGCTGCGTGTGGCTCCCGAGGAGCACCCCGTGCTGCTGACCGAGGCCCCCCTGAACCCCAAGGCCAACCGCGAGAAGATGACCCCGGGGAGGTGCCCGCTACCTCTTCTTGGTGCCGCCTTCCTTCTTTCTTGCCCCCCGGAGCTTCGCCCCTTCTCACTTGGTCTCTCTTCCTGCGGTTTCCGGAGGACTCTCCTCTCTTACCTGATGCTCCTTTTGGACTCTTCAGGGTCT
+
CBBCCABCFFFFGGGGGGGFGGHHGGFEHGHHHGGGGGGEGHHHHGGGEGGFHHGHHHGGGGGGGGGGGGGHHHHGGGGHGHHHHGGGGGGGGGHGHFF2?G/AD?----<=0=C.<<-@G000<:=0<00;0;--;..=C00;0;0=09=0;0.:C-@9-:;//-.:A-;A///;B/9B/B//////;////;-:AFD/B9-.9;.://///;:9/9//;;/////;/;;/:BBF-;9/////:;;.;/9
@M05620:37:000000000-D9766:1:1101:8694:12347 1:N:0:12
ACCACACCTTCTACAATGAGCTGCGTGTGGCTCCCGAGGAGCACCCCGTGCTGCTGACCGAGGCCCCCCTGAACCCCAAGGCCAACCGCGAGAAGATGACCCAGGTGAGTGGCCCGCTACCTCTTCTGGTGGCCGCCTCCCTCCTTCCTGGCCTCCCGGAGCTGCGCCCTTTCTCACTGGTTCTCTCTTCTGCCGTTTTCCGTAGGACTCTCTTCTCTGACCTGAGTCTCCTTTGGAACTCTGCAGGTTCT
+
ABA?AAABFFFFGGGFGGFGGGHHGFGA4EGGCGFFEFGGGHHHHGCEAEEFGFFFGHGGEECGGGGGGGEFBHHEGGEHGHHH/FECGGCGGGHEHH2FGHEHGHHHFGHFGHHGGGGGHEFHFGHHHHGGHGCCGDGHGGHGHGGGGGFGGEGGGGFGGGGFGGFFFFFFFFFFFFFFFFF//BFFFFFFFFFFFFEFFBFAFFFFFFFFFFFFFFFFFFEFFFFFFFFFFFFFFFFFFFBFFFFFFFB
@M05620:37:000000000-D9766:1:1101:8680:12357 1:N:0:12
ACCACACCTTCTACAATGAGCTGCGTGTGGCTCCCGAGGAGCACCCCGTGCTGCTGACCGAGGCCCCCCTGAACCCCAAGGCCAACCGCGAGAAGATGACCCAGGTGAGTGGCCCGCTACCTCTTCTGGTGGCCGCCTCCCTCCTTCCTGGCCTCCCGGAGCTGCGCCCTTTCTCACTGGTTCTCTCTTCTGCCGTTTTCCGTAGGACTCTCTTCTCTGACCTGCGTCTCCTTTGGAACTCTGCAGGTTCT
+
CCCCCCCCFFFFGGGGGGGGGGHHGGGGHGHHHGGGGGGGGHHHHGGGGGGGHHHHHHHGGGGGGGGGGGGHHHHGGGGHGHHHHGGGGGGGGGHHHHHHHHGHGHH1FGHGGHHFGG@FHHHHGHHHFHHFHHGGGDGHGHHGHGGGGGGGGGGGGG--:;FFFGFFAFFFFFFFFFFFFFFFFFFFFFFFFFFFFFFFFFFFFFFFFFFFFFFFFFFBFFFB.@A=DFFFFFFFFFFFFFFEFFFFFFF
@M05620:37:000000000-D9766:1:1101:17345:12359 1:N:0:12
ACCACACCTTCTACAATGAGCTGCGTGTGGCTCCCGAGGAGCACCCCGTGCTGCTGACCGAGGCCCCCCTGAACCCCAAGGCCAACCGCGAGAAGATGACCCAGGTGAGTGGCCCGCTACCTCTTCTGGTGGCCGCCTCCCTCCTTCCTGGCCTCCCGGAGCTGCGCCCTTTCTCACTGGTTCTCTCTTCTGCCGTTTTCCGTAGGACTCTCTTCTCTGACCTGAGTCTCCTTTGGAACTCTGCAGGTTCT
+
DCCCCCDDFFFFGGGGGGGGGGHHGGGFHGHHHGGGGGGGGHHHHGGGGGGGHHGHHHHGGGGGGGGGGGGHHHHGGGGHGGHHHGGGGGGGGGHHGHHHHHEHGHHHHHHGGHHGGGGGHHHHHHHHHHHGHHGGGGGHGHHGGGGGGGGGGGGGGGGGGGGGGGFFFFFFFFFFFHFFFFFFFFFFFFFFFFFFFFFFFFFFFFFFFFFFFFFFFFFFFFFFFFFFHFFFFFFFFFFFFFFFFFFFFFF
@M05620:37:000000000-D9766:1:1101:28671:12368 1:N:0:12
ACCACACCTTCTACAATGAGCTGCGTGTGGCTCCCGAGGAGCACCCCGTGCTGCTGACCGAGGCCCCCCTGAACCCCAAGGCCAACCGCGAGAAGATGACCCAGGTGCGTGGCCCGCTACCTCTTCTGGTGGCCGCCTCCCTCCTTCCTGGCCTCCCGGAGCTGCGCCCTTTCTCACTGGTTCTCTCTTCTGCCGTTTTCCGTAGGACTCTCTTCTCTGACCTGAGTCTCCTTTGGAACTCTGCAGGTTCT
+
AAAAAAAAFFFFGGBGGGGGGGHHGEEEFEHEBFGGDGEGDG2GHGGGGG?FGHGHHHHGGGGGGGGGGGGHBGHGGDEHFHFHHGEEBDGGGGHGHHGHHHEHEHF<@/?CGAF@FGGGHHHHHHHHHHHGHHGC:CAHGFFGGGGGGGGGGGGGE.B-ADFGBFFFFFFFFFFFFFFFFFFFFFFFFFFFBB@AFFEFFFFFA9BFFFFFBFFFFFFFFFFF/;BFFFFFFFFFFFFBBFBFFFFFFFF
@M05620:37:000000000-D9766:1:1101:8589:12369 1:N:0:12
ACCCACACCTTCTACAATGAGCTGCGTGTGGCTCCCGAGGAGCACCCCGTGCTGCTGACCGAGGCCCCCCTGAACCCCAAGGCCAACCGCGAGAAGATGACCCAGGTGAGTGGCCCGCTACCTCTTCTGGTGGCCGCCTCCCTCCTTCCTGGCCTCCCGGAGCTGCGCCCTTTCTCACTGGTTCTCTCTTCTGCCGTTTTCCGTAGGACTCTCTTCTCTGACCTGAGTCTCCTTTGGAACTCTGCAGGTTC
+
BBCCABCCCFFFGGFGFGGDGFGHHGGEBGEHBFFFEAFGGGGHHHGGFGGGGHHHHFHHEEFGGGGGGGGFHFHHGGGGHGHHHHGGGGGCGGFHHHHHGHHHHGHHHHHHGGHHGGGGGHHHHHHHHHHHGHHGGGGGHGHHGGGGGGGGGGGGGGGGAGGGGGFFFFFFFFFFFFFFFFFFFFFFFFFFFFFFDFFFFFFFFFFFFFFFFFFFFFFFFFFFFFFFFFFFFFFFFFFFFFFFFFFFFF0
@M05620:37:000000000-D9766:1:1101:25895:12377 1:N:0:12
ACCACACCTTCTACAATGAGCTGCGTGTGGCGCCCGAGGAGCACCCCGTGCTGCTGACCGAGGCCCCCCTGAACCCCTAGGCCAACCGCGAGAAGATGAGAGTGTAGCCACTCCCCCCCCTTTGCGTGGTCCGCTCCCTCTTCTGGTGGCCGCCTCCATCCTTCCTGGCCTCCAGTGGCTGCGCCCTTTCTCCCTGGTTCTATCTCCTGCCGTTTCCAGTCGGACTCTCTTCTCTGACCTGCGTCTCCTTT
+
AAAAAA?AFFFFEGGCFGGGG1BGEAE00B00AEEEEGAAA/F0/EAF/FGA111B@G0EEC//FF//>/>BFGEFG/?GHFHHF/<@/BCC/?F1GFBG111??11<?101?<FC.>C--.;0CCFGG.=CAGA9EG/9CFGG00BBCFFA@@BBA-/;;BBFFF/99ABFF-///;9A9A=?F@@F/9;B/BFFE/BFF/9BB/9;/BA-9:F//////;-9;9B:/;BBF/9BFBFEFE-;@F-B:/;
@M05620:37:000000000-D9766:1:1101:15282:12378 1:N:0:12
ACCACACCTTCTACAATGAGCTGCGTGTGGCTCCCGAGGAGCACCCCGTGCTGCTGACCGAGGCCCCCCTGAACCCCAAGGCCAACCGCGAGAAGATGACCCAGGTGAGTGGCCCGCTACCTCTTCTGGTGGCCGCCTCCCTCCTTCCTGGCCTCCCGGAGCTGCGCCCTTTCTCACTGGTTCTCTCTTCTGCCGTTTTCCGTAGGACTCTCTTCTCTGACCTGAGTCTCCTTTGGAACTCTGCAGGTTCT
+
BBABBBBBFFFFGGGGGGGGGGHHGFGGGCGHHGGGFEGGDHHHHGGGEEGC5FGHHHHGGG0ECEEEGGGHHHEGGGGCEHHEGGGGGFGCCDFFBDHFHHE//1FDFGH/FCGCGFGGHDDDGDGHBHGFFFD-@DFHECGACGGGGGFFFFAEGGA?DAGGGGFFFFFFFFFFFFFFFFFFFFFFFFFFFF-DFFEFFBB..ABFFFFFFBFBFFFB9//.FFFFFFFFBFBF/99BFFFFFBF9BFB
@M05620:37:000000000-D9766:1:1101:9766:12413 1:N:0:12
ACCACACCTTCTACAATGAGCTGCGTGTGGCTCCCGAGGAGCACCCCGTGCTGCTGACCGAGGCCCCCCTGAACCCCAAGGCCAACCGCGAGAAGATGACCCAGGTGAGTGGCCCGCTACCTCTTCTGGTGGCCGCCTCCCTCCTTCCTGGCCTCCCGGAGCTGCGCCCTTTCTCACTGGTTCTCTCTTCTGCCGTTTTCCGTAGGACTCTCTTCTCTGACCTGAGTCTCCTTTGGAACTCTGCAGGTTCT
+
AAA>AAAAFFFFGGGG3GG1GEHHGGEEC0GH1FFEGGGGGHHHHGGGGFGGHHHHHHHGGGGGGEGGGGGBGEHGGGEH/?GHHGA/BCCCGGHHFHFHHHHHGHHGHHHGGHHGGGGGHHHHHHHGHHGGHHGGGGCGGHHGHGFGGEFGGFGGGGGAAGGGGG@F@@FFFFFFFFFFFFFFFFFFFFFFFF@FFFFFFFFFFFFFFFFFFFFFFFFFFFFFFFFFFFFFFFFFFFFFFFFFFFFFFFF
@M05620:37:000000000-D9766:1:1101:24150:12439 1:N:0:12
ACCACCCCTTCTACAATGAGCTGCGTGTTGCTCCCGCGGATCACCCCGTGCTTCTGACCGAGTCCCCCCTGAACCCCAAGGCCAACCGCGAGAAGCTGACCCCGGTGAGTGGCCCGCTACCTCTTCTGGTGGCCGCCTCCCTCCTTCCTGGCCTCCCGGAGCTGCGCCCTTTCTCACTGGTTCTCTCTTCTGCCGTTTTCCGTAGGACTCTCTTCTCTTACCTGAGTCTCCTTTGTAACTCCGCAGGTTCT
+
>>11>1AAAFFFCFGFBGFBG1BFEFGE00BB1FF00EE//E0FGHGEA/?>1F1FFFGE@//FGFGFGEG0>BFEGG/?//FEHCA/></<BC?<1110?F/>>C-<>F1FF0>@CCG?BGGGB=<::C:.:GCCCBCEAFGBFGFGFEF9A09CF?@A@?AFF@@B@;/:BFFFFF/FFFFFFFFBFFFFFF@A?BABF?B-999BFFFF/FFBFB/;/;/B;;9;F/BF/;;99;B/9/:A@---/;9
@M05620:37:000000000-D9766:1:1101:4398:12444 1:N:0:12
ACCACACCTTCTACAATGAGCTGCGTGTGGCTCCCGAGGAGCACCCCGTGCTGCTGACCGAGGCCCCCCTGAACCCCAAGGCCAACCGCGAGAAGATGACCCAGGTGAGTGGCCCGCTACCTCTTCTGGTGGCCGCCTCCCTCCTTCCTGGCCTCCCGGAGCTGCGCCCTTTCTCACTGGTTCTCTCTTCTGCCGTTTTCCGTAGGACTCTCTTCTCTGACCTGAGTCTCCTTTGGAACTCTGCAGGTTCT
+
CCCCCCCCFFFFGGGGGGGGGGHHGGGGHGHHHGGGGGGGGHHHHGGGGGGGHHHHHHHGGGGGGGGGGGGHHHHGGGGHGHHHHGGGGGGCGGHHHHGHHHHHFHHHHHHGGHHGGGGGHHHHHHHHHHHGHGDGGGGHGHHGHGGGGGGGGGGGGGGABGGGGGFFFFFFFFFFFFFFFFFFFFFFFFFFFFFFFFFFFFFFFAFFFFFFFFFFFFFFFFFF/BFFFFFFFFFFFFFFFFFFFFFFFFF
@M05620:37:000000000-D9766:1:1101:14883:12517 1:N:0:12
AGTGCCAGCTCTCAATCGCACACTGTCTGGTCTATCTCCTGCCCTTAGATCGGAAGAGCACACGTCTGAACTCCAGTCACATTACTCGATCTCGTATGCCGTCTTCTGCTTGAAAAAAAAACAACACCAAACAACTCCAACTAACCTACCCACCCCCCACTTATTCCCCCCTCTGCCCAAAATCAATAATTTCCACTTACGCACTCTACAAGCTACAATGTACCAACTCTACTCCTTGTGACTAGTCTCGG
+
ABAABFFFAFFFGGGGGGGGGGFHFGHHHHFGEGGHHHFGFHHHGHHG5DGEGEFGHHHHHGHGEGCFHHHHHFCGFGHFGHHHFFHG131EGHFGHHHHGGEGGHHHHHHHHH3B0>EF@/////?//?/?F/?2@F2?101<10110<01<<.---<<.0<000=0:.--./000.0.9.0/000;:C00;0090;0;.;.;-=900///.////9///9////.;/9////:/9/9//B////////.
@M05620:37:000000000-D9766:1:1101:12572:12525 1:N:0:12
ACCACACCTTCTACAATGAGCTGCGTGTGGCTCCCGAGGAGCACCCCGTGCTGCTGACCGAGGCCCCCCTGAACCCCAAGGCCAACCGCGAGAAGATGACCCAGGTGAGTGGCCCGCTACCTCTTCTGGTGGCCGCCTCCCTCCTTCCTGGCCTCCCGGAGCTGCGCCCTTTCTCACTGGTTCTCTCTTCTGCCGTTTTCCGTAGGACTCTCTTCTCTGACCTGAGTCTCCTTTGGAACTCTGCAGGTTCT
+
CDCCCCCCFFFFGGGGGGGGGGHHGGGGHGHHHGGGGGGGGHHHHGGGFGGGHHHHHHHGGGGGGGGGGGGHHHHGGGGHGHHHHGGGGGGGGGHHHHHHHHHHGHHHHHHGGHHGGGGGHHHHHHHHHHHGHHGGGGGHGHHGHGGGGGGGGGGGGGGGGGGGGGFFFFFFFFHHHHFFFFFFHHFFFFHHFFFFFFFFFFFFFFFFFFFFFHFFFFFFFFHFFFFFFFFFFFFFFFFFFFFFFFFFFFF
@M05620:37:000000000-D9766:1:1101:18123:12529 1:N:0:12
ACCACACCTTCTACAATGAGCTGCGTGTGGCTCCCGAGGAGCACCCCGTGCTGCTGACCGAGGCCCCCCTGAACCCCAAGGCCAACCGCGAGAAGATGACCCAGGTGCGTGGCCCGCCACCTCTTCTGGTGGCCGCCTCCCTCCTTCCTGGCCTCCCGGCGCTGCGCCCTTTCTCACTGGTTCTCTCTTCTGCCGTTTTCCGTACGACTCTCTTCTCTGACCTGCGTTTCCTTTGGAACTCTGCAGGTTCT
+
CCCCCCCCFFFFGGGGGGGGGGHHGFGGHGHHHGGGGGGGGHHHHGGGGGGGHHHHHHHGGGGGGGGGGGGGGHHGGGGHGHHHHGGGGGGGGGHHGHHGCCGHGFG1</?/<<F-<--<CH.<G<D<0<<<.G-D-.E.<:CABBGGG0/FAFFAF?DAGF--.-<DC=F:B0:BBB</FFFFFFF000<BBB-9.BABF?<..-<<BFFFFFF0BFFFBF0/.9<.<000<:0/00<00:00:0.BBB:
@M05620:37:000000000-D9766:1:1101:12569:12543 1:N:0:12
ACCACACCTTCTACAATGAGCTGCGTGTGGCTCCCGAGGAGCACCCCGTGCTGCTGACCGAGGCCCCCCTGAACCCCAAGGCCAACCGCGAGAAGATGACCCAGGTGAGTGGCCCGCTACCTCTTCTGGTGGCCGCCTCCCTCCTTCCTGGCCTCCCGGAGCTGCGCCCTTTCTCACTGGTTCTCTCTTCTGCCGTTTTCCGTAGGACTCTCTTCTCTGACCTGAGTCTCCTTTGGAACTCTGCAGGTTCT
+
BBBBBAAAFFFFGGGGGGGGGGHHGFGGHGFGHGGGDGGCAFFHHGGGGGGGEGHHHHHGGGGGGGGGGGGHHHHGGGGHGHHHGGGGGGGGGGHHHHHGHHHHGHHHHHGGGGHGGGGGHHHHHHHHHHHGHHGGGGGHGHHGHGGGGGGGGGGGGGDGFAGGGGFFFFFFFFFFFFFFFFFFFFFFFFFFFFFFFFFFFFFFAFFFFFFFFFFFFFFFFFFBFFFFFFFFFFFFFFFFFFFFFFFFFFF
@M05620:37:000000000-D9766:1:1101:4354:12545 1:N:0:12
ACCACACCTTCTACAATGAGCTGCGTGTGGCTCCCGAGGAGCACCCCGTGCTGCTGACCGAGGCCCCCCTGAACCCCAAGGCCAACCGCGAGAAGATGACCCAGGTGAGTGGCCCGCTACCTCTTCTGGTGGCCGCCTCCCTCCTTCCTGGCCTCCCGGAGCTGCGCCCTTTCTCACTGGTTCTCTCTTCTGCCGTTTTCCGTAGGACTCTCTTCTCTGACCTGCGTCTCCTTTGGAACTCTGCAGGTTCT
+
CCCCCCCBFFFFGGGGGGFGGGHHGGGBGGHHHGGGGGGGGHHHHGGGEGGGHHHHHHHGGGGGGGGGGGGHGHHGGGGHGHHHHGCEDCBB/C=CHHGFFHHHCCG1==FFGFFCGGGGHHHHHHHHHHBGHHGGGGGGGHHGEGGGGFFGGGGGGGG:?CFFGGFFFAFFFFFFFFFF9FFFFFFFFFFFFFFFDFFFFFFFFFFFFFFBFBBFFFFFFFFF.@DADFFFFFBBFFFFFFFFFFF90BB
@M05620:37:000000000-D9766:1:1101:28223:12573 1:N:0:12
ACCACACCTTCTACAATGAGCTGCGTGTGGCTCCCGAGGAGCACCCCGTGCTGCTGACCGAGGCCCCCCTGAACCCCAAGGCCAACCGCGAGAAGATCACCTGGGGGGGGGCCCAGCTACCTCTTCGGCCGGCGCCTTCCCCCCTCCCGGGCCCCACGGAGCCGCGCCCTTACTCACGGGTTCCCTCTTCGGCCGTTTTCCGAAGGATTCTCTTCACCGCCCGGAGTCCCCTTAGTAACTAGCCGGGTTCT
+
BBBBBBBBFFFFGGGGGGGGGGHHGGGEGGHHHGGGGGGGGHHHHGGGGFGGHHHHHHHGGGGGGGGGGGGHHHHGGGGHGHHHGGGGGG<CGGHHF22?F22<///---;-;D...//B.//;//.;-.;-@--;..;F..;-@.9..;-9--;..9;-.-.---;>-@F//////.;99..///.;9/..;.-;9F.//...;../////;/////.-------:9/9.;A///;/9/////.--..99
@M05620:37:000000000-D9766:1:1101:21080:12590 1:N:0:12
ACCACACCTTCTACAATGAGCTGCGTGTGGCTCCCGAGGAGCACCCCGTGCTGCTGACCGAGGCCCCCCTGAACCCCAAGGCCAACCGCGAGAAGATGACCCAGGTGAGTGGCCCGCTACCTCTTCTGGTGGCCGCCTCACTACTTCATGGACTCCCGGAGCTGCGCCCTTTCTCACTGGTTCTCTCTTATGCAGTTTTCCGTAGCACTCTCTTCTCTGACCTGAGTCTCCTTTGGAACTCTGCAGGTTCT
+
A>AAAAAAFFFBFGGGGGGGGGFGE2BAFFHGAFGE2222B2FHHGGGAEGCF33FH23EEE?/F>>>EE1B3BF//EEHGHECGA?<C?@DCGHHFBGHFHH//FC101?/?CFD--<>000D00=DG<CEH.-:;../;00;GGH00;F00;FGFGG--;FFGGGGBBF//BBFFFFFFFFFFFF/9/;FF/9:FFFFFFF.;.;BFFFF/;FFFFFFBFFBF9/9;BBFFF/BBFF/B/BFFF..9FF
@M05620:37:000000000-D9766:1:1101:15202:12599 1:N:0:12
GAGGCTGCTTTGGAAGAGCACACGTCTGAACTCCCGTCACATTACTCGATCTCGTATGCCGTCTTCTGCTTGAAACAAAAAAACAGCCAAAACCTCACCCTCCTTCCTAATAAACTACGCGTTTGTATTCCTCTACTATCTCCCTACTTGCACTCCTCCCCTTTTCCCTTGCTCCCTCATTACCTCTTCATCCACTTTTCTCCTCCTCTCACCACCTCCCCATCATATCTGTCTTCCTCTCCCAATTTGGG
+
>3AAAACAFFFFFGGBCFGBGF4EFGHFGAFGHH2BBEEEHDGHHHHG2BBGHFFGGFGHEBEFEGGBGHHHHHH3GHH1?>>112111111113B3?0B///03333444B433B33///>//<0222222@1@1212@<1100?0111111?0010<F>0011<>1==//000.//.0000=000::<0CG0/;C0;;0000;;/;0/0990.:....9///000;000000000009/;/.9./9/9.
@M05620:37:000000000-D9766:1:1101:18392:12614 1:N:0:12
GCGGCTGCTTTGGAAGAGCACACGTCTGACCTCCCGTTACATTACTCGCTCTCGTATGCCGTCTTCTGCTTGAAACAAAAAAAAAAAATCATTTCCAAAGTGATTATCCCTCTAACACTTATGGTCACCACTTCCCGCATACCTGTCCTCCAGGAGCTCAAACCTTTATCAAGGGTGCTCTCTTCTACCGTTTTACGGATCACATCTAGCCCCGAACATAGACTACTTTTAAACATTGAAAAATCTACAGG
+
>>AAA1>>FFB1BBB11BFCGF0AGBBFF1BGHHEFG0BB1ADGHHHG/FGHHEGGFGDGGEEFADD1DGHFHHHBHHH0B>E>>/</01122222B210B1B222221B1?011111111211222?<1?111?0/<-..1>1111111<//<<...00000.;CF:00000/..;.000::00;0009.9/.0;....-990000000//--9---/;/9///9/:////9/////:///--///////
@M05620:37:000000000-D9766:1:1101:23085:12616 1:N:0:12
ACCACACCTTCTACAATGAGCTGCGTGTGGCTCCCGAGGAGCACCCCGTGCTGCTGACCGAGGCCCCCCTGAACCCCAAGGCCAACCGCGAGAAGATGAACCAGGTGAGTGGCCCGCTACCTCTTCTGGTGGCCGCCTCCCTCCTTCCTGGCCTCCCGGAGCTGCGCCCTTTCTCACTGGTTCTCTCTTCTGCCGTTTTCCGTAGGACTCTCTTCTCTGACCTGAGTCTCCTTTGGAACTCTGCAGGTTCT
+
BBBBBBBBFFFFGGGGGGGGGGHHGGGGHGHHHGGGGGGGGHHHHGGGGGGGHHHHHHHGGGGGGGGGGGGHHHHGGGGHGHHHHGGGGGGGGGHHHHBGHH0F/FFFF<GCFHHCGGFGGHGHHHHHFGHGHCDGCDGHGGHGHGGGGGFGGBFGGGGGCBFGF?BFFFFFFFFBBFFFFFFFFFFFFFFFFFFFFFFFFDF.DFFFFFFBFFFFFFF/FFFFFFFFFFFFFFF/FFFFFFFFFFFFFFF
@M05620:37:000000000-D9766:1:1101:15811:12634 1:N:0:12
ACCACACCTTCTACAATGAGCTGCGTGTGGCTCCCGAGGAGCACCCCGTGCTGCTGACCGAGGCCCCCCTGAACCCCAAGGCCAACCGCGAGAAGATGACCCAGGTGAGTGGCCCGCTACCTCTTCTGGTGGCCGCCTCCCTCCTTCCTGGCCTCCCGGAGCTGCGCCCTTTCTCACTGGTTCTCTCTTCTGCCGTTTTCCGTAGGACTCTCTTCTCTGACCTGAGTCTCCTTTGGAACTCTGCAGGTTCT
+
DDDDCDCDFFFFGGGGGGGGGGHHGGGGHGHHHGGGGGGGGHHHHGGGGGGGHHHGHHHGGGGGGGGGGGGHHHHGGGGHGHHHHGGGGGGGGGHHHHGHHHHHGHHEHHHGGHHGGGGGHHHHHHHHHHHGHHGGGGGHGHHGHGGGGGGGGGGGGGAFGGGGGGFFFFFFFFFFFFFFFFFFFFFFFFFFHFFFFFFHFFFFFFFFFFFFFFFFFFFBFFFFFFFFFFFFFHFFFFFFFFFFFFFFFFF
@M05620:37:000000000-D9766:1:1101:19533:12663 1:N:0:12
ACCACACCTTCTACAATGAGCTGCGTGTGGCTCCCGAGGAGCACCCCGTGCTGCTGACCGAGGCCCCCCTGAACCCCAAGGCCAACCGCGAGAAGATGACCAAGGTGAGCGGCCCGCTACCTCTTCTGGTGGCCGCCCCCCTCCTTCCTGGCCTCCCGGAGCTGCGCCCTTCCTCACTGGTTCTCTCTTCTGCCGTTTTCCGTAGGACTCTCTTCTCTGACCTGAGTCTCCTTTGGAACTCTGCAGGTTCT
+
BBBBBAAAFFFFGGGGGGGFFDGCEEEGHGGFFGGG2AE2AGGHHGCGAEE1AA3BGHHGFC0EEEEGGGGFGFCEGGDGFFHHHGGED@DG?BGFGFHGF1/?/<<101</>CC@--<</00<0=;C00:.:.-:--9A--9.;0C/B;/;.0;AEDB?-9.//-9;-9B./9//./F.BBB/B//BFFBBF/-ADB.;B./...////9BB//B/9/;F//./9;F/BBFFFFEBBBB////:;.AB9/
@M05620:37:000000000-D9766:1:1101:8115:12698 1:N:0:12
ACCACACTTCACAATGAGCTGCGTGTGGCTCCCGAGGAGCACCCCGTGATGCTGACCGAGGCCCCCCTGAACCCCAAGGCCAACCGCGAGAAGATGAGTGGCCCGCTACCTCTTCTGGTGGCCGCCTCCCTCCTTCCTGGCCTCCCGGAGCTGCGCCCTTTCTCACTGGTTCTCTCTTCTGCCGTTTTCCGTAGGACTCTCTTCTCTGACCTGAGTCTCCTTTGGAACTCTGCAGGTTCTAGATCGGAAGA
+
BBBABBBFFFBFF4FGGGGDGGGFGFHGE2FFEEE2E2FHDHHGGGEF1AFHGHHFGE0EEEFFGEGEGHFFHGFEECFHHCGGGEEG/>BDGGD1FC??FGHHC?C@DHHHGHHHFG<GDH<<CCDGHGHGGHCGHH;GGGGHHG.-9@BF/CB-EGGFFGGGBFFBBFFFFFFFFFBB9B99;ABEFFD9A.9/:/;FFFFFFBF/BFFFF/B:B/9:/B/;F//;BFFFF/;.:BFF/9BFFAD9.:9
@M05620:37:000000000-D9766:1:1101:26135:12738 1:N:0:12
ACCACACCTTCTACAATGAGCTGCGTGTGGCTCCCGAGGAGCACCCCGTGCTGCTGACCGAGGCCCCCCTGAACCCCAAGGCCAACCGCGAGAAGATGCCCACGTGAGTGGCCCGCTACCTCTTCTGGTGGCCGCCTCCCTCCTTCCTGGCCTCCCGGAGCCGCGCCCTTTCTCACTGGTTCTCTCTTCTGCCGTTTTCCGTAGGACTCTCTTCTCTGACCTGAGTCTCCGTTGGAACTATGCAGGTTCTA
+
BABBBBBBFFFFGGGGFGFGGBHGGEEAFEHFFFGFEGACEHHFHGGFEEGGHHFHHHHGFGFGGFGGGEFHGHHGGGGHGGHHHGGGGGGG?DHFHHHHFH/>?F<<FHGGHHGGG-CHHGFHHHHHHB?CGGGGGGHGHHGFGGGGFFFGGGGGGG-AD.;;AFF;DFFFFFFFFFFFFFFFFFFFFFFFFFDFFFFFF/;.;9:/FFEFFF//::/;/FF;BFF/;/.;BDF/BFF/;BFFFFFFEF/
@M05620:37:000000000-D9766:1:1101:6848:12746 1:N:0:12
ACCACACCTTCTACAATGAGCTGCGTGTGGCTCCCGAGGAGCACCCCGTGCTGCTGACCGAGGCCCCCCTGAACCCCAAGGCCAACCGCGAGAAGATGACCCAGGTGAGTGGCCCGCTACCTCTTCTGGTGGCCGCCTCCCTCCTTCCTGGCCTCCCGGAGCTGCGCCCTTTCTCACTGGTTCTCTCTTCTGCCGCTTTCCGTAGGACTCTCTTCTCTGACCTGAGTCTCCTTTGGAACTCTGCAGGTTCT
+
>A11AA1AFFFDBAGB3FGE1AB1AAAEAAFG1FFEEAE//FFHHGCGEEEAEBGEGGGGCE?E>>>EEGGC1>/EFG?>E/F/EFEEC@C@/<011<11<<<?/?1?<G1F/</AC@GCFHGHB0<0D</<<<--:;..;:C./C9FF0/.9C.A.C@---9;C?=A9@//9FBFFFF9;B//9/999FFFF/---;-FB9:-9-/9BBF//F//BBFFFFF-/-B/FB/F//9BBBFFB/B///A-/99
@M05620:37:000000000-D9766:1:1101:19440:12769 1:N:0:12
GAGGCTGCTTTGGAAGAAACTGACAATCCAGGGACACAAGATCGGAAGATCACACCTCTGAACTCCAGTCACCTTACTCCATTTCGTATCCCTTCTTCTGCTTTAAAAAAAAAAAGACACAACAACTCACTGCCAAACGAGACATCAACTCTTTTACACAGCTCATTACCTACTAGCGCGCCAATTATCTAGCACTTGAATATAACACCAATTACCACCAGGTCAACTGTGTTGTTCGAACCTCAAGCTCC
+
>1AA>>C>BBB1F11BAG1BFBGBBB1B0ABBB0A0ABFHFHBAE//B011BBAB/BB111ABDBB1BFB111BB1B1@BBD2D2BBFG0BB1BGF@BBB1B@1BFB@@E>>/<>//BB0B/////11111>10110//<///01111<111111111<10>1/00000000/00=/-----.-;000009000;0/000;9009;099../000;00...-9///9/9;//9---/9-----/////999
@M05620:37:000000000-D9766:1:1101:5071:12773 1:N:0:12
GAGGCTGCTTTGGACGAGCACACGTCTGAACTGCACTCACATTACTCGACATCGCATGCCGTCTTTTGCTTGCTAAAAGAATATAAAATCACTACACATTAATAATTTGAGGCATGCGCGGGTAACAAAAGTAACACTGACACCACCACGCAAAACATCACTCCACTATATACGTCTTGGCGCTATATCAAACATTCTAATCTAACACGACTAATATCGCCCTATGAAGAGGTCAAATAACGAAGTCTACG
+
>11A>>CA1BD1G11AA0AA0BBE0B0B1DBE1E1AAFF1FGHDDDAA////BB/BAE1BAAEGF2DFBDDB/122111/B1122221211112B101@2B12@222222/0//1B1?/////<01110@0122211111111?///<...---00.<00000<//0/000=0.0./.00/-.--.;000009.000000000;;0:/.--9-00000------//////--/9///////9----////-
@M05620:37:000000000-D9766:1:1101:25438:12832 1:N:0:12
ACCACACCTTCTACAATGAGCTGCGTGTGGCTCCCGAGGAGCACCCCGTGCTGCTGACCGAGGCCCCCCTGAACCCCAAGGCCAACAGCGAGAAGATGACCCAGGTGCGTGGCCCGCTACCTCTTCTGGTGGCCGCCTCCCTCCTTCCTGGCCTCCCGGAGCTGCGCCCTTTCTCACTGGTTCTCTCTTCTGCCGTTTTCCGTAGCACTCTCTTCTCTGACCTGCGTCTCCTTTGGAACTCTGCAGGTTCT
+
AAA1>AAAFFFFGGGGAGGFGFHGG00BAAGH1FFEEGGGGHGHHGGGCEEGGHH1GHHG?GCGG?EGGGG0EEGGGGAG//FGHG/0BEC<@FCGDGFDGGEHCGC1<FCGGHCCC-<CHHFHHHHFFDCEHC@CCA.CFHHCHHBHHBFGGBFG.E-99-CFG?AG-@/BFFF/FFFFFFFFFFFF/:/FFF@FFFFFFFFFF-;FFFFFFFF/;BFBFFFE-@A-;:FFFFFFFFFFFFFFFFFFFFF
@M05620:37:000000000-D9766:1:1101:24832:12838 1:N:0:12
ACCACACCTTCTACAATGAGCTGCGTGTGGCTCCCGAGGAGCACCCCGTGCTGCTGACCGAGGCCCCCCTGAACCCCAAGGCCAACCGCGAGAAGATGACACAGGAGAGTGGCCCGACACCTCTTCTGGTGGCCGCCTCCCTCCCTCCTGGCCTCCCGGCGCTGCGCCCTTTCACACTGGCTCTCTCTTCTGCCGTTTTCCGTAGGACTCTCTTCTCTGACCTGCGTCTCCTTTAGAACTCTGCAGGCTCT
+
BBCCCCCCFFFFGGGGGGGGGGHHGFGGHGHHHGGGGGGGGHHHHGGGGGGGHHHHHHHGGGGGGGGGGGGHGHHGGGGHGHHHHGGGGFDGGGHHHHHHFFHHH0F/C??EGGHGC->AGHHFHHHHHHGGHHGGGGGHGGGG.CFGGBFFGGGGG.A9CD-;DFFFFFFFF0:;BFFF.BFFFFF0BFFFFFFFFFFFF.;A..;FFFFFFFFFF0BBFF0F.-AFD/;FFF0;;0;FF009;BF.9AF
@M05620:37:000000000-D9766:1:1101:25425:12844 1:N:0:12
ACCACACCTTCTACAATGAGCTGCGTGTGGCTCCCGAGGAGCACCCCGTGCTGCTGACCGAGGCCCCCCTGAACCCCAAGGCCAACCGCGAGAAGATGACCCCGGTGAGTGGCCCGCTACCTCTTCTGGTGGCCGCCTCCCTCCTTCCTGGCCTCCCGGAGCTGCGCCCTTTCTCACTGGTTCTCTCTTCTGCCGTTTTCCGTCGGACTCTCTTCTCTGACCTGAGTCTCCTTTGGAACTCTGCAGGTTCT
+
CCCCCCCAFFFFGGGGGGGGGGHHGGGGHGHHHGGGEGGFGHHHHGGEEFGGHHHHHHHGEFGGGGGGGGGHHHHGGGGHGHHHHGGGGGGGCGHBGGHHGH/>@D?F<FBCFAF@F-@CHHHHHDDD<GFGFGGGGGGGGGGGBFFFBBFGGGGGGDADDDFFFFFFFFFFFFFFFFFFFFFFFFFFBFFFEF=A?FFFFFF.--:CCFFFBFFFFFFFBF09:9;0:BFFFFF/;FFFFFFFFFFFFFF
@M05620:37:000000000-D9766:1:1101:3496:12844 1:N:0:12
ACCACACCTTCTACAATGAGCTGCGTGTGGCTCCCGAGGCGCCCCCCGTGCTGCTGACCGAGGCCCCCCTGACCCCCAAGGCCAACCGCGAGAAGCTGACCCAGGTGAGTGGCCCGCTACCTCTTCTGGTGGCCGCCTCCCTCCTTCCTGGCCTCCCGGAGCTGCGCCCTTTCTCACTGGTTCTCTCTTCTGCCGTTTTCCGTAGGACTCTCTTCTCTGACCTGAGTCTCCTTTGGAACTCTGCAGGTTCT
+
AA3>A4>AFFFFBBGBBFGAF5FAAEEEDAFGBFFA2AA20A0EFGGEEBEF3BGGGHHG>E/EF/EEEGGB3?ECDGCGCCFG/?D/>/>//.01<11<FFCGG1C<C=0<CCE@CCCCG00G;CGHH;/.:;-;@9CFGFGFB0;/;0:CF/;EA?;D>>.9B9BFF@F//BFFF//:99;/BB9F///9FFF;DFFFBFB?D.;9//B///B/;;/FBB/.9.BB/;FFFF///9/;FB/9BFFFFBB
@M05620:37:000000000-D9766:1:1101:3477:12846 1:N:0:12
ACCACACCTTCTACAATGAGCTGCGTGTGGCTCCCGAGGAGCACCCCGTGCTGCTGACCGAGGCCCCCCTGAACCCCAAGGCCAACCGCGAGAAGATGACCAGGGGGAGGGGCCCGCTACCTCTTCTGGTGGCGCCCTCCCTCCTTCCTGGCCTCCCGGAGCTGCGCCCTTTCTCACTGGTTCTCTCTTCGGCCGTTTTCCGTAGGCCTCTCTTCTCGGCCCTGAGTCTCCTTTGAAACTCTGAGGGTTCT
+
AAAAAAABFFFFGGGGGGGGGFHHGEEEHGHHHGGFFGGGGHFHHGGGGEEGHHHHHHHGGGGGGGGGGGGHBGGGGGGHGHHFHGGGGGDGGGHHHH2GHH0?//>--<>-AD?---:C/::CC;0<C;C.;-.=-9CF./;.C0;/0C/C.0;E.;9--9.09-;D-@F0000000;/;000999BF0..;.-@FF?F0.0.;.0:090/;09:0...;:.A//;99F0FF0B0909;90000;.;F.:
@M05620:37:000000000-D9766:1:1101:22332:12852 1:N:0:12
GAGGATGCTTTGGACGAACCTCCTACCGAACTTAAATCATATTACTTGAACCCGGATGACGTCTTCTGCTTGCTTAAAAAAAATTATAACTATGGCACCCATATAAATAACATTATAACCAATATAATACAGTAGTATCCAACAACCCCGAAACACCTGCTAAACAGACTATGGAGTTGTAAATTGAAGATATATCCCACGAAATTAAGCTCTAAAAAGCCGATCGGATATGGCACATGTCTGAATCATCT
+
>1AA1BCB1BB1F11AAAA0BBB0BB0A0A0B1A112DA22DD22DDB11ABAA/ABEBBBA?FF2DD1@BB/112111B>//0B12B2111221/01///002BB222111211222B<1/1122222@112>12@22221@/</////</-->0.0001110/0//./00000///00000:;::0000000000:0.--.;.0000000000000...---------///-//-//;///9//;/:/9
@M05620:37:000000000-D9766:1:1101:20069:12855 1:N:0:12
ACCACACCTTCTACAATGAGCTGCGTGTGGCTCCCGAGGAGCACCCCGTGCTGCTGACCGAGGCCCCCCTGAACCCCAAGGCCAACCGCGAGAAGATGACCCAGGTGAGTGGCCCGCTACCTCTTCTGGTGGCCGCCTCCCTCCTTCCTGGCCTCCCGGAGCTGCGCCCTTTCTCACTGGTTCTCTCTTCTGCCGTTTTCCGTAGGACTCTCTTCTCTGACCTGAGTCTCCTTTGGAACTCTGCAGGTTCT
+
DCDDDDDDFFFFGGGGGGGGGGHHGEGGHGHHHGGGGGGGGHHHHGGGGGGGHHHHHHHGGGGGGGGGGGGHHHHGGGGHGHHHHGGGGGGGGGHHHHHHHHGHGHHHHHHGGGHGGGGGHHHHHHHHGHHGHGGGGGGHGHHGHGGGGGGGGGGGGGGGGGGGGGFFFFFFFFFHHHFFFFFFHFFFFFHHFFFFFFFFFFFFF.FFFFFFFFFFFFFFFFHFFFFFFFFFFHFFFFFFFFFFFFFFFFF
@M05620:37:000000000-D9766:1:1101:3490:12861 1:N:0:12
ACCACACCTTCTACAATGAGCTGCGTGTGGCTCCCGAGGAGCACCCCGTGCTGCTGACCGAGGCCCCCCTGAACCCCAAGGCCAACCGCGAGAAGATGACCCAGGTGAGTGGCCCGCTACCTCTTCTGGTGGCCGCCTCCCTCCTTCCTGGCCTCCCGGAGCTGCGCCCTTTCTCACTGGTTCTCTCTTCTGCCGTTTTCCGTAGGACTCTCTTCTCTGACCTGAGTCTCCTTTGGAACTCTGCAGGTTCT
+
AAAA>AAAFFFFDFFGGGFGGGHHGFFAAEGGHFGB?EEEGHAFFEGGGEBFHHGHFGHGGGGEGGGGGGGHBGGFGGGHGHHHHGGGDFBDGGHGGHHHHHGGFGGHHFFFGHGGGGGGHHHHHHHHHHHGHHG@@EDHGHHGHGGGGGGGGGGGGGGFGGGGGGFFFFFFFFFFFFFFBFFFFFFFFFFFFFFFFFFFFFFFFFFFFFFFFFFFFFFFFFFFFFFFFFFFFFFFFFFFFFFFFFFFFFF
@M05620:37:000000000-D9766:1:1101:13037:12876 1:N:0:12
ACCACACCTTCTACAATGAGCTGCGTGTGGCTCCCGAGGAGCACCCCGTGCTGCTGACCGAGGCCCCCCTGAACCCCAAGGCCAACCGCGAGAAGATGACCCAGGTGAGTGGCCCGCTACCTCTTCTGGTGGCCGCCTCCCTCCTTCCTGGCCTCCCGGAGCTGCGCCCTTTCTCACTGGTTCTCTCTTCTGCCGTTTTCCGTAGGACTCTCTTCTCTGACCTGAGTCTCCTTTGGAACTCTGCAGGTTCT
+
CCCCCCCCFFFFGGGGGGGGGGHHGEGEGEHGHGGGGGGGGHGHHGGGDFGGHHFHHHHGGGGGGGGGGGGHFHHGGGGHGEGHHGGGGGGGGGHHHHHHHHHGGHHHHHHGGHHGGGGGHHHHHHHHHHHGHHGGGGGHGHHGHGGGGGGGGGGGGGGGGGGGGGFFFFFFFFFFFFFFFFFFFFFFFFFFFFFFFFFFFFFFFFFFFFFFFFFFFFFFFFFFFFFFFFFFFFFFFFFFFFFFFFFFFFF
@M05620:37:000000000-D9766:1:1101:12982:12910 1:N:0:12
ACCACACCTTCTACAATGAGCTGCGGGTGGCTCCCGAGGAGCACCCCGTGCTGCTGACCGAGGCCCCCCTGAACCCCAAGGCCAACCGCGAGAAGATGACCCAGGTGAGTGGCCCGCTACCTCTTCTGGTGGCCGCCTCCCTCCTTCCTGGCCTCCCGGAGCTGCGCCCTTTCTCACTGGTTCTCTCTTCTGCCGTTTTCCGTAGGACTCTCTTCTCTGACCTGAGTCTCCTTTGGAACTCTGCAGGTTCT
+
A1A1>AAAFFFFG3GF3FBEGBGGE0000AB01AFAAEGGAFHFHGCGAAE>@D11FGBE/E@GG?EEGE>0BEGGG?/F</GHFF//>C<<<AFB1?1<?GCGGGFGAG1<CCC-<CGCHF0<<GH00;/..C@--9..;FBABF09C0C.9099.C--@-AF/9-;-;//;FFFB/9-;BBB99/9BBBFBB@999E/9:/-ABFB///9/9//BFFFBBBF9F9FF/FF/9FFFFFFF/BFFFFFFF9
@M05620:37:000000000-D9766:1:1101:20551:12932 1:N:0:12
ACCACACCTTCTACAATGAGCTGCGTGTGGGTCCCGAGGAGCACCCCGTGCTGCTGACCGAGGCCCCCCTAAACCCCAAGGCCAACCGCGAGAAGATGACCCAGGTGAGTGGCCCGCTACCTCTTCTGGTGGCCGCCTCCCTCCTTCCTGGCCTCCCGGAGCTGCGCCCTTTCTCACTGGTTCTCTCTTCTGCCGTTTTCCGTAGGACTCTCTTCTCTGACCTGAGTCTCCTTTGGAACTCTGCAGGTTCT
+
AA1>AAAAFFFFEGG1FEFAADFHE0BACA0BA0FEAE////B0/AAEAEF/BFFGFHGGE/>/BEE//E/>B>E?EGGHGFHHH/<>@CCCCCGHH<GHH0?GC1FF<1FF/?GCGGGGHHHHHHHGHHHGHHGCCCCGGHHGFGGGGGGGGGGGGG?@9AGGGG@F@@FFFFFFFFFFFFFFFFFFFFFFFF@FFFFFFFFFF9FFFFFFFFFBFFFFFFFFEFF/FFFFFFFFFFFFFFFFFFFFFFF
@M05620:37:000000000-D9766:1:1101:18134:12973 1:N:0:12
ACCACACCTTCTACAATGAGCTGCGTGTGGCTCCCGAGGAGCACCCCGTGCTGCTGACCGAGGCCCCCCTGAACCCCAAGGCCAACCGCGAGAAGATGACCCAGGTGGGTGGCCCGCTACCCCTTCTGGGGGCCGCCTCCCTCCTTCCTGGCCCCCCGGGGCTTCGCCCTTTTTCACTGGTTTTCTCTTCTGCCGTTTTCCGTAGGACCCTCTTCCCTGACCTGAGTTCCCTTTGGAACTTTGCAGGTTTT
+
CCDCDDDDFFFFGGGGGGGGGGHHGGGFHGHHHGGGGGGGGHHHHGGGFGGGHHGHHHHGGGGGGGGGGGGHHHHGGGGHGHHHHGGGCGGGGGHHHHHEHGE/C11/>/?<GGH----AH..<</00:/<<<@-9@.<C./<<BFBFFBFFF.-@A------./-9<D-FF00/0:00B:F..000<<000<B@ADFFBF.:.B.0<.././<00/0<<FB0//B000<:<FF0:BFF000<B0BFFB0.
@M05620:37:000000000-D9766:1:1101:21698:12996 1:N:0:12
ACCACACATTCTACAATGCGCTGCGTGTGGCTCCCGAGGAGCACCCCGTGCTGCTGACCGAGGCCCCCCTGAACCCCAAGGCCAACCGCGCGAAGATGACCCAGGTGCGTGGCCCGCTACCTCTTCTGGTGGCCGCCTCCCTCCTTCCTGGCCTCCCGGAGCTGCGCCCTTTCTCACTGGTTCTCTCTTCTGCCGTTTTCCGTAGGACTCTCTTCTCTGACCTGCGTCTCCTTTGGAACTCTGCAGGTTCT
+
AABBAAB3BDDFGGGGGGBEGGGGGGGAAEHGHABE?EGGGHDGGGG0AEEGGHHHGHH>>@EEGGGGGGFHBGHGGGGHGHHHHGGGGGBDGGGCGHHHHH/?FFG1AFEGGH.<ADGGHHHHHGHHHHHGHHGGGGGGGGGGGGGGGGGGGGGGGGF;@;AFFFFFFFFFFFFFFFFFFFFFFFFFFFFFFFFFFFFFFFF?DDFFFFFFFFBFFFFFFFFF.@FAFFFFFFFFFFFFFFFFFFFFFFF
@M05620:37:000000000-D9766:1:1101:21691:13013 1:N:0:12
ACCACACCTTCTACAATGAGCTGCGTGTGGCTCCCGAGGAGCACCCCGTGCTGCTGACCGAGGCCCCCCTGAACCCCAAGGCCACCCGCGGGAAGAGGACCCAGGGGAGGGGCCCGCTACCTCTTCTGGTGGCGGCCTCCCTCCTTCCTGGCCTCCCGGAGCTGCGCCCTTTCTCACTGGTTCTCTCTTCTGCCGTTTTCCGTAGGACTCTCTTCTCTGACCTGAGTCTCCTTTGGAACTCTGCAGGTTCT
+
CCBCCCCCFFFFGGGGGGGGGGHHGEGGHGHHHGGGGGGGGHHHHGGGGGGGHHHHHHHGGGGGGGGGG?FG3FHGGG?G???G/G///<//>>/00?0?G//F..<.<-<<AG-:@-@D/0:CCC0C0;CAF--;-.CE./BAF0FFBF9F?0AFAFB=9-990@DF=FF000:F00BBFFFB00:FFF00B9@FFF.F9::.A.00/90:F09F009;FB099/;:9F9FF0F/;90::0000B.AFB0
@M05620:37:000000000-D9766:1:1101:20278:13015 1:N:0:12
ACCACACCTTCTACAATGAGCTGCGTGTGGCTCCCGCGGAGCACCCCGTGCTTCTGACCGAGTCCCCCCTGACCCCCAAGGCCAACCGCGAGAAGCTGACACAGGTGAGAGGCCCGCTACCGCTTCTGGTGGCTGCCTCCATACTCCCTGGCCTCACGAAGCCTCGCCCTTTCTCACTGGTTATCTCTTCTACCGTTTTCCGTACCACTCTCTTCTCTGAACTGAGTCTCCTTTGGAACTCTGCAGGTTCT
+
AA1AAAAAFFFFFGGGEFGBD1B1EEGGAAFGCFGC0AEA/E/FHGAFAEE/11@FGHHGE//B1@??EGGC000?EGE//FF<F<E@C/C///01111<1FGG/?<F<1?A.F.>A-<<C---..;C00::C..;C00./00/B0;.;0AA.0;/...;.A.//;@@F-B/9//;FBFB;;/9;/B/;9B//;@-9/E//-;9--/;BFFBB9B/B//9/999//9/;/9:B////;//;FFF//-9BB/
@M05620:37:000000000-D9766:1:1101:9262:13027 1:N:0:12
GAGGCTGCTTTGGAAGAAACTGACAATCCAGGGACACAAGATCGGAAGATCACACCTCTGCACTTCAGTCACATTACTCGATATCGTATGCCGTCTTCTGCTTGAAAAAAAAAAAAACGAAATAAAGAAAAGAAGAAATTAAAGACGTAGAAATAAAAGATGCATAAAGACAGAGAGAAAAGAAGAAGGAAAATCGGTAAGGACCAATGGTGAAGAGAAGGAGTGAGAATGAGAAGAAGAGAAGACTAAAG
+
>3AA>>FBFFFFGBBFBEBBBBBBAB4AF4BAABB2BBFHFF5AE2AE25BBF3A1B1AB3DFF3A5DDAA55DD55B5>BB1>DBBB3BBB/?EE1BFG4BFBBGHGHFCC??>/<//?///?111?0?00/00<001111=110..<..00000000.0000000000//;/;/..////..////..///0/9....0/9....//////://..//...../9//////;/;//9/..////9///9
@M05620:37:000000000-D9766:1:1101:9503:13043 1:N:0:12
ACCACACCTTCTACAATGAGCTGCGTGTGGCTCCCGAGGAGCACCCCGTGCTGCTGACCGAGGCCCCCCTGAACCCCAAGGCCAACCGCGAGAAGATGACCCAGGTGCGTGGCCCGCTACCTCTTCTGGTGGCCGCCTCCCTCCTTCCTGGCCTCCCGGAGCTGCGCCCTTTCTCACTGGTTCTCGCTTCTGCCGTTTTCAGTAGGACTCTCTTCTCTGACCTGCGTCTCCATTGGAACTCTGCAGGTTCT
+
EEEEEDDEFFFFGGGGGGGGGGHHGGGGHGHHHGGGGGGGGHHHHGGGGGGGHHHHHHHGGGGGGGGGGGGHHHHGGGGHGHHHHGGGGGGGGG2?2G2>2?/=F?11/?//->G-CG-AC00<1111<<<<GH?-A:..C:<./:CB11/..0.<.C---<.009@AD-/<11<1BF1:1<<BB.<..<B<1F9AF/.:1:B:100::<BF01<BBFBBBFF/.9B;.:011<10<<00<F:F10B.<F0
@M05620:37:000000000-D9766:1:1101:18081:13062 1:N:0:12
GAGGCTGCTTTGGAAGAAACTGACAAGCCAGGGACAAAAGATCGGAAGAGCACACGTCTGAACTCCAGTCACATTACTCGATCTCGTATGCCGTCTTCTGCTTGAAAAAAAAAAAAAACTAATCACAGAAAACCTATTGATCCTATCAAATCTTTCTCACTAACCATGCCAAACGTCCCTATCACTCACAATCACACTTACCGACCTCACCCCACTAACCCACCGATTCGTGTCCCCCCTCCCACCTAACT
+
BBBCBAFCFFFFGGGGGGGGGGHHHHHHGHGHGCFGHHHHGHHGGDEGHHHGHFHGHHHGHHHHHH3GDFEGGHHHHGGFHH1GHFFEHHHHGEGHFHHHGHHHFHHHHGEGFBB<<>/11?1=1111?110<.0111111<11100000000=0000000000.0000000/......000;0;00/0000000;0/000/..--.00...-:;.:0;......--.0./9./00..-;...;..;00/0
@M05620:37:000000000-D9766:1:1101:9220:13075 1:N:0:12
ACCACACCTTCTACAATGAGCTGCGTGTGGCTCCCGAGGAGCACCCCGTGCTGCTGACCGAGGCCCCCCTGAACCCCAAGGCCAACCGCGAGAAGATGACCCAGGTGAGTGGCCCGCTACCTCTTCTGGTGGCCGCCTCCCTCCTTCCTGGCCTCCCGGAGCTGCGCCCTTTCTCACTGGTTCTCTCTTCTGCCGTTTTCCGTAGGACTCTCTTCTCTGACCTGAGTCTCCTTTGGAACTCTGCAGGTTCT
+
CCABCCCCFFFFGGGGGGGGGGHHGGGGHGHHGGGGGGGGGHHHHGGGEGGGHHHHHHHGGGFGGGGGGGGGHHHGGGGHGHHHHGGGGGGGGGHHHHGHHHGHGHHHHHHGGGHGGGGGHHHHHHHHHHHGHHGCGGGHGHHGHGGGGGGGGFGGGGGGGGGGGGFFFFFFFFFFFFFFFFFFFFFFFFFFFFFFFFFFFFFFFFFFFFFFFFFFFFFFFFFFFFFFFFFFFFFFFFFFFFFFFFFFFFF
@M05620:37:000000000-D9766:1:1101:25356:13094 1:N:0:12
ACCACACCTTCTACAATGCGCTGCGTGTGGCTCCCGAGGAGCACCCCGTGCTGCTGACCGAGGCCCCCCTGAACCCCAAGGCCAACCGCGCGAAGATGACCCAGGTGAGTGGCCCGCTACCTCTTCTGGTGGCCGCCTCCCTCCTTCCTGGCCTCCCGGAGCTGCGCCCTTTCTCACTGGTTCTCTCTTCTGCCGTTTTCCGTAGGACTCTCTTCTCTGACCTGTGTCTCCTTTGGAACTCTGCAGGTTCT
+
1AAAA?>1BF1D3FFEDF1AAAEAEBEBBAGHABBA/AE/EGFHHGAAEBEEGFGGGFC>>EEGCE>EGGGFF>>EEGGFEFH/?F?>CB/<<<@CGDBGHHGHCGHGFGHCFHFCGGGGHFHBCGCGHGHGAGGC-CCA.BFG/CFGGFGGEBAEEBA;@@-9B@@F@@FFFFFFFFFFBFFFFFEFFFFFFF@BFFFFFFFFFFFFFFFFFFFFFFFFFFFF/;FFFFFFFFFFFFFFFFFFFFFFFFF
@M05620:37:000000000-D9766:1:1101:25626:13095 1:N:0:12
ACCACACCTTCTACAATGAGCTGCGGGTGGCTCCCGAGGAGCACCCCGTGCTGCTGACCGAGGCCCCCCTGAACCCCAAGGCCAACCGCGCGAAGATGACCCAGGTGAGTGGCCCGCTACCTCTTCTGGTGGCCGCCTCCCTCCTTCCTGGCCTCCCGGAGCTGCGCCCTTTCTCACTGGTTCTCTCTTCTGCCGTTTTCCGTAGGACTCTCTTCTCTGACCTGCGTCTCCTTTGGAACTCTGCAGGTTCT
+
AAA>AAA>CFFFG3GEDG1BGBHGG0AAA0BB1AFA/EEGGHHGHGGEEAEFFHHCGHGE/ECGG/EGGGG0GCGGGG/G//FHHG//>B///A@?111<>GEHFF11<><FEF<<ACCGHHEGCGHBGHFCHGGAGE.CEGGBGGBFGBFFF0CE9E--99AFF-9A->9BFFF/B/BBBFFFFFFFFFFFFF@FFFFFFFFFFBFFFFFFFFBFFF//;:FF-@B?BFFFFFFFFFFFFFFFFFFFFFB
@M05620:37:000000000-D9766:1:1101:13462:13134 1:N:0:12
ACCACACCTTCTACAATGAGCTGCGTGTGGCTCCCGAGGAGCACCCCGTGCTGCTGACCGAGGCCCCCCTGAACCCCAAGGCCAACCGCGAGAAGATGCCCCAGGTGAGTGCCCCGTTACTCCTCTTGTTGCCGGCTCCCTCCTTCCTTGCCTCCCCGGACTTGCGCCCTTCTTCACTGGTCTTTCTTTTTGCCGTTTCCCGTAGGATCTTCTCTTCTGCCTTGATCCCCTTTTGAAATTTCTGCGGTCTC
+
DCDDDDCCFFFFGFGGGGGGGGHHGFGFGGHGHGGGGGGGGHHHHGGGEGGGHHHHHHHGGGGGGGGGGGGGHHHGGGGHGHHHHGGGGGGGGGHHHH2FG//?/=1101?1?G/-.0.>111>000<00<0D--;-.;E//C/G0C00;0;00;E.A----000-;C-;F/000000;/;000000;000-;0-;AF0F0..-;.00/000;0000000;0000000/;/;F0F.;000;0000--.-;0
@M05620:37:000000000-D9766:1:1101:10909:13165 1:N:0:12
ACCACACCTTCTACAATGAGCTGCGTGTGGCTCCCGAGGAGCACCCCGTGCTGCTGACCGAGGCCCCCCTGAACCCCAAGGCCAACCGCGAGAAGATGACCCAGGTGAGTGGCCCGCTACCTCTTCTGGTGGCCGCCTCCCTCCTTCCTGGCCTCCCGGAGCTGCGCCCTCTCTCACTGGTTCTCTCTTCTGCCGTTTTCCGTAGGACTCTCTTCTCTGACCTGAGTCTCCTTTGGAACTCTGCAGGTTCT
+
BBBBBBBBFFFFGFGGGGGGGGHHGGGEFEGFFEGGGGGGGHHHHGGGEEGGGGHHHHHGGGGGGGGGGGGGHHHGGGGHFHHHHGFCGGGGGGHHHHHGHHHHGHHHGHHGGHHGGGGGHHHHHHHFGHHGHHGGGGGHEHHGGGGGGGGGGGGGGGGGGGGGGGFFFF.FFFFFFFFFFFFFFFFFFFFFFFFFDFFFFFFFFFFFFFFFFFFFFFFFFFFFFFFFFFFFFFFFFFFFFFFFFFFFFFB
@M05620:37:000000000-D9766:1:1101:17427:13168 1:N:0:12
ACCACACCTTCTACAATGAGCTGCGTGTGGCTCCCGAGGAGCACCCCGTGCTGCTGACCGAGGCCCCCCTGAACCCCAAGGCCAACCGCGAGAAGATGACCCAGGTGAGTGGCCCGCTACCTCTTCTGGTGGCCGCCTCCCTCCTTCCTGGCCTCCCGGAGCTGCGCCCTTTCTCACTGGTTCTCTCTTCTGCCGTTTTCCGTAGGACTCTCTTCTCTGACCTGAGTCTCCTTTGGAACTCTGCAGGTTCT
+
A>AABAABFFFD5GG45BFGDGFHE2EEH22FE2F2AA2222F11BEG1FEAFGFEFHHGGC??FGG?EEEGFGHGGGDHGEHEH//EDGGGGGHFG<GHGHHFC<GHG<FCCHHGGGGGHHHHHHHHHHGGHHGGGGGHGHGGHGGGGGFGGEGGGGGGGGGGGGBFBBFFFFFFFFFFFFFFFFFFFFFFFFBFFFFFFFFFDFFFFFFFFFFFFFFFFFFFFFFFFFFFFFFFFFFFFFFFFFFFFFF
@M05620:37:000000000-D9766:1:1101:14186:13185 1:N:0:12
GAGGCTGCTTTGGAAGAAACTGACAAGCCAGGGACAAAAGATCGGAAGAGCACACGTCTGAACTCCAGTCACATTACTCGATCTCGTATGCCGTCTTCTGCTTGAAAAAAAAAAAAATCTCCCGCTTAGTAATCTCGGATTTGTTGAGTAGTTATGATATCTGTACAGACCTTCCTAACCGTGGAGGTCTCTTGTAACTGCTTTAACTCTCAGCGGCTCTTTTACTCCCCCCCGTCCCCCTGTCTTTTCTC
+
AABBBAFAFFFFGGFGGGGGGGGHHFGHGHFBEAFFHHGFGHHGFE2E2BGFGAGFFHHFG5BFHGHHEGAFGGFHHHHGHBF1DBBBBGHHG1EHEHHHFFHHE@FHHFFFG@>//022<?0/>/?<1>11<<110.>.><=0/.0<<0==00000=0=0000:0000..0<CGC00::-..-..../;0C000;000000;0009090000/.---;//;//;B;BE..9--9ADFEF>9/9//;/99/
@M05620:37:000000000-D9766:1:1101:18310:13244 1:N:0:12
ACACACCTTCTACAATGAGCTGCGTGTGGCTCCCGAGGAGCACCCCGTGCTGCTGACCGAGGCCCCCCTGAACCCCAAGGCCAACCGCGAGAAGATGACCCAGGTGAGTGGCCCGCTACCTCTTCTGGTGGCCGCCTCCCTCCTTCCTGGCCTCCCGGAGCTGCGCCCTTTCTCACTGGTTCTCTCTTTTGCCGTTTTCCGTAGGATTCTCTTCTCTGACCTGAGTCCCCTTTGGAACTCTGCAGGTTCTA
+
CCBCCCCFFFBDGGGGG5FGBGGGGGGHGHHHGGG2AE22FCGHGGGGGGGHHHGHHHGGGGGGGGGGEFEGHHGGGGHGHHHHGGGGG>BCG?GHG>FHCCHFG11F?GAFHE---<CFD<G0<=GFGH?HA-C-:CHECGDH:F/CFBF?0CE9E?-9-:0:9@D@FFF0:B00:FEFF00000;000;BB>DFFAFBA:.A.:00000;00000:0;:0://:0:;;FFBFBFF0:00000BFFF000
@M05620:37:000000000-D9766:1:1101:19691:13254 1:N:0:12
ACCACACCTTCTACAATGAGCTGCGTGTGGCTCCCGAGGAGCACCCCGTGCTGCTGACCGAGGCCCCCCTGAACCCCAAGGCCAACCGCGAGAAGATGACCCAGGTGAGTGGCCCGCTACCTCTTCTGGTGGCCGCTTCTCTCCTTCCTGGCCTCCCGGAGCTGCGCCCTTTCTCACTGGTTCTCTCTTCTGCCGTTTTCCGTATGACTCTCTTCTCTGACCTGAGTCTCCTTTGGAACTCTGCAGGTTCT
+
BBBBBBBAFFFFGGGGFG5GGGHHGGGAGEHHHFFEFGGGGHHHHGGFEEGGHHGHHHHGGGGGGFGGGGGGHHHGGGGHGHHHHGGGGG@BCFFGDHH?<FAFEHF<0F1//?/-@C->FGF00=G00D/..C---.;00;CGH0CGFFB9ABFEA.?A--CBF-BGD@/BF//;B//.;BF/BF9FFFBF//;.;B?/BAF..//9BB9BBFFFFB///BF./;9F/BFBBFFF/BFFFFBBFB..BFB
@M05620:37:000000000-D9766:1:1101:20546:13263 1:N:0:12
ACCACACCTTCTACAATGAGCTGCGTGTGGCTCCCGAGGAGCACCCCGTGCTGCTGACCGAGGCCCCCCTGAACCCCAAGGCCAACCGCGAGAAGATGACCCAGGTGAGTGGCCCGCTACCTCTTCTGGTGGCCGACTCCCTCCTTCCTGGCCTCCCGGAGCTGCGCCCTTTCTCACTGGTTCTCTCTTCTGCCGTTTTCCGTAGGACTCTCTTCTCTGACCTGCGTCTCCTTTGGAACTCTGCAGGTTCT
+
A3AAA?AAFFFFCGGGGG5BFFFFEBEEGAHGFFFE?EEEDHHHHGGG1AEABFCGGHBC@F0EFEEEGGEFHFEGGGGGFEHGAFGGGCC@C?GBD1BGFFACF1F1FGFEAGADCCGCHDHFE=DGH0CDHFG-:-:C.CBAGFHGGGFEFFGFGGG9@-::FBG??BFFBFFFFFFEBFBBBFFFF9BFFB@ADFFFF?9AFDFBBFFFFBBFFF/9B//:.-:-.;FFFFBBBBFB///;BBFFFB/
@M05620:37:000000000-D9766:1:1101:12565:13269 1:N:0:12
ACCACACCTTCTACAATGAGCTGCGTGTGGCTCCCGAGGAGCACCCCGTGCTGCTGACCGAGGCCCCCCTGAACCCCAAGGCCAACCGCGAGAAGATGACCCAGGTGAGTGGCCCGCTACCTCTTCTGGTGGCCGCCTCCCTCCTTCCTGGCCTCCCGGAGCTGCGCCCTTTCTCACTGGTTCTCTCTTCTGCCGTTTTCCGTAGGACTCTCTTCTCTGACCTGAGTCTCCTTTGGAACTCTGCAGGTTCT
+
DCCCDDCDFFFFGGGGGGGGGGHHGGGFHGHHHGGGGGGGGHHHHGGGGGGGHHHHHHHGGGGGGGGGGGGHHHHGGGGHGHHHHGGGGGDGGGHHHHHEHHFEGGGFFGHFFHHGGGCGEGHHHHFHHGGAGH@-A:::C/CEHBFFBB/:F0FF?E?A?DFFBBFDD-BFFFFBFFFB:B:00BF:FFFFBF=DFFFFFAF:A.BB//0:FBF0:B;BFFF/:BFBBBFFFFFFFFFFFF0FFFFFFFB
@M05620:37:000000000-D9766:1:1101:12641:13318 1:N:0:12
ACCACACCTTCTACAATGAGCTGCGTGTGGCTCCCGAGGAGCACCCCGTGCTGCTGACCGAGGCCCCCCTGAACCCCAAGGCCAACCGCGAGAAGATGACCCAGGTGAGTGGCCCGCTACCTCTTCTGGTGGCCGCCTCCCTCCTTCCTGGCCTCCCGGAGCTGCGCCCTTTCTCACTGGTTCTCTCTTCTGCCGTTTTCCGTAGGACTCTCTTCTCTGACCTGAGTCTCCTTTGGAACTCTGCAGGTTCT
+
BBBBBAABFFFFGGGFGGGGGGHHGAEFHGFHEFGFGGFEEDHHCEGGEEGGHHGHGHHGGEGCGGGCEGAGCGFGFEGGGHHHHEFGGGGGGGHHHFFHHHHHGGHHHHHGFHHGGGGGHHHHHHHHHHHGHHGGGGGHGHHCHGGGGGGGGGGGGGGAGBGGGGFFFFFFFFFFFFFFFFFFFFFFFFFFFFFFFFFFFFFFDFFFFFFFFFFFFFFFFFFFFFFFFFFFFFFFFFFFFFFFFFFFFFF
@M05620:37:000000000-D9766:1:1101:10675:13326 1:N:0:12
ACCACACCTTCTACAATGAGCTGCGTGTGGCTCCCGAGGAGCACCCCGTGCTGCTGACCGAGGCCCCCCTGAACCCCAAGGCCAACCGCGAGAAGATGACCCAGGTGAGTGGCCCGCTACCTCTTCTGGTGGCCGCCTCCCTCCTTCCTGGCCTCCCGGAGCTGCGCCCTTTCTCACTGGTTCTCTCTTCTGCCGTTTTCCGTAGGACTCTCTTCTCTGACCTGAGTCTCCTTTGGAACTCTGCAGGTTCT
+
CBCCDDDDFFFFGGGGGGGGGGHHGGGEHGHHHGGGGGGGGHHHHGGGEGGGHHGHHHHGGGGGGGGGGGGHGHHGGGGHGHHHHGGGGGGGGGHHHHHHHHHHGHHGHHHGGHHGGGGGHHHHHHHHHHHGHHGGGGGHGHHGHGGGGGGGGGGGGGGGGGGGGGFFFFFFFFFFFFFFFFFFFFFFFFFFFFFFFFFHFFFFFFFFFFFFFHFHFHFFFFFFFFFFFFFFFHHFFFFFFFHFFFFFFFF
@M05620:37:000000000-D9766:1:1101:19331:13339 1:N:0:12
ACCACACCTTCTACAATGAGCTGCGTGTGGCTCCCGAGGAGCACCCCGTGCTGCTGACCGAGGCCCCCCTGAACCCCAAGGCCAACCGCGAGAAGATGAGTGGCCCGCTACCTCTTCTGGTGGCCGCCTCCCTCCTTCCTGGCCTCCCGGAGCTGCGCCCTTTCTCACTGGTTCTCTCTTCTGCCGTTTTCCGTAGGACTCTCTTCTCTGACCTGAGTCTCCTTTGGAACTCTGCAGGTTCTAGATCGGAA
+
DCDCDCCCFFFFGGGGGGGGGGHHGGGGHGHHHGGGGGECGHHHHGGGEGGGHHHHHHHGGGGGGGGGGGGHHHHGGGGHGHHHHGGGGGGGGGHHHHFFFGGGHGGGGGGHHHFHHHGHGGGHHGGGGGHGHHGHHHHHHHGHHHGGGG?DGGGGGGGGGGGFFFFFFFFFFFFFFFFFFFFFFFFFFFFFFFFFFFFFFFFFFFFFFHFFFFF/BBFFFFFFFHFBFFFFFFFFFFFFFFFHFFFFFFF
@M05620:37:000000000-D9766:1:1101:21645:13343 1:N:0:12
ACCACACCTTCTACAATGAGCTGCGTGTGGCTCCCGAGGAGCACCCCGTGCTGCTGACCGAGGCCCCCCTGAACCCCAAGGCCAACCGCGAGAAGATGTCCCAGGTGAGTGGCCCGCTACCTCTTCTGGTGGCCGCCTCCCTCCTTCCTGGCCTCCCGGAGCTGCGCCCTTTCTCACTGGTTCTCTCTTCTGCCGTTTTCCGTAGGACTCTCTTCTCTGACCTGAGTCTCCTTTGGAACTCTGCAGGTTCT
+
AAA1AAAAFFFFGGGF3G1AFBHFGEAA00FGFFFA0EGEFHHHHGG?/AFGGGFFHHGA/E?EG/EGGGE0G1GGGG?H//GHHG//BC///?<<1?2?FGBGFHFGCHFEGFF@GGGGHHHHGHHGFHFCFHGCGG.GGHHGHH0FGBFFG0FGEGG@GGGGG@@F??BFFFFFFFFEFFFFFFFFFFFFFF@FFFFFFFFFFFFFFFFFFFFFFFFFFFFFFFFFFFFFFFFFFFFFFFFFFFFFFFF
@M05620:37:000000000-D9766:1:1101:8963:13344 1:N:0:12
ACCACACCTTCTACAATGAGCTGCGTGTGGCTCCCGAGGAGCACCCCGTGCTGCTGACCGAGGCCCCCCTGAACCCCAAGGCCAACCGCGAGAAGATGACCCAGGTGAGTGGCCCGCTACCTCTTCTGGTGGCCGCCTCCCTCCTTCCTGGCCTCCCGGAGCTGCGCCCTTTCTCACTGGTTCTCTCTTCTGCCGTTTTCCGTAGGACTCTCTTCTCTGACCTGAGTCTCCTTTGGAACTCTGCAGGTTCT
+
AAA1>AAAFFFFGGGGFGG1G1FGG00BF0FG1BF0FGGGGHHHHGGGG?FGHHHEGHHGCGGGG/EEGGGCH1GGGG?H/<FHHG//>CB<<CCGDGBGBHHHGHHHHHHGGHH?CCGGHHHHHHHHHHHCHHG@CEAHGHHGHGGGG0=FGFGGGGG?@A?FF@@F@@FFFBFFFFFFFFF/BFFFFFFFFF@FFFFFFBFEBBFFFFFFFFFFFFF/BFFFFFFFFFFFFFFFFEFFFFFFFFFFFFF
@M05620:37:000000000-D9766:1:1101:21026:13352 1:N:0:12
ACCACACCTTCTACAATGCGCTGCGTGTGGCTCCCGAGGAGCACCCCTTGCTGCTGACCGAGGCCCCCCTGAACCCCAAGGCCAACCGCGCGAAGATGACCCAGGTGAGTGGCCCGCTACCTCTTCTGGTGGCCGCCTCCCTCCTTCCTGGCCTCCCGGAGCTGCGCCCTTTCTCACTGGTTCTCTCTTCTGCCGTTTTCCGTAGGACTCTCTTCTCTGACCTGAGTCTCCTTTGGAACTCTGCAGGTTCT
+
BBAABAB3BCFFGGGGGGF?EAEEC2AB2EFGFAB2EEEAAGFHHGGAFBFGDHHEGHH>EEGGG?EEGGFFHFGGGGEGFHHHHGG?DGGC/C/AGFFHHH/FFHHHHGFFGH<@CCGGHHHHHHHGHHHDHGGGGG?EFGGGGGFFGEFGGEGGGGGGG-AFFBBFBBFFFFFFFFBFFFFFFFFFFFFFFFBDFFFFFFFFA.FFFFFFFF/FFFBFFFFF9FFBFFFFBFFFFFFBFFFFFFFFFFB
@M05620:37:000000000-D9766:1:1101:14653:13353 1:N:0:12
GAGGCTGCTTTGGAAGAAACTGACAAGCCAGGGACAAAAGATCGGAAGCGCACACGTCTGAACTCCAGTCACATTACTCGATATCGTATGCCGTCTTCTGCTTGAAAAAAAAAAAAAAATAATACAACTTGATACTAGAAAGCTCAATCACATAAAGATCACAATTAAAGAAATATTAATAGACAGACCAAACACAGAACTCAGCCCTGAAGAGACGAAGGTACAGATGTATCAATTGCAGTCAGTACCGG
+
A3AABAFAFFBDFGGGGGGGGGBGDHHHGGGHEFG2FA2FFCGHCEGG2EEGGGHGHHHGHHHGHHHHFHHHHHF5GGHG1B1/BF?13GHHGEEHGHHBGHHHFGHHFGG?@>////-<111=1111111>10000=<00//0<000=0/00000;0000/000000000./000000000000//../......./9/0000//....///....-9../99/////;///////9///////////.-
@M05620:37:000000000-D9766:1:1101:26765:13373 1:N:0:12
GAGGCTGCTTTGGAAGAAACTCACAGGTTACGGCAAAAGTTACTCCTGGGCCTGGGTAAGATTCTCGCCCCGATTACTGAAGCTGAAACAACTGCCAATGTTCAGGATGCTACACGTCAGGAAAGACTCCTAGAAGAATACAAGGGAGAAAAAGAGCTAATGAAACAAGAGCAAGTAAATCAGGCATCCACTATTTAGCACCCCTCTTGAACCAAATAAAAAACACTCATGACACTTTCTAAATACTAACA
+
BABBBBFBFFFFGGGGGGGGGBG4BB4B4F42BEEGHH3BA5D5AB3B32BB1A113A3B5BA555AA0100>>ECB444BB3F333B33??@FGB3BBG44?443B3BB?433B/0?/?BC0F?0B1BBB111?B?0111@11///</0100<?001??1?>1110.000010F11=00=<0<<<0/<0/0<000;;000.;:..:0;000;9;.0900009..;0//009/00;;09//////;//9//
@M05620:37:000000000-D9766:1:1101:26767:13399 1:N:0:12
GAGGCTGCTTTGGAAGAACCTGACAAGCGAGGGACAAAAGATAGGAAGAGCACACGTCTTAACTCCAGTCAAATTAATAGACCTAGTATGCCGTCTTCTGATTTAAAAAAAAACATCTTCTAATTCAGGACTCTCCCCTTCCATCCCTCGCGGCACTGCGCCATTTCTCTATCGATCTGTATTCTGCCTATGTCAGTATCACTCTCCTCTCTGCCCTGCGACTACGCTGACCTTGTGCGTGTGCTGGTTCT
+
A?A>>1BACFDF1C1AABBABB0BBDB00AAE000/00BA/BDAGFAF0BFB0A0/BBF/D21D1B1FDB12D2D11BB211@@BBF2B@F1/?EA?2BB2BB2BBF1B/>///?1112222222B>2B1/0011<@/0@0?11?0<1?>/----</<0<-=..<000;;000...;C0;00;9990;0000000090909;0;;;/0999:B0;99..-----;--;;-9//////9--9;9;/;//:9/
@M05620:37:000000000-D9766:1:1101:9889:13404 1:N:0:12
ACCACACCTTCTACAATGAGCTGCGTGTGGCTCCCGAGGAGCACCCCGTGCTGCTGACCGAGGCCCCCCTGAACCCCAAGGCCAACCGCGAGAAGATGACCCAGGTGAGTGGCCCGCTACCTCTTCTGGTGGCCGCCTCCCTCCTTCCTGGCCTCCCGGAGCTGCGCCCTTTCTCACTGGTTCTCTCTTCTGCCGTTTTCCGTAGGACTCTCTTCTCTGACCTGAGTCTCCTTTGGAACTCTGCAGGTTCT
+
CCCCCCCCFFFFGGGGGGGGGGHHGGGGHGHHHGGGGGGGGHHHHGGGGGGGGGHHHHHGGGGGGGGGGGGHHHHGGGGHGHHHHGGGGGGGGGHHHHHHHHHHGHHHHHHGGHHGGGGGHHHHHHHHGHHGHHGGGGGHGHHGHGGGGGGGGGGGGG?BBGGGGGFFFFFFFFFFFFFFFFFFFFFFFFFFFFFFFFFFFFFFFFFFFFFFFFFFFFFFFFFFFFFFFFFFFFFFFFFFFFFFFFFFFFF
@M05620:37:000000000-D9766:1:1101:6803:13408 1:N:0:12
ACCACACCTTCTACAATGAGCTGCGTGTGGCTCCCGAGGAGCACCCCGTGCTGCTGACCGAGGCCCCCCTGAACCCCAAGGCCAACCGCGAGAAGATGACCCAGGTGAGTGGCCCGCTACCTCTTCTGGTGGCCGCCTCCCTCCTTCCTGGCCTCCCGGAGCTGCGCCCTTTCTCACTGGTTCTCTCTTCTGCCGTTTTCCGTAGGACTCTCTTCTCTGACCTGAGTCTCCTTTGGAACTCTGCAGGTTCT
+
CCBBCBCCFFFFGGGGGGFGGGHHGEGEGGHHHGGGGGGGGHHHHGGGGGGGHHHHHHHFGGGGGGGGGGGHHHHGGGGHGHHHHGGGGGCG@D2FDFGFCHHHCGF1?F<<FGHCGF?DFDDDGH00DDCEEHG-DFGHGHGGHGGGF0FFG0FGGA9--;CFG?ADA-;BFFFFFFFFFFFFFFFFFFFFFFAAAFEFFD:...;BFFFFBBFFFFFFFFFF/BBFFBF/:FFEFFFFFFFFFFEFBFB
@M05620:37:000000000-D9766:1:1101:4537:13433 1:N:0:12
GAGGCTGCTTTGGAAGAAACTGAGAAACCAGGGACACAAGATCGGAAGACCACACATCTGGACTCGAGTCACCTTAATCGATCTCGTATTCCGTCTCCTGGTTTAAAAAAAAAAAAACCAAGAAAAAACAAATAAATAAGAAAGCAAAGATAGAAGACAAAACAAAAAGAAAGAGGAAAAACAAGATCAAATGAAAAAATAAACAACACAGAAGAGAAATGGCCATAAGTGAACAATGGATAAGCTTCACA
+
A3>A>ACA@BB4G45B4FAGGCH4DD4BBCFDFDBBAGFGHHBFE22B23BBB1B1B3DD5BBGB11BBFA5@BB55D51BBBB4B?EF3BB3BFE2BFG3BF?BFGGHGGCC?></////000?<0<...0<1111=11110///////000=00//<//..........////..///...;9/00000000000.-.099//......////../9///;//////////;/://////:////9///
@M05620:37:000000000-D9766:1:1101:13439:13444 1:N:0:12
ACCACACCTTCTACAATGAGCTGCGTGTGGCTCCCGAGGAGCACCCCGTGCTGCTGACCGAGGCCCCCCTGAACCCCAAGGCCAACCGCGAGAAGATGACCCAGGTGAGTGGCCCGCTACCTCTTCTGGTGGCCGCCTCCCTCCTTCCTGGCCTCCCGGAGCTGCGCCCTTTCTCACTGGTTCTCTCTTCTGCCGTTTTCCGTAGGACTCTCTTCTCTGACCTGAGTCTCCTTTGGAACTCTGCAGGTTCT
+
BBBBBBABFFFFGGGGGGGFGGHFGGGGGFGHHGGDEEFGDHHHHGFGEFFC5BEGHHHGGG0ECEEEGGGHHHEGGGGFGHHFGGGGGFGGFGFCD<GHHHHHCHHHHFDGEFHCG@ACFFD0GGHHHGFGHC-C@AAGFCBEBCFFFFGGGB?EG??A9-.9B?FFFFFFFFB9FFFFFFBFFFF/BFFFFFA.DFFBFDFF.AFB/BFBBFB/99/BFF/9B.9/F9BFFFFB/BFFFFFF//9AFFB
@M05620:37:000000000-D9766:1:1101:16956:13518 1:N:0:12
ACCACACCTTCTACAATGAGCTGCGTGTGGCTCCCGAGGAGCACCCCGTGCTGCTGACCGAGGCCCCCCTGAACCCCAAGGCCAACCGCGAGAAGATGACCCAGGTGAGTGGCCCGCTACCTCTTCTGGTGGCCGCCTCCCTCCTTCCTGGCCTCCCGGAGCTGCGCCCTTTCTCACTGGTTCTCTCTTCTGCCGTTTTCCGTAGGACTCTCTTCTCTGACCTGAGTCTCCTTTGGAACTCTGCAGGTTCT
+
CCCCCCCCFFFFGGGGGGGGGGHHGGGEHGHHHGGGGGGGGHHHHGGGGGGGHHHHHHHGGGGGGGGGGGGHHHHGGGGHGHHHHGGGGGGGGGHHHHHHHHGHGHFGHHHGGHHGGGGGHHHHHHHHHHHGHHGGGDGHGGHGHGGGGGGGGGGGGGGG-BFGGGFFFFFFFFFFFFFFFFFFFFFFFFFFFFFFFFFFFFFFFDFFFFFFFFFFFFFFFFFFFFFFFFFFFFFFFFFFFFFFFFFFFFF
@M05620:37:000000000-D9766:1:1101:14099:13524 1:N:0:12
GAGGCTGCTTTGGAAGAAACTGACAAGCCAGGGACAAAAGATCGGAAGAGCACACGTCTGAACTCCAGTCACATTACTCGATCTCGTATGCCGTCTTCTGCTTGAAAAAAAAAAACAATAAACAAAACACTGAAATAATTCAACTAGTCTTAAGAATAAAAAATCTCTGACTATTGTCAAAACAGACAAGTAATATCCGACAACAAGCGATCAACATGACACATGGAGTGGGCAAAGAAAGAAGATAATCC
+
A1A>A1>>BF3FA1BGGFGG1FGGAFAAFFB00BF0BFGCAFFGFEAABAGFHBEEHHFAFAGHFHEGGG1DGEGHHGFGGE0BGBBBFFGHGGGHGHHGHHFEGHFFFG/EGCB/?/111111/000/?11?1111111111111111111111>11>1F1-./0000000000000000;..//.//.00000000..---..9/.....90/0//0///-//-/-/-------//-//;-////////
@M05620:37:000000000-D9766:1:1101:2580:13529 1:N:0:12
ACCACACCTTCTACAATGAGCTGCGTGTGGCTCCCGAGGAGCACCCCGTGCTGCTGACCGAGGCCCCCCTGAACCCCAAGGCCAACCGCGAGAAGATGACCCAGGTGAGTGGCCGGCTCCCTCTTTTGGTGGCCGCCTCCCTCCTTCCTGGCCCCCCGATGTTGCGCCCTTTCTCACTGGTTCTCTCTCCTGCCGTTTTCCGTAGGACTCTCTTCCCTGACCTGCGTCTCCTTTGGAACTCTGCAGGTTCT
+
BBBBBABBFFFFGGGGGGGFGFHHGGGGH?GHHGGGGGGGGHHHHGGGFGGGHHHHHHHGGGGGGGGGGGGGHFHGGGGHFHHHGGGCGCGGGGHGFEHHHH/FC?11??G/FH----.>./<<00=D@<E.=.-A-.CH./C.F0C/99/C..=B?D--..///-;D=AF//////;FBF/99//9B//;/B?>FFF?FED/.A.;9///BF///.;/.;/9..9.-.;/BFFFBFF///9//9FFF/9;
@M05620:37:000000000-D9766:1:1101:6239:13535 1:N:0:12
GAGGCTGTTTTGGAAGAAACTGATAAACCAGGGACACAAGATCGGAAGAACACACCTCTGTACTCTAGTCACCTTACTGGATCTCGTATACCGTCTGCTGCTTAAAAAAAAAAACAACGAAGACACCAAATGATTAAAAGAGATGATGAAAGAAAGACAAGACAGTAAGGCAGTGCAGCTGGAGCACACATGAAGAACAAAATCACCACATCACAGCATTTGTACATTAAACTGACAAGACAGGAACAAAA
+
A?AAAAF1BFFFEBBFFGGGG1F3DA1BBAABEFBBFHGFFHFFE?/B00BBF/AABBBG2ADFBA1DDG21BBFEBF21BDBF2B>EG1@B>FEG/BFGBBG2@FGHGGGCE//?//</?/?00@?<?/11?111<111<0011>1<1>11<0010>>G<////00<=/<..//000:///:./;./;.00000;////.9;/;:/0..00000;:/900000=0/////9//;///9--;-:-;;B---
@M05620:37:000000000-D9766:1:1101:6314:13554 1:N:0:12
ACCACACCTTCTACAATGAGCTGCGTGTGGCTCCCGAGGAGCACCCCGTGCTGCTGACCGAGGCCCCCCTGAACCCCAAGGCCAACCGCGAGAAGATGAGTGGCCCGCTAACTCTTCTGGGGGCCGCCTCCCTCCTTCCTTGCCCCCCGGCGCTGCGCCCTTTCTCCATGGTTCTCTCTTCTGCCGTTTTCCGTAGGAATCTCTTCTCTGCCCTGAGTCTCCCTTGGAACTCTGCAGGGTCTAGATCGGAA
+
BCBBBCCCFFFFGGGGGGGGGGHHGGGFHGHHHGGGGGGGGHHHHGGGFGGGHHHHHHHGGGGGGGGGGGGHHHHGGGGHGHHHHGGGGGG/BFBCGH2=>>FFGE/A@<.>GD1FGD1<0-A-C-:A.;=EG/CFGGGGBBBF0;DC-B--;9-AFCFF>FFFFFB0;FF;BFFFFFFFFFBFFC:AFFFFDF.9A00;BBB0BBFFF000;BF//:;0:F/;FFF0B0BF0FBFFF-FF:0BF00.;.:
@M05620:37:000000000-D9766:1:1101:20305:13568 1:N:0:12
ACCACACCTTCTACAATGAGCTGCGTGTGGCTCCCGAGGAGCACCCCGTGCTGCTGACCGAGGCCCCCCTGAACCCCAAGGCCAACCGCGAGAAGATGACCCAGGTGAGTGGCCCGCTACCTCTTCTGGTGGCCGCCTCCCTCCTTCCTGGCCTCCCGGAGCTGCGCCCTTTCTCACTGGTTCTCTCTTCTGCCGTTTTCCGTAGGACTCTCTTCTCTGACCTGAGTCTCCTTTGGAACTCTGCAGGTTCT
+
CCCCCCCCFFFFGGGGGGGGGGHHGFFGHGHHHGGGGGGGGHHHHGGGFGGGHHHHHHHGGGGGGGGGGGGHHHHGGGGHGHHHHGGGGGGGGGHHHHHHHH/FFHHHHHGGGHHGGGGGHHHHHHHHFHHGHHGGGGFHGHHGHGGGGGGGGGGGGGGAFCFGGGFFFFFFFFFFFFFEFFFFFFFFFFFFFFFFFFFFFFFADDFFFFFFFFFFFFFFFFFFFFFFFFFFFFFFFFFFFFFFFFFFFFF
@M05620:37:000000000-D9766:1:1101:3909:13586 1:N:0:12
ACCACACCTTCTACAATGAGCTGCGTGTGGCTCCCGAGGAGCACCCCGTGCTGCTGACCGAGGCCCCCCTGAACCCCAAGGCCAACCGCGAGAAGATGACCCAGGTGAGTGGCCCGCTACCTCTTCTGGTGGCCGCCTCCCTCCTTCCTGGCCTCCCGGAGCTGCGCCCTTTCTCACTTGTTCTCTCTTCTGCCGTTTTCCGTAGGACTCTCTTCTCTGACCTGCGTCTCCTTTGGAACTCTGCAGGTTCT
+
DCDCCCDBFFFFGGGGGGGGGGHHGGGEHGHHHGGGGGGGGHHHHGGGGGGGHHHHHHHGGGGGGGGGGGGHGHHGGGGHGHHHHGGGGGGGGGHHHHHFFFGH/?GDG?GFFHC@FFFDGFHHGDGDGHC.<CFACC:CCCGDCFGGF0/;.CFGEGG---;0CDDFF=FFFFFEFF00:;FBFFFFFFFFFB@FFFFFFDF:..0B/BFFFFFFFF00;BFF.-.;:F0::::B:0;BFFFBF;AFBBF
@M05620:37:000000000-D9766:1:1101:18898:13607 1:N:0:12
ACCACACCTTCTACAATGCGCTGCGGGAGGCTCTCGAGCGGCAGCGCATGCTGCGGACCCAGGCCCCCTTGAGCCCCAACGCCAACCGCGCGAAGATGACACAAGTGAGTGGCCCGCTACCTCTTCTGGTGGCCGCCTCCCTCCTTCCTGGCCTCCCGGAGCTGCGCCCTTTCTCACTGGTTCTCTCTTCTGCCGTTTTCCGTAGGACTCTCTTCTCTGACCTGCGTCTCCTTTGGAACTCTGCAGGTTCT
+
BBBBBBBBFFFFGGGGGGBAE2AE?222AA2GH33AF110AEE0?0>011BB33/>>E/1?/?/?EEG/F0D3BF/<///?/>//?DG///</-<.F11<1FG..0==0=DCFG.:DGCGHHHHHGHEGFGGGABBGGGGGGGGGGGGEB/FFFFFFF?--;ABFBBFB?FFFFFFFFFFFFFFFFFFFFFFFFBFFFEFFFFE??FFFFFFFFBFFFFFFFFF.9A=DFFFFFFBFFFFFFB/BB.FFFF
@M05620:37:000000000-D9766:1:1101:8866:13613 1:N:0:12
ACCACACCTTCTACAATGAGCTGCGTGTGGCTCCCGAGGAGCACCCCGTGCTGCTGACCGAGGCCCCCCTGAACCCCAAGGCCAACCGCGAGAAGATGACCCAGGTGAGTGGCCCGCTACCTCTTCTGGTGGCCGCCTCCCTCCTTCCTGGCCTCCCGGAGCTGCGCCCTTTCTCACTGGTTCTCTCTTCTGCCGTTTTCCGTAGGACTCTCTTCTCTGACCTGAGTCTCCTTTGGAACTCTGCAGGTTCT
+
AAA1AAAAFFFFGGGF3GFDGFHHGAABAAGG1AFEAEGGEHHHHGGGAEFGGHGHHHHGCGGGG?FGGGGEHCHGGG/G/<GHHG//>C<BCFHHDGBGHHHHGHHDGHFEFHH?CGGGHHHHHGHEHHFFHHGCCEAGGHHGHGFFGFFGG0CE?F@-A@FGF??B;@BFFFFFFFFFFFFFFFFFFFFFFF@BBFFFFBFFFFFFFFFFFFFFFFFFFFFFBFFFFFFFFFFFFFFFFFFFFFFFFFF
@M05620:37:000000000-D9766:1:1101:10836:13630 1:N:0:12
GAGGCTGCTTTGGAAGAAACTGACAAGCCAGGGACAAAAGATCGGAAGCGCACACGTCTGAACTCCAGTCACATTACTCGATCTCGTATGCCGTCTTCTGCTTGAAAAAAAAAAAAGACTCCAAGCAACCAACCCGGGAGTAGCGGAGCAGCTAGGACCATGGCAAATACAGCCTTAACCTCCGCAGGAGCACTCTAGTGAAGCCGATAGGACGCGTCTCAGCACCTTTACTAGTCCCTGCCCAGCCCCTG
+
B?ABBBFBFFFFGGGGFGGGGGHHHFCGGHBAEFGGHHHHGFHHE2BE2AFGGGGGHHHGBGHHHFFHFHHFDHHFHFFGF3FHHFFEFHHHGEGHAFHHBFHGGGGHFGGG@B/B//0?<C111/?0?<.FA..--@-CAC00-::C-.//:00.;;;9009.;C.0;B0;0./00;000/...-;-..;.9///9//;///9.----;/;/---9-..////..9/;9B9//;//;//.../.;.:...
@M05620:37:000000000-D9766:1:1101:11903:13638 1:N:0:12
ACCACACCTTCTACAATGAGCTGCGTGTGGCTCCCGAGGAGCACCCCGTGCTGCTGACCGAGGCCCCCCTGAACCCCAAGGCCAACCGCGAGAAGATGACCCAGGTGAGTGGCCCGCTACCTCTTCTGGTGGCCGCCTCCCTCCTTCCTGGCCTCCCGGAGCTGCGCCCTTTCTCACTGGTTCTCTCTTCTGCCGTTTTCCGTAGGACTCTCTTCTCTGACCTGAGTCTCCTTTGGAACTCTGCAGGTTCT
+
CCCCCBBBFFFFGGGGGGGGGGHHGGGEHGHHHGGGGGGGGHHHHGGGFGGGHHHHHHHGGGGGGGGGGGGHHHHGGGGHGHHHHGGGGGGGGGHHHHHHHHHHGHHHHHHGGHHGGGGGHHHHHHHGFHHGHHGGGGGHGHHGHGGGGGFGGGGGGGGFGGGGGGFFFFFFFFFFFFFFFFFFFFFFFFFFFFFFFFFFFFFFFFFFFFFFFFFFFFFFFFFFFFFFFFFFFFFFFFFFFFFFFFFFFFF
@M05620:37:000000000-D9766:1:1101:4584:13644 1:N:0:12
ACCACACCTTCTACAATGAGCTGCGTGTGGCTCCCGAGGAGCACCCCGTGCTGCTGACCGAGGCCCCCCTGAACCCCAAGGCCAACCGCGAGAAGATGACCCAGGTGAGTGGCCCGCTACCTCTTCTGGTGGCCGCCTCCCTCCTTCCTGGCCTCCCGGAGCTGCGCCCTTTCTCACTGGTTCTCTCTTCTGCCGTTTTCCGTAGGACTCTCTTCTCTGACCTGAGTCTCCTTTGGAACTCTGCAGGTTCT
+
AAA?AAAAFFFFGGGG3FGAG1GGGGCBC0BFAFFAAEEGGHHHHGGGCAEGHHGHHHHGCEGGG?FGGGGGHFHGGGGHAGHHHGE/BCCCCGFH1GFHHHHHGHHHHHHGGHHGGGGGHHHHHHHHHHHGHGGGGFEHGHHGHGGGGFFFGGGGGGGG@GGGGG@F@@FFFFFFFFFFFFFFFFFFFFFFFF@FFFFFFFFFFFFFFFFFFFFFFFFFFFFFFFFFFFFFFFFFFFFFFFFFFFFFFFF
@M05620:37:000000000-D9766:1:1101:16390:13687 1:N:0:12
ACCACACCTTCTACAATGAGCTGCGTGTGGCTCCCGAGGAGCACCCCGTGCTGCTGACCGAGGCCCCCCTGAACCCCAAGGCCAACCGCGAGAAGATGACCCAGGTGGGTGGCCCGCTACCTCTTCTGGTGGCCGCCTCCCTCCTTCCTGGCCTCCCGGAGCTGCGCCCTTTCTCACTGGTTCTCTCTTCTGCCGTTTTCCGTAGGACTCTCTTCTCTGACCTGAGTCTCCTTTGGAACTCTGCAGGTTCT
+
DDDDDDDDFFFFGGGGGGGGGGHHGFGFHGHHHGGGGGGGGHHHHGGGGGGGHHHHHHHGGGGGGGGGGGGHHHHGGGGHGHHHHGGGGGGGGGHHHHHFHH//??C//<<AHHH@D<<-<D<DGG<<GHHGHHF:C:.CFFFG/FFGBBFGGFFGGAA-9;9B:;DFFFFFFFB0FFFFFFBB::B0;BFFFF-AFFFFF.B:.A009B:90FB9B90:0B0B:/;900BFFFFFFFFFB09B09A:BF9
@M05620:37:000000000-D9766:1:1101:29263:13687 1:N:0:12
ACCACACCTTCTACAATGAGCTGCGTGTGGCTCCCGAGGAGCACCCCGTGCTGCTGACCGAGGCCCCCCTGAACCCCAAGGCCAACCGCGAGAAGATGACCCAGGTGAGTGGCCCGCTACCTCTTCTGGTGGCCGCCTCCCTCCTTCCTGGCCTCCCGGAGCTGCGCCCTTTCTCACTGGTTCTCTCTTCTGCCGTTTTCCGTAGGACTCTCTTCTCTGACCTGCGTCTCCTTTGGAACTCTGCAGGTTCT
+
>111A11>CFFFGDGFFG1AF1BAEEE0AAF0GEFE0EE/AFHCHAE//EEAEBFCGFEAEECEFGE>EEAEFHHG/EFHGHHHGGGGGG<C@CF1?FGHEHHHG1G1FHHGAG/ACCCGHHHGH0GHFGHFHHGCCAEGEHHGBFGGFGGGFGGEEBA-A@.FGA@F@?FFFFFBFFFFBF9FFFFBFFFFFF@-BFFFFFBAFFFBFBFFFFBBFBFBFBB9-;A?BFFFFFFF/FFFFFFFFFFFFFF
@M05620:37:000000000-D9766:1:1101:14597:13713 1:N:0:12
AGTGCCAGCTCTCAATCGCACACTGTCCGGTCTATCTGCTGCCCCTAGATCGGAAGACCACACGCCCGAACTCCAGTCAGATTACCCGCTCTCCAATTCCGCCTTCTCCTTTATGAGTATCCAGCGTAGGAATCTGGGAGTTGGGGAGGAGTGAGGCGTTGGGGACAGACAGTCCTAACCGTGGAGGGTTCTGGTAAATGATGGGGTGAGGAGGGGCTCTTTGGCTCCCACCCGTCCCCCTGTCTGGTCTA
+
AAAAAFFFAFFFGGGGGGGGGG00BFH10000B12DG2111BFA//A0A2DG/EFA00ABA/B//A////EGGBG12@B1BB1BG1F?/EE/101111>1B////1B1BG12122B1>B1>F21GCFA/?11FGFF1G0FCHHG?C/>C.<<G1<F.=ACG.AC.-../;/:CHHH0;FF?AE?.A.@FGGGGGGGGGGFFFFFFFB@--A/AA;?@;FFFFFFFFFFEBFF-9AFFFFF@EFFEFBBFFF
@M05620:37:000000000-D9766:1:1101:18810:13715 1:N:0:12
GAGGCTGCTTTGGAAGAACCTGACAAGCCAGGGACAAAAGATCGGAAGAGCACACGTCTGAACTCCAGTCACATTACTCGATCTCGTATGCCGTCTTCTGCTTGAAAAAAAAAAAAATAGACAACATTGGACGCTGGACGTTGATGATGCTTGCATAGTTAGGACCCGCCCGTCCTAACCGTGGATGGTTCTGTTAAATGCTTGGGTTAATCGGTGCTCTTTTGCTCCCACCCGTCCCCCTGTCTGGTCTC
+
B@ABBAC>CFFFFGGGGG4GGGFGFGFGGHHHGAFG2BGHGHHHGGG2BBGGHHHAAGHFDFGHHHHHHHHG5GHHHGHGHHFHGGFGH?FHGEGHEGHHFFGGCHH3GEGGCB///0111110?/011111--..-00-<.<.00000<00<<000::00:/0/::------99909;9-..?.09.09;0//////9////9....9/9/...;-/9//9/BBF//;.9D.9.9ADF.-999B//9/:/
@M05620:37:000000000-D9766:1:1101:18997:13782 1:N:0:12
ACCACACCTTCTACAATGAGCTGCGTGTGGCTCCCGAGGAGCACCCCGTGCTGCTGACCGAGGCCCCCCTGAACCCCAAGGCCAACCGCGAGAAGATGCCCAGGTGAGTGGCCCGCTACCTCTTCTGGTGGCCGCCTCCCTCCTTCCTGGCCTCCCGGAGCTGCGCCCTTTCTCACTGGTTCTCTCTTCTGCCGTTTTCCGTAGGACTCTCTTCTCTGACCTGAGTCTCCTTTGGAACTCTGCAGGTTCTA
+
BCBBBCCCFFFFGGGGGGGGGGHHGGGGHGHHHGGGGGGGGHHHHGGGGGGGHHHHHHHGGGGGGGGGGGGHHHHGGGGHGHHHHGGGGGGGGGHHHHGHHHGGHHHHHHGGHHGGGGGHHHHHHHHHHHGHHGGGGGHGHHGHHGGGGGGGGGGGGGGGGGGGGGFFFFFFFFFFFFFFFFFHHFFFFFFHFFFFFFHFFFFFFFFFFFFFFFFFHFFFFFFFFFFFFFFFFFFFFFFFFHFHFFFFFFF
@M05620:37:000000000-D9766:1:1101:4332:13785 1:N:0:12
GAGGCTGCTTTGGAAGAAACTGACAAGCCAGGGACAAAAGATCGGAAGAGCACACGTCTGAACTCCAGTCACATTACTCGATCTCGTATGCCGTCTTCTGCTTGAAAAAAAAAAAAAACCATATCATATTAATGCTTTATTTTTTTTGTATTTATTCATTTAATCCCTCAAATCCATGCCATCCCTTACTATATTCCCATCTAGATGGCTGAACGGCTCACTCAGTACACACCCTCCCCTAGTCGTTTCTT
+
BBBCCBFBFFFFGGGGGGGGGGGGHFGHGHHHGGGGHHFGFHHHGEGG2FGHHHHGHHHGFGHHHHEGFGHHGDDFFGBFGF?FFGFFHHHHGEGHFHHHHHHHHHHHHGGGF@>/<<///111?1111111<1111111111=---:/;;CB000000;0000;000/::00;C000/000/..00//00000000000/0;90;0///..//:.;-.//://///////:...:..9/.//:9...9//
@M05620:37:000000000-D9766:1:1101:23346:13800 1:N:0:12
ACCACACCTTCTACAATGAGCTGCGTGTGGCTCCCGAGGAGCACCCCGTGCTGCTGACCGAGGCCCCCCTGAACCCCAAGGCCAACCGCGAGAAGATGACCCAGGTGAGTGGCCCGCTACCTCTTCTGGTGGCCGCCTCCCTCCTTCCTGGCCTCCCGGAGCTGCGCCCTTTCTCACTGGTTCTCTCTTCTGCCGTTTTCCGTAGGACTCTCTTCTCTGACCTGAGTCTCCTTTGGAACTCTGCAGGTTCT
+
CCCCCCC>CFFFGFGGGGGGGGHHGGGGHGHGHGGGGGGFGHHHHGGGGGGGHHHHGHHFGGGGGGGGGGGHGHHGGGGHGHHHHGGGGGCDGGHHHFHHHHHHGHHFHHHGGHHGGGGGHHHHHHHHHHFGHFGGGGGHGHHGHGGGGGGGGGGGGGGGFDFGGGFFFFFFFFFFFFFFFFFFFFFFFFFFFFFDFFFFFFFFFFFFFFFFFFFFFFBBFFFF/FFFFFFFFFFFFFFFFFFFFFFFFFF
@M05620:37:000000000-D9766:1:1101:5640:13939 1:N:0:12
GAGGCTGCTTTGGAAGAAACTGAAAACCCAGGGACACAAGATCGGAAGATCACACCTCTGCACTCCAGTCACCTTACTCGATTTCGTATTCCGTCTCCTGATTGAAAAAAAAAAAAACTAAAGAGACAAAATATAAAAGGAAAACTAAACTAAGATACTGAAAAATGTACCAAGGGGAAAGAAAGAAGCAAAAAAGCGATAGTCAGAGGAAAAAGAACGGGGATGCATGTGGCACGGTAGGAATGATCTGT
+
>11>>>BA11B1B11B1BBBFDG1BAABE0BAFABA0F0GHGBFF//AB1BBF1BAB0BB1ABE001BBBA11BB11D1/BB2>2BBFC1@BBBFF0BFG1BF1BFGGHGGC?/>//<1111110000??F11111111.0000011<1111110000000<00.<0000000.;.-...././:/9//9///.:...9...0;0000.;-/-------------9/9////-:/------/99//////;
@M05620:37:000000000-D9766:1:1101:14686:13949 1:N:0:12
ACCACACCTTCTACAATGAGCTGCGTGTGGCTCCCGAGGAGCACCCCGTGCTGCTGACCGAGGCCCCCCTGAACCCCAAGGCCAACCGCGAGAAGATGACCCAGGTGAGTGGCCCGCTACCTCTTCTGGTGGCCGCCTCCCTCCTTCCTGGCCTCCCGGAGCTGCGCCCTTTCTCACTGGTTCTCTCTTCTGCCGTTTTCCGTAGGACTCTCTTCTCTGACCTGAGTCTCCTTTGGAACTCTGCAGGTTCT
+
CCCCCCCBFFFFGGGGGGGGGGHHGGGEHGHHHGGGGGGGGHHHHGGGGGGGHHHHHHHGGGGGGGGGGGGHHHHGGGGHGHHHHGGGGGGGGGHHHHHHHHHHGHHHHHHGGHHGGGGGHHHHHHHHHHHGHHGGGGGHGHHGHGGGGGGGGGGGGGGGGGGGGGFFFFFFFFFFFFFFFFFFFFFFFFFFFFFFFFFFFFFFFFFFFFFFFFFFFFFFFFFFFFFFFFFFFFFFFFFFFFFFFFFFFFF
@M05620:37:000000000-D9766:1:1101:5626:13952 1:N:0:12
GAGGCTGCTTTGGCAGAAACTGACAAGCCAGGGACAAAAGATCGGCAGCGCACACGTCTGAACTCCAGTCACATTACTCGAGCTCGTATGCCGTCTTCTGCTTGAAAAAAAAACACTCCCACTGCTAATCTCCTAGTCGATCCTCCGTGACTTAAATAAGCTACTAAAAAACGCACTCGATCTCACGCCTGCTGTCCCCATTCCACTTCTCGTCTCTCACGTCCTCCTCTTACCACTTTCTCATTCTCCTC
+
>1A>>>FAFFFFG1BEEGGBGABGGBE0AEF0AABAGFGHFHHHGEEFEEGEA/GA0FEFF21DF1GFBBF@FBB1FFFE//>?BE//>B@B@/>>?F2FGGHHC<FFFE/////@@0</000111?1<11???1111.<<<.110...<.<0<0000=0000000;00;;A--A@-9../.900;..9.../0;;00;//000/9///9/--9-;//;/9-9--//9B//;/;///////99/9/////-
@M05620:37:000000000-D9766:1:1101:12536:13979 1:N:0:12
ACCACACCTTCTACAATGAGCTGCGTGTGGCTCCCGAGGAGCACCCCGTGCTGCTGACCGAGGCCCCCCTGAACCCCAAGGCCAACCGCGAGAAGATGACCCAGGTGAGTGCCCCGCTACCTCTTCTGGTGGCCGCCTCCCTCCTTCCTGCCCTCCCGGAGCTGCGCCCTTTCTCACTGGTTCTCTCTTCTGCCGTTTTCCGTAGGACTCTCTTCTCTGACCTGAGTCTCCTTTGGAACTCTGCAGGTTCT
+
CCCCDDCCFFFFGGGGGGGGGGHHGFGGHGHHHGGGGGGGGHHHHGGGGGGGHHHHHHHGGGGGGGGGGGGHHHHGGGGHGHHHHGGGGGGGGGHHHHFHHF/GC1=?01?1?GE---<A000<000D0<<.C.-;-.;G:/;:C0F/:F0;.0CD?E9---.0:-@FFFF0:0000;FBF00:000B00:0BB-DFFAFBAB:A.0:::::F0::0B00B::/;B::0;0FFFFFFF000B0::FEF0::
@M05620:37:000000000-D9766:1:1101:3562:13982 1:N:0:12
ACCACACCTTCTACAATGAGCTGCGTGTGGCTCCCGAGGAGCACCCCGTGCTGCTGACCGAGGCCCCCCTGAACCCCAAGGCCAACCGCGAGAAGATGCCCAGGGGGGTGGCCCCGCTACTCTTCTGGGGGCCGCCTCCCTCCTTCCTTGCCCCCCGGGGGTTGCGCCTTTTCCCCTGGTTTCCTCTTTCGCCCTTTTCCGTTGGGCCCTCTTCCTTGTCCTTGGTTCCCTTTGGAACCTCTCCGGTTTCT
+
CDDDDDCDFFFFGGGGGGGGGGHHGEEBFFHHHGGEGGGGGHHHHGGGEEGGHHHHHHHGGGGGGGGGGGGHHHHGGGGHGHHHHGGGGF<BCFHHGHHHHE/C//<-<<B.AF-----<000<00<B:-<-@--<..<E//</B0B0<F0<0.<D-@9-----.-<D.BF000<//9BBF.00000<00<.B.-<FF0B.00.<-..-../<0000000<00:0<.00<0<F0<0B0.//0//.<9B90:
@M05620:37:000000000-D9766:1:1101:24810:13996 1:N:0:12
ACCACACCTTCTACAATGAGCTGCGTGTGGCTCCCGAGGAGCACCCCGTGCTGCTGACCGAGGCCCCCCTGAACCCCAAGGCCAACCGCGAGAAGATGACCCAGGTGAGTGGCCCGCTACCTCTTCTGGTGGCCGCCTCCCTCCTTCCTGGCCTCCCGGAGCTGCGCCCTTTCTCACTGGTTCTCTCTTCTGCCGTTTTCCGTAGGACTCTCTTCTCTGACCTGAGTCTCCTTTGGAACTCTGCAGGTTCT
+
BCCBBCCCFFFFGGGGGGGGGGHHGEFFHGHHHGGGGGGGGHGHHGGGEFEGHHGHHHHGGGGGGGGGGGGHGHHGGGGHGHHGHGGGGGGGGGHHFHHHFGHHGGHFHHHGGHGGGGGGHHHHHHHHGHHGHHGFGGGHGHHG/;FGGGGGGGGGGGGGGGAGGGFFFFFFFFFFFFFFFFFFFFFFFFFFFFFFFFFFFFF..:FFFFFFFFFBFFFF0FFFFFFFFFFFFFFFFFFFFBFFFFFFFFF
@M05620:37:000000000-D9766:1:1101:26514:14001 1:N:0:12
ACCACACCTTCTACAATGAGCTGCGTGTGGCTCCCGAGGAGCACCCCGTGCTGCTGACCGAGGCCCCCCTGAACCCCAAGGCCAACCGCGAGAAGATGACCCCGGTGCGTGGCCCGCTACCTCTTCTGGTGGCCGCCTCCCTCCCTCCCGGCCTCCCCGTGCTGCGCCCTTTCTCACTGGTTCTCTCTTCTGCCCTTTTCCGTAGGTCTCTCTTCTCTGACCCGCGTCTCCTTTGGAACTCTGCAGGTTCT
+
ABBBB?ABFFFFFGGGGGFGDGHBEEEGHFGHGGGGDEG?EHHHHGCGGGGEHFHHHHHGGGGGEEEGGGGHHFCGGGDHGFHEEGGGGG@CCFGHGHGBHH///<>-->A-->G-A---<DD0C00<0C/:.:CC@DAEA/FF.C/A.;-@BBGEE.;.;..;99-AB-FFB/;//;999BB//BF/BBFBFF.;FFFBF./...//BB9BF/;/;9/9/;.9@-@9D.9//;///;/9F/////99;/9
@M05620:37:000000000-D9766:1:1101:1977:14021 1:N:0:12
ACCACACCTTCTACAATGAGCTGCGTGTGGCTCCCGTGGAGCACCCCGTGCTGCTGACCGAGGCCCCCCTGAACCCCAAGGCCAACCGCGAGAAGATGACCCAGGTGAGTGGCCCGCTACCTCTTCTGGTGGCCGCCTCCCTCCTTCCTGGCCTCCCGGAGCTGCGCCCTTTCTCACTGGTTCTCTCTTCTGCCGTTTTCCGTAGGACTCTCTTCTCTGACCTGAGTCTCCTTTGGAACTCTGCAGGTTCT
+
BAABB?AAFFFFGGGGGGGGGGGHGGGGHGFHHFGG2EEACG2FHGGGEEGG5FGGHHHGEF?EGGGGGGGCEHHGGGGHGHHHCFG<E?GF@AC2FGHHHH/FFFHHHHFFGHHGGCGGHHHGHGH<GG<DGGGGGGGHGHHG/GHHHBFGGGGGG?-9DFFGGGGGFDFFFFFFFF9B/FFFFFFFBFBBFF=ADFFFFAF.9.BFFFFFFFFEFF/BFFFFFBFFFFFFFFB///BFFFBFFFFFFFF
@M05620:37:000000000-D9766:1:1101:10596:14022 1:N:0:12
ACCACACCTTCTACAATGAGCTGCGTGTGGCTCCCGAGGAGCACCCCGTGCTGCTGACCGAGGCCCCCCTGAACCCCAAGGCCAACCGCGAGAAGATGACCCAGGTGAGTGGCCCGCTACCTCTTCTGGTGGCCGCCTCCCTCCTTCCTGGCCTCCCGGAGCTGCGCCCTTTCTCACTGGTTCTCTCTTCTGCCGTTTTCCGTAGGACTCTCTTCTCTGACCTGAGTCTCCTTTGGAACTCTGCAGGTTCT
+
AAA1AAAAFFFFG3FEAGGGGFHHGA0A00FF1BFAEFGGGHHGHGGGCAEGGHFBGHFE?ECGG?EGGGE0GFHGGG?H/<?GGG//>CB<@CHG1GFDCHHHGHF1FH</FGH?@CGGHHFGGHHBGH/.<GCC@A..CHGCFFBBF0;AF0CE.EAAGGGGF-9;-@/;FFFFF/BBFFFF/BBFFFFFFF@ABFFFF-BAFFFFFFB99BBFFFF/FFFFFFFFFFFFFFFFFFFFFFFFFFFFFFF
@M05620:37:000000000-D9766:1:1101:10611:14034 1:N:0:12
ACCACACCTTCTACAATGAGCTGCGTGTGGCTCCCGAGGAGCACCCCGTGCTGCTGACCGAGGCCCCCCTGAACCCCAAGGCCAACCGCGAGAAGATGACCCAGGTGAGTGGCCCGCTACCTCTTCTGGTGGCCGCCTCCCTCCTTCCTGGCCTCCCGGAGCTGCGCCCTTTCTCACTGGTTCTCTCTTCTGCCGTTTTCCGTAGGACTCTCTTCTCTGACCTGAGTCTCCTTTGGAACTCTGCAGGTTCT
+
CCCCCCCCFFFFGGGGGGGGGGHHGGGGHGHHHGGGGGGGGHHHHGGGGGGGHHHHHHHGGGGGGGGGGGGHHHHGGGGHGHHHHGGGGGGGGGHHHHHGHHHHGHHHHHHGGHHGGGGGHHHHHHHHHHHGHHGGGGGHGHHGHGGGGGGGGGGGGGDGFGGGGGFFFFFFFFFFFFFFFFFFFFFFFFFFFFFFFFFFFFFFDFBFFFFFFFFFFFFFFFFFFFFFFFFFFFFFFFFFFFFEFFFFFFF
@M05620:37:000000000-D9766:1:1101:23367:14046 1:N:0:12
ACCACACCTTCTACAATGAGCTGCGGGTGGCTCCCGAGGAGCACCCCGTGCTGCTGACCGAGGCCCCCCTGAACCCCAAGGCCAACCGCGAGAAGATGACCCGGGTGAGGGGCCCGCGCACTCATCGTATGCATCTCCCACCTCTCGATCACCCACCAGATCTGCGCACTCTCTCACTATCTCTCTCTTCTCCCGTTTACCATAGGTCTCTCTTCTGTCCCCTGACTCCCATTAGGCACTCTGCAGTTTCT
+
AAA>AAAAFFFFGFGG3GAAGDHGG0AAA0FF1BF/AEGGGHHHHGGGEEGGGHG1GHGG?ECGG/EGGGG0G>GGGG/F//FHHG//BC</<C0C<F1FH?/->C@CG0.-<-------;A//;B/..//00000;0//....0/.:/.-/:-----;;//9:B-9---////;//9///9;FB//9//////-;A/-////;//////;//;9;/////-:9-/;B/:-;////9;;B///////9;:/
@M05620:37:000000000-D9766:1:1101:3369:14064 1:N:0:12
ACCACACCTTCTACAATGAGCTGCGGGTGGCTCCCGAGGAGCACCCCGTGCTGCTGACCGAGGCCCCCCTGAACCCCAAGGCCAACCGCGAGAAGATGACCCAGGTGAGTGGCCCGCTACCTCTTCTGGTGGCCGCCTCCCTCCTTCCTGGCCTCCCGGAGCTGCGACATTTCTCACTGGTTCTCTCTTCTGCCGTTTTCCGTAGGACTCTCTTCTCTGACCTGAGTCTCCTTTGGAACTCTGCAGGTTCT
+
AAA>AAAA>FFFGFG13GF1FDHGG0A00ABBBAFA/EEG?GFFHGGGAABFDGC@GGCC/ECGG/EGG@>0FFFGGE/GE/FHHG/<BCB<?CFF1GDDFHHGGHGD0>1>F<G-<CGCHH0<DHHBGG/.:C@::C.9CFFACF09C0;AF0;C.;A?@?FFF--9-9/:;FFF//;9BFFB/B/BFFFFFF@99;EF/BBFFFFF/F/9;FFFFFFFFFFF/BFFF/FF/FFFFFFFFFFFFFFFFFF
@M05620:37:000000000-D9766:1:1101:17713:14114 1:N:0:12
ACCACACCTTCTACAATGAGCTGCGTGTGGCTCCCGAGGAGCACCCCGTGCTGCTGACCGAGGCCCCCCTGAACCCCAAGGCCAACCGCGAGAAGATGACCCAGGTGAGTGGCCCGCTACCTCTTCTGGTGGCCGCCTCCCTCCTTCCTGGCCTCCCGGAGCTGCGCCCTTTCTCACTGGTTCTCTCTTCTGCCGTTTTCCGTAGGACTCTCTTCTCTGACCTGAGTCTCCTTTGGAACTCTGCAGGTTCT
+
ABBBB?ABFFFFGGGGFGDGEGHHGEEEHDGFHGGGGGGGEHHHHGGGEGFEGFGHHHHGGGGGEGGGGGGHHHHGGGGHGGHHHGGGGG?DGGHGHFFHHHHHGHFHHHHGGHHCGGGGHHHHHBHHHHHDHHC:@EGHGHHGHGGGGGGGGFGGGGGGGGGGGGFFFFFFFFFFFFFFFFEFFFFFFFFFFFFFFFFFFFFFFFFFFFFFFFFFFFFFFFFFEFFFFFFFFFFFFFFFFFFFFFFFFFF
@M05620:37:000000000-D9766:1:1101:7091:14124 1:N:0:12
ACCACACCTTCTACAATGAGCTGCGTGTGGCTCCCGAGGAGCACCCCGTGCTGCTGACCGAGGCCCCCCTGAACCCCAAGGCCAACCGCGAGAAGATGACCCAGGTGAGTGGCCCGCTACCTCTTCTGGTGGCCGCCTCCCTCCTTCCTGGCCTCCCGGAGCTGCGCCCTTTCTCACTGGTTCTCTCTTCTGCCGTTTTCCGTAGGACTCTCTTCTCTGACCTGAGTCTCCTTTGGAACTCTGCAGGTTCT
+
CCCBCCCBFFFFGFGGGGGGGGHHGFGGHGHHHGGGGGGGGHHHHGGGGGGGHHHHHHHGCGGGGGGGGGGHHHHGGGGHGHHHHGGGGGGGGGHFGHDFHHEEGHGFGGHGGHHFGGCGHHHHGHHFHHHGHHG?FGGHGHH?/CFGGGBFGGGGGDGCGDGFG?DFFFFFFFFFFFFFFFFFFFFFFFFFFFCADFFBFFF.:.9FFFFFFFFFFFFFFFFBFBFFFFFFFFFFFFFFFFFFFFFFFFB
@M05620:37:000000000-D9766:1:1101:12085:14132 1:N:0:12
ACCACACCTTCTACAATGAGCTGCGTGTGGCTCCCGAGGAGCACCCCGTGCTGCTGACCGAGGCCCCCCTGAACCCCAAGGCCAACCGCGAGAAGATGACCCAGGTGAGTGGCCCGCTACCTCTTCTGGTGGCCGCCTCCCTCCTTCCTGGCCTCCCGGAGCTGCGCCCTTTCTCACTGGTTCTCTCTTCTGCCGTTTTCCGTAGGACTCTCTTCTCTGACCTGAGTCTCCTTTGGAACTCTGCAGGTTCT
+
CCCCCCCCFFFFGGGGGGGGGGHHGGGEGGHHHGGGGGGGGHHHHGGGFGGGHHHHGHHGGGGGGGGGGGGHHHHGGGGHGHHHHGGGGGGGGGHHHHHHHHHHGHHHHHHGGHHGGGGGHHHHHHHHHHHGHHGGGGGHGHHGHGGGGGGGGGGGGGGGGGGGGGFFFFFFFFFFFFFFFFFFFFFFFFFFFFFFFFFFFFFFFFFFFFFFFFFFFFFFFFFFFFFFFFFFFFFFFFFFFFFFFFFFFFF
@M05620:37:000000000-D9766:1:1101:13315:14154 1:N:0:12
ACCACACCTTCTACAATGAGCTGCGTGTGGCTCCCGAGGAGCACCCCGTGCTGCTGACCGAGGCCCCCCTGAACCCCAAGGCCAACCGCGAGAAGATGACCCAGGTGAGTGGCCCGCTACCTCTTCTGGTGGCCGCCTCCCTCCTTCCTGGCCTCCCGGAGCTGCGCCCTTTCTCACTGGTTCTCTCCTCTGCCGTTTTCCGTAGGACTCTCTTCTCTGACCTGAGTCTCCTTTGGAACTCTGCAGGTTCT
+
BBBBBBBBFFFFGGGGGGGFGGHHFFFEHGHHGGGGGGGGGHHHHGGGEGGEGHHHHHHGGGGGFEGGGGGGHCGGGGGHGFHHHGGGGGGCCDF22?B2CGCGF111<?FFFHHGGGFGHHHGHHDGH0CDGGC-C.;.E/:ACFGB0999C09CAFBBCFFFECFBB-/BFFFBFF/FFFF//BF/;.FBFFA;DFFFFAFFD9//;9/BFFF/99FFBBF./.B9/;FB//BB/BBFFF/B9BFABB/
@M05620:37:000000000-D9766:1:1101:10543:14154 1:N:0:12
AGTGCCAGCTCTCAATCGCACAGGGGACCCAGGGCCTGGCCCCTCCATCCAGAAAACCTATGACCTCACCCGCTACCTGGAGCACCAACTCCGCAGCTTGGCTGGGACCTATGTGAGTATCCAGCGTAGGAATCTGGGAGTTGGGGAGGAGTGAGGAGTTGGGGAAAGACAGTCCTAACCGTGGAGGGTTCTGGTAAATGATGGGGTGAGGAGGGGCTCTTTGGCTCCCACCAGTCCCCCTGTCTGGTCTA
+
AB3AAFFFCFFFGGGGGGGGGGHHGGGGGGGHGGGGGGHHHHGHGGHHHHHHHHFHHGHHHHHHHHHHHHHGGGGGHGHHHHHHGHFHGHHHGGGGGHHHGHHGGGGHGHHHHHHHHHFHHHHHHGDGGGHHGHHHGHAFEFHHGGFGGGGHHGHHHGFHHHGFGGHFHHHHBGGHHHHHFDEGGGGG.C.CFGFGGGGGGGGGGGFFFFFFADFFFFFFFFFFFFFFFFFFFFFFFFFDFEFFFFFFFFF
@M05620:37:000000000-D9766:1:1101:11450:14162 1:N:0:12
GAGGCTGCTTTGGAAGAAACTGACAAGCCAGGGACAAAAGCGGAAGAGCACACGTCTGAACTCCAGTCACATTACTCGATATCGTATGCCGTCTTCTGCTTGAAAAAAAAAAAATGAGTATCCAGCGTAGTAATCTGGGAGTTGGGGAGTATTGAGTATTTGGGGAAAGACAGTCCTAACCGTGGAGGGTTCTGTTAAATGATGGGGTGAGGAGGTGCTCTTTGTCTCCCACCAGTCCCCCTTTCTGTTCT
+
BABBBAFBFFFFGGGFFGGGGGGHHFEHG4BGGDGEFGCGHGG?FGHHHHHHHGGFGFAGFHHHHGAGGHHDGBFFHF1B?/FFBF33BBE1>B?F4B4FGH0BDFHG/<D?</02@2@@111@<0////>1=11=F1><C<<G<C@F-.<00==00000;;0.-.;.::C/B;000;;;A?..;AE.-;..9900;;///9;9/...99;FF;...99//;/9/9/BB/;;DF.9///.;99//;///;9
@M05620:37:000000000-D9766:1:1101:10542:14172 1:N:0:12
AGTGCCAGCTCTCAATCGCACAGGGGACCCAGGGCCTGGCCCCTCCATCCAGAAAACCTATGACCTCACCCGCTACCTGGAGCACCAACTCCGCAGCTTGGCTGGGACCTATGTGAGTATCCAGCGTAGGAATCTGGGAGTTGGGGAGGAGTGAGGAGTTGGGGAAAGACAGTCCTAACCGTGGAGGGTTCTGGTAAATGATGGGGTGAGGAGGGGCTCTTTGGCTCCCACCAGTCCCCCTGTCTGGTCTA
+
BBBAAFFFBFFFGFGGGGGGGCHHGGGGGGCGFEGGGGHHHHEHGFFHHHHHFHHGHGHHHHHHHHHHHHHGGGGGHEHHHHHHGHFFFEFHGGGGFHHHGHHGGGGHGHHHHFHHHFHHHHHHHGFFGGFHGHHHHHHGGHHHGGGGGGGHGHHHHGHHHHGGGGHHHHHHFHHHHHHHGDFDDGGGEGGGGGBFGGGGGFGGGGFFFFFFFFFFFFFFFFFFFFFFFFFFFFFFFFFFFFFFFFFFFFF
@M05620:37:000000000-D9766:1:1101:10379:14199 1:N:0:12
ACCACACCTTCTACAATGAGCTGCGTGTGGCTCCCGAGGAGCACCCCGTGCTGCTGACCGAGGCCCCCCTGAACCCCAAGGCCAACCGCGAGAAGATGACCCAGGTGAGTGGCCCGCTACCTCTTCTGGTGGCCGCCTCCCTCCTTCCTGGCCTCCCGGAGCTGCGCCCTTTCTCACTGGTTCTCTCTTCTGCCGTTTTCCGTAGGACTCTCTTCTCTGACCTGAGTCTCCTTTGGAACTCTGCAGGTTCT
+
DDDDDDDCFFFFGGGGGGGGGGHHGGGGHGHHHGGGGGGGGHHHHGGGGGGGHHHGHHHGGGGGGGGGGGGHHHHGGGGHGHHHHGGGGGGGGGHHHHHHHHHHGHHHHHHGGHHGGGGGHHHHHHHHHHHGHHGGGGGHGHHGHGGGGGGGGGGGGGDGGGGGGGFFFFFFFFHHHHFFFFFFFFFFFHFFFFFFDFFFFFFFFFFFFFFFFHHHFFFFFFFFFFFFFFFFFHHFFFFFFFHFFFFFFFF
@M05620:37:000000000-D9766:1:1101:25015:14206 1:N:0:12
ACCACACCTTCTACAATGAGCTGCGTGTGGCTCCCGAGGAGCACCCCGTGCTGCTGACCGAGGCCCCCCTGAACCCCAAGGCCAACCGCGAGAAGATGACCCAGGTGCGTGGCCCGCCAACTCTTCTGGTGGCCGCCTTCCTCCCTCCCGGCCTCCCCGAGGCGCGCCCTTTCTCCCTGGTTCTCTCTTCTGCCCTTTTCCCTAAGACTCTCTTCTCCGAACCGCATCTCCTTTGGAAATCCGCAAGTTCT
+
DDDDDDDDFFFFGGGGGGGGGGHHGGGGHGHHHGGGGGGGGHHHHGGGGGGGHHHHGHHGGGGGGGGGGGGHGHHGGGGHGHHHHGGGGGBGGGHHHHH2?G//???1/??>@HH?----=CD0==0<<DGD.C--;..<GBBF.C/C.:;-AA:EG.A----999-;@-BFFFB0//:A:FF:B0:0;;0:0F.:;FF0B0::/;;0:;000;00:0.-.;-:;-.-:0;BFFFB0B0;B09.--;:;B:
@M05620:37:000000000-D9766:1:1101:16459:14211 1:N:0:12
ACCACACCTTCTACAATGAGCTGCGTGTGGCTCCCGAGGAGCACCCCGTGCTGCTGACCGAGGCCCCCCTGAACCCCAAGGCCAACCGCGAGAAGATGACCCAGGTGAGTGGCCCGCTACCTCTTCTGGTGGCCGCCTCCCTCCTTCCTGGCCTCCCGGAGCTGCGCCCTTTCTCACTGGTTCTCTCTTCTGCCGTTTTCCGTAGGACTCTCTTCTCTGACCTGAGTCTCCTTTGGAACTCTGCAGGTTCT
+
CCCCCCCCFFFFGGGGGGFGGGHHGGGEHGHHHGFGGGGGGHHHHGGGFGGGHHHHHHHGGGGGGGGGGGGHHHHGGGGHGHHHHGGGGGDGGGHHHGHHHHHHGHHGHHHGGHHGGGGGHHHHHHHHHHHGHHGGGEEHGHHGHGGGGGGGGGGGGGGFGGGGGGFFFFFFFFFFFFFFFFFFFFFFFFFFFFFFFFFFFFFFFFFFFFFFFFFFFFFFFFFFFFFFFFFFFFFFFFFFFFFFFFFFFFF
@M05620:37:000000000-D9766:1:1101:25529:14241 1:N:0:12
ACCACACCTTCTACAATGAGCTGCGTGTGGCTCCCGAGGAGCACCCCGTGCTGCTGACCGAGGCCCCCCTGAACCCCAAGGCCAACCGCGAGAAGATGACCCAGGTGAGTGGCCCGCTACCTCTTCTGGTGGCCGCCTCCCTCCTTCCTGGCCTCCCGGAGCTGCGCCCTTTCTCACTGGTTCTCTCTTCTGCCGTTTTCCGTAGGACTCTCTTCTCTGACCTGAGTCTCCTTTGGAACTCTGCAGGTTCT
+
CCCCDDDCFFFFGGGGGGGGGGHHGGGEGGHHGGGGGGGGGHHHHGGGGGGGHHGHHHHGGGGGGGGGGGGHGHHGGGGHGHHHHGGGGGGGGGHHHGHHHHHHGHH1?GG=FHGCGC-CGGFHGHHHGHHDHF@FGDGHGHHFHFGGFFFGGGGGGD?C-:F0FDFFFFFFFFFFFFFFFFFFFFFFFFFFFF>FFFFFFFBFD?B9BFBFFBFBBFF0BFFFBFBBFFFFFFFFFF9FFFFFFFFFFFF
@M05620:37:000000000-D9766:1:1101:21854:14274 1:N:0:12
ACCACACCTTCTACAATGAGCTGCGTGTGGCTCCCGAGGAGCACCCCGTGCTGCTGACCGAGGCCCCCCTGAACCCCAAGGCCAACCGCGAGAAGATGACCCAGGCGAGTGGCCCGCTAACTCTTCTGTTGGCCGCCTCCCTCCTTCCTGGCCTCCCGGAGCTGCGCCCTTTCTCACTGGCTCTCTCTTCTGACCTTTTCCGTAGCACTCTCTTCTCTGTCCTCAGTCTCCTTTGGAACTCTGCAGGTTCT
+
CCCCCCCCFFFFGGGGGGGGGGHHGEFGHGHHHGGGGGGGGHHHHGGGFGGGHGHHHHHGGGGGGGGGGGGHGHHGGGGHGHHHHFGGGGFGCGHHHHHGC</?//>C/-...<.-A-<./0<0<=D0<0:./<---.C..::EGBGFCF/:CFFE?A-;-:://-;A--/B/://///..:9/B//B//9/9///////;.9.../;F/9B:FB//9//;FF//;////99;9////:/999/;/../;/
@M05620:37:000000000-D9766:1:1101:21855:14293 1:N:0:12
ACCACACCTTCTACAATGAGCTGCGTGTGGCTCCCGAGGAGCACCCCGTGCTGCTGACCGAGGCCCCCCTGAACCCCAAGGCCAACCGCGAGAAGATGACCCAGGTGAGTGGCCCGCTACCTCTTCTGGTGGCCGCCTCCCTCCTTCCTGGCCTCCCGGAGCTGCGCCCTTTCTCACTGGTTCTCTCTTCTGCCGTTTTCCGTAGGACTCTCTTCTCTGACCTGAGTCTCCTTTGGAACTCTGCAGGTTCT
+
BBBBBBBBFFFFGGGGGGGGGGHHGGGGHGHHHGGG2EEE?GHHHGGGEFGGDGHHHHHGGGCFGGGGGGGFHHHGGGGHGHHHEGGGGGGGGGH2DGHFHH/CCFC?0?1<FHFCGCFCHHHDHD==DDG..C<-;:CAEHHFF0FFFGGGFGGGGD?B-AFGGADFABFFF//BB//99BBFFFFFFBB9;B@DDF?BFBB..;/9FBFFFFFFFF/9FFFB::BFBFFBFEF/B/FBFFEFFF9AFF;
@M05620:37:000000000-D9766:1:1101:20006:14304 1:N:0:12
ACCACACCTTCTACAATGAGCTGCGTGTGGCTCCCGAGGAGCACCCCGTGCTGCTGACCGAGGCCCCCCTGAACCCCAAGGCCAACCGCGAGAAGATGACCCAGGTGAGTGGCCCGCTACCTCTTCTGGTGGCCGCCTCCCTCCTTCCTGGCCTCCCGGAGCTGCGCCCTTTCTCACTGGTTCTCTCTTCTGCCGTTTTCCGTAGGACTCTCTTCTCTGACCTGAGTCTCCTTTGGAACTCTGCAGGTTCT
+
CCCCCCCCFFFFGGGGGGAGGGHHGEGEGFHHHGFGGGGGGHHHHGGEGFGGHHGHHHH?FGGGGGGGGGGGHHHGGGGGGHHHHGGGGG/BFGHHFH2FGF/?/1?1?1FFFH/<<ACGC00D00<D0<CAG<<D@.CG::GAH0FBFG/FFBFGAG----:/;-@F=FFB///B:FFFFFB/:/:FB::/FF-DFFFFFFF.;.BFBFFBF//99//;FFFF//9;9BBFFFFBF//:B/9BFFFFBBB
@M05620:37:000000000-D9766:1:1101:28839:14311 1:N:0:12
ACCACACCTTCTACAATGAGCTGCGTGTGGCTCCCGAGGAGCACCCCGTGCTGCTGACCGAGGCCCCCCTGAACCCCAAGGCCAACCGCGAGAAGATGACCCAGGTGCGTGGCCCGCTACCTCTTCTGGTGGCCGCCTCCCTCCTTCCTGGCCTCCCGGAGCTGCGCCCTTTCTCACTGGTTCTCTCTTCTGCCGTTTTCCGTAGGACTCTCTTCTCTGACCTGAGTCTCCTTTGGAACTCTGCAGGTTCT
+
AAABAAA3>FBDBGGFFDBGFGFHCAFBA22BFFFA2EAEEADGAEFGEEEFFHGHHHHGGGC@GGG@EEGHBGHGGEFHGHGHHEGGCG<BDGHFHHHHHHHHECH1@FDGGHFCGGGGHHHHHHHHFHHGHFDGCDDHGGGGGGGGGFGGGGGGGDB-9-CFFBBFBBFFFFFFFFFFBFFFFFFFFFFFFFBFFFFFBDFFF?FFFFFFFFFFFFFFFFFF/FFFFFFFFFFFFFFFFFFFFFFFFFF
@M05620:37:000000000-D9766:1:1101:9044:14337 1:N:0:12
ACCACACCTTCTACAATGAGCTGCGTGTGGCTCCCGAGGAGCACCCCGTGCTGCTGACCGAGGCCCCCCTGAACCCCAAGGCCAACCGCGAGAAGATGACCCAGGTGAGTGGCCCGCTACCTCTTCTGGTGGCCGCCTCCCTCCTTCCTGGCCTCCCGGGGCTGCCCCCTTTCTCCCTGGTTCTCTCTTCTGCCGTTTTCCGTAGGACTCTCTTCTTTGACCTGAGTCTCCTTTGGAACTTTGCAGGTTCT
+
DCDCCCCDFFFFGGGGGGGGGGHHGGGEHGHHHGGGGGGGGHHHHGGGGGGGHHHHHHHGGGGGGGGGGGGHHHHGGGGHGHHHHGGGGGGGGGHHHHGBHHG/F=F1===F=GH--<-<F0<0D0<0<0<CAG--=..=E//C/F0F00CAF0.CF.A----....;B-FF0000:/:A:B0:0000;000:;99AFFBF90..A0://000;000000:B0//:;000;:FFBFBFF0000::0A;F0:
@M05620:37:000000000-D9766:1:1101:10851:14388 1:N:0:12
ACCACACCTTCTACAATGAGCTGCGTGTGGCTCCCGAGGAGCACCCCGTGCTGCTGACCGAGGCCCCCCTGAACCCCAAGGCCAACCGCGAGAAGATGACCCAGGTGAGTGGCCCGCTACCTCTTCTGGTGGCCGCCTCCCTCCTTCCTGGCCTCCCGGAGCTGCGCCCTTTCTCACTGGTTCTCTCTTCTGCCGTTTTCCGTAGGACTCTCTTCTCTGACCTGAGTCTCCTTTGGAACTCTGCAGGTTCT
+
BAA>AABAFFFFGGGFAGGFGGHHGE?EGAGHAFGAEGGGGHHHHGEGEAEFFHHFHHHGCGGGGAEGGGGFHFGGGGEHACHHHGG?DGGGGGHGDGFHHHHHGHHHFHHGGHHCCGGGHHHHHHHFHHF?GGG??C:GEHHDGFFFGGGGGBFFEGG@G?FGF?BF;BBFFFFFFFFFFFFFFFFBFFFFFFBDDFFFFFFFFFFFFFFFFFFFFFFFFFFFFFFFFFFFFFFFFFFFFFFFFFFFFFF
@M05620:37:000000000-D9766:1:1101:27036:14396 1:N:0:12
ACCACACCTTCTACAATGCGCTGCGTGTGGCTCCCGAGGAGCACCCCTTGCTGCTGACCGAGGCCCCCCTGAACCCCAAGGCCAACCGCGCGAAGATGACCCAGGTGGGTGGCCGGCTACCTCTTTTGGTGGCCGCCTCCCTCCTTCCTGGCCTCCCGGGCTTGCGCCCTTTCTCACTGGTTCCCTCTTCTGCCGTTTTCCGAAGAACTCTCTCTTCTGCCCTGCGTCTCCTTTGGAATTCTGCAGGTTCT
+
BBBBBBB3BCFFGGGGGGGFGGGGGGGBAEGHGABE2EFGGHHHHGG1BFHHFHHGHHH0EECGGGGGGGEHGHHGGGGHGHHHHGGGGGBGGGG?FGDHHB/???1<@AE-FH----.;/0:<:0:C-:C.C.-;9.;EE/FAF0C/9C9FA0;EAD=--9.-.-;D9DF/9////9BFF/////.BFFF/B/-DFFEFB...;././//9B/;;9B//;9/..9.;9F/BFFF/FF///////;AF//9
@M05620:37:000000000-D9766:1:1101:18045:14401 1:N:0:12
ACCACACCTTCTACAATGAGCTGCGTGTGGCTCCCGAGGAGCACCCCGTGCTGCTGACCGAGGCCCCCCTGAACCCCGAGGCCAAGCGCGAGAAGACGTCCCAGGTGCGCGGCCCGCTACCTCTTCTGGTCGCAGCCTCCCTCCTTCCTGGCCTCCCGGACCTCCGCCCTTTCTCGCTGGATCTCTCTTCTGCAGCTTTCCCTAGGTCTCTCTTCTCTGACCTGTGTCTCCTTTGGAACTATGCAGGATCT
+
CCCCCCCCFFFFGGGGGGGGGGHHGGGEHGHHHGFGGGGGGHHHHGGGGGGGHHHHHHHGGGGGGGGGGGGHHHHGA//>E/////?/>D>DGD220</?//?FGH11>---ADG-A:-:C0::0GC0000;9-CF:9F.E/C.FGG/00/..:9.AA----;/.;DF-;FF//B...AB./////9BF9//////;/////;//////////;FFF//9/9;///:/;F////:////://;///;./;;
@M05620:37:000000000-D9766:1:1101:23847:14419 1:N:0:12
ACCACACGTCTTAACTCCAGTCCCGGACCTTTACCTCGTATGCCCTCGTCTGCTTGACCGATAAATACCTGGCTTAACGAAGCTGAAACCACTGCCCATGTCCTCCATGATGCTCCCCGGAAGGACCGGCTCCTCGAAGACTCCCAGGGAGTAAAATCGCTGCTGAAACAATGGCAAGTACGTCAGGCCTTTCCGCTTTAGCCCTCTTGTGGATCCACTTGACCACATCTCAGCATTTGTACTTGTCACTG
+
AAAAAAA>BA>1B3BFFBBB3B1BAAA00B1B11BDHFGFHCHHA1B/FEAF11DBF1F/////12211B1BGB0B11B/>?>@1@111B/?BBFF/10BF>BB1BB1>1B211>B??>/>/?<<@///>/?/?0/.0.>011<>01..<CA/DG00<<<:.::0:0:CF.00::;:.;00;/9;./;./;0;0.9;..;0;/;-;-;;//AF/;BB/99/9/B/--;/9/9/;/BFFF/B;/;////;//
@M05620:37:000000000-D9766:1:1101:6722:14448 1:N:0:12
ACCACACCTTCTACAATGAGCTGCGTGTGGCTCCCGAGGAGCACCCCGTGCTGCTGACCGAGGCCCCCCTGAACCCCAAGGCCAACCGCGAGAAGATGACCCAGGTGAGTGGCCCGCTACCTCTTCTGGTGGCCGCCTCCCTCCTTCCTGGCCTCCCGGAGCTGCGCCCTTTCTCACTGGTTCTCTCTTCTGCCGTTTTCCGTAGGACTCTCTTCTCTGACCTGAGTCTCCTTTGGAACTCTGCAGGTTCT
+
CCCCCCCCFFFFGGGGGGGAGGHHGFGFHAGHHGGEGGGGGHHHHGGGFGGGHHHHHHHGGGGGGGGGGGGHHHHGGGGHGHHHHGGGGGGGFGHHFHHHHHEHGHHHHHHGGHHGGGGGHGHHHHHHHHHGHHGCGGGHGHHGHGGGGGGGGGGGGGGGGGGGGGFFFFFFFFFFFFFFFFFFFFFFFFFFFFFFFFFFFFFFFFFFFFFFFFFFFFFFFFFFFFFFFFFFFFFFFFFFFFFFFFFFFFF
@M05620:37:000000000-D9766:1:1101:7468:14459 1:N:0:12
GAGGCTGCTTTGGAAGAAACTGACAAGCCAGGTACAAAAGATCGGAAGCGCACACGTCTGAACTCCAGTCACATTACTCGCTCTCGTCTGCCGTCTTCTGCTTGAAAAAAAAAAACAAAAAACAACACTACCACCAATATAGTAAATAACTAACAATCAAAAATCATACACGAGCTCCACAGAAGAAAAACAAAACCAGAACTTATGTGGTGGGCGACATAACCAAAACAACCAATCCAACATTTACCGAC
+
>AA1>>CAFFFFG1FGAGG1BBBGHABBB0BBBAD1FEEGEHHHFBBEGEGEEFHGHHHGHGGHHHHGFGFGH2DFHHHG>/>>BBF?BFHBEEEFFH@GHHHHHHHHHGEGGG</</00//?/?/<.100011...11110<<000<00000//00/0<00.::000=00.-:-.9////.///////.....;.....9/0/:/;///-------9-9///9/----9-----//-///-//////---
@M05620:37:000000000-D9766:1:1101:7511:14484 1:N:0:12
ACCACACCTTCTACAATGAGCTGCGTGTGGCTCCCGAGGAGCACCCCGTGCTGCTGACCGAGGCCCCCCTGAACCCCAAGGCCAACCGCGAGAAGATGACCCAGGTGAGTGGCCCGCTACCTCTTCTGGTGGCCGCCTCCCTCCTTCCTGGCCTCCCGGAGCTGCGCCCTTTCTCACTGGTTCTCTCTTCTGCCGTTTTCCGTAGGACTCTCTTCTCTGACCTGAGTCTCCTTTGGAACTCTGCAGGTTCT
+
AAA1AAAAFFFFGGGF3FF1F1GHGA0AA0FG1BF0EEEGGHHHHGGGG?EGHHHFFHHGGGGGGAGGGGGBGCGGGGEH/<GHEG?/>B@BCGFHGHBGHHGHGHHHGHFGGGHCGGGGHHHHHHHBHGB?FHGGGGCGGHHGHGGGG0CFGEGGFGGGGGGGG@@F?;BFFFFFFFFFFFFFFFFFFFFFFF@FFFFFFFFFFFEFFFFFFFFFFFFFFFFFBFFFFFFFFFFFFFFFFFFFFFFFFFF
@M05620:37:000000000-D9766:1:1101:1782:14495 1:N:0:12
GAGGCTGCTTTGGAAGAAACTGACAAGCCAGGGACAAAAGATCGGAAGCGCACACGTCTGAACTCCAGTCACATTACTAGATCTCGTCTGCCGTCTTCTGCTTGAAAAAAAAAACACCTTCCTTTCCTTTTCCTCTCCTCCTCCCCTTTCTTCCCCTCTCTTCTTCCCCCCTTTCCTGTCCTTCCTTCCTTCCCCCTTTCTCTCTCGTTTTTCTCCTCTCACCCTCTTCTCCTTCTTTTTCCTTGTCCTTT
+
A?A>ABFBFFFFG4FG4G4BBDFFFGGCD44F2BF22BAGDHHGGE2B2EFEG0FEGHHGB5GHHF@FFGFD5DDFGH5F3B@FGBF1?EGFEEEF1FGH@FB3?GHFFGEF/>//0?222<F22><2111?F1F10<?0<00<<DF0111=1<0<<<<<00=<000//.-;.<<;00;/::0;/0;0;9;0///.99090;0;00..:..99/99/;////9..9.;BF//9/999B//B//F///;/:/
@M05620:37:000000000-D9766:1:1101:22543:14515 1:N:0:12
ACCACACCTTCTACAATGAGCTGCGTGTGGCTCCCGAGGAGCACCCCGTGCTGCTGACCGAGGCCCCCCTGAACCCCAAGGCCAACCGCGCGAAGATGACCCAGGTGAGTGGCCCGCTACCTCTTCTGGTGGCCGCCTCCCTCCTTCCTGGCCTCCCGGAGCTGCGCCCTTTCTCACTGGTTCTCTCTTCTGCCGTTTTCCGTAGGACTCTCTTCTCTGACCTGAGTCTCCTTTGGAACTCTGCAGGTTCT
+
BBBBBBBBFFFFGGGGGGAGGGHHGGGGHGGHHGGGGGGGGHHHHGGGGGGGFGHHHHHEEGCEGGGGGGGHHHHGGGGHGHHGA/E/DG/BDGCGHHGHHHEFFHHDH<FGGHHGGGGGHHHHHHFHB0;EH.CCGGFGGGGGGGGGGGGGGGGGGG@9?=FFFBBFBBFFFFFFFFFFFFFFFFFFFFFFFFBFFFFFFDFF?AFFFFBFFFFFFFFFFFFF/.BBFFFFFFEFFFFF/:FFFFF./B;
@M05620:37:000000000-D9766:1:1101:12834:14518 1:N:0:12
ACCACACCTTCTACAATGAGCTGCGTGTGGCTCCCGAGGAGCACCCCGTGCTGCTGACCGAGGCCCCCCTGAACCCCAAGGCCAACCGCGAGAAGATGACCCAGGTGAGTGGCCCGCTACCTCTTCTGGTGGCCGCCTCCCTCCTTCCTGGCCTCCCGGAGCTGCGCCCTTTCTCACTGGTTCTCTCTTCTGCCGTTTTCCGTAGGACTCTCTTCTCTGACCTGAGTCTCCTTTGGAACTCTGCAGGTTCT
+
BBBBBBBBFFFFGGGGGGGFGGHHGFGGHGHHGGGGGGGGGHHHHGGGEGGGHHHHHHHGGGGGGGGGGGGHHHHGGGGHGHHHHGGGGGGGGGHHHGHHFF/FGGGFH1<?FGH@FC@CHHFDGDDGHDC.CH?-C:DAEC/.CBBBBF/.CFGEAAGGFB?FFFFA=9;FFFFEFBF.9BFFFFFFFFF/BF-AFBABBDFFD9/;FFFFBFFFFFB9BFFF/BFFFB/FFFFBFBFFEFFFBB?9BB;
@M05620:37:000000000-D9766:1:1101:11664:14525 1:N:0:12
ACCACACCTTCTACAATGAGCTGCGTGTGGCTCCCGAGGAGCACCCCGTGCTGCTGACCGAGGCCCCCCTGAACCCCAAGGCCAACCGCGAGAAGATGACCCAGGTGAGTGGCCCGCTACCTCTTCTGGTGGCCGCCTCCCTCCTTCCTGGCCTCCCGGAGCTGCGCCCTTTCTCACTGGTTCTCTCTTCTGCCGTTTTCCGTAGGACTCTCTTCTCTGACCTGAGTCTCCTTTGGAACTCTGCAGGTTCT
+
ABCCABCCFFFFGGGGGGGGGGHHGFGGHGHHHGGGGGGGGHHHHGGGGGGGHHHHHHHGGGGGGGGGGGGGGHHGGGDHGHHGHGGGGGGGGGHHHHGHHHEGFHFHHHHGGHHGGGGGHHHHHHHHHHHGHHGGGFGHGHHGHGGGGGBFGGGGGFGGAAFGGFFFFFFFFFFFFFFBBFFFFFFFFFFFFFFFFFFFFFF?9AFFFFFFFFFFFFFFFFFFFFFFFFFFFFFFFFFFFFFFFFFFFFF
@M05620:37:000000000-D9766:1:1101:11682:14526 1:N:0:12
ACCACACCTTCTACAATGAGCTGCGTGTGGCTCCCGAGGAGCACCCCGTGCTGCTGACCGAGGCCCCCCTGAACCCCAAGGCCAACCGCGAGAAGATGACCCAGGTGAGTGGCCCGCTACCTCTTCTGGTGGCCGCCTCCCTCCTTCCTGGCCTCCCGGAGCTGCGCCCTTTCTCACTGGTTCTCTCTTCTGCCGTTTTCCGTAGGACTCTCTTCTCTGACCTGAGTCTCCTTTGGAACTCTGCAGGTTCT
+
CCCCCCCCFFFFGGGGGGGGGGHHGGGGHGHHHGGGGGGGGHHHHGGGGGGGHHHHHHHGGGGGGGGGGGGHHHHGGGGHGHHHHGGGGGGGGGHHHHGHHHHHGHHHHHHGGHHGGGGGHHHHHHHHGHHGHHGGGGGHGHHGHGGGGGGGGGGGGGGGGGGGGGFFFFFFFFFFFFFFFFFFFFFFFFFFFFFFFFFFFFFFDFFFFFFFFFFFFFFFFFFFFFFFFFFFFFFFFFFFFFFFFFFFFFF
@M05620:37:000000000-D9766:1:1101:18473:14550 1:N:0:12
ACCACACCTTCTACAATGAGCTGCGTGTGGCTCCCGAGGAGCACCCCGTGCTGCTGACCGAGGCCCCCCTGAACCCCAAGGCCAACCGCGAGAAGATGACCCAGGTGAGTGGCCCGCTACCTCTTCTGGTGGCCGCCTCCCTCCTTCCTGGCCTCCCGGAGCTGCGCCCTTTCTCACTGGTTCTCTCTTCTGCCGTTTTCCGTAGGACTCTCTTCTCTGACCTGAGTCTCCTTTGGAACTCTGCAGGTTCT
+
CCCCCCCCFFFFGGGGGGGGGGHHGGGGHGHHHGGGGGGGGHHHHGGGGGGGHHHHHHHGGGGGGGGGGGGHHHHGGGGHGHHHHGGGGGGGGGHHHHGHHHGGFHHHHHHGGHHGGGGGHHHHHHHHHHHGHHGGGGGHGHHGHGGGGGGGGGGGGGGGGGGGGGFFFFFFFFFFFFFFFFFFFFFFFFFFFFFFFFFFFFFFDFFFFFFFFFFFFFFFFFFFFFFFFFFFFFFFFFFFFFFFFFFFFFF
@M05620:37:000000000-D9766:1:1101:25307:14555 1:N:0:12
ACCACACCTTCTACAATGAGCTGCGTGTGGCTCCCGAGGAGCACCCCGTGCTGCTGACCGAGGCCCCCCTGAACCCCAAGGCCAACCGCGAGAAGATGACCCAGGTGCGTGGCCCGCTACCTCTTCTGGTGGCCGCCTCCCTCCTTCCTGGCCTCCCGGAGCTGCGCCCTTTCTCACTGGTTCTCTCTTCTGCCGTTTTCCGTAGCACTCTCTTCTCTGACCTGAGTCTCCTTTGGAACTCTGCAGGTTCT
+
BBBBBBBBFFFFGGGGGGGGG5BAAFEA4E22BAFEEG22BF2F1EEA1E1FHHCGGHFFE0EEFEGGG@1F3FEFEEGHGHHHHGGGGDGGGGHEHHHGFGEHFHHH?<<@CH.>@CCCFFGHHD=0DG/CG.CCCD.:EBFGGGGGGGGFFGGGGE-?@-:BFBBFBBFFFFFFFF/BFFFFFFF/BFFFFFBFFFFFFFFFA.;BFFFFFFF/FFBFFFFEBBF/;/BFFF/FFBBFFF/9FFEFFFF
@M05620:37:000000000-D9766:1:1101:2474:14564 1:N:0:12
ACCACACCTTCTACAATGAGCTGCGTGTGGCTCCCGAGGAGCACCCCGTGCTGCTGACCGAGGCCCCCCTGAACCCCAAGGCCAACCGCGAGAAGATGACCCAGGTGAGTGGCCCGCTACCTCTTCTGGTGGCCGCCTCCCTCCTTCCTGGCCTCCCGGAGCTGCGCCCTTTCTCACTGGTTCTCTCTTCTGCCGTTTTCCGTAGGACTCTCTTCTCTGACCTGAGTCTCCTTTGGAACTCTGCAGGTTCT
+
AABAAABBFFFFGGGGGGGGGGHHGGGEHGHFGGGGGGGGGHDHGEEGEGGGHHHHGGHGEFGFGGGGGGGHGHHGGGGHGGHHHGGGGGGGCGHHHHHHHHHHGHHHHDGEFHHCGFGGHHHHHHHHHHGGHHGGGGGHGHHG/FGGGFFGGGGGGGA@BDGGGGFFFFFFFFFFFFFFFFFFFFFFFFFFFFFFFFFFFFFFAABFFFFFFFFFFFFFFFFFEFFFFFFFFFFFFFFFFFFFFFFFFFF
@M05620:37:000000000-D9766:1:1101:25652:14580 1:N:0:12
ACCACACCTTCTACAATGAGCTGCGTGTGGCTCCCGAGGAGCACCCCGTGCTGCTGACCGAGGCCCCCCTGAACCCCAAGGCCAACCGCGCGAAGATGACCCAGGTGAGTGGCCCGCTACCTCTTCTGGTGGCCGCCTCCCTCCTTCCTGGCCTCCCGGAGCTGCGCCCTTTCTCACTGGTTCTCTCTTCTGCCGTTTTCCGTAGGACTCTCTTCTCTGACCTGAGTCTCCTTTGGAACTCTGCAGGTTCT
+
AABABABBFFFFEGGFGG5BFGGFGEGEFAHHHGFEEAAEGHHHHGG01EEGHHHHGHHEEGGGGGGFGGGHFHHGGGGHGHHHHGGGGG/BDGGGHHHHHHHHGHHBGHHGGHHGGGGGHHHHHHHHHHHGHHGGGGGGGGGGGGGGGGGGGGGGGGGDGCFFFFFFFFFFFFFFFFFFFFFFFFFFFFFFFFFFFFFFFFFFFFFFFFFFFFFFFFFFFFFF/BFFFFFFFFFFFFFFFFFFFFFFFFF
@M05620:37:000000000-D9766:1:1101:25660:14597 1:N:0:12
ACCACACCTTCTACAATGCGCTGCGTGTGGCTCCCGAGGAGCACCCCATGCTGCTGACCGAGGCCCCCCTGAACCCCAAGGCCAACCGCGCGAAGATGACCCAGGTGCGTGGCCCGCTACCTCTTCTGGTGGCCGCCTCCCTCCTTCCTGGCCTCCCGGTGCTGCGCCCTTTCTCACTGGTTCTCTCTTCTGCCGTTTTCCGTAGGACTCTCTTGTCTGACCTGCGTCTCCTTTGGAACTCTGCAGGTTCT
+
ABAABBABFFFFGGGGGG4AEGGGGEGA2BGHHGGG?EAGGHHHHAE1BFGHFGHHHGH>>FGFGGGGGGGHGHHG/EGHGHHHHGGGGGBDGGGDHHHHFHFFGH11<>.<<F>-<<-<CGHGHHHB0;/:C;-AFGDEGFFGFBFFFG/?CBFEG.-9-;B/B--99DFFFF9/9B/.;;FBFFFFFFBBFFF.AFA9F.BF.9/9/BBFB//;BFB/9FFFFDDAFFB99FFFFFFFFB:B/:FFFFF
@M05620:37:000000000-D9766:1:1101:29631:14607 1:N:0:12
ACCACACCTTCTACAATGCGCTGCGTGTGGCTCCCGAGGAGCACCCCGTGCTGCTGACCGAGGCCCCCCTGAACCCCAAGGCCAACCGCGCGAAGATGACCCAGGTTGGGTGGCCGCTACCTCTTCTTGTGGCCGCCTCCCTCCTTCCTTGGCTCCCGGGGGTGCGCCCTTTCTCACTTGTTCTCTCTTCTGCCGGTTTCCGGAGGACTCGCCTTTCTTACCTGCGTCTCCTTTTGAACTCTTCAGGTTCT
+
AAA1A?1>CFB13FGB3F1AEAA?E0AAAEGHA0BEAEE/AGCGHGC/AEFEH11BGHH/>EEFEA>EEGE0B>>EGG?GGCHH/FC/CC?CC?CAFDD1GCCCE110>-.>-<.-<--:C000;0;0<00.:C9--..;99/C/;0:00;/;;0;.9@---;9----9-9////9///;/;B////9;9///;;-;AA/:A---99-9/---;-//;//:B//--:9-;;/9B/F-;/9/://;/9/;//
@M05620:37:000000000-D9766:1:1101:8310:14645 1:N:0:12
ACCACACCTTCTACAATGAGCTGCGGGTGGCTGCCGAGGAGCACCCCGTGCTGCTGACCGAGGCCCCCCTGAACCCCAAGGCCAACAGCGAGAAGATGACCCAGGTGAGTGGCCCGCTACCTCTTCTAGAGGCCGCCTACCTCCTTACTGGCCTCCCGAAGCTGCGCCCATTCTCACTGGCTCTCTCTTCTGACGTTTTCCGTAGGACTATCTTCTCTGACCTGAGTCTCCTTAGGAACACTGCAGGTTCT
+
AAA1AAAAFFFFGGGC3GG1F1FEE00AE0FG/BGAEEGGGHHHHGGGE>EFFHH1GHHGCEEGG/EGGGG0F1?EGG/?//?FGG/0B>C//C0F1?1110<FF11F011>.0>C-@C-/0DGBGH0=00<.;-AGG./.;;.;F09BFB.CF9A9E.;-;909A-B--/:////;/;B-;/BFFF/:9B9/;---;AFBBF-BB/F/9/9F/9/;99//;B-BFB9F9BBF////;;-;//9F/-99B/
@M05620:37:000000000-D9766:1:1101:12669:14688 1:N:0:12
ACCACACCTTCTACAATGAGCTGCGTGTGGCTCCCGAGGAGCACCCCGTGCTGCTGACCGAGGCCCCCCTGAACCCCAAGGCCAACCGCGAGAAGATGACCCAGGTGAGTGGCCCGCTACCTCTTCTGGTGGCCGCCTCCCTCCTTCCTGGCCTCCCGGAGCTGCGCCCTTTCTCACTGGTTCTCTCTTCTGCCGTTTTCCGTAGGACTCTCTTCTCTGACCTGAGTCTCCTTTGGAACTCTGCAGGTTCT
+
BBB3AABBFFFFGFGGDGGFGGHHGAEAA2FE3FFEEGGGEHHHHGGG?EFGHHFFHHFECEGGGAGGGEAFHCGGGGEH/AHHHGG/BDGCCGFHDHFHHHGGFGHGAG</FGG?DGGGHHGHHHHFBGFGFHCCCGGEGHHGHGFFGBFFFFFGGFG@@BGFGGBF?BFFFFF/FFFEBFFFFFFFFFFFFFBFFFFFFFFFDFFFFFFFFFFFFFFFFFFFFFFFFFFFFFFFFFFFFFFFFFFFFFF
@M05620:37:000000000-D9766:1:1101:4800:14689 1:N:0:12
ACCACACCTTCTACAATGAGCTGCGTGTGGCTCCCGAGGAGCACCCCGTGCTGCTGACCGAGGCCCCCCTGAACCCCAAGGCCAACCGCGAGAAGATGACCCAGGTGAGTGGCCCGCTACCTCTTCTGGTGGCCGCCTCCCTCCTTCCTGGCCTCCCGGAGCTGCGCCCTTTCTCACTGGTTCTCTCTTCTGCCGTTTTCCGTAGGACTCTCTTCTCTGACCTGAGTCTCCTTTGGAACTCTGCAGGTTCT
+
AAA1AAAAFFFFGGGGDGGGGGHHG00BA0FHAFGEEGGGGHHHHGGGCEEGHHHBGHFGCGGGGAFGGGGCHFHGGGCHCCGHHGE<CGGCCGHHBHFHHHHHGHHHFHFFGHH?GGGGHHGHHHHBHHC.CCCC@C.CFHHGHGFGGBFGGBFGEGGGGGGGG-9A-@/;FFFFFBFFBFFFFFFFFFFFFF@FFFFFFFFFFFFFEFFFFFFFFFFFFFFFFFFFFFFFFFFFFFFFFFFFFFFFFFF
@M05620:37:000000000-D9766:1:1101:22122:14690 1:N:0:12
AGTGCCAGCTCTCAATCGCACACGTCTGAACTCCAGTCAGTCTGGTCTATCTCCTGCCCGTAGATCGGAAGAGCACCCGTCTGAACCCAGTCACATTACTCGATCTCGTATGCCGTCTTCTGCTTGAAAAAAAAAAAAAAAAAGCCAACTTACTACTTCAGCCAAAGCAAACAGACAGTAAGCAATTCCAGACCATCTCTGCGCACTACATCTGCCTCACACAAACATCTGACATTACAACCACAAACTCC
+
AAAAAFFCAFCFGDFGGFAFEEHGFGFGFGHHFGHBFFFHHHHHHGFAGGHBGGG1FHH?EE/AGHHGGGG0GFFH/EEEEHGFFGHEGC1BFG1BBGGGHGAFEGHGGCHHHHGGGHFGGHHHHHHHHHHGGGC/<><<---...//./0:00;000;000/://9////..//.//000000900;C000--9/9/////-;;;-///////;:///-//---;-;/;///////////;-9----///
@M05620:37:000000000-D9766:1:1101:13821:14736 1:N:0:12
GAGGCTGCTTTGGAAGAGCACACGTCTGAACTCCAGTCACATTACTCGATCTCGTATGCCGTCTTCTGCTTGAAAAAAAAAAACACAACTTCGTAGCATTTCTTTTCCCGCTTTAATATACCACCTTATGAATCTCGCAGTATTGGAGTATCTATTATCTACCTCAATACCTTCCTCACCAATGAGGGTACTCGTACAACAGTTTCTGAGCAGCGTCTCTGCCTCCCCCCCCCGTCCCACTATCGTCCCTC
+
ABBBBAFBFFFFGGGGFGGGGGHGHHHFGGHHHHFFFGDGHFHFHHHGAAAGHHFGHHHHFBEGGHHHHHHHFFHGHGG?EE>??B/?/33B/22/?4B44B4444B33//<//3333?2@22<?0@222>@DG>10//?/1<1111<1<>11111<>1=11111<000<000//000<<0.//0:/../;;;...:.0/9/90900009/0//-...;000000..9:;@9B-;A../.://;.;.../.
@M05620:37:000000000-D9766:1:1101:3205:14765 1:N:0:12
ACCACACCTTCTACAATGAGCTGCGTGTGGCTCCCGAGGAGCACCCCGTGCTGCTGACCGAGGCCCCCCTGAACCCCAAGGCCAACCGCGAGAAGATGACCCAGGTGAGTGGCCCGCTACCTCTTCTGGTGGCCGCCTCCCTCCTTCCTGGCCTCCCGGAGCTGCGCCCTTTCTCACTGGTTCTCTCTTCTGCCGTTTTCCGTAGGACTCTCTTCTCTGACCTGAGTCTCCTTTGGAACTCTGCAGGTTCT
+
CCCCBCDBFFFFGGGGGGGGGGHHGFGEHGHGHDFEGGGGGHGHHGGGGGGGHHGHGHHGGGGGGGGGGGGHFHHGGGGHGHHHHGGGGGBCGGHHHHHHHHHHGHHHHGHGGHHGGGGGHHHHHHHHHHHGHHGGGGGHGHHGHGGGGGGGGGGGGGGCCAFGGGFFFFFFFFFFFFFFFFFFHFFFFFFFFFFFFFFHFFFFFFFFFFFFFFFHFFFFFFFFBFFFFFFFFHHFFFFFFFFFFFFFFFF
@M05620:37:000000000-D9766:1:1101:15489:14770 1:N:0:12
ACCACACCTTCTACAATGAGCTGCGTGTGGCTCCCGAGGAGCACCCCGTGCTGCTGACCGAGGCCCCCCTGAACCCCAAGGCCAACCGCGAGAAGATGACCCAGGTGAGTGGCCCGCTACCTCTTCTGGTGGCCGCCTCCCTCCTTCCTGGCCTCCCGGAGCTGCGCCCTTTCTCACTGGTTCTCTCTTCTGCCGTTTTCCGTAGGACTCTCTTCTCTGACCTGAGTCTCCTTTGGAACTCTGCAGGTTCT
+
DDDDDDCCFFFFGGGGGGGGGGHHGGGEHGHHHGGGGGGGGHHHHGGGGGGGHHHHHHHGGGGGGGGGGGGHHHHGGGGHGHHHHGGGGGGGGGHHHHHHHHHHGHHHHHHGGHHGGGGGHHHHHHHHHHHGHHGGGDFHGHHGHGGGGGGGGGGGGGGGGGGGGGFFFFFFFFFFFHFFFFFFHFFFHHHHHFFFFFFHFFFFFFFFFFFFFHHHFFFFFFFFFFFFFFFFFHFFFFFFFFHFFFFFFFF
@M05620:37:000000000-D9766:1:1101:15492:14791 1:N:0:12
ACCACACCTTCTACAATGAGCTGCGTGTGGCTCCCGAGGAGCACCCCGTGCTGCTGACCGAGGCCCCCCTGAACCCCAAGGCCAACCGCGAGAAGATGACCCAGGTGAGTGGCCCGCTACCTCTTCTGGTGGCCGCCTCCCTCCTTCCTGGCCTCCCGGAGCTGCGCCCTTTCTCACTGGTTCTCTCTTCTGCCGTTTTCCGTAGGACTCTCTTCTCTGACCTGAGTCTCCTTTGGAACTCTGCAGGTTCT
+
AAA1AAAAFFFFGGGGFGF1F1FCFEEEGAFFCCFEGGGCFH/FHGGGEEEFFHHGHHHGCGGGFAEEEGGHF>EEGGGHCEHHHGGCGG/<<B0?1FDG1FH/?FBFG?DFG<C-CCCCHHHFFFHHHHF.G<<@CACHGHHGHGGGGFG?FBFGFBGG-@FFF?>B@-9FFFFFFFFEBFFFBFFFFFFFFF@-AFFFFFBF9B/9/BFFFFFFFBBB;FFFBFFFFFFFBFFFFFFBFFB/BFFF/99
@M05620:37:000000000-D9766:1:1101:9342:14833 1:N:0:12
ACCACACCTTCTACAAATGAGCTGCGTGTGGCTCCCGAGGAGCACCCCGTGCTGCTGACCGAGGCCCCCCTGAACCCCAAGGCCAACCGCGAGAAGATGACCCAGGTGAGTGGCCCGCTACCTCTTCTGGTGGCCGCCTCCCTCCTTCCTGGCCTCCCGGAGCTGCGCCCTTTCTCACTGGTTCTCTCTTCTGCCGTTTTCCGTAGGACTCTCTTCTCTGACCTGAGTCTCCTTTGGAACTCTGCAGGTTC
+
BBAABBBBFFFFGGGGGGGFGDGHHGEEAFEGBGFGEEGGGGGFHHFCGAEEFGGGGGFFEGGGGFGGGGGGHFGHGGGGHGHHHHGGGGCFGCDHGHHFGHHHHGHFFHHHGGHHGGGGGHHHHGHHHHHHGHHGDCDGHGHHGGGGGGGFGGGGGGGGGFGEFFGFFFFFFFFFFFFFFFFFFFFFFFFFFFFFAFFFFFFFFFFFFFFFFFFFFFFFFFFFFEFBFFFFFFFFFFFFFFFFFFFF.B/
@M05620:37:000000000-D9766:1:1101:19998:14852 1:N:0:12
ACCACACCTTCTACAATGAGCTGCGTGTGGCTCCCGAGGAGCACCCCGTGCTGCTGACCGAGGCCCCCCTGAACCCCAAGGCCAACCGCGAGAAGATGACCCAGGTGAGTGGCCCGCTACCTCTTCTGGTGGCCGCCTCCCTCCTTCCTGGCCTCCCGGAGCTGCGCCCTTTCTCACTGGTTCTCTCTTCTGCCGTTTTCCGTAGGACTCTCTTCTCTGACCTGAGTCTCCTTTGGAACTCTGCAGGTTCT
+
BBBBBBBAFFFFGGGGGG5GGGHHGGGBAEGHHFFGDGGGGHGHHGGEEGGGHHHHHHH0EFGGGGGGGGGHHHHGGGGHGHHHHGGGGG<CDGHGHHHHHHEGGHHFHGFFGHGCGG?CHHHHHHHHHHFDHHG?FDGEGGFDHFFGGGFFGFGGGGGGGGGGGBFDFFFFFFFFFFFFFFFFFFFFFFFFFFDFD/EFFFFFDFFFFFFFFFEFFFF/BFFF/FFFFFFFFFFFFFFFFFFFFFFFFFF
@M05620:37:000000000-D9766:1:1101:13801:14859 1:N:0:12
GAGGCTGCTTTGGAAGAAACTGACAAGCCAGGGACAAAATATCGGAAGAGCCCACGTCTGAACTCCAGTCACATTACTCGAGCTCGAATACCGGCTTATGTTTGAGATTTAGTTGGTCAATTTTGAAAGCTTATTTTTAATATACTGCCAAATTTGAGACAAACCTTTATAGTTAAAACCCTAAAATCCCTGTACCATGCTTGTCTTTGATGCTAGAAGACTCCAAGGGAGTAAAAGAGCTGATGAAACAA
+
AAAAAAFAFFFFGGGGFGGFG1G1F100A00BE00AAFB112DA/B/B0AF0///AA/0B121111112AA11DFGH21/B//B1//B1/BB>/E//1B12B20F//112121B11?FEG2DGFHGHBGGHHHHFHHGGHEGFGHDDHHHEHGBFBGFGFGHHG/FFFHHFHFDHFFGFECHGHFFGFCGGGFGHG0DFGHGCGBBCGHHFHHHH;:CGHCGGHEGGGB.:C/CFFBC//FBFGGGGGGG:
@M05620:37:000000000-D9766:1:1101:9682:14893 1:N:0:12
ACCACACCTTCTACAATGAGCTGCGTGTGGCTCCCGAGGAGCACCCCGTGCTGCTGACCGAGGCCCCCCTGAACCCCAAGGCCAACCGCGAGAAGATGAACCAGGTGGAGGGCCCGCCACCTCTTCTTGTTGCCCCCTCCCCTCCTCCCTGCCCCCCGGAGCCGCGCCCTTTTCCACCTGTTCCCTCCTCTGCCCGTTTCCGTAGGACTCCTCTTCTTGACCTGGGGCCTCTTTTGAACTCCTCCGGTTCT
+
CCCCCCCCFFFFGGGGGGGGGGHHGGGFHGHHHGGGGGGGGHHHHGGGGGGGHHHGHHHGGGGGGGGGGGGHHHHGGGGHGHHHHGGGGGGGGGHHHHH2GH0/??1////>>CD-<--<C..0=000=00;0C0:;-.=C./;.;/C./;9C..=A-;--;.---:@D-;F0000;..;BF0000/.;/00:;..;AF0B.:..;00//00/;000000:;0/..-.-.;0BF0B.;:0000//.;-;.0
@M05620:37:000000000-D9766:1:1101:15734:14894 1:N:0:12
ACCACACCTTCTACAATGAGCTGCGTGTGGCTCCCGAGGAGCACCCCGTGCTGCTGACCGAGGCCCCCCTGAACCCCAAGGCCAACCGCGAGAAGATGACCCAGGTGAGTGGCCCGCTACCTCTTCTGGTGGCCGCCTCCCTCCTTCCTGGCCTCCCGGAGCTGCGCCCTTTCTCACTGGTTCTCTCTTCTGCCGTTTTCCGTAGGACTCTCTTCTCTGACCTGAGTCTCCTTTGGAACTCTGCAGGTTCT
+
DDDDDDCDFFFFGGGGGGGGGGHHGGGEHGHHHGGGGGGGGHHHHGGGGGGGHHHHHHHGGGGGGGGGGGGHGHHGGGGHGHHHHGGGGGGGGGHHHHHGHHHHGHHHHHHGGHHGGGGGHHHHHHHHHHHGHHGGGGGHGHHGHGGGGGGGGGGGGGGGGGGGGGFFFFFFFFHFFFFFFFHFHFFFFFFFFFFFFFFHFFFFFFFFFFFFFFFHFFFFFFFFFFFHHHFFFHHFFFFFFFHFHFFFFFF
@M05620:37:000000000-D9766:1:1101:21018:14905 1:N:0:12
ACCACACCTTCTACAATGAGCTGCGTGTGGCTCCCGAGGAGCACCCCGTGCTGCTGACCGAGGCCCCCCTGAACCCCAAGGCCAACCGCGAGAAGATGACCCAGGTGCGTGGCCCGCCACCTCTTCTGGTGGCCGCCTCCCTCCTTCCTGGCCTCCCGGCGCTGCGCCCTTTCTCACTGGTTCTCTCTTCTGCCGTTTTCCGTCGCACTCTCTTCTCTGACCTGAGTTTCCTTTGGAACTCTGCAGGTTCT
+
BBBBBBBBFFFFGGGGGGGGGGHGGEEGHEHFHFGGGGGEGHHHHGGGEFGEGFHHHHHGEGFGGGGGGGGHHHHGGGGHGHHHGGGGGGFFCDHCFFGHHH/FEGF<C?C@DGGCG--<.<.<=DDDGDG<C.--AEDHGGGD/;;FFFGGFGGGF.A-A-9>DFFFF=/9F/;FFFFFBFFEFFF//BFFEB@:?BE/9.;.;-9@D9BFFFF/FBBBB//.;.9///;BF/9/9//B///BB/AFBB9
@M05620:37:000000000-D9766:1:1101:19985:14911 1:N:0:12
ACCACACCTTCTACAATGAGCTGCGTGTGGCTCCCGAGGAGCACCCCGTGCTGCTGACCGAGGCCCCCCTGAACCCCAAGGCCAACCGCGAGAAGATGACCCAGCTGGGCGCCCTCCTGCCTCTCCTGGTGGCCGCCCCCCCCCTCCCTGGCCCCCCGGGGCCGCGCCCTTTCGGACTGGTTTTCCTTTCTGCAGTTTCCCGTAGAACTCTCTATTTTACACAGCGTATCATTTGGAATTCTAACGCTACT
+
BBBBBBBAFCFFGGFGGGGGGFHHGEE242F2BFFEEE?E?22FGFEEGGDFBFHFHHHGGGCGGGGGGGGGHHGGGGGHECHG/F?ED?////0<?F>FHB/?0110///->@-..011.00///0</</..<-AC-----:--.9.9/.;..9@-----------;9@F//.-99-9./9..///;/;B/F//99B/B/9.-;./9/////////;/////9.;A.../;/////////;///.-..-9
@M05620:37:000000000-D9766:1:1101:9682:14911 1:N:0:12
ACCACACCTTCTACAATGAGCTGCGTGTGGCTCCCGAGGAGCACCCCGTGCTGCTGACCGAGGCCCCCCTGAACCCCAAGGCCAACCGCGAGAAGATGACCCAGGTGAGTGGCCCGCTACCTCTTCTGGTGGCCGCCTCCCTCCTTCCTGGCCTCCCGGAGCTGCGCCCTTTCTCACTGGTTCTCTCTTCTGCCGTTTTCCGTAGGACTCTCTTCTCTGACCTGAGTCTCCTTTGGAACTCTGCAGGTTCT
+
BBBAABBBFFFFGGGGGGGGGFHFGEEFH2FHCFGGGGGGGHHHHGGGGGGGGHHHHHHGGGGGGEGGGGGGHHHGGGGHFGHHHGGGGGGCCFFGGHEHHHHHGHHHHGGGGHHGGGGGHHHHHHHFHHCEGHGGGGDEFEHGHGBFGGGGGGGGGGCGGGGGGGFFFFFFFFFFFEFFFFFFFFFFFFFFFFFFFFEFFDFFFFFFFFFFFFFFFFFFFFFFFFFFFFFFFFFFFFFFFFFFFFFFFFF
@M05620:37:000000000-D9766:1:1101:22202:14957 1:N:0:12
ACCACACATTCTACAATGCGCTGCGTGTGGCTCCCGAGGAGCACCCCTTGCTGCTGACCGAGGCCCCCCTGAACCCCAAGGCCAACCGCGCGAAGATGACCCAGGTGCGTGGCCGGCTACCTCTTCTGGTGGCCGCCTCCCTCCTTCCTGGCCTCCCGGAGCTGCGCCCTTTCTCACTGGTTCTCTCTTCTGCCGTTTTCCGTAGGACTCTCTTCTCTGACCTGCGTCTCCTTTGGAACTCTGCAGGTTCT
+
AAAB>AA>B@BDGFCGGG4AEGGGGGGA2EBBB2BB2EAE?FABFEE1BBBFBGFHHGG>>0?>FGGEFEEGBGHGFGGHGHFGHGGFBC/>BFG?GHHHHHACFFH1AFA@DH-<ACGHFHHHHGGHGHHGHHGGBEGGGGGGGGGGFGCFGGGGGGG-;;AFFFFFFFFFFFFBFFFFFFFFFFFFFFFFFFFFFFFFFFF.ADFFFFFFFF:BFFE9FFFF.@AFFFFFFFFEFFFFFFFFFFFFFFF
@M05620:37:000000000-D9766:1:1101:22216:14974 1:N:0:12
ACCACACCTTCTACAATGCGCTGCGTGGGGCTCCCGAGGAGCACCCCCTGCTGCTGACCCAGGCCCCCCTGAACCCCAAGGCCAACCGCGCGAAGATGACCCAGGTGCGTGGCCAGCTACCTCTTCTGGTGGCCGCCTCCCTCCTTCCTGGCCTCCCGGCGCTGCGCCCTTTCTCACTGGTTCTCTCTTCTGCCGTTTTCCGTAGGACTCTCTTCTCTGACCTGCGTCTCCTTTGGAACTCTGCAGGTTCT
+
AAABBAABFFFFGGGCGGGCEAEEAA2A2EEEGFFG20AAEFGFAEE001BG3FCGFGG21?1BFEEEGGGFFHHGAFFGFHHHHGGGGGGGGGC/FFHFHH//??FGGGGGDH1<<C0CGHHHH0DD0GHDHHGGGGGHGGGGGGGGGG/CFGGGGBB---;;A>CFFFFFFFFFFFFFFFFFFFFFFFFFFFFFFFFFFFF.;.;BFFFFFF9;BFFFFFFBFDFFFFFFFFFBFFFFFFFFFB.ABFF
@M05620:37:000000000-D9766:1:1101:4069:14985 1:N:0:12
GAGACTGCTTTGGCAGAGCACACGTCTGCACTCCAGTCACATTACTCGCTCTCGTGTGCCGTCTTCTGCTTAAAAAAAAAGCAAAGTGTGTGAAGATGACCGACATGTGAGGCCAACATCCTGTTACGATGGCAACCTCCCACCGTCCATTCCTCCCAAACATAAGTCGTTCATACCTGTAACACTCATCACCCGTTTACTGCATACCTCACTTATGTGACCATCGGATAGTTTGGAAGTATGCATTATGT
+
>11>>1CFFFFF1GG?1AF1B1BAGHHF13BGHGHG2GDG1G2GGHHGE/BG1EFBBFGH?B/BFGHHHHGA1FBFEEGE?010101B210BB2>1>1FG1/////1>B210/?//?/01011112@/////0??/00<?<00..>.<.111111>.//...000000.<;:/00</;000000/0//0000;.-9;/.00009090/0:/.00000900;0/0/-----/;9//-///9/////9/////
@M05620:37:000000000-D9766:1:1101:24346:15007 1:N:0:12
GAGGCTGCTTTGGAAGAAACTCATAGATTACTGCAACAGTTCCCCCTGGACCTGGAAAAGTTTCTTGCCTGGCTTACAGAAGCTGAAACAACTGCCAATGCTACCCGTAAGGAAAGGCTCCTAGAAGACTCCAAGGGAGTAAAAGAGCTGATGAAACCATGGCAAGTAAGTCAGGCATTTCCGCTTTAGCACTCTTGTGGATCCAATTGAACAATTCTCAGCATTTGTACTTGTAACTGACAAGCCAGGGA
+
>1AAA>C>FF@DB1GB11ABBF1FDDGHH1FGHHB1BABDFGHHFGEAABFFFGHHFF0BBFGGFGFHHHHHHHGHFHFDGHH@FGFHG0/BBFFGFBEGFG2FGHEGGGFHHH0FCG>0/1BFG1>FGFHHHHHGGGGGGGG21/FCGHFHHHGHH0?1@GFFGGHGHG@GGHFFECFFFGFG?CGDFHHFBG00GD<CHFHGH0=GFHGFHHC0CCGHCG0GBFGGF000CBCB9;FFC0;.;C/;AA.
@M05620:37:000000000-D9766:1:1101:12651:15047 1:N:0:12
ACCACACCTTCTACAATGAGCTGCGTGTGGCTCCCGAGGAGCACCCCGTGCTGCTGACCGAGGCCCCCCTGAACCCCAAGGCCAACCGCGAGAAGATGACCCAGGTGAGTGGCCCGCTACCTCTTCTGGTGGCCGCCTCCCTCCTTCCTGGCCTCCCGGAGCTGCGCCCTTTCTCACTGGTTCTCTCTTCTGCCGTTTTCCGTAGGACTCTCTTCTCTGACCTGAGTCTCCTTTGGAACTCTGCAGGTTCT
+
BBBBBBBBFFFFGGGGGGGFGGHHGEFEHGHHAFGGGGGGGHHHHGGGGGGFFHHHHHHGGGGGGGGGGGGGHFHGGGGHAEHHHGE/CGGCCDFGGHFFFHHHGBFG0<?FGGHGGGGGHHHHBHHFH0<EFHGGGG.CCCGDHGFFFGFGGGFGFGGGAFGGFGFFA-9FFFFFFFFF/BFFFFFFFFFFFFCDDFEFFFFFFF/BFEFFFFFFFFFFFFFFFFFFFFBBFFFFEFFFFFBFFFFFFFF
@M05620:37:000000000-D9766:1:1101:7454:15058 1:N:0:12
ACCACACCTTCTACAATGAGCTGCGTGTGGCTCCCGAGGAGCACCCCGTGCTGCTGACCGAGGCCCCCCTGAACCCCAAGGCCAACCGCGAGAAGATGACCCAGGTGAGTGGCCCGCTACCTCTTCTGGTGGCCGCCTCCCTCCTTCCTGGCCTCCCGGAGCTGCGCCCTTTCTCACTGGTTCTCTCTTCTGCCGTTTTCCGTAGGACTCTCTTCTCTGACCTGAGTCTCCTTTGGAACTCTGCAGGTTCT
+
BBA3ABBBFFFFGGGGBGGEGGHHGEAAE2FGAFFAEEEGGHHHHGGGGEFGHHGHHHGGGGGGGEGGGGGFHFHGGGEH/FGHHG//>CCCGGHHDHFHHHHHGFFHFGF?FHHCCGCGFD0G0DFFFGCDHHCG?.AGCCGEHFFFGB/CFBFF9E?@?BGFB?BF-@BBBBFFBBF.FFFF/9BFFFFFFF;ADFEF/DBFFFFFFFE/F/BFFFFFFBBFFFBFFFFFFFFFFFEFFFBFFFFFFFF
@M05620:37:000000000-D9766:1:1101:28088:15065 1:N:0:12
ACCACACCTTCTACAATGAGCTGCGTGTGGCTCCCGAGGAGCACCCCGTGCTGCTGACCGAGGCCCCCCTGAACCCCAAGGCCAACAGCGAGAAGATGACCCAGGCGCGTGGCCCGCCACCTCTTCTGCTGGCAGCCTCCCTCCTTCCTGGCCTCCCGATGGCGAGCCCTTTCGCAATGGCTCTCTCTTCTGCCGTTTTCCGTCACACTCTCTTTTCTGACCTGCGTCACCTTTGGAACTCTGCACGTTCT
+
AAA?AAAAFFFFGGGGGGGDG1GFGEAEGAHFAFGEGGGEEHHHHGGGEGGGHFHFHHHGCGGGG/EFGGGGHFFEGGCH/CGHHF/0BEC?@C<1BFBFG0////>///>A-0.CG--CCG.DFHH00=0<./::C//;:CBC/C0;FF/AA0:.A..-;./--;-;-;F/9--9-;/9-9///;BBFFBF/B-BAFFB/;/-9-9////;///9BB/F/B/-A>A--;9B/F/99///;/////-;-B:
@M05620:37:000000000-D9766:1:1101:15548:15124 1:N:0:12
ACCAACACCTTCTACAATGAGCTGCGTGTGGCTCCCGAGGAGCACCCCGTGCTGCTGACCGAGGCCCCCCTGAACCCCAAGGCCACCCGCGAGAAGATGCCCAGGTGAGTGGCCCGCTACCTCTTCTGGTGGCCGCCTCCCTCCTTCCTGGCCTCCCGGAGCTGCGCCCTTTCTCACTGGTTCTCTCTTCTGCCGTTTTCCGTAGGACTCTCTTCTCTGACCTGAGTCTCCTTTGGAACTCTGCAGGTTCT
+
BBBBBBBBAFCFFEFG4F4BBFGHH?GEEGEAAFFFA2A22AFEHHG00BEACEFHG5B3>EEEGGGGG//FFHHHGGG?G/GHH/GE@C/</BA0<F11GH1/??F?0<FFGHHCD-<-CGG0GD0=GDGGHHGGGGAGGFHG/CCG0CFFFFFGG.A9-;.;F?=FB?FFFFE/FBFFFFFFFF9/;BFFFF-;DFFFF.B..AFFFFBF/F99B/:B/B/;9.;/;/BFFFFFFFFFF/;;//AFFFB
@M05620:37:000000000-D9766:1:1101:11391:15125 1:N:0:12
GAGGCTGCTTTGGAAGAAACTGACAAGCCAGGGACAAAAGATCGGAAGAGCACACGTCTGAACTCCAGTCACATTACTCGATCTCGTATGCCGTCTTCTGCTTGAAAAAAAAAAACAACAAACAAAGCAATCATCCCTTTAGACAAGTAGTAACATTTCCAACATCGCCACACTAACCCCAGACGTTCGAGCTAACCTATTCCTTCTAGACGATCTACATGGCCCCTACCAGCCCTCGTGCCTGCTCCTAT
+
CCCCCCFBFFFFGGGGGGGGGGHHGHHHGHGGGGGGHGGHGHHHGEBE2FGHHHHGHHHGHFHHHHHHGHHHB5DF@GGAHHFCGFFEGHHHGGFHGHHHHHHHHHHHHGGGCC//////<0?0/00010111111/1111<111001111<1111110000/</0....<.:/;//......;-../../..0;9.0/000000000900.-...//////./.-9...//.../.-;.;.:/./9/99/
@M05620:37:000000000-D9766:1:1101:2647:15160 1:N:0:12
GAGGCTGCTTTGGAAGAGCACACGTCTGCACTCCATTCACATTACTCGCTCTCGTATGCCGGCTTCTGCTTGCAAAAACACACACCCCCTCACCAGGTGCCCAGGGGCTGTTCCGCTTCCCCCTCTGCGGCCCCTTTTCATTCTTTCTTCTCTCTCCGTGGTGGCCCCCTCTTCCTCCCGTTTTCTTTTTCTGGTTGCGCCTTGGGGTCGTCTTTTCTCCCCGGCTCCCCCCCGTCCCCCTGTCTGGTTCT
+
>1A1>1BAFFFFG1BGAFF1B0BEBA0B13FG0BG1DB2FADBDGEGEGB/AB/AAB0FGE/AAA01DFGHHGEGFHF//0?/B>EE///>0/B10/B11>B1>FE/@?/012B//?BCB00//?<<1>/////.011111<111<=1=11>1000/<<<-<.<...---.:0CC00/..;C/.0;09C;/B;:90..--9..;;--9-----9///////-99->-:99-9--:9-AE9@A9F///9///
@M05620:37:000000000-D9766:1:1101:16522:15185 1:N:0:12
ACCACACCTTCTACAATGAGCTGCGTGTGGCTCCCGAGGAGCACCCCGTGCTGCTGACCGAGGCCCCCCTGAACCCCAAGGCCAACCGCGAGAAGATGACCCAGGTGAGTGGCCCGCTACCTCTTCTGGTGGCCGCCTCCCTCCTTCCTGGCCTCCCGGAGCTGCGCCCTTTCTCACTGGTTCTCTCTTCTGCCGTTTTCCGTAGGACTCTCTTCTCTGACCTGAGTCTCCTTTGGAACTCTGCAGGTTCT
+
BBBBBBBBFFFFGGGGGGFFGGHHGGGFHGHHHGGGGGGGGHHHHGGGGGGGHHHHHHHGGGGGGGGGGGGHHHHGGGGHGHHHHGGGGGFGGGGHHHHHHHHHGHHHHHHGGHHGGGGGHHHHHHHHHHHGHHGGGGGHGHHGHGGGGGGGGGGGGGGGGGGGGGFFFFFFFFFFFFFFFFFFFFFFFFFFFFFFFFFFFFFFFFFFFFFFFFFFFFFFFFFFFFFFFFFFFFFFFFFFFFFFFFFFFFF
@M05620:37:000000000-D9766:1:1101:25119:15196 1:N:0:12
ACCACACCTTCTACAATGAGCTGCGTGTGGCTCCCGAGGAGCACCCCGTGCTGCTGACCGAGGCCCCCCTGAACCCCAAGGCCAACCGCGAGAAGATGACCCAGGTGAGTGGCCCGCTACGTCTTCTGGTGGACGCCTCCCTCCTTCCTGGCCTCCCCGAGCTGCGCCCTTTCTCACTGGTTCTCTCTTCTGCCGTTTTCCGTCGGACTCTCTTCTCTGAACTGCGTTTCGTTTGGAACTCTGCAGCTTCT
+
ABAAAAABFFFFGGFFGGFGGGHGG2AEHGGGFFFEEGGEGHDHHGGGEEFGHFGHHGHGGGGGGG@EGGGFFGFEFGGFGHHHGFEEBC/BCDHGBFHHHF//<?GHHHBF/FFACFG-..<<C=GBD0<E./:-:;CCGHHDEGB/CF/.CBFGG.99--;99-@A-@FFF/;/B/9BBFBBFFFFFFFFFFFFFFFF/.;.;;BFFFBFFFB/9FFFBFB//;;.;/.;;AF.9/FFFFFFF//9B9B
@M05620:37:000000000-D9766:1:1101:18573:15218 1:N:0:12
ACCACACCTTCTACAATGAGCTGCGTGTGGCTCCCGAGGAGCACCCCGTGCTGCTGACCGAGGCCCCCCTGAACCCCAAGGCCAACCGCGAGAAGATGACCCAGGTGAGTGGCCCGCTACCTCTTCTGGTGGCCGCCTCCCTCCTTCCTGGCCTCCCGGCGCTGCGCCCTTTCTCACTGGTTCTCTCTTCTGCCGTTTTCCGTCGGACTCTCTTCTCTGACCTGAGTTTCCTTTGGAACTCTGCAGGTTCT
+
BBBBAABBFBFFFGGGGGGGGGHHGEGGHGHFHGFGGGEEEHHHHGGGEGEEHHHHHHGGGGGGGGGGGGEHHHHGGGGHGHHHGGGEDCCFGGGEHGHHHH/GFGHGFFGCFHHFC--C0DDGHHHHHFHGH.@C-:CGFFHFFGGFGGFG?BFGFFD-;-9DFCFFFFFFB/F/BFFFFFFBBFF//9BFFF-DDFEFF.9.;-9;9BBFFFF//BFFF/B./99///;FFBFBB/BBB/BFFFFFFB/
@M05620:37:000000000-D9766:1:1101:23354:15222 1:N:0:12
GAGGCTGCTTTGGAAGAAACTCACAGATTACTGCAAAAGTTCCCCCTGGACCTGGGAAAGATTCCTGCCTCGATTACTGAAGCTGAAACAACGGCTACTGCTTGCTACACGCTCCTAGAAGATCCTAATCGACTAAAAGAGCTGACGAAAGAAGGTGAAATAATTCACGGACTGTCGCTTCAGCACGCTTTAGCACCCAATTGCACTATTCTCACCACTTGTACTTGTATGTGACTGGATATGTACAAAAG
+
A>AAAAFAFFFFGGGG1GFGGCF1AF11ADFDFH1G1EGGFEF1FF/F/0BG000/B1/B0BAD221BB11//BFEH222BBGH1B@GF0?F/EE//B1B1B@1?BB@FB/>///1B1B1FB1<E1B11</B/?>D1FG/F011@@/F/?/?00011??F1<F111?1..---><G.C..<000=.-;;E.0<0<0.;../;00;00:;00;;90;B.;;0;99000;9090099B;.90;;000/;/99/
@M05620:37:000000000-D9766:1:1101:8987:15223 1:N:0:12
ACCACACCTTCTACAATGAGCTGCGTGTGGCTCCCGAGGAGCACCCCGTGCTGCTGACCGAGGCCCCCCTGAACCCCAAGGCCAACCGCGAGAAGATGACCCAGGTGAGTGGCCCGCTACCTCTTCTGGTGGCCGCCTCCCTCCTTCCTGGCCTCCCGGAGCTGCGCCCTTTCTCACTGGTTCTCTCTTCTGCCGTTTTCCGTAGGACTCTCTTCTCTGACCTGAGTCTCCTTTGGAACTCTGCAGGTTCT
+
BCABCCCCFFFFGGGGGGGGGGHHGFGFHGGHHGGGEGGGGHHHHGGGGGGGHHHHHHHGGGGGGGGGGGGHHHHGGGGHGHHHGGGGGGGGFGGHHHHGGHHHGHHHHHHGGHHGGGGGHHHHHHHHHHHGHHGCGGGHGHHGHGGGGGGGGGGGGGGGGGGGGGFFFCFFFFFFFFFFFFFFFFFFFFFFFFFDDFFFFFFFFFFFFFFFFFFFFFFFFFFFFFFFFFFFFFFFFFFFFFFFFFFFFFF
@M05620:37:000000000-D9766:1:1101:6291:15247 1:N:0:12
ACCACACCTTCTACAATGAGCTGCGTGTAGCTCCCGAGGAGCACCCCGAGCTGCTGACCGAGGCCCCCCTGAACCCCAAGGCCAACCGCGAGAAGATGACCCAGGTGAGTGGCCCGCTACCTCTTCTGGTGGCCGCCTCCCTCCTTCCTGGCCTCCCGGAGCTGCGCCCTTTCTCACTGGTTCTCTCTTCTGCCGTTTTCCGTAGGACTCTCTTCTCTGACCTGAGTCTCCTTTGGAACTCTGCAGGTTCT
+
AAA1AAAAFFFFGBGGFGGFGFHHGGGG01DDGHGGGGGGGHHHHGGG/AEFHHHCGFHGGGGGGGGGGGG>GHHGGGGHGHHHHGGGGGGGGGHHHHHHHHGEGHHHHHHGGHHGGGGCHHHHHHGHHHHGHHGCGGGHGHHGFGGGGGGGGGGGGBGA-?AFGG@F@@FFFFFFFFFFFFFFFFFFFFFFFF?BFFFFFFFFBFBFFFFFFFFFFFFFFFFFBFFFFFFFFFFFFFFFFFFFFFFFFFB
@M05620:37:000000000-D9766:1:1101:10902:15254 1:N:0:12
GAGGCTGCTTTGGAAGCGCACACGTCTGACCTCCAGTCACCTTACTCGATCTCGTATGCCGTCTTCTGCTTGAAAAAAAAAAAATTCCAATATTCCCCGTGTCCTACTACTCTAATCAGGCTTCACACCTCTACACAACGAAGCATTATCTGACATCTCCACTACCCACGGTATTAGTCTAACCTTCATGCATACTGCCTCCCTCCATCAACATCAGACAACACTAGTGCCGCCATTGAGATTGCCCCTAC
+
>>1>AACAFFFFGEF11AAEEEFEBABFGDGGGGB1DGBF1BFFGHHCGF0ADFBEF0FFEEEF/DFFHDFB0B11B>//>>//01112211222210///001221B1111211211<100@01111/00111<01/.-.<.-11=11000000000=00<0///.:.--.:.00000;000.00/0;0;0000000:00;.//.90009/9/0;0//----9///;///--;-A////-//////----
@M05620:37:000000000-D9766:1:1101:18406:15286 1:N:0:12
ACCACACCTTCTACAATGAGCTGCGTGTGGCTCCCGAGGAGCACCCCGTGCTGCTGACCGAGGCCCCCCTGAACCCCAAGGCCAACCGCGAGAAGATGACCCAGGTGAGTGGCCCGCTACCTCTTCTGGTGGCCGCCTCCCTCCTTCCTGGCCTCCCGGAGCTGCGCCCTTTCTCACTGGTTCTCTCTTCTGCCGTTTTCCGTAGGACTCTCTTCTCTGACCTGAGTCTCCTTTGGAACTCTGCAGGTTCT
+
CCCCCCCCFFFFGGGGGG5FGGHHGGGBGFHHHFFGDGGGGHHHHGGEEGGGGHGHHHHEEGGGGGGGGGGHHHHGGGGHGHHHHGGGGGBDGGHHHHHHHHGHGHHBHHHGGHHGGGGGHHHHHHHHHHHGHHGGGGGHGHHGHGGGGGGGGGGGGGGCBCFGGGFFFFFFFFFFFFFFFFFFFFFFFFFFFFFAFFFFFFFFDFFFFFFFFFFFFFFFFFFF/FFFFFFFFFFFFFFFFFFFFFFFFFF
@M05620:37:000000000-D9766:1:1101:14896:15317 1:N:0:12
ACCACACCTTCTACAATGAGCTGCGTGTGGCTCCCGAGGAGCACCCCGTGCTGCTGACCGAGGCCCCCCTGAACCCCAAGGCCAACCGCGAGAAGATGCCCAGGTGAGTGGCCCGCTACCTCTTCTGGTGGCCGCCTCCCTCCTTCCTGGCCTCCCGGAGCTGCGCCCTTTCTCACTGGTTCTCTCTTCTGCCGTTTTCCGTAGGACTCTCTTCTCTGACCTGAGTCTCCTTTGGAACTCTGCAGGTTCTA
+
EDDDEDDDFFFFGGGGGGGGGGHHGGGEHGHHHGGGGGGGGHHHHGGGGGGGHHHHHHHGGGGGGGGGGGGHHHHGGGGHGHHHHGGGGGGGGGHFHHHHHHHGHHHHHHGGHHGGGGGHHHHHHHHGHHGHHGGGGGHGHHGHHGGGGGGGGGGGGGGGGGGGGGDFFFFFFFFFHHFFFFFFFFFFFHFFFFFFFFHFFFFDDFFFFFFFFFFFFFFFFFFFFFFFFFFFFFFFFFFFFFFFFEFFFFF
@M05620:37:000000000-D9766:1:1101:18854:15355 1:N:0:12
ACCACACCTTCTACAATGAGCTGCGTGTGGCTCCCGAGGAGCACCCCGTGCTGCTGACCGAGGCCCCCCTGAACCCCAAGGCCAACCGCGAGAAGATGACCCAGGTGAGTGGCCCGCTACCTCTTCTGGTGGCCGCCTCCCTCCTTCCTGGCCTCCCGGAGCTGCGCCCTTTCTCACTGGTTCTCTCTTCTGCCGTTTTCCGTAGGACTCTCTTCTCTGACCTGAGTCTCCTTTGGAACTCTGCAGGTTCT
+
BBABBBBACFFFGGGGGGFGGGHHGEGGHGHHHFFG?EGEEHHHHGGEEFGGFHHHHHHGEGCGGGGGGGCHHHHGGGGHGHHHHGGGGGCDDGH2FDHHHHFEEHGGHGHGEHFCFFCGFHHGHHHGHGH?FCCFGGDHGHHGBFGGEFGGGGGGGG-BDACFGGFFFFFFFFFFFFFFFFFFFFFBFFFFFFADFFEFF.B.:AFFFFFFFFB/;;FFBFB./B9/;BFFFFF/BFFFFFFEFFAFFFB
@M05620:37:000000000-D9766:1:1101:22701:15380 1:N:0:12
ACCACACCTTCTACAATGCGCTGCGTGTGGCTCCCGAGGAGCACCCCTTGCTGCTGACCGAGGCCCCCCTGAACCCCAAGGCCAACCGCGCGAAGATGACCCAGGTGCGTGGCCTGCTACCTCTTCTGGTGGCCGCCTCCCTCCTTCCTGCCCTCCCGGTGTTGCGCCCTTTCTCACTGGTTCTCTCTTCTGCCGTTTTCCGTAGGACTCTCTTGTCTGACCTGCGTCTCCTTTGGAACTCTGCAGGTTCT
+
AAAAAAA1BCFFGGGGGG1EEGGGGGGBAEHHHAAE/EEFCHHHHGG/FGHHGHHHHHH>>@CGGGGGGGFHHHHGGGGHGHHHHGGGGGCGGGG?HHHGHF/?/??F@<C-CH>>CCGDCGHHE0=D0=C.:C---.;CCFFGGEGGBF/;9F?EFE---;C.B-@B=@FF/9///;/-;;/9FFFFFFF/999-;9-/B-;-9-9:FFBFBB/;:FBBFFBB-@--AB//BBB//;BBFF//;/A9;FF
@M05620:37:000000000-D9766:1:1101:16291:15411 1:N:0:12
ACCACACCTTCTACAATGAGCTGCGTGTGGCTCCCGAGGAGCACCCCGTGCTGCTGACCGAGGCCCCCCTGAACCCCAAGGCCAACCGCGAGAAGATGACCCAGGTGAGTGGCCCGCTACCTCTTCTGGTGGCCGCCTCCCTCCTTCCTGGCCTCCCGGAGCTGCGCCCTTTCTCACTGGTTCTCTCTTCTGCCGTTTTCCGTAGGACTCTCTTCTCTGCCCTGAGTCTCCTTTGGAACTCTGCAGGTTCT
+
CCCCCCCCFFFFGGGGGGGGGGHHGGGEHGHHHGGGGGGGGHHHHGGGGGGGHHHHHHHGGGGGGGGGGGGHHHHGGGGHGHHHHGGGGGGGGGHHHGGHHHGGGHHFHHHGGHHGGGGGHHHHFDGHBDHDHFCGCDGHEFHDHFGGGGFGGBFGEFD?--;0:-;DFFFFBBF0BBFBFFFBFBFFFFFFFBBFFFFFFD9.:90BFBFFFFFFFFF0BABA/BBFBFFFFFFBFBFFFFEFBFFFFBB
@M05620:37:000000000-D9766:1:1101:16156:15459 1:N:0:12
ACCACACCTTCTACAATGAGCTGCGTGTGGCTCCCGAGGAGCACCCCGTGCTGCTGACCGAGGCCCCCCTGAACCCCAAGGCCAACCGCGAGAAGATGACCCAGGTGCGTGACCCGCTACCTCTTTTGGTGGCCGCCTCCCTCCTTCCTGGCCTCCCGGCGCTGCGCCCTTTCTCACTGGTTCTCTCTTCTGCCGTTTTCCGTAGGACTCTCTTCTCTGACCTGCGTCTCCTTTGGAACTCTGCAGGTTCT
+
BBBBBBBBFFFFGGGGGGGGGGHHGGGEHGHHHGGGGGGGGHHHHGGGEGGGHGHHHHHGGGFGGGGGGGGHHHHGGGGHGHHHHGGGGGCGCGHHHHHBGHA//?<<///?.><-AC--C000=000<<C..G--A..CEHFGBFFG9B/9C0.CE.-----9A-9DC>BFB//////99B//9B/9;9//9F-9AFF/B.:.;./999BF/;///9//9B/..9:>.:F/BF/9//9BB///9B.FFEB
@M05620:37:000000000-D9766:1:1101:26051:15462 1:N:0:12
GAGGCTGCTTTGGAAGAAACTCATAGATTACTGCAACAGTTCCCCCTGGACCTGGAAAAGTTTCTTGCCTGGCTTACAGAAGCTGAAACAACTGCCAATGTTCCCCATAATGAAACGCTTCTAGAATACTCCAACGGAGTAAAAGAGGGGATGAAAGAATTGCAACTAAGACAGGAAGTTCCGCAGGAGTATTCTCTTGGATCCAATTGAACAACTCTTAGCATATTTACCTGTATCTGACAATGCAGCGG
+
3>ABBAFBFFFFFGGGGGGGGGHHHHHHHHHHHHHGFGHGHHHHHGGGHHHHHHGGFFGFHHHHHHHFHHHHHHHGHHGHHHHFHHFHHHAGHHHGHHHH4@4@FH22?BBGF3G31>1??34BGF443B3BGB3E/?E?C3BB3?G////?/@FB2@021??1110?F1110</0>0>>>1<C---<<//<0=0=0=0000:;C0CGHB00</./;000;990000=;000;0;00;C0;0000/C;/--
@M05620:37:000000000-D9766:1:1101:16140:15472 1:N:0:12
ACCACACCTTCTACAATGAGCTGCGTGTGGCTCCCGAGGAGCACCCCGTGCTGCTGACCGAGGCCCCCCTGAACCCCAAGGCCAACCGCGAGAAGATGACCCAGGTGAGTGGCCCGCTACCTCTTCTGGTGGCCGCCTCCCTCCTTCCTGGCCTCCCGGAGCTGCGCCCTTTCTCACTGGTTCTCTCTTCTGCCGTTTTCCGTAGGACTCTCTTCTCTGACCTGAGTCTCCTTTGGAACTCTGCAGGTTCT
+
ABBBB@ABFFFFGGGGGGGGGGHHGGGGHGHGHGGGFGGGGHHHHGGFEFGGHHHHHHHGEGGGGGGGGGGHHHHGGGGHGHHHHGGGGGCFGGH<GFHHHH/??GGFHFHFGHGCGGGGHHHHHHHE<GFGHHGGGGGHGHHGHGGGGGGGGGGGGGGGBAFFFGFFFFFFFFFFFFFFFFFFFFFFFFFFFFFFFFFFFFF.:9FFFFFFFFFFFFFFFFFFFFFFFFFFFFFFFFFFFFFFFFFFFFF
@M05620:37:000000000-D9766:1:1101:8612:15509 1:N:0:12
GAGGCTGCTTTGGAAGAGCACACGTGTGCACTCCAGTAACTGACAAGCCAGGGACAAAAGATCGGAAGAGCACACGTCGGAACTCCAGTCACATTACTCGATTTCGTATGCCGTCTTCTGCTTGAAAAACAACTAGAGGGAAGAAAAACAGATGATAACACGATGCTGAGAAAGGCAGTCATGAGGGGTGTATCACTCGTGTAGATCAAATTGAACAATTGTCCTCATTTGCACTCTTAACTTCCACGACA
+
BBBBBBFBFFFFGGGGCFGFGGGFG4AAADFH3BF3DD5DDFBGHGHEFHGEEEFGHHHH1FFAF1AABFB3B2B>1B0EE1>FGHH3@FGHEG4GHH3E134?F2?2?FFF<?<GFGGHDBFGCBG3B//?/222<22//@?0220?//00<1?11?111.->..111><0</..<</<00=00/.-.-;:000C09..../0;;FB00000090C/0;00000090;0000;9//:///////:/;---
@M05620:37:000000000-D9766:1:1101:10934:15530 1:N:0:12
ACCACACCTTCTACAATGAGCTGCGTGTGGCTCCCGAGGAGCACCCCGTGCTGCTGACCGAGGCCCCCCTGAACCCCAAGGCCAACCGCGAGAAGATGACCCAGGTGAGTGGCCCGCTACCTCTTCTGGTGGCCGCCTCCCTCCTTCCTGGCCTCCCGGAGCTGCGCCCTTTCTCACTGGTTCTCTCTTCTGCCGTTTTCCGTAGGACTCTCTTCTCTGACCTGAGTCTCCTTTGGAACTCTGCAGGTTCT
+
BAABBBBBFFFFGGGGGGDGGGHHGEGEHGHHHGGGGGGAGHHHHGGGEFGGHHHHHHHGGGGGGGGGGGGHHHHGGGGHGHHHGGGGGG?DG?GHFHHHHHHHGHHFHHHGFHHGGGGGHHHHHHHHHHHGHHGGGFFHGHHGHGGGGGGGFGGGGGGGGGGGGGFFFFFFFFFFFFFFFFFFFFFFFFFFFFFDFFFFFDF.DFFFFFFFFFFFFFFBFFFFFFFFFFFFFFFFF/FFFFBFBFFFFFF
@M05620:37:000000000-D9766:1:1101:10938:15550 1:N:0:12
ACCACACCTTCTACAATGAGCTGCGTGTGGCTCCCGAGGAGCACCCCGTGCTGCTGACCGAGGCCCCCCTGAACCCCAAGGCCAACCGCGAGAAGATGACCCAGGTGAGTGGCCCGCTACCTCTTCTGGTGGCCGCCTCCCTCCTTCCTGGCCTCCCGGAGCTGCGCCCTTTCTCACTGGTTCTCTCTTCTGCCGTTTTCCGTAGGACTCTCTTCTCTGACCTGAGTCTCCTTTGGAACTCTGCAGGTTCT
+
CCCCCCCCFFFFGGGGGGGGGGHHGGGGHGHHHGGGGGGGGHHHHGGGGGGGHHHHHHHGGGGGGGGGGGGHHHHGGGGHGHHHHGGGGGGGGGHHHHHHHHHHGHHHHHHGGHHGGGGGHHHHHHHHHHHGHHGGFGGHGHHGHGGGGGGGGGGGGGFGGGGGGGFFFFFFFFFFFFFFFFFFFFFFFFFFFFFFFFFFFFFFFFFFFFFFFFFFFFFFFFFFFFFFFFFFFFFFFFFFFFFFFFFFFFF
@M05620:37:000000000-D9766:1:1101:29092:15576 1:N:0:12
ACCACACCTTCTACAATGAGCTGCGGGTGGCTCCCGAGGAGCACCCCGTGCTGCTGACCGAGGCCCCCCTGAACCCCAAGGCCAACCGCGAGAAGATGACCCAGGTGAGTGGCCCGCTACCTCTTCTGGTGGCCGCCTCCCTCCTTCCTGGCCTCCCGGCGCTGCGCCCTTTCTCACTGGTTCTCTCTTCTGCCGTTTTCCGTAGGACTCTCTTCTCTGACCTGCGTCTCCTTTGGAACTCTGCAGGTTCT
+
1AA1A1AAFFFFGGGF3FF1F1FFG0AAA0GHFFG/EEG?CG/BGGGGF/EGHHH1GHHE/EEGG/EGGGG0>>FFGC/G//FG/FC@C@<//?0F<D1<GGEEFHHBGG1FGHGCGCGGHHGHHHHBGH/?GGGGGGGGEGGGGGFGGBFGG0FFGC@-;@@@B--A@@BFFFFFFFBBFFFFFFFFFFFFFF@ABFFFFFFFBBFFFFFFFFFFFFBFFFFF-;B@FFFFBFFF/FFFFFFFFBFABFF
@M05620:37:000000000-D9766:1:1101:25707:15602 1:N:0:12
ACCACACATTCTACAATGCGCTGCGTGTGGCTCCCGAGGAGCACCCCTTGCTGCTGACCTAGGCCCCCCTGAACCCCAAGGCCAACCGCGCGAAGATGACCCAGGTGCGTGGCCCGCTACCTCTTCTGGTGGCCGCCTCCCTCCTTCCTGGCCTCCCGGAGATGCGCCCTTTCTCACTGGTTCTCTCTTCTGCCGTTTTCCGTAGGACTCTCTTTTCTGACCTGCGTCTCCTTTGGAACTCTGCAGGTTCT
+
CCCCCCC3BDFFGGGGGGFEGGGGGGG2AEHGH2BE2EEEGHGHHGGAEGHHFHGHGHH5B@BGHGGGGGGHFHHGGGGHGHHHHGGGGG/BDGG?FGHHHHAGFGHGFGGGGH<>CCGGHHHHHDGHHHGGHHGGGGGHGHHGGGGGGGFGGGGGGGG99-;CFGGFFFFFB9//99B/FFF/9/:FFFB9BF-AFFAFFA;.;./;BBBFF//;999/FFB/.9;;DFBFFFF/FFBFFB///BFFFBB
@M05620:37:000000000-D9766:1:1101:25698:15618 1:N:0:12
ACCACACCTTCTACAATGAGCTGCGTGTGGCTCCCGAGGAGCCCCCCGTGCTGCTGACCGAGGCCCCCCTGACCCCCAAGGCCAACCGCGAGAAGCTGACCCAGGTGAGTGGCCCGCTACCTCTTCTGGTGGCCGCCTCCCTCCTTCCTGGCCTCCCGGAGCTGCGCCCTTTCTCACTGGTTCTCTCTTCTGCCGTTTTCCGTAGGACTCTCTTCTCTGACCTGAGTCTCCTTTGGAACTCTGCAGGTTCT
+
AAAAA1AAFFFFGGGFDG11BBGFEEEFAEBGGGGG0AE//B/FEGGGEEEF@FFFGHHGGG/EFEEGGGGF0BGEGGEHFEHHGGG/BB/><C01?1?F0?/?FFBFFH1FEAFCCCCCG0GHDCC;;</.=GCGGBAEGGGGGGGFF0/9CFGGGG@A?@FFF@?B@-9BFFFFF9/BFFFFFFFFFFFFFB99;FEFFFFFFFFFFFFFFFFFFF/BFFFB/-BFFFFFBF/9FFFFFFFFFFFFFFB
@M05620:37:000000000-D9766:1:1101:19860:15660 1:N:0:12
ACCACACCTTCTACAATGAGCTGCGTGTGGCTCCCGAGGAGCACCCCGTGCTGCTGACCGAGGCCCCCCTGAACCCCAAGGCCAACCGCGCGAAGATGCCCAGGTGAGTGGCCCGCTACCTCTTCTGGTGGCCGCCTCCCTCCTTCCTGGCCTCCCGGAGCTGCGCCCTTTCTCACTGGTTCTCTCTTCTGCCGTTTTCCGTAGGACTCTCTTCTCTGACCTGAGTCGCCTTTGGAACTCTGCAGGTTCTA
+
AAAAAAA1CFFFFGGFFG11B1B1ABABA?GFCAFECEGCGHHHHGGAEEGEHHHFHHHE@FGGE>EEGGGEHFEFGGGF>CHEHGG<CC/</B<??11<<?GAF<GHHFAFG.-A<ACCGHHFHFGFGC?GFCC:?ACEFFG/0FFBF/9AF.CEG?=9-:9/@--9-/9:/B/;9BBBF9BF/B/B/BB/F-9:FFBFFFFFB//;9F//;BFFFF//BBB9-//-9;9-/9BFFFFB/F//;AAFFF/
@M05620:37:000000000-D9766:1:1101:2204:15667 1:N:0:12
ACCACACCTTCTACAATGAGCTGCGTGTGGCTCCCGAGGAGCACCCCGTGCTGCTGACCGAGGCCCCCCTGAACCCCAAGGCCAACCGCGAGAAGATGACCCAGGTGAGTGGCCCGCTACCTCTTCTGGTGGCCGCCTCCCTCCTTCCTGGCCTCCCGGAGCTGCGCCCTTTCTCACTGGTTCTCTCTTCTGCCGTTTTCCGTAGGACTCTCTTCTCTGACCTGAGTCTCCTTTGGAACTCTGCAGGTTCT
+
CCCCCCCCFFFFGGGGGGGGGGHHGGGGHGHHHGGGGGGGGHHHHGGGGGGGHHHHHHHGGGGGGGGGGGGHGHHGGGGHGHHHHGGGGGGGGGHHHHGHHHHGGHHHHHHGGHHGGGGGHHHHHHHFHHHFHHGGGFGHGHHGHGGGGGGGGGGGGGGGGGGGGGFFFFFFFFFFFFFFBFFFFFFFFFFFFFFFFFFFFFFFFFFFFFFFFFFFFFFFFFFFFFFFFFFFFFFFFFFFFFFFFFFFFFF
@M05620:37:000000000-D9766:1:1101:17334:15684 1:N:0:12
ACCACACCTTCTACAATGAGCTGCGTGTGGCTCCCGAGGAGCACCCCGTGCTGCTGACCGAGGCCCCCCTGAACCCCAAGGCCAACCGCGAGAAGATGACCCAGGTGAGTGGCCCGCTACCTCTTCTGGTGGCCGCCTCCCTCCTTCCTGGCCTCCCGGAGCTGCGCCCTTTCTCACTGGTTCTCTCTTCTGCCGTTTTCCGTAGGACTCTCTTCTCTGACCTGAGTCTCCTTTGGAACTCTGCAGGTTCT
+
EDEEEEEEFFFFGGGGGGGGGGHHGGGFHGHHHGGGGGGGGHHHHGGGGGGGHHHHHHHGGGGGGGGGGGGHHHHGGGGHGHHHHGGGGGCGGGHHHHHHHHEGGFHECDGGGHHFGGGGHHHHHGHBHHFFHH-?DAACE/<EGFFGG1CFGBFFGGGB-AFBB?CFFAFFBFBBFF1B<B::BBFFF1B1BB@.DFFFFAF.<DFF/:::BFBBBFB1<BFBBBFFFFF1FFBF0<B0BF1BBFFFFFF
@M05620:37:000000000-D9766:1:1101:24799:15702 1:N:0:12
ACCACACCTTCTACAATGAGCTGCGTGTGGCTCCCGAGGAGCACCCCGTGCTGCTGACCGAGGCCCCCCTGAACCCCAAGGCCAACCGCGAGAAGATGCCCACGTGAGGGGCCCGCTACCTCGTCTGGTGGCCGCCTCCCTCCTTCCTGGCCTCCCGGACCTGCGCCCCTTCTCACTGGTTCTCTCTTCTGCCGTTTTCCGTACGCCTCTCTTCCCTGACCTGAATCTCCTTTGGAACTCTGCAGGTTCTA
+
BBBABBBBFFFFGGGGGGGGGFHGGAEEGFHHHGGGGGGGGHHHHGGGAEGGHHHHHHHGFGGGGGFGGGGHHHHGGGGHGHHHHGGGGGGGGGGFFH2??2/A?/?<0/>-C<-<---<<0.<E.;C;/ECH-;-??9C/9EB00:0CF.CFFFGD---9:..@BDF-;ABB///:FF/;BFFFF/9FFB/FBADFF/9./:.9.;9DFFEFB/;9/9/B/.///;;F//9B///;9/99///BF.;FF:
@M05620:37:000000000-D9766:1:1101:8588:15712 1:N:0:12
ACCACACCTTCTACAATGAGCTGCGTGTGGCTCCCGAGGAGCACCCCGTGCTGCTGACCGAGGCCCCCCTGAACCCCAAGGCCAACCGCGAGAAGATGACCCAGGTGAGTGGCCCGCTACCTCTTCTGGTGGCCGCCTCCCTCCTTCCTGGCCTCCCGGAGCTGCGCCCTTTCTCACTGGTTCTCTCTTCTGCCGTTTTCCGTAGGACTCTCTTCTCTGACCTGAGTCTCCTTTGGAACTCTGCAGGTTCT
+
BBCAABCCFFFFGGGGGGGFGGHHGEGFHGHGHGGGGGEGGHHHHGGGEEGGHHHHHHHGGGGGGGGGGGGHHHGGGGGHGHHGHGGCGGGGGGHHHHHHHGHHFHHHHGHGGFHFGGGGHHHHHHHHHHHGHHGGGGGHGHHGHGGGGEFGGGGGGGGGGGGFGGFFFFEFFFFFFFFEFFFFFFFFFFFFFFFFFFFFFFFF.DFFFFBFFFEBFFB/BFFFF/BFFFFFFFFFFFEFFFFFFFFFFFF
@M05620:37:000000000-D9766:1:1101:14477:15720 1:N:0:12
ACCACACCTTCTACAATGAGCTGCGTGTGGCTCCCGAGGAGCACCCCGTGCTGCTGACCGAGGCCCCCCTGAACCCCAAGGCCAACCGCGAGAAGATGACCCAGGTGAGTGGCCCGCTACCTCTTCTGGTGGCCGCCTCCCTCCTTCCTGGCCTCCCGGAGCTGCGCCCTTTCTCACTGGTTCTCTCTTCTGCCGTTTTCCGTAGGACTCTCTTCTCTGACCTGAGTCTCCTTTGGAACTCTGCAGGTTCT
+
DDDDCDDDFFFFGG5GGGGGGGHHGGGEHGHHHGGGGGGGGHHHHGGGGGGGHHHHHHHGGGGGGGGGGGGHHHHGGGGHGHHHHGGGGGGGGGHHHHHHHHHHGHHHHHHGGHHGGGGGHHHHHHHHHHHGHHGGGGGHGHHGHGGGGGGGGGGGGGGGGGGGGGFFFFFFFFFFFHFFFFFFHFFFFFFHFFFFFFFFFFFFFFFFFFFFFHFFFFFFFFFFFFFFFFFFFFHFFFFFFFHFFFFFFFF
@M05620:37:000000000-D9766:1:1101:8577:15729 1:N:0:12
ACCACACCTTCTACAATGAGCTGCGTGTGGCTCCCGAGGAGCACCCCGTGCTGCTGACCGAGGCCCCCCTGAACCCCAAGGCCAACCGCGAGAAGATGACCCAGGTGAGTGGCCCGCTCCCTCTTCTGGTGGCCGCCTCCCTCCTTCCTGGCCTCCCGGAGCTGCGCCCTTTCTCACTGGTTCTCTCTTCTGCCGTTTTCCGTAGGACTCTCTTCTCTGACCTGAGTCTCCTTTGGAACTCTGCAGGTTCT
+
BBBBABBBFFFFGGEGGGGFGGHHGGGEEFHFGGGGG?EFGHHHHGGGFEGGHHGHHGHFGGGGGGGGGGFHHHHGGGGGGHHGHGGGGG<CGGHHFHHHHHHC/<1<<GFCFHECCC<CC/CH0=GH0<GDGACG:AECC/CDGBFGBF/:ABGGA99---;/99@FFFFFFFF/9FF.FFF9FBFFFFFEFF-;DFAFFABFD./:BB/9FBFFBFF/FFF.9B99/BBFFBFFFFBBBBFFFFEFBFB
@M05620:37:000000000-D9766:1:1101:6091:15761 1:N:0:12
ACCACACCTTCTACAATGAGCTGCGTGTGGCTCCCGAGGAGCACCCCGTGCTGCTGACCGAGGCCCCCCTGAACCCCAAGGCCAACCGCGAGAAGATGACCCAGGTGAGTGGCCCGCTACCTCTTCTGGTGGCCGCCTCCCTCCTTCCTGGCCTCCCGGAGCTGCGCCCTTTCTCACTGGTTCTCTCTTCTGCCGTTTTCCGTAGGACTCTCTTCTCTGACCTGAGTCTCCTTTGGAACTCTGCAGGTTCT
+
CCCCCCDDFFFFGGGGGGGGGGHHGGGFHGHHHGGGGGGGGHHHHGGGEGGGHHHHHHHGGGGGGGGGGGGHHHHGGGGHGHHHHGGGGGGGGGHHHHHHHHHHGHHHHHHGGHHGGGGGHHHHHHHHHHHGHHGGGGGHGHHGHGGGGGGGGGGGGGGGGGGGGGFFFFFFFFFHHFFFFFFFHFFFFHFFHFFFFFFHFFFFFFFFFFFFFHFFFFFFFFHFFFFFFHFFFHHFFFFFFFFFFFFFFFF
@M05620:37:000000000-D9766:1:1101:18939:15814 1:N:0:12
ACCACACATTCTACAATGCGCTGCGTGTGGCTCCCGAGTAGCACCCCTTGCTGCTGACCGAGGCCCCCCTGAACCCCAAGGCCAACCGCGCGAAGATGACCCAGGTGCGTGGCCAGCTACCTCTTCTGGTGGCCGCCTCCCTCCTTCCTGGCCTCCCGGTGCTGCGCCCTTTCTCACTGGTTCTCTCTTCTGCCGTTTTCCGTAGGACTCTCTTCTCTGCCCTGCGTCTCCTTTGGAACTCTGCAGGTTCT
+
AAAA>AA>4BBDGGGGGGFAEGGGGEE2AABBBABB2E2B5FDFGEE11BBGBGFFFGG0>>?EF>EFGECC@EGEEFGHFE?GHG/>EE/><DC/2?FGHH/<?<?GCF?-<F1>FGDFHHHHHDGHGFBGGFCGCCDGGHHFHHEFGGFF?0.EED:--;9;F?FGFFFFFFF/BFB.;BBFFBFFFFFFFF-;AFEFFDF?ADB/B/FFFF;BFFB/;EB.ADD=DFFFBFFEFFFFFFFFBFEFFFF
@M05620:37:000000000-D9766:1:1101:18932:15832 1:N:0:12
ACCACACCTTCTACAATGAGCTGCGTGTGGCTCCCGAGGAGCACCCCGTGCTGCTGACCGAGGCCCCCCTGAACCCCAAGGCCAACCGCGAGAAGATGACCCAGGTGAGTGGCCCGCTACCTCTTCTGGTGGCCGCCTCCCTCCTTCCTGGCCTCCCGGAGCTGCGCCCTTTCTCACTGGTTCTCTCTTCTGCCGTTTTCCGTAGGACTCTCTTCTCTGACCTGAGTCTCCTTTGGAACTCTGCAGGTTCT
+
CCDCCCCCFFFFGGGGGGGGGGHHGGGFHGHHHGGGGGGGGHHHHGGGGGGGHHHHHHHGGGGGGGGGGGGHGHHGGGGHGHHHHGGGGGGGGGHHHHHHHHHHGHHHHHHGGHHGGGGGHHHHHHHHHHHGHHGGGGGHGHHGHGGGGGGGGGGGGGGGGGGGGGFFFFFFFFHHHHFFFFFFFHFFFFHHHFFFFFFFFFFFFFFFFFFFFFFFFFFFFFFFFFHHHHFFFFFFFFFFFFFFFFFFFFF
@M05620:37:000000000-D9766:1:1101:14619:15842 1:N:0:12
GAGGCTGCTTTGGAAGAAACTCATAGATTACTGCAACAGTTCCCCCTGGACCTGGAAAAGTTTCTTGCCTGGCTTACAGAAGCTGAAACAACTGCCAATGATACTACCAATGAGCAGCTGCTACAAGAATACTCGAGAGGCGTAGAACTGCTGATCAAATGACCACAAGTAAGGCCGTCTTTGCCTTTGCACCATTGTGGATGCAATAGTTGAATTCTCAGCATCTGTACTAGTTACAACTAAGACACGGA
+
AAABBAFAFFFFGGGGGGGGGGGHGHHHHCGHHH4AFGGFHHHHHGFGHBGHHHHHHF2FGHHHGHHHHHHHHHGEGHHHHHHHGFHHHHHHHHHHFHHH3F4B4@4?33333B@332B3BF433BBEF?4B43////>////<//222@2@FH22>@G222111//?01<1110.---0.11<110000=0/.<D0=0<00//0;000:00<C00;C000;C0000;00;00;09900///;/00//.--
@M05620:37:000000000-D9766:1:1101:7415:15842 1:N:0:12
GAGGCTGCTTTGGAAGAAATTGACAAGCCAGGGACAAAAGATCGGAAGAGCACACGTCTGAACTCCAGTCACGTTCCTCGATCTCGTATGCCGTCTTCTGCTTGAAAAAAAAAAAAACCATATAGACATATTAACCTCCCACTACCCTCTCATCCCACCCCTCACTACTTTCTCACGATTTCAATCTTCAACCATTTGACAACTACCTCTCTTCTCTCCCCCTAGTTTACTTTAGCACTGTTCCTGTTATC
+
BBCBBBFCFFFFGGGGGGGBBBFHHEBFFHBABEFFHHGHGHHGGDFFFHHFHHHGHHHGHFGHHHFGFGDF1?1225D1EFEGGBFEHHGHGEEHGHHHHHHHGHHHGGGGFC/>////1?111@11111111>110..000000.0./<0000.0.<.:....00/00000000..9..;0000000000;900000;00.0:9/000/0000000//..-./990000000;0090:000;0900000
@M05620:37:000000000-D9766:1:1101:23870:15843 1:N:0:12
ACCACACATTCTACAATGCGCTGCGTGCGGCTCTCGAGGAGCACCCCGTGCTGCTGACCGAGGCCCCCCTGAACCCCAAGGCCAACCGCGCGAAGATGACCCAGGTGCGTGGCCCGCTACCTCTTCTGGTGGCCGCCTCCCTCCTTCCTGGCCTCCCGGTGTTGCGCCCTTTCTCACTGGTTCTCTCTTCTGCCGTTTTCCGTAGGACTCTCTTTTCTGACCTGCGTCTCCTTTGGAACTCTGCAGGTTCT
+
AABAABB3@BDFGGCGGGGGGGGGGEFA2AE2B3BA3AEE?GHGHGG01AEG5FBFHHF0///>FFGGGE/?GGHGG//FFFGHCFGGGGDG/@D/1F1FHHAGF<F1<FD-AH.-<@-@GFHH00CCCHFGHH?FA.EEEFGDFFGGGBFFGGFEAD;--9.99@DA9@BFFBF/BFF./BBBFFFFFFBBFFCFFFFFFFF..;/;/BFBFB/;:B//BFFBFF.@.FFFBFBB//;B/;BF/9.AFFF
@M05620:37:000000000-D9766:1:1101:5925:15850 1:N:0:12
ACCACACCTTCTACAATGAGCTGCGTGTGGCTCCCGAGGAGCACCCCGTGCTGCTGACCGAGGCCCCCCTGAACCCCAAGGCCAACCGCGAGAAGATGCCCAGGTGAGTGGCCCGCTACCTCTTCTGGTGGCCGCCTCCCTCCTTCCTGGCCTCCCGGAGCTGCGCCCTTTCTCACTGGTTCTCTCTTCTGCCGTTTTCCGTAGGACTCTCTTCTCTGACCTGAGTCTCCTTTGGAACTCTGCAGGTTCTA
+
CCCCCCCCFFFFGGGGGGGGGGHHGEGEHGHHGGGGGGGGGHHHHGGGEGGGGHHHHHHGGGGGGGGGGGGHHHHGGGGHEHHHHGGCGGGGGGHHGHHHHHHGHHHHHHGGHHGGGGGHHHHHHHHH0/<GHGGGGGHGHHGHHGGGGGGGGGGGGGAGCGGGGGFFFFFFFFFFFFFFFFFFFFFFFFFFFFFFFFFFFFFFFFFFFFFFFFFFFFFFFFFFFFFFFFFFFFFFFFFFFFFFFFFFFFB
@M05620:37:000000000-D9766:1:1101:7436:15874 1:N:0:12
ACCACACCTTCTACAATGAGCTGCGTGTGGCTCCCGAGGAGCACCCCGTGCTGCTGACCGAGGCCCCCCTGAACCCCAAGGCCAACCGCGAGAAGATGACCCAGGTGAGTGGCCCGCTACCTCTTCTGGTGGCCGCCTCCCTCCTTCCTGGCCTCCCGGAGCTGCGCCCTTTCTCACTGGTTCTCTCTTCTGCCGTTTTCCGTAGGACTCTCTTCTCTGACCTGAGTCTCCTTTGGAACTCTGCAGGTTCT
+
CCBBBCCCFFFFGGGGGGGGGGHHGEGEG?HHEFGEGGGGGHGHHGGGGGGGHHGHGGHGGGGGGGGGGGGHGHHGGGGHGHHHHGGEGGFGGGHHHHHHHHHHGHHHHHHGGHHGGGGGHHHHHHHHFFHGHHGGGGGHGGHGGGGGGGGGGGGGGGGGGGGGGGFFFFFFFFFFFFFFFFFFFFFFFFFFFFFFFFFFFFFFFFFFFFFFFFFFFFFFFFFFFFFFFFFFFFFFFFFFFFFFFFFFFFF
@M05620:37:000000000-D9766:1:1101:5312:15898 1:N:0:12
ACCACACCTTCTACAATGAGCTGCGTGTGGCTCCCGAGGAGCACCCCGTGCTGCTGACCGAGGCCCCCCTGAACCCCAAGGCCAACCGCGAGAAGATGACCCAGGTGAGTGGCCCGCTACCTCTTCTGGTGGCCGCCTCCCTCCTTCCTGGCCTCCCGGAGCTGCGCCCTTTCTCACTGGTTCTCTCTTCTGCCGTTTTCCGTAGGACTCTCTTCTCTGACCTGAGTCTCCTTTGGAACTCTGCAGGTTCT
+
CCCCCCCCFFFFGGGGGGGGGGHHGGGGHEHHHGGGGGGGGHHHHGGGGGGGHHHHHHHGGGGGGGGGGGGHHHHGGGGHGHHHHGGGGGGGGGHHHHHHHHHHGHHHHHHGGHHGGGGGHHHHHHHHHHHGHHGCGFGHGHHGHGGGGGGGGGGGGGGGGGGGGGFFFFFFFFFFFFFFFFFFFFFFFFFFFFFFFFFFFFFFFFFFFFFFFFFFFFFFFFFFFFFFFFFFFFFFFFFFFFFFFFFFFFF
@M05620:37:000000000-D9766:1:1101:11011:15917 1:N:0:12
ACCACACCTTCTACAATGAGCTGCGTGTGGCTCCCGAGGAGCACCCCGTGCTGCTGACCGAGGCCCCCCTGAACCCCAAGGCCAACCGCGAGAAGATGACCCAGGTGAGTGGCCCGCTACCTCTTCTGGTGGCCGCCTCCCTCCTTCCTGGCCTCCCGGAGCTGCGCCCTTTCTCACTGGTTCTCTCTTCTGCCGTTTTCCGTAGGACTCTCTTCTCTGACCTGAGTCTCCTTTGGAACTCTGCAGGTTCT
+
CBCCCCCCFFFFGGGGGGGGGGHHGFGGHGHHHGGGGGGGGHHHHGGGGGGGHHHHHHHGGGGGGGGGGGGHHHHGGGGHGHHHHGGGGGGGGGHHHH2GHFCGFFF10?F/FHF<@CCGGBDGDGFHGHHDG<-A::EHGCGAGBFFFGBFF0FGEG?@-?A9B9CFCFFFFFF0;9FFFB909::FBBB0FF=FFFEFFA;AD.0::90:F900;B00BBBBFB:00BBFFFFFF00:00:90B.F9BB
@M05620:37:000000000-D9766:1:1101:5038:15944 1:N:0:12
ACCACACCTTCTACAATGAGCTGCGTGTGGCTCCCGAGGAGCACCCCGTGCTGCTGACCGAGGCCCCCCTGAACCCCAAGGCCAACCGCGAGAAGATGACCCAGGTGAGTGGCCCGCTACCTCTTCTGGTGGCCGCCTCCCTCCTTCCTGGCCTCCCGGAGCTGCGCCCTTTCTCACTGGTTCTCTCTTCTGCCGTTTTCCGTAGGACTCTCTTCTCTGACCTGAGTCTCCTTTGGAACTCTGCAGGTTCT
+
AAAAA1AACFFFBGGDGG11F1GGGFFAAEGFGEFG?EE/AGEFHGGC/EEAFE1CAGBAE@>EGGGGGE/GHHHGGCEGEHHH/FFEGC/B//0?F1FHFGEHGFGFCHFEACFCCGGCGDGF0DH0D=<EAH@:-ACHEHFCFFGFF0FFFFFEFG-;A@9FG@@A@=/;BFFFFF/-BFB9FFFFFF/BBB@BFFFFFFF?BFFFFFFFFFFBFFB/;F9FFF9BBFFFFFB///;9BB9FBFFFFFF
@M05620:37:000000000-D9766:1:1101:2438:15964 1:N:0:12
ACCACACCTTCTACAATGAGCTGCGTGTGGCTCCCGAGGAGCACCCCGTGCTGCTGACCGAGGCCCCCCTGAACCCCAAGGCCAACCGCGAGAAGATGACCCAGGTGAGTGGCCCGCTACCTCTTCTGGTGGCCGCCTCCCTCCTTCCTGGCCTCCCGGAGCTGCGCCCTTTCTCACTGGTTCTCTCTTCTGCCGTTTTCCGTAGGACTCTCTTCTCTGACCTGAGTCTCCTTTGGAACTCTGCAGGTTCT
+
BBBBBBBBFFFFGGGGGGGGGGHHGGGEGDHHGGGEGGGGGHHHHGGGDEFGHHFHHHGGGGGGGGGGGGGHHHHGGGGHGHHHHGGGGGGGGGHHGHGHHHHHGHHHHGGGGHHGGGGGHHHHGHHHHHHGHHGGGDGHGHHGHGGGGGFFFFGGGGGC?BFFFGFFFFFFFFFFFFFE9BFFFFFFFFFFFFFFFFFFFFFFFFFFFFFFFFFFFFFFFFFFFFFFFFFFFFFFFFFFFFFFFFF?FFF
@M05620:37:000000000-D9766:1:1101:13285:15971 1:N:0:12
ACCACACCTTCTACAATGAGCTGCGTGTGGCTCCCGAGGAGCACCCCGTGCTGCTGACCGAGGCCCCCCTGAACCCCAAGGCCAACCGCGAGAAGATGACCCAGGTGAGTGGCCCGCTACCTCTTCTGGTGGCCGCCTCCCTCCTTCCTGGCCTCCCGGAGCTGCGCCCTTTCTCACTGGTTCTCTCTTCTGCCGTTTTCCGTAGGACTCTCTTCTCTGACCTGAGTCTCCTTTGGAACTCTGCAGGTTCT
+
CCCCCCCCFFFFGGGGGGFGGGHHGGGGHGHHHGGGGGGGGHHHHGGGEGGGHHHHHHHGGGGGGGGGGGGHGHHGGGGHGHHHHGGGGGCGGGHHHHHHHHEGFGGFHDGGGHHGGCGGHHHHHHHHHHHGHGGGGGGHGHHGHGGGGGFGGGGGGGGG?AFFGGFFFFFFFFFFFFFFFFFFFFFFFFFFFFFFFFFFFFF?ADFFFFFFFFFFFFFFFFFFFFFFFFFFFFFFFFFFFFFFFFFFFFF
@M05620:37:000000000-D9766:1:1101:13300:15991 1:N:0:12
ACCACACCTTCTACAATGAGCTGCGTGTGGCTCCCGAGGAGCACCCCGTGCTGCTGACCGAGGCCCCCCTGAACCCCAAGGCCAACCGCGAGAAGATGACCCAGGTGAGTGGCCCGCTACCTCTTCTGGTGGCCGCCTCCCTCCTTCCTGGCCTCCCGGAGCTGCGCCCTTTCTCACTGGTTCTCTCTTCTGCCGTTTTCCGTAGGACTCTCTTCTCTGACCTGAGTCTCCTTTGGAACTCTGCAGGTTCT
+
AAABBABAFFFFGFGGGBGGGG4GFFGGGGHHHGGGE22AAG2FHGGGGGGGDGHHHHHGGGFGGGGGGGG2FGHGGDGE/FGEHGF/C?CCGDFCGHHHHH/?/?FHGG1FFGHCGC-CHHHHHHHB0D/ACGCGGFDHGHHGGGGGGF/CFFGGGF??-AF/BAFFFFFFFFFFFFFBFFFFFFFFFFFFFFCDFFFFFBFF.ABFFFFFFFFFFFFFFFFFFFFFFFFFEFBFFFFFFFFFFF.AFFF
@M05620:37:000000000-D9766:1:1101:3254:16018 1:N:0:12
ACCACACCTTCTACAATGAGCTGCGTGTGGCTCCCGAGGAGCACCCCGTGCTGCTGACCGAGGCCCCCCTGAACCCCAAGGCCAACCGCGAGAAGATGACCCAGGTGAGTGGCCCGCTACCTCTTCTGGTGGCCGCCTCCCTCCTTCCTGGCCTCCCGGAGCTGCGCCCTTTCTCACTGGTTCTCTCTTCTGCCGTTTTCCGTAGGACTCTCTTCTCTGACCTGAGTCTCCTTTGGAACTCTGCAGGTTCT
+
AAA1AAAAFFFFGGGGDGG1FGHHGEGAAAGH1FFEEGGGGHHHHGGG/BEGDD1GHHFGGC/EGGGGGEEFCHHGGGCH/EGHHGG/BCC@CGFFHHBGHHGHFGHHGFDGGHHGGGGGHHHHHHHHHHHGHHGGGGGHGHHGHGGGGGGGGGGGGGGGGGGGGG@F@@FFFFFFFFFFFFFFFFFFFFFFFF@FFFFFFFFFFFFFFFFFFFFFFFFFFFFFEFFFFFFFFFFFFFFFFFFFFFFFFFF
@M05620:37:000000000-D9766:1:1101:11679:16019 1:N:0:12
ACCACACCTTCTACAATGAGCTGCGTGTGGCTCCCGAGGAGCACCCCGTGCTGCTGACCGAGGCCCCCCTGAACCCCAAGGCCAACCGCGAGAAGATGCCCAGGTGAGTGGCCCGCTACCTCTTCTGGTGGCCGCCTCCCTCCTTCCTGGCCTCCCGGAGCTGCGCCCTTTCTCACTGGTTCTCTCTTCTGCCGTTTTCCGTAGGACTCTCTTCTCTGACCTGAGTCTCCTTTGGAACTCTGCAGGTTCTA
+
CBCCCCCCFFFFGGGGGGGGGGHHGFGGHDHHHGGGGGGGGHHHHGGGEGGGHHHHHHHGGGGGGGGGGGGHHHHGGGGHGHHHHGGGGGGGGGHHHHHHHHHFHHHHHHGGHHGGGGGHHHHHHHHHHGGHHGGGGGHGHHGHHGGGGGGGGGGGFDFCAFBFBGFFFFFFFFFFFFFFFFFFFFFFFFFFFFFFFFFFFFA:A9BFFFFFFFFFFFFFFFFFFFFFFFFFFFFFFFFFFFFFFFFFFF;
@M05620:37:000000000-D9766:1:1101:11367:16040 1:N:0:12
ACCACACCTTCTACAATGCGCTGCGTGTGGCTCCCGAGGGGCACCCCGTGCTGCTGACCGAGGCCCCCCTGAACCCCAAGGCCAACCGCGCGACGATGCCCAGGTGAGTGGCCCGCTACCTCTTCTGGTGGCCGCCTCCCTCCTTCCTGGCCTCCCGGAGCTGCGCCCTTTCTCACTGGTTCTCTCTTCTGCCGTTTTCCGTAGGACTCTCTTCTCTGACCTGAGTCTCCTTTGGAACTCTGCAGGTTCTA
+
AAAAA11AFFFFGGGFGG1AA0AAAEAEFEEGHGCG/////A/AFEE/A/??1BG1FFG//>/>/?EEGEF01F/<EE/F/E/G//?/><//</<<..>FFG..//D.<0<CCE?C@@CHFG0CGGHGGCAFF@@G?EGGGEGFBFGBF/9CFFEEB?@;@AFF@?F@-B/;/FFFFFEFFFFF/BFFB/BFF?FFFEBFBF--AFF/B/BFFBB/;99FFBFBFBB/9BFF/BBBFF//FFFFFFFFFFB
@M05620:37:000000000-D9766:1:1101:11058:16043 1:N:0:12
ACCACACCTTCTACAATGAGCTGCGTGTGGCTCCCGAGGAGCACCCCGTGCTGCTGACCGAGGCCCCCCTGAACCCCAAGGCCAACCGCGAGAAGATGACCCAGGTGAGTGGCCCGCTACCTCTTCTGGTGGCCGCCTCCCTCCTTCCTGGCCTCCCGGAGCTGCGCCCTTTCTCACTGGTTCTCTCTTCTGCCGTTTTCCGTAGGACTCTCTTCTCTGACCTGAGTCTCCTTTGGAACTCTGCAGGTTCT
+
CCDCCDDDFFFFGGGGGGGGGGHHGGGEHGHHHGGGGGGGGHHHHGGGGGGGHHHHHHHGGGGGGGGGGGGHHHHGGGGHGHHHHGGGGGGGGGHHHHHHHHHHFHFHHHHGGHHGGGGGHHHHHHHHDGHGHHGCCEGHGHHGHGGGGGGGGGGGGGGGGGGGGGFFFFFFFFFFFFFFFFFFFFFFFFFFHFFFFFFFFFFFFFFFFFFFFFFFFFFFFFHFFFFFFFFFFFFFFFFFFFFFFFFFFFF
@M05620:37:000000000-D9766:1:1101:15487:16050 1:N:0:12
ACCACACCTTCTACAATGAGCTGCGTGTGGCTCCCGAGGAGCACCCCGTGCTGCTGACCGAGGCCCCCCTGAACCCCAAGGCCAACCGCGAGAAGATGACCCAGGTGAGTGGCCCGCTACCTCTTCTGGTGGCCGCCTCCCTCCTTCCTGGCCTCCCGGAGCTGCGCCCTTTCTCACTGGTTCTCTCTTCTGCCGTTTTCCGTAGGACTCTCTTCTCTGACCTGAGTCTCCTTTGGAACTCTGCAGGTTCT
+
BAAABBBAFFFFGGFGGG5BGGHHGEEAAEHHHFFEDGGGFHHHHGGFAEGGGHHHHFHEEC@EGGGGGEFHHGHGGEGHGHHHGGGGGG/CGGHHHHHHHHEHGGFFHGHGGHFCGCFGHHHHHHHHHFGGHHGCADDGEHHGHGGGGGGGGGGGGGGACCFGGGFFFFFFFFFFFFFFFFFFFFFFFFFFFFDADFEFFFF?FDBFFFFFFFFFFFFBFFFFBFFFFFFFFFFEFFFFFFFFFFFFFFF
@M05620:37:000000000-D9766:1:1101:11348:16050 1:N:0:12
ACCACACCTTCTACAATGAGCTGCGTGTGGCTCCCGAGGAGCACCCCGTGCTGCTGACCGAGGCCCCCCTGAACCCCAAGGCCAACCGCGAGAAGATGCCCAGGTGAGTGGCCCGCTACCTCTTCTGGTGGCCGCCTCCCTCCTTCCTGGCCTCCCGGAGCTGCGCCCTTTCTCACTGGTTCTCTCTTCTGCCGTTTTCCGTAGGACTCTCTTCTCTGACCTGAGTCTCCTTTGGAACTCTGCAGGTTCTA
+
CCCBCCCCFFFFGGGGFGGGGGHHGFGFHDHHHGGGGGGGGHHHHGGGEEGGHHGHHHGGGGGGGGGGGGGHHHHGGGGHGHHHHGGGGGGGGGHHFHHHHHHG<FGFGHGGHHGGGGGHFHFHHGFHGBGHH-:DDGHGHFGBHGGGFGGGGGGGGGFGFEF0BGFFFFFFFFFFFFFFFFFFFFFFFFFFFFFFFFFFFFFFFFFFFFFFFFFFFFFFFFFBFFFBFFBFFFFFFFBFFFFFFFAFFF9
@M05620:37:000000000-D9766:1:1101:21098:16052 1:N:0:12
ACCACACCTTCTACAATGAGCTGCGTGTGGCTCCCGAGGAGCACCCCGTGCTGCTGACCGAGGCCCCCCTGAACCCCAAGGCCAACCGCGAGAAGATGACCCAGGTGAGTGGCCCGCTACCTCTTCTGGTGGCCGCCTCCCTCCTTCCTGGCCTCCCGGAGCTGCGCCCTTTCTCACTGGTTCTCTCTTCTGCCGTTTTCCGTAGCACTCTCTTCTCTGACCTGCGTCTCCTTTGGAACTCTGCAGGTTCT
+
AAAAAABAFFFFGGFGFGGFFGHFFEEEHEHHFGGGFGGEGHHHHGGGEGGGHHHHHHHGGGGGGEEGGGGGHHHGGGGHEGHFHGGGGGBCCGHHHFFHHHEHEFG1FFGGGH<AG-ADHHHHHDGHHHHGHFCACDGGGHHGHFGGGGGGGFGGGGF9AAFGGGFFFFFFFFFFFFFFFFFFFFFFFFFFFFFFFFFFFFFFF.9BFFFFFFF/BFFFFFF..9;-;BFFFFFFFFFFFFFFFFFFFFF
@M05620:37:000000000-D9766:1:1101:18656:16055 1:N:0:12
ACCACACCTTCTACAATGAGCTGCGTGTGGCTCCCGAGGAGCACACCGTGCTGCTGACCGAGGCCCCCCTGAACCCCAAGGCCAACCGCGAGAAGATGACCCAGGTGAGTGGCCCGCTACCTCTTCTGGTGGCCGCCTCCCTCCTTCCTGGCCTCCCGGAGCTGCGCCCTTTCTCACTGGTTCTCTCTTCTGCCGTTTTCCGTAGGACTCTCTTCTCTGACCTGAGTCTCCTTTGGAACTCTGCAGGTTCT
+
CBCBCCCCFFFFGGGGGGGGGGHHGGGGHGHHHGGGGCGGGHHHHHGGHHGGFGHGHHHGGGGGEGGGGGGEHHHGGGGHAGHGGGG?FGGGGGHBGFHFHHEGFHHHHHHGGHHCF@DGHHHHHGHHFGGFGGCGGGGHGHHGHHHGGEGGGFGGGGCCGGGFFAGFFFFFFFFFFFFFFFFFFFFFFFFFFFFFFFFFFFF.A.;FFFFFFFFFFFEFFFFFFFF/:FFFFFFEFFFFFFFFFFFFFFF
@M05620:37:000000000-D9766:1:1101:10468:16060 1:N:0:12
ACCACACCTTCTACAATGAGCTGCGTGTGGCTCCCGAGGAGCACCCCGTGCTGCTGACCGAGGCCCCCCTGAACCCCAAGGCCAACCGCGAGAAGATGACCCAGGTGAGTGGCCCGCTACCTCTTCTGGTGGCCGCCTCCCTCCTTCCTGGCCTCCCGGAGCTGCGCCCTTTCTCACTGGTTCTCTCTTCTGCCGTTTTCCGTAGGACTCTCTTCTCTGACCTGAGTCTCCTTTGGAACTCTGCAGGTTCT
+
A>>AABBAFFFFGGGGGGDGGGHHGGGECEGHHGFGGGGGGHHHHGGGAEGGHHHHHHHGGGEGGGGGGGGHHHHGGGGHGHHHHGGGGGCDGGHHFHHHHHGHGHGHHHHGGHHGGGGGHHHHHHHHGHHGHHGDCFGHGHHGHGGGGGGGGGGGGGDFF?FFGGFFFFFFFFFFFFFFFFFFFFFFFFFFFFFDFFFFFFFFFFFFFFFFFFFFFFFFFFFFFFFFFFFFFFFFFFFFFFFFFFFFFFF
@M05620:37:000000000-D9766:1:1101:27182:16062 1:N:0:12
ACCACACGTTCTACAATGCGCTGCGTGTGGCTCGCGAGGAGCACCCCTTGCTGCTGACCGAGGCCCCCCTGAACCCCAAGGCCAACCGCGCGAAGATGACCCAGGTGCGTGGCCCGCTACCTCTTCTGGTGGCCGCCTCCCTCCTTCCTGGCCTCCCGGAGCTGCGCCCTTTCTCACTGGTTCTCTCTTCTGCCGTTTTCCGTAGGACTCTCTTCTCTGACCTGCGTCTCCTTTGGAACTCTGCAGGTTCT
+
A1AAAA@1BFFAGGGFGGAEEEEEGEE00BGAF/AA/EFEEHHFHGG/>FFFFHFHHHG/>E?GGFGGGECGHHHGGGGHEHHHHGGGGCBA@CC.<1FDGHAG<<<1AECGCH.;@CGGHGGCG0;GGCBCFGG@??EAEGFBBBFEFFGFFFAA-B@-9-:B/@-9@@FBFFFFFFFFBFBBFFBBFFFFFF@BBFFFBBB-BFFBBBBFFB/:9FFFFFBFF-;@BBFFFFFBFFFFF/FFFFFFFFF
@M05620:37:000000000-D9766:1:1101:9734:16126 1:N:0:12
GAGGCTGCTTTGGAAGAAACTCATAGATTACTGCAACAGTTCCCCCTGGACCTGGAAAAGTTTCTTGCCTGGCTTACAGAAGCTGAAACAACTGCCAATGCTACCCGTAAGGAAAGGCTCCTAGAAGACTCCAAGGGAGTAAAAGAGCTGATGAAACAATGGCAAGTAAGTCAGGCATTTCCGCTTTAGCACTCTTGTGGATCCAATTGAACAATTCTCAGCATTTGTACTTGTAACTGACAAGCCAGGGA
+
BCBABAFCFFFFGGGGGGGGGGHHHHHHHHHGGHHHFHHHHHHHHGGGHHHHHHHHHHHHFGHHHHHHHGHGGGHHHHHHFHHHHHHGHHHHHHHHHHHHHHHHHHGGGGHHHHHHHHHHGHHHHHHHHHHHHHHGGHGGHHFHHGHHHHHHHHHHHHHHHHHHHGHHHHHHHHHHHHHHHHGGGGGHHHHHHHHHHHHGHHHHHHHHHHHHHHHHGHHHHHHHHHHGHHHHHFGGGGGGGGGGGGGGGGE
@M05620:37:000000000-D9766:1:1101:10068:16156 1:N:0:12
ACCACACCTTCTACAATGAGCTGCGTGCGGCGCCCGAGGAGCACCCCGTGCTGCTGACCGAGGCCCCCCTGAACCCCAAGGCCAACCGCGAGAAGATGCCCAGGTGAGTGGCCCGCTACCTCTTCTGGTGGCCGCCTCCCTCCTTCCTGGCCTCCCGGAGCTGCGCCCTTTCTCACTGGTTCTCTCTTCTGCCGTTTTCCGTAGGACTCTCTTCTCTGACCTGAGTCTCCTTTGGAACTCTGCAGGTTCTA
+
ABB3AABBFFFFGFGFDGGDGDGHGEG222A22AEEEGEE?HFFHG@E1EGE333BFG3EEC/EGGEGG//FGCGFGABGEEHHHGG<BD?@/CCCGHB1GFCFGHHCDGCEHHGCGGCHHHHHHHHHHHGHFGGGGGGGGGGGGGGGGGGGGGFFFBBBBFFFB?FBBFFFFFFFFFFFFFFFFFFFFFFFFBFFFFFFFFFFFFFFFFFFFFFFFFFFFFFFFFFFFFFFFFFFFFFFFFFFFFFFFFB
@M05620:37:000000000-D9766:1:1101:20894:16168 1:N:0:12
ACCACACCTTCTACAATGAGCTGCGTGTGGCTCCCGAGGAGCACCCCGTGCTGCTGACCGAGGCCCCCCTGAACCCCAAGGCCAACCGCGAGAAGATGACCCAGGTGAGTGGCCCGCTACCTCTTCTGGTGGCCGCCTCCCTCCTTCCTGGCCTCCCGGAGCTGCGCCCTTTCTCACTGGTTCTCTCTTCTGCCGTTTTCCGTAGGACTCTCTTCTCTGACCTGAGTCTCCTTTGGAACTCTGCAGGTTCT
+
CCCCCCCCFFFFGGGGGGFGGGHHGGGBGGHHHFFGGGGGGHHHHGGEEGGGHHHHHHHGGGGGGGGGGGGHHHHGGGGHGHHHHGGGGG/BFGHHHHHHHHGHFHHHHHHGGHHGGGGGHHHHHHHHHHHGHGGGGGGHGHHGHGGGGGGGGGGGGGGGGGGGGGFFFFFFFFFFFFFFFFFFFFFFFFFFFFFFFFFFFFFFDFFFFFFFFFFFFFFFFFFFFFFFFFFFFFFFFFFFFFFFFFFFFFF
@M05620:37:000000000-D9766:1:1101:5088:16200 1:N:0:12
ACCACACCTTCTACAATGAGCTGCGTGTGGCTCCCGAGGAGCACCCCGTGCTGCTGACCGAGGCCCCCCTGAACCCCAAGGCCAACCGCGAGAAGATGACCCAGGTGAGTGGCCCGCTACCTCTTCTGGTGGCCGCCTCCCTCCTTCCTGGCCTCCCGGAGCTGCGCCCTTTCTCACTGGTTCTCTCTTCTGCCGTTTTCCGTAGGACTCTCTTCTCTGACCTGAGTCTCCTTTGGAACTCTGCAGGTTCT
+
CCCCCCCCFFFFGGGGGGGGGGHHGGGGGGHHHGGGGGGGEHHHHGGGGGGGFHHGHHHGGGGGGGGGGGGHHHHGGGGHGHHHHGGGGGGGGGHEGHHHHH/??FGHHHFGFHH?FCCDHHHHHGHHHFFDHGGCGGGHGHHGFGGGGFGGGGGGGGG-CGGFGFFFFCBFFFFFFFEFFFFFFFFFFFFFFFFFFFFFF?B.;.BFFFFFFFFBFFFFFFFFFFFBFFFFFFFBBBBFFEFFFFFFFFF
@M05620:37:000000000-D9766:1:1101:20061:16232 1:N:0:12
ACCACACCTTCTACAATGAGCTGCGTGCGGCTCCCGAGGAGCACCCCGTGCTGCTGACCGAGGCCCCCCTGAACCCCAAGGCCAACCGCGCGAAGATGACCCAGGTGAGTGGCCCGCTACCTCTTCTGGTGGCCGCCTCCCTCCTTCCTGGCCTCCCGGAGCTGCGCCCTTTCTCACTGGTTCTCTCTTCTGCCGTTTTCCGTAGGACTCTCTTTTCTGACCTGCGTCTCCTTTGGAACTCTGCAGGTTCT
+
BBAABB@BFFFFGGGCFGGGGBGHGEFAAAEFGBBEEEGEEGEGHGGGEFGFFGFHHHHGGEEEGEGGGEAGEGHEEGFHFHHGHFGCGGGGCGCDBD<FHC.>F<GGCGHGGH.<CGGGHFHHFCGFHHHGHHG@BGGGGGGGGGGBFGFGGBFGGG@-9-;BFBBFBBFFFFFFFFFFFFFFFFFFFFFFFFBFFFFFFFF.:.:BFFFFFF/;;FFFFFFF??D-9B9BFFF/BFFBFFFFFFFFFFF
@M05620:37:000000000-D9766:1:1101:17076:16253 1:N:0:12
ACCACACCTTCTACAATGAGCTGCGTGTAGCTCCCGAGGAGCACCCCGTGCTGCTGACCGAGGCCCCCCTGAACCCCAAGGCCAACCGCGAGAAGATGACCCAGGTGAGTGGCCCGCTACCTCTTCTGGTGGCCGCCTCCCTCCTTCCTGGCCTCCCGGAGCTGCGCCCTTTCTCACTGGTTCTCTCTTCTGCCGTTTTCCGTAGGACTCTCTTCTCTGACCTGAGTCTCCTTTGGAACTCTGCAGGTTCT
+
CCCCCCCBFFFFGGGGGGAGGGHHGGGBAGHHHFFEDGGGGHHHHGGGGGGGHHHHHHHGGGGGGGGGGGGHHHHGGGGHGHHHHGGGGG<DGGHGHHHHHHGHGHHGHHHGGHHGGGGGHHHHHHHHHHHGHHGGGGGHGHHGHHHHGGGGGGGGGGGGC@FGGGGFFFFFFFFFFFFFFFFFFFFFFFFFFFFFFFFFFFFFFFFFFFFFFFFFFFFFFFFFFFFFFFFFFFFFFFFFFFFFFFFFFFF
@M05620:37:000000000-D9766:1:1101:1844:16265 1:N:0:12
ACCACACCTTCTACAATGAGCTGCGTGTGGCTCCCGAGGAGCACCCCGTGCTGCTGACCGAGGCCCCCCTGAACCCCAAGGCCAACCGCGAGAAGATGACCCAGGTGAGTGGCCCGCTACATCTTCTGGTGGCCGCCTCCCTCCTTCCTGGCCTCCCGGAGCTGCGCCCTTTCTCACTGGTTCTCTCTTCTGCCGTTTTCCGTAGGACTCTCTTCTCTGACCTGAGTCTCCTTTGGAACTCTGCAGGTTCT
+
>3>3>>A>CFBFAFFEFGBA4AFCEBEAFAABAA2A2EA2EG2BBEEEGABAGGGHFB3E>EEFFECFGGGF3C??EEEFEE??C??>>><>BDGCGFGHHHAEAFF1?1?FEG/>DD<A1=0DGDGGD0CFHCC--..;ECCDF09F0;/C.0FGED@-9-.//ABD;@FFFFB/;BFFBFBFF/BFFFEFFFBFDFAFBDBADDFF/FFFFF/;F/FFFFFF/9BFFFFFFFFFFFFFF/9BFFFA;FF
@M05620:37:000000000-D9766:1:1101:8715:16275 1:N:0:12
GAGGCTGCTTTGGAAGAAACTGACAAGCCAGGGACAAAAGATCGGAAGCGCACACGTCTGAACTCTAGTCAGATTACTCGAGCTCGAATGCCGTCTCCTTTTTGAAAAAAAATACTAGAAGACTCCAAGGAATTAAAAGAGCTGATGAAACAAAGGAAATTAAGTCAGGCATTCCCGCTTTAGCACGCTTGTGGACCCAATTGAACCATTCACAGCATCTTTACTTGCAACCGACCCGCCAGTGTCACAAG
+
BBBBBBFBFFFFGGGGGGGGG5BAG54BABA4BAFGHHAHA3GED22B20AEE0B0BB2B55ABG55DBFG55DFGHG5B?EEECE/B3BGH/1>B2?334?F//3BFG///02B3BFDG2F22@22@@?0<2111111/?0??1111<<10<0>F<>B1=10=00<=/<C0<0=<.:-.:<;00:--::.;CDB/:9../;C0;0..000090;;/;0;0;0;/B//99/.-;9---;--9///9/9:9.
@M05620:37:000000000-D9766:1:1101:4667:16283 1:N:0:12
ACCACACCTTCTACAATGAGCTGCGTGTGGCTCCCGAGGAGCACCCCGTGCTGCTGACCGAGGCCCCCCTGAACCCCAAGGCCAACCGCGAGAAGATGACCCAGGTGAGTGGCCCGCTACCTCTTCTGGTGGCCGTCTCCCTCCTTCCTCGCCTCCCGGAGCTGCGCCCTCTCTCACTGGCTCTCTCTTCTGCCGTTTTCCGTAGGACTCTCTTCTCTGACCTGAGTCTCCTTTGGAACTCTGCAGGCTCT
+
DCDDDDDDFFFFGGGGGGGGGGHHGGGGHGHHHGGGGGGGGHHHHGGGGGGGHHHHHHHGGGGGGGGGGGGHHHHGGGGHGHHHHGGGGGGGGGHHHHHH22GGG1F?GH1/F0G@---->GF0D<GGHD/.<G--=.C0C:/:/;:/;0.-=.;.A.;--:.;F-C9@C.;F:F0:BFF.;FFFFB0B000::;DF/:0:.0:..0;FFFFBFFFB00:0/0F//;F:0;FFF:BF0FFF000BBA.;.:
@M05620:37:000000000-D9766:1:1101:22351:16301 1:N:0:12
ACCACACCTTCTACAATGAGCTGCGTGTGGCTCCCGCGGAGCACCCCGTGCTGCTGACCGAGGCCCCCCTGAACCCCAAGGCCAACCGCGAGGAGCTGAAACCGGTGAGTGGCCCGCTACCTCTTCTGGTTGCCGCCTCCCTCCTTCCTGGCCTCCCGGAGCGGCGCCCTTTCTCACTGGTTCTCTCTTCTGCCGTTTTCTGTCGGACTCTCTTCTCTTACCTCAGTCTTCTTTCTCACTCCGCAGGTTCT
+
AAABBA@AFFFFGGGGGGFBGGBGGEEE4EHHFGGG2EEGGGHHHGGEAEE?@FFHFFHE/E/EGGGGGGGCGHFGGGGHGGHGFGGCGBCC?DD/?FG?1F0-><-.>=<...<-A-;-GHH00<00:;0;C;;999.;CB9;/;09009.CB:CE.9;;;-;9--;9-//:9/BFF/9/B//9BB9/BFB;;;.9;.9//;/99--;B/;FF;///9/9:////;99/;9BB/;////;.;.9-@;BF/
@M05620:37:000000000-D9766:1:1101:10610:16313 1:N:0:12
GAGGCTGCTTTGGAAGAGCACACGTATGAACTCCAGTCACATTACTCGCTCTCGTATGCCGTCTTCTGCTTGTAAAAAAAAAACCACCTCCGCAGCTTGCCTGTGACCTATGTTAGTCTCCAGCTTAGACATCTGTTATTTATTTATTAGGTATTAGTTATTTAACGACGTTCCTAACCTCTACATATTCTGGACCGTGCTGTGGTGCTCATAGGCTCTGTTGCTCCCACCCGTCCCCCTGTCTGGTCTAT
+
A1A>A>FAFDF1CG11BBBCF0BEB0DAFG1DBG1FFFDFGDFFHHGG////BEAE0FEBEAA0AG2FGFGA0DF22@>E/>EEEE//0B//?E@EFBB/BB<<122<B1B1>2B1B2B11FGFC<F11@1@@B122>11<11??@11?111<1111@<11=FB1<<<<<-<</=00/.0/0000000::C000./-;:..0;//9.:00000;0;F9;000;00009/;.---;ABE--9//B//;////
@M05620:37:000000000-D9766:1:1101:14362:16315 1:N:0:12
GAGGCTGCTTTGGAAGAGCACACGTCTGACCTCCCGTCACATTACTCGATCTCGTATGCCGTCTTCTGCTTGAAACAAAACAACCCAACTCCTCCTCTTGACTTTTCCCTATGTTCGTCTCCTCCTTAAACATCTTTCATTCGTTTATGATTAATTCCTGTTGTCAGAGCCATCCGCCACTTGTCATTTTCTTTCTCCTTATTTTTCTCGGGCATGCCCTTTTCCTCGATCACTACCCCCTATTCCCTCGC
+
>>1AA>CAFFDD1FGE1BGGGGGGHGHGH1BGHFABFEEEF2DDGGGGHGHHHHGE00FGCAFFAB2AFGHFAFH1BGA00/B/B?//?01@BF>0F11B21@2112>GB1>1B2B////0B10001B111B1<>222>>BB2B0//@2222212221@111101<111<0011?/..-.<>1111<1110=0<000<0=00=0<=/0=..---;.00/;CC0000099/.;/;0//9.-;90000;0/--
@M05620:37:000000000-D9766:1:1101:7229:16320 1:N:0:12
ACCACACCTTCTACAATGAGCTGCGTGTGGCTCCCGAGGAGCACCCCGTGCTGCTGACCGAGGCCCCCCTGAACCCCAAGGCCAACCGCGAGAAGATGACCCAGGTGAGTGGCCCGCTACCTCTTCTGGTGGCCGCCTCCCTCCTTCCTGGCCTCCCGGAGCTGCGCCCTTTCTCACTGGTTCTCTCTTCTGCCGTTTTCCGTAGGACTCTCTTCTCTGACCTGAGTCTCCTTTGGAACTCTGCAGGTTCT
+
BCCBABCCFFFFGGGGGGCGGGHHGGGGHGGHHGGGGGGGGHGHHGGGFGGGHHHHGHHGGGGGGGGGGGGHHHHGGGGHGHHHHGGGGGFGGGHHHGHHHHAFFHHHGGHGGHHGGGGGHHHHHHHHHHHGHGCGGGGHGHHGHGGGGGFGGGGGGDFAGDGGGGFFFFFFFFFFFFFFFFFFFFFFFFFFFFFFFFFFFFFAAFFFFFFFFFFFFFFFFFFFFFFFFFFFFFFEFFFFFFFFFFFFFFF
@M05620:37:000000000-D9766:1:1101:20813:16348 1:N:0:12
ACCACACCTTCTACAATGAGCTGCGTGTGGCTCCCGAGGAGCACCCCGTGCTGCTGACCGAGGCCCCCCTGAACCCCAAGGCCAACCGCGAGAAGATGACCCAGGTGCGTGGCCCGCTACCTCTTCTGGTGGCCGCCTCCCTCCTTCCTGGCCTCCCGGGGTTGCGCCCTTTCTCACTGGTTCTCTCTTCTGCCGTTTTCCGTAGGACTCTCTCCTCTGACCTGCGTCTCCTTTGGAACTCTGCAGGTTCT
+
ABBCCCCCFFFFGGGGGGDGGGHHGGGEHGHHHGGGGGGGGHHHHGGGGGGGHHHHHHHGGGGGGGGGGGGHHHHGGGGHGHHHHGGGGG@DGGHHHHHHHF/G/?1=</C/AG.---<A/0<G<0DGDDG.C.-A:.=GC/F9F0FBBFBFA9CGAD----:-9:DFAFFB00009BFFF000000:00BBFB=DFFFFED0.A.00:9:BF0/09B00;/:/.:.-:B0FFFB/BB0::B000BAFBBB
@M05620:37:000000000-D9766:1:1101:19855:16354 1:N:0:12
ACCACACCTTCTACAATGCGCTGCGTGTGGCTCCCGAGGAGCACCCCGTGCTGCTGACCGAGGCCCCCCTGAACCCCAAGGCCAACCGCGAGAAGATGACCCAGGTGAGTGGCCCGCTACCTCTTCTGGTGGCCGCCTCCCTCCTTCCTGGCCTCCCGGAGCTGCGCCCTTTCTCACTGGTTCTCTCTTCTGCCGTTTTCCGTAGGACTCTCTTCTCTGACCTGAGTCTCCTTTGGAACTCTGCAGGTTCT
+
BBBAABB>CFFFGGGGFGAAEEGGGEEAAAFGFAFA2EEFEHGGHGGAEEEGFHGGHHG>EEGGGDGGGGGFHFHGGGGHGGHHHGGCGG/<>D<C>GBGHH/GFHHFGDGFFE.--A@C/DGGH0<G00<:C:@@?GDGA/CD/B9/CFFAABAEEGGCD?./9@DFACFFFFFFFEFBFF//BFFFFFFFF/-:DB9BFFFEDBFFB/B/BFBFFFB//BFF/.;99F//F/BBFF//BFFFFF?FBFF
@M05620:37:000000000-D9766:1:1101:7880:16356 1:N:0:12
ACCACACCTTCTACAATGAGCTGCGTGTGGCTCCCGAGGAGCACCCCGTGCTGCTGACCGAGGCCCCCCTGAACCCCAAGGCCAACCGCGAGAAGATGACCCAGGTGAGTGGCCCGCTACCTCTTCTGGTGGCCGCCTCCCTCCTTCCTGGCCTCCCGGAGCTGCGCCCTTTCTCACTGGTTCTCTCTTCTGCCGTTTTCCGTAGGACTCTCTTCTCTGACCTGAGTCTCCTTTGGAACTCTGCAGGTTCT
+
AAA1AAAAFFFFGGGGFGG1F1FGG00BGAGH1BF0EAEGGHHHHGGGEEGGHHHEFFHGCGGGG/FGGGG0G>GGGGAG//FGHG//>BB<BFFH1GFHHHHHGHHHHHHGGHH?CGGGHHHHHHHH0=/.CGGGGG.CEHFGGG0FF0;CFGGGABAGGGGG/A@F@-/;BFFFFF/:;FFFFFFFFFFFFF@F?FFFFFFFFFFFFFF/BFFFFFFFFFFFBFFFFFFFFFFFFFFFFFFFFFFFBFF
@M05620:37:000000000-D9766:1:1101:19864:16372 1:N:0:12
ACCACACCTTCTACAATGCGCTGCGTGTGGCTCCCGAGGAGCACCCCTTGCTGCTGACCGAGGCCCCCCTGAACCCCAAGGCCAACCGCGCGAAGATGACCCAGGTGAGTGGCCCGCTACCTCTTCTGGTGGCCGCCTCCCTCCTTCCTGGCCTCCCGGAGCTGCGCCCTTTCTCACTGGTTCTCTCTTCTGCCGTTTTCCGTAGGACTCTCTTCTCTGACCTGAGTCTCCTTTGGAACTCTGCAGGTTCT
+
BBBBBBB3CFFFGGGGGGG2FEEFGGGBFEGFHABE?EGGGHHHHGGBGGHHHGHHHHH0>FFGGGGGGGEFHHGGGGGHGHHHHGGGGGFGCF?DHHHGHH/??FH1GGGGGH.<@CDGHHHHHHHHHHHGF;CFGGGGGGGGGGGGGGGGGGGGGBG-9-;BFBFFFFFFFFFFFFFFFFFFFFFFFFFFFFFFFFFFFFF.;.BFFFFFFF/BFFFFFFFFFFFBFFFFFFFFFFFFFFFFFFFFFFF
@M05620:37:000000000-D9766:1:1101:28771:16372 1:N:0:12
ACCACACATTCTACAATGCGCTGCGTGTGGCTCGCGAGGAGCACCCCGTGCTGCTGACCGAGGCCCCCCTGAACCCCAAGGCCAACCGCGCGAAGATGACCCAGGTGCGTGGCCCGCTACCTCTTCTGGTGGCCGCCTCCCTCCTTCCTGGCCTCCCGGAGGTGCGCCCTTTCTCACTGGTTCTCTCTTCTGCCGTTTTCCGTAGGACTCTCTTGTCTGACCTGCGTCTCCTTTGGAACTCTGCAGGTTCT
+
AAAA>AA3BDDFEGGGGGFEFGGGGEE2AEFBB2AA0EEEFHAFGGG>BBEFFHHHHGH>>??>FFGGGGEGBGHGGGGHGHGGHGGGGG<>DGG?FGHHHHAGFHH<CCFFFH.;ACCFHHHHH:GHEGGAGGGGGEGGGGGGGGGGGGFFFFFFF?F---;ABFFFACFFFFFFFFFFFFFFFFFFFFFFFFADFFFFFFFEADFFFFFF9B/;BFFFFFFEFFFFFFFFFFFEFFFFFFFFFFFFFFF
@M05620:37:000000000-D9766:1:1101:28054:16375 1:N:0:12
ACCACACCTTCTACAATGAGCTGCGTGTGGCTCCCGAGGAGCACCCCGTGCTGCTGACCGAGGCCCCCCTGAACCCCAAGGCCAACCGCGAGAAGATGACCACGGTGGGTGGCTCGCTACCTCTTCTTGTTGCCGGCCCCCTCCCTCCTTGCCTCCCTGAGCGGGGCCCTTTCTCACTTGTTCTCTCTTCTTCCGGTTTCCGTCGGACTCTCTTCGCTCACCGGACTCTCCTTTGGAACTCTTCAGGTTCT
+
ABBBBBBBFFFFGGGGGGGGGGHHGFGGHGHHHGGGGGG?EHHHHGGGGGGGHHHHHHHGGGGGGGGGGGGGHHHGGGEHGHHHHGGGGG?GCFHHGHF2F2<//<//>?<<<0<<C.<<<DG00<000::::::-:--;;?FG.;BEB00;/0;CE909C/-9---9;.//;B///B//99///BB//////;.-;.;//.;.-9---//;BB9..;..9.9-;-;///////////:;B//:9/;////
@M05620:37:000000000-D9766:1:1101:3241:16402 1:N:0:12
GAGCCTGCTTTGGCAGAAAATGACAAGCCAGGTACAAAAGATCGGCAGCGCACACGTCTGAACTCCAGTCACAGTACCCGCACTCGTCTGCAGTATTCGGCTTGAAAAAACAAAACAAACAGCAAAACCACTGACTACATGAGAAATGACATGAAAAATTTACCATTGTACCAATGGCAAAACAAAGCGACTGACCACGGTAGCAAGAGAGGAACAGCTCTACCACCACAAGCATTGTGAGCATATACATC
+
>AA1>CCCFFFFGBGA1FB1BBGHHHHFB0BB11D11BFGFHHFE/AEEEEE/AGAFB0FEABDGHHGD@FG@1B2B1B?///>B?B/??B2@B1BBG0>>FEEFF<10@</?<00?/0/000<<FC0///111111011111111?1=11111111001111000000=0000/////0.;....//..--.//;/..-.../00//./..././/90///:///--9-----///9//;///9////9/
@M05620:37:000000000-D9766:1:1101:14436:16411 1:N:0:12
ACCACACCTTCTACAATGAGCTGCGTGTGGCTCCCGAGGAGCACCCCGTGCTGCTGACCGAGGCCCCCCTGAACCCCAAGGCCAACCGCGAGAAGATGACCCAGGTGAGTGGCCCGCTACCTCTTCTGGTGGCCGCCTCCCTCCTTCCTGGCCTCCCGGAGCTGCGCCCTTTCTCACTGGTTCTCTCTTCTGCCGTTTTCCGTAGGACTCTCTTCTCTGACCTGAGTCTCCTTTGGAACTCTGCAGGTTCT
+
BBBBBBBBFFFFGGGGGGFFGGHHGGGEGGGHFGGGGGGGGHHHHGGGGGGGHHHHHHHFGGGGGGGGGGGGHHHGGGGHGHHHHGGGGG/CGGHGFGHHHGA?FGHEHFGGGH/@DGGGHHHHHFHF0=GGHHFGGFFHGHHGHGGGGGGGGFGG?AD?@-FFBDF?=DBFFFFFFFFF/BFFFFFFFFFFFFFFFFFFFFF?D.BFFFFFFBBFFBBFFFFFFFFFFFFFFFFFFFFFFBFBFBFAFFF
@M05620:37:000000000-D9766:1:1101:6724:16433 1:N:0:12
ACCACACCTTCTACAATGAGCTGCGTGTGGCTCCCGAGGAGCACCCCGTGCTGCTGACCGAGGCCCCCCTGAACCCCAAGGCCAACCGCGAGAAGATGACCCAGGTGAGTGGCCCGCTACCTCTTCTGGTGGCCGCCTCCCTCCTTCCTGGCCTCCCGGAGCTGCGCCCTTTCTCACTGGTTCTCTCTTCTGCCGTTTTCCGTAGGACTCTCTTCTCTGACCTGAGTCTCCTTTGGAACTCTGCAGGTTCT
+
ABBABBBBFFFFGGGGGGGGGGHGGEEEHGHHHGGGGGGGGHHHHGGGGGGGFHHGHHHGFGGFGAFGGGGBHHHGGGGHFE/FHGGGGGGC?DFHHHFHHHEFGHFHHHHGGHFCFFCGHHHHHHHDFGCGHGGA:CAEEHHGHFBGFFGFGEGG?DCGGFGGGGAFFFBBFFFFFFFEBFFFFFFFFFFFFFFDDFFFFFFFFFFFFFFFFFFFFFFFFFFFFFFFFFFFFFFFFFFFFFFFFFFFFFF
@M05620:37:000000000-D9766:1:1101:5390:16436 1:N:0:12
ACCACACCTTCTACAATGAGCTGCGTGTGGCTCCCGAGGAGCACCCCGTGCTGCTGACCGAGGCCCCCCTGAACCCCAAGGCCAACCGCGAGAAGATGACCCAGGTGAGTGGCCCGCTACCTCTTCTGGTGGCCGCCTCCCTCCTTCCTGGCCTCCCGGAGCTGCGCCCTTTCTCACTGGTTCTCTCTTCTGCCGTTTTCCGTAGGACTCTCTTCTCTGACCTGAGTCTCCTTTGGAACTCTGCAGGTTCT
+
CCCCCCCCFFFFGFFGGGGGGGHHGEGFHGHGGGGGGGGGGHHHHGGGEGGGHHHGGHHGGGGGGGGGGGGGFGHGGGGHGHHHHGGGGGGGGGHHHHGHHHHHGHFHHGHEGHHGGGGGHHHHHHHHHHHGHHGGGGGHGHHGHGGGGGGGGGGGGGGGGGGGGGFFFFFFFFFFFFFFFFFFFFFFFFFFFFFFFFFFFFFFFFFFFFFFFFFFFFFFFFFFFFFFFFFFFFFFFFFFFFFFFFFFFFF
@M05620:37:000000000-D9766:1:1101:27235:16462 1:N:0:12
ACCACACCTTCTACAATGAGCTGCGTGCGGCTCCCGAGGAGCACCCCGTGCTGCTGACCGAGGCCCCCCTGAACCCCAAGGCCAACCGCGCGAAGATGACCCAGGTGAGTGGCCCGCTACCTCTTCTGGTGGCCGCCTCCCTCCTTCCTGGCCTCCCGGAGCTGCGCCCTTTCTCACTGGTTCTCTCTTCTGCCGTTTTCCGTAGGACTCTCTTCTCTGACCTGCGTCTCCTTTGGAACTCTGCAGGTTCT
+
>11>AA1AFFFFEAGDAGGFGBGHGEG00AE0AAFEAE/EACGFGAEFAEEFF1FHFHFGGC?/FGG@EEAH1FFEEG/<<CGEHEC<BC/</@@/?FB<CF.<.1<=01<..>.<ACGGHHHHHCGFGGHGHHG@GFEFGGGGGGGGGGGGGGGGGGG;=;;FF@@F@@FFFFFFFEFFBFFFFFFFFFFFFF@BFFFFFFF-BFFFFFFFFF/9BFFFFFEFF?F?FFFFFFFEFFFFFEFFFFFAFFF
@M05620:37:000000000-D9766:1:1101:23329:16476 1:N:0:12
ACCACACCTTCTACAATGAGCTGCGTGTGGCTCCCGAGGAGCACCCCGTGCTGCTGACCGAGGCCCCCCTGAACCCCAAGGCCAACCGCGCGAAGATGACCCAGGTGAGTGGCCCGCTACCTCTTCTGGTGGCCGCCTCCCTCCTTCCTGGCCTCCCGGAGCTGCGCCCTTTCTCACTGGTTCTCTCTTCTGCCGTTTTCCGTAGGACTCTCTTCTCTGACCTGCGTCTCCTTTGGAACTCTGCAGGTTCT
+
A>3AAAABFFFFEFGGGGFGGGHHGEFA4A2BFFFEEFEGDEEGFFEGFGEFFHGHGHHGGC?/FGGEGGEHBGHEEGGHGHHHHEFEDG/>CCG?FFHHHHAFECGGC1DFFH>ACGGGHHHHHFGHHHHGHHGCAEGEGGGGGGGGGGGGGGGGGGG-@-;FFFFFFFFFFFFFFFFFBFFFFFFFFFFFFFFFFFFFFFF?DFFFFFFFFF;BFFFFFFFF.DD=FFFFFFFBFFFFFFFFFFFFFFF
@M05620:37:000000000-D9766:1:1101:23323:16493 1:N:0:12
ACCACACCTTCTACAATGAGCTGCGTGTGGCTCCCGCGGAGCACCCCGTGCTGCTGACCGAGGCCCCCCTGAACCCCAAGGCCAACCGCGAGAAGATGACCCCGGTGAGTGGCCCGCTACCTCTTCTGGTGGCCGCCTCCCTCCTTCCTGGCCTCCCGGAGCTGCGCCCTTTCTCACTGGTTCTCTCTTCTGCCGTTTTCCGTAGGACTCTCTTCTCTGACCTGAGTCTCCTTTGTAACTCTGCAGGTTCT
+
AA3>AA?>FFCFGGGGGG5BFFGGGGGGCEGGFFGG2AE0AEAGHGFEEFFFDHHHFHHGEEEEFGGGGGGFFFHGGGDHGHHHHGGGGG</<AF1?FFGFG/>>AD.GDGEGCC@G-:;GHFHHGGHHC/AG.BAB?CFEGGG/0;BFGF9FFGGF.@9BF.FFFFFF@/BF/FFFFBF;BBFFFFB/BFFFFDADFFFFDB.9.9;FFFFFFF9B//B9;9FB9B///BFBFE//9/9B/9BFBF;;/;
@M05620:37:000000000-D9766:1:1101:17907:16524 1:N:0:12
ACCACACATTCTACAATGCGCTGCGTGAGGCTCGCGAGGAGCACCCCTTGCTGCTGACCCAGGCCCCCCTGAACCCCAAGGCCAACCGCGCGAAGATGACCCAGGTGCGTGGCCGGCTACCTCTTCTGGTGGCCGCCTCCCTCCTTCCTGGCCTCCCGGAGTTGCGCCCTTTCTCACTGGTTCTCTCTTCTGCCGTTTTCCGTAGGACTCTCTTCTCTGACCTGCGTCTCCTTTGGAACTCTGCAGGTTCT
+
AAAAAAB3@DFFGGGGGGGGGGGGGFG2ABFFGAAA0EEEFHGHHGG1CGHHFHHHHHH2??AGGGGGGGEFHHHGGGGHGGHHHGGGGGGGCGG/?FGHHH/??FCHCEGCDH-<A-CFHHHHH;<GGHHGFHGGGGDEGGGGEFGGGGEFFGGFFFG--.9;B>BDBBFFFFFFFFFFFFFFFFFFFFFFFF<FFFFFFFF.;9BFFFFFF//9;FFBFFB.FBF;DEBBFFF/BFFFFFBFFFFFFFF
@M05620:37:000000000-D9766:1:1101:6376:16540 1:N:0:12
GAGGCTGCTTTGGAAGAAACTCATAGATTACTGCAACAGTTCCCCCTGGACCTGGAAAAGTTTCTTGCCTGGCTTACAGAAGCTGAAACATACAGCAATAAACAAATACGCCTAGAAGACTCCAAGACAGTAAAAGAGCTGATGAAATAATGGCAAGAAGGCCAGTCAGTCCCGCATTAGCACTCTTGCGCACTTAAGTGAACAATTCTCAGCATCTCAGCTTTTAACTTACAAGCCGGGAAGACAAGATC
+
CCCCCCFCFFFFGGGGGGGGGGHHHHHHHHHHHHHHHHHHHHHHHGGGHHHHHHHHHHHHGHHHHHHHHHHHHHHHHHHHHHFHHHH3B?353353B23333331134@11/1?G3BF3GGC3FGH02323DF44DFG233B3FG3FB3DFH3GH2/222@//?G=FH2D>?1>A/CE11>1FG0F1>1-----00<0<00=DDGHH00;;000<0;000:0C0C00000000=0;.---:;../;/;/0:
@M05620:37:000000000-D9766:1:1101:17384:16547 1:N:0:12
ACCACACCTTCTACAATGAGCTGCGTGTGGCTCCCGAGGAGCACCCCGTGCTGCTGACCGAGGCCCCCCTGAACCCCAAGGCCAACCGCGAGAAGATGACCCAGGTGAGTGGCCCGCTACCTCTTCTGGTGGCCGCCTCCCTCCTTCCTGGCCTCCCGGAGCTGCGCCCTTTCTCACTGGTTCTCTCTTCTGTCGTTTTCCGTAGGACTCTCTTCTCTGACCTGAGTCTCCTTTGGAACTCTGCAGGTTCT
+
BBBBBBBBFFFFGGGGGGGDGGHHGEEEHGHHFGGGGGGGGHHHHGGGGGGGHHHHHHHGGGGGGEGGGGGHHGHGGGGHEGHHHGGGGGDGGGHHGHHHHGEGEGG1FHHGGH/AC-DGHHHHHHHHHFHGHHG@@EAECGHGGGFGGGGGGGGGGGGGFDFGGGFFFCFFFFFFFFFFFFFFFFFFFFFFFFFFFFFFFFFFD.FFFFFFFFBBFFFFFFFF/BFFFFFFFFFFFFFFFFFFFFFABBB
@M05620:37:000000000-D9766:1:1101:9960:16547 1:N:0:12
ACCACACCTTCTACAATGAGCTGCGTGTGGCTCCCGAGGAGCACCCCGTGCTGCTGACCGAGGCCCCCCTGAACCCCAAGGCCAACCGCGAGAAGATGACCCAGGAGAGGGGCCCGCCCTCTCCTCTGGTGCCCCCCCCTCTCCCCCCTGGTCTCCGAGCTGCGCGCCCTTTCTCACTGGCTCTCTCTTCTCCCGTTTTACGTAGCTCTCTCTTCTCTCATCTGCCTCTCCTGTGGATCTCCGCAGTCTCT
+
AAA1AAAAFFFFGGGGFGGDG1FEEAEEHAGF1BFAFCGCGHHHHGGGGEGGHHHHHHHGGGGGG/EGGGG0G>GGGG/E/<GHHGA/BCC@@GCGDG1F10////?/?//->->-----<C//=:00C:/0/:.-;-9-;////..----9;/;9--9--//99-9-9-/;B/;9///--9BF/B//;/////-9A/-//-9/--/;/F///;FF/////9/;//9B///9///-//;;9/---9-/;//
@M05620:37:000000000-D9766:1:1101:8692:16548 1:N:0:12
ACCACACCTTCTACAATGAGCTGCGTGTGGCTCCCGAGGAGCACCCCGTGCTGCTGACCGAGGCCCCCCTGAACCCCAAGGCCAACCGCGAGAAGATGACCCAGGTGAGTGGCCCGCTACCTCTTCTGGTGGCCGCCTCCCTCCTTCCTGGCCTCCCGGAGCTGCGCCCTTTCTCACTGGTTCTCTCTTCTGCCGTTTTCCGTAGGACTCTCTTCTCTGACCTGAGTCTCCTTTGGAACTCTGCAGGTTCT
+
CCCCCCCCFFFFGGGGGGGGGGHHGGGEHGGFHGGGGGGGGHGHHGGGFGGGHHHHGHHGGGGGGGGGGGGGEHHGGGGHGHHHHGGGGGGGGGHHHHHHHHHEGHHHHGHGGHHGGGGGHHHHHGHHGHHGGHGGGGGHGHHGHGGGGGGGGGGGGGGAGGGBGGFFFFFFFFFFFFFFFFFFFFFFFFFFFFFFFFFFFFFFDFFFFFFFFFFFFFFFFFFFFFFFFFFFFHFFFFFFFFFFFFFFFFF
@M05620:37:000000000-D9766:1:1101:10436:16563 1:N:0:12
ACCACACCTTCTACAATGAGCTGCGTGTGGCTCCCGAGGAGCACCCCGTGCTGCTGACCGAGGCCCCCCTGAACCCCAAGGCCAACCGCGAGAAGATGACCCAGGTGAGTGGCCCGCTACCTCTTCTGGTGGCCGCCTCCCTCCTTCCTGGCCTCCCGGAGCTCCGCCCTTTCTCACTGGTTCTCTCTTCTGCCGTTTTCCGTAGAACTCTCTTCTCTGACCTGAGTCTCCTTTGGAACTCTGCAGGTTCT
+
DDDDDDDDFFFFGGGGGGGGGGHHGGGGHGHHHGGGGGGGGHHHHGGGGGGGHHHHHHHGGGGGGGGGGGGHHHHGGGGHGHHHHGGGGGGGGGHHHHBGHFAG/11101?/FG/---->00<=0=<G0=G.C.-A-.<G./=.C0C:0C/C:0<E.C---9.00.<D-DF000:000</F000:00<B000B0-BFFAF0.0.<.000000<0<::::0</://:0:0<0BF0FBFB00:<000<.B::0
@M05620:37:000000000-D9766:1:1101:14552:16575 1:N:0:12
GAGGCTGCTTTGGAAGAAACTGACAAGCCAGGGACAAAAGATCGGAAGAGCACACGTCTGAACTCCAGTCACATTACTCGATCTCGTATGCCGTCTTCTGCTTGAAAAAAAAAAAAAAACCACGTATGATTAAGGCGACTTGTCTAGATATATCCAATAGCGATCTACCTGCCACCCTACTCTGAACGTCAAAGTCACTCGGATGACGGTGAACGTCTTCTCGTCTTCACTGAATACACACATCCGTAACA
+
AAABCBFCFFFFGGGGGGGGGGHHHGHHGHHHGGGGFFFGGHHHGGGGAGHHHHHGCGHGHHHHHHHHGHHHHHHHHHHGCE?CFGFFHHGHGEEHGHHHHHHHFHHHHGGG?@/</<////...01<1111<110-<-<.00000:00000000000000--...0;000..00.../.00;0000.9;.;00990000....-00.-..900..9/.00;..;..00000000000;0..;0/.....0
@M05620:37:000000000-D9766:1:1101:17522:16575 1:N:0:12
GAGGCTGCTTTGGAAGAAACTCATAGATTACTGCAACAGTTCCCCCTGGACCTGGAAAAGTTTCTTGCCTGGCTTACAGAAGCTGAAACAACTGCCAATGCTACCCGTAAGGAAAGGCTCCTAGAAGACTCCAAGGGAGTAAAAGAGCTGATGAAACAATGGCAAGTAAGTCAGGCATTTCCGCTTTAGCACTCTTGTGGATCCAATTGAACAATTCTCAGCATTTGTACTTGTAACTGACAAGCCAGGGA
+
CABCCCFCFFFFGGGGGGGGGGHHHHHHHFHFHHGHHHGHHHHHHGGFHGHHHHHHHHHGFHHHHHHHHHHHHHHGHHHHHHHHHHHHHHHHHHHHHHHHHHHHHHGGGGHHFCHHHHHHGHGHHFHHHHHHHHHGGAFGFFF?GFHHHHGHHHGFHHHHHHHGHGHFHGHHHHHHHHHHHHGGGGGHHHHHHHHHHHHGHGHHHHHHGHHHHHHHHHHHHHHHHHHHHHHHHGGGGGGGGGGGGGGGGG?
@M05620:37:000000000-D9766:1:1101:6121:16576 1:N:0:12
ACCACACCTTCTACAATGAGCTGCGTGTGGCTCCCGAGGAGCACCCCGTGCTGCTGACCGAGGCCCCCCTGAACCCCAAGGCCAACCGCGAGAAGATGACCCAGGTGAGTGGCCCGCTACCTCTTCTGGTGGCCGCCTCCCTCCTTCCTGGCCTCCCGGAGCTGCGCCCTTTCTCACTGGTTCTCTCTTCTGCCGTTTTCCGTAGGACTCTCTTCTCTGACCTGAGTCTCCTTTGGAACTCTGCAGGTTCT
+
AA>AB?AAFFFFGGGGBFGGGFGCEEFGGGGGCFGGGGGGDGGHHGGGEGGGHHHHHHHGFGGGGGGGGGGFFHGGGDEGGEHH/FG?DCCD?DH2FFHGHH/FGHFHAGHGGGHGGGGCGFGGEHHFHHEDHFGFDD;CEGHGHGGGGFF?FFG.EDAGGGGGGGFFFFFFFFFFFFFFFFFFFFFFFFFFFFFDFFFFFFF?ADFFFFFFFFFFFFFBBFFFFFFFFFFFFFFFFFFFFFFFFFFFFFF
@M05620:37:000000000-D9766:1:1101:6104:16583 1:N:0:12
ACCACACCTTCTACAATGAGCTGCGTGTGGCTCCCGAGGAGCACCCCGTGCTGCTGACCGAGGCCCCCCTGAACCCCAAGGCCAACCGCGAGAAGATGACCCAGGTGAGTGGCCCGCTACCTCTTCTGGTGGCCGCCTCCCTCCTTCCTGGCCTCCCGGAGCTGCGCCCTTTCTCACTGGTTCTCTCTTCTGCCGTTTTCCGTAGGACTCTCTTCTCTGACCTGAGTCTCCTTTGGAACTCTGCAGGTTCT
+
ABCBBBCCFFFFFGGGFGGGGGHHGEGFHFHHHGGEGGGGGHHHHGGGGAFGHHHHGGHGGGGGGGGGGGGHFHHGGGGHGHHHHGGGGGGGGGHHEHHGHHHHGHHHHHHGGHHGGGGGHHHHGHHGHHHGGHGGCEGHGHHGHGGGGGGGGGGGGGGGGGGGGGFFFFFFFFFFFFFFFFFFFFFFFFFFFFFDFFFFFFFFFFFFFFFFFFFFFFFFFFFFFFFFFFFFFFFFFFFFFFFFFFFFFFF
@M05620:37:000000000-D9766:1:1101:17526:16594 1:N:0:12
GAGGCTGCTTTGGAAGAAACTCATAGATTACTGCAACAGTTCCCCCTGGACCTGGAAAAGTTTCTTGCCTGGCTTACAGAAGCTGAAACAACTGCCAATGCTACCCGTAAGGAAAGGCTCCTAGAAGACTCCAAGGGAGTAAAAGAGCTGATGAAACAATGGCAAGTAAGTCAGGCATTTCCGCTTTAGCACTCTTGTGGATCCAATTGAACAATTCTCAGCATTTGTACTTGTAACTGACAAGCCAGGGA
+
>1>AA>B>1DBF1FGGGFB1AABFFGHDDG1FG1FGBCGGFGH1GGEAAG0BBFAF1B0AFBBGAGB1BA1FHHHHH1FBGHHFFHHHHC/FEBD>GGHH1B@BFE/?EE0B@EEBFA>0FCGHHF1BGBGC<G1FGEG<F12DFAF<<1BFGHBB@FAGHHB<GFG1G<1?<?<<FFFH1DF?C.<<11><1/D0<0<CHHBBD0D<D:0CC/:0;GHHHEC00GB0;;CCC0;0;;;FFCB..AB9CE.
@M05620:37:000000000-D9766:1:1101:24209:16595 1:N:0:12
ACCACACATTCTACAATGCGCTGCGTGCGGCTCTCGAGGAGCACCCCTTGCTGCTGACCAAGGCCCCCCTGAACCCCAAGGCCAACCGCGCGAAGATGACCCAGGTGCGTGGCCGGCTACCTCTTCTGGTGGCCGCCTCCCTCCTTCCTGGCCTCCCGGTGGTGCGCCCTTTCTCACTGGTTCTCTCTTCTGCCGTTTTCCGTAGGACTCTCTTGTCTGACCTGCGTCTCCTTTGGAACTCTGCAGGTTCT
+
A33AAAB3BDBBBGGDEGFGGGGGG?EBA2EEEAAB310AEGGHHGGECGHHFEFHHFG3BEAEFGEEGGEHHHHGGGGHGHHHHGGGGGGGGGG/FGHHHH/FFGHGGGGGGH->ACGGHHHHH=DGGHHGHHGGGGGGGGGGGGGGGGGGGGGGGGG99.=;FBBFBBFFFFFFFFFFFFBFFFFFFFFFFFBDFFFFFFF.A?FFFFFFFF/;BFFFFFFFFBF;DBFFFFFEFFFFFFFFFFFFFFF
@M05620:37:000000000-D9766:1:1101:5394:16597 1:N:0:12
GAGTCTGCTTTGGAAGAAAATGACAAGCCAGGTACAAAAGATCGGAAGCGCACACGTCTGAACTCCAGTCACATTACTCGCTCTCGTCTGCCGTCTTCTGCTTGAAAAAAAAAAAAACTCCTCTCCACCTACCCTTTCTACCCCTCTCTTCTTCCCCCCTAACCCTTCCTTCCTTCCTTTCCTCTTTCTCCCACTTTCTTCTCCCCTTTCCACCTTCACCTCCTTTGTCCTTATCACTGCCCCTCCCTGCC
+
>AA>>DFFFFFFG4BF4GG4BFGFFFFFF4BGB5D55BCGEHGEEAAEFEFGECGEGHGFFFGHHHCFFGFHH5DBFFGE>11?GB??B1G@>?>B?GBFHHGHGHEGFC>E>>////1?11?1001?0010><1<1=11<1>...<C0<=<0<0CH??-.//.:.;9B0;BF00;;B0;0;00;;00000//..;000000BC/.;./////9.9//://;9F//B999:B//99B////9..;9../..
@M05620:37:000000000-D9766:1:1101:18817:16650 1:N:0:12
ACCACACCTTCTACAATGAGCTGCGTGTGGCTCCCGAGGAGCACCCCGTGCTGCTGACCGAGGCCCCCCTGAACCCCAAGGCCAACCGCGCGAAGATGACCCAGGTGAGTGGCCCGCTACCTCTTCTGGTGGCCGCCTCCCTCCTTCCTGGCCTCCCGGAGCTGCGCCCTTTCTCACTGGTTCTCTCTTCTGCCGTTTTCCGTAGGACTCTCTTCTCTGACCTGAGTCTCCTTTGGAACTCTGCAGGTTCT
+
BBBBBBBBFFFFGGGGGG5BGGHHGGGEGGHHHFFGGGGGGHHHHGGGGGGGHHHHHHHEGGGGGGGGGGGHHHHGGGGHGHHHHGGGGG<CFGGGHHHHHHAGFHH1FGHGGH<CGGGGHHHHHHHHHHHGHHGGGGGGGGGGGGGGGGGGGGGGGGG@?AFFFFFFFFFFFFFFFFFFFFFFFFFFFFFFFFFFFFFFFFFEFFFFFFFFFFFFFFFFFFFF/BFFFFFFFFFFFFFFFFFFFFFFFFF
@M05620:37:000000000-D9766:1:1101:22909:16658 1:N:0:12
ACCACACCTTCTACAATGAGCTGCGTGTGGCTCCCGAGGAGCACCCCGTGCTGCTGACCGAGGCCCCCCTGAACCCCAAGGCCAACCGCGCGAAGATGACCCAGGTGAGTGGCCCGCTACCTCTTCTGGTGGCCGCCTCCCTCCTTCCTGGCCTCCCGGAGCTGCGCCCTTTCTCACTGGTTCTCTCTTCTGCCGTTTTCCGTAGGACTCTCTTCTCTGACCTGAGTCTCCTTTGGAACTCTGCAGGTTCT
+
1>1AA1AAFF@DAGGF3B1BAFFHAAFBG00BFAF0EEAEECGHEGGEEFGGHHHHGHHGGEG?FFGEEGFHGHHGGGGFGHHEHCEEGGCGGGGGHDGHHFEHC1GFCFHGFHE@CGGGHFGHHHHHHHHGHGCCCGGGGFGGGGGGGGGGGGGGGGG@@?FFF@@F@@FFFFFFFFFFFFFFFFFFFFFFFF@FFFFFFFFEFBFFFFFFFE9BFFFFFFFFFFFFFFFFFFFFFFFFBBFFFFFFFFF
@M05620:37:000000000-D9766:1:1101:2305:16661 1:N:0:12
ACCACACCTTCTACAATGAGCTGCGTGTGGCTCCCGAGGAGCACCCCGTGCTGCTGACCGAGGCCCCCCTGAACCCCAAGGCCAACCGCGAGAAGATGACCCAGGTGAGTGGCCCGCTACCTCTTCTGGTGGCCGCCTCCCTCCTTCCTGGCCTCCCGGAGCTGCGCCCTTTCTCACTGGTTCTCTCTTCTGCCGTTTTCCGTAGGACTCTCTTCTCTGACCTGAGTCTCCTTTGGAACTCTGCAGGTTCT
+
ABCCAACAFFFFGGFGGGGGGGHHGEEBEEGFGFGEDEEGGHDHHGGGGGEGHHHHGGHGGGGEGEGGGGGHBFGEEFEHGFFGHFFGBC@DCFHHGFHHHHHHGHHGHGFGGHHGGGGGHHHGHHHHHHFGHFFFGGGHGHHGHGGGEGFGGFFGGGGGGGGGGGAFFFFFFFFFFFFFFFFFFFFFFFFFFFFFFFFFFFFFFFFFFFFFFFFFFFFFFFFFFBFFFFFFFFFFFFFFFFFFFFFFFFF
@M05620:37:000000000-D9766:1:1101:18249:16683 1:N:0:12
ACCACACCTTCTACAATGAGCTGCGTGTGGCTCCCGAGGAGCACCCCGTGCTGCTGACCGAGGCCCCCCTGAACCCCAAGGCCAACCGCGAGAAGATGACCCAGGTGAGTGGCCCGCTACCTCTTCTGGTGGCCGCCTCCCTCCTTCCTGGCCTCCCGGAGCTGCGCCCTTTCTCACTGGTTCTCTCTTCTGCCGTTTTCCGTAGGACTCTCTTCTCTGACCTGAGTCTCCTTTGGAACTCTGCAGGTTCT
+
CCCCCCCCFFFFGGGGGGFGGGHHGGGBGGHHHGGGGGGGGHHHHGGGGFGGHHHHHHHGGGGGGGGGGGGHHHHGGGGHGHHHHGGGGG@DGGHHHHHHHHHHGHHFHHHGGHHGGGGGHHHHHHHHHHHGHHGGGGGHGHHGHGGGGGGGGGGGGGGGGGGGGGFFFFFFFFHHHHFFFFFFHHFFFFHHHFFFFFFHFFFFFFFFFFFFFFHFFHHFFFFFFFFFFFFFFHHFFFFFFFFFFFFFFFF
@M05620:37:000000000-D9766:1:1101:16838:16686 1:N:0:12
ACCACACCTTCTACAATGAGCTGCGTGTGGCTCCCGAGGAGCACCCCGTGCTGCTGACCGATGCCCCCCTGAACCCCAAGGCCAACCGCGAGAAGATGAGTGGCCCGCTACCTCTTCTGGTGGCCGCCTCCCTCCTTCCTGGCCTCCCGGAGCTGCGCCCTTTCTCACTGGTTCTCTCTTCTGCCGTTTTCCGTAGGACTCTCTTCTCTGACCTGAGTCTCCTTTGGAACTCTGCAGGTTCTAGATCGGAA
+
CCCCCCDCFFFFGGGGGGGGGGHHGGGEGGHHHGGGGGGGGHHHHGGGGGGGHHHHHHHGGGGGHHGGGGGHGHHGGGGHGHHHHGGGGGBDGGHHHHHHHHGGHHFGGGGHHHHHHHHHHHGHHGDGGEHGHHGHHHHHHHHHHHHGGG?FGGGGGGGGGGGGGGGGGFFFFFFHHFFFFFFFFFDFFFFFFFFFFFFFFFFFFFFFFFFFFHFFFFFFFFFFFFFFFFFFFHFHFFFFFFFFFFFFFFE
@M05620:37:000000000-D9766:1:1101:18237:16701 1:N:0:12
ACCACACCTTCTACAATGAGCTGCGTGTGGCTCCCGCGGAGCCCCCCGTGCTTCTGACCGAGTCCCCCCTGACCCCCAAGGCCAACCGCGAGAAGCTGACCCCTGTGAGTGGCCCGCTACCTCTTCTGGTGGCCGCCTCCCTCCTTCCTGGCCTCCCCGATCTGCGCCCTTTCTCACTGGTTCTCTCTTCTGCCGTTTTCCGTCGCACTCTCTTCTCTGACCTGAGTCTCCTTTGTAACTCTGCATGTTCT
+
AAAAAAA>FCFF5GG4GBABBFCGAEFE4AFGFBF2A2A00E1FFGF>BB?F3BGHHHHF/>1BFGHGFGA23BFEGC/?FGH/?FGFDB<>>C01??F?0><.<<>1111>F0<-<@-<C0;CF<;<:0/.;.--;.:CEFFGF0;B0CF.;CGG..-9-;://99DDB9;/BFFBB/./;;/BBB9B/B/BF>:DFEEB.:.---9@9/B/:B/BB///;;.;;B///;99B////9/;9//9//;/9:
@M05620:37:000000000-D9766:1:1101:22713:16713 1:N:0:12
ACCACACATTCTACAATGAGCTGCGTGCGGCTCCCGAGGAGCACCCCTTGCTGCTGACCGAGGCCCCCCTGAACCCCAAGGCCAACCGCGCGAAGATGACCCAGGTGAGTGGCCCGCTACCTCTTCTGGTGGCCGCCTCCCTCCTTCCTGGCCTCCCGGAGCTGCGCCCTTTCTCACTGGTTCTCTCTTCTGCCGTTTTCCGTAGGACTCTCTTCTCTGACCTGCGTCTCCTTTGGAACTCTGCAGGTTCT
+
BBBBBBB3BDFFGGGGGGGGGFHHGGG2AEEEG2BEAEGGGHHHHGGAFGGHFHGHGHH0>ECGGGGGGGFHGHHGGGGHGHHHHGGGGGDGGGG?<GGHHH/?FGH1>GHGGH<>DGGGHHHHHFHHHHHGHHGDGGFGGGGGGGGGGGGGGGGGGGG-;-;FFFFFFFFFFFFFFFFFFFFFFFFFFFFFFFFFFFFFFFF.AAFFFFFFFF9BFFFFFFFF.@FAFFFFFFFEFFFFFFFFFFFFFFF
@M05620:37:000000000-D9766:1:1101:7292:16724 1:N:0:12
ACCACACCTTCTACAATGAGCTGCGTGTGGCTCCCGAGGAGCACCCCGTGCTGCTGACCGAGGCCCCCCTGAACCCCAAGGCCAACCGCGAGAAGATGACCCAGTTGAGTGGCCCGCTACCTCTTCTGGTGGCCGCCTCCCTCCTTCCTGGCCTCCCGGAGCTGCGCCCTTTCTCACTGGTTCTCTCTTCTGCTGTTTTCCGTACGACTCTCTTCTCTGACCTGAGTCTCCTTTGGAACTCTGCAGGATCC
+
BBBBBBBBFFFFGGGGGGGGGGHHGGEFGEHHFGGEGGGGGHGHHGGGEGGGHHHHHHHGGGGGGGGGGGGHGHHGGGGHFHHHHGGGGGGG?/F222>?22//11111?FF/0?-A-->01=0=G0000/...-;-.;GC//;/<0CC0/;.C.C..-9-99//--;-9;FFF/9F/:.BFF//F/;;//9F//;B/BF/A/..-.9../////;//;F/BF./;////9;/B/BF/B/9///BF..//.
@M05620:37:000000000-D9766:1:1101:6852:16813 1:N:0:12
ACCACACCTTCTACAATGAGCTGCGTGTGGCTCCCGAGGAGCACCCCGTGCTGCTGACCGAGGCCCCCCTGAACCCCAAGGCCAACCGCGAGAAGATGACCCAGGTGAGTGGCCCGCTACCTCTTCTGGTGGCCGCCTCCCTCCTTCCTGGCCTCCCGGAGCTGCGCCCTTTCTCACTGGTTCTCTCTTCTGCCGTTTTCCGTAGGACTCTCTTCTCTGACCTGAGCCTCCTTTGGAACTCTGCAGGTTCT
+
BB@BBBBBFFFFGGGGGGGGGFHFEFGAGFHHHGFGFEEEEGHGHGGG?EGGFGEGGHFEGGGGGFGGGGFHHHHGGEGHGHHHGFGGGG/BCDHHHEHHHHEHEF1??GHGEF/--C--G0<D0<GGHHHCFFGG?.AE.CG?FFGBBFFGE0;EGGG-9-9BF-@DFC/B//B/BBB9;BBFFFEFF//9B/-;DFFFF.;.:DEB//BFFFF/FF9BF//;9./9/;ABFFFBB/B////B/B?.//;
@M05620:37:000000000-D9766:1:1101:12430:16817 1:N:0:12
ACCACACCTTCTACAATGAGCTGCGTGTGGCTCCCGAGGAGCACCCCGTGCTGCTGACCGAGGCCCCCCTGAACCCCAAGGCCAACCGCGAGAAGATGACCCAGGTGAGTGGCCCGCTACCTCTTCTGGTGGCCGCCTCCCTCCTTCCTGGCCTCCCGGAGCTGCGCCCTTTCTCACTGGTTCTCTCTTCTGCCGTTTTCCGTAGGACTCTCTTCTCTGACCTGAGTCTCCTTTGGAACTCTGCAGGTTCT
+
CCCCCCCCFFFFGGGGGGFGGGHHGGGBGGHHHGGGGGGGGHHHHGGGGGGGHHHHHHHGGGGGGGGGGGGHGHHGGGGHGHHHHGGGGGGGGGHGHHHHHHGHGHHHHHHGGHHGGGGGHHHHHHHHHHHGHHGFGGDHGHHGHGGGGGGGGGGGGGGGGGGGGGFFFFFFFFFFFFFFFFFFFFFFFFFFFFFFFFFFFFFFFFFFFFFFFFFFFFFFFFFFFFFFFFFFFFFFFFFFFFFFFFFFFFF
@M05620:37:000000000-D9766:1:1101:20865:16825 1:N:0:12
GAGGCTGCTTTGGAAGAGCACACGTCTGAACTCCAGTCACATTACTCGATCTCGTATGCCGTCTTCTGCTTGAAAAAAAAAAACAAAGAATGAAAATGCGTGGAAGACTCTAGAGAAAACTCTTCAGGGAGAAGAGTACCTCCTTGCAGTCCTGAGCGTTCGGCACGCATTTTACCTGGTTGGATGTTCCGTCGTTTACCGGTTGGCGCTCTTCTGTGCCCCGGGGCACCTATAGAACGCAGACTGGTATA
+
A?AA>AFAFFFFGC1BFAF1BFGABBBA1DFGBF1BBBFA1FFDFGGG/BBBDBAAFHFFABEHGDGHDGGFBBA10>>>E>//?/00001>1B11111/?///100011111211110011>112110///0?10111111/01111>11111101-.<..----.--;.00000:0.;0.-00/;;09.0;A-9..;0.-----/@----/////////-----;---//9/;9/9----9-/9-;///
@M05620:37:000000000-D9766:1:1101:12971:16857 1:N:0:12
ACCACACCTTCTACAATGAGCTGCGTGTGGCTCCCGAGGAGCACCCCGTGCTGCTGACCGAGGCCCCCCTGAACCCCAAGGCCAACCGCGAGAAGATGCCCAGGTGAGTGGCCCGCTACCTCTTCTGGTGGCCGACTCCCTCCTTCCTGGCCTCCCGGAGCTGCGCCCTTTCTCACTGGTTCTCTCTTCTGCCGTTTTCCGTAGGACTCTCTTCTCTGACCTGAGTCTCCTTTGGAACTCTGCAGGTTCTA
+
AAABBABBFFFFGGGGGGEEGGHCEEEEGEHHGGGGGGGGGHFHHGGEAEFEHGGFHHHGGGGGFAEGGGFGHFFGGGFEFHHHAFGGGG//</<F1GBCHFHGFGHGDFCFEECDG?DFHHD0<GFDDGGH.---ADHGGHAG0:GFFFFFFGE.DGGGGGBBGGG<BFFFFFBBFFBBB/BFFFFF9F//BB99BEBBA9AADB/9BFFFFFFFFF/BFFFEFFF/;FB//BBB9F/FFFFFFF?FFF;
@M05620:37:000000000-D9766:1:1101:3122:16875 1:N:0:12
ACCACACCTTACACTGAGCTGTGTGTGGCTCCCGAGGAGCACCCCGTGCTGCTGAGCGCGGCCCCCCTGAACCCCAAGGCCAACCGCGAGAAGATGACCCAGGTGAGTGGCCCGCTACCTCTTCTGGTGGCCGCCTCCCTCCTTCCTGGCCTCCCGGAGCTGCGCCCTTTCTCACTGGTTCTCTCTTCTGCCGTTTTCCGTAGGACTCTCTTCTCTGACCTGAGTCTCCTTTGGAACTCTGCAGGTTCTAG
+
AAAAAAAAFFDFGFGB1FGGGAB3BBFFAFGGGGAEA/BG/FGGGCEEEFGFEHF0BE/E/E>EEEGEFFGB?EF?EG<?/??FECCC<<</0?FG1?GH/FE?FGGHHGEGHCGG-@GHHHHHHGHHHGFHC@CGGHGHHGGGGGGBBFGGGGGFG--AGGG@@F@@FFFFFBFFFFFFFFFFFFFFFFFF@FFFFFFFFFBFFFFFFFFFFFFFFBFFFF/FFFFFFFFFFF/9FFFFFFFFFFFBFFF
@M05620:37:000000000-D9766:1:1101:17839:16875 1:N:0:12
ACCACACCTTCTACAATGAGCTGCGTGTGGCTCCCGAGGAGCACCCCGTGCTGCTGACCGAGGCCCCCCTGAACCCCAAGGCCAACCGCGAGAAGATGACCCAGGTGAGTGGCCCGCTACCTCTTCTGGTGGCCGCCTCCCTCCTTCCTGGCCTCCCGGAGCTGCGCCCTTTCTCACTGGTTCTCTCTTCTGCCGTTTTCCGTAGGACTCTCTTCTCTGACCTGAGTCTCCTTTGGAACTCTGCAGGTTCT
+
BAABBAABFFFFFGGFFGBGGGHFGEEA42FHGFFE?FG2EGEFHGGEAEFEFGHFHHEA0EEEG1EEGECFGFHGGFEHGFHHHGGGGG@?@FFG11>FCGFHGFFFCHGFGAGGGGG?GFHHFHHFHHHDCH?:@FGHEHHGHGGGGFGFGFGGGG?@GGFFG@BDB-:BB9F9FF9.BFFFFFFFFFFFFFBDDEEFFBFFFFFFFFFFFFFFFFF/99BFFFBFBFFF/BFFBBBB/:BF/FFFB9;
@M05620:37:000000000-D9766:1:1101:26043:16883 1:N:0:12
ACCACACCTTCTACAATGAGCTGCGTGTGGCTCCCGAGGAGCACCCCGTGCTGCTGACCGAGGCCCCCCTGAACCCCAAGGCCAACCGCGAGAAGATGACCCAGGTGAGTGGCCCGCTACCTCTTCTGGTGGCCGCGTTCCTCCTTCCTGGCCTCCCGGGGCTGCGCCCTTTCTCACTGGTTCTCTCTTCTGCCGTTTTCCGAAGTACTCTCTTCTCTGACCTGCGTCTCCTTTGGAACTCTGCAGGTTCT
+
1AA?AAAAFFFDDGGBBGGDD1B1AAAEECGHBFGCGEE/AGGHHG/EF?GCGFHFHHHG/EGG//>EECG011GG?//FF/<GHFFC/</B/CC111?11FGCFFBG0F1//??---<->0<<0=00DH/AGHCC---.:C0C/0FF99C.C0F.99---;9A-----@//9/////;-///99B/B/99BFF--;F-B/9-;--//9B/F/B/:/;/9///----99-B/////;B//;;//;;F:BF/
@M05620:37:000000000-D9766:1:1101:21486:16904 1:N:0:12
ACCACACCTTCTACAATGAGCTGCGTGTGGCTCCCGAGGAGCACCCCGTGCTGCTGACCGAGGCCCCCCTGAACCCCAAGGCCAACCGCGAGAAGATGACCCAGGTGCGTGGCCCGCTACCTCTTCTGGTGGCCGCCTCCCTCCTTCCTGGCCTCCCGGCGCTGCGCCCTTTCTCACTGGTTCTCTCTTCTGCCGTTTTCCGTAGGACTCTCTTCTCTGACCTGCGTCTCCTTTGGAACTCTGCAGGTTCT
+
BBBBBBBAFFFFGGGGGG5FGGHHGFGBGGHHHGGGFGGGGHHHHGGEGEGGHHHHHHHEGGGGGGGGGGGGGHHGGGGHGHHHHGGGGG/BFGHHHHHHHH/?FFHBDGGGGHHGGCFGHHHHHGHHHHHGHHGGGGDHGGGGBFGGGGGGGGGGGGG-999@FFFFFFFFFFFFFFFFFFFFFFFFFFFFFFFFFFFFFFF.9.BFFFFFFFFFFFFFFFFFFFFFFBFFFFFFFFFFFFFFFFFFFFF
@M05620:37:000000000-D9766:1:1101:8069:16943 1:N:0:12
ACCACACGTCTGAACTCCAGTCACAGAAGACCATCTCGTATGCCGTCTTCTGCCTGAACAAAAAACACCTGAACCCCCAGGCCAACCGCGAGAAGATGCCCAGGTTCGTGGCCCTCTCCCTCTTCTGGTTGCCGCCTCCCTCCTTCCTTGCCTCCCCCCGCCTCGCCCTTTCTCCCTGGTTCTCTCCTCTGCCATTTTCCGTTCTCCTCTCTTCTCTGACCTTAGCCTCCTTTTGAACTCCTCCGTTTCTC
+
AAAAAAADFABAGGGC1AGG3B1GDG1CH1FB01B1ABFE0B2FEAEBF22A11BFG111FC0//A/BA00BCGHGG///FFF/?EEEGEE?E?0GDFGFHHA/BF1/?F??GH</00@FG0@G>2111?AHHGGC.<GG0<E0<<F1=0CGDCEE..--;-:.9-9C@FGF909;99.9CBF09B/;/00/;//;BFFF-;/--;;9B/FFFFFF99/;B//9///;9AFFFB/AF9B///;/-;:////
@M05620:37:000000000-D9766:1:1101:9973:16964 1:N:0:12
ACCACACCTTCTACAATGAGCTGCGTGTGGCTCCCGAGGAGCACCCCGTGCTGCTGACCGAGGCCCCCCTGAACCCCAAGGCCAACCGCGAGAAGATGACCCAGGTGAGTGGCCCGCTACCTCTTCTGGTGGCCGCCTCCCTCCTTCCTGGCCTCCCGGAGCTGCGCCCTTTCTCACTGGTTCTCTCTTCTGCCGTTTTCCGTAGGACTCTCTTCTCTGACCTGAGTCTCCTTTGGAACTCTGCAGGTTCT
+
CCCDDDDDFFFFGGGGGGGGGGHHGGGGHGHHHGGGGGGGGHHHHGGGGGGGHHHHHHHGGGGGGGGGGGGHHHHGGGGHGHHHHGGGGGGGGGHHHHHHHHHHGHHHHGHGGHHGGGGGHHHHHHHHHHHGHHGGGGGHGHHGHGGGGGGGGGGGGGGGGGGGGGFFFFFFFFFHHHHFFFFFFFFFFFHHHFFDFFFFFFFFFFFFFFFFFFFHFFFFFFFFFFFFFFFFFFFFFFFFFFFFFFFFFFF
@M05620:37:000000000-D9766:1:1101:9845:16969 1:N:0:12
CACCTTCTACAATGAGCTGCGTGTGGCTCCCGAGGAGCACCCCGTGCTGCTGACCGAGGCCCCCCTGAACCCCAAGGCCAACCGCGAGAAGATGACCCAGGTGAGTGGCCCGCTACCTCTTCTGGTGGCCGCCTCCCTCCTTCCTGGCCTCCCGGAGCTGCGCCCTTTCTCACTGGTTCTCTCTTCTGCCGTTTTCCGTAGGACTCTCTTCTCTGACCTGAGTCTCCTTTGGAACTCTGCAGGTTCTAGAT
+
BBCBCFFFFFFFGGGGGGGGGGGFHGHHHGGGAGG?EHHHHGGGBEGGHHHHHHHGEGGGGGGGGGGHHHHGGEGHGFHGHGGGGGDCCFHHHHHHHHHHGHHHHHHGGHHGGGGGHHHHHHHHGGHGHHGGGDGHGHHGHHHHHHHGGGGGGGGGCGGGGGGGFFFFFFFFFFFFBFFFFFFFFFFFFFFFFFFFFFFFFDFFFFFFFFFFFFFFFFFFFFFFFFFBFFFFFFFFFFFFFFFAFFFFFF;
@M05620:37:000000000-D9766:1:1101:18605:16970 1:N:0:12
ACCACACCTTCTACAATGAGCTGCGTGTGGCTCCCGAGGAGCACCCCGTGCTGCTGACCGAGGCCCCCCTGAACCCCAAGGCCAACCGCGAGAAGATGCCCAGGTGAGTGGCCCGCTACCTCTTCTGGTGGCCGCCTCCCTCCTTCCTGGCCTCCCGGAGCTGCGCCCTTTCTCACTGGTTCTCTCTTCTGCCGTTTTCCGTAGGACTCTCTTCTCTGACCTGAGTCTCCTTTGGAACTCTGCAGGTTCTA
+
BBBBBBB3BCCFGGGGGGBGGGHHGEGBAFHGHBFE?EEGGHDGGGGAEEEGEHGHHHHAECCEGGGGGGEHFHHGGGGHGHHHHGGGGG/BCGHEHHHHHHHGHHHHHHGGHHGGGCGHHHHHHHHHHHGHHGGGGGHGHHGHHGGGGGGGGGGGGG-;BGGGGGFFFFFFFFFFFFFFFFFFFFFFFFFFFFFFFFFFFFFFFFFFFFFFFFFBBF/FFFFEFFF/;BFFFFFFFFFFFFFEFFFFFF/
@M05620:37:000000000-D9766:1:1101:8582:16971 1:N:0:12
ACCACACCTTCTACAATGAGCTGCGTGTGGCTCCCGAGGAGCACCCCGTGCTGCTGACCGAGGCCCCCCTGAACCCCAAGGCCAACCGCGAGAAGATGACCCAGGTGAGTGGCCCGCTACCTCTTCTGGTGGCCGCCTCCCTCCTTCCTGGCCTCCCGGAGCTGCGCCCTTTCTCACTGGTTCTCTCTTCTGCCGTTTTCCGTAGGACTCTCTTCTCTGACCTGAGTCTCCTTTGGAACTCTGCAGGTTCT
+
CBBCCCCCFFFFGGGGGGGGGGHHGGGEHGHGHGGGGGGGGHHHHGGGEGGGHHHHGHHGGGGGGGGGGGGHGHHGGGGHGHHHHGGGGGGGGGHHHHHHHHHHGHHHHGHGGHHGGGGGHHHHHHHHHHHGHHGDGGGHGHHGHGGGGGGGGGGGGGGGGGGGGGFFFFFFFFFFFFFFFFFFFFFFFFFFFFFFFFFFFFFFFFFFFFFFFFFFFFFFFFFFFFFFFFFFFFFFFFFFFFFFFFFFFFF
@M05620:37:000000000-D9766:1:1101:17181:17006 1:N:0:12
ACCACACCTTCTACAATGAGCTGCGTGTGGCTCCCGAGGAGCACCCCGTGCTGCTGACCGAGGCCCCCCTGAACCCCAAGGCCAACCGCGAGAAGATGACCCAGGTGAGTGGCCCGCTACCTCTTCTGGTGGCCGCCTCCCTCCTTCCTGGCCTCCCGGAGCTGCGCCCTTTCTCACTGGTTCTCTCTTCTGCCGTTTTCCGTAGGACTCTCTTCTCTGACCTGAGTCTCCTTTGGAACTCTGCAGGTTCT
+
CCCCCCCBFFFFGGGGGG5FGGHHGGGBFEHHHFFFDGGGGHHHHGGEEEGGHHHHHHHEFGGGGGGGGGGHHHHGGGGHGHHHHGGGGG/CGGHGHHHHHHAGFGHFGHHGGHGFGGGGHHHHHHHHHHHGHHGGGGGHGHHGHGGGGGGGGGGGGGGGGGGGGGFFFFFFFFFFFFFFFFFFFFFFFFFFFFFFFFFFFFFEFFFFFFFFFFFFFFFFFFFFFFFFFFFFFFFFFFFFFFFFFFFFFFF
@M05620:37:000000000-D9766:1:1101:17537:17025 1:N:0:12
ACCACACATTCTACAATGAGCTGCGTGGGGCTCCCGAGGAGCACCCCGTGCTGCTGACCGAGGCCCCCCTGAACCCCAAGGCCAACCGCGCGAAGATGAGTGGCCCGCTACCTCTTCTGGTTGCCGCCTCCCTCCTTCCTGGCCTCCCGGCGCTGCGCCCTTTCTCACTGGTTCTCTCTTCTGCCGTTTTCCGTAGGACTCTCTTCTCTGCCCTGCGTCTCCTTTGGAACTCTGCAGGTTCTCGATCGGAA
+
AAAAAAA1BBDFGGGGGG1BGGHHGEG00EEAG0AE?EEGFHHFHGEAEEEGEGHHHHH/>EEGGGGGGECHFHHGGGGHGHHHHGGGCG>BCGGCGGGFFFE<0.>AC-<GGHHHHH0DG0<AGG-;C.;CGHGHGGGGGBCAFGGGGG?@@@@F@@;;;BFFFFBFFFFFFFFFFFFF9BFEF@FFFFFFFFFBBFFFFFFFF/;BFF/;;BF-;A@BFFFFFFF//BFFFFFFFA;;BF/AFF-;A-9
@M05620:37:000000000-D9766:1:1101:17521:17035 1:N:0:12
ACCACACCTTCTACAATGAGCTGCGTGTGGCTCCCGAGGAGCACCCCGTGCTGCTGACCGAGGCCCCCCTGAACCCCAAGGCCAACCGCGAGAAGATGAGTGGCCCGCTACCTCTTCTGGTGGCCGCCTCCCTCCTTCCTGGCCTCCCGGAGCTGCGCCCTTTCTCACTGGTTCTCTCTTCTGCCGTTTTCCGTAGGACTCTCTTCTCTGACCTGAGTCTCCCTTGGAACTCTGCAGGTTCTAGATCGGAA
+
BBBBBBBAFFFFGGGGGGFGGGHFGGGEGGCHHFGG?EEGGHHHHGGEEEGFFHHHHHHFEEFGGGGGGGEHGHHGGGGHGHHHHGGGGGGG?DH2GHHHHHGEHHGGGGDHHHHHHHFHDFDHHFGCEGHGHHGHHHHHHGHHGHGGGGGGGGGGGFGGGFGFFFFFFFFFFFFFFFEFFFFFFFFFFFFFFFFFFFFFFFFFFBFFFFFFFFFFFFFFFFEFFFFE/BFFFFFFFF.;FFFBFBFADDE
@M05620:37:000000000-D9766:1:1101:23463:17042 1:N:0:12
ACCACACCTTCTACAATGCGCTGCGTGTGGCTCCCGAGGAGCACCCCTTGCTGCTGACCGAGGCCCCCCTGAACCCCAAGGCCAACCGCGCGAAGATGACCCAGTGGCGTGCCCCGTTACCTCTTCGGGTCGCCGCTCCTTCCCTTCCTGCCCTCCCTGAGCTCCGTCTCTTCTCATCTGTTCTCTCTTCTGCCGCTTTCCGTAGTATTCTCTTCTCTGACCTTCCTCTCCTTTTCAACTCGGCATGGTCT
+
BBB?BBB>CFFFGGGGFG4AEAGEG2EAAAGGCABE2EAEEHHHHGG1BFGHHHHGHHH0>EEGGAEGGGEGHFHGGGGHAFHHHGGCGG<@/C@DDGE?1<<F11?.->>..>.-....=DD0GD..:.---:-;--;/00;/099CF0/;C/C.C.B;B9;//:.;..///;B///99;/:;FFB9B/;///9--;9//.9.:.//;BFFF/;B;FFF9B9///9;;/;99F///:;B/..9--..9//
@M05620:37:000000000-D9766:1:1101:11399:17043 1:N:0:12
ACCACACCTTCTACAATGAGCTGCGTGTGGCTCCCGAGGAGCACCCCGTGCTGCTGACCGAGGCCCCCCTGAACCCCAAGGCCAACCGCGAGAAGATGACCCAGGTGAGTGGCCCGCTACCTCTTCTGGTGGCCGCCTCCCTCCTTCCTGGCCTCCCGGAGCTGCGCCCTTTCTCACTGGTTCTCTCTTCTGCCGTTTTCCGTAGGACTCTCTTCTCTGACCTGAGTCTCCTTTGGAACTCTGCAGGTTCT
+
BBBBBBBBFFFFGGGGGGGGGGHGGEEEHAHHGGGGGGGGGHHHHGGGGGGGHHHHHHHGGGGGGGGGGGGHHHHGGGGHGGHHHGGEFGGGGGHHHHHHGHHHGHHHHHHGGHHGGGGGHGHHHHHHHHHGHHGDGFEHGHHGHGGGGGGGGGGGGGGFGGGGGGFFFFFFFFFFFFFFFFFFFFFFFFFFFFFFFFFFFFFFFFFFFFFFFFFFFFFFFFFFFFFFFFFFFFFFFFFFFFFFFFFFFFF
@M05620:37:000000000-D9766:1:1101:29366:17085 1:N:0:12
GAGGCTGGTTTGGACGAAACTCATAGACCACGGGAACAATATCTGATTAAACCGCATATGTAATTTGGTCAGGTTATTGAAGCTGAAATACCGGCGAGTGGTAGATGGGGAGGCGTGATGGTTAGGGGCCAGCCAGACCTCCACGTTGTGGGATATGGTACAAGATGGGGTGATGAGGGGCTCTTTGGTCCCCCGCTGTCCGCATGTCTGGTCTATCTGCTGAGCTTCGCTCGTGAGATTCTCCGTGTGAT
+
11>>>>C1>1B>FB1AAE00BBA33311AB0AA0/A/A0112D2222221D1BA///A22B2222221/BDFCB1@12DDB1BB@11121BB///E//>?<>2112B1//</<////?021111?00?///?<<0>0.>F<.<<?C...<...<<0;:0::000/0:/..:-.0000/A?--;B009/.00;;A----9/;-999A/BB/;9;/;B/B/99//9;/;/--;-9--/-9//////9--:-//
@M05620:37:000000000-D9766:1:1101:15348:17098 1:N:0:12
GCGGCTGCTTTGGAAGAGCACACGTCTGACCTCCCGTCACCTTACTCGCTCTCGTATGCCGTCTTCTGCTTGAAACAAAAAAAAAGGGGCAACACAAGTAAAACTCGTGCGATACCACATGTCTATCAACCAAACTCTAGCATCACTACAAATAAGACAAACTTACTTAGAAGTCTCGAAGAATAACCGAAAGACAGCATGATTTGTGATTATAAGAGAAGAAAGAAGGATCCACGGGGGTGACAACGGTG
+
>11>A>AAFFB11FBB1BFFGGBEGABFG1BGHAABBB/B11BBGGGB/BAGHEGG00DFGBE0/D2DFG@FCFH1BEG0B>/>/////////0///01>222111/0///////11</11111<1?1100///.11111111<11110100=00000<//.000000000;0:0;0/0/../0;:0/----./9//./;09900009;00000000/-///////-/;-//-//--------///-----
@M05620:37:000000000-D9766:1:1101:10798:17133 1:N:0:12
ACCACACCTTCTACAATGAGCTGCGTGTGGCTCCCGAGGAGCACCCCGTGCTGCTGACCGAGGCCCCCCTGAACCCCAAGGCCAACCGCGAGAAGATGACCCAGGTGAGTGGCCCGCTACCTCTTCTGGTGGCCGCCTCCCTCCTTCCTGGCCTCCCGGAGCTGCGCCCTTTCTCACTGGTTCTCTCTTCTGCCGTTTTCCGTAGGACTCTCTTCTCTGACCTGAGTCTCCTTTGGAACTCTGCAGGTTCT
+
CCCCCCCCFFFFGGGGFGGGGGHHGGGFHGHHEFGGGGGGGHHHHGGGGGGGHHHHHHHGGGGGGGGGGGGHHHHGGGGHGHHHHGGGGGGGGGHHHHHHHHHHGHHHHHGGGHHGGGGGHHHHHHHHB0CGHHGCGGGHGHHGHGGGGGGGGGGGGGGGGFGGFGFFFFFFFFFFFFFFFFFFFFFFFFFFFFFFFFFFFFFFFFFFFFFFFFFFFFFFFFFFFFFFFFFFFFFFFFFFFFFFFFFFFFF
@M05620:37:000000000-D9766:1:1101:6231:17157 1:N:0:12
ACCACACCTTCTACAATGAGCTGCGTGTGGCTCCCGAGGAGCACCCCGTGCTGCTGACCGAGGCCCCCCTGAACCCCAAGGCCAACCGCGAGAAGATGACCCAGGTGAGTGGCCCGCTACCTCTTCTGGTGGCCGCCTCCCTCCTTCCTGGCCTCCCGGAGCTGCGCCCTTTCTCACTGGTTCTCTCTTCTGCCGTTTTCCGTAGGACTCTCTTCTCTGACCTGAGTCTCCTTTGGAACTCTGCAGGTTCT
+
CBCCCCCCFFFFGGGGGGGGGGHHGGGGHFHHHGGGGGGGGHHHHGGGGGGGHHHHHHHGGGGGGGGGGGGHGHHGGGGHGHHHHGGGGGGGGGHHHHHHHHHHGHHHHHHGGHHGGGGGHHHHHHHHHHHGHHGGGGGHGHHGHGGGGGGGGGGGGGGFGGGGGGFFFFFFFFFFFFFFFFFFFFFFFFFFFFFFFFFFFFFFDFFFFFFFFFFFFFFFFFFFFFFFFFFFFFFFFFFFFFFFFFFFFFF
@M05620:37:000000000-D9766:1:1101:11795:17160 1:N:0:12
ACACACCTTCTACAATGAGCTGCGTGTGGCTCCCGAGGAGCACCCCGTGCTGCTGACCGAGGCCCCCCTGAACCCCAAGGCCAACCGCGAGAAGATGACCCAGGTGAGTGGCCCGCTACCTCTTCTGGTGGCCGCCTCCCTCCTTCCTGGCCTCCCGGAGCTGCGCCCTTTCTCACTGGTTCTCTCTTCTGCCGTTTTCCGTAGGACTCTCTTCTCTGACCTGAGTCTCCTTTGGAACTCTGCAGGTTCTA
+
CCCCCCCFFFFFGGGGGGFGGFHGGGGHGHHHGGGGGG?EHFHHGGGFGGGHHGHHHHGGGGGGGGGGGGGHHHGGGGHEFHHHGGGGGDCCGHGHHHHHHHGGHHHHHHGGHHGGGGGHHHHHHHHHHHGHHGGGGGHGHHGHHGGGGGGGGGGGGGGGGGGGGFFFFFFFFFFFFFFFFFFFFFFFFFFFFFFFFFFFFFFFFFFFFFFFFFFFFFFFFFFFFFFBFFFFFFFFFFFFFFFFFFFFFFF
@M05620:37:000000000-D9766:1:1101:17331:17254 1:N:0:12
ACCACACCTTCTACAATGAGCTGCGTGTGGCTCCCGCGGAGCACCCCGTGCTGCTGACCGAGGCCCCCCTGAACCCCAAGGCCAACCGCGAGAAGATGACCCCGGTGAGTGGCCCGCTACCTCTTCTGGTGGCCGCCTCCCTCCTTCCTGGCCTCCCGGAGCTGCGCCCTTTCTCACTGGTTCTCTCTTCTGCCGTTTTCCGTCGGACTCTCTTCTCTGACCTGAGTCTCCTTTGGAACTCTGCAGGTTCT
+
BBBBBAB>FFFFGGGGGGDGGGHHGGGGCFHHHFGG2EEECECGHGGEBEFFDHHHHHHGEFCGGGGGGGGHHHHGGGGHGHHHHGGGGG?DDGH1FFBGHH/><ADEG=DGGHC<CDCFHHGHHHGFC;GGHGGGGDEFGGGGGGGGFGFGGGGGFDFFF@A9FFFFFFFFFFFFFFFFFFFFFFFFFFFFFFADFFFFF?F.99BDFFFFFFF/FFBBBFF.;;B9FFFFFFFFEFFFFFFFFFFFFFB
@M05620:37:000000000-D9766:1:1101:17347:17263 1:N:0:12
ACCACACCTTCTACAATGAGCTGCGTGTGGCTCCCGAGGAGCACCCCGTGCTGCTGACCGAGGCCCCCCTGAACCCCAAGGCCAACCGCGCGAAGATGACCCAGGTGCGTGGCCCGCTACCTCTTCTGGTGGCCGCCTCCCTCCTTCCTGGCCTCCCGGAGCTGCGCCCTTTCTCACTGGTTCTCTCTTCTGCCGTTTTCCGTAGGACTCTCTTCTCTGACCTGAGTCTCCTTTGGAACTCTGCAGGTTCT
+
AAAAA?AAFFFFGGGGGG11BBGHGFFAAEGHHFFGCGG/EGAGHGEAEEGGFFFHHHHEEG?EGGGGGGGHHHHGGGGHGHHHFGGGGC/B?C@CF1GHHHHHGFF1AFCGGHECGGGGHHHHHHHHHHFGHHGGCGGGGGGGGGGGGGGGGGGGGGG@@?FFF@@F@@FFFFFFFFFFFFFFFFFFFFFFFF@FFFFFFFFEBBFFFFFFFFFFFFFFFFFF/FFFFFFFFFFBFFFFFFBFFFFFFFB
@M05620:37:000000000-D9766:1:1101:16257:17270 1:N:0:12
ACCACACCTTCTACAATGAGCTGCGTGTGGCTCCCGAGGAGCACCCCGTGCTGCTGACCGAGGCCCCCCTGAACCCCAAGGCCAACCGCGAGAAGATGACCCAGGTGCGTGGCCCGCTACCTCTTCTGGTGGCCGCCTCCCTCCTTCCTGGCCTCCCGGAGCTGCGCCCTTTCTCACTGGTTCTCTCTTCTGCCGTTTTCCGTAGGACTCTCTTCTCTGACCTGAGTCTCCTTTGGAACTCTGCAGGTTCT
+
CCCCCBCCFFFFGGGGGGGGGGHHGGGEHGHHHGGGGGGGGHHHHGGGAFGGHHHHHHHGGGGGGGGGGGGHHHHGGGGHGHHHHGGGGGCFGGHHHHHHHHAFFHG1CFGGGH>AG-AGHHHHHGHHFHHGHHGGGGGHGGGGGGGGGGGGGGGGGGA;9AFFFFFFFFFFFFFFFFFFFFFFFFFF/;FFFFFFFFFFFFFFF.FFFFFFFF;/;FFFFFFF/:B/;BFFFFFFFFFFFFFFFFFFFFF
@M05620:37:000000000-D9766:1:1101:20471:17285 1:N:0:12
ACCACACCTTCTACAATGAGCTGCGTGTGGCTCCCGAGGAGCACCCCGTGCTGCTGACCGAGGCCCCCCTGAACCCCAAGGCCAACCGCGAGAAGATGACCCAGGTGAGTGGCCCGCTACCTCTTCTGGTGGCCGCCTCCCTCCTTCCTGGCCTCCCGGAGCTGCGCCCTTTCTCACTGGTTCTCTCTTCTGCCGTTTTCCGTAGGACTCTCTTCTCTGACCTGAGTCTCCTTTGGAACTCTGCAGGTTCT
+
CCCCCCCCFFFFGGGGGGGGGGHHGGGEHGHHHGGGGGGGGHHHHGGGGGGGGHHHHHHGGGGGGGGGGGGHGHHGGGGHGHHHHGGGGGGGGGHFGGHHHHGHGHHBF?GEGHHGGGGGHHHHHHHHFHHGHCCGGDGHGHHGHGGGGGGGGGGGGDGGADGFGGFFFFFFFFFFFFFFFFFFFFFFFFFFFFFFFFFFFFFFDFFFFFFFFFFFFFFBFFFFBFFFFFFFFFFFFFFFFFFFFFFFFFF
@M05620:37:000000000-D9766:1:1101:12413:17312 1:N:0:12
AGTGCCAGCTCTCAATCGCACACGTCTGAACTCCAGTCAGGTCTATCTCCTGCCCTTAGATCGGAAGAGCACACGTCTGAACTCCAGTCACATTACTCGATCTCGTATGCCGTCTTCTGCTTGAAAAAAAAAAACAACAAAACCACGTCATGCACCGTGGTATTGAAACAAAGTAAATACCCAAAAAAACACCAACTTAAGAAATTGTGTAGCTCTACTAGCCAGCAGTGCAGCAAAATTCTATGTCCAGG
+
BBBBBFFFBFFFGGGGGGGGGGHGHGHGHDGHHF3BFFGGEBFHFHHHHHHHHHHHG3FGHHHGGGFHHHHHHHG?FGFDFGGHH3FFGHFHHGHGGHGGH1FHHGGHHHHGGGHGHGHHHHHHHHHHGCCBB///////000..<....01<11/<..-.00000<00/../0000000000....--.......<<0000:C000:</0<000000000/<0../.000000./0/00000<00<000/
@M05620:37:000000000-D9766:1:1101:8918:17371 1:N:0:12
ACCACACCTTCTACAATGAGCTGCGTGTGGCTCCCGAGGAGCACCCCGTGCTGCTGACCGAGGCCCCCCTGAACCCCAAGGCCAACCGCGAGAAGATGACCCAGGTGAGTGGCCCGCTACCTCTTCTGGTGGCCGCCTCCCTCCTTCCTGGCCTCCCGGAGCTGCGCCCTTTCTCACTGGTTCTCTCTTCTGCCGTTTTCCGTAGGACTCTCTTCTCTGACCTGAGTCTCCTTTGGAACTCTGCAGGTTCT
+
CCDDCDCDFFFFGGGGGGGGGGHHGGGGDGHHHGGGGGGGGHHHHGGGEGGGHGHHHHHGGGGGGGGGGGGHHHHGGGGHGHHHHGGGGGGGGGHHHHHHHHHHGHHHHHHGGHHGGGGGHHHHHHHHHHHGHHGGGGGHGHHGHGGGGGGGGGGGGGGGGGGGGGFFFFFFFFHHFFFFFFHFHHFFFFFFFFFFFFFFFFFFDFFFFFFFFHHHFFHFFFFFFFFFFFFFFHFFFFFFFFFFFFFFFFF
@M05620:37:000000000-D9766:1:1101:9678:17372 1:N:0:12
GAGGCTGCTTTGGAAGAAAATGACAAGCCAGGGACAAAAGATCGGAAGCGCAAACGTCTGAACTCCAGTCACATTACTCGAGCTCGTATGCCGTCTTCTGCTTGAAAAAAAAGAAAGTATCCAGCGTAGAAATCTGGGAGTTGGGGAGGAGTGAGGAGTTGGGGAAAGAAAGTCCTAACCGGGGAGGGTTCTGGAAAATGATGGGGTGAGGAGGGGCTCTTTGGCTCCAACCAGTCCCCCTGTCTGGTCTA
+
A1AAA?>>1DFFEGGGGGG1B1DAG10BFGBBB0FF0EFGGHHHFAFEH/AA/A0ABFHE1A1DG11BDFG1FF2FGH1EFAAEHE/?>FHHGE>0/BFHBGHHCCHGH?E<//0<B>>@GDDBGC???/<D??FFE?0FE0>CCCA@<?<<G0DF0.<<DBC-.A.:CCCF;C;;9FFF@-9--??A--;FFF/;FF////;BEFA--;A/AB@@;;;BFBFF//;-/;B-AABFFFFF;A99:FF/;B/
@M05620:37:000000000-D9766:1:1101:20817:17377 1:N:0:12
ACCACACCTTCTACAATGAGCTGCGTGTGGCTCCCGAGGAGCACCCCGTGCTGCTGACCGAGGCCCCCCTGAACCCCAAGGCCAACCGCGAGAAGATGACCCAGGTGAGTGGCCCGCTACCTCTTCTGGTGGCCGCCTCCCTCCTTCCTGGCCTCCCGGAGCTGCGCCCTTTCTCACTGGTTCTCTCTTCTGCCGTTTTCCGTAGGACTCTCTTCTCTGACCTGAGTCTCCTTTGGAACTCTGCAGGTTCT
+
?ABBBBAAFFFDGGGCGGAFDGHHGDGBFAEGG2FEEEEEGFHFEGGEEEFFHHHHHHH0E?EEGGGCEGGHHHHGGGCFGHHGHEGGGG/>CFHHHFHHHHFGEGFHCDGEGFCCC-<D0<GHHHHGHGHGHFDGGGGHGHHGHGGGGGGEFGGGGG@GG?FFGGBFBBFFFEFFFFFFBFFFFFFFFFFFFFBFFFFFFFFFFFFFFFFFFFFFFFFFFFFFFFFBFFFFFFFFFFFFFFFFFFFFFFF
@M05620:37:000000000-D9766:1:1101:11971:17388 1:N:0:12
ACCACACCTTCTACAATGAGCTGCGTGCGGCTCCCGAGGAGCACCCCGAGCTGCTGACCGAGGCCCCCCTGAACCCCAAGGCCAACCGCGCGAAGATGACCCAGGTGAGTGGCCCGCTACCTCTTCTGGTGGCCGCCTCCCTCCTTCCTGGCCTCCCGGAGCTGCGCCCTTTCTCACTGGTTCTCTCTTCTGCCGTTTTCCGTAGGACTCTCTTCTCTGACCTGAGTCTCCTTTGGAACTCTGCAGGTTCT
+
AA11A1AAFFBFFGGG3FG1AFGHG0E0000E//BEEEEC//FAAEEG/EE/1B1B1F0EE?//FE@EE//0BEGEGG/G//GH//A/<C/<@/</GDDGHF.GFGFGFGGEGGCCGGGGHHHHGHHFHGHCHHG@GEEFGGGGGGGGGGGGGGGGGF@?@@FFF?@F@@BFFFFFFFFFFFFFFFFFFFFFFF@FFFFFFFFEFFFFFFFFFFBFFFFFFFFFFFFFFFFFFFFFFFFFFFFFFFFFFFF
@M05620:37:000000000-D9766:1:1101:3558:17392 1:N:0:12
GAGGCTGCTTTGGAAGAAACTCATAGATTACTGCAACAGTTCCCCCTGGACCTGGAAAAGTTTCTTGCCTGGCTTACAGAAGCTGAAACAACTGCCAATGCTACCCGTAAGGAAAGGCTCCTAGAAGACTCCAAGGGAGTAAAAGAGCTGATGCAACAATGGCACGTAAGTCAGGCATTTCCGCTTTAGCACTCTTGTGGATCCAATTGAACAATTCTCAGCATTTGTACTTGTAACTGACAAGCCAGGGA
+
A>AABAFBFFFFGGFG44FGGGDGBFFHHHHGHHFHGCFFGHHHHGGFHGHHHHHFHGFFBGHHGHHHHGHHHHHCHHHGFHHHHHFFHFHHHHHHHHFEGFHFHHFGFGHHB?GGFHHHGH3FGFF3BFFGHHGFEC/?F3FGB/2BFC2FGFHFHFGHGHHH2?FFGHHFHHHG?FGHFBE.CDGHHHFHHHHFDD<C00<CGHHHH:CCFHFFBHHHBGFGGHH;CFFGFFFFGGFFFGGGGGFAFG.
@M05620:37:000000000-D9766:1:1101:26273:17468 1:N:0:12
GAGGCTGATTTGGAAGAACCTGACACGCCATGGGCAAACGCTCGGCATCGCCCACGTCTAACCTCCAGTCCCATTCCTCGATCTCATATACCGGCTTCTGCTTGACACCAAACCTCTACTAACTCTCATCCCATAGGAGAATTGACATACATACACCAGTAAAAGCACATAATAGTAGAACCTCAGCGATGTCTCGTTTGGTAGCACTCTAGTCTGAACTGTACCTACCCCAGCACTTGCAATCGAACATA
+
11>1>AF1@BFFF1GFGFGGGFFCF1AAA0ABB000000/ABE//B/AF/B/A/BABB0/2BB@0B01@BB@1BF2FBB//0>>222BF2B@?/>E>0BBD>B10BBBF/?<//00111>121111B1211/110111</011111111?1@11110.011111=01001110000<0000./////<@..;000/...:.::0/00;/0000;0000/90000000/:...../.0//9/99/--9:;//
@M05620:37:000000000-D9766:1:1101:9653:17532 1:N:0:12
ACCACACCTTCTACAATGAGCTGCGTGTGGCTCCCGAGGAGCACCCCGTGCTGCTGACCGAGGCCCCCCTGAACCCCAAGGCCAACCGCGAGAAGATGACCCAGGTGAGTGGCCCGCTACCTCTTCTGGTGGCCGCCTCCCTCCTTCCTGGCCTCCCGGAGCTGCGCCCTTTCTCACTGGTTCTCTCTTCTGCCGTTTTCCGTAGGACTCTCTTCTCTGACCTGAGTCTCCTTTGGAACTCTGCAGGTTCT
+
BBCCBCCCFFFFGGGGGGGGGGHHGGGGHGHGHGGGGGGGGHGHHGGFEGGGHHHHHHHGGGGGGGGGGGGGGHHGGGGHGHHHHGGGGGGGGGHHHHHHHHEFFGHGHHHGGHHGGGCGHHHHHHHHFHHGHGFGGGGHGHHGHGGGGGFGGGGGGGAGDCGGGGFFFFFFFFFFFFFFFFFFFFFFFFFFFFFFFFFFFFFEDDFFFFFFFFFFFFFFFFFFFFFF0;FFFFFFFFFFFFFFFFFFFFF
@M05620:37:000000000-D9766:1:1101:9671:17544 1:N:0:12
ACCACACCTTCTACAATGAGCTGCGTGTGGCTCCCGAGGAGCACCCCGTGCTGCTGACCGAGGCCCCCCTGAACCCCAAGGCCAACCGCGAGAAGATGACCCAGGTGAGTGGCCCGCTACCTCTTCTGGTGGCCGCCTCCCTCCTTCCTGGCCTCCCGGAGCTGCGCCCTTTCTCACTGGTTCTCTCTTCTGCCGTTTTCCGTAGGACTCTCTTCTCTGACCTGAGTCTCCTTTGGAACTCTGCAGGTTCT
+
CCCCCCCCFFFFGGGGGGGGGGHHGEGGHGHHHGGGGGGGGHHHHGGGFGGFGGHHHHHGGGGGGGGGGGGHHHHGGGGGGHHHGGGGGGCGGGHHHHHHHHHGGGHGHHHGGHHGGGGGHFHHHHHFGHHGHHGGGGGHGHHGHGGGGGGGGGGGGFGAGGGGGGFFFFFFFFFFFFFFFFFFFFFFFFFFFFFDFFFFFFFFDDFFFFFFFFFFFFFFFFFFFFFFFFFFFFFFFFFFFFFFFFFFFFF
@M05620:37:000000000-D9766:1:1101:10462:17561 1:N:0:12
ACCACACCTTCTACAATGAGCTGCGTGTGGCTCCCGAGGAGCACCCCGTGCTGCTGACCGAGGCCCCCCTGAACCCCAAGGCCAACCGCGAGAAGATGACGCAGGTGAGTGGCCCGCTCCCTCGTCTGCTGGCCGCCTCCCTCCTGCCTGGCCTGCCGGAGCTCCGCCCTTACTCGCTGGTTCTCTCGTCTGCCGTTTTACGTAGGACTCTCTTCTCTGACCTGAGTCTCCTTTGGAACTCTGCAGTTTCT
+
EEEEEDCCFFFFGGGGGGGGGGHHGGGGHGHHHGGGGGGGGHHHHGGGEGGGHHHHGHHGGGGGGGGGGGGHGHHGGGGHGHHHHGGGGGGGGGHHHHH2/?//>GH10=1>F0>-AF-..//<<<<C1:=0C.-<CGGG.FGGG00C0<.<F0.<.--9--:0<...<D/0<B<.-<.</<FFB:<.9BA910-..:B10<::.<0<F/000B11<1111/<///1:<<:1111:<<0::1<01:1<11<
@M05620:37:000000000-D9766:1:1101:8125:17599 1:N:0:12
ACCACACCTTCTACAATGAGCTGCGTGTGGCTCCCGAGGAGCACCCCGTGCTGCTGACCGAGGCCCCCCTGAACCCCAAGGCCAACCGCGAGAAGACGACCCAGGTGAGTGGCCCGCTCCCTCTTCTGGAGGCCGCCTCCCTCCTTCCTCGCCTCCCGGAGCTGCGCCCTTTCTCACTGGTTCTCTCTTCTGCCGTTTTCCGTAGGACTCTCTTCTCTGACCTGCGCCTCCTTTGCAACTCTGCAGCTTCT
+
AAA>A>AACFFFFGGBAFBBGDHHGEAA00B01AFA0EGEAGGCGGGG/AEEEDAFHHCE/EEEGAFGGE/0GEFEGA/G//GHCFE/CC<B/?<?0////>/F/<?1<=1..>.<-<-<.CC<DGHH00..::-:C....//9/;0;00.;;.;.9:9-@@F//-999-;9B9/;B/9-;////:FFFB/F//-;-/-//A/-9-99///9;/:;;//////--9---;--9///9///;/;////;///
@M05620:37:000000000-D9766:1:1101:21468:17635 1:N:0:12
ACCACACCTTCTACAATGAGCTGCGTGTGGCTCCCGAGGAGCACCCCGTGCTGCTGACCGAGGCCCCCCTGAACCCCAAGGCCAACCGCGCGAAGATGACCCAGGTGCGTGGCCGGCTACCTCTTCTGGTGGCCGCCTCCCTCCTTCCTGGCCTCCCGGTGCTGCGCCCTTTCTCACTGGTTCTCTCTTCTGCCGTTTTCCGTAGGACTCTCTTCTCTGACCTGCGTCTCCTTTGGAACTCTGCAGGTTCT
+
AAA1AAA>CFFFGGGGDG1BGFHGG0AAAAGG1AFA0EEGCHHHHGG/AAFGFHH1GHHA/ECGGAGGGGE0GCHGGG?G//GHHG//>C/<<CC?1F1<CH/?FFC?CGACCF-<<@FGHHGHG:C0CG/:CGCC@E.CEGGGGG0;F0FFG0CEAEG-9-;BB-9A-@/BFFFFFFFFFFFFBFFFFFFFFF@FFFFFFFF-;9BFFFFFBB99BFFFFFFFF@F@FFFFFFFEFFFFFFFFFFFFFFF
@M05620:37:000000000-D9766:1:1101:17685:17642 1:N:0:12
ACCACACCTTCTACAATGAGCTGCGTGTGGCTCCCGAGGAGCACCCCGTGCTGCTGACCGAGGCCCCCCTGAACCCCAAGGCCAACCGCGAGAAGATGACCCAGGTGAGTGGCCCGCTACCTCTTCTGGTGGCCGCCTCCCTCCTTCCTGGCCTCCCGGAGCTGCGCCCTTTCTCACTGGTTCTCTCTTCTGCCGTTTTCCGTAGGACTCTCTTCTCTGACCTGAGTCTCCTTTGGAACTCTGCAGGTTCT
+
AABBBBCCFFFFGGGGGGGGGGHHGFGEHFHHHGGEEFGFGHHHHGGGFEGFHFHHHHHGGGGGGGGGGGGHFHGGGGGHGFHEGGGGFFCFGFHHHGHHHHHHGHHHHGGGGHHGGGGGHHHHHHHHHBHGHFGGGDDHGHFGHFGGGGFGGGGFGGGG?CFGGGFFFFFFFFFFFFFFFFFFFFFFFFFFFFFFFFFFFFFFFDFFFFFFFFFFFFFFFFFFFFFFFFFFFFFFFFFFFFFFFFFFFFF
@M05620:37:000000000-D9766:1:1101:11635:17695 1:N:0:12
ACCACACCTTCTACAATGAGCTGCGTGTGGCTCCCGAGGAGCACCCCGTGCTGCTGACCGAGGCCCCCCTGAACCCCAAGGCCAACCGCGAGAAGATGACCCAGGTGAGTGGCCCGCTACCTCTTCTGGTGGCCGCCTCCCTCCTTCCTGGCCTCCCGGAGCTGCGCCCTTTCTCACTGGTTCTCTCTTCTGCCGTTTTCCGTAGGACTCTCTTCTCTGACCTGAGTCTCCTTTGGAACTCTGCAGGTTCT
+
AAABAABAFFFFGFFFGGFFGGHHGDFFHGHHHGGGGG2EGFEHHGEEEEEGHHHGHGHGEGGGGGGGGGACBGHGG/?GEHHHGGGGGG?DCGG2FFHHHH/?AC1FCGDGGHHCGGGGGHHHHHHGBGHGHHGGGGDHGHHGHGGGGGFFGGGGGDGAGACFGBDFFFFFFFFFFFFFFFFFFFFFFFFFFF-AFFFFF.B.A./;FFBBFFFFFFFFFFFFFFB/FFFFFFFBFFFFF/:BBFFFFFB
@M05620:37:000000000-D9766:1:1101:19429:17716 1:N:0:12
ACCACACCTTCTACAATGAGCTGCGTGTGGCTCCCGAGGAGCACCCCGTGCTGCTGACCGAGGCCCCCCTGAACCCCAAGGCCAACCGCGAGAAGATGACCCAGGTGAGTGGCCCGCTACCTCTTCTGGTGGCCGCCTCCCTCCTTCCTGGCCTCCCGGAGCTGCGCCCTTTCTCACTGGTTCTCTCTTCTGCCGTTTTCCGTAGGACTCTCTTCTCTGACCTGAGTCTCCTTTGGAACTCTGCAGGTTCT
+
BBBBBBBAFFFFGGGGGGFGGGHHGGGEFGHHHFFGGGGGGHGHHGGEEGGGHHHHHHHEGGGGGGGGGGGHHHHGGGGHGHHHHGGGGG@FGGHHHHHHHHEHGHHFHHHGGHGDGGGGHHHHHHHHGHHGHHGGGGGHGHHGHGGGGGGGGGGGGGGCD?FGGGFFFFFFFFFFFFFFFFFFFFFFFFFFFFFFFFFFFFFEDFFFFFFFFFFFFFFFFFFFFFFFFFFFFFFFFFFFFFFFFFFFFFF
@M05620:37:000000000-D9766:1:1101:2657:17723 1:N:0:12
GAGTCTGCTTTGGAAGATCACACGTCAGCACTGCACTAACTCCCAAGCCAGGTACAAAAGTTCGGTAGATCGCTCGTATGAACTCCAATCACCTCCCTTGATATCGTACTCGGTCGTCTGCTAGAAAAGCAGACTCCCAGTTCTTCACCGCGCTGCAGCACCACAGACACGTCCTTAAGGCCTTTCCGCTTTCGCAATCTTGTGGATCACCTTGACCCATTCTCAGCCTATGTCCTTGTCACTGACAAGCC
+
AA?3AFFFFFFFGGGFC5FF4BFE4A224ABGBGHHHHBCB5BA2B22A22A35BFF31EBFG1011A555AB11001B?D5BFEGHF4GGHB311BB3B344F@?BG1/B/>?E/<///?D4B?B4B00B00?BB1/0111>2>22<</>/>//?0><0><<>.01></..<<<G0000<.;C0;<.;E?GHD::9.;F0;C;AFFF.;90;;90;/99CFG00;B::/9////9/9;F;9B/9/9/;.;
@M05620:37:000000000-D9766:1:1101:13617:17736 1:N:0:12
ACCACACCTTCTACAATGAGCTGCGTGTGGCTCCCGAGGAGCACCCCGTGCTGCTGACCGAGGCCCCCCTGAACCCCAAGGCCAACCGCGAGAAGATGACCCAGGTGAGTGGCCCGCTACCTCTTCTGGTGGCCGCCTCCCTCCTTCCTGGCCTCCCGGAGCTGCGCCCTTTCTCACTGGTTCTCTCTTCTGCCGTTTTCCGTAGGACTCTCTTCTCTGACCTGAGTCTCCTTTGGAACTCTGCAGGTTCT
+
BBBBBBBBFFFFGGGGGGFGGGHHGFGGHGHHGGGGGGGGFGHHHGGGFGGGEHHHHHHGGGCGGEGGGGGHHFGGGGGHGHHHGGGGGGFCGGGGGFFGHHHEAGHHHFGFFHHGGGGGGHHFDGHFHHFDFC@-AEGHGHHFHGGGGGGGGGGGGGGGFGGGFDFFFFFFFBFFFFFFFFBFFFFFFFFFFFFFFFFFFDFFFFFFFFFFFBFFBFFFFFBF/FFFFFFFFFFEEFBBFFFFFFFFBBB
@M05620:37:000000000-D9766:1:1101:13653:17745 1:N:0:12
ACCACACCTTCTACAATGAGCTGCGTGTGGCTCCCGAGGAGCACCCCGTGCTGCTGACCGAGGCCCCCCTGAACCCCAAGGCCAACCGCGAGAAGATGACCCAGGTGAGTGGCCCGCTACCTCTTCTGGTGGCCGCCTCCCTCCTTCCTGGCCTCCCGGAGCTGCGCCCTTTCTCACTGGTTCTCTCTTCTGCCGTTTTCCGTAGGACTCTCTTCTCTGACCTGAGTCTCCTTTGGAACTCTGCAGGTTCT
+
DDDDDCCDFFFFGGGGGGGGGGHHGGGGHGHHHGGGGGGGGHHHHGGGGGGGHHHHHHHGGGGGGGGGGGGHHHHGGGGHGHHHHGGGGGGGGGHGHHHHHHGHGHHHHHHGGHHGGCGGHHHHHHHHHHHGHGGGGGGHGHHGHGGGGGGGGGGGGGGGGGGGGGFFFFFFFFFHFHFFFFFFHHFFFFFFFFFFFFFBFFFFD.FFFFFFFFFFFFFFFFHFFFFFFFFFFHFFFFFFFFFFFFFFFFF
@M05620:37:000000000-D9766:1:1101:27110:17755 1:N:0:12
ACCACACCTTCTACAATGAGCTGCGTGTGGCTCCCGAGGAGCACCCCGTGCTGCTGACCGAGGCCCCCCTGAACCCCAAGGCCAACCGCGAGAAGATGACCCCGGTGAGTGGCCCGCTACCTCTTCTGGTGGCCGCCTCCCTCCTTCCTGGCCTCCCGGAGCTGCGCCCTTTCTCACTGGCTCTCTCTTCTGCCGTTTTCCGTAGGACTCTCTTCTCTGACCTGAGTCTCCTTTGGAACTCTGCAGGTTCT
+
>AABBBAAFFFDAGGFGGDGGFHHGEGGFEHHFFAE2EFEEHHHHGGEABEF5FBGFGGA>E?EFGGGGGGFHHHGGGGHFHHHH/EEGF?B@BG2?FFGHH/<>>DEHDD<E<>CG-@-/0DDBGDHE0/EH:C--C9EEFFGFGBFGGBFFGFGGFGGG;.BFFDFFFFFFE/FFFFF.:BFFFFFFFFFFFCDDFFBFFFFDFFFFBFFFBFFFFFFB9;F/BFFE/FBBFFB/FFFFFFFFBFA/BB
@M05620:37:000000000-D9766:1:1101:20937:17761 1:N:0:12
GAGGCTGCTTTGGAAGAAACTCATAGATTACTGCAACAGTTCCCCCTGGACCTGGAAAAGTTTCTTGCCTGGCTTACAGAAGCTGAAACAACTGCCAATGCTCCCCGTAAGGAAAGGCTCCTAGAAGACTCCAAGGGAGTAAAAGAGCTGATGAAACAATGGCAAGTAAGTCAGGCATTTCCGCTTTAGCACTCTTGTGGATCCACTTGAACAATTCTCAGCATTTGTACTTGTAACTGACAAGCCAGGGA
+
BBBBBAFAFFFF4FGGGGFFGGHHHFFHBGHHFHHBFGFHFGDEAECF22BFFHHHF3FB3DFGHDGDGG3FGFHBFFFHHHGHGEFGGH1?BGGGEFFGFG3FFGGG@EGGHHFG0?BBF3GHE3BEGFGHHFGFGGGEHGHHHGHHHHHHHHHHGBG@@F@GGGHHHB1FGGHHFFBDGFDGGFGGHHBFFEHEHGHDHFH<G/=CHHFFGH0;GFHHHHHGFCGGGCFFFC;;0CFB999;=EGAEF.
@M05620:37:000000000-D9766:1:1101:24684:17781 1:N:0:12
ACCACACCTTCTACAATGAGCTGCGTGTGGCTCCCGAGGAGCACCCCGTGCTGCTGACCGAGGCCCCCCTGAACCCCAAGGCCAACCGCGAGAAGATGACCCAGGTGAGTGGCCCGCTACCTCTTCTGGTGGCCGCCTCCCTCCTTCCTGGCCTCCCGGAGCTGCCCCCTTTCTCACTGGTTCTCTCTTCTGCCGTTTTCCGTAGGACTCTCTTCTCTGACCTGAGTCTCCTTTGGAACTCTGCAGGTTCT
+
>AAABAABFFF@AGGDEDBFADGBEEEEHGHHFGGECEG?EHHHHGEGAAFEHGGGHGFGEGGGEEEGGGGGHFGEGGGGGGHECFEEGC@B?AGG1?DGHHEHEGGFH1GFFFGCGGCCHEFFHHHHHDFFHCCCCDDHGHHGHBFFGGGGGFGGGGGGGGFFF.CE?BFFFFFFFFFFFFFFFFFFFFFFFFBDFFFFFFFFDFFFFFFFFFFFFFBFFFFFFFFFFFFFFFFEFFFFFBFFFF?ABFF
@M05620:37:000000000-D9766:1:1101:6490:17799 1:N:0:12
ACCACACCTTCTACAATGAGCTGCGTGTGGCTCCCGAGGAGCACCCCGTGCTGCTGACCGAGGCCCCCCTGAACCCCAAGGCCAACCGCGAGAAGATGAACCAAGGGAATGGCCCGCTTACTCTTCCGGTGGCCGGCTCCCTCCCTCCCGGCCTCCCCGAACCTCGGCCTTTCTCACTGGGTCTCTCTTCTGCCGGTTTCCGGAGGACTCTCTTCTCCGACCCTGGTCTCCTTTGGAAATCTGCAGGGTCT
+
CCCCCCCCFFFFGGGGGGGGGGHHGGGGHDHHHGGGGGGGGHHHHGGGGGGGHHHHHHHGGGGGGGGCGGGHHHHGGGGHGHHHHGGGGGGGGGHHHHHBHH0/?///00<?0FG---..>000=00.<-<C.=--=-.=E//C.C/C..;-;..CE.;----/9..;A.BF//////:B.;9/////;////;--;DF/B.-.-;../9///;/9//.--;-//.//:/B/FF/B/B/://////;-;/9
@M05620:37:000000000-D9766:1:1101:9524:17808 1:N:0:12
ACCACACCTTCTACAATGAGCTGCGTGTGGCTCCCGAGGAGCACCCCGTGCTGCTGACCGAGGCCCCCCTGAACCCCAAGGCCAACCGCGAGAAGATGACCCAGGTGAGTGGCCCGCTACCTCTTCTGGTGGCCGCCTCCCTCCTTCCTGGCCTCCCGGAGCTGCGCCCTTTCTCACTGGTTCTCTCTTCTGCCGTTTTCCGTAGGACTCTCTTCTCTGACCTGAGTCTCCTTTGGAACTCTGCAGGTTCT
+
BBCBCBCCFFFFGGGGGGGGGGHHGEGFHGHHHGGEGGGCGHHHHGGGFEGFHHHHHHHGGGGGEGGGGGGHHHEGGGGGGHHGHGGGGGGGGGHHBFHHHHHHGFGHHHHGGHHGGGGGHHHHHGHHHHHGHHG@-;;GEHHGHGGGGGGGGFGGGGGGGGGGGGFFFFFFFFFFFFFFFFFFFFFFFFFFFFFFFFFFFFFFFDFFFFFFFFFFFFFFFFFFFFFFFFFFFFFFFFFFFFFFFFFFFFF
@M05620:37:000000000-D9766:1:1101:23005:17878 1:N:0:12
ACCACACCTTCTACAATGAGCTGCGTGTGGCTCCCGAGGAGCACCCCGTGCTGCTGACCGAGGCCCCCCTGAACCCCAAGGCCAACCGCGAGAAGATGAGCACAGGGAAGGGCCCGCTAATTCTTCCGGTCGCCCTCCCTCCTCCCCCCCCCCTCCCGGGACCGCGCCCTCTCTCACTCTTTCTCTCCTCTGTCCGTTTCACTAAGTTTCTTTTCTCGGAACCGCATCTTCTCTGTGACTGTGCTAGTTCT
+
ABBABABAFFFFGGGGGGGFFGHHFAEEHGHHCGGGFGEEFDHFGEGG1EEEGHHHGHHGGEGFGGGGGGAGHFEFEGEHFEHHHGGECGGCCGGHHFD22200?///0?//?CA-A--.0===000.<<--;C.-=../;./9/.;.------.;..---;9---;-;-.;BF//;F///;9///;/99F//;/.;/////;;//////////;//....;.9--;-9////;/////9///9//;/;B/
@M05620:37:000000000-D9766:1:1101:21437:17890 1:N:0:12
ACCACACCTTCTACAATGAGCTGCGTGTGGCTCCCGAGGAGCACCCCGTGCTGCTGACCGAGGCCCCCCTGAACCCCAAGGCCAACCGCGAGAAGATGACCCAGGTGAGTGGCCAGCTAACTCTTCTGGTGGCCGCCTCCCTCCTTCCTGGCCTCCCGGAGCTGCGCCCTTTCTCACTGGCTCTCTCTTCTGACGTTTTCCGTAGCACTCTCTTATCTGACCTGAGTCTTCTTTGGAACTCTGCAGGATCT
+
111AAA>AFFCDAGG13FEFFGFBEEEFH0GHHGCAAEE/EHGHHGAEA/BAE11FF0BFGGGGCE/EGGGHGHC/?EF>FHHF//?EC@@C@/GG1<FGHHHHG1GFH1FFG01>F1>101>FHHHHHFHG.=CCG.;;.C/EH0;/0C/;CFG.AE-;-;9/9A@GG?FF///;;FFF--;BFFFF/;FF/F-;EFFFFFF-;-;BF9/BFF//9/;BFFE-9BB/9/9BF//9//:///;9B/--;BB
@M05620:37:000000000-D9766:1:1101:2417:17902 1:N:0:12
ACCACACCTTCTACAATGAGCTGCGTGTGGCTCCCGAGGAGCACCCCGTGCTGCTGACCGAGGCCCCCCTGAACCCCAAGGCCAACCGCGAGAAGATGACCCAGGTGAGTGGCCCGCTACCTCTTCTGGTGGCCGCCTCCCTCCTTCCTGGCCTCCCGGAGCTGCGCCCTTTCTCACTGGTTCTCTCTTCTGCCGTTTTCCGTAGGACTCTCTTCTCTGACCTGAGTCTCCTTTGGAACTCTGCAGGTTCT
+
CCCCCCBCFFFFGGGGGGGGGGHHGGGGHGHGHGGGGGGGGHHHHGGGEGGGBGHGHHHGGGGGGGGGGGGHHHHGGGGHGFHHHGGGGGGGGGHHGHHGHHEGGHHGHHFGGHHGGGGGHHHHHHGHHHHGHHGFGDFGGHGGFGGGGGGGGGGGGDGFGGFGGGFFFFFFFFFFFFFFFFFFFFFFFFFFFFFFFFFFFFFFFFFFFFFFFFFFFFFFFFFFFFFFFFFFFFFFFFFFFFFFFFFFFFF
@M05620:37:000000000-D9766:1:1101:4466:17909 1:N:0:12
ACCACACCTTCTACAATGAGCTGCGTGTGGCTCCCGAGGAGCACCCCGTGCTGCTGACCGAGGCCCCCCTGAACCCCAAGGCCAACCGCGAGAAGATGACCCAGGTGAGTGGCCCGCTACCTCTTCTGGTGGCCGCCTCCCTCCTTCCTGGCCTCCCGGAGCTGCGCCCTTTCTCACTGGTTCTCTCTTCTGCCGTTTTCCGTAGGACTCTCTTCTCTGACCTGAGTCTCCTTTGGAACTCTGCAGGTTCT
+
CCBCCCCCFFFFGGGGGGBGGGHHGGGGHGHHHGGGGGGGGHHHHGGGGGGGFHHHHHHGGGGGGGGGGGGGHHHGGGGHGHHHHGGGGGGGGGHHGFGGFG/CFHHGHHGEGHHGG?DGFDHHFFHHHHFAHGGGGFEHGHHGBFGFFFGGGBGGGFGGGGGFFFFFFFFFFFFFFF/FFFFFFFFFFFFFFFFFFFFFFFFFFDFFFFFFFFFFFFFFFFFEBFFFFFFFFFFF/BFBFFFFFFFF/FB
@M05620:37:000000000-D9766:1:1101:19842:17923 1:N:0:12
ACCACACCTTCTACAATGAGCTGCGTGTGGCTCCCGAGGAGCACCCCGTGCTGCTGACCGAGGCCCCCCTGAACCCCAAGGCCAACCGCGAGAAGATGACCCAGGTGAGTGGCCCGCCACCTCTTCTGGTGGCCGCCTCCCTCCTTCCTGGCCTCCCGGAGCTGCGCCCTTTCTCACTGGTTCTCTCTTCTGCCGTTTTCCGTAGGACTCTCTTCTCTGACCTGAGTCTCCTTTGGAACTCTGCAGGTTCT
+
AAA1AAAAFFFFGGGGGG1BGGHHGGGBC0GGFFFECEGGEHHHHGGEEEEGGHGHHHHE@EGGGCGGGGGFHFHGGGGHGGHHHGGEGG/<CGFE1FDHHH/?FFCFHHHGGHGCG->EGFGHHHHHHHHGHGCCCGFHGHHGGGGGGGGGGGGGGGGG@@FGGG?B@@FFFFFFFFFFFFFFFFFFFFFFFF@FFFFFFFFFFFFFFFFFBFFFFFFEFFFFFFFFFFFFFFFFFFFFFFFFFFFFFFF
@M05620:37:000000000-D9766:1:1101:23186:17945 1:N:0:12
ACCACACCTTCTACAATGCGCTGCGTGCGGCTCCCGAGGAGCACCCCTTGCTGCTGACCGAGGCCCCCCTGAACCCCAAGGCCAACCGCGCGAAGATGACCCAGGTGCGTGGCCCGCTACCTCTTCTGGTGGCCGCCTCCCTCCTTCCTGGCCTCCCGGAGCTGCGCCCTTTCTCACTGGTTCTCTCTTCTGCCGTTTTCCGTAGGACTCTCTTCTCTGACCTGCGTCTCCTTTGGAACTCTGCAGGTTCT
+
BBBABBB>BFFFGGGGGGBAEGGGGEG22AEEE2BB1EEEEDHHHGG1AFGFBGCHFHG0>>/EFGEGGGAFFFFGEGCHGEHGHGGCCGF@@F//FFDGHH.GEFG1<<ECGH.<DGFGHHHGHFHHHHHGHGGBGGDGGGGGGGGGGFGGGGGFFFF-9-:BFFFFFFFFFFFFFFFFFFFFFFFFFFFFFFFFFFFFFFFFDFFFFFFFFF9BFFFFFFFF.BDFFFFFFFFFFFFFFFFFFFFFBFF
@M05620:37:000000000-D9766:1:1101:6129:17964 1:N:0:12
AGTGCCAGCTCTCAATCGCACACGTCTGACCTCCCGTCACATTACTCGATCTCCTATTCCGTCCCCCGCTTGCAACAAAGAAAAACAACTCCTCCACTTCTATTTGCCCCATTTTCATCTCCTACTTCATGCTCTCTTCCTTCTTACTGCTTTCCCAGTTCTGTACCTCCCATCCTCCCTCTTTTATCTTCCCGTTCCTTATAGGTTTCGTCTACGCTCCCTCGGTCTCCCCTCTCCCCCTGTCTTCTCTT
+
AAAABFFFBFFFGGGGGGGGGE4AB4B2DFHH3GG?G22B55DDGGHEA3ABG3BB55BFGBG11110>>EB?3DFGC?3B13?1??CG3FC3BB2?43?B44?FG433//23B444BB43333B33?333?3332B3?3B322@22>222@F22222?11111<@?11/?0FGHF10.000111111<=<0/.<./<<00=0000000:;.C.0.-.:99//-.;;.;B/A;./9/;99;.9//;/9///
@M05620:37:000000000-D9766:1:1101:13632:17964 1:N:0:12
ACCACACCTTCTACAATGAGCTGCGTGTGGCTCCCGAGGAGCACCCCGTGCTGCTGACCGAGGCCCCCCTGAACCCCAAGGCCAACCGCGAGAAGATGACCCAGGTGAGTGGCCCGCTACCTCTTCTGGTGGCCGCCTCCCTCCTTCCTGGCCTCCCGGAGCTGCGCCCTTTCTCACTGGTTCTCTCTTCTGCCGTTTTCCGTAGGACTCTCTTCTCTGACCTGAGTCTCCTTTGGAACTCTGCAGGTTCT
+
CCCCCCCCFFFFGGGGGGGGGGHHGGGBGGHHHGGGGGGGGHHHHGGGGGGGHHHHHHHGGGGGGGGGGGGHHHHGGFEHGHHHHGGGGGDGGGF22>?GGCGGGGBBHGD/FHGDGGF?HFFBDHHEDG/EGHGGC.CCFGHGHGGFF9/..:FAE?C???FBFGFFFFFFFFFFFBFFBFFFFBBFFFBB9FC9AFEB0DFFA?0BFBFBFFFFFFFFFFFF/BBFFFFBBFFE0BB9FFFFFBFFFFF
@M05620:37:000000000-D9766:1:1101:23188:17973 1:N:0:12
ACCACACATTCTACAATGCGCTGCGTGCGGCTCGCGAGGAGCACCCCTTGCTGCTGACCGAGGCCCCCCTGAACCCCAAGGCCAACCGCGCGAAGATGCCCAGGTGAGTGGCCCGCTACCTCTTCTGGTGGCCGCCTCCCTCCTTCCTGGCCTCCCGGTGCTGCGCCCTTTCTCACTGGTTCTCTCTTTTGCCGTTTTCCGTAGGACTCTCTTCTTTGCCCTGTGTCGCCTTTGGAACTCTGCAGGTTCTA
+
A?ABABB3BBFDFFGBG44EEEEEEE?2AEEEE2AE0A0AEDEHHG0?C2GHFGG@DGH/>>/EFEFGGFA2CGHGGGC//?FCGGD/@@C/CGC.<<FGHBHEHF0<D0ECGHCC--;;GG0;0GH0C/;.CBGGGGEGGGGFFBF0;9.AFAEE.--;-///9@AA-;FB//;///.;B//BFB/9////99DDFF/B;;...////BFFFFB9:9//;/9/:99..99D///:FB//;/;BB9AFB99
@M05620:37:000000000-D9766:1:1101:12152:17977 1:N:0:12
GAGGCTGCTTTGGAAGAAACTGACAAGCCAGTGACAAAAGATCGGAAGCGCACACGTCTGAACTCTAGTCAGATTACTGGAGCTCGAATGCCGTCTTCTGCTTGAAAAAAATAAAGCTTTCCAGCTCATGAGGCTCCCATTGCGCCATTATCCGCCATTGTGCTAGAGACTGACAAGACCGGGAAAGGTGATCGGAAGAGCAGAGGTCTGGACGCGCGCCTCGACTCCGAACATCGCATCCGGCCTTCTGC
+
AABBBAFBFFFFGGGGGGGGG5FAG54ABAA4BDGHDF2FD3GFA22B22AEA0B0BBBF55B5B55A5D555DBFHD5BBFHGH?/B3BGH/1/11B@44433BF33?//033343B3B1121B111?B2B0/?0</@1@D1//??/1111<//.-<>1=1111111<<0</<D0./</<@A--...;;;F0C.CF.;C////.:C/0;/9.9--;9--..;.;A.;A;A--9/..9.-/9---.9////
@M05620:37:000000000-D9766:1:1101:6507:17977 1:N:0:12
ACCACACCTTCTACAATGAGCTGCGTGTGGCTCCCGAGGAGCACCCCGTGCTGCTGACCGAGGCCCCCCTGAACCCCAAGGCCAACCGCGAGAAGATGACCAAGGTGATGGCCCCGCTCCTTCTTCGGGTGGCGGCCTCCCCCCTTCCTGCCCTCCCGGACCTCCGCCTTTTCTAACTGGTTCCCTCTTCGGCCGTTTTCCGAAGGCCTCCCTTCCCGGACCTGGGTTTCTTTTGAAACTCTGCAGGTTCT
+
BCBBAACBFFFFEFGGGGGGGGHHGEEEHFGGHGGGGGGEGHDHGEFEEEEGHHHHGHHGGGGGGGGGGGGHFHHGGGGHGHHHFFGGGCCDGGEHHHHHGC/?/1?11??0?G@---->/=0<00.<.<<-;--;-.;C..;-A.C9BF/;./;D.;----;/..;A.AF/;/////;/B/////;B//..;;-CFF.B/...;..9/...;////.--;-//../.9;/;FFF.;:/9/////;.A9BF
@M05620:37:000000000-D9766:1:1101:5403:17981 1:N:0:12
ACCACACCTTCTACAATGAGCTGCGTGTGGCTCCCGAGGAGCACCCCGTGCTGCTGACCGAGGCCCCCCTGAACCCCAAGGCCAACCGCGAGAAGATGACCCAGGTGAGTGGCCCGCTACCTCTTCTGGTGGCCGCCTCCCTCCTTCCTGGCCTCCCGGAGCTGCGCCCTTTCTCACTGGTTCTCTCTTCTGCCGTTTTCCGTAGGACTCTCTTCTCTGACCTGAGTCTCCTTTGGAACTCTGCAGGTTCT
+
CCCCCCCCFFFFGGGGGGGGGGHHGGGGHGHHHGGGGGGGGHHHHGGGGGGGHHHHHHHGGGGGGGGGGGGHGHHGGGGHGHHHHGGGGGGGGGHHHHHHHHHHGHHGHHHEGHHGGGGGHHHHHHHHHHHGGGGGGGGHGHHGHGGGGGGGGGGGGGGGGGGGGGFFFFFFFFFFFFFFFFFFFFFFFFFFFFFFFFFFFFFFFFFFFFFFFFFFFFFFFFFFFFFFFFFFFFFFFFFFFFFFFFFFFFF
@M05620:37:000000000-D9766:1:1101:8848:17993 1:N:0:12
GAGGCTGCTTTGGAAGAAACTCATAGATTCCTGCACCAGTTCCCCCTGGCCCTGGAAAAGTTTCTTGCCTGGCTTACAGAAGCTGAAACAACTGCCAATGCTACCCGTAAGGAAAGGCCCCTAGAAGACTCCAAGGGAGTAAAAGAGCTGATGAAACAATGGCAAGTAAGTCAGGCATTTCCGCTTTAGCACTCTTGTGGATCCAATTGAACAATTCTCAGCATTTGTACTTGTAACTGACAAGCCAGGGA
+
>11>A>BAFFFFGFGE1FGFBFBDFFGHHFHHGG01BGBBFHHHHGEGF0FFHHCHHD0BGHHHFFFGHHHHHHF1BGFAGHH@FGFGHGHHHGHH1FGHHHHHHHGGGGGHGHHFHHHGGHGHF1GHCGHHHHHGGCCEHHFDHEGHGFGGHHGF1FHFHFHHHGGHHFFGHGGHHGHHHHGGGGGHHGHHHHHHHHHGHHHHHHHHHHHHF::CHHHHHHGHHHFCFGGGGFFFGGGFGGGGGGFGGGF
@M05620:37:000000000-D9766:1:1101:12669:18007 1:N:0:12
ACCACACCTTCTACAATGAGCTGCGTGTGGCTCCCGAGGAGCACCCCGTGCTGCTGACCGAGGCCCCCCTGAACCCCAAGGCCAACCGCGAGAAGATGACCCAAGTGGATGGCCCGCTAACTCTTCTGGTGGCCGCCTCCCTCCTTCCCGGCCTCCCGGGGCCGCGCCCTTTCTCACTGGTTCTCTCTTCTGCCGTTTTCCGTAGGACTCTCTTTTCTGACCCGCGTCTCCTTTGGAACTCTGCAGGTTCT
+
CCCCCCCCFFFFGGGGGGFGGGHHGEGEHGHHHGGGGGGGGHHHHGGGGGGGHHHHHHHGGGGGGGGGGGGGHHHGGGGHGHHHHGGGGGFGGGHHHHHBGHA/??111??FHHH->--.>==0D000<DCECG@:D?.CF/:E/C:F/9A?C.9CG.A----::-9@D=FFEB//B//BBB9///9/;:/9BF-9AFFBF.;..AB////99B////:;/;/---9-./;;FF/FBF/9://://;AF/;
@M05620:37:000000000-D9766:1:1101:5088:18027 1:N:0:12
ACCACACCTTCTACAATGAGCTGCGTGTGGCTCCCGAGGAGCACCCCGTGCTGCTGACCGAGGCCCCCCTGAACCCCAAGGCCAACCGCGAGAAGATGACCCAGGTGAGTGGCCCGCTACCTCTTCTGGTGGCCGCCTCCCTCCTTCCTGGCCTCCCGGAGCTGCGCCCTTTCTCACTGGTTCTCTCTTCTGTCGTTTTCCGTAGGACTCTCTTCTCTGACCTGAGTCTCCTTTGGAACTCTGCAGGTTCT
+
CCCCCCCCFFFFGGGGGGGGGGHHGGGEHEHHHGGFGFGGGHHHHGGGGEGGGHHHHHHGGGGGGGGGGGGHFHHGGGGHGHHHHGGGGGGGGGHGFHHHHHGEEHHHHGFGGHHGGGGGHHHHHHHHHHGGHHGGGG:GGHHGHGGGGGGGGGGGGGGGGGGGGGFFFFFFFFFFFFFFFFFFFFFFFFFFFFFFFFFFFFFFDAFFBFFFFFFFFFFFFFFFFFFFFFFFFFFFFFFFFFFFFFFFFFF
@M05620:37:000000000-D9766:1:1101:6116:18081 1:N:0:12
ACCACACCTTCTACAATGAGCTGCGTGTGGCTCCCGAGGAGCACCCCGTGCTGCTGACCGAGGCCCCCCTGAACCCCAAGGCCAACCGCGAGAAGATGACCCAGGTGAGTGGCCCGCTACCTCTTCTGGTGGCCGCCTCCCTCCTTCCTGGCCTCCCGGAGCTGCGCCCTTTCTCACTGGTTCTCTCTTCTGCCGTTTTCCGTAGGACTCTCTTCTCTGACCTGAGTCTCCTTTGGAACTCTGCAGGTTCT
+
CCCCCCCCFFFFGGGGGGGGGGHHGEFFHGHHHGGGGGGGGHHHHGGGGGGGHHHHHHHGGGGGGGGGGGGGHHHGGGGHGHHHHGGEGG@D@FHHHHHHHHGHGHHHHHHGGGHCGGGGHGHHHHHGHHHGHHGGGGAHGHHGHGGGGGGGGGGGGGGGGGGGGGFFFFFFFFFFFFFFFFFFFFFFFFFFFFFFFFFFFFFFFFFFFFFFFFFFFFFFFFFFFFFFFFFFFFFFFFFFFFFFFFFFFFF
@M05620:37:000000000-D9766:1:1101:18311:18115 1:N:0:12
ACCACACCTTCTACAATGAGCTGCGTGTGGCTCCCGAGGAGCACCCCGTGCTGCTGACCGAGGCCCCCCTGAACCCCAAGGCCAACCGCGAGAAGATGACCCAGGTGCGTGGCCCGCTACCTCTTCTGGTGGCCGCCTCCCTCCTTCCTGGCCTCCCGGTGCTGCGCCCTTTCTCACTGGTTCTCTCTTCTGCCGTTTTCCGTAGGACTCTCTTCCCTGTCCTGCGCCTCCTTTGGAACTCTGCAGGTTCT
+
ABBAABAAFFFFGGGDAGEFGGHHG2AEGAGHCFG??FGAEG2GHGGGEDGFFHFHHHHGEG?EGAGGGGGFFGHGGG?GEEHHHGE?DC/@CDHF>FBD1?/?F??F/?/ACH.>--<CGHHH00=0DD/CGH?DGD..:FF.BB9CFGFEFG.E?E----990@@D=@9BFFFBF/BF/9/;BBF///;/:/;99B.//AF.A./;/BB/B///;;///;BBF?-.AA..;/9BBF//BB//9FFA/F/
@M05620:37:000000000-D9766:1:1101:9282:18123 1:N:0:12
ACCACACCTTCTACAATGAGCTGCGTGTGGCTCCCGAGGAGCACCCCGTGCTGCTGACCGAGGCCCCCCTGAACCCCAAGGCCAACCGCGAGAAGATGCCCAGGTGAGTGGCCCGCTACCTCTTCTGGTTGCCGCCTCCCTCCTTCCTTGCCTCCCGGAGCTTCGCCCTTTCTCACTGGTTCTCTCTTCTGCCGTTTTCCGTAGGACTCTCTTCTCTGACCTTAGTCTCCTTTTGAACTCTGCAGGTTCTT
+
DDDDDDDDFFFFGGGGGGGGGGHHGGGGHGHHHGGGGGGGGHHHHGGGGGGGHHHHHHHGGGGGGGGGGGGHGHHGGGGHGHHHHGGGGGGGGGHHHHFHHF/F111??FFCGH<<<-->100==00D=0<.G-<C.:GECFFCHGHC0C0F00EG.A9?:C00-.;E=FFB::000:B:BB::::0FB00:F-.;FFBFA0..;0://0:;FFBBBB0BF000:000:;0BF0;.F00000:00AAF000
@M05620:37:000000000-D9766:1:1101:2016:18134 1:N:0:12
GAGGCTGCTTTGGAAGCAACTGACAAGCCAGGGACACAAGATCGGAAGTCCACACATCTGTACTCCAGTCACCTTACTCGATCTCGTATCCCGTCTTCTGCTTGAAAAAAGAATCCCCTTCATGCCCGGCTCCTGCCTGCCTCCCTGTCGGTCCCCGCGCTGCTGCAACATTGGCAATTCCGTCAGGCCTTTCCTCTTTATCCCCCTTGTGGATCCCCTTCCCCACTTCTCATCATTTGTCCTTGTCCCTT
+
AABABBFBFFFFGBGG4BGBF4FBBA4424AABFF2FGFE2AF2A2AE35DD3A11AB5D55AAD33BB335BBFGH55?B3BFEB1>3143BFE11BFHF@33BFF31E/?B33B3F000344BF3///>CFF11@1<001@??0111///?/F?->-<<-.<00/<<G/;00;:0/0;;/0;::/;99:09009;B0;0;0C.;@F/;C.00;;/./..9:BBDABFFFF/;;BFF/;/:://9;9/;/
@M05620:37:000000000-D9766:1:1101:10569:18163 1:N:0:12
GAGGCTGCTTTGGAAGAAACTGACAAGCCAGGGACAAAAGATCGGAAGAGCACACGTCTGAACTCCAGTCACATTACTCGATCTCGTATGCCGTCTTCTGCTTGAAAAAAAAAAAAAAAAAAAAGAATAAAAGAATAATGAATACATAAAAAAGAATAACAAATAAGAGCGATGGCGCATAATAGAAAAGAACAAGAGATTCCCACCATGTAGGCCAGAGTGCCGCGTATGGACTTTGGAGAAGTATGAAA
+
A>AAAAFBFFFFGGEBBFGGGGGHHFHHGAFHGDGACB2GFFGHGDGG2FHHHGHGBFGGHHH5GHCGDFFGHFDBGHHFGG1BFGFEHHHHGBEGFHHHHHHH?FGHHGGGE><<///<->-<...000;00:.00000000000000000-...;00090.000;00/--....-.-.;///////./.../...../;9//9...////////..:.////-----./.9//9//9//9.////////
@M05620:37:000000000-D9766:1:1101:16067:18223 1:N:0:12
ACCACACCTTCTACAATGCGCTGCGTGTGGCTCCCGAGGAGCACCCCGTGCTGCTGACCGAGGCCCCCCTGAACCCCAAGGCCAACCGCGCGAAGATGACCCAGGTGAGTGGCCCGCTACCTCTTCTGGTGGCCGCCTCCCTCCTTCCTGGCCTCCCGGAGCTGCGCCCTTTCTCACTGGTTCTCTCTTCTGCCGTTTTCCGTAGGACTCTCTTCTCTGACCTGAGTCTCCTTTGGAACTCTGCAGGTTCT
+
BBBBBBB>BFFFGGGGGGAEGGGGGGGBAFHHHBFECEGGGHHHHGG0BEFGGHGHHHH>EEGGGGGGGGGHHHHGGGGHGHHHHGGGGG<CGGGCGHHHHHAGFGH1FGHGGH>CGGGGHHHHHHHHHHHGHHGGGGGGGGGGGGGGGGGGGGGGGGGBB@AFFBBFBBFFFFFFFFFFFFFFFFFFFFFFFFBFFFFFFFFEDFFFFFFFFFBFFFFFFFFF/BFFFFFFFFFFFFFFFFFFFFFFFFF
@M05620:37:000000000-D9766:1:1101:22248:18232 1:N:0:12
ACCACACATTCTACAATGCGCTGCGTGCGGCTCTCGAGGAGCACCCCTTGCTGCTGACCTAGGCCCCCCTGAACCCCAAGGCCAACCGCGCGAAGATGACCCAGGTGCGTGGCCAGCTACCTCTTCTGGTGGCCGCCTCCCTCCTTCCTGGCCTCCCGGTGGTGCGCCCTTTCTCACTGGTTCTCTCTTCTGCCGTTTTCCGTAGGACTCTCTTCTCTGACCTGCGTCTCCTTTGGAACTCTGCAGGTTCT
+
AAAAAAA1@BDFGGGGFGGGGCGFGEE00AEEA0BB1AEECFHHHGGB0FHHEHFHHHH1BFEGHCGGGGAGHFHGGGGHGFHHHGGEGGGGCGG/1?1FGG/??FHGGGGGGH<>FGHHHGHHH=DGHHHAFHGCGFAGFHHGGHCHHFEFGGGGGGG-9.;CF?AF<@FFFFFFFFFFFFFFFFFFFFFFFF@BFFFFFBF--AFFFFFFFF/;BFFFFFFFF@F?FEFFFFFBFFFFFFFFFFFABFF
@M05620:37:000000000-D9766:1:1101:13598:18245 1:N:0:12
ACCACACCTTCTACAATGAGCTGCGTGTGGCTCCCGAGGAGCACCCCGTGCTGCTGACCGAGGCCCCCCTGAACCCCAAGGCCAACCGCGAGAAGATGACCCAGGTGAGTGGCCCGCTACCTCTTCTGGTGGCCGCCTCCCTCCTTCCTGGCCTCCCGGAGCTGCGCCCTTTCTCACTGGTTCTCTCTTCTGCCGTTTTCCGTAGGACTCTCTTCTCTGACCTGAGTCTCCTTTGGAACTCTGCAGGTTCT
+
BBBBBBBBFFFFGGGGGGGGGGHFGEEFAEHHHGGG?FFGGHHHHGGG1EGGHHHHHHHGFGFGGGGGGGGHHGGGGGGHGHHHHGGGGGGGGGHHGHFHHHHHECGGFFGCFHHFGGCGHHHHHHHGDGHGHGFGCEGHGHHDHGGFGFFGGFFGGFFGGGGFGAFFFFFFFFFBFFFFFFFFFFFFFFFFFF;FFFFFFFF?DDFFFFFBFFFFFFFFFFFFFFFFFFFFFFFFFFFFFFFFFFFFFFF
@M05620:37:000000000-D9766:1:1101:16114:18262 1:N:0:12
ACCACACCTTCTACAATGAGCTGCGTGTGGCTCCCGAGGAGCACCCCGTGCTGCTGACCGAGGCCCCCCTGAACCCCAAGGCCAACCGCGAGAAGATGACCCAGGTGAGTGGCCCGCTACCTCTTCTGGTGGCCGCCTCCCTCCTTCCTGGCCTCCCGGAGCTGCGCCCTTTCTCACTGGTTCTCTCTTCTGCCGTTTTCCGTAGGACTCTCTTCTCTGACCTGAGTCTCTTTTGGAACTCTGCAGGTTCT
+
BBBBBBBBFFFFGGGGGGGGGGHHGGGEHGHHHGGGGGGGGHHHHGGGGGGGHHHHHHHGGGGGGGGGGGGHHHHGGGGHGHHHHGGGGG@DGGHHHHHHHHHHGHHHHHHGGHHGGGGGHHHHHHHHHHHGHHGGGGGHGHHGHGGGGGGGGGGGGGGGGGGGGGFFFFFFFFFFFFFFFFFFFFFFFFFFFFFFFFFFFFFFFFFFFFFFFFFFFFFFFFFFFFFFFF/BFFFFFFFFFFFFFFFFFFF
@M05620:37:000000000-D9766:1:1101:20106:18284 1:N:0:12
ACCACACCTTCTACAATGAGCTGCGCGTGACTCCAGAGGAGCACCCCGTGCTGCTGACCTAGGTCCCCCTGAACCACAAGGCCAACCGCGCGAAGATGACCCAGGTGCGTGGCCGGCTACCTCTTCTGGTGGCCGCCTCCCTCCTTCCTGGCCTCCCGGAGGTGCGCCCTTTCTCACTGGTTCTCTCTTCTGCCGTTTTCCGTAAGACTCTCTTCTCTGACCTGCGTCTCCTTTGGAACTCTGCAGGTTCT
+
1A1AAA1>FFFFBGG13FFFGB11A0AAA0BDFGCGH//0A//FHE?A//E/111A10BDBFE11B0>>FEB1BG0?FC0GEHHHEGGCECE?<<C>GFB<B///BF?CGCC@0/>/<EHGHHGD1>FFGGGC0<<<CFG.:CCF0CGBGB.GF:CE.-@@-9.:AGB@GGGG0BFFFFF//BFFFFFFFF/BF-;BFFFFB/A-9;FFF/B9//9;FFFFFFF?-9-BBFFF/;/BF/9FBFFF/9;/;;
@M05620:37:000000000-D9766:1:1101:11789:18314 1:N:0:12
ACCACACCTTCTACAATGAGCTGCGTGTGGCTCCCGAGGAGCACCCCGTGCTGCTGACCGAGGCCCCCCTGAACCCCAAGGCCAACCGCGAGAAGATGACCCAGGTGAGTGGCCCGCTACCTCTTCTGGTGGCCGCCTCCCTCCTTCCTGGCCTCCCGGAGCTGCGCCCTTTCTCACTGGTTCTCTCTTCTGCCGTTTTCCGTAGGACTCTCTTCTCTGACCTGAGTCTCCTTTGGAACTCTGCAGGTTCT
+
CCCCCCCCFFFFGGGGGGGGGGGHGGGGHGHHHGGGGGGGGHHHHGGGGGGGHGHHHHHGGGGGGGGGGGGHHHHGGGGHGHHHHGGGGGGGGGHHHHFHHHAGEHH10FGFFH?<>-<CFHFHHBDHFHH?G<@FDAGHGCHDHBGBFGFFFBFGFG?--9C/F?DFCFFFFFFFFFFEFBFBFFFF/9BBFFDFFFEFFDBAD.///99BF/:/:FB/FBFFFFF//;BFFFFEFF/9BFF//BFFFFF
@M05620:37:000000000-D9766:1:1101:9667:18337 1:N:0:12
ACCACACCTTCTACAATGAGCTGCGTGTGGCTCCCGAGGAGCACCCCGTGCTGCTGACCGAGGCCCCCCTGAACCCCAAGGCCAACCGCGAGAAGATGCCCAGGTGAGTGGCCCGCTACCTCTTCTGGTGGCCGCCTCCCTCCTTCCTGGCCTCCCGGAGCTGCGCCCTTTCTCACTGGTTCTCTCTTCTGCCGTTTTCCGTAGGACTCTCTTCTCTGACCTGAGTCTCCTTTGGAACTCTGCAGGTTCTA
+
DDDDDDDDFFFFGGGGGGGGGGHHGGGGHGHHHGGGGGGGGHHHHGGGGGGGHHHHHHHGGGGGGGGGGGGGHHHGGGGHGHHHHGGGGGGGGGHHFHHHGHHFHHHHGFGGGHGGGGGHHHHHHHHHHHDHGGGGGGHGHGGFHGGGGFGGGGGGGAGGFFGGGGFFFFFFFFFFFFFFFFFFFFFFFFFFFADFFFFFFFFDAFFFBFFFFFFFFFFFFFFFFFFFFFFFFFFFFFFFFFFFFFFFFE:
@M05620:37:000000000-D9766:1:1101:11028:18346 1:N:0:12
ACCACACCTTCTACAATGAGCTGCGTGTGGCTCCCGAGGAGCACCCCGTGCTGCTGACCGAGGCCCCCCTGAACCCCAAGGCCAACCGCGAGAAGATGACCCAGGTGAGTGGCCCGCTACCTCTTCTGGTGGCCGCCTCCCTCCTTCCTGGCCTCCCGGAGCTGCGCCCTTTCTCACTGGTTCTCTCTTCTGCCGTTTTCCGTAGGACTCTCTTCTCTGACCTGAGTCTCCTTTGGAACTCTGCAGGTTCT
+
AAAAAAABFFFFGGGFFFGBEGFCAEEECEHHGFFEEEG22GHHHGCG11E1DA3GHHFGGGGGCE>EGGEHHHEGGGGEGHHEAGGGGGGGGDHF22FHHHHHE1GGHHHGGHEGG-CGHHHHG0GGGGHGHH--;:;GGHBDH0FBFF/FFGG.EGGG-?FGGGFFFFFFFFFFFFFFFFFFFFFFFFFFFF;ADFFFF?F.A.BFFFFFFFFFFFFFFFFFFFFFFFFFFFFFFFFFFFFFFFFFFFF
@M05620:37:000000000-D9766:1:1101:3255:18350 1:N:0:12
ACCACACCTTCTACAATGAGCTGCGTGTGGCTCCCGAGGAGCACCCCGTGCTGCTGACCGAGGCCCCCCTGAACCCCAAGGCCAACCGCGAGAAGATGACCCAGGTGAGTGGCCCGCTACCTCTTCTGGTGGCCGCCTCCCTCCTTCCTGGCCTCCCGGAGCTGCGCCCTTTCTCACTGGTTCTCTCTTCTGCCGTTTTCCGTAGGACTCTCTTCTCTGACCTGAGTCTCCTTTGGAACTCTGCAGGTTCT
+
BBCBCCCCFFFFGGGGGGGGGGHHGGGGHCHGHGGGGGGGGHGHHGGGGGGGHHHHHHHGGGGGGGGGGGGHHHHGGGGHGHHHHGGGGGGGGGHHHHHGHHGHEG1<FFHAFHG----A<DGG00DG0DG.G.-A@.EHC/CDHFGFBFBFF0FGGG-A-9A/B-DFDFFFFB/9BFFFFFFBB9/F/:FBFBBFFF.FFF/AD.B9BBBBF/9/;B9/B9://B//9F:FFFFFFF//9B/BFFFF9BB
@M05620:37:000000000-D9766:1:1101:17425:18355 1:N:0:12
ACCACACCTTCTACAATGCGCTGCGTGTGGCTCCCGAGGAGCACCCCGTGCTGCTGACCGAGGCCCCCCTGAACCCCAAGGCCAACCGCGCGAAGATGACCCAGGTGCGTGGCCCGCTACCTCTTCTGGTGGCCGCCTCCCTCCTTCCTGGCCTCCCGGAGCTGCGCCCTTTCTCACTGGTTCTCTCTTCTGCCGTTTTCCGTAGGACTCTCTTCTCTGACCTGCGTCTCCTTTGGAACTCTGCAGGTTCT
+
AAAABBBAFFFFGGGGFGFEFEGGGEE2AAGHAAFEEGGGGHHHHGG0BAFGHHHHHHH0>EEGGEGGGEAFGHHGGGGHEHHHHGD@GGGGGGGCFHGFHHAGFHF1AGDGGGC@DGGGHHHHHCGHHHHFGHGAFGCEGGGGGGGGGFGGGBFGGGF;;-;BFBCFFFFFFFFFFFFFFFFFFFFFFFFFFFFFFFFFFFBAFF/FFFFFFF;BBFFBFFFF?DFAFFFFFFFEFFFFFBBBBFFFFBF
@M05620:37:000000000-D9766:1:1101:17410:18366 1:N:0:12
ACCACACCTTCTACAATGAGCTGCGTGTGGCTCCCGAGGAGCACCCCGTGCTGCTGACCGAGGCCCCCCTGAACCCCAAGGCCAACCGCGAGAAGATGACCCAGGTGAGTGGCCCGCTACCTCTTCTGGTGGCCGCCTCCCTCCTTCCTGGCCTCCCGGAGCTGCGCCCTTTCTCACTGGTTCTCTCTTCTGCCGTTTTCCGTAGGACTCTCTTCTCTGACCTGAGTCTCCTTTGGAACTCTGCAGGTTCT
+
BBBBBBBBFFFFGGGFDGFGGGHHGGEAF2GGEFGDDFGFGHHHHGGGEEGGFHHFHHHGCGGGGEGGGGFFGFHGGGFHACGHGGGEGG@B/CHE2D2?CG/?/F1G0FFCEAF@CG-@F0DDGHHEFDC?CGC--.CCCGH.;B0:99BFFB?FGGGGG-.CFA-A--9BFFFBFFBBBBFFFFF/;F//99-;DFEFFABAD?BBFB///BBFFFFBFFFBFF9FFBFFFF/FFFFFFB/BBFFFBF/
@M05620:37:000000000-D9766:1:1101:2810:18387 1:N:0:12
ACCACACCTTCTACAATGAGCTGCGTGTGGCTCCCGAGGAGCACCCCGTGCTGCTGACCGAGGCCCCCCTGAACCCCAAGGCCAACCGCGAGAAGATGACCCAGGTGAGTGGCCCGCTACCTCTTCTGGTGGCCGCCTCCCTCCTTCCTGGCCTCCCGGAGCTGCGCCCTTTCTCACTGGTTCTCTCTTCTGCCGTTTTCCGTAGGACTCTCTTCTCTGACCTGAGTCTCCTTTGGAACTCTGCAGGTTCT
+
AAABBBABFFFFGGGGGGGGGGHHGGGFHGHHHGGEGGGGGGGGHGGGGFFGHHHHGHHGGGGGGGGFGGGHFHHGGGGHGHHHHGGGGGFGGGHHHHHHHHHHGHHHHHHGGHHGGGGGHHHHHHHHHHHGHGFFGGGHGHHGHGGGGGGGGGGGGGGGGGGGGGFFF-9FFFFFFFFFFFFFFFFFFFFFFFFFFFFFFFFFFFFFFFFFFFFFFFFFFFFFFFFFFFFBFFFFFFFFFFFFFFFFFFF
@M05620:37:000000000-D9766:1:1101:17274:18450 1:N:0:12
ACCACACCTTCTACAATGAGCTGCGTGTGGCTCCCGAGGAGCACCCCGTGCTGCTGACCGAGGCCCCCCTGAACCCCAAGGCCAACCGCGAGAAGATGACCCAGGTGAGTGGCCCGCTACCTCTTCTGGTGGCCGCCTCCCTCCTTCCTGGCCTCCCGGAGCTGCGCCCTTTCTCACTGGTTCTCTCTTCTGCCGTTTTCCGTAGGACTCTCTTCTCTGACCTGCGTCTCCTTTGGAACTCTGCAGGTTCT
+
BBAABBBAFFFFGGGGGGGGGGHHGEEGHEGHFGGGGGGGGHHHHGGGGGGGFHHHHHHGGCEGGGGGGGGFHHHGGGGHGHHHHGGGGGGGGGHHHHHHHHEHFHH<GGHGGHGFG<@GFHHHHHHHHDFDHA<CGGAHGHHGHGGGGF/:CFGGED-9:BFFFCAFFFFFFFFFFFFFFFFFFFFF9BFFFFFFFFFFEFF.A.BFFFFFFFF/BFFFFFFE.@A-;FFFFFFEFFFFFFFFFFFFFFF
@M05620:37:000000000-D9766:1:1101:20406:18457 1:N:0:12
ACCACACCTTCTACAATGAGCTGCGTGTGGCTCCCGAGGAGCACCCCGTGCTGCTGACCGAGGCCCCCCTGAACCCCAAGGCCAACCGCGAGAAGATGACCCAGGTGAGTGGCCCGCTACCTCTTCTGGTGGCCGCCTCCCTCCTTCCTGGCCTCCCGGAGCTGCGCCCTTTCTCACTGGTTCTCTCTTCTGCCGTTTTCCGTAGGACTCTCTTCTCTGACCTGAGTCTCCTTTGGAACTCTGCAGGTTCT
+
A3AB3AAAFFBFEGFFGFGGGGFGG?EEEGHHFGFEEEE2E2GHHGGGGEGCGDGHHCGEGG??FA@/EGGHEHGEGGGHFHFHE?EGC<CCGDHCFFFFHHGECGHHC?GFGHHGGGGGGHHGHHHHFDHDHADGCGCEEHHGHGFFFGG?FGAEGDGGGGGGGGBFBBFFFFFFFFFFBFFFFFFBFFFFFFBADFFFFFFFADFFFFFFFEFFFFFFFFFFF.FFFFFFFFFFFFFFFBFFFEFFFFF
@M05620:37:000000000-D9766:1:1101:2924:18580 1:N:0:12
GAGGCTGCTTTGGAAGAAACTGATAAGCCACGGCCACAGTTCCCCAAGGACCCACGACTGAACCTCACCCACCTTACACAATCTGATATACCGGCTACTGCTTTTAGAACACTTGTGGATCCAATTGCCCACTTCTCAGCATTTTTCCTTGTACCTGACAATCCCGGGCCCCCCGATCGGAAGCGCACACGTCTGCACTCCAGTCACTCTCGCGCATATCGTATGCCGTCTTCTGCTTGTAACAAAAACAC
+
[truncated: 591,624 more chars]
