# Supplementary material for: Fast but not furious: a streamlined selection method for genome-edited cells
Source: Life Sci Alliance. 2021 Apr 26;4(6):e202101051. doi: 10.26508/lsa.202101051 (PMC8127327; doi:10.26508/lsa.202101051)
Supplement: Supplementary file 1 [file LSA-2021-01051_Supplemental_Data_1.zip › SANGER and Deep Sequencing/ACTB/13_S13_L001_R1_001.fastq]

@M05620:37:000000000-D9766:1:1101:17478:1901 1:N:0:13
GAGGCTGCTTTGGAAGAAACTCATAGATTACTGCAACAGTTCCCCCTGGACCTGGAAAAGTTTCTTGCCTGGCTTACAGAAGCTGCCACACCTCCTACTGGTTGATACCAGTCCGGCACTTCTCCTAGTTGACTCCCCGGTCGTACACGCGCTGCTGACACCATGGCCAGTCCTTCAGGCATTTCCGCTTTCGCACTCTTGTGGTTCCACTTGCCCCATTCTTTGCCTTTTTACTTGTACCTGACTCGCCT
+
AAAABBFBFFFFGGGGGGGGG4FDFDDDDDAFH5FGGHHE5AD32BEG22B2BFAAA323BAFDEFGBEG31BBE3F53533BF3313B11?E1?2333333B13B4@333B331////2BBF?B3343434BB3?///////>0//>////>-.<11011<.>0<C//.G0<0D0000/.:;CC0:.;CE0.:.9@BFFFF0./;9900CFB090C.;B9900;0/;;9/;./;;/;//:B/////.99.
@M05620:37:000000000-D9766:1:1101:17635:1975 1:N:0:13
ACCACACCTTCTACAATGAGCTGCGTGTGGCTCCCGAGGAGCACCCCGTGCTGCTGACCGAGGCCCCCCTGAACCCCAAGGCCAACCGCGCGAAGATGTCCGGTGTGTGGCCCGCTCCCTCTTCTGGTGGCCGCCTCCCTCCTTCCTGGCCTCCCGGCGCTGCGCCCTTTCTCCCTGGTTCTCTCTTCTGCCGTTTTCCGTTGGTCTCTCTTCTCTGCCCTGCGTCTCCTTTTGTACTCTGCCGGTTCTAT
+
AAA3AAAACFFFGGGFFGBBGBG4E2ABAAGH3BAA2EE?EHHHHGGGG1EEGFHHHHEE0EEGE1>EGEFEH3?EE/>??/GC/FDEGG<////<1<1<??/>/<<<<?C0<--A-<<CHGHGFB0GFDEF-@:DCAEFFAFG09BFB.A;AA?D?-;-9@.-@FBBBFFFBFFFB.F;9;/FBFF/;/99>ADFFEBDF/.A.9;9B/FFFFFBF/B.;..9;-;9999B/;.///99///9-;A.9//
@M05620:37:000000000-D9766:1:1101:15557:1983 1:N:0:13
ACCACACCTTCTACAATGAGCTGCGTGTGGCTCCCGAGGAGCACCCCGTGCTGCTGACCGAGGCCCCCCTGAACCCCAAGGCCAACCGCGAGAAGATGACCAGGTGAGTGGCCCGCTACCTCTTCTGGTGGCCGCCTCCCTCCTTCCTGGCCTCCCGGAGCTGCGCCCTTTCTCACTGGTTCTCTCTTCTGCCGTTTTCCGTAGGACTCTCTTCTCTGACCTGAGTCTCCTTTGGAACTCTGCAGGTTCTA
+
BAABBBBBFFFFGGGGGGGGGGHGGEFBAEHGHDGE?AGGGHDHHGGGGGGFFHFHHHFE?EFGGAEEGGEEG?FEG//?//GE/?F@D/////???22??20AGBB0?1<<CCCCC?FGHHGFGH0<DG?G<<-@DFGFHFDGHFGGB/.9FGGGDA--9FFG?FFFFFFFFFFFFFBBFBFBFFFFBBB//=DFFFFFFF.??FBFFFFFFFFFF//9;FB;BBB9:BFFFF///:;BFFF//9AFFF/
@M05620:37:000000000-D9766:1:1101:12311:1988 1:N:0:13
AGTGCCAGCTCTCAATCGCACAGGGGACCCAGGGCCTGGCCCCTCCATCCAGAAAACCTATGACCTCACCCGCTACCTTGATCACCCACTCCGCAGCTTGGCTGTTACCTATGTGATTATCCAGCGTAGGAATCTGGGCGTTGGGTCGGAGTGAGGAGTTGGGGAAAGACAGTCCTAACCGTGGAGGGTTCTGGTAATTGATTGGGTGAGGAGGGGCTCTTTGGCTCCCCCCAGTCCCCCTTTCTGTTCTT
+
1>>>ADFFAFFFG1GGGCFCE0BAF0AAEEGGFEGGGGHHHHGHEAEGFFGHBG1BFEGGG12FGAF1?F0/>E/>G11111B2>B0/>FFCE////>B0/0F/012BB11GBG222B2B>D21B/?///11<@G210//></0/.0----<.00.0.<C</<-.:..:;:/<CCG00/.-;A-...-CFFF00;;00;00000.-;--;-/9---@@FFFF//9B9A9-99-9BFFFEB@-;BF//BFF/
@M05620:37:000000000-D9766:1:1101:20091:2082 1:N:0:13
ACCACACCTTCTACAATGAGCTGCGTGTGGCTCCCGAGGAGCACCCCGTGCTGCTGACCGAGGCCCCCCTGAACCCCAAGGCCAACCGCGAGAAGATGACCGGTGGGTGGCCCGCTCCCTCTTCTGGTGGCCGCCTCCCTCCTTCCTGGCCTCCCGGCGCTGCGCCCTTTCTCCCTGGTTCTCTCTTCTGCCGTTTTCCGTAGGACTCTCTTCTCTGCCCTGCGTCTCCTTTGGCACTCTGCAGGTTCTAG
+
BBBCCCCAFFFFGGGGGGGGGGHHGGGGGGHHHGGGGGGGGHHHHGGGGGGGHHHHHHHGGGGGGGGGGGGHFHHGGGGHGHHHHFGCGGCGCGHHHFBF2@DGG<@CACFFHGGGCAFFHHHGHB0GHGGHCGGGGGGGGGGG=9CBBFAFGEGF?9@-C=;CFFFFFFFFF0BFBEFF0FFFFFF:;00BD:DFFFF?F?D;;B;FFFFFFFFFF0BAFF:C.-AFBBBFBB;;B9;BFB0;AAFBB0:
@M05620:37:000000000-D9766:1:1101:18511:2140 1:N:0:13
AGTGCCAGCTCTCAATCGCACAGGGGACCCAGGGCCTGGCCCCTCCATCCAGAAAACCTATGACCTCACCCGCTACCTGGAGCACCAACTCCGCAGCTTGGCTGGGACCTATGTGAGTATCCAGCGTAGGAATCTGGGAGTTGGGGAGGAGTGAGGAGTTGGGGAAAGACAGTCCTAACCGTGGAGGGTTCTGGTAAATGATGGGGTGAGGAGGGGCTCTTTGGCTCCCACCAGTCCCCCTGTCTGGTCTA
+
ABAAAFFFCFFFGAGGGGGCGFHCGGEFGGHHFEGFGGHHHHGHGGHHHGHHHHHGHGHHHDGHHHHHHHHGGEEEHHHHBGHHHHFFEHHE/F?GFHGHGGHGGGHHGHHGHHHHHHHHHHHHHGDFGGHHHHHHHHHGGHHHGGGGGGEGHHHHHGHHHHGGGGHGHHHHHHHHHHHHGGGGGGGGFGGGGGBFGGGGGGGGGGFFFFFFFFFFFFFFFFFFFFFFFFFFFFFFFFFFFFFFFFFFFF0
@M05620:37:000000000-D9766:1:1101:18533:2140 1:N:0:13
AGTGCCAGCTCTCAATCGCACAGGGGACCCAGGGCCTGGCCCCTCCATCCAGAAAACCTATGACCTCACCCGCTACCTGGAGCACCAACTCCGCAGCTTGGCTGGGACCTATGTGAGTATCCAGCGTAGGAATCTGGGAGTTGGGGAGGAGTGAGGAGTTGGGGAAAGACAGTCCTAACCGTGGAGGGTTCTGGTAAATGATGGGGTGAGGAGGGGCTCTTTGGCTCCCACCAGTCCCCCTGTCTGGTCTA
+
A3AABFBFBFFFGDFEGFGCGCHHGEGGGEGHGFGEADHFHHGHGGHHHHHHEHFGHGHHHGFHHGFEGHHEEEEGHHGGHGGF?GGHGGHHGE//EBGHEGHEEGHHGHHHHHHHHFHFGGGHF@<CCGGHHHHHHHFG/?<GDG<@GDG<GFHGHGHHHHGGGGHGFHHHCGHHHHBGB.;@AEDG;AFGGGFBFGBBBFFGGGFB.AF9AFBBB?EFFFFFFBFFFFFF?A9BFFFFBFFFFFF/9B/
@M05620:37:000000000-D9766:1:1101:15163:2141 1:N:0:13
ACCACACCTTCTACAATGAGCTGCGTGAGGCTCCCGAGGAGCACCCCGTGCTGCTGACCGAGGCCCCCCTGAACCCCAAGGCCAACCGCGAGAAGATGACCGGTGGGTGGCCCGCTCACTCTTCTGGTGGCCGCCTCCCTCCTTTCTGGCCTCCCGGGGCTGCGCCCTTTCTCCCTGGTTCTCTCTTATGCCGTTTTCCGTAGGAATCTCTTCTCTGACCTGAGTCTCCCTTGGTACACTGGCGGTTGTAG
+
ABBBAAA3>BCFGFFGGG5BGGHHGEG2ABFAF2AB2AEEDGEGHGGEEEBFBGHHGHHAE??>FFGGGEEG3FHEGEGHGHFGGGGG/B/>BDHBFGFHG@@///><>CCGHC-<<.<<DGHDGHHBHGGHGGGGGGGGGGFG0;9;FFFFGGGGG-9-9A.;;ABBFFFFFBBF/ABF9;BFFFF/;9BFBADFF/B.999.//;;BFFFFF:;F//9/9/;;99FB/;BBF/;//;/B99@B@@9.9/
@M05620:37:000000000-D9766:1:1101:19459:2144 1:N:0:13
ACCACACCTTCTACAATGAGCTGCGTGTGGCTCCCGAGGAGCACCCCGTGCTGCTGACCGAGGCCCCCCTGAACCCCAAGGCCAACCGCGAGAAGATGACCAGGTGAGTGGCCCGCTACCTCTTCTGGTGGCCGCCTCCCTCCTTCCTGGCCTCCCGGCGCTGCGCCCTTTCTCACTGGTTCTCTCTTCTGCCGTTTTCCGTAGGACTCTCTTCTCTGACCTGAGTCTCCTTTGGAACTCTGCAGGTTCTA
+
ABBBBBBAFFFFGGGGGFBFFFGHFEABAEHHGFGE?EG?AHHHHGGGGGGGGHHHHHHE?FFGGGGGGGGFHHHGGGGHGHHHHGCEGGDGGGHHFFFGHHHGHB1FDHGGFHCGGGGCGHHHHHHEGFGHHFGGGGHFHHGFHHGGGGGGGGGGDB-BGFFFFFFFFFFFFFFFFFFFFFFFFFFFFFFFFFFFFFFFB9;ADFFFFFFFFFFFFFBFFFEFFFFFFFFFFFFFFFFFFFFFFFFFFF/
@M05620:37:000000000-D9766:1:1101:14241:2163 1:N:0:13
AGTGCCAGCTCTCAATCGCACAGGGGACCCAGGGCCTGGCCCCTCCATCCAGAAAACCTATGACCTCACCCGCTACCTGGAGCACCAACTCCGCAGCTTGGCTGGGACCTATGTGAGTATCCAGCGTAGGAATCTGGGAGTTGGGGAGGAGTGAGGAGTTGGGGAAAGACAGTCCTAACCGTGGAGGGTTCTGGTAAATGATGGGGTGAGGAGGGGCTCTTTGGCTCCCACCAGTCCCCCTGTCTGGTCTA
+
ABAABFFFBFFFGGGGGGGFGGHEFFAFFEHHGGGEFGEHHHGHGGGHHFHH3EGEHGHFFGBHHHGHHHFEG@EGHHHHEGHHGHHEFFFGFEEEEF3FEHFGGGHHFHFGHGGDGGHHHHHHHGE?DGDBGFHHHHFGGHHHGGGGG?C>G<GFCGCCDHGGEDEHFHHHHHHHHGGHFDEG9CEG9CAFCFBCFFGFFGGGGGA=AFFBADFFA99FFFFBBFFEFFFFFFBFFFFFFFFFFFFFFFF
@M05620:37:000000000-D9766:1:1101:19983:2171 1:N:0:13
GAGGCTGCTTTGGAAGAAACTCATAGATTACTGCAACAGTTCCCCCTGGACCTGGAAAAGTTTCTTGCCTGGCTTACAGAAGCTGAAACAACTCCTACAGGATGCTACCCGTAAGGAAAGGCTCCTAGAAGACTCCAAGGGAGTAAAAGAGCTGATGAAACACTGGCAAGTAAGTCAGGCATTTCCGCTTTAGCACTCTTGTGGATCCAATTGAACAATTCTCAGCATTTGTACTTGTAACTGACAAGCCA
+
A3>ABBFAFFFFGGGGGGEGGGHHHFGHHGHHHHFFGGGFHHHHHGGFGBGHHHHHGGCBBFHHHHHHHHHHHHHHHHHGHHGHHHGHHHEHHFGHFGFGEFGGFGHHHGEEEFGHHHGCHFFGFHEGHHHFHHGH33B?<FEC?3DGGGHHHHHGHBHGH20FGHHHGGHGGHFFGHFH.<FGHHGGCDGFGHHHHHGHHGHDHHHHHGHFFGGHH/CGGHGHFHHHHHGFFGFG0FFBFCFGGG0;AE/
@M05620:37:000000000-D9766:1:1101:11254:2196 1:N:0:13
ACCACACCTTCTACAATGCGCTGCGTGTGGCTCCCGAGGAGCACCCCGTGCTGCTGACCGAGGCCCCCCTGAACCCCAAGGCCAACCGCGCGAAGACGGGTGAGTGGCCGGCTCCCTCTTCTTGTGGCGGCCTCCCTCCTTCCTGGCCTCCCGGCGCTGGGGCCTTTCTCACTTTTTCTCTCTTCTGGCGTTTTGCGTCGGACTTTCTTCTCTGCCCTGAGTTTCCTATGTCATTCGGCCGGTTCTGGCTC
+
AAABAABA4FFFGGGGGG4AEFGGGEGBBEGBFBFBAAAEEGDGHGF0BBAFGHHHGHG>>@C>FGFEGEEG3FHGGGGHFHFGEFDFCC<>CF</0?//-<.>1<.C0-<<@G.;C/CCCHC;;GCC-;@CDFGGGGGGGGGGFEFFFFAED=BCDA--.-.99;BFFFBBFBFBFFFFFFFFFFF/;;;@BE./;9;@B-;;9/;BBFFB/9;/9/;.;///9/;/;9/9/:;9/.9.;;;A.B9;BB/
@M05620:37:000000000-D9766:1:1101:11271:2203 1:N:0:13
ACCACACCTTCTACAATGAGCTGCGTGTGGCTCCCGAGGAGCACCCCGTGCTGCTGACCGAGGCCCCCCTGAACCCCAAGGCCAACCGCGAGAAGACGGGTGGTTGGCCGGCTCCTTTTCTTGGTGGCCGCCTCCCTCCTCCCTGCCCCCCCGGGGCTGCGCCCTTTCTCACTGGTCCTTTTTCCGCCCTTTTTCCGCAGAACTCTCTTTTCTGCCCGGAGCTTCCTTTGGAACTCGGCAGTTTCTGGACG
+
BBCCCDDAFFFFGGGGGGGGGGHHGGGBAEHHHFFEDGEGFHHHHGGGGGGGGHGHHHHFGGCGGGGGGGGHHHHGGGGHGHHHHGGGGG<BDG2?2?/>////=>@FG----.<0<0=00=D00C:;CA@-.:C./;.:/;.;C.;..:;--:----..--::@F0000:0:B/;0000;00/0...--;:B0;09.:--;/00:0:0000::0:..----.;;0;0:;B:0000...;::000;::0.-
@M05620:37:000000000-D9766:1:1101:11256:2214 1:N:0:13
ACCACACCTTCTACAATGCGCTGCGTGTGGCTCCCGAGGAGCACCCCGTGCTGCTGACCGAGGCCCCCCTGAACCCCAGGGCCAACCGCGCGAAGCCGGGTGAGTGGCCGGCTCCCTGTTCTTGTGGCAGCCTCCCTCATTCCTGGACTCCCGGCGCTGAGCTCTTTCTCACTATTTCTCTCTTCTGACGTTTTCCGTCGGCCTCTCTTCTCTGTGCTGAGTCTCCTCTGGCAATCGGCCGGTTCTCGATC
+
1AAAAAA1BBCFGDGGDG1AE?EFG0ABAAFG1ABA/AEECHHHHGGEEEEGFHH1GGHE/ECGG/EEGGE0B1?EGG/?//<?GGGGGG<<CC?/?/<>.<F0GDEA<<-ACGF./0C0;00;;:AA/;9CB/9AFGAFFFFBFF/90/:CF?A@>@>-9//;;9FFFFF9B/9:BFFFF/B/BFF//-;-/9:/-9----;-9;9FFFFBFF//9;BB-//9/;;-;/:/9/;B---9999-9B/;//;
@M05620:37:000000000-D9766:1:1101:15617:2248 1:N:0:13
AGTGCCAGCTCTCAATCGCACAGGGGACCCAGGGCCTGGCCCCTCCATCCAGAAAACCTATGACCTCACCCGCTACCTGGAGCACCAACTCCGCAGCTTGGCTGGGACCTATGTGAGTATCCAGCGTAGGAATCTGGGAGTTGGGGAGGAGTGAGGAGTTGGGGAAAGACAGTCCTAACCGTGGAGGGTTCTGGTAAATGATGGGGTGAGGAGGGCCTCTTTGGCTCCCACCAGTCCCCCTGTCTGGTCTA
+
BBABBFFFBFFFG4GGGGGGGGHGGGGGGGHHGGGGGGHHHHGHGGHHHHHHHHGHHGHGHFHHHHHHHHHGGEGGHHHHHHHHHHHHGHHFEFCGEHGHGGHGGGHHGHHHHHHHHHHHHHHHHGEEGGHHHHHHHHFGGHHHGGGGGGDGHFHHFGHHHHGGGGHHHHHHHHHHHGHHGGEGDEGGGGGGGGFBFFGGGGGGGGFFFFFFFFF;AEFFFFFFFFFFFFFFFFFFFFFFFFFFFFFFFFB
@M05620:37:000000000-D9766:1:1101:13934:2259 1:N:0:13
ACCACACCTTCTACAATGAGCTGCGTGTGGCTCCCGAGGAGCACCCCGTGCTGCTGACCGAGGCCCCCCTGAACCCCAAGGCCAACCGCGAGAAGATGACCAGGTGAGTGGCCCGCTACCTCTTCTGGTGGCCGCCTCCCTCCTTCCTGGCCTCCCGGCGCTGCGCCCTTTCTCACTGGTTCTCTCTTCTGCCGTTTTCCGTAGGACTCTCTTCTCTGACCTGAGTCTCCTTTGGAACTCTGCAGGTTCTA
+
ABBBABB3BFFFGGGGGG5BGFHHGBEA4BFFFBBB2EEFDHHGHGGFEEEGFHGHGHHAEECEFGGGGGEHFHHEGGGHGHHHHGG@BB/>BDHBGHHHHHHFFHDGDGGGHH?DCCGGHHHHHHHHHHGHHCDGG.GGHHGHGCFFBFFFGGGGGG-;?DFFFFFFCFFFFFFFFFFFFBFFFFFF9;FFFBDFFFFFFBAFFFFFFFFFFFF9;B/;FFF/9:9/;BFFFFFFFFFFFFFFFFFFFFE
@M05620:37:000000000-D9766:1:1101:16897:2295 1:N:0:13
ACCACACCTTCTACAATGAGCTGCGTGTGGCTCCCGAGGAGCACCCCGTGCTGCTGACCGAGGCCCCCCTGAACCCCAAGGCCAACCGCGAGAACCCGGGGGAGTTGCCTCTCCCGCTTCTGGTGGCCGCCTCCCCCCTTCCTGGCCTCCCGGAGCTGCGCCCTTTCTCCCTCTTTCTCTCTTCTGCCGTTTTCCGTAGGACTCTCTTCTCTGCCCTGAGTCTCCTTTGGACCTCTGCAGGTTCTGGCTCG
+
BBBAABBBFFFFGGGGGGGGGFHHGEGEHGHHGGGGEGGGGHHHHGGGEGGGHHHHHHHGGGGGGEGGGGGHHHHGGGGHFGHHHGGGGGGGGG2FC</</-<@./=0D00<;GG.;CA.C000/..9A:9.;9C.CB9.BF///.:/.;..--99.//-;D-999B/9//;..9/99///9;/9/9/-;A/.;/.B?../99BB/;B/9BFFFFFF?../;9/;/;B//9/.B//;/B9.;/F//:/;B-
@M05620:37:000000000-D9766:1:1101:10905:2315 1:N:0:13
GCTGCTGCTTTTGAATCGCACACGTGTTACCTCCCGTCGCTCCCCCGGACCTCGTAACCGTTCCTTGCCTGGCTACCAGAAGCGACAACCACTCCTCAAGGATGCTACCCGTCCGGCAAGGCTCCTCGAAGACTCCCCGGGCGTCCACGAGCTGCTGCCACCCTGGCCAGTCCGTCAGGCCTTTCCGCTTTCGCACTCTTGTGGATCCAATTGCCCCCTTATCAGCCTTTGTACTTGTACCTGACACCGCC
+
1>>>A11BBF31BAFBGGC1E0BEGA003DBF1FFA0AAEEFAA/B////AB1/B/0?F/?E0B2@1@BB1FG0BBEGC0BFE/>>>///??BB0BF1<B10<10BBG00??EC//@C@///?FFFG?.><CGGFHEG-<CCCCC@?C.;@-EF/B0B:;0.=CB?9.;E000.:;ABFF-9BFFFFFFFFFBFB@>F/B//;;FFFFB/9//;9BE@@F/BFBF//-B/B:9BFFF;B/;/9BF//;;-;
@M05620:37:000000000-D9766:1:1101:15291:2318 1:N:0:13
ACCACACCTTCTACAATGAGCTGCGTGTGGCTCCCGAGGAGCACCCCGTGCTGCTGACCGAGGCCCCCCTGAACCCCAAGGCCAACCGCGAGAAGATGACCGGTGTGAGGCCCGCTCCCTCTTCTCGTGGCCGCCTCCCTCCTCCCTGGCCTCCCGGCGATGCGCCCTTTCTCCCTGGTTCTCTCTTCTGCCGCTTTCCGTAGCACTCTCTTCTCTGCCCTGCGACTCCTTTGGCACTCTGCCGGTTCTAG
+
>A>>AAAAFFCFGGGFFGG1F1BCABABFCGH1FGGGGGEGHEHHGEEEEGFHHGHFHHGGGCGGGGGGGGFHGHGGGCHEFHHHGCEGCCC@CFGGHFFC@/>C/?1<?A.CCC>CAEHHHHFH0<.:C?G-;@CEEABFB//9;9;EFACFAE?@9;-;--;:A@;/:BFF/B-:E9FBFF9BF//;;//--9BF/9-9-9-/;;BFFFBBFFBB9/-;--9-9;AB99FBF;/B;9;/9/;@@FEB9F
@M05620:37:000000000-D9766:1:1101:13784:2401 1:N:0:13
AGTGCCAGCTCTCAATCGCACAGGGGACCCAGGGCCTGGCCCCTCCATCCAGAAAACCTATGACCTCACCCGCTACCTGGAGCACCAACTCCGCAGCTTGGCTGGGACCTATGTGAGTATCCAGCGTAGGAATCTGGGAGTTGGGGAGGAGTGAGGAGTTGGGGAAAGACAGTCCTAACCGTGGAGGGTTCTGGTAAATGATGGGGTGAGGAGGGGCTCTTTGGCTCCCACCAGTCCCCCTGTCTGGTCTA
+
ABAABFFFAFFFGFGFGFFFFGHHGCEEGGHHFEGGEFHFGHGHGGHFHHHHBGHGHGFCFGGHHGGHHHGGGEEGFHGHCHHG??BGGHHHEGGGGHHHGGHGGGHHGCGHHHFHHDGHGHHHHG/B//@FG2FGHHCFEGHHGGEFCGEHHBHHHG/CGHGCE?GHBHHHHHHHHHHH?DEGFEGG;CFGGF0;CFFFGFGF.DFFFF?FFFAFF-EFFFFFF/BAEF.AEABFFFFF-.9FFFFE/;;
@M05620:37:000000000-D9766:1:1101:20515:2406 1:N:0:13
ACCACACCTTCTACAATGAGCTGCGTGTGGCTCCCGAGGAGCACCCCGTGCTGCTGACCGAGGCCCCCCTGAACCCCAAGGCCAACCGCGAGAAGATGACCAGGTGAGTGGCCCGCTACCTCTTCTGGTGGCCGCCTCCCTCCTTCCTGGCCTCCCGGCGCTGCGCCCTTTCTCACTGGTTCTCTCTTCTGCCGTTTTCCGTAGGACTCTCTTCTCTGACCTGAGTCTCCTTTGGAACTCTGCAGGTTCTA
+
A3AAAA3AFFCFGD5AFG55BGHHGGGEE2FFEFFCGGGGGG2FHGGAEEGGBGHFHHHG0>>EFGGGGGGCGGHGGGGHGHHHHGGGGGGDD/FBHGGHHFHAG1FFGHFGHH?CCGCFGBDGHHHHHFDHHGGGGGGFGHGHHHGGGBFAFFGGG--;AB?F?BFBBFFFFFFFFFFFFFFFFFFFFFFFFBFFFFFFFFA..:FFFFFFFFFFF/FFFFEFFFFFFFFFFBFF/B;FFBFBFAAFFF/
@M05620:37:000000000-D9766:1:1101:20498:2413 1:N:0:13
ACCACACCTTCTACAATGAGCTGCGTGTGGCTCCCGAGGAGCACCCCGTGCTGCTGACCGAGGCCCCCCTGAACCCCAAGGCCAACCGCGAGAAGATGACCAGGTGAGTGGCCCGCTACCTCTTCTGGTGGCCGCCTCCCTCCTTCCTGGCCTCCCGGCGCTGCGCCCTTTCTCACTGGTTCTCTCTTCTGCCGTTTTCCGTAGGACTCTCTTCTCTGACCTGAGTCTCCTTTGGAACTCTGCAGGTTCTA
+
CCCCCCBBFFFFGGGGGG5GGGHHGGGBEEHHHGGGGGGGGHHHHGGGGGGGHHHHHHHGGGGGGGGGGGGHHHHGGGGHGHHHHGGGGGDGGGHHHHHHHHHGFGBCGHGEHHGGCCGHHHHHHHHHHFGFHGGGGGHGHGGFHHGGGGGGGFGGGF??AF-DFFFFFFFFFFFFFFFFFFFFFFFFFFFFFFFFFFFFFFFDFFFFFFFFFFFFFFBFFFF//;:BFFFFFFFFFFFFB/FFFFFFFFB
@M05620:37:000000000-D9766:1:1101:11195:2434 1:N:0:13
GAGGCTGCTTTGGAAGAAACTCATAGGTTACTGCAACAGTTCCCCCTGGACCTGGGAAAGATTCTTGCCTGGATTACAGAAGCTGAAACAACTGCCAAAGCTTGATAAACGTACCGCAAAGGTAATCGACGAATAAAAGTACATGAGAACAAAGCAGCAAAAAAGGCAAGTACATCAGACCTAGCCACTTTCGCACTCTTGCTCACCCACTTGCAACATTATAAGCCTTAGTACTTGTACCTGACACAAAA
+
AAAAAAFAFFFFC1FG1GGGG1F3EG1FFDGHGHH11GHFFD2BFE/EA0BFGFH/ACEF0FGFF2D1BBF/GFDFHG11BGFGGEFFF0BB10B01B000B10B1B2B1/B0/?//>//00>1>22/<E?/>//B1B112B22211@110000010?F010?/..>F>.11>111111<.000<<0</0<0.C.:C/00;0::;0;;...;00;;;A/09;0;09/9C000090;0;0;00;/;CB---9
@M05620:37:000000000-D9766:1:1101:11497:2467 1:N:0:13
ACCACACCTTCTACAATGAGCTGCGTGTGGCTCCCGAGGAGCACCCCGTGCTGCTGACCGAGGCCCCCCTGAACCCCAAGGCCAACCGCGAGAAGATGACAGGGGAGTGGCCCGCTACCTCTTCTGTTGGCCGCCTCCCGCCTTCCTGGCCTCCCGACGCTGCGCCCTTTCTCACTGGTTCTCGCTTCTGCCGTTTTCCGTAGGACTCTCTTCTCTGCCCTTGGTCTCCTTTGGAACTCTGCAGGGTCTAG
+
BBBBBBBAFFFFGGGGGGGGGCHHGEGACEHFHAFE?FGGEHHHHGGGEEFADGFGHHGGGG?EGGGEGGGHHHHGGG?GGHHHHGGEDGBF/BF<GHGF2?/FD//?C/.>.----<<0GF00=D0<<.CB:@?.AAC.;9..090;9.9;.99..-;-...@-A>-/99BFFFFF.///;B.99..;/;/>.99ABBA/9..//;/99:BBBF/://9//.9BBBFBBFB////9/;B;///.9.;B9/
@M05620:37:000000000-D9766:1:1101:11476:2468 1:N:0:13
ACCACACTTTCTACAATGCGCTGCGTGGGGCTCCCGAGGAGCACCCCTTGCTGCTGACCAAGGCCCCCCTGAACCCCAAGGCCAACCGCGCGAAGATGACCGGTGGGGGGCCCGTTCACTCTTCTGGTGGCCGCCTCCCTCCTTCCTGGCCTCCCGGGGTTGGGCCCTTTCTCCCTGGTTCTCTCTTTTGCCGTTTTCCGTTGGGTTCTCTTCTCTGCCCTGGGTCTCCTTTGGTACCCTGGCGGTTTTGA
+
AAAB>AB>BBBDGGEEGG4AEFGGGBFA2A2AB22A2AAE1B1BBBAB1BAA5FCGGF3B1?1BGGGGG/1BCGHG/??GFH?GHGC<<>/>BCC/2FGH1>C<</<->9=B-;;9:/:9BFF//FFFF.AA-@-.A?9.;AFF/9/;/;?FFF?A--99-;-9:A>.FB9//;/./;;B/::/:B99/9:/@;DFFFFB/;9A-9;9:BFE/F//99:9/;.;B..9//;/;/:9/999B..;@9B.;..
@M05620:37:000000000-D9766:1:1101:18247:2602 1:N:0:13
GAGGCTGCTTTGGAAGAAACTCATAGATTACTGCAACAGTTCCCCCTGGACCTGGAAAAGTTTCTTGCCTGGCTTACAGAAGCTGAAACAACTGCTCGAGAATATTACACGTCCAGCAAAACGCCTCGAAGACACCCCGAGCGACCAAAAGATGCTGCCAAACAGGCCAGTCCATCAGGCCTATCCGCTTTCGAACTCTTGTGGATCCACTTGCCAACTTCTCAGACTTTTTACTTGTGCAAGACACAACA
+
CCCCCCFCFFFFGGGGGGGGGGHHHHHHHHHHHHHHHHHGHHHHHGGGHGHHHHHGHHHHFHHHHHHHHHHHHHHHHHHHHHHHHHHHHHHHH3B4B>>?11B44D4DFFFBGF1B32B320/><0?EGB?EH2BFGC</>/>/<>AG/?F.FGFEF1>>1>G0<<EE..<<C0=0<D</::/:=/:EFDFHG..;EGGGGBF?0:0CFF0;00CBB./0;FF0;C0:;B0;A0000;00:0999BF/.:.
@M05620:37:000000000-D9766:1:1101:17774:2640 1:N:0:13
ACCACACCTTCTACAATGAGCTGCGGGTGGCTCCCGAGGAGCACCCCGTGCTGCTGACCGAGGCCCCCCTGAACCCCAAGGCCAACCGCGAGAACCCCTGCGAGTGGCCAGCTCCCTGTTCTGGTGGCTACCTCCCTCCTTGCTGGCCTACCGGCGCTGGGCCCAATCGCACGTAAGCTCTCCACTGCCGCTTTACGTCGGTCTTGCATCTATGCCCTGAATCCCCAGTGTCAGTCCTCGGGATTTCCATG
+
AAA1AAAAFFFFGBGGAGG1G1GCE00A00FH1BFE/FGAAG/GHGGFEAE>1BG1FHHG?E/EF/EEGGG0B1?EGG/F//?FHG//>@C///FFC//?/-->-<FF01.<0/<./000=0DG0:.=.0//00;EHHG/00900;.909C.-A@?-----;E@--;/-;E--::--///9///-;9BF@-;AEB/---9----////;BB/////:/-F/B///;--//;/9/;////-----//9/9//
@M05620:37:000000000-D9766:1:1101:14948:2658 1:N:0:13
ACCACACCTTCTACAATGAGCTGCGTGTGGCTCCCGAGGAGCACCCCGTGCTGCTGACCGAGGCCCCCCTGAACCCCAAGGCCAACCGCGAGAAGATGACCGGTGAGTGGCCCGCTCCCTCTTCTGGTGGCCGCCTCCCTCCTTCCTGGCCTCCCGGAGCTGCGCCCTTTCTCCCTGGTTCTCTCTTTTGCCGTTTTCCGTAGGCCTCTCTTCTCTGACCTGGGTCTCCTTTGGGACACTGCCGGTTCTAG
+
AAAAAAA1BBCFGGGGGG1AFEAGEAEBA0BFGFAE0//AEFHHHGEGEEGGGHHHHHHEFGCGFGGGGGGHGHHAGGGHGHHHHGGGGG/>CGFFGGGH1B?>C/?1?CAFGCC?-.</<GFFHGD=CACGCGCCGAFFFBFF9CFBFGFBFEE99;AAFF/;@B@=FFFFEBFFFA/;/;FFFFB9B9/F@-AFF/9B/-;-/9;;FFBF/BBFF/;;/9-;9-;F//999/-;--;BF//9>-;;:/;
@M05620:37:000000000-D9766:1:1101:14624:2700 1:N:0:13
ACTGCCAGCTCTCAATCGCACAGGGGACCCCTGCCCTGGCCCCCCCCGCCCGCATAACCGTGCCCTCCCTGGCTACCAGGAGCACCAACTCCTCCTCTAGGATGGTACCTGTCCGGGAAGCCTCCTCGGGGACTCCCCGGGCGTGCACGAGCTGCTGGCACCGTGGACAGTGCATCAGGCCTTTCGGCTTTCGCACTCTTGTGGGTTCAGTTGCCCCATTCTGAGCCCTTGTACTTGCACCTGACGTGCCA
+
11>AACB11BBFEAFDGG1AEEFG0A00AEAF00B/BBFGFF//AE//>>E/>//?1F1/?>/?BB??F01?<EBGHBF?GFH?BFGHGB1B1B?0F?1?F<FG?<FGH11?11?//-><.<<0FF0..--<-.;/.:-;--;9-.;0EFA-.9/90/--/------/:9//9//9;9/B-FFB/-;-;9BBA----/BFBBFF----//:/9///;-;B9B//;BB--9-9;9B//////:FFF--;9-9
@M05620:37:000000000-D9766:1:1101:15811:2768 1:N:0:13
ACCACACCTTCTACAATGAGCTGCGTGTGGCTCCCGAGGAGCACCCCGTGCTGCTGACCGAGGCCCCCCTGAACCCCAAGGCCAACCGCGAGAAGATGACCAGGTGAGTGGCCCGCTACCTCTTCTGGTGGCCGCCTCCCTCCTTCCTGGCCTCCCGGCGCTGCGCCCTTTCTCACTGGTTCTCTCTTCTGCCGTTTTCCGTAGGACTCTCTTCTCTGACCTGAGTCTCCTTTGGAACTCTGCAGGTTCTA
+
BCCCCCCCFFFFGGGGGGBGGGHHGFGBEEHHHGGEDGGGGHGHHGGGGGGGHHHHHHHGGGGGGGGGGGGHHHHGGGGHGHHHHGGGDF@DDGHHHGHHHHHGHHHHHHGGHHGGGGGHHHHHHHHHGHGHHGGGGGHGHHGHHHGGGGGGGGGGGG-ADFFFFFFFFFFFFFFFFFFFFFFFFFFFFFFFFFFFFFFFFFFFFFFFFFFFFFFFFFFFFFFFFFFFFFFFFFFFFFFFFFFFFFFFFFB
@M05620:37:000000000-D9766:1:1101:18181:2769 1:N:0:13
GCGGCTGCTTTTGAAGCAACTCATAGATTCCTGCCCCAGTTCCCCCTGTCCCTGTAACCGTTTCTTGCCTGGCTTCCAGAAGCTGCAACAACTCCTCAAGGATGATACCCGTCCGGCAAGTCTCCTCGAAGACTCCCCGGGCGTCCACGAGCTGCTGCAACCCTGGCCAGTCCGTCAGGCCTTTCCGCTTTCGCACTCTTGTGGATCCAATTGCCCCCTTCTCAGCCTTTGTACTTGTAACTGACCAGCCA
+
>>1>A>>>CFB11AB11BBFBGBD3DFGFAFGHHG0BABABDGHHGAB11BBFFAFFGHFEEBGAD1BGHHHHH0>FGHBFGH1B1BFHBBGBBGE0@BBGHHH@FGGH1?>>E@G/>EG11FGHH0C?0?AGHHHFA<BCGGC-CFHGGCGCHBGGGCHHG.<CEF.;GG0=..;CFHH9FBFFGGC.BEFFGGGGGGGGFGGFEFFF/BFFFBF---;BFFFFF/BFFF9FFFBFB//;BBFF//;:E?
@M05620:37:000000000-D9766:1:1101:19026:2773 1:N:0:13
AGTGCCAGCTCTCAATCGCACAGGGGACCCAGGGCCTGGCCCCTCCATCCAGAAAACCTATGACCTCACCCGCTACCTGGAGCACCAACTCCGCAGCTTGGCTGGGACCTATGTGAGTATCCAGCGTAGGAATCTGGGAGTTGGGGAGGAGTGAGGAGTTGGGGAAAGACAGTCCTAACCGTGGAGGGTTCTGGTAAATGATGGGGTGAGGAGGGGCTCTTTGGCTCCCACCAGTCCCCCTGTCTGGTCTA
+
BCABCFFFCFFFGGGGGGGGGGHHGGGGGGHHGGGGGGHHHHGHGGHHHHHHHHHHHGHHHHHHHHHHHHHGGFGGHHHHGHHHHHHGGHGHGGGGGHHHGHHGGGHHGHHHHHHHHHHHHHHHHGGGGGHHHHHHHHFGGHHHGGGGGGEGHHHHFGHHHHGGGGHHHHHHHHHHHHHHGGGGGGGGCFGGGGFGGGGGGGGGGGFFFFFFFFFFFFFFFFFFFFFFFFFFFFFFFFFFFFFFFFFFFFF
@M05620:37:000000000-D9766:1:1101:17131:2776 1:N:0:13
ACCACACCTTCTACAATGAGCTGCGTGTGGCTCCCGAGGAGCACCCCGTGCTGCTGACCGAGGCCCCCCTGAACCCCAAGGCCAACCGCGAGAAGATGACAGGTGAGTGGCCCGCTACCTCTTCTGGTGGCCGCCTCCCTCCTTCCTGGCCTCCCGGCGCTGCGCCCTTTCTCACTGGTTCTCTCTTCTGCCGTTTTCCGTAGGACTCTCTTCTCTGCCCTGCGTCTCCTTTGGAACTCTGCAGGTTCTAG
+
ABBBBCCCFFFFGGGFGGGGGGHGGEGEFEHHHGGGGGGGGHHHHGGGGGGGHHHHGHHGGGGGGGGGGGGHHHHGGGGHGHHHHGGGGGGGGGHHHHHHFHG?G?FFGGGHHGGGGGHHHGHHHHHGHGHHGGGGGHGHHGHHHHGGGGGGGGGGG-ADGFFFFFFFFFFFFFFFFFFFFFFFFFFFFFFFFFFFFFFFFFFFFFFFFFFFFFFFFFFFFF?BFFFFFFFFFFFFFFFFFFFFFFFFFFF
@M05620:37:000000000-D9766:1:1101:10788:2853 1:N:0:13
ACCACACCTTCTACAATGAGCTGCGTGTGGCTCCCGAGGAGCACCCCGTGCTGCTGACCGAGGCCCCCCTGAACCCCAAGGCCAACCGCGAGAAGATGCCCGGATGGGAGCCCGCCCCCACTTCTTGGTGCCGCCTCCCTCCTTCCTTGCCTCCCCGCGCTGCGGCCTTTCTTCCCGGGTTTCTCCTCTTCCGGTTTTCGTCGGACTCCTTTCTTCTCCCATCGGCTCCTTTTGCACCCTTCCGGATTTTG
+
CDCCCDDDFFFFGGGGGGGGGGHHGGGFHGHHHGGGGGGGGHHHHGGGGGGGHHHHHHHGGGGGGGGGGGGGHHHGGGGHGHHHHGGGGGFGGGHHHHDG2////>//0>.>F-<--<<-..=0:0000=0::-A..;A//;/C:F0000:00=E.;9;---:--;:.:B000;0/.--;.:0000;/B00:.--;D.B-..-----/000;::000::B/0:..-..;:FF0:0:0/..///.@.;.000
@M05620:37:000000000-D9766:1:1101:13315:2887 1:N:0:13
ACCACACATTCTACAATGCGCTGCGTGAGGCTCTCGAGGAGCACCCCTTGCTGCTGACCAAGGCCCCCCTGAACCCCAAGGCCAACCGCGGGAAGATGAGCGAGTGGCCGGCTCACTCTTCTTGTGGCCGCCTCCCTCCTTCCTGGCCTCCCGGCGCTGGGATCTTTCTCTCTTTTTCTCTCTTCTGTGGGTTTTCGTCGGTCTGTCTTCTCTGGTCTGAGTGTCCTCTGTCATTCGGCCGGTTCTTGCTC
+
>AAA>>A3BBBBBBBEFGAAEGGGGEE2AABBB33B3BAE?B1BFBA1BBAD5GFHGGG3BAAGHGGEG>AFBGHEEEEHGH??EEEE></>B@/0??222//<>FE/?/<>-C1<>111<D=DGFG..<-;E?HGHHD/GHFH0FFFG?EGG?C?AAG-;.;;/99BB/;;B:BBB/B/;;9BBBF//9.;.;./99.;--;;/9BFFBBFFB//9/;//:;;:9//9/////;;/.-.;>-.99;//9/
@M05620:37:000000000-D9766:1:1101:14145:2891 1:N:0:13
ACCACACCTTCTACAATGAGCTGCGTGTGGCTCCCGAGGAGCACCCCGTGCTGCTGACCGAGGCCCCCCTGAACCCCAAGGCCAACCGCGAGAAGATGACCGGTGGGAGGCCCGCTCCCTCTTCTGGCGGCCGCCTCCCTCCTTGCTGGCCTCCCGGCGATGGGAACTTTCTCCCGGGTTCTCTCTTTTGCCGCTTTCCGACGCTTTCGCTTCTCTGCCCTGCGTCTCCAGTGGCACTCTGTCGGTTTTAG
+
>AAABBBBFFFFGGGCDGGGGFHHG2ABGAGHFGGAEGGGGHHHHGGGEAFFHHHGHHHG0EGGE1EGGGG2F3?EGG/FC/FGHG?@FGG?<D2F2?2FCC//>?>.<CG.E-A<-<./<<0=C0:0;:A---A..9CFGF/09/0/9;99A.9.999;-..../;//;//;//.--...9;/////;:BFF-BFF//..;9-..9:.99AD/B/B/99/..-.-.9;9/://..;.//;//;--9.9:/
@M05620:37:000000000-D9766:1:1101:10461:2904 1:N:0:13
GAGGATGCTTTGGACGAAACTCATAGATTACTGCAACAGTTCACCCTGGACCTGGAAAAGTGTCTTGCCTGGATTACAGAAGCTGAAACAACTGCTAAAGGCTGCTACCCGTAAGGACAGGATTTTATAAGAATGTAAGGGAGTAAAAGAGATGATGAAAGAAGGGCAAGTAAGTCAGGCATTTCTGCTTTAGCACTCTTGTGGAGCCAATTGAACAAGTCTCCGCATTTGTACGTTTCACTGCCAAGTCT
+
11>>1>BB@3@BB1BA1A00B1AD3F1DF1B2DB11B0BDDDB1B0AAA0AAABCAA10011DDDBBBABA/AB11B1111@@1B111B>//1011B2B@BB1FBBB1BB?/>>BB1F0/C0111BB1BBB1>B1122B1B/<<<1B>1/00@<1@2@>@1@<00/<<//111<<@?1<0>1>>>1<11=<11<111/<=00<.<././/<000;C0;/<00<0::-:.;000;.9;F/00;00//;.000
@M05620:37:000000000-D9766:1:1101:12219:2917 1:N:0:13
AGTGCCAGCTCTCAATCGCACAGGGGACCCAGGGCCTGGCCCCTCCATCCAGAAAACCTATGACCTCACCCGCTACCTGGAGCACCAACTCCGCAGCTTGGCTGGGACCTATGTGAGTATCCAGCGTAGGAATCTGGGAGTTGGGGAGGAGTGAGGAGTTGGGGAAAGACAGTCCTAACCGTGGAGGGTTCTGGTAAATGATGGGGTGAGGAGGGGCTCTTTGGCTCCCACCAGTCCCCCTGTCTGGTCTA
+
ABBBBFFFBFFFGGGGGGGGGGHGF?A2AEGHBAEAFFGHHDFHG?GHDFHHGGFHF1GGDGFFHDFCHHFGG>>EGHGGFFHHHH??EGH@/E/EEGBFFHHGGGHGGHHGHHHGGHFHHHHHHGGDGGGFGHGHHHCFGHHHGFAFG?CGADHFEFHHHHGGEGHG/GHHHHHHHHHHGGGGAEFGEFGGGGBFGGGGGGGGGGFFFFFFFFFFFCFFFFFFFFFFFFFFFFFFFFFFFFFFFFEFFF/
@M05620:37:000000000-D9766:1:1101:16244:2934 1:N:0:13
ACCACACCTTCTACAATGAGCTGCGTGTGGCTCCCGAGGAGCACCCCGTGCTGCTGACCGAGGCCCCCCTGAACCCCAAGGCCAACCGCGAGAACACGGGCGAGTGGCCGGCTCGCTCTTCTGGTGGCCGCCTCCCTCCTTCCTGGCCTCCCGACGCGGCGCGCTTTCTCACTGGTTCTCTCTTCTGGCGGTTGTCTTCGGTCGGTCTTCTCTGCCCTGAGTGTCCTTTGTAAGTCAGCCGGTTCGTTCTC
+
BBBBBBBAFFFFGGGGGGFFGFHGGEEAABGGFAFE2EECDHHHHGGGDEGEFHFHHHHEEGGGGDGGGGGGHHHGGGGHGGHHHGGGGG@@CG22??/<//-><F..<-<@-<-;C..;;0000/C..=-;9.CEFFF/CFFF0;9.0.9;:.99--9-;--;-..;F//;F/.9;//99B////9/9--9--.//:/.9..---::////BB/9:/...;/9//////////9;//:/-;-..-./.;;
@M05620:37:000000000-D9766:1:1101:16689:2970 1:N:0:13
ACCACACCTTCTACAATGAGCTGCGTGTGGCTCCAGAGGAGCACCCCGTGCTGCTGACCGAGGCCCCCCTGAACCACAAGGCCAACCGCGAGAAGATGACCAGGTGAGTGGCCCGCTACCTCTTATGGTGGCCGCCTACCTCCTTCCTGGACTCCCGGCGCTGAGCCCTTTCTCACTGGTTCTCTCTTCTGCCGTTTTCCGTAGGACTCTCTTCTATGACCTGCGTCTCCTTTGGAACTCTGCAGGTTCTA
+
>1>>>A>>BCB1BFE1A1BBFEA10BEBB0ABBB1A1AF0FFFGGGEA//BAFFFGHF0AAEEGEE/>E>FGBFC0?FGFGHFEC/?<><>><AGF1<FGHHHA1FBC><CFHHGG?@@GHHHH11=FFDEHHGGG.:CH0;G/CGHHGH/C0GHGGG-;AG99FGGGGFFFFFBFFFFFFFFFF/F9/:9BF@BFFFFFFFAFFFFFFFFFFFF:B//;FFF;@---;FFFFF9BFFBFFFFFFF-//;9
@M05620:37:000000000-D9766:1:1101:12384:2990 1:N:0:13
ACCACACCTTCTACAATGAGCTGCGTGTGGCTCCCGAGGAGCACCCCGTGCTGCTGACCGAGGCCCCCCTGAACCCCAAGGCCAACCGCGAGAAGATGACCGTGGTGGGGCCCCCGCCTCCTCCGGTGGTCGCCCCCCCCCCTCCTGGCCTCCCCGCGGTGCGCCCCTTTTTCCTGGTTGTTCTTTCTTCCGGTTTTCGTTGGAATTCCTTCCTTTCCCTGCGGTCTCTTTTGTGGTCTTCCGGGTTTTGT
+
BBBBBBBBFFFFGGGGGGGFGGHGGEGBEEFHHGGGFGGGGHHHHGFEF1115FG35B300>0>FGGGG/1FFHHGGF/FEG/GFG///</<BDFC2GF22<<?C/</<-.--<<-<<...;//.--:C;0--;.-;:-9;-:A.9//;./.;A.----:9---;9-..///;///://.9.///9///9/.-:.D9/-9/..////////;/////;///.--.-.://://;...////:.--...;.9
@M05620:37:000000000-D9766:1:1101:13036:3068 1:N:0:13
ACCACACCTTCTACAATGAGCTGCGTGTGGCTCCCGAGGAGCACCCCGTGCTGCTGACCGAGGCCCCCCTGAACCCCAAGGCCAACCGCGAGAAGATGACCGGTGCGTGGCCCGCTACCTCTTCTGGTGGCCGCCTCCCTCCTTCCTGGCCTCCCGGAGCTGCGCCCTTTCTCCCTGGTTCTCTCTTCTGCCGTTTTCCGTAGGCCTCTCTTCTCTGCCCTGCGTCTCCTTTGGCACTCTGCCGGTTCTAG
+
3AA>AAAAFFFFFGGDEGBBEAFBEBEBFAGGBFABEEGCGHHHHGCEBAEFHFHHHEFGGGGGED@EGGGGHCC?EGAFFCGFECF<DC<B/AFGFHFH1CCAC@DFEGG0GG-@--<<GHHHFHFHH.GHGGG?;EAB/CBB0/00;FGGFEG.?9@-9;9;BFBBFBFFF/BBFFBF;FFFFFF/;/BF;ADFFFFFFADB9BBFFFFFFFB9B;BEFA.-9@FFF9BFFF9:F9;BF9/;B;9EB/;
@M05620:37:000000000-D9766:1:1101:15317:3095 1:N:0:13
GAGGCTGCTTTGGAAGAAACTCATAGATTACTGCAACAGTTCCCCCTGGACCTGGAAAAGTTTCTTGCCTGGCTTACAGAAGCTGAAACAACTCCTAAAGGATGCTACCCGTACGGAAAGGCTCCACGAAGACTCAACGGGCGAAAACGAGCTGCTGAAAAACTGGCAAGTACGTCAGGCCTTTCCGCTTTCGCACTCTTGTGGATCCAATTGACAACTTCTAAGACTTTGTACTTGTAACTGACACGCCA
+
1>AAAAFAFFFFFGGGG11A1A1AAGB3AGHHHHHGBGH1A2F1FECGEFHEFFGHGHBCFEBHEHABGHBHHHCAGEHDGHHFBFGHHCFGF1B1BGDFD0F101BFH0E>E>/EFG/B0?BBE10?>?EEHHHBGG?G//>/><C0/<CCCF1<GFGG1<<GGHH/GCGF0<CGGGC/.CCCC:C:EG?0;CC@9FGFB;FGBBFFG0CG0;0;0-;FFF/FF//9FBBBFFFFB99BFFFFFF/;-A-
@M05620:37:000000000-D9766:1:1101:22570:3132 1:N:0:13
ACCACACCTTCTACAATGAGCTGCGTGTGGCTCCCGAGGAGCACCCCGTGCTGCTGACCGAGGCCCCCCTGAACCCCAAGGCCAACCGCGAGAACCCAGGTGAGTCGCCCGATCCCTCTTGGGGTGCCCGCCTCCCTCCTTCCTGGCCTCCCAGCGCTGCGCCCTTTCTCACTGTTTCTCTCTTCTGCCGTTTTCCGTAGGACTCTCTTCTCAGCCCAGAGTCTCCTTTGGAACTCTGCCGGTTCTAGCTC
+
ABBBBBABFFFFGGGGGGAGGFHHGEEEHFHHHGGGCGGCFHHHHGGGGGGGHHHHHHHGGGFEGGGGGGGFHHHGGGGHEHHHHGGFGGGGGGHEG//?2???F<>AGG@GGCGHGHHH00.<<@.;G.:AEDHGHGDGGGGE099FBFGG/;:;B.@EGFDABFFB9FFF////;FFFFFFFFFF:F@;DFFFFFFF..9BFFFFFFFFF/9;BD..;9;F/:FFFFFB/BFFF/F//9@@AEFFFFB/
@M05620:37:000000000-D9766:1:1101:18532:3141 1:N:0:13
ACCACACCTTCTACAATGAGCGGCGTGTGGCTCCCGAGGAGCACCACGAGCTGCTGACCGAAGCCCCCCTGAACCCCAAGGCCAACCGCGCGAAGATGACCGGTGAGAGGCCCGCTACCTCTTCTGGTGGCCGCCTCCCTCCTTCCTGGCCTCCCGGCGCTGCGCCCTTTCTCCCTGGTTCTCTCTTCTGCCGTTTTCCGTAGGACTCTCTTCTCTGCCCTGCGTCTCCTTTGGCACTCTGCAGGTTCTAG
+
1AA1A>AAFFFFGFGFDGG1FAEGG?EAA//B1ABAEGE//AA0/0AB/>E/@@@GFHFGG/>>FH//>>/>1BG/?/EE//GGE/<//C///A//G111<--<>.<0/..<<-@C-:GGHHHHHGH:CBFF@G@EFEGGGGGGFCFFF?FFFFFF@->--@B@@F@@FFFFFBFFFEBFBFFFFFFBBFFF@ABFFFFF9;BA;B:BFFFFFFFFF/BEFFE@F?FFF/BFFB/BB-;;BF/:A;F9999
@M05620:37:000000000-D9766:1:1101:13810:3145 1:N:0:13
ACCACACCTTCTACAATGAGCTGCGTGTGGCTCCCGAGGAGCACCCCGTGCTGCTGACCGAGGCCCCCCTGAACCCCAAGGCCAACCGCGAGAACCCCGGTGCGTGGCCCGCTCCCTCTTCTGGTGGCCGCCTCCCTCCTTCCTGGCCTCCCGGCGCTGCGCCCTTTCTCACTGGTTCTCTCTTCTGCCGTTTTCCGTAGGACTCTCTTCTCTGCCCTGAGTCTCCTTTGGAACTCTGCAGGTTCTCGATC
+
>A1>AAAAFFFFGGGGFGGBG1BAEAEB00FGAFG?CEGGCHHHHGGGEGGGGHFFHHHGEECEGAGGGGGGHFHGGGGHEEHHHG/<>CCC?CGFC/>>AC/>>ACCHEGGG-CEHHHHHHHH:CCGHACGGBEGFF.CFFGGFG.FFGGEGG-;@@@F@@F@@FFFFFFFFFFFFFFFFFFFFFFBF@AFFFFFFFFAFFFFFFFFFFFFFFFFF/ABFFFFFFFFF/FFFFFFFFFFFFFFFF/-BF-
@M05620:37:000000000-D9766:1:1101:16912:3168 1:N:0:13
AGTGCCAGCTCTCAATCGCACAGGGGACCCAGGGCCTGGCCCCTCCATCCAGAAAACCTATGACCTCACCCGCTACCTGGAGCACCAACTCTGCAGCTTGGCTGGGACCTATGTGAGTATCCAGCGTAGGAATCTGGGAGTTGGGGAGGAGTGAGGAGTTGGGGAAAGACAGTCCTAACCGTGGAGGGTTCTGGTAAATGATGGGGTGAGGAGGGGCTCTTTGGCTCCCACCAGTCCCCCTGTCTGGTCTA
+
AAAAAFFFAFFFGFGGGGGGGGHGGGGEFGHHFEEGDGHHFHGEGGHFHFHHFGHHFEHCGGFHHGHHHGFGG>EEHBGHFHHHHHFGFH34@FFFGHGGCFHGGGHHGFG3EGGGHFHHHHEHFG?EGGHFGHHHGH0FDHHHGCFGGA<FH1GHHGCGDGCGE.CCGHHFHHGGHGHHGGHB?EDGGGFGFFCB9BFGGGGGGGABFFFFFDBBBBEBFFFFFFFFFFFFFFFEFFFDBFFFFFFFFFB
@M05620:37:000000000-D9766:1:1101:16450:3179 1:N:0:13
ACCACACCTTCTACAATGAGCTGCGTGTGGCTCCCGAGGAGCACCCCGTGCTGCTGACCGAGGCCCCCCTGAACCCCAAGGCCAACCGCGAGAAGATGACCAGCGGAGTGGCACGCTACCTCTTCTGTTGGCCGCCTCCCTCCTTCCTGGCCACCCGGGGCTGCGCCCTTTCTCACTGGGTCTCTCTTCTGCCGTTTTCCGTAGGACTCTCTTCTCTGACCTGAGTATCCTTTGTAAATCTGCAGGTTCTA
+
ABBBBBBBFFFFFGGGGGGFFDGCEEEFGEHHGGGEGGGGFHHHHGGGE1EFGGHHG2FFGGGGGG@GGGGGHHE/EGGGFFHGEFEEDGGGG?HHHHHHG1?//<<>><..0>>>..-C00G00=00=0./0;A-.CC./;./;0900/../;9.---;@-.9@BAB-9B/9FBF;/..9BFFF/F//B/99-;.;E/9.9...//9;FFFFBFFF///;/9/;;//;:/9B/////:;/999/;.//;/
@M05620:37:000000000-D9766:1:1101:18066:3195 1:N:0:13
ACCACACCTTCTACAATGAGCTGCGTGTGGCTCCCGAGGAGCACCCCGTGCTGCTGACCGAGGCCCCCCTGAACCCCAAGGCCAACCGCGAGAACCCAGGTGAGTGGCCCGCTCCCTCTTCTGGTGGCCGCCTCCCTCCTTCCTGGCCTCCCGGCGCTGCGCACTTTCTCACTGGTTCTCTCTTCTGCCGTTTTCCGTAGGACTCTCTTCTCTGCCCTGAGTCTCCTTTGGAACTCTGCAGGTTCTAGATC
+
AAAABAABFFFFGGGBAFFGFGF4EBEBE2GHHGGEEEEEGHHHHGGGG1FEHBGHHFHGGGGGGGGGGGGHHHHAGGGGFHHHHGGGGCCGCDHHG?FF?GHHFHGGHEGGGCGGHHHHHHHGDHGHHGGGGGGGHGGGGHGGBFFGGGGGDG-@B-BFBB-;BFFFFFFFFFBFFFFFFFFFFFFBFBAFFFFFFFFFFFFFFFFFFFFFEF9FEFFFFFFFFFFFFFFFFFFFFFF/BAFFFF/B9FB
@M05620:37:000000000-D9766:1:1101:22167:3244 1:N:0:13
ACCACACCTTCTACAATGAGCTGCGTGTGGCTCCCGAGGAGCACCCCGTGCTGCTGACCGAGGCCCCCCTGAACCCCAAGGCCAACCGCGAGAAGATGACCGGTGGGTGGCCCGCTCCCTCTTCTGGTGGCCGCCTCCCTCCTTCCTGGCCTCCCGGGGCTGCGCCCTTTCTCCCTGGTTCTCTCTTCTGCCGTTTTCCGTAGGGCTCTCTTCTCTGCCCTGGGTCTCCTTTGGTACCCTGCAGGTTCTAG
+
BBBABBBACFFFGGGGGG5BGCHFFEE24EHGAAFE?EGC?HHGHGGFAEEF5GFGHHFAEE0EGEEEG>F2GFHGGEEGF?GHHFEEG?/>/?F2?22?2/</>?<<<-<0.<-<-<<GHHFCCH0;CFGH@FDD..;999/B09;FGF.F.CAC;----:.;;AA-BBB/9BFFB.;B/;//;BB/;BFFD9DFABBDF.;D..;9B/999/9BF/BAFA.;B.BFF/9B9B.;B/;99..:.9///9/
@M05620:37:000000000-D9766:1:1101:21174:3262 1:N:0:13
ACCACACCTTCTACAATGAGCTGCGTGTGGCTCCCGAGGAGCACCCCGTGCTGCTGACCGAGGCCCCCCTGAACCCCAAGGCCAACCGCGAGAAGATGACCAGGTGAGTGGCCCGCTACCTCTTCTGGTGGCCGCCTCCCTCCTTCCTGGCCTCCCGGAGCTGCGCCCTTTCTCACTGGTTCTCTCTTCTGCCGTTTTCCGTAGGACTCTCTTCTCTGACCTGAGTCTCCTTTGGAACTCTGCAGGTTCTA
+
AAA?AAAAFFFFGGGGDGFDGBGGGEAB00GH1FGECGGGFHHHHGGGFFGGHHHBHHHGGGGGGEEGGGGGHFHGGGGHCCHHHGG@CGGCCGHHFFFGHCHF1?1FFHEFGFCCCGGFHHHHHFF0<C<CCAC@CGGGHHFHFGF0FBFFGFGEB;--9.9;@AF@?FFFFFFB/F-FFBBFFFFFF/BF/@FFFFFF?B9BAFFFFFFFFFBBB//;BB9/-BBBF/BFBF/B/9:99BF/FAFBB//
@M05620:37:000000000-D9766:1:1101:20802:3264 1:N:0:13
AGTGCCAGCTCTCAATCGCACGGGGGACCCAGGGCCTGGCCCCTCCATCCAGAAAACCTATGACCTCACCCGCTACCTGGAGCACCAACTCCGCAGCTTGGCTGGGACCTATGTGAGTATCCAGCGTAGGAATCTGGGAGTTGGGGAGGAGTGAGGAGTTGGGGAAAGACAGTCCTAACCGTGGAGGGTTCTGGTAAATGATGGGGTGAGGAGGGGCTCTTTGGCTCCCACCAGTCCCCCTGTCTGGTCTA
+
AAAAAFFFAFFFGGDGGFEAE0A0AEEFGG/GGEEG/FAABFE/>/G1D0@F1G10FEH1B@BFGH1BFGEE/>//>1BFHFHHHGEGA0GHGCB@@BFHA0GFABG0CGHFHHHHHHHHHHHHHGFGGGHHHHHHHGHGGHHHGGECGGGHGHHHHGHGHHGGGGGGFGGGGGGGGGGGGGGGGGF@BFFFFFFFFFFFFFFFFFF@FFFFFF@@@@FFFFFEFFFFFFFFFFFFFFFF@FFFFFFFFFF
@M05620:37:000000000-D9766:1:1101:15404:3271 1:N:0:13
AGTGCCAGCTCTCAATCGCACAGGGGACCCAGGGCCTGGCCCCTCCATCCAGAAAACCTATGACCTCACCCGCTACCTGGAGCACCAACTCCGCAGCTTGGCTGGGACCTATGTGAGTATCCAGCGTAGGAATCTGGGAGTTGGGGAGGAGTGAGGAGTTGGGGAAAGACAGTCCTAACCGTGGAGGGTTCTGGTAAATGATGGGGTGAGGAGGGGCTCTTTGGCTCCCACCAGTCCCCCTGTCTGGTCTA
+
ABBBBFFFBFFFGGGGGGGCGCHAFEFGGGHHGGGGGGHHHHGHGGGHHGHHHHHGHGHHHGHHHFGHHHHGG>EEHHHHHHHHHGEGFHHHGGGGGHGHGHHGGGHHGHHHHHHHHHHHHHHHHGEGGGHGHHHHHFHGGHHHGCGGGGEGHHGGHGHGHHGGGGHGHHHHHHHHHHHHGGGGFGGGEGGGGGFFGGGGGGGGGGFFFFFFFFFFFFFFFFFFFFFFFFFFFFFFFFFFFFFFFFFFFF/
@M05620:37:000000000-D9766:1:1101:20661:3274 1:N:0:13
ACCACACCTTCTACAATGAGCTGCGTGTGGCTCCCGAGGAGCACCCCGTGCTGCTGACCGAGGCCCCCCTGAACCCCAAGGCCAACCGCGAGAACCCTGGAGAGTAGCCCGCTCCCACTTCTTGTGGCCGCCTCCCTCCTTCCTCGCCTCCCGGCGCTGCGCCCTTTCTCACTATTTCTCTCTTCTGCCGTTTTCCGTCGGACTATCTTCTCTGCCCAGAGTATCCTTTGGTACACTTCCGGATCTTCCTC
+
BCCCCCCCFFFFGGGGGGGGGGHHGGGGHGHHHGGGGGGGGHHHHGGGGGGGGGHHHHHGGGGGGGGGGGGHGHHGGGGHGHHHHGGGGGGGGGFFD0?=2=CCH1FBG1<><<EF0><>GH00=FGH<CDGGGHGCHGHHHHHC9-DFGGGECGGC-;D=CDD@:BBFF0B:00:0;BB0;0FFFFF:C;:FE;BDB.;9C@FF0::FFFFEFFBA09..;0;BFF:B0/.000:00;09-.9:B:0000
@M05620:37:000000000-D9766:1:1101:22397:3291 1:N:0:13
CCTGCGACTTATAAATCGCACACGTTTGACCTCCCGTCGCCCCTTAAAATCTCATAATCCGTCGCCATCTTGAAACAAAAAAAACCAAACCCGGCGAAAGCAGGTTACCGACCTGACAAACTAATGGGAGACTCACAGTGCTTCAACGAGAAGCTGCACAGATGGAACTTACTTCCTGCAATGCCGCTTTCGCCATATTGTGGATACCATTAGCAAATCCTCAGAATTAGTCATTGGACCTGCCAAGACCT
+
1>>>A11>>A1B33BBGFGGGG0AB00A1BGHFGGG///A/BABA11B12BDFA2122ADABF//B//BBBGB@GG0GF0?>//?/?///??</<//>//<1?/??<?<C/@C.00<1<0.111=1=./<<.0<0/<00000;0000.:...//009/90//00//;/000900;009//00090-----;9;--9:/:///A/9//;9FF/////9//////;//////9;/99//;9B9F-;/99-99/
@M05620:37:000000000-D9766:1:1101:15236:3304 1:N:0:13
ACCACACCTTCTACAATGAGCTGCGTGTGGCTCCCGAGGAGCACCCCGTGCTGCTGACCGAGGCCCCCCTGAACCCCAAGGCCAACCGCGAGAAGATGACAGGGGAGTGGCCCGCTACCTCTTCTGGTGGCCGCCTCCCTCCTTCCTGGCCTCCCGGCGCTGCGCCCTTTCTCACTGGTTCTCTCTTCTGCCGTTTTCCGTAGGACTCTCTTCTCTGCCCTGCGTCTCCTTTGGAACTCTGCAGGTTCTAG
+
AAABBBAAFFFFGFG45BBFFGFHEEEBG2GGHFG2EEEEGHHHHGGGGFGEHHGHHHHGGGGGGGEGGGGGFHHEGGGFGHHHGGGGGGBFGGHGHGHH2CA///><0?<FG@F--<C0GH0DH<00<A:CCGCEGEGFGDBFFB00/9:;FAFA-:;D-;.BDDF@9FFFF/BFFE/;:FFFFFBBF99B@;DFFFBA;...99BBFFFB/FFFF/;E9..@A-;F/9/B///;B/;BB/B9A.9;B//
@M05620:37:000000000-D9766:1:1101:20900:3338 1:N:0:13
ACCACACCTTCTACAATGAGCTGCGTGTGGCTCCCGAGGAGCACCCCGTGCTGCTGACCGAGGCCCCCCTGAACCCCAAGGCCAACCGCGAGAAGATGACCGGTGCGTGGCCCGCTCCCTCTTCTGGTGGCCGCCTCCCTCCTTCCTGGCCTCCCGGCGCTGCGCCCTTTCTCCCTGGTTCTCTCTTCTGCCGTTTTCCGTAGGACTCTCTTCTCTGCCCTGCGTCTCCTTTGGCACTCTGCAGGTTCTAG
+
ABBBBBBBFFFFGGGGGGGGGGHHGEEEGGHHGGGGGGGGGGHHHGGGGGGGHHHHFHHGGGGGGGGGGGGHHHHGGGGHGHHHHGGGGGGGGGHHHHHHB?@>C/>/>CCCHGGG-CEHHHFHHFHGHGHHGFGGGGGGGGGFGGGGGGGGGGGGGGFFFFFFFFFFFFFFF/BFFEFFFFFFFFFFFFFFFAFFFFFFF.;.;FFFFFFFFFFFFFFEFFFF.@FFFFFFFF/9BBFFFF/BFAFFFFF
@M05620:37:000000000-D9766:1:1101:10013:3394 1:N:0:13
AGTGCCAGCTCTCCATCGCACAGGGGACCCAGGGCATGGCCCCTCCATCCAGAAAACCTATGACCTCACCCGCTACCTGGAGCACCCACTCCGCAGCTTGGCTGGGACCTATGTGAGTATCCAGCGTAGGAATCTGGGAGTTGGGGAGGAGTGAGGAGTTGGGGAAAGACAGTCCTAACCGTGGAGGGTTCTGGTAAATGATGGGGTGAGGAGGGGCTCTTTGGCTCCCACCAGTCCCCCTGTCTGGTCTA
+
>A>>>DFFBFFFGCGGBEF2E2GAF2AAE2BG2BA2BFGHHHGHGGHHHFHGFHGBGEHHAEFHH5BFGHH>E/>EGFBF21BGHH>1?GHB/E?E/BBB<GFGGGFHGHHHHHHFFHHGHHGFHGG<CFHHHHHHHE?EGHGHGCA@F.>CF0DG0.<CGGGG..../GCCCG0GG:GA-=E?;;E-E?A0CFFGGEBBF0BBFB.@AF.BDDAFAFFFFFFBFFFFFFFFE.BFFFF.-.:BFFFFFF/
@M05620:37:000000000-D9766:1:1101:15329:3399 1:N:0:13
ACCACACCTTCTACAATGAGCTGCGTGTGGCTCCCGAGGAGCACCCCGTGCTGCTGACCGAGGCCCCCCTGAACCCCAAGGCCAACCGCGAGAAGATGACCGGTGGGTGGCCCGCTCCCTCTTCTGGTGGCCGCCTCCCTCCTTCCTGGCCTCCCGGCGCTGCGCCCTTTCTCCCTGGTTCTCTCTTCTGCCGTTTTCCGTAGGACTCTCTTCTCTGCCCTGCGTCTCCTTTGGCACCCTGCCGGTTCTAG
+
CCDDDDDDFFFFGGGGGGGGGGHHGGGEGGHHHGGGGGGGGHHHHGGGGGGGHHHHHHHGGGGGGGGGGGGHGHHGGGGHGHHHHGGGGGBDFGHHFHHHB?C<A</.>CGHHGGCFDEFHHHGFHHCGDHHGGGGGGGGGGBF;;;CFGFGGGGGG;-;9@::@DFCFFFFFF/BFEBF;;FBFFF0:BFFCAFFFBFFF;.D:;:FFFFFFBF:F0:AFF.-;@DFF:BFFF0;F99:FE.:C;DEB;:
@M05620:37:000000000-D9766:1:1101:19216:3484 1:N:0:13
ACCACACCTTCTACAATGAGCTGCGTGTGGCTCCCGAGGAGCACCCCGTGCTGCTGACCGAGGCCCCCCTGAACCCCAAGGCCAACCGCGAGAAGATGACCGGTGGGTGGCCCGCTACCTCTTCTGGTGGCCGCCTCCCTCCTTCCTGGCCTCCCGGCGCTGCGCCCTTTCTCCCTGGTTCTCTCTTCTGCCGTTTTCCGTAGGACTCTCTTCTCTGCCCTGCGTCTCCTTTGGTACTCTGCAGGTTCTAG
+
BBBBBBBACFFFGGGGGGBGGFHFGAEA4EHHFGGG?EGGDHHHHGGGGEGGGHFHHHHFCGGGGGGGGGGGHHHGGGGHGHHHHGFECCBC@DHFDFFHFCC<A/>>A@GHHGGG--CGGGHHHHHGHGHH-ADGGGGFGDFGGGG0FFGGGGGGG:DCFFFFFFFFFFFEFBFFFFB9;FFEFFFBBFFFFFFFFFFFF.AD/9;FFFFFFFFFFFFFFF.;DFDFFBFFFF.;F/;BFFFFFFFFBF/
@M05620:37:000000000-D9766:1:1101:19617:3491 1:N:0:13
GAGGCTGCTTTGGAAGAAACTCATAGATTACTGCAACAGTTCCCCCTGGACCTGGAAAAGTTTCTTGCCTGGCTTACAGAAGCTGAAACAACTGCTAAAGGATGATACCAGTCCGGAAATACTCCTCGAAGAATACCCGGACGTACAAGAGCTGCTGACAAAATGGCCAGTACTTCAGGAGTTTCCGCTTTCGCACTCTTGTGGGTCCACTTGCGCAATTCTCAGCATTTGTACTTGTACCTGACAAGACA
+
A>AABBFA@DDFGFGGFE44BAFBFGGD6GHFGFGGBFG5AGHFHGG2AFHFCFGG3BA3F5FH5FAGHB3FGFFEGEGDGGHGFFHHHE?GC3B4BF3FHCGHFHHHHEFHF31/?//34343FDF>/B?E3?4B3F////><</?11@0<1??<<?0<1?GF11<<F.1<1><=GBB1.=/0<0<<EG.0=..@:/GFBHHG..99C09009--999F0;;9;BB09009;0;0:B9/9/;;9//:.9/
@M05620:37:000000000-D9766:1:1101:19403:3501 1:N:0:13
ACCACACCTTCTACAATGAGCTGCGTGTGGCTCCCGAGGAGCACCCCGTGCTGCTGACCGAGGCCCCCCTGAACCCCAAGGCCAACCGCGAGAAGATGACCAGGTGAGTGGCCCGCTACCTCTTCTGGTGGCCGCCTCCCTCCTTCCTGGCCTCCCGGCGCTGCGCCCTTTCTCACTGGTTCTCTCTTCTGCCGTTTTCCGTAGGACTCTCTTCTCTGACCTGAGTCTCCTTTGGAACTCTGCAGGTTCTA
+
AAAAAAAAFFFFGGGB3BFFFFFBEEEEHCGHGGGCGGG?FHGHHGGGE/EFGEGHHHHGGCGECEEGGGGHFHHGGGFCEFHHGGGGG?CCCCFCGG1??GFG11??F1FFHH?CCCGHFGHHGBDGGGCCGCCGCCHEHHAGCGFFFFAF0AEABA-;;@-B@@F@@FFFEFFFFFFFFFFFFFFF/FFFB@BFFFFFFFFFBFFFFFFF/BFFE9FFFF-BF/BFFFFFF9/BBFFFFBBFBAA/BBB
@M05620:37:000000000-D9766:1:1101:19567:3506 1:N:0:13
AGTGCCAGCTCTCAATCGCACAGGGGACCCAGGGCCTGGCCCCTCCATCCAGAAAACCTATGACCTCACCCGCTACCTGGAGCACCAACTCCGCAGCTTGGCTGGGACCTATGTGAGTATCCAGCGTAGGAATCTGGGAGTTGGGGAGGAGTGAGGAGTTGGGGAAAGACAGTCCTAACCGTGGAGGGTTCTGGTAAATGATGGGGTGAGGAGGGGCTCTTTGGCTCCCACCAGTCCCCCTGTCTGGTCTA
+
BCABCFFBBFFFGGGGGGGGGGHHGGGGGGHHFFGGGGHHHHGHGGHHHHHHHHHHHGHHHHHHHHHHHHHGGEGGHHHHHHHHHHHHGHHHGGGGGHHHGHHGGGHHGHHHHHHHHHHHHHHHHGGGGGHHHHHHHHHGGHHHGGGGGGEHHHHHHGHHHHGGGGHHHHHHHHHHHHHHGGGGDGGGFGGGGGFGGGGGGGGGGGFFFFFFFFFFFFFFFFFFFFFFFFFFFFFFFFFFFFFFFFFFFFF
@M05620:37:000000000-D9766:1:1101:10178:3561 1:N:0:13
GAGGCTGCTTTGGAAGAAACTCATAGATTACTGCAAAAGTTCCCCCTGGACCTGGAAAAGTTTCTTGCCTGGCTTCCAGCAGCATGAAACCCTCCTCTAGGATCCCACAAGACAGGCAAAGCGACTAGAAGACTCCACGAAAGAACACGAGCTGATGCACCCATGGCCAGTCCAGCAGGCCTTTCCGCCTTAGCACTCTAGTGGCCCCACTTGCACCCTTAACAGACATTGAACTTGTAAAAGACCCGACA
+
BABBBBFBFFFFGGGGGGGGGFG5DG5BBGGHHHHH5FFGFFGFGE?FECGHFFA23B2F3FEG5A5BF53AFBFHH553GHF153BD53BE?1B2243B33B322B?11B1B?11?/B0B0//EEGGGGGHHHHGG0C//<?0@@0@/>/>?1??BGH1??FGH000<<1>111>FGCD<CGH00...:.:=:0C0C000;0:;..AA9A0C0CFG99FG0;9;9./;900;:CFG;B9B/9.;B.9999
@M05620:37:000000000-D9766:1:1101:9730:3574 1:N:0:13
ACCACACCTTCTACAATGAGCTGCGTGTGGCTCCCGAGGAGCACCCCGTGCTGCTGACCGAGGCCCCCCTGAACCCCAAGGCCAACCGCGAGAAGATGACCAGGTGAGTGGCCCGCTACCTCTTCTGGTGGCCGCCTCCCTCCTTCCTGGCCTCCCGGAGCTGCGCCCTTTCTCACTGGTTCTCTCTTCTGCCGTTTTCCGTAGGACTCTCTTCTCTGACCTGAGTCTCCTTTGGAACTCTGCAGGTTCTA
+
AABABBBBFFFFGGGGGGGGGFGFEBEEHEHHCFGFDFGGGHHHHGGGEEGGGHGEHGFEEGGGGDEGGGG2GCGGGG?FF/GGEFE<DDD@>/?2?<2?2?G/FGB0?1FCG/@@-CGFGGGHHFF0=/...CFGGG.:::CGGE/90FFFFFEG.A-?@FFFAFDF-//BB//FBBBBBBFFFFF/BFFBFC.;FFFFA/AADBFFF/;FFFFFFEFBFFB/B/;9BBFBF////9B/BBFBF?AFBF/
@M05620:37:000000000-D9766:1:1101:11951:3580 1:N:0:13
ACCACACCTTCTACAATGCGCTGCGTGGGGCTCCCGAGGAGCACCCCGTGCTGCTGACCGAGGCCCCCCTGAACCCCAAGGCCAACCGCGAGAAGATGCCCGGGGCGGGGCCCGCTCACTCTTCTGGGGGCCGCCTTCCTTCTTTCTGGCCTCCCGGCGGTGGGCCCTTTTTCCCTGGGTTTCTCTTTTGCCGTTTTCCGTTGGGATCCCTTTTCTGGCCTGGGTCTCCCTTGGGAACCTGGCGGGTTTAA
+
AAA1>AAAFFFFGGFGFG1AE?FFEAE0A0EEGFGE/E?EFHGHGG/A/BFGFHHHFCG/>EEEGGGGGGG0CGHG<EEHEHGHHGGCCC>BCCHFHH1GF/<---<--;-A@-----;//9B/9BF--9-@--;A-;F//;/B;F/B//;/-;E-@-9-;----;@AFF///9///9-;--////:9;//;9-AFF/B99/-9-;/---/;/9/;//9A/---/-99B/;F-B-;/9--9-:9@-;--//
@M05620:37:000000000-D9766:1:1101:13350:3585 1:N:0:13
ACCACACCTTCTACAATGAGCTGCGTGTGGCTCCCGAGGAGCACCCCGTGCTGCTGACCGAGGCCCCCCTGAACCCCAAGGCCAACCGCGAGAAGCCGGGGGAGGGGACTGCTCCCTTTTCTCGTGTCGGCCTCCCTCCTTCCTGGCCTCCCGGCGCTGAGCGCCTTCTCACTGCTTCTCTCTTCTGGCGTTTTCCGTTGGTGTGTCTTCTCTGCCCTGAGTCGACTCTGCCACTCCGCCGGTCCTGGCTC
+
BBBBB@A>CFFFFGGGGGGBGDGFEEEEFGEHHFFG?EGEEHGGHGGGAEE1DGFHHHEEEG@EGEEEGEFHHHHGGFEGFHHGCGGGGGGG/?010////--<-<C.::C/0C:./00:CC0;C..;99AEDG.A//EB;0;00/?FFA.9;9@9B-;.FF---..9/99/9////9/////:BB9//-99-.//99/;.9..:.9/;FFFFFF/;FAB.9/-.-..9//9//9/;.9.-@9--/;/.:/
@M05620:37:000000000-D9766:1:1101:17060:3599 1:N:0:13
ACCACACCTTCTACAATGAGCTGCGTGTGGCTCCCGAGGAGCACCCCGTGCTGCTGACCGAGGCCCCCCTGAACCCCAAGGCCAACCGCGAGAAGATGACCAGGTGAGTGGCCCGCTACCTCTTCTGGTGGCCGCCTCCCTCCTTCCTGGCCTCCCGGAGCTGCGCCCTTTCTCACTGGTTCTCTCTTCTGCCGTTTTCCGTAGGACTCTCTTCTCTGACCTGAGTCTCCTTTGGAACTCTGCAGGTTCTA
+
BBBCBCCAFFFFGGGGGGGGGGHHGEGAAEGGGFGEDFEGDHGHHGGGGEEGGHHHGHHEGGGGGGGGGGGHGHHGGGGHGHHHHGGGGG>CGGHGFHHHHHHGGGHHHHGGHHGGGGGHHHHHHHHHHHGHHGGGGGHGHHGHHHGGGGGGGGGGGG-ACGFGGGFFFFFFFFFFFFFFFFFFFFFFFFFFFFFFFFFFFFFFFFFFFFFFFFFFFFFFFFFBFFF9FFFFFFFFFFFFFFFFFFFFFFF
@M05620:37:000000000-D9766:1:1101:11942:3600 1:N:0:13
ACCACACCTTCTACAATGCGCTGCGTGGGGCTCCCGAGGAGCACCCCGTGCTGCTGACCGAGGCCCCCCTGAACCCCAAGGCCAACCGCGAGAAGATGACCGGTGCGTGGCCCGCTCCCTCTTCTGGTGGCCGCCTCCCTCCTTTCTGGCCTCCCGGCGCTGCGCCCTTTCTCCCTGGTTCTCTCTTCTGCCGTTTTCCGTAGGGATCTCTTCTCTGCCCTGCGTCTCCTTTGGCACTCTGCCGGTTCTAG
+
ABBBBBB>FFFFFGGGGGAEGCGGGDG22AEFHFFE2AAEGHDHGGG0AEEGFGHHEHH/EE?EFGGGGGGHFHHFGFGHGHGHHGGGDG/>AFHBGHHHHGG>A-><CDGHHGACG.;GHHHHHHHHHGHGGGGGGGGGGGGG0=CCFGGGGGFFF;@;@D.;@DFFFFFFFFFFFFFF;BFFFFF/;BFFFFFFFFFFFAD?./9;BFFFFF;BF9BFFF.9;@DFF/;FFFBBF.;BF9/;@@D9:;/
@M05620:37:000000000-D9766:1:1101:8361:3603 1:N:0:13
GAGGCTGCTTTGGAAGAAACTCATAGATTACTGCAACAGTTCCCCCTGGACCTGGAAAAGTTTCTTGCCTTGCTTACAGAAGCTGAAACAACTCCTACTGGATTCCACCCTTAAGGACAGGCACCCAGAAAACTCCAAGGGAGGAAAACAGTTGATTAAAACATGGCAAGTAAGTCAGTCATGGCCGCTTTAGCACTCTTTTGGACCCAAGTGAACAATTATCAGCATGTGAACTTTTAACCGACAAACCC
+
AABC>AFAFBDDGBBFGGBGGGHHHGFGHHBDFGBGEGFGGDDAFEAECG2BFGEFB32FBGFDHHH5BB5BFGF535BGFHBGH33FBF1GG3B3BB@B3333B44@B?1B@3433B2??//0?/?/?B3B3BC33BGF?////B2?2?@222222@@F>2?222?0?/1<?F?@<11?111100<<-.<0000<0<=<00=-<//..:.00;;FFF;;00;;0;BF0;;0;;9;9BC0;0-:-:A/;9.
@M05620:37:000000000-D9766:1:1101:18615:3611 1:N:0:13
ACCACACCTTCTACAATGAGCTGCGTGTGGCTCCCGAGGAGCACCCCGTGCTGCTGACCGAGGCCCCCCTGAACCCCAAGGCCAACCGCGAGAAGATGAGCCCAGGTGAGTGGCCCGCTACCTCTTCTGGTGGCCGCCTCCCTCCTTCCTGGCCTCCCGGCGCTGCGCCCTTTCTCACTGGTTCTCTCTTCTGCCGTTTTCCGTAGGACTCTCTTCTCTGCCCTGCGTCTCCTTGGGAACTCTGCGGGTTT
+
BCCCCCBCFFFFGGGGGGGGGGHFGEGEGGHGHGGFGGGGGHHHHGGGGGGGHHHHHHHGGGGGGGGGGGGHHHHGGGGHGHHHHGGGGGGGGGHHHHHFHHGCGE1?10<?/FGE@CD-A/0<DDDFHB<CDHFDGC.EHECG?G0FFBF/CA0FGEG?@?-9-.-9;-;B//BFF/9B:BB9/::/;/9//B/9DFFEFF.9.;A9/:9/9B/:B//;/;9/..-9:.B/BF/B.:/./9:/9-;>DE.
@M05620:37:000000000-D9766:1:1101:22582:3626 1:N:0:13
ACCACACCTTCTACAATGAGCTGCGTGGGGCTCCCGAGGAGCACCCCGTGCTGCTGACCGAGGCCCCCCTGAACCCCAAGGCCAACCGCGAGAAGATGACCGGTGTGTGGCCCGCTCCCTCTTCTGGTGGCCGCCTCCCTCCTTCCTGGCCTCCCGGCGCTGCGCCCTTTCTCCCTGGTTCTCTCTTCTGCCGTTTTCCGTAGGACTCTCTTCTCTGCCCTGCGTCTCCTTTGGCACTCTGCAGGTTCTAG
+
BBBBBBBBFFFFGGGFFG5BGBGCGEEE?CGGHGGGCEEEEHFGEGAEAEEGFHHHFCHE>ECCFGEEGGC0EGHGEGGHGHHHHGGGDGDDCGHGHHHH<>@/<>><>DFFGCGG@EEHHHHBCC0CHFFHCG@GDEFGGGGG0CB9/AFFFFGG@@BBBBD-BFBBFFFFF/FFBA/;;FFFFFF/;BFFBAFFFFFFFADF/;BFFFFFFFFFFBFEBF.;D=FFFBBF///;F9;BFB9BF.B::;/
@M05620:37:000000000-D9766:1:1101:9449:3635 1:N:0:13
ACCACACCTTCTACAATGAGCTGCGTGTGGCTCCCGAGGAGCACCCCGTGCTGCTGACCGAGGCCCCCCTGAACCCCAAGGCCAACCGCGAGAACCAAGGAGAGTAGCCGGCTCCCACTTCTTGTGGCAGCCTCCCTCCTTCCTCGCCTCCCGGCGCTGCGCCCTTTCTCACTATTTCTCTCTTCTGCAGTTTTCCGTCGGACTACCTTCTTCGCCCAGAGTATCCTCTGGCACTCGTCCGGTTCTCGATC
+
>AAAAABBFFFFGGGFFGGGFBGFEAEEHEHHFGFEEGGCGHHHHGGGEEGFHFBGEAAECEGGFE@FGGGFHFFEGGEHFEFHGEFEDG@DG/??0?FF0/</?1??1//>@DFF0>0=<0000<<<<EEHG/CE:::G:CCC0.:-9C..=---9-9:=-;@BFFBFF/:B//;/9F/9BFFFFFF/;:B/99/9B.B-9;B//.;BFF//;A.;.;:.9;//9B/;//:./.;.;9A---999/.//.
@M05620:37:000000000-D9766:1:1101:19169:3641 1:N:0:13
AGTGCCAGCTCTCAATCGCACAGGGGACCCAGGGCCTGGCCCCTCCATCCAGAAAACCTATGACCTCACCCGCTACCTGGAGCACCAACTCCGCAGCTTGGCTGGGACCTATGTGAGTATCCAGCGTAGGAATCTGGGAGTTGGGGAGGAGTGAGGAGTTGGGGAAAGACAGTCCTAACCGTGGAGGGTTCTGGTAAATGATGGGGTGAGGAGGGGCTCTTTGGCTCCCACCAGTCCCCCTGTCTGGTCTA
+
3AAABFFBBFFFGGGGGGGGGGHHGGGGGEHHGGGFGGHGGHGHGGHHHHGHHHGHHGHHHHGHHHGHHHHGGGGGHGGHHGGG1FFGGCGHGCEFGHHHGHHG/ECHGHHHHHHHHH3FHHHHHGBGFGHHHHHHHHGGFHHHGGGCGGGHHHHHHGHHHHGCGGHHHHHHHHHHHHHHGEEGGGGG;FGFGGFGGGGGGGGGGGFFFFFF?FFFFFFFFFFFF/BEFF?FFFFFFFFDFEFFFF//;BB
@M05620:37:000000000-D9766:1:1101:19184:3662 1:N:0:13
ACCACACCTTCTACAATGAGCTGCGTGTGGCTCCCGAGGAGCACCCCGTGCTGCTGACCGAGGCCCCCCTGAACCCCAAGGCCAACCGCGAGAAGATGACCAGGTGAGTGGCCCGCTACCTCTTCTGGTGGCCGCCTCCCTCCTTCCTGGCCTCCCGGCGCTGCGCCCTTTCTCACTGGTTCTCTCTTCTGCCGTTTTCCGTAGGACTCTCTTCTCTGACCTGAGTCTCCTTTGGAACTCTGCAGGTTCTA
+
BBBBBBBAFFFFGGGCGFFFGFHHGEGBAEGGGFGFDGGCEHHHHGGGGEEFFGHHHHFFGGGGGGEGGGGHFHFGGGGHGHHHEGGGGD>BCFHGHHHHHHHGGCFFGHGGHHGFGGGHHHHHGHHHHFGHHGGGG?HGHHGHHGGGEGGGGGGGGC-BDF;FFFFFFFFFFFFFFFFFFFFFFFFFFFFFFFFFFFFFFFFDFFFFFFFFFFFFFFFFFFBBBFFBFFFFFFFFFFFFFBFFFF9FBF9
@M05620:37:000000000-D9766:1:1101:15618:3670 1:N:0:13
ACCACACCTTCTACAATGCGCTGCGTGTGGCTCCCGAGGAGCACCCCGTGCTGCTGACCGAGGCCCCCCTGAACCCCAAGGCCAACCGCGAGAACACGGGTGAGTGGCCAGCTCCCTCTTCTGGTGGCCGCCTCCCTCCTTCCTGGCCTCCCGGCGCTGCGCCCTTTCTCACTTTTTCTCTCTTCTGCCGTTTTCCGTCGGACTCTCTTCTCTGCCCTGAGTCTCCTCTGGCACTCGGCCGGTTCTTGCTC
+
AAAAAAA1BBBDGGFGGG1AEGGGGGGA0AGBFBAE/EEE?GCGHGGAAEEFBHFHHGG/>//>FGGGGECHBGHGGEGHGHHHHGGGGG/>CG?0?//>C@CGHHGGH1>>CH<EH<CGHH0<GHGH<ACGGGHGHHGGGGGGGGGGGGGGGGAA@@@9@@-;;FFFFFBFFBB/;BFFFFFFFFF/;;9;FE;BBF-@@-;@/9BFFFFFFFB9;BFBBB/9BBF-;///:/;;;-;-@@@-AF9;BF/
@M05620:37:000000000-D9766:1:1101:13943:3670 1:N:0:13
AGTGCCAGCTCTCCATCGCACAGGGGACCAAGAGCCTGGCCCCTCCATCCAGAAAACCTATGACCTCACCCGCAACCTGGAGCACCCACTCCGCAGCTGGGCTGGGACCTATGTGAGTATCCAGCGTAGGAATCTGGGAGTTGGGGCGGCGTGCGGCGTTGGGGACAGACAGTCCTAACCGTGGAGGGTTCTGGTAAATGATGGGGTGAGGAGGGGCTCTTTGGCTCCCACCAGTCCCCCTGTCTGGTCTA
+
>111>B1@AFFFGBF11AA1A0F0F0AAEABF0BF0BBFGBFEHGG0DH0BBFEHEGGHHB1DFG1BBGFH>>/>>GF0B00B?FGE/ECH0/?/E>B1B<F0EEFFHGEGHHHHFHFFHHHFHHGA?CGFGHHBGFB0?EGGGCC.<A-;;;.:A--->@F@@?-:A/;9;BFFFBFFF?FF@-A?@BFFFFFFFBFFFBBFFFFB@FFFEFF@<@-A;FFBFF/FAFBFFAABBFFFF@EFEBFFBFFF
@M05620:37:000000000-D9766:1:1101:20369:3680 1:N:0:13
ACCACACCTTCTACAATGAGCTGCGTGTGGCTCCCGAGGAGCACCCCGTGCTGCTGACCGAGGCCCCCCTGAACCCCAAGGCCAACCGCGAGAAGATGACCGGTGGGGGGCCCGCTACCTCTTCTGGTGGCCGCCTCCCTCCTTCCTGGCCTCCCGGCGCTGCGCCCTTTCTCCCTGGTTCTCTCTTCTGCCGCTTTCCGTAGGACTCTCTTCTCTGCCCTGCGTCTCCTCTGGTACTCTGCAGGTTCTAG
+
A>>AB?AACFFFBGGCFGFFGGGHGEGEHAFHHFG2AEE2EGHHHGGG1EFAFE3GHHHGEE?EFEEEGEFGHHFGGGGGGHHEAGGGG/<B?DC1D1FG1/>/>/<---9--;BB-9BBFFFFFF/BFFFF>BBADEFFF.B/B/F/9?.BFFFD--;999.@BFB;B/BBBBFFB.FF/BF/BFB/B/F/B-9.E//.9.;9//99BFFBFFFFF/9:B..9.9.FB/./9/9;9/99///9..//9//
@M05620:37:000000000-D9766:1:1101:20090:3689 1:N:0:13
AGTGCCAGCTCTCAATCGCACAGGGGACCCAGGGCCTGGCCCCTCCATCCAGAAAACCTATGACCTCACCCGCTACCTGGAGCACCAACTCCGCAGCTTGGCTGGGACCTATGTGAGTATACAGCGTAGGAATCTGGGCGTTGGGGAGGAGTGAGGAGTTGGGGAAAGACAGTCCTAACCGTGGAGGGTTCTGGTAAATGATGGGGTGAGGAGGGGCTCTTTGGCTCCCACCAGTCCCCCTGTCTGGTATA
+
33>ABFFFBFFFFGGGGGGGFGHHGEGGFGHHGGFGGFHHFHGHGGHHBFGGHFCGHE3FHHFHHG3GHHHGGGFEHHHHGHHHCFFHGEGHEDEGGFHHGHHGGGHHGEHHH3B33B3F?3BFG/??//2@FGHE1</</>CF@?.-<.</<00<<CGHHH--;;CGFFFCGHCCBFGGGG.;9CEGAFGGG0;;9F0FFFFFFFADF.ABDFACF;EFFFBFFFF?EF.AE9;FFFFDF.FFFF/9/;/
@M05620:37:000000000-D9766:1:1101:13056:3698 1:N:0:13
ACCACACCTTCTACAATGAGCTGCGTGTGGCTCCCGAGGAGCACCCCGTGCTGCTGACCGAGGCCCCCCTGAACCCCAAGGCCAACCGCGAGAACCCTGGTGAGTGGCCTGCTCCCTCTTCTGGTGGCCGCCTCCCTCCTTCCTGGCCTCCCGGCGCTGAGCGCTTTCTCACTTCTTCTCTCTTCTGCCGTTTTCCGTAGGACTGTCTTCTCTGCCCTGAGTCTCCTCTGCCACTCCGCCGGTTCTCGCTC
+
AAA1AAAAFFFFGGGF3FBDF1GFGA0BB0FGCAF0AEEEFHHHHGGGE/FFFHHFGHH//E?GG/EGGGG0F1GGGG/G/<GHHGA/CC/<<A?/C00?101??GCFG1?01<FFCFHHHG1>10>=.<<AACGCGFCHG0GFHHGFC...;99@@@@.;C;;AA-FFFFEF///9;BFFFFBB/B/9;AB/-/;;F-99///-99BFFFFFF//;BF9BB/:/9B-////9/BF-99-;@@BEB/;AE-
@M05620:37:000000000-D9766:1:1101:17635:3716 1:N:0:13
AGTGCCAGCTCTCAATCGCACAGGGGACCCAGGGCCTGGCCCCTCCATCCAGAAAACCTATGACCTCACCCGCTACCTGGAGCACCAACTCCGCAGCTTGGCTGGGACCTATGTGAGTATCCAGCGTAGGAATCTGGGAGTTGGGGAGGAGTGAGGAGTTGGGGAAAGACAGTCCTAACCGTGGAGGGTTCTGGTAAATGATGGGGTGAGGAGGGGCTCTTTGGCTCCCACCAGTCCCCCTGTCTGGTCTA
+
CCBCCFFFCFFFGGGGGGGGGGHGGGGGGGHHGGGGGGHHHHGHGGHHHHHHHHGHHGHHHHHHHHGHHHHGGGGGHHHHHHHHHHHHGHHHGGGGGHHHGHHGGGHHGHHHHHHHHHHHHHHHHGGGGGHHHHHHHHHGGHHHGGGGGGGHHHHHHGHHHHGGGGHHHHHHHHHHHHHHGGGGGGGGCF?FGGCFGGGGGGGGGGFFFFFFFFFFFFFFFFFFFFFFFFFFFFFFFFFFFFFFFFFFFFB
@M05620:37:000000000-D9766:1:1101:15967:3736 1:N:0:13
AGTGCCAGCTCTCAATCGCACAGGGGACCCAGGGCCTGGCCCCTCCATCCAGAAAACCTATGACCTCACCCGCTACCTGGAGCACCAACTCCGCAGCTTGGCTGGGACCTATGTGAGTATCCAGCGTAGGAATCTGGGAGTTGGGGAGGAGTGAGGAGTTGGGGAAAGACAGTCCTAACCGTGGAGGGTTCTGGTAAATGATGGGGTGAGGAGGGGCTCTTTGGCTCCCACCAGTCCCCCTGTCTGGTCTA
+
ABAABFFFBFFFGGGGGGGCGCHFGGGGFEHH2FFFAFHGHHGHGGHHHGHHFFHFHGHHGHGHHHHHHHHGE@FGHHHHFGHHHHHFGHHFDE/EEEDFEHHGGGHHGHHHHHHFHHHHHFHHEGGGGGHDGHHHHGFFGHHHFGEGGGE<GHHHHGHGHHGGGGHHHHFHHHHHHHHGGGFGDGGGGGGGGGCFFGGGGGGGGGDFFFFFFFFFFFFFFFFFFFFFEFFFFFF/BFEDFFFFFFFFFF9
@M05620:37:000000000-D9766:1:1101:9769:3741 1:N:0:13
ACCACACCTTCTACAATGAGCTGCGTGTGGCTCCCGAGGAGCACCCCGTGCTGCTGACCGAGGCCCCCCTGAACCCCAAGGCCAACCGCGAGAAGCTGGGGGAATGGCCCGCTCCCTTTTCTTGTGGCCCCCTTCCCTCTTCCTGGGCCCCCGGCGCCGCGCCCTTTTCTCATTGGTCTCCCCTCTGGCGTTTTTCGTTAGACCTCCTTCTCTGGACCGGATTCCCTTTTGGAACTCTCCAGGTCTTGGAT
+
BBBBBBAAFFFFGGGFFGGGGGHHGEGGHGHHHGGGGEGCGHHHHGGGEFGGHHGHHHHGCGGGGGEGGGGHHHFGGGGHGHHHCFFGGCGGGFBG22??////0?GBGH----.</00<=D0=0<..;.-;:.:G/0;/C0C09B.9.-;A-9999-----;@-:F///;;/;B/F/////.;..//;99@@A:;-./../////..;/BB////;9---.;//;9BF/F-;99//;/:/;/;////9//
@M05620:37:000000000-D9766:1:1101:23540:3747 1:N:0:13
AGTGCCAGCTCTCAATCGCACAGGGGACCCAGGGCCTGGCCCCTCCATCCAGAAAACCTATGACCTCACCCGCTACCTGGAGCACCAACTCCGCAGCTTGGCTGGGACCTATGTGAGTATCCAGCGTAGGAATCTGGGAGTTGGGGAGGAGTGAGGAGTTGGGGAAAGACAGTCCTAACCGTGGAGGGTTCTGGTAAATGATGGGGTGAGGAGGGGCTCTTTGGCTCCCACCAGTCCCCCTGTCTGGTCTA
+
BBAABFFFBFFFGGGGFGGAE?GDG22A2BFG2EE2AFEGCGEEG?GH51FG3FFCCEGHFHBFGFGHHGGEG/EGHHFG?FHHFHH1E3F3///>/3?BEB?FFGHFFF1FHGGHFGHHGHFDHC??<EDHFBGHEHFCGHHFCCC-DACFGDFHFGHHHHGGGDHHCFHHHHHHHHFGBGGGDGG@:C.;BFFFFFGGFGGGGGFBFFFFDF?B?-EFBFFFFFFFFFFFAF/BFFFFBFFEBFFFFFF
@M05620:37:000000000-D9766:1:1101:18176:3747 1:N:0:13
AGTGCCAGCTCTCAATCGCACAGGGGACCCAGGGCCTGGCCCCTCCATCCAGAAAACCTATGACCTCACCCGCTACCTGGAGCACCAACTCCGCAGCTTGGCTGGGACCTATGTGAGTATCCAGCGTAGGAATCTGGGAGTTGGGGAGGAGTGAGGAGTTGGGGAAAGACAGTCCTAACCGTGGAGGGTTCTGGTAAATGATGGGGTGAGGAGGGGCTCTTTGGCTCCCACCAGTCCCCCTGTCTGGTCTA
+
AA>>AFFFBFFFG4GGGGGAF?GAFCEEEEHGAEEEFFHFFHGGGGFHHEHHHFHBGEGHBEFHHDFGHHH0E/>EHGFG2BFHHH1?ECHF/E?E?E?3?3FFGGHHGFHDGGHHGHHDGHGHHGFFGGFHFGHFFG0?CCGF?CC@FE<>G0<<<DCFGGG-CAGAGGHGHHHHHGGFGDEAEEFGCF.CBFFFGGFBBFFGGGDAFFFFFFFFFFFBBFFFFFFFFFFFEF9BBFEDFFFFFFFFFFF
@M05620:37:000000000-D9766:1:1101:23518:3751 1:N:0:13
AGCACCAGCTCTCCATCGCACAGGGTCCCAAGCGCGTGGCCCCTCCATCCAGAAAACCTATGACCTCACCCGCCACCTCGGGCACCCGCTCAGCAGCTTGGCTGGGACCTATGTGAGTATCCAGCGTAGGAATCTGGGCGTTGGGGCGGCGTGCGGAGTTGGGGCAAGACAGTCCTAACCGTGGAGGGTTCTGGTAAATGATGGGGTGAGGAGGGGCTCTTTGGCTCCCACCAGTCCCCCTGTCTGGTCTA
+
>>11>>CFA1BDDBF11A11A0B00B0B010A0BA/AAAE0B/BAEADG0ABFGG0FEHH1@DDF1BBFGH/>/>EGH>?//>>EF/>>/>/0B1BB010?CCCEGFH?FFFFFG2FGHGHHBFHGGAGG<FGHHH1C.ACCGGGC.;A-;;;.;@9@AFFF@@---:-B/BFFFFFFFF@FF@AEF@FF?FBFF;/FFFFFFFFFA@-FF/BF@@<;A9BFFFFBFEE-FFFFF//BAB@FBFFFFFFFB
@M05620:37:000000000-D9766:1:1101:11351:3754 1:N:0:13
AGTGCCAGCTCTCAATCGAACAGGGGACCCAGGGCCTGGCCCCTCCATCCAGAAAACCTATGACCTCACCCGCTACCTGGAGCACCAACTCCGCAGCTTGGCTGGGACCTATGTGAGTATCCAGCGTAGGAATCTGGGAGTTGGCGAGGAGTGAGGACTTGGGGAAAGACAGTCCTAACCGTGGAGGGCTCTGGTAAATGATGGGGTGAGGAGGGGCTCTTTGGCTCCCACCAGTCCCCCTGTCTGGTCTA
+
AA>AAFF1>CFFGGFGGGCCGEHFEGFA0EHHB0BE/BFH0FEGGGH1FGHG1FFHHGH1FG2GHGHHHHFGG>EGHHHHHFHHGHHHGH1B?EE/>FFGGH1/?/B0E0BGHHBGHHFH2FHHH?CG//@GHHHHHHFGCGHH1<-C-@EHHHHHH.<CG0<CGGGHHHHHHGGHHHHHGAA@GGGG.CFG09=CFGGGGGG0;.;@EFFFF-;@@@FFFFFFF//;;FFFF-BF//;B-;/9BFF//BB
@M05620:37:000000000-D9766:1:1101:19776:3772 1:N:0:13
CCTGCCCCTTATCAATCTACACCTTGATTCCTGCCCCTGAGCCCCCTGTCCATTTAACCGTTTCGTCCCTGGCTGCCAGTAGCGACAACCACTCCTCCAGGATGCTACCCGTCCGGAAAGTCTCCTCGAAGACTCCCCGGGCGTCCACGAGCTGCTGCCACCCTGGCCAGTACGTCAGGCCTTTCCGCTTTCGCACTCTTGTGGATCCAATTGCCCCCTTCTCAGCATTTGTACTTGTAACTGACCCGCCA
+
1>>>A1>>>C1B1BBBF1BF1B1A1BBF3DDGHHGHF0B00BBFFG/BBFG2A2DDFHFGFG0B/B/BBGHHHH/BFGH1DFH//>>EH/?FGGHHH>FGHHHHBBGHHHEEGEGG/ECH1FGHHHGGCGFGHGHHHGGGGGGGGGGHGGGGGHHHFG:CGHEHHHHAGHF00.;FGGGGGGGGGGGEFGGBEBBG@FFFFFFFFFFFFFFFFFFFF@?FFFFFFF/BFFFFFFFFFBFFFFFFF/;@=@-
@M05620:37:000000000-D9766:1:1101:19790:3783 1:N:0:13
GAGGCTGCTTTGGAAGAAACTCATAGATTACTGCAACAGTTCCCCCTGGACCTGGAAAAGTTTCTTGCCTGGCTTACAGAAGCTGAAACAACTCCTACAGGATGCTACCCGTAAGGAAAGGCTCCTAGAAGACTCCAAGGGAGTAAAAGAGCTGATGAAACAATGGCAAGTAAGTCAGGCATTTCCGCTTTAGCACTCTTGTGGATCCAATTGAACAATTCTCAGCATTTGTACTTTTAACTGACAAGCCA
+
A?ABAAFBFFFDCFABGFFGGGFHGHFHHHHHHHBHCEBDDDDFGGGGEFBFGGEFB32FBFFDBGB5BFGHHHHBBDGFHHFGF33GBBEHHFG@@B3B31B3B@BB?B1?>>133?3???3??3B4BF3BBFGGGHG/?/?<BFBF1?0011@11@1D1FC1@?F0??1<?F?1@?<?>>1>FB.><<F1<==D<<0=<=C.<<<C00<0:;CC0C;;00;C::C;;CC;CC0C09;9=;9:9;C9.9/
@M05620:37:000000000-D9766:1:1101:16922:3788 1:N:0:13
AGTGCCAGCTCTCAATCGCACAGGGGACCCAGGGCCTGGCCCCTCCATCCAGAAAACCTATGACCTCACCCGCTACCTGGAGCACCAACTCCGCAGCTTGGCTGGGACCTATGTGAGTATCCAGCGTAGGAATCTGGGAGTTGGGGAGGAGTGAGGAGTTGGGGAAAGACAGTCCTAACCGTGGAGGGTTCTGGTAAATGATGGGGTGAGGAGGGGCTCTTTGGCTCCCACCAGTCCCCCTGTCTGGTCTA
+
BBBBCFFFCFFFGGGGGGGGGGHGGGGGGGHHGGGGGGHHFHGHGGHHGFHHGHFHHGHHHHGHHHGHHHHGGEGGHHHHHHHHHHHHGHHHGGGGGGHHGHHGGGHHGHHHHHHHHHHHHHHHHGEGGGHHHGHHHHHGGHHHGGGGGGGHHHHHHGCCHHGGGGHHHHHHHHHHHHHHGFEGGGGGDFGGGGFGGGGGGGGGGGFFFFFFFFFFFFFFFFFFFFFFFFFFFFFFFFFFFFFFFFFFFFF
@M05620:37:000000000-D9766:1:1101:15715:3803 1:N:0:13
ACCACACCTTCTACAATGAGCTGCGTGTGGCTCCCGAGGAGCACCCCGTGCTGCTGACCGAGGCCCCCCTGAACCCCAAGGCCAACCGCGAGAAGATGACCGGGTGGGTGGCCGGCTCCCCTTCTTGGGGCCGGCTCCCCCCTTCCCTGCCTCCCCGGGCTTCGGCCCTTCTCCCCGGGTCTCCCTTCTGGCGGTTTTCGGAGGGCTCTCCTCTCTTGCCCGGGGCTCCTTTGGGACCCTGCAGGGTCTAG
+
CCCCCCCAFFFFGGGGGGBGGGHHGGGBCEHHHFGFDGGGGHHHHGGGGFGGFHHHGHHEGGFGGGGGGGGHEHHGGGGHGHHHH/EECDBCDDHFHH2F2/A///--.>->G----.;../=/00<0.;.;--;-.;E..;-;/B/0;.;00;E.;----./-.;A-;F/000:.-;9D-/00//;/;00;--@DF.B--.-;-..:/0/;/9/;00;B0.-----;A0;F0;.A...//./0;-;//00
@M05620:37:000000000-D9766:1:1101:17171:3806 1:N:0:13
ACCACACCTTCTACAATGATCTGCGTGTGGCTCCCGAGGAGCACCCCGTGCTGCTGACCGAGGCCCCCCTGAACCCCAAGGCCAACCGCGAGAAACCTGGGGAGTGGCCTGCTCCCTCTTCTAGCGGCCGCCTCCCTCCTTCCTGGCCTCCCGGCGCTGTGGGCTTTCTCACTCCTTCTCTCTTCTGGCGCTTGTCGTAGGACTGTCTTCTCTGCCCTGATTGTCCTCTGTCAGTCCCCCGGTTCTGGCTC
+
AAAAAAAA>FFFGGGFAG13FDHFFBE0AAB0BAFA0EGGEHH0GGGE/AAAAF1EHH0//E>EGAFEG@>CGGGEGCEHGFHHHGEGGG@<<C10?00?///><?/FG1<01<1<000>F11<1<@C-=--CCC:CCF/FB90CB9.099;C--;----:--;--9/;FFFF9;:///;9B////B/;--;---;99-9-///-;;9///9/B//;F?-/;//;//////9;/;B9/:--@@--///;9;
@M05620:37:000000000-D9766:1:1101:16719:3809 1:N:0:13
GAGGCTGCTTTGGAAGAAACTCATAGATTACTGCAACAGTTCCCCCTGGACCTGGAAAAGTTTCTTGCCTGGCTTACAGAAGCTGAAACAACTGCTAAAGGTTCATAACGGTACGGCAAAGGTAATCGTCGAATAACAGGTCAAGCGAGAGAAGCAGCCAACGAGGCAAGTCCATCAGGCCTATCCACTTTCGCACTCTTGCGGTTCCACTTGCAACCTTATAAGCCTTTGTACTTGTACCTGACACGCCA
+
A3>ABBFBFFFFGGGGGGGGGGGHGGFHHGHHHHHGGGGDGHHHHGGGHGHHHHHHHHGGGHHHHHHHHHHHHHHHHHHHHHHHHHHHHHGHH3B4BF@33333BFF431/??E1?>/E0F2BBFG4?/?</?2/3??2?2B222?//>///22<1??/00?//<->FGF11G000<<0<<//<0<0/==:GGG.-ACFFC0:-99.90;0;0FBFE./0;90CF0BFF0;9F0CFFFFFFFFB9FF.-..
@M05620:37:000000000-D9766:1:1101:14288:3823 1:N:0:13
GAGGCTGCTTTGGAAGAAACTCATAGATTACTGCAACAGTTCCCCCTGGACCTGGAAAAGTTTCTTGCCTGGCTTACAGAAGCTGAAACAACTGCTAAAGGATGATACCAGTCCGGCAAGACTCCTAGACGACTCCAAGGGCGTACACGAGCTGATGACACCATGGCAAGTCCGTCAGGCATTTCCGCTTTCGCACTCTTGTGGATCCACTTGCCCAATTCTAAGACTTTGTACTTGTACCTGACCAGCCA
+
?AAABBFBFFFFGGGGA4FAGEDG5D5FGGHHGHHBFFG5DGFGHGGFHFHGEFGCGHHHFGHGHFHHHHHAGGFHHHDBAGH3@BF3F3FE@3@BE4FGHHHHG4FHHGHHFG1>>E/?0?BE333B33?EGG/FBCF/<FDCC/CDFGGG/F?1?11?FF<GHHH0FF<11.CHGGHE.CHHHHGE.;;;;DDGCHGFFFFD;;FGF/CF0;CF99CGG0;0009;C9BCFGBBBFF//9FFF/;.:;.
@M05620:37:000000000-D9766:1:1101:10272:3841 1:N:0:13
ACCACACCTTCTACAATGAGCTGCGTGTGGCTCCCGAGGAGCACCCCGTGCTGCTGACCGAGGCCCCCCTGAACCCCAAGGCCAACCGCGCGAAGATGACCGGTGAGTGGCCCGCTCCCTCTTCTGGTGGCCGCCTCCCTCCTTCCTGGCCTCCCGGCGCTGCGCCCTTTCTCCCTGGTTCTCTCTTCTGCCGTTTTCCGTAGGACTCTCTTCTCTGCCCTGTGTCTCCTTTGGCACTCTGCCGGTTATAG
+
AAAAABB>FFFFGGGGFG5BGFHHGFE24AFFFABA2EEEDGHHHGGEEEEGFHGHHHGE?ECEGEGGGGEGFFHGGGGHEEHHHGEEBD/>BGF/FGEHGDG<C.>>FFFHHG-<-.<CHHHHHHHFFGHHGGGGGGGGGFGG0;BCFFAGGGGFD-;9@FABFFFFFFFBF/BFFEFB;BFFFFF/;BFFFDFFFFFFFFFF//;BFFFFFF99F/;EFF/;9BFFF;BFFF/;B.BBF9/@DBD.;/9
@M05620:37:000000000-D9766:1:1101:10258:3861 1:N:0:13
AGTGCCAGCTCTCCATCGCACAGGGGACCCAGGGCCTGGCCCCTCCATCCAGAAAACCTATGACCTCACCCGCTACCTGGGGCACCCACTCCGCAGCTTGGCTGGGACCTATGTGAGTATCCAGCGTAGGAATCTGGGAGTTGGGGAGGAGTGAGGAGTTGGGGAAAGACAGTCCTAACCGTGGAGGGTTCTGGTAAATGATGGGGTGAGGAGGGGCTCTTTGGCTCCCACCAGTCCCCCTGTCTGGTCTA
+
>1>1>DF11CFFGBGEBEE1E0FAFA00AABF00B//BGHFHGHGGH1GFGGBGHBFEH1BFFHHDFHHHE>E/>EHHGH/>EEGG//?G0B>E//<BB<EH1FFGF0CHFHHH2BBGHHHGHHH/C?CFHFGHFHFH0FCGHFGG.CC.<<C0<GC?G/G/-A::CG/CCGGHHFFFGGGGE@.CB@GGFGGF9CFFGGGGF/EBB@FFFFFF-@@@FFFFFF/FFEFFFFFFFFFFFB@FFFFFFFFF/
@M05620:37:000000000-D9766:1:1101:22227:3867 1:N:0:13
ACCACACCTTCTACAATGAGCTGCGTGTGGCTCCCGAGGAGCACCCCGTGCTGCTGACCGAGGCCCCCCTGAACCCCAAGGCCAACCGCGAGAAGATGACCGGTGCGTGGCCCGCTCCCTCTTCTGGTGGCCGCCTCCCTCCTTCCTGGCCTCCCGGCGCTGCGCCCTTTCTCCCTGGTTCTCTCTTCTGCCGTTTTCCGTAGGACTCTCTTCTCTGCCCTGCGTCTCCTTTGGCACTCTGCAGGTTCTAT
+
BBBBBBBAFFFFGGGGGGGFGFHHGGGA4EHFGFGDGGEGDAGHE?FEGGGGEEGHHHHAE@EGGGGGGFGHHHHGGGGHGHHHHGGGGG/BFGHHFHFH2/C<@/>?DCDHHGGG-EEHHHHHHHFGGGHHFGGGCGFGGGGGFGGGGFGGGGGGDDFFFFDFFFFFFFFFFEFF/EBB;FFFFFF;;FFFFDDFFFFFF?DF;FFFFFFFFFFFFFFFFF.;ADFFFFFE/B:BF:;BFF/B.AB//B/
@M05620:37:000000000-D9766:1:1101:17651:3869 1:N:0:13
GAGGCTGCTTTGGAAGAAACTCATAGATTACTGCAACAGTTCCCCCTGGACCTGGAAAAGTTTCTTGCCTGGCTTACAGAAGCTGAAACAACTCCTACAGGATGCTACCCGTAAGGAAAGGCTCCTAGAAGACTCCAAGGGAGTAAAAGAGCTGATGAAACAATGGCAAGTAAGTCAGGCATTTCCGCTTTAGCACTCTTGTGGATCCAATTGAACAATTCTCAGCATTTGTACTTGTAACTGACAAGCCA
+
AA?AABFAFFFFFGGGGC4GGGGHGFGHHHGGHHGFFGGFGDFGHGGFHHHHHHHHHFHGFGHHHHHHHHHHHHHGGHGHHHHHHGHHHHFHHBGFGFBBGFGGGHHHHGFEEGFHHFFHHHFHGHHHHHHHHHGHHEGEDGGECGHHGGHEHHHHHGHHHHEGHHHHHGHGHHFFGHHGHHFFHHGGGGGHHHHHHHHHHFHFHHHHFFHGHHHHHHHGGFCHGHHFHHHFGGGG0FFFFFFGGGFGFF/
@M05620:37:000000000-D9766:1:1101:20621:3876 1:N:0:13
GAGGCTGGCTTGGAAGAACCTCATAGACCAAGGGAATAGTTCCTCCTTGAACAGGACAAATGTCTTGACCCGCTTACTGAAGCTGAAACACCTGCGAATGGCTCCGACATATAAAAGTATCAGAAGAAGAAAACTGAGGAAAAGAGAGAAGTACAAAATTGGAACAAACAAGTCCTAACCGGGGAGGGAACTGGTAAATAATGGGGTGAGAAAGGGCACTTAGGCTCCCACAAGACCCCCAGTCTGGTCTA
+
11>111>>>B1>1FBB11BAA01A3EFB1B0BAA0B0AB22D2DFH0B1BB11A/BBA00B12D2D12BBBA/A/>B@D2B@B@@@B1B0B?0>0/>EEGF>F1>?>/EA12222111BB2B21B<10<1BB0<BB11/1000@/00</<??1?11?0?<<1111><0<>.011=1<<0<@---;:--..;;BB9090B00;;;..;-9.00/9..;.;BF/;/99-A:FF-;--;-;->--9;;///:/;
@M05620:37:000000000-D9766:1:1101:8478:3900 1:N:0:13
GCGGCTGCTTTGGCAGAAAATAAGATATTACTCCCACAGTTCCCCCTGGACCTGGAACCGGTTCTTGCCTGGCTTCCAAAAGCTGCCACAACTCCTAAAGGATGCTACCCGTCCGGCAAGTCTCCTAGAAGACTCCCCTGGCGTACCCGAGCTGCTGAAACCATGGCCAGTCCGTCAGGCCTTTCCGCTTTCGCACTCTTGTGGATCCACTTGCCACCTTCTAAGCCTTTTTACTTGTACCTGACAAGCCA
+
1>>>>ADAFFFDCCBAABCFFFHHB31DBBDF1BA0ABF12AFGHG/B/0BB0F0BB1BA/A/BB1DBFHHCG000BG2B?0B111B1B0>/1BBB@@BFHH1@0BBGGB???AEE/@/F1FHHHH1B11B1@@GC?E0//@C?></?/->CGGHHHF11><<<DGHF/CG0C.;G.EHH:=GGHHC.=CEGAC;AAGGGGFF.;0;FFFGGE0;09;:BFF//;/;;B;/;:/;/;:;BFFFFF;/9;EF
@M05620:37:000000000-D9766:1:1101:12392:3933 1:N:0:13
AGTGCCAGCTCTCAATCGCACAGGGGACCCAGGGCCTGGCCCCTCCATCCAGAAAACCTATGACCTCACCCGCTACCTGGAGCACCAACTCCGCAGCTTGGCTGGGACCTATGTGAGTATCCAGCGTAGGAATCTGGGAGTTGGGGAGGAGTGAGGAGTTGGGGAAAGACAGTCCTAACCGTGGAGGGTTCTGGTAAATGATGGGGTGAGGAGGGGCTCTTTGGCTCCCACCAGTCCCCCTGTCTGGTCTA
+
BB>BBFFFDFFFGGGGGGGGGGHHGGGGGGHHGGGGGGHHHHGHGGHHHHHHHGHHHGHHHHHHHHHHHHHGGGGGHHHHHHHHHHHHGHHHGGGGGHHHGHHGGGHHGHHHHHGHHHHHHHHHHGFGGGHHHHHHHHHGGHHHGGGGGGEGHHHHHGHHHHGGGGHHHHGHHHHHHHHHGGGGGFGGCFGGGG<FGGGGHGHGGGFFFFFFFFFFFFFFFFHFFFFFFFFFFFFFFFFFFFFFFFFFFFB
@M05620:37:000000000-D9766:1:1101:12377:3943 1:N:0:13
AGTGCCAGCTCTCAATCGCACAGGGGACCCAGGGCCTGGCCCCTCCATCCAGAAAACCTATGACCTCACCCGCTACCTGGAGCACCAACTCCGCAGCTTGGCTGGGACCTATGTGAGTATCCAGCGTAGGAATCTGGGAGTTGGGGAGGAGTGAGGAGTTGGGGAAAGACAGTCCTAACCGTGGAGGGTTCTGGTAAATGATGGGGTGAGGAGGGGCTCTTTGGCTCCCACCAGTCCCCCTGTCTGGTCTA
+
AB3>AFFFBFFFGGGGGGGGGGHHGGGGGGHHGGGGGGHHHHGHGGHHHHGHHGHHHGHHHHHHHHHHHHHGGGGGHHHHHHHHHHHHGHHHGGGGGHHHGFHGGGHHGGHB?HGHHHHHHFHGHGDFGFHHHHHHHHCGGHHHGG.DGGEGFGGHHGHHHHGFCFHFHCFHHHHHHHHHGGFGEEFGFFFGGGCFFGGFGFGGGGFFFFFBDFFFFFFFFFFFFFFFFFFFFFFFFFFFFFFFFFFFFFB
@M05620:37:000000000-D9766:1:1101:11704:3959 1:N:0:13
AGTGCCAGCTCTCAATCGCACAGGGGACCCAGGGCCTGGCCCCTCCATCCAGAAAACCTATGACCTCACCCGCTACCTGGAGCACCAACTCCGCAGCTTGGCTGGGAACTCTGTGAGTATCCAGCGTAGGAATCTGGGGGGTGGGGAGGAGTGGGGAGTTGGGGAAAGACAGTCCTAACCGTGGAGGGTTCTGGACAATGATGGGGTGAGGAGGGGCTCTTTGGCCCCCTCCAGTCCCCCTGTCTGGTCTA
+
AAAAAFF11FCF1FGBGEA1A0B0AAEA0EC0F0EE/AGHCHGEFGG11F1F101FFEF1F12FGHHFHC>EGGEGHGGFHHHHFHHHGG1F>?//>FHHGB1/E/01?1111222B1F12F21B//<//@@11<<??/A-;@--;;-@FF9--9----///9-----;-;-9//;B/;A-BA;-9;-AFF/FB/-;-;/9FFF?A;@E--/;-9-9-9BBF////9-;--;B/;//9--9A999/;9;;B
@M05620:37:000000000-D9766:1:1101:21994:4004 1:N:0:13
ACCACACCTTCTACAATGAGCTGCGTGTGGCTCCCGAGGAGCACCCCGTGCTGCTGACCGAGGCCCCCCTGAACCCCAAGGCCAACCGCGAGAAGATGACCAGGTGAGTTGCCCGCTACCTCTGCTGGTGGCCGCCTCCCTCCTTCCTGGCCTCCCGGTGCTGCGCCCTTTCTCACTGGTTCTCTCTTCTGCCGTTTTCCGTAGGACTCTCTTCTCTGACCTGGGTCTCCTTTGGACCTCTGCCTGTTCTA
+
AAA1AAAA1CFFFFFD3FBAG1GBE0AA00BB1AF00EG?AGCFGGGG/AE/BFE1FGBE/F/EG?EEG@C0B1?EG?/G//FH/FA/B/////<1111111<?1?GC11?111?@-->0>GF1<<<</<<C<<<@...:C/.:;0/0C/.99..9;@--9099--.-9BB/FF//9/-;////;/9/9FB//;BA/-/9AF-AF////9:B//9/////9;B--;B9FB///9///;-;FF///;/;9B;
@M05620:37:000000000-D9766:1:1101:19266:4007 1:N:0:13
AGTGCCAGCTCTCAATCGCACAGGGGACCCAGGGCCTGGCCCCTCCATCCAGAAAACCTATGACCTCACCCGCTACCTGGAGCACCAACTCCGCAGCTTGGCTGGGACCTATGTTGGTATTCAGCGGAGGGATCTGGGAGTTTGGGAGGGGTGAGGAGGTGGGGAAAGACAGTCCTAACCGTGGAGGGGTCTGGGAAATGATTGGGGGAGGAGGGGCTCTTTTGGTCCCACCAGGCCCCCTTGCTTGGCCT
+
AAA>AFFFAFFFGGGGGGGCGCHCGEEEAEHHFEGGFFHHCGGHGGHHGGHHFHGHHGHHHHGHHHHHHHHGGEEGHHHHBGHHHHCGFHHHDFGGFHGHGGHGGGHHGHHHHHB3??333B3?2///>C/C0?11>F<<AG1>FGE.C--<-..;0..;.;CG.AF./F/9C0C00;CG?9;A..;B-;../;..;E///;/;FF-9--@A9DFF--9/;F/B-:/;F/.A.;.;AFFF-..9//;.///
@M05620:37:000000000-D9766:1:1101:14816:4017 1:N:0:13
ACCACACCTTCTACAATGCGCTGCGTGTGGCTCCCGAGGAGCACCCCGTGCTGCTGACCGAGGCCCCCCTGAACCCCAAGGCCAACCGCGAGAAGATGCCCAGGTGAGTGGCCCGCTACCTCTTCTGGTGGCCGCCTCCCTCCTTCCTGGCCTCCCGGAGCTGCGCCCTTTCTCACTGGTTCTCTCTTCTGCCGTTTTCCGTAGGACTCTCTTCTCTGACCTGAGTCCCCTTTGGAACTCTGCAGGTTCTA
+
AAAAABB>BCCFGGGGGG4AE?FGGFE2AAF2BAFA2EFGEHHGHGGGAEEFBGFGHHG>EECFGDGGGEAGCGHGGCFHGEGGHGGCDG/BDGH2FGGGHHHF1?GCGFEGHHCFGCGHHHHGHHHHGHGHFGGGFFHGGGGFGGGFGGFGGFGFGG-;BFFFFADADFFFFFFFFFFFFFEBFBFFFFFFFFAAFEFFDB?DFBFFFFFFEBFBFFBFFFFBFFF/BEF?BFFFFFFFFFFFFF.;FFF
@M05620:37:000000000-D9766:1:1101:17674:4032 1:N:0:13
GAGGCTGCTTTGGAAGAAACTCATAGATTACTGCAACAGTTCCCCCTGGACCTGGAAAAGTTTCTTGCCTCGCTTACAGAAGCTGAAACAACTCCTCAAGGATGCCACCAGTCAAGCAGGTCGACAAGACGACAACCCAGGAAAACACGAGATGAAGCAACCCTGGACAGACCAGCAGGCCTTTCCGGATTAGCACTCTTGTGGCTCCACATGAAACCTTATCCGCCATTGCACTTGGCCATGACCCACCA
+
A?AAAACA@BB@GBFFCG1BBAFGGGD33FBDFGDFBCADGGGEHGEA/BBBBBCB1B0BBAFHHHFGHF1BEFGAGAFFBGHHHHGGF>/B1BF1F1BBG011B@BBF?>B@B21B00/B1/>>/>0BB<E@/<?/</<//00@0/<<@/?FHF1??<0><.00.00>.0<</.</..CCCG0B0;-.:.0=:00:/;FFBFB.ABABB/90900;.:C9900;C.--////;9/////;B/;/;;-9--
@M05620:37:000000000-D9766:1:1101:17434:4072 1:N:0:13
AGTGCCAGCTCTCAATCGCACAGGGGACCCAGGGCCTGGCCCCTCCATCCAGAAAACCTATGACCTCACCCGCTACCTGGAGCACCAACTCCGCAGCTTGGCTGGGACCTATGTGAGTATCCAGCGTAGGAATCTGGGAGTTGGGGAGGAGTGAGGAGTTGGGGAAAGACAGTCCTAACCGTGGAGGGTTCTGGTAAATGATGGGGTGAGGAGGGGCTCTTTGGCTCCCACCAGTCCCCCTGTCTGGTCTA
+
B?ABCFFFCFFFGGGGGGGGGGHHGGGGGGHHGGGGGGHHHHGHGGHHHHHHHHHHHGGHHHHHHHHHHHHFGGGGHHHGHHHHHHHHGGHHGGGGGHHHGHHGGGHHGHHHHHEHHGHGHHHHHGEFGGHHHHHHHHHGGHHHGGEGGGGHHGHHHGHHHHGGGGHHHHHHHHHHHHHG?;EGGGGG9FGFGGFFGGGGGGGGGGFFEFFFFFFFFFFFFEFFFBFFFFFDEFFFFFFFFFFFFFFFBF9
@M05620:37:000000000-D9766:1:1101:16231:4078 1:N:0:13
ACCACACCTTCTACAATGAGCTGCGTGTGGCTCCCGAGGAGCACCCCGTGCTGCTGACCGAGGCCCCCCTGAACCCCAAGGCCAACCGCGAGAAGATGACCAGGTGAGTGGCCCGCTACCTCTTCTGGTGGCCGCCTCCCTCCTTCCTGGCCTCCCGGAGCTGCGCCCTTTCTCACTGGTTCTCTCTTCTGCCGTTTTCCGTAGGACTCTCTTCTCTGACCTGAGTCTCCTTTGGAACTCTGCAGGTTCTA
+
BCCCBCCCFFFFGGGGGGFGGGHHGEGBEEHHHGGE?EEGGHGHHGGGGEEGHHHHHHHGGGGGGGGGGGGHGHHGGGGHGHHHHGGGGG>CDGHGHHHHHHHGHHHHHHGGHHGGGGGHHHHHHHHHHHGHHGGGGGHGHHGHHHGGGGGGGGGGGG:CGGGGGGFFFFFFFFFFFFFFFFFFFFFFFFFFFFFFFFHFFFFFFFFFFFFFHHFFFFHHFHFFFFFFFFFFFFFFFFFFFHFHFFFFFFF
@M05620:37:000000000-D9766:1:1101:7707:4093 1:N:0:13
ACCACACCTTCTACAATGAGCTGCGGGTGGCTCCCGAGGAGCACCCCGTGCTGCTGACCGAGGCCCCCCTGGACCCCAAGGCCAACCGCGAGAACCCATGGGAGTGGCCTGCTCGCTATTCTTGCGGAGGCCTCCCTCCTTCCTGGCCTACCGACGCTGTGGGCTTTCTCACTCATTCTCTCTCACGGCGTTTTTAGTCGGTCTGTCTTCTCTGTCCTGACTGTCTTTTGTCAGTCCCTCGGTTCTAGCTC
+
AAA1AAAAFFFFGDGGCF1AG1FFE00AA0FG1AFE/EGCGHHHHGGGEAEEHFF@GHHE/EEGG/>EGGG/F0BEGC/?//?FGG//>////??/</0<0/0><G..<1<<1><<<..==00<0;C:-:..::;./99/=FBBB/..9;9CA.;-99;-/--;--////99B/////9;BFF///9-;-;-----//999;-9/9;;/9//9////;///;;/;/////;/9/;//9/;-;9--//9;B;
@M05620:37:000000000-D9766:1:1101:18456:4112 1:N:0:13
GAGGCTGCTTTGGAAGAAACTCATAGATTACTGCAACAGTTCCCCCTGGACCTGGAAAAGTTTCTTGCCTGGCTTACAGAAGCTGAAACAACTGCTACAGGATGCTACCCGTAAGGAAAGGCTCCAAGAAGACTACAAGGGAGTAAAAGAGCAGATGAAACAATGGCAAGTAAGTCAGGCATTTCCGCATTAGCACTCTTGTGGATCCAATTGAACAATTCACAGCATTTGTACTTGTAACTGACAAACCA
+
>3AA>>FAFBB@FEBBCGFGGGFHHHFGHFBFFB4DFGEFGGBGHGEFCCBFGFFBB32FBFHGGHEABB3B1BF3BBFGHFBFFBDFBB?FG3FBF3BBB?BB234BGF??>E1BB33B?/30/3B?FFBFGGHHFGF//CB/2FDG3FF22@@2@@GHG2G2?<F<FC1?<F@@1<?0>1>11=>C-<<<DGHH<<DGE=0.<<GFH::00<CGCF:;;00<0.:C9CF0;;9C0;;B0;;BFFG/;C.
@M05620:37:000000000-D9766:1:1101:19166:4116 1:N:0:13
AGTGCCAGCTCTCAATCGCACAGGGGACCCAGGGCCTGGCCCCTCCATCCAGAAAACCTATGACCTCACCCGCTACCTGGAGCACCAACTCCGCAGCTTGGCTGGGACCTATGTGAGTATCCAGCGTAGGAATCTGGGAGTTGGGGAGGAGTGAGGAGTTGGGGAAAGACAGTCCTAACCGTGGAGGGTTCTGGTAAATGATGGGGTGAGGAGGGGCTCTTTGGCTCCCACCAGTCCCCCTGTCTGGTCTA
+
ABABBFFFCFFFGGGGGGGGGGHHGGGGGGHHGGGGGGHHHHGHGGHHHHHHHGHHHGBGHHHHHHHHHHHGGEGGHHHHHHHHHHHHGHHHGGGGGGGHGHHGGGHHGHHHGHHHHHHHHHHHHGGGGGHHHHHHGHGGGHHHGGGGGGEGHHHHHGHFHHGGGGGHHHHHHHHHHHHHGGGGGGGGGGGGGGBFGGGGGGGGGGFFFFFFFFFFFFFFFFFFFFFFFFFFFFFFFFFFCFFFFFFFFFF
@M05620:37:000000000-D9766:1:1101:14012:4124 1:N:0:13
ACCACACCTTCTACAATGAGCTGCGTGTGGCTCCCGAGGAGCACCCCGTGCTGCTGACCGAGGCCCCCCTGAACCCCAAGGCCAACCGCGAGAAGATGACCAGGTGAGTGGCCCGCTACCTCTTCTGGTGGCCGCCTCCCTCCTTCCTGGCCTCCCGGCGCTGCGCCCTTTCTCACTGGTTCTCTCTTCTGCCGTTTTCCGTAGGACTCTCTTCTCTGACCTGAGTCTCCTTTGGAACTCTGCAGGTTCTA
+
ABBBBBBBFFFFGADFGG5FGFGHEEE2AEFBGFEE2EECGHHGHGGGGFGGFFHHGGGAECCEFGCGGGGHFHHGGGGEFHHHCFFEC@>CCDHFGFHHHHGF1FGGHHGGHHGGGGGHHHHGHFHHGHGHHGGGGAHGHHGHFHGGGGGGGGGGG@-ABB;DBBFBBFFFFFFFFFFFFFFFFFFFFFFFFBAFFFF/DFFFFFFFFFFFFFFFFFFFFFBFFBFBFFFFFFFFFFFFFFFFFF./FFF
@M05620:37:000000000-D9766:1:1101:11094:4135 1:N:0:13
GAGGCTGCTTTGGAAGCAACTCATAGATGACTGCCACAGGACCCCCCGTCCCGCTAACCGTTGCCTCCCTGGCTTCCAGCAGCTACAACGACTCCTCCAGGATGATACCAGTACGGCAAGTCTCCTAGAAGACTCCCCGGGCGTACACGAGCTGCTGCCACCCTGGCCAGTCCGTCAGGCCTTTCCGCTTTCGCACTCTTGTGGATCCACTTGCACCCTTCTCAGCCTTTGTACTTGTACCTGACAGGCCA
+
>>>>AAFAFFFFGGGGCGGGGFHBDADG3D1DA0BGHAB00ABA/A/A/BB/AAAEAFHG?>//1B1/?FGEFBFHGHDB0>FE1@FFH/?>??F1BBGFHAFH1BGHB1F111<C/>CF>FGHHH1@@@@GGGFHEG@CGCGG-=CGGGGGGHFGH0.;;:.;CGFFGGF00.;FCGGG9FFGGFG.CEGBBBB@@FFFFFFB/FFFFBFFFF/;FAEFFFEFFF/;B;/;BFFFF/;/BFFFF//;9EE
@M05620:37:000000000-D9766:1:1101:16030:4143 1:N:0:13
ACCACACCTTCTACAATGAGCTGCGTGTGGCTCCCGAGGAGCACCCCGTGCTGCTGACCGAGGCCCCCCTGAACCCCAAGGCCAACCGCGAGAAGATGGCCCAGTGGCGTGCCCCCTCTCCTCTTCGCCGCCTCCCTCCCTCCTTGCCTCCCGGCCCTGAGCTCCTCCTTTCTTCCTCTGTCTTCTCTTGTGCTGCGTCCGGCTGTCTTCTCTGCTCTGACTTTCCTCTCTTTTTCAACTGGGCCTGGTTC
+
BBBBABA>CFFFGGGGGGAFGEHFFEEBAEHGFBFF?EFEFHGHHGEAEAEEFGHHHHHEEGGGGGGGGGGHCGFFGGGHGHHGHFGEBC>B@D2?2?2<?/?F11F//?>..>F-@.00<D/0=0...---.=.;//;.//C/00;CF09E.-;-;.;/:B;;//.;9/99//9/9///;//9BF////;/////-;-----9-.///BFFF//9;BFB//////;/;////9////9/9/....9.///
@M05620:37:000000000-D9766:1:1101:19679:4181 1:N:0:13
ACCACACCTTCTACAATGAGCTGCGTGTGGCTCCCGAGGAGCACCCCGTGCTGCTGACCGAGGCCCCCCTGAACCCCAAGGCCAACCGCGAGAAGATGACCGGCCCGTGACCCGCTCCGTCTTCTGGTGGCCGCCTCCCTCCTTCCTGGCATCCCGGCGCTGCGCCCTTTCTCCCTGGTTCTCTCTTCTGCCGTTTTCCGTAGGACTCTCTTCTCTGCCCTGCGTCTCCTTTGGCACTCTGCAGGTCCTAG
+
CCBBCCDDFFFFGFGGGGGGGGHHGGGEHGHHHGGGGGGGGHHHHGGGGFGGHHHHHHHGGGGGGGGGGGGHHHHGGGGHGGHHHGGGGGGGGGHHHHHHBCD?/>C>A.>GGDGG@D.<<.:CGG0C::GHGGGGDFGFFDFF:;;;FFGGGGGGGGFFFF:9@FFFFFFFFFFF09;FFFFFFFF;;BFFFDDFFFFFF.:A:;BFBF00FFF0;0;EBFA-DFFFF0FF0FEFF/BBF0:BF:00:B;
@M05620:37:000000000-D9766:1:1101:17244:4184 1:N:0:13
ACCACACCTTCTACAAGAGCTTAGTGTGGCTCCCGAGGCTCACCCCTGTCTGCGTACCGAGGCCCCCCCGAACCCCAAGGCCAACCGCGAGAACCCAGGTGAGTGGCCCGCTCCCTCTTCTAGTGGACGCCTCCCTCCTTCCTGGCCTCCCGGAGCTGCGCCATTTCTCCCTGGTTCTCTCTTCTGCCGTTTTCCGTAGGACTCTCTTCTCTGCCCTGAGTCTCCTTTGGAACTCTGCAGGTTCTAGCTCG
+
AAAAAAAAFFFFGGGGF1BB1A1BDFG1BA0BBFE0AA/A0BFHHG//B1ADD/AEEC/AEECGEGCG>>/>EGEE/?<???GFFB/</<//?1??/??<?FG11FFHFC@C-CE/CGGHH00<=G0:@-@GCEGF/E/90CBFBFGGAGGB---A./;@@A-9/9FFF/BF/-9BBFFFFFFFFF//-9-;9B9;F?99BBB;F/BFFFFF/FBEFFFFBBF/BFFFFF///B/;BF//-9:FF/;/;BB
@M05620:37:000000000-D9766:1:1101:7295:4186 1:N:0:13
ACCACACCTTCTACAATGAGCTGCGTGTGGCTCCCGAGGAGCACCCCGTGCTGCTGACCGAGGCCCCCCTGAACCCCAAGGCCAACCGCGAGAAGCAGAGTGAGTGGCCAGCTCGCTCTTCTTGTCGCGGGCTCCCTCCTTCCTGGCCTCCCGGCGCTGAGCTCTTTCTCACTTTTTCTCTCTTCTGTCGTTTTCTGTCGGGCTGCCTTCTCTGCGCTGAGTATCCTCTGTCACTCGCCCGGTTCTGGTTC
+
AAAAAA1>CFCBAFBEAE1BFFFFEEEBB0BBFAAAAAAAEGAFGGE//ABFGEBHGFGAEEEEEEGFGGGHBGG?EEGHGHGGHFEEBB<>CC01100/111?1?FF0??/1?.><.<BGD11F1.<<---;:CABFG/C0C0;/;;F.9CA---9-9-;///9BFFFF9:B/9;;/BB/9BFFFF9;-:9?AB//9B?--99--;9;FBFFF/---99-:////;/;;99///9--;9;@--;//////
@M05620:37:000000000-D9766:1:1101:19847:4195 1:N:0:13
ACCACACCTTCTACAATGAGCTGCGTGTGGCTCCCGAGGAGCACCCCGTGCTGCTGACCGAGGCCCCCCTGAACCCCAAGGCCAACCGCGAGAAGATGACCGGTGCGTGGCCCGCTACCTCTTCTGGTGGCCGCCTCCCTCCTTCCTGGCCTCCCGGCGCTGCGCCCTTTCTCACTGGTTCTCTCTTCTGCCGTTTTCCGTAGGACTCTCTTCTCTGACCTGCGTCTCCTTTGGCACTCTGCAGGTTATAG
+
3>>AAAABFFFFDGGDGGGGFDFBEBEEGEHGHGEAEAEAEHHHHGAGAAECFAFGHCFEEGGG1E/EGGGGHHAEFGGFFHH???EEGCBC/<FG1BGG1DCADGDFE-DFH--<-<C00<DHHEGGHCHH-ACGGAEGFA/CC/;0/:.;FGG.?;99-9.99ABBFFFF///B:FBFF/BFFFF9:BFF9ADFFFFFF9DFBBBFFBFFFFF/B/;BFFABABFFFFFFE/9B9.;B/B/BF.9/9;9
@M05620:37:000000000-D9766:1:1101:7257:4214 1:N:0:13
ACCACACCTTCTACAATGAGCTGCGTGTGGCTCCCGAGGAGCACCCCGTGCTGCTGACCGAGGCCCCCCTGAACCCCAAGGCCAACCGCGAGAAGATGAGCCCTGGTACGTGGCCCGCTCCCTCTCTTGGTGGCCGCCTCCCTCTTTCTTGGCCTCCGGACCTTGCGCCCTTTCTAACTGGTTCCCCTTCCTGCGGTTTTCCGCTGGCCTCTCTCTCCTGCCTTACGCCCCTTTTGGAACCCTGATGGTCT
+
AA?AAAABFFFFFGG4BFGDGEEGGEGGHCGHHGGGGCG?GHFHHGGGEGGGGEGGGHHGGGGGFEGGGGGHHHHGGGGHGHHHHGGGGGGGGGHGHFHBHH<0?F<11??F/CG.--<>EC/<<<<0<D<E.G:-A:.;G./;9;9F00;0C00CC;;.--9:0/9@A-;F//9///;FFF////.:;./;9B9-;>DEF/9..;-.././99////;99A;;//..--;.9BB/-B//..:../;BF//
@M05620:37:000000000-D9766:1:1101:19474:4214 1:N:0:13
ACCACACCTTCTACAATGAGCTGCGTGCGGCTCCCGAGGAGCACCCCGTGCTGCTGACCGAGGCCCCCCTGAACCCCAAGGCCAACCGCGAGAAGATGACCGGTGCGTGGCCCGCTAACTCTTCTGGTGGCCGCCTCCCTCCTTCCTGGCCTCCCGGCGCTGCGCCCTTTCTCGCTGGTTCTCTCTTGTGCCGTTTTCCGTAGGACTCTCTTCTCTGCCCTGCGTCTCCTTTGGCACTCTGCAGGTTCTAG
+
AAA1AAA?1BFFGFGD3F11F1GBE00000AA//FA/EEC/GGFHGG//ABFBFB@FHC>/>/EG/EEG>>0F1FFGE/G//GHHG//>B///?C11?111/<<A-<.><<.<@-=-.:<;GGHHH0:/..:;-::...9C.CF090C/.9C.A9C@---;--;-9=-9/99B--9--/;FB9F//B/9B/99BBBEFB-B---/;99FF9/99/BFBF?BF-99@B-F/9////99-;BBF/B--;999/
@M05620:37:000000000-D9766:1:1101:7252:4232 1:N:0:13
ACCACACCTTCTACAATGAGCTGCGTGTGGCTCCCGAGGAGCACCCCGTGCTGCTGACCGAGGCCCCCCTGAACCCCAAGGCCAACCGCGAGAAGATGACCCCAGGTGCGTGGCCCGCTCCCTCTCCTGGTGGCCGCCTCCCTCCTTCCTGGCCTCCCGGCCCTGCGCCCTTTCTCACTGGTTCTCTCTTCTGCCGTTTTCCGCAGGCCTCTCTCCTCTGCCTTGCGTCCCCTTTGGAACTCTGCAGGTTC
+
ABBCAABAFFFFGFBFGGGGGGHHGDGBF?GGGFGEGFAEEGDGHGFFGFEGHHHHGHHGGGGGGGGGGGGHBGGEEEFHGHGHHGGG>B>BGGHFHHG2?FD/?FG11>?E-AHE@>CCGGGHH//=CCCGDHG=CDADFGFG.;0B:BB/CABCF9A-9--;:A@FF-@FFBFF0;FFBFFFFFB9;0::FB0;AFFEF0..-;;..BFFFF0/;;;0BF0;00;::-::BFFFFFBF0;99B0;AFF0
@M05620:37:000000000-D9766:1:1101:15606:4257 1:N:0:13
AGTGCCAGCTCTCAATCGCACAGGGGACCCAGGGCCTGGCCCCTCCATCCAGAAAAACTATGACCTCACCCGCTACCTGGAGCACCAACTCCGCAGCTTGGCTGGGACCTATGTGAGTATCCAGCGTAGGAATCTGGGAGTTGGGGAGGAGTGAGGAGTTGGGGAAAGACAGTCCTAACCGTGGAGGGTTCTGGTAAATGATGGGGCGAGGAGGGGCTCTTTGGCTCCCACCAGTCCCCCTGTCTGGTCTA
+
>>>AB5FFAFFFAGGFFCFCECE4FEDEEE2FCAEDCGG22FE1EEFFDG3FDE3A1EBAFEGGGHGCHF1>EEEGH3FGGHHG1GHGGFEGED//E33FE3BF//FGGG1F1B??D1BGHHFFGC?/<A1FCG1<?<FFECGEDCF-CGG0<<DF0<</0<<?:.::GCC/::;:G:/CBGG@D.EBDGFFF00;9CFGBFGGED.;B--9A?>BB@AFFFF//;99.;ADEAFFBB.9-A///9;9;;B
@M05620:37:000000000-D9766:1:1101:10229:4273 1:N:0:13
ACCACACCTTCTACAATGAGCTGCGTGTGGCTCCCGAGGAGCACCCCGTGCTGCTGACCGAGGCCCCCCTGAACCCCAAGGCCAACCGCGAGAAGATGACCGGTGCGGGGCCCGATCCCTCTTCTGGTGGCCGCCTCCCTCCTTACTGGCCTCCCGGAGCTGAGCCCTTTCTCCCTGGTTATCTCTTCTGCCGTTTTCCGTAGGCCTCTCTTCTCTGACCTGAGTCTCCTTTGGCACTCTGCCGGTTATAG
+
AAAAAAA3>CCFEGGGBG5BBEGFEEEBB2GFFAFAAEE?EHFHHGEAAABAGEFHHEGA>EGGFFEGGGFHFGEEFGGFFHGFFFGEC</>BDHEFGFHH/A///<-<<-<AC-:@::0;CFFGBBF/C.:A?-C..C/FG/999///.:/.9..9-;9.;/9/;.9BBFBF/9B/9/;/;BF/B//:9FBB.AFFFFDF9..9;;AFFF999/:/9;B/./9;/;B//;B/9/;/;/;/99==B?.;/;
@M05620:37:000000000-D9766:1:1101:7622:4286 1:N:0:13
ACCACACCTTCTACAATGAGCTGCGTGTGGCTCCCGAGGAGCACCCCGTGCTGCTGACCGAGGCCCCCCTGAACCCCAAGGCCAACCGCGAGAAGATGACAGGTGAGTGGCCCGCTACCTCTTCTGGTGGCCGCCTCCCTCCTTCCTGGCCTCCCGGAGCTGCGCCCTTTCTCACTGGTTCTCTCTTCTGCCGTTTTCCGTAGGACTCTCTTCTCTGCCCTGAGTCTCCTTTGGCACTCTGCAGGTTCTAG
+
AA>AA1A?FFFFGGGGGGFBG1GBEEGEECFGGGGGGGGEGHEHHGGGGGGGHHHHHHHGGGGGGGGGGGGCBGGGGGEGGHHHHGGGGGGGGGHHHFGF1???F?CGFGFFHGGGGCFHHHHGDDHDGGHHGCGGGHEHHGHH0;FGFFFGFGGG@;A@FFCA@G@@FFBFFFFFFFFFFFFFFFF/BBFF@BFFFFFFFFFFF/;:FFFFFFFFFFEFFF-9BBFFFEFFFF/BF9/:BFFFF;FFFFF
@M05620:37:000000000-D9766:1:1101:22803:4303 1:N:0:13
ACCACACCTTCTACAATGAGCTGCGTGTGGCTCCCGAGGAGCACCCCGTGCTGCTGACCGAGGCCCCCCTGAACCCCAAGGCCAACCGCGAGAAGATGACAGGTGCGTGGCCCGCTACCTCTTCTGGTGGCCGCCTCCCTCCTTCCTGGCCTCCCGGCGCTGCGCCCTTTCTCACTGGTTCTCTCTTCTGCCGTTTTCCGTAGGACTCTCTTCTCTGCCCTGCGTCTCCTTTGGCACTCTGCAGGTTCTAG
+
BBBBBBBBFFFFGGGGGGGFGFHFGEFFDGHHHGGGGGGGGHHHHGGGGFGGHHHHHHHGGGGGGGGGGGGHGHHGGGGHGGHHHGGGGGGGGGHHHHHHFFG??<>?/CDHHGGGCFHHHHHHHGHHFGHHGGGGFHGHHGGGGGGGFGGGGGGGCDGBFDFFFFFFFFFFF/B/BFBFFFFFFFFBFFFFFFFFFFFFFFDDFFFFFFFFFFFFFFFFFFFADFFFFFFFBB/BFFFFFFFFFAFFFFB
@M05620:37:000000000-D9766:1:1101:7616:4304 1:N:0:13
ACCACACCTTCTACAATGAGCTGCGTGTGGCTCCCGAGGAGCACCCCGTGCTGCTGACCGAGGCCCCCCTGAACCCCAAGGCCAACCGCGAGAAGATGCCCGGGTGAGGGGCCGGTAACTCTTCTTGGGGGCGCCTCCCTCCTTTCTGGCCTCCCGGGGCTGGGGCCCTTCTCCCTTGGTCTCTCTTCTGCCGGTTTCCGGAAGGATCTCCTCTCTTGCCTTGGGCTCCCTTTGGACCCTTGCAGGTTTAA
+
BBBBBBB3CFFFGGGGGGFEGGHHGGGB4EGGGAFE2EFGDHGFHGGEEEEGFHHHHHGAECCFGGGGGGFHFHHGGGGHGHHHHGGGGG/>@DHBGH2F2/><///00>-><--<-.<000<C00<0.A-;--;..;E//=.//;//;/;9.EF.@-;--...-;@-;B.//:/./;/B/9////;/;//;-9@AD/B.-.-;..9////;./////BF////..9AA.;F/B/F/..//.//;.A////
@M05620:37:000000000-D9766:1:1101:22491:4308 1:N:0:13
GAGGCTGGCTTTGAAGAACATTAGAAACCAGGGACATAAGATCGGCATCCAAAAAATCTATGATCTCGTCAGTTATGTGCAGCTCGTACTCCGTAGCCTGGTTGAAACAAAAATGAGTATCCAGCGTAGGAATCTGGGAGTTGGGGAGGAGTGAGGAGTTGGGGAAAGACAGTCCTAACCGTGGAGGGTTCTGGTAAATGATGGGGTGAGGAGGGGCTCTTTGGCTCCCACCAGTCCCCCTGTCTGGTCTA
+
11>>>1B>>B>BBBBBFCB11AA1ABDBBA0AA00A1AA1BAAF/AAA0BF1BAA/012DF2B2DDDA/B/>@2DD12DDF1B0@>/?//BG/?0/?BB>/BB?0>BBF/>0/01BBFHHHHGB0?/C@CB>GGFDFHAFFHGG//C//??<GGHFHGCGF1-CGFHEHFCCGHHEFBFHCCECFHGGGHGGGGGGGGGGGGFFGG9@EFEBBG<?@;-;/9//B/;EEFFFFFBBFFF?@EFBFFBFFF/
@M05620:37:000000000-D9766:1:1101:20826:4359 1:N:0:13
AGTGCCAGCTCTCAATCGCACAGGGGACCCAGGGCCTGGCCCCTCCATCCAGAAAACCTATGACCTCACCCGCTACCTGGAGCACCAACTCCGCAGCTTGGCTGGGACCTATGTGAGTATCCAGCGTAGGAATCTGGGAGTTGGGGAGGAGTGAGGAGTTGGGGAAAGACAGTCCTAACCGTGGAGGGTTCTGGTAAATGATGGGGTGAGGAGGGGCTCTTTGGCTCCCACCAGTCCCCCTGTCTGGTCTA
+
BCCCCFFFCFFFGGGGGGGGGGHHGGGGGGHHGGGGGGHHHHGHGGHHHHHHHHHHHGHHHHHHHHHHHHHGGGGGHHHHHHHHHHHHGHHHGGGGGGHHGHHGGGHHGHHHHHHHHHHHHHHHHGGGGGHHHHHHHHHGGHHHGGGGGGGHHHHHHGHHHHGGGGHHHHHHHHHHHHHHGGGGGGGGCGGGGGFGGHHHHHHGGGFFFFFFFFFFFFFFFHHFFFFFFFFFFFFFFFFFFFFFHFFFFFF
@M05620:37:000000000-D9766:1:1101:19562:4388 1:N:0:13
ACCACACCTTCTACAATGAGCTGCGTGTGGCTCCCGAGGAGCACCCCGTGCTGCTGACCGAGGCCCCCCTGAACCCCAAGGCCAACCGCGAGAAGATGACAGGGGAGTGGCCCGCTACCTCTTCTGGGGGCCGCCTCCCTCCTTCCTGGCCTCCCGGCGCTGCGCCCTTTCTCACTGGTTCTCTCTTCTGCCGTTTTCCGTAGTACTCTCTTCTCTGCCCTGCGTCTCCTTTGGAACCTCTTCAGGTTCTA
+
CCCCCCCCFFFFGGGGGGGGGGHHGGGECFHHHGGGGGGGGHHHHGGGFEGGHHGHHHGFGGGGGGGGGGGHHHHGGGGHGHHHHGGGGGDGGGHHFHHDDG//>/</?FCCH-----<GFHHF0=</A@-A@B-.C../C./0;FG0/;.9FCF?FFFF--.-;A=-////:/99;9B//BFFF///;///-9.B99B?9...;:BFFFFFFBFFFF/./.;9;9A/BBB/9///;.;BB/;/;B9;FB;
@M05620:37:000000000-D9766:1:1101:11598:4390 1:N:0:13
ACCACACCTTCTACAATGAGCTGCGTGTGGCTCCCGAGGAGCACCCCGTGCTGCTGACCGAGGCCCCCCTGAACCCCAAGGCCAACCGCGCGAAGATGCCCAGGTGAGTGGCCCGCTACCTCTTCTGGTGGCCGCCTCCCTCCTTCCTGGCCTCCCGGAGCTGCGCCCTTTCTCACTGGTTCTCTCTTCTGCCGTTTTCCGTAGGACTCTCTTCTCTGACCTGAGTCTCCTTTGGAACTCTGCAGGTTCTA
+
AAAABBA>BFCFGGGFDG5FGGHHGEGBAAGGHFF22EECGHGHHGGABAEFFGGHHHHEGEFGGGGGGGGHGHHGGGGHGHHHHGGGGC/>CGG?GHHHHHHGGHFGFHGGHHGGGGGHHHHHHHHHHHGHHGGGG.GGGGGGGGGGGGGGGGGGGG-;BFFFFFFFFFFFFFFFFFFFFFFFFFFFFFFFFFDFFFFFFFFFFFFFFFFFFFFFBFFFFFE/BFF/:FFFFFFFFBFFFFFFFFFBFF;
@M05620:37:000000000-D9766:1:1101:21376:4394 1:N:0:13
GAGGCTGCTTTGGAAGAAACTCATAGATTACTGCAACAGTTCCCCCTGGACCTGGAAAAGTTTCTTGCCTGGCTTACAGAAGCTGAAACAACTGCTAAAGGATGATACCAGTCCAGAAGGAATCAAAGAAGACTACAAGAGCGTAAACGAGCAGAAGAAACCATGGCAAGTACGTCAGGAATTTCCGCATTAGCACTCTTGTGGATCCAATTGCCCAATTCTAAGAATTTGTACTTGTAAATGACAAACCA
+
AAAABBFCFFFFGFGGFGGGGGGHHGFHHFHHHHGGFGFFHHFHHGGGGFHHHGHBEGHHAGHHHHGGHHHHGHHGHHGHHHHGHGHHHHHHG3FGHHFHDHFGF4BFG3EFF34@3B3?133BE3BBB0FGHHHHHHG2BBEEDFHFFGGG/@@22@2@GFCHHHHHF/FD1?FGGGHHHHHHHGGG-<<0=CHHHHH=D<C?HHFHHFHG000CGEHGH0;0900;FGGBFF0F0;BB0;FFG0C/;C.
@M05620:37:000000000-D9766:1:1101:9342:4427 1:N:0:13
GAGGTTGCTTTGGAAGAAACTCATAGATTACTGCAACAGTTCCCCCTGGACCTGGAAAAGTTTCTTGACTTGATTAAAGAAGTTGAAAAAACTCCTACAGGATGCTACCCGTAAGGACAGGATCCTAGAAGACTCAAAGGGAGTAAAAGAGATGATGAAACAATGGCAAGCAAGTCAGGCATTTCCGCTTTAGAACTCATGTGGACCAAATGGAACAATTATCAGCATGTGAACTTTTAACTGACAAGCCA
+
>3>A>BBFD5B4A45BBF4FGGHHHBGFGHA5DB4B4FBFGA5BA2A22G2BFGEF332BBEGDDFGD3D5B3DD5ADDBFG5DF55B5B0EG3BBBG3B31B3B3BBBB1?>1B33B0?C03?B4B4BB333B33BFG0//?/BB221?B01@>@2@FG@@F<1@001?/0<F<?1?00>111=<<>.<.0=0<<==0=00=0</<.:.000:CGB::;;0<:0;:C0;90;;0;;F;09009/;;.../
@M05620:37:000000000-D9766:1:1101:21001:4430 1:N:0:13
ACCACACCTTCTACAATGAGCTGCGTGGGGCTCCCGAGGAGCGCCCCGTGCTGCTGACCGAGGCCCCCCTGAACCCCAAGGCCAACCGCGAGAAGATGCCCAGGCGAGTGGCCCGCTACCTCTTCTGGTGGCCGCCTACCTCCTTCCTAGACTCACGGAGAAGCGCCCTTTCTCACTGGTTATCTCTTCTGCCGTTTTCCGTAGGACTCTCTTATCTGACCTGAGTCTCCTTTGGAACTCTGCAGGTTCTA
+
AAAAAAAAFFFFGGGGGG11F1FCEBA00AEFHGGG/E//////A/AF/?EG1GFHHFF?/E?EGGGGEGAGECFEGGGHGGHHHGGGGGGGGGHFGHHHHHHG.->CCHGEHH-<CGGHBCGHHHHHHHGHG@@GGGFG0;EFGGGG00;F0909;9-A--99-@@@?FFFFFFFFFF//9;BFFFFFFFFB@BBFFFFFFFFBFFFFFFFF/;F/:;BFFB/BFF/FFBFFFFFFFFFFFFFFFF/BFB
@M05620:37:000000000-D9766:1:1101:19305:4435 1:N:0:13
AGTGCCAGCTCTCAATCGCACAGGGGACCCAGGGCCTGGCCCCTCCATCCAGAAAACCTATGACCTCACCCGCCACCTGGAGCACCAACTCCGCAGCTTGGCTGGGACCTATGTGAGTATCCAGCGTAGGAATCTGGGAGTTGGGGAGGAGTGAGGAGTTGGGGAAAGACAGTCCTAACCGTGGAGGGTTCTGGTAAATGATGGGGTGAGGAGGGGCTCTTTGGCTCCCACCAGTCCCCCTGTCTGGTCTA
+
AAAAAFF11FFFGGGFGGCFG0B0B00AAEAFBAEE/FGH0FEHEGH1F01F1G10BEG11B2FG1BFHGH/@//BF>GHFFGHGH0>E0GHEFE//FDGEHHFEAGGGHH1FGFHHHHHHHHHHGFGGGHHHHHHHGFGGHHHGCGGGGGFGHHHHG/<DGCGGGHHHHGHHHHHHHHHGGEGBEGG9FGGGGGGGGGGGGGGGGB@FFFFFF@@@@-FFFFBFFFFFFFFFFFFFFFF@FFFFFFFFF/
@M05620:37:000000000-D9766:1:1101:23600:4445 1:N:0:13
ACCACACCTTCTACAATGAGCTGCGTGTGGCTCCCGAGGAGCACCCCGTGCTGCTGACCGAGGCCCCCCTGAACCCCAAGGCCAACCGCGAGAAGATGACCAGGTGAGTGGCCCGCTACCTCTTCTGGTGGCCGCCTCCCTCCTTCCTGGCCTCCCGGCGCTGCGCCCTTTCTCACTGGTTCTCTCTTCTGCCGTTTTCCGTAGGACTCTCTTCTCTGACCTGAGTCTCCTTTGGAACTCTGCAGGTTCTA
+
AAA1AAAA1CFFGDGF3GFDG1GCGAA000AG1EFA0EF/AGHGHGGGAEEGEHGEHHFECECGG?EEGGF>G1GGGGAH//GHGGA/B/B</BGFDD1GHHHGGHHFGGGGHHGGGGGHHHHHHHHGHHGHFCCGGFEFHHFHHGEGGGFGGAEEBG-@@@@B@@F@?FBFFFFFFFFBBBFFFFFFFFFFF@BBFFFFFFFFFFFFFFFFFFFFFFFFFFFFFFFFFFFFFFFFFFFFFFFFFFAFFFF
@M05620:37:000000000-D9766:1:1101:23583:4451 1:N:0:13
ACCACACCCTCTAAAATGAGCTGCGTGCGGCTCCCGAGGAGCACCCCGTGCTGCTAACCCAGGCCCCCCTCAACCCCAAGACCAACAACGAGAAGATGACCAGGTGAGTTGCCCGCTACCTCTTCTGGTGGCCGCCTGCCTCCTTCCTGGCCTACCAGCGCTGCGACCTTTCTCCCTGGTTCTCTCTTCTGCCGTTTTCCGTAGGCCTCTCATCTCTGCCCTGCGTCTCCTTTGGAACTCTGCAGGTTCTA
+
>>>1>>A>>>>BF1BF3FBAB1GEEA00A0A//BBA/EEAEHCAGGG/AA>F@B11DB0//?BGF?E>E//0B>G>E?/F00BFGE//?/?/</G1>111B1<E?GGC1>1?1FCCC//?FH11F111<<.00---<..<<0</;0:0C/.;0/:.0<.--;A.-9-9.000;C0;/0./0:/9/9//9B///@A-/-//-:--:/F/-///9BBFF//9EFF;-9@BBF99/:9/;B/;9B///;-;FFF
@M05620:37:000000000-D9766:1:1101:15747:4470 1:N:0:13
AGTGCCAGCTCTCAATCGCACAGGGGACCCAGCGCGTGGCCCCTCCATCCAGAAAACCTATGACCCCACCCGATACCTGGAGCACCAACTCCGCAGCTTGGCTGGGACCTATGTGAGTATCCAGCGTAGGAATCTGGGAGTTGGGGAGGAGTGAGGAGTTGGGGAAAGACAGTCCTAACCGTGGAGGGTTCTGGTAAATGATGGGGTGAGGAGGGGCTCTTTGGCTCCCACCAGTCCCCCTGTCTGGTCTA
+
AA>AAFDFAFFFGBGGFFFAE?FAAA0AEE000AE/AEGE0F//EE01F0F11A1>FF01FE2FH0EEFEGE//>EHF1FB0FGFHF/E0GC?E@/>01<?CCFGGHHGECGHGHHHHHFFHFFHGCCCGFHFBGHGHHFGFGECGGCGFF:CHFGHGGBGFGGGGGGBBBFGGGGGGFF@EEAFEGG;F-BFFFF9FFFBFFFFFA>EFFFFF=-@-AFBFFFFFFEFFFBEFBFBFFB@FFFBFEFFF/
@M05620:37:000000000-D9766:1:1101:21817:4480 1:N:0:13
AGTGCCAGCTCTCAATCGCACAGGGGACCCAGGGCCTGGCCCCTCCATCCAGAAAACCTATGACCTCACCCGCTACCTGGAGCACCAACTCCGCAGCTTGGCTGGGACCTATGTGAGTATCCAGCGTAGGAATCTGGGAGTTGGGGAGGAGTGAGGAGTTGGGGAAAGACAGTCCTAACCGTGGAGGGTTCTGGTAAATGATGGGGTGAGGAGGGGCTCTTTGGCTCCCACCAGTCCCCCTGTCTGGTCTA
+
AABCCFFFCFFFGGGGGGGGGGHGGGGGDGHHGGGGGGHHFHGHGGHHHHHHFHHHHGHHHHFHHHHHHHHGGEGGHHGHHHHHHHHHGHHHGGGGGHHHGGHGGGHHGHHHHHHHHHHHHHHHHGEGGGHHHGHHHHHGGHHHGGGGGFEGHHHHHGFHHHGGGGHHHHHHHHGHHHHHGDEGFGGGCAFFGGFFGGGGGGGGGGFFFFFFFFFFFFFFFFFBFFFEFFFFFFFFFFFDDFFFFFFFBFB
@M05620:37:000000000-D9766:1:1101:8371:4502 1:N:0:13
AGTGCCAGCTCTCAATCGCACAGGGGACCCAGGGCCTGGCCCCTCCATCCAGAAAACCTATGACCTCACCCGCTACCTGGAGCACCAACTCCGCAGCTTGGCTGGGACCTATGTGAGTATCCAGCGTAGGAATCTGGGAGTTGGGGAGGAGTGAGGAGTTGGGGAAAGACAGTCCTAACCGTGGAGGGTTCTGGTAAATGATGGGGTGAGGAGGGGCTCTTTGGCTCCCACCAGTCCCCCTGTCTGGTCTA
+
ABAAAFFFBFFFGFGGGGGAECGCGGFEEEHHBEEEFGHHFHGHGGHHHGHHFHHFHGHHHHHHHDGHHHHGG>EEHHHH?GHHFHHCFHHFEFCGEHFGGHHGGGHHGHHHHHHHHHHHHHHHHGDGGGHHHHHHHHAFGHHHGGGGGGEHHFHHFGCHHGGGGGHHGHHHHHHHHHHHGGEGGGGGFGGGGGCFGGGGGGGGGFFCFFFFFFFFF;FFFFFFFFFFFFFFFFFFFFFFFFFFFFFFFFF
@M05620:37:000000000-D9766:1:1101:16047:4509 1:N:0:13
GAGGCTGCTTTGGAAGAAACTCATAGATTACTGCAACAGTTCCCCCTGGACCTGGAAAAGTTTCTTGCCTGGCTTACAGAAGCTGAAACAACTCCTACAGGATGCTACCCGTAAGGAAAGGCTCCTAGAAGACTCCAAGGGAGTAAAAGAGCTGATGAAACAATGGCAAGTAAGTCAGGCATTTCCGCTTTAGCACTCTTGTGGATCCAATTGAACAATTCTCAGCATTTGTACTTGTAACTGACAAGCCA
+
BBBBBBFAFFFFGFGGFGGGFGHHHHHHHHFFHHGHFGHFGGFHHGGEHHHHHHGH3EHHFGHHHHHHGHHHHHHFEGHHHHHHHGFHGHEHHBFBGGBFBBEBBBFG2B??>FBE3BGFH/3BF3F?BGBCGGHHHHF//GB?BFDHFEFF2GD@GHFFGHE@FBHHHG1?FG<@<?<0>1<11FDAFF.<=GHDCC0=<=<<<<0<0::<CCGHB:0:<;<G:CGG;GH0CFFGFGGFBCFBFFG..A/
@M05620:37:000000000-D9766:1:1101:16749:4541 1:N:0:13
AGTGCCAGCTCTCAATCGCACAGGGGACCCAGGGCCTGGCCCCTCCATCCAGAAAACCTATGACCTCACCCGCTACCTGGAGCACCAACTCCGCAGCTTGGCTGGGACCTATGTGAGTATCCAGCGTAGGAATCTGGGAGTTGGGGAGGAGTGAGGAGTTGGGGAAAGACAGTCCTAACCGTGGAGGGTTCTGGTAAATGATGGGGTGAGGAGGGGCTCTTTGGCTCCCACCAGTCCCCCTGTCTGGTCTA
+
AA>AAFFFBFFFBBGFFGGCGCHAFEEEFEHHCEEEFFHHGHGDGGHHHFHHHHFFHGHHHHHHHFGGHHHEG/EEHHFHE?GHGH1?EBGG?EEEEBG??FGGGGGHGHHGFFGHHHHHHHHGGGGGGGHGFHGFHGCF<FFGCCF@CA>><DHFGGFHHHGGGGE:GFFHGHHGHHFGGGEBDFGGGGGGGG;BFGG9FBFGGGFBFFFFFDBBBBEFFFFFFFFFFFFFFFFFFFFFBFFFFFFFFFB
@M05620:37:000000000-D9766:1:1101:8839:4542 1:N:0:13
GCGGCTGCTTTGGAAGAAACTCATAGATTACTGCAACAGTTCCCCCTGGACCTGGAAAAGTTTCTTGCCTGGCTTACAGAAGCTGAAACAACTCCTCAAGGATGCTACCCGTCCGGAAAGTCTCCTCGAAGACTCCCCTGGCGTACAAGAGCTGCTGAAACAATGGCCAGTACTTCAGGCCTTTCCGCTTTCGCACTCTTGTGGATCCACTTGCACCATTCTCAGCATTTGTACTTGTACCTGACAAGCCA
+
>1>1A1DAFFFFBGG1FG0GGGGHHGHHHGGHHH11GHB1DFHHHGEF/0BFFHAFHF0FFHFHHHHHHHHHHHH1FFGDFGHFC1BEGEGHHGHHE1BFGHHH0BFGH0EEA/E//>E01>>FHH0E/BFEFFHHG/0?/0>?<<C11F?C<GCFH11??0>FDCF01G<111>>DGFB.<G0GGG<CAEHCGGGGGHHHHHG0CBFFFGGFF99/.CF0C;FFG00;00;C0C9FFF0BFFFF/99-A-
@M05620:37:000000000-D9766:1:1101:11457:4580 1:N:0:13
AGTGCCAGCTCTCAATCGCACAGGGGACCCAGGGCCTGGCCCCTCCATCCAGAAAACCTATGACCTCACCCGCTACCTGGAGCACCAACTCCGCAGCTTGGCTGGGACCTATGTGAGTATCCAGCGTAGGAATCTGGGAGTTGGGGAGGAGTGAGGAGTTGGGGAAAGACAGTCCTAACCGTGGAGGGTTCTGGTAAATGATGGGGTGAGGAGGGGCTCTTTGGCTCCCACCAGGCCCCCTGTCTGGTCTA
+
AABBCFFFCFFFGGGGGFGGGGHGGGGGGGCAFGEGFGHHHHGEGGHFHHFFDHHGGGHHHHBGHGHFHHHFGFGGHHHHHHHGHGHHGHHHGEGCEGHHGEH?E/FGG2?GDGFFH?DDHHHHHGDGFGFHHHGFHFHEEFDGD?F?FDEFGGH.GD<CG<@AEGECGHHHGGCGHHHF?:;CDFGG9;FFGG;FFGGGFFGGGGFAEFFFFFFAF9EFFFF/BFFE.FFFFA.;.AD--AFFF0FFFF0
@M05620:37:000000000-D9766:1:1101:20717:4617 1:N:0:13
ACCACACCTTCTACAATGAGCTGCGTGTGGCTCCCGAGGAGCACCCCGTGCTGCTGACCGAGGCCCCCCTGAACCCCAAGGCCAACCGCGAGAAGATGACCAGGGTGGTGGCCCCGCACCTTCTCCGGTGGGCGCCCTCCCTCCTCCCTGCCCCCCGGGGCCTCCCCCCTTCCTAACGGGTCCCTCCTCCGCCCGTTTCCGGAAGGACTCCCTCCCCGAACCTAAGTCCCTTTTGAAATTCTCAAGGTCCT
+
CCCCCCCCFFFFGGGGGGGGGGHHGGGGHGHHHGGGGGGGGHHHHGGGGGGGHHHHGHHGGGGGGGGGGGGHHHHGGGGGGHHHHGGGGGGGGGHHGH2FH20=/0//<=A0FG-----</00<00.;:-:-;--;--;C./;.C/C./;.=..;@-9----....;A-@F//000/.;.;-..0/.;//..;--;FF0B.-.-;...//0.;/...---;-/00/000;0;F0B.;9000000090;000
@M05620:37:000000000-D9766:1:1101:23693:4619 1:N:0:13
ACCACACCTTCTACAATGAGCTGCGTGTGGCTCCCGAGGAGCACCCCGTGCTGCTGACCGAGGCCCCCCTGAACCCCAAGGCCAACCGCGAGAAGATGACCGGTGCGTGGCCCGCTACCTCTTCTGGTGGCCGCCTCCCTCCTTCCTGGCCTCCCGGCGCTGCGCCCTTTCTCCCTGGTTCTCTCTTCTGCCGTTTTCCGTAGGACTCTCTTCTCTGCCCTGCGTCTCCTTTGGCACTCTGCAGGTTCTAG
+
A>>AABABBFCFEGGGDGGGGDGBE2AB42GGGG2B?EEGGHGFGGGGDEGGFHFHHHHFGGGGGGFGGGEFFGG>EFGHGHHHHGGGGGGCCGHFHHHH2>DAF/>?CCFHHGGG-AGHHHHHHHHFHGHHFGGGEGGGGGGGGGGGGGGGGGGGGDFFFFFFFFFFFFFFFBFFFFBBFFFFFFFFFFFFFFFFFFFFF?DFFFFFFFFFFFFFFFFFFFEFFFFFFFFFBF9BF9FBFFEFA;BFFF/
@M05620:37:000000000-D9766:1:1101:24079:4627 1:N:0:13
ACCACACCTTCTACAATGAGCTGCGTGTGGCTCCCGAGGAGCACCCCGTGCTGCTGACCGAGGCCCCCCTGAACCCCAAGGCCAACCGCGAGAAGATGACAGGTGCGTGGCCCGCTACCTCTTCTGGTGGCCGCCTCCCTCCTTCCTGGCCTCCCGGCGCTGCGCCCTTTCTCACTGGTTCTCTCTTCTGCCGTTTTCCGTAGGACTCTCTTCTCTGCCCTGCGTCTCCTTTGGAACTCTGCAGGTTCTAG
+
AAA?AAAAFFFFGDGG3FF1GBGFGAAA00AF1FFA0EGGCHHFHGGGCEGGFHF1GHGGCECGG/FGGGGCG1GGGG/G//GHHG/<BCC//CGGDGBDG1?<?1><?@@FGCGC-</0DGDGFFB0CA.<CCCCGE.CG?9B0CBBF.9;F.CC--=@>9-@--;@/;//F/BFBB:9;FFFFFB/BFB/@AFFFB999ABB//;FBFFFBFFFB//ABF-@9;BFBB9FF//9B/BBFFF9--9BBFF
@M05620:37:000000000-D9766:1:1101:7359:4629 1:N:0:13
GAGGCTGCTTTGGAAGAAACTCATAGATTACTGCAACAGTTCCCCCTGGACCTGGAAAAGTTTCTTGCCTGGCTTACAGAAGCTGAAACAACTCCTCAAGGATGCTACACGTACGGAAAGACTCCTAGAAGAATCCCCGGGCGAACAAGAGATGCTGCCACCATGGCCAGTCCGGCAGGCATTTCAGATTTCGCACTCTTGTGGCTCCAATTGCACAATTCTCAGCAATTGTACTTGTACATGACACGCCA
+
BACCCCFCFFFFGGGGGGGGGGHHHHHHHHHHHHHHHHHGHHHHHGGGHHHHHHHGHHHHFHHHHHHHHHHHHHHHHHHHHHHHHHHHHHHHH3FB2B3@313323D332?B21EEEFEH3?FGH33DBFFGC3DBEE//<////>>FG0G0GH1GH10<>0>FHHHGHHGBBA--ADD.;GHHHGHG0CFGHFGGGFFFGFF..;FEFF0;FBFGGGGGB09;;///;//;BBBBB;://;FFFFF?B.:
@M05620:37:000000000-D9766:1:1101:11690:4643 1:N:0:13
AGTGCCAGCTCTCAATCGCACAGGGGACCCAGGGCCTGGCCCCTCCATCCAGAAAACCTATGACCTCACCCGCTACCTGGAGCACCAACTCCGCAGCTTGGCTGGGACCTATGTGAGTATCCAGCGTAGGAATCTGGGAGTTGGGGAGGAGTGAGGAGTTGGGGAAAGACAGTCCTAACCGTGGAGGGTTCTGGTAAATGATGGGGTGAGGAGGGGCTCTTTGGCTCCCACCAGTCCCCCTGTCTGGTCTA
+
ABCCCFFFCFFFGGGGGGGGGGGCFEEFGGHHGGGGFFGHHHGHG1FFHHHHHHHF3EHHFEHHHHHHFHHGGE@/BGGGGHHHHHGHDHFHGFGGGHHHGHHGGGHHEHHHHHHHHHHHHHHHHGEGGGGHHHHHHHHGGHHGGGGGGGGHHHHHHGHGHHGGGGGHHHHHHHHHHHHHGGADEFGGCGFGGGFGGGGGGGGGGGFFFFFFFFFFFFFFFFFFFFFFFFFFFFFFFFFDFFFFFFFFFFF
@M05620:37:000000000-D9766:1:1101:23811:4644 1:N:0:13
ACCACACCTTCTACAATGAGCTGCGTGTGGCTCCCGAGGAGCACCCCGTGCTGCTGACCGAGGCCCCCCTGAACCCCAAGGCCAACCGCGAGAACCCGGGTGAGTGGCCCGCTCCCTCTTCTGGTGGCCGCCTCCCTCCTTCCTGGCCTCCCGGCGCTGCGCCCTTTCTCACTGGTTCTCTCTTCTGCCGTTTTCCGTAGGACTCTCTTCTCTGCCCTGAGTCTCCTTTGGAACTCTGCAGGTTCTCGATC
+
CCCCCCCCFFFFGGGGGGGGGGHHGGGEHGHHHGGGGGGGGHHHHGGGFGGGHHHHHHHGGGGGGGGGGGGHHHHGGGGHGHHHHGGGGGGGGG2/<>/<?/==1?CCGECGC-CEFHHFHDGBG/ACCFF?EGHGGFAFGGFBF/:CB99;C@-:@:CDD-DDABFFFFBBFB/0;FFFB9FFBBBF0;.;/AFBDFAA.FBFFBBBFFBF0B0;AB.B9BFFFFFF0FBB0;F00FFF0AFFFFBEBFF
@M05620:37:000000000-D9766:1:1101:11856:4665 1:N:0:13
GAGGCTGCTTTGGAAGAAACTCATAGATTACTGCCACAGGACCCCCTGAACATGGAACCGTTTCTTGCCTGGCGTACAGAAGCTGGAACAACTCCTAAAGGTTGATAACAGACCGGCAAGTCTCCTAGAAGACTCCCAGGGCGTCCACGAGCTGATGCAACCCTGGCAAGTACGTCAGGCCTTTCCGCTTTCGCACTCTTGTGGCTCCACTTGACCCATTCTAAGCATTTGTACTTGTACCTGACACGCCA
+
BAABBBFAFFFFGGGGCGGGG4BDF5AGGF4FG54BGHCA22B222AB23B55BECA31AA13ADDA5BFDF10?0>?5DFFHGC21BG2FHG3GFF4BF@33134B433B3B/>E/<EG11BGH11B11BFFGH1F01?/?CCG?GHGGCGGH11=11>>=<<CHH/CED<G./;EGHH./;GHEF:A.;;ED;BBGGGGBFA.;FEFBGGG00CFAFFFF/FF//;B;/;FFB9BFFEF/BFF//.-;.
@M05620:37:000000000-D9766:1:1101:12250:4686 1:N:0:13
ACCACACCTTCTACAATGAGCTGCGTGTGGCTCCCGAGGAGCACCCCGTGCTGCTGACCGAGGCCCCCCTGAACCCCAAGGCCAACCGCGAGAAGATGACCAGGTGAGTGGCCCGCTACATCTTCTGGTGGCCGCCTCCCTCCTTCCTGGCCTCCCGGGGCTGCGCCCTTTCTCACTGGTTCTCTCTTCTGCCGTTTTCCGCAGGACTCTCTTCTCTGACCTGAGTCTCCTTTGGAACTCTGCAGGTTCTA
+
CDDCCCDDFFFFGGGGGGGGGGHHGGGFHGHHHGGGGGGGGHHHHGGGGGGGHHHHHHHGGGGGGGGGGGGHHHHGGGGHGHHHHGGGGGGGGGHHHHHHHH0/?FBF1FECGH-A@@@1>GHFFH0<=GDGGGGGGGEGGHGG0;BF0;9:FGGGD--;-;.:@DDFCFFFFFBFFFFFFFFFFFF0:B9BFD.;FFFFF.99-.ABFFFFFFFFF09BBB/9:000B9:FFFFEBB0FFFFEF.;0BFB
@M05620:37:000000000-D9766:1:1101:23164:4697 1:N:0:13
GAGGCTGCTTTGGAAGAAACTCATAGATTACTGCAACAGTTCCCCCTGGACCTGGAACAGTTTCTTGCCTGGCTTACAGAAGCTGAAACAACTCCTAAAGGATGCTACCCGTCAGGAAAGGCTCCTAGAAGACTCCCAGGGCGTCAACGAGCTGATGCAACCCTGGCAAGTACGTCAGGCCTTTCCGCTTTAGCACTCTTGTGGATCCAATTGACCCATTCTCAGCATTTGTACTTGTAACTGACACGCCA
+
111AAAFAFFFFF1FGGGFEFGF3FGHHGHFHHHEGGAGBFGHHHGEF/0BFGHGHH10BDGHHHHHHHHHHHHH1GHHHHFHHF1FHHFGHG@GF@BGH1BGHF@FHHHGF//?GHFHHFHHHG11B<BGHHHHBF0BFA/>CC/C1EFFGGH11F1FGHFEFHHH0FFH11.>GGGHH./CHHHGGGGGHHHHHHHHHH0CGHHHHG0FFG00C/.CFGG0CFGBGGGGFGGFGGGGGGGGGGFF-@A?
@M05620:37:000000000-D9766:1:1101:18788:4701 1:N:0:13
AGTGCCAGCTCTCAATCGCACAGGGGACCCAGGGCCTGGCCCCTCCATCCAGAAAACCTATGACCTCACCCGCTACCTGGAGCACCAACTCCGCAGCTTGGCTGGGACCTATGTGAGTATCCAGCGTAGGAATCTGGGAGTTGGGGAGGAGTGAGGAGTTGGGGAAAGACAGTCCTAACCGTGGAGGGTTCTGGTAAATGATGGGGTGAGGAGGGGCTCTTTGGCTCCCACCAGTCCCCCTGTCTGGTCTA
+
CBBCCFFFCFFFGGGGGGGGGGHGGGGGFGHHGGGGGGHH2GGHGGHHHHHHFHHHHGHHHHGHHHHHHHHGGGGGHHHHHHHHHHHHGHHHGGGGGFGHGHHGGGHHGHHHHHHHHHHHHHHHHGDGGGHHHHHHHHHGGHHHGGGGGGGHHHHHHGHHHHGGGGHHHHHHHHHHHHHHGGEGGGGG;FGGGGCGGGGGGGGGGGFFFFFFFFFFFFFFFFFFFFFFFFFFFFFFFFFFFFFFFFFFFFF
@M05620:37:000000000-D9766:1:1101:14532:4702 1:N:0:13
GAGGCTGCTTTGGAAGAAACTCATAGATTACTGCAACAGTTCCCCCTGGACCTGGAAAAGTTTCTTGCCTGGCTTACAGAAGCTGAAACAACTGCGAAAGGTTCATACCCGTAAGGAAAAGCTAATAGACGAATAACAGGGAAAACAAGAAAAGAAGCAAACAAGGCAAGTAAGTCAGACATAGCCACTTTAGCACTCTTGTGGAGCCAATTGAAAAATTATAAGCATTTGTACTTGTAACTGACACGCCA
+
A3AAAAFBFFDFGFABCCEGGGFHGGGGGFBFGF4DCGGBGDEGHGEFABBBFFEBB32BBDDFFBD5BBFGHHF3BAFBFBBBBBBDBBCFH331>>>B?@B3@BBBFGEE>?BB?G32B0B3F4BBF3</<CFG2B2///0/22/?@22@2</0?1<?100/</?C>F<1<1>>>D1>0<11<00<<0<DDDGD0<=0D0C.0.;CGC/;000;0.:;CF9C;0;CBFGBB09B0;FGB00BF;09-.A
@M05620:37:000000000-D9766:1:1101:18471:4734 1:N:0:13
ACCACACCTTCTACAATGAGCTGCGTGTGGCTCCCGAGGAGCACCCCGTGCTGCTGACCGAGGCCCCCCTGAACCCCAAGGCCAACCGCGAGAAGATGACAGGTGCGTGGCCCGCTGCCTCTTCTGGTGGCCGCCTCCCTCCTTCCTGGCCTCCCGGCGCTGCGCCCTTTCTCACTGGTTCTCTCTTCTGCCGTTTTCCGTAGGACTCTCTTCTCTGCCCTGCGTCTCCTTTGGCACTCTGCAGGTTCTAG
+
BBBBBBBBFFFFGGGBFGGGGGHHGGGGHGHHHGGEEFGCGHHHHGFGE?EFHFHHHGHGGGGGFGGGGGGHGHHGGGGHGHHHFGGGGFFGGGHH2??G2FGFG1>?EGGH.CGF-<CHHGHHHHHHHGHHGGGGGHGHHGGGGGFGFGGGGGGGGAFFFFBDFFFFFFFFFEFFFFBFFFFFFFFFFFFFFAFFFFFFFFFDBFFFFFFFF/BFFBBFFFEFFFFFFFFFFF/BBBFFFFFFF.F/BFB
@M05620:37:000000000-D9766:1:1101:11370:4735 1:N:0:13
ACCACACCTTCTACAATGAGCTGCGTGTGGCTCCCGCGGAGCACCCCGTGCTGCTGACCGAGGCCCCCCTGAACCCCAAGGCCAACCGCGAGCACCCAGGTGCGTGGCCCGCTACCTCTTCTGGTGGCCGCCTCCCTCCTTCCTGGCCTCCCGGAGCTGCGCCCTTTCTCACTGGTTCTCTCTTCTGCCGTTTTCCGTAGGACTCTCTTCTCTGACCTGAGTCTCCTTTTGAACTCTGCAGGTTCTACATC
+
>>AABCCAFFFFGGGGGGBGGFHHGGGGEGHHHFGG2EFG?EHHHGGEBEEF@GHHHHHE>>/EFGGGGGGHHHHGGGEGGGHHHGG@D?@</<??D?GGC<1<<>-CHG-AFCFGGGHGGECC;;.CC:AB.A?EFFEGBFBF09FG0;EAEGFFFFBB@CD@DFFBFBBFF;F;:BBF/BFBBFBFFFAAF?BFD::A?BF/B/;BFFFFBB/;9/;9B:;/9BBFB/;EFF//;B:BF.;FFB/////
@M05620:37:000000000-D9766:1:1101:11355:4745 1:N:0:13
ACCACACCTTCTACAATGAGCTGCGTGTGGCTCCCGAGGAGCACCCCGTGCTGCTGACCGAGGCCCCCCTGAACCCCAGGGCCAACCGCGAGAACCCTTGTGAGTGGCCCGCTCCCTCTTCTGGTCCCCCCCTACCTCCTTCCTGGCCCACCGGCGCTGCGCCCTTTCTCACTGGGTATCTCTTCTGCCGTTTTCCGTAGGCCCCTCTTCTCTGCCCTGAGTCCACTATGGGACTCTGCCGGTTCTCGATC
+
BAAABBBBFFFFGGGCFGGGGGHHGGGGHCHHHGGGFGGGGHHHHGGGEGGGHHHHGHHGGGGGGGGGGGGHHHHG///??//<//E/>BBDGGHAF02???D<<F/<0?--@CC.<GHHHH0<0<0<C.A::.;GG0A/;CFF0/;F.9C.AG--BC-.-;9;B9BF/;/;F/.9B/;//;FBFBF/B=:A/9FFA/9DBF9.9A.F/;////;/./..;;9//9//;/B.9..9/9//---;AF/.:/.
@M05620:37:000000000-D9766:1:1101:21389:4776 1:N:0:13
GAGGCTGCTTTGGAAGAAACTCACAAATGAGTGACACAGGATCGGCGGACCCGCTAACCGTTGTTTAGCTGGCTGTCAGCAGCTAGAACGACTTCTCCAGGTTGAAACCAGGACGGAAAGTCTACTTGAAAAACTCCCAGGCGTTCACGAACTGATGACACCCTGGCAAGTACGTCCGGGCTTTCCGGTTTCGCAACCTTGGGGATCCCATTAGCCCCATCTTAGGCTTTGTACTTGGAACTGACCCGCCA
+
AAAAAAF>BBB@GABFCGEGFBF4B4BBDB5DB55AAB2223B22AAA0AA100>>1BFE11?11?443B3BEG113BBFGHHH333BF/?E/?F4BB3BC?22233B0F///<///FD01?11?1<111110.1>FG01<.<.-=C0...-.00000;CHGD./;./C:;;B.;..-9-;-;F00999;./...;-./;//.;..9;.9/;//;BFF.B//;/;/;/:B/B///;;///;/9//;.9-;-
@M05620:37:000000000-D9766:1:1101:23109:4794 1:N:0:13
AGTGCCAGCTCTCAATCGCACAGGGGACCCAGGGCCTGGCCCCTCCATCCAGAAAACCTATGACCTCACCCGCTACCTGGAGCACCAACTCCGCAGCTTGGCTGGGACCTATGTGAGTATCCAGCGTAGGAATCTGGGAGTTGGGGAGGAGTGAGGAGTTGGGGAAAGACAGTCCTAACCGTGGAGGGTTCTGGTAAATGATGGGGTGAGGAGGGGCTCTTTGGCTCCCACCAGTCCCCCTGTCTGGTCTA
+
AABBCFFFCFFFGGGGGFGGGGHHGEFGGGHHGGGGGGHHFHGHGGHHGHGHHHGHHGGHHFHHHHHHHHHGGGGGHHHGHHHFFHHHGHHHGGFGGGHHGHHGE<GHGHHHGHHHHHHHHHHHHGEGGGHHHHHHHHHGDHHGGGGGGGFHHHHHHGHHHHGGGGHHHHGHHGHHHHHHGEEGGGGGAAFGGGFGFGGGGGGGGGFFFFFFFFFFFFFFFFFFFFFFFFFFEFFFFFFFFFFFFFFBBF;
@M05620:37:000000000-D9766:1:1101:16219:4798 1:N:0:13
GAGGCTGCTTTGGAAGAAACTCATAGATTACTGCAACAGTTCCCCCTGGACCTGGAAAAGTTTCTTGCCTGGCTTACAGAAGCTTAACCAACTGCTAAAGGTTCAAACAAGTCCGGAAGGAGTAAAAGACGACACCAAAGAAGTCCAAGAAATGCAGCCACCCTGGCCAGTCCATCAGGCCTTACCGATTTCAACCTCTTGTGGCTCCACTTGCCCCATTCTACGACTTTGTACTTGTACATGACAAGACA
+
>?A3>AFAFFDDGBBB4GBGGFHHHF5FGBFDGH4BEGFGHGGHHGFFE2BFGGFBB32BBDFGHDDBBFGHHHGBBFG5B333B55@BB1?33B44BBBB3B334BBB1B@3@>EF@/?0/BBG4BB?2?/E/>??C/22BBB22@FF02@@<22@2/?F0/<FGHG1<1F111>FFHB<>B1</<E-<<D000;;CGHH0CF..GFFBGFBC9BA9;;;CCF.C;;;0C090;0;;;;;FFFFGF./B/
@M05620:37:000000000-D9766:1:1101:15032:4809 1:N:0:13
ACCACACCTTCTACAATGAGCTGCGTGTGGCTCCCGAGGAGCACCCCGTGCTGCTGACCGAGGCCCCCCTGAACCCCAAGGCCAACCGCGAGAAGATGACAGGTGCGAGGCCCGCTCCCTCTTCTGGTGGCCGCCTCCCTCCTTCCTGGCCTCCCGGCGATGCGCCCTTTCTCCCTGGTTCTCTCTTCTGCCGTTTTCCGTAGGACTCTCTTCTCTGCCCTGCGTCTCCTTTGGCACTCTGCAGGTTCTAG
+
CCCCDDDDFFFFGGGGGGGGGGHHGGGEHGHHHGGGGGGGGHHHHGGGEEGGHHHHHHGGGGGGGGGGGGGHHHHGGGGHGHHHHGGGGGGGGGHHGHHH2=F?F1>/>CCGGGGFC?EFHHHHHBD=CFHGCGGGGGGGGGGGBCBFBFAFGGGGG?F-@.9;DDF;BBFFF0BFBEBFFFFFFFF:;B0FFAAFFFFFF.D.0:BFFFFFFFFFFFEEFA9@.;:B:0BFFFBBF/;FFF0BF;FBB0:
@M05620:37:000000000-D9766:1:1101:16627:4812 1:N:0:13
ACCACACCTTCTACAATGAGCTGCGTGTGGCTCCCGAGGAGCACCCCGTGCTGCTGACCGAGGCCCCCCTGAACCCCAAGGCCAACCGCGAGAAGATGACCGGGGCGTGGCCCGCTACCTCTTCTGGTGGCCGCCTCCCTCCTTCCTGGCCTCCCGGCGCTGCGCCCTTTCTCCCTGGTTCTCTCTTCTGCCGTTTTCCGTAGGACTCTCTTCTCTGCCCTGCGTCTCCTTTGGCACTCTGCAGGTTCTAG
+
AACCBCBAFFFFGGGGGGGGGGHHGGGBAEHHHGGGDFEEDHHHHGGGGEGGGHHHHHHEGGGGGGGGGGGHHHHGGGGHGGHHHGGGGGBDGGHGHHHH2B@/>-<<AD?GHDGG-;GCGHGGGGF9FFAADGCGGEGFGD/C9:9::.:0FFF.=-;DACADFFFAFFFFF0;;FF0BFFFFFFF9BBFF=;AFFFFAFFADBBBFFFFFFFFFFBFF0A.@F=DFBBBFFB0:9/;BBFFBF.:9BF:
@M05620:37:000000000-D9766:1:1101:16212:4815 1:N:0:13
GAGGCTGCTTTGGAAGAAACTCCTAGATTACTGCACCCGTTCCCCCTGGACCTGGAAGAGTTTCTTGCCGGGCGGAAAGACTCCTAGAAGACTCCTAAAGGATGCTACAGGTCAGGAAAGACTCCTCGAAGACTCCCCTGTCGTCCACGAGCTGCTGCCACCGTGGCCAGTCAATCAGGCCTTTCCGATTTAGCACTCTTGTGGATCCAATTGCCCCAATCTCAGCAGTGGTAATGGTACCTGACCAGCCA
+
BBBBBBFBFFFFGGGGG4BGBF4GDABFGEGGHHF4FE2ABFGHHGEF2AFGHB1BA31BDGFEHH55B0A0EEGGEEH3?3B?B?4B?3BFFBFD343B30B303B33?0BB1BBFFH000F1110//0/?<?G1//0/11/.>..<<---</=<B0./<<.<::A:C.C0000:CCFH.//0;09.;.;09000=/009;9.C09CF000C/B/;..9/;B/;//.////////999/////;9/;.AF
@M05620:37:000000000-D9766:1:1101:12207:4831 1:N:0:13
GAGGCTGCTTTGGACGAAACTCATAGATTACTGCAACAGTTCCCCCTGGACCTGGAGAAGTTTTTTGACTGGCTTAAAGAAGTTGAAACAACTGCCACTGGTTGCCACACGTAAAGACAGGCACCTAGAAGAATCAAAGAGAAAAAAAAAAATGAAGAAAAAAAGGCAAGCAAGTCAGGCAAATACGCTTTAGAACTCTTGCGGACTAAATTGAAAAATTAACAGAATCTGAACATTTAAAAGACAAACCA
+
>3AA>>BABBB4F44AAE2EGGHHHFGHGHBBDF3BCGBDE5B3AAAA2G2BBBABB31BDFF5BEE1555B?BF3BDDBFG4BF44BBB1BG3F3B@3B23@1B3B30?/B?0/B?232///0/3B??B32B233B?F222222<///<->0000<=CGFF@-:.;....::C0;00//;..000.;...009;;0000009-;--/:////;;//A.://:///9;/;//;9/:FF/:/9/..9..9..
@M05620:37:000000000-D9766:1:1101:12192:4843 1:N:0:13
GAGGCTGCTTTGGAAGAAACTCATAGATTAATGCAACAGTTCCCCCTGGACCTGGAAAAGTTTCTTGACTGGCTTACAGAAGCTGAAACAACGCCGACAGGATGCTACCCGTAAGGAAAGGCACCGAGAAGATTCCAAGGGAGGAAAAGAGCGGATGAAACAATGGCAAGTAAGCTAGCCATGGCCGCTTCAGCACAATGATGGAGCGAATTGAACAATTTTCAGCATTTGCACTTGTAACTGACAAGCCA
+
>11AAA1>1DDFFGGGFFG1B1B3FFH33D13F1FH1AG1AFG1FE0F/A00000B1F00BA2F2FA2B11BGH0GH1FEHHHBBGHHHCGH////>//>F0BF01FGHA/?/<<110B<0G00</<///<@112222@?C/?//<F<<FH0----<<==0/.00///<.0<<;00<0/;00::./;--;.0;0;.//;00;CB9//-;--.99//;-/;/;/99/B//9//;9F//9/////9//;-:-:
@M05620:37:000000000-D9766:1:1101:22233:4854 1:N:0:13
GAGGCTGCTTTGGAAGAAACTCATAGATTACTGCAACAGTTCCCCCTGGACCTGGAAAAGTTTCTTGCCTGGCTTACAGAAGCTGAAACAACTGCTAAAGGATGCTACCAGTCCGGAAAGACTACTCGAAGACTCCCAGGGCGACAACGAGCTGCTGCCACACTGGCAAGTCAGTCAGGACTTTCCGATTTAGCACTCTTGTGGATCCACTTGCCCACTTCTCAGCATTTGTACTTGTAACTGACACGCCA
+
CCCCCCFBFFFFGGGGGGGGGGHHHHHHHHHHHHHHHHHFGHHHHGGGHHHHHHHHHHHHGHHHHHHHHHHHHHHHHHHHHHHGBGHHHHEHH3BFGHHH3EGHH3DFGEHGF3EE1EGH3BFDGFFGEFFGH3BFCGFFGG//>>BFFGGF/??1??0>GHGHHEHHHGG1<0DGHHHEHHH0D0.<.:.0;CGHHGFHHCGGHHGGG00CBBCGGGGGFFGGFGFGGGGGGGGGGFFFGGGGGBBDCF?
@M05620:37:000000000-D9766:1:1101:13103:4860 1:N:0:13
AGTGCCAGCTCTCAATCGCACAGTGGACCCAGGGCCTGGCCCCTCCATCCAGAAAACCTATGACCTCACCCGCTACCTGGAGCACCAACTCCGCAGCTTGGCTGGGACCTATGTGAGTATCCAGCGTAGGAATCTGGGAGTTGGGGAGGAGTGAGGAGTTGGGGAAAGACAGTCCTAACCGTGGAGGGTTCTGGGAAATGATGGGGTGAGGAGGGGCTCTTTGGCTCCCACCAGTCCCCCCGTCTGGTCTA
+
A>ABAFFC3FCFGGGGGFFGGGH4BBGHHGAGFAEGEFGGGHG2EFFHHHHHGFFH3EBAGHHHHHFFGC1EEEEEH3GGHHHEGGHHFEGFFGGGGFHHDHH/EEG0/B333B?F1B2GHHHGHD?/BC1@<@>F1<@/<?<1>/?CCDCF0F101</<<<<-.<GA/GHBCHH0G0CGGGH-CED@9;CF09/:9.CB0000.DE?.;AFA.-9@@.FF/9/99/:AFFF?A/;FB?.-9AA..;9;F/
@M05620:37:000000000-D9766:1:1101:7294:4894 1:N:0:13
ACCACACCTTCTACAATGAGCTGCGGGTGGCTCCCGAGGAGCACCCCGTGCTGCTGACCGAGGCCCCCCTGAACCCCAAGGCCAACAGCGAGAAGATGACCGGTGCGAGGCCCGCTCCCTCTTCTGGAGGCCGCCTCCATCCTTACTGGCCTCCCGGAGATGAGCCCTTTCTCACTGGTTCTCTCTTCTGCCGTTTTCCGTAGGGATCTATTCTCTGCCCTGCGTCTCCTTTGGCACTCTGCCGGTTCTAG
+
AAAAAAA>CCFFFGDF3BGED1BEE0AAA0GHBFEEEEGCFHHHHGGGGGGFGFGBGGGE?E@EF/>EEGG0G1??EG/?//?<FF/<FB></?0?1D111><>@/<.<<ACA--@-.;://CGH0C0;..;-;;ECF/00.;00900/;.:FEAC;9;-////;B9F//:F//:BB9:BFFFFFFF/;BFF-9;9AFFBF;BB-;;;B//;BB/9B/9-BF--99A9FFF/FBFB9-;9/B/@@9AAFFB
@M05620:37:000000000-D9766:1:1101:19004:4916 1:N:0:13
ACCACACCTTCTACAATGAGCTGCGTGTGGCTCCCGAGGAGCACCCCGTGCTGCTGACCGAGGCCCCCCTGAACCCCAAGGCCAACCGCGAGAACCCAGGTGAGTGGCTCGCTACCCCTTTTGGCGGCCGCCTCCCTCCTTCCTGCCCTCCCGGACGCCCTCCCTTTCTCACTGGCTCTTCCGCCTGCCGCCTTCCGAATCACTCTCCTCTCCTACGTGAGTCTCCTTTTGATCTATGTACTTTCTAGACC
+
BBBBBABAFFFFGGGGGGGGGGHHGGGG4EHHHGGF2EGG2GGHHGGGEFGF5GHHGHHGFE0EFGGGGGGFHHHGGGFHFHHHHGGGGGGGGGF/<</FGC1?<1<F0?->FE-00.><0<=-/<-;:-;AEEE.CC;FBFF00/;C/9;..------;-.;;F//BF///B9B.BFF///..;....---.;B/A.9../;BB///;./;///;.:.../::/;/9//::////:///////:9::///
@M05620:37:000000000-D9766:1:1101:20734:4917 1:N:0:13
ACCACACCTTCTACAATGAGCTGCGTGTGGCTCCCGAGGAGCACCCCGTGCTGCTGACCGAGGCCCCCCGGAACCCCAAGGCAAACGGCGGGAAGAGGACCGGTGGGTGGCCCGCTCTCTCTTCTGGTTGCCGCCTTCCTCCCTTCCGGCCTCCCGGCGCTGCGCCCCTTCTTCCTGGTTCTCCCTTTTTCCGTTTTACGCTGGACTCTCCTCTCTGTCCTGCGTGTCCCTTTGCACCCTGTCGGTTCTAA
+
BBBBBBBBFFFFGGGGGGFGGGHHGEFEHGHHHGGGGGEGGHHHHGGGDFGGGHHHHHHGGGGGGGGGEE/>/EFG/E/??G0B0B/</>/-@@...<.<.-<--.-;.:.:A--;9.9C09CF0;B009;C-;BD.BFF//../;/.;--;A.9.;-;-9-.9-;@-;9.B/;////;B/F//;.9/;/9BD/:/A/:;..;-.9;FF///;F//;/;//:/-...;F////;/;//..://99@D.///
@M05620:37:000000000-D9766:1:1101:21956:4948 1:N:0:13
AGTGCCAGCTCTCAATCGCACAGGGGACCCAGGGCCTGGCCCCTCCATCCAGAAAACCTATGACCTCACCCGCTACCTGGAGCACCAACTCCGCAGCTTGGCTGGGACCTATGTGAGTATCCAGCGTAGGAATCTGGGAGTTGGGGAGGAGTGAGGAGTTGGGGAAAGACAGTCCTAACCGTGGAGGGTTCTGGTAAATGATGGGGTGAGGAGGGGCTCTTTGGCTCCCACCAGTCCCCCTGTCTGGTCTA
+
BCACCFFFDFFFGGGGGGGGGGHHGGGGGGHHGGGGGGHHHHGHGGHHHHHHHHHHHGHHHHHHHHHHHHHGGGGGHHHHHHHHHHHHGHHHGGGGGHHHGGHGGGHHGHHHHHHHHHHHHHGHHGGGGGHGGHHHHHFGGHHHGGGGGGEHHHHHHGHHHHGGGGHHHHHHHHHHHHHGGDEGGGGGGFGGGGGGGGGGGGGGGGFFFFFFFFFFFDFFFFFFFFFFFFFFFFFFFFFFFFFFFFFFFFF
@M05620:37:000000000-D9766:1:1101:19885:4962 1:N:0:13
ACCACACCTTCTACAATGAGCTGCGTGTGGCTCCCGAGGAGCACCCCGTGCTGCTGACCGAGGCCCCCCTGAACCCCAAGGCCAACCGCGAGAAGATGACCAGGTGAGTGGCCCGCTACCTCTTCTGGTGGCCGCCTCCCTCCTTCCTGGCCTCCCGGAGCTGCGCCCTTTCTCACTGGTTCTCTCTTCTGCCGTTTTCCGTAGGACTCTCTTCTCTGACCTGAGTCTCCTTTGGAACTCTGCAGGTTCTA
+
BBBBBBBBFFFFGGGGGGGFGFHGGEEA4EHHGGGGDEFCAHHHHGGGFEGGFHHHHHHGGGFGGGFGGGGHHHHGGGGHGHHHHGGEGGDCFGHGGHFHHHHGHHHHGHGGHHGGGGGHHHHHHHHHGHGHHGGGGDHGHHGGHHGGGGGGGGGGGG-;BFGGGGDFFFFFFFFFFFFFFFFFFFFFFFFFFFDFFFFFFFADFFFFFFFFFFFFFFBFFFF9BFFFFFBFFFFFEFFFFFFFFFFFFFB
@M05620:37:000000000-D9766:1:1101:19443:4962 1:N:0:13
ACCACACCTTCTACAATGAGCTGCGTGTGGCTCCCGAGGAGCACCCCGTGCTGCTGACCGAGGCCCCCCTGAACCCCAAGGCCAACCGCGAGAAGATGACCAGGTGAGTGGCCCGCTACCTCTTCTGGTGGCCGCCTCCCTCCTTCCTGGCCTCCCGGCGCTGCGCCCTTTCTCACTGGTTCTCTCTTCTGCCGTTTTCCGTAGGACTCTCTTCTCTGACCTGAGTCTCCTTTGGAACTCTGCAGGTTCTA
+
CCCCCCCCFFFFGGGGGGGGGGHHGFGBCEHHHGGGDGGGCHHHHGGGGGGGHHGHGHHFGGGGGGGGGGGHFHHGGGGHGHHHHGGGGGGGGGHHHFHHHHHGHHHHHHGGHHGGGGGHHHHHHHHHHHGHHGGGGGHGHHGHHHGGGGGGGGGGGC?DGFFFFFFFFFFFFFFFFFFFFFFFFFFFFFFFFFFFFFFFFFFFFFFFFFFFFFFFFFFFFFFFFFFFFFFFFFFFFFFFFFFFFFFFFFB
@M05620:37:000000000-D9766:1:1101:15732:4963 1:N:0:13
ACCACACCTTCTACAATGAGCTGCGTGTGGCTCCCGAGGAGCACCCCGTGCTGCTGACCGAGGCCCCCCTGAACCCCAAGGCCAACCGCGAGAAGATGACCAGGTGAGTGGCCCGCTACCTCTTCTGGTGGCCGCCTCCCTCCTTCCTGGCCTCCCGGAGCTGCGCCCTTTCTCACTGGTTCTCTCTTCTGCCGTTTTCCGTAGGACTCTCTTCTCTGACCTGAGTCTCCTTTGGAACTCTGCAGGTTCTA
+
BBBBBBBBFFFFGGGGGGDFGFHHGFGBAEHHHGGF?EGGFHHHHGGGEEGGFHHHHHHEGGGGGGGGGGGHGHHGGGGHGHHHHGGGDGCFGGHGHHHHHHHGGHHHHHGGHHGGGGGHHHHHHHHHHHGHHGGGGGHGHHGHHHGGGGGGGGGGGF-;BGGGGGFFFFFFFFFFFFFFFFFFFFFFFFFFFFFFFFFFFFFFFFFFFFFFFFFFFFFFFFFFFFFFFFFFFFFFFFFFFFFFFFFFFFF
@M05620:37:000000000-D9766:1:1101:17468:4999 1:N:0:13
ACCACACCTTCTACAATGAGCTGCGTGTGGCTCCCGAGGAGCACCCCGTGCTGCTGACCGAGGCCCCCCTGAACCCCAAGGCCAACCGCGAGAAGATGACCGGTGCGTGGCCCGCTCCCTCTTCTGGTGGCCGCCTCCCTCCTTCCTGGCCTCCCGGCGCTGCGCCCTTTCTCCCTGGTTCTCTCTTCTGCCGTTTTCCGTAGGACTCTCTTCTCTGCCCTGAGTCTCCTTTGGCACTCTGCAGGTTCTAG
+
BCCCBBCCFFFFFGGGGGGGGGHHGGGEGGHFHFGEFGFGGHHHHGGGGGGGHHHHFHHGGGGGGGGGGGGHEHHGGGGHGHHHHGGGGGCFGGHHHHGH2<C>C/>?CFGHHGGG-CEHHHHHHHHFHGHHGGGGGGGGGGGG;FFGGGGGGGGGGA-;@FABFFFFFFFFFB:FBEBF;BBFFFF;;FFFFDFFFFFFFFFFBBFFFFFFFFFFF;BEFF//;FFFF:BFFF0;B:;FFF0;FAF;:B0
@M05620:37:000000000-D9766:1:1101:22117:5004 1:N:0:13
AGTGCCAGCTCTCAATCGCACAGGGGACCCAGGGCCTGGCCCCTCCATCCAGAAAACCTATGACCTCACCCGCTACCTGGAGCACCAACTCCGCAGCTTGGCTGGGACCTATGTGAGTATCCAGCGTAGGAATCTGGGAGTTGGGGAGGAGTGAGGAGTTGGGGAAAGACAGTCCTAACCGTGGAGGGTTCTGGTAAATGATGGGGTGAGGAGGGGCTCTTTGGCTCCCACCAGTCCCCCTGTCTGGTCTA
+
ABAABFFFCFFFGGGGGGGCGGHCGEGGGGHHFGGGGGHHHHGHGGHHHHHH3FGBGEHHHHHHGHHHHHHGGEEEHHHGGHHHHHCEFHHFDEFGGEGHGEG/EGHGGHHFHHHHHHHHGHHHHG/BDGFGHHHHHH0CEFHHG@F?@DEGHHGFFEHFHFEEEFCH/CFGHHHHHHHGGDEDAFDGEF.BFGBFGGGGGGGGGDFCFFFFDDFFFFFFFFFEFFFFFFFFFF9BFFFFAFFFFFB0;F0
@M05620:37:000000000-D9766:1:1101:16824:5025 1:N:0:13
AGTGCCAGCTCTCAATCGCACAGGGGACCCAGGGCCTGGCCCCTCCATCCAGAAAACCTATGACCTCACCCGCTACCTGGAGCACCAACTCCGCAGCTTGGCTGGGACCTATGTGAGTATCCAGCGTAGGAATCTGGGAGTTGGGGAGGAGTGAGGAGTTGGGGAAAGACAGTCCTAACCGTGGAGGGTTCTGGTAAATGATGGGGTGAGGAGGGGCTCTTTGGCTCCCACCAGTCCCCCTGTCTGGTCTA
+
ABABBFFF?FFFGGGGGGGGGGHGGGGGEGHHGDGGCFHHAGGEGGHHHHHHFHHHHGHGHHFHHHHHHHHGGGGGHHHGHHHHHHHHGHGHGGGCGFHHGHGGG?GC<BGFDDFDGGG3G3GDBD/E@FDG<FHFFH0C?FDG<@.>C?C<GDDG0.GHHHGGGGHHHBGF0:CHHHFC-C9-.:ADEGFGFFFFGGB00FGEA?:@EF./AFA=A9AF/9F/FF/.9FADF?9BBFEFFE9BFB///BB
@M05620:37:000000000-D9766:1:1101:15313:5027 1:N:0:13
ACCACACCTTCTACAATGAGCTGCGTGTGGCTCCCGAGGAGCACCCCGTGCTGCTGACCGAGGCCCCCCTGAACCCCAAGGCCAACCGCGAGAAGATGACAGGTGAGTGGCCCGCTACCTCTTCTGGTGGCCGCCTCCCTCCTTCCTGGCCTCCCGGCGCTGCGCCCTTTCTCACTGGTTCTCTCTTCTGCCGTTTTCCGTAGGACTCTCTTCTCTGCCCTGCGTCTCCTTTGGAACTCTGCAGGTTCTAG
+
AAAAAAAAFFFFGGGGGGGFF1FHEAFA0A0BAAFEGGC/A/F0ABFE/EF/DHGHGHGGG@?/FGG@EE/FEHH/E/EF/EHHH/E/BGC@CCFHH1FFB1/1??GD1?F0C@GCCGHHHHHHHHFGHFGFGGGGGHGHHGHHFGFFFFFFGGGGA-;AG@F@@F@@FFFFFFFBFFBFFFFFFFFBFFFF@BBFFFFFFFFBBFFFFFFEFFFFFFFFFF-9B@FFFFFFFB/;F/BFFFFFF9;BFFB
@M05620:37:000000000-D9766:1:1101:11101:5030 1:N:0:13
ACCACACCTTCTACAATGAGCTGCGTGTGGCTCCCGAGGAGCACCCCGTGCTGCTGACCGAGGCCCCCCTGAACCCCAAGGCCAACCGCGCGAAGATGCCCAGGTGAGTGGCCCGCTACCTCTTCTGGTGGCCGCCTCCCTCCTTCCTGGCCTCCCGGCGCTGCGCCCTTTCTCACTGGTTCTCTCTTCTGCCGTTTTCCGTAGGACTCTCTTCTCTGACCTGAGTCTCCTTTGGAACTCTGCAGGTTCTA
+
BBBBBBB>BCFFGGFFGFGGGGHHGEE24BGGGFFE?EEAAHEHHGG0AEEEFHFHHHH0E??FFGGGGEFHFGHGGGGHGHHHHGGGGF<B@GGGHHGHHHHG1<GFH1.<GHCFGG@GGHFDDHHHGHGFGDDGGGHGGFGGGGGGGGFFGGGGGG-;@CFFFFFFAFFFBFF/BFFFFFFFFFFFB/BBFDAFFFFFFFFDFEFFFFFFFFFFFBBFFFF9;9B/;F/BFFBFBFB/BBFFFFFFFF/
@M05620:37:000000000-D9766:1:1101:19521:5052 1:N:0:13
GAGGCTGCTTTGGAAGAAACTGACAAATTAGTGACACAAGATCGGCTGAGCATGTAACCGTAGCTTGGCTGGCGTCCAGAAGCTGGCACAACTCCTCCAGGTTGATAAAAGACCGGCAAGTCTCCTCGCCGACTCCCCTGGCGTCCACGAGCTGCTGCCACCTTGGCCAGTCCTTCAGGCCTTTCCGCTTTCGCACTCTTGTGGATCCACTTGCCCCCTTCTCCGCCTTTGTACTTGCACCTGACCCGCCA
+
AAA>>AFAFFDDG1BB1FBBF1B1B10B311DADF3BF0001B00//A00BB11D22DBEA/A/2A0/0B//B>B/>E11>1FF10/>B0B?11BBB>0BB11FG2B2BFG/00<E/EC/>FFGGG0?/>>>C@CHHA0?/<@E>><FEAACGHHFF0<GHG.;:GHHB.CGGCGG0CFF.=9FFFB;;.CFFG.;@FGFEFGF//:B/FFFFBF/A-;AFF/9:-A9A;FFF/;9//99BFFF//--;@@
@M05620:37:000000000-D9766:1:1101:17763:5063 1:N:0:13
GAGGCTGCTTTGGAAGAAACTCATAGATTACTGCAACAGTTCCCCCTGGACCTGGAAAAGTTTCTTGCCTGGCTTACAGAAGCTGAAACAACTCCTAAAGGTTCTTACCCGAACGGAAAGTCTCCTCGAAGACTCAACGGACGAAAACGAGCTGCTGAAAAACTGGCAAGTACGTCAGGACTTTCCGCTTTCGAACTCTTGTGGATCCACTTAACAACTTCTAAGACTTTGTACTTGTACCTGACACGCCA
+
>3>AAACAFFFFGGGCB4BFBGAGGGHHH5FGHH44BAFADGHHHGEF2BGGHHFHHG2FFHHHGHGHHHHHHHGGHHHHHHHGHHHHHGGHH3B3@B3F3333B4BBF3?/>>>>EG/BBB4FF30??B/<FBGCGHFG//>/<<@F/??AFF1FCGH11<>FDEGF0CDG0.<.<CBC;CHHFHA:;C.<;.;:AFGGGFG?0;FFF/;00;=F0;/BFFF;;00;B0B/;9B9F/;/BBBFFF;.-..
@M05620:37:000000000-D9766:1:1101:13607:5064 1:N:0:13
AGTGCCAGCTCTCAATCGCACAGGGGACCCAGGGCCTGGCCCCTCCATCCAGAAAACCTATGACCTCACCCGCTACCTGGAGCACCAACTCCGCAGCTTGGCTGGGACCTATGTGAGTATCCAGCGTAGGAATCTGGGAGTTGGGGAGGAGTGAGGAGTTGGGGAAAGACAGTCCTAACCGTGGAGGGTTCTGGTAAATGATGGGGTGAGGAGGGGCTCTTTGGCTCCCACCAGTCCCCCTGTCTGGTCTA
+
ABAAAFFFBFFFGDGGGGGCGCHCGEGGGGHHFEGGGGHHHHGHGGHHHGHHHHHHHGHHHHHHHGHHHHHGG>EFHHHHHHHHHHHHGHHHEE?EEHGHGGHGGGGHGHHGHHDHHHHHHHHHHGEGGGHHHGHHGGGGGHHGGCFGGDCFGGGHHFHHHFGGGGHHHHHHHHHEHHHHGDCBEFGG;FFGGGCFGGGGGFGGGGFFFFFFFFFFFFFFFFFFEFFFFFFFFFFFFFFFFFFFFFFFFF/
@M05620:37:000000000-D9766:1:1101:14502:5070 1:N:0:13
ACCACACCTTCTACAATGAGCTGCGTGTGGCTCCCGAGGAGCACCCCGTGCTGCTGACCGAGGCCCCCCTGAACCCCAAGGCCAACCGCGAGAAGATGACAGGTGAGTGGCCCGCTACCTCTTCTGGTGGCCGCCTCCCTCCTTCCTGGCCTCCCGGCGCTGCGCCCTTTCTCACTGGTTCTCTCTTCTGCCGTTTTCCGTAGGACTCTCTTCTCTGCCCTGCGTCTCCTTTGGCACTCTGCAGGTTCTAG
+
BBCCBCCAFFFFGGGGGGGGGGHHGFGBAEGHHFGGDGGGGHGHHGGGGFGGFHHHHHHFEGCGGGGGGGGHGHHGGGGHGHHHHGGGGGDGGGHGHHHHBGG=F???GGGHHGGG-CHHHHHHHHHHHGHHGGGGGHGHHGHHCGFGGGGGGGGGGADGGFADFFFFFFFFFEFFFFFFFFFFFFF:BFFFFDFFFFFFFFFFFFFFFFFHHFFFFBFFFFA>FFFFFFFFFF0BF;BFFF0FFAFFFFF
@M05620:37:000000000-D9766:1:1101:10279:5071 1:N:0:13
ACCACACCTTCTACAATGAGCTGCGTGTGGCTCCCGAGGAGCACCCCGTGCTGCTGACCGAGGCCCCCCTGAACCCCAAGGCCAACCGCGAGAAGATGACCAGGTGAGTGGCACGCTACCTCTTCTGGTGGCCGCCTCCCTCCTTCCTGGCCTCCCGGCGCTCCGCCCTTTCTCACTGGTTCTCTCTTCTGCCGCTTTCCGTAGGACTCTCTTATCTGACCTGAGTCTCCTTTGGAACTCTGCAGGTTCTA
+
CCCCCCCDFFFFGGGGGGGGGGHHGGGEHGHHHGGGGGGGGHHHHGGGGGGGHHHHHHHGGGGGGGGGGGGHGHHGGGGHGHHHHGGGGGGGGGHGHHGGHGEG=?1GGHGG0GA@D?DHHD1GFH0DD/<CGFGGGGHGHHGHHFHH0CAFGGGG.A-D?-.:9ADFABFFF0BF0BFFFBFFBBB0::::FF-;DFFFD0;.A00BBFBFF00:B0:FFB///:;0BFFFF0:0BBBFB0;BF.:0::0
@M05620:37:000000000-D9766:1:1101:13935:5093 1:N:0:13
GAGGCTGCTTTGGAAGAAACTCATAGATTACTGCAACAGTTCCCCCTGGACCTGGAAAAGTTTCTTGCCTGGCTTCCAGAAGCTGAAACAACTCCTAAAGGATGCTACCAGTACGGAAAGGCTCCTCGAAGACTCCCCGGGCGTACACGAGCTGATGCAACCATGGCAAGTCCGTCAGGCCTTTCCGCTTTAGCACTCTTGTGGATCCACTTGCACAATTCTCAGCATTTGTACTTGTAACTGACCAGCCA
+
11AAA1CAFFFFGGFFGGGGFGHFGHFFGEFHGHDFFFGADGFHHGEFFAFGHFHFGFEFBDEHGBBGHHHFGBB0BBGFBGHFC1BGGFHF@@B1FFFGHEH101BGFHHG11>E/?/B0/1BE10?/0?EGGGH//>@C/CCC@FDEG/<AG<<G11>GF>FGFH/CE<00<CHGGFH.CFHHHGE.EG0CFGGFGGGGGGGFFFGG/099B000/=FFF0FFF00CFGBFFBBFFFBF/;BF/99-9-
@M05620:37:000000000-D9766:1:1101:12757:5102 1:N:0:13
AGTGCCAGCTCTCAATCGCACAGGGGACCCAGGGCCTGGCCCCTCCATCCAGAAAACCTATGACCTCACCCGCTACCTGGAGCACCAACTCCGCAGCTTGGCTGGGACCTATGTGAGTATCCAGCGTAGGAATCTGGGAGTTGGGGAGGAGTGAGGAGTTGGGGAAAGACAGTCCTAACCGTGGAGGGTTCTGGTAAATGATGGGGTGAGGAGGGGCTCTTTGGCTCCCACCAGTCCCCCTGTCTGGTCTA
+
A?>>ABFFCFFFG4FGGGGAE?GCGEEEEEGHAEEEAFHHGHGHGGHHHHHHGHGGHGHHHFGHHEGHHHHGG>EEHHGHFGHHHH1FEHHF>ECGEGBGGHHGGGHHGHHHHHHHHHHHHHHHHGGGGGGHHHHHHHFGGHHGGGFGGGGHHHHHHGHGHHGGFFGHHHHHHHHHGHHHGGGGFFGGGGFGGGFFGGGGGGGGGGFFFFFFFFFFFFFFFFFFFFFFFFFFFFFFFFFFFFFFFFFFFFB
@M05620:37:000000000-D9766:1:1101:17942:5116 1:N:0:13
AGTGCCAGCTCTCAATCGCACAGGGGACCCAGGGCCTGGCCCCTCCATCCAGAAAACCTATGACCTCACCCGCTACCTGGAGCACCAACTCCGCAGCTTGGCTGGGACCTATGTGAGTATCCAGCGTAGGAATCTGGGAGTTGGGGAGGAGTGAGGAGTTGGGGAAAGACAGTCCTAACCGTGGAGGGTTCTGGTAAATGATGGGGTGAGGAGGGGCTCTTTGGCTCCCACCAGTCCCCCTGTCTGGTCTA
+
ABAABFFFCFFFGGGGGGGGGGHGGGFFGGHHBFEGGGHHHHGHGGHHHGHHHHHHHGHHHGHHHHHHHHHGGEEEHHHHFGHHHHHFFHHHDFFGGHGHGHHGGGHHGHHHHHHHHHHHHHHHHGGGGGHHHHHHHHHGGHHHGGGGGGGGHHHHHGHHHHGGGGHHHHHHHHHHHHHHGGGGGGGGEGGGGGCFGGGGGGGGGGADFFFFFFFFFFFFFFFFFFFFFFFFFFFFFFFFFFFFFFFFFFF
@M05620:37:000000000-D9766:1:1101:12871:5123 1:N:0:13
AGTGCCAGCTCTCAATCGCACAGGGGACCCAGGGCCTGGCCCCTCCATCCAGAAAACCTATGACCTCACCCGCTACCTGGAGCACCAACTCCGCAGCTTGGCTGGGACCTATGTGAGTATCCAGCGTAGGAATCTGGGAGTTGGGGAGGAGTGAGGAGTTGGGGAAAGACAGTCCTAACCGTGGAGGGTTCTGGTAAATGATGGGGTGAGGAGGGGCTCTTTGGCTCCCACCAGTCCCCCTGTCTGGTCTA
+
AA>>AFFCAFFFGFGGDGG1E0GAFEEEAAGH0AE//FHHCHGFGGHHHGHHGHHGHGHFFHFHHGHHHHHEG>FGHFGH>FHHHHF/EBGF/E?EEFFGGHHGGGGHGHHHHHFHHHHHHGHHHGGCGGFHHGHHHHFFCHHHGCGGGGEGHGHHGG<<GFCGGGHFHHHHHHHHHHHHGGG@EFGGEGGGGGCFGFGFGGGGGGF@FFFFFF=?@@EFFFFF//BFFFFFFEBFFFFF@FFFFFFFFF/
@M05620:37:000000000-D9766:1:1101:13076:5138 1:N:0:13
GAGGCTGCTTTGGAAGAAACTCATAGATTACTGCAACAGTTCCCCCTGGACCTGGAAAAGTTTCTTGCCTGGCTTACAGAAGCTGAAACAACTGCTAAAGGATGCTACCCGTAAGGACAGGCTCCTAGAAGACTCCAAGGGAGTAAAAGAGATGATGAAACAATGGCAAGTAAGTCAGGCATTTCCGCTTTAGCACTCTTGTGGATCCAATTGAACAATTCTCAGCATTTGTACTTTTAACTGACAAGCCA
+
AAAAAAFAFFFFGGGGG1BB1AFEDF1FDHHHFHG1AFF1A2ABBEGGA0FECGHGA1FFAFDFG1FBFHFH0BEFFGDGHHFGGBBHBFEHH0G1FF1BE0BB0BFGH0/?>E0BB0BFF?>BFFBBBGBFGFFCBFHFGEG?<GFH1F0<@FG2@@FGGH/@FHHCHF??GG@@FFFGF1<=GDAE.><11=GH<CDDGDGCHBGGH;<::CGHF;<C0;CGCGHHCGH:CFBF09CB9;09BCB.CA/
@M05620:37:000000000-D9766:1:1101:21943:5143 1:N:0:13
AGTGCCAGCTCTCAATCGCACAGGGGACCCAGGGCCTGGCCCCTCCATCCAGAAAACCTATGACCTCACCCGCTACCTGGAGCACCAACTCCGCAGCTTGGCTGGGACCTATGTGAGTATCCAGCGTAGGAATCTGGGAGTTGGGGAGGAGTGAGGAGTTGGGGAAAGACAGTCCTAACCGTGGAGGGTTCTGGTAAATGATGGGGTGAGGAGGGGCTCTTTGGCTCCCACCAGTCCCCCTGTCTGGTCTA
+
AA>>AFFFBFFFGAFFGFGAE?HAGAEEGGGE2EEEFFHHHHGHGGHGHGGHHHHGHGHHGDGHHFGFHHHGG>EEHHGGBBGGHH1?EGHF/E?EEGBFFHHGGGHHGHHHHHHHHHHHHHHHHGGGGGHHHHHHHH0FGHHGGGGGGGEGHHHHGGHHHHGGGGHGHHHHHHHHHHHHGGFGEGGGGGGGGGGGGGGGGGGGGGFFFFFFFFFFFFFFFFFFFFFFFFFFFFFFFFFFFFFFFFFEFFB
@M05620:37:000000000-D9766:1:1101:23315:5145 1:N:0:13
ACCACACCTTCTACAATGAGCTGCGTGTGGCTCCCGAGGAGCACCCCGTGCTGCTGACCGAGGCCCCCCTGAACCCCAAGGCCAACCGCGAGAAGATGACCAGGTGAGTGGCCCGCTACCTCTTCTGGTGGCCGCCTCCCTCCTTCCTGGCCTCCCGGCGCTGCGCCCTTTCTCACTGGTTCTCTCTTCTGCCGTTTTCCGTAGGACTCTCTTCTCTGACCTGAGTCTCCTTTGGAACTCTGCAGGTTCTA
+
CCCCCCDCFFFFGGGGGGGGGGHHGGGFEGHHHGGGGGGGGHGHHGGGGGGGHHHHHHHGGGGGGGGGGGGHHHHGGGGHGHHHHGGGGGGGGGHGHHHHHHHFGHHCHFGGFHGCFFGHFHHHHGFHHGGHHGGGGGHGHHGHHHGGGGGFGFGGGC-:CFFFFFFFFFFFFF0FFFFFFFFFFFFFFFFFFF9DFFFFDF.AA0BBFFFFFFFFFF0:FFEFBFFFFFFFFFFFB99BB9FFF?ABFFF
@M05620:37:000000000-D9766:1:1101:23620:5153 1:N:0:13
ACCACACCTTCTACAATGAGCTGCGTGTGGCTCCCGAGGAGCACCCCGTGCTGCTGACCGAGGCCCCCCTGAACCCCAAGGCCAACCGCGAGAAGATGACCAGGTGAGTGGCCCGCTACCTCTTCTGGTGGCCGCCTCCCTCCTTCCTGGCCTCCCGGCGCTGCGCCCTTTCTCACTGGTTCTCTCTTCTGCCGTTTTCCGTAGGACTCTCTTCTCTGACCTGAGTCTCCTTTGGAACTCTGCAGGTTCTA
+
CCCCBCCCFFFFGGGGGGGGGGHHGFGEAEHGGGGFDGEGDGEGGGGGDFEGGHGHHHHGGGGFGGGGGGGHGHHGGGGHGHHHHGDGFCCFGGHHGHHHHHHGGHHHHHGGHHGGGGGHHHHHHHHHHHGHHGGGGGHGHHGHHHGGGGGGGGGGGG-ADFFFFFFFFFFFFFFFFHFFFFFFFFFFFFFFFFFFFFHFFFFFFFFFFFFFHFHFFFFFFFFBFFFFFFFFHHFFFFFFFFFFFFFFFFB
@M05620:37:000000000-D9766:1:1101:21192:5166 1:N:0:13
ACCACACCTTCTACAATGAGCTGCGTGTGGCTCCCGAGGAGCACCCCGTGCTGCTGACCGAGGCCCCCCTGAACCCCAAGGCCAACCGCGAGAAGATGACAGGTGAGTGGCCCGCTACCTCTTCTGGTGGCCGCCTCCCTCCTTCCTGGCCTCCCGGCGCTGCGCCCTTTCTCCCTGGTTCTCTCTTCTGCCGTTTTCCGTAGGACTCTCTTCTCTGCCCTGCGTCTCCTTTGGCACTCTGCAGGTTCTAG
+
BBBAABBBFFFFGGGGGGGDG5GHGEEEEAHHCFGGGGGGGHHHHGGGGGGGHHHHHHHGGGGGGFGGGGGHHGHGGGGHEGHHHGEECGFFFGHHHHHF2<F1?1???FGFGCCGGGHHHHHHHGHG/<<GFGGGGECHHAGHHHFFFGFGGEED9-9B@FDFFFFAFFF/99FBBEBBBFFFFFF9BF/BD9:FFFFFF:AD/BFBFFFE/BFFF/:EBFAFFFFFFFFBBF/BF99;F/BFF;FBFF9
@M05620:37:000000000-D9766:1:1101:21186:5183 1:N:0:13
ACCACACCTTCTACAATGAGCTGCGTGTGGCTCCCGAGGAGCACCCCGTGCTGCTGACCGAGGCCCCCCTGAACCCCAAGGCCAACCGCGAGAAGATGACAGGTGCGTGGCCCGCTACCTCTTCTGGTGGCCGCCTCCCTCCTTCCTGGCCTCCCGGCGCTGCGCCCTTTCTCACTGGTTCTCTCTTCTGCCGTTTTCCGTAGGACTCTCTTCTCTGCCCTGCGTCTCCTTTGGCACTCTGCAGGTTCTAG
+
BBCCBBCCCFFFGGFFGGGGGGHHGEGB4EGHHGGGDGEECHGHHGGGFEGGFHGHHGGAEC?FGGGGGGGHFHHDFGGGGHHHHEGGGGGGGGHGFHHHB2FFG1>?CDGFGGDA>CFHHFHHHFDGFGHHGGGGGHGFHDFFGFFFGG.FGGGGDGGFFFF=CFFAFBFFF/FFBF::BFFFFFFFFBFFDADFFFBDBAF.;;FFFFFFFFFFFFFFFFE=A@DFFF/B/B/BF/;9BFBFFAFBBF/
@M05620:37:000000000-D9766:1:1101:6706:5188 1:N:0:13
ACCACACCTTCTACAATGCGCTGCGTGTGGCTCCCGAGGAGCACCCCGTGCTGCTGACCGAGGCCCCCCTGAACCCCAAGGCCAACCGCGCGAAGATGAGCCCAGGTGCGTGGCCCGTTCCCTCTTCTGGTGGCCGCCTCCCTCGTTCCTGGCCTCCCGGCGGTGCGCCCTTTCTCACTGGTTCTCTCTTCTGCTGTTTTCCGTGGGACTCTCTTCTCTGCCGTGCGCCCCCTTTGGAACTTTGCTGGTTC
+
AAAAAAA1BCFFGGGGGG1AF0EEGFFBAEGFHAFE/EGCFHHHHGG/EEGGHGHHHHH>>EEGGGGGGGFFHHHGGGGHEHHHHGGCGG/BCGG/FFH?GH/.>FGF<AFECG<<C-<CGHHHHF0=CGGHGFH@@GGGGGGG-;CF/CFGFGFGG.;@@@-;@@;@F@@FFFFF/BFFFFFFFFF/;BFFFF/;BFFFF/9;--;-;AFFFFF9B//BBF-;@-9-:;9;@FFFEFFFF//;//;BFF/
@M05620:37:000000000-D9766:1:1101:21414:5191 1:N:0:13
ACCACACCTTTACAATGAGCTGCGTGTGTCTCCCGAGGAGCACCCCGTGCTGCTGACCGAGTCCCCCCTGAACCCCAAGGCCAACCGCGAGAAGATGACCAGGTGAGTGGCCCGCTACCTCTTCTGGTGGCCGCCTCCCTCCTTCCTGGCCTCCCGGAGCTGCGCCCTTTCTCACTGGTTCTCTCTTCTGCCGTTTTCCGTAGGACTCTCTTCTCTGACCTGAGTCTCCTTTGGAACTCTGCAGGTTCTAG
+
3>AAB4AAFFFFGFGGFGGGGFHABEAB4FGHHHGGGEEEBFGHGGEAAEFFGGGHFGEEF1BGGHGGGGF3GF?EEEGEF?GFGGCE?EGGDF1FGFFGF0?F?FFGHFGHHGGGGGFGHHHHGHFGHGGHGCDGGHFHHGHH=CHG;CGHHHGG@BAGGGC;ADGGFFGGGFFFFFFFFFFFFFFFFFFFBFFFFFFFFF:.BFFFFFFFFFFFFFBFFFFBFFFBFFFFF;BFFBBFFFFFFAFBBFF
@M05620:37:000000000-D9766:1:1101:14145:5253 1:N:0:13
ACCACACCTTCTACAATGAGCTGCGTGTGGCTCCCGAGGAGCACCCCGTGCTGCTGACCGAGGCCCCCCTGAACCCCAAGGCCAACCGCGAGAAGATGACAGGGGAGTGGCCCGCGACCTCTTCTGGGGGCCGCCTCCCTCCTTCCTGTCCTCCCGGAGCGGCGCCCCTTCTCACTGGGTCTCTCTTCTGCCGCTTTCCGTAGGACTCTCTTCTCTGACCCGAGTCTCCTTTGGAACTCTGCAGGGGCTAG
+
BCABBBBCFFFFGGGGGGGGGGHHGEGFHGHHHGGEGGGCGHHHHGGGEEGGHHHHHHHGGGGGGGGGGGGHHHHGGGGHGHHHHGGGGGGGGGHHGHHHHB//<AD/F/.0>-A-<<<:CH0:C00/;---9A-.;.C/C.90;//////9;/A.--:@--:@F>D-.;.BF/B//../:BFFFF/9B///---;A//./9..99:BFFF/:FFF9//9.9-;::BF99/;9/9//9BF9://.---:F.
@M05620:37:000000000-D9766:1:1101:19990:5301 1:N:0:13
ACCACACCTTCTACAATGAGCTGCGTGTGGCTCCCGAGGAGCACCCCGTGCTGCTGACCGAGGCCCCCCTGAACCCCAAGGCCAACCGCGAGAAGATGACCGGTGAGTGGCCCGCTACCTCTTCTGGTGGCCGCCTCCCTCCTTCCTGGCCTCCCGGCGCTGCGCCCTTTCTCCCTGGTTCTCTCTTCTGCCGTTTTCCGTAGGACTCTCTTCTCTGCCCTGGGTCTCCTTTGGGACCCTGCCGGGTCTAG
+
AAABBBBBFFFFFGGGGGGGGGHHFAEBCEEGHFFEEGFGFFFGCFGGAEFFGHGHGHHGGGGGGGGGGGGHFHHGGGGHGHHHHEFGGGGGGGHGGG>G2/A///0<1?<FH?@<--C0<<GD<0D0/C.GF-CD.CE//;/C0C00C9CB9EG.D-999-.9-AD-FF/9/9/./;9B/BB99/B/9//;99AFF/B.:;9D///9/;/B9/999//A/.../.99F/;F/F.A.../9..9@-;-.9/
@M05620:37:000000000-D9766:1:1101:21064:5304 1:N:0:13
GAGGCTGCTTTGGAAGAAACTCATAGATTACTGCAACAGTTCACCCTGGACCTGGAAAAGATTCTTGCCTGGATTACAGAAGCTGAAACAACTGCCAATGTGGTACGGTATCTTACCCGGAAGCAAACTCTCCTACAAGACGCCAAGCGACGAAAAGACCTTACTAAACAGTGGTATGTAAGTCAGTCATTCGCGCGTCACCACTCTTGTCGATCCAATTGAACAATTATTATCATTTGTACTTATAACAG
+
>1A1>AFAFBB@F1AA1BBBFFEFGFBDG1BBDF11BFBDGD2DBFBBA0BBFFFBB10B/BDDD2DBBBFC0AB1BBBDB1BABBB@BB??@B@B1BBBB210BB//0?/12221B0?///>/B0B0<B1BB1B11B100//><>//?///<///0>>>><<11=><1101</000/00==0<=<0<0<000.-:--9..9:.9CF0000.9.9;099;0;9;0/09//:;/9;9;FF/99///9;;///
@M05620:37:000000000-D9766:1:1101:8767:5320 1:N:0:13
ACCACACCTTCTACAATGAGCTGCGTGTGGCTCCCGAGGAGCACCCCGTGCTGCTGACCGAGGCCCCCCTGAACCCCAAGGCCAACCGCGAGAACCCAGGTGAGTGGCCCGCTCCCTCTTCTGGTGGCCGCCTCCCTCCTTCCTGGCCTCCCGGAGCTGCGCCCTTTCTCACTGGTTCTCTCTTCTGCCGTTTTCCGTAGGACTCTCTTCTCTGACCTGAGTCTCCTTTGGAACTCTGCAGGTTCTAGATC
+
BBABBBB>CCFFGGGGFG5BGDGHGFGA4AGHFBFEAEGGFHHHHGGGGEGGGHGHHHHEGGCGGGGGGGGHHGHGGGGHGGHHHGGGGG/<DGF/?/??<GF<GHEFGFCGF-CFHHGHGHHH=GGHHGGGGGHGHHGHHHGFFF?FGGGGGG-:BGGG?DD@FFFFFFFFFFEFFFFFFFFFFFE/;@:AFFFF?BA?DFFF/FFFFFFFFF/BFFFFFFBFFFFBBFFFFFFFBBF/;FAFFF/9/;F
@M05620:37:000000000-D9766:1:1101:14080:5327 1:N:0:13
ACCACACCTTCTACAATGCGCTGCGTGTGGCTCCCGAGGAGCACCCCGTGCTACTGACCGAGGCCCCCCTGAACCCCAAGGCCAACCGCGAGAAGATGACCGGTGGGTGGCCCGCTCCCTCTTCTGGTGGCCGCCTCCCTCCTTCCTGGCCTCCCGGCGCTGCGCCCTTTCTCCCTGGTTCTCTCTTTTGCCGTTTTCCGTCGGGCTCTCTTCTCTGCCCTGCGTCTCCTTTGGCACCCTGCCGGTTCTAG
+
AAAA>AB3BBBFGFFGGG4AEEGGGBE22AFBFABB2EEEDGABFEG0ABBFFHFHGHG>>E?EFEGGGEEE3FGEGGFHFHFHHGDCBD/><DH1?FHH<CC>A.>>>DHHHGADG.=CHHHHHHHGHGHHGG?EGGGGGGGG0;;CGGGGGGGG?-;9;@9;@DBBFFFFFEFFEEBF9BFFFFF/;BFFBAFFFFFFB.;@--9;FFFFBF/FF;BEFF.@9@DFF/BFFF/BB.;AF999B;D.9//
@M05620:37:000000000-D9766:1:1101:14100:5328 1:N:0:13
ACCACACCTTCTACAATGAGCTGCGTGTGGCTCCCGCGGAGCACCCCGTGCTACTGACCGAGGCCCCCCTGAACCCCAAGGCCAACCGCGAGAAGATGACAGGTGAGTGGCCCGCTACCTCTTCTGGTGGCCGCCTCCCTCCTTCCTGGCCTCCCGGAGCTGCGCCCTTTCTCACTGGTTCTCTCTTCTGCCGTTTTCCGTAGGACTCTCTTCTCTGACCTGCGTCTCCTTTGGAACTCTGCAGGTTCTAG
+
>A>ABAA>FFFFGFGGGGDFGGHCEEGGGFFFBFFD2EE0EEGHHGGAB?EEHFHHHHHE>>>EFEGFGGGB3?FFGG/EFHHHGGG?CD<</CG11111?F???FGGHEFHHGGCCGGGGHHGDDGGHGCHGDCGGGEGGGGGCFFB9CFGGGGGG-A@FB;;@DFFFFBFFFFBFFBFB:BFFFFFFFFFAADFEFFAFFA9;FFBFFFFFFB:B/;;BF.9A@ABFFB9B;BB/B9BFBFFFAFB/FF
@M05620:37:000000000-D9766:1:1101:9987:5333 1:N:0:13
ACCACACCTTCTACAATGCGCTGCGTGTGGCTCCCGAGGAGCACCCCGTGCTGCTGACCGAGGCCCCCCTGAACCCCAAGGCCAACCGCGCGAAGATGACCGGTGAGTGGCCCGCTCACTCTTCTGGTGGCCGCCTCCCTCCTTCCTGGCCTCCCGGCGCTGCGCCCTTTCTCCCTGGTTCTCTCTTCTGCCGTTTTCCGTAGGAATCTCTTCTCTGCCCTGCGTCTCCTTTGGCACTCTGCCGGTTCTAG
+
AAAAAAA1BBCFGGGGGG1AEEGGGFGB0BGFGBBE/EEECGCHHGGAAEEGEHGFFHH/>E?FGGGGGGGHFHHGGGGHGHHHHGGGCC/>BCG?FGHHCCG>C.>>FFFHHGCC@.<CGHHHHHHHFGHHCGGGGGGGGGGG9=FBFGFGGGGG?-;;;@;;@F@@FFFFFFFFFFFF;BFFFFF/;BFF@BFFFFFFF9BB//9;FFFFFFBFF;FFFF-9A@AFF/;BFF/;F-9;F;9@@@F;:;:
@M05620:37:000000000-D9766:1:1101:15138:5347 1:N:0:13
AGTGCCAGCTCTCAATCGCACAGGGGACCCAGGGCCTGGCCCCTCCATCCAGAAAACCTATGACCTCACCCGCTACCTGGAGCACCAACTCCGCAGCTTGGCTGGGACCTATGTGAGTATCCAGCGTAGGAATCTGGGAGTTGGGGAGGAGTGAGGAGTTGGGGAAAGACAGTCCTAACCGTGGAGGGTTCTGGTAAATGATGGGGTGAGGAGGGGCTCTTTGGCTCCCACCAGTCCCCCTGTCTGGTCTA
+
AAAABFFFBFFFFGGGGGGGEGHHGGGGGGHHGGGGGCHFFGGHGGFHBGHFDFEHHAFGHHFHGHBHHHHGGG@EGHHFHHHE??FGGFHHGEGF>CGHFHHGGCHHGHHHHHHHHFHHHBHGGF?EGGHHHHHFHHHGGHHHFCGGGGDFGHHFHGGHHHGGGGHHHHHHHECGHHHHCACGGEGGCAFGFGCFGGGGGGGGGGDFFFFFFFFFF;FFFFFFFFFEFFFFFFFFFFFFFFFFFFFFFFF
@M05620:37:000000000-D9766:1:1101:14218:5371 1:N:0:13
ACCACACCTTCTACAATGAGCTGCGTGCGGCTCCCGAGGAGCACCCCGTGCTGCTGACCGAGGCCCCCCTGAACCCCAAGGCCAACCGCGAGAACCCCGGTGAGTGGCCCGCTCCCTCTTCTGGTGGCAGCCACCCTCCTTCCTGGCCTCCCGGAGCTGCGCCCTTTATCCCGTTTTCACTCTTCTGCCGTTTTCCGTAGGACTCTCTTATCTGACCTGAGTCTCCTTTGGAAATCTGCAGGTTCTCGATC
+
AAA1AAA>BFFFGFGG3G11F1GCGA0000AA/ABA/AEE?GHHHGG/A/BF1EFBGHB//>/EG/EEG>/0F1?EG?/G//GGHG//BC///CG/?/<A-<.FGFEFH.-<C-.<//;0;<000/;:/;CG./;;AE./0;/;FG..9;.99A-A>-F/@@-9-9B/////---/;:/;//9/9/;//;A-FE;BA/AABF9B/;9F//;//B/;;/;FFF//BFF/99////;///;/9A9BFF/A//-
@M05620:37:000000000-D9766:1:1101:22167:5373 1:N:0:13
AGTGCCAGCTCTCAATCGCACAGGGGACCCAGGGCCTGGCCCCTCCATCCAGAAAACCTATGACCTCACCCGCTACCTGGAGCACCAACTCCGCAGCTTGGCTGGGACCTATGTGAGTATCCAGCGTAGGAATCTGGGAGTTGGGGAGGAGTGAGGAGTTGGGGAAAGACAGTCCTAACCGTGGAGGGTTCTGGTAAATGATGGGGTGAGGAGGGGCTCTTTGGCTCCCACCAGTCCCCCTGTATGGTCTA
+
BCBBCFFFDFFFGGGGGGGGGGHGGGGGGGHHGGGGGGHHHHGHGGHHHHHHHHHHHGHHHHHHHHHHHHHGGFGGHHHHHHHHHHHHGHHHFGGGGHHHGGHGGGHHGHHHHHHHHHHHHHHHHGGGGGHHHHHHHHFGGHHHGGGGGGGHHHHHHGHHHHGGGGHHHHHHHHHHHHHHGGGGGGGGEFFGGGGGGGHHHGHGGGFFFFFFFFFFFFFFFFFFFFFFFFFFFFFFFFFFFFFBFFFFFFF
@M05620:37:000000000-D9766:1:1101:13965:5387 1:N:0:13
GAGGCTGCTTTGGACGAAACTCATAGATTACTGCAACAGTTCCCCCTGGACCTGGACAAGCTTCTTGCCTGGCTTACAGAACCTGACACAACTGCCAATTCTGCTACGTGTAACGCACGGACTCCAGCAGTCCACAACGCACCAAACTAGCTTCCAGAACAAGAGCCACACAGCCCGGCATCTCCCTTCTACCACTCTCCGTACACCACTCTAACAAGACCTACCACTCCTATGTTTCTATAACGATCATA
+
>3>>>>BAB5B@FA4A2A2ABABFGD5DD5ABDF33AE2DDDDBBEAB22ABBBA2B31B1BBAB5DBBB31B2?3B53BB2?BB33B@?1B3B3B3@334B4BBB3??13BB4/>/><///>31110?0BB11B?///////0/<?11101<11111<><0000><<00.<<...<-:-:;0<0;/0:00000:9/;0/..;9.9:.://00;0;0//9/009.//;;./9////;///9/;/99.9.//
@M05620:37:000000000-D9766:1:1101:13947:5410 1:N:0:13
ACCACACCTTCTACAATGAGCTGCGTGTGGCTCCCGAGGAGCACCCCGTGCTGCTGACCGAGGCCCCCCTGAACCCCAAGGCCAACCGCGAGAAGATGACCAGGTGAGTGGCCCGCTACCTCTTCTGGTGGCCGCCTCCCTCCTTCCTGGCCTCCCGGAGCTGCGCCCTTTCTCACTGGTTCTCTCTTCTGCCGTTTTCCGTAGGACTCTCTTCTCTGACCTGAGTCTCCTTTGGAACTCTGCAGGTTCTA
+
3AAAAAAAFFCFDGGFEGFGFFGFFEFBFAGGGFEAEEE2EHFHHGEGEEEEHFGHGABEEFGGEG/EGGGHGHCEGGGFGHHE/?EEG@>CCDHGEDGHHBHC1FGGHHGGAHGGGCGF1DGDDHHHGFGHAD@:E.GGHHACHHGFGGA?0CEED@9;@FGBDGFFFFFFFFFFFFFFFF/FFF/FBFFFFFDFFFFFFBFFFFFFFFFFFF//;FFFFFFFFFFBFFBFFFFFFFFFFFFFFF9BFFB
@M05620:37:000000000-D9766:1:1101:10918:5412 1:N:0:13
TCTGCGGCTTGTTAATCGAACAAGTATGCCCTCCCGTATCTCCTTCAGCTCTCGTACACCGTCGGCATCTTGCAACCAAACAACTATCTCATTGCCAAGTATCCCCTAAACCTACGTCGGGAGTACCCTCATATAACAGAAGAACCGACGTGACAATCCAACATCTTACACAAGGGGCGACAAACAACCATAACCCCCATTCCCACTACAAGAACCAAACAACCAAATGTGTTCATTTGAAAACAAAAACC
+
3333>3>>>A245BBBECF4B24A55D55BBFAAF?2A22BDEBB535AD35311B11D3AA100>0>BBFG3E4B111111113344444@4@3B3???4BB4B?2/23333?3/0B//////2@2@2?0>2211111?1110?//<<--...<0</<<0/</0=0<0000..:.-------9..9...00//99.--.//;//;.9//9:.;.......;::...;/;//////;BB//9//.;.;...
@M05620:37:000000000-D9766:1:1101:16355:5412 1:N:0:13
ACCACACCTTCTACAATGAGCTGCGTGTGGCTCCCGAGGAGCACCCCGTGCTGCTGACCGAGGCCCCCCTGAACCCCAAGGCCAACCGCGAGAAGATGACAGGTGAGTGGCCCGCTACCTCTTCTGGTGGCCGCCTCCCTCCTTCCTGGCCTCCCGGCGCTGCGCCCTTTCTCACTGGTTCTCTCTTCTGCCGTTTTCCGTAGGACTCTCTTCTCTGCCCTGCGTCTCCTTTGGCACTCTGCAGGTTCTAG
+
BBAABBBBFFFFGGGGFGGFGCCGG2E24AFHHGFE?22AFHHHHGEG1BEGFGHHFEHEFGGGFGGEGGGGHHHGFGGHGHHHHGGGGGGGGGHHHHHHBHG?G1?1?FGHHGGGCGHHHHHHHHHHHGHHGGGGGHGHHGHHHHFGGGGGGGGGGBFGGFFFFFFFFFFFFFFFFFFFFFFFFFFFFFFFFAFFFFFFFFFFFFFFFFFFFFFFFFFFFFFFFFFFFFFFFF/;B;FFFFFFFFFFFFF
@M05620:37:000000000-D9766:1:1101:6827:5416 1:N:0:13
AGTGCCAGCTCTCAATCGCACAGGGGACCCAGGGCCTGGCCCCTCCATCCAGAAAACCTATGACCTCACCCGCTACCTGGAGCACCAACTCCGCAGCTTGGCTGGGACCTATGTGAGTATCCAGCGTAGGAATCTGGGAGTTGGGGAGGAGTGAGGAGTTGGGGAAAGACAGTCCTAACCGTGGAGGGTTCTGGTAAATGATGGGGTGAGGAGGGGCTCTTTGGCTCCCACCAGTCCCCCTGTCTGGTCTA
+
>>3>AFFFBFFFFGGGFFGCGGHHG22AAAFGBBAEFFAHHHGHGEHHHHHHFFHHHEHHHHHHHDFFHHHGG>EEHFHGBGHHHH1??GHF>E?EEHBGGHHGGGHHGHHHHHHHHHHHHHGHHGFGGGGHHHHHHH0FGHHHGG.CG<CGH0DHCEHHHHGGGGHHFHFHHHHHHHHHGGGGFGGGEGGGGGCGGGGGGGGGGGFBFFFFFFBBBBFFFFFFFFFFFFFFFFFFFFFFBFFFFFFFFFF
@M05620:37:000000000-D9766:1:1101:21937:5422 1:N:0:13
AGTGCCAGCTCTCAATCGCACAGGGGACCCAGGGCCTGGCCCCTCCATACAGAAAACCTATGACCTCACCCGCTACCTGGAGCACCAACTCCGCAGCTTGGCTGGGACCTATGTGAGTATCCAGCGTAGGAATCTGGGAGTTGGGGAGGAGTGAGGAGTTGGGGAAAGACAGTCCTAACCGTGGAGGGTTCTGGTAAATGATGGGGTGAGGAGGGGCTCTTTGGCTCCCACCAGTCCCCCTGTCTGGTCTA
+
AAAABFFFBFFFGGGGGFGGGFHCD?EGGGGHG?EECFEFAAEGEGHH5BGFHGGHHGFGHFHHHHHHHHGGE>EEHHHHHHHHHEGHGHHHGGGGGFHHGGHGG?GH?CGGHFFHHHHHHHFHHGAE@GFGFBGHBFFEEGHHGGECGGAFFHFHFGHHGFGGGGGHGHHHHHHHHGHHGGGBDGGG;9CFGGFBFGGGGGGGGGFFFFFFFFCFFFFFFFFFFFFFFFFFEFFFFFFFFFFFFFFFFFB
@M05620:37:000000000-D9766:1:1101:10737:5436 1:N:0:13
ACCACACCTTCTACAATGAGCTGCGTGTGGCTCCCGAGGAGCACCCCGTGCTGCTGACCGAGGCCCCCCTGAACCCCAAGGCCAACCGCGAGAAGATGACAGGTGAGTGGCCCGCTACCTCTTCTGGTGGCCGCCTCCCTCCTTCCTGGCCTCCCGGAGCTGCGCCCTTTCTCACTGGTTCTCTCTTCTGCCGTTTTCCGTAGGACTCTCTTCTCTGACCTGAGTCTCCTTTGGAACTCTGCAGGTTCTAG
+
BBCCCCCAFFFFGGGGGGFGGGHHGEGGHGHHHGGGGGGGGHHHHGGEEEGGHHHHHHHGGGGGGGGGGGGHHHHGGGGHGHHHHGGGGGGGGGHGHHGHHCF??GHHHGFHHGGGGGHHHHGHHGHHHGHHGFGGGHGHHGHHHHGFCFGGGGGG?BFFGFFCGGFFFFFFFFFFFFFFFFFFFFFFFFEFFAFFFFFDFFA9FFFFFFFFFFFFFBFFFFFFFFFFFFFFFFFFFFFFFFFFF:BBFFB
@M05620:37:000000000-D9766:1:1101:18793:5465 1:N:0:13
ACCACACCTTCTACAATGAGCTGCGTGTGGCTCCCGAGGAGCACCCCGTGCTGCTGACCGAGGCCCCCCTGAACCCCAAGGCCAACCGCGAGAAGATGACCAGCGGGGGGCCCGCTCACTCTTCTGGGGGCCGGCTTCCTACTTCCTGGCCTCCCGGAGCTGAGGCCTTTCTCCATTGTTCTCTCCTCTGCCGGTTTTCGTCGGAATTCCTTATCCGCACCGCATCTCCTTTGGGACCTTGGCGGTTTTAA
+
ABAABBABFFFFFGGFFGGFFDEEEFGFHEHHHGGEGGGGGHHHHGGGEAEFGGHHHGHGGGGGGGGGGGGHHHHGGGGEFHHFFGGGGGGGCAGHDFGHH1F//</--;-9-----.;///;///9.-9-;--;--;B//9/;/;//;.:9.;..;---.//..;A/9FB//;///;/;//////9.///;--;DF.B-..-;-9.////;////..9@----.99/;/;B/B.;...////-;-;..//
@M05620:37:000000000-D9766:1:1101:16931:5476 1:N:0:13
GAGGCTGCTTTGGAAGAAACTGACAAGCCAGGGACACAAGATCGGAAGAGCACACGTCTGAACTCCAGTCACTCCGGAGAATCTCGTATGCCGTCTTCTGCTTGAAAAAAAAAAAAAAGAAAAAAAATAAAAAAAAAAAAGGACAAGACATAAGAATAAAACAATCGAAACAAGGGCTAAAAAAGAAAAGAAAACAACAATACCAAGCGATGCAAAAATGGACTCAAAACAAGAAGTCAGAAAGTACAAGC
+
>AAAA>C>FFFDG1BE1B1FBAB11BBBF0BAABB0B00B0BBAB/AB00BAB0BABFGB12BDBB1BDB1D2BB?>BE/BBB21B??00BF/>E0?BFGBB>1BBD1FE>/CCB/<///0000->-.0000<---;---../.9..///0;0//////;//;9//--;--;9---9--///;--;-/-/-;/9/----9///;//--99---9;/---//://////;9----//////9//////9//-
@M05620:37:000000000-D9766:1:1101:12724:5515 1:N:0:13
ACCACACCTTCTACAATGAGCTGCGTGTGGCTCCCGAGGAGCACCCCGTGCTGCTGACCGAGGCCCCCCTGAACCCCAAGGCCAACCGCGAGAAGATGACCGGTGGGTGGCCCGCTCCCTCTTCTGGTGGCCGCCTCCCTCCTTTCTGGCCTCCCGGCGCTGTGCCCTTTCTCCCTGGTTCTCTCTTTTGCCGTTTTCCGTAGGCCTCTCTTCTCTGCCCTGTGTCTCCCTTGGCACTCTGCCGGTTCTAG
+
>AAA>>A>BBBBBEBEGG5AFEGHGBE2ABFBBABB2EAE?B2BBBEABABFDGHHHGH0>@?>FGGGGEEFBGGEEGGHGHFGHFEE/B>><DHBGHFH?/<<>/>><@FHHC<<@.</CCFGFGFCGFHCCGGEGEEBFDFF090;BFFBFGGDB-;9-=.9;FFFFFB/B/B./;BB:BFFFFB/;/B:B;DFFFFD9.9.///;BFFB;B/;F9;A/A9;9;BFB/;FBF9BF.;BF//9@;D.;//
@M05620:37:000000000-D9766:1:1101:7249:5535 1:N:0:13
ACCACACCTTCTACAATGAGCTGCGTGTGGCTCCCGAGGAGCACCCCGTGCTGCTGACCGAGGCCCCCCTGAACCCCAAGGCCAACCGCGAGAAGATGACCGGTGTGTGGCCCGCTCCCTCTTCTGGTGGCCGCCTCCCTCCTTGCTGGCCTCCCGGCGATCGGCCCTTTCTCCCTGGTTCTCTCTTCTGCCGTTTTCCGTAGGGATCTCTTCTCTGCCCTGTGTCTCCCTTGGCACCCTGCCGGTTTTAG
+
BBBBBBBBFFFFGGGGGGBGGGHHGGFAAEHHHGGGCCGGGHHHHGGGFGGGHGGHHHGECFGGGFGGGGGHHHHGGGGHGHHHHGGGGGCFCGHFFGHHF?/<>/<0?C>CGCGFF.<<GHFHH0<=CDCGDGGGGGGGGDFB0;;;/EAFFGGA?-;;@.-;;AFEFFFFF/FB/EFF/;BFFF//;:9BB.AFFBFFF.9.:/:;FFFFFFFFB/;AF99;/:BFB/;BFB/:;.9A..:@BDF.://
@M05620:37:000000000-D9766:1:1101:10595:5545 1:N:0:13
ACCACACCTTCTACAATGCGCTGCGTGTGGCTCCCGAGGAGCACCCCGTGCTGCTGACCGAGGCCCCCCTGAACCCCAAGGCCAACAGCGGGAAGATGACCGGTGAGTGGCCCGCTCCCTCTTCTGGTGGCCGCCTCCCTCCTTCCTGGCCTCCCGGCGCTGCGCCCTTTCTCCCTGGTTCTCTCTTCTGCCGTTTTCCGTAGGAATCTCTTCTCTGCCCTGTGTCTCCTTTGGCACTCTGCAGGTTCTAG
+
AAAAAAA>BCFFGFGGAG1AE0E0E0AA00B010A//AAE?FGHHGG/EE/F1GBEGHG>/E/EF?EGGGA>B1FEGG/G/?G<GF/0B//</B?F>11?1</>A/>1>FFHH@@--<CGHHFHHFC;CCFHCGGGGGEFGGGB0;9B;9FFGEGG--;@@@-;@A@@/;B/F/BFB9;BFFFFFF//;9/B=9BFFFFFFFF?//;BFFFFEFFFFFBA99/;;BFFB/BFEEFBF-;BB//;A9FFFFB
@M05620:37:000000000-D9766:1:1101:16063:5555 1:N:0:13
ACCACACCTTCTACAATGAGCTGCGTGTGGCTCCCGAGGAGCACCCCGTGCTGCTGACCGAGGCCCCCCTGAACCCCAAGGCCAACCGCGAGAACCCCGGTGAGTGGCCCGCTCCCTCTTCTGGTGGCCGCCTCCCTCCTTCCTGGCCTCCCGGCGCTGCGCCCTTTCTCACTGGTTCTCTCTTCTGCCGTTTTCCGTAGGACTCTCTTCTCTGCCCTGAGTCTCCTTTGGAACTCTGCAGGTTCTCGATC
+
CCCCCCCBFFFFGGGGGGFGGGHGGEEBAEHHGFGE?EEGDHHHHGGGDEFGGHGHHHHEEFFGGGGGGGGGFHHGGGGHGHHGHGGGGGCFGGGFD/>@>@EGGHGGH><@DCFEHHHHHHFHGHGHCFGGGGHGGGGGGGGGGGGGGGGGGG?FFAFFFFACDFFFFFFFF///BFFFFFFFFFF:B@:AFEFFDFFDFFFFFFFFFFFFFF9BEFFFFFFFFFF/BF//;:FF/9B/;F;BFF;A/BA
@M05620:37:000000000-D9766:1:1101:10543:5603 1:N:0:13
ACCACACCTTCTACAATGAGCTGCGTGTGGCTCCCGAGGAGCACCCCGTGCTGCTGACCGAGGCCCCCCTGAACCCCAAGGCCAACCGCGAGAAGATGACCGGTGAGTGGCCCGCTCCCTCTTCTGGTGGCCGCCTCCCTCCTTCCTGGCCTCCCGGCGCTGCGCCCTTTCTCCCTGGTTCTCTCTTCCGCCGTTTTCCGTAGGACTCTCTTCTCCGCCCTGGATCTTCTTTGGCACTTTGCCGGTTCTAG
+
AABBBCCAFFFFGGGGGGGGGGHHFFEFHGHHHGGGGGGGGHHHHGGGEFGGHHHHHHHGGGGGGGGGGGGGHHHGGGGHGHHHHGGGGGGGGGHHHHHHB@FAC/0??FCGHG--<<EFFCHFDFHGHGAC@-AEAGEBFEFG0=;9FGGGGGGDG--;-:.--;B-F/FFB/9/BEB9:9//B/B//:.A>@DFF/B./..;//:/::BFF///:9.:9..//://;/;;FFBFF//:://-@@D9///
@M05620:37:000000000-D9766:1:1101:20593:5613 1:N:0:13
AGTGCCAGCTCTCAATCGCACAGGGGACCCAGGGCCTGGCCCCTCCATCCAGAAAACCTATGACCTCACCCGCTACCTGGAGCACCAACTCCGCAGCTTGGCTGGGACCTATGTGAGTATCCAGCGTAGGAATCTGGGAGTTGGGGAGGAGTGAGGAGTTGGGGAAAGACAGTCCTAACCGTGGAGGGTTCTGGTAAATGATGGGGTGAGGAGGGGCTCTTTGGCTCCCACCAGTCCCCCTGTCTGGTCTA
+
AAAAAFF11FFFGGGGGGGGGGHGGGGC0ECAFAEFCGHHAGG/EGFFGHFHBGHHFGC1GHDHHHHHHA>FGEFGHFHHHHHHHHHHGHFHGGG@GGBG?GHG?/E0E0BGGF221FFHHFDGHGBCCGBDCFG11?GGCHB1<-F?@..><0<CBEH/G/AC..GFCHCH0GHFFHHHGGEG.E.@;.FGFF;FGGGGFGGBEGB--FFBBB--@@EBB/;B/B9EAFFFFFFFFBEF;EBFFFFFFEF
@M05620:37:000000000-D9766:1:1101:5872:5619 1:N:0:13
GAGGCTGCTTTGGAAGAACCTCATAGATTACTGCAACAGTTCCCCCTGGACCTGGAAAAGTTTCTTGCCTGGCTTACAGAAGCTGAAACAACTCCTTCAGGATGCTACCCGTAAGGAAAGGCTCCTAGAAGACTCCAAGGGAGTAAAAGAGCTGATGAAACAATGGCAAGTAAGTCAGGCATTTCCGCTTTAGCACTCTTGTGGATCCAATTGCACAATTCTCAGCATTTGTACTTGTAACTGACATGCCA
+
BABBBBFA4DFFGCGGFGFFGGHHHHGBGHHHHDHHFFFFGHHHHGGGHGHHHHHFHHHHHHHHHHHHHHHHHHHHHGHHHHHHHFGFHH1FG33B333B33B32B4FGAED/1?FBHFFGECFEHGHBFGFHG3G3F3ED/<E0122GAGE1<@1G21>10<@GHH0GEF111@GHHGFFGBFHHG.EGG1=DDGHHHHGFCD<0CFFFGGF00;0/<G0:;GF/0CCCGBB0FFB0;BFGGEG900;CC
@M05620:37:000000000-D9766:1:1101:23887:5645 1:N:0:13
GAGGCTGCTTTGGAAGAAACTCATAGATTACTGCAACAGTTCCCCCTGGACCTGGAAAAGTTTCTTGCCTGGCTTACAGAAGCTGAAACAACTCCTAAAGGATGCTACCCGTAAGGAAAGGCTCCACGAAGACTCCACGGGAGTAAACGAGCTGATGAAACACTGGCAAGTAAGTCAGGCCTTTCCGCTTTAGCACTCTTGTGGATCCAATTGAACACTTCTCAGCATTTGTACTTGTAACTGACAAGCCA
+
>AA?AAFBFFFFGEGGAGBBFCDFFHGHHBGFAFFFFGHGGGFHHGGGEBFGBGHBBDGHFGHHHEHFHHHEHHHHHHHHHHHHHFHHGHHHF3BGH4@GHHHHHFHGHHGE@1FH3G3FFHHHE32?/?EGHGHBFCCC@/>/@2@2/<CCFH1?GDHHHHFFHFHC1FG11FFHFHHB.CGGHHDGE?EHHFHHFECFHCFGHBHHHHHHG0;FF/BFBBFFFGEFGGGGGGGGGFBFGFGGGG0C?EB
@M05620:37:000000000-D9766:1:1101:8554:5648 1:N:0:13
ACCACACCTTCTACAATGAGCTGCGTGTGGCTCCCGAGGAGCACCCCGTGCTGCTGACCGAGGCCCCCCTGAACCCCAAGGCCAACCGCGAGAAGATGACCGGTGAGTGGCCCGCTCCCTCTTCTGGTGGCCGCCTCCCTCCTTCCTGGCCTCCCGGCGCTGCGCCCTTTCTCCCTGGTTCTCTCTTCTGCCGTTTTCCGTAGGACTCTCTTCTCTGCCCTGCGTCTCCTTTGGCACTCTGCCGGTTCCGA
+
CCDDDDDDFFFFGGGGGGGGGGHHGGGFFGHHHGGGGGGGGHHHHGGGGGGGGHHHHHHGGGGGGGGGGGGHGHHGGGGHGHHHHGGGGGCFGGHGHHHHCD@>A/??FFGHHGGGG.<GHHHHHFHGHGHHGGGGGHGGGGGG0=FFGGGGGGGGG9A-<-<<@DFFFFFFFFFFFFFF<BFFFFF<<BFFFADFFFFFF<D.<0:<FFFFFFFFF<BEFF9<.@DFF0<FFFBFF/<BF<0<B@D.:DA
@M05620:37:000000000-D9766:1:1101:10639:5652 1:N:0:13
ACCACACCTTCTACAATGAGCTGCGTGTGGCTCCCGAGGAGCACCCCGTGCTGCTGACCGAGGCCCCCCTGAACCCCAAGGCCAACCGCGAGAACCCGGGTGGGTGGCCCGCTCCCTCTTCTGGTGGCCGCCTCCCTCCTTCCTGGCCTCCCGGAGCTGCGCCCTTTCTCACTGTTTCTCTCTTCTGCCGTTTTCCGTAGGACTCTCTTCTCTGACCTGAGTCTCCTTTGGAACTCTGCAGGTTCTGGATC
+
BCCDCDDCFFFFGGGGGGGGGGHHGGGBFEHHHFGEDGEEEHGHHGGEGGGGFHHHHHHGGGGGGGGGGGGHHHHGGGGHGHHHHGGGGG/BDG2/<//>CC/<>>AF0>-=C-<.:/CHFHHC0;.C.;CGGGGEGGGGGGGB0/CGB:E:9---:;0B-=.@DFFFFFFFF000;FF0;9;0B0:00;..9AF0D;99.9BF/BF9FB0B0:0;9F/;/00;0009;0/B00900;:09F9BF00000:
@M05620:37:000000000-D9766:1:1101:21908:5658 1:N:0:13
ACCACACCTTCTACAATGAGCTGCGTGTGGCTCCCGAGGAGCACCCCGTGCTGCTGACCGAGGCCCCCCTGAACCCCAAGGCCAACAGCGAGAAGATGAGCCCAGGTGAGTGAACCGCTACCTCTTCTGGTGGACGCCTCCATCCTTCCTGGCCTACCGGCGCTGCGACCTTTCTCACTGGTTCTCTCTTATGCCGTTTTCCGTAGGACTATATTCTCTGACCTGCGTCTCCTTTGGAAATATGCCGGTTC
+
AA11AAAAFFFFGAFFBDDGG1EBE0EG00AFGF0AEEEAAGHHHCEE/AEFHHF1GBAA/>/>?/FGEEGHB1?EECGEFHEEH//00<>CGGEFGB1?F0??//??G0FG111?CGG-CF1F1=F<1110<.<A@-..</00;0;GGF0/;.0/;:---;;-9;?:99AF/99BFFFF-9BFFFF/BBFBBFF@ABFEBF-/;9-/B/////;BFFBF/BBFF-@B>B9FFF/99///://;FB-@9BA
@M05620:37:000000000-D9766:1:1101:10627:5670 1:N:0:13
ACCACACCTTCTACAATGAGCTGCGTGTGGCTCCCGAGGAGCACCCCGTGCTGCTGACCGAGGCCCCCCTGAACCCCAAGGCCAACCGCGAGAAGATGAGTGAGTGGCCCGCTCCCTCTTCTTGTGGCCGCCTCCCTCCTTCCTGGCCTCCCGGCGCTGCGCCCTTTCTCCCTTTTTCTCTCTTCTGTCGTTTTCCGTCGGACTCTCTTCTCTGCCCTGAGTCTCCTTTGTCACTCTGCCGGTTCTTGCTC
+
ABABABBAFFFFGGGGGGBGGGHHGEGABEGFGFFE?FEEFHDHHGGEFEFGFHHHHHHAEFGGGGGGGGGHFHHGGGGHGHHHHGGGGG>CFG<22?2?222FGHEC?/>A-A<FG<CDFG00=CFG<A@AC?GGHHGFHHHHC;AAFGEGA9B?AAA.--.;:;FFFB/;B;//:/FFFFFB:///;AA.9.//.BF@C-:@/9;F9BFBF//;.FA..;/9:/:;:9B:B/;B//:/:@;;AF9BBF/
@M05620:37:000000000-D9766:1:1101:19665:5678 1:N:0:13
GAGGCTGCTTTGGAAGAAACTCATAGATTACTGCAACAGTTCCCCCTGGACCTGGAAAAGTTTCTTGCCTGGCTTACAGAAGCTGAAACAACTGCTAAAGGATGCTACCAGTCCGGAAAGACTACTCGAAGACTCCCAGGGCAACAACGAGCAGCAGCAACACTGGCAAGTAAGTCAGGACTTTCCGATTTAGCACTCTTGTGGATCCAATTGCCCACTTCTCAGCATTTGTACTTGTAACTGACACGCCA
+
BBBCCCFCFFFFGGGGGGGGGGHHHHHHHGHHHHHHGHHGHHHHHGGGHGHHHGHGHHHHGHHHHHGHHHHHHHHHHHHHHHHGHHHHHGHHH3BEGHHHEGHFH3BFGFHFE@EG?EGF3?FEHHHGGHGFHBGHHHGEFG//?BF=CGGG/@@0??0FFHFHGHHHHGH1=1FGGHHCCGGBG0.<...0=GHHHHHHHFHGHFHHF0;GF0:CFE?F9FGGGG00CFGGGGGGFFFGGGGGG0;ABEF
@M05620:37:000000000-D9766:1:1101:7510:5698 1:N:0:13
ACCACACCTTCTACAATGAGCTGCGTGTGGCTCCCGAGGAGCACCCCGTGCTGCTGACCGAGGCCCCCCTGAACCCCAAGGCCAACCGCGAGAAGACGGGTGAGGTGCCGGCTCCCTCTTCTGGTGGCCGCCTCCCCCCTCCCCGGCCTCCCGGCCCTGCGCCCTTCCTCATTGGTTTTCTCTTCTGCCGTTTTCCGTAGCACACTCTTCTCTGACCTGACTTTCCTTTGGTACTCTACAGGTTCTGGACC
+
AAAABBABFFFFGGGFBGGGGGHHGGGGH?FGHGGCEEE2EHFHHGGGGGGFFEHGGHHEEE@EFEGFGGGGFHGGGGGHGHHHHGGEG/>BB/2<2/////<000<?0-<<-.<./<<0=G00=/...-;-...;..;-.;A.9-9@A..A.-9-@AF.9@.--/.9/9/////9.../99:B/9///-;././/9;9..9/..;///;/;F///;/F///////B/B//.9/////;////////;/..
@M05620:37:000000000-D9766:1:1101:21487:5700 1:N:0:13
ACCACACCTTCTACAATGAGCTGCGTGTGGCTCCCGAGGAGCACCCCGTGCTGCTGACCGAGGCCCCCCTGAACCCCAAGGCCAACCGCGAGAAGATGACAGGTGAGGGGCCCGCTACCCCTTCTTGTGGCCGCCTCCCTCCTTCCTGGCCTCCCCGAGCTGCTGCCTTTCTCATCGGTTCTCTCCTCTGCCGTTTTTCGTAGTACTCCTCTCTCTGCCCCGCGTCTTCTTTGGAACTCCGCAGGTTCTAG
+
CBCCCCCCFFFFGGGGGGGGGGHHGGGGHGHHHGGGGGGGGHHHHGGGGDGGGHHHHHHGGGGGGGGGGGGGHHHGGGGHGHHHHGGGGGGGGGHHFHFFGF/??<?0/>/<C-A-<AC.<.<GH0<DCFE:@:A:AG:/;C/9;9B0;.;B?EA.--;-.;B00;;0900:0;00;.;.A:000/;BFFFF;.:/A.;-.;;.;00000/;FB00000:.;---;..BBF00/009900.;;C9:9;F00
@M05620:37:000000000-D9766:1:1101:17619:5705 1:N:0:13
ACCACACCTTCTACAATGAGCTGCGTGTGGCTCCCGAGGAGCACCCCGTGCTGCTGACCGAGGCCCCCCTGAACCCCAAGGCCAACCGCGAGAAGATGACAGGGGAGTGGCCCGCTACCTCTTCTGGTGGCCGCCTCCCTCCTTCCTGGCCTCCCGGAGCTGCGCCCTTTCTCACTGGTTCTCTCTTCTGCCGTTTTCCGTAGGACTCTCTTCTCTGACCTGAGTCTCCTTTGGAACTCTGCAGGTTCTAG
+
BBBAB4AACFFFFGGGGGGFGBGGEEFG4BGHHFGG2EE2AFFHHGGGBEEE5B3BFGHE>E?EGEGGGFGFFGHGGGGEFHHH/FGGGGGGGDG<FB2F?2</>?><?ACGFFC-<AC<DGFG=GGDGGEHCCGDDCEFBEFF;;0;9CGG.EEFA@9@9B;;@DF@FFFFBBFBFB/;BFFFFBF;BFFFC.9FEFFFB;ADB/FFFFFFFBF/BBBFFFBBBFBFF9:BFF;9;:FB/BFBF9/;BFB
@M05620:37:000000000-D9766:1:1101:7946:5755 1:N:0:13
ACCACACATTCTACAATGCGCTGCGTGGGGCTCCCGAGGAGCACCCCGTGCTGCTGACCGAGGCCCCCCTGAACCCCAAGGCCAACCGCGCGAAGATGACCAGGTGAGTGGCCCGCTACCTCTTCTGGTGGCCGCCTCCCTCCTTCCTGGCCTCCCGGCGCTGCGCCCTTTCTCACTGGTTCTCTCTTCTGCCGTTTTCCGTAGGACTCTCTTCTCTGACCTGAGTCTCCTTTGGAACTCTGCAGGTTCTA
+
BBBBBBB3BBBFGGGFGGAEEGGGGEG22EEAF2BB2AAAAGDGHGG0BEEGGHHHFHH>>/CEFGGGGGFHBGHEGGGHGHGHHGGGFG<<AFG/FHFHHHHGGHFGHHGGHHGGGCGHHHHHHHHHGHGHHGGGGGGGGGGGGGGGFGGGGGGGGF-;DFFFFFFFFFFFFFFFFFFFFFFFFFFF99BFFFDFFFFFFFFFFFFFFFFFFFF/;B9;FFF/;BB/:;FFFEFFFFFFFEFFFFFFFFF
@M05620:37:000000000-D9766:1:1101:15160:5760 1:N:0:13
ACCACACCTTCTACAATGAGCTGCGTGTGGCTCCCGAGGAGCACCCCGTGCTGCTGACCGAGGCCCCCCTGAACCCCAAGGCCAACCGCGAGAAGATGACCGGTGGGTGGCCCGCTCCCTCTTCTGGTGGCCGCCTCCCTCCTTCCTGGCCTCCCGGCGCTGCGCCCTTTCTCCCTGGTTCTCTCTTCTGCCGTTTTCCGTAGGACTCTCTTCTCTGCCCTGCGTCTCCTTTGGCACTCTGCAGGTTCTAG
+
CCCCCCCCFFFFGGGGFGGGGGHHGEGBFEHGHGGEEGGGGHHHHGGGGEEGHHHHHHHEEGGGGFGGGGGGHGHGGGGHGHHHHGFEDFCCCFHGGHHH2BC/>/<.>DHHHGG?-CEGHHHHHEFGFGHHDGGGGGGGGGFF0;;FFGFFGGGGA;@=B-A;-DFCFFBFFBFFFA;B9BFFFFFBFFFFF.DFFFFFFAFF99BFFFFFFFFFFFFFFFAFDFDFFFFFFFFFF9BBFF/BFAFBBB:
@M05620:37:000000000-D9766:1:1101:9443:5773 1:N:0:13
GAGGCTGCTTTGGAAGCAACTCATAGATTACTGCAACAGTTCCCCCTGGACCTGGAAAAGTTTCTTGCCTGGCTTACAGAAGCTGAAACAACTACTACAGGATGCTACCCGTAAGGACAGGCTCCTAGAAGACTCCAAGGGAGTAAAAGAGCTGATGAAACAATGGCAAGTAAGTCAGGCATTTCCGCTTTAGCACTCTTGTGGATCCAATTGAACAATTATCAGCATTTGTACTTTTAACTGACAACCAA
+
>11>>11>CFFFGCBF1FEBBBBFDAGFD1ADDFB1FFFAFD2BFFEEEFFHHBGGA10CGHH2DDGABE1BBBA1ABBFFGBFG11B@0/FG1BB@FBB00B1B12FGFE?>ABBB0B?F/0B/1BBBFB10B11BCG?/AC<BFBG1?<0@@@F>GHHFG/11F?<<<1<@G?@1F0FF><=11.>>>C0=<=D0<0=0<<.<0</::;0:;CCF/0;0:;;0::G:=B09C0;0;09;009C;0....
@M05620:37:000000000-D9766:1:1101:19189:5825 1:N:0:13
GAGGCTGCTTTGGAAGAAACTCATAGATTACTGCAACAGTTCCCCCTGGACCTGGAAAAGTTTCTTGCCTGGCTTACAGAAGCTGAAACAACTCCTACAGGATGCTACCCGTAAGGAAAGGCTCCTAGAAGACTCCAAGGGAGTAAAAGAGCTGATGAAACAATGGCAAGTAAGTCAGGCATTTCCGCTTTAGCACTCTTGTGGATCCAATTGAACAATTCTCAGCATTTGTACTTGTAACTGACAAGCCA
+
AABBBAFAFFDFBBBGGGGGGGHHHHHFGHFHHHHHFGHDGGHHHGGGEHGEGFFGGHFFBGGHFHEBFGBHHHHHHFHHHHHHGGGHHBGHHEFEDBBFGFHGFHHHHGEEEGGFFGHHHHGGG33FGHFHHHHCEGG/A/E/0BGGDFHC1FG1GFFFGH/GGHHFGG1?GG??GHGHEHEFHHDE.CFDGFHH0CFHHHHGF0CGGC;CGHHGHHHH0CCGCGHCGHHBFFFGBFFFFCFGGGBC?EF
@M05620:37:000000000-D9766:1:1101:25690:5828 1:N:0:13
ACCACACCTTCTACAATGAGCTGCGTGTGGCTCCCGAGGAGCACCCCGTGCTGCTGACCGAGGCCCCCCTGAACCCCAAGGCCAACCGCGAGAAGATGACCAGGTGAGTGGCCCGCTACCTCTTCTGGTGGCCGCCTCCCTCCTTCCTGGCCTCCCGGAGCTGCGCCCTTTCTCACTGGTTCTCTCTTCTGCCGTTTTCCGTAGGACTCTCTTCTCTGACCTGAGTCTCCTTTGGAACTCTGCAGGTTCTA
+
CCCDDDDDFFFFGGGGGGGGGGHHGGGFDGHHHGGGGGGGGHGHHGGGGGGGHHGHHHHGGGGGGGGGGGGHGHHGGGGHGHHHHGGGGGGGGGHHHHHHHGEGFGFH=DFFHHGCC?CHHHHHGHDG=GGHHGCGDDHGHHGHHGGGFGFGGFGGDG-::CFFCAFFFFFFFFFFFFF:FFFFFFBFFFB:FFAFFFFFFBFAF0:BFFFFFFFFF00FFFF/;::BFFFFFFFBFBFFFFBBFF.BFF0
@M05620:37:000000000-D9766:1:1101:15382:5828 1:N:0:13
GAGGCTGCTTTGGCAGAAACTCATAGATTACTGCAACAGTTCCCCCTGGACCTGGAAAAGTTTCTTGCCTGGCTTACAGAAGCTGAAACAACTCCTAAAGGATGATACCCGTACGGCAAGGCTAATAGAAGACTAACAGGTCGTCCACGAGCTGCAGCAACCCTGGCCAGTCCATCAGGCATTTCCGCTTTCGCACTCTTGTGGATCCACTTGCAACCTTCTAAGCCTTTGTACTTGTAACTGACACGCCA
+
>1>>AAFAFFFFF1DEFGFGGGBFBGBDGAGGDGG1FGHHGHHHHGGFGBGHFFGBFGHHBFGGH1DFGFGEG0BGHF1FGGHGHG1EGF/>11@B1GG@10B1BFGFG1?//?>E/EE///B<1B2B>1BBB11B<F1<1B///?/1?B///?10?1000?/0><F0>F<DB11>DGFF.<0===..<<<CAEC@CHHFFCHF;0BCFF0CFBFCF.9C/0CFC9//900;FBC0;;;0;;FGFB9;-;A
@M05620:37:000000000-D9766:1:1101:21397:5871 1:N:0:13
ACCACACCTTCTACAATGAGCTGCGTGTGGCTCCCGAGGAGCACCCCGTGCTGCTGACCGAGGCCCCCCTGAACCCCAAGGCCAACCGCGAGAAGATGACCGGTGCGTGGCCCGCTACCTCTTCTGGTGGCCGCCTCCCTCCTTCCTGGCCTCCCGGCGCTGCGCCCTTTCTCCCTGGTTCTCTCTTCTGCCGTTTTCCGTAGGACTCTCTTCTCTGCCCTGCGTCTCCTTTGGCACTCTGCAGGTTCTAG
+
CCCCCCCCFFFFGGGGGGFGGGHGGGGEDEHFGGGGGFFGDHHHHGGGFGGGHHGHHHHGGGGGGGGGGGGGFHHGGGGHGHHHHGGGGGDGCGHHHHHH2BD<C/>?CGGHHGGG-AHHHHHHHHHHHGHHGGGGGGGGGGGGGGGGGGGGGGGGGGFFFFFFFFFFFFFFFBFF0A;BFFFFFFFFFFFFFDFFFFFFFFDFFFFFFFFFFFFFFFFFFFECFFFFFFFFFF:BFBFBFFBFFFFFFFB
@M05620:37:000000000-D9766:1:1101:13976:5878 1:N:0:13
GAGGCTGCTTTGGAAGAAACTCATAGATTACTGCAACAGTTCCCCCTGGACCTGGAAAAGTTTCTTGCCTGGCTTACCGAAGCTGAAACAACTGCCAATGGTTTCTACCCGTAAGGACAGGCTCCTAGAAGACTCCAAGGGAGTAAAAGAGCTGATGAAACAATGGCAAGAAAGTCAGGCATTTCCGCTTTAGCACTCTTGTGGATCAAATTGAACAATTATCAGCATTTGAACTTTTAACTGCCAAGCCA
+
A3AA>AFAFBB@G45BFGFGGGBHFFHHFHBDFG4FCH2FFAABBAAF2FBFFGEF332BBBEAFGFBBB3BEGG333ABFF>FG33FBBFGHEG3BG3B34@1B44FGG>?>E0BB02?E/0B/BB4BFB??B2?BBG?AAC/@DDG2?@2@@@@2@GH?GH111<??<0?<G>11><>>>111><<.<.0<00<0<0<00:.<0:.0:<00<<GGH:;;0;;00;F0;C0;B0;0;B9C000;;C.9./
@M05620:37:000000000-D9766:1:1101:6778:5889 1:N:0:13
ACTGCCCATTCTAAATCGCCCCGTGGACCCCTGCCCAGGAGCCCCCATTCCTGCTAACCGTGGCCTCCCTGGCTCCCAGGAGCAACAACTCCTCCTCGAGGATGGTACCGGTCCGGCAATCCTCCTTGGGGACCCCCCTGTCTTGCCCGAGCTACTGGTTCGTTGGCCACTCCTTCAGGCGTTTCCGTTTTCGCGCTCTTGTGGGGCCACTTGCTCCCTTCTTAGCCGTGTTCTTGGAACCTGACGGGCCA
+
>>>1>1>1>B3B3BB3FAAEAE0BA0A10BBFE0BA1/B//BBFGG/01DF211B1DGFAA//>BB0BFGB/FBBBFF1>>>F>BB0>F1BFB>B0B/>//<BEEFEGH/>//>CC///11@@GCG1??/>/<.>.>A?<0<0000/<<:;@.0::0/00;;;;99BF/./9:9CFGFG/9;?AFG.0=;-/@B-9;-AFB/9---9--:BB////;-;/F/;/;;:-;-;-/;;;99;BAFFFF;;-9--
@M05620:37:000000000-D9766:1:1101:13968:5895 1:N:0:13
GCGGCTGCTTTGGAAGCCACTCATAGATTACTGCAACAGTTCCCCCTGGACCTGGAAAAGTTTCTTGCCTGGCTTCCAGAAGCTGAAACAACTCCTCCAGGATGCTACCCGTAAGGAAAGGCTCCTAGAAGACTCCCCGGGCGTACACGAGCTGATGAAACCATGGCAAGTAAGTCAGGCATTTCCGCTTTAGCACTCTTGTGGATCCAATTGCCCACTTCTCAGCATTTGTACTTGTAACTGACAAGCCA
+
>A1AA>AAFFFF1BG1A1FGGGFGFGHH3BBGHHH1BBFAFGHH0EAFA0FGGACGHHHHHEFGDFDGHHHHHHF0BGHFGHHBB1BGH>GHGFHH00BFHHHHCFGHHHGE//>F1GHH0FGHGF1B1BGHHHHH//>BG@GG@<C<EGGGCH1FG11>G<.<GHG/CFD00=DHHHHH.CGHHHGGCGG0CGHHHGGGGGGGGGGGGBFGF00;0.9CFFGGGGBFGGGFFFFFFFFFFFFFF9/9AFF
@M05620:37:000000000-D9766:1:1101:6507:5917 1:N:0:13
ACCACACCTTCTACAATGAGCTGCGTGTGGCTCCCGAGGAGCACCCCGTGCTGCTGACCGAGGCCCCCCTGAACCCCAAGGCCAACCGCGAGAAGATGACCAGGTGAGTGGCCCGCTACCTCTTCTGGTGGCCGCCTCCCTCCTTCCTGGCCTCCCGGCGCTGCGCCCTTTCTCACTGGTTCTCTCTTCTGCCGTTTTCCGTAGGACTCTCTTCTCTGACCTGAGTCTCCTTTGGAACTCTGCAGGTTCTA
+
AA@1AAAAFFFFGFGCCGGEG1FBEA0BG?HHCFFE?EGGGHHHHGGGECGFFFC1FHHG/>EEF/>FGGG0G>FEGG?F>/GH/F//><B///0??<1??GH/11GGG1<FCGCC-<?CDGFFHH<B0<.<C@C@A.;.CCCCCCBBF9A?FA?AB?A?A?-A>9A@-B/9/9;BBBF9BFFBBBB/;BFFF?BBFFFFB9ABBFFFFFBB//9/B/;:BFB;-9;FF/FBFFFFFFFFFFFFFF-9/;;
@M05620:37:000000000-D9766:1:1101:21082:5935 1:N:0:13
ACCACACCTTCTACAATGAGCTGCGTGTGGCTCCCGAGGAGCACCCCGTGCTGCTGACCGAGGCCCCCCTGACCCCCAAGGCCAACCGCGAGAACCCCGGTGAGTGGCCCGCTACCTCTTCTGGTGGCCGCCTCCCTCCTTCCTGGCCTCCCGGAGCTGCGCCCTTTCTCACTGGTTCTCTCTTCTGCCGTTTTCCGTAGGACTCTCTTCTCTGACCTGAGTCTCCTTTGGAACTCTGCAGGTTCTCGATC
+
AAA1A>AAFFFFGGGG3FBAGDGHGGEEGEHHHGGEEGGGGHHHHGGGEFGFBGHFEGHGGG/EGGGGGCFH0BGGGGEG/?FH/F///>//</?FC/>C/<<??GAFGG<@CCGBGDDGDGGD0<.CG:@?EGGFGC.:CFC0FF9CFAC9C@?A-AF/@@A@@FF99FFFFFFBFFBFFFFFFFFFB>9BFFFFB99ABFFBBFFF/B9/BFFFBBBBFFFFFFFFFFFFFFFFFBFFFAFBBB/9;/-
@M05620:37:000000000-D9766:1:1101:22569:5954 1:N:0:13
ACCACACCTTCTACAATGAGCTGCGTGTGGCTCCCGAGGAGCACCCCGTGCTGCTGACCGAGGCCCCCCTGAACCCCAAGGCCAACCGCGAGAACCCCGGTGAGTGGCCCGCTACCTCTTCTGGTGGCCGCCTCCCTCCTTCCTGGCCTCCCGGCGCTGCGCCCTTTCTCACTGGTTCTCTCTTCTGCCGTTTTCCGTAGGACTCTCTTCTCTGCCCTGAGTCTCCTTTGGAACTCTGCAGGTTCTCGATC
+
ABAAB@ABFFFFGGGBDGGFGGHHGGGGH2GHHGGGGEGCEGHHHGGGEEGGDFGHGHHGFGCGGGGGGGGGHHHGGGGHGHHHGGGGGGGGGGHHG?>CDCGGHHGGHHGGG-AHHHHHHHHHGHGHHGGGGGHGGGGGGGGGGGGGGGGGGG?GFF-DFFFFFFFFFFFFFFF;BFFFFFFFFFFFFFADFFFFFFFDBFFFFFFFFFFFFFFFFFFFFFFFFFFFFFFFFFFFFFFFFFFFFFFFFFE
@M05620:37:000000000-D9766:1:1101:25550:5967 1:N:0:13
ACCACACCTTCTACAATGAGCTGCGTGTGGCTCCCGAGGAGCACCCCGTGCTGCTGACCGAGGCCCCCCTGAACCCCAAGGCCAACCGCGAGAACCCCGGTGAGTGGCCCGCTCCCTCTTCTGGTGTCCGCCTCCCTCCTTCCTGGCCTCCCGGCGCTGCGCCCTTTCTCACTGGTTCTCTCTTCTGCCGTTTTCCGTAGGACTCTCTTCTCTGCCCTGAGTCTCCTTTGGAACTCTGCAGGTTCTCGCTC
+
BBAABCCBFFFFGGGGGGGGGGHHGGGGHGGHHGGGCGGGGHHHHGGGEGGGHHHHGHHGFGCEFGGGGGGFHHHGGGFHEGHHHGGCF<BBCGHGG</</<FF<F.>GGC-C?ECBGGHHHHE0<.::CD.AEGGHHGFFFGFGFFGGGGE.--;B99DCFFFFFFFFFBFBFFFFF//BFFFBBFBFFFFFAFFAF.:DFF//:BBBFFFFFFFFF:/:FFFF9/BF/:;9BFFFF/BBFF/BFB...A
@M05620:37:000000000-D9766:1:1101:19247:5973 1:N:0:13
ACCACACCTTCTACAATGAGCTGCGTGTGGCTCCCGAGGAGCACCCCGTGCTGCTGACCGAGGCCCCCCTGAACCCCAAGGCCAACCGCGAGAAGATGACCGGAGGGTAGCCCGCTCCCACTTCTGCTGGCCGCCTCCCTCCTTCCTGGCCTCCCGGCGCAGCGCCCTTTCTCCCTGGTTCTCTCTTCTGCCGTTTTCCGTCGGACTCTCTTCTCTGCCCTGCGTATCCTTTGGCACTCTGCCGGATCTAG
+
BCCBCCDDFFFFGGGGGGGGGGHHGGGAGGHHHGGGGGGGGHGHHGGGGGGGHHHHHHHGGGGGGGGGGGGHHHHGGGGHGHHHHGGGGGDGGGHHHHGH2//AF><.0><<C-D@-=C/=<GHHH0CGHGFDGGGGGEGGGGFFFGB/:ABFGED?FFA-<@@=FF=FFFFFFBB0<FF<BFFFFFFFFFFF..BEFFD<.@DFFA/BFFFFFF:FFBE0<B@D?DFFFFFFF0B0</0BF0<9-B9<:0
@M05620:37:000000000-D9766:1:1101:15689:5982 1:N:0:13
GAGGCTGCTTTGGAAGAAACTCATAGATTACTGCAACAGTTCCCCCTGGACCTGGAAAAGTTTCTTGCCTGGCTTACAGAAGCTGAAACAACTGCCAATGGTCCACCACAGTGCAACAAGTACGAAAAGACACCTCAAAGACGGAAACGGGGAAAAAGAACCAATGAAAAAATGGCAAGAATGTCAGGATTTGCCACTTTATGGCTCCAGTGGAACCAATTAAAGACTTTTCAGCATTTGAAGTAGAAACA
+
AABBBBFBFFFFGGGGGGGGGGHHHHFFGHHHHHHHGHHFHHHHHGGGHHHFGGHHHHFHGHHHHHFGHHFHHHHHHGHHGHHGHHHHHFHHFGHFHGHH3443331??11B3343311B3?4///>>B/232?303BF?22//<?C2//////<00//0</0/1>1<G10<01<<C0C<<00==0=</0;00:C00/00000/./0.//;0/00/.;9F90;00;/;C0;;C00009900000000;0B9
@M05620:37:000000000-D9766:1:1101:25068:6022 1:N:0:13
ACCACACCTTCTACAATGAGCTGCGTGTGGCTCCCGAGGAGCACCCCGTGCTGCTGACCGAGGCCCCCCTGAACCCCAAGGCCAACCGCGAGGAGATGACAGGTGAGTGGCCCGCTACCTCTTCTGGTGGCCGCCTCCCTCCTTCCTGGCCTCCCGGCGCTGCGCCCTTTCTCACTGGTTCTCTCTTCTGCCGTTTTCCGTAGGACTCTCTTCTCTGCCCTGCGTCTCCTTTGGCACTCTGCAGGTTCTAG
+
1AA1AAAAFFFFG3GF3GGDFBHFGA0B00FHAFFAAEGGCFHCAEGGCEFGGHG1GHGGGGGGGAE?EGGCHCGGGGCH//GHHF//>BC@CCCGFEFGFHGFB1??FFGHHGGG-AHHH0<GHHFGH.<GGCGFFHCHHFHGGGFGBFFGFGGBA-AG@@F-9-;-;/;BF/BBFFBFFFF/FFFFFFFF@FFFFFF-;9AF/FFFFF//BFFFFFFFFFF@F@FFFFF/B:/BFFFFFFBBFFFFFFF
@M05620:37:000000000-D9766:1:1101:14889:6030 1:N:0:13
GAGGCTGCTTTGGAAGAAACTCATAGATTACTGCAACAGTTCCCCCTGGACCTGGAAAAGTTTCTTGCCTGGCTTACAGAAGCTGAAACAACTCGTACCGGGTTCGACCCGTAAGGAAAGGCACTTAGAAGACGCCAAGGGAGTAAAAGAGCTGAGGAAAGAATGGCAAGCAAGTCAGCCATCGCCGCTTTAGGACTCCTGTGGAACCAATCTAACAATTTGCAGCATTTGCACTTATAACTGGCAAGCCA
+
A?AABBFBFFFFGFGGGGGGGGHHHHHHFHHHHHFHFGFGGFGFHGEF22BFFFEA332BBFGHGHBBBAFGHHGBB5FGHHGGGEEFGFEGHB111B11//?1B>1?>>@/>/033BBB0/0B22B3BB?22//<?B/?///?0?<11?0<?110><CF00C1>>FC1<.</<==0=0<.=/::CC@-;:0;0;/::/0/;;BF0;.A.:90;;:CF9;00;C0/./:9////:9//;;;/;/.:/.;.;
@M05620:37:000000000-D9766:1:1101:18269:6035 1:N:0:13
AGTGCCAGCTCTCAATCGCACAGGGGACCCAGGGCCTGGCCCCTCCATCCAGAAAACCTATGACCTCACCCGCTACCTGGAGCACCAACTCCGCAGCTTGGCTGGGACCTATGTGAGTATCCAGCGTAGGAATCTGGGAGTTGGGGAGGAGTGAGGAGTTGGGGAAAGACAGTCCTAACCGTGGAGGGTTCTGGTAAATGATGGGGTGAGGAGGGGCTCTTTGGCTCCCACCAGTCCCCCTGTCTGGTCTA
+
1>>AADDFAFFFFFGCGGGAA0FCFEFE?EAAFEFGCEHFCGGCEGBGHFCB1B1FGGFFHHFHHHHFHHHEGG?EHFGFHHH/C>FHGFHHGGCEE>GHG0FC/EGFGHGHDGDGHHHF2BFFFCCBCCGHBG1<GGHG/C1BCGC@CCAC<GHGH.GFDGG?EGHFHGFHG0G0FGFHGA.:CAA@BGFCFFFBFGGGGFGEFGF@AFFF9A9@@@FFF//BFFFFFFFFFFFFFFA;@EBB9:/;B9B
@M05620:37:000000000-D9766:1:1101:19685:6037 1:N:0:13
AGTGCCAGCTCTCAATCGCACAGGGGACCCAGCGCCTGGCCCCTCCATCCAGAAAACCTATGACCTCACCCGCTACCTGGCGCACCAACTCCGCAGCTTGGCTGGGACCTATGTGAGTATCCAGCGTAGGAATCTGGGAGTTGGGGAGGAGTGAGGAGTTGGGGAAAGACAGTCCTAACCGTGGAGGGTTCTGGTAAATGATGGGGTGAGGAGGGGCTCTTTGGCTCCCACCAGTCCCCCTGTCTGGTCTA
+
>A33>DFFBFFFG4FEFFFAE?FCF22A2AGH2AEF2FGHAGEDGGFHHHFHF33BFEGFFFDHH@BGHHHEE>>EHHGF1>EEGG0/?GHB/ECE>E?BEHHGGDHHGHHHHGGFGHHHHHHHHGDCCDGHHHHHGH0FDGHHGCECCAC<GGGHG?GFHHGGEAGGEHBFGGGGGGGFGFEGAEGBCFFGGGCFFFFFFFFFFFDBEFFEDDBBBBFFFFFFFFFFFFFFFFFFFFFFBFFFFFFFFFF
@M05620:37:000000000-D9766:1:1101:22281:6040 1:N:0:13
AGTGCCAGCTCTCAATCGCACAGGGGACCCAGGGCCTGGCCCCTCCATCCAGAAAACCTATGACCTCACCCGCTACCTGGAGCACCAACTCCGCAGCTTGGCTGGGACCTATGTGAGTATCCAGCGTAGGAATCTGGGAGTTGGGGAGGAGTGAGGAGTTGGGGAAAGACAGTCCTAACCGTGGAGGGTTCTGGTAAATGATGGGGTGAGGAGGGGCTCTTTGGCTCCCACCAGTCCCCCTGTCTGGTCTA
+
AAAAAFFFCFFFGGGGGGGFGGHFGGGGGGHHAGGGGGHHHHGHGGHHHGHHHFFGGGHHHHHHHGHHHHHGGEGGHHHHFGHHHHHHGHHHDGGGGHHHGFHGGGHHGHHHHHHHHHHHHHHHHGGGGGHHHHHHHHHGGHHHGGGGGGEHHHHHHGHHHHGGG?HHHHHHHHHHHHHHGGGGGGGGEFFGGGGGGGGGGGGGGGFFFFFFFFFFFFFFFFFFFFFFFFFFFFFFFFFFFFFFFFFFFFB
@M05620:37:000000000-D9766:1:1101:20063:6043 1:N:0:13
ACCACACCTTCTACAATGAGCTGCGTGTGGCTCCCGAGGAGCACCCCGTGCTGCTGACCGAGGCCCCCCTGAACCCCAAGGCCAACCGCGAGAAGATGACAGGTGGGTGGCCCGCTACCTATTCTAGTGGCCGCCTACCTCCTTACTAGCCTCCAGGTGCTGAACCCTTTCTCCCTGGTTCTATCTTCTGCCGATTTCCGTATGACTCTATTCTCTGCCCTGCGTCTCCTTTGCCACTCTGCAGGTCCTAG
+
BBBABBBBFFFFGGGGGGGAGDHFGEGB4EGHCGGGGGGGFHHHHGGGGGGGFHHHHHHGGGGGGGGGGGGFFFHGGF//???FGGE@DC//</01111?1?FFH///?<F<H-ADGGCH00==D0=D0.<.AC-:.:CCGE/C09000/;09.99///09000/.C./F0CC09B/A;/F////9B//9B/@--.;//;F9./9/;9//9/;FFFFF/./9.9;B..///9B//;9//99B/9.A/;///
@M05620:37:000000000-D9766:1:1101:11449:6047 1:N:0:13
ACCACACCTTCTACAATGCGCTGCGTGTGGCTCCCGAGGAGCACCCCGTGCTGCTGACCGAGGCCCCCCTGAACCCCAAGGCCAACCGCGAGAAGATGACCGGTGGGTGGCCCGCTCCCTCTTCTGGTGGCCGCCTCCCTCCTTCCTGGCCTCCCGGCGCTGCGCCCTTTCTCCCTGGTTCTCTCTTCTGCCGTTTTCCGTAGGACTCTCTTCTCTGCCCTGCGTCTCCTTTGGCACTCTGCCGGTTCTAG
+
BBBABBB>CFFFGGGGFG4AE2FEGEEBA2FFABFAA?EEFHHHHGGAEEGGHHHHHHH>@ECGGGGGGEEFFFHGGGGHFHHHHGD/BC><<DHFBGHHBDC>@.>.>@FHHG-<C.CGHBHHHGGGHGGHGGGGGGGGEDGF0;;BB.;FFGGD>-;-;@?9@DB;FBBFF/BFFFFF:FFFFFB9;BFFBADFFFFFF;DA//;;FFFFFFFFFBBEBF.@A@FFF:BFFE/;B.;;F;/;B@DAB/;
@M05620:37:000000000-D9766:1:1101:19386:6062 1:N:0:13
AGTGCCAGCTCTCAATCGCACAGGGGACCCAGGGCCTGGCCCCTCCATCCAGAAAACCTATGACCTCACCCGCTACCTGGAGCACCAACTCCGCAGCTTGGCTGGGACCTATGTGAGTATCCAGCGTAGGAATCTGGGAGTTGGGGAGGAGTGAGGAGTTGGGGAAAGACAGTCCTAACCGTGGAGGGTTCTGGTAAATGATGGGGTGAGGAGGGGCTCTTTGGCTCCCACCAGTCCCCCTGTCTGGTCTA
+
ABABCFFBBFFFGGGGGGGGGGHGGGGGGGHHDFGGGGHHHHGHGGGHHHHHFFHFGGHHHHHHHHHHHHHGGEGGHHHHHHHHHHHHGHHHEGGGGHGHGGHGGGHHGHHHHHHHHHGHHHHHHGGGGGHHHGHHHHHGGHHHGGGGGGEGHGHHHGHHHHGGGGHHGHHHHHHHHGHHGGGGDGGGCFFGGGFGGGGHHHGGGGFFFFFFFFFFFFFFFHFFFFFFFFFFFFFFFFFFFFFFHFFFFFF
@M05620:37:000000000-D9766:1:1101:19373:6078 1:N:0:13
AGTGCCAGCTCTCAATCGCACAGGGGACCCAGGGCCTGGCCCCTCCATCCAGAAAACCTATGACCTCACCCGCTACCTGGAGCACCAACTCCGCAGCTTGGCTGGGACCTATGTGAGTATCCAGCGTAGGAATCTGGGAGTTGGGGAGGAGTGAGGAGTTGGGGAAAGACAGTCCTAACCGTGGAGGGTTCTGGTAAATGATGGGGTGAGGAGGGGCTCTTTGGCTCCCACCAGTCCCCCTGTCTGGTCTA
+
BAABBFFFBFFFG4GGGGGCECGDGAEEFGHH2EEEGGCGGHGHGGBGHG3GH332FEG3FFFHHDGGHHHGG>EEHHHG?FGHHHGCGFHGAECGGG?FFGBFEGHHGFHHHHHHHHHHHHHHHGGGGGHHHHHHHHAFFHHHGGE@GGGGHHHGFDCHHHGGGFHEGHHHHHHGFEHHGGGGDGGGCFFGGGFFGFGGGGGGGGDBEFFFFFBBBBFFFFFFFFFFFFFFFF/FFFFFBFFFFFBFFFB
@M05620:37:000000000-D9766:1:1101:17238:6083 1:N:0:13
ACCACACCTTCTACAATGAGCTGCGTGTGGCTCCCGAGGAGCCCCCCGTGCTGCTGACCGAGGCCCCCCTGAACCCCAAGGCCAACCGCGAGAAGATGCCAGGTGAGTGGCCCGCTACCTCTTCTGGTGGCCGCCTCCCTCCTTCCTGGCCTCCCGGCGCTGCGCCCTTTCTCACTGGTTCTCTCTTCTGCCGCTTTCCGTAGGACTCTCTTCTCTGACCTGCGTCTCCTTTGGAACTCTGCAGGTTCTAG
+
>>1>>>AAFFCFAFGAAFFEG1AAEEGGFABF1BF0AEE//B/BEGEFEEEFBGFBFHHG>>>>??EEEGGF1BFEFG<FEGGGGFGCCCC@<AGF1?1??G/?F1?>DFFHE-CGGGF000<===D=CGACC;AAFG;9CCFBFBB0/CFFG..C9-99=9B@=F@-F/BFB9F/F-BFF99/B9BFFFBB@9@F-FF?FFF-;FBFFB9FFBF9F/999BA=B@-;BBBFF;9B/:F/B99F-;;B/FB
@M05620:37:000000000-D9766:1:1101:6835:6087 1:N:0:13
ACCACACCTTCTACAATGAGCTGCGTGTGGCTCCCGAGGAGCACCCCGTGCTGCTGACCGAGGCCCCCCTGAACCCCAAGGCCAACCGCGAGAAGATGACCGGTGAGTGGCCCGCTCCCTCTTCTGGTGGCCGCCTCCCTCCTTCCTGGCCTCCCGGCGATGCGCCCTTTCTCCCTGGTTCTCTCTTCTGCCGTTTTCCGTAGGAATCTCTTCTCTGCCCTGCGTCTCCTTTGGCACTCTGCCGGTTCTAG
+
CDDCCCCDFFFFGGGGGGGGGGHHGGGEHGHHHGGGGGGGGHGHHGGGGGGGHHHHHHHGFGGGGGGGGGGHFHHGGGGHGHHHHGGGCDBDFGHHHHHHBD/>>/?1?FFHHGGG-<CCHHHHH0D=GDHHGGGGGHGGGGGG;=FBBFFGGGGGG:A-;.;;DDFFFFFFFFFFFFFF0BFFFFF;BFFFFDDFFFFFF.A.00:;FFFFFHFFF;BFFF.@.9AFF:BFEF::B/;;FB0;C@D;:BB
@M05620:37:000000000-D9766:1:1101:17221:6090 1:N:0:13
ACCACACCTTCTACAATGAGCTGCGTGTGGCTCCCGAGGAGCACCCCGTGCTGCTGACCGAGGCCCCCCTGAACCCCAAGGCCAACCGCGAGAAGATGACCGGTGGGGGGCCCGCTCCCTCTTCTGGTGGCCGCCTCCCTCCTTCCTGGCCTCCCGGCGCTGCGCCCTTTCTCCCTGGTTCTCTCTTTTGCCGCTTTCCGTAGGAATCTCTTCTCTGCACTGCGTCTCCCTTGGCACCCTGCAGGTTCTAG
+
CCCBCBCCFFFFGGGGGGGGGGHHGGGEGFHHHGGGGGGGGHFHHGGGGGGGHHHHHHHGGGGGGGGGGGGHHHHGGGGHGHHHHGGGGGGGGGHHGHHHH/A/<</-<@ABF----.;:9.FBBBF9BDFFAAF..AEFBDFB/;/:F?FF9EF?B--9-:.-9;B-BFF99B/./::;///9B/B//99F=;DDF/BA/9.A;///;BBFB///;9/B/F/..:..B/;FBF/;;..9:9./::B:/;/
@M05620:37:000000000-D9766:1:1101:18478:6107 1:N:0:13
AGTGCCAGCTCTCAATCGCACAGGGGACCCAGGGCCTGGCCCCTCCATCCAGAAAACCTATGACCTCACCCGCTACCTGGAGCACCAACTCCGCAGCTTGGCTGGGACCTATGTGAGTATCCAGCGTAGGAATCTGGGAGTTGGGGAGGAGTGAGGAGTTGGGGAAAGACAGTCCTAACCGTGGAGGGTTCTGGTAAATGATGGGGTGAGGAGGGGCTCTTTGGCTCCCACCAGTCCCCCTGTCTGGTCTA
+
AAAAAFFFAFFFGGGGGGGCGFHCFGFEAEHHFEGG2BFG2GEGGGHHHHGH3G3FGGHHFHBGHGHHHHHGG>EGHHHHFGHEHHHHGHHHEEGEEGGGGHHGGGHHGHHGHHHHHHHHHHHHHGEGGGHHHHHHHGHGGHHHGGFGGGDFGHHHHG/<DGGCEGHHHHHGHHGHHGHHG.=BEEGG;AFGFGCFGGGGGGFGGGDCEFFFFDFAFA.BFFF/;BFEFFFFFFFFFFFFFFFFFFFFFFF
@M05620:37:000000000-D9766:1:1101:22654:6121 1:N:0:13
ACCACACCTTCTACAATGAGCTGCGTGTGGCTCCCGAGGAGCACCCCGTGCTGCTGACCGAGGCCCCCCTGAACCCCAAGGCCAACCGCGAGAAGATGACAGGTGCGTGGCCCGCTACCTCTTCTGGTGGCCGCCTCCCTCCTTCCTGGCCTCCCGGCGCTGCGCCCTTTCTCACTGGTTCTCTCTTCTGCCGTTTTCCGTAGGACTCTCTTCTCTGCCCTGCGTCTCCTTTGGCACTCTGCAGGTTCTAG
+
ABBBBABBFFFFAGGGGGGGGGHHGAEEGGHHHGGGGGGGGHHHHGGGG1EFHFHHGHHGGGGGGGGGGGGHHHHGGGGGGHHHHGGGGGCGGGHHHHHHHHG<G1>F/DGHHGGGCGHGHHHHHHGHHGHHGFGGGHGHHGGGGGGGGGGGGGGGGGGFFFFFFFFFFFFFF/FFFFFFFFFFFFFFFFFFFDFFFFFFFFFFFFFFFFFFFFFFFFFFFFFFFAFFFFFFFF/;FFFBFFFFF.BBFFB
@M05620:37:000000000-D9766:1:1101:15823:6149 1:N:0:13
GAGGCTGCTTTGGAAGAAACTCATAGATTACTGCAACAGTTCCCCCTGGACCTGGAAAAGTTTCTTGCCTGGCTTACAGAAGCTGAAACAACTCCTACAGGATGCTACCCGTAAGGAAAGGCTCCTAGAAGACTAAAAGGGCGTACAAGAGCTGCTGAAACAATGGCCAGTCCGTCAGGCCTTTCCGCTTTCGCACTCTTGTGGATCCACTTGACCACTTCTCAGCATTTGTACTTGTACCTGACCAGCCA
+
BABBBBFAFFFFGGGGGGGGGCEHHHHHHHFHHHFHHHHFFEHDGGGFHFGHHHHGF32FFGHHHHHHHHHHHHGBGEGHHHHHHHHHHGHHH3GHHHHHHFHHFGHHBGFG/1BGHGHHFFHHGHBG33BGHH333?F/C/BC/BC22@G22G@GHDFHH</?GHH0?GH11.>GFGHG.1CGHHGGGGG0CDAFDHHGHGHGHHHHG/CFG09F/CFGGGB0FGBFGGGFFGGGGFG00CFGG//.;E.
@M05620:37:000000000-D9766:1:1101:14698:6157 1:N:0:13
ACCACACCTTCTACAATGAGCTGCGTGTGGCTCCCGAGGAGCACCCCGTGCTGCTGACCGAGGCCCCCCTGAACCCCAAGGCCAACCGCGAGAAGATGACCGGGGGGTGGCCCGCTCCCTCTTCTGGTGGCCGCCTCCCTCCTTCCTGGCCTCCCGGGGCTGCGCCCTTTCTCACTGGTTCTCTCTTCTGCCGTTTTCCGTAGGGCTCTCTTCTCTGCCCTGCGTCTCCTTTGGCACTCTGCAGGTTCTAG
+
BBBBBBBBFFFFGGGGGGAFGFHGGBEA4AGGEEFE?EFEDHHHHGGGDEEGEHFHHHGA?E?FGEGGGEEFHGHGGGGHGHHHHGA<BF<BCGHB2GGH2<@/>-;-;-.9ABF;-AAFFFFFFFF9FDA?BFFFFEEEF?.B/BBBB?.BFFFFA-;@>F.BF?CAFFFFF/;FFE/:9BFFFFF/;BFBB.;FFFFD/.AD.9;EFFFBFFFFF/BEBF.9.9AFB//;F/;/9.;BFB/9A.;FBB/
@M05620:37:000000000-D9766:1:1101:22904:6160 1:N:0:13
ACCACACCTTCTACAATGAGCTGCGTGTGGCTCCCGAGGAGCACCCCGTGCTGCTGACCGAGGCCCCCCTGAACCCCAAGGCCAACCGCGAGAACCCAGGTGAGTGGCCCGCTACCTCTTCTGGTGGCCGCCTCCCTCCTTCCTGGCCTCCCGGCGCTGCGCCCTTTCTCACTGGTTCTCTCTTCTGCCGTTTTCCGTCGGACTCTCTTCTCTGCCCTGAGTCTCCTTTGGAACTCTGCAGGTTCTCGATC
+
CCCCCCCCFFFFGGGGGGGGGGHHGGGEFGHFHGGGGGGGGHHHHGGGEFGGHHFHHHHE0EEEGGGGGGGFGHHGGG?GFHHHHGGGGGDGGGHHG//FFGGCGGFGHHDGC-AGFHHGHHH0=<<CH<CGDDGGCGGGHHH909CFFGGGDA?@D@-D-DDFBFFFFF0BBBB9;FFFFFFBFBFFFA::FAFFFB.;-@DFFFFFFFFF000;EBABB0;BFFFFFFFFFFFFFFF0:A9BFFF909A
@M05620:37:000000000-D9766:1:1101:24823:6165 1:N:0:13
GAGGCTGCTTTGGAAGAAACTCATAGATTACTGCAACAGTTCCCCCTGGACCTGGAAAAGTTTCTTGCCTGGCTTACAGAAGCTGAAACAACTCCTACAGGATGCTACCCGTAAGGAAAGGCTCCTAGAAGACTCCAAGGGAGTAAAAGAGCTGATGAAACACTGGCAAGTAAGTCAGGCATTTCCGCTTTAGCACTCTTGTGGATCCAATTGAACAATTCTCAGCATTTGTACTTGTAACTGACAAGCCA
+
CCCCCCFCFFFFGGGGGGGGGGHHHHHHHHHGHHHHHHHGHHHHHGGGHHHHHHHGHHHHGHHHHHHHHHHHHHHHHHHHHHHHHGHHHHHHHFHHHHHHHHHHGGHHHGFEEEGHHHHHHHHHG3GHHHHHHHHEG3F?EFGA2FFH3?GEHHFGFGGHHH0GHHHFHGHHHHGHHHHEGHHHHHGGGGGHHHHHHHHHHHHGHHHHHHHHHFHHH/CGGHHHGHHCGHGFGGGGBFGGGGGGGGFGEG/
@M05620:37:000000000-D9766:1:1101:20074:6236 1:N:0:13
ACCACACCTTCTACAATGAGCTGCGTGTGGCTCCCGAGGAGCACCCCGTGCTGCTGACCGAGGCCCCCCTGAACCCCAAGGCCAACCGCGAGAAGATGACCGGTGCGTGGCCCGCTCCCTCTTCTGGTGGCCGCCTCCCTCCTTCCTGGCCTCCCGGCGCTGCGCCCTTTCTCCCTGGTTCTCTCTTCTGCCGTTTTCCGTAGGACTCTCTTCTCTGCCCTGCGTCTCCTTTGGCACTCTGCCGGTTCTAG
+
BABBBBBBFFFFGGGGGGFGGGHGGFGAGGHHHGGGGGGGGHHHHGGGGGGGHHHHHHHGGGGGGGGGGGGHGHHGGGGHGHHHHGGGGGCGGGHHHHFH2BDCG/>?AGGHHGGGCGGHHHHHHHGHHGHHGGGGGGGGGGGGGGGFBFFGGGGGGGFFFFFFFFFFFFFFF/FFBAFBFFFFFFFBFFFFFDFFFFFFF.:A9BFFFFFFFFFFFFFFFFFFFFFFFBFFBFBFFFFFFF/;@DAEF//
@M05620:37:000000000-D9766:1:1101:20069:6261 1:N:0:13
ACCACACCTTCTACAATGAGCTGCGTGTGGCTCCCGAGGAGCACCCCGTGCTGCTGACCGAGGCCCCCCTGAACCCCAAGGCCAACCGCGAGAAGATGACAGGTGCGTGGCCCGCTACCTCTTCTGGTGGCCGCCTCCCTCCTTCCTGGCCTCCCGGCGCTGCGCCCTTTCTCACTGGTTCTCTCTTCTGCCGTTTTCCGTAGGACTCTCTTCTCTGCCCTGCGTCTCCTTTTGCACCCTGCAGGTTCTAG
+
AA>>AAAAFFFDAGGBAFG1G1A1ABEE00BFGGFCCA/AEHEGHGGGAEEFDFFGHFGGEECEFEEEGGGHGGHGGGECCFHHHGGECCCCCGHHFG1?G1/?1?<//A<GHCC<ACHFHDGGF000/.<CCCCGCEEFFA/F0F00BFFGFGGBGA@@@@F@;B@=FFBF//;//99B9F/9BBF/;/B9-9AFFBB-;FBBBBF///BF/FBFFFFFB----99BF9:B///9B/;;BEB/AAF9///
@M05620:37:000000000-D9766:1:1101:12192:6270 1:N:0:13
GAGGCTGCTTTGGAAGAAACTCATAGATTACTGCAACAGTTCCCCCTGGACCTGGAAAAGTTTCTTGCCTGGCTTACAGAAGCTGAAACAACTCCTACAGGATGCTACCCGTAAGGAAAGGCTCCTAGAAGACTCCACGGGAGTACACGAGCTGATGAAACCATGGCAAGTAAGTCAGGCATTTCCGCTTTCGCACTCTTGTGGATCCAATTGCCCAATTCTCAGCATTTGTACTTGTAACTGACAAGCCA
+
CCCCCCFBFFFFGGGGGFGGGG4GGGHHHHHHHHH4F2BDDGHHHGGG2AFGHFHHHBEBBGHHHHGHHHHHHHHGHHHFHHHHGFGHHBGHHEHD3B@FB1B32BDDG11?/1?B333B0?3B/F3?B3BBFGEF32?/</>?22@2CDGCDFFGH111?0/?FGCCFC111><1FGG0.>GDDDEGAGG0<EFGDHHBF0:.:0:::0GB900;9.;F90;00;0CBFG00C0C0C0BB000B00.AC/
@M05620:37:000000000-D9766:1:1101:15779:6271 1:N:0:13
AGTGCCAGCTCTCAATCGCACAGCGGACCCAGGGCCTGGCCCCTCCATCCAGAAAACCTATGACCTCACCCGCTACCTGGAGCACCAACTCCGCCGCTTGGCTGGGACCTATGTGAGTATCCAGCGCAGGAATCTGGGAGTTGGGGAGGAGTGAGGAGTTGGGGAAAGACAGTCCTAACCGTGGAGGGTTCTGGTAAATGATGGGGTGAGGAGGGGCTCTTTGGCTCCCACCAGTCCCCCTGTCTGGTCTA
+
>>AAADF11BBDGGGGFAF1A0B0AA0EEF0FG/FG/BFFBGEFEEHGHC1B1B10BEH1@12FG@E@GGFEEG@EHDGBEGH?F?FEG0FHGE//<<EF/FGG?<FGGGFFHGBGFHG1>D>DHG/<</FFCBGHGFFF.>GGCCECGGGC:GGHGGC/CGGGGGEFFFBB;FBFGBFFA9A?AAA-;AFFFF/BBFFFFBFFFFF@FFEFBF>;@-AFFFFBB/B9ABF--;FBFF?9@-99FF//:/9
@M05620:37:000000000-D9766:1:1101:12869:6272 1:N:0:13
ACCACACCTTCTACAATGAGCTGCGTGTGGCTCCCGAGGAGCACCCCGTGCTGCTGACCGAGGCCCCCCTGAACCCCAAGGCCAACCGCGAGAAGATGACCGGTGCGTGGCCCGCTCCCTCTTCTGGTGGCCGCCTCCCTCCTTCCTGGCCTCCCGGCGCTGCGCCCTTTCTCACTGGTTCTCTCTTCTGCCGTTTTCCGTAGGACTCTCTTCTCTGCCCTGCGTCTCCTTTGGCACTCTGCAGGTTCTAG
+
AAA?AAAAFFFFGGGGDGE1F1B1E0ABA0FH1BFAEGGGGHHHHGGGGEGGGHHFHHHG?ECGG/EGGGG0B1FGGG?H//GHHG/<BCC</CCG1GGG1BAAC/><C-?CGCGC-<CBGHEGGG;CGCHG@CCBBEGFFBBB;CF0BFFFG?EB-9@-@;-9@-99FFEBF/BBF-;BBFFFFFF/;99B>-AFFBBBFABB/9:BFFFFFFFFF/B-/9-;9>BFFBBF/B/;B-;BFB/;A:FFF/B
@M05620:37:000000000-D9766:1:1101:12191:6289 1:N:0:13
GAGGCTGCTTTGGAAGAAACTCATAGATTACTGCAACAGTTCCCCCTGGACCTGGAAAAGTTTCTTGCCTGGCTTACAGAAGCTGAAACAACTCCTACAGGCTCCTACCCGTAAGGAACGGCTCCTAGAAGACTCCAAGGGAGTAAACAAGCTGCTGAAACAATGGCAAGTAAGTCAGGCATTTCCGCTTTAGCACTCTTGTGGATCCCCTCGAATAATTCTCAGCATTTGTACTTGTAACTGACAAGTCA
+
A1AAAAFAFFFFG1EGGGGGGGFHGHFHHHHHHHHHHHHGHHHHHGGGHHHHHHHBFDEHFGHHHGGHHFFHHH0FA1DA1BF@@B111B//B111BGFHB/00>@1FH0/>>/>>>F0?/E<E/1BBD1BBF1B1F11///</@1211/@?1@1<1?GF1F/?G1?01/1=1>G11<>0.<><11.<..<000<0C/0000:.0;C//.:.;:/0.0000=;00/0;9C00;0F00909B009CFB.0;0
@M05620:37:000000000-D9766:1:1101:6160:6298 1:N:0:13
AGTGCCAGCTCTCAATCGCACAGGGGACCCAGGGCCTGGCCCCTCCATCCAGAAAACCTATGACCTCACCCGCTACCTGGAGCACCAACTCCGCAGCTTGGCTGGGACCTATGTGAGTATCCAGCGTAGGAATCTGGGAGTTGGCGAGGAGTGAGGAGTTGGGGAAAGACAGTCCTAACCGTGGAGGGTTCTGGTAAATGATGGGGTGAGGAGGGGCTCTTTGGCTCCCACCAGTCCCCCTGTCTGGTCTA
+
BBBBBFFFBFFFGGGGGGGCEECGGGGGGEGGFGGCGGFFHHGGGGFHDGGFB33BGGHEHH5GHHHGFHHGGGGGHHHHHHHHHHGAGFHHGGCGGHHHGHHGGGHHGHHHHHHGHH2GD2?GFCGD/CH1FGHGHH0C/<F11--ACCCCADGHCFFHHHGGEFF.CHH/:GCHFHHGGGG@.CABDGGGGGFGGGGGGGFBE.;BFFFB?D-@BBFFFFFBFBF?EBFFFFFFFBEF-AFFFF/FFF/
@M05620:37:000000000-D9766:1:1101:7032:6306 1:N:0:13
AGTGCCAGCTCTCAATCGCACAGGGGACCCAGGGCCTGGCCCCTCCATCCAGAAAACCTATGACCTCACCCGCTACCTGGAGCACCAACTCCGCAGCTTGGCTGGGACCTATGTGAGTATCCAGCGTAGGAATCTGGGAGTTGGGGAGGAGTGAGGAGTTGGGGAAAGACAGTCCTAACCGTGGAGGGTTCTGGTAAATGATGGGGTGAGGAGGGGCTCTTTGGCTCCCACCAGTCCCCCTGTCTGGTCTA
+
AAAAAFFFA1C@FG3EGFGGGCHGGGGEFGGHEEEFFGHHHH?GGGHFGHFFHHEGGFHHFGFHHFFCGHGGE@@FFFHHCEGHHHHFGGHFEGC@EHHHGHHGGG0GEHHHHFHGHGGHHFGHHGGFGGHFHGFHHH0FGFHHGCEGGAEGHDGHGGHHGHGGGGHHFHFHHHGFHGHHGGGGGGGGCFFGFGFGGFFFGGGGGGF@EFFFBF@@@=EFFFFFFFFF--FFEFBFFFFF@FFFFFFFFF/
@M05620:37:000000000-D9766:1:1101:12126:6318 1:N:0:13
AGTGCCAGCTCTCAATCGCACAGGGGACCCAGGGCCTGGCCCCTCCATCCAGACAACCTATGACCTCACCCGCTACCTGGAGCACCAACTCCGCAGCTTGGCTGGGACCTATGTGAGTATCCAGCGTAGGAATCTGGGGGTTGGGGAGGAGTGAGGAGTTGGGGAAAGGCAGTCCTAACCGTGGAGGGTTCTGGTAAATGATGGGGTGAGGAGGGGCTCTTTGGCTCCCACCAGTCCCCCTGTCTGGTCTA
+
A1>AADD1AFFFG1GFGFGGEEHHGGEA0BCGAAEE/BGH0FEGGGBAEE1A1/BFGGB1FG2FGHFGHFFGGE?GHHHGBGHFGH0FGHHHGGG/E0FHE0GEEF0FGH11<>FHBGF1FF2<GCBA<EH1GHHBGG/>><A?--CCC.<GHFFGHFC:;CCC..;F.;A.:FGGBCF?@GGG.;C@BFFFFF/;;FFFBFFFF?--:FEBBF-;?@FFFFFFFFF-;-FBEFFFFFFF@FFFFFFFFFE
@M05620:37:000000000-D9766:1:1101:18021:6331 1:N:0:13
ACCACACCTTCTACAATGAGCTGCGTGTGGCTCCCGAGGAGCACCCCGTGCTGCTGACCGAGGCCCCCCTGAACCCCAAGGCCAACCGCGAGAAGATGACCAGGTGAGTGGCCCGCTACCTCTTCTGGTGGCCGCCTCCCTCCTTCCTGGCCTCCCGGCGCTGCGCCCTTTCTCACTGGTTCCCTCTTCTGCCGTTTTCCGTAGGACTCTCTTCTCTGACCTGAGTCTCCTTTGGAACTCTGCAGGTTCTA
+
ABCCCCCCFFFFGGGGGGGGGGHHGEGEHGHHHGGGGGGGGHEHHGGGGGGGHHHHHHHGGGGGGGGGGGGHHHHGGGGHGHHGHGEGGGCGGGHHHHHHHHHGHHHFHHGFHHGF-ACHFHHHFBDGGHGHHGGGGAHGHFGEHHGG0FFGFFGF9?--9:BFACFF=FFF/B/;/9BBFB///;9F9;BFFFFFFFFFBBF.DFF/:/9BFF/9/9/;FFF//;:/:B/BFFFFFFB//;FEFFFFB/:
@M05620:37:000000000-D9766:1:1101:17395:6334 1:N:0:13
ACCACACCTTCTACAATGAGCTGCGTGTGGCTCCCGAGGAGCACCCCGTGCTGCTGACCGAGGCCCCCCTGAACCCCAAGGCCAACCGCGAGAAGATGACCGGTGCGTGGCCCGCTCCCTCTTCTGGTGGCCGCCTCCCTCCTTCCTGGCCTCCCGGCGCTGCGCCCTTTCTCCCTGGTTCTCTCTTCTGCCGTTTTCCGTAGGACTCTCTTCTCTGCCCTGCGTCTCCTTTGGCACTCTGCAGGTTCTAG
+
AAA1A1>AFFFFGGGBBGDGGGHHEGGBCAGGHGG?EEGCEHHHHGGGGGGEHFHHHHHGGGGGFGEGGGGHHHGGGGGGGHHGEGGGGC>BCGHGHGEH<CG@C/>FACCHHCGGC?EFHHHHHHHHHGHHGGCGCGGGGGGG9C0CBFGGGGGFA->@@@-;@F@@FFFFF/BFBEFFFFFFFFF/BFFF@BFFFFFFB-9A9;BFFFFFFFFFFFFFBF-@B@AFFFFFBF/9FBB9F//;AAF/9;;
@M05620:37:000000000-D9766:1:1101:10511:6353 1:N:0:13
AGTGCCAGCTCTCAATCGCACAGGGGACCCAGGGCCTGGCCCCTCCATCCAGAAAACCTATGACCTCACCCGCTACCTGGAGCACCAACTCCGCAGCTTGGCTGGGACCTATGTGAGTATCCAGCGTAGGAATCTGGGAGTTGGGGAGGAGTGAGGAGTTGGGGAAAGACAGTCCTAACCGGGGAGGGTTCTGGTAAATGATGGGGTGAGGAGGGGCTCTTTGGCTCCCACCAGTCCCCCTGTCTGGTCTA
+
33>AAFDFBFFFGGGGGGFGEEFFEEGGFGFHGGGGGCHAEGGHGGEHFHFDF33FHACCG3FGGHBFHHHEGG@EHFGEHHH1BGGHGGHHGE/EGBGHGHH/EEGHGGHFHHGHHGHHHFHHHGBEGCHFFFHHFHFFDFHGGGCDCGGHHGHHGDHG0<<@EDEGHHHF:GHHHHHF@-;BBGGG;AFFFF//BBFBBFFFFFFBEFFBADBBB;EFFFFBF//;AFFFE?FFBBFFBEFFFFFBBF/
@M05620:37:000000000-D9766:1:1101:17682:6364 1:N:0:13
ACCACACCTTCTACAATGAGCTGCGTGTGGCTCCCGAGGAGCACCCCGTGCTGCTGACCGAGGCCCCCCTGAACCCCAAGGCCAACCGCGAGAAGATGACCAGGCCAGTAGCCCGCTAGCTCTTCTGGTGGCCGCCTCCCTCCTTCCTGGACTCCCGGCGCTGCGCCCTTTCTCACTGGTTCTCTCTTCTGCCGTTTTCCGTAGGACTCTATTCTATGACCTGAGTCTCCTTTGGAACTCTGCAGGCTCTA
+
CCCCCCCCFFFFGGGGGGGGGGHHGGGGHGHHHGGGGGGGGHHHHGGGGGGGHHHHHHHGGGGGGGGGGGGHHHHGGGGHGHHHHGGGGGGGGGHHHHHGH2G///??G11?FHGFCD.<>11<GH0<D/<GHGGGGGHGHCEHHHHHGGBFFFGGG-A9?GGFAFFFFFFFFFBFFFFFFFFFFFFFFFFFFD9DFFFFFFFDFB:BFF099BFFFF0BFFF/;FFBFFFFFFFFEBFFFFFFFF.AABB
@M05620:37:000000000-D9766:1:1101:6710:6396 1:N:0:13
GCTGCTGCTTTTGAATCGCACACGTCTGACCTCCCGTCACGCAGGAGACTCTCGTATGCCGTCTTCTGCTTGAAACAAAAAAAAACACAGACAACCCGTACTCTTTGATACTATCTCGACTGAGGCCCTAATATCCATATCTCGACAGCCTCCTACCCCACCCTAAAGTCGTATCATAGTATCGACGGGCGCGCATTTACACCCCCACTAGCACCACCTTTCCTATTATGCTTATTTACTCTCATCCCTCT
+
>>>A>B@@BD31BAB3BBF1EC0AFAFF11BFGFFEG0BBEHE/AA/BBFGHHABEBFFGEBE0/D2@DFFGHHHHEGH0?>>>>?/B/010B0?/?/////B2111222112211201//<<</?///00?11<1<1111=>01-.-..//</00<<<....;//00;0.../:0;00009;..;-------;---//////--9---//9//9;---/////9/;//99////9///////9/:/9/;-
@M05620:37:000000000-D9766:1:1101:11706:6413 1:N:0:13
ACCACACCTTCTACAATGAGCTGCGTGTGGCTCCCGAGGAGCACCCCGTGCTGCTGACCGAGGCCCCCCTGAACCCCAAGGCCAACCGCGCGAAGATGACCAGGTGAGTGGCCCGCTACCTCTTCTGGTGGCCGCCTCCCTCCTTCCTGGCCTCCCGGAGCTGCGCCCTTTCTCACTGGTTCTCTCTTCTGCCGTTTTCCGTAGTACTCTCTTCTCTGACCTTAGTCTCCTTTGGAACTCTGCAGGTTCTA
+
AAAAAAA1>BBBFFA1GF1BFGFHGEF0A0FFFBB00AAEAGCGGGG/BEEGHHHHHHHAECCEGGGGGEFHFHHGGGCGGHHHHFGGGG/B@CGCHGDF1GG<111??DEFGHC-<-<CG0DH00GEG/C.C:C@CEAAFFA99FGG0:CFBFEF.A-;AF/9--A-;/BBFF/://-FF/BFFEBB9BFFB;A-FFFF-;--9;BFFFFFFFFBBF;BF//9/;////9////;/9/9//:/;--;/;/
@M05620:37:000000000-D9766:1:1101:10725:6423 1:N:0:13
AGTGCCAGCTCTCAATCGCACAGGGGACCCAGGGCCTGGCCCCTCCATCCAGAAAACCTATGACCTCACCCGCTACCTGGAGCACCAACTCCGCAGCTTGGCTGGGACCTATGTGAGTATCCAGCGTAGGAATCTGGGAGTTGGGGAGGAGTGAGGAGTTGGGGAAAGACAGTCCTAACCGTGGAGGGTTCTGGTAAATGATGGGGTGAGGAGGGGCTCTTTGGCTCCCACCAGTCCCCCTGTCTGGTCTA
+
BCBCCFFFCFFFGGGGGGGGGGHHGGGGGGHHGGGGGGHHHHGHGGHHHHHHHHHHHGHHHHHHHHHHHHHGGFGGHHHHHHHHHHHHGHHHGGGGGHHHGHHGGGHHGHHHHHHHHHHHHHHHHGGGGGHHHHHHHHHGGHHHGGGGGGEHHHHHHGHHGHGGGGHGHHHHHHHHHHHHGGGGGFGGEGGGGGFGGGGGGGGGGGFFFFFFFFFFFFFFFFFFFFFFFFFFFFFFFFFFFFFFFFFFFFB
@M05620:37:000000000-D9766:1:1101:23470:6432 1:N:0:13
ACCACACCTTCTACAATGAGCTGCGTGTGGCTCCCGAGGAGCACCCCGTGCTGCTGACCGAGGCCCCCCTGAACCCCAAGGCCAACCGCGAGAACCCTGGTGAGTGGCACGCTCCCTCTACTGGTGCCCGCCTCCCTCCTTCCTGGCCTCCCGGCGCTGCACCCTTTCTCACTGGTTCTCTCTTCTGCCGTTTTCCGTAGGCCTCTCTTCTCTGCCCTGAGTCTCATTTGGCACTCTGCCGGTTCTCGCTC
+
CCCCCCCCFFFFGGGGGGGGGGHHGGGGHGHHHGGGGGGGGHHHHGGGGGGGHHGHHHHGGGGGGGGGGGGHHHHGGGGHGHHHHGGGGGGGGG?GD02===10?FFEH=CCFGGGHHH1>F<1=C0<<E?CGGHGFHDFFHHB0;.GCFEGFFABG-@D/;;DEBFFFF0BF0/9;FFFFFFFFFFFFF.AFEFFFF..A0BFFFFFBFFF0B9F?0A//;;FFBBFBBFBF0BBFFE0;-CDF09;.AE
@M05620:37:000000000-D9766:1:1101:17137:6434 1:N:0:13
AGTGCCAGCTCTCAATCGCACAGGGGACCCAGGGCCTGGCCCCTCCATCCAGAAAACCTATGACCTCACCCGCTACCTGGAGCACCAACTCCGCAGCTTGGCTGGGACCTATGTGAGTATCCAGCGTAGGAATCTGGGAGTTGGGGAGGAGTGAGGAGTTGGGGAAAGACAGTCCTAACCGTGGAGGGTTCTGGTAAATGATGGGGTGAGGAGGGGCTCTTTGGCTCCCACCAGTCCCCCTGTCTGGTCTA
+
BBABBFFFCFFFFGFGGGGFGCHCGFDEAEHHBEFGAFHHFHGHGGHHHHHHGHHFGGHHHHGHHGHHHHHGG>EEHHHH2FGHHH11?GHFEFFGGHFGGHHGGGHHGHHHHHHFHHHHHHHHHGGGGGFHHHHHHHAFGHHHGGFGGEEHH0GHHGCHHHGGGGEHHHGHHHHHHHHHGGGGDGGGEGGGGGFFGGGGGGGGGGFFFFFFFFFFFFFFFHFFFFFFFFFFFFFFFFFFFFFFFFFFFFF
@M05620:37:000000000-D9766:1:1101:16516:6437 1:N:0:13
AGTGCCAGCTCTCAATCGCACAGGGGACCCAGGGCCTGGCCCCTCCATCCAGAAAACCTATGACCTCACCCGCTACCTGGAGCACCAACTCCGCAGCTTGGCTGGGACCTATGTGAGTATCCAGCGTAGGAATCTGGGAGTTGGGGAGGAGTGAGGAGTTGGGGAAAGACAGTCCTAACCGTGGAGGGTTCTGGTAAATGATGGGGTGAGGAGGGGCTCTTTGGCTCCCACCAGTCCCCCTGTCTGGTCTA
+
CCCCCFFFCFFFGGGGGGGGGGHGGGGGGGHHGGGGGGHHGHGHGGHHHHHHHHHHHGHHHHHHHHHHHHHGGGGGHHHHHHHHHHHHGHHHGGGGGHHHGHHGGGHHGHHHHHHHHHHHHHHHHGGGGGHHHHHHHHHGGHHHGGGGGGGHHHHHHGHHHHGGGGHHHHHHHHHHHHHHGGEGGGGGEGGGGGFFGGGGGGGGGGFFFFFFFFFFFFFFFFFFFFFFFFFFFFFFFFFFFFFFFFFFFFF
@M05620:37:000000000-D9766:1:1101:5980:6442 1:N:0:13
ACCACACCTTCTACAATGAGCTGCGTGTGGCTCCCGAGGAGCACCCCGTGCTGCTGACCGAGGCCCCCCTGAACCCCAAGGCCAACCGCGAGAAGATGACCAGATGAGAGGCCCGCGACATCTTCTGGTGGCCGCCTCCCTCCTTCCTCGCCTCCCGGGGCTGCGCCCTTTCTCTCTGGTTCTCTCTTCTGCCGCTTTCTGCAGGACACTCTTCTCTCTCCTCTGTCTCCTTTGGAACACTGCAGGTTCTA
+
BBBBBBB>FFFFGGGGGG5BGEHHGGGBAEHHHFFEEFFGGHHHHGGGGGGGHHHHHHHEGGGGGGGGGGGHHHHGGGGHGHHHHGGGGG/BFGHFGHHFHH001?1?1?A</E->----<=G0=D00:=DAC:D-:C.CBF?99;/009--9C.C.--;9-..9@.;9/;9FF/B//;9//;FFFFB/;///9-9DFF/;//:....;FFF/9FFF/////./;//;;/9/;/////.;B////.;9:B/
@M05620:37:000000000-D9766:1:1101:9256:6446 1:N:0:13
GAGGCTGCTTTGGACGAAACTCCTACAGAACTGCACTCACTTCGCCGTACCGCGGATGCTTTTTTTTGCTTGCTTAACGAAGCCGAAACACCTCCTCTCGGCTGCTACCCTTAAGGAAAGGCTCCTCGCCGACTCCAAGGGTGAACAAGAGCTGATGACACACTGGCAAGTAATTCAGGCATTTCCGCTTTAGCACTCTTGTGGATCCAATTGCCCCCTTCTCCGCCTTTGCACTTGTACCTTCCCCGCCA
+
>3AA>ACACBB4F4BAAA2AAB4FBA4A5BBDAB333B33ADB2A2A01BB10A0>E@255D3@>>>E3BFFCB44B3?FFGC0</>/B00?BFCCG10??/F//1FGG01??11??0?00<10F1<.---<-<<<:/GCD.:.0;;/;CC/0/0000909/.90/:/;9;0=0;0;00;.CF000=.;../;9/B/9BB/FF?//9.9/;9B;/::-@F9B//.9.9.BB/;9/99/;//////999;-9
@M05620:37:000000000-D9766:1:1101:17145:6453 1:N:0:13
AGTGCCAGCTCTCAATCGCACAGGGGACCCAGGGCCTGGCCCCTCCATCCAGAAAACCTATGACCTCACCCGCTACCTGGAGCACCAACTCCGCAGCTTGGCTGGGACCTATGTGAGTATCCAGCGTAGGAATCTGGGAGTTGGGGAGGAGTGAGGAGTTGGGGAAAGACAGTCCTAACCGTGGAGGGTTCTGGTAAATGATGGGGTGAGGAGGGGCTCTTTGGCTCCCACCAGTCCCCCTGTCTGGTCTA
+
ABAAAF5CAFFFGGGFGGGGGEHEGGGGGFDHEEGFFFHHHHGHGGFHHFBGGA3FHGFGHHFHHHHFHHHGGCEEHHHHFGHHHHHEGFHFGG?EGGHHEHGGGGHHGHHHHHHHHHHHHHHFHCFGGCGHHHHHHHHGDGGHGGGGGDEGFFHHGGHHHHDDGGHHFFHC:CGGGFHHGGGGGGGGGGGFFGFGFGFGFGFGGGF?EFFEFF?=BBFFFFFFFFFFFFFBFFFFFFFFBFFFFFFFFF9
@M05620:37:000000000-D9766:1:1101:16496:6456 1:N:0:13
AGTGCCAGCTCTCAATCGCACAGGGGACCCAGGGCCTGGCTCCTCCAGCCAGAAAACCTATGACCTCACCCGCTACCTGGAGCACCAACTCCGCAGCTTGGCTGGGACCTATGTGAGTATCCAGCGTAGGAATCTGGGAGTTGGGGAGGAGTGCGGAGTTGGGGAAAGACAGTCCTAACCGTGGAGGGTTCTGGTAAATGATGGGGTGAGGAGGGGCTCTTTGGCTCCCACCAGTCCCCCTGTCTGGTCTA
+
33>3>DFCACCFFFGGFFFAEEFEF2AA2BBG2AEE2A2E2BAAFHH3FFGH1A3GGFBGHH5FGFG3FFGCE>>EH33F2BFFCF11?FHGEEE?@?BEDHHGGGGFGHBGHHHDHHHGHHDDFDG/CDB1@GHHHG0/CGHFCG.ACGACC0<C-AGBHGCG...;GG/CGGGG09CF?FGG.AEBCFFGGGGB0FFGFFFEEFFBFFF/AF?BBBFFF/BFFFFFFFFFFFFFFFFF?FFFFFFFFBF
@M05620:37:000000000-D9766:1:1101:22110:6468 1:N:0:13
ACCACACCTTCTACAATGAGCTGCGTGTGGCTCCCGAGGAGCACCCCGTGCTGCTGACCGAGGCCCCCCTGAACCCCAAGGCCAACCGCGAGAAGATGACAGGTGAGTGGCCCGCTACCTCTTCTGGTGGCCGCCTCCCTCCTTCCTGGCCTCCCGGCGCTGCGCCCTTTCTCACTGGTTCTCTCTTCTGCCGTTTTCCGTAGGACTCTCTTCTCTGCCCTGCGTCTCCTTTGGCACTCTGCAGGTTCTAG
+
BBBABBBBFFFFGGGGGGCGGFHBEAEB42GHHGGEEGEGGHHHHGGGGEFGFHGGHHHGGGEGG1EGGGGBHBGGGGAH/AHHHG?EDGGC/DFGDFBG1FF<G1<?FFGGHGGG->GHHHHGHHGFHGHHDGGGGHFHHGHHHHFGGGGGGGGG@BGGGBFBBFBBFFFFF/BFFFFFFFFFFFFFBFFFBDFFFFFFFAFFBFFFFFFFFFFFFFFFFFEBFBFFFFFFFFBFF:FFFFFFFFFFFB;
@M05620:37:000000000-D9766:1:1101:13472:6488 1:N:0:13
ACCACACCTTCTACAATGAGCTGCGTGTGGCTCCCGAGGAGCACCCCGTGCTGCTGACCGAGGCCCCCCTGAACCCCAAGGCCAACCGCGAGAACCCAGGTGAGTGGCCCGCTACCTCTTCTGGTGGCCGCCTCCCTCCTTCCTGGCCTCCCGGAGCTGCGCCCTTTCTCACTGGTTCTCTCTTCTGCCGTTTTCCGTAGGACTCTCTTCTCTGACCTGAGTCTCCTTTGGAACTCTGCAGGTTCTAGATC
+
AAAAA1AAFFFFCFG1DFGGFGFFEEEGH?GHGGG0EEG?EHHHHGGGA/ECGDAGHFGGGGCGFG>FGGGHHHEGGGGFFHHE/FGEGCGGGCHHGGHGHHFCGHGGHHGGG@CHHHHHHHHH0C.CHGGGGGHGFFFHFHHBFFGGGGEG.A-AGGGGGGG<@FFFFFFFFFFBFFFFFFFFFEFFF@ABFFFFFFFA?FFFFFFFFFFFFF/BFBFFFFFFFFFFFFFFFFFFFFFFFFFFFFFFFFB
@M05620:37:000000000-D9766:1:1101:13230:6490 1:N:0:13
ACCACACCTTCTACAATGAGCTGCGTGTGGCTCCCGAGGAGCACCCCGTGCTGCTGACCGAGGCCCCCCTGAACCCCAAGGCCAACCGCGAGAACCCAGGTGAGTGGCCCCCTCCCTCTTCTGGTGGCCGCCTCCCTCCTTCCTGGCCTCCCGGCGCTGCGCCCTTTCTCACTGGTTCTCTCTTCTGCCGTTTTCCGTAGGACTCTCTTCTCTGACCCGAGTCTCCTTTGGAACTCTGCAGGTTCTTGATC
+
>AAAAAABFFFFGGGBFGGEG5FGEEEBCEHHEFGGFGGCEHDHHGGGEFGFGHHHHHHGGGGGGGGGGGG2GFGGGGGHFHHHGGG?GGCCCDFEA/??GHF0?1<?<//>CD.<<<C1F1GB</.<<@C?..CCBGEFGHFG0/;.CF..CB-;B-@D=-DCCFB9FF/;FFB/;9/B//BBB/B/;@.99A/B.9.../;B/;BF//9BFB//;.;--A./;BF//B//9BFBF/9/9;;FF//99//
@M05620:37:000000000-D9766:1:1101:9293:6502 1:N:0:13
ACCACACCTTCTACAATGAGCTGCGTGTGGCTCCCGAGGAGCACCCCGTGCTGCTGACCGAGGCCCCCCTGAACCCCAAGGCCAACCGCGAGAAGATGACCAGGTGAGTGGCCCGCTACCTCTTCTGGTGGCCGCCTCCCTCCTTCCTGGCCTCCCGGAGCTGCGCCCTTTCTCACTGGTTCTCTCTTCTGCCGTTTTCCGTAGGACTCTCTTCTCTGACCTGAGTCTCCTTTGGAACTCTGCAGGTTCTA
+
1>>>A11AFFCDAGGDFFGDAEFGEEGE0ACGFGGGGEGCCFFGHGEGA/EED11BDG0FE>/EEE/EEGFGGHCEEGF/FCG</FEEC?C@CACG11>FHHGGCFDGHGGGHHCGGGCHGFHHHEHHHGGHHGCG?.;;GHGHFBGGGGGGGGG?C?;AAGBF@GF<@FFFFFFFFFFFBFFFFFFFBFFFF?FFFFFFFFFFBFFFFFFFFFFFFBBFFFEBB9FEFFFFFF/BFFFFBB/FFF9/BB;
@M05620:37:000000000-D9766:1:1101:19773:6511 1:N:0:13
GAGGCTGCTTTGGAAGAAACTCATAGATTACTGCAACAGTTCCCCCTGGACCTGGAAAAGTTTCTTGCCTGGCTTACAGAAGCTGAAACAACTCCTAAAGGATGATACCAGTCCGGAAAGACTCCTCGAAGAATACTCGGACGTACAAGAGCTGCTGACAAAATGGCCAGTACGTCAGGACTTTCCTCTTTAGCACTCTTGTGGATCCACTTGCCCAATTATCCGCATTTGTACTTGTACCTGACAAGACA
+
1>AAAAFAFFFFFGGGFCEGDGBGAGHFHFHHHHF1AAG1DGHHHGCFEGHGFFFHCAEFGGFH2GAFHHFHHHF1BDG1GHHF@1GHHEEHH1B1@@1FH0FHCGHHHFHHFFEEF//000BBFGHF/BFG0<1GHF////>CA/A11<0@1@1FG1011?<G11F?1F<F1.<CFGF1<GG0==DGHHB0=0DGFGGHFHHG0;CGG/CB0;:::.:F0;90;A@.99F;FBF9CBB000;/90;./9/
@M05620:37:000000000-D9766:1:1101:15919:6519 1:N:0:13
ACCACACCTTCTACAATGAGCTGCGTGTGGCTCCCGAGGAGCACCCCGGGCTGCTGACCGAGGCCCCCCTGAACCCCAAGGCCAACCGCGAGAAGATGACCAGGTGAGTGGCCCGCTACCTCTTCTGGTGGCCGCCTCCCTCCTTCCTGGCCTCCCGGCGCTGCGCCCTTTCTCACTGGTTCTCTCTTCTGCCGTTTTCCGTAGGACTCTCTTCTCTGACCTGCGTCTCCTTTGGAACTCTGCAGGTTCTA
+
AAAAAAAAFF@DGGGGG11B1B1AEBEAFAFGHGF0AE//EGGHHGAE/AEGG/1BFGH>EGGGGGGGEEEHHHHGGGGHGHHHHGGGG//>B<FFF1?GHGH/1<1C1<<FHGCCGC<C0<GFFHEBDC?GGGGCCGHGFFFG0FFGGGGGFGGGG?AA@@-9>@F@@FFFFF/FFFFFFFBFBFFFBFFFF-AFFFFFB/;A-999FFFFFF/9B9/;FFF-;9-9FBFFFB///9BBFBFFFEFFFF/
@M05620:37:000000000-D9766:1:1101:14382:6538 1:N:0:13
ACCACACCTTCTACAATGAGCTGCGTGCGGCTCCCGAGGAGCACCCCGTGCTGCTGACCGAGGCCCCCCTGAACCCCAAGGCCAACCGCGCGAAGATGACCGGTGGGTGGCCCGCTCCCTCTTCTGGTGGCCGCCTCCCTCCTTCCTGGCCTCCCGGTGCTGCGCCCTTTCTCCCTGGTTCTCTCTTCTGCCGTTTTCCGTAGGTCTCTCTTCTCTGCCCTGCGTCTCCTTTGGTACCCTGCCGGTTCTAG
+
AAAAAAA1>BFFGGGGGG1BGFHHGGG00AEEGCFE/EF//GEAGGG//AEF1FBGGHC>>E/EGAEGG@/CHGFFGAEHGHHHHGGGGG/B@@C/1D1F1-><A.>..-C.CCCC@ACGHGH0;G0CBBGG?A?..AFG/.9B09CFGF-BFEFF<-;-BF/9@B@@FBBBFFFFFFBF;;/BBBB/;BF/@AFFFBBF/-9A//;9BFFFBFFF9/;-/--;9-99F//;:F-;F/B;B--;-@B-///
@M05620:37:000000000-D9766:1:1101:16851:6554 1:N:0:13
ACCACACCTTCTACAATGAGCTGCGTGTGGCTCCCGAGGAGCACCCCGTGCTGCTGACCGAGGCCCCCCTGAACCCCAAGGCCAACCGCGAGAAGATGACCCGGATAGTGGCCCGCTTCCTCCTTTTGTGGCCGCCTCCCTTCTTTCCGGGCTTCCCGAGCTTCCCCCCTTCCTACTTGTTTTCTTCTCCTCCGTTTTCCCTAGGGCTCTCCTCCTCTACCTTGGGCCCCTTTTGGACCTTGGCGGGTTCT
+
BBBBBBBBFFFFGGGCDGGGGGHHGEGGHGHHHGG?FGG2DFHHHGGGGGGGHHHHHHHGGGGGGGGGGGFFHHHGGGGHGHHHHGGGGGGGGGHHHHGHHC/>///?11>.FH---..<00/<0=0=</<.;--;..=E/0;0=0;0.;-;-.;C/:.--9///.;D-@F.//////;/;..////;///.;..;FF/F//99:....///;./..9/:B////...-;.;F/9-;/..////9;-@..:
@M05620:37:000000000-D9766:1:1101:6667:6555 1:N:0:13
GAGGCTGCTTTGGACGAAACTCATAGATTAGTGAAACAAGTTCGGATGAACCTGGATAAGTTTTTTGGTTAGCTTAACGAAGCTGGAATAACTTCTACTGGTTTCAAAACCTAAAGACAGGAGCCTAGAAAACTCAAAGGGAGGAAAACAGCTGATTAAACAATGGGAAGGAAGTCAGGCATTTCCGCTTTAGCACCCTTGAGGATCAAAGTGAACACTTTGCAGCATTTGTACCTTTAACCGACAACACC
+
>3>A3>CACBB4F4BAAE2EG4GFG5DDDDAAD55DDG2A5D52AAAA35B1BAAGF53BDEADCEGCGB5BBBF555BBFE/BB21B3B3BGBBB@BBB3FBB3B4430/33?3BB?3?C?/??3B0B1100B11B1BB/??/CF0F</00<1<11@FG?GE1110<1.<<>G11<0//<00=0=<.<<.000=;.;.:/0;/<//.99000;;CF/0;00;;;;CF0;909C0;9;09;0--;9@.99.
@M05620:37:000000000-D9766:1:1101:17793:6557 1:N:0:13
AGTGCCAGCTCTCAATCGCACAGGGGACCCAGGGCCTGGCCCCTCCATCCAGAAAACCTATGACCTCACCCGCTACCTGGAGCACCAACTCCGCAGCTTGGCTGGGACCTATGTGAGTATCCAGCGTAGGAATCTGGGAGTTGGGGAGGAGTGAGGAGTTGGGGAAAGACAGTCCTAACCGTGGAGGGATCTGGTAAATGATGGGGTGAGGAGGGGCTCTTTGGCTCCCACCAGTCCCCCTGTCTGGTCTA
+
BCABBFFFCFFFGGGGGGGGGGGCGGGGGGHHFGGGGGHHFHGHGGHHHHHHFHHHHGHHHHHHHHHHHHHGGEEGHHHHGGHH1?1FFFGHG/EEGHHHGHFG/<FHGCHFHHHHHHFHHHHHHGGG@FGHHHHHHHGGGHHH/<<CGGDGHHHHHGGHHHGGGGHHHHHHGHHHHHHHGGEGEGGG.;EGGB;CFGGGGGGGGGDFFFFFF.@FFFFFFF/;BFFFFFFFFFFFFFFFFFFFFFFFFFF
@M05620:37:000000000-D9766:1:1101:15841:6562 1:N:0:13
ACCACACCTTCTACAATGAGCTGCGTGTGGCTCCCGAGGAGCACCCCGTGCTGCTGACCGAGGCCCCCCTGAACCCCAAGGCCAACCGCGAGAACCCCGGTGAGCAGCCCGCTCCCTCTTCTGGTGGCCGCCTCCCTCCTTACTGGCATCCCAGAGCTGCGACCTTTCTCAATGGTTCTCTATTCTGCCGTTTTCCGTAGGACTCTCTTCTCTGCCCTGAGTCTCCTTTGGAACTCTGCCGGTTCTCGATC
+
AAA1AAAAFFFFGGGGFGDBGBHFG0AB0AGH1FFAAEGCEHGHHGGGEGGGHHGFHHHGCGEGGAFGGGGCHCHGGGEH/<GHHGE/CC/<BFHGG/<>ACFG110>.><CGCFGHFHHH0DG=G.:GCCGGFHGGGF/00:BFGG/CFFG00;CFG/FG--;BFF/9F//;//99;BF//;FFFFF/;;AFFFFFFFBFFFFBFFBF99F/B/;EFFFFFFFFFFFFFFBFFFF/BF/@@@BFFBE/F?
@M05620:37:000000000-D9766:1:1101:23347:6565 1:N:0:13
GAGGCTGCTTTGGAAGAAACTCATAGATTACTGCAACAGTTCCCCCTGGACCTGGAAAAGTTTCTTGCCTGGCTTCCAGAAGCTGCAACAACTCCTAAAGGATGCTACCCGTCCGGAAAGTCTCCTCGCAGACTCCACAGGCGTCCACGAGCTGATGCCACCCTGGCCAGTCCGTCAGGCCTTTCCGATTTCGCACTCTTGTGGCTCCACTTGCCCACTTCTCAGCCTTTGTACTTGTAACTGACAAGCCA
+
A1>AAA1>FFFFFGGGGCCGGC1F3FFGAFFFGF1BFFFG2DGHHGEGH0BF0FGCFA0BFHFFGHHHH1EGGFH0FHHDCGHHH1BFF0>/B1BG1BDGGHFBF@FB0B>/?/>///>>12B1110?//?<F1F11B1</?@//>AC/<<//?1?<F1FGF<<G.FGFAG0<..=.<//CGH00CE.CEC0:.:@GF0;F9BE.999C/;CFFGB0;AFF0:0FF/B9:/BFFFF////;B;FF//;A9B
@M05620:37:000000000-D9766:1:1101:11595:6565 1:N:0:13
GAGGCTGCTTTGGAAGAAACTCATAGATTACTGCAACAGTTCCCCCTGGACCTGGAAAAGTTTCTTGCCTGGCTTACAGAAGCTGAAACAACTGCCAAAGGATCCTACACGACGGGACATGCTACTAGAGGCCTCCACAAGAGTCCAAGCGATGAAGACACCCTGGCAAATAATGCAGGCCAATCCACTTACGCCCTCTTGAGCATCCACTTGCACCCTTCTAAGCATTTGTAATTGTACCTGACTCGACA
+
BABCBBFCFFFFGG5FGGGGGGHHHHFHHHHHHHGHHHHHHHHHHGGGHGHHHHHFBGFHFHHHHHGHHHHHHHHHHHHHHHHHHHHHHHHHH3B3@F2B2BG3FGHHH2?/////?</3BBBG3GHFG2B//BB?F?2/@F@GG@>FH/?/FAG11?0??F/<<.AGG01>>1>F<F.<...<</0<<<0<::;AAGHHE0:0<0;C;FFBGBBCFD.;9=090/;0;C0;0;;0;;0;000/;00:;-.
@M05620:37:000000000-D9766:1:1101:23371:6569 1:N:0:13
GCGGCTGCTTTGGAAGCAACTCATAGATTCCTGCCCCAGTTCCCCCTGGACCTGGAAACGTTTCTTGCCTGGCTTACAGAAGCTGAAACCACTCCTACAGGATGCTACCCGTAAGGAAAGGCTCCTAGAAGACTCCCCGGGAGTCCAAGAGCTGATGAAACACTGGCAAGTAAGTCAGGCATTTCCGCTTTAGCACTCTTGTGGATCCAATTGAACAATTCTCAGCATTTGTACTTGTAACTGACACGCCA
+
111>A>A>FFBBBFG111BFFG1DBDFGH3FGHH00FABADFGHHGEF/0BBFGAGH10BBGGHDGEGHHHHHHF1BGHDFGH1F1FGH0FFFHHG1BGHHHHHHHHHHHGE//FGFHHHHGHHGH1GE1GHHHHH//>CGCGF01?1?GGHHH<FH1FGH00FGHHCGGHH1=DGHGHH.GHHHHGGGGGHHHHHHHHHHHHGHGHGGBGGGE0FB/FGGGGGGGGEGGGGGGGGGGGGGGGGGG0A-E-
@M05620:37:000000000-D9766:1:1101:24384:6571 1:N:0:13
AGTGCCAGCTCTCAATCGCACAGGGGACCCAGGGCCTGGCCCCTCCATCCAGAAAACCTATGACCTCACCCGCTACCTGGAGCACCAACTCCGCAACTTGGCTGGGACCTATGTGAGTATCCAGCGTAGGAATCTGGGAGTTGGGGAGGAGTGAGGAGTTGGGGAAAGACAGTCCTAACCGTGGAGGGTTCTGGTAAATGATGGGGTGAGGAGGGGCTCTTTGGCTCCCACCAGTCCCCCTGTCTGGTCTA
+
BCBBCFFFCFFFGGGGGFFGGGGDFGGGGGHHGGGGGGHHHHGHGGHHHHHHHHHHHGGHHHHHHHHHHHHGGFEFHHHHBHHEHHHEEHFBEEG@EHGHHGHFGGHHGHHHHHHHHHHHHHHHFGDGGDHHEHHHHHHGDGHGGGGCCDFFGHFGHGCHHHGGGGHHFHHHHHHHHHHHGDEAGFGGEFFGFGCFFFGGGGGGGDDFFFFFFFFCDFFFFFFFFFFFEFFFFFFFFFFFFFFFFFF:///
@M05620:37:000000000-D9766:1:1101:9632:6587 1:N:0:13
ACCACACCTTCTACAATGAGCTGCGTGTGGCTCCCGAGGAGCACCCCGTGCTGCTGACCGAGGCCCCCCTGAACCCCAAGGCCAACCGCGAGAAGATGACCAGGTGAGTGGCCCGCTACCTCTTCTGGTGGCCGCCTCCCTCCTTCCTGGCCTCCCGGAGCTGCGCCCTTTCTCACTGGTTCTCTCTTCTGCCGTTTTCCGTAGGACTCTCTTCTATGACCTGAGTCTCCTTTGGAACTCTGCAGGTTCTA
+
1>>>AA1>CF@@BGG1EFFA11A1AAABFAGFABFAEEGCGHHHHGAEEAEAGB1FG00EEGGGE>/EEGGEHC/?EGA//<G//??/B<></?<F?<DGHBHFHH1FFHGGFHGGGGGHHHHHHGHHGHGHF-C-;C.E/C.CFGFB09AFBFGGG@AA@AF/AGB@;/FB999FFFFFF/BBFFFFBF/B/-ABFFBFBBAFABFFFFFFFFF/BF/FFFF/:;B;BBBFFFFFFFFEFFFFFFFF/F;
@M05620:37:000000000-D9766:1:1101:23022:6601 1:N:0:13
GAGGCTGCTTTGGAAGAAACTCATAGATTACTGCAACAGTTCCCGCTGGACATGGAAACGTTTCTTGCCTGGCTGACAGCAGCTGGAACAACTCCTACAGGATGCTACCCGTAAGGAAAGGCTCCTAGAAGACTCCCCGGGAGTCCAAGAGCTGATGAAACACTGGCAAGTAAGTCAGGCATTTCCGCTTTAGCACTCTTGTGGATCCAATTGAACAATTCTCAGCATTTGTACTTGTAACTGACACGCCA
+
CBCCBCFBFFFFGGGGGGGGGGGHH5DFGH4FG54BFG25D5D32AAA22B3FA2GAA3BFGH3ADD5AFGHHH1FHHH1GHHHF2BGH2FGHFHH3BBGC1GG2BGHFGEEEEFHHHHHHHHHGH3FGGHHHHHH//BBFCGGC2FDGHHHHH=GH1FGH=<GHGHFHGGGDGGHHHGH.CGHHGGGGDGHHHHHGHHHHHHGHGHHHGGGGFFGF/;FFGGGGGGFGGGFGGGGFGGGGGGGGG0CAE?
@M05620:37:000000000-D9766:1:1101:17166:6610 1:N:0:13
ACCACACCTTCTACAATGAGCTGCGTGTGGCTCCCGAGGAGCACCCCGTGCTGCTGACCGAGGCCCCCCTGAACCCCAAGGCCAACCGCGAGAAGATGACCAGGTGAGTGGCCCGCTACCTCTTCTGGTGGCCGCCTCCCTCCTTCCTGGCCTCCCGGAGCTGCGCCCTTTCTCACTGGTTCTCTCTTCTGCCGTTTTCCGTAGGACTCTCTTCTCTGACCTGAGTCTCCTTTGGAACTCTGCAGGTTCTA
+
CDDDDCCDFFFFGGGGGGGGGGHHGGGGHGHHHGGGGGGGGHHHHGGGGGGGHHHHHHHGGGGGGGGGGGGHHHHGGGGHGHHHHGGGGGGGGGHHHHHHHHHGHHHHHHGGHHGGGGGHHHHHHHHHHHGHHGGGGGHGHHGHHHGGGGGGGGGGGGAGGGGGGGFFFFFFFFHFHHFFFHFFHFFHHHFFFFFFFFHFFFFFFFFFFFFFHHHFFFFFFHFEFFFFFFFFFFFFFFFFFFFFFFFFFFB
@M05620:37:000000000-D9766:1:1101:11210:6621 1:N:0:13
ACCACACCTTCTACAATGAGCTGCGTGTGGCTCCCGAGGAGCACCCCGTGCTGCTGACCGAGGCCCCCCTGAACCCCAAGGCCAACCGCGAGAAGATGACCGGTGGGTGGCCCGCTCCCTCTTCTGGTGGCCGCCTCCCTCCTTCCTGGCCTCCCGGCGCTGCGCCCTTTCTCCCTGGTTCTCTCTTCTGCCGTTTTCCGTAGGACTCTCTTCTCTGCCCTGGGTCTCCTTTGGCACTCTGCCGGTTCTAG
+
CCCCDCCBFFFFGGGGGGFGGGHHGGGEEGHHHGGGGGGGGHHHHGGGGGGGHHHHHHHGGGGGGGGGGGGHHHHGGGGHGHHHHGGGGGBDGGHHHHHHBDF>>/<<CFFHHGGF??CGHHHHHGHHGGGHGGGGGGGGGGGG1<C:FFFGGGGFG-9<9@.<>DFFFFFFF1BBFFBF<BFFFFF1<BFFFDFFFEFDF<.D:0<BBFFFFFB:F<:EBF.<BBFFF1FFFF<BF//<F:0<D@D.:B1
@M05620:37:000000000-D9766:1:1101:23867:6639 1:N:0:13
ACCACACCTTCTACAATGAGCTGCGTGTGGCTCCCGAGGAGCACCCCGTGCTGCTGACCGAGGCCCCCCTGAACCCCAAGGCCAACCGCGAGAACCCCGGTGAGTGGCCCGCTCCCTCTTCTGGTGGCCGCCTCCCTCCTTCCTGGCCTCCCGGCGCTGCGCCCTTTCTCACTGGTTCTCTCTTCTGCCGTTTTCCGTCGGACTCTCTTCTCTGCCCTGAGTCTCCTTTGGAACTCTGCAGGTTCTTGATC
+
BBBBBBBBFFFFGGGGGGGGGGGHGGGGF?GHHGGGGEGCEHFHHGGGGGGGHGHHHHHGGGGGGGGGGGGGHHHGGGGHGHHHHGGGG@@DGGHHG/<ADCAFHHGAAF@D<<EGHFGDBFGG0CAFGC?D.:CEGGABFGGGGGGGGGGGCD?GFFFFAAFFD/FFFB/BBBF9FFF/BFFFFEB/;@;A/AB/A9.99-@FBFFFEFFFFF/;9/;B.9BFBFFB/FF//9FFFEF/;AAFBF/;BFF
@M05620:37:000000000-D9766:1:1101:9040:6653 1:N:0:13
GAGGCTGCTTTGGAAGAAACTCATAGATTACTGCAACAGTTCCCCCTGGACCTGGAAAAGTTTCTTGCCTGGCTTACAGAAGCTGAAACAACTCCTACAGGATGCTACCCGTAAGGAAAGGCTCCTAGAAGACTCCAAGGGAGTAAAAGAGCTGATGAAACAATGGCAAGTAAGTCAGGCATTTCCGCTTGAGCACTCTTGTGGATCCAATTGAACAGTTCTCAGCATTTGTACTTTTAACTGACAAGCCA
+
AA1AAACAFFFFGBA111BFFG1FFEFGH1BEGHF1FGHDEGGHHGGGF0GGHGGHFGHHHHHHHHHHHHHFHHHGHHGFGGGFHHBGFBGGHBFG1B1B0BB1BF@1FG//>EG@F0F>AGBBFG1BFF1BGGFBB1BFFHGCFFGGBFB0@1FDDBFGFHCFFHHH1/??GF1@1100><1>G1<EFC.CCHGH<<<GD=C.DGCGF<0:0CCGC/<;;FCC0=GGCGF0=F0;0;B;0;0;B09AE./
@M05620:37:000000000-D9766:1:1101:6427:6655 1:N:0:13
ACCACACCTTCTACAATGAGCTGCGGGTGGCTCCCGAGGAGCACCCCGTGCTGCTGACCGAGGCCCCCCTGAACCCCAAGGCCAACAGCGAGAAGATGACCGGTGTGAGGACCGCTCGCTCTTCTGGTGGCCGCCTCCCTCCTTTCTGGCCTCCCGGTGCTGCGCCCTTTCTCCCTGGTTCTCTCTTATGCCGTTTTCCGTAGGGCTCTCTTCTCTGCCCTGCGTCTCCGTTGGCACGCTGTCGGTTCTCG
+
AAAAAAA>FFCFEBGFFG5BA5FCE2AAAAHH3BBA?EGEGHHHHGEEFEEGHGFFHHHE/FGGG1>EGGG0F3EAEG/G//FCFF/0BB<</<<C1D111>D/>?<1101<G@-<--<CGH0=000:=:GC@-;E.C.F9EGB0;;0FGAF.9EF?;=@BFF9@DBBF9FFFBFFB?BF/;BFF//99B/9BADB9FFFFFFF..;.9;FFFF/9;/;9/;.9:;..99./9./;B.;AA.::>@99//9
@M05620:37:000000000-D9766:1:1101:9024:6662 1:N:0:13
GCGGCTGCTTTGGAAGAAACTCATAGATTACTGCCACAGTTCCCCCTGGACCTGGAACAGTTTCTTGCCTGGCTTCCAGAAGCTGCAACAACTCCTCCAGGATGCTACCCGTCCGGCAAGTCTCCTCGCAGACTCCCCTGGCGTCAACGCGCTGCTGCAACACTGGCCAGTCAGTCAGGCCTTTCCGCTTTCGCACTCTTGTGGATCCACTTGCACCCTTCTCAGCATTTGTACTTGTACCTGACAAGCCA
+
>1AAADDAFFFDG1BGFGGGGGHHHGGHFGBGGH0GFCBADDGHHGEF/BBBGHFGG10BDFHHGHHGHHHHHGG0FGHGHHHHH10FFBFFGBBB00BF>FHGHFGHHCAEE/EE/E?E1BG>GH0C//?/FCGHH/0</0/?</<?A/>@@CA0C0/<<..<DHH.CGGF00<G0GHFECHFH:..;A.9CBCAGFFGG0:909FGGEBFFF/;/-;BBFBFFF/:B;BFFF;;F;B/FFFFF/9::E-
@M05620:37:000000000-D9766:1:1101:6924:6686 1:N:0:13
GAGGCTGCTTTGGAAGAAACTCATAGATTACTGCAACAGTTCCCCCTGGACCTGGAAAAGTTTCTTGCCTGGCTTACAGAAGCTGAAACAACTGCCAATGGATGCTACCCGTAAGGACAGGCTCCTCGACGACTCCACTGGAGTAAAAGCGCTGATGAAACACTGACAAGTAGGTCAGGCATTTCAGCTTTAGCACTCATGTGGATCCAATTGAACACTTCTCAGCATTTGTACTTGTAACTGACAACCCA
+
A1>>AAFAFFFFGFGGACFGAGBG3F1GHFGHGH11FGG1FGHGHGEFHFGBGHEHHH0FFGHHHHHHHHHHHHHEHHHFHHHHHHHHHHHHH0G0BF@B1B@1BF2@B0/?/>0B10FFAE0BFG0///</B/?GH01B00@@01@2@0</F@/111??1<0<F1<1>0F1111>1FC/<<DH00=00000<=<0CG/0<0;0000:<CCCH0GGF/0;CFFB0B0F0;B;00;;B0C000;9FBB..9.
@M05620:37:000000000-D9766:1:1101:22659:6707 1:N:0:13
AGTGCCAGCTCTCAATCGCACAGGGGACCCAGGGCCTGGCCCCTCCATCCAGAAAACCTATGACCTCACCCGCTACCTGGAGCACCAACTCCGCAGCTTGGCTGGGACCTATGTGAGTATCCAGCGTAGGAATCTGGGAGTTGGGGAGGAGTGAGGAGTTGGGGAAAGACAGTCCTAACCGTGGAGGGTTCTGGTAAATGATGGGGTGAGGAGGGGCTCTTTGGCTCCCACCAGTCCCCCTGTCTGGTCTA
+
BCBCCFFFCFFFGGGGGGGGGGHHGGGGGGHHGGGGGGHHHHGHGGHHHHHHHHHHHGHHHHHHHHHHHHHGGGGGHHHHHHHHHHHHGHHHGGGGGHHHGHHGGGHHGHHHHHHHHHHHHHHHHGGGGGHHHHHHHHHGGHHHGGGGGGGHHHHHHGHHHHGGGGHHHHHHHHHHHHHHGGGGGGGGCFGGGGGGGGGGGGGGGGFFFFFFFFFFFFFFFFFFFFFFFFFFFFFFFFFFFFFFFFFFFFB
@M05620:37:000000000-D9766:1:1101:22677:6709 1:N:0:13
AGTGCCAGCTCTCAATCGCACAGGGGACCCAGGGCCTGGCCCCTCCATCCAGAAAACCTATGACCTCACCCGCTACCTGGAGCACCAACTCCGCCGCTTGGCTGGGACCTATGTGAGTATCCAGCGTAGGAATCTGGGAGTTGGGGAGGAGTGAGGAGTTGGGGAAAGACAGTCCTAACCGTGGAGGGTTCTGGTAAATGATGGGGTGAGGAGGGGCTCTTTGGCTCCCACCAGTCCCCCTGTCTGGTCTA
+
>1AAAF1CAFCFGDGGGFF1E0B0BAEFGE0FGEFEBAFFGHGHGGHHHH1G1FFGHGHGGA2FFF1BGHHFGGEEHHGBBFF?CGCGG0FHCE/>E>EFEHHE?EGHGHHHHHEHHFFFHGHHHGEFGGGDFGHHHHHGGHHHGGGGGGGHGHHHGCHHHHGGGGHGEHHHHGGGGGGGGAEGGFGGC?FGGGGEBFGFFFFFEBB@FFFFFF@?@@FFFFFFFFFFFFFBEFFFE9EF@FFFFFFB;/;
@M05620:37:000000000-D9766:1:1101:25488:6722 1:N:0:13
ACCACACCTTCTACAATGAGCTGCGTGTGGCTCCCGAGGAGCACCCCGTGCTGCTGACCGAGGCCCCCCTGAACCCCAAGGCCAACCGCGAGAAGATGACCGGTGCGTGGCCCGCTACCTCTTCTGGTGGCCGCCTCCCTCCTTCCTGGCCTCCCGGCGCTGCGCCCTTTCTCCCTTGTTCTCTCTTCTGCCGTTTTCCGTAGGACTCTCTTCTCTGCCCTGCGTCTTCTTTGGCACTCTGCCGGTTCTAG
+
CBCCCCCCFFFFGGGGGGGGGGHFGEGFDGHHHGGGGGGGGHHHHGGGGGGGHHHHHHHGGGGGGGGGGGGHHHHGGGGHGHHHHGGGGGGGGGHHHHFHF/C////?>-?GHC@---<0DFHBD<GHHGEGFDGCAEGFBEFF9BB0;FFFAEFDG:9-9-:@>DD;FFFFFF///;:B/:99BBF/9;/FBDFFFBFA9..;9/BBBFBFBFB/;;/A/A:-A@..;/;F/B/;9/;/B//9@@D99//
@M05620:37:000000000-D9766:1:1101:8020:6743 1:N:0:13
GAGGCTGCTTTGGCAGAAACTCATAGCTTACTGCAACAGTTCCCCCTGGACCTGGAAAAGCTTCTCGCCTGGCTTACAGAAGCTGAAACAACTGCCAAAGGTCCATAACAGTACCGCAAAGGTAATCGCCGCATAACATTGCAACCCAGCAATGCAGCTCACTAGGCAAGGCCATCAGGCCTATCCACTTTCGCACTCTTGCGCTTCCACATCCAACTTTATAAGGCTTAGTACTTGTACCTGACACGGCA
+
>>>1AAFAFFFFG1BE1A1BAAB3D313D1GH3BF1BCGFFHHHHE?AG0FFFGFBBB0B0BAFG1BFEGFAG0BGHG1F1BFGFF11B>FB@0B01BFG01111B21B11@@B1?E///>011BFB/??//<<?11F21@1111@//?0001111??0?<111<00<0<.<C.011<0<<</=<<0/==<DCCA;::0FC0;-;.9C09/9099B//=C;;CBF0:/:/0900;;0;0;FBB/9FF----
@M05620:37:000000000-D9766:1:1101:15851:6759 1:N:0:13
AGTGCCAGCTCTCAATCGCACAGGGGACCCAGGGCCTGGCCCCTCCATCCAGAAAACCTATGACCTCACCCGCTACCTGGAGCACCAACTCCGCAGCTTGGCTGGGACCTATGTGAGTATCCAGCGTAGGAATCTGGGAGTTGGGGAGGAGTGAGGAGTTGGGGAAAGACAGTCCTAACCGTGGAGGGTTCTGGTAAATGATGGGGTGAGGAGGGGCTCTTTGGCTCCCACCAGTCCCCCTGTCTGGTCTA
+
BBBBBFFFBFFFGGGGGGGGGGHGGGGGGGHHFGGGGGHHHHGHGGHHHHHHHFHHHGHHHHHHHHHHHHHGGEEEHHHHGHHHHHGHGHHHGGGGGHHHGHHGGGHHGHHHHHHGHHHHHHHHHGGGGGHHHHHHHHFGGHHHGGGGGGEGHHHGHGHHHHGGGGHHHHHHHHHHHHHHGGGGGGGGGGGGGGGGGGGGGGGGGGFFFFFFFFFFFFFFFFFFFFFFFFFFFFFFFFFFFFFFFFFFFFB
@M05620:37:000000000-D9766:1:1101:13692:6770 1:N:0:13
AGTGCCAGCTCTCAATCGCACAGGGGACCCAGGGCCTGGCCCCTCCATCCAGAAAACCTATGACCTCACCCGCTACCTGGAGCACCAACTCCGCAGCTTGGCTGGGACCTATGTGAGTATCCAGCGTAGGAATCTGGGAGTTGGGGAGGAGTGAGGAGTTGGGGAAAGACAGTCCTAACCGTGGAGGGTTCTGGTAAATGATGGGGTGAGGAGGGGCTCTTTGGCTCCCACCAGTCCCCCTGTCTGGTCTA
+
CCCCCFFFCFFFGGGGGGGGGGHHGGGGGGHHGGGGGGHHHHGHGGHHHHHHHHHHHGHHHHHHHHHHHHHGGGGGHHHHHHHHHHHHGHHHGGGGGHHHGHHGGGHHGHHHHHHHHHHHHHHHHGFFGGHHHHHHHHHEGHHHGGGGGGGFHGFHHGGHGHGGGGHHHHHGHGHHFHFHGEEGDEGGEGGGGGBFGFGGGGGGGGFFFFFFFFFAFFFFFFFFFFFFFFFFFFFFFFFFFFFFFFFFFF0
@M05620:37:000000000-D9766:1:1101:18368:6776 1:N:0:13
AGTGCCAGCTCTCAATCGCACAGGGGACCCAGGGCCTGGCCCCTCCATCCAGAAAACCTATGACCTCACCCGCTACCTGGAGCACCAACTCCGCAGCTTGGCTGGGACCTATGTGAGTATCCAGCGTAGGAATCTGGGAGTTGGGGAGGAGTGAGGAGTTGGGGAAAGACAGTCCTAACCGTGGAGGGTTCTGGTAAATGATGGGGTGAGGAGGGGCTCTTTGGCTCCCACCAGTCCCCCTGTCTGGTCTA
+
BCBCCFFFDFFFGGGGGGFGGGHHGGGGGGHHGGGGGGHHHHGHGGHHHHHHHHHHHGHGHHGHHHHHHHHGGGGGHGHHHHHHHHHHGHHHGGGGGHHHGHHGGGHHGHHHHHHHHHHHHHHHHGGGGGGHHHHHHHHGGHHHGGGGGGGHHHHHHGHHHHGGGGGHHHHHHHHHHHHHGGGGDGGGEGGGGGGGGGGGHHGGGGFFFFFFFFFFFFFFFHHFFFFFFFFFFFFFFFFFFFFFFFFFFF0
@M05620:37:000000000-D9766:1:1101:10050:6777 1:N:0:13
GAGGCTGCTTTGGAAGAAACTCATAGATTACTGCAACAGTTCCCCCTGGACCTGGAAAAGTTTCTTGCCTGGCTTACAGAAGCTGAAACAACTGCTACCGGTTACTAACCGTACCTAAAGGCTCCTAGAAGACTCAAAGGGCGTAAAAGAGATGATGAAACAATGGCAAGTAAGTCACTCCATTCCGCTTTAGCACCCTTTTGCACCCAATTCAACACTTCTCCTCATTTGTACTTTTAACTGACCAGCCA
+
>1>>A>FAFFDDGGGFAGEGGGGHBGHHH1FGGHF1BFGDGHHHHGGFAAFGHGHHHFBBGHHHGGGHHHHHHHHGHHHGHGHGFHFHGGHHH0BG1G>>>///BBB21B>/?//2B1B1F/1BF111BBDF0B1111B0E//><//@1<001@F21111?0/?11?01/1111=>111101>1=>CEGGC0D==D.=.<0CG0=0/.:./;0;0<C.GG0;90090;0;B;990;00;09000/9/....
@M05620:37:000000000-D9766:1:1101:14553:6785 1:N:0:13
ACCACACCTTCTACAATGAGCTGCGTGTGGCTCCCGAGGAGCACCCCGTGCTGCTGACCGAGGCCCCCCTGAACCCCAAGGCCAACCGCGAGAACCCCGGTGAGTGGCCCGCTCCCTCTTCTGGTGGCCGCCTCCCTCCTTCCTGGCCTCCCGGCGCTGCGCCCTTTCTCACTGTTTCTCTCTTCTGCCGTTTTCCGTAGGACTCTCTTCTCTGCCCTGAGTCTCCTTTGGCACTCTGCCGGTTCTTGCTC
+
CCCCBCCAFFFFGGGGGG5FGGHHGGGBAEHHHFFG?EEGDHHHHGGFEFGGFHGHHHHEGFCFGGGGGGGHHHHGGGGHGHHHHGGGGG/@DG??A</<@CFHHHGGG<>DGGGGHHHHHH0DGGGHGFGGGGHGGGGGGGGGC/FGGGGGDAGADFFFFFA@DFFFFFBBF/99;FFFFFFFFFF/;;ADFF;BDF..DFFF/FFFFFFFFF/:AFFFBB:BFFFBFF//9/BF/:B/@>@FFF/;/B/
@M05620:37:000000000-D9766:1:1101:18900:6808 1:N:0:13
ACCACACCTTCTACAATGAGCTGCGTGGGGCCCCCGAGGAGCACCCCGTGCTGCTGACCGAGGCCCCCCTGAACCCCAAGGCCAACCGCGAGAAGATGACCCAGGTGAGTGGCCCGCTACCTCTTCTGGTGGCCGCCTCCCTCCTTCCTGGCCTCCCGGAGCTGCGCCCTTTCTCACTGGTTCTCTCTTCTGCCGTTTTCCGTAGGACTCTCTTCTCTGCCCTGAGTCTCCTTTGGAACTCTGCAGGTTCT
+
AAAA1>A11BB@GBBGGG1FGGGHGBE00AA0AA/A/EAE?FEGHGE?/B?FBGEHFFF/>//>?EEE@/>B1FGEE/?GGH<FHEGCBCBCCCGF1FFGHHAGGHH1<1>.<FGCCCCGFHHBFHHHBHHGEH-:@EAAEFF?FFBBFGFFABA?EBG-9@AFF@-B-@FFFFB/BFFFBBFFBF9BB9;FB/@9-BEFFFF-BFBFFFFFBBB///F/;AFF-;/9/99BF/BFFBF/9FFF/BFFFEB
@M05620:37:000000000-D9766:1:1101:22462:6819 1:N:0:13
GAGGCTGCTTTGGAAGAAACTCATAGATTACTGCAACAGTTCCCCCTGGACCTGGAAAAGTTTCTTGCCTGGCTTACAGAAGCTGAAACAACTCCTACAGGATGCTACCCGTACGGAAAGGCTCCTCGAAGACTCCCAGGGAGTCCAAGAGATGATGCAACCCTGGCAAGTACATCAGGCCTTTCCGCTTTAGCACTCTTGTGGATCCAATTGCACCCTTCTCAGCATTTGTACTTGTAACTGACACGCCA
+
BAABBBFBFFFFGGGGGGGGGGFFHHFHHHHHHHHHHHHEGHHHHGFGEFHHHHHFHHHHGHHHHGFHHHHHHHHGHHHHHHHHHHHHHFHHH3GHFCGHH1B32BGHHHGGG1>EFGGGGGH0/F2EE2?E2G22?2FFG///2@@2FF022@22@1?G<0?0?/GGHGFG11>1>F1G<G1>DF.<CEGHHHHHHHHHHFHGHHHHF0:GH0;0/9:C/C0F0FGGGGGFGGGGBFGGGGGFGGGGCG?
@M05620:37:000000000-D9766:1:1101:21415:6823 1:N:0:13
ACCACACCTTCTACAATGAGCTGCGTGTGGCTCACGAGGAGCACCCCGTGCTGCTGACCGAGGCCCCCCTGAACCCCAAGGCCAACCGCGAGAAGATGACCGGTGAGTGGCCCGCTCCCTCTTCTGGTGGCCGCCTCCCTCCTTCCTGGCCTCCCGGCGCTGCGCCCTTTCTCCCTGGTTCTCTCTTCTGCCGTTTTCCGTAGGACTCTCTTCTCTGCCCTGCGTCTCCTTTGGCACTCTGCAGGTTCTAG
+
>1>>AAAAFFC1BFG1BBB1BGCHA0BBA00BA1BABE////A0/AAE/BE/BFGHFHHGG>C/FFG/>>/B@EGCEEGECGGHH/?EEGCCCCGHH1DG1/BA@FGG1/??F?CG-EGHHHHHHHFHHGHHGGGGGHGHHGGGGGGFFGGGGGGGGGG@@@F@@F@@FFFFF/FF/;BBBFFFFFFBBFFF@BFFFFFFF-AB/;FFFFFFFFFFFFFFFFA@F@FFFFFF/B:9FBBBFB/;FFFBF//
@M05620:37:000000000-D9766:1:1101:19045:6834 1:N:0:13
AGTGCCAGCTCTCAATCGCACAGGGGACCCAGGGCCTGGCCCCTCCATCCAGAAAACCTATGACCTCACCCGCTACCTGGAGCACCAACTCCGCAGCTTGGCTGGGACCTATGTGAGTATCCAGCGTAGGAATCTGGGAGTTGGGGAGGAGTGAGGAGTTGGGGAAAGACAGTCCTAACCGTGGAGGGTTCTGGTAAATGATGGGGTGAGGAGGGGCTCTTTGGCTCCCACCAGTCCCCCTGTCTGGTCTA
+
AB3>AFFFBFFFGGGCFGGAECHAF?EEEFHHAEEEGGHHGHGHGGHHHGHHHHHHHGHHHFHHHGHHHHHGG>EEHHFGBBGHHH1?EHHG?FCGEHFGEHHGGGHHGHHHHHHHHHHHHHHHHGGGGGFFGHHHGGFFGHHHFGEGGA>GHDGH<AHHHHGGGDCHHHFHHHHHGHHHGGGGDGGGGGGGGGGGGGGGGGGGGGFFFFFFFFFFFFFFFFFFFFFFFFFFFFFFFFFFFFFFFFFFFF:
@M05620:37:000000000-D9766:1:1101:23240:6850 1:N:0:13
ACCACACCTTCTACAATGAGCTGCGTGTGGCTCCCGAGGAGCACCCCGTGCTGCTGACCGAGGCCCCCCTGAACCCCAAGGCCAACCGCGAGAAGATGACAGGTGCGTGGCACGCTACCTCTTCTGGTGGCCGCCTCCCTCCTTCCTGGCCTCCCGGAGCTGCGCCCTTTCTCACTGGTTCTCTCTTCTGCCGTTTTCCGTAGGACTCTCTTATCTGCCCTGCGTCTCCTTTGGCACTCTGCAGGTTCTAG
+
A>>AAA>AFFFFFGG4EFGAGDG4EAEEH?HHCFCEFCEEGHHHHGGGE1EFGGGHHHHGGGGGGGEGGGGGHFHEGGAF/GHFECE/BBCGCDHH1FGF1GE11FCFF@C0FA-CACFHHHHH0000=.<GGG-.;:CCGG/0:/909CAF.:E.;-;B.99@@DBBF/BFF/:BFB/BFFFFFFFFF/9;9;DFFFFFF?D?/;FFFFFF/B//;B9EF.;9ABFFFF/B/F/9B9FFF/B/A.9;/99
@M05620:37:000000000-D9766:1:1101:24336:6867 1:N:0:13
ACCACACCTTCTACAATGAGCTGCGTGTGGCTCCCGAGGAGCACCCCGTGCTGCTGACCGAGGCCCCCCTGAACCCCAAGGCCAACCGCGAGAAGATGACAGGTGAGTGGCCCGCTACCTCTTCTGGTGGCCGCCTCCCTCCTTCCTGGCCTCCCGGCGCTGCGCCCTTTCTCCCTGGTTCTCTCTTCTGCCGTTTTCCGTAGGACTCTCTTCTCTGCCCTGCGTCTCCTTTGGAACTCTGCAGGTTCTAG
+
AAAABAABFFCD5FF45AFGDGEHEAEBA2BGHGG2BAEEEDFH1EGGFGGGHHGHHHHGGGGGGGGEGGGHGHEGGGGHGHHHHEGGGGCGGFHHHGGH1GGFB1?FGFFHHGGGCGHHHHHHHHHHHGHHGGGGDHGHHGHHHHGGGGGGGGGGGGGGGBFBBFBBFFFFF/BFFFFFFFFFFFFFFFFFBFFFFFFFF?DDFFFFFFFFFFFFFFFFFFFBFBFFFFFFFF/BFFFFFFFFFFFFFFB
@M05620:37:000000000-D9766:1:1101:25166:6867 1:N:0:13
ACCACACCTTCTACAATGAGCTGCGTGTGGCTCCCGAGGAGCACCCCGTGCTGCTGACCGAGGCCCCCCTGAACCCCAAGGCCAACCGCGAGAAGATGACCGGTGCGTGGCCCGCTCCCTCTTCTGGTGGCCGCCTCCCTCCTTCCTGGCCTCCCGGCGCTGCGCCCTTTCTCCCTGGTTCTCTCTTCTGCCGTTTTCCGTAGGACTCTCTTCTCTGACCTGCGTCTCCTTTGGAACTCTGCCGGTTCTAG
+
AAAAB?AAFFCFFFFFBG5AAFGHGGGED2BGFGG2AEE2AGHHHGCAE1ECFFGGHHHGGCCEEFEEGGFFFHFGGFCGGHHAAFGGG//>BDFFFDHHCDGCG/>FEG@HHGCC-<<GHHHHHHHHHGHHDCGGGGGGGGGGGGGG/FFGGGGGG-@@BB.@BFBBFFFFF/;FFFFFFFFFFFFBFFFFBDFFFFFFFADF;FBFFFFFFFFFF/;BBF.;A=DFF/;FFF:;BBFBF9/;@@D.B9;
@M05620:37:000000000-D9766:1:1101:7397:6867 1:N:0:13
ACCACACCTTCTACAATGCGCTGCGTGTGGCTCCCGAGGAGCACCCCGTGCTGCTGACCGAGGCCCCCCTGAACCCCAGGGCCAACAGCGCGAACCCAGGTGAGTGGCCCGCTCCCTCTTCTGGTGGCCGCCTCCCTCCTTCCTGGCCTCCCGGAGCTGCGAGCTTTCTCACTGTTTCTCTCTTCTGACGTTTTCCGTCGGACTCTCTTCTCTGCACTGAGTCTCCTTTGTAACTCTGCCGGTTCTAGCTC
+
>A?1A>1>BCCDA3FA3B11A0AAAAAAA0GG1BBA/EEAEHHHHGEAAAEEHEC@GGFE/EGGF/>EEEE0B1?EGG/?//??/F/0B></<>C/?<?F1<DFD1.FG.-A--EAG<GDGH0C0:C..;:@CBEEBFEFGGG0;B.CG?FE.-99-?F/9--9:/:////9B//9:BFBFBFFF////;:EFE;/A9-;-9=@/;BFFFFF/B//99BBF99BFBF;/B////;B//9/;;@9AF/9/9/
@M05620:37:000000000-D9766:1:1101:25152:6878 1:N:0:13
ACCACACCTTCTACAATGAGCTGCGTGTGGCTCCCGAGGAGCACCCCGTGCTGCTGACCGAGGCCCCCCTGAACCCCAAGGCCAACCGCGAGAAGATGACAGGTGGGTGGCCCGCTACCTCTTCTGGTGGCCGCCTCCCTCCTTCCTGGCCTCCCGGCGCTGCGCCCTTTCTCACTGGTTCTCTCTTCTGCCGTTTTCCGTAGGACTCTCTTCTCTGCCCTGCGTCTCCTTTGGAACTCTGCAGGTTCTAG
+
A>AAB4ABFFFFBGGF5DGFFFHGEEGED2BFHFG??EE2EGEGHGGGEEGGGFGGHHFGGGEEFEEEGGAGHHHGGEGHGEHH/FGGG/BC?ACGF1FG1CA1F/><<->FFC@CCDGHHGHGHHFDGGHH?GGCDHGHFAFFFCCFEGAFAFFGA-99-B?BBFBBBFFFB/;F:B:FFFFFFFFFFFFFBAFFEFFFF.DFBBFFFFFFFFFFF/FEFFEBFBDFFF99/B/9B9F/9BB/.9;;/B/
@M05620:37:000000000-D9766:1:1101:17742:6883 1:N:0:13
ACCACACCTTCTACAATGAGCTTCGTGTGGCTCCCGAGGAGCACCCCGTGCTGCTGACCGAGGCCCCCCTGAACCCCAAGGCCAACCGCGAGAAGATGACCGGTGAGTGGCCCGCTACCTCTTCTGGTGGCCGCCTCCCTCCTTCCTGGCCTCCCGGCGCTGCGCCCTTTCTCCCTGGTTCTCTCTTCTGCCGTTTTCCGTAGGACTCTCTTCTCTGCCCTGCGTCTCCTTTGGCACTCTGCAGGTTCTAG
+
CCCBCCCCFFFFGGGGGGGGGGHHGHGB4EHHHGGGDGGGFHHHHGGGGGGGGHGHHHHFGECGGGGGGGGHGHHGGGGHGHHHHGGGGGGGGGHGHHHH2BGAF/?FGGGHHGGG-AHHHHHHHHHHHGHHGGGGGHGHHGGGFGGGGGGGGGGGGCGFFFFFFFFFFFFFF0BFFFFFFFFFFFFFFFFFFDFFFFFFFFFF;FFFFFFFFFFFFBFFFF.@DFFFFFFFFF0BFFFFFFBFFFFFF9:
@M05620:37:000000000-D9766:1:1101:10693:6884 1:N:0:13
GAGGCTGCTTTGGAAGAAACTCATAGATTACTGCAACAGTTCCCCCTGGACCTGGAAAAGTTTCTTGCCTGGCTTACAGAAGCTGAAACAACTCCTACAGGATGCTACCCGTAAGGAAAGGCTCCTAGAAGACTCCAAGGGAGTAAAAGAGCTGATGAAACAATGGCAAGTAAGTCAGGCATTTCCGCTTTAGCACTCTTGTGGATCCAATTGAACAATTCTCAGCATTTGTACTTGTAACTGACAAGCCA
+
A1AAAAFAFFFFGGGG1CFGGGGHHGHHGFGHHHHBFFGDFGHHHGCF/FGGHHGHHHBBBFHHGHHHHHHHHHHHHHHFHGHHHHHHHHGHHGGHGHGHFGHFGHHHHHGEEGHGHFHHHHHHGHBFEGHHHHHH11<FEHGFG1BFGFHGHHGHHBFGHC/FGHGFHGGDGHGHHHHH.FGHGHGGGGGHHGHHHHHHE=CCGHHHHHHGH0GHH/:CCGHHFGHHHHHBFGGGFFGFGFGGGGGGGG/
@M05620:37:000000000-D9766:1:1101:16917:6895 1:N:0:13
GAGGCTGCTTTGGAAGAAACTCATAGATTACTGCAACAGTTCCCCCTGGACCTGGAAAAGTTTCTTGCCTGGCTTACAGAAGCTGAAACAACTCCTACTGGCTGCTACCCGTAAGGAAAGGCTCCTAGAAGACTCCAAGGGAGTAAAAGAGTTGATGAAACAATGGCAAGCAAGCCAGGCATTTCCGCTTCAGCACTCTTGTGGATCCAATTGAACAATTTTCAGCATTTGCACTTTTAACTGACAAGCCA
+
A1AAAAFA@F@DFFGGGGFGFGHHHHHBDHBFGFGHBGG1BFG1FFEF/FBFFFAB1B0BFHFHDHFBF11BGHHFG1FGHHHHFGHHHFEHHHHEGF1BB/B/BBEGHF??>/B11BFA0G1BF1B1<F1E0B1B<FFFC/?/BDFBBFH1>122@@>>@0F1@1<0C//00<//?0.><>1<1FCECF.0=0=C0<DF0GHGF00/:00;<;0:CG0C0;CG00;00990=CF90;;C0009/90.;./
@M05620:37:000000000-D9766:1:1101:16514:6914 1:N:0:13
AGTGCCAGCTCTCAATCGCACAGGGGACCCAGGGCCTGGCCCCTCCATCCAGAAAACCTATGACCTCACCCGCTACCTGGAGCACCAACTCCGCAGCTTGGCTGGGACCTATGTGAGTATCCAGCGTAGGAATCTGGGAGTTGGGGAGGAGTGAGGAGTTGGGGAAAGACAGTCCTAACCGTGGAGGGTTCTGGTAAATGATGGGGTGAGGAGGGGCTCTTTGGCTCCCACCAGTCCCCCTGTCTGGTCTA
+
BCCBCFFFCFFFGGGGGGGGGGHHGGGGGGHHGGGGGGHHHHGHGGHHHHHHHHHHHGHGHHHHHHHHHHHGGGGGHHHHHHHGHHHHGHHHGGFGGHHHGHHGGGHHGHHHHF3DFGGHH33B2C/?DDHEGFHHHB0?EGHHG-.A->CG.=G.<CHHHHG-CGE.///CGHHGHFHHGDE-.CGGEGGGGGBFFGG09FGGGGF;EF.0DFFFFAFFFFFBFFFF?BF?.ABFFFFFFFFFFFF9FFB
@M05620:37:000000000-D9766:1:1101:21519:6921 1:N:0:13
GAGGCTGCTTTGGAAGAAACTCATAGATTACTGCACCAGTTCCCCCTGGACCTGGAAAAGTTTCTTGCCTGGCTTACAGAAGCTGAAACAACTCCTACAGGATGCTACCCGTAAGGAAAGGCTCCTAGAAGACTCCCAGGGAGTCAAAGAGCTGATGAAACCCTGGCAAGTAAGTCAGGCATTTCCGCTTTAGCACTCTTGTGGATCCAATTGAACAATTCTCAGCATTTGTACTTGTAACTGACACGCCA
+
>11>AAFAFFFFGGGG1BFGFGAGFFGHHBHHHHG1BBGBGHHHHGGFG0FGHHHHHHGGGHHHFHHHHHHHHHGGHHHHHHHHHHFHHCGHHFHHBCGHHFHGHGHHHHGE@EGFHHHHHEHHGE1FGGHHHHH1/0FCBFEFC1F1BGFGHHF1G2@GH0<<GHHHHGFF1FGHGFGHEBGHH1CGF?FGFHHHHHGHHFHGHHHHHHHHHH0GF/CHHFFHFGHHFGGFGGGGFGGFGEGGGGE.99.
@M05620:37:000000000-D9766:1:1101:17475:6930 1:N:0:13
GAGGCTGCTTTGGAAGAAACTCATAGATTACTGCAACAGTTCCCCCTGGACCTGGAAAAGTTTCTTGCCTGGCTTACAGAAGCTGAAACAACTCCTACAGGATGCTACCCGTAAGGAAAGGCTCCTAGAAGACTCCAAGGGAGTAAAAGAGCTGATGAAACAATGGCAAGTAAGTCAGGCATTTCCGCTTTAGCACTCTTGTGGATCCAATTGAACAATTCTCAGCATTTGTACTTGTAACTGACAAGCCA
+
BABBBAFAFFFFGGGGGGGGGG4GBGHFGHHHHHHBFFGAFGHHHGGGHGHHHHHHFDCFFHHHFHFHHHFHHHHHHHHHHHHHFHHHHBGHHHHHFGBFG?E@BFGHHH1?EEFBGHHHGGHHGHHEGB3GHGHHHCGEGEGEEGHHHGHHHHHFHHHGHHAGHFHHHGFFDG<GHHFHGGHHHHGGDGGGHHHHCGHFBGHGF<GHGHHHHEGHH/GH0GGH0GHFGHHFFGGGBFGGGGFBFB9CEF/
@M05620:37:000000000-D9766:1:1101:23299:6940 1:N:0:13
ACCACACCTTCTACAATGAGCTGCGTGTGGCTCCCGAGGAGCACCCCGTGCTGCTGACCGAGGCCCCCCTGAACCCCAAGGCCAACCGCGAGAAGATGACCAGGTGAGTGGCCCGCTACCTCTTCTGGTGGCCGCCTCCCTCCTTCCTGGCCTCCCGGAGCTGCGCCCTTTCTCACTGGTTCTCTCTTCTGCCGTTTTCCGTAGGACTCTCTTCTCTGACCTGAGTCTCCTTTGGAACTCTGCAGGTTCTA
+
BBBABBBBFFFFGGGGGGGGGGHHGFEGHGHHFGGGGGGGGHHHHGGGGGGGHHHHHHHGGGGGGGGGGGGHHHHGGGGHGHHHHGGCGGGGGGHHHHFHHHHGHHHHHHGGHHGGCCGHHHHHHHHHDHGHHGGGGGHGHHGHHHGGGGGGGGGGGFGGGGGGGGFFFFFFFFFFFFFFFFFFFFFFFFEFFFDFFFFFFFFFFBFFFFFFFFFFFFFFFFFFFFFFFFFFFFFFFFFFFFFFFFFFFFF
@M05620:37:000000000-D9766:1:1101:18713:6969 1:N:0:13
ACCACACGTCCTAACTCGAGCCGCGGACATTTATCTCGTACGCCCTCTTCTGCCTGACCAAAAAATCACCCGCTACCTAGATCACCAACTACGCAGCTTGGCTGGGACATATGAGCGTATCCCTCATAGTCCTATGTGCGTTGAGGGTGTGTTCGGCGTTGGGGAAGGACAGTCGTCACCCTGGGGGGTTATGGTAAATGCTGGGGTGAGACAGGGCTCTTTGGCTCCCCCCAGACCCCCTGACTGGTCTT
+
AAA3AABDB>>ABEGGGAFEAA2AAAAE0B5B5DFGFBBE10BEA0BGFHGGG33B?E3@C1F?/1BB31B/>/>@?34BB443B03?EG3BEEDB/BF0/01/?/00<1122211/?/?CGC100>=11>111><1=1.>.-.//...-.</:.--:-;-9--.9..../.00.;.990..9..;B-@@.;9/;/9;9F/;//.-.-9./9..;..;E/;/9/99/....--..;...99..;:/;F///
@M05620:37:000000000-D9766:1:1101:25744:6972 1:N:0:13
ACCACACCTTCTACAATGAGCTGCGTGTGGCTCCCGAGGAGCACCCCGTGCTGCTGACCGAGGCCCCCCTGAACCCCAAGGCCAACCGCGAGAACCCTGGCGAGTGGCCGGCTCCCTCTTCTGGTGGCCGCCTCCCTCCTTCCTGGCCTCCCGGCGCTGCGCCCTTTCTCACTGATTCTCTCTTCTGCCGTTTTCCGTCGGCATCTCTTCTCTGCCCTGACTCTCCTTTGGTACTCTGCCGGTACTTGCTC
+
1A1>AA>AFFF1AGGAEGGGGFFFGAEAA0FHHG0EEAA/ACHHHGEGEGGGH1FG10BFEGG/>E>/EEFHHHHEGGGHEHHHHGGGGCGGGG1?/0</0//ACH..<<>C-EEGHB<<<00<0/CC:A;;A.CFGGG/CFGGB/C9BCCGB:A--=-----;-:BBF9/;F///;9BBBFF9//9/;-;-/;B/:F9->--;//;F//:/F9/B-:--/;//99/;//;-//;//9//-;9--;/9/B9
@M05620:37:000000000-D9766:1:1101:18392:6987 1:N:0:13
ACCACACCTTCTACAATGAGCTGCGTGTGGCTCCCGAGGAGCACCCCGTGCTGCTGACCGAGGCCCCCCTGAACCCCAAGGCCAACCGCGAGAAGATGACAGGTGAGTGGCCCGCTCCCTCTTCTGGTGGCCGCCTCCCTCCTTCCTGGCCTCCCGGCGCTGCGCCCTTTCTCCCTGGTTCTCTCTTCTGCCGTTTTCCGTAGGACTCTCTTCTCTGCCCTGCGTCTCCTTTGGAACTCTGCAGGTTCTAG
+
BBBBBBBBFFFFGGGGGGGGGGHFGFGGHGHHHGGGGGGCGHFHHGGGGGGGHGHHHHHGGGGGGGFGGGGHHHGGGGGHGHHHHGGGGGGGGGHHHHFF2GGGCDGGFEFFGFGG-EFHHHHHHHDHHGHHGGGGGHGHHDHHHGGFGGFGGGGGA9BGGFFBCFFFFFFFF/BFFEFFFFFFFFFFFFFFFFFFFFFFFFFD/FBFFFFFFFFFFFFFFF.>DFFFFFFFFF/9BBFFFFFFFFFFFB;
@M05620:37:000000000-D9766:1:1101:8944:6990 1:N:0:13
AGTGCCAGCTCTCAATCGCACAGGGGACCCAGGGCCTGGCCCCTCCATCCAGAAAACCTATGACCTCACCCGCTACCTGGAGCACCAACTCCGCAGCTTGGCTGGGACCTATGTGAGTATCCAGCGTAGGAATCTGGGAGTTGGGGAGGAGTGAGGAGTTGGGGAAAGACAGTACTAACCGTGGAGGGTTCTGGTAAATGATGGGGTGAGGAGGGGCTCTTTGCCTCCCACCAGTCCCCCTGTCTGGTCTA
+
33>AAFBCAFCDBEGGGCFG?ECCAAEEAEGHGGEED2FC2FEHGGEGDGHF333FGA33F35FGG3GHHHFGG?EGHGFGAE?1?G1EHHHG/E@E3GGG3F/?/GHAHHHHHGHE1FDDDGDBB/D<BFHHDGHFCFGA01F/AF?DD.0CGHAGDCFFHGGGGHHHHHHHHFHHHHHG;E?DFD?:.FF0099FFGGGFGFADFBFFFFFFBBB;EFFFF/;BFEFF.AE.9FFFFA-AFFF9///B9
@M05620:37:000000000-D9766:1:1101:7304:7018 1:N:0:13
ACCACACCTTCTACAATGAGCTGCGTGTGGCTCCCGCGGATCACCCCGTGCTTCTGACCGAGTCCCCCCTGAACCCCAAGGCCAACCGCGAGAACCCAGGTGCGTGGCCCGCTACCTCTTCTGGTGGCCGCCTCCCTCCTTCCTGGCCTCCCGGAGCTGCGCCCTTTCTCACTGGTTCTCTCTTCTGCCGTTTTCCGTAGGACTCTCTTCTCTGACCCTAGTCTCCTTTTGAACTCTGCAGGTTCTAGATC
+
>>A3>?A>BCBDGGGGGG5BFBCGEEGE4EFHHFBE2EEE0AGHHHGABBEF5DGHFFHE>/1BBFGGGEAGFFGGDEEC/GHHGEEGG?/>//<???FF?1<<??/<C><<>ACC<<D=0<=0=<<<;-=;::CEC;;;0F/00/CF0;CE.?99;./;-;A9;;F/;BBB;;B9;9;9/;;:FFF;B9;;;E;99/;..:B/;/;;BFFFFF;B/./:9/;/;;9;9/;.9B:/;9/9;99;B9B/9/9
@M05620:37:000000000-D9766:1:1101:13107:7021 1:N:0:13
ACCACACCTTCTACAATGAGCTGCGTGTGGCTCCCGAGGAGCACCCCGTGCTGCTGACCGAGGCCCCCCTGAACCCCAAGGCCAACCGCGAGAAGATGACCGGTGAGTGGCCCGCTCCCTCTTCTGGTGGCCGCCTCCCTCCTTCCTGGCCTCCCGGCGCTGCGCCCTTTCTCCCTGGTTCTCTCTTCTGCCGTTTTCCGTAGGACTCTCTTCTCTGCCCTGCGTCTCCTTTGGCACTCTGCAGGTTCTAG
+
CCDCDCCDFFFFGGGGGGGGGGHHGGGFFGHHHGGGGGGGGHHHHGGGGGGGHHHHHHHFGGGGGGGGGGGHHHHGGGGHGHHHHGGGGGDGGGHHHHHH2CC>D/??FFFHHCCG@EGGHHHHHHFHGGHHGGGGGHGGGGGG;CGFFGGGGGGGF?DFFFA@DFFFFFFFF0FFFEFF;BFFFFF0;BFFF9DFFFFFF?DA0;;BFFFFFFFFFBFFFF.;DFFFFFFFFF0;F/;BF00;AFFFF:0
@M05620:37:000000000-D9766:1:1101:18181:7042 1:N:0:13
ACCACACCTTCTACAATGAGCTGCGTGTGGCTCCCGAGGAGCACCCCGTGCTGCTGACCGAGGCCCCCCTGAACCCCAAGGCCAACCGCGAGAAGATGACCGGTGCGTGGCCCGCTACCTCTTCTGGTGGCCGCCTCCCTCCTTCCTGGCCTCCCGGCGCTGCGCCCTTTCTCCCTGGTTCTCTCTTCTGCCGTTTTCCGTAGGACTCTCTTCTCTGCCCTGCGTCTCCTTTGGAACTCTGCAGGTTCTAG
+
BBCCCCCCFFFFGGGGFGGGGGHHGEGFHEHHHGGEGGGGGHHHHGGGGGGGHHHHHHHGGGGGGGGGGGGHHHHGGGGHGHHHHGGGGFCGGGHHHHHH2/C>@/>FGGGHHG-A-<GHHHHHHGHHHGHHGGGGDGGGGGGGGGGGGGGGGGG.;:CFFFFFFFFFFFFFF/BFFFFFFFFFFFFFFFFFFFFFFFFFFFFFBFFFFFFFFFFFFFFFFF.@FFFFFFFFFF/BFFFFFFBFFFB;FB;
@M05620:37:000000000-D9766:1:1101:11461:7046 1:N:0:13
ACCACACCTTCTACAATGAGCTGCGTGTGGCTCCCGAGGAGCACCCCGTGCTGCTGACCGAGGCCCCCCTGAACCCCAAGGCCAACCGCGAGAACCCGGGTGAGTGGCCCGCTCCCTCTTCTGGTGGCCGCCTCCCTCCTTCCTGGCCTCCCGGCGCTGCGCCCTTTCTCACTGGTTCTCTCTTCTGCCGTTTTCCGTAGGACTCTCTTCTCTGCCCTGAGTCTCCTTTGGAACTCTGCAGGTTCTCGCTC
+
BBBBBBBBFFFFGGGGGGFFGGHHGGGEFGHHHGGGGGGGGHHHHGGGEEGGHHGHHHGGGGGGGGGGGGGHHHHGGGGHGHHHHGGGGGCGGG2??>/>DDHHHHGGHCGGG-EEHHHHHHGHGHGHHGGGGGHGGGGGGGGGGGGGGGGGGG-AFFFFFFFFFFFFFFFFF/.BFFFFFFFFFFFFF@9DFFFFFF?FFFFF/BFFFFFFFF/FEFFFFFFFFFFBFFF/FFFFBFF/FFFFFF/A.;.
@M05620:37:000000000-D9766:1:1101:14445:7046 1:N:0:13
AGTGCCAGCTCTCAATCGCACAGGGGACCCAGGGCCTGGCCCCTCCATCCAGAAAACCTATGACCTCACCCGCTACCTGGAGCACCAACTCCGCAGCTTGGCTGGGACCTATGTGAGTATCCAGCGTAGGAATCTGGGAGTTGGGGAGGAGTGAGGAGTTGGGGAAAGACAGTCCTAACCGTGGAGGGTTCTGGTAAATGATGGGGTGAGGAGGGGCTCTTTGGCTCCCACCAGTCCCCCTGTCTGGTCTA
+
AAAAAFFFAFFFGGGGFGGCGFHAFCFEEDEG2EEEAFHHFHGFGGGFFFCHD3FFHGH3FGFHHGHHHFFGGEEEHHHHFGHHHHHHGHHHGGGGGHHHGHGGGGHHGHHHHHBFFHHHHHGHHFCDCGFHHHHHHGFGGHHHGGGGGGEGHHHFHGHBDBDCGCGFFHHEHHHHHHHHGGFG?EEGFGGGGGFFGGGGFGFFFGFFFFFFFFAFFFFFFFFFBFFFFFFFFFFFFFFFFFFFFFFFFFB
@M05620:37:000000000-D9766:1:1101:15836:7050 1:N:0:13
TCTGCGCCTTATTAATCGCACACGTCTGACCTCCCGTCCCTCCTTAGACTCTCCTAGTCCGTCGTCTTCTTGAAACAAATAAAAACCGACAAAAGAGGAATGGTTTTAGCTCCGTTCAGGGTTGTCTGTTTGAACTAGTCCACAATACGTACGCTTATCACCTTGGATGGTCATTCCGAACGTCATATCCTGTAGTGTACTCAAATAAATGCAATGAGTCGGGTCTTGTGAGCACGAGGCAAAAGATGAGC
+
1>1>>11>>A1@33BABAFAE?00BBBFAFFHHHGFFA/B1BE0BDBDBGHHHBBA1BDDE/B//B//BDFFFGHH0GH1BB@1B////>//B00/0/001111B0/201B11//B01210BB/?12112@011@111212111/11?/11///...11=10111111/.00=00<0/..--....0000000000:000;;9/00;0000000000000---9-/0000////----------/-/////
@M05620:37:000000000-D9766:1:1101:17438:7051 1:N:0:13
AGTGCCAGCTCTCAATCGCACAGGGGACCCAGGGCCTGGCCCCTCCATCCAGAAAACCTATGACCTCACCCGCTACCTGGAGCACCAACTCCGCAGCTTGGCTGGGACCTATGTGAGTATCCAGCGTAGGAATCTGGGAGTTGGGGAGGAGTGAGGATTTGGGGAAAGACAGTCCTAACCGTGGAGGGTTCTGGTAAATGATGGGGTGAGGAGGGGCTCTTTGGCTCCCACCAGTCCCCCTGTCTGGTCTC
+
A?>ABFFFBFFFEGGGGFGGEGHHGGGGEEHHGGGGGEHFAGGHGGHGFGHFGG3FHGFHHHHHHHFFHHHGGGCGHHHHGHHECGGHGHHHGGGGFHHHGHHGGGHHGHGHH3G3?F3BF?3F2<//>B22@<1F<G0//?GHCGECC.><<<<CC/00<D<-;.G.::::00;;00:.;99A.C9-.;.0;0;C009090CF.C.@.9ABAF>-;=9FF/;/;9BEF.;9.9FFFF9AD.BB///;9F/
@M05620:37:000000000-D9766:1:1101:7246:7062 1:N:0:13
GAGGCTGCTTTGGAAGAAACTCATAGATTACTGCAACAGTTCCCCCTGGACCTGGAAAAGTTTCTTGCCTGGCTTACAGAAGCTGAAACACGCTCCCCGTAATGATACCCGCCTAGAAGACCTCAAGGGAGTAAAACAGGTGATGAAACAACTGCAAGTAAGTTAGCCAGTCCTGCAGGAGCATCCGTTTTCACCCACTTGAGCACTCACTAGCATCTTTATTTGCAATTGACATTGCAGCTACCAAACAA
+
BABBBBFBFFFFGGGGGGGGGGHFFHBGHHHGHHHHHHHFGHHHHGGGHBHHHHHFHHHHFGHHHHHHHHHHHHHHHHHHHHHHHHHHHC11>111?E/?/??FH4B4@B//>//BFGB3323B33BB/?C/B3BB2?B/F22@@@GGDG//<@21111?1?<11?1?FC11<1<F010>...1<<C<0<.000<C..;CHC0:C.:///00<GH<:;9CF0;0=0;00CF0CF0000;099009;C..9;
@M05620:37:000000000-D9766:1:1101:15272:7063 1:N:0:13
GAGGCTGCTTTGGAAGAAACTCATAGATTACTGCAACAGTTCCCCCTGGACCTGGAAAAGTTTCTTGCCTGGCTTACAGAAGCTGAAACAACTGCTCCTGAGTAAAACCCGCAAGGAGAGGCCAATAGAAGAATACAAGGGAGTAAAAAAGCTGAAGAAACACAGGCAAGTAAGTCAGACCATTCCGCTTTAGCACTCTTGACAATCCAAAGGAACACTTCTCAGCATTTGTACTTGTGACTGACAAGACC
+
BABCBBFCFFFFGGGGGGGGGGHHHHHHHHHHHHHHHHHHHGHHHGGGGHHHHHGHGGGHGHHHHHHGHHHHHHHGHHHHHHHHHGGHHHGHHCH43F3332B444@3E?///>>?B/?//E/?/?3DF?3F?2B2D2B/?F</@GH>2BA011?1?1?G?==/?GGHAFG11>1>1111</0=D0CCG.<=0D0C0:C0:000;C0;000//;9.:/;0;BFF00;0C900;0;90;09009;0;;.:;/
@M05620:37:000000000-D9766:1:1101:7268:7071 1:N:0:13
GAGGCTGCTTTGGAAGAAACTCATAGATTACTGCAACAGTTCCCCCTGGACCTGGAAAAGTTTCTTGCCTGGCTTACAGAAGCTGAAACAACTCCTACCGGATTCTACCCGTAAGGAAAGGCTCCTAGAAGACTCCAAGGGAGGAAAAGAGCTGATGAAACAATGGCAAGGAAGTCAGGCATTTCCGCTTTAGCACTCTTGTGGATCCAATTGAACAATTCTCAGCATTTGTACTTTTAACTGACAAGCCA
+
CCCCCCFBFFFFGGGGGGFGGGHFGFGHHHHHHHHHHHHGHFFHHGGFGHHHHHGGAFCHFGHHHHHGGHHGHHHGHFFGHHHHHGFHHHHHH3F@DG1>//?1BB4HHH1?>EBEF3?FA/3BFFG4BD3BEF?FGHHEDHF/?GGHBFG2DGDF2FFHGHHHFFFGHE.>FG>=F10>>>FGHHGC<CEDDGGG0<;<0;:.C:0::<;0:;CGHCBF00;B0CFG0=F0;C9C090;C000;FG.;E/
@M05620:37:000000000-D9766:1:1101:16397:7091 1:N:0:13
GAGGCTGCTTTGGACGAAACTCATAGATTACTGCAACAGTTCCCCCTGGACCTGGACAAGTTTCTTGCCTGGCTTACAGAAGCTGAAACAACTCCTACAGGATGCTACCCGTAAGGAAAGGCTCCTAGAAGACTCCAAGGGAGTAAAAGAGCTGATGAAACAATGGCAAGTAAGTCAGGCATTTCCGCTTTAGCACTCTTGTGGATCCAATTGAACAATTCTCAGCATTTGTACTTGTAACTGACAAGCCA
+
AAAAAAFAFFDBF11AE0AEGGFFF3DGGFDGHFHFCC0AGAAFGG/FGHHGHGEBAC0BDFGFHHE1GFHGHHEFFDHGFHBHGE1BB0BGH1FEHEB100F@BFBGGF/?>EFFGFHHGHHGE1B1F1B1FHHHGBD/ACAC0@@B@FHFHFGGBBGFHB/?F1GGHFGGGHGHHHFHEGFBFGCE.<.DDGHHCFBH0DHAHGH/CFCFHGHHF/0<:C;FBFG0FFF;FFFGBFFFB009CCBCEF/
@M05620:37:000000000-D9766:1:1101:21532:7092 1:N:0:13
AGTGCCAGCTCTCAATCGCACAGGGGACCCAGGGCCTGGCCCCTCCATCCAGAAAACCTATGACCTCACCCGCTACCTGGAGCACCAACTCCGCAGCTTGGCTGGGACCTATGTGAGTATCCAGCGTAGGAATCTGGGAGTTGGGGAGGAGTGAGGAGTTGGGGAAAGACAGTCCTAACCGTGGAGGGTTCTGGTAAATGATGGGGTGAGGAGGGGCTCTTTGGCTCCCACCAGTCCCCCTGTCTGGTCTA
+
BBBBCFFFCFFFGGGGGGGFGGHGGGFGGGHHGGGGGGHHHHGHGGHHHHHHHHHHHGHHHFHHHHHHHHHGGEGGHHHHFHHHHHGGFHHHDGGGGHGHGHHGGGHHGHHHHHHHHHHHHHHHHGGGGGHHHHHHHHGGGHHHGGGGGGEHHFHHHGHHHHGGGGHHHHHHHHHHHHHHGGGGGGGGFGGGGGGGGGGGHHHGGGFFFFFFFFFFFFFFFFHFFFFFFFFFFFFFFFFFFFFFFFFFFFF
@M05620:37:000000000-D9766:1:1101:13750:7101 1:N:0:13
AGTGCCAGCTCTCAATCGCACAGGGGACCCAGGGCCTGGCCCCTCCATCCAGAAAACCTATGACCTCACCCGCTACCTGGAGCACCAACTCCGCAGCTTGGCTGGGACCTATGTGAGTATCCAGCGTAGGAATCTGGGAGTTGGGGAGGAGTGAGGAGTTGGGGAAAGACAGTCCTAACCGTGGAGGGTTCTGGTAAATGATGGGGTGAGGAGGGGCTCTTTGGCTCCCACCAGTCCCCCTGTCTGGTCTA
+
ABAAAFFFCFFFG4GGGGGCGFHFGEEEEGHHAEEEFGHHGHGHGGHHHGHHEHHHHGHHHHHHHFHHHHHGG>EEHHHH2FHHHHE?EGHHEGGGEHHHCFHGG?GHGHHHHHHF3FHHHHFHHGGDGGFHHHHHHH0FFGHH/C<@FA>GH0GHC.CGHH@GEGHHHHHGHBGHHHHHGGGGDEGG;FGGGGFFGGGGGGGGGGFFFFFFFFFFF-EFFFBFFFFFFFFFFFFFFFFFFFFFFFFFFFF
@M05620:37:000000000-D9766:1:1101:18417:7104 1:N:0:13
AGTGCCAGCTCTCAATCGCACAGGGGACCCAGGGCCTGGCCCCTCCATCCAGAAAACCTATGACCTCACCCGCTACCTGGAGCACCAACTCCGCAGCTTGGCTGGGACCTATGTGAGTATCCAGCGTAGGAATCTGGGAGTTGGGGAGGAGTGAGGAGTTGGGGAAAGACAGTCCTAACCGTGGAGGGTTCTGGTAAATGATGGGGTGAGGAGGGGCTCTTTGGCTCCCACCAGTCCCCCTGTCTGGTCTA
+
CCBCCFFFCFFFGGGGGGGGGGHGGGGGGGHHGGGGGGHHHHGHGGHHHHHHHHHHHGHGHHHHHHHHHHHGGGGGHHHHHHHHHHHHGHHHGGGGGHHHGHHGGGHHGHHHHHHHHHHHHHHHHGGGGGHHHHHHHHHGGHHHGGGGGGEHHBHHHGHHHHGGGGHHGHHHHHHHHHHHGGGGDGGGCFFGGGGGGGHGGGGGGGFFFFFFFFFFFFFFFHHFFFFFFFFFFFFFFFFFFFFFFFFFFF9
@M05620:37:000000000-D9766:1:1101:6339:7104 1:N:0:13
AGTGCCAGCTCTCAATCGCACAGGGGACCCAGTGCCTGGCCCCTCCATCCAGAAACCCTATGACCTCACCCTCTACCTGGCGCACCCCCTCCGCAGCTTGGCTGGGACCTATGTGAGTATCCAGCGTAGGAATCTGGGCGTTGGGGAGGAGTGAGGAGTTGGCGAAAGCCCGTCCTAACCGTGGAGGGTTCTGGTAAATGATGGGGTGAGGAGGGGCTCTTTGGCTCCCACCAGTCCCCCTGTCTGGTCTA
+
>A>>>DF1AFFFG1FFFFG1EEHHGG0AAAFHABFF1BGH0GEHGGGBGHHH1FH0F/FB1FDGH1BFFHH/?BBFFHBB0>EEGC//>>A??EC@>GBGG0GFGGHHG0<FFHDGHHHHHHEFHGE/</@@GHHHHH/>@CCH@CEC?.CCG0<.<.;CGH/:--:C/C.-;;.CCFFG-;CA.CCAA?FFFF9FFFFFFFFBE-B@FFE/;A@=@>FFEFF/BBF?E--BF-BBB/-;-AFFFBB/9F9
@M05620:37:000000000-D9766:1:1101:8985:7109 1:N:0:13
AGTTCCAGCTCTCCATCGCACAGGGTACCCAGTGCCTGGCCCCTCCATCCAGAAACCCTATGACCACACCCGCGACCTGGCGCACCCCCTCCGCAGCTTGGCTGGGACCTATGTGAGTATCCAGCGTAGGAATCTGGGCGTTGGGGCGGCGTGCGGCGTTGGGGACAGCCCGTCCTAACCGTGGCGGGTTCTGGTAAATGATGGGGTGAGGAGGGGCTCTTTGGCTCCCACCAGTCCCCCTGTCTGGTCTA
+
>>>3>BBFFFFFGGGE5AE2E2F4EBBBF4BF3BFADFGHHHGHGGGHHCGGGFH3BEGHB3DGH3BFFGG0>0>>EE2B1/?EEFG/>EE//E/<>F2??GFGGGGHGHFGHHH2@GGHHHBGHGG/AED1FGHHGF.AFACFCCA:B-;AD.>B9>>FFFFF.9.;.A.>BFFFB/FFFFFF-;DF-AFFFFFFFFFFEFFFFFFF?F?/ADDFFFF/FFFFFFFFF.FFAFFFFFFFFFBFFFFFFFF
@M05620:37:000000000-D9766:1:1101:19559:7130 1:N:0:13
ACCACACCTTCTACAATGAGCTGCGTGTGGCTCCCGAGGAGCACCCCGTGCTGCTGACCGAGGCCCCCCTGAACCCCAAGGCCAACCGCGAGAACCCCGGTGAGTGGCCCGCTCCCTCTTCTGGTGGCCGCCTCCCTCCTTCCTGGCCTCCCGGCGCTGCGCCCTTTCTCACTGTTTCTCTCTTCTGCCGTTTTCCGTAGGACTCTCTTCTCTGCCCTGAGTCTCCTTTGGAACTCTGCCGGTTCTCGCTC
+
BBBABBBBFFFFGGGGFGGFG5GCGEEBCEGHCFGEFGGGGHHHHGGGEGGGHHGHHHHGGGGGGEGGGGGHHFHGGGGHFFHHHGGFGGGCCGHED<>CDFGHHHEFG>ADFGGGHHHHHHEF=CFHCGGCGDHGGGGGGGGGFBFGGGEGDDADFFFFCADDFBBFFF/FF//9;;FFFFFFFFF/B@DDFFBFDB.AD/FFBBFFFFFFFFBFFFF..9:BFFBFFFE/9BF/;B//;;;DEF/AAEA
@M05620:37:000000000-D9766:1:1101:17288:7138 1:N:0:13
ACCACACCTTCTACAATGAGCTGCGTGTGGCTCCCGAGGAGCACCCCGTGCTGCTGACCGAGGCCCCCCTGAACCCCAAGGCCAACCGCGAGAAGATGACCGGTGCGTGGCCCGCTACCTCTTCTGGTGGCCGCCTCCCTCCTTCCTGGCCTCCCGGCGCTGCGCCCTTTCTCCCTGGTTCTCTCTTCTGCCGTTTTCCGTAGGACTCTCTTCTCTGCCCTGCGTCTCCTTTGGCACCCTGCAGGTTCTAG
+
BBBABBBBFFFFGGGGFGGDGDHFGEGBCEGHFGGEDGGGGHHHHGGGGEGGHHGHHHHGGGGGGDGGGGGHHGHGGGGHGGHHHGGGGG/>BFGHFHFH1>@AG/<?EDDHHGGG-<GHHHHHFHGHHGHHGGGGGGGGGGGGGGGGGGGGGGGGA9@?BBFBBFBBFFFFF/BFBEFFFFFFFFFBFFFFBFFFFFFFFFBF:BBFBFFFFFFFFFFEBFABDBDFFFFFFF/;F.;AFF.BFFFFFB:
@M05620:37:000000000-D9766:1:1101:22767:7164 1:N:0:13
AGTGCCAGCTCTCAATCGCACAGGGGACCCAGGGCCTGGCCCCTCCATCCAGAAGACCTATGACCTCACCCGCTACCTGGAGCACCAACTCCGCAGCTTGGCTGGGACCTATGTGAGTATCCAGCGTAGGAATCTGGGAGTTGGGGAGGAGTGAGGAGTTGGGGAAAGACAGTCCTAACCGTGGAGGGTTCTGGTAAATGATGGGGTGAGGAGGGGCTCTTTGGCTCCCACCAGTCCCCCTGTCTGGTCTA
+
111>AD@FAFFDAFG3A1FFAFEHCGGGGFHHGGEEFAGFGHGHGGFHBFGEGAFGHH1GHHGHFHAGHHHGGGCEHHHFFGHACGHHG0GGFFGGEBGHGHHGCEHHGHHHHHGHHHHHHHHHHCGGGGHHHHFHFFFFEHHH?CGGGGGHFGFFHGHHHHCGGGHHHHHHHHHHHHHH@GFGGGGG.CFGGGGGGGGGGGGGGGF@FFFFFF@@?@FFFFBFFFFFFFFFFFFFFFFF<FFFFFFBFFB
@M05620:37:000000000-D9766:1:1101:22343:7166 1:N:0:13
GAGGCTGCTTTGGAAGAAACTCATAGATTACTGCAACAGTTCCCCCTGGACCTGGAAAAGTTTCTTGCCTGGCTTACAGAAGCTGAAACAACTCCTACAGGATGCTACCCGTAAGGAAAGGCTCCTAGAAGACTCCAAGGGAGTAAAAGAGCTGATGAAACAATGGCAAGTAAGTCAGGCATTTCCGCTTTAGCACTCTTGTGGATCCAATTGAACAATTCTCAGCATTTGTACTTGTAACTGACAAGCCA
+
BBBBBAFBFFFFFFGGGGGGGGCHHHHHHHHHHHHHFHHEGHHHHGGGGHHHHHHHHHHHHHHHHHHHHHHHHHHGHHHHHHHHGFHHHHHHHHHHHGBFEFGEFGHHHH1EEGGEGHGHHHGHGHFDGGDGHHHHGBGEGCEBCFHHGGHGHHHHGGFHHH/GGHHGHG<?DHFGHHFHEHHHHHGGGGG<DDGHFHHHGGHGHGHHHHHHHHHHHBGHGHHH0GH0GHHFFGGG0CGFGFFGGGBAF./
@M05620:37:000000000-D9766:1:1101:6948:7167 1:N:0:13
ACCACACCTTCTACAATGCGCTGCGTGCGGCTCCCGAGGAGCACCCCTTGCTGCTGACCGAGGCCCCCCTGAACCCCAAGGCCAACCGCGCGAACCCCGGTGAGTGGCCCGCTCTCTGTACTCAGCGCAGCCATCCTCCTTCCTGGGCTCCCGGAGCTGCGCCCTTTATACAGTGCTCTCCCTTCTGGCGTTTTCCGTAGGACTTTCTTATCTGCACCGAGTCTCCTTTGGCCATCCGCCGGTTCTCGCTC
+
AAA1AAA1BCFFG3FB3BA1E0EFG0A000AA/AB//AEE?GHGHGG/0>BGBFHCGHF>/>/EG/EGGEA0G1GGGG/GA/GHHG//BC@/<@A>C.<>>@ACGHGEH<-CGC.:00<0;;000/;;--AE.0;ABF//0=9CBF..:9.9:;9-=-B/999;@BF/9/;//9//;:/;//;FF/;9:;A;@E/;AB9-9BFF/;FFF/;//;//9/--@E-;B;F9;B///;9/-9;:@-9AFF/;9--
@M05620:37:000000000-D9766:1:1101:25782:7173 1:N:0:13
GAGGCTGCTTTGGAAGAAACTCATAGATTACTGCAACAGTTCCCCCTGGACCTGGAAAAGTTTCTTGCCTGGCTTACAGAAGCTGAAACCACTCCTACAGGATTCTACCCCGAACGAAAGGCTCCTAGAATGCTCCAAGGGAGTAAAAGGCCTGATGAAACAATGGCAAGGAAGTCAGGGATTTCCGCTTTAGCACTCCTTGTGATCCAATTTAACAATTTCCATGATTTGTACTTGTAACTTACAAGGCC
+
BBBBBBFBFFFFGFFGFGGGGGHHHFGHHHDGHHGFHHHFGAFD2BAF2FGGHHHHGFBFBHHADGG5BFHHHHHGHHHHHHHHH3FGH1GGH3F3DBBBF1333B44BE1/>>/>/EG/F/3BF3343?43B33F?22?FH</@22@2///2/2211?GGCA1110<FF.<<FF=1100>0<D0DA.<CEB000<0//;000;0:;<0:0=:0;GHCCF009;0090;C0;0CFF000;F;909C9;.;.
@M05620:37:000000000-D9766:1:1101:5236:7183 1:N:0:13
ACCACACCTTCTACAATGAGCTGCGTGTGGCTCCCGAGGAGCACCCCGTGCTGCTGACCGAGGCCCCCCTGAACCCCAAGGCCAACCGCGAGAAGATGACCAGGTGAGTGGCCCGCTACCTCTTCTGGTGGCCGCCTCCCTCCTTCCTGGCCTCCCGGAGCTGCGCCCTTTCTCACTGGTTCTCTCTTCTGCCGTTTTCCGTAGGACTCTCTTCTCTGACCTGAGTCTCCTTTGGAACTCTGCAGGTTCTA
+
BBBBBBB3CFFFGFGGGGBGGGHHGGGBAEHHHFFECEGCFHGHHGGEEEFGHHHHGHHGGCGEGGGGGGGHFHHGGGGHGHHHHGGGGG/<BFHFHHHHHHHGHHHGHHGGHHGGGGGHHHHHHHHHHHGHHGGGGGHGHHGHHHGGGGGGGGGGGB-;AGFGGGFFFFFFFFFFFFFFFFFFFFFFFFFFFFFFFFFFFFFDAFFFFFFFFFF;BBBFFFEFFFF/BFFFFFFFFFFFFFFFFFFBFF:
@M05620:37:000000000-D9766:1:1101:13400:7190 1:N:0:13
AGTGCCAGCTCTCAATCGCACAGGGGACCCAGGGCCTGGCCCCTCCATCCAGAAAACCTATGACCTCACCCGCTACCTGGAGCACCAACTCCGCAGCTTGGCTGGGACCTATGTGAGTATCCAGCGTAGGAATCTGGGAGTTGGGGAGGAGTGAGGAGTTGGGGAAAGACAGTCCTAACCGTGGAGGGTTCTGGTAAATGATGGGGTGAGGAGGGGCTCTTTGGCTCCCACCAGTCCCCCTGTCTGGTCTA
+
BCBBAFFFCFFFGDGGGGGCGCHCGG?EGGHH2FE2FFHHGHGHGGHGHFHHHHHHHGHHHFHHHFHHHHHGG/EFHHHH2FGHHHFFFHHHAFGGGHHHGGHGGGHHGHHHHHHHHHHHHHHHHGGFGGHHHHHHHHFGGHHHGGGGGGEHHGHHHGHHHHGGGGHGHHHHHHHHHHHHGGGGGGGGCFGGGGCFGGGGGGGGGGADFFFFFFFFFFFFFFFFFFFFFFFFFFFFFFFFFFFFFFFFFF9
@M05620:37:000000000-D9766:1:1101:7649:7191 1:N:0:13
AGTGCCAGCTCTCAATCGCACAGGGGACCCAGGGCCTGGCCCCTCCATCCAGAAAACCTATGACCTCACCCGCTACCTGGAGCACCAACTCCGCAGCTTGGCTGGGACCTATGTGAGTATCCAGCGTAGGAATCTGGGAGTTGGGGAGGAGTGAGGAGTTGGGGAAAGACAGTCCTAACCGTGGAGGGTTCTGGTAAATGATGGGGTGAGGAGGGGCTCTTTGGCTCCCACCAGTCCCCCTGTCTGGTCTA
+
>1>>AFFFAF13BEGGGAFCEEFH0EFGGAHH0EFGCFGHCEGH/AFHHHHHHBGCGEBGHFGHHEHHHHHGGEEGHHHH0GHHHHF?EHH1?ECGGHHHGHHGGGHHGHHHHHHHHHHHHHHHHGGCCGHHHHHHHHAFGHHHGGGGG?CGHDHHGGHHHHGGGGHHBGHHHHHHHHHHGGGGFGGGEGGGGGFGGGGGGGGGGGF@FFFFFF@@@@FFFFFFFFFFFFFFFFFFFFFF@FFFFFFFFFB
@M05620:37:000000000-D9766:1:1101:26967:7196 1:N:0:13
ACCACACCTTCTACAATGAGCTGCGTGCGGCTCCCGAGGAGCACCCCGTGCTGCTGACCGAGGCCCCCCTGAACCCCAAGGCCAACCGCGAGAAGATGACCAGGTGAGTGGCCCGCTACCTCTACTGGTGGCAGCCTCCATCCTTCCAGGACTCACGACGCTGCGCCATTTATCACTGGTTCTCTATTCTGCCGTTTTCTGTAGGACTCTCTTCTCTGACCTGAGTCTCCTTTGGAACTCTGCAGGTTCTA
+
AAA1AAAAFFFFG3F13BF1GFHCEAB00000/AF//AEA/FC0FE/E/BEF111BDG0E@>/>F?EEE//0G>FGG//G//?G<F//>C///?01<?11F?0FCCG0<1.<<F->---<GHF0=<<C0:EF:.EHHF:/CGHHHH/0;;;EFGFF?.-;-9AAA;B-99;9/:/FFFBBFBFEF/;F/BFFF@FFFE/:B99BBBFFBBFB/;;BBB/FFFFFEFF/FFFFB/B;BFBB//BBFFFFFB9
@M05620:37:000000000-D9766:1:1101:15042:7202 1:N:0:13
ACCACACCTTCTACAATGAGCTGCGTGTGGCTCCCGAGGAGCACCCCGTGCTGCTGACCGAGGCCCCCCTGAACCCCAAGGCCAACCGCGAGAAGATGACAGGTGAGTGGCCCGCTACCTCTTCTGGTGGCCGCCTCCCTCCTTCCTGGCCTCCCGGCGCTGCGCCCTTTCTCACTGGTTCTCTCTTCTGCCGTTTTCCGTAGGACTCTCTTCTCTGCCCTGCGTCTCCTTTGGCACTCTGCAGGTTCTAG
+
AAA1AAAAFFFFGGGFFG1AGBGFGAA0A0GG1FGEAEGCEHHHHGGEEEFGGHHCHHGG?FEGGAEGGGGBGEHGGGCHA/GHGG?<CG/</CCCDF1?DFEFH1??DFGGGGGG-CHHHHHFGHGGHGHHGGGCEHEFHFHHHHFGGFAFAEGE?-A@A@F@@F@@EBFFF/BFFFFFFFBFFFFFFFFF@AFFFFFFFFBB9BBFFFFFFFFFF/FAFFA@A@FFFFFFFF//B9BFFFEF?AFFFF/
@M05620:37:000000000-D9766:1:1101:21745:7210 1:N:0:13
GAGGCTGCTTTGGAAGAAACTCATAGATTACTGCAACAGTTCCCCCTGGACCTGGAAAAGTTTCTTGCCTGGCTGACAGAAGCTTAAACAACTCCTACAGGATGATACCCGTCAGGAAAGGCTCCTAGAAGACTCACCGGGCGTCCACGAGCTGCTGCAACCCTGGCAAGTAAGTCAGGCCTTTCCGCTTTAGCACTCTTGTGGATCCAATTGACCAATTCTCAGCATTTGTACTTGTAACTGACAAGCCA
+
CB@BCBFBFFFFGGGGGGGGGGFHHHHHHGHHHHHFFFHGHHHHHGGGHEHHHHHHHHHHGHHHHHHHHHHHHFFGHHH3BFG3BFFHH5BFGFGHF3BFFGHH3@FHHHGG1?EBGFHH0?GHGH3GFFGFHHH3B?E/</BDFGG2EC/ADH1?G<0>GCD0GHHGHGHB00DHHHHHEH/DH0CDGGGHHHHHHHHHHHGGGGGGGGGGGG09C.FFGGGFGGFGGGGFGGGGGGGGGBFFF//AEFB
@M05620:37:000000000-D9766:1:1101:21751:7230 1:N:0:13
GAGGCTGCTTTGGAAGAAACTCATAGATTACTGCAACAGTTCCCCCTGGACCTGGAAAAGTTTCTTGCCTGGCTTACAGAAGCTGAAACAACTCCTACAGGATGCTACCCGTAAGGAAAGGCTCCTAGAAGACTCCAAGGGAGTAAAAGAGTTGATGAAACAATGGCAAGTAAGTCAGGCATTGCCGCTTTAGCACTCTTGTGGATCCAATTGAACAATTTTCAGCATTTGCACTTGTAACTGACAAGCCA
+
11>AAAC>CFDFCCGB1BAFEGGHDFGDABBGFBB11BG1BFH1FE?//AAAAE0G1B0BGFGH2F1BG1ABGHAGH1FDGHHF1FEGH0/FFGF1@B1BB0BBEBGHHG?E//B110B0>F10F1BB1BBF0B11<<EFG/?/B>FDGGH12122@D1>10/@1<?0F/111<11@10?/F1111>--C.0=00<0/=D0DHCBC0/;00:C:00C/0C0;0C00C00:00=9F/090;9000/9;.;.9
@M05620:37:000000000-D9766:1:1101:8860:7240 1:N:0:13
ACCACACCTTCTACAATGAGCTGCGTGTGGCTCCCGAGGAGCACCCCGTGCTGCTGACCGAGGCCCCCCTGAACCCCAAGGCCAACCGCGAGAAGATGACCGGTGAGTGGCCCGCTCCCTCTTCTGGTGGCCGCCTCCCTCCTTTCTGGCCTCCCGGCGCTGCGCCCTTTCTCCCTGGTTCTCTCTTCTGCCGTTTTCCGTAGGACTCTCTTCTCTGCCCTGGGTCTCCTTTGGCACTCTGCCGGTTCTAG
+
BBBBBBBAFFFFGGGGGGGFGFHHGGGBAEGHHFFGDGGGGHHHHGGGGGGGGHHHHHHEEGGGGGGGGGGHGHHGGGGHGHHHHGGGGG<CGGHGHHDG2BD<>/?<FFGHHGCC-<CCGHHGHDGGHGGHGCGDDHGGFEFG0;C0;BFGFGGFG-A99>9@>DFFFFFFF/FBFFFF/9FFFFF/;BFFFDFFFFFDF9AD///9/BFFFFFFFBBFFF9.;9BFF/FFFF9BF./;FB/9@DFA9B;
@M05620:37:000000000-D9766:1:1101:17889:7240 1:N:0:13
ACCACACCTTCTACAATGAGCTGCGTGTGGCTCCCGAGGAGCACCCCGTGCTGCTGACCGAGGCCCCCCTGAACCCCAAGGCCAACCGCGAGAAGATGACAGGTGAGTGGCCCGCTACCTCTTCTGGTGGCCGCCTCCCTCCTTCCTGGCCTCCCGGCGCTGCGCCCTTTCTCCCTGGTTCTCTCTTCTGCCGTTTTCCGTAGGACTCTCTTCTCTGCCCTGCGTCTCCTTTGGCACTCTGCAGGTTCTAG
+
BCCCBCCDFFFFGGGGGGGGGGHHGGGBCFHHHGGGGGGGGHHHHGGGFGGGGHGHHHHGGGGGGGGGGGGHHHHGGGGHGHHHHGGGGGDGGGHGHHHH2GFFH1?FGGGHHGGG-CHHHHHHHHHHHGHHGGGGGHGHHGHHHHGGGGGGGGGGG:AGGFFFFFFFFFFFF0BFFFFFFFFFFFFFFFFFFDFFFFFFFFFFFFFFFFFHFHFHFBFFFFEFFFFFF0FFFF0BFBFFFFFFFFFFFFB
@M05620:37:000000000-D9766:1:1101:24426:7279 1:N:0:13
ACCACACCTTCTACAATGAGCTGCGTGTGGCTCCCGAGGAGCACCCCGTGCTGCTGACCGAGGCCCCCCTGAACCCCAAGGCCAACCGCGAGAAGATGACCAGGTGAGTGGCCCGCTACCTCTTCTGGTGGCCGCCTCCCTCCTTCCTGGCCTCCCGGAGCTGCGCCCTTTCTCACTGGTTCTCTCTTCTGCCGTTTTCCGTAGGACTCTCTTCTCTGACCTGAGTCTCCTTTGGAACTCTGCAGGTTCTA
+
BBBBBBBBFFFFGGGGFGFGGFHFGEEAAEHGGGGEEGGGFHGGHGGGDEFGGHGHHHHGCGCGGGGGGGGHGHHGGGGHGGHHHGGGGGCCCGGFFHGHHFGFGHHHHHGGHHGGGGGHHHHHHHHHHHGHHGGGGGHGHHGHHHGGFFGGGGGFGG-;DGFGGGFFFFFFFFBFFFFFFFFFFFFFFFFFFFFFFFFFFFFBFFFFFFFFFFFFFFBFFFF/BFFFFFFFFFFFFFFFFFFFFFFFFFF
@M05620:37:000000000-D9766:1:1101:23341:7279 1:N:0:13
ACCACACCTTCTACAATGAGCTGCGTGTGGCTCCCGAGGAGCACCCCGTGCTGCTGACCGAGGCCCCCCTGAACCCCAAGGCCAACCGCGAGAAGATGACAGGTGAGTGGCCCGCTACCTCTTCTGGTGGCCGCCTCCCTCCTTCCTGGCCTCCCGGCGCTGCGCCCTTTCTCACTGGTTCTCTCTTCTGCCGTTTTCCGTAGGACTCTCTTCTCTGCCCTGCGTCTCCTTTGGAACTCTGCAGGTTCTAG
+
BBBBBBBBFFFFGGGGGGGGGGFHCEGGHGHHHGGGGGGGGHHHHGGGEGGGHHHHHHHGGGGGGGGGGGGHHHHGGGGHGHHHHGGGGGGGGGHHHHHHHHGFG1FGHGGHHGGGGGHHHHHHHHHHHGHHGGGGGHGHHGHHHHGGGGGGGGGGG-BDGFFFFFFFFFFFFFFFFFFFFFFFFFFFFFFFFFFFFFFFFFFFFFFFFFFFFFFFF/BFFF.@FFFFFFFFFF/BFFFFFFFFFFFFFFF
@M05620:37:000000000-D9766:1:1101:20443:7290 1:N:0:13
ACCACACCTTCTACAATGAGCTGCGTGTGGCTCCCGAGGAGCACCCCGTGCTGCTGACCGAGGCCCCCCTGAACCCCAAGGCCAACCGCGAGAACCCCGGCCAGTGGCAAGCTCCCTCTTCTGGTGGCCGCCTCCCTCCTTCCTGGCCTCCCGGCGCTGCGCTCTTTCTCACTTCTTCTCTCTTCTGTCGTTTTCCGTAGGACTCTCTTCTCTGCCCTGACTTTCCTTTGGTACTCAGCCGGTTCTTGTTT
+
A>>1AAAAFFFFFEGFBGG1BFEGE0BA000B10BEEE?//AF0/BFG/BE/1FFFHHHGG>@@FEGCEE/B@FEEEEGE/<FGH/</>BB</CC//<<<//>F11<F01F.1<GFFC/0=G00=/.<.-::.CCEC/C/:9C;0/;CF..E.-;-;@=B@@-:-9/;B//99///9/;/B//;FFF;/-AB--//-;--://9/;B/;FFFFBBBAFF-///;B/;/9//-//:;//;/----;B99//-
@M05620:37:000000000-D9766:1:1101:8514:7299 1:N:0:13
ACCACACATTCTACAATGCGCTGCGTGCGGCTCCCGAGGAGCACCCCTTGCTGCTGACCGAGGCCCCCCTGAACCCCAAGGCCAACCGCGCGAAGATGACCGGTGTGTGGCCCGCTCCCTCTTCTGGTGGCCGCCTCCCTCCTTGCTGGCCTCCCGGCGCTGTGCCCTTTCTCCCTGGTTCTCTCTTCTGCCGTTTTCCGTAGGTCTCTCTTCTCTGCCCTGCGTCTCCTTTGGCACCCTGCCGGTTCTAG
+
BBAABBB>BBDFGGGGGGCEGCGGGEEA2AE2A2BB1AEE1FHCHGG11BGG5F3GHHB0>>/EFGGGG?/FFEGGGCGHGHHHHGGGCG/BBGG/?FGH1-A>A.>.<CGHHC<AD.;CHHHHHHHHHGGGGGGGDGGGGGGG9=CFGGFGFFFFF-;-;B.;9FFFFFFFFFFFFFFF:;FFFFF/;BFFFDFFFFFFF;AA//;BFFFFFF9BB/;AFF.;;BDFF;BFFF/BF.;AB..;DFF9/;;
@M05620:37:000000000-D9766:1:1101:23331:7300 1:N:0:13
GAGACTGCTTTGGCAGAAAGTTATATGTTACTCCAACAGTTCCCCCTGGACCTGGGAAAGATTCTCGCCTTACCTACAAAGCCTGACTCAAGAGCCAGACAGCTACGCGTCCCGCTACCCCCTTTGACGGCCGCATAACTTATTCCTGGCTTCCAGCACCTTCGCCCTTCCTCACTGGCTCTCTCCTCTGGCGTTCTCCGTAGTACTCTCTTCTCCGACCCGAGTCTTCTCTGTGACTCTGCACGGTCTAG
+
1>>1>BCFBBDFFFF11BCBB3D3DA3D33DD1BA1BA0B2DDFGFECF0AB0BF/BAGHAB1DD2BBEE/110DDBG1@>0BBB0>1D111100B00B?>B/111////>>/>>/>E00///01121?/>//<//?11111<111=1>>0001=10/.</0/CEGG?G/;:0CECB/./0/:00/0/;00;-.;.;0;9A;9.;==0C0;0C;;/--;9--9;9;///;/////9//BFFFF/---;;//
@M05620:37:000000000-D9766:1:1101:14956:7312 1:N:0:13
GAGGCTGCTTTGGAAGAAACTCATAGATTACTGCAACAGTTCCCCCTGGACCTGGAAAAGTTTCTTGCCTGGATTACAGAAGCTGAAACAACTCCTACAGGATGCTACCCGTAAGGAAAGGCTCCTAGAAGACTCCAAGGGAGTAAAAGAGCTGATGAAACAATGGCAAGTAAGTCAGGCATTTCCGCTTTAGCACTCTTGTGGATCCAATTGAACAATTCTCAGCATTTGTACTTGTAACTGACAAGCCA
+
>A>>AAFAFFFFFGGG1FGGGGGHHGHHHBHHHHHFFHGDFGHHHGGFGGHHHHHHHHGGGHHHHHGHHHHH0FFFGFGFGHHGHHFHHHGHHHHHHHEGGFHGHHHHHHGEGGHHHHHHHGHGGHGHFHHHHHHHHBHGGHGGEHHHHGHFHHHHHHHHHHHHHHHHHG?FGHGHGHGHGHHHHHEGGGEFHGHHCHHHHHHGFHHGGHHFHFGHHFHHCGHHGHHFGHHCFGGGBFGFGGGFGFFAAA/
@M05620:37:000000000-D9766:1:1101:9455:7334 1:N:0:13
ACCACACCTTCTACAATGAGCTGCGTGTGGCTCCCGAGGAGCACCCCGTGCTGCTGACCGAGGCCCCCCTGAACCCCAAGGCCAACCGCGAGAAGATGACCCGGGGGCGGCCCGGTGCCTCTTCTGGTGGCCGCCTCCCTCCTTCCTGGCCTCCCGGGGCGGGGCCCTTTCTCCCTGGTTCTCTCTTGTGCCGGTTTCCGTTGGGCTCTCTTCTCTGTCCTGGGTTTCCTTTGGTACCCTGGTGTGTTTTA
+
AA1AA1111CCFFFGFGG11FBGBEEEAAEGAGAFE0EE/AGHEHGGE/EA/AB1GHHC/EE/EFEE/E>/FGHHGG/EGGHHH/FGGGG<C/?01?<?G10//><--:-99-9----:CF/9//;/;;BFF-=99-;E9---:/9//;A-;-A-A-9---9-;@@@-B/BB/9BF/A/9/;//;///;/;/@-@ABB9B//AF;-9-//9/////:9;/B//-/--9B////;-/BBF/-;/---9/--/
@M05620:37:000000000-D9766:1:1101:15544:7348 1:N:0:13
GAGGCTGCTTTGGAAGAAACTCATAGATTACTGCAACAGTTCCCCCTGGACCTGGAAAAGTTTCTTGCCTGGCTTACAGAAGCTGAAACAACTCCTACTGGCTGCTACCCGTAAGGAAAGGCTCCTAGAAGATTCCAAGGGAGTAAAAGAGCTGAGGAAACAATGACAAGTAAGTCAGGCATGTCCGCTTTAGCACTCTTGTGGATTGAATTGAACAATTTTCAGCATTTGCACTTTTAACTTACAAGCCA
+
A1AAA>C>BFDFBGFGG1EG1F1DABGADGAGGAG110B1BDG1GG?F/AA0AB0B1A0BFEBGAH11GA1FGHFHHBGEHHHF1FGHH0GHFFE1BB1BE/B/?1GGG0/?/>C1BBB00?10?1B1B11B1122B21?//C/B1F2BFH011<0/1@000<11111?0111<11110?.>0111>-CE.0D0=<0<000=<.<00/;000;:::C/0;0;;C00;00;00;9FF00;=90090;00:.9
@M05620:37:000000000-D9766:1:1101:13926:7358 1:N:0:13
AGTGCCAGCTCTCAATCGCACAGGGGACCCAGGGCCTGGCCCCTCCATCCAGAAAACCTATGACCTCACCCGCTACCTGGAGCACCAACTCCGCAGCTTGGCTGGGACCTATGTGAGTATCCAGCGTAGGAATCTGGGAGTTGGGGAGGAGTGAGGAGTTGGGGAAAGACAGTCCTAACCGTGGAGGGTTCTGGTAAATGATGGGGTGAGGAGGGGCTCTTTGGCTCCCACCAGTCCCCCTGTCTGGTCTA
+
A?ABCFFFCFFFGGGGGGGGGGHHGGGGEGHHGGGGGGHHGHGHGGHHBHHHFHFHHGGHHHEHHHHHHHHGGFGGHHHHHHHGGHHHGHHHGGGGGHHHGHHGGGHHGHHHHFHHH3FGHHHHHGGGGGHHHHHHHHHGGHHHGGGGGGGHHGHHHGFHHHGGGGHHHHHHHHHHHHHHGGEGGGGG;FFGGGFFGGGGGGGGGGFFFFFFFFFFFFFFFFFFFFFFFFFFFFFFFFFFFFFFFFFFFFF
@M05620:37:000000000-D9766:1:1101:16670:7364 1:N:0:13
ACCACACCTTCTACAATGAGCTGCGTGTGGCTCCCGAGGAGCACCCCGTGCTGCTGACCGAGGCCCCCCTGAACCCCAAGGCCAACCGCGAGAAGATGACAGGTGAGTGGCCCGCTCCCTCTTCTGGTGGCCACCTCCCTCCTTCCTGGCCTCCCGGCGCTGCGCCCTTTCTCACTGGTTCTCTCTTCTGCCGTTTTCCGTAGGACTCTCTTCTCTGCCCTGCGTCTCCTTTGGCACTCTGCAGGTTCTAG
+
CCCCCCCCFFFFGGGGGGBGGGHHGEGEHGGHHGGGGGGGGHHHHGGGGGGGHGFHHHHGGGGGGGGGGGGHHHHGGGGHGHHHHGGGGG<DGGHHHHFH2FFFH1?FDFFHHGGG-CFHHHHHHHEHHGHH0CGHHHGHHGHHHHHHHHHHGGGGG??FGGGGFFFFFFFFF0BFFFFFFFFFFFFFFFFFFDFFFFFFFFFFFFFFFFFFFFFFFFFFFFADFFFFFFFFFF0;FFFFFFBFFFFFFF9
@M05620:37:000000000-D9766:1:1101:6764:7395 1:N:0:13
ACCACACCTTCTACAATGAGCTGCGTGTGGCTCCCGAGGAGCACCCCGTGCTGCTGACCGAGGCCCCCCTGAACCCCAAGGCCAACCGCGAGAAGATGACACTGGATCGTCCCGCTACCTCCCCTCTTGCTCCCGCCTCTCCTCCCTGCCCTCCCCCATCTGCCCCTTGTTTCACCGTTTCTCTCTTCTCGTCTGTTCCTCATCACTCTCCTCTCTCACCTGAGGCTCTTTTGTAGTTCTCCATCGGCTAG
+
BBBBBBBAFFFFGGGFGGGGGGHHGGGGHGHHHGGG2ECGGHHHHGGGEEGG5FHHHHHG?E?EGGGGGGFHHHHGGGGHGHHHHGGGGGGGDDHGHHH?2222??11/0/?/->--<011.<./.<0000=<<.-;:.:CFCC;:/0..;;;;9..@/;9090;9../;0/0900.;./;/;B/B;/;/.9...;//9/99//;:;9:B/;B:;B///;///..9;;/999/.///;;B/9//;;.;.;.
@M05620:37:000000000-D9766:1:1101:11549:7398 1:N:0:13
AGTGCCAGCTCTCAATCGCACAGGGGACCCAGGGCCTGGCCCCTCCATCCAGAAAACCTATGACCTCACCCGCTACCTGGAGCACCAACTCCGCAGCTTGGCTGGGACCTATGTGGGTATCAGGCGAAGAATTCTGGGGGTGGGGGGGGAGTAGGGCGTTGGGGAAGACAGGTCCTACCCGGGGGGGGTTCTGGAAAATATTGGGGTGGGAGGGGGCTCTTTGGCTCCCCCAAGTCCCCCTGTCTGGCCTA
+
CCABCFFFCFFFGGGGGGGGGGHHGGGGGGHHGGGGGGHHHHGHGGHHHHHHHHHHHGHHHHHHHGHHHHHGGGGGHHHHHHHHHHHHGHHHGGGGGHHHGHHGGGHHGHHHH332/<3BG22<2<//>/?1?1<FG0/->-<DG--;--;.//;./:@@CFF-;D..///.;F//F/A.9-;--;@@>CA/FF/9;;////;FFF9--;..;@D-;-9BFBF///;A..;-.;9BFFFFA.;/;FF/AB9
@M05620:37:000000000-D9766:1:1101:6735:7399 1:N:0:13
ACCACACCTTCTACAATGAGCTGCGTGTGGCTCCCGAGGAGCACCCCGTGCTGCTGACCGAGGCCCCCCTGAACCCCAAGGCCAACCGCGAGAAGACGACCGGTGGGTGGCCCGCTCCCTCTTCTGGTGGCCGCCTCCCTCCTTCCGGGCCTCCCGGCGCTGCGCCCTTTCTCCCGGGTTCTCTCTTCTGCCGTTTTCCGAAGGCTTCTCTTCTCTGCCCTGCGTCTCCTTTGGCACTCTGCAGGTTCTAG
+
AAAAAAA>CFFFGGGGGG1BG1GHG0EA0AGHEBFB?EGGGHHHHGGGCEGGHHGHHHHEEGGGGCGGGGGFHFGGGGGHFGHHHGGECG/<@BG10</</>C<<.<<C-CGAC--:;:CHHGHHHHGG.CF@G?EGGFGGGGG;B.A-@=FFFAF--9-;9-;@B@@F/FF/BF-@@B9:;FFFFF/;;FE@FFF?FF---;;9/:9FFFFFF999FF-/9-;999FBFF/F//9/-;;FF/BFFFFFFF
@M05620:37:000000000-D9766:1:1101:23611:7424 1:N:0:13
AGTGCCAGCTCTCCATCGCACAGGGGACCCAGGGCCTGGCCCCTCCATCCAGAAAACCTATGACCTCACCCGCTACCTGGAGCACCCACTCCGCAGCTTGGCTGGGACCTATGTGAGTATCCAGCGTAGGAATCTGGGAGTTGGGGAGGAGTGAGGAGTTGGGGAAAGACAGTCCTAACCGTGGAGGGCTCTGGTAAATGATGGGGTGAGGAGGGGCTCTTTGGCTCCCACCAGTCCCCCTGTCTGGTATA
+
>A>3>DFFBFFFG4GGGGGCECHFG22AEEGHBBEAAFHHFHGHGGHHHHHHHHHCGGHHHGHHHGGHHHHGE>EEHHEG2BGHHH11?GHC?ECEEGFGGHFEGGHHGFHHHHHFFGFFBG2GGC<<//1>?1FHFH0?CGGH-C<CC.<<G0DG0.</DGCCGAEGC///;CCGHHGABA?B.EDG.;9FBF;BB00;;CGFFFFBEAFFDDBBBBFFFFFFFF/;EFF9A.;FFFADBE99/;9F/;9
@M05620:37:000000000-D9766:1:1101:18800:7434 1:N:0:13
GCGGCTGCTTTGGAAGAAACTCATAGATTACTGCCACAGTTCCCCCTGGACCTGGAAAAGTTTCTTGCCTGGCTTACAGAAGCTGAAACAACTCCTACAGGATGCTACCCGTAAGGAAAGGCTCCTAGAAGACTCCCAGGGAGTCAAAGAGCTGATGAAACAATGGCAAGTACGTCAGGCATTTCCGCTTTAGCACTCTTGTGGATCCAATTGAACAATTCTCAGCATTTGTACTTGTAACTGACACGCCA
+
>3>AADDAFFFBGGGGF4FGGGGGBFHHH5FGHH33BFFAFGHHHGFF2AFFGH1GG32BBGHHFHHGHHHHHHG3GHHGHHHGGDGGHFGHHHHH3GHHHHHHHHHHHHGG@/FEFHHHFHHHGHFHH3GHHHGG/0BFFEGG01@1@GGHHH1GH2FGH0/?GHHCGGGH1?FHGGHHAGHHHGGGGGGHHHHHHHHHHHHGHHHHHBGHHB0<0/:CGGGGGGGGGGGGGGGGGGGGGGGGGG0EBGD
@M05620:37:000000000-D9766:1:1101:5766:7440 1:N:0:13
AGTGCCAGCTCTCAATCGCACAGGGGACCCAGGGCATGGCCCCTCCATCCAGAAAACCTATGACCTCACCCGCTACCTGGAGCACCCACTCCGCAGCTTGGCTGGGACCTATGTGAGTATCCAGCGTAGGAATCTGGGCGTTGGGGCGGCGTGAGGAGTTGGGGAAAGCCAGTCCTAACCGTGGAGGGTTCTGGTAAATGATGGGGTGAGGAGGGGCTCTTTGGCTCCCACCAGTCCCCCTGTCTGGTCTA
+
11>>A@@BAF1DDBGA11FF10AC00BAFA0AFAE/B0FAGCEGAFHH1BGFHHH0BEHHGDDAGDBB?GH>EF/EHEFGHFHCH//?EHHHGCEGE0BGGCHGGCHHFHHGHHHFHHHHHHGHHGGACFGFGHHHHG/AGGGHGG.@C-;AG.CFBGGGGGGGA?EF/;BFFFFFFFFF@FF@AEF@BFFFFFFFFFFFFFFFFFF@FFFFFF@@@?FFFFFFFFFFFFFFFFFFFFFF@FFFFFFFFFB
@M05620:37:000000000-D9766:1:1101:8147:7441 1:N:0:13
ACCACACCTTCTACAATGAGCTGCGTGTGGCTCCCGAGGAGCACCCCGTGCTGCTGACCGAGGCCCCCCTGAACCCCAAGGCCAACCGCGAGAAGATGACCGGTGAGTGGCCCGCTCCCTCTTCTGGTGGCCGCCTCCCTCCTTCCTGGCCTCCCGGCGCTGCGCCCTTTCTCCCTGGTTCTCTCTTCTGCCGTTTTCCGTAGGCATCTCTTCTCTGCCCTGCGTCTCCTTTGGCACTCTGCCGGTTCTAG
+
>>1>>A>AFFF1BGG1B1B1F1BFE0BBAAAFA0BABE//A/FE/BEEEEEEFHHHEGHGGGG/FGG?EECGBGHAEEGEFHGHHAEE<B>>B?CBGFGH1?CA/?C11/>CC@-C@.<CHGHHHHGHHGGHGGGGGHGGGGGG0;C;CFFGGGGGG-;;@@;@@B@@FFFFF/FFBEBF;BFFFFF;;FFF@ABFFFFBB;BF//9;FFFFFF9BF9;EBF-;A@BFF/;BBF;BF-;;F/9;@@B;;/;
@M05620:37:000000000-D9766:1:1101:18539:7462 1:N:0:13
GAGGCTGCTTTGGAAGCAACTCATAGATTACTGCAACAGTTCCCCCTGGACCTGGAAAAGTTTCTTGCCTGGCTTACAGAAGCTGAAACAACTCCTAAAGGATGATACCAGTCCAGCAGGAAGCATAGTCGACTACAAGACCGTACACGAGCAAAAGACCCCATGGCACAACGGTCAGGAATTTACGCATTTGCACTCTAGCGGATCCACTTACCCACTTCAACGATTTTGAACTTTTGCATGTCCAACCA
+
>1AAAAFAFFDFFGGF1BFGGGBG3FEHH1FGHH11BFFDDGHHHGEF/0BFGHAGHF0BFHHHGHHHHHHHHHF1FGHFHHHFFGGHHFGHH1B11@1B1011B2B@1FF1BB1BB00//00?111B2BE>EEE011<00B/?/C/1CCG?/0@0@/<</?/?G00<100.->..<<///0<000<A.<:00:;;GBG0;0-----/0/9000:CB.;C0000.9.;9C;./;///;//9/;/;///;;-
@M05620:37:000000000-D9766:1:1101:26841:7467 1:N:0:13
ACCACACCTTCTACAATGAGCTGCGTGTGGCTCCCGAGGAGCACCCCGTGCTGCTGACCGAGGCCCCCCTGAACCCCAAGGCCAACCGCGAGAAGATGACCAGGTGAGTGGCCCGCTACCTCTTCTGGTGGCCGCCTCCCTCCTTCCTGGCCTCCCGGCGCTGCGCCCTTTCTCACTGGTTCTCTCTTCTGCCGTTTTCCGTAGGACTCTCTTCTCTGGCCTGAGTCTCCTTTGGAACTCTGCAGGTTCTA
+
>AABA4>>BBCFDEDFGG5FGFGFGEEAAEAABFFE?EAAA22BBBA0EEAFDGGHEBGEE?C>BEFCE?GG3BEEE?EHGHFGCEFE<B/CFGHBGFHHHHEA?C1?FGF?GHFDGCFHHGGHHHGGHHD.C@CDG:GGHHGHHFFGGGGGGGGGGG-ADFFD-BFFFFFFFF9BFFFBF/BBFFFF;BBFFBDFFEFFD/99ABBFFFFFFFFFBF/;FFF;;FFFFFFFFBFBB9/BFBBFFFFF/99
@M05620:37:000000000-D9766:1:1101:18560:7469 1:N:0:13
GAGGCTGCTTTGGAAGAAACTCATAGATTACTGCAACAGTTCCCCCTGGACCTGGAAAAGTTTCTTGCCTGGCTTACAGAAGCTGAAACAACTCCTACAGGATGCTACCCGTAAGGAAAGGCTCCTAGAAGACTCCAAGGGAGTAAAAGAGCTGATGAAACAATGGCAAGTAAGTCAGGCATTTCCGCTTTAGCACTCTTGTGGATCCAATTGAACAATTCTCAGCATTTGTACTTGTAACTGACAAGCCA
+
CCCCCCFCFFFFGGGGGGGGGGHHHHCGHHHHHHHHGHHGHGHHHGGGGHHHHHHHHHHHFGHHHHHHHHHHHHHHHHHHHHHHHGHHHHHHHGHHHHFHHGHHGHHHHHGGGEHFHHHHHHHHGEHHHHGHHHGHHHHFGHGGHHHGGGHGHHHHHGHHFH/GHHHHGGHG1?FHHHHBCHHHHGGGGG.GH0GHHHHHHHHGHHHHFFHHBFC0C/CHHH0GHFHGHHHFGGGGGGGGGGGGGG0:?A/
@M05620:37:000000000-D9766:1:1101:26291:7470 1:N:0:13
AGTGCCAGCTCTCAATCGCACAGGGGACCCAGGGCCTGGCCCCTCCATCCAGAAAACCTATGACCTCACCCGCTACCTGGAGCACCAACTCCGCAGCTTGGCTGGGACCTATGGGAGAATCCAGCGTAGGAATCTGGGAGTTGGGGAGGGGGGAGGAGTTGGGGAAAGACAGTCTTAACCGTGGAGGGTTCGGGTAAATGAGGGGGGGAGGAGGGGCTCTTGGGCTCCCACCAGTCCCCCGGTCGGGTCTA
+
?AABBFFFBFFFGGGGGGGGGGHHGGGGEGHHGGGGGGHHFHGHGGHHHHHHHEFGHGHHHHHHHHFFHHFGGEEGHHHHHHHGFHHGGHHHGGGGGHDGGFHGGFHHGHHHG202?/02@GB22/</<<F<1<1@G00FEHFFG-CD@-----;-..;/;BB-EF?.FF/B;B/9:9F/-9;;.AA:9..-;.99BB/;/9;AD--:-@-.DF;--;9BF/B9.;;E.FF?E.:;FFF?-----9-.-9/
@M05620:37:000000000-D9766:1:1101:20453:7470 1:N:0:13
ACCACACCTTCTACAATGAGCTGCGTGTGGCTCCCGAGGAGCACCCCGTGCTGCTGACCGAGGCCCCCCTGAACCCCAAGGCCAACCGCGAGAACCCAGGTGAGTGGCCCGCTACCTCTTCTGGTGGCCGCCTCCCTCCTTCCTGGCCTCCCGGAGCTGCGCCCTTTCTCACTGGTTCTCTCTTCTGCCGTTTTCCGTAGGACTCTCTTCTCTGACCTGAGTCTCCTTTGGAACTCTGCAGGTTCTAGATC
+
CBBCCBBCFFFFGGGGGGGGGGHHGGGGHGHHHGGGGGG?GHHHHGGGGGGGHHHFGHHGGGGGGGGGGGGHHHHGGGGHGHHHHGGGGGGGGGHHG/?FGHHHHHEGHHGGGCFHHHGHHHHHDGGHHGGGGGHGHHGHHHHGGGGGGGGGGG-:DGGGGGGFFFFFFFFFFFF/FFFFFFFFFFFFF@;AFFFFFBF..FFFFFFFFFFFFF/FFFFFFFFFFFFFFFFFFFFFFFFFFAAFFF/BFFF
@M05620:37:000000000-D9766:1:1101:7026:7482 1:N:0:13
ACCACACCTTCTACAATGCGCTGCGTGTGGCTCCCGAGGAGCACCCCGTGCTGCTGACCGAGGCCCCCCTGAACCCCAAGGCCAACCGCGAGAAGATGACCAGGTGAGTGGCCCGCTACCTCTTCTGGTGGCCGCCTCCCTCCTTCCTGGCCTCCCGGAGCTGCGCCCTTTCTCACTGGTTCTCTCTTCTGCCGTTTTCCGTAGGACTCTCTTCTCTGCCCTGCGTCTCCTTTGGAACTCTGCAGGTTCTA
+
AAAAAAB>BFBFGGGGGG42E2EEGEEBFEHHEFFEFGGGGHHHHGGAFEEGHHHHHHG0EECGGFEEGGGCHFGGGGFA/CGEEFF/BD/>/DCGFFHGHHAFF11<?FGEHH-@C--<G00G0=0G</.:GCDCD.::BBEGF09;09.FB99..--99C/B=BFBB//BBB/99FF/B9BFFFFF/9BBF;9AFFFFDBFDF/BBBFFB99BBF/9;9BF99A@AFF//FBBBBFB9BFFFFFFFFF:
@M05620:37:000000000-D9766:1:1101:14251:7489 1:N:0:13
GAGGCTGCTTTGGAAGAAACTCATAGATTACTGCAACAGTTCCCCCTGGACCTGGAAAAGTTTCTTGCCTGGCTTACAGAAGCTGAAACAACTCCTACAGGATGCTACCCGTAAGGAAAGGCTCCTAGAAGACTCCAAGGGAGTAAAAGAGCTGATGAAACAATGGCAAGTAAGTCAGGCATTTCCGCTTTAGCACTCTTGTGGATCCAATTGAACAATTCTCAGCATTTGTACTTGTAACTGACAAGCCA
+
BBCCBCFCFFFFGFGGGGGGGGHHHGHHHHHGHHGHFHHGHGGHHGGFHHHHHHHHGFHGFGHHHHHHHHHHHHHGFHHHHHGHHFEHGHGHHHHHHHBFCBGGGHHHHHFEEFHHGBGGHEGHGHHHHHHHHHHHHGHGGHGGHHHHFGHFHHHHHHHHHHGHHHHHHGF?GHFGHHHFEGHHHHGGGGGGHHHHCGGGHGHGHHHFHGHHHHGHHCGH;GCGBGHHFHHBFGGG0CFBFFFFGGGFFGB
@M05620:37:000000000-D9766:1:1101:5159:7496 1:N:0:13
GAGGCTGCTTTGGAAGAAACTGATAGATAACTGACACAGGACCCCCTGACCACGTAACCGTTCCTTGCCTGGCTGACAGCAGCTGCAACAACTCCTCCAGGTTGATACCAGTAAGGCAAGTCTCCTAGCCGACTCCCCTGGCGTACACGAGCTGCTGACACCATGGCCAGTCCGTCAGGCATTTCCGCTTTCGCACTCTTGTGGATCCACTTGCACCCTTCTCAGCCTTTGTACTTGTACCTGACAAGCCA
+
AABBBBFBFFFFGGGGGGGGG5B5D55DAD4DF4BGFHA222A2222B23B32A1B1ABEB122DBB33BAA1B1B?FGEHHHHB33BFB1BB3FH2G2FH3BB3@BF33B334BF3GHG3FHHHH3FBB?<CDGHGD2FC0BE/>/FD/ACGH1GH10<>..>>GHHCG0GC.<GGGHH.CGHHHG:=EGHGGABBFGGGFGF0;BFFFGGGF;;;.;CFG;BBBF.;//;B9;;F/;BFFFFF//;;A.
@M05620:37:000000000-D9766:1:1101:19780:7506 1:N:0:13
AGTGCCAGCTCTCAATCGCACAGGGGACCCAGGGCCTGGCCCCTCCATCCAGAAAACCTATGACCTCACCCGCTACCTGGAGCACCAACTCCGCAGCTTGGCTGGGACCTATGTGAGTATCCAGCGTAGGAATCTGGGAGTTGGGGAGGAGTGAGGAGTTGGGGAAAGACAGTCCTAACCGTGGAGGGTTCTGGTAAATGATGGGGTGAGGAGGGGCTCTTTGGCTCCCACCAGTCCCCCTGTCTGGTCTA
+
A?>AA@5FBFFDFFGFGAFGEEFGFGGGGDHHGGGFGCHCGHGHGGEF5FGFG33GHGBEGHHHHHGGHHHGGG?EHHHHHHHEHHHHGCHHGGGGGHHHGHHGGDHHGHGHHHEGHHHHHHHFHCDDGGHHHHFHHHHGGFDC/AFGGGFFHHFFGGHHHHGGGGHHHHHHHHHHHHHHGGGGDFGGAFGGGGGGGGGGGGGGGGFBFFFFFF?BBBFFFFFFFFFFFFFFFFFFFFFFBFFFFFFFFF/
@M05620:37:000000000-D9766:1:1101:11973:7513 1:N:0:13
ACCACACCTTCTACAATGAGCTGCGTGTGGCTCCCGAGGAGCACCCCGTGCTGCTGACCGAGGCCCCCCTGAACCCCAAGGCCAACCGCGAGAACCCCGGTGAGTGGCCCGCTCCCTCTTCTGGTGGCCGCCTCCCTCCTTCCTCGCCTCCCGGCGCTGCGCCCTTTCTCACTGGTTCTCTCTTCTGCCGTTTTCCGTAGGACTCTCTTCTCTGCCATGAGTCTCCTTTGGAACTCTGCAGGTTCTCGATC
+
BBBBBBBBFFFBGGGGGGGGGDGFGEEFHGHHFGGGGGGCGHHHHGGGEEGFHGHHHHHGGGGGGEEGGGGGHFFEGGFGFEHEHGGGGCGC?/??CBGG?CGH<FFGHHGGG-EGHHHHFFBFGH?HC-CGGDGGGGDFGFGF0;9AEGGGD@-9@BBFBBFBBFFFFF/B/9.;9FFFFFFFFFFFB;9AFFBFFFFFFFFBFBFFFFFFFFFF/FFFF//;FBFBFFF//B9BFBF/;.;FFF/A/F?
@M05620:37:000000000-D9766:1:1101:9233:7515 1:N:0:13
GAGGCTGCTTTGGACGAAACTCATAGATTACTGCAACAGTTCCCCCTGGACCTGGAAAAGTTTCTTGCCTTGCTTAAAGAAGCTGAAACAACTCCTACTGGTTGCTACCCTTAAGGACAGGCTCCTAGAATAATCCAAGGGAGTAAAAGAGATGATGAAACAATGGCAAGCAAGGCAGACATTTCCGCTTTAGCACACTTGAGGATCCAATTGAACAATTATCAGCATCTGTACTTTTAACCGACAAGCCA
+
>3AA3>FBFBD4G4BAEE?EGGHHHCHHFHBDDG3FBGBFF5A32AAA2F2BAGAF332BBGFADFGABBABBDG555DBGGBBF33F3B1GH3B3FF3B33@1BBBBBB3B33@3302??/0?/BB4BF4B3B44?BG/</?/B?3?3?22>@2@>@FG2@F<22<01//0<F//0<.>>11111<><.<00==D/</000</</:/:0000:<GCG<C00;:0;;C0;90;C0;9B00;0-;-;@..9/
@M05620:37:000000000-D9766:1:1101:14405:7549 1:N:0:13
AGTGCCAGCTCTCAATCGCACAGGGGACCCAGGGCCTGGCCCCTCCATCCAGAAAACCTATGACCTCACCCGCTACCTGGAGCACCAACTCCGCAGCTTGGCTGGGACCTATGTGAGTATCCAGCGTAGGAATCTGGGAGTTGGGGAGGAGTGAGGAGTTGGGGAAAGACAGTCCTAACCGTGGAGGGTTCTGGTAAATGATGGGGTGAGGAGGGGCTCTTTGGCTCCCACCAGTCCCCCTGTCTGGTCTA
+
CCCCCFFFCFFFGGGGGGGGGGHHGGGGGGHHGGGGGGHHHHGHGGHHHHHHHHGHHGHGHHGHHHHHHHHGGGGGHHHHHHHHHHHHGHHHGGGGGHHHGHHGGGHHGHHHHHHHHHHHHHHHHGGGGGHHHHHHHHHGGHHHGGGGGGGHHHHHHGHHHHGGGGHGGHHHHHHHHHHHGGGGGGGG;FFGGGFFFGGGGGGGGGFFFFFFFFFFFFFFFFFFFFFFFFFFFFFFFFFFFFFFFFFFFFB
@M05620:37:000000000-D9766:1:1101:19773:7575 1:N:0:13
AGTGCCAGCTCTCAATCGCACAGGGGACCCAGGGCCTGGCCCCTCCATCCAGAAAACCTATGACCTCACCCGCTACCTGGAGCACCAACTCCGCAGCTTGGCTGGGACCTATGTGAGTATCCAGCGTAGGAATCTGGGAGTTGGGGAGGAGTGAGGAGTTGGGGAAAGACAGTCCTAACCGTGGAGGGTTCTGGTAAATGATGGGGTGAGGAGGGGCTCTTTGGCTCCCACCAGTCCCCCTGTCTGGTCTA
+
CCCCCFFFCFFFGGGGGGGGGGHGGGGGGGHHGGGGGGHHHHGHGGHHHGHHHHHHHGHHHHHHHHHHHHHGGEGGHHHHHHHHHHHHGHHHGGGGGHHHGHHGGGHHGHHHHHHHHHHHHHHHHGGGGGHHHHHHHHHGGHHHGGGGGGGHHHHHHGHHHHGGGGHHHHHHHGHHHHHHGGGGGGGGFGGGGGGFGGGGGGGGGGFFFFFFFFFFFFFFFFFFFFFFFFFFFFFFFFFFFFFFFFFFFFF
@M05620:37:000000000-D9766:1:1101:14562:7577 1:N:0:13
ACCACACCTTCTACAATGAGCTGCGTGTGGCTCCCGAGGAGCACCCCGTGCTGCTGACCGAGGCCCCCCTGAACCCCAAGGCCAACCGCGAGAACCCCGGTGAGTGGCCCGCTCCCTCTTCTGGTGGCCGCCTCCCTCCTTCCTGGCCTCCCGGCGCTGCGCCCTTTCTCACTGGTTCTCTCTTCTGCCGTTTTCCGTAGGACTCTCTTCTCTGCCCTGAGTCTCCTTTGGAACTCTGCCGGTTCTCGCTC
+
BBBBBBBBFFFFGGGGFG5FGFHHGGGB42FFGGGF?EF?EHHHHGGG?FGGGHHHHHHEEGCGGGGGGGGHHHHGGGGHGHHHHGGGGG/BGGHHG/<>ACFHHGGGHGGGG@GEHHHHHHDGDGGHFGGGGGHGGGGGGGGGGGGGGGGGGGCGFFFFFFFFFFFFFFBFF/./;FFFFFFFFFFBFDADFFFFFF.DFBFF/FFFFFFFFF/BEFFEFFFFFFFFEFF/BFFFBBF/@FDFFF/A.;9
@M05620:37:000000000-D9766:1:1101:17387:7580 1:N:0:13
ACCACACCTTCTACAATGAGCTGCGTGTGGCTCCCGAGGAGCACCCCGTGCTGCTGACCGAGGCCCCCCTGAACCCCAAGGCCAACCGCGAGAAGATGACCAGGTGAGTGGCCCGCTACCTCTTCTGGTGGCCGCCTCCCTCCTTCCTGGCCTCCCGGAGCTGCGCCCTTTCTCACTGGTTCTCTCTTCTGCCGTTTTCCGTAGGACTCTCTTCTCTGACCTGAGTCTCCTTTGGAACTCTGCAGGTTCTA
+
CCCCCCBCFFFFGGGGGGGGGGHHGFGEGEHHHGGDFGGGGHHHHGGGGFGGHGHHHHHGGGGGGGGGGGGHHHHGGGGHGHHHHGGGGGGGGGHGGFHHHHHGFHHHHHGGHHGGGGGHHHHHHHHHHHGHHGGGGDHGHHGHHHGGGGGGGGGGGG-AFGGGGGFFFFFFFFFFFFFFFFFFFFFFFFFFFFFFFFFFFFFFFFFFFFFFFFFFFFFFFFFFFFFFFFFFFFFFEFFFFFFFFFFFFFB
@M05620:37:000000000-D9766:1:1101:9266:7580 1:N:0:13
ACCACACCTTCTACAATGAGCTGCGTGTGGCTCCCGAGGAGCACCCCGTGCTGCTGACCGAGGCCCCCCTGAACCCCAAGGCCAACCGCGAGAAGATGACAGGTGAGTGGCCCGCTACCTCTTCTGTTGGCCGCCTCCCTCCTTCCTGGCCTCCCGGGGCTGCGCCCTTTCTCACTGTTTCTCTCTTCTGCCGTTTTCCGTAGGACTCTCTTCTCTGCCCTGAGTCTCCTTTGGAACTCTGCAGGGTCTAG
+
ABBABBBBFFFFFGGGGGFAF5FEEEFBFEHHCFGEEGGGGHHHHGGGGEGGHHHHGHHGGGGGGFGGGGGHHFFGGGGHEFHHHGGEGGBC?BGGGFFH11/1?1??G//??-C?<<GDDH00DD00<./0<A-:E.C:G./:0/00/9.9CAF?--;BBG.@BAB?/B/BFBFB9///:BFFFFB/B9//-9:FE/999A../;9FFFF//BFFFB/9/9.;BBFF///9/////9;B9//99-;9FF/
@M05620:37:000000000-D9766:1:1101:11191:7584 1:N:0:13
ACCACACCTTCTACAATGAGCTGCGTGTGGCTCCCGAGGAGCACCCCGTGCTGCTGACCGAGGCCCCCCTGAACCCCAAGGCCAACCGCGAGAAGATGACAGGTGAGTGGCCCGCTACCTCTTCTGGTGGCCGCCTCCCTCCTTCCTGGCCTCCCGGAGCTGCGCCCTTTCTCACTGGTTCTCTCTTCTGCCGTTTTCCGTAGGACTCTCTTCTCTGACCTGAGTCTCCTTTGGAACTCTGCAGGTTCTAG
+
>A3AABBBFFFFGGFFGGGGGGHHGGGGHGHHHGGG2FGFFHHHHGGEEEGFGHHHFHHG>EGGGGGGGGGHHHHGGGEHGHHHHGGGGGGGFGHFGHHHGGFFHHHHHGGHHGGGGGHHHHHHHHHGHGHHGGGGGHFHHGHHHHGGFGGGGGGGG-ABGGGGGGFFFFFFFFFFFFFFFFFFFFFFFFBFFDFFFFFFFFFAFFFFFFFFFFFFF/BFFFFFFFFFFFFBFFFFFFFFFFFFF9FFFFF
@M05620:37:000000000-D9766:1:1101:25341:7585 1:N:0:13
AGTGCCAGCTCTCAATCGCACAGGGGACCCAGGGCCTGGCCCCTCCATCCAGAAAACCTATGACCTCACCCGCTACCTGGAGCACCAACTCCGCAGCTTGGCTGAGACCTATGTGAGTATCCAGCGTAGGAATCTGGGAGCTGGGGAGGAGTGAGGAGTTGGGGAAAGACAGTCCTAACCGTGGAGGGTTCTGGTAAATGATGGGGTGAGGAGGGGCTCTTTGGCTCCCACCAGTCCCCCTGTCTGGTCTA
+
>AABAFFFBFFFGCGGGFFCEEFFAF?EEEAGFGFEEFFGFHGEGGFHGHFHHFHHFGFFHHHHHHHBGFFFE>EFHHHF2BGFGHEGEFGFEEEGGGGHGFG/0?B3?F3?2F3?3BBFDHF2FCC/BA2@<D2@DC0F/??CD/CDGA>FCFGC<A/<=GC@.:C:/GFCGHHFHECH?AA-.EGG9FFFFF;C00CFB;CF?AED?FFFDDAFFDAFFB/9;B/;AFFFFFFFFFFA-AFFF//BBF/
@M05620:37:000000000-D9766:1:1101:25314:7589 1:N:0:13
ACCACACCTTCTACAATGAGCTGCGTGTGGCTCCCGAGGAGCACCCCGTGCTGCTGACCGAGGCCCCCCTGAACCCCAAGGCCAACCGCGAGAAGATGACCTGCCCGTGCTCCGCTCCGTCTTCTGGTGGCCGCCTCCCTCCTTCCTGGCCTCCCGGCGCTGCGCCCTTTCTCCCTTGTTCTCTCTTATGACGTTTTCCGTCGGCCTCTCTTCTCTGCCCTACGTCTCCTTTGGAACTCTGCAGGATCTCG
+
?AAABBABFFFFGGGFGGFGGGHHGGGGHGHHHGGDEEGCGHGHHGEGGGGFFDGHHHHGGGCGFG@EGGGHHHGGGGGGGHHGFGGGGCCGCDHGBDG111<00?/>?//<?.<>AG.>CGEHFB00/ACGC?CFDHGBH.:09;;F/CFF?EFGB@B?BB9B=FBB/FFFBBF./;BB/;:/FFFEFFBBD.;9E/F.9.---9AFEFFFFFFFF//:/.:;9:BFBFBFB//;/;/9BBFFF./B//9
@M05620:37:000000000-D9766:1:1101:10055:7606 1:N:0:13
ACCACACCTTCTACAATGAGCTGCGTGTGGCTCCCGAGGAGCACCCCGTGCTGCTGACCGAGGCCCCCCTGAACCCCAAGGCCAACCGCGCGAACCCCGGTGAGTGGCCCGCTCCCTCTTCTTGTGGCCGCCTCCCTCCTTCCTGGCCTCCCGGCGCTGCGCCCTTTCTCGCTTTTTCTCTCTTCTGGCGTTTTCCGTCGGGCTTTCTTCTCTGCCCTGATTTTCCTATGTGAATCTGCCGGTTCTCGCTC
+
BBBBBBB>4CFFFGFGGG5BGFHHGBEBAEGFGAFE2FEFDHHHHGGAEEEGGHHHHHHA>ECGGGGGGGGHHHHGGGGHGHHHHGGGGG/BDG<>////->F<FFCFH.--A?.<C/:;:G0000:..=-9CE9EFG?/CFG00/.;FCEF.--9-;9.-;:;@F/B/B.AA.;B9/F/BFFFBF/9B-AD=A9/.;9--9-9.9//9FBBFF;B;;9.//;9;//;;BB///9//;//;@DDFF/;;9A
@M05620:37:000000000-D9766:1:1101:10565:7606 1:N:0:13
GAGGCTGCTTTGGAAGAAACTCATAGATTACTGCAACAGTTCCCCCTGGACCTGGAAAAGTTTCTTGCCTGGCTTACAGAAGCTGAAACAACTCCTACAGGATGCTACCCGTAAGGAAAGGCTCCTAGAAGACTCCAAGGGAGTAAAAGAGCTGATGAAACAATGGCAAGTAAGTCAGGCATTTCCGCTTTAGCACTCTTGTGGATCCAATTGAACAATTCTCAGCATTTGTACTTGTAACTGACAAGCCA
+
AAAAA1CAFFDF1BGGG1GG1FAGFHHFFHHHHHHHACG1DGHFHGGGEGGAFEFGEFBFBFGH2HAFHGFHHHGHHGHGHHHHFHHHHFGHHHHFHGBGG>GHHHHHHHEEEEGGFBGHHHFFGFHHHHHHHHHHHGHFG/C?FGHHHGHBHHHHHHHGFHHFGHHHHGF?GF??GF<GGHHBHFGCGGA1DDGH<CHHHHHGBCC<GCGGHHFHHBGHBGFGCGHGCHF9FFGG09CCB009BBB9A.;
@M05620:37:000000000-D9766:1:1101:26230:7623 1:N:0:13
ACCACACCTTCTACAATGAGCTGCGTGTGGCTCCCGAGGAGCACCCCGTGCTGCTGACCGAGGCCCCCCTGAACCCCAAGGCCAACCGCGAGAACCCAGGTGAGTGGCCCGCTCCCTCTTCTGGTGGCCGCCTCCCTCCTTCCTGGCCTCCCGGCGCTGCGCCCTTTCTCACTGGTTCTCTCTTCTGCCGTTTTCCGTCGGACTATCTTCTCTGCCCTGAGTCTCCTTTGGCACTCTGCAGGATCTCGCTC
+
BBB3A?AAFFCDDGGFFGFGFDGHEEEEDEHHFFFEEEGCDHHHHGGGGGFGHFGHHHHGCGGGGEEGGGGHHFHGGGGHCFHEFG<<B/@@DGGHG??F?FFAHFGGHGACA-CFFHHHHH0DG/E.CCCGGGGGHHDHHHGGGEEGGFGGG-;B@-9AB=A@-BFF/:/;BB9;/BFBBFEFFFFFB;9AFF/;DF.B--;-//;FFB9FFF/9;FFBFFFFFFFFFFF/B9BF/BBBFA.9BB:A9A;
@M05620:37:000000000-D9766:1:1101:20463:7631 1:N:0:13
ACCACACCTTCTACAATGAGCTGCGTGTGGCTCCCGAGGAGCACCCCGTGCTGCTGACCGAGGCCCCCCTGAACCCCAAGGCCAACCGCGAGAAGATGACAGGTGCGTGGCCCGCTACCTCTTCTGGTGGCCGCCTCCCTCCTTCCTGGCCTCCCGGCGCTGCGCCCTTTCTCACTGGTTCTCTCTTCTGCCGTTTTCCGTAGGACTCTCTTCTCTGCCCTGCGTCTCCTTTGGAACTCTGCAGGTTCTAG
+
CCCBCCCCFFFFGGGGGGGGGGHHGGGFHGHHHGGGGGGGGHGHHGGGEGGGHHHHHHHGGGGGGGGGGGGGHHHGGGGHGHHHHGGGGGGGGGHHHHHHEGGFH?<?EFGHHGGG-AHHHHHHHHGHHGHHGGGGGHGHHGGGGGGFGGGGGGGGGGGFFFFFFFFFFFFFF0FF0BFFFFFFFFFFFFFFFADFFFFFFFFFFBFFFFFFFFFFFFFFFFEFFFFFFFFFFF0;FFFBFFFFFFFFFB:
@M05620:37:000000000-D9766:1:1101:16086:7664 1:N:0:13
AGTGCCAGCTCTCAATCGCACAGGGGACCCAGGGCCTGGCCCCTCCATCCAGAAAACCTATGACCTCACCCGCTACCTGGAGCACCAACTCCGCAGCTTGGCTGGGACCTATGTGAGTATCCAGCGTAGGAATCTGGGAGTTGGGGAGGAGTGAGGAGTTGGGGAAAGACAGTCCTAACCGTGGAGGGTTCTGGTAAATGATGGGGTGAGGAGGGGCTCTTTGGCTCCCACCAGTCCCCCTGTCTGGTCTA
+
BCBCCFFFCFFFGGGGGGGGGGHGGGGGGGHHGGGGGGHHHHGHGGHHHHHHHHHHHGHHHHHHHHGHHHHGGGGGHGHHHHHHHHHHGHHHGGGGGHHHGHHGGGHHGHHHHHGHHHHHHHHHHGGGGGHHHHHHHHHGGHHHGGGGGGGGHHHHHGHHHHGGGGHHHHHHHHHHHHHHGGEGGGGGEGGGGGFFGGGGGGGGGGFFFFFFFFFFFFFFFFFFFFFFFFFFFFFFFFFFFFFFFFFFFFF
@M05620:37:000000000-D9766:1:1101:17431:7664 1:N:0:13
ACCACACCTTCTACAATGAGCTGCGTGTGGCTCCCGAGGAGCACCCCGTGCTGCTGACCGAGGCCCCCCTGAACCCCAAGGCCAACCGCGAGAAGATGACCGGTGCGAGGCCCGCTCCCTCTTCTCTTGTGCGCCTCCCTCCTCCCTCTCCTCCCGCGGATCCGCCCCTTCTCTCTCTTTCTCTCTCCTGCCGCTTTCCCTGTGACTCTCTCCTCTGTCACGTGACTCCTCTGTCACACTGTGGATTTTCT
+
3ABBB?ABFFFFGGGGGGGGGFHFEEGEGGGHHGGGGGFEDGHHHGGGGGGGFHHHHHHGGGGGGGGGGGGGHHHGGGGHGHHEHGGGGGGGCGHHHHGHF//>A/<.>--.>-=@C.E/;G0;GC00:000.;..C;C/C.///./////9C/C.--9---.;A.@-.;.BB/B//////;FFFF//;9/.---;A/9/////9//;BFF//;BF/////..;..;B//.;/////9;;///.////;B/
@M05620:37:000000000-D9766:1:1101:19158:7674 1:N:0:13
ACCACACCTTCTACAATGAGCTGCGTGTGGCTCCCGAGGAGCACCCCGTGCTGCTGACCGAGGCCCCCCTGAACCCCAAGGCCAACCGCGAGAACCCCGGTGAGTGGCCCGCTCCCTCTTCTGGTGGCCGCCTCCCTCCTTCCTGGCCTCCCGGCGCTGCGCCCTTTCTCACTGGTTCTCTCTTCTGCCGTTTTCCGTAGGACTCTCTTCTCTGCCCTGAGTCTCCTTTGGAACTCTGCAGGTTCTCGATC
+
CCDCCCDDFFFFGGGGGGGGGGHHGGGECFHHHGGGGGGGGHHHHGGGGGGGHHGHHHGGGGGGGGGGGGGHGHHGGGGHGHHHHGGGGGGGGGGHG/<AADGHHHGGHHGGG-CGHHHHHHHHHHGHHGGGGGHGGGGGGGGGFGGGGGGGGG?DFFFFFFFFFFFFFFFFFF/FFFFFHFFFHHHFFBADFFFFFFFFFFFFFFFFFHHFHHBFFFFFFFFFHFFFFFFEFFFFFFF0BFAFFF0A0B.
@M05620:37:000000000-D9766:1:1101:17231:7681 1:N:0:13
ACCACACCTTCTACAATGAGCTGCGTGTGGCTCCCGAGGAGCACCCCGTGCTGCTGACCGAGGCCCCCCTGAACCCCAAGGCCAACCGCGAGAACCCCGGTGAGTGGCCCGCTCCCTCTTCTGGTGGCCGCCTCCCTCCTTCCTGGCCTCCCGGCGCTGCGCCCTTTCTCACTGGTTCTCTCTTCTGCCGTTTTCCGTAGGACTCTCTTCTCTGCCCTGAGTCTCCTTTGGAACTCTGCCGGTTCTCGCTC
+
BBBBBBBBFFFFGGGGGGGFGBGFGFGEAAGHHGGGGGGCGHHHHGGGGGGGHGHFHHHGFGGGGGGGGGEGHHHGGGGHGHHHHGGGGGFF?DGHG<?/A@CGHHFGH.<@CGGGHHHGHH0DGC.G;CCGFGGGGGGGGFGFGGGGGGGGGGGFFFF?FFAD;FFFFFBFF/.;BBFFFBBFFFF/99AFBEBFFF.AA//9/BBFFFFFFFFFFFF.B99FBBF/BB9/9/;B/;B/9=D.AF/A.9.
@M05620:37:000000000-D9766:1:1101:17410:7686 1:N:0:13
ACCACACCTTCTACAATGAGCTGCGTGTGGCTCCCGAGGAGCACCCCGTGCTGCTGACCGAGGCCCCCCTGAACCCCAAGGCCAACCGCGAGAAGATGACCGGTGCGTGGCCCGCTACCTCTTCTGGTGGCCGCCTCCCTCCTTCCTGGCCTCCCGGCGCTGCGCCCTTTCTCACTGGTTCTCTCTTCTGCCGTTTTCCGTAGGACTCTCTTCTCTGCCCTGCGTCTCCTTTGGCACTCTGCAGGTTCTAG
+
CCCCCCCCFFFFGGGGGGGGGFHHGGGEHGHGHGGGGGGGGHHHHGGGGGGGHHHHHHHGGGGGGGGGGGGHHHHGGGGHGHHHHGGGGGGGGGHHHHGH2BF@?/<FDCCHHGGG-ACHHHHHHHHHHGHHGGGGGGGGGGGGGGGFFGGGGGGGGGFFFFFFFFFFFFFFF/BFFFFFFFFFFFFBFFFFFFFFFFFFFFFFFFFFFFFFFFFFFFFFFFFFFFFFFFFFFF/BFFFFFFEFFFFFFFB
@M05620:37:000000000-D9766:1:1101:14535:7690 1:N:0:13
AGTGCCAGCTCTCAATCGCACAGGGGACCCAGGGCCTGGCCCCTCCATCCAGAAAACCTATGACCTCACCCGCTACCTGGAGCACCAACTCCGCAGCTTGGCTGGGACCTATGTGAGTATCCAGCGTAGGAATCTGGGAGTTGGGGAGGAGTGAGGAGTTGGGGAAAGACAGTCCTAACCGTGGAGGGTTCTGGTAAATGATGGGGTGAGGAGGGGCTCTTTGGCTCCCACCAGTCCCCCTGTCTGGTCTA
+
AAABAFF43FFFGFGGGGGGGGHGGGGEAEDG2AEF2FHH2GEEEGHHHHHH3GGHHGFFFHBGHHHFGGHGE>EEHHHHCGHHHHHCEGHHGGGGGEGHGHHGGCHHGHGHHGEFBGGHHHBGF<CDG/DGHHHGGH0<EH<FCG.-<.>FCDDA0.GBBGGGG?E.CC/GGHHHFFGG?ACB.CA?GFFBFFGFGGGGBFFGGGF;A9ABFF<<@@FBFFFFFFFEFFFF?FFFFFFF;EFFFFFFBBB
@M05620:37:000000000-D9766:1:1101:20962:7696 1:N:0:13
ACCACACCTTCTACAATGAGCTGCGTGTGGCTCCCGAGGAGCACCCCGTGCTGCTGACCGAGGCCCCCCTGAACCCCAAGGCCAACCGCGAGAAGATGACAGGTGAGTGGCCCGCTACCTCTTCTGGTGGCCGCCTCCCTCCTTCCTGGCCTCCCGGAGCTGCGCCCTTTCTCACTGGTTCTCTCTTCTGCCGTTTTCCGTAGGACTCTCTTCTCTGACCTGAGTCTCCTTTGGAACTCTGCAGGTTCTAG
+
CBCCDDDCFFFFGGGGGGGGGGHHGGGGHGHHHGGGGGGGGHHHHGGGGGGGFHHHHHHGEECFGGGGGGGHHHHGGGFHGHHHHGGGGGCGDGHHHHHHGCFFBHAGHGFHHGGGCGHHHHHHHGDGFFGHGGGGGHGHHGHHHHGFCFGGGGGGA?DGGGGGGGFFFFFFFFFFFEFFFFHFFFFFFFFFFDFFFFFFFFD:BFFFFFFFFFFFF0BFFFB/FFFFFFFHFEEFFFFFFFFFFFFFFB;
@M05620:37:000000000-D9766:1:1101:25068:7700 1:N:0:13
ACCACACCTTCTACAATGAGCTGCGTGTGGCTCCCGAGGAGCACCCCGTGCTGCTGACCGAGGCCCCCCTGAACCCCAAGGCCAACCGCGAGAAGATGACCAGGTGAGTGGCCCGCTACCTCTTCTGGTGGCCGCCTCCCTCCTTCCTGGCCTCCCGGAGCTGCGCCCTTTCTCACTGGTTCTCTCTTCTGCCGTTTTCCGTAGGACTCTCTTCTCTGACCTGAGTCTCCTTTGGAACTCTGCAGGTTCTA
+
A>AABBBBFFFFGGGGFG5FGFFFCEEECEGHFFGEEFGGGHHHHGGGEEGGGHHHHHFFGGGGGDGGGFFFHFHGGEFHFEHHHGGFGC/BCGGFFHFFGFFGCHHHGEEGHHGGGGGHHHHGHHFHHGDHGGG?A.GGGHGHHFGGEGGGBFGGGGCCGGGFGGFFFFFFFFFFFFFFFFBFFFFFFFFFFFFFFFFFFFFFFFFFFFFFFFBFFFBFFFFBFFFFFFBFFFFFFFFFFFB/BFFFFFF
@M05620:37:000000000-D9766:1:1101:23341:7700 1:N:0:13
AGTGCCAGCTCTCAATCGCACAGGGGACCCAGGGCCTGGCCCCTCCATCCAGAAAACCTATGACCTCACCCGCTACCTGGAGCACCAACTCCGCAGCTTGGCTGGGACCTATGTGAGTATCCAGCGTAGGAATCTGGGAGTTGGGGAGGAGTGAGGAGTTGGGGAAAGACAGTCCTAACCGTGGAGGGTTCTGGTAAATGATGGGGTGAGGAGGGGCTCTTTGGCTCCCACCAGTCCCCCTGTCTGGTCTA
+
BBAABFFFBFFFGGGGDFGCGAHAFEFGFDEHCFGACFHFCHAGGGCHHFGHBEAFHGHHGHEHHHHHHHHGG/EEHHHHFFGHHGHFGFHFFGCCCBFEEHHGGGHHFHHHHHGFHHHHHHHGGCGGGGEFFHHFHHACAGHHCCGCCDEGGFGGHGHHHFCGGFFHHHHHHHHHHHEGBGGGDFFBEFGFFG9BFFGGGEGGGGFBEFEBDDB?BBEFFFFFF/BE9FFDEFFFFFFF??;BFFFFFFB
@M05620:37:000000000-D9766:1:1101:6196:7701 1:N:0:13
AGTGCCAGCTCTCAATCGCACAGGGGACCCAGGGCCTGGCCCCTCCATCCAGAAAACCTATGACCTCACCCGCTACCTGGAGCACCAACTCCGCAGCTTGGCTGGGACCTATGTGAGTATCCAGCGTAGGAATCTGGGAGTTGGGGAGGAGTGAGGAGTTGGGGAAAGACAGTCCTAACCGTGGAGGGTTCTGGTAAATGATGGGGTGAGGAGGGGCTCTTTGGCTCCCACCAGTCCCCCTGTCTGGTCTA
+
>AABBD5CAF@DGAFFGACFAEBBAAEFGGHHGGEEE2AGHHGHFG2DGGBFG3FHGFFGHFEHHF3GHHGFGG?EGHHBFGGEFHF1EHFFE?E?EGFHGGG??<F0?GHHHHGHHDFGDDFHH??E//@GHHHHGFGFCGGGFGGGDFEHHHHHHDHHHH?CGFHHEHHHHCGHHFFHGCEGGGGG9CFFGG0;FGGGFFFFEDDFFFFFFFFFFF.FFFFEFFFFAFADFAFFFFFFFFFFFB//;BB
@M05620:37:000000000-D9766:1:1101:7005:7703 1:N:0:13
ACCACACCTTCTACAATGAGCTGCGTGTGGCTCCCGAGGAGCACCCCGTGCTGCTGACCGAGGCCCCCCTGAACCCCAAGGCCAACCGCGAGAAGATGACCGGTGCGTGGCCCGCTCCCTCTTCTGGTGGCCGCCTCCCTCCTTACTGGCCTCCCGGAGCTGCGCCCTTTCTCCCTGGTTCTCTCTTCTGCCGTTTTCCGTCGGCATCTCTTCTCTGCCCTGGGTCTCCTTTGGCACTCTGCCGGTTCTAG
+
CCCCCCCAFFFFFGGGGG5BGGHHGFGAAEHHHFGGGGGGGHHHHGG?EFGGHHHGHHHEEEGGGGGGGGGHHHHGGGGHGHHHHGGGGG/BDGHEFHB22<>AC///>@CHHCA@C.<GHHH0DGHFHGHHGCG.EGGGGGGG;;;FGGFGGFGGG-;;;F;-9::DFBFFF;FF/EFF;9BB/9/;;BB:CAFFFFF?F.9:--;;/;/9FF/;B::9/A.;;FFFF9FFFFBBF/:;F9/-CDD;//9
@M05620:37:000000000-D9766:1:1101:26375:7718 1:N:0:13
ACCACACCTTCTACAATGAGCTGCGTGTGGCTCCCGAGGAGCACCCCGTGCTGCTGACCGAGGCCCCCCGGAACCCCAAGGCCAACCGCGAGAAGATGACCGGTGGGTGGCCCGCTCCCTCTTCTGGTGGCCGCCTCCCTCCTTCCTTGCCTCCCGGCGCTCCGCCCTTTCTCCCTGGTTCTCTCTTCTGCCGTTTTCCGTAGGACTCTCTTCTCTGCCCTGCGTCTCCTTTGGGAGTCTGCCGGTTCTCG
+
AAAAAAAAFFFFGGGGBG1FGFHGGGEECEF0FF0E0EEEFHHHHGGGGG?FHHGHHHGGGGCGGGGGG//EEEGGEGFHFG<G/F/>///<BCGB1?DG1/<<>.-><AACG-C@-..//CBCG0=0;CA99@ABGEEFGGFGFF000;:09EF--9----99--@@9FBFF//B/-/;9B99BB//9B/:--;/EBBA/9--/;;////;//B////-9--9;9A-//9;//----;;B//--;:-;/9
@M05620:37:000000000-D9766:1:1101:25070:7720 1:N:0:13
ACCACACCTTCTACAATGAGCTGCGTGTGGCTCCCGAGGAGCACCCCGTGCTGCTGACCGAGGCCCCCCTGAACCCCAAGGCCAACCGCGAGAAGATGCCCAGGTGAGTGGCCCGCTACCTCTTCTGGTGGCCGCCTCCCTCCTTCCTGGCCTCCCGGAGCTGCGCCCTTTCTCACTGGTTCTCTCTTCTGCCGTTTTCCGTAGGACTCTCTTCTCTGACCTGAGTCTCCTTTGGAACTCTGCAGGTTCTA
+
AAABBBBBFFFFGGGFGGFGGGHFGGGGCCFFEFGDEEGGCGHHHGGGGFDF5FHHGHHGGE?EGGGEGGGBHHHGGGGHFHHHHGGEG/BDCFGCFF2FGFHCGHFHFHEGHHGDGGGFHHHHHHHHHHDCFCGGDGHGHGGHHFFGFGGGGGGGG?BGGGFFGGFFFFFFFFFFFFFFFFFFFFFFFFEFFFDFFFFFFFFDDBFFFFFFFFFFFFEFFFFFFFF/BFFFEFFFF/9FFFFFFFAFFBF
@M05620:37:000000000-D9766:1:1101:4782:7733 1:N:0:13
AGTTCCAGCTCTCCATCGCACAGGGGACCCAGTGCATGGCCCCTCCATCCAGAAACCCTATGACCTCACCCGCAACCTCGCGCACCCGCTCAGCAGCTTGGCTGGGACCTATGTGAGTATCCAGCGTAGGAATCTGGGCGTTGGGGCGGCGTGCGGCGTTGGGGACAGCCAGTCCTAACCGTGGCGGGTTCTGGTAAATGATGGGGTGAGGAGGGGCTCTTTGGCTCCCACCAGTCCCCCTGTCTGGTCTA
+
>>>1>BFFFFFDG1BGGEG1AEGCFEEFE0BE1BB2BDFHFHGHECHHHFGGFGH0BE0GA1DGH1BFGHH>>/>>GH0B/>>EEGE/>EE/<B1F0B1B?GGGGGGHGHGHHGH2GHHHHHBGHGG?AE<1?GHHHH.ACGGHGGCGG-;AA.AG-@@@@F@@---;-;-;FFFF/9FF@FF@-@@@@FFFFFFFBFFFFFFFFFB@EFF/BF@@@@FFFFFFFEFFFFFFFFFFFFFF@FFFFFFFFFB
@M05620:37:000000000-D9766:1:1101:10752:7763 1:N:0:13
ACCACACCTTCTACAATGAGCTGCGTGTGGCTCCCGAGGAGCACCCCGTGCTGCTGACCGAGGCCCCCCTGAACCCCAAGGCCAACCGCGAGAAGATGACCAGGTGAGTGGCCCGCTACCTCTTCTGGTGGCCGCCTCCCTCCTTCCTGGCCTCCCGGCGCTGCGCCCTTTCTCACTGGTTCTCTCTTCTGCCGTTTTCCGTAGGACTCTCTTCTCTGACCTGAGTCTCCTTTGGAACTCTGCAGGTTCTA
+
BBBBBBBBFFFFGGGGGGGEGFHHGGGBFEGHGFGGGGGGGHHHHGGCEEGGHHHHHHHEGGFGGGGGGGGHHHHGGGGHGHHHHGGFGG/BCDHHHHHHHHHGHHHHHHGGHHGGGGGHHHHHHHHHHHGHHGGGGGHGHHGHHHGGGGGGGGGGGA?DGFFFFFFFFFFFFFFFFFFFFFFFFFFFFFFFFFFFFFFFFFAFDFFFFFFFFFFFFFBFFFFFFFFFFFFFFFFFFFFFFFFFFFFFFF;
@M05620:37:000000000-D9766:1:1101:19739:7765 1:N:0:13
GAGGCTGCTTTGGAAGAAACTCATAGATTACTGCAACAGTTCCCCCTGGACCTGGAAAAGTTTCTTGCCTGGCTTACAGAAGCTGAAACAACTGCTAAAGGTTGGTACCCGTACGGAAAGCCTCCACGAAGACTCAACGGACGAAAACGAGCTGCTGAAAAACTGGCAAGAACGTCAGGACTTTCCGCTTTCGAACTCTTGTGGATCCACTTGACAACTTCTAAGACTTTGTACTTGTACCTGACATGCCA
+
B?ABBBFA@FFFGGGGGG4AFFHBGHH66GGFGHHHCGHGDGHDHGGE2FFG2BAFBG2BFHFHGHEFH53BFFGGHBGHHHHHFGHHHE?GG3@4BD3FB3F?/1BBG3?1>>>/??/03B30?00//?<?CDFCF0/>//>/</A0/?C-.11<1=11=<><0/.<<<///.<<<.//./0000:.:C.0=.;9.0B09CGG09:BC/;009:F0;9F9FG0;/:;B///;9BBB/9/9/B/;B/99FF
@M05620:37:000000000-D9766:1:1101:19562:7775 1:N:0:13
ACACACCTTCTACAATGAGCTGAGTGTGGCTCCCGCGGAGCACCCCGTTCTGCGGACCGAGGCCCCCCTGAACCCCAAGGCCAACCGCGAGAAGATGACCAGGTGAGTGGCCCGCTACCTCTTCTGGTGGCCGCCTCCCTCCTTCCTGGCCTCCCGGCGCTGCGCCCTTTCTCACTGGTTCTCTCTTCTGCCGTTTTCCGTAGGACTCTCTTCTCTGCCCTGCGTCTCCTTTGGAACTCTGCAGGTTCTAG
+
AB@ABAAFFF@BAFGGG5BFBB4B5FGHEGHHGGE2AE2AAFGHGGAF1AFFG00>EE@EFGGGGGEG>F2FFGFGGGHEEGHHFDCFG/>ADFGFF1?GGGGFG1>FFEFHHGGG<CHHHHHHHFHGGGHHGFGGFGGGGGGGGFFGFGGFFGGGB-@DFFFFFFFFFFFFFBFFFFFFFFFFFFFFFFFFFFFFFFFFFFBDFFFFFFFFFFFFFFFFEFA=DFFFFFFFFFF/BBF9BFBFFABFFFB
@M05620:37:000000000-D9766:1:1101:23982:7778 1:N:0:13
AGTGCCAGCTCTCAATCGCACAGGGGACCCAGGGCCTGGCCCCTCCATCCAGAAAACCTATGACCTCACCCGCTACCTGGAGCACCAACTCCGCAGCTTGGCTGGGACCTATGTGAGTATCCAGCGTAGGAATCTGGGAGTTGGGGAGGAGTGAGGAGTTGGGGAAAGACAGTCCTAACCGTGGAGGGTTCTGGTAAATGATGGGGTGAGGAGGGGCTCTTTGGCTCCCACCAGTCCCCCTGTCTGGTCTA
+
>A>>>DDCAFFFGDGDGFGGECHCG?EAAEGHFFGEFFHHCGEHGGFHFFFG3A3BFFHHHH5GGFGGHHH?E//EGFGH2BFHFG11?GHFEEEEEHGGGHGGGGHHGHHHHHH3GHHHHHGHHGG/DGFGGHHHHH0FGHHHGG.AD.>GF0DG0C/GGGFG...:/C/CHHHH0CFHGGGGDEGGGGGGGGFFFGGGFGGGGGFDEFF/DFFFFFFFFFFFFFFFFFFFEFFFFFFFFFFFFFFFFF9
@M05620:37:000000000-D9766:1:1101:10742:7779 1:N:0:13
ACCACACGTTCTACAATGCGCTGCGTGCGGCGCCCGAGGAGCACCCCGTGCTGCTGACCGAGGCCCCCCTGAACCCCAAGGCCAACCGCGCGAAGATGACCAGGTGAGTGGCCCGCTACCTCTTCTGGTGGCCGCCTCCCTCCTTCCTGGCCTCCCGGTGCTGCGCCCTTTCTCACTGGTTCTCTCTTCTGCCGTTTTCCGTAGGACTCTCTTCTCTGCCCTGAGTCTCCTTTGGAACTCTGCAGGTTCTA
+
AAAAAAA1>BCAGGGGGG1AECGGGFEA0A//A/AA/AAE?GHAGFG>>?BF1GCGHHF/>>/>FEGGGCAGBCGFGCFHGHGHHGGGCG/>ACC?DG0DGHHFHHECDHACCCCC@CAGGGFFGGGEFF9AFG@@BBFGGF?BFFFFBBFFFFFF-?-;@FFF-@B?=BFFFF/BFFFFF;9BFBFF;FB/B@FBFEFFFF-AA/FFFFFFFBF:BF/;EFF-;BF:;BB9BBFFFFBBBFFFFFFFFFB
@M05620:37:000000000-D9766:1:1101:21444:7790 1:N:0:13
GAGGCTGCTTTGGAAGAAACTCATAGATTACTGCAACAGTTCCCCCTGGACCTGGAAAAGTTTCTTGCCTGGCTTACAGAAGCTGAAACAACTGCTACAGAATTCTACCAGTCCGGCAAGACTACTCGCAGACTCCCAGGGCAACAAAGAGCTGCTGCAACACTTGCAAGTCAGTCAGGAATTTCAGAACTAGCACTCTTGACGCTCCACTTGAACACTTATCAGCATTTGTACTTGTAACTGACATGCCA
+
BCCCCCFCFFFFGGGGGGGGGGHHHHHHHHHHHHHFGHHGHHHHHGGGHHHHHHHHHHGHHGHHHHHHHHHHHHHHHHHHHHHHHHHHHHHHG3B4B@334B44D44BB33D331>>>/?223B?D?<////B3B2?B2/////?0F0@2222222110<?<FD1?FHH1?1>D<DF1FB01<1=1110/000<<<0/0=000..;E://0;:00<=;CGBBFFBF0CC00;900;0;00C090;C00:90
@M05620:37:000000000-D9766:1:1101:15499:7826 1:N:0:13
GAGGCTGCTTTGGAAGAAACTCATAGATTACTGCAACAGTTCCCCCTGGACCTGGAAAAGTTTCTTGCCTGGCTTACAGAAGCTGAAACAACTCCTACCGGATGCTACCCGTAAGGAAAGGCTCCTAGAAGACTCCAAGGGAGTAAAAGAGCTGATGAAACAATGGCAAGTAAGTCAGGCATTTCCGCTTTAGCACTCCTGTGGATCCAATTGAACAATTCTCAGCATTTGTACTTTTAACTGACAAGCCC
+
A?AAAAFBFDDFGBAA4FBFGEGFHHGHHBFFGG4DGGGFHD5BFEAAA2BBFFF2B32F3DGADADBBBFECAB3BBFFG3BBFBBFBB?FFB@B3B1>>>1/BBB3BB11>?03?330B?FFFFB4?F33BFCFBGG/??/?2F@2@?<2@2@2@>2F10???<?C1<1<@G1>1>00<<>1>F.<.<C000=0<//<CD0;;0</::::0;0<0;0000;;;/0;;CF;;C0C9F9009009;;.9..
@M05620:37:000000000-D9766:1:1101:25200:7847 1:N:0:13
ACCACACCTTCTACAATGAGCTGCGTGTGGCTCCCGAGGAGCACCCCGTGCTGCTGACCGAGGCCCCCCTGAACCCCAAGGCCAACCGCGAGAAGATGACCAGGTGAGTGGCCCGCTACCTCTTCTGGTGGCCGCCTCCCTCCTTCCTGGCCTCCCGGAGCTGCGCCCTTTCTCACTGGTTCTCTCTTCTGCCGTTTTCCGTAGGACTCTCTTCTCTGACCTGAGTCTCCTTTGGAACTCTGCAGGTTCTA
+
BBBBBBBBFFFFGGGGGGGGGGHHGEGGHEHHHGG?GFAEEH2GHGGGGDDFGGGHHHHGGGCGGGGGGGGFHHHGGGFHGHHHHGGGG@GGGGHFHHHHHHGEGHHHHFEGHGGGGGGHGHGHHHHGHHDGHFGGGGHGHHGHGHGGGGGGGGGGGDDGBGGGGGFFFFFFFFFFFFFFFFFFFFFFFFFFFFFFFFFFFFFDDFFFFFFFFFFFFFFFFFFFFFFFFFFFFFFFFFFFFFFFFFFFFFB
@M05620:37:000000000-D9766:1:1101:22309:7856 1:N:0:13
ACCACACCTTCTACAATGAGCTGCGTGTGGCTCCCGAGGAGCACCCCGTGCTGCTGACCGAGGCCCCCCTGAACCCCAAGGCCAACCGCGAGAAGATGACCGGTGCGTGGCCCGCTCCCTCTTCTGGTGGCCGCCTCCCTCCTTCCTGGCCTCCCGGCGCTGCGCCCTTTCTCCCTGGTTCTCTCTTCTGCCGTTTTCCGTAGGACTCTCTTCTCTGCCCTGCGTCTCCTTTGGCACTCTGCAGGTTCTAG
+
AAABABBBFFFFGGGGGGGGGFGHFGGGGGHGFFFFGGGGEHHHHGGGFGGGHGHFHHHGGGGGGGGGGGGHGHHGGGGHGHHHHFEEGGGGCFB<GFBG2//>A</?<C->G@C<-<EFFCG0D0;;/C;C@-ACCEFBFDFGGGG0/:9CAFG.-:-99-:9@DF-FFFFB/9./AFFFFFFFFF9/:BF=DFFF/B.9.../;:BFFFFFFF/9;/;B.A=FFF.;:FF//;;FBB9F9/9AFF9B/:
@M05620:37:000000000-D9766:1:1101:5343:7860 1:N:0:13
GAGGCTGCTTTGGAAGAAACTCATAGATTACTGCAACAGTTCCCCCTGGACCTGGAAAAGTTTCTTGCCTGGCTTACAGAAGCTGAAACAACTGCCAAAGGTTGCTACCAGTACGGCAAGACTCCTCGAAGACACCCAGGGGGACAACGCGCTGCAGAACAACTGGCAAGTCATTCAGGACTTTCAGATTACGCACTCTTGAGCCTCCACTTGCCCAATTATCAGCCTTTGTACTTGTACCTGACAAGCCA
+
CCCCCCFCFFFFGGGGGGGGGGHHHHHHHHHHHHHHHHHHHHHHHGGGHHGHHHHGHHHHGHHHHHHHHHHHHHHHHHHHHHHHHHGHHHHHH3@3@F2B2332B3DBF3F@3@11/E/F22B3B3F//2//B3B//?///////?F=///@-<<0110/</<C/GACCE<000:00:00./:0C0000;0:.:.-;;0;;090::FGFF0000;0:;;00;00;0/::0000;090:;:009/F00.::/
@M05620:37:000000000-D9766:1:1101:22295:7869 1:N:0:13
ACCACACCTTCTACAATGAGCTGCGTGTGGCTCCCGAGGAGCACCCCGTGCTGCTGACCGAGGCCCCCCTGAACCCCAAGGCCAACCGCGAGAAGATGACAGGTGAGTGGCCCGCTCCCTCTTCTGGTGGCCGCCTCCCTCCTTCCTGGCCTCCCGGCGCTGCGCCCTTTCTCCCTGGTTCTCTCTTCTGCCGTTTTCCGTAGGACTCTCTTCTCTGCCCTGCGTCTCCTTTGGCACTCTGCAGGTTCTAG
+
BCCCBBCCFFFFGGGGGGFGGGHHGEGBCEGFGGGEFGGGDHDHHGGGFGEGHHGHHHHGGGGGGGGGGGGHFHHGGGGHGHGHHGGGDGCGGGHHHHHH2?F?F1??GFGHHGGG-CGHHHHHHFGHHGHHFGGGEHGHHGHHGGGFFGFGGGGGGGGGGFFCFFFFFFFFF0BFFFFBBFFFFFFFFFFFFFFFFFFFFF?DFFFFFFFFFFFFFFFFEFEFFFFFFFFH0B:BFBFFFFFFF;BBF0;
@M05620:37:000000000-D9766:1:1101:10240:7869 1:N:0:13
ACCACACCTTCTACAATGAGCTGCGTGTGGCCCCCGAGGAGCACCCCGTGCTGCTGACCGAGGCCCCCCTGAACCCCAAGGCCAACCGCGAGAAGATGACCGGTGAGTGGCCCGCTCCCTCTTCTGGTGGCCGCCTCCCTCCTTCCTGGCCTCCCGGCGCTGCGCCCTTTCTCCCTGGTTCTCTCTTCTGCCGTTTTCCGTAGGACTCTCTTCTCTGCCCTGTGTCTCCTTTGGCACCCTGCCGGTTCTAG
+
BBBBBBAAFFFFFGGGGGAGGGFHGEGBAEGHHFGFEEEEGFHHHGGEFEGGHHHGGGH>EECGGGGGGGFHHHHGGGGHGHHHHGGGGG<CGGHFHHHH1AGCG.>GGGGHHGGG-CCGHHHHHHHHHGHHGGGGGGGGGGGG0;CFFGFGGGGGF;@DFFABFFFFFFFFF/BFFFFFBFFFFFF9;BFFFDFFFFFFFFFF;;;FFFFFFFFFF/9ABF/:BFFFF9FFFF9BF.;AF;.;BDF;;B9
@M05620:37:000000000-D9766:1:1101:14016:7902 1:N:0:13
GAGGCTGCTTTGGAAGAAACTCATAGATTACTGCAACAGTTCCCCCTGGACCTGGAAAAGTTTCTTGCCTGGCTTACAGAAGCTGAAACAACTGCTAAAGGATGCCACCCGTAAAGAAAGGCTCCTAGAAGAATACAAGGGAGTAAAAAAGCTGAAGAAAACATGGCAAGGAAGTCAGGACATTCCGCTTTAGCACTCTTGTGGATCCAATTGAAAAATTCTCCACATTTGTACTTTTAAACGACAAACCA
+
B@BBBAFBFFFFFFGGGGGGGGHHHHHHHHHHHHGHFHHGHHGGHGGGEHGGFHFEAEBGGHFHHHHFGHGHHHHGHFGGHHHHGFGHHHHHH3F4B@33@2@B?3@BGD/?>E1BB?330/3?/33?33BF3B4FEFF/?//?BBDG2>/@2@@2<@@G00?1<FCGH//0>01=>1G1.0>FFHHD.EF000<<0==<0CCD0:0CCF0000;00;CH90;009/0;FC;C90C0;0900.9;-:/;C.
@M05620:37:000000000-D9766:1:1101:22859:7905 1:N:0:13
AGTGCCAGCTCTCAATCGCACAGGGGACCCAGGGCCTGGCCCCTCCATCCAGAAAACCTATGACCTCACCCGCTACCTGGAGCACCAACTCCGCAGCTTGGCTGGGACCTATGTGAGTATCCAGCGTAGGAATCTGGGAGTCGGGGAGGAGTGAGGAGTTGGGGAAAGACAGTCCTAACCGTGGAGGGTTCTGGTAAATGATGGGGTGAGGAGGGGCTCTTTGGCTCCCACCAGTCCCCCTGTCTGGTCTA
+
A?>ABFFFCFFFGGGGGGGGGGHHGGGEEGHHGGGGFFGHFHGHGGHHHHHHFHHHHGHHHHGHHHHHHHHGGEEGHHHHHHHHHHHHGHHHGGGGGHHHGHHEFGHHGFHHHHFHHHHHHFHHHG<?/?@GGFHHHHAFGHGGGGGGGGECGBGH<EGFHHGGGDHFHHHHF0CGGGGGGGGG?CEGCFGGGGFGGGGFFFFFFFFFF?FBA?CFFFFFFFFFFFFFFFFBEFFFFFFFFFFFFFFFFFB
@M05620:37:000000000-D9766:1:1101:22279:7923 1:N:0:13
ACCACACCTTCTACAATGAGCTGCGTGTGGCTCCCGAGGAGCACCCCGTGCTGCTGACCGAGGCCCCCCTGAACCCCAAGGCCAACCGCGAGAAGATGACAGGTGAGTGGCCCGCTACCTCTTCTGGTGGCCGCCTCCCTCCTTCCTGGCCTCCCGGCGCTGCGCCCTTTCTCACTGGTTCTCTCTTCTGCCGTTTTCCGTAGGACTCTCTTCTCTGCCCTGCGTCTCCTTTGGCACTCTGCAGGTTCTAG
+
BBBBBBBBFFFFGGGGGGGGGFHHGFGEEGHHHGGGGGGGGHHHHGGGGGGGHHGHHHHGGGGGGGGGGGGHHHHGGGGHGHHHHGGGGGGGGGHHHHHHDHGGH1?FGGGHHGGGGGHHHHHHHHHHGGHHGGGGGHGHHGHHHHGFFGGGGGGGGCGGGFFFFFFFFFFFFBFFFFFFFFFFFFFFFFFFFFFFFFFFFFDFFBFFFFFFFFFFFFFFFFEFFFFFFFFFFE/;FFFFFFFFFFFFFFB
@M05620:37:000000000-D9766:1:1101:7026:7951 1:N:0:13
ACCACCCCTTCTACAATGAGCTGCGTGTGGCTCCCGCGGCGCCCCCCGTGCTGCTGACCGAGGCCCCCCTGACCCCCAAGGCCAACCGCGAGAAGCTGACCAGGTGAGTGGCCCGCTACCTCTTCTGGTGGCCGCCTCCCTCCTTCCTGGCCTCCCGGAGCTGCGCCCTTTCTCACTGGTTCTCTCTTCTGCCGTTTTCCGTAGGACTCTCTTCTCTGACCTGAGTCTCCTTTGGAACTCTGCAGGTTCTA
+
>>>>A3>>AFFFAFGBFFBAFBCCFGGF2ABGBBFA2EE00A0EEGEE??EF3FGFGHHG>>/>FEEEDGGB<?FCDGAGEEF<<FD@DCC--./<C0DC/CHEHFGFGHGGHHGGC-AFFGGGGGGGFBEFG@BGGGEEFFDFFBFFF/FFFFFFDB>?BF9FBBFB?FFFFFFFFFFFFFFFFFFFFBFFF?DFFFFFFFFFA/;BFFFFFFBB;;BFFFBFFFFFFFFFFFEF/BBFF//;BAABFB;
@M05620:37:000000000-D9766:1:1101:15696:7956 1:N:0:13
ACCACACCTTCTACAATGAGCTGCGTGTGGCTCCCGAGGAGCACCCCGTGCTGCTGACCGAGGCCCCCCTGAACCCCAAGGCCAACCGCGAGAAGATGCCCAGGTGAGTGGCCCGCTACCTCTTCTGGTGGCCGCCTCCCTCCTTCCTGGCCTCCCGGAGCTGCGCCCTTTCTCACTGGTTCTCTCTTCTGCCGTTTTCCGTAGGCCTCTCTTCTCTGACCTGAGTCTCCTTTGGAACTCTGCAGGTTCTA
+
AA>AAA>AFFF1AGG1ABGGFEFCEBEEH0FHGG00AAEAEHHHHGEG//EAGBBGHCFFGGGGEE@EGGGHHHEEGGG/EFHC/?EEC<>C@AGF11FGHHHG1<FHH1FGHH-AC-<GD0<GD0<DGGGHHG-A..;:GHGH09CGFGGG0F.9A999AG/F@GF;=BFFFFFFFFF/:BFFFFFF/FFFF@FFFFFFFFFBF/BFFFFFBFFF/99FFB-/;/BFFFFFFFBBB/9FBBFFFFA9FFB
@M05620:37:000000000-D9766:1:1101:23972:7957 1:N:0:13
AGTGCCAGCTCTCAATCGCACAGGGGACCCAGGGCCTGGCCCCTCCATCCAGAAAACCTATGACCTCACCCGCTACCTGGAGCACCAACTCCGCAGCTTGGCTGGGACCTATGTGAGTATCCAGCGTAGGAATCTGGGAGTTGGGGAGGAGTGAGGAGTTGGGGAAAGACAGTCCTAACCGTGGAGGGTTCTGGTAAATGATGGGGTGAGGAGGGGCTCTTTGGCTCCCACCAGTCCCCCTGTCTGGTCTA
+
A@ABBFFFBFFFGGGGGGGGGGHGGGGGGGHHGGGGGGHHHHGHGGHGHHHHHHEHHGFFHHGHHHHHHHHGGFGGHGHGHHHHGHHHGHHHGGGGGHHHGHHGEGHHGHHHHHHHHHHHHHHHHGGFGGHHHHHHHHGGGHHHGCFGGGEHHHHHHGHHHGCGGGHHHHHHHHHHHHHHGGGGGGGGEFFGGGGGGGGGGGGGGGFFFFFFFFFFFFFFFFFFFFFFFFFFFFFFFFFFFFFFFFFFFFB
@M05620:37:000000000-D9766:1:1101:7009:7958 1:N:0:13
ACCACACCTTCTACAATGAGCTGCGTGTGGCTCCCGAGGAGCACCCCGTGCTGCTGACCGAGGCCCCCCTGAACCCCAAGGCCAACCGCGAGAAGATGACCAGGTGAGTGGCCCGCTACCTCTTCTGGTGGCCGCCTCCCTCCTTCCTGGCCTCCCGGCGCTGCGCCCTTTCTCACTGGTTCTCTCTTCTGCCGTTTTCCGTAGGACTCTCTTCTCTGACCTGAGTCCCCTTTGGAACTCTGCAGGTTCTA
+
ABBBABB>BFFFFFGFGGBFGGHHGGGBAFGAGBFE?EEGFHDHHGGAEEEFHHHHGGHAECFGGGGGGGGHBGHFFGGHGHGHHGGGCF/>CGHEGHHHHHGEGH1FGHGGHHCGGFGHHHHHFHHHHCFHHGGGGGHGHHGHHHGG9FGGGGGGGG-;BF=DFFFFFFFFFFFFFFFFFFFFFFFFBBFFFFDFFFFFFBFDFFFFFFFFFFF;BF;FFFB/;F//;AFFFBFFFFFEFFFFFAFB9B/
@M05620:37:000000000-D9766:1:1101:25406:7958 1:N:0:13
ACCACACCTTCTACAATGAGCTGCGTGTGGCTCCCGAGGAGCACCCCGTGCTGCTGACCGAGGCCCCCCTGAACCCCAAGGCCAACCGCGAGAAGATGACCGGTGCGTGGCCCGCTCCCTCTTCTGGTGGCCGCCTCCCTCCTTCCTGGCCTCCCGGCGCTCCGCCCTTTCTCACTGGTTCTCTCTTCTGCCGTTTTCCGTAGGACTCTCTTCTCTGCCCTGCGTCTCCTTTGGCACTCTGCAGGTTCTAG
+
CCCCCCCCFFFFGGGGGGGGGGHHGGGGHGHHHGGGGGGGGHHHHGGGEGGGHHHHHHHGGGGGGGGGGGGHGHHGGGGHGHHHHGGGGGFGGGHHHHHHFC/>A/>/>CCGHCFG-<CFGHHHH0:CGACFDGGGGGGGGGGFFFFBFFAFGFG?@-D-C..;DDDBBFFFF0;90BBFFFFFFFB:BBBFB.;FFFFDB.:.0:;FFFFFFFFFF0;EBA.@.;AFFBFF0B0:B/FFFB0;A;BBB0:
@M05620:37:000000000-D9766:1:1101:20258:7961 1:N:0:13
AGTGCCAGCTCTCAATCGCACAGGGGACCCAGGGCCTGGCCCCTCCATCCAGAAAACCTATGACCTCACCCGCTACCTGGAGCACCAACTCCGCAGCTTGGCTGGGACCTATGTGAGTATCCAGCGTAGGAATCTGGGAGTTGGGGAGGAGTGAGGAGTTGGGGAAAGACAGTCCTAACCGTGGAGGGTTCTGGTAAATGATGGGGTGAGGAGGGGCTCTTTGGCTCCCACCAGTCCCCCTGTCTGGTCTA
+
CCBCCFFFDFFFGGGGGGGGGGHGGGGGGGHHGGGGGGHHHHGHGGHHHHHHHHHHHGHGHHHHHHHHHHHGGFGGHHHHHHHHHHGHGHHHGGGGGHHHGGHGGGHGGHHHHHHHHHHHHHHHHGGGGGHHHHHHHHGGGHHHGGGGGGGHHHHHHGHHHHGGGGGHHHGHHHHHHHHHGGGGGGGGGGGGGGGGGGGGGGGGGGFFFFFFFFFFFFFFFHFFFFFFFFFFFFFFFFFFFFFFFFFFFF0
@M05620:37:000000000-D9766:1:1101:6566:7962 1:N:0:13
ACCACACCTTCTACAATGAGCTGCGTGTGGCTCCCGAGGAGCACCCCGTGCTGCTGACCGAGGCCCCCCTGAACCCCAAGGCCAACCGCGAGAAGATGACCAGGTGAGTGGCCCGCTACCTCTTCTGGTGGCCGCCTCCCTCCTTCCTGGCCTCCCGCAGCTGCGCCCTTTCTCACTGGTTCTCTCTTCTGCCGTTTTCCGTAGGACTCTCTTCTCTGACCTGCGTCACCTTTGGAACTCTGCAGGTTCTA
+
BCCBBCCCFFFFGGGGGGFGGGHHGGGBEEHHHGGGFGGGGHGHHGGGGGGGHHHHHHHGGGGGGGGGGGGHHHHGGGGHGHHHHGGGGGBDCDHGHBFHFH0/?11?FGGGHFGG@-CHHHFF<0<DG/<.GGGGGGHGHGDH00CBC/FGGFAEG---9CFFFF?FFFFBBB0F:FFFF0BFFFBF:0;BFF.AFFFFFFF..099BFFFBFF0;F;:/0:.;AD..:FFBF99B0BBF00;BF90BB0
@M05620:37:000000000-D9766:1:1101:17797:7981 1:N:0:13
GAGGCTGCTTTGGAAGAAACTCATAGATTACTGCAACAGTTCCCCCTGGACCTGGAAAAGTTTCTTGCCTGGCTTACAGAAGCTGAAACAACTGCTAAAGGATGAAACCAGTCCAGCAAACATCCTCGACGAATCCACGGACGTCCACGAGATGATGCCACCCTGGCCAGTCCATCAGGCCTTACCACTTTCACTCTCTTGTGGCTCCACTTGCACAATTCACAGCATTTGTACATGTACCAGACCCACCA
+
BBBACCFCFFFFGFGGGGGGGGHHHHHHHHHHHHHHHHHGHHHHHGGGHHHHHHHHGHHHGHHHHHHHHHHHHHHHHHHHHHHHHHHHHHHHHBG4GH3FGEG3F3D3BFF@33433BB300?33BF>E/<>/EEGGFD@//<EEG/G///CF1F1<G11<>AG0.>FG.>100<=DD0/<G/0/<0<;;C00<00:;000<C...;;/900;;:FCF0090;09;C0B0F0CF00;CB0;00.;9A..9.
@M05620:37:000000000-D9766:1:1101:8768:7994 1:N:0:13
ACCACACATTCTACAATGAGCTGCGTGTGGCTCCCGAGGAGCACCCCGTGCTGCTGACCGAGGCCCCCCTGAACCCCAAGGCCAACCGCGCGAAGATGACCGGTGTGTGGCCCGCTCCCTCTTCCGGTGGCCGCCTCCCTCCTTGCTGGCCTCCCGGCGCTGCGCCCTTTCTCCCTGGTTCTCTCTTCTGCCGTTTTCCGTAGGCATCTCTTCTCTGTCCTGTGTCTCCCTTGGCACTCTGCCGGTTCTCG
+
BABBBBB3BDFFGFFGFGABGFHHGGGAAAGFGAEE2EAEEHFHHGG0AEEFFHHHHGHAE@?EFGGGGGEHHHHGGGGHGHHHHGGGGG>BDGG?FGGHGDC>A.>>CGCGHCA@G.<<GGHFHDC@@DFHGGGGGGGGGGGG0;;0/.;FFGG?A-;99;;9=DF;FFBFFFFBFEFF/;FFFFF/;9FFFDFFFBFDF;AA//;;FFFFFF;FF/;B9B/999;B//;B9//;B.:;B/9@B@D.;/;
@M05620:37:000000000-D9766:1:1101:22033:8007 1:N:0:13
AGTGCCAGCTCTCAATCGCACAGGGGACCCAGGGCCTGGCCCCTCCATCCAGAAAACCTATGACCTCACCCGCTACCTGGAGCACCAACTCCGCAGCTTGGCTGGGACCTATGTGAGTATCCAGCGTAGGAATCTGGGAGTTGGGGAGGAGTGAGGAGTTGGGGAAAGACAGTCCTAACCGTGGAGGGTTCTGGTAAATGATGGGGTGAGGAGGGGCTCTTTGGCTCCCACCAGTCCCCCTGTCTGGTCTA
+
BBABBFFFAFFFGGGGFGFGGGHGGCEEGGGHGGGGFFHHHHGHGGHHHHGHHHGHHGHHHFGHHFFHHHHCF@EGFHHHHGHFGHFHGHHHEGGGEHHHGHGGGGHHDHHHHHHHHHHGHHHHHGGGGGEFHHHHGHFFGHHHFGFGGGEHHFFHFDHHHHGGGGHHFHHHHHHHHHHHGGGGGGGGGFGGGGFGGGGGGGGGGGFFFFFFFFFFFFFFFFFFFFFFFFFFFFFFFFFFAFFFFFFFFFF
@M05620:37:000000000-D9766:1:1101:10511:8014 1:N:0:13
AGTGCCAGCTCTCAATCGCACAGGGGACCCAGGGCCTGGCCCCTCCATCCAGAAAACCTATGACCTCACCCGCTACCTGGAGCACCAACTCCGCAGCTTGGCTGGGACCTATGTGAGTATCCAGCGTAGGAATCTGGGAGTTGGGGAGGAGTGAGGAGTTGGGGAAAGACAGTCCTAACCGTGGAGGGTTCTGGTAAATGATGGGGTGAGGAGGGGCTCTTTGGCTCCCACCAGTCCCCCTGTCTGGTCTA
+
BBAABFFFAFFFGGGGGGGCGCHCFGGFGGHHDEEDFGHHHHGHGGHHHHHHHHHGHGHHHHHHHHHHHHHGG@EGHGHHGGHHHHGGGHHGE?E@EHHHGHHGGGHHGHHHHHHHHHHHHHHGHGGGCDHHHHHFHHFGGHHHCGGGGDCFHFHHHGCHHHCGEGEHHHHHHHHGHHHHGGEDEEGACFGGGGCGGGGGGGGGGDFFFFFFFADFFFFFFFFFFFFFFFFFFFFFFFFFAEFFFFFFFFB
@M05620:37:000000000-D9766:1:1101:18364:8023 1:N:0:13
ACCACACCTTCTACAATGAGCTGCGTGTGGCTCCCGAGGAGCACCCCGTGCTGCTGACCGAGGCCCCCCTGAACCCCAAGGCCAACCGCGAGAAGATGACCCCGGGAGTGGCCCGCTACCTCTTCTGGGGGCCGCCTCCCTCCTTCCCGGCCTCCCGGAGCTGCGCCCCTTCTCACTGGGTCTCTCTTTTCCCGTTTTTCCTAGGACTCTCTTCTCTCACCTGAGTCTCCTTTTTGACTCTCCACGGTCTC
+
ABCCCCCCFFFFGGGGGGFGGGHHGGGEHGHHHGGGGGGGGHHHHGGGGGGGHHHHHHHGGGGGGGGGGGGHHHHGGGGHGHHHHGGGGGCGGGHHHH2>G2/<//>>.><.<F-<---C0<G00;00/---;-;A.;.C/C./909/.--;.;:A.9-;@.00;CDF;.F/9B0;00/.:/9::BFB09000...BE./000090;/;0BFB0:FF009A0//;009;90:B00-.00;B0/0/9-:.;0
@M05620:37:000000000-D9766:1:1101:10125:8039 1:N:0:13
GAGGCTGCTTTGGAAGAAACTCATAGATTACTGCAACAGTTCCCCCTGGACCTGGAAAAGTTTCTTGCCTGGCTTACAGAAGCTGAAACAACTGCTAATGGATGACACCAGTCTGGCCGTACGCAAAGCCGACTACAAGATCGTAAACGAGCAGAAGAACCGATGACAAAACGGTCAGGAATTTCCGCATTCGCACTCTTGTGCCCCCACTTACCCAATTCTACAACTTTGTACTTTTGCATGACCAACCA
+
AAB3ABCAFFFFGGGGGFG4GGHHHHHHFHHHHHHHFGHFHHHFHGGGEHFGHGEAAFAGFHFHFHHFHHHHHHFHHBGEGHHHHHHHHGHHH3F4BF4FE333B3B@FGFHE44331////////<??B/>CCD2FFF22@?@@G/2??E//<?01?0<<->@.11<10..-<..<<</<CBFB;:D-C:0::.;-:F090;00/.-;.900;;;FEFG;099//;B/;;/9B/9/9/;B/9/9/;.;..
@M05620:37:000000000-D9766:1:1101:6787:8060 1:N:0:13
ACCACACCTTCTACAATGAGCTGCGTGTGGCTCCCGAGGAGCACCCCGTGCTGCTGACCGAGGCCCCCCTGAACCCCAAGGCCAACCGCGAGAAGATGACCAGGTGAGTGGCCCGCTACCTCTTCTGGTGGCCGCCTCCCTCCTTCCTGGCCTCCCGCCGCTGCGCCCTTTCTCACTGGTTCTCTCTTCTGCCGTTTTCCGTAGGACTCTCTTCTCTGACCTGAGTCTCCTTTGGAACTCTGCAGGTTCTA
+
CCCDCDDDFFFFGGGGGGGGGGHHGFGFHGHHHGGGGGGGGHHHHGGGGGGGGHHHGHHGGGGGGGGGGGGHGHHGGGGHGHHHHGGGGGFGGGHHHHFHHH0?FGFGHEEGH/-A@@D0DDHH0DHHH<DHHGGCGGHGHHGHHHGGGGGGGGGGG-<-=CDFFFFFFFFFFF0BFFFFFFFFFFFFBFFF0<BFFFFFF0A.<BFFFFFFFFF<B0<B:FFFFFFFF0FFFBFFFFFFF0FFFF.<FF0
@M05620:37:000000000-D9766:1:1101:16050:8065 1:N:0:13
GAGGCTGCTTTGGAAGAAACTCATAGATTACTGCAACAGTTCCCCCTGGACCTGGAAAAGTTTCTTGCCTGGCTTACAGAAGCTGAAACAACTCCTACAGGGTCCTACCCGCAAGTAAGGGCTCCTAGAAGACTCTAAGGGACTAAAAGAGCTGACGAAACAATGGCAAGTAAGTCAGGTATTCCCGCTTTAGTACTCCTGTCGACCCAATTCAACAATTCTCAGCATTTGTACTTGTAACTGACAAGCCA
+
AAA>AACBFFDFF4B44AFAFCD55F5GF5FFEHF4FFGFGG5FGGEFH2BFCBG2BDGH3AFHG5BBFGHE1ABCFGFDEAF@BGB3F?F?@33@3BBB3123BB4B1B1//>/3B44?B?0?F3F43B333BB3?B20B//0?B1BB/<011<0??DA/0?111??1F1=1=>F1101>>11>FD@DD.=D0=00</</;/..--;../00:090;0;;9900;0;9;00090009009C00;0;9../
@M05620:37:000000000-D9766:1:1101:21507:8067 1:N:0:13
AGTGCCAGCTCTCAATCGCACAGGGGACCCAGGGCCTGGCCCCTCCATCCAGAAAACCTATGACCTCACCCGCTACCTGGAGCACCAACTCCGCAGCTTGGCTGGGACATATGTGAGTATCCAGCGTAGGAATCTGGGAGTTGGGGAGGAGTGAGGAGTTGGGGAAAGACAGTCCTAACCGTGGAGGGTTCTGGTAAATGATGGGGTGAGGAGGGGCTCTTTGGCTCCCACCAGTCCCCCTGTCTGGTCTA
+
AAAAAFFFAFFFGDGFFGGCGCHCGC?EAEHEAEEECFHH2GGCFGHHGHHHEGFFHGHGGGBGHFGGHFEEE>EEHFGHBFGHHHAFEGHEAFEEEHFCDHH/EEAF/FDGHGHFHHH1FHHFGG/?BGFFFHFHFF0?<FGF/C.@@ACFFDFC<AGH0<-<EDHF:GGHHHHHHHHHGGG@FEG@EGGGGFCBFFGFGFGGGGFBEFFB9.?BB?AFBF9FF/:AEFFFFFFFFFFFBFFFFBFFFF/
@M05620:37:000000000-D9766:1:1101:11212:8070 1:N:0:13
ACCACACCTTCTACAATGAGCTGCGTGTGGCTCCCGAGGAGCACCCCGTGCTGCTGACCGAGGCCCCCCTGAACCCCAAGGCCAACCGCGAGAAGATGACCGGTGAGTGGCCCGCTACCTCTTCTGGTGGCCGCCTCCCTCCTTCCTGGCCTCCCGGCGCTGCGCCCTTTCTCACTGGTTCTCTCTTCTGCCGTTTTCCGTAGGACTCTCTTCTCTGCCCTGCGTCTCCTTTGGCACTCTGCAGGTTCTAG
+
BCCBBCCAFFFFGGGGGGGGGGHHGFGBAFHGHGGGDGGGGHHHHGGGGFGGFHHHHHHEGGCGGGGGGGGHHHHGGGGHGHHHHGGGGGBDFGHFHHHH2BDAD??FGGGHHGGG-@GHHHHHHHHHHGHHGGGGGHGHGGGG;FGGGGGGGGGGG-;@DFDFFFFFFFFFF0BFFFFFFFFFFFF:BFFFFFFFFFFFFFFF00;FFFFFFFFFF:FFFF;BFFFFFFFFFF0;F9BBFB0BF:BFFB0
@M05620:37:000000000-D9766:1:1101:24955:8075 1:N:0:13
GAGGCTGCTTTGGAAGAAACTCATAGATTACTGCAACAGTTCCCCCTGGACCTGGAAAAGTTTCTTGCCTGGCTTACAGAAGCTGAAACAACTCCTCCATGATACCACCAGTCAAGAGAGTCTACAAGACGACAACCCAGGAAAACACGAGATGAAGCAACCCTGGCCAATCCAGCAGGCCTTTCCGCATTAGCCCTCTTGAGGCTCCACATGAACCCTTATCAGCCTTTGTACTTGTAGATGACCCACCA
+
CCCCCCFBFFFFGFGFFGGGGGHH5DDFHFHHHHBGHHHHHHHHHGGGHGHHHHHGFFFHBFHHHHHHHHHHHHHFGHHHHHHHHGGHHHHHHGH3BBB@FDG4D333???BBG4B31213DFF44BBGGG/E/>?/?/?/?22B??0//>?FHH22??GC0?00/0?F.>0>1100<F.<<0DGFDC-.<=C/0:;CHHH0:/..::C/000;F9.9C/00CFFC//C0CFFB;0B;00;00;;BF.9..
@M05620:37:000000000-D9766:1:1101:6613:8075 1:N:0:13
GAGGCTGCTTTGGAAGAAACTCATAGATTACTGCAACAGTTCCCCCTGGACCTGGAAAAGTTTCTTGCCTGGCTTACAGAAGCTGAAACAACTGCCAATGGTCCCACACCGTCCGGCAAGTATCCAAAGCGACTCACAAGACGTCAACGCACTGAAAAAACCCAGGAAAGAACGGCAAGCAATTCAGGCATTGCCCCCTTGTGCCTCCACTGGACCCATTCTAAGAATTTTTACTTTTAGCAGACAAAACA
+
CBBCCCFBFFFFGGGGGGFGGGHHHHFHHHHHHHHFGHHGHHHHHGGGHFHHHHHGHHHHFFHHHHHHHHHHHHHHHHHHHHHHHHGHHHHHH3G3B33F3@431311??/B1?//>/>??D44B4B332//>//B2B2F22???FEB?///>0?111<><>...<.<G./<<CA@E-;:;/;CFGG0/.;00;0;.;:;/900;BFEBFF0/;.=9E/B099B0:BFF;09;;0;0;0/:09/.///;A.
@M05620:37:000000000-D9766:1:1101:18186:8075 1:N:0:13
ACCACACCTTCTACAATGAGCTGCGTGTGGCTCCCGAGGAGCACCCCGTGCTGCTGACCGAGGCCCCCCTGAACCCCAAGGCCAACCGCGAGAAGATGACAGGTGAGTGGCCCGCTACCTCTTCTGGTGGCCGCCTCCCTCCTTCCTGGCCTCCCGGCGCTGCGCCCTTTCTCACTGGTTCTCTCTTCTGCCGTTTTCCGTAGGACTCTCTTCTCTGCCCTGCGTCTCCTTTGGAACTCTGCAGGTTCTAG
+
BBBBBBBBFFFFGGGGGGGGGFHHGEEECEHHHGGGGGGGFHGHHGGGEGGGHHGHGHHGGGGGGGGGGGGHHHHGGGGHGHHHHGGGGGCGCGHHHHGHGHGHH1FGHGGHHGGGCGHHHHHHHHHHHGHHGGGGGHGHHGHHHHGGGGGGGGGGG-ABGFFFFFFFFFFFFBFFFFFFFFFFFFFFFFFFFFFFFFFFFFFFFFFFFFFFFFFFF/FFFFAFFFFFFFFFFFFFFFFFFFFFFFFFFFF
@M05620:37:000000000-D9766:1:1101:21097:8081 1:N:0:13
AGTGCCAGCTCTCAATCGCACAGGGGACCCAGGGCCTGGCCCCTCCATCCAGAAAACCTATGACCTCACCCGCTACCTGGAGCACCAACTCCGCAGCTTGGCTGGGACCTATGTGAGTATCCAGCGTAGGAATCTGGGAGTTGGGGAGGAGTGAGGAGTTGGGGAAAGACAGTCCTAACCGTGGAGGGTTCTGGTAAATGATGGGGTGAGGAGGGGCTCTTTGGCTCCCACCAGTCCCCCTGTCTGGTCTA
+
ABBBBFFFAFFFGGGGGGGGG?GCGGGGAEHHGEGGGGHFEHGGGGHHHHHGFHFHHGHHHHGHHHHHHHHGGGEGHHHHHHHGFHHHGHHHGG?EGFHHDHHGEEHHGHHGGHHHHHHGHHHHGGGGGGHEHFGHGHGGGHHHGGGGGGGHHHHHHGHHHHGGGGHHHHHHHHHHHHHGGGEGDGGG;CFGGGFFGGGGGFGFGGFFFFFFFFFFFFFFFFFFFFFFFFFFEFFFFFFFFFFFFFFBFFF
@M05620:37:000000000-D9766:1:1101:18129:8084 1:N:0:13
GAGGCTGCTTTGGAAGAAACTCATAGATTACTGCAACAGTTCCCCCTGGACCTGGAAAAGTTTCTTGCCTGGCTTACAGAAGCTGAAACAACTCCTACAGGCTGCTACCCGTAAGGAAAGGCTCCTAGAAGACTCCAAGGGAGTAAAAGAGCTGATGAAACAATGGCAAGTAAGTCAGGCATTTCCGCTTTAGCACTCTTGTGGATCCAATTGAACAATTCTCAGCATTTGTACTTGTAACTGACAAGCCA
+
B?ABBACAFFFFGGGGGG4GGGGHGHHCEHHHHFFHBGHGFGGEHGGGEHHGHHEG3B2FGHGHGHHBFFFGHHHGGFGHHHHHHGGHHF1GHBGEGFBB?1BBFF4GHHA?>>BBGGHFFHC0F3BBFEBFGFF3BGHAD/?/BFGF?FH22<<2@@>>F2CGDFHBGE1?FF<1@F0F>FFBGBAE.C<0D=<G0<GH<DHGFFFBC:0CGGH0CFCG0<GF0;C0;CF0CBFG0;;F0;00BBB:.;/
@M05620:37:000000000-D9766:1:1101:4976:8095 1:N:0:13
GAGGCTGCTTTGGAAGAAACTCATAGATTACTGCAACAGTTCCCCCTGGACCTGGAAAAGTTTCTTGCCTGGCTTACAGAAGCTGAAACAACTCCTACTGGATGCTACCCGTAAGGAAAGGCTCCTAGAAGACTCCAAGGGAGTAAAAGAGCTGATGAAACAATGGCAAGAAAGTCAGGCATTTCCGCTTTAGCTCTCTTGTGGATCCAATTGAACAATTCTCAGCATTTGTACTTGTAACTGACAAGCCA
+
BBBBBBFBFFFFGGGGGGGGGGHFHHHHGHHHHHHGGHHHHHHHHGGGGGHHHGF2AFCH3FHHHHGFGHFGHHHGHHHHHHHHHGGHHGHHHFHFHH3BF3BFGHHHFH1?EGF3F3FEHEBGGHH4BD?BGGG3GGHFGHG?GFFHBFG2<FHHFHHHHHHHGHCFGC0?<G?FGF<FGBHGBGDGEGGGGFDH0<0=<=GEGFH/GGHHGGFGH;GH;CFH0CFH:;F;;BFF09CFFB0BFFG.../
@M05620:37:000000000-D9766:1:1101:5198:8099 1:N:0:13
AGTGCCAGCTCTCAATCGCACAGGGGACCCAGGGCCTGGCCCCTCCATCCAGAAAACCTATGACCTCACCCGCTACCTGGAGCACCAACTCCGCAGCTTGGCTGGGACCTATGTGAGTATCCAGCGTAGGAATCTGGGAGTTGGGGAGGAGTGAGGAGTTGGGGAAAGACAGTCCTAACCGTGGAGGGTTCTGGTAAATGATGGGGTGAGGAGGGGCTCTTTGGCTCCCACCAGTCCCCCTGTCTGGTCTA
+
>AAABFFFBFFFGGGGGGGGGEGAFGEFGGHHGGGG2BGFHHGHGGHHHCGHFHGCGGHFFGDGHFHGHHHEFCGGHHFHHHHGHHHHGFHHGGGGEHHGDHHGEGHHGGHHHHHHHGHHHHGHHGGGGGHHHHHHHHHGGHHHGCGGGGGHHHHHHGHHHHGGGGHHHHHGHHHHHHHHGEGBDGGGAFGGGGFGGGGGGGGGGGFFFFFFFFFFFDFFFFFFFFFFFFFFFFFFFFFFFFFFFFFFFFB
@M05620:37:000000000-D9766:1:1101:5227:8104 1:N:0:13
ACCACACCTTCTACAATGAGCTGCGTGTGGCTCCCGAGGAGCACCCCGTGCTGCTGACCGAGGCCCCCCTGAACCCCAAGGCCAACCGCGAGAAGATGACAGGTGAGTGGCCCGCTCCCTCTTCTGGTGGCCGCCTCCCTCCTTCCTGGCCTCCCGGAGCTGCGCCCTTTCTCACTGGTTCTCTCTTCTGCCGTTTTCCGTAGGACTCTCTTCTCTGCCCTGAGTCTCCTTTGGCACTCTGCAGGTTCGAT
+
BBBBBBBAFFFFGGGGGGGGGDGHGGGBAEHHHBFFFGGGGHHHHGGGGGGGHHHHHHHGGGGGGGGGGGGHHHHGGGGHGHHHHGGGGG<CDGHFHHHH2FF?GFGHHGFHHGGG->FHHHHHHHHHHGHHGGGGGHGHHGHH0;CFFFGGGGGGG;AAFGFGGFFFFFFFF/FFFFFFFFFFFFF:BFFFFDFFFFFFFFFF99;BFFFFFFFFF/BFFF.;FFFFF/FFFB/;F9BFFF/;FFF/9AB
@M05620:37:000000000-D9766:1:1101:20112:8105 1:N:0:13
ACCACACCTTCTACAATGAGCTGCGTGTGGCTCCCGAGGAGCACCCCGTGCTGCTGACCGAGGCCCCCCTGAACCCCAAGGCCAACCGCGAGAAGATGACCGGGGGGGGGCCCGCTTCCTCCTTCGGTGGCCGCCTTCCTTCTTCCCGGCCTCCCGGGGCTGGGCCCTTTCTTCCTTGGTTTCTCTTTTGCCGGTTTCCGTTGGGCTCTCTTTTCTGCCCTGGGTCCCCCTTTGTACCCTGCCGGGTTCTA
+
BBAABBBBFFFFGGGGFG5BGFHGGEF24AGHHGGF?EECAGHEGGGG?EGGBHFGHGGEEG?EGGGGGGEFHHHGGGGHGGHHHGGGGG<BDGHFFG2GB/>//<---;9@F---..;///;//.9..;.;--B9.BF//:/;/;..;-;..;A.@-;--....;B.BF/9/9:9/F/;.9//9/;/://;--@DF/9.//.;-...///9/9/9//:A/.../...;.;9BF/9/:9/9..-;-;..//
@M05620:37:000000000-D9766:1:1101:23403:8107 1:N:0:13
GAGGCTGCTTTGGAAGAAACTCATAGATTACTGCAACAGTTCCCCCTGGACCTGGACAAGTTTCTTGCCCCGCTTACTGAAGCTGAAACAACTGCCAATGGTTCCCTCCCATAAAGGCAACCAGCGTAGAACACTGGAAGAAAGGAAAACATGAGACGATGGCAAGAAAACGAGGTAACCCAGGTGGGCTATAGTACATGATGGGATGGAACGAGACTCTTTACATCCCTCCGATCCTCATATCTCAACTA
+
11>AAAF1@DDFBFEGGF1B1FFFHHH33B1ADAFD1BF1AFG1FEC//BBCFF0GFG0AFEBG2F1BF1/AEGAEH1D@GHGF1FFGH0>F10B011BGB@111@B0//0101B1B/00/0/?//?E//2<00B<001<0001<@0000/@@F111////<<01.00<00-..-<0=0<..<<<<.-.;.:0<0:0000:00:.:9../0/..9.;00900000;F/.0/9.----////////;//-//
@M05620:37:000000000-D9766:1:1101:17627:8113 1:N:0:13
AGTGCCAGCTCTCAATCGCACAGGGGACCCAGGGCCTGGCCCCTCCATCCAGAAAACCTATGACCTCACCCGCTACCTGGAGCACCAACTCCGCAGCTTGGCTGGGACCTATGTGAGTATCCAGCGTAGGAATCTGGGAGTTGGGGAGGAGTGAGGAGTTGGGGAAAGACAGTCCTAACCGTGGAGGGTTCTGGTAAATGATGGGGTGAGGAGGGGCTCTTTGGCTCCCACCAGTCCCCCTGTCTGGTCTA
+
AAABBFDFBFFFFGGGGGGGGGGHGGGGEGHHGGGGFEHFFHGHGGHHFHHEGF3FHGFFHHGHHHFHHHHGGGGGHHHHGHHEF?FHGFHHGGGGGGHHGHHGGGHHGHHHHHEHHHHHHHHHHGGGGGHHHHHHHEHGGHHHGGGGGGEHHHHHFGHHEHGGGGHHHHHHHHHHHHHHGDEGGGGGEGGGGGGGGGGGGGGGGGFFFFFFFFFAD;FFFFFFFFFFFFFFFFFFFFFFFFFFFFFFFF/
@M05620:37:000000000-D9766:1:1101:18587:8146 1:N:0:13
ACCACACCTTCTACAATGAGCTGCGTGTGGCTCCCGAGGAGCACCCCGTGCTGCTGACCGAGGCCCCCCTGAACCCCAAGGCCAACCGCGAGAAGATGACCGGTGTGTGGCCCGCTCCCTCTTCTGGTGGCCGCCTCCCTCCTTCCTGGCCTCCCGGCGCTGCGCCCTTTCTCTCTCGTTCTCTCTTTTGCCGTTTTCCGTAGGCCTCTCTTCTCTGTCCTGTGTCTCCTTTTGTACCCTGCAGGTTCTCT
+
BBBBBBAACFFFGFGGGGAGGGHHGEGBEEHGHGGGG?EGDDHHHGGEEGGGHGFFHFHAEEGFFGEEGFGHHHHGGGCHGHHHHGGGGGBBGGHHHHGHF//>A/?0?..0F-ACFAE/CH0<D000<...:CC.E.C/F./90/00/..0C.C.--99--.;;.B-/B/BF/B//.9;.;FFFF//;//99.;BFB9./.../;9AFFF//;FF9/9B///;:/BF///;/9.;9/;B.../.9B/;//
@M05620:37:000000000-D9766:1:1101:12890:8157 1:N:0:13
ACCACACCTTCTACAATGAGCTGCGTGTGGCTCCCGCGGAGCACCCCGTGCTGCTGACCGAGGCCCCCCTGAACCCCAAGGCCAACCGCGAGAAGCTGACAGGCGCGTGACCCGCTACCTCTTCTGCTGGCCGCCTCCCTCCTTCCTGGCCTCCCGGCGCTGCGCCCTTTCTCACTGGTTCTCTCTTCTGCCGTTTTCCGTAGGACTCTCTTCTCTGCCCTGCGTCTCCTTTGGAACTCTGCAGGTTCTAG
+
ABAAB4>AFFFFBGG45BGFFFFFEEEG42FHHFF22AE00A1FGGGG11EA5B3BGHHG@E?EEEEGGGGG3FFEGDEEFHHH/FDCG/CG@/F1111?F<?.-<<<C.<GFCCGCD/:C00;CG0;:/CHGGGGAAGGBAFGFGFCFF.CAEAD==-@B?F??FBBF/;FF/BBF.;FFFFFFFFFFFFFBFDFEFFF/A.;/;FFFF//;FF/F/;:FF.;;;DFFFFBBF////BFFFFB.A/9BFB
@M05620:37:000000000-D9766:1:1101:12795:8167 1:N:0:13
ACCACACCTTCTACAATGATCTGCGTGTGGCTCCCGAGGAGCACCCCGTGCTGCTGACCGAGGCCCCCCTGAACCCCAAGGCCAACCGCGAGAAGATGACCGGTGCGTGGCCCGCTCCCTCTTCTGGTGGCCGCCTCCCTCCTTCCTGGCCTCCCGGCGCTGCGCCCTTTCTCCCTGGTTCTCTCTTCTGCCGTTTTCCGTAGGCCTCTCTTCTCTGACCTGCGTCTCCTTTGGCACCCTGCCGGTTATCG
+
AABBAABBBFFFGFBGGG5BGGHHGEGAGFHGHGGFGGEEGHDGHGFEEFEFHHHGHHHEFGFFGGGGGGGHFHHGGGGHGHH///?EEC>BDGGFGFHHBB?<A/AFE--FG-DGFFE/CGGHHGDG/:CG@DGGGFEFGFFG;FF9/9FBFEGDC?DFFFFFFFFBFFFFFF/FFEFB9BFFFFFFFFFFADAFFBFAB:../9:AFFF/BFFFF/;F9B9@D>AFF/BF/B/;B.;A.;.;B@DDF/9
@M05620:37:000000000-D9766:1:1101:18598:8167 1:N:0:13
ACCACACCTTCTACAATGAGCTGCGTGTGGCTCCCGAGGAGCACCCCGTGCTGCTGACCGAGGCCCCCCTGAACCCCAAGGCCAACCGCGAGAAGATGACACGGGAGTGTCCCGCTACCTCTCCTGTGGTCCGCCTCCCTCTTTCTCCTCGTCCCCCGGCTGCGCCCTCTCTCTCTGTGTCTCTCTCCTGCGGCTTTCCGTATGACTCTCTTCTCTGTCCCGTGTCTCCTCTGTAACTCTGCACGGTCTAG
+
BBBBBBBBFFFFFGGGGGGGGGHHGGGGHGHHHGGGFGGGGHHHHGGGGGGGHHHHHHHGGGGGGGGGGGGHHHHGGGGHGHHHHGGGGGGGCGHHHHHHF2//>/A/F111>->---/0<D//=/<0</00-;.:;.;/;/0000000/.9=.;..-;A--.@D.D-.B/;F/B////9/BFFFF//;//---9;F//./..///;FFFF//BFF///;/-.;..;F//.;//////BF////.-99;//
@M05620:37:000000000-D9766:1:1101:6416:8175 1:N:0:13
GAGGCTGCTTTGGAAGAAACTCATAGATTACTGCAACAGTTCCCCCTGGACCTGGAAAAGTTTCTTGCCTGGCTTACAGAAGCTGAAACAACTCCTACAGGATTCTACCCTTAAGGACAGGCTCCTATAATACTCCAAGGGAGTAAAAGAGCTGATGAAACAATGGCAAGCAAGTCAGGCATTTCCGCTTTAGCACTCTTGTGGATCCAATTGAACAATTATCAGCATTTGTACTTTTAACTGACAAGCCC
+
A?AB>AFBFFFFGBABGGCGGGHHGGHHHHGFGHBGFHBFGDBFFFAEEGFGHHGH332FFGHDGHGBBB3BFGHBA5BFGHBFHB3GBFAHH3BBGH@BB1BBB@BFGF3?B@BBBBB?E/0BFBB4BF4B4BB3BFG??GE?BDBG3?22B??F?@GH<GHF22@<F</?<F??110????<=1CC.>>1<=>F<<0=0=C.<0<<<<=0;;CGBC<;00<:0<;G:<C:;G;C9B99;;0;9;F....
@M05620:37:000000000-D9766:1:1101:21500:8179 1:N:0:13
AGTGCCAGCTCTCAATCGCACAGGGGACCCAGGGCCTGGCCCCTCCATCCAGAAAACCTATGACCTCACCCGCTACCTGGAGCACCAACTCCGCAGCTTGGCTGGGACATATGTGAGTATCCAGCGTAGGAATCTGGGAGTTGGGGAGGAGTGAGGAGTTGGGGAAAGACAGTCCTAACCGTGGAGGGTTCTGGTAAATGATGGGGTGAGGAGGGGCTCTTTGGCTCCCACCAGTCCCCCTGTCTGGTCTA
+
>>>>AFFCAFFFFGGGFFFCEGFHEGGC2BFGGFE?22FF2FEAEGFH5FFA3B3BGECEGG5FFGGGHGFGGECEHFHFHHHFC1FHGFFHGDE>>33B/3B/?<0B/FGH22BG1BB12?2FBCGA//@111@GHHHC<?11>C.-><>0<0<C0E<GBGCGCE.C:GCGHB:GGHHA?DGGG.;9.;FFGG9CBFGGFGGGGGFBF../;D-@--ABF/BFF/;99F.9EFFFFFFD-AFFF//;BFB
@M05620:37:000000000-D9766:1:1101:6403:8188 1:N:0:13
GAGGCTGCTTTGGAAGAAACTCATAGATTACTGCAACAGTTCCCCCTGGACCTGGAAAAGTTTCTTGCCTGGCTTACAGAAGCTGAAACAACTCCTACAGTATGATACCCGACCAGAAAGTCTCATAGGAGACTACCCGAGCAAAAGAGCGCTGCAGACAACCTGACCCAACCGTCAGACATTTCCGCTATCACACTCTTGTGGCTCCACTTACAACTTTCACAGCCTTTATACTTGTACCTGACACCACA
+
CCCBCCFBFFFFGGGGGGGGGGHHGHGHHHHHHHHHHHHFHHHHHGGGHHHHHHHHHHHHGHHHHFHHHHHHHHHHHHHHHHHHHHHHHHHHH3F3F@3@4444444BB31/>//0B33B4B?D?FG43B3/?B3320?/>//2B22?<@<//</01??F0//?00000...>->..<0<<==G0D<<C-;:0<0=CGFHHCCAC.C.:C0000;9//;CF0909..;9F0000;CF9;0C0;FF:/.9A.
@M05620:37:000000000-D9766:1:1101:14487:8199 1:N:0:13
GAGGCTGCTTTGGAAGAAACTCATAGATTACTGCAACAGTTCCCCCTGGACCTGGAAAAGTTTCTTGCCTGGCTTACAGAAGCTGAAACAACTCCTACCGGATGCTACCCGTAAGGAAAGGCTCCTAGAAGACTCCAAGGGAGTAAAAGAGCTGATGAAACAATGGCAAGTAAGTCAGGCATTTCCGCTTTAGCACTCTTGTGGATCCAATTGAACAATTCTCAGCATTTGTACTTTTAACTGACAAGCCA
+
A3AA>ACAFBB4F4BBCGBGGGHHHGGHGFBAFF4FCGFGHD5BBAAA2CBFFGEBB32BBBGDFHGBBBAFBFG3BBBFHFBBG33FBBBGH3B3BF1>/>?/B3@D2B11>>0BB3BBF/?B/FB4BF3B3D?BBFG/</??@F>G>=22@G>@D@DG=0F?1?F??F1??G>=1>00>1>1><.>..<0===<<C<DGFG:<:CC0:;;;;:<:C:;00;;000;;CF;;CBF0FBB9;09B;F9../
@M05620:37:000000000-D9766:1:1101:4061:8206 1:N:0:13
GAGGCTGCTTTGGAAGAAACTCATAGATTACTGCAACAGTTCCCCCTGGACCTGGAAAAGTTTCTTGCCTGGCTTACAGAAGCTGAAACAACTCCTACAGGATGCTACCCGTAAGGAAAGGCTCCTAGAAGACTCCAAGGGAGTAAAAGAGCTGATGAAACAATGGCAAGTAAGTCAGGCATTTCCGCTTTAGCACTCTTGTGGATCCAATTGAACAATTCTCAGCATTTGTACTTGTAACTGACAAGCCA
+
AA?AAAFAFFFFGGGBGG1FGGGHHFGFFFGFHHHHFHGDAFGHHGGGHEGFHHHHBHHHHHHHHHHHHHHHHHGFGHGFHGGFHHFFHGCGHHHH1GBFGBG@FFHHHHEGGGHGHGFHFHFHGHHF<1<BFGHHC11FGHGEFFGFHGHCHHGHGGHGHHHHHHHCGF?1<FGHFHFFGHHHHEC<CGGGHHHH<CFHHFFCGHHH:CGFF0:G0:GH;GHHFH0CGHH;FGGGFFFGGGGGGGGGGG/
@M05620:37:000000000-D9766:1:1101:22632:8210 1:N:0:13
GAGGCTGCTTTGGAAGAAACTCATAGATTACTGCAACAGTTCCCCCTGGACCTGGAAAAGTTTCTTGCCTGGCTTACAGAAGCTGAAACAACTCCTACAGGATGCTACCCGTAAGGAAAGGCTCCTAGAATACTCCAAGGGAGTAAAAGAGATGATGAAACAATGGCAAGTAAGTCAGGCATTTCAGCTTTAGCACTCTTGTGGATCCAATTGAACAATTATCAGCATTTGTACTTTTAACTGACAAGCCA
+
A3AA3AFBFFFFFB5BFGCFGFHHHFGGHFAEFF44AFADGADBFEAB2CBFHGEF332BBDHDFHHBBB3BBFF3BBBFGHAFG33FBB?GGBB3FFBB3BB3BBFFGB1?>113?3BB?/BB?BB4BB4B?BE3FGF?</??BGBDB?B2@<@@2@2@<@?@@2?0<?1<?G@@1?0??1<1=1=F11=1>1=F>>>G00C.<0<<D<=<<<D<:;:<0;;G0;:0;<C0<CCG0C;00009/;F9../
@M05620:37:000000000-D9766:1:1101:10582:8216 1:N:0:13
ACCACACCTTCTACAATGAGCTGCGTGTGGCTCCCGAGGAGCACCCCGTGCTGCTGACCGAGGCCCCCCTGAACCCCAAGGCCAACCGCGAGAAGATGACCAGGTGAGTGGCCCGCTACCTCTTCTGGTGGCCGCCTCCCTCCTTCCTGGCCTCCCGGAGCTGCGCCCTTTCTCACTGGTTCTCTCTTCTGCCGTTTTCCGTAGGACTCTCTTCTCTGACCTGAGTCTCCTTTGGAACTCTGCAGGTTCTA
+
CCCCCCCCFFFFGGGGGGGGGGHHGFGBEEHHHGGEDGGGGHHHHGGGFEGGHHHHHHHGGGGGGGGGGGGHHHHGGGGHGHHHHGGGGGCFGGHHFHHHHHHGHHHHHHGGHHGGGGGHHHHHHHHHHGGHHGGGGGHGHHGHHHGGGGGGGGGGGG-ADGGGGGFFFFFFFFBFFFFFFFFFFFFFFFFFFFFFFFFFFFFFDFFFFFFFFFFFFFFFFFFFFFFFFFEFFFFFFFFFFFFFFFFFFF;
@M05620:37:000000000-D9766:1:1101:12374:8222 1:N:0:13
ACCACACCTTCTACAATGAGCTGCGTGTGGCTCCCGAGGAGCACCCCGTGCTGCTGACCGAGGCCCCCCTGAACCCCAAGGCCAACCGCGAGAAGATGACCGGTGTGTGGCCCGCTCCCTCTTCTCGTGGCCGCCTCCCTCCTTTCTCGCCTCCCGGGGCTCTGCCCTTTCTCCCTGGTTTTCTCTTTTGCCGTTTTCCGTGGGGCTCTCTTCTCTGTCCCGTGTCTCCCTTGGCACCCTGCCGGTTTTCG
+
CCCCCCBCFFFFGGGGGGGGGGHHGGGGHGHHHGGGGGGGGHHHHGGGGGGGHHHHHHHGGGGGGGGGGGGHHHHGGGGHGHHHHGGGGGGGGGHHHHHHF///>??0?A.<F-A<CA</CH0<G0.<C.-.-A@.E.EBFA/90;00..-9;9E.-----./;B0A0/B0BF0B/0.9;.;BFFF00;9009.9BF09.0.---9-;BFFB0BFFB0;:09.:::BB0/:B/9/9B.;;9..999:.;0-
@M05620:37:000000000-D9766:1:1101:14530:8239 1:N:0:13
GAGGCTGCTTTGGAAGAAACTCATAGATTACTGCAACAGTTCCCCCTGGACCTGGAAAAGTTTCTTGCCTGGCTTACAGAAGCTGAAACAACTCCTACAGGATGCTACCCGTAAGGAAAGGCTCCTAGAAGACTCCAAGGGAGTAAAAGAGCTGATGAAACAATGGCAAGTAAGTCAGGCATTTCCGCTTTAGCACTCTTGTGGATCCAATTGAACAATTCTCAGCATTTGTACTTGTAACTGACAAGCCA
+
BBBBBBFBFFFFGGGGFGGGGGHFGHHHHHHGHHHFHHHGHHHHHGGGHHHHHGGGHHHHGHHHHFGHHHHGHHFHHHHHHHHHHFHFHFHHFHFGBFFGHFHHHHHHHHGGE1GFGHHGGGHHGHHHHGGHHHGGB3GFGEGGHBGDFGHGHHFGHHHHHHEHHHHFHGHH1FFHHHHHEHHHHGGGGGGGHHHHHHHFHGHFHHHHHFHHHEHHHCGGHHHHGHHHHHHGGGGGFFGGGGGGGGFGFGF
@M05620:37:000000000-D9766:1:1101:25060:8314 1:N:0:13
ACCACACCTTCTACAATGAGCTGCGTGTGGCTCCCGAGGAGCACCCCGTGCTGCTGACCGAGGCCCCCCTGAACCCCAAGGCCAACCGCGAGAAGATGACCAGGTGAGTGGCCAGCTACCTCTTCAGGTGGCCGCCTCCCTCCTTCCTGGCATCACGGAGCTGAGCCCTTTCTCACTGGTTCTCTCTTCTGCCGTTTTCCGTAGGACTCTCTTCTCTGACCTGAGTCTCCTTTGGAACTCTGCAGGTTCTA
+
ABBABBBBFFFFGGGFDGGGGGHGG2ABAAGHFFGEEGGGFHHHHGGGDEGGGHHFHHHG?GGGG1EGGGGEHBGGGG?H//GHHG/<CDC</DGFDG1?GHHGHHHHGHGGH1?F1>GH11>>F1>><1<GHGGG.::CG/CG0;:0<;F/CG09EF-CBF/09;FGBCGGGGGGGGGGG00;:FFFFFFFF-;;BE/9AFFFFFFFB/B9FFFFFFEFBF.BBBF/FF/BF/BBFFFBFFBFFF.B/:;
@M05620:37:000000000-D9766:1:1101:6560:8322 1:N:0:13
ACCACACCTTCTACAATGAGCTGCGTGTGGCTCCCGAGGAGCACCCCGTGCTGCTGACCGAGGCCCCCCTGAACCCCAAGGCCAACCGCGAGAAGATGACCGGAGTGTGGCCCGATCTCTCTTCTCGTGGCCGCCTCCCTCCTCTCTCGCCTCCCGGCGATGCGCCCTCTCTCTCGGGTTCTCTCTTGTGCCGTTTTCCGTGGGGCTCTCTTCTCTGCCCTGTGTCTCTTTTGGCACTCTGTCGGTTCTAT
+
111>AA1AFFF1AFG1BEGGFGGHEAF0BAGGF0FAEEA/E/GHHGGGAEECFHHHHHHGGGG?GFG@EEGHEHHCGGGGEHGHHAE<CCGGGCHHFFHFF/@/>?<11.<<F---<<=0GF0DD0.<..-.:-;.E.9/9.//0/;09;@.;.9.--;-9---9-9--;//F/9----;9BBFFF//;///--9/-//-9-9---;:FFF/9B////;;/99/9/BF///9/-;//99B///-;99-9//
@M05620:37:000000000-D9766:1:1101:10461:8323 1:N:0:13
ACCACACCTTCTACAATGAGCTGCGTGTGGCTCCCGAGGAGCACCCCGTGCTGCTGACCGAGGCCCCCCTGAACCCCAAGGCCAACCGCGAGAAGATGACCAGGTGAGTGGCCCGCTACCTCTTCTGGTGGCCGCCTCCCTCCTTCCTGGCCTCCCGGAGCTGCGCCCTTTCTCACTGGTTCTCTCTTCTGCCGTTTTCCGTAGGACTCTCTTCTCTGACCTGAGTCTCCTTTGGAACTCTGCAGGTTCTA
+
BBBBBBABFFFFGFGFGGGGGGHGGEGEGDHHHGGDGGGCGHHHHGGGFEEFHFGHHHHGGGGGGGGGGGGHGHGGGGGHGHHGHGGGGGFGGGHHEHHHHHHGHHHHHHGGHHGGGGGHHHHHHHHHHHGHHGGGGGHGHHGHHHGGGGGGFGGGGF-ACFGGGGFFFFFFFFFFBFFFFFFFFFFFFFFFFFFFFFFFFFFFFFFFFFFFFFFEFFFFFFFFFFFFFFFFFFFFFFFFFFFFFFFFFF:
@M05620:37:000000000-D9766:1:1101:11125:8326 1:N:0:13
ACCACACCTTCTACAATGCGCTGCGTGTGGCTCCCGAGGAGCACCCCTTGCTGCTGACCTAGGCCCCCCTGAACCCCAAGGCCAACCGCGCGAAGATGACCGGTGGGTGGCCCGCTCCCTCTTCTGGTGGCCGCCTCCCTCCTTGCTGGCCTCCCGGTGCTGCGCCCTTTCTCCCTGGTTCTCTCTTCTGCCCTTTTCCGTAGGCCTCTCTTCTCTGCCCTGGGTCTCCTTTGGCACCCTGCCGGTTCTAG
+
BBBBABB34BBDGFFGGGAEEGGGGEGA2BGBFAAB2EAEDGGHHGG1BFFHBGHHHHH5B33BFFGGGEEGBGHGGEGHGHHHHGEEEE/>DGG?GHHHH@D/A/<?<CFHGG@@D.<GHHHHHHHHHGFHCGGGEEGGGGGG0;CCFGFGGGGGB-=;BF/;@DBBFFFFFFFFFFFF;BFFFFF/;BFFFFFFFBFFF.;D//;;FFFFBFFFF:;ABF9;FBFFF/;BBB/;B.;9F9.;B@D9;//
@M05620:37:000000000-D9766:1:1101:10668:8329 1:N:0:13
GAGGCTGCTTTGGAAGAAACTCATAGATTACTGCAACAGTTCCCCCTGGACCTGGAAAAGTTTCTTGCCTGGCTTACAGAAGCTGAAACAACTCCTACCGGTTCCTACCCGTAAGGAAAGGCTCCTAGAAGACTCCAAGGGAGTAAAAGAGCTGATGAAACAATGGCAAGTAAGTCAGGCATTTCCGCTTTAGCACTCTTGTGGATCCAATTGAACAATTCTCAGCATTTGTACTTTTAACTGACAAGCCA
+
AAAA>AFAFFFFBAFFFGFGGGHGHGGHHGHGHHCHFHHFHGFHHGEEGGGHHGGFAAFGBGHGHFFEAGGFBGHEBFGHHHHHGFEGGHAGFBGEEG1>>/?1B4BBGB??>EBBB33?GC?FFFEBFGBFGHG?FFHFA/??FGFG2?2<FCHHBFHHFGHGGFFGCF1?FG@>F>0G>1<=FFDEADA0===<<CDG0<<.:0</C:0;:<CGFFCC;CC:0CCF09F;BFBF0B0B;9009C099./
@M05620:37:000000000-D9766:1:1101:21648:8330 1:N:0:13
ACCACACCTTCTACAATGAGCTGCGTGTGGCTCCCGAGGAGCACCCCGTGCTGCTGACCGAGGCCCCCCTGAACCCCAAGGCCAACCGCGAGAAGATGACAGGTGAGTGGCCCGCTACCTCTTCTGGTGGCCGCCTCCCTCCTTCCTGGCCTCCCGGCGCTGCGCCCTTTCTCCCTGGTTCTCTCTTCTGCCGTTTTCCGTAGGACTCTCTTCTCTGCCCTGCGTCTCCTTTGGTACTCTGCAGGTTCTAG
+
BBBBBBBBFFFFGGGGGGGGGGHHGEEA4AGGHFGE2FGCAHHFHGGGAEEGFHFHHHCC@ECGGEEGG/?EHHHGG?EHGHHHEFGGGGDCFFHE2FDGD<F?F1?<<<C0GGGGDGGHHFGGDGFDGGHHDGDG?GGHFAHHHGFGGGGGFGGGAACFGFFFFFFFFBFFB/BFFE9BBFFFFFFFFFF/BDFFFFFDF.DFEFFFFFFFFFFFF/BEFF.@ABDFFF/:BF.;F/;/BBB/A;FB/:;
@M05620:37:000000000-D9766:1:1101:5515:8331 1:N:0:13
AGTGCCAGCTCTCAATCGCACAGGTGTCCCAGCGCGTGGCCCCTCCATCCATAAAACCTATGACCTCACCCGATACCTGGAGCACCAACTCCGCAGCTTGGCTCCCACCTATGTGAGTATCCAGCGCAGGAATCTGGGAGGTGGGGAGGAGTGAGGACTTGGGGAAAGACAGTCCTAACCGTGGAGGGTTCTGGAAAATGATGGGGTGAGGAGGGGCTCTTTGGCTCCCACCAGTCCCCCTGTCTGCTCTA
+
>>AAAFF4>CFFGGGGGGEGGGFGGH4BDG4A22A22AAEEGE1EFH5G1A5AA5FGGC3GADGG5BFGGFE//>EH4@BBFGGHHHHGHFFGGG/EHHG/3F3//BGG0?F?G2DDF2BF2@1GD/BD//?GGFHHFHF->FE??ECCG.<GHHHF./00<;CCEEGHGGGGFFGGBFF-;CBEEGGCFGGGG/BFFF/FFBFA.;@AF.;.A?-@@EFFFFBBFFE9BFDFF/://;:=9//;/9/9/;
@M05620:37:000000000-D9766:1:1101:19140:8348 1:N:0:13
GCGGCTGCTTTGGAAGAAACTCATAGATTACTGCAACAGTTCCCCCTGGACCTGGAAAAGTTTCTTGCCTGGCTTACAGAAGCTGAAACAACTCCTAAAGGATGATACCCGTCCGGAAAGGCTCCTAGAAGACTCCAAGGGCGTACACGAGCTGATGAAACCATGGCAAGTACGTCAGGAATTTCCGCTTTAGCACTCTTGTGGATCCAATTGCCCAATTCTCAGCATTTGTACTTGTAACTGACAAGCCA
+
>11>A>>AFFDFECGGCEGGAABAAFGHHBFGFH1BFFF1DGGHHG/F/BFAF0ACG10BBFHHE1AGHHHGHF01FGFGFEGGF@GDHCGGB1BE11BBFGFHBBGFE1??/>///>/00/BF/1BFF1FGGH1FC1</?F<C?/?1ECCG/?<1?=1FGF<GHHHCG.G1<CCGCGH//GHHHHGC.;EGCFFFHHFEHHHGGFGFFBFG000CF.FFG00;B99FFFGBBF0FFFFGFFFFFF/-9A-
@M05620:37:000000000-D9766:1:1101:21153:8352 1:N:0:13
ACCACACCTTCTACAATGAGCTGCGTGTGGCTCCCGAGGAGCACCCCGTGCTGCTGACCGAGGCCCCCCTGAACCCCAAGGCCAACCGCGAGAAGATGACAGCTGAGTGGCCCGCTACCTCTTCTCGTGTCCGCCTCCCTCCTTCCTGGCCTCCCGGAGCTCCGCCCTCTCTCACTGGTTCTCTCTTCTGCCGTTTTCCCTATGACTCTCTTCTCTGACCTGAGTCTCCTTTGTAACTCTGCAGGTTCTAG
+
AABBBAAAFFFFGGGGGGGGGGHFGGGGHGGHHGGG2FG22F2FGGGGEEFFEGHHHHHGEE0EFGGFGGGFFHHGGGDGGGHGHGGGGGGGFDH2GGHHG2/???<F<//<F@C??-F1>G00D0..<./=.<:AD.;/;EB0;/00/:99F.A.-99:.0BAE.D=.FFFF/F9/.9/;FFFFFEFF///-..9A/9//9/9:9;BFFF/9FFF/9/9/9/:/9BF//9BB/;//9FF//B/../;F/;
@M05620:37:000000000-D9766:1:1101:25391:8389 1:N:0:13
ACCACACCTTCTACAATGAGCTGCGTGTGGCTCCCGAGGAGCACCCCGTGCTGCTGACCGAGGCCCCCCTGAACCCCAAGGCCAACCGCGAGAACCCAGGTGAGTGGCCCGCTACCTCTTCTGGTGGCCGCCTCCCTCCTTCCTGGCCTCCCGGCGCTGCGCCCTTTCTCACTGGTTCTCTCTTCTGCCGTTTTCCGTAGGACTCTCTACTCTGACCTGAGTCTCCTTTGGAACTCTGCAGGTTCTAGATC
+
1AAAAA>AFFCDBGG1FFAFAFGFEEGEH0GGHGFAEEE/FHHHHG?E/AECG11BGGBEGGGG>E/EEGGGHHAEGGGHGHH</FEGG//>CAFGGFHGGHHHHGGGHHGGGC@GHHHHHHHGGHGHHGGGGGHGHFGHHHHGGBFF0FGGGG-9AG@F@@-@@FFFFFFFEFFBFFFFFFFFFFFFF@ABFFFFFFFFFFFFFFFFFFFFFFFFFFFFFFFFFFFBFFFBFFFFFFF/BFAFFFFF/BB
@M05620:37:000000000-D9766:1:1101:22082:8392 1:N:0:13
GAGGCTGCTTTGGAAGAAACTCATAGATTACTGCAACAGTTCCCCCTGGACCTGGAAAAGTTTCTTGCCTGGCTTACAGAAGCTGAAACAACTCCTACAGGATGCTACCCGTAAGGAAAGGCTCCTAGAAGACTCCCAGGGAGTACAAGAGCTGATGAAACAATGGCAAGTAAGTCAGGCATTTCCGCTTTAGCACTCTTGTGGATCCAATTGAACAATTCTCAGCATTTGTACTTGTAACTGACAAGCCA
+
CCCCCCFCFFFFGGGGGGGGGGHHHHHHHHHHHHHHHHHHHHHHHGGGHHHHHHHHHHHHGHHHHHHHHHHHHHHHHHHHHHHHHHHHHHHHHFHHHFGGFGF32GHHHGE>/>FGGHHHF/3F?33GGBG3BF3G/?FA//C?F3GH2CC22@2FGFFHGHEDHEH0CF?F1F=FFHFB.GHGHHGFGGE<0DHD<CHHFDG.0<CHHEHHFFFHHGHCCGHCCGFGHGF;CBFB0BFF00;CGGGF?E9
@M05620:37:000000000-D9766:1:1101:6849:8393 1:N:0:13
ACCACACCTTCTACAATGAGCTGCGTGTGGCTCCCGCGGAGCACCCCGTGCTGCTGACCGAGGCCCCCCTGAACCCCAAGGCCAACCGCGAGATCATCTCAGGTCCGTGGCCCGCTACCTCGGCTGCCCGCCGCCTCCCTCCTTCCTGCCCTCCCGGCCCTCCGCCCTTTCTCGCTGGATCTCTCTTCCGCAGTTTTCCGTCGGCCTCTATTCTCCACCCTGCATATCCTTAGAAACTCTGCCTGAACTAG
+
CCCCCBC>FFFFGGGGGGFGGGHHGFFGCEGHGFG?2FGA0E1GHGGFBEEF5BGHHHHGEE/EFGGGGGGF3BGFGG?GEHHHEGFGGGF/</1<?11?11?<1<<<.->>F-=--<CDDC.:.::..;:AGFCGGEGFFDFFC;90/:;:.;AD-;:-A.9;DFAFFF:9B.;.D;./9//99B///:.BD.;FBB99F.---.;;:/9B:BB//;;:AF.//9BFFF////////:/;B//9//;;//
@M05620:37:000000000-D9766:1:1101:23282:8415 1:N:0:13
ACCACACCTTCTACAATGAGCTGCGTGTGGCTCCCGAGGAGCACCCCGTGCTGCTGACCGAGGCCCCCCTGAACCCCAAGGCCAACCGCGAGAAGATGACCGGTGCGTGGCCCGCTCCCTCTTCTGGTGGCCGCCTCCCTCCTTCCTGGCCTCCCGGCGCTGCGCCCTTTCTCCCTGGTTCTCTCTTCTGCCGTTTTCCGTAGGACTCTCTTCTCTGCCCTGCGTCTCCTTTGGCACTCTGCAGGTTCTAG
+
AAAAAAAAFFFFGGGGGGAFGFH1EEEBAEHHHFGECEEEGHHHHGEEEEGGHHHGHHHGGGCGGGCGGGGGHFFEGGGGGGHHHGGEGG/<<CFFFFHH1?CAC/<?CCGHHCCC@CEFFHHBDGGGHGHHCGGG?EEGGGGGCFFGEFGGGGGGG:9@@@A>?F@@FFBFF/9FFEFFBFFFFFFFFFBF@BFFFFFFFABB9BBFFFFFFFFBFBFEFF-9B@FFFFFFBF/;F-:BB9/;AAFFB9:
@M05620:37:000000000-D9766:1:1101:6844:8415 1:N:0:13
ACCACACCTTCTACAATGAGCTGCGTGTGGCTCCCGAGGAGCACCCCGTGCTGCTGACCGAGGCCCCCCTGAACCCCAAGGCCAACCGCGAGAAGATGACAGGTGAGTTGCCCGCTCCCTCTTCTGGTTGCCGCCTCCCTCCTTCCTCGCCTCCCCGAGCTTCCCCCTTGCTCCCTGGTTCTCTCGTCTGCCGTTTGCCTCTGTTCTCTCTCCTCTGTCCCGTTTCTCCTTTTGCAGTCTGCAGGTTCTAG
+
BBBABBBAFF4FGGGGGGFEGDHHGGGBAAGHFFGEDGGCGHHHHGGGGFGGHHHHHHHGGGGGGEGGGGGHHGHGGGGHGHHHHGG?DGBDCGHGFHHFFHG?1??11??G1//>-.<<0GHH<GD<0.=D-ACG.CEHBA/00;00;-;.C...;-;AC/0//;C-A./B//../.;BBF//B.A.;.;FBFA/.9;9/////;;FFBB/;F.BF/B9/-..://BB/B//:/;/;/;///;.AF//9/
@M05620:37:000000000-D9766:1:1101:23362:8434 1:N:0:13
ACCACACCTTCTACAATGAGCTGCGCGGGGCTCCAGAGGAGCAGCCCGTGCTGCTGAGCGAGGCCCCCCTGAACCACAAGGCCAACCGCGAGAAGATGCCAGGGGGGTGGCCCGCTACCTCTTCTGGTGGCCGCCTCCCTCCTTCCTGGCCTCCCGGAGCTGCGCCCTTTCTCACTGGTTCTCTCTTCTGCCGGTTTCCGTAGGACTCTCTTCTCTGCCCTGCGTCTCCTTTGGAACTCTGCAGGGTCTAG
+
AA>1AAAAFFFFGEGCDFFAF111A0A0A/AEGGEEG//0AGH00B/>//B>B1BB10BE>EC//?//EGGBGGFFFHH0/FGG//?<C/>@?AGH1=1><C..<-9--9-;E---9@F///://///-;-A----9-A--A-////:/9-99AF-@--9-9/-9A@9FF/99/B//B/;/:///9B9BB/B--;BFBF9/999/B/9//9:/;9/9/9E/;9@----;/BFBF/;9/9/9/FBF-;/-9/
@M05620:37:000000000-D9766:1:1101:8852:8438 1:N:0:13
AGTGCCAGCTCTCAATCGCACAGGGGACCCAGGGCCTGGCCCCTCCATCCAGAAAACCTATGACCTCACCCGCTACCTGGAGCACCAACTCCGCAGCTTGGCTGGGACCTATGTGAGTATCCAGCGTAGGAATCTGGGAGTTGGGGAGGAGTGAGGAGTTGGGGAAAGACAGTCCTAACCGTGGAGGGTTCTGGTAAATGATGGGGTGAGGAGGGGCTCTTTGGCTCCCACCAGTCCCCCTGTCTGGTCTA
+
A3AAAFFFCFFFGGGGGGGGGGHHGGGGGGHHGGGGGGHHHHGHGGHHHHHHHHHHHGHHHHGHHHHHHHHGGGGGHHHHGHHHHHHHGHHHGGGGGHHHGHHGGGHHGHCHHHHHGHHHHHHHHGGGGGHGHHHHGHGGDGHHCCGGGDEGHHGHHGHHHHGGEGHHGHHHHHHHHHHHGGGGAEGGAFGGGGGGGGGGGGGGGGFF?.FFFFFFFAFFFFFFFFFFFFFFEFFFFFFFFFFFFFFFFFF
@M05620:37:000000000-D9766:1:1101:4989:8438 1:N:0:13
GAGGCTGCTTTGGAAGAAACTCATAGATTACTGCAACAGTTCCCCCTGGACCTGGAAAAGTTTCTTGCCTGGCTTACAGAAGCTGAAACAACTCCTACGGGATGCTACCCGTAAGGACAGGCTCCTACACGACTCAAAGGGAGTAAAAGAGATGATGAAACAATGGCAAGCAAGCCATTCATCTCCGCTTTAGTACTCTTGTCAATCCAATCGAACAATTCTCATCATCTGTACTTTTAACTGACAAGCCA
+
A?AAAAFBFFFFGGGGGGCGGGGHHHHHHHHGGHGHFHHFHHHHHGEGGHHHHHGH3ACGGHHHHHHGGHFGGHHGGGGGHHHGGHFDBG1GF3@3BG11>111B3@FHE?1>E0CG0B/FF0BF3F3?2/>>?/?B2B?/F?/@2H2@F2@>1?11<?D1?F?<1?G1..>0F..011>F10D00<A...000=0=;0:0;00<0;/<=0/../C-/;9;;;90;0B0;C09C0;;B0:;000;:0:.EC
@M05620:37:000000000-D9766:1:1101:25808:8441 1:N:0:13
ACCACACCTTCTACAATGAGCTGCGTGTGGCTCCCGAGGAGCACCCCGTGCTGCTGACCGAGGCCCCCCTGAACCCCAAGGCCAACCGCGAGAAGATGACCGGTGCGTGGCCCGCTACCTCTTCTGGTGGCCGCCTCCCTCCTTCCTGGCCTCCCGGCGCTGCGCCCTTTCTCCCTGGTTCTCTCTTCTGCCGTTTTCCGTAGGACTCTCTTCTCTGCCCTGCGTCTCCTTTGGAACTCTGCAGGTTCTAG
+
BBBAABBBFFFFGGGGDGGEGFHHGFFEDGHGFFFE?EEGEHHHHGGGEEGGHHGHHHHGGGCEGEGGG?FFHHHGGGGHGHHHHGG?BCCCGGHHHHHH1@@>C/>?CDCHHGGG?DHHHHHHHHHHHGHHCCGGGGGGGGGGFFFGFGFGGGGGG-;@BBDBBFBBFFFFF/BB9EBF9BFFFFF/BFBFBADFFFFFFA?DFFFFFFFFFFFBF/;E/F9@DBDBF/BF/F:;F/FBF99FFFFBB;9
@M05620:37:000000000-D9766:1:1101:4969:8442 1:N:0:13
GCGGCTGCTTTGGAAGAAACTCATAGATTACTGCCACAGTTCCCCCTGGCCCTGGAACCGTTTCTTGCCTGGCTTCCAGACGCTGCACCAACTGCCAAACGTCCATAACGGTACGGCAAAGGTCCTCGTCCTCTCACCTGCCGTGCGCGCGATGCTGCCCCTCTAACCAGTCCATCAAACCTTTCCGCTTTCGCTCTCTTGCGGTTCCACTTGCAACCTTATAAGCCTTAGCACTTGTACCTGACACGCAA
+
>11>>>1>CF@1B1B1BBBBF1BDFDDFGFBG2B0BFBBBDFGHHG/BA0BABF/FFA/ABEGFADDBFHHHHB0BFGG@/>EBB/01BB?E00B0BB0//0///B211//?/?/<//>000111B>//?//1@0110100?///</->----.<0=G.<.../00<.:C00<000:0099/00;;..=C.FEG..=09;00--9;9////;/;9/9-9////;//;B//9/;/;BB;FF9BF/9;F?9--
@M05620:37:000000000-D9766:1:1101:26509:8455 1:N:0:13
ACCACACCTTCTACAATGAGCTGCGTGTGGCTCCCGAGGAGCACCCCGTGCTGCTGACCGAGGCCCCCCTGAACCCCAAGGCCAACCGCGAGAACCCCGGTGAGTGGCCCGCTCCCTCTTCTGGTGGCCGCCTCCATCCTTCCTGGCCTCCCGGCGCTGCGCCCTTTCTCACTGGTTCTCTCTTCTGCCGTTTTCCGTAGGACTCTCTTCTCTGCCCTGAGTATCCTTTGGAACTCTGCAGGTTCTCGCTC
+
A1>AA?>AFFC@AGG1B1FG1FB1AABBG?HHFFCAAAA/FHHHHGAEE/EAGFGHHF0AEEGG/E@EGGGHHF>?EEE/?EH/EFEEC/B</<?G//<<A//??1<FH<@-@CEGHHHHHHFHH/;;CGGGGGH/0CFGBFG00/;;9CEEB-@@?-=B--;@@FFBBFBFFB-;BFFBFFFFFFFBF@:BFEFFFF-;B/;9B/BFFFFFBF//9FF-:B/9B/BFFFB/;BFFFFF/;:AFFF/;-;A
@M05620:37:000000000-D9766:1:1101:26785:8455 1:N:0:13
GAGGCTGCTTTGGAAGAAACTCATAGATTACTGCAACAGTTCCCCCTGGACCTGGAAAAGTTTCTTGCCTGGCTTACAGAAGCTGAAACAACTGCTAAAGGATGCCACCCGTCAAGCAAGGCTCCTAGAAGAATCCCAAGGCATCAAAAAGCTGCAGCAAAGAAGGCCAGTCAGGCAGGCCATTTCGCTTTCGCACTCTTGTGGATCCAAATGCAACATTCTCAGCAATTTTAATTTTAAACGACCAACCA
+
AAAABBFAFFFFGGGGGG44FCGHHHHF6FGHHGHFHHHDGHHHHGCFGGGFGGHFGHHGHHFHHHFGHHHHHHHHHHHHHHHHHHHHHHAEG3G4GH3FE2@@2333BE@?EE1?3?32?/?0F3343B33B333FB3?CC022BBF2//0@@C2@<<2@2@0?F</?/???10?F.-...011=>.<C<0...-;/;;0CGAB00;C00:;:09BA/;90;;C/0/90;009000;90;0.9A-;..9.
@M05620:37:000000000-D9766:1:1101:9816:8457 1:N:0:13
ACCACACCTTCTACAATGAGCTGCGTGTGGCTCCCGAGGAGCACCCCGTGCTGCTGACCGAGGCCCCCCTGAACCCCAAGGCCAACCGCGAGAAGATGACCGGTGAGTGGCCCGCTCCCTCTTCTGGTGGCCGCCTCCCTCCTTCCTGGCCTCCCGGCGCTGCGCCCTTTCTCCCTGGTTCTCTCTTCTGCCGTTTTCCGTAGGACTCTCTTCTCTGCCCTGCGTCTCCTTTGGCACTCTGCAGGTTCTAG
+
CCCDDDCDFFFFGGGGGGGGGGHHGGGEHGHHHGGGGGGGGHHHHGGGGGGGHHHHGHHGGGGGGGGGGGEHHHHGEGGHGHHHHGGGFGCGGGHHHHFH2B@>C??1FFGHHGGG?AEHHHHHHBGHHGHGGGGGGHGGGGGGCFF1BFFGGGGGG<<>D=DFFFFFFFFFF1BFFFFFFFFFFFFBFFFFFFFFFFFFFFDA0<BFFFFFFFFFF:BFFF.<<@FFFBFFFF:BF/BBFF1BFFFFF11
@M05620:37:000000000-D9766:1:1101:25787:8460 1:N:0:13
ACCACACCTTCTACAATGAGCTGCGTGTGGCTCCCGAGGAGCACCCCGTGCTGCTGACCGAGGCCCCCCTGAACCCCAAGGCCAACCGCGAGAAGATGACAGGTGCGTGGCCCGCTACCTCTTCTGGTGGCCGCCTCCCTCCTTCCTGGCCTCCCGGAGCTGCGCCCTTTCTCACTGGTTCTCTCTTCTGCCGTTTTCCGTAGGACTCTCTTCTCTGCCCTGCGTCTCCTTTGGAACTCTGCAGGTTCTAG
+
>A1>A1>AFFFDFGG131GGDGFBEAEEEAGHFFFE0EE/AGFGHG/E/AF/F111DFCE/E/E>>/EEGG0B>>>EF/?>/F//??EC<B@/<<<1FB1GFEHCG?/?@CAFC-@?-CGHGFF0G00CCG.CGC?:::/CCB00/BBFFAC..AC?-;AABF@@B;=//999/9/BB9;BFFF//9BFFFB@9A9E//ABFB?FFFFFF99BB9/B/F-9--;9-AFFFB//:/BFFFFFFEBF-;FF/B
@M05620:37:000000000-D9766:1:1101:10398:8472 1:N:0:13
ACCACACCTTCTACAATGAGCTGCGTGTGGCTCCCGAGGAGCACCCCGTGCTGCTGACCGAGGCCCCCCTGAACCCCAAGGCCAACCGCGAGAAGATGAGCCCAGGTGCGTGGCCCGCTCCCTCTTCTGGTGGCCGCCTCCCTCCTTCCTGGCCTCCCGGCGCTGCGCCCTTTCTCACTGGTTCTCTCTTCTGCCGTTTTCCGTAGGACTCTCTTCTCTGCCCTGCGTCTCCTTTGGAACTCTGCAGGTTC
+
BBBABBBAFFFFGGGGGGGGGFHHGGEBAAGGGFFE?EGGGHGHHGGEEEEGFHGHGHHEEGCEGGGGGGGHHHHGGGGHGHHHHG??DGCDGGGFFGFGGHGHHGHG1A?ECCHHCDC-CEHHHHDGFBGFGHHDGGGDEAFG;CFGGGGGGGGGGAEGBFABFFAFFFFFFFFF/BFFFFBFFFF9BBFFFFFFDDFFFFBF9DA/BFFFFFFFFFFF/FAFFAB;;.FFFFFFFFFFFFFFF/;AAF/
@M05620:37:000000000-D9766:1:1101:26504:8473 1:N:0:13
ACCACACCTTCTACAATGAGCTGCGTGTGTCTCCCGCGGAGCACCCCGTGCTGCTGACCGAGGCCCCCCTGAACCCCAAGGCCAACCGCGAGAACCCCGGTGAGTGGCCCGCTACCTCTTCTGGTGGCCGCCTCCCTCCTTCCTGGCCTCCCGGAGCTGCGCCCTTTCTCACTGGTTCTCTCTTCTGCCGTTTTCCGTAGGACTCTCTTCTCTGACCTGAGTCTCCTTTGGAACTCTGCAGGTTCTCGATC
+
AAAAAAAAF1CFGGBBFFGGGFGBFAEEA0F22BG00A/A///BBEEGGE//1BBGHHHGGE>ECGGGGGGFHHGGGGGFFFHHHGG/C/<>@CFGG/CGCCA<>>.>GG-@CGCGHHHHHGHE0CCCG;AGG?EGGGGGGGGGGGGGGGGGGG-@@FFF@@B@@FFFFFFFFFF;BFFFFFFFFFFFF@BBFFFFB/FB-BFBFFFFFFFFFF/FF9-BFFFBBFBF9/BFFFFFFFFBB-;;BF/;B9A
@M05620:37:000000000-D9766:1:1101:9304:8475 1:N:0:13
AGTGCCAGCTCTCAATCGCACAGGGGACCCAGGGCCTGGCCCCTCCATCCAGAAAACCTATGACCTCACCCGCTACCTGGAGCACCAACTCCGCAGCTTGGCTGGGACCTATGTGAGTATCCAGCGTAGGAATCTGGGAGTTGGGGAGGAGTGAGGAGTTGGGGAAAGACAGTCCTAACCGTGGAGGGTTCTGGTAAATGATGGGGTGAGGAGGGGCTCTTTGGCTCCCACCAGTCCCCCTGTCTGGTCTA
+
BCBCCFFFCFFFGGGGGGGGGGHHGGGGGGHHGGGGGGHHHHGHGGHHHHHHGHHHHGHHHHHHHHHHHHHGGGGGHHHHHHHHGHHGGHHHGGGGGHHHGHHGGGHHGHHHHHHHHHHHHHHHHGGGGGHHHHHHHHHGGHHGGGGGGGGHHHHHHGHHHHGGGGHHHHHHHHHHHHHHGGGGGGGG;AFGGGGGGHHGGGGGGGFFFFFFFFFFFFFFFFFFFFFFFFFFFFFFFFFFFFFFFFFFFFF
@M05620:37:000000000-D9766:1:1101:27058:8476 1:N:0:13
AGTGCCAGCTCTCAATCGCACAGGGGACCCAGGGCCTGGCCCCTCCATCCAGAAAACCTATGACCTCACCCGCTACCTGGAGCACCAACTCCGCAGCTTGGCTGGGACCTATGTGAGTATCCAGCGTAGGAATCTGGGAGTTGGGGAGGAGTGAGGAGTTGGGGAAAGACAGTCCTAACCGTGGAGGGTTCTGGTAAATGATGGGGTGAGGAGGGGCTCTTTGGCTCCCACCAGTCCCCCTGTCTGGTCTA
+
AAAAAFFFBFFFGDFGGGGAF?FCGEEEGFHHFGGEGGHHHHGHGGHHHGHHHHHHHGHHHHHHHHHHHHHGGEGGHHHHEFGHHHHHGHHHEFFGGHHHGHHGGGHHGHHHHHHHHHHHHHHHHGEGGGHHHHHHHH0FEHHHGGFGGDEHHFHHHGHHHHGGGGHHHHHHHHHHHHHHGGGGGGGGCFGGGGFGGGGGGGGGGGFFFFFFFFFFFFFFFFFFFFFFFFFFFFFFFFFFFFFFFFFFFFF
@M05620:37:000000000-D9766:1:1101:5776:8478 1:N:0:13
ACCACACCTTCTACAATGAGCTGCGTGTGGCTCCCGAGGAGCACCCCGTGCTGCTGACCGAGGCCCCCCTGAACCCCAAGGCCAACCGCGAGAAGATGAACCGTGGAGTGTGCCGCTCCCCCTCTTGTGGTCGCCTCCCCCCTTTTTCGTGTCCCCCGGGCGGCGCCCCTCTTCTCGCTGCTTCTCTTTTCCGCTGTTTGCAGGGGGCCTCTCTTCTCAGCCGAGCGTCCCTTTTGGACCTGTGCTGGTTG
+
BBBBBBBAFFFFGFGGGG5FGGHHGGGEFGHGHFFFFGGFGHHHHGGGEGGGHHHHHHHEGGGGGGGGG@?GGHHGFGDHEEEHHGDECG<<CGC2?GH2<//<?</??F1111-<--.<<EC./00<<E/0;-C..C...;:.;09/;.../;0..---9---9;9@-...;9/9..:9./;9/BF/////9.;-;9////;.----;AFF//BFB9////;-;--.;-.///;/-//;B.////9///9
@M05620:37:000000000-D9766:1:1101:14842:8485 1:N:0:13
AGTGCCAGCTCTCAATCGCACAGGGGACCCAGGGCCTGGCCCCTCCATCCAGAAAACCTATGACCTCACCCGCTACCTGGAGCACCCACTCCGCAGCTTGGCTGGGACCTATGTGAGTATCCAGCGTAGGAATCTGGGAGTTGGGGAGGAGTGAGGAGTTGGGGAAAGACAGTCCTAACCGTGGAGGGTTCTGGTAAATGATGGGGTGAGGAGGGGCTCTTTGGCTCCCACCAGTCCCCCTGTCTGGTCTA
+
ABABAFFCAFFFGEGGGGGGEGHHGGGGAEFGGGFGFFHHAGFFEGFHHHHHFGHGHGHHHHEHHHHHHHHGGEEGHHHHF1BGHH11EGFB?E?EGG3GDC3?/?EGDHHF?BFGHHHDGFGHHGDEFG2><GHHHGHGGHBHGCGFG<<<G<DGCD/<</@DCD.:/GBGFFHHCCGFGACB;.;B;CFGGG0FGFGG0CFFADDFEFFFBFFFFAEFFBF/9BFFFFADEFBFFFFDFEBBFFFFFF/
@M05620:37:000000000-D9766:1:1101:16084:8500 1:N:0:13
GAGGCTGCTTTGGCAGAAACTCATAGATTACTGCAACAGTTCCCCCTGGACCTGGAAAAGTTTCTTGCCTGGCTTACAGAAGCTGAAACAACTGCTAAAGGATGCTACCCGTCAGGCAAAGCTCCTCGCAGAATCCCATGGCATCAAAACACTGCTGCAAACATTGCCAGTCAATCAGGCCATTCCGCTTTCGCCCTCTTGTGGATCCACTTGCAACATTCTCCGCATTTGTAATTTTACATGACCAACCA
+
AA@1>AFAFFFFC1BEFGBGFGHHH313DGFFHGGHHHHHFHFHHGGFHHGHHHHGFGGBBEHHG1EFGB1/FBGFH1ADF1FFHHEHHHEHC0BB1GDGB0FFB1@BGH/////00/0000FCGGB//<EC0><<GG1B0001B<1<1</@@1F111011<?111??11?1111?111FC.>>FGG?AEEG...<AGFCCC:A0:CCG/0;0;CGHHFGFGB0.A-.;B0;00;;0;00;BFFF/9.;C-
@M05620:37:000000000-D9766:1:1101:24076:8503 1:N:0:13
AGTGCCAGCTCTCAATCGCACAGGGGACACAGGGCCTGGCCCCTCCATCCAGAAAACCTATGACCTCACCCGCTACCTGGAGCACCAACTCCGCAGCTTGGCTGGGACCTATGTGAGTATCCAGCGTAGGAATCTGGGAGTTGGGGAGGAGTGAGGAGTTGGGGAAAGACAGTCCTAACCGTGGAGGGTTCTGGTAAATGATGGGGTGAGGAGGGGCTCTTTGGCTCCCACCAGTCCCCCTGTCTGGTCTA
+
>33AAFFCAFFFGGGGGCGGGGBGCEEE2BEHHCE2F2FGFHGHGGFB5AABFG3GHC3FHHHHHHGHHHFGGGGGHHHHHHHHFGEGE3FGGGGGGHHHGHHGGDHHGFFHHFFFHFHHHHHBG/??CGFFHF2@GHFFGB11/AADG.C<G0<.0<GHHHGGE?AGHHBGHHHHCHHHGGGGDGGG..FGGGFFGGGGBFGGGGGBFFFFF?BB?BFFFFFFFFFFFFFFEFFFFFFF;EFFFFF/FF;
@M05620:37:000000000-D9766:1:1101:22525:8512 1:N:0:13
ACCACACCTTCTACAATGAGCTGCGTGTGGCTCCCGAGGAGCACCCCGTGCTGCTGACCGAGGCCCCCCTGAACCCCAAGGCCAACCGCGAGAAGATGACCGGCGCGTGGCCCGCTACCTCTTCTGGTGGCCGCCTCCCTCCTTCCTGGCCTCCCGGCGCTGCGCCCTTTCTCTCTGGTTCTCTCTTCTGCCGTTTTCCGTAGGACTCTCTTCTCTGCCCTGCGTCTCCTTTTGCACTCTGCAGGTTCTAT
+
CCCCCCCCFFFFGGGGGGGGGGHHGGGFHFHFGFGEEGECEHHHHGGGGGGGHHHHHHHGGGGGGGGGGGFHFHHGGEGHGHHHHGGGGGGGGGHHHHHH2///<->-@--<C-AC-:C0CGCCGG00:.9AAF?.C.CBFFFFB/00/..:A.A.-:@C99.CF?D=BF0FF0BB000:;FFFFFE0B000::AFFBB.0..90;;BFFB0:BF090;E09.@DAFF000;:9990:BFFB90;.:0B00
@M05620:37:000000000-D9766:1:1101:11295:8516 1:N:0:13
ACCACACCTTCTACAATGAGCTGCGTGTGGCTCCCGAGGAGCACCCCGTGCTGCTGACCGAGGCCCCCCTGAACCCCAAGGCCAACCGCGAGAACCCAGGTGAGTGGCCCGCTACCTCTTCTGGTGGCCGCCTCCCTCCTTCCTGGCCTCCCGGAGCTGCGCCCTTTCTCACTGGTTCTCTCTTCTGCCGTTTTCCGTAGGACTCTCTTCTCTGACCTGAGTCTCCTTTGGAACTCTGCAGGTTCTAGATC
+
AAAAAAAAFFFFGGG1FGG1EABGEEEFHEHH1FFEGGG?FHHHHGGEEEEFHGFGFFFFGGGGGG/EGGGGHHGGGGGF/<GEGEFEBBCCCCHHGGFG<FDGHHGGAGG?CCGHHHHFBFHEDG.G.-;CCEHGCGAF00G00FAFGGGGGGGGGGFGGGG@@FFFFFFFFFF;BFFFFFFFFFFFF@--BEFFFFF?BFFFFEFFFFFFFFFFFFFFF/BBFFFFFFFFFFFFFFFFFFAFFFFFFB/
@M05620:37:000000000-D9766:1:1101:14414:8522 1:N:0:13
ACCACACCTTCTACAATGAGCTGCGTGTGGCTCCCGAGGAGCACCCCGTGCTGCTGACCGAGGCCCCCCTGAACCCCAAGGCCAACCGCGAGAAGATGACAGGTGAGTGGCCCGCTACCTCTTCTGGTGGCCGCCTCCCTCCTTCCTGGCCTCCCGGCGCTGCGCCCTTTCTCACTGGTTCTCTCTTCTGCCGTTTTCCGTAGGACTCTCTTCTCTGCCCTGAGTCTCCTTTGGAACTCTGCAGGTTCTAG
+
BBBBBBBBFFFFGGGGGGEGGFHHGFGAAEHHHGGGEGGFFHHHHGGGDFGGGHGHHHHGGGCGGGGGGGGHGHHGGGGHGHHHHGGGGG<CDGHGHHHHBHG?1???GFGHHGGG-CGGHHHHHFFHGGHHGGGGDHGHHGHH<GGBFGFGGGGGG-ADGFFFFFFFFFFFF/;FFFFFFFFFFFFBBFFFFFFFFFFFFA?A;FBFFFFFFFFFF:FFFF.9BBBFFBFFFF/9B/B9FFBFFFFFBF;
@M05620:37:000000000-D9766:1:1101:11036:8528 1:N:0:13
ACCACACCTTCTACAATGAGCTGCGTGTGGCTCCCGAGGAGCACCCCGTGCTGCTGACCGAGGCCCCCCTGAACCCCAAGGCCAACCGCGAGAAGATGACCGGTGCGAGGCCCGCTCCCTCTTCTCGTGGCCGCCCCCCTCCTTCCTCGCCTCCCGGCGCTCCGCCCCTTCTCTCAGGTTCTCTCTCCTGCCGCTTTCCGTGGGACTCTCTTCTCTGACCCGCGACTCTTTTGGGACTCTGCAGGGTCTAG
+
ABBBBBAAFFFFGGGCGGGGGGHHGFGGHGHHHGGDDFGGGHHHHGGEBEGFHHFHHGHGGGGGGGGGGGGHHHHGGGGHGHHHHGGGGGGGGGHHHHGH2///>/>.A--.>-<-<<.//C00C:..;.-.-;9-=-;-C./09///.--9;.A.--;--..9A.;-.9.BF/B//999/9FFFF//;//.---;E//./.--.99;FFF//BBF////.--9--;D//9;/-..;.9;////.-./;//
@M05620:37:000000000-D9766:1:1101:16094:8533 1:N:0:13
GAGGCTGCTTTGGAAGAAACTCATAGATTACTGCAACAGTTCCCCCTGGACCTGGAAAAGTTTCTTGCCTGGCTTACAGAAGCTGAAACAACTCCTACAGGATGCTACCCGTAAGGAAAGGCTCCTAGAAGACTCCAAGGGAGTAAAAGAGCTGATGAAACAATGGCAAGCAAGCCAGCCATTTCCGCTTCAGCACTCTTGTGGAGCCAATTGAACAATTCTCAGCATCTGTACTTCTAACTGCCAAGCCA
+
AAAAAAFAFFFFCGGGF1GGEG1GBGGHHHHHHHHHFCG1DGHHHGGGHHHGHHGH1BGGHDGHEHFGHHGHHHHHHHHFHHHFCGHHHGHHHHH1GFBBB0BGFGHH0F?>>/>1B00B0FB>FEG111BGHFHH1C</</?<B>DGBF<01@<GGD11<GA11100?//?0F/?FF.FFG1111<>CC.0<0=<0/0=0DCC0././;/00000CC0:;CGG09F0000090C009;;0090/99.;99
@M05620:37:000000000-D9766:1:1101:24525:8534 1:N:0:13
GAGGCTGCTTTGGAAGAACCTCATAGATTACTGCAACAGTTCCCCCTTGACCTGGAAAAGTTTCTTGCCTGGCTTACAGAAGCTGAAACCCCTCCTACAGGATGCTACCCGTAAGGAAAGGCTCCTAGAAGACTCCAAGGGAGTAAAAGAGCTGATGAAACAATGGCAAGTAAGTCAGGCATTTCCGCTTTAGCACTCTTGTGGATCCAATTGAACAATTCTCAGCAGTTGTACTTGTAACTGACAAGCCA
+
AAAAAAFAFFFFBB1FG1AFFG1F3BADFBGFH1B1B0FDFFGHHGC0BAFHGHGGFFGBGAGGBGHHGHEHHHHFHHHHHHGFGFFHG0>BFFGHHHBGGCGBFGHHHH/?EEFHHEFGHEGGEHHHHHGHHGFFFEHGCHGCCFHHGGHEFGHGHHFGHGEHHHGHHG?GHHHGHH>GFGGHGGEGGGGHGHGHGHBHH<C<GFHHFHHHHGB<CGHHCHHF0;G.;99CFFGGFGFGGGGGGGGFEG/
@M05620:37:000000000-D9766:1:1101:26071:8537 1:N:0:13
AGTGCCAGCTCTCAATCGCACAGGGGACCCAGGGCCTGGCCCCTCCATCCAGAAAACCTATGACCTCACCCGCTACCTGGAGCACCAACTCCGCAGCTTGGCTGGGACCTATGTGAGTATCCAGCGTAGGAATCTGGGAGTTGGGGAGGAGTGAGGAGTTGGGGAAAGACAGTCCTAACCGTGGAGGGTTCTGGTAAATGATGGGGTGAGGAGGGGCTCTTTGGCTCCCACCAGTCCCCCTGTCTGGTCTA
+
BBBABFFFBFFFGGGFGFGFGCHGGGFGFFHHGEGACFHCFHGHGGHHHFGHEHHHHGGHHHEHHHHHHHHGGEGGHHHHHHHHHHHGGFHHGEE?EBGGAFFFF/FGEHCGHHGHHHHHHHHHGGGGGGHHHHHHHHHGAGHHGGGGGGGHHGHHHGHHHHGGGGHHHHHHHHHHHGFHGGGGGGGGDGGGGGGGGGGGGGGGGGFFFFFFFFFFFFFFFFFFFBFFFFFFFFBFFFFFFFFFFFFFFFB
@M05620:37:000000000-D9766:1:1101:16494:8543 1:N:0:13
ACCACACCTTCTACAATGAGCTGCGTGTGGCTCCCGAGGAGCACCCCGTGCTGCTGACCGAGGCCCCCCTGAACCCCAAGGCCAACCGCGAGAAGATGACCCAGGAGTGTCCCGCTCTCCCTCTTCTGGTGGCCGTCCCCCTCCCTCGTGGTCTCCCGGCGCTGCGCTCTTTCTCACTGTCTCTCTCTTCCGCCTTTTTCCGTAGGTCTCTCTTCTCTCACCTGAGTCTCCTTTGGCTCTCTGCGGTCTCT
+
CCCCCCCCFFFFGGGGGGGGGGHHGGGGHGHHHGGGGGGGGHHHHGGGGGGGHHHHHHHGGGGGGGGGGGGHHHHGGGGHGHHHHGGGGGGGGGHHGFHHB2//?/?0?111?/>--.10>F00=0=0D=/..<--;.;.;-...//-....;0;0/.A----;A-;-.;0;F0F009900;BFFF00;00....;F00/0.9.9.0;FFF00BFF00000.;B//;:000;000/00:B0000--.-;00
@M05620:37:000000000-D9766:1:1101:13225:8551 1:N:0:13
GAGGCTGCTTTGGAAGAAACTCATAGATTACTGCAACAGTTCCCCCTGGACCTGGAAAAGTTTCTTGCCTGGCTTACAGAAGCTGAAACAACTCCTACAGGATGCTACCCGTAAGGAAAGGCTCCTAGAAGACTCCAAGGGAGTAAAAGAGCTGATGAAACAATGGCAAGTAAGTCAGGCATTTCCGCTTTAGCACTCTTGTGGATCCAATTGAACAATTCTCAGCATTTGTACTTGTAACTGACAAGCCA
+
>3>AA>FAFFDFGGGGGGGGGGHHHHHHHHGGGH4AGGFBFGHHHGEG2BFGHHHHH32BBGHHFHHHHHHHHHG3FHHHHHHGGBFHGGHHHHHHHHHHHHHHHHHHHHGEE>GHFHHHFHHHGHHHFFGHHHHH33BFGHGGF3B3FFHHHHBGHGFGHC/FGHH0FFG11<FHHHHHEGHHHHGGGGGGHHHHHHHHHHHGGHHHH0GHH0CHC:CGHHHHHHHHHHHGGGGGGFGGGGGGGGFGGGF
@M05620:37:000000000-D9766:1:1101:13246:8557 1:N:0:13
GAGGCTGCTTTGGAAGAAACTCATAGATTACTGCAACAGTTCACCCTGGACCTGGAAAAGTTTCTTGCCTGGATTACAGAAGCTGAAACAACTCCTACCGGCTTCTACCCGTAAGGACAGGCCCCTAGAAGACTCCAAGGGAGTAAAAGAGCTGATGAAACAATGGCAAGTAAGTCAGGCATTTCCGCTTTAGCACTCTTGTGGATCCAATTGAACAATTCTCAGCATTTGTACTTTTAACTGACAAGCCA
+
>3A>>>CACBB@GB5A4FBFGFHFHGGHHBBBFB44AGBFHD5BBFBB22BBFFFBB32BADDDDBDBBBBG2DB3BBBFFBBBF33DBB??E3@B3B1>////B@4BBB>1>>03?0B??////??2?B3B?B22B2B///?/<>>@2?@2@F@<2<1F10<11<F<?<11>G1>>100<<1=>1<<..<000=<</<000;:<0:::::00;:;::0;;0;C090;;;B;0;0;0C00;;00/99.../
@M05620:37:000000000-D9766:1:1101:12923:8572 1:N:0:13
AGTGCCAGCTCTCAATCGCACAGGGGACCCAGGGCCTGGCCCCTCCATCCAGAAAACCTATGACCTCACCCGCTACCTGGAGCACCCACTCCGCAGCTTGGCTGGGACCTATGTGAGTATCCAGCGTAGGAATCTGGGAGTTGGGGAGGAGTGAGGAGTTGGGGAAAGACAGTCCTAACCGTGGAGGGTTCTGGTAAATGATGGGGTGAGGAGGGGCTCTTTGGCTCCCACCAGTCCCCCTGTCTGGTCTA
+
>A>A>FFCAFFFG4FBFFFCGFHHG?EEEE2ABAEBFFGHFHGDGGHHGG3GF3CHGGGHHHFHHFGFHGEFE>EFHFGEFGHHGH1???GFEGG@>FFGGFFFGA0BEGB?DDFDGFGFFF3?GCGGGGHDGGHD1<<FFHGH?D.AF.<<.0<C0ECCDCDG..C.;GCCCGFH0GCAA.;?..9B9CFGGG0CB00BBFFFGDF;.;A/9AAAB9AFFB9BB9FEAFA9.AFFFFEADAFB/9//99/
@M05620:37:000000000-D9766:1:1101:13256:8576 1:N:0:13
AGTGCCAGCTCTCAATCGCACAGGGGACCCAGGGCCTGGCCCCTCCATCCAGAAAACCTATGACCTCACCCGCTACCTGGAGCACCAACTCCGCAGCTTGGCTGGGACCTATGTGAGTATCCAGCGTAGGAATCTGGGAGTTGGGGAGGAGTGAGGAGTTGGGGAAAGACAGTCCTAACCGTGGAGGGTTCTGGTAAATGATGGGGTGAGGAGGGGCTCTTTGGCTCCCACCAGTCCCCCTGTCTGGTCTA
+
AAABBFFFCFFFGGGGGGEFGGGGCEGGGGHHFGGGGFHHHHGGGGGHHHGHHGHHHGGHHHHHHHHHHHHGG>EEHHHGGGHGHFEGFHHFEFGGGHHHGFHGGGHHFHHFFHHGFDHFHFHHHGCDGGFFFHFGHFFCGHFCG@E-CDAHHHF.CFHHHHFCEDECG:/CCGGCB0;GG;.:9ADC;FFFFFCFGGGGGGGGGGFCEA.FFDF;AF?F/;///FFFFFFFFFFBFFFF;FBFB/FB;F/
@M05620:37:000000000-D9766:1:1101:23390:8582 1:N:0:13
ACCACACCTTCTACAATGAGCTGCGTGTGGCTCCCGAGGAGCACCCCGTGCTGCTGACCGAGGCCCCCCTGAACCCCAAGGCCAACCGCGAGAACCCAGGTGAGTGGCCCGCTCCCTCTTCTGATGGCCGCCTCCCTCCTTCCTGGCCTCCAGGCGCTGCGCCATTTATCACTGGTTCTCTCATCTGCCGTTTTCCGTAGGACTCTCTTCTCTGACCTGAGTCTCCTTTGGAACTCTGCAGGTTCTCGATC
+
>11>AA>AFFFDBFGDFDFEF11A0AAFH0GFAFFEAEE?EHHHHGEGAAEEEBAFG0BEEGCGEE>EGGEFHFC/EGE//?FF</</>/<<<?FH//FFF110?FFFHHCG-->FGHH0<=D00<<CG-CG.:..;/CGHH/0;CA.;F.///9-=AAG-;E-;/F/9FFFF/9;BF/;FF/;BF/9;@;AFFFFFFFFFFFFFFFFFF/FFF//:BF/-;/9FFFF;BF/BFFFFFFBFFFFF/BE/9F
@M05620:37:000000000-D9766:1:1101:17433:8588 1:N:0:13
ACCACACCTTCTACAATGAGCTGCGTGTGGCTCCCGAGGAGCACCCCGTGCTGCTGACCGAGGCCCCCCTGAACCCCAAGGCCAACCGCGAGAACCCTGGTGAGTGGCCCGCTCCCTCTTCTGGTGGCCGCCTCCCTCCTTCCTGGCCTCCCGGCGCTGCGCCCTTTCTCACTGTTTCTCTCTTCTGCCGTTTTCCGTAGGACTCTCTTCTCTGCCCTGAGTCTCCTTTGGAACTCTGCCGGTTCTCGCTC
+
BBBBBAAACFFFFGGGGGGBGGHFGGG24BEBGEGGEEF22GGGHGGG1EEFEGBGHHFEGE@EGGGEEEEHHHHGGAGHGHHHHFGGGGCGCA1?D0?GF0?G?GGFG/<<@<CFHHHHHG0GFHDHFGCCFGFGGHGGHGHGGGGGFGEGG--A@GBFBBA99BFFFFBBF//;:F/FFF/FFFF/9@;A/ABFDF.AD/FF/BFFFFFFFF/FFFABBFBFFFFBF9B/9/BF/99/9@BAEF/;AEA
@M05620:37:000000000-D9766:1:1101:19783:8591 1:N:0:13
ACCACACCTTCTACAATGAGCTGCGTGTGGCTCCCGAGGAGCACCCCGTGCTGCTGACCGAGGCCCCCCTGAACCCCAAGGCCAACCGCGAGAACACGGGTGAGTGGCCCGCCCCCTCTTCTGGTGGCTGCCTCCCTCCTTCCTGGCCTCCCGGCGCTGCGCCCTTTCTCACTTCTTCTCTCTTCTGCCGTTCTCCGTCCGCCTCTCTTCTCTGCCCTGCCTCTCCTTCGGCACTCTGCCGGTTCTCGCTC
+
BCCCBCCC>FFFGGGGGGGGGGHHGEFBCEHFGFGEEFGGFHGHHGGGGGGGHHGHHHGGGGGGGGGGGGGHFHHGGGGHGHHHHGGGGGDGGG22<//////?FGE/0.>@-<<AGG/=D0000/;..;.;00;CGGG/;FGF0/;.99AE.-;--9@A-=.;-//;B:/:B///;/9BFFF/////;9:9/.//.;..;-;..9BFF//9;BBF?FF..//;9:/B/.;---9B/9//-:9:.9/.;A.
@M05620:37:000000000-D9766:1:1101:21972:8592 1:N:0:13
GAGGCTGCTTTGGAAGAAACTCATAGATTACTGCAACAGTTCCCCCTGGACCTGGAAAAGTTTCTTGCCTGGCTTACAGAAGCTGAAACAACCCCTAAAGGATTACACCAGTCCAGCAGGAAGCATAGACGACTACAAGAGCGTCAGCGAGCAGAAGACACCATGAAACAACGGTCAGGAAGTTACGCATTTGCACTCTAGCGCTTCCACTTATCCAATTCAACGACTTTGAGCATTTGTACGTCTAACCG
+
BABBCBFBFFFFGGGGGGGGGGGHHHGHHGHGHHHEFEGDGHHHHGCGHBHHHHHHHHHHGHHHHHHHHHHHHHHHHHHHHHHFHHHHHHHH>B>B?B3B3B33@3B33?1BF343B20//B0/33?34B//>E<?22B202/////2?@C@/0<0?<000?.>G11><0..->..<C/<C.<00=CG.CE0:C:CF:C0;0--.../000000;CFBFG0000.:-:.;00.;/:/;/9:/:/;/./9.-
@M05620:37:000000000-D9766:1:1101:21340:8623 1:N:0:13
ACCACACCTTCTACAATGAGCTGCGTGTGGCTCCCGAGGAGCACCCCGTGCTGCTGACCGAGGCCCCCCTGAACCCCAAGGCCAACCGCGAGAAGATGACCAGGTGAGTGGCCCGCTACCTCTTCTGGTGGCCGCCTCCCTCCTTCCTGGCCTCCCGGAGCTGCGCCCTTTCTCACTGGTTCTCTCTTCTGCCGTTTTCCGTAGGACTCTCTTCTCTGACCTGAGTCTCCTTTGGAACTCTGCAGGTTCTA
+
CCCCCCCCFFFFGGGGGGGGGGHHGGGGHGHHHGGGGGGGGHHHHGGGGGGGHHHHHHHFGGGGGGGGGGGHHHHGGGGHGHHHHGGGGGGGGGHHHHHHHHHGHHHHHHGGHHGGGGGHHHHHHHHHHHGHHGGGGGHGHHGHHHGGGGGGGGGGDC-ACGGGCGFFFFFFFFFFFFFFFFFFFFFFFFFFFFFFFFFFFFF?FFFFFFFFFFFFFFFFFFFFFFFFFFFFFFFEFFFFFFFFFFFFFF9
@M05620:37:000000000-D9766:1:1101:10686:8628 1:N:0:13
ACCACACCTTCTACAATGAGCTGCGTGTGGCTCCCGAGGAGCACCCCGTGCTGCTGACCGAGGCCCCCCTGAACCCCAAGGCCAACCGCGAGAAGATGACCAGGTGAGTGGCCCGCTACCTCTTCTGGTGGCCGCCTCCCTCCTTCCTGGCCTCCCGGCGCTGCGCCCTTTCTCACTGGTTCTCTCTTCTGCCGTTTTCCGTAGGACTCTCTTCTCTGACCTGAGTCTCCTTTGGAACTCTGCAGGTTCTA
+
BBBBBBAAFFFFGGGFGGGGGGHHGGGBGFHGHFGEDGECFHHHHGGGGEGGGHHHHHHFGGGGGGGGGGGHHHHGGGGHGHHHGGGGGG>DFGHGHHHHHHHGHHHHHHGGHHGGGGGHHHHHHHHHHHGHHGGGGGHGHHGHHGGGGGGGGGGGGG-ABFFFFFFFFFFFFFFFFFFFFFFFFFFFFFFFFFFFFFFFF9FDDFFFFFFFFFFFFFFFFFFBFFF/:FFFFFFFFFFFFFFFFFFFFFB
@M05620:37:000000000-D9766:1:1101:27180:8712 1:N:0:13
AGTGCCAGCTCTCAATCGCACAGGGGACCCAGGGCCTGGCCCCTCCATCCAGAAAACCTATGACCTCACCCGCTACCTGGAGCACCAACTCCGCAGCTTGGCTGGGACCTATGTGAGTATCCAGCGTAGGAATCTGGGAGTTGGGGAGGAGTGAGGAGTTGGGGAAAGACAGTCCTAACCGTGGAGGGTTCTGGTAAATGATGGGGTGAGGAGGGGCTCTTTGGCTCCCACCAGTCCCCCTGTCTGGTCTA
+
A3>AAFFFCFFFGGGGGGGGGGHCFGGGEGHHGGGGGDHHFGGHGGHHFHHHFHFHHGHHHHFHHHHHHHHGGGGGHHHHHHHHGEHHGGHHEFGFEHFHGHHGDFHH/FGHHHHHHHHB3FHHHGBF/?FGCGHHHHHGDHHHGGGGGGGHHHHHHGBGHHGGGGH.:GC/<GHHHHHHGFADDEGGCFGGGGFGGGGBGGGGGGFFFFFFFFCFFFFFFFFFFFFFFFFFFFFFFFFFF?FFFFBB/BB
@M05620:37:000000000-D9766:1:1101:26708:8721 1:N:0:13
ACCACACCTTCTACAATGAGCTGCGTGTGGCTCCCGAGGAGCACCCCGTGCTGCTGACCGAGGCCCCCCTGAACCCCAAGGCCAACCGCGAGAAGATGCCCAGGTGGGAGGCCCGCTACATCTTTTCGTGGCCGCCTCCCTCCCTCCCCGCCCCCCGGGGCTCCGCCCTTTCTCCCTGGTTCTCTCTTTTGCCGCTTTCCGCTGGGCACTCTTCTCTGTCACCAGACTCCTTTGGAACACTGCAGGTTCTT
+
>1>AAAAAFFF1AFG13FFEGFGGGAEEE0FGHGAEGA/EE/GHHFGA/BAFHAACDEHE@EGCFGEEEEFFCFHEGEGGGHHHHGGGCC@B<CFCGFBGH1//1?/>/?>.<E-<---00<=<0=0<.<C-;-:;.:9E/;C.//9..;-9-9;@--;9-9--9-9@-;F/////-/A/B//9/:99//9/9--;BF/9------:--999B/BBF/9/////;--//9/;B/B///--/////--;/9/
@M05620:37:000000000-D9766:1:1101:5115:8733 1:N:0:13
GAGGCTGCTTTGGAAGAAACTCCTACATAACTGCAACCGTTCCCCATGAACCTGGATACGTTTTTTTCCTGGCTTACAGAAGCTGACACAACTCCTACAGGATGCTACCCGTCCGGCAAGGCTCCTAGCCGACTCCCCTGGCGTACACGCGCTGCTGCAACCATGGCCCGTCCGTCAGGCATTTCCGCTTTAGCACTCTTGTGGATCCACTTGCCCACTTCTCAGCCTTTGTACTTGTAACTGACAAGCCA
+
AABAAAFAFFFFGC5FGAFF5B4BBA4D6DBFBB43BB22A2BF22BC35BBBBBB553BBFF1BA03BF5BF2B@3B3BFGG3332BBFF13B@@BEB@FGHHEF43GHAE//><//<C/?FGGH23?2/<><?G/<0??0<?<-<1.->@D@.<CF/CGA.C:GHB.:-:.-;C..:C.;FFGF..CEG0CC;0FFFFFBBDFFFFFBFFF//;/..9BFF:BB/BBB/;BFF9FBB/;BFFFFBAEE.
@M05620:37:000000000-D9766:1:1101:26141:8740 1:N:0:13
AGTGCCAGCTCTCAATCGCACAGGGGACCCAGGGCCTGGCCCCTCCATCCAGAAAACCTATGACCTCACCCGCTACCTGGAGCACCAACTCCGCAGCTTGGCTGGGACCTATGTGAGTATCCAGCGTAGGAATCTGGGAGTTGGGGAGGAGTGAGGAGTTGGGGAAAGACAGTCCTAACCGTGGAGGGTTCTGGTAAATGATGGGGTGAGGAGGGGCTCTTTGGCTCCCACCAGTCCCCCTGTCTGGTCTA
+
BBBBBFFFBFFFGGGGGGGCGGHGGGEEGGHHGGGGGGHHHHGHGGHHHHHHFHFHHGHHHHHHHHHHHHHGGGGGHHHHHHHHHHHHGHHHGGGGGHHHGHGFEFHHGHHHHHHHHHHHHHHHHGFGGGFHHHHHHHHGGHHHGGGGGGGHHHHHHGHHHHGGGGHHHHHHHHHGHHHHGGGGGGGGEFFGGGGGGGGGGGGGGGFFFFFFFFFFFFFFFFFFFFFFFFFFFFFFFFFDFFFFFFFFFF9
@M05620:37:000000000-D9766:1:1101:8303:8754 1:N:0:13
AGTGCCAGCTCTCAATCGCACAGGGGACCCAGGGCCTGGCCCCTCCATCCAGAAAACCTATGACCTCACCCGCTACCTGGAGCACCAACTCCGCAGCTTGGCTGGGACCTATGTGAGTATCCAGCGTAGGAATCTGGGAGTTGGGGAGGAGTGAGGAGTTGGGGAAAGACAGTCCTAACCGTGGAGGGTTCTGGTAAATGATGGGGTGAGGAGGGGCTCTTTGGCTCCCACCAGTCCCCCTGTCTGGTCTA
+
AAAAADFFAFFFGFGFGAFGG?E0FEEGGAGHGGGGGGHGHHGGGGHHHFGHHHHHHGHHHGHHHHHHHHHGGGGGHGHGHHHEFHHHGHHHGGGGGHHHGHHGGGHHGGHHHHHHHHHHHHHHHGEGCCGHGHHHHHHGGHHHGGGGCGCHHGHHHGHHHHGGGGHHHHHHHHHHHHHFGCEGGGGGBFGGGGF0CFGGGEFGEGF?FFFFFF@?@@FFFFFFFFFEFFFA9A9BFFFF@FFFFB/9BBB
@M05620:37:000000000-D9766:1:1101:13250:8777 1:N:0:13
ACCACACCTTCTACAATGAGCTGCGTGTGGCTCCCGAGGAGCACCCCGTGCTGCTGACCGAGGCCCCCCTGAACCCCAAGGCCAACCGCGAGAAGATGACAGGTGAGAGGCCCGCTCCCTCTTCTCGTGGCCGCCTCCCTCCTTCCTGGCCTCCCGGCGCTCCGCCCTTTCTCACTGGTTCTCTCTTCTGCCGTTTTCCGTAGGACTCTCTTCTCTGCCCTGCGTCTCCTTTGGAACTCTGCAGGTTCTAG
+
BBBBBBBBFFFFGGGFGGGGGGFFEEGGHGHHHGGGDGGCGHHHHGGGBEGFHGHHFGHGGGGGGGGGGGGHHHFGGGGHGHHHGGGGGGGGFGHHHHHH2F/<?<?1?CA/E?DC<CFFHHDGH0<<GGCF@D?DECEGHDFB99B0/AAFFGGF?-;--.9ADDFA/FFFF/B99.BBBFFFFFB9BB/BD.;FFBFD/...99:BFFFBFFFFF/;E/99D.9AF9/9FBF/9;9BB/999A.B/;/9
@M05620:37:000000000-D9766:1:1101:8725:8783 1:N:0:13
ACCACACCTTCTACAATGAGCTGCGTGTGGCTCCCGAGGAGCACCCCGTGCTGCTGACCGAGGCCCCCCTGAACCCCAAGGCCAACCGCGAGAAGATGACCGGTGCGTGGCACGCTAGCTCTTCTGGAGGCCGCCTCCCTCCTTACTAGCCTCCCGACGCTGGGCCCTTTCTCCAGGGATCTCTCTTCTGCCGTTTTCCGTAGGCCTATCTTCTATGCCCTGGGTCTCCTTTGGCACCCTGCCGGTTCTGG
+
1>A1AAAAFFF1ABGDDEGEB1B1A00BF0GH1FAE0EE?EHHHHGCGAEECBA1BG0BF/>>EC//EGGG0F1>>EG/>//F</?/<BBG//<0111111>/>/>//>@-0<C-...<<DD<D0D00<.C.@C-..:.//;/00/00;C90/99..----9-;A--9B///9B//;--;9BFF//F/;/9F-9;9ABB?F-9-BBF/BFB/////;/BB/---/9B//;///B//;--;F9-9@9-E9/;
@M05620:37:000000000-D9766:1:1101:16850:8784 1:N:0:13
GAGGCTGCTTTGGAAGAAACTCATAGATTACTGCAACAGTTCCCCCTGGACCTGGAAACGTTTCTTGCCTGGCTTACAGAAGCTGAAACAACTCCTACAGGATGCTACCCGTAAGGAAAGGCTCCTAGAAGACTCCACGGGAGTACAAGAGCTGATGAAACAATGGCAAGTACGTCAGGCATTTCCGCTTTAGCACTCTTGTGGATCCAATTGAACAATTCTCAGCATTTGTACTTGTAACTGACACGCCA
+
>1>AA>CAFFDFFGGG1EBGFGBG3DGHH1BGHH11BABDDGHHHGEF/0BBGH0GG10BBGHHDHGGHHHHHHFCGHHEGHHFFDGGH>GHHHHH1GGHBCBCGHFGHHG?>/>1F00>F/FGGHFHH1DCFDGHF0</B//?01@1<0@0FG11@2<?F0/<<FF0FFHF1CFHGA00.<FDF0AGGACB<GD00GHHHHF?GB0/:GCCF0000/;0F9CBBBFGGFEFFF00BFGGGFEFFG0C?EB
@M05620:37:000000000-D9766:1:1101:6022:8791 1:N:0:13
AGTGCCAGCTCTCAATCGCACAGGGGACCCAGGGCCTGGCCCCTCCATCCAGAAAACCTATGACCTCACCCGCTACCTGGAGCACCAACTCCGCAGCTTGGCTGGGACCTATGTGAGTATCCAGCGTAGGAATCTGGGAGTTGGGGAGGAGTGAGGAGTTGGGGAAAGACAGTCCTAACCGTGGAGGGTTCTGGTAAATGATGGGGTGAGGAGGGGCTCTTTGGCTCCCACCAGTCCCCCTGTCTGGTCTA
+
BCAACFFFCFFFGGGGGGGGGGHHGGGGGGHHGGGGGGHHHHGHGGHHHHHHHHHHHGHHHHHHHHHHHHHGGGGGHHHHHHHHHHHGGHHHGGGGGHHHGHHGGGHHGHHHHHHHHHHHHHHHHGGGGGHHHHHHHHHGGHHHGGGGGGGHHHHHEGHHHHGGGGHHHHHHHHHHHHHHGGGGGGGGEGGGGGFGGGGGGGGGGGFFFFFFFFFFFFFFFEFFFFFFFFFFFFFFFFFFFFFFFFFFFFB
@M05620:37:000000000-D9766:1:1101:18627:8792 1:N:0:13
AGTGCCAGCTCTCAATCGCACAGGCTGGAGCACCCCAGCATGATCTTGTCTCACTGCCCCTGCCACCCCCCTGGTTCAAGTGATTCTCCTGCCTCAGCCTCCCAAGTAGCTGGGACTGCAGGCGCCTGCCACCATGCCTGCCTCCTTTTTGTCTTCTTCGTCGCTACGGGGTTTCACCACGTTGGCCGGTCTGGTCTATCTCCTGCCCTTAGATCGGCAGAGCACACGTCTGAACTCCAGTCACTCCGGAG
+
AAABBFFC3CBFFGGGGGGGCEHHFGFG4FGAB2BEFGCGGA3AD5DD5B5DFFHHGGHGHGHGFCG1AEEE?C@3BFFG@FFB4B@GGFHHF3FEBGFH?GFF3/BBGHHH0/0FEFF330/CCGFHGHGHH/1FGHHHA0@<<GHGHFDH1?GDBG1FGGG->EGG<AC<-AGHHFH..CG.CGFBBGGDFBCFGFGFFGFF/C9CFGFFBFFED--99AFB?.:@99BEF/BFFFFB/BB/BFFF-.;
@M05620:37:000000000-D9766:1:1101:20246:8793 1:N:0:13
AGTGCCAGCTCTCAATCGCACAGGGGACCCAGGGCCTGGCCCCTCCATCCAGAAAACCTATGACCTCACCCGCTACCTGGAGCACCAACTCCGCAGCTTGGCTGGGACCTATGTGAGTATCCAGCGTAGGAATCTGGGAGTTGGGGAGGAGTGAGGAGTTGGGGAAAGACAGTCCTAACCGTGGAGGGTTCTGGTAAATGATGGGGTGAGGAGGGGCTCTTTGGCTCCCACCAGTCCCCCTGTCTGGTCTA
+
ACBBCFFFCFFFGGGGGGGGGGHHGGGGGGHHGGGGGGHHGHGHGGHHHHHHGHGGHGHHHHHHHHHHHHHGGEFGHHHHGHHGFHHHGHHHGGGGGHHHGHHFGGHHGHHHHHHHHHHHHHHHHGGGGGHHHHHHHHAFGHHHGGGGGGEHHHHHHGHHHHGGGGHHHHHHHHHHGHHHGGGGGGGGEFGGGGGGFGGGGGGFGGFFFFFFFFFFFFFFFFFFFFFFFFFFFFFFFFFFFFFFFFFFFF/
@M05620:37:000000000-D9766:1:1101:22604:8836 1:N:0:13
GAGGCTGCTTTGGAAGAAACTCATAGATTACTGCAACAGTTCCCCCTGGACCTGGAAAAGTTTCTTGCCTGGCTTACAGAAGCTGAAACAACTCCTACAGGATGCTACCCGTAAGGAAAGGCTCCTAGAAGACTCCAAGGGAGTAAAAGAGCTGATGAAACAATGGCAAGTAAGTCAGGCATTTCCGCTTTAGCACTCTTGTGGATCCAATTGAACAATTCTCAGCATTTGTACTTGTAACTGACAAGCCA
+
A33ABAFBFFFFGFGGCGGGGGBGBFHHHDHHHFG4GAGGHHGHHGGGHGHHHHHHHHHHHHHHHHHHHHHHHHHHHHHFHHHHHHFHHHHHHHHHFGBGGHHFGHHHHHEEEEHFHHFHHHFHGHFFH33GGHHHC3GGGHGG01BFGGHFHFGHEGFHHE/FGHHHHGFGDHGHGHGHEFHHHHDGGGGHGHFHGHGHHHHGHGHHHHHHHHHHHCGHHHHHFHH:C00;CFGGFGGGGGGGGGFGGGE
@M05620:37:000000000-D9766:1:1101:14286:8888 1:N:0:13
GAGGCTGCTTTGGAGAAACTCATAGATTACTGCAACAGTTCCCCCTGGACCTGGAAAAGTTTCTTGCCTGGCTTACAGAAGCTGAAACAACTCCTACAGGATGCTACCCGTAAGGAAAGGCTCCTAGAAGACTCCAAGGGAGTAAAAGAGCTGATGAAACAATGGCAAGTAAGTCAGGCATTTCCGCTTTAGCACTCTTGTGGATCCAATTGAACAATTCTCAGCATTTGTACTTGTAACTGACAAGCCAG
+
AA?ABBFAFFFFGGGBFGFECGCDFFGGEGHHFHHHCGDGDFFHGGGHFGHGFH2GGHBBHHFHHHGGHHHHHHFFGHDFGHHH@GDHHEHCGFE3GGGHHHBGHHHHHGGEFHGHHBFHGFHGHFGHHHHHGGHF3GGGEEAG1?GGEHHHHHHHHFHHGHFFHHHHF?FGH?GHHFBGGHGGHFDFFGHHHHHFHHHFHHGB<GHGHHHHHFHHEGHHGG0CGCHGFGCFGGG0FCFGGGGGGGFEFGG
@M05620:37:000000000-D9766:1:1101:5044:8889 1:N:0:13
ACCACACCTTCTACAATGAGCTGCGTGTGGCTCCCGAGGAGCACCCCGTGCTGCTGACCGAGGCCCCCCTGAACCCCAAGGCCAACCGCGAGAAGATGACCAGGTGAGTGGCCCGCTACCTCTTCTGGTGGCCGCCTCCCTCCTTCCTTGCCTGCCGGTGCTGCGCCCTTTGTCACTGGTTCTCTCTTCGGCCGTTTTCCGTAGGACTCTCTTCTCTGACCTGAGTCCCCTTTGGAACTCTGCAGGTTCTA
+
AAA1AAA>FFFFFGGF3FF1B1B1EAABA0BG1BFAAEGEGHHHHGGEECGFHHHGHHHA/EGEF/EEGGG>GBCGGGAG/AGHHGG/CC?//C0F1F1FGHH/FF1?<?//0?>----<<<0=DDD0GHC.<--C.CE.;/A/CGFF0;/C00=C--;;-0;0--.;-9F//;F//9-:///;9F/B;-:9B@--/-//99--9/;/9/;/9/9;9F/BF/F/-;B//;9FB///BBF99///9-;9///
@M05620:37:000000000-D9766:1:1101:6810:8891 1:N:0:13
GAGGCTGCTTTGGAAGAAACTGACAAGCCAGTGACACAAGATCGGAAGAGCACCCGTCCGCACTCCAGTCACGTTAAGACATCTCGTATGCCTTCATCTGCTTTAACAAACAAAATCCCTCTTCTCGTGGCCGCCTCCCTCCTTTCTGGCCTCCCGGTGCTGAGCCCTTTCTCTCTGGTTCTCTCTTCTGCCGTTTTCCGTAGGACTCTCTTCTCTGCCCTGTGTCTCCCTTGGCACACTGTCGGTTCTAG
+
AAAA>ABAFB@DFFBA4BAFEGFBB54A2ABABFD5FCAF2B52AA2A2BBBA11ABB1AA0AABB3BD335>B121443?@BB3B?>?B4B4@B3BBB44B3BBF443B/FG0033?BFCCEGF3/??//CCGGAD/F<CAC111?11?0?FFG?----111<<CEF/CDDG0<DF0=G0<CGGG00;:::-.;CECF.9.;.0/9;FGGE0FEBF0;;/999;C;B0/;BBF/9B.;BF//.99D.;/9
@M05620:37:000000000-D9766:1:1101:26098:8892 1:N:0:13
ACCACACCTTCTACAATGAGCTGCGGGTGGCTCCCGAGGAGCACCCCGTGCTGCTGACCGAGGCCCCCCTGAACCCCAAGGCCAACAGCGAGAAGATCACCGCGGTGAGCGCAACTAAATCTTCTCATGAGAGCCTCACTCATTACTAGACTCCCTGAGATCAGCCCATTTTAGCTGGTTATCTCTTCTGTAGCTTTCCGTAGGAGTCTCTTCTATGATCCGCGTCTCTTTTGCGACTCTGTCGGATGTCG
+
>>>1AA>AFFFDEFGFFFGAE1B1A0AE00GH1FFEFGGE/GHHHGCG/AE/1@1@F0BE/E/EE/>EEGG0G1</EF/<//?GC//<B/B//?0111?0?////<-.01----</<0000=0=D0000000/.:///.00/0;000;0000;/./09/;0009;/;./90009900//0;FFFFF/BF///////;B/-/-9-/;:;B/;9//99///9/99--;-;///;//----9//9/-----;99
@M05620:37:000000000-D9766:1:1101:17732:8899 1:N:0:13
GAGGCTGCTTTGGAAGAAACTCATAGATTACTGCAACAGTTCCCCCTGGACCTGGAAAAGTTTCTTGCCTGGCTTACAGAAGCTGAAACAACTCCTACAGGATGCTACCCGTAAGGAAAGGCTCCTAGAAGACTCCAAGGGAGTAAAAGAGCTGATGAAACAATGGCAAGTAAGTCAGGCATTTCCGCTTTAGCACTCTTGTGGATCCAATTGAACAATTCTCAGCATTTGTACTTTTAACTGACAAGCCA
+
A1>A>1B>1BBD1B1BGFAGFGGHGGHBEFBFGB1FBFG1DDDBGGGG/GBFFFAAB10ABFFHBHDBBFFHFHHFF1GGHHGHGFEHHFBGHFHBFFBB00BBBB@FCB/?>?B1>0>>CGFGG1B><FB1BEBFBFF///??BGFDB?F0F11@>F1F@@GGD1F<??<???<?FF0?>>F1FFACC?.1=0=D0<GF0DB?DHGC::GCGC:<CG0C0:;G0/;0;CG0BFG000;C090;/;C99./
@M05620:37:000000000-D9766:1:1101:7263:8901 1:N:0:13
AGTGCCAGCTCTCAATCGCACAGGGGACCCAGGGCCTGGCCCCTCCATCCAGAAAACCTATGACCTCACCCGCTACCTGGAGCACCAACTCCGCAGCTTGGCTGGGACCTATGTGAGTATCCAGCGTAGGAATCTGGGAGTTGGGGAGGAGTGAGGAGTTGGGGAAAGACAGTCCTAACCGTGGAGGGTTCTGGTAAATGATGGGGTGAGGAGGGGCTCTTTGGCTCCCACCAGTCCCCCTGTCTGGTCTA
+
ABBBCFFFCFFFGGGGGGGGGGHHGGGGGGHHGGGGGGHHHHGHGGHHHHHHHHHHHGGHHHHHHHHHHHHGGFGGHGHHHHHGGHHHGHHHGGGGGHHHGHHEFGHHGHHHHHHHHHHGHHHHHGFGGGHHHHHHHHHGAHHHGGGGGGGHHGHHHGHHGHGGGGHHHHHGFHHHHHHHGDGGGGGGC.FGGGFFGGGGGGGGGGFFFFFFFFFFFFFFFFFFFFFFFFFFFFFFFFFDFFFFFFFFFF9
@M05620:37:000000000-D9766:1:1101:9707:8908 1:N:0:13
AGTTCCAGCTCTCCATCGCACAGGGGCCCCAGGGCCTGGCCCCTCCATCCAGAAAACCTATGACCTCACCCGCTACCTGGAGCACCCACTCCGCAGCTTGGCTGGGACCTATGTGAGTATCCAGCGTAGGAATCTGGGAGTTGGGGAGGAGTGCGGAGTTGGGGAAAGACAGTCCTAACCGTGGAGGGTTCTGGTAAATGATGGGGTGAGGAGGGGCTCTTTGGCTCCCACCAGTCCCCCTGTCTGGTCTA
+
>A>1>BDFFFFFG1GGGFF1E?GEG00AEEEE0BEBFFHHHHGHGGGHHGHHHHHFGFHHFFGHHDBGHHH>E>>EHHFF>BFGGHE/?FGB>E?E>G1BEFHGGGHHGHGHHHHHHHHHHHFHHGGBGGFGHHHHFH0?EHHFGG.<CA<CC0<C<CGHHGGGC..:/C/CFGGGFFGGGGGGAEFGEFGGGGFFFFFFFFFFFFF@FFFEFF@@@?FFFFFFFFFFFFFFEFFFFFFF@FFFFFFFFFF
@M05620:37:000000000-D9766:1:1101:6811:8912 1:N:0:13
ACCACACCTTCTACAATGAGCTGCGTGTGGCTCCCGAGGAGCACCCCGTGCTGCTGACCGAGGCCCCCCTGAACCCCAAGGCCAACCGCGCGAAGATGACAGGTGAGTGGCCCGCTCCCTCTTCTGGTGGCCGCCTCCCTCCTTCCTGGCCTCCCGGCGCTGCGCCCTTTCTCCCTGGTTCTCTCTTCTGCCGTTTTCCGTAGGACTCTCTTCTCTGCCCTGAGTCTCCTTTGGCACTCTGCAGGTTCTAG
+
AAAAAAAAFFFFGGGGAG1BGBGHG0AA0AGFGFFE0EECCHHHHGGAAAEFGHFGHHGE@EEGGEGGGGFCGFHGGG?GGEGHHGGEGG/>BCG?1GFF1?F?G1?1?FGHHGC@C<CHHHHFHHH0GFFHGGGGGHGGGGGG0;;FFFFGGEGG@9;9@@;@@B@@/B9FFFFFFEFF:BFFFFF:;FFF@BFFFFFFF-AB/;;:BFFFFF/BF/;AFF-;;FBFF/;BFF/;F-;BF//;9AF:;;;
@M05620:37:000000000-D9766:1:1101:21200:8912 1:N:0:13
GAGGCTGCTTTGGAAGAAACTCATAGATTACTGCAACTGTTCCCCCGGGCCCTTGAAACGTTTCGTAGCTGGCTTCCAGAAGCGGCAACAACTCCTCCAGGATGCTACCCGTACGGAAAGGCTCATCGAAGACTCCAAGGGAGAACACGAGCTGATGACACCCTGGCAAGTAAGTCAGGCATTTCAGCTTTAGCACTCTTGTGGATCCAATTGACCCCTTCTCAGCATTTGTACTTGTAACTGACACGCCA
+
CBCCCCFCFFFFGGGGGGGGGGHHHHHHHHHHHHHHH3B5D5DFGGEEGFG0ABFGHHHGFGHA1B211B3FEE123BG3B@F/>>/>?GGH?BGHGBFGHEHHHDGHHHG/<//?/?>GA/FH2F2F=@FEHHHHHF?FGHG.>>GC.<>D.<D0==0=GCEGHGHCHGH0:CGHHHH/CGHHH0CFF0C09;FGGGGGGGGGGGGGG0CFG0;F/DEGFFFFFFBFFFFFFFFFFBFFFFFFFF9AAFD
@M05620:37:000000000-D9766:1:1101:14478:8916 1:N:0:13
GAGGCTGCTTTGGAAGAAACTCCTAGATTACTGCACCCGTTCCCCCTGGACCTGGAACAGTTTCTTGCCTGGCTTACAGAAGCTGCAACAACTCCTACAGGATGCTACCCGTAAGGAAAGGCTCCTAGAAGACTCCAAGGGAGTACAAGAGCTGATGAAACAATGGCAAGTAAGTCAGGCATTTCCGCTTTAGCACTCTTGTGGATCCAATTGAACAATTCTCAGCATTTGTACTTGTAACTGACAAGCCA
+
BBBABBFBFFFFGGGGGBFGBF4B45ADFFHHHHH4B2A2BBGFCE2F22BBGF1BE32BDFGGGFBFHHHHHGFGHFHFGHH333BGG?FGFGGH3FGHHGHHHGHHHHGG/>GGHFHHEHHHGHHHHHHHHHHH22BFFEFGH3@2FCGHHH2GHDGHHC/FGHHCCFGG1FGHHHHHAGHHHHGGGGGFHGHHHHHHHHHGGHHHH0GHHC0G0/<CGHHHHGFFGGGFFGGGGFGFGGGGGG0FGFB
@M05620:37:000000000-D9766:1:1101:22484:8923 1:N:0:13
GAGGCTGCTTTGGAAGAACCTCATAGATTACTGCAACAGTTCCCCCTGGACCTGGAAAAGTTTCTTGCCTGGCTTACAGAAGCTGAAACACCTCCTACAGGATGCTACCCGTAAGGAAAGGCTCCTAGACGACTCCAAGGGAGTAAAAGAGCTGATGAAACAATGGCAAGTAAGTCAGGCATTTCCGCTTTAGCACTCTTGTGGATCCAATTGAACAATTCTCAGCAGTGTTACTTGTAACTGACAAGCCA
+
>AA1AAC1BFFFCGGGGGGGGGBGHHHHGHHHHBBEFAHHHFGHHGGABFGHHHHAFDGFGGGHHFHHHHGHHHHGHHHHGHHHGHHHHHHGHFHHGGBBBEG1BFFGGF/?EA01B0>FGEGHGHHDG1/<ECFHHFDCCHBCGDFF>?FFHHHHHHEDG0<?1GHHHF>>FHGHGGBGGFGFHHGGCAEHFGFHGHDGCCCEHCGGG0GHFCB;CGHHFGFF0BF9=/99;CGF0FGGGFFFGGGFGF/
@M05620:37:000000000-D9766:1:1101:3575:8935 1:N:0:13
ACCACACCTTCTACAATGAGCTGCGTGTGGCTCCCGAGGACCACCCCGTGCTTCTGACCGAGGCCCCCCTGAACCCCAAGGCCAACCGCGAGAAGATGCCCAGGTGAGTGGCCCGCTACCTCTTCTGGTGGCCGCCTCCCTCCTTCCTGGCCTCCCGGCGCTGCGCCCTTTCTCACTGGTTCTCTCTTCTGCCGTTTTCCGTAGGACTCTCTTCTCTGACCTGAGTCTCCTTTGGAACTCTGCAGGTTCTA
+
AAABBCCAFFFFGFGGGGBGGGHGGEAAAFHHGAEE?EEC2BCGFGEAEEEGDDFGFGGAECGFGFGGGGGHBGHEFGGHGHGHHGGGCG><CFHBGHGHHHAE?G??FGGGHHFFGCGHHHHHHGHGHHGHHGGGGGHGHHGHHHGGFGGGGGGGGG-:?-9DFFFFFFFFFFFFFFFFFFFFFFFF;BFFFFDFFFFFFBADFFFFFFFFFFF0;F:FFFF/;BB;BFFFFFFFFFFFFFFFFFFFFFB
@M05620:37:000000000-D9766:1:1101:21331:8936 1:N:0:13
GAGGTTGCTTTGGAAGAAACTCATAGATTACTGCAACAGTTCCCCCTGGACCTGGACAAGTTTCTTGCCTTGCTTACCGAAGCTGAAACAACTCCCAATGGACGACACCAGTCCGGCCGGAAGCAAAGCCGACTACAAGAGCGTAACCGAGCAGAAGACCTCATGACACAACGGTCAGGACTTTCCGCATTCGCACTCTAGCGCCCCCACTGACCCACTTCAACGACTATGAACATGTGCACGACTAGCCA
+
>>111B1B11B11C1FGBCGFC1D3E1FF1B3FGF11EFA2D21FE0/B0B0FBCGGFFGADGHGDFGGB1BFF121ABE?E@1EDBGFHGHG11/>B0B111>>///>?GE11//<>////</<0100<>/BCGCG1G00<<><<.1<-AC-/</</<<00/=<0/:0/..--;.EFFB./;00;:?-.;0;A.-;/;0;0;----99AF9/;;B--;;///;---:-;///;/;/://;/;-999/;9/
@M05620:37:000000000-D9766:1:1101:13710:8936 1:N:0:13
ACCACACCTTCTACAATGAGCTGCGTGTGGCTCCCGAGGAGCACCCCGTGCTGCTGACCGAGGCCCCCCTGAACCCCAAGGCCAACCGCGAGAAGATGACCGGTGTGTGGCCCGCTCCCTCTTCTCGTGGCCGCCTCCCTCCTTCCTGGCCTCCCGGCGCTGCGCCCTTTCTCACTGGTTCTCTCTTCTGCCGTTTTCCGTAGGACTCTCTTCTCTGCCCTGTGTCTCCTTTTGCACTCTGCAGGTTCTAG
+
CCCCCCCCFFFFGGGGGGGGGGHHGGGEFGHHHGGGGGGGGGHHHGGGGGGGHHHHHHHGGGGGGGGGGGGHHHHGGGGHGHHHHGGGGG@FGGHHHHHH2</<A/?=FDEFG-A@-<E/CHFFH0<<G??F@FCAEAF/FDFB0:909:.:CCGA:-;>C-.@DAD9:F9BF0;09/;B0FFFFFB0;:009.:FF0990...09:BFFF0BFFFB09;0.0;9BFFB09B0:;9;0;B90;099;0;00
@M05620:37:000000000-D9766:1:1101:20329:8948 1:N:0:13
ACCACACCTTCTACAATGAGCTGCGTGTGGCTCCCGAGGAGCACCCCGTGCTGCTGACCGAGGCCCCCCTGAACCCCAAGGCCAACCGCGAGAACCCAGGTGAGTGGCCCGCTCCCTCTTCTGGTGGCCGCCTCCCTCCTTCCTGGCCTCCCGGCGCTGCGCCCTTTCTCACTGGTTCTCTCTTCTGCCGTTTTCCGTAGGACTCTCTTCTCTGCCCTGAGTCTCCTTTGGAACTCTGCAGGTTCTCGATC
+
BBBBBBBBFFFFGGCDGFGFGFHHGEEEDEEHHGGGGGEEGHDHHGEFEEDEHHHHHHHGGFGGEGFGGGGHBGHGGDGHGHHHHGGG?<BDGGHHG?FF??GHHHGGGCCCD->FHHHHHHHG=GDGHGGGDDHGHHGHHHGGEFGGFGGGDC-ADGFFFFFFFFFFFBBFBFB;BFFFFFFFFFFFF@DDFFFFFFFF?FFFFFFFFFFFFF/BEFFEFFFFFFFFFFFFFFFFFFF/FF;BFF/9/;.
@M05620:37:000000000-D9766:1:1101:15088:8951 1:N:0:13
ACCACACCTTCTACAATGAGCTGCGTGTGGCTCCCGAGGAGCACCCCGTGCTGCTGACCGAGGCCCCCCTGAACCCCAAGGCCAACCGCGAGAACCCAGGTGAGTGGCCCGCTACCTCTTCTGGTGGCCGCCTCCCTCCTTCCTGGCCTCCCGGAGCTGCGCCCTTTCTAACTGGGTCTCTCTTCTGCCGTTTTCCGTAGGACTCTCTTCTCTGACCTGAGTCTCCTTTGGAACTCTGCAGGTTCTCGATC
+
>1>AAA1AFFCBDGGDAFGD11B1AAEFHAGHCFEAEEG?EHHHHG?GABECFA1GHABEEECGCE/EGGGFHF/?EGGECFH<??EEC@C@/<<<A//?1?<0GH/<<G-CC->FHD<<<DGBD/...ACCG.C:CFC/C:GBC/A.0;E.A--;-FGG--;-9BBB//9FF/9-;B-9FF/BFFFB:9ABFEBBB/9--BBFBFFF/BBFFF:///BFFFFFFFF9B/99BBFFFBB/9A-;9B999B-
@M05620:37:000000000-D9766:1:1101:5300:8961 1:N:0:13
AGTTCCAGCTCTCCATCGCACAGGGTACCCAGTGCCTGGCCCCTCCATCCAGAAAACCTATGACCTCACCCGCTACCTGGCGCACCCACTCCGCAGCTTGGCTGGGACCTATGTGAGTATCCAGCGTAGGAATCTGGGCGTTGGGGCGGGGTGCGGAGTTGGGGAAAGACAGTCCTAACCGTGGAGGGTTCTGGTAAATGATGGGGTGAGGAGGGGCTCTTTGGCTCCCACCAGTCCCCCTGTCTGGTCTA
+
>A>3>BFFFFFFGFGFBFE2E2GAFBBBFBFGBBFBDFGHHHGHGGHHHFHHHHHBFEGHFFHHHABGHHH0>0>>GHBF1>EEGGE1?FF2>E/E>GBB?EGGG?HHGF2DGHHGHHEFGFFHGGD?BA2>FHHHHH/>DDFHGG.AD-;;A.;@-;9FFF=F.;AF/;BFBBFFBFFFFFAF.EDFA?FFFFBF/FFFFFFFFFFC?AFFDFF;FFFFFFFFFEFFEFFFFF/BBFED9EFFFBFFFFB
@M05620:37:000000000-D9766:1:1101:26878:8980 1:N:0:13
ACCACACCTTCTACAATGAGCTGCGTGTGGCTCCCGAGGAGCACCCCGTGCTGCTGACCGAGGCCCCCCTGAACCCCAAGGCCAACCGCGAGAACCCCGGTGAGTGGCCCGCTCCCTCTTCTGGTGGCCGCCTCCCTCCTTCCTGGCCTCCCGGCGCTGCGCCCTTTCTCACTGGTTCTCTCTTCTGCCGTTTTCCGTAGGACTATCTTCTCTGCCCTGAGTCTCCTTTGGCACTCTGCAGGTTCTCGATC
+
AAAABBCCFFFFGGGGFGGGGGHHGGGGHFHHHGGGGGGGGHHHHGGGEFGGHHGHHGGGGGGGGGGGGGGHHHHGEGGHGHHHHGGGCFGGGGGGD/</>CFEGHFGHGCGC-CEGHHGHH0GG/;CC?-ADDGGGGGFGGGF0;AFFFEGG?GAFFFDFFFBDFFFF/;;BFFFFFFFFFFFFFFFFC9ABEFFDF.;D/;//9:BFFFFFFFFEBF///BFFFFFFFF/:FBFFFF/B..;FF/:/9;
@M05620:37:000000000-D9766:1:1101:14287:8984 1:N:0:13
GAGGCTGCTTTGGAAGAAACTCATAGATTACTGCAACAGTTCCCCCTGGACCTGGAAAAGTTTCTTGCCTGGCTTACAGAAGCTGAAACAACTGCTACAGGATGCTACCCGTAAGGAAAGGCTCCTAGAAGACTCCAAGGGAGTAAAAGAGCTGATGAAAAAATGGCAAGTAAGTCAGGCATTTCCGCTTTAGCACTCTTGTGGATCCAATTGAACAATTCTCAGCATTTGTACTTGTAACTGACAAGCCA
+
BBBBBAFAFFFFCFGCBGGGGGFGBFGHHGHGHHHGEBF5FFGGHGGFGCGHHHHHHHHGFHHHDHHHHHHHHHHHHHHGHHHHFHFHHFHHH3FGFFBBFBF3B@FHHH1?EEHHHBGFGG3FGHFGGH?GFHFGH3FFDGG/BDGHHGHCGFHHHFFG1F/<FFFHGE1?FG@=<=>CFGHHHHGG.<<0==DG<CFHHFHGGCFF:CC0CGHHH:GH;00::CFFCFG;FFFG09CFFFFFGFGF?9/
@M05620:37:000000000-D9766:1:1101:6288:8991 1:N:0:13
ACCACACCTTCTACAATGAGCTGCGTGTGGCTCCCGAGGAGCACCCCGTGCTGCTGACCGAGGCCCCCCTGAACCCCAAGGCCAACCGCGAGAAGATGACCAGGTGAGTGGCCCGCTACCTCTTCTGGTGGCCGCCTCCCTCCTTCCTGGCCTCCCGGCGCTGCGCCCTTTCTCACTGGTTCTCTCTTCTGCCGTTTTCCGTAGGACTCTCTTCTCTGACCTGAGTCTCCTTTGGAACTCTGCAGGTTCTA
+
BBCCCCCCFFFFGGGGGGGGGGHHGFGFHGHGHGGGGGGGGHHHHGGGGGGGHHHHHHHGGGGGGGGGGGGHHHHGGGGHGHHHHGGGGGCGGGHGHHFHHHG/1??FGBFGHHGGGG-GHHHHHHGHGFGHHGGGGGHGHHGHHHGGGGGGGGGGG-;-CFFFFFFFFFFFFFFFFFFFFFFFFFFFFFFFFFDFFFFFFFFFFFFFFFFFFFF0BFFFFFF/FFF0BFFFFFFFFFFFFFFFFFFFFF:
@M05620:37:000000000-D9766:1:1101:22190:8994 1:N:0:13
GAGGCTGCTTTGGAAGAAACTCATAGATTACTGCAACAGTTCCCCCTGGACCTGGAAAAGTTTCTTGCCTGGCTTACAGAAGCTGAAACAACTCCTACAGGATGCTACCCGTAAGGAAAGGCTCCTAGAAGACTCCAAGGGAGTAAAAGAGCTGATGAAACAATGGCAAGTAAGTCAGGCATTTCCGCTTTAGCACTCTTGTGGATCCAATTGAACAATTCTCAGCACTTGTACTTTTAACTGACAAGCCA
+
A3AABAFAFFDFGGFGFGGGFGDHHHGGHFHHHHHHFGHDGHHHHGGGEGEFEFCB3B2GGEGHFHFFGFBGHHHHHFHFGHHHFGHHHFFHHHHBGFBBF?BEBBFHHF??EAGFB3GHACBFF3EBF33FGGFGGHHGG/??CGHFGGG2FCDF2@FF@2F2@FGFHC1?<??1FF0?FG11BFEDGG.1D0DH0/DFDHHGB0<<;C0CG:0:CC:C:CGF0;G.:GB0CBFF0;BFF00099C.999
@M05620:37:000000000-D9766:1:1101:12272:9000 1:N:0:13
ACCACACCTTCTACAATGAGCTGCGTGTGGCTCCCGAGGAGCACCCCGTGCTGCTGACCGAGGCCCCCCTGAACCCCAAGGCCAACCGCGAGAAGATGACAGGTGAGTGGCCCGCTACCTCTTCTGGTGGCCGCCTCCCTCCTTCCTGGCCTCCCGGAGCTGCGCCCTTTCTCACTGGTTCTCTCTTCTGCCGTTTTCCGTAGGACTCTCTTCTCTGCCCTGCGTCTCCTTTGGAACTCTGCAGGTTCTAG
+
CCDDDDDDFFFFGGGGGGGGGGHHGGGFFGHHHGGGGGGGGHHHHGGGGGGGHHHHHHHGGGGGGGGGGGGHHHHGGGGHGHHHHGGGGGGGGGHHHHHHHHGGHGHHHGGHHGGGCGHHHHHHHHHHHGHHGGGGGHGHHGHHHHGGGGGGGGGGG-CGGGGGGGFFFFFFFFFFFFFFFFFFFFFFFFFFFFFFFFFFFFFFFFFFFFFHFHFHF0FFFF.<DFFFFFFFFF0BFFFFFFFFFFFFFFF
@M05620:37:000000000-D9766:1:1101:24040:9011 1:N:0:13
AGTGCCAGCTCTCAATCGCACAGGGGACCCAGGGCCTGGCCCCTCCATCCAGAAAACCTATGACCTCACCCGCTACCTGGAGCACCCACTCCGCAGCTTGGCTGGGACCTATGTGAGTATCCAGCGTAGGAATCTGGGAGTTGGGGCGGAGTGCGGAGTTGGGGAAAGACAGTCCTAACCGTGGAGGGTTCTGGTAAATGATGGGGTGAGGAGGGGCTCTTTGGCTCCCACCAGTCCCCCTGTCTGGTCTA
+
>A>1>DFFAFFFG1FGGFGAE?HCG0AAEEGHBAEBAFHHHHGHGGHHHHHHHHHAFEHHHFHHHFGHHHHEE>>EHHGG0BGHHH?/?GGF>ECEEHFGGHFGGGHGGHHHHHFDGHHHHHDHHGGCGGEFHHHHGH0FFHHHGG.AC-=CG0;A?@FGGGGGE.9F/CBFGGGGFGFF@FF@BFF@BFFFFFFFFFFFFFFFFFF@FFFBFF?@@@FFFFFFFFFFFFFFFFFFFFFF@FFFFFFFFFB
@M05620:37:000000000-D9766:1:1101:14462:9018 1:N:0:13
GAGGCTGCTTTGGAAGAAACTCATAGATTACTGCAACAGTTCCCCCTGGACCTGGAAAAGTTTCTTGCCTGGCTTACAGAAGCTGAAACAACTCCTACAGGATGCTACCCGTAAGGAAAGGCTCCTAGAAGACTCCAAGGGAGTAAAAGAGCTGATGAAACAATGGCAAGTAAGTCAGGCATTTCCGCTTTAGCACTCTTGTGGATCCAATTGAACAATTCTCAGCATTTGTACTTGTAACTGACAAGCCA
+
AAAA>>FAFDBDGCBA4GEGGGHHHHGGHFFFDB4DFHGHHGBFGGEEEBBFGGFBB32BBFHFGGFBBBFF1BF3BBFGFGBFFBDFBFBFG@BB@F@B?BB3BB4BFB?>>EBBB3BBF/BB?FBBFGBFFHBCFFG?//<??BBGB??2FGFF2>DHFCGD@GHFFF<?FG@@F??G>1<FH1CC?<F10=DGCCDFDGCD<<GHGCC0<;C;CCC<:;<G;CC;CHH0;C0F0C90;;0BFCF99A/
@M05620:37:000000000-D9766:1:1101:13079:9027 1:N:0:13
ACCACACCTTCTACAATGAGCTGCGTGTGGCTCCCGAGGAGCACCCCGTGCTGCTGACCGAGGCCCCCCTGAACCCCAAGGCCAACCGCGAGAACCCGGGTGAATGGCCCGCTCACTCTTCTGGTGGCCCCCTCCCTCCTTCCTGGCCTCCCGGCACCGCGCCCTTTCTCCATTGGTCTCTCTTCTGCCGTTTTCCGTTAGACTCTCTTCTCTGCACTGAGTCTCCTTTGGAAATCTTCCGGTTCCCACTC
+
CCCCCCCCFFFFGGGGGGGGGGHHGFGGHGHHHGGGGGGGGHHHHGGGFFGGHHHHHHHGGGGGGGGGGGGHHHHGGGGHGHHHHGGGGGGGGG2/?//>///1@1FBGG--<-CG000=DD0<<CDAG.-A:.;E//CCFBB90;.=0:AE.;---.----;@-;B/9//B//;/:9///9/;FB//::;.FEBFA//.9///////;99B///;B////;///;//B/9/:B//////.:-..///../
@M05620:37:000000000-D9766:1:1101:26790:9035 1:N:0:13
ACCACACCTTCTACAATGAGCTGCGTGTGGCTCCCGAGGAGCACCCCGTGCTGCTGACCGAGGCCCCCCTGAACCCAAAGGCCAACCGCGAGAAGATGAGCCCAGGTGCGTGGCCCGCTACCTCTTCTGGTGGCCGCCTCCCTCCTTCCTGGCCTCCCGGCGCTGCGCCCTTTCTCACTGGTTCTCTCTTCTGCCGTTTTCCGTAGGACTCTCTTCTCTGACCTGCGTCTCCTTTGGAACTCTGCAGGTTC
+
AAA1AAAACFFFFGGGGG11B1BBEEEE0EHHHFGC?EE?EAGGAAEE/EEGBGGHFFHCEG?EFGGGGG/GCGCE/FHHGHHHHGGGGGBCGGHGHHHGHFECEFFG1>FE?CGGCGG-<GHHHHGHHHHHGHHGGGGGHGGGGGGGGGFGGGGGGGGG@G@@?F@@F@@FFFFFFFFBFFFFFFFFFBFFFFF@-BFEFFFFFFBFFFFFFFFFFFFF/BBFF-@A@F-FFFFFBBFBFFFFF/9FFF/
@M05620:37:000000000-D9766:1:1101:15017:9037 1:N:0:13
AGTGCCAGCTCTCAATCGCACAGGGGACCCAGGGCCTGGCCCCTCCATCCAGAAAACCTATGACCTCACCCGCTACCTGGAGCACCAACTCCGCAGCTTGGCTGGGACCTATGTGAGTATCCAGCGTAGGAATCTGGGAGTTGGGGAGGAGTGAGGAGTTGGGGAAAGACAGTCCTAACCGTGGAGGGTTCTGGTAAATGATGGGGTGAGGAGGGGCTCTTTGGCTCCCACCAGTCCCCCTGTCTGGTCTA
+
ABAAAFFFBFFFGFGGGGGGGCHHGFGGGGHHGGGGGGHHGHGHGGHHHHCGFHHHHGHHHHGHHHHHHHHEGGGGHHGGHHHHHHFHGHHHGG?EGGHHGHHGGGHHGHHHHHHHHHHHHGHHHGEGGGHHHHHHHHHGGHHHGGGGGGGHHHHHHGHHHHGGGGHHHHHHHGHHHHHHGGEGGGGGEFGGGGBFGGGGGGGGGGFFFFFFFFFFFFFFFFFFFFFFFFFFFFFFFFFFFFFFFFFFFFB
@M05620:37:000000000-D9766:1:1101:13045:9041 1:N:0:13
GAGGCTGCTTTGGAAGAAACTCATAGATTACTGCAACAGTTCCCCCTGGACCTGGAAAAGTTTCTTGCCTGGCTTACAGAAGCTGAAACAACTGCTAAAGGATGATACCAGTCCAGCCGGAAGCATAGCCGACTACAAGAGCGTAAGCGAGCAGAAGACCCCATGGCACAACGGTCAGGAATTTCCGCATTCGCACTCTAGCGGTTCCACTTACCCAATTCAACGACTTTGAACTTTTGCATGACAAACCA
+
CCDCCDFCFFFFGGGGGGGGGGHHHHHHHHHHHHHHHHHGHHHHHGGGHHHHHHHHHHHHGHHHHHHHHHHHHHHHHHHHHHHHHHHHHHHHH3F4FF3F3B3@F4D@3GFBE@43B1///>/?B3DD3BE/>E@FFHG20B>/CB02BEEG/0?0??00=.>GH00F100.-<<.<GGHHEG00:CE-:::CD;EFGG0;09-.-.;99;900;CFEGG00;;.;-;;F;00;0;0;0090;090;/:;.
@M05620:37:000000000-D9766:1:1101:26869:9047 1:N:0:13
AGTGCCAGCTCTCAATCGCACAGGGGACCCAGGGCCTGGCCCCTCCATCCAGAAAACCTATGACCTCACCCGCTACCTGGAGCACCAACTCCGCAGCTTGGCTGGGACCTATGTGAGTATCCAGCGTAGGAATCTGGGAGTTGGGGAGGAGTGAGGAGTTGGGGAAAGACAGTCCTAACCGTGGAGGGTTCTGGTAAATGATGGGGTGAGGAGGGGCTCTTTGGCTCCCACCAGTCCCCCTGTCTGGTCTA
+
A1>AAFF1AFCFGGGGFFFFGEHAAEEEEG0GF0EFFGHHHHGEGGHFHFFHHHFHHF0AGHHHHHHEHFEEG@GGHFFHHGHGHHHHGG1GEEEECGHGCHBFGCFFCHFFFF2>>FGHH2FDC@CAC?GBFHFDBGHC/?<<ACG--CE><0<<GCC/GFCGG?HCGFBG:0CGH0;G@G.-AA.@E.:F99;90;F9FBF0E.99--AFF?--;?A/99/B/BB99FF?99//;/A--;;FBFFFFB/
@M05620:37:000000000-D9766:1:1101:26500:9048 1:N:0:13
ACCACACCTTCTACAATGAGCTGCGTGTGGCTCCCGAGGAGCACCCCGTGCTGCTGACCGAGGCCCCCCTGAACCCCAAGGCCAACCGCGAGAACCCCGGTGAGTGGCCAGCTCCCTCTTCTGGTGGCAGCCTCCCTCCTTCCTGGCCTCCCGGCGCTGCGCCCTTTCTAACTGGTTCTCTCTTCTGCCGTTTTCCGTAGGACTCTCTTCTCTGACCTGAGTCTCCTATGGCACTCTGCAGGTTCTTGCTC
+
AAA>AAAAFFFFGGGGFGG1B1B1EE0BE?HH1FFE?EGGGHHHHGGGGEGGFGHCHFGGGGGGGAEGGGGFH>EEGGGH//GHHFA/>/<//?GHCA/C/CCG11FFH1FF11FFHHHHHHG00<EF/.<CF/GGHFA/:C/;CGH.:FEG.@9---9A9;;@@FFFB/BFB//:BF//BF//;FF/B@9-;EBFFF-9B/FFFFFFFFFFFF//:9BB-BFFF/;/;9/-BB-BB/B/9FFFFF/;/9/
@M05620:37:000000000-D9766:1:1101:3537:9053 1:N:0:13
GAGGCTGCTTTGGAAGAAACTCATAGATTACTGCAACAGTTCCCCCTGGACCTGGACAAGTTTCTTGCCTTGCTTACAGAAGCTGAAACAACTCCTACGGGCTGCTACCCTTAAGGACAGGCGCCTAGAAGACTCCAAGGGAGTAAAAGAGATGATTAAACAATGGCAAGTAAGTCAGACATTTCCGCTTTAGCACTCTTTTGGATCCAATGGAACAATTCTCAGCATATGAACTTTTGACTACCAACCAC
+
>3AA>AFBCBD4F4BBFFBGGGHHHFGHHHBDDG4FCFBDGABBBBAAAGBBFGEFB31BDFGDFHGBBBDBBFH535BDGHAFG33FBB1GG3BBFG1B>/>1?BBBGGBB@?4B?B2??//>>??3BB322B2BB?F?/C??@>B>2/22@@@@1?FG??F<1??01<<>=F>><11<>1>111<<.<<00==<0<0=0=<-:00;::0/::;GFG:;00;90=9C0;;0;C;=CF09;00//;:....
@M05620:37:000000000-D9766:1:1101:7443:9078 1:N:0:13
ACCACACCTTCTACAATGCGCTGCGTGTGGCTCCCGAGGAGCACCCCGTGCTGCTGACCGAGGCCCCCCTGAACCCCAAGGCCAACCGCGCGAACCCCGGTGAGTGGCCCGCTCCCTCTTCTGGTGGCCGCCTCCCTCCTTCCTGGCCTCCCGGCGCTGCGCTCTTTCTCACTTTTTCTCTCTTCTGCCGTTTTCCGTCGGACTCTCTTCTCTGCCCTGAGTCTCCTCTGTCATTCCGCCGGTTCTTGCTC
+
AAAAAAA1BFFFGGGGFG11AAEEGEEBAAGFGFFECEAEGHGHHGG/AAEFHHHHHHH/>EGGGEEGGGGHFGHGGGGHGFHEHGGGGG<BBC>>?/<>A@FFHHFGH<<CCGCGH;:GHH0;;/CGC@GAGGGGGGGGGGGGFGGGGFEEF@?@@@@-@@-;9BFFFF/;99B/::FBFFFFFFB/9999BA:9A;-@?;@9/;BFFFFFFF//;FFBF:9BB9F-;99/:/;B//--;@;-EF/;/;/
@M05620:37:000000000-D9766:1:1101:11576:9091 1:N:0:13
AGTGCCAGCTCTCCATCGCACAGGGGACCCAGGGCCTGGCCCCTCCATCCAGAAAACCTATGACCTCACCCGCTACCTGGAGCACCCACTCCGCAGCTTGGCTGGGACCTATGTGAGTATCCAGCGTAGGAATCTGGGAGTTGGGGAGGAGTGAGGAGTTGGGGAAAGACAGTCCTAACCGTGGAGGGTTCTGGTAAATGATGGGGCGAGGAGGGGCTCTTTGGCTCCCACCAGTCCCCCTGTCTGGTCTA
+
>AA1>DF1>FFFG1GGGFECEEGHGG000A0A00B//ABF0FEAEGH1BA1B101BGEF1AF2FF@BGG00>E/>EG1FC0FGF0E/>?>0B??E//><F/01//<0B?0<112BGF121B>B<0</CBCH1?GDBFG??/<?1-<<C?.<CHFGHF?//0<<@:.=C/:GBCFH000C.-CA-9;99CF.9;00900CG00FFG---;--;-----@E////BF//-9-9--9FF/B-A@F/F//;/B//
@M05620:37:000000000-D9766:1:1101:20680:9096 1:N:0:13
ACCACACCTTCTACAATGAGCTGCGTGTGGCTCCCGAGGAGCACCCCGTGCTGCTGACCGAGGCCCCCCTGAACCCCAAGGCCAACCGCGAGAAGATGACCAGGTGAGTGGCCCGCTACCTCTTCTGGTGGCCGCCTCCCTCCTTCCTGGCCTCCCGGCGCTGCGCCCTTTCTCACTGGTTCTCTCTTCTGCCGTTTTCCGTAGGACTCTCTTCTCTGACCTGAGTCTCCTTTGGAACTCTGCAGGTTCTA
+
CCDCCDDDFFFFGGGGGGGGGGHHGEGEGGHHHGGGGGGGGHHHHGGGGGGGHHGHHHHGGGGGGGGGGGGHHHHGGGGHGHHHHGGGGGDGGGHHHHHHHHHGGHHFHHGGHHGGGGGHHHHHHHHHHHGGHGGGGFHGHHGHHHGGGGFGFFGFFF-ADFFFFFFFFFFFFFFFFFFFFFFFFFFFFFFFFFFFFFFFFFFDFB9FFFFFFFFFFFBFFFFBFFFFFFBFFBFFFFF0FFFFFFAFFFF
@M05620:37:000000000-D9766:1:1101:16757:9121 1:N:0:13
AGTGCCAGCTCTCAATCGCACAGGGGACCCAGGGCCTGGCCCCTCCATCCAGAAAACCTATGACCTCACCCGCTACCTGGAGCACCAACTCCGCAGCTTGGCTGGGACCTATGTGAGTATCCAGCGTAGGAATCTGGGAGTTGGGGAGGAGTGAGGAGTTGGGGAAAGACAGTCCTAACCGTGGAGGGTTCTGGTAAATGATGGGGTGAGGAGGGGCTCTTTGGCTCCCACCAGTCCCCCTGTCTGGTCTA
+
BBCCCFFFCFFFGGGGGGGGGGFHGGGGGGHHGGGGGGHHHHGHGGHHHHHHHGHHHGHHHHHHHHHHHHHGGGGGHGHHGHHHHHHHGHHHGGGGGHHHGHHGGGHHGHHHHHHHHHHHHHHHHGGGGGHHHHHHHHHGFHHHGGGGGGGHHHHHHGHHHHGGGGHHHHHHHHHHHHHHGGEGGGGGEGGGGGGGGGGGGGGGGGFFFFFFFFFFFFFFFFFFFFFFFFFFFFFFFFFFFFFFFFFFFFB
@M05620:37:000000000-D9766:1:1101:16727:9134 1:N:0:13
ACCACACCTTCTACAATGAGCTGCGTGTGGCTCCCGAGGAGCACCCCGTGCTGCTGACCGAGGCCCCCCTGAACCCCAAGGCCAACCGCGAGAAGATGACCGGTGCGTGGCCCGCTCCCTCTTCTGGTGGCCGCCTCCCTCCTTCCTGGCCTCCCGGCGCTGCGCCCTTTCTCCCTTGTTCTCTCTTCTGCCGTTTTCCGTAGGACTCTCTTCTCTGCCCTGCGTCTCCTTTGGCACTCTGCCGGTTCTAG
+
BBBABBBBFFFFGGGGGGDFGFHHGEEEDEGHFGGGFGEEEEHHHGGGDGGGHHHHHHHGCGGGGGGGGGGFHHHGGGGHEFHHHGGEGGBCCGFFDGFH2/A<</<?<DDHHGG@-<C<CCGFDCGFFGHHGDGD9EFF/EBFFFF0FFFG9CFDG99999.;BDFAFFFFE/9./;:B/:999BF/;BFF=9DFFFFDF.:A//;9FBBFB99BFB/A/..99999F/BF/B/BF.99BB/-B@D?///
@M05620:37:000000000-D9766:1:1101:6100:9144 1:N:0:13
ACCACACCTTCTACAATGAGCTGCGTGTGGCTCCCGAGGAGCACCCCGTGCTGCTGACCGAGGCCCCCCTGAACCCCAAGGCCAACCGCGAGAAGATGACCAGGTGAGTGGCCCGCTACCTCTTCTGGTGGCCGCCTCCCTCCTTCCTGGCCTCCCGGAGCTGCGCCCTTTCTCACTGGTTCTCTCTTCTGCCGTTTTCCGTAGGACTCTCTTCTCTGACCTGAGTCTCCTTTGGAACTCTGCAGGTTCTA
+
BBB3ABABFFFFFGGFGGG5BFGHEEFEGEGH3FFFGGGGGHHHHGGG1BEFHGHHHHHGGGGGGGGGGGGHHGHGGGGHCFHHHGG/CGGC@DFHHHFHHFFFHFHFGHGGGHGGGGGGHHHHHHHHFHGHHGGGGGHGHHGHHHGGGGGGGGGGGG-9AFGGGGFBBFFFFFFFFFFFFFFFFFFFFFFFFBDFFFFFFFFFFFFFFFFFFFFFFFFFFFFFFFFFFFFFFFFFFFFFFFFFFFFFFFF
@M05620:37:000000000-D9766:1:1101:24974:9150 1:N:0:13
GAGGCTGCTTTGGAAGAAACTCATAGATTACTGCAACAGTTCCCCCTGGACCTGGAAAAGTTTCTTGCCTGGCTTACAGAAGCTGAAACAACTCCTACAGGATGCTACCCGTAAGGAAAGGCTCCTAGAAGACTCAAAGGGAGTAAAAGAGCTGATGAAACACTGGCAAGTAAGTCAGGCATTTCCGCTTTAGCACTCTTGTGGATCCAATTGAACAATTCTCAGCATTTGTACTTGTAACTGACAAGCCA
+
A?AAA1CA@FDF1GGGGGGFEGDGDGGDEGHHHFDG1AG1BGH1GGEF/BG0GFEH1B0AGFEH2G1FHD1FGHFHH1GFHHHFEFGHHBGHC@F@@11FH0FGGBGHHA>ECEHB10F00G>B>11BB<<GFF111BBFC/C/0>BBDFH011@1@2@>100110F<G<1?1<11@100.>11<F>.CE.1=0=D<<GG0GHGB0</<:CCGHFGC/:G0:CC;:G00;00=BFB0;;;9009/9B.C.;
@M05620:37:000000000-D9766:1:1101:20436:9160 1:N:0:13
ACCACACCTTCTACAATGAGCTGCGTGTGGCTCCCGAGGAGCACCCCGTGCTGCTGACCGAGGCCCCCCTGAACCCCAAGGCCAACCGCGAGAAGATGACAGGTGAGTGGCCCGCTACCTCTTCTGGTGGCCGCCTCCCTCCTTCCTGGCCTCCCGGCGCTGCGCCCTTTCTCACTGGTTCTCTCTTCTGCCGTTTTCCGTAGGACTCTCTTCTCTGCCCTGCGTCTCCTTTGGAACTCTGCAGGTTCTAG
+
CCDDDDCCFFFFGGGGGGGGGGHHGGGGHGHHHGGGGGGGGHHHHGGGGGGGHHHHHHHGGGGGGGGGGGGHGHHGGGGHGHHHHGGGGGGGGGHHHHHHHHGGH=GGFGGHHGGGCFHHHHHHHHHHHGHHGGGGGHGHHGHHHHGGGGGGGGGGG-BCFFFFFFFFFFFFFFFFFFFFFFFFFFFFFFFFFDFFFFFFFEFFFFFFFFFHHFFFF0:EFF.>DFFFFFFFFF:FFFFFFFBFFFFBFFB
@M05620:37:000000000-D9766:1:1101:16204:9160 1:N:0:13
ACCACACCTTCTACAATGAGCTGCGTGTGGCTCCCGAGGAGCACCCCGTGCTGCTGACCGAGGCCCCCCTGAACCCCAAGGCCAACCGCGAGAAGATGACCGGTGCGTGGCCCGCTCCCTCTTCTCGTGGCCGCCTCCCTCCTTCCTGGCCTCCCGGCGCTGCGCCCTTTCTCCCTGGTTCTCTCTTCTGCCGTTTTCCGTCGGACTCTCTTCTCTGCCCTGCGTCTCCTTTTGCACTCTGCAGGTTCTCG
+
BBCCCCCCFFFFGGFGGGGGGGHHGGGEHGHHHGGGGGGGGHHHHGGGGGGGHGHHHHHGGGGGGGGGGGGHHHHGGGGHGHHHHGGGGGGGGGHGHHBG2<<>A/</>CC<G@CCGGGBGHFFH0::GA?C@DGBGEGFFDEF9BC0/99BFEGA99@-@-A@DAC>BFBFF/F//./;/BFFFFE/B//B@.AFF/B.;.---;9BFFFB/BFFF;BEBF9>.;AFB;BF/;/;B/;BB//;A:B/;/.
@M05620:37:000000000-D9766:1:1101:16221:9161 1:N:0:13
ACCACACCTTCTACAATGAGCTGCGTGTGGCTCCCGAGGAGCCCCCCGTGCTGCTGACCGAGGCCCCCCTGAACCCCAAGGCCAACCGCGAGAAGATGACAGGTGAGTGGCCCGCTACCTCTTCTGGTGGCCGCCTCCCTCCTTCCTGGCCTCCCGGAGCTGCGCCCTTTCTCACTGGTTCTCTCTTCTGCCGTTTTCCGTAGGACTCTCTTCTCTGACCTGAGTCTCCTTTGGAACTCTGCAGGTTCTAG
+
AAAAA4AAFFFFGGGGFGGFGFHGGGGGHGFHFFFECGGEEG2FEGGGEEFF@GHHHGHGEGEEFFGGGGGB3FHEGG?GFHHHAFDBDCDGCDFGFDGGGGGGHFFD1.FCFCDGG-GHHG0D0<<DBDHHGG@?EGGGBCFBFGBB/CFBFFG?---9FBF;DFFF//9;:/FFFF9BFFFFFFBFFFF/-;AFEFFF9A?ABBBFFFF/FFFFF/BFBF/999/FFBBFBFFB9/BBBFFBAA9FBB:
@M05620:37:000000000-D9766:1:1101:19480:9164 1:N:0:13
AGTGCCAGCTCTCAATCGCACAGGGGACCCAGGGCCTGGCCCCTCCATCCAGAAAACCTATGACCTCACCCGCTACCTGGAGCACCAACTCCGCAGCTTGGCTTGGACCTATGTGAGTATCCAGCGTAGGAATCTGGGAGTTGGGGAGGAGTGAGGAGTTGGGGAAAGACAGTCCTAACCGTGGAGGGTTCTGGTAAATGATGGGGTGAGGAGGGGCTCTTTGGCTCCCACCAGTCCCCCTGTCTGGTCTA
+
BBBBBFFFBFFFGGGGGGGGGEHHGGGGGGHHGGGGGGHHHHGHGGHHHHHHHHHHHGHGHHHHHHHHHHHGGGGGHHHHHHHHHHHHGHHHGGGGGHHHGHH0EFHHHHHHHHHHHHHHHHHHHGGGGGGHHHHHHHHGGHHHGGGGGGGHHHHHHGHHHHGGGGHGHHHHHHHHHHHHGGGGDEGGEFGGGGFGGGGGGGGGGGFFFFFFFFFFFFFFFFFFFFFFFEFFFFFFFFFFFFFFFFFFFFB
@M05620:37:000000000-D9766:1:1101:14105:9170 1:N:0:13
ACCACACCTTCTACAATGAGCTGCGTGTGGCTCCCGAGGAGCACCCCGTGCTGCTGACCGAGGCCCCCCTGAACCCCAAGGCCAACCGCGAGAAGATGACAGGTGAGTGGCCCGCTACCTCTTCTGGTGGCCGCCTCCCTCCTTCCTGGCCTCCCGGCGCTGCGCCCTTTCTCACTGGTTCTCTCTTCTGCCGTTTTCCGTAGGACTCTCTTCTCTGCCCTGCGTCTCCTTTGGAACTCTGCAGGTTCTAG
+
BBBBBBBBFFFFGGGGGGGGGGHHGFGEEGHHHGGGGGGGGHHHHGGGFGGGHHHHHHHGGGGGGGGGGGGHHHHGGGGHGHHHHGGGGGGGGGHGHHHHHHGFG1FGHGGHHGGGCGHHHHHHHHHHHGHHGGGGGHGHHGHHHHGGGGGGGGGGG-ADGFFFFFFFFFFFFFFFFFFFFFFFFFFFFFFFFFFFFFFFFFFFFFFFFFFFFFFFF/;EFF.@FFFFFFFFFFBFFFFFFFFFFFFFFFF
@M05620:37:000000000-D9766:1:1101:24883:9174 1:N:0:13
AGTGCCAGCTCTCAATCGCACAGGGGACCCAGGGCCTGGCCCCTCCATCCAGAAAACCTATGACCTCACCCGCTACCTGGAGCACCAACTCCGCAGCTTGGCTGGGACCTATGTGAGTATCCAGCGTAGGAATCTGGGAGTTGGGGAGGAGTGAGGAGTTGGGGAAAGACAGTCCTAACCGTGGAGGGTTCTGGTAAATGATGGGGTGAGGAGGGGCTCTTTGGCTCCCACCAGTCCCCCTGTCTGGTCTA
+
A3>ABFFFBFFFBFGFFEFGGGFHAAEGGGGHGCGGGFAFHEGHAEHHHHHHHHHHHGHHHHHHHHHFHHHGGGGGHHHHHHHHHHHHGHHHGGGGGHHHGHHGGEHHGHHHHHGHHHHHHHHHHGGGGGHHHHHHHHHGGHHHGGGGGGGHHHHHHGHHHHGGGGHHHHHHHHHHHHHHGEGGGGGG;CFGGGGGGGGGGGGGGGFBFFFFFFBBBBFFFFFFFFFFFFFFFFFFFFFFBFFFFFFFFFF
@M05620:37:000000000-D9766:1:1101:27403:9178 1:N:0:13
GAGGCTGCTTTGGAAGAACCTCATAGATTACTGCAACAGTTCCCCCTTGACCTGGAAAAGTTTCTTGCCTGGATTACAGAAGCTGAAACACCTACTACAGGATGCTACCCGTAAGGAAAGGCTCCTAGAAGACTCCAAGGGAGTAAAAGAGCTGATGAAACAATGGCAAGTAAGTCAGGCATTTCCGCTTTAGCACTCTTGTGGATCCAATTGAACAATTCTCAGCAGTTGTACTTGTAACTGACAAGCCA
+
AAA>>AC1BDBDGBBA1FB1BAFGHHADD1BGEB11BBBFEF2BGGE0B1BBBBF0B1ABBDFDFADBBBFG0BB1BFGGFBFFFBE1BBB>B1>11BBBB01BBB2B0B?/>E0BF0FEA/BB/F1B<1G10F1FB1B?/??/0>2B1<0<1@@@1211<<F11@GG<C?FFD?1@100<><>F1C.A>F<<G0<<CBDD0C.<00C0;G0:;00;:::;;0:0/0.<00:9CB00;F0F0FBFFB..;:
@M05620:37:000000000-D9766:1:1101:14097:9186 1:N:0:13
ACCACACCTTCTACAATGAGCTGCGTGTGGCTCCCGAGGAGCACCCCGTGCTGCTGACCGAGGCCCCCCTGAACCCCAAGGCCAACCGCGAGAAGATGACAGGCGCGTGGCCCGCTCCCTCTTCTTGTGGCCGCCTCCCTCCTTCCTTGCCTCCCGGCGCTGCGCCCTTTCTCCCTGGTTCTCTCTTCTGCCGTTTTCCGTCGGCCTCTCTTCTCTGCCCTGCGTCTCCTTTGGCACTCTGCAGGTTCTAG
+
>AA?>>A>B1BDFD1BFG1FGFHHGEFBAECABB0BEEEEEB/FBEEABBAFGHHHGBG//>EEFEECE?FF1FFE?EEGGH?FGF?E>>/@CCHFG1?D1<A////<@<@GGGGG@?E/CGDHF0:::.CCCCCBGGGGGGBFGE009;;CBAE.-?@@@---9A=>FFFFF//;/-BBFFFFFFF/:/;99-9BA/B9/----;-;BFFFFFFFF/;E999-A@?BB/BF/;/9/9F9BB//--99:/9
@M05620:37:000000000-D9766:1:1101:19388:9189 1:N:0:13
GAGGCTGCTTTGGAAGAACCTCATAGATTACTGACACAGGTCCGGCTGACCATGTAACCGTTTCCTGGCTGGCTTACAGCAGCTGGAACACCTCCTCCAGGTTGCTACCCGTAAGGCAAGGCTCCTAGAAGACTCCCCGGGCGTCCACGAGCTGCTGCAACACTGGCAAGTACGTCAGGCATTTCCGCTTTAGCACTCTTGTGGATCCACTTGCACCCTTCTCAGCATTTGTACTTGTAACTGACACGCCA
+
BAABBBFBFFFFGFGGEG4FGGHFG5D66A4DFDBBBHA2B3B22A222BBCB5AD5BG?FGA35D531BAEFHGHHHH3BFGH32?FG22BB1GHFHCGH3FG1BFGC0E>//033?FF/FGFFF111BBFGGHH/</>B/CC/-C<EGGGGB/<00/<<.<D0/</;C000;CHGDFH.CBGFHGDFGG0CFFGFFFGFFGG00BFF/0;F099/9AFFFFFFF/9;/BFFFB9FBF/BFFFFB/;;E.
@M05620:37:000000000-D9766:1:1101:12266:9205 1:N:0:13
ACCACACCTTCTACAATGAGCTGCGTGTGGCTCCCGAGGAGCACCCCGTGCTGCTGACCGAGGCCCCCCTGAACCCCAAGGCCAACCGCGAGAAGATGCCCAGGTGAGTGGCCCGCTACCTCTTCTGGTGGCCGCCTCCCTCCTTCCTGGCCTCCCGGAGCTGCGCCCTTTCTCACTGGTTCTCTCTTCTGCCGTTTTCCGTAGGACTCTCTTCTCTGACCTGAGTCTCCTTTGGAACTCTGCAGGTTCTA
+
DDDDDDDDFFFFGGGGGGGGGGHHGGGFHGHHHGGGGGGGGHHHHGGGGGGGHHHHHHHGGGGGGGGGGGGHHHHGGGGHGHHHHGGGGGDGGGHHHHHHGHHGHHHHHHGGHFCGG?DHHHHGHHHGGHGHHGGGGGHGHHGHGGGGFFGGGGGGGFA?AFBFAGFFFFFFFFFFEFFFFFFFEFFFFFFFFFFFFFFFFB<DF0BFFFFFFFFFFFFFFFFFFFFFFFFFFFFFFFFFFFFFFFFFFF0
@M05620:37:000000000-D9766:1:1101:19396:9206 1:N:0:13
GAGGCTGCTTTGGAAGAACCTCATAGATTACTGCAACAGTTCCCCCTTGACCTGGACAAGTTTCTTGCCTGGCTTACAGAAGCTGAAACACCTCCTACAGGCTGCTACCCGTAAGGAAAGGCTCCTAGAAGACTCCAAGGGAGTAAAAGAGCTGATGAAACAATGGCAAGCAAGCCAGGCATTTCCGCTTTAGCACTCTTGTGGAGCCAATTGAACAATTCTCACCACTTCTACTTGTAACTGCCAATCCA
+
A1AAA1C1@D@D11BB1CAA1B1DFHG3FBFGFBFFBBG1FGGDHGC0AAB11BAB0B00D2AFADA1BBAFHHFFHBGABFH@BFBGHCBEFHECFF1BB/FGB1BGHB/?>EEBG0F00>>BF1<B1BBBE<BG<F1?////0>>B1?G0@<<1121>10<11??CG//0?0/.>>>>.>1=F>ACGG.0<<0DCGHF0D:?0./.CCC0G000<:0;0;9909;.9000;CF00009B000//9/;/9
@M05620:37:000000000-D9766:1:1101:20912:9213 1:N:0:13
ACCACCCCTTCTACAATGAGCTGCGTGTGGCTCCCGAGGAGCACCCCGTGCTGCTGACCGAGGCCCCCCTGAACCCCAAGGCCAACCGCGAGAAGATGACAGGGGCGTGGCCCGCTACCTCTTCTGGTGGCCGCCTCCCTCCTTCCTGGCCTCCCGGCGCTGCGCCCTTTCTTCCTGGTTCTCTCTTCTGCCGTTTTCCGTAGGACTCTCTTCTCTGTCCTGCGTCTCCTTTGGAACTCTGCAGGTTCTAG
+
AAAAA1ADAFFFBGGGGGGBGBGGFEFEGEGHGFGGCFG/BG/FGGGGEFGG1FGFGHFGGE/EFEEEGEFGHHHGGGGHFHHH/FGEG@CG?<01F11FFCC///>-<-<CC?-<:-::G0:;0<00::CH@G@B.;EG/9/CFG0;FF?F?EEA>;9===?>-B@-FBFF//;B:/9BFF/9F/FBFBFF@;9FEBFBF--A/9BFB///9B//;/B9/B/@B--;B/B/9F/9;/;/;/B/-9/////
@M05620:37:000000000-D9766:1:1101:10003:9225 1:N:0:13
ACCACACCTTCTACAATGAGCTGCGTGTGGCTCCCGAGGAGCACCCCGTGCTGCTGACCGAGGCCCCCCTGAACCCCAAGGCCAACCGCGAGAAGATGACAGGTGAGTGGCCCGCTACCTCTTCTGGTGGCCGCCTCCCTCCTTCCTGGCCTCCCGGAGCTGCGCCCTTTCTCACTGGTTCTCTCTTCTGCCGTTTTCCGTAGGACTCTCTTCTCTGACCTGAGTCTCCTTTGGAACTCTGCAGGTTCTAG
+
CDCDDDDDFFFFGGGGGGGGGGHHGEGGHGHHHGGGGGGGGHHHHGGGGGGGHHHHGHHGGGGGGGGGGGGHGHHGGGGHGHHHHGGGGGGGGGHHHHHHFF/1?DGFGA/=G<DCDCH1GH0DHF00<.<.<D-CGCFFHGFCCC0:/;ABGEGD--ADGFBFGFF=;F:FFBFFB/0;BFFFFFB:FB00-.9BF0BA::..:BFFFFFBBFFFF0::0:/;FBFF:BFFF/:00:FFFB00::;FFF:
@M05620:37:000000000-D9766:1:1101:4621:9227 1:N:0:13
GAGGCTGCTTTGGAAGAAACTCATAGATTACTGCAACAGTTCACCCTGGACCTGGAAAAGTTTCTTGCCTGGATTACAGAAGCTGAAACAACTCCTACAGGATGCTACCCGTAAGGAAAGGCTCCTAGAAGACTCCAAGGGAGTAAAAGAGCTGATGAAACAATGGCAAGTAAGTCAGGCATTTCCGCTTTAGCACTCTTGTGGATCCAATTGAACAATTCTCAGCATTTGTACTTTTAACTGACAAGCCA
+
AA11A1>AFFFF1CFC1BG1FAAAFG1GG1GHBGH1FGHAAG2FHHEHHBGCFFH0BFHGAFFHHDGHHHH/0BFGHHDECFGC1FF1G0F>11BBFBFFG0BBGEFGHHCEEGHHH0GFHEBGFEFG1>F<FGBGGHGEEHF?CFGHGGHGHHHHHHHHG0FFGHGBCCF<GB1?<1??CBFGHEA.ECG11FDG<GFHDDG.B0<C<GH<GBHHHHHGCGHFCCCHHHH:GFCB0;FF90BBFFG.9./
@M05620:37:000000000-D9766:1:1101:22223:9231 1:N:0:13
GCGACTGCTTTGGAAGCAACTCATAGATTACTGCCACAGTTCCCCCTGGCCCTGGAAAAGTATCTTGCCTGGCTTCCAGACGCTGCCACAACTCCTAAAGGATGCTACCCGTCCGGCAAGTCTCCTCGCAGACTCCCCTGGCGTACCCGCGCTGCTGCCACCATGGCCAGTCCGTCAGCCATTTCCGCTTTCGCACTCTTGTGGATCCACTTGCCCCCTTCTAAGCCTTTGTACTTGTACCTGACACGCCA
+
>1>1>>1BFDFFGGB111FBBBF3DGH3ADFFDB01BBFAEDHHE?EF/0BA/0/0B10BA2DDFBGGHGHBFBB0FGDB/>>EE>GBBCGB1BBB@BBBFHHGHGGHG0??>EGG/E?A1BGGHH0C//?/@<GHF/0?/@C//>/1/->CCGGFH0.<CF<DGHHF:CHBC..;.E:G.;CFGFG:.C?9EGAAAGFFGGGG0CFFFFFFFBBFE@;FFF//;:9FFFFFFEBBFBB/BBBBF/;-;A-
@M05620:37:000000000-D9766:1:1101:16736:9240 1:N:0:13
ACCACACCTTCTACAATGAGCTGCGTGTGGCTCCCGAGGAGCACCCCGTGCTGCTGACCGAGGCCCCCCTGAACCCCAAGGCCAACCGCGAGAAGATGACCAGGTGAGTGGCCCGCTACCTCTTCTGGTGGCCGCCTCCCTCCTTCCTGGCCTCCCGGAGCTGCGCCCTTTCTCACTGGTTCTCTCTTCTGCCGTTTTCCGTAGGACTCTCTTCTCTGACCTGAGTCTCCTTTGGAACTCTGCAGGTTCTA
+
BBBBBBBBFFFFGGGCGGGGGGHHGEEFHGHHHGGGGGGGGHHHHGGGGEGGHHHHHHHGGGFGGGGGGGGHHHHGGGGHGHHGHGGGGGGGGFHHHHHHHHHGGGHHHHGGHHGGGFDHHHGHHHHHHGGHHGFGGGHGHHGHHHGGGGGGGGGGGC-;?FGGGGFFFFFFFFFFFFFFFFFFFFFFFFFFFFFFFFFFFFFFFFFFFFFFFFFFFFFFFFFBFFFFFFFFFFFFFFFFFFFFFFFFFFB
@M05620:37:000000000-D9766:1:1101:18500:9246 1:N:0:13
AGTGCCAGCTCTCAATCGCACAGGGGACCCAGGGCCTGGCCCCTCCATCCAGAAAACCTATGACCTCACCCGCTACCTGGAGCACCAACTCCGCAGCTTGGCTGGGACCTATGTGAGTATCCAGCGTAGGAATCTGGGAGTTGGGGAGGAGTGAGGAGTTGGGGAAAGACAGTCCTAACCGTGGAGGGTTCTGGTAAATGATGGGGTGAGGAGGGGCTCTTTGGCTCCCACCAGTCCCCCTGTCTGGTCTA
+
B@ABCFFFCFFFGGGGGGGGGGBGFEGGG?GHGGDGGACGFHGHGGHHHHHHHFFHFEHHHHHHHGHFHHHGGFGGHHHHGGHHGHHEGHHGEGGGGHHHGHHGGGHHGHHHHHHHHHHHHHHHHGGGGGHHHHHHHHHGGHHHGGGGGGEGHHHHHGHHHHGGGGHHHHHHHHHHHHHHGGGGGGGGEGGGGGFGGGGGGGGGGGFFFFFFFFFFFFFFFFFFFFFFFFFFFFFFFFFFFFFFFFFFFFF
@M05620:37:000000000-D9766:1:1101:20269:9248 1:N:0:13
GAGGCTGCTTTGGAAGAAACTCATAGATTACTGCAACAGTTCCCCCTGGACCTGGAAACGTTTCTTGCCTGGCTTCCAGAAGCTGAAACAACTCCTACAGGATGCTACCCGTCCGGCAAGGCTCCTCGAAGACTCCCAGGGCGTCAACGAGCTGCTGCAACACTGGCAAGTAAGTCAGGCCTTTCCGCTTTAGCACTCTTGTGGATCCAATTGCCCACTTCTCAGCCTTTGTACTTGTAACTGACACGCCA
+
A>AAAAFAFFFFG1FGFFGGGGGHHCHHHHGHGH1FGHGAFGHHHGEF/0FFGCAGG10BBFGGDFFGHHHHHFA0BGHGGHHHH11GGGHHF@GH11FGHGHHHFGGHAEE//>E/>EF/FG0FG0E<<FEGHHHA0BFF/B///?<CFCCAG1<G10>GC<GGHH/<EG00=DGGHHG.=FGHBC..;C0CGHHHGGGGGGGFFFFG0CFG00C09CFGGGGFG/;FGGGGFFFFBF/FFFFFF/A@F?
@M05620:37:000000000-D9766:1:1101:25494:9250 1:N:0:13
GAGGCTGCTTTGGAAGAAACTCATAGATTACTGCAACAGTTCCCCCTGGACCTGGAAAAGTTTCTTGCCTGGCTTACAGAAGCTGAAACAACTCCTACAGGATGCTACCCGTCCGGCAAGGCTCCTAGAAGACTCCCCGGGCGTAAACGAGCTGCTGAAACAATGGCAAGTACGTCAGGCATTTCCGCTTTAGCACTCTTGTGGATCCACTTGAACACTTCTCAGCATTTGTACTTGTAACTGACAAGCCA
+
A>A@ABFAFFFFGFGGGGGGGGGHHHFHHHHHHHDGGHGEGHHHHGGGEGHHHHGHHHCFFFHHHHHHHHHGHHH3GGHFEGHHGDDHGGHHHHHGEHHHHH3B2BE3FGEE11>>/ECGAHBGEG3F33BFFFFF///>B/<///?1?<CCDH1<>=>FG<.<GHF/<C000<CHGDHH.<GHHHGA:.E0CFBFGGGGFFFF0BFFG/CFG0BF0/9CFFGGGGFFF99;FFFBBFF/BFFFFB/;?EF
@M05620:37:000000000-D9766:1:1101:18498:9264 1:N:0:13
AGTGCCAGCTCTCAATCGCCCAGGGGACCCAGGGCCTGGCCCCTCCATCCAGAAAACCTATGACCTCACCCGCTACCTGGAGCACCAACTCCGCAGCTTGGCTGGGACCTATGTGAGTATCCAGCGTAGGAATCTGGGAGTTGGGGAGGAGTGAGGAGTTGGGGAAAGACAGTCCTAACCGTGGAGGGTTCTGGTAAATGATGGGGTGAGGAGGGGCTCTTTGGCTCCCACCAGTCCCCCTGTCTGGTCTA
+
>AAAAFDFBFBFFAGGG2F2A2FFEAEEFEGHFCBBAFGG2AECEGFHHHHHHHFBBEGGGGGHHG3FGFHEEGC>B3BBFGB1B?1??BFGFE/EGBFGGFHFGGHHGHHGHGHFH?BDGGFF0C?BBCHFFGHGFHCF<0GFCCCDCGGCHDGHFCCGFHGGED.CGCFG:;CC:GCG@.C@DE?B;.9BFF;FBFBFF0CCEFFBFFFFDFBB?9EF/BFFFFB;AB.;;;;FFFFD<AFFFFFFFB;
@M05620:37:000000000-D9766:1:1101:22982:9265 1:N:0:13
ACCACACCTTCTACAATGAGCTGCGTGTGGCTCCCGAGGAGCACCCCGTGCTGCTGACCGAGGCCCCCCTGAACCCCAAGGCCAACCGCGAGAAGATGACAGGTGTGTGGCCCGCTACCTCTTCTGGTGGCCGCCTCCCTCCTTCCTGGCCTCCCGGCGCTGCGCCCTTTCTCCCTGGTTCTCTCTTCTGCCGTTTTCCGTAGGACTCTCTTCTCTGCCCTGCGTCTCCTTTGGCACTCTGCAGGTTCTAG
+
BABBCCCCFFFFGGGGGGGGGGHHGGGECEHGHGGFFGGGFHHHHGGGAEGGHHGHHHGGEGGGGGGGGGGHHHHGGGGHGHHHHGGGGGGGGGHHBGHH2FFFG1??GDHHHGGG-ACFGHHHHFHFF?GHGGCGDEGHFECGHGGGBAC0FEFDB;:@GCDFFFF;FFFFF/BFFFFFFFFFFFFFFFFFFADFFBFFFF?D/BFFFFFFFFFFF/;:/AEAFFFFFFFFBF/:B9B9B//BFAFFFF;
@M05620:37:000000000-D9766:1:1101:4875:9283 1:N:0:13
ACCACACCTTCTACAATGAGCTGCGTGTGGCTCCCGAGGAGCACCCCGTGCTGCTGACCGAGGCCCCCCTGAACCCCAAGGCCAACCGCGAGAAGATGACCGGTGAGTGGCCCGCTCCCTCTTCTGGTGGCCGCCTCCCTCCTTTCTGGCCTCCCGGCGCTGCGCCCTTTCTCCCTGGTTCTCTCTTCTGCCGTTTTCCGTAGGACTCTCTTCTCTGCCCTGAGTCTCCTTTGGCACTCTGCCGGTTCTAG
+
BBBBBBB3BCCFGFGGGGBFGGHHGGGAAEHFHBBE?EEGFHFHHGGEEEFGHHHHFHHAF@EEGGGGGGGHEHHGGGGHGHHHHGGGGG<BDGHEGHHHFDC>A<?FGGFHHGCDG.<GHHHHHHHGHGHHGGGGGHGGGGGG0;C;FFFGGGGFG-;99B.;BFBBFFFFF/FFFFFF;BFFFFF:;FFFBAFFFFFFF99A//;;FFFFFFBFF/;EBF.:FFFFF/;FFF9;B;;BF/9;BBF;;//
@M05620:37:000000000-D9766:1:1101:11652:9307 1:N:0:13
AGTGCCAGCTCTCAATCGCACAGGGGACCCAGGGCCTGGCCCCTCCATCCAGAAAACCTATGACCTCACCCGCTACCTGGAGCACCAACTCCGCAGCTTGGCTGGGACCTATGTGAGTATCCAGCGTAGGAATCTGGGAGTTGGGGAGGAGTGAGGAGTTGGGGAAAGACAGTCCTAACCGTGGAGGGTTCTGGTAAATGATGGGGTGAGGAGGGGCTCTTTGGCTCCCACCAGTCCCCCTGTCTGGTCTA
+
AAAAAFFFBFFFGFGGGGGCGGHHGGGEAEHHABEE2FGHAGGHGGHGHHHHBHFGHGHHEHBHHGHHHHHGE>EGHHGH2FGHHH11?EGFEFGEEHGHGHHGGGHHGHHHHHFHHHHHGHHHHCCDGGHHHHHHGHGGGHHHGGGGGGGHHHHHHGHBHHGGEGHHEHGHHHHHHHHHGGEGGGGGEGGGGGFGGGGGGGGGGGFFFFFFFFCFFFFFFFFFFFFFFFFFFFFFFFFFFFFFFFFFFF/
@M05620:37:000000000-D9766:1:1101:25128:9313 1:N:0:13
ACCACACCTTCTACAATGAGCTGCGTGTGGCTCCCGAGGAGCACCCCGTGCTGCTGACCGAGGCCCCCCTGAACCCCAAGGCCAACCGCGCGAACCCCGGTGAGTGGCCAGCTCCCTCTTCTGGTGGCCGCCTCCCTCCTTCCTGGCCTCCCGGCGCTGCGCCCTTTCTCACTGGTTCTCTCTTCTGCCGTTTTCCGTAGGACTCTCTTCTCTGCCCTGAGTCTCCTTTGGCACTCTGCAGGTTCTTGATC
+
BBBBBBBBFFFFGGGGGG5FGBHHGEGEF2CHCFFFGGGGGHHHHGGGDFGGGHFHHHFEGGEGGGEEGEFHBGHGE/EGAFHHHGFG?D/<CDB<?/>C<@.GHGGGE1<CCCFFHHGHHHHGGHGH.::CFFHGGGGGGGGGGGGGGGEGGGBGBBBFBBFBBFFFFF/BBBBFFFFFFFFFFFF9B@;ABFFFFFADF/;FFFFFFFFFFFBFFFFFBBFFFFFBFFF/BBBF/:FFFFF9FF/;/;;
@M05620:37:000000000-D9766:1:1101:5563:9316 1:N:0:13
ACCACACCTTCTACAATGAGCTGCGTGTGGCTCCCGAGGAGCACCCCGTGCTGCTGACCGAGGCCCCCCTGAACCCCAAGGCCAACCGCGAGAACCCAGGTGAGTGGCCCGCTCCCTCTTCTGGTGGCCGCCTCCCTCCTTCCTGGCCTCCCGGCGCTGCGCCCTTTCTCACTGGTTCTCTCTTCTGCCGTTTTCCGTAGGACTCTCTTCTCTGACCTGAGTCTCCTTTGGAACTCTGCAGGTTCTAGATC
+
BBBBBBBBFFFFGGGGGGGGGFHHGGGBCEHHHFGEDFGGGHHHHGGGGGGGHHHHHHHEEGGGGGGGGGGHGHHGGGGHGHHHHGGGGGCGGG2/</<??FGHHHGGFFCGD-CFHHHHHHHHHHGHFFC:EGGGHFGGHHGFFBFGGGGGGA-:DDFFFFDBBFFFFF/BB/9;FBBBFFFFFFF/B@D.;A9BAF.9D/BFEFFFFFFFFF:9FFFFB9/BFFF9FFB/9//99BF/;..;BF/B/9/
@M05620:37:000000000-D9766:1:1101:18238:9320 1:N:0:13
GAGGCTGCTTTGGAAGAAACTCATAGATTACTGCAACAGTTCCCCCTGGACCTGGAAAAGTTTCTTGCCTGGCTTACAGAAGCTGAAACAACTGCTAAAGGATGATACCAGTCCGGCAAGACTCAAAGACGACTACAAGAGCGTAAACGAGCTGAAGACACCATGGCACGTCGGTCAGGAATTTCCGCATTAGCACTCTTGTGGATCCACTTGCCCAATTCTAAGATTTTGAACTTGTAAATGACAAACCA
+
B?ABCCFCFFFFGGGGGGGGGGFHHHHHHHHHHHHHGHHFGHHHHGGGHHHHHHHHHHHHGHHHHHHHHGHHHHHHHHHHHHHHHHHHHHHHH3BFGEDGFBGFH4FDF3BF331>/>//223B333D32?EEG?GFGF2B2BAB//FDGGG/??1?100?FAGHGGH1.<.--<.CGHBHFHFE0EF-;;0<CGGHHH0C9:909C/C0;000:CFAFGF000;00;CFG.0C0;0B000;F0;BF/;:.
@M05620:37:000000000-D9766:1:1101:9353:9346 1:N:0:13
AGTGCCAGCTCTCCATCGCACAGGGGACCCAGGGCCTGGCCCCTCCATCCAGAAAACCTATGACCTCACCCGCTACCTGGCGCACCCCCTCCGCAGCTTGGCTGGGACCTATGAGAGTATCCAGAGTAGGAATCTGGGAGTTGGGGAGGAGTGAGGAGTTGGGGAAAGACAGTCGTAACCGTGGAGGGTTCTGGTAAATGATGGGGTGAGGAGGGGCTCTTTGGCTCCCACCAGTCCCCCTGTCTGGTCTA
+
>A>1>DF1>FFFG1GGFFE1E?GCG0BAAEEF00BB/FGHCHGEGGH1GFHHEHGAFEG1BFDGHBFFGCFEE>>EHFFH0>EEGG?/>EE/?E?@/B1BBFFGGGEHG0<FH21@@<F12>@F1?G?G1??CHH1??0>EGHHGG.@C.<<C0DCG.;/;CC@CEHG/C;FBG.;FFGGGAE@?9EGCFFG0;;;FFFFB/B/ABF?FAABBF@@@-EF/BFBFFFEF-9BE-BBFFFF?-;;BF/9;B:
@M05620:37:000000000-D9766:1:1101:7695:9349 1:N:0:13
GAGGCTGCTTTGGAAGAAACTCATAGATTACTGCAACAGTTCCCCCTGGACCTGGAAAAGTTTCTTGCCTGGCTTACAGAAGCTGAAACAACTGCTACTGGATGCTACCCGTAAGGACAGGCTCCTAGAAGACTAAAAGGGAGTAAAAGAGATGATGAAAAAATGGCAAGCAAGTCAGGCATTTCCGCTTTAGCACTCTTGTGGATCAAATTGAACAATTATCAGCATATGTACTTTTAACCGACAAGCCA
+
A3AA>AFAFFFFGBBFGGCGGGHHHCHHGFFGFHCGCHEGFDDBBEAEAGBFGHEG332BBGHDFHHABB3BBFHB35BFGHBFGB3GBBAGH3B@FG3BB333B3BBGF1?>>1BB02?E/0B/3BBBF3?3B33BBG//FB/BD3FB/2@>@>2@@GH2@C0??<0??/??G>1<>0>>111>1>><.<000=<0<0=<0<.;0:.0:;0:;GHCC:;;0;C90;F0=B0;C0;0CB0;0-9;=A.../
@M05620:37:000000000-D9766:1:1101:25057:9357 1:N:0:13
ACCACACCTTCTACAATGAGCTGCGTGTGGCTCCCGAGGAGCCCCCCGTGCTGCTGACCGAGGCCTCCCTGAACCCCAAGGCCAACCGCCACAAGATGACAGGTGCGTCGCCCGCTACCTCTTCTGGTGGCCGCCTCCCTCCTTCCTGGCCTCCCGGCGCTGCGCCCTTTCTCACTGGCTCTCTCTTCTGCCGTTTTCCGTAGGACTCTCTTCTCTGCCCTGCGTCTCCTCTGGAACTCTGCAGGTTCTAG
+
AA11A>AA>CFFFDG13FGBG1G1EA0A00AA1AF00EG?/F/AEE?E//EF1111@F0>/>/EF1FGF01011??E//?//?GCF</E/>/0?001111?1/??1////</<->--AGHHD==0=<0<ECG?CC?AGCC:AGCG;0CFFFFFEAE-9-;@@B?;B=?///;9/;F/--99FFFBBB/FFF/@;BBEF/AB-:-99B999;/B/F/B/FAFAF@A@-;FF-//9//;/:/9B//--;B/B;
@M05620:37:000000000-D9766:1:1101:24061:9373 1:N:0:13
ACCACACCTTCTACAATGAGCTGCGTGTGGCTCCCGAGGAGCACCCCGTGCTGCTGACCGAGGCCCCCCTGAACCCCAAGGCCAACCGCGAGAAGATGACCGGTGTGTGGCCCGCTCCCTCTTCTGGTGGCCGCCTCCCTCCTTCCTGGCCTCCCGGCGCTGCGCCCTTTCTCTCTCGTTCTCTCTTCTGCCGTTTTCCGTAGGACTCTCTTCTCTGCCCTGCGTCTCCTTTGGTACTCTGCAGGTTCTCG
+
ABCCCCCCFFFFGGGGGG5FGGHHGGGFHGHHHGGGGGGGFHHHHGGGGGGGHHHHHHHGGGFGGGGFGGGHHHHGGGGHGHHHHGGGGG/BBFHHHGFHC/<>C<<0?E.GHGGG-<C/GH0DHHGFFGFGGGGGGGGBGG/BFF00;A.BF.C.-99;@@.@A?B-9FFFF/:9/;A;.AFFFF/9;//9@.;FEFBA:9A.;BBFFFFFBFFFB/:.99.9:CFF///;/9.;B9:BB//:;FFBB/.
@M05620:37:000000000-D9766:1:1101:13680:9383 1:N:0:13
ACCACACCTTCTACAATGAGCTGCGTGTGGCTCCCGAGGAGCACCCCGTGCTGCTGACCGAGGCCCCCCTGAACCCCAAGGCCAACCGCGAGAAGATGACCAGGTGAGTGGCCCGCTACCTCTTCTGGTGGCCGCCTCCCTCCTTCCTGGCCTCCCGGAGCTGCGCCCTTTCTCACTGGTTCTCTCTTCTGCCGTTTTCCGTAGGACTCTCTTCTCTGACCTGAGTCTCCTTTGGAACTCTGCAGGTTCTA
+
DDDDDDDDFFFFGGGGGGGGGGHHGGGEFGHHHGGGGGGGGHHHHGGGGGGGHHHHHHHGGGGGGGGGGGGHHHHGGGGHGHHHHGGGGGGGGGHHHHHHHHHGHHHHHHGGHHGGGGGHHHHHHHHHHHGHHGGGGGHGHHGHHHGGGGGGGGGGGG-ADGGGGGFFFFFFFFFHHFFFFFFFFFFHHHHFFFFFFFHFFFFFFFFFFFFFHHHFFFFFFFFFFFFFFFFFFFFFFFFFHHFHFFFFFFF
@M05620:37:000000000-D9766:1:1101:19261:9391 1:N:0:13
AGTGCCAGCTCTCAATCGCACAGGGGACCCAGGGCCTGGCCCCTCCATCCAGAAAACCTATGACCTCACCCGCTACCTGGAGCACCAACTCCGCAGCTTGGCTGGGACCTATGTGAGTATCCAGCGTAGGAATCTGGGAGTTGGGGAGGAGTGAGGAGTTGGGGAAAGACAGTCCTAACCGTGGAGGGTTCTGGTAAATGATGGGGTGAGGAGGGGCTCTTTGGCTCCCACCAGTCCCCCTGTCTGGTCTA
+
AAAAAFFFCFFFGGGGGGGGGGHGGGEEEGHHAEGEGGHHAHGFGGHHHHHHGHGGHGHHFGFHHFGHHHHCE>EEHHHH?GHHHHE1EHH3EFCEEHFGEHHGGGGHGHFHGHHHFHHHHHFHHGGDCFHHFHHGHHFFEGFHGGGGGFEGFGGG<EHHHHGGEGHH:GFGFHHHHHHHGGEGAEFGGGGGGFFFGGGGGGGGGGFFFFFFFFFFFFFFFFFFFFFFFFFFFFFFFFFFFFFFFFFFFFB
@M05620:37:000000000-D9766:1:1101:18479:9392 1:N:0:13
ACCACACCTTCTACAATGAGCTGCGTGTGGCTCCCGAGGAGCACCCCGTGCTGCTGACCGAGGCCCCCCTGAACCCCAAGGCCAACCGCGAGAAGATGACCAGGTGAGTGGCCCGCTACCTCTTCTGGTGGCCGCCTCCCTCCTTCCTGGCCTCCCGGAGCTGCGCCCTTTCTCACTGGTTCTCTCTTCTGCCGTTTTCCGTAGGACTCTCTTCTCTGACCTGAGTCTCCTTTGGAACTCTGCAGGTTCTA
+
BBBBBBBBFFFFGGGGFGFGGGHGGEEBCAGHFGGGEGGFDGHHHGGGGGGGHHGGHHGGGGGGGGGGGGGGHHHGGGEHEFHHHGGEGGDGGGHFGHHHHHHGHHHHHHGGHHGGGGGHHHHHHHHGGGFHHGGGGGHGHHGHHGGGGGGGGGGGGG-ADFGGGGFFFFFFFFFFFFFFFFFFFFFFFFFFFDFFFFFFFFFDFFFFFFFFFFFFFFFFFFFFFFFFFFFFFFFFFFFFFFFFFFFFFF;
@M05620:37:000000000-D9766:1:1101:17189:9399 1:N:0:13
AGTGCCAGCTCTCAATCGCACAGGGGACCCAGGGCCTGGCCCCTCCATCCAGAAAACCTATGACCTCACCCGCTACCTGGAGCACCAACTCCGCAGCTTGGCTGGGACCTATGTGAGTATCCAGCGTAGGAATCTGGGAGTTGGGGAGGAGTGAGGAGTTGGGGAAAGACAGTCCTAACCGTGGAGGGTTCTGGTAAATGATGGGGTGAGGAGGGGCTCTTTGGCTCCCACCAGTCCCCCTGTCTGGTCTA
+
CDCCCFFFDFFFGGGGGGGGGGHGGGGGGGHHGGGGGGHHGHGHGGHHHHHHHHHHHGHHGHHHHHHHHHHGG>EGHHHHHHHHHHHHGHHGGGGGGHFHGHHGGGHHGHHHHHHHGHHHHHHHHGEGGGHHHHHHHHHGGHHHGGGGGGGHHHHHHGHHHHGGGGHHHHHHHHHHHHHHGGGGGGGGEGGGGGGGGGHGHHHGGGFFFFFFFFFFFFFFFFFFFFFFFFFFFFFFFFFFFFFFFFFFFFF
@M05620:37:000000000-D9766:1:1101:18669:9420 1:N:0:13
GAGGCTGCTTTGGAAGAAACTCATAGATTACTGCAACAGTTCCCCCTGGACCTGGAAAAGTTTCTTGCCTGGCTTACAGAAGCTGAAACAACTCCTAAAGGTTGCTACCCGTCCGGCAAGTCTCCTAGCCGACTCACATGACGTCAACGAGCTGAAGCCACCCTGGCAAGTACGTCAGGCATTTCAGCTTTCGCACTCTTGTGGCTCCACTTGACCCATTCTAAGAATTTGTACTTGTACCTGACCCACCA
+
AA33>AFAFFFFGGGGGGGGGGHHH5DGHFHHHHHHGHHGBGHHHGGGHGHHHHGFGDFGFGHHHHGHHGHHHHHHHHHHFGGHHG3FGFHHF33BFFGFF3B2134BB??EEFG?///F?3BGF33B33?<DCDFFG3B2BEFGG/GE//>EF11??0<FGA.<>F01.F1F<CGADFFE0<DG0GCG00;CE.;@FHHFHFG9FGGG/FFG0FGGEFFGGF0;00;CFFGFBCBBF0/9/;/B99..;:
@M05620:37:000000000-D9766:1:1101:9988:9421 1:N:0:13
ACCACACCTTCTACAATGAGCTGCGTGTGGCTCCCGCGGAGCACCCCGTGCTGCTGACCGAGGCCCCCCTGAACCCCAAGGCCAACCGCGAGAAGCTGACCAGGTGAGTGGCCCGCTACCTCTTCTGGTGGCCGCCTCCCTCCTTCCTGGCCTCCCGGAGCTGCGCCCTTTCTCACTGGTTCTCTCTTCTGCCGTTTTCCGTAGGACTCTCTTCTCTGACCTGAGTCTCCTTTGGAACTCTGCAGGTTCTA
+
ABABBAAAFFFFGFFFGGFGGGHHGEGGGGGHGFFD2AEECGCGHGGEBEEF@GHHHHHE/>/EGEGGGGGGCGHGGGDGGHHHAFGGGGC@@AF11FGBHHHGGHHHHHFFHEGGGFGHHHHHHHHGGHGHHGGGGGGEGGGGGGGGFGFFGGGGG@CFFFFFFFFFAFFFFFFFEFFFFFFFFFFFFFFFFFDFFFFFDFFFD/BFFFFFFFFFBBFFFFFFEFFFFFFFFFBFFFFFFFFFFF;B/FB
@M05620:37:000000000-D9766:1:1101:18218:9423 1:N:0:13
AGTGCCAGCTCTCAATCGCACAGGGGACCCAGGGCCTGGCCCCTCCATCCAGAAAACCTATGACCTCACCCGCTACCTGGAGCACCAACTCCGCAGCTTGGCTGGGACCTATGTGAGTATCCAGCGTAGGAATCTGGGAGTTGGGGAGGAGTGAGGAGTTGGGGAAAGACAGTCCTAACCGTGGAGGGTTCTGGTAAATGATGGGGTGAGGAGGGGCTCTTTGGCTCCCACCAGTCCCCCTGTCTGGTCTA
+
AA1>AFBFAFFFGGGB1FGCE?G0FEEEFC0G0AE?CGHHGHGCEGFGFAFGFFGHHFFGFHGHHFHHHFGEG>EEHGFHFEHHHHFGFHHHGFGGCHFFCFH///BFE01<FFDFFG2BD22GGG<EC/@@FHFFHCCFCF1GC@C@CAAFFGHFG.</=CC@ACHHCHFGHHF0CGGC?C??CEGGEGGFFGBBFGGGFFFF?.A@FF-;AB@-;@EFBFFFFFFEEF-BFFFFFEFF@FFFFF/;FFF
@M05620:37:000000000-D9766:1:1101:13794:9429 1:N:0:13
ACCACACCTTCTACAATGAGCTGCGTGTGGCTCCCGAGGAGCACCCCGTGCTGCTGACCGAGGCCCCCCTGAACCCCAAGGCCAACCGCGAGAAGATGCCCAGGTGAGTGGCCCGCTACCTCTTCTGGTGGCCGCCTCCCTCCTTCCTGGCCTCCCGGAGCTGCGCCCTTTCTCACTGGTTCTCTCTTCTGCCGTTTTCCGTAGGACTCTCTTCTCTGACCTGAGTCTCCTTTGGAACTCTGCAGGTTCTA
+
CCCCCCBCFFFFGGGGGGFGGGHHGGGFFCHHHGGGGGGGGHHHHGGGGEGGHFHHHHHGGGGGGGGGGGGHHHHGGGGHGHHHHGGGGGGGGGHHHGHHHHHGHHHHHHGGHHGGGGGHHHHHHHHHHHGHHGGGGGHGHHFHHGGGGGGGGGGGGG-ADGGGGGFFFFFFFFFF/BFFFFFFFFFFFFFFFFFFFFFFFFFFFFFFFFFFFFFFFFFFFFFFFFFFFFFFFFFFFFFFFFFFFFFFFFB
@M05620:37:000000000-D9766:1:1101:9240:9433 1:N:0:13
GAGGCTGCTTTGGAAGAAACTCATAGATTACTGCAACAGTTCCCCCTGGACCTGGACAAGTTTCTTGCCTGGCTTACAGAAGCTGAAACAACTCCTACTGGCTGCTACCCGTAAGGAAAGGCTCCTAGAAGACTCCAAGGGAGTAAAAGAGTTGATGAAACAATGGCAAGTAAGCCAGGCATTTCCGCTTTAGCACTATTGTGGATCCAATTGAACAATTCTCAGCATCTGTACTTTTAACTGACAACCTA
+
>11>>11A@F3D1AFGGFCB1FDGFGHEF1GHFFAAAFH1DGHAGEEG/0BACCEH0G0FGHHH2F1BFA1BFH0FG1BBFHGF1GDGF0?FHGHE1B1BF/G?FFFGHF/?>/B110B>>G10?BFB<<<BBB<11<<FC/??<G>2BF@1@1DFFFGB@CG@@1?C</1?111<?<.>FFDF1G<A<E.0=0=G0<==0=GF000/;0<<0<CGFF0G0<C0;/;G0;00;;FB009;00;0/;0../;
@M05620:37:000000000-D9766:1:1101:25050:9436 1:N:0:13
ACCACACCTTCTACAATGAGCTGCGTGTGGCTCCCGAGGAGCACCCCGTGCTGCTGACCGAGGCCCCCCTGAACCCCAAGGCCAACCGCGAGAAGATGCCCAGGTGAGTGGCCCGCTACCTCTTCTGGTGGCCGCCTCCCTCCTTCCTGGCCTCCCGGAGCTGCGCCCTTTCTCACTGGTTCTCTCTTCTGCCGTTTTCCGTAGGACTCTCTTCTCTGACCTGAGTCTCCTTTGGAACTCTGCAGGTTCTA
+
CDCCCDCDFFFFGGGGGGGGGGHHGEGEGGHHHGGGGGGGGHHHHGGGGGGGHHHHHHHGGGGGGGGGGGGHGHHGGGGHGHHHHGGGGGGGGGHHHHHHHHHGHHGHHHGGHHGGGGGHHHHHHHHHHHGHHGGGGGHGHHGHHGGGGGGGGGGGGG-ADGGGGGFFFFFFFFFFFFFFFFFFHFFHFFFFFFFFFFFFFFFFFFFFFFFFFFHFFFFFFFFFFFFFHFFFFFFFFFFFFFFFFFFFFFF
@M05620:37:000000000-D9766:1:1101:14472:9438 1:N:0:13
ACCACACCTTCTACAATGAGCTGCGTGTGGCTCCCGAGGAGCACCCCGTGCTGCTGACCGAGGCCCCCCTGAACCCCAAGGCCAACCGCGAGAAGATGACAGGTGAGTGGCCCGCTACCTCTTCTGGTGGCCGCCTCCCTCCTTCCTGGCCTCCCGGCGCTGCGCCCTTTCTCACTGGTTCTCTCTTCTGCCGTTTTCCGTAGGACTCTCTTCTCTGCCCTGCGTCTCCTTTGGAACTCTGCAGGTTCTAG
+
DDDDDDDDFFFFGGGGGGGGGGHHGGGEGGHHHGGGGGGGGHHHHGGGGGGGHHHHHHHGGGGGGGGGGGGHHHHGGGGHGHHHHGGGGGGGGGHHHHHHHHGFHFGHHGGHHGGGCGHHHHHHHHHHHGHHGGGGGHGHHGHHHHGGGGGGGGGGG-ADGFFFFFFFFFFFFFFFFFFFFFFHFFHFFFFFFDFFFFFFFFFFFFFFFFFHHHFHF0<EFF.@DFFFFFFHFFBFFFFFFFFFFFFFFFB
@M05620:37:000000000-D9766:1:1101:3397:9446 1:N:0:13
GAGGCTGCTTTGGAAGAAACTCATAGATTCCTGCAACAGTTCCCCCTGGACCTGGAAAAGTTTCTTGCCTGGCTTACAGAAGCTGAAACAACTGCTAATGTATCATCCTAGACCAGCATATCTGCAAGGAAACTCCCCTAGAAGACCCGAAGTGATGAAAAGATGGCACGAAATTCAGGCAAGTAAGATATCGATATCTTGTGGATCCACTTGCGGCATTCAATGGAATAATACTCGGCACTGACACGTCA
+
A33A>AFACDBDG45BACBBEGGHFHHAD5DFB444BGGFEBAEG2AAF2BBBFHHB323BEGGHGHGBBABBFGFFDBFGHFGHF3FBF1BF3G44B4B4BF4BG4E3B43331B11334B44B4BB?B3B3BB3?EH/BG33?B0?/<///BB2FBD>@@?FBB0@@?/??/<1??<GF0.>>GG11111<<.<<==00DHFD0C/0<:0:0-:--::;00;09;09000;;;09..;-9/0/;;A..;
@M05620:37:000000000-D9766:1:1101:5189:9450 1:N:0:13
ACCACACCTTCTACAATGAGCTGCGTGTGGCTCCCGAGGAGCACCCCGTGCTGCTGACCGAGGCCCCCCTGAACCCCAAGGCCAACCGCGAGAAGATGACCAGGTGAGTGGCCCGCTACCTCTTCTCGTGGCCGCCTCCCTCCTCCCTGGCCTCCCGCCGCTGCGCCCTTTCTCACTGGTTCTCTCTTCTGCCGTTTTCCGTAGGACTCTCTTCTCTGACCTGTGTCTCCTTTGGAACTCTGCAGGTTCTA
+
AAAAAAAA1FFFGGGBDGG1F1FEF0000AA0BEFG?EGCCGGEHGAA//AFFFABGHCE/EEEGAGCEEE>EFFFGF/FE/FGFF<@CC@</?C1>F11<G0/??GG1?//0<---<<0<D00DG0.<<.-<:::....CG.9//990...9.99.--:---9---9-///;F9;//9/9999//9//;9//@--/-99-/-;-/;/:99//:BBB////;-/9/;/B/9//BF/BFFFFB/BB-;BFFB
@M05620:37:000000000-D9766:1:1101:18693:9451 1:N:0:13
GAGGCTGCTTTGGAAGAAACTCATAGATTACTGCAACAGTTCCCCCTGGACCTGGACAAGTTTCTTGCCTGGCTTACAGAAGCTGAAACAACTCCTACAGGATGCTACCCGTAAGGAAAGGCTCCTAGAATACTCCAAGGGAGTAAAAAAGATGATGAAACAATGGCAAGTAAGTCAGGCATTTCCGCTTTAGAACTCTTTCGCACCAAATTGAACAATTCTCAGCATTTGTACTTTTAACTGACAACCCA
+
>3A>>>C>BBB4F45B4FAFGGHHHCFBFDAAF54A4F2DFADBBAAA22ABFFEB231B5DFDDFFBBB3BGHG33BBFGGBBG33EBBBBF3B@3BBB3133BB@3?B1?>>13B33B?/B0FBB4BB4B3BB3B3B?////BB?32>?/2<>22@2@<0???1??<?1<1?11=>0><><1>1.....000=D0=0000..;-=.:::00;:0:;:;0;9;0/00;;;0;;BF0BB0B000/9;..9.
@M05620:37:000000000-D9766:1:1101:3403:9464 1:N:0:13
GAGGCTGCTTTGGAAGAAACTCATAGATTACTGCAACAGTTCCCCCTGGACCTGGAAAAGTTTCTTGCCTGGCTTACAGAAGCTGAAACAACTGCCAATGGATCATCCCAGACCAGCCTATCTGCAAGGAGACTCCCCTAGAAGACCCCAACTGAGGAAAAGATGGCAAGTAATTCCGGCATTTAAGCCATCGAAATCTTGTGGATCACCTTGCAGCATTCAATGCAATAATACTCGGCACTGACACGCCA
+
A@ABBBFBCFFFGGGGAGGBGGHGHHHGFFGEFGHFCGHHFFGAGG2FFFAFGBFGFFCGHHHHHHHHHHGHHHFGHDGHHHHHHHGGGHHHF3B3BG3B3BF3BG4F1B311?1B?1033?4444BF/B/??GFBE/F/FB11B00//?/<0<@1/@GHG0?B1?0<1?11??111?AD--1111=11/=<.</.<=0=0GG.C:G./:000/0:;:C;00:0;;=090000=;09..:9;FB:FF.-.;
@M05620:37:000000000-D9766:1:1101:15516:9470 1:N:0:13
ACCACACCTTCTACAATGAGCTGCGTGTGGCTCCCGAGGAGCACCCCGTGCTGCTGACCGAGGCCCCCCTGAACCCCAAGGCCAACCGCGAGAAGATGACAGGTGAGTGGCCCGCTACCTCTTCTGGTGGCCGCCTCCCTCCTTCCTGGCCTCCCGGCGCTGCGCCCTTTCTCACTGGTTCTCTCTTCTGCCGTTTTCCGTAGGACTCTCTTCTCTGCCCTGCGTCTCCTTTGGAACTCTGCAGGTTCTAG
+
BBBBBBBBFFFFGGGGGGGFGFHGGFGBEEHHFGGGGGGGGHHHHGGGGEGGHHGHHHHGGGGGGGGGGGGFHFHGGGGHEEHHHGF@GGFCDGGHFHFHFHGFHDGGHGGHHGGGCGHHHHGHHHHHFGHHGGGGGHGHHGHHHHGGGGGGGGGGG-ABGFFFFFFFFFFFF/BFFFFFFFFFFFFFFFFFFFFFFFFFFFFFFFFFFFFFFFFFFBFFFF.AFFFFFFFFFFEBFFFFFFFFFFFFFFF
@M05620:37:000000000-D9766:1:1101:11899:9472 1:N:0:13
GAGGCTGCTTTGGAAGAAACTCATAGATTACTGCAACAGTTCCCCCTGGACCTGGAAAAGTTTCTTGCCTGGCTTACAGAAGCTGAAACAACTCCTACTGGTTCCTACCCCTAAGGAAAGGCGCATAGAACAATAAAAGGGAAAAAAAGAAAAGATGAAAAAATGGCAAGCAAGCCAGACATTTCGACTTTAGCACTCTTGCGCATCCAATGGAAAAATTAAAAGCATTTGAACTTTTAACTGACAACACA
+
>3AA>>CAB5B@F4AB4F4GGFHHGFDFGHA5DF4AFFGFHDDBBEAAA2BBFFAAB32BABD5DDDBBBFEGGG3BBFDFFABF33@@B1FG3F3@33B333B3BBBAB11?B33B3?0B///><?3B?33BBDDBB?///0/BF///?0<00<11<?GDC@011>01..00<..<...<000</.:.:00:0<00:00:0---.-/000//;0099./000;;.9;0;B00;0;/;/9////999.:;.
@M05620:37:000000000-D9766:1:1101:20276:9498 1:N:0:13
ACCACACCTTCTACAATGAGCTGCGTGTGGCTCCCGAGGAGCACCCCGTGCTGCTGACCGAGGCCCCCCTGAACCCCAAGGCCAACCGCGAGAAGATGACAGGTAAGGTGCCCCATATCTTTTCCGAGTCCCCCCTTCCTTCCTTCCCGGCTCCACGACCTTCCTCCCTTCTTATCTGTTCTTCCGTCTTCCGTTTTTCGCAATACTCTTCTCTCCGACTCAATTATCCCTTTGAATTTTACAGGTTCTAG
+
AA>AAA>AFFF1ABG13FGDDEC1AABFH0FHFGEEEEE?EHHHHGCGA/EAAA1BGEAFEECG/E/EGGGGHFC>EGGECGHE/?EEG@BC@?FC1<111<F<1111?11?0//00111111<1..-<00<..--./:00;:000//:-:-..//:?-990//0;9.:0/9000;//://9///-B---/;999/--;-----/:9//////9//--;--//;9///;/;//:;B///9/////9/////
@M05620:37:000000000-D9766:1:1101:13255:9499 1:N:0:13
AGTGCCAGCTCTCAATCGCACAGGGGACCCAGGGCCTGGCCCCTCCATCCAGAAAACCTATGACCTCACCCGCTACCTGGAGCACCAACTCCGCAGCTTGGCTGGGACCTATGTGAGTATCCAGCGTAGGAATCTGGGAGTTGGGGAGGAGTGAGGAGTTGGGGAAAGACAGTCCTAACCGTGGAGGGTTCTGGTAAATGATGGGGTGAGGAGGGGCTCTTTGGCTCCCACCAGTCCCCCTGTCTGGTCTA
+
BBAABFFFBFFFGGGGGGGAG2GGGGGGGGHHFEGE2FHFCGGHGGHHHFGHBGFGGGHHHHEHHHHHHHHEEEEGHHGGFHHHHHHEFGHHGGGGGFHHGHHGGDHHGHGHHHHHHHHHHFHHFGGGGGHGHHHHGGGGAGHFGGGCGGFHHFHHHGGHHHGGGGHHHHGHGHHHHHGHGGEGGGGGEEGGGG0FGGFGGGGGGGFBFFFFFFBBBBFFFFFFFFFFFFFFFFFFFFEF?FFFFFFFFF9
@M05620:37:000000000-D9766:1:1101:25399:9532 1:N:0:13
GAGGCTGCTTTGGAAGAAACTCATAGATTACTGCAACAGTTCCCCCTGGACCTGGAAAAGTTTCTTGCCTGGCTTACAGAAGCTGAAACACCTCCTAAAGGATGCTACCCGTACGGCAAGTCTCCACGAAGACTCAACGGGCGAAAACAAGCTGCTGAAACACTGGCAAGTACGTCAGGACTTTCCGCTTTCGCACTCTTGTGGATCCACTTGAAAACTTCTAAGCCTTTGTACTTGTAACTGACAAGCCA
+
CCCCCCFAFFFFGGGGGG4GGGGHHFHEGHFHHHHHGGHGHHHHHGG2GHHHFGHHHHHHHHHHHHHHHHGHHHHGHHHHHHHHHGHHHE1EH1?GGHGHH2GEB@@FG??1/?EA/>EF3DFEG3B?>/??FFGCGH/>/<B/><<F/.>FHB<GGH1>1F<FDCE/0C000.=GEFF0.;CHHHGAEF.;E?EDGGGGFFFG90FFGFGGB90;;;FGGGFBB/00;00;9BB;B;B0;FFFFF0;.EF
@M05620:37:000000000-D9766:1:1101:21780:9545 1:N:0:13
ACCACACCTTCTACAATGAGCTGCGTGTGGCTCCCGAGGAGCACCCCGTGCTGCTGACCGAGGCCCCCCTGAACCCCAAGGCCAACCGCGAGAAGATGACAGGTGAGTGGCCCGCTACCTCTTCTGGTGGCCGCCTCCCTCCTTCCTGGCCTCCCGGAGCTGCGCCCTTTCTCACTGGTTCTCTCTTCTGCCGTTTTCCGTAGGACTCTCTTCTCTGACCTGAGTCTCCTTTGGAACTCTGCAGGTTCTAG
+
CCCCCCCCFFFFGGGGGGGGGGHHGGGFHGHHHGGGGGGGGHHHHGGGGGGGHHHHHHHGGGGGGGGGGGGHHHHGGGGHGHHHHGGGGGDGGGHHHHHHGHGGHDGGHGGHHGGGFGHHHHHHHHHHHGHHDDGGGHGHHGHHHHGGGGGGGGGGG-@GGGGGGGFFFFFFFEFFFFFFFFFFFFFFFFFFFDFFFFFFFFFFFFFFFFFFFFFFF0BFFF/BFFFFFFFFFF0BFFFFFFFFFFFFFFF
@M05620:37:000000000-D9766:1:1101:25386:9545 1:N:0:13
GAGGCTGCTTTGGAAGAAACTCATAGATTACTGCAACAGTTCCCCCTGGACCTGGAAAAGTTTCTTGCCTGGCTTACAGAAGCTGAAACAACTCCTAAAGGATGATACCCGTCAGGAAAGGCTCCTCGAAGACTCCAAGGGCGTCCACGAGCTGATGCAACCCTGGCAAGTAAGTCAGGCCTTTCCGCTTTAGCACTCTTGTGGATCCAATTGACCACTTCTCAGCATTTGTACTTGTAACTGACACGCCA
+
>AAAAA?>BDDFGGGGGGBGFGGDGHHHEGHHHG44BBGDBFHHHGEA2BBBGG2AG32BBFFHDGGHHHFHHHF3FGHHHHHGGDGHH31BB@FG3@BGHFHH3FGHHGGG11?EG2FGAFGHG32?EHGGHH3G33BFF/B></?2?DDG?G11?11?FH.FFHH0GEHF1>FGHGHH.CHHHGGG?:EHHGHHHHHGGHFFHFHHHGGGG0;C/./FGEFFGGEG0;FCFGGGGCGFGGGGGF0.=ED
@M05620:37:000000000-D9766:1:1101:22005:9556 1:N:0:13
GAGGCTGCTTTGGAAGAAACTCATAGATTACTGCAACAGTTCCCCCTGGACCTGGAAAAGTTTCTTGCCTGGCTTACAGAAGCTGAAACAACTCCTACAGGATGCTACCCGTAAGGAAAGGCTCCTAGAAGACTCCAAGGGAGTAAAAGAGCTGATGAAACAATGGCAAGTAAGTCAGGCATTTCCGCTTTAGCACTCTTGTGGATCCAATTGAACAATTCTCAGCATTTGTACTTGTAACTGACAAGCCA
+
>1>AA>CAFFDFGGGG11BGFGBGDFGHH1GHHHD1BAFDFHHHHGEGFEGGHHHHHD0BBGHHGHHHHHHHHHGEGHHBGHH1FGGHHFGHHHHHFHFHHHFGHHHHHHGEEEFFHHHHHGHHGHBGFFHHHHHH11FFGHGG01BBGGHHHHFHHFHHHH/GHHHGGGGGDGHHHHHHCHHHHHGGGGGHHHHHHHHHHHHGHHHHHHHHHHBHH:GHGHHHHHHHHHHGGGGGFGGGGGGGGG0FEFB
@M05620:37:000000000-D9766:1:1101:15077:9557 1:N:0:13
GAGGCTGCTTTGGAAGAAACTCATAGATTACTGCCACAGTTCCCCCTGTCCCTGTAACCGTTTCTTGCCTGGCTTCCAGAAGCTGCAACCACTCCTCCAGGATGCTACCCGTACGGAAAGGCTCCTCGACGACTCCCCGGGCGTCCACGAGCTGCTGCCACCCTGGCCAGTACGTCAGGCCTTTCCGCTTTAGCACTCTTGTGGATCCACTTGCCCCCTTCTCAGCATTTGTACTTGTAACTGACACGCCA
+
BBBBBBFBFFFFGGGGGGGGGFH5F5FGDA4DGGHHFHF35AD3AB2B3BB3B3BFBFHGEEBB5DD5BFEGGGB2FGHHHGHH33?FGBBFGFHHHHHHHAFG2BFGH1E1>/>A/FEH0?FGGH2?//>BDFGHED/<@/>C--C1CCCFGH/<C0.<C.:CFHHAGGF00.;CEGGG.FFGFGGEGGF0;FFFFGGFBCFFBGGGF/BBF/:B.9@FFFFFFFFFFFFFFFFFFFFBFFFFFF/;BFD
@M05620:37:000000000-D9766:1:1101:13550:9564 1:N:0:13
ACCACACCTTCTACAATGAGCTGCGTGTGGCTCCCGAGGAGCACCCCGTGCTGCTGACCGAGGCCCCCCTGAACCCCAAGGCCAACCGCGAGAACCCAGGTGAGTGGCCCGCTACCTCTTCTGGTGGCCGCCTCCCTCCTTCCTGGCCTCCCGGAGCTGCGCCCTTTCTCACTGGTTCTCTCTTCTGCCGTTTTCCGTAGGACTCTCTTCTCTGACCTGAGTCTCCTTTGGAACTCTGCAGGTTCTAGATC
+
ABAAAAAAFFFFFGGBAGGDADEEABEEA2GFFFGFGGGEEHDHHGEGAEEE5BBFHHEEEG0EEEEGGGG13FEFGE//??GC/FEGGC@BC<FGA/?F?F<FHDFEHGC?DCGHHHHHF0GH0CDCH-CGGDGGHHECCC/C0FAAFGFA.@B?BGBF?-CBBFFFF//FFFFBFFFFFFFFFFFFFBADFFFFF/FF?FFFFFFFFBFFFFFFBF9BFFFBFFFFFBFFFFFBFFFBFA;FFFFEFFB
@M05620:37:000000000-D9766:1:1101:23051:9576 1:N:0:13
ACCACACCTTCTACAATGAGCTGCGTGTGGCTCCCGAGGAGCACCCCGTGCTGCTGACCGAGGCCCCCCTGAACCCCAAGGCCAACCGCGAGAAGATGACAGGTGAGTGGCCCGCTACCTCTTCTGGTGGCCGCCTCCCTCCTTCCTGGCCTCCCGGCGCTGCGCCCTTTCTCACTGGTTCTCTCTTCTGCCGTTTTCCGTAGGACTCTCTTCTCTGCCCTGCGTCTCCTTTGGAACTCTGCAGGTTCTAG
+
BBBBBABBFFFFGGGFBGFGFGHHEEGGHGGHHGG?EEECGGHHHGGGEGGGHHHHGHHGGGGGGGGGGGGHHHHGGGGHGHHHHGGGGGGGGGHHHHHHHHGFGDGHHGGHHGGGGGHHHHHHHHHHHGHHGGGGGHGHHGHHHHGGGGGGGGGGB-ABGBFBBFBBFFFFFFFFFFFFFFFFFFFFFFFFBFFFFFFFFFFFFFFFFFFFFFFFF/BFFFEBFBFFFFFFFFBFFFFFFFFFFFFFFFF
@M05620:37:000000000-D9766:1:1101:14165:9582 1:N:0:13
AGTGCCAGCTCTCAATCGCACAGGGGACCCAGGGCCTGGCCCCTCCATCCAGAAAACCTATGGCCTCACCCGCTACCTGGAGCACCAACTCCGCAGCTTGGCTGGGACCTATGTGAGTATCCAGCGTAGGAATCTGGGAGTTGGGGAGGAGTGAGGAGTTGGGGAAAGACAGTCCTAACCGTGGAGGGTTCTGGTAAATGATGGGGTGAGGAGGGGCTCTTTGGCTCCCACCAGTCCCCCTGTCTGGTCTA
+
ABBBCFFFCFFFGGGGGGGGGGHHGEGGGGHHGGGGFGHHHHGHGGHHHHHHHHHHHGGHHHFHHHHHHHHGGGGGGHHGHHHGFHHHGHGHGGCGGGHHGHHGGGHHGHHHHHHHHHHGHHHHHGGGGGHHGHHHHHHGEHHHGGGGGGGFHHHHGEGHHHGGGGHHFHHHGHHHHHHGGCEGFGGG;9FGGGBFGGBFGGGGGFFFFFFBADFF;DFFFFFFFFFFFFFFFFFFFFFFFFFFFFFBBFB
@M05620:37:000000000-D9766:1:1101:13937:9584 1:N:0:13
GAGGCTGCTTTGGAAGAAACTCATAGATTACTGCAACAGTTCCCCCTGGACCTGGAAAAGTTTCTTGCCTGGCTTACAGAAGCTGAAACAACTCCTACAGGATGCTACCCGTAAGGAAAGGCTCCTAGAAGACTCCAAGGGAGTAAAAGAGCTGATGAAACAATGGCAAGTAAGTCAGGCATTTCCGCTTTAGCACTCTTGTGGATCCAATTGAACAATTCTCAGCATTTGTACTTGTAACTGACAAGCCA
+
>3>AAAFAFFFFGGGGCCFGGGEHFGHHHBGHHHF4FAGDGHHHHGGGEFHHHHGHHHBFFHHHHHHHHHHHHHHHHHHFHHHHHHHHHGGHHFGFDGBF31F3FDD3BGE1>?13B330FF?FFH3GBDECGG3B?3B/A/</B1?FD?F0FGFFGFFFFG/@FGG0GGHHEF1<1?0<.F1<<F<CGGGB0DD0GB0D000.0CCFBFHGE0:<C/C;0;CGBGC;GFC9CFGG090;FGB0CFB.../
@M05620:37:000000000-D9766:1:1101:6999:9598 1:N:0:13
AGTGCCAGCTCTCAATCGCACAGGGGACCCAGGGCCTGGCCCCTCCATCCAGAAAACCTATGACCTCACCCGCTACCTGGAGCACCAACTCCGCAGCTTGGCTGGGACCTATGTGAGTATCCCGCGTAGGACTCTGTGCTTTGGGGCGGAGTGGGGCGTTGGGGACAGACAGTCCTCCCCGTGGGGGGTTCTGGTAAGTGATGGGGTGGGGGGGGGCTCTGTGGCTCCCCCGAGTCCCCCTGTCTGGTCTA
+
ABAABFFFCFFFGEGGGGGGGGHHGGGGGGHHGGGGGGHHHHGHGGHHHHHHHHHHHGHHHHHHHHHHHHHGGFGGHHHHHHHHHHFHGHHHGGGGGHHHGHHGGGHHGHHHH?F33F3BB??CDCG/><11?FFH1?1<11>G.A.-;-=:;..;.-99;F;@E=E.B./;;FF0:/9;@..;-;--;;.:BF0:;00:0:;FEF9C--;-;CC-;>AF0BB/;.F.E..---;BFFE.C.F0::BF0F0
@M05620:37:000000000-D9766:1:1101:22872:9624 1:N:0:13
ACCACACCTTCTACAATGAGCTGCGTGTGGCTCCCGAGGAGCACCCCGTGCTGCTGACCGAGGCCCCCCTGAACCCCAAGGCCAACCGCGCGAAGATGACCAGGTGAGTGGCCCGCTACCTCTTCTGGTGGCCGCCTCCCTCCTTCCTGGCCTCCCGGCGCTGCGCCCTTTCTCACTGGTTCTCTCTTCTGCCGTTTTCCGTAGGACTCTCTTCTCTGCCCTGAGTCTCCTTTGGAACTCTGCAGGTTCTA
+
3AAAABB>4BBFGFFFGGBFGGGHG?FBAEF2FFFE2EAAAAEGHGEAEAEFFGHHHHHA>@E@FGGFGFGHBGHGGDFHGHGHHGGGBC/>BFGDHHBHHHHGHHGHHHGGHHGGGGCHHHHHHHGFHFGFHGGGGFHGGGGGGGGGFGGGGGGGGG?DFFAFFAFFFFFFFFBFFFFFFFFFFFFFFFFFFFFFFFFFDF.DFBBFFFFFFFFBFF/;EFF;BFF:FFFFFFFFFFFFFBFFFFFFFFB
@M05620:37:000000000-D9766:1:1101:26273:9641 1:N:0:13
ACCACACCTTCTACAATGAGCTGCGTGTGGCTCCCGAGGAGCACCCCGTGCTGCTGACCGAGGCCCCCCTGAACCCCAAGGCCAACCGCGAGAAGATGACAGATATGTGCGCCGCTACCTCTTCTGGGGGCCGCCTCTCTCCTTCCCGTCCTCCCGCCGCTGCGCCCTTTCTCTCTGGGTCTCTCTTCTGCCGTTTTCCGTAGGACTCTCTTCTCTGTGCTGCGTCTCCTTTTTAACTCTGCAGGTTCTAG
+
BBABBBBBFFFFGGGFFDFGGGFFEFFFH?GHHGFAEEFCGDHHHGGGGAEEHGHHHHFGGGGGGGGGGGGHHHHGGGGGGHHHHGGGGCCDFAGHF2GH222211?<@1/<?-A--<<1DG0<<00/<---:A-9./;99900;//.....9/;.--;B;B9-@.B-/;9FF/BB//./9BFFFF//;///-..;E//./;..;/;FFFF//BFFB////9/;9-;B///;//./;/BB//9/../;;9/
@M05620:37:000000000-D9766:1:1101:17438:9643 1:N:0:13
ACCACACCTTCTACAATGAGCTGCGTGTGGCTCCCGAGGAGCACCCCGTGCTGCTGACCGAGGCCCCCCTGAACCCCAAGGCCAACCGCGAGAAGATGACAGGTGAGTGGCCCGCTACCTCTTCTGGTGGCCGCCTCCCTCCTTCCTGGCCTCCCGGCGCTGCGCCCTTTCTCACTGGTTCTCTCTTCTGCCGTTTTCCGTAGGACTCTCTTCTCTGCCCTGCGTCTCCTTTGGAACTCTGCAGGTTCTAG
+
CDDCCDCCFFFFGGGGGGGGGGHHGGGGHGHGHGGGGGGGGHHHHGGGGGGGHHHHHHHGGGGGGGGGGGGGHHHGGGGHGHHHHGGGGGFGGGHHHHHH2CFHHDFHGGGHHGGG-DHHHHHHHHHHHGGHGGGGGHGHHGHHHHGFFGGGGGGGA-ADGFFFFFFFFFFFFFFFFFFFFFFHFFFFFFFFFFFFFFFFFFDDFFFFFFFFHHFFF0FFFF?DFFFFFFFHFF0BFFFFFFFFFFFFFFB
@M05620:37:000000000-D9766:1:1101:22876:9644 1:N:0:13
ACCACACCTTCTACAATGAGCTGCGTGTGGCTCCCGAGGAGCACCCCGTGCTGCTGACCGAGGCCCCCCTGAACCCCAAGGCCAACCGCGAGAAGATGACCAGGGTAGTGGCCCCCTACCTCTTTCGGTGGCCGCCTCCCTCCTTCCTGGCCTCCCCGAGCCGCGCCCTTTCTCACTGGGTCTCTCTTTTGCCGTTTTCCGTAGGACTCTCTTCCCTTACCCTAGTCTCCTTTTGGACTCTGCAGGGTCTT
+
CCDCCCDDFFFFGGGGGGGGGGHHGGGFHGHHHGGGGGGGGHHHHGGGGGGGHHHHHHHGGGGGGGGGGGGHHHHGGGGHGHHHHGGGGGGGGGHHHHGHH20?/01?11?=GH---.0>111>00.<=.<.<-:C..;E//C/C0C00:.C0.CE.;-----;--@F-BF000:;00:.;/:00:0;0000;9.AFF0F.0:.;0:::0;0;B0/000;B/0/:000:;0;F:F-B0:/000:0A-B//0
@M05620:37:000000000-D9766:1:1101:9713:9653 1:N:0:13
ACCACACCTTCTACAATGAGCTGCGTGTGGCTCCCGAGGAGCACCCCGTGCTGCTGACCGAGGCCCCCCTGAACCCCAAGGCCAACCGCGAGAAGATGACAGGTGAGTGGCCCGCTACCTCTTCTGGTGGCCGCCTCCCTCCTTCCTGGCCTCCCGGAGCTGCGCCCTTTCTCACTGGTTCTCTCTTCTGCCGTTTTCCGTAGGACTCTCTTCTCTGACCTGAGTCTCCTTTGGAACTCTGCAGGTTCTAG
+
BBBBBBBBFFFFGGGGGGGFGGHHGEGEFFHHHGGGGGGGGGHHHGGGAEGGHHHHGHHGGGGGGGGGGGGHHHHGGGGHGHHHHGGGGGGGGGHHHHFH2GGFHHHHHGGHHGGGCGHGHHHHHHHHHGHHGGGGGHGHHGHHHHFFFFGGGGGGG?DGGGGCGGFFFFFFFEFFFFBFFFFFFFFFFFFFFDFFFFFFFF?DFFFFFFFFFFFFF/BF/F9FFFFFFFFFFF/FFFFFFFFFFAFFFF9
@M05620:37:000000000-D9766:1:1101:3693:9655 1:N:0:13
CGTGCCAGCTCTCAATCGCACAGCGGGCCCAGGGCCAGGCCCCTCCATCCAGAAAGCCTATTACCTCACCCGATACCTGTAGCCCCAACGCCGCAGCTTGGCTGGGACCTATGTGAGTATCCAGCGTAGGAATCTGGGAGTTGGGGAGGAGTGAGGAGTTGGGGAAAGACAGTCCTAACCGTGGAGGGTTCTGGTAAATGATGGGGTGAGGAGGGGCTCTTTGGCTCCCACCAGTCCCCCTGTCTTGTCTA
+
11>AAAF1AFFFGGGGG1AFE0B0AA0AEEAFFEEE/AABBBEHFGCHH01B1011BBGF112DB1BBFGH/EEEEHF11BBF1B?>EEAEGGG/</BBF/GHGC?FGFGHH1FFGG?DFFHHHHCCCCCFGHHHHFFHGCHHHGGGGCGGHHFCFH;GHFHG@9CGFFFGGCFGGGGGG@9CACGF@AFFFFFFBBFFEFFFF-AB@FFFFFF-@@9EFFFF/;;F?EFFFF9BFFFFB@-FFF//9;;9
@M05620:37:000000000-D9766:1:1101:9892:9668 1:N:0:13
ACCACACCTTCTACAATGAGCTGCGTGTGGCTCCCGAGGAGCACCCCGTGCTGCTGACCGAGGCCCCCCTGAACCCCAAGGCCAACCGCGAGAAGATGACCAGGTGAGTGGCCCGCTACCTCTTCTGGTGGCCGCCTCCCTCCTTCCTGGCCTCCCGGAGCTGCGCCCTTTCTCACTGGTTCTCTCTTCTGCCGTTTTCCGTAGGACTCTCTTCTCTGACCTGAGTCTCCTTTGGAACTCTGCAGGTTCTA
+
AAAAAAAAFFFFFGGGFGG1B1B1EAABGCHFAFGEGGGGGHHHHGCGEFGEHFFGHGG?EGGGG>EEGGGFHHEGGGGE/<FHHEGG@<><@CFHHHHHFGHCGB<GGHE/G/@CGGGF1DGDDHFF0/<CHGGGGC.CGGGFGHBFF/;FF.9E?9-AAFFG@GF@?FFFFB/FFEFFFFFFFFFFFF/;F@BFFA/9-BF9-FFFFFFFFFFFFFFFFF-/BFF/BFFFFFFFFFF/BBFFFFFFFF9
@M05620:37:000000000-D9766:1:1101:9674:9679 1:N:0:13
GAGGCTGCTTTGGAAGAAACTCATAGATTACTGCAACAGTTCCCCCTGGACCTGGAAAAGTTTCTTGCCTGGCTTACAGAAGCTGAAACAACTCCTACAGGATAGTAAACGTCCGGAAAAGATCCTAGCCGACTAAAAGAGCGGACGAAAGAAGCTGAAACAATGGACGGACCTTCAGGCCATTCCGCTTTCGCACTCAAGTGGACCAACTTGACCACTTCTACGCCTTAGTAATTGGACATGACCAAACA
+
AABBBBFBFFFFGGGGGGGGGGHHHHHHFHHHHHHGFHHFHHHHHGGGFFHHFGHHHHHGHHGHHHHHHHHHHHHHHGHHHHHHHHHHHHHHH3B3B3B33?B33BB444?B??//?/>2B?33B4B433?<@DDHFF3/B?//>//>/?AF0><1<DG1<>FD1><F-<.<A/CG00::..:;0::AFGFEDDGB-C//0;;0C/;...:90;0;9.;F/BBB.=>..//:/9//;/;BBFFB/BF....
@M05620:37:000000000-D9766:1:1101:5311:9688 1:N:0:13
ACCACACCTTCTACAATGAGCTGCGTGTGGCTCCCGAGGAGCACCCCGTGCTGCTGACCGAGGCCCCCCTGAACCCCAAGGCCAACCGCGCGAAACCAGGTGAGTGGCCCGCTCCCTCTTCTTGTGGCCGCCTCCCTCCTTCCTGGCCTCCCGGCGCTGCGCGCTTTCTCACTTTTTCTCTCTTCTGTCGTTTTCCGTCGGACTCTCTTCTCTGACCTGAGTTTCCTCTGTCACTCTGCCGGTTCTTGCTC
+
BBCCABC3BCCFGGGGGGBGGGHHGGGAAEGGGAAE2EEFGHHHHGGAEFGGGHGHHHHAE?EGGGGGGGGHGHHGGGGHGHHGHGGGGG/<CG/<0//?1?1GHHGGH.>A@@<CG<CGHH0=GHGH;AFDGGHGHGGGGGGGFFGGGGGGGACDFFF;@@-;@DFFFF0;B00;BFFFFFFFFFF09;;AEE:;;BAFF-;B/;BFFFFFFF90;BFFBB09BBF0;B0;:0;B0000@C@DFF0;0B0
@M05620:37:000000000-D9766:1:1101:21827:9699 1:N:0:13
AGTGCCAGCTCTCAATCGCACAGGGGACCCAGGGCCTGGCCCCTCCATCCAGAAAACCTATGACCTCACCCGCTACCTGGAGCACCAACTCCGCAGCTTGGCTGGGACCTATGTGAGTATCCAGCGTAGGAATCTGGGAGTTGGGGAGGAGTGAGGAGTTGGGGAAAGACAGTCCTAACCGTGGAGGGTTCTGGTAAATGATGGGGTGAGGAGGGGCTCTTTGGCTCCCACCAGTCCCCCTGTCTGGTCTA
+
ABAABFFFBFFFGEGGGGGGGGHGGGGGGGHHGGGGGGHHHHGHGGGHHHHHHHHHHGHHHHHHHHHHHHHGGGFGHHHHFHHHHH1FFHHHGGGGGHHHGHHGGGHHGHHHHHHHHHHHHHGHHGGGGGHHHHHHGGGFGHHHGGF@FGGHHHHGHGHHHGGGGGEHHHHHHHHHHHHHGGGGGGGGGGGGGGGGGGGGGGGGGGFFFFFFFFFFFFFFFFFFFFFFFFFFFFFFFFFFFFFFFFFFFF9
@M05620:37:000000000-D9766:1:1101:12122:9705 1:N:0:13
AGTGCCAGCTCTCAATCGCACAGGGGACCCAGGGCCTGGCCCCTCCATCCAGAAAACCTATGACCTCACCCGCTACCTGGAGCACCAACTCCGCAGCTTGGCTGGGACCTATGTGAGTATCCAGCGTAGGAATCTGGGAGTTGGGGAGGAGTGAGGAGTTGGGGAAAGACAGTCCTAACCGTGGAGGGTTCTGGTAAATGATGGGGTGAGGAGGGGCTCTTTGGCTCCCACCAGTCCCCCTGTCTGGTCTA
+
BCBCCFFFCFFFGGGGGGGGGGHHGGGGGGHHGGGGGGHHHHGHGGHHHHHHHHHHHGHHHHHHHHHHHHHGGEFGHHHHHHHHHHHHGHHHGGGGGHHHGHHGGGHHGHHHHHHEHHHHHHHHHGGDGGHHHHHHHHHGGHHHGGGGGGEHHHHHGGHHHHGGGGGHHHHHHHHHHHHHGGGGGEGGEGGGGGGGGGGGGGGGGGFFFFFFFFFFFFFFFFFFFFFFFFFFFFFFFFFFFFFFFFFFFF9
@M05620:37:000000000-D9766:1:1101:11199:9717 1:N:0:13
GAGGCTGCTTTGGAAGAAACTCATAGATTACTGCAACAGTTCCCCCTGGACCTGGAAAAGTTTCTTGCCTGGCTTACAGAAGCTGAAACAACTCCTACAGGATGCTACCCGTAAGGAAAGGCTCCTAGAAGACTCCAAGGGAGTAAAAGAGCTGATGAAACAATGGCAAGTAAGTCAGGCATTTCCGCTTTAGCACTCTTGTGGATCCAATTGAACAATTCTCAGCATTTGTACTTGTAACTGACAAGCCA
+
BABBBAFBFFFFGGGGGGGGGGHHHHHHHHHHHHFHGHGBFGHHHGGGHHHHHHHHHHHHGHHHHHHHHHHHHHHFHHHHHHHHHGHHHHHHHHHHHHHHHFHHHHHHHHGGGGHHGHHHHHGHGHHHHHHHHHHHGFHGGGGGHHHHHGHGHHHHHHHHHHEHHHHEFGGHHGHHHHHHHHHHGHGGGGGHHHHHGHGHHHHGGHHHHHHHHEHHF/GHGHHHHHHHHHHFGGGGFFFGGGGGGGGGGGF
@M05620:37:000000000-D9766:1:1101:21819:9717 1:N:0:13
AGTGCCAGCTCTCAATCGCACAGGGGACCCAGGGCCTGGCCCCTCCATCCAGAAAACCTATGACCTCACCCGCTACCTGGAGCACCAACTCCGCAGCTTGGCTGGGACCTATGTGAGTATCCAGCGTAGGAATCTGGGAGTTGGGGAGGAGTGAGGAGTTGGGGAAAGACAGTCCTAACCGTGGAGGGTTCTGGTAAATGATGGGGTGAGGAGGGGCTCTTTGGCTCCCACCAGTCCCCCTGTCTGGTCTA
+
BBABCFFFCFFFGGGGGGGGGGHGGGGGGGHHGGGGGGHHHHGHGGHHHHHHHHHHHGHHHHHHHHHHHHHGGGGGHHHHHHHHHHHHGHHHGGGGGHHHGGHGGGHHGHHHHHHHHHHHHHHHHGGGGGHHHHHHHHHGGHHHGGGGGGGHHHHHHGHHHHGGGGHHHHHHHHHHHHHHGGGGGGGGCFFFGGFGGGGGGGGGGGFFFFFFFFFFFFFFFFFFFFFFFFFFFFFFFFFFFFFFFFFFFFF
@M05620:37:000000000-D9766:1:1101:7948:9718 1:N:0:13
GAGGCTGCTTTGGAAGAAACTCATAGATTACTGCAACAGTTCCCCCTGGACCTGGAAAAGTTTCTTGCCTGGCTTACAGAAGCTGAAACAACTCCTACAGGATGCTACCCGTAAGGAAAGGCTCCTAGACGACTCCAAGGGAGTAAAAGAGCTGATGAAACAATGGCAAGTAAGTCAGGCATTTCCGCTTTAGCACTCTTGTGGATCCAATTGAACAATTCTCAGCATTTGTACTTGTAACTGACAAGCCA
+
BBBBBBFBFFFFGGGGGGGGGGHHHHHHHHHHHHHHHHHGHHHHHGGGHHHHHHHHHHHHHHHHHHHHHHHHHHHHHHHHHHHHHHHHHHHHHGHHHFGHHGGFFGHHHHGGC1CFEFFH0GGGGHHH33?EFGGHHCDFG/EFHFH2FFHGHHFHHH2FGHGHHHHHGC?11=GHHHHFHHHHHHGGGGGBGHHHGGGHHGHGGHHHH0GGG0;GH/GGGFGGEF0FFGGFGGFGBFGGGGGGGGG?EGB
@M05620:37:000000000-D9766:1:1101:21906:9728 1:N:0:13
GAGGCTGCTTTGGAAGAAACTCATAGATTACTGCAACAGTTCCCCCTGGACCTGGAAAAGTTTCTTGCCTGGCTTACAGAAGCTGAAACAACTCCTAAAGGATGATACCAGTCGGGAGAGACTCCTCGTAGACTCCCCGGACGTCCAAAAGCTGCTGAAACAATGGCCAGTACGTCAGGACTTTCCGCTTTAGCACTCTTGTGGATCCACTTGCCCAATTCTCAGCATTTGTACTTGTAACTGACAAGACA
+
A3AABAFBFFFFFGGGFFGGGGFHFGHHH5FGHHDEFCFDFHHHHGGGHGHHHHGHHD2FGHHHGHHHHHHHHHHAGHHFHHHFHFHHHFHHH3FF343@3GFH3BBF33@3B1>/E//?/0?3FFHA/<FF4?3B/?<///><//?11?001??FH11>1<.<11001<<=0./<..//</00=0:EG..;;0G:0/0C0CBD0C9/9/0000/9;.900;9;9FG00;;FFFFF0F0/9////9/.../
@M05620:37:000000000-D9766:1:1101:23908:9730 1:N:0:13
ACCACACCTTCTACAATGAGCTGCGTGTGGCTCCCGAGGAGCACCCCGTGCTGCTGACCGAGGCCCCCCTGAACCCCAAGGCCAACCGCGAGAAGATGACCAGGTGAGTGGCCCGCTACCTCTTCTGGTGGCCGCCTCCCTCCTTCCTGGCCTCCCGGAGCTGTGCCCTTTCTCACTGGTTCTCTCTTCTGCCGTTTTCCGTAGGACTCTCTTCTCTGACCTGAGTCTCCTTTGGAACTCTGCAGGTTCTA
+
CCCCCCCCFFFFGGGGGGGGGGHHGEGEGGHHHGGGGGGGGHGHHGGGGGGGHHHHHHHGGGGGGGGGGGGHGHHGGGGHGHHHHGGGGGGGGGHHHHHHHECF?GEHGHEGHHCGG@<GGHHG<G<0=GACGCDCDGGGHHDCG:B9;/AFFGEE.--;CFF0CFFGFBFFFF0FF0/BFBFFFFFFFFFFFDAAFFFF.F..A0:BBFFFFFFFFF09F0//;BBFFF0BF9/0;BBBFFFF9FFFFF;
@M05620:37:000000000-D9766:1:1101:7938:9735 1:N:0:13
GAGGCTGCTTTGGAAGAAACTCATAGATTACTGCAACAGTTCCCCCTGGACCTGGAAAAGTTTCTTGCCTGGCTTACAGAAGCTGAAACAACTCCTACAGGATGCTACCCGTCAGGCAAGACTCCTAGCCGCCTCCACTGGCGTACCCGCGCTGATGACACAATGGCCCGTCCTTCAGGAATTTCCGCTTTCGCACTCTTGTGGCTCCACTTGCCAACTTCTCAGCCTTTGTACTTGTAACTGACAAGCCA
+
@AABBBFBFFFFG4FGEEGGGGHHHFHHHHHHHHHHHHHFGHHHHGGGHFHHHHHGGG2GBGHHHFGHHHHGHHHHHHHHHHHHHHFFHHHHFBBFG33BGHH3G3FG2FEEA1>F3G0/2B3B333BBBE/>/?/2F3?2?>/></2//>//-<FF1<<FC.>F1F/<-<<..=<0G://<C0=G..CEGHGG.BGG0BGBFDA.CEBFGGF0;FFFGF//;B/B/9B//;;/;B/;:BFFFFFFF.;EB
@M05620:37:000000000-D9766:1:1101:22690:9739 1:N:0:13
GAGGCTGCTTTGGAAGAAACTCATAGATTACTGCAACAGTTCCCCCTGGACCTGGAAAAGTTTCTTGCCTGGCTTACAGAAGCTGAAACAACTCCTACAGGATGCTACCCGTAAGGAAAGGCTCCTAGAAGACTCCAAGGGAGTAAAAGAGCTGATGAAACAATGGCAAGTAAGTCAGGCATTTCCGCTTTAGCACTCTTGTGGATCCAATTGAACAATTCTCAGCATTTGTACTTTTAACTGACAAGCCA
+
A@BBAAFAFFFFGB5BGFFGGGHHHFHGHHBFFF4FFHHGHDDFGGEGCGFGHHEGB32BAFHDGHHBBGHGGHHBBBFGHHBGH33FBFBGHBFFGG3B3BBBGHHHHB1?>?B3BBBF0/?BFGF?BG3F3FEFGGH?C/??FGEFDFC2DGFFFGFGG@FDG1F?CF??FHFFDF0FF1<FF1<CA>F1==GH0C0GD0CDGFHFH:;<G;GGCCCG0;;G0CC:0<G0CF9F0CC9C;0:FCFA.:/
@M05620:37:000000000-D9766:1:1101:11383:9753 1:N:0:13
AGGGCCAGCTCTCAATCGCACAGGGGACCCAGGGCCTGGCCCCTCCATCCAGAAAACCTATGACCTCACCCGCTACCTGGAGCACCAACTCCGCAGCTTGGCTGGGACCTATGTGAGTATCCAGCGTAGGAATCTGGGAGTTGGGGAGGAGTGAGGAGTTGGGGAAAGACAGTCCTAACCGTGGAGGGTTCTGGTAAATGATGGGGTGAGGAGGGGCTCTTTGGCTCCCACCAGTCCCCCTGTCTGGTCTA
+
1111A>>AAFF31FGBA1FFAECE0EGG00FGGGC//AFA0FEHGGCG10BB101BFE0BGHBHGGCHHHHGGG?>GBG>FGHC0>FGG>FHG?EE/>GHGHHG?CHHGHHHGFHHHHHGFFHHC?CCCGHHFFGB1CFECHH1<AFCCCEC.00CGFFHHEGGGGHEHBFHHFHHHHGF@GE?CEG@CFGGGGFGGGGGGGGGGFF@FFFFFF@<?@FFF/:FFFFFFFFFFFFFFFFF?FFFFFBBFFB
@M05620:37:000000000-D9766:1:1101:11047:9760 1:N:0:13
ACCACACCTTTACAATGAGCTGCGTGTGGCTCCCGCGGAGCACCCCGTGCTGCTTACCGAGGCCCCCCTGAACCCCAAGGCCAACCGCGAGAAGATGCCCAGGTGAGTGGCCCGCTACCTCTTCTGGTGGCCGCCTCCCTCCTTCCTGGCCTCCCGGCGCTGCGCCCTTTCTCACTGGTTCTCTCTTCTGCCGTTTTCCGTAGGACTCTCTTCTCTGCCCTGAGTCTCCTTTGGCACTCTGCAGGTTCTAG
+
BBBBBBBBFFBBFBFGF5B4BB4AEEDG?GGGGGG2AA0AAEGHGGEG1BFHH@5DFHGDGGGGGGGG>F?GHHGGEEGGEFGHGGGCC/>BD0FFD1?F1FFGH?FDGGGHHGGG-<GHHHHGGHHHHGHHGGGGGGGGGGGGFFFFFGGGGGGG@-;BBBFBBFBBEBFFF/BFFFFFFFFFFFFFFFFFBDFFFFFFFFFD/BBFFFFFFFFFF/;EFF.:;FFFFFFFFF/;FBBFFF/FFFFFBF;
@M05620:37:000000000-D9766:1:1101:10115:9760 1:N:0:13
GAGGCTGCTTTGGAAGAAACTCATAGATTACTGCAACAGTTCCCCCTGGACCTGGAAAAGTTTCTTGCCTGGCTTACAGAAGCTGAAACAACTCCTACAGGATGCTACCCGTAAGGAAAGGCTCCTAGAAGACTCCACGGGAGTACAAGAGCTGATGAAACAATGGCAAGTAAGTCAGGCATTTCCGCTTTAGCACTCTTGTGGATCCAATTGAACAATTCTCAGCATTTGTACTTGTAACTGACAAGCCA
+
A3>AAAFAFFFFGGGGGGGGGGGHFGGHHHHHFHEGGFFDDGHHHGEG2FFFGHEFG32BFGHHGHHHHHHHHGG3FHHFHHHFHFHHGHHHGHHHGHHHHHHHHGHHHHGG@EHHDHHHFHHHGHFH3?FHHHHH32?CGADGH2@2@@GHHH2GH22FH</GHHH0FFG11?GHHHHHAGHHHHGGGGGEHHHHHHHHHGHGGHHHHHHHH0GHF/CGHHHHGGFGGGGGGGGGGFFFGGGGGGGGGGB
@M05620:37:000000000-D9766:1:1101:10135:9760 1:N:0:13
GAGGCTGCTTTGGAAGAAACTCATAGATTACTGCAACAGTTCCCCCTGGACCTGGAAAAGTTTCTTGCCTGGCTTACAGAAGCTGAAACAACTCCTACAGGATGCTACCCGTAAGGACAGGCTCCTAGAAGACTCCAAGGGAGTAAAAGAGCTGATGAAACAATGGCAAGCAAGTCAGGCATTTCCGCTTTAGCACTCTTGTGGATCCAATTGAACAATTATCAGCATTTGAACTTTTAACTGACAAGCCA
+
A?AB>AFBFBD4G4BBGGCGGGGHHFHHHHEDFG4GFHFGGD5BBEACCHBFGHEGB32FBGGDFHGBBB3BFGHBBBBGHHBFG33FBBAGH3BBGG3B31B3B@DDGF1?>>BB?02?C/0B?BB?BFB?3D?3BFHF?/C/BFBD3?@2@@DG>FHH2@G@?=F=1?/??F?=1?0>>11=11>C.<<0=0=D0<0=<0<.<:;:::::0;CGFCCC00<C0CCF9;F0;C0;0;99;009:;F.../
@M05620:37:000000000-D9766:1:1101:8076:9769 1:N:0:13
GAGGCTGCTTTGGAAGAAACTCATAGATTACTGCAACAGTTCCCCCTGGACCTGGAAAAGTTTCTTGCCTGGCTTACAGAAGCTGAAACAACTCCTACAGGATGCTACCCGTAAGGAAAGGCTCCTAGAAGACTCCAAGGGAGTAAAAGAGCTGATGAAACAATGGCAAGTAAGTCAGGCATTTCCGCTTTAGCACTCTTGTGGATCCAATTGAACAATTCTCAGCATTTGTACTTGTAACTGACAAGCCA
+
CCCCCCFCFFFFGGGGGGGGGGHHHHHHHHHHHHHHHHHFHHHHHGGGHHHHHHHHHHGHHHHHHHHHHHHHHHHGHHHGHHHHHHFHHHHHHHHHHHBFF?GEGHHHHHEEEGHHHBHHHHFGGHHHHGGGHHHHHFHGGHGGHHHHGGHEHGHHGHHHHHHHGHHHHG?FGHFGHH<FGFHHHHDGGGGHHHHHCGHHHGHGHHGHGHHGHHHHHCHHCGGHFGHHGHH;FGGGBFGFGGFGGGGGGGB
@M05620:37:000000000-D9766:1:1101:9287:9770 1:N:0:13
ACCACACCTTCTACAATGAGCTGCGTGTGGCTCCCGAGGAGCACCCCGTGCTGCTGACCGAGGCCCCCCTGAACCCCAAGGCCAACCGCGAGAAGATGAGCCCAGGTGAGTGGCCCGCTCCCTCTTCTGGTGGCCGCCTCCCTCCTTCCTGGCCTCCCGGCGCTGCGCCCTTTCTCACTGGTTCTCTCTTCTGCCGTTTTCCGTAGGACTCTCTTCTCTGCCCTGAGTCTCCTTTGGAACTCTGCAGGTTC
+
BCCBBCCBFFFFGFGGGGGGGGHHGGGBFFHHHGGGFGGGGHHHHGGGGGGGGHHHHHHGGFGGGGGGGGGHGHHGGGGHGHHHHGGGGGDGGGHGHHGFHHGHHGHH=GHHGGHHGGG-EGHHHHHHHHHHGHHCGGGGHGHHCFGGGGGGGGGGGFGGAFFFFFFFFFFFFFFF0BFFFFFFFFF0FFFFFFFFDFFFFFDFFFFBFFFFFFHFFFFF0B;FF/:;FFFFFFFFFFFFFFFFF:BFFF0
@M05620:37:000000000-D9766:1:1101:12471:9779 1:N:0:13
ACCACACCTTCTACAATGAGCTGCGTGTGGCTCCCGAGGAGCACCCCGTGCTGCTGACCGAGGCCCCCCTGAACCCCAAGGCCAACCGCGAGAAGATGACCAGGTGAGTGGCCCGCTACCTCTTCTGGTGGCCGCCTCCCTCCTTCCTGGCCTCCCGGAGCTGCGCCCTTTCTCACTGGTTCTCTCTTCTGCCGTTTTCCGTAGGACTCTCTTCTCTGACCTGAGTCTCCTTTGGAACTCTGCAGGTTCTA
+
CCCCDDCDFFFFGGGGGGGGGFHHGGGEFGHHHGGGGGGGGHHHHGGGGGGGHHGHHHHGGGFGGGGGGGGHHHHGGGGHGHHHHGGGGGGGGGHGHHHHHHHGHHHHHHGGHHGGGCGHHHHHHHHGHHGHHGGGGGHGHHGHHHGGGGGGGGGGGG-ADGGFGGFFFFFFFFFFFFFFFFFFFFFFFFHHFFFFFFFFFFFFFBFFFFFFFFFFFFBFFFFFFFFFFFFFFFFFFFFFFFFFFFFFFFB
@M05620:37:000000000-D9766:1:1101:14238:9793 1:N:0:13
GAGGCTGCTTTGGAAGAAACTCATAGATTACTGCAACAGTTCCCCCTGGACCTGGAAAAGTTTCTTGCCTGGCTTACAGAAGCTGAAACAACTCCTACAGGATGCTACCCGTAAGGAAAGGCTCCTAGAAGACTCCAAGGGAGTAAAAGAGCTGATGAAACAATGGCAAGTAAGTCAGGCATTTCCGCTTTAGCACTCTTGTGGATCCAATTGAACAATTCTCAGCATTTGTACTTGTAACTGACAAGCCA
+
BBCCCCFCFFFFGGGGGGGGGGHHHHHHHHHGHHHHFHHFGHHHHGGGHHHHHHHHGHHHHHHHHHHHHHHHHHHGHHHHHHHHHHGHHHHHHHHHHHFGFBGGGHHHHHDEEGHHHEGHHEGHGHHHHHHHHHGFHFHGGHGFHHHHGGHFHHHHHHHHHHHHHHHHHGFFGHFGFHGHHHHHGHEGGGGFHHHHGHHHHGHGHHGHHHHHHHHHHFHHCHCGHHHHHHHBFGGGBFGFFGGGGGFFG?/
@M05620:37:000000000-D9766:1:1101:22250:9803 1:N:0:13
AGTGCCAGCTCTCAATCGCACAGGGGACCCAGGGCCTGGCCCCTCCATCCAGAAAACCTATGACCTCACCCGCTACCTGGAGCACCAACTCCGCAGCTTGGCTGGGACCTATGTGAGTATCCAGCGTAGGAATCTGGGAGTTGGGGAGGAGTGAGGAGTTGGGGAAAGACAGTCCTAACCGTGGAGGGTTCTGGTAAATGATGGGGTGAGGAGGGGCTCTTTGGCTCCCACCAGTCCCCCTGTCTGGTCTA
+
>AAAAFFFBFFFGFGGGGGGFEHAFGGFGGCHGGFGGGHHHHGEEGGHHHGHHHBHHEGFHHHGHHHFHHHGFEEEHHGHFGFEHH1?EGGFGGGGGHHHCFGGEGCFGHBHHDHBFGFFHHGFHGGGGGHHEHHHFHHEDGDCDFE?C..GHDFACDGHHFGGEDHFHHGHHHGHHHHG-EE?EGAGFFFBFFGFFGFFGGGFE?:-.;.FDB->BAFFFFFFFFFFF.AD?AFFFFFFAA/BBFBFBF;
@M05620:37:000000000-D9766:1:1101:12731:9805 1:N:0:13
ACCACACCTTCTACAATGAGCTGCGTGTGGCTCCCGAGGAGCACCCCGTGCTGCTGACCGAGGCCCCCCTGAACCCCAAGGCCAACCGCGAGAAGATGCCCAGGTGAGTGGCCCGCTACCTCTTCTGGTGGCCGCCTCCCTCCTTCCTGGCCTCCCGGCGCTGCGCCCTTTCTCACTGGTTCTCTCTTCTGCCGTTTTCCGTAGGACTCTCTTCTCTGACCTGAGTCTCCTTTGGAACTCTGCAGGTTCTA
+
CCCCCCCCFFFFGFFGGGGGGGHHGFGFHGHHHGGGGGGGGHHHHGGGGGGGHHHHGHHGGFGGGGGGGGGHGHHGGGGHGHHHHGGGGGCGGGHHHHHHHFEFHHGGHHGGHH?D@@DHHHFHFDFHHHGGHGGGGGHGHHGGHGGGFFGGFGGGDF?9B==DFFFFF/:FFFBBFFFFFFFFBFFFFBFFFFFFFFFFFFA.DFFBBFFFFFB9BF0:BFF;/BFBFFFFFEFFFFFBB0F0FFFFFF0
@M05620:37:000000000-D9766:1:1101:27793:9819 1:N:0:13
AGTGCCAGCTCTCAATCGCACAGGGGACCCAGGGCCTGGCCCCTCCATCCAGAAAACCTATGACCTCACCCGCTACCTGGAGCACCAACTCCGCAGCTTGGCTGGGACCTATGTGAGTATCCAGCGTAGGAATCTGGGAGTTGGGGAGGAGTGAGGAGTTGGGGAAAGACAGTCCTAACCGTGGAGGGTTCTGGTAAATGATGGGGTGAGGAGGGGCTCTTTGGCTCCCACCAGTCCCCCTGTCTGGTCTA
+
>1AAADBFAF1@FAFGGAFFAEBGBAEEGGHHGGEEFAGCGHGHGG0FGHGFHBGHHGFHH1GHHHGFHHHGGGC>FFGBBFB>CG0>?0FGGE/>EBGHFHH</?FGGFHHHGHHH1FGFGDGHG?CBCGHHFHHGGFG?FHHGGEGCCGHHHHHFC<GHHGGECEGFHHGCGBGHFGH@;EABGGG;9CFFG9CFGFFFBFB?BF@EFFFAF?@?@EFFFFFBFFFFFFFFFFFBBAA;-FFFB;F;BB
@M05620:37:000000000-D9766:1:1101:20284:9819 1:N:0:13
ACCACACCTTCTACAATGAGCTGCGTGTGGCTCCCGAGGAGCACCCCGTGCTGCTGACCGAGGCCCCCCTGAACCCCAAGGCCAACCGCGAGAAGATGACCACGTGAGTGGCCCGCTACCTCTTCTGGTGGCCGCCTCCCTCCTTCCTGGCCTCCCGGAGCTGCGCCCTTTCTCACTGGTTCTCTCTTCTGCCGTTTTCCGTAGGACTCTCTTCTCTGACCTGAGTCTCCTTTGCAACTCTGCAGGTTCTT
+
AAAAA?AAFFFFGGGGGGG1GDGHGGCGHGFGHGGGAEGE/FEHHGCGE/EF1BGFGBGGEE/>BEEEGGGB1FGFGGGAFAGGH/?<CCCCCGHBFD1FGH/?F?//?D?ACG-<A<@FGHFG0000=G?GCCC@CFHEHFAG0C/FFFG.CFGGC?@GAGGG-@B@@/FFFFBFFBBFFF/BBFFFBF/BB@--9AFF?B-9-/;FF/BF/FFFF/BF//;B-:/B;FF//B/;9BBBF9B//FFFFB/
@M05620:37:000000000-D9766:1:1101:22222:9820 1:N:0:13
AGTGCCAGCTCTCAATCGCACAGGGGACCCAGGGCCTGGCCCCTCCATCCAGAAAACCTATGACCTCACCCGCTACCTGGAGCACCAACTCCGCAGCTTGGCTGGGACCTATGTGAGTATCCAGCGTAGGAATCTGGGAGTTGGGGAGGAGTGAGGAGTTGGGGAAAGACAGTCCTAACCGTGGAGGGTTCTGGTAAATGATGGGGTGAGGAGGGGCTCTTTGGCTCCCACCAGTCCCCCTGTCTGGTCTA
+
BBBABFFFBFFFGGGGGGGGGFHFGGGGGFHHFGGEFGHHFHGHGGHHHFGHFFHHHGHHHHEHHHHHHHHGGEGGHHHHHHHHHHHHGHHHGGCFGHHHGHHGGGHHGHHHHHHHHHGHHHHGHGGGGGHHHHHHHHHGGHFHGGGGGGGHHHHHHGHHHHGGGGHHHHHHHHHHHHHHGGGGGGGGCFGGGGGGGGGGGGGGGFFFFFFFFFFFFFFFFFFFFFFFFFFFFFFFFFFFFFFFFFFFFF9
@M05620:37:000000000-D9766:1:1101:18144:9825 1:N:0:13
ACCACACCTTCTACAATGAGCTGCGTGTGGCTCCCGAGGAGCACCCCGTGCTGCTGACCGAGGCCCCCCTGAACCCCAAGGCCAACCGCGAGAACCCAGGTGAGTGGCCCGCTACCTCTTCTGGTGGCCGCCTCCCTCCTTCCTGGCCTCCCGGAGCTGCGCCCTTTCTCACTGGTTCTCTCTTCTGCCGTTTTCCGTAGGACTCTCTTCTCTGACCTGAGTCTCCTTTGGAACTCTGCAGGTTCTAGATC
+
CCCBCCBBFFFFGGGGGGGGGGHHGFGGHGHHHGGGGGGGGHHHHGGGFGGGHHHHHHHGGGGGGGGGGGGHHHHGGGGHGHHHHGGGGGGGGGHGGFHGHHHFHHEFHHGGGFGHHHHHHHHHDGGHHGGGGGHGHHGHHHHGGGGGGGGGGGAGGGGGGGGFFFFFFFFFFFFBFFFFFFFFFFFFFF;DFFFFFFFFFFFFFFFFFFFFFFFFFFFFFFFFFFFFFFFFFFFFFFFFFFFFFFBFFFE
@M05620:37:000000000-D9766:1:1101:10048:9831 1:N:0:13
GAGGCTGCTTTGGAAGAAACTCATAGATTACTGCAACAGTTCCCCCTGGACCTGGAAAAGTTTCTTGCCTGGCTTACAGAAGCTGAAACAACTGCTAAAGATCCTTAACCGTCCGGCAAGTCTCCTAGCCGACTCACAAGACGTCAACGCGCTGATGCAACCCTGGCAAGTACGGCAGGCAATTCAGCTATCGCCCTCTTGTGGCTCCACTTGATCCATTCTAAGAATTTTTACTTGTAGCAGACATACCA
+
A3A3AAFAFFFFGFGGFFGGGGHHHHBGHHGHFHFFHHHDGHHHHGGGHFHGHHHFGGBGBFHHHFGGHHHGGFGHHHGHGHHHHH3BBGHGF3B4BBBG3333444333>?EE//>//?B3BB3334B3//><?1B?1B0F//?/?@E//<>@A111<1>0.00<C/<E<00<.<ADG?C.;CG0C:00<99EA.9.FFB;0.9;F9B9C9F00=CB0;:BFFB/9BF///9///9;//9///;.///;:
@M05620:37:000000000-D9766:1:1101:27315:9837 1:N:0:13
AGTGCCAGCTCTCCATCGCACAGGGCACCAAGGGCCTGGCCCCTCCATCCAGAAAACCTATGACCTCACCCGCTACCTGGCGCACCCACTCCGCAGCTTGGCTGGGACCTATGTGAGTATCCAGCGTAGGAATCTGGGCGTTGGGGCGGCGTGCGGAGTTGGGGAAAGCCAGTCCTAACCGTGGAGGGTTCTGGTAAATGATGGGGTGAGGAGGGGCTCTTTGGCTCCCACCAGTCCCCCTGTCTGGTCTA
+
>A>1>BFFAFFFGFGEBAE1E?GCG0ABFBFGBB0BBB/FGGGHGGHHHFFGHHH0BAGH1AGGGABFHHH>E>>EGHBF0>EEGGA/?FGB>E/E>GBBEGHGGGHHGHHHHGHGHHHHHHGHHGGACGGBGHHHHHACGCGHGG.<C-;;A.AA9AEFFF@@--9F/;-AFFFFFFFF@FF@-AF@BFFFFFFFFFFFFFFFFFB@FFF/BF@@@@FFFFFFFFFFFFFFFFFFFFFF@FFFFFFFFFB
@M05620:37:000000000-D9766:1:1101:4027:9849 1:N:0:13
GAGGCTGCTTTGGAAGAAACTGAGAAACCACTGACACAGGACCCCCAGACCACATAACCGTACCTTGCCTGGCTACCAGAAGCTGCCACACCTCCTACAGGATGCTACCAGTCAGGCAAGTCTCCTAGCCGACTCCCCTGGCGTACCCGCGCTGCTGACACAATGGCCAGTCCTTCAGGCATTTCCGGTTTCGCACTCTTGTGGGTCCACTTGCGCCCTTCTCAGCCATGTTACTTGTACCTGACTCGCCA
+
>1>AAAFAFFFFGGGG1FGGG1B1D3B0BB0BB1BGGHB000FA///B/AB0B/B1AB1AB/A/AD1ABBA?001>BBGEG1FB110FF0/B0BFG1B1BF0BF0>B101>B1>FG0CGG1BGGHH1B<0<<>>CG/A<?/<>?/@/1//><AG.1F0/0<<<<<CFH/<<DF0:GFHBH.;00GHF-:;EFAE.;@/FBFFFB.;FEGFFGGF-99-;;FB9/BFF-;///;/;/:/;9FFFFF/;99@A
@M05620:37:000000000-D9766:1:1101:17827:9853 1:N:0:13
ACCACACCTTCTACAATGAGCTGCGTGTGGCTCCCGAGGAGCACCCCGTGCTGCTGACCGAGGCCCCCCTGAACCCCAAGGCCAACCGCGAGAAGATGACCAGGTGAGTGGCCCGCTACCTCTTCTGGTGGCCGCCTCCCTCCTTCCTGGCCTCCCGGAGCTGCGCCCTTTCTCACTGGTTCTCTCTTCTGCCGTTTTCCGTAGGACTCTCTTCTCTGACCTGAGTCTCCTTTGGAACTCTGCAGGTTCTA
+
CCCBCCCDFFFFGGGGGGGGGGHHGGGEHGHHHGGGGGGGGHHHHGGGEGGGHHHHHHHGGGGGGGGGGGGHHHHGGGGHGHHHHGGGGGGGGGHHHHFHHHHGHHHHHHGGHHGGGGGHHHHHHHHHHHGHHGGGGGHGHHGHHHGGGGGGGGGGGG9CGGGGGGFFFFFFFFFFFHFFFHFHHFFFFFHFFFFFFFHFFFFFFFFFFFFFFHHFFFHFFFFFFFFFFFFFFFFFFFFFFFFHFFFFFFF
@M05620:37:000000000-D9766:1:1101:7588:9858 1:N:0:13
GAGGCTGCTTTGGAAGAAACTCATAGATTACTGCAACAGTTCCCCCTGGACCTGGAAAAGTTTCTTGCCTGGCTTACAGAAGCTGAAACAACTCCTACAGGATGCTACCCGTAAGGAAAGGCTCCTAGAAGACTCCAAGGGAGTAAAAGAGCTGATGAAACAATGGCAAGTAAGTCAGGCATTTCCGCTTTAGCACTCTTGTGGATCCAATTGAACAATTCTCAGCATTTGTACTTTTAACTGACAAGCCA
+
BABCABFCFFFDGCGGFGGGGGHHHGHHHHHHHHCHGHHHHGGGHGEFFFGHHGFGB32GFGHHHHHGFGGFGHHEBFGHHHGHHEEHFGEHHFGHHH3BBBB@BFHHHG??>EFFF3BFHFBFFGGGFG3F3FGFGHHGGHGEGHHH?FG@GFGHGHHHFGHFHFHFGG1?FG@@=F?FG<GGHGEEEEF1=<=G<CDGDDHDDCG<G;C0C;GHFGGG0<<GCGFG0<G9;FFG0CFBCC0;BCF;.C/
@M05620:37:000000000-D9766:1:1101:12424:9893 1:N:0:13
GAGGCTGCTTTGGAAGAAACTCATAGATTACTGCAACAGTTCCCCCTGGACCTGGAAAAGTTTCTTGCCTGGCTTACAGAAGCTGAAACAACTCCTACAGGATGCTACCCGTAAGGAAAGGCTCCTAGAAGACTCCAAGGGAGTAAAAGAGCTGATGAAACAATGGCAAGTAAGTCAGGCATTTCCGCTTTAGCACTCTTGTGGATCCAATTGAACAATTCTCAGCATTTGTACTTGTAACTGACAAGCCA
+
CCCCCCFCFFFFGGGGGGGGGGHHHHHHHHHHHHHHGHHGHHHHHGGGHHHHHHHGGHHHHHHHHHHHHHHHHHHHHHHHHHHHHHHHHHHHHH@FGG@FFEGFFHHHHHAEEGHHF3BGHAEGGHHHHHGHEHHHHGGEDHGEHFHHGFHHHGHHHGHHHHEHHHHHGGFFGHFGGGGHHHHHHHGGGGGFGEHHCGFHHGHGFHHHHHHFHFHHHCGCGHHHHHHGHHHFFGGGBFGFFFGEGFFFGG/
@M05620:37:000000000-D9766:1:1101:24571:9907 1:N:0:13
ACCACACCTTCTACAATGAGCTGCGTGTGGCTCCCGAGGAGCACCCCGTGCTGCTGACCGAGGCCCCCCTGAACCCCAAGGCCAACCGCGAGAAGATGACCGGTGCGTGGCCCGCTCCCTCTTCTGGTGGCCGCCTCCCTCCTTCCTGGCCTCCCGGCGCTGCGCCCTTTCTCCCTGGTTCTCTCTTCTGCCGTTTTCCGTAGGACTCTCTTCTCTGCCCTGCGTCTCCTTTGGCACTCTGCAGGTTCTAG
+
BCCCBCDDFFFFGGGGGGGGGGHHGFGBEEHGHGGGGGGGGHGHHGGGGGGGGHHHHHHGGGGGGGGGGGGHGHHGGGGHGHHHHGGGGGGFGGHGHHHH2BC>C>>FEGGHHGGG-<EGHHHHHHHHHGHHGGGGGGGGGGGGGGGGGGGGGGGGGBFFFFFFFFFFFFFFF0FF0ABFFFFFFFFFFFFFFAFFFFFFF.AFBFFFFFFFHHFFF0BEFFAAFFFFFFFFBF0;F;BFFF0FFFFFBB:
@M05620:37:000000000-D9766:1:1101:15529:9913 1:N:0:13
GAGGCTGCTTTGGAAGAAACTCATAGATTACTGCAACAGTTCCCCCTGGACCTGGAAAAGTTTCTTGCCTGGCTTACAGAAGCTGAAACAACTGCTCAAGGTTCCTACAAGAAAAGACAGCCTCAAGGCTGAAACCCAGGAAAACAGCGAACTGAAGAAACCCAGGCAAGTCAGTCATGCCTTTCCGATTACGCACTCTTGTGGATCCAAATAACCCCTTCTAAGCCTTTGTACTTGTGACAGACCAGCCA
+
CBBCBCFCFFFFGFGGGGGGG4BFGBFFEDGHGGF4FFEDGG5G22AAFFCHFHH23A2B35AGHHHH3GGHFFG3AFG533333FBFBEHGG3FG3@3@B@@3F44@BGH2BB2?1232//223333?300333B/??//B22?/2B/////>@2>D@20=?//?/=0FGDGG1FG11>F<11=1>.<..<<C.<-=00:G0.<0::00000;:99.:./0900;0:000;0;09;;00C00/;9;FE..
@M05620:37:000000000-D9766:1:1101:11155:9946 1:N:0:13
GAGGCTGCTTTGGAAGAAACTCATAGATTACTGCAACAGTTCCCCCTGGACCTGGAAAAGTTTCTTGCCTGGCTTACAGAAGCTGAAACAACTCCTACAGGATGCTACCCGTAAGGAAAGGCTCCTAGAAGACTCCAAGGGAGTAAAAGAGCTGATGAAACAATGGCAAGTAAGTCAGGCATTTCCGCTTTAGCACTCTTGTGGATCCAATTGAACAATTCTCAGCATTTGTACTTGTAACTGACAAGCCA
+
>11>A>1AFFBDAGGF1BBFBBAAEGFHF1GHFHDBGFF1DFGHHGAF/BGEGAAAFAGGFHGHFGDGHHHHHHGFHHHGGGHGCGGGHFHHCDF11FGFHBGGHHHHHHGGEFHGHHHHHGGHGHHHHGHFHHHHF1GGCECCGFGGGFHHHHHHHFHHHHAGGHH0FFFFGF?GHGHHHHHHHGFFGGGFHHHHGHHHHHHCFFHHGHHCGEHHH/CGGHHHEGHHHHGFFFFG0BFFGGGBFGFG?EB
@M05620:37:000000000-D9766:1:1101:2921:9954 1:N:0:13
ACCACACCTTCTACAATGAGCTGCGTGTGGCTCCCGAGGAGCACCCCGTGCTGCTGACCGAGGCCCCCCTGAACCCCAAGGCCAACCGCGAGAAGATGCCCGGTTATTGGCCCGCTACCTCTTCTGGTGGCCGCCTCCCTCCTTCCTGGCCTCCCGGAGCTGCGCCCTTTCTCACTGGTTCTCTCTTCTGCCGTTTTCCGTAGGACTCTCTTCTCTGACCTGATTCTCCTTTGGAAATCTGCATGTTCTAG
+
3>>ABAAAFFFFGGGGGGF5G5GHCEFEHCGHHGGGEGECDHAHHGGEEFGF5GGHGHHG0>0>FGGGGGGBGFHGGG/FFGHH/FEEGCGG@??GHB1?0/><//111??GGCC-ADH00<GGH<DGCA<GC-ADAGE//C9FBF0;/;.99CE.--:AFBF99DB?FFB//BF99B/999FB/9B9///F-;DFFFF.;9A99//9/F///BF///;F/BB//;/;FBFF/99B/;;B/BB/;;BB//9
@M05620:37:000000000-D9766:1:1101:26684:9955 1:N:0:13
AGTGCCAGCTCTCAATCGCACAGGGGACCCAGGGCCTGGCCCCTCCATCCAGAAAACCTATGACCTCACCCGCTACCTGGAGCACCAACTCCGCAGCTTGGCTGGGACCTATGTGAGTATCCAGCGTAGGAATCTGGGAGATGGGGAGGAGTGCGGAGTTGGGGAAAGACAGTCCTAACCGTGGAGGGTTCTGGTAAATGATGGGGTGAGGAGGGGCTCTTTGGCTCCCACCAGTCCCCCTGTCTGGTCTA
+
>A>3>DFFBFFFG4FGGFFAE?FCFABAEBCGBEFEFGGHHHGHGGHHHHHHHHHBGEHHHFHHHGHFHHHEE@EEHHGH2FGHHGAFFHHHEGCGGHGFG3GGGGFHGHHHHDGFHGFG3BGHHGGFFCGFBG1@GC0?/0?FHG.C-.>>F1<A-CGHD/;AECGHFFCG0CFG0CCGGFEG?EGG;FFFFF;FGGGGGGFFFFFF?FFFAD-;BDFBFFFFFFFFFFFDEFFFFFFFAEBFFFEFFFF
@M05620:37:000000000-D9766:1:1101:12006:9963 1:N:0:13
ACCACACCTTCTACAATGAGCTGCGTGTGGCTCCCGAGGAGCACCCCGTGCTGCTGACCGAGGCCCCCCTGAACCCCAAGGCCAACCGCGAGAACCCGGGTGAGTGGCCCGCTACCTCTTCTGGTGGCCGCCTCCCTCCTTCCTGGCCTCCCGGCGCTGCGCCCTTTCTCACTGGTTCTCTCTTCTGCCGTTTTCCGTAGGACTCTCTTCTCTGCCCTGAGTCTCCTTTGGAACTCTGCAGGTTCTAGATC
+
BBBABAABFFFFGFFGGGGGGGHHGGGEDGHHHGGGEGG2EGHHHGGEAFDFFGHFHHHCEGGGGGGGGGGHHHHGGGGHFHHHHGGGGGGGGGFGCB/C?C?FHDE.FH@DC-=GFHHHHHBGG/::CDCGGGHGEFGGGGGGB/FGFGGGG@-BB?B.@BDB?FFFBF/:F/.//:FFFFFFFFFFFBFFFEFFFFEDBBF/;BFFFFFFFFEFFFFFFFFF/;FBFEE/BBFFFFFEFFFFFF/B/;/
@M05620:37:000000000-D9766:1:1101:18228:9967 1:N:0:13
GAGGCTGCTTTGGAAGAAACTCATAGATTACTGCAACAGTTCCCCCTGGACCTGGAAAAGTTTCTTGCCTGGCTTACAGAAGCTGAAACAACTCCTACAGGATGCTACCCGTAAGGAAAGGCTCCTAGAAGACTCCAAGGGAGTAAAAGAGCTGATGAAACAATGGCAAGTAAGTCAGGCATTTCCGCTTTAGCACTCTTGTGGATCCAATTGAACAATTCTCAGCATTTGTACTTGTAACTGACAAGCCA
+
AAAAA?FAFFFFF11BFGCGGGFFFHFHFBFEFHEHFHHFFDGGHGEFFFFGHHHFCFGHEDFFHFHHHHHHFHHHHHHGHHHHHHHHHHHHHDHHFHHHHFHGBGHHHHGGGGHHHHHHGHHGEHHHHHHHHG1FH1GGGHGGHHHGBFHHHHHFHFHHHG/FGHHHHGHF1FGHGHHHGBHHHHGGGGGHHHHHHHHHHHHGHHHHHHHHHHHHHCHHGHHHHFHHHHHFGGGGGGGGGGGGGGFFEGF
@M05620:37:000000000-D9766:1:1101:18113:9970 1:N:0:13
AGTGCCAGCTCTCAATCGCACAGGGGACCCAGGGCCTGGCCCCTCCATCCAGAAAACCTATGACCTCACCCGCTACCTGGAGCACCAACTCCGCAGCTTGGCTGGGACCTATGTGAGTATCCAGCGTAGGAATCTGGGAGTTGGGGAGGAGTGAGGAGTTGGGGAAAGACAGTCCTAACCGTGGAGGGTTCTGGTAAATGATGGGGTGAGGAGGGGCTCTTTGGCTCCCACCAGTCCCCCTGTCTGGTCTA
+
AA>ABFFFBFFFFGGBBFFGEGHGFGGGFEGHGGEAFAGF2GGGGGFHBEHFGC3FHEFHHHHHHHCHHHHGGFEGHHHFHHHFCGHHGFHHGGGE>FEGGHHGGAHHGHHHHHHHHHHHHHHHG@CBDFHHHHFHFHGFGHHHCCFGGGGHHHHHGFHFHHGGGGHHHHHHHHHHHHHFAEFGGGGGAFGGGGFFGGGGGGGGGGFFFFFFFFFFACFFFBFFFFFFFFFFFFFFFFFFFFFFFFFBFFB
@M05620:37:000000000-D9766:1:1101:21690:9981 1:N:0:13
ACCACACCTTCTACAATGAGCTGCGTGTGGCTCCCGAGGAGCACCCCGTGCTGCTGACCGAGGCCCCCCTGAACCCCAAGGCCAACCGCGAGAAGATGACAGGTGCGTGGCCCGCTCCCTCTTCTGGTGGCCGCCTCCCTCCTTCCTGGCCTCCCGGCGCTGCGCCCTTTCTCACTGGTTCTCTCTTCTGCCGTTTTCCGTAGGACTCTCTTCTCTGCCCTGCGTCTCCTTTGGCACTCTGCAGGTTCTAG
+
BBCCCCCCFFFFGGGGGGGGGGHHGEGFHGHHHGGGGGGGGHHHHGGGDEGGHHHHGHHGGGGGGGGGGGGHHHHGGGGHGHHHHGGGGGGGGGGHHHHH2FCFH1<=CFGHHGGG-CEGHHHHHFHHHGHGCDGGGHGHHGGGGGGFFGFGGGGGGAGFFFFFFFFFFFFFF0BB0BFFFFFFFFFFFFBFFADFFFFFF.:A0FFFFFFFFFFFF09ABFEFADFFFEFFEF0;BFFFFBBFFFFFFF;
@M05620:37:000000000-D9766:1:1101:22368:9995 1:N:0:13
GAGGCTGCTTTGGAAGCAACTCATAGATTACTGCCACAGTTCCCCCTGTCCATGTAACAGTTTCTTTCCTGGCTTACAGAAGCGTAAACAACTCCTCCAGGATGCTACCCGTACGGAAAGGCTCCTCGAAGACTCCCCGGGCGTCCACGAGCTGCTGCAACCCTGGCAAGTACGTCAGGCCTTTCCGCTTTAGCACTCTTGTGGATCCAATTGACCCCTTCTCAGCATTTGTACTTGTAACTGACAAGCCA
+
A>AAAACAFFFFGGGG4FGGGGHFG5DFHF4FGBHHFFA35AFA2E2B3BB5F5ADD55BDFGH5D5DFHHHHH1AFGH5BGG0?11?F5?FF3FH2FGCHAG323BGCGG1/1E/>/EECGFFFHCE?0?ECGHFEDCCG/CGG@D1?C@CDF1FC1GHH..CC.G/<<=<0::CCAFFAGHFHHDGGG?BFBFF9F;09BFDFFFGFB9FGB;F/.AFFFFFFFFFFFFFFFFFFFFFFFFFFF/;.A.
@M05620:37:000000000-D9766:1:1101:23916:9997 1:N:0:13
ACCACACCTTCTACAATGAGCTGCGTGTGGCTCCCGAGGAGCACCCCGTGCTGCTGACCGAGGCCCCCCTGAACCCCAAGGCCAACCGCGAGAAGATGACAGGTGCGTGGCCCGCTACCTCTTCTGGTGGCCGCCTCCCTCCTTCCTGGCCTCCCGGCGCTGCGCCCTTTCTCCCTGGTTCTCTCTTCTGCCGTTTTCCGTAGGACTCTCTTCTCTGCCCTGCGTCTCCTTTGGCACTCTGCAGGTTCTAG
+
AAAAA?AAFFCDDGGFFGGDG1AEEAEEECHHFFFEG/EEEHHHHGGGCEGGHHFHFFHGGGGGFEEEGGGHHHHGGGGHGGHHEFGCGCGGGGHGFFGH1FF?G1>FEGGHHGGG-CHHHHHHHFGGHGHHGGGGGHGHHGGGGGGGFGGGGGGGGGG?@@F@@F@@FFFFF/BFFFFFFFFFFFFFFFFF@FFFFFFFB-BBBFFFFFFFFFFFF/BFFFF?F@FFFFFFEF/;F9BFFFBFFFFFFBB
@M05620:37:000000000-D9766:1:1101:11770:10000 1:N:0:13
ACCACACCTTCTACAATGAGCTGCGTGTGGCTCCCGAGGAGCACCCCGTGCTGCTGACCGAGGCCCCCCTGAACCCCAAGGCCAACCGCGAGAAGATGACAGGTGAGTGGCCCGCTACCTCTTCTGGTGGCCGCCTCCCTCCTTCCTGGCCTCCCGGAGCTGCGCCCTTTCTCACTGGTTCTCTCTTCTGCCGTTTTCCGTAGGACTCTCTTCTCTGACCTGAGTCTCCTTTGGAACTCTGCAGGTTCTAG
+
AAAABAAAFFFFFGG4AFGGFDFGEEEGEEGHFGFAEEGCEHHHHGEG11EEGFAFHEFFGGGGEG@EGGGHHHEEGGGEFHHGAFGGG<BC?<GHB1?GG1F1FGFGHGGHHCGGGGHFHFGHHE0GHGHHGGG?FCCG/EHHG/CFCA;FGG?AA9?BGGG?BGB?BFB/BBFFB9FFF/FFFBFFFFFFBDFFFFFBBFDD/BFFFFFFFBFFFEFFBFFFF//BFFFFFBB//;FFF/FFFAF/9BB
@M05620:37:000000000-D9766:1:1101:18209:10014 1:N:0:13
ACCACACCTTCTACAATGAGCTGCGTGTGGCTCCCGAGGTGCACCCCGTGCTGCTGACCGAGGCCCCCCTGAACCCCAAGGCCAACCGCGAGAAGATGACAGGTGAGTGGCCCGCTACCTCTTCTGGTGGCCGCCTCCCTCCTTCCTGGCCTCCCGGAGCTGCGCCCTTTCTCACTGGTTCTCTCTTCTGCCGTTTTCCGTAGGACTCTCTTCTCTGACCTGAGTCTCCTTTGGAACTCTGCAGGTTCTAG
+
BBABBBBBFFFFGGGGGGGGFFGFEBEEHAGHHGGEEEEEGHHHHGGGEEGFFFBGGHHGGGCGEFEGGGGHHHGGGGGHGHHFHGGGGCCDCFHHFGHHHFGFGGHHHGGHHGGGGGHHHHHHHEDDGGHHGGG?AEGHFGHHHHHHGGGGGGGFG-?DGGGGGGFFFFFFFFFFFFFFFFFFFFFFFBFFFFFFFFFFFFDDFFFFFFFFFFFFFBFFFFFFFFFFFFFFFFEFFFFFFFFFFFFFFFF
@M05620:37:000000000-D9766:1:1101:4864:10043 1:N:0:13
GAGGCTGCTTTGGAAGAAACTCATAGATTACTGCAACAGTTCCCCCTGGACCTGGAAAAGTTTCTTGCCTGGCTTACAGAAGCTGAAACAACTCCTACAGGATGCTACCCGTAAGGAAAGGCTCCTAGACGACTCCAAGGGAGTAAAAGAGCTGATGAAACAATGGCAAGTAAGTCAGGCATTTCCGCTTTAGCACTCTTGTGGATCCAATTGAACAATTCTCAGCATTTGTACTTGTAACTGACAAGCCA
+
AABBBBFAFFFFGGGGGGGGGGHHHHHHHHHHHHHHHHHFHHHHHGGGHHHHHHHHFHHHFGHHHHHHHHHHHHHHHHHHHHHFHHHHHHHHHFGHHHBGGBG3FGHHHH>EEFA3F3FGFEGGGFHF33<>EGGFFFGGGHGBF2HDGGHEHHHHGDHGHFHHBHH0FF?FFGGHGF0FGHHHHHGGGGGGHGHH<<DD<GG?C:;GCGFCGFGHHFHHFHHF0CBFCFG0CFFG0FGFGGFFGFGGGGB
@M05620:37:000000000-D9766:1:1101:12997:10045 1:N:0:13
AGTCCCAGCTCTCCATCGCACAGGGTACCCAGCGCCTGGCCCCTCCATCCAGACACCCTATGACCTCACCCGCTACCTCGCGCACCCCCTCCGCAGCTTGGCTGGGACCTATGTGAGTATCCAGCGTAGGAATCTGGGCGTTGGGGCGGCGTGCGGCGTTGGGGCAAGCCAGTCCTAACCGTGGCGGGTTCTGGTAAATGATGGGGTGAGGAGGGGCTCTTTGGCTCCCACCAGTCCCCCTGTCTGGTCTA
+
>>11>B11BCCFFF1BAAA1EEGCF00BBAGE0AE0AFFFGHGHGG01FFGFG/B0BEG01AFGHABFHHH/>>>>GF1B/>>EEGE/>EE//E/E<G<BCGFFGGHHGH1FGHFBFHFFGH1GHGG/AA11>GGFF0.-CAAG?@.:A-;AA?@@-9@@@F;@-----;-AFFFF//BF@FF@-@@?@FFFFFFFFFFFBFFFFF?;AF?9BF@??@FFFFFFFFFFFEFFFFFFFFFF@EFFFFFFFF/
@M05620:37:000000000-D9766:1:1101:16273:10049 1:N:0:13
ACCACACCTTCTACAATGAGCTGCGTGTGGCTCCCGAGGAGCACCCCGTGCTGCTGACCGAGGCCCCCCTGAACCCCAAGGCCAACCGCGAGAACCCAGGTGAGTGGCCCGCTACCTCTTCTGGTGGCCGCCTCCCTCCTTCCTGGCCTCCCGGAGCTGCGCCCTTTCTCACTGGTTCTCTCTTCTGCCGTTTTCCGTAGGACTCTCTTCTCTGACCTGAGTCTCCTTTGGAACTCTGCAGGTTCTCGATC
+
BBBABBBBFFFFGGGGGGGGGFHFFBEAEAGGEFGEEEGGGHHHHGGGEEEFHHHHHHFGCGGGGGFGGGGGHGHGGGGHGGHHHFFEGFBCCDHHG/?FFHHHHHGGHGCGG-CHHHHHHHHHG/CFHGGGGGEGHHGHHHHBBFGGGGGGGGFFGGGGGGGFFFFFFFFFFFBFFFFFFFFFFFFFFBADFFFFFFFFFFFFFFFFFFFFFFBFFFFFFFFFFFFFFFFFFFFFFFFBFFFFFF/:/B?
@M05620:37:000000000-D9766:1:1101:15667:10049 1:N:0:13
GAGGCTGCTTTGGAAGAAGCTCATAGATTACTGCAACAGTTCCCCCTGGACCTGGAAAAGTTTCTTGCCTGGCTTACAGAAGCTGAAACAACTCCTACAGGATGCTACCCGTAAGGAAAGGCTCCTAGAAGACTCCAAGGGAGTAAAAGAGCTGATGAAACAATGGCAAGTAAGTCAGGCATTTCCGCTTTAGCACTCTTGTGGATCCAATTGAACAATTCTCAGCATTTGTACTTGTAACTGACAAGCCA
+
ABABBBFBFFFFFGGGCF4FGGCHFGHHHCHHHHHFGFGFGHGHHGGGHGHHHHHHHHGGGHHHHHHHHHHFHHHHHHEFHHHHHGGHHGHHHHGHHGGHF?GGGHFHHHG?>ECGECBEGFGHGHHHHHGHHHHHEGFFGCABGHHHBEFBFFFGHHHHHFHHHHHHFGF<FG?GGHFHEHHDHHGGGGED<GHHFFHHHHHDFCGFHFHFHCGHHBHC0CCGCHHHHHHBFFGFBBFFFFFFGGFFFG9
@M05620:37:000000000-D9766:1:1101:24392:10059 1:N:0:13
GAGGCTGCTTTGGAAGAAACTCATAGATTACTGCAACAGTTCACCCTGGACCTGGAAAAGTTTCTTGCCTGGCTTACAGAAGCTGAAACAACTCCTACAGGATGCTACCCGTAAGGAAAGGCTCCTAGAAGACTCCAAGGGAGTAAAAGAGCTGATGAAACAATGGCAAGCAAGTCAGTCATTTCCGCTTTAGCACTCTTGTGGATCCAATTGAACAATTCTCACCATTTGTACTTGTAACTGACAAGCCA
+
AA>>A11>FF3DCFFE1AB1A1133D1DBA1FB1B1BBFA2A2DFF0B/0B0AAF0BFFAB2ADDADFFH1/00AAFGFGA1BBCFF1B>//@11B1B1B00BBBBBG0B?>>E>1BB0>0/BB/1B1BF1BGGFEBGD/EG/?<FFG1F0<DFGF1@>1@@GD@FFGC//?<C?11<1??=>FH1<E.AF1<DGHCBDDG00.0<G<0<C000;CGC:;;;C00:0<;CH0CFFB0;B9B000;9CCE./
@M05620:37:000000000-D9766:1:1101:19905:10060 1:N:0:13
GAGGCTGCTTTGGAAGAAACTCATAGATTACTGCAACAGTTCCCCCTGGACCTGGAAAAGTTTCTTGCCTGGCTTACAGAAGCTGAAACAACTCCTACAGGTTGCTACCCGTAAGGAAAGGCTCCTAGAAGACTCCACGGGAGAAAAAGAGCTGATGAAACAATGGCAAGCAAGTCAGGAATTCCCGCTTTAGCACTCTTGTGGATCCAATTGAACAATCCCCACCATTTGTACTTGTAACTGACAAGCCA
+
CCCCCCFCFFFFGGGGGGGGGGHHHFGHHHEGHFHHGHHF5FHHFGGGEHHHGHHGHHHHGAFGHHHHHHBHGHHGHHHHHGHHHHHHHHCGH3FFGG3FG3BEG@4FCH?1>1FGBGHHFF3B/33DF?333FG3?2<///B/BF20//@2<F2G2FGHB0/??1?F1/.<0<>GG101<G1111<-A..0=0GF<:00;0;.C0:/CGHGF;00<90/;0.;.:.9;BF0;FF00;99FC09C:;..;/
@M05620:37:000000000-D9766:1:1101:19119:10067 1:N:0:13
ACCACACCTTCTACAATGAGCTGCGTGTGGCTCCCGAGGAGCACCCCGTGCTGCTGACCGAGGCCCCCCTGAACCCCAAGGCCAACCGCGAGAACCCAGGTGAGTGGCCCGCTACCTCTTCTGGTGGCCGCCTCCCTCCTTCCTGGCCTCCCGGAGCTGCGCCCTTTCTCACTGGTTCTCTCTTCTTCCCGTTTTCCGTAGGACTCTCTTCTCTGACCTGAGTCTCCTTTGGAACTCTGCAGGTTCTCGAT
+
BBBBBBABFFFFGGGGGGGGGGHFGEGEHEHHHGGGGGGGGHHHHGGGGFGFHHHHHHHGGGGGGGGGGGGHGHHGGGGHGHHHHGGGGGGGGGHHG/GGGHHHHHGGHHGGG?FHHHGHHHHGGHGHHGGGGGGGHHGHHHHGGGGGGGGGGG-BGGGGGGGFFFFFFFFFFFF/FFFFFFFFFFFFFFFEFFFFFFFFFFFFFFFFFFFFFFFBFFFFBFFFFFFFFFFFFFFFFFFF/FFFFFF/;FB
@M05620:37:000000000-D9766:1:1101:8983:10075 1:N:0:13
ACCACACCTTCTACAATGAGCTGCGTGCGGCTCCCGAGGAGCACCCCGTGCTGCTGACCGAGGCCCCCCTGAACCCCAAGGCCAACCGCGCGAAGATGACAGGTGAGTGGCCCGCTCCCTCTTCTGGTGGCCGCCTCCCTCCTTCCTGGCCTCCCGGAGCTGCGCCCTTTCTCCCTGGTTCTCTCTTCTGCCGTTTTCCGTAGGACTCTCTTCTCTGCCCTGAGTCTCCTTTGGCACTCTGCAGGTTCTAG
+
AAAAAAAA>FFFGGGFDG1BGFHHGGG00AAAE/FE/EEE?GHFHGGC/AAF1FBGHHE>>E?EGFGGGGEHHHGGGGGHGGHHHGGGGG/>@CG?<GDG1FFFHFFF<FFGEGGG-<CHHHHGHHHBGGHH-AABBEFFGGGG;CFGGGGGGGGG@-;=AFB@@F@?F/:FF/;FFFBBBFBFFFF:FFFF@BFFF9FBFFBF/BBFFFFFFFFFF/;AFF;;BFFFFBBBFF/;F9B9FB/BFAFFBB9
@M05620:37:000000000-D9766:1:1101:7734:10087 1:N:0:13
ACCACACCTTCTACAATGAGCTGCGTGTGGCTCCCGAGGAGCACCCCGTGCTGCTGACCGAGGCCCCCCTGAACCCCAAGGCCAACCGCGAGAACCCAGGTGAGTGGCCCGCTCCCTCTTCTGGTGGCCGCCTCCCTCCTTCCTGGCCTCCCGGCGCTGCGCCCTTTCTCACTGGTTCTCTCTTCTGCCGTTTTCCGTAGGACTCTCTTCTCTGCCCTGAGTCTCCTTTGGAACTCTGCCGGTTCTAGATC
+
BBBBBBBBFFFFGGGGGGGGGGHHGFGBAEHHHGGGGGGGGHHHHGGGGEGGHHGHHHHGGGGGGGGGGGGHHHHGGGGHGHHHHGGGGGGGGG?GDFGGFGFHHHGGHGFGG-CFHHHHHHBHDGFHHGGGGFHGHHGHHHGGGGFGGGGGGG-;DGFFFFFFFFFFFF:FFF.BFFFFFFFFFFF;F@ADFFFFFB.;DBFFBBFFFFFFFFBFFFFFFFFFFFFFFFB/B;BFBFF/;BDFFF/B/:/
@M05620:37:000000000-D9766:1:1101:23965:10087 1:N:0:13
ACCACACCTTCTACAATGAGCTGCGTGTGGCTCCCGAGGAGCACCCCGTGCTGCTGACCGAGGCCCCCCTGAACCCCAAGGCCAACCGCGAGAACCCAGGTGAGTGGCCCGCTCCCTCTTCTGGTGGCCGCCTCCCTCCTTCCTGGCCTCCCGGCGCTGCGCCCTTTCTCACTGGTTCTCTCTTCTGCCGTTTTCCGTAGGACTCTCTTCTCTGCCCTGAGTCTCCTTTGGAACTCTGCAGGTTCTCGATC
+
BBBBBBBBFFFFGGGGGGGGGGHHGGGECEHHGGGEEGEGGHGHHGGGGGGGHHHHHHHGGGGGGGGGGGGHGHHGGGGHGHHHHGGGGGGGGGHHG/?FGHHHHHGGHHFGGCGGHHHHHHHHHGGHHGGGGGHGHHGHHHGGGFGGGGGGDGFGGGFFFFFFFFFFFFBFFB9BBFFFFFFFFFFFFDDDFFFFFF.:DFFFFFFFFFFFFFBFFFFBBFFFFFFFFFF/BFFFFFF/;AAFFF/A/B?
@M05620:37:000000000-D9766:1:1101:9463:10092 1:N:0:13
ACCACACCTTCTACAATGAGCTGCGTGTGGCTCCCGAGGAGCACCCCGTGCTGCTGACCGAGGCCCCCCTGAACCCCAAGGCCAACCGCGAGAAGATGACAGGTGAGTGGCCCGCTACCTCTTCTGGTGGCCGCCTCCCTCCTTCCTGGCCTCCCGGAGCTGCGCCCTTTCTCCCTGGTTCTCTCTTCTGCCGTTTTCCGTAGGACTCTCTTCTCTGCCCTGAGTCTCCTTTGGAACTCTGCAGGTTCTAG
+
CCCCCCCBFFFFGGGGGGFGGGHHGGGBEFHHHGGFDGGGGHHHHGGGGGGGGHHHHHHEGECGGGGGGGGHHHHGGGGHGHHHHGGGGGBDGGHGHHHH2FFFH?GGHGGHHGGG-<FFHHHHHHGHHGHHGGGGGHGHHGHH<CFGGGGGGGGGG-<CFGFGGGFFFFFFF0BBFFFFFFFFFFFBFFFFFBFFFFFFFFFFBBBFFFFFFFFFF0<EBF/<FFFFF0FFFF0<B<BBF<0BFFFFFF<
@M05620:37:000000000-D9766:1:1101:22214:10136 1:N:0:13
GAGGCTGCTTTGGAAGAAACTCATAGATTACTGCAACAGTTCCCCCTGGACCTGGAAAAGTTTCTTGCCTGGCTTACAGAAGCTGAAACAACTCCTACAGGATGCTACCCGTAAGGAAAGGCTCCTAGAAGACTCCAAGGGAGTAAAAGAGCTGATGAAACAATGGCAAGTAAGTCAGGCATTTCCGCTTTAGCACTCTTGTGGATCCAATTGAACAATTCTCAGCATTTGTACTTGTAACTGACAAGCCA
+
ABCCCBFCFFFFGFGGGGGGGGHHHHHHHGHHHHGGFHHGHHHHHGGGHHHHHHHHHHHHHHHHHHHHHHHHHHHGHHHHHHHHHGGHHHHHHHHHHHFHHGHHGHHHHHFEEGHHHHHHFEGHGHFHHHHHHHHHFFHGGGGEGFFHHGHFHGHHHHHHHHAGHHHHHGGFGHGHHHBGACHHHHDGGGGFGHFHGHHHHFHEHHHHFHHHHGHHHCGHFHHHFHHGHHHCFGGGFGGFGGGGGGFGEGB
@M05620:37:000000000-D9766:1:1101:28416:10139 1:N:0:13
ACCACACCTTCTACAATGAGCTGCGTGTGGCTCCCGAGGAGCACCCCGTGCTGCTGACCGAGGCCCCCCTGAACCCCAAGGCCAACCGCGAGAAGATGACCGGTGGGTGGCCCGCTCCCTCTTCTGGTGGCCGCCTCCCTCCTTCCTGGCCTCCCGGCGCTGCGCCCTTTCTACCTGGTTCTCTCTTCTGCCGGTTTCCGTTGGACTCTCTTCTCTGCCCTGCGTCTCCTTTGGTACTCTGCTGGTTCTAG
+
AAA1A>A>CFFFFGGGEGAFGBGFEEEEFFGGEEFE0EG/AGCEGGEGAEE/1BAGHHFEEE?EGEEEEECFCGGEGCEGF/GHEGGGG/BC/??1?1D<1///>?<.>-<0<<-@-<<GGCB0:<C<GA:C@C-..9E/99/9090CFF.CAGEF@----;9@?F@-//BB;BFF/9/:/;9BFB//;/B/;-;;AB9B9/;F/9B9B//999B///9-BF-@9-99F///;B99F9FB////9/9////
@M05620:37:000000000-D9766:1:1101:23672:10139 1:N:0:13
AGTGCCAGCTCTCAATCGCACAGGGGACCCAGGGCCTGGCCCCTCCATACAGAAAACCTATGACCTCACCAGCTACCTGGAGCACCAACTCCGCAGCTTGGCTGGGACCTATGTGAGTATCCAGCGTAGGAATCTGGGAGTTGGGGAGGAGTGAGGAGTTGGGGAAAGACAGTCCTAACCGTGGAGGGTTCTGGTAAATGATGGGGTGAGGAGGGGCTCTTTGGCTCCCACCAGTCCCCCTGTCTGGTCTA
+
A3>ABFFFAFFFGGGGGGGCEGFGF2AEFD2FF2EE2AAA2AEGEEHHBFGADGG2FEHHF3DFGGHHFH3FF3FGHHHHHGHHGE1FEHHHGGGGEBHHGGHGGEHH/BGBFGHHHHHHHHHHHGGDGGFHHHHHHH0FGHHHGGFGGDEGH1FHFGHHHHGGGDHHGHHHHHHHHHHHGGHGFGGGAFGGGGFFGGGGGGGGGGGGFFFFFFBBBBFFFFFFFFFFFFFFFFFFFFFDBFFFFFFFFFF
@M05620:37:000000000-D9766:1:1101:13585:10145 1:N:0:13
GAGGCTGCTTTGGAAGAAACTCATAGATTACTGCAACAGTTCCCCCTGGACCTGGAAAAGTTTCTTGCCTGGCTTACAGAAGCTGAAACAACTCCTACAGGATGCTACCCGTAAGGAAAGGCTCCTAGAAGACTCCAAGGGAGTAAAAGAGCTGATGAAACAATGGCAAGTAAGTCAGGCATTTCCGCTTTAGCACTCTTGTGGATCCAATTGAACACTTCTCAGCATTTGTACTTGTAACTGACAAGCCA
+
CCCCCCFBFFFFGGGGGGGGGGHHHHHHHHHFHH4FGHHDGGHFEGEF2AFFHFGHHF2BFGHGFHHFFHHHHHHCHHHGHHHHH3GGHFHHGHHHDGHHHFHHHHHHHHGFGFHHHHHHHHHHGHBHHHHHHHHH33FFGHGGC3FDGGHHHHDGHHHGHF/GHHH0GFFD<GGHHHGHEHHGHGGGGGGHHHHHFHHHHHHGGHHHHHHHHFHHH/CGGHHHHHHHHHGGGGGGGGGFFGGGGG0FEGB
@M05620:37:000000000-D9766:1:1101:4116:10146 1:N:0:13
GAGGCTGCTTTGGAAGAAACTCATAGATTACTGCAACAGTTCCCCCTGGACCTGGAAAAGTTTCTTGCCTGGCTTAAAGAAGCTGAAACAACTCCTACTGGTTGCTAACCGTAAGGAAAGGCTCCTAGCCGAATCAAAGGGAGTAAAAGAGATGATGAAACAATGGCAAGTAAGTCAGACATTTCCGCTTTAGCACTCTTGCGGATCCAATTGCACAATTATCAGCCTTTGAACTTGTAACTGACAAGCCA
+
A?A?AAFAFFFFGCAFGGFGGFHHHBFDDG4GGBGGCG2555DA22AB2BFGCGCG3B2FBEDAGHH5353BGFGB55DGHFFHH33F3FEGH3F3GGBGFFF11@B431/>??1BFHH0F/30/BD43B/</?/3BF?FFG//2??GGE2<22@2@2>@2@F1<1FCCF1111@@FF1>FF1>F1<.>AC0=GFF<C0D00--:=:/:00;:000=/;FCF0C9F/;9;C0;9FF0CFBFFF0FF09E?/
@M05620:37:000000000-D9766:1:1101:13726:10164 1:N:0:13
ACCACACCTTCTACAATGAGCTGCGTGTGGCTCCCGAGGAGCACCCCGTGCTGCTGACCGAGGCCCCCCTGAACCCCAAGGCCAACCGCGAGAAGATGACAGGTGAGTGGCCCGCTCCCTCTTCTGGTGGCCGCCTCCCTCCTTCCTGGCCTCCCGGCGCTGCGCCCTTTCTCCCTGGTTCTCTCTTCTGCCGTTTTCCGTAGGCCTCTCTTCTCTGCCCTGCGTCTCCTTTGGCACTCTGCCGGTTCTAG
+
BBBCBCBAFFFFGGGGGGFGGGHHGFEBAEHGFFGEDGFGGHGHHGGGEEGGGHGHHHGEEECFGGGGGGGHGHHGGGGHGHHHHGGGGG>BFGHHHHHH2FF?G1??FFGHHGGG-CFHHHHHHHBGGGHHGGGGGHGHHGHHHGG09FFGGGGG?--CGFFFFFFFFFFFFBFFFEFB;FFFFFF/BFFFFDFFFFFFF.9A/;BFFFFFFFFFFBFFBF;DFAFFFBFF/B/;F9BBFF/;D@DE99/
@M05620:37:000000000-D9766:1:1101:15302:10165 1:N:0:13
AGTGCCAGCTCTCAATCGCACAGGGGACCCAGGGCCTGGCCCCTCCATCCAGAAAACCTATGACCTCACCCGCTACCTGGAGCACCAACTCCGCAGCTTGGCTGGGACCTATGTGAGTATCCAGCGTAGGAATCTGGGAGTTGGGGAGGAGTGAGGAGTTGGGGAAAGACAGTCCTAACCGTGGAGGGTTCTGGTAAATGATGGGGTGAGGAGGGGCTCTTTGGCTCCCACCAGTCCCCCTGTCTGGTCTA
+
CCCCCFFFCFFFGGGGGGGGGGHHGGGGGGHHGGGGGGHHHHGHGGHHHHHHHHHHHGHHHHHHHHHHHHHGGGGGHHHHHHHHHHHHGHHHGGGGGHHHGHHGGGHHGHHHHHHHHHHHHHHHHGGGGGHHHHHHHHHGGHHHGGGGGGGHHHHHHGHHHHGGGGHHHHHHHHHHHHHHGGGGGGGGEGGGGGBFGGGGGGGGGGFFFFFFFFFFFFFFFFFFFFFFFFFDEFFFFFFFAAB99FFBFB0
@M05620:37:000000000-D9766:1:1101:13863:10166 1:N:0:13
AGTGCCAGCTCTCAATCGCACAGGGGACCCAGGGCCTGGCCCCTCCATCCAGAAAACCTATGACCTCACCCGCTACCTGGAGCACCAACTCCGCAGCTTGGCTGGGACCTATGTGAGTATCCAGCGTAGGAATCTGGGAGTTGGGGAGGAGTGAGGAGTTGGGGAAAGACAGTCCTAACCGTGGAGGGTTCTGGTAAATGATGGGGTGAGGAGGGGCTCTTTGGCTCCCACCAGTCCCCCTGTCTGGTCTA
+
AAAAAF5FAFFFGDGGGGGGGEHFGGGGGGEHGGGGGGHHFHGEFGCHHHHHHBGHHGHHHHHHHGHFHHHGG>EFHHHHHHHHHH1GEHHHGGGGGHFGGHHGGGHHGHHHHHHHHHHHHHGHHGGGGGHHHHHHHHCGGGHHGGFGGGEGHGHHFGHHHHGGEGGHGHHHHHHHHHHHGGGG?EFGGGGGGGFFGGGGGGGGGGFBFFFEFFBBBBFFFFFFFFFFFFFFFFFFFFFFBFFFFFFFFF9
@M05620:37:000000000-D9766:1:1101:13742:10173 1:N:0:13
ACCACACCTTCTACAATGAGCTGCGTGTGGCTCCCGAGGAGCACCCCGTGCTGCTGACCGAGGCCCCCCTGAACCCCAAGGCCAACCGCGAGAAGATGACAGGTGAGTGGCCCGCTACCTCTTCTGGTGGCCGCCTCCCTCCTTCCTGGCCTCCCGGAGCTGCGCCCTTTCTCACTGGTTCTCTCTTCTGCCGTTTTCCGTAGGACTCTCTTCTCTGACCTGAGTCTCCTTTGGAACTCTGCAGGTTCTAG
+
CCCDDDCCFFFFGGGGGGGGGGHHGGGGHGHHHGGGGGGGGHHHHGGGEFGGHHHHGHHGGGGGGGGGGGGHHHHGGGGHGHHHHGGGGGGGGGHHHHHHHFG?FGHHHGGHHGGGGGHHHHHHHHHHHGGHGFGGGHGHHGHHHHGGFGGGGGGGGGGGGGGGGGFFFFFFFFFFFFFFFFFFFFFFHFFFFDFFFFFFFFFDFFFFFFFHFFFFFFFFFFFFFFFFFFFFFFFFFFFFFFFFFFFFFFF
@M05620:37:000000000-D9766:1:1101:11349:10181 1:N:0:13
ACCACACCTTCTACAATGAGCTGCGTGTGGCTCCCGAGGAGCACCCCGTGCTGCTGACCGAGGCCCCCCTGAACCCCAAGGCCAACCGCGAGAAGATGACCAGGTGAGTGGCCCGCTACCTCTTCTGGTGGCCGCCTCCCTCCTTCCTGGCCTCCCGGAGCTGCGCCCTTTCTCACTGGTTCTCTCTTCTGCCGTTTTCCGTAGGACTCTCTTCTCTGACCTGAGTCTCCTTTGGAACTCTGCAGGTTCTA
+
BBBBBBBBFFFFGGGGGGGGGEHHGEGEGFHHHGGGGGGGGHHHHGGGGGGGHHHHHHHGGGGGGGGGGGGHHHHGGGGHGHHHHGGGGGDCCGHGHHHHHHHGHHHHHHEGHHGGGCGHHHHHHHHGHHGHHGGGGGHGHHGHFHGGGGGGGGGGGG9?BGFGGGFFFFFFFFFFFFFFFFFFFFFFFFFFFFFFFFFFFFFFFBFFFFFFFFFFFFFFFFFFFFFFFFFFFFFFFFFFFFFFFFFFFFF
@M05620:37:000000000-D9766:1:1101:14969:10184 1:N:0:13
AGTGCCAGCTCTCAATCGCACAGGGGACCCAGGGCCTGGCCCCTCCATCCAGAAAACCTATGACCTCACCCGCTACCTGGAGCACCAACTCCGCAGCTTGGCTGGGACCTATGTGAGTATCCAGCGTAGGAATCTGGGAGTTGGGGAGGAGTGAGGAGTTGGGGAAAGACAGTCCTAACCGTGGAGGGTTCTGGTAAATGATGGGGTGAGGAGGGGCTCTTTGGCTCCCACCAGTCCCCCTGTCTGGTCTA
+
BCABCFFFCFFFGGGGGGGGGGHHGGGGGGHHGGGGGGHHHHGHGGHGHHHHHHHHHGHHHHHHHHHHHHHGGGGGHHHHHHHHHHHHGHHHGGGGGHHHGHHGGGHHGHHHHHHHHHHHHHHHHGGGGGHHHHHHHHHGGHHHGGGGGGEHHHHHHGHHHHGGGGHHHHHHHHHHHHHHGGGGGGGGEGGGGGCFGGHGGGGGGGFFFFFFFFFFFFFFFFHFFFFFFFFFFFFFFFFFFFFFHFFFFFB
@M05620:37:000000000-D9766:1:1101:16788:10191 1:N:0:13
[truncated: 2,518,712 more chars]
