# Supplementary material for: Fast but not furious: a streamlined selection method for genome-edited cells
Source: Life Sci Alliance. 2021 Apr 26;4(6):e202101051. doi: 10.26508/lsa.202101051 (PMC8127327; doi:10.26508/lsa.202101051)
Supplement: Supplementary file 1 [file LSA-2021-01051_Supplemental_Data_1.zip › SANGER and Deep Sequencing/ACTB/14_S14_L001_R1_001.fastq]

@M05620:37:000000000-D9766:1:1101:16826:1809 1:N:0:14
ACCACACCTTCTACAATGAGCTGCGTGTGGCTCCCGAGGAGCACCCCGTGCTGCTGACCGAGGCCCCCCTGAACCCCAAGGCCAACCGCGCCTCGGCCCCGGTTCTTGTCCCGCTACCTCTTCTTTTGTTCGCCTCCCTCCTTCCTGTCCTCCCGCATCTGCTCCCTTTCTCCCTGGTTCTTTCTTCTTCCGTTTTCCTTATTTCTCTCTTCTCTGCCCTTCTTCTCCTTTTTTTCTCTGCCGGTTTTCGT
+
3>AAAABBFFFFGGGGGGGGFFGFFA2BGFHHCEFAA2?2BE2BGEE0A1EFDBFC5GA0000>?1>EEE1233??E/////?//?E<B/////////////>//<111111----</<<<00D00<0//0.-.:.:.:/.:CC/;00/0;0/9.--.99000;9;/;00;0//9/.;;/:/9/:;/B///.9;BA/////////9/;/;BBB/B///99/./;;B/99/9//--9/99///--9;.;/-.
@M05620:37:000000000-D9766:1:1101:18775:1823 1:N:0:14
AGTGCCAGCTCTCAATCGCACAGGGGACCCAGGGCCTGGCCCCTCCATCCAGAAAACCTATGACCTCACCCGCTCCCTGGTTCTCCCCCTCCGCAGCCTTTCTTTTTCCTTTGTGAGTATCCAGCGTTTCTTTCTGGGTGTTGGCTCTTTGTTCGGAGTTGTGGAAAGACAGTCCTATCCGTGGTGGGTTCTGGTTAATGATGGGGTGAGGAGGGGCTCTTTGGCTCCCTCCTGTCCCCCTGTCTGCTCTT
+
3>>AAFFCAFFFGDGGGGGCECHFG2222A2222AA22A22AAAED2GHC333332BAAABA5DBFF3?110>>/1?23133B3@@31?>>>//////B333B44433344B1B021B2B22210/?//121>@@2100/>?//1110111>01.-.-<<00..000./<//<::C000/.:.-...-;;AF00C000;00;00..;-...0..---99;BF//9;99...9./;9/9.9@.;9B//;/:/
@M05620:37:000000000-D9766:1:1101:14897:1844 1:N:0:14
ACCACACCTTCTACAATGAGCTGCGTGTGGCTCCCGAGGAGCACCCCGTGCTGCTGACCGAGGCCCCCCTGAACCCCAAGGCCTACCGCGCCTACATGCCCTGCTCTGTGGCCCGCTACCTCTTCTGGTCGCCGCCTCCCTCCTTCCTTTCCTCCCGCCGCTGCGCCCTTTCTCACTGGTTCTCTCTTCTGCCGTTTTCCGTTTGTCTCTCTTCTCTGCCCTTTGTCTCCTTTTGTTCTCTGCAGGTTCTT
+
3AAABBBBFFFFGGGGGGGGGFHHGGGFHGFHFFGGGGC2EFGFFGAAEEFE5DG3DGA0000>?1/EEE?233/?E/////?33BB<@/////22?222220/2222@20/<//<>--<FDDDFG11>1-<<--:A...C/:CC0:C0000;9/9.----;-.-9:9BFFBFF/9:/.;;/;99/;B/:///-;:BA99.9//../;9;/BFBB/;///9://9;///99;B//../99B////.9;/;/
@M05620:37:000000000-D9766:1:1101:14462:1887 1:N:0:14
CCTGCCCCTTCTCAATCGACCGGCGGGCCCAGGCCCAGCGTGCTTAAGAGCTCACGCCTGTACCCCACCCACCCCCCTGGATCTCCCACTCCGCCCTTTGCTTTTTAACTACCTCTTTTTTCTTCTTTTTTCTCTTTTTTTTTTCTCTTTCTTTTTTCTTGTCCTCTTTTTTTCCTTTTTTTTTTTTTTTCTTTTTTTTTTTTTTCTTTTTTTTTCTTCTTTTTCTTTCTCTTTTCTTTCTTTCTTTTCTT
+
1>1>AB1>>F1BBFFFGFGAAAAAE/A//>/BFGGG/>>///?/1@@BB1B11BB?0?FG1222B/////////</////0??1??0000??////<0>111>111.1111//0000000-/00000000:/00000009;;-9/9090//9//9/-///9//////////;9///////------9--;/9//9/--9--9---/9////----//9//9/////////////;/////9/;///9//9/
@M05620:37:000000000-D9766:1:1101:14514:2014 1:N:0:14
ACCACACCTTCTACAATGAGCTGCGTGTGGCTCCCGAGGAGCACCCCGTGCTGCTGACCGAGGCCCCCCTGAACCCCAAGGCCAACCGCGAGATGCCTCAGGTGTGTGGGCCGCTACCTCTTCTGGTGGTCGCCTCCCTCCTTCTTTTCCTCCCGGCGATGCGCCCTTTCTCCCTGGTTCTCTCTTCTCCCGTTTTCCGTAGGATTCTCTTCTCTGCTCTGCGTCTCTTTTGGTCCTCTGCCGGTTCTCGT
+
CCCCCCCBFFFFGGGGGGGGGGHHGEGFHGHHHGGGGGGGGHHHHGGGGGGGHHHHHHHGGGGGGGGGGGGFHHHGGGGGGEHEHGGGGGCCC/?222?22?2?1?0F/?/F-A@--00DGHFH000<..0<;.AACE/CDCCC0000000;9A9--:;-9.9DDF;BF0BFFFF0.;00;;BBF90B09/9.9BF00.9...;00:BBFFBFFB0000000;.;;B0;0;0-.0009;0:0:@9D.;:..
@M05620:37:000000000-D9766:1:1101:16094:2104 1:N:0:14
ACCACACCTTCTACAATGAGCTGCGTGTGGCTCCCGAGGAGCACCCCGTGCTGCTGACCGAGGCCCCCCTGAACCCCAAGGCCAACCGCGAGAAGCTGCTGGGGGGTGGGCCACCACCTCTGGTGGCGGCCGCCTCCCTCCTTCCCTTCCTCCCGGTGCTGCCCCCTTTATCGGTTGTTTCCTCTTCCGCCGTTCTCCGTACGCCCCTCTTCTATCTCATGCGCCTCTTTTACCCTTCTGCAGGTACTAGG
+
AAABBCCAFFFFGGGGGGGGGGHHGGGGDGHHHFFG2EGGCHHHHGGEEFGGBGHHGHHE>E0EFGGGGGGHHHHGGGGHGHHHHGGGGGCDF/?<22?2?2///;----99.:9.;.:AFF/;;AA-:@D-@@.9;AB/A/BB:///;B//9.;-99://;;:.-:A/B/;.-;.-;://:;BFFF/;..9>././/AAA.9.-;-;DF///////////:..;A9///////9/;9/:;/;.9;;/://
@M05620:37:000000000-D9766:1:1101:18841:2137 1:N:0:14
AGTGCCAGCTCTCAATCGCACAGGGGACCCAGGGCCTGGCCCCTCCATCCAGAAAACCTATGACCTCACCCGCTACCTGGAGCACCAACTCCGCAGCTTGGCTGGGACCCATGTGAGTATCCAGCGTAGGAATCTGGGAGTTGGGGAGGAGTGAGGAGTTGGCGAAAGACAGTCCTAACCGTGGAGGGTTCTGGTAAATGATGGGGTGAGGAGGGGCTCTTTGGCTCCCACCAGTCCCCCTGTCTGGTATA
+
AAAAAFF11FFFG1GGGGGFGGHHGGGEEFEGFAEE/BGHFHGGGGHHHHHHDGHHHGHCGHFGHHHGHFHGE>EGHHFHGHHHHH0?EGHHGGG?ECHGGEGGGGGHG/<BG2>FG>GGHHFHHGEF//@1GHHHHFFFGFFCGGGGGFCGHG0C<EHBGF/;:@@AFHGHHCCHGGGFGBEABGG-;9FGGGBCFGGGGGFF-AB@FFFFFF-9@@FFBF//FFFEFFF-A-FF/9E?@FFFFF/F/BF
@M05620:37:000000000-D9766:1:1101:19192:2148 1:N:0:14
AGTGCCAGCTCTCAATCGCACAGGGGACCCAGGGCCTGGCCCCTCCATCCAGAAAACCTATGACCTCACCCGCTACCTGGAGCACCAACTCCGCAGCTTGGCTGGGACCTATGTGAGTATCCAGCGTAGGAATCTGGGAGTTGGGGAGGAGTGAGGAGTTGGGGAAAGACAGTCCTAACCGTGGAGGGTTCTGGTAAATGATGGGGTGAGGAGGGGCTCTTTGGCTCCCACCAGTCCCCCTGTCTGGTCTA
+
333>ADDFBFFFBGGFGAFFEEEDEGGGGGHHGGGCFCHCFHGHGGFHBGHHF33FGGFGHHGHHH3BGHHGGE@FHHHFGHHE?GHEGBHHGGGCEEGHGHHGGGHHGHHHHHHHHHHHHGHHHGGGGGHHHHEGFE?FGHGH?CFGGGDHHHHHHGHHHG-CGGHGHHHHHHHHHHHHGGGGGGGGGGGGGGGFGGFGGGFGGGFBFFFFFFBBBBFFFF/FFFFFFFFFFFFFFFFFBFFFFFFBFF9
@M05620:37:000000000-D9766:1:1101:18610:2158 1:N:0:14
ACCACACCTTCTACAATGAGCTGCGTGTGGCTCCCGAGGAGCACCCCGTGCTGCTGACCGAGGCCCCCCTGAACCCCAAGGCCAACCGCGAGAGGGCACAGGTGCGTGGCCCGCTACCTCTTCTGGTGGCCGCCTCCCTCCTTCCTGGCCTCCCGGAGCTGCGCCCTTTCTCCCTGGTTCTCTCTTCTGCCGTTTTCCGTAGGACTCTCTTCTCTGCCCTGCGTCTCCTTTGGACCTCTGCCGGTTCTCGA
+
CCCCCCCCFFFFGGGGGGGGGGHHGGGBCEHHHGGEDGFCDHHHHGGGGDEGHHHHHHHGGGGGGGEGGGGHHHHGGGGHGHHHHGGGGGCGG<?CD/??FEGH1>FEG>GGFGGGGHHHHHHHHHFHGGGGGGGGHGGGGGGGFFGGGGGGGGGGGGGGFFFFFFFFFFFFFFFFFFFFFFFFFFFFFFFF;AFFFFFFFFDFFFFFFFFFFFFFFFFFFFFFFFFFFFFFF0099;BFF0CFCF9;0;;
@M05620:37:000000000-D9766:1:1101:12291:2168 1:N:0:14
AGTGCCAGCTCTCAATCGCACAGGGGACCCAGGGCCTGGCCCCTCCATCCAGAAAACCTATGACCTCACCCGCTACCTGGAGCACCAACTCCGCAGCTTGGCTGGGACCTATGTGAGTATCCAGCGTAGGAATCTGGGAGTTGGGGAGGAGTGAGGAGTTGGGGAAAGACAGTCCTAACCGTGGAGGGTTCTGGTAAATGATGGGGTGAGGAGGGGCTCTTTGGCTCCCACCAGTCCCCCTGTCTGGTCTA
+
BBABBFFFBFCFGGGGFFFFGCHFGC2EF22FFGGEFFDHFHGHGGEFH1FFFGHFHG3BBAFGCFHHHHHG?/EEHGHG2FBGH1F1ECG@?E/EEHHHG3GGGGGHG0GGHH2FGGHHH2FFGG/<C/GDGHHHHB0FEHHHG?CG?DEF.=G<<EGHHHG?:EHEFCHHHHHHHHHHGGGGEEGGDFGFFGFGGGGGGGGGGGFBFFEFFFBBBBFFFFFFFFFFFFFFFFFFFFFFBFFFFFFFFF/
@M05620:37:000000000-D9766:1:1101:13888:2191 1:N:0:14
ACCACACGTTCTACAATGCGCTGCGGGCGGCTCCCGAGGAGCACCCCTTGCTGCTGACCGAGGCCCCCCTGAACCCCAAGGCCAACCGCGCGACGGCGCAGGTGGGTGGGCCGCTACTTCTTCTGGTGGGCGCCTCCCTCCTTCGTGGCCTGCAGGAGCTGCGCCCTTTCTCCCTTGTTCTTTCTGCTGCCGTTTTCCGGAGGAGTCTCTTCTCTGCGCTGCGTCTCCGGTGGGCCGCTGCGGGTTGTCGA
+
AAA1AAA1BBCAGGGG3GAAE?EGG0A//AAAA?B>/EF??GHHHGG/BBBGBGGFGHF>>ECGGAEGGCE0GFHGGGCH/CGHGG?<CC-<<-<::-:-A-.:9A..-99.9;;@>/BFFF/;FF/-A-:-@@A-99B-A-B/;----9/---;A-E--9/9---@BBFFB/;B/;;//9/;;F/:/B/A>A-BAB/;-;@---;/;BFFF/9BFF-;--;-;;ABF-99---9;;--;-9-9@9;;/A-
@M05620:37:000000000-D9766:1:1101:17230:2207 1:N:0:14
ACCACACCTTCTACAATGAGCTGCGTGTGGCTCCCGAGGAGCACCCCGTGCTGCTGACCGAGGCCCCCCTGAACCCCAAGGCCAACCGCGAGAAGGCGCAGGTGGGTGGCCCGCTACCTCTTCTGGTGGCCGCCTCCCTCCTTCTTGGCCTCCCGGAGATGCGCCCTTTCTCCCTGGTTCTCTCTTCTGCCGTTTTCCGTAGGAGTCTCTTCTCTGCCCTGCGTCTCCTTTGGAGCTCTGCCGGTTGTCGA
+
AAABBBABFFFDGFGGGGGGGGHHE2EBFFHHHFGFGEEEGGGHHGGGEEBFHHGHGHHGGGGGGGGGGGGHFHHGGGGHGHHHHGGGDDBDG/??/<</</?G/>.CD0<<@FCGGGFHHHHHHHCHG.:ADFEGGGFGGGGG0=9BCBFGGGG?9D-BFFFFFFFFFFFFFFFFFFFFFFEFFFFFFFF@;AFFFFF/ADDB/;BFFFFFFFFFFF?BFE;9@DFFF/FFF;/:.;:BF/;=;D-;/DA
@M05620:37:000000000-D9766:1:1101:17229:2226 1:N:0:14
ACCACACCTTCTACAATGAGCTGCGTGTGGCTCCCGAGGAGCACCCCGTGCTGCTGACCGAGGCCCCCCTGAACCCCAAGGCCAACCGCGAGAGGGCGCAGGTGAGTGGCCCGCTACCTCTTCTGGTGGCCGCCTCCCTCCTTCCTGGCCTCCCGGAGCTGCGCCCTTTCTCCCTGGTTCTCTCTTCTGCCGTTTTCCGTAGGACTCTCTTCTCTGCCCTGCGTCTCCTTTGGAACTCTGCCGGTTCTAGA
+
CCCCCCCCFFFFGGGGGGGGGGHHGGGEHGHHHGGGGGGGGHHHHGGGGGGGHHHHHHHGGGGGGGGGGGGHHHHGGGGHGHHHHGGGGGDGG/??D>>AFC?G1>FGFFGHGGGGGHHHHHHHHGGHEFGGGGGGGGGGGGGGFGFGGGGGGGGGGF=FFFFFFFFFFFFFBFFFFBFFFFFFFFFFFFFFADFFFFFFFDDFFFFFFFFFFFFFFFFFFFFD>FFFFFFFF009;FFFF:@D:D:;0;;
@M05620:37:000000000-D9766:1:1101:16833:2230 1:N:0:14
ACCACACCTTCTACAATGAGCTGCGTGTGGCTCCCGAGGAGCACCCCGTGCTGCTGACCGAGGCCCCCCTGAACCCCAAGGCCAACCGCGAGAAGGCGCAGGCGGGTGGTCCGCCACTTCTTCTGGTGGTCGCCTCCCTCCTTCCTGGCCTCCCGGCGCAGCGCCCTTTCTCCCTAGTTCTCTCTTCTGCCGTTTTCCGTAGGACTCTCTTCTCTGCCCTGCGTATCCTCTGGGGCTCTGCGGGTTGTCGA
+
BCCCCCCBFFFFGGGGGGGGGGHHGEFEHGHHHGGEEGGGGHHHHGGGFEFFFHHHHHHGGGCGGGGGGGGHGHHGGGGHGHHHHGGGGGGGG/?0?/>////<<<<-:.00:C.-;FFFFFGG00;BG.9;?GD?EE/CEGBF/;/:99/AEEDA-:--;=D@F--;;BFFFFF//:BBB/9/:BFB/;9@../A9:./;9DF/9:BFBBFFB/BF9AB.;@ADDFFF/://9-.-;//B-;--9-;;..
@M05620:37:000000000-D9766:1:1101:16852:2233 1:N:0:14
ACCACACCTTCTACAATGAGCTGCGTGTGGCTCCCGAGGAGCACCCCGTGCTGCTGACCGAGGCCCCCCTGAACCCCAAGGCCAACCGCGAGAGGGCCCAGGTGAGTGGCCCGCTACTTCTTCTGGTGGCCGCCTCCCTCCTTCCTGGCCTCCCGGAGCTGCGCCCTTTCTCACTGGTTCTCTCTTCTGCCGTTTTCCGTAGGACTCTCTTCTCTGACCTGAGTCTCCTTTGGAACTCTGCAGGTTCTAGA
+
BBBBBBBAFFFFGGGGGGFFGFHHGGGGHGHHFFFGCFGEGHHHHGGGFGGF5GHHHHHGEE0EFEGGGGG2BFFEFE/FF/FGEGGGGGGF/BDGDDGAHGGH1FGHGGHGGGGG@GFHHHFFHHHHGHFCFGGDEEGCFG0CF0FFFGFGEEGGGGDFGFDFDFFEFFFFFFFFFBFF/F/BFBB9FFFF.:FFFFFFFDFEFBFFBFBBFFFFBFFFF/;;9FFFFFFFFFFFFFFFFFFFFFFFFF;
@M05620:37:000000000-D9766:1:1101:20417:2247 1:N:0:14
ACCACACCTTCTACAATGAGCTGCGTGTGGCTCCCGAGGAGCACCCCGTGCTGCTGACCGAGGCCCCCCTGAACCCCAAGGCCAACCGCGAGAAGATGCCCAGGCGAGTGGCCCGCTACCTGTTCTGGTGGCCGCCTACATCCTTCCAGGCCTCACGGCGCTGCGCCATTTCTCACTGGTTATCTCTTCTGCCGTTTTCCGTAGGACTCTCTTCTCTGACCTGAGTCTCCTTTGGAACTCTGCAGGTTCTA
+
?A?AA1>AFFFFEGGD3AFGFBA1A0BBA0GHFGCEEEE/EGHGHGGGA/EAFBGHHFFGGGGCCEGGGGG0GFGEFGEGCEHHHGGEGC<@@AFHF1?1GCGF///>-.<FGE-CC-<CD0<=DG0D0/CGH-CGC.//00;9F0C0;;9E/99CF.-=----9@F--BF/99BFFFFB99BFFFFF/BFFF@FFFFFFFBF?F/FFF//B9B//;/;BFFF/BBBFFFFFFBFFFFFF/BFFF?-9:B;
@M05620:37:000000000-D9766:1:1101:13188:2250 1:N:0:14
ACCACACCTTCTACAATGAGCTGCGTGTGGCTCCCGAGGAGCACCCCGTGCTGCTGACCGAGGCCCCCCTGAACCCCAAGGCCAACCGCTACCGCTTCTGGCGGCCGCCTCCCTCCTTCCTGGCCTCCCGGAGCTGCGCCCTTTATCCCTGGTTATCTCTTCTGCCGTTTTCCGTAGGCCTCTCTTCTCTGCCCTGAGTCTCCTTTGGACCTCTGCCGGTTCTAGCTCGGAAGCGCACACGTCTGTCCTCC
+
AAA1AAAAFFFFGGGGDG11F1F1E0ABA0GH1FGEEGGGGHHHHGGGGGGGHHGFHHHGCEGGG/@EGGG0B1FEGGCG//GHHF/<BCGG0<>///?FD1<>/><>@AAEGF<EFD=F00;:C0.;..=CG?AF/?-:AGGG09009;C?:900BB99B;9/:/@-9/;B/-:AAB//999F/B999FF/FEFABFF/BFBBFFFFFBBBBFBFB@@@A-//9/99B?--999-9--A--;FE/:/;FF
@M05620:37:000000000-D9766:1:1101:14188:2257 1:N:0:14
ACCACACCTTCTACAATGAGCTGCGTGTGGCTCCCGAGGAGCACCCCGTGCTGCTGACCGAGGCCCCCCTGAACCCCAAGGCCAACCGCGAGAGGCAACAGGGGGGTGGCCCACTACCTCTGGTGGCGGCCGCATCCCTCCTTCGTGACCTCCCGGAGCAGCCACCTTTATCGATGGTTCTCTCTTCCGCCGTATTCCGTACTACTCTCTTCTCTGACCGGCGCCTCCTTTAGAATTCGGCAGGTACTAGG
+
1A11>AAAFFFB3GGBGFF1A1B1A0BEH0EFCFFAEEGCFGHHHGCEA/AAFA1FF0AEF@CGEF?EGEFFFFA/?E///<FA////</@C/<B//0?<0?///;-9--AA-:-99-;//9/;--;@--@?--99BEB-A-;/-9A/-9//--;-9@@-/:9-9--B9FFF---;?F///;/;//9/;B-@;--/;9F;---/:9;FFF/;9/9/9//--9----;--///99////---9;=A/9/9;/
@M05620:37:000000000-D9766:1:1101:16540:2271 1:N:0:14
ACCACACCTTCTACAATGAGCTGCGTGTGGCTCCCGAGGAGCACCCCGTGCTGCTGACCGAGGCCCCCCTGAACCCCAAGGCCAACCGCGAGAGGGCACAGGTGCGTGGCCCGATACCTCTTCTGGTGGCCGCCTCCCTCCTTCCTGGCCTCCCAGAGCTGCCCCCTTTCTCCCTGGTTCTCTCTTCTGCCGTTTTCCGTAGGACTCTCTTCTCTGCCCTGCGTCTCCTTTGGCACTCTGCAGGTTATAGA
+
CCCCCCCCFFFFGGGGGGGGGGHHGGGEGGHHHGGGGGGGGHHHHGGGGGGGHHHHGHHGGGGGGGGGGGGHGHHGGGGHGHHHHGGGGGCGG/???=??FG?F1>FEGGHHG?CFGHHHHHFHHGHH.:CDGGGGHGGGGGGG;C9FGFGGGG/;:;CBFG.;EFFFFFFFB//0;BFFFFFFFFF0BFFFAFFFBFDFFDAFFFFFFFFFFF0:0;EFFE9DFFFFFBFBF:0;FFF0B0;AFFFFFB;
@M05620:37:000000000-D9766:1:1101:15247:2281 1:N:0:14
ACCACACCTTCTACAATGAGCTGCGTGCGGCTCCCGAGGAGCACCCCGTGCTGCTGACCGAGGCCCCCCTGAACCCCAAGGCCAACCGCGAGAAGATGCCCAGGGGAGTGGCCCGCTACCTCTTCTGGTGGCCGCCTCCCTCCTTCCTGGCCTCCCGGTGCTGCGCCCTTTCTCACTGGTTCTCTCTTCTGCCGTTTTCCGTAGGACTCTCTTCTCTGACCTGAGTCCCCTTTGGAACTCTGCAGGTTCTA
+
AAABBB@3BCCFGGGGGGBGGFGGGEF22AE2E2BE2EEEDHHFHGGGEEE1@EEHHHF@@E?EGGG/EECGHHHGG?EGFHHHEGGGGG/C/CC1?<GGFCGG/AEC<CCE0FCG--@FGHFFHCGH0;AHC@C?..CAFFA/B9FBGG.;0C..;B-;-9:9;=D-=FF/FFFBFFFF/9//;99/9;B//;;A/AB/.F.AF/;/B/9B//9/99/BFFF/9BF/BEB?BFBB/F/BFFB//A.9FFB
@M05620:37:000000000-D9766:1:1101:19641:2282 1:N:0:14
AGTGCCAGCTCTCAATCGCACAGGGGACCCAGGGCCTGGCCCCTCCATCCAGAAAACCTATGACCTCACCCGCTACCTGGAGCACCAACTCCGCAGCTTGGCTGGGACCTATGTGAGTATCCAGCGTAGGAATCTGGGAGTTGGGGAGGAGTGAGGAGTTGGGGAAAGACAGTCCTAACCGTGGAGGGTTCTGGTAAATGATGGGGTGAGGAGGGGCTCTTTGGCTCCCACCAGTCCCCCTGTCTGGTCTA
+
CCBBCFFFCFFFGGGGGGGGGGHGGGGGGGHHFGGGGGHGHHGHGGHHHHHHHHFHHGHHHHHHHHHHHHHGGGGGHHHHHGHHHHHHGHHHFGGGGHHHGHHGGGHHGHGHHHHHHHHHHHHHHGGGGGHHHHHHHHHGGHHHGGGGGGGHHHHHHGHHHHGGGGHHHHHHHHHHHHHHGGEGGGGGGGGGGGGGGGGGGGHGGGFFFFFFFFFFFFFFFFFFFFFFFFFFFFFFFFFFFFFFFFFFFFF
@M05620:37:000000000-D9766:1:1101:19556:2330 1:N:0:14
ACCACACCTTCTACAATGAGCTGCGTGTGGCTCCCGAGGAGCACCCCGTGCTGCTGACCGAGGCCCCCCTGAACCCCAAGGCCAACCGCGAGAAGATGCCCAGGTGAGTGGCCCGCTACCTCTTCTGGTGGCCGCCTCCCTCCTTCCTGGCCTCCCGGAGCTGCGCCCTTTCTCACTGGTTCTCTCTTCTGCCGTTTTCCGTAGGACTCTCTTCTCTGACCTGCGTCTCCTTTGGAACTCTGCAGGTTCTA
+
BBBBBBBAFFFFGGGGGGABG5F4FBEBEEHGBFGEDGGCFHHHHGGGFFGGHHHGHHHGGGGGGDEGGGGHHCGEGGGHCEHHEG/<BDBC//FGFGBFFFHGHFHFHDFGHGCDGGGF10GFHHHHHFGHACGGGDEGHCDHHGG0099CFFGEG@---9;9ABFBB/FFBF/BFFFFF/FFFFFFFFFFEBFFFFFFFFF.;BFFFBB/BFF/FFBFFFB.-;@.BFFFF/BFBFFFFFFFF.AFFF/
@M05620:37:000000000-D9766:1:1101:18728:2354 1:N:0:14
ACCACACCTTCTACAATGAGCTGCGTGTGGCTCCCGAGGAGCACCCCGTGCTGCTGACCGAGGCCCCCCTGAACCCCAAGGCCAACCGCGAGAAGGCGCAGGTGGGTGGCCCGCTACCTCTTCTGGTGGCCGCCTCCCTCCTTCCTGGCCTCCCGGAGCTGCGCCCTTTCTCCCTGGTTCTCTCTTCTGCCGTTTTCCGTAGGACTCTCTTCTCTGCCCTGCGTCTCCTTTGGAACTCTGCCGGTTCTAGA
+
CCCCCCCCFFFFGGGGGGGGGGHHGEGGHGHHHGGG?EEEFHHHHGGGFGGGFHHHHHHGGGGGGGGGGGGHHHHGGGGHGHHHHGGGGGGGG??0/><<@/=F/>>CFG<F<@@@FHHHEHHHFFGHGE.ACFAFGABFGGFGBFBFF9CGGED??D-9;F--DD>FB0BB09:;EF09BFFFBFFFFFFC..:E00A0.A.009BBFBFFFFB00B.999-.;.BFFFFFB00;90:BF0;:-..:0:0
@M05620:37:000000000-D9766:1:1101:17906:2364 1:N:0:14
AGTGCCAGCTCTCAATCGCACAGGGGACCCAGGGCCTGGCCCCTCCATCCAGAAAACCTATGACCTCACCCGCTACCTGGAGCACCAACTCCGCAGCTTGGCTGGGACCTATGTGAGTATCCAGCCTAGGAATCTGGGAGTTGGGGAGGAGTGAGGAGTTGGGGAAAGACAGTCCTAACCGTGGAGGGTTCTGGTAAATGATGGGGTGAGGAGGGGCTCTTTGGCTCCCACCAGTCCCCCTGTCTGGTCTA
+
CAABCFFFCFFFGGGGGGGGGGHGGGGGGGHHGGGGGGHHHHGHGGHHHGHHHHGHHGHHHHHHHHHHHHHGCEGGHHHHGHHHHHHHGGHHGGGGGHHHGHHGFGHHGHHHHHGHHHHHHHGHHFHHHHHGHGGHHHHGAFHGG?FGGGFGGHHHHGFGHHGGGGHHHHHHHHGGHHHHGGEGGGGGAF.FGGBFGGFGGGGGGGEFFFFFFFFFFFFFFFFFFFFFFFFFFAFFFFFFFFFFFFFFFFF
@M05620:37:000000000-D9766:1:1101:12775:2512 1:N:0:14
ACCACACCTTCTACATTGCGCTGCGTGTGGCTCCCGAGGAGCACCCCGTGCTGCTGACCGAGGCCCCCCTGAACCCCAAGGCCAACCGCGAGAAGGCGCAGGTGGGTGGGCCGCTACCTCTTCTGGTGGCCGCCTCCCTCCTTCTTGGCCTCCCGGAGCTGCGCCCTTTCTCCCTGGTTCTCTCTTCTGCCGTTTTCCGTAGGACTCTCTTCTCTGCCCTGCGTCTCCTTTGGACCTCTGCCGGTTGTCGA
+
AAB?BBB>BFFFGGGFGG5EECGFGAEBAEHGBBFE?EG?EHHHHGGGGEFGHHHHHHHGEGFGG?EFGGGBGCHGGGDHEEGHHG?/BC/>B/?FG/////><.>.<<-..<-@-C::GGC::0CCGDFA?BF.AA.CFGFFF0;09/0FAA..-@@-;BB--DFFB/9B//9BFEFFBF/99BFBFFFFD9ABFB/D9AD.F/:BFF/BFFBFEFB.9A.-.;..BFBFFB//9:/9B//;-;9-;BA.
@M05620:37:000000000-D9766:1:1101:13474:2584 1:N:0:14
AGTGCCAGCTCTCAATCGCACAGGGGACCCAGGGCCTGGCCCCTCCATCCAGAAAACCTATGACCTCACCCGCTACCTGGAGCACCAACTCCGCAGCTTGGCTGGGACCTATGTGAGTATCCAGCGTAGGAATCTGGGAGTTGGGGAGGAGTGAGGAGTTGGGGAAAGACAGTCCTAACCGTGGAGGGTTCTGGTAAATGATGGGGTGAGGAGGGGCTCTTTGGCTCCCACCAGTCCCCCTGTCTGGTCTA
+
BBABBFFCAFFFGGGGGGGAEGHGGGGEEEHHFEEGEFHHFHGHGGHHHHHHEHHHHGHFHHFHHHHHHHHGGEGGHHHHGHHH1?FGG3FHF/EFFHHHGHHG//BGG2FHHHHHHH3FGHHGG@CE@FHHHHHHGHGGAGHH/CFGGGEFHGHHHGCHHF@FEGGHHHHH00:CGHHHACCDCEFG.;FGGFCFFFGGGGGGGGADFFFFF.9BFFFFFF/;BFFFFFFFFFFFFFFFFFBFFF/;/B;
@M05620:37:000000000-D9766:1:1101:17741:2608 1:N:0:14
ACCACACCTTCTACAATGAGCTGCGTGTGGCTCCCGAGGAGCACCCCGTGCTGCTGACCGAGGCCCCCCTGAACCCCAAGGCCAACCGCGAGACGGCGCAGGTGCGTGGCCCGCTACCTCTTCTGGTGGCCGCCTCCCTCCTTCCTGGCCTCCCGGAGCTGCGCCCTTTCTCCCTGGTTCTCTCTTCTGCCGTTTTCCGTAGGACTCTCTTCTCTGCCCTGCGTCTCCTTTGGACCTCTGCCGGTTCTCGA
+
AABBBAA>CFCDDGG4FGBGGGHHGEEB42FBGFGEAEEEEHGHHGGGGFFGF3BGHFHGGGGGFGGEGGGGFHHGGGGHGHHHHGGGGGDGG/?C@/>/CCFG1>FDG@GHGGGGGHHHHGHHHGGHGCGBGGGGGGGGGGGG;FFGGGGGGGFBBBBFFFBBFBBFFFFFFFFFFFFFFFFFFFFFFFFB:AFFFFFFFFFFBFFFFFFFFFFFFFFFFFBDBFFFFBFFF//B9BBFF;@BBF9;/A;
@M05620:37:000000000-D9766:1:1101:13841:2655 1:N:0:14
ACCACACCTTCTACAATGAGCTGCGTGTGGCTCCCGAGGAGCACCCCGTGCTGCTGACCGAGGCCCCCCTGAACCCCAAGGCCAACCGCGAGAAGGCGCAGGCGGGTGGCCCGCTACCTCTTCTGCTGGCCGCCTCCCTCCTTCCTGGCCTCCCGGAGCAGCGCCCTTTCTCCCTGGTTCTCTCTTCTGCCGTTTTCCGTAGGACTCTCTTCTCCGCCCTGCGTATCCTTTGGTCCTCTGCCGGTTCTCGA
+
CCCCCCCCFFFFGGGGGGGGGGHHGGGGHGHHHGGGGGGGGHHHHGGGGGGGHHHHHHHGGGGGGGGGGGGHHHHGGGGHGHHHHGGGGGGGG/?0=/>>/@?C-<<-;.::-A-9=;CFFGGGF0;FF.9ADFDGGEBFFFFF/;0/:ABFE?.9-;9.;F:>F>-BBBFFF/90.BBBFFFFFFFFFFB@..;EF0D0.;:00;BFBBFFFF0:D.;:AE>.99:FF0:B/.000;;0B9;=;;.;0:0
@M05620:37:000000000-D9766:1:1101:21599:2713 1:N:0:14
AGTGCCAGCTCTCAATCGCACAGGGGACCCAGGGCCTGGCCCCTCCATCCAGAAAACCTATGACCTCACCCGCTACCTGGAGCACCAACTCCGCAGCTTGGCTGGGACCTATGTGAGTATCCAGCGTAGGAATCTGGGAGTTGGGGAGGAGTGAGGAGTTGGGGAAAGACAGTCCTAACCGTGGAGGGTTCTGGTAAATGATGGGGTGAGGAGGGGCTCTTTGGCTCCCACCAGTCCCCCTGTCTGGTCTA
+
AAA>AFFFBFFFG4FEGFG2FAGAFG2EGEHGBEEE2FGHHHGHGGHHHFHHHHHBGGHHGHHHHHHHHHHGG/>EHFHHFGHHHHH1EBGFEFCG?FFGEHHGGGGHGGGHHHHHHHHGHHHHHGEDGGFFHFHHHHGGDHHGGGGGGDE>GGHHGGGHGFGGGGHHHHHHHHGHHGHADGEGCFGGCFFGGGCBCFGFGGGGGGDDFFFEDFFFFFFFFFFFFFFFFFFFFFFBFFFFFFFFFFFFFFB
@M05620:37:000000000-D9766:1:1101:9650:2718 1:N:0:14
ACTACACCTTCTACAATGCGCTGCGTGGGGCTCCCGAGGAGCACCCCTTGCTGCTGACCAAGGCCCCCCTGAACCCCAAGGCCAACCGCGCGACGGCTCAGGTGTGTGGTCCGCTACTTCTTCTGGTGGGCGCCTCCCTCCTTCGTTGCCTCCCGGCGTTGGGCCCTTTCTCCCTGGTTCTCTCTTCTGCCGTTTTCCGTAGGAGTCTCTTCTCTGCGCTGCGTCTCCTCTGGGTCCCTGCGGGTTGTCGA
+
>A3>AFF4BCCFGGGGGGGEGGGGGEE22AE2B2BB2AAAAGGAFEE11BFD5GFHGFE3B11BGEGEEGGFFHHGG?EHGHGHHGGCEE@D//>A//?1?0GH1><FF01>ADDC@0=DHHHH0GFHG-;=@CGFE?/BGGGF./9:.;;FEGG@-@-;;.99ABFFF9FFBFF/:FFFB/99FFFFBFFB.AFF//9/.;A//.9/BFFFFBFFF-;;-99.BDFFF.::9.;.9;B/A-9=BE-;BA.
@M05620:37:000000000-D9766:1:1101:21588:2728 1:N:0:14
AGTGCCAGCTCTCAATCGCACAGGGGACCCAGGGCCTGGCCCCTCCATCCAGAAAACCTATGACCTCACCCGCTACCTGGAGCACCAACTCCGCAGCTTGGCTGGGACCTATGTGAGTATCCAGCGTAGGAATCTGGGAGTTGGGGAGGAGTGAGGAGTTGGGGAAAGACAGTCCTAACCGTGGAGGGTTCTGGTAAATGATGGGGTGAGGAGGGGCTCTTTGGCTCCCACCAGTCCCCCTGTCTGGTCTA
+
BBABCFFFCFFFGGGGGGGGGGHHGGGGGGHHGGGGGGHHHHGHGGHHHHHHGHHHHGHHHHHHHHHHHHHGGFGGHHHHHHHHHHHHGHHHGGGGGHHHGHHGGGHHGHHHHHHHHHHHHHHHHGGFGGHGHHHHHHFGGHHHGGEGGFEGHFHHHGHHHHGGGGHHHHHHHHHHHHHHGGGGFGGGEGGGGGGGGGGGGGGGGGFFFFFFFFFFFFFFFFFFFFFFFFFFFFFFFFFFFFFFFFFFFFB
@M05620:37:000000000-D9766:1:1101:16703:2729 1:N:0:14
ACCACACCTTCTACAATGAGCTGCGTGTGGCTCCCGAGGAGCACCCCGTGCTGCTGACCGAGGCCCCCCTGAACCCCAAGGCCAACCGCGAGAAGGCACAGGTGGGTGGCCCGCTACCTCTTCTGGTGGCCGCCTCCCTCCTTCCTGGCCTCCCGGAGCTGCGCCCTTTCTCCCTGGTTCTCTCTTCTGCCGTTTTCCGTAGGACTCTCTTCTCTGCCCTGCGTATCCTTTGGACCTCTGCCGGTTTTCGA
+
BBBABABAFFFFGGGGFFGGGGHFGAEBFGHHFFGEGGGFGGHHHGGGFAFGGGFHHHHGGGGGGGGGGGGGFGHDFEFHGHGHHFGGGGGGG/???0?22/1?/>?/>0><<C@DFCHHGHHHH0</E.;:DGGGHGGGGGGG;;BB.FFGGGDC?B-.;BCADACFFFFFFFFBEFFFFFFEFFFFFFFD;AFFBBDBFFFF/:/BFFFFFBBFF9EFFFFF.;FFFBFFF//..;B/F;;@@A.9/DA
@M05620:37:000000000-D9766:1:1101:14617:2731 1:N:0:14
ACCACACCTTCTACAATGAGCTGCGTGCGGCGCCCGAGGAGCACCCCGTGCTGCTGACCGAGGCCCCCCTGAACCCCAAGGCCAACCGCGAGGAGGTGCAGGTGCGTGGCCCGCTACCTCTTCTGGTGGCCGCCTCCCTCCTTCCTGGCCTCCCGGAGCTGCGCCCTTTCTCCCTGGTTCTCTCTTCTGCCGTTTTCCGTAGGACTCTCTTCTCTGCCCTGCGTCTCCTTTGGACCTCTGCCGGTTCTAGA
+
>AAAAAAAFFFFGGGGGG5GGGFFEEF22AE2EEE00AAA1BECHG0>1BEF@33B@G3>E>/>FGEEG//0BGGDGGD/FGHH/FDGG>/>/<>.<.>11>GF0<.<--.<:CADD:0CGCCFF00C.CABBGGGGGFGGFFF:;CBFF/AEED9@9@.:B-@ABBFFFFFBFFFA;BFFFFFFFFFBBB?.;FEFBD/A9.FFFFFFFFFFFFB/BFB.E-;@.B/B;BFF9/.;9BFF/;@-;.F/;F
@M05620:37:000000000-D9766:1:1101:16701:2751 1:N:0:14
ACCACACCTTCTACAATGAGCTGCGTGTGGCTCCCGAGGAGCACCCCGTGCTGCTGACCGAGGCCCCCCTGAACCCCAAGGCCAACCGCGAGAGGGCCCAGGTGCGTGGCCCGCTACCTCTTCTGGTGGCCGCCTCCCTCCTTCCTGGCCTCCCGGAGCTGCGCCCTTTCTCCCTGGTTCTCTCTTCTGCCGTTTTCCGTAGGACTCTCTTCTCTGCCCTGCGTCTCCTTTGGACCTCTGCCGGTTCTCGA
+
BBCCCCCBFFFFGGGGGGEGGGHHGGGBCEHHHGGGFGGGGHHHHGGGGGGGHHHHHHHGGGGGGGGGGGGHHHHGGGGHGHHHHGGGGGGGG/??C/><GE<G1>?CCACFDGCGFHHHHHHHHHGFGAGDGGGGEGGGGGGG;BFFGGFGEGGADCGFFFAD?BFFFFFFFFFFFFFFFFFFFFFFFFFFDDFFFFF0ADDFFFFFFFFFFFFFFFFFFFFFFFFFFBFFF;9//BFFF09D@FAF0;:
@M05620:37:000000000-D9766:1:1101:16353:2751 1:N:0:14
ACCACACCTTCTACAATGAGCTGCGTGTGGCTCCCGAGGAGCACCCCGTGCTGCTGACCGAGGCCCCCCTGAACCCCAAGGCCAACCGCGAGAGGGCACAGGTGGGTGGCCCGCTACCTCTTCTGGTGGCCGCCTCCCTCCTTCCTGGCCTCCCGGAGCTGCGCCCTTTCTCCCTGGTTCTCTCTTCTGCCGTTTTCCGTAGGACTCTCTTCTCTGCCCTGCGTCTCCTTTGGACCTCTGCCGGTTCTCGA
+
CCCCCCCCFFFFGGGGGGGGGGHHGEGBAEHHGFGGDGGGGHHHHGGGGGGGGHHHHHHGGGGGGGGGGGGHHHHGGGGHGEHHHGGGGGGGC/??C/?=GE?G/>/AC<CCDG?DCGFHHHHGHFGGG:CCGGGDFEFFGGGF:C0BFGFGFEGFAGCFFFFFFFFFEFFFFFFFEFFFFFFFFFFFFFFFADFFFFFFFFFF:BFFFFFFFFFFFFFFFEFDFFFFFBFFE00;;BFFF0;B@D.;0A9
@M05620:37:000000000-D9766:1:1101:21362:2755 1:N:0:14
AGTGCCAGCTCTCAATCGCACAGGGGACCCAGGGCCTGGCCCCTCCATCCAGAAAACCTATGACCTCACCCGCTACCTGGAGCACCAACTCCGCAGCTTGGCTGAGACCTATGTGAGTATCCAGCGTAGGAATCTGGGAGTTGGGGAGGAGTGAGGAGTTGGGGAAAGACAGTCCTAACCGTGGAGGGTTCTGGTAAATGATGGGGTGAGGAGGGGCTCTTTGGCACCCACCAGTCCCCCTGTCTGGTCTA
+
BAABBFFFBFFFGFFGGGGGGGHHFEEG2EAAFFGGCFGH2GEEGGGHHHBGDHBGHGHHHD5GFGF3FGHEFGEGHHHF2FHFFHHHGHHHGE/EEGHHDCHF00BGFHFHHHHHHGHHBGHHHGBDCAGHHHHHHHHGGHGHG/>CGFGHHHHHHGHFH/<AEGHGFHFHHFHHHHHHGGEGGGGGCAFFGGFFBFGGGGGGGGEFFFFFFFFFBDFFFF//9/;ADFFFEFFFBBE?BEFFFBB/:B;
@M05620:37:000000000-D9766:1:1101:12457:2803 1:N:0:14
ACCACACCTTCTACAATGAGCTGCGTGTGGCTCCCGAGGAGCACCCCGTGCTGCTGACCGAGGCCCCCCTGAACCCCAAGGCCAACCGCGAGACGGCGCAGGGGTGTGGTCCGCTCCCTCTTCTCGGGGGCGCCTCCCCCCTTCTTAGCCTCCCGGAGCTGTGCCCCTTCTCCCTTTTTCTCTCTTCTGCCGTTTTCCGTAGGAGTCTCTTCTCTGCGCTCTGTCTCCTCTGGTTCCCTTCTGGTTCTCGA
+
AAA?AAAAFCFFGGGCBG1BG1GCEEA0A0GH1FFAAEEAEHEHHGGEEEGGHHHGHHHA/E?EG?EGGEEBFCGGGGGHFEHHGGGEGG/<</<////<---<<@-<.<<GCCC-../;C0;G0:.:A---;@-999-9----;////:/;-;9--9-9//;;BB-9;-:B/F-//;//;FB/B9/9///-9-;9:/-/;-A//;99B9/BFFF//----9//;BFB/-9////;;;F/-///;//;B-/
@M05620:37:000000000-D9766:1:1101:21075:2823 1:N:0:14
ACCACACCTTCTACAATGAGCTGCGTGTGGCTCCCGAGGAGCACCCCGTGCTGCTGACCGAGGCCCCCCTGAACCCCAAGGCCAACCGCGAGAAGGCGCAGGTGGGTGGCCCGCTACCTCTTCTGGTGGCCGCCTCCCTCCTTCCTGGCCTCCCGGAGCTGCGCCCTTTCTCCCTGGTTCTCTCTTCTGCCGTTTTCCGTAGGACTCTCTTCTCTGCCCTGCGTCTCCTTTGGACCTCTGCCGGTTCTCGA
+
CCCCCCCACFFFGGGGGGBGGGHHGEGB4EHGGFFG?FEE?GHHHGGFEEGGGHGHHHHAEFCGGGGGGGFHFHHGGGGHGHGHHGGGGG@DG<?FF/>/>/?G/>>CC<FGDGGGGHHHHHHHGHHHG:;CGGGGGGGGGGGGCFCBGGGGGGGGDFFFFFFFFFFFFFFFFFF/:BFFFFFFFFFFFFFFADFFFFFFFFFFFFFFFFFFFFFFFFFFAFFFFFFFFFF/F;;;/;F/B9CDCF:;/AB
@M05620:37:000000000-D9766:1:1101:21093:2826 1:N:0:14
ACCACACCTTCTACAATGAGCTGCGTGTGGCTCCCGAGGAGCACCCCGTGCTGCTGACCGAGGCCCCCCTGAACCCCAAGGCCAACCGCGAGAGGGCCCAGGTGAGTGGCCCGCTACCTCTTCTGGTGGCCGCCTCCCTCCTTCCTGGCCTCCCGGAGCTGCGCCCTTTCTCACTGGTTCTCTCTTCTGCCGTTTTCCGTAGGACTCTCTTCTCTGACCTGAGTCTCCTTTGGAACTCTGCAGGTTCTAGA
+
AAAAAAAAFFFFGGGGGGGGGGHHGGGGHGGHHFGG?GGCEHGGHGGGGGGF5FFHHHHG>>0EFGGGGGGF@GHGGGFHGHHHEFGGGCC@CDDDDGDGHF?C1CFGGFHHGGGGGHHHHHHHHHDGDCG?DDGGHGHHGGGGFCFCFGGGGGGGGABA9F=FFFFFFFFFFFFFFBFFFFFFFFFFFFFFDFFFFFFFFFABBBFFFFFFFFFEFFFFFFBBFFFFFFFFFFFFFBFFFBFF;FBFFF9
@M05620:37:000000000-D9766:1:1101:11678:2848 1:N:0:14
AGGGCCAGCTCTCAATCGCACAGGGGACCCAGGGCCTGGCCCCTCCATCCAGAAAACCTATGACCTCACCCGCTACCTGGAGCACCAACTCCGCAGCTTGGCTGGGACCTATGTGAGTATCCAGCGTAGGAATCTGGGAGTTGGGGAGGAGTGAGGAGTTGGGGAAAGACAGTCCTAACCGTGGAGGGTTCTGGTAAATGATGGGGTGAGGAGGGGCTCTTTGGCTCCCACCAGTCCCCCTGTCTGGTCTA
+
>11>A>1AAFCDEGGFDAFAA?0EAFGEAAGHFFE/B/G0BGGHGGHHDFGE101BGECFGHEHGGGHHHHGGE@>GHHABFGG>FGCE0FGFFGGE0FHGGHFCGHHFHHHHHHHHBGDGHHHHGAEGGHHHHHHHFCFEHHHCCGGCGEHHHHHHGFH0C?@FGGHHHHHGHHHHHGGGEEACFG@9CFFGG9FGGGGGGGGGFF@FFFFF?@@@;EFFFBBF/FEFFFFFFFFFFFF@FFFFF/BFFB
@M05620:37:000000000-D9766:1:1101:21390:2911 1:N:0:14
ACCACACCTTCTACAATGAGCTGCGTGTGGCTCCCGAGGAGCACCCCGTGCTGCTGACCGAGGCCCCCCTGAACCCCAAGGCCAACCGCGAGAAGGCTCAGGTGGGTGGCCCGCTACCTCTTCTGGTGGCCGCCTCCCTCCTTCCTGGCCTCCCGGAGCTGCGCCCTTTCTCCCTGGTTCTCTCTTCTGCCGTTTTCCGTAGGACTCTCTTCTCTGCCCTGCGTCTCCTTTGGCCCTCTGCCGGTTCTCGA
+
BBBBBBBBFFFFGGGCGGGGGGHFGEEFDFHHHGGGGGGCEHHHHGGGFGGGHHFHHHHGGGGGGGGGGGGHFHHGGGFHGHHAEFGGGGFGG??0/2?22<<F/<<?CF0<-<<-<<DGDHHHB0=CE..;C@EFHGFGGGB99C099FFGGG.;--;.CF;BDA;9B;FFB9B9./B/B9BB9BFFBF/@:AFFBFAB?D.;BBFFFBFFFFFBFFEF?E-A>D.9F:B///9;..:/;9@B9;AB/9;
@M05620:37:000000000-D9766:1:1101:14892:2956 1:N:0:14
ACCACACCTTCTACAATGAGCTGCGTGTGGCTCCCGAGGAGCACCCCGTGCTGCTGACCGAGGCCCCCCTGAACCCCAAGGCCAACCGCGAGAGGGCCCAGGTGCGTGGTCCGCTACCTCTTCTGCTGCTCGCCTCCCTCCTTCCTGGCCTCCCGGTCCCGCGCCCTTTCTCCCTGGCTCTCTCTTCTGCCGTTTTCCGTTGTAATCTCTTCTCTCCCCTGCGCCCCCTAGGGTCTAGTGCGGGATCTCGA
+
ABABBBAAFFFFGGGGGGGGGGHHGGGEAEGHHGGGFGGGGHHHHGGGGGGGFHHHHHHGGGFGGGGGGGGHHHHGGGGHGHHHHEGGGGCGG//C/?><GAG1?/?/-<><A->--C00<0=000=00<0.;-.:CEHHGCCF;00/.;0CEG.----.-;-9--@BFFFFB/9/;../B9BB///;//99.;/EFBA9/../9/;B//99/9//9/..;.--.---9..;.9;.////;-;9-;:9F./
@M05620:37:000000000-D9766:1:1101:10400:3005 1:N:0:14
AGTGCCAGCTCTCAATCGCACAGGGGACCCAGGGCCTGGCCCCTCCATCCAGAAAACCTATGACCTCACCCGCTACCTGGAGCACCAACTCCGCAGCTTGGCTGGGACCTATGTGAGTATCCAGCGTAGGAATCTGGGAGTTGGGGAGGAGTGAGGAGTTGGGGAAAGACAGTCCTAACCGTGGAGGGTTCTGGTAAATGATGGGGTGAGGAGGGGCTCTTTGGCTCCCACCAGTCCCCCTGTCTGGTCTA
+
ABAAAFF4AFFFGGGGGGG2E?GDFGGEEEHHBAEE2FGHFHGHGGHHHGHHDGHGHGHHHHFHHGHHHHGGG>FGHHHHFGHHHHFGFHHGEFCEEFGHGHHGGGHHGHHHHHHHHGHHHHHHHGGGGGHHHHHHHHAFGHHHGGEGGEEGHFHHHGCGHHGGGGHHHHHHHHHHHHHHGGEGEEGG9FGGGGCFGGGGGGGGGADFFFFFFFFFFFFFFFFFFFFFFFFFFFFFFFFFFFFFFFFFFF9
@M05620:37:000000000-D9766:1:1101:20818:3005 1:N:0:14
ACCACACCTTCTACAATGAGCTGCGTGTGGCTCCCGAGGAGCACCCCGTGCTGCTGACCGAGGCCCCCCTGAACCCCAAGGCCAACCGCGAGAAGGCCCAGGTGGGTGGCCCGCTACCTCTTCTGGTGGCCGCCTCCCTCCTTCCTGGCCTCCCGGAGCTGCGCCCTTTCTCCCTGGTTCTCTCTTCTGCCGTTTTCCGTAGGACTCTCTTCTCTGCCCTGCGTCTCCTTTGGACCTCTGCCGGTTCTCGA
+
AAA1AAAACFFFGGGGDG1BGBG1FAEA0AGHFFGE0EGCCHHHHGGEEEGGEHHFHHHEEGCGGCGGGGG0GFHGGGGH/<GHHGE/CG////??G/??GEHH/>CCC>FGGGGGGHHHHHHHHHHHG.CCGGGGHGFGGGGGCFFFGGGFGGGGGGGFFF@@F@@FFFFFFFFFEFFFFFFFFFFFFFF@ABFFFFFFFFFFFFFFFFFFFFFFFFFFFF?F@FFFFBFFF:BB:BFBFF@@@B9;9AB
@M05620:37:000000000-D9766:1:1101:20999:3019 1:N:0:14
ACCACACCTTCTACAATGAGCTGCGTGTGGCTCCCGAGGAGCACCCCGTGCTGCTGACCGAGGCCCCCCTGAACCCCAAGGCCAACCGCGAGAAGGCCCAGGTGCGTGGCCCGCTACCTCTTCTGGTGGCCGCCTCCCTCCTTCCTGGCCTCCCGGAGCTGCGCCCTTTCTCCCTGGTTCTCTCTTCTGCCGTTTTCCGTAGGACTCTCTTCTCTGCCCTGCGTCTCCTTTGGACCTCTGCCGGTTCTCGA
+
BBBBBBBBFFFFGGGGGGFGGGHFFEGBAAGHHGGEDFGFDHHHHGGGGEEGGHGHHHHGGGGGGGGGGGGHGHHGGGGHGHHHHGGGGG<CF???F/?/FEFH1>FGGGHHGGGGGHHHHHHHHHGHGHHGGGGGHGHGGGGGFGFGGGGGGGGGFGGGGGFFFFFFFFFF/FFFFFFFFFFFFFFFFFFFADFFFFFFFFFFFFFFFFFFFFFFFFFFFFFFFFFFFFFFFB/BFFFFF9@F@DEB/A;
@M05620:37:000000000-D9766:1:1101:12786:3030 1:N:0:14
ACCACACCTTCTACAATGAGCTGCGTGTGGCTCCCGAGGAGCACCCCGTGCTGCTGACCGAGGCCCCCCTGAACCCCAAGGCCAACCGCGAGAGGCAACAGTCGCCTGGACCACTGCCTCTTCTACTGGTCGCCTCCAGCCTTCTTGCCCTCCCAACGATGCCACCTTTCTCAGTAGTTGTCTCTTCTGCAGTTTTCCGTCGGAATCTCTTCTATGCTCAGCGTCTCCTCTGGTACCCGTCAGGTTATCGA
+
AAAABAAAFFFFFGGEGGGAE5F4EBEBF2GHAF2BEEGCGHHHHGCGE1EEHDFCHF3FCGGGEA>EGGGFH3/>EGDE/CG?//</><CC//</<0<001?//////>00..11>>GGHHHG00<</=<<-..;C//:.:00:000/0/;9.//;...=A00=..000;;000;0;;0;;0;9CFBBF/;;/;B//9/.;--.99:///;////;/9/9B.D.;.999B/9;;99/..9.9.9//;/;.
@M05620:37:000000000-D9766:1:1101:18840:3032 1:N:0:14
AGTGCCAGCTCTCAATCGCACAGGGGACCCAGGGCCTGGCCCCTCCATCCAGAAAACCTATGACCTCACCCGCTACCTGGAGCACCAACTCCGCAGCTTGGCTGGGACCTATGTGAGCATCCAGCGTAGGAATCTGGGAGTTGGGGGGGAGTGAGGAGTTGGGGAAAGCAAGTCCTAACCGTGGAGGGTTCTGGTAAATGATGGGGTGAGGAGGGGCTCTTTGGCTCCCACCAGTCCCCCTGTCTGGTCTA
+
1>>>AFFBAFFFFFFGGF11EEGFEGGAAAA0FEGE/AGHCHG/EGG1GFBF1FGHHGF1GGFHHGHFHFFEG@EGHEHHHGHEGGHEGHHHGGG>>FGHGHBE//F0/<11BFFB111FCC1FCC??B/<1<1?GBF0/<?D1@--;@-;A?BBF/BF//B@@9BF-//;-B9BBBBB-@BA-BFF9;AFFFBF///B/99B/A-B?EFF/-9-9-@-BBB/B/9/9E9F-9-://9-A?9BB/BF/BB;
@M05620:37:000000000-D9766:1:1101:20371:3035 1:N:0:14
ACCACACCTTCTACAATGAGCTGCGTGTGGCTCCCGAGGAGCACCCCGTGCTGCTGACCGAGGCCCCCCTGAACCCCAAGGCCAACCGCGAGAAGGCGCCGGTGGGTGGTCCGCTACCTCTTCTGGTGGGCGCCTCCCTCCTTCTTGGCCTCCCGGAGCTGCGCCCTTTCTCCCTGGTTCTCTCTTCTGCCGCTTTCCGTAGGAGTCTCTTCTCTGCCCTGCGTCTCCTTTTGGCCTCTGCCGGTTGTCGA
+
BBBABABBFFFFGGGGGG5FGFHCEEEB4EGHBFFFDGGGCHHHHGGEEGGGFHGHHHHECGCGGDGGGGGFHCHGGGEHECGHHGEEGGCB???</<//</->.<<<C.<<<AA-:/CCGGHHEEGHG-.;BG?EAECFFGBF000;:B0FEFA@-BBFFF;@DBBFF/BFBBB/.:99BFFFFFFF/9B@--;E//99A9./9;BFFFFFFFFEF9.:.;>.@AFFF/;//-///;;/B/;-;.9;B..
@M05620:37:000000000-D9766:1:1101:14687:3043 1:N:0:14
AGTGCCAGCTCTCAATCGCACAGGGGACCCAGGGCCTGGCCCCTCCATCCAGAAAACCTATGACCTCACCCGCTACCTGGAGCACCAACTCCGCAGCTTGGCTGGGACCTATGTGAGTATCCAGCGTAGGAATCTGGGAGTTGGGGAGGAGTGAGGAGTTGGGGAAAGACAGTCCTAACCGTGGAGGGTTCTGGTAAATGATGGGGTGAGGAGGGGCTCTTTGGCTCCCACCAGTCCCCCTGTCTGGTCTA
+
>A1>AFBFAFFFG1FGG1C1E0FAFE0EEEHFAEEEFEHFHHGHGGHHHHHHGFFGHGGGHFHHHHFHHHHGG>EEHHHHGGGHHHA?ECGG>E?EEBBGGHHGGGHGGHHHHHHHHHHHHHHHHCCCGGHHHHHHHHCFEHHGCGGGGGEGHHHHHGHHHHGGGGHHFHHHHHHHHHHHGGFGBEGG;FFGFGBFGGGGGFGGGGF@FFFFFF@@@@FFFFFFFFFFFFFFFFFFFFFF@FFFFFFFFFB
@M05620:37:000000000-D9766:1:1101:17698:3064 1:N:0:14
AGTGCCAGCTCTCAATCGCACAGGGGACCCAGGGCCTGGCCCCTCCATCCAGAAAACCTATGACCTCACCCGCTACCTGGAGCACCAACTCCGCAGCTTGGCTGGGACCTATGTGAGTATCCAGCGTAGGAATCTGGGAGTTGGGGAGGAGTGAGGAGTTGGGGAAAGACAGTCCTAACCGTGGAGGGTTCTGGTAAATGATGGGGTGAGGAGGGGCTCTTTGGCTCCCACCAGTCCCCCTGTCTGGTCCT
+
ABAABFFFBFFFGGGGFGGCGEHAGCEGGFHHDGGEFGHGHHGHGGHHHGHHGHHHHGHHHFFHHHHHHHHGGEEFHHHHCGHHHGHEGFHH>E?EEFGGGHHGGGHHGHHHHHHHHHHHHHHHHGGGGGGHHHHHHHCFGHHHGGGGGGEGHGHFHGHHHHGGGGEHHHHHHHHHHHHHGGEGGGGGEGGGGGFFGGGGGGGGGGFFFFFFFFFFFFFFFFFFFFFFFFFFFFFFFFFFFFFFFFFFF/;
@M05620:37:000000000-D9766:1:1101:22411:3085 1:N:0:14
ACCACACCTTCTACAATGAGCTGCGTGTGGCTCCCGAGGAGCACCCCGTGCTGCTGACCGAGGCCCCCCTGAACCCCAAGGCCAACCGCGAGAAGATGCCCAGGTGAGTGGCCCGCTACCTCTTCTGGTGGCCGCCTCCCTCCTTCCTGGCCTCCCGGCGCTGCGCCCTTTCTCACTGGTTCTCTCTTCTGCCGTTTTCCGTAGGACTCTCTTCTCTGACCTGAGTCTCCTTTGGAACTCTGCAGGTTCTA
+
CCCCCCCBCFFFGGGGGGAFGFHHGEEA4EGGGEGFCFEC?GHGHGGGGFGGFHGHHHHAEECEGGGGGEFHFHHGGGGHGHHHHGGGGG<BDGHFHHHHHHHGHHHHHHGGHHGGGGGHHHHHHHHHHGGHHFGGGCHGHHGHHGGGFBFFFFGGGA@FGFFFAFDFFFFFFFBFFFFFFFFFFFFFFFFFFFFFFFFFFF?AFBBFFFFFFFFFFF/;FFF/;FFBFFFFFEFFFFFFFFFFFFFFFFB
@M05620:37:000000000-D9766:1:1101:22410:3105 1:N:0:14
ACCACACCTTCTACAATGAGCTGCGTGTGGCTCCCGAGGAGCACCCCGTGCTGCTGACCGAGGCCCCCCTGAACCCCAAGGCCAACCGCGAGAAGATGCCCAGGTGAGTGGCCCGCTACCTCTTCTGGTGGCCGCCTACCTCCTTCCTGGCCTCCCGGAGCTGCGCCCTTTCTCACTGGTTCTCTCTTCTGCCGTTTTCCGTAGGACTCTCTTCTCTGACCTGAGTCTCCTTTGGAACTCTGCAGGTTCTA
+
AAABABABCFFFFGGFBBA5FDGHEEFEC2FGHGGGGGE??GHHHGGGFEGFDBGHHHHEFC?FGGCGGE?GCHEFGFG/FFGE?FGGG/>/</2?22<FGBG/?CGFHE/FFA?DCGGHGHHHHHDFHBA<C-CDG.;GGHEHFHBF0C?F0CGGD--9-9/9-@FFFF/BBFFFF;.;B/FFFFFEFFFFFA;;9EFFDF.ADEFEFFFFEFFFB/BFFFBFBBB/BF/9//;/FFFFFFFE/9;/;/9
@M05620:37:000000000-D9766:1:1101:16805:3127 1:N:0:14
ACCACACCTTCTACAATGAGCTGCGTGTGGCTCCCGAGGAGCACCCCGTGCTGCTGACCGAGGCCCCCCTGAACCCCAAGGCCAACCGCGAGAGGGCCCAGGTGAGTGGCCCGCTACCTCTTCTGGTGGCCGCCTCCCTCCTTCCTGGCCTCCCGGAGCTGCGCCCTTTCTCACTGGTTCTCTCTTCTGCCGTTTTCCGTAGGACTCTCTTCTCTGACCTGCGGCTCCTTTGGAACTCTGCAGGTTCTAGA
+
AAAAB43>CFFFFGGFFGGGGFHCEEEEAEGFFFFE2EG2AGAFHGGFBAA1533GHHGE@E?FGFGGGGGFGHEGG?EGFGHH/FGEGGGC//?CD?/AFECH1?<<C/0.A@CC-<<DDGFGHHHHGHGGCGDACCF/AF0;C;BFFF09;AEBGGGGGFB-:-;//BBBFFBFE//9/B/9:;9/99F@..9ABB9/FDFB//;/B/;FEFBF//9BF.9-;@DFBFBBFBFBFB9BBBF.A///BF9
@M05620:37:000000000-D9766:1:1101:16786:3131 1:N:0:14
ACCACACCTTCTACAATGAGCTGCGTGTGGCTCCCGAGGAGCACCCCGTGCTGCTGACCGAGGCCCCCCTGAACCCCAAGGCCAACCGCGAGACGGCTCAGGTGGGTGGTCCGCTACCTCTTCTGGTGGGCGCCTCCCTCCTTCCTGGCCTCCCGGAGCTGCGCCCTTTCTCCCTGGTTCTCTCTTCTGCCGTTTTCCGTAGGAGTCTCTTCTCTGCCCTGCGTCTCCTCTGGGCCCCTGCCGGTTGTCGA
+
AAAABBBAFFFFGGGGGGDEGFHHGEE2AEGEFCFE2EEEEHHFHGGFEEGEHGFHHHFEGEEEGEFEGEEGHHHGGCFHGGHHHGGGGGBCB<?<</?<?0?F/AC<@<>1CD.@@<DDFGHHHDGHG:=ACDGDEA9CDF0B/9;;:F9FEGGG-A-9B9B>DF>BFFFFBFF/;BFFB9//BBBFBBFD..BEFFD99AFF/9BBFFFFFBFFF9ABAED.99BFF.9/B..;9;.99.;-;.;;;..
@M05620:37:000000000-D9766:1:1101:13942:3169 1:N:0:14
AGTGCCAGCTCTCAATCGCACAGGGGACCCAGGGCCTGGCCCCTCCATCCAGAAAACCTATGACCTCACCCGCTACCTGGAGCACCAACTCCGCAGCTTGGCTGGGACCTATGAGAGTATACAGCGTAGGAATCTGGGAGTTGGGGAGGAGAGAGGAGTTGGGAAAAGACAGTCCTAACCGTGGAGGGTTCTGGTAAATGATGGGGTGAGGAGGGGCTCTTTGGCTCCCACCAGTCCCCCTGTCTGCTATA
+
AABABFFFCFFFGGGGGFEGGGHHGEGGGGHHGGGGGGHHHHGHGGHHHHHHHHHHHGHHHHHHHHHHHHHGGGGGHHHHHHHGHHHHGHHHGGGGGHHHGGGGGGHHGHHHH3DF2BDG33DFF//?//2FHHHH1F?F<<GH/>.->CE.=..<<EFHHH-.;:;FFHHHHHGHHHHHG:.:;CEG:C9BF00;CFFGGFGGGGFFF.F/DFDFFFEFBF/;BFFEFFFDF.:BFFF.D?FBBF/9/;/
@M05620:37:000000000-D9766:1:1101:13764:3176 1:N:0:14
AGTGCCAGCTCTCAATCGCACAGGGGACCCAGGGCCTGGCCCCTCCATCCAGAAAACCTATGACCTCACCCGCTACCTGGAGCACCAACTCCGCAGCTTGGCTGGGACCTATGTGAGTATCCAGCGTAGGAATCTGGGAGTTGGGGAGGAGTGAGGAGTTGGGGAAAGACAGTCCTAACCGTGGAGGGTTCTGGTAAATGATGGGGTGAGGAGGGGCTCTTTGGCTCCCACCAGTCCCCCTGTCTGGTCTA
+
>33AA5FFBFFFGGGGGAFFGGFCFFGGGEEGFGEFCFHFGGGFGGHHHFEG3GBA3FGHHHBGFHF3GG1EFFGGHFHHFGHGGGHHGEHHDE/EE3FGAGH??E00?G2DDBGGFHGFHEFGHG//>/@FGH1?DGGCG01CCCFGG.C<CGGHHGGHHG-AGGHGHH/GHHGFHBHHGGFCDEAFFGFFBF;9;00CFFF09.DBAFFFFABFFFE//BFFBF9EAFFFFFFFFFEA-9F/BBB/9/B
@M05620:37:000000000-D9766:1:1101:13933:3186 1:N:0:14
AGTGCCAGCTCTCCATCGCACAGGGGACCAAGGGCGTGGCCCCTCCATCCAGACAACCTATGACCTCACCCGCTCCCTGGAGCACCCACTCCGCAGCTTGGCCGGGACCTATGAGAGTATACAGCATAGGAATCTGGGCGTTGGAGCAGGGAGCGGCGTTGGAGCAAGCCAGTCCTAACCGTGGCGGGTTCTGGTAAATGATGGGGTGAGGCGGCGCTCTTTGGAGCCCCCCAGTCCCCCTGTCTGGTATA
+
>A1>>D111FFFG1G11AEAEAFAF0000A00A0B/AAEEAGE/EE01A01B1/0B/BB1@B2FG@B1F00/>//?F>1?00BFCH//?000>?///010/B1BCC///?<112111?@<111110?111111?1110<-->-.0/<./.<...-:-;9-;.0//.//999.9;F00;9.;A---9-99A9/B/9;//;B////AB-;-9------9@A-;//;//-;--;---9/BFEF9-/;/B/////
@M05620:37:000000000-D9766:1:1101:16344:3211 1:N:0:14
ACCACACCTTCTACAATGAGCTGCGTGTGGCTCCCGAGGAGCACCCCGTGCTGCTGACCGAGGCCCCCCTGAACCCCAAGGCCAACCGCGAGAAGGCACAGGCGGGTGGTCCGCTACCTCTTCTGGTGGCCGCCTCCCTCCTTCTTGGCCTCCCGGAGCTGCGCCCTTTCTCCCTGGTTCTCTCTTCTGCCGTTTTCCGTAGGAGTCTCTTCTCTGCCCTGCGTCTCCTCTGGTCCCCTGCCGGTTTTCGA
+
CBCCCCCAFFFFGGGGGGFGGGHHGEGBAEHGHGGEDGGGFHHHHGGGFEEGHHGHHHHGGEGGGGGGGGGHGHHGGGGHGHHHHGGGGGDGG/?==0??B//><><<A.<::D.@D;CGHHHH00;FG.:;BGFGGGFGGGGG0;0:/9BFFFD=-@-.;FACFFDFFBFFFFF0.BFFFBFBFFFFFFF@;9BF0BA99DDF/;BFFFFFFF0BF:ABFFFD-DFFF/:9B09:.;/.E.;-:A.;;B.
@M05620:37:000000000-D9766:1:1101:10483:3211 1:N:0:14
ACCACACCTTCTACAATGAGCTGCGTGTGGCTCCCGAGGAGCACCCCGTGCTGCTGACCGAGGCCCCCCTGAACCCCAAGGCCAACCGCGAGAGGGCACAGGTGCGTGGCCCGCTACCTCTTCTGGTGGACGCCTCCCTCCTTCCTGGCCTCCCGGAGCTGCGCCCTTTCTCCCTGGTTCTCTCTTCTGCCGTTTTCCGTAGGACTCTCTTCTCTGCCCTGCGTCTCCTTTGGACCTCTGCCGGTTATCGA
+
BBABBAABFFFFEGGFGFGFGFHFEEGFHFHHHGGEGGGGGHHHHGGGGEEGHHHHHHHGGGGGGGEGGGGHHHHGGGGHGHHHFGGGGCBCC>?//??FGH1F1/?/A@GHGCC@GHHFHHHHH0=GD;;@?DHGHGHHGGGG/;0/9ABFGGGG?A-.9CB9ADAFFBFF/:BB?FFFFBFFFFFFBFBD9A9EFFD/AFDF/:FFFFBFFFEFFBEFFFFA9DFFF9FBB;FBFFF/BBFFDD9;9;;
@M05620:37:000000000-D9766:1:1101:16358:3222 1:N:0:14
ACCACACCTTCTACAATGAGCTGCGTGTGGCTCCCGAGGAGCACCCCGTGCTGCTGACCGAGGCCCCCCTGAACCCCAAGGCCAACCGCGAGAGGGCCCAGGTGAGTGGCCCGCTACCTCTTCTGGTGGCCGCCTCCCTCCTTCCTGGCCTCCCGGAGCTGCGCCCTTTCTCACTGGTTCTCTCTTCTGCCGTTTTCCGTAGGACTCTCTTCTCTGACCTGCGTCTCCTTTGGAACTCTGCAGGTTCTAGA
+
BCCCCCCBFFFFGGGGGGFGGGHHEFEGHGHHHGGGGGGGGHHHHGGEEFGFBHHHHHHGGE@GGGGGGGGHHHHGGGGHGHHHHGGGGGGGDBDGGDCGHG?G?GGFFGHHDGGGGHHHHHHHHGDHGHHGGGGGHGHHGGGGGGGFGGGGGGGGG?DAFFBFFFFFFFFFFFFFFFFFFFFFFFFFFFFFDFFFFFFFFFFFFFFFFFFFFFFF/BBFF.@DBDFFFFFFFFFFFFFFFBFFFFFFFFB
@M05620:37:000000000-D9766:1:1101:20684:3257 1:N:0:14
ACCACACCTTCTACAATGAGCTGCGTGTGGCTCCCGAGGAGCACCCCGTGCTGCTGACCGAGGCCCCCCTGAACCCCAAGGCCAACCGCGAGAAGGCGCAGGTGTGTGGCCCGCCACCTCTTGTGGGGCGCGCCTCCCTCCTTCCTCCCCTCCCGGAGCCGCGCCCTTTCTCCCTGTTTCTCTCTTCTGCCGTTTTCCGTAGGACTCTCTTCTCTGCCCTGCGTCTCCTTGGGCTCTCTACCGGCTCTAGA
+
DCDDDDDCFFFFGGGGGGGGGGHHGFGBEGHHHGGGGGGGGHHHHGGGGGGGHHGHHHHGGGGGGGGGGGGHGHHGGGGHGHHHHGGGGGCGG??0=///<>0F?<=0.<0>-<--.=C.0D0=0<.-.-<--<.<.C//9/::/00/.</<9..9---.<@-<9-</BFFF0//000<BFFFB:B0000:<DFBA0090...0<BFF00<FFBB0B0.0:.-DD./:B000.</BF000009--<B::0<
@M05620:37:000000000-D9766:1:1101:8987:3281 1:N:0:14
ACCACACCTTCTACAATGAGCTGCGTGTGGCTCCCGCGGATCACCCCGTGCTGCTGACCGAGGCCCCCCTGACCCCCAAGGCCAACCGCGAGAGGCTGCCCAGGTGAGTGGCCCGCTACCTCTTCTGGTGGCCGCCTCCCTCCTTCCTGGCCTCCCGGAGCTGCGCCCTTTCTCACTGGTTCTCTCTTCTGCCGTTTTCCGTAGGACTCTCTTCTCTGACCTGAGTCTCCTTTGGAACTCTGCAGGTTCTA
+
>>11>>>>BFCFGGG1BFGGF1F1AEEEEAFFBBB00EE//A0BGHAA//B/1@1FGHHE>>/>??EEEGG00B0EEE/<?CFF/?CCC?B<//?//<?</<.CCHHFGF.F0CCGC-</0:C0CCCGCCA;C-9-.A9ABFA9B0FBG/..;FE..=@=@-B/@@F<?FFBFBFFBFFFFF/9;;//;B/FB@BBFFFBAB-9A////9BF/9BBFBFFFFBB-FFFF//BBF//9/;FFFFBBFAFFF/
@M05620:37:000000000-D9766:1:1101:22548:3285 1:N:0:14
ACCACACCTTCTACAATGAGCTGCGTGTGGCTCCCGAGGAGCACCCCGTGCTGCTGACCGAGGCCCCCCTGAACCCCAAGGCCAACCGCGAGATGGCCCAGGTGAGTGGCCCGCTACCTCTTCTGGTGGCCGCCTCCCTCCTTCCTGGCCTCCCGGAGCTGCGCCCTTTCTCCCTGGTTCTCTCTTCTGCCGTTTTCCGTAGGACTCTCTTCTCTGCCCTGCGTCTCCTTTGGACCTCTGCCGGTTCTCGA
+
BAAABAABFFFFGGGGGGGAGGHHEEFB4EAGFFFFGGFG22GCAEGGAFGCFHHHFHHGGFGCGGGGGGAFCFHEGGGFFHHHHEEEDGDGF/?FG??DHGGH1?FG//??-<CGGHHHHHHHHHHHGHHGGGGGHGHHGHHHGGFGGGGGGGGGGGGGGGGGFFFFFFFFFFFFFFFFFFFFFFFFFFFFDFFFFFFFFFFFFFFFFFFFFFFFFFFFFFFFFFFFFFFFFB/BFFFFFBDD@D;B/EB
@M05620:37:000000000-D9766:1:1101:12545:3309 1:N:0:14
ACCACACCTTCTACAATGAGCTGCGTGTGGCTCCCGAGGAGCACCCCGTGCTGCTGACCGAGGCCCCCCTGAACCCCAAGGCCAACCGCGAGAAGATGCCCAGGTGAGTGGCCCGCTACCTCTTCTGGTGGCCGCCTCCCTCCTTCCTGGCCTCCCGGCGCTGCGCCCTTTCTCACTGGTTCTCTCTTCTGCCGTTTTCCGTAGGACTCTCTTCTCTGACCTGAGTCTCCTTTGGAACTCTGCAGGTTCTA
+
BBBBBBBBFFFFGGGGGGGEGFHHGEFAAEHHHFFE?EGFFHHHHGGEFGGGGHGHHHHEEGCGGGGGGGGHHHHGGGGHFCHHHGGGGG@CFGHFDGHHHHHGHHHHHHGGHHGGGGGBGFHHHHHHHFGHFGGGGGHGGHGHHGFGFGFGGGGGGF-;BDDFFFFFAFFFFFFFFFFFFFFFFFFFFFFFFFDDFFFFFFFFFFFFFFFFFFFFFFFFFFFBFFF/FFFFFFFFFFFFFFFFFFFFFF;
@M05620:37:000000000-D9766:1:1101:20247:3325 1:N:0:14
AGTGCCAGCTCTCAATCGCACAGGGGACCCAGGGCCTGGCCCCTCCATCCAGAAAACCTATGACCTCACCCGCTACCTGGAGCACCCACTCCGCAGCTTGGCTGGGACCTATGTGAGTATCCAGCGTAGGAATCTGGGAGTTGGGGAGGAGTGAGGAGTTGGGGAAAGACAGTCCTAACCGTGGAGGGTTCTGGTAAATGATGGGGTGAGGAGGGGCTCTTTGGCTCCCACCAGTCCCCCTGTCTGGTCTA
+
BBAABFFFBFFFGGGGGGGCGGHCGEEGGGHHFFGGGGHHHHGGGGHHHGHHHHHGHGHHHHHHHGHHHGHGG>EEHHHH2BGHHH1?EGHFAECG@FGHGHHGGGHHGHHHHHHHHHHHHHGHHGGGGGFHHGHHHHCFFGGHFG.AD.<CGGHH0EGHHHGGGGHFCHGHHHHHHHHGGGGG.CEGEFFGGGBFFGGFGGGGGFFFFFFFFBFFFAFFFFFFFFFFFFFFFFFFFFFDFFFFFEFFFF9
@M05620:37:000000000-D9766:1:1101:22219:3338 1:N:0:14
ACCACACCTTCTACAATGAGCTGCGTGTGGCTCCCGAGGAGCACCCCGTGCTGCTGACCGAGGCCCCCCTGAACCCCAAGGCCAACCGCGAGAGGGCACAGGTGCGTGGCCCGCTACCTCTTCTGGTGGCCGCCTCCCTCCTTCCTGGCCTCCAGGAGCTGCGCCCTTTCTCACTGGTTCTCTCTTCTGCCGTTTTCCGTAGGACTCTCTTCTCTGCCCTGCGTCTCCTTTGGACCTCTGCCGGTTCTCGA
+
AAAABBBAFFFFGGGFGGBBGBG4E2ABFEHHFGGEDEGCGHHHEGEGFAEFFGFHHCGGGGGGGECEGGGHGFG?EEFFEEGHFCE<C@>>/>?C/??CGFGHBDGGCGHH-->CDHHFDGHHHH0CD.GGGGGG.AFGG/CC/0;/9;FGGE/FA.9CF/9;DBB/FBFB//;9FBFFBBFFFFFFFFF-9AFFFFFFEFFFBBFFFFFFF//B//;FA.99BFFFFFFFF/;BFFF/B;-B-..;/AB
@M05620:37:000000000-D9766:1:1101:22241:3346 1:N:0:14
ACCACACCTTCTACAATGAGCTGCGTGTGGCTCCCGAGGAGCACCCCGTGCTGCTGACCGAGGCCCCCCTGAACCCCAAGGCCAACCGCGAGAGGACCCAGGTGAGTGGCCCGCTACCTCTTCTGGTGGCCGCCTCCCTCCTTCCTGGCCTCCCGGAGCTGCGCCCTTTCTCACTGGTTCTCTCTTCTGCCGTTTTCCGTAGGACTCTCTTCTCTGACCTGAGTCTCCTTTGGAACTCTGCAGGTTCTAGA
+
CCCCCCCCFFFFGGGGGGGGGGHHGFGGHGHHHGGGGGGGGHHHHGGGGGGGFHHHHHHGGGGGGGGGGGGHHHHGGGGHGHHHHGGGGGGGG/C0/=////=?1G=GEFFHCCC->GDHHDDG00=C.C<@FGCECECHA/00CB0/9AFG?.:9;9?;00;@;;:9B0BFBFFBFBF;;FFFFFBF00;:.:;E9099...9:BFFFFF0FFF009BB//BBFFF:09BFFFFFBFFFBB0;;FFF00;
@M05620:37:000000000-D9766:1:1101:21320:3361 1:N:0:14
AGTGCCAGCTCTCAATCGCACAGGGGACCCAGGGCCTGGCCCCTCCATCCAGAAAACCTATGACCTCACCCGCTACCTGGAGCACCACCTCCGCAGCTGGGCTGGGCCCTATGTGAGTATCCAGCGCAGGAATCTGGGTGTTGGGGAGGAGGGGGGAGTTGGGGAAAGACAGGCCTAACCGTGGAGGGTTCTGGTAAAGGATGGGGTGAGGGGGGGCTCTTTGGCTCCCACCAGTCCCCCTGTCTGGTCTA
+
AA>AAFFF?FFFGDEB1F1FE0FGG00AEEAGA0E//BGHFHE/EGFBGH1FGFF0FE011BFGH1BFGC0////>>1FG0>F/FH0/?>G>/E//>F1B//0EE//?//011>2>>B2F222@0</////01?FFDG0<AAGH--.<-.<.<-;---A/;B@?-A-;9B/B-;-9//:A@AA--9:@FF?BFB9BFE//-99A--A;-F---99=9-;FFF///;B--;-A9-BFFF-9>A//9;B:B//
@M05620:37:000000000-D9766:1:1101:14515:3388 1:N:0:14
ACCACACCTTCTACAATGCGCTGCGTGCGGCTCCCGAGGAGCACCCCGTGCTGCTGACCGAGGCCCCCCTGAACCCCAAGGCCAACCGCGAGACGGCTCAGGTGGGTGGCCCGCTACCTCTTCTGGTGGCCGCCTCCCTCCTTCGTGGCCTCCCGGAGCTGCGCCCTTTCTCCCTGGTTCTCTCTTCTGCCGTTTTCCGTAGGACTCTCTTCTCTGCCCTGCGTCTCCTTTGGACCCCTGCCGGTTGTCGA
+
AABAABB3BCCFFGGGGF4EECEGEAE22AFEE2FE1EECDHHHHGGEEEEEDFFGHHH/>E?EFFEEGEEFGGEGGDEHFFHHEGGCGC/<<?<CC->FGFGH.>EAD.<CDCCGCCHHHHHHHHHGG.;@BGGDAAFFGGGF;9.C@FFFEFFB?BBFFB?BFBBFFFFFFFFFFFFFFBF9FFFBFFFB..FFFFFBFFFE/:BFFFFFBF/FFFEFFA=9@FFFF/;BF/;9.:9AE.;=BD-;BDA
@M05620:37:000000000-D9766:1:1101:14236:3415 1:N:0:14
ACCACACCTTCTACAATGAGCTGCGTGTGGCTCCCGAGGAGCACCCCGTGCTGCTGACCGAGGCCCCCCTGAACCCCAAGGCCAAACGCGAGAAGATGCCCAGGTGAGTGGCCCGCTAGCTATTCTGGTGGCAGCATCCCTCCTTCCTAGACTCCCGGAGCTAAGCCCTTTCTCACTGGTTCTCTCTTCTGCCGTTTTCCGTAGGACTCTCTTCTCTAACATGAGTCTCCTTTGGAACTCTGCAGGTTCTA
+
1>>>AAAAFFFDDG1GGFFGGBHHGAEE0ECHH00AEEE/EGHHHG/EAEEGHDFHH0BEEEC//>EGEGGHGFHGCEGEFHE//0?/>//>/?011?1?0FG?F11FHFFGHHGC-@.1111>GFG0<<CF/.<.=GHH0/EBC0/;0;;00CGHC-@A@.009;FEFFFB00090BF90;=FGFFFFFFFF@AFFFFB-9AAAFFFFFFF//;BF/:B//9;B:/BBFFEFFFBBBBFFF/BF;;/;//
@M05620:37:000000000-D9766:1:1101:19922:3436 1:N:0:14
AGTGCCAGCTCTCAATCGCACAGGGGACCCAGGGCCTGGCCCCTCCATCCAGAAAACCTATGACCTCACCCGCTACCTGGAGCACCAACTCCGCAGCTTGGCTGGGACCTATGTGAGTATCCAGCGTAGGAATCTGGGAGTTGGGGAGGAGTGAGGAGTTGGGGAAAGACAGTCCTAACCGTGGAGGGTTCTGGTAAATGATGGGGTGAGGAGGGGCTCTTTGGCTCCCACCAGTCCCCCTGTCTGGTCTA
+
BB>ABFFFBFFFGGGGGGGGGGHFGGGGGGHHGGGGGGHHHHGHGGHHHHHHHHHGHGHHHHHHHHHHHHHGGGGGHHHHEGHHHHHHGHHHGGGGGHHHGHHGDGGHGHHHHHHHHHHHHHHHHGCDGGHHHHHHHHFGDGHHGGEGGFGGHHGHHGHHHHGGGGHHHHFFHHHHHHFHGECFDGGG=9CFFGCFFGGGGGGGGGFFFFFFFFFFFCFFFFFFFFFEFFFFFFFFFFFFFFFFFFFFFF/
@M05620:37:000000000-D9766:1:1101:19121:3440 1:N:0:14
ACCACACCTTCTACAATGAGCTGCGTGTGGCTCCCGAGGAGCACCCCGTGCTGCTGACCGAGGCCCCCCTGAACCCCAAGGCCAACCGCGAGAAGATGCCCAGGTGAGTGGCCCGCTACCTCTTCTGGTGGCCGCCTCCCTCCTTCCTGGCCTCCCGGGGCTGCGCCCTTTCTCACTGGTTCTCTCTTCTGCCGTTTTCCGGAGGACTCTCTTCTCTGACCTGAGTCTCCTTTGGAACTCTGCAGGTTCTA
+
CCCCCCCCFFFFGGGGGGGGGGHHGFGAAEHHHGGFDGGGFHHHHGGGGFGGHHGHGHHGGGGGGGGGGGGHGHHGGGGHGHHHHGGGGGCGGGHHHHEHHE/F?1101=F/FH---<<FD00D00=D=<C.C@@F.:CE/CF/C9F00C.F9.CF.;----.;--AF-FFB00:009F0B909000;0000B-.;FFBF.-.-:.9//990B0000900;0//9:000;9BF0B0F99000090:9;000
@M05620:37:000000000-D9766:1:1101:19332:3445 1:N:0:14
ACCACACCTTCTACAATGAGCTGCGTGTGGCTCCCGAGGAGCACCCCGTGCTGCTGACCGAGGCCCCCCTGAACCCCAAGGCCAACCGCGAGAAGACCCAGGAGGGTGGCCCGCTACCTCTTCTGGTGGCCGCCTCCCTCCTTCCTGGCCTCCCGGAGCTGCGCCCTTTTTCATTGGTTCTCTCTTCTGCCGTTTTCCGTAGGACTCTCTTCTCTGCCCTGCGTCTCCTTTGGAACTCTGCAGGTCTCGAT
+
DDDDDDDDFFFFGGGGGGGGGGHHGGGEHGHHHGGGGGGGGHHHHGGGGGGGHHHHHHHGGGGGGGGGGGGHHHHGGGGHGHHHHGGGGGGGG/G222//=?/?///?AG<<-A<-ACGH0GHHG0DGGFCDGG?GHA/CGGBFFGB/::CGGE.--;?:FF--A:-:00;/000::BA0B0::0BFFBF0;..:A0:;::D.;B/:0::BFFF000:.0..-.;9:BFBB:B000:00:B0;..::0/:B
@M05620:37:000000000-D9766:1:1101:22931:3520 1:N:0:14
ACCACACCTTCTACAATGAGCTGCGTGTGGCTCCCGAGGAGCACCCCGTGCTGCTGACCGAGGCCCCCCTGAACCCCAAGGCCAACCGCGAGAAGGCCCAGGTGCGTGGCCCGCTACCTCTTCTGGTGGCCGCCTCCCTCCTTCCTGGCCTCCCGGAGCTGCGCCCTTTCTCCCTGGTTCTCTCTTCTGCCGTTTTCCGTAGGACTCTCTTCTCTGCCCTGCGTCTCCTTTGGACCTCTGCCGGTTCTAGA
+
AAAAAAAAFFFDG3BFDGGGG1BFEGGEEEGGHGGGGGGCEHFHHGGEEEGFEHGCGHHGEE/EGGGGGCCFGHHGAEEHEFGHHGGGGGGCC/<FG/??GE?11>?<CGGH@C<CCFGFGHHFHGGCAHGGGGGGHGHGGGGGGBFFGGGFGGB@A-AGFG@@A@@EF9FF/FFFFFFBFFFFFFFFFFF@BFFFFFFF-A?9F:BFFFFFFFFFFFFFFE@F@FFFFFFFFF/-B/BBB;-;9AE9BF;
@M05620:37:000000000-D9766:1:1101:13181:3539 1:N:0:14
ACCACACCTTCTACAATGAGCTGCGTGTGGCTCCCGAGGAGCACCCCGTGCTGCTGACCGAGGCCCCCCTGAACCCCAAGGCCAACCGCGAGAAGATGCCCAGGTGAGTGGCCCGCTACCTCTTCTGGTGGCCGCCTCCCTCCTTCCTGGCCTCCCGGCGCTGCGCCCTTTCTCACTGGTTCTCTCTTCTGCCGTTTTCCGTAGGACTCTCTTCTCTGACCTGAGTCTCCTTTGGAACTCTGCAGGTTCTA
+
BBBCCCDCFFFFGGGGGGGGGGHHGGGFHGHHHGGGGGGGGHHHHGGGFGGGHHHHHHHGFGGGGGGGGGGHHHHGGGGHGHHHHGGGGGGGGGHHHHHGHHHFGHHHDDFGHCCGGCGGHHFHHHGHDGGHHGGGGGHGHHGHFGGGGGGGGGEFG--:9A-ADFFFFFFFFFFFFFFFFFFFFFFBFFFFFF.AFFFFFBFF?FFFFFFFFFFFFBFFFF/;FBFFFFFFFFFFBFFFFFFFFFAFFFF
@M05620:37:000000000-D9766:1:1101:15545:3593 1:N:0:14
ACCACACCTTCTACAATGAGCTGCGTGTGGCTCCCGAGGAGCACCCCGTGCTGCTGACCGAGGCCCCCCTGAACCCCAAGGCCAACCGCGAGAGGGCACAGGTGAGTGGCCCGCTACCTCTTCTGGTGGCCGCCTCCCTCCTTCCTGGCCTCCCGGAGCTGCGCCCTTTCTCCCTGGTTCTCTCTTCTGCCGTTTTCCGTAGGACTCTCTTCTCTGCCCTGCGTCTCCTTTGGAACTCTGCCGGTTCTCGA
+
AAAABBAAFFFFFGG45FBFGFFBEEEBF2GGGFFEEEECGHGHHGGGE1EFHHHHHGHGGGGGGGEGGGGHGHGEGGGHGHHHGGGGGC>BC/?D//?FHHFF1?GGG?GH@DGGGHHHHGHHBGDHGHGGGGC:GAGHGGGGBFFFGFEFEGGGBGGGFGG;DBBFFFFFBBFFFFFFFFBFFFFFFFFB;AFFFFFFFFDFBFFFFFFFFFFBFFFFFE-;@FFFF/FFFB/;BFBBF/;B@AAF/A9
@M05620:37:000000000-D9766:1:1101:22280:3595 1:N:0:14
AGTGCCAGCTCTCAATCGCACAGGGGACCCAGGGCCTGGCCCCTCCATCCAGAAAACCTATGACCTCACCCGCTACCTGGAGCACCAACTCCGCAGCTTGGCTGCAACCTATGTGAGTATCCAGCGTAGGAATCTGGGAGTTGGGGAGGAGTGAGGAGTTGGGGAAAGACAGTCCTAACCGTGGAGGGTTCTGGTAAATGATGGGGTGAGGAGGGGCTCTTTAGCTCCCACCAGTCCCCCTGTCTGGACTA
+
A?ABBFFFBFFFGGGGGGGGGABAFEGG?EGHGCGGGGHHAGGHGGHHGGGHHHHHHGHGHHEHHHHHHHHG@E@FFHHHHHHHHHGHGHHHGGGGGHHHGBG//3?BFGHHFBHHHHBGH3FGHGCFGGHHHHHHHHHGGHHHGGGGGGGHHHHHHGHHHH-<;DHHHHHHHHHHGHHHGFGGGGGG;AFGGGGGGGGGGFGGGGGFFFFFFFFFFFFFFF//;BFFFFFFFFFFFFFD-;;:FF//;99
@M05620:37:000000000-D9766:1:1101:22541:3602 1:N:0:14
AGTGCCAGCTCTCAATCGCACAGGGGACCCAGGGCCTGGCCCCTCCATCCAGAAAACCTATGACCTCACCCGCTACCTGGAGCACCAACTCCGCAGCTTGGCTGGGACCTATGTGAGTATCCAGCGTAGGAATCTGGGAGTTGGGGAGGAGTGAGGAGTTGGGGCAAGACAGTCCTAACCGTGGAGGGTTCTGGTAAATGATGGGGTGAGGAGGGGCTCTTTGGCTCCCACCAGTCCCCCTGTCTGGTCTA
+
AAAABFFFAFFFGGGFGGFGGEHCGGGGDEHHGGGGGFHHFHGDGGHHHHHHFFFHHGHHHHEHHHHHHHGGGFGGHHHHGHHHHHFHGHGHEGGE>G?B<EGEGGCGGFGHG3FHFFHHHGFGFGGDD/G>GFHHGHHGGGGFGF.AF<><C00<0CCHHB-@.=.:/:/CHCGGC0GGGFGGGGGC:FGGGFCFBFGGEFGGEFFF?A./:A-;DDFFFFFFFFFEEFADFFFFFFFFFFFEFF/9FF:
@M05620:37:000000000-D9766:1:1101:14437:3655 1:N:0:14
ACCACACCTTCTACAATGAGCTGCGTGTGGCTCCCGAGGAGCACCCCGTGCTGCTGACCGAGGCCCCCCTGAACCCCAAGGCCAACCGCGAGAAGATGCCCAGGTGAGTGGCCCGCTACCTCTTCTGGTGGCCGCCTCCCTCCTTCCTGGCCTCCCGGCGCTGCGCCCTTTCTCACTGGTTCTCTCTTCTGCCGTTTTCCGTAGGACTCTCTTCTCTGCCCTGAGTCGCCTTTGGAACTCTGCAGGTTCTA
+
BABABBB>BFFFGGGFGG5BGBGHGEEBAAGGHFGE?EGCEHHHHGG0EEGGFHHHHHHEEECGGDGGGGGFHHHGGGGHGFHHHGEEDG/>BDHGFHFFGHHGFGB0GHFGHHG?C-DHFHHHHFGFHHGHHGGGGEHGHEEEHFGFF/FFGGGGGG-9A9BF?=FBBFFFFFFBFFF9B99FFFFFFF9BB@DDFEFBAB9AF/B9FFFFFFF/9B/9AFF.;BF-;DDFFFFFFFFFFFFBFFFFFFF
@M05620:37:000000000-D9766:1:1101:15802:3657 1:N:0:14
ACCACACCTTCTACAATGAGCTGCGTGTGGCTCCCGAGGAGCACCCCGTGCTGCTGACCGAGGCCCCCCTGAACCCCAAGGCCAACCGCGAGAAGATGCCCAGGTGAGTGGCCCGCTACCTCTTCTGGTGGCCGCCTCCCTCCTTCCTGGCCTCCCGGCGCTGCGCCCTTTCTCACTGGTTCTCTCTTCTGCCGTTTTCCGTAGGACTCTCTTCTCTGACCTGAGTCTCCTTTGGAACTCTGCAGGTTCTA
+
BBABCCCCFFFFGGGGGGGGGGHHGGGB4EHHHGFGDEGGFHHHHGGGDGGGGHFHHHHGGGGGGGGGGGGHHHHGGGGHGHHHHGGGGGFGGGHHFHHHGHHGFHHFHHGGGHGGGGGHHHHGHHHHDGGHHGGGGGHGHHGHHGGGGGGGGGGGGF-AAFFFFFFFFFFFFFFFFFFBFFFFFFFFFFFFFFFFFFFFFFFDFFFFFFFFFFFFFFFFFFBFFFFFFFFFFFFFFFFFFFFFFFFFFF;
@M05620:37:000000000-D9766:1:1101:16642:3677 1:N:0:14
ACCACACCTTCTACAATGAGCTGCGTGTGGCTCCCGAGGAGCACCCCGTGCTGCTGACCGAGGCCCCCCTGAACCCCAAGGCCAACCGCGAGAAGATGCCCAGGTGAGTGGCCCGCTACCTCTTCTGGTGGCCGCCTCCCTCCTTCCTGGCCTCCCGGCGCTGCGCCCTTTCTCACTGGTTCTCTCTTCTGCCGTTTTCCGTAGGACTCTCTTCTCTGACCTGAGTCTCCTTTGGAACTCTGCAGGTTCTA
+
CCCCCCCAFFFFGGGGGGGGGGHHGGGGGFGHHFFGGGGGGHHHHGGEEFGGFGHHHHHGEG?GGGGGGGGHFHHGGGGHGHHHHGGFGGCCGGHHHBGHHHFFGBG0FGFFHH?DDGGFHFHHHFHHGHGHHGGGGGHGHHGHHGGGGGGGGGGGG?--:9CFFFFFFFFFFFFFFFFFFFFFFFFFFFFFFFDFFFFFFFF.;FFFFFFFFFBFFFFFFFFF/;BFFFFFFFFFFFFFFFFFFFFFFFB
@M05620:37:000000000-D9766:1:1101:15011:3688 1:N:0:14
ACCACACCTTCTACAATGAGCTGCGTGTGGCTCCCGAGGAGCACCCCGTGCTGCTGACCGAGGCCCCCCTGAACCCCAAGGCCAACCGCGAGAAGATGCCCAGGTGAATGGCCCCCCACCTCTTCCGGTGGCCGCCCCCCTCCTTCCTGGCCTCCCGGGACCGCGCCCTTTCTCAATGGGTCTCTCCTCTGCCGGTTTCCGGAGGACTCTCTTCCCTGACCTGGAGTCCCTTTGGAACTCTGCAGGTTCTA
+
BBCCDCDCFFFFGGGGGGGGGGHHGGGFHGHHHGGGGGGGGHHHHGGGGGGGHHHHHHHGGGGGGGGGGGGHHHHGGGGHGHHHHGGGGGGGGGHHHHBHHH/?1?111?F0FG/--<<CC.0D11<<<<E.C@:C--<C-9E/C:F1:F.F0.CE?B---.<9--<D-BF1111:1<F.B//11:/</1:0B--<DF1F.-.-<..//0:0<11/1<:/<1/./.0/0<0BFBF0F0<1110<0B.<:01
@M05620:37:000000000-D9766:1:1101:10746:3692 1:N:0:14
ACCACACCTTCTACAATGCGCTGCGTGTGGCTCCCGAGGAGCACCCCGTGCTGCTGACCGAGGCCCCCCTGAACCCCAAGGCCAACCGCGAGAAGATGCCCAGGTGAGTGGCCCGCTACCTCTTCTGGTGGCCGCCTCCCTCCTTCCTGGCCTCCCGGGGCTGCGCCCTTTCTCACTGGTTCTCTCTTCTGCCGTTTTCCGTAGGACTCTCTTCTCTGACCTGAGTCTCCTTTGGAACTCTGCAGGTTCAG
+
BBBBBBB>FCFFGGGGDG4EE?EEGEEAAEGHGFFEECG?EHCGHGGEEEGGGHHHHHH>EGCGGEGGGGGFCFHGGGGHGHHHFGGGGG/BCFHGGFHHHF/FC1?0?1FEHH?<@?-GDHDGF00D</CCGCCCDAHGG/EBFFGG0FAGGGGGAB-9--..;9DB;FFFFF//:/FBFBB//99F/9//B-9AFF9FDB..A/9BFFBFFF99//:BFB./.99/9B9FF/BFBFFFB9/9BF.BB//
@M05620:37:000000000-D9766:1:1101:15025:3700 1:N:0:14
ACCACACCTTCTACAATGAGCTGCGTGTGGCTCCCGAGGAGCACCCCGTGCTGCTGACCGAGGCCCCCCTGAACCCCAAGGCCAACCGCGAGAAGATGCCCAGGTGAGTGGCCCGCTACCTCTTCTGGTGGCCGCCTCCCTCCTTCCTGGCCTCCCGGAGCTGCGCCCTTTCTCACTGGTTCTCTCTTCTGCCGTTTTCCGTAGGACTCTCTTCTCTGACCTGAGTCTCCTTTGGAACTCTGCAGGTTCTA
+
BBBBCCCAFFFFGGGGGGGGGGHHGEGEAGHFHFGGGGFGCHFEHGEFAEFFFHCGHHBEGGFGGGGGG@?GHFHFGGGHGHHHHGGECCDGCGHEGGHHHHGGGHHGGHGGHHCCFGGHHGHHHEHHDCEFFGGGGGHGHHGHHGGGFGGGGGGGGAG9BAFGGGFFFFFFFFFFFFFFFFFFFFFFFFFFFDAFFFFFFBF.:0FFFFFFFFEFFFFFFFBF/9:BFFFFFFFFF0BFBFFFFFFFBFF
@M05620:37:000000000-D9766:1:1101:16634:3704 1:N:0:14
ACCACACCTTCTACAATGAGCTGCGTGTGGCTCCCGCGGATCACCCCGTGCTTCTGACCGAGTCCCCCCTGAACCCCAAGGCCAACCGCGAGAAGATGCCCAGGTGAGTGGCCCGCTACCTCTTCTGGTGGCCGCCTCCCTCCTTCCTGGCCTCCCGGAGCTCCGCCCTTTCTCACTGGTTCTCTCTTCTGCCGTTTTCCGTAGGACTCTCTTCTCTGACCTGAGTCTCCTTTGGAACTCTGCAGGTTCTA
+
AA?AAA?>FF1FFFGDGB11FG1F0AEE0EGHHFGG0AE?/FGGGHEAAEF?1DFG@@BE///BBGFEEGGGFCHEFEE?/<GEG/?ECC/>><F111GGG<GF11?FF1FFFACC@--CB0DGDGFHGGEHHCCGCGHGHHGG09FFBFFFFFEGF;;AAC09ABF@?FFF9B9BBBFFFFFFFFEBBFFFF@-B/AFFB/:9-9BF;BFBFBF/BB/BBF-;BBFFFFBFF/:F//9B/BFEB?-;/B/
@M05620:37:000000000-D9766:1:1101:9758:3710 1:N:0:14
ACCACACCTTCTACAATGAGCTGCGTGTGGCTCCCGAGGAGCACCCCTTGCTGCTGACCGAGGCCCCCCTGAACCCCAAGGCCAACCGCGAGAAGACGCAGGTAGGTGGGCCACTACCTCTTCTGTCGGCCGCCTCCCTCCTTCCTTGCCTCCCTGAGCTGCCCCCTTTCTCCCTGGTTGTCTCTTCTGCCGTTTTCCGTACGACCCTCTTCTATGCCCTGCGTCTCCTTTGGTCGTCTGCTTGTTTATAT
+
DCDDDDDCFFFFGGGGGGGGGGHHGGGEHGHHHGGGGGGGGHHHHGG1GGHHHHHHHHHGGGGGGGGGGGGHHHHGGGGHGHHHHGGGGGCGGDG22?/B//?1??GGF/...>1>F>FGB11D000.<-<A-AADHGHHGCFG/900;B0;CG/0/;900;.99A?AB0;9:/B:ABF.90BFFFB000B;.9/.99.BA.:.9--9AFF9B0000;/0.;9.-;:0:0B0/.;-:.;A000;:0900:0
@M05620:37:000000000-D9766:1:1101:19874:3716 1:N:0:14
ACCACACCTTCTACAATGAGCTGCGTGTGGCTCCCGAGGAGCACCCCGTGCTGCTGACCGAGGCCCCCCTGAACCCCAAGGCCAACCGCGAGAAGGCTCAGGTGGGTGGCCCGCTACCTCTTCTGGTGGCCGCCTCCCTCCTTCCTCGCCTCCCGGAGCTGCGCCCTTTCTCCCTGTTTCTCTCTTCTGCCGTTTTCCGTAGGACTCTCTTCTCTGCCCTTCGTCTCCTCTGGGCCGCTGCTGGTTCTCGA
+
BBBBBBBABFCFGGGGGGBGGGHHGEGB4EGGGFGF2FEE?HAFGGGEAFEGEGFHHGGAEECEGGGGGGGGCHHGGEGHGHHHHGGGGG<CF/?F/2<2?2?G/>AA-0>CCFG@G/<DGHHHBGGE?;;A-C?ACE99EFGG/;0.-:.AEEF---@AFE>DDDBFFEFF/FF///;9F//B/BBF/9FB;AFFFF?F..://999BBFFFFFEB/;B/9.BDFFFF.;//:.99---;/9BBF/;;AF
@M05620:37:000000000-D9766:1:1101:11344:3717 1:N:0:14
GAGGCTGCTTTGGACGAAACTCATAGATTATGGCAACACTTTCGTATGGACCTGGACAAGTATCTTGGTCAGGTTAACGAATCTGAAATAACTGCCAATGTTTCACAAAAAATAAAACTACAGCCAACTAAGATAAACGAGAAGAAGACAAGACATTAAAATAAGTGACAGAACAACGGAAAGAGAGCCACGAACGCGATCATCACGACGACAATATACCAAACTAAACCATTCACTGCAGTGGGACGTTG
+
>1>A1>CA1BB@G11AEEEEG1FGH3133D2DB00BFHABAABAA0BA01AB0B00010B1222D221AB2AAFF1ABBBE?BDD22BDBBB1FH01FGB2BBFG22B0B/>01>11B111B11/<</0B111211>1/<///BB001000000012>1<11?11?1111101?00.--..-00//<.<//--.--.---..00;0.9--9---0900000/;-;///9/9/;///////////-;9-9-;
@M05620:37:000000000-D9766:1:1101:15663:3739 1:N:0:14
ACCACACCTTCTACAATGAGCTGCGTGTGGCTCCCGAGGAGCACCCCGTGCTGCTGACCGAGGCCCCCCTGAACCCCAAGGCCAACCGCGAGAGGGCCCAGGTGGGTGGCCCGCTACCTCTTCTGGTGGCCGCCTCCCTCCTTCCTGGCCTCCCGGAGCTGCGCCCTTTCTCCCTGGTTCTCTCTTCTGCCGTTTTCCGTAGGACTCTCTTCTCTGCCCTGCGTCTCCTTTGGAACTCTGCCGGTTCTCGA
+
BBBBABB>CFFFGGGGGGEGGFHFGEGB4EGGGBFE?EEGGHHHHGGEFEGGFHGHGHHAEE?EGGGGGGGHFGHGGGGHGHHHHGGGFG/BC/?CC/>CGFFG/>CDG>FGGGGGGHHHHHHHEHFHG;CDGGGGGGGGGGGG;FBFGGGGGGGG?FDFFFAFFFFFFFFFEFFFFFFFFFFFFFFFFFFF;AFFFFFBFFFFF/;BFFFFFFFFFFFFFE;DFFFFF/FFF9/;/;BBF/;@9A.;/;9
@M05620:37:000000000-D9766:1:1101:12442:3776 1:N:0:14
AGTGCCAGCTCTCAATCGCACAGGGGACCCAGGGCCTGGCCCCTCCATCCAGAAAACCTATGACCTCACCCGCTACCTGGAGCACCAACTCCGCAGCTTGGCTGGGACCTATGTGAGTATCCAGCGTAGGAATCTGGGAGTTGGGGAGGAGTGAGGAGTTGGGGAAAGACAGTCCTAACCGTGGAGGGTTCTGGTAAATGATGGGGTGAGGAGGGGCTCTTTGGCTCCCACCAGTCCCCCTGTCTGGTCTA
+
AAAABFFFBFFFFDGGGFGFFEGDCAFGGGHHGGGGGDHGHHGHGGHHHHHHGB3FHFEHHGEHHHCHHHHGGGCEHHHFHHF??FCGGFHHGD/EFFHHGHHFEGHHGHHHGHHHHGHFFFHGGGEGGGHHFHHHHHFGEHFHGGFCGGFFHHHHHFHHGHGFGGHFHHHHHFHHHHGHGEEGGGGG9AFGGGBFGGGGGGGGGGFFEFFFFFFFFDFFFFFFFFFFFFFFFFFFFFFDFFFFFFFFFF9
@M05620:37:000000000-D9766:1:1101:15707:3786 1:N:0:14
ACCACACCTTCTACAATGAGCTGCGTGTGGCTCCCGAGGAGCACCCCGTGCTGCTGACCGAGGCCCCCCTGAACCCCAAGGCCAACCGCGAGAAGGCGCAGGTGGATGGCCCGCTACCTCTTCTGGGGGCCGCCTCCCTCCTTCCTGGCCTCCCGGAACTGCCCCCTTTCTCCATGGGTCTCTCTTCCGCCGGTTTCCGTAGGACTCTCTTCTCTGCACTGCAGCTCCTTTGGGACTCTGCCGGTTTTTGA
+
CDDDDDCDFFFFGGGGGGGGGGHHGFGEGGHHHGGGGGGGGHGHHGGGGGGGHHHHHHHGGGGGGGGGGGGHFHHGGGGHGHHHHFGGGGDFG?F0/<<>/>0?//1>F0>G@----=0<0DD00</<A-=9-A9.CE/<EBFBF00<AF:.CE.C---000/.<C;FF0:0:0:0B.<//0::0<00.9B>-@DFBF.0..B00/:0<<FFFF0000<0<0000/0<<FFFF.AA./000:-<-<...9.
@M05620:37:000000000-D9766:1:1101:17184:3786 1:N:0:14
AGTGCCAGCTCTCAATCGCACAGGGGACCCAGGGCCTGGCCCCTCCATCCAGAAAACCTATGACCTCACCCGCTACCTGGAGCACCAACTCCGCAGCTTGGCTGGGACCTATGTGAGTATCCAGCGTAGGAATCTGGGAGTTGGGGAGGAGTGAGGAGTTGGGGAAAGACAGTCCTAACCGTGGAGGGTTCTGGTAAATGATGGGGTGAGGAGGGGCTCTTTGGCTCCCACCAGTCCCCCTGTCTGGTCTA
+
BCABCFFFCFFFGGGGGGGGGGHHGGGGGGHHGGGGGGHHHHGHGGHHHHHHHHHHHGHHHHHHHHHHHHHGGEGGHHHHHHHHHHHGGHHHGGGGGHGHGHHGGGHHGHHHHHGHHHHHHHHHHGEGGGHHHHHHHHHGGHHHGGGGGGGGHHHHHGHHHHGGGGHHHHHHHHHHHHHHGGFGGGGGEGGGGGFFGGGGGGGGGGFFFFFFFFFFFFFFFFFFFFFFFFFFFFFFFFFFFFFFFFFFFFF
@M05620:37:000000000-D9766:1:1101:13062:3804 1:N:0:14
ACCACACCTTCTACAATGCGCTGCGTGCGGCTCCCGAGGAGCACCCCGTGCTGCTGACCGAGGCCCCCCTGAACCCCAAGGCCAACCGCGCGAGGGCGCAGGTGTGTGGCCCGCTACCTCTTCTGGTGGCCGCCTCCCTCCTTCCTGGCCTCCCGGAGCTGCGCCCTTTCTCCCTGGTTCTCTCTTCTGCCGTTTTCCGTAGGATTCTCTTCTCTGCCCTGCGTCTCCTGTGGCTCCCTGCCGGTTTTCGA
+
AAAAAAB>BBCFGGGGGG4EECGGGEE22AE2BABB1EAE?GEFGGE0?BBFBGFHHHG>>E?EGEEFGEEFFGHGGGFHGGHHHGD<BF/>@/<><<<-@-<G<<<CD.;CDG?DG/<FFGGGFGGGG.;;BFG.EGGFGGFF/;9BFFFFFFFF-@9AB99BFADFFFEFFFFBABFFFBFFFFFFFFFFADFFBFF/9DF///;FFFFFFFFFF9;B..@ADFFFF;;FF:.;9;./;.99@D.;B=E
@M05620:37:000000000-D9766:1:1101:13081:3808 1:N:0:14
ACCACACCTTCTACAATGAGCTGCGTGTGGCTCCCGAGGAGCACCCCGTGCTGCTGACCGAGGCCCCCCTGAACCCCAAGGCCAACCGCGAGAGGGCCCAGGTGAGTGGCCCGCTACCTCTTCTGGTGGCCGCCTCCCTCCTTCCTGGCCTCCCGGAGCTGCGCCCTTTCTCACTGGTTCTCTCTTCTGCCGTTTTCCGTAGGACTCTCTTCTCTGACCTGAGTCTCCTTTGGAACTCTGCAGGTTCTAGA
+
BBBBBBBAFFFFGGGFGGGGGGHHGGGA4EGHFFGGGGGGGDHHHGGGGEEFFHHHHHHGGGGGGGGGGGGGHHHGGGGHGHHHHGGGGGGGGGGGGGGGHGGGGGHHGGHHGGGGGHHHHGHGHGDGDGHGGGGGHGHHGFGGGGGGGGGGGGGGGGDCFGDFFFFFFFFFBFFFFFFFFFFFFFFFFFFFDFFFFFFFFFDBFFFFFFFFFFFFBBBFF/BBFFFFFFFFFFFFFFFBFFFF9FFBFFB
@M05620:37:000000000-D9766:1:1101:17340:3817 1:N:0:14
AGTGCCAGCTCTCAATCGCACAGGGGACCCAGGGCCTGGCCCCTCCATCCAGAAAACCTATGACCTCACCCGCTACCTGGAGCACCAACTCCGCAGCTTGGCTGGGACCTATGTGAGTATCCAGCGTAGGAATCTGGGAGTTGGGGAGGAGTGAGGAGTTGGGGAAAGACAGTCCTAACCGTGGAGGGTTCTGGTAAATGATGGGGTGAGGAGGGGCTCTTTGGCTCCCACCAGTCCCCCTGTCTGGTCTA
+
BBAACFFFCFFFGGGGGGGGGGHHGGGGGGHHGGGGGGHGHHGHGGHHHHHHHHGHHGGHHHHHHHGHHHHGGEGGHHHHHHHHHHHHGHHHFGGGGHHHGHHGGGHHGHHHHHHHHHHHHHHHHGFGGGHHHHHHHHGGGHHHGGGGGGGHHHHHHGHHHHGGGGHHHHHHHHHHHHHHGFEGGGGGCFFGGGFGGGGGGGGGGGFFFFFFFFFFFFFFFFFFFFFFFFFFFFFFFFFFFFFFFFFFFFF
@M05620:37:000000000-D9766:1:1101:20405:3819 1:N:0:14
ACCACACCTTCTACAATGAGCTGCGTGTGGCTCCCGAGGAGCACCCCGTGCTGCTGACCGAGGCCCCCCTGAACCCCAAGGCCAACCGCGAGAGGGCCCAGGTGCGTGGCCCGCTACCTCTTCTGGTGGCCGCCTCCCTCCTTCCTGGCCTCCCGGAGCTGCGCCCTTTCTCCCTGGTTCTCTCTTCTGCCGTTTTCCGTAGGACTCTCTTCTCTGCCCTGCGTCTCCTTTGGAACTCTGCAGGTTCTAGA
+
AAA1AAAAFFFFG3GEFGG1FGHHGEEECAGH1FGGGGGG/EGGHEEG/BEAGFHHHHHGGEEGGGGGGE/FGFFGGGFH//GFGGG/<@//B/?BCC</FAGGCCGG-CHHGGGGGHHHHHHHHHHHGHGGGGGGGGGGGGGGGGGGGGGGGGGGGGGFFF@@F@@FFFFF/BFE?BFFFFFFFFFFFFF@AAFFFFFFFFFFFFFFFFFFFFFFFFFFE?@F@FFFFFFFFF/9FFFFF/;AAFFF/FB
@M05620:37:000000000-D9766:1:1101:13581:3845 1:N:0:14
ACCACACCTTCTACAATGCGCTGCGTGTGGCTCCCGAGGAGCACCCCTTGCTGCTGACCGAGGCCCCCCTGAACCCCAAGGCCAACCGCGCGAAGATGACCAGGTGAGCGGCGCGAGACCTCTCTTGTTGAAGCCCTCACTCGTGTACCAGCGCTCGTGGCTGCGCGCTTTCTCACTCGGGCTCTCTTGTGCCGTCTTTCGTGTGGCTCTCTTCTCTGACCTGTGCGCCCTTTTGAACTCTGCAGGTTCTC
+
AAA1AAAAFFFFFFGFBG1EF0EFGEE00AFGGGGE/EEE?EGHHEC/0BGHB1FEGFH>>E?EFE>EEGGBHHHGGGGCC<GHHE<<CG/<BCGC11<FH1<<?G1G1A-<--:---.;0::/0900;;0000;./;.;00..../0000;-;----;-@-;9-------/;FB/B/---;--;//;/////-----/;-A--A--9B/B/F//;//;//;-9//-99;9BB//-//;:9/9/9;-////
@M05620:37:000000000-D9766:1:1101:14342:3859 1:N:0:14
ACCACACCTTCTACAATGCGCTGCGTGAGGCTCCCGAGGAGCACCCCGTGCTGCTGACCAAGGCCCCCCTGAACCCCAAGGCCAACCGCGCGAAGATGCCCAGGTGAGTGGCCCGCTACCTCTTCTGGTGGCCGCCTCCCTCCTTCCTGGCCTCCCGGCGCTGCGCCCTTTCTCACTGGTTCTCTCTTCTGCCGTTTTCCGTAGGACTCTCTTCTTTGACCTGAGTCACCTTTGGAACTCTGCAGGTTCTA
+
AAAAAAA11BBFEGGGGG1EEGGGGEE00BFAF0AE/AEECGCFGGGAAEBFBGGHHGG1B0AFGGGGGE/FCHHGGGGFGHHHHGGEEE/>BCG/FGHHHGFFFGFCGHGGHHGGG?CHHHHHHHHHHHGHFCCGGGHGHFFFGFGFFGGGGGGGGA-AA@@F?@F@@FFFFFFFFFFFFFFFFFFF;99FB@BFFFFFFB9AB/BFFFFEFFF/;B/;FFF/;FF/;/BFFFFEFBB9FFBFFFFFFFB
@M05620:37:000000000-D9766:1:1101:21527:3875 1:N:0:14
ACCACACCTTCTACAATGAGCTGCGTGTGGCTCCCGAGGAGCACCCCGTGCTGCTGACCGAGGCCCCCCTGAACCCCAAGGCCAACCGCGAGAAGATGCCCAGGTGAGTGGCCCGCTACCTCTTCTGGTGGCCGCCTCCCTCCTTCCTGGCCTCCCGGCGCTGCGCCCTTTCTCACTGGTTCTCTCTTCTGCCGTTTTCCGTAGGACTCTCTTCTCTGACCTGAGTCTCCTTTGGAACTCTGCAGGTTCTA
+
AB3ABAABFFFFAFGD5AFGGGHHEEGEE2GFHGG?E?E?EHHHHGGGGGGGHFHHHHHGGGGGGGGGGGGHHHHGGGGHGHHGEGGGGCCGDDHHGFHFHE/A1?<0?FF/FG---A<GHE0GGB0D<CD.C@;AD;GGHFGHFFG00CFFF.CF?B@-;--A--;B>FB9/9/9//B/BFF/FF/:;/9BF@9AFFFF?/.:A;9/;/:9FB9B9B//;/.9999//;BBFB//F/FF/////.AF///
@M05620:37:000000000-D9766:1:1101:20642:3880 1:N:0:14
ACCACACCTTCTACAATGAGCTGCGTGTGGCTCCCGAGGAGCACCCCGTGCTGCTGACCGAGGCCCCCCTGAACCCCAAGGCCAACCGCGAGACGGCACAGGTGCGTGGCCCGCTACCTCTTCTGGTGGCCGCCTCCCTCCTTCCTGGCCTCCCGGAGCTGCGCCCTTTCTCCCTGGTTCTCTCTTCTGCCGTTTTCCGTAGGACTCTCTTCTCTGCCCTGCGTCTCCTTTGGAACTCTGCCGGTTCTCGA
+
CCCBBCCCFFFFGGGGGGGGGGHHGGGBCEHHHGGEDGGGDHHHHGGGGFGGHHHHHHHGGGGGGGGGGGGHHHHGGGGHGHHHHGGGGGDGG/?CB/>?GAGH1>FEC@GHGGGGGHHHHHHHHHFHGHHGGGGGGGGGGGGGGGFFGGGGGGGGGGFFFFFFFFFFFFFFFFFFFFFFFFFFFFFFFFFF;AFFFFFFFFFFFFFFFFFFFFFFFFFFFFFFFFFFFFFFF;/;/FFFF/@FCFAB/;;
@M05620:37:000000000-D9766:1:1101:18416:3898 1:N:0:14
ACCACACCTTCTACAATGAGCTGCGTGTGGCTCCCGAGGAGCACCCCGGGCTGCTGACCGAGGCCCCCCTGAACCCCAAGGCCAACCGCGAGAGGGCACAGGTGGGTGGCCCGCTACCTCTTCTGGTGGCCGCCTCCCTCCTTCCTGGCCTCCCGGAGCTGCGCCCTTTCTCCCTGGTTCTCTCTTCTGCCGTTTTCCGTAGGACTCTCTTCTCTGCCCTGCGTCTCCTTTGGCCCTCTGCCGGTTCTCGA
+
AAAAAAAAFF@FGGGGGFGGBGEGGFGEGGHHHGG0EE/EEHHHHGCG/AEGGC@GHHHGGGGGGGGGGGGHHHHGGGGHGHHHHGGGG@>CGBCC?<CGHE<1>>CE?0>CCG?@CHH0GHHHCG;GG:CCAGGFGGGGGGGGGG0;FFGGGGGG=--ABF9@F@@FFFFFFFFBAFFFFFFFFFFFFFF@;9;AFFFFF-AF/BFFFFFFFFFFFF?B?E=B@BFFFFFFB//9-ABBFB@@;A;;/EF
@M05620:37:000000000-D9766:1:1101:17218:3910 1:N:0:14
ACCACACCTTCTACAATGAGCTGCGTGTGGCTCCCGAGGAGCACCCCGTGCTGCTGACCGAGGCCCCCCTGAACCCCAAGGCCAACCGCGAGAGGGCCCAGGTGCGTGGCCCGCTACCTCTTCTGGTGGCCGCCTCCCTCCTTCCTGGCCTCCCGGAGCTGCGCCCTTTCTCCCTGGTTCTCTCTTCTGCCGTTTTCCGTAGGACTCTCTTCTCTGCCCTGCGTCTCCTTTGGAACTCTGCCGGTTCTAGA
+
BBB?BBBAFFFFGGGGGGGFGDGGGAEBAAGHHGGGGEEFGGHHHGGGAEGGHHHHHFHGGGGGGGGGGGGHGHHGGGGHGHHHHGGGGGGGG/?CD<>CHGFC1<FCGDHGGGGGGHHHHHHHHHDHGGHGGGGGGGGGGGGGGGGGGGGGGGGGGGGFFFFFFFFFFFFF/FFFFFFFFFFFFFFFFFFFDAFFFFFFFFFFFFFFFFFFFFFFFFFFFFFFFFFFFFFFF9/;;FFFF/;D@DEB9F9
@M05620:37:000000000-D9766:1:1101:22330:3964 1:N:0:14
ACCACACCTTCTACAATGAGCTGCGTGTGGCTCCCGAGGAGCACCCCGTGCTGCTGACCGAGGCCCCCCTGAACCCCAAGGCCAACCGCGAGAAGATGCCCAGATGAGAGTCCCGCTACATCTTCTCGTGTCCGCCTCTCTCCTCCCTCGCCTCCCGCAGATCCGCCCTTTCTCACTGGTTCTCTCTCCTGCCGTTTTCCGCAGAACTCTCTCCTCTCTCATCAGACTCCTTTGGATCTCTCCACATTCTA
+
ABAABBBAFFFFGGGFGGFGGGHHGGGGHGHHGFGG2EGAAGGGHGGGEDGG5FGFGHHGEE0EFGGGGGGE@GHGGGCHGHHHAFGFGGGGD?G2F2B2FF/<111?1<11?F<CD--<=GH1<GD.<C./0<<<.E/CCGC0//.::---:E9E.--9-0::AE.B-99BFF/FB/.:;BFFFFF/;BB/.-..;AF/.9-9-9./;BFF/:FFF//9/:////9;F/:9B////;/::///.//:BF/
@M05620:37:000000000-D9766:1:1101:13576:3987 1:N:0:14
AGTGCCAGCTCTCAATCGCACAGGGGACCCAGGGCCTGGCCCCTCCATCCAGAAAACCTATGACCTCACCCGCTACCTGGAGCACCAACTCCGCAGCTTGGCTGGGACCTATGTGAGTATCCAGCGTAGGAATCTGGGAGTTGGGGAGGAGTGAGGAGTTGGGGAAAGACAGTCCTAACCGTGGAGGGTTCTGGTAAATGATGGGGTGAGGAGGGGCTCTTTGGCTCCCACCAGTCCCCCTGTCTGGTCTA
+
CCACCFFFCFFFGGGGGGGFGGHHGGGGGGHHGGGGGGHHHHGHGGHHHHHHHHHHHGHHHHHHHHHHHHHGGGGGHHHHHHHHHHHHGHHHGGGGGHHHGGHGGGHHGGHHHHHHHHHHHHHHHGEGGGHHGHHHHHFGGGHHGGGGGGGHHHHHHGHHGHGGGGHHHHHHHHHHHHHGGGEFGGGG;FFGFGFFGGGGGGGGGGFFFFFFFFFFFFFFFFFFFFFFFFFFFFFFFFFFFFFFFFFFFFB
@M05620:37:000000000-D9766:1:1101:10424:3994 1:N:0:14
ACCACACCTTCTACAATGAGCTGCGTGTGGCTCCCGAGGAGCACACCGTGCTGCTGACCGAGGCCCCCCTGAACCCCAAGGCCAACCGCGAGAAGATGCCCAGGTGAGTGGCCCGCTACCTCTTCTGGTGGCCGCCTCCCTCCTTCCTGGCCTCCCGGAGCTGCGCCCTTTCTCACTGGTTCTCTCTTCTGCCGTTTTCCGTAGGACTCTCTTCTCTGACCTGAGTCTCCTTTGGAACTCTGCAGGTTCTA
+
BAABBAA>CFFFGGGGGGGBGGHHGGGEGGGFHCFG?EG?EHGG2FEGEGF1BBEHHHFE>E@GGEEEGGFGFHHGGGEHGHHHEGGGG?FG//22?2GHB??F<FGCFBAE<F<A-<<CDHFDG0=D<CAH<@:CGAEFHCD/CGFFGG.AFFEA9@--9.;9AGGF-FFFFFFBFFBFB///99/9BFBB/;99BE99AF.9DBF/9/9BB9/999BFFFF/9FFBFFBFFF/B9F9FFFFB/F.FFF;
@M05620:37:000000000-D9766:1:1101:20917:3999 1:N:0:14
ACCACACCTTCTACAATGAGCTGCGTGTGGCTCCCGAGGAGCACCCCGTGCTGCTGACCGAGGCCCCCCTGAACCCCAAGGCCAACCGCGAGAAGATGCCCAGGTGAGTGGCCCGCTACCTCTTCTGGTGGCCGCCTCCCTCCTTCCTGGCCTCCCGGAGCTGCGCCCTTTCTCACTGGTTCTCTCTTCTGCCGTTTTCCGTAGGACTCTCTTCTCTGACCTGAGTCTCCTTTGGAACTCTGCAGGTTCTA
+
BBBABBBBFFFFGGGGGGGGGGHHGFGEHDGFHGGGGGGGGGHHHGGGEGGGHHHHHHGGGGGGGGGGGGGHHHHGGGGHGHHHHGGGGGGGGGHHGHHHHHHGHHHHHGGGHHGGGGGHHHHHHHHHHHGHHGGGGGHGHHGHHGGGGGGGGGGGGD?DDGGGGGFFFFFFFFFFFFFFFFFFFFFFFFFFFFFFFFFFFFFFFFFFFFFFFFFFFFFFFFFFFFFFFFFFFFFFFFFFFFFFFFFFFFB
@M05620:37:000000000-D9766:1:1101:13183:4010 1:N:0:14
AGTGCCAGCTCTCAATCGCACAGGGGACCCAGGGCCTGGCCCCTCCATCCAGAAAACCTATGACCTCACCCGCTACCTGGAGCACCAACTCCGCAGCTTGGCTGGGACCTATGTGAGTATCCAGCGTAGGAATCTGGGAGTTGGGGAGGAGTGAGGAGTTGGGGAAAGACAGTCCTAACCGTGGAGGGTTCTGGTAAATGATGGGGTGAGGAGGGGCTCTTTGGATCCCACCAGTCCCCCTGTCTGGTCTA
+
>A>1>DF1>FFFG1GGGF11E?GAFAAAAAGH00B//BFHCHGGGGHDGHHHBGGGHGH1BFBGHDFGHGGEG>>EHHGFBFGHHH0/?F1BEE?E>0BFEFCFGGH0EHHHHH2GFHHHHHHHH@ECGFHHHHHHHHCFGHHHGGECG?CFHBGHHGH/G/ACGGHHBGFHHGGHHHHHGGGGCEG@CFGGGG9FFGGGGFFBEGB@FFFFFF-@@@FFFFFF/9FFFFFFEFFFFFFF@FFFFFFFFFB
@M05620:37:000000000-D9766:1:1101:21259:4038 1:N:0:14
ACCACACCTTCTACAATGAGCTGCGTGTGGCTCCCGAGGAGCACCCCGTGCTGCTGACCGAGGCCCCCCTGAACCCCAAGGCCAACCGCGAGAAGATGCCCAGGTGAGTGGCCCGCTACCTCTTCTGGTGGCCGCCTCCCTCCTTCCTGGCCTCCCGGCGCTGCGCCCTTTCTCACTGGTTCTCTCTTCTGCCGTTTTCCGTAGGACTCTCTTCTCTGACCTGAGTCCCCTTTGGAACTCTGCAGGTTCTT
+
BBBBBBBACFCFGGGGGGBGGGHHGGGA4EGFFFGF?EEGDHFGHGGGGEFGFHGHHHHGGGGGGGGGGGGHGHHGGGGHGHHHHGGGGGBDGGHHHEBGH2/F?110FFGAHH@<@-<F<0DG0D0DGCECGCCFA.CEBCEGHBF00FAFFFEE9?-;9999>ADFFFFFFB/;9:FBF/9/;BBF99FBFF:DFFBF.9..A9B9F9B/F;B9/9/;BBB/999//A.AF/B/B//;/99/;A.;B9/
@M05620:37:000000000-D9766:1:1101:21254:4056 1:N:0:14
ACCACACCTTCTACAATGAGCTGCGTGTGGCTCCCGAGGAGCACCCCGTGCTGCTGACCGAGGCCCCCCTGAACCCCAAGGCCAACCGCGAGAAGATGCCCAGGTGAGTGGCCCGCTACCTCTTCTGGTGGCCGCCTCCCTCCTTCCTGGCCTCCCGGCGCTGCGCCCTTTCTCACTGGTTCTCTCTTCTGCCGTTTTCCGTAGGACTCTCTTCTCTGACCTGAGTCTCCTTTGGAACTCTGCAGGTTCTA
+
CCDDCCDDFFFFGGGGGGGGGGHHGFGEDGHHHGGGGGGGGHHHHGGGGGGGHHGHHHGGGGGGGGGGGGGHHHHGGGGHGHHHHGGGGGGGGGHHHHHHHHHGHHHHHHGGHHGGGGGHHHHHHHHHHHGHHGGGGGHGHHGHHGGGGGGGGGGGGF-ADFFFFFFFFFFFFFFFFHFFFFFFFFFHFFFFFFFFFFHFFFFFFFFFFFFFFFHFFFFFFHFBFFFFFFFFHFFFFFFFFFFFFFFFFF;
@M05620:37:000000000-D9766:1:1101:20823:4064 1:N:0:14
ACCACACCTTCTACAATGAGCTGCGTGTGGCTCCCGAGGAGCACCCCGTGCTGCTGACCGAGGCCCCCCTGAACCCCAAGGCCAACCGCGAGAAGGCACAGGTGGGTGGCCCGCTACCTCTTCTGGTGGCCGCCTCCCTCCTTCCTGGCCTCCCGGAGCTGCGCCCTTTCTCCCTGGTTCTCTCTTCTGCCGTTTTCCGTAGGACTCTCTTCTCTGCCCTGCGTCTCCTTTGGCTCTCTGCCGGTTCTCGA
+
AAABBBBABFCFGGGGGGGGGGHHGEFA4EGFGEGF2FEE?GHGHGGGEFEGEGGHHHHEGECEGGFEGEEHFHHGGGGHGHHHFGGGGG>DG/?FF0??G/FH/>EDC<>CFGGGGHHHHHHHGHHHG.CDFGGGHGGGGGGG/C;FFGGGGGGG?DGGGFACFFFFFFFFFFFB.BFFFFFFFFFFFFFFADFFFFFF?ADBBFFFFFFFFFFFFBEF..9DFFFFFFFFF//;/;//B:BADD9;/9;
@M05620:37:000000000-D9766:1:1101:22999:4087 1:N:0:14
AGTGCCAGCTCTCAATCGCACAGGGGACCCAGGGCCTGGCCCCTCCATCCAGAAAACCTATGACCTCACCCGCTACCTGGAGCACCAACTCCGCAGCTTGGCTGGGACCTATGTGAGTATCCAGCGTAGGAATCTGGGAGTTGGGGAGGAGTGAGGAGTTGGGGAAAGACAGTCCTAACCGTGGAGGGTTCTGGTAAATGATGGGGTGAGGAGGGGCTCTTGGCTCCCACCCGTCCCCCTGTCTGGTCTAT
+
ABBBBFFFBFFFGGGGGGGCG2GHGGGGGGHHGGFGGGHHHHGFGGHHHHGHHHHHHGHHHHHHHFHHHHHGGGGGHHHHHHHHHHHHGHGHGGGGGHHHGGGGDGFGGHHHHHHHGDDGHHHHHGDGGG2@GHHFHFHGDGFGGCGGGGDGFHHHHGHHFFGGADHHHHHHHHHHHHHHCAEGAFGGAFGGGGFFBFGFGFGGGDFFFFFFFDFFFCEFFFF///;A.9D.-.:;DFF-./;//99B//9
@M05620:37:000000000-D9766:1:1101:8841:4104 1:N:0:14
ACCACACCTTCTACAATGAGCTGCGTGTGGCTCCCGAGGAGCACCCCGTGCTGCTGACCGAGGCCCCCCTGAACCCCAAGGCCAACCGCGAGAAGATGCGCAGGTGAGTCGCCCGCTACCTCTTCTGGCGGCCGCCTCCCTCCTTCCTCGCCTCCAGCGGCTCCGCCCTTTATCGCTGGTTCTCTCGTCGGCCGCTTTAAGAACGCCTCTCTTCTCTCTCGTGCGCCTCTGTTGGATTGCTGCAGCTAATA
+
BBCACCCBFFFFGGGGGGGGGGHHGGGGHGHHHGGGGGGGGHHHHGGGGGGGHHHHHHHGGGGGGGGGGGGHHHHGGGGHGHHHHGGGGGGGGGHHGHH///</??1?<1<<..->A@-/GG00==GFC-;A-:BFGEGACGGG0;BF0.;BA.9.:/-9;@.;A..;BB/9B/.9ADFF/;;/FF.:A-:-.9--.;9/;//...;AAFFFB/;/;//;.;.;@-.;:/:///.///.//;//:////;/
@M05620:37:000000000-D9766:1:1101:12112:4116 1:N:0:14
ACCACACCTTCTACAATGAGCTGCGTGTGGCTCCCGAGGAGCACCCCGTGCTGCTGACCGAGGCCCCCCTGAACCCCAAGGCCAACCGCGCGAAGATGCCCAGGTGAGTGGCCCGCTACCTCTTCTGGTGGCCGCCTCCCTCCTTCCTGGCCTCCCGGCGCTGCGCCCTTTCTCACTGGTTCTCTCTTCTGCCGTTTTCCGTAGGACTCTCTTCTCTGACCTGAGTCGCCTTTGGAACTCTGCAGGTTCTA
+
AABAABB3BCB@FFGGFG5BD5BEEAEAAAEBB2BA2EEEEHHHHGG0ABEGBFGHHHHA>E?EFEGGGGEFFGHGGGGHGHHHHGGEDD/<CGG/?GHHFHHFHHHFHHGGHHGGG?DHHHHHHHHHHHGHFCGGGDHGGGGGGGGGGGGGGFFGGG-;@BBFB?FBBFFFFFFFFFFFFFFFFFFF9FFFFBFFFFFFFFFFF/FFFFFFFFFBBFBFFFF/9FB99AAFFFFFFFFFFEFFFFFFFFF
@M05620:37:000000000-D9766:1:1101:16837:4117 1:N:0:14
ACCACACCTTCTACAATGAGCTGCGTGTGGCTCCCGAGGAGCACCCCGTGCTGCTGACCGAGGCCCCCCTGAACCCCAAGGCCAACCGCGAGAGGGCCCAGGTGAGTGGCCCGCTACCTCTTCTGGTGGCCGCCTCCCTCCTTCCTGGCCTCCCGGAGCTGCGCCCTTTCTCACTGGTTCTCTCTTCTGCCGTTTTCCGTAGGACTCTCTTCTCTGCCCTGCGTCTCCTTTGGAACTCTGCAGGTTCTAGA
+
BBBBBBBBFFFFFGGGGGGGGGHHGGGFHFHHHGGGGGGEGHHHHGGGFEGGHGHHHHHGGGGGGGGGGGGHHHHGGGGHGHHGHGGGGGGGG/DGG/>DHGGG1?GGGGHHGGGGGHHHHHHHHHHHGHHGGGGGHGHHGGGGGGGGGGGGGGGGGGGFGGFFFFFFFFFFFFFFFFFFFFFFFFFFFFFF;DFFFFFFFFFFFFFFFFFFFFFF/FFFF.DFFFFFFFFFFFFFFFFFFBFFAFFFFFF
@M05620:37:000000000-D9766:1:1101:18519:4132 1:N:0:14
ACCACACCTTCTACAATGAGCTGCGTGTGGCTCCCGAGGAGCACCCCGTGCTGCTGACCGAGGCCCCCCTGAACCCCAAGGCCAACCGCGAGAGGGCGCAGGTGGGTGGCCCGCTACCTCTTCTGGTGGCCGCCTCCCTCCTTCCTGGCCTCCCGGAGATGCGCCCTTTCTCCCTGGTTCTCTCTTCTGCCGTTTTCCGTAGGACTCTCTTCTCTGCCCTGCGTCTCCTTTGGGCCTCTGCCGGTTCTCGA
+
DCDDDDDDFFFFGGGGGGGGGGHHGGGEHGHHHGGGGGGGGHHHHGGGGGGGHHHHHHHGGGGGGGGGGGGHHHHGGGGHGHHHHGGGGGGGG/???/><<?=G<>CCF.<GCGCCGHHHHHHHHH<GG<CCDCDGGGBFGGGGFB0BACFGGGDA-@-:BFFFFFAFFFFFFFB0A<BFFFFFFFFFFFFC<<BFBFF0<DAFBBFFFFFFFFFFBFEBAFF.@DFFF<B:B..<.<<BFBBA@D.<<BF
@M05620:37:000000000-D9766:1:1101:9354:4140 1:N:0:14
ACCACACCTTCTACAATGAGCTGCGTGTGGCTCCCGAGGAGCACCCCGTGCTGCTGACCGAGGCCCCCCTGAACCCCAAGGCCAACCGCGAGAAGATGCCCAGGTGAGTGGCCCGCTACCTCTTCTGGTGGCCGCCTCCCTCCTTCCTGGCCTCCCGGCGCTGCGCCCTTTCTCACTGGTTCTCTCTTCTGCCGTTTTCCGTAGGACTCTCTTCTCTGACCTGAGTCTCCTTTGGAACTCTGCAGGTTCTA
+
BBBABBB@FFFFGGGGGGGGGDGFGEGEHGHHGGGGGGG?GHGHHGGGEEEFHHHHHHHGGGGGGGFGGGGHHHGGGGGHGHHGFGGGGGGGGGHHGHHHHHFFFBHCFGEGHHGGGGGHFHHHHGHHFFDHHGGGGGHFHHGHHGGGGGFFFGGGGG-;@DFBFFFFFFFFFFFFFFFFFFFFFFEFFFFFFFDFFFFFFFFFFFFFFFFFFFFFFFFFFFFFBBFFFFFFFFFFFFFFFFFFFFFFFFB
@M05620:37:000000000-D9766:1:1101:21767:4144 1:N:0:14
ACCACACCTTCTACAATGAGCTGCGTGTGGCTCCCGAGGAGCACCCCGTGCTGCTGACCGAGGCCCCCCTGAACCCCAAGGCCAACCGCGAGATGGCCCAGGTGCGTGGCCCGCTACCTCTTCTGGTGGCCGCCTCCCTCCTTCCTGGCCTCCCGGAGCTGCGCCCTTTCTCCCTGGTTCTCTCTTCTGCCGTTTTCCGTAGGACTCTCTTCTCTGCCCTGCGTCTCCTTTGGATCTCTGCCGGTTCTCGA
+
AAAAAAAAFF@1BGGFFFGGFFAGEEFEF0AGHGGEGGGGFAHFFGGGGGGGHHHHGHHGGGGEGGGEGGGHHFHEGGGHGHHGGCEGGGCGG/?F<0?CGGHH1>FF?/>GCCGGGHHHHHHHHHHHGCGCGGGGHGHHGGGGGG0CGGGGGGGG-A@FGG@@F@@FFFFFFFFBEFFFFFFFFFFFFFF@ABFFFFB/FFBFFFFFFFFFFFFFFFFFFF@B@FFFFFFFF9/;;BFFFF@<@FAF/EF
@M05620:37:000000000-D9766:1:1101:16324:4184 1:N:0:14
AGTGCCAGCTCTCAATCGCACAGGGGACCCAGGGCCTGGCCCCTCCATCCAGAAAACCTATGACCTCACCCGCTACCTGGAGCACCAACTCCGCAGCTTGGCTGGGACCTATGTGAGTATCCAGCGTAGGAATCTGGGAGTTGGCGAGGAGTGAGGAGTTGGGGAAAGACAGTCCTAACCGTGGAGGGTTCTGGTAAATGATGGGGTGAGGAGGGGCTCTTTGGCTCCCACCAGTCCCCCTGTCTGGTCTA
+
AA>ABFFFBFFFGGFGGGGGEEHHEGGGEGHHGGGGDEHFCHGHGGHHFHHGFFFFHGHGHHFHHHGHHHGGGEEGHHHGHHHHHHHGGGHHGGGEECGCEHB/AEFH/BGFHGBHHFD1BGHGHG/BDGHGBHHGHHGGGHHH1>@D-CE<GHHHG?CG0<-;CGCHGFHHHHHHHHHGGGGGGGG-EFGGGG;;FGGGGFGG.DA-EFFFFFBBB=EF/B//B/99EBFDFFFFEFFFBEFFF/FFFFF
@M05620:37:000000000-D9766:1:1101:19322:4197 1:N:0:14
ACCACACCTTCTACAATGAGCTGCGTGTGGCTCCCGAGGAGCACCCCGTGCTGCTGACCGAGGCCCCCCTGAACCCCAAGGCCAACCGCGAGACGGCCCAGGTGAGTGGCCCGCTACCTCTTCTGGTGGCCGCCTCCCTCCTTCCTGGCCTCCCGGAGCTGCGCCCTTTCTCCCTGGTTCTCTCTTCTGCCGTTTTCCGTAGGACTCTCTTCTCTGCCCTGCGTCTCCTTTGGACCTCTGCCGGTTCTCGA
+
BBBBBBBBFFFFGGGGGGGFGCHFGEGA4AGGFGGEEGGGDHHCGGGGGEGGFHGHGHHGGGCGGGGGGGGGHFEEGGGHGGHHHGGFGGB@@/??C/>?GGHH1?FGF.FHGGGGGHHHHHHHHHFHGCGFGGGGHGGGGGGGFGCFGGGGGGGGGGGGFFFFFFFFFFFFFFFFEFFFFFFFFFFFFFFF;DFFFFFFFFFFFFFFFFFFFFFFFFFFFFAFFFFFFFFFFB/;9BFFF/@D@DEB9EB
@M05620:37:000000000-D9766:1:1101:8554:4225 1:N:0:14
ACCACACCTTCTACAATGAGCTGCGTGTGGCTCCCGAGGAGCACCCCGTGCTGCTGACCGAGGCCCCCCTGAACCCCAAGGCCAACCGCGAGAAGATGCCCAGGTGAGTGGCCCGCTACCTCTTCTGGTGGCCGCCTCCCTCCTTCCTGGCCTCCCGGAGCTGCGCCCTTTCTCACTGGTTCTCTCTTCTGCCGTTTTCCGTAGGACTCTCTTCTCTGACCTGAGTCTCCTTTGGAACTCTGCAGGTTCTA
+
BBAAAAAAFFFFFGGFFGFGGFHGGAEBGGHHEFGEEGGCGHFHHGEGEEEFHHFGFGHG?GGGGAEGGGGCFEGEGG/FEAFGFG<<BC>BCDHFGH2FGHHG?GHGFGECCFGGGGGHHHGFFHB0<C..<CGCFDECGHGHBB9FF/9FF.EFG?-B?FFGAGFFAFFFFFFFFFFFFFFBB9BBFFFFFFA?FEFFFFFDD/FFFFFFFFFFFFFFFFFFFBFFFFFFFBB/B/BFFEFFFA9BFF;
@M05620:37:000000000-D9766:1:1101:23593:4239 1:N:0:14
AGTGCCAGCTCTCAATCGCACAGGGGACCCAGGGCCTGGCCCCTCCATCCAGAAAACCTATGACCTCACCCGCTACCTGGAGCACCAACTCCGCAGCTTGGCTGGGACCTATGTGAGTATCCAGCGTAGGAATCTGGGAGTTGGGGAGGAGTGAGGAGTTGGGGAAAGACAGTCCTAACCGTGGAGGGTTCTGGTAAATGATGGGGTGAGGAGGGGCTCTTTGGCTCCCACCAGTCCCCCTGTCTGGTCTA
+
AB3AAFFFBFFFG4FGGFFCEEGFFABEFEHHFFGDAFHCFHGHGGGHHFHGHFHEHGHHHEFGHGGHHHHGCEEFHHHG?FGGHH1FFHHFFGCFEGFGGHHGGGHHGHHHHHHHHHFHHHHHGGEDGGDFGHHHHH0FEHHHGGEGG.CGHGHHFFHHHHGGE.CFFHHHHHHHHHHAFGGGDFGGEFFGGGGGGGFGGGGGGGFFFFFFFFFFFFFFFFFFFFFFFFFFFFFEFFFFFFFEFFFFFFF
@M05620:37:000000000-D9766:1:1101:23603:4255 1:N:0:14
AGTGCCAGCTCTCAATCGCACAGGGGACCCAGGGCCTGGCCCCTCCATCCAGAAAACCTATGACCTCCCCCGCTACCTGGAGCACCAACTCCGCAGCTTGGCTGGGACCGATGTGAGTATCCAGCGGAGGAATGTGGGAGTTGGGGAGGAGTGAGGAGTGGGGGAAAGACAGTCCTAACCGTCGAGGGTTCTGGTAAATGATGGTTTGAGGAGGGGCTCTTTGGCTCCCAGCATTCGCCCTTGCTGGTCTA
+
>3>AAFFFAFFFBFGGGAFFGGCGAAEEFE22FAEEFFFGGHGCEGGDAF3BBG3FEEA3B3DFGHF?F11>EEEEHEGBFHH?FFGHGBFHGG?EEBGHEE????0B//<B/01>FGHFDDG1GG/>->>011<<>.<../0<ACA-C?.:.<C.0.=...;-:CEAF//C9BBF0FF.-9.;--9-DFF/B/B//B/9B9/;//../;9/.;9--;.;9/9//;F.EF/AF/B9/..;B/.///:;///
@M05620:37:000000000-D9766:1:1101:20999:4266 1:N:0:14
AGTGCCAGCTCTCAATCGCACAGGGGACCCAGGGCCTGGCCCCTCCATCCAGAAAACCTATGACCTCACCCGCTACCTGGAGCACCAACTCCGCAGCTTGGCTGGGACCTATGTGAGTATCCAGCGTAGGAATCTGGGAGTTGGGGAGGAGTGAGGAGTTGGGGAAAGACAGTCCTAACCGTGGAGGGTTCTGGTAAATGATGGGGTGAGGAGGGGCTCTTTGGCTCCCACCAGTCCCCCTGTCTGGTCTA
+
BBAABFFFBFFFGGGGFGGCGEHCFGDGGDGHDGGGDFHFFHGHGGHHHAGHFHHFHGHHHHGHHHHHHHHGF/EEHHHHFGHHHHHAFBHEAE@@ECFHGHHGGGHHGHHHHHHHHHGFHHHHHGGGGGHHHHHHHHHGGHHGGGGGGGGHHHHHHGHHHHGGGGHHHHHHHHHHHHHHGGEGGGGGGGGGGGGGGGGGGGFGGGFFFFFFFFF-DBAFFFFFFFFFFFFFFFFFFFFFFFFFFFFFFF/
@M05620:37:000000000-D9766:1:1101:13029:4275 1:N:0:14
ACCACACCTTCTACAATGCGCTGCGTGCGGCTCCCGAGGAGCACCCCGTGCTGCTGACCGAGGCCCCCCTGAACCCCAAGGCCAACCGCGAGACGGCTCAGGTGTGTGGTCCGCTACCTCTTCTGGTGGCCGCCTCCCTCCTTCTTGGCCTCCCGGAGCTGCGCCCTTTCTCCCTGGTTCTCTCTTCTGCCGTTTTCCGTAGGACTCTCTTCTCTGCCCTGCGTCTCCTTTGGACCCCTGCCGGTTCTCGA
+
BBBBBBB3BCCFGGGGGG4EEGGGGFG22AEEF2FE1EEE?GHGHGG0>EEF5GFHHHG>E@?EGGGGGGEHFHHGGGGHGHHHHGGGGG/>D/?C@-><GEGH>>GGG/<CCGGGGFGHHHHHFHGHG;;ADGGGGGFFGGGG0;0;BBFGGGGG-@DFFFFFFFFFFFFFFFFFEFFFFFFFFFFFFFFFAAFFFFFFFFFF/9FFFFFFFFFFFFEFFFFDFFFFF/;BF//9.;AEF.;@;D.;9EB
@M05620:37:000000000-D9766:1:1101:8188:4275 1:N:0:14
AGTGCCAGCTCTCAATCGCACAGGGGACCCAGGGCCTGGCCCCTCCATCCAGAAAACCTATGACCTCACCCGCTACCTGGAGCACCAACTCCGCAGCTTGGCTGGGACCTATGTGAGTATCCAGCGTAGGAATCTGGGAGTTGGGGAGGAGTGAGGAGTTGGGGAAAGACAGTCCTAACCGTGGAGGGTTCTGGTAAATGATGGGGTGAGGAGGGGCTCTTTGGCTCCCACCAGTCCCCCTGTCTGGTCTA
+
ACBBCFFFCFFFGBGGGGGFGGHHGGGGGGHHGGGGFGHHFHGHGGHHHGGHFGGHHGGHHHGHHHGHHHHGGGGGHHHHHHHHHHFHGGHHGGGFGHHHGHHA//FGGFHHHHHHHHBGGHFHHGAEGDHGHHHHHHGGAGHHGGGGGG.FGHHHG.<<GHGGGGGHFHHHHGHHHHHHGCFFGGGGEGGGGGCFGGGGGGGGGGFFFFFFFFFAC@FFFFFFFFFFFFFDFFFFFFFFFFFFFF/;BFB
@M05620:37:000000000-D9766:1:1101:22739:4286 1:N:0:14
AGTGCCAGCTCTCAATCGCACAGGGGACCCAGGGCCTGGCCCCTCCATCCAGAAAACCTATGACCTCACCCGCTACCTGGAGCACCAACTCCGCAGCTTGGCTGGGACCTATGTGAGTATCCAGCGTAGGAATCTGGGAGTTGGGGAGGAGTGAGGAGTTGGGGAAAGACAGTCCTAACCGTGGAGGGTTCTGGTAAATGATGGGGTGAGGAGGGGCTCTTTGGCTCCCACCAGTCCCCCTGTCTGGTCTA
+
AAAABFFFBFFFGGGGGGGCF2GFFGGGGGGHFGGGGFHCFHGHGGHHHHHFFFFFHGHHHHGHHHHHHHHGGFCGHHHHGFHHHHHEGEHHGGCGGFHHDHHGGGHHGHHHHHHHHHHHHHHHEGGGGGHHHHEHHEHGGHHHGGGGGGFGHHHHHGFHHHCGGGHHHHHHHGHHHHHHGGA-CAGGDFGGGGFGGGGGGGGGGGFFFFFFFFFFFFEFFFFFFFFFFFFFFFFFFFFFFFFFFFFFFF9
@M05620:37:000000000-D9766:1:1101:18568:4318 1:N:0:14
ACCACACCTTCTACAATGAGCTGCGTGTGGCTCCCGAGGAGCACCCCGTGCTGCTGACCGAGGCCCCCCTGAACCCCAAGGCCAACCGCGAGAAGACGCCGGAGGTTGGCGCGCTACCTCTTCTGGTGGCGGCCTCCCTCCTTCCTGGCGTCCCCCAGCTGCGCCCCCTTTCCCTGGTTCTCTCTTCTGCCGCTTTCCGTAGGACTCTCTTCTCTGCCCTGCGGCTCCTTTGGAGGACTGCTGGTGCTAGA
+
CCCBBCCCFFFFGGGGGGGGGGHHGEGEGGHHHGGGGGGGGHHHHGGGGGGGHHHHHHHGGGGGGGGGGGGHHHHGGGGHGHHHHGGGGGFGGGH22<////->-.0<-<-.-<:-;C:GCGHHB0;C..-;C?.CE./;DF0B/B0/.-9;@:..9;.::F9>A>--;.;:0000.;00;::FBFFFFF0@--.;00.0.:.;0//::0BFFEB0BB.0.;--:9AEF009/0/...9;/0;0//0:000
@M05620:37:000000000-D9766:1:1101:19121:4327 1:N:0:14
ACCACACCTTCTACAATGAGCTGCGTGTGGCTCCCGAGGAGCACCCCGTGCTGCTGAAAGAGTCCCCCCTGAACCACAAGGCCAAACGCGAGAGGGCCCAGGTGAGTGGCCCGCTACCTCTTCTGGAGGCCGCCTACCTACTTCCTGACCTCACGGAACTGAGCCCTTTCTCACTGGTTCTCTCTTCTGCCGTTTTCCGTAGGACTCTCTTCTCTGACCTGAGTCTCCTTTGGAACTCTGCCGGTTCTAGA
+
1A1>AAAAFFFDFGFFFFGGFEG1EAEG0AGHGF0AAEE//BGHHGAE/AF/1A1BF11BFE1B1F/EGGGGHH/0?GG0GHHA/>?EEGCE/EAC/CCGHFBB1?GD/?GHGCGCCHH111>GGF1>AFFGGG../<<0/CCFCGH0/;C0/::CC.:CB00/FGGG0CFG0BFFGFFFF0;CFGG0BFF@FFFFFFFFFF?B/:FFFFFFF/BFEFFFFB-99/BFFFFFFFB/B/FF//;@;-A/BB;
@M05620:37:000000000-D9766:1:1101:18305:4328 1:N:0:14
ACCACACCTTCTACAATGAGCTGCGTGTGGCTCCCGAGGAGCACCCCGTGCTGCTGACCGAGGCCCCCCTGAACCCCAAGGCCAACCGCGAGAAGATGCCCAGGTGAGTGGCCCGCTACCTCTTCTGGTGGCCGCCTCCCTCCTTCCTGGCCTCCCGGCGCTGCGCCCTTTCTCACTGGTTCTCTCTTCTGCCGTTTTCCGTAGGACTCTCTTCTCTGACCTGAGTCTCCTTTGGAACTCTGCAGGTTCTA
+
BBBABBBBFFFFGGGGFGFEGDHHGEEBFEGHEFFFDGGGGHHHHGGGGEGGHHHHHHHGGGGGGGGGGGGGHHHGGGGHEGHHHGDEDDBCCGFHGHHHHFHFGHHGGFGGH/CGGGGHHHGHHHHHHHGHHGGGGGHGHHGHHGGGGGGGGG.EGF9AGFFFFFFFFFFFFFFFFFFFFFFFFFFFFFFFFFDFFFFFFFFFDFFFFFFFFF/;FF9FFFFFFFFFFFFFFFFFFFFFFFFFFF.BFFF
@M05620:37:000000000-D9766:1:1101:22817:4337 1:N:0:14
ACCACACCTTCTACAATGAGCTGCGTGTGGCTCCCGAGGAGCACCCCGTGCTGCTGACCGAGGCCCCCCTGACCCCCAAGGCCAACCGCGAGAAGATGCCCAGGTGAGTGGCCCGCTACCTCTTCTGGTGGTCGCCTCCCTCCTTCCTGGCCTCCCGGAGCTGCGCCCTTGCTCACTGGGTCTCTCTTCTGCCGTTTTCCGTAGGACTCTCTTCTCTGACCTGAGTCTCCGTTGTAGCTCTGCAGGTTCTA
+
AAA1A1>>CFFFBGGFDGG1FAGGGE0A0EFHFFGG0EF//B/BGGEEABE/1BEGGHHG/E/EFEEGGGG>0B0EECAGE/FG/FFECBC//?C11111FF/F1F?0FHC/?GCG--->DD00DDF0DC..<ACG.AGEFHC/00=0;/9C0..:E--;AFGG--;@-:-/:FB/F/--;B-//;/;/;/9/-;AF-/;-/---//;//9BBF/BB///9/-B-BFFF/--/--//;/;B////99;///
@M05620:37:000000000-D9766:1:1101:21306:4345 1:N:0:14
ACCACACCTTCTACAATGAGCTGCGTGTGGCTCCCGAGGAGCACCCCGTGCTGCTGACCGAGGCCCCCCTGAACCCCAAGGCCAACCGCGAGAAGGCACAGGTGGGTGGCCCGCTACCTCTTCTGGTGGCCGCCTCCCTCCTTCCTTGCCTCCCGGAGCTGCGCCCTTTCTCCCTGGTTCTCTCTTCTGCCGTTTTCCGTAGGACTCTCTTCTCTGCCCTGCGTCTCCTTTGGACCGCTGCCGGTTCTCGA
+
BABBABB>4BBFGGFGGGFGGGHHGFGB4EFBFFFE2EEE?GDFHGGEDEEFEHGHHHHAEC?EGGGEGEGHGHHGGFGHGHHHHGGGGGBDG/??F0??F/?G/>CDC0><CGGGGHHHHHHHHHHHG:;ADGGGHGGGGGGG=F0;FGGGGGGG?GGGGGFFFFFFFFFFFFF/.;BFFFFFFFFFFFFF;AFFFFFFFFFFFFFFFFFFFFFFFFFF?ECFFFFFFBF///;;9-9-AA@;@D:;;9;
@M05620:37:000000000-D9766:1:1101:17569:4347 1:N:0:14
AGTGCCAGCTCTCAATCGCACAGGGGACCCAGGGCCTGGCCCCTCCATCCAGAAAACCTATGACCTCACCCGCTACCTGGAGCACCAACTCCGCAGCTTGGCTGGGACCTATGTGAGTATCCAGCGTAGGAATCTGGGAGTTGGGGAGGAGTGAGGAGTTGGGGAAAGACAGTCCTAACCGTGGAGGGTTCTGGTAAATGATGGGGTGAGGAGGGGCTCTTTGGCTCCCACCAGTCCCCCTGTCTGGTCTA
+
BBAABFFFBFFFGBEFGGGFGGHFGEFGGGHHBFGGGGHHHHGHGGHHHHHHHHHHHGHHHFHHHHHHHHHGGEEGHHHHGHHHHHFHGHHHEGGGGHHHGHHGGGHHGHHHHHHHHHHHHHHHHGGGGGHHHHHHHH0FGHHHGGGGGGGHHGHHHGHHHHGGGGHHHHHHHHHHHHHHGGFGGGGGEGFGGGFGGGGGGGGGGGFFFFFFFFFFFFFFFFFFFFFFFFFFFFFFFFFFFFFFFFFFFFF
@M05620:37:000000000-D9766:1:1101:17578:4363 1:N:0:14
AGTGCCAGCTCTCAATCGCACAGGGGACCCAGGGCCTGGCCCCTCCATCCAGAAAACCTATGACCTCACCCGCTACCTGGAGCACCAACTCCGCAGCTTGGCTGGGACCTATGTGAGTATCCAGCGTAGGAATCTGGGAGTTGGGGAGGAGTGAGGAGTTGGGGAAAGACAGTCCTAACCGTGGAGGGTTCTGGTAAATGATGGGGTGAGGAGGGGCTCTTTGGCTCCCACCAGTCCCCCTGTCTGGTCTA
+
BBBBBFFFBFFFGGGGGGGGGFHHGGGGGGHHGGGGFGHHHHGHGGHHHHHHHGHGHGHHHHFHHHGHHHHGGGGGHHHHHHHHHHGHGGHHGGGGGHHHGHHGGGHHGHHHHHHHHHHHHHHHHGEGGGHHHHHHHHHGGHHHGGFGGGGHHHHHHGHHHHGGGGGHHHHHHHHHGHHHGEEGGGGG.CFGGGFFGGGGGGGGGGFFFFFFFFFFFFFFFFFFFFFFFFFFFFFFFFFFFFFFFFFFFFF
@M05620:37:000000000-D9766:1:1101:10554:4399 1:N:0:14
ACCACACCTTCTACAATGAGCTGCGTGTGGCTCCCGAGGAGCACCCCGTGCTGCTGACCGAGGCCCCCCTGAACCCCAAGGCCAACCGCGAGAAGACGAAGGCAGGTGAGCGGCCACCTATTCTGTCTGGCGGCTCCCTCCTTCCTGGCCTCCCGGACGGACCCCCTTCCTCTCTGGTTCTCTCTTCCTCCGGTCGCCGTACGACGGTCTTCTCTGTCCGGCCTCAGCTTTGGTTGTCTGCCGGTAGTTGA
+
CCCCCCDCFFFFGGGGGGGGGGHHGGGGHGHHHGGGEGGGGHHHHGGGEGGGHHHHHHHGGGGGGGGGGGGHHHHGGGGHGHHHHGGGGGGGGCH22?<A?//0/AHG101->@-<.CG000000<=0D/0<-<-.<EGGG/CFFG0/<.0.<C.-<<--.-9..<-:/<F00<BBB0<000<FF00000<.-----.-@9.<..--9<D:000<00<0.--9B.0000<00/...<0000BC-<-.<0<0
@M05620:37:000000000-D9766:1:1101:22191:4409 1:N:0:14
AGTGCCAGCTCTCAATCGCACAGGGGACCCAGGGCCTGGCCCCTCCATCCAGAAAACCTATGACCTCACCCGCTACCTGGAGCACCAACTCCGCAGCTTGGCTGGGACCTATGTGAGTATCCAGCGTAGGAATCTGGGAGTTGGGGAGGAGTGAGGAGTTGGGGAAAGACCGTCCTAAACGTGGAGGGTTCTGGTAAATGATGGGGTGAGGAGGGGCTCTTTGGCTCCCAACAGTCCCCCTGTCTGGTCTA
+
BBABCFFFCFFFGGGGGGGGGGHHGGGGGGHHGGGGGGHHHHGHGGHHHHHHHHHHHGHHHHHHHHHHHHHGGGGGHHHHHHHHHHHHGHHHGGGGGHHHGHHGGGHHGHHHHHFD3BF3BF3?F@E?/?@F2FGFGH0F?FGH/C.->.<<C0<C<AGHFH-A:EH.///-;CEDBF0F.;EG;9EG;FFFFGFCGG0C;0;FFFDFE.A;.DFFF=EBFFFFFFFFFF/;./;:FFFFAFFFFFFFFB9
@M05620:37:000000000-D9766:1:1101:15773:4410 1:N:0:14
ACCACACTTCTACAATGAGCCCCGTCTGGCTCCCGCGGACCACCCCAGTCTGCGTACCGAGGCCCCCCCGAACCCCAAGGCCAACCGCGCGAAAATGGCCAGGTGTGTGGCCCGCTCCCTCTTCTGGTGGCCGCCTCCCTCCTTCCTGGCCTCCCGGCGCTGCGCCCTTTCTCCCTGGTTCTCTCTTCTGCCGTTTTCCGTAGGACTCTCTTCTCTGCCCTGCGTCTCCTTTGGCACTCTGCAGGTTCTAG
+
1>AAAAAFFFB@FGGGF1BB11AAE0BF01ABFFAAEE//A/B/BA//1BDFH/?F>/BEEGG/>E>//>//>CFGCFCF<FGHGGCA@/<-A-->F0<</<G<C0<<CCEGHGGG-:=FGGGGGGGGGGGGGGGGGGGGGFFF;FFFFFFFFFFF@-@@@@A@@F@?FFFFF/FFFFFFBFFFFFF/;FFF@BFFFFFFFFFF/;;FFFFFFFFFFBFFFF-;A?BFF/;FFF9;B-9BF;/;FAF;B;9
@M05620:37:000000000-D9766:1:1101:19940:4410 1:N:0:14
AGTGCCAGCTCTCAATCGCACAGGGGACCCAGGGCCTGGCCCCTCCATCCAGAAAACCTATGACCTCACCCGCTACCTGGAGCACAAACTCCGCAGCTTGGCTGGGACCTATGTGAGTATCCAGCGTAGGAATCTGGGAGTTGGGGAGGAGTGAGGAGTTGGGGAAAGACAGTCCTAACCGTGGAGGGTTCTGGTAAATGATGGGGTGAGGAGGGGCTCTTTGGCTCCCACCAGTCCCCCTGTCTGGTCTA
+
1>>AABDFAFF@BGGGGEGG?EGCCEGG0EHHGGEEA/GC0FEHGGBG1GHA101BFE0AGH2GEH1FHHHGGG//FGHCHHH/00BGH1BGG/EE/0GHGGHG?EGHGEHHHFHHFGHF2GHHHC/?@CHHHHHBGC?F/?GHC-F@CCCFGFD.CC//DFCCFGHCHFHFC0=GHHHH-9C@EFE@9FGBFF;;FGGGGGGGEGB@FAAFFA@@;9AFFFEBFB/9AB-BFFFFF9E?@EFFFFF/BFB
@M05620:37:000000000-D9766:1:1101:15793:4411 1:N:0:14
ACCACACTTCTACAATGAGCTGCGTGTGGCTCCCGAGGAGCACCCCGTGCTGCTGACCGAGGCCCCCCTGAACCCCAAGGCCAACCGCGAGAAGATGCCCAGGTGAGTGGCCCGCTACCTCTTCTGGTGGCCGCCTCCCTCCTTCCTGGCCTCCCGGAGCTGCGCCCTTTCTCACTGGTTCTCTCTTCTGCCGTTTTCCGTAGGACTCTCTTCTCTGACCTGAGTCTCCTTTGGAACTCTGCAGGTTCTAG
+
>A11A11>BBFFF1AFDFGGDAFEBAAB0BBBBBE00A/AFGHHGGABAE/DAFFFGEEFG/>FEEE?@>F1B?/?E/F/F/<?FGGE</@@/?<1<???<</???01<<?0<@A<<A0FGB0=<D0<CACCCG@AAC./C::0<:;CFG.FFEAB?@99:FCA9C@-:/;BBBFFEB99;F//9//:BFFF@;AB-9BBFFFFFFFBF/;BB9B/9/;/B-/99;9FFF//9F9;BBFB/B/B-9/;;BF
@M05620:37:000000000-D9766:1:1101:13852:4416 1:N:0:14
ACCACACCTTCTACAATGAGCTGCGTGTGGCTCCCGAGGAGCACCCCGTGCTGCTGACCGAGGCCCCCCTGAACCCCAAGGCCAACCGCGAGAAGGCCCAGGTGCGTGGCCCGCTACCTCTTCTGGTGGCCGCCTCCCTCCTTCCTGGCCTCCCGGAGCTGCGCCCTTTCTCACTGGTTCTCTCTTCTGCCGTTTTCCGTAGGACTCTCTTCTCTGCCCTGCGTCTCCTTTGGAACTCTGCAGGTTCTAGA
+
CCCBCCDDFFFFGGGGGGGGGGHHGGGBCFHHHGGGGGGGGHHHHGGGGGGGGHGHHHHGGGGGGGGGGGGHHHHGGGGHGHHHHGGGGGGGG/?FE/?DHG?F=CGGCFHHGGCGGHHHHHHHHF0CAGGFGCGGFGFGGFGG/00;FFFGGGGCF?DFGGFFDFFFFFFF0:FFFBFFFFFFFFFFFFFFAAFFFFDBFDDBBFFFFFFFFFFF0BEFF.CD=DFFFFFFFF00:FFFF0:FFBFB0BB
@M05620:37:000000000-D9766:1:1101:14200:4417 1:N:0:14
ACCACACCTTCTACAATGAGCTGCGTGTGGCTCCCGAGGAGCACCCCGTGCTGCTGACCGAGGCCCCCCTGAACCCCAAGGCCAACCGCGAGAAGATGACCAGGGGAGTGGCCCGCTACCTCTTCTGGTGGCCGCCTCCCTCCTTCCTGTCCTCCCGGGGCTGCGCCCTTTCTCACTGGGTCTCTCTTCTGCCGTGTTCCGTAGGACTCTCTTCTCTGACCTGAGTCTCCTTTGTGAATCTGCAGGGGCTA
+
CCCBCCCBFFFFGGGGGGGGGGHHGFFBAEHGHFGGDGFGGHHHHGGGGEGGFHHHGHHGGGCEGGGGGGGHFHHGGGGHGHHHHGGEDG<CGGHFDH2?GBGF/ADC<F<.0F@C-@@GDHH00DD00=...-<<:CCE/C</C0:0<00<0C:A.<-<D<BACFDF-/B0BF0F0:/.::BFFFFF0B000-9-<B::.<..<00:<FFFB0BFF000<0</B<0<BF00B00/00<<F000<<---@.
@M05620:37:000000000-D9766:1:1101:12022:4429 1:N:0:14
AGTGCCAGCTCTCAATCGCACAGGGGACCCAGGGCCTGGCCCCTCCATCCAGAAAACCTATGACCTCACCCGCTACCTGGAGCACCAACTCCGCAGCTTGGCTGGGACCTATGTGAGTATCCAGCGTAGGAATCTGGGAGTTGGGGAGGAGTGAGGAGTTGGGGAAAGACAGTCCTAACCGTGGAGGGTTCTGGTAAATGATGGGGTGAGGAGGGGCTCTTTGGCTCCCACCAGTCCCCCTGTCTGGTCTA
+
ABAABFFBAFFFGGGGGGGCGCGCFGGEAEHHF2EF2FHHCGGHGGGFGHHHFFGHHGHCGHFHHHGHHHHGGEEFHHHHHGHHHHHHGHGHEEGCGBGHGHFGGGHHGHHHHHGHHHHHHHHHHGCFGGHHHHHHHHHGEHHHGGGGGGGHHHHHHGHCFCDGGGHHHHHHHGHHHHHHGGEDGGGGCFGGGG9FGGGGGGGBFGFFEFFFFFAFFCFFFFFF/9FEFFFFFFFFFFFFFFFFFFFFFFF
@M05620:37:000000000-D9766:1:1101:24376:4439 1:N:0:14
ACCACACCTTCTACAATGAGCTGCGTGTGGCTCCCGAGGAGCACCCCGTGCTGCTGACCGAGGCCCCCCTGAACCCCAAGGCCAACCGCGAGAAGATGCCCAGGTGAGTGGCCCGCTCCCTCTTCTGGTGGCCGCCTCCCTCCTTCCTGGCCTCCCGGCGCTGCGCCCTTTCTCACTGGTTCTCTCTTCTGCCGTTTTCCGCAGGGCTCTCTTCTCTGACCTGAGTCTCCTTTGGAACTCTGCAGGTTCTA
+
CCCCCCCDFFFFGGGGGGGGGGHHGEGEFGHHHGGGGGGGGHHHHGGGGFFGHHGHHHGGGGGGGGGGGGGHHHHGGGGHGHHHHGGGGGGGGGHHHGFGGC//??=?1GE/0F-A<<<.<CH0DG0<0CDGE@CAAECFGHCB00;:0/.::FAE?-9;D;-.;BAD=/FFFF0;::FBB0BFFFFFBF000;.;FFBBD.-;9-9.AFFFFBFFF00:/://;;BFF00:BFF:BB0;F00;B.::BF0
@M05620:37:000000000-D9766:1:1101:13289:4442 1:N:0:14
ACCACACCTTCTACAATGAGCTGCGTGTGGCTCCCGAGGAGCACCCCGTGCTGCTGACCGAGGCCCCCCTGAACCCCAAGGCCAACCGCGAGAAGATGCCCAGGTGAGTGGCCCGCTACCTCTTCTGGTGGCCGCCTCCCTCCTTCCTGGCCTCCCGGCGCTGCGCCCTTTCTCACTGGTTCTCTCTTCTGCCGTTTTCCGTAGGACTCTCTTCTCTGACCTGAGTCTCCTTTGGAACTCTGCAGGTTCTA
+
CCCCCCCAFFFFGGGGGG5FGGHHGGGBAEHGHFFE?EEFDHHHHG0AAEEGFHGHHHHAEECFGGGGGGGHFHHGGGGHGHHHHGGGGG@DGGHGHHGHHHHGHHHHHHGGHHGGGGGHHHHHHHHHHHGHHGGGGGHGHHGHHGGGGGGGGGGGGG;AGFFFFFFFFFFFFFFHHHFFFHFFFFFFFFFFFFFFFFHFFFFFFFFFFFFFHHFFFFFFFFFFFFFBFFFFFFFFFFFFFFFHFFFFFFF
@M05620:37:000000000-D9766:1:1101:7959:4453 1:N:0:14
ACCACACGTTCTACAATGCGCTGCGTGCGGCTCTCGAGGAGCACCCCTTGCTGCTGACCGAGGCCCCCCTGAACCCCAAGGCCAACCGCGCGAAGGCGCAGGAGGGTGGTCCGCTACTTCTTCTGGTGGGCGCCTCCCTCCTTCTTTGCCTCCCGGCGCTGCGCCCTTTCTCCCTGGTTCTCTCTTCTGCCGTTTTCCGTCGGAGTCTCTTCTCTGCCCTGCGTCTCCTCTTGTGCACTGCTGGTTGTCGA
+
BBBBBBB3BBCAGGFGGGAEEGGGGGGA2AEEE3BE3AECDHFHHGG1BFGHEHGHGHH0>?CEGGGGGGEHFHHGGGGHGHHHHGGGGG>@F/>///<<--.>.<<<D.0<:AD-A:CGHHHHB:CGG-9ADG.DGEFFGGFG0;000/9BEA9-9@-99.--ABBFF/FFFFF/.BB/;/;BFFFF/B/@9;/E99./9@9--.;999FFFFF/B/9;.;-.;.9BF.;/99///99/;;;B/9:;;..
@M05620:37:000000000-D9766:1:1101:18262:4464 1:N:0:14
AGTGCCAGCTCTCAATCGCACAGGGGACCCAGGGCCTGGCCCCTCCATCCAGAAAACCTATGACCTCACCCGCTACCTGGAGCACCAACTCCGCAGCTTGGCTGGGACCTATGTGAGTATCCAGCGTAGGAATCTGGGAGTTGGGGAGGAGTGAGGAGTTGGGGAAAGACAGTCCTAACCGTGGAGGGTTCTGGTAAATGATGGGGTGAGGAGGGGCTCTTTGGCTCCCACCAGTCCCCCTGTCTGGTCTA
+
ABAAAFFFBFFFGGGGGGGCGGHCGGGGEGHHFFGGGGHHFHGHGGHGHHHHFHHHHGHHHHGHHHHHHHHGGFGGHHHHGGHHHHHHGHHHAEEGEFGHGHHGGGHHGHHHHHHGHHHHHHHHHGGGGGHFHHHHHHGGEHHHGGGGGGGGHHHHHGHFGHGGGGHHHHHHHHHHHHHHGGFGGGGGCFGGGGBFGGGGGGGGGGDFFFFFFFFFFFFFFFFFFEFFFFFFFFFFFFFFFFFFFFFFFFF
@M05620:37:000000000-D9766:1:1101:16046:4464 1:N:0:14
ACCACACCTTCTACAATGAGCTGCGTGTGGCTCCCGAGGAGCACCCCGTGCTGCTGACCGAGGCCCCCCTGAACCCCAAGGCCAACCGCGAGAAGATGCCCAGGTGAGTGGCCCGCTACCTCTTCTGGTGGCCGCCTCCCTCCTTCCTGGCCTCCCGGCGCTGCGCCCTTTCTCACTGGTTCTCTCTTCTGCCGTTTTCCGTAGGACTCTCTTCTCTGACCTGAGTCTCCTTTGGAACTCTGCAGGTTCTA
+
BCCCCCCDFFFFGGGGGGGGGGHHGGGEGGHGHGGGGGGGGHGHHGGGGGGGHHHHGHHGGGGGGGGGGGGHFHHGGGGHGHHHHGGGGGDGGGHGHHHHHHHGHHHHHHGGHHGGGGGHHHHHHHHHHHGHHGGGGGHGHHGHHGGGGGGGGGGGGG-AFFFFFFFFFFFFFFFFHFFFFFFFFFFFFFFFFFFFFFHFFFFFFFFFFFFFHHFFFFFFFFFFFFFFFFFFHHFFFFFFFFFHFFFFFFF
@M05620:37:000000000-D9766:1:1101:10040:4467 1:N:0:14
ACCACACCTTCTACAATGCGCTGCGTGCGGCTCCCGAGGAGCACCCCTTGCTGCTGACCAAGGCCCCCCTGAACCCCAAGGCCAACCGCGCGAAGGCGCAGGTGGGTGGTCCGCTACCTCTTCTGGTGGGCGCCTCCCTCCTTCGTGGCCTCCCGGAGCTGCGCCCTTTCTCCCTGGTTCTCTCTTCTGCCGTTTTCCGTAGGATTCTCTTCTCTGCTCTGCGTCTCCTCTGGGTCCCTGCCGGTTTTCGA
+
AAAAAAA1>BCFGGGGDFAAECAEGEE00AEEE/BA/EFGFHHHHGG/0BFG1GFGHHH1?B/GHEGGGEABGGHGGGCHFGHHHGEEGG<@@>>//</<//FG.<<<<.0<CC?@C;0::;:B0CCBC:::-ABAEEBFCFEF.;.9-90A?-A99>-AF/@??@@FBF/:BBB/AB9F////9B9B9/F?-9BAFFBFF-A///:9BBBBFFFFF/;B//@-;AFFF-9;/-/;-;9BA-;-@A-;/@9
@M05620:37:000000000-D9766:1:1101:13375:4497 1:N:0:14
ACCACACCTTCTACAATGAGCTGCGTGTGGCTCCCGAGGAGCACCCCGTGCTGCTGACCGAGGCCCCCCTGAACCCCAAGGCCAACCGCGAGAAGATGCCCAGGGGAGTGGCCCGCTACCTCTTCTGGTGGCCGCCTCCCTCCTTCCTGGCCTCCCGGGGCTGCGCCCCTTCTCACTGGGTCTCTCTTCTGCCGTTTTCCGTAGGACTCTCTTCTCTGACCTGAGGCTCCTTTGGGAATCTGCAGGGTCTA
+
BBBBBBBBFFFFGGGGGGGFGFHHGEGBCEHGHGGEEGEFFHHHHGGGGGGGHHHHHHHGGGGGGGGGGGGGHHHGGGGHCHHHHGGGGG@CFGGHHH2FH</F///><<F.GHC-<<DHD00=0=0D=<C.G?-CA.:E/9E9F0C00FAFB.CE.A-99-.999DF-;FB//:B99F.B..////B9///F=:DFF/F.99.A///9///;/9/;//9;/9/...99E/BF/;.;/9//////;-;99/
@M05620:37:000000000-D9766:1:1101:18292:4498 1:N:0:14
ACCACACCTTCTACAATGAGCTGCGTGTGGCTCCCGAGGAGCACCCCGTGCTGCTGACCGAGGCCCCCCTGAACCCCAAGGCCAACCGCGAGAGGGCACAGGTGCGTGGCCCGCTACCTCTTCTGGTGGCCGCCTCCCTCCTTCCTGGCCTCCCGGAGCTGCGCCCTTTCTCACTGGTTCTCTCTTCTGCCGTTTTCCGTAGGACTCTCTTCTCTGCCCTGCGTCTCCTTTGGAACTCTGCCGGTTCTAGA
+
CCCCCCCBFFFFGGGGGGGGGGHHGGGGHDHHHGGGGGGGGHHHHGGGEEGGFHHHGGHGGGCGGGGGGGGHHHHGGGGHGHHHHGGGGGGGG/?B//?FGHBG1<?CDGHHCCCGGHHHGFHHHF=CDGHGGGGGHGGGGGFGGGFBFGGGGGGGGDGFBFCFFFFFFEFFBFFFFFFFFFFFFFFFFFFFAABEFFFFFFFFFFFFFFFFFFFFBFFFF?DABDFFFFFFFF/BFFFFF/@FCD?BFFB
@M05620:37:000000000-D9766:1:1101:8892:4498 1:N:0:14
ACCACACCTTCTACAATGAGCTGCGTGTGGCTCCCGAGGAGCACCCCGTGCTGCTGACCGAGGCCCCCCTGAACCCCAAGGCCAACCGCGAGAAGGCGAAGGCGGGTGGCCCGCTACTGCTTCTGGTGCCCGCCTCCCTCCTTCCTCGCCTCCCGGAGGCGCCCCCTTTCTCCGTGGTTCTCTATTCTGCCGTTCTCCGTACGAGTCTCTTCTCTCCCCTGCCGCTCCTCTGGTGCTCTGCTGGTACTTGA
+
CCCCCCCCFFFFGGGGGGGGGGHHGGGGHGHHHGGGGGGCGHHHHGGGGGGGHHHHHHHGGGGGGGGGGGGHHHHGGGGHFEHHHGGGGGGGGDG0////////-<<:;C..:--;B000;;BF0;0:0/::CDDGG./;AFFFFF/.:-.;A..----.----;--./:B/B...-A.///://;BB/;BF.;/;/:.9;.9..9//;/;BFB//;;./...-;-9AB/:9///;;9//;/:B://:///
@M05620:37:000000000-D9766:1:1101:22336:4499 1:N:0:14
AGTGCCAGCTCTCAATCGCACAGGGGACCCAGGGCCTGGCCCCTCCATCCAGAAAACCTATGACCTCACCCGCTACCTGGAGCACCAACTCCGCAGCTTGGCTGGGACCTATGTGAGTATCCAGCGTAGGAATCTGGGAGTTGGGGAGGAGTGAGGAGTTGGGGAAAGACAGTCCTAACCGTGGAGGGTTCTGGTAAATGATGGGGTGAGGAGGGGCTCTTTGGCTCCCACCAGTCCCCCTGTCTGGTCTA
+
AAAABFFFBFFFGGGGGGGGGGHGGGGGGGHHGGGGGGHHFHGGGGHHHHHHHHHHHGHHHHGHHHHHHHFGGGGGHHHFHHHHHHHHGHHHG?EEG3FHDEHGCDHHEHHFFHHHBFGFHGFHHGDGCDHHHHHHGHGFFHHFGGGGGGGHHHHHHGFFGFFGGFEHHHHEGHHHHGHHGFECDEGG9F.;CB;FGGGGGGGGFDFAEFFFFFFF;FFFFFFFFFFFFFF??FFFFF.9@EBFFB/:9//
@M05620:37:000000000-D9766:1:1101:13366:4513 1:N:0:14
ACCACACCTTCTACAATGAGCTGCGTGTGGCTCCCGAGGAGCACCCCGTGCTGCTGACCGAGGCCCCCCTGAACCCCAAGGCCAACCGCGAGAAGATGCCCAGCTCAGTGGCCCGCTACCGCTTCTGGTCGCCGCCTCCCTCCTCCCTAGCCTCCCGCCGCTGCGCCCTTTCTCACTGGTTCTCTCTTCTGCAGTTTTCCGTACGACTCTCTTATCTGACCTGAGAATCCTTTAGAATTCAGCAGGTAATA
+
?AABBBABFFFFGGGFGGGGGGHGFAEFHGHHHGGGGGGCGHHHHGEFFEGCGGFHHGGFGE?GCEEGGGGHGHEEGGGEGHHEEEFGGCCDCACHFBHCHFC011?011?/?F-@D-<0<<<AGDGH00<ADCGGDG.EBFGF9C./0=CFFGG.E--9@;@A;FDF;FFFBF/FFBFFFEBFFFFFFFFFFF:FBFFFFBF.9.;ADFFFF/BBFFFFFFEFF/;9;BBBF/BB//;B/9/9;A.///;
@M05620:37:000000000-D9766:1:1101:12164:4550 1:N:0:14
ACCACACCTTCTACAATGAGCTGCGGGTGGCTCCCGAGGAGCACCCCGTGCTGCTGACCGAGGCCCCCCTGAACCCCAAGGCCAACAGCGAGAGGCAACAGTAGGGTGGGCAACTAACTCTTCTGCTGGTAGCCTCCCGCCTTCATAGACTCCAGGAGACGCGCCCTTTCTACTTAGTTATCTCTTCTGCAGTTTTCCGTCGGATCCTCTTCTCCACTCTGCGTCTCCTGTAGTTCTCTTCTGGATGTCGA
+
AAA1AAAAFFFFFEGFFGG1A1F1E00AE?GH1FFAFGGCGHHHHGGGECGEHHH1G>BF//EGF/>EGGG0G1<?EG/?//?/F?/0B<C//////0/001111/0/--.0..0>1<100=DD00=0//0=CG0/:..;-.:0000000099//:E...9---;--/////////99//F/99/;BF/B/;///;9/-/-;-@9-9//9;/////9////;9----/;/;//;;/////;/////9//--
@M05620:37:000000000-D9766:1:1101:18210:4551 1:N:0:14
AGTGCCAGCTCTCAATCGCACAGGGGACCCAGGGCCTGGCCCCTCCATCCAGAAAACCTATGACCTCACCCGCTACCTGGAGCACCAACTCCGCAGCTTGGCTGGGACCTATGTGAGTATCCAGCGTAGGAATCTGGGAGTTGGGGAGGAGTGAGGAGTTGGGGAAAGACAGTCCTAACCGTGGAGGGTTCTGGTAAATGATGGGGTGAGGAGGGGCTCTTTGGCTCCCACCAGTCCCCCTGTCTGGTCTA
+
BBABBFFFBFFFGGGGGGGGGGHCGGGGFGHHGGGGGGHHFHGGGGHHHHHHHHHHHGHHHHGHHHHHHHHGGEGGHHHHFGHHHHHHGHHHDFGFGGHHDHHGGGHHGHHHHHGHHHHGHHHHHGEGGGHGGGHHHHFGEGHHGGGGGGGGGHHHFGHFHHGGGGHHHHHHHHHHHHHHGGEGGGGGGGGGGGGGFGGGGGFGGGABEFFFFFFFFFEFFFFFFFFFFFFFFFFFFFFFFFFFFFFFFFF
@M05620:37:000000000-D9766:1:1101:14586:4556 1:N:0:14
AGTGCCAGCTCTCAATCGCACAGGGGACCCAGGGCCTGGCCCCTCCATCCAGAAAACCTATGACCTCACCCGCTACCTGGAGCACCAACTCCGCAGCTTGGCTGGGACCTATGTGAGTATCCAGCGTAGGAATCTGGGAGTTGGGGAGGAGTGAGGAGTTGGGGAAAGACAGTCCTAACCGTGGAGGGTTCTGGTAAATGATGGGGTGAGGAGGGGCTCTTTGGCTCCCACCAGTCCCCCTGTCTGGTCTA
+
A3>AAFFFCFFFGGGGGFGGGGHHGGGGGGHHGGGGGGHHHHGHGGHHHHHHHHEHHGHHHHHHHHGHHHHGGGGGHHHHHHHHHHFHGHHHGGGGGHHHGHHGGGHHGHHHHGHHHHHHHHHHFGCEGGHHHHHHHHHGGHHHGGGGGGGHHHHHHGFHFHGGGGHHHHHHHHHHHHHHGEEGGGGG;FGGGG;FGGGGGGGGGGFFFFFFFFFFFCFFFFFFFFFFFFFFFFFFFFFFFFFFFFFBBFF
@M05620:37:000000000-D9766:1:1101:22621:4557 1:N:0:14
ACCACACCTTCTACAATGAGCTGCGGGTGGCTCCCGAGGAGCACCCCGTGCTGCTGACCGAGGCCCCCCTGAACCCCAAGGCCAACCGCGAGAAGATGCCCAGGTGAGTGGCCCGCTACCTCTTCTGGTGGCCGCCTCCCTCCTTCCTGGCCTCCCGGAGCTGCGCCCTTTCTCACTGGTTCTCTCTTCTGCCGTTTTCCGTAGGACTCTCTTCTCTGACCTGAGTCTCCTTTGGAACTCTGCAGGTTCTA
+
AAA>A11AFF1DBGGD3BFDD11B00AAE0GHFFGFEAE/EGHHHGGGCEGFHHGFHHHGCGGGGEGGGGGHHHEGGGGECEHHHGA/CGC@@CGHBGEHHHHGFHHHHHGGHHGGGGGHHHHHHHHHHHGHHGGGGGGGGGGGGGGGFGGGGFGGFA-;@FFF?@F@?FEFFFFFFFFFFFFFEFFFFFFFF@FFFFFFFFFFFFFFFFFFFFFFFFFFFFFFFFFFFFFFFFEFFFBFFFFFFFFFFF;
@M05620:37:000000000-D9766:1:1101:20420:4567 1:N:0:14
ACCACACCTTCTACAATGAGCTGCGTGTGGCTCCCGAGGAGCACCCCGTGCTGCTGACCGAGGCCCCCCTGAACCCCAAGGCCAACCGCGAGAAGATGCCCAGGTGAGTGGCCCGCTACCTCTTCTGGTGGCCGCCTCCCTCCTTCCTGGACTCCCGGAGCTGCGCCCTTTCTCACTGGTTCTCTCTTCTGCCGTTTTCCGTAGGACTCTCTTCTCTGACCTGAGACTCCTTTGGAACTCTGCAGGTTCTA
+
1AAAAAAAFFF1BFG1EFGGFDF1EBEFHCHHCFFEEEGEAGHHHGCEAAEA11ABGAAEE>/E/?/>EGGGHF/>EFCC>EH//</<B@CC//?11111?1F/1<1??1?<GHCG--->FGGH0000=<..<-:C...C/CG/<BFGG//;09CEA--9;F//;-;@-9BFF/9FFFFFFFBFF///9/B/F;FFFFFFA:ABBFEB9FFFBFF/B/B9B;-/-///9//9B/9BF9/B/99FFF-//9B
@M05620:37:000000000-D9766:1:1101:23429:4586 1:N:0:14
ACCACACCTTCTACAATGAGCTGCGTGTGGCTCCCGAGGAGCACCCCGTGCTGCTGACCGAGGCCCCCCTGAACCCCAAGGCCAACCGCGAGAAGATGCCCAGGTGAGTGGCCCGCTACCTCTTCTGGTGGCCGCCTCCCTCCTTCCTGGCCTCCCGGAGCTGCGCCCTTTCTCACTGGTTCTCTCTTCTGCCGTTTTCCGTAGGACTCTCTTCTCTGACCTGAGTCTCCTTTGGAACTCTGCAGGTTCTA
+
AAA1AAAAFFFFGFGGDGG1F1FCG0ABEAGHCFGAEGGGGHHHHGGGFFGGHHH1GGHGGGGGGAEGGGGFHFHGGGFHAEGHHG?/>BC@@FFHDHFHFHFGHFHHHGGGHHCGGCGHHHHGHHGHHHGHHGGGGGEGHHGGHGGGG/9CF.CFG@-9@FGGG--;@9/BFFFF/FFFFFFF/FFFFFFFF@BAFFF/B/F9BFBFFFFFFFFFFF/FFFFFFFFFFFFBFFFFFFBFFFBFFFFFFFB
@M05620:37:000000000-D9766:1:1101:23414:4595 1:N:0:14
ACCACACCTTCTACAATGAGCTGCGTGTGGCTCCCGAGGAGCACCCCGTGCTGCTGACCGAGGCCCCCCTGAACCCCAAGGCCAACCGCGAGAAGATGCCCAGGTGAGTGGCCCGCTACCTCTTCTGGTGGCCGCCTCCCTCCTTCCTGGCCTCCCGGCGCTGCGCCCTTTCTCACTGGTTCTCTCTTCTGCCGTTTTCCGTAGGACTCTCTTCTCTGACCTGCGTCTCCTTTGGAACTCTGCAGGTTCTA
+
BCCCCCCCFFFFGGGGGGFGGGHHGFGEHGHHHGGGGGGGGHHHHGGGFDGGHHHHHHHGGGGGGGGGGGGHGHHGGDGHGHHHHGGGGGGGGGHHHHHHHHEGGHE011F/GHC@<<AGHFFGDD<GDGFEGC@FD.CFFHGFHFFF0F?FFAEG9C--;@DD=-ADCFFFFF0000B9F999:BBFF00BF>ADFFBFA;..A0999BBFFFFFFF;9FFF.-;>D/F;FFBFFFFB900BBBFFFFB0
@M05620:37:000000000-D9766:1:1101:21503:4598 1:N:0:14
AGTGCCAGCTCTCAATCGCACAGGGGACCCAGGGCCTGGCCCCTCCATCCAGAAAACCTATGACCTCACCCGCTACCTGGAGCACCAACTCCGCAGCTTGGCTGGGACCTATGTGAGTATCCAGCGTAGGAATCTGGGAGTTGGGGAGGAGTGAGGAGTTGGGGAAAGACAGTCCTAACCGTGGAGGGTTCTGGTAAATGATGGGGTGAGGAGGGGCTCTTTGGCTCCCACCAGTCCCCCTGTCTGGTCTA
+
BCBBCFFFCFFFGGGGGGGGGGHFFGGGGGGHGGGGGGHHHHGHGGHHHGHHHFHHHGHHHHHHHHHGHHHGGGGGHHHHHHHHHHHHGHHHGGGGGHHHGGHGGGHHGHHHHHHHHHHHHHHHHGGGGGHHHHHHHHHGGHHHGGGGGGGHHHHHHGHHHHGGGGHHHHHHHHHHHHHHGGGGGGGGEGGGGGGGGGGGGGGGGGFFFFFFFFFFFFFFFFFFFFFFFFFFFFFFFFFFFFFFFFFFFFF
@M05620:37:000000000-D9766:1:1101:15773:4606 1:N:0:14
AGTGCCAGCTCTCAATCGCACAGGGGACCCAGGGCCTGGCCCCTCCATCCAGAAAACCTATGACCTCACCCGCTACCTGGAGCACCAACTCCGCAGCTTGGCTGGGACCTATGTGAGTATCCAGCGTAGGAATCTGGGAGTTGGGGAGGAGTGAGGAGTTGGGGAAAGACAGTCCTAACCGTGGAGGGTTCTGGTAAATGATGGGGTGAGGAGGGGCTCTTTGGCTCCCACCAGTCCCCCTGTCTGGTCTA
+
ABAABFFFCFFFGGGGGGGGGGHHGGGGGGHHGGGGGGHHHHGHGGGHHHGHHHGHHGHHHHHHHHHHHHHGGEGGHHHHHHHHHHHHGHHHGGGGGHHHGHHGGGHHGHHHHHHHHHHHHHHHHGEGGGHHHHHHHHHGGHHHGGGGGFEGHHHHHGHHHHGG.DHHHHHHHHHHHHHHGGFGGGGGCFFGGGCFGGGGGGGGGGFFFFFFFFFFFFFFFFFFFFFFFFFFFFFFFFFFFFFFFFFFFFB
@M05620:37:000000000-D9766:1:1101:14815:4616 1:N:0:14
ACCACACCTTCTACAATGAGCTGCGTGTGGCTCCCGAGGAGCACCCCGTGCTGCTGACCGAGGCCCCCCTGAACCCCAAGGCCAACCGCGAGAAGATGCCCAGGTGAGTGGCCCGCTACCTCTTCTGGTGGCCGCCTCCCTCCTTCCTGGCCTCCCGGAGCTGCGCCCTTTCTCACTGGTTCTCTCTTCTGCCGTTTTCCGTAGGACTCTCTTCTCTGACCTGAGTCTCCTTTGGAACTCTGCAGGTTCTA
+
BCCCCBCAFFFFGGGGGGGGGGHHGEEBEEHHHGGGDGGGGHHHHGGGGGGGGHHHHHHGGGFGGGGGGGGHGHHGGGGHGHHHHGGGGG@DDGHGGHHHHHGGFHFFGHGGHHGGGGGHHHGHHHHHGHGHHGGGGGHGHHGHHGGFFGGGGGGGGG-:AAFGGGFFFFFFFFFFFFFFFFFFEFBFFFFFFFAFFFFFFFFFFFFBFFFFFFFFFFFFFFFFFFF/;F/FFFFFFFFFFFFFFFAFFFF
@M05620:37:000000000-D9766:1:1101:21224:4617 1:N:0:14
GAGGCTGCTTTGGAAGAAACTGAGAAACGAGTGACACAAGATCGGACGACCAGCTCACCGTAGTCTAGCTAACGACCATGATCTAGCACTACATGATCCTCTGGGAAAAAAAAGGCTTCTCTCCGTTTTTAAGGGCGTCCTCGCGCTGCTGCCACCATGGCCCGTACGTCTGTCATTTCCGCCTTCGGCCTCTTGTGGCTCTAATTGAACCATTCTCCGCCTTTGTCCTTGTCGCTGACCCGCCAGGGCTA
+
11>A>AFACF3BCB1BFGAF11B1DD1B0A0AB1AFFBFF01B////A/AAA0/1A1BB/A///22B21221>B//>>11B2B2B11BBGHH11B12111B111001/00/<>//?B00@G210<?1@?/?<110?@C--.1.<A@-<.00DG/<C.:0;:C.;:-.-;C/C0;;0CB;BAA.99FEA-.--/////-;-://///9/;BA?/BB///-;9B-//;/;9/99/----9;F-9;@-;-99--
@M05620:37:000000000-D9766:1:1101:21262:4617 1:N:0:14
GAGGCTGCTTTGGAAGAAACTGACACGCCAGGGCAAAAAGTTCGGAAGAGCACACGTCTGAACTCCAGTCACGCCATAGAATCTCATATGCCGGCTTATGCTTTAAAACAAATCCGCTTAAGCACTCTTGTGGAACCAATAGACACATTCTCAGCATTTGTAATTGTAACTTACAAGAGGGACAAAAGATTGAAAGAGCACACATCTGAACTCCAGAAACGTCGACGCATCTCGTATGCCGACTACAGCTT
+
AAAAAAFAFFFFGGGGGFGGGG11B1EAAFACF?A0A0FA1DDF/B/B00B1B00A0/0BD2AD1B1BDB1F/G//BBGHHEHH12BBB2BFE////11B>FG1B2B>1?/011<///?/BFB101BF11B1?G11<0<<1@F110011<<?<<<GF111?@1<<D<11<11111GG>C....<.<./<00<000=:GGHFHF:00000:/090//0/;/9..;9--;;.-9;-;-;/9;--99-:///99
@M05620:37:000000000-D9766:1:1101:16284:4636 1:N:0:14
AGTGCCAGCTCTCAATCGCACAGGGGACCCAGGGCCTGGCCCCTCCATCCAGAAAACCTATGACCTCACCCGCTACCTGGAGCACCAACTCCGCAGCTTGGCTGGGACCTATGTGAGTATCCAGCGTAGGAATCTGGGAGTTGGGGAGGAGTGAGGAGTTGGGGAAAGACAGTCCTAACCGTGGAGGGTTCTGGTAAATGATGGGGTGAGGAGGGGCTCTTTGGCTCCCACCAGTCCCCCTGTCTGGTCTA
+
AAAAAFFFBFFFGGFGGGGGGEHHGGGGGGHHGGGGGGHHHHGHGGGHHHHHHBGHHGHGHHHHHHHHHHHGGFGGHHHHHHHHHHHGGHHHGGGGGHHHGHHGGGHHGHHHHHHHGGHHGGHHHGGGGGHHHHHHHHHGGHHHGGGGGGEHFHHHHGHHHHGGGFHFHHHHHHHHHHHGGGFGGGGGGGGFFGFFFFGGGGGGGGDBFFFFFFFFFFFFFFFFFFFFFFFFFFFFFFFFFFFFFFFFFFF
@M05620:37:000000000-D9766:1:1101:21452:4677 1:N:0:14
AGTGCCAGCTCTCAATCGCACAGGGGACCCAGGGCCTGGCCCCTCCATCCAGAAAACCTATGACCTCACCCGCTACCTGGAGCACCAACTCCGCAGCTTGGCTGGGACCTATGTGAGTATCCAGCGTAGGAATCTGGGAGTTGGGGAGGAGTGAGGAGTTGGGGAAAGACAGTCCTAACCGTGGAGGGTTCTGGTAAATGATGGGGTGAGGAGGGGCTCTTTGGCTCCCACCAGTCCCCCTGTCTGGTCTA
+
BBABCFFFCFFFGGGGGGGGGGHHGGGGGGHHGGGGGGHHHHGHGGHHHHHHHHHHHGHHHHHHHHHHHHHGGGGGHHHHFGHHHHHHGHHHGGGGGHHHGHHGGGHHGHHHHHHHHHHHHHHHHGGGGGHHHHHHHHHGGHHHGGGGGGGHHEHHHGHHHHGGGGHHHHHHHHHHHHHHGGGGGGGGEFGGGGGGGGHHHHHGGGFFFFFFFFFFFFFFFHHFFFFFFFFFEFFFFFFFFFFFFFFFFFB
@M05620:37:000000000-D9766:1:1101:17300:4685 1:N:0:14
ACCACACCTTCTACAATGAGCTGCGTGTGGCTCCCGAGGAGCACCCCGTGCTGCTGACCGAGGCCCCCCTGAACCCCAAGGCCAACCGCGAGAAGATGAAGGGGCGGGTCCCTCTTCTTCTTCTCGTCTCCCTCCCTCCTCTCCCCCCCGCCCTGCAGCCTCTCCCTCTGTTTCTCGCTTTCGCCGCTTTCCGTTGGCCTCTCTTTCCTGCCCCGCGCCTCCTTTGGCTCTCTGAAGCTGCTGGATCGAGA
+
CCCCCCCCFFFFGGGGGGGGGGHGGEGEEGHHHGGGGGGGGHHHHGGGGGGGHHHHHHHGGGGGGGGGGGGHHHHGGGGHGHHHHGGGGGGGGGH222>>2?B><<--:;GH0GH0C0;;CFB00;:..CF//;../;9//0/=/..9----;-;.//;.//9;/B/9B////;B/..;../.;.9-;..;/.:;..//;.99////////;..9---;A.:/B///;//;/////9/;/;//;.BF...;
@M05620:37:000000000-D9766:1:1101:12658:4702 1:N:0:14
AGTGCCAGCTCTCAATCGCACAGGGGACCCAGGGCCTGGCCCCTCCATCCAGAAAACCTATGACCTCACCCGCTACCTGGAGCACCAACTCCGCAGCTTGGCTGGGACCTATGTGAGTATCCAGCGTAGGAATCTGGGAGTTGGGGAGGAGTGAGGAGTTGGGGAAAGACAGTCCTAACCGTGGAGGGTTCTGGTAAATGATGGGGTGAGGAGGGGCTCTTTGGCTCCCACCAGTCCCCCTGTCTGGTCTA
+
ABAABFFFBFFFGGGGGGGCGGHHGGGGEFHHFEFGEFHHFHGHGGHHHHHHHHHHHGHHHHFHHHHHHHHGGEGGHHHHHHHHHHGHGHHHEGGGEHEGGHHGGGHHGHHHHHHHHHHHHHHHHGEAGGGHGHHHHHFFGHHHGGGGGGEGHHHHHGHGHHGGGGHHHGEHHHHHHHHHGGGGDFGG;FFGGGCFGGGGGGGGGGFFFFFFFFFFFFFFFFFFFEFFFFFFFFFFFFFFFFFFFFFFFFF
@M05620:37:000000000-D9766:1:1101:10312:4738 1:N:0:14
AGTGCCAGCTCTCCATCGCACAGGGTACCCAGGGCATGGCCCCTCCATCCAGAAAACCTATGACCTCACCCGCCACCTGGAGCACCCACTCCGCAGCTTGGCTGGGACCTATGTGAGTATCCAGCGTAGGAATCTGGGCGTTGGGGCGGAGTGAGGAGTTGGGGAAAGACAGTCCTAACCGTGGAGGGTTCTGGTAAATGATGGGGTGAGGAGGGGCTCTTTGGCTCCCACCAGTCCCCCTGTCTGGTCTA
+
>A>1>DDC?FFFG1FBBAA1A0B0F00BF11B0BEABBFGCGGHGGHHH0FFEFH0FEGC11DFG1BFFHH///>?GHEF00B?GEE/EAGB/E/E/BB>/FFGFGHHEGFGFFGHHHHHHHHFHGGACG@1FHHHHH/>CGGGGG.@C-=:C0;;0CCFFBAG..9C/BFFGGFGBFGFAGF@-;A@BFFFFF:BBBFFFFFFFF;@EFEFFF@@@?FFFFFFFFFFE-FFEFFFFFFF@FFFFFFFFFB
@M05620:37:000000000-D9766:1:1101:23379:4802 1:N:0:14
ACCACACCTTCTACAATGAGCTGCGTGTGGCTCCCGAGGAGCACCCCGTGCTGCTGACCGAGGCCCCCCTGAACCCCAAGGCCAACCGCGAGAGGGCCCAGGTGAGTGGCCCGCTACCTCTTCTGGTGGCCGCCTCCCTCCTTCCTGGCCTCCCGGAGCTGCGCCCTTTCTCACTGGTTCTCTCTTCTGCCGTTTTCCGTAGGACTCTCTTCTCTGCCCTGAGTCTCCTTTGGAACTCTGCAGGTTCTAGA
+
AAABBBBBFFFFGGGFBFFGGGHHGGGGH?GHHGG?EEFFGHHHHGGGEDFGGFHHHHHGGGCGGGGGGGGHHHHGGGGHGHHHGGGGGCDGG>/?C/>DHG?F1?GHECGHGGGGGHHHHHHHHHGHGGHGGGGGHGHHGGGGGGGGGGGGGGDGGCFFGGFFFFFFFFFFBFFFF;BFFFFFFFFFFFFF;DFFFFFFFFFFFFFFFFFFFFFF/FFFF.BFFFFFFFFFFFFFFFFFF9BA:BFFBF;
@M05620:37:000000000-D9766:1:1101:23361:4806 1:N:0:14
ACCACACCTTCTACAATGAGCTGCGTGTGGCTCCCGAGGAGCACCCCGTGCTGCTGACCGAGGCCCCCCTGAACCCCAAGGCCAACCGCGAGAAGGCTCAGGTGTGTGGGCCGCTACCTCTTCTGGTGGCCGCCTCCCTCCTTCCTCGCCTCCCGGAGATGCGCCCTTTCTCCCTCGGTCTCTCTTCTGCCGCTTTCCGTAGAACACTCTTCTCTGCCACGCGACTCCTTTTGGCCCCTGCCGGTTCTCGA
+
BBBBBBBBFFFFGGGB5G5AGGFGFEGEH2FFGGD2EEGGEHGHHGGGA1EFFFFHHHHGGGFGFGGGGGGHHHHGGGGHEHHHGGGGG/B@D/<0/2??221?1?0?///?-A@--/0DGB0G00<<..<-;-:CCC:C9/CF900.99:E.C.9-;-9/9@D.D-/BBFF/B..-.9;AFFFFBBF//B---AF/9.9.../;/;BFF/9FFF/////-9;--@FF/:F//-/9.;A..9--9;.;B.:
@M05620:37:000000000-D9766:1:1101:23917:4813 1:N:0:14
AGTGCCAGCTCTCAATCGCACAGGGGACCCAGGGCCTGGCCCCTCCATCCAGAAAACCTATGACCTCACCCGCTACCTGGAGCACCAACTCCGCAGCTTGGCTGGGACCTATGTGAGTATCCAGCGTAGGAATCTGGGAGTTGGGGAGGAGTGAGGAGTTGGGGAAAGACAGTCCTAACCGTGGAGGGTTCTGGTAAATGATGGGGTGAGGAGGGGCTCTTTGGCTCCCACCAGTCCCCCTGTCTGGTCTA
+
ABAABFFFBFFFGGGGGGGGGGHGGCGGGGHHGGGGGGHHHHGHGGHHHHHHHFHHHGEHHHHHHHHHHHHGGEEGHHGHHHHHHHHHGEHHDFGGGHHHGHHGGGHHGHGHHHHHHHHHHHHHHGEGGGHHHHHHHHHGGHHGGGGGGGGGHHHHHGFHHHGGGGHHHHHHHHHHHHHHGGGGGGGGCFAFGGFGGGGGGGGGGGDCFFFFFFFFFAEFFFFFFFFFFFFFFFFFFFFFFFFFFFFFFFB
@M05620:37:000000000-D9766:1:1101:19159:4845 1:N:0:14
ACCACACCTTCTACAATGAGCTGCGTGTGGCTCCCGAGGAGCACCCCGTGCTGCTGACCGAGGCCCCCCTGAACCCCAAGGCCAACCGCGAGAAGATGCCCAGGTGAGTGGCCCGCTACCTCTTCTGGTGGCCGCCTCCCTCCTTCCTGGCCTCCCGGAGCTGCGCCCTTTCTCACTGGTTCTCTCTTCTGCCGTTTTCCGTAGGACTCTCTTCTCTGACCTGAGTCTCCTTTGGAACTCTGCAGGTTCTA
+
BBBCCCCCFFFFGGGFGGGFGGHHGGGB42GGHGGFAEEGEHHHHGGGAEGFEDFHHHHGGG?EGGGGGGG2GHHGGGGHGHHHEFFGGGGG/DHGHFHHHHHGCGHHHHGGHHCGGGGHHHHHHHHHHHGHHGGGGGHGHHGHHGGGGGGGGGGGGB-ACFFGGGFFFFFFFFFFFFFFFFFFFFFFFFFFFFFFFFFFFFFFDFFFFFFFFFFFFFFFFFFFFFFFFFFFFFFFFFFFFFFFFFFFFFF
@M05620:37:000000000-D9766:1:1101:8824:4875 1:N:0:14
AGTGCCAGCTCTCAATCGCACAGGGGACCCAGGGCCTGGCCCCTCCATCCAGAAAACCTATGACCTCACCCGCTACCTGGAGCACCAACTCCGCAGCTTGGCTGGGACCTATGTGAGTATCCAGCGTAGGAATCTGGGAGTTGGGGAGGAGTGAGGAGTTGGGGAAAGACAGTCCTAACCGTGGAGGGTTCTGGTAAATGATGGGGTGAGGAGGGGCTCTTTGGCTCCCACCAGTCCCCCTGTCTGGTCTA
+
CCBABFFFBFFFGGGGGGGAECHDGGGGGGHHFEGEFGHHHHGHGGHHHGGHHHHHHGHHHHHHHHHHHHHGGGGGHHHHGHHHHHHGGHHHFGFGGGHHGHHGGGHHGHHHHHHHHHHHHHHHHGEGGGHHHHHHHHHGGHHHGGGGGGGHHHHHHGHHHHGGGGHHHHHHHHHHHHHHGGFGFFGG;FFGGGFGGGGGGGGGGGFFFFFFFFFFFFFFFFFFFFFFFFFFFFFFFFFFFFFFFFFFFFB
@M05620:37:000000000-D9766:1:1101:24522:4884 1:N:0:14
ACCACACCTTCTACAATGAGCGGCGTGTGGCTCCCGAGGAGCACCCCGTGCTGCTGACCGAGGCCCCCCTGAACCCCAAGGCCAACCGCGAGAAGATGCCCAGGTGAGTGGCCCGCTACCTCTTCTGGTGGCCGCCACCCTCCTACCTGGCATCACGGCGCTAAGCCCTTTCTCACTGGTTCTCTCTTCTGCCGTTTTCCGTAGGACTCTCTTCTCTGACCTGAGTCTCCTTTGGAACTCTGCAGGTTCTA
+
A?AAABBBFFFFGGFGFGGGG2EAEAEBA2CBFFFEAEEFDHF1FGGFE1EEFHHHHHHGGCFFFGGGGGAG3BGEEEDHGGHHHGDFFC@DCGHFFGHHHHHGHHHH1FFFH.AFFFGH0;<CG0<<CCFHHGGF-;:CEGGG0;;09;C/CB0CD?9BDB-./:FEFFFFFFFFFFEFFB/;FFFFFFFFF;ADFFFFFF.DF/BFFFFFFFFFBB/FFFF/:9FFFFFFFFFFFFFFFFFFFFF/;FB
@M05620:37:000000000-D9766:1:1101:9731:4888 1:N:0:14
ACCACACCTTCTACAATGAGCTGCGTGTGGCTCCCGAGGAGCACCCCGTGCTGCTGACCGAGGCCCCCCTGAACCCCAAGGCCAACCGCGAGAAGATGCCCAGGTGAGTGGCCCGCTACCTATTCCGGTGGCCGCCTCCCTCCTTCCTGGCCTCCCGGGGCCGCGCCCTTTCTCCCTGGTTCTCTCTTCTGCCGTTTTCCGTAGGACTCTCTTCTCTGACCTGCGTCTCCTTTGGAACTCTGCAGGTTCTT
+
BBBBBBBBFFFFGGGGGGGDGGHHGDEBGEAFEFGGGGCGGHHHHGCGF1EEHHHHHH3EEGGGCFGGGGGHFHHGGGGEGHHHHFGED@CGGGHHHGHHHC/???10?1F?GG---<<FG00=<0/<<-<.CC@F..:;::E/F0;B0BAF0.E.AB--;-;-9-@@-/BB////9:E/B:99BB/B9/9/BB9DFFFF?/..;BFB//99F://9;//B/9;-:9..;99F9B/BFF///BFFFA9///
@M05620:37:000000000-D9766:1:1101:7391:4890 1:N:0:14
AGTGCCAGCTCTCAATCGAACAGGGGACCCAGGGCCTGGCCCCTCCATCCAGAAAACCTATGACCTCACCCGCTACCTGGAGCACCAACTCCGCAGCTTGGCTGGGACCTATGTGAGTATCCAGCGTAGGAATCTGGGAGTTGGGGAGGAGTGAGGAGTTGGGGAAAGACAGTCCTAACCGTGGAGGGTTCTGGTAAATGATGGGGTGAGGAGGGGCTCTTTGGCTCCCACCAGTCCCCCTGTCTGGTCTA
+
>A1>>BF1>BBDFFFGGA11F?GCFECAAAFFB0BB/BAFBBAFEEG1DGEF1FGGGGH1FEDBFFGFGHHGE>EEHGHHBBFGHHHFEG1B??@E>FFGEFHGGGHHGHHHHHFFHFHHHHHHHGGGGGHGHHHHHH0FEHHGGGGGGGCGHHHHCC/<GFCGGGHHHHHHHEGHHFHHGGGGEEGG..FEFF9CFFGGGGGGG?A@EFFBBF??@-EFFFFFFEFFFFFFFFFFFFFF?EFFFFF/FFB
@M05620:37:000000000-D9766:1:1101:11882:4890 1:N:0:14
ACCACACCTTCTACAATGAGCTGCGTGTGGCTCCCGAGGAGCACCCCGTGCTGCTGACCGAGGCCCCCCTGAACCCCAAGGCCAACCGCGAGAGGGCGCAGGTGGGTGCCGCGTGACATCTTCTCGGGGGGGCCCCTCTCCTCCTCCGCGGCCCGGAGCTGCGCGCTGTCTCCCTGGCCCGCCCTTCGGCCCTTTTCGCTATGGGACTCTTCTCGGCCCTCTGGCTCCTTTGTACCCCTTTGTGTTTTCGA
+
>AAAA4AAFFFFFGGFFGGGFDGFEEABEDGGGFFG?EG2EG2FGGFGEEG1FDGFGHHG0ECEF1>EEGG23B/?EE>G//??/FE@D?C<//</A/>//<0<.>>..0----<..00;00000;.----;;9-;.99BBB.;../..---@---9>-.//;--;9-9B/;/BFF...;---9-/9..-:-;/B/B-.9..//..;:FFFBB/.9..9...//99BE/9B//////9;./9/.;/B.99E
@M05620:37:000000000-D9766:1:1101:15049:4906 1:N:0:14
ACCACACCTTCTACAATGAGCTGCGTGTGGCTCCCGAGGAGCACCCCGTGCTGCTGACCGAGGCCCCCCTGAACCCCAAGGCCAACCGCGAGAAGATGCCCAGGTGAGTGGCCCGCTACCTCTTCTGGTGGCCGCCTCCCTCCTTCCTGGCCTCCCGGAGCTGCGCCCTTTCTCACTGGTTCTCTCTTCTGCCGTTTTCCGTAGGACTCTCTTCTCTGACCTGAGTCTCCTTTGGAACTCTGCAGGTTCTA
+
AAAAB?AAFFFFEGGDFGBGDEFCEEEBF2GGFFGEEEGAGHHHHGCGAAEFHFEHHFGEGGGGEF/EGGGHFFC?EGFEFHHC/?E<BBBCCAGFD1FGHHHG1GHFHDGGA<DCGGGHDHHHHHBH0CDHHGGGCACEHGGHF0F0FGGGGGEEG-;;B./CBGF=BFFF/9BFFFFF/;FFFFFFFFF/FBDFFFFFFFFFFFFFFBFFFF/B/9;FFFFFFF/9FFFFFFFFFFFBFFFFF?.;FFF
@M05620:37:000000000-D9766:1:1101:9913:4909 1:N:0:14
ACCACACGTTCTACAATGCGCTGCGTGTGGCTCCCGAGGAGCACCCCGTGCTGCTGACCGAGGCCCCCCTGAACCCCAAGGCCAACCGCGCGAAGATGCCCAGGTGAGTGGCCCGCTACCTCTTCTGGTGGCCGCCTCCCTCCTTCCTGGCCTCCCGGGGCTGCGCCCTTTCTCACTGGTTCTCTCTTCTGCCGTTTTCCGTAGGACTCTCTTCTCTGACCTGTGTCCCCTTTGGAACTCTGCAGGTTCTA
+
A>AAAAA1>BCAGFGGGG1EFEGGGEG000FFGAFECGG?AGHHHGGEEEGGHHFHHHH>EE@EFEGGGGEHHHHGGGCHGHHHHGFCGG/B@CG/F1D?FF.FGHECFHECGGC?@-A/DGHFFC;C0CCGFGG@G.EEFGGGGBCFFG?AFFFEGG-9--AE@@B@@/FFFF/B/BFFF/BBFFFF/;B/B@9AFFFFBBABB//BFFFFF/BBBF//BFF/9BB/;E9AFFFBFBFFBF/9FAFBFF;
@M05620:37:000000000-D9766:1:1101:23115:4915 1:N:0:14
AGTGCCAGCTCTCAATCGCACAGGGGACCCAGGGCCTGGCCCCTCCATCCAGAAAACCTATGACCTCACCCGCTACCTGGAGCACCAACTCCGCAGCTTGGCTGGGACCTATGTGAGTATCCAGCGTAGGAATCTGGGAGTTGGGGAGGAGTGAGGAGTTGGGGAAAGCAAGTCCTAACCGTGGAGGGTTCTGGTAAATGATGGGGTGAGGAGGGGATCTTTGGCTCCCACCAGTCCCCCTGTCTGGTCTA
+
AA3AADFFBFFFFGGFGFFGGFGHGGEF2EHHGGGCAAGH2FEEFGGGFAGF3ACGHDCGFHDGGHHHHHHGGGGGHHHEGHHHGAGHGHHHGGGE/FGHGHGG?/GHG?FGHH3BGHFH333G2<??C/@GHG1F100/?FHH?-.>CDCGAG0<<CCFHHFG;EH.//;CGCHFGHH.9CEGFGGA.9CGGGFGGGG0;;CFGGFFFFFF.DFF.9AFF/9://;AFFF.99/;BBAD-;;BFB/;FF;
@M05620:37:000000000-D9766:1:1101:6985:4916 1:N:0:14
ACCACACCTTCTACAATGAGCTGCGTGTGGCTCCCGAGGAGCACCCCGTGCTGCTGACCGAGGCCCCCCTGAACCCCAAGGCCAACCGCGAGAAGATGACCAGGGGAGTGGCCCCCTACCTCTTCTGGTGGCCGCCTCCCTCCTTCCTGGCCTCCCGGGGCTGCGCCCTTTCTCACTGGTTCTCTCTTCTGCCGTTTTCCGTATGACTCTCTTCTCTGACCTGTGTCGCCTTTTGAACTCTGCAGGGTCTA
+
BBAABBABFFFFEGGDFGGDFEEHE2EAAEEHHCFEEAE2A2GC1AFEAFGAGHGHFHHGGGE?FGGE>>?F@GHDGGGGGHHHHEEECG<<@DBBGD1?G1<//></?<..0>->-CGGFHHHB<=<0<A.<:A@ADEGFHGFF9:B0/.;;FEE.-A-@-99>BDBBFFBFF/FFB.//9;FFFFF/;9//99.;EFF.;..;//:;FFFFF99;/;/B:./9//.9;AAF//.//9;F/9/;:9./;/
@M05620:37:000000000-D9766:1:1101:23242:4917 1:N:0:14
AGTGCCAGCTCTCAATTGCACAGGGGACCCAGGGCCTGGCCCCTCCATCCAGAAAACCTATGACCTCACCCGCTACCTGGAGCACCAACTCCGCAGCTTGGCTGGGACCTATGTGAGTATCCAGCGTAGGAATCTGGGAGTTGGGGAGGAGTGAGGAGTTGGGGAAAGACAGTCCTAACCGTGGAGGGTTCTGGTAAATGATGGGGTGAGGAGGGGCTCTTTGGCTCCCACCAGTCCCCCTGTCTGGTCTA
+
AAAAAFFFAFFFGGGG3BGGGBGHGGG0BECCFGGGFGCH0/AFEEGHHHGHGHHHGGFHHHGHHHHHHHHGGGGGHHHHHHHHHHHHGHHHGGGGGHHHGFHGC?GHGBGHHHHHHFBHHHHHHGGGGGHHHHHHHHHGGHHHGGGGGGAFHHHHHGHHHHGGGGHGHHHHHHHHHHHHGGHGGGGGEFGGGGGGGGGFGGGGGGG@FFFFFF@;@@FFFFFFFFFFFFFFFFFFFFFF@FFFFFFFFFF
@M05620:37:000000000-D9766:1:1101:23900:4920 1:N:0:14
ACCACACCTTCTACAATGAGCTGCGTGTGGCTCCCGAGGAGCACCCCGTGCTGCTGACCGAGGCCCCCCTGAACCCCAAGGCCAACCGCGAGAGGGCACAGGTGCGTGGCCCGATACCTCTTCTGGTGGCCGCCTCCCTCCTTCCTGGCCTCCCGGAGCTGCGACCTTTCTCCCTGGTTCTCTCTTCTGCCGTTTTCCGTAGGACTCTCTTCTCTGCCCTGCGTCTCCTTTGGCCCTCTGCCGGTTCTAGA
+
AAA1AAAAFFFFGFGCAGFBG1G1F0AA0AGH1FGECGGCFHHHHGGGEEGGHHHFHHHGCGEGGAEGGGGBG1FEGGGH//GHEGA/BB<//<<?A?<?GEGG?@FA-<GG?-CG-GHHBBHEG<=G?:GGGGGG.EFGGBFFBFGBFGGAEG.;:-AFFF--;@BEFFFFBFFFFFFFFFBFFFFFFFF@F-BFFFFFFFBFFFFFFFFFFFFFFFFFF-9A@FFEFFFFF/:EFFFFFF@@@FFFBFB
@M05620:37:000000000-D9766:1:1101:20254:4921 1:N:0:14
AGTGCCAGCTCTCAATCGCACAGGGGACCCAGGGCCTGGCCCCTCCATCCAGAAAACCTATGACCTCACCCGCTACCTGGAGCACCAACTCCGCAGCTTGGCTGGGACCTATGTGAGTATCCAGCGTAGGAATCTGGGAGTTGGGGAGGAGTGAGGAGTTGGGGAAAGACAGTCCTAACCGTGGAGGGTTCTGGTAAATGATGGGGTGAGGAGGGGCTCTTTGGCTCCCACCAGTCCCCCTGTCTGGTCTA
+
AAAABFFFBFFFGFGGGGGGGGHHGFGGGGGHGGGGGGHGHHGHGGHHHHHHHHHHHGHHHHHHHHHHHHHGGGGGHHHGHHHHHHHHGHHHGGGGGHHHFHHGGGHHGHHHHHHHHFHHHHHHHGEGGGHHHHHHHHFGDHHHGGGGGGGHHGHHGFHHHHGGGGHHHGHHHHHHHHHHGGEGGGGGEGGGGG0CFFGGGGGGGGFFFFFFFFFFFFFFFFFFFFFFFFFFFFFFFFFFFFFFFFFFFFF
@M05620:37:000000000-D9766:1:1101:9920:4932 1:N:0:14
ACCACACCTTCTACAATGAGCTGCGTGTGGCTCCCGAGGAGCACCCCGTGCTGCTGACCGAGGCCCCCCTGAACCCCAAGGCCAACCGCGAGAAGATGCCCACATGAGTGGCCCCCTACATCTTCTCGTGGCCGCCTCCCTCCTCCCTCGCCTCCCGCCGCTCCGCCCTTTCTCACTGGTTCTCTCTCCTGCCGCTTTCCGCAGGACTCTCTTCTCTGACATCAGTCTCCTTTGGAACTCTGCAGGTTCTA
+
DDDDDDDCFFFFGGGGGGGGGGHHGGGGHGHHHGGGGGGGGHGHHGGGGGGGHHHHHHHGGGGGGGGGGGGHGHHGGGGHGHHHHGGGGGGGGGHHHGHGHH//??FG1?FFHE->@.<1FHHFGH1<=CDGHGGGGGHGHHGH/;EF/;@BGGGGG?-;-;-;DFFFFFFFFFFFFFFFFFFFFFE0;;BFFF-;AFFFF.;:-;A/BFFFBFFFF00;0B00;0;;F0;BFFFB0;0BF0B0F.;BFF0
@M05620:37:000000000-D9766:1:1101:18953:4938 1:N:0:14
GAGGCTGCTTTGGAAGAAACTCATAGATTACTGCAACAGTTCCCCCTGGACCTGGAAAAGTTTCTTGCCTGGCTTACAGAAGCTGAAACAACTCCTCAAGGATGCTACCCGTCAGGAAAGGCTCCTCGAAGACTCCCAGGGCGTCCACGAGCTGCTGCAACCCTGGCAAGTAAGTCAGGCCTTTCCGCTTTCGCACTCTTGTGGATCCAATTGCCCCCTTCTCAGCATTTGTACTTGTAACTGACAAGCCA
+
>AAABAFAFFFFFGGGGGGGFGGHFGHHHCGHHHABFFGAFGHHHGEFA2FFHHGHFG2BBGHHFHFHHHHHHHFFGHHGHHHFFEHGHHHHH3BG2BFGHGHHH@GHHFGE1?1BFGGF0GHHGB?FEGGGGHHHH2FFD///>/C2?C/CGH11?1FGGG.0FGH0FFF1<1GGHHHHGFHHHHGAFGG0:AGGGHHHHGGGGGGGGGGGF0099-9FFGGGGGFFGGGGGGFFFFFFFFFFF//:AEF
@M05620:37:000000000-D9766:1:1101:8314:4965 1:N:0:14
ACCACACCTTCTACAATGAGCTGCGTGTGGCTCCCGAGGAGCACCCCGTGCTGCTGACCGAGGCCCCCCTGAACCCCAAGGCCAACCGCGAGAAGACCCACGAGATGGGCCCCCTACCTCTTCTTGTGGACGCCTCCCTCCTTCCTGGCCTCCCGGAGCTGCTCCCTTTCTCCTTGGTTCTCTCTTCTCCCGTTTTCCGTAGTACTCTCTTCTCTCCCCTTCTTCTCCTTTTTAACTCTGCCGTTGCTTGT
+
AA?AAAAAFFFDGGGBFGGFDAFCEAEGHGHHGGGGG?E?EHFHHGCGEEEC1AEFGHHG?>/ECEEEGGGFHFCEGGECECGEAFGEGGGGG/?1<0/?/</>//<?/F.--><.<<0DDDGF00=<E0/<-;.:;C/GGHBG/0;/:.9CE..--;-./90;C?/0;9FF//://;-9BF/9/9BB/9BB--/99/-/9A-9//99//:BFFB/9B9--9//;///:/9//-////99//--:--;//-
@M05620:37:000000000-D9766:1:1101:19662:4973 1:N:0:14
ACCACACCTTCTACAATGAGCTGCGTGTGGCTCCCGAGGAGCACCCCGTGCTGCTGACCGAGGCCCCCCTGAACCCCAAGGCCAACCGCGAGAGGGCCCAGGTGCGTGGCCCGCTACCTCTTCTGGTGGCCGCCTCCCTCCTTCCTGGCCTCCCGGAGCTGCGCCCTTTCTCCCTGGTTCTCTCTTCTGCCGTTTTCCGTAGGACTCTCTTCTCTGCCCTGCGTCTCCTTTGGACCTCTGCCGGTTCTCGA
+
BABBBBBBFFFFGGGGGGGGGFHFGEEBFEHHHGGEEGCGGHHHHGGGGEFGHHHHHHHGGGGGGGGGGGGHFHHGGGGHGHHHHGGGGGBDC/?CC?ADHGHHCDGGGCGHGGGGGHHHHHHHHHHHGHHGGGGGGGGGGGGGGGBFGGGGGGGGAGGFFFFFFFFFFFFFBFFFEFFFFFFFFFFFFFFFAFFFFFFFFFFFFFFFFFFFFFFFEFFFFEFFFFFFFFFFF;/9BFFBFBBFDFAB/:;
@M05620:37:000000000-D9766:1:1101:12037:4990 1:N:0:14
ACCACACCTTCTACAATGAGCTGCGTGTGGCTCCCGAGGAGCACCCCGTGCTGCTGACCGAGGCCCCCCTGAACCCCAAGGCCAACCGCGAGAAGGCGCAGGTGGGTGGTCCGCTACTTCTTCTGGTGGTCGCCTCCCTCCTTCTTGGCCGCCCGGAGCTGCGCCCTTTCTCCCTGGTTCTCTCTTCTTCCGTTTTCCGTAGGAGTCTCTTCTCTGCTCTCCGTCTCCTCTGGTGCACTGCTGGTGGTCGA
+
BBBABBB>CFFFGGGGFG5BGFHHGBEA4AGGGBFE2EEGCHHHHGG0EAFGEHFHHHGA>E?FGEGGGGEFHHHGGGGHGGHHHGFGGG/<C?F0/>/></0?/-<<@.11<AC@D00D<GHH0CGHG.0ADG?EHE/CEGBF0;;0/C-;A-:-9B-ABF-99-=/9/BBB/.;.9/9B///;BFF/;BD/9/A//9/.;.9/.9///;FFFF/B/::/;..;.9FF.:///./////:9;99..;/;-
@M05620:37:000000000-D9766:1:1101:15392:4993 1:N:0:14
ACCACACCTTCTACAATGAGCTGCGTGTGGCTCCCGAGGAGCACCCCGTGCTGCTGACCGAGGCCCCCCTGAACCCCAAGGCCAACCGCGAGAAGATGCCCAGCCCAGTAGCCCGCTAGCTGGTCTCGTCGCCGCCTCCCTCCTTCCTGGACTCCCGCCGCTGCGCCCTTTCTCACTGGTTCTCTCTTCTGCCGTTTTCCGTAGGCCTCTATTCTATGACCTGAGTCAACTTTGGAAGTCTGAAGGCTGTA
+
CCCCCCCCFFFFGGGGGGGGGGHHGEFEHGHHHGGGGGGGGHHHHGGGGGGGHHHHHHHGGGGGGGGGGGGHGHHGGGGHGHHHHGGGGFGGGGHHHHH2=2F0=//=F11?=GCC-@.1>10/=D0/<.<AADFDGGHE//;;CFGFGGF.:BBEG-B-9@=D-D.CF/0BFFBFFBFF0::B:0BFBFFFFF.;:AFFFB.;.00;:0:00::BFF0:B://:;B00;BFFF/B0/;FFF0::B.0.:;
@M05620:37:000000000-D9766:1:1101:24580:5026 1:N:0:14
ACCACACCTTCTACAATGAGCTGCGTGTGGCTCCCGAGGAGCACCCCGTGCTGCTGACCGAGGCCCCCCTGAACCCCAAGGCCAACCGCGAGAGGGCCCAGGTGAGTGGCCCGCTACCTCTTCTGGTGGCCGCCTCCCTCCTTCCTGGCCTCCCGGAGCTGCGCCCTTTCTCACTGGTTCTCTCTTCTGCCGTTTTCCGTAGGACTCTCTTCTCTGACCTGAGTCTCCTTTGGAACTCTGCAGGTTCTAGA
+
BCBCCCCCFFFFGGGGGGGGGGHHGGGGH2GHHGGC?EGAEGGHHGGGECGFFFGFHHHGEGEFGGGGGGGGGHHGGGGHGHHHEGGEG/>BC/BBDGCAF?<?1???FFGGCGCCDCBGDFHHHDGHGGHGGGGGHGFHGGFGGGGFFGEGGG?C-BFGGGFBFFFF/:FFFFFBB;B:FFFFBFFFFFFFDDFFFFFBAFFFF/:BFFFFFFBFBFBFF/B;9/BFFFFFFFFFFBBFFFFE9/9BFF9
@M05620:37:000000000-D9766:1:1101:19352:5036 1:N:0:14
ACCACACCTTCTACAATGAGCTGCGTGTGGCTCCCGAGGAGCACCCCGTGCTGCTGACCGAGGCCCCCCTGAACCCCAAGGCCAACCGCGAGAGGGCACAGGTGCGTGGCCCGCTACCTCTTCTGGTGGCCGCCTCCCTCCTTCCTGGCCTCCCGGAGCTGCGCCCTTTCTCCCTGGTTCTCTCTTCTGCCGTTTTCCGTAGGACTCTCTTCTCTGCCCTGAGTCTCCTTTGGACCTCTGCCGGTTCTAGA
+
1>>AA>AAFFCF3GG1AFFGBBEAEEEBFAGGGGCAEEE/EHHHHGAEEAE/G11FGBBFGGGGCE/EEGGHHH/EGGGEFHHC/FFGGCCCC>?C/??FGAGHB/FECCHHGCGGGGHHHHHGF0=GGHHGGGG.:AFGGGGF/CBFFGGG?ECG@@GFFB@@F@@FFFFF/FFFEFFBFFFFFFFEFFF@ABFFFFFFFFBFFFFFFFFFFFFF/FFFFEFFEFFFFFFEBB/9BFFBF9@@@F-;/;9
@M05620:37:000000000-D9766:1:1101:22180:5037 1:N:0:14
ACCACACCTTCTACAATGAGCTGCGTGTGGCTCCCGAGGAGCACCCCGTGCTGCTGACCGAGGCCCCCCTGAACCCCAAGGCCAACCGCGAGAAGGCGCAGGCAGGTGGGCCGCTCCCTCTTCTGGCGGGCGCCTCCCTCCTTCCTTGCCTCCCGGCCCTGCGCCCTTTCTCCCTCGTTCTCTCTTCTGCCGTTTTCCGTAGGAATCTCTTCTCTGCCCTACGTCTCCTTTGGTCCTCTGCCGGTTTTCGA
+
BBBAAAABFFFFEGGGFGGDGBGCG2E24AFHHGFGGEAE?EHHHEEGAEEGFGFFDAGG@EGCFFECGGGGHHHGGGGHFHHHHGGGGGCGG/?0//>>/////>>F.-<.<D--<CG/CC:0000:A--;-@.9AFFFFEFFFFF/B/;BEF?----...--;@=B:BF/9FF.99A.;/;BF/////:>9./.9/9B..9//://;FB:/9B//;./.;.;..9BFFFF/;///B///B-B-9.:/9.
@M05620:37:000000000-D9766:1:1101:11794:5046 1:N:0:14
AGTGCCAGCTCTCAATCGCACAGGGGACCCAGGGCCTGGCCCCTCCATCCAGAAAACCTATGACCTCACCCGCTACCTGGAGCACCAACTCCGCAGCTTGGCTGGGACCTATGTGAGTATCCAGCGTAGGAATCTGGGAGTTGGGGAGGAGTGAGGAGTTGGGGAAAGACAGTCCTAACCGTGGAGGGCTCTGGTAAATGATGGGGTGAGGAGGGGCTCTTTGGCTCCCACCAGTCCCCCTGTCTGGTATA
+
AA>AAFF1AFFFGDGGGGGAECGCF0EAABGHA0EE/BGH0GGFGGHBGGHH1CGGHGH1FGBHHFGHHHGGG>>EHFGHFHHHHHC?EG@FEE//>FFGGFFGGGGHGEBGH2>2F1BGHH2FGG<//?<GGGHHHHAFGHHHGGFGG.CFG00CCE//DC-=.AEHEHHHH00CGGHHGGGGGGG?.9CGGG99FFBFFBFGAB-@EFF/BF?-@@FFFF/;FBF-AB--A-;B//:-@-;BFB/;/9;
@M05620:37:000000000-D9766:1:1101:19989:5070 1:N:0:14
ACCACACCTTCTACAATGAGCTGCGTGTGGCTCCCGAGGAGCACCCCGTGCTGCTGACCGAGGCCCCCCTGAACCCCAAGGCCAACCGCGAGATGGCCCAGGTGCGTGGCCCGCTACCTCTTCTGGTGGCCGCCTCCCTCCTTCCTGGCCTCCCGGAGCTGCGCCCTTTCTCCCTGGTTCTCTCTTCTGCCGTTTTCCGTAGGACTCTCTTCTCTGCCCTGCGTCTCCTTTGGACCTCTGCCGGTTCTCGA
+
AAA?AAAAFFFFGFGGFGFAG1FCE0AA00GG1FFA0EGECGHHHGGGCEEGEHFGHHHE@GCEG/EGGGGCFCHGGGEHACGHHGA<BG@@@/??F??/FAGH1>FCG<FGGGGGGGHHHHHHHHFGC.CCCGGGHGFHGGGGFGBFGGGGGGGGGGGGGG@@F?@FFFFFFFFFFFFFFFFFFFFFFFF@;BFFFFFFFFFFFFFFFFFFFFFFFFFFFF@F?FFFFFFFF//;-BFFFB@@@FAB/AB
@M05620:37:000000000-D9766:1:1101:16949:5073 1:N:0:14
AGTGCCAGCTCTCAATCGCACAGGGGACCCAGGGCCTGGCCCCTCCATCCAGAAAACCTATGACCTCACCCGCTACCTGGAGCACCAACTCCGCAGCTTGGCTGGGACCTATGTGAGTATCCAGCGTAGGAATCTGGGAGTTGGGGAGGAGTGAGGAGATGGGGAAAGACAGTCCTAACCGTGGAGGGTTCTGGTAAATGATGGGGTGAGGAGGGGCTCTTTGGCTCCCACCAGTCCCCCTGTCTGGTCTA
+
>>>>>FF1>FFFG1GFGFCAECHCF?EAAEEG00EB/BFG0GG/EGH1EFHHEHGFEFE1BGFHHFGHHFFEE>EFHFHH>FGGHHCFEFDGEEE@EGGHGHHGGGHFEHHEFHHFHFHHHHHHHGB/CGFHBGFHHB0FCGFHG@FGGGCGFGFF0E.<<GHGECHCGHHGHHGGHCGHGFE?EEGG.CFGGG0FBFGBBF0FFBC@FFFFBF@=@?AFFFF/BFFEFFFFEFFFFFFF@FFFBFFFBF9
@M05620:37:000000000-D9766:1:1101:18793:5076 1:N:0:14
ACCACACCTTCTACAATGAGCTGCGTGTGGCTCCCGAGGAGCACCCCGTGCTGCTGACCGAGGCCCCCCTGAACCCCAAGGCCAACCGCGAGAAGGCACAGGTGCGTGGGCCGCTCCCTCTTCTGGTGGCCGCCCCCCTCCCTCCCGGCCCCCCCGGGATCCGCCCCTTCTCCCTCGTTCTCTCTCCTCCCGCTTTCCGTAGAACACTCTTCTCTCCCACGCGACTCCTTTTGCCATCTGCCGGGTCTCGA
+
BBBBBBAAFFFFGGGGBBFGGGHHGGGG42FFGGGG2AAE2FGHHGGGEGGG5FGHHHHGFE0EGGGGGGGHHHHGGGGHGHHHHGGFGGGGG??0?0?22/1?1>??@-.<->--<./<G00D000:...:;--;@A-CA./;9.9-9--99B----9...9A.@-.:.9B9B..-.9.;BFFF//9./..--.A//./...9;/;FFF///;9//;:.-;--;@D/9/;///9/::;/9:99-;-;;B/
@M05620:37:000000000-D9766:1:1101:11679:5080 1:N:0:14
ACCACACCTTCTACAATGAGCTGCGTGTGGCTCCCGAGGAGCACCCCGTGCTGCTGACCGAGGCCCCCCTGAACCCCAAGGCCAACCGCGAGAAGGCGCAGGTGGGTGGCCCGCTACCTCTTCTGGTGGCCGCCTCCCTCCTTCCTGGCCTCCCGGAGCTGCGCCCTTTCTCCCTGGTTCTCTCTTCTGCCGTTTTCCGTAGGACTCTCTTCTCTGCCCTGCGTCTCCTTTGGACCTCTGCCGGTTGTCGA
+
AAA>AA>AFFF13BFABFGAFDCGE0BA0AFGE0BBAEEEAEHFGEEG/EFFFGHHGHHGGCCGGFEEGGEFFEFFGGGEFEGFHFE>BC/<@/?0///<>C0G/<>A<<<<CGGCGGHHHHHHGHHHG:.ACGFGGGGGGGGG/;;BFFGGGGF@G@;FFF;=B?@FFEFFBBFFFFFFFFFFFFFFFFF@;AFFFBBBFFBF//9BFFFFFFFEFBAB-9@-@AFFF9BFB9/--/;/B;;@;A-;/A-
@M05620:37:000000000-D9766:1:1101:21593:5131 1:N:0:14
AGTGCCAGCTCTCAATCGCACAGGGGACCCAGGGCCTGGCCCCTCCATCCAGAAAACCTATGACCTCACCCGCTACCTGGAGCACCAACTCCGCAGCTTGGCTGGGACCTATGTGAGTATCCAGCGTAGGAATCTGGGAGTTGGGGAGGAGTGAGGAGTTGGGGAAAGACAGTCCTAACCGTGGAGGGTTCTGGTAAATGATGGGGTGAGGAGGGGCTCTTTGGCTCCCACCAGTCCCCCTGTCTGGTCTA
+
BAAABFFFCFFFGGGGGGGGGEHHGGGGGGHHGGGGGGHHHHGHGGHHHHHHHHHHHGBHHHHHHHHHHHHGGGGGHHHHHHHHGHHHGHHHGGGGGHHHGHHGGGHHFHHHHHHHHHHHHHHHHGGGGGHHHHHHGHHFEHHGGGGGGGGHGHHHHGHH0CFGGGHHHHHHHFHHHHHHGGGGGGGGCFFGGGGGGGGGGGGGGGFFFFFFFFFFFFFFFFFFFEFFFFFFFFFFFFFFFFFFFFFFFF9
@M05620:37:000000000-D9766:1:1101:21524:5133 1:N:0:14
ACCACACCTTCTACAATGAGCTGCGTGTGGCTCCCGAGGAGCACCCCGTGCTGCTGACCGAGGCCCCCCTGAACCCCAAGGCCAACCGCGAGAGGGCCCAGGTGAGTGGCCCGCTACCTCTTCTGGTGGCCGCCTCCCTCCTTCCTGGCCTCCCGGAGCTGCGCCCTTTCTCCCTGGTTCTCTCTTCTGCCGTTTTCCGTAGGACTCTCTTCTCTGCCCTGCGTCTCCTTTGGAACTCTGCCGGTTCTAGA
+
CCCCCCCCFFFFGGGGFGGGGGHHGGGEEGHHHGGGGGGGGHHHHGGGFGGGHHFHHHHGGGGGGGGGGGGHHHHGGGGHGHHHHGGGGGGGG<?CD<ADHGGH1?FFFGHHGGGGGHHHHHHHGHHHGHHGGGGGHGHHGGGGGGGGGGGGGGGGGGGGGGFFFFFFFFFF/BFFFFFFFFFFFFFFFFFFADFFFFFFFFFFFFFFFFFFFFFFBFFFF.@DFFFFFFFFFB/9BFFFF/@DDFFF/B;
@M05620:37:000000000-D9766:1:1101:19801:5182 1:N:0:14
ACCACACCTTCTACAATGAGCTGCGTGTGGCTCCCGAGGAGCACCCCGTGCTGCTGACCGAGGCCCCCCTGAACCCCAAGGCCAACCGCGAGAAGATGCCCAGGTAAGTGGCCCGCTACCTCTTCTGGTGGCCGCCTCCCTCCTCCCTGGCCTCCCGACGCTCCGCCCTTTCTCACGGGTTCTCTCTTCTGCCGTTTTCCGTAGGACTCTCTTCTCTAACCTAAGTCTCCTTTGGAATTCTGCAGGTTCTA
+
A?1AAAAAFFFBBGGF3FGGGFEEEEEFH?GHFGE0EAEEEHHHHGGGE/EEAFGHHCEFGG?EEEEGGGGHHHGGGGC>FGHHHFGGGCCCCCHHB<DG01?/?11FFGDFHAC?-ACFHHHEHBDB0<.GGGC-..:CCGEH/:ABF.9CFG..:.--;;..:AB?@FFFB/;F-A-@-9FF/BF/9/BFB@FFFEFFB/:9-/9:;99FBB/BF//;AF/;B//:F/BF/F/;B/;;BBFFB-ABBB9
@M05620:37:000000000-D9766:1:1101:19819:5182 1:N:0:14
ACCACACCTTCTACAATGAGCTGCGTGTGGCTCCCGAGGAGCACCCCGTGCTGCTGACCGAGGCCCCCCTGAACCCCAAGGCCAACCGCGAGAAGATGCCCAGGTGAGTGGCCCGCTACCTCTTCTGGTGGCCGCCTCCCTCCTTCCTGGCCTCCCGGAGCTGCGCCCTTTCTCACTGGTTCTCTCTTCTGCCGTTTTCCGTAGGACTCTCTTCTCTGACCTGAGTCTCCTTTGGAACTCTGCAGGTTCTA
+
>A1AA11AFFCDAGG13AFFB1FF0EAE00BGCFF00AEE/FAGHGEEAAE/11BFFFGEEE/EEE@EGGGGGGCEGGFCFHHEGGEEC/CCCGE<11<GHHHCGBGHGHFFHH-CCCGHGHHHHHHFGHGGHGGCACHGGHGHGFGFFFFGGGGGB@@@AABF@@F@?EFBFFFFFFFBFFFFFFFBFFFFF@BFFFFFFFFBAFFFFFFFFFFFFFFFFFFFFFFBFFFFFFFFFFFFB/FFFFAFFFB
@M05620:37:000000000-D9766:1:1101:13709:5189 1:N:0:14
AGTGCCAGCTCTCCATCGCACAGGGGACCCAGGGCCTGGCCCCTCCATCCAGAAAACCTATGACCTCACCCGCTACCTGGAGCACCCACTCCGCAGCTTGGCTGGGACCTATGTGAGTATCCAGCGTAGGAATCTGGGAGTTGGGGAGGAGTGAGGAGTTGGGGAAAGACAGTCCTAACCGTGGAGGGTTCTGGTAAATGATGGGGTGAGGAGGGGCTCTTTGGCTCCCACCAGTCCCCCTGTCTGGTCTA
+
>A>>>FF1AFFFG1BFGFF1E?GCG0BAABGH0ABB/BEH0GGHGGHFHHHHEHHBGGHCFF2FHDBGHHHEE>>EHHHH>BGHHH/>?GGG/E?EEG<BEHHGGGGFCGHGHHDGHHHHHHHHHCECGGHHHHHHHH0FGHHHGGEGGGCCGDGHFFG/GFGGECEGHHFHHHHHFFGGGGFGEEGGCFGGGG9CFGGGGBFFGFB@EFFFFF<@@@FFFFFF//FFFFFFFFFFFFFF@FFFFFFFFFF
@M05620:37:000000000-D9766:1:1101:10616:5200 1:N:0:14
AGTGCCAGCTCTCAATCGCACAGGGGACCCAGGGCCTGGCCCCTCCATCCAGAAAAACTATGACCTCACCCGCTACCTGGAGCACCAACTCCGCAGCTTGGCTGGGAGCTAGGTGAGTATCCAGCGTGGGAATCTGGGAGCTGGGGAGGAGTGAGGAGGTTGGGAAAGACAGTCCTAACCGTGCAGGGTTCTGGGAAATGATGGGGTGAGGAGGGGCTCTTTGGCTTCCACCAGTCCCCCTGTCGTGTCTA
+
>3>AA@D@AFCF4BGGGAFFEGBFFAEEGGCGEAEG2BBBBFF1EGFHFHBGGF3B1E35G55FFGG3FE1>EEEEG3@BFGHFFGHHGFDGGEEEG?FG?GB/?<B//B110B1B0B?FGHBGH<?/>>/<0?<F10<//?10>-.ACFCG.D0.0<../;;-.;C./GF/CCG0C09CACA.;CF?;;.C00/:/.=00;0;.;A-.9;B..-9@9.;F/;B9/.9BBFF.9999B..-.;9..;.;:/
@M05620:37:000000000-D9766:1:1101:18692:5212 1:N:0:14
AGTGCCAGCTCTCAATCGCACAGGGGACCCAGGGCCTGGCCCCTCCATCCAGAAAACCTATGACCTCACCCGCTACCTGGAGCACCAACTCCGCAGCTTGGCTGGGACCTATGTGAGTATCCAGCGTAGGAATCTGGGAGTTGGGGAGGAGTGAGGAGTTGGGGAAAGACAGTCCTAACCGTGGAGGGTTCTGGTAAATGATGGGGTGAGGAGGGGCTCTTTGGCTCCCACCAGTCCCCCTGTCTGGTCTA
+
BBABCFFFCFFFGGGGGGGGGGHHGGGGGGHHGGGGFGHHFHGHGGHHHHHHHHHHHGHHHHHHHHHHHHHGGGGGHHHHHHHHHHHHGHGHGGGGGHHHFHHFGGHHGHHHHHHHHGHHHFHHHGDGGGHHHHHHHHHGGHHHGGGGGGDFHHHHHGHHHHGGGGHFHHHHHFHHHHHHGCEGGEGG;.FFGG;FGGGGGGGGGGDDFFFFFDFFFDEFFFFFFFBEFFFFFFFFFFFDFEFFFFFF9F9
@M05620:37:000000000-D9766:1:1101:13539:5236 1:N:0:14
ACCACACCTTCTACAATGAGCTGCGTGTGGCTCCCGAGGAGCACCCCGTGCTGCTGACCGAGGCCCCCCTGAACCCCAAGGCCAACCGCGAGACGGCGCAGGCAGGTGACCCGCTACCTATTCTGGCGGGCGCCTCCCTCCTTCCTTGCCTCCCGGACCTGCCCCCTTTCTCCCTGGTTCTCTCTTCTGCCGTTTTCCGTAGGAATCTCTTCTCTGCCCTACCTCTCCTTTGGACCTCTGCCGGTTCTCGA
+
CCCCCCCCFFFFGGGGGGGGGGHHGEFFHGHHHGGGGGFGGHHHHGGGGFGGHHHHHHHGGGGGGGGGGGGGHHHGGGGHGHHHHGGGGGGGG/?<>/>>??...>>G10<<AF-<@GHBGHH0:G0CF-;ACFDDEFFFFFFFFF/9BBFBEFFA--9//;.;:@-FBFFFFFFB./BBFFFFFBB//:FD;./;99AFF.;;9FF/BFFF/:F//;://;.;:/;9;FFFB/;//B//;FFF9..;;A/
@M05620:37:000000000-D9766:1:1101:21372:5236 1:N:0:14
ACCACACCTTCTACAATGAGCTGCGTGTGGCTCCCGAGGAGCACCCCGTGCTGCTGACCGAGGCCCCCCTGAACCCCAAGGCCAACCGCGAGAGGGCCCAGGTGAGTGGCCCGCTACCTCTTCTGTTGGCCGCCTCCCTCCTTCCTGGCCTCCCGGAGCTGCGCCCTTTCTCACTGGTTCTCTCTTCTGCCGTTTTCCGTAGGACTCTCTTCTCTGACCTGAGTCTCCTTTGGAACTCTGCAGGTTCTAGA
+
ABBABBBBFFFFGGGGGGGGGGHHGGGGGGHHHGGGGGGGGHHHHGGGEGGGBGHHHHHGGE?EGGGGGGGHHHHGGGGHGHHHHGGGGCFC/<//<CACG/??<FFDGFHH-C@<@CDGHHFHB00<.<<-ADGGHGHHGGGEFC9/CFFGEG.-B-;.9B-DFFFFF9FFFFFFF:BFFFFFFFFFF//-99BEFBD/;;./BFFFFFFBFBFB/9BBFEBF/BFFFFFFFFFFFFFFFB/A.B;FFF9
@M05620:37:000000000-D9766:1:1101:10329:5237 1:N:0:14
ACCACACCTTCTACAATGAGCTGCGTGTGGCTCCCGAGGAGCACCCCGTGCTGCTGACCGAGGCCCCCCTGAACCCCAAGGCCAACCGCGAGACGGCACAGGCGGGTGGTCCGCCACCTCTTCTGCTGGCCGCCTCCCTCCTTCCTCGCCTCCCGGCGCAGCGCCCTTTCTCCCTGGTTCTCTCTTCTGCCGTTTTCCGTAGGACTCTCTTCTCTGCCCTGCGTATCCTCTGGTCCCCTGCTGGTTGTCGA
+
BBBBCCCCFFFFGGGGGGGGGGHHGGGEHGHHHGGGGGGGGHHHHGGGGGGGHHHHHHHGGGGGGGGGGGGHHHHGGGGHGHHHHGGGGGGGG/?/>/>?0/=C-<A-;:::-C.:C.:CBFGGF0;FG.:;CGFFGEBFGFFF/;099>.DEEAC-C--;CB=DC9F00BBFFB0.;FBBBBB0BFFFFB@:9BE0;A99A.90:BBBBFFFF0;F0:::AA9.AAFF00009009;/.A0;:9:.;0..
@M05620:37:000000000-D9766:1:1101:14826:5244 1:N:0:14
AGTGCCAGCTCTCAATCGCACAGGGGACCCAGGGCCTGGCCCCTCCATCCAGAAAACCTATGACCTCACCCGCTACCTGGAGCACCAACTCCGCAGCTTGGCTGGGACCTATGTGAGTATCCAGCGTAGGAATCTGGGAGTTGGGGAGGAGTGAGGAGTTGGGGAAAGACAGTCCTAACCGTGGAGGGTTCTGGTAAATGATGGGGTGAGGAGGGGCTCTTTGGCTCCCACCAGTCCCCCTGTCTGGTCTA
+
ABAACFFFCFFFGFGGGGGCGCHCGEFGGGHDAEGGGGHHHHGHGGHGHHHHHHHHHGHHHGHHHGHHHHHGGEEGHHHHFHHHHHFFGHHHAFCGFHGHGGHGGGHHGHHHHHHHHHHHHHHHHGEGGGHHHHHHHHHGGHHHGGGGGGEGHFHHHGGHHHGGGGHHHHHHHHHHHHHHGGGGGEGG;FFGGGFGGGGGGGGGGGFFFFFFFFFFFFFFFFFFFFFFFFFFFFFFFFFFFFFFFFFFFFF
@M05620:37:000000000-D9766:1:1101:16200:5250 1:N:0:14
ACCACACCTTCTACAATGAGCTGCGTGTGGCTCCCGAGGAGCACCCCGTGCTGCTGACCGAGGCCCCCCTGAACCCCAAGGCCAACCGCGAGAAGATGCCCAGGGGAGTGGCCCCCAACCTCTTCTGGTGGCCGCCCCCCTCCTTCCTGGCCCCCCGGGGCTCCGCCCTTTCCAACGGGTTCCCCCTTTGGCCGTTTTCCGTAGGACTCCCTTCCCTGACCTCAGCTCCCTTTGGAACTCTGCAGGTTTTA
+
CCCCCCDDFFFFGGGGGGGGGGHHGGGFHGHHHGGGGGGGGHHHHGGGGGGGHHHHHHHGGGGGGGGGGGGHHHHGGGGHGHHHHGGGGGGGGGHHHH2G22??///><F.>G.---.CA//<111=F1<.C:-A@-<C9-<<C1<:1</<:.<C-@-----.9.<B@CF01111<.<BB..00/.<.01/<0>FFFAFF?0.B.00//0.<1///10:FB1000010<.<F:F/BB0011101<AF01.1
@M05620:37:000000000-D9766:1:1101:20404:5253 1:N:0:14
AGTGCCAGCTCTCAATCGCACAGGGGACCCAGGGCCTGGCCCCTCCATCCAGAAAACCTATGACCTCACCCGCTACCTGGAGCACCAACTCCGCAGCTTGGCTGGGACCTATGTGAGTATCCAGCGTAGGAATCTGGGAGTTGGGGAGGAGTGAGGAGTTGGGGAAAGACAGTCCTAACCGTGGAGGGTTCTGGTAAATGATGGGGTGAGGAGGGGCTCTTTGGCTCCCACCAGTCCCCCTGTCTGGTCTA
+
AA>AAFFFAFFFGDGGGFFCGCGF0E?FGGHH0EFAAAGAHHEHGGFHHFFHHFGEGGHGHFHHHGHHHHHCGEEGHHDG0BGHHHFHGFGGAECGEHFFEHHGGFHHGGHHHBGHGGHHBDHHH/??BEHHHHHH1F<FEHHH/>.->AC0<D0CCCHHHG--:;CGHHHHHGHHHHHHGGAACGGGAFFGGGFFGGGGGGGGGGF@FFFFFF@?<@FFFFFFFFFFFFFFFFFFFFFF@FFFFFEBFFB
@M05620:37:000000000-D9766:1:1101:10833:5257 1:N:0:14
ACCACACCTTCTACAATGAGCTGCGTGTGGCTCCCGAGGAGCACCCCGTGCTGCTGACCGAGGCCCCCCTGAACCCCAAGGCCAACCGCGAGAAGATGCCCAGGTGAGTGGCCCGCTACCTCTTCTGGTGGCCGCCTCCCTCCTTCCTGGCCTCCCGGCGCTGCGCCCTTTCTCACTGGTTCTCTCTTCTGCCGTTTTCCGTAGGACTCTCTTCTCTGACCTGAGTCTCCTTTGGAACTCTGCAGGTTCTA
+
AAA?AAAAFFFFGGGGBGGAG1GFGEEBE0FGCFF00EG?FHHHHGGGGEGGGHHGHHHE@GCGG/FGGGGFH>GGGGGHAAHHHG//BC><@FFF>FDFHHHGHHHHHHEGHHGGGGGHHHHHHHHHHHGHHGGGGGEGHHGHHFFGGEFGGGGGGG;9@@@F?@F@<FFFFFFFFFFFFFFFFFFFFFFFF@FFFFFFFFFFFFFFFFFFFFFFFFFFFFFFFFFBBFFFFFFFFFFFFFFFFFFFFFF
@M05620:37:000000000-D9766:1:1101:13469:5269 1:N:0:14
AGTGCCAGCTCTCAATCGCACAGGGGACCCAGGGCCTGGCCCCTCCATCCAGAAAACCTATGACCTCACCCGCTACCTGGAGCACCAACTCCGCAGCTTGGCTGGGACCTATGTGAGTATCCAGCGTAGGAATCTGGGAGTTGGGGAGGAGTGAGGAGTTGGGGAAAGACAGTCCTAACCGTGGAGGGTTCTGGTAAATGATGGGGTGAGGAGGGGCTCTTTGGCTCCCACCAGTCCCCCTGTCTGGTCTA
+
AAABCFFFCFFFGGGGGGGGGGHGGGGGGGHHFGGGGGHHHHGHGGHGFHGHHHFHHGHHHHHHHHHHHHHGGEEGHHHHHHHHGHHHGBGHGEGGGHHHGHHGGGHHGHHHHHHHHHHHHHHHHGEGGGHHHHHHHHHGGHHHGGGGGGGHHHHHHGFHHHGGGGHHHHHHHHHHHHHHGGFGGGGGCFGGGGCFGGGGGGGGGGFFFFFFFFFFFFFFFFFFFFFFFFFFFFFFFFFFFFFFFFFFFFB
@M05620:37:000000000-D9766:1:1101:16654:5272 1:N:0:14
ACCACACCTTCTACAATGAGCTGCGTGTGGCTCCCGAGGAGCACCCCGTGCTGCTGACCGAGGCCCCCCTGAACCCCAAGGCCAACCGCGAGAAGATGCCCAGGTGAGTGGCCCGCTACCTCTTCTGGTGGCCGCCTCCCTCCTTCCTGGCCTCCCGGCGCTGCGCCCTTTCTCACTGGTTCTCTCTTCTGCCGTTTTCCGTAGGACTCTCTTCTCTGACCTGAGTCTCCTTTGGAACTCTGCAGGTTCTA
+
CCCCCCCBFFFFGGGGGGGGGGHHGGGEEGHHHGGGGGGGFHGHHGGGGGGGHHHHHHHGGGGGGGGGGGGHGHHGGGGHGHHHHGGGGGDGGGHGHFHHHHHGFHHHHHGGHHGGGGGHHHHHHHHHHHGHHGGGGGHGHHGHHGGGGGGGGGGGGG-@DFFFFFFFFFFFFFFFFFFBFFFFFFFFFFFFFFFFFFFFFFFFFFFFFFFFFHHFFFFFFFFFFBFFFFFFFFFFFFFFFFFFFFFFFFF
@M05620:37:000000000-D9766:1:1101:24682:5277 1:N:0:14
AGTGCCAGCTCTCAATCGCACAGGGGACCCAGGGCCTGGCACCTCCATCCAGAAAACCTATGACCTCACCAGCTACCTGGAGCACCAACTCCGCAGCTTGGCTGGGACCTATGTGAGTATCCAGCGTAGGAATCTGGGATTTGGGGAGGAGTGAGGAGTTGGGGAAAGACAGTCCTAACCGTGGAGGGTTCTGGTAAATGATGGGGTGAGGAGGGGCTCTTTGGCTCCCACCAGTCCCCCTGTCTGGTCTA
+
A33AAFFFBFFFFFGGGGGGECFCA2EEEG2BF2BB2A2223B31AAE5FF3BEFGCFFGF3BAFE331F3F1B5F23GEGAGGHCEGEGHHGGGGGBHHG3GF?/GH/?G334BFGGHHGGHHHGEDGDFFHHGHHHHGHHHHGGGGGGGHHGHHHGFHHGGGGGHHHFHHCHHHHHHHGDGGGHGGAAFGGGBFGGGGGFGGGGGBFGGGFFBBBBFFFFFFFFFFFFFDEFFFFFFD?FFFFFFBFFF
@M05620:37:000000000-D9766:1:1101:7006:5299 1:N:0:14
ACCACACCTTCTACAATGAGCTGCGTGTGGCTCCCGAGGAGCACCCCGTGCTGCTGACCGAGGCCCCCCTGAACCCCAAGGCCAACCGCGAGAAGGCGCAGGCGTGTGGCCCGCCACTTCTTCTGCTGGTCGCCTCCCTCCTTCGTTGCCTCCCGGCGGTGCGCCCTTTCTCCCTAGTTCTCTCTTCTGCCGTTTTCCGTCGGATTCTCTTCTCTGCTCTGCGTCTCCTGTGGTCCTCTGCCGGTTCTCGA
+
BBBBBBBBFFFFGGGGFGFFG5GGGEEEC2GHFGGGGGGGGHHHHGGGGFGGHHHHHHHEGGGGGGGGGGGHHGHGGGGHGHHHHGGGGGDCF??0?/>/<@DD/><.>.0<<D--</=DGHHHB0<CG/;;AGDGHAFFGGGG.:;/9CFGGFD?9B--;@AFFC>FB/BBFBF/.;FFFBBBFFFFBF/@9.;E/B?B.;9@;;FBBBFFFF/9B/;;;;9A-;9BF/;/.9///;9/;/;;;A.;/./
@M05620:37:000000000-D9766:1:1101:21299:5304 1:N:0:14
ACCACACCTTCTACAATGAGCTGCGTGTGGCTCCCGAGGAGCACCCCGTGCTGCTGACCGAGGCCCCCCTGAACCCCAAGGCCAACCGCGAGACGGCCCAGGTGCGTGGCCCGCTACCTCTTCTGGTGGCCGCCTCCCTCCTTCCTGGCCTCCCGGAGCTGCGCCCTTTCTCCCTGGTTCTCTCTTCTGCCGTTTTCCGTAGGACTCTCTTCTCTGCCCTGCGTCTCCTTTGGAACTCTGCCGGTTCTAGA
+
CCCCCCCCFFFFGGGGGGGGGGHHGFGEHGHHHGGGGGGGGHGHHGGGGGGGHHHHHHHGGGGGGGGGGGGHHHHGGGGHGHHHHGGGGGGGG/?CB/>?GECG?>FEGDGGGGGGGHHHHHHHHHGHGHHGGGGGGGGGGGGGGGEFFGGGGGDCDAFFFFFFFFFFFFFFBFFFEBFFFFFFFFFFFFFFADFFFFFFFFDFFFFFFFFFFFFFFFFFFEFFFFFFFFFFFF0:BFFFFBBF<DEF0BB
@M05620:37:000000000-D9766:1:1101:21149:5306 1:N:0:14
ACCACACCTTCTACAATGAGCTGCGTGTGGCTCCCGAGGAGCACCCCGTGCTGCTGACCGAGGCCCCCCTGAACCCCAAGGCCAACCGCGAGACGGCTCAGGTGGGTGGCCCGCTACCTCTTCTGGTGGCCGCCTCCCTCCTTCCTGGCCTCCCGGAGCTGCGCCCTTTCTCCCTGGTTCTCTCTTCTGCCGTTTTCCGTAGGACTCTCTTCTCTGCCCTGCGTCTCCTTTGGACCTCTGCCGGTTCTCGA
+
BABABBCCCFFFGGGGGGGGGFHHGEFA4AFFFFGE?EEC?GFFHGGG?EEGEHGHHHGCEECEGGGGG/?GHHHGGGGHGGHHHGGGGG@CC/??@/??G0FH/>ACF0>CDDFGCHHGHHHHHHHHG:GCCGGDGGFGGGGGFG0FFGGGGGGGDGFFFFFFFFFFFFFFFFF/9BFFFFFFFFFFFFFD;AFFFFFFFFFFBBBFFFFFFFFFFFFFAEDDFFFFFFFBE/;:.;9:B/;=@A.;/AB
@M05620:37:000000000-D9766:1:1101:20040:5329 1:N:0:14
AGTGCCAGCTCTCAATCGCACAGGGGACCCAGGGCCTGGCCCCTCCATCCAGAAAACCTATGACCTCACCCGCTACCTGGAGCACCAACTCCGCAGCTTGGCTGGGACCTATGTGAGTATCCAGCGTAGGAATCTGGGAGTTGGGGAGGAGTGAGGAGTTGGGGAAAGACAGTCCTAACCGTGGAGGGTTCTGGTAAATGATGGGGTGAGGAGGGGCTCTTTGGCTCCCACCAGTCCCCCTGTCTGGTCTA
+
B@3AAFFFBFFFGGGGGGGGGGHGGGGGGGHHGGGGEFGHFGGHGGHHBGHGHHHHHGHHHHHHHHHFHHHGGEEGHHHHHHHHHHHHGHHHFGGGGHHHGHHGGGHHGHHHHHHHHHHHHHHHHGGGGGHHHHHHHHHGGHHHGGGGGGFGHHHHHGHHHHGGGGHHHHHHHHHHGHHHGEEFGGGG;CFGGGBFGGGGGGGGGGFFFFFFFFFFFFFFFFFFFFFFFFFFFFFFFFFFFFFFFFFFFFF
@M05620:37:000000000-D9766:1:1101:22292:5370 1:N:0:14
ACCACACCTTCTACAATGAGCTGCGTGTGGCTCCCGAGGAGCACCCCGTGCTGCTGACCGAGGCCCCCCTGAACCCCAAGGCCAACCGCGAGAAGGCTCAGGTGGGTGGCCCGCTACCTCTTCTGGTGGCCGCCTCCCTCCTTCCTGGCCTCCCGGAGCTGCGCCCTTTCTCCCTGGTTCTCTCTTCTGCCGTTTTCCGTAGGACTCTCTTCTCTGCCCTGCGTCTCCTTTGGACCTCTGCCGGTTCTCGA
+
BBB?ABBBFFFFGGGFFGFDGFHFGAEA42FG3FGA2EGG?HHGHGGGDEGEBHFFHHFG@E?FG?EGGCFFHBHGGEDHEEHHHG//CGC//?0?F?0?FBGH<><<@>FFGGGGGHHHFFHHHHHFG.:CGGGGHGGGGGGGFFFFFGGGGGGGGGGGGFBBFB<FFFFF:FFBEBFFFFFFFFFFFFFB9AFFFFFFFFFFFFFFFFFFFFFFFFFF?ABFBFFFFFFFB;;B.B/BF;B-@D9;BEF
@M05620:37:000000000-D9766:1:1101:19139:5378 1:N:0:14
AGTGCCAGCTCTCAATCGCACAGGGGACCCAGGGCCTGGCCCCTCCATCCAGAAAACCTATGACCTCACCCGCCACCTGGAGCACCAACTCCGCAGCTTGGCTGGGACCTATGTGAGTATCCAGCGTAGGAATCTGGGAGTTGGGGAGGAGTGAGGAGTTGGGGAAAGACAGTCCTAACCGTGGAGGGTTCTGGTAAATGATGGGGTGAGGAGGGGCTCTTTGGCTCCCACCAGTCCCCCTGTCTGGTCTA
+
AA1>AFFFAFFFGGGCDFGAE?G0FEEE?AGH0BE?EFHFAGE/EGFGFAFGEABBGGFGDGBHH1GGHFF/@/>EHFBG00FGHHC/EBGFAEC@@G1<<GGGG?GFGHHHHDFGGHHHHHHHHGFGGGHFGHHDGHE<?FB<ACF-CCECCDD<<CCCGGGGFGHHGFHFGFHHHHGGGGC@9.AAGGFGFFCFBFGBFGGGGGA@EFFFFF?@?@FFFFFFEBFFFFFFFFBFFFFF;EFFFFFFFF/
@M05620:37:000000000-D9766:1:1101:15942:5386 1:N:0:14
ACCACACCTTCTACAATGAGCTGCGTGTGGCTCCCGAGGAGCACCCCGTGCTGCTGACCGAGGCCCCCCTGAACCCCAAGGCCAACCGCGAGAAGATGCCCAGGAGAGTGGCCCACTACCTCTTATGGTGGCCGCCACCCTCCTTCCTGGCCACACGAAGCTGCGCCATTTCGCACTGGTACTCTCTTCTGCCGTTTTCCGTAGGACTCTCTACTCTGACCTGAGACTCCTTTCGAATTCTGCAGGTACTA
+
1>>AA?1AFFC1BGGD3BGF11B1EABFCEGHCF0A0AEA/GHHHGCEAAE/1AAFF00AE>/>>?/EGGGGHFC/EFG/>EHA</?<C?CC/<<G1111?G<<//?C11//F<.>000>11<1<11<=0<CHC-A-.:.;:E/00/0;/;F/;..9-;:-00;-;B..009--:@@FF//;99FFF//9B/;>A-;ABFF/A--;/99FFF///;////9/-;-/BFF/B/;/---/9B/////--/;9/
@M05620:37:000000000-D9766:1:1101:25234:5395 1:N:0:14
ACCACACCTTCTACAATGAGCTGCGTGTGGCTCCCGAGGAGCACCCCGTGCTGCTGACCGAGGCCCCCCTGAACCCCAAGGCCAACCGCGAGACGGCGCAGGTGCGTGGCCCGCTACCTCTTCTGGTGGCCGCCTCCCTCCTTCCTGGCCTCCCGGAGCTGCGCCCTTTCTCCCTGGTTCTCTCTTCTGCCGTTTTCCGTAGGACTCTCTTCTCTGCCCTGCGTCTCCTTTGGACCTCTGCCGGTTCTCGA
+
CCCCCCCCFFFFGGGGGGGGGGHHGGGEEGHHHGGGGGGGGHHHHGGGEGGGHHGHHGHGGGGGGGGGGGGHHHHGGGGHGHHHHGGGGGGGG/??C/>/@?>C1>.C@-CEGGGCGHFHGFHHGGFFGFHCGGGGGGFGGGGGGG0CFGGGGGFF>CDFFFFFFFFFFFFFFFFBEFFFFFFFFFFFFFFFADFEFFF0ADFFFFFFFFFFFFFFFFFF?.BD@DFFFFFBF00;FFFFFFFFDFFFB?B
@M05620:37:000000000-D9766:1:1101:12796:5404 1:N:0:14
ACCACACCTTCTACAATGAGCTGCGTGTGGCTCCCGAGGAGCACCCCGTGCTGCTGACCGAGGCCCCCCTGAACCCCAAGGCCAACCGCGAGAAGATGCCCAGGTGAGTGGCCCGCTACCTCTTCTGGTGGCCGCCTCCCTCCTTCCTGGCCTCCCGGCGCTGCGCCCTTTCTCACTGGTTCTCTCTTCTGCCGTTTTCCGTAGGACTCTCTTCTCTGACCTGAGTCTCCTTTGGAACTCTGCAGGTTCTA
+
CBCCBBC>CFFFGGGGGG5FGGHHGGGBAEHGGBFF?EEEDGEHHGGEEEEGFHGHHHHAFC?EFGGGGGGHFGHGGGGHGHHHHGGGFG>BFGHEFHHHHHHGGHFHFHGGHHGGGGGHHHHHHHHGHHGHHGGGGGHGHHGHHGGGGGGGGGGGGF-;CDFFFFFFFFFFFFFFFFFFFFFFFFFFFFFFFFFFFFFFFFFFFFFFFFFFFFFFFFBFFFFBFFF0;FFFFFFFFFFFFFFFFFFFFFF
@M05620:37:000000000-D9766:1:1101:7220:5413 1:N:0:14
ACCACACATTCTACAATGCGCTGCGTGTGGCTCACGAGGAGCACCCCGTGCTGCTGACCTAGGCCCCCCTGAACCCCAAGGCCAACCGCGCGACGGAGCAGGTGGGTGGGGCGCTACTTCTTCTGGTGGGCGCCTCCCTCCTTCATTGCCTCCCGGCGCTGCGCCCTTTCTCCCTGGTTCTCTCTTCTGCCGTTTTCCGTAGGACTCTCTTCTCTGCTCTGCGTCTCCTCTGGACCACTGCGGGTTATCGA
+
>>>1>A11BBDFGGFGGGBEG?EFGEGA00FAFABA/AAAAGHHHEE/BBEGHDGHHGH1BFEFFEEGGECGBBGGGGGFAGGHHGGCEEECC/></?>/0/?1/>CCC>-<:@@-;0;GGHHHG:;FF-.99@BGGGGFBBFG0;;//BFFFEB?@;@=@9--A@=FFBFBB9F;-9F/;;BFBFBB/9/;--;E9FB/--9B//B/FFFFFFE///9:/;@-;ABFF9//;/---;9/B;;?9--;;--
@M05620:37:000000000-D9766:1:1101:15616:5422 1:N:0:14
ACCACACGCTCTACAATGCGCTGCGTGCGGAGCGCGAGGAGCACCCCTCGATGCTGACCAAGGCCCCACCCAACCCCAAGGCCAACCGCGCGACGGCTCCGCTGGGTGGTCCGCGCCTTCTTCTTGTGGGCGTCTGGCCCCTGCGGCGGCGCCCGGCGCTGCGGCCTGTCTCCCTTGTCCGTGCTTCTGCCGGGTTCATGAGGGGGCGCTTCTGTGCTCTTCGGCTCCTATCAGTCCCCCGGGGTTGTCTA
+
>1>>>1A1>1>>EGFGGGAAEAEEEBEA0AAAAAAA/A/A/?/0BA@B/>/02?1BBG0@/0/???E??>/?/EEFF/EGFHFFHEFC>B>C</<>->.....<-A<.-;00;----..000;00;;0C.9--;;./0.9-;-----;-9-9-;@@-9-9@----;--;;B9/;-9-//;-----/////;@--;;-///9/;-;-----99///9B;;;//--9-AEB////;/:9BA-----9999B:/
@M05620:37:000000000-D9766:1:1101:15641:5423 1:N:0:14
ACCACACCTTCTACAATGAGCTGCGTGTGGCTCCCGAGGAGCACCCCGTGCTGCTGACCGAGGCCCCCCTGAACCCCAAGGCCAACCGCGAGAGGGCCCAGGTGAGTGGCCCGCTACCTCTTCTGGTGGCCGCCTCCCTCCTTCCTGGCCTCCCGGAGCTGCGCCCTTTCTCACTGGTTCTCTCTTCTGCCGTTTTCCGTAGGACTCTCTTCTCTGACCTGAGTCTCCTTTGGAACTCTGCAGGTTCTAGA
+
CCCBCCCCFFFFGGGGGGGGGGHHGEGEDFHHHGGGGGGGGHHHHGGGDGGGGHGHHHHGFGCGGGGGGGGHHHHGGGGHGHHHHGGGGGGGGBDGGDGDHGGH1GHFFGHHGGGGGHHHHGHGHHDGGHHGGGGGHGGHGGGGGFFGGGGGGGGGGGGGGGFFFFFFFFFFFFFFFBBFFFFFFFFFFFFF9AFFFFFFFFFBFFFFFFFFFFFF/BFFF/B:BFFFFFFFFFFFFFFFF/FFFFFFBFF
@M05620:37:000000000-D9766:1:1101:9121:5450 1:N:0:14
ACCACACCTTCTACAATGAGCTGCGTGTGGCTCCCGAGGAGCACCCCGTGCTGCTGACCGAGGCCCCCCTGAACCCCAAGGCCAACCGCGAGAAGATGCCCAGGTGAGTGGCCCGCTACCTCTTCTGGTGGCCGCCTCCCTCCTTCCTGGCCTCCCGGCGCCGCGCCCTTTCTCACTGGTTCTCTCTTCTGCCGTTTTCCGTAGGACTCTCTTCTCTGACCTGTGTCTCCTTTGGAACTCTGCAGGTTCTA
+
CCCCCCCCFFFFGGGGGGGGGGHHGGGGHGHHHGGGEGGGGHHHHGGGGGGGHHHHHHHGGGGGGGGGGGGHHHHGGGGHGHHHH/?EGGGGGAHHHHHHHH/??GG0??FEHH->-ADEHGHHF0=GGHGGHGGGDGHGGHGE0BFG0FFGBFGGGFB-;-;BFFFFFFFFFFBBFFFFFFFFFFBFBFFBFBDFFFFFFFF.:9/BFFFFFF/9BB9FFFF//;;:9FFFFFF/FFFFFFFFFFFFFFB
@M05620:37:000000000-D9766:1:1101:10277:5479 1:N:0:14
ACCACACCTTCTACAATGCGCTGCGTGTGGCTCCCGAGGAGCACCCCGTGCTGCTGACCGAGGCCCCCCTGAACCCCAAGGCCAACCGCGAGAAGGCGACGGAGGGGGGCCCGCTACCTCTTCTGGTGGTCGCCTCCTTCCTTCTTGGTCTCCCGGCGCTGCGCCCTTTTTCCTTGGTTCTCTCCTCTGCCGCTTTCCGCAGGACTCTCTTCTCTGCCCAGCGTCTCCTCTGGTGCAATGCTGGATGTTGA
+
AAAAAAA>CFFFGGGGFG1AE0EEGEEB0AGGEBFE/EEGCHHHHGGGGEGGFHGHHHH>>ECEGCGGGGGGHFHGGGGHAEHHHGC<CG/>@C?0/<//--.>-<-<;----;--;-/;/BFF//;FB-/;@FABF-/;BF/F9B////;BF/---;--;B--;--///;//////;-9B////;BF/F/;---;//9--;9E-9//9/;BF/9/B/-/-;-9;--;F-9///-/////;/B/-//;///
@M05620:37:000000000-D9766:1:1101:24065:5493 1:N:0:14
ACCACACCTTCTACAATGAGCTGCGTGTGGCTCCCGAGGAGCACCCCGTGCTGCTGACCGAGGCCCCCCTGAACCCCAAGGCCAACCGCGAGAAGATGCCCAGGTGAGTTGCCCGCTCCCTCTTCTGGTGGCCGCCTCCCTCCTTCCTGGCCTCCCGGCTCTGCGCCCTTTCTCCCTGGTTCTCTCTTCTGCCGTTTTCCGTAGGCCTCTCTTCTCTGACCTGAGTCTCCTTTGGCACTCTGCAGGTTCTA
+
BBBBBBBB4BCFGGGFFGGGGFFGGE2B42FFAFA2ECF??GHHHGGG1A?15FBE5F3EEG?EGFGGG/1B@3FEG>>E//FF/?E/C/B///?G2222?2/<FGG0?111<1?@<-A<<><1F000<<.<<---;.C:C/A/0:GCH/.9;.9..-9-9/FECDGDC/;BFF//././:B9BB///BF///BFDFF/9.B9;A//9A//9BF/B9///9BF9.;BBFF///B///;;;FB///.;BFF:
@M05620:37:000000000-D9766:1:1101:12448:5506 1:N:0:14
ACCACACCTTCTACAATGAGCTGCGTGTGGCTCCCGAGGAGCACCCCGTGCTGCTGACCGAGGCCCCCCTGAACCCCAAGGCCAACCGCGAGAAGGCGCAGGGGAGTGGCCCGCGACCTCTCCTGGGGGCCGCCTCCCTCCTTCCTGGCCTCCCGGAGCTGCGCCCTTTCTCTCTGGGTCTCTCTTCTGCCGCTTTCCGTAGGACTCTCTTCTCTGTCCTGCGTCTCCTTTGGAACTCTGCGGGTTCTAGA
+
CBBCCCCCFFFFGGGGGGGGGGHHGGGEDGHHHGGGDGGGGHHHHGGGGGGGGHGHHHHGGGGGGGGGGGGGHHHGGGGHGHHHHGGGGGGGG/G0//>////>.>.>..0>-A-<::.<G//<0/.;----;-9C9E/B./00/00/::0;.E.-9:C.0:CF.C-/;0BF0B0:0///;FFFF00BB00---;A00.:...00/;FFF00BFFF0::000;;-AF;00;B/0000;F00--9-..;00;
@M05620:37:000000000-D9766:1:1101:12428:5509 1:N:0:14
ACCACACCTTCTACAATGCGCTGCGGGTGGCTCCCGAGGAGCACCCCTTGCTGCTGACCCAGGCCCCCCTGAACCCCAAGGCCAACCGCGAGATGGCCCCGGTGCGTGGCCCGCTCCCTCTTCTGGTGGGCGCCTCCCTCCTTCGTATACTCCCGGAGCTGTGCCCTTTATCCCTGTTTCTCTCTTCTGCCGTTTTCCGTAGGATTCTCTTCTCTCCCCCCTGTCTCCTCTGGATCCCTTCAGGTTTTCGA
+
>11>>1>1BBBBBBBBBFBA00A0A0A0AAF0AAAB/AA/EGFGGGE>B>B@FFFGG>B0BFEGFAEEGEF>1>EEE??FCFFFGF/<></<</?10??///</->.>--<<<C--..//:CCC:0:C.-;:;9.C.9/;A9F0.;///;0;/99--99A//9/9B/9B/;B/:B///;/:/9FFFFFFFF9--BE/9A/-9-//;:FFFFFF/F///;---:9;FFF/9B////;-;:/-/9/9;/;B-;
@M05620:37:000000000-D9766:1:1101:22752:5512 1:N:0:14
AGTGCCAGCTCTCAATCGCACAGGGGACCCAGGGCCTGGCCCCTCCATCCAGAAAACCTATGACCTCACCCGCTACCTGGAGCACCAACTCCGCAGCTTGGCTGGGACCTATGTGAGTATCCAGCGTAGGAATCTGGGAGTTGGGGAGGAGTGAGGAGTTGGGGAAAGACAGTCCTAACCGTGGAGGGTTCTGGTAAATGATGGGGTGAGGAGGGGCTCTTTGGCTCCCACCAGTCCCCCTGTCTGGTCTA
+
A?3>AFFFBFFFGFGGGFGGGGHEAEGGEDHHGGEFFFHHCGGHGGHHFEHFFHGHHD3FGHFHHHHHHHHGGGGEHHHHHHHHH1FHGHHHGFGGEHHHGFHGGGHHGFHHH22FDGHEGHFHHGGGGDGH1@GGG0FFEG1FC-F--.>FFGG.0C<G0/<-.;EHHFHH0:CHHHHHG9EBDGGGEFFGBFCFFFGGFGGGGGFBFE.FDD--;-A:BFFFFFFFFFFDF.BFFFFF-9BFFFFBFF9
@M05620:37:000000000-D9766:1:1101:10235:5560 1:N:0:14
AGTGCCAGCTCTCAATCGCACAGGGGACCCAGGGCCTGGCCCCTCCATCCAGAAAACCTATGACCTCACCCGCTACCTGGAGCACCAACTCCGCAGCTTGGCTGGGACCTATGTGAGTATCCAGCGTAGGAATCTGGGAGTTGGGGAGGAGTGAGGAGTTGGGGAAAGACAGTCCTAACCGTGGAGGGTTCTGGTAAATGATGGGGTGAGGAGGGGCTCTTTGGCTCCCACCAGTCCCCCTGTCTGGTCTA
+
BCABCFFFCFFFGGGGGGGCGCGDGGGGGGGHFGGGGGHHHHGHGGFHHGGHHGHHHGHHHHHHHHHGHHHGGEGGHHHHHHHHHHHHGHHHGGGGGHHHGHHGGGHHGHHHHHGHHHHHHHHHHGEGGGHHHHHHHHHGGHHHGGGGGGGGHHHHHGHHHHGGGGHHHHHHHHHHHHHHGFEGGGGGCFGGGGFGGGGGGGGGGGFFFFFFFFFFFFFFFFFFFFFFFFFFFFFFFFFFFFFFFFFFFFF
@M05620:37:000000000-D9766:1:1101:22688:5603 1:N:0:14
AGTGCCAGCTCTCAATCGCACAGGGGACCCAGGGCCTGGCCCCTCCATCCAGAAAACCTATGACCTCACCCGCTACCTGGAGCACCAACTCCGCAGCTTGGCTGGGACCTATGTGAGTATAAGGCGTAGGAATCTGGGGGTTGGGGAGGAGTGAGGAGTTGGGGAAAACAAGTCCTAACCGTGGAGGGTTCTGGTAAATAATGGGGTGAGGAGGGGCTCTTTGGAACCCACAAGACCCCCTGTCTGGTCTA
+
A?AAAFFF?FFDGGGGGGCCE0B0FEF00BC0FEEG/AFF0FFCFGHFGHFD1BAFFEGCGD2FGHHHH00EGGEEHDGEGHHGG/FHGFGHCCE/>0GG/GE?//B0<011DG221>2B222B0</>C/1><11GDB//<>@@--.<CGGHCG0.:::/:G--.CE//9CB00;0C;/.-;;-AEG-.;AFFFFBFFF/://999A--9F/-9----:F//////99A-A--------;--;/B///;F9
@M05620:37:000000000-D9766:1:1101:12032:5611 1:N:0:14
ACCACACCTTCTACAATGAGCTGCGTGTGGCTCCAGAGGAGCACCCCGTGCTGGTGACCGAGGCCCCCCTGAACCCCAAGGCCAACCGCGAGACGGCACAGGTGAGTGGCCCGCTACCTCTTCTGGTGGCCGCCTCCCTCCTTCCTGGCCTCCCGGAGCTGCGCCCTTTCTCCCTGGTTCTCTCTTCTGCCGTTTTCCGTAGGACTCTCTTCTCTGACCTGCGTCTCCTTTGGAACTCTGCAGGTTCTCGA
+
A>1AAA>AFFF@AFG13FBDEE1FABEEG0BBFFF1F000EEHHHGGG//B/G1BBFCAEGGGG/B?EGGGHHHEAEGG/FHHGHGGGGGBCG/?CB>CHHHGH??FHG/?CCGGGGHHHEHHHFHGHGFHGGGGGEFHHGHFHCFFGGGGGGGGGG?@FBBAGF@@FFFFFFFFFFFFFFFFFFFFFFFF@BFFFFFFFFFFFFFFFFFFFFFFE/BFFFF=B@BFFFFFFFB/;/FFFF/;FFF9B/;;
@M05620:37:000000000-D9766:1:1101:16665:5633 1:N:0:14
AGTGCCAGCTCTCAATCGCACAGGGGACCCAGGGCCTGGCCCCTCCATCCAGAAAACCTATGACCTCACCCGCTACCTGGAGCACCAACTCCGCAGCTTGGCTGGGACCTATGTGAGTATCCAGCGTAGGAATCTGGGAGTTGGGGAGGAGTGAGGAGTTGGGGAAAGACAGTCCTAACCGTGGAGGGTTCTGGTAAATGATGGGGTGAGGAGGGGCTCTTTGGCTCCCACCAGTCCCCCTGTCTGGTCTA
+
ABABBFFFBFFFGGGGGAFFEFFGAEEGGGGHGGGEFFGHHHGHGGHHHHGHGHGHHGHGHHBGHHGGHHHGGGGGHHGGHHHGHHAGFHHHGFFGGGHHGGHGEGHHGGHHHHHHHFHHHHHHHGCDDFHFHHHGHGHGEHHGGGFFDGGHHHHHHFHHHHGGGGGHFHHHHHHHHHHHGCABGGGG;CFGGG;FFGGGGFGGGGFFFFFFFDFFFDEFFBFFFFFFFFFFEFFFFFFDFFFFFFFBFFB
@M05620:37:000000000-D9766:1:1101:7697:5641 1:N:0:14
AGTGCCAGCTCTCAATCGCACAGGGGACCCAGGGCCTGGCCCCTCCATCCAGAAAACCTATGACCTCACCCGCTACCTGGAGCACCAACTCCGCAGCTTGGCTGGGACCTATGTGAGTATCCAGCGTAGGAATCTGGGAGTTGGGGAGGAGTGAGGAGTTGGGGAAAGACAGTCCTAACCGTGGAGGGTTCTGGTAAATGATGGGGTGAGGAGGGGCTCTTTGGCTCCCACCAGTCCCCCTGTCTGGTCTA
+
>A>>>DFFBFFFG4FFEFG2E2GAG2AEEAGH2BEBFFHHHHGHGGHHHFHHGHHBGFHHGEFHHDFGHHHEE/>>GHFF??GHHH11?FGB/E/E>FBFEFHGGGHHGHHHHHHHHHHHHHHHHGEACFFHHGHHHH0FEHHHGG.CGACGH0DGCFHHHHGGG.GH/CGGHHHHHHHHGGGGCFGGEGGGGGFGGGGGGGGGGGFBFFFFFFBBB?FFFFFFFFFFFFFFFFFFFFFFBFFFFFFFFFF
@M05620:37:000000000-D9766:1:1101:19433:5652 1:N:0:14
ACCACACCTTCTACAATGAGCTGCGTGTGGCTCCCGAGGAGCACCCCGTGCTGCTGACCGAGGCCCCCCTGAACCCCAAGGCCAACCGCGAGAGGGCCCAGGTGAGTGGCCCGCTACCTCTTCTGGTGGCCGCCTCCCTCCTTCCTGGCCTCCCGGAGCTGCGCCCTTTCTCACTGGTTCTCTCTTCTGCCGTTTTCCGTAGGACTCTCTTCTCTGACCTGAGTCTCCTTTGGAACTCTGCAGGTTCTAGA
+
AA?ABAAAFFFFEGGB5FGGGGHHGGGGC2BFGFGFGGGGGHEHGGGGAEGFFFGFHHHGGGEGEGEGGGGEGHHGGGGHGHHHEGGGGCGGGCDGGGGGHGGF1?GFFGHHGGGGGHHHHHHHHHHHGHHGGGGGHGHHGGGGFFFGGGGGGGGGGBBFGGBBFBBFFFFFFFFFFFFFFFFFFFFFFFFB.AFFFFFFFFFFFFFFFFFFFFFF/FFFEBFFFFFFFFFFFFFFFFBFF/BFAFFFFF9
@M05620:37:000000000-D9766:1:1101:8010:5663 1:N:0:14
ACCACACCTTCTACAATGAGCTGCGTGTGGCTCCCGAGGAGCACCCCGTGCTGCTGACCGAGGCCCCCCTGAACCCCAAGGCCAACCGCGAGAAGAGGCCCAGGTGAGTGGCCCGCTACCTCTTCTGGTGGCCGCCTCCCTCCTTCCTGGCCTCCCGGAGCTGCGCCCTTTCTCACTGGGTCTCTCTTCTGCCGTTTTCCGTAGGACTCTCTTCTCTGACCTGAGTCTCCTTTGGAACTCTGCAGGTTCTA
+
AAAAABBBFFFFGFGFGGGGGBGFGGGGFGFGGGFGGGGFGHCGHGGGGDGFGHHHGHHG>E@EFFGEGGG2FGHGGGEGFHHHHGGEGDGGGGHE0?AFDGHGHHHH1?<FFE@<A<CHHHHHHHHFDGG.<@FGGGHGHHGGF9CBBFGGGGGGDA-==AFFFFFFAFFFFFBFFFB.;9FFFFBFFFFFFFDA/AFF?9A:.:99FFFFFFFFFFFFFFBB9BFFFFFFF///;FFFFFFFFF.;BBB
@M05620:37:000000000-D9766:1:1101:17021:5684 1:N:0:14
ACCACACCTTCTACAATGAGCTGCGTGTGGCTCCCGAGGAGCACCCCGTGCTGCTGACCGAGGCCCCCCTGAACCCCAATGCCAACCGCGAGAAGATGCCCAGGTGAGTGGCCCGCTACCTCTTCTGGTGGCCGCCTACCTCCTTCCTGGCCTCCCGGGGCTGCGCCCTTTCTCACTGGTTCTCTCTTCTGCCGTTTTCCGTAGGACTCTCTTCTCTGACCTGAGTCTCCTTTGGAACTCTGCAGGTTCTA
+
BBBBBBBBFFFFGGGGGBGGGGHHG2EEH2ABGGGGGGEGGHHHHGCGE1BAFGHHGH3EEGGGAFGGGGGHHHHGGGG2FHHHH/FEG@FGGDHHHGFHHHAF?11011?/FH-<->-FD1<D<00<<<CCGDFGA.CGEFHBG0C00CAF0.E..9--:-..--;:-9FBFB//:BFFFEBB999FBBFBF=;DFFFFD::.AB///9//B//::F//:/./.:9:9F/FFBFEFB9/9BBF/F.:://
@M05620:37:000000000-D9766:1:1101:11498:5703 1:N:0:14
ACCACACCTTCTACAATGAGCTGCGTGTGGCTCCAGAGGAGCACCCCGGGCTGCTGAAAGAGGCCCCCCTGAACCACAAGGCCAACCGCGAGAGGCAACAGGCGGATGGACAGCCCCCTAGACTACTGCACGCCACCATAATTCCTGACCAAACAACGGCAAGCCCGTTATCCATTTCTGTCTCTTCAGCCGTTTTCCGTCGGAATCACTACTCTCACCTGCGTCACTTTTGGCTCGCAACCGGTTGTCGA
+
>>>>A>>AFFC13BF1AAFA11A1AAAEA0FG1F11BAF0AGHHHGAE//A///1BF11BFFCF/>/EEGGFHF/0?GF0/>F////>>/E@/>///B/<0/?<//>>FCF1FE..<ACE/0=00/<00<<<<C..C.;0000;=G0:C//..;..99----;..9-;.-;9FFF///;///;BBBF///;9;-;9/;-BA-;9-9//;///;:F/BBA//;-B@-9/;9B/-99/-;---;@@9;--;-9
@M05620:37:000000000-D9766:1:1101:24565:5728 1:N:0:14
ACCACACCTTCTACAATGAGCTGCGTGTGGCTCCCGAGGAGCACCCCGTGCTGCTGACCGAGGCCCCCCTGAACCCCAAGGCCAACCGCGAGAAGGTGCCGGTGGGTGGCCCGCTACCTCTTCTGGTGGCCGCCTCCCCCCTTCCTCGCCTCACGGAGCTGCGACCCTTTTCTCTGGTGGTCTCTTATCCCGCTTTTCGCAGGACTCTCTTCTCTGCCCTGTGGCTCCTTTGGAACTCTGCAGGTGCTCGA
+
AAAAA1AAFFFFBGGBAGGFGDG1EEEGF0EHHGEAAEG?EHHHHGGGE/EEDGHHHHHEGG?EFEEGGGGHHFHGGGGHFHHFHGGGG/BC//F01110/</<//.>C00<-=--</0<<0<000;;.A.--;.99..;99.//00.---9/;---;-A//9--;-///9////99/--;9/;/9/;///9--9E//---9---/:9BFFFFFB///-/-//-;-99//9//////99///;-;//;/--
@M05620:37:000000000-D9766:1:1101:19861:5729 1:N:0:14
ACCACACCTTCTACAATGAGCTGCGTGTGGCTCCCGAGGAGCACCCCGTGCTGCTGACCGAGGCCCCCCTGAACCCCAAGGCCAACCGCGAGAGGACCCAGGGCACTGTCCCTCTACCTCTTCCGGCGTCCCCCTCCCTCCGCCCCGGCCTCCCGCACCCTCTCCCTCTCTCACTGGCTTTCGCCTCTGCCGGTTTCAGTAGCACCCTCTTCCCGCACCTGATTCGCCTTTGGAACTCTGCAGGATCTAGA
+
BBBBBAAAFFFFGGG4DDGGFGFHGGGGE2FGHGGC2AEE2FGHHGGGE1EA5FFGHFHGGG0EFGEGGGGGHHGGGGGHFHHGFGGGGGGGG<?0/?/</<//?/001??<1>G1F1>1F111<----;A..;-..;//9..;9---9-..:.;---;9...9/;..;/99/;B/B.:./9.;..9;//B--;..///;////9...../;/..--;;;/;/9/.....;///B/;/;9///;.9;///;
@M05620:37:000000000-D9766:1:1101:9964:5734 1:N:0:14
ACCACACCTTCTACAATGAGCTGCGTGTGGCTCCCGAGGAGCACCCCGTGCTGCTGACCGAGGCCCCCCTGAACCCCAAGGCCAACCGCGAGAGGGCCCAGGTGGGTGGCCCGCTACCTCTTCTGGTGGCCGCCTCCCTCCTTCATGGCCTCCCGGAGATGAGCCCTTTCTCCCTGGTTCTCTCTTCTGCCGTTTTCCGTAGGAATCTCTTCTCTGCCCTGCGTCTCCTTTGGACCTCTGCCGGTTTTCGA
+
>>1>A1>AFFCDDGGBDFGGFFFFEEEEHEHHFGFEEEECFHHHHGGG/EFFHDAFHGGGEGGGFA>FGGGEHGCEGGCEECH</?/<C@BCCB??/?>CHGFF/<?C@0>FCGGCGGHFDDGHHHBCE:;AC@A..:CFCFGG;;90.9F..EGG--;BF;9BFEFFFFFFFFFBEFFFFFFFFFFFFFF@ABFFFFFFFFBF//;FFFFFFFFB/;9BFA=9@BFBF/;FF999-;BFF99@@F-;9=A
@M05620:37:000000000-D9766:1:1101:6889:5735 1:N:0:14
ACCACACCTTCTACAATGAGCTGCGTGTGGCTCCCGAGGAGCACCCCGTGCTGCTGACCGAGGCCCCCCTGAACCCCAAGGCCAACCGCGAGAGCGCCCAGGAGGGTGGGCCGCTACCTCTTCTGGTGGGCGCCTCCCTCCTTCTTGGCCTCCCGGCGGTGCGCCCTTTCTCCCTGGTTCTCTCTTCTGCCGTTTTCCGTAGGACTCTCTTCTCTGCTCTGCGTCGCCTCTGGCCATCTGCGGGTTCTAGA
+
AAAAAAABFFFFGGGGGGGGGFHHGGGEHGHHHGGGGGECEGHHHGGGGGGGHGHHHHHEEGGGGGGGGGGGGHHGGGFEFHHHGGGGGGCGG</>>///?//?/>CF@->G-@D-;;CFHH0CGH;;;-;--A.EEGB/EGGG0000;;0FEAA--;-@@BB?FBBFFFBB/FF/.BF/BFBF/BBB//9;;;F.9F.F.9.9/99FB/FFB9BB/////B9:---9:.9///.//99//-;--;./9:B
@M05620:37:000000000-D9766:1:1101:9981:5738 1:N:0:14
ACCACACCTTCTACAATGAGCTGCGTGTGGCTCCCGAGGAGCACCCCGTGCTGCTGACCGAGGCCCCCCTGAACCCCAAGGCCAACCGCGAGAGGGCCCAGGTGAGTGGCCCGCTACCTCTCCTGGTTTCCGCCTCCCTCCTTCCTGGCCTCCCGGAGCTGCGCCCTTTCTCATTGGTTCTCTCTTCGGCCGCTTTCCGTAGGCCTCTCTTCTCTGACCTGATTCTCCTTTGGAACTCTGCAGGTGCTAGA
+
BBBBBABBFFFFGGGGGGGGGGHHGFGGHGHHHGGGGGGGGHHHHGGGGGGGHHHHHHHGGGGGGGGGGGGHHHHGGGGHGHHHHGGGGGGG/>DCDFAAF/?11<?1<<0.--->AGFHH/C0/<<0.=G...:C.C/::GBCGGF/:C0C...--;=9/;A?.@D/FFF/B/;99/;/B//B/BF.ACF--;AE/B./.A./;B.:BF///;B//9/9.9/;9/;B/;F/;/:/9:9B9/9A9/;BBF/
@M05620:37:000000000-D9766:1:1101:21577:5751 1:N:0:14
ACCACACCTTCTACAATGAGCTGCGTGTGGCTCCCGAGGAGCACCCCGTGCTGCTGACCGAGGCCCCCCTGAACCCCAAGGCCAACCGCGAGAGGGCCCAGGTGCGTGGCCCGCTACCTCTTCTGGTGGCCGCCTCCCTCCTTCCTGGCCTCCCGGAGCTGCGCCCTTTCTCACTGGTTCTCTCTTCTGCCGTTTTCCGTAGGACTCTCTTCTCTGACCTGAGTCTCCTTTGGAACTCTGCAGGTTCTAGA
+
BCCCCCCBFFFFGGGFGGGGGGHHGEGGHGHHHGGGCGGGEHHHHGGGEGGGFHHGHHHGGG0EGGGGGGGHHHHGGGGHGHHHHGGGGGGGG?DG?DCDHF??1<FEFFHH->@DFHHHHGHHHHGHGGGDGFGGGGGGGGGGF;FCFGGGGGGGGCFFFFFDFFFFE/BBFFFFFBFBBFFFFFFFFFFFDFFFFFFFFFDBFBFFFFFFFFFFFFFFFFFBFFFFFFFFFFB/;:BFFFFFABB:FF9
@M05620:37:000000000-D9766:1:1101:10574:5753 1:N:0:14
AGTGCCAGCTCTCAATCGCACAGGGGACCCAGGGCCTGGCCCCTCCATCCAGAAAACCTATGACCTCACCCGCTACCTGGAGCACCAACTCCGCAGCTTGGCTGCACCATATGTCCGGATCGGGCGAACGCATCTGGGTAGTGGGGAAGAGTACAGAGCTGAGGACAGGCCATCCTGAACGAGGAGGGTTCTGGTAAATGATGGGGTGAGGAGGGGCTCTTTGGCTCCCACCAGTCCCCCTGTCTGGTCTA
+
ABAABFFFBFFFGGGGGGGGGGHHGGGGGGHHGGGGGGHHHHGHGGHHHHHHHHHHHGHHHHHHHHHHHHHGGGGGHHHHFHHHHHHHGGHHGGGGGHHHGHHG/33B0?33?B33///?<///></<--.->-1=0//0.0/<<DG.;GH:0:0;0//<C0.:0./..::./:FB000:..;9-9;@.;::FBB/;B:B//:9E.;-;..;..9@DFFFBFFFFFFFFFFF.FFFFFFFFFFFFFFFFFB
@M05620:37:000000000-D9766:1:1101:10193:5772 1:N:0:14
AGTGCCAGCTCTCAATCGCACAGGGGACCCAGGGCATGGCCCCTCCATCCAGAAAACCTATGACCTCACCCGCTACCTGGAGCACCAACTCCGCAGCTTGGCTGGGACCTATGTGAGTATCCAGCGTAGGAATCTGGGAGTTGGGGAGGAGTGAGGAGTTGGGGAAAGACAGTCCTAACCGTGGAGGGTTCTGGTAAATGATGGGGTGAGGAGGGGCTCTTTGGCTCCCACCAGTCCCCCTGTCTGGTCTA
+
ABAABFFFBFFFGGGGGFGEGCCGFGGEEEHHFFG2B2FFHHGHGGHHHHHHGF3FGGHHHHGHHGHHHHHGGEEFHHHGHHHGCHGHGGHHGGGGGHHHGHHFFFHHGHHHHHGHHHHHHHHHHGEGGGHHHHHHHHHGGHHHGGGGGGEHHHHHHGHHHHGGGGHHHHHHHHHHHHHHGFFGGGGGCFGGGGFGGGGGGGGGGGGFFFFFFFFFFFFFFFFFFFFFFFFFFFFFFFFFFFFFFFFFFFB
@M05620:37:000000000-D9766:1:1101:15706:5777 1:N:0:14
ACCACACCTTCTACAATGAGCTGCGTGTGGCTCCCGAGGAGCACCCCGTGCTGCTGACCGAGGCCCCCCTGAACCCCAAGGCCAACCGCGAGAAGATGCCCAGGTGAGTGGCCCGCTACCTCTTCTGGTGGCCGCCTCCCTCCTTCCTGGCCTCCCGGCGCTGCGCCCTTTCTCACTGGTTCTCTCTTCTGCCGTTTTCCGTAGGACTCTCTTCTCTGACCTGAGTCTCCTTTGGAACTCTGCAGGTTCTA
+
AAA?AAAAFFFFGGGGGGG1GGGHGAEB0AGGBAFEGGEGAGHFGFGGAEGCDHFHHHHGGECEGGGGGGEFFGHGGGGHEEHHHGFECC<@@FHFGGHHHGHFC1GFDDFFHGGGGGGHHGHHHHHHHGGHHGGGGGHGHHGHHGGGGGGGGGGGGGAAG@@F@@F@@FFFFFFFFFFFFFFFFFFFFFFFF@FFFFFFFFFFFFFFFFFFFFFFFFFFFFFBBFFFFFFFFFFFFFFFFFFFFFFFFFF
@M05620:37:000000000-D9766:1:1101:23736:5785 1:N:0:14
ACCACACCTTCTACAATGAGCTGCGTGTGGCTCCCGAGGAGCACCCCGTGCTGCTGACCGAGGCCCCCCTGAACCCCAAGGCCAACCGCGAGAAGGCCCAGGTGCGTGGCCCGCTACCTCTTCTGGTGGCCGCCTCCCTCCTTCCTGGCCTCCCGGAGCTGCGCCCTTTCTCACTGGTTCTCTCTTCTGCCGTTTTCCGTAGGACTCTCTTCTCTGCCCTGCGTCTCCTTTGGAACTCTGCCGGTTCTAGA
+
BBBBBAABFFCFGGGDGGGFFGH4EEGGG?GGHFGDGGGCFHHHHGCGEDGFHFHHGHHGGGGGGGGGGGGHHHGGGGGHGHHHGGGGG/BDC/F0?/?/?C1?<>??/CHH?DCCGHHBHHHGFH=/.<G-@GD?:EFFGFBGF;09CAFAEEG-B-=.//-;ABBBFF/B/BFBF/;:FB/F//9FFBF-9AF.9BDB9;./9/;FFFFFB9B/;BEFF.-A?A.9BFFB/9////;9F/-9-;EBBFF
@M05620:37:000000000-D9766:1:1101:14174:5869 1:N:0:14
AGTGCCAGCTCTCCATCGCACAGGGGACCCAGGGCCTGGCCCCTCCATCCAGAAAACCTATGACCTCACCCGCTACCTGGAGCACCAACTCCGCAGCTTGGCTGGGACCTATGTGAGTATCCAGCGTAGGAATCTGGGAGTTGGGGAGGAGTGAGGAGTTGGGGAAAGACAGTCCTAACCGTGGAGGGTTCTGGTAAATGATGGGGTGAGGAGGGGCTCTTTGGCTCCCACCAGTCCCCCTGTCTGGTCTA
+
>A>>>DFFBFFFGCGGFAE2E?FCFAEEEEFEABEBFFHHHHGHGGHHHGGHGHHBGFHHFDGGHDFGHHHEG>>EHHGG2BFGHH11?FH3/E/E>FBBEFHGGGGHGHHHHHHHHHHHHHHHHGEGGGHHHHHHHG0FFHHHGGFGGECCHGGHGGHHHHGGACGHFHHHHHHHGHHGGGEGEEGGCAFGFGCFGGGGGFGGGGDBFFFFFFBBBBFFFFFFFFFFEFFFFFFFFFFFBFFFFFFFFFF
@M05620:37:000000000-D9766:1:1101:22459:5880 1:N:0:14
ACCACACCTTCTACAATGAGCTGCGTGTGGCTCCCGAGGAGCACCCCGTGCTGCGGACCGAGGCCCCCCTGAACCCCAAGGCCAACCGCGAGAAGATGCCCAGGTGAGTGGCCCGCTACCTCTTCTGGTGGCCGCCTCCCTCCTTCCTGGCCTCCCGGAGCTGCGCCCTTTCTCACTGGTTCTCTCTTCTGCCGTTTTCCGTAGGACTCTCTTCTCTGACCTGAGTCTCCTTTGGAACTCTGCAGGTTCTA
+
1>AAA1AAFFFBFGGFGGGG1EGBEGAE00FHHGC0EEG/AGGHHG/E//E/11/AE>>EEE/>/E/EEGGHHH//EFE/FHH//<CBC/<>@/?C111?GFHF11=GHBAFHH?CCC-GGBGHB00:CBCGHC-C.9;.FFGG09CBFEAF0....-?@@F/B@@F@@FFFFFFFFFF//;BFFFFF/BFFF@FFFFFFFFFBFBFFFFFFFFFFFBBFFF-B-/;/;B/FFFEFF/;B/BFFFF-99B9
@M05620:37:000000000-D9766:1:1101:19989:5884 1:N:0:14
ACCACACCTTCTACAATGAGCTGCGTGTGGCTCCCGAGGAGCACCCCGTGCTGCTGACCGAGGCCCCCCTGAACCCCAAGGCCAACCGCGAGAGGGCCCAGGTGAGTGGCCCGCTACCTCTTCTGGTGGCCGCCTCCCTCCTTCCTGGCCTCCCGGAGCTGCGCCCTTTCTCACTGGTTCTCTCTTCTGCCGTTTTCCGTAGGACTCTCTTCTCTGACCTGAGTCTCCTTTGGAACTCTGCAGGTTCTAGA
+
BBBBBBBBFFFFGGGGGGGGGGHHGFGBFAGGHGGGGFGEGHHHHGGGEEGEGHHHHHEGGGGGGGGGGGGGFHHGGGGGGHHHHGGGGCBDD<D///@DCFCH1?GGFFGHGGGGGHHHHFFGFB=<DGGGGGGGHEHHGFGGGFFCFGGGGGDGGBBCFGFFFFFFFFFFFFFFFBFFFFFFFFFFFFFFAAFFFFFFFAFFFEFFFFFFFFFFBFBFF/BFFFFFFFFFFFFFFBFFE/FF.BFFFFB
@M05620:37:000000000-D9766:1:1101:7413:5903 1:N:0:14
AGTGCCAGCTCTCAATCGCACAGGGGACCCAGGGCCTGGCCCCTCCATCCAGAAAACCTATGACCTCACCCGCTACCTGGAGCACCAACTCCGCAGCTTGGCTGGGACCTATGTGAGTATCCAGCGTAGGAATCTGGGAGTTGGGGAGGAGTGAGGAGTTGGGGAAAGACAGTCCTAACCGTGGAGGGTTCTGGTAAATGATGGGGTGAGGAGGGGCTCTTTGGCTCCCACCAGTCCCCCTGTCTGGTCTA
+
AA>AAFFFBFFFGFGGGGGGGGHFDGCGGGEHAEE2FGHHHEGCEGHHHFGA3G3GHGBBGHBGHFHHHHHG0/EGHHFHHHHHHHHHGHHHGGGGGHHGCHHGGEGHGHHHHHHHHHHHHHHHHGGGGDHHFHHHHHHECGHHGFGCDDDHHHEHHGFHHFFGGGHHHHHHHHHHHHHGGGG?FEGGGGGGGGFFGGGGGGGGGGACFFFFFBFABFFFFFFFFFFFFFFBFFFFFFFFFFBFFFFFFB9
@M05620:37:000000000-D9766:1:1101:22856:5903 1:N:0:14
ACCACACCTTCTACAATGAGCTGCGTGTGGCTCCCGAGGAGCACCCCGTGCTGCTGACCGAGGCCCCCCTGAACCCCAAGGCCAACCGCGAGAAGATGCCCAGGTGAGTGGCCCGCTACCTCTTCTGGTGGCCGCCTCCCTCCTTCCTGGCCTCCCGGAGCTGCGCCCTTTCTCACTGGTTCTCTCTTCTGCCGTTTTCCGTAGGACTCTCTTCTCTGACCTGAGTCTCCTTTGGAACTCTGCAGGTTCTA
+
AAABBBABFFCDFGGGFGGFFGHFGEEBFAGFFFEBEEECEHGHHGGG1ABFHEFGHGGGGCGGEE>FGGGHFHEEFGGHGHHHHGGGGGCGGGHHEB<FCHC/?11??GFFHHCGC@FHHHHGGFFHGGGHHGGG?.CFFFGHHGGFFBFFGFEGF@-;BFFGAADFFFFFF9BFFFFFFBBBFFFEBBBFBBFFFFFFF/;;?FB9BFFFFFFFFFBBFFB/99FFFFFFFFFFBBFFFFBFFFFFB/9
@M05620:37:000000000-D9766:1:1101:21698:5926 1:N:0:14
AGTGCCACCTCTCAATCGCCCCGGGGACCCCGGCCCTGGCCCCTCCATCCCGAAAACCTATGACCTCCCCCGCTACCTGGAGCACCAACTACGCCGCCTGGCTGGGACCTCTGTGAGTATCCAGCGTAGGAATCTGGGAGTTGGGGAGGAGTGAGGAGTGGGGGAAAGACAGTCCTAACCGTGGAGGGTTCTGGTAAATGATGGGGGGAGGAGGCGATCTTTGGCTCCCACCAGTCCCCCTGTCTGGTCTA
+
>>>AA@@1>BBBFBFGG1AAA00A0AEAEE/AE/AEABBBBFE/EGB1FF/B/>>>0EF1F1BFBF1/??EEEG<EH1GBGGH?BFGHG<1BC///B/CHC?0//?0><01>1111>FGGGGG0GG..-<00<000;:..:/::ACE-A.9/.CF.0.;...;9@B-:B-9B9B/9BBF----99-9@FFFBF9F//;9/:///----9;@?-9---;-9;////;F-AF-AE-B//;-;@-/////;///
@M05620:37:000000000-D9766:1:1101:25068:5926 1:N:0:14
AGTGCCAGCTCTCAATCGCACAGGGGACCAAGGGCCTGGCCCCTCCATCCAGAAAACCTATGACCTCACCCGCTACCTGGAGCACCAACCCCGCAGCTTGGCTGGGACCTATGTGAGTATCCAGCGTAGGAATCTGGGAGTTGGGGAGGAGTGAGGAGTTGGGGAAAGACAGTCCTAACCGTGGAGGGTTCTGGTAAATGATGGGGTGAGGAGGGGCTCTTTGGCTCCCACCAGTCCCCCTGTCTGGTCTA
+
BBABBFFFBFFFGGGGGEFCGAGGG?EGG22BBEFEGGEHHHCHGGCHHAFFGHHFHG3BFGHH3FGHHHHGC>FGHHHF?FHHH1FGE1?EEEGGGHHHGHHGGGHHG2FH2FGHHH2FDGHHHGGGGGHHH1GHGHG//>FGGCGCGDEHHGHHHGFH0CD-:CEHHHGE::FF0FGGGGGGGGGGDGGGGGFGGGGGGFFFFFFFFFFFF.DFFFFFFFFFFFFFFFFFEF/FFFFFF.FFFFFFFFF
@M05620:37:000000000-D9766:1:1101:20175:5932 1:N:0:14
ACCACACCTTCTACAATGAGCTGCGTGTGGCTCCCGAGGAGCACCCCGTGCTGCTGACCGAGGCCCCCCTGAACCCCAAGGCCTGGCGCGAGAGGGCCCAGGTGCGTGGCCCGCTACCTCTTCTGGTGGCCGCCTCCCTCCTTCCTGGCCTCCCGGAGCTGCGCCCTTTCTCACTGGTTCACTCTTCTGCCGTTTTCCGTAGGACTCTCTTCTCTGACCTGAGTCACCTTTGGAACTCTGCAGGTTCTAGA
+
AAAABAAAFFFFGGGFBGGFFEGHGGGGA2FGGFF?2AE?2GGHHGGGE1EF5BGGGFFGG?0>FFGFGGGHHHEEGGGGGHH3//BEFFCDCCF/CDDGG/??1<?CCAFH@D@DCHHHGFFBG0=<CCG@C@DACEFGAFFGF9C9CF0FGE.9BA?9BB==DA=FF/B//BFFFFFF/;;BFFFEFEFB.9BFFFFF?D./BBFFFFFFFFFFB9B/F/.;B/;;FFFFFFFFF/BF/BFF.9;/;B9
@M05620:37:000000000-D9766:1:1101:20205:5943 1:N:0:14
AGTGCCAGCTCTCAATCGCACAGGGGACCCAGGGCCTGGCCCCTCCATCCAGAAAACCTATGACCTCACCCGCTACCTGGAGCACCAACTCCGCAGCTTGGCTGGGACCTATGTGAGTATCCAGCGTAGGAATCTGGGAGTTGGGGAGGAGTGAGGAGTTGGGGAAAGACAGTCCTAACCGTGGAGGGTTCTGGTAAATGATGGGGTGAGGAGGGGCTCTTTGGCTCCCACCAGTCCCCCTGTCTGGTCTA
+
BBABBFFFBFFFGGGGGGGGGCHHGEGGGGHHGGGGGGHHHHGHGGHHHHHHHHGHHGHHHHHHHHHHHHHGGGGGHHHHHHHHHHHHGHHHGGGGGHHHGHHGGGHHGHHHHHHHHHHHHHHHHGEGGGGHHHHHHHHGGHHGGGGGGGGHHHHHHGHHHHGGGGHGHHHHGGHHHHHHGGEGGGGGGGGGGGFFFGGGGGGGGGFFFFFFFFFFFFFFFFFFFFFFFFFFFFFFFFFFFFFFFFFFFFB
@M05620:37:000000000-D9766:1:1101:10128:5955 1:N:0:14
GAGGGTGCTTTGGATGAACCTCCTACATAAGTGCACTCAGTTCGGGTCACACTGGATGAATTTTTTTGTTTGCTTAATGAAGTTGAAAACACTGCGCCTGGTCTCCCCAAAATAAAAGAGAAGAAAAAACAAAAAGGGAGAGAGAGAAAAAAAAAAACATGGAAAAAAAAAAGAGGAAAACGAAAGGATGAAGGAAAAAAAAGCCCTAAAAAAGAGACCTTACCTCATGACAACATTTAATCATTACCGAG
+
>1>A>>>A13B1F11BB11A1BBB11B33DA3DD3A1B011D2A0///01110B0A111ADD2DDAEA>0>B1B12122DFGD1122B10/B111/>/?F/B12110/0/B/111111/00101000B//?/00/////?///////11?0------..0//000/.-----..;..9/B/-------//;///-/99---9--:----///----:-9//////////////--9//////////9/-9-
@M05620:37:000000000-D9766:1:1101:19661:5959 1:N:0:14
AGTGCCAGCTCTCAATCGCACAGGGGACCCAGGGCCTGGCCCCTCCATCCAGAAAACCTATGACCTCACCCGCTACCTGGAGCACCAACTCCGCAGCTTGGCTGGGACCTATGTGAGTATCCAGCGTAGGAATCTGGGAGTTGGGGAGGAGTGAGGAGTTGGGGAAAGACAGTCCTAACCGTGGAGGGTTCTGGTAAATGATGGGGTGAGGAGGGGCTCTTTGGCTCCCACCAGTCCCCCTGTCTGGTCTA
+
A>>AAFFFAFFFGGGFFGGGG?HCFGEGGF2GEAEE2FHCEHECFGHHFFFHGGGHFF3FGHEGHDHCGGFEE@>EHFGHB1FHGHHHGGHFE//E@FB?EHGGGGHHGHHFFHGEHHH1GFFHGCGDG?FB1GDFGFHEDHHHC?G?<.C<<0G.0EC/D<CDGGECGHBC:CCHHHB.;EABFGDGG.ABFF;FF9BBF0CFGGD-EFFFDFB?BBEFF//BF/FF?FFF?99FFFE?-AFFFFB////
@M05620:37:000000000-D9766:1:1101:12994:5961 1:N:0:14
ACCACACCTTCTACAATGAGCTGCGTGTGGCTCCCGAGGAGCACCCCGTGCTGCTGACCGAGGCCCCCCTGAACCCCAAGGCCAACCGCGAGACGGCGCAGGTGGGTGGCCCGCTACCTCTTCTGGTGGCCGCCTCCCTCCTTCCTGGCCTCCCGGAGCTGCGCCCTTTCTCCCTGGTTCTCTCTTCTGCCGTTTTCCGTAGGACTCTCTTCTCTGCCCTGCGTCTCCTTTGGACCTCTGCCGGTTCTCGA
+
AAAAAAAAFFFFGGGGDG1DGFHHGEFEC0FGCFF0AEGGGHHHHGGGGEFGGHGHHHGE?GGGGCGGGGGFHFHGGGGHEEHHHGFEGGC@@/<?@/<<@?<F<>CAC.<CCG-CCCGHHHHHG0;GG.;AGGGGGGFGGGGG/009;CFGFAB@@@?FFF@@F?@FFFBFFFFBEFFFFFFFFFFFFFF@A-FFFFFBFBBE/BFFFFFFFFBFFFFFFF@F;FFFF/:BF/99-;B/F;@@@F-;FEF
@M05620:37:000000000-D9766:1:1101:12344:5968 1:N:0:14
AGTGCCAGCTCTCAATCGCACAGGGGACCCAGGGCCTGGCCCCTCCATCCAGAAAACCTATGACCTCACCCGCTACCTGGAGCACCAACTCCGCAGCTTGGCTGGGACCTATGTGAGTATCCAGCGTAGGAATCTGGGAGTTGGGGAGGAGTGAGGAGTTGGGGAAAGACAGTCCTAACCGTGGAGGGTTCTGGTAAATGATGGGGTGAGGAGGGGCTCTTTGGCTCCCACCAGTCCCCCTGTCTGGTCTA
+
>33>AFFFBFFFGGGGGFFCFGHHGEGEEGDHFEGEEEHGGHGHGGHFBFGHFC3FGGFHHHGHHGHHHHHGGEFGHFHHGHHHFHFHEFHGEGFGGFBGGHHGGGHHGGFHHHHHHHHHHHHHHGGGGGHHHHHGHEFFDHHHGGGGG?CGHFHHHG/GHHGGGGHHHHHFHHHHHHHHGEEGGGGGCFGGGGFGFGGGGGGGGBFFFFFFFF;FFFFFFFFFFFFFFFFFFFFFFFFFAEFFFFFBFF/
@M05620:37:000000000-D9766:1:1101:10185:5972 1:N:0:14
ACCACACCTTCTACAATGAGCTGCGTGTGGCTCCCGAGGAGCACCCCGTGCTGCTGACCGAGGCCCCCCTGAACCCCAAGGCCAACCGCGAGACGCCACAGGCGCGTGGCCCGCCACCTCTTCTGCTGGCCGCCTCCCTCCTTCCTTGCCTCCCGGAGCAGCGCCCTTTCTCCCTGGTTCTCTCTTCTGCCGTTTTCCGTAGGATTCTCTTCTCCGCCCTGCGTATCCTATGGACCTCTGCCGGTTTTCGA
+
ABABA>ABFFFFGGGGFGGGGFHGGGGGHCBGGFGGAEGGGHHHHGGGFEGGHHHHHHHGGGGGGEGGGGGFFFHGGGFHGFHHHGGGGGGCF///>/??0/?</<>-<<0<-@--<;:CHBCC:0:0C:.-AFADGGGGGGGG/900;CBFA.A-;-;.999-B=-9//FBFFB9.BF/;FB9/9FF/BFB..BEBB.999A//;;BFFFFFF/9;A>B..=D.99BF9;//;;..;9BF/;@9D.:;@A
@M05620:37:000000000-D9766:1:1101:7815:5973 1:N:0:14
ACCACACCTTCTACAATGCGCTGCGTGTGGCTCCCGAGGAGCACCCCGTGCTGCTGACCGAGGCCCCCCTGAACCCCAAGGCCAACCGCGAGACGGGTCAGGCGAGTGGCCCGCTACCTCTTCTGGTGGCCGCCTCCCTCCTTCCTTGCCTCCCGGCGCTGCGCCCTTTCTCCCTGGTTCTCTCTTCTGCCGTTTTCCGTCGGACTCTCTTCTCTGCCCTGCGTCTCCTGTGGTGCGCTGCAGGTTTTCGA
+
BBBBABB>>CCFGFBFGGAEEGGGGGDAA2GGFAFE22EEEHDHHGEFEEEGHHHHHHH>ECFEGFGGGGGHBHHEEGDHGHFCGEGGFG</B/??//<<??0<->>FF<<.-<C-;/CGHHGH00<:A.;;BGGGGGFFGGGF;;00:9BBEE;-;@CBFD-;DD-FF9BFFFF9.9B/BFFFFFFF/B;=:9FF:B.B.@>B;DBFFFFFFFF///;/.;@DFFBFF/;/.../9;@-;//;.;99/-9
@M05620:37:000000000-D9766:1:1101:5846:5985 1:N:0:14
ACCAAACATTCTACAATGCGCCGCGGGGGGAGGAAGACGAGCACCCCGTGCTGCTGACCGAGGCCCCCCTGAACCCCAAGGCCAACCGCGCGAGGGCACAGGTGCGTGGCCCGCTACCTCTTCTGGTGGCCGCCTCCCTCCTTCGTGGCCTCCCGGAGCTGCGCCCTTTCTCCCTGGTTCTCTCTTCTGCCGTTTTCCGTAGGACTCTCTTCTCTGCCCTGCGTCTCCTTTGGCCCTCTGCAGGTTCTCGA
+
>>>11>A1BBFFGGGGDB1AEAEEGA/////<//?000<-->>>><<-<CCGFHHHHHH--ACGGBGGGGGFGBFGGGBEEEFFFFF@@@-----;:-9;BEFF/;;B@9AE@?@?@-BFFFFFEFFFF9A@@@FFFFEFFFFF-;-;;9BFFFB@-;9;F99=B@@FFEFFFFFF?FFBFFFFFFFFBFF@BFFEFFFF-BAB9;BFFFFFFFFFF;AF-E?F@BFFF/;99/9-:AFBF/;FFF9:/;:
@M05620:37:000000000-D9766:1:1101:14544:5993 1:N:0:14
AGTGCCAGCTCTCAATCGCACAGGGGACCCAGGGCCTGGCCCCTCCATCCAGAAAACCTATGACCTCACCCGCTACCTGGAGCACCAACTCCGCAGCTTGGCTGGGACCTATGTGAGTATCCAGCGTAGGAATCTGGGAGTTGGGGAGGAGTGAGGAGTTGGGGAAAGACAGTCCTAACCGTGGAGGGTTCTGGTAAATGATGGGGTGAGGAGGGGCTCTTTGGCTCCCACCAGTCCCCCTGTCTGGTCTA
+
CCBCCFFFCFFFGGGGGGGGGGHHGGGGGGHHGGGGGGHHHHGHGGHHHHHHHHHHHGHHHHHHHHHHHHHGGFGGHHHHHHHHHHHHGHHHEGGGGFHHGGHGGGHHGHHHHHHHHHHHHHHHHGEGGGHHHHHHHHHGGHHHGGGGGGGHHHHHHGHHHHGGGGHHHHHHHGHHHHHHGGEGGGGGCFFGGGFGGGGGGGGGGGFFFFFFFFFFFFFFFFFFFFFFFFFFFFFFFFFFFFFFFFFFFFF
@M05620:37:000000000-D9766:1:1101:10262:6000 1:N:0:14
ACCACACCTTCTACAATGAGCTGCGTGTGGCTCCCGAGGAGCACCCCGTGCTGCTGACCGAGGCCCCCCTGAACCCCAAGGCCAACCGCGAGACGGCTCAGGTGGGTGGGCCGCTCCCTCTTCTGGTGGCCGCCTCCCTCCTTCCTCGCCTCCCGGCGATGTGCCCTTTCTCCCTGGTTCTCTCTTCTCCCGTTTTCCGTAGGACTCTCTTCTCTCCCCTGCGACTCCTCTGGCCCCCTGCCGGTTTTCGA
+
AAABCCCCFFFFGGGGGGGGGGHHGGGGHGHHHGGGFGGGGHHHHGGGGFGGHHHHHHHGGGGGGGGGGGGHGHHGGFGHGHHHHGFGGGGGG<?/<<???C1F/>?>C-<>@D--EECFFFFHFBCGA.::ACDGGG/CDFGG:;0.9;..AEA-@BFA..:B0F0BF0;FBFB0.;B0;FFFF0BFB:BD.;BA::;0.:.B0/;BFFFFFFF0/;./;.@--@F0B:;000;:9;;.A.-@;D.;;-.
@M05620:37:000000000-D9766:1:1101:13820:6005 1:N:0:14
AGTGCCAGCTCTCAATCGCACAGGGGACCCAGGGCCTGGCCCCTCCATCCAGAAAACCTATGACCTCACCCGCTACCTGGAGCACCAACTCCGCAGCTTGGCTGGGACCTATGTGAGTATCCAGCGTAGGAATCTGGGAGTTGGGGAGGAGTGAGGAGTTGGGGAAAGACAGTCCTAACCGTGGAGGGTTCTGGTAAATGATGGGGTGAGGAGGGGCTCTTTGGCTCCCACCAGTCCCCCTGTCTGGTCTA
+
BAAABFFFBFFFGGGGGGGGGGHHGGGGGG2FGGEFGFHHHHGHGGFHHHHHFHHFHGHHHGGHHHHHHHHGGEFGHHHHHHHHHHHHGGHHGGGGGGHHGHHGGGHHGEHHHBGHHGGGHHHHHGEGCGHGHHGHHHHGGHHHGGGGGGGHHHHHHGHHHHCFGGHHHHHHH0CGHHHHGGGGGGGG;CFGFGCFFGGGGCFGGGFFFFFFFFFAFAFFFFFFFFFFFFFDE9BFFFFDFFFFFFEFFFF
@M05620:37:000000000-D9766:1:1101:11715:6011 1:N:0:14
ACCACACCTTCTACAATGAGCTGCGTGTGGCTCCCGAGGAGCACCCCGTGCTGCTGACCGAGGCCCCCCTGAACCCCAAGGCCAACCGCGAGAAGATGCCCAGGTGAGTGGCCCGCTACCTCTTCTGGTGGCCGCCTCCCTCCTTCCTGGCCTCCCGGAGCTGCGCCCTTTCTCACTGGTTCTCTCTTCTGCCGTTTTCCGTAGGACTCTCTTCTCTGACCTGAGTCTCCTTTGGAACTCTGCAGGTTCTA
+
AAAABBBAFFFFGGGGGG5BGFFFGEEABEGGEAFEDFGFGHHHHGGEABFFHHHHHGHEEEGGGGGGGEEHFGHEGGGGGFHHHGGECD/>CFHFHHHHHHHFHFHHHHGGHF-CGGGHHHHHHHHHHEFHHGGGG?GFHHGHGGGEGGGGGGGGGG:ADGGGGGFFFFFFFFFFFFFFFFFFFFFFFFFFFFDFFFFFFFFFFFFFFFFFFFEBFFFFFFFBBBF9BFFFFFFFFFFFFFFFFFFFFFB
@M05620:37:000000000-D9766:1:1101:7856:6025 1:N:0:14
AGTGCCAGCTCTCAATCGCACAGGGGACCCAGGGCCTGGCCCCTCCATCCAGAAAACCTATGACCTCACCCGCTACCTGGAGCACCAACTCCGCAGCTTGGCTGGGACCTATGTGAGTATCCAGCGTAGGAATCTGGGAGTTGGGGAGGAGTGAGGAGTTGGGGAAAGACAGTCCTAACCGTGGAGGGTTCTGGTAAATGATGGGGTGAGGAGGGGCTCTTTGGCTCCCACCAGTCCCCCTGTCTGGTCTA
+
AAA>AFF4>FFFGGGGGGG2ECHFGGEAAEGHA2BB2BFGCGGHGGFDGHGHEHBBGGH3BGGHHHHHHHHGGEEGHHHHFGHHHHHFEGBEEECE>GFGGHEFAEHHGHHHHHHHHH3GDGHFHG?D<?DHHHHHHH?FEHHH/CFGGCDGHGHHHDGFHH-@CEHHHHHHHHHHHHHHCEGGGGGA9;FBFF;FGGGGGGGGEDDCEFFFFFFCF=FFFFFFFE/.A.FFFFFFFFFFF?FFFFFFFF/
@M05620:37:000000000-D9766:1:1101:6711:6035 1:N:0:14
ACCACACCTTCTACAATGAGCTGCGTGTGGCTCCCGAGGAGCACCCCGTGCTGCTGACCGAGGCCCCCCTGAACCCCAAGGCCAACCGCGCGAAGATGACCAGGTGAGGGGCCCGCTACCTCTTCTTGGTGCCGCCTCCCTCCTTCCTGGCCTCCCGGGGCTGCGCCCTTTCTCACTGGGTCTCTCTTTTGCCGGTTTCCGGAGGACTCTCTTCTCTTACCTGACTCCCCTTTTGAAATCTGCAGGGTCTA
+
>>11>1>>BC@BF3FB3DB111A1A00AB0FH1BB0AEG/AGHHHGE/AAEEFDECGGHA/>EGC/>EEEE0G1?EGG/F//GGGG//>B///></1<1?F10?11100.>->CC---<C<<<C:;0;:0;0:--;..;9999/00C009.:;.CE.@@-------;9-;:/;/////;-;--////;/9//;--;BF/BA---;--/9999BBB/////;9//////9;-;9/B-;//99//9/;-B/9/
@M05620:37:000000000-D9766:1:1101:5580:6049 1:N:0:14
AGTGACAGCTCTCAATCGCACAGGGGACCCAGGGAAAGGTGAAGAAATGAAGAAAAACTATGACCTCACCCGCTACCTGGAGCACCAACTCCGCAGCTTGGCTGGGACCTATGTGAGTATCCAGCGTAGGAATCTGGGAGTTGGGGAGGAGTGAGGAGTTGGGGAAAGACAGTCCTAACCGTGGAGGGTTCTGGTAAATGATGGGGTGAGGAGGGGCTCTTTGGCTCCCACCAGTCCACCTGTCTGGTCTA
+
>>>>3B5CAFFFF4FGBAF2A2BCE2BAEA2A22A222233A35A33D555553321BBBDBDDBDAFHHFEE>0EGFGC?FGC?G1??BF3?E?E>FBFAG3?EFHHG0FFFGGHHFHHHFHHBD/?>EGHHHHHHH<FDHHHGG/AD.>FH1FG1.CHHHCCEAE.//;:<:<;;:GHCGH@AEGGFGGFFGC0FBGGG9FBEFD?EFFFFFB>?BEFFFFFFBBEAFADFFF/;/;FFFFFBFFFFF/
@M05620:37:000000000-D9766:1:1101:6341:6063 1:N:0:14
ACCACACATTCTACAATGCGCTGCGTGCGGCTCCCGAGGAGCACCCCTTGCTGCTGACCGAGGCCCCCCTGAACCCCAAGGCCAACCGCGCGACGGGTCAGGTGGGTGGGCCGCTACATCTTCTGGTGGGCGCCTCCCTCCTTCGTTGCCTCCCGGCGCTGCGCCCTTTCTCCCTGGTTCTCTCTTCTGCCGTTTTCCGTAGGATTCTCTTCTCTGCTCTGCGTCTCCTGTGGGCCCCTGCTGGTTCTCGA
+
>>>AAAB3BBBFGGGGGGFEEFGGGGG22AFEF2A21AE0AGHHHGGAAGFHFGFFHHG0>/?EFFGFGGAHFHHGGGGHGHHHHFGGGGBDC/<>-<<><0>C.=CEG:.;CFGCA9;CGGGGGGFFG-9;BAGGGGFFFFFF.:;;:;BFFFFF-D-::.;@DFFFFFFFFFF99/;BBFFFFFFFFFFC9AFF/BDB:DFF//;FFFFFFFFFF/;/:B>DAFFFF/;BF..9-:9AA/:9:F/:;EB
@M05620:37:000000000-D9766:1:1101:15239:6067 1:N:0:14
AGTGCCAGCTCTCAATCGCACAGGGGACCCAGGGCCTGGCCCCTCCATCCAGAAAACCTATGACCTCACCCGCTACCTGGAGCACCAACTCCGCAGCTTGGCTGGGACCTATGTGAGTATCCAGCGTAGGAATCTGGGAGTTGGGGAGGAGTGAGGAGTTGGGGAAAGACAGTCCTAACCGTGGAGGGTTCTGGTAAATGATGGGGTGAGGAGGGGCTCTTTGGCTCCCACCAGTCCCCCTGTCTGGTCTA
+
BAAABFFFBFFFGDGGGFGEE?GAFEEGGGGHGGGEBFGGGHEFFGBGHH3G3BFGHFHHHHGHGGHHHHFEG?C@FHHFGHB1GAFGECGHGC?ECGHHFHHE/EGGGHHHHDDDGBFBFFHFFG/?CDHHHHHGFFHGEFGH/@CDCFGGHHHHHDCCHF@DEFGGEGHHHHHHHHHHG;CBGGGG9AFFGG09BFBFFFFFEGD99AAFFFB?B-AFFF//BBB.EFFDFABFBBEDBEFFFFB9B/:
@M05620:37:000000000-D9766:1:1101:22589:6089 1:N:0:14
ACCACACCTTCTACAATGAGCTGCGTGTGGCTCCCGAGGAGCACCCCGTGCTGCTGACCGAGGCCCCCCTGAACCCCAAGGCCAACCGCGAGAGGGCACAGTTGCGTGGCCCGCTCCCTCTTCTGGCGGTCGCCTCCCTCCTTACTTGCCTCCCGGCGCTGCGCCCTTTCTCCCTGGTTCTCTCTTCAGCAGTTTTCCGTAGGACTCTCTTCTCTGCCCTAAGTCTCCTTTGGCCCTCTGCCGGTTTTAGA
+
BBBABBBBFFFFGGFGGGGGGGHHGGGEHGHHHGGGDGGGGHHHHGGGGGGGGHHHHHHGGG?GGGGGGGGHGHHGGFGHGHHHHGGGGF<DG<?/?/?00?11?><<@A0FFGG-CE/GHHHFDG0:A;A?BAFGGGFFD/FF;09CFBBFFGDA-@B9-.@;D>9BFBBF/BFF.:F;BBFFFFF/;9;A;9BF//:F.;ABFBFFFEFFFFBBB9./.;/;BFFF//://;/.;EF/:/--;...;::
@M05620:37:000000000-D9766:1:1101:21124:6090 1:N:0:14
AGTGCCAGCTCTCAATCGCACCGGGGACCCAGGGCCTGGCCCCTCCATCCAGAAAACCTATGACCTCACCCGCTACCTGGAGCACCAACTCCGCAGCTTGGCTGGGACCTATGTGAGTATCCAGCGTAGGAATCTGGGAGTTGGGGAGGAGTGAGGAGTTGGGGAAAGACAGTCCTAACCGTGGAGGGTTCTGGTAAATGATGGGGTGAGGAGGGGCTCTTTGGCTCCCACCAGTCCCCCTGTCTGGTCTA
+
AAAAAFFFAFFFG13FGEFAE0A0EAEGGG/FFEGEFFGHHHGHGGFHHHBF1AABGGHGGE2FGG@GGHHEEGEEHFGGGHG?GG>GEFHHEE/EG<GHEHHFGFGGFHHHGHHHH1FBGDHGGGEGGGHHEFHGGHGGCGHHGGCCCGGHHHHGGFGHGHGGGGGAHBFGBFFGGGGF@EFAGGGGC..;FF9BFFBFFFFFFFF@FFFFFF@@?@FFFFFFFFFFFFFFFFFFFFF?@FFFFFFFBBB
@M05620:37:000000000-D9766:1:1101:22599:6104 1:N:0:14
ACCACACCTTCTACAATGAGCTGCGTGTGGCTCCCGAGGAGCACCCCGTGCTGCTGACCGAGGCCCCCCTGAACCCCAAGGCCAACCGCGAGAGGGCCCAGGTGCGTGGCCCGCTACCTCTTCTGGTGGCCGCCTCCCTCCTTCCTGGCCTCCCGGAGCTGCGCCCTTTCTCACTGGTTCTCTCTTCTGCCGTTTTCCGTAGGACTCTCTTCTCTGCCCTGAGTCTCCTTTGGAACTCTGCAGGTTCTAGA
+
BCCCBBBCFFFFGGGGGG5GGGHHGGGGHGHHHGGGAGGEEG2FHGGGGGFFDGHGGHHG@>0EFGGGGGGHHHHGGGGHGHHHHGGGGGCDGGGGDGGGHF?11>FEFGHHCGGGGHHGHHHHHFGGDGFDD@.CEEGGGGGGGBBFFGGFFGD??-:9099;A=BFFFB:BBFFF;FFFFFFFFFFFFFA.:FFFFF09AAFFFFFFFFFFFFF0;.FF/;BBFBBFFFFFFFFFBFFFFFFAFFFFF0
@M05620:37:000000000-D9766:1:1101:23663:6104 1:N:0:14
ACCACACCTTCTACAATGAGCTGCGTGTGGCTCCCGAGGAGCACCCCGTGCTGCTGACCGAGGCCCCCCTGAACCCCAAGGCCAACCGCGAGAAGGCCCAGGTGCGTGGCCCGCTACCTCTTCTGGTGGCCGCCTCCCTCCTTCCTGGCCTCCCGGAGCTGCGCCCTTTCTCCCTGGTTCTCTCTTCTGCCGTTTTCCGTAGGACTCTCTTCTCTGCCCTGCGTCTCCTTTGGACCTCTGCCGGTTCTCGA
+
BBBBBBBBFFFFGGGGGGGGGGHHGEGEEFHHFGGGGGGGGHHHHGGGAEGGHHHHHHHGGGGGGGGGGGGHGHHGGGGHGHHHHGGGGGGGG<??F/?CGE1F?AFEC-GHGCCGGHHHHGHHGEDGGHFGGFGGFGHGGGGGGG0BFGGGGGDA??DAGGFFFFFFFFFFBBFFEFFFFFFFFFFFFFFFDFFFFFDFEFFFFFFFFFFFFFFFFFFFFAAFF?FFFFFFB;/..BBFF/9=@DAB/:9
@M05620:37:000000000-D9766:1:1101:25792:6105 1:N:0:14
ACCACACCTTCTACAATGAGCTGCGTGTGGCTCCCGAGGAGCACCCCGTGCTGCTGACCGAGGCCCCCCTGAACCCCAAGGCCAACCGCGAGAAGATGCCCAGGTGAGTGGCCCGCTACCTCTTCTGGTGGCCGCCTCCCTCCTTCCTGGCCTCCCGGAGCTGCGCCCTTTCTCACTGGTTCTCTCTTCTGCCGTTTTCCGTAGGACTCTCTTCTCTGACCTGAGTCTCCTTTGGAACTCTGCAGGTTCTA
+
CCCCCCCCFFFFGGGGGGGGGGHHGGGEHGHHHGGGGGGFGHHHHGGGEGGGHHHHHHHGGGGGGGGGGGGHHHHGGGGHGHHHHGGGGGGGGGHHHFHHGHHGHHHHHHGGGHGGGGGHHHHFHHHHDHFHHGGGGCHGHHFHHGGGGGGGGGGGGG@FGGGGGGFFFFFFFFFFFFFBFFFFFFFFFFFFFDDFFFFFFFFFFEFFFFFFFFFFFFFFFFFFFFFFFFFFBFFFFFFFFFFFFFFFFFF
@M05620:37:000000000-D9766:1:1101:25193:6116 1:N:0:14
GAGGCTGCTTTGGAAGAAACTGATAAGCCAGGGACACAAGATCGGATGAACACACCTCTGAACTTCAGTCACTCCGGAGAATCTGGTATACCTTCTACTGCTTTAAAAAAAAAAAGAAGAAAGAAAAGACGGAAACAAGAAGACAAGAACAAAGCACACGTAAATTGTGACAGAAAGCAAAACAGAACAAGAATAGCGCTGATACAAAGTCTATAAAACACACAAAGAGGTGTCATTAGAAAATACACACC
+
A?AA>>F1C1B1G11B1BBFGD13DD11BFB0B00BFFAFBG1CE//AA1BDE/A/B0AF1BBF122DDB1DD10/>>>EGFB221FHH2BB11B12BBB1BBB@F@B@E/>E<>//<B1001@0000/0/?//<00/000010<00<<000<>0//<.-./..0=0000000//://////.://///////0000--.-900;000/000909000/--9---9//;:/;;/////////;/;;///--
@M05620:37:000000000-D9766:1:1101:9192:6133 1:N:0:14
ACCACACCTTCTACAATGAGCTGCGTGTGGCTCCCGAGGAGCACCCCGTGCTGCTGACCGAGGCCCCCCTGAACCCCAAGGCCAACCGCGAGAAGATGCCCAGGTGAGTGGCCCGCTACCTCTTCTGGTGGCCGCCTCCCTCCTTCCTGGCCTCCCGGAGCTGCGCCCTTTCTCACTGGTTCTCTCTTCTGCCGTTTTCCGTAGGACTCTCTTCTCTGACCTGAGTCTCCTTTGGAACTCTGCAGGTTCTA
+
ABBABBBAFFFFGGGGGG5FGDHHGEEBAEHHFFFE?EGFFHHHHGGGGGGGGHHHHHHE?FCGGGGGGGGHHHHGGGGHFHHHHGGEFG<>BFGFGGHHHHHFGHHHHHGGHHGGGGGHHHHHHHHHHHGHHGGGGGHGHHGHHGGGGGGGGGGGGA-=BGGGGGFFFFFFFFFFFFFFFFFFFFFFFFFFFFFFFFFFFFFFFFFFFFFFFFFFFFEFFFFFFFFFFFFFFFFFFFFFFFFFFFFFFFF
@M05620:37:000000000-D9766:1:1101:11975:6148 1:N:0:14
AGTGCCAGCTCTCAATCGCACAGGGGACCCCGGGCCTGGCCCCTCCATCCCGAAAACCTATGACCTCCCCCGCTACCTGGAGCACCAACTCCGCAGCTTGGATGGTGCCTATGTGAGTATCCAGCGTAGGAATCTGGGCGTTGGGGAGGAGTGACGAGTTGGGGAAAGACAGTCCTAACCGTGGAGGGTTCTGGTACATGCTGGGGTGACGAGTGGCTCTTTTGCTCCCACCAGTCCCCCTGACTGGTCTA
+
>>1>>1111BFFFFGFDFGAEAGAFEAEAA00//A//FB00FE/BEFBAA/A///>0B01BBBBFEGEF//>E>EEH1BFBBGH>FG/E0FGE///B0FF/11?/11?01?<12@F1D<1FGFGH?/</>1>11=1<<.--<<.-<C--;:/:00:.;C.09--.C.;9CBBB0C000CFGC.---99;-;BFB9//9/9/;/BB>---/-9---9AAF//9/9//;/;F---9F/FF-;@A-;FFE/9//
@M05620:37:000000000-D9766:1:1101:16909:6149 1:N:0:14
AGTGCCAGCTCTCAATCGCACAGGGGACCCAGGGCCTGGCCCCTCCATCCAGAAAACCTATGACCTCACCCGCTACCTGGAGCACCAACTCCGCAGCTTGGCTGGGACCTATGTGAGTATCCAGCGTAGGAATCTGGGAGTTGGGGAGGAGTGAGGAGTTGGGGAAAGACAGTCCTAACCGTGGAGGGTTCTGGTAAATGATGGGGTGAGGAGGGGCTCTTTGGCTCCCACCAGTCCCCCTGTCTGGTCTA
+
AA>AAFFFBFFFGGGGFGGAEEHCGCEGGGHHEGGGFGHHHHGHGGFHHGHHGFHFHGHGHFHHHGHHHHHGGEEGHHHH2FHHHHHGGHHHDF@EEGFGGHFGGGHHGHHHHHHHHHHHHHHHHGEDGGHHHHGHHH<FEGHHGGGGGGGGHFHHFGGHGHGGEDAGFHHHHHHHFHHHGGEGGGGGEGGGGGFFBFGGGGGGGGDFEFFFDFFFFFFFFFFFFFFFFFFFFFFFFFFFFFFFFFFFFFF
@M05620:37:000000000-D9766:1:1101:23033:6180 1:N:0:14
ACCACACCTTCTACAATGAGCTGCGTGTGGCTCCCGAGGAGCACCCCGTGCTGCTGACCGAGGCCCCCCTGAACCCCAAGGCCAACCGCGAGAAGGCCCAGGTGCGTGGCCCGCTACCTCTTCTGGTGGCCGCCTCCCTCCTTCCTGGCCTCCCGGAGCTGCGCCCTTTCTCCCTGGTTCTCTCTTCTGCCGTTTTCCGTAGGACTCTCTTCTCTGCCCTGCGTCTCCTTTGGACCTCTGCCGGTTCTCGA
+
CCCCCCCCFFFFGGGGFGGGGGHHGGGGHGHHHGGGGGGGGHHHHGGGGGGGHHHHGHHGGGGGGGGGGEEFHHHGGGGHGHHHHGGCFGGGG/?<F<?CGGGB?>?CDGHHCGGCCGHHHHHHHG=G?HH?DFAEHGFGGGGGGGFBFGBFGGGG?-;.;BBDFFFFFFFFFFFFFFF90;FFFFFFFFFFDFFEFFFF?DA0::9;BFFF0BFFFFEF;EAD9DFFFFFFF;B/B0FBFB;DBAAB0;B
@M05620:37:000000000-D9766:1:1101:9713:6185 1:N:0:14
ACCACACCTTCTACAATGAGCTGCGTGTGGCTCCCGAGGAGCACCCCGTGCTGCTGACCGAGGCCCCCCTGAACCCCAAGGCCAACCGCGAGAAGATGCCCCGGTTAGTTGCCCACTCCCTCTTCTTGTGGCCGCCTCCCTCCTTCCTGGCCTCCCGGAGCTGCGCCCTTTCTCACTGGGTCTCTCTTCTGCCGTTTTCCGTAGGACTCTCTTCTCTTACCTGAGTCTCCTTTTGAACTCTTCAGGTTCTA
+
AABBBBBBFFFFGGGGGGGGGGHHGGGGHGHHHGGGGGGFGHHHHGGGEGGGHHHHHHHGGGGGGGGGGGGGHHHGGDEHGHHHFFGGGGGG@AH2GFDGF//><//011>FGHBCG0<G0//=<=0=00<.C--A..CEBCFFC9F90C.FFAEG.;--:;/;-ADF:BFB///;//B.;:9:/:/;:///;-.;FEFF./..;/;:B9B/FFFFB/9BFF//./9/;F/BF/F.///9;//////;/;/
@M05620:37:000000000-D9766:1:1101:9692:6194 1:N:0:14
ACCACACCTTCTACAATGAGCTGCGTGTGGCTCCCGAGGAGCACCCCGTGCTGCTGACCGAGGCCCCCCTGAACCCCAAGGCCAACCGCGCGAAGATGCCCAGGTGCGTGGCCCGCTACCTCTTCTGGTGGCCGCCTCCCTCCTTCCTGGCCTCCCGGCGCTGCGCCCTTTCTCACTGGTTCTCTCTTCTGCCGTTTTCCGTAGGACTCTCTTCTCTGACCTGAGTCTCCTTTGGAACTCTGCAGGTTCTA
+
BBBBBBAAFFFFFGGGGGAGGGHHGGGBFEHHHBFEDGGCGHHHHGGEEEGGGHHHHHH0EFGGGEGGGGGHHHFGGGGHGHHEHGGGGG?DDCFGFGHFH1C?G<1<FDCFFE-<<<<GGHGDGHHGHHGGFGGCGG?EGGGBFGBFCFFFFAGE.;-;BADDFFDFFFFFBFBFFFFBFFBFBB/FFFFFFFFFFFFFDF..99BFFFFFFBF/BF/FFFF/;FF9B/BFF/B/9BBFF9B;9AFF/B/
@M05620:37:000000000-D9766:1:1101:19179:6197 1:N:0:14
AGTGCCAGCTCTCAATCGCACAGGGGACCCAGGGCCTGGCCCCTCCATCCAGAAAACCTATGACCTCACCCGCTACCTGGAGCACCAACTCCGCAGCTTGGCTGGGACCTATGTGAGTATCCAGCGTAGGAATCTGGGAGTTGGGGAGGAGTGAGGAGTTGGGGAAAGACAGTCCTAACCGTGGAGGGTTCTGGTAAATGATGGGGTGAGGAGGGGCTCTTTGGCTCCCACCAGTCCCCCTGTCTGGTCTA
+
111>AF1FAFFDAGGFGEFG?EFHGGGGE0AGGFGC//FA0GEEEGCH1F1AAA1GHGFHHHFHGHHFHFHGGGCGHHHFGHHECHFEECHHGGECGEHHGHHG//BFGBFGHFGHHHGHHHGFG@?CCGHGCG?FDGGGGGHF@@FCGCE<.=FEGCFFGB<-CE.CHFBFFFFCCHHH@GG@A9E?EFGGGGC0B0CFFGGGGG99EFFFFF?;@?EFBFBBFBFA--9A9-BFFFEB=9FFFFFFB9/
@M05620:37:000000000-D9766:1:1101:20190:6198 1:N:0:14
AGTGCCAGCTCTCAATCGCACAGGGGACCCAGGGCCTGGCCCCTCCATCCAGAAAACCTATGACCTCACCCGCTACCTGGAGCACCAACTCCGCAGCTTGGCTGGGACCTATGTGAGTATCCAGCGTAGGAATCTGGGAGTTGGGGAGGAGTGAGGAGTTGGGGAAAGACAGTCCTAACCGTGGAGGGTTCTGGTAAATGATGGGGTGAGGAGGGGCTCTTTGGCTCCCACCAGTCCCCCTGTCTGGTCTA
+
ABBBCFFFCFFFGGGGGGGGGGHHGGGGGGHHGGGGGGHHHHGHGGHHHHHHGHHHHGHHHHHHHHHCHHHGGGFGHHHHHHHHHHHHGHHHGGEGGHHHGHHGGFCGGHFHHH3FDHFGDH3GGCEDDGBGHHFFEHHGGH1FCDGCGGGHGGEGHGGHFHGGG?CFBGFGHGHE0CGHCDEFEGGGAFGFBFF99BF0CFBBGGA=EFFFFFFFAFFFFF/BBFFFF/FF..;BFFFF@.;FF/B:;9/
@M05620:37:000000000-D9766:1:1101:24479:6201 1:N:0:14
ACCACACCTTCTACAATGAGCTGCGTGTGGCTCCCGAGGAGCACCCCGTGCTGCTGACCGAGGCCCCCCTGAACCCCAAGGCCAACCGCGAGACGGCTCAGGTGCGTGGCCCGCTACCTCTTCTGGTGGCCGCCTCCCTCCTTCCTGGCCTCCCGGCGCTGCCCCCTTTCTCCCTGGTTCTCTCTTCTGCCGTTTTCCGTAGGACTCTCTTCTCTGCCCTGCGTCTCCTTTGGCCCTCTGCCGGTTCTAGA
+
BBBBBAABFFFFFGGGBGGDGGFFG2E2GGGFGFGEEEA22GHHHGGGEAEGGHFFHFFE@ECEGGGGGGGHHHHGGGGHEHEHCFGEC/>BD??C>/<?CG?F1>CE@DHHGG--AGHHHE0GHGG/.CGCGG.CEGBBFGGGGE0/FFBGEEGG-9@=BF.AEB?.9FBFBBFBEBFFFFFFFFF/9BB@DFFFFFFF.../;/FFFFFFFFBFFFFFFE;AB.BFFFFFB//9AAF/FFB-@AA9/;;
@M05620:37:000000000-D9766:1:1101:21860:6223 1:N:0:14
AGTGCCAGCTCTCAATCGCACAGGGGACCCAGGGCCTGGCCCCTCCATCCAGAAAACCTATGACCTCACCCGCTACCTGGAGCACCAACTCCGCAGCTTGGCTGGGACCTATGTGAGTATCCAGCGTAGGAATCTGGGAGTTGGGGAGGAGTGAGGAGTTGGGGAAAGACAGTCCTAACCGTGGAGGGTTCTGGTAAATGATGGGGTGAGGAGGGGCTCTTTGGCTCCCACCAGTCCCCCTGTCTGGTCTA
+
BAAACFFFCFFFGGGGGGGGGGHHGGGGGGHHGGGGGGHHHHGHGGHHHHHHHHGHHGHHHHHHHHHHHHHGGGGGHHHHHHHGFHHHGHHHGGGGGHHHGHHGGGHHGHHHHHHHHHFHHHHHHGGGGGGHHHHHHHHFGHHHGGGGGGGHHHGHHGHHHGGGGGHHHHHHHHHHHHHHGGGGGGGGEFFGGGGGGGGGGGGGGGFFFFFFFFFFFFFFFFFFFFFFFFFFFFFFFFFFFFFFFFFFFF/
@M05620:37:000000000-D9766:1:1101:24849:6225 1:N:0:14
ACCACACCTTCTACAATGAGCTGCGTGTGGCTCCCGAGGAGCACCCCGTGCTGCTGACCGAGGCCCCCCTGAACCCCAAGGCCAACCGCGAGAAGATGCCCAGGTGAGTGGCCCGCTACCTCTTCTGGTGGCCGCCTCCCTCCTTCCTGGCCTCCCGGAGCTGCGCCCTTTCTCACTGGTTCTCTCTTCTGCCGTTTTCCGTAGGCCTCTCTTCTCTGACCTGCGTCTCCTTTGGAACTCTGCAGGTTCTA
+
AA?1AAAA>FFBG3FFDGF1F1GGEE0B00BB1BE0EEGGCHFGHGGE/AEEFHFFHGGGEGCEF/EEGGG0FCHFGGCH/<FHHEA/B/</>CCC1?GHFHEEFHH0?GGGAH-@-<@GHHFGHF00=CFFHGGGCGEFHHGHFFFF0/9FGGEEF?-;@.9;@AB@?F9FFFFFFFFFFFFFBFFFFFFFF@:BB?/:BF9AA9/9FFFFFFFFFF/BFFB-@B@FFF9FFF/FFFFFFFFFFFFFFFF
@M05620:37:000000000-D9766:1:1101:23010:6244 1:N:0:14
ACCACACCTTCTACAATGAGCTGCGTGTGGCTCCCGAGGAGCACCCCGTGCTGCTGACCGAGGCCCCCCTGAACCCCAAGGCCAACCGCGAGAAGATGCCCAGGTGAGTGGCCCGCTACCTCTTCTGGTGGCCGCCTCCCTCCTTCCTGGCCTCCCGGCGCTGCGCCCTTTCTCACTGGTTCTCTCTTCTGCCGTTTTCCGTAGGACTCTCTTCTCTGACCTGAGTCTCCTTTGGAACTCTGCAGGTTCTA
+
AAABBBBBCFCFGGGGFGGGGGHHFEGAA2FFGGGEDFGGGHGGHGGGAEEFGHGFHHGGG@EEGGGGGGGHFHHGGGGHGHHHHGGGGGFGGGHGHHHHHHHGHHGGHGGGHHGGGDGHHHHHHHFHHHGHHGGGGEHGHHGHHGGGGGGGGGGGGG?DGFFFFFFFFFFFFFFFFFFFFFFFFFFFFFFFFFFFFFFFFFFFF/FFFFFFFFFFFF/BFFF/BFFFFFFFFFFFFFFFFFFFFFFFFFF
@M05620:37:000000000-D9766:1:1101:12096:6246 1:N:0:14
GAGGCTGCTTTGGAAGAAACTCATAGATTACTGCAACAGTTCCCCCTGGACCTGGACAAGATTCTTGCCTGGCTTACAGAAGCTGAAACAACTGTCCACAAGTAAGTGACCCGCAACGTAAGCTGCCGACCGCATACCTAGGTACTGAACTACCGGACCAAACACCGTCATCCATGGCACTCACTTCCGCCGTATCCCGTTGGCCTCTCTACTCTAACACGAATCACCATTGGAACTTGGAAGTTACAAGC
+
>3AA>ACAFFBDGBB44BABFCEEFFAGHBFHGHF4FEBAGDBFGGAFC2BBGBF223AF2BFFD5DBBFBA1ABAB5AAF3BBFF@BFFFEFG43@43B1134BB444BFB///>>/?F0B343?B/<>>//>//@22@222F>@11111?1?//>-<..><F<.-..<.0<<==<./<::/:;<0:;C:-;...;;;;..;909A9C900;000=;9/.-.9A/9;/;;/:/;/;B9/;9///9;9BB9
@M05620:37:000000000-D9766:1:1101:8067:6247 1:N:0:14
AGTGCCAGCTCTCAATCGCACAGGGCTGACAGCCCCTCGCCCCTCTATACAGAAAATGTAGGACCTCGCCCGCAACCTGGAGCACCCACTCCGCAGCTTGGCTGTGACCTATGTGAGTATCCCGCGTAGGACTCTGGGCGTTGGGGCGGGGTGCGGCGTTGGGGACAGACAGTCCTAACCGTGGCGGGTTCGGGTAAATGATGGGGTGAGGAGGGGCTCTTTGGCTCCCACCATTGCCCCTGTCTGGTCTA
+
>AAABFFFBFFFGGGGGFFGGG4F224242332222A22AA2A1A23D555D533B535553331B31>01>E/>>131B1BB1GFE??FG?>E?@EGBBEH3F00BBG1??1FG?1?DGH21?/>//><<1?GD1<F.><A-<@-.AB--@B9-@--@B?F-@.9../.99;9FF;/BF-;.--@--;EF-9.;-;/;F//;/.;.9.:./:ABBBB./;/BBFF/...9;./;/9/;AEF9F/;FBF/9
@M05620:37:000000000-D9766:1:1101:12430:6247 1:N:0:14
ACCACACCTTCTACAATGAGCTGCGTGTGGCTCCCGAGGAGCACCCCGTGCTGCTGACCGAGGCCCCCCTGAACCCCAAGGCCAACCGCGAGAAGCTGCCCAGGTGAGTGGCCCGCTACCTCTTCTGGTGGCCGCCTCCCTCCTTCCTGGCCTCCCGGAGCTGCGCCCTTTCTCACTGGTTCTCTCTTCTGCCGTTTTCCGTAGGACTCTCTTCTCTGACCTGAGTCTCCTTTGGAACTCTGCAGGTTCTA
+
>AAAAAAAFFFFGFGFFGGGGGHHEGGGEEBGFFGEEGEAEG2FGGFGEEFFGHHHHHHGEFFEFEGEGGG?3FGEGG?GEHGGEFE<C>C>//?2?<GHHEEFHHGFHHGGHHGGG?GHHHHHHHHGDHCGG@DGGGGEHCCHFFFGGGFGGGGGG?-;CGGFGFFF;FFFFBBFBFFFFFFFBFFFFFBFFFFDFFFFDF.AA0;FFFFFFFFFFBFFFFBFFFFFFFFFFF/B0FFFFBFFFFFEFF:
@M05620:37:000000000-D9766:1:1101:25381:6257 1:N:0:14
AGTGCCAGCTCTCAATCGCACAGGGGACCCAGGGCCTGGCCCCTCCATCCAGAAAACCTATGACCTCACCCGCTACCTGGAGCACCAACTCCGCAGCTTGGCTGGGACCTATGTGAGTATCCAGCGTAGGAATCTGGGAGTTGGGGAGGAGTGAGGAGTTGGGGAAAGACAGTCCTAACCGTGGAGGGTTCTGGTAAATGATGGGGTGAGGAGGGGCTCTTTGGCTCCCACCAGTCCCCCTGTCTGGTCTA
+
BCABCFFFDFFFGGGGGGGCFCHGGGGGGGHHGGGGGGHHHHGHGGHHHHHHHHGHHGHHHHHHHHHHHHHGGGGGHHHHFGHHGHHHGHHHGGGGGHHHGHHGGGHHGHHHHHHHHHHHHHHHHGGGGGHHHHHHHHHGGHHHGGGGGGEHHGHHHGFHHHGGGGHHHHHHHHHHHHHHGGGGGGGGCFFGGGFGGGGGGGGGGGFFFFFFFFFFFFFFFHFFFFFFFFFFFFFFFFFFFFFFFFFFFFB
@M05620:37:000000000-D9766:1:1101:15596:6258 1:N:0:14
AGTGCCAGCTCTCAATCGCACAGGGGACCCAGGGCCTGGCCCCTCCATCCAGAAAACCTATGACCTCACCCGCTACCTGGAGCACCCACTCCGCAGCTTGGCTGGGACCTATCTGAGTATCCAGCGTAGGACTCTGGCAGCTGGGGAGGAGTCAGGGGGTTGGTAAAGCCAGTCCTAGCCGTGCAGGGTTCTGGTATATGATGGTGTGAGGAGTGGCTCTTTGGCCCCCACCAGTCCCCCTGTCGTGTCTT
+
A1>>>FFFAFFFG1FFFFFFGGGAAAEGFF0CAEAEFGGGGHG/EGGHFF1FEF1F0A0BFFEFGHF@FC0/>>>>G1BB0FF/F?//?FGFEGGGGHHH/FE/?EF0/B1<1B22112BGHDGH/</>/110?1?110//?10>-<>@.></<0/.----=-.0:=00;B.9:C0F0/;999..;FA/;.F000///;///9://A-//;/;--9;-/;//;/;/-9;;BF-99/9FE---;/-9-:;B/
@M05620:37:000000000-D9766:1:1101:25362:6263 1:N:0:14
AGTGCCAGCTCTCAATCGCACAGGGGACCCAGGGCCTGGCCCCTCCATCCAGAAAACCTATGACCTCACCCGCTACCTGGAGCACCAACTCCGCAGCTTGGCTGGGACCTATGTGAGTATCCAGCGTAGGAATCTGGGAGTTGGGGAGGAGTGAGGAGTTGGGGAAAGACAGTCCTAACCGTGGAGGGTTCTGGTAAATGATGGGGTGAGGAGGGGCTCTTTGGCTCCCACCAGTCCCCCTGTCTGGTCTA
+
>33>>D@FBBFFGGGGGGGCEEHCFEEEEG2A2AABFCFAAAEGEF2FHHBGHHHGGBGFGGHGHDGBBFH0E/>EBFGGEGGHHCGCAGHH?EGGFFDGG3F/EFFHG2?BF333BBDFHGFHHGGG?/<FHHEGBH0FGHGEFGGGGDGGHGH.CACGGHFGGGHHEHHFHHHHHHHHGEFCDGGA..;9FF9CFGFGGGFGGGAAEFFFFFF-;;EBFEFFFB/;A9AFFFFFFFFF-;;BB9B/;;;
@M05620:37:000000000-D9766:1:1101:12098:6269 1:N:0:14
ACCACACCTTCTACAATGAGCTGCGTGTGGCTCCCGAGGAGCACCCCGTGCTGCTGACCGAGGCCCCCCTGAACCCCAAGGCCAACCGCGAGAGGGCCCAGGTGAGTGGCCCGCTACCTCTTCTGGTGGCCGCCTCCCTCCTTCCTGGCCTCCCGGAGCTGCGCCCTTTCTCACTGGTTCTCTCTTCTGCCGTTTTCCGTAGGACTCTCTTCTCTGACCTGAGTCTCCTTTGGAACTCTGCAGGTTCTAGA
+
BBABBBAAFFFFGGGBGGGGGGHHGGGGGFGHHFGGAFGCEGHHHGGFAEFFHGHGHHHGEECGGGGGGGGB@GGGGG?GGHHHEFFEGGGGCCFGGGGGAF??FCFGEFHHCG@FGHHHHHHHHDGHGHHCDFGGHGHFGGGGGGFFCFFFEEECFABAFF9DFFFFFFFF/BFFFFFFFFFFFFFFFFFFADFFFFFFADD/FBFFFFFFFFFBFFBBF/.9BFFFFFFFFFFBFBFFFFFFFFFFFF9
@M05620:37:000000000-D9766:1:1101:25429:6274 1:N:0:14
ACCACACCTTCTACAATGAGCTGCGTGTGGCTCCCGAGGAGCACCCCGTGCTGCTGACCGAGGCCCCCCTGAACCCCAAGGCCAACCGCGAGAGGGCACAGGTGCGTGGCCCGCTACCTCTTCTGGTGGCCGCCTCCCTACTTCCTGGCCTCCCGGAGCTGTGCCCTTTCTCCCTGGTTCTCTCTTCTGCCGTTTTCCGTAGGACTCTCTTCTCTGACCTGAGTCTCCTTTGGAACTCTGCCGGTTCTAGA
+
AAA1AAAAFFFFF3GEBGG1BEG1EBEBGCHH1B0AEEEG?HHHHEEF//EFDGFHHC0EG//EFEEGGGCGHFG>EGGG/<GFE/E/>@/////??<?GCGF1F/?C-->F->CG?GHH0<GHH0=CA:GC--;EHGG0;F00=CB/;CB.CFGG?AGGGG/BFFFFFFFFFFFFFFF//BFFF/;//;F@AFFFFFFFFFFFFFFFFFBFFF//9/BFFFFFFBFFFFFFF9/;FFFF//9@;-EF/;;
@M05620:37:000000000-D9766:1:1101:18981:6276 1:N:0:14
AGTGCCAGCTCTCAATCGCACAGGGGACCCAGGGCCTGGCCCCTCCATCCAGAAAACCTATGACCTCACCCGCTACCTGGAGCACCAACTCCGCAGCTTGGCTGGGACCTATGTGAGTATCCAGCGTAGGAATCTGGGAGTTGGGGAGGAGTGAGGAGTTGGGGAAAGACAGTCCTAACCGTGGAGGGTTCTGGTAAATGATGGGGTGAGGAGGGGCTCTTTGGCTCCCACCAGTCCCCCTGTCTGGTCTA
+
AA>>ADFFBFFFGBFEGGGAECHCG?EEGGHE2BEEFGHHHHGHGGHGHGHHHHHHHGHHHFHHHGHHHHHCG>EEHFEG2BGGHH1??GFB>E?FEHGGEHHGGGAGGHHHHHHGHHHHHHHHHGEDGGHHHHHHHHFFGHHHGGEGGDCFGDGHHGHHHHGGGGHGHHFHHHHHHGHHGGGGDGGGDGGGGGGGGGGGGGGGGGFFFFFFFFFFFFFFFFFFFFFFFFFFFFFFFFFFFFFFFFFFFFF
@M05620:37:000000000-D9766:1:1101:11534:6281 1:N:0:14
ACCACACCTTCTACAATGAGCTGCGTGTGGCTCCCGAGGAGCACCCCGTGCTGCTGACCGAGGCCCCCCTGAACCCCAAGGCCAACCGCGAGAAGATGCCCACGTGAATGGCCCCCTACCTCTTCCGGTGGCCGCCTCCCTCCTTCCTGGCCTCCCGGAACCGCGCCCTTTCTTACTGGTTCTCTCTTCTGCCGTTTTCCGTACGACTCTCTTCCCTGACCTACATCTCCTTTGGTACTCTGCAGGTTCTT
+
>AAAA?1AFFFFFGGCFFGGGGHHGEEA0AG0FFGGGGG/AF/AGE?E/EFF111BFHAFGG/E?E@EG@/0GHEFG/?/FEHE/FFECBCC<BF1?F1GH1/>//</1?<<FG-A->G<1<1=00.<A-EE<::@.:GGBG./;CF009CA0AEG.---9.---9;@-FF////////9B//:/9/;9///B--AFF/FB/--9AB?-/BBF//9:9-;B/////;/99/BF9B-;;FF//9/;--::/9
@M05620:37:000000000-D9766:1:1101:15595:6281 1:N:0:14
AGTGCCAGCTCTCAATCGCACAGGGGACCCAGGGCCTGGCCCCTCCATCCAGAAAACCTATGACCTCACCCGCTACCTGGAGCACCAACTCCGCAGCTTGGCTGGGACCTATGTGAGTATCCAGCGTAGGAATCTGGGAGTTGGGGAGGAGTGAGGAGTTGGGGAAAGACAGTCCTAACCGTGGAGGGTTCTGGTAAATGATGGGGTGAGGAGGGGCTCTTTGGCTCCCACCAGTCCCCCTGTCTGGTCTA
+
A?1AAFFFAFFFG1FGGGGGEGHHGGGGGGHHGGGGGGHHHHGHGGEHGHHHHGFHHGGGHHHHHHHHHHHGGEEGHHHHFHHFFHHHGFHHGGGGGGGHGHHGGGHHGHHHHHHGHHHHHHHHHGGCGGHHFHGHHHGGGHGHGGGGGGFGGHHHHGHHHHGGFGHHHHHHHHHHGHFHGGGGGGGGCGFGGGF0FFFGGGGGGGF@FFFFFF??@@FFFFFFFFFFFEFFFFFFFFFF@FFFFFFFFFB
@M05620:37:000000000-D9766:1:1101:25414:6286 1:N:0:14
ACCACACCTTCTACAATGAGCTGCGTGTGGCTCCCGAGGAGCACCCCGTGCTGCTGACCGAGGCCCCCCTGAACCCCAAGGCCAACCGCGAGAAGGCGCAGGGGGGGGGGCCGGCACCTCCTCTTGGTGCCGGCTCCCTCCTTCCTGGCCTCCCGGAGCTGGGGCCCTTCTCCCTGGGTTTTTCTTCTTCCGGTTTCCGTAGGGCTCTCTTCTCTGGCCTGGGGCTCCTTTTGGACTCCTCCGGGTCTTGA
+
CCCCCCCDFFFFGGGGGGGGGGHHGEFFGGHHHGGGGGGGGHGHHGGGEFGGHHHHHHGGGGGGGGGGGGGHGHHGGGGHGHHHHGGGGGGGGDH0/>///@//----;-;C-----;/..:/00;00;0B--:-.;E//A/B0;00:.A:.;E.9---.0/.-;@-;F/00;B/0:.B..../0;0000;.-;DF0B.0:;;./..:00:0;0000;;0...-.:.;0;;0;-:00/00/:.:-A-B000
@M05620:37:000000000-D9766:1:1101:5565:6294 1:N:0:14
ACCACACCTTCTACAATGAGCTGCGTGTGGCTCCCGAGGAGCACCCCGTGCTGCTGACCGAGGCCCCCCTGAACCCCAAGGCCAACCGCGAGAAGGTGCAGGGGTGTGTGCCGCGCCCTCTTCTTTTGGGCGCCTCCCTCCTTCTGCTCCTCCCCCCGCGGCGCCCTTTCTCCCTGTGTCTCTCTTCTGCCGCTTTCCCTGGGAGTCTCTTCTCTGTGCTCCGTCTCCCTCTTGGCACTTCGGGTTTTCTA
+
BBCCACC>CFFFGFFFGG5BGGHHGGG2AEGGGBFE?EEEGHDHHGGAEEEGHHHHGGHAE@FFGGGGGGGHBGHGGGGHGHGHHGGGFG/>C<F02??220<</>AC001>->--<-<<G<:G000;-;:@A9;E.E/CA:99000;00/=:E..-;;-9-9@9B=BB/;F/BF/9/:/:BFFFFFF9:/9--;E/////....;:BFFFBFFF://;://.;.ABF9//:9;//:;F/9......;9/;
@M05620:37:000000000-D9766:1:1101:15643:6295 1:N:0:14
AGTGCCAGCTCTCAATCGCACAGGGGACCCAGGGCCTGGCCCCTCCATCCAGAAAACCTATGACCTCACCCGCTACCTGGAGCACCAACTCCGCAGCTTGGCTGGGACCTATGTGAGTATCCAGCGTAGGAATCTGGGAGTTGGGGAGGAGTGAGGAGTTGGGGAAAGACAGTCCTAACCGTGGAGGGTTCTGGTAAATGATGGGGTGAGGAGGGGCTCTTTGGCTCCCACCAGTCCCCCTGTCTGGTCTA
+
BCABBFFFCFFFGGGGGGGGGGHGGGGGGGHHGGGGGGHHHHGHGGGHHHHHHECGHGHHHGFHHHHHHHHGGGGGHHHHHHHGHHHHGHHHGGGGGHFHGHHGGGHHGHHHHHHHHHHHHHFHHGGGGGHHHGHHFHHGGHHHGCGGGGEGHGHHGGHHHHGGEDEFEHGHHHHHGGHHGGGGDFGGAFFGGGFFGGGGFFGGGGADEFFFFFFFFFFFFFFFFFFFFFFFFFFFFFFFFFFFFFFFFF/
@M05620:37:000000000-D9766:1:1101:9304:6302 1:N:0:14
ACCACACCTTCTACAATGCGCTGCGTGTGGCTCCCGAGGAGCACCCCGTGCTGCTGACCGAGGCCCCCCTGAACCCCAAGGCCAACCGCGAGAAGGCCCAGGTGGGTGGCCCGCTACCTCTTCTGGTGGCCGCCTCCCTCCTTCCTGGCCTCCCGGAGCTGCGCCCTTCCTCACTGGTTCTCTCTTCTGCCGTTTTCCGTAGGACTCTCTTCTCTGCCCTGCGTCTCCTTTGGACCTCTGCTGCTTCTAGA
+
BBBABAA>FFFFFGGGGG4EEAFEGEGBAEGHFFFEEEE0AG1FGGG?AEFGFHFGHHH>EE@FGGGGGGGH3GGGGGEHGHHHAFGGGC/<@/?0///<//1?/-..<0<.-<<<CCDG0;GHFCGFGACCGGBGG./CEFFF/;0:9ABFGE.-AB;FFF-9A--;./://9/;.;/:F/9//;BFFFBB.9BAB999.A.FB9/::/BFFBF/9/9B..-9;..BF9/;B//..;9;B/;////;/9/
@M05620:37:000000000-D9766:1:1101:19752:6307 1:N:0:14
ACCACACCTTCTACAATGAGCTGCGTGTGGCTCCCGAGGAGCACCCCGTGCTGCTGACCGAGGCCCCCCTGAACCCCAAGGCCAACCGCGAGACGGCGCAGGTGTGTGGCCCGCTACCTCTTCTGGTGGCCGCCTCCCTCCTTCCTGGCCTCCCGGAGCTGCGCCCTTTCTCCCTGGTTCTCTCTTCTGCCGTTTTCCGTAGGACTCTCTTCTATGCCCTGCGTCTCCTTTGGCCCTCTGCCGGTTCTCGA
+
CCCCCBCCFFFFGGGGGGGGGGHHGEGGHGHHGGGGGGGGGHHHHGGGGGGGGHHHHHHGGGGGGFGGGGGHHHHGGGDHGGHHHGGGGGCGG<?/B/>>CGGH1>>GD<GH-<A@DFGFHCHHFC:CAFHGGGDGGEFFGGGGGEBFFFGGGGGF@FFFEFFFFFFFFBFFFBFFABFFFFFFFFFFFFFD9DFFFFFFFFFBFFFFFFFFF/FFFFFF9AB.DFFFFFFFF/9.AEFFFFFF>AE/:AB
@M05620:37:000000000-D9766:1:1101:7880:6312 1:N:0:14
ACCACACCTTCTACAATGAGCTGCGTGTGGCTCCCGAGGAGCACCCCGTGCTGCTGACCGAGGCCCCCCTGAACCCCAAGGCCAACCGCGAGACGGCGCAGGTGTGTGGCCCGCTCCCTCTTCTGGTGGCCGCCTCCCTCCTTCTTTGCCTCCCGGCGATGCGCCCTTTCTCCCTGGTTCTCTCTTCTGCCGTTTTCCGTAGGACTCTCTTCTCTGCCCTGCGTCTCCTTTGGGACTCTGCCGGTTTTCGA
+
DCDDDDDDFFFFGGGGGGGGGGHHG2ABGEGHHGGGGGGGGHHHHGGGGGGGHHHHHHHGGGGGGGGGGGGHHHHGGGGHGHHHHGGGGGGGG/?/<>>>-@<G<><FE.<<CCG-<CFHHHHHHFGFG.::@?CFFECFGGGG0:0:;;FGGGEC;D;DA.@DDDBFFFFFFFFBAFFFFFFFFFFF0:BB;AFFBFDB.A.F0/;BFFFFFFH0:;.0AAB.;DF0B0;BB....;;:F09@@D.;:-;
@M05620:37:000000000-D9766:1:1101:9294:6317 1:N:0:14
ACCACACCTTCTACAATGAGCTGCGTGTGGCTCCCGAGGAGCACCCCGTGCTGCTGACCGAGGCCCCCCTGAACCCCAAGGCCAACCGCGAGAAGATGCCCGTGTGAGGGCCCCGCCATCTTCTCTGGTGCCCCCCCCCCTCTCTCCTCCCCCCCCGGCTCCGCCCTTTTTCTCTCGGTCTCTCTCCTCCCGCGTTTCGCGGAACTCTCTCCTCTCTCCCCTGTCTCCTCTTTGCCACTGCGCGGTTTCTA
+
DCDDDDDAFFFFGGGGGGAGGGHHGGGBAFHHHFFGDGGGGHHHHGGGGGGGGHHHHHHEGGGGGGGGGGGHHHHGGGGHGHHHHGGGGGBFG/F222?22//??F1?0//?->----.<D00=0<0<0/0/;.-;-;-;-.//;0/://.;.;---;C-..;A.@-/;0;B0;00..:.;BFFF0/;//..--;C-0..;-:--0;BFF0/;FF/00//./:00;F::/F00:000;B009---.-;B0;
@M05620:37:000000000-D9766:1:1101:23543:6318 1:N:0:14
ACCACACCTTCTACAATGAGCTGCGTGTGGCTCCCGAGGAGCACCCCGTGCTGCTGACCGAGGCCCCCCTGAACCCCAAGGCCAACCGCGAGAAGATGCCCAGGCGAGTGGCCCGCTACCTCTTCTGGTGGCCGCCTCCCTCCTTCCTGGCCTCCCGGCGCTGCGCCCTTTCTCACTGGTTCTCTCTTCTGCCGTTTTCCGTAGGACTCTCTTCTCTGACCTGAGTCTCCTTTGGAACTCTGCAGGTTCTA
+
BBB3ABBBFFFFGGGGFGGGGGHHGGGG4AGHHGGGGGGGFHHHHGGG1FGGHHHGHHHGGGGGGGGGGGGHHHHGGGGHGHHHHGGGGGGGGGHHHHHHHGHE/<>CG.FGHHGGGGCHHHHHHHHHHHGHHGGGGGGGGGGGGGGGGG.CFGGGGG?DFFFFFFFFFFFFFFFFFFFFFFFFFFFFFFFFFFFFFFFFFF9DFFFFFFFFFFF/BFFFFFEFFFFFFFFFFFFFFFFFFFFFFFFFFFB
@M05620:37:000000000-D9766:1:1101:10397:6329 1:N:0:14
AGTGCCAGCTCTCAATCGCACAGGGGACCCAGGGCCTGGCCCCTCCATCCAGAAAACCTATGACCTCACCCGCTACCTGGAGCACCCACTCCGCAGCTTGGCTGGGACCTATGTGAGTATCCAGCGTAGGAATCTGGGAGTTGGGGAGGAGTGAGGAGTTGGGGAAAGACAGTCCTAACCGTGGAGGGTTCTGGTAAATGATGGGGTGAGGAGGGGCTCTTTGGCTCCCACCAGTCCCCCTGTCTGGTCTA
+
A?>>ADFFBFFFG4BGGGGAECHDGA2AAEAG2BEEAFHHFHGHGGHHHHHHFHFGHGHHHFEHHBGHHHHCG>EEHGHH2BGHFH11?FHCEECEEEFGGFHGGGHHGFGHH2FHHHHHHHHHHGGGCGFHHHHFBGAFFGHHGCCDGDEHF00GHGHGHH@DGDHHCG:GHFBG;GHGGGGGGGG@;CFGGGFFGGGGGGGGGFDB9FFFFF-@BBFFFFFFFFFFFFFF?FFFFFFDBEFFFF/:BFB
@M05620:37:000000000-D9766:1:1101:25658:6337 1:N:0:14
ACCACACCTTCTACAATGAGCTGCGTGTGGCTCCCGAGGAGCACCCCGTGCTGCTGACCGAGGCCCCCCTGAACCCCAAGGCCAACCGCGAGAAGATGCCCAGGTGAGTGGCCCGCTACCTCTTCTGGTGGCCGCCTCCCTCCTTCCTGGCCTCCCGGAGCTGCGCCCTTTCTCACTGGTTCTCTCTTCTGCCGTTTTCCGTAGGACTCTCTTCTCTGACCTGAGTCTCCTTTGGAACTCTGCAGGTTCTA
+
AABABABAFFFFCDGBEGGFFGGHEEEA4A2GCFGEDEGGGHHHHGGG?EEFHHGHHHHGEGEEFGGGGGGHHHGGGGGH/GHHGFG?D/</BDHHFFHHHHHGGHHHFHGGHHGGGGGHHHFHHHHGHHDHHGGGGGHGHHGHHGGGGGGGGGGGGGBGBGGGGGFB?FFFFFFFFFFFFFFFFFFFFFFFFBFFFFFFFFFFFFFFFFFFFFFFFFFFFFFFFFFFFFFFFFFFFFFFFFFFFFFFFFB
@M05620:37:000000000-D9766:1:1101:19505:6337 1:N:0:14
ACCACACCTTCTACAATGAGCTGCGTGTGGCTCCCGAGGAGCACCCCGTGCTGCTGACCGAGGCCCCCCTGAACCCCAAGGCCAACCGCGAGAAGATGCCCAGGTGAGAGGCACGCTGCCGCTTCTGGTGGCCGCCTCCCTCCTTCCTGGCATCCCGGAGCTGCGCCCTTTCTGGCTGGTTATCTCTTCTGCCGTTTTCCGTAGGCCTCTATTATCTGACCTGAGTCTCCTTTGGAACGCTGCAGGTTCTA
+
BBBABBBBFFFFGFGFFG5FGCHGG2ABAAGG3FFEEGGGGHHHHGGGEEGGHHHFHHGE?FEGGAGGGGG1G?GGGE/G?/GHHG?<CG/<<DCGDF1<G1FGF11F1??//?.-A..0-<AD.DHEDGDEHG?CF..:C/;CF0:0;/F/;BFG.-;-ACBF?B9@-BFFF//;BA.;B/;B/BFF//://;;DFEBFAF.AD//9A9//9/:9B//BFFF/9FB/9FF/B/;/9/.:A../9A.FF//
@M05620:37:000000000-D9766:1:1101:16836:6340 1:N:0:14
AGTGCCAGCTCTCAATCGCACAGGGGACCCAGGGCCTGGCCCCTCCATCCAGAAAACCTATGACCTCACCCGCTACCTGGAGCACCAACTCCGCAGCTTGGCTGGGACCTATGTGAGTATCCAGCGTAGGAATCTGGGAGTTGGGGAGGAGTGAGGAGTTGGGGAAAGACAGTCCTAACCGTGGAGGGTTCTGGTAAATGATGGGGTGAGGAGGGGCTCTTTGGCTCCCACCAGTCCCCCTGTCTGGTCTA
+
CCABCFFFCFFFGGGGGGGGGGHGGGGGGGHHFGGGGGHHHHGHGGHHHHHHHHHHHGHHHHHHHHHHHHHGGEFFHHHHHHHHHHHGFHGHEGGGGHHHGHHGGGHHGHHHHHHHHHHHHHHHGGGGGGHHHHHHHHHGGHHHGGGGGGCGHHHHHGHHHHGGGGHHHHHHHHHHHHHHGGFGFGGGFGGGGGFGGGGGGGGGGGFFFFFFFFFFFFFFFFFFFFFFFFFFFFFFFFFFFFFFFFFFFFB
@M05620:37:000000000-D9766:1:1101:16520:6353 1:N:0:14
AGTGCCAGCTCTCAATCGCACAGGGGACCCAGGGCCTGGCCCCTCCATCCAGAAAACCTATGACCTCACCCGCTACCTGGAGCACCAACTCCGCAGCTTGGCTGGGACCTATGTGAGTATCCAGCGTAGGAATCTGGGAGTTGGGGAGGAGTGAGGAGTTGGGGAAAGACAGTCCTAACCGTGGAGGGTTCTGGTAAATGATGGGGTGAGGAGGGGCTCTTTGGCTCCCACCAGTCCCCCTGTCTGGTCTA
+
A@AABFFFBFFFGFGGGGGCGGHGGGGGGGHH2BEGGGHHHHGHGGHHHGHHHHHHFGHHHFHHHGHHHHHGGEFGHHHHFGHHHHHFFHHGEGEGGHHHGHHGGGHHGHGHHHHHHHHHHHHHHGGGGGHHHHHHHHFGGHHHGGGGGGEHHGHHHGHHHHGGGGHHHHHHHHHHHHHHGGFGGGGGDGGGGGCFGGGGGGGGGGFFFFFFFFFFFFFFFFFFFFFFFFFFFFFFFFFFFFFFFFFFFFB
@M05620:37:000000000-D9766:1:1101:13976:6354 1:N:0:14
ACCACACCTTCTACAATGAGCTGCGTGTGGCTCCCGAGGAGCACCCCGTGCTGCTGACCGAGGCCCCCCTGAACCCCAAGGCCAACCGCGAGAGGGCCCAGGTGCGTGGCCCGCTACCTCTTCTGGTGGCCGCCTCCCTCCTTCCTGGCCTCCCGGAGCTGCGCCCTTTCTCCCTGGTTCTCTCTTCTGCCGTTTTCCGTAGGACTCTCTTCTCTGCCCTGCGTCTCCTTTGGACCTCTGCCGGTTCTCGA
+
AAA1AAAAFFFFGGGGGGAAG1GFG0EBAAGHABFEAEGGGHHHHGGGEGGGFHGHHHHFEGCGGAGGGGGFHFHGGGGHAEHHHGE@CG/<@/??C?>CGGGH1<FEG@GHGGGGGHHHHHHHHHHHGCGGGGGGGGGGGGGGFGBFGGGGGGGGGGGFFF@@F@@FFFFFEFFFFFFFFFFFFFFFFFF@BFFFFFFFFFFFBFFFFFFFFFFFFFFFFA@F@FFFFFFFFB/BBFFFF/@@@FAB/;;
@M05620:37:000000000-D9766:1:1101:14339:6356 1:N:0:14
ACCACACCTTCTACAATGAGCTGCGTGTGGCTCCCGAGGAGCACCCCGTGCTGCTGACCGAGGCCCCCCTGAACCCCAAGGCCAACCGCGAGAGGGCCCAGGTGAGTGGCCCGCTACCTCTTCTGGTGGCCGCCTCCCTCCTTCCTGGCCTCCCGGAGCTGCGCCCTTTCTCACTGGTTCTCTCTTCTGCCGTTTTCCGTAGGACTCTCTTCTCTGACCTGAGTCTCCTTTGGAACTCTGCAGGTTCTAGA
+
CCCCCCCCFFFFGGGGGGGGGGHHGFGGHGHHHGGGGGGCGHHHHGGGEGGGHHHHHHHGGGGGGGEGGGGHHHHGGGGHGHHHEGGGGGFGGGGGGFGFHGGHHHHHGGHHGGGGGHHHHHHHHHGHGHHGGGGGHGHHGGGGGGGGGGGGGGGGGGGGGGFFFFFFFFFF/FFFFFFFFFFFFFFFFFFFFFFFFFFFFFFFFFFFFFFFFFFFBFFFFFFFFFFFFFFFFFFFFFFFFFFFFFFFFFB
@M05620:37:000000000-D9766:1:1101:22452:6378 1:N:0:14
ACCACACCTTCTACAATGAGCTGCGTGTGGCTCCCGAGGAGCACCCCGTGCTGCTGACCGAGGCCCCCCTGAACCCCAAGGCCAACCGCGAGAAGGCACAGGTGCGTGGCCCGCTACCTCTTCTGGTGGCCGCCTCCCTCCTTCCTGGCCTCCCGGCGCTGCGCCCTTTCTCCCTGGTTCTCTCTTCTGCCGTTTTCCGTAGGACTCTCTTCTCTGCCCTGCGTCTCCTTTGGACCTCTGCCGGTTCTCGA
+
BBBBBABBFFFFFFGGGGFGGGGHGEGBFEHFGGGEEGEEGHHHHGGGGGGGHHHHHHHGGGGGGGGGGGGHGHHGGGGHGHHHHGGGGD>BF/?F<0?<</?F1>FED<>F@DGFFHHHHHHHGGHHG.C@FGGGHGHHGGGGGG0/CFFGGEDB-AFDFFFFFFCFF/FFFFF9.BFBFBFFFFFFFFFF9:FFBFD/.ADFFFFFFFFFFFFFF/AF.A;DFFFFF:B///::9B9/;/;:9A.;/;/
@M05620:37:000000000-D9766:1:1101:11096:6379 1:N:0:14
ACCACACCTTCTACAATGAGCTGCGTGTGGCTCCCGAGGAGCACCCCGTGCTGCTGACCGAGGCCCCCCTGAACCCCAAGGCCAACCGCGAGAAGATGCCCAGGTGAGTGGCCCGCTACCTCTTCTGGTGGCCGCCTCCCTCCTTCCTGGCCTCCCGGCGCTGCGCCCTTTCTCACTGGTTCTCTCTTCTGCCGTTTTCCGTAGGACTCTCTTCTCTGACCTGAGTCTCCTTTGGAACTCTGCAGGTTCTA
+
BBB3ABBAFFFFGGGGFGAAG5GFGBE24AFF3AFA2EECDHGHHGGGDEGEBHFFHHGE@E?EGAEGGGECHCHGGGDHEFHHGGEEGG/<@DGB1?DGGHHGHHHHHHGGHECGCCGGHHHGHGHHHHGHHGCGGEHGHFGHHGGGGGFGGGGGGG-;BBBFBBFBBFFFFFFFFFFFFFFFFFFFFFFFFBFFFFFFFFFFFFFFFFFFFFFFFFFFFFFFFFF/BFBFFFFFFFFFFFFFFFFFFFB
@M05620:37:000000000-D9766:1:1101:21297:6383 1:N:0:14
AGTGCCAGCTCTCAATCGCACAGGGGACCCAGGGCCTGGCCCCTCCATCCAGAAAACCTATGACCTCACCCGCTACCTGGAGCACCAACTCCGCAGCTTGGCTGGGACCTATGTGAGTATCCAGCGTAGGAATCTGGGAGTTGGGGAGGAGTGAGGAGTTGGGGAAAGACAGTCCTAACCGTGGAGGGTTCTGGTAAATGATGGGGTGAGGAGGGGCTCTTTGGCTCCCACCAGTCCCCCTGTCTGGTCTA
+
BBBBBFFFBFFFGFGGGGGGGGHGGGGE2EHHGGGG2EGG2FEEGGHHHHHG3FFHHGHHHHBGHHHHHHHGGFFGHHHHHHHEGHAHGEGHGC@@E3FGGHBF/?FFGHHFFHGFFHH3B?GHHGG//?FGGHHHGHHGGHEHGF.<C?EGC0GHGEGCFFCCFD.://:CG0GHCGHHAGECFGGG9;FFGGGGGGGGFFFGGGF;.../:.-B;FFFFFFFFBBEFFF.E.FFFFF.DFFFFFFFFFB
@M05620:37:000000000-D9766:1:1101:18022:6399 1:N:0:14
ACCACACCTTCTACAATGAGCTGCGTGTGGCTCCCGAGGAGCACCCCGTGCTGCTGACCGAGGCCCCCCTGAACCCCAAGGCCAACCGCGAGAAGATGCCCAGGTGAGTGGCCCGCTACCTCTTCTGGTGGCCGCCTCCCTCCTTCCTGGCCTCCCGGCGCTGCGCCCTTTCTCACTGGTTCTCTCTTCTGCCGTTTTCCGTAGGACTCTCTTCTCTGACCTGAGTCTCCTTTGGAACTCTGCAGGTTCTA
+
ABB@BBBBFFFFFGGGGGGGGFHFGBEBGEHGFGGEEFFFGHHHHGGGGEGGHHHGHHHGFGGGGFGGGGGFHFHGGGGHFEHGHGGEFGB@CGFHFHGGHFHFGGHHHHEGHHGGGCGHHHHGGHHHHHGHHGGGGGHGHHGHGGGGGGFFGGGGGG9ACFFDFFFFFFFFFF/FFFFFFFFFFFFFFFFFFDFFFFFFFFFFFFFFFFFFFFFFFFFBFFF/BFFFFF/FFFFEFFFFFFEFFFFFFFB
@M05620:37:000000000-D9766:1:1101:13123:6403 1:N:0:14
ACCACACCTTCTACAATGAGCTGCGTGTGGCTCCCGAGGAGCACCCCGTGCTGCTGACCGAGGCCCCCCTGAACCCCAAGGCCAACCGCGAGAAGATGCCCAGGTGAGTGGCCCGCTACCTCTTCTGGTGGCCGCCTCCCTCCTTCCTGGCCTCCCGGAGCTGCGCCCTTTCTCACTGGTTCTCTCTTCTGCCGTTTTCCGTAGGACTCTCTTCTCTGACCTGAGTCTCCTTTGGAACTCTGCAGGTTCTA
+
CCCCCCCAFFFFGFGGGGGGGGHHGGGBCEHHHFGFDEEGGHHHHGGGFGGGGHHHHGHFGFFGGGGGGGGHGHHGGGGHGHHHHGGGGGCDGGHGHHGHHEFF1?FFDHEFHHGFGGCGHHHF0GGBGHFFHCCGGGEGFHF/GBB99/AAFFEF.9-;?9/9@DDFAFFFFFFFF/;:FFFFFFFFBFBFFDFBFFBB.:A9.;99BFFFFBFFFFBFF/:/BFFFFFFFF//;/BBFF9BFF::BBF/
@M05620:37:000000000-D9766:1:1101:16759:6405 1:N:0:14
AGTGCCAGCTCTCAATCGCACAGGGGACCCAGGGCCTGGCCCCTCCATCCAGAAAACCTATGACCTCACCCGCTACCTGGAGCACCAACTCCGCAGCTTGGCTGGGACCTATGTGAGTATCCAGCGTAGGAATCTGGGAGTTGGGGAGGAGTGAGGAGTTGGGGAAAGACAGTCCTAACCGTGGAGGGTTCTGGTAAATGATGGGGTGAGGAGGGGCTCTTTGGCTCCCACCAGTCCCCCTGTCTGGTCTA
+
AAAABFFFBFFFGFFGGGGGGFHHGEGGGGHHGGGGGGHHHHGHGGGHHHHGGHHHHGHGHHHHHHHHHHHFGGFGHHHEGGGGHHHHGGHHGG?EGGHHFHHGGGFHGHHHHHHHHHHHHHHHHGGGGGHHGHHHHHHGGHHHGGGGGGGHHHHHHGHHGHGGGGHHHHHHHGHHHHFGGCCFGGGGCFGGGGGGGGGGGGGGGGFFFFFFFFFFFFFFFFFFFFFFFFFDFFFFFFFFFFFFFFBFBFB
@M05620:37:000000000-D9766:1:1101:9783:6407 1:N:0:14
ACCACACCTTCTACAATGAGCTGCGTGTGGCTCCCGAGGAGCACCCCGTGCTGCTGACCGAGGCCCCCCTGAACCCCAAGGCCAACCGCGAGAGGGCCCAGGCGCGTGGCCCGCTACCTCTTCTGGTGGCCGCCTCCCTCCTTCCTGGCCTCCCGGAGCTGCGCCCTTTCTCCCTGGTTCTCTCTTCTGCCGTTTTCCGTAGGACTCTCTTCTCTGCCCTGCGTATCCTTTGGACCTCTGCCGGTTCTCGA
+
CCCCC@BAFFFFGGGGGGGGGGHHGGDGHCFHHGGGDGGADHFHHGGGEGGGHHHHHHHGGGEGGGGGGGGHFHHGGGGHGHHHHGGCGGGGG/?/?/>CGG/>/>>-<>FGFC<<DGGGHHHGH0<GDCCCGGGGGGGGGGGG;C0CFGGGGGGGC;D.BFDFFFFFFFFFBFFFFFFFFFFFFFFFFFFFFFFFFFFFFFFB:BFFFFFFFF0BFFEFFFAF.AFFFFFFF9;9;FF0F0;DBF9BBE9
@M05620:37:000000000-D9766:1:1101:10204:6426 1:N:0:14
AGTGCCAGCTCTCAATCGCACAGGGGACCCAGGGCCTGGCCCCTCCATCCAGAAAACCTATGACCTCACCCGCTACCTGGAGCACCAACTCCGCAGCTTGGCTGGGACCTATGTGAGTATCCAGCGTAGGAATCTGGGAGTTGGGGAGGAGTGAGGAGTTGGGGAAAGACAGTCCTAACCGTGGAGGGTTCTGGTAAATGATGGGGTGAGGAGGGGCTCTTTGGCTCCCACCAGTCCCCCTGTCTGGTCTA
+
ABAABFFFBFFFGGFGGGGGGGHHGEGGGGFGFGGGGGHHHHGHGGHHHHGHHHHHHGHHHHFGHHHFHHHEGEEGHFGHHHHHHHHHGHHHGGFGGCHHFHHGGGHHGHHHHHHHHHHHHHGHH@EGGGHHHHHHHHHGEGHHGGFGGGGGHHHHHGHHGHGFFDHHHHHHFHHHHHGHGAEABEGGCFFFGG;BFGGGGGBGGGFFFFFFFFFFCBEFFFFFFBBEAFFDFFFFFFFFAFFFFEFBFF/
@M05620:37:000000000-D9766:1:1101:22242:6471 1:N:0:14
ACCACACCTTCTACAATGAGCTGCGTGTGGCTCCCGAGGAGCACCCCGTGCTGCTGACCGAGGCCCCCCTGAACCCCAAGGCCAACAGCGAGAAGGCGCAGGTGCGTGGCCCGCTACCTCTTCTGGTGGCCGCCTCCCTCCTTCCTGGCCTCCCGGAGCTGCGCCCTTTCTCCCTGGTTCTCTCTTCTGCCGTTTTCCGTAGGACTCTCTTCTCTGCCCTGCGTCTCCTTTGGACCTCTGCCGGTTCTCGA
+
AAAAAAAAFFFFGGGG3GGAG1GCG00AA0GH1FFAEEGEFHHHHGGGFEGGHHGCHHHG?FGGG?EGGGG0G1GGGG/F//FGHG/0BEC///0BF/<<BCGH1>FCGGHHGGGGGHHHHHHHHHGBGFCCGGGGHGEGGGGGGGBFGFGGG9EGGAGGGGG@F@;FBFBF;FFE?BFFFFFFFFFFFFF@BFFFFFFFFBFBFFFFFFFFFFFFFFFFFE@F@FFFFFFFFB/:9FFFFF<@@FEF/EB
@M05620:37:000000000-D9766:1:1101:24687:6472 1:N:0:14
AGTGCCAGCTCTCAATCGCACAGGGGACCCAGCGCCTGGCCCCTCCATCCAGAAAACCTATGACCTCACCCGCTACCTGGAGCACCAACTCCGCAGCTTGGCTGGGACCTATGTGAGTATCCAGCGTAGGAATCTGGGAGTTGGGGAGGAGTGAGGAGTTGGGGAAAGACAGTCCTAACCGTGGAGGGTTCTGGTAAATGATGGGGTGAGGAGGGGCTCTTTGGCTCCCACCAGTCCCCCTGTCTGGTCTA
+
>A>>>DFFAFFFG1BF1AE1E0FAF00AABFG0AF/BBGGFHGGGGHGFFHGFGFBGGHHFFFHHBBGHGHEG/>EHHFGB>FFFH0??BGF/E?EEF1BEGHGGGHHGGGFFHHHHHHHHHGHH/C?CGFHFHHHHH0FEHHHCG.AG<<CG0<G<EGHFHGGGCGCGGGFHHHHHGGGGCGGEEGGEGGGFGFFFFFFFGGGFFA@EFFFBF@?@@FFFFFFFFFFFFFFFFFFFFEF@FFFFFFFFFF
@M05620:37:000000000-D9766:1:1101:23485:6474 1:N:0:14
ACCACACCTTCTACAATGAGCTGCGTGTGGCTCCCGAGGAGCACCCCGTGCTGCTGACCGAGGCCCCCCTGAACCCCAAGGCCAACCGCGAGACGGCCCAGGTGCGTGGCCCGCTACCTCTTCTGGTGGCCGCCTCCCTCCTTCCTGGCCTCCCGGAGCTGCGCCCTTTCTCCCTGGTTCTCTCTTCTGCCGTTTTCCGTAGGACTCTCTTCTCTGCCCTGCGTCTCCTTTGGAACTCTGCCGGTTCTAGA
+
CCCCCCCCFFFFGGGGGGGGGGHHGFGEEGHHHGGGGGGGGHHHHGGGGGGGHHHHHHHGGGGGGGGGGGGHHHHGGGGHGHHHHGGGGGGGG??CD<>DHFFH1>FEGCHHGGGGGHHHHHHHHHCHGHHGGGGDFGGGGGGGGGFBGGGGGGGGAFFFFFFFFFFFFFFF/BFFFFFFFFFFFFFFFFFFDFFFFFFFFDFFFFFFFFFFFFFFBFFF?EFFFFFFFFFFF//;FFFFF/@ADFEF/B;
@M05620:37:000000000-D9766:1:1101:8204:6486 1:N:0:14
ACCACACCTTCTACAATGAGCTGCGTGTGGCTCCCGAGGAGCACCCCGTGCTGCTGACCGAGGCCCCCCTGAACCCCAAGGCCAACCGCGAGAGGGCGCAGGTGCGTGGGCCGCTAACTCTTCTGGTGGCCGCCTCCCTCCTTCCTTGCCTCCCGGCACCGCCCCCTTTCTCCATGGTTTTCTCTTCTGCCGTTTTCCGTAGGAACCTCTTCTCTGCACTGCGTCTCCTTTGGGACTTTGCCGGTTCTCGA
+
AAAAAAAAFFFFGGGGGGGGG1B1E0B0AEA0BAFAEEE//F/A/E/AABAFBHAGBHCF>E?EGAEEE/F0B>/EEEGHGGHHHGGGGGGGG/?///>>//?<>->CC-<CCG--.;0;GGHCGC0;E;G@@GBBGFFGGFGFFF099C;:ECF@@-;-;;-;;@@FFFFBFB///:B--;;FFFB/9/B@ABFFFFA9-99F/--99B99/;//;99///-;-9-FFFFB/-;9-/9/;/-9;;;//;/
@M05620:37:000000000-D9766:1:1101:25353:6494 1:N:0:14
ACCACACCTTCTACAATGAGCTGCGTGTGGCTCCCGAGGAGCACCCCGTGCTGCTGACCGAGGCCCCCCTGAACCCCAAGGCCAACCGCGAGATGGCCCAGGTGCGTGGCCCGCTACCTCTTCTGGTGGCCGCCTCCCTCCTTCCTGGCCTCCCGGAGCTGCGCCCTTTCTCCCTGGTTCTCTCTTCTGCCGTTTTCCGTAGGACTCTCTTCTCTGCCCTGCGTCTCCTTTGGAACTCTGCCGGTTCTAGA
+
CCCCCCCCFFFFGGGGGGGGGGHHGGGGHGHHHGGGGGGGGHHHHGGGGGGGHHHHHHHGGGGGGGGGGGGHHHHGGGGHGHHHHGGGGCGGG/??F2?CHG=G?CGDGGGHGGGGGHHHHHHHHHGHGHHGGGGGHGHHGGGGGGFGGGGGGGGGGCGGGGFFFFFFFFFFBFFFEBFFFFFFFFFFFFFFDFFFFFFFFFDFFFFFFFFFFFFFFFFFFFFFFFFFFFFFF:09BFFFF0@F@FFFBFB
@M05620:37:000000000-D9766:1:1101:15635:6497 1:N:0:14
GAGGCTGCTCTGGATGAAACTGATAGCCTAGGGCAAGGCCTTTCCAGCGCGAATGCCAATGATTTTAGTCGGTACGGGGCGGCCGAACTACCCTCCCTGGCTGACCCCTATAAGAGTATCCAGCATCGGAATGTGGAAGTGGTAAAGGAATGAGAAGATGTGGAAAGACAGTACGAACCAAGGAGAGCTATAGTAAATGATTGGGTGAGGAGGGGCACTTTGGCTAATACCAGACCCCCTGTCTGGTCTAT
+
>1>1>>BAF1B1F1BB1BBFG1BEG3BB1BB0AF000BA01A1DB210//AAAA1BB11BB122D1201D//>/?///>////<>>/<?F?<01/<<0</0?/0?0?//.>11>=<11>11<<0000.<<CC0=0<0<<;000000;0:/0;:000//0000090CF//;/CB;.;.A?...;9?.-:;/9/9;:;///;B/;----9;-;B--9@-;FF///:9BB/;;;/B9-;EB@--/B:9//;/9/
@M05620:37:000000000-D9766:1:1101:12524:6503 1:N:0:14
AGTGCCAGCTCTCAATCGCACAGGGGACCCAGGGCCTGGCCCCTCCATCCAGAAAACCTATGACCTCACCCGCTACCTGGAGCACCAACTCCGCAGCTTGGCTGGGACCTATGTGAGTATCCAGCGTAGGAATCTGGGAGTTGGGGAGGAGTGAGGAGTTGGGGAAAGACAGTCCTAACCGTGGAGGGTTCTGGTAAATGATGGGGTGAGGAGGGGCTCTTTGGCTCCCACCAGTCCCCCTGTCTGGTCTA
+
ABCBCFFFCFFFGGGGGGGGGGHHGGGGGGGHGGGGGGHHHHGHGGHGHHGHGHHHHGHGHHFHHHHBHHHGGEEGHHHHHHHHHHHHGHHHGGGGGHHHGHHGGGHHGHFHHHHHHHHGHGHHFGGGGGHHHHHHHHFFGHHHGGGGGGGGHGHHHGHHHHGGGGHHHHHHHHHHHHHHGGE?EFGGDFGGGGFGGGGGGGGGGGFCFFFFFFFADFFFFFFEFFFFFFFFFFFFFFFFAFFFFFFFFF9
@M05620:37:000000000-D9766:1:1101:19104:6505 1:N:0:14
ACCACACCTTCTACAATGAGCTGCGTGTGGCTCCCGAGGAGCACCCCGTGCTGCTGACCGAGGCCCCCCTGAACCCCAAGGCCAACCGCGAGAAGACGCCCAGGTGGGTCGCCCGCTCTCTTTTCTGGTGCCCGCCTCCCTCCTTCGTTGCCTCCCGGCGCTGCCCTCTTTCTCTCTTTTTCTCTTTTGCGCTGTTTTGCGTCGCACTCTCCTCTTTCCCCTGTGTCTCCTTTAGAACTCCGCAGGCTATA
+
AAAABBBBFFFFGGGGGGGGG5GFGEEGEGGHFGGGGGGGGHHHHGGGEGGGHHHHHHHGGGGGGGGEGGGHHHHGGGGHCFHGHFGEGGGG?DBC2/>/>//?1F/>C0<-<E--<<.<D00=0;CG:/0:C.-;.A.:/::/00.9/:.90CEF.-A---9;../.9/BF/99/9//;BFFFF//9//-9--;F/../-;----;;99//9FF///;/..9;/B/:/9BB/////99//..---..//;
@M05620:37:000000000-D9766:1:1101:22767:6508 1:N:0:14
ACCACACCTTCTACAATGAGCTGCGTGTGGCTCCCGAGGAGCACCCCGTGCTGCTGACCGAGGCCCCCCTGAACCCCAAGGCCAACCGCGAGATGGCCCAGGTGCGTGGCCCGCTACCTCTTCTGGTGGCCGCCTCCCTCCTTCCTGGCCTCCCGGAGCTGCGCCCTTTCTCCCTGGTTCTCTCTTCTGCCGTTTTCCGTAGGACTCTCTTCTCTGCCCTGCGTCTCCTTTGGAACTCTGCCGGTTCTAGA
+
DCCDDDDDFFFFGGGGGGGGGGHHGFGFEGHGHGGGGGGGGHHHHGGGGGGGHHGHHHHGGGGGGGGGGGGHHHHGGGGHGHHHHGGGGGGGG/?FG??DHGGH1>FGGGHHGGGGGHHHHHHHHHHHGHHGGGGGHGHHGGGGGGGGGGGGGGGGGGGGGGFFFFFFFFFF0FFFFFFFFFFFFHFHHHFFADFFFFFFFFFFFFFFFFFFHFHHFFFFFEFFFFFFFFHHFB:FFFFFF0@F>DFF0FB
@M05620:37:000000000-D9766:1:1101:15199:6514 1:N:0:14
AGTGCCAGCTCTCAATCGCACAGGGGACCCAGGGCCTGGCCCCTCCATCCAGAAAACCTATGACCTCACCCGCTACCTGGAGCACCAACTCCGCAGCTTGGCTGGGACCTATGTGAGTATCCAGCGTAGGAATCTGGGAGTTGGGGAGGAGTGAGGAGTTGGGGAAAGACAGTCCTAACCGTGGAGGGTTCTGGTAAATGATGGGGTGAGGAGGGGCTCTTTGGCTCCCACCAGTCCCCCTGTCTGGTCTA
+
BBAABFFFBFFFGFGGDGGGGGHHGGGGGGHHGGGGGGHHHHGHGGHHHHHHHHHHHGHHHHHHHHHHHHHGGGGGHGHHHHHGHHHHGHHHGGGGGHHHGHHGGGHHGHHHHHGHHHHHHHHHHG?EGGHGHHHHHHHGGHHHFGGGGGEHHHHHHGHGHHGGGGHHHHHHHHHHHHHHGDEGGGGGCFGGGGCFGGGGGGGGGGFFFFFFFFFFFAFFFFFFFFFFFFFFEFFFFFFFFFFFFFFFFFB
@M05620:37:000000000-D9766:1:1101:17384:6525 1:N:0:14
ACCACCTTCTACAATTCGCTTCGTGTGGCTCCCGCGGCGCACCCCGTGCTGCTTACCTCGGCCCCCCTGAACCCCCAGGACAACCGCGAGAGGGCCCCGGTGAGTGGCCCGCTCCCTCTTCTGGTGGCCGCCTCCCTCCTTCCTGGCCTCCCGGCGCTGCGCCCTTTCTCACTGTTTCTCTCTTCTGCCGTTTTCCGTAGGACTCTCTTCTCTGCCCTGCGTCTCCTTTGGAACTCTGCAGGTTCTCGCTC
+
A1AAAA1BCFDDFFG1BFEE1AFFFEEFABGFFGAEA/AEAEEGG>/>BCGBB1BBG1@>EFAGGGG/<FHFGGGG?BF//BGHG//</A@/C?>CC->AACCHHHGCGHGGGGGGHHHHGFB00;AFA?@GGBEGGGGGGGFFFF--FFFFF?->=@@-@;F@@FFEFF/BFF//;BFFFFFBFBFFF>9AFEBBF/99A/FF/:BBFBFBFFBFFFF--;@BFFFBBFF/;BFB//;/999FFF/E-A-
@M05620:37:000000000-D9766:1:1101:23157:6533 1:N:0:14
AGTGCCAGCTCTCAATCGCACAGGGGACCCCGGGCCTGGCCCCTCCATCCAGAAAACCTATGACCTCACCCGCTACCTGGAGCACCAACTCCGCAGCTTGGCTGGGACCTATGTGAGTATCCAGCGTAGGAATCTGGGAGTTGGGGAGGAGTGAGGAGTTGGGGAAAGACAGTCCTAACCGTGGAGGGTTCTGGTAAATGATGGGGTGAGGAGGGGCTCTTTGGCTCCCACCAGTCCCCCTGTCTGGTCTA
+
AABABFFFBFFFFGGGGGGCGCHHGEEGDE2AEEEA1FGC1FEGGGAGFE3B3B32GEHGHH5GHHH3FGHEEEEGHHHHHGHHGGEGG?GGDE//E3FGFHFFD/GGGHHHGDBDHHHBHHHFGGGFGGFFFHHHHH0FEHBGCGC@CEEHGFHAHGFGHBFGGGFHFHFGFFGGFGFFCGF?EGGGFGGGFGFFEFFFFFFEFFF;EFFFAD-=BFFFFF/BFBFFFFFDEFFFB9EDAEFFFFFFFF/
@M05620:37:000000000-D9766:1:1101:12906:6545 1:N:0:14
ACCACACCTTCTACAATGAGCTGCGTGTGGCTCCCGAGGAGCACCCCGTGCTGCTGACCGAGGCCCCCCTGAACCCCAAGGCCAACCGCGAGAAGGCGCAGGTGCGTGGCCCGCTACCTCTTCTGGTGGCCGCCTCCCTCCTTCCTTGCCTCCCGGAGCTGCGCCCTTTCTCCCTGGTTCTCTCTTCTGCCGTTTTCCGTAGGACTCTCTTCTCTGCCCTGCGTCTCCTTTGGCCCTCTGCCGGTTTTCGA
+
BBBBBBB>BCCFGGDGGG5BGGHHGGGA4AGGGAFE2EEEEHGHHGGAEFEGFHHHHHHAE@?EGGGGGGGHFHHGGGGHGHHHHGGGGG/BD/?F?/><CFGG1>FEG@GHGGGGGGGHHHHHHHHHG:;DGGGGGGGGGGGG9C0=FFGGGGGG-ABFFFAFFFFFFBFFFFFFFFFFFFFFFFFFFFFFDFFFFFDB.DDFFFFFFFFFFFFFFBABAADFFFFFF/;BF/;;.;B/9/;@@D.;;@.
@M05620:37:000000000-D9766:1:1101:17875:6607 1:N:0:14
AGTGCCAGCTCTCAATCGCACAGGGGACCCAGGGCCTGGCCCCTCCATCCAGAAAACCTATGACCTCACCCGCTACCTGGAGCACCAACTCCGCAGCTTGGCTGGGACCTATGTGAGTATCCAGCGTAGGAATCTGGGAGTTGGGGAGGAGTGAGGAGTTGGGGAAAGACAGTCCTAACCGTGGAGGGTTCTGGTAAATGATGGGGTGAGGAGGGGCTCTTTGGCTCCCACCAGTCCCCCTGTCTGGTCTA
+
AA>AAFFFAFFFGFGGGGGCECHGGEEEEEHH2BEEAFHHFHGHGGHHHHHHHHGGHGHHHHFHHGHHHHHGG>EGHHHH?FHHHHC?EHHFAEFGGHFGEFHGG/GFGHHHHGHHGGHHHHHHHGGDGGEHHHHHHHCFFGHHCGEGGACGHBGHG.CCGHGGCEGHHHHHHBHHFHHHGGEGGGGGEAGGGGGFGGGGGBGGGGFFFFFFDFFFF-;;FF/BFFFFFFFFFF9FFBFFFFFFFFFFFFB
@M05620:37:000000000-D9766:1:1101:6113:6616 1:N:0:14
ACCACACCTTCTACAATGAGCTGCGTGTGGCTCCCGAGGAGCACCCCGTGCTGCTGACCGAGGCCCCCCTGAACCCCAAGGCCAACCGCGAGACGGGTCAGGGGTGTGGGCCGCTCCATCTTCTTGTGGGCGCCTCCCTCCTTCCTCGCCTCCCGGCGCTGCGCCCTTTTTCCCTGGTTCTCTCTTCTGCCGCTTTCCGTCGGATTCTCTTCTCTGCTCCGCGTATCCTGTGGTTCACTTCTGGTTTTCGA
+
A>AAABA3BFCFEFCGGG5BGGHHGEGAFEHBB2AB2EEEGHGHHGGAEEEFHHHGFFGAFCEGGGGGGGGHFHHGGGGHGGHHHGGCCD/>C/?///>0000/?>A<E<.>-<<<C/<CGGGH00;CA.::=AADF.9CEGGG/;0.--.;;AD?BB-99.-9A@-;F/BFF/B/.9B9;9BF/FFF/BB@-;AF//;99B@B.;BFFFFFF//:;/;/..;-@A.BF/;/9;./999/////9;.;9;.
@M05620:37:000000000-D9766:1:1101:9366:6636 1:N:0:14
AGTGCCAGCTCTCAATCGCACAGGGGACCCAGGGCCTGGCCCCTCCATCCAGAAAACCTATGACCTCACCCGCTACCTGGAGCACCAACTCCGCAGCTTGGCTGGGACCTATGTGAGTATCCAGCGTAGGAATCTGGGAGTTGGGGAGGAGTGAGGAGTTGGGGAAAGACAGTCCTAACCGTGGAGGGTTCTGGTAAATGATGGGGTGAGGAGGGGCTCTTTGGCTCCCACCAGTCCCCCTGTCTGGTCTA
+
ABAABFFFBFFFGDGGGGGCGCHCGGDGGFHFAEGGCFHHHHGHGGHHHGGHHHHHHGHHHHHHHHHHHHHGG/EFHHHHFHHHHHHGFHHFGGGGGHGHGHHGGGHHGHHHHHHHHHHHHHHHHGGGGGHHHHHHHHGGGHHHGGGGGDCGHGHHHGHHHHGGGGHHHHHHHHHHHHHHGGGGGGGGCFGGGGFGGGGGGGGGGGFFFFFFFFFFFFFFFFFFFFFFFFFFFFFFFFFFFFFFFFFFFFB
@M05620:37:000000000-D9766:1:1101:7066:6638 1:N:0:14
AGTGCCAGCTCTCCATCGCACAGGGGACCCAGGGCCTGGCCCCTCCATCCAGAAAACCTATGACCTCACCCGCCACCTGGAGCACCCACTCCGCAGCTTGGCTGGGACCTATGTGCGTATCCCGCGTAGGAATCTGGGCGTTGGGGCGGCGTGCGGCGTTGGGGACCGCCCGTCCTCACCGTGGCGGGTTCTGGTAAATGATGGGGTGAGGAGGGGCTCTTTGGCTCCCACCAGTCCCCCTGTCTGGTCTA
+
>>>1>B11>CFFGAGFBAA1A0FCF00A0BABA0B//BGH0GGFEGCFGBAF10BBBEGBBB2FGBB@GFF>>//BGF>F0BBFHHG/?GG>>E//>B1B<FGGGGGGGHFGHGH2E?BFHH1/BCG<>C?1>GHGFF.ACCC.-?.:?-=;@.@@-@@@@F;@-----;-9@FFF//;9AFE;-9=;9EFFFEFF9FBF/BBFFAA@-A-/;9;-@@FBFFFFFFFEF-AB-AFFFFFF@FFFFFFFFFB
@M05620:37:000000000-D9766:1:1101:16298:6646 1:N:0:14
ACCACACCTTCTACAATGAGCTGCGTGTGGCTCCCGAGGAGCACCCCGTGCTGCTGACCGAGGCCCCCCTGAACCCCAAGGCCAACCGCGAGAAGATGCCCAGGTGAGTGGCCCGCTACCTCTTCTGGTGGCCGCCTCCCTCCTTCCTGGCCTCCCGGAGCTGCGCCCTTTCTCACTGGTTCTCTCTTCTGCCGTTTTCCGTAGGACTCTCTTCTCTGACCTGAGTCTCCTTTGGAACTCTGCAGGTTCTA
+
AAAAAABAFFFFGFGEGGGGGGHHGGGGHGHHHGGGDGGEGHCHHGGGFGGFHHHHHHHGEGGGGGGEGGGGCFHFGGEGGEGGCFGGGGGG@DGGBGHHHCFCGGGGGHEFHHCGGGGHEHHHHHHHHGDGHGGGGGGGGHGHHGFGGFFFBFGGG?@DFGFFGGFFAFFFFFFFFFFFFFFFFFFFFFFFFFF?FFFFFFFFDBFFFFFFFFFFFFFFFFFFBBFFFFFBFFFFFFFFFFFFFFFFFF:
@M05620:37:000000000-D9766:1:1101:24575:6685 1:N:0:14
ACCACACCTTCTACAATGAGCTGCGTGTGGCTCCCGAGGAGCACCCCGTGCTGCTGACCGAGGCCCCCCTGAACCCCAAGGCCAACCGCGAGAGGGCCCAGGTGGGTGGCCCGCTACCTCTTCTGGTGGCCGCCTCCCTCCTTCCTGGCCTCCCGGAGCTGCGCCCTTTCTCACTGGTTCTCTCTTCTGCCGTTTTCCGTAGGACTCTCTTCTCTGCCCTGCGTCTCCTTTGGAACTCTGCAGGTTCTAAT
+
BBBBBBBBFFFFGGGGGGFBGGHHGEFEGCHHHFFGGGGGFHGHHGGGGG1FGGFHFHHEEFGGGGGGEGFHHHHGGGGHEHHHHG/ED@/>@<?C//ADHGCF/>ACGHHHGGGGGHHHHHHHHHCHGHHGGGGGGGGGGFGGGGGGGGGGGGGGCGFFFFFFFFFFFFFF/BFFFBFFFFFFFFFFFFFFADFFFFFFFFFFFFFFFFFFFFFF/FFFF.@DDFFFFFFFFFFFFFFFF9FFAFFFBFB
@M05620:37:000000000-D9766:1:1101:26647:6706 1:N:0:14
GAGGCTGGCTTGGAAGAACATAAGAGACCACTGGCATAGTCCCCCCATCCAGAAAAACTGTGACCTCGCTGGCTACCAGGAGCTCCAACCCCGCGGTCTGGCTAAGGCCTGGCTGATTATCCAGTCCAGGGACGTCCGAGCTCTGGAGCAGCCAGGGCTAGGCGATAGACAGTTCCAGCTTTCGACGGCTCGTGTAAACCATTGGGTCATTATCCGCTTTTGTACTTGTACCTGTCAACCCGGCTGGTCAA
+
>1>AA?>11B>DAAFGGFGGABAAB1B00G01B0FEAAB2A2B//A/00B11101A0B11D122AD1/>//>EF1FG1F/BBG0111BF/>EE//////001B11100?1//0B/@1@22@1@1211@@@////?//<.>-.11>00</<//.<.<..:.;./---..000/;00000=00=0:..---9.--;-9////;;/B/---;//////-;---;BB/;B//9;B9/;/B///;-;9----/9/;
@M05620:37:000000000-D9766:1:1101:24924:6709 1:N:0:14
AGTGCCAGCTCTCAATCGCACAGGGGACCCAGGGCCTGGCCCCTCCATCCAGAAAACCTATGACCTCACCCGCTACCTGGAGCACCAACTCCGCAGCTTGGCTGGGACCTATGTGAGTATCCAGCGTAGGAATCTGGGAGTTGGGGAGGAGTGAGGAGTTGGGGAAAGACAGTCCTAACCGTGGAGGGTTCTGGTAAATGATGGGGTGAGGAGGGGCTCTTTGGCTCCCACCAGTCCCCCTGTCTGGTCTA
+
CCBCCFFFDFFFGGGGGGGGGGHGGGGGGGHHGGGGGGHHHHGHGGHHHHHHHHHHHGHHHHHHHHHHHHHGGGGGHHHHHHHHHHHHGHGGFGGGGHGHGHHGGGHHGHHHHHHHHHHHHHHHHGFGGGHHGHHHHHHGGHHHGGGGGGFHHGHHHGHHHHGGGGHHHHHHHHHHHHHHGGGGGGGGCFGGGGGGGGGGGGGGGGFFFFFFFFFFFFFFFHHFFFFFFFFFFFFFFFFFFFFFFFFFFFF
@M05620:37:000000000-D9766:1:1101:10348:6710 1:N:0:14
AGTGCCAGCTCTCAATCGCACAGGGGACCCAGGGCCTGGCCCCTCCATCCAGAAAACCTATGACCTCACCCGCTACCTGGAGCACCAACTCCGCAGCTTGGCTGGGACCTATGTGAGTATCCAGCGTAGGAATCTGGGAGTTGGGGAGGAGTGAGGAGTTGGGGAAAGACAGTCCTAACCGTGGAGGGTTCTGGTAAATGATGGGGTGAGGAGGGGCTCTTTGGCTCCCACCAGTCCCCCTGTCTGGTCTA
+
>AA3>DFFBFFFG4GGGGGAECHFG2EAEEHH2BEEAFHHFHGHGGGHHHHHFHGGGGHFHHEHHFHHHHHGG>EEHHHH2FGHHH11?GGGEFCEEHGHGHHGGGHHGHHHHHHHHHHHHHHHHGGGGGHHHHHHHHAFGHHHGGGGGACGGFGHHG/GHHGGEDHHHHFHHHHHHHHHGGGGBFGGCFGGGGFGGGGGGGGGGGFBFFFFFFBBBBFFFFFFFFFFFFFFFFFFFFFFBFFFFFFFFFB
@M05620:37:000000000-D9766:1:1101:12257:6711 1:N:0:14
ACCACACCTTCTACAATGAGCTGCGTGTGGCTCCCGAGGAGCACCCCGTGCTGCTGACCGAGGCCCCCCTGAACCCCAAGGCCAACCGCGAGAAGGCGCAGGTGGGTGGCCCGCTACCTCTTCTGGTGGCCGCCTCCCTCCTTCCTGGCCTCCCGGAGCTGCGCCCTTTCTCCCTGGTTCTCTCTTCTGCCGTTTTCCGTAGGACTCTCTTCTCTGCCCTGCGTCTCCTTTGGAGCTCTGCCGGTTCTAGA
+
BBBAABBAFFFFGGGGGG5AFDGFGEEAAEGHFFFE?EEGGHHHHGGEEEGGGHGHHHHEEGCGGFGGGGGHHHHGGGGHGHHHHGGEGG>BC/<0?/<>/@?G/<CEGGGGCGGGGCHHHHHHB:GHG;:ADGGGG?BFGGGG/C09.CGGGGG?-@BFFF->D?BFF/BFBBFFFFFFFFFFFFFFFFBB9;FFBBA/.A.B/BFFFFFFFFFFEFEFAE-9@AFFF/BFB//:;9;/F/;>;A.;/B/
@M05620:37:000000000-D9766:1:1101:20569:6715 1:N:0:14
ACCACACCTTCTACAATGAGCTGCGTGTGGCTCCCGAGGAGCACCCCGTGCTGCTGACCGAGGCCCCCCTGAACCCCAAGGCCAACCGCGAGAAGATGCCCAGGTGAGTGGCCCGCTACCTCTTCTGGTGGCCGCCTACCTCCTTCCTGGCCTCCCGGAGCTGCGCCCTTTCTCACTGGTTCTCTCTTCTGCCGTTTTCCGTAGGACTCTCTTCTCTGACCTGAGTCTCCTTTGGAACTCTGCAGGTTCTA
+
BBBBBBBBFFFFGGGCFGGGGGHHGGGGHGGHHGGGGGGFGHHHHGGGGGGGFHHHHHHGGGGGGGGGGGGHHHHGGGGHGHHHCFGGGGGGCGFFHFHHEHGEH1GHFGEG0GGGGGGHHHHHHHHHHHGHHG-AF.CHHHHHG0CBCFF.CFGGG-BFGGFGGGFFFFFFFFFFFFFFF/FFFFFFFEFFFFFFFFFFFFFDFFFFFFFFF/FFFFFFFFFFFFFFFFFFFFFFFFFFFFFFFF.BFFB
@M05620:37:000000000-D9766:1:1101:14379:6716 1:N:0:14
AGTGCCAGCTCTCAATCGCACAGGGGACCCAGGGCCTGGCCCCTCCATCCAGAAAACCTATGACCTCACCCGCTACCTGGAGCACCAACTCCGCAGCTTGGCTGGGACCTATGTGAGTATCCAGCGTAGTAATCTGGGAGTTGGGGAGGAGTGAGGAGTTGGGGAAAGACAGTCCTAACCGTGGAGGGTTCTGGTAAATGATGGGGTGAGGAGGTGCTCTTTGTCTCCCACCAGTCCCCCTGTCTGGGCTA
+
AAAABFFFBFFFFFGGGFFGECBGEFGGGEAFFFEGAFFBBFG1EEGHGG3BEF3BEECCGBBFEGF3BF1EGFEGHGGFHGH?BFGHGFGHGF/>EFGH?F3?</0BEG2B23B3FB3?G3BFHD/CB/>FFG2FHCFF<?11C-C--..FGHB.CCGHHHD-C?CCHFC/00:0C0/.;9=-.9.B9.;B;9F0090=FGBFF.C9.../AD..:FFFF/;/9B/;F.....//B/AA>E9//9B.9:A
@M05620:37:000000000-D9766:1:1101:14816:6738 1:N:0:14
ACCACACCTTCTACAATGAGCTGCGTGTGGCTCCCGAGGAGCACCCCGTGCTGCTGACCGAGGCCCCCCTGAACCCCAAGGCCAACCGCGAGAAGGCGCAGGTGAGTGGCCCGCTACCTCTTCTGGTGGCCGCCTCCCTCCTTCCTGGCCTCCCGGAGCTGCGCCCTTTCTCCCTGGTTCTCTCTTCTGCCGTTTTCCGTAGGACTCTCTTCTCTGACCTGAGTCTCCTTTGGAACTCTGCATAGTTCGGA
+
BBBBBBBBFFFFGGGFGGGGGGHHGGGFHGHHHGGFGGGGGHHHHGGGGEGGHHHHHHHGGGGGGGGGGGGHHHHGGGGHGHHHHGGGGGGGG??<//>>AF?GDGHHGGHHGGGCGHHHHHHHHFGHFHHGGGGGHGGGGGGGGGGFGGGGGGGGCGGGFFFFFFFFFFFF/BFFFFFFFFFFFFFFFFFF;AFFFFFFFFFFFFFFFFFFFFFF/BFFF/BFFFFFFFFFFFFFFFFFF/;/B///.;.
@M05620:37:000000000-D9766:1:1101:21751:6741 1:N:0:14
ACCACACCTTCTACAATGAGCTGCGTGTGGCTCCCGAGGAGCACCCCGTGCTGCTGACCGAGGCCCCCCTGAACCCCAAGGCCAACCGCGAGAAGATGCCCAGGTGAGTGGCCCGCTACCTCTTCTGGTGGCCGCCTCCCTCCTTCCTGGCCTCCCGGAGCTGCGCCCTTTCTCACTGGTTCTCTCTTCTGCCGTTTTCCGTAGGACTCTCTTCTCTGACCTGAGTCTCCTTTGGAACTCTGCAGGTTCTA
+
CCCCCBCCFFFFGGGGGGGGGGHHGGGFHGHHHGGGGGGGGHHHHGGGGGGGHHGHHHHGGGGGGGGGGGGHHHHGGGGHGHHHHGGGGGGGGGHGGHGHHF/FGHGCFGGGHH--->-FGHFHG00D=CEFCDGGGGHGFFGFH9F90;FFBFGG.@--;.:B-CDF;FFB000;B0FFF090:90;:0BBB=AFFFFF?BADDFB/90BBFF90:B90FB/;/9:90BBFFBF0FBF000BFFFAFF9:
@M05620:37:000000000-D9766:1:1101:11905:6756 1:N:0:14
GAGGCTGCTTTGGAAGAGCACACGTCTGAACTCCAGTCACTCCTTACAATCTCGTATGCCGTCTTCTGCTTGAAAAAAAAAAACAAGCACGATATCGCAAAGGCCTCTAACCTATTTACATACAACACCACGAGAAACGAAGCTCATAACAGAGTACAACCAATCCGACGCCAGGTCTATAAAAGCACAGAGATAGGGGAGACTCCAACAATACTAAACGAAAATAAAAGTACCATGCACAAAACAAAGGT
+
AA?AAB?AFFFFGGGGGGG4FBGEFHHGFFFHHHHFDBEG5BGABD3BDFGHHFGDHGHHCAAFFHHGAGHHEHDFFEE//>/>1/0/00/////4?////30//101?11011112222221111/////////?10....-111110/00</00000/...///..----;-.9/00000000.//////:0;0/...-9./////;../;//////....;/////;//9/99/////....9../.:
@M05620:37:000000000-D9766:1:1101:24251:6758 1:N:0:14
ACCACACCTTCTACAATGAGCTGCGTGTGGCTCCCGAGGAGCACCCCGTGCTGCTGACCGAGGCCCCCCTGAACCCCAAGGCCAACCGCGAGAAGGCACAGGTGCGTGGCCCGCTACCTCTTCTGGTGGCCGCCTCCCTCCTTCCTGGCCTCCCGGAGCTGCGCCCTTTCTCCCTGGTTCTCTCTTCTGCCGTTTTCCGTAGGACTCTCTTCTCTGCCCTGCGTCTCCTTTGGACCTCTGCCGGTTCTCGA
+
CCCCCCCCFFFFGGFGGGGGGGHHGGGBEGHGHGGGGGGGGHHHHGGGFGGGHHGHHHHGGGGGGGGGGGGHHHHGGGGHGHHHHGGGGFGGG/?FF0??GAGF1<FEGFHHGGGGGHHHHHHHHHHHGHHCGGGGHGHHGGGGGGFFFGGGGGGG-AFGGGFFFFFFFFFFFFF/.FFFFFFFFFFFFFFF9DFFFFFFADAFFFFFFFFFFFFFEFFF?EFFDFFFFFFFE//;BFFBF;@DFFAB/AB
@M05620:37:000000000-D9766:1:1101:26092:6782 1:N:0:14
GAGGATGACATGGAAGAAACTGACAAGCTAGGGAAAAAAGATAGGAAGAGCAAAAGTATAAAATCCAGTCACTCCTGAGCATATCGTATGCCTTGTTCTGATAGAAAAAACAAAAAGACAAAAAAAAACAAAAAAAAAAGAGAAAATAAAAAAAAAAAATAGAACAATAAAGCAGAAAAAAGAAAACAAGAGATGACGAAAAAAAATAAGAGAGATAAATTAATCACGCATAAAACACGGAAGTGTAAGTT
+
11>>11B111B@A11AAF1B11B1FGG01AB0B00B0B0E/BABB1DB0B0ABA0BB222221AAB1121AB2B01B10B@112B>00B0211111B@B12B2B1B100>>//00?//0000<////>///00////>-..0<///0000=0-------.00000//0900009////9-9---/-/------/;//----------/////---////////;///-----////-------//;///;/
@M05620:37:000000000-D9766:1:1101:24551:6782 1:N:0:14
AGTGCCAGCTCTCAATCGCACAGGGGACCCAGGGCCTGGCCCCTCCATCCAGAAAACCTATGACCTCACCCGCTACCTGGAGCACCAACTCCGCAGCTTGGCTGGGACCTATGTGAGTATCCAGCGTAGGAATCTGGGAGTTGGGGAGGAGTGAGGAGTTGGGGAAAGACAGTCCTAACCGTGGAGGGTTCTGGTAAATGATGGGGTGAGGAGGGGCTCTTTGGCTCCCACCAGTCCCCCTGTCTGGTCTA
+
BBABBFFFCFFFGGGGGGGGGGHHGGGGGGHHGGGGGGHHHHGHGGHHHHHHHHGFHGHHHHHHHHHHHHHGGGGGHHHHHHHHHHHHGHHHGGGGGHFHDHHGGGHHGHGHHFFH3FHHHHHHHGFGGGHHHHHGHHGGGHHHGGGGGGEHHHHHGGHHHHGGE?EFHHFHG:GHHHHHGGEGGGGGAFFFGGFGGGGGGGGGGGFFFFFFFFF;ACFFFFFFFFFFFFFFFFFFFFFFFFFFFFFFFFF
@M05620:37:000000000-D9766:1:1101:24224:6799 1:N:0:14
ACCACACCTTCTACAATGACCTGCGTGTGGCTCCCGAGGAGCACCCCGTGCTGCTGACCGAGGCCCCCCTGAACCCCAAGGCCAACCGCGAGAAGATGCCCAGGTGAGTGGCCCGCTACCTCTTCTGGTGGCCGCCTCCCTCCTTCCTGGCCTCCCGGAGCTGCGCCCTTTCTCACTGGTTCTCTCTTCTGCCGTTTTCCGTAGGACTCTCTTCTCTGACCTGAGTCTCCTTTGGAACTCTGCAGGTTCTA
+
A>1>AAAAFFF1BBG13BG1B110E0AA00BFGF0AA//A/GAGE/EEAEEFDAGGD0GGCE?/>E>>EEFGHHHGGGGFEHHHHGGGG@CCGGHHHFFHHHHFHHHHHHEGHHGGGGGHHHHHHHHHHHCHHGGGGGHGHHGHHGGGGGGGGGGGGG9AAGGGG@F@@FFFFFFFFFFFFFFFFFFFFFFFF@FFFFFFFFFFFFFFFFFFFFFFFFFFFFFFFFFFFFFFFFFFFFFFFFFFFFFFFFF
@M05620:37:000000000-D9766:1:1101:23985:6816 1:N:0:14
AGTGCCAGCTCTCAATCGCCCAGGGGACCCAGGGCCTGGCCCCTCCATACCGAAAACCTATGACCTCACCAGCTACCTGGAGCACCAACTCCGCAGCCTGGCTGGGACCTATGTGAGTATCCAGCGTAGGAATCTGGGAGTTGGGGAGGAGTGAGGAGTTGGGGAAAGACAGTCCTCACCGTGGAGGGTTCTGGTAAATGATGGGGTGAGGAGGGGCTCTTTGGCTCCCACCAGTCCCCCTGTCTGGTCTA
+
A1>>AFD1AFFFGGGGGAC1A?FC?EEEEE0FF0EF/FCE0AEHCEEHHG0//A//BEGFH12BGGEC>G1B/BBF0GE>GAHGHG0F?GHHG//>>/BFF0GF//B</0B11>D>GGHHHHFHHGG<CGGDFGHGHGCFCGFHGG.-@.CGH0GH0EFHHGGGC..C/GGHHHHH0;CHGGGG.EGGCGGGGGFFFGGGEGGGGGF@FFFBFF@;;@EFFFEFFEFEE-ABEFFFFFFF@FFFFF/BFF:
@M05620:37:000000000-D9766:1:1101:5716:6821 1:N:0:14
ACCACACCTTCTACAATGAGCTGCGTGTGGCTCCCGAGGAGCACCCCGTGCTGCTGACCGAGGCCCCCCTGAACCCCAAGGCCAACCGCGAGAAGATGACCCAGGTAGGTGCCCGCTACCTCCTCTTGGTGCCGGCTTCCTCCTTCCTTGCCTCCCCGGGCTTCGCCCTTTCTCACTTGGTCTCTCTTCTTGCGGTTTCCCGAAGACTCTCTTCTCTTGCCTTATGCTCCTTTTGGAATCTTCAGGGTTCT
+
AAAABAAAFFFFFGGDGGFEFEFFEFGEHDGHHFGEGGGFGHHHHGGGGCGGFBFHHHHGGGGGGGFGGGGGHHGGGGGHEHHHEGGCGGBFCGHHGH>GHC/FC111/??1FH/----><1.>/00<00<0<--;:-:C:0C/C0;00;/;00;E.--;-;./-.=A-/B///;B//;/9////99;//9/;--;BF/F/9.-;.//////99;/;///;://////9;/;F/9-9////:///;9B..9
@M05620:37:000000000-D9766:1:1101:24532:6821 1:N:0:14
AGTGCCAGCTCTCAATCGCACAGGGGACCCAGGGCCTGGCCCCTCCATCCAGAAAACCTATGACCTCACCCGCTACCTGGAGCACCAACTCCGCAGCTTGGCTGGGACCTATGTGAGTATCCAGCGTAGGAATCTGGGAGTTGGGGAGGAGTGAGGAGTTGGGGAAAGACAGTCCTAACCGTGGAGGGTTCTGGTAAATGATGGGGTGAGGAGGGGCTCTTTGGCTCCCACCAGTCCCCCTGTCTGGTCTA
+
CCBBCFFFCFFFGGGGGGGGGGHGGGGGGGHHGGGGGGHHHHGHGGHGHHHHHHHHHGHHHHHHHHHHHHHGGGGGHHHHHHHHHHHHGHHHGGGGGHHHGHHGGGHHGHHHHHHHHHHHHHHHHGGGGGHHHHHHHHHGGHHHGGGGGGGHHHHHHGHHHHGGGGHHHHHHHGHHHHHHGEGGGGGGEFGGGGGGGHHGGGGGGGFFFFFFFFFFFFFFFHHFFFFFFFFFFFFFFFFFFFFFHFFFFFF
@M05620:37:000000000-D9766:1:1101:8216:6828 1:N:0:14
ACCACACCTTCTACAATGAGCTGCGTGTGGCTCCCGAGGAGCACCCCGTGCTGCTGACCGAGGCCCCCCTGAACCCCAAGGCCAACCGCGAGACGGGGCAGGTGTGTGGGCCGCTCCCTCTTCTGGTGGGCGCCTCCCTCCTTCCTTGGCTCCCGGGGATGTGCCCTTTCTCCCTGGTTCTCTCTTCTGCCGTTTTCCGTAGGAGTCTCTTCTCTCCCCTGCGTCTCCTCTGGGGCTCTGCGGGTTTTCGA
+
BCCCBCCCFFFFGGGGGGGGGGHHGFGBFFHHHGGGGGGGGHHHHGGGGFFGHHHHHHHGGGGGGGGGGGGHHHHGGGGHGHHHHGGGGGCGG<?/</><//=F>>0>?<<>@C@-C.CGHGHHFF;GG-.-A-9EEGFFDFFB/9;0099CAE9--;-9.0;BBFFFF9FFBFB0.:;0;FFFFBBF000@.9BE:9A0.;.0//:BFFFFFFF0//./..;.9;F0B/;:0:-.-;;;9-:=DEAAF9?
@M05620:37:000000000-D9766:1:1101:19076:6843 1:N:0:14
ACCACACCTTCTACAATGAGCTGCGTGGGGCTCCCGAGGAGCACCCCGTGCTGCTGACCGAGGCCCCCCTGAACCCCAAGGCCAACCGCGAGAGGGCCCAGGTGAGTGGCCCGCTACCTCTTCTGGTGGCCGCCTCCCTCCTTCCTGGCCTCCCGGAGCTGCGCCCTTTCTCCCTGGTTCTCTCTTCTGCCGTTTTCCGTAGGACTCTCTTCTCTGCCCTGCGTCTCCTTTGGAACTCTGCCGGTTCTAGA
+
ABBAAABAFFFFGGGGFGAEGEHCEEE22AEGHGGGDEG?EH1FAAECAEGGFHHFFEHE0>>@FGGGGGC0GGHGGGGHGHHHHGGGGGGGG/?CC?>DFGGH1<>GEEGHGGGGGHHHHHHHHGGHDGGGGGGGGGGGGGGGGGBBFGGGGGGGB@BFFFBBFBBFFFFF/BFFAFFFFFFFFFFFFFFBAFFFFFFFFFFFFFFFFFFFFFFF/BFF?9-ABFFFFFFF/:FFFFFFF/B?BFFF//;
@M05620:37:000000000-D9766:1:1101:10065:6845 1:N:0:14
ACCACACCTTCTACAATGCGCTGCGTGTGGCTCCCGAGGAGCACCCCGTGCTGCTGACCGAGGCCCCCCTGAACCCCAAGGCCAACCGCGAGAAGGCACAGGCGGGTGGCCCGCTACCTCTTCTGGTGGCCGCCTCCCTCCTTCTTGGCCTCCCGGCGCTGCGCCCTTTATCCCTGGTTCTCTCTTCTGCCGTTTTCCGTAGGATTCTCTTCTCTGCTCTGCGTCTCCTATGGTTCCCTGCTGGTTCTCGA
+
ABBA>AA>>CFFGGGGFGAAE2A2EBEBA2FCABFA2EEEEHFHHFE0BBEFFGHHGFH>>ECEG>EEGGGGC?GEFGGG/EGHHGF/>@><</?0<<?<?F/<-<ACG.;C@CC@B/;CFFFFBBFFD.;;9BEDGGF:DFFF/;////;AEF.=-999;.;=DBBFF/;FFFFFEFF;BFFFFFFFFFF@;9FF9BAB.9AF/9BFFFFFFFFEB/;/;;-9@DFFF/;//;/;/;:/9:9B/;:;999
@M05620:37:000000000-D9766:1:1101:16812:6848 1:N:0:14
ACCACACCTTCTACAATGAGCTGCGTGTGGCTCCCGAGGAGCACCCCGTGCTGCTGACCGAGGCCCCCCTGAACCCCAAGGCCAACCGCGAGAGGGCCCAGGTGCGTGGCCCGCTACCTCTTCTGGTGGCCGCCTCCCTCCTTCCTGGCCTCCCGGAGCTGCGCCCTTTCTCCCTGGTTCTCTCTTCTGCCGTTTTCCGTAGGACTCTCTTCTCTGCCCTGCGTCTCCTTTGGACCTCTGCCGGTTCTAGA
+
BBBBBBBBFFFFGGGGGGGFGFHFGFGBGGHHHGGGGGGGGHHHHGGGGGGGHHHHHHHGGGGGGGGGGGGHHHGGGGGHGHHHHGGGGGGGG/?CD?>DHGGH1>FEG?GHGGGGGHHHHHHHHD=GGGGCGGGGGGGGGGGGGG0BGGGGGGGGGGGFFFFFFFFFFFFFFFFFEFFFFFFFFFFFFFFFDFFFFFFFAFDFFFFFFFFFFFFFEFFF?.BDFFFFFFFFF;/;FFFFFBDCBFEF/:9
@M05620:37:000000000-D9766:1:1101:14206:6869 1:N:0:14
AGTGCCAGCTCTCAATCGCACAGGGGACCCAGGGCCTGGCCCCTCCATCCAGAAAACCTATGACCTCACCCGCTACCTGGAGCACCAACTCCGCAGCTTGGCTGGGACCTATGTGAGTATCCAGCGTAGGAATCTGGGAGTTGGGGAGGAGTGAGGAGTTGGGGAAAGACAGTCCTAACCGTGGAGGGTTCTGGTAAATGATGGGGTGAGGAGGGGCTCTTTGGCTCCCACCAGTCCCCCTGTCTGGTCTA
+
ABAABFFFCFFFGGGGGGGGGGHHGGGGGGHHGGGGGGHHGHGHGGHHHHHHGHHHFGGHHHGHHHHHHHHGGGGGHEHGHHHHHHHHGHHHGGGGGGHHGHHGGGHHGHHHHHHHHHHGHHHHHGEGGGHHHHHHHHHGGHHHGGGGGGGHHHHHHGHHHHGGGGHHHHHHHHHHHHHHGGEGGGGG;AFGGGGEFGGGGGGGGGFFFFFBFFFFFFFFFFFFFFFFFFFFFFFFFFFFFFFFFFFBFBB
@M05620:37:000000000-D9766:1:1101:14415:6892 1:N:0:14
ACCACACCTTCTACAATGAGCTGCGTGTGGCTCCCGAGGAGCACCCCGTGCTGCTGACCGAGGCCCCCCTGAACCCCAAGGCCAACCGCGAGAAGATGCCCAGGTGAGTGGCCCGCTACCTCTTCTGGTGGCCGCCTCCCTCCTTCCTGGCCTCCCGGAGCTGCGCCCTTTCTCACTGGTTCTCTCTTCTGCCGTTTTCCGTAGGACTCTCTTCTCTGACCTGAGTCTCCTTTGGAACTCTGCAGGTTCTA
+
BABBABCAFFFFGFGGGGBGGGHHGAFBAEGFGBFEAFAEEHGHHGGEEEEGFHHHHHHAF@CEFGGGGGGHFHHGGGGHGGGHHGGGDD>BCGHFHHHHHHHGHHGHHHGGHHGGGGFHHHHHHHHGHHGHHGGGGGGGHHGHHGGGFGGFFGGGGG-ACFGGAFFFFFFFFFFFFFFFFBFFFFFFBFFFFFFFFFFFFBADFFFFFFFFFFFFFFFFFFF/BFFFFFFFFFFFFFFFFFFFFFFFFF:
@M05620:37:000000000-D9766:1:1101:17753:6900 1:N:0:14
ACCACACCTTCTACAATGAGCTGCGTGTGGCTCCCGAGGAGCACCCCGTGCTGCTGACCGAGGCCCCCCTGAACCCCAAGGCCAACCGCGAGAAGATGCCCAGGTGAGTGGCCCGCTACCTCTTCTGGTGGCCGCCTCCCTCCTTCCTGGCCTCCCGGCGCTGCGCCCTTTCTCACTGGTTCTCTCTTCTGCCGTTTTCCGTAGGACTCTCTTCTCTGACCTGAGTCTCCTTTGGAACTCTGCAGGTTCTA
+
BBBBBBBBFFFFGGGGGGGGGFHGGGGEHGHHHGGGGGGCFHGHHGGGEEGGHHGHHHGGGGCGGGGGGGGHHHHGGGGHGHHHEFGGGGCGGGHHHBHHB2FGG1GFGHGEHHGG?-AGHHHHHHHHHHGHHGGGGGHGHHGHFGGGGGGFGGGFG?-9?FAFFFFFFFFFFF/BFFFFFFFFFFFBFFFFFFFFFFFFFFFDFBBFFFFFFFFFFB/;FFB/9BF/FFFFFF///99BFFF/BFFFFFF
@M05620:37:000000000-D9766:1:1101:18122:6903 1:N:0:14
AGTGCCAGCTCTCAATCGCACAGGGGACCCAGGGCCTGGCCCCTCCATCCAGAAAACCTATGACCTCACCCGCTACCTGGAGCACCAACTCCGCAGCTTGGCTGGGACCTATGTGAGTATCCAGCGTAGGAATCTGGGAGTTGGGGAGGAGTGAGGAGTTGGGGAAAGACAGTCCTAACCGTGGAGGGTTCTGGTAAATGATGGGGTGAGGAGGGGCTCTTTGGCTCCCACCAGTCCCCCTGTCTGGTCTA
+
ABAABFBFBFFFGFGFFFGAEAHAGAEGGGGH2EGECFHGGHGHGGGHHGHGHBGFHGHHHFHHHFFGHHHGG//EHHGHBEGGHH1?EFHFAGCGGEGGGHHGGGHHGHHHHHHHGHHGGHHFHGGDDGHHHHHHGHCCFHHHGGGGGGEGGBGFGGHHHHGGFDFFHHHHHHGHHHHFGGABEEDGEFFGGGFFFGGFGGGGGGFBFFFFFFBBB?FFFFBFFFFFFFFFEFFFFFFF?EFFFFFFFF/
@M05620:37:000000000-D9766:1:1101:10846:6905 1:N:0:14
AGTGCCAGCTCTCCATCGCACAGGGTACCCAGCGCCTGGCCCCTCCATCCAGAAAACCTATGACCTCACCCGCTACCTGGGGCACCCGCTCCGCAGCTCGGCTGGGACCTATGTGAGTATCCAGCGTAGGAATCTGGGAGTTGGGGAGGAGTGAGGAGTTGGGGAAAGACAGTCCTAACCGTGGAGGGTTCTGGTAAATGATGGGGTGAGGAGGGGCTCTTTGGATCCCACCAGTCCCCCTGTCTGGTCTA
+
>>1>>DF11CFFGBGFDEA1E0FAF0011BBB00A0/BFG0GGCGGH1FEFG1FGBFEG1BF2FHABFGGEEE>>EHGBG//?EGGE/>E/?/E///B1?EF<CGGHAGHFBGH2@DHHHHGBGH@E?CC1FGHHHHG0FFFGHG?.@C.<<C0<G0:G/:/@CE.:A/C/BFGGGB0FF?:C@.:C@CFAFFFFB9FFFBFFE?FA@-FE/A?9@@@FFFFFE/BBFFBFBAFFFEFFF@FFFFFFFFFF
@M05620:37:000000000-D9766:1:1101:26889:6907 1:N:0:14
ACCACACATTCTACAATGAGCTGCGTGTGGCTCCCGAGGAGCACCCCGTGCTGCTGACCGAGGCCCCCCTGAACCCCAAGGCCAACCGCGAGAAGATGCCCAGGTGAGTGGCCCGCTACCTCTTCTGGTGGCCGCCTCCCTCCTTCCTGGCCTCCCGGAGCTGCGCCCTTTCTCACTGGTTCTCTCTTCTGCCGTTTTCCGTAGGACTCTCTTCTCTGACCTGAGTCTCCTTTGGAACTCTGCAGGTTCTA
+
>>A>1>11B3BB3BABFF1BBEGHGEEA0B0BB0AB0AEEAB/BBAE/AEBF1GHFGCGEC@?>BEEGGGAGBGGEGFGGGG?GHFGE>B<><CHBGGHGGHGFFH?FHHE?FHCCC?CHGFGHGHHHGHEGHCCGG:CEHHGGGGGGGGGGG.;EGG-=@FGGG-A@?FFBFFBFFFFFFBFBFFFF9B;BF@BFFFFFBBAFFFFFFFFFFFF/;B9BFFFFBFB/:/BFFFFFFFFFFFFFFFAFFF/
@M05620:37:000000000-D9766:1:1101:15409:6910 1:N:0:14
ACCACACCTTCTACAATGAGCTGCGTGTGGCTCCCGAGGAGCACCCCGTGCTGCTGACCGAGGCCCCCCTGAACCCCAAGGCCAACCGCGAGAGGGCCCAGGTGCGTGGCCCGCTACCTCTTCTGGTGGCCGCCTCCCTCCTTCCTGGCCTCCCGGAGCTGCGCCCTTTCTCCCTGGTTCTCTCTTCTGCCGTTTTCCGTAGGACTCTCTTCTCTGCCCTGCGTCTCCTTTGGAACTCTGCCGGTTCTAGA
+
BBBAABBBFFFFGGGGGGGGGFHFGEEBCAGHHGGEEEGGGHHHHGGGGGGGGHHHHHHGGGGGGGGGGGGHHHGGGGGHEHHHHGGGGGFCC/?CD?>DHGGH1>FEGCHHGG@FGGHHHEHGHG0CE:GGGGGGGEFGGGGGG00C9FFF.EG-9AGFFFF-AFFFFBFF/FFFFFFFFFFFFFFFFFFFDFFFFFFFFFFFFFFFFFFFFFFFBFFFFE=FFFFFFFFFFB/BFFFBFBDFBFFF/;;
@M05620:37:000000000-D9766:1:1101:26192:6912 1:N:0:14
AGTGCCAGCTCTCAATCGCACAGGGGACCCAGGGCCTGGCCCCTCCATCCAGAAAACCTATGACCTCACCCGCTACCTGGAGCACCAACTCCGCAGCTTGGCTGGGACCTATGTGAGTATCCAGCGTAGGAATCTGGGAGTTGGGGAGGAGTGAGGAGTTGGGGAAAGACAGTCCTAACCGTGGAGGGTTCTGGTAAATGATGGGGTGAGGAGGGGCTCTTTGGCTCCCACCAGTCCCCCTGTCTGGTCTA
+
3?>AAFFFBFFFGGGGGGFGGGHHGGGGGGHHGGGGGFHHFHGHGGGHHHGHHFEHHEGHHHGHHHHHHHHGGFGGHHHFGHHHEGHHGFHHGGGGGHHHGHHGDEGHGFFHHH3FGH?GHGFFE/?CFEHHHHFHHHC/?GHGCFGGGF.FCD<.<.<GHHCGGFGGBGHHGFHHHHHG-;EAGGGG.:FGGG9FGGGGGGFFGGFFFFFFFFFFF;EFF//BFBFFFFFFFFBFFFFF;AFFFF/9;B:
@M05620:37:000000000-D9766:1:1101:26875:6920 1:N:0:14
ACCACACCTTCTACAATGAGCTGCGTGTGGCTCCCGAGGAGCACCCCGTGCTGCTGACCGAGGCCCCCCTGAACCCCAAGGCCAACCGCGAGAAGATGCCCAGGTGAGTGGCCCGCTACCTCTTCTGGTGGCCGCCTCCCTCCTTCCTGGCCTCCCGGCGCTGCGCCCTTTCTCACTGGTTCTCTCTTCTGCCGTTTTCCGTAGGACTCTCTTCTCTGACCTGAGTCTCCTTTGGAACTCTGCAGGTTCTA
+
BBABBBCCFFFFGGGGGGGGGGHHGEGECEGGGFGFFGGGFHHHHGGGDGGGHHGHHHHGGGGGGGGGGGEGFHHGGGGHGHHHHGGGGFGGGGHHHGHHHHHGHHHHFHGGHHGGGGGHHHHHHHHFHHGHHGGGGGHGHHGHHGGGGGGGGGGGGF-BFFFFFFFFFFFFFFFFFFFFFFFFFFFFFFFFFFFFFFFFFF?DFBFFFFFFFFFFFFFFFFFFFFFFFFFFFFFFFFFFFFFFFFFFFFB
@M05620:37:000000000-D9766:1:1101:18744:6924 1:N:0:14
ACCACACCTTCTACAATGAGCTGCGTGTGGCTCCCGAGGAGCACCCCGTGCTGCTGACCGAGGCCCCCCTGAACCCCAAGGCCAACCGCGAGAAGATGCCCAGGTGAGTGGCCCGCTACCTCTTCTGGTGGCCGCCTCCCTCCTTCCTGGCCTCCCGGCGCTGCGCCCTTTCTCACTGGTTCTCTCTTCTGCCGTTTTCCGTAGGACTCTCTTCTCTGACCTGAGTCTCCTTTGGAACTCTGCAGGTTCTA
+
AAAAA@3AFFFF5FGAAFFFFAFCEEEEH2GFFGCAEEEAFHHHHGEGE1EEGFFHGGFGGGGGEF@EGGGHHGEEGGGFFHHHGEGGGCBC?ACHFDGHHBC/1?GGHHGG0FDGGGGBGGH00=DFG/EF.C--C:GFHHD/CFGBCFF.9CEFD?-B?BB.BBF;BFFFF9FFFFFFFF/BFF/FFFFFFBFFFFFFFFFDFFFFFFFFFFB/FFFFFFB/BFFFFFFFFFFFFFFFFFFFF.9BFFB
@M05620:37:000000000-D9766:1:1101:13659:6948 1:N:0:14
ACCACACCTTCTACAATGAGCTGCGTGTGGCTCCCGAGGAGCACCCCGTGCTGCTGACCGAGGCCCCCCTGAACCCCAAGGCCAACCGCGAGAGGGCCCAGGTGAGTGGCCCGCTACCTCTTCTGGTGGCCGCCTCCCTCCTTCCTGGCCTCCCGGAGCTGCGCCCTTTCTCCCTGGTTCTCTCTTCTGCCGTTTTCCGTAGGACTCTCTTCTCTGCCCTGCGTCTCCTTTGGAACTCTGCCGGTTCTAGA
+
CCCDDCCCFFFFGGGGGGGGGGHHGFGEFGHHHGGGGGGGGHHHHGGGGGGGGHHHHHHGGGGGGGGGGGGHHHHGGGGHGHHHHGGGGGGGG>?DD?ADHGGH??FHGGHHGGGGGHHHHHHHHGHHDHHGGGGGHGHHGGGGGG0BFGGGGGGGAGGGGGFFFFFFFFFF0FFFFFFFFFHFFFFHHFFFDFFFFFFFFFFF:FFFFFFFHFFF0FFFF.BFFFFFFFFFFFBFFFFFF0;D@DEF0;;
@M05620:37:000000000-D9766:1:1101:11548:6952 1:N:0:14
AGTGCCAGCTCTCAATCGCACAGGGGACCCAGGGCCTGGCCCCTCCATCCAGAAAACCTATGACCTCACCCGCTACCTGGAGCACCAACTCCGCAGCTTGGCTGGGACCTATGTGAGTATCCAGCGTAGGAATCTGGGAGTTGGGGAGGAGTGAGGAGTTGGGGAAAGACAGTCCTAACCGTGGAGGGTTCTGGTAAATGATGGGGTGAGGAGGGGCTCTTTGGCTCCCACCAGTCCCCCTGTCTGGTCTA
+
ABCCCFFFDFFFGGGGGGGGGGHHGGGGGGGHGGGGGGHHHHGHGGHHHHGHFHHHHGHEHHHHHHHHHHHGGGGGHHHHHHHGHHHHGHHHGGCGGHHHDHGEGGGGGHFHGHFHHGHGGHHHHGGGGGHHHHHHHHHGGHGHGGGGGGGHHGHHHGHHGHGGGGHHHHHHHHHHHHHGGEAFFEGGCFGGGGCFGGGGEGGGGGFFFFFFDFFFFDFFFFFFFFFFFFFFFFFFFFFFFFFFFFFFFF0
@M05620:37:000000000-D9766:1:1101:13705:6981 1:N:0:14
GAGGCTGCTTTGGAAGAAACTCATAGACTATGGCAACACTTTCTTCTGGACCCGGACATGAATCCCGTTCCCTCTAGAGAATCTGAAATACCGGCTAATGTTTCAGAACCAAACGCAGGTCACGAACAGACAATGAAAGGATAAGGAGGCAGACAGTGTCGGCACTAAGACATCCTACAAGTGGCAGAGTATGGTACATGAAGGGGTACAGAGAGACACCAAGCCAACCTAAAAACCGCATGTCTGAAATA
+
A?AAAAFAFFD11BFGFB1FD1A3331A3B3DFBFFFB0111D2122D11BB/////A1B112D11/B0B01100112BBG1FF222B@1BF/>@//BGG22F2@2BF>FG////////0111/?/>/0B00011111100@11111?/?/?/<00?1<<.->--00//<0/0<<000/0000:./;:.0:0=/;0;000;00/.-9./000//..//;....../;.-9///9/-;-----/9;/9///;
@M05620:37:000000000-D9766:1:1101:9864:6988 1:N:0:14
ACCACACCTTCTACAATGAGCTGCGTGTGGCTCCCGAGGAGCACCCCGTGCTGCTGACCGAGGCCCCCCTGAACCCCAAGGCCAACCGCGAGAGGGCCCAGGTGAGTGGCCCGCTACCTCTTCTGGTGGCCGCCTCCCTCCTTCCTGGCCTCCCGGAGCTGCGCCCTTTCTCACTGGTTCTCTCTTCTGCCGTTTTCCGTAGGCCTCTCTTCTCTGACCTGAGTCTCCTTTGGAACTCTGCAGGTTCTAGA
+
BCCCCABAFFFFGGGGGGGCGFHHGGGG4ABGHFGE2EFAAF2FHGGFBEFGDGHHHHHGEE?FGGGGGGGG3GHGGGGHGHHGHGGGGGGGFCGFDF>AGFG<???D/?GGFCCCCGH0DGHH<G=<ACG-@FGDGGHGDFGGC=CFFGGCEEGGA-AA/C-@DFFFFFBFFFFFF9FFBFFFFFFFFFFFFFFEFFDFFAA/;:AFFFFFFFFFBFFFFFBFB/BFBBFFFF/9B/FFF/;.AFFBFFB
@M05620:37:000000000-D9766:1:1101:9848:6996 1:N:0:14
ACCACACCTTCTACAATGAGCTGCGTGTGGCTCCCGAGGAGCACCCCGTGCTGCTGACCGAGGCCCCCCTGAACCCCAAGGCCAACCGCGAGAGGGCACAGGCGAGTGGCCCGCTACCTCTTCTGGTGGCCGCCTCCCTCCTTCCTGGCCTCCCGGACCTGCGCCCTTTCTCCCTGGTTCTCTCTTCTGCCGTTTTCCGTAGGAATCTCTTCTCTGCCCTGCGTCTCCTTTGGACCTCTGCCGGTTCTCGA
+
CCCCCCCCFFFFGGGGGGGGGGHHGGGEGGHHHGGGGGGGGHHHHGGGGGGGHHHHHHHGGGGGGGGGGGGHHHHGGGGHGHHHHGGGGGGGG/?/</??GG///>>G.>FHGG-AFHGFHHHGHH:GG:CDGGGGGGGGGGGGGG0BFGGGGGGG--;;/;-@FFFFFFFFFFFFFFFFFFFFFFFFFFFFDFFFFFFF?DDF0BFFFFFFFFFFFFFF.A-DD.FFFFFFF99//BFBF:@FB..;;E9
@M05620:37:000000000-D9766:1:1101:7310:6999 1:N:0:14
ACCACACCTTCTACAATGCGCTGCGTGTGGCTCCCGAGGAGCACCCCGTGCTGCTGACCGAGGCCCCCCTGAACCCCAAGGCCAACCGCGCGAACGCACAGGCGTGTGGCCCGATCCCTCTTGTGGTGGCCGCCTCCCTCCTTACTCGCCTCACGGCGCTGCCCCCTTTCTAAGGGGTTCTCTCTTCTGCCGTTTTCCATCGGACTCTCTTCTCTGCTCTGCGTCTCCTTTGGCCCTCTGCGGGTTATAGA
+
BBBAABBACFFFGGGGGG42EAFEGGGBAEHGH2FE?FGGGHHHHGG0EEEGFHHHHHH0EEGGGGGGGGGHFHGGGGGHGHHHHGGGGG/>B///?<--0>.A.>C..C.C-<-::C0//00;0;;...;9-;.EEE//./;0;00;-;9./..;;9--;A.;.9BFEB////9.-.;AFFF//B////9;:D/./9///...--;F9BFFF;//;/99:/-9@.9/B////9/9;..//9;-99AFF/;
@M05620:37:000000000-D9766:1:1101:23013:7009 1:N:0:14
AGTGCCACCTCTCAATCGCACAGGGGACCCAGGGCCTGGCCCCTCCATCCCGAAAACCTATGACCTCACCCGCTACCTGGAGCACCAACTCCGCAGCTTGGCTGTGACCTATGTGAGTATCCAGCGTAGGAATCTGGGAGTTGGGGAGGAGTGAGGAGTTGGGGAAAGACAGTCCTAACCGTGGAGGGTTCTGGTAAATGATGGGGTGAGGAGGGGCTCTTTGGCTCCCACCAGTCCCCCTGTCTGGTCTA
+
A1A1AFF1>BFFGGGFGFFFGAG0FE0EAA00A0EECGHCAHGEGECGFC/B//AAFFHGFG2FHFH1FFGEGC@FHFHHGHHHHHHHE0GGGE?E@FGFAEFE0BF>FGGDGGD2FFFFGHFFG@?<@FF1FFDF1?FFCHGB--FCCCFGA0DGFG<FB/@-:.CGHHHFHHCCCBFGG.;99EBG9CAFFFFB00CBFGFBF?A9EA-9A->@@@FFFFFFFFFEFFABFFFFFFEA@FFFFFFFBF;
@M05620:37:000000000-D9766:1:1101:21754:7011 1:N:0:14
AGTGCCAGCTCTCAATCGCACAGGGGACCCAGGGCCTGGCCCCCCCATCCAGAAAACCTATGACCTCACCCGCTACCTGGAGCACCAACTCCGCAGCTTGGCTGGGACCTATGTGAGTATCCAGCGTAGGAATCTGGGAGTTGGGGAGGAGTGAGGAGTTGGGGAAAGACAGTCCTAACCGTGGAGGGTTCTGGTAAATGATGGGGTGAGGAGGGGCTCTTTGGCTCCCACCAGTCCCCCTGTCTGGTCTA
+
>11>A1@FAF1DAFGB1AAC1EEGAEEGF0FGFEE/B/GCGHGEGG?HAFGBG01BGE0FGHHH1@@FHHHGGE>EHGHGFHH/0FFGF0FEEEGGGGGHGHHGCGHHGHHHHHGHHHHHHHHHH?ACGGHHHHFHEB>FCHHG?@CCGFEHA00CGCHHHHCCGGGGGGGGGGGGGGGG?EEGGGGG.AFFFFFFFFFFFFFFFFF@FFFFFF@@??FFFF/BFFFFFFFFFFFFFFFF@FFFFFFFFF9
@M05620:37:000000000-D9766:1:1101:12683:7027 1:N:0:14
ACCACACCTTCTACAATGAGCTGCGTGTGGCTCCCGAGGAGCACCCCGTGCTGCTGACCGAGGCCCCCCTGAACCCCAAGGCCAACCGCGAGAAGATGCCCAGGTGAGTGGCCCGCTACCTCTTCTGGTGGCCGCCTCCCTCCTTCCTGGCCTCCCGGAGCTGCGCCCTTTCTCACTGGTTCTCTCTTCTGCCGTTTTCCGTAGGACTCTCTTCTCTGACCTGAGTCTCCTTTGGAACTCTGCAGGTTCTA
+
CCCCCCCCFFFFGGGGGGGGGGHHGGGGHGHHHGGGGGGGGHHHHGGGFGGGHHHHHHHGGGGGGGGGGGGHHHHGGGGHGHHHHGGGGGGGGGHHHHHHHHHGHHHHHHGGHHGGGGGGHHHHHHHGHHGHHGGGGGHGHHGHFGGGGGGGGGGGGF-;-FGGGGFFFFFFFFFFFFFFFFFFFFFFFFFFFFFFFFFFFF?DFFFFFFFFFFFFFFFFFFB/BFFFFFFFFFFFFFFFFFFFFFFFFFB
@M05620:37:000000000-D9766:1:1101:15162:7032 1:N:0:14
ACCACACCTTCTACAATGAGCTGCGTGTGGCTCCCGAGGAGCACCCCGTGCTGCTGACCGAGGCCCCCCTGAACCCCAAGGCCAACCGCGAGACGGCCCAGGTGGGTGGCCCGCTACCTCTTCTGGTGGCCGCCTCCCTCCTTCCTGGCCTCCCGGAGCTGCGCCCTTTCTCCCTGGTTCTCTCTTCTGCCGTTTTCCGTAGGACTCTCTTCTCTGCCCTGCGTCTCCTTTGGAACTCTGCAGGTTCTAGA
+
AAAAAAAAFFF1GGGGGEGFFE1B0BABCEHHHGGFGGGGGFHHCFGGAEGGHFFHHHBECECGGGGGGGGHHHHGGGGHGHHHFGGGGGGCC<?CC/>/FFGH/>CACGHHGCCCGHHGGHFHHHHFCCGCGGGGGGFBFGGGFGFGGGGGGGGGG@@FFF;@F@@FFFFF/;BFFBFFFFFFFFFFFFF@BFFFFFFFFBBFFFFFFFFFFFFFFFFFF->B@AFFFFFFF9/B/FFFF/;-AFFF9FB
@M05620:37:000000000-D9766:1:1101:9347:7041 1:N:0:14
ACCACACCTTCTACAATGAGCTGCGTGTGGCTCCCGAGGAGCACCCCGTGCTGCTGACCGAGGCCCCCCTGAACCCCAAGGCCAACCGCGAGAAGGCGCAGGTGCGTGGACCGCTACGTCTTCTGCGGGCCGCCCCCCGCGTTCTTGGCCTCCCGGAGCTGCGCCCTTTATCGCTGGTTCTCTCTTCTGCCGTTTTCCGTAGGACTCTCTTCTCTGCCCTGCGTCTCCTCTGGACCTCTGCTGGTTCTCGA
+
AA?1AAAAFFFFGFGGFF1AGFHGG0EAAACG1FFECGEEGHHHHGGGEEGGFHHGHHGE@ECGGEGGGGG0CFHGGGAG//GHGGA<CC/<C/?<//<///0?</<>-.1F@CC--.<.C<00;0---------9-9----9--/9/9//9-9-9--;-//;>-@-/9///-;A--;/9/9;BFB/FF//---;E//-9--;//9;FB///9BF//:9/--9;-99;/-/:/B---;BBB//99:BF/EF
@M05620:37:000000000-D9766:1:1101:20653:7042 1:N:0:14
AGTGCCAGCTCTCAATCGCACAGGGGACCCAGGGCCTGGCCCCTCCATCCAGAAAACCTATGACCTCACCCGCTACCTGGAGCACCAACTCCGCAGCTTGGCTGGGACCTATGTGAGTATCCAGCGTAGGAATCTGGGAGTTGGGGAGGAGTGAGGAGTTGGGGAAAGACAGTCCTAACCGTGGAGGGTTCTGGTAAATGATGGGGTGAGGAGGGGCTCTTTGGCTCCCACCAGTCCCCCTGTCTGGTCTA
+
A33AAFFCAFFFGFGFDGFEEAHAGEEE?A2GEAEEFGHFCGGFGGFFDAAGB33ABAAFGHBGHHHFHHHGG//>GGHHFGHGHE1?EG3F?EEECGGEEGHEFE0BEHC11B2B?FBFGDGBC@D/B/<1FGF11C0/CF1</-FC?.>0.=0<<E/CH/-:CDC.CG:GHHHHGHHGGG.BAE.BGGGGBF9;9;CB0FBFEDFBEFFF??--@BE9BBBBBFFEE.9A.AFFFBEF;.BFFFFF/FB
@M05620:37:000000000-D9766:1:1101:19414:7059 1:N:0:14
ACCACACCTTCTACAATGAGCTGCGTGTGGCTCCCGAGGAGCACCCCGTGCTGCTGACCGAGGCCCCCCTGAACCCCAAGGCCAACCGCGAGAAGACCCCGGAGGTTGGCCCGCCACCTCTTCTGGTGGCCGCCTCCCTCCTTCCTGCCCTCCCCGCGCTGCTCCCTTCTTTCTTGGTTCTCTCCTCTGCCGCTTTCCGTCGTACTCTCCTCTCCTCCCTGCTTCTCCTTTGTTACTCTGCTGCATCTTGT
+
CDCCDDCCFFFFGGGGGGGGGGHHGGGEHGHHHGGGGGGGGHHHHGGGGGGGHHHHHHHGGGGGGGGGGGGHHHHGGGGHGHHHHGGGGGGGGCH222/////>-.0<>11.-<--=.<C0DGH00<CDA.ADG.CE./;EG0C:F00:.:EE..--;--@D00;./0/0;000000;.0;000/;BF0B0@--.A0:90.;-:..000/;FF//0//./0.00000;F0000/000000;0B0/00;000
@M05620:37:000000000-D9766:1:1101:14199:7065 1:N:0:14
GAGGCTGCTTTGGAAGAAACTGACAATCCAGGGACACAAGATCGGAAGATCACACGTCTGCACTCCAGTCACTGCGGAGAATCTCGTATGCCGTCTTCTGCTTTAAAAAAAAAACAACCAATCTTACCTTTCCGAACTCCCACAATCCTATCCTACCACCTTTCCTCCCTCTCTTCCTTTTTCACTCTTCTACCTTTTGCCGCTTCCCTTTCTCCCCGTACCACCACTTCAACTACAGCTCTCCCTTTGCT
+
AAAAABFBFBDDGA5BEGGGGGHBBGBBBBF4BFBFGHDFFHECE?BA25BBBBE0BFGF5DEFB23ADBDBD53B00>/BFBG@BBEG3BB/?EB?BF44BBBBF3BFE/>B>//<////2<222@211111/////=1>00..11<1111<000<0<..000000/.://;0000000:0/0<0<:0;0009099000:---..:/00000009.-.;9.//9:.//:///9////;;B//999///;/
@M05620:37:000000000-D9766:1:1101:19309:7065 1:N:0:14
ACCACACCTTCTACAATGAGCTGCGTGTGGCTCCCGAGGAGCACCCCGTGCTGCTGACCGAGGCCCCCCTGAACCCCAAGGCCAACCGCGAGAGGGCCCAGGTGAGTGGCCCGCTACCTCTTCTGGTGGCCGCCTCCCTCCTTCCTGGCCTCCCGGAGCTGCGCCCTTTCTCACTGGTTCTCTCTTCTGCCGTTTTCCGTAGGACTCTCTTCTCTGACCTGAGTCTCCTTTGGAACTCTGCAGGTTCTAGA
+
BBABBBAAFFFFGFGFDGGGGGHHGFDGH2FHHGGCFGGCGHHHHGGGGCGFHHHHHHHGGGGGGGGGGGGGHGHGGGGHGGHHHGGFGCGCCDGGGGGGFGGF1?FGGGHHGGGGGHHHHHHHHDDCDGHDGGGGHGHHGGGGGGEGGGGGGGGFGCFGGGFFFFFFFFFFBFFFFFFFFFFFFFFFFFFFDFFFFFFFFFDFFFFFFFFFFFFFFFFFB/BFFFFFFFFFFFFFFFFFF/FFFFFFFF:
@M05620:37:000000000-D9766:1:1101:10512:7108 1:N:0:14
AGGGCCAGCTCTCAATCGCACAGGGGACCAAGGGCATGGCCCCTCCATCCAGAAAACCTATGACCTCACCCGCTACCTGGAGCACCCACTCCGCAGCTTGGCTGGGACCTATGTGAGTATCCAGCGTAGGAATCTGGGAGTTGGGGAGGAGTGAGGAGTTGGGGAAAGACAGTCCTAACCGTGGAGGGTTCTGGTAAATGATGGGGTGAGGAGGGGCTCTTTGGCTCCCACCAGTCCCCCTGTCTGGTCTA
+
>>1>AA1>AFFFFAF311A1EACGCEEA00BFBAF/0ABG0FGFGGHH1BGF101AFEBBFG2GGDBFHGGEE>/EGDD>0BGGCF//?>BBEEC//B<F/CG/?EGHGHFF1FGGDFFFHHFDH@C<BEBFGHHFBF?F?GF1@@.A@.<=G0DG0A</0<CCA.::/CC:GHHHHEHF@GE@.;EGCFFGGE0;CFGGGGGFG-A@AFFFA---9;EBFB/;F/FEFBFFFFFFFFFF@FFFF/B9BF9
@M05620:37:000000000-D9766:1:1101:23350:7148 1:N:0:14
AGTGCCAGCTCTCAATCGCACAGGGGACCCAGGGCCTGGCCCCTCCATCCAGAAAACCTATGACCTCACCCGCTACCTGGAGCACCAACTCCGCAGCTTGGCTGGGACCTATGAGAATATACCGCGTAAAAATCTGGGCGGTGGTGCAGGGAGGGGTGCTGGGGAAACACAGTCATCACCGTGGGGGGCTCTGGAAAAAGATGGGGTGCAGGGGCGCTCTTTGGCTCCCCACAGCCCCCCTCTCTGCTATC
+
AAAABFFFBFFFGGGGGGFGGGHGGGEGGEHHG2EEGGHHHHGHGGGEFFHHGFHHHGGGHFDHHHHHHHHGGEGGHEHHHHHHHGHGGG@GFGGGGF3CEHEFGGHHGHHHHB333233333<B/B///11<1?G<G//-<<C.C000.:..:--.;.09/.-;.9/;.;.0;9;000/;..9-9--9@.B///;/....;BFFD.;.//.9;--;-AE/B//;/;.A..9;..;9A@9;.;BBF//F9/
@M05620:37:000000000-D9766:1:1101:20592:7151 1:N:0:14
AGTGCCAGCTCTCAATCGCACAGGGGACCCAGGGCCTGGCCCCTCCATCCAGAAAACCTATGACCTCACCCGCTACCTGGAGCACCAACTCCGCAGCTTGGCTGGGACCTATGTGAGTATCCAGCGTAGGAATCTGGGAGTTGGGGAGGAGTGCGGAGTTGGGGAAAGACAGTCCTAACCGTGGAGGGTTCTGGTAAATGATGGGGTGAGGAGGGGCTCTTTGGCTCCCACCAGTCCCCCTGTCTGGTCTA
+
AAAABFFFBFFFG4GGFGGGGGHHFEFGGGHHGGGGGGHHHHGHGGGHHHHHHGHFGGHHHHHHHHHHHHHGGEGGHHHHHHHHHHHHGHHHGGGGGHGHGHHGGGHHGHHHHH33FHHHHBGHHG/?CDFHHHHHH0<?EGHHG-.>-.>>.0<--<CHHHG-.;C.:CGGFGGGGGGGGGGGAEGGCFGGGGFFBFGFFFFFFFFFFFEBFFFFFFFFFFFFFFFFFFFFFFFFFFFFFFFFFFFFFFF
@M05620:37:000000000-D9766:1:1101:12884:7164 1:N:0:14
ACCACACCTTCTACAATGAGCTGCGTGTGGCTCCCGCGGAGCACCCCGTGCTGCTGACCGAGGCCCCCCTGAACCCCAAGGCCAACCGCGAGAGGGCCCAGGTGAGTGGCCCGCTACCTCTTCTGGTGGCCGCCTCCCTCCTTCCTGGCCTCCCGGAGCTGCGCCCTTTCTCACTGGTTCTCTCTTCTGCCGTTTTCCGTAGGACTCTCTTCTCTGACCTGAGTCTCCTTTGGAACTCTGCAGGTTCTAGA
+
BBBBBBBAFFFFGGGGGGGGGGHHGGGGAEFGHGGG2AEA?F1FGGGEEEGGGHHHHHHG>E@EGGGGGGGGFHHGGGGHGHHHGGGGGGFC@ACDDFDGGFFF1FGGG>GGGCGGGHHHHHHHHHGFGCH@CGGGGGGFGGGGFCFFFGGFGGGGF=DFFFBFFFFFFFFFFFFFFBFFFFFFFFFFFFFFFFFFFFFFFFD/;BFFFFFFFFFFFFBFFFBFFFFFFFBFFFFFFBFFFFFFAFFFFF:
@M05620:37:000000000-D9766:1:1101:23342:7169 1:N:0:14
AGTGCCAGCTCTCAATCGCACAGGGGACCCAGGGCCTGGCCCCTCCATCCAGAAAACCTATGACCTCACCCGCTACCTGGAGCACCAACTCCGCAGCTTGGCTGGGACCTATGTGAGTATCCAGCGTAGGAATCTGGGAGTTGGGGAGGAGTGAGGAGTTGGGGAAAGACAGTCCTAACCGTGGAGGGTTCTGGTAAATGATGGGGTGAGGAGGGGCTCTTTGGCTCCCACCAGTCCCCCTGTCTGGTCTA
+
CCABCFFFDFFFGGGGGGGGGGHGGGGGGGHHGGGGGGGHHHGHGGHHHGHHHHHHHGHHHHHHHHHHHHHGGFGGHHHHFGHHHHHHGGHHGGGGGHHHGHHGGGHHGHHHHHHHHHHHHHHHHGGGGGHHHHHHHHHGGHHHGGGGGGGHHHHHHGHHHHGGGGHHHHHHHHHHHHHHGGGGGGGGCFFGGGGGGGGHHHHGGGFFFFFFFFFFFFFFFHHFFFFFFFFFFFFFFFFFFFFFFFFFFFF
@M05620:37:000000000-D9766:1:1101:12861:7171 1:N:0:14
ACCACACCTTCTACAATGAGCTGCGTGTGGCTCCCGAGGAGCACCCCGTGCTGCTGACCGAGGCCCCCCTGAACCCCAAGGCCAACCGCGAGAAGGCCCAGGTGGGTGGCCCGCTACCTCTTCTGGTGGCCGCCTCCCTCCTTCCTGGCCTCCCGGAGCTGCGCCCTTTCTCCCTGGTTCTCTCTTCTGCCGTTTTCCGTAGGACTCTCTTCTCTGCCCTGCGTCTCCTTTGGACCTCTGCCGGTTCTCGA
+
CBCCBCB>CFFFGGGFGGBFGGHHGEGAAEHGHFFF?EEFDGHHHGGEAFEGFHHHHHHAF??FGGGGGGGHBHHGGGGHGHHHHGGGDF>BD/??</??FE1F/>CEF<FGCGG-CCDGHHHHFHGHG;CCFGGGHGGGGGGG;C0;AFGGGGGG-@DFFFFFFFFFFFFFFFFFFFFFFFFFFFFFFFFF;AFFFFFFFFFF:FFFFFFFFFFFFBE0AFFFFFFFF0;BF099/;F0F9;B@D.;:A:
@M05620:37:000000000-D9766:1:1101:25970:7185 1:N:0:14
ACCACACCTTCTACAATGAGCTGCGTGTGGCTCCCGAGGAGCACCCCGTGCTGCTGACCGAGGCCCCCCTGAACCCCAAGGCCAACCGCGAGAAGATGCCCAGGCGAGTAGCCCGCTAGCTCTTCTGGTGGCCGCCTCCCTCCTTCCTGGCCTCCCGGAGCTGCTCCCTTTCTCACTGGTTCTCTCTTCTGCCGTTTTCCGTCGGACTCTCTTCTCTGACCTGATTCTCCTTTGGAACTCTGCAGGTTCTA
+
DDDDDDDCFFFFGGGGGGGGGGHHGGGGHGHHHGGGGGGGGHHHHGGGGGGGHHHHHHHGGGCGGGGGGGGHGHHGGGGHGHHHHGGGGDGGGGHHHGHEG2F///</A0<>1F<---.0=000=D00=<.C:-A:EEHEC/C/CCG0FGF.0::CE?-9-C0B0;BEF00;BF0:F0/;:00;0:BFBFBF0=:./;;0.;.----9/0;;0:F0:009F0/:0;0;0BF0BF/B09F900B00;.009;
@M05620:37:000000000-D9766:1:1101:12371:7187 1:N:0:14
ACCACACCTTCTACAATGAGCTGCGTGTGGCTCCCGAGGAGCACCCCGTGCTGCTGACCGAGGCCCCCCTGAACCCCAAGGCCAACCGCGAGAAGATGCCCAGGTGAGTGGCCCGCTACCTCTTCTGGTGGCCGCCTCCCTCCTTCCTGGCCTCCCGGAGCTGCGCCCTTTCTCACTGGTTCTCTCTTCTGCCGTTTTCCGTAGGACTCTCTTCTCTGACCTGAGTCTCCTTTGGAACTCTGCAGGTTCTA
+
BB@BBBABFFFFGGGGCGGGGGHFEGGGD2FHHGGCEFG?EHHHHGGGE?EFBFGHHHHGGGFGFEEEGGGBGHCGGGGHEHHHGGGCGCFGGGHEF2GHHGHGHGHHHHGGHHGGGFGGHHHHHFHFHGGHHGGGGGHGHHGHGGGGGFGGFGGGFD-@DGGGGGFFFFFFFFFFFFFFFFFFFFFFFFFFFFFFFFFFBFFDD/FFFFFFFFFFEFFFFFFBFFFFFFFFFFFFFFFFFFFFFFFFFF;
@M05620:37:000000000-D9766:1:1101:14610:7193 1:N:0:14
ACCACACCTTCTACAATGAGCTGCGTGTGGCTCCCGAGGAGCACCCCGTGCTGCTGACCGAGGCCCCCCTGAACCCCAAGGCCAACCGCGAGAAGATGCCCAGGTGAGTGGCCCGCTACCTCTTCTGGTGGCCGCCTCCCTCCTTCCTGGCCTCCCGGAGCTGCGCCCTTTCTCACTGGTTCTCTCTTCTGCCGTTTTCCGTAGGACTCTCTTCTCTGACCTGAGTCTCCTTTGGAACTCTGCAGGTTCTA
+
AAAAAAAAFFFFGGGGFGG1D1B1EAAFHCGHFFGGAGG?EHHHHGGGFEGEFFFFGGHGE>@EFA@EGGGEG1CEGGAG/<GGGGE/CCG?//FCDB110FHC?FGGG1/C<G@@@-<GD00<GH0DGH?CGCGGFFC.G:AB09;F9BAFBAEA.-;;A?//-?B>?FFFFFFF/BF/BBFFBB9/FB/BF@9BFE/B-/-9-/9;F/FEFFEFF/FFBB9B99;BFB;FFFFFBB/FF/FBF?FFFF/
@M05620:37:000000000-D9766:1:1101:5433:7198 1:N:0:14
AGTGCCAGCTCTCCATCGCACAGGGTACCCAGCGCATGGCCCCTCCATCCAGAAAACCTATGACCTCACCCGCCACCTGGGGCACCCCCTCCGCAGCTTTGCTGGGACCTATGTGAGTATCCAGCGTCGGACTCTGGGCGTTGGGGCGGCGTGCGGCGTTGGGGCCAGCCAGTCCTAACCGTGGAGGGTTCTGGTAAATGATGGGGTGAGGAGGGGCTCTTTGGCTCCCACCAGTCCCCCTGTCTGGTCTA
+
>>>3>BFFAFFFGGGF5AA2A2FAFB4BBBBF2AA2ABFHGHGHGGHHGABFGHH2BEGGBADGH5BFGHH>E0>BGH3B1/?>EGG/>EE//?/>/B34?3BF?D0GCG1FGHH2FBG1G22@0>E/A///><FGHH.<D?-GC?.C?-;AB.-9-;9@BF=B.-....99;FFBFFB.;9.9AEFB.FFF9FF/9BFFB/9FFD:@EFFFFDBBB?FF/F9BFFF?FB.A;FFFFFF.>EBFFFFFFFF
@M05620:37:000000000-D9766:1:1101:10270:7225 1:N:0:14
AGTGCCAGCTCTCAATCGCACAGGGGACCCAGGGCCTGGCCCCTCCATCCAGAAAACCTATGACCTCACCCGCTACCTGGAGCACCAACTCCGCAGCTTGGCTGGGACCTATGTGAGTATCCAGCGTAGGAATCTGGGAGTTGGGGAGGAGTGAGGAGTTGGGGAAAGACAGTCCTAACCGTGGAGGGTTCTGGTAAATGATGGGGTGAGGAGGGGCTCTTTGGCTCCCACCAGTCCCCCTGTCTGGTCTA
+
CBBBCFFFCFFFGGGGGGGGGGHHFGGGGGHHFGGGGGGHHHGHGGHHHHHHHHHHHGHHHHHHHHHHHHHGGEGGHGHHFGHGHHG1EHHGFGGGGHHHGHHFGGHHGHHHHHHHHHHHHHHHHGDGGGHHHHHHHHHGEHHHGGGGGGGHHHHHHGHHHHGGGGHHHHHHHHHHHHHHGGGGFGGG;CGGGGBFGGGGGGGGGGFFFFFFFFFFFFFFFFFFFFFFFFFFFFFFFFFFFFFFFFEBBF9
@M05620:37:000000000-D9766:1:1101:10250:7234 1:N:0:14
AGGTCCAGCTCTCCATCGCACAGGGTACCCAGGGCCTGGCCCCTCCATCCAGACAACCTATGACCTCACCCGCTACCTGGCGCACCCACTCCGCAGCTTGGCTGGGACCTATGTGCGTATCCCGCGTAGGCCTCTGGGCGTTGGGGCGGCGTGCGGCGTTGGGGCCCGCCCGTCCTCACCGTGGCGGGTTCTGGTAAATGCTGGGGTGAGGAGGGGCTCTTTGGCTCCCCCCCGTCCCCCTGTCTGGTCTA
+
>111>B1BFCCFGAF1BAE1EAFGG00BB1BG0AEB0B/FFEGGGG0FB0BFF/B0BEGFBA2GGDBBGHH/>>>>FF1BB>B>EEE??FH0>E/E/BBBEFGGGGBGGH1FGGH2?FCFHH1/BCG/AE1<FGHGBB.-C@C.@?C-?9;;?A@@9@@@@F@@--9=>?;@@FFF//;FFFF@-@?@@FFFFFFF/FFF/9BFF@A@?FF/9A@?;@FFFFFFFFFFF-A@-@-;BFFF@FFFFFFFFFB
@M05620:37:000000000-D9766:1:1101:23843:7238 1:N:0:14
ACCACACCTTCTACAATGAGCTGCGTGTGGCTCCCGAGGAGCACCCCGTGCTGCTGACCGAGGCCCCCCTGAACCCCAAGGCCAACCGCGAGAAGATGCCCAGGTCAGTGGACCCCAGGCTCCTACGGGAGTCGCCTTCCCTCTTCCAGGTCTTCCGGCAATGGCGCCTTTTTCAGGGGTTTCCCCTTTAGCCCTTTTGCGTAGGCATTTTCTCCATTTACCGCATTTTCATTTGTAACTCACAAGCTACT
+
AA1>AA1AFFFFFGGDBFG1D1B1AA0FA0FG1FFE0AEAAGEGHGCGAAE/1AABFFFEE>/>>>/EEGGCF1CAEG?/><?E/?E<C/CC//011?1<01//111011?1F0/....><0.F11.<-.-.<--...0//0//00000///00;0.----/0//-;;..9///9//--9;9///--;9/////9/BF//-----////////9//////;/-9-;9//9/9B9F/B/99///:/;-////
@M05620:37:000000000-D9766:1:1101:10268:7243 1:N:0:14
AGTGCCAGCTCTCAATCGCACAGGGGACCCAGGGCCTGGCCCCTCCATCCAGAAAACCTATGACCTCACCCGCTACCTGGAGCACCAACTCCGCAGCTTGGCTGGGACCTATGTGAGTATCCAGCGTAGGAATCTGGGAGTTGGGGAGGAGTGAGGAGTTGGGGAAAGACAGTCCTAACCGTGGAGGGTTCTGGTAAATGATGGGGTGAGGAGGGGCTCTTTGGCTCCCACCAGTCCCCCTGTCTGGTCTA
+
AA1>AFFFAFFFGDGEDFGAE?GAFEEEGCFH0FEA/FHHGHGHGGHHHGHHFEGCGGHHHGFHHBGHHHHCE/>EHHFH>EGHHH0>ECHFEA/EEFFFEHGGGGHHGHHHHHHHHHHHHHHHHGGGGGGHHHHHHG<CFHHHGCFGGCCFHDGGGGHHHHGGGGHHHHHHHHHHHHHHGGGGEEGGEGGGGGFFGGGGGGGGGGF@FFFFFF@@@@FFFFFFFFFFFFFFFFFFFFFF@FFFFFFFFFF
@M05620:37:000000000-D9766:1:1101:20829:7259 1:N:0:14
ACCACACCTTCTACAATGAGCTGCGTGTGGCTCCCGAGGAGCACCCCGTGCTGCTGACCGAGGCCCCCCTGAACCCCAAGGCCAACCGCGAGAGGGCCCAGGTGCGTGGCCCGCTACCTCTTCTGGTGGCCGCCTCCCTCCTTCCTGGCCTCCCGGAGCTGCGCCCTTTCTCACTGGTTCTCTCTTCTGCCGTTTTCCGTAGGACTCTCTTCTCTGCCCTGAGTCTCCTTTGGAACTCTGCCGGTTCTAGA
+
CCBCCCCCFFFFGGGGGGGGGGHHGGGFHGHHHGGGGGGGGHHHHGGGGGGGHHHGHHHGGGGGGGGGGGGHHHHGGGGHGHHHHGGGGGGGG>?DGDCGHGFH1>FGGGHHGGGGGHHHHHHHHHGHGHHGGGGGGGGGGGGGGGFGGGGGGGGGGGGFFFFFFFFFFFFF0BFFEFFFFFFFFFFFFFFFADFFFFFF?FFFFFFFFFFFFFFF0FEFF/BFFFFFFFFFFFEFFFFFF0;@;DFFBFB
@M05620:37:000000000-D9766:1:1101:26771:7282 1:N:0:14
ACCACACCTTCTACAATGAGCTGCGTGTGGCTCCCGAGGAGCACCCCGTGCTGCTGACCGAGGCCCCCCTGAACCCCAAGGCCAACCGCGAGAAGATGCCCAGGGGGATGGCCCCCCACCTCTTTCGGTGGCCGCCCCCCTCCTTCCTGGCCCCCCGGCACCGCCCCCTTTCCCCATGGTTTCTTCCTCTGCCGTTTTCCGTTGGCATTCTTTCCCTGTACTGGATTCCCTTTGGAACCTCGCCGGTTTCA
+
CCDCCCDCFFFFGGGGGGGGGGHHGGGGHGHHHGGGGGGGGHHHHGGGGGGGHHHHHHHGGGGGGGGGGGGHHHHGGGGHGHHHHGGGGGGGGGHHHHFHH2/?//<-.<F0FF----.<..0<00<<..C.C--C--<C-.C/<:F00B.F.-<D-@---.9---<C-BF000<:/<BBF.00000<00:0B-9<FF0F.0:.<0000000<0000<:0<000/0000<0<BBF0B0.</<---<-<.00
@M05620:37:000000000-D9766:1:1101:23772:7289 1:N:0:14
ACCACACCTTCTACAATGAGCTGCGTGGGGCTCCCGAGGAGCACCCCGTGCTGCTGACCGAGGCCCCCCTGAACCCCAAGGCCAACCGCGAGAAGATGCCCAGGTGAGTGGCCCGCTACCTCTTCTGGTGGCCGCCTACCTCCTTACTGGCCTCCCGGAGCTGCGCCCTTTCTCACTGGTTATCTCTTCTGCCGTTTTCCGTAGGACTCTCTTCTCTGACCTGCGTCTCCTTTGGAACTCTGCAGGTTCTA
+
1AAAAA1AF@B@BGEDAFGGBDFFEFF0E0A0FEF/BE//E/AFGEAEAA/FAABGHHHGGGGG/E/EGGEHGHC/EAEEFHH//FCCC/@CGAHHH1FGHHEGGC1<?1FFHE->@@CHFHFHG0DHDGFHHGGGC:GHGGGFG0CB0/9FGGGEAA---.//;;B@@FFFEF9BFFFBFB/FFFBFFFFFF@ABFFFFFFA-A/99FFFFFFB/9//;FFF-9;;AFFBFFFFFFBFBBFE/BF-:9B/
@M05620:37:000000000-D9766:1:1101:26446:7303 1:N:0:14
ACCACACCTTCTACAATGAGCTGCGTGTGGCTCCCGAGGAGCACCCCGTGCTGCTGACCGAGGCCCCCCTGAACCCCAAGGCCAACCGCGAGAGGGCGCAGGTGCGTGGCCCGCTACCTCTTCTGGAGGCCGCCTCCCTCCTTCCTGGCCTCCCGGAGCTGCGCCCTTTATCCCTGGCTCTCTCTTCCGCCGTTTTCCGTATGACTCTCTTCTCTGACCTGTGCCTCCTTTAGCACTCTGACGGTTCTCGG
+
1A>>AAAAFFF1FGGCGGGGFFGBEAEGFEHHGGGC0EE/EGHHHGCG//EE111BGFBFGG/ECE/FGGGHHHC>EGCEEEHA<<E@C/BC/////////<<G1-<.<<0G-<@<-C0C000;C00;:;.-;@.;9.//;FFBC09/:A0..9.-----99---;@BB/;99/B/--;BF//://B/---9--9AFFF/--9/;B////;//////;/FB////;/-9;//////9/99/9;-9--//9-
@M05620:37:000000000-D9766:1:1101:7947:7309 1:N:0:14
AGTGCCAGCTCTCAATCGCACAGGGGACCCAGGGCCTGGCCCCTCCATCCAGAAAACCTATGACCTCACCCGCTACCTGGAGCACCAACTCCGCAGCTTGGCTGGGACCTATGTGAGTATCCAGCGTAGGAATCTGGGAGTTGGGGAGGAGTGAGGAGTTGGGGAAAGACAGTCCTAACCGTGGAGGGTTCTGGTAAATGATGGGGTGAGGAGGGGCTCTTTGGCTCCCACCAGTCCCCCTGTCTGGTCTA
+
>>>ABFFFAFFFGGGGGGGGGGHHGGEEGGCEFEEGGGHGHHGCFGHFHHCGHHFHCEAFGHHHHHHFHF1EEEEGHFFHFHHHHG1FEGHHGGGGGHHHGHHF?EG?EGHFHHFHHGHHHHHHHGD<BDBGBGFHHF<FEHDCACACF.>FG00CCEGHHHGGEDEHFFBFCGHHFFEFGDEG.AEACAAF0BCBFGGGBFFGGGDFEFFFFFC9--.;BFF//;FAEFF.:FBFFFFFFEFFFFFBBB/
@M05620:37:000000000-D9766:1:1101:14291:7312 1:N:0:14
ACCACACCTTCTACAATGAGCTGCGTGTGGCTCCCGAGGAGCACCCCGTGCTGCTGACCGAGGCCCCCCTGAACCCCAAGGCCAACCGCGAGAGGGCCCAGGTGCGTGGCCCGCTACCTCTTCTGGTGGCCGCCTCCCTCCTTCCTGGCCTCCCGGAGCTGCGCCCTTTCTCCCTGGTTCTCTCTTCTGCCGTTTTCCGTAGGACTCTCTTCTCTGCCCTGCGTCTCCTTTGGAACTCTGCAGGTTCTAGA
+
BBBBBBBBFFFFGGGGGGGGGGHHGEGEFEHHHGGGGGGGGHHHHGGGGGGGHHGHHHHGGGGGGGGGGGGHHHHGGGGHGHHHHGGGGGDGG>?C<?>?GFFH1>FEGCHHGGGGGHHHHHHHHHDHGHHGGGGGGGGGGGGGGGFGGGGGGGGGGGGFFFFFFFFFFFFF/FFFFFFFFFFFFFFFFFFFDFFFFFFFFFFFFFFFFFFFFFFFFFFFF?AFFFFFFFFFFFBFFFFFF/;FFFFB/B:
@M05620:37:000000000-D9766:1:1101:18458:7321 1:N:0:14
AGTGCCAGCTCTCAATCGCACAGGGGACCCAGGGCCTGGCCCCTCCATCCAGAAAACCTATGACCTCACCCGCTACCTGGAGCACCAACTCCGCAGCTTGGCTGGGACCTATGTGAGTATCCAGCGTAGGAATCTGGGAGTTGGGGAGGAGTGAGGAGTTGGGGAAAGACAGTCCTAACCGTGGAGGGTTCTGGTAAATGATGGGGTGAGGAGGGGCTCTTTGGCTCCCACCAGTCCCCCTGTCTGGTCTA
+
C@ABCFFFCFFFGGGGGGGGGGHGGGFGGGHHGGGGGGHHFHGHGGHGHHHHHHGHHGHHHHHHHHHHHHHGGGGGHHHHHHHHHHHGGGHHGGGGGHHHGHHGGGHHGHHHHHHHHHHHHHHHHGEGGGHHHHHHHHHGGHHHGGGGGGGHHHHHHGHHHHGGGGHHHHHHHHHHHHHHGGFGGGGGCFGGGGFGGGGGGGGGGGFFFFFFFFFFFFFFFFFFFFFFFFFFFFFFFFFFFFFFFFFFFF/
@M05620:37:000000000-D9766:1:1101:24281:7325 1:N:0:14
AGTGCCAGCTCTCAATCGCACAGGGGACCCAGGGCCTGGCCCCTCCATCCAGAAAACCTATGACCTCACCCGCTACCTGGAGCACCAACTCCGCAGCTTGGCTGGGACCTATGTGAGTATCCAGCGTAGGAATCTGGGAGTTGGGGAGGAGTGAGGAGTTGGGGAAAGACAGTCCTAACCGTGGAGGGTTCTGGTAAATGATGGGGTGAGGAGGGGCTCTTTGGCTCCCACCAGTCCCCCTGTCTGGTCTA
+
AAAAAFFFAFFFGFGGG1FGCA0C0AEGEGGHGEGGGCHHHGGHGGHHHHHGHHFHHGHHHHFHHHHHHHHGGGGGHHHHFGHGHHHEGFHHGG?EGFHHGHHGCEHHGHHHHHHHHHHHHHHHGGGGGGHHFHHHHHHGGHHHGGGGGGGHHHHHHGHHHHGGGGHHHHHHFHHHHHHHGGGGGGGGEFGGGGGFFGGGGGGGGGF@FFFFFF@??@FFFFFFFFFFFFFFFFFFFFFF@FFFFFFFFFB
@M05620:37:000000000-D9766:1:1101:19169:7328 1:N:0:14
ACCACACCTTCTACAATGAGCTGCGTGTGGCTCCCGAGGAGCACCCCGTGCTGCTGACCGAGGCCCCCCTGAACCCCAAGGCCAACCGCGAGAAGATGCCCAGGTGAGTGGCCCGCTACCTCTTCTGGTGGCCGCCTCCCTCCTTCCTGGCCTCCCGGAGCTGCGCCCTTTCTCACTGGTTCTCTCTTCTGCCGTTTTCCGTAGGACTCTCTTCTCTGACCTGAGTCTCCTTTGGAACTCTGCAGGTTCTA
+
AAAABBBBFFFFGGGGGGFGGGHHGGGGHGHHHGGGGGGFGHGHHGGGGGGGFHFHHHHGFGFGGGGGGFGHHHHGGGGHGEHFGFEEGG<BDAGHFFHHGHHGFHHHHHEEHHCCDGGHFHHHHHFHGFGHHCFGGGHGHHGHGGGG9/C;BFGGB?AGGGGG?DFFFFFFFFFFFFBFFFFFFFFFFFFFFFFFFFFFFFFFDFFFFFFFFFFFFFFBFFFFFFFFFFFFFFFFFFFFBFFFFFFFFF9
@M05620:37:000000000-D9766:1:1101:25313:7372 1:N:0:14
ACCACACCTTCTACAATGAGCTGCGTGTGGCTCCCGAGGAGCACCCCGTGCTGCTGACCGAGGCCCCCCTGAACCCCAAGGCCAACCGCGAGAAGATGCCCAGGTGAGTGGGCCGCTCCCTCTTCTGGTGGCCGCCTCCCTCCTTCCTGGCCTCCCGGCGCTGCGCCCTTTCTCACTGGGTCTCTCTTCTGCCGTGTTCCGTAGGCCTCTCTTCTCTGACCTGTGTCTCCTTTGGAACTCTGCAGGTTCTA
+
CCCCCCDCFFFFGGGGGGGGGGHHGGGEDGHGHGGGGGGGGHHHHGGGEGGGHHGHHHHGGGGGGGGGGGGHFHHGGGGHGHHFHGGGGGGGGGHHHH22??CE1F1F?F//?F@C<-<</CHD0D<0<<...-;-:E.C:GA/;0/0;/..9;9C.:-AC-@.@FAD=:BBFF0BB0/.9/;FFFFFBF000-:9AF90.:.9A00;AFFFF9FFF000;0;0;;0;FB00;0/0000;B0090;.0;F9
@M05620:37:000000000-D9766:1:1101:13615:7427 1:N:0:14
AGTGCCAGCTCTCAATCGCACAGGGGACCCAGGGCCCGGCTCCTCCATCCAGAAAACCTGTGACCTCACCCGCTACCTGGAGCACCAACTCCGCAGCATGGCTGGGCCCTATGTGAGCATCCAGCGCAGGAATCTGGGAGTTGGGGAGGAGTGAGGAGTTGGGGAAAGACAGTCCTAACCGTGGAGGGCTCTGGTAAATGATGGGGTGAGGAGGGGCTCTTTGGCTCCCACCAGTCCCCCTGTCTGGACTA
+
AAAAAFF11BCFF1GGGGEGEEFFEFG00B0AB0BA/AAE/BF1GHF1AGEA1BBGGFF0DB2DFHHCG00EEE>EGDHCGHHCCGHHGE1FEC@/>0BF0CF/<</?/<0B1BB2F111<01F<</<A@<C1GGGH00<<01<--.A-CA<<0:CBC//0;-;...9F/CBB009CFBA-.;:C?E?...BFB//9;FB9B/9-----:-;:--;@--FFFB/:B/-AF-AAA9///--@AB/B99/;//
@M05620:37:000000000-D9766:1:1101:20214:7436 1:N:0:14
ACCACACCTTCTACAATGAGCTGCGTGTGGCTCCCGAGGAGCACCCCGTGCTGCTGACCGAGGCCCCCCTGAACCCCAAGGCCAACCGCGAGACGGCACAGGCGCGTGGCCCGCTACCTCTTCTGGTGGCCGCCTCCCTCCTTCCTCGCCTCCCGGCGCTGCGCCCTTTCTCCCTGCTTCTCTCTTCTGCCGCTTTCCGTCGGACCCTCTTCTCTGCCCTCCGTCTCCTCCCCACCCCTGCCGCTTCTCGC
+
CCCCCCCCFFFFGGGFGGFGGGHHGGGECFHHHGGGGGAEFHHHHGGGGGGGHHHHHGHGGGGGGGGGGEC?GHHGGE/GGGHC/FGGGG/B/<C<C/>0<//><>>-<@GG?D--AGCHCCGHF0;/C:C:CFAFGGBFGFBGGG0.;CAFFF.--9;-:A:@DF-/:FBFFFF/.//BFF/F/:FF/BF9-9..BF9/.---;-;/A//B;F//;BE/.;DAAAFF9//../.;.@..;A---.;;B.9
@M05620:37:000000000-D9766:1:1101:20213:7456 1:N:0:14
ACCACACCTTCTACAATGAGCTGCGTGTGGCTCCCGAGGAGCACCCCGTGCTGCTGACCGAGGCCCCCCTGAACCCCAAGGCCAACCGCGAGAGGGCCCAGGTGAGTGGCCCGCTACCTCTTCTGGTGGCCGCCTCCCTCCTTCCTGGCCTCCCGGAGCTGCGCCCTTTCTCACTGGTTCTCTCTTCTGCCGTTTTCCGTAGGACTCTCTTCTCTGACCTGCGTCTCCTTTGGAACTCTGCAGGTTCTAGA
+
DCDDDDCCFFFFGGGGGGGGGGHHGEGGFGHHHGGGGGGGGHHHHGGGEGGGHHHHHHHGGGGGGGGGGGGHHHHGGGGHGHHHHGGGGGGGG/?DDCDDHGGH1?FGGGHHGGCGGHHHHHHHHHGHGHHGGGGGHGHHGGGGGGGGGGGGGGGGG?CFGGAFFFFFFFFFBFFFFFFFFFHFFHHFFHFFFFFFFFFFFFFFFFFFFFFFFFFF0BFFF.<DFFFFFFFFFFFFFFFFF0FF<BFFFFF
@M05620:37:000000000-D9766:1:1101:15033:7462 1:N:0:14
AGTGCCAGCTCTCAATCGCACAGGGGACCCAGGGCCTGGCCCCTCCATCCAGAAAACCTATGACCTCACCCGCTACCTGGAGCACCAACTCCGCAGCTTGGCTGGCACCTATGTGAGTGTCCAGCGTAGGAATCTGGGAGTTGGGGAGGAGTGAGGAGTTGGGGAAAGACAGTCCTAACCGTGGAGGGTTCTGGTAAATGATGGGGTGAGGAGGGGCTCTTTGGCTCCCACCAGTCCCCCTGTCTGGTCTA
+
A?AAAFF11FFFGGGGGGGGEEG0FEG?0E0AE0EC/AGF0FFEFGEDDGC11ABGHGF1GF2FFHHFHCCEGGCGHGHFHHHEFGHHGHBHGG?>EFHH/FC///BFE01B<GHBD11BB12BFC/?C/1><<<GHC</?FGBAC.CGGAGGHHHG.</0CCCCEHG/:GF:CHHHEF.99C9EFG?:;FGGGB0BFG0CBFEE.B@EF?/:9@-;;9FBBB/9BB-A-FAA-/9//9A99B/FF/9BF/
@M05620:37:000000000-D9766:1:1101:5517:7480 1:N:0:14
ACCACACCTTCTACAATGAGCTGCGTGTGGCTCCCGAGGAGCACCCCGTGCTGCTGACCGAGGCCCCCCTGAACCCCAAGGCCAACCGCGAGAGGGCCCAGGTGAGTGGCCCGCTACCTCTTCTGGTGGGCGCCTCCCTCCTTCCTTGCCTCCCGGAGCTGCGCCCTTTCTCCCTGGTTCTCTCTTCTGCCGTTTTCCGTAGGACTCTCTTCTCTGCCCTGCGTCTCCTTTGGACCTCTGCCGGTTCTCGA
+
AAAAAAAAFFFFGGGFDG1BG1GFGAEB0AGHCBFA?EGGGHHHHGGEEEGGHHGHHHHEEGGGGCGGGGGGHFHGGGFHGCHHHG/ECG/<<//???<?FFFG<??FE?<GGGCCCCGHHHHHBDDHG-:ACGGGHGEFGGGG9;0;CFGGGECG@AAF/F@@F@@FFFFFFFF/EFFFFFFFFFFFFFF@;BFFFFFFEFFF99BFFFFFFFFFFFFF-9@F?BFFF/;FF/9--;B/F/;@@F-;;E/
@M05620:37:000000000-D9766:1:1101:16333:7482 1:N:0:14
AGTGCCAGCTCTCAATCGCACAGGGGACCCAGGGCCTGGCCCCTCCATCCAGAAAACCTATGACCTCACCCGCTACCTGGAGCACCAACTCCGCAGCTTGGCTGGGACCTATGTGAGTATCCAGCGTAGGAATCTGGGAGTTGGGGAGGAGTGAGGAGTTGGGGAAAGACAGTCCTAACCGTGGAGGGTTCTGGTAAATGATGGGGTGAGGAGGGGCTCTTTGGCTCCCACCAGTCCCCCTGTCTGGTCTA
+
BBBBBFFFBFFFGGGGGGGFGGHHGGGGGGFHGGGGGGHHHHGHGGHHHHHHHHHHHGHHHHHHHHHHHHHGGGGGHHHHHHHHHHHHGHHHGGGGGHHHGHHGGGHHGHHHGHHHHHHHHHHHHGGGGGHHHHHHHHHGGHHHGGGGGGGHHHHHHGHHHHGGGGHHHHHHHGHHHHHHGGFGGGGGGFGGGGFGGGGGGGGGGGFFFFFFFFFFFFFFFFFFFFFFFFFFFFFFFFFFFFFFFFFFFFF
@M05620:37:000000000-D9766:1:1101:23570:7489 1:N:0:14
AGTGCCAGCTCTCAATCGCACAGGGGACCCAGGGCCTGGCCCCTCCATCCAGAAAACCTATGACCTCACCCGCTACCTGGAGCACCAACTACGCAGCTTGGCTGGGACCTATGTGAGTATCCAGCGTAGGAATCTGGGAGTTGGGGAGGAGTGAGGAGTTGGGGAAAGACAGTCCTAACCGTGGAGGGTTCTGGTAAATGATGGGGTGAGGAGGGGCTCTTTGGCTCTCACCAGTCCCCCTGTCTGGTCTA
+
ABBBBFF43FFFGGGGGGGFE?HHGGC?EG22A2EE2FGHFHA1BEGFHGCGG3AGHGFFFGGHHHHFHCAFGGEGHHHHHHHHHHHHGG3FEGGEEGHHGHHGFEHHGBFG1BFF11FBFHDGHGAD//@@FFGFHH0F?FHF@DGCGGGGH0GGCD//D/@DCA..CHB/:;GHHHHH?GGG.EGBEFG0CF00;FGGGGGGGGDBF.ABF?;-99EFFFFEF///;//;F.F9FFF.9EFFFEEFFFF
@M05620:37:000000000-D9766:1:1101:17800:7493 1:N:0:14
ACCACACCTTCTACAATGAGCTGCGTGTGGCTCCCGAGGAGCACCCCGTGCTGCTGACCGAGGCCCCCCTGAACCCCAAGGCCAACCGCGAGAGGGCCCAGGTGAGTGGCCCGCTACCTCTTCTGGTGGCCGCCTCCCTCCTTCCTGGCCTCCCGGAGCTGCGCCCTTTCTCACTGGTTCTCTCTTCTGCCGTTTTCCGTAGGACTCTCTTCTCTGACCTGAGTCTCCTTTGGAACTCTGCAGGTTCTAGA
+
DDDDDDDDFFFFGGGGGGGGGGHHGGGFHGHHHGGGGGGGGHHHHGGGFGGGHHHHHHHGGGGGGGGGGGGHHHHGGGGHGHHHHGGGGGGGG/C///AD/F=F1?GGFFFH-CCC<GFHH0DGD0=<<AC-ACAFEECHDB:B::0:CA:FAE.-<<DFBBFFDF-:F0FF0<F:/<B0BFFFFB0FFB0-..<E00<:<?<BBBFFFFBBFFFB0<F0:/<B:FFBB0BBBBBFFFFBB0<A<0<BBBB
@M05620:37:000000000-D9766:1:1101:16562:7504 1:N:0:14
AGTGCCAGCTCTCAATCGCACAGGGGACCCAGGGCCTGGCCCCTCCATCCAGAAAACCTATGACCTCACCCGCTACCTGGAGCACCAACTCCGCAGCTTGGCTGGGACCTATGTGAGTATCCAGCGTAGGAATCTGGGAGTTGGGGAGGAGTGAGGAGTTGGGGAAAGACAGTCCTAACCGTGGAGGGTTCTGGTAAATGATGGGGTGAGGAGGGGCTCTTTGGCTCCCACCAGTCCCCCTGTCTGGTCTA
+
BBBBBFFFBFFFGGGGGGFFGEHHGGGGGGHHGGGGGGHHHHGHGGHHHHHHHHHHHGHHHHHHHHHHHHHGGGGGHHHHHHHHHHHHGHHHGGGGGHHHGHHGGGHHGHHHHHHHHHHHHHHHHGGGGGHHHHHHHHHGGHHHGGGGGGGHHHHHHGHHHHGGGGHHHHHHHHHHHHHHGGFGFGGGAAGGGGGGGGGGGGGGGGFFFFFFFFFFFFFFFFFFFFFFFFFFFFFFFFFFFFFFFFFFFFF
@M05620:37:000000000-D9766:1:1101:21940:7507 1:N:0:14
AGTGCCAGCTCTCAATCGCACAGGGGACCCAGGGCCTGGCCCCTCCATCCAGAAAACCTATGACCTCACCCGCTACCTGGAGCACCAACTCCGCAGCTTGGCTGGGACCTATGTGAGTATCCAGCGTAGGAATCTGGGAGTTGGGGAGGAGTGAGGAGTTGGGGAAAGACAGTCCTAACCGTGGAGGGTTCTGGTAAATGATGGGGTGAGGAGGGGCTCTTTGGCTCCCACCAGTCCCCCTGTCTGGTCTA
+
BBAABFFFBFFFGGGGGGGFGGHHGGGGGGHHGGGGGGHHHHGHGGHGHHHHHHHHHGHHHHHHHHHHHHHGGGGGHHHHHHHHHHHHGHHHGGGGGHHHGHHGGGHHGHHHHHHHHHHHHHHHHGGGGGHHHHHHHHHGGHHHGGGGGGGHHHHHHGHHHHGGGGHHHHHHHHHHHHHHGGGGGGGGEGGGGGGGGGGGGGGGGGFFFFFFFFFFFFFFFFFFFFFFFFFFFFFFFFFFFFFFFFFFFFB
@M05620:37:000000000-D9766:1:1101:22544:7515 1:N:0:14
AGTGCCAGCTCTCAATCGCACAGGGGACCCAGGGCCTGGCCCCTCCATCCAGAAAACCTATGACCTCACCCGCTACCTGGAGCACCAACTCCGCAGCTTGGCTGGGACCTATGTGAGTATCCAGCGTAGGAATCTGGGAGTTGGGGAGGAGTGAGGAGTTGGGGAAAGACAGTCCTAACCGTGGAGGGTTCTGGTAAATGATGGGGTGAGGAGGGGCTCTTTGGCTCCCACCAGTCCCCCTGTCTGGTCTA
+
AABBBFFFBFFFGFGGGAFFEGGFFEGGGGHHGGGGGFGHHHGHGGHHHHHHFHFGHGGGHHBHHHHHHHHGGGGGHGHBGHH?GHHHGGHHGG?FGGHHFHHC?EHHGHHHHHHHHDHFHHHHHGEDGGGHHHHHHHHGGHHHGGGGGGGHHHHHHDHHHHGGGGHHFHHHHHHHHHHHGCCGGGGG;AFGGGCFGGGGGGGFFGFFFFFFFFFFFFFFFFFFFFFFFFFFFFFFFFFFFFFFFFFB;F;
@M05620:37:000000000-D9766:1:1101:21932:7523 1:N:0:14
AGTGCCAGCTCTCAATCGCACAGGGGACCCAGGGCCTGGCCCCTCCATCCAGAAAACCTATGACCTCACCCGCTACCTGGAGCACCAACTCCGCAGCTTGGCTGGGACCTATGTGAGAATCCAGCGTAGGAATCTGGGAGGTGGGGAGGAGTGAGGAGTTGGGGAAAGACAGTCCTAACCGCGGAGGGCTCTGGTAAACGATGGGGTGAGGAGGGGCTCTTTGGCTCCTATGAGTCCCTCTGTCTGGTCTA
+
>1AAAFF11CCFGGGGGFFCE?F0FEEE0E0AFAEF/ABB0GE/EEFGGC1B1F1B0BA1F12FGGH1G>>EEEEFH1F>FFH?FGHHGGFH/?/>/>1<?01/?/0BE011<BB2F1B11BF<G<EGGAG1<FG110?F/</F<-><<.</.0<C0C</0:--....;C/:0;0CFF/.--9----;-;-;BF9B///--9-AE-;9---/9A9@@--;F///9/;-///////////99/;////////
@M05620:37:000000000-D9766:1:1101:13178:7548 1:N:0:14
AGTGCCAGCTCTCAATCGCACAGGGGACCCAGGGCCTGGCCCCTCCATCCAGAAAACCTATGACCTCACCCGCTACCTGGAGCACCAACTCCGCAGCTTGGCTGGGACCTATGTGAGTATCCAGCGTAGGAATCTGGGAGTTGGGGAGGAGTGAGGAGTTGGGGAAAGACAGTCCTAACCGTGGAGGGTTCTGGTAAATGATGGGGTGAGGAGGGGCTCTTTGGCTCCCACCAGTCCCCCTGTCTGGTCTA
+
AA>>AFFFBFFFG4GFGFGAECHGGAEEFGHHAEEEFFHHHHGHGGGHHHHHHHHGGEHHHFFHGFHHHHHGG>EEHHHHBGHHHHFGFHHGAFCGEFFGGHHGGGHHGHHHHHHHHHHHHHHHHGGGGGHHHHHHGHFGGHHHGGGGGGEGGBHHHGHHHHGGEDEHFHHHHHHHHHHHGGGGDFGGEGFGGGFGGGGGGGGGGGFFFFFEFFFFFFFFFFFFFFFFFFFFFFFFFFFFFFFFFFFFFFB
@M05620:37:000000000-D9766:1:1101:5440:7557 1:N:0:14
ACCACACCTTCTACAATGAGCTGCGTGTGGCTCCCGAGGAGCACCCCGTGCTGCTGACCGAGGCCCCCCTGAACCCCAAGGCCAACCGCGCGAGGGCCCAGGTGAGTGGCCCGCTACCTCTTCTGGTGGCCGCCTCCCTCCTTCCTGGCCTCCCGGAGCTGCGCCCTTTCTCCCTGGTTCTCTCTTCTGCCGTTTTCCGTAGGACTCTCTTCTCTGCCCTGCGTCTCCTTTGGAACTCTGCAGGTTCTCGA
+
BBBABBB3CFFFGGGGGG5BGFHHGED24EGHHAFFCFGCDHEHHGGGEEGGFHHHHHHECFEGGEEGGGGGFGHGGGEHGHHHHGGGG?/>//>><<>AGGHH10FGGFFHGGGGGCGHFHHFHFHFE.;-CCGGGGGGGGFB/;0:CFGGGGGGGG;FFFFFFAF/FF/B9BFFFFFFBFFFFFFFFFFFFFFFFFFFFFFF;9BFFFFFFFFFFBEFF.9DDFF/F/BFE9/:/BBFF/;FFF;B/A/
@M05620:37:000000000-D9766:1:1101:9251:7563 1:N:0:14
AGTGCCAGCTCTCAATCGCACAGGGGACCCAGGGCCTGGCCCCTCCATCCAGAAAACCTATGACCTCACCCGCTACCTGGAGCACCAACTCCGCAGCTTGGCTGGGACCTATGTGAGTATCCAGCGTAGGAATCTGGGAGTTGGGGAGGAGTGAGGAGTTGGGGAAAGACAGTCCTAACCGTGGAGGGTTCTGGTAAATGATGGGGTGAGGAGGGGCTCTTTGGCTCCCACCAGTCCCCCTGTCTGGTCTA
+
AB3AAFFFBFFFGGGGEFGAEEGCFGDGGGHHAFGGDGHCFHGHGG2FGHHHFHHGHGHHHHHHHHHHHHHGG@EGHHHHFFGGHHHGGGHHFEEGGHHHGHHGGGHHGHHHHHHHHHHHGHHHHGFGGGHHHHHHHHHGDFHHGGGGGGEHHHHHHGHHHHGGGGHHHHHHHHHHHHHFGGGGGGGGEFGGGGFFGGGGGGGGGGFBFFFFFFBBBBFFFFFFFFFFFFFFFFFFFFFFBFFFFFFFFF/
@M05620:37:000000000-D9766:1:1101:8778:7588 1:N:0:14
AGTGCCAGCTCTCAATCGCACAGGGGACCCAGGGCCTGGCCCCTCCATCCAGAAAACCTATGACCTCACCCGCTACCTGGAGCACCAACTCCGCAGCTTGGCTGGGACCTATGTGAGTATCCAGCGTAGGAATCTGGGAGTTGGGGAGGAGTGAGGAGTTGGGGAAAGACAGTCCTAACCGTGGAGGGTTCTGGTAAATGATGGGGTGAGGAGGGGCTCTTTGGCTCCCACCAGTCCCCCTGTCTGGTCTA
+
BCAABFFFCFFFGGGGGGECFGHGGGGGGGGHFEFGGGHHHHGHGGHGHHHHHHHHHGHHHHHHHHHHHHHGGEEGHHHHGGHFFHHHGHHHGEGGGHHHGHHGEDHHGHFHHHGHHHHHHHHHHGGGGGHHHHHHHHHGGHHHGGGGGGDHHHHHHGHHHHGGGGHHHHHHGHFGHHHHGGGGGGGG:FGGGGFGGGGGGGGGGGFFFFFFFFFFFFFFFFFFFFFFFFFFFFFFFFFFFFFFFFFFFFB
@M05620:37:000000000-D9766:1:1101:4394:7588 1:N:0:14
ACCACACCTTCTACAATGAGCTGCGTGTGGCTCCCGAGGAGCACCCCGTGCTGCTGACCGAGGCCCCCCTGAACCCCAAGGCCAACCGCGAGATGGTCCAGGCGCGTAGACCGCCCCTTCTTCTGCTGGTCGCCTCCCTCCTTCTTTCTCTCCCGGCGGAGCGCCCTTTCTCCCTGGTTCTCTCTTCTGTCGTCTTCCGTCGGATTCTCTTCTCCGCTCTGCGTATCCTCTGGTTTCCTTCTGGTTGTCGA
+
BAAABAAAFFFFGGG4FGF5AGGHGEGGHGEFAFGE?EEEGGHHHGGG1BEEDGHHHHHGGGGCGGGGGGGFFGHGGGGFGGHHHGGGGGGGG/?11>?11??<//<-<.1>->-<<.<<0GHH0:<;C:0=AFGGG./=EFFG9;0000;CCB?-A?--;@@-B--9//;/B/99.BF/;/9//BFFE//;..;E//.;99--;;9999FFF//9;.;;/;@ADD99F:9:/:/./;//;/;B/;.;/9.
@M05620:37:000000000-D9766:1:1101:20218:7602 1:N:0:14
ACCACACCTTCTACAATGAGCTGCGTGTGGCTCCCGAGGAGCACCCCGTGCTGCTGACCGAGGCCCCCCTGAACCCCAAGGCCAACCGCGAGAGGGCCCAGGTGAGTGGCCCGCTACCTCTTCTGGTGGCCGCCTCCCTCCTTCCTGGCCTCCCGGAGCTGCGCCCTTTCTCACTGGTTCTCTCTTCTGCCGTTTTCCGTAGGACTCTCTTCTCTGACCTGAGTCTCCTTTGGAACTCTGCAGGTTCTAGA
+
CCCCDCCCFFFFGGGGGGGGGGHHGGGGHGHHHGGGGGGGGHHHHGGGGGGGHHHHHHHGGGGGGGGGGGGHHHHGGGGHGHHHHGGGGGGGGBDGGGGGHGGF1?GHGGHHGGGGGHHHHHHHHDDFDHHGGGGDHGHHGGGGGGGGGGFGGGGGGGGGGF-BFFFFFFFFBFFFFFFFFFFFFHHFHFFFFFFFFFFFFFFFFFFFFFHHHFHHBFFFFBFFFFFFFFFHFFFFFFFFF0BFFFFFBFF
@M05620:37:000000000-D9766:1:1101:10267:7605 1:N:0:14
GCGGCTGCTTTGGAAGAAACTGACAAGCCAGGGACAAGAGATCGGAAGAGCACACGTCTGAACTCCAGTCACTCCGGAGAATCTCGTATGCCGTCTTCTGCTTGCAAAAAAAAAAAACCTCACTATTCCAAACCTCAACCCATAATCAACTCACAACAATAACTACCACCCGAAGTCACAATAGTAGATACAGGCCCACAATGCCCTCCTGCTTAACTCCTTTCAAACCCCCTATGCCCATAACCTTTTTC
+
>1>>A>>1C@FFFGFF1FF0FBBGEGGGE0FFA0FFA00A01FEE?CEBBF1FEEEBFGGHHHFGHFHGHHHHHHFGEE>>DG@1B//F0FGE/>FFFHFHGHG/1BFE/ECG<//<//001/1<1?11111..0011<0..//00<00/00</00.;.000000//0;..-9--.0000000;000000009/;......90//9/---9;/////////;//////-;9---////;////;//;////
@M05620:37:000000000-D9766:1:1101:17308:7615 1:N:0:14
ACCACACCTTCTACAATGAGCTGCGTGTGGCTCCCGAGGAGCACCCCGTGCTGCTGACCGAGGCCCCCCTGAACCCCAAGGCCAACCGCGAGAAGGCCCAGGTGCGTGGCCCGCTACCTCTTCTGGTGGCCGCCTCCCTCCTTCCTGGCCTCCCGGAGCTGCGCCCTTTCTCCCTGGTTCTCTCTTCTGCCGTTTTCCGTAGGACTCTCTTCTCTGCCCTGCGTCTCCTTTGGAACTCTGCCGGTTCTCGA
+
CBCCCBCCFFFFGGGGGGGGGGHHGEGGHGHHHGGGGGGGGHHHHGGGGGGGHHHHHHHGGGGGGGGGGGGHHHHGGGGHGHHHHGGGGGGGG<?0//C?GEFB?>FE/CGHFGGCFHGHH0<DD0=<.CFCC-:DEGEFGFFFFB0/:FBFEGD-9-CFFEFFFFAFF0FF0BFF.0B0BFFFFFBFFEFF.ABE0BDB;9DBFFFFFFBBBFF00;A9999::DFEFFFB/0000;FBFBA;>DAB0;9
@M05620:37:000000000-D9766:1:1101:7188:7624 1:N:0:14
AGTGCCAGCTCTCAATCGCACAGGGGACCCAGGGCCTGGCCCCTCCATCCAGAAAACCTATGACCTCACCCGCTACCTGGAGCACCAACTCCGCAGCTTGGCTGGCACATATATGAGTGTCCAGCGTCGGAATCTGGGGGTTGGGAAAGAGAGCGGAAACGGGGAAAGACAGTCGTAACCGTGGAGGGTTCTGGTAAATGATGGGCTGAGAAGGGGCTCTTTGGCTCCCACCAGTCCCCATGTCTGGTCTA
+
BBABBFFFBFFFGGGGGGGFGGHHGGEEGFGHGEGGGGHHGHGHGGHHHHGHHHHHHGHHHHHHHHHHHHHGGEEGHHHHHHHGHHHHGFHGEFGEFFGG/CHFE/BG2B233BB3FF23333BFG</>///?G1??0/---<AF./.<<//;.;A---/.=CC-.CF/9/;F0.;;..9-.;@.;DFF.;;/;9;9BFFEFFFF.;DAF///.;99-;FFFFEFFFF..9.;.9BB/..:///;:/;//;
@M05620:37:000000000-D9766:1:1101:25954:7625 1:N:0:14
ACCACACCTTCTACAATGAGCTGCGTGTGGCTCCCGAGGAGCACCCCGTGCTGCTGACCGAGGCCCCCCTGAACCCCAAGGCCAACCGCGAGAAGGCGCAGGTGCGTGGCCCGCTACCTCTTCTGGTGGCCGCCTCCCTCCTTCCTGGCCTCCCGGAGCTGCGCCCTTTCTCCCTGGTTCTCTCTTCTGCCGTTTTCCGTAGGACTCTCTTCTCTGCCCTGCGTCTCCTTTGGCACTCTGCCGGTTCTCGA
+
BCCCABC?FFFFGGFGGGGGGGHHGGGECEHHHGGFFGGGGHDHHGGGGGGGHHGHHHHGGGGGGGGGGGGHEHHGFGGHGHHHHGGGDGGGG/?FA/>@@C0??>FEF->GCFGGGGHHHHHGHHGHGFHGGFFGGGGGGGGGGG0FGGGGGGGF@DAFFFFFFFFFFFFF9BFF.:BFFFFFFFFFFFFF9AFFFFFFADDFFFFFFFFFFFFF0;EFFADFFFFFFFFE/00;9FFFF0@D-AAB0AB
@M05620:37:000000000-D9766:1:1101:17293:7625 1:N:0:14
ACCACACCTTCTACAATGAGCTGCGTGTGGCTCCCGAGGAGCACCCCGTGCTGCTGACCGAGGCCCCCCTGAACCCCAAGGCCAACCGCGAGAGGGCCCAGGTGAGTGGCCCGCTACCTCTTCTGGTGGCCGCCTCCCTCCTTCCTGGCCTCCCGGAGCTGCGCCCTTTCTCCCTGGTTCTCTCTTCTGCCGTTTTCCGTAGGACTCTCTTCTCTGCCCTGCGTCTCCTTTGGACCTCTGCCGGTTCTCGA
+
DCCCDDCDFFFFGGGGGGGGGGHHGGGBEEHHHGGGGGGGGHHHHGGGGGGGHHHHHHHGGGGGGGGGGGGHGHHGGGGHGHHHHGGGGGGGG/?CD?ADHGHH1?GHGGHHGGGGGHHHHHHHHFGHGHHGGGGGHGHHGGGGGG0FGGGGGGGGFGGGGGFFFFFFFFFFFFFFEFFFFFFFFFFFFFFFDFFFFFFFFFFFFFFFFFFFFFFFFFFFA.CFFFFFFFHHF00;BFFFF0CFCFEF0AB
@M05620:37:000000000-D9766:1:1101:24233:7637 1:N:0:14
AGTGCCAGCTCTCAATCGCACAGGGGACCCAGGGCCTGGCCCCTCCATCCAGAAAACCTATGACCTCACCCGCTACCTGGAGCACCAACTCCGCAGCTTGGCTGGGACCTATGTGAGTATCCAGCGTAGGAATCTGGGAGTTGGGGAGGAGTGAGGAGTTGGGGAAAGACAGTCCTAACCGTGGAGGGTTCTGGTAAATGATGGGGTGAGGAGGGGCTCTTTGGCTCCCACCAGTCCCCCTGTCTGGTCTA
+
BCBBCFFFCFFFGGGGGGGGGGHGGGGGGGHHGGGGGGHHHHGHGGHHHHHHHHGHHGHHHHHHHHHHHHHGGEGGHHHHHHHHHHHGGHHHGGGGGHHHGHHGGGHHGHHHHHHHHGHHHHHHHGDGGGHHHHHHHHHGEHHHGGGGGGGHHGHGHGHHHHGGGGHHHHHHHHHHGGHHGGGGGGGGCAGGGGCFGGGGGGGGGGFFFFFFFFFFFFFFFFFEFFFFFFFFFFFFFFFFFFFFFFFFFFF
@M05620:37:000000000-D9766:1:1101:18582:7638 1:N:0:14
AGTGCCAGCTCTCAATCGCACAGGGGACCCAGGGCCTGGCCCCTCCATCCAGAAAACCTATGACCTCACCCGCTACCTGGAGCACCAACTCCGCAGCTTGGCTGGGACCTATGTGAGTATCCAGCGTAGGAATCTGGGAGTTGGGGAGGAGTGAGGAGTTGGGGAAAGACAGTCCTAACCGTGGAGGGTTCTGGTAAATGATGGGGTGAGGAGGGGCTCTTTGGCTCCCACCAGTCCCCCTGTCTGGTCTA
+
AAAABFFCAFFFGGGGGGGGGGAG2ECGGE22A2EAFFHGFGGHGGHFHH3F3BBFHGHBGHDGHHHBGFEEGEEGHGHHHHHHHHHHGHHHGGCGGHHHGHHGGGGHGHFHHHGHHHHHHHHHGGGGGGGHHHHHHHHGGHHEGGGGGGGHHHHHHGHHGHGGGDEFHHGGHHHHHHHHGGEBGGGGGGGGGGGFFGGGGGGGGGF?FFFFFFBBBBFFFFFFFFFFFFFFFFFFFFFFBFFFFFFFFF9
@M05620:37:000000000-D9766:1:1101:11775:7646 1:N:0:14
ACCACACCTTCTACAATGAGCTGCGTGTGGCTCCCGAGGAGCACCCCGTGCTGCTGACCGAGGCCCCCCTGAACCCCAAGGCCAACCGCGAGAAGGTGCAGGCGCGTAGGCCACTCCCTCTTCTGCTGGACGCCTCCCTCCTTAATCGCCTCCCGGCGCAGCGCCCCTTCTCCCTGGTTCTCTCTTCTGCCGTTTTCCGTCGGAGTCTCTTCTCTGCTCTGCGTATCCTCTTGTTCACTTCTGGTTTTCGA
+
AA1AAA>AFFFDEGG13FGDD1ACEAEBFAGHHGFCGGGGGGHHHGGGAEGGHF1GHFHGGGGGGGGGGGGHHHHFFEEFGGHHAGGGGC@CC/?011?11</>//<--.11.>10<</CFGFG00=CG..-:@.EA./;C/00090....C?A.9-9--;@@>@@--;-;B/BB/-;;//;:B/:FF///;9;BE//-;-9---;BFBBFFFF//:/9//;-9---;FBF//9///;:/F/;B;/-;;-9
@M05620:37:000000000-D9766:1:1101:22494:7647 1:N:0:14
AGTGCCAGCTCTCAATCGCACAGGGGACCCAGGGCCTGGCCCCTCCATCCAGAAAACCTATGACCTCACCCGCTACCTGGAGCACCAACTCCGCAGCTTGGCTGGGACCTATGTGAGTATCCAGCGTAGGAATCTGGGAGTTGGGGAGGAGTGAGGAGTTGGGGAAAGACAGTCCTAACCGTGGAGGGTTCTGGTAAATGATGGGGTGAGGAGGGGCTCTTTGGCTCCCACCAGTCCCCCTGTCTGGTCTA
+
BBBCCFFFCFFFGGGGGGGGGGHHGGGGGGHHGGGGGGHHHHGHGGHHHHHHHGHHHGHHHHHHHHHHHHHGGGGGHHHHHHHHHHHHGHHHGGGGGHHHGHHGGGHHGHHHHHHHHHHHHHHHHGGGGGHHHHHHHHHGGHHHGGGGGGGHHGHHHGHHHHGGGGHHHHHHHHHHHHHHGGGGGGGGDGGGGGGGGGGGGGGGGGFFFFFFFFFFFFFFFFFFFFFFFFFFFFFFFFFFFFFFFFFFFFF
@M05620:37:000000000-D9766:1:1101:13388:7656 1:N:0:14
ACCACACCTTCTACAATGAGCTGCGTGTGGCTCCCGAGGAGCACCCCGTGCTGCTGACCGAGGCCCCCCTGAACCCCAAGGCCAACCGCGAGAGGGCCCAGGTGAGTGGCCCGCTACCTCTTCTGGTGGCCGCCTCCCTCCTTCCTGGCCTCCCGGAGCTGCGCCCTTTCTCACTGGTTCTCTCTTCTGCCGTTTTCCGTAGGACTCTCTTCTCTGACCTGAGTCTCCTTTGGAACTCTGCAGGTTCTAGA
+
CCCCCCCCFFFFGGGGGGGGGGHHGGGGHGHHHGGGGGGGGHHHHGGGEGGGHHHHHHHGGGGGGGGGGGGHHHHGGGGHGHHHHGGGGGGGGCDGGAGGHGFG?GHHGGHHGGGGGHHHHHHHHHHHGHHGGGGGHGHHGGGGGGGGGGGGGGGGGGGGGGFFFFFFFFFF0BFFFFFFFFFFFFFFFFFFDFFFFFFFFFDBFFFFFFFFFFFF0FFFF/BFFFFFFFFFFFFFFFFFFBFFFFFFFFB
@M05620:37:000000000-D9766:1:1101:7279:7658 1:N:0:14
AGTGCCAGCTCTCAATCGCACAGGGGACCCAGGGACTGGCCCCTCCATCCAGAAAACCTATGACCTCACCCGCTACCTGGAGCACCAACTCCGCAGCTTGGCTGGGACCTATGTGAGTATCCAGCGTAGGAATCTGGGAGTTGGGGAGGAGTGAGGAGTTGGGGAAAGACAGTCCTAACCGTGGAGGGTTCTGGTAAATGATGGGGTGAGGAGGGGCTCTTTGGCTCCCACCAGTCCCCCTGTCTGGTCTA
+
CCBBCFFFBFFFGGGGGGGCGC4FF22AE2FGB22BB22BF2AGFFHHHGHHF3FBBEGHHHHDEDF@GH1EE0E>FGHFBFGHHHAAEHHHEFGGGHHHGGHGGGHHGFHHHGHHHHHHHHHHHGEGDDHHHHHHHHGGGHHHGGGGGGEHHGHHHGHHHHCGGGHHFHHHHGGHHHHHGGGGGGGGCGFGGGBFGGGGGGGGGGFFFFFFFFFFFFFFFFFFFFFFFFFFFFFFFFFFFFFFFFFFFFB
@M05620:37:000000000-D9766:1:1101:6905:7675 1:N:0:14
GAGGCTGCTTTGGCAGAAACTCATAGGTTACTGCAACAGTTCCCCCTGGACCTGGGAAAGATTCTTGCCTTGCTTACAGAAGCTGAAACAACTGCCAATAGGCAACTGAACCGCAACCGAAAGCAAATGCCGCTACAAGACTTCCAGGCCTGACAAAACCGCATCCGACACAGGTGGCTAACTCTTCCACCTTTCCCCGTACGCCCGTCTTCACCCAATTGAACAACTCTAGGCATTTGGACTGTCAACGC
+
AA?>AAFAFDFFF4F22A4EGBFDA54DF5BFGGF3FEBDGDDBFFEFE2BEGFF21AAF3BD5D5DBBF53BFDAB53D33BBBD33BB1?@F@3@E33BFB3B1B33B3?>////B>>///33334?BB////<@@1@0@>@1110??1/??11000?-<-.->..-<-/..<<..::0:::000;00;.0000;;B.9.9A-9--9;.09;:9.9.;/9///..9/;//9;B/FFB99B/.;/;//;-
@M05620:37:000000000-D9766:1:1101:22207:7675 1:N:0:14
ACCACACCTTCTACAATGAGCTGCGTGTGGCTCCCGAGGAGCACCCCGTGCTGCTGACCGAGGCCCCCCTGAACCCCAAGGCCAACCGCGAGAAGATGCCCAGGTGAGTGGCCCGCTACCTCTTCTGGTGGCCGCCTCCCTCCTTCCTGGCCTCCCGGAGCTGCGCCCTTTCTCACTGGTTCTCTCTTCTGCCGTTTTCCGTAGGACTCTCTTCTCTGACCTGAGTCTCCTTTGGAACTCTGCAGGTTCTA
+
>>>AB@AAFFF4EFGBBGGGGGFCGEFAG2FHHGGGG?EED22FG1FEEGGGHDHHB2FFEGGC?E@?EGGHHHHGGGGHGHHHHGGGGGGGGGHHHHHHHHHGCHHHHHGGHHGGGGGHHHHHHHHHHHGHHGGGGGHGHHGHHGGGGGGGGGGGG@BGGGGGGGFBBFFFFFFFFFFFFFFFFFFFFFFFFBFFFFFFFFFFFFFFFFFFFFFFFFFFFFFFFFFFFFFFFFFFFFFFFFFFFFFFFFF
@M05620:37:000000000-D9766:1:1101:7280:7690 1:N:0:14
ACCACACCTTCTACAATGAGCTGCGTGTGGCTCCCGAGGAGCACCCCGTGCTGCTGACCGAGGCCCCCCTGAACCCCAAGGCCAACCGCGCGACGGCTCAGGTGAGTGGCCCGTTACCTCTTCTGGTGGGCGCCTCCCTCCTTCATGGGCTCCCGGAGCTGCGCCCTTTCTCACTGGTTCTCTCTTCTGCCGTTTTCCGTAGGAGTCTCTTCTCTGCTCTGCGTCTCCTGTGGACCCCTGCGGGTTCTAGA
+
A11AA@?ACFFFFGGFFG1BBBGFEAE0AAFGFAFEAEE?CGHGGGGEAEGEDGCGHHEE@EEEGEEGGECGFHHGGCEGFCGHGF?/CC/////>///1<<>G10>1..>.C-<<C0=000DC0GG/A-;:-AG.A9FBBFFF0;0;.;B9AGGG???FF/@-A@@B/B9//;999//;//B9/BB//9B;--B9FFB/99B//9/99B//BF/;F/;F//99;BFFF//9-//9:A------;:-//9/
@M05620:37:000000000-D9766:1:1101:7423:7696 1:N:0:14
ACCACACCTTCTACAATGAGCTGCGTGTGGCTCCCGAGGAGCACCCCGTGCTGCTGACCGAGGCCCCCCTGAACCCCAAGGCCAACCGCGAGAGGGCACAGGTGCGTGGACCGCTACCTGTTCTGGCGGACGCCTCCCTCCTTCCTTGCCTCCCGGCCCTGCGCCCTTTCTCCCTGGTTCTCTCTTCTGCCGTTTTCCGTAGGATTCTCTTCTCTGCCCTGCGTCTCCTTTGGGCCTCTGCCGGTTCTCGA
+
A11AA?AAFFFFGGGBEFGGFDGFEFGGC0FHGGG?EEG/AGAGHGGGEAEC1BBFHHHGGG?EFGEGGGGGHHEEGGGEGHHHFGGGGGGGG/?///?0<F111/?C->FH-CC-A<<0<000=G0---;9:AF...9/./;F;90;/B00;9A@--;---999@-BF//FBFFBA/BB9BBFBBB9BBF@BF/A9BBF---///9;BB/B9BF/:/;F-E-F=-;///;BF-9-9-;/;/--999B/-;
@M05620:37:000000000-D9766:1:1101:22448:7697 1:N:0:14
ACCACACCTTCTACAATGAGCTGCGTGTGGCTCCCGAGGAGCACCCCGTGCTGCTGACCGAGGCCCCCCTGAACCCCAAGGCCAACCGCGAGAAGACCAAGGTGGTTGGCCCCCTACTTCTTCTGCTGGCCGCCTCCCTCCTTCCTGGCCTCCTGCAGCTGCTCCCTTTCTCCTTGGTTCTCTCTTCTGCCGTTTTCCGTAGGACTCTCTTCTCTGCCCTGCTTCTCCTCTGGTGCTCTGCTGGTTCTAGT
+
AAAAAAAAFFFFGGGGFGG1G1FEGAABFEHFFGGEGGGGGHHHHGGGGGGGHHHHHHHGGGGGGEGGGGGHHFHGGGGHAEHHHGF/CG@C@/<1000/0/1?///<AC1<->-<>1=F1FGHB0GGF..<@C.EH.;CFH0GCG:/..9CE///9;//9C00C.90900900909C99FB/9:BFF/F/@--9A//A/-;-::/9/9/;FFB////-9--//;//;F-99//-/////B/;//99B/99
@M05620:37:000000000-D9766:1:1101:22400:7706 1:N:0:14
ACCACACCTTCTACAATGAGCTGCGTGTGGCTCCCGAGGAGCACCCCGTGCTGCTGACCGAGGCCCCCCTGAACCCCAAGGCCAACCGCGAGAGGGCCCAGGTGAGTGGCCCGCTACCTCTTCTGGTGGCCGCCTCCCTCCTTCCTGGCCTCCCGGAGCTGCGCCCTTTCTCACTGGTTCTCTCTTCTGCCGTTTTCCGTAGGACTCTCTTCTCTGACCTGAGTCTCCTTTGGAACTCTGCAGGTTCTAGA
+
AA?ABBBBFFFFGFGGBGGGGGHFGGGGC2FGHGGGDGGCEHGHHGGGGDGF5FGHFGHGGG0EFFCEGGGEHHEGGGEHFHHHHGGCGGGGGGGGGGGGHGHG1FFGAFHHGGGGGHHHGHFFH<=CEGF@CAEGHGHGGGGGGFFFGGGFEEDDGDDFGGFFFFFFFFFFFFFFFBFBFFFFEFFFFFFF9DFFFFFFFDABFFFFFFFFFFFFFFFBBFBBFFFFFFFFFFFFFFFFFFFF;FFFFF9
@M05620:37:000000000-D9766:1:1101:14413:7708 1:N:0:14
ACCACACCTTCTACAATGAGCTGCGTGTGGCTCCCGAGGAGCACCCCGTGCTGCTGACCGAGGCCCCCCTGAACCCCAAGGCCAACCGCGAGAAGATGCCCAGGTGAGTGGCCCGCTACCTCTTCTGGTGGCCGCCTCCCTCCTTCCTGGCCTCCCGGCGCTGCGCCCTTTCTCACTGGTTCTCTCTTCTGCCGTTTTCCGTAGGACTCTCTTCTCTGACCTGAGTCTCCTTTGGAACTCTGCAGGTTCTA
+
BBBABBBBFFFFGGGGGGGGGGHHGFGBGEHHHGGGGGGGGHHHHGGGGGGGGHGHHHHGGGGGGGGGGGGGGHHGGGGHGFHHHGGGGG@DGGHHHHHHHHHGHHHGHGFGHHGGFGGHHHHHHHHHHGGHHGGGGGHGHHGHFGGGGGFGGGGGD?9DGFAFACFFFFFFFFEFFFFFFFFFFFFFFFFFFFAFFFFFFFFFFEFFFFFFFFFFFF/BFFF/BFFFFFEFFFFFFFFFFEFBFF;BF9/
@M05620:37:000000000-D9766:1:1101:22921:7725 1:N:0:14
ACCACACCTTCTACAATGAGCTGCGTGTGACTCCAGAGGAGCACCCCGTGCTGCTGACCGAGGCTCCCCTGAACCCCAAGGCCAACCGCGAGAGGGCCCAGGTGCGTGGCCCGCTACCTCTTCTGGTGGCCGCCTCCCTCCTTCCTGGCCTCCCGGAGCTGCGCCCTTTCTCACTGGTTCTCTCTTCTGCCGTTTTCCGTAGGACTCTCTTCTCTGACCTGAGTCTCCTTTGGAACTCTGCAGGTTCTAGA
+
AAAAAAAAFFFFGGGGFGGDF11AE0BEE3D2AB11100B0A/FHG/EEEAE11BBA0BEFE///B/>EHGEGFF/FFGCCGHHHGGCEGGEEE/BCGGGHGB?1<FECGHHGCCGCHHHHHHHHG>FCGHCCGGGHGHHGHHHHGHGHHHHHGGGG?AFGGGGGGGGGBGG/BFFFBFFFFFFFFFFFFF@BBFFFFFFFFBFFFFFFFFFFFFF/FFFF/BBFFFFFFFFFFFFFFFFFFFFAFFFFF;
@M05620:37:000000000-D9766:1:1101:4184:7746 1:N:0:14
ACCACACCTTCTACAATGAGCTGCGTGTGGCTCCCGAGGAGCACCCCGTGCTGCTGACCGAGGCCCCCCTGAACCCCAAGGCCAACCGCGAGAAGATGCCCAGCTGCGTGGCCCGCTACCTCTTCTGGTGGCCGCCTCCCTCCTTCCTGGCCTCCCGGACCTGCGCCCTTTCTCACTGGTTTTCTCTTTTGCCGCTTTCCGTAGGCCTCTCTTCCATGACCTATGACTCCTTTGGAACTCTGCAGGTTCTA
+
AA>ABA3AFFFFDFGABAFFFDFCAAEEH?GHGFFAEEE2EHGHHGCEAAEEFA3FGGGGGGGG1E@GGGGHGHC?EEGCFHHEAFFEG@BB//FGD<1?01F0F11<<C/-0<@@---<<DD0000<0<.CC@D:..:CCBD/909F09CAFGEF?----//;BBF;BFF///////9;F.;FB;/B/9/9F--;.:BF.:;../;/9FFFF//////99//////;/9FB//9/9F/;F///;.;/;//
@M05620:37:000000000-D9766:1:1101:10887:7752 1:N:0:14
AGTGCCAGCTCTCAATCGCACAGGGGACCCAGGGCCTGGCCCCTCCATCCAGAAAACCTATGACCTCACCCGCTACCTGGAGCACCAACTCCGCAGCTTGGCTGGGACCTATGTGAGTATCCAGCGTAGGAATCTGGGAGTTGGGGAGGAGTGAGGAGTTGGGGAAAGACAGTCCTAACCGTGGAGGGTTCTGGTAAATGATGGGGTGAGGAGGGGCTCTTTGGCTCCCACCAGTCCCCCTGTCTGGTCTA
+
AB>>AFFFBFFFGFGGGGG2FCGCF2BAEEHH2BEEFGHHHHGHGGHHHGHHHGHGHGHHHGHHHFGHHHHFF>EEHHFH2BFGHF1??GHFAGFGGHGHGGHGGGHHGHGHHHHHHHHHHHGHHGGGGGHFHHHHHHEFGHFHGGEFG<CGHFHGBAHHHHGGGDHGHHHHHHHHHGHHGDEAEEFG;FFFGGFGGGGGGGGGGGFFFFFFFFFFFFFFFFFFFFFFFFFFFFFFFFFFFFFFFFFFFF9
@M05620:37:000000000-D9766:1:1101:9175:7755 1:N:0:14
AGTGCCAGCTCTCAATCGCACAGGGGACCCAGGGCCTGGCCCCTCCATCCAGAAAACCTATGACCTCACCCGCTACCTGGAGCACCAACTCCGCAGCTTGGCTGGGACCTATGTGAGTATCCAGCGTAGGAATCTGGGAGTTGGGGAGGAGTGAGGAGTTGGGGAAAGACAGTCCTAACCGTGGAGGGTTCTGGTAAATGATGGGGTGAGGAGGGGCTCTTTGGCTCCCACCAGTCCCCCTGTCTGGTCTA
+
ACCCCFFFAFFFGGGGGGGGGFHGFGGGGGHHGGGGGGHHHHGHGGHHHHHHHHHHHGHHHHHHHHHHHHHGGEEFHHHHHHHHHHHHGHHHGGGGGHHHGHHGGGHHGHHHHHHHHHHHHHHHHGEGGGHHHHHHHHHGGHHHGGGGGGGHHHHHHGHHHHGGGGHHHHHHHHHHHHHHGGFGFGGG;CFGGGFGGGGGGGGGGGFFFFFFFFFFFFFFFFFFFFFFFFFFFFFFFFFFFFFFFFFFFF9
@M05620:37:000000000-D9766:1:1101:17072:7760 1:N:0:14
ACCACACCTTCTACAATGAGCTGCGTGTGGCTCCCGAGGAGCACCCCGTGCTGCTGACCGAGGCCCCCCTGAACCCCAAGGCCAACCGCGAGACGGCCCAGGTGCGTGGCCCGCTACCTCTTCTGGTGGCCGCCTCCCTCCTTCCTGGCCTCCCGGAGCTGCGCCCTTTCTCCCTGGTTCTCTCTTCTGCCGTTTTCCGTAGGACTCTCTTCTCTGCCCTGCGTCTCCTTTGGACCTCTGCCGGTTCTCGA
+
BBBABBBBFFFFGGGGGGGGGDHHGFGB4AGGHGGEDGGGDHHHHGGGDGGGGGFHHHHEGGFGGGGGGGGHHHHGGGGHGHHHHGGGGGCDG/?CD><CHGHH1>FFGAGHGGGGGHHHHHHHHFGHGCGCGGGGGGGGGGGGFG09FFGGGGGGAFFFFFFFFFFFFFFFFFFFEFFFFFFFFFFFFFFFADFFFFFFFFFFFFFFFFFFFFFFFFFFFEFFFFFFFFFFFB/B.BFBF;BF;D.B/A9
@M05620:37:000000000-D9766:1:1101:20171:7768 1:N:0:14
ACCACACCTTCTACAATGAGCTGCGTGTGGCTCCCGAGGAGCACCCCGTGCTGCTGACCGAGGCCCCCCTGAACCCCAAGGCCAACCGCGAGAAGGCCCAGGTGCGTGGCCCGCTACCTCTTCTGCTGGCCGCCTCCCTCCTTCCTGGCCTCCCGGCGCTGCGCCCTTTCTCCCTGGTTCTCTCTTCTGCCGTTTTCCGTAGGACTCTCTTCTCTGCCCTGCGTCTCCTTTGGCCCTCTGCCGGTTCTCGA
+
DDDDDDBCFFFFGGGGGGGGGGHHGGGGHGHHHGGGGGGGGHHHHGGGGGGGHHHHHHHGGGGGGGGGGGGFHHHGGGGHGHHHHGGGGGGGG?FGA/?<=?1F1<?<AAC<-C-<<<GHGHHHH0=GH.CCDGGGHGCGGGBGFG0/:AFGGE.--;>9BF=>DC=BFBFBF9BB.9B0F99BBFFFBFBF..BF09A9.9.::BBBFBFFFF0:FBE;.9>D-;BFFBF0/00;.A90;0:-;A?B090
@M05620:37:000000000-D9766:1:1101:17433:7778 1:N:0:14
ACCACACCTTCTACAATGAGCTGCGTGTGGCTCCCGAGGAGCACCCCGTGCTGCTGACCGAGGCCCCCCTGAACCCCAAGGCCAACCGCGAGAGGACCCAGGCGCGTGGCCCGCTACCTCCTCCGTCTGCCGGCTCCCTCCTTCCTGCCCTCCCTGCGCTGCCCCCTTCCTTACTGGCTGTCTCTTCTGTCGTTTGCCGTACGACTCTCTTCTCTGACCTGAGTCCCCTTTGGAACTCTGCATGCTCTAGC
+
AAAABBABFFFFFGGF5FGGGGGHGEGFEDHHHGF2EEGCGHHHHGGGE?EFGEGHHHHGGGCGEGEGGGGHHHGGGGGFGHHFGFGGG@CGC/?0///?/////>>C<-<.-<--<CGH.///...:=00A-9-.;;FGD/;9FF0/;./.;C/0.----....;-9.;F//;F/B.B../;FF/////;.....//-A..;.;../;F////;//;//./.;///..;////////99/9/:/:/99//
@M05620:37:000000000-D9766:1:1101:17425:7799 1:N:0:14
ACCACACCTTCTACAATGAGCTGCGTGTGGCTCCCGAGGAGCACCCCGTGCTGCTGACCGAGGCCCCCCTGAACCCCAAGGCCAACCGCGAGAGGGCCCAGGTGAGTGGCCCGCTACCTCTTCTGGTGGCCGCCTCCCTCCTTCCTGGCCTCCCGGAGCTGCGCCCTTTCTCACTGGTTCTCTCTTCTGCCGTTTTCCGTAGGACTCTCTTCTCTGACCTGAGTCTCCTTTGGAACTCTGCAGGTTCTAGA
+
CCCCCCCCFFFFGGGGGGGGGGHHGGGGHGHHHGGGGGGGGHHHHGGGGGGGFFHHHHHGFFCFGGGGGGGHHHHGGGGHGHHHHGGGGGGGGFG//?<C?/?1?GHH/?FFCGC@AHHHB0<=G0=/<CGDGGGGHGHHGFGGGGB/AFBFEG.-?-B?/B@9ACFB/FFFBFFFF9FFF/FFFFF:FBFA;AB.BFAF.ADFFFFFFF/BBFFBBF/:999BB9FFBFFFFEFFF/F9/B/F9::BBF;
@M05620:37:000000000-D9766:1:1101:26325:7804 1:N:0:14
ACCACACCTTCTACAATGAGCTGCGTGTGGCTCCCGAGGAGCACCCCGTGCTGCTGACCGAGGCCCCCCTGAACCCCAAGGCCAACCGCGAGAGGGAACAGGTGCGTGGACCGCTACCTCTTCTGGTGGCCGCCTCCCTCCTTCCTGGCCTCCCGGCGCTGCGCCCTTTCTCCCTGGTTCTCTCTTCTGCCGTTTTCCGTAGGACTCTCTTCTCTGCCCTGCGTCTCCTTTGGAACTCTGCCGGTTCTCGA
+
>A3ABA>>FFFFDGGBDGBFDGHBEEFEH2GHHGEAEEG?EHHHHGCF11EFGEBGHGHGGGGGCF/EGGGHHHA?EGGFGHHF/FGGGC/CC<CD/0?0GEDG1/FCD.<<@C--AC0D0DGHB00CEHFCDCDDC.CBDGGG/;0CFGGGEGA---;BBF-@ABBFFBFF/;F/.9;//9BFFFFF/:9@.;FFBBDFFDDFBFFFFFFFFFFFB/9BF.-;@..BFFFFF//;FBF/99@;@D.//;/
@M05620:37:000000000-D9766:1:1101:13360:7804 1:N:0:14
AGTGCCAGCTCTCAATCGCACAGGGGACCCAGGGCCTGGCCCCTCCATCCAGAAAACCTATGACCTCACCCGCTACCTGGAGCACCAACTCCGCAGCTTGGCTGGGACCTATGTGAGTATCCAGCGTAGGAATCTGGGAGTTGGGGAGGAGTGAGGAGTTGGGGAAAGACAGTCCTAACCGTGGAGGGTTCTGGTAAATGATGGGGTGAGGAGGGGCTCTTTGGCTCCCACCAGTCCCCCTGTCTGGTCTA
+
BCABCFFFCFFFGGGGGGGCGGHGGGGGGGHHAEGGGGHHHHGCGGHGHHHHHHHHHGHHHHHHHHHHHHHGG>EFHHHGFHHHHHFGFHHHEGGGGHHHGHHGGGHHGHHHHFHFGHHHHFGGFG?ADDFDGFGHFHFFFHFHGGFCGDEFGGFGH<<CGHGCGFFCHFHCC:GHHFFCFGEGAEGA;;9CFBCFB9CFFFGGGGDFEFFFFFF;BFFFFEF/BFFFFEFFEFFFFFEFFFFEFBFFFF0
@M05620:37:000000000-D9766:1:1101:17897:7806 1:N:0:14
AGTGCCAGCTCTCAATCGCACAGGGGACCCAGGGCCTGGCCCCTCCATCCAGAAAACCTATGACCTCACCCGCTACCTGGAGCACCAACTCCGCAGCTTGGCTGGGACCTATGTGAGTATCCAGCGTAGGAATCTGGGAGTTGGGGAGGAGTGAGGAGTTGGGGAAAGACAGTCCTAACCGTGGAGGGTTCTGGTAAATGATGGGGTGAGGAGGGGCTCTTTGGCTCCCACCAGTCCCCCTGTCTGGTCTA
+
AAAABFFFBFFFGGGGGGGGGEHHGGGGGGHHGGGGGGHHGHGGGGHHHHHHHHHHHGHGHHHHHHHHHHHGGGGGHHHHHHHHGHHHGHHHGGCGGHHHFHHGGGHHGHGHHGHHHHHHHHHHHGDFGGHHHHHHHHHGGHHHGGGGGGGGHHHHHGHHGHGGGGHHHHHHHHHHHHHHGFEGGGGGGGGGGGGGGGGGGGGGGGFFFFFFFFFFFFFFFFFFFFFFFFFFFFFFFFFFFFFFFFFFFFB
@M05620:37:000000000-D9766:1:1101:7102:7809 1:N:0:14
AGTGCCAGCTCTCAATCGCACAGGGGACCCAGGGCCTGGCCCCTCCATCCAGAAAACCTATGACCTCACCCGCTACCTGGAGCACCAACTCCGCAGCTTGGCTGGGACCTATGTGAGTATCCAGCGTAGGAATCTGGGAGTTGGGGAGGAGTGAGGAGTTGGGGAAAGACAGTCCTAACCGTGGAGGGTTCTGGTAAATGATGGGGTGAGGAGGGGCTCTTTGGCTCCCACCAGTCCCCCTGTCTGGTCTA
+
>AAA>FFFAFFFGFGGGGGCGFHHGGGGEGAEFEFECFGHEGGFFGGGHHCHFHHFGAGG5GFHG5BBGFG>>>EEEFGH2FGHHGA?EH3BEEGGGHGBA3FFGGHHFH2B2BGHHDGHHH3FGGCBBF2FGHHHGG0/?F1F>CFCCACFG0<GCECGD/AD.:CHBGHHGGHHGCGF?D?-...;C.;FBC;FGGGGGBCFE.ABFFF/9DF;FFA/BB9FFBFFE..AEFFFFFFDCFFFFFF/;F9
@M05620:37:000000000-D9766:1:1101:24020:7827 1:N:0:14
AGTGCCAGCTCTCAATCGCACAGGGGACCCAGGGCCTGGCCCCTCCATCCAGAAAACCTATGACCTCACCCGCTACCTGGAGCACCAACTCCGCAGCTTGGCTGGGACCTATGTGAGTATCCAGCGTAGGAATCTGGGAGTTGGGGAGGAGTGAGGAGTTGGGGAAAGACAGTCCTAACCGTGGAGGGTTCTGGTAAATGATGGGGTGAGGAGGGGCTCTTTGGCTCCCACCAGTCCCCCTGTCTGGTCTA
+
11>>>DFFAFFFGF3FGFECEEGHCEGG0EGHGGCEFCGH0FEHGGHFFHFF1FCGF?EBHHEHHHHHHHHGGGGGHHHAGHHGHAGHGFHGGG@EGGHHGGGGE/FGFF1BG2GH1BDG22GFHGCCG?GF1FBFGFHF/0?G?CF--<<F.=G.0./<</-AEFHCBCB/:;:CGHHAAEF-;CE@CFFFFGFBBBFFFGFGGGF@FFFFBB?@;-;/9B/9;F/9AFFA?FBBFFEB@-;;/B/;/FF
@M05620:37:000000000-D9766:1:1101:16944:7841 1:N:0:14
ACCACACCTTCTACAATGAGCTGCGTGTGGCTCCCGAGGAGCACCCCGTGCTGCTGACCGAGGCCCCCCTGAACCCCAAGGCCAACCGCGAGAGGGCCCAGGTGAGTGGCCCGCTACCTCTTCTGGTGGCCGCCTCCCTCCTTCCTGGCCTCCCGGAGCTGCGCCCTTTCTCCCTGGTTCTCTCTTCTGCCGTTTTCCGTAGGACTCTCTTCTCTGACCTGAGTCTCCTTTGGAACTCTGCAGGTTCTAGA
+
CCCCCDCCFFFFGGGGGGGGGGHHGGGEGFHHHGGGGGGGGHHHHGGGGGGGHHHGHHHGGGGGGGGGGGGHHHHGGGGHGHHHHGGGGGGGG<CDGGGGHGGH1GHHGGHHGGGGGHHHHHHHHGDGGHHGGGGGHGHHGGGGGG0FGGGGGGGGGGGGGGFFFFFFFFFF0FFFFFFFFHHFFFHHFFFFDFFEFFFFFFFFFFFFFFFFFFHF0FFFF/:FFFFFFFHFFFFFFFFFF:FFFFFF0B;
@M05620:37:000000000-D9766:1:1101:23154:7856 1:N:0:14
ACCACACCTTCTACAATGAGCTGCGTGTGGCTCCCGAGGAGCACCCCGTGCTGCTGACCGAGGCCCCCCTGAACCCCAAGGCCAACCGCGAGAAGGCGCAGGTGGGTGGCCCGCTACCTCTTCTGGTGGCCGCCTCCCTCCTTCCTGGCCTCCCGGAGCTGCGCCCTTTCTCCCTGGTTCTCTCTTCTGCCGTTTTCCGTAGGACTCTCTTCTCTGCCCTGCGTCTCCTTTGGAACTCTGCCGGTTCTAGA
+
CCCCCCCCFFFFGGGGGGGGGGHHGGGECEHHHGGGGGGGGHHHHGGGEEGGHHHHHHHGGGGGGGGGGGGHHHHGGGGHGHHHHGGGGGGGG?F0//<<@/=F/-<>DAAGCD?@FHHHFHHHGCHHGFFGGGDGGEFFGGFGFGF9AAFGGE.-9CBAFF;@FACFF0FB09:BEFBBFBFFFFFFFFBD.:FFFFFB?D.FF/FFFEFFFFFBFFAB.?-.;AFFFFFB/0009B00B0;;:.:B0B0
@M05620:37:000000000-D9766:1:1101:21842:7859 1:N:0:14
ACCACACCTTCTACAATGAGCTGCGTGTGGCTCCCGAGGAGCACCCCGTGCTGCTGACCGAGGCCCCCCTGAACCCCAAGGCCAACCGCGCGACGGCTCAGGTGGGTGGCCCGCTACCTCTTCTGGTGGCCGCCTCCCTCCTTCCTGGCCTCCCGGAGCTGCGCCCTTTCTCCCTGGTTCTCTCTTCTGCCGTTTTCCGTAGGACTCTCTTCTCTGCCCTGCGTCTCCTTTGGGACTCTGCCGGTTCTCGA
+
AAAAB@BA4CFFGGGFFGDFGAFFEEE24AEBFCFG?EG22GFAGFGG1EEEBFCFFHEAEE0EGEEEGE1FHHHGGEGHFHHHAFGED?/>/</AC/?CG0GH>AD.-.<<CC?D?CCF::CG0GHFD.G@?BGA?EFFDGGFGG;9AFFAEFFB?BBFFFB<FBBFFFFF/;9/;;BFF9BBBFBFF/F?.9FFFFBFA9D/BBFFFFFFFFFFFFEF..;ABFFFFFB//..;.B/99/;9@A.B9.;
@M05620:37:000000000-D9766:1:1101:9587:7868 1:N:0:14
AGTGCCAGCTCTCAATCGCACAGGGGACCCAGGGCCTGGCCCCTCCATCCAGAAAACCTATGACCTCACCCGCTACCTGGAGCACCAACTCCGCAGCTTGGCTGGGACCTATGTGAGTATCCAGCGTAGGAATCTGGGAGTTGGGGAGGAGTGAGGAGTTGGGGAAAGACAGTCCTAACCGTGGAGGGTTCTGGTAAATGATGGGGTGAGGAGGGGCTCTTTGGCTCCCACCAGTCCCCCTGTCTGGTCTA
+
ABAABFFFBFFFGGGGGGGGG?HAFGGGGGHHGGGGGGHHHHGHGGFHHHHHHHHHHGHHHHEHHHHHHHHGGGCGHHHHHHHGHHHHGGHHGGEEGGHHDHHGGFFHGHFHHHGHHHHHHHHHHGGGGGHHHHGHGHHGGHHFGGGC?FDHHEHHHGHHHGGGGGGHHFCFHHHHEGHHGFE@ACEGDAFFGGGGGGGGGGGGGDDBFFFF?FBBBBFFFFFFFFFFFFFFFFFFFFFFBFFFFFFBFFF
@M05620:37:000000000-D9766:1:1101:9424:7885 1:N:0:14
AGTGCCAGCTCTCAATCGCACAGGGGACCCAGGGCCTGGCCCCTCCATCCAGAAACCCTATGACCGCACCCGCTACCTGGAGCACCAACTCCGCAGCTTGGCTGGGACCTATGTGAGTATCCAGCGTAGGAATCTGGGAGTTGGGGAGGAGTGAGGAGTTGGGGAAAGACAGTCCTAACCGTGGAGGGTTCTGGTAAATGATGGGGTGAGGAGGGGCTCTTTGGCTCCCACCAGTCCCCCTGTCTGGTCTA
+
BBBBBFFFBFFFGGGGGGGGE2GHGA2EEE2FAAE2AFFCGE2BF1GHFFGFBGG3A11F3FBHH0>EGGE//>>>F3BE?1FCCA0?EFHGFFCCEGF3/FGFGGHHGFFHHHHHHHHHHHHFHGGDCGFHHHHHHH0FGHFHGGECG.=CC0DGCDHGHHGGEAEHCHFFFGGGGFGGGGGG.CDGCFFGGGFFGGFFFFFFFFFFFFFFFFFFFFFFFFFFFFFFFFFFFFFFFFFFFFFFFFFFFFB
@M05620:37:000000000-D9766:1:1101:24279:7891 1:N:0:14
ACCACACCTTCTACAATGAGCTGCGTGTGGCTCCCGAGGAGCACCCCGTGCTGCTGACCGAGGCCCCCCTGAACCCCAAGGCCAACAGCCAGAAGGCGAAGGCGCGTGGCCCGCTACCTCTTCTGGTGGCCGCCTCCCTCCTTCCTGACCTCCCGCCGCTGCTACCTTTCTCCCTGGTTCTCTCTTCTGCCGTTTTCCGTCGGACTCTCTTCTCTGCCCTGCGTCACCTTTGGTGCTCTGCAGGTTATTGA
+
CCCDDCCDFFFFGGGGGGGGGGHHGGGFHGHHHGGGGGGFGHHHHGGGFGGGHHHHHHHGGGGGGGGGGGGGHHHGGGGHG/FG/F/BF?BFF2F0///////B//</A-<.->--</0<0D=D00=C..:@DC.CH./;EFBFBF00/:CFF..-:A--;D00;/0000;0;//:.;9090:00BFB0B0-.:/:0:;0.@-;@>F090;:0:00:;.;.;-.-.9;F09:/..09000;9B99000000
@M05620:37:000000000-D9766:1:1101:25838:7904 1:N:0:14
AGTGCCAGCTCTCAATCGCACAGGGGACCCAGGGCCTGGCCCCTCCATCCAGAAAACCTATGACCTCACCCGCTACCTGGAGCACCAACTCCGCAGCTTGGCTGGGACCTATGTGAGTATCCAGCGTAGGAATCTGGGAGTTGGGGAGGAGTGAGGAGTTGGGGAAAGACAGTCCTAACCGTGGAGGGTTCTGGTAAATGATGGGGTGAGGAGGGGCTCTTTGGCTCCCACCAGTCCCCCTGTCTGGTCTA
+
AAAABFFFBFFFGGGGGFGGGCHCGEGGGGHHGGGGGGHHHHGHGGHFHHGFFFBGHGHFHHFHHHHHHHHGGGEEHHHGCGHGFHHHGFFHFF/EGHHHGHHGFGHGGHHHHHFHHHFHHHHHHGEGGGGGFFHHHGHGGGHHGGGGGGGHHHHHHCHHHHGGGGGFHHHHHHHHHHHGGGGGGGGG9FFGGGFGBBFFGGGGGGFFFFFFFFFFFFFFFFFBFBFFFFFFEFFFFFFFFFFFFFFFFFF
@M05620:37:000000000-D9766:1:1101:15408:7915 1:N:0:14
ACCACACCTTCTACAATGAGCTGCGTGTGGCTCCCGAGGAGCACCCCGTGCTGCTGACCGAGGCCCCCCTGAACCCCAAGGCCAACCGCGAGAAGACCCAGGGGAGTGTCCCGCTACCTCTTCTGTGGTCCCCCTCTCTCCCTCCTGTCCTCCCGCAGCTGCGCCCCTTCTCACTGGTTCTCTCTTCTGCCGCTTTCCGTATGACTCTCTTCTCTGACCTGAGTCTCCTTTGTAACTCTGCAGGTTCTAGA
+
CCCCCCCCFFFFGGGGGGGGGGHHGFGEGGHHHGGGGGGGGHHHHGGGGGGGHHHHHHHGGGGGGGGGGGGHHHHGGGGHGHHHHGGGGGFGG?G222??///C/</?11<F->---C0DH00=<<0</<0.<.-;/;0<////:/00900;/C.--;A/00;C.C-.;/;F0BB0/090;BFFF00;900---;E0090../:0BFFFF0:FFF009:0//:;0BF000;000090BF0000..0:;09;
@M05620:37:000000000-D9766:1:1101:21939:7917 1:N:0:14
ACCACACCTTCTACAATGAGCTGCGTGTGGCTCCCGAGGAGCACCCCGTGCTGCTGACCGAGGCCCCCCTGAACCCCAAGGCCAACCGCGAGAAGATGCCCAGGTGAGTGGCCCGCTACCTCTTCTGGTGGCCGCCTCCCTCCTTCCTGGCCTCCCGGCGCTGCGCCCTTTCTCACTGGTTCTCTCTTCTGCCGTTTTCCGTAGGACTCTCTTCTCTGACCTGAGTCTCCTTTGGAACTCTGCAGGTTCTA
+
CCCCCCCCFFFFGGGGGGGGGGHHGEGEHGHHFGGGGGGGGHHHHGGGEGGGHHHHHHHGGGGGGGGGGGGHHHHGGGGHGHHHHGGGGGGGGGFH2FGHHHHGHHHHHHGG0FGGGGGHHHHHHHHHHGGHHGGGGGHGHHGHHGGGGGGGGGGGGG-CFFCFFFFFFFFFFFFFFFFFFFFFFFFFFFFFFFFFFFFFFFFFFBFFFFFFF0FFFFFFFFFBFFFFFFFFFFFFFFFFFFFFFFF0FF9
@M05620:37:000000000-D9766:1:1101:27093:7926 1:N:0:14
GAGGCTGCTTTGGCAGAGCACAAGTCTGCACTCCAGTCACTCCTTCTCGTCTCGGATAACGTCTTCGGCTTGAATAAAAACAATGATTCAGATGTCAATCCTGTACTTAATCAGACAGGAAATAAACCCTCGATAAAATAAGACACTAACATAGATTAACAAACACTTGAGAGAAAGCCAGAAACAGAAATAAGATGCAATCTTTGTATCCCAAAGAATAAAATAAAATGTGGAAGATTGTACTGAAAAAG
+
AAA>>AFAFFFFF1FE11B1B00BBGHG13BGHHH1F1B1ABGF11B1//B/BB////1BBBA0BFG/AFGCFG2D@FGG/B>BB12221222B222B21B111B2222B221111B0/000B11B10/0/</</?>1211111001011121@>22111>10/00<1?1??1?11<000000<0<0<<1>000=0000=000000<0000/</:/:.00000000000000000/.;090009000:09.
@M05620:37:000000000-D9766:1:1101:19045:7931 1:N:0:14
ACCACACCTTCTACAATGAGCTGCGTGTGGCTCCCGAGGAGCACCCCGTGCTGCTGACCGAGGCCCCCCTGAACCCCAAGGCCAACCGCGAGAGGGCCCAGGTGCGTGGCCCGCTACCTCTTCTGGTGGCCGCCTCCCTCCTTCCTGGCCTCCCGGAGCTGCGCCCTTTCTCCCTGGTTCTCTCTTCTGCCGTTTTCCGTAGGACTCTCTTCTCTGCCCTGCGTCTCCTTTGGAACTCTGCCGGTTCTCGA
+
CCDCCDDDFFFFGGGGGGGGGGHHGGGEDFHGHGGFGGGGGHHHHGGGGGGGHHHHHHHGGGGGGGGGGGGHHHHGGGGHGHHHHGGGGGDGG/?DD?ADHGHH1>FGGGHHGGGGGHHHHHHHHGGHGHHGGGGGGGGGGGGGGGEFGGGGGGGGAGGFFFFFFFFFFFFF0FFFAFFFFFFFFFFFFFFFAFFFFFFFFFFFFFFFFFFHHFFFBFFFFEFFFFFFFFFFFB9BFFFFF0@BDFFF0;;
@M05620:37:000000000-D9766:1:1101:9372:7936 1:N:0:14
ACCACACCTTCTACAATGAGCTGCGTGTGGCTCCCGAGGAGCACCCCGTGCTGCTGACCGAGGCCCCCCTGAACCCCAAGGCCAACCGCGAGAGGGCCCAGGTGAGTGGCCCGCTACCTCTTCTGGTGGCCGCCTCCCTCCTTCCTGGCCTCCCGGAGCTGCGCCCTTTCTCACTGGTTCTCTCTTCTGCCGTTTTCCGTAGGACTCTCTTCTCTGACCTGAGTCTCCTTTGGAACTCTGCAGGTTCTAGA
+
>A>AAAA>FFFFGGFFGGDBFEGEEFGGAEFGBFFG2EE22FAGHGGEBEEF5FHHFHHF>>0EFEGEGGGB3BFFGGEHGHHHAFEEGC@</BDDGGGDHF??GHHHGFHHGGGGGHHHFHHGHG=GEGHCGGGGHGHHGGGGGGGGFGGGGGGGGDFFFF@FFFFFFFFFFFFFFBFFFFFFFFFFFFFFFFFEFFFFFFD/;BFFFFFFFFFFFFFFF/FFFFFFFFFFFFFFFFFFFFFEAFFFFF;
@M05620:37:000000000-D9766:1:1101:4902:7938 1:N:0:14
ACCACACCTTCTACAATGAGCTGCGTGTGGCTCCCGAGGAGCACCCCGTGCTGCTGACCGAGGCCCCCCTGAACCCCAAGGCCAACCGCGAGAGGGACCAGGCGGGTGGGCCGCCCCCTCTTCTGCTGGCCGCCTCCCTCCTTCCTTGCCTCCCGGCGCTGCGCCCTTTCTCCCTGGTTCTCTCTTCTGCCGTTTTCCGTCGGACTCTCTTCTCTGCCCTGCGTATCCTCTGGTCCCCTGCTGGTTCTCGA
+
BBABBBBBFFFFGGGGGGGGGGHHGGGGHGGHHGGGGGGCEH2GHGGGGGGGDGHGHHHGEG?EFGGGGGGHHHHGGGGHFHHFHGFEGGGGG/?///??0?GC-<<-<::;:A--;-;CFGGGB09;C.99BDDFFFBFFFFFFF//9/BFFF.9-99-9A-9DC-F9/;BFFF/.;F/;FFFFFFF/BBA;;:E/;.99@-@-@FFBFFFFF/;B/99.99A..AFF9;B/;9/.;;.;/;B;F/:9;9
@M05620:37:000000000-D9766:1:1101:15787:7968 1:N:0:14
ACCACACCTTCTACAATGAGCTGCGTGTGGCTCCCGATGAGCACCCCGTGCTGCTGACCGAGGCCCCCCTGAACCCCAAGGCCAACCGCGAGAGGGCCCAGGTGCGTGGCCCGCTACCTCTTCTGGTGGCCGCCTCCCTCCTTCCTGGCCTCCCGGAGCTGCGCCCTTTCTCCCTGGTTCTCTCTTCTGCCGTTTTCCGTAGGACTCTCTTCTCTGCCCTGCGTCTCCTTTGGACCTCTGCCGGTTCTAGA
+
DDDDDCDBFFFFGGGGGGGGGGHHGGGGHGHHHGGGGCFFHHHHHGGGGGGGHHHHHHHGGGGGGGGGGGGHHHHGGGGHGHHHHGGGGGGGG<?CD?>DGGG11>FE/<GGGGGGGHHDHHHGHHGGGHHGGGGGHGHHGGGGGG0CFGGGGGGGC-BG0;9CFFFFFFFFFFFFFFFFFFFFFFFBBFFFDDFFFFFFFDDF0BFFFFFFFFFFFFEF..9DF.BFFFFFF:0:BFFFFFFFBAAB0;;
@M05620:37:000000000-D9766:1:1101:16131:7968 1:N:0:14
ACCACACCTTCTACAATGAGCTGCGTGTGGCTCCCGAGGAGCACCCCGTGCTGCTGACCGAGGCCCCCCTGAACCCCAAGGCCAACCGCGAGATGGCCCAGGTGCGTGGCCCGCTACCTCTTCTGGTGGCCGCCTCCCTCCTTCCTGGCCTCCCGGAGCTGCGCCCTTTCTCACTGGTTCTCTCTTCTGCCGTTTTCCGTAGGACTCTCTTCTCTGACCTGCGTCTCCTTTGGAACTCTGCCGGTTCTAGA
+
BBBCCCCCFFFFGGGGGGGGGGHHGEFFHGHHHGGEGGGGGGHHHGGGGGGGHHHHHHHGGGGGGGGGGGGHHHHGGGGHGHHHHGGGGGGGG/FHHHHGHGGH1@FFGGHHGGGGGHHHHHHHHGGHGHHGGGGGHGHHGGGGGGEFGGGGGGGGGGGGGGFFFFFFFFFF/BFFFFFFFFFFFFFFFFFFDFFFFFFFFFFFFFFFFFFFFFFFBFFFF.@FFFFFFFFFFFFFFFFFF/@DBDEB/B;
@M05620:37:000000000-D9766:1:1101:16395:7981 1:N:0:14
ACCACACCTTCTACAATGAGCTGCGTGTGGCTCCCGAGGAGCACCCCGTGCTGCTGACCGAGGCCCCCCTGAACCCCAAGGCCAACCGCGAGAAGATGCCCAGGTGAGTGGCCCGCTACCTCTTCTGGTGGCCGCCTCCCTCCTTCCTGGCCTCCCGGCGCTGCGCCCTTTCTCACTGGTTCTCTCTTCTGCCGTTTTCCGTAGGACTCTCTTCTCTGACCTGAGTCTCCTTTGGAACTCTGCAGGTTCTA
+
BBCCABACFFFFGGGGFGFGGGHHGEGBEEHGHGGEFGGGGHHHHGGGGEGGHHHHHHHGGFGGGGGGGGGHFFHGGGGHGHHHHGGGGGBGGGHHHGHHHHHGGHHHHHGGHHGGGGGHHHHHHHHHHHGHHGGGGGGGHHGHHGGGGGGGGGGGGG-ADFFFFFFFFFFFFFFFFFFFFFFFFFFFFFFFFFFFFFFFFFFFFFFFFFFFFFFFFFFFFFFFFFFFFFFFFFFFFFFFFFFFFFFFFFF
@M05620:37:000000000-D9766:1:1101:14222:7985 1:N:0:14
AGTGCCAGCTCTCAATCGCACAGGGGACCCAGGGCCTGGCCCCTCCATCCAGAAAACCTATGACCTCACCCGCTACCTGGAGCACCAACTCCGCAGCTTGGCTGGGACCTATGTGAGTATCCAGCGTAGGAATCTGGGAGTTGGGGAGGAGTGAGGAGTTGGGGAAAGACAGTCCTAACCGTGGAGGGTTCTGGTAAATGATGGGGTGAGGAGGGGCTCTTTGGCTCCCACCAGTCCCCCTGTCTGGTCTA
+
AAAABFFFBFFFGGGGGGGGGCHGGGGGGGGHGGGGAFHHHHGEGGHHHHGHHFFGHGHHHHHHHHHHHHHEGCEFHFGHHHHHHHHHGHHHGGGGGHHHGHHGGFHHGHHGHHHHGHHGHHGHHGGGGGHHHHHHGHHGEFGGFGGGGGEFHHHHHGHHHFGGGGHHHHHGHHHHHHGHGGGGBFFGEFGGGGFFGGGGGGGGGGFFFFFEFFFFFFFFFFFFFFFFFFFFFFFFFFFFAEFFFFFFFF9
@M05620:37:000000000-D9766:1:1101:23540:7991 1:N:0:14
ACCACACCTTCTACAATGAGCTGCGTGTGGCTCCCGAGGAGCACCCCGTGCTGCTGACCGAGGCCCCCCTGAACCCCAAGGCCAACCGCGAGAAGGCACAGGTGCGTGGCCCGCTACCTCTTCTGGTGGCCGCCTCCCTCCTTCCTTGCCTCCCGGCGCTGCGCCCTTTCTCCCTGGTTCTCTCTTCTGCCGTTTTCCGTAGGACTCTCTTCTCTGCCCTGCGTCTCCTTTGGAACTCTGCCGGTTCTCGA
+
CCCCCCDDFFFFGGGGGGGGGGHHGEGFFGHHHGGGGGGGGHGHHGGGGGGGHHHHHHHGGGGGGGGGGGGHFHHGGGGHGHHHHGGGGGGGG/?0/0??2/?F1>F/C/>GGC?-CGHHHHHHFFHHG.CAFGGGHGFGFGGGGG0:CBFGGGGG-A-@BDFFFFCFFBFFFFF0.BFFFFFFFFFFFFFB:;FFBFFF.AAFFFBFFFFFFFFFFF?0.A@DCFFFFFF0/00;:;BBF09-;A.;:AB
@M05620:37:000000000-D9766:1:1101:19474:7994 1:N:0:14
ACCACACCTTCTACAATGAGCTGCGTGTGGCTCCCGAGGAGCACCCCGTGCTGCTGACCGAGGCCCCCCTGAACCCCAAGGCCAACCGCGAGAAGATGCCCAGGTGAGTGGCCCGCTACCTCTTCTGGTGGCCGCCTCCCTCCTTCCTGGCCTCCCGGAGCTGCGCCCTTTCTCACTGGTTCTCTCTTCTGCCGTTTTCCGTAGGACTCTCTTCTCTGACCTGAGTCTCCTTTGGAACTCTGCAGGTTCTA
+
CCCCCCCCFFFFGGGGGGGGGGHHGGGGHGHHHGGFGGGGGHHHHGGGGGGGHHHHGHHGGGCGGGGGGGGHHHHGGGGHGHHHHGGGGGGGGGHHHHHHHHHGHHHHHHGGHHGGGGGHHHHHHHHHHHGHHFGGGGHGHHGHHGGGGGGGGGGGGG-DFGGGGGFFFFFFFFFFFFFFFFFFFFFFFFFFFFFFFFFFFFFFFFFFFFFFFFFFFFFFFFFFFFFFFFFFFFFFFFFFFFFFFFFFFFB
@M05620:37:000000000-D9766:1:1101:11259:7999 1:N:0:14
ACCACACCTTCTACAATGAGCTGCGTGTGGCTCCCGAGGAGCACCCCGTGCTGCTGACCGAGGCCCCCCTGAACCCCAAGGCCAACCGCGAGAAGATGCCCAGGTGAGTGGCCCGCTACCTCTTCTGGTGGCCGCCTCCCTCCTTCCTGGCCTCCCGGCGCTGCGCCCTTTCTCACTGGTTCTCTCTTCTGCCGTTTTCCGTAGGACTCTCTTCTCTGACCTGAGTCTCCTTTGGAACTCTGCAGGTTCTA
+
DDDDDDDDFFFFGGGGGGGGGGHHGEGEGGHHHGGGGGGGGHHHHGGGGGGGHHHHHHHGGGGGGGGGGGGHHHHGGGGHGHHHHGGGGGDGGGHHHHHHHHHGHHHHHHGGHHGGGGGHHHHHHHHHHHGHHGGGGGHGHHGHHGGGGGGGGGGGGG-=DFFFFFFFFFFFFFFFFHFFFFFFFFFFFFFFFFFFFFFFFFFFFFFFFFFFHHHFFFFFFHFFFFFFFFFFHHFFFFFFFFFHFFFFFFF
@M05620:37:000000000-D9766:1:1101:26667:8016 1:N:0:14
ACCACACCTTCTACAATGAGCTGCGTGTGGCTCCCGAGGAGCACCCCGTGCTGCTGACCGAGGCCCCCCTGAACCCCAAGGCCAACCGCGAGAGGGCCCAGGCGAGTGGCCCGCTACCTCTTCTGGTGGCCGCCTCCCTCCTTCCTGGCCTCCCGGAGCTGCGCCCTTTCTCACTGGTTCTCTCTTCTGCCGTTTTCCGTAGGACTCTCTTCTCTGACCTGAGTCTCCTTTGGAACTCTGCAGGTTCTAGA
+
BBBABAABFFFFGGGGGGGGFBGHGGCGHGHHHGFDGGGCGHHFHGGGDFGGFGFFHHHGGG@EGGGGGGGHHHHGGGGG/?GHAFA/B/D/<///ACCGHG/<<CC<..GHGC-<@GG0FFHHHF<:DFGCGGGGGGFGGFFFF0BFGGFGGGF@BB;.BB=BABBFEFFFFFFFFBFFFFFFFFFFFFFBDFBEFFFFFDDBBFFFFFFFFE//9BBBFBBB/FFEFFFFFB/9F9;/FB;F;BFFFF9
@M05620:37:000000000-D9766:1:1101:6800:8025 1:N:0:14
ACAACACCTTCTACAATGAGCTGCGTGTGGCTCCCGAGGAGCACCCCGTGCTGCTGACCGAGGCCCCCCTGAACCCCAAGGCCAACCGCGAGATGCGACAGGCGCGTGGCCCGCTCCCTCTTCTGCTGGCCGCCTCCCTCCTTCCTTTCCTCCCGGCGCAGCGCCCTTTCTCCCTGGTTCTCTCTTCTGCCGTTTTCCGTCGGACTCTCTTCTCCGCCCGGCGTATCCTCTGGCCCCCTTCTGGTTTTCGA
+
AAABAABCFFFFFGBFGGFGGGHHGEGEGGHFGGGFGGEEGGGHHGGGGEFGHHHHHHHGGGGGGGGGGGGH3GHEEEEHGHGHHFFEBC>BD??2/?></</</>A-<-<<<A--<:::GGHHE0CGH;:;ACEGGFEFGGGG/;;09;CBFE=:B9--;@BDFADFF/;BFFF9.;F/;;BFFFFF/FB:99BE:/A:A@---:;BBBFFF//.9:9--9;@BFFFF/:///..-;:.9/9/;;.;/-.
@M05620:37:000000000-D9766:1:1101:7506:8029 1:N:0:14
ACCACACCTTCTACAATGAGCTGCGTGTGGCTCCCGAGGAGCACCCCGTGCTGCTGACCGAGGCCCCCCTGAACCCCAAGGCCAACCGCGAGAGGGCCCAGGTGAGTGGCCCGCTACCTCTTCTGGTGGCCGCCTCCCTCCTTCCTGGCCTCCCGGAGCTGCGCCCTTTCTCCCTGGTTCTCTCTTCTGCCGTTTTCCGTAGGACTCTCTTCTCTGCCCTGCGTCTCCTTTGGACCTCTGCAGGTTCTAGA
+
CCCCCCCCFFFFGGGGGGGGGGHHGGGBEEHHHGGGGGGGGHHHHGGGGGGGHHHHHHHEGGGGGGGGGGGGHHHGGGGHGHHHHGGGGGDGG>?D<?AAGGFG1GFGGEGHCGGGGHGFHHHHHF=CEHHGGGGGHGHHGFGG/;0;FGGGGGGG?CFFGGFFFFFFFFFF0BFFFBFFFFFFFFFFFFFFDDFFFFFFFFFFFFFFFFFFFFFF0FFFF.BFFFFFFFFFF;0;BFFFF;BF;FFF0BB
@M05620:37:000000000-D9766:1:1101:17679:8031 1:N:0:14
AGTGCCAGCTCTCAATCGCACAGGGGACCCAGGGCCTGGCGCATCCCTCCAGAATACCTATGACCTCACCCGCTACCTGGAGCACCAACTCCGCAGCTTGGCTGGGACCTATGTGAGTATCCAGCGTAGGAATCTGGGAGTTGGGGAGGAGTGAGGAGTTGGGGAAAGACAGTCCTAACCGTGGAGGGTTCTGGTAAATGATGGGGTGAGGAGGGGCTCTTTGGCTCCCACCAGTCCCCCTGTCTGGTCTA
+
AA>>AF1FAFFFGGGDEFGFEEG00E0AAA0A00A//BGF/E//AF/FF/01101DBF11BF2DG1F1FBB>///>GB@FC>FGEGHCG0GF?///>0BG/FGF/ECHGHHGGBHHGHHGHHHHHC?A@/11FGHHHFFGC<DCC-F?@.<<<D<.CA</0<?:EEEGFFGH0CGCH0B.:EA9EAEG;FFGBB=000CFF0CB--A@AFFFFF?<-9EBFFF/BF/AF--9AFFFFFFF@EFFFBBFFF;
@M05620:37:000000000-D9766:1:1101:26306:8049 1:N:0:14
ACCACACCTTCTACAATGAGCTGCGTGTGGCTCCCGAGGAGCACCCCGGGCTGCGGACCGAGGCCCCCCTGAACCCCAAGGCCAACCGCGAGAGGGCCCAGGTGCGTGGCCCGCTACCTCTTCTGGTGGCCGCCTCCCTCCTTCCTGGCCTCCCGGAGCTGCGCCCTTTCTCCCTGGTTCTCTCTTCTGCCGTTTTTCGTAGGACTCTCTTCTCTGCCCTGCGTCTCCTTTGGAACTCTGCAGGTTATAGA
+
BBBABBABFFFFGGGFFA5A45AAFEEEGEFFGFGAEEEAEHHHHGCE0EGGD10>EGGGGGGGGGGGEGEHGHHGGGGHGHH/FFGGG?/ACCDGD>>DGEGG1<CDGGHHGGGGGFFHHHHHHHHGG?FG@GGFGGGGGGGGGGGBFFFFFFFB>BBFFB-;ABBFFFFF9FFF.FFFFFFBFFFFFFFBDDFFFFBFFFFFFFFFFFFFFFFF/BEF..@ABFFFFFFEF9/BB:BBB/BFFF/;/B;
@M05620:37:000000000-D9766:1:1101:23728:8049 1:N:0:14
ACCACACCTTCTACAATGAGCTGCGTGTGGCTCCCGAGGAGCACCCCGTGCTGCTGACCGAGGCCCCCCTGAACCCCAAGGCCAACCGCGAGAGGGCCCAGGTGGGTGGCCCGCTACCTCTTCTGGTGGCCGCCTCCCTCCTTCCTGGCCTCCCGGAGCTGCGCCCTTTCTCCCTGGTTCTCTCTTCTGCCGTTTTCCGTAGGACTCTCTTCTCTGCCCTGCGTCTCCTTTGGACCTCTGCCGGTTCTAGA
+
AAA@AAAAFFFFFGGFBGEAF1F1EAEBGCHH1FGEEEGCGHHHHGEGGEGFHFHFHHHGCGGGE/>EGGGEH1FEGGGH/<GEGGE<CCC</><CC/<?GG?C//?C-GHFCGC-CCGHHHHHHHHGGAGCGGGGGGBFFFGFFB0BA?BFE?GG?A@FEF@@A@=BBF///;FBE;9BFBFFFFFFFE/@-:FFFF-FFFABF/B9FBB/FFFBB9AF-99A@AFFF9FF/9/;FFFFF9-@99;B/9/
@M05620:37:000000000-D9766:1:1101:24279:8051 1:N:0:14
ACCACACCTTCTACAATGAGCTGCGTGTGGCTCCCGAGGAGCACCCCGTGCTGCTGACCGAGGCCCCCCTGAACCCCAAGGCCAACCGCGAGACGGCCCAGGTGCGTGGCCCGCTACCTCTTCTGGTGGCCGCCTCCCTCCTTCCTGGCCTCCCGGAGCTGCGCCCTTTCTCCCTGGTTCTCTCTTCTGCCGTTTTCCGTAGGACTCTCTTCTCTGCCCTGCGTCTCCTTTGGCCCTCTGCCGGTTCTCGA
+
CCCBCBCBFFFFGGGGGGGGGGHHGGGGHGHHHGGGGGGGGHHHHGGGEGGGHHHHHHHGGGGGGGGGGGGHHHHGGGGHGHHHHGGGGGGGG/?/</>?GE?F?>FDG@GHGGCGGHHHHHHHHGGHGGGFGGGGGGGGGGGGGGBFFGGGGGGG-@FFFFFFFFFFFFFFFFFE.BFFFFFFFFFFFFFFAAFFFFFFFFFFFFFFFFFFFFEFFFFFFEFF;DFFFFFFB0099EFBFBDF9A.B0;;
@M05620:37:000000000-D9766:1:1101:16530:8051 1:N:0:14
ACCACACCTTCTACAATGAGCTGCGTGTGGCTCCCGAGGAGCACCCCGTGCTGCTGACCGAGGCCCCCCTGAACCCCAAGGCCAACCGCGAGAAGATGCCCAGGTGAGTGGCCCGCTACCTCTTCTGGTGGCCGCCTACCTCCTTCCTGGCCTCCCGGAGCTGCGCCCTTTCTCACTGGTTCTCTCTTCTGCCGTTTTCCGTAGGACTCTCTTCTCTGACCTGAGTCTCCTTTGGAACTCTGCAGGTTCTA
+
>11AAA1AFFFDBFG131BGFGFFEEFEG0BFGF00AEE?FHHHHGEGB/BFHFEHHFFEGGGGEG@EGGGHHHGEGGGFGHHHGFGGG/>CGFHHB1?GHHHGHGHHHBFGHGCGGCGHHHHHHHHEGEGHHGGGG.CHHHHHH0FB0/AGGGGG?@@G-C//:AB@@FFFFFFFFFFFF/9BFFFFFFFFF@FFFFFFFFFFFFFFFFFFFFB/B/:FFFEBFFFFFFBFFBFFFF/B/BFFFF-/9B9
@M05620:37:000000000-D9766:1:1101:12690:8060 1:N:0:14
ACCACACCTTCTACAATGAGCTGCGTGTGGCTCCCGAGGAGCACCCCGTGCTGCTGACCGAGGCCCCCCTGAACCCCAAGGCCAACCGCGAGACGGCTCAGGTGTGTGGCCCGCTCCCTCTTCTCGTGGGCGCCTCCCTCCTTCTTCGCCTCCCGGCGCTGCGCCCTTTCTCTCTGGTTCTCTCTTCTGCCGTTTTCCGTAGGACTCTCTTCTCTGCCCTGTGTCTCCTTTTGGACCCTGCGGGTTCTCGA
+
CCCCCCCCFFFFGGGGGGDFGGHHGFGAAFHHHGFEFEEGGHHHHGGGGGGGGHGHHHHEGFCGGGGGGGGHHHHGGGGHGHHHEFGGGGBFC/?B//??=0?F??0F/.0><C--.</CG00=0.<<.-:-;@AD.E9F99;0000..:.:.C:--;D;-.:BDF-BF0FF0B009BF0BFFFFBBF009-..;E0:.0..900:BBFFBBFFFB00;0.0;0BFFF00;00-0;/;B/.-9-;9.;:.;
@M05620:37:000000000-D9766:1:1101:20723:8099 1:N:0:14
ACCACACCTCCACCATGGGCCGGGTTTGGCCCCCGCGGGACACCCCCTTCTGCCTACCGAGGCCCCCCCGGACCCCCAGGCCAACCGCGCGAGCGCCGAGGCGAGTGGCCCGCTCCCTCTTCTGGTGGCCGCCTCCCTCCTTCCTGGCCTCCCGGCGCTGCGCCCTTTCTCCCTTGTTCTCTCTTCTGCCGTTTTCCGTCGGTCTCTCTTCTCTGCCCTGCGTCTCCTTTGGATCTCTGCCGGTTCTCGCT
+
BBBBBBBBFF4BFFG4G4AAAA22B2A2B33AAEA0AE000BFGGG/>BCBFDBBBBB/?>>>FGGGG<</>BFGG/>/?/?<FFG?---<---=;-:;--;--;AEE?.9;B-@9AFF.BBB//9.;..;-@9.EFFFFBFFFFE/;9B?EF.9@9;BAFC-.@@/:FF//;F/./;/B/;FF/////;99./;//9FF9A-.99BBF///9BF/B.:9.-A9A.9/B9/////;B///;-@-9.;/9.;
@M05620:37:000000000-D9766:1:1101:12869:8111 1:N:0:14
AGTGCCAGCTCTCAATCGCACAGGGGACCCAGGGCCTGGCCCCTCCATCCAGAAAACCTATGACCTCACCCGCTACCTGGAGCACCAACTCCGCAGCTTGGCTGGGACCTATGTGAGTATCCAGCGTAGGAATCTGGGAGTTGGGGAGGAGTGAGGAGTTGGGGAAAGACAGTCCTAACCGTGGAGGGTTCTGGTAAATGATGGGGTGAGGAGGGGCTCTTTGGCTCCCACCAGTCCCCCTGTCTGGTCTA
+
AAAABFFFBFFFGGGGGGGCEEHHGGGGGGHHFGGGGGHGGHGHGGHHHHHHHHFHHGHHHHHHHHHHHHHGGEEGHHHHGHHGHHHHFFHHGGFGGHHHGHHGGGHHGHHHHHHHHHGHHHHHHGGGGGGHHHHHGECFGHHHGGGGGGEHGGHHHGHHHHGGGGGHHHHHHHHHGFHHGGGGGGGGGGGGGGFFGGGGGGGGGGFFFFFFFFFFFFFFFFFFFFFFFFFFFFFFFFFFFFFFFFFFFFB
@M05620:37:000000000-D9766:1:1101:26782:8114 1:N:0:14
ACCACACCTTCTACAATGAGCTGCGTGTGGCTCCCGAGGAGCACCCCGTGCTGCTGACCGAGGCCCCCCTGAACCCCAAGGCCAACCGCGAGAAGGCTCAGGTGGGTGGCCCGCTACCTCTTCTCGTGGCCGCCTCCCACCTTCCTGGCCTCCAGGAGCTGCGCCCTTTCTCCCTTTTTCTCTCTTCTGCCGTTTTCCGTAGGACTCTCTTCTCTGCCCTTCGTCTCCTTTGTGCCTCTGCCGGTTCTCGA
+
AAAAAAAAFFFFGBGC3GBDGBGCGAA000FEAFGAAFGGAHHFHGEEAAEFFFCCFH0E/FCGG?EEG@/0B>CFGFAGA/GHHG//BB@///<?F101F0?G/<//>00<>@@CCG0<DD<G0<ECC-.::CG?E?/9CF0//C0;9.99A/;9CEEGGFG;---;/9/99/-////;B/9//B9B/BB@--B9/9-/;ABF9///BBBBFFFFFBEF/B-9;EFFBB///-/;/;////;-;--;/-9
@M05620:37:000000000-D9766:1:1101:18532:8118 1:N:0:14
AGTGCCAGCTCTCCATCGCACAGGGGACCCAGGGCCTGGCCCCTCCATCCCGAAAACCTATGACCTCACCCGCTACCTGGAGCACCCACTCCGCAGCTTGGCTGGGACCTATGTGAGTATCCAGCGTAGGAATCTGGGAGTTGGGGAGGAGTGAGGAGTTGGGGAAAGACAGTCCTAACCGTGGAGGGTTCTGGTAAATGATGGGGCGAGGAGGGGCTCTTTGGCTCCCACCAGTCCCCCTGTCTGGTCTA
+
>A>>>FF11CFFG1FGGGGGGGHGG0A00B0AA0BB/BFG0FE/BEGBBG/E/E/AEF>1FG2GGGH1F00>>>>EGBFG0FFGHH//?B0F/EECGH1BEFGGGCGGCHBDDBGFFFGG2F21F@</@CD11?11<<0FCFFB<-.-A.<<.=DFFA/;0/:-:...CFGBBFB0;BB9ACE@..;9EGE9CBF00;FB/BFFFF-@=---B-;-9@EF/BF/9FF-9BFBAFFBBFEF@EFFFFBFBB;
@M05620:37:000000000-D9766:1:1101:22254:8122 1:N:0:14
AGTGCCAGCTCTCAATCGCACAGGGGACCCAGGGCCTGGCCCCTCCATCCAGAAAACCTATGACCTCACCCGCTACCTGGAGCACCAACTCCGCAGCTTGGCTGGGACCTATGTGAGTATCCAGCGTAGGAATCTGGGAGTTGGGGAGGAGTGAGGAGTTGGGGAAAGACAGTCCTAACCGTGGAGGGTTCTGGTAAATGATGGGGTGAGGAGGGGCTCTTTGGCTCCCACCAGTCCCCCTGTCTGGTCTA
+
ABAABFFFCFFFGGGGGGGCGGHFGGGGGGHHGGGGGGHHHHGHGGHHHHHHHHHHHGHHHHHHHHHHHHHGGFGGHHHHFGHHHHHHGHHHEGGGGHHHGHHGGGHHGHHHHHHHHHGHHHHHHGGGGGHHHHHHHHGGGHHHGGGGGGEHHFHHHGHHHHGGGGHHHHHHHGHHHHHHGGGGFGGGGGFGGGGGGGGGGGGGGGFFFFFFFFFFFFFFFFFFFFFFFFFFFFFFFFFFFFFFFFFFFFB
@M05620:37:000000000-D9766:1:1101:17138:8133 1:N:0:14
ACCACACCTTCTACAATGAGCTGCGTGTGGCTCCCGAGGAGCACCCCGTGCTGCTGACCGAGGCCCCCCTGAACCCCAAGGCCAACCGCGAGAGGGCCCAGGTGAGTGGCCCGCTACCTCTTCTGGTGGCCGCCTCCCTCCTTCCTGGCCTCCCGGAGCTGCGCCCTTTCTCCCTGGTTCTCTCTTCTGCCGTTTTCCGTAGGACTCTCTTCTCTGCCCTGCGTCTCCTTTGGAACTCTGCCGGTTCTAGA
+
CCCCDDDCFFFFGGGGGGGGGGHHGGGFFGHHHGGGGGGGGHHHHGGGFGGGHHHHHHHGGGGGGGGGGGGHHHHGGGGHGHHHHGGGGGGGG>CDGDGGHGHH1?FGGGHHGGGGGHHHHBGHHGGHGHHGGGGGHGHHGGGGGGGGGGGGGGGGGGGGGGFFFFFFFFFF0BFFFFFFFFFFFFFFFFFFDFFFFFFFFFFFFFFFFFFHHFFF0BEFF.CFFFFFFFHFFFFFFFFFF0<B@FFF0B:
@M05620:37:000000000-D9766:1:1101:4225:8139 1:N:0:14
AGTGCCAGCTCTCAATCGCACAGGGGACCCAGGGCCTGGCCCCTCCATCCAGAAAACCTATGACCTCACCCGCTACCTGGAGCACCAACTCCGCAGCTTGGCTGGGACCTATGTGAGTATCCAGCGTAGGAATCTGGGAGTTGGGGAGGAGTGAGGAGTTGGGGAAAGACAGTCCTAACCGTGGAGGGTTCTGGTAAATGATGGGGTGAGGAGGGGCTCTTTGGCTCCCACCAGTCCCCCTGTCTGGTCTA
+
BBABBFFCAFFFGGGGGGGGEEHHGGGEEEGHFEEEAFHHFHGHGGHHHHHHFFGGHGHFHHHHHHHHHHHGGEEGHFHHBGHHFHFFFHGFEEEEEHGHGHHGGEHHGHHHHHHHHHHHHHHHHGAEGGHGHHHHHH?FEHHH/A<DC.CGHGHGGA<GHFGGGGHHGHHHHGHHHHHHGGGFEGGG:FGGGGFFGGGGGGGGGDFFFFFFFFFACAFFFFFFFBFEFFFFFFFFFFFFFFFFFFEBFFB
@M05620:37:000000000-D9766:1:1101:25741:8144 1:N:0:14
ACCACACCTTCTACAATGAGCTGCGTGTGGCTCCCGAGGAGCACCCCGTGCTGCTGACCGAGGCCCCCCTGAACCCCAAGGCCAACCGCGAGAAGGCGCAGGTGCGTGGCCCGCTACCTCTTCTGGTGGCCGCCTCCCTCCTTCCTGGCCTCCCGGAGCTGCGCCCTTTCTCCCTGGTTCTCTCTTCTGCCGTTTTCCGTAGGACTCTCTTCTCTGCCCTGCGTCTCCTTTGGAACTCTGCCGGTTCTAGA
+
BBBAABBBFFFFGEGGFGGFGDHFGBEBCEHHAFGEEGGGGHHHHGGGFGGGHHHFFHHGEGGGGDGGGGGGHFHGGGGH/EHHHGD/BDGCC??<F//<CCFH?CFDGGHHGGGGGHHHHHHHH:;GFHHGGGGGGGGGGGGGGGFFGEGGGEGGGGBFFF?BFBBFBFBF9FFF?;FFFFFFFFFFFFFB;AFFFFFFFFFFFFFFFFFFFFFFFFFFFE?FBDFFFFFFF:/BBFFFF/@B9DEF/BB
@M05620:37:000000000-D9766:1:1101:25760:8148 1:N:0:14
ACCACACCTTCTACAATGCGCTGCGTGTGGCTCCCGAGGAGCACCCCGTGCTGCTGACCGAGGCCCCCCTGAACCCCAAGGCCAACCGCGAGAGGATCCCCGGGAGTGGCCCGCTACCTCTTCTGTGGTCCGCCTCCCTCCCTCTTGGCCTCCCGCAGCTCTGCCCTTTTTCACTGGTGCTCTCTTCTGCCCCGTTCCGTAGGACTCTCTCCTCTCACCTGAGTGTCCTCTGGAACTCTGCACGGGCTAGA
+
BBBBBBBAFFFFGGGBGG4AEGGGGEGEHDFHHFGEGGGGGGHHHGGFFEGGHHHHHHHGGGGGGGGGGGGGHHHGGGGHGHHHHGGGGGCFG/C000?0//<>CCEG...<-<---:0CG00C:00:::0-;..;.;/C..///000/00;.C.--;B///;:/A//;/;F/BB/9/./;FFFF//B9//..-;A.../...//9;FFF//;FF///;//9;9/;F/99B9///;/;F////;---;.A;
@M05620:37:000000000-D9766:1:1101:17059:8156 1:N:0:14
ACCACACCTTCTACAATGAGCTGCGTGTGGCTCCCGAGGAGCACCCCGTGCTGCTGACCGAGGCCCCCCTGAACCCCAAGGCCAACCGCGAGATGGCCCAGGTGAGTGGCCCGCTACCTCTTCTGGTGGCCGCCTCCCTCCTTCCTGGCCTCCCGGAGCTGCGCCCTTTCTCCCTGGTTCTCTCTTCTGCCGTTTTCCGTAGGACTCTCTTCTCTGCCCTGCGTCTCCTTTGGAACTCTGCCGGTTCTCGA
+
BBBABBBBFFFFGGGFFGGAG5G4E2ABE?GH3FGDEEGGGHHHHGGGEEGGHHHFHHHG?EGGG1EGGGGBHCGGGG/F/CHHHG/<BDC//?1?FF//GFGH?<FGFGHGGCGGGGHHHHGHFBDFGGHGGGG:GFFGGHHHFF0CFGFGGFGGGG@FFGGGFBBFFFFFFFFFEFFFFFBFFFFFFFFBADFAFFFFFFFFFFBFFFFFFFFFFFFF.;BFBFFFFFFFF//9/BFFF9@>-DABBEF
@M05620:37:000000000-D9766:1:1101:14411:8157 1:N:0:14
ACCACACCTTCTACAATGAGCTGCGTGTGGCTCCCGAGGAGCACCCCGTGCTGCTGACCGAGGCCCCCCTGAACCCCAAGGCCAACCGCGAGAAGATGCCCAGGTGAGTGGCCCGCTACCTCTTCTGGTGGCCGCCTCCCTCCTTCCTGGCCTCCCGGCGCTGCGCCCTTTCTCACTGGTTCTCTCTTCTGCCGTTTTCCGTAGGACTCTCTTCTCTGACCTGAGTCTCCTTTGGAACTCTGCAGGTTCTA
+
CCCCCCCCFFFFGGGGGGGGGGHHGFGEEGHHHGGGGGGGGHHHHGGGGGGGGHHHHHHGGGGGGGGGGGGHHHHGGGGHGHHHHGGGGGCFGGHB2>FGGEHGGHFGHB/FHHCC@--GHF0G<GFHH/<.GDCGDGCFGFAC00/C0/.C:FEFDGCAG-DF=DD>DFFFBF0009B:FFFFFBBFB::BB@FFB.;:DB?D.0;FFFFFFFFFF00;90F/9BF0B0FB00990BFFBFFFF?.BBB:
@M05620:37:000000000-D9766:1:1101:8369:8161 1:N:0:14
AGTGCCAGCTCTCAATCGCACAGGGGACCCAGGGCCTGGCCCCTCCATCCAGAAAACCTATGACCTCACCCGCTACCTGGAGCACCAACTCCGCAGCTTGGCTGGGACCTATGTGAGTATCCAGCGTAGGAATCTGGGAGTTGGGGAGGAGTGAGGAGTTGGGGAAAGACAGTCCTAACCGTGGAGGGTTCTGGTAAATGATGGGGTGAGGAGGGGCTCTTTGGCTCCCACCAGTCCCCCTGTCTGGTCTA
+
AA3>AFFCAFFFEGGFGGFGGGBHFCC2EAHHGEGGGC2BFGGHGGHHHHHHFFHGHGHGHHGHHHHHHHAEGEEEHHHHHHHEHHHGGGGHGGGGGHFHGHHGGGEGGHGHHHHGHFFGHEHFHGADDDHFHHHHHHHGGHHHGGGGCDGHHGHHGDHHGGGCGGHHHHHHHHHHHHHG@.CBFFGG;.FFGE;0BFG0FFGGGGFBFFFFFFBBB?FFFFFFFBBEFEFBFFFFFFF??EFFFFB99:9
@M05620:37:000000000-D9766:1:1101:19280:8166 1:N:0:14
ACCACACCTTCTACAATGAGCTGCGTGTGGCTCCCGAGGAGCACCCCGTGCTGCTGACCGAGGCCCCCCTGAACCCCAAGGCCAACCGCGAGACGGCCCAGGTGCGTGGCCCGCTACCTCTTCTGGTGGCCGCCTCCCTCCTTCCTGGCCTCCCGGAGCTGCGCCCTTTCTCCCTGGTTCTCTCTTCTGCCGTTTTCCGTAGGACTCTCTTCTCTGCCCTGCGTCTCCTTTGGACCTCTGCCGGTTCTCGA
+
CCCCCCCCFFFFGGGGGGGGGFHHGEGEGGHHHGGGGGGGGHHHHGGGFGGGHHHHHHHGGGGGGGGGGGGHGHHGGGGHGHHHHGGGGGGGG/?CC/>CGFFG<>FGGGHHGGGGGHHHHHHHHHGHGHHGGGGGGGGGGGGGGG9FFGGGGGGGGFFFFFFFFFFFFFFFFFFF.BFFFFFFFFFFFFFFADFFFFFFFFFFFFFFFFFFFFFFFFFFA?AFFFFFFFFFF;/;BFFBF9CFFFFB/AB
@M05620:37:000000000-D9766:1:1101:6140:8168 1:N:0:14
CGTGCCAGCTCTCAATCGCACAGGGGACCCAGGGCCTGGCCCCTCCATCCAGAAAACCTATTACCTCCCCCGCTACCTGGAGCACCAACTCCGCAGCTTGGCGGGGACCTATGTTAGTATCCAGCGGAGGAATCTGGGAGTTGGGGAGGAGTGAGGAGTTGGGGAAAGACAGCCCTAACCGTGGAGGGTTCTGGTAAATGATTGGGTGAGGAGGGGCTCTTTGTCTCCCACCAGTCCCCCTGTCTGGTCTA
+
1>>AA>BBABBDEFGGGAFCEAB00AEEEG00BAEFC/BABBE/BFCGGH1BBE1B0B0BF1BDBFF/B>/>EE/FH@FB0BG?B?BGEFF1??>EEHHH/C//<>-->>FDGF111FGGHFF<C---;-./:CC0=/;.:;C/-9A-;E.C?B0.0=BC0C--;-;-;-/9-9-;--:;-A-9---9BF-FF//9;FFFB///:-;-;--;A----9-;BFF9/:///-9;--;/BF-9-;;9/;9:;//
@M05620:37:000000000-D9766:1:1101:6555:8187 1:N:0:14
ACCACACCTTCTACAATGCGCTGCGTGTGGCTCCCGAGGAGCACCCCGTGCTGCTGACCGAGGCCCCCCTGAACCCCAAGGCCAACCGCGCGAAGATGCCCAGGTGAGTGGCCCGCTACCTCTTCTGGTGGCCGCCTCCCTCCTTCCTGGCCTCCCGGCGCTGCGCCCTTTCTCACTGGTTCTCTCTTCTGCCGTTTTCCGTAGGACTCTCTTCTCTGACCTGAGTCGCCTTTGGAACTCTGCAGGTTCTA
+
A>AAAAA11BBDFFFFGG1AEAEFGEE0ABGEFBBB/EEEFGAFFEE/AEEFHHGHGHH/>EGGGEGGGEFGBFGFFGGHGHHHHGCB>B>>@CC?FGFHGHEEFGF<GFGFHHCGGCGHHHHHGGHHGHGHHGGGGBFGGGGGGFFFGGGGGGGGGG-9@@@F@@F@@FFFFFFFFFFFF;FFFFFF/9BFF@BFFFFFFFFFFBFFFFFFFFFBBF/;FFF/;;;-99BFFFFFFFFFFFFFFFFFFF/
@M05620:37:000000000-D9766:1:1101:6578:8191 1:N:0:14
ACCACACCTTCTACAATGAGCTGCGTGTGGCTCCCGAGGAGCACCCCGTGCTGCTGACCGAGGCCCCCCTGAACCCCAAGGCCAACCGCGAGAAGATGCCCAGGTGAGTGGCCCGCTACCTCTTCTGGTGGCCGCCTCCCTCCTTCCTGGCCTCCCGGAGCTGCGCCCTTTCTCACTGGTTCTCTCTTCTGCCGTTTTCCGTAGGACTCTCTTCTCTGACCTGAGTCTCCTTTGGAACTCTGCAGGTTCTA
+
CCCCCCBCFFFFGGGGGGGGGGHHGGGGHGGHHGGGGGGGGHHHHGGGGGGGHHHHHHHGGGGGGGGGGGGHHHHGGGGHGHHHHGGGGGGGGGHHHH2GHFCFG11FDGGEGG@<@@FHHFBGFFGHG/CCG??GG.CEFHGFHFGF;FGGGFGGDA-?AF0CABFFCFFEBBFFEBF0FFFFFBBFF0B9F=:DFFFFFBF.A09BFFFFFFBBB0:FFF/BF0BFFFFFFBF0F0FFF00FFFFFFB0
@M05620:37:000000000-D9766:1:1101:15847:8203 1:N:0:14
AGTGCCAGCTCTCAATCGCACAGGGGACCCAGGGCCTGGCCCCTCCATCCAGAAAACCTATGACCTCACCCGCTACCTGGAGCACCAACTCCGCAGCTTGGCTGGGACCTATGTGAGTATCCAGCGTAGGAATCTGGGAGTTGGGGAGGAGTGAGGAGTTGGGGAAAGACAGTCCTAACCGTGGAGGGTTCTGGTAAATGATGGGGTGAGGAGGGGCTCTTTGGCTCCCACCAGTCCCCCTGTCTGGTCTA
+
CCBCCFFFCFFFGGGGGGGGGGHHGGGGGGHHGGGGGGHHHHGHGGHHHHHHHGHGHGHHHHHHHHHHHHHGGGGGHHHHHHHHHHHHGHHHGGGGGHHHGHHGGGHHGHHHHHHHHHHHHHHHHGGGGGHFHHHHHHHGGHHHGGGGGGEHHHHHHGHHHHGGGGGHHHHHHHHHHHHHGGGGGGGGEGGGGGFFGGGGGGGGGGFFFFFFFFFFFFFFFFFFFFFFFFFFFFFFFFFFFFFFFFFFFFB
@M05620:37:000000000-D9766:1:1101:19341:8219 1:N:0:14
ACCACACCTTCTACAATGAGCTGCGTGTGGCTCCCGAGGAGCACCCCGTGCTGCTGACCGAGGCCCCCCTGAACCCCAAGGCCAACCGCGAGAAGATGCCCAGGTGAGTGGCCCGCTACCTCTTCTGGTGGCCGCCTCCCTCCTTCCTGGCCTCCCGGCGCTGCGCCCTTTCTCACTGGTTCTCTCTTCTGCCGTTTTCCGTAGGACTCTCTTCTCTGACCTGAGTCTCCTTTGGAACTCTGCAGGTTCTA
+
AAAAAA?AFFFFFGGGFGGFD5BAEAABGAGHEGGEFEGAGHHHHGCGEAEEHFGGHFHGGGGGCE>EGGGGHFAEFGGEEHHEAFEEC@>B//GGDGHHHHHGHHHHHDFGHHCGGCGHBGHHHHHGFHGHHGGGGGHFHHGGHGGGBFGGGGGGGG-AB-;.B?FBBFFFFFFFFFFFFFFFFFFFFFFFFBDFFFFFDFFFFFFFFFFFFFFFBFBFFFFBFBFFFFFFFFFBBBFFFFFFFFABFFB
@M05620:37:000000000-D9766:1:1101:6653:8222 1:N:0:14
ACCACACCTTCTACAATGAGCTGCGTGTGGCTCCCGAGGAGCACCCCGTGCTGCTGACCGAGGCCCCCCTGAACCCCAAGGCCAACCGCGAGAGGGCACAAGTGAGTGGCCCGCCCACTCTTCTGGTGGCCGCCTCCCTCCTTCCTGGCCTCCCGGCACCGGCCCCTTTCTCCATGGTTCTCTCTTCCGCCGTTTTCCGTAGGAACCTCTTCTCCGCACTGCATCTCCTTTGGCACTTTGCCGGTTCCCGA
+
BBABBBBBFFFFGGGGGG5GGGHHGEFEHGHHHGGEFGGGGHHHHGGGGGGGGHHHHHHGGGFGGGGGGGGFHHHGGGEHGAGHHGGEGGGGG/?///?<00??11??F/??D---.CGGFHDBHHDHF<C?C:A.;EGFGGGGGF0CCFF.EAEG9--.9--9;9.AFFEBF/9;/;FB//;B/B9/;.AB;AF.9FFF..;BB..;:FF////.;;->F///B/;99BFFF9B/;/;/BB--;9./99.
@M05620:37:000000000-D9766:1:1101:12433:8244 1:N:0:14
AGTGCCAGCTCTCAATCGCACAGGGGACCCAGGGCCTGGCCCCTCCATCCAGAAAACCTATGACCTCACCCGCTACCTGGAGCACCAACTCCGCAGCTTGGCTGGGACCTATGTGAGTATCCAGCGTAGGAATCTGGGAGTTGGGGAGGAGTGAGGAGTTGGGGAAAGACAGTCCTAACCGTGGAGGGTTCTGGTAAATGATGGGGTGAGGAGGGGCTCTTTGGCTCCCACCAGTCCCACTGTCTGGTCTA
+
>33>AFFFBCFFFFFGGEGGGGHHFGGGGGHHGGGGGCFGGHGHGGGHHHHHGFBGHGGHHHHHHHGHHHHGGGGGHHHHGHHHFEHHGGHHGGGGGHHHDHHGGGHHGHHHHFHFGHHFG3GGBB<?C/FGH2DGHHGFDHHHFGE@CDEFC0DFF.<CDGC?E?EGHH/::0CHHGBCFEADDEGC;:A0C00;BBFFGGGGGGFBAAFFDFCADFEFF/B/;;BAEBFFFAFFFFFFFFFBB//BFF/
@M05620:37:000000000-D9766:1:1101:4962:8269 1:N:0:14
ACCACACCTTCTACAATGAGCTGCGTGTGGCTCCCGAGGAGCACCCCGTGCTGCTGACCGAGGCCCCCCTGAACCCCAAGGCCAACCGCGAGAGGGAACAGGTGGGTGGCCCGCTCCCTCTTCTGGTGGCCGCCTCCCTCCTTCCTTGCCTCCCGGCGATGCGCCCTTTCTCCCTGGTTCTCTCTTCTGCCGTTTTCCGTCGGACTCTCTTCTCTGCCCTGCGTCTCCTCTGGGCCTCTGCAGGTTCTCGA
+
BBABBAAACFFFGGFFGGBFGFHHGEGBGFHHGFFEEEEEGHFHHGFAFEEFHGHHHHH?EGGGGGGGGGGHFHHFGGGHGHHHHGGGDC>BD/?/?0?0?F1?/>?CD0<>-ADCGGHHHHGH0<<GF.;;A@;.EEFFGGGGGG0;9FFFFG.:AFAFFDFDDFFBB;BBFFF9.9F9;BFFFFFF/BF@;AFF/;9B.@BFDFFFFFFFFFF/9/:/.999B.;9F.;//.:.;9B/B/:F:F/99A9
@M05620:37:000000000-D9766:1:1101:9971:8278 1:N:0:14
AGTGCCAGCTCTCAATCGCACAGGGGACCCAGGGCCTGGCCCCTCCATCCAGAAAACCTATGACCTCACCCGCTACCTGGAGCACCAACTACGCAGCTTGGCTGGGACCTATGTGAGTATCCAGCGTAGGAATCTGGGAGTTGGGGAGGAGTGAGGAGTTGGGGAAAGACAGTCCTAACCGTGGAGGGTTCTGGTAAATGATGGGGTGAGGAGGGGCTCTTTGGCTCCCACCAGTCCCCCTGTCTGGTCTA
+
AA>1AFF@AFFFGGGFDFA1EEHAFGFA?EGH00E//FHA0GE/EGH1EAFGBGEF0FF1BGGHHHHHHF0/>/EEHBGHFFGHGHHAEG1B?EEEEBEFEHGGGGHHGHGHHG2GDGHHHHHHH@EFGGHHGHHGHHGFCGGFCGGGGGE>GGGGGGG/D/ACGCHGHFFHGGHFHHHHGGEGEGBGEFGGFFCFFBGFGGGEGGB>AFFFFF-@?@FFFFFF/BFFFFFFEABFBFFF@FFFFFFFFF/
@M05620:37:000000000-D9766:1:1101:8021:8279 1:N:0:14
ACCACACCTTCTACAATGAGCTGCGTGTGGCTCCCGAGGAGCACCCCGTGCTGCTGACCGAGGCCCCCCTGAACCCCAAGGCCAACCGCGAGAGGGCCCAGGTGAGTGGCCCGCTACCTCTTCTGGTGGCCGCCTCCCTCCTTCCTGGCCTCCCGGAGCTGCGCCCTTTCTCCCTGGTTCTCTCTTCTGCCGTTTTCCGTAGGACTCTCTTCTCTGACCTGAGTCTCCTTTGGAACTCTGCAGGTTCTAGA
+
CCCDDCCCFFFFGGGGGGGGGGHHGGGEGGHHHGGGGGGGGHHHHGGGGGGGHHHHHHHGGGGGGGGGGGGHHHHGGGGHGHHHHGGGGGGGGGGGDFFGHG?GFHHHGGHHGGGGGHHHHHHHHHGHGHHGGGGGHGHHGGGGGG0FFGGGGGGG-CDGGGFFFFFFFFFF0BFFFFFFFFFFFFFFFFFFDFFFFFFFFFFFFFFFFFFFFFFF0BFFF/BFFFFFFFFFF<0BBFFFF0FFFFFF0F<
@M05620:37:000000000-D9766:1:1101:4623:8284 1:N:0:14
AGTGCCAGCTCTCAATCGCACAGGGGACCCAGCGCCTGGCCCCTCCATCCAGAAAACCTATGACCTCACCCGCCACCTGGAGCACCAACTCCGCAGCTTGGCTGGGACCTATGTGAGTATCCAGCGTAGGAATCTGGGAGTTGGGGAGGAGTGAGGAGTTGGGGAAAGACAGTCCTAACCGTGGAGGGTTCTGGTAAATGATGGGGTGAGGAGGGGCTCTTTGGCTCCCACCAGTCCCCCTGTCTGGTCTA
+
>A>3AFFFBFFFGDGGGGF2A2BCA2AAEAGH2AEAEGHGHHGHGGHHHCHHHGHCGEHHGHHHH5FFHHHGG/>EGHFG?FGHHH11?FH3?E?E<BBGGHHGGGHHGHHHHHHHHHHHHHHHHGEECE1GHHHHHH0FEHHHGGADG<CGH0DGBEHHHHGGGDEHBGGGHHHHGGGGGGGGDGGGCFFGGGFGGGGGGGGGFFFFFFFFFFFFFFFFFFFFFFFFFFFFFFFFFFFFFFFFFFFFFFB
@M05620:37:000000000-D9766:1:1101:14440:8285 1:N:0:14
AGTGCCAGCTCTCAATCGCACACGTCTGACCTCCCGTCACTCTGCTCTCTCTCCTGCCCTTAGACCCGAAGAGCACACGTCTGACCTCCTGTCACTCCGGAGAATCTCGTATGCCGTCTTCTGCTTGAACAATCTGGCATTTGGGGAGGCATGCGGAGTTGGGGACAGCCCGTCCTACCCGTGGAGGGTTCTGGTAAATGCTGGGGTGAGACGGGACTCTTTGGCTCCCACCACTCCCCCTGTCTGCTCTA
+
BBBBBFFFBFFFGGGGGGGGGG4AFFCA5FGHGHGFH2A25B553ABF3BFBDGBCFGEEFFBHBG10AA>11BFGE?EBGF1F3B@FG2B@@4B@G2EE?//B3?4B0/?GG43<E/0?G3B33B2BB2BC2<22222222>2///<@//?01><--./=/<-<-..<C.-;EDFB0;C.;CA.A.;.;AB9F00C0B00;0;.-;-.9//9.-.9;BBBB//:9BAE.AF../;FEAFFA:FF//9BF/
@M05620:37:000000000-D9766:1:1101:18311:8289 1:N:0:14
GAGGCTGCTTTGGAAGAAACTGACAAGCCAGGGACAAAAGATCGGAAGAGCACACGTCTGAACTCCAGTCACTCCGGAGAATCCCGTATGCCGGCTTCTGCTTGCAAAAAAACCCCAGGCACCAAAATACCCCACCAACCAACCCTGATCAACGCATCACTTCCCTTAGACTCACCCTTCCCTACTAAAGTCAACCTCACTAACCTTTTCAGCGGCGATCCAACTATCCTCACAATCTCGACTTCAAAACC
+
>>A>AAFAFFFFGGGG4BGGFBBABABFEEFGG22AFH2B23BF2EEF22BBE21A112BFAAAAB33BBAFGHC1EEE/BBF331B>BEGHGGG//?BGFF33/BFEG/>//<//?/?//0/@/C<1?1?1?/?</?..<..<>0>>==00/.--.-0<00;0/00/0000:0/:..////09.0;09090009./9/900/99000000;0.-9-;-9./99/;//////9;/9///;9-..//9//;.
@M05620:37:000000000-D9766:1:1101:19501:8293 1:N:0:14
AGTGCCAGCTCTCAATCGCACAGGGGACCCAGGGCCTGGCCCCTCCATCCAGAAAACCTATGACCTCACCCGCTACCTGGAGCACCAACTCCGCAGCTTGGCTGGGACCTATGTGAGTATCCAGCGTAGGAATCTGGGAGTTGGGGAGGAGTGAGGAGTTGGGGAAAGACAGTCCTAACCGTGGAGGGTTCTGGTAAATGATGGGGTGAGGAGGGGCTCTTTGGCTCCCACCAGTCCCCCTGTCTGGTCTA
+
>3AAAFFFBFFFG4FGGFEEFFFHAAEEFEHHGDGFCBGFFHEHEGGFHGGHFF3FGGHGHDHHHHCGHHHFGGGGHGGFHHG?EG?GFGHHGGCEGHHHGHHFFGGHGHHHHHHHHHHHHHHHHGDFGGHHHHHHHHHGEHHHGGGGGGGHHHHHHGHHHHGGGGHHHHHHHHHHHHHHGCEGGGGGEGGGGGFGGGBFFFGFGBFFFFFFFFFFFFFFFFFFFFFFFFFFFFFFFFFFFFFFFB/9BF/
@M05620:37:000000000-D9766:1:1101:7729:8297 1:N:0:14
ACCACACCTTCTACAATGCGCTGCGGGTGGCTCCCGAGGAGCACCCCGTGCTGCTGACCGAGGCCCCCCTGAACCCCAAGGCCAACAGCGAGAAGATGCCCAGGTGAGTGGCCCGCTACCTCTTCTGGTGGCCGCCTCCCTCCTTCCTGGCCTCCCGGCGCTGCGCCCTTTCTCACTGGTTCTCTCTTCTGCCGTTTTACGTAGGACTCTCGTCTCTGACCTGAGTCACCTTTGGAACTCTGCAGGTTCTA
+
AAA1>AA1>FFFGGGD3F1AE0FEG000//B0A/B//AEAAHHAGGE/>>??DGCCGHF>/>/EG/EEGEC0G1FEGC/?//?FGGC0?C///CC11?11<GHGHHGFFG<CC.AC-@CHB0<0D=GH0/;GHCGGC.AA//9/00/0=;A90.:ACA;@@@---;-@-;;FFFFFFFFFF//9//BFFFFFF--:BE/BEFFFFFFF//9-9;9;BFFF/F-/9/:/;F/9F//;FFFBFFFFFF-B/B;
@M05620:37:000000000-D9766:1:1101:8983:8302 1:N:0:14
ACCACACCTTCTACAATGCGCTGCGTGTGGCTCCCGAGGAGCACCCCGTGCTGCTGACCGAGGCCCCCCTGAACCCCAAGGCCAACCGCGCGAGGGCCCAGGTGCGTGGCCCGCTACCTCTTCTGGTGGCCGCCTCCCTCCTTCCTGGCCTCCCGGAGCTGCGCCCTTTCTCCCTGGTTCTCTCTTCTGCCGTTTTCCGTAGGACTCTCTTCTCTGCCCTGCGTCTCCTTTGGACCTCTGCAGGTTCTCGA
+
BBBABBBAFFFFGGGGFG4AECGGGEEBAEHHFFFEDGGGGHHHHGGGEEGGGHGHHHH>EECGGDGGGGGGHGHGGGGHGGHHHGDFGG/>C/<<A/><GGF1F@GGF<GHGGGGGHFGHGFHHH:CFHHFGGGGGGGGDGGGCF0BFG0AG?DFB=FAFFFFFFAFFFFFBFFFFFFFFFFFFFFFFFFFDFFFFFFFFFFFEFFFFFBFFFFBBFFFFADFFFFFFBFFF//;.:FFF/;AFFFF/A;
@M05620:37:000000000-D9766:1:1101:5502:8303 1:N:0:14
AGTGCCAGCTCTCCATCGCACAGGGTACCCAGCGCCTGGCCCCTCCATCCAGAAAACCTATGACCTCACCCGCTACCTGGCGCACCCACTCAGCAGCTTGGCTGGGACCTATGTGAGTATCCAGCGTAGGAATCTGGGCGTTGGGGCGGCGTGCGGAGTTGGGGAAAGACAGTCCTAACCGTGGAGGGTTCTGGTAAATGATGGGGTGAGGAGGGGCTCTTTGGCTCCCACCAGTCCCCCTGTCTGGTCTA
+
>>>3>BFFBFFFGGGG5AE2E2FAF4BBF4BF2AA2BFGHHHGHGGHHHFHHHHHABEHHBBGHHDBGHHH>>>>>GHBB1>?EEGE1?FG33B3FBFBBEGHGGGHHGHGHHHHBGHHHHHFHHGG/BE2@FHHHHH/ADGGHGG.AF-;AF.BG-AEGGGFF..;A/;/BFFFFF/BFFFFF.;AF9FFFFFFFFFFFFFFFFFFFFFFBDFFFFFFFFFFFFFFFFBFFEFFFFFFFFFFFFFFFFF/
@M05620:37:000000000-D9766:1:1101:8798:8308 1:N:0:14
AGTGCCAGCTCTCAATCGCACAGGGGACCCAGGGCCTGGCCCCTCCATCCAGAAAACCTATGACCTCACCCGCTACCTGGAGCACCAACTCCGCAGCTTGGCTGGGACCTATGTGAGTATCCAGCGTAGGAATCTGGGAGTTGGGGAGGAGTGAGGAGTTGGGGAAAGACAGTCCTAACCGTGGAGGGTTCTGGTAAATGATGGGGTGAGGAGGGGCTCTTTGGCTCCCACCAGTCCCCCTGTCTGGTCTA
+
AAAAAFF11FFFGFGGGGCAEEHGGGGEEFHHFAFGAFHHHHGEFGHEFHHHGHGHHGG1FGGHHHHHHFFGGEEGHHHHFGHHHHGHGHFHEFGEEBGGGHFGGGHHGHHHHHBGGGHHHHGHHCEGGGHHFHHHHGGFEHHFGGGCGGEGGGHCHGHCH/CGGGHHGHHHHHHHHHHHGGE@EFGGAAFGFFCFFBGGGGGGGGF?EFFFFF=@@@FFFFFFFFFFFFFFEFFFFFFF@FFFFFFFFF/
@M05620:37:000000000-D9766:1:1101:22352:8316 1:N:0:14
AGTGCCAGCTCTCAATCGCACAGGGGACCCAGGGCCTGGCCCCTCCATCCAGAAAACCTATGACCTCACCCGCTACCTGGAGCACCAACTCCGCAGCTTGGCTGGGACCTATGTGAGTATCCAGCGTAGGAATCTGGGAGTTGGGGAGGAGTGAGGAGTTGGGGAAAGACAGTCCTAACCGTGGAGGGTTCTGGTAAATGATGGGGTGAGGAGGGGCTCTTTGGCTCCCACCAGTCCCCCTGTCTGGTCTA
+
AABABFFFBFFFGFGGGAFEEEFGDEFGGGHHGGGGGFHHHHGHGGHHHHGHFFHHHGHHHGHHGHHFHHHGGGGGHHGGHHGGGHHHGHHHGG?EGGHHFHHFEEHHGHHHHHHHHFHHHHHHHGEGFGHHGHHHHHHGEHGHGGGGGGGHHHHHGEGHGHGGGGHHFHHHGHHHGHGHGFGGGGGG;9FFGGGGFGGGGGGFGGFFFFFFFFFFFFFFFFFFFFFFFFFFFFFFFFFDFFFFFFFFBFB
@M05620:37:000000000-D9766:1:1101:13377:8316 1:N:0:14
AGTGCCAGCTCTCAATCGCACAGGGGACCCAGGGCCTGGCCCCTCCATCCAGAAAACCTATGACCTCACCCGCTACCTGGAGCACTACCTCCGCAGCTTGGCTCGGCCCCATGTGAGGGTCCAGCGCCGCAATCTGGGAGTTGGGGAGGAGTGAGGAGTTGGGGAAAGACAGTCCTAACCGTGGAGGGTTATGGTAAATGATGGGGTGAGGAGGGGCTCTTTGGCTCCCACCAGTCCCCCTGTCTGGTATA
+
AAAAAFFFBFFFGFGGGGGCGCHGGGEEEEHHBEEE2FGHCGGHGGHHHGHHEFHGHGHHGHFHHFGHHHHGF>EEHHFHFGHEF333B33?E/>E>G3BEGH3///?<//BFHHFH0/?G/@<F///>---CGFFHHFGGHHGCGFG-.C;C:GH0:G/0/-;...9BBFFGGFFBFGG-.;A;ED-.:.;B//;9BFFB/;/9ADCAFFFFFAFF-9FFFF///;AA.F..AF/9/..-9;/F//////
@M05620:37:000000000-D9766:1:1101:17195:8320 1:N:0:14
AGTGCCAGCTCTCAATCGCACAGGGGACCCAGGGCCTGGCCCCTCCATCCAGAAAACCTATGACCTCACCCGCTACCTGGAGCACCAACTCCGCAGCTTGGCTGGGACCTATGTGAGTATCCAGCGTAGGAATCTGGGAGTTGGGGAGGAGTGAGGAGTTGGGGAAAGACAGTCCTAACCGTGGAGGGTTCTGGTAAATGATGGGGTGAGGAGGGGCTCTTTGGCTCCCACCAGTCCCCCTGTCTGGTCTA
+
AAAAADFFBFFFG4GGGFGFFEHHEEFGGFGHGEGGDFHHFHGHGGHHHHHHHHHHHGHGHHHHHHGHHHGEFGFGHHGGHHGGHHAGFGGHGGFGGGHHGHHGGFHHGHHHHHHHHFHHHHFHHGDGGGHHHHHHHHGGEHHHGGFGGGGHHHHHFEGGHHGGGGFHHHHHHGHHGHHHGEEGGGGG;AFGGGFFGGGGGFGGGGFFFFFFFFFFFFFFFFFFFFFEFFFFFFFFFFFFFFFFFFFFFFF
@M05620:37:000000000-D9766:1:1101:13391:8327 1:N:0:14
AGTGCCAGCTCTCAATCGCACAGGGGACCCAGGGCCTGGCCCCTCCATCCAGAAAACCTATGACCTCACCCGCTACCTGGAGCACCAACTCCGCAGCTTGGCTGGGACCTATGTGAGTATCCAGCGTAGGAATCTGGGAGTTGGGGAGGAGTGAGGAGTTGGGGAAAGACAGTCCTAACCGTGGAGGGTTCTGGTAAATGATGGGGTGAGGAGGGGCTCTTTGGCTCCCACCAGTCCCCCTGTCTGGTCTA
+
AAAAAFFFBFFFG4BGGAFEEFGGAAEFGGHHGGGEFAFGHHGHGGHGHHHHHFBGGGHGHHHHHHFGHHHGGGGGHFGBFGH1FGCHGBFHGD/EFHHHGHHFEEGHGHHHHHHHHHGHHHHHHGDDBDGHHHHHHHFGEHHHGGFGGGGHHFHHGDGFHHGGGGGHHHFHCHHHHGHFGEEGGGGG;FFGGGCFFGGFGGGGGGFAEFFFFFFFF=EFFFFFFFEF?FFDFFFFFFFFFFFFFFFFFF/
@M05620:37:000000000-D9766:1:1101:24318:8327 1:N:0:14
AGTGCCAGTCTCAATCGCACAGGGGACCCCGGGCCTGGCCCCTCCATCCCGAAAACCTCTGACCTCACCCGCTACCTGGAGCACCAACTCCGCAGCTTGGCTGGGACCTATGTGAGTATCCAGCGTAGGAATCTGGGCGTTGGGGCGGCGTGAGGCGTTGGGGCAAGACAGTCCTAACCGTGGAGGGTTCTGGTAAATGATGGGGTGAGGAGGGGCTCTTTGGCTCCCACCAGTCCCCCTGTCTGGTCTAT
+
BBBBBFFFFFBBGGGGGEFGGGHEG2EEGEEGGGGGGHGHHGGGGH5FG1B1EFGHGH3GGHHHBFGHHHGGGGGHHHHBBGHHH0GGHGGGGGGGHHHGHHGGGGGGH2GHGH2GHHHHHHHGGE/AEHHHHHHHH.CAACCDF.;D-A9A.CF.@DFFFFF.;EFBFFFFFFFFFFFFFFFDFFFAFFFFFFFFFFFFFFFFFFDEFFBDFFFFFFFFFFFFFFFFFFFFFFFFFFFAFFFFFFFFFFB
@M05620:37:000000000-D9766:1:1101:18909:8331 1:N:0:14
ACCACACCTTCTACAATGAGCTGCGTGTGGCTCCCGAGGAGCACCCCGTGCTGCTGACCGAGGCCCCCCTGAACCCCAAGGCCAACCGCGAGACGGCCCAGGTGCGTGGCCCGCTACCTCTTCTGGTGGCCGCCTCCCTCCTTCCTGGCCTCCCGGAGCTGCGCCCTTTCTCCCTGGTTCTCTCTTCTGCCGTTTTCCGTAGGACTCTCTTCTCTGCCCTGCGTCTCCTTTGGAACTCTGCCGGTTCTAGA
+
BBBBBBBAFFFFGGGGGGGGGFHFGAEFHGHHFGGGFGGEGHCHHGGGEGGGFHHGHHHGEGCGGEGGGGGBGGHGGGEHFFHHHGGEGGGD?/??C<@DEE<G<@FE@CHEGGCGGHHFGHFF;:;/:GHGCCDDFGBFDFGGGEFFFGGFEEDABFFAFFCCFFFFFFFF/9BF.9BFFFFFFFFBFF/B9DFFFFA;FA?BFFFFFBFFFF9/;F.F?.@FFDFFFFFFB9/9/BFFF/@D-DF/BFF
@M05620:37:000000000-D9766:1:1101:16080:8336 1:N:0:14
ACCACACCTTCTACAATGAGCTGCGTGTGGCTCCCGAGGAGCACCCCGTGCTGCTGACCGAGGCCCCCCTGAACCCCAAGGCCAACCGCGAGAAGATGCCCAGGTGAGTGGCCCGCTACCTCTTCTGGTGGCCGCCTCCCTCCTTCCTGGCCTCCCGGAGCTGCGCCCTTTCTCACTGGTTCTCTCTTCTGCCGTTTTCCGTAGGACTCTCTTCTCTGACCTGAGTCTCCTTTGGAACTCTGCAGGTTCTA
+
ABBBBBBBFFFFGGGGGGGGGFHFGEEEHFHHHGGGGGGCGHHHHGGGFEGGHHHHHHHGGGGGGFEGGGGHHHEGGGFHGFHHHGGGGGGGCGHHHGHHFHHGCGHHHGFFFHGGGGGHHHHHHHEDHHGHHGGGGGHGHFDGCFFGFFFGFGGGGA-;BFBFAGFFFFFFFFFFFFFFFFFFFFFFFFFFFFFFFFFFFF?DDFFFFFFFFFFFEFEFFFFFFFFFFFFFFFFFFFFFFFFFFFFFFFB
@M05620:37:000000000-D9766:1:1101:16355:8349 1:N:0:14
GAGGCTGCTTTGGAAGAAACTGACAAGCCAGGGACACAAGATCGGAAGAGCACACGTCTGAACTCCAGTCACTCCGGAGAATCTCGTATGCCGTCTTCTGCTTGAAAAAAAAAAACAACTTCTAGTACCCGCCTCCCTCCTTCCTTCTCCCCTCTACCTTCACACTCTCTCACTGGCCCTCTCTCCTGACTTTTTCCGTACAACTCTCCTCCCTGACCTGAGTCACCCTCCGCACTCTCCATGCTCTATCT
+
ABBBAAFAFFFFGGGGGGGGGGFBBGBFFGBBEEFFEGEFBGBAE?2EC2FABFG?GHHF5DFGGE3FGG3DFBFBEBEEFGFFHF?EF?BG?>EHEFGHBBB3BFFDGE/<B<C?</?22>111111??///....0<.>110=00000/</./<00<0/000;//;00:0:0::.....;/00/0/0/009;09F.0;..;/:09;/0//../:/;/./9:B/9/.....9-9>F//;9/://;/9/;/
@M05620:37:000000000-D9766:1:1101:8409:8368 1:N:0:14
AGTGCCAGCTCTCCATCGCACAGGGGACCCAGGGCCTGGCCCCTCCATCCAGAAAACCTATGACCTCACCCGCTACCTGGAGCACCCACTCCGCAGCTTGGCTGGGACCTATGTGAGTATCCAGCGTAGGAATCTGGGAGTTGGGGAGGAGTGAGGAGTTGGGGAAAGACAGTCCTAACCGTGGAGGGTTCTGGTAAATGATGGGGTGAGGAGGGGCTCTTTGGCTCCCACCAGTCCCCCTGTCTGGTCTA
+
>A11>BFFAFFFG1GFBEE1E?GCG00AEBFGBBEBFFHHHHGHGGHHHFHHHHHGGGHHHFHHHBFGHHHEE/>EHHGHBBFHHHA??GH0>E?EEGBFGGHGGGHHGHHHHHHFHHHHHHHHHGGCGGHHHHHHHHAFGHHHGGACG<<<G0GHGGHHHHGGECHHBGHHHHHHHHGGGGGGCEGGEGGGGGFFGGGGGGGGGFF@FFFFFF@@@@FFFFFFFFFFFFFFFFFFFFFF@FFFFFFFFF/
@M05620:37:000000000-D9766:1:1101:22030:8377 1:N:0:14
ACCACACCTTCTACAATGAGCTGCGTGTGGCTCCCGAGGAGCACCCCGTGCTGCTGACCGAGGCCCCCCTGAACCCCAAGGCCAACCGCGAGAAGACCCCGGTGGGTGGCCCGCTACCTCTTCTGGTGGCCGCCTCCCTCCTTCCTGGCCTCCCGGAGCTGCGCCCTTTTTCCCTGGTTCTCTCTTCTGCCGCTTTCCGTAGGACTCTCTTCTCTTACCTGCGTCTCCTCTGGAACTCTGCAGGTTCTAGA
+
BBBBBBBBFFFFGGGGGGGGGFHHGEGBGEFGGGGGGGGGGGHHHGGFFGGGHHHHHHHEEEGGGGGGGGGHGHHGGGGHGHHHHGGGGG<CG/G222/////>/-<>CF0<-A<-</<GCHHHF0<GF..@DG?FG./CFG0F9F0/..9CE..--;-.BF-9AA999/;////:.B9/;9B9/BFFFF/@-99E//A/.;.;9/99F/BFFF///////.-.;.9;F.9B///////9B/;9.9/B/9/
@M05620:37:000000000-D9766:1:1101:7457:8378 1:N:0:14
AGTGCCAGCTCTCAATCGCACAGGGGACCCAGGGCCTGGCCCCTCCATCCAGAAAACCTATGACCTCACCCGCTACCTGGAGCACCAACTCCGCAGCTTGGCTGGGACCTATGTGAGTATCCAGCGTAGGAATCTGGGAGTTGGGGAGGAGTGAGGAGTTGGGGAAAGACAGTCCTAACCGTGGAGGGTTCTGGTAAATGATGGGGTGAGGAGGGGCTCTTTGGCTCCCACCAGTCCCCCTGTCTGGTCTA
+
BBACCFFFCFFFGGGGGGGFGGHHGGGGGGHHFGGGGGHHHHGHGGFHHHHHHHGHHGHHHHHHHHHHHHHGGGGGHHHHHGHHGHHHGGHHGGGGGHHHGHHGGGHHGHHHHHHHHHHHHHHHHGDGGGHHHHHHHHHGGHHHGGGGGGGHHHHHHGHHHHGGGGHHHHHHHHHHHHHHGFGGGGGG;FGGGGFGGGGGGGGGGGFFFFFFFFFFFFFFFFFFFFFFFFFFFFFFFFFFFFFFFFFFFFB
@M05620:37:000000000-D9766:1:1101:22283:8384 1:N:0:14
AGTGCCAGCTCTCAATCGCACAGGGGACCCAGGGCCTGGCCCCTCCATCCAGAAAACCTATGACCTCACCCGCTACCTGGAGCACCAACTCCGCAGCTTGGCTGGGACCTATGTGAGTATCCAGCGTAGGAATCTGGGAGTTGGGGAGGAGTGAGGAGTTGGGGAAAGACAGTCCTAACCGTGGAGGGTTCTGGTAAATGATGGGGTGAGGAGGGGCTCTTTGGCTCCCACCAGTCCCCCTGTCTGGTCTA
+
>11AAFDFAFCDAGGFG1FFEECGCEGGGCHHGCAEGAGCGHGHGGGHDEGFGF1GH?0AGHHHHHFGHHHGGGGEHHHEHHHHFAGHG0DGGCGGEFHHGHHGCAGHGGHHHH2GHGHHBFHHF/?EGGGHGH1F10<<CGGHC<FCGGGHAG0.G.CGHH-CGGGAGFHHHHHHGHGC?;CAFGGG.;AFGGFGGGGGGGGGGGF@FFFFFF@??-EFFF/BF/:EFFFFFFFFFFFF;EFFFFEBFFF
@M05620:37:000000000-D9766:1:1101:22018:8391 1:N:0:14
ACCACACCTTCTACAATGAGCTGCGTGTGGCTCCCGAGGAGCACCCCGTGCTGCTGACCGAGGCCCCCCTGAACCCCAAGGCCAACCGCGAGAAGACCCCCGGGTGTGTCGCCCTATCTCTCCTGTGGTCCCCGTCCCCCTCCCCCGTCCTCTCCCAGCTGCGCCCTCTTTCACTGGGGTTCTCTCCTGCGCCGTTTTGCATACCTCTCTCCTCTGTCCCCAGTCTCCCTTGTAACTCTGTACAGGCTAGA
+
DDDDDDDCFFFFGGGGGGGGGGHHGGGGHGHHHGGGGGGGGHHHHGGGGGGGGHHHH2FFGGGGGGGGGGGHHHHGGGGHGHHHHGGGGGGGG/F222?////<.>-C0<.>.<-<0<0=G0/=0<0;;:0.;-.;.;.=-.....-:9..;0C///;C000;C.@-.;0BF0B00/.-.;AFFF0/;00--.9CF/..00:00/0;BFF0/;BF000:0./9;0;F0//;/00000;B000000/.;F.;
@M05620:37:000000000-D9766:1:1101:10829:8393 1:N:0:14
AGTGCCAGCTCTCAATCGCACAGGGGACCCAGGGCCTGGCCCCTCCATCCAGAAAACCTATGACCTCACCCGCTACCTGGAGCACCAACTCCGCAGCTTGGCTGGGACCTATGTGAGTATCCAGCGTAGGAATCTGGGAGTTGGGGAGGAGTGAGGAGTTGGGGAAAGACAGTCCTAACCGTGGAGGGTTCTGGTAAATGATGGGGTGAGGAGGGGCTCTTTGGCTCCCACCAGTCCCCCTGTCTGGTCTA
+
AAA>AFFFBFFFGGGGGGGAECHDGEEFFGHH2EEEFGHHHHGHGGGHHHHHHHHHGGHHHGHHHGHHHHHGG>FFHGHH2FHHHHG1EHHGAGCGGHFHGHHGGGHHGHHHHHHHHHHHHHHHHGGGGGHHHHHHHHFGGHHHGGEDGGEHHGHHGGHHHHGGGGHHGHHHHHHHHHHHGGEGEFGGCFGGGGFGGGGGGGGGGGFFFFFFFFFFFFFFFFFFFFFFFFFFFFFFFFFFFFFFFFFFFF9
@M05620:37:000000000-D9766:1:1101:10184:8399 1:N:0:14
AGTGCCAGCTCTCAATCGCACAGGGGACCCAGGGCCTGGCCCCTCCATCCAGAAAACCTATGACCTCACCCGCTACCTGGAGCACCAACTCCGCAGCTTGGCTGGGACCTATGTGAGTATCCAGCGTAGGAATCTGGGAGTTGGGGAGGAGTGAGGAGTTGGGGAAAGACAGTCCTAACCGTGGAGGGTTCTGGTAAATGATGGGGTGAGGAGGGGCTCTTTGGCTCCCACCAGTCCCCCTGTCTGGTCTA
+
CCABCFFFCFFFGGGGGGGGGGHHGGGGGGHHGGGGGGHHHHGHGGHHHHHHHHGHHGHHHHGHHHHHHHHGGFGGHGHHHHHHGHHHGHHHGGGGGHHHGHHGGGHHGHHHHHHHHHHHHHHHHGGGGGHHHHHHHHHGGHHHGGGGGGGHHHHHHGHHHHGGGGHHHHHHHHHHHHHHGGGGGGGGCFGGGGCGFGGGGGGGGGFFFFFFFFFFFFFFFFFFFFFFFFFFFFFFFFFFFFFFFFFFFFB
@M05620:37:000000000-D9766:1:1101:23546:8400 1:N:0:14
AGTGCCAGCTCTCAATCGCACAGGGGACCCAGGGCCTGGCCCCTCCATCCAGAAAACCTATGACCTCACCCGCTACCTGGAGCACCAACTCCGCAGCTTGGCTGGGACCTATGTGAGTATCCAGCGTAGGAATCTGGGAGTTGGGGAGGAGTGAGGAGTTGGGGAAAGACAGTCCTAACCGTGGAGGGTTCTGGTAAATGATGGGGTGAGGAGGGGCTCTTTGGCTCCCACCAGTCCCCCTGTCTGGTCTA
+
AAAAAFDFAFFFGFGGGFF1E0AGFAEFCEEHG0EEAFHGHHGHGGFHGFGH1FFFGGHHHHEHHHHHHHEEGGGGHHHEFHHEHHHFGEFGGE/EEFHHGHHGCGHHGHHHGHGHG1GHHHHHHGGGCGHHHHHHHHHGGHHHGGGGGGGHHHFHHCFHHHCGGGHHGHFHHHHHHHGHGBGGGGGG.AFGGGGGGGGGGGGGG?F@EFFFFF?@@@FFFFFEFFF?EFFFFFFFFFFF@FFFFF/FFFB
@M05620:37:000000000-D9766:1:1101:7454:8403 1:N:0:14
AGTGCCAGCTCTCAATCGCACAGGGGACCCAGGGCCTGGCCCCTCCATCCAGAAAACCTATGACCTCACCCGCTCCCTGGAGCACCAACTCCGCAGCTTGGCTGGGACCTATGTGAGTATCCAGCGTAGGAATCTGGGAGTTGGGGAGGAGTGAGGAGTTGGGGAAAGACAGTCCTAACCGTGTAGGGTTCTGGTAAATGATGGGGTGAGGAGGGGCTCTTTGGCTCCCACCCGTCCCCCTGTCTGGTCTA
+
AA>AAFFFAFFFGDGGFFGAEAGFFGECGGGDGDEFFFHGFHGFGGEFGGB33FFGGGHEFFFGHHHHHFHEGG/EFGHHHGHEHHHHGHHHGFCEGHHHGHHGGGFHGHEH1FFHHHHGHH2GHGFDB?1@FGH<BBCC?FG1--.<@.</<DDH0ACFH/-@:A../;GHHHHHF0CFBGG9/9F./;AFGGG00CG0BFBFFGA?EF./9ABB?BF/BB/BFFBEEBFF.;ADFFED?FFFFFFFFFB
@M05620:37:000000000-D9766:1:1101:27742:8405 1:N:0:14
ACCACACCTTCTACAATGAGCTGCGTGTGGCTCCCGAGGAGCACCCCGTGCTGCTGACCGAGGCCCCCCTGAACCCCAAGGCCAACCGCGAGAAGATGCCCAGGTGAGTGGCCCGCTACCTCTTCTGGTGGCCGCCTCCCTCCTTCCTGGCCTCCCGGAGCTGCGCCCTTTCTCACTGGTTCTCTCTTCTGCCGTTTTCCGTAGGACTCTCTTCTCTGACCTGAGTCTCCTTTGGAACTCTGCAGGTTCTA
+
BBBBBBBBFFFFGGGGCGEGGGGHGFGFHGHHHGG2EEGFGHHHHGGGEFGGFHHHHHHGGGGGGGGGGGGHHHHGGGGHGHHHHGGGG/>CGGHHHHHHHHHGHHHHHHGGHHGGGGGHHHHHHHHHHHGHHGGGGGHGHHGHHGGGGGGGGGGGGGDGGGGGGGFFFFFFFFFFFFFFFFFFFFFFFFFFFFFFFFFFFFFFFFFFFFFFFFFFFFFFFFFFFFFFFFFFFFEFFFFFFFFFFFFFFFF
@M05620:37:000000000-D9766:1:1101:19269:8414 1:N:0:14
AGTGCCAGCTCTCAATCGCACAGGGGACCCAGGGCCTGGCCCCTCCATCCAGAAAACCTATGACCTCACCCGCTACCTGGAGCACCAACTCCGCAGCTTGGCTGGGACCTATGTGAGTATCCAGCGTAGGAATCTGGGAGTTGGGGAGGAGTGAGGAGTTGGGGAAAGACAGTCCTAACCGTGGAGGGTTCTGGTAAATGATGGGGTGAGGAGGGGCTCTTTGGCTCCCACCAGTCCCCCTGTCTGGTCTA
+
BBBBBFFFBFFFGGGGGGGGGGHGCFAGGGHH2AE2FGHHHHGHGGBFHFFGBFFHHGFGHHHHHHHHHHFGGEEGHHHHHHHHHHHHGHHHGGGGGHHHGHHGGGHHGHHHHFFGHHHHHHHHHGGGGGHHHHHHHGHGGHHHGGGGGGGHHHGHHGHHHFGCGGHHHHHHHHHHHHHHGGGGGGGG9FFGGGGGGGGGGGGGGGDDFFFFFFFFFFFFFFFFFFFFFFFFEFFFFFFFFFFFFFFFFF/
@M05620:37:000000000-D9766:1:1101:10403:8414 1:N:0:14
AGTGCCAGCTCTCAATCGCACAGGGGACCCAGGGCCTGGCCCCTCCATCCAGAAAACCTATGACCTCACCCGCTACCTGGAGCACCAACTCCGCAGCTTGGCTGGGACCTATGTGAGTATCCAGCGTAGGAATCTGGGAGTTGGGGAGGAGTGAGGAGTTGGGGAAAGACAGTCCTAACCGTGGAGGGTTCTGGTAAATGATGGGGTGAGGAGGGGCTCTTTGGCTCCCACCAGTCCCCCTGTCTGGTCTA
+
BCABBFFFCFFFGGGGGGGAFCHFGCEGGGHHAEEEFGHHHHGHGGHHHHHHHHHGHGFHHHHHHHHHHHHGG>EEHHHHFGHHHF1?EGHGEFFGG33FFHHGGGHHGHHGHDHFHHHHHHGHHGDDGGHHHHFGHGACEGHHG?ECGD>FC0GGFDGFHHGGGGHHHHHHHHHHHHHCBAEACEFGGG?FGGFFGGGFGGGGGGFAAFFFFFFFFFFFFFFFFFFFFFFDFFFFBFFFAFFFFFFFFFB
@M05620:37:000000000-D9766:1:1101:17046:8435 1:N:0:14
AGTGCCAGCTCTCAATCGCACAGGGGACCCAGGGCCTGGCCCCTCCATCCAGAAAACCTATGACCTCACCCGCTACCTGGAGCACCAACTCCGCAGCTTGGCTGGGACCTATGTGAGTATCCAGCGTAGGAATCTGGGAGTTGGGGAGGAGTGAGGAGTTGGGGAAAGACAGTCCTAACCGTGGAGGGTTCTGGTAAATGATGGGGTGAGGAGGGGCTCTTTGGCTCCCACCAGTCCCCCTGTCTGGTCTA
+
>>3>ABDFAFCBFGGFGGGCEEFDFEFEAEEHFEAFEEHAAGGCFGBHEHFGFFGGHGBGHHFHFHGFHGHEGEEEHGGFHGGEFGFHGFHHGE@EECHGGGHFG?CGGCGHFGDHHDHDDGHFHGGGGFHGCHHHGFHGDBDGCCGG@AA0CBGFBFCCDHGC.ECCC//CCC0GFH:GB9CB?AEG9CFFFF;FBBBF0BCFGGFBEF?B9A;=BB?FFFF/FFFFFF..9.:BBFAA;AFFBFFBBF/
@M05620:37:000000000-D9766:1:1101:19264:8436 1:N:0:14
AGTGCCAGCTCTCAATCGCACAGGGGACCCAGGGCCTGGCCCCTCCATCCAGAAAACCTATGACCTCACCCGCTACCTGGAGCACCAACTCCGCAGCTTGGCTGGGACCTATGTGAGTATCCAGCGTAGGAATCTGGGAGTTGGGGAGGAGTGAGGAGTTGGGGAAAGACAGTCCTAACCGTGGAGGGTTCTGGTAAATGATGGGGTGAGGAGGGGCTCTTTGGCTCCCACCAGTCCCCCTGTCTGGTCTA
+
A3>AAFFF@FFFDDGGGAAFE2BGCAEGGFGHGEEEFCGHGHGGGGGGHHFFHGEHGGEBGFEHHGEFGAHECGCEFHGFHHBFCC1F?EFHGG?EGEGHGGHCEGHHGHHHGHHHHGHFHGHHHG?ECDHHHHHHHHEGCGHHGCCDCGGFHFHHGGHGHGGGGGEFFCHHCFGHFFGHG9C@DFG@.9AFGGBFGGGFGFGFGGF<AAFFFFBB?BEFFFFFFFFE.B.AEFFFFFFB@FFFFFFFFB;
@M05620:37:000000000-D9766:1:1101:15920:8439 1:N:0:14
ACCACACCTTCTACAATGAGCTGCGTGTGGCTCCCGAGGAGCACCCCGTGCTGCTGACCGAGGCCCCCCTGAACCCCAAGGCCAACCGCGAGAGGGCCCAGGTGAGTGGCCCGCTACCTCTTCTGGTGGCCGCCTCCCTCCTTCCTGGCCTCCCGGAGCTGCGCCCTTTCTCCCTGGTTCTCTCTACTGCCGTTTTCCGTAGGACTCTCTTCTCTGCCCTGCGTCTCCTTTGGAACTCTGCCGGTTCTAGA
+
CCCCCCCDFFFFGGGGGGGGGGHHGFGEEGHHHGGGGGGGGHGHHGGGFGGGHHHHHHHGGGGGGGGGGGGHGHHGGGGHGHHHHGGGGGGGG/?DDDDGHGFH1?GGGGHHGGGGGHHHHHHHHGDHGHHGGGGGHGHHGGGGGGGGGGGGGGGGGGGGGGFFFFFFFFFF0FFFFFFFFFFFFBFFFFFFAFFFFFFFFFFFFFFFFFFHHFHFBFFFF?BFFFFFFFFFFFBFFFFFF0;B;DAB:BB
@M05620:37:000000000-D9766:1:1101:8893:8441 1:N:0:14
ACCACACCTTCTACAATGAGCTGCGTGTGGCTCCCGAGGAGCACCCCGTGCTGCTGACCGAGGCCCCCCTGAACCCCAAGGCCAACCGCGAGAGGGCCCAGGTGAGTGGCCCGCTACCTCTTCTGGTGGCCGCCTCCCTCCTTCCTGGCCTCCCGGAGCTGCGCCCTTTCTCCCTGGTTCTCTCTTCTGCCGTTTTCCGTAGGACTCTCTTCTCTGCCCTGCGTCTCCTTTGGAACTCTGCAGGTTCTCGA
+
BBBBBBBAFFFFGGGGGGGFGGHHGGGEFGHGHGGGGGGGGHHHHGGGGGGGHHHHHHHGGGGGGGGGGGGHHHHGGGGHGHHHHGGGGGGGG<?DFGGGHGFG?GGHGGHHGGGCFHHHHHHGHHHHGHHGGGGGHGHHGGGGCF0BFGGGGGGGBFGGGGFFFFFFFFFF/BFFFFFFFFFFFFFFFFFFDDFFFFFFFFDFFFFFFFFFFFFF/FFFF.9DDFFFFFFFFB/:9FFFF9FFAFBF/A;
@M05620:37:000000000-D9766:1:1101:15542:8445 1:N:0:14
ACCACACCTTCTACAATGAGCTGCGTGCGGCTCCCGAGGAGCACCCCGTGCTGCTGACCGAGGCCCCCCTGAACCCCAAGGCCAACCGCGCGATGGCCCAGGCGCGTGGCCCGCTACCTCTTCTGGTGGCCGCCTCCCTCCTTCCTTGCCTCCCGGAGCTGCGCCCTTTCTCCCTGGTTCTCTCTTCTGCCGTTTTCCGTAGGACTCTCTTCTCTGCCCTGCGTCTCCTTTGGCTCTCTTCCGGTTCTCGC
+
AA1A?AAABBBFFC11A1BAB111AB00A0E0AAFA?E/ECGHHHGEAAEEEDEE1BGH/EECCFFGCGC/0>>EEG//?/?GEHE//CC/B//?<<0?/<?<->AC??-<<@?@:CFG0GFHE0GF/;.9@-;CBEE/BABFGGF0;FFFFEE-=-;;FFF=-:@=BF/B9BFF/;/;9B/;BB9;/BFF?F-BAFFFF-9-//;B/BFFFFFFEF999-;-;;ABFF9FB///9/;9//9;-;A-;;--
@M05620:37:000000000-D9766:1:1101:25172:8451 1:N:0:14
ACCACACCTTCTACAATGAGCTGCGTGTGGCTCCCGAGGAGCACCCCGTGCTGCTGACCGAGGCCCCCCTGAACCCCAAGGCCAACCGCGAGAAGATGCCCAGGTGAGTGGCCCGCTACCTCTTCTGGTGGCCGCCTCCCTCCTTCCTGGCCTCCCGGAGCTGCGCCCTTTCTCACTGGTTCTCTCTTCTGCCGTTTTCCGTAGGACTCTCTTCTCTGACCTGAGTCTCCTTTGGAACTCTGCAGGTTCTA
+
CCCCCCCCFFFFGGGGGGGGGGHHGGGFHGHHHGGGGGGGGHHHHGGGGGGGHHHHHHHGGGGGGGGGGGGHHHHGEGEHGHHHGGGFGC/<CFHFHHHHHHGFHHHHHHGGHHGGCGGHHHFHGFHHHGGHHGGGGFHGHHGFHGGFFGGGFGGGD?9@DFGGGGFFFFFFFFFFFFFFFFFFFFFFFFFFFCDFFFFFFFADFFFFFFFBFFFFFFBFFFEFFFFBBFBFFFFFFFFFBBFFFFFFFF:
@M05620:37:000000000-D9766:1:1101:15539:8463 1:N:0:14
ACCACACCTTCTACAATGAGCTGCGTGTGGCTCCCGAGGAGCACCCCGTGCTGCTGACCGAGGCCCCCCTGAACCCCAAGGCCAACCGCGAGACGGCACAGGCAGGTGGCCCGCTCCCTATTCTGGCGGCCGCCTCCCTCCTTCCTTGCCTCCCGGCCCTGCCCCCTTTCTCCCTGGTTCTCTCTTCTGCCGTTTTCCGTCGGAATCTCTTCTCTGCCCTACCTCTCCTTTGGCCCTCTGCCGGTTCTCGA
+
DDDDDDCCFFFFGGGGGGGGGGHHGFGGHGHHHGGGGGGGGHHHHGGGGGGGHHHHHHHGGGGGGGGGGGGHHHHGGGGHGHHHHGGGGGGGG??/</>?0////>>G.00<@D--<CG0<DD0=00-A-:A9C9.EFGGGFFGGGB0C::0AE.9--::.;..9@-;:FFB;FF090;:BBFFFBB000B=;./:::9F.-;:.::0BFFF0BF00B.0/;.;F0/:0B00/00.;E/:BF-B-.::090
@M05620:37:000000000-D9766:1:1101:20115:8464 1:N:0:14
ACCACACCTTCTACAATGAGCTGCGTGTGGCTCCCGAGGAGCACCCCGTGCTGCTGACCGAGGCCCCCCTGAACCCCAAGGCCAACCGCGAGAAGGCCCAGGTGCGTGGCCCGCTCCCTCTTCTGGTGGCCGCCTCCCTCCTTCCTGGCCTCCCGGAGCTGCGCCCTTTCTCCCTGGTTCTCTCTTCTGCCGCTTTCGTAGGACTCTCCTCTTCGCCCTGCGTCTTCTTTGGTACTCCGCCGGTTCTTCAT
+
DDDDDDCDFFFFGGGGGGGGGGHHGGGGHGHHHGGGGGGGGHHHHGGGGGGGHHHHHHHGGGGGGGGGGGGHGHHGGGGHGHHHHGGGGGGGG??0//??AA?F1>?CCCAG-CG-.<<GH0DHF0=C...:A@:EEFFFDFFFFF0/<A0FEG.--<9A0:>DDD=<FFFF<FB0.:<BFFFFFBFF000B--B.<../<.<<//00/</000...<-..-.-B.<0<<0/.<:0B0.9.-9<<.<0000
@M05620:37:000000000-D9766:1:1101:14544:8466 1:N:0:14
ACCACACCTTCTACAATGAGCTGCGTGTGGCTCCCGAGGAGCACCCCGTGCTGCTGACCGAGGCCCCCCTGAACCCCAAGGCCAACCGCGAGAAGATGCCCAGGTGAGTGGCCCGCTACCTCTTCTGGTGGCCGCCTCCCTCCTTCCTGGCCTCCCGGCGCTGCGCCCTTTCTCACTGGTTCTCTCTTCTGCCGTTTTCCGTAGGACTCTCTTCTCTGCCCTGAGTCTCCTTTGGAACTCTGCAGGTTCTA
+
CCCCCCCBFFFFGGFGGGAGGGHHGEGECFHHGGGGDGGCAGHHHGGGDGGGGHFHHHHEGECFGGGGGGFFHHHGGGGHGHHHHGGGGGCCGGGGHFEFHHHFFGFCGHEGHHGGG?DHGHFHHHHGHHGGHCGFGGHGHFGGHGGFFEFFGFGGDF-BCF-DFDFFCFFBFF/FF/:FFBFF/9BFBF/BFDDDFEFF.BA.D/BBFFFFBFFFFE/;EF?9BFF/BFF/FFF/BFFFFBFFFFAFFBB
@M05620:37:000000000-D9766:1:1101:25048:8467 1:N:0:14
ACCACACCTTCTACAATGAGCTGCGTGTGGCTCCCGAGGAGCACCCCGTGCTGCTGACCGAGGCCCCCCTGAACCCCAAGGCCAACCGCGAGACGGCTCAGGTGGGTGGCCCGCTACCTCTTCTGGTGGCCGCCTCCCTCCTTCCTAGCCTCCCGGAGCTGCGCCCTTTCTCCCTGTTTCTCTCTTCTGCCGTTTTCCGTAGGACTCTCTTCTCTGCCCTGCGTCTCCTTTGGCCCTCTGCCGGTTCTCGA
+
BAAAABBAFFFFGDGGFG5FGGHHGAEAGEAGFAFFDECGGHHHHGGGEEEFHHHFHHHGEGGGGDGGGGGHHHHGGGDG/?FHHF<<CB/<B/??B/?<F0FG/</>A00><CGGGHHHHFGHFHFBF..-ACFDEEBFGGGFGF09C/BFEAEG-A-AFFBBF?BFFFBFBFF///;BFFFFFFFFFFF@;;FF:FD/AD?FB/BFFFFFFFFFFB.B..B?@FFFFFF////9.;B:F:99@D9;B.;
@M05620:37:000000000-D9766:1:1101:20286:8482 1:N:0:14
ACCACACCTTCTACAATGAGCTGCGTGTGGCTCCCGAGGAGCACCCCGTGCTGCTGACCGAGGCCCCCCTGAACCCCAAGGCCAACCGCGAGAAGGCCCAGGGGTGTGGCCCGCTCCCTCTTCTGGTGGCCGCCTCCCTCCTTCCTCGCCTCCCGGAGCTGCGCCCTTTCTCCCTGTTTCTCTCTTCTGCCGCTTTCCGTAGGACTCTCTTCTCTGCCCCCCGTCTCCTTTGTGACTCTGCCGGGTTTCTA
+
CCCCCDDDFFFFGGGGGGGGGGHHGGGFHGHHHGGGGGGGGHHHHGGGGGGGHHHHHHHGGGGGGGGGGGGHGHHGGGGHGHHHHGGGGGCGG/?0//?////>/>AC..0>-A@-.</CG=0DD0:<A..-A-.C.C/C9/00/00.9-.=9E.--<9.00@D?D-:B0BF0</000<0<FFFF00<000--9<B00.0...00/<FFF00BFF00:9.--<9.BFB00B00::00<F000-9-<.<00<
@M05620:37:000000000-D9766:1:1101:21580:8485 1:N:0:14
ACCACACCTTCTACAATGAGCTGCGTGTGGCTCCCGAGGAGCACCCCGTGCTGCTGACCGAGGCCCCCCTGAACCCCAAGGCCAACCGCGAGAAGACCCACGTGCGTGGCCCGCTACCTCTCCTGTTGGCCGCCCCCCTCCCTCCTGGCCTCCCGCAGCGGCGCCCTTTCTCTCTGGTTCTCTCTTTTGCCGTTTTCCGTAGGACTCTCTCTTCTGTCCTGAGTCTCCTTTGGAACTCTGTAGGCTCTAGC
+
AAABBBBBFFFFGGGGGGGCGCHFGGGGGEGHHGGGGGGGGHHHHGGGGGGGHHGHHHHGGGGGGGGGGGGHHHHGGGGHGHHHHGGGGGGGC<<222?F///</>?C--<C-@-<-C<GH//</<00./0:-;-;-A-C..9/99//;:BF.A.-99@----;-;-/;/;B/B9/B9//;FFFF//99/9-.././/9:;../;9BBFF//9;F//9////.;//9///;////BFFF9///;//99///
@M05620:37:000000000-D9766:1:1101:18349:8488 1:N:0:14
ACCACACCTTCTACAATGAGCTGCGTGTGGCTCCCGAGGAGCACCCCGTGCTGCTGACCGAGGCCCCCCTGAACCCCAAGGCCAACCGCGAGAGGGCCCAGGTGAGTGGCCCGCTACCTCTTCTGGTGGCCGCCTCCCTCCTTCCTGGCCTCCCGGAGCTGCGCCCTTTCTCCCTGGTTCTCTCTTCTGCCGTTTTCCGTGGGACTCTCTTCTCTGACCTGAGTCTCCTTTGGAACTCTGCAGGTTCTAGA
+
CCCCCCCBFFFFGGGGGGGGGGHHGFGGHGHHHGGGGGGGGHHHHGGGEGGGHHHHFHHGGGGGGGGGGGGHHHHGGGGHGHHHHGGGGGGGG@DGGGGGHG?GGHHHGGHFAF@DGHHHHFHHG<0<AGFCGG?FHGHHGGGGGFFBFFFGGGGGGAFFGG-CFFFFFBFF09FFFFF0BFFFFFFFFFFFFFFEFFFFEFAAFABFBFFFFFFFFFF9F/9BBBFFFFFFFFFFF0;FF0FA:FFFFF0
@M05620:37:000000000-D9766:1:1101:10854:8497 1:N:0:14
ACCACACCTTCTACAATGAGCTGCGTGTGGCTCCCGAGGAGCACCCCGTGCTGCTGACCGAGGCCCCCCTGAACCCCAAGGCCAACCGCGAGAGGGCCCAGGTGAGTGGCCCGCTACCTCTTCTGGTGGCCGCCTCCCTCCTTCCTGGCCTCCCGGAGCTGCGCCCTTTCTCCCTGGTTCTCTCTTCTGCCGTTTTCCGTAGGACTCTCTTCTCTGCCCTGCGTCTCCTTTGGAACTCTGCCGGTTCTCGA
+
BBBBBBBBFFFFGGGGGGFGGGHHGGGBAEHHHGGGGGGGGHHHHGGGGGGGGHHHHHHFGGGGGGGGGGGHHHHGGGGHGHHHHGGGGG@DF>?DD<ADHGGH?FGHGGHHGGGGGHHHHHHGHHGHGHHGGGGGHGHHGGGGCFFFGGGGGGGG?FGGGGFFFFFFFFFF/FFFFFFFFFFFFFFFFFFFDFFFFFFFFFFFFFFFFFFFFFFF/FFFFECFDFFFFFFFFB/:BFFFF/;DBFEF/A;
@M05620:37:000000000-D9766:1:1101:9574:8502 1:N:0:14
ACCACACCTTCTACAATGCGCTGCGTGTGGCTCCCGAGGAGCACCCCGTGCTGCTGACCGAGGCCCCCCTGAACCCCAAGGCCAACCGCGAGACGGCCCAGGTGAGTGGCCCGCTACCTCTTCTGGTGGCCGCCTCCCTCCTTCCTGGCCTCCCGGAGCTGCGCCCTTTCTCCCTGGTTCTCTCTTCTGCCGTTTTCCGTAGGACTCTCTTCTCTGCCCTGCGTCTCCTTTGGATCTCTGCCGGTTCTCGA
+
AAA@AAA>BCFFGGGGFG1AE?GGGEE00ABFAAFA/EEE?HHGHGGGAEEGBGFGHHF>>E?EGCGGGEACHFHGGGGHCEHHHGGCGG/<//??A/>?GFGH1>FF<.>CCCG-@CGGHHHHHHGGG:CACGGAEFGGGGGG/C0;9AFFGGBG-@-FFF@?F??FFFFF/BFF?BFFFFFBFFFFFEF@;BFFFFFFFFFF9BFFFFFFFFFFFBEFAA@F@FFFFBFBF//:/;BFF/9@@F-;/AB
@M05620:37:000000000-D9766:1:1101:11351:8502 1:N:0:14
ACCACACCTTCTACAATGAGCTGCGTGTGGCTCCCGAGGAGCACCCCGTGCTGCTGACCGAGGCCCCCCTGAACCCCAAGGCCAACCGCGAGAGGGCCCAGGTGAGTGGCCCGCTACCTCTTCTGGTGGCCGCCTCCCTCCTTCCTGGCCTCCCGGAGCTGCGCCCTTTCTCCCTGGTTCTCTCTTCTGCCGTTTTCCGTAGGACTCTCTTCTCTGCCCTGCGTCTCCTTTGGAACTCTGCAGGTTCTAGA
+
CCCCCDDDFFFFGGGGGGGGGGHHGFGBEFHHHGGGGGGGGHHHHGGGGGGGGHHHGHHGGGGGGGGGGGGHHHHGGGGHGHHHHGGGGGGGG/?DD?CDHG?G1?FHGGGHGGGGGGHHHHHHHHGHGGGGCGGGHGHHGGGGGGBFGGGGGGGGGGGGGGFFFFFFFFFF0BFFFFFFFFFFFFFFHFFFADFFFFFFFFFFBFFFFFFHHFFF0FFFF.@DFFFFFFFFFB0BFFFFF9BFAFFF0BB
@M05620:37:000000000-D9766:1:1101:18794:8503 1:N:0:14
ACCACACCTTCTACAATGAGCTGCGTGTGGCTCCCGAGGAGCACCCCGTGCTGCTGACCGAGGCCCCCCTGAACCCCAAGGCCAACCGCGAGAGGGCCCAGGTGCGTGGCCCGCTACCTCTTCTGGTGGCCGCCTCCCTCCTTCCTGGCCTCCCGGAGCTGCGCCCTTTCTCCCTGGTTCTCTCTTCTGCCGTTTTCCGTAGGACTCTCTTCTCTGCCCTGCGTCTCCTTTGGAACTCTGCCGGTTCTAGA
+
BBBBBBBBFFFFGGGGGGGGGFCFGEFEF2FFHGCEEA2AEHHH1EAFAEGGHAGHHAGGGGGGCFE>EGGHHHHEGGGHGHHHHGGGGGGGG/?BDCDGHGFH1AFFGGHHGGGGGHHHHHHGHHDGGHHGGGGGGGGGGGGGGGEFGGGGGGGFAFGFFFFFFFFFFFFFBFFFE/FFFFFFFFFFFFFFADFFFFFFFFFFFFFFFFFFFFFF/FEFF.@DFFFFFFFFFBBFFFFFF/@F=FFF/BB
@M05620:37:000000000-D9766:1:1101:3857:8505 1:N:0:14
ACCACACCTTCTACAATGAGCTGCGTGTGGCTCCCGAGGAGCACCCCGTGCTGCTGACCGAGGCCCCCCTGAACCCCAAGGCCAACCGCGAGACGCTACAGGCGTGTGGGCCGCCCCCTCTTCTTGTGGTCGCCTCCCTCCTTCCTTGCCTCCCGGCGGCGCCCCCTTTCTCCCTGGTTTTCTCTTCTGCCGTTTTCCGTCGGAACCTCTTCTCCGCACTGCGTATCCTTTGGTACCCTTCCGGTTTTTGA
+
BCCAABCAFFFFGGGGGGGGGGHHGGGGHGHGHGGG?FGGGHHHHGGGEGGGEHHHHHHGGGEGGGGGGGGHHHHGGGGHGHHHHGGGGGGGG/?///>11?/</<?.<.<>-A<--<-ECHHC00<<D:::@FDAEF9BDFGBFFB;0;CBEE.:A---::-:;=-AB090B/90.BF..9900BB00;9::9BF09.0.--@E-:;BBFFB00:9;;-/;9A...:B9BB/9;0000/;B.C:D...:.
@M05620:37:000000000-D9766:1:1101:23544:8507 1:N:0:14
AGTGCCAGCTCTCAATCGCACAGGGGACCCAGGGCCTGGCCCCTCCATCCAGAAAACCTATGACCTCACCCGCTACCTGGAGCACCAACTCCGCAGCTTGGCTGGGACCTATGTGAGTATCCAGCGTAGGAATCTGGGAGTTGGGGAGGAGTGAGGAGTTGGGGAAAGACAGTCCTAACCGTGGAGGGTTCTGGTAAATGATGGGGTGAGGAGGGGCTCTTTGGCTCCCACCAGTCCCCCTGTCTGGTCTA
+
ABBBCFFFCFFFGGGGGGGGGGHHGGGGGGHHGGGGGGHHHHGHGGHHHHHHGHHHHGHHHHHHHHHHHHHGGGGGHHHHHHHHHHHHGHHHGGEGGEFHGHHGGGHHGHGHHHHHHHHHHHHHHGEGGGHHHHHHHHHGGGHHGGGGGGGHHGHHHGHHHHGGGGHHGHHHHHHGHHHHGEGGGGGGEGGGGGFGGGGGGGGGGGFFFFFFFFFFFFFFFFFFFFFFFFFFFFFFFFFFFFFFFFFFFFB
@M05620:37:000000000-D9766:1:1101:25532:8509 1:N:0:14
ACCACACCTTCTACAATGAGCTGCGTGTGGCTCCCGAGGAGCACCCCGTGCTGCTGACCGAGGCCCCCCTGAACCCCAAGGCCAACCGCGAGAGGGCCCAGGCGCGTGGCCCGCTACCTCTTCTGGTGGCCGCCTCCCTCCTTCCTGGCCTCCCGGAGCTGCGCCCTTTCTCCCTGGTTCTCTCTTCTGCCGTTTTCCGTAGGACTCTCTTCTCTGCCCTGCGTCTCCTTTGGAACTCTGCAGGTTCTAGA
+
BBBBBBBBFFFFGGGGGGGFGGHHGGGGHFHHHGGEGGGGGHHHHGGGFGGGHHHHHHHGGGGGGGGGGGGHHFHGGGGHGHHHHGGGGGGFG/?CCACDHG/A/>D@GGHHGGGGGHHHHHHHHF;GDHHGGGGGGGGGGGGGGGGGGGGGGGGFFFFFFFCFFFFFFFFF/BFFFFFFFFFFFFFFBFFBADFFFFFFFADFFFFFFFFFFFBF/BFFFEFFFFFFFFFFF9BBFFB/F/;F;FFF/;;
@M05620:37:000000000-D9766:1:1101:20899:8511 1:N:0:14
ACCACACCTTCTACAATGAGCTGCGTGTGGCTCCCGAGGAGCACCCCGTGCTGCTGACCGAGGCCCCCCTGAACCCCAAGGCCAACCGCGAGAAGATGCCCAGGTGAGTGGCCCGCTACCTCTTCTGGTGGCCGCCTCCCTCCTTCCTGGCCTCCCGGCGCTGCGCCCTTTCTCACTGGTTCTCTCTTCTGCCGTTTTCCGTAGGACTCTCTTCTCTGACCTGAGTCTCCTTTGGAACTCTGCAGGTTCTA
+
CCDCCCCDFFFFGGGGGGGGGGHHGGGEEGHHHGGGGGGGGHGHHGGGGGGGHHGHHHHGGGGGGGGGGGGHGHHGGGGHGHHHHGGGGGDGGGHF2GHHHHHGHHHHHFEFCGGGGFFHHHFHHHHEGHCCG@@FGGHEGHGHHGGFBFFFBFGE?--:A==DBFFA;FFFBB:FFFF0B:FFFFFFFFFFFFFDFFBB.F:ADFFBBFFFFFHFFBBFFFFF:FFFFFFFFFEBFFFFFFFFFFFFFFB
@M05620:37:000000000-D9766:1:1101:18328:8558 1:N:0:14
ACCACACCTTCTACAATGAGCTGCGTGTGGCTCCCGAGGAGCACCCCGTGCTGCTGACCGAGGCCCCCCTGAACCCCAAGGCCAACCGCGAGAAGATGCCCAGGTGAGTGGCCCGCTACCTCTTCTGGTGGCCGCCTCCCTCCTTCCTGGCCTCCCGGCGCTGCGCCCTTTCTCACTGGTTCTCTCTTCTGCCGTTTTCCGTAGGACTCTCTTCTCTGACCTGAGTCTCCTTTGGAACTCTGCAGGTTCTA
+
CCCDCCCDFFFFGGGGGGGGGGHHGGGEEFHHHGGGGGGGGHHHHGGGGGGGHHGHHHHGGGGGGGGGGGGHHHHGGGGHGHHHHGGGGGCGGGHHHHHHHGHGHHHHHHGGHHGGGGGHHHHHHHHHHHGHHGGGGGHGHHGHHGGGGGGGGGGGGG-ACFFFFFFFFFFFFFFFFFFFFFFFFFFFFHFFFFFFFFHFFFFFFFFFFFFFHHHFFFFFFFFBFFFFFFFFHHFFFFFFFFFFFFFFFFB
@M05620:37:000000000-D9766:1:1101:8328:8559 1:N:0:14
ACCACACCTTCTACAATGAGCTGCGTGTGGCTCCCGAGGAGCACCCCGTGCTGCTGACCGAGGCCCCCCTGAACCCCAAGGCCAACCGCGAGAGGGCCCAGGTGCGTGGCCCGCTACCTCTTCTGGTGGCCGCCTCCCTCCTTCCTTGCCTCCCGGAGATGCGCCCTTTCTCCCTGGTTCTCTCTTCTGCCGTTTTCCGTAGGACTCTCTTCTCTGCCCTGCGTCTCCTTTGGCCCTCTGCCGGTTTTCGA
+
BBBAAABAFFCFGGGGGG5BGFHGGEEABFHCG2FEAEECGHHHHGGAEEGGHHHHHHHEEGGGGGGGGGGHGHHGGGGHFHHHHGGCFG/BD/??</>?GGGH<AFGG-FHGGG-DGGHGHHHHFGHG:;@CGGGGGGGGGGG;;0;;CFGGGGG-A-CF9BFFFFFFFFFFFFFFFFFFFFFFFFFFFFF;AFFFFFF.AFF/;BFFFFFFFFFEBABFFFDFFFFF/;BB/;;.;B/F/;@@D.;BD9
@M05620:37:000000000-D9766:1:1101:21794:8572 1:N:0:14
ACCACACCTTCTACAATGAGCTGCGTGTGGCTCCCGAGGAGCACCCCGTGCTGCTGACCGAGGCCCCCCTGAACCCCAAGGCCAACCGCGAGAGGGCCCAGGTGAGTGGCCCGCTACCTCTTCTGGTGGCCGCCTCCCTCCTTCCTGGCCTCCCGGAGCTGCGCCCTTTCTCACTGGTTCTCTCTTCTGCCGTTTTCCGTAGGACTCTCTTCTCTGACCTGAGTCTCCTTTGGAACTCTGCAGGTTCTAGA
+
ABABCBBCFFFFGFGGGGGGGGHHGGGGHGGHHGGGGGGCCGGHHGGGGGGFBGHHFHHGGG?EFGGEGGGFHGGGGGFHGHHGHGGGGGGGGGGGGGGGHEGGDGDGGGHHFFGGGGHHHHHHHG=CDGHCGGGGHGHHGGGGGFFGGGGGGGGGGFGFGGFFFFFFFFFFFFFFFBFFFFFFFFFFFFFC:DFFFFDFFFAFFFFFFFFFFFFFFFFFFBFFFFFFFBFFFFFFFFFFFFFFAFFFFF:
@M05620:37:000000000-D9766:1:1101:8341:8573 1:N:0:14
ACCACACCTTCTACAACGAGCTGCGGGTGGCTCCCGAGGAGCACCCCGTGCTGCTGACCGTGGCCCCCCTGAACCCCAAGGCCAACCGCGAGAGGGCCCAGGTGAGTGGCCCGCTACCTCTTCTGGTGGCCGCCTCCCTCCTTCCTGGCCTCCCGGAGCTGCGCCCTTTCTCCCTGGTTCTCTCTTCTGCCGTTTTCCGTAGGACTCTCTTCTCTGCCCTGCGTCTCCTTTGGAACTCTGCAGGTTCTCGA
+
AA11AAAAFFFFGBG11AAAE0FEF00A//BBAAF//EEC?G/BGGEE>/B?BEB1FGC@/B/EG/EEGEE011>EEG/G//?GFF//BCC/<<<CC?//?FGB=G=1..0<A-@C@GDDGF00:GC/;;.-;AGAA9//CFFB/00;9.;A9.;AG@?FFF@@---9/B/99BBF-/9BBFFB/9999BF@9AFA/BAFFFF/BFBBFB9BFFFF/FFF?-9B@BFFF/BF///:/BFFF;B?AFFF/AB
@M05620:37:000000000-D9766:1:1101:16670:8594 1:N:0:14
ACCACACCTTCTACAATGAGCTGCGTGTGGCTCCCGAGGAGCACCCCGTGCTGCTGACCGAGGCCCCCCTGAACCCCAAGGCCAACCGCGAGAGGGCCCAGGTGAGTGGCCCGCTACCTCTTCTGGTGGCCGCCTCCCTCCTTCCTGGCCTCCCGGAGCTGCGCCCTTTCTCCCTGGTTCTCTCTTCTGCCGTTTTCCGTAGGACTCTCTTCTCTGCCCTGCGTCTCCTTTGGACCTCTGCCGGTTCTAGA
+
DCDDDDCCFFFFGGGGGGGGGGHHGGGEFGHHHGGGGGGGGHHHHGGGGGGGHHHHHHHGGGGGGGGGGGGHHHHGGGGHGHHHHGGGGGGGG>?DGDCGHGFG1?FGGGHHGGGFGHHHHHHHHGDFDHHGGGGGHGHHGGGGGG0:FGGGGGDCDADFFGFFFFFFFFFFBFFFEFFFFFFFFFFFFFFFAAFFFFDFAAA0F:FFFFFFFFFFBFFF..-;CAFFFFFEF00;:FFFF0CC>AAF0:0
@M05620:37:000000000-D9766:1:1101:5929:8598 1:N:0:14
ACCACACCTTCTACAATGAGCTGCGTGTGGCTCCCGAGGAGCACCCCGTGCTGCTGACCGAGGCCCCCCTGAACCCCAAGGCCAACCGCGAGAGGGCCCAGGTGAGTGGCCCGCTACCTCTTCTGGTGGCCGCCTCCCTCCTTCCTGGCCTCCCGGAGCTGCGCCCTTTCTCCCTGGTTCTCTCTTCTGCCGTTTTCCGTAGGACTCTCTTCTCTGCCCTGCGTCTCCTCTGGAACTCTGCAGGTTCTCGA
+
CCBCCCCAFFFFGGGGGG5FGGHHGGGEGGHHHFFGFGGCGHHHHGGEEGGGHHHHHHHEGGGGGGGGGGGHHHHGGGGHGHHHHGGGGG/BC>CCBDGGHGHH?GHHGGHHGGGGGHHHHHHHHHGHEHHGGGGGHGHHGGGG;CBFGFGFGGGGGAGGGFFFFFFFFFFF/FFFFFFFFFFFFFFFFFFFFFFFFFFFFFFFBFFFFFFFFFFF/BFFF.BDFFFFF/BFFF/B;FFFF/;F;F;B/;:
@M05620:37:000000000-D9766:1:1101:3908:8617 1:N:0:14
ACCACACCTTCTACAATGAGCTGCGTGTGGCTCCCGAGGAGCACCCCGTGCTGCTGACCGAGGCCCCCCTGAACCCCAAGGCCAACCGCGAGAGGGCTCAGGTGAGTGGCCCGCTACCTCTTCTGGTGGCCGCCTCCCTCCTTCGTTGCCTCCCGGCGCTGCGCCCTTTCTCCCTGGTTCTCTCTTCTGCCGTTTTCCGTAGGACTCTCTTCTCTGCCCTGCGTCTCCTTTGGACCTCTGCAGGTTCTCGA
+
BABBBBB?FFFFGGGGGGB5G5GFGGGAFEGHG2FEDGG2EH2GHGGGEGGFGGFHHHGEGGEGGGGGGGGGEGGEGGGHGHHHGGGGGC<C?>??/0??CH1?1?F1F/?GDD?<A><DGHHHH0=CE.<-CCG?GFHHGHGF.9/;CFFGGGGG-;-9@ABBFBBFFFFFFFFFFBFFFFFFFFFFFFFBADFFFFFFFFFF/9FFFFFFFFFFFBFFAABF@FFFF/;FF//..;BBF/;AFF/;BEB
@M05620:37:000000000-D9766:1:1101:18120:8618 1:N:0:14
ACCACACCTTCTACAATGAGCTGCGTGTGGCTCCCGAGGAGCACCCCGTGCTGCTGACCGAGGCCCCCCTGAACCCCAAGGCCAACCGTGAGAAGATGCCCAGGTGAGTGGCCCGCTACCTCTTCTGGTGGCCGCCTCCCTCCTTCCTGGCCTCCCGGAGCTGCGCCCTTTCTCACTGGTTCTCTCTTCTGCCGTTTTCCGTAGGACTCTCTTCTCTGACCTGAGTCTCCTTTGGAACTCTGCAGGTTCTA
+
CCCCCCCCFFFFGGGGGGGGGGHGGGGFHGHHHGGGGGGGGHHHHGGGFGGGFHHHHHHGGGGGGGGGGGGHHHHGGGGHGHHHHGGGEGGGHHHHHGHHHHHGHHHHHHGGHHGGGGGHHHHHHHHHHHGHHGGGGGHGHHGHGHHHHHHHHHHGGG-ADGGGGGGGGGGGGGFFFFFFFFFFFFFFFFFFFFFFFFFFFFFFFEFFFFFFFFFFFFFFFFFFFFFFFFFFFFFFFFFFFFFFFFFFFF;
@M05620:37:000000000-D9766:1:1101:18769:8642 1:N:0:14
ACCACACCTTCTACAATGAGCTGCGTGTGGCTCCCGAGGAGCACCCCGTGCTGCTGACCGAGGCCCCCCTGAACCCCAAGGCCAACCGCGAGAGGGCCCAGGGGAGTGGCCCGCTACCTCTTCTGGTGGCCGCCTCCCTCCTTCCTGGCCTCCCGGAGCTGCGCCCTTTCTCTCTGGTTCTCTCTTCTGCCGTTTTCCGCAGGACTCTCTTCTCTGTCCTGAGTCTCCTTTGGAACTCTGCAGGTTCTAGA
+
CCCCCBCCFFFFGGGGGGGGGGHHGGGGHGGHHGGGGGGGGHFHHGGGGGGGHHHHHHHGGGGGGGGGGGGHHHHGGGGHGHHHHGGGGGGGG<CA/CAA/</A/><F.<<F<C?C?B0DH00D000:.:C-A:.C.C/F./00:00/::0C.C.--;B9//;B.B-BF/BF/BB//9:/;FFFF//B///-..BE//..---9;9BFFF//BFF//;9///;9/BF//9B//9:BFFF////..:;B//;
@M05620:37:000000000-D9766:1:1101:10687:8647 1:N:0:14
AGTGCCAGCTCTCAATCGCACAGGGGACCCAGGGCCTGGCCCCTCCATCCAGAAAACCTATGACCTCACCCGCTACCTGGAGCACCAACTCCGCAGCTTGGCTGGGACCTATGTGAGTATCCAGCGTAGGAATCTGGGAGTTGGGGAGGAGTGAGGAGTTGGGGAAAGACAGTCCTAACCGTGGAGGGTTCTGGTAAATGATGGGGTGAGGAGGGGCTCTTTGGCTCCCACCAGTCCCCCTGTCTGGTCTA
+
CBBCCFFFCFFFGGGGGGGGGGHGGGGGGGHHDGGGGGHHHHGHGGHHHHHHHHHHHGHGHHHHHHHHHGHGGGGGHHHHHHHHHHHHGHHHGGGGGHHHGGHGGGHFGHHHGHHHHGHHHHGHHGEGGGHHFHGHHGHGGHGHG@GGGGFHHHGHHFHHGHGGGGHHHHHHHHHHHHHHGDEAEEGG:CFGGGFGGFFGGGGGGGFFFFFFFFFFF>EFFFFFFFFFFFFFFFFFFFFDFFFFFFFFFFB
@M05620:37:000000000-D9766:1:1101:19177:8661 1:N:0:14
ACCACACCTTCTACAATGAGCTGCGTGTGGCTCCCGAGGAGCACCCCGTGCTGCTGACCGAGGCCCCCCTGAACCCCAAGGCCAACCGCGAGAAGATGCCCAGGTGAGTGGCCCGCTACCTCTTCTGGTGGCCGCCTCCCTCCTTCCTGGCCTCCCGGAGCTGCGCCCTTTCTCACTGGTTCTCTCTTCTGCCGTTTTCTGTAGGACTCTCTTCTCTGACCTGAGTCTCCTTTGGAACTCTGCAGGTTCTA
+
BBBBBBBBFFFFGGGGGGGGGGHGGGGFHGHHHGGGGGGGGHHHHGGGGGGGHHGHHHHGGGGGGGGGGGGHHHHGGGGHGHHHHGGGGGGGGGHHGHHHHHHGHHHHHHGGHHGGGGGHHHHHHHHHHHGHHGGGGGHGHHGHHGGGGGGGGGGGGB-ADGGGGGFFFFFFFFFFFFFFFFFFFFFFFFFFFFDFFFFFFFFFFFFFFFFFFFFFFFFFFFFFFFFFFFFFFFFFFFFFFFFFFFFFFFB
@M05620:37:000000000-D9766:1:1101:10057:8679 1:N:0:14
ACCACACCTTCTACAATGAGCTGCGTGTGGCTCCCGAGGAGCACCCCGTGCTGCTGACCGAGGCCCCCCTGAACCCCAAGGCCAACCGCGAGAAGATGCCCAGGTGAGTGGCCCGCTACCTCTTCTGGTGGCCGCCTCCCTCCTTCCTGGCCTCCCGGCGCTGCGCCCTTTCTCACTGGTTCTCTCTTCTGCCGTTTTCCGTAGGACTCTCTTCTCTGACCTGAGTCTCCTTTGGAACTCTGCAGGTTCTA
+
BBBBBBB>CFFFGFGGGGFGGGHHGGGBAEHHHFFE??EGDHHHHGGEEEGGFHHHHHHA@??EGGGGGGGBFHHGGGGGFHHHHEGGGGB@CGGEGHHHHHHGHFHGHHGGHHGGGGGHHHHHHHHHHHGHHGGGGGHGHHGHHGGGGGGGGGGGGG@DGFFFFFFFFFFFFFFFFFFFFFFFFFFFFFFFFFFFFFFFFFF?DFFFFFFFFFFBFFBFFFF9BFF/BFFFFFFFFFFFFEFFFFFFFFB
@M05620:37:000000000-D9766:1:1101:7985:8697 1:N:0:14
AGTGCCAGCTCTCAATCGCACAGGGGACCCAGGGCCTGGCCCCTCCATCCAGAAAACCTATGACCTCACCCGCTACCTGGAGCACCAACTCCGCAGCTTGGCTGGGACCTATGTGAGTATCCAGCGTAGGAATCTGGGAGTTGGGGAGGAGTGAGGAGTTGGGGAAAGACAGTCCTAACCGTGGAGGGTTCTGGTAAATGATGGGGTGAGGAGGGGCTCTTTGGCTCCCACCAGTCCCCCTGTCTGGTCTA
+
AAAABBFF3FCFG4GFGFFCEGHCFGGGGGHHGGGGFCGFGHGHGGHFHHHHHFHHHGGHHGHHHHHFHHHGGEFGHHHGGGGEGHHHGGGHGGEGGBGGGHH?EE0FEFCHHHHHHDHHGHHHHC?DGEHHHFHHHFHFDHHGGGGGCDEHHHHGHEGFGHGCEFEGHHHH0GGHHHHHGEGGGGGG9:CFGGCCFGGFBCFG?DFFEFFFFBFFF;AFFFB9;;B9EFADF?FFFFFFFFFFF;;;;;;
@M05620:37:000000000-D9766:1:1101:13068:8700 1:N:0:14
ACCACACCTTCTACAATGAGCTGCGTGTGGCTCCCGAGGAGCACCCCGTGCTGCTGACCGAGGCCCCCCTGAACCCCAAGGCCAACCGCGAGAGGGCCCAGGTGCGTGGCCCGCTACCTCTTCTGGTGGCCGCCTCCCTCCTTCCTGGCCTCCCGGCGCTGCGCCCTTTCTCCCTGGTTCTCTCTTCTGCCGTTTTCCGTAGGACTCTCTTCTCTGCCCTGCGTCTCCTTTGGACCTCTGCAGGTTCTCGA
+
CCCCCCCDFFFFGGGGGGFGGGHHGGGEGGHHHGGGGGGGGHHHHGGGGGGGHHHHGHHFGGGGGGGGGGGHHHHGGGGHGHHHHGGGGGGGG/?C?<>CGG1=1>FGGCFHGGC<DHHGHHHFDD=CEGGFCGGGGGGGGGGGGG0<CFFFGGDA-9@AFFFCFFFFFFFFFFFFFFFBFFFFFFFFFFFFDDFFFFFF..ABFFFFFFFFFFFFFFFFFF=FFFFFFFFFF:0/BFFFF0<F.B<B0B<
@M05620:37:000000000-D9766:1:1101:25222:8703 1:N:0:14
ACCACACCTTCTACAATGAGCTGCGTGTGGCTCCCGAGGAGCACCCCGTGCTGCTGACCGAGGCCCCCCTGAACCCCAAGGCCAACCGCGAGAGGGCCCAGGTGCGTGGCCCGCTACCTCTTCTGGTGGCCGCCTCCCTCCTTCCTGGCCTCCCGGAGCTGCGCCCTTTCTCCCTGGTTCTCTCTTCTGCCGTTTTCCGTAGGACTCTCTTCTCTGCCCTGCGTCTCCTTTGGAACTCTGCCGGTTCTCGA
+
CCCCCCCCFFFFGGGGGGGGGGHHGEGGFGHHHGGGGGGGGHHHHGGGEGGGHHGHHHHGGGGGGGGGGGGHHHHGGGGHGHHHHGGGGGGGG/?CC?CDHG1F1>FDGGHHGGGGGHHHHHHHHEDGGHHGGGGGGGGGGGGGGGFGGGGGGGGGGGGFFFFFFFFFFFFF0BFFFFFFFFFFFFFFFFFFAFFFFFFFFFFEFFFFFFFFFFFFBFFFF.;DFFFFFFFFFFBFFFFFF0@FBFFF0;B
@M05620:37:000000000-D9766:1:1101:19815:8706 1:N:0:14
ACCACACCTTCTACAATGAGCTGCGTGTGGCTCCCGAGGAGCACCCCGTGCTGCTGACCGAGGCCCCCCTGAACCCCAAGGCCAACCGCGAGAAGATGCCCAGGTGAGTGGCCCGCTACCTCTTCTGGTGGCCGCCTCCCTCCTTCCTGGCCTCCCGGCGCTGCGCCCTTTCTCACTGGTTCTCTCTTCTGCCGTTTTCCGTAGGACTCTCTTCTCTGACCTGAGTCTCCTTTGGAACTCTGCAGGTTCTA
+
CBCBCCCCFFFFGGGGGGFGGGHHGGGEEGHGHGGGGGEGGHHHHGGGDGGGHHHHHHHGGGGGGGGGGGGHHHHGGGGHGHHHHGGGGGDGGGHHHFHHHGHGHHHHHHGGHHGGGGGHHHHHHHHGHHGHHGGGGGHGHHGHHGGGGGGGGGGGGG?DGFFFFFFFFFFFFFBFFFFFFFFFFFFFFFFFFFFFFFFFFFFFFFFFFFFFFFFFFFBFFFFBFFFEFFFFFFFFEFFFFFFFFFFFFF;
@M05620:37:000000000-D9766:1:1101:18741:8709 1:N:0:14
AGTGCCAGCTCTCAATCGCACAGGGGACCCAGGGCCTGGCCCCTCCATCCAGAAAACCTATGACCTCACCCGCTACCTGGAGCACCAACTCCGCAGCTTGGCTGGGACCTATGTGAGTATCCAGCGTAGGAATCTGGGAGTTGGGGAGGAGTGAGGAGTTGGGGAAAGACAGTCCTAACCGTGGAGGGTTCTGGTAAATGATGGGGTGAGGAGGGGCTCTTTGGCTCCCACCAGTCCCCCTGTCTGGTCTA
+
CCBCCFFFCFFFGGGGGGGGGGHHGGGGGGHHGGGGGGHHHHGHGGHHHHHHHHHHHGHHHHHHHHHHHHHGGGGGHHHHHHHHHHHHGHHHGGGGGHHHGHHGGGHHGHHHHHHHHHHHHHHHHGEGGGHHHHHHHHHGGHHHGGGGGGGHHHHHHGHHHHGGGGHHHHHHHGHHHHHHGGGGGGGGCFGGGGGEGGGGGGGGGGFFFFFFFFFFFFFFFFFFFFFFFFFFFFFFFFFFFFFFFFFFFFB
@M05620:37:000000000-D9766:1:1101:19401:8712 1:N:0:14
ACCACACCTTCTACAATGAGCTGCGTGTGGCTCCCGAGGAGCACCCCGTGCTGCTGACCGAGGCCCCCCTGAACCCCAAGGCCAACCGCGAGAAGATGCCCAGGTGAGTGGCCCGCTACCTCTTCTGGTGGCCGCCTCCCTCCTTCCTGGCCTCCCGGCGCTGCGCCCTTTCTCACTGGTTCTCTCTTCTGCCGTTTTCCGTAGGACTCTCTTCTCTGACCTGAGTCTCCTTTGGAACTCTGCAGGTTCTA
+
BABBABBACFFFGFBGGFBFGGGHGFGACAHCGFEEG?EEDHFHHGFAEEGGHGGFHGHA>EFGGGGGGGGHEHHGGFGEGHHGHGGGGG<BB?FHFFHHHHHFGFFHHGEGHHGGGGGHHHHHHHFHHHGHHGGGGGHGHHGHHGGGFBFFGGGGA9-;BAFFCFFFFFFFFFBFFBFFFFFFFFFFFFFFFFFFFFFFFFFDDFFFFFFFFFFFFB/BFFB99BBBFFFFFFB/BFFFFFFFFFFFFF/
@M05620:37:000000000-D9766:1:1101:12481:8718 1:N:0:14
AGTGCCAGCTCTCAATCGCACAGGGGACCCAGGGCCTGGCCCCTCCATCCAGAAAACCTATGACCTCACCCGCTACCTGGAGCACCAACTCCGCAGCTTGGCTGGGACCTATGTGAGTATCCAGCGTAGGAATCTGGGAGTTGGGGAGGAGTGAGGAGTTGGGGAAAGACAGTCCTAACCGTGGAGGGTTCTGGTAAATGATGGGGTGAGGAGGGGCTCTTTGGCTCCCACCAGTCCCCCTGTCTGGTCTA
+
BCABBFFFCFFFGGGGGGGGGGHHGGGGGGHHGGGGGGHHHHGHGGHHHHHHHHFHHGHHHHHHHHHHHHHGGEEGHHHHHHHHHHHHGHHHGGGGEHHHGHHGGGHHGHGHHHGGHHGHHHHHHGGAGGHFGHHHGGFFGHHGGGEGGGEHHGHHHGHHHGGGFGHGFHGGHHHHHHHHGGGGGGGGEFGGGGG090FFFGGGGGFFFFFFFFFFFFFFFFFFFFFFFFFDFFFFFFFFFFFFFFFFFFB
@M05620:37:000000000-D9766:1:1101:20722:8719 1:N:0:14
ACCACACCTTCTACAATGAGCTGCGTGTGGCTCCCGAGGAGCACCCCGTGCTGCTGACCGAGGCCCCCCTGAACCCCAAGGCCAACCGCGAGAGGGCCCAGGTGAGTGGCCCGCTACCTCTTCTGGTGGCCGCCTCCCTCCTTCCTGGCCTCCCGGAGCTGCGCCCTTTCTCCCTGGTTCTCTCTTCTGCCGTTTTCCGTAGGACTCTCTTCTCTGCCCTGCGTCTCCTTTGGAACTCTGCCGGTTCTCGA
+
BBBBBBBBFFFFGGGGFGGGGGHHGFGEHGDHHGGGGGGCGHHHHGGGGGGGFHHHHHHGGGCGGGGGGGGHGHHGGGGHGHHHHGGGGGGGG/?ADCCFHGFG1?GGEFHHGGGGGHHHHHHHHGGHGHHGGGGGHGHHGGGGGG0FGGGGGGGG?DGFGGFFFFFFFFFF/FFFEFFFFFFFFFFFFFFF;DFFFFFFFFFFFFFFFFFFFFFBBFFFF.9DDFFFFFFFFB/BFFFBF/;@;DFF/:;
@M05620:37:000000000-D9766:1:1101:9151:8727 1:N:0:14
ACCACACCTTCTACAATGAGCTGCGTGTGGCTCCCGAGGAGCACCCCGTGCTGCTGACCGAGGCCCCCCTGAACCCCAAGGCCAACCGCGAGAGGGCCCAGGTGAGTGGCCCGCTACCTCTTCTGGTGGCCGCCTCCCTCCTTCCTGGCCTCCCGGAGCTGCGCCCTTTCTCACTGGTTCTCTCTTCTGCCGTTTTCCGTAGGACTCTCTTCTCTGCCCTGCGTCTCCTTTGGACCTCTGCAGGTTCTCGA
+
CCCCCCCCFFFFGGGGGGGGGGHHGGGBCEHHHGGGFGGGGHHHHGGGGGGGGHGHHHHFGGCGGGGGGGGHHHHGGGGHGHHHHGGGGGGGG/?AAAFGHGGH<GGHGGHHGGGGGHHHHHHGHGDGGHHGGGGGHGHHGGGGFGFFGGGGGGGF?FGGGGFFFFFFFFFF/BFFFFFFFFFFFFFFFFFFDFFFFFFFFFDFFFFFFFFFFFFFBFFFF.@FFFFFFFFFFF/BBFFFFBFFFFFF/A:
@M05620:37:000000000-D9766:1:1101:12864:8727 1:N:0:14
ACCACACCTTCTACAATGAGCTGCGTGTGGCTCCCGAGGAGCACCCCGTGCTGCTGACCGAGGCCCCCCTGAACCCCAAGGCCAACCGCGAGAGGGCCCAGGTGAGTGGCCCGCTACCTCTTCTGGTGGCCGCCTCCCTCCTTCCTGGCCTCCCGGAGCTGCGCCCTTTCTCCCTGGTTCTCTCTTCTGCCGTTTTCCGTAGGACTCTCTTCTCTGCCCTGCGTCTCCTTTGGACCTCTGCCGGTTCTCGA
+
CCCCAABAFFFFGGFGGGFGGGHHGEGBAFHHHFGECGEFDGEHHGGGGGGGFHHHHHHEFGCEGGGGGGGHFHHGGGGHGHHHHGGGGGBDG/????>CEEFH1?FGG<GHGGG-@GHHHHHHHHHHDGHCGGGGHGHHGGGGBF0;FGGGGGGG-AGGGGFFFFFFFFFFFFFFFFFFFFFFFFFFFFFFADFFFFFF.AAFBFFFFFFFFFFFEFEFFEDFFFFFF/BBF/:B/BFFF/;CBF.;9AB
@M05620:37:000000000-D9766:1:1101:12776:8759 1:N:0:14
ACCACACCTTCTACAATGAGCTGCGTGTGGCTCCCGAGGAGCACCCCGTGCTGCTGACCGAGGCCCCCCTGAACCCCAAGGCCAACCGCGAGAAGATGCCCAGGTGAGTGGCCCGCTACCTCTTCTGGTGGCCGCCTCCCTCCTTCCTGGCCTCCCGGCGCTGCGCCCTTTCTCACTGGTTCTCTCTTCTGCCGTTTTCCGTAGGACTCTCTTCTCTGACCTGAGTCTCCTTTGGAACTCTGCAGGTTCTA
+
BB3ABAAAFFFFDFGFFFGGGGGHGGGGG?GHHGGEEAEGGHHHHGGGGGGEHGHHHHHGGGGGGGGGGGGGHHHGGGGGGHHHHGGGGGGGCGHGFHGHHHE/?F1?1FFFHEADGGCFHHBHHHHHH/DFGCDGGFHGHHGHGGGFCB..BAEFD;-9AB<F?BFBBFFFFFFFFFFFFF9FFFFFFBFFFBFFFFFFFB..9//99FFFFFFFFFFFFBF9FFFFFFFFF/BFF/9/9/BFFAFFFF9
@M05620:37:000000000-D9766:1:1101:17471:8766 1:N:0:14
AGTGCCAGCTCTCAATCGCACAGGGGACCCAGGGCCTGGCCCCTCCATCCAGAAAACCTATGACCTCACCCGCTACCTGGAGCACCAACTCCGCAGCTTGGCTGGGACCTATGTGAGTATCCAGCGTAGGAATCTGGGAGTTGGGGAGGAGTGAGGAGTTGGGGAAAGACAGTCCTAACCGTGGAGGGTTCTGGTAAATGATGGGGTGAGGAGGGGCTCTTTGGCTCCCACCAGTCCCCCTGTCTGGTCTA
+
>A>>ADFFBFFFGDGFGFFCFCHEGA2AFFHGABEGFGFGHHGHGGFFHHHHHHH2FFHHHFHHHEGHHHHEG/EEHHHHBGHHGH11?GGGAECGFHFGGHHGGGHHGHHHHHHHHHHHHHHHHGG/CDGHHHHHHHAGGHHHGG.@CACGHBGHCGHHHGGGEDCG/GFGHHHHFGHHGGGGDGGGGGGGFGFFFGGGFGGGGG;@FFFFFFFAFFFFFFFFFFFEFFFF?AFFFFFFFFFFFFFFFF/
@M05620:37:000000000-D9766:1:1101:24106:8784 1:N:0:14
AGTGCCAGCTCTCAATCGCACAGGGGACCCAGGGCCTGGCCCCTCCATCCAGAAAACCTATGACCTCACCCGCTACCTGGAGCACCAACTCCGCAGCTTGGCTGGGACCTATGTGAGTATCCAGCGTAGGAATCTGGGAGTTGGGGAGGAGTGAGGAGTTGGGGAAAGACAGTCCTAACCGTGGAGGGTTCTGGTAAATGATGGGGTGAGGAGGGGCTCTTTGGCTCCCACCAGTCCCCCTGTCTGGTCTA
+
BBBCBFFFCFFFGGGGGGGGGEHHGGGGGGGHGGGGGGHHHHGHGGHHHHGHHHFHHGHHHHHHHHHHHHHGGGGGHHHHHHHHHHHHGHHHGGFGGHHHGHHGGGHHGHGHHHHHHHGHHHHHHGGGGGHHHGHHHHHGGHHHGGGGGGGHHHHHHGHHHHGGGGHHHHHHHHHGHHHHGGGGGGGGDGGGGGGGGGGGGGGEGFFFFFFFFFFFFFFFFFFEFFFFFFFFFFFFFFFFFFFFFFFFFFB
@M05620:37:000000000-D9766:1:1101:17474:8784 1:N:0:14
AGTGCCAGCTCTCAATCGCACAGGGGACCCAGGGCCTGGCCCCTCCATCCAGAAAACCTATGACCTCACCCGCTACCTGGAGCACCAACTCCGCAGCTTGGCTGGGACCTATGTGAGTATCCAGCGTAGGAATCTGGGAGTTGGGGAGGAGTGAGGAGTTGGGGAAAGACAGTCCTAACCGTGGAGGGTTCTGGTAAATGATGGGGTGAGGAGGGGCTCTTTGGCTCCCACCAGTCCCCCTGTCTGGTCTA
+
BBAABFFFCFFFGFGGGGGGGGHHGGGGGGHHGGGGGGHHHHGHGGHHHHHHHHHHHGHGHHGHHHHHHHHGGGGGHHHHHHHHHHHHGHHHGGGGGHHHGHHGGGHHGHHHHHHHHHHHHHHHHGGGGGHHHHHHHHHGGHHHGGGGGGGHHHHHHGHHHHGGGGHHGHGHHHHHHHHHGGGGGGGGGGGGGGGGGFGGGGGGGGFFFFFFFFFFFFFFFFFFFFFFFFFFFFFFFFFFFFFFFFFFFFB
@M05620:37:000000000-D9766:1:1101:7274:8800 1:N:0:14
ACCACACCTTCTACAATGAGCTGCGTGTGGCTCCCGAGGAGCACCCCGTGCTGCTGACCGAGGCCCCCCTGAACCCCAAGGCCAACAGCGAGAAGATGCCCAGGTGAGTGGCCCGCTACCTCTTCTGGTGGCCGCCTCCCTCCTTCCTGGCCTCCCGGCGCTGCGCCCTTTCTCACTGGTTCTCTCTTCTGCCGTTTTCCGTAGGACTCTCTTCTCTGACCTGAGTCTCCTTTGGAACTCTGCAGGTTCTA
+
AA?1>AA>FFFFFFGB3BB1B1BFE0AA00BB1ABA0AEECGEHHGGGE/BFFHGAGHFE/ECEG/EEGGG0E1FFGG/F//FHHG/0B><<<CFB1FDFHHEFFBGGHDFGHGG/@CCHHHHHHHHBFGACGGGGGGACHHGHHHFG0/;CG.CEC--:AGGGG;-@-B/9BFFFFBFFFFFFBFFFFFFFF@FFFFFFFFFBFBFFFFFFFFFFFFFFFFEFBBF;BFFFBFFFFFFFFFFFFFABBFB
@M05620:37:000000000-D9766:1:1101:25208:8804 1:N:0:14
ACCACACCTTCTACAATGAGCTGCGTGTGGCTCCCGAGGAGCACCCCGTGCTGCTGACCGAGGCCCCCCTGAACCCCAAGGCCAACCGCGAGAGGGCCCAGGTGAGTGGCCCGCTACCTCTTCTGGTGGCCGCCTCCCTCCTTCCTGGCCTCCCGGAGCTGCGCCCTTTCTCACTGGTTCTCTCTTCTGCCGTTTTCCGTAGGACTCTCTTCTCTGACCTGAGTCTCCTTTGGAACTCTGCAGGTTCTAGA
+
BBBBBBBBFFFFGGGGGGFGGGHHGGGGHGHHHGGEEGGGGHHHHGGGGFGGHHHHHHHGGGGGGGGGGGGHHHHGGGGHGHHHHGGGGF@DG?DD?/@CFF?G1?FGGGCHDGCGG<DHGHHHGDGHGGFGGGGGHGHHGGGGGGBFACFGGFD-AGC?FGADFFFFF9FB/:9FFFBBFFFFBFFFFFFD:AFFFFFBAFAFFFFFFFFFFFFF/9/BF/9;B9BFF:BBF//:FFBBF/F?;BBF/;/
@M05620:37:000000000-D9766:1:1101:7807:8811 1:N:0:14
ACCACACCTTCTACAATGAGCTGCGTGTGGCTCCCGAGGAGCACCCCGTGCTGCTGACCGAGGCCCCCCTGAACCCCAAGGCCAACCGCGCGAGGGCCCAGGTGGGTGGCCCGCTACCTCTTCTGGTGGCCGCCTCCCTCCTTCCTTGCCTCCCGGCGCTGCGCCCTTTCTCCCTGGTTCTCTCTTCTGCCGTTTTCCGTAGGACTCTCTTCTCTGCCCTGCGTCTCCTTTGGACCTCTGCAGGTTCTCGA
+
BBBBBBBAFFFFGGGGGG5BGGHHGGG24EG2FBFE?EEFDHHHHGG0AEFGGHFHHHCAE@@FGGGGGGAHEHHGGEGHGHHHHGGGFG/B@/><??>CGFGH.>EEC<<GGGGGD;CHHHHHHHHHG;CCGGGGGGGGGGGG9=0;CFGGGGGG-B;BDFFFFFFFFFFFFFFFFFFFFFFFFFFFFFFFADFFFFFF.DDF;BFFFFFFFFFFEFE:AA;DFFFFF/BBF//;.;B/B/;AAF;;9A:
@M05620:37:000000000-D9766:1:1101:8068:8812 1:N:0:14
ACCACACCTTCTACAATGAGCTGCGTGTGGCTCCCGAGGAGCACCCCGTGCTGCTGACCGAGGCCCCCCTGAACCCCAAGGCCAACCGCGAGAAGATGCCCAGGTGAGTGGCCCGCTACCTCTTCTGGTGGCCGCCTCCCTCCTTCCTGGCCTCCCGGCGCTGCGCCCTTTCTCACTGGTTCTCTCTTCTGCCGTTTTCCGTAGGACTCTCTTCTCTGACCTGAGTCTCCTTTGGAACTCTGCAGGTTCTA
+
AAAAAAAAFFFFGGGGFG1AGAGHGGGFGEHGFGGEGGGCGHHHHGGGFGGGHHGHHHHEEGGGGGGGGGGHHHHGGGGHEHHHHGG?GG/CCGHHHHHHHHGGHHHHHHGGHHGGGGGHHHHHHHHHGHGHHCGGGGHGHHGHHGGGGGGGGGGGGG-AA@@F@@F@@FFFFFFFFFFFFFFFFFFFFFFFF@FFFFFFFFFFFFFFFFFFFFFFFFFFFFFFFFFFFFFFFFFFFFFFFFFFFFFFFFB
@M05620:37:000000000-D9766:1:1101:24590:8822 1:N:0:14
ACCACACCTTCTACAATGCGCTGCGTGTGGCTCCCGAGGAGCACCCCGTGCTGCTGACCGAGGCCCCCCTGAACCCCAAGGCCAACCGCGAGAAGGCCCAGGTGGGTGGCCCGCTACTTCTTCTGGTGGCCGCCTCCCTCCTTCCTGGCCTCCCGGAGCTGCGCCCTTTCTCACTGGTTCTCTCTTCTGCCGTTTTCCGTAGGACTCTCTTCTCTGACCTGAGTCTCCTTTGGAACTCTGCAGGTTCTCGA
+
AAA3AAAAFFFFGGGBDG4AEAEEF2AAAECCFFFEAEEGGFGHHG0AAAAFGHGCGHH0>E@EGEEEGEEEHHHGGGGHFEHHHGDCGC/>B/?0<///?FGH/@<.AGAGCCCD?0<0=G00CC;:::.-@BGDE?BBFG009009CA09;.9A@>-.;/--.;9//B9//BBB./;FF/9///B/9/;-..B./9A/9../BF9B//;//9/9/;9FB/9B;FFFF////;///;BBF//9;/BB/;;
@M05620:37:000000000-D9766:1:1101:17733:8825 1:N:0:14
ACCACACCTTCTACAATGAGCTGCGTGTGGCTCCCGAGGAGCACCCCGTGCTGCTGACCGAGGCCCCCCTGAACCCCAAGGCCAACCGCGAGAGGGCCCAGGTGAGTGGCCCGCTACCTCTTCTGGTGGCCGCCTCCCTCCTTCCTGGCCTCCCGGAGCTGCGCCCTTTCTCACTGGTTCTCTCTTCTGCCGTTTTCCGTAGGACTCTCTTCTCTGACCTGAGTCTCCTTTGGAACTCTGCCGGTTCTAGA
+
AB3AABBBFFFFGGGGGGGGGGHHGEEEFGGHHGGGGGGGGHFHHGGGGGGGGGHGHHHGGGCEGGGGGGGHHHHGGGFHGHHEGGE@@FGGG//DDGGGHF??1F?GGFHH@FFFGHHHHFGHD<0<<CHCGGGGHGHHGGGFFBBFGGFFGGGGGACGBFBFFFFFFFFF/BFFFBFFFFFFFFFFBBFFAFF?FFDB?AABFFFFFFFF9FFF/BBFFFFFBFFFFFFFFFFFFBFFF/@B9AEFFF;
@M05620:37:000000000-D9766:1:1101:18792:8829 1:N:0:14
AGTGCCAGCTCTCAATCGCACAGGGGACCCAGGGCCTGGCCCCTCCATCCAGAAAACCTATGACCTCACCCGCTACCTGGAGCACCAACTCCGCAGCTTGGCTGGGACCTATGTGAGTATCCAGCGTAGGAATCTGGGAGTTGGGGAGGAGTGAGGAGTTGGGGAAAGACAGTCCTAACCGTGGAGGGTTCTGGTAAATGATGGGGTGAGGAGGGGCTCTTTGGCTCCCACCAGTCCCCCTGTCTGGTCTA
+
ABAABFFFCFFFGGGGGGGGGGHHGGGGGGHHGGGGGGGHAHFGGGHGHHHHHHHGHGGHHHHHHHHHHHHGGEGGHHHHHHHHHHFHGHHHGGGGGHHHGHHGGGFHGHGHHHHHHHHHHHHHHGGGGGGHHHHHHGHGGHHHGGGGGGCGFHHHHGHHGHGCEGHHHHHHHHHHHHHHGAEGGGGG;FGGGGCFFGFGFGGGGGFFFFFFFFFFFBFFFFFFFFFFFFFFFFFFFFFDFFFFFFFFFE/
@M05620:37:000000000-D9766:1:1101:21236:8830 1:N:0:14
ACCACACCTTCTACAATGAGCTGCGTGTGGCTCCCGAGGAGCACCCCGTGCTGCTGACCGAGGCCCCCCTGAACCCCAAGGCCAACCGCGAGAAGATGCCCAGGTGAGTGGCCCGCTACCTCTTCTGGTGGCCGCCTCCCTCCTTCCTGGCCTCCCGGAGCTGCGCCCTTTCTCACTGGTTCTCTCTTCTGCCGTTTTCCGTAGGACTCTCTTCTCTGACCTGAGTCTCCTTTGGAACTCTGCAGGTTCTA
+
DCDDDDDDFFFFGGGGGGGGGGHHGGGFFGHHHGGGGGGGGHHHHGGGFGGGHHHHHHHGGGGGGGGGGGGHGHHGGGGHGHHHHGGGGGGGGGHHHGHHHHHGHHHHHHGGHHGGGGGHHHHHHHHHHHGHHGGGGGHGHHGHHGGGGGGGGGGGGG-ACGGGGGFFFFFFFFFFFFFFFFFFHFFFHHHFFFFFFFFFFFFDFFFFFFFFFFHFFFFFFFFFFFFFFFFFHFFFFFFFFFFFFFFFFFB
@M05620:37:000000000-D9766:1:1101:15105:8834 1:N:0:14
AGTGCCAGCTCTCAATCGCACAGGGGACCCAGGGCCTGGCCCCTCCATCCAGAAAACCTATGACCTCACCCGCTACCTGGAGCACCAACTCCGCAGCTTGGCTGGGACCTATGTGAGTATCCAGCGTAGGAATCTGGGAGTTGGGGAGGAGTGAGGAGTTGGGGAAAGACAGTCCTAACCGTGGAGGGTTCTGGTAAATGATGGGGTGAGGAGGGGCTCTTTGGCTCCCACCAGTCCCCCTGTCTGGTCTA
+
BBABBFFFBFFFGGGGGGGGGGHHGGGGGGHHGGGGGGHHGHGHGGHHHHHHHHHHHGHHHHHHHHHHHHHGGGGGHHHHGFHHHHHHGHHHGGGGGHHHGHHGGGHHGHHHHHHHHHGHHHHHHGGGGGHGHHHHGHGFGHHHGGGGGGGHHHHHGGHHHHGGGGHHHHHHHHHHHHHHGGGGGGGGDGGGGGFFGGGGGGGGGGFFFFFFFFFFFFFFFFFFFFFFFFFFFFFFFFFFFFFFFFFFFF:
@M05620:37:000000000-D9766:1:1101:10057:8839 1:N:0:14
ACCACACCTTCTACAATGAGCTGCGTGTGGCTCCCGAGGAGCACCCCGTGCTGCTGACCGAGGCCCCCCTGAACCCCAAGGCCAACCGCGAGAAGATGCCCAGGTGAGTGGCCCGCTACCTCTTCTGGTGGCCGCCTCCCTCCTTCCTCGCCTCCCGGCGCCGCCCCCTTTCTCACTGGTTCTCTCTTCTGCCGTTTTCCGTACGACTCTCTTCTCTGACCTGAGTCCCCTTTGGAACTCCGCAGGCTCTA
+
CCCCCDCCFFFFGGGGGGGGGGHHGGGFHGHHHGGGGGGGGHHHHGGGGGGGHHHHHHHGGGGGGGGGGGGHHHHGGGGHGHHHHGGGGGGGGDHEG2GBG=/F1?1==1?FHH->--->G<0=0=<D=/..<--A.C.E/:A/00:C0.-A.;EE?DGF=-;>-;-;9AFF0F0;00/:BFFFF00;00:0:9DFF.0:A0..-.::DFB0BFF00:0:/0:/:BF009BAB0:0:FF00..99;.;./:
@M05620:37:000000000-D9766:1:1101:7953:8842 1:N:0:14
AGTGCCAGCTCTCCATCGCACAGGGTACCCCGGGCCTGGCCCCCCCATCCAGACAACCCATGACCTCCCCCGCTCCCTGGTGCACCCTCTCGGCAGCTAGGCAGGGACCTTTGTGCGTCTCCAGCGTAGGACCCTGGGTGTTGTGGCCGAGTGCCGAGTGGGGGGCCTTCAGTCCTAACCGTTCAGGTGTCTCGTAAATCATGGGGTTAGGCGGTTCTCTTTGGCTCCCACCAGTCCCCCTGTCTGGTCTA
+
A3>AAFF4ACFFGFGGGGEAEAGFF4BBGG2AA2AAAFFG1BE0AE0?3B33312B?B11BB3BF4F?FEEEEE>EECB?3BF33B//FG0/?//>?C?<GF1?</FFEG1?11?1<.->FH1<0@<<<.</.<//../:-;C/..:.;-=:.00;-;A..;9A---.////;F/B//.;-...//////;F//;;..9//9//..;-.../----.;B//BB/FBF...;AAF:B/B?A-.//:9FF///
@M05620:37:000000000-D9766:1:1101:19258:8849 1:N:0:14
AGTGCCAGCTCTCAATCGCACAGGGGACCCAGGGCCTGGCCCCTCCATCCAGAAAACCTATGACCTCACCCGCTACCTGGAGCACCAACTCCGCAGCTTGGCTGGGACTTATGTGAGTATCCAGCGTAGGAATCTGGGAGTTGGGGAGGAGTGAGGAGTTGGGGAAAGACAGTCCTAACCGTGGAGGGTTCTGGTAAATGATGGGGTGAGGAGGGGCTCTTTGGCTCCCACCAGTCCCCCTGTCTGGTCTA
+
BBBBBFFFBFFFGG5GGGGGGGFHGGGGGGHHGGGGGGHHHHGHGGHHHHGHHHHHHGHGHHGHHHHHHHHGGFGGHHHHHHHHHHHHGHHHGGGGGHHHGHHGGGHHFHHHHHHHHHHHHHHHHGFGGGHHHHHHHHHGGHHHGGGGGGGHHHHHHGHHHHGGGGGGHHHHHHHHHHHHGGGGGGGGGGGGGGGGGGGGGGGGGGFFFFFFFFFFFFFFFFFFFFFFFFFFFFFFFFFFFFFFFFFFFF/
@M05620:37:000000000-D9766:1:1101:18689:8849 1:N:0:14
ACCACACCTTCTACAATGAGCTGCGTGTGGCTCCCGAGGAGCACCCCGTGCTGCTGACCGAGGCCCCCCTGAACCCCAAGGCCAACCGCGAGATGGCCCAGGTGCGTGGCCCGCTACCTCTTCTGGTGGCCGCCTCCCTCCTTCCTTGCCTCCCGGAGCTGCGCCCTTTCTCCCTGGTTCTCTCTTCTGCCGTTTTCCGTAGGACTCTCTTCTCTGCCCTGCGTCTCCTTTGGAACTCTGCCGGTTCTCGA
+
CCCCCCCCFFFFGGGGGG5GGGHHGEGEHGHHHGGGGGGGGHHHHGGGGGGGHHHHHHHGGGGGGGGGGGGHHHHGGGGHGHHHHGGGGGBDG/?F<?FDHA1?1>?EC/>GCCGCGGGHHHGHHFDHGGHCGGGGHGGGGGGGGF00;B9F?E?99A9FBBDFFF;FFFFFFFFB.;FBFFFFFFFFFFFD9DFFFFDFFFABF/FFFFFFFFFFFFAB.9:9BFFFFFFBB//::BFBF:@ABF?B:9:
@M05620:37:000000000-D9766:1:1101:5128:8868 1:N:0:14
AGTGCCAGCTCTCAATCGCACAGGGCGCAAAGCCAGTGGCCCCTCCATCAAGTAAACCTATGACCTCACCCGCGAACTGGGGCACACGCCAGGCAGCCTGGCTGGGCCCTAAGTCAGTATCCCGCGTAGGAATCTGGGCGTTGGGGCGGAGTGCGGCGTTGGGGCCAGCCAGTCCTAACCGTGGAGGGTTCTGGTAAATGATGGGGTGAGGCGGCGCTCTTTGGCTCCCACCAGTCCCCCTGTCTGGTCTA
+
AA1AAFFCAFFFGGGGEF11E000B000A0A0B000B10/0/AA//01B1B122D2AFE1BADAFGH1/00>E?>/EF1B/>//?>F/>/?//?////BB/F0//</?BH00?>2@@@DFHH1E@/>-<.>F1110=C.<<<CGCC.A@-A.;0;:-;9-;--@9---;-AF9F/9/99;-AA=AEB@BFAFFFFB/9;B/;BFFF;9-9---;-;@@B:99FEBBFFFFA?-AFFFEFF@AFBBFFFF//
@M05620:37:000000000-D9766:1:1101:7562:8869 1:N:0:14
ACCACACCTTCTACAATGAGCTGCGTGTGGCTCCCGAGGAGCACCCCGTGCTGCTGACCGAGGCCCCCCTGAACCCCAAGGCCAACCGCGAGAGGGCCCAGGTGAGTGGCCCGCTACCTCTTCTGGTGGCCGCCTCCCTCCTTCCTGGCCTCCCGGCGCTGCGCCCTTTCTCCCTGGTTCTCTCTTCTGCCGTTTTCCGTAGGACTCTCTTCTCTGCCCTGCGTCTCCTTTGGACCTCTGCAGGTTCTCGA
+
BBBAABBAFFFFGGGGGGFAGEHHGGGBAAGFFFFE?EEGGHHHHGGGFEGGHHGHHHHEEEGGGGGGGGGHGHHGGGGHGHHHHGGCDGBDG/?C<?>DGF?F<FGGG/GHGGGFDGHHHHHHHFDHG<GCGGGGHGHHGGGG/;0;FGGGGGGG-ADFFFFFFFFFFBFFEFFFFFFFFFFFFFFFFFFFADFFFFFF.DDFBFFFFFFFFFFFBBEBF.=DFFFFF9BFB//;9BFBF/:F;F9B9AB
@M05620:37:000000000-D9766:1:1101:24320:8876 1:N:0:14
ACCACACCTTCTACAATGAGCTGCGTGTGGCTCCCGAGGAGCACCCCGTGCTGCTGACCGAGGCCCCCCTGAACCCCAAGGCCAACCGCGAGAAGATGCCCAGGTGAGTGGCCCGCTACCTCTTCTGGTGGCCGCCTCCCTCCTTCCTGGCCTCCCGGCGCTGCGCCCTTTCTCCCTGGTTCTCTCTTCTGCCGTTTTCCGTAGGCCTCTCTTCTCTGCCCTGAGTCTCCTTTGGAACTCTGCAGGTTCTA
+
BABAAAB?>@BFEFFGGGFGGGHHGEEA4ABBBFFE?EAE?FABFEFEAEBFFHGHHHHGGCC>FGGGGEGG3FHGEFGHEHGHHGGEBFCGGGHFHHHGGHHGGGGHHHFFHHGCGCGHHHHHFHHHGHGGHGGGGGHGHHGHHGGGGGGGGGGGEGGGGFAFFFFFFFFFFF/;BFFFFFFFFFFFFFFFFFADFFFFFF.AD/9FFFFFFFFFFF/9EFF.BBFFFF9FFFFFFFB9FFFFFFFFFF9
@M05620:37:000000000-D9766:1:1101:26141:8883 1:N:0:14
ACCACACCTTCTACAATGAGCTGCGTGTGGCTCCCGAGGAGCACCCCGTGCTGCTGACCGAGGCCCCCCTGAACCCCAAGGCCAACCGCGAGAAGGCGCAGGCGTGTGGCCCGCTCCATCTTCTGGTGGCCGCCTCCCTCCTTCCTTGACTCCCGGCGATGCGCCCTTTCTCCCTGGTTCTCTCTTCTGCCGTTTTCCGTCGGACTCTCTTCTCTGCCACGCGTCTCCTTTGGGACTCTGCCGGGTCTCGA
+
CDDDDDDCFFFFGGGGGGGGGGHHGGGGHGHHHGGGGGGGGHHHHGGGGGGGHHHHHHHGGGGGGGGGGGGHHHHGGGGHGHHHHGGGGGGGG/?0//<////A?<.<A.0>-A--.0=DGFFHE00C..::A:.EEE:FGFFF/0000:0CFG.:-@-@.9DFBF@/F:BFBF/:.:;;;FFFFFFF:B:9.;FF00::.;--9-;BFFFFFF000000-9@-:;FBB0;:/....;B00:::-;;:0:;
@M05620:37:000000000-D9766:1:1101:7120:8885 1:N:0:14
AGTGCCAGCTCTCAATCGCACAGGGGACCCAGGGCCTGGCCCCTCCATCCAGAAAACCTATGACCTCACCCGCTACCTGGAGCACCAACTCCGCAGCTTGGCTGGGACCTATGTGAGTATCCAGCGTAGGAATCTGGGAGTTGGGGAGGAGTGAGGAGTTGGGGAAAGACAGTCCTAACCGTGGAGGGTTCTGGTAAATGATGGGGTGAGGAGGGGCTCTTTGGCTCCCACCAGTCCCCCTGTCTGGTCTA
+
AA>>AFFCBFFFGGGFFGG2E?F4FGDED?GH2BE2EFHHFGEHGGFHHFFHGHHHHGHHGHHHHHHHHHHG@/EEHHGH2FFGEGHAEFHHE>>EEEFHGHHFEEFGGHHHHHHHHHHHHHHHHG?EGDFHHHHHHHHGGHHHGGGGGGGHHHGHHD/CGHGGGGHHHHHHHGGGHHHGGFGGDGGG;AFGGGFGGGGGGGGFE?FBFFFFFFBBBBFFFFFFFFFFFFFFFFFFFFFFBFFFFFFFFF/
@M05620:37:000000000-D9766:1:1101:27012:8898 1:N:0:14
ACCACACCTTCTACAATGCGCTGCGTGTGGCTCCCGAGGAGCACCCCGTGCTGCTGACCGAGGCCCCCCTGAACCCCAAGGCCAACCGCGCGAGGGCCCAGGTGAGTGGCCCGCTACCTCTTCTGGTGGCCGCCTCCCTCCTTCCTGGCCTCCCGGAGCTGTGCCCTTTCTCACTGGTTCTCTCTTCTGCCGTTTTCCGTAGGACTCTCTTCTCTGACCTGAGTCTCCTTTGGAACTCTGCAGGTTCTAGA
+
BABBB?A>BFFFGGGGGFGCEGGGGGGECFGGHAFEGGGC1G1BGGGAEEEF5GHGGHH0EE/EFFGGGGG2FFHGGGFHGHHEAFDBDB@CFC//D?@DHF>>FCGFFGHHFFGGC/=CGHHGHH0CDHHFCBDGGGGGGGGGFBGGGGFAEGDC-@;AB/;;FFFFFFFFFFFFFBFFFFFFFFFFFFFFDDFFFFDF?ADB9BFFFFFFFFFFFFFFFB9BFFFFF;;FF/BBFFBFFFFE;FFFFF9
@M05620:37:000000000-D9766:1:1101:26994:8899 1:N:0:14
ACCACACCTTCTACAATGAGCTGCGTGTGGCTCCCGAGGAGCACCCCGTGCTGCTGACCGAGGCCCCCCTGAACCCCAAGGCCAACCGCGAGAGGGCCCAGGTGCGTGGCCCGCTACCTCTTCTGGTGGCCGCCTCCCTCCTTCCTGGCCTCCCGGAGCTGCGCCCTTTCTCACTGGTTCTCTCTTCTGCCGTTTTCCGTAGGACTCTCTTCTCTGACCTGAGTCTCCTTTGGAACTCTGCAGGTTCTAGA
+
BCBBCCBAFFFFGGGGGGGGGGHHGGGGHGHHHGGFGGGCFHHHHGGGAEEFDGHHGHHGGGCGGGGGGGGHHHHGGGGHFHHHHGGEG@BBGBDDFGGGHGHB1>FEFCHHGGGGGHHHHHHHHGDGGCHAFGGGGGGGGGGGGCFFFGGGGGGGGFGFFFFFFFFFFFFFFFFFFFFFFFFFFFFFFFFFFFFFFFFFFDDFFFFFFFFFFFFFBFFFFBBBFFFFFFFFFFFFFFFFF0BFFFFFFFF
@M05620:37:000000000-D9766:1:1101:10740:8907 1:N:0:14
AGTGCCAGCTCTCAATCGCACAGGGGACCCAGGGCCTGGCCCCTCCATCCAGAAAACCTATGACCTCACCCGCTACCTGGAGCACCAACTCCGCAGCTTGGCTGGGACCTATGTGAGTATCCAGCGTAGGAATCTGGGAGTTGGGGAGGAGTGAGGAGTTGGGGAAAGACAGTCCTAACCGTGGAGGGTTCTGGTAAATGATGGGGTGAGGAGGGGCTCTTTGGCTCCCACCAGTCCCCCTGTCTGGTCTA
+
>3>AAFFFBFFFFFGGGFGGEEGDGGGGEAGHGGGFEFGHCGGGGGFHFFHGDCGHHGEGHHFHHHGGHHHGGECGHHHHGGHEEGGHGFHHGGGCEGHHE3GCEE?FGH232BFHBGHBGH3FGGCG@FH2FGH11G0?AFF1@-FD-.>FHHFHHEF/</CF..;C/=G/:CGF00C.BGGG.=CDEGABFB0;0;FGEFGGGGF=EFA/;.@-@FEFFFFFFFFEFBF..;FFFFEFFFFFFFF9FB:
@M05620:37:000000000-D9766:1:1101:24021:8915 1:N:0:14
ACCACACCTTCTACAATGAGCTGCGTGTGGCTCCCGAGGAGCACCCCGTGCTGCTGACCGAGGCCCCCCTGAACCCCAAGGCCAACCGCGAGACGGCCCAGGTGCGTGGCCCGCTACCTCTTCTGGTGGCCGCCTCCCTCCTTCCTGGCCTCCCGGCGCTGCGCCCTTTCTCCCTGGTTCTCTCTTCTGCCGTTTTCCGTAGGACTCTCTTCTCTGCCCTGCGTCTCCTTTGGCCCTCTGCCGGTTCTCGA
+
BBBBBABBFFFFGGGGGGGGGGHHGFGFHGHHHGGGCGGFGHHHHGGGGGGGHHHHHHHGGGGGGGGGGGGHFHHGGGGHGHHHHGGGGD<DC/??>/>/C/?G1>F<D-<FCGGCCGGHFHHHGFGHGAGDGGGGGGGGGGGGGG0;FGGGGGGG-BFFFFFFFFFFFFFFFFF/.;FFFFFFFFFFFFFFADFFFFFF.ADB9FFFFFFFFFFFFFEB.ADF;DFFFFFBF//.9;./B/;@@F9B/E9
@M05620:37:000000000-D9766:1:1101:11999:8916 1:N:0:14
ACCACACCTTCTACAATGAGCTGCGTGTGGCTCCCGAGGAGCACCCCGTGCTGCTGACCGAGGCCCCCCTGAACCCCAAGGCCAACCGCGAGACGGCTCAGGTGCGTGGCCCGCTACCTCTTCTGGTGGCCGCCTCCCTCCTTCCTGGCCTCCCGGCGCTGCGCCCTTTCTCCCTGGTTCTCTCTTCTGCCGTTTTCCGTAGGACTCTCTTCTCTGCCCTGCGTCTCCTTTGGAACTCTGCAGGTTCTCGA
+
AABCABB>BFCFGFGGGGBFGGHHGEGAAEGGGBFE?EEEDGHHHGGEEFGGEHGHHHHAE@?EGGGGGGGHFHHGGGGHGHHHHGGGGG>@D/?C</??GE?G1>FDG<GHGGG?F<DHHHHHGFGGG.;CGGGGGGGGGGGG:C0/CFGGGGGG-DFFFFFFDFFFFFFFFFFFFFFFFBFFFFFFFFFFADFFFFFFFFDF/FFFFFFFFFFFFFEBA?BFFFFFF/BFF//;/;B/F9;AAF9;9EB
@M05620:37:000000000-D9766:1:1101:24486:8920 1:N:0:14
ACCACACCTTCTACAATGAGCTGCGTGTGGCTCCCGAGGAGCACCCCGTGCTGCTGACCGAGGCCCCCCTGAACCCCAAGGCCAACCGCGAGAGGGCCCAGGTGCGTGGCCCGCTACCTCTTCTGGTGGCCGCCTCCCTCCTTCCTGGCCTCCCGGAGCTGCGCCCTTTCTCCCTGGTTCTCTCTTCTGCCGTTTTCCGTAGGACTCTCTTCTCTGCCCTGCGTCTCCTTTGGAACTCTGCCGGTTCTCGA
+
AAA1AAAAFFFFG3GC3FFDG1GBEAAAA0FGBFFEAEGGGHHHHGGGGEGGFHHCGHHGCGCGG/EGGGGBHFHGGG?G/<GHHG//>>B<</??C<<?GAFG?AFCCCFHCGGGCHHHHHGHHGHFGFGCGGGGFGGGGGGGGGBFFAFGG?E?@AAFFF@@F?@F/F/F/BFFEBFFFFFFBFFFFFF@ABFFFFFFFFFFFFFFFFFFFFFFBFFFF-@F@FFFFFFFF;/BFFFFF/@@>BFF/;;
@M05620:37:000000000-D9766:1:1101:18336:8926 1:N:0:14
ACCACACCTTCTACAATGAGCTGCGTGTGGCTCCCGAGGAGCACCCCGTGCTGCTGACCGAGGCCCCCCTGAACCCCAAGGCCAACCGCGAGAAGATGCCCAGGTGAGTGGCCCGCTACCTCTTCTGGTGGCCGCCTCCCTCCTTCCTGGCCTCCCGGAGCTGCGCCCTTTCTCACTGGTTCTCTCTTCTGCCGTTTTCCGTAGGACTCTCTTCTCTGACCTGAGTCTCCTTTGGAACTCTGCAGGTTCTA
+
CBBBCCCCFFFFGGGGGGGGGGHHGEGBCEHHHGGEEF2EDGFHHGGGFGGGHHGHHHHGGGGGGGGGGGGHHHHGGGGHGHHHHGGGGGGGGGHHHHHHHHHGHHHHHHGGHHGGG?GHHHHHHHHHFHGHHGGGGEHGHHGHHGGGGGGGGGGGGG-CGGGGGGFFFFFFFFFFFFFFFFFFFFFFFFFFFFFFFFFFFFFFFFFFFFFFFFFFFFFFFFFFFFFFFFFFFFFFFFFFFFFFFFFFFF;
@M05620:37:000000000-D9766:1:1101:10688:8943 1:N:0:14
ACCACACCTTCTACAATGAGCTGCGTGTGGCTCCCGAGGAGCACCCCGTGCTGCTGACCGAGGCCCCCCTGAACCCCAAGGCCAACCGCGAGAGGGCCCAGGTGAGTGGCCCGCTACCTCTTCTGGTGGCCGCCTCCCTCCTTCCTGGCCTCCCGGAGCTGCGCCCTTTCTCACTGGTTCTCTCTTCTGCCGTTTTCCGTAGGACTCTCTTCTCTGACCTGCGTCTCCTTTGGAACTCTGCAGGTTCTAGA
+
DDDDDDDDFFFFGGGGGGGGGGHHGGGFHGHHHGGGGGGGGHHHHGGGGGGGHHHHHHHGGGGGGGGGGGGHHHHGGGGHGHHHHGGGGGGGGCFGGGGGHGFG1GGHGGHHGGGGGHHHHHHGHHGFGHHGGGGGHGHHGGGGGGGGGGGGGGGGGGGGGGFFFFFFFFFFFFFFFFFFFHFFFFFFFHFFDDFFFFFFFFFEFFFFFFFFFFFF0FFFF.;DFFFFFFFFFFBFFFFFFFFF:FFFEFB
@M05620:37:000000000-D9766:1:1101:20210:8951 1:N:0:14
AGTGCCAGCTCTCAATCGCACAGGGGACCCAGGGCCTGGCCCCTCCATCCAGAAAACCTATGACCTCACCCGCTACCTGGAGCACCAACTCCGCAGCTTGGCTGGGACCTATGTGAGTATACAGCGTAGGAATCTGGGAGTTGGGGAGGAGTGAGGAGTTGGGGAAAGACAGTCCTAACCGTGGAGGGTTCTGGTAAATGATGGGGTGAGGAGGGGCTCTTTGGCTCCCACCAGTCCCCCTGTCTGGTCTA
+
>AAAAFFFAFFFGFGGGFGAE0BBFAEGGGHHGGGGCFHFAGEAEEHHHHHGDHEHFGHHHG2FHH1FGGGE?EEGFGFGHHHGGGFHEHHHGG/>EEGHAFHFEEGHGGHHH2FFGGHH2BGHH/??</FHHHHH1FCFEGHH/->-AAC0<=0<<CHHHH--;;GFHHHHHHHHHHHHGB.;;EGGCGGGG0;;FFBBFFGGGGF@FFFEFF@@@@FFFFFFFFFFFFFBFFFFFFFF@FFFFFBF/F/
@M05620:37:000000000-D9766:1:1101:8590:8960 1:N:0:14
ACCACACCTTCTACAATGAGCTGCGTGTGGCTCCCGAGGAGCACCCCGTGCTGCTGACCGAGGCCCCCCTGAACCCCAAGGCCAACCGCGAGAGGGAACAGGTGGGTGGCCCGCTACCTCTTCTGGTGGACGCCTCCATCCTTCCTGGCCTCCCGGCGATGCGCCCTTTATCACTGGTTCTATCTTCTGCCGTTTTCCGTAGGACTCTCTTCTCTGCACTGCGTCTCCTTTGGACCTCTGCCGGTTATCGA
+
>>>1>1>>BFCDAGFABEB1B1BEEAEBBEFEABAB0EEAFHHHHGAEEAEEGEFHHF0A>EGGFA/EGGGCF>/?EFCC/FGEE?E/<<<>//<?/</FFG?F/<?CCHHE?---<<D000GHGFFFGACC-CCFH/CFFG0B/00/.90;CA.99A---;--;;@FFBBFB//;FFFBB/;9FFFFFFB@-;BFFBB9-AAF/9BFF//BFB//;:9;9/9-9ABFF/9F///BFFB///;;;-9/9;-
@M05620:37:000000000-D9766:1:1101:8974:8965 1:N:0:14
AGTGCCAGCTCTCAATCGCACAGGGGACCCAGGGCCTGGCCCCTCCATCCAGAAAACCTATGACCTCACCCGCTACCTGGAGCACCAACTCCGCAGCTTGGCTGGGACCTATGTGAGTATCCAGCGTAGGAATCTGGGAGTTGGGGAGGAGTGAGGAGTTGGGGAAAGACAGTCCTAACCGTGGAGGGTTCTGGTAAATGATGGGGTGAGGAGGGGCTCTTTGGCTCCCACCAGTCCCCCTGTCTGGTCTA
+
>AABCFFFCFCFGGGGGGEGEGGHFGGGGGHHGGGGGFHGHHGGGGHGHHFHHGHHHGHGH3GHHHHHHHHGGEEGHHHGHHHFHHHHGHHHGGGGGHHHGHGEGGEGGHHHHDHHHHHFHFHHHGGCGGHDGHHGHHFFGHFHGGGFGDAGHFHHHGHHHHGGGGGHHHHHHHFHHHBGGEEGFGFG;CFGFGCFFFGGGFFGGGFFFFFFAFFFFFFFFF0FB0FEAFFFFFFFFFFABEFBFBFFBF0
@M05620:37:000000000-D9766:1:1101:5816:8989 1:N:0:14
ACCACACCTTCTACAATGAGCTGCGTGTGGCTCCCGAGGAGCACCCCGTGCTGCTGACCGAGGCCCCCCTGAACCCCAAGGCCAACCGCGAGAAGATGAACCCGGCGGCGTGCCCGCTACCCTCTCCTGCTGGCCCCCCCCCTCTTTCTTGGCCTCCGGGCACGCCCCCTTTCCTCCTTGTTTCTCCTTACGACGGTTTTCGTTGGACCTATCTTCTTTGCCAAGCGTCCCTTTTGTACATCTGCAGATCC
+
CCCCDDCCFFFFGGGGGGGGGGHHGGGEHGHHHGGGGGGGGHHHHGGGGGGGHHHHHHHGGGGGGGGGGGGHHHHGGGGHGHHHHGGGGGCGGGHBGGH2FC?>//-<--;@.;;.--9;/.0.;/:;00:;0C..;--:@--;/00;0;B0;00::.-9--:.-.-;@-:B00::B/:;0F/00000;00..;--;:DAF-./:.0://000:0:0000;F00..;..990;FFF/B00::0000B0;00
@M05620:37:000000000-D9766:1:1101:7483:8992 1:N:0:14
AGTGCCAGCTCTCAATCGCACAGGGGACCCAGGGCCTGGCCCCTCCATCCAGAAAACCTATGACCTCACCCGCTACCTGGAGCACCAACTCCGCAGCTTGGCTGGGACCTATGTGAGTATCCAGCGTAGGAATCTGGGAGTTGGGGAGGAGTGAGGAGTTGGGGAAAGACAGTCCTAACCGTGGAGGGTTCTGGTAAATGATGGGGTGAGGAGGGGCTCTTTGGCTCCCACCAGTCCCCCTGTCTGGTCTA
+
ABAABFFFBFFFGFGGGGGGGGHHFEGGGGHHGGGGGGHHHHGHGGGHHHHHHGHHHGHHHHHHHHHHHHHGGECGHHHGHHHGHHHHGHHHGGGGGHHHGHHGGGHHGHHHHHHHHHHHHHHHHGDGGGHHHHHHHHHGEHHHCGGGGGGHHHHHHFHHHHGGGGGHHHHHHHHHHHHHGEFGGGGGCAFGGGFGGGGGGGGGGGFFFFFFFFFFFFFFFFFFFFFFFFFFFFFFFFFFFFFFFFFFBFB
@M05620:37:000000000-D9766:1:1101:18833:8997 1:N:0:14
GAGGCTGCTTTGGAAGAAACTGATAGGCCAGGGAAAAAAGATCGGAAGGACCCGGGCAAGAATTTCGGTCACTCTGGAGAATCTGAAATACCGGCTACTGCTTGACAAAAAATGAAAGGCTCCCATAATACTCTAAGCGAGTAAAAGACCTGATGAAATAATGCCAAACAATCCAGGCATTTGCGCTTTATCACTCATGTTGATCTCATTGAACAATCCTTAGCTTTCGCACGTTCCCCTGACACACCAGG
+
BABBBBFBFFFFFFGGGGGGG5B5D54A4BFGFBBG2F2223BB2E2B11B110000A1B2335552>?B?34334BBFGH3BG444BB4BG1/E//23B3BB3BBF3?0?<02BBB3F?2@<<22@22@@FF2221<<//>011G1.0>><>=>1<11<<0000<0/.<.0/<00/CG0::00:--.:009000;/9C000;9900;CB000:09;//;09;9000;9.9@-9;.;/BB..;//.9...9
@M05620:37:000000000-D9766:1:1101:12520:8998 1:N:0:14
AGTGCCAGCTCTCAATCGCACAGGGGACCCAGGGCCTGGCCCCTCCATCCAGAAAACCTATGACCTCACCCGCTACCTGGAGCACCAACTCCGCAGCTTGGCTGGGACCTATGTGAGTATCCAGCGTAGGAATCTGGGAGTTGGGGAGGAGTGAGGAGTTGGGGAAAGACAGTCCTAACCGTGGAGGGTTCTGGTAAATGATGGGGTGAGGAGGGGCTCTTTGGCTCCCACCAGTCCCCCTGTCTGGTCTA
+
ABAAAFFFCFFFGGGGGGGCGCHFGGGGGGHHEEGGGGHHHHGHGGHHHGHHHHHHHGHHHHHHHHHHHHHGGEFGHHHHFGHHHHHHGHHHGGGGGHHHGHHGGGHHGHHHHHHHHHHHHHHHHGGGGGHHHHHHHHFGGHHHGGGGGGEHHHHHHGHHHHGGGGHHHHHHHHHHHHHHGGGGDEGGGGGGGGCFGGGGGGGGGGFFFFFFFFFFFFFFFFFFFFFFFFFFFFFFFFFFFFFFFFFFFFF
@M05620:37:000000000-D9766:1:1101:10274:9006 1:N:0:14
AGTGCCAGCTCTCAATCGCACAGGGGACCCAGGGCCTGGCCCCTCCATCCAGAAAACCTATGACCTCACCCGCTACCTGGAGCACCAACTCCGCAGCTTGGCTGGGACCTATGTGAGTATCCAGCGTAGGAATCTGGGAGTTGGGGAGGAGTGAGGAGTTGGGGAAAGACAGTCCTAACCGTGGAGGGTTCTGGTAAATGATGGGGTGAGGAGGGGCTCTTTGGCTCCCACCAGTCCCCCTGTCTGGTCTA
+
>>AA>@DFAFFFG1BFGAA1E0BCFAEFGGHHFFEEFFGGHHGHGGGHGGFGHGFFGEFFGEGHHGBGHHHEEECFHHFFGGG?>F0FE>GHGE/EEBGHGGH/<EGHFGHHHHHHG>DGHHFFGC<?>CFGFFGHFFFF<FFFCCCCCFGHHGFHF.<CGHGCFGEHFGHHGCGHHFCH?;CAGGGG9=AFFGBFGFFFF;CC?AF@EFFFFF@@@;EFFFFFFBFFFBAFF?FFFFFF@FFFFFFFBF/
@M05620:37:000000000-D9766:1:1101:5719:9011 1:N:0:14
AGTTCCAGCTCTCCATCGCACAGGGGACCCAGTGCCTGGCCCCTCCATCCAGAAAACCTATGACCTCACCCGCTACCTGGCGCACCCCCTCCGCAGCTTGGCTGGGACCTATGTGAGTATCCAGCGTAGGAATCTGGGCGTTGGGGCGGCGTGCGGAGTTGGGGACAGCCCGTCCTAACCGTGGAGGGTTCTGGTAAATGATGGGGTGAGGAGGGGCTCTTTGGCTCCCACCAGTCCCCCTGTCTGGTCTA
+
>>11>BDFFFFFGCGG1AE1A0FAF00AABFG1BBBDFHHHHGHGGHHHGHHHHHBFEHHBEGHHABFGHH>>/>>GHBFB/BEEGF>EEG?>E/E>B<B<FGGGGHHCHHGHHHDHGHHHHEFHGG/>E11FGHHHH/@CCGHGG.AC-;AA.;A-@BFFF@@---;-A-;@FFFFFFF@FF@-AB@BFFFFFBBFFFFFFFFFFF@EFF9BF?@@<FBFFFFFFFFFFFFFFFFFFFF@FFFFFFFFFB
@M05620:37:000000000-D9766:1:1101:12391:9025 1:N:0:14
AGTGCCAGCTCTCAATCGCACAGGGGACCCAGGGCCTGGCCCCTCCATCCAGAAAACCTATGACCTCACCCGCTACCTGGAGCACCAACTCCGCAGCTTGGCTGGGACCTATGTGAGTATCCAGCGTAGGAATCTGGGAGTTGGGGAGGAGTGAGGAGTTGGGGAAAGACAGTCCTAACCGTGGAGGGTTCTGGTAAATGATGGGGTGAGGAGGGGCTCTTTGGCTCCCACCAGTCCCCCTGTCTGGTCTA
+
AA>AAFBFBFFFGABFGGGFEEHDE2AEFGHG2AEGGFBFHHGHGGHHHHGHHHH2FEHHFFHHHFGHHHH>E>>EEBBF21B?GH1?EGGGEFCEEH?BEGHGGGHHGHFHHGHFDHHHHHGHHGFADGHHHHHHGFA/EGHFGCADGDEGF0DHCDHHHHGG.CEG/GBGHHHHHHHHGGGGAAGGCFFGGGFGBFGGGFGGGGFBEFF/DFBBBBFFFFFFFFFFF.FFFFFFFFFFBFFFFFFFFFB
@M05620:37:000000000-D9766:1:1101:11445:9029 1:N:0:14
ACCACACCTTCTACAATGAGCTGCGTGTGGCTCCCGAGGAGCACCCCGTGCTGCTGACCGAGGCCCCCCTGAACCCCAAGGCCAACCGCGAGAGGTCCCAGGTGAGTGGCCCGCTACCTCTTCTGGTGGCCGCCTCCCTCCTTCCTGGCCTCCCGGAGCTGCGCCCTTTCTCACTGGTTCTCTCTTCTGCCGTTTTCCGTAGGACTCTCTTCTCTGACCTGAGTCTCCTTTGGAACTCTGCAGGTTCTAGA
+
DCCCDDCCFFFFGGGGGGGGGGHHGGGFFGHHGGGGGGGGGHHHHGGGGGGGHHHHHHHGGGGGGGGGGGGHHHHGGGGHGHHHHGGGGGDCC/C=2?GHFG=F1?FGCFHH?DGCCHFHHBDGD0=C.CC-AA?ECF/GA/CC::0/CFBGEE.<-@D.:<DGFF=BF0FF0<BBFFFBFFFFFB:FFFFB.BFFFBA:<AA0FFFFFFBBFFFF0<F0//<BFFFFFBFFFB0BBFFFF<BF:00<0B:
@M05620:37:000000000-D9766:1:1101:15893:9030 1:N:0:14
GAGGCTGCTTTGGAAGAAACTGACAAGCCAGGGACACAAGATCGGAAGAGCACACGTCTGAACTCCAGTCACTCCGGAGAATCTCGTATTCCGTCTTCTGCTTGAAAAAAAAAAGACTATCCAGCGTGGGTCTCTGCGCGTTCCGCCTGCGTGCGGCGTCGGGGCCCTCCCTTCCTCACCGTTGCGGGTTCTGGTATATGATGGGCTGAGGTGGCGCTCTTTGGATCCCTCCCGTCCCCCTGTCTGGTCTT
+
A3ABBAFAFFDDEFFGFFFGEDDABA4ABFBAEAFEBCDA2BFEEEAEF2BA1B1ABFEF55BBFBFBDBDDABB?>?E@GFHFHB?E33BFF3B1?BBG@B@3?BBBFE</<///<1<@FH2@0/<////<0<111---->./...<<<<C..----;--;---9-.;A?BBFFF//.:.A...99--AAF//;//9;/;///;.:..../...-.;.;B/9//;/.;/;A9.;;ADA.-.:////;:B/
@M05620:37:000000000-D9766:1:1101:10099:9037 1:N:0:14
ACCACACCTTCTACAATGAGCTGCGTGTGGCTCCCGAGGAGCACCCCGTGCTGCTGACCGAGGCCCCCCTGAACCCCAAGGCCAACCGCGAGAGGGCCCAGGTGAGTGGCCCGCTACCTCTTCTGGTGGCCGCCTCCCTCCTTCCTGGCCTCCCGGAGCTGCGCCCTTTCTCACTGGTTCTCTCTTCTGCCGTTTTCCGTAGGACTCTCTTCTCTGCCCTGCGTCTCCTTTGGAACTCTGCAGGTTCTAGA
+
BBB?ABBBFFFFGGGGGGGFGFHHGFFEFGHHHGGGGGGGGHHHHGGGGGGGGHHHHHHGGGGGGGGGGGGHHHHGGGGHGHHHGGGGGGGGGBDDAAFGHGFH?GGHGGHHGGGGGHHHHHHGHHDGGHHGGGGGHGHHGGGGFGFGGGGGGGGGGGGGGGFFFFFFFFFF/BFFFFFFFFFFFFFFFFFFADFFFFFFFFFFFFFFFFFFFFFF/BFFF.@AFFFFFFFFFF/;:FFFFBFFFFFF/BB
@M05620:37:000000000-D9766:1:1101:3743:9076 1:N:0:14
ACCACACCTTCTACAATGAGCTGCGTGTGGCTCCCGAGGAGCACCCCGTGCTGCTGACCGAGGCCCCCCTGAACCCCAAGGCCAACCGCGAGAGGGCCCAGGTGAGTGGCCCGCTACCTCTTCTGGTGGCCGCCTCCCTCCTTCCTGGCCTCCCGGAGCTGCGCCCTTTCTCCCTGGTTCTCTCTTCTGCCGTTTTCCGTAGGACTCTCTTCTCTGCCCTGAGTCTCCTTTGGAACTCTGCAGGTTCTAGA
+
AAAAAAAAFFFFGGGGFGBBG1FGGFGBG0FGFFFAEEGCGHCHHGGGEFGGFGFHHHHGGGGEGEGGGGGHFEHEGGGHGHHGEFGGGG/>CCACGGCGHGGGFHHHGGHHGGGGGHGHHHHHHHHHE=CCGGGGHGHHGGGG;C0FGFGFGGGG@AGGGG@@F@@FFFBF/BFFFFFFFFFFFFFFFFF@BFFFFFFFFFFF9BFFFFFFFFFF/FFFF-BFFFFFFFFFFB/B9FFFF/BFFFFF/;;
@M05620:37:000000000-D9766:1:1101:25116:9077 1:N:0:14
ACCACACCTTCTACAATGAGCTGCGTGTGGCTCCCGAGGAGCACCCCGTGCTGCTGACCGAGGCCCCCCTGAACCCCAAGGCCAACCGCGAGAGGGCCCAGGTGAGTGGCCCGCTACCTCTTCTGGTGGCCGCCTCCCTCCTTCCTGGCCTCCCGGAGCTGCGCCCTTTCTCACTGGTTCTCTCTTCTGCCGTTTTCCGTAGGACTCTCTTCTCTGACCTGAGTCTCCTTTGGAACTCTGCAGGTTCTAGA
+
CCCCCCCCFFFFGGGGFGGGGGHHGGGGHGHHHGGGGGGGFHHHHGGGFGGGFGHHHHHGGGGGGGGGGGGHHHHGGGGHGHHHHGGGGDGGGGGGGGGGHGGGGEGHGGHHGGGGGHHHHHHHHHGGGHHGGGGGHGHHGGGGGGGGGGGGGGGGGGGGGGFFFFFFFFFFEFFFFFFFFFFFFFFFFFFFFFFFFFFFFFDFFFFFFFFFFFFFFFFFFFFFFFFFFFFFFFFFFFFFFEFFAFFFFF;
@M05620:37:000000000-D9766:1:1101:15662:9081 1:N:0:14
AGTGCCAGCTCTCAATCGCACAGGGGACCCAGGGCCTGGCCCCTCCATCCAGAAAACCTATGACCTCACCCGCTACCTGGAGCACCAACTCCGCAGCTTGGCTGGGACCTATGTGAGTATCCAGCGTAGGAATCTGGGAGTTGGGGAGGAGTGAGGAGTTGGGGAAAGACAGTCCTAACCGTGGAGGGTTCTGGTAAATGATGGGGTGAGGAGGGGCTCTTTGGCTCCCACCAGTCCCCCTGTCTGGTCTA
+
BCABCFFFCFFFGGGGGGGGGGHHGGGGGGHHGGGGGGHHHHGHGGHHHHHHHHHHHGHGHHHHHHHHHHHGGGGGHHHHHHHHHHHHGHHHGGGGGHHHGHHGGGHHGHHHHHHHHHHHHHHHHGGGGGHHHHHHHHHGGHHHGGGGGGGHHHHHHGHHFHGGGGHHHHHHHHHHHHHHGGGGGGGGGGGGGGFFGGGGGGGGGGFFFFFFFFFFFFFFFFFFFFFFFFFFFFFFFFFFFFFFFFFFFFB
@M05620:37:000000000-D9766:1:1101:3383:9097 1:N:0:14
ACCACACATTCTACAATGCGCTGCGTGGGGCTCTCGAGGAGCACCCCTTGCTGCTGACCAAGGCCCCCCTGAACCCCAAGGCCAACCGCGCGAAGATGCCCAGGTGAGTGGCCCGCTACCTCTTCTGGTGGCCGCCTCCCTCCTTCCTGGCCTCCCGGCGCTGCGCCCTTTCTCACTGGTTCTCTCTTCTGCCGTTTTCCGTAGGACTCTCTTCTCTGACCTGAGTCGCCTTTGGAACTCTGCAGGTTCTA
+
BBBCABC3BDBFGGGGGGGFGGGGGDF22AEAF3BB3EAEDGF1FEG11FBF5GFHGGG3B11BGGGGGGAGFHHGGGGHGHHHHGFGGGECGGG/?GGHHHHGHHHHHHGGHHGGG?DHHHHHGHHHHHGHHGGGGGHGHGGHHHGGGGGGGGGGGG-=DFFFFFFFFFFFFFFFFFFFFFFFFFFF9:;FFFFFFFFFFFFBD/FFFEFFFFF/;B;BFFF/9FB-:9DDFFFFFFFBFFFFFFFFFF/
@M05620:37:000000000-D9766:1:1101:7320:9110 1:N:0:14
ACCACACCTTCTACAATGAGCTGCGTGTGGCTCCCGAGGAGCACCCCGTGCTGCTGACCGAGGCCCCCCTGAACCCCAAGGCCAACCGCGAGAAGGTGCAGGCGTGTGGGCCGCTACTTCTTCTGGTGGGCGCCTCCCCCCTTCTTCGCCTCCCGGCGCAGCGCCCCTTCTCCCTGGTTCTCTCTTCTGCCGCTTTCCGTCGGAGTCTCTTCTCTGCCCTGCGTATCCTCTGGGGCACTGCTGGTTTTCGA
+
CCCCCCCCFFFFGGGGGG5GGFHHGGGEEEHHHGFGGGGGGHHHHGGGFGGGHHGHHHHEGGGGGGGGGGGHHHHGGGGHGHHHHGGGGG@DG??A<<??20/A<>C//..>-A--<00=<0DG00=<A-.-:::D.C.;:?./;0;9.9.;AE.--;--:-:>BA-...::/B././//;9FB/:9F///---AE//./.-;--99BFF//FB/:F/;/..::.;9BBBB//.-.9;./;/;/;9.;:;:
@M05620:37:000000000-D9766:1:1101:24801:9119 1:N:0:14
AGTGCCAGCTCTCAATCGCACAGGGGACCCAGGGCCTGGCCCCTCCATCCAGAAAACCTATGACCTCACCCGCTACCTGGAGCACCAACTCCGCAGCTTGGCTGGGACCTATGTGAGTATCCAGCGTAGGAATCTGGGAGTTGGGGAGGAGTGAGGAGTTGGGGAAAGACAGTCCTAACCGTGGAGGGTTCTGGTAAATGATGGGGTGAGGAGGGGCTCTTTGGCTCCCACCAGTCCCCCTGTCTGGTCTA
+
ABAAAFFFBFFFGGGGGGFAFCGFGGFFEFHHFEGG2FHHCHFDGGHHHHHHFHFFHGHHHHGHHGHHHFFFE>EGHGHHFHHHFHHHGHHGEGGGGGEHGHHGEGHHGGHHFGHHDGHHHHGHHGEGGGHFFHHFFHFGAGHFGGGGGFEGHHHHHGHHHHGGGGGHHCHHHHHHHHHHGGEFDGGG99FFFF=BGGGGGGGGGGFF.AFFFFFFFDFFFFFFFFFF.FFFFFFFFFFFFFFFFFFFF/9
@M05620:37:000000000-D9766:1:1101:10007:9142 1:N:0:14
ACCACACCTTCTACAATGAGCTGCGTGTGGCTCCCGAGGAGCACCCCGTGCTGCTGACCGAGGCCCCCCTGAACCCCAAGGCCAACCGCGAGAGGGCCCAGGTGAGTGGCCCGCTACCTCTTCTGGTGGCCGCCTCCCTCCTTCCTGGCCTCCCGGAGCTGCGCCCTTTCTCCCTGGTTCTCTCTTCTGCCGTTTTCCGTAGGACTCTCTTCTCTGCCCTGCGTCTCCTTTGGACCTCTGCAGGTTCTCGA
+
CCDDCDDBFFFFGGGGGGFGGGHHGEGBAFHGHFFGCGFGFHGHHGGFEFFGFHGHHGHEEECEGGGGGGGHGHHGGGGHGHHHHGGGGGCDG>?C??ADHG?G?FGHGGHHGGGCDGHHHHHHHGGHGCGFGGGGHGHHGGGG:F0:FFFGGGGG-ADFGGFFFFFFFFFF0BFFFFFFFFFFFHFFHHFFADFFFFFFFFFFFFFFFFFFFFHF0BEFF?=DFFFFFBFFF::B/FFBF0;F;F:;0AB
@M05620:37:000000000-D9766:1:1101:15672:9150 1:N:0:14
AGTGCCAGCTCTCAATCGCACAGGGGACCCAGGGCCTGGCCCCTCCATCCAGAAAACCTATGACCTCACCCGCTACCTGGAGCACCAACTCCGCAGCTTGGCTGGGACCTATGTGAGTATCCAGCGTAGGAATCTGGGAGTTGGGGAGGAGTGAGGAGTTGGGGAAAGACAGTCCTAACCGTGGAGGGTTCTGGTAAATGATGGGGTGAGGAGGGGCTCTTTGGCTCCCACCAGTCCCCCTGTCTGGTCTA
+
BBABBFFFBFFFGGGGGGGGGGHGGGGGGGHHAEGGGGHHGHGHGGHGHGHHHHHGHGHGHHHHHHHHHHHGGGEGHHHHHGHHHHHHGHHHGGGGGGHHGHHGGGHHGHHHHHGHHHHHHHHHHGGGGGGHHHHHHGHGGHHHGGGGGGGHHHHHHGHHHHGGGGHHHHHHHHHHHHHHGGEGGGGGCFGGGGFFGGGGGGGGGGFFFFFFFFFFFFFFFFFFFFFFFFFFFFFFFFFFFFFFFFFFFF/
@M05620:37:000000000-D9766:1:1101:19864:9152 1:N:0:14
ACCACACCTTCTACAATGAGCTGCGTGTGGCTCCCGAGGAGCACCCCGTGCTGCTGACCGAGGCCCCCCTGAACCCCAAGGCCAACCGCGAGAAGATGCCCAGGTGAGTGGCCCGCTACCTCTTCTGGTGGCCGCCTCCCTCCTTCCTGGCCTCCCGGCGCTGCGCCCTTTCTCACTGGTTCTCTCTTCTGCCGTTTTCCGTAGGACTCTCTTCTCTGACCTGAGTCTCCTTTGGAACTCTGCAGGTTCTA
+
AAAAAAABFFFFGGGFFGGFFDGFEAABFEHHFFGEEEGCGHHHHGFGEEGFHGGGHHHGCGGGEEEGGGGBGFFEGG?GEFHEGGA<CDB@?DGG2FGFHEHGHHHGDBFEFHCCCFGHEHHGHHBDDHGHHFGGDGAEGFDCFBFFBB?AFFEGD?-=B-9.@;AFABFFFFFFFBFBFFBFFFFFBFF//@AAFF9FDFAADBFFFFFFFFFFFB/BFFB/9;BBFF/BFFF9FFFBFFFFBF./BF/
@M05620:37:000000000-D9766:1:1101:22215:9158 1:N:0:14
AGTGCCAGCTCTCAATCGCACAGGGGACCCAGGGCCTGGCCCCTCCATCCAGAAAACCTATGACCTCACCCGCTACCTGGAGCACCAACTCCGCAGCTTGGCTGGGACCTATGTGAGTATCCAGCGTAGGAATCTGGGAGTTGGGGAGGAGTGAGGAGTTGGGGAAAGACAGTCCTAACCGTGGAGGGTTCTGGTAAATGATGGGGTGAGGAGGGGCTCTTTGGCTCCCACCAGTCCCCCTGTCTGGTCTA
+
BCBBCFFFDFFFGGGGGGGGGGHHGGGGGGHHGGGGGGHHHHGHGGHHHHHHHHHHHGHHHHHHHHHHHHHGGGGGHHHHHHHHHHHHGHHHGGGGGHHHGHHGGGHHGHHHHHHHHHHHHHHHHGGGGGHHHHHHHHHGGHHHGGGGGGGHHHHHHGHHHHGGGGHHHHHHHHHHHHHHGGGGGGGGCFGGGGGGGGGGHGGGGGFFFFFFFFFFFFFFFFHFFFFFFFFFFFFFFFFFFFFFFFFFFFF
@M05620:37:000000000-D9766:1:1101:6841:9162 1:N:0:14
AGTGCCAGCTCTCAATCGCACAGGGGACCCAGGGCCTGGCCCCTCCATCCAGAAAACCTATGACCTCACCCGCTACCTGGAGCACCAACTCCGCAGCTTGGCTGGGACCTATGTGAGTATCCAGCGTAGGAATCTGGGAGTTGGGGAGGCGTGAGGAGTTGGGGAAAGACAGTCCTAACCGTGGAGGGTTCTGGTAAATGATGGGGTGAGGAGGGGCTCTTTGGCTCCCACCGGTCCCCCTGTCTGGTCTA
+
>A>>>DFFBFFFG4BGBFFCECHHGGEFGEGH2EEEFFHHHHGHGGGHHHHHHHHHHGFHGHHHHGGHHHHGGEEGHHHGBGHHHH1?EFHFEGGG@GGHGHHGGGGHGHHHHHHGHHHGHHHHGGBFCE1@GHHHHHGGGHHHGCFGG.<CDGFHHGHHHHGGC.GHHHHGGGGGGGGG@AEGDADGCAFGGGFFBGFFFFFFFFFBFFFBFFBBBBFFFFFFFFFEFFFFDBBBBFFFBFFFFFFBBFB
@M05620:37:000000000-D9766:1:1101:13323:9167 1:N:0:14
AGTGCCAGCTCTCAATCGCACAGGGGACCCAGGGCCTGGCCCCTCCATCCAGAAAACCTATGACCTCACCCGCTACCTGGAGCACCAACTCCGCAGCTTGGCTGGGACCTATGTGAGTATCCAGCGTAGGAATCTGGGAGTTGGGGAGGAGTGAGGAGTTGGGGAAAGACAGTCCTAACCGTGGAGGGTTCTGGTAAATGATGGGGTGAGGAGGGGCTCTTTGGCTCCCACCAGTCCCCCTGTCTGGTCTA
+
AA>>AFFFAFFFG1FFEFGAE?GCFAEGGGCH0EEEEFHGCHGFGGBGGFCGA0BFGGFHFGGHHFHFHHHGE>>EHGFH0>GHHH0/?FGFFGEGEFBGGHHGGGHHGH1FG>G2GHHHHHHGHGC/<C1>GHHHHH0?EHGHCC.<CACFGFHFCCCCGGCGE.GEGFGHHHHGHFBCAGGG9CCGGGGFGGC;CFFGEGGFGGF@?FFBB?@@@@FFFFFFFFFFFBFFEFFFFFFB;ABFFFFFFFF
@M05620:37:000000000-D9766:1:1101:14938:9171 1:N:0:14
ACCACACCTTCTACAATGAGCTGCGTGTGGCTCCCGAGGAGCACCCCGTGCTGCTGACCGAGGCCCCCCTGAACCCCAAGGCCAACCGCGAGAAGATGCCCAGGTGAGTGGCCCGCTACCTCTTCTGGTGGCCGCCTCCCTCCTTCCTGGCCTCCCGGAGCTGCGCCCTTTCTCACTGGTTCTCTCTTCTGCCGTTTTCCGTAGGACTCTCTTCTCTGACCTGAGTCTCCTTTGGAACTCTGCAGGTTCTA
+
BBBBBBBBFFFFGGGGGGGFGFHHGEGFHGHHHGGGGGGGGHHHHGGGEGGGGHGHHHHGGGGGGGGGGGGHHHHGGGGHGHHHHGGGGGFFFGHGHHGHHCAGB1FCGGEGHH?D@->G1<0D=<<DDCEHHCGG::GGB/D:C0C09C.F09EG?D-9?9/B-;DC;FFB/9/B9BFFF//99:/B/9BBB=;DBA/:.;.9AB99BB//;//9/99BF9./9BB/;B/BF/F;FF/9////BF.B/9/
@M05620:37:000000000-D9766:1:1101:26682:9173 1:N:0:14
AGTGCCAGCTCTCAATCGCACAGGGGACCCAGGGCCTGGCCCCTCCATCCAGAAAACCTATGACCTCACCCGCTACCTGGAGCACCAACTCCGCAGCTTGGCTGGGACCTATGTGAGTATCCAGCGTAGGAATCTGGGCGTTGGGGAGGAGTGAGGAGTTGGGGAAAGAAAGTCCTAACCGTGGAGGGATCTGGTAAATGATGGGGTGAGGAGGGGAACTTTGGCTCCCACCAGACCCCCTGTCTGGTCTA
+
>33>AFFCAFFFGGGGEFGGEGHHGGGG22FGGFAEAFGH2FEHGGHH51GF3B3FG13FGG5GHHFHHHHGGGG/GHHCGHHGG1FGGFHHGGG@/BFHEHFG?/BGG0FGHH22BFFH222F0<??DDGHGH1@10//>ADH@-.>CGGH.D0.0.<<CH?CGGH./.;CCFGGGGG.9CEGGGGB.;CFGGFGGGG09BFFFFFBFFFF.DBB..;;9///9/;AFFF.A..9..;B-9;BFFB/FFF
@M05620:37:000000000-D9766:1:1101:11301:9183 1:N:0:14
ACCACACCTTCTACAATGAGCTTCGTGTGGCTCCCGAGGAGCACCCCGTGCTGCTGACCGAGGCCCCCCTGAACCCCAAGGCCAACCGCGAGAGGGCCCAGGCGAGTGGCCCGCTACCTCTTCTGGTGGCCGCCTCCCTCCTTCCTGGCCTCCCGGAGCTGCGCCCTTTCTCCCTGGTTCTCTCTTCTGCCGTTTTCCGTAGGACTCTCTTCTCTGCCCTGCGTCTCCTTTGGACCTCTGCCGGTTCTAGA
+
ABBBBBAAFFFFGGGGGGGGGGHHGHGHHGHFFFGGGEGGGHHHHGGGEFGGHGHHHHHGEGGGGGGGGGGHHHHGGGGHGHHHHGGGGGGGG<?<??<DGG/>/>A.FFHEFG--AGHHHHHGH0;GFHHGGGGGGGFGGGGGGGBFFGGGGGDD--B.BF@FFFFFBFFF/;FFFFFFFFFFFFFFFFFFADFFFFFF.DDBBFFFFFFFFF/9/BEFF?=F-AFFFFFFF;/.;FFFF/;B;AAF9B9
@M05620:37:000000000-D9766:1:1101:9693:9191 1:N:0:14
ACCACACCTTCTACAATGAGCTGCGTGTGGCTCCCGAGGAGCCCCCCGTGCTGCTGACCGAGGCCCCCCTGACCCCCAAGGCCAACCGCGAGAAGATGCCCAGGTGAGTGGCCCGCTACCTCTTCTGGTGGCCGCCTCCCTCCTTCCTGGCCTCCCGGAGCTGCGCCCTTTCTCACTGGTTCTCTCTTCTGCCGTTTTCCGTAGGACTCTCTTCTCTGACCTGAGTCTCCTTTGGAACTCTGCAGGTTCTA
+
>>>>>4>>FFBDFFGABGGFGFGFEEDF4ABFBFFE2AEAEG2FGGAEEEEBDGGEFGHG>>>EF?E>EGG2?BB?EG??FGF??FD/BBD<<CG1F1FGCGGFFHHF<GCFGGCG-C@GHH0DDGHCCGDGF?CG.C.EFF./;;BFBBFFFGE?.-9@@./9-@DFCF9BF//BBB.FFFFF9FBF:FFFF>AD/:BFAFA.:9;9FFBF/B/FB//B9BFF.B/9BFFBB///;/:BBFFFF?AFBB/
@M05620:37:000000000-D9766:1:1101:9675:9199 1:N:0:14
ACCACACATTCTACCATGAGCTGCGTGTGGCTCCCGAGGAGCACCCCGTGCTGCTGACCGAGGCCCCCCTGAACCCCAAGGCCAACCGCGAGAAGATGCCCAGGTGAGTGGCCCGCTACCTCTTCTGGTGGCCGCCTCCCTCCTTCCTGGCCTCCCGGCGCTGCGCCCTTTCTCACTGGTTCTCTCTTCTGCCGTTTTCCGTAGGACTCTCTTCTCTGACCTGCGTCTCCTTTGGAACTCTGCAGGTTCTA
+
>>AA1>A1BBBFFF1ABGBBFGHHGAFAAEFBBBBA0EAAEFAFGEEAEBAFDHHHHGHAE/?>FEEEEGGE1FGEEEFHGG?GCFEE>B<>BCHBGFHHHHGF<?1?FGGGHH?C@-@GHHHGGHHHGGCFHCGGG:GGHHGHHGGGBFGGGFGGB@-9@A@B@@B@@FFFFBBFFFFFFFFFFFFFBBFFF@BFFFFFFF-AAFB/FFFFFFF9BF/BF9B-;;@;;FFFFFFFFBF9//;FFFF////
@M05620:37:000000000-D9766:1:1101:5334:9208 1:N:0:14
AGTGCCAGCTCTCAATCGCACAGGGGACCCAGGGCCTGGCCCCTCCATCCAGAAAACCTATGACCTCACCCGCTACCTGGAGCACCAACTCCGCAGCTTGGCTGGGACCTATGTGAGTATCCAGCGTAGGAATCTGGGCGTTGGGGCGGAGTGAGGCGTTGGGGAAAGACAGTCCTAACCGTGGAGGGTTCTGGTAAATGATGGGGTGAGGAGGGGCTCTTTGGCTCCCACCAGTCCCCCTGTCTGGTCTA
+
AA>AAFFFBFFFG4BFGGGFGEHGGGGEEFHHFEGGGGHHGHGHGGHHHGHHHHGFGGHHGGHHHFHHHHHGGEEGHGFGFGHHHH11EGHFEGGGEHBGGHHGGGFHGHFHHHHFHFFHHHBHHCG?BD1>FGHGHF/>DGGHGG.AD-;CH9BF.AABBGGGA..:/B/;FFFF/9FFBFFB.ADBDFFFFFBFFFFFFFFFFFDBFFFBFFBBBBFFFFFFFFFFFFFFEFFFFFFFBFFFFFFFFFF
@M05620:37:000000000-D9766:1:1101:3914:9212 1:N:0:14
ACCACACCTTCTACAATGAGCTGCGTGCGGCTCCCGAGGAGCACCCCGTGCTGCTGACCGAGGCCCCCCTGAACCCCAAGGCCAACCGCGCGAGGGCCCAGGTGAGTGGCACGCTACCTCTTCTGGTGGCCGCCTCCCTCCTTCCTTGCCTCCAGGAGCTGCGCCCTTTCTCCCTGGTTCTCTCTTCTGCCGTTTTCCGTAGGACTCTCTTCTCTGCCCTGCGTCTCCTATGGGTCCCTGCAGGTTCTCGA
+
AAA>AAA1BCCFG3FFAG1BGCHGGAA00AAAA/BB/EEEEHGGHGG/AAAFFHGCGHF>/EEGG/EGGGE>CEGGGGAGE/?FHF//>C/<</>>?/<.FEGH1>FGF./<CCFC@/=<GHGH:GH/C:.:;AGBF?99EGFF9;0;;/=BE/;C.99;B9@@A=;F/;/9;FF/-9BFFFFF/BFF/FF@;;FA//;9AFBF/9BFFFFFFFFFF9;B-A@F@FFFF/;;/-/9-;;/E-;AAF/9BEB
@M05620:37:000000000-D9766:1:1101:19737:9213 1:N:0:14
ACCACACCTTCTACAATGAGCTGCGTGTGGCTCCCGAGGAGCACCCCGTGCTGCTGACCGAGGCCCCCCTGAACCCCAAGGCCAACCGCGAGACGGCCCAGGTGCGTGGCCCGCTACCTCTTCTGGTGGCCGCCTCCCTCCTTCCTGGCCTCCCGGAGCTGCGCCCTTTCTCCCTGGTTCTCTCTTCTGCCGTTTTCCGTAGGACTCTCTTCTCTGCCCTGCGTCTCCTTTGGATCTCTGCCGGTTCTCGA
+
AAA1AAAAFFFFGGGG3G1EGDHGG0AA00FFAFFAAEGGFHHHHGGG?AFGGHFCGHFE?ECGG/EGGEG0GCGGGG/G//GHHGA<CG<<//<?B//<F/FH1>F<@@GEGGGGGGHHFGHHFGHGGAGCGGGBGGFFGGGGGGBFFFGGG.B-A@@FFF@?F@?F/F/BBFBFAFFFFFFFEFFFFFF@AAFEFFFBFBFFBFFFFBFFFFFFFBEB--9B@FFFFFBBB//;/B//9/;-;A?F/9;
@M05620:37:000000000-D9766:1:1101:23767:9236 1:N:0:14
ACCACACCTTCTACAATGAGCTGCGTGTGGCTCCCGAGGAGCACCCCGTGCTGCTGACCGAGGCCCCCCTGAACCCCAAGGCCAACCGCGAGACGGCCCAGGTGAGTGGCCCGCTACCTCTTCTGGTGGCCGCCTCCCTCCTTCCTGGCCTCCCGGAGCTGCGCCCTTTCTCCCTGGTTCTCTCTTCTGCCGTTTTCCGTAGGACTCTCTTCTCTGCCCTGAGTCTCCTTTGGAACTCTGCAGGTTCTAGA
+
BBBABBBBFFFFGGGGGGGGGFHHGEGEGGHHHGGGGGFGGHHHHGGGGGGGHHHHHHHGGGGGGGGGGFGHHHHGGGGHFHHHHGGGGGCDG/?D@<ADHG1G<?FGGEHHGGGGGHHHHFHHHHHHGHHGGGGAGGFFGGGBFFBFGGGGGGGG-AFGFBFFFFFFFFFF/FFFFBFFFFFFFFFFFEFFAFFFFFFFFBDFFFFFFFFFFFFFBFFFF.;BFFFFFFFFFB/;/;BFF;FFFFFF/BF
@M05620:37:000000000-D9766:1:1101:9333:9238 1:N:0:14
AGTGCCAGCTCTCAATCGCACAGGGGACCCAGGGCCTGGCCCCTCCATCCAGAAAACCTATGACCTCACCCGCTACCTGGAGCACCAACTCCGCAGCTTGGCTGGGACCTATGTGAGTATCCAGCGTAGGAATCTGGGAGTTGGGGAGGAGTGAGGAGTTGGGGAAAGACAGTCCTAACCGTGGAGGGTTCTGGTAAATGATGGGGTGAGGAGGGGCTCTTTGGCTCCCACCAGTCCCCCTGTCTGGTCTA
+
>>AAADFFBFFFG4BGGAFEEEFGBAEFGGFGGGGEFC2EGHGHGGFFFGGFBFFGGGHCG3DGHGGFHHHFGGGFHHG1GHGFGHCGFFHHGG/EEGHHGHHCEEGHGHHHHHHGHHFHHHGFHGEDCCGHHFHHHFFGEHHHGGEDDGGHHHHHH?CGFHGGGGEGFGHHHHHHHHHHFCCDGGDF;CFGGGGGGFFGGGFGGDFFFFFFFFFCAFFFFEFFFFFFFFFFF;;;FFFFAFFFFFFFFB/
@M05620:37:000000000-D9766:1:1101:16687:9254 1:N:0:14
ACCACACCTTCTACAATGAGCTGCGTGTGGCTCCCGAGGAGCACCCCGTGCTGCTGACCGAGGCCCCCCTGAACCCCAAGGCCAACCGCGAGAGGGCCCAGGTGCGTGGCCCGCTACCTCTTCTGGTGGCCGCCTCCCTCCTTCCTGGCCTCCCGGAGCTGCGCCCTTTCTCCCTGGTTCTCTCTTCTGCCGTTTTCCGTAGGACTCTCTTCTCTGCCCTGCGTCTCCTTTGGAACTCTGCCGGTTCTCGA
+
CCDDDDDCFFFFGGGGGGGGGGHHGFGFHGHHHGGGGGGGGHHHHGGGGGGGHHHHHHHGGGGGGGGGGGGHHHHGGGGHGHHHHGGGGGFGG/?CDCCGHGFH1>FGGGHHGGGGGHHHHGHHHDDGFHHGGGGGGGGGGGGGGG;BFGGGGGGCGGGFFFFFFFFFFFFF0FFF?FFFFFFFFFFFFFFF9DFFFFFB?FDFFFFFFFFFFFFFFFFFFADFFFFFFFFFFB0::BFFF0@CFFFF09;
@M05620:37:000000000-D9766:1:1101:6042:9257 1:N:0:14
ACCACACCTTCTACAATGAGCTGCGTGTGGCTCCCGAGGAGCACCCCGTGCTGCTGACCGAGGCCCCCCTGAACCCCAAGGCCAACCGCGAGAAGATGCCCAGGTGAGTGGCCCGCTACCTCTTCTGGCGGCCGCCTCCCTCCTCCCTGGCCTCCCGGCGCTGCGCCCTTTCTCACTGGTTCTCTCTTCTGACGTTTTCCGTAGGACTCTCTTCTCTGACCTGAGTCTCCTTTGGAACTCTGCAGGTTCTA
+
>A3AAAAAFFFFFFGGGGFGGFGGGGGGAEHHHGGGGGGCEHHHHGGGEEGA5BE3FHHEEEEEGEEGGGGFHHHGGDEGG/GG/FGGG?C?D?BCDHHHHHAF1?DF?DFEHHGGGC@GGHBGHH0<0<@DCGGGGDEGGGGG/;EBCAAGGGGGDF9>=D-.-9A@9FFFFFFFFFFFBBFFFFF/BFF/BA;ABFFFFFFD.9BFFFFF/;BFFF9FFFF/./;/;B/BFFEFBFF/B/9BFF./;B9
@M05620:37:000000000-D9766:1:1101:25614:9258 1:N:0:14
ACCACACCTTCTACAATGAGCTGCGTGTGGCTCCCGAGGAGCACCCCGTGCTGCTGACCGAGGCCCCCCTGAACCCCAAGGCCAACCGCGAGAAGGCCCAGGTGCGTGGCCCGCTACCTCTTCTGGTGGCCGCCTCCCTCCTTCCTGGCCTCCCGGAGCTGCGCCCTTTCTCCCTGGTTCTCTCTTCTGCCGTTTTCCGTAGGACTCTCTTCTCTGCCCTGCGTCTCCTTTGGAACTCTGCCGGTTCTAGA
+
CCDDDDCDFFFFGGGGGGGGGGHHGGGGHGHHHGGGGGGGGHHHHGGGGGGGHHHHHHHGGGGGGGGGGGGHHHHGGGGHGHHHHGGGGGGCG/?CC/?DFFFG1AFEGGHHGGGGGHHHHHHHHGHHGGHGGGGGHGFGGGGGGGGFGGGGGGDB@DGFGGFFFFFFFFFF0BFFFFFFFFFFFFFFFFFF:DFFFFFBFFFFFFFFFFFFFFFF0BEFF.:DFFFFFFFFF0BFFFFFF0;C@DEF0B0
@M05620:37:000000000-D9766:1:1101:20256:9260 1:N:0:14
ACCACACCTTCTACAATGAGCTGCGTGTGGCTCCCGAGGAGCACCCCGTGCTGCTGACCGAGGCCCCCCTGAACCCCAAGGCCAACCGCGAGAAGATGCCCAGGTGAGTGGCCCGCTACCTCTTCTGGTGGCCGCCTCCCTCCTTCCTGGCCTCCCGGAGCTGCGCCCTTTCTCACTGGTTCTCTCTTCTGCCGTTTTCCGTAGGACTCTCTTCTCTGACCTGAGTCTCCTTTGGAACTCTGCAGGTTCTA
+
BBBABBBBFFFFGGGGFGGGGFHHGGGEEEGHHGGEFGGGGHHHHGGGDEGGHHGGHHGGEGGGGEGGGGGFHFHGGGGHGGHHHGGFGGGCCGFFFHHHHGHGHHHFFGFGHHGGGCGHHHHHHHGHFFGHHCGGGGHGHHGGHGGGGGGGGGGGGG-ADFFGGGFFFFFFFFFFFFFFFFFFFFFFFFFFFBAAFFFFFFFFFFFFFFFFFFFFFFFFFFF/FBFFFFFFFFFEFFFFFFFFFFFFFF;
@M05620:37:000000000-D9766:1:1101:13539:9260 1:N:0:14
ACCACACCTTCTACAATGAGCTGCGTGTGGCTCCCGAGGAGCACCCCGTGCTGCTGACCGAGGCCCCCCTGAACCCCAAGGCCAACCGCGAGAAGATGCCCAGGTGAGTGGCCCGCTACCTCTTCTGGTGGCCGCCTCCCTCCTTCCTGGCCTCCCGGCGCTGCGCCCTTTCTCACTGGTTCTCTCTTCTGCCGTTTTCCGTAGGACTCTCTTCTCTGACCTGAGTCTCCTTTGGAACTCTGCAGGTTCTA
+
DDDCDDDDFFFFGGGGGGGGGGHHGGGGHGHHHGGGGGGGGHHHHGGGGGGGHHHHHHHGGGGGGGGGGGGHHHHGGGGHGHHHHGGGGGGGGGHHHGHHHHECFHHHHHGGHHCGG?CFHHHHHHFGHHGHHFGGDGGGGHDH0FFF0BFFFGGGG--A<B>DFFFFFFFFFFBFFEFFFFFFFFFFBFFFFFDDFFFFF0<AA0BFFFFFFFBFF00<<F/:BBFBFFFFFEEFFFFFFFFF::<BBFB
@M05620:37:000000000-D9766:1:1101:11079:9272 1:N:0:14
ACCACACCTTCTACAATGAGCTGCGTGTGGCTCCCGAGGAGCACCCCGTGCTGCTGACCGAGGCCCCCCTGAACCCCAAGGCCAACCGCGAGACGGCCCAGGTGTGTGGCCCGCTCCCTCTTCTGGTGGCCGCCTCCCTCCTTCCTTGCCTCCCGGCGATGCGCCCTTTCTCCCTGGTTCTCTCTTCTGCCGTTTTCCGTAGGACTCTCTTCTCTGCCCTGCGTCTCCTTTGGGCCTCTGCCGGTTCTCGA
+
CCCDDDCDFFFFGGGGGGGGGGHHGFGGHGHHHGGGGGGGGHHHHGGGGGGGHHHHHHHGGGGGGGGGGGGHHHHGGGGHGHHHHGGGGGGGG/?///>?/C?G1??FD.0F@CF-<CCGHFGHD0;C..:-A?:DEFFGFFGF:0000::F9E:@:@-99.CFBD>FFBFFBF/09:B0BFFFFEBF00B>;9BF0:A:.AAB;/BFFFFFFFF00:.0:.C.-DFBB0BFB...9;BFF0-@:D.;BAF
@M05620:37:000000000-D9766:1:1101:10976:9275 1:N:0:14
ACCACACCTTCTACAATGAGCTGCGTGTGGCTCCCGAGGAGCACCCCGTGCTGCTGACCGAGGCCCCCCTGAACCCCAAGGCCAACCGCGAGAAGATGCCCAGGTGAGTGGCCCGCTACCTCTTCTGGTGGCCGCCTCCCTCCTTCCTGGCCTCCCGGAGCTGCGCCCTTTCTCACTGGTTCTCTCTTCTGCCGTTTTCCGTAGGACTCTCTTCTCTGACCTGAGTCTCCTTTGGAACTCTGCAGGTTCTA
+
ABAAA?ABFFFFGGGGFGGDGBGBEEEGHFFFFFGGEGG?EHEHHGGGEGEEGHHFHHHECGEEGEEGGGGGGCFGGGDHFEGHHGGGGGG@?D01?FFGHFAFCGFCGDCF<CCG@CGFHHHHHHHHDCDEH-CGDDCEHFDHBFFFFBAFFFEAD--ABABFGGFB?BFFFFFFFFBBBFFFFFFFFFFFFBD.BAFFFFEDD/BFFFFFFFFFBB/FFF.9F99FFF/BB//9BFBBFFFFBF99FFF
@M05620:37:000000000-D9766:1:1101:11500:9285 1:N:0:14
ACCACACCTTCTACAATGAGCTGCGTGTGGCTCCCGAGGAGCACCCCGTGCTGCTGACCGAGGCCCCCCTGAACCCCAAGGCCAACCGCGAGAAGATGCCCAGGTGAGTGGCCCGCTACCTCTTCTGGTGGCCGCCTCCCTCCTTCCTGGCCTCCCGGAGCTGCGCCCTTTCTCACTGGTTCTCTCTTCTGCCGTTTTCCGTAGGACTCTCTTCTCTGACCTGAGTCTCCTTTGGAACTCTGCAGGTTCTA
+
CCCCCCCCFFFFGGGGGGFGGGHHGEGFGGHHHGGGGGGGGHHHHGGGGGGGHHHHHHHGGGGGGGGGGGGHHHHGGGGHGHHHHGGGGGC/CFHHGHHHHGHGHHHHGHGGHHGGGGGHGHHHHHHFHHGHHGGGGGHGHHGGHFGGGFGGGGGGGD-@AFGGAGFFAFFFFFFFFFFFFFFFFFFFFFFFFFFFFFFFFFFFFFFFFFFFFFFFFFFFFFFFBFFFFF0FFFFFFFFFFFFEFFFFFF0
@M05620:37:000000000-D9766:1:1101:9573:9287 1:N:0:14
ACCACACCTTTACAATGAGCTGCGTGTGGCTCCCGAGGAGCACCCCGTGCTGCTGACCGAGGCCCCCCTGAACCCCAAGGCCAACCGCGAGAGGGCCCAGGTGAGTGGCCCGCTACCTCTTCTGGTGGCCGCCTCCCTCCTTCCTGGCCTCCCGGAGCTGCGCCCTTTCTCACTGGTTCTCTCTTCTGCCGTTTTCCGTAGGACTCTCTTCTCTGACCTGAGTCTCCTTTGGAACTCTGCAGGTTCTAGAT
+
AAAABABAFFD@FGGFGGGGBFFEBE2B22BBEFAEE?EFFHHHGGEBEFFDDAGGHGEEEE@FGGGGGGEBGHGGG?GC??EGEE/</<</>DDGDC/?C<F?0FGGGHHCDG@CHHHFDDBDG0/<CGDCGGGHGHFDFFFG0;FFCF?EGD@?-;9;F-@DB;FFF/BBFFBF99/9BFBFBBBFFF?.ABEFFF9A.AFB/;;FBBF/BF/BFFFBFFFFFFFFFFFFBFFF9FFBBFF9BFF/FFB
@M05620:37:000000000-D9766:1:1101:22109:9287 1:N:0:14
ACCACACCTTCTACAATGAGCTGCGTGTGGCTCCCGAGGAGCACCCCGTGCTGCTGACCGAGGCCCCCCTGAACCCCAAGGCCAACCGCGAGAAGATGCCCAGGTGAGTGGCCCGCTACCTCTTCTGGTGGCCGCCTCCCTCCTTCCTGGCCTCCCGGAGCTGCGCCCTTTCTCACTGGTTCTCTCTTCTGCCGTTTTCCGTAGGACTCTCTTCTCTGACCTGAGTCTCCTTTGGAACTCTGCAGGTTCTA
+
BBBBBBABFFFFFGGFGGFGGGGHEEEEFEHHHGGEEGGFGHHHHGGGEEGGHGHHHHHGGGGGGGGGGGGHHHGGGGGHGHHGHGGGGFCFGGHHHHHHHHHGHHHHHHGGHHGGGGGHHHHHHHHHHHGHHGGGGGHGHHGHFGGGBGGGGGGGGD9BDFBFGGFFFFFFFFFFFFFFFFFFFFFFFFFFFFFFFFFFFFFFFFFFFFFFFFFFFFFFFFFFFFFFFFFFFFFFFFFFFFFFFFFFFFF
@M05620:37:000000000-D9766:1:1101:22813:9289 1:N:0:14
AGTGCCAGCTCTCAATCGCACAGGGGACCCAGGGCCTGGCCCCTCCATCCAGAAAACCTATGACCTCACCCGCTACCTGGAGCACCAACTCCGCAGCTTGGCTGGGACCTATGTGAGTATCCAGCGTAGGAATCTGGGAGTTGGGGAGGAGTGAGGAGTTGGGGAAAGACAGTCCTAACCGTGGAGGGTTCTGGTAAATGATGGGGTGAGGAGGGGCTCTTTGGCTCCCACCAGTCCCCCTGTCTGGTCTA
+
AB>ABFFFCFFFGGGGGGGGGGHGGGGG2EHHGGGG2AGF2FEEGGGHHHHH3FGHHGHFFH5FHHHHHHGGGFGGHGHHHHHHGGHHGHFHGGG/EG3FEHHEFGHHAHHFHGFG3?F3?3BGHG?EGGHHHEGFHGGFAGFHCFECCFF<G<GHFG/<DCCGGGGHGHHHHHHGFHHHG?C?EGG?;.FGFGBFFGEBFFGF??A-EFEFDAF;=CEFFFF/BFE.AFFFFF9FFEEF;EFFFBB9//B
@M05620:37:000000000-D9766:1:1101:15538:9294 1:N:0:14
AGTGCCAGCTCTCAATCGCACAGGGGACCCAGGGCCTGGCCCCTCCATCCAGAAAACCTATGACCTCACCCGCTACCTGGAGCACCAACTCCGCAGCTTGGCTGGGACCTATGTGAGTATCCAGCGTAGGAATCTGGGAGTTGGGGAGGAGTGAGGAGTTGGGGAAAGACAGTCCTAACCGTGGAGGGTTCTGGTAAATGATGGGGTGAGGAGGGGCTCTTTGGCTCCCACCAGTCCCCCTGTCTGGTCTA
+
CCACCFFFCFFFGGGGGGGGGGHHGGGGGGHHGGGGGGHHHHGHGGHGHHFHFEFHHGHHHHFHHHHHHHHGGGGGHGHHHHHHHHHHGHGHGGGGGHHHGHHGGGHHGHHHHHHHHHHHHHHHHGGGGGHHHHHHHHHGGHHHGGGGGGEGHHHHGGHHHHGGGGHHHHHHHHHHHHHHGGGGGGGGFGGGGGFFGGGGGGGGGGFFFFFFFFFFFFFFFFFFFFFFFFFFFFFFFFFFFFFFFFFFFFF
@M05620:37:000000000-D9766:1:1101:20304:9299 1:N:0:14
ACCACACCTTCTACAATGAGCTGCGTGTGGCTCCCGAGGAGCACCCCGTGCTGCTGACCGAGGCCCCCCTGAACCCCAAGGCCAACCGCGAGAGGGCCCAGGTGCGTGGCCCGCTACCTCTTCTGGTGGCCGCCTCCCTCCTTCCTGGCCTCCCGGAGCTGCGCCCTTTCTCACTGGTTCTCTCTTCTGCCGTTTTCCGTAGGACTCTCTTCTCTGCCCTGCGTCTCCTTTGGAACTCTGCAGGTTCTAGA
+
CCCCDDCDFFFFGGGGGGGGGGHHGGGEHGHHHGGGGGGGGHHHHGGGGGGGHHHHHHHGGGGGGGGGGGGHGHHGGGGHGHHHHGGGGGGGG/?CD?ADHGHH1>FFGGHHGGGGGHHHHHHHHGGHGHHGGGGGGGGGGGGGGGGGGGGGGGGGGGGFFFFFFFFFFFFF0BFFBFFFFFFFFFFFFHFFADFFFFFFFFFFFFFFFFFHHFHF0FFFF.@FFFFFFFFFFFBFFFFFF0BF;BFF0;;
@M05620:37:000000000-D9766:1:1101:19934:9301 1:N:0:14
ACCACACCTTCTACAATGAGCTGCGTGTGGCTCCCGAGGAGCACCCCGTGCTGCTGACCGAGGCCCCCCTGAACCCCAAGGCCAACCGCGAGAGGGCCCAGGTGAGTGGCCCGCTACCTCTTCTGGTGGCCGCCTCCCTCCTTCCTGGCCTCCCGGAGCTGCGCCCTTTCTCACTGGTTCTCTCTTCTGCCGCTTTCCGCAGGACTCTCTTCTCTGACCTGAGTCTCCTTTGGAACTCTGCAGGTTCTAGA
+
CCCCCCCCFFFFGGGGGGGGGGHHGGGGHGHHHGGGGGGGGHHHHGGGGGGGHHHHHHHGGGGGGGGGGGGHHHHGGGGHGHHHHGGGGGGGCBDFGGGFHG1?1?FGC?<GCG?DGH0GH0=DG0=<.CG-AA.C.E/G.B0BCFFBFG0F..9---;.0:@D.@D/FFFFB0F0/;F0BBBFFFFFFFFA-@AF0FF.-;:.EFFFFF09;FFE0B/0/:/:9:FFBFFF/0BFFFFFFF0A;0;BBB0
@M05620:37:000000000-D9766:1:1101:14544:9312 1:N:0:14
AGTGCCAGCTCTCAATCGCACAGGGGACCCAGGGCCTGGCCCCTCCATCCAGAAAACCTATGACCTCACCCGCTACCTGGAGCACCAACTCCGCAGCTTGGCTGGGACCTATGTGAGTATCCAGCGTAGGAATCTGGGAGTTGGGGAGGAGTGAGGAGTTGGGGAAAGACAGTCCTAACCGTGGAGGGTTCTGGTAAATGATGGGGTGAGGAGGGGCTCTTTGGCTCCCACCAGTCCCCCTGTCTGGTCTA
+
A3AABFFFBFFFGGGGGFGGGCHDFEGGGEEHGGGGFFHHGHEEEGGHFHHHFGEGHGBFHHGHHHHCGHGFGEEEHFHHHHH1GGHHGFHHGGEGGHGHGHHG/ECGGHHHHHEHHHGFHFHGHCB?CGFHHHHFHFHGGHFCG?FC@EDGHHHHHDGHB/DCEDGHHHHHHHHHHHHHG:;?EEFGCAFFB9;009CFGGGBGGF-EFF/AD;=@9AFFFB9B/BEFFFFFFFFFFED;A9/;/B/;;/
@M05620:37:000000000-D9766:1:1101:3133:9327 1:N:0:14
ACCACACCTTCTACAATGAGCTGCGTGTGGCTCCCGAGGAGCACCCCGTGCTGCTGACCGAGGCCCCCCTGAACCCCAAGGCCAACCGCGAGAGGGAACAGGCGAGTGGACCGCTCCCTCTTCTGGTGGCCGCCTCCCTCCTTCATTGCCTCCCGGCGCTGCGCCCTTTATCCCTGGTTCTCTCTTCTGCCGTTTTCCGTCGGATTCTCTTCTCTGCACTGCGTATCCTCTGGCACTCTGCTGGTTATCGA
+
>>AA>>>>BCCFGFFBFG5BFBFGGBEBBE2BBBBBAEEEGGAFFBAAEBBFHHHHEBG0>EFEFECEGGGG3FFEEGFGEE?CC??/<<><</?//0?<??/D><A.F<<>-C?@E</</DGH00;CE:.;CD?FEE/;CFFG0;;00;;CAE9-AB--;;-=DFFB;9;BFBF;.;B/;;BFFFFFEF99.;BF/9;9AD-B.;BFFFFFEB////:;9/AADFFFF/://9././;/;/9;/;/;/;.
@M05620:37:000000000-D9766:1:1101:23373:9357 1:N:0:14
AGTGCCAGCTCTCAATCGCACAGGGGACCCAGGGCCTGGCCCCTCCATCCAGAAAACCTATGACCTCACCCGCTACCTGGAGCACCAACTCCGCAGCGTGGCTGGGACCTATGTGAGTATCCAGCGTAGGAATCTGGGAGTTGGGGAGGAGTGAGGAGTTGGGGAAAGACAGTCCTAACCGTGGAGGGGTCTGGTAAATGATGGGGTGAGGAGGGGCTCTTTGGCTCCCACCAGTCCCCCTGTCTGGTCTA
+
>AAAADFFBFFFG45FBAF2AABG2AAEEEFGF2EAAAFFGHGHGGHHHFFFDFFFFFHHHGEHGGHGHHH>>FEEHFBBBGB?BG1??3BFAE/>E/?E>ECF//BFE0BBDFHDG1>1GHDGFG//<?FFFGGHFEGF/0>FCC.><.E<G0<C0<</0C-DC?EG/;CG<:9009/;@9EBACFG-;9B/F9BFF/BF/FFEFFBAFFBDFBBBBFBF/9/;FFFEF..9ABF9BED?EFF/BBFB/;
@M05620:37:000000000-D9766:1:1101:23881:9359 1:N:0:14
AGTGCCAGCTCTCAATCGCACAGGGGACCCAGGGCCTGGCCCCTCCATCCAGAAAACCTATGACCTCACCCGCTACCTGGAGCACCAACTCCGCAGCTTGGCTGGGACCTATGTGAGTATCCAGCGTAGGAATCTGGGAGTTGGGGAGGAGTGAGGAGTTGGGGAAAGACAGTCCTAACCGTGGAGGGTTCTGGTAAATGATGGGGTGAGGAGGGGCTCTTTGGCTCCCACCAGTCCCCCTGTCTGGTCTA
+
ABBABFFFBFFFGGGGGGGGGGHHGGGGGGHHGGGGGGHHHHGHGGHHHHHHFHFHHGHHHHHHHHHHHHHGGGGGHHHHHHHHHHHHGGHHGGGGGHHHGHHGGGHHGHHHHHHHHHHHHHHHHGGGGGHHHHHHHHHGGHHHGGGGGGGHHHHHHGHHHHGGGGHHGHHHHHHHHHHHGGGGGGGGCFGGGGGGGGGGGGGGGGFFFFFFFFFFFFFFFFFFFFFFFFFFFFFFFFFFFFFFFFFFFFF
@M05620:37:000000000-D9766:1:1101:22411:9365 1:N:0:14
AGTGCCAGCTCTCAATCGCACAGGGGACCCAGGGCCTGGCCCCTCCATCCAGAAAACCTATGACCTCACCCGCTACCTGGAGCACCAACTCCGCAGCTTGGCTGGGACCTATGTGAGTATCCAGCGTAGGAATCTGGGAGTTGGGGAGGAGTGAGGAGTTGGGGAAAGACAGTCCTAACCGTGGAGGGTTCTGGTAAATGATGGGGTGAGGAGGGGCTCTTTGGCTCCCACCAGTCCCCCTGTCTGGTCTA
+
>1>AA@@FAFBDAGGF11FFAEEG0EEGGEHHGGG/FAGHHEEGEFHHHHHHHHHHHGHHHHHFHGHFGHHGGEEGHHHHFGHHHHGGGHHHGGGGGHHHGGHGGEHHGHGHHHHHHHHHHHHHHGGGGGHHHHHHHHHGGHHHGGGGGGEGHHHHHGHHHHGGGGHHHHHHHHHHHHHHGGGGCGGGCFFGGGFGGGGGGGGGGGF@FFFFFF@@@@FFFFFFFFFFFFFFFFFFFFFF@FFFFFFFFFF
@M05620:37:000000000-D9766:1:1101:16127:9365 1:N:0:14
ACCACACCTTCTACAATGAGCTGCGTGTGGCTCCCGAGGAGCACCCCGTGCTGCTGACCGAGGCCCCCCTGAACCCCAAGGCCAACCGCGAGAAGATGCCCAGGTGAGTGGCCCGCTACCTCTTCTGGTGGCCGCCTCCCTCCTTCCTGGCCTCCCGGCGCTGCGCCCTTTCTCACTGGTTCTCTCTTCTGCCGTTTTCCGTAGGACTCTCTTCTCTGACCTGAGTCTCCTTTGGAACTCTGCAGGTTCTA
+
BBBBBBBBFFFFGGGGGGGFGDHHGGFEGFHHHGGGGGGGGHHHHGGGEFGGHHHHHHHGGGGGGGGGGGGHHHHGGGGHGHHHHGGGGGGCCGGHHH2GHCGGGHHCGHGEHHGCCDGHFH0GHFFHDCDFHFDGD.GGHGGFHBFFBFEGGGGGGG--AAAF9BDFAFFFFF////FBF9BB/9/FBBFBBB;DFFBFDFAAFFFFFFFFFFFFFF/BFFB/9BF/BF9FFFFFFFFFBBB/FFFFFB9
@M05620:37:000000000-D9766:1:1101:25709:9380 1:N:0:14
ACCACACCTTCTACAATGAGCTGCGTGTGGCTCCCGAGGAGCACCCCGTGCTGCTGACCGAGGCCCCCCTGAACCCCAAGGCCAACCGCGAGATGGCCCAGGTGCGTGGCCCGCTACCTCTTCTGGTGGCCGCCTCCCTCCTTCCTGGCCTCCCGGAGCTGCGCCCTTTCTCCCTGGTTCTCTCTTCTGCCGTTTTCCGTAGGACTCTCTTCTCTGCCCTGCGTCTCCTTTGGAACTCTGCCGGTTCTCGA
+
BBA?ABBBFFFFGGGG5FBAGFHGGAAB42BFAFG22EEEDHHHHGGGDEGGFHGBGHGE?ECGG?FGGGGCHFHGGGDH/?GHHG//><><@/??F<??GFGH?CFFGDHHGGGGGGGHHHHHHHDGGGGCGGGGHGEHGGGGGGBFGFGGGEGGGGGGGFBBFBBFBFFFFFFFEBFFFFFFEFFFFFFB;DFFFFFFFFFFFFFFFFFFFFFFFFFFFEBFBFFFFBFFFBBFFFFBF/9B@D:B/;9
@M05620:37:000000000-D9766:1:1101:15780:9387 1:N:0:14
ACCACACCTTCTACAATGAGCTGCGTGTGGCTCCCGAGGAGCACCCCGTGCTGCTGACCGAGGCCCCCCTGAACCCCAAGGCCAACCGCGAGAGGGCCCAGGTGAGTGGCCCGCTACCTCTTCTGGTGGCCGCCTCCCTCCTTCCTGGCCTCCCGGAGCTGCGCCCTTTCTCACTGGTTCTCTCTTCTGCCGCTTTCCGTAGGACTCTCTTCTCTGACCTGAGTCTCCTTTGGAACTCTGCAGGTTCTAGA
+
DCDDDDCCFFFFGGGGGGGGGGHHGGGEHGHHHGGGGGGGGHHHHGGGGGGGHHHHHHHGGGGGGGGGGGGHHHHGGGGHGHHHHGGGGGGGG/C//</?//1?=0??FF0>-A-<C/<G0GHHF0DGGC.@GG.EH./CDG0C:F0/..:FG..-;;?.=F-@D=-/00;0:00:/F::B0::0;FFBF0@--:A00:0.;.;://000;FFB000:/0///:;00;F0:BB000:00:B:F..0:B::0
@M05620:37:000000000-D9766:1:1101:23416:9389 1:N:0:14
AGTGCCAGCTCTCAATCGCACAGGGGACCCAGGGCCTGGCCCCTCCATCCAGAAAACCTATGACCTCACCCGCTACCTGGAGCACCAACTCCGCAGCTTGGCTGGGACCTATGTGAGTATCCAGCGTAGGAATCTGGGAGTTGGGGAGGAGTGAGGAGTTGGGGAAAGACAGTCCTAACCGTGGAGGGTTCTGGTAAATGATGGGGTGAGGAGGGGCTCTTTGGCTCCCACCAGTCCCCCTGTCTGGTCTA
+
AAAAAFFFBFFFGFGGGGGGGGHHGGGGGGHHGGGGGGHHHHGHGGHHHHHHHHHHHGHHHHHHHHHHHHHGGEFGHHHHBGHHHHFFEHHHEGGGGHHHGHHGGGHHGHHHHHHHHHHHHHHHHGGGGGHHHHHHHH<FGHHHGGEDGEEGHFGHGGHHHHGGGGEHHHGHHHHHHHHHGGGGGGGGGGGGGGFFFGGGGGGGGGFFFFFFFFFFFFFFFFFFFFFFFFFFFFFFFFFFFFFFFFFFFFF
@M05620:37:000000000-D9766:1:1101:25696:9392 1:N:0:14
ACCACACCTTCTACAATGAGCTGCGTGTGGCTCCCGAGGAGCACCCCGTGCTGCTGACCGAGGCCCCCCTGAACCCCAAGGCCAACCGCGAGAGGGCCCAGGCGCGTGGCCCGCTACCTCTTCTGGTGGCCGCCTCCCTCCTTCCTGGCCTCCCGGAGCTGCGCCCTTTCTCACTGGTTCTCTCTTCTGCCGTTTTCCGTAGGCCTCTCTTCTCTGACCTGAGTCTCCTTTGGAACTCTGCCGGTTCTAGA
+
AA>AAAB>BBCDGFGGGG5BBFGHGEAFGAGHGBAA2EE2EHHHHGGAAABEBFFFGGGE>EEGGGGGGGCFHHHGGGGGGHHGHFG/B//>>><?BBAAGG/</>CFGCHGGD-<ACCGCCGHHHGFGGHFGGGEGGGGGGGGC;CFFGGAFGGAF-@9BF-@DFAFFFFFFFFFFBFFFFFFFFFFFFFF?DFEFFFFAAD/;/;;FBFFFF/;:;;:B:.BFBF/;;/;;FFBFFFBF/-@:9ABFFF
@M05620:37:000000000-D9766:1:1101:26882:9393 1:N:0:14
ACCACACCTTCTACAATGAGCTGCGTGTGGCTCCCGAGGAGCACCCCGTGCTGCTGACCGAGGCCCCCCTGAACCCCAAGGCCAACCGCGAGAGGGCCCAGGTGCGTGGCCCGCTACCTCTTCTGGTGGCCGCCTCCCTCCTTCCTGGCCTCCCGGAGCTGCGCCCTTTCTCCCTGGTTCTCTCTTCTGCCGTTTTCCGTAGGACTCTCTTCTCTGCCCTGCGTCTCCTTTGGAACTCTGCAGGTTCTAGA
+
BBBBBBBBFFFFGGGGFGGFGBGCGAEEDEHHFGGEEGGGGHHHHGGGFGGGHHFGHHGGGGGGGDGGGGGGHFHGGGFHEEHHHGEEGGG@?/<?C?>DHGHH?AFEGCHHGGGGGGHHHHHHHHHHGHHGGGGGGGGGGGGGGGGGGGGGGGGGGGGFFFBBFBBFFFFF/BFFFFFFFFFFFFFFFFFBDFFFFFFFFFFFFFFFFFFFFFFF/FFFF.BDBFFFFFFFFFBFFFFFF/FFFFFF/BB
@M05620:37:000000000-D9766:1:1101:28361:9403 1:N:0:14
AGTGCCAGCTCTCAATCGCACAGGGGACCCAGGGCCTGGCCCCTCCATCCAGAAAACCTATGACCTCACCCGCTACCTGGAGCACCAACTCCGCAGCTTGGCTGGGACCTATGTGAGTATCCAGCGTAGGAATCTGGGAGTTGGGGAGGAGTGAGGAGTTGGGGAAAGACAGTCCTAACCGTGGAGGGTTCTGGTAAATGATGGGGTGAGGAGGGGCTCTTTGGCTCCCACCAGTCCCCCTGTCTGGTCTA
+
AAAAAFF1AFFFGAGFFGCAEGHGGGEAEEFGA0EAAFHHHHGHGGFFHHHHFGHHHFH1FGHHHFHHHHGGGCGGHHHHFGHHHHCFEH1F?EEEEGGHEEHEEGGGGHFFHFGHBGHHHHHHHGC/BGFGHGFHHH0FCGHH@CFGCEEFG0DG<EG/GHCGCC.C/;CCGCGHGGHH?AFGAEGGCFFBFG9FFGGGGGGE9CF@FFFFFF@@@@FFFFFFFF/AEFFFFFFFFFEA@FFEFFFFEFB
@M05620:37:000000000-D9766:1:1101:11916:9412 1:N:0:14
ACCACACCTTCTACAATGAGCTGCGTGTGGCTCCCGAGGAGCACCCCGTGCTGCTGACCGAGGCCCCCCTGAACCCCAAGGCCAACCGCGAGAGGGCCCAGGTGAGTGGCCCGCTACCTCTTCTGGTGGCCGCCTCCCTCCTTCCTGGCCTCCCGGAGCTGCGCCCTTTCTCACTGGTTCTCTCTTCTGCCGTTTTCCGTAGGACTCTCTTCTCTGCCCTGCGTCTCCTTTGGAACTCTGCAGGTTCTAGA
+
CCCCCCDCFFFFGGGGGGGGGGHHGFGEHGHHHGGGGGGGGHHHHGGGGGGGHHHHHHHGGGGGGGGGGGGHHHHGGGFHGHHG/?EEGGGGGB/BDC@DFFFG1FDGGGHHGGCGGHHHHHHHHHDGDGHGG-EGHGHHGGGGGG0FFFGGGGGG??CFGGFFFFFFFFFF0BFFFFFF0FFFFFFFFFFFD?BEFFBF?DD0FFFFFFBFFFFF0BEFF.@DF.BFFFFFFFFFFFFF00BFFFFBFF:
@M05620:37:000000000-D9766:1:1101:20283:9414 1:N:0:14
ACCACACCTTCTACAATGAGCTGCGTGTGGCTCCCGAGGAGCACCCCGTGCTGCTGACCGAGGCCCCCCTGAACCCCAAGGCCAACCGCGAGAAGATGCCCAGGTGAGTGGCCCGCTACCTCTTCTGGTGGCCGCCTCCCTCCTTCCTGGCCTCCCGGAGCTGCGCCCTTTCTCACTGGTTCTCTCTTCTGCCGTTTTCCGTAGGACTCTCTTCTCTGACCTGAGTCTCCTTTGGAACTCTGCAGGTTCTA
+
BBBAABBBFFFFGGGGFGFDGFHGGAEBGEHHAFGEEGGGGHHHHGGGGEGGHHHEHHHGGGGGGCGGGGG1GFHGGGAHCCGHHGE<CGCCCGHFGHGHHHHGHHHHHHGGHHGGGGGHHHGHHHHHHHGHHGGGGGEEHHGHHGGGGBFGGAFGBB9BBGGGG@DB-FBFFFFFFFFFFFFFFFFFFFFFFBFFFFFFFFFFFFFFFFFFFFFFFFFFFFFFFFFFFFFFFFFFFFFFFFFFFFFFFFF
@M05620:37:000000000-D9766:1:1101:11751:9423 1:N:0:14
ACCACACCTTCTACAATGAGCTGCGTGTGGCTCCCGAGGAGCACCCCGTGCTGCTGACCGAGGCCCCCCTGAACCCCAAGGCCAACCGCGAGAAGATGCCCAGGTGAGTGGCCCGCTACCTCTTCTGGTGGCCGCCTCCCTCCTTCCTGGCCTCCCGGAGCTGCGCCCTTTCTCACTGGTTCTCTCTTCTGCCGTTTTCCGTAGGACTCTCTTCTCTGACCTGAGTCTCCTTTGGAACTCTGCAGGTTCTA
+
CCCCCCCCFFFFGGGGGGGGGGHHGEGEEFHHHGGGGGGGGHHHHGGGGGGGHHHHHHHGGGGGGGGGGGGHHHHGGGGHGHHHHGGGGGGGGGHHHHGHHHHGHHHHHHGGHHGGGGGHHHHHHHHHHGGHHGGGGGHGHHGHHGGGGGGGGGGGGG-BFGGGGGFFFFFFFFFFFFFFFFFFFFFFFFFFFFFFFFFFFFEFFFFFFFFFFFFFFFFFFFFFFFFFFFFFFFFFFFFFFFFFFFFFFFB
@M05620:37:000000000-D9766:1:1101:3952:9433 1:N:0:14
ACCACACATTCTACAATGCGCTGCGTGAGGCTCCCGAGGAGCACCCCGTGCTGCTGACCGAGGCCCCCCTGAACCCCAAGGCCAACCGCGCGAAGATGCCCAGGTGAGTGGCCCGCTACCTCTTCTGGTGGCCGCCTCCCTCCTTCCTGGCCTCCCGGCGCTGCGCCCTTTCTCACTGGTTCTCTCTTCTGCCGTTTTCCGTAGGACTCTCTTCTCTGACCTGAGTCCCCTTTGGAACTCTGCAGGTTCTA
+
AAAA>AA11BBDGFFGGG1AFEGGGEG00BFAFABB/EEECGFHHGG/BEEGGHHHGHH/>>@EGGGGGGGHFHHGGGGHGHGHHGGCCC>>CGG/?FHHHHHGFGFGGHGGHHGGG?CHHHHHHHHHGFGHHGGGGGGGGGGGGGGGGGGGGGGFG@-;@@<F@@F@@FFFFFFFFFFFFFFFFFFF/9BFB@BFFFFFFFABFBFFFFFFFFF/;B/BFFF/BFF/9:FFFFFFFFFFFBFFFFFFBF/
@M05620:37:000000000-D9766:1:1101:19111:9436 1:N:0:14
ACCACACCTTCTACAATGAGCTGCGTGTGGCTCCCGAGGAGCACCCCGTGCTGCTGACCGAGGCCCCCCTGAACCCCAAGGCCAACCGCGAGAAGATGCCCAGGTGAGTGGCCCGCTACCTCTTCTGGTGGCCGCCTCCCTCCTTCCTGGCCTCCCGGAGCTGCGCCCTTTCTCACTGGTTCTCTCTTCTGCCGTTTTCCGTAGGACTCTCTTCTCTGACCTGAGTCTCCTTTGGAACTCTGCAGGTTCTA
+
DCCCDDDDFFFFGGGGGGGGGGHHGGGEHGHHHGGGGGGGGHHHHGGGEGGGHHHHHHHGGGGGGGGGGGGHHHHGGGGHGHHHHGGGGGGGGGHHHHHHHGHGHHHHHHGGHHGGGGGHHHHHHHHHHHGHHGGGGGHGHHGHHGGGGGGGGGGGGG-CGGGGGGFFFFFFFFFFFHFFFFFHHFFHHHFFFFFFFFFFFFFFFFFFFFFFHHHFHFFFFFFFFFFFFFFFFFFFFFFFFFFFFFFFFFF
@M05620:37:000000000-D9766:1:1101:22546:9438 1:N:0:14
ACCACACCTTCTACAATGAGCTGCGTGTGGCTCCCGAGGATCCCCCCGTGCTTCTGACCGAGTCCCCCCTGAACCCCAAGGCCAACCGCGAGAGGGCCCAGGTGAATGGCCCCGTACCTCCTCCGGGTGCCCGCCTCCTTCCTCCCGGCCTTCCCGAACCGCCCCCTTTCCCACTGGTTCTCTCCTCTGGCCTTTTCCGTAAGCCTCTCTTCCCTGACCTGAATCCTCTTTGGAACTTTGCACGGTCCAGG
+
ABABB>AAFFCFGFFGGGGDGGHHCGCE4ABGFFGG2EEA3B2BFGEGEAEF5FGGFGHGEE1FGHGEGGGHGGEGFGEGFHHHHGGEGGGB@<///?/?//?1?11<??GH--.->F11.<//<C<.:;C/.;-.;C/0;/C0;.9ABF./CF/A.----9-9@D-FB9/9B..9;9;//99//;./;/B./BFF/B./..;/;/.9//;//.//.;;/9:/;///;/;FFFFF/9/;//;/.-;;-9//
@M05620:37:000000000-D9766:1:1101:12283:9453 1:N:0:14
AGTGCCAGCTCTCAATCGCACAGGGGACCCAGGGCCTGGCCCCTCCATCCAGAAAACCTATGACCTCACCCGCTACCTGGAGCACCAACTCCGCAGCTTGGCTGGGACCTATGTGAGTATCCAGCGTAGGAATCTGGGAGTTGGGGAGGAGTGAGGAGTTGGGGAAAGACAGTCCTAACCGTGGAGGGTTCTGGTAAATGATGGGGTGAGGAGGGGCTCTTTGGCTCCCACCAGTCCCCCTGTCTGGTCTA
+
ABAAAFFFCFFFGEGGGGGGGGHHGGGGGGGHFGGGGGHHHHGHGGHHHHHHHHHHHGHGHFGHHHHHHHHGGEFGHHHHFHHHHHFGGHHHGGGGGHHHGHHGGGHHGHHHHHHHHHHHHHHHHGGGGGHHHHHHHHGGGHHHGGGGGCEGHBGHHGHHHHGGGDHHHHFHHHHHHHHHGGGGFGGGFGGGGGFFGGGGGGGGGGFFFFFFFFFFFFFFFFFFFFFFFFFFFFFFFFFFFFFFFFFFFFB
@M05620:37:000000000-D9766:1:1101:11920:9457 1:N:0:14
AGTGCCAGCTCTCAATCGCACAGGGGACCCAGGGCCTGGCCCCTCCATCCAGAAAACCTATGACCTCACCCGCTACCTGGAGCACCAACTCCGCAGCTTGGCTGGGACCTATGTGAGTATCCAGCGTAGGAATCTGGGAGTTGGGGAGGAGTGAGGAGTTGGGGAAAGACAGTCCTAACCGTGGAGGGTTCTGGTAAATGATGGGGTGAGGAGGGGCTCTTTGGCTCCCACCAGTCCCCCTGTCTGGTCTA
+
BAABCFFFCFFFGGGGGGGGGGHHGGGGGGHHFFGGGGHHHHGHGGHHHHHHHHGHHGHHHHHHHHHHHHHGGFGGHHHHHHHHHHHHGHHHGGGGEHHHGHHGGGHHGHHHHHHHHHHHHHHHHGEGGGHHHHHHHHFFGHHHGGGGGGEGHEHHGGHHHHGGGGHHGHHHHGHGHGHHGGGGGGGGEGGGGGFGGGGGGGGGGGFFFFFFFBFFFFFFFFFFFFFFFFFFFFFFFFFFFFFFFFFFFFB
@M05620:37:000000000-D9766:1:1101:21012:9460 1:N:0:14
AGTGCCAGCTCTCAATCGCACAGGGGACCCAGGGCCTGGCCCCTCCATCCAGAAAACCTATGACCTCACCCGCTACCTGGAGCACCAACTCCGCAGCTTGGCTGGGACCTATGTGAGTATCCAGCGTAGGAATCTGGGAGTTGGGGAGGAGTGAGGAGTTGGGGAAAGACAGTCCTAACCGTGGAGGGTTCTGGTAAATGATGGGGTGAGGAGGGGCTCTTTGGCTCCCACCAGTCCCCCTGTCTGGTCTA
+
>>AAAFFFAFFFGGGGGGGCE2FGFGEEEF2GGAEFAEGACGGAEGGHGH3GBC3FGGHHHHHHHHH3GGGEGGEGHFGGHHHHFHHHGFHHGE?EGBGHDFHGEGHHGHHFFHFFF3BGHGFHHGAEFGHHHHFGGBHFGHDGGGG???CFFFHHHDC/G/<-CACCCHHHHHHGHF/GFAADEGGG99CFFGBCFGGGGGFBEBFCEAFFFB-9BDFFFFF/BBFFFEFFFFFFBBED=EFFF/9;;F/
@M05620:37:000000000-D9766:1:1101:11369:9470 1:N:0:14
ACCACACCTTCTACAATGAGCTGCGTGTGGCTCCCGAGGAGCACCCCGTGCTGCTGACCGAGGCCCCCCTGAACCCCAAGGCCAACCGCGAGAGGGTCCAGGTGTGTGGCCCGCTCCCTCTTCTGGTGGCCGCCTCCCTCCTTCCTCTCCTCCCCGCGCTGCGCCCTTTCTCCCTGGTTCTCTCTTCTGCCGCTTTCCGCCGGACTCTCTTCTCTGCCCCGCGTCTCCTCTGGAACTCTGCAGGTTCTCGA
+
CBCCDCCDFFFFGGGGGGGGGGHHGGGGHGHHHGGGGGGGGHHHHGGGGGGGHHHGHHHGGGGGGGGGGGGGHHHGGGGHGHHHHGGGGGGGG/?//2?2111?=C?C//0>-<--<</<GDDF00<<..<-<@.=.C/C./:0/000/:0C/C.-9<?--9<C?C-/<0BF0BB0.BF0<FFFF0<F0009--BE00...999-=BFFFBBFFF00:A.-<@@<<FBB/<000000<B000::<B0<<.<
@M05620:37:000000000-D9766:1:1101:5033:9491 1:N:0:14
AGTGCCAGCTCTCAATCGCACAGGGGACCCAGGGCCTGGCCCCTCCATCCAGAAAACCTATGACCTCACCCGCTACCTGGAGCACCAACTCCGCAGCTTGGCTGGGACCTATGTGAGTATCCAGCGTAGGAATCTGGGAGTTGGGGAGGAGTGAGGAGTTGGGGAAAGACAGTCCTAACCGTGGAGGGTTCTGGTAAATGATGGGGTGAGGAGGGGCTCTTTGGCTCCCACCAGTCCCCCTGTCTGGTCTA
+
BBBBBFFFBFFFFFGGGGGGGGHGGFGGGGHHGGGFFFHFHHGHGGGHHHGHFHFHHGHHHHHHHHHHHHHGGGGGHHHHHHHHGHHHGHHHGGGGGHHHGHHGGGHHGHHHHHHHHHHHHHHHHGGGGGHHHHHHHHHGEGHHFGGGGGGHHHHHHGHHHHGGGGHHHHHHHHHHHHHHGGGGGGGGEFGGGGFGGGGGGGGGGGFFFFFFFFFFFFFFFFFFFFFFFFFFFFFFFFFFFFFFFFFFFFB
@M05620:37:000000000-D9766:1:1101:14878:9499 1:N:0:14
AGTGCCAGCTCTCAATCGCACAGGGGACCCAGGGCCTGGCCCCTCCATCCAGAAAACCTATGACCTCACCCGCTACCTGGAGCACCAACTCCGCAGCTTGGCTGGGACCTATGTGAGTATCCAGCGTAGGAATCTGGGAGTTGGGGAGGAGTGAGGAGTTGGGGAAAGACAGTCCTAACCGTGGAGGGTTCTGGTAAATGATGGGGTGAGGAGGGGCTCTTTGGCTCCCACCAGTCCCCCTGTCTGGTCTA
+
>11>AF1FAFF31FG3BAFCECFG00EEGE0GG0EAFA/AAAE//BGHFHHDFHHHFGHHHGGDHHH1FHAEEE>EFHHHHHHHH/BGFHHHGGEGGFHHGFHG?/FGE0GDGHHHHHHHHHHHHGFGGGHHHHHHHHHGGHHHGGGGGGGHHHHHHGHHHHGGGGHHHHHHHHHHHHHHGGFGGGGGEFGGGG;FFGGGGGGGGGF@FFFFFF@@@@FFFFFFFFFFFFFFFFFFFFFF@FFFFFFFFFF
@M05620:37:000000000-D9766:1:1101:18239:9508 1:N:0:14
ACCACACCTTCTACAATGAGCTGCGTGTGGCTCCCGAGGAGCACCCCGTGCTGCTGACCGAGGCCCCCCTGAACCCCAAGGCCAACCGCGAGAAGGCCCAGGCGGGTGGCCCGCTACCTCTTCTGGTGGCCGCCTCCCTCCTTCCTGGCCTCCCGCAGCTGCGCCCTTTCTCCCTGGTTCTCTCTTCTGCCGTTTTCCGTAGGACTCTCTTCTCTCTCCTGCGTCTCCTTTGGGACTCTGCCGGTTCTCGA
+
CCCCCCCCFFFFGGGGGGGGGGHHGGGFHGHHHGGGGGGGGHHHHGGGGGGGHHHHHHHGGGGGGGGGGGGHHHHGGGGHGHHHHGGGGGGGGCG0//??///>/<AC@..C:C---;CGH00;9009;..-;@.CAE9FD/;;900/;.0AEE.----/00:;.@-/99BF0;B0.0;0;FFFF00;00:9..;A00.;;990:BFFFF00:BF00;/0099A-DF000;0/....:;00;:A-A.B0.;
@M05620:37:000000000-D9766:1:1101:15985:9519 1:N:0:14
ACCACACCTTCTACAATGAGCTGCGTGTGGCTCCCGAGGAGCACCCCGTGCTGCTGACCGAGGCCCCCCTGAACCCCAAGGCCAACCGCGAGAGGGCCCAGGTGAGTGGCCCGCTACCTCTTCTGGTGGCCGCCTCCCTCCTTCCTGGCCTCCCGGAGCTGCGCCCTTTCTCCCTGGTTCTCTCTTCTGCCGTTTTCCGTAGGACTCTCTTCTCTGACCTGAGTCTCCTTTGGAACTCTGCAGGTTCTAGA
+
BBBABBBBFFFFGGGGGGGGGFGFGEEFHGHHHGGFGGGGGHHHHGGGFEGGHHHHHHHGGGGGGGGGGGGGHGHGGGGHGHHGHGGGGGGCC>?DGGGAHGFH<?GHGGHHGGGGGHHHHHHHHHHHGHHGGGGGHG/CFGGGGGFGGGGGGGGGGGGGGGFFFFFFFFFF/BFFFFFFFFFFFFFFFFFF;AFFFFFFFFBFFEFFFFFFFFFF/BFFF/:BFFFFFFFFFFFFFFFFF/BFFFFFBFB
@M05620:37:000000000-D9766:1:1101:24662:9524 1:N:0:14
ACCACACCTTCTACAATGAGCTGCGTGTGGCTCCCGAGGAGCACCCCGTGCTGCTGACCGAGGCCCCCCTGAACCCCAAGGCCAACCGCGAGAAGATGCCCAGGTGAGTGGCCCCCTACCTCTTCTGGTGGCCGCCTCCCTCCTTCCTGGCCTCCCGGCGCCGCGCCCTTTCTCACTGGTTCTCTCTTCTGCCGCTTTCCGCACGACTCTCTTCTCTGACCTGAGTCTCCTTTGGAACTCTGCAGGTTCTA
+
CCCCDDCBFFFFGGGGGGGGGGHHGEGGHGHHHGGGGGGGGHHHHGGGGGGGHHHHHHHGGGGGGGGGGGGHHHHGGGGHGHHHHGGGGGGGGGHHHHGH2FG/?GFGFGCCFH-><ACHHB1GHH0DGCDGHGGGGGGGHHGGHHHH0;AFF?EGFG-AD--:@=FFABBFFFFFFFFF9BFFFFF0;BFFBD-;DEFFD.:-:.;AFFFFFF0BFFFFFFF/BFFFFEF0::/0:FFFFFEFFEFFFBB
@M05620:37:000000000-D9766:1:1101:24284:9524 1:N:0:14
ACCACACCTTCTACAATGAGCTGCGTGTGGCTCCCGAGGAGCACCCCGTGCTGCTGACCGAGGCCCCCCTGAACCCCAAGGCCAACCGCGAGAAGATGCCCAGGTGAGTGGCCCGCTACCTCTTCTGGTGGCCGCCTCCCTCCTTCCTGGCCTCCCGGAGCTGCGCCCTTTCTCACTGGTTCTCTCTTCTGCCGTTTTCCGTAGGACTCTCTTCTCTGACCTGAGTCTCCTTTGGAACTCTGCAGGTTCTA
+
BBBBBBBBFFFFGGGGGGGGG5FCFE2AAAAFHGGGGGGG2ABGGDG01BBFDGF3FGHA0FEEGAGGGGGFHHHGGGGHGHHHHGGGG//DGGHHFHEH2C?/FGH0?</CC<CDGGGHHHHHHHHHHHGHHGGGGGHGHHGHHGGGGGGGGGGGGDGGGGGEFGFFFFFFFFFFFFFFFFFFFFFFFFFFFFFFFFFFFBFFFFFFFFFFFFFFFFFFFFFFFFFFFFFFFFFFFFFFFFFFFFFFFFF
@M05620:37:000000000-D9766:1:1101:27770:9527 1:N:0:14
AGTGCCAGCTCTCAATCGCACAGGGGACCCAGGGCCTGGCCCCTCCATACAGAAAACCTATGACCTCACCCGCTACCTGGAGCACCAACTCCGCAGCCTGGCTGGGACCTATGTGAGTATCCAGCGTAGGAATCTGGGAGTTGGGGAGGAGTGAGGAGTTGGGGAAAGACAGTCCTAACCGTGGAGGGTTCTGGTAAATGATGGGGTGAGGAGGGGCTCTTTGGCTCCCACCAGTCCCCCTGTCTGGTCTA
+
>11>AFDFAFFFGFGGGAFFGC0G0AAEEEAGG0EEEA/A0AEGEAGH2GHFGFHBGGHHH1DDGGHHEH0EEEEEHHH0FGHGHHFHGFGHG?>EG/GHH0F<//BF/0F1<BDFGGHHHFHHHGECGGHHHHHHHHHFEFGHGGFCGGGHHGHGHC<GHHGGGGHHHHHHHHHHGHCC?FFGFGGG..AFGFFGGGGGGGEGGBB@FFFFFF@??@FFFFFFFFFEEFFAEFFFFFFF@E9FFF/FFFF
@M05620:37:000000000-D9766:1:1101:12676:9536 1:N:0:14
AGTGCCAGCTCTCAATCGCACAGGGGACCCAGGGCCTGGCCCCTCCATCCAGAAAACCTATGACCTCACCCGCTACCTGGAGCACCAACTCCGCAGCTTGGCTGGGACCTATGTGAGTATCCAGCGTAGGAATCTGGGAGTTGGGGAGGAGTGAGGAGTTGGGGAAAGACAGTCCTAACCGTGGAGGGTTCTGGTAAATGATGGGGTGAGGAGGGGCTCTTTGGCTCCCACCAGTCCCCCTGTCTGGTCTA
+
BBCBCFFFCFFFGGGGGGGGGGHHGGGGGGHHGGGGGGHHHHGHGGHHHHHHHHHHHGHHHHHHHHHHHHHGGGGGHHHHHHHHHHHHGHHHGGEGGHHHGHHGGGHHGHHHHHHHHHHHHHHHHGGGGGHHHHHHHHGGGHHHGGGGGGGHHHHHHGHHHHGGGGHHGHHHHHHHHHHHGGFGGGGGEGGGGGFFGGGGGGGGGGFFFFFFFFFFFFFFFFFFFFFFFFFF?AFFFFFFFFFFFFFFBB:
@M05620:37:000000000-D9766:1:1101:23542:9543 1:N:0:14
AGTGCCAGCTCTCAATCGCACAGGGGACCCAGGGCCTGGCCCCTCCATCCAGAAAACCTATGACCTCACCCGCTACCTGGAGCACCAACTCCGCAGCTTGGCTGGGACCTATGTGAAGAACCCACGTTAGAAACTGGGGAGTGGGGGAGCGTGCAGCGTTGGGGGAAAGACAGCCTAAACCGGGGAGGGTCTGGTAAAAGAAGGGGTGGAGGAGGGCTCTTTGGCTCCCCACCGTCCCCCTGTCTGGTCTA
+
BCABBFFFCFFFGGGGGGGGGGHHGGGGGGHHGGGGGGHHHHGHGGHHHHHHGHHHHGHHHHHHHHHHHHHGGGGGHHHHGHHHHHHHGHHHGGGGGHHHGHHGGGHHGHHHHHB33B322?///<?02?2D1111?G?/<C0FHG--<.-....<0-:;:CGG-;9..:;//;CB0CFG/--@--;C-;:/:FB:FF00..:;DF9--.;..;DF9:9/BFFFB00AF./;..;;DFFF;A::0:FBFB0
@M05620:37:000000000-D9766:1:1101:11459:9553 1:N:0:14
ACCACACCTTCTACAATGAGCTGCGTGTGGCTCCCGAGGAGCACCCCGTGCTGCTGACCGAGGCCCCCCTGCACCCCAAGGCCAACCGCGAGAGGGCCCAGGAGTGTGGCCCGCTACCTCTTCTGGGGGCCGCCTCCCTCCTTCCTGGCCTCCCGGCGCCGCGCCCTTTCTCTCTGGTTCTCTCTTCTGCCGTTTTCCGTAGGACTCTCTTCTCTGCCCTGAGTCTCCTTTGGAACTCTGCAGGCTCTAGA
+
CCCCCCCCFFFFGGGGGGGGGGHHGGGEHGHHHGGEGGGGGHHHHG?AEA115AEABF3A0>0EFGG?//?1?BGEE/??///?//?EBDGGBCA<DA//=?/?0?=1/F0F<----<G<0D0=<D/---;--A.;.C//9/00:;0/.;0CA9.@----;@-;--@:FFBF00:B00;FFFFB0B90009;DFB.009:...0;BFF00BFFFB009.0A//BF090B009900;B09:0:;..;./099
@M05620:37:000000000-D9766:1:1101:3416:9555 1:N:0:14
AGTGCCAGCTCTCAATCGCACAGGGGACCCAGGGCCTGGCCCCTCCATCCAGAAAACCTATGACCTCACCCGCTACCTGGAGCACCAACTCCGCAGCTTGGCTGGGACCTATGTGAGTATCCAGCGTAGGAATCTGGGAGTTGGGGAGGAGTGAGGAGTTGGGGAAAGACAGTCCTAACCGTGGAGGGTTCTGGTAAATGATGGGGTGAGGAGGGGCTCTTTGGCTCCCACCAGTCCCCCTGTCTGGTCTA
+
A3AABFFFBFFFGFGGGFGCAEFHFGGFGGGHFEFGGAAGFGGHFGFHHHEHHEHHHGHHHHHHHHHHHHGGGECEGFHHHHHHHHHHGHHHGGGGGHHHGHHFFGHHGHHHHHHHHHHHGHHHHGFGG?HHFHGHHHGFFGHHGGGGGDEHHGHHHGHHHHGGGGHHHHHHGHHHHHHHGEFGGGGG:CFGGGFFGGFGGGGG.ADFFFFFFFFFFFFFFFFFFFFFFFFFFFFFFFFFFFFFFFFFFFF
@M05620:37:000000000-D9766:1:1101:21053:9561 1:N:0:14
ACCACACCTTCTACAATGAGCTGCGTGTGGCTCCCGAGGAGCACCCCGTGCTGCTGACCGAGGCCCCCCTGAACCCCAAGGCCAACCGCGAGAAGATGCCCAGGTGAGTGGCCCGCTACCTCTTCTGGTGGCCGCCTCCCTCCTTCCTGGCCTCCCGGCGCTGCGCCCTTTCTCACTGGTTCTCTCTTCTGCCGTTTTCCGTAGGACTCTCTTCTCTGACCTGAGTCTCCTTTGGAACTCTGCAGGTTCTA
+
BBCBBCDDFFFFGGGGGGGGGGHHGFGEAFHHHFFGGGGFDHHHHGGGAGEGGHGGHHGGGFCGGGGGGGGHFHHGGGGHGHHHHGGGGGGGGGHHHHGHHGCFGHHHHHGGHHGGGGGHHHHHHHHFGHGGHGGGGGHGHHGHHGGGGGGGGGGGDG-;BDFFFFFFFFFFFFBFFFFFFFFFFFFFHHFFFFDFFFFFFF?DFBFFFFFFFFFFFFFFFFF/BFFFFFFBFFFEFFFFFFFFFFFFFFF
@M05620:37:000000000-D9766:1:1101:11828:9565 1:N:0:14
ACCACACCTTCTACAATGAGCTGCGTGTGGCTCCCGAGGAGCACCCCGTGCTGCTGACCGAGGCCCCCCTGAACCCCAAGGCCAACCGCGAGAAGATGCCCAGGTGAGTGGCCCGCTACCTCTTCTGGTGGCCGCCTCCCTCCTTCCTGGCCTCCCGGAGCTGCGCCCTTTCTCACTGGTTCTCTCTTCTGCCGTTTTCCGTAGGACTCTCTTCTCTGACCTGAGTCTCCTTTGGAACTCTGCAGGTTCTA
+
1>>1A11AFFC@33F13F1AGBEBG0E000BGHGEAEAECEH/F//AA/AEFDBGA10GA/>E@/E??EGE0GHHGEGGFFHHHHGGGGGGGC?GHH1?GHHHEGBGHHGGFHHGGGCCHHHHHHHFHHHGHHCCGGCHGHH.CCFFGFEFGGGGGG-9AAGGG@GF@@FFFFFFFFFFFFFFFFFFFFFFFF@FFFFFFFFAAA/FFFFFFFFFFFFBFBFF/-BBFFFFFFF/FFFFFF/BFFFF/;F;
@M05620:37:000000000-D9766:1:1101:10329:9583 1:N:0:14
GAGGCTGCTTTGGAAGAAACTGATAAACCAGTGACACAAGATCGGAAGAACACGGATCTGTACTTTAGTTAGCTTGGAGAATCTGGTACACCTGCCCGCGTTTAAAAAAGAAAAGTAGCTCCCTGCATAGGAGAACATACGCTGATTGATCCCTGACTAGCCCGTCGGTCCTTCCCGTTTTATCTCTCTCGATTCTGGCCTTCAATACATCTTAGTCTTCCTTTTTGCTACTAACAAACCCGGGAGAGCCA
+
AABBABFCFFFFGFGGGGGGG5FDD5544BA5BBAFGH2223B22B2B2ABBA200103DA555DD5555555BD31BFGH3BGGB5D55@B?3F111/>//>?43?F@//0?B3?4B4443/22?233D222/0B222@=?///211=11?F110??1?0>F->.---<-0=0//.../.0000<0:00:;;00;00:.000;0;0:0;90090;;;0;0=;;00-09;9;009:0..9:---9-..../
@M05620:37:000000000-D9766:1:1101:14717:9587 1:N:0:14
ACCACACCTTCTACAATGAGCTGCGTGTGGCTCCCGAGGAGCACCCCGTGCTGCTGACCGAGGCCCCCCTGAACCCCAAGGCCAACCGCGAGAGGGCCCAGGTGAGTGGCCCGCTACCTCTTCTGGTGGCCGCCTCCCTCCTTCCTGGCCTCCCGGAGCTGCGCCCTTTCTCACTGGTTCTCTCTTCTGCCGTTTTCCGTAGGACTCTCTTCTCTGCCCTGAGTCTCCTTTGGAACTCTGCCGGTTCTAGA
+
BBBBBBBBFFFFGGGGGGGGGFHHGEEGHGHHHGGGGGGGGHHHHGGGGGGGHHHHHHHGGGGGGGGGGGGHHHHGGGGHGHHHHGGGGGGGG>CDGGGGHGGC1FGHAFHHGGGGGHHEHHHFHG=GEHHGGGGGHGEHGGGGGGBBFGGGGGGGGGGF/B>FFFFFFFEF/BFFFFFFFFFFFFFFFFFFDFFFFFFFFDA/BBFFFFFFFFFF/FEFF..FFBFFFFFFFF/BFFFFF/@-;AEF/FB
@M05620:37:000000000-D9766:1:1101:15780:9589 1:N:0:14
ACCACACCTTCTACAATGAGCTGCGTGTGGCTCCCGAGGAGCACCCCGTGCTGCTGACCGAGGCCCCCCTGAACCCCAAGGCCAACCGCGAGACGGCCCAGGTGTGTGGCCCGCTACCTCTTCTGGTGGCCGCCTCCCTCCTTCCTGGCCTCCCGGAGCTGCGCCCTTTCTCCCTGGTTCTCTCTTCTGCCGTTTTCCGTAGGACTCTCTTCTCTGCCCTGCGTCTCCTTTGGACCCCTGCCGGTTCTCGA
+
BBBCBBCCFFFFGGGGGGGGGGHHGFGA4EHHHGGGFGGC?HHHHGGG1EFGFGFHHHGGGGGGGGGGGEAHHHHGGEGHGHHHHGGGGGCGG??DC/>AGEGH1?FFA.GECGC?CHHHGFHHGHHHDFHCCGGEEGFFGGGGGGBBFGGGGGGA??CFFBFFFFFFFFFFBFFFFBBFFFFFFFFFFEFFADFEBFFF?D.BFBFFFFFFFFFFFFFFAA=FBFFFFFF/B;/9.;AAE.@DDFEB/.;
@M05620:37:000000000-D9766:1:1101:10715:9610 1:N:0:14
AGTGCCAGCTCTCAATCGCACAGGGGACCCAGGGCCTGGCCCCTCCATCCAGAAAACCTATGACCTCACCCGCTACCTGGAGCACCAACTCCGCAGCTTGGCTGGGACCTATGTGAGTATCCAGCGTAGGAATCTGGGAGTTGGGGAGGAGTGAGGAGTTGGGGAAAGACAGTCCTAACCGTGGAGGGCTCTGGTAAATGATGGGGTGAGGAGGGGCTCTTTGGCTCCCACCAGTCCCCCTGTCTGGTCTA
+
AB>AAFFCAFFFGGGGGGG2E?GHGGAEEEHHCEFEEGHHFHGFGGHFFFHHHHHHHGH3GHHHHHHGHFFEG/EFHHHHCGHHFHF1EGDGEEGEGGEGFCGGGGHFGHHHHHHHHFHHHHHHHGCDBDFHHHGHGGHFGGFFG@F?DGCCGFGHHG<CD/C@EGGFHHFFHHFFGGHHGCCBAEGG.;AFFG;BFBCFFGGGGGDFFFFFF?>9B@.BFFFFFFFFFFFFFFFFFFFDFFFFFBFFFFB
@M05620:37:000000000-D9766:1:1101:26258:9617 1:N:0:14
ACCACACCTTCTACAATGAGCTGCGTGTGGCTCCCGAGGAGCACCCCGTGCTGCTGACCGAGGCCCCCCTGAACCCCAAGGCCAACCGCGAGAGGGCCCAGGTGCGTGGCCCGCTACCTCTTCTGGCGGACGCCTCCCTCCTTCCTGGCCTCCCGGAGCTGCGCCCTTTCTCACTGGTTCTCTCTTCTGCCGTTTTCCGTAGGACTCTCTTCTCTGCCCTGCGTCTCCTTTGGAACTCTGCAGGTTCTAGA
+
AAAAAAAAFFFFGGGGFGGBG1FFEEAFGFHH1FGGCGG?EHCHHGGGEGGGDGHCHHHGGG?EGCGGGGGFHFGGGGGH/EHHHGE/CBC/B////?<<GFGB1>F/<>0<CGGGCFDHGFFHH00-A-;@@?AFGGGGGGGGGGBB?CFFGFF@-@@-;9-;B@@FFFFF/;FF-BFFFFFFFFFBFFB@A-F?FFFF?-AFF/;/BBBFFFFE/;-B--;9;A-/FF9B/BBFFB9BB/9AAFFFFEF
@M05620:37:000000000-D9766:1:1101:12459:9624 1:N:0:14
ACCACACCTTCTACAATGAGCTGCGTGTGGCTCCCGAGGAGCACCCCGTGCTGCTGACCGAGGCCCCCCTGAACCCCAAGGCCAACCGCGAGAAGATGCCCAGGTGAGTGGCCCGCTACCTCTTCTGGTGGCCGCCTCCCTCCTTCCTGGCCTCCCGGCGCTGCGCCCTTTCTCACTGGTTCTCTCTTCTGCCGTTTTCCGTAGGACTCTCTTCTCTGACCTGAGTCTCCTTTGGAACTCTGCAGGTTCTA
+
BBBBBBBBFFFFGGGGFGGGGFHHGGGECEHHHGGFGGGGGHHHHGGGFEGGGHGHHHHGGGGGGGGGGGGGHHHGGGGHGHHHHGGGGGDGGGHGDGHHHHHGHHHHHHGGHHGGGGGHHHHHHHHGHHGHHGGGGGHGHHGHHGGGGGGGGGGGGG-ADFFFFFFFFFFFFFFFFFFFFFFFFFFFFFFFFFFFFFFFFFFFFFFFFFFFFFFFFFFFFFFFFFFFFFFFFFFFFFFFFFFFFFFFFFB
@M05620:37:000000000-D9766:1:1101:7111:9631 1:N:0:14
ACCACACCTTCTACAATGAGCTGCGTGTGGCTCCCGAGGAGCACCCCGTGCTGCTGACCGAGGCCCCCCTGAACCCCAAGGCCAACCGCGAGAAGATGCCCAGGTGAGTGGCCCGCTACCTCTTCTGGTGGCCGCCTCCCTCCTTCCTGGCCTCCCGGAGCTGCGCCCTTTCTCACTGGTTCTCTCTTCTGCCGTTTTCCGTAGGACTCTCTTCTCTGACCTGAGTCTCCTTTGGAACTCTGCAGGTTCTA
+
CCCCCCCCFFFFGGGGGGGGGGHHGFGBCEHHHGGGGGGGGHHHHGGGEGGGHHGHHHHEGFGGGGGGGGGHHHHGGGGHGHHHHGGGGGGGGGHGHHHHHHHGHHHHHHGGHHGGGGGHHHHHHHHHHFGHHGGGGGHGHHGHHGGGGGG.CFGGGG-ADGGGGGFFFFFFFFFFFFFFFFFFFFFFFFFFFFFFFFFFFFFFFFFFFFFFFFFFFFFFFFFFFFFFFFFFFFFFFFFFFFFFFFFFFFB
@M05620:37:000000000-D9766:1:1101:12643:9632 1:N:0:14
AGTGCCAGCTCTCAATCGCACAGGGGACCCAGGGCCTGGCCCCTCCATCCAGAAAACCTATGACCTCACCCGCTACCTGGAGCACCAACTCCGCAGCTTGGCTGGGACCTATGTGAGTATCCAGCGTAGGAATCTGGGAGTTGGGGAGGAGTGAGGAGTTGGGGAAAGACAGTCCTAACCGTGGAGGGTTCTGGTAAATGATGGGGTGAGGAGGGGCTCTTTGGCTCCCACCAGTCCCCCTGTCTGGTCTA
+
ABABBFFFCFFFGGGGGGGGGGHHGGGGGGHHGGGGGGHHHHGHGGHHHHHHHHHHHGHHHHHHHHHHHHHGGEFGHHHHFHHHHHFGFHHHGGGGGHHHGHHGGGHHGHHHHHHHHHHHHHHHHGGGGGHHHHHHHHHGGHHHGGGGGGEHHHHHHGHHHHGGGGHHGHHHHHHHHHHHGGGGGGGGFGGGGGFGGGGGGGGGGGFFFFFFFFFFFFFFFFFFFFFFFFFFFFFFFFFFFFFFFFFFFFB
@M05620:37:000000000-D9766:1:1101:13165:9633 1:N:0:14
ACCACACCTTCTACAATGAGCTGCGTGTGGCTCCCGAGGAGCACCCCGTGCTGCTGACCGAGGCCCCCCTGAACCCCAAGGCCAACCGCGAGAAGATGCCCAGGTGAGTGGCCCGCTACCTCTTCTGGTGGCCGCCTCCCTCCTTCCTGGCCTCCCGGAGCTGCGCCCTTTCTCACTGGTTCTCTCTTCTGCCGTTTTCCGTAGGACTCTCTTCTCTGACCTGAGTCTCCTTTGGAACTCTGCAGGTTCTA
+
CCCCCBBCFFFFGGGGGGGGGGHHGEGFHGHHHGGGGGEGGHHHHGGGGGGGHHHHHHHGGGGGGGGGGGGHHHHGGGGHGHHHHGGGGGGGGGHHHHHHHHHGFHHFHHGGHHGGGGGHHHHHHHHHHEGHFGGGGGHGHHGHHGGGFFFGGGGGFC-A@GGGGGFFFFFFFFFFFFFFFFFFFFFFFFFFFFFFFFFFFFF?.9FFFFFFFFFFFFFFFFFFFFFFFFFFFFFFFFFFFFFFFFFFFB;
@M05620:37:000000000-D9766:1:1101:6204:9633 1:N:0:14
ACCACACCTTCTACAATGAGCTGCGTGTGGCTCCCGAGGAGCACCCCGTGCTGCTGACCGAGGCCCCCCTGAACCCCAAGGCCAACCGCGAGAGGGCCCAGGTGAGTGGCCCGCTACCTCTTCTGGTGGCCGCCTCCCTCCTTCATGGCCTCCCGGAGCTGCGCCCTTTCTCCCTGGTTCTCTCTTCTGCCGTTTTCCGTAGGACTCTCTTCTCTGCCCTGCGTCTCCTTTGGACCTCTGCAGGTTCTCGA
+
AAA1AAA1CFFFGGGG3GA1B1FGGAABA0FGABBA0EEGGHHHHGGEEEEGHHHFHHHE/EGGG>EGGGGCGCGGGGCH//GHHG//BC//>//???>CHGFG?FGHEFHHCGGGCCGHHHHHHFG<C<<ACGGGHGBGGGGG0;0;CFGGGGGG-AAGGG?@F@@FBBFFBFFFFFFFFFFFFFFFFFF@;BFFFFFF?FBF9BFFFFFFFFFFFFEFFA?F@FFFF9BFB;99;FFFF/;F;B;;/E9
@M05620:37:000000000-D9766:1:1101:24113:9638 1:N:0:14
[truncated: 2,700,854 more chars]
