# Supplementary material for: Fast but not furious: a streamlined selection method for genome-edited cells
Source: Life Sci Alliance. 2021 Apr 26;4(6):e202101051. doi: 10.26508/lsa.202101051 (PMC8127327; doi:10.26508/lsa.202101051)
Supplement: Supplementary file 1 [file LSA-2021-01051_Supplemental_Data_1.zip › SANGER and Deep Sequencing/ACTB/15_S15_L001_R1_001.fastq]

@M05620:37:000000000-D9766:1:1101:16122:1836 1:N:0:15
GAGGCTGCTTTGGAAGAAACTCATAGATTACTGCAACAGTTCCCCCTGGACCTGGAAAAGTTTCTTGCCTGGCTTCCTTTAGCTTCCTCTCCTCCTCATATCCTTCCTTATATTCTCCTATGGCATCATCTCCCTGATGCCTCCCTGGCACTTACCTAACTCCTTTCCGCTTTACCACTCTTTTTGCTCTATTTTCTCTATTCTTCTTTTTTTTCCTTTTTCTTCTCTCTCCTGTTTCTTCCTTTTTCCTT
+
3>AAAAFBFFFFGGGGGGGGGGHHHHFHHBGGHGFBFAGGHHHFHGGGE2FAGB2FB32AFHGHFG5FFH31F2BAE555555555B555BB52322B@44444@333444444@4@@33@B313@?3444333232344343//23/02322?B23322332B3322///?C22211?0?111?/1?11111=1111111<1<11111>0---:00:0:0/0:0000000/0/0;000000;0000/000
@M05620:37:000000000-D9766:1:1101:18361:1930 1:N:0:15
AGTGCCAGCTCTCAATCGCACAGGGGACCCAGGGCCTGGCCCCTCCATCCAGAAAACCTATGACCTCCCCCGCTCCCTGGAGCACCAACTCCGCAGCTTGGCTGTGACCTATGTGAGTATCCAGCGTATGACTCTGGGCGTTGGGGATGAGTGCGGAGTTGGGGAAAGACAGTCCTAACCTTGGAGGGTTCTGGTAATTGATGGGGTGAGGAGGGGCTCTTTGGCTCCCCCCAGTCCCCCTGTCTGTTCTT
+
1A>AAFB11FFFG1FGGG1CEEGGFGEEEFCFC0AE/BGHFHGHGGF1GFFEB0FGGEFBGF2DFAF/B//>F>/BFEB/00B/BG0??CGF/E>//BB0/0B/002>1B1B<B221B2BB>210/?//021???110//>@-0--.../0=00<--::CF/-:....:://;FFF00/.090/0/.-;;;C00C000;00;//9-;--99/-:---@EFFF//9BB-;-99--:;B/-A@EFFF//;BF/
@M05620:37:000000000-D9766:1:1101:19370:1978 1:N:0:15
ACCACACCTTCTACAATGAGCTGCGTGTGGCTCCCGAGGAGCACCCCGTGCTGCTGACCGAGGCCCCCCTGAACCCCAAGGCCAACCGCGCCCCAGGTGCGCGTTTCGCTTCCTCTTCTTTTTGCCGCCTTCCTCCTTCCTTGCTTCCCGGCCCTCCGCCCTTTCTCCCTGGTTCTCTCTTCTGCCGTTTTTCGTAGTTCTCTTTTCTCTGACCTGCGTTTCTTTTGGTACTCTGCAGTTTCTTGTTCGTT
+
3ABBBBBA4CFFGGFGGGAGGGHHGGGAAAGFGFFF?FEEDHHHHGGGGGGGGHFHHHFEEGGGGEEEGGGFHCFEE////?F//?E/@<///@/</1<1////<<<..>..<><=<0=000<-00---;.:::C/:;::C00:0;0//.---99.9...-9CBBFE/FBB.;BFFBB/9B/9///9AABE./-;.../://B/;B/;/F////9.9-;.-99B99/-.////B///:B;//;//9;/..:
@M05620:37:000000000-D9766:1:1101:19360:1993 1:N:0:15
ACCACACCTTCTACAATGAGCTGCGTGTGGCTCCCGAGGAGCACCCCGTGCTGCTGACCGAGGCCCCCCTGAACCCCAAGGCCCACCGCGCCCCGCTCTCTCTTTTCGCTTCCTCTTCTTTTTGCCTCGTTCCTCCTTCCTTCCCTCCCGGTTCTCCGCCCTTTCTCCCTTTTTCTCTCTTCTCCCGTTTTCCCTTTTTCTCTCTTCTCTGCCTTGCTTCTCTTTTTCCCCTCTGCAGTTTTTAGTTTTTT
+
3>ABBBCCFFFFGGGGGGGGGGHHGGGGHGGGHGGGGGGCEGHHHGGGFGGGFHHHHHHG?E0>F>EEEGAB3B?EE/////?//?E/<//<>//////111111<1</<..>F<1<1>F11>-0<00.<.<<<DB/CCG:C0C/0:...:-..000...:-;FBFFFFG00BFF0BC/9B/;///.;;BE/B/9/://;//B/BF/:/B//////:/:/;B/;/9////9:.;//;9;;//9.//;//.-
@M05620:37:000000000-D9766:1:1101:17141:2014 1:N:0:15
ACCACACCTTCTACAATGAGCTGCGTGTGGCTCCCGAGGAGCACCCCGTGCTGCTGACCGAGGCCCCCCTGAACCCCAAGGCCTACCGCGAGAAGATGACCGGTTCGTGGCCCGCTCCCTCTTCTGGTGGCCGCCTCCCTCCTTTCTGGCCTCCCGGCGCTGAGCCCTTTCTCCCTGGTTCTCTCTTTTGCCGTTTTCCGTAGGGCTCTCTTCTCTGACCTGCGTCTCCTTTGGCACTCTGCCGGTTTTAT
+
>A>AAA1>BFBBBGG1BBAB11B1ABEBBAFGEBAB0AE?EHHHHGAE//BAG1AFG00EEGGG/>/EEGGFH1/?EEAGGCG10BGGGG/</?<FFF1?1<?A///?</<CF-<@-<<FCHGDF00D/CCG?CCG?.CFG?BF009009.9.CF.@-?@=;9-9FEFFFF/B/BF/-:B/:9BBFF/B/B/-9BFFBF-:-----;9/9BFFF/BF/;:B-----:;9/;F//9//-/9///;--;-9//
@M05620:37:000000000-D9766:1:1101:13443:2077 1:N:0:15
GCGGCTGCTTTGGAAGAAACTCATAGATTACTGCAACAGTACCCCCTGAACCTGTAACCGTTTCTTGCCTGGCATCCTAAAGGAGACTCACCGGAAGGAACGGCTCCTCGACGCCTCCACTGGCGTAAAAGAGCTGCTGCCCCCATGGCACGTACGTCCGGCATTTCCGCTTTCTCACTCTTGTGGCTCCCCTTGAACACTTCTCAGCATTTGTCCTTGTCCATGACAAGCCAGGGACACCCGATCGGCAG
+
AAAAB>AAFFBDGGGE4BBFBBBDABF665BFFG33BBB55ADFCEAA2ABA2B5D55BE1FBBDF55FFHHHGB3BFF5BGFCB1BG3BBGF//E1?FG1EG/>??F0??EEG/BEF0G110?/?/</2@?GH1F1111?FFG>>0FGGHGF<.<C.<<A<-=CGH0?:EGG00;CGGBBFGFBE?F099;FFGGGG0/CFFG9CFGGGGFFFBF/9B:B99;//99BAEFFF?FEEEF.?BBB--.;B;
@M05620:37:000000000-D9766:1:1101:12651:2104 1:N:0:15
ACCACACCTTCTACAATGCGCTGCGTGTGGCTCCCGAGGAGCACCCCGTGCTGCTGACCGAGGCCCCCCTGAACCCCAAGGCCAACCGCGCGAAGATGCCCAGGTGAGTGGCCCGCTACCTCTTCTGGTGGCCGCCTCCCTCCTTCCTGGCCTCCCGGCGCTGCGCCCTTTCTCACTGGTTCTCTCTTCTGCCGTTTTCCGTAGGACTCTCTTCTCTGACCTGAGTCTCCTTTGGAACTCTGCAGGTTCTA
+
AAAAAAA1BBFFGGGGBG1AE0AAFAA0AAFF10B//EEEGHHHHGG/EEGGFHHHHHH>/E?EGAEGGGG0G1FFGG/F</GGGF?/BC</<<</<11<CGHA<FHHHHAEGH?CGCGHHHHFHHGBHH?.CCCGGAEEGGBGEFGFFBAFFAEEA--9;?@F?@F?-BFFFFFFFFFFFFFFFFFFBFFFF@AFFFFFFFF?B/BFFBFFBFB;BFBBFFB:BFF/;BFFFF/9BFFFFFFFBF-BFF/
@M05620:37:000000000-D9766:1:1101:19229:2108 1:N:0:15
ACCACACCTTCTACAATGAGCTGCGTGTGGCTCCCGAGGAGCACCCCGTGCTGCTGACCGAGGCCCCCCTGAACCCCAAGGCCAACCGCGAGAAGATGCCCAGGTGAGTGGCCCGCTACCTCTTCTGGTGGCCGCCTCCCTCCTTCCTGGCCTCCCGGCGCTGCGCCCTTTCTCACTGGTTCTCTCTTCTGCCGTTTTCCGTAGGACTCTCTTCTCTGACCTGAGTCTCCTTTGGCCCTGCCGGTTCTCGA
+
ABBBBBBACFFFGGGGGG5FGGHHGEGA4EGGHFFE?EEF?HHHHGGGDEEGFHFHHHGAEECGGGGGGGGHHHHGGGGHGHHFHGGGGG/BDGHEFHHGHHHGHFHHHHGGHHGGGGGHHHHHHHHHHHGHHGGGGGHGHHGHHGGGEFFGGGGGGG;BDFAFFFFFFFFFFFFFFFFFFFFFFFFFFFFFFFFFFFFFFFFFFEFFFFFFFFFFFF9FFFF;:FFBFFFFFFFF/;A.E;@FDF.;9A/
@M05620:37:000000000-D9766:1:1101:16787:2109 1:N:0:15
ACCACACTATCTACAATGCGCTGCGTGCGGCTCTCGAGGAGCACCCCTTGCTGCTGACCAAGGCCCCCCTGAACCCCAAGGCCAACCGCGCGAAGATGACCCGTGGGTGGCCCGGTCTCTCTTTTGGTGGGCGCCTCTCTCCTTTTTGGCCTCCCGGGGATGTGCCCTTTTTCCCTCGGTTTCTCTTTTGCCGTTTTTCGCTGGGGTCTCTTTTTTGTCCTGTGCTTCCCTTTGGACCCTGTCGGTTTTCT
+
AAABAAB44BBDGD5FEABAECGDGBEAAAA2B3BB31AA1BCBFEEBABFGFHGHFHB3BBFGHEEFE/1B@FFEEEEGFHFGHGGE>E/><CD/?FBGG0<<?></<@0<>--<-<=<GGH0GG-;:.-::C-99;;9B/09000--/009;99-;;-;::FFFFFFF/B99//.-.;;;BFBFFBB///99AFF./9..A-9;:;FFF//B/;9.;/99/;//;B/;/:/9://.;9B//.9-;.999
@M05620:37:000000000-D9766:1:1101:16794:2127 1:N:0:15
ACCACACCTTCTACAATGAGCTGCGTGTGGCTCCCGAGGAGCACCCCGTGCTGCTGACCGAGGCCCCCCTGAACCCCAAGGCCAACCGCGAGAAGATGACCGGTGAGTGGCCCGCTCCCTCTTCTGGTGGCCGCCTCCCTCCTTTCTGGCCTCCCGGCGCTGCGCCCTTTCTCCCTGGTTCTCTCTTCTGCCGTTTTCCGTAGGGCTCTCTTCTCTGCCCTGTGTCTCCCTTGGCACCCTGCCGGTTCTAG
+
BBBBBBB3BCFFGGGGGG5BGGHHGGGA4BGGGAFE2EFGDHHHHGGAEEFGFHHHHHGA>@?EGGGGGEEHHHHGGGGHGHHHHGGGGG<BFGHBGGHHE?C<C/???FGHHG@DC<CGHHHHHHHDGDFHGGGGGHGGGDFG0;;;FGAFGGGGG-;-;D.9@DFFFFFFFBFFFFFF;;FFFFF/;BFFFDDFFFFFF.DF.9;EFFFFFF9FF/;EFF:::9;FF/;BFF/;B99;B..;BDFA9;9
@M05620:37:000000000-D9766:1:1101:12682:2129 1:N:0:15
ACCACACCTTCTACAATGAGCTGCGTGTGGCTCCCGAGGAGCACCCCGTGCTGCTGACCGAGGCCCCCCTGAACCCCAAGGCCAACCGCGAGAAGATGCCCAGGTGAGTGGCCCGCTACCTCTTCTGGTGGCCGCCTCCCTCCTTCCTGGCCTCCCGGGGCTGCGCCCTTTCTCACTGGTTCTCTCTTCTGCCGTTTTCCGTAGGACTCTCTTCTCTGACCTGAGTCCCCTTTGGAACTCTGCAGGTTCTA
+
CCCCCCCAFFFFGGGGGG5FGGHHGGGBAEHHHBFE?FGCEHHHHGGGGGGGFHHHHHG0EECEGGGGGGGHHHHGGGGHGHHHHGGGGG/BCGHFHEEHHGHGFHGGHFGFHHGGGCGHHHHHHHHHHFFHHGGGGDHGHHGHHFGGFGFGGGGGGG-:@DFFFFFFFFFFFFFFFFFFFFFFFFFF;:BBFFDFFFFFFFFFFBFFFFFFFFF;BF9FFFF/;BB/:AFFFFFFFFFFFFFFFFFFFF/
@M05620:37:000000000-D9766:1:1101:13862:2151 1:N:0:15
ACCACACCTTCTACAATGCGCTGCGTGTGGCTCCCGAGGAGCACCCCGTGCTGCTGACCGAGGCCCCCCTGAACCCCAAGGCCAACCGCGAGAAGATGCCCAGGTGAGTGGCCCGCTACCTCTTCTGGTGGCCGCCTCCCTCCTTCCTGGCCTCCCGGGGCTGCGCCCTTTCTCACTGGTTCTCTCTTCTGCCGTATTCCGTAGGACTCTCTTCTCTGACCTGAGTCTCCTTTGGAACTCTGCAGGTTCTA
+
BBBBBBB3BCCFGGGGFG4AEAGGGEEA2AGGGBFA2EECDHHHHGGEFEGGFHHHHHHFEECEGGGGGEFHHHHGGGGHGHHHHGFBCC/>CFHEGFHHHHHG1FDGGHGGHFGGGCGHHHHHHHHH=GGFGGGGGGEFGGFGGGGGGG.FFGGGGG-;@@FFBBFBBFFFFFEFFFFBFFFFFFFFFFFFFBAAFFFFFFFFFFFFFFFFFFFFFFFFFFF/;;F/BFFFFFFFFFFFFFFFFF.BFFB
@M05620:37:000000000-D9766:1:1101:12628:2169 1:N:0:15
GAGGCTGCTTTGGAAGAACCTCATTCAGAACTGCACTAGCTCCCCCTTGACTCGTAAGCGTTTCTTTCCTGGCATACTAAAGGAGACTCACCGGAAGGAACGGGTCCTCGACGCATCCACTTTCGTTAAAGAGCTGCTTCCCCCTTGGCACGTACGTACGGCGTTTCCGCTTTCTCACTCTTGTGGCTACCCTTGAACCCTTCTCAGCATTTGTTGTTGTCCTTGTCCAGCCAGGGACACCTGATCGGCAG
+
AAAAAAF>BDDFGGGGGGGGGG1A333DADFGFB1F11102DBE0//00BF11BBB001//B/1DA12BD1FHB11BFGDGGBC>//BB1BBB>@/?EFFFEE/>/?>>?EE/</?>0BBG11>?F0?/2>@FHGHH11@??GC/?0?0??EHFHC01<>=-<==:GGCGGGGECGHHHHGGGGGGEF09;.CFGGGF.AFF;B00;CFGGGGF;-;;A-:B/;:/;//:FFFFFBEAAFE/;;F/;-@@-
@M05620:37:000000000-D9766:1:1101:16743:2173 1:N:0:15
GAGACTGCTTTGGCAGAAAGTGATATCTTACTCCAACAGTTCCCCCTGGACCTGGGAAAGATTCTAGCCTGACATACTAAGGGAGACTCAAGGGAAGCACCGGGTACGCGACGCCTCCACTTTCGTAAGCGAGCAGAACCCCCCATCGACCGTCCGGAAGGAATTTCCGCTTTCTCACTCTTGTGGCTCCCCTTGAACCCGTCTCAGCATTTGACCTTGTCCATGCCCCGCCAGGGACACACGATGAACGA
+
>>33>BBCB@BFGFF22BB4B5DADB5DD5DD5B44BAFFGFDGHGGGH2BFFBG2BBGGB3DFF5DDFHH2B3DGH5GB3311B1?EF3333B1B11B2?/>/?/B/?>></@/0?/BGF1@><F0<01><></0?00/.<><-</./-<-.;:--.::?F/09;C0..C9CF0;;000=0CBFB.999...AFB/:.A-;.9.////;FFF/99///;99////;/99B--@AAE..99.;-:.//9..
@M05620:37:000000000-D9766:1:1101:20083:2257 1:N:0:15
ACCACACCTTCTACAATGAGCTGCGTGTGGCTCCCGAGGAGCACCCCGTGCTGCTGACCGAGGCCCCCCTGAACCCCAAGGCCAACCGCGAGAAGATGCCCAGGTGAGTGGCCCGCTACCTCTTCTGGTGGCCGCCTCCCTCCTTCCTGGCCTCCCGGCGCTGCGCCCTTTCTCACTGGTTCTCTCTTCTGCCGTTTTCCGTAGGACTCTCTTCTCTGACCTGAGTCTCCTTTGGAACTCTGCAGGTTCTA
+
BCCCBBBBFFFFGGGGGGGGGGHHGGGBEEHHHGGGGGGGGGHHHGGGGGGGHHHHHHHGGGGGGGGGGGGHHHHGGGGHGHHHHGGGGGCGFGHHHHHHHHHGGHHFGHGFHHGCCCGHHHHHHHHHGHGHHGGGGGHGHGGFHGGGFGFGGGGGGG--A@FFFFFFFFFFFFEFFFFFFFFFFFFFFFFFFFFFFFFFFFFFFFFFFFFFFFFFFFBFFFF;/BF0:FFFFFFFFFFFFBFFFFFFFF9
@M05620:37:000000000-D9766:1:1101:20270:2302 1:N:0:15
ACCACACCTTCTACAATGAGCTGCGTGTGGCTCCCGAGGCGCACCCCGTGCTGCTGACCGAGGCCCCCCTGGCCCCCAGGGCCACCCGCGAGGAGGTTCCCAGGGGAGTGGCCCGCTACCTCTTCGGGGGGCCGCCTCCCTCCTTCCGGGCCTCCGGGAGCTGCGCCCTTTCTCACTGGTTCTCTCGTCTGCCGTTTTCCGTAGGACTCTCTTCTCTGACCTGAGTCTCCTTTGGAACTCTGCAGGGTCTA
+
AAAAA1A>BFFFBBGFEFD1B1G1EA000AA0A0FE0AF/AA/AEFCA/B>/1111DF0//>/>F/>>E>>/0</>E//?</?A/F//>///////.011111>.<E<<.....;:-:-:GG00<...-=---9------;9--///-;-------9;----;/-9A--99/;F/99/9/////;/--;A-//;A-/99/-B-;B////9////////9/9BF/-;F/F/9/9B//9B/BFF///;-9BFB
@M05620:37:000000000-D9766:1:1101:11606:2323 1:N:0:15
AGTGCCAGCTCTCAATCGCACAGGGGACCCAGGGCCTGGCCCCTCCATCCAGAAAACCTATGACCTCACCCGCTACCTGGAGCACCAACTCCGCAGCTTGGCTGGGACCTATGTGAGTATCCAGCGTAGGAATCTGGGAGTTGGGGAGGAGTGAGGAGTTGGGGAAAGACAGTCCTAACCGTGGAGGGTTCTGGTAAATGATGGGGTGAGGAGGGGCTCTTTGGCTCCCACCAGTCCCCCTGTCTGGTCTA
+
CCCCCFFFCFFFGGGGGGGGGGHGGGGGGGHHGGGGGGHHHHGHGGHHHHHHGHHHHGHHHHHHHHHHHHHGGGGGHHHHHHHHHHHHGHHHGGGGGGHHGGHGGGHHGHHHHHGHHHHHHHHHHGGGGGHHHHHHHHGGEHHHGGGGGGGHHHHGHGHHHHGGGGHHHHHHHHFHHHHHGGGGGEGGCFFGGGGGGGGGGGGGGGFFFFFFFFFFFFFFFFFFFFFFFFFFFFFFFFFFFFFFFFFFFF9
@M05620:37:000000000-D9766:1:1101:10358:2416 1:N:0:15
ACCACACTTTCTACAATGCGCTGCGTGCGGCTCCCGAGGAGCACCCCTTGCTGCTGACCGAGGCCCCCCTGAACCCCAAGGCCAACCGCGCGAAGATGAACCAAGGTGCGTGGCGCGATCCCTCTTCTGGTGGCCGCCTCCCTCTTTCCTGGCCTCCCGGCGGTGCGCCCTTTCTCACTGGTTCTCTTTTCTGCTGTTTTCCGTGGGACTCTCTTCTCTGCCGTGCGCCTCCTTTGGAACTCTGCGGGTTC
+
BBBBBAB4BBBDGGFGGG4AFGGGGEFB2AAAB2BB1EAE?GDFGGG1ABBGBHHHGHH>>/?>FGGGGFEGFGHGGGGHGHHHHGGGFG/BBFG??GHHHH<.>>FF>A.CFG-<A-;CEHHHHH0<GHCCFFGGAFGGGFFG/=CF;;;CFGGGF.;@DF-;@FFFFCFFFFFFFFFFFFFFFFF/;BFFFF/;;FFFF/;B.;>.;AFFFFF9;/;BBF-:;9;-9.;9BFFFEF/BF/9;B-;@@F.
@M05620:37:000000000-D9766:1:1101:10372:2427 1:N:0:15
ACCACACCTTCTACAATGAGCTGCGTGTGGCTCCCGAGGAGCACCCCGTGCTGCTGACCGAGGCCCCCCTGAACCCCAAGGCCAACCGCGAGAAGATGAACCCGGGTGGGGGCCCCTCTACCTCTTCGGGGGGCCCCCTCCCTCTTCCCGGGCCTCCCGGCGCTGCCCCTTTTCTCTCGGTTTCTCTTTTCTCCGTTTTTCCTGGGAACTCTCTTCTCTCCCTGGCTTCCCTTTGGAAACTCTTCGGTTTT
+
BBBBBBBAFFFFGGGGGGAGGGHHGEEA4EHHGFFE?FGGDHHHHGGGFEFFFHHFHHHEEGCGGDGGGGGGHHHGGGDHECHHHGEEGG/>BGHBFHB2G<//<</>-----<-:..:00;:0:;0...-;--9-99-A?9.:.9//..;-9;.;9.;9@---9..:..:B/9/;//....9/;9//B/////..;B..////9.././/9/;BB9/B//:./.9..9/./;:////999//9/..:9..
@M05620:37:000000000-D9766:1:1101:18186:2451 1:N:0:15
AGTGCCAGCTCTCAATCGCACAGGGGACCCAGGGCCTGGCCCCTCCATCCAGAAAACCTATGACCTCACCCGCTACCTGGAGCACCAACTCCGCAGCTTGGCTGGGACCTATGTGAGTATCCAGCGTAGGAATCTGGGAGTTGGGGAGGAGTGAGGAGTTGGGGAAAGACAGTCCTAACCGTGGAGGGTTCTGGTAAATGATGGGGTGAGGAGGGGCTCTTTGGCTCCCACCAGTCCCCCTGTCTGGTCTA
+
11>AABDFAFF@AGGGGGGGGGGHGAEEGGFHGGEEGFEH0GE//B0DDGGGG0EGF/FGHHGHHHHBHHHGGGGGHHHHHHHGHHHHGHHGGGGGGHHHGHHGGGHHGHHHHHHHHHHHHHHHHGEGGGHHHHHHHHHGEHHHGGGGGGGGHHHHHGHHGHGGGGHHHHHHHHHHHHHHGFEGGGGG=FFFGGFGGGGGGGGGGGF@FFFFFF@@@@FFFFFFFFFFFFFFFFFFFFFF@FFFFFFFFFF
@M05620:37:000000000-D9766:1:1101:10675:2456 1:N:0:15
ACCACACCTTCTACAATGAGCTGCGTGTGGCTCCCGAGGAGCCCCCCGTGCTGCTGACCGAGGCCCCCCTGCACCCCAAGGCCAACCGCGAGAAGCTGAACCCAGGTGAGTGGCCCGCTACCTCTTCTGGTGGCCGCCTCCCTCCTTCCTGGCCTCCCGGCGCTGCGCCCTTTCTCACTGGTTCTCTCTTCTGCCGTTTTCCGTACGACTCTCTTCTCTGACCTGCGTCTCCTTTGGAACTCTGCAGGTTC
+
1>>AA1AACFFFDGGAGGEFGGHHCFEGEEGHFFFEAEGAEH/FEGGEBEGF@GHHHHHG>>>EFGGGGGG/0BGEGGAEEEGG/FGGGGGC<?F1F11?GGCF<<<1<GHHGGGHCCCCCHHGFCGHGBGFEFG@CGGAGGGGEFFGFB9FGGGGGG.-@@@@>F@@F@@FFFFFFFFFBBFFFFFF/FFFFFF=BFFEFF-;A--;BBBFFFFFBFFBBFFB--@A@FFFFFF///9BFFF/F/;AFF/
@M05620:37:000000000-D9766:1:1101:13229:2482 1:N:0:15
ACCACACCTTCTACAATGAGCTGCGTGTGGCTCCCGAGGAGCACCCCGTGCTGCTGACCGAGGCCCCCCTGAACCCCAAGGCCAACCGCGAGAAGATGCCCAGGTGAGTGGCCCGCTACCTCTTCTGGTGGCCGCCTCCCTCCTTCCTGGCCTCCCGGAGCTGCGCCCTTTCTCACTGGTTCTCTCTTCTGCCGTTTTCCGTAGGACTCTCTTCTCTGACCTGAGTCTCCTTTGGAACTCTGCAGGTTCTA
+
BBBBBBBBFFFFGGGGGG5AGEHFGEEBGEHHHGGEEGGGGHHHHGGGGGGGHHHHHHHGGGGGGGGGGGGHHHHGGGGHGHHHHGGEGGBCDGHGHH2GHFH/1?1?1F/FHFDCDCGHE0GHFDHF<G?CFCFGGGHEFGDHHGFBGGGFFGGAGA-;A9F/ADFAFFFFFFFFFFFFFB/:B9FFFFFF/-DFFFFBA;9DAFFFBFFFFFFF/9;FFBB9.BB9FFFFBFBFBFF//;B9F.FFBB/
@M05620:37:000000000-D9766:1:1101:11766:2534 1:N:0:15
ACCACACCTTCTACAATGAGCTGCGTGCGGCTCACGAGGAGCACCCCGTGCTGCTGACCGAGGCCCCCCTGAACCCCAAGGCCAACCGCGCGAAGATGCCCAGGTGAGTGGCCCGCTACCTCTTCTGGTGGCCGCCTCCCTCCTTCCTGGCCTCCCGGCGCTGCGCCCTTTCTCACTGGTTCTCTCTTCTGCCGTTTTCCGTAGGACTCTCTTCTCTGACCTGAGTCCCCTTTGGGACTCTGCAGGTTCTA
+
AA>AABAAFFFDBGGBGGB5FGFHE2E222AEE3BBEEAEA1C1AEEAAEE1BGFHHHHEG??@FGGGGE/FFHFGGGGHGHHHGAEDCD<BDGG/FDGHHGFFFFF<=<FCGHGGGCGHHHHHHHHHHHGHHGGGGEGGGGGGGGGGFGGGGGGGGG-9BBBFBBFBBFFFFFFFFFFFFBFFFFFF;9BFFBDFFFFFFFF?DBFFFFFFFFF;BF/FFFE/;9B/:9FFFFF.;9FFFBFFFFAFFFF
@M05620:37:000000000-D9766:1:1101:11864:2560 1:N:0:15
GAGGCTGCTTTGGGAGAAACTCATAGATTACTGCAACAGTTCCCCCTGGACCTGGAAAAGTTTCTTGACTGGCTTACAGAAGCTGAAACAACTGACAATGATGCCAGTGACTGGCACCCGAGTAAGCTGGCCGATAGAATACAACATGGCATACAAGGTTGACGTCCAACCAAGGTGCCAATGACAAAAAATGGTTCCTGAAGCCCTGTGAGGTCCACCCAGGGTAATCTTAGGCATTCGGCAGTGTCAAG
+
>3>A>>BABBBDF24A2A4FFGDGDGEFGF4ADD3AB2BDFD53BAAB22BABFABA32BB5DDDDBABA5A1BB3A5BAB33BB3@BBB1?FB333F33@4443@333@@4B111B?//>//044343??0/><//1B21111B/01@0011@<11?11?01///?/><...0.><1011//0<00<<.-;000:0:000000..;:;000./9;009...../9/000;00;;00;00.-;-/:;9///
@M05620:37:000000000-D9766:1:1101:13544:2577 1:N:0:15
ACCACACCTTCTACAATGAGCTGCGTGTGGCTCCCGAGGAGCACCCCGTGCTGCTGACCGAGGCCCCCCTGAACCCCAAGGCCAACCGCGAGAAGATGACCGGTGGGTGGCCCGCTCCCTCTTCTGGTGGCCGCCTCCCTCCTTCCTGGCCTCCCGGCGCTGCGCCCTTTCTCCCTGGTTCTCTCTTCTGCCGTTTTCCGTAGGACTCTCTTCTCTGCCCTGCGTCTCCTTTGGCACTCTGCCGGTTCTAG
+
AAAAA?A>BCFFGGGGFG1AF1GFGABB0AGGCBFE0EEECHHHHGGGGGGGFHGHHHHECGCGGCGGGGFHFFHGGGEHCFHHHGGECG/>/CGCGHFH1CC>A/>>ACHHHGCG-<<GHGHHHHHHHGHHCCGGGGGGGGGG;;CBFFGGGGGGG-;;@@9;@F@?FFFFFBFFFFFF;FFFFFF9;FFF@BFFFFFFF-BF//;BFFFFFFFFFBFFFF-;A@FFF9BFEF/BF-;BFF/@@@FAFF9
@M05620:37:000000000-D9766:1:1101:11888:2589 1:N:0:15
ACCACACCTTCTACAATGAGCTGCGTGTGGCTCCCGAGGAGCACCCCGTGCTGCTGACCGAGGCCCCCCTGAACCCCAAGGCCAACCGCGAGAAGATGACCCGTGGTGCGTGGCCCACTCCCTCTTCTGGTGGCCGCCTCCCTCCTTCCTGGCCTCCAGCCGCTGCGCCCTTTATCACTGCTTCTCTCTTCTGCGGTTTTCCGTACGCCTCTCTCCTATGCCATGCGTCTCCTTTGGTACTCTGCCGCTTC
+
BBCCCCCCFFFFGGGGGGGGGGHHGGGGHGHHHGGGGGGGGHHHHGGGGGGGHHHHHHHGCGGGGGGGGGGHHHHGGGGHEFHHHGGEGGFCFGHFGBF222<<?/??1>..>AGF.><<<CGFHF0==G0<EFGCFGAAACFFEB9B/00/ACB?EGG/:;9AADDCD--;FBFF:BFF/;:BFBFFFEB/BB-9:99A//;B..;.;9DFFF/:;B//9/BB//D.;.//:B/9;./9B9/B//:-9;A
@M05620:37:000000000-D9766:1:1101:19465:2598 1:N:0:15
ACCACACCTTCTACAATGAGCTGCGTGTGGCTCCCGAGGAGCACCCCGTGCTGCTGACCGAGGCCCCCCTGAACCCCAAGGCCAACCGCGAGAAGATGCCCAGGTGAGTGGCCCGCTACCTCTTCTGGTGGCCGCCTCCCTCCTTCCTGGCCTCCCGGAGCTGCGCCCTTTCTCACTGGTTCTCTCTTCTGCCGTTTTCCGTAGGACTCTCTTCTCTGACCTGAGTCTCCTTTGGAACTCTGCAGGTTCTA
+
ABBCBCCCFFFFGGGGGGGFGGHHGGGBFFHHHGGGGGGGGHHHHGGGGGGGHHHHHHHGGGGGGGGGGGGHGHHGGGGHGHHHHGGGGGGGCGHHHHHHHHHGHHHHHHGGHHGGGGGHHHHHHHHHHHGHHGGGGGHGHHGHHGGGGGGGGGGGGG-CGGFGGGFFFFFFFFFFFFFFFFFFFFFFFFFFFFFFFFFFFFFDDFFFFFFFFFFFFFFFFFFBFFFFFFFFFFFFFFFFFBFFFEFFFFF
@M05620:37:000000000-D9766:1:1101:13068:2654 1:N:0:15
AGTGCCAGCTCTCAATCGCACAGGGGACCCAGGGCCTGGCCCCTCCATCCAGAAAACCTATGACCTCACCCGCTACCTGGAGCACCAACTCCGCAGCTTGGCTGGGACCTATGTGAGTATCCAGCGTAGGAATCTGGGAGTTGGGGAGGAGTGAGGAGTTGGGGAAAGACAGTCCTAACCGTGGAGGGTTCTGGTAAATGATGGGGTGAGGAGGGGCTCTTTGGCTCCCACCAGTCCCCCTGTCTGGTCTA
+
BCABAFFFCFFFGFGGGGGGGGHGGGGGDGHHGGGGGGHHFHGHGGGHHGHHFGFHHGHHHHFHHFGHHHHGG>EGHHHHGHHHHHGHGHHHEFFGEHEGGHHCFAGHGGHHHHHHHHGHFHHHHGEGGDGFHHHHHHCGGHHG/C<@-.>FHBHHGDGHHFGGFAEHHHHHHHHHHHHHGGFGEEGG;AFGFFCCFFGGGGGGGGDFFFFFF.DFFFFFFFFFF09?FFFFFFFFFFFF;EFFFFF0BFB
@M05620:37:000000000-D9766:1:1101:17270:2675 1:N:0:15
GAGGCTGCTTTGGAAGAAACTCATAGATTACTGCAACAGTTCCCCCTGGACCTGGAAAAGTTTCTTGCCTGGCATACTAAAGGTGGCTAACCGTAAGGAAAGGCTCCTAGAAGACTCCAAGGGAGTCAAAGAGCTGATGAAACCCTGGCAAGTACGTCAGGCATTTCCGCTTTAGCACTCTTGTGGATCCAATTGAACAATTCTCAGCATTTGTACTTGTACCTGACAAGCCAGGGACAACAGATCGGAAG
+
ABABAAFBFFFFGGGGFGGGGGHGHFGHHHHGHHHGFGHFGHGHFGGFFBGHGGHHHGCBBGFHFHDEHHHHHHD3FGH5BFE3B1BFG3GGGEF1F3BFFGCF3BFCGFHFGGGHHHCHEEG/E?3FGHGHHHH333BBB3G0C0F?0FHG2F2?FGGGHH/1?DGDEDADGGGGHHHHHH1=F.1>FFHCHHHHHHGGHHHHHHHGHHHGHFGHH0CGGBGGH/C0CGEGGG.CEGFF.CCFGG?.CE.
@M05620:37:000000000-D9766:1:1101:13130:2707 1:N:0:15
ACCACACCTTCTACAATGAGCTGCGTGTGGCTCCCGAGGAGCACCCCGTGCTGCTGACCGAGGCCCCCCTGAACCCCAAGGCCAACCGCGAGAAGATGCCCAGGTGAGTGGCACGCTACCTCTTCTGGTCGCCGCCTCCCTCCTTCCTGGCCTCCCGGCGCTCCGCCCTTTCTCACTGGTTCTCTCTGCTGCCGTTTTCCGTAGGACTCTCTTCTCTGACCTGAGTCTCCTTTGGAACTCTGCAGGTTCTA
+
ABCCCCCCFFFFGGGGGGGGGGHHGGGFHGHHHGGGGGGFGHHHHGGGGGGGHHHHHHHGGGGGGGGGGGGHHHHGGGGHGHHHHGGGGGGGGGHHHHBFGCHG1<1?<FFG0F<AG.DCGEFBBG0D=0<<E-CGA:CE/::/CFBB0B..:AEAGA-;A9.9ADDFDFFFF//BFF/9B////:://;//FA.AB.BF?:A.;/999/9:///:/::BFF//9B//BB/FF/B///;BF/;/B.A/:9/
@M05620:37:000000000-D9766:1:1101:19035:2726 1:N:0:15
GAGGCTGCTTTGGAAGAACCTCCTAGATCACTGCACTCGTCCCCCCTGTCCCAGTAACCGTTACTTTCCTGGCATCCTAAAGGATCCTCTCCGCAAGGAACGGCTCCTCGACGCCTCCACTGGCGTCAAAGAGCTGCTGCCCCCGTGGCACGTACGTCCGGCCTTTCCGCTTTCTCACTCTTGTGGCTCCCCTTGAACAATTCTCAGCATTTGTCCTTGTCCCTGCCAAGCCAGGGACACCCGATCGGCAG
+
AAAAAAFA1DFFGFGFE1BAABABAAB33BBGHHGH1000AABAEGE/BFG11BBD221ABE/ADFA1BFFGHC10BF21BB1F1B0@11BBE/>/>F00B/E/>/?BGEG@E?BGB/FGD10?>C<?<<?FCGHHFF1?>FF@-<.<<G0CCGCC:::ACC-:/:0C.EB?FF0;FFFGGGGCFGAFC9.;BFGGFFF-9BBF/BFFFFFFFFBFBFFF/F/;B-F/;-EFFFFFFFA-99;@?9@B@@-
@M05620:37:000000000-D9766:1:1101:12876:2732 1:N:0:15
AGTGCCAGCTCTCAATCGCACAGGGGACCCAGGGCCTGGCCCCTCCATCCAGAAAACCTATGACCTCACCCGCTACCTGGAGCACCAACTCCGCAGCTTGGCTGGGACCTATGTGAGTATCCAGCGTAGGAATCTGGGAGTTGGGGAGGAGTGAGGAGTTGGGGAAAGACAGTCCTAACCGTGGAGGGTTCTGGTAAATGATGGGGTGAGGAGGGCCTCTTTGGCTCCCACCAGTCCCCCTGTCTGGTCTA
+
AAAAAFFFCFFFGDGGGGGCGCHCGEGGGGHHFEGGFGHHHHGHGGHHHGHHHHHHHFHHHFHHHEGHHHHGG>FEHHHHBHHHHGA1EHHF>FCGFHGGGFHGGGHHGHHHHHHHHHHHHHHHHGGFGGHHHHHHHHFGGHHHGGGGGGEGHFHHFGHHHHGGGDGEFHHHHHHHHHHHGFFGGGGGEGGGGGGGGGGGGGGGGGFFFFFFFFFDDFFFFFFFFFFFFFFFFFFFFFFFFFFFFFFFFF:
@M05620:37:000000000-D9766:1:1101:20783:2734 1:N:0:15
GAGGCTGCTTTGGTAGAAACTCATAGATTACTGCAACAGTTCCCCCTGGACCTGGAAAAGTTTCTTGCCTGGCATACTAAAGGTGACTCACCGTAAGAAACTGAATCTAAACGCCTCCGCAGTCGTCAAAGAACTAAAGCACCCCAGGAAAGAACGTCAGGCAATTCAGCTATCTCACTCTTATGACTCCCCTTGAACAATTCTAAGCATTTGTACTAGTCCATGTCCAGCCAGAGACACCAGATACAAAA
+
>>A3>>C>BBBBG4BA5FBBBBFGHABDD5BDDB44BBBGHGDFGGEAA2BBBBFBB32BBADGFBDBBBB1B2B3BDFDB33BB5B5DBBB1B1E?4BB?3B334B4B4@B>>EGEA///>?3/?FEG4BG0B11B11BB0??///<?00@00@???C/FG<01?>FBGG1><1FFGGHHH1100=00<<CGHHHHG0CCGGHFFHFHHHGHF:;;0;;0<0:;0;99;/;AF.99//;9AAF0F000;.
@M05620:37:000000000-D9766:1:1101:17679:2737 1:N:0:15
ACCACACCTTCTACAATGAGCTGCGTGTGGCTCCCGAGGAGCACCCCGTGCTGCTGACCGAGGCCCCCCTGAACCCCAAGGCCAACCGCGAGAAGATGAACCCAGGTGCGTGGCCCGCTCCCTCTTCTGGTGGCCGCCTCCCTCCTTCCTGGCCTCCCGGCGCTGCGCCCTTTCTCACTGGTTCTCTCTTCTGCCGTTTTCCGTGGGACTCTCTTCTCTGCCTTGCGTCTCCTTTGGAACTCTGCGGGTTC
+
CCCCCCDCFFFFGGGGGGGGGGHHGGGGHGHHHGGGGGGGGHHHHGGGGGGGHHHHHHHGGGGGGGGGGGGHHHHGGGGHGHHHHGGGGGGGGGHHHHGFHHC=GAF=1@=?<AF.<-<-E.C<G00=G00CDHC:CAEGGGFG.C0F:BFGGFBFGEG-;99>9A=DFFFFFFFFB00BBFFFFF00;BFFFF:>DFFEFFB0.;=.:.BFFFFFEB0B0B0:::;;@AFBFFFFBF00B0::B-BCB..
@M05620:37:000000000-D9766:1:1101:15862:2763 1:N:0:15
ACCACACCTTCTACAATGAGCTGCGTGTGGCTCCCGAGGAGCACCCCGTGCTGCTGACCGAGGCCCCCCTGAACCCCAAGGCCAACCGCGAGAAGATGAACCCAGGTGCGTGGCCCGCTCCCTCTTCTGGTGGCCGCCTCCCTCCTTCCTGGCCTCCCGGCGCTGCGCCCTTTCTCACTGGTTCTCTCTTCTGCCGTTTTCCGTAGGACTCTCTTCTCTGCCCTGCGTCTCCTTTGGAACTCTGCAGGTTC
+
BBCCCCCCFFFFGGGGGGGGGGHHGEGEGGHHHGGGGGGGGHHHHGGGGGGGHHHHGHHGGGGGGGGGGGGHGHHGGGGHGHHHHGGGGGGGGGHHHHHHHFGFHFFC1/??>->GGGG-CFHHHHHHHHFHGHHGGGDGGFFGCFGGGFGGGG0CGGGGFADFFFFFFFFFFB0BFFFFFFFFFFFFFFFFFFFFFFFFFFFF.9AFFFFFFF0;BFFF0BEFF.BA@DFFFFFFFFFFFFFFF00..:0
@M05620:37:000000000-D9766:1:1101:18753:2776 1:N:0:15
ACCACACCTTCTACAATGAGCTGCGTGTGGCTCCCGAGGAGCACCCCGTGCTGCTGACCGAGGCCCCCCTGAACCCCAAGGCCAACCGCGAGAAGATGAACCCAGGTGCGTGGCCCGCTCCCTCTTCTGGTGGCCGCCTCCCTCCTTCCTGGCCTCCCGGCGCTGCGCCCTTTCTCACTGGTTCTCTCTTCTGCCGTTTTCCGTAGGACTCTCTTCTCTGCCCTGCGTCTCCTTTGGAACTCTGCCGGTTC
+
CCCCCCCCFFFFGGGGGGGGGGHHGGGBCEHHHGGGGGGGGHHHHGGGGGGGHHHHHHHGGGGGGGGGGGGHHHHGGGGHGHHHHGGGGGDGGGHFHHHHFHGFH/GGFDGGGGHH-AD-CEHHHHGHHHHHGHHGGGGGGGGGGGGGGGGGGGGGG.EGGFFFFFFFFFFFFFFFFFFFFFFFFFFFFFFFFFFFFFFFFFFBADFFFFFFFFFFFFFF/BAFFFFAFFFFFFFFFFFFFFFFF:@D@F.
@M05620:37:000000000-D9766:1:1101:15649:2806 1:N:0:15
AGTGCCAGCTCTCAATCGCACAGGGGACCCAGGGCCTGGCCCCTCCATCCAGAAAACCTATGACCTCACCCGCTACCTGGAGCACCAACTCCGGAGCCTGGCTGGGACCTATGTGAGTATCCAGCGTAGGAATCTGGGAGTTGGGGAGGAGTGAGGAGTTGGGGAAAGACAGTCCTAACCGTGGAGGGTTCTGGTAAATGATGGGGTGAGGAGGGGCTCTTTGGCTCCCACCAGTCCCCCTGTCTGGACTA
+
>AA>ADFCAFFFF4FGGGGAECHCAAAAAEGHAEFFEFHH2FGHGGHHHGHHBGEBGFHFHFFHHFGHHHHFG>EEHHHGFHHHHHHGEGGFE/>>E/BBFHH/</BFEHEFHHHHHHHHHHHHHG<BD/@GHHHHHH0FEG1?-A<CC?CCGDGHC</<DGGGFDHHGHFHHHBGHGGGGGEG9:.:;.;=CFCFFGGGGGGF.DFFFFFFFFFFFFFF/;FBFFEFFFFFFF/BFFEFF.;BFF//;;/
@M05620:37:000000000-D9766:1:1101:20326:2831 1:N:0:15
GAGGGTGCTGTGGATGAAACTCATAGATTAGAGAAACACTTTGGGGTGGACCTGGAGAAGTTTCTTGGTTTGACTAGTACAGTATGTTACCCTTCCGAAAATGCCCCTAGAAGACTCCAAGGGAGTAAAAAAGATAATGAAAGAAAGGAAAGAAAATCAGAAATTTCAGAATAAGCAAGAAAAAGGAACAAAATGAACAATACTCAGAATTAAGACTAGCAACTGACACACAAAGTTCCAAAGAGCAAAAG
+
>33>>>>>B5B4B4444B54BBBFG5DDD5A5B5443B2BBA33A2B2213BBB12131B5DDBD5D33A1A55D5355DDD@5DD555D3BBB2B111//B3B3B11/033333333333/?/</34B?3///111?B2<110<0@00@0@0000?1111?<1?111111111=11000000...//.</.<00<000/00:0;;:000000000009/00;//0/00/..../000000;:9//////;
@M05620:37:000000000-D9766:1:1101:15321:2834 1:N:0:15
GAGGCTGCTTTGGAAGAAACTCATAGATTACTGCAACAGTTCCCCCTGGACCTGGAACAGTTTCTTGCCTGGCATCCTAAAGGAGACTCACCGGAAGGAACGGCCCCTAGACGAATCCACTTGCGTCACAGAGCTGCTGCACAACTGGCACGTAAGTAAGGCCTTTCAGCTTTCGCACTCTTGTGGCTCCACTTGAACCCTTCTAAGCATTTGTCCTTGTCCATGCCCAGCCAGGGACAACAGATCGGCAG
+
A3>AB>CAFFFFGGGGGGFGGGHHHFGHHHHHHGDGGGG55FGFGGEG2BF2BGFGG32BDAFHH5AFHHFHHHD3BDGGGF32?1E3@BEGEEEC111BF1>>/>>GG2BB/<<?EHHHH33B///??3?@22<FF2@D2<22?1<?C01?FC00=1>FG<G1>1F11=FF10.<CCGHHHHDGG..0;:GGCGFFH..CFFB9FFGGG09009;=CF;;FFFF/9/;AAEGG.9A...9ABFFF.ABF-
@M05620:37:000000000-D9766:1:1101:20208:2835 1:N:0:15
GAGGCTGCTTTGGAAGAAACTCATAGATTACTGCAACAGTTCCCCCTGGACCTGGAAAAGTTTCTTGCCTGGCTTACAGAAGCTGACACAACGTCCCATGTGCTTCCCGGAAGGATAGACTCCTAGCAAACTCCTCGAGAGCACCAGAGATGTAGAACCAACATCACCGATGTCAGGCACTTCCGCCTTCGCACTCTCGTTGATCAGAATGTACAATTGTCAGCATCTGTACATGTAACTGCGAACACAGG
+
BACCCCFCFFFFGGGGFGGGGGHHHHHHHHHFHHHHHHHGHHHHHGGGHGHHHHHHHDBFGHHHHHHHHHHHHBHFH5BEGH3BGF23@F1B01??1B334B@44BB21/>///033?3?43333B3F3F033B32//?///2??0FF/22@22222</0///01110<--.>1110>..=/00<.<C.0.;.--/00.../.<;00909009090C00;000000000;9C00;9B000009;-9-/;..
@M05620:37:000000000-D9766:1:1101:18623:2857 1:N:0:15
ACCACACCTTCTACAATGAGCTGCGTGTGGCTCCCGAGGAGCACCCCGTGCTGCTGACCGAGGCCCCCCTGAACCCCAAGGCCAACCGCGAGAAGATGAACCCAGGTGCGTGGCCCGCTACCTCTTCTGGTGGCCGCCTCCCTCCTTCCTGGCCTCCCGGCGCTGCGCCCTTTCTCACTGGTTCTCTCTTCTGCCGTTTTCCGTAGGACTCTCTTCTCTGCCCTGCGTCTCCTTTGGAACTCTGCCGGTTC
+
CCCCCCCBFFFFGGGGGGGGGGHHGGGBCFHHHGGGGGGGGHHHHGGGGGGGHHHHHHHGGGGGGGGGGGGHGHHGGGGHGHHHHGGGGGDGGGHGHHHHHHGGHGHH1<?CADHHGGG-AGHHHHGHHHHGGHHFGGDGHGGGGGFGGFFFGGFFGGGGGFFFFFFFFFFFFFFFFFFFFFFFFFFBFFFFFFFFFFFFFFBBADF0FFFFFFFFFFFF0BABFEFABDFFFFFFFFFFFFFFF0;DFF.
@M05620:37:000000000-D9766:1:1101:16644:2876 1:N:0:15
ACCACACCTTCTACAATGAGCTGCGTGTGGCTCCCGAGGAGCACCCCGTGCTGCTGACCGAGGCCCCCCTGAACCCCAAGGCCAACCGCGAGAAGATGAACCCAGGTGAGTGGCCCGCTACCTCTTCTGGTGGCCGCCTCCCTCCTTCCTGGCCTCCCGGCGCTGCGCCCTTTCTCACTGGATCTCTCTTCTGCCGTTTTCCGGAGGACTCTCTTCTCTGACCTGAGTCTCCTTTGGAACTCTGCCGGTTC
+
>A>AA1AAFFFFBGG13BGFFEGCEEGGH0BGCFF0A/E/EG/FHGEEE/EAEFEGFGHGEGGGEE/>EGGBEF>EEGEFEFHE<FGGG@CCC?G11?>FD/CFGFHHGHGF?FFGC-A@-<0D<0DDHHDGFHG?CC.:CEGFGFBFB09FFFBFGEAA?9>@=A@?F@?FFFFFBFFF-/;BFFFBBFFF//;;9BBEBB9-9--AEFFFF/BFFFFBFFF/9/-;BF/;//9///;BFFFFE/--;9:
@M05620:37:000000000-D9766:1:1101:17913:2882 1:N:0:15
AGTGCCAGCTCTCAATCGCACAGGGGACCCAGGGCCTGGCCCCTCCATCCAGAAAACCTATGACCTCACCCGCTACCTGGAGCACCAACTCCGCAGCTTGGCTCCCACCAATGTGAGTGTCGAGCGTAGCAATCTGGGAGGTGGGGAGGAGTGAGGAGTTGGGGAAAGACAGTCCTAACCGTGGAGGGTTCTGGTAAATGATGGGGTGAGGAGGGGCTCTTTGGCTCCCACCAGTCCCCCTGTCTGCGCTA
+
>>AAAFFB1FFFGGGGGGG1EEGCGGGGEEFGGEGG/FGGCGGCFGH1FFAFDG1BAEG1FF2FGHGEH>FEEGGGHFFFGGG?FGFHGFDGGEEEEBFF/011//BFE//B1G2F1B11B//>?B/BC/?<GHHHHBHA-.<<C?F@CC./<0DCC./::/-ACFHAGFBFGGF000FF-9;ABFGG.CFBBF0//BFBFBB/--A@EF-;-A@-@@AFFBFFFBF--;ABF?/;//;A-A/BFB/-;-9
@M05620:37:000000000-D9766:1:1101:12707:2941 1:N:0:15
ACCACACCTTCTACAATGCGCTGCGTGTGGCTCCCGAGGAGCACCCCTTGCTGCTGACCGAGGCCCCCCTGAACCCCAAGGCCAACCGCGCGAAGATGCCCAGGTGAGTGGCCCGCTACCTCTTCTGGTGGCCGCCTCCCTCCTTCCTGGCCTCCCGGCGCTGCGCCCTTTCTCACTGGTTCTCTCTTCTGCCGTTTTCCGTAGGACTCTCTTCTCTGCCCTGAGTCCCCTTTGGAACTCTGCAGGTTCTA
+
1>>AA@>>BCC13FG13FBAEAAAEAFB0ABFGFAA///AEHHHHGG/AFFHBAGHHHH>>E?>/EEEEEGHHHHEGGGHGHHHHGGGGG<CGGG?GHHHHHHFHHHHHHGGHHCCCCGHHHHHHHHHHHGHGGGGGAGGGGGGEGGGGGGGGGGGG--;@@?F@?F@@FFFFFBFFFFFFFBFFFFF9;BFF@FFFFFFFF--9/;FFFFFFFF:;B/BEFF-;BFBBAFFFFFEBFFFFFFFFFFFFFB
@M05620:37:000000000-D9766:1:1101:21074:2958 1:N:0:15
GAGGCTGCTTTGGAAGAAACTCATAGATTACTGCAACAGTTCCCCCTGGACCTGGAAAAGTTTCTTGCCTGGCATACTGCAGTTGGAAACCCTGCCAATAATGCCCCTACCAGAATCCAAGGGAGTAAAAAAAATGAAGAAAAAAAGAAAAGAAAATCAGAAAATTCAGAGTAAGCACTAAAGTGGAGCAAATTGACCAATACTCAGAATATGGAATATTAACTGAAAATAACAATTTGAAAGATCAAAAG
+
>3A>3>B>BBB4F4ABAF4BFGHHHCFGFD45D54A4FBDF5DBB2A222ABFGAA332BBADDDDD5BBBBA2B33555BB5D53353B1BB2BF3FB3@44B3B????1331B43333B/>?/>BBF43<//02B3B??2@<C/?/<<0?/000<>1>11>0><1<111<10=0</00/0<0<00././/000;0:;.C0:::C000000;090000;00;90;00;0;00900;;000=0/0;=90//
@M05620:37:000000000-D9766:1:1101:19192:2962 1:N:0:15
AGTGCCAGCTCTCAATCGCACAGGGGACCCAGGGCCTGGCCCCTCCATCCAGAAAACCTATGACCTCACCCGCTACCTGGAGCACCAACTCCGCAGCTTGGCTGGGACCTATGTGAGTATCCAGCGTAGGAATCTGGGAGTTGGGGAGGAGTGAGGAGTTGGGGAAAGACAGTCCTAACCGTGGAGGGTTCTGGTAAATGATGGGGTGAGGAGGGGCTCTTTGGCTCCCACCAGTCCCCCTGTCTGGTCTA
+
ABAABFFFBFFFGFGGGGGCGCHCGGGGGGHHFGGGGGHGHHGHGGHHHGHHHFHHHGHHHHHHHHHHHHHGG@EEHHHHFGHHHHGGGHHHDECGGFHHGHHGGGHHGHHHHHHHHHHHHHHGHGGGGGHHHHHHHHHGGHHHGGGGGGEGHHHHHGHHHHGGGGHHFHHHHGGHHHHHGGGGDGGGGGGGGGFGGGGGGGGGGGFFFFFFFFFFFFFFFFFFFFFFFFFFFFFFFFFFFFFFFFFFFFF
@M05620:37:000000000-D9766:1:1101:19095:2997 1:N:0:15
ACCACACCTTCTACAATGAGCTGCGTGCGGCTCCCGAGGAGCACCCCGTGCTGCTGACCGAGGCCCCCCTGAACCCCAAGGCCAACCGCGCGAAGATGCCCAGGTGAGTGGCCCGCTACCTCTTCTGGTGGCCGCCTCCCTCCTTCCTGGCCTCCCGGCGCTGCGCCCTTTCTCACTGGTTCTCTCTTCTGCCGTTTTCCGTAGGACTCTCTTCTCTGACCTGAGTCTCCTTTGGAACTCTGCAGGTTCTA
+
AAAAAAABFFFFGGGFEGDGGGHHGEE22222BEFA2EEC1FG1GEEE1BEF5B3GHH3>EC/EFGEEG@/0GHGEEE?GGHHH/FDCCD/>/<A?F1DFHF.FGCGF<F.FGHDGGGGHHHGHHHHFHCCHHGGGGGGGGGGGGGGGFFFGGGGGG?-@BBBFBBFBBFFFFFFFFFFFFFFFFFFFFFFFFBFFFFFFFFFFDFFFFFFFFFFFFFFFFF.BFFFFFFFFFFBFFFFFFBFFF?FFFFB
@M05620:37:000000000-D9766:1:1101:21751:3002 1:N:0:15
ACCACACCTTCTACAATGAGCTGCGTGTGGCTCCCGAGGAGCACCCCGTGCTGCTGACCGAGGCCCCCCTGAACCCCAAGGCCAACCGCGAGAAGATGCCCAGGTGAGTGGCCCGCTACCTCTTCTGGTGGCCGCCTCCCTCCTTCCTGGCCTCCCGGCGCTGCGCCCTTTCTCACTGGTTCTCTCTTCTGCCGTTTTCCGTAGGACTCTCTTCTCTGACCTGAGTCTCCTTTGGAACTCTGCAGGTTCTA
+
BBBBBBBACFFFGGGGFGFGGBHHGFGA4EGGHGGE?EEGDHHHHGGEEEGGFHHGHHHEEEFGGGGGGFGHHHHGGEGHGGHHHGGGGG/BDGHGFFHHHHHGHHHFGHGFHHGGGGGHHHHHHHHGGHGHHGGGGEHGHHGHGFGGGGGGGGGGGG9BGFFFFFFFFFFFFFFFFFFFFFFFFFFFFFFFFFFFFFFFFF?DFBFFFFFFFFFFFF/FFFFBFFFFFFFFFFFFFFFFFFFBFFFFFFF
@M05620:37:000000000-D9766:1:1101:21817:3041 1:N:0:15
AGTGCCAGCTCTCAATCGCACAGGGGACCCAGGGCCTGGCCCCTCCATCCAGAAAACCTATGACCTCACCCGCTACCTGGAGCACCAACTCCGCAGCTTGGCTGGGACCTATGTGAGTATCCAGCGTAGGAATCTGGGAGTTGGGGAGGAGTGAGGAGTTGGGGAAAGACAGTCCTAACCGTGGAGGGTTCTGGTAAATGATGGGGTGAGGAGGGGCTCTTTGGCTCCCACCAGTCCCCCTGTCTGGTCTA
+
BCCCCFFFCFFFGGGGGFGGGGHGFEFGGGHHGGGGGGHHFHGHGGHHHHGHHHFHHGHHHHHHHHGHHHHGGGGGHHHHHGGHGHHHGHHHGGGGGFHHFFHFGGHHGHHHHHHHHHHHHHHHHGGGGGHHHHHHHHHGGFHHGGGGGGGHHHHHHGHHHHGGGGHHHHHHHHHHHHHHGGGGGGGGEGGGGGGGGGGGGGGGGGFFFFFFFFFFFFFFFFFFFFFFFFFFFFFFFFFDFFFEFFFF9FB
@M05620:37:000000000-D9766:1:1101:18292:3058 1:N:0:15
ACCACACCTTCTACAATGAGCTGCGTGTGGCTCCCGAGGAGCACCCCGTGCTGCTGACCGAGGCCCCCCTGAACCCCAAGGCCAACCGCGAGAAGATGAACCCAGGTGCGTGGCCCGCGCCCTCTTCTGGTGGCCGCCTCCCTCCTTCCTGGCCTCCCGGCGCTGCGCCCTTTCTCACTGGTTCTCTCTTCTGCCGTTTTCCGTAGGACTCTCTTCTCTGCCCTGCGTCTCCTTTGGAACTCTGCAGGTTC
+
?AAABBABFFFFFGGFGGGFGFHFEBEEHEHHCFGEEGGCGHHHHGGG?AGGHHHHHFHGGGGGGEEGGGGFHFHEGGEHCEGHGFGEGGGC@CGGFFDDGHG/</??1<FE@D0FCG-----;/::CH0CGGAFGGG.9CEGGDF0;CFFF.:0:C.ED;D;BFFF-D@DF//BBFFF/./;FFFFFFFFFFF/@DFF.BFAB.9AF9FFBBFBF/BFF//./..;;DFF////9///:/BFBF/9.AF/
@M05620:37:000000000-D9766:1:1101:17723:3061 1:N:0:15
ACCACACCTTCTACAATGAGCTGCGTGTGGCTCCCGAGGAGCACCCCGTGCTGCTGACCGAGGCCCCCCTGAACCCCAAGGCCAACCGCGAGAAGATGCCCAGGTGAGTGGCCCGCTACCTCTTCTGGTGGCCGCCTCCCTCCTTCCTGGCCTCCCGGCGCTGCGCCCTTTCTCACTGGTTCTCTCTTCTGCCGTTTTCCGTAGGACTCTCTTCTCTGACCTGAGTCTCCTTTGGAACTCTGCAGGTTCTA
+
ABBABBBBFFFFGGGGGGFGGCHFGAEB4AGHEFGG?EF??GGHHGGGFGGGGHFFHHGGGGCGGCGGGGGEHGHGGGDHECHHHGDEGG@@/DCGGHFFHHGF?GBGGHGFHHGCCFGHHHHHHHHHGFEFHGGGDGEGHHGGFGFBFFFFGGGGGG-:ADDDFAFFFFFFFFFFFFFBFFFFFFFFFFFFFF?DFFFFFBFFFFFFEFFEFFFFFFFFFFFFFFFFFFFFFFFFFFFFFFFEFFABFF9
@M05620:37:000000000-D9766:1:1101:15788:3072 1:N:0:15
GAGGCTGCTTTGGAAGAAACTCCTACATTACTGCAACAGTTCCCCCGGGACCTGGAAAAGTTTCTTGCCTGGCTTGCAGAAGCTTAAACAACTTCCAATCTGCTACGGGAGGCTACTCGCAAGGAAAAGCGGCGACAAGACTCTCAGGGAGCAAAAGAGCGTCTGACACAACGGTACGCATGCGAGGCATTGTGGCTCCAACTCCCTCATTGATCCAATTGACCATTGCTCATCATTTGCACGGGTCACCG
+
>3A>>>CABBBDGB5B44BB5BBF444DA5DBFG4BB22B5BDBFF2AA0AABB12BDHFBFH5DGFFHHHHGHG0BBG53BG33BFGHFGHF34B34434B4443///?>>/G3FC3</E///0BB000?/B//-<-00>1<<1>=C.<..<C//<./:@...;0;C0/..9-..9;....0..9--.;9B//9.;9AF//9//..9.9////;/:;FF///;B/9///BB//:;/99/;F.-9--.9;.
@M05620:37:000000000-D9766:1:1101:19742:3119 1:N:0:15
ACCACACCTTCTACAATGAGCTGCGTGTGGCTCCCGAGGAGCACCCCGTGCTGCTGACCGAGGCCCCCCTGAACCCCAAGGCCAACCGCGAGAAGATGAACCCAGGTGCGTGGCCCGCTCCCTCTTCTGGTGGCCGCCTCCCTCCTTCCTGGCCTCCCGGCGCTGCGCCCTTTCTCACTGGTTCTCTCTTCTGCCGTTTTCCGTAGGACTCTCTTCTCTGCCCTGCGTCTCCTTTGGAACTCTGCCGGTTC
+
CCCCCCCBFFFFGGGGGGFGGGHHGGGBAEHGHGFFDEEGGHHHHGGGGGGGHHGHHHHGGGGGGGGGGGGHGHHGGGGHGHHHHGGGGGBCGGHHHHHFHHGFHGHFCFGFCGHHGGG-EGHHHHHHHHHHGHHGGGGGGFGGGGGGGGGGGGGGGGGGGFFDFFFFFFFFFFFFFFFFFFFFFFF;BFFFFFFFFFFFFFFFADFFFFFFFFFFFFFF0B9BFEFDCFFFFFFFFFFFFFFFF0;9@D.
@M05620:37:000000000-D9766:1:1101:13641:3198 1:N:0:15
ACCACACCTTCTACAATGAGCTGCGTGTGGCTCCCGAGGAGCACCCCGTGCTGCTGACCGAGGCCCCCCTGAACCCCAAGGCCAACCGCGAGAAGATGACCGGTGAGTGGCCCGCTCCCTCTTCTGGTGGCCGCCTCCCTCCTTCCTGGCCTCCCGGCGCTGCGCCCTTTCTCACTGGTTCTCTCTTCTGCCGTTTTCCGTAGGACTCTCTTCTCTGCCCTGCGTCTCCTTTGGCACTCTGCAGGTTCTAG
+
ABBBBBABFFFFFGGCGGEGFGHHGGGEGEHHHGGEEFGEGHHHHGGGGGGGHFCGHGGGGGGGGG@FGGGHGHFGGGGGEEHHEFFEGGDGGGGHEDGH2DC></?1?CGGHFGGC.CGGHHHHFH0G.GHFGGGGGEGFDGG9=BCFFGGGGGGG-9-9999DDAFFFFFF/;FFFBFFFFFFFF/;BFFADFFFFFFFFFF/9;FFEFFFFFFFFFFFF.;.9ABFBFFFF;9B.:9BB/BFAFFFF/
@M05620:37:000000000-D9766:1:1101:19481:3218 1:N:0:15
ACCACACCTTCTACAATGAGCTGCGTGTGGCTCCCGAGGAGCACCCCGTGCTGCTGACCGAGGCCCCCCTGAACCCCAAGGCCAACCGCGAGAAGATGAACCCAGGTGCGTGGCCCGCTACCTCTTCTGGTGGCCGCCTCCCTCCTTCCTGGCCTCCCGGCGCTGCGCCCTTTCTCACTGGTTCTCTCTTCTGCCGTTTTCCGTAGGACTCTCTTCTCTGACCTGCGTCTCCTTTGGAACTCTGCCGGTTC
+
CCCCCCCBFFFFGGGGGGGGGGHHGGGEGFHGHGGGGGGGGDHHHGGGGGCGHHHHGHHGGGGGGGGGGGGHHHHGGGGHGHHHHGGGGGGGGGHHHHHGHHGFGFHG<DGGGGHHGGG-DHHHHHHHFHHHGHHGGGGGHGGGGGGGGGGGGGGGGGGDGGFFFFFFFFFFFFFFFFFFFFFFFFFFFFFFFFFFDFFFFFFFFFFFFFFFFFFFFFFF/BFFFABDFFFFFFFFFFFFFFFFF/@DFF?
@M05620:37:000000000-D9766:1:1101:16920:3240 1:N:0:15
ACCACACCTTCTACAATGAGCTGCGTGTGGCTCCCGAGGAGCACCCCGTGCTGCTGACCGAGGCCCCCCTGAACCCCAAGGCCAACCGCGAGAAGATGACAGGTGAGTGGCCCGCTACCTCTTCTGGTGGCCGCCTCCCTCCTTCCTGGCCTCCCGGCGCTGCGCCCTTTCTCCCTGGTTCTCTCTTCTGCCGTTTTCCGTAGGACTCTCTTCTCTGACCTGCGTATCCTTTGGCACCCTGCAGGATCTAG
+
B@ABBBABFFFFGGGGGG5EGFGHGGGE4EGHHDGEEGAEGHHHHGGCGEGEHFFHHHFFGC0EGGGGGGGGHHHGGGGGGHHHHGGGGG?DCDGB22?D2?C1110??F/CG@?--@GBGDFFHBB=<AFECGG.CHGEGE:GFHCFBFAFGGG.-9@@-@DFFFFFFBFFFBF.9ABF9;B9FF/;F/BBF;ABEBFD/.:AB/;/BB9FFFFFF/;B;.?=D.DFF9BBFF/;F.;99ABFF.9/;B/
@M05620:37:000000000-D9766:1:1101:14511:3250 1:N:0:15
ACCACACCTTCTACAATGAGCTGCGTGTGGCTCCCGAGGAGCACCCCGTGCTGCTGACCGAGGCCCCCCTGAACCCCAAGGCCAACCGCGAGAAGATGACAGGGGAGTGGCCCGCTACCTCTTCTGGGGGCCGCCTCCCTCCTTCCTGGCCTCCCGGGGCTGCGCCCTTTCTCACTGGGTCTCTCTTCTGCCGTTTTCCGTAGGACTCTCTTCTCTGCCCTGCGTCTCCTTTGGAACTCTGCAGGTGCTAG
+
BBBCCCCCFFFFGGGGGGGGGGHHGGGBCFHHHGGGGGGGGHHHHGGGGGGGGHHHHHHGGGGGGGGGGGGHHHHGGGGHGHHHHGGGGGCGGGHHHHHHFH//><A<F/.<G@G-<@C<GHF=G<0/<-:-;C?DGEGFGD9;9:;9/999FEG.--:@-:.@FDF>BFBFFFFFFB.:;FFFFFB0BB00-9.BE0;.0..900;FFFFBBFFFFF0E09.@D-DFBBFFB/0090BFBBBBF.0:BF:
@M05620:37:000000000-D9766:1:1101:21158:3271 1:N:0:15
ACCACACCTTCTACAATGAGCTGCGTGTGGCTCCCGAGGAGCACCCCGTGCTGCTGACCGAGGCCCCCCTGAACCCCAAGGCCAACCGCGAGAAGATGACAGGAGAGTGGCCCGCTACCTCTTCTGGTGGCCGCCTCCCTCCTTCCTGGCCTCCCGGCGCTGCGCCCTTTCTCACTGGTTCTCTCTTCTGCCGTTTTCCGTAGGACTCTCTTCTCTGCCCTGCGTCTCCTTTGGCACTCTGCCGGTTCTAG
+
?AABBBABFFFFGFGGGGGGGDG4EBAEHGHHFGGGGGGCGHHHHGGGEEGGHFHHHGGGGGCGGE@EG@FHH3/??EEHGEHHEFF@BDCC/DGHHHFD1?F0//?11?FFG-ACC@GH00=DHF0=GFHHG?D.:CG/:AHHGGGGGG.9FEGGGABBBBF-=FB-FFFFB9FFBFFFFF/;F/B9BFF/@AFFFFFFFAAAFBFFF/FBF9F9///;9AFBF-.9BBB//9BF/9;9///9@-99;9;
@M05620:37:000000000-D9766:1:1101:10228:3298 1:N:0:15
AGTGCCAGCTCTCAATCGCACAGGGGACCCAGGGCCTGGCCCCTCCATCCAGAAAACCTATGACCTCACCCGCTACCTGGAGCACCAACTCCGCAGCTTGGCTGGGACCTATGTGAGTATCCAGCGTAGGAATCTGGGAGTTGGGGAGGAGTGAGGAGTTGGGGAAAGACAGTCCTAACCGTGGAGGGTTCTGGTAAATGAGGGGGTGAGGAGGGGCTCTTTGGCTCCCACCAGTCCCCCTGTCTGGTCTA
+
>>ABBFFFBFFFGGGGGGGGGGHHGGGGA2A2F?EEFFFB2FE1EGHHHFAB3B3BAEABBBDFGGH3F?1EF>>EHGGBEFH1BFGEGHHGGFE/>3FFGFG/?/0BEGF32333B3F3BFG?G<EFGAG2@FG<10FFGFDF/<>-A..<.0<.0ECGB<D-.::.CHBF;G0CFH/.-..-.9;A;C?F0C;CF00000/;@-@-.9./.;-;@@EFFB//;/BE.;..999BFF.;-;B/9;/9;B9
@M05620:37:000000000-D9766:1:1101:19237:3315 1:N:0:15
AGTGCCAGCTCTCAATCGCACAGGGGACCCAGGGCCTGGCCCCTCCATCCAGAAAACCTATGACCTCACCCGCTACCTGGAGCACCAACTCCGCAGCTTGGCTGGGACCTATGTGAGTATCCAGCGTAGGAATCTGGGAGTTGGGGAGGAGTGAGGAGTTGGGGAAAGACAGTCCTAACCGTGGAGGGTTCTGGTAAATGATGGGGTGAGGAGGGGCTCTTTGGCTCCCACCAGTCCCCCTGTCTGGTCTA
+
ABABBFFFCFFFGGGGGGGGGFHHGGGGEGGHGGGGAFHHFHGHGGHBGHHHFFHHHGHFHHGHHHHHHHGGGGGGHHHHHHHHHHHHGGGHGGG@FG3BEHHGGGGHGGFHFHHHHHHHFDGDHG<EDGHHGGHHHHHFGGFH/CGCCFDGFGHHGGHHHHCGEDHAGHHHFHHHEHHGGFEGGGDDCFFGGGCGFGFGGGGGGGFFFFFFFFFFFFFFFFFFFFFFFFFFEFFFFFFFFFFFFFFFFF9
@M05620:37:000000000-D9766:1:1101:15368:3320 1:N:0:15
ACCACACCTTCTACAATGAGCTGCGTGTGGCTCCCGAGGAGCACCCCGTGCTGCTGACCGAGGCCCCCCTGAACCCCAAGGCCAACCGCGCGAAGATGCCCAGGTGAGTGGCCCGCTACCTCTTCTGGTGGCCGCCTCCCTCCTTCCTGGCCTCCCGGCGCTGCGCCCTTTCTCACTGGTTCTCTCTTCTGCCGTTTTCCGTAGGACTCTCTTCTCTGACCTGAGTCTCCTTTGGAACTCTGCAGGTTCTA
+
BBBBBBB3BCFFGGGGGG5FGGHHGEEBAAGFGFEE?EGGFHHHHGGGEAEGFHGGHHHECGCGGDGGGGGFHFGGGGDHFEHHHG/EDG/<>C@D1F1<0FGGFCG01?FEHHGGGGG/GHHDHHFGDCDCHGGGGGCC/CAFGGBBGF?FG?EAD@-9@9BDDAFF=/BBFF9FBFF/;9B99B9F/;FFFB99FE:BDF9DD/FB99BFBF/BBB/9BFBBB/9;99/;//B/9F/9/BBFFFABFFF
@M05620:37:000000000-D9766:1:1101:19256:3321 1:N:0:15
AGTGCCAGCTCTCAATCGCACAGGGGACCCAGGGCCTGGCCCCTCCATCCAGAAAACCTATGACCTCACCCGCTACCTGGAGCACCAACTCCGCAGCTTGGCTGGGACCTATGTGAGTATCCAGCGTAGGAATCTGGGAGTTGGGGAGGAGTGAGGAGTTGGGGAAAGACAGTCCTAACCGTGGAGGGTTCTGGTAAATGATGGGGTGAGGAGGGGCTCTTTGGCTCCCACCAGTCCCCCTGTCTGGTCTA
+
BBAABFFFBFFFGGGGGGGGGGHFGGGGGGHHGGGGGGHGHHGHGGHHHGHHHHGGHGHHHHHHHHHHHHHGGGGGHHHHHHHHHHHHGHHHGGGGGHHHGHHGGGHHGGHHHHHHHHHHHHHHHGGGGGHHHHHHHHHGGHHHGGGGGGGHHHHHHGHHHGGGGGHHHHHHHHHHHHHGGGEGGGGGAFGGGGGGGGGGGGGGGGFFFFFFFFFFFFFFFFFFFFFFFFFFFFFFFFFFFFFFFFFFFFF
@M05620:37:000000000-D9766:1:1101:16453:3330 1:N:0:15
ACCACACCTTCTACAATGAGCTGCGTGTGGCTCCAGAGGAGCACCCCGTGCTGCTGACCGAGGCCCCCCTGAACCCCAAGGCCAACCGCGAGAAGATGACCCAGGGTGCGTGGCCCGCACCCTCTCCTGGTGGCCGCCTCCCTCGTTCCTGGCCTCCGGGCGTTGCGCCCTTTCTCACTGGTTCTCTGTTCTGCCGTTTTCCGTCGGCCTATCTTCTCTGCCATGAGCCCCCTTTGGACCTCTGCGGGTTT
+
BBB@BBBBFFFFGGGGFGEDGBACE2BBA2BFAB3BA22BEGGHCGGEEAFFHDGGHHHEAFEGE>EEGGGBHCG1?A>F/?GGHG<<EG/<<D011?11<F///<?///??/AFA---><<<.C//<</<<.C.:;-::C./:-..:/0;/9.0;A:9--9--9A-@A@@FFF99BF/B.B///9//;;BFFB/@DDFAF/.9.;--..9;BB///9;/9B///;///;;9@FFF/B/9.;F//99--..
@M05620:37:000000000-D9766:1:1101:11055:3367 1:N:0:15
ACCACACCTTCTACAATGAGCTGCGTGTGGCTCCCGAGGAGCACCCCGTGCTGCTGACCGAGGCCCCCCTGAACCCCAAGGCCAACCGCGAGAAGATGAAAGGTGGTGGGCGGCCCACTCCCTCTTGTGGCGGCCGCCTCCCTCCCTCCCGTCCTCCAGCTGCTGCCCCCCTTATCGCTGCTTCTCTCTGCTGCTGTTCTCAGTACGCCTCTCTCTTCTGTCATGCGCCTTCTTAGGTCCTCAGCTGCTAG
+
BBCCCCCDFFFFGGGGGGGGGGHHGFGEFGHHHGGGGGGGGHHHHGGGGGGGHHHHHHHGGGGGGGGGGGGHGHHGGGGHGHHHHGGGGGGGGGHHHHGD>20??/<//>/---<-.C./=.=GHH0<CD.-AAG-AF..;EF/D.;/....;D.0/:B/0;BF0B...--;.00:..;.9;0000;BF0B0;0:0B00:0;B:F0.:-..;BF0;::000000:B..;D.00;000:00:;0;0:00:00
@M05620:37:000000000-D9766:1:1101:21346:3376 1:N:0:15
ACCACACCTTCTACAATGAGCTGCGTGTGGCTCCCGAGGAGCACCCCGTGCTGCTGACCGAGGCCCCCCTGAACCCCAAGGCCAACCGCGAGAAGATGACAGGTGAGTGGCCCGCTACCTCTTCTGGTGGCCGCCTCCCTCCTTCCTGGCCTCCCGGCGCTGCGCCCTTTCTCACTGGTTCTCTCTTCTGCCGTTTTCCGTAGGACTCTCTTCTCTGCCCTGCGTCTCCTTTGGAACTCTGCAGGTTCTAG
+
BBBBBABBFFFFGGGGFFGGGGHBGEEEAAGHGGGGGGGEDHHHHGCGDEFGGHGHHHHGGGGGFGGGGGGHHFHGGGFHEEHHHGGEGGGG?DHGDFDG1?FFG<?FGEGHHGGG?DHHHHGHHFGHGGHHGGGGGH;GHFHHHHGGGGGGGFGG@BBGGBFBBDBBFFFFF/BFFFFFFFFFEFFFFFFFBFFFFFFBFFDDFFFFFFFFFFFFFFBEFFF?FBFFFFFFFF/BFFFFFFFFFFFFFFF
@M05620:37:000000000-D9766:1:1101:19454:3415 1:N:0:15
AGTGCCAGCTCTCAATCGCACAGGGGACCCAGGGCCTGGCCCCTCCATCCAGAAAACCTATGACCTCCCCCGCTACCTGGAGCACCAACACCGCAGCTTGGCTGGTACCTATGTGAGTATCTTGCGGAGTAATCTGTTAGTCCGGGAGGAGTGACGAGTTGGGGAAAGACAGTCCTAAGCGTGTATGGTTCTCGTAAATGAGCGGGTCAGGAGGGGCTGTCTGCCTCCGACCAGCAGCCCCGGCTTGTCTA
+
1>>AAB@CAFCFAFGGG1FF?AAF0EEGGG0FFEEEE/B0FGGFFG0G1F1AF01BFE0GGGDGFG1/BEEFGG?EGFG0BGH/0?GHG/?E///<E0B0<01/?0B>B2BGHG2DG121@2221>//</011@1@11@1111.----<.<<<00..:C.C/-;;...///;;FG000//-;../0;C0;000.9...;9///9-;9--9-:9----9--//9//;/;-;@@------;;---9---;//9
@M05620:37:000000000-D9766:1:1101:11689:3423 1:N:0:15
ACCACACCTTCTACAATGCGCTGCGTGTGGCTCCAGAGGAGCACCCCGTGCTGCTGACCGAGGCCCGCCTGAACCCCAAGGCCAACCGCGAGAAGATCCCCAGGTGAGTGGCCCGCTACCTCTTCTGGTAGCCGCCTCCCTCCTTCCTGGCCTCCCGGGGCTGCGCCCTTTCTCACTGGTTCTCTCTTCTGCCGTTTTCCGTAGGACTCTCTTCTCTGACCTGAGTCTCCTTTGGAACTCTGCAGGTTCTA
+
AAA?AAA>CFFFGGGGEG11E00AE0B000BBGGGG1//0BFG0/AE//BBFBHHHHHH/>>EG/E//>?GH1GHG/EEHC/FGHGAEE/>>CGFB>11?<0//<11???FAGH/<<->FD<1=1F<G00=/0<--..CE/CGCG:G:0CFH9AEG.A-;;A.C?-A@-FFFB/;9BBF/FB/9;B/B//;9B-9AFF/FA;9-:///;9:BFBF/9//9B/-/;/9/9B9FF/B/B/999/:/9FAFFF/
@M05620:37:000000000-D9766:1:1101:16175:3457 1:N:0:15
ACCACACCTTCTACAATGAGCTGCGTGTGGCTCCCGAGGAGCACCCCGTGCTGCTGACCGAGGCCCCCCTGAACCCCAAGGCCAACCGCGAGAAGATGCCCAGGTGAGTGGCCCGCTACCTCTTCTGGTGGCCGCCTCCCTCCTTCCTGGCCTCCCGGAGCTGCGCCCTTTCTCACTGGTTCTCTCTTCTGCCGTTTTCCGTAGGACTCTCTTCTCTGACCTGAGTCTCCTTTGGAACTCTGCAGGTTCTA
+
ABBCCBCBFFFFGGGGGGFFGGHHGEEFHGHHHGGE?EGGGHHHHGGFEEGGHHHHFHHGFGEGGGGGGGGHHHHGGGGHGHHHHGGGGGGGGGHHHHHHHGHGGHHHGHGGHHGGGGGHHHHHHHGHGHGHHGGGGGHGHHGHHGGGGGGGGGGGGCBGGFFGGGFFFFFFFFFFFFFFFFFFFFFFFFFFFFDFFFFFFFFFFFFFFFFFFFFFFFFFFFFFFFFFFFFFFFFFFFFFFFFFFFFFFFF
@M05620:37:000000000-D9766:1:1101:10764:3476 1:N:0:15
AGTGCCAGCTCTCAATCGCACAGGGGACCCAGGGCCTGGCCCCTCCATCCAGAAAACCTATGACCTCACCCGCTACCTGGAGCACCAACTCCGCAGCTTGGCTGGGACCTATGTGAGTATCCAGCGTAGGAATCTGGGAGTTGGGGAGGAGTGAGGAGTTGGGGAAAGACAGTCCTAACCGTGGAGGGTTCTGGTAAATGATGGGGTGAGGAGGGGCTCTTTGGCTCCCAACAGTCCCCCTGTCTGGTCTA
+
>?AAAFDFBFFFGGGGGFGGGGGGGGGGAFHHGGGGGGHFFHGHGGHHHHEFFHHHHGHFHHHHHGHHHHHGGEEFHHHHHHHHHHHHGEHHGGEFGHHHDHHGFGAGGHEHHHHHHHGHHHHHHFC?FCHHHHHHHHGGGHFHGCAFCDGHHGHHFGHHHHGGGGGHHHHHHHHGHHHHGGGGFEGCGGGGGGGFBFGGGGFGEGFFFFFFFBFFFFFFFFFFFFFFFFBDFFFFBFFFFEFFFFFFFFB
@M05620:37:000000000-D9766:1:1101:18296:3494 1:N:0:15
AGTGCCAGCTCTCAATCGCACAGGGGACCCAGGGCCTGGCCCCTCCATCCAGAAAACCTATGACCTCACCCGCTACCTGGAGCACCAACTCCGCAGCTTGGCTGGGACCTATGTGAGTATCCAGCGTAGGAATCTGGGAGTTGGGGAGGAGTGAGGAGTTGGGGAAAGACAGTCCTAACCGTGGAGGGTTCTGGTAAATGATGGGGTGAGGAGGGGCTCTTTGGCTCCCACCAGTCCCCCTGTCTGGTCTA
+
ABAAAFFFBFFFGGGGGGGGGGHGGGGEEEHHGFGGAFHH2GGHGGHFDHHGDGFHHGHBGHDHHHFHHHHGGEEGHHHHHHHHFHHHGHHHEEGFGGHHGHHGGGHHGHHFHHHHHHHHHHHHHGGGGGHHHHHHHGHGFHHHGGGGGGEFGHHHHG/CGHGGGGHHHHHHHGHHHHHHGDEGGGGG:FFGGGFGGGGGGGGGGGFFFFFFFFFFFFFFFFFBFFFEFFFFFFFFFFFFFFFFFFFFFFF
@M05620:37:000000000-D9766:1:1101:17991:3512 1:N:0:15
ACCACACCTTCTACAATGAGCTGCGGGTGGCTCCCGAGGAGCACCCCGTGCTGCTGACCGAGGCCCCCCTGAACCCCAAGGCCAACCGCGAGAAGATGACCGGGGAGTGGCCCGCTACCTCTTCTGGTGGCCGCCTCCCTCCTTCCTGGCCTCCCGGCGCTGCGCCCTTTCTCACTGGTTCTCTCTTCTGCCGTTTTCCGTAGGACTCTCTTCTCTGCCCTGCGTCTCCTTTGGCACTCTGCAGGTTCTAG
+
AAAAAAAAFFFFGFFGFGDAF1FBE0AA00FG1BF//EEECHHHHGGGFEGGEHGFHHHEEGCGGCEGGGGCGBGGGG?H//FHHG?<BC<</CCC<D1F1<@->-<.<<AFHGCGCGHHHFHHHHE;CB?FGGGGGGEFGBBB0C0;F?-BFEFF<-;@?@?@@B@>BFFFF/;FBF:BFFFFFFF/;FFB=:AFFFBFB-AF/9BFFFFFFFFFF/9AFF-@A@BFF99BFE/;9-;;FFFFFABFFF/
@M05620:37:000000000-D9766:1:1101:11501:3531 1:N:0:15
ACCACACCTTCTACAATGAGCTGCGTGTGGCTCCCGAGGAGCACCCCGTGCTGCTGACCGAGGCCCCCCTGAACCCCAAGGCCAACCGCGAGAAGATGAACCAGGGTGCGTGGCACGCTCCCTCTTTTGGTGGCCGCCTCCCTCGTTCATGGCCTCCGGGAGATGCGCCCTTTCTCACTGGTTCTCTGTTCTGCCGTTTTCCGTTGGCCTCTCTTATATGCCGTGTGTCTCCTTTGGACCTCTGCCGGTTC
+
A1>>AA1ACFC1BAFB3FGDDBF1?B0A00A0AF0A0AE//GHFHGCG/AB/1111F00A/E/EC/>>EEF0G1/>EAA>C/GFC//<C/>///<FF1F1GH0/?<0/?//>A-01>@<.<<</<0=0=<...:;CC-..:.//-.../0;0;909E9-----/;9---9-/9//9;//B999//;//9;BF/999;9F-B/-;/--//9-9//B/9/;/9B----9-;//9B/BFB//99/;B/9--;-9
@M05620:37:000000000-D9766:1:1101:13024:3537 1:N:0:15
ACCACACCTTCTACAATGAGCTGCGTGTGGCTCCCGAGGAGCACCCCGTGCTGCTGACCGAGGCCCCCCTGAACCCCAAGGCCAACCGCGAGAAGATGACCGGTGTGTGCCCCGCTCCCTCTTCTGGGGGCCGCCTCCCTCCTTCCTGGCCTCCCGGAGCTGCGCCCTTTCTATCTGGTTCTCTCTTCTGCCGTTTTCCGTAGGACTCTCTTCTCTGCCCTGAGTCTCCTTTGGAATTCTGCAGGTTCTAG
+
BBBBBBABFFFFGGGFGGGGGFHHCFGEHFHHHGGEEGGCGHHHHGGGEEGFHGHHHHHGGGGGGGEGGGGHHHHGGGGHGHHGEFGGGGGGGFGGF2?F2<////??F1<<F@CC-<<CHHD<GF0/;-:-;DBAFEFFG?B;BB00/;.9FFEDA--;.//;DDFFBF9F//;/B/9/BBFFFB//;9B/@9AFE/;AB.A./9BFFFFBBFFFFBBA/..;BBFFFFF/9////:999F/9F.////;
@M05620:37:000000000-D9766:1:1101:16014:3542 1:N:0:15
AGTGCCAGCTCTCAATCGCACAGGGGACCCAGGGCCTGGCCCCTCCATCCAGAAAACCTATGACCTCACCCGCTACCTGGAGCACCAACTCCGCAGCTTGGCTGGGACCTATGTGAGTATCCAGCGTAGGAATCTGGGAGTTGGGGAGGAGTGAGGAGTTGGGGAAAGACAGTCCTAACCGTGGAGGGTTCTGGTAAATGATGGGGTGAGGAGGGGCTCTTTGGCTCCCACCAGTCCCCCTGTCTGGTCTA
+
ABAAAFFFBFFFGDGGGFGAECFCDEFGGGHHCFGGGFHHHHGHGGHHHHHGHHHHHGHHHGHHHFGHHHHGG/EEHHHHBCGHHHFGFBGF>E?EEFBEEHHGGGGHGHHGHHHHHHHGHHHHHGGGGGHHHHHHHGHGGHHHGGGGGGDFHHHGHGHHHHGGGGHHGHHHHHHHHHHHGGGGGGGGFGGGGGCFGGGGGGGGGGADFFFFFFFFFFFFFFFFFFFFFFFFFFFFFFFFFFFFFFFFFFB
@M05620:37:000000000-D9766:1:1101:21449:3547 1:N:0:15
ACCACACCTTCTACAATGAGCTGCGTGTGGCTCCCGAGGAGCACCCCGTGCTGCTGACCGAGGCCCCCCTGAACCCCAAGGCCAACCGCGAGAAGATGACCGGTGCGTGGCCCGCTACCTCTTCTGGTGGCCGCCTCCCTCCTTCCTGGCCTCCCGGCGCTGCGCCCTTTCTCCCTGGTTCTCTCTTCTGCCGTTTTCCGTAGGACTCTCTTCTCTGCCCTGCGTCTCCTTTGGCACTCTGCAGGTTCTAG
+
ABBBBBBBFFFFGGGGGGDGGGHHGFGFHGHHHGGGGGGGGHHHHGGGGGGGHHHHHHHGGGGGGGGGGGGHHHHGGGGHGHHHHGGGGGGGGGHHHHHH2<C>C/<?.ACGHGGG-AGHHHHHHHHGGGHHGGGGGGGGGGGGGGGGGGGGGGGGGGFFCFFFFFFFFFFFF/BF9ABFFFFFFFFFFFFFFDFFFFFFF.ADBFFFFFFFFFFFFFFFFFFFFAFFFFFFFF:BBBBFFF/FA9FBFF;
@M05620:37:000000000-D9766:1:1101:19434:3557 1:N:0:15
ACCACACCTTCTACAATGAGCTGCGTGTGGCTCCCGAGGAGCACCCCGTGCTGCTGACCGAGGCCCCCCTGAACCCCAAGGCCAACCGCGAGAAGATGAACCCAGGTGCGTGGCCCGCTACCTCTTCTGGTGGCCGCCTCCCTCCTTCCTGGCCTCCCGGCGCTGCGCCCTTTCTCACTGGTTCTCTCTTCTGCCGTTTTCCGTAGGACTCTCTTCTCTGACCTGCGTCTCCTTTGGAACTCTGCCGGTTC
+
CCCCCCCCFFFFGGGGGGGGGGHHGGGEHGHHHGGGGGGGGHHHHGGGGGGGHHHHGHHGGGGGGGGGGGGHGHHGGGGHGHHHHGGGGGFGGGHHHHHHHHGGHGHH=CFGGGHHGGG-AHHHHHHHHHHHGHHGGGGGHFGGGGGGGGGGGGGGGGGGGGFFFFFFFFFFFFFFFFFFFFFFFFFFFFFFFFFFFFFFFFFFFFFFFFFFFFFFFFFF0B;BF.BADFFFFFFFFFFFFFFFF9@FDF.
@M05620:37:000000000-D9766:1:1101:15224:3567 1:N:0:15
ACCACACCTTCTACAATGCGCTGCGTGTGGCTCCCGAGGAGCACCCCGTGCTGCTGACCGAGGCCCCCCTGAACCCCAAGGCCAACCGCGAGAAGATGAACACAGGTGCGTGGCCCGCTCCCTCTTCTGGTGGCCGCCTCCCTCCCTCCTGGCCTCCCAGCGCTGCGCCCTTTCTCACTGGTTCTCTTCTCTGCCGTTTTCCGTTAGACTCTCCTCTCAGCCTAGCGTCTCCTTTGGAACTCTGCCGGTTC
+
BBABBBBBFFFFGGGGFG4AEGGGGEGFHFHHHGGDEGGGGHHHHGGGEGGGHHHHHHHGGGGGGGGGGGGHGHHGGGGHGHHHHGGGGGGGG/FGG?1GD10/??1??A..->>FC-@@.<CCCF:0GGFF.:G@CDAAAEFF..//;//9.CBFA./;C@9.@D-9A>9BF//B////99BFFF9//;//9B/9DFBEFB.B/..9BFFF//;BF////9./;/-AA.9//FFFF99BB/BB//;-@9.
@M05620:37:000000000-D9766:1:1101:19198:3581 1:N:0:15
ACCACACCTTCTACAATGAGCTGCGTGTGGCTCCCGAGGAGCACCCCGTGCTGCTGACCGAGGCCCCCCTGAACCCCAAGGCCAACCGCGAGAAGATGCCCAGGTGAGTGGCCCGCTACCTCTTCTGGTGGCCGCCTCCCTCCTTCCTGGCCTCCCGGCGCTGCGCCCTTTCTCACTGGTTCTCTCTTCTGCCGTTTTCCGTAGGACTCTCTTCTCTGACCTGAGTCTCCTTTGGAACTCTGCAGGTTCTA
+
CCCCCDCDFFFFGGGGGGGGGGHHGFGEHGHHHGGGGGGGGHHHHGGGGGGGHHHHHHHGGGGGGGGGGGGHHHHGGGGHGHHHHGGGGGDGGGHHHGHHHFHFG1?GHHGGHHGG@FGGHHHGHHHHHHGHHGGGGGHGHHGHHGGGGGGGGGGGG--;BFCFFFFFFFFFFFFFFFFFFFFFFFFFFFFFFFFFFFFFFFFFFFFFFFFFHHFFF0;BFF/:BFFFFFFFHFFFFFFFFFFHFFFFFFB
@M05620:37:000000000-D9766:1:1101:13655:3601 1:N:0:15
ACCACACCTTCTACAATGCGCTGCGTGTGGCTCCCGAGGAGCACCCCGTGCTGCTGACCGAGGCCCCCCTGAACCCCAAGGCCAACCGCGAGAAGATGCCCAGGTGAGTGGCCCGCTACCTCTTCTGGTGGCCGCCTCCCTCCTTCCTGGCCTCCCGGAGCTGCGCCCTTTCTCACTGGTTCTCTCTTCTGCCGTTTTCCGTAGGACTCTCTTCTCTGACCTGAGTCTCCTTTGGAACTCTGCAGGTTCTA
+
CCCCCCCAFFFFGGFGGG4EEGGGGEEBEFHGGFGEAFEEEHHHHGGGFGGGHHGHHHHGGGGGGGGGGGGFFHHGGGGHGHHHHGGGGG/BDGHHHHHHHHHGGHHGHHGGHHGGGGGHHHHHHHHGHHGHHGGGGGHGGGGGGGGGGGGGGGGGGG-ADGGFFFFFFFFF/BFFFFFFFFFFFFFFFFFFFDDFFFFFFFFFFFFFFFFFFFFFFFFFFFFBFFFEFFFFFFFFFFFFFFFFFFFFFFF
@M05620:37:000000000-D9766:1:1101:23112:3601 1:N:0:15
ACCACACCTTCTACAATGAGCTGCGTGTTGCTCCCGAGGATCCCCCCGTGCTTCTGACCGAGTCCCCCCTGAACCCCAAGGCCAACCGCGAGAAGCTGCCCAGGCCAGTAGCCCGCTACCTCTTCTGGTGGCCGCCTCCCTCCTTCCTGGACTCCCGGAGCTGCGCCCTTTCTCACTGGTTCTCTCTTCTGCCGTTTTCCGTAGGACTCTCTTCTATGACCTGAGTCTCCTTTGGAACTCTGCAGGTTCTA
+
1>>>A11AFFFF3FGB3BFAA1A1EE0B0ADGDFFE00A/AF0FFGAFEAE/1DBDFGCE///BFB>EGGGB1B?EEGE//>??//?/>/>/</F1111?<1F////?<1111F/>@@-0><1>GF0<=/<.<<-:ACHEFF.:GCGBC;/9FFGEGGG?A.;;9@GG@F/9FFFEFBF999BFFFFBFF/B/-9-/AFF?BF-;FFFFB/BBFFB//BBF99/-/;F/;BBB/BF//9B/9:/B--/;;B
@M05620:37:000000000-D9766:1:1101:15263:3608 1:N:0:15
ACCACACCTTCTACAATGAGCTGCGTGTGGCTCCCGAGGAGCACCCCGTGCTGCTGACCGAGGCCCCCCTGAACCCCAAGGCCAACCGCGAGAAGATGACAGGTGCGTAGCAAGCTACGTGTTCTGGTGGCCGCATCACTCCTTCATAGCCACCCGGAACTGCGCCCTTTCTCGCTGGTTCACTCTTCTACCGTTTTCCGTAGGACTCTCTTCACTGCCCTGCGTCTCCTTTGGAACTCTGCAGGTACTAG
+
>AA>AAABFFFFGGGGGGGFGFHCGAEE4EGHFGGGGGGGDHDHHGGGFGGGGHGHHHHGGGCGGGGGGGGHHFHGGGGG?FHHHGC<CCCC/DGHHHHGHHG?GCCF/>?1<>F>1<.00>0>GDG<GDGFCCC:D00;GCC;G:;0:;C0;CE@@@-;=0;CBF@AFGGGF..:;B/9F/9;BB9/B/99-.;BFFFDFF..B;FFFF//B/;;;9BEB?9@.;DF/9F/9/;BFF/BBBBFF:/;;BF
@M05620:37:000000000-D9766:1:1101:12770:3617 1:N:0:15
AGTGCCAGCTCTCAATCGCACAGGGGACCCAGGGCCTGGCCCCTCCATCCAGAAAACCTATGACCTCACCCGCTACCTGGAGCACCAACTCCGCAGCTTGGCTGGGACCTATGTGAGTATCCAGCGTAGGAATCTGGGAGTTGGGGAGGAGTGAGGAGTTGGGGAAAGACAGTCCTAACCGTGGAGGGTTCTGGTAAATGATGGGGTGAGGAGGGGCTCTTTGGCTCCCACCAGTCCCCCTGTCTGGTCTA
+
BBABBFFFBFFFG4FGGGGGEEHHGGEEEGHHFEGGGFHHFGGHGGHHHHHHFEGHHGHHHHFHHGHHHHHGGE@EHHHHGHHHHH1FEHHHEGCGFHFHGHHGGGHHGHHHHHHHFHFHHHFGHGGFGGHHGHHHFG0FGGHHGG<DGGEGHFGHFGFHHHGGAEEHHHHHHHHHHHHHGGGGBEGG;FFGGGFFGGGGGFGFGDDCFFFBDFFFFFFFFFFFFFFFFBFFFFFFFFFFFFFFFFFFFFF
@M05620:37:000000000-D9766:1:1101:13651:3625 1:N:0:15
ACCACACCTTCTACAATGAGCTGCGTGTGGCTCCCGAGGAGCACCCCGTGCTGCTGACCGAGGCCCCCCTGAACCCCAAGGCCAACCGCGAGAAGATGCCCAGGTGAGTGGCCCGCTACCTCTTCTGGTGGCCGCCTCCCTCCTTCCTGGCCTCCCGGAGCTGCGCCCTTTCTCACTGGTTCTCTCTTCTGCCGTTTTCCGTAGGACTCTCTTCTCTGACCTGAGTCTCCTTTGGAACTCTGCAGGTTCTA
+
BABCCCCCFFFFGGGGGGGFGGHHGEEEHGHHHGGGGGGGGHHHHGGGEEFFHHHHHHHFGGGGGGGGGGGHHHHGGGGHGHHH/FGFGBBC@/?FHHHGHHHG11?F?<CFGHGGGC-FGHGFHGFGGHGHHGGGADHGHHGG0CF0FFAFFGGFGB-CFE/CFGFFFFEFBBBFFFFFFFFBBF/9/FFFFFDFFFFFBFFFF/FFFFFFF/BFFFFFFFBFFFFFFEFFBFFFFFFFFFFFFF;BBFF
@M05620:37:000000000-D9766:1:1101:19664:3638 1:N:0:15
ACCACACCTTCTACAATGAGCTGCGTGTGGCTCCCGAGGAGCACCCCGTGCTGCTGACCGAGGCCCCCCTGAACCCCAAGGCCAACCGCGAGAAGATGCCAGGGGAGGGGCCCGCTACCCCTTTTTGTGGCCGCCTTCCTTCTTCCCTGCCTTCCGGAGCTGCGCCCTTTCTTACCGGTTCTCTCTTCTGGCGGTTTCCCTAGGACTCTTCTCACTTGCCCTATGCTCCTTTGGAAATCCGCAGGGTCCAG
+
AAABBBBBFFFFGGGGGGGDFBG4EBEBGEHHCFGFGGGGGHHHHGGGGEGGHHGGHHHGGGCGGFEGGGGGHFFEGGGHEGHGFGE<CCB@@DFGGHEG1?G/////->->A-<---C...;00:://;.;:-;..:;00;0;0B/09.;00;C.A.--./;9-;@9BF/9//;/9@-;./////;/;//9--;BF/B/9/;;/B/////;//////99//./////;/;F/9/B////..-9;-;/.//
@M05620:37:000000000-D9766:1:1101:17519:3709 1:N:0:15
GAGGCTGCTTTGGAAGAAACTCATAGATTACTGCCACAGCTCCCCCTGTCCATGTAACCGTTTCGTGCCTGGCATCCTACAGGATGCTACCCGTAAGGAAAGGCTCCTAGAAGACTCCAAGGGCGTCAAAGAGCTGCTGCCCCCCTGGCACGTACGTCAGGCCTTTCCGCTTTAGCACTCTTGTGGCTCCAATTGAACAATTCTCAGCATTTGTCCTTGTACCTGCCAAGCCAGGGACAACAGATCGGAAG
+
AAABBBFBFFFFGGGGGGGGGGHD55DFD54DFAGBHH223BB22B2BBBF5A5DDDEGFFG3B1B11BDGHHH3FHHH3BFF13BBEHDGGGEEGG3BGGFHH3?FHFGHDFCGHHHGGHGG/EE/CDHHHHHHHGHH2</?CCGGHHHFGFG<DGHEGHHCHHHHHDGGGGEHHHHGHHHHGHG.CCEG/CGFGGGGGGGGGGGGGGGGGGF0FGFGFGFFGGFGFGGGFFFFFFFFFF.BFFFFFFF?
@M05620:37:000000000-D9766:1:1101:22711:3720 1:N:0:15
ACTGCCCCTTCTCAATCCACCCGTGGATTCCTGCCCCGGCTCCCCCCGTCCTTCTAACCGTTTCCTCCCTGGCACCCTAGAGGACCCTACCCGCAAGGAAAGGCTCCTAGACGACTCCAAGGGAGTCAAAGAGCTGCTGACACCCTGGCACGTACGTCAGGCCTTTCCGCTTTAGCACTCTTGTGGATCCAATTGAACAATTCTCAGCATTTGTCCTTGTACCTGCCAAGCCAGGGACAACCGATCGGAAG
+
>>1>AB1>>F>BBBBBF1BBBA0AAABFBFGHHGHHC0A/ABFFGGAAAAB/D1BDFGGEEEBFBF@BFHHHHGB?EGF>BGBH?/?BG0FGF/><E/F<GHAFGCFH11G1B<BEGHHF1FG/CCHHHHDCGHHHHHH101FEFHHGHH0CCG.AGHECHHGFGHHGGGABGFBFGGGGGGGFFG0CFFGGGGFGGGGGGFFFFFFFFFFFFFEFFFFFF/:BF-;FFEEFFF?BEFFF---;@@@-99-
@M05620:37:000000000-D9766:1:1101:17425:3742 1:N:0:15
ACCACACCTTCTACAATGAGCTGCGTGTGGCTCCCGAGGAGCACCCCGTGCTGCTGACCGAGGCCCCCCTGAACCCCAAGGCCAACCGCGAGAAGATGAACCCAGGTGCGTGGCCCGCTCCCTCTTCTGGTGGCCGCCTCCCTCCTTCCTGGCCTCCCGGCGCTGCGCCCTTTCTCACTGGTTCTCTCTTCTGCCGTTTTCCGTAGGACTCTCTTCTCTGACCTGCGTCTCCTTTGGAACTCTGCCGGTTC
+
BBABBABBFFFFGGGGGG5BGFHHGEEBFAGGEGFGDGGGGHHHHGGGDEFFGH3AGHHFGGGGGDGGGGGHHHHGGGAGACGHHGAECGDCCGHGDFDFHHGFGFHF<CFEGGHHGGG-CEHHHHHHHHFHGHHGCGDDGFFF?BBFGFFGGGGGGGGGGF;D=FFFFFAFFFFFFFFFFFFFBFF9FFFFFFBFADFFFFF9.;DBFFFBFFFFFFFF/B9FBFFDFFFFFFFFFFFFFFFFF/@F@D.
@M05620:37:000000000-D9766:1:1101:13951:3743 1:N:0:15
ACCACACCTTCTACAATGAGCTGCGTGTGGCTCCCGAGGAGCACCCCGTGCTGCTGACCGAGGCCCCCCTGAACCCCAAGGCCAACCGCGAGAAGATGCCCAGGTGAGTGGCCCGCTACCTCTTCTGGTGGCCGCCTCCCTCCTTCCTGGCCTCCCGGCGCTGCGCCCTTTCTCACTGGTTCTCTCTTCTGCCGTTTTCCGTAGGACTCTCTTCTCTGACCTGAGTCTCCTTTGGAACTCTGCAGGTTCTA
+
BBCDCDCAFFFFGGGGGG5FGGHHGFGBAFHHHFFFCEEFDHHHHGGGGEFGGHHHHHHFGGCGGGGGGGGHFHHGGGGHGHHHHGGGGG<CGGHFGHBGHFEG?GDF?GGEHHGGCCGHGGFHFHHHGGGFHGGGGFHGFHGFHFGBFGGGFGGGFG-;D>@FCCFFCFFFBBFFFFFFFFBBFBBFB0BFFCAFFFFFFFFDFFFBFFFBFFFFFFFFFBF:BBB0;FFFFFFFFBBF0FBFFFAFFFB
@M05620:37:000000000-D9766:1:1101:19759:3750 1:N:0:15
AGTGCCAGCTCTCAATCGCACAGGGGACCCAGGGCCTGGCCCCTCCATCCAGAAAACCTATGACCTCACCCGCTACCTGGAGCACCAACTCCGCAGCTTGGCTGGGACCTATGTGAGTATCCAGCGTAGGAATCTGGGAGTTGGGGAGGAGTGAGGAGTTGGGGAAAGACAGTCCTAACCGTGGAGGGTTCTGGTAAATGATGGGGTGAGGAGGGGCTCTTTGGCTCCCACCAGTCCCCCTGTCTGGTCTA
+
BBBBBFFCAFFFGGGGGGGCGEFHGGGGFGFHGGGGFAEGEHGHGGHHHHHHDEFGHGGGHHFHHHFHHHHGGGCGHHHGHHHHGHHHGFHHGGGEEBHHGHHCEECGGHHFGHHH1BFHHHHGHCEG/CGGHHHHHHFFDFHGCCGGGGDHHHGHHG//DCDGGFH.;FH/;GHGHHHFGGGGDGDGGG.FF0;;BFGGGGGGGGFBFFFF.9B>;BEFFFBFF/FEFFF?AFFFFFFFBFFFFBF9FF9
@M05620:37:000000000-D9766:1:1101:20394:3756 1:N:0:15
AGTGCCAGCTCTCAATCGCACAGGGGACCCAGGGCCTGGCCCCTCCATCCAGAAAACCTATGACCTCACCCGCTACCTGGAGCACCAACTCCGCAGCTTGGCTGGGACCTATGTGAGTATCCAGCGTAGGAATCTGGGAGTTGGGGAGGAGTGAGGAGTTGGGGAAAGACAGTCCTAACCGTGGAGGGTTCTGGTAAATGATGGGGTGAGGAGGGGCTCTTTGGCTCCCACCAGTCCCCCTGTCTGGTCTA
+
CCCCCFFFCFFFGGGGGGGGGGHGGGGGGGHHGGGGGGHHHHGHGGHHHHHHGHGHHGHHHHHHHHHHHHHGGGGGHHHHHHHHHHHHGHHHGGGGGHHHGGHGGGHHGHHHHHHHGHHHHHHHHGGGGGHHHHHHHHFGGHHHGGGGGGEGFGHHHGGHHHGGGGHHHHHHHHHHHHHHGGGGFGGGEGGGGGFFGGGGGGGGGGFFFFFFFFFFFFFFFFFFFFFFFFFFFFFFFFFFFFFFFFFFFFF
@M05620:37:000000000-D9766:1:1101:13942:3759 1:N:0:15
ACCACACCTTCTACAATGAGCTGCGTGTGGCTCCCGAGGAGCACCCCGTGCTGCTGACCGAGGCCCCCCTGAACCCCAAGGCCAACCGCGAGAAGATGCCCAGGGGGCTGGCCCGCCTCCTCTTCTGGGTGCCGCCTCCCTCCTTCCTGGGCTCCCCGTGGCTGGCCCTTTCTCACTGGGTTCCTCCTTCGCCGTTTTTCCTTGGGCTCTCTTCTTTGACCTGGCTCCCCTTTGGAACCCTGCAGGTTCTT
+
BBBBBBB>>CFFGGGGGG5FGFHHGFGB4EGGGAFE?EGGFHHHHGG0AEFGFHFHHHHAEECGGGGGGEFFHFHGGFEHEFHHHGGGGG/>BDB111<FF1?C///--.<.<F---..<//0;000<//;.:--;..9A//;/;0;90:.;/.;9.;.9--....;9.;////////:.9..////;9/..9--;/A.;////;.9..///;//////9;/..../:.:.;B/9/9B....../;.;///
@M05620:37:000000000-D9766:1:1101:17071:3769 1:N:0:15
ACCACACCTTCTACAATGAGCTGCGTGTGGCTCACGAGGAGCACCCCGAGCTGCTGACCGAGGCCCCCCTGAACCCCAAGGCCAACCGCGAGAAGATGACCGGTGAGTGGCCCGCTCCCTCTTCTGGTGGCCGCCTCCCTCCTTTCTGGCCTCCCGGCGCTGCGCCCTTTCTCCCTGGTTTTCTCTTTTGCCGTTTTCCGTAGGGATCTCTTCTCTGCCCTGCGTCTCCCTTGGCACCCTGCCGGTTCTAG
+
AAA1AAAAFFF@BFGDEFG1F1BGEAEAAA0BA1BFFG?//AB0//AE/AE/BFGHHHHGG/>@FGG>EE/B1GEG/>?>/FFGH/?<<C/>CCGFHDDHC/A/<<?11/><><?C-.<<GHHFHFHDHGFHGGGCCHEFGFCF0;9CBBABGGGGG-A-@@-9@F@-BF/BBFFF/E/;-;BBFFF/BFFF=;BFFBFA/-;B-/-;BFEFFFFFF/BF/A-;A99FF/;F-F/:9;:9B--9@-A-///
@M05620:37:000000000-D9766:1:1101:22066:3787 1:N:0:15
ACCACACCTTCTACAATGAGCTGCGTGTGGCTCCCGAGGAGCACCCCGTGCTGCTGACCGAGGCCCCCCTGAACCCCAAGGCCAACCGCGAGAAGATGAACCCCGGTGCGTGGCCCGCTCCCTATTCTGGTGGCCGCCTCCCTCCTTCCTGGCCTCCCGGCGCTGCGCCCTTTCTCACTGGTTCTCTCTTCTGCCGTTTTCCGTAGGACTATCTTCTCTGCCATGCGTCTCCTTTGGAACTCTGCCGGTTC
+
A>A>AAAAFFFFGGGGGGGAG1AEEAAEGEHHEFFEAEGGEHHHHGGGFEEFDHHFHHFGGG?GGEGGGGGGHHHEGGGGFFHHHEEECGGCGCHHHHHH1FA?CC<A<CF<-<>GCGGG.CC0<CCGGCGHGFG:?@F.9.;/9;FF/CF/;9BAE;.=@--;@F@?B@@FFF/B/BFFF/FFFFFBBFFFFB:@ABFFFFBB-99;BF/;9/B/B/:B/;//9;9;@FBFFBFFFFBB/;9B9;;@-;-
@M05620:37:000000000-D9766:1:1101:15092:3795 1:N:0:15
GAGGCTGCTTTGGAAGAAACTCATAGATTACTGCAACAGTTCCCCCTGGACCTGGAAAAGTTTCTTGCCTGGCTTACAGAAGCTGAAACAACTGCCAATGGCTTACAGGCTGCTGACAATGATGCGCGGCTACTAGACAGCTACGCAGGAGTAAACGAGCTGATGAAAAAATATCCAGTCCATCAGGCATTTCCGCTTTAGTGGTCTTGTGGGTACCATTCAACCCTTCTCCACTTTTATCTTTGTAACTA
+
AAAAAAF1BFFFGGFF1GBFFGGHHHHABAGFGBFDAAFGHGHHHGC/FCGH0BGHFHF0GBEHHHGFGGFGHHEHHFGFHHHHHHHHHH/G10B0BBGH1F0011B10/00?11101111BB21/>//>@CG1BB<110?111///<>F/00111//?-.<111>1110<.0000=0<<000000;/.<:000.:..CCF00.;0;0000...0900990009;..9/0;00/0;/;//9/9/9///:;/
@M05620:37:000000000-D9766:1:1101:19800:3827 1:N:0:15
ACCACACCTTCTACAATGAGCTGCGTGTGGCTCCCGAGGAGCACCCCGTGCTGCTGACCGAGGCCCCCCTGAACCCCAAGGCCAACCGCGAGAAGATGACCGGTGCGTGGCCCGCTCCCTCTTCTGGTGGCCGCCTCCCTCCTTCCTGGCCTCCCGGCGCTGCGCCCTTTCTCACTGGTTCTCTCTTCCGCCGTTTTCCGTAGGACTCTCTTCTCTGCCCTGCGTCTCCTTTGGCACTCTGCAGGTTCTAG
+
?BBBBBBBFFFFGGGGGGGGGFHFGEGEHGHHHGGEGGGFGHGHHGGGGFGGHHHHHHHGGGGGGGFGGGGGHGEFGGGHGGHHHGGGGGGG?BCHGFFH<BCCG@@/>-@<F-<@-.C<//DGHFGGHAHF@FGGGGGGB9BF;:F09:ABFGGFGA>-99A--A@BFFBFB//;/BBFFBFFFFF/BADD9;AFFFFDF?.D9:BFFBBFBF//B//AFF.9.;DB9FFFB/B9/.999B/BA.//;//
@M05620:37:000000000-D9766:1:1101:14707:3866 1:N:0:15
AGTGCCAGCTCTCAATCGCACAGGGGACCCAGGGCCTGGCCCCTCCATCCAGAAAACCTATGACCTCACCCGCTACCTGGAGCACCAACTCCGCAGCTTGGCTGGGACCTATGTGAGTATCCAGCGTAGGAATCTGGGAGTTGGGGAGGAGTGAGGAGTTGGGGAAAGACAGTCCTAACCGTGGAGGGTTCTGGTAAATGATGGGGTGAGGAGGGGCTCTTTGGCTCCCACCAGTCCCCCTGTCTGGTCTA
+
33ABBFFFBFFFFGGGGCEFE?FFAEGGGEDHGGGGDFGCGHGGGGHHHHAEFGHGHGHHHHEGGGF@GGGGGGEGHFHGHHHFGHHHGFG3EEEEE?GHGHB?//BFEFGHHHHHHHHFHHHHHGC<DGHHHHHHHHGFGHEHGGGCDGDCGFFHCC/G=F@@:EEHHHHFFGCFHHHG?;C9DEGG:AFGGBCF9CFFBCFBEFDBEFFFFFBBBBFFFFFFFFFFFFFDFFBBFFFFBFFFFFFBBBB
@M05620:37:000000000-D9766:1:1101:23325:3867 1:N:0:15
ACCACACCTTCTACAATGAGCTGCGTGTGGCTCCCGAGGAGCACCCCGTGCTGCTGACCGAGGCCCCCCTGAACCCCAAGGCCAACCGCGAGAAGATGAACCCCGGTGCGTGGCCCGCGCCCTCTTCTGGTGGCCGCCTCCCTCCTTCCTGGCCTCCCGGCGCTGCGCCCTTTCTCACTGGTTCTCTCTTCTGCCGTTTTCCGTAGGACTCTCTTCTCTGCCCTGCGTCTCCTTTGGAACTCTGCGGGTTC
+
CCCCCCBCFFFFGGGGGGGGGGHHGFGEHGHHHGGGGGGGGHGHHGGGFGGGHHHHHHHGGGGGGGGGGGGHGHHGGGGHGHHHHGGGGGGGGGHHHHHGFE?A///<--.><AHE----:--;GCGFF00;:FF-AA9A.9/C:/0CC00;C.BFFFF;;--9>A;@D;>FFFFF0:FF/FFF09:0;:B9BF0=ADFEF0.B.;?00//0;BF0BBBFFF.;..;9-.:BFFFFE0B0009B0---:..
@M05620:37:000000000-D9766:1:1101:11679:3868 1:N:0:15
GAGGCTGCTTTGGAAGAAACTCATAGGTTACGGCAACAGTTCCCCATGGACCTGGGAAAGATTCTCGCCCACCCTAGAGAAGCTGAAATAACTGCCAATGAATAATAAAAGACAAGACAGGCTGCTCGGCGCCACCAAGGGTGTAAAAGCAATGCAGCAAAACTGGCAAGTTAGTCCGGCAATTCAGAATTAACACTCTAGAGCACTCCAGTGAACAATTCTAAACACTAGTTATGGTGAATGACCACGCA
+
AAAAAAFAFFFFGGGGGGGGG1F3G3111D10BEEGFH0BA2D100AB01BB0B0BAB/B011BA2///A////?00BFFF0BFF11B2@1BBFG01BBF1122BBF21B1?0B0BB0BB?/B</11?/?</</?0</0/?0//1<11101??111=10<1001=0.0<.D0<0<=0<A-:-:000;000;;000/:/00;0909909///;0;9;9;0;;0000/0.0/0;0;00////;/////;;--9
@M05620:37:000000000-D9766:1:1101:19951:3877 1:N:0:15
AGTGCCAGCTCTCAATCGCACAGGGGACCCAGGGCCTGGCCCCTCCATCCAGAAAACCTATGACCTCACCCGCTACCTGGAGCACCCACTCCGCAGCTTGGCTGGGACCGACCCGCTTTCTCTGCTCTGTAATGCGGTACTCTGGGCGGAGCCCCCGTTTGGGCAACCCACCCCCCAACGGCGCTCGGTTGCCGTATTCTGTTGGGCAAGGAGCGCCCATTTGACCCCCCCCAGCCCCCCTGCCTGGCCTA
+
AA>AAFF11FFFG1FGGGCGEGGCG?EAAEEGFEGG/FGFAGGHGGHDEGHHBBG0FFH1BF2GHFGGHFFEF>>FHFFG>EFGFH/??GHHEGC@EHGGGHGG//0BC//////////11111??11?111111.-...>1100/.-;-;-...--../;.A./........-;-9-;-----9-;--9--/;9--///9;//9---;--99-9--9-;BF////9---9-99--;9-;=---9;?-9//
@M05620:37:000000000-D9766:1:1101:19954:3899 1:N:0:15
AGTGCCAGCTCTCAATCGCACAGGGGACCCAGGGCCTGGCCCCTCCATCCAGAAAACCTATGACCTCACCCGCTACCTGGAGCACCAACTCCGCAGCTTGGCTGGGACCTATGTGAGTATCCAGCGTAGGAATCTGGGAGTTGGGGAGGAGTGAGGAGTTGGGGAAAGACAGTCCTAACCGTGGAGGGTTCTGGTAAATGATGGGGTGAGGAGGGGCTCTTTGGCTCCCACCAGTCCCCCTGTCTGGTCTA
+
BBAABFFFBFFFGGGGGGGCGGHAFEFEDFHHGGGFGGHHCHGHGGHHHFGHGBGHHGHGHHFHHHHHHHHGGEEGHHHHGHHHHHFHGHHHGGGGGHGFGHHGGG0GGHGDBF3?DGHFHDDFGGGDC/DFGHD1<0?FCGGCFGG??GEF.DD.<DCGHFCCE?:CFFCB:;GFGFGCFAEC?EFGCFFGFGBBFFFEFFFFEDADEFFFDDDAFFEFFFBBFFFFFFFDFFFFFFFFFEFFFFFFFF/
@M05620:37:000000000-D9766:1:1101:20269:3908 1:N:0:15
AGTGCCAGCTCTCAATCGCACAGGGGACCCAGGGCCTGGCCCCTCCATCCAGAAAACCTATGACCTCACCCGCTACCTGGAGCACCAACTCCGCAGCTTGGCTGGGACCTATGTGAGTATCCAGCGTAGGAATCTGGGAGTTGGGGAGGAGTGAGGAGTTGGGGAAAGACAGTCCTAACCGTGGAGGGTTCTGGTAAATGATGGGGTGAGGAGGGGCTCTTTGGCTCCCACCAGTCCCCCTGTCTGGTCTA
+
A1>AAFD@1FFFGGGFFGGCGCHCFE0EEEAG00A/FFHHHFFCEE0FGEFGEGFHGGAAGGHHH1GHH0CEE/>EGGDHFFHHHH0?EHHF>ECEEHBGGGHGGGHGGHHGHHFHHHHHHGGFHGGGGGHHGHHHHH0FCGGFGC.@CECFFFFGCFHBGHGGGGHHFHFHHHHFHHHHGGEGAEGGGGGGGGFFFFGGFGGGGGA@EFFFFF@@@@FFFFFFFFFFEFFFFFFFFFFF@FFFFFFFFF/
@M05620:37:000000000-D9766:1:1101:13614:3917 1:N:0:15
ACCACACCTTCTACAATGAGCTGCGTGTGGCTCCCGAGGAGCACCCCGTGCTGCTGACCGAGGCCCCCCTGAACCCCAGGGCCAACCGCGCGAAGATGACCGGTGTGTGGCCCGCTCCCTCTTCTGGTGGCCGCCTCCCTCCTTCCTGGCCTCCCGGCGCTGCGCCCTTTCTCACTGGTTCTCTCTTTTGCCGTTTTCCGTAGGCCTCTCTTCTCTGCCCTGAGTCTCCTTTGGCACCCTGCCGGTTCTAG
+
AAA1>AA>CFFFFGFGGG1BFDHGGAA00AFBBBBA0EECCGEGGEEEEEFGGGHEFGHA>ECEFAEEGGG0BB?EEFEG/?EEHG?<>B/><CC??G1F<></>.>>FACGH@CC-.<<CFGCGFHHH.CFCG@FGGGGFCCF0;;9BACFGGGA@-;@@@-9>?@@FF9;F/BF/BFB/;FFFFF/;/BB@-A9E/BA/-;A/;BAFFFFFFBFF;BEF--;BBBF//;BBB/:9-;:BA-=@@BAFF/
@M05620:37:000000000-D9766:1:1101:17885:3920 1:N:0:15
GAGGCTGCTTTGGAAGAAACTCATAGATTACTGCAACAGTTCCCCCTGGACCTGGAAAAGTTTCTTGCCTGGCATACTAAAGGTGACTAACCGGACAAAAAGGCCCCTCCACAACTACAAGGGCGTAAAAGAGCTGAAGCCACCAAGACACGTAAGTAAAGAATTTCAGCTAAGGCACTCATGTGGCTCCAATTGAACAATTCTCAGCATTTGAACAAGTACCTGCAAAGCCAGGTACAACCGATAAGAAG
+
BBBBBBFBFFFFGGGGGGGGGGHFHHBFDHHHHHHHHHHGFHHHHGGGHEHHHFFEGHGGAGFHDGDFHHHFH2BBGG5FGH33B535@B@FEE/>/1BB1?E11?/?//BB3?EE33G3F/E/E<>DHHFFFHHFF2@<0@@FG/00?CFE<CGGGGH11=FFH1G1GHG1110>GFCH/<==GFC.CC/:;C0CGHFBGHGC0<GHH0;CG0;F0/;;0CF099/90/9.C.9/00;;C.-9--.//;/
@M05620:37:000000000-D9766:1:1101:8785:3924 1:N:0:15
ACCACACCTTCTACAATGAGCTGCGTGTGGCTCCCGAGGAGCACCCCGTGCTGCTGACCGAGGCCCCCCTGAACCCCAAGGCCAACCGCGAGAAGATGAACCCTGGTGCGTGGCACGCTCCCTCTTATGGTGGCCGCCTCCCTCATTCCTGGCCTCCAGCCGATGCGCCCTTTCTCACTGGTTCTCTCTTCTGCCGTTTTCCGCGCGACTCTCTTCTCTGCCATGCGTCTCCTTTGGTACTCTGCTGGTTC
+
>111A>1>FFFD33FBAEE1A1B1AAABE0GH1AEAEEG/EGFGHGCE/AFCF11BG00E?>@EC/>EGGGEG1/>EEE>//FEA?//><B//?011<1><GG00/???/FFCC0F?C.<..///=0=D/=DA..A--..;:C:.;0;90C9.90.C/9/.;-;AA-.;--B//9/;BF/-;:://9//BBFFF;;9AF-BFA-----;@-;/9/9//B///;///-;@AF/F////-/9/BF/;////;/
@M05620:37:000000000-D9766:1:1101:20738:3932 1:N:0:15
ACCACACCTTCTACAATGAGCTGCGTGTGGCTCCCGAGGAGCACCCCGTGCTGCTGACCGAGGCCCCCCTGAACCCCAAGGCCAACCGCGAGAAGATGACCGGTGCGTGGCCCGCTACCTCTTCTGGTGGCCGCCTCCCTCCTTCCTGGCCTCCCGGCGCTGCGCCCTTTCTCCCTGGTTCTCTCTTCTGCCGTTTTCCGTAGGACTCTCTTCTATGCCCTGCGTCTCCTTTGGCACTCTGCAGGTTCTAG
+
BBBBBBBBFFFFGGGGFGBGGGHGGEFEEEGHGGGGGGGCEHHHHGGGEEGGHHHHHHHGGGGGGGGGGGGFHHHGGGGHGHHHHGGGGGGDCGHFHFH<2<A<A/>?.-@HH-<C-AGHHGHHGHHHHGHHGGGGGGGGGGGGGGGGGGGGGG.CCBFFFFFFFFFFFFFFF/BFFFFBFFFFFFFFFFFFFDFFFFFFFFFF/BFFFFFFFF/BBBFFFFFFFFFFFFFFFF/;BBFBFFFFFA/BBBB
@M05620:37:000000000-D9766:1:1101:21071:3951 1:N:0:15
ACCACACCTTCTACAATGAGCTGCGTGTGGCTCCCGAGGAGCACCCCGTGCTGCTGACCGAGGCCCCCCTGAACCCCAAGGCCAACCGCGAGAAGATGACCGGTGGGTGGCCCGCTCCCTCTTCTGGTGGCCGCCTCCCTCCTTCCTGGCCTCCCGGCGCTGCGCCCTTTCTCCCTGGTTCTCTCTTCTGCCGTTTTCCGTAGGACTCTCTTCTCTGCCCTGCGTCTCCTTTGGCACTCTGCAGGTTCTAG
+
BCCBBBCCFFFFGGGGGGGGGGHHGGGBEGHGHGGGGGGGGHGHHGGGEGGGGHHHHHHFGGGGGGGGGGGHFHHGGGGHGHHHHGGGGGGGGGHHHHHHC/C/A/>><AGHHGGG-<CGHHHHHHHGFGGHGGGGGGGGGGGGFGGBFFFGGGGGGADFAFFFFFFFFFFFF/FF/A;B;FFFFFF/BFBFFAFFFFFFF?DFBFFFFFFFFFFFFFFFFFA>DFFFFBFFFF:BF/;BFF/BFABBBB9
@M05620:37:000000000-D9766:1:1101:12740:3972 1:N:0:15
GAGGCTGCTTTGGAAGAAACTCATAGATTACTGCAACAGTTCCCCCTGGACCTGGAAAAGTTTCTTGCCTGGCTTACTGAAGGTGAAACAACGGACAATACGGGAACACAACGCATCCAATAGCGTCAACGAACTGATGCACCCCTGGCACATAAGTCCGGCGTTTCCGATTTATCACTCCTGAGGATCCCCATGAACAATTCCCCGCATATGTACAAGTAACCGCAAAGCCACACCCACCAGCTCCACAA
+
>1AAA>BA@F@DCGGGGBGGDGFHFHHHFHBGHHFHFFFBGFGGHGEGAGBEFGAF1BCFBAFHAGBBFG1GH0AGGF2DGHB@B111@B>F/>?E/011@?///>?00/??E>>E<FH<111<</?CA1/?/>?FG2@1@10/>?<?FG1011<??F<>A<--<<G0<<<C.<0:;C;GCFC0:.0::/C.///;;BBFGG900/9A@A.9;;0C00/:/:9/-;9@99-9F------;-;--;;//;;-
@M05620:37:000000000-D9766:1:1101:16492:3977 1:N:0:15
ACCACACCTTCTACAATGAGCTGCGTGTGGCTCCCGAGGAGCACCCCGTGCTGCTGACCGTGGCCCCCCTGAACCCCAAGGCCAACCGCGAGAAGATGCCCAGGTGAGTGGCCCGCTACCTCTTCTGGTGGCCGCCTCCCTCCTTCCTGGCCTCCCGGAGCTGCGCCCTTTCTCACTGGTTCTCTCTTCTGCCGTTTTCCGTAGGACTCTCTTCTCTGACCTGAGTCTCCTTTGGAACTCTGCAGGTTCTA
+
ABAAAAABFFFFGGGGGGGGFFGHEEGEGGHHFGGGGGGGDHHGHGEGE?FFHFHHHHHGEEEGHH0EGGEHHHGFGGGGFGHFAFGCGEBDCGHHFDGHHHGGGGHGGHGGHHGGGGCFFDHHHHHHHHGHHGGGGGHGHGGHHHHHFHGHHGGGGG-ABFBFGGGGGGFFFFFFFFFB9FFFFFFFFFFFFBDFFFFFFFFFFFFFFFFFFFFFFFFFFFFBFFFFFFFFFFFFFFFFFFFFFFFFFFF
@M05620:37:000000000-D9766:1:1101:23936:4049 1:N:0:15
ACTGCACCTTCTAAATCGACCCGTGGATGCCTGCCCCGGCGCCCCCCGTCCGGCTAACCGTTGCCTCCCTGGCTCCCAGGAGCAACAACCACTACCCGTCCCTAGGGCTTCTGAACGTACCCAACGTCGCCGCACGGCATCAACGGACGTGACAGGACTGCGGCAACCACTGCAATAAAGGCCGACGTTTCTGCTGTATGACTCGGGTAGATCAACTTTAACCATTCTCACCATTGGCCCTCTGACCTGTC
+
>>1>A11B>CCF3FF3AEC1E0E0EE0A1BBGFFH0/AA//AAAEG/>//B///>/BF0EE//?BBBFFFFEAF1?F0FFE<GF0BF/F/F<1000</<?/?1100/00/01111<>.<.>CD.....--.<--------/0;/.-.9-;...;0..:/-/9--9@--;-///////9///--9----9;B/;/:/:/;/9//9--999-;/9/;///////9///99;F/:/9B//9/;---//;/;-9;
@M05620:37:000000000-D9766:1:1101:21451:4052 1:N:0:15
ACCACACCTTCTACAATGAGCTGCGTGTGGCTCCCGAGGAGCACCCCGTGCTGCTGACCGAGGCCCCCCTGAACCCCAAGGCCAACCGCGAGAAGATGACAGGTGCGTGGCCCGCTACCTCTTCTGGTGGCCGCCTCCCTCCTTCCTGGCCTCCCGGCGCTGCGCCCTTTCTCACTGGTTCTCTCTTCTGCCGTTTTCCGTAGGACTCTCTTCTCTGCCCTGCGTCTCCTTTGGCACTCTGCAGGTTCTAG
+
BABBBABAFFFFGGGFFGGDGGHFGEGBAEGEGGDGGGGGCHHHHGGG?EFGFHFHHHGEGGGGGGGGGGGHHHHGGFGHGHHHHGGGGGGGGGHHGHHH2FF?F?>FGGGHHGGGCGHHHHHHHHHHHGHHGGGGGHGHHGGGGGGGGGGGGGGGGGGFFFFFFFFFFFFFF/FFFFFFFFFFFFFFFFFFFDFFFFFFFFFFFFFFFFFFFFFFFFFFFFEFFFFFFFFFFF/BFFFFFFBFFFFFFB;
@M05620:37:000000000-D9766:1:1101:14860:4075 1:N:0:15
ACCACACCTTCTACAATGAGCTGCGTGTGGCTCCCGAGGAGCACCCCGTGCTGCTGACCGAGGCCCCCCTGAACCCCAAGGCCAACCGCGAGAAGATGAAACCAGGTGCGTGGCCCTCTACCTCTTCTGGTGGCCGCCTCCCTCCTTCCTGGCCTCCCGGCGCTGCGCCCTTTCTCACTGGTTCTCTCTTCTGCCGTTTTCCGTAGGACTCTCTTCTCTGACCTGCGTCTCCTTTGGAACTCTGCAGGTTC
+
AAAAAAAAFFFFGGGGFGGGGGHGGGCGHGHHHGGGEEEFGHEHHGGGFGGFHHHHHHHGFGGGGGGGGGGFFHHGGGDHGHHHGGGGGFGFGDHHHGHF2<FGG/?C1>FEGCGG.GHFHHHHGFHHHGHHGHHGGGGCGGHHGHHHHFGGGGGGG.9DGGGGFFFFFFCFF/FFFFFF.;BFFFFFFFFFFFFFADFEFFFFFFFFFFFFFFFFF/BF/B/BBFFDCFFFFF//;/;FFFFFF/;9AFB
@M05620:37:000000000-D9766:1:1101:19841:4079 1:N:0:15
ACCACACCTTCTACAATGAGCTGCGTGTGGCTCCCGAGGAGCACCCCGTGCTGCTGACCGAGGCCCCCCTGAACCCCAAGGCCAACCGCGAGAAGATGACAGGTGAGTGGCCCGCTACCTCTTCTGGTGGCCGCCTCCCTCCTTCCTGGCCTCCCGGCGCTGCGCCCTTTCTCACTGGTTCTCTCTTCTGCCGTTTTCCGTAGGACTCTCTTCTCTGCCCTGCGTCTCCTTTGGCACTCTGCAGGTTCTAG
+
CCCCCCCCFFFFGGGGGGGGGGHHGGGGHGHHHGGGGGGGGHHHHGGGFGGGHHHHHHHGGGGGGGGGGGGHHHHGGGGHGHHHHGGGGGFGGGHHHHHH2FGGF1??FGGHHGGG?DHHHHHHHHHHHGHHGGGGGHGHHGHHHHGGFGGGGGGGGCGGGFFFFFFFFFFFF0FFBFFFFFFFFFFFFFFFFDFFFFFFFFBDFFFFFFFFFFFFFEFFFFEFFFFFFFFFEF0;BFFFFFFFFFFFFFB
@M05620:37:000000000-D9766:1:1101:9383:4087 1:N:0:15
AGTGCCAGCTCTCAATCGCACAGGGGACCCAGGGCCTGGCCCCTCCATCCAGAAAACCTATGACCTCACCCGCTACCTGGAGCACCAACTCCGCAGCTTGGCTGGGACCTATGTGAGGATCCCAGGTAAGAATTTGGGGGGTGGGGGGGGGTGGGGAGTTGGGGGAAGGACAGCCTTAACCGGGGGGGGTCTGGTAAAAGAAGGGGGGAGGGGGGGCCCTTTGGCTCCCAACCGTCCCCCTGTCTGGTCTA
+
3>>ABFFC3FFFEGGGGGGGGGGHGGEEGGHHCAEEFDHHHGGGGGHHHHHHFBFHHGHHHHHHHHHHHGFGGEEGHHHHHHGHHHHHGHHHEGGGGHHHGHHGGGHHGHHHHHB21B100B011/112@1@1122@E<<9@-;BB;-;-9----;.-9:9BBB-@FA..;...;./;9F/9-;--@B-@?BBB//;F//..9;DB----;--;BB---.;BFF///9E.9A.-9.;DFD;A/://;//9/
@M05620:37:000000000-D9766:1:1101:14853:4094 1:N:0:15
ACCACACCTTCTACAATGAGCTGCGTGTGGCTCCCGAGGAGCACCCCGTGCTGCTGACCGAGGCCCCCCTGAACCCCAAGGCCAACCGCGAGAAGATGAACCCAGGTGCGTGGCCCTCTACCTCTTCTGGTGGCCGCCTCCCTCCTTCCTGGCCTCCCGGCGCTGCGCCCTTTCTCACTGGTTCTCTCTTCTGCCGTTTTCCGTAGGACTCTCTTCTCTGACCTGCGTCTCCTTTGGAACTCTGCAGGTTC
+
BCCCCCCCFFFFGGGGGGGGGGHHGEGFHGHHHGGGGGGGGHHHHGGGGGGGHHHHHHHGGGGGGFGGGGGHHHHGGGGHGHHHHGGGGGGGGGHHHHHHBGGGG/?F1AFEFGHHGHH1GFFGGGHHGHFGGHHGGGDDHGHHGHHHGFFFGAGFGAFGFGFFFFFFFFFFFFFFFFFFFFFBFFFFFFFFFFBFFFFFFFBFFFDFFFFFFFFFFFFF0;/;F9C;DDFFFFFFFFFFFFFFF0;9AFB
@M05620:37:000000000-D9766:1:1101:12928:4108 1:N:0:15
ACCACACCTTCTACAATGAGCTGCGTGTGGCTCCCGAGGAGCACCCCGTGCTGCTGACCGAGGCCCCCCTGAACCCCAAGGCCAACCGCGAGAAGATGACCGGTGCGTGGCCCGCTCCCTCTTCTGGTGGCCGCCTCCCTCCTTCCTGGCCTCCCGGCGCTGCGCCCTTTCTCCCTGGTTCTCTCTTCTGCCGTTTTCCGTAGGACTCTCTTCTCTGCCCTGAGTCTCCTTTGGAACTCTGCAGGTTCTAG
+
CCCCBCCAFFFFGGGGGGFFGGHHGGGAAEHHHEFG?GGGDHHHHGGGGGGGFHHHGHHEGFCEGGGGGGGHHHHGGGGHGHHHHGGGGG/CCGHFGHHH2BD<A/>?EGFHHGGG-CEHHHHHHHHHHGHHGGGGGGGGGGGG9CFGGGFGGGGGG-;BCF?DFFFFFFFFF/BFFFFFFFFFFFF/BFFFFDFFFFFFFADF/BBFFFFFFFFFF9FFFF/:BFFFF;FEFF/;F;BFFFBFFFFBBFB
@M05620:37:000000000-D9766:1:1101:22760:4117 1:N:0:15
GAGGCTGCTTTGGAAGAAACTCATAGATTACTGCAACAGTTCCCCCTGGACCTGGAAAAGTTTCTTGCCTGGCATCCTACAGGCTGCAACACTTCCCGTAAGGCTCCCAGCACACACCTAGGGACTACAAGAGGTCACGAAAGAAGGCCAAGCAATTCAGCCACTATCGCATTAGCACTCTTCTGTAGCGAATTAGCCAACTTGCAGCACCACTACCCCAAACCTACACGTTTGTACCAAAAACTCCGAAG
+
AAAAACFCFFFFGFGGFGGGGGHHHHGHHHHGHHGHHHGHHHGHHGGFFFFHHHFFBEFGGFHGHHHFHHFHG2BBF35BBB31BB13BB?B3GHF21?/11@B3B1123B?120/?/3B?3F3/BBB33BB0/?B22/?C//2@2@/?CGE/2?<<?1<1?F010<1>A...110111>10000000=<<-<:00:/0/.:000:C/..:..////.9.;.:./9://.;9/:C0B000.:..;//.;;-
@M05620:37:000000000-D9766:1:1101:17705:4132 1:N:0:15
AGTGCCAGCTCTCAATCGCACAGGGGACCCAGGGCCTGGCCCCTCCATCCAGAAAACCTATGACCTCACCCGCTACCTGGAGCACCAACTCCGCAGCTTGGCTGGGACCTATGTGAGTATCCAGCGTAGGAATCTGGGAGTTGGGGAGGAGTGAGGAGTTGGGGAAAGACAGTCCTAACCGTGGAGGGTTCTGGTAAATGATGGGGTGAGGAGGGGCTCTTTGGCTCCCACCAGTCCCCCTGTCTGGTCTA
+
AAABBFFCAFFFGGGGGGGCGGHGGGGGEGHHGGGGEGHHCHGGGGHHGHHHGHFHHGHFHHGHHHHHHHHGGEEGHHHHHHHHGHHHGHHHGGGGFHGHGHHGGGHHGHHHGHHHHGHHHHGHHG/EGGHHHHHHHGGGGHHHGGGGGGDGHHHHHG/CFHGGGGHHHHHHHHFHHHHHGAEDDEGG9AFGGGFGGGGGGGGGGGFFFFFFFFFFFFEFFFFBFFFFFFFFFFFFFFFFFFFFFFFFFFF
@M05620:37:000000000-D9766:1:1101:9180:4143 1:N:0:15
ACCACACCTTCTACAATGAGCTGCGTGTGGCTCCCGAGGAGCACCCCGTGCTGCTGACCGAGGCCCCCCTGAACCCCAAGGCCAACCGCGCGAAGATGAACCCAGGTGCGTGGCCCGCTCCCTCTTCTGGTGGCCGCCTCCCTCTTTCCTGGCCTCCCGGCGCTGCGCCCTTTCTCACTGGTTCTCTCTTCTGCCGTTTTCCGTAGGACTCTCTTCTCTGCCTTGCGTCTCCTTTGGAACTCTGCGGGTTC
+
CCCCCCCAFFFFGGGGGGAGGGHHGGGBEEHHHGGFGGGCGHHHHGGEEFGGHHHHHHHEFEFGGGGGGGGHGHHGGFGHGHHHHGGGGG/BDGGDGHHHHH/??FGGHGGGGG>FGDD<AEHHHH<<CHGGEHHGGGGFFGGG/;CF0CFGGGGGG.;ADF-@=FAFFFFFFFFFFFFFFFFFFFF0;BFFFF0;;AFFF:AF.;AFFFFFFFFFFFFFBF9;FB@;:.;BFFFFFFFFFBFFF-;@@E.
@M05620:37:000000000-D9766:1:1101:7825:4144 1:N:0:15
ACCACACCTTCTACAATGAGCTGCGTGTGGCTCCCGAGGAGCACCCCGTGCTGCTGACCGAGGCCCCCCTGAACCCCAAGGCCAACCGCGAGAAGATGCCCAGGGGAGTGGCCCGCTACCTCTTCTGGGGGCCGCCTCCCTCCGTCCTGGCCTCCCGGAGCTGCGCCCTTTCTCACTGGTTCTCTCTTCTGCCGTTTTCCGTAGGACTCTCTTCTCTGACCTGAGTCTCCTTTGGAACTCTGCAGGTTCTA
+
>AA1AA>AFFFDGFGFCG11E1B1AAAAF?HH1BAAEEE/FHHHHGCEAAEEGF1AGHHE/FGGE/>EGGGCG1FEGG?F>CGGGG?<BB<</??GDD1<<1/F/AA@/FFGGHCGG?@GFHGHHHBG/-@?CG@GB:EEGGB.CFBGBFFFG?---;-;--//;9B--BFFFFFFFFFFFF/BBFFF9BFF9@;BFFFFBFA-AF/9BFFFFF//;/9BFFF/BFFBFFBFFFBFFF9BFF/9BF-9:;/
@M05620:37:000000000-D9766:1:1101:14702:4148 1:N:0:15
ACCACACCTTCTACAATGAGCTGCGTGTGGCTCCCGAGGAGCACCCCGTGCTGCTGACCGAGGCCCCCCTGAACCCCAAGGCCAACCGCGAGAAGATGCCCAGGTGAGTGGCCCGCTACCTCTTCTGGTGGCCGCCTCCCTCCTTCCTGGCCTCCCGGAGCTGCGCCCTTTCTCACTGGTTCTCTCTTCTGCCGTTTTCCGTAGGACTCTCTTCTCTGACCTGAGTCTCCTTTGGAACTCTGCAGGTTCTA
+
>AABCCCCFFFFGGGGGGGGGGHHGGGEFGHGHGGGGGGGGHHHHGGGEGGGHHHHFHHGGGGGGGGGGGGHHHHGGGGHGHHHHGGGGGGGGGHHHHHHHHHGGHHHHHGGHGGGGGGHHHHHHHHHHHGHHGGGGGHGHHGHHGFGGGGGGGGGGG-ACGGFGGFFFFFFFFFFFFFFFFFFFFFFFFFFFFFFFFFFFFFFDBFFFFFFFFFFFFFFFFFFFFFFFFFFFFFFFFFFFFFFFFFFFFF
@M05620:37:000000000-D9766:1:1101:20133:4174 1:N:0:15
AGTGCCAGCTCTCAATCGCACAGGGGACCCAGGGCCTGGCCCCTCCATCCAGAAAACCTATGACCTCACCCGCTACCTGGAGCACCAACTCCGCAGCTTGGCTGGGACCTATGTGAGTATCCAGCGTAGGAATCTGGGAGTTGGGGAGGAGTGAGGAGTTGGGGAAAGACAGTCCTAACCGTGGAGGGTTCTGGTAAATGATGGGGTGAGGAGGGGCTCTTTGGCTCCCACCAGTCCCCCTGTCTGGTCTA
+
ABAAAFFFBFFFGDGGGGGCGCHCE2AFGGHH2EEEGGHHHHGHGGHGHGGHGHHHHGHHHFHHHHHHHHHGGEFEHHHHFHHHHH1FFHHHDGGGGHFGGEHGGGHHGHHHHHHHHHHHHHHGHGGGGGHHHHHHHHFGGHHHGGGGGGDGGFHHFGHHHHGGGGHGHHHHHHHHHHHHGGGGFGGGCFFFGGFFGGGGGGGGGGFFFFFFFFFFFFFFFFFFFFFFFFFFFFFFFFFFFFFFFFFFFFB
@M05620:37:000000000-D9766:1:1101:19339:4175 1:N:0:15
AGTGCCAGCTCCAATCGCACAGGGGACCCCGGGCCTGGCCCCTCCACCCCGAAAACCTCTGACCCCACCCGCTACCTGGAGCACCCACTCCGCAGCTTGGCTGGGACCTATGTGCGTATCCAGCGTCGGAATCTGGGCGTTGGGGCGGCGTGCGGCGTTGGGGCAAGACAGTCCTAACCGTGGAGGGTTCTGGTAAATGATGGGGTGAGGAGGGGCTCTTTGGCTCCCACCAGTCCCCCTGTCTGGTCTAT
+
AAAAAFFFAFBCGGGFC1AAAAGAE0AEEAEGEGGCCGAEFEFGGH0BE?E//EEFGHHHHBFH0BEGGGGG/EGHHHH0BFGHHGGEG0FFFGGGHFHGHHFGG0?EH1FGHH1CFGGHH1GGGE<CGCEEHHHGHEGGGGAC?.AG@@@@B@@?@@@@F@@B@FF-BFFFFFFFFFF@FF??EB@BFFFFFBFFFFFFFFFFFB@EFFFB?@@@@FFFFFFFFFFFFFFFFFFFFFF@FFEFFFFFFFF
@M05620:37:000000000-D9766:1:1101:18464:4241 1:N:0:15
ACCACACCTTCTACAATGAGCTGCGTGTGGCTCCCGAGGAGCACCCCGTGCTGCTGACCGAGGCCCCCCTGAACCCCAAGGCCAACCGCGAGAAGATGCACACGGGAGAGGCGCGCGCCACCTCCTCGGGGCGGCGCCTCTCTTCTCTCGGGCCTCCGAGCGGCGCGCTCTCTCACACGGGTTCTCTTTTCTGGCGTTTTGCGGGGCACTCTCTTCTGTCCTGTGTGTCCCCTGTGGCACTGTACGGTCTA
+
BBABBBBBFFFFGGGFBGGGGGFFEEFEF?GHHGGE2EE?GHHHHGGGEEEGHHFGHHHGGGGGGGGGGGGHHHHGGGGGGHHHHGGGGGBDCFGGFF<2?20//>/</...---<<--..;C..:/..=--9-;--;.;/B///////.:--;.:..-;----;@-9-.;/;F/;//---99;BFF//;/////-;;-../9-----;.FB//;BF///////;/.9;/9.;.//...;B/://..9;;/
@M05620:37:000000000-D9766:1:1101:20657:4258 1:N:0:15
ACCACACCTTCTACAATGAGCTGCGTGTGGCTCCCGAGGAGCACCCCGTGCTGCTGACCGAGGCCCCCCTGAACCCCAAGGCCAACCGCGAGAAGATGCCCAGGTGAGTGGCCCGCTACCTCTTCTGGTGGCCGCCTCCCTCCTTCCTGGCCTCCCGGCGCTGCGCCCTTTCTCACTGGTTCTCTCTTCTGCCGTTTTCCGTAGGACTCTCTTCTCTGACCTGAGTCTCCTTTGGAACTCTGCAGGTTCTA
+
DDDDDDDDFFFFGGGGGGGGGGHHGEGEDDHHHGGGGGGGGHHHHGGGEGGGHHHHHHHGGGGGGGGGGGGHHHHGGGGHGHHHHGGGGGGGGGHHHHHHHHHGHHHHHHGGHHGGGGGHHHHHHHHHHHGHHGGGGGHGHHGHHGGGGGGGGGGGGG-ADFFFFFFFFFFFFFHHHHFFFFFFFFFFFFFFFFDFFFFFFFFFFFFFFFFFHHHFHHHHFFFFFFFFFFFFFFFFFFFFHHFHFFFFFFF
@M05620:37:000000000-D9766:1:1101:13871:4346 1:N:0:15
GAGGCTGCTTTGGAAGAAACTCATAGATTACTGCAACAGTTCCCCCTGGACCTGGAAAAGTTTCTTGCCTGGCATACAAAAGGTGACTAACCGGCCAAAAAGACGCCTACAGGACGCCAAGGGAGTCAAAAGGCTCATGAAACGTTGCCAAGCAACTCAGCCAATGCCGCTTTAGCACGGTTGTGGCGCTAATGGAACAATGTGGAGCACCTTAACCTATAATTGGCAAGTCAGGTACAACCTGACGGAAC
+
BAABBBFBFFFFGGGGGGFFGGGGHHHHHHHHHHHHHHGGFHHHHGGGHGHHHGHCGHHHFHHHHHHHHHHHH2F3F3BBFG1@F5GD@F3G0E/>/1B11?12>>/0/23330?<//?///////2B3222/?20222222</00//?1?</0<0>111>>G0C111-<-<.=D00<@-..-;...-;--.00090///C9000;.CA..;009;09/B/9/99/;F/.;///.////;/././;.-..-
@M05620:37:000000000-D9766:1:1101:21408:4362 1:N:0:15
AGTGCCAGCTCTCAATCGCACAGGGGACCCAGGGCCTGGCCCCTCCATCCAGAAAACCTATGACCTCACCCGCTACCTGGAGCACCAACTCCGCAGCCTGGCTGGGACCTATGTGAGTATCCAGCGTAGGAATCTGGGAGTTGGGGAGGAGTGAGGAGTTGGGGAAAGACAGTCCTAACCGTGGAGGGTTCTGGTAAATGATGGGGTGAGGAGGGGATCTTTGGCTCCCACCAGTCCCCCTGTCTGATCTA
+
>>A>AF1CA1CFFF3FG1FEE0BAFFGGCEGHF?EEAFEEAFEFFGHHFFBF1ABFGGGHH12GGG1GHHHEEGCEHGG>FGGFF/>GEFFHG//>E>GGEGHA//FGGGHHHHHHHFHHEHHGHGGGGAGHHGHHHHHGAGHF@CG-AFGHHHHHHGGCFGCCEGHHHHHGFHHGHHHGGCEAGGGG?FGFGGFGGGGGGGGGEGF@FFFFBF@?-;EFFFFFB/;AEFFFFFFFFFEF?FFFFF/;;99
@M05620:37:000000000-D9766:1:1101:13854:4362 1:N:0:15
GCGGCTGCTTTGGAAGAAACTCATAGATTACTGCAACAGTTCCCCCTGGACCTGGAAACGTTTCTTGCCTGGCATCCTAAAGGAGACTAACCGGAAGGAAAGGCTCCTCGACGCCTCCACTGGAGTCAAAGAGCTGCTGCCCCCATGGCACGTACGTCCGGCATTTCCGCTTTAGCACTCTTGTGGCTCCACTTGAACACTTCTCAGCATTTGTACTTGTCAATGCCAAGCCAGGGACACCAGATCGGAAG
+
A3>AADDBFFFFGCFGBFCGGGFHHGHHFHGHHHGGHHFBDGGHHGEGEGHGFFAFF33BBFGGFEFGHHHGHHB3BGGBBGB2B1?FFBFFE>/>1>GH3GHAG0?GCEF/E/EHGHHF11B0BF0F?FGFGH1G1@@DFC/C/??GHGBAFB.AFH.>CGC?HGHHDGGGG00CGHHHHFG:GECFHE/:FFFGGGF/9CFFFFFGGGGGG0;FFFG;90;;;/CFFEFFFFFFFFF.;..AB;EF.A.
@M05620:37:000000000-D9766:1:1101:17367:4365 1:N:0:15
ACCACACCTTCTACAATGAGCTGCGTGTGGCTCCCGAGGAGCACCCCGTGCTGCTGACCGAGGCCCCCCTGAACCCCAAGGCCAACCGCGAGAAGATGCCCAGGTGAGTGGCCCGCTACCTCTTCTGGTGGCCGCCTCCCTCCTTCCTGGCCTCCCGGCGCTGCGCCCTTTCTCACTGGTTCTCTCTTCTGCCGTTTTCCGTAGGACTCTCTTCTCTGACCTGAGTCTCCTTTGGAACTCTGCAGGTTCTA
+
CCCCCCCAFFFFGGGGGG5GGGHHGEGBAFHGHGGFCFFGFHGHHGGGDFEGGHGHHHHEECGGGGGGGGGHFHHGGGGHGHHHHGGGGGCFGGHFGHHHHHHGHHGGHHGGHHGGGGGHHHHHHHHHHHGHHGGGGGHGHHGHHGGGGGGGGGGGGG-CFFFFFFFFFFFFFFFFFFFFFFFFFFFFFFFFFFFFFFFFFFFFFFFFFFFFFFFFFFFFFFF/BFFBFFFFFFFFFFFFFFFFFFFFFFF
@M05620:37:000000000-D9766:1:1101:14908:4406 1:N:0:15
ACCACACCTTCTACAATGAGCTGCGTGTGGCTCCCGAGGAGCACCCCGTGCTGCTGACCGAGGCCCCCCTGAACCCCAAGGCCAACCGCGAGAAGATGAACCCAGGTGAGTGGCCCGCTACCTCTTCTGGTGGCCGCCTCCCTCCTTCCTGGCCTCCCGGAGCTGCGCCCTTTCTCACTGGTTCTCTCTTCTGCCGTTTTCCGTAGGACTCTCTTCTCTGACCTGAGTCTCCTTTGGAACTCTGCAGGTTC
+
1A1>AA1AFFF1AGG13B1BBD1EEAEA00FGHGFAAAE//AGAGGEE//ECG1AFGBGGEGGGAF/FGGGGHHCEEEG/EGHC<EEGG@CGG<GH1?GFDGGFHEGG1GGGEEHHGGG@GHHHH0GHHHHHGHHC@CGEEEHH./CGGGGGGGGGGEGG-;AGGG@@F@@FFFFFFFFFFFFFFFFFFFFFFFF@BFFFFFFFFFFFFFFFFBFEBFFFBFFFF/BBFFFFFFFFFFFFFFFFFBFFAFB
@M05620:37:000000000-D9766:1:1101:8818:4425 1:N:0:15
GCGGCTGCTTTGGAAGAAACTCATAGATTACTGCAACAGTTCCCCCTGGACCTGGAAAAGTTTCTTGCCTGGCATACTAAAGGAGACTCACCGGAAGGAAAGGGTTCTCGACGCCTCCGAAAGCGTCACAGAGCAGCTGAACCCATGGCAAGTACGTACGGAATTTCCGCTTTCTCACTATTGTGGCTCCCCTTGAACCCTTCTCAGCATTTATCCTTGTACTTGCACAGCCAGGGATACCAGATGGCAAG
+
>1>>A1AAFFFF1AFB1AGCFA1A3F1F3DGGDGG11AF12FGGHGEFE0GE0FE0FB0G12AGD1DGHHGAC0A1BFD2@B10>//1@110///>//>B>>0/0>B>B/1>>E<B/?////?0??C//@@10@1@0@111?FCEG000?1F1<>EHB.A..<CHFHHC?E.<<0;::G0GHH0;.:.<C.:;F/009.;FFFF00;FBFFG0;0;00;;;C;0;BB0F;EE-9ABE-B9FF9A///-99-
@M05620:37:000000000-D9766:1:1101:24491:4477 1:N:0:15
ACCACACGTCCTAACTCTAGCCTCTGATGCACATCTCGTACGCCCTCTTCTGCATGACCAAAAAATCACCCGCTAACTGGAGCACAAACCCCGCCTCTTGTCTATTACAGATGTGAGTATACAGCGCAGGAATCTGGGAGTTGGGGAGGAGTGAGGAATTGGGTAAAGACAGTCATAACCGTGGAGGGTTCTGGTAAATGATGGAGTGAGGAGGTGACTTTTGGCTCCCACCAGTCCCACTGTGTAGCCTA
+
AAAAAAAD1>1>B1BGG31BB01BBB131F1B1AGBDBBE00BAA/AF1GGGF2AABG1F//B//01BBF0>EE//B@B0BFF/>00>///E/////1BF11B222>2<1111BFFG121>2211//<<//01<2FBB0//0<?//.<-.<GCB1<</<00/..0<D0=/G/0000:CG/-..-...-;.;F0BB000B0;;B0//;.;BA0..--///;///;;/9-;BA---///;/-9/9////////
@M05620:37:000000000-D9766:1:1101:20178:4488 1:N:0:15
ACCACACCTTCTACAATGAGCTGCGTGTGGCTCCCGAGGAGCACCCCGTGCTGCTGACCGAGGCCCCCCTGAACCCCAAGGCCAACCGCGAGAAGATGCCCAGGTGAGTGGCCCGCTACCTCTTCTGGTGGCCGCCTCCCTCCTTCCTGGCCTCCCGGCGCTGCGCCCTTTCTCACTGGTTCTCTCTTCTGCCGTTTTCCGTAGGACTCTCTTCTCTGACCTGAGTCTCCTTTGGAACTCTGCAGGTTCTA
+
BBBABBBAFFFFGGGGGGGGGBGCEAEB4AGHCFGE?EGGGHHHHGGGFEGGGHGHHHHGEGGGGDGGGGGFHCHGGGDHCFHHHGEEGGG@/DFFDFFFHHHGHHHHHGGGHHGGGGGHGHHGHHHHHHGHHGGGGGGGHGGHHGGGFGGGGGGGGG-ABBBFBBFBBFFFFFFFFFFFFFFFFFFFFFFFFBFFFFFFFFFFFFFFFFFFFFFFFFFFFFFFFFFFFFFFFFFFFFFFFFFFFFFFFF:
@M05620:37:000000000-D9766:1:1101:16382:4517 1:N:0:15
ACCACACCTTCTACAATGAGCTGCGTGTCGCTCCCGAGGAGCACCCCGTGCTGCTGACCGAGGCCCCCCTGAACCCCAAGGCCAACCGCGAGAAGATGAACCCAGGTGAGTGGCCCGCTACCTCTTCTGGTGGCCGCCTCCCTCCTTCCTGGCCTCCCGGAGCTGCGCCCTTTCTCACTGGTTCTCTCTTCTGCCGTTTTCCGTAGGACTCTCTTCTCTGACCTGAGTCTCCTTTGGAACTCTGCAGGTTC
+
AA1AA@A>C1@DDGB13ABFDAAF0E0A00B00AB0/A/////BFFEGEAA/11BFGGFEEE/>/>>EGGGG1FFEGGE/FGHEAFEEC/BBB/G111?FFFCF//FGH0FGEGGHGG-@CGFGDGDDGDGGCH.-C-AAGFFBECFGGB09.CFFGC9;-@AAFG@@F@@FFFFFFFFFFBBBFFFFFFFFFFF@BBFFFFBBFB?BFFFFFFBBFFFFFFFBF/BFFFFFFFFFBBBFFFFFFE/FFFB
@M05620:37:000000000-D9766:1:1101:22662:4533 1:N:0:15
AGTGCCAGCTCTCAATCGCACAGGGGACCCAGGGCCTGGCCCCTCCATCCAGAAAACCTATGACCTCACCCGCTACCTGGAGCACCAACTCCGCAGCTTGGCTGGGACCTATGTGAGTATCCAGCGTAGGAATCTGGGAGTTGGGGAGGAGTGAGGAGTTGGGGAAAGACAGTCCTAACCGTGGAGGGTTCTGGTAAATGATGGGGTGAGGAGGGGCTCTTTGGCTCCCACCAGTCCCCCTGTCTGGTCTA
+
CCCCCFFFCFFFGGGGGFFGGGHGGGGGGGHHGGGGAFHGHHGHGGHHHGHHGHGFHGHHHHGHHHGHHHHGGGGGHHHHHHHHHHHHGHHHGGGGGGHHGGHGGGHHGHHHHHHHHGHHHHHHHGGGGGHHHHHHHGHGGHHHGGGGGGGHHHHHGGHHHHGGGGHHHHHHHHHHHHHHGGGGGGGGEFFGGGGGGGGGGGGGGGFFFFFFFFFFFFFFFFFFFFFFFFFFFFFFFFFDFFFFFFFFFF:
@M05620:37:000000000-D9766:1:1101:22446:4538 1:N:0:15
ACCACACCTTCTACAATGAGCTGCGTGTGGCTCCCGAGGAGCACCCCGTGCTGCTGACCGAGGCCCCCCTGAACCCCAAGGCCAACCGCGAGAAGATGAACCCAGGTGCGTGGCCCGCTACCTCTTCTGGTGGCCGCCTCCCTCCTTCCTGGCCTCCCGGCGCTGCGCCCTTTCTCACTGGTTCTCTCTTCTGCCGTTTTCCGTAGGACTCTCTTCTCTGACCTGCGTCTCCTTTGGAACTCTGCCGGTTC
+
CCCCCCCCFFFFGGGGGGGGGGHHGGGEAFHHHGGGFGGGGHHHHGGGGGEGGHHHHHGGGGFGGGGGGGGHGHHGGGGHGHHHHGGGGGGGGGHHHHHHHHGGHGHH1CGGGGHHGGGCGHHHHHHHHHHHGHHGGGGGHGGGGGGGGGGGGGGGGGGGGGFFFFFFFFFFFFFFFFFFFFFFFFFFFFFFFFFFADFEFFFFFFFFFFFFFFFFFFFF0FFFFFFFFFFFFFFFFFFFFFFFF0;BCF?
@M05620:37:000000000-D9766:1:1101:23490:4543 1:N:0:15
ACCACACCTTCTACAATGAGCTGCGTGTGGCTCCCGAGGAGCACCCCGTGCTGCTGACCGAGGCCCCCCTGAACCCCAAGGCCAACCGCGAGAAGATGAACCCAGGTGCGTGGCCCGCTACCTCTTCTGGTGGCCGCCTCCCTCCTTCCTGGCCTCCCGGCGCTGCGCCCTTTCTCACTGGTTCTCTCTTCTGCCGTTTTCCGTAGGACTCTCTTCTCTGACCTGCGTCTCCTTTGGAACTCTGCCGGTTC
+
AAAAA@AAFFF13BDF31BFD11C00BEGCFGHFFC0EG//BBGH?/EA/B/1B1110BEE@/F/?F/>>F>BGG/EE//F/FHH/?/>/<BCAC<D1G>1FCFGFFG1@FFGGGHGGG@CHFHG0GHHHGFAHHGGGGGHGGGGGGGFBFGGAFFFEC@?A?@?F@?F@@FFFFFFFFFFFFFFFFFFFFFFFF@-AFAFFFBFBFFF/FBBBFFFFFFFBBFFF?F@FFFF/BFEBBFFFFFB/@@;BA
@M05620:37:000000000-D9766:1:1101:9017:4572 1:N:0:15
AGTGCCAGCTCTCCATCGCACAGGGGACCCAGGGCCTGGCCCCTCCATCCAGAAAACCTATGACCTCACCCGCTACCTGGAGCACCCACTCCGCAGCTTGGCTGGGACCTATGTGAGTATCCAGCGTAGGAATCTGGGAGTTGGGGCGGCGTGCGGAGTTGGGGAAAGCCAGTCCTAACCGTGGCGGGTTCTGGTAAATGATGGGGTGAGGAGGGGCTCTTTGGCTCCCACCAGTCCCCCTGTCTGGTCTA
+
>A>>>DDFBFFFGGGGGFG2E?HCG2AAEAFGBBEAFFHHHHGHGGHHHFHHFCGBBEHHFEGHH5BFHHH>E/>EGHBF2BBGHHE1?FHB>E/E>F?3?FGGGGGHDG?GHHG3FHHHHHFHFFG/BD22FFGHFF0?E?FG-@.-;-=;A.A@-AEFFGAGA..A/;.9FFFF/9FFFFFF-;@DFFFFFFB;BFFF/BBFFFDF.FA/9D>BFFFFFFFFFFFFFFFF?FFFFFFFFFFFFFFFFFB
@M05620:37:000000000-D9766:1:1101:15666:4577 1:N:0:15
ACCACACCTTCTACAATGAGCTGCGTGTGGCTCCCGAGGAGCACCCCGTGCTGCTGACCGAGGCCCCCCTGAACCCCAAGGCCAACCGCGAGAAGATGCCCAGGTGAGTGGCCCGCTACCTCTTCTGGTGGCCGCCTCCCTCCTTCCTGGCCTCCCGGAGCTGCGCCCTTTCTCACTGGTTCTCTCTTCTGCCGTTTTCCGTAGGACTCTCTTCTCTGACCTGAGTCTCCTTTGGAACTCTGCAGGTTCTA
+
CCCCCCCDFFFFGGGGGGGGGGHHGGGEGGHHHGGGGGGGGHHHHGGGEGGGHHHHHHHGGGGGGGGGGGGHGHHGGGGHGHHHHGGGGGGGGGHHHHHHHHHGHHHHHHGGHHGGGGGHHHHGHHHHGHGHHGGGGGHGHHGHHGGGGGGGGGGGGB-;AFGGGGFFFFFFFFFFFFFFFFFFFFFFFFFFFFDFFFHFFFFFFFFFFFFFFHFFFFFFFFFFFFFBFFFFFFFFFFFFFFFFFFFFFFF
@M05620:37:000000000-D9766:1:1101:11622:4581 1:N:0:15
ACCACACCTTCTACAATGAGCTGCGTGTGGCTCCCGAGGAGCACCCCGTGCTGCTGACCGAGGCCCCCCTGAACCCCAAGGCCAACCGCGAGAAGATGCCCAGGTGAGTGGCCCGCTACCTCTTCTGGTGGCCGCCTCCCTCCTTCCTGGCCTCCCGGCGCTGCGCCCTTTCTCACTGGTTCTCTCTTCTGCCGTTTTCCATAGGACTCTCTTCTCTGACCTGAGTCTCCTTTGGAACTCTGCAGGTTCTA
+
BBBBBBABFFFFGGGGFGGGGGHHGGGEHGHHHGGEGGGFGHHHHGGGGEGGHHHHHHHGGGGGGGGGGGGHHHHGGGGGGHHGHGGGGFDGGGHHGHHHHHGFFGHHHHGGHHGGGGGHHHHHHHHHGHGHHGGGGGHGHHGHHGGGGGGGGGGGGC-@DAFFFFFFFFFFFFFFFFFFFFFFFFFFFFFFFFDFFFFFFFFFFFFFFFFFFFBBBFFFFFFF.;FBFFFFFFFFFFFFFFFFFFFFFFB
@M05620:37:000000000-D9766:1:1101:18520:4592 1:N:0:15
ACCACACCTTCTACAATGAGCTGCGTGTGGCTCCCGAGGAGCACCCCGTGCTGCTGACCGAGGCCCCCCTGAACCCCAAGGCCAACCGCGAGAAGATGACCGGGGCGAGGCCCACGCCCTCTCTTCGGGGCCACCCCACTCCATTCCAGCACCCCGGGGAACAGCCCCTTCTCAGTCGGTCTCTCTCTTGTCGCTTTTCGTGGGGCTCTCTTTTCTGACCTCTGAGTCTTTTTGGATACTACCGGGTATCT
+
3>>AAAABFFFFGGGF5GGGFGGCEEEEH2FHFGAAEEGCGHHHHGCGEAECFEFGH2AEEGCGAE/EEGGHHHC>EGGCFGHE/?EEGCCGCAGF11GHG>//<-<-A--.;..-;.--.9/0;0..;9--.;9.;.;././///////..;.;-----.../9.;.99.;/////.--9.;BFB//////...;E/9-.9.--.-;9B///;9////://;///;;//9;/--///99//.---.-99/
@M05620:37:000000000-D9766:1:1101:14425:4594 1:N:0:15
ACCACACCTTCTACAATGAGCTGCGTGTGGCTCCCGAGGAGCACCCCGTGCTGCTGACCGAGGCCCCCCTGAACCCCAAGGCCAACCGCGAGAAGATGAACCCAGGTGAGTGGCCCGCTACCTCTTCTGGTGGCCGCCTCCCTCCTTCCTGGCCTCCCGGCGCTGCGCCCTTTCTCACTGGTTCTCTCTTCTGCCGTTTTCCGTAGGACTCTCTTCTCTGACCTGCGTCTCCTTTGGAACTCTGCAGGTTC
+
AAABBABBFFFFGGGGGGGGGGHHGFGEEGHGHGGGGGGGEHEHHGGGAFGFFHFHHHHGGFCGGGGGGGFEHHHGGGGHGHHHHGGGGGGG/CGHHFHDFFDFGEFGFHGHFGHHGGGGGHHHGGHHHHHGGHHGGGGGHGHHGGGGGCFGGGGGGGGG-@DFFFFFFFFFFFFFFFFFFFFFFFFFFFFFFFFFADFFFFDBFFFFFFFFFFFFFFFFFFFFF.@DFFFFFFFBFFFFFFFFF/BFFF/
@M05620:37:000000000-D9766:1:1101:8881:4608 1:N:0:15
ACCACACATTCTACAATGCGCTGCGTGTGGCTCCCGAGGAGCACCCCTTGCTGCTGACCGAGGCCCCCCTGAACCCCAAGGCCAACCGCGCGAAGATGAACCCAGGTGCGTGGCCCGCTCCCTCTTCTGGTGGCCGCCTCCCTCTTTCCTGGCCTCCCGGCGCTGCGCCCTTTCTCACTGGTTCTCTATTCTGCAGTTTTCCGTAGGACTCTCTTCTCTGCCTTGCGACCCCTTTGGAACTCTGCTGGTTT
+
BBBBBBB3@BBFGGGGGGBEEAFEGEE22BGEG2AA2EAEDGHFHGG1BFGHFHHHHHH>EECEGGGGGCEHGHGGGGGHGHGHHGGCDG/B/CG/?GHHHH/<?FFF1>.CAC0<C-<-EGFCBF;;:GHHGGFFAD?FGGGG/;CGBBFFGAFFG.;A-B-;@DA9DDFFFFFFBFFFFBBBFFB/;;FFFF/;;FBBF;.B.:99FFFBBFF/B/BFBF/;BFB---9;AFFFFFFFF9;BF;;FFF.
@M05620:37:000000000-D9766:1:1101:19910:4618 1:N:0:15
ACCACACCTTCTACAATGAGCTGCGTGTGGCTCCCGAGGAGCACCCCGTGCTGCTGACCGAGGCCCCCCTGAACCCCAAGGCCAACCGCGAGAAGATGACCGGTGCGTGGCCCGCTCCCTCTTCTGGTGGCCGCCTCCCTCCTTCCTGGCCTCCCGGCGCTGCGCCCTTTCTCCCTGGTTCTCTCTTCTGCCGTTTTCCGTAGGACTCTCTTCTCTGCCCTGCGTCTCCTTTGGCACTCTGCAGGTTCTAG
+
CCCCCCCACFFFGGGGGGGGGGHHGEGB4EGFGEFE?EEECGHHHGGGFEGGFHGHHGGEGFCFGGGGGGGHFHHGGGGHGHHHHGGGGGBDGGHEFHHH2@D<A/>?CDGHHGGG-CEHHHHHHHHHHGHHGGGGGGGGGFGGFFFGGGGGGGGGGAFFFFDDFFFFFFFFF0BFFFBFFFFFFFF:BFFFFDFFFFFFFFFFFFFFFFFFFFFFF;FFFF:BDFFFFFFFFF:BF/BBFB0FF:F::B:
@M05620:37:000000000-D9766:1:1101:9070:4637 1:N:0:15
ACCACACCTTCTACAATGCGCTGCGTGTGGCTCCCGAGGAGCACCCCGTGCTGCTGACCGAGGCCCCCCTGAACCCCAAGGCCAACCGCGAGAAGATGAACCAAGGTGCGTGGCCCGCTCCCTCTTCTGGTGGCCGCCTCCCTCTTTCCTGGCCTCCGGGCGCTGCGCCCTTTCTCACTGGTTCTCTTTTCTGCCGTTTTCCGTGGGCCTCTCTTCTCTGCCGTGCGCCCCCTTTGGAACTCTGCGGGTTC
+
BBABBBB3BCFFFGGGFG4AEGGGGGGBAEHHHBFE?EECGHHHHGG0EEGGFGGHHHH>EECGGGGGGGGHHHHGGGGHGHHHHGGGGG/BDGHEGGHEHH0/?F1?<><E@D0>@-<DGFHGHH00CGCGEFF:CBDGGGBF;;9C00F/AF9FE;=BGB-;@D;BF-BFFFFF/9BFBFFFFFF/;99F///;ADFEF;:/9-9.;.FBBFFFF//BFF-;@.9-.-;-@FFFBFEFF/;BF-9@BF.
@M05620:37:000000000-D9766:1:1101:20375:4648 1:N:0:15
GAGGCTGCTTTGGAAGAAACTCATAGATTACTGCAACAGTTCCCCCTGGACCTGGAAAAGTTTCTTGCCTGGCTTACTGAAGGTGAAAAACCTGACAAAAAGGCCCCTAGAAAACTCCAAGAGAATAAACGAACTGATGAAAAAATGGCAAGAAAGTAAGGCAATTAAGCTAGAGAACTCTTGTGGATCAAATTGAACAATTCTCAGCAATTATACTAGTAACTGACAAGTCAAAGTCAAAAGATAGGAAG
+
>AAA1>CAF1B@G1BBCGGGGGHHHGFHHFFDGF1BCGFFGABBAAAFEFBFHHFGB10BADGDFEGBABFGC0F1BD2DFGB1F1B1@>/B0E001100>//BF?>/?BB@1BBBFCE1B0BB1BB111??/><BB>>BFFH0><@1CF1F0@@<1@1?10?0?F1?<<?111>11>D1111=FA<><<0<DG00DCDGH0D00=D/0/0:0<0;00000;<;0:/0<.00;0000090;;;;900;BC9
@M05620:37:000000000-D9766:1:1101:19644:4685 1:N:0:15
GAGGCTGCTTTGGAAGAAACTCATAGATTACTGCAACAGTTCCCCCTGGACCTGGAAAAGTTTCTTGCCTGGCATCCTAAAGGTGACTAACCGGAAGAAACGGCACCTCGACGACTCCAAGGGCGTCAAAGAGCTGATGCTCCCCTGGCAAGTACGTCAGGCCTTTCCGCTTTCGCACTCTTGTGGCAACAATTGAACAATTCTCAGCATTTGTACTTGTACCTGTCAAGCCAGGGACAACCGATCGGTAG
+
BAABBBFBFFFFGBGGGGGGGGHHHHHHHFHGHHHGHHHFEGHHHGFGHHHHHGFGHHCHGHHHHHHHHHHGHFG3GFHHHHB3F5FF5@GHGE/>11BB31?//>??0///>//<E3332//?<CC//@22@FH22??111?FC0//0>1.1<F.F0<E0GEGHDDGGGGD.0.;?DCH00<0:.:/0...0;CFGBFFFFFFGBBF9009CFFG09900;09C0/;/99:BAADEAA9A9;B-9-..9;
@M05620:37:000000000-D9766:1:1101:18672:4687 1:N:0:15
ACCACACCTTCTACAATGAGCTGCGTGTGGCTCCCGAGGAGCACCCCGTGCTGCTGACCGAGGCCCCCCTGAACCCCAAGGCCAACCGCGAGAAGATGCCCAGGTGAGTGGCCCGCTACCTCTTCTGGTGGCCGCCTCCCTCCTTCCTGGCCTCCCGGCGCTGCGCCCTTTCTCACTGGTTCTCTCTTCTGCCGTTTTCCGTAGGACTCTCTTCTCTGACCTGAGTCTCCTTTGGAACTCTGCAGGTTCTA
+
CBCCCCCCFFFFGGGGGGGFGGHHGFG24BGFGFFE?EEGDHHGHGGGEFGGFHGHHHHEGGCEGGGGGGGHFHHGGGGHGHHHHGGGGGDGGGHGHHHHHHHGHHHHHHGGHHGGGGGHHHHHHHHHHHGHHGGGGGHGHHGHHGGGGGGGGGGGGGFGGFFFFFFFFFFFFFFFFFFFFFFFFFFFFFFFFFDFFFFFFFFFFFFFFFFFFFFFFFFFFFFBFFFFFFFFFFFFFFFFFFFFFFFFFFF
@M05620:37:000000000-D9766:1:1101:13893:4706 1:N:0:15
ACCACACCTTCTACAATGAGCTGCGTGTGGCTCCCGAGGAGCACCCCGTGCTGCTGACCGAGGCCCCCCTGAACCCCAAGGCCAACCGCGAGAAGATGCCCAGGTGAGTGGCCCGCTACCTCTTCTGGTGGCCGCCTCCCTCCTTCCTGGCCTCCCGGAGCTGCGCCCTTTCTCACTGGTTCTCTCTTCTGCCGTTTTCCGTAGGACTCTCTTCTCTGACCTGAGTCTCCTTTGGAACTCTGCAGGTTCTA
+
1>>AA11AFF11AGG13BGG1BEHE0EBE00FFFF0EEEEEAH0AFGGEEGEFHHHFHHGGEC/FGGEEGFHCG/?EGGEFHHCG/E/BBCCCCFFGBGHHBHGF<GGDDFFHHCGGGGHHHHHHHHHGHGHHGGGGGHGHHGHHGGGGGGGGGGGGG-AAGFGGGF@@FFFFFFFFFFFFFFFFFFFFFFFF@FFFFFFFFFFFFFFFFFFFFFFFFFFFFFFFFFBFFFFFFFFFFFFFFFFFFAFFFF
@M05620:37:000000000-D9766:1:1101:17954:4722 1:N:0:15
ACCACACCTTCTACAATGAGCTGCGTGTGGCTCCCGAGGAGCACCCCGTGCTGCTGACCGAGGCCCCCCTGAACCCCAAGGCCAACCGCGAGAAGATGACCGGGGCGTGACCCCCTCCCTCTGCTCGTGGCCGCCTCCCTCCTCTCCCGGCTCCCGGCGATCCGCCCCTTCTCCCTGGTTCTCTCTCTTGCCGTTTTCCCTTGGGCTCTCTTCTCTGCCCTCCGTCTCCTTTGGCACTCTCCAGGTTCTAG
+
AA>AA?AAFFFD3FGD3BFFGDGFEBEECEGHHCFGGGGG/GGCHGGGEEGAFFGHHFEEGGGGGGGGGGGHHHH/EGGEFHHHHGGECGGCGGHHFHHH1BC//-<-<.<=C.:-:.C/;/0:C0:-.:-9AA?AEEA//.//09//----;9A----------->--99BB//-/-///;BFFF//9///9--:A99///-/9--;BFF/9BB/9//-/--;--9;//;9///99-/;///9/;//;//
@M05620:37:000000000-D9766:1:1101:10536:4731 1:N:0:15
GAGGCTGCTTTGGAAGAAACTCATAGATTACTGCAACAGTTCCCCCTGGACCTGGAAAAGTTTCTTGCCTGGCATACTAAAGGTGAATCACCGGAAGGAATTGATGCTAGACGTCTCCAAGATCGTAAACGAGTAAATAACCCCATGACACATCCGAAAGGAATTTCCGCTTTCACAATCTTGTAGCCCCCCTTGCACCCTTCTCAGCATTGCACCTTGACCATGCCGAGCCAGGGACACAGGATCGAAAA
+
BABCCCFCFFFFGGGGGGGGGGHHHHHHHHHHHHHHGHHGHHHHHGGGHHHHHHHGHHHHHHHHHHHHHHHHH2FFHF5DGH33B535DB3F1>/E111333B3B44B4F3B11?B2BGG3033?2BG/D?/</03D33B22??DHG22FF2222?/?A<=FHHGH1?/<..>>1<F11F11<00<00<C--;:/0=0/.;C:000:009C0000//0;0;0:0009:---9;...9::A/...:9../;-
@M05620:37:000000000-D9766:1:1101:17677:4749 1:N:0:15
ACCACACCTTCTACAATGAGCTGCGTGTGGCTCCCGAGGAGCACCCCGTGCTGCTGACCGAGGCCCCCCTGAACCCCAAGGCCAACCGCGAGAAGATGAACCCAGGTGCGTGGCCCGCTCCCTCTTCTGGTGGCCGCCTCCCTCCTTCCTGGCCTCCCGGCGCTGCGCCCTTTCTCACTGGTTCTCTCTTCTGCCGTTTTCCGTAGGACTCTCTTCTCTGCCCTGCGTCTCCTTTGGAACTCTGCAGGTTC
+
3AABBAABFFFFFGGCFGFGFFHFFEFBA2GGHGGEAFGGGGGHHGAEEFEGFFGHHEGEGGGGGGG/EEFHFHHAEEGHGHHH?FEGGGDGGGHGHHHHHGGF<<FF1AF?-A0GGGG-C.FGFHGHHHHHGHHGFCDFGGGF.FFGFGGGFGBAE.CBDAFFFFFFFFFFFFFFFFFF.BFFFFFBBBFFFFFFFFFFFFFF:DFFFFFFFFFFFFFF/F:FF.@;BDFFFFFFFFFFFFFFF/;FFF/
@M05620:37:000000000-D9766:1:1101:7122:4756 1:N:0:15
ACCACACCTTCTACAATGAGCTGCGTGTGGCTCCCGAGGAGCACCCCGTGCTGCTGACCGAGGCCCCCCTGAACCCCAAGGCCAACCGCGAGAAGATGCCCAGGTGAGTGGCCCGCTACCTCTTCTGGTGGCCGCCTCCCTCCTTCCTGGCCTCCCGGAGCTGCGCCCTTTCTCACTGGTTCTCTCTTCTGCCGTTTTCCGTAGGACTCTCTTCTCTGACCTGAGTCTCCTTTGGATCTGCAGGTTCTAGA
+
AACCCCCBFFFFGGGGGGGGGGHHGGGEGGHHHGGGGGGGGHHHHGGGGGGGHHHHHHHGGGGGGGGGGGGHHHHGGGGHGHHHHGGGGGFGGGHGGH2FGFG=?11?=D/=GH-@DGGHFFGHFBFFDC?<G?DG?DHGBHGHHGGFBFFGGGFG?--9=CCF@?DD-FFBB9FF0BBBFFFF0:9;9BBFF-DFFFFFB9FDDFFBFFFFFFFFFFEFFFFFFBBBFFFFFFEFFFBBF0;..;FF0;0
@M05620:37:000000000-D9766:1:1101:16085:4769 1:N:0:15
ACCACACCTTCTACAATGAGCTGCGTGTGGCTCCCGAGGAGCACCCCGTGCAGCTGACCGAGGCCCCCCTGAACCCCAAGGCCAACCGCGAGAAGATGAACCCAGGTGCGTGGCCCGCTACCTCTTCTGGTGGCCGCCTCCCTCCTTCCTGGCCTCCCGGCGCTGCGCCCTTTCTCACTGGTTCTCTCTTCTGCCGTTTTCCGTAGGACTCTCTTCTCTGACCTGCGTCTCCTTTGGAACTCTGCAGGTTC
+
ABCCCCCCFFFFGGGGGGGGGGHHGFGFDGHHHGGGGGEGGHGHHGGGFEG1DGFHHHHGGGGGGGGGGGGHHHHGGGGHGHHHHGGGGGGGGGHHHHHHHHGFHGGF1AFDDGHHGGG-@GHHEHGHHHGGGHHCDGEGGGGGABFGGGGFGGGGGEFGACFCFFFFFFFFFFFFFFFFFFFFFFF::FFFFFBDDFFFFFFFFDFFFFFFFFFFFFFF0B/BFAFFF?BFFFFFFFFFFFFFF;BFFF0
@M05620:37:000000000-D9766:1:1101:13756:4780 1:N:0:15
GAGGCTGCTTTGGAAGAAACTCATAGATTACTGCAACAGTTCCCCCTGGACCTGGAAAAGTTTCTTGCCTGGCATACTAAAGGTGACTCACCGGAAGAAACGGCACCTCGACGCATCCGCAAGCGAAAACGAGCAGAAGACCCCAAGGCACGAAAGTACGGCATTTCAGATTTGTCACTATTGTGGCTACCCTTGAACCATTCTCAGCATTTATCCTAGTCAATGACAAGCCAGGGACACACGATCAACAG
+
AABAAAFACBDFGBGEAGFGGGHHHHGGH5FGHGD4FGHGHHHHHGGGHBFGHGFBEGHHBFGHH5DFFGHHHHHHHHGGFGF3B5@@5BBBEECC11BB3?1>/>?FB/>>EFGGGH/?//>?//<>/<>CDF/??01??FHGD..><FGG..<.<=<<CA-ACFHH0:CGH00;<GHF0;=;CAE9BF9;BFGGGG..9CFBCFFGFFGG0;;;00;;9;BB/;B/9AF?F..;9..;B;9DA9./;;.
@M05620:37:000000000-D9766:1:1101:17653:4802 1:N:0:15
ACCACACCTTCTACAATGAGCTGCGTGTGGCTCCCGAGGAGCACCCCGTGCTGCTGACCGAGGCCCCCCTGAACCCCAAGGCCAACCGCGAGAAGATGACCGGTGGGTGGCCCGCTACCTCTTCTGGTGGCCGCCTCCCTCCTTCCTGGCCTCCCGGCGCTGCGCCCTTTCTCCCTGGTTCTCTCTTCTGCCGTTTTCCGTAGGACTCTCTTCTCTGCCCTGCGTCTCCTTTGGCACTCTGCAGGTTCTAG
+
CCCCCCCCFFFFGGGGGGGGGGHHGEEBAEHGHFGE?EGCDHHHHGGGGGGGGHGHHHHFGGGGGGGGGGGHGHHGGGGHGHHHHGGGGGCGGGHEFGHH2<C<A/><CFHHHGGG-ACHHHHHHHHHHGHHGGGGGGGGGGGGCFFGGGGGGGGGG9BFFFDDFFFFFFFFFBFFFFBFFFFFFFFBBFFFFAFFFFFFFFFF/BBFFFFFFFFFF9FFFF.@DFFFFFFFFF/BF.;BFFBFFFFBBF/
@M05620:37:000000000-D9766:1:1101:12516:4849 1:N:0:15
GAGGCTGCTTTGGAAGAAACTCATAGATTACTGCAACAGTTCCCCCTGGACCTGGAAAAGTTTCTTGCCGGGATTATAGAAGATGAAACAACTGACAAAAGGCTTCTAGCAGCAACCAAAGGAGTCCACAAGATGCTAACGCACTAAAAAAGCAGACAAAACAATCCGAATTAAGACTCTCATGGCCTCCCTAGCACACTTCTTAACCTAAGTCAATAAACCTCACCAGTCGGACTTGAAACATCCAACGA
+
CCCCCCFBFFFFGGGGGGGGGGHHHGHHHHHGHHHHFHHGHHHHHGGGHFHA2F2BFG2BBGABD5ABA0A00B3F555D5G@FHF5FGHH1GF333B21B1?FBBED4DBG2B20B/F/FHCGBB?D33?FG33?33BB//><>22@@>//??F10000?G/.>10....>FB<0<0<<00==CA/0<<.C0/:;;G.;G:;00000000/;0;0::000;C/0:;0.;0.----000;;0/;0;000..
@M05620:37:000000000-D9766:1:1101:21683:4856 1:N:0:15
ACCACACCTTCTACAATGAGCTGCGTGTGGCTCCCGAGGAGCACCCCGTGCTGCTGACCGAGGCCCCCCTGAACCCCAAGGCCAACCGCGAGAAGATGACAGGTGCGTGGCCCGCTCCCTCTTCTGGTGGCCGCCTCCCTCCTTCCTGGCCTCCCGGCGCTGCGCCCTTTCTCCCTGGTTCTCTCTTCTGCCGTTTTCCGTAGGACTCTCTTCTCTGCCCTGCGTCTCCTTTGGCACTCTGCAGGTTCTAG
+
BBBAABBBCFFFGGGFFGGFGFHBEAAB4AGGFGGEDFGGGHHHHGGGGGGGGHGHHHHGGGGGGEGGGGGGFFHGGGGHAGHHHGGEDGD@@DGFFHHH2?F?F?><CFGHHGGG-<EHHHHHHHHHHGHHGDGGGHGHHGGGFGGGGGGGGGGGA@GFFFFFFFFFFFFFF/FFFFFFFFFFFFFBFFFFFFFFFFFFFFFFBFFFFFFFFFFFFFFFFFADFFFFFFFFFFBBF.BBFFFFFAFFFFB
@M05620:37:000000000-D9766:1:1101:24479:4865 1:N:0:15
ACCACACCTTCTACAATGAGCTGCGTGTGGCTCCCGAGGAGCACCCCGTGCTGCTGACCGAGGCCCCCCTGAACCCCAAGGCCAACCGCGAGAAGATGCCCAGGTGAGTGGCCCGCTACCTCTTCTGGTGGCCGCCTCCCTCCTTCCTGGCCTCCCGGCGCTGCGCCCTTTCTCACTGGTTCTCTCTTCTGCCGTTTTCCGTAGGACTCTCTTCTCTGACCTGAGTCTCCTTTGGAACTCTGCAGGTTCTA
+
CCCCCCCCFFFFGGGGGGGGGGHHGEGECGHHHGGFGGGGGHHHHGGGEGGGGHHHHHHGGGGGGGGGGGGHHHHGGGGHGHHHHGGGGGGGGGHHFHHHHHHGHHHHHHGGHHGGGGGHHHHHHHHHHHGHHGGGGGHGHHGHHGGGGGGGGGGGGG??DFFFFFFFFFFFFFFFFFFFFFFFFFFFFFFFFFFFFFFFFFFFFFFFFFFFFFFFFFFFFFFBFFFFFFFFFFFFFFFFFFFFFFFFFFF
@M05620:37:000000000-D9766:1:1101:23830:4873 1:N:0:15
ACCACACCTTCTACAATGAGCTGCGGGTGGCTCCCGAGGAGCACCCCGTGCTGCTGACCGAGGCCCCCCTGAACCCCAAGGCCAACCGCGAGAAGATGAACCCAGGTGCGTGTTCCGCTGCCCCCCTCCGTCGTTCCTTGCCTCCCTGCTGTCCTCCCTGTCTTACTGCCTCTCTCTCCTGTCGTCTTCTGTGCGGCTCTCTTTTCTGATCTCTGTCTTGTTTTGCGCCCCCCTTGGAATTGTGCGGGCTA
+
BBBAABBBFFFFGFGGDGGDGBGFG2AA2AGH3FGEAEGGFHHHHGGGGGGGGHGFHHHGCGCGGDGGGGGBGCHGGGEH//GHHG/<BCGC/DGFDFB11?C?G>G1G?F..0>0<.<<<<..---...;.--..;000;CFGG./0C/00000;BE//:/9//;////9/;FFF////;//.;.;:///;//.--9.;B///////9/;9//////////..;/--.-----9;B://///9;.;---.
@M05620:37:000000000-D9766:1:1101:24400:4873 1:N:0:15
ACCACACCTTCTACAATGAGCTGCGTGTGGCTCCCGAGGAGCACCCCGTGCTGCTGACCGAGGCCCCCCTGAACCCCAAGGCCAACCGCGAGAAGATGAACCCAGGTGCGTGGCCCGCTACCTCTTCTGGTGGCCGCCTCCCTCCTTCCTGGCCTCCCGGCGCTGCGCCCTTTCTCACTGGTTCTCTCTTCTGCCGTTTTCCGTAGGACTCTCTTCTCTGACCTGCGTCTCCTTTGGAACTCTGCAGGTTC
+
ABBABBBBFFFFGGGGBGGFGFHHGGGF42FGHFGGGGGGCHHHHDFG1EEGFHGHHFHGGGGGGGGGGGGHGHHGAGGHGHHHHGGGGGGGGGHHHHHGHGGFHGHHFGGGGGHHGGG-AGHHHHHHHHHHGHHGGGGGHGGGGGGGGGGGGGGGGGGGGGFFFFFFFFFFFFFFFFFFFFFFFFFFFFFFFFFFDFFFFFFFFFFBFFFFFFFFFFFF/BFFFF;DFFFFFFFFFFFFFFFFF/BFFFB
@M05620:37:000000000-D9766:1:1101:17362:4905 1:N:0:15
GAGGCTGCTTTGGAAGAAACTCATAGATTACTGCAACAGTTCCCCCTGGACCTGGAAAAGTTTCTTGCCTGGCATACTGCAGGTTGCTACCCTTCCGGAAAGGCTCCTAGAAGACTCCAAGGGAGTAAAATAGATGATGAAACAATGGCAAGTAAGTCAGGCATTTCAGATTTAGCACTATTGTGGATCCAATTGAACAATTCTCAGCATTGGTACTTGTAACTGACAAGCAAGGTACAAAAGATCGGAAG
+
AABBAAFBFBD4445BFBBGFFGGGBGHHHBBFG4FGFFEFB5A2AA2CGAFGHFG332FBBHDDGGABA3FB2BB355BBGC1BB135DBB3BBC1/?>>1B?3B?B@4333?BB?F3?BCDG</B?FG4B?3?4B?BBFB2B??B?2B2?2@@>@@D22<?2@@F2@11?1<??<?1111?1?<11><11<11=>FF000=0==0<D<0000==00=;:;G00</00..://.:0000:C/.0;...;9
@M05620:37:000000000-D9766:1:1101:16117:4924 1:N:0:15
ACCACACCTTCTACAATGAGCTGCGTGTGGCTCCCGAGGAGCACCCCGTGCTGCTGACCGAGGCCCCCCTGAACCCCAAGGCCAACCGCGAGAAGATGACAGGTGAGTGGCCCGCTACCTCTTCTGGTGGCCGCCTCCCTCCTTCCTGGCCTCCCGGCGCTGCGCCCTTTCTCACTGGTTCTCTCTTCTGCCGTTTTCCGTAGGACTCTCTTCTCTGCCCTGCGTCTCCTTTGGAACTCTGCAGGTTCTAG
+
AAAABBBBFFFFGGGGDGGFGFAGGAE242AFGFFE2AECAFHHHGGGGEGFFHGHHHHE@ECGGEEEG??FGGHGGDEHGHHHHGDGGGGCCGHB1<1GFFF?F1??FEFFHDGC-<FHHHGHHHHDGGGFGGGGGGE/:EGHGG0CFFFGGGGG@9BG@BF?;??BB///F/BF/B;BBFFFFEBBFFFFB.AFFFFFFEDFB9;FFFFFFFFFFFFFFF?-DBDBF9FFFFBFFBBFFF/FFAFFFF/
@M05620:37:000000000-D9766:1:1101:9315:4930 1:N:0:15
ACCACACCTTCTACAATGCGCTGCGTGCGGCTCCCGAGGAGCACCCCGTGCTGCTGACCGAGGCCCCCCTGAACCCCAAGGCCAACCGCGAGAAGATGCCCAGGTGAGTGGCCCGCTACCTCTTCTGGTGGCCGCCTCCCTCCTTCCTGGCCTCCCGGCGCTGCGCCCTTTCTCACTGGTTCTCTCTTCTGCCGTTTTCCGTAGGACTCTCTTCTCTGACCTGAGTCTCCTTTGGAACTCTGCAGGTTCTA
+
AAA1AAA>CFFFGEGFBG1AE0EEGA0000EE//BA/EFCCHHHHGG?E?FFBHHCHHG>/E/EG/EEGGE0G1GGGGAH//GHHG//>C/</C?11FDCHHHGGHHHHHGGHHGGGGGHHHGHHHHFGHGFHGGGGGEGGGGGFG/BFBAFGFGGB?9@@??F<@F?;FBFFFFFFFFFFFFFFFFFFFFFF@BFFFFFFFFFFFFFFFFFFFFFFFFFFFFFFFF/;BBFFFFFFFFFFFFFFFFFFFB
@M05620:37:000000000-D9766:1:1101:19223:4959 1:N:0:15
AGTGCCAGCTCTCAATCGCACAGGGGACCCAGGGCCTGGCCCCTCCATCCAGAAAACCTATGACCTCACCCGCTACCTGGAGCACCAACTCCGCAGCTTGGCTGGGACCTATGTGAGTATCCAGCGTAGGAATCTGGGAGTTGGGGAGGAGTGAGGAGTTGGGGAAAGACAGTCCTAACCGTGGAGGGTTCTGGTAAATGATGGGGTGAGGAGGGGCTCTTTGGCTCCCACCAGTCCCCCTGTCTGGTCTA
+
AA3>ADBFAFFFGFGDFGGFGCHCFEEGEGGHCEEE2FHFEHGCEGHHFF3FDFFFCEFHFHBGHFHGHHHEE/>EHHHHC?GHFHHFFGHHEEEECEF3<GFGGGHHGHGGDGHHGHHHH22GBDGFGGHHHHHHHHAFAGGHCCECCEC<CDDGGGFGGGCGEDCHHHFCGHHGBGGHGGAB9AC@GGGFBFB9BFGGBFFFGGD?EF?BD?B-@BFFBBFFFFFEEFF?A.;B/BEDBFBFFFFF99/
@M05620:37:000000000-D9766:1:1101:12523:4985 1:N:0:15
GAGGCTGCTTTGGAAGAAACTCATAGATTACTGCAACAGTTCCCCCTGGACCTGGAAAAGTTTCTTGCCTGGCATCCTAAAGGAGACTCACCGGAAGGAACGGCTCCTCGACGCATCCACTGGCGTAACCGAGCTGATGACCCCATGGCACGTAAGTACGGCATTTCAGCTTTCTCACTATTGTGGCTACCCTTGAACACTTCTCAGCATTTGTCCTTGTCAATGACAAGCCAGGGACACACGATCGGCAG
+
>1AAA1>AFF3@E1BGCB1GAF1D3FFHHHHHGHFGGEG1DGHHHGEGHEGFHFFHH10GGFHHDD1FHHHHHBD0BEGD1FB0B/F11@BFEE@E//BB0EE//??CF/?EEGEEGH1B11<?//>??1>BCC/?<111?FHCC0<FHHFG0<00=11<<@@@HHH0B0CGH00<GHG00<C;GC.:0CCFGFGFGGB/9CCB;CBFGGGG0;;F00;9;9BB0;CB;FFFFF-;-:AF-;>@E---;;-
@M05620:37:000000000-D9766:1:1101:12532:5006 1:N:0:15
GCGGCTGCTTTGGAAGAAACTCATAGATTACTGCAACAGTTCCCCCTGGACCTGGAAAAGTTTCTTGCCTGGCATCCTACAGGAGACTACCCGGAAGGAAAGGCTCCTAGACGACTCCAAGGGCGTCAAAGAGCTGCTAAAGCAATGGCAAGTAAGTCAGGCCTTTCCGCTTTAGCACTCTTGTGGATCCAATTGAACAATTCTCAGCATTTGTACTTGTAACTGACAATCCAGGGACAAAAGATCGGAAG
+
>11>AADAFFFFGGGGFGFGFGEGHGHHHHHHHHFEGHGDFGHHHGEFEGGGHHGHHH0FGHHHGHHHHHHHH0BFGB21BF>0>//11B0B?//>//GHFFHGHBFHGD11?/>//1BFFGG//////@1@G0@11@1@111?0?11?F1<111?1><<0>.<1><1>...<D00=D0<<<0=:.000=:0<0C0;G0/<CGHGFFF0B000;00F00000;FG09CF0;900/C..99/9/-;/--;9-
@M05620:37:000000000-D9766:1:1101:23527:5039 1:N:0:15
ACACACCTTCCACAATGTGCCCTGTGTGGCTCCCGCGGCACACCCCATTCTGCGTACCGAGGCCCCCCAGCACCCCCAGGACAACCGAGCGAACATGCACCCAGGTGAGTGGCCCGCTACCTCTTCTGGTGGCCGCCTCCCTCCTTCCTGGCCTCCCGGAGCTGCGCCCTTTCTCACTGGTTCTCTCTTCTGCCGTTTTCCGTAGGACTCTCTTCTCTGACCTGCGTCTCCTTTGGAACTCTGCAGGTTCT
+
AAA1>AAFBC1BBGGGE3BBA11BBF300B0B0AEEGG//ABFEGG/B1DGHH/>BEFCG@EGGG@EG/?B0B/EG/>EF//BGHG////>///>??1??FCGHGHG1FGEFGHHC@GGGHHHHHHHHHHECGHGGCEAEGGGGGGBGGBFGGBCEAF@?@@FFF@@B=@FFFFFFFFFFFFFFFFFFFFFFFF@BFFFFFFFFFFFFFFFFFFFFFFF/BFFF-@B@FFFFFFFFFFFFFFFFFFFFFFF
@M05620:37:000000000-D9766:1:1101:7279:5043 1:N:0:15
ACCACACCTTCTACAATGAGCTGCGTGTGGCTCCAGAGGAGCACCCCGTGCTGCTGACCGAGGCCCCCCTGAACCCCAAGGCCAACCGCGAGAAGATGACCGGCGCGAGGCACGGTCCCTCTTCTGGTGGCCGCCTCCCTCCTTCCTGGTCTCCCGGCGCCCAGCCCTTTCTCCATTGTTCTCTCTTCTGCCGTTTTCCGCCAGCATCTCTTCTCTGACCAGTGTTTCCTTTGGCACTCTGACGGTTATCG
+
ABBAAAAAFFFFABGGFGFBFDGFEBABGEGGFF3BFGA2EGAGGGCEEBBFGFEGFABEFGGFFE@EEFGF3FE??EEEFHFFA??>>E<>C?GFGFGG2//<//-->@<.<A<..;CG:CGCHB0;/..;A-;..;:/;.;;;CC0//;00CF.--9---;;.ADFFFBF9F/B/;;;9/9;9/FF///;@DFFF;;A.;--..//;B/;/;BFF/9;/;;///9;/99F//://.9//9;.-;E.9;.
@M05620:37:000000000-D9766:1:1101:21173:5049 1:N:0:15
ACCACACCTTCTACAATGAGCTGCGTGTGGCTCCCGAGGAGCACCCCGTGCTGCTGACCGAGGCCCCCCTGAACCCCAAGGCCAACCGCGAGAAGATGCCCAGGTGAGTGGCCCGCTACCTCTTCTGGTGGCCGCCTCCCTCCTTCCTGGCCTCCCGGCGCTGCGCCCTTTCTCACTGGTTCTCTCTTCTGCCGTTTTCCGTAGGACTCTCTTCTCTGACCTGAGTCTCCTTTGGAACTCTGCAGGTTCTA
+
BABCBCCDFFFFGGGGGGGGGGHHGGGB4EGGHGGGCGGGCGGHHGGGAFGGFHGHHHGGGGCGGGGGGGGHFHHGGGGHGHHHHGGGGGGGGGGGHHHHHHHGHHHHHHGGHHGGGGGHHHHHHHHHHHGGHGGGGGHGHHGHHGGGGGGGGGGGGG9DGFFFFFFFFFFFFFFFFFFFFFFFFFFFHFFFFFDFFFFFFFFFFFFFFFFFHHHFHFFFFFFBFFFFFFFFFFFFFFFFFFFFFFFFFFB
@M05620:37:000000000-D9766:1:1101:23289:5062 1:N:0:15
GAGGCTGCTTTGGAAGAAACTCATAGATTACTGCAACAGTTCCCCCTGGACCTGGAAAAGTTTCTTGCCTGGCTTATTGCAGTTTGAAACCCTTCCGATAAGGCCCCTAAAAAATACCAAGGGAGAAAACAAGTTGAGGAAACAAAGGAAAGAAAGTCAGTAATTTCAGCATAAGAACTATAGTGGACAAAATTAAACAATACCCATAATTGGAACTATTAACTGAAAAGCAAAGCCCAAAAGACCCAAAG
+
>1AA>>C>BBB1F1ABAGABFGHHHFGDADBDFB1B1FBFGDBBBEAA/ABBBFAB1100BDBBDBDA11BBBFB112BBDF1D2D1B1B>B0>>0/?//>11B/?>/>01B1>01B1B1B//<??<<B0??0121210<B<0@C0<0<@000@01<1111@????11<11?11>1=01111<1<0111./.<<0000=.D0<0/0//0:<0/::/0000;::00:0009.;/9//..:999/.//..99/
@M05620:37:000000000-D9766:1:1101:21231:5070 1:N:0:15
ACCACACCTTCTACAATGAGCTGCGTGTGGCTCCCGAGGAGCACCCCGTGCTGCTGACCGAGGCCCCCCTGAACCCCAAGGCCAACCGCGAGAAGATGCCCAGGTGAGTGGCCCGCTACCTCTTCTGGTGGCCGCCTCCCTCCTTCCTGGCCTCCCGGAGCTGCGCCCTTTCTCACTGGTTCTCTCTTCTGCCGTTTTCCGTAGGACTCTCTTCTCTGACCTGAGTCTCCTTTGGAACTCTGCAGGTTCTA
+
BBBBBBABFFFFGGGGGGGGGGHHGFGEHGHHHGGFGGGGGHGHHGGGGGGGHHHHHHHGGGGGGGGGGGGHHHHGGGGHGHHHHGGGGGGGGGHHHFHHHHHGHFHHHHGGHHGGGGGHHHHHHHHHHHGHHGGGGGHGHHGHHGGGGGGGGGGGGG-ABFGGGGFFFFFFFFFFFFFFFFFFFFFFFFFFFFFFFFFFFFFFFFFFFFFFFFFFFFFFFFFFFFFFFFFFFFFFFFFFFFFFFFFFFFF
@M05620:37:000000000-D9766:1:1101:23654:5072 1:N:0:15
ACCACACCTTCTACAATGAGCTGCGTGTGGCTCCCGAGGAGCACCCCGTGCTGCTGACCGAGGCCCCCCTGAACCCCAAGGCCAACCGCGAGAAGATGACAGGTGAGTGGCCCGCTACCTCTTCTGGTGGCCGCCTCCCTCCTTCCTGGCCTCCCGGCGCTGCACCCTTTCTCACTGGTTCTCTCTTCTGCCGTTTTCCGTAGGACTCTCTTCTCTGCCCTGCGTCTCCTTTGGCACTCTGCAGGTTCTAG
+
AAAAAAAAFFFFGGGG3GG1GDHGGEEE0AGHCEGEEGGCCHHHHGGG?EGGFHFHHHHGGGCGGGGGGGGHHHHGGGGHAGHHHGG/C@CCCFHHHFFGHGGDG???FFGHHG->-AHHH1DGHF0=<..GC@@EGEEHGCHHHBFB/9AF.9E.-9@?A@F/;9BAF/BFF/9/BF/;BFFBFFFFFFFF@ABFFBF-BFFFFFFFFFFFFFFFFFBEFFF@F@FFFFF//B9BFBBFFFBBFAFFFFB
@M05620:37:000000000-D9766:1:1101:15978:5073 1:N:0:15
GAGGCTGCTTTGGAAGAAACTCATAGATTACTGAAACAGTTCCCCCTGGACCTGGAAAAGTTTCTTGCCTGGCATCCTACAGGTGGCTAACCGTAAGCAAAGGCACCTAGAAGACTCCAAGGGAGTAAAAGAGCTGCTGAAACAATGGCAAGTAAGTCAGGCCTTTCCGCTTTAGCACTCTTGTGGATCCAATTGAACAATTCTCAGCATTTGTACTTGTAACTGACAAGCCAGGGACAACAGATCGGAAG
+
AAAAAACAFDDDGB5B4GEGGGHFF5DFFA4AG5B4AG25BAD32BAFFHHHHHHHFHHFBFGDGFF5BGHHHBGEGBDAFGEE31GBF3BG@11113B33?2?11?3B@333B3?FBGFHEEH/?3FGFGFFE3?3BB3BF2B/?22BGFA>222@FGFFG/2@FGHDDFA/<FGHF<GDGBF1<1><<1>00<=BGFHFHG=DD0CG0GHH0;C0CCGC0:;C0C0:.:.;99.CACC..CF0:.;A?.
@M05620:37:000000000-D9766:1:1101:12771:5075 1:N:0:15
ACCACACCTTCTACAATGAGCTGCGTGTGGCTCCCGAGGAGCACCCCGTGCTGCTGACCGAGGCCCCCCTGAACCCCAAGGCCAACCGCGAGAAGATGCCCAGGTGAGTGGCCCGCTACCTCTTCTGGTGGCCGCCTCCCTCCTTCCTGGCCTCCCGGAGCTGCGCCCTTTTTCACTGGTTCTCTCTTCTGCCGTTTTCCGTAGGACTCTCTTCTCTGACCTGAGTCTCCTTTGGAACTCTGCAGGTTCTA
+
ABBCCCCBFFFFGGGGGGGGGGHHGGGGHGHHHGGGGGGGGHHHHGGGFGGGHHHGHHHGGGGGGGGGGGGHHHHGGGGHGHHHHGGGGGGGGGHHHFHHHHGFGHHFGHGGHHCFGGGHHHHHHFHHHHGHHGGGGGHGHHGHHGGGGGGGGGGGG?--ACFFGGFFFFFFFFFFFFFFFFFFFFFFFFFFFFDFFFFFFBFDFFFFFFFFFFFFFFFFFFFFBFFFFFFFFFFFFFFFFFFFFFAFFFF
@M05620:37:000000000-D9766:1:1101:20453:5100 1:N:0:15
ACCACACCTTCTACAATGAGCTGCGTGTGGCTCCCGAGGAGCACCCCGTGCTGCTGACCGAGGCCCCCCTGAACCCCAAGGCCAACCGCGAGAAGATGACCGGTGCGTGGCCCGCTACCTCTTCTGGTGGCCGCCTCCCTCCTTCCTGGCCTCCCGGCGCTGCGCCCTTTCTCCCTGGTTCTCTCTTCTGCCGTTTTCCGTAGGACTCTCTTCTCTGCCCTGCGTCTCCTTTGGCACTCTGCAGGTTCTAG
+
BCCCBCCDFFFFGGGGGGGGGGHHGGGB4FHGHGGGGGGGFHGHHGGGGGEGGHGHHHHGGGGGGGGGGGGHFHHGGGGHGHHHHGGGGGGGGGHGHHHH2<CAD<>FEGGHHGGG-DHHHHHHHHHHFDHHGGGGGGGGGGGGGGGGGGGGGGGGG?FFFFFFFFFFFFFFF0FFFFFFFFFFFFHFFFFFFFFFFHFFFFFFFFFFFFFFFFFHFFFFFFEFFFFFFFFFFFBBF/BBFFFFFFFFFF<
@M05620:37:000000000-D9766:1:1101:12474:5135 1:N:0:15
ACCACACCTTCTACAATGAGCTGCGTGTGGCTCCCGAGGAGCACCCCGTGCTGCTGACCGAGGCCCCCCTGAACCCCAAGGCCAACCGCGAGAAGATGCCCAGGTGAGTGGCCCGCTACCTCTTCTGGTGGCCGCCTCCCTCCTTCCTGGCCTCCCGGCGCTGCGCCCTTTCTCACTGGTTCTCTCTTCTGCCGTTTTCCGTAGGACTCTCTTCTCTGACCTGAGTCACCTTTGGAACTCTGCAGGTTCTA
+
BBBBBBBBFFFFFGGGGGGGGDGFEAABGFHHFGGFGGGGGHHHHGGGGEGGHHHHHHHGGEGGGAEGGGGFHEHGGG?GE?GHHG?EGGF@@DCHEHGHFFFGF110?1<FFG?DCGCFFFGGH000=/.CCCCGDG.;/:ACGG/90BFGFFEE?B--;-;A>C9D-9/:B/9FB9FF/;FFFFBBFFFEBB..:EFFDBFFFB99F99FFFBBF/BBB9B/.9B/;9F9F////9B/B/9BFA.9//;
@M05620:37:000000000-D9766:1:1101:14800:5148 1:N:0:15
ACCACACCTTCTACAATGAGCTGCGTGTGGCTCCCGAGGAGCACCCCGTGCTGCTGACCGAGGCCCCCCTGAACCCCAAGGCCAACCGCGAGAAGATGAACCCAGGTGCGTGGCCCGCTCCCTCTTCTGGAGGCCGCCTCCCTCCTTCCTGGCCTCCCGGCGCTGCGCCCTTTCTCACTGGTTCTCTCTTCTGCCGTTTTCCGTAGGACTCTCTTCTCTGCCCTGCGTCTCCTTTGGAACTCTGCGGGTTC
+
BBBBBBBAFFFFGGGGGGBGGGGHGEFB4EHGHFGF?AECDGFHHGGGEEEGFGFHHHGAEECEFGGGGGGGFHHGGGGHGHHHHGGGGG@FGGGFGFHHHGG<FGGGGGFFCGHHGGG@DGHHHGDGHH0CFGGGGGGGGGGG9CFFGGFFGGGGG9CFAD-BDFFFFFFFFFFFFFFFFFFFFFF/;BFFFF9DDFFFFBFF.:?BFFFFFFFFFFFFBF.:A9B;;.FFFFFFFFEFFFFFF-;BDF.
@M05620:37:000000000-D9766:1:1101:16497:5148 1:N:0:15
GAGGCTGCTTTGGAAGAAACTCATAGATTACTGCAACAGTTCCCCCTGGACCTGGAAAAGTTTCTTGCCTGGCATACTAAAGGTGACTAACCGGAAGGAACTGCCCCTAGACAAATCCACTGGCAACACAGAGATGCTGCAAAACTGGCAAGTAAATAAGGCCATTCAGCTTTGGCACTCTTGTGGCACCACTTGAACACTTCTAAGCATTTAACCTTGTCCATGCCAAGCCAGGGACAACAGATCAGCAG
+
AABBCCFCFFFFGGGGGGGGGGHHHHHHHHHHHHHHHHHFGHHHHGGGHHHHHHHHHGFHGHHHHHHHHHHHHBGHHHDHHHE3B5355B@F@FGG111B13@F3?FHG2@B4B?BGHEHF32?23/B???B32?FF3DBFG3??2DB?FGGHHG22DDFHGH/??@FEGHF11??GFHHFFHDGDG01>FGHHHHGHH/0GH00DGHF00000;<<CF;0:CHG0C0CGAFFG..;..;;E/FCF0;09.
@M05620:37:000000000-D9766:1:1101:19215:5148 1:N:0:15
AGTGCCAGCTCTCAATCGCACAGGGGACCCAGGGCCTGGCCCCTCCATCCAGAAAACCTATGACCTCACCCGCTACCTGGAGCACCAACTCCGCAGCTTGGCTGGGACCTATGTGAGTATCCAGCGTAGGAATCTGGGAGTTGGGGAGGAGTGAGGAGTTGGGGAAAGACAGTCCTAACCGTGGAGGGTTCTGGTAAATGATGGGGTGAGGAGGGGCTCTTTGGCTCCCACCAGTCCCCCTGTCTGGTCTA
+
BBAABFFFBFFFGGGGGGGGGGHHGGGGGGHHGGGFAFHGFHGHGGHHHGHHHFHHHGHHHHGHHHHHHHHFFEGGHHHHHHHHHHHHGHHHGGGGGHHHGHHGGGHHGFHHHHHHHHHHHHHHHGGGGGGHHHHHHHFGGHHHGGGGGGGHHHGHHGHHHHGGGGHFHHHHGHHHHHGHGGGGGGGGEGGGGGGGGGGGGGGGGGFFFFFFFFFFFDFFFFFFFFFFFFFFFFFFFFFFFFFFFFFFFFF
@M05620:37:000000000-D9766:1:1101:8933:5158 1:N:0:15
AGTGCCAGCTCTCAATCGCACAGGGGACCCAGGGCCTGGCCCCTCCATCCAGAAAACCTATGACCTCACCCGCTACCTGGAGCACCAACTCCGCAGCTTGGCTGGGACCTATGTGAGTATCCAGCGTAGGAATCTGGGAGTTGGGGAGGAGTGAGGAGTTGGGGAAAGACAGTCCTAACCGTGGAGGGTTCTGGTAAATGATGGGGTGAGGAGGGGCTCTTTGGCTCCCACCAGTCCCCCTGTCTGGTCTA
+
>>AAAFFFBFFFGGFGGGGCEGHHFGGGGGHHFGGGGGHHHHGHGGHHHHFHHHHHHGHHHHHHHHHHHHHGGGGGHHHH2GHHFHHHGHHHGGFGGHHHGHHGGGHHGHHHHHHHHHFHHHHGGGCGGGHHHHHHHHHGGHHHGGGGGGGHHHHHHDHHHHGGGGGHHHHHHHHHHHHHGECCDEGGCAFGGGCFGGGGGGGGGGFFFFFFFFFFFFFFFFFFFFFFFFFFFFFFFFFFFFFFFFFFBFB
@M05620:37:000000000-D9766:1:1101:8926:5176 1:N:0:15
AGTGCCAGCTCTCAATCGCACAGGGGACCCAGGGCCTGGCCCCTCCATCCAGAAAACCTATGACCTCACCCGCTACCTGGAGCACCAACTCCGCAGCTTGGCTGGGACCTATGTGAGTATCCAGCGTAGGAATCTGGGAGTTGGGGAGGAGTGAGGAGTTGGGGAAAGACAGTCCTAACCGTGGAGGGTTCTGGTAAATGATGGGGTGAGGAGGGGCTCTTTGGCTCCCACCAGTCCCCCTGTCTGGTCTA
+
ABAAAFFFCFFFGGGGGGGFFCHGGGGGGGHHFEGGGGHHHHGHGGHHHHHHHHHHHGHHHHHHHHHHHHHGGEEGHHHHHHHHHHGHGHHHGGGGGHGHGHHGGGHHGHHHHHHHHHHHHHHHHGEGGGHHHHHHHHFGGHHHGGGGGFEHHHHHHGHHHHGGGGHHHHHHHHHHHGHHGGGGDEGGCFGGGGFGGGGGGGGGGGFFFFFFFFFFFFFFFFFFFFFFFFFFFFFFFFFFFFFFFFFFFFB
@M05620:37:000000000-D9766:1:1101:8674:5177 1:N:0:15
GAGGCTGCTTTGGCAGAAAATCAGAGATTACTGCAACAGTTCCCCCTGGACCTGGAAAAGGTTCTTGCCTGGCATCCTAAAGGTGACTCACCGGAAGGGACGGCTCCTCGCCTAATCCAAGGGCGTACCAGAGCTGCTGCCCCCAAGACCAGTGCGTCAGACATTTCCGCTTTAGCACTCTTGTGGCTCCACTTGCACCCTTCTCAGCCTTTGTAATAGTACCTGCCAAGCCAGGGACAAACGATCAGCAG
+
AAAAAAFAFFFFG1BEAF11FGD1FGA1GBFBAGGH1FGFD2FFHGE/GB0BGHA01BBA/AB1A1BFG1BEHFE0FAFGGHB1B1@2BGGGF/?E////////>?/>0////?1B1B111/?FCB///210/0<11111?//<-..00<0FF1<-.-.<0<C0<G<0...=.0<00<G:00<;:..;C./90;009C/.CFGG00C///C0;0;0;00;00/9/9;//--AFFF?-9A---99-9-//;9
@M05620:37:000000000-D9766:1:1101:13127:5189 1:N:0:15
ACCACACCTTCTACAATGAGCTGCGTGTGGCTCCCGAGGAGCACCCCGTGCTGCTGACCGAGGCCCCCCTGAACCCCAAGGCCAACAGCGAGAAGATGAACCCGGGTGCGTGGCCCGCGCCCTCTTCTGGTGGCCGCCTCCCTCCTGCCTGGCCTCCCGGCGCTGCGCCCTTTCTCACTGGTTCTCTCTTCTGCAGTTTTCCGTCGGACTCTATTCTCTGCCGTGCGTCTCCTTTGGAAATATGCGGGTTC
+
CCCCCCCCFFFFGGGGGGGGGGHHGEGEHEHHHGGGGGGGGHHHHGGGGGGGHHHHHHHGGGGGGGGGGGGHHHHGGGGHGAHHHGECHEDGCFHHFGF2GHG//</<AD?C?G0CDC--AC-:CGHF0:;CE.C-@B.;EACFGG0090CEGFFFG..:CFF-;.B=A>DFFBFFBFFF/:09FFFF00:0:B09BBFF909B9B@BFAF000BFFFFBFB-9-.;;CF/B0BFFBF0000;:F.---9.
@M05620:37:000000000-D9766:1:1101:14053:5196 1:N:0:15
ACCACACCTTCTACAATGAGCTGCGTGTGGCTCCCGAGGAGCACCCCGTGCTGCTGACCGAGGCCCCCCTGAACCCCAAGGCCAACCGCGAGAAGATGCCCAGGTGAGTGGCCCGCTACCTCTTCTGGTGGCCGCCTCCCTCCTTCCTGGCCTCCCGGAGCTGCGCCCTTTCTCACTGGTTCTCTCTTCTGCCGTTTTCCGTAGGACTCTCTTCTCTGACCTGAGTCTCCTTTGGAACTCTGCAGGTTCTA
+
BBBBBBBACFFFGGGGGGAGGFHHGGG24AGBGCFE2EEEDHHHHGGGDEEGFHFHHHGAEG?EGGGGGFEFHHHGGGGHGHHHHGGGGG/CCGGB2FFHHHHGFHHGDHGGHFFGGCDHHHHFFHHHGHGGHGGFDEFGHHGGHFGGGGGGGGGGGG-;BFGGGGFFFFFFFFFFFFE/BFFFEFFFFFFFFFDFFFFFF;ADFFFFFFFFFFFFFFFFFFFFFBB/BFFF/FFFFFFFFFFFFF;FFFF
@M05620:37:000000000-D9766:1:1101:10059:5204 1:N:0:15
ACCACACCTTCTACAATGAGCTGCGTGTGGCTCCCGAGGAGCCCCCCGTGCTGCTGACCGAGGCCCCCCTGAACCCCACGGCCAACCGCGAGGTGAGTGGCACGCTACCTCTTCTGGTTGCCGCCTCCCTCCTTCCTGGCCTCCCGGAGCTGCGCCCTTTCCCCCTGGTTCTCTCTTCTGCCGTTTTCCGTCGGACTCTCTTCTCTGACCTGCGCCTCCTTTGGACCTCTGCAGGTTCTAGCTCGGTCGAG
+
>>1>A11>BCFFFF11BF11FGCF?EGG00BCBFFEGEFA/F/BEEEGAEGF1FBGHHFGG>>EF?EGGCF011??EA//<B></?C>CGG@</?1??>FG0<>-><-CDGHHHFFDGFAGHG@CA;..:C.CFFGEF/9.;AGE9:--;FBFG@F@@F///:----99;9BFBBFFFBBFF@--:9;FA/-999@9;9FBF///9;BBF/9---AB-999BB;BFFFFFFFFEF-;/B/BF//:--;---
@M05620:37:000000000-D9766:1:1101:16560:5207 1:N:0:15
ACCACACCTTCTACAATGAGCTGCGTGTGGCTCCCGAGGAGCACCCCGTGCTGCTGACCGAGGCCCCCCTGAACCCCAAGGCCAACCGCGAGAAGATGCCCAGGTGAGTGGCCCGCTACCTCTTCTGGTGGCCGCCTCCCTCCTTCCTGGCCTCCCGGAGCTGCGCCCTTTCTCACTGGGTCTCTCTTCTGCCGTTTTCCGTAGGACTCTCTTCTCTGACCTGAGTCTCCTTTGGAACTCTGCAGGATCTA
+
CCCCCCCCFFFFGGGGGGGGGGHHGGGFHGHHHGGEGGGGGHHHHGGGGEGGHGHHHHHGGGGGGGGGGGGHGHHGGGGHGHHHHGGGGGGGGDHGHE2GHHH/111??FAC=F<C-<C<>GH0DDD00<<<CCGDDD:E:CA;0;FBF/.:0C.C.--::;;:FGBF;9FFFFEFF0/.9:BFFFFF0;90::..;EBB?9:..00;9BFFB0FFFB09B0//;0:9FFB0F0/0:BFFFFF:0;.0/;;
@M05620:37:000000000-D9766:1:1101:20570:5209 1:N:0:15
AGTGCCAGCTCTCAATCGCACAGGGGACCCAGGGCCTGGCCCCTCCATCCAGAAAACCTATGACCTCACCCGCTACCTGGAGCACCAACTCCGCAGCTTGGCTGGGACCTATGTGAGTATCCAGCGTAGGAATCTGGGAGTTGGGGAGGAGTGAGGAGTTGGGGAAAGACAGTCCTAACCGTGGAGGGTTGTGGTAAATGATGGGGTGAGGAGGGGCTCTTTGGCTCCCACCAGTCCCCCTGTCTGGTCTA
+
>A3>AFDFAFFFGGGGBAFFECG4FEFECAGHGGD2ABFHAHGFGGFHFFHGBFHHHEEGHGBHHHHHHHHGG?EGHHHEGFHHHHF1EFHHGGGGEHGHAHHFFAGF/FGDG2F2DGBFF2210B/<//1@GHHHGH0/<0?F/@.>CD<>C<0<<C//DHCGGGHGFHCCGEBFHHFE@EEBDG?B.C-;CDCFBFB0;FFFFFABE.FBDF?BB?EF///;B/B.ABFFE?BFFFFF-.BFFFBF/B;
@M05620:37:000000000-D9766:1:1101:24047:5218 1:N:0:15
ACCACACCTTCTACAATGAGCTGCGTGTGGCTCCCGAGGAGCACCCCGTGCTGCTGACCGAGGCCCCCCTGAACCCCAAGGCCAACCGCGAGAAGATGAGCCCCGGTGCACGGCCCGCGCCGTCTTCTGGTGGCCGCCTCCCTCCTTCCTGGCCTCCCGGCGCTGCGCCCTTTCTCACTGGTTCTCTCTTCTGCCGTTTTCCGTAGTACTATCTTCTCTGTCCTGCGTCTCCTTTGGAACTCTGCCGGTTC
+
ABABBABBFFFFGGGFFGGGGGHHGFGGH?GGHGGCEGGFGGGHHGGGEGGGFHGHHHHGGGEFGGGGGEGHHHGFGFEHGFHHHFGGG<BGFFHBGHH222<<//<<-11<->-C@---;-:;..<0;00/.;CB?B....:BA/BB/C:BFF/?EE.--;9-@A-9ADBFFFFFBFFF.;/;9/9/;FFFF//9;.BAFB.;.9.///;9BFB//99//:/9F/@.9A9F/9////9BBF/9//--9.;
@M05620:37:000000000-D9766:1:1101:25177:5230 1:N:0:15
GAGGCGACTTGGCAATAAACCCGTGGATTCCTGAACCGGTGCCCCCGGTCCGTGTAAACGTTTCTTCCCTGGCAACCTAAAGGACACTAACCGCAAAGAAAGGCCACTAGACGACTCCAAAGGAGACAAAGAGATGATGACACAATGGAACGAAAGTCAGGACTTTCCGCTTTAGCACTATTGTGGCACCAATTGAACAATTCTCAGCATTTGTCAATGTAACTGCCAAGCCAGGGACAACCGATAAGCAG
+
>ABBA@2>>A444BCFGEGDBAA2B2BB3BBGHHGHG2AA0AFGGCEG>EE0BF?GGHFEGH33@B4B1BFH113?BG3BGGH000B3FEGHG>>//0B?BFCA/FFHHGG1<CGGGHHF1??0///?0>0GB<G1><F<>1FG<GFB0DG..<=A;0CGHG.CGHH0C:AE?0CBBFGFBBF0;:;/;;..CFFFGGGGGEFFGGGFFFFFF9;9/;9;FFFEF/FFFFFFFFED?EEA9A?BB-.//;:
@M05620:37:000000000-D9766:1:1101:7217:5284 1:N:0:15
GAGGCTGCTTTGGAAGTAACTGACAAGTGAGTGACACAAGATAGGACGAGCATCTGTCCGCAGTCCCGTTAATCCGGAGAATCTTGTACCACTTCCTCTCCTGTAACAAAGAAAACACGCTAGTATCGTATCCGCCTCCCTCCTTCCTCTCCTCCCTCAGCTGCTCCCTTTCCCACTGGTTCTCTCTTCTTCCGTTTTCCGGAATCCTCCCTTCTCTGACCCGAGGCTCCTTTCGAACTTCTCAGGTTCTC
+
>AAA>>>AF@BDG4B4BB5BFBABBF4D55AABA55BFFF2AA5333A22A233AB5ABBA00B3A3AAA11DB5101>>F3BB4B3@44433@@3BB4?BB33BB443B3BFF2B/0/////B433/?02?B//?/?<F22?22<0111???0<?00011<1111><0><D11<<.0<=DGGFHG0==000;.::/CFC.-.-.0900/9/0;99900;F9-:;9-;9./;B/...;;/9/////:////
@M05620:37:000000000-D9766:1:1101:25137:5292 1:N:0:15
GAGCCTGCTTTGGCAGACAATCATATCGTACTCCAACAGTTCCCGCTGGACCGGGCAAAGGTTCTAGCCTGGCATACTAATGGTGACTCACCGGAAGGACCGGCTACTCGACGCCTCCACATTCATCACTGAGCTGCTTACCACCTTGCCCGACCGTACGGAATTTCCTCTTTCTCACTCTTGTTGATCCCCTTGAACCCTTCTCCGCATTTGTCCTTGTCCATGCCCCGCCAGGGACACCCGATCGGCAG
+
>>1>>1BC1@B@BB111111B1BDD330B0AA1B111A0FF2B1/AAAA0BB//A/A/0B011BB2DBB1B/00BBBFGF11B1B1@G11B0>>////B0>/>/>?<FE/?<>C?FAGFG112@2@21?1???FBF<?11??1<<>1>1<>E-<<<.<EGGCACCGHH0CCGHHBGGFGB0;;90;000;99B.9;BF.E.FFF90.A=AB/FF////9;99/9B/;9--@@-@EBFF-FE-9-9---9--
@M05620:37:000000000-D9766:1:1101:25131:5310 1:N:0:15
GAGGCTGCTTTGGAAGAAACTCATACAGTACTGCAACAATTCCGGCGGGACCTGGATGAGTTTCTTGGCTGGCATACTAAAGGTGACTCACCGGAAAAAAAGGCTACTCGACGCCTCCACATGCATCACAGAGCTGCTGACCCCCTGGCACGAACGTACGGCATTTCCGCTTTCGCACTCTTGTGGCACCCATTGAACAATTCTCCGCATTTGTCCTTGTACATGCCAAGCCAGGGACAACCGATCGGCAG
+
AAB>AAFABBBDGBBBAEGFGGGHH54ADABFDBA4CA2AFGG32AA0A>>E2BBB33BB4B@4BB33BB11>BGFFGEG3FD3B3BG?3B0?/<>/2B><?<??FHHH/C@D<ACEGF011>F1>>F1><F/<GFHH<0<G/<C-=CGCC?.::9;.C-D-;@90BF.EA.E0.9DFDF/99;/:..;;;.:9/:BFFB/BFFFB.AB.A/BFFBF/:;/BBBBBFFF..AFFE.AE...;-9@D-.;@-
@M05620:37:000000000-D9766:1:1101:8469:5342 1:N:0:15
AGTGCCAGCTCTCAATCGCACAGGGGACCCAGGGCCTGGCCCCTCCATCCAGAAAACCTATGACCTCACCCGCTACCTGGAGCACCAACTCCGCAGCTTGGCTGGGACCTATGTGAGTATCCAGCGTAGGAATCTGGGAGTTGGGGAGGAGTGAGGAGTTGGGGAAAGACAGTCCTAACCGTGGAGGGTTCTGGTAAATGATGGGGTGAGGAGGGGCTCTTTGGCTCCCACCAGTCCCCCTGTCTGGTCTA
+
BBA>AFFFBFFFGGGGFGGAGEGGGGDGEEHHDGGA2FGGCGEHGGHHHFGH3GGGGGHHGHEHHHHHHHHCEEEGHHGH?GHHFHHAFFHHEE/>E3FGEFGGGGHHGFHHHHHHHHGHHHHHHGCFGGFHHGHHHHHGGHHHGGGGGGGHHHHHHGHHHHGGGGHHFHHHHHHHHHHHGGFGGGGGCFEGGGFFFGGGGGGGGGFBFFFFFFBBB-EFFFFFFFFFFFFFFF/BFFFFBFFFFFFFFFF
@M05620:37:000000000-D9766:1:1101:11382:5352 1:N:0:15
ACCACACCTTCTACAATGAGCTGCGTGTGGCTCCCGAGGAGCACCCCGTGCTGCTGACCGAGGCCCCCCTGAACCCCAAGGCCAACCGCGAGAAGATGACCGGTGGGTGGCCCGCTCTCTCTTCTGGTGGCCGCCTCCCTCCTTCCTGGCCCCCCGGCGCTCCGCCCTTTCTCCCTTGTTCTCTCTTCTGCCGTTTTCCGTCGGGCTCTCTTCTCTGTCCTGGGTTTCCCTTGGCACCCTGCCGGTTTTGA
+
3AABAAAAFFCFGFBGGGBGGGGHGAEBFEHCHGGEDE2AEGFHHGGAEEEGHHGHHHHEEEFFGGFEGGG2GHHGGG/GFEGCHGEFDGDGFDHFHHHGB//>>/<<>@<FF--<C.<<<DGDD0:CGDAG-CDDFGGGBDB0090;/9;9?9B------..;;D@-/BFFFBFB/;BF/;BBFF//;/99-.;BF/B./.-9-9-:BFBBBFBFB/9;/9/9;..;9/9:.;/;B;;9...-99....;
@M05620:37:000000000-D9766:1:1101:20337:5367 1:N:0:15
AGTGCCAGCTCTCCATCGCACAGGGGACCCAGGGCCTGGCCCCTCCATCCAGAAAACCTATGACCTCACCCGCCACCTGGAGCACCAACTCCGCAGCTTGGCTGGGACCTATGTGAGTATCCAGCGTAGGAATCTGGGAGTTGGGGAGGAGTGAGGAGTTGGGGAAAGACAGTCCTAACCGTGGAGGGTTCTGGTAAATGATGGGGTGAGGAGGGGCTCTTTGGCTCCCACCAGTCCCCCTGTCTGGTCTA
+
AA>>AF1FAFFFG1FDDEFCECH0FABEFGHHAEFEAFFHHHGGGGHHHEHHFCGBHEGHEEFGHDGHHHHEC/>EGHHHBBGHHE0?EHHF?ACECHD<EHHGGGGHGHGHHFHFGHHFHHBDFGGGGGEHHHHFHG0?CGGGCC.<C<<<C0DC<EGHHHCGGGGHGHFHHHHHHHHGGGAA.EFGGGGGFGFFFFGGGGGGGFA@EF?FBF@?@@FFFFFFFFFFFFFFEFFFFFFF@FFFFFFFFFB
@M05620:37:000000000-D9766:1:1101:12846:5381 1:N:0:15
ACCACACCTTCTACAATGAGCTGCGTGTGGCTCCCGAGGAGCACCCCGTGCTGCTGACCGAGGCCCCCCTGAACCCCAAGGCCAACCGCGCGAAGATGACCGGTGCGTGGCCCGCTCCCTCTTCTGGTGGCCGCCTCCCTCCTTCCTGGCCTCCCGGCGCTGCGCCCTTTCTCCCTGGTTCTCTCTTCTGCCGTTTTCCGTAGGACTCTCTTCTCTGCCCTGCGTCTCCTTTGGCACTCTGCAGGTTCTAG
+
CCCCCCCAFFFFGGGGGG5BGGHHGGGB4EGGHFFF?EGGGHHHHGGFEGGGEHGHHHHAECCEGGGGGGGHHHHGGGGHGHHHHGGGGG/BDGGFGHHHBCGCF->>CDGHHGGG?EEHHHHHHHHHHGHHGGGGGGGGGGGG;;CFGGGGGGGGF;@CDF9;BFFFFFFFF0BFBFBFBFFFFFF0;FFFFDFFFFFFF?FF0::BFFFFFFFFF;FFFF.;AFFFF;FFFFBFF/BBFF0FFFFFFB0
@M05620:37:000000000-D9766:1:1101:18527:5385 1:N:0:15
ACCACACCTTCTACAATGAGCTGCGTGTGGCTCCCGAGGAGCACCCCGTGCTGCTGACCGAGGCCCCCCTGAACCCCAAGGCCAACCGCGAGAAGATCCCCAGGCCAGTGGACCGCTACCTCTTCTGGCGGCCGCCTCCCTCCTTCCTGGCCTCCCGGCGCTGCGCCCTTTCTCACTGGTTATCTCTTCTGCCGTTTTCCGTAGGACTCTCTTCTCTGACCTGCGTCTCCTTTGGAACGCTGCAGGATCTA
+
ABABAAABCFFFDFFGGFBGGGHFFEEBGEHHHFEBEEAEGHDGGEEGGEEEHHEGHGHFFEGEGGGGGGGCBFG/EEGHFHHFHCEECB<@B/?CF2?</2CFF/?<1101?G?DFCFH00<DDF0D0-:CCGAFG..:BBE/0FF00;;C0CEAD-;-;9BDAFFFFFFF/9:;FFFBF//;9BB/;BFFF99AFEF/99.A.9//9BB//;9//9/;BBBFF.;9FF/;/BFBFF..9AD//;.:FF;
@M05620:37:000000000-D9766:1:1101:6834:5399 1:N:0:15
AGTGCAAGCTCTCAATCGCACAGGGGACCCAGGGCCTGGCCCCTCCATCCAGAAAAACTATGACCTCACCCGCTACCTGGAGCACCAACTCCGCAGCTTGGCTGGGACCTATGTGAGTATCCAGCGTAGGAATCTGGGAGTTGGGGAGGAGTGAGGAGTTGGGGAAAGACAGTCCTAACCGTGGAGGGTTCTGGTAAATGAGGGGGTGAGGAGGGGCTCTTTGGCGCCCACCAGTCCCCCTGTGTGGTCTA
+
>>AAA3@FAFCFGAFGGAFFA00BAAEGGGGHGGGFFBFAFHGCEGFHHGFGGBEG0EAFG22FFFBEGF0EEGCGHDGBBFG>BFGHGGHHGE/EEBGHGF1/EECGGGHFGBG2FBF>2BFDHGGGG?G1@FGDG0FFEHDHC-FC@.<FC0GC0ECG0CC:C.CCFHEH;C:CHH/;@.;?..AA9;;FBF;CB;0C009C@=@?EF-/-A@??;AFFF/9B-9@-A-;9-BF;F-;@AF/;;AB;F/
@M05620:37:000000000-D9766:1:1101:12839:5400 1:N:0:15
ACCACACCTTCTACAATGAGCTGCGTGTGGCTCCCGAGGAGCACCCCGTGCTGCTGACCGAGGCCCCCCTGAACCCCAAGGCCAACCGCGAGAAGATGACCGGTGTGTGGCCCGCTCCCTCTTCTGGTTGCCGCCTCCCTCCTTCCTTGCCTCCCGGAACTGCGCCCTTTCTCCCTGGTTCTCTCTTTTGCCGTTTTCCGTAGGGCTCTCTTCTCTGACCTGAGTCTCCTTTGTGACTCTGTCGGTTCTCG
+
>1>A>>A111BBGB1BFFA1FGHHGCFBBEGBBAFBAAA/EF/BFEGAEBAFHHHHE0BEEEE>BEEEE>?B1B????EAFE??<?EE><<>CCHFFBGHC///>/?0?<.<F-<--<C/<<G=D=D<0;.0--A..:C:BE/C0;000/;BFEA9:--9;009@B@@FFFFF9/9/-/;/;FFFFF/9;99-ABF-/;:;------:BBBFFFB/F/9;/9/-9/;9;/;///-9/999B//-;;B-;/-
@M05620:37:000000000-D9766:1:1101:21168:5459 1:N:0:15
GAGGCTGCTTTGGAAGAAACTCATAGATTACTGCAACAGTTCCCCCTGGACCTGGAAAAGTTTCTTGCCTGGCATCCTACAGGATGCTACCCGTAAGGAAAGGCTCCTAGAAGACTCCAAGGGAGTAAAAGAGCTGATGAAACAATGGCAAGTAAGTCAGGCATTTCCGCTTTAGCACTCTTGTGGATCCAATTGAACAATTCTCAGCATTTGTACTTGTAACTGACAAGCCAGGGACAAAAGATCGGAAG
+
BBBBBAFAFFFFGGGGGGGGGGHFHGGHHHHGHHGHGHHFGGHHHGGGHHHHHHHHGHHHGGHHHHHHHHHHHEHHHHGHHHHBFGGFFGGHGGE1B3BFGCGGGGGHHHHHDGHHHGGGHGGHGEFHHHFFFHHHGGHHHGFHEFHHHHHGGHHHHHHGFHAGHHHGE?CGFFHGFHFHHHHEGGGFGHBGGGGFHHHFHDGHHHGHHGHHHGCGF;0CCGHCGHHBCG.;GFE?EEE:FFFEFF;.;E.
@M05620:37:000000000-D9766:1:1101:17547:5531 1:N:0:15
AGTGCCAGCTCTCAATCGCACAGGGGACCCAGGGCCTGGCCCCTCCATCCAGAAAACCTATGACCTCACCCGCTACCTGGAGCACCAACACCGGAGCATGGCTGGGACATATGTGAGTATCCAGCGTAGGAATCTGGGAGTTGGGGAGGAGTGAGGAGTTGGGGAAAGACAGTCCTAACCGTGGAGGGTTCTGGTAAATGATGGGGTGAGGAGGGGCTCTTTGGCTCCCACCAGTCCCCCTGTCTGGAATA
+
1>>>AFF1AFFFGGGGGGGGCGGHFGGE0BBGGEGE/AFF0BEEFGGF1FGG1F1BFAB1GG2FFFBGEHHGGGE@GHGFFHHFC/FFG/??E/>>//1BG0F//<FGF<FDHHFF>B2>22@@GC/ECAGHHHFB1?0/<?DH-CC-<CC/<=GHG.</G/-AEGHHHHHHHHHHBFGGG.CAGGG?=AFGGB;FFGFFFGGG??A@FFFFA--9-;AFFFBBFF/9EFFF?F/;BBEF--;BF////;9
@M05620:37:000000000-D9766:1:1101:23359:5559 1:N:0:15
ACCACACCTTCTACAATGAGCTGCGTGTGGCTCCCGAGGAGCACCCCGTGCTGCTGACCGAGGCCCCCCTGAACCCCAAGGCCAACCGCGAGAAGATGCCCAGGTGAGTGGCCCGCTACCTCTTCTGGTGGCCGCCTCCCTCCTTCCTGGCCTCCCGGAGCTGCGCCCTTTCTCACTGGTTCTCTCTTCTGCCGTTTTCCGTAGGACTCTCTTCTCTGACCTGAGTCTCCTTTGGAACTCTGCAGGTTCTA
+
BBBABBBBFFFFGGGGGGGDG5GGGAAEHEHHFFGEGGGGGHHHHGGGGGGGHHHHHHHGGGGGGGGGGGGFHFHGGGGHEEHHHGE/BBCCCGFFHHFCHFEA?GGCHHFG0G-CDGG0DD0<GHHFHFDFADGGGGHGHHDGHGGFGGGFG.EGG--;-FFF@-;99FFFE/BFFF.;FFFFFF/FFFFFFBFFFFFFF/;.AFFFFF/BBFFFFFFF/BBFFFFFFFBFBBFBFF/BFFFFFA.;B/B
@M05620:37:000000000-D9766:1:1101:20244:5572 1:N:0:15
ACCACACCTTCTACAATGAGCTGCGTGTGGCTCCCGAGGAGCACCCCGTGCTGCTGACCGAGGCCCCCCTGAACCCCAAGGCCAACCGCGAGAAGATGAACCCAGGTGAGTGGCCCGCTACCTCTTCTGGTGGCCGCCTCCCTCCTTCCTGGCCTCCCGGCGCTGCGCCCTTTCTCACTGGTTCTCTCTTCTGCCGTTTTCCGTAGGACTCTCTTCTCTGACCTGCGTCTCCTTTGGAACTCTGCCGGTTC
+
ABAABAABFFFFGGGGGGGDGDGGEEEFHGHHFGFEEEEGGHHHHGGGGAFFHGHHHHHGGGGGGGGGGGGHHHHGGGGHGHHHHGGECDGCCGHHHHGHFEGGHFHGDFGGFFHH-@DCGHHHHGHHHHHHGHHGGGGDHGHHGGGGGGGGGGGGGGGG?@B?BFB?DBBFFFFFFFFFFFFFFFFFFFFBFFFBFFFFFFFBFFFFFFFFFFFFFFFFFFFFF.-;@DFFFFBFFFFFFFFFF/;BBF.
@M05620:37:000000000-D9766:1:1101:13081:5590 1:N:0:15
ACCACACCTTCTACAATGAGCTGCGTGTGGCTCCCGAGGAGCACCCCGTGCTGCTGACCGAGGCCCCCCTGAACCCCAAGGCCAACCGCGAGAAGATGACCGGTGTGAGGCCCGCTCCCTCTTCTGGTGGCCGCCTCCCTCCTTCCTGGCCTCCCGGCGATGCGCCCTTTCTCCCTGGTTCTCTCTTCTGCCGTTTTCCGTCGGGCTCTCTTCTCTGCCCTGCGTCTCCTTTGGCACCCTGCAGGTTCTAG
+
BBBBBBBBFFFFGGGGFGGGGGGHGFEEECHFHGGGFEFGDHHHHGGGEGGGHHHHHHHGGGGGGGGGGGGHHHHGGGGHGHHHHGGGGGGGGGHHHHHHE?/<>/?1?FEGG@@DC<<CGFDFH0<<CEGHGGGGGEGGGDFF099BFGFGGGGGA-A-@..9ADFDFFFFF/FB/EBF/FFFFFF/;BBBB.AFFBBDF.;---99FFFFFFFFF/;ABF.@.;.BB/9BBF/9B9AAF..9A;B/9//
@M05620:37:000000000-D9766:1:1101:9809:5601 1:N:0:15
ACCACACCTTCTACAATGAGCTGCGTGTGGCTCCCGAGGAGCACCCCGTGCTGCTGACCGAGGCCCCCCTGAACCCCAAGGCCAACCGCCCCATGATGACTGGCCCGTGCCCCGCTCTGTCTTCTCCTGGCCGCCTCCCTCCTTACTGGCGTCCCGGCCCTGCGCCATTTCTAGCTGGTTCTCCCTTTTGCCGTTTTCCGTCGGTCTCTCTTCACTGCCCTGAGTCTCCTTTGGCACTCTGCAGGTCCTCG
+
CCCCCCCCFFFFGGGGGGGGGGHHGFGGHEHHHGGGGGGGGHHHHGGGGEGGHHHHHHHGGGGGGGGGGGGGHHHGGGFHGFHH/F/<B/<//22222222?//<?@/???GF-<-A.00=00=0000//<<CCC.CEC/:.GC090;;.-;?-:?---9C.9:=..9B9///////B9/;:9//9///:BB-.;/;/9AF.;-;99;;F/;B//////././//:B/:/9;;///9//////:.;9;//.
@M05620:37:000000000-D9766:1:1101:25351:5630 1:N:0:15
ACCACACCTTCTACAATGAGCTGCGTGTGGCTCCCGAGGAGCACCCCGTGCTGCTGACCGAGGCCCCCCTGAACCCCAAGGCCAACCGCGAGAAGATGAACCCAGGTGCGTGGCCCGCTCCCTCTTCTGGTGGCCGCCTCCCTCCTTCCTGGCCTCCCGGCGCTGCGCCCTTTCTCACTGGTTCTCTCTTCTGCCGTTTTCAGTCGGACTCTCTTCTCTGCCCTGCGTCTCATTTGGAACTCTGCAGGTTC
+
DDDDDDDDFFFFGGGGGGGGGGHHGGGEHGHHHGGGGGGGGHHHHGGGGGGGHHGHHHHGGGGGGGGGGGGHHHHGGGGHGHHHHGGGGGGGGGHHHHH2D=</FFGG1/?<@-GHGGG-EECGHHFF0GDCDHHCCFA:AEBFAFFGFBBFFFFFG<EA<-<<BDCFFF=BF:0<<FFBF0BBFFFFBBFFF0FDDF/<B00<0<--<>BB:BBFBBFF0:BBFF-B@DB:00BB0<000<BBF0:..<0
@M05620:37:000000000-D9766:1:1101:14518:5663 1:N:0:15
ACCACACCTTCTACAATGAGCTGCGTGTGGCTCCCGAGGAGCACCCCGTGCTGCTGACCGAGGCCCCCCTGAACCCCAAGGCCAACCGCGAGAAGATGCCCAGGTGAGTGGCCCGCTACCTCTTCTGGTGGCCGCCTCCCTCCTTCCTGGCCTCCCGGAGCTGCGCCCTTTCTCACTGGTTCTCTCTTCTGCCGTTTTCCGTAGGACTCTCTTCTCTGACCTGAGTCTCCTTTGGAACTCTGCAGGTTCTA
+
BCCCBBCAFFFFGGGGGGGGGGHHGGGBAEHFHGGGDFFGFHHHHGGGGEGGGHHHGHHEGFCFGGGGGGGHFHHGGGGHGHHHHGGGGGBDGGHEGHHHHHHGHHHHHHGGHHGGGGGHHHHHHHHHGHGHHGGGGGHGHHGHHGGGGGGGGGGGGG-;CFGGGGFFFFFFFFFFFFFFFFFFFFFFFFFFFFFFFFFFFFFFFFFFFFFFFFFFFFFFFFFBFFF0FFFFFFFFFFFFFFFFFFFFFFB
@M05620:37:000000000-D9766:1:1101:10577:5672 1:N:0:15
AGTGCCAGCTCTCAATCGCACAGGGGACCCAGGGCCTGGCCCCTCCATCCAGAAAACCTATGACCTCACCCGCTACCTGGAGCACCAACTCCGCAGCTTGGCTGGGACCTATGTGAGTATCCAGCGTAGGAATCTGGGAGTTGGGGAGGAGTGAGGAGTTGGGGAAAGACAGTCCTAACCGTGGAGGGTTCTGGTAAATGATGGGGTGAGGAGGGGCTCTTTGGCTCCCACCAGTCCCCCTGTCTGGTCTA
+
AA>AAFF1>CFFFGGGGF1FEGFHGFG?AFHHG0FG/BFFAGGEGGGFFHHG1CFHHGH1GH2GHHHHHFFGGFGGHHHHHHHGGHHHGEFFEEG/>FB</GHA/<F0?0FDGFDGF>BB>2FGHG/CCCFHEFGFFHAA/?DG?C.--CA0<0<CC./<GF?CEFHHGGHFGHHHFFHHG?CAGGGGEGAFGG9;FF0;0FF0?.9-9AFB-A@@<@FFBFFFBFFEEFFFEA:FFFFF?FFFFB/:/;;
@M05620:37:000000000-D9766:1:1101:18705:5699 1:N:0:15
AGTGCCAGCTCTCAATCGCACAGGGGACCCAGGGCCTGGCCCCTCCATCCAGAAAACCTATGACCTCACCCGCTACCTGGAGCACCAACTCCGCAGCTTGGCTGGGACCTATGTGAGTATCCAGCGTAGGAATCTGGGAGTTGGGGAGGAGTGAGGAGTTGGGGAAAGACAGTCCTAACCGTGGAGGGTTCTGGTAAATGATGGGGTGAGGAGGGGCTCTTTGGCTCCCACCAGTCCCCCTGTCTGGTCTA
+
ABBBBFFFBFFFGGGGGGGGEGGEFGGFGGHHGGGGGGHGGHGFFGHHFGHHHHFHHGHHHHHHHHFHHHHGGEEEHHHGHHHHFHHHGFHHGGGGGHHHGHHGGGHHGHHHHHGHHHHHHGHHHGGGGGHHHHHHHHHGDGHHGGGGCGFCHHHHHGHHHBFFGGHHHHHHHHHHHHHHGGEGGGGGCFGGGGCFGGGGGGGGGGFFFFFFFFFFFFFFFFFFFFFFFFFFFFFFFFFFAEFFFFFBFFF
@M05620:37:000000000-D9766:1:1101:15994:5747 1:N:0:15
ACCACACCTTCTACAATGAGCTGCGTGTGGCTCCCGAGGAGCACCCCGTGCTGCTGACCGAGGCCCCCCTGAACCCCAAGGCCAACCGCGAGAAGATGACCGGTGGGTGGCCCGCTCCCTCTTCTGGTGGCCGCCTCCCTCCTTCCTGGCCTCCCGGCGCTGCGCCCTTTCTCCCTGGTTCTCTCTTCTGCCGTTTTCCGTAGGACTCTCTTCTCTGCCCTGCGTCTCCTTTGGCACCCTGCCGGTTCTAG
+
AA>1A1>AFFFFBGG1DGABGFGFGAEAAAGHBFFEEEEGGHHHHGGGCEGGHFGFHHHEEGGGGGGGGGGHHGHGGGGHEHHHHGFECGBCCGHGHHHHB@C<>/<.>AFHHGC@C.CGGFHHGHHCGCHHGGGGAFGGECFG0C;FGGGGGGGGG99@>@9>@F@@FFFFFBBB9A9B9BFFFFF/;BFF@AFFFFFFF-AF//9FBFFFFFFFFFBEFF99A@FFF9BFEF/BF-9-B?-9@;BAB9;
@M05620:37:000000000-D9766:1:1101:13933:5749 1:N:0:15
ACCACACCTTCTACAATGAGCTGCGGGTGGCTCCCGAGGAGCACCCCGTGCTGCTGACCGAGGCCCCCCTGAACCCCAAGGCCAACCGCGAGAAGATGAACCCAGGTGAGTGGCCCGGTACGTCTTGTGGTGGACGCCACCCTCCTGCCTGGCATCCGGGCGCTGCGCAATTGCTCGCAGGTTCTCTCTTCTGCCGTTTTCAGTCGGACTCTCTTCTCTGACCAGCGTCTACTATGGAAATCTGCAGGTTC
+
AAA1AAAAFFFFGGGG3GG1B1F1E00AE0GG1FFAEFGCEHHHHGGGFFGFHHH1GGGGCEGGG/EGGGG0F1FEGGAE//FGHE//><C//A0F1111?G/F..>F1F=1<.>GC-<-.././.0;0::.:.:-99.;ACEE:C9C.9C.9/09/.-;;--9---;--AF/;/;-9--;:B/;/9/;FB9BBF@BF/9F//BFB@;@@B/9///;/;FB9F/--;:9--///;9//////;B///-;/;
@M05620:37:000000000-D9766:1:1101:13899:5750 1:N:0:15
AGTGCCAGCTCTCAATCGCACAGGGGACCCAGGGCCTGGCCCCTCCATCCAGAAAACCTATGACCTCACCCGCTACCTGGAGCACCAACTCCGCAGCTTGGCTGGGACCTATGTGAGTATCCAGCGTAGGAATCTGGGAGTTGGGGAGGAGTGAGGAGTTGGGGAAAGACAGTCCTAACCGTGGAGGGTTCTGGTAAATGATGGGGTGAGGAGGGGCTCTTTGGCTCCCACCAGTCCCCCTGTCTGGTCTA
+
AA>>AFF1AFFFG1GFGGGGGGHGGGGGGGEHAEEEFGHHGHGHGGHHGHGHGHHHHGFHHHGHHHHHHHHGGEEEHHHHHHHHHHF/EGHHCE?@EFBF?H1FGGH0EHHFHHDBHHHGHHHGG/??BEHHHHFHHFHGGHHGGCFCGAC><GHCGGG/D<?CE?HHGHHHHHHHGHHHGGF@GEF@AAFFGF;CFEGGG09BGBA@EFFFFF-@@=AFFFFFFFFFFFFFFF/BFFFF@FFFFFFFFBB
@M05620:37:000000000-D9766:1:1101:17750:5753 1:N:0:15
GCGGCTGCTTTGGAAGAAACTCATAGATTACTGCCACAGTTCCCCCTGGCCCTGGAACCGTTTCTTGCCTGGCATCCTAAAGGAGACTCACCGGAAGGAACGGCTCCTCGACGCCTCCACTGGCGTCACAGAGCTGCTGCCCCCCTGGCACGTACGTCCGGCCTTTCCGCTTTCGCACTCTTGTGGCTCCCCTTGAACAATTCTCAGCATTTGTCCTTGTACCTGCCAAGCCAGGGACACCCGATCGGCAG
+
>>1A>>AAFFD1BAFB1F0GDGH3DFHGAABDAFA1GFF12DFGHGAF/0BA/B/BBEFEEFABBF1FGHHHHF@>GHHDFGE0>/BF11BGE>>@E/FG0EEE/??F<?EEG@CHGHH01B@FCCCC<<FGHHHH1FFHHHGGGGGHHHHGGGH@<C.ACGGGHHHHGGGGG0.CCGGGFBFFGGA.9A.9FFFFFFF-BFFFFFFFFFFFFF/B/BFF/FFFF-AFFFFFFFFFFFF?AB@@@@@F;@9
@M05620:37:000000000-D9766:1:1101:21765:5763 1:N:0:15
ACCACACCTTCTACAATGAGCTGCGTGTGGCTCCCGAGGAGCACCCCGTGCTGCTGACCGAGGCCCCCCTGAACCCCAAGGCCAACCGCGAGAAGATGCCCAGGTGAGTGGCCCGCTACCTCTTCTGGTGGCCGCCTCCCTCCTTCCTGGCCTCCCGGAGCTGCGCCCTTTCTCACTGGTTCTCTCTTCTGCCGTTTTCCGTAGGACTCTCTTCTCTGACCTGAGTCTCCTTTGGAACTCTGCAGGTTCTA
+
AA1>A1>ACF@13GGB3AFG1EA1ABEEE0BGHGE0BAE/EHHHHGCGE/E/F1FGHAAEEGGGCE@EGGGHHHEEEGGCFHHCFFGGG/>CCCHHB1FGHHHGHBGGHFGGHHGGGGGHGHHHEHHHHHGHHGGGGGHGHHAGHGGGGGGG0FFGG?-AA?/;AGF@@FFFFFFFFFFFFFFFFFFBFFFFF@FFFFFFFFFFFFFFFFFFFFFFFFFFFFEFFFFFFFFFFFFFFFFFFFFFFF?FFFF
@M05620:37:000000000-D9766:1:1101:9988:5794 1:N:0:15
ACCACACCTTCTACAATGCGCTGCGTGTGGCTCCCGAGGAGCACCCCGTGCTGCTGACCGAGGCCCCCCTGAACCCCAAGGCCAACCGCGCGAAGATGCCCAGGTGAGTGGCCCGCTACCTCTTCTGGTGGCCGCCTCCCTCCTTCCTGGCCTCCCGGCGCTGCGCCCTTTCTCACTGGTTCTCTCTTCTGCCGTTTTCCGTAGGACTCTCTTCTCTGACCTGAGTCTCCTTTGGAACTCTGCAGGTTCTA
+
BBBBBAB3BFFFFGGGGG4EEGGGGGG22EGFG2AE2EAE?HHHHGG0EFGGEHGHGHH0>@?EGGGGGGGHHHHGGGGHGHHHEFGGGGCCGGGCDGHHHHHGFHHGHHGGHHGGGGGHHHHGHHHHHHGHHGGGGGGGGGGGGGGGGFFGGGGGGB:BBBBFBBFBBFFFFFFFFFFFFFFFFFFFFFFFFBFFFFFFFFF?DFFFFFFFFFFFFF/FFFF9BFF9BFFFFFEFBFFFFFFFFFFFFFF
@M05620:37:000000000-D9766:1:1101:11952:5829 1:N:0:15
ACCACACCTTCTACAATGAGCTGCGTGTGGCTCCCGAGGAGCACCCCGTGCTGCTGACCGAGGCCCCCCTGAACCCCAAGGCCAACCGCGAGAAGATGACCGGTGAGTGGCCCGCTCCCTCTTCTGGTGGCCGCCTCCCTCCTTCCTGGCCTCCCGGCGCTGCGCCCTTTCTCCCTGGTTCTCTCTTCTGCCGTTTTCCGTAGGACTCTCTTCTCTGCCCTGGGTCTCCTTTGGCACTCTGCAGGTTCTAG
+
CCCBCAB>FFFFGGGFGGBGGGHHGEGAAEHGHCFF2EEEDHHHHGGEEEGGFHGHHHGEFCCFGGGGGGGHGHHGGGGHGHHHHGGGGG<CGGHBDGHH2BF<D<?FGGGHHGGG?DEHHHHGHHHHHGHHGGGGGHGGGGGG9;CFFGGGGGGGG-;:@D.:CFFFFFFFF/BFFFFF;FFFFFFBFFFFFDFFFFFFF;DB/;;FFFFFFFFFF/BEFF.;BFFFF/BFFF/;B/;:F;/FFAFBBF;
@M05620:37:000000000-D9766:1:1101:15342:5837 1:N:0:15
GAGGCTGCTTTGGAAGAAACTCATAGATTACTGCCACAGGACCCCCTGAACATGGAACCGTTTCTTGCCTGGCATCCTAAAGGAGGCTAACCGGAAGGAAAGGCTACTAGAAGCCTCCACTGGAGTCAAAGAGCTGCTGCCCCCATGGCACGTACGTCCGGCCTTTCCGCTTTCGCACTCTTGTGGCTCCCCTTGAACACTTCTCAGCATTTGTCCTTGTCCCTGCCAAGCCAGGGACAACAGATCGGCAG
+
A1AAAA@AFFFFG1GGFGGGGFGDD3DD3DAFG1AAFGC00AB00AAB01B1BB0BAA/EBABBDDB1BFDGGFB0BBFFFHE0B/B/11BGF/EEE/EF0>C/>FG1G>F1B1BFGFHB1B00B1BBBBBFGHHF1B1BGGGG/<<FGHHFFFCC??/><-><GDGHCGGFGE.CEGCBHHHFGFC.CE.:FFFGGG0/BFGFFGBFGGGGGF;FFCCC0;;09.C:FFEFFFF-AEE-A--BF/-9-9-
@M05620:37:000000000-D9766:1:1101:14243:5838 1:N:0:15
GAGGCTGCTTTGGAAGAAACTCATAGATTACTGCAACAGTTCCCCCTGGACCTGGAAAAGTTTCTTGCCTGGCATACTAAAGGAGACTAACCGGAAGAAAAGGATCCTCAACGAATCCACGGGCGTCACCGAGCTGATGCCCCCCTGGCAAGTACGTCAGGCCTTTCCGCTTTCGCACTCTTGTGGCAACCCTTGAACAATTCTCAGCATTTGTACATGTCCCTGCCAAGCCAGGGACACACGATCGGCAG
+
?>AAAAFBFFFFGFFGEGGGGGHHHHHHFHHHHHHHHHHDGHHHHGGGHFHHHHHHHHHHHHHHHHHHHHHHHFFEGHGHGHE2B1?33BFHFEGG11??BGE13?BBF3B??F?GGHE3//</BCDG/??CG/EHFH1FGFGG-<.FGHC.>FG.=<C<GGFHHBHH?GGGG0.;EGGG00;;C9;/0:.9.;BFGGGBFFFFFBFGGBBFFFFF/9;;/;/99.;BFFFFFA?D?EF..;;BEA??BB-
@M05620:37:000000000-D9766:1:1101:24690:5843 1:N:0:15
GAGGCTGCTTTGGAAGAAACTCATAGATTACTGCAACAGTTCCCCCTGGACCTGGAAAAGTTTCTTGCCTGGCATCCTACAGGATGCCACCCGTCCGGAAAGCCTCCTAGAAGACTCCAAGGAAGAAAAAAAATTGAGGAAAAAAGGGCAATAAATTCAGGCATTTCGGCTTAAGAACCCTGGGGAACCAAATGAACCAATCCCCATAATTGGAACTGTTAACGAAAAAGCAGGTACAAAAAATTCGCAAG
+
>AAAAACAFFFDC4BF4FGFBFFHHDGGHBFGG54AFFGEFBEGEEEGAGGHHHEGB32BBFGDDGGABGFBFBFABF5BBE31BB233BBB>B1B//1>/13BBB?EB4BB3?B3BFB?EE0??0BBB0</>011>101@C0?@/?/<<.1>1111<1110><<=</--.-/00=0/.:;/..-..:;...00;;0.9.;/9;.9//0090/;;/=0;00;;..;9-..;;/../9/;99.-9/:;99.-
@M05620:37:000000000-D9766:1:1101:15367:5844 1:N:0:15
GAGGCTGCTCTGGACGAAACTCATAGATTACTGCAACAGTTGCCCGTGGAGCTGGACAAGTTTCTTGTCTTGCATAATACAGGATGTGACGCGTCCGAAAAGGCCCCTAGAAGACTCCTAGGGAGAAAAAGAGATAATGAAAAAAAGGAAAGAAAATCAGACAGTTGAGAGTGAGCACTAAAGCGGACCAAATAAAACAATACCCAGAGACGGAACAAGTAACTGAAAAGCAAAAGTGAAAAAATCAAAAG
+
>3>>3>B>B@B4F54A2E2AGGGHH5DFF535DB333FADF553B2A2221BBFB1131BDBD5DAD5355B53D5555BB@31BB@55D>B/>/>>11//3??/?>?/23BB33?3B3?B2?2//?BBF<<@@@22@@><220</<.0>000<<0=<110/</<=00<.//00</0.00/000::---...000009;.90/0/0.9.//....9.;9//9;//99/;/.9//./////9;.-.;///9/
@M05620:37:000000000-D9766:1:1101:6463:5862 1:N:0:15
ACCACACCTTCTACAATGCGCTGCGTGTGGCTCCCGAGGAGCACCCCGTGCTGCTGACCGAGGCCCCCCTGAACCCCAAGGCCAACCGCGCGAAGATGACCGGTGGGTGGCCCGCTCCCTCTTCTGGTGGCCGCCTCCCTCCTTTCTGGCCTCCCGGGGCTGCGCCCTTTCTCCCTGGTTCTCTCTTCTGCCGTTTTCCGTAGGGATCTCTTCTCTGCCCTGTGTCTCCTTTGGCACACTGCCGGTTCTAG
+
BBBBBBB3BCFFGGGGGG4AEGFGGFG22EGGGABE?FECDHHHHGG0AEEGFHHHFHH>E@@FGGGGGGEFHHHGGGGHGHHHHGGGGG/B?DG/?FGHFCG-A.<CEFHHHG:A@.;CGHHHHHHHHGGGGGGGGGGGGGGG0;;0CFAGFFFFF-;;9D.;@DFFFFFFFFFFFFFF/BFFFFF/;:FFFAFFFFFFFADD.9;AFFFFFF/;F9;EFF/;BFFFF/;BFF/;F.;BF//;B;D9;B9
@M05620:37:000000000-D9766:1:1101:16536:5877 1:N:0:15
AGTGCCAGCTCTCAATCGCACAGGGGACCCAGGGCCTGGCCCCTCCATCCAGAAAACCTATGACCTCACCCGCTACCTGGAGCACCAACTCCGCAGCTTGGCTGGGACCTATGTGAGTATCCAGCGTAGGAATCTGGGAGTTGGGGAGGAGTGAGGAGTTGGGGAAAGACAGTCCTAACCGTGGAGGGTTCTGGTAAATGATGGGGTGAGGAGGGGCTCTTTGGCTCCCACCAGTCCCCCTGTCTGGTCTA
+
ABABAFFFBFFFGGGGGGGGGGHHGGGGGGHHGGGGGGHHHHGHGGHHHHHHHHHHHGHHHGHHHHHHHHHGGEFGHHHHHHHHHHFGEHHHGGGGGHHHGHHGGGHHGHHHHHHHHHHHHHHHHGGGGGHHHHHHHHHGGHHHGGGGGGGHHHHHHGHHHHGGGGHHGHHHHHHHHHHHGGEGGGGGFGGGGGFFGGGGGGGGGGFFFFFFFFFFFFFFFFFFFFFFFFFFFFFFFFFFFFFFFFFFFFF
@M05620:37:000000000-D9766:1:1101:11377:5881 1:N:0:15
ACCACACCTTCTACAATGAGCTGCGTGTGGCTCCCGAGGAGCACCCCGTGCTGCTGACCGAGGCCCCCCTGAACCCCAAGGCCAACCGCGAGAAGATGACAGGGGAGTGGCCCGCTACCTCTTCTGTTGGCCGCCTCCCTCCTTCCTGGCCTCCCGGCGCTGCGCCCTTTCTCACTGGTTCTCTCTTCTGCCGTTTTCCGTAGGACTCTCTCCTCTGACCTGAGTCTCCTTTGGAACTCTGCAGGGTCTAG
+
AA>AA1AAFFFFDGGGGGG1FFHHGGGGCGGHHFGG?EG/BGAGHGGGEFGFBGHFGHHGEE/EGFEGGGGGHHHGGGGH?GHH/FGEG@CC?/01?1GHF1?/ACC?G/>FGC-@-<<0<D0==D0=D.GGCGGAE:FHH./9;:09/;.9FAE.--;;-99@@B@-/;BFFFFF9-;/:FFFFF//F///@-;BF//-/99A/9;FFFF/:FBFB/;9;99FBBFF///;9/BBFBFF9B//---;B9/
@M05620:37:000000000-D9766:1:1101:17590:5888 1:N:0:15
AGTGCCAGCTCTCAATCGCACAGGGGACCCAGGGCCTGGCCCCTCCATCCAGAAAACCTATGACCTCACCCGCTACCTGGAGCACCAACTCCGCAGCTTGGCTGGGACCTATGTGAGTATCCAGCGTAGGAATCTGGGAGTTGGGGAGGAGTGAGGAGTTGGGGAAAGACAGTCCTAACCGTGGAGGGTTCTGGTAAATGATGGGGTGAGGAGGGGCTCTTTGGCTCCCACCAGTCCCCCTGTCTGGTCTA
+
>AABBFFFBFFFGGGGGGGGGGHGGGGGGGHHFGGGCGHHHHGCGGHHHHHHHHHHHGHHHHHHHHHHHHHGGEEGHFHHHHHHHHGHGHHHEGCGGFGFFHHGFGHHGHHHHHHGHHHGFHHHHGGGGGHFHFHHHHAFDGHHGGGGGCEGHHHHGGGHHHGGGGHHHHHHHHHHHHHHGGGGGGGGCFFGGGGFGGGFGGGGGGDFFFFFFFFFF;FFFFFFFFFFFFFFFFFEFFFFFFFFFFFFFFF
@M05620:37:000000000-D9766:1:1101:10214:5890 1:N:0:15
AGTTCCAGCTCTCCATCGCACAGGGTACCCAGAGCCTGGCCCCTCCATCCAGAAAACCTATGACCACACCCGCAACCTGGGGCACCCACTCTGCAGCTCGGCTGGGACCTATGTGAGTATCCAGCGTAGGAATCTGGGCGTTGGGGCGGCGTGCGGAGTTGGGGAAAGACCGTCCTAACCGTGGCGGGTTCTGGTAAATGATGGGGTGAGGAGGGGCTCTTTGGCTCCCACCAGTCCCCCTGTCTGGTCTA
+
>>11>BDDFFFFGGG1AA11A0B0F00BF1BA0BB0BBFGGHGHGGHGH0AGGFH0BEHH1ADBF1BBEFG/>/>>FH0B//B>EEG/?FC11B2B1B1>>?/EGGFHEGCDHFGFBGGHHH2BGGGCCGGDFGHHGF/<CCCHGG.<C-;;@.A@-AEGGGG@----/9-;ABFF/FFF@FF@-;;@@FFFFFFFFFFFFFFFFFF@?FE/AB@@@?FBFFFFFFFEE-FBEAFEFFEF@FFEFFFFFFB
@M05620:37:000000000-D9766:1:1101:12410:5894 1:N:0:15
ACCACACCTTCTACAATGAGCTGCGTGCGGCTCCCGAGGAGCACCCCGTGCTGCTGACCGAGGCCCCCCTGAACCCCAAGGCCAACAGCGCGAAGATGACCCGGGTGAGGACCCCTCTATCTACTGTGGGAGCCCCCCCCCTCCTCAGGAGTCACGAGGAGGTGCGCCTTATCTCTCGTTGTCTCTCTTCTCGCTTTTTGCGGAGGTCTCTTCTCTCTCCTGGGCGTCTCCTTGGACACTGTGGGGTTTCT
+
AAAAAAAACFFFGBGD3F1BF1GHG0A000AA/AB//EEGFHHHHGGEE/EFBGF@GHFE/F?EG/EGGEE>GCGGGGEH</FHHG/0FC///CC/1<1??0/-><>.<01.<.<..<00=D00=000;....;..:---;-----////--;/;--;;----;9-9--9/;B/B//----;:;/9//;///---9A//-/----99;BFB//;:B/99////;--;9--/;///9/9;9/9/-----://
@M05620:37:000000000-D9766:1:1101:15892:5904 1:N:0:15
ACCACACCTTCTACAATGAGCTGCGTGTGGCTCCCGAGGAGCACCCCGTGCTGCTGACCGAGGCCCCCCTGAACCCCAAGGCCAACCGCGAGAAGATGAACCCCGGTGAGTGGCCCGCCACCTCTTCTGGGGGCCGCCTCCCTCCTTCATGGCCTCCCGGCGCTGCGCCCTTTCTCACTGGTTCTCTTTTCTGCCGTTTTCCGTAGGACTCTCATCTCTGACATGAGTCCCCTGTGGAACTGTGCGGATTC
+
A>A1AAAAFFFFFGGGFF1AF1FFE0AABAGG1BAA0EEGGHHHHGGE/BBFHGEGHF0E>EEGGAEFGEF0GCG/EF>?/<FGHF//><>@@BFCD111F////</<.<1<.>0><<--.<C.0=D0G0/--:-9--.9.://:90C0;0;./0--;A@-;--;A---9-/;//;B///-;/;;B//;BB/9//-;A9A//9/-;-/BF/B////9//////9;///;/9-;-;9;/;;//99/----;/
@M05620:37:000000000-D9766:1:1101:6775:5909 1:N:0:15
ACCACACCTTCTACAATGCGCTGCGTGTGGCTCCCGAGGAGCACCCCGTGCTGCTGACCGAGGCCCCCCTGAACCCCAAGGCCAACCGCGCGAAGATGAACCAGGGGGGGTGGCCCGCTCCCTCTTCTGGTGGCCGCCTCCCTCTTTCCTGGCCTCCGGGCGTTGCGCCCTTTCTCCCTGGTTCTCTTTTCTGCGGTTTTCCGTGGGACTCTCTTCTCTGCCTTGCGCCCCCTTTGGAACTCTGCGGGTTC
+
BBBBBBB3BCFFGGGGGG4EEEGGGFFBABGGGBAE2EEGDHHHHGGEEEEGGHHHHHH>>ECGGGGGGGGHHHHGGGGHGHHHHGGGGG/BDGGCDFH1GH0/>.-A-;-@-;;:9-9;D.BBFB//;B/;DFA-@>DFFE.F;;BFB/B/A9BFF.;@=@-99ABFF-9FFBFF/:.B.FFBFBF/;/://9--ADFAF/./.-9..9BFFFF/BF//9B999/-;.-;-;F/;/;B////;B9B-;A.
@M05620:37:000000000-D9766:1:1101:24354:5939 1:N:0:15
ACCACACCTTCTACAATGAGCTGCGTGTGGCTCCCGAGGAGCACCCCGTGCTGCTGACCGAGGCCCCCCTGAACCCCAAGGCCAACCGCGAGAAGATGACAGGTGGGTGGCCCGCTACCTCTTCTGGTGGCCGCCTCCCTCCTTCCTGGCCTCCCGGCGCTGCGCCCTTTCTCCCTGGTTCTCTCTTCTGCCGTTTTCCGTAGGACTCTCTTCTCTGCCCTGCGTCTCCTTTGGAACCCTGCAGGTTCTAG
+
A>AABABB4FCFBFGFGFFGGEEGEEFA42ABFFF2AEE22FGGHGEG1EEF5FCGHH3EE?0>BE>>E/1?GHHGGD/?FGHEHGGEG/<<C/0?F1??F1/1?<>AG-GHEC>><=<GHBDGHH0DGDHH-ACGD:EG/9FGGF0F/CFGFEED@-9@B=DBBFBBFFFF//;F/;;;FFFFFFFFBFFFBDDFEFFFB?DF/;FFFFFFFFF/BFFFFFA>DBDFFF//:F/9B.A.9AB/../;/9/
@M05620:37:000000000-D9766:1:1101:17165:5944 1:N:0:15
ACCACACCTTCTACAATGAGCTGCGTGTGGCTCCCGAGGAGCACCCCGTGCTGCTGACCGAGGCCCCCCTGAACCCCAAGGCCAACCGCGAGAAGATGACCAGGTGAGTGGCCCGCTACCTCTTCTGGTGGCCGCCTCCCTCCTTCCTGGCCTCCCGGCGCTGCGCCCTTTCTCACTGGTTCTCTCTTCTGCCGTTTTCCGTAGGACTCTCTTCTCTGACCTGAGTCTCCTTTGGAACTCTGCAGGTTCTA
+
BBBBBBBBFFFFGGGGGGFDFAGFGEEBAAEFEFGEDGGGGHGHHGGGFEGGGHGHHGHCEGCGGGGGGGGHFGHGGGGHGHHHHGEECDBCCGHFGHHHHHHGGHHGHHGGHHGGGGGHHHHHHHHHHHGHHGGGGGHGHHGHHHGGGGGGGGGGGGAGGFFFFFFFFFFFFFFFFFFFFFFFFFFFFFFFFFFFFFFFFFFFFFFFFFFFFFFFFFFFFFFFFFFFFFFFFFFFFFFFFFFFFFFFFFF
@M05620:37:000000000-D9766:1:1101:19458:5999 1:N:0:15
ACCACACCTTCTACAATGAGCTGCGTGTGGCTCCCGAGGAGCACCCCGTGCTGCTGACCGAGGCCCCCCTGAACCCCAAGGCCAACCGCGAGAAGATGAACCCAGGTGAGTGGCCCGCTACCTCTTCTGGTGGCCGCCTCCCTCCTTCCTGGCCTCCCGGAGCTGCGCCCTTTCTCACTGGTTCTCTCTTCTGCCGCTTTCCGTATGACTCTCTTCTCTGACCTGAGTCTCCTTTGGAACCCTGCAGGTTC
+
BBBBBBBBFFFFGGGGGGGGGGHHGGGGHCHHHGGGFGGCGHHHHGGGFEGFHHHHHHHGGGGGGGGGGGGHHHHGGGGHGHHHHGGGGGGGGGHH?<2?2/?C?FGH1F1?FGEE-AD@</0<00=DG<0<CG.::CGGHCGHGFFFG009CF0.;E.----:/C:-:BFF/FFBBFFF./;BFB/://;/:9/---:;/:A/:./:FF//;:FBBF//9BBF.BB//;::9FB///;9.;9FE./.;/9
@M05620:37:000000000-D9766:1:1101:24291:6014 1:N:0:15
ACCACACCTTCTACAATGAGCTGCGTGTGGCTCCCGAGGAGCACCCCGTGCTGCTGACCGAGGCCCCCCTGAACCCCAAGTCCACCCCCAAGGGGAATGACCCAGTAGATTGTCTCGCTACCTCCTCCCTCCTTCCCCTCCTTCCGTCCCTGCCACCCTTCTCTCTGGCCCTCTCCACTGCCGCTCTCCGCCGCCCTCTCTCCTCTGACCCGCGTCTCTTACCGTCCTCTGCAGGTTCACGCTGCAACGAC
+
AAABBABAFFFFGGFG5EGGFGHHEFGGA2FHHGG?2AE?2BAGHGGGE?EFAFFHHCGGGG0EFGGGGGGHHHHGGGCE33BB3??/>/?F//>?/222<?G/<<22?2221@11FCEADH1?.0F0.00<<1>00//<</0=<.<G..;;G./<C..//0<000;00..;.://0;CF0;--;-CF/...;-9-;.B////;./9BF/.-9-@B.B/////....;FF/B//..////..A..///-.-
@M05620:37:000000000-D9766:1:1101:22998:6021 1:N:0:15
ACCACACCTTCTACAATGAGCTGCGTGTGGCTCCCGAGGAGCACCCCGTGCTGCTGACCGAGGCCCCCCTGAACCCCAAGGCCAACAGCGAGAAGATGCCCAGGTGAGTGGCCCGCTACCTCTTCTGGTGGCCGCCTCCCTCCTTCCTGGCCTCCCGGAGCTGCGCCCTTTCTCACTGGTTCTCTCTTCTGCCGTTTTCCGTAGGACTCTCTTCTCTGACCTGAGTCTCCTTTGGAACTCTGCAGGTTCTA
+
AAA1AAAAFFFFG3EG3GG1F1FCEAAA00FG1FG0EEGCCHHHHGGGFEGGFHHFHHHGCECGG/FGGGG0G1GGGGCH//FHHG/0BEB/<CCGDGDGHHGFHHHHHHGGGHGGGGGHHHHHHHHGHHGHHGGGGGEGHHGHHGHHH/GHH.CEBA-;AFGG@@GG?FBFFFFFFFFFFFFFFFFFFFFFF@FFFFFFFFFBFFFFFFFFFFFFFFFFFFFFFFFFFFFFF/BFFFFFFFFFFFFFFFF
@M05620:37:000000000-D9766:1:1101:19536:6034 1:N:0:15
ACCACACCTTCTACAATGAGCTGCGTGTGGCTCCCGAGGAGCACCCCGTGCTGCTGACCGAGGCCCCCCTGAACCCCAAGGCCAACCGCGAGAAGATGAACCCAGGTGCGTGGCCCGCTCCCTCTTCTGGTGGCCGCCTCCCTCCTTCCTGGCCTCCCGGCGCTGCGCCCTTTCTCACTGGTTCTCTCTTCTGCCGTTTTCCGTAGGACTCTCTTCTCTGCCCTGCGTCTCCTTTGGAACTCTGCCGGTTC
+
AAAAAAAA1CC1FGGGG1BAA1BAEBEBAAFEBAFEAEEECFHHHGEEEEFGFEGGHHBA>EGGGGGGGGGHCEHEGEEHEEFGHGC<BCCC/CCCGGHBHHGAGFGG1CGGGGHHGGG?EGHGHH=DGHDGCHHGGGGGGGGGGGFGGGG/CFGGG9CA@@?@@F@?B@@FFFFFFFFFF9FBFFF/BFFFFFF@FFFFFFFF9:BFFFFFFFFFFFFF/BEFFA=A@-FFFFFFEFFFFFFFFB@@=B-
@M05620:37:000000000-D9766:1:1101:10874:6043 1:N:0:15
AGTGCCAGCTCTCCATCGCACAGGGGACCCAGGGCCTGGCCCCTCCATCCAGAAAACCTATGACCTCACCCGCTACCTGGAGCACCCACTCCGCAGCTTGGCTGGGACCTATGTGAGTATCCAGCGTAGGAATCTGGGAGTTGGGGAGGAGTGAGGAGTTGGGGAAAGACAGTCCTAACCGTGGAGGGTTCTGGTAAATGATGGGGTGAGGAGGGGCTCTTTGGCTCCCACCAGTCCCCCTGCCTGGTCTT
+
>A>>AFFFBFFFG4FGFEGGECHAGA2AEEFHFFFGAFHHHHGHGGBHHFFH3332BEHH5DGHG@BGGHHEE/>FHHBGBFHHGH1?EGHBEECGEGBFAFGGGGHHGHHGHGFFHHHHHHGHHGGECGHFGGHHHH<FGGHFGG.AG.<<C0DG0AGHHFGGEDEHHHFHHHHHHFGGGGGG9CGGEFFGGGFFGGGGGGGGGFDFFFFBFFFFFFFFFFFFFFFFFFFFFFFFFFF?-.../;.;/9/
@M05620:37:000000000-D9766:1:1101:21224:6053 1:N:0:15
AGTGCCAGCTCTCAATCGCACAGGGGACCCAGGGCCTGGCCCCTCCATCCAGAAAACCTATGACCTCACCCGCTACCTGGAGCACCAACTCCGCAGCTTGGCTGGGACCTATGTGAGTATCCAGCGTAGGAATCTGGGAGTTGGGGAGGAGTGGGGAGTTGGGGAAAGACAGTCCTAACCGTGGAGGGTTCTGGTAAATGATGGGGTGAGGAGGGGCTCTTTGGCTCCCACCAGTCCCCCTGTCTGGTCTA
+
AA>AAFDFAFFFGGGFFFGCGEHAFGGGGEAGEFEEDGHHFHGEGGBGFFEGGC3GGEHFFHFHHFGFHGHEE/EEHHFHFEHHEGHEGBHFAE>>@3?FAH3FG?EGEHFEHFHDBGHHHFHFFDGDGDFDGHHFFCGEAGGFCCG?-DCFCCGGEGFBGHCCGAHHHHGFFFGGGFFFBGE@GFA@GGGFFB;CFFGFFBFFFFDBAFFFFFBBBBEBFFFFFBBF.FFFEFFFFFFF?EBFFFFFFF/
@M05620:37:000000000-D9766:1:1101:21467:6061 1:N:0:15
AGTGCCAGCTCTCAATCGCACAGGGGACCCAGGGCCTGGCCCCTCCATCCAGAAAACCTATGACCTCACCCGCTACCTGGAGCACCAACTCCGCAGCTTGGCTGGGACCTATGTGAGTATCCAGCGTAGGAATCTGGGAGTTGGGGAGGAGTGAGGAGTTGGGGAAAGACAGTCCTAACCGTGGAGGGTTCTGGTAAATGATGGGGTGAGGAGGGGCTCTTTGGCTCCCACCAGTCCCCCTGTCTGGTCTA
+
CCACCFFFCFFFGGGGGGGGGGHGGGGGGGHHGGFGGGHHHHGHGGHHHFFGHFGHHEHHHHHHHHHHHHHGGGGGHHHHHHHHHGHHGHHHGGGGGFHHGHHGGGHHGHHHHHHHHHHHHHHHHGGGGGHHHHHHGGHGGHHGGGGGGGEGHHGHHGHHHHGGGGHHHHHHHHHHHHHHGGGGGGGGCFGGGGFGGGGGGGGGGGFFFFFFFFFFFFFFFFFFFFFFFFFFFFFFFFFFFFFFFFFFFFB
@M05620:37:000000000-D9766:1:1101:18409:6061 1:N:0:15
GAGGCTGCTTTGGAAGAAACTCATAGATTACTGGAACAGTTCCTCCTTGACCTGGACAAGTTTCTTGACTCGCTTACAGAAGCTGAAACACCTGCCAATTGCTACACCCAATGAAAGGATAGAACAAAACAATAAGGAAGTAAAAAAGGAGAAGAAAAAATACGAAAAAAAGAAGTAACAGCGGAAGAATAAGGCAAATGAAGCCGTGAGAACAAGAACTAACACTAGCAACAGTCCCGCAAACTCCAGGG
+
>1A>>>B>1@B@FAABFG1ABFGHHFG3BE13D10B1FADADBADBB11B1BAF0AA100DDBDDDDDB11BAEB/B1BDFHBBB1@BBB0BBB>0BB111BB2B100?//0@11BB00BB11110BB0B/<<<1111001222B1/?/0//0010000/011?<<//?>-..</00<0=0.<---../000;0;:..0990;0.-:-.;09////9//900/:;0:0;/:---////------///;//-
@M05620:37:000000000-D9766:1:1101:13431:6068 1:N:0:15
ACCACACCTTCTACAATGAGCTGCGTGTGGCTCCCGAGGAGCACCCCGTGCTGCTGACCGAGGCCCCCCTGAACCCCAAGGCCAACCGCGAGAAGATGACAGGTGCGTGGCCCGCTCCCTCTTCTGGTGGCCGCCTCCCTCCTTCCTGGCCTCCCGGCGCTGCGCCCTTTCTCACTGGTTCTCTCTTCTGCCGTTTTCCGTAGGACTCTCTTCTCTGCCCTGCGTCTCCTTTGGCACTCTGCAGGTTCTAG
+
BBBBBBBAFFFFGGGGFG5FGCHGGEEBC?GHGFFEDFG2EHHHHGGEEEGGGHHGGHHAEECFGGGGGGGHHHHGGGGHGGHHHGEGGGDGGGHFFGHH2FF?G1>?AGGHHGGG-CEHHHHHHHHHHGHHGGGGGHGHHGGGBFFGGGGGGGGGD;ADFFDFFFFFFFFFF/BFFFFFFFFFFFFBFFFFFDFFFFFFFFFF/B;FFFFFFFFFF/FFFF9@FFFFF;FFFF/BF.BBFF/FFFFFFFB
@M05620:37:000000000-D9766:1:1101:6731:6082 1:N:0:15
ACCACACCTTCTACAATGCGCTGCGTGTGGCTCCCGAGGAGCACCCCGTGCTGCTGACCGAGGCCCCCCTGAACCCCAAGGCCAACCGCGAGAAGATGAACCCAGGTGCGTGGCCCGCTCCCTCTTCTGGTGGCCGCCTCCCTCTTTCCTGGCCTCCCGGCGGTGCGCCCTTTCTCACTGGTTCTCTTTTCTGCCGTTTTCCGTGGGACTCTCTTCTCTGCCTTGCGTCTCCTTTGGAACTCTGCGGGTTC
+
AAAAAAA1BCFFGGGGGG1FGGGGGGGBAEGHHABE?EGCCHGHHGGAEEGGGHGHHHH>EEEGGGGGGGFHHHHGGGGHGHHHHGGGGG/>CGHBGHHHHG//?FHH1CFGGGFGG<A@EGHHHH;;GHHHGHHGGGGGGGGG/;CFFFGGGGGGG.=AG@-;@@@@F@@FFFFFFFFFFFFFFFF/;BFFFF9;AFFFF9BF9-@EFFFFFFFBFBFFBF;;BF@-;-:BFFFFFFFFF9;FF-;@@F-
@M05620:37:000000000-D9766:1:1101:6931:6084 1:N:0:15
GAGGCTGCTTTGGAAGAAACTCATAGATTACTGCAACAGTTCCCCCTGGACCTGGACAAGTTTCTTGCCTTGCTTACTGAAGCTGAAACAACTGACAATGACCAAGATCAACGAACTCAGGCTTCTCCGCGCGATGACTCTCGTGTAGCCAATCCATCAAGTCTCACAACCTGCACCCTCAAGTGACAATCCAGTAACAAGAACGCGTCATAGCACACATCTGAACCCCGGCCACCTCTCAGGATCTCCTA
+
A3AAAAFBFFDFGGGGFFGGFGGHFHHHHGHHHHGGFGGEGGHBFEAFAGHFHHEABF1G5DGFEFDABADFGFFBB55BB33BB3BEB?FGBF3B3FBB@333?113B@33??1/?BBBB30303BB??>//</?11B?B1/?/?@1@@10@?011??<11??11??1>.00>C10...<0<=000<=0<<0<000=D://:/..;;-.;00/;;/;.00;;;0;...---;-9..;:;///////;9/9
@M05620:37:000000000-D9766:1:1101:25932:6100 1:N:0:15
ACCACACCTTCTACAATGAGCTGCGTGTGGCTCCCGAGGAGCACCCCGTGCTGCTGACCGAGGCCCCCCTGAACCCCAAGGCCAACCGCGAGAAGATGAACCCAGGTGAGTGGCCCGCTCCCTCTTCTGGTGGCCGCCTCCCTCCTTCCTGGCCTCCCGGCGCTGCGCCCTTTCTCACTGGTTCTCTCTTCTGCCGTTTTCCGTAGGACTCTCTTCTCTGACCTGCGTCTCCTTTGGAACTCTGCAGGTTC
+
CCCCCCCCFFFFGGGGGGGGGGHHGGGEGGHHHGGFGGGGGHHHHGGGEGGGHHHHHHHGGGGGGGGGGGGHGHHGGGGHGHHHHGGGGGGGGGHHHHH2DHGFHGHG1?GHEGHHGGG-EFHHHHHHHHHHGHHGGGGGHGHGGGGGGGGGGGGGGGGGGGFFFFFFFFFFFFFFFFFFFBFFFFFFFFFFFFFFFFFFFFFFFDF0FFFFFFFFFFFF0FFFF9-ACFFFFFFFFFFFFFFFF:BFFFB
@M05620:37:000000000-D9766:1:1101:17605:6111 1:N:0:15
ACCACACCTTCTACAATGAGCTGCGTGTGGCTCCCGAGGAGCACCCCGTGCTGCTGACCGAGGCCCCCCTGAACCCCAAGGCCAACCGCGAGAAGATGACAGGTGAGTGGCCCGCTACCTCTTCTGGTGGCCGCCTCCCTCCTTCCTGGCCTCCCGGCGCTGCGCCCTTTCTCCCTGGTTCTCTCTTCTGCCGTTTTCCGTAGGACTCTCTTCTCTGCCCTGCGTCTCCTTTGGCACTCTGCAGGTTCTAG
+
BBBABBBBFFFFGGGGGGGFGFHHGEEB4AGFCFFE?EGGDHHHHGGGGGGGGHHHHHGGGGGGGGGGGGGHHFHGGGGHAEHHHGDECGGCCGHGDHHH2FF?G1??FGGHHGGG-@GHHGHHHHHHHGHHGGGGGHGHHGHHHHBGGGGGGGGGG;ADGFFFFFFFFFFFFBFFFEFFFFFFFFFBFFFFFDFFFFFFFFFF/FFFFFFFFFFFFFFFFF.@DFFFFBFFFFFBB9;FFFBFFFFBFFB
@M05620:37:000000000-D9766:1:1101:19106:6113 1:N:0:15
AGTGCCAGCTCTCAATCGCACAGGGGACCCAGGGCCTGGCCCCTCCATCCAGAAAACCTATGACCTCACCCGCTACCTGGAGCACCAACTCCGCAGCTTGGCTGGGACCTATGTGAGTATCCAGCGTAGGAATCTGGGAGTTGGGGAGGAGTGAGGAGTTGGGGAAAGACAGTCCTAACCGTGGAGGGTTCTGGTAAATGATGGGGTGAGGAGGGGCTCTTTGGATCCCACCAGTCCCCCTGTCTGGTCTA
+
>1>>>FB@1BFFG1GFFGGCECHAF0A0AEAF0ABA/BGH0GE/FGHHGF1F10FBFEFEFGBGHBFGHACEF>EEHFBF>>FHHH0?EGD@/E?@EG>B/GFGGGG0?GHGFF>F1GGGHBGFF??CCGHGFHHF1G<F?FF1@CE@CC><<0DGCCC/=/@CC..;/::C:GHF0;CGGGEGAEAAFFFFF09BBFGGGGGEGG:@A9-/9B--9@E/B/FB/BFF-FFFFEFFFFFF-EFF/FFFFF/
@M05620:37:000000000-D9766:1:1101:23199:6121 1:N:0:15
ACCACACCTTCTACAATGAGCTGCGTGTGGCTCCCGAGGAGCACCCCGTGCTGCTGACCGAGGCCCCCCTGAACCCCAAGGCCAACCGCGAGAAGATGCCCAGGTGAGTGGCCCGCTACCTCTTCTGGTGGCCGCCTCCCTCCTTCCTGGCCTCCCGGAGCTGCGCCCTTTCTCACTGGATCTCTCTTCTGCCGTTTTCCGTAGGACTCTCTTCTCTGACCTGAGTCTCCTTTGGAACTCTGCAGGTTCTA
+
BBBBBBBBFFFFGGGGGGGGGGHHGFGGHGHHHGGGGGGGGHHHHGGGFFGGDGHGHHHGGGGGGGGGGGGFHHHGGGGHAHHHHFGEGFGGGGHHFFHHHHHE1?GHFHGFH/AFCFGFBHH0D0=DGFDHF-A:CFHGHHGBCGGGBFFF0FAFFG-AB?FFGGDFA/FFFBFFFFF/;BFBBFF/FFFFFFFDFFFFDFFFFFFFFFFFFFFFFFFFFEFFFFFBFFFFFFFFFFFFBBFFFF.;BF/
@M05620:37:000000000-D9766:1:1101:18054:6135 1:N:0:15
GAGGCTGCTTTGGAAGAAACTCATAGATTACTGCAACAGTTCCCCCTGGACCTGGAAAAGTTTCTTGCCTGGCATACTAAAGGTGACTAACCGGAAGAAAAGGCTACTAGAAGACTCCAAGGGAGTAAAAGAGCTGCAGAAACCCTGGCAAGAAAGTCAGACCTTTCCGCTTTAGCACTCAAGTGGATACAATTGAACAATTCTCAGCATTTGTCCTTGTAACTGACAAGCCAGGGACAAAAGATCGGAAG
+
BACCBCFCFFFFGFGGGGGGGGHHHHHHHHHGHHHHFHHHHFGHHGGGHHHHHHHHGHHHHHHHHHHGGHHHHBGHHGHEFGF3F5BD@@FHE///11B?BEECF3BG@4BBBFHFHH3BGFGHE??EFHDFE2BG22BDGFG0/?BCHHCF2FFGF2D>2??FGGHHGG//.FGHHHGH01>1=FD10<0C<0FDFFDHG<=0DGGBFHFFBG00CCCHC00;CC:0CFCAB9?..999;FFECF..;E9
@M05620:37:000000000-D9766:1:1101:10426:6136 1:N:0:15
AGTGCCAGCTCTCAATCGCACAGGGGACCCAGGGCCTGGCCCCTCCATCCAGAAAACCTATGACCTCACCCGCTACCTGGAGCACCAACTCCGCAGCTTGGCTGGGACCTATGTGAGTATCCAGCGTAGGAATCTGGGAGTTGGGGAGGAGTGAGGAGTTGGGGAAAGACAGTCCTAACCGTGGAGGGTTCTGGTAAATGATGGGGTGAGGAGGGGCTCTTTGGCTCCCACCAGTCCCCCTGTCTGGTCTA
+
ABABCFFBAFFFGGGGGGGCGFHGGGGEAFHHBEEG2FHHFHGHGGHHHHHHFHHHHGHBHHEHHHHHHHHGGEGGHGHHHHHHHHHHGHHHFGGGGHGHGHHGGGHHGHHHHHHHHDHGHHHHHGDGGGHHHHHHHHFGGHHH?FGGGGGHHDHHHGFH0G@DEFHHHHFHHHHHFHHHGGFGGGGG:CFGGGCFCFFGGGGGGGFFFFFFFFFFFFFFFFFFFBFFFFFFFFFFFFFFFFFFFBFFFFF
@M05620:37:000000000-D9766:1:1101:22046:6140 1:N:0:15
ACCACACCTTCTACAATGAGCTGCGTGTGGCTCCCGAGGAGCACCCCGTGCTGCTGACCGAGGCCCCCCTGAACCCCAAGGCCAACCGCGAGAAGATGACAGAGTAGCGGCCCGCCACCTCTTCTGGCGGCCGCCTACCTTCCTAGTGTCCCACCGCAGCGCCCCCCTTTCTCACTGCTTTTCTCTGCTGCCTTTTGCCGTAGTACTCTCTCCGCCCAGCTGATTCTCCTGTGCACCTCTGCAGCTTCTAG
+
1>1AA1>AFFC1AFG13BFG1GEFABEFH0BFGG00BAE/EHHHHGAE//BAFA1FHBAEEGCE/E/>E/?FGH/>EGG/FHH//?EEG/>BCAHH11?<<F0?11?1///>--<--<.CGHGDD000--;A-A-../=C0C/;0000;;C00.9---@@--9-9---;/;///9;B/99/99BFF/;/;/-/;/////@-A-9;//:;FF//-;--9-9//;//9B/////////;/;/9/9//;;////
@M05620:37:000000000-D9766:1:1101:7388:6157 1:N:0:15
ACCACACCTTCTACAATGAGCTGCGTGTGGCTCCCGAGGAGCACCCCGTGCTGCTGACCGAGGCCCCCCTGAACCCCAAGGCCAACCGCGAGAAGATGAACCCAGGTGCGTGGCCCGCTCCCTCTTCTGGTGGCCGCCTCCCTCTTTCCTGGCCTCCCGGCGCTGCGCCCTTTCTCACTGGTTCTCTCTTCTGCCGTTTTCCGTGGGCCTCTCTTCTCTGCCCTGCGTCTCCTTTGGAACTCTGCCGGTTC
+
CCCCCCCAFFFFGGGGGG5FGGHHGGGBAEHHHBFEDEGGGHHHHGGGGFGGHHHHHHHEEGGGGGGGGGGHHHHGGGGHGHHHHGGGGG/BDGHGFHEHHHD?GGF?1A?EDGGHG@CFGGHHHB0=G<DGGGH@DGGGGGGG/;CFFFGGGGGGG.CBD?-;CD=FFFFFFFFF0BFFFFFFFFF0;;FFFF;;ADFFF0.;.;@.;EFFFFF;:BFFFF.;A.@;;.;BFFFFFFBBFBFFF0;@FD.
@M05620:37:000000000-D9766:1:1101:24435:6159 1:N:0:15
AGTGCCAGCTCTCCATCGCACAGGGTACACAGTGCCTGGCCCCTCCATCCAGAAAACCTATGACCTCACCCGCTACCTGGAGCACCCACTCCGCAGCTTGGCTGGGACCTATGTGAGTATCCAGCGTAGGAATCTGGGCGTTGGGGAGGCGTGCGGAGATGGGGACCGACAGTCCTAACCGTGGAGGGTTCTGGTAAATGATGGGGTGAGGAGGGGCTCTTTGGCTCCCACCAGTCCCCCTGTCTGGTCTA
+
>>>>>D@11CFFGFGFFFGCECHFGA0A3BBE1BBB1BGH0FECGGCGEFEF1BG0FEGHFG2GHDBBGFFEE>>EHG1BBBBGHH//BGH0?E?E>F10>FHGGGHHEHFFGHH2FEFGHHBFGGGEGGF1@GHHHG/BCCGHGC.>C.<<A.AC-;-;;GH?:-.;-A-9CFFF9;FFG.CA.AB@AFFFFFFFFFBF9FBFFBA@EFF/BB?=@@FFFFFFFFFFFBFFEFFEFFEF@FFFFFFFFF;
@M05620:37:000000000-D9766:1:1101:18304:6169 1:N:0:15
GAGGCTGCTTTGGAAGAAACTCATAGATTACTGCAACAGTTCCCCCTGGACCTGGAAAAGTTTCTTGCCTGGCATACTGCAGGTTGAAACCCTTCCGATAATGCTCCTAGAAGACTCCAAGGGAGAAAAAACGCTGATGAAACAAAGGCAAGTAAGTCAGACATTTCCGCATGAGCACTATTGCGGATCCAATACACCAATTCTCCGAATTTGAACTTTTAACTGACAGCCAGTTACAAAAGATCAGAAGG
+
AABB>AFBFDDDGBBF4GFGGGHHHGHHHGFFHF4FFHGHHDAFGGEFEFBGHGFFBACGFGHDGHHBBGGHH2BBBDB5BGFB3?35BB1B13?B11>/B4BBBBFBF@3B3@BB?B3?BF?GF/BGG0//////?2B?G2<@G0<@/@@/1??F1?F111?1?<11?.-..<<11011=000.<A<@/0000/00:.:G0;0;0.-=AE000;:0;009=B00;/00..9.0000;;BA;A99/:/;/.
@M05620:37:000000000-D9766:1:1101:24442:6178 1:N:0:15
AGTGCCAGCTCTCAATCGCACAGGGGACCCAGGGCCTGGCCCCTCCATCCAGAAAACCTATGACCTCACCCGCTACCTGGAGCACCAACTCCGCAGCTTGGCTGGGACCTATGTGAGTATCCAGCGTAGGAATCTGGGAGTTGGGGAGGAGTGAGGAGTTGGGGAAAGACAGTCCTAACCGTGGAGGGTTCTGGTAAATGATGGGGTGAGGAGGGGCTCTTTGGCTCCCACCAGTCCCCCTGTCTGGTCTA
+
AABABFFFCFFFGGGGGFGGGGHHGEEGGGGHGFGGGGHHHHGHGGHHHHHGHHHHHGHHHHFHHHFFHHHGGGGGHHGFFGHFGHFHGHHHGE/>EGHHDHHFEGHHGHHHHHHHHGHHHHHHHGEGGGHHHHHHHHHGGHHHGGGGGGGHHHHHHDGHGHGGGGHHHHHHGHHHHHHHGEEGGGGGDFGGGGCF9FGGFFGGGGFFFFFFFFFFFFFFFFFFFFFFFFFFFFFFFFFFFFFFFFFFBBB
@M05620:37:000000000-D9766:1:1101:14171:6184 1:N:0:15
ACCACACCTTCTACAATGAGCTGCGTGTGGCTCCCGAGGAGCACCCCGTGCTGCTGACCGAGGCCCCCCTGAACCCCAAGGCCAACCGCGAGAAGATGACAGGTGCGTGGCCCGCTCCCTCTTCTGGTGGCCGCCTCCCTCCTTCCTGGCCTCCCGGCGCTGCGCCCTTTCTCACTGGTTCTCTCTTCTGCCGTTTTCCGTAGGACTCTCTTCTCTGCCCTGCGTCTCCTTTGGCACTCTGCAGGTTCTAG
+
BBBBBBBBFFFFGGGGGGDGGGHHGEGFHGHGGGGGGGGGGHHHHGGGGEFGHHHHHHHGGGGGGGGGGGGGHHHGGGGHGFHHHGGGGGFD?DGHFHBG2??FG1C/E/DHHGGG-CEHHHGHHGDGHAGHGGGGGHGHHGGGGGFGGGFGGGGGG-BFFFFFFFFFFFFFF/BBFFBFFFFFFFFFFFFBA9DFFFFBF.AA/;FFFFFFFFFFF/FFFFE=ADFFFFFFFF//99BFFF/BFFFFF9F
@M05620:37:000000000-D9766:1:1101:13866:6193 1:N:0:15
ACCACACCTTCTACAATGAGCTGCGTGTGGCTCCCGAGGAGCACCCCGTGCTGCTGACCGAGGCCCCCCTGAACCCCAAGGCCAACCGCGAGAAGATGCCCAGGTGAGTGGCCCGCTACCTCTTCTGGTGGCCGCCTCCCTCCTTCCTGGCCTCCCGGCGCTGCGCCCTTTCTCACTGGTTCTCTCTTCTGCCGTTTTCCGTAGGACTCTCTTCTCTGACCTGAGTCTCCTTTGGAACTCTGCAGGTTCTA
+
CCCCCCCBFFFFGGGGGGGGGGHHGGGA4EHGHGGGDGGGDHHHHGGGFGGGFHGHHHHEFCCFGGGGGGGHHHHGGGGHGHHHEFGGGG/B/BGHHHHHHGHGHHHHHHGGHHGGGGGHHHHHHHHHHHGHHGGGGGHGHHGHHGGGFFGGGGGGGF?DGFFFFFFFFFFFFFBFFFFFFFFFFFFFFFFFFFFFFFFFFFFFFFFFFFFFFFFFFFBFFFF:BFFBFFFFFFFFFFFFFFFFFFFFFF0
@M05620:37:000000000-D9766:1:1101:23543:6196 1:N:0:15
AGTGCCAGCTCTCAATCGCACAGGGGACCCAGGGCCTGGCCCCTCCATCCAGAAAACCTATGACCTCACCCGCTACCTGCAGCACCAACTCCGCAGCTTGGCTGGGACCTATGTGAGTATCCAGCGTAGGAATCTGGGAGTTGGGGAGGAGTGAGGAGTTGGGGAAAGACAGTCCTAACCGTGGAGGGTTCTGGTAAATGATGGGGTGAGGAGGGGCTCTTTGGCTCCCACCAGTCCCCCTGTCTGGTCTA
+
AAAABFF4AFFFGFGGGGGGGGHGGGGEFGAGGAEGCFHHFHGDGGHHHHFGDFHHHGFFHHFHHHHFHEFGGEEGHHHBBFGHHHHHGFHHGGE/>G?BEGFFGEFFEH1?FF2FGDHGFG2DGBEGGFHFGHHFBBFFEHHHG?FGC>>FC0<C0A</G/<C..:.CFGFF:CH0GHF-.;B.;AB.CFGFG9F;B9FBFGGGGF?..99DFB?B=.BFBF/9FFFF.AFEF9BBFA9B9FFF/BBFF/
@M05620:37:000000000-D9766:1:1101:24526:6199 1:N:0:15
AGTGCCAGCTCTCAATCGCACAGGGGACCCAGGGCCTGGCCCCTCCATCCAGAAAACCTATGACCTCACCCGCTACCTGGAGCACCAACTCCGCAGCTTGGCTGGGACCTATGTGAGTATCCAGCGTAGGAATCTGGGAGTTGGGGAGGAGTGAGGAGTTGGGGAAAGACAGTCCTAACCGTGGAGGGTTCTGGTAAATGATGGGGTGAGGAGGGGCTCTTTGGCTCCCACCAGTCCCCCTGTCTGGTCTA
+
AABBCFFFCFFFGGGGGGGGGGGHGGGGGGHHGFGGGFHHHHGHGGHGHHGHHHHHHGHGHFHHHHHHHHHGGGGGHHHHHHHGHHHHG3FHGGGGGHHHEHHFEFGHGHHHHHHHHHHHHHGHHGDGGGHHHHHHHHGGGHGGGGGGGGGHGHHGHGHHHHG?GGHEHHHHHGHHHHHHGDFAGGGGEFFGGGBFFGGGGGGGGGFFFFFFFFFFFAFFFFFFFFFFFFFFFFFFFFFFFFFFFFFBFFB
@M05620:37:000000000-D9766:1:1101:10259:6203 1:N:0:15
ACCACACCTTCTACAATGAGCTGCGTGTGGCTCCCGAGGAGCACCCCGTGCTGCTGACCGAGGCCCCCCTGAACCCCAAGGCCAACCGCGAGAAGCTGACCGCAGGGTGGCCCGCTCCCACTTCTGCTGGCCGCCTCCCTCCTTCCTGCCCTCCCGGCGCAGCGCCCTTTCTCACTGGTTCTCTCTTCTGCCGTTTTCCTTCGGACTCTCTTCTCTGCCCTGCGTATCCTTTGGCACTTTGCAGGTTCTAG
+
AABBBBBBFFFFGFGGGGGGGGHHGGGGHGHGHGGGGGGGGHHHHGGGGGGGHHHGHHHGEFEGGGGGGGGFFHHGGGAGFGHCCFGGGGGG@DF2FF2<2>//</<>.<<FG@ACCEA/<GFGF00;;;AGCGGDGFEFGGGGFFF0/:ABEGGDBA99--;-;BCCFFFBF/;9BBFF9B9///BBBBFF-A.;AFF/;9;9:@-//9BFFFB/:FBE/.;-;...;BFF//;//./;;;//A.:9/9/
@M05620:37:000000000-D9766:1:1101:8323:6218 1:N:0:15
ACCACACCTTCTACAATGAGCTGCGTGTGGCTCCCGAGGAGCACCCCGTGCTGCTGACCGAGGCCCCCCTGAACCCCAAGGCCAACCGCGAGAAGATGAACCCAGGTGCGTGGCCCGCTCCCTCTTCTGGTGGCCGCCTCCCTCGTTCCTGGCCTCCCGGCGCTGCGCCCTTTCTCACTGGTTCTCTGTTCTCCCGTTTTCCGTGGGACTCTCTTCTCTGCCCTGCGTCTCCTTTGGAACTCTGCAGGTTC
+
AAAAAAA>>FFFGGGGGG1AGEHFGEE00A0AGAFE0EAEAGH0GGGE/AAABGCGHHBA>EEGGFGEE/>BGHHGGEFHGFHHEGGGGG/>//F1?GGGHHG/?FGFHCF<CCFHG@@-CEFC<D=DGGFH.GCCC@C..:B/-;;9FFF/:F09E.9?:9-@=-99A@@/BFF/FF//BF//9:9/;BFF/B99-9F9B/BB-;9-99/;9BB/99///;-;A-9-;-BFBBFBB/9;FBFBB9:A-;/
@M05620:37:000000000-D9766:1:1101:22117:6219 1:N:0:15
ACCACACCTTCTACAATGAGCTGCGTGTGGCTCCCGAGGAGCACCCCGTGCTGCTGACCGAGGCCCCCCTGAACCCCAAGGCCAACCGCGAGAAGATGAACCCAGGTGCGTGGCCCGCTCCCTCTTCTGGTGGCCGCCTCCCTCCTTCCTGGCCTCCCGGCGCTGCGCCCTTTCTCACTGGTTCTCTCTTCTGCCGTTTTCCGTAGGACTCTCTTCTCTGCCCTGCGTCTCCTTTGGAACTCTGCCGGTTC
+
BBABBABBFFFFFGGDDFGGGGHBEEEEF2GGGGFAEEEEGHHHHGGGGEEFHHHHHHFGGGGGGGGGGGGHHHHGGGGHGHHHHGGGGGBD?DHHFHEGHHG//FFG1AFD-CHG-CC-AFHHFHDDDGGCEHHC-CDDEGGF.CF0FGFBFFGGG.C@B---;D?BDB?FBFFF9BF/.9BFFFF/9FFFFFFBDFFFFFFF.;D/BFFFFBBF/;9F/9ABF.BDBAFFFFFFF9FFFFFFF/-@-D.
@M05620:37:000000000-D9766:1:1101:18867:6227 1:N:0:15
ACCACACCTTCTACAATGAGCTGCGTGTGGCTCCCGAGGAGCACCCCGTGCTGCTGACCGAGGCCCCCCTGAACCCCAAGGCCAACCGCGCGAAGATGAACCCAGGTGCGTGGCCCGCTACCTCTTCTGGTGGCCGCCTCCCTCCTTCCTGGCCTCCCGGCGCTGCGCCCTTTCTCACTGGTTCTCTCTTCTGCCGTTTTCCGTAGGACTCTCTTCTCTGACCTGCGTCTCCTTTGGCACTCTGCCGGTTC
+
AAAAA?>ACFCDBGG1ED1BAFFCEAE0AAFGFGGEAEE/EHHFHGEE/AEEFFBFGH0E@EEGFEEEGECEGFCEGEEGEEHA/FEGGC/<>/BC1?1FHHGFCFG?1@FACCHHGGG-AHHH00C:GFCGCHEGGGGGEEGGBFGFGFF/FGGFGGA?-@@@@F??F@@FFFFBFF//BFFFFFFFFFFFFFB?;9FFFBAB-;-FBFFFFFFFFF/9/:;FF-99@;FFFFF/9//;FFFBB/9--;9
@M05620:37:000000000-D9766:1:1101:15520:6228 1:N:0:15
GAGGCTGCTTTGGAAGAAACTCATAGATTAGTGACACAGGACCCCCCGACCACGTAACCGTTCCCTGCCCAGCATCCTAGAGGTGGCACACCGTAAGCAACTGTTACTCGAAGTCTTCACCTACGTCACAGAGCTGCTACCCCCGTTGCACGTACGTCCGGCATTTCCGCTTTCTCACTCTTGTGGCTCCCCTTGAACCCTTCTCAGCATTTGTCCTTGTTCCTGTCAAGCCAGGGACACCCGATCGGCAA
+
>1>AAAFAFFFFGGGGAGGFD1F3A313311DD3FB1GA000B00//A//AA/A/ABE1>?/001B1/B/1?F0BFF1F1BB01>>>01BB?/>/?B110000B22B21//0//B22>BG1<1B<0@<?1@<<GH1F111??F//?0>CHGC00.>0<<CA--:0;GH?A.AC0;G0;0;0FB;0AEGG..9:9F90C.9.C/:;C0BBFG0/9///;/F///;//;/9/;EBF--9:-9E-;@@@@B?@-
@M05620:37:000000000-D9766:1:1101:18470:6256 1:N:0:15
GAGGCTGCTTTGGAAGAAACTCATAGATTACTGCAACAGTTCCCCCTGGACCTGGAAAAGTTTCTTGCCTGGCATCCTAAAGGAGGCTAACCGGAAGAAAAGGCTCCTAGACGCCTCCAAGGGCGTCAAAGAGCTGATGAACCACTGGCACGTAAGTCAGGCCTTTCCGCTTTAGCACTCTTGTGGCTCCAATTGAACAATTCTCAGCATTTGTCCTTGTACCTGACAAGCCAGGGACAAACGATCGGAAG
+
111>A>>AFFFFFGGG11FFFBBAFGFHGCGHFHFDHFGAEHHHHG0FGGHFGBCCGD0FFGHHFFFHCGHHHF10FGB1BBB0B/B>F1GGE?/>/0BB0B/F1FFHBGF1E/EGGH011FE/</<?/1BCGHGH11@211?0<<GFHH1E?G00@F1FGHCCGHHGFCGGAGFHHHHHFHHHH...:EG/<;C:FGHHHHHHHHGGGGGGGG0B990FF00CFBFGGGGGGG.9;:EF--:AFF--999
@M05620:37:000000000-D9766:1:1101:12370:6263 1:N:0:15
ACCACACCTTCTACAATGAGCTGCGTGTGGCTCCCGAGGAGCACCCCGTGCTGCTGACCGAGGCCCCCCTGAACCCCAAGGCCAACCGCGAGAAGATGCCCAGGTGAGTGGCCCGCTACCTCTTCTGGTGGCCGCCTCCCTCCTTCCTGGCCTCCCGGAGCTGCGCCCTTTCTCACTGGTTCTCTCTTCTGCCGTTTTCCGTAGGACTCTCTTCTCTGACCTGAGTCTCCTTTGGAACTCTGCAGGTTCTA
+
CCCCCCCCFFFFGGGGGGEGGGHHGGGBGGHHHGGGGGGGGHHHHGGGGGGGHHHHHHHGGGGGGGGGGGGHHHHGGGDHGHHGHGGGGG@GFDHHHGHHHHHGHHHHHHGGHHGGGGGHHHHHHHHFHHGHHGGGGGHGHHGHHGGGGEFGGGGGGG-;CGGGGGFFFFFFFFFFFFFFFFFFFFFFFFFFFFFFFFFFFFFFFFFFFFFFFFFFFFFFFFFFFFFFFFFFFFFFFFFFFFFFFFFFFFB
@M05620:37:000000000-D9766:1:1101:25480:6266 1:N:0:15
ACCACACCTTCTACAATGAGCTGCGTGTGGCTCCCGAGGAGCACCCCGTGCTGCTGACCGAGGCCCCCCTGAACCCCAAGGCCAACCGCGAGAAGATGAACCCAGGTGAGTGGCCCGCTACCTCTTCTGGTGGCCGCCTCCCTCCTTCCTGGCCTCCCGGCGCTGCGCCCTTTCTCACTGGTTCTCTCTTCTGCCGTTTTCCGTAGGACTCTCTTCTCTGACCTGCGTCTCCTTTGGAACTCTGCCGGTTC
+
BBBABBBBFFFFGGGGGGGBGGHHGEGGHGAGFFGGEGGC2AFFGEGG1BECEHHHFHHGGEEFGGGGGGEGHHHGGGGHEFHHHGG?F@DCGGHHHFHHHHGEHFH11?FDAGHH?CGCFCDGH0DHHHHHGHHCD@DGHEGHGGGGGGGGGFFGGGGFBABFCFBFFFFFFBFBB9FFFFFBB99BFBBFFFFFFFFFFFFFFFBF/:9:BFFFFFFF/BBF9A=:9AFBFFFFFFFB9FFFF/9BD9.
@M05620:37:000000000-D9766:1:1101:17847:6301 1:N:0:15
ACCACACCTTCTACAATGAGCTGCGTGTGGCTCCCGAGGAGCACCCCGTGCTGCTGACCGAGGCCCCCCTGAACCCCAAGGCCAACCGCGAGAAGATGACCGGTGTGTGGCCCGCTACCTATTCTGGTGGCCGCCTCCCTCCTTCCTGGCCTCCCGGCGCTGCGCCCTTTCTCCCTGGTTCTCTCTTCTGCCGTTTTCCGTAGGACTCTCTTATCTGCCCTGCGTCTCCTTTGGTACTCTGAAGGTTCTAG
+
AAAAAAAAFFFFAGG1FFG1F1B1ABEFHEHG1F0EGGGEGHHHHGCGE/ECFAGGHA0EEGGGGAEEGGGGG1/?EGCC>FGCC?/<B@C@//0?111<1>AA@/??0.>GHGCC--/0000=DF0=<.;G-:-:.CE//9CF0FG0/9.;.:EBG-A@----9B@@FEF////-;AB/;;F/9BFFFFFF@B-B-FF?9;9B////BFFFBFBF//9-/9--;@--;9BFEF-;BF/BF/99FBBF//;
@M05620:37:000000000-D9766:1:1101:25404:6303 1:N:0:15
ACCACACCTTCTACAATGAGCTGCGTGTGGCTCCCGAGGAGCACCCCGTGCTGCTGACCGAGGCCCCCCTGAACCCCAAGGCCAACCGCGAGAAGATGACAGGTGGGTGGCCCGCTACCTCTTCTGGTGGCCGCCTCCCTCCTTCCTGGCCTCCCGGCGCTGCGCCCTTTCTCACTGGTTCTCTCTTCTGCCGTTTTCCGTAGGACTCTCTTCTCTGCCCTGCGTCTCCTTTGGAACTCTGCAGGTTCTAG
+
CCCCCDDCFFFFGGGGGGGGGGHHGEEECFHHHGGGGGGCDHHHHGGG?EFGHHFHHHFGGGGGGGGGGGEHHHHGGGGHGHHHEFGGGCGGGFHFFDGH2=C?G/<?DCHFGGGGFGHHHHGGHHFGHGHHGGGGGGGGGGGGGGFGGGGGFGGGBBGFFADFFFFFFFFFF0BFBFFFFFFFFFFFFFFFFDFFFFFFFFFFFFFFFFFFFFFFFBFFFFEADFFFFFBFEF0;F9BFFEFFFFFFFF0
@M05620:37:000000000-D9766:1:1101:6815:6307 1:N:0:15
ACCACACCTTCTACAATGCGCTGCGTGCGGCTCCCGAGGAGCACCCCGTGCTGCTGACCGAGGCCCCCCTGAACCCCAAGGCCAACCGCGCGAAGATGAACCCTGGAGCGTGGCCCCCTCCCTGTTCTGGTGCCCGCCTCCCCCATTCGTGTCCTCCCGGTGCTGCACCCTTTCTCACTGGGTCTGTTTTCTCCGGTTTTGCGTTGTACTGGCTTCTCTTGCATGCTACCCCTTTGGAACTCTTGTGGCTG
+
>AAAAAA1BCFFGGGBEG1AEEGGGAE00AEAA/BA/EEECHHGHGE/>BEFEHFGHHF>/>?EF?EGGGEFGC?EGC/F//FGHGCBCG/@<CC.<D111><00F0>/=.<--.=--;:CEH0:;00=0;/0/;C@@BAE..:-/000;;.;009/:;;-;-;9F/B/-ABB/////;/:-:99///;;/:/;-;@B---99;-99//;//;BA9//;//;/;/;//;--;-9;FFF///:://9/--;-
@M05620:37:000000000-D9766:1:1101:7549:6314 1:N:0:15
AGTGCCAGCTCTCAATCGCACAGGGGACCCAGGGCCTGGCCCCTCCATCCAGAAAACCTATGACCTCACCCGCTACCTGGAGCACCAACTCCGCAGCTTGGCTGGGACCTATGTGAGTATCCAGCGTAGGAATATGGGAGTTGGGGAGGAGTGAGGAGTTGGGGAAAGACAGTCCTAACCGTGGAGGGTTCTGGTAAATGATGGGGTGAGGAGGGGCTCTTTGGCTCCCACCAGTCCCCCTGTCTGGTCTA
+
>AAAAFFFBFFFGGGGEFFFG?GAFEEGFFHHGGGE2FG2AGEHGGHHHGHHHHHFHGHGF3DHHGHGHHHGEEEGHHHHHGGGHHCEEGHHGE/@E3GG?GGFEEEGGHGHHHHHHG2F2BGH0C<BD/@G11@FFF0?<0FHGGEC->CCHFHACECHGHGGGGHCHHHH00CGHHB.-:CBGG?B9AFFGGFFGG00CBFGGGFBEF.BD.=?BBEFFFFFFFFFFFF.;9/99BFFB.FFFBFFFF9
@M05620:37:000000000-D9766:1:1101:25739:6328 1:N:0:15
GAGGCTGCTTTGGAAGAAACTCATAGATTACTGCCACAGTTCCCCCTGTCCCTCTAACCGTTTCATCCCTGGCATCCTACAGGAAGATACACGTAAGGAAAGGCTCCTCGACGCCTCCAAGGGCGTCACAGAGCTGCTGCCCCCCTGGCACGTACGTCAGGCCTTTCCGCTTTAGCACTCTTGTGGCTCCCCTTGAACACTTCTCAGCATTTGTCCTTGTACCTGCCAAGCCAGGGACAACAGATCGGAAG
+
BAABBAFBFFFFGGGGFGGGGGHDFBDGA5BGGHGFHHFB5ADB2B2BBAF3B2BBBFGFEGA3DF53AFHHH2FHHFDGHGC12B155D5BEF2BF33?3???31?F211/>/>B/?BFF/??B<//<B3F<FDCGGF20/?/<CGAGH<C>GFFHF.ECGEHF00=C?..:00:;CHFHHF0::.;CE..;CCFFGG/FF0C9BFFGFF00C0;B009C00CF9AF9A.9:AEFFFFFF..9;/A..;.
@M05620:37:000000000-D9766:1:1101:15599:6366 1:N:0:15
ACCACACCTTCTACAATGAGCTGCGTGTGGCTCCCGAGGAGCACCCCGTGCTGCTGACCGAGGCCCCCCTGAACCCCAAGGCCAACCGCGAGAAGATGACAGGTGAGTGGCCCGCTACCTCTTCTGGTGGCCGCCTCCCTCCTTCCTGGCCTCCCGGCGCTGCGCCCTTTCTCACTGGTTCTCTCTTCTGCCGTTTTCCGTAGGACTCTCTTCTCTGCCCTGCGTCTCCTTTGGAACTCTGCAGGTTCTAG
+
AAAAA1AAFFFFBGGGGGGGGGHGEEFEGGHFHGGGGGGGGHHHHGGGAGCGFHFGHHHGGGGGGGGGGGGFHHHGGGEEGHHCGFFGGGGGGGHGHGGHGGGHG1?GFGGGHGGGCGHHHHHHHHHHHGFHGCGGGHGHHGHHHHGGFGGGGGGGG-AAG@F@@F@@FFFFFFFFFFFFFFFFFFFFFFFF@BFFFFFFFFBBFFFFFFFFFFFFFFFFFFF@F@FFFFFFFF/FFFFFFFFFFAFFFFF
@M05620:37:000000000-D9766:1:1101:17605:6375 1:N:0:15
ACCACACCTTCTACAATGAGCTGCGTGTGGCTCCCGAGGAGCACCCCGTGCTGCTGACCGAGGCCCCCCTGAACCCCAAGGCCAACCGCGAGAAGATGACCGGTGCGTGGCCCGCTCCCTCTTCTGGTGGCCGCCTCCCTCCTTCCTGGCCTCCCGGCGCTGCGCCCTTTCTCCCTTGTTCTCTCTTTTGCCGTTTTCCGTCGGGCTCTCTTCTCTGCCCTGCGTCTCCTTTTGCACCCTGCCGGTTCTAT
+
BBCCBBC>BBBDGFFGGG5BGGHHGEGA4EGBBBAE2EEFDHEGHGG0EEEGGHGHHHGAE@C@FGGGGGGH3GHGEEEHGHGHHGGGDG/>CGHGHHHHH/A/>/>?<@CHHCDGGDEGHHHHHHBGHDFHCGGGAEGGGGGG99C0CFFGGGGGA;@CFF.;BDFFFFFFFFFF/9;B;BFFFFF/;BFFFFFFFFFFF.:C-;;AFFFFBFFFFBFFBF.;ADFFF;FF/B/;F/;9F;.;DDD.;//
@M05620:37:000000000-D9766:1:1101:16352:6381 1:N:0:15
ACCACACCTTCTACAATGAGCTGCGTGTGGCTCCCGAGGAGCACCCCGTGCTGCTGACCGAGGCCCCCCTGAACCCCAAGGCCAACCGCGAGAAGATGAACCCAGGTGGGTGGCCCGCTCCCTCTTCTGGTGGCCGCCTCCCTCCTTCCTGGCCTCCCGGCGCTGCGCCCTTTCTCACTGGTTCTCTCTTCTGCCGTTTTCCGTCGGACTCTCTTCTCTGTCCTGCGTCTCCTTTGGTACTCTGCTGGTTT
+
AAAAAAAAFFFFGGGGCFG1D1B1A0AEGEEG1FGEEEECEEEGHGGGGFGCFDHFHHHGCGGGAAEEEGGEECEGGG?///FEHGC?CCG?/A0111111?C/<<<?/>ECCHAG-A--<<GC/0=DHFC/.:.:-CA.EFFGG/C99FFGGABFFEG@@==@>B9@B@-FFBFFFFFB-;99/F/B/B/B/FB@-BFFFF-/-----99//BBFBFFF//B///9B--9BB////-/9BFF//9;///-
@M05620:37:000000000-D9766:1:1101:16509:6383 1:N:0:15
ACCACACCTTCTACAATGAGCTGCGTGTGGCTCCCGAGGAGCACCCCGTGCTGCTGACCGAGGCCCCCCTGAACCCCAAGGCCAACCGCGAGAAGATGAACCCAGGTGAGTGGCCCGCTACCTCTTCTGGTGGCCGCCTCCCTCCTTCCTGGCCTCCCGGCGCTGCGCCCTTTCTCACTGGTTCTCTCTTCTGCCGTTTTCCGTAGGACTCTCTTCTCTGACCTGCGTCTCCTTTGGAACTCTGCAGGTTC
+
AAAABBCCFFFFGFGGGGGGGGHHGGGGHGGHHGGGDFGGGHGHHGGGFGGGHHHHHHHGCEEGGGGGGGGFHHHGGGGHGGHHGGGGGGGGCGHFFHHGGHGGHGGH1GHHGGHHGGGGGHHHHHHHFDHFEHHGGGGGHGHHGGGGGGGGGGGGGGGG-BDFFFFFFFFFFFFFFFFFFFFFFFFFFFFFFFFFAFFFFF9FFDFFFFFFFFFFFFFF;FFFF.;DFFFFFFFBBBFFFFFFFBBFFF0
@M05620:37:000000000-D9766:1:1101:21360:6391 1:N:0:15
ACCACACCTTCTACAATGAGCTGCGTGTGGCTCCCGAGGAGCACCCCGTGCTGCTGACCGAGGCCCCCCTGAACCCCAAGGCCAACCGCGAGAAGATGCCCAGGTGAGTGGCCCGCTACCTCTTCTGGTGGCCGCCTCCCTCCTTCCTGGCCTCCCGGCGCTGCGCCCTTTCTCACTGGTTCTCTCTTCTGCCGTTTTCCGTAGGACTCTCTTCTCTGACCTGAGTCTCCTTTGGAACTCTGCAGGTTCTA
+
BBCCCBCCFFFFFGGGGGGGGFHHGEGEDDHHHGGGGGGCGHHHHGGGFGGGHHGHHHHGGGGGGGGGGGGHHHHGGGGHGHHHGEGGGGGGGGHHGHHHHFHGHFFHHHGGHHGGG?DHHHHHHHFGHHGHHGGGGGHGHHGHHGGGGGGGGGGGGA-ADFFFFFFFFFFFFFFFFFFFFFFFFFFFFFFFFFFFFFFFFFADFBFFFFFFFFFFFFBFFFE/BFFFFFFFFFFFFFFFFFFEFFFFFF9
@M05620:37:000000000-D9766:1:1101:14319:6395 1:N:0:15
ACCACACCTTCTACAATGAGCTGCGTGTGGCTCCCGCGGAGCACCCCGTGCTGCTGACCGAGGCCCCCCTGAACCCCAAGGCCAACCGCGAGAAGATGAACCCAGGTGAGTGGCCCGCTACCTCTTCTGGTGGCCGCCTCCCTCCTTCCTGGCCTCCCGGAGCTGCGCCCTTTCTCACTGGTTCTCTCTTCTGCCGTTTTCCGTAGGACTCTCTTCTCTGACCTGAGTCTCCTTTGGAACTCTGCAGGTTC
+
>A>3A>AAFFFFGGGDGGGAGEGFEGGE4AFH3FFG2AEE0E1FHGGEA?EEGHHCFHBE/>>EGEEEGGG?3B?EFEEG/?FC/FGCGGG@>/F1FGF11?CF><>>GFGHAAGEAC-AC<0CC0CG00;/A.C@C@G..;FGC;FFGGGGG?BC9;CBBB@AFFBBFB?B//;B/;FFF/9F/BFFFFFF/;B>9.BA/F.BADAB/9B/BFBBFFFFFFFFF9FFFB99B/9//://;;F/BF9FFF/
@M05620:37:000000000-D9766:1:1101:17613:6400 1:N:0:15
ACCACACCTTCTACAATGAGCTGCGTGTGGCTCCCGAGGAGCCCCCCGTGCTGCTGACCGAGGCCCCCCTGACCCCCAAGGCCAACCGCGAGAAGCTGACAGGTGAGTGGCCCGCTACCTCTTCCGGGGGCCGCCTCCCTCTTTCCTGGCCTCCCGGAGCTGCGCCCTCCCTCACTGGTTCTCTCTTCTGCCGTTTTCCGTAGGACTCTCTTCTCTGCCCTCAGCCTCCTTTGCAACTCTGCATGTTCTAG
+
>>>>>1>>FFFF3BG1BFFGGGHBEGEE0ABGBFFE0AAAABFFGGFFA/B/1BEFFGHG>>/>?/EEEGGB0BGEEG?F?/?F/?C<B/>>>?G<1110<1/?1<01<.<0F-C-<C/GH0DD0.:-;9-A-9A.AEA-B-//;FFFFF-;FFF-;-@@FFF--:9---;;-AE//BB/BB//9//;////--9/;//-/9;;/;B/9:/;FFF////-;--:/;B-EF//B/9/::/9/;//;;BF//:
@M05620:37:000000000-D9766:1:1101:13244:6430 1:N:0:15
ACCACACCTTCTACAATGAGCTGCGTGTGGCTCCCGAGGCGCCCCCCGTGCTGCTGACCGAGGCCCCCCTGAACCCCAAGGCCAACCGCGAGAAGATGCCCAGGTGAGTGGCCCGCTACCTCTTCTGGTGGCCGCCTCCCTCCTTCCTGGCCTCCCGGAGCTGCGCCCTTTCTCACTGGTTCTCTCTTCTGCCGTTTTCCGTAGGACTCTCTTCTCTGACCTGAGTCTCCTTTGGAACTCTGCAGGTTCTA
+
BBBBBBBBFFFFGGGGGGGGG5BGFGDA4AFGHFGEGGG2AE0AEGGFEAFG3G3FFHCE/>>EFEGFGCE2CHHGGADFFCGHHGGCCGG@ADC1GGFFHHHAGFGHHHGGHHGFGFGHHHGHHHHGHHGGHGGGGGGGGGGGFFFGGGGGGGGFFDDFFFFFFFFFFFFFFFFFFFFFFFFFFFFFFFFFFFFFFFFFBFFFA/BFFFFFFFFFFFFFFFEFFFFFFFFFFFFFFFFFFFFFFFFFFF/
@M05620:37:000000000-D9766:1:1101:4902:6445 1:N:0:15
ACCACACCTTCTACAATGAGCTGCGTGTGGCTCCCGAGGAGCACCCCGTGCTGCTGACCGAGGCCCCCCTGAACCCCAAGGCCAACCGCGAGAAGATGCCCGGGGGGTGGCCCGCTCACTCTTCTGGTGGCCGCCTCCCTCCTTTCTGGCCTCCCGGGGATCGGCCCTTTCTCCCTGGTTTTCTCTTTTGCCGTTTTCCGTAGGGATCTCTTCTCTGGCCTGGGTCTCCCTTGGGACCCTGCCGGTTTTAG
+
ABCBCCCBFFFFGGGGGGEGGGHHGGGEGGHHHGGGGGGGGHHHHGGGGGGGHHHGHHHFGGGGGGGGGGGHHHHGGGGHGHHHHGGGGG<CFGHFHG2FG///<>---;.AE-:@>;;09BF0F0:9BD.A-@DAAEFBFF/F;B90:9A99AF.9-;-;.;.:AD.BF09:BB/0::B9;B99BB:;B0B-.;FF0B.9..9.9/;:B9F0;9FB0:F0.;:/9:FF9BF/:.;99:;9.:-:-;;90/
@M05620:37:000000000-D9766:1:1101:14942:6471 1:N:0:15
GAGGCTGCTTTGGAAGAAACTCATAGATTACTGCAACAGTTCCCCCTGGACCTGGAAAAGTTTCTTGCCTGGCATCCTACAGGATGCTACCCGTAAGGAAAGGCTCCTAGAAGACTCCAAGGGAGTAAAAGAGCTGATGAAACAATGGCAAGTAAGTCAGGCATTTCCGCTTTAGCACTCTTGTGGATCCAATTGAACAATTCTCAGCATTTGTACTTGTAACTGACAAGCCAGGGACAAAAGATCGGAAG
+
A3AAAAFAFFFFGFGGGGGGGGDGFHHHHGHHHHFHHHGEGHHHHGGGGHHHFHFGHAFGGHHHGHHHHHHHHHHHHHHHHHHHHHHHBHHHG?EGHHFHCFHHHHGHEHHFH3GGHHH3FFEGEFFHHHHGHHHHHHH2FFHGHHHHHHFGHB>GGHHHHHFGHHHHGCGGGEFHHHHHHHHDHGGHGGH<FGHGHGHFHHHHHFFHHHHHECHHHHGF0CGHHGHHCHHGGGGGGGGF/.CEGGGG.AA
@M05620:37:000000000-D9766:1:1101:20640:6482 1:N:0:15
GAGGTTGCTTTGGAAGAAACTCATAGATTACTGCAACACTTCCCCCTGGACCTGGACAAGTTTATTGGCTGGCTTAAAGAAGCTGAAACAACTGCCAATGTCCTACAGGATGCTACCCGTAAGGAAAGTCTCCTAGAAGACTCCAAGGAAGTAAAAGAGCTGATGAAACAATGGCAATTAAGTCAAACATTTCCCCTTGATCCCTCTTGTGGATCCAATTGAACAATTCTAAGCATTTGTACTTGTAACTG
+
>AAA1BBCFDB1F11BGFBGGGHHHCHFFF1AF11BCG0BB11B00A/AA0BGGEF0100DDFADFE10B/A/BG11ADBFF1BF11B1B?BGHHFFFGGGBFEBGB10BB10BBB0BE?>?B1BFG<BBBB<EB1BEFC0111BFF/0B0BBB>21?0@@<@<@@@110/11?0?111??1?1111><1>=1=1>0>01000<0<C=00<A<0<::<:;<;;CBG:;:<0;:;GGHGF09;;C;09;0;0
@M05620:37:000000000-D9766:1:1101:22204:6518 1:N:0:15
ACCACACCTTCTACAATGAGCTGCGTGTGGCTCCCGAGGAGCACCCCGTGCTGCTGACCGAGGCCCCCCTGAACCCCAAGGCCAACCGCGAGAAGATGACCGGTGCGTGGCCCGCTCCCTCTTCTGGTGGCCGCCTCCCTCCTTCCTGGCCTCCCGGCGCTGCGCCCTTTCTCACTGGTTCTCTCTTCTGCCGTTTTCCGTAGGACTCTCTTCTCTGCCCTGCGTCTCCTTTGGCACTCTGCAGGTTCTAG
+
CDDDDCCCFFFFGGGGGGGGGGHHGGGGGGHHHGGGGGGGGHHHHGGGGGGGHHGHHHHGGGGGGGGGGGGHHHHGGGGHGHHHHGGGGGGGGGHHHGEH2<A@D/>?ADGHHGGG-CEHHHHHHHHHHGHHGCGGEGGGGGGGGGGGGGGGGGGGAD-;@FFFFFFFFFFFF0;BFFFFFFFFFFFFBFFFFDFFFFFFFAAFFFFFFFFFFFFFFB0EFFA9DFFFFFFFFF0BFFBBFFFFFFFFFBB
@M05620:37:000000000-D9766:1:1101:24116:6541 1:N:0:15
ACCACACCTTCTACAATGAGCTGCGTGTGGCTCCCGAGGAGCACCCCGTGCTGCTGACCGAGGCCCCCCTGAACCCCAAGGCCAACCGCGAGAAGATGAACCCAGGTGCGTGGCCCGCTCCCTCTTCTGGTGGCCGCCTCCCTCCTTCCTGGCCTCCCGGCGCTGCGCCCTTTCTCACTGGTTCTCTCTTCTGCCGTTTTCCGTAGGACTCTCTTCTCTGCCCTGCGTCTCCTTTGGAACTCTGCCGGTTC
+
BBBBBBBBFFFFGGGGGGGFGFHHGGFEHGHHHGGGGGGGGHHHHGGGGGGGHHHHHHHGGGGGGGGGGGGHGHHGGGGHGHHHHGGGGGGGGGHHHHHHHHG?GGGG<DFDCFHHGGG?DGHHHHHHFFHHGGHGGGGGGGGGGFFFGGGGGGGGGGDGGAB>FFFFFFFFFFFFFFFFFBFFFFFFFFFFFBFCFFFFFFFFFFABFFFFFFFFFFFF/BEBFECFFDFFFFFFFFFFFFFFF/;B=FA
@M05620:37:000000000-D9766:1:1101:23074:6549 1:N:0:15
GAGGCTGCTTTGGAAGAAACTCATAGATTACTGCAACAGTTCCCCCTGGACCTGGAAAAGTTTCTTGCCTGGCATACTAAAGGTGACTAACCGGAAGAAAAGTCTCCTACAAGACTCCAAGGGAGTCAAAGAGCTGCAGAAAAACTGGCAAGTAAGTCAGGCATTTCCGCTTTAGCACTCTTGTGGATCCAATTGAACAATTCTCAGCATTTGTACTTGTAACTGACAAGCCAGGGACAAAAGATCGGAAG
+
AAAAAAFAFFFFGGGGGGGGG1A3GF1DFGHHHHFHFGHHHHHGGFEGG0GHHFC0BG0G1FHHA11FGEA/0B11BFF2FGF111B2@1BGG@///0B>B01BBFGGG1BFGHGHHHGHHGGHGECHHF1EFFFBE0B>0<0B?1B</FHEGG21@FGD0@/1?@F1CA?CF?DFGHHEH1>1FAF>GGDCGH<FGFFGHDGFHGHHHHHHHFC;G00CC;CF::CCFGCEGFE.9AA9CA;EFF.9CE.
@M05620:37:000000000-D9766:1:1101:19715:6551 1:N:0:15
ACCACACCTTCTACAATGAGCTGCGTGTGGCTCCCGAGGAGCACCCCGTGCTGCTGACCGAGGCCCCCCTGAACCCCAAGGCCAACCGCGAGAAGATGACAGGTGCGTGGCCCGCTACCTCTTCTGGTGGCCGCCTCCCTCCTTCCTGGCCTCCCGGCGCTGCGCCCTTTCTCACTGGTTCTCTCTTCTGCCGTTTTCCGTAGGACTCTCTTCTCTGCCCTGCGTCTCCTTTGGAACTCTGCAGGTTCTAG
+
AABBBBBBFFFFGGGGGGGGGGHHGGGGDGHHHGGGGGGGGHHHHGGGDGGGHHHHHHHGGGGGGGGGGGGHHHHGGGGHGHHHHGGGGGGGGGHHFHHHHHGGH1<FFCGHHGGGGGHHHHHHHHHHHGHHGGGGGHGHHGGGGGGGGGGGGGGGGGGFFFFFFFFFFFFFFFFFFFFFFFFFFFFFFFFFFDFFFFFFFFFFFFFFFFFFFFFFFFFFFFEFFFFFFFFFFF/FFFFFFFFFFFFFFFF
@M05620:37:000000000-D9766:1:1101:16538:6573 1:N:0:15
ACCACACCTTCTACAATGAGCTGCGTGTGGCTCCCGAGGAGCACCCCGTGCTGCTGACCGAGGCCCCCCTGAACCCCAAGGCCAACCGCGAGAAGATGACAGGTGAGTGGCCCGCTACCTCTTCTGGTGGCCGCCTCCCTCCTTCCTGGCCTCCCGGCGCTGCGCCCTTTCTCACTGGTTCTCTCTTCTGCCGTTTTCCGTAGGACTCTCTTCTCTGCCCTGCGTCTCCTTTGGAACTCTGCAGGTTCTAG
+
BCCCCBBCFFFFGGGGGGGGGGHHGGGEHGHHHGGGGGGCGHHHHGGGGGGGHHHHHHHGGGGGGGGGGGGHHHHGGGGHGHHHHGGGGGFGGGHHHHHH2FFDH1?F1FFHHGGG-CFDHHHHHHBHHGHHGGGGGHGHHGHHHHGGGGGGGGGGGGGG?DFFFFFFFFFFF/FFFFFFFFFFFFFFFFFFFFDFFFFFFADFFFFFFFFFFFFFFEFFFFFFFAFFFFFFFF/:BFFFFFBB?9FFFF:
@M05620:37:000000000-D9766:1:1101:17704:6575 1:N:0:15
AGTGCCAGCTCTCAATCGCACAGGGGACCCAGGGCCTGGCCCCTCCATCCAGAAAACCTATGACCTCACCCGCTACCTGGAGCACCAACTCCGCAGCTTGGCTGGGACCTATGTGAGTATCCAGCGTAGGAATCTGGGAGTTGGGGAGGAGTGAGGAGTTGGGGAAAGACAGTCCTAACCGTGGAGGGTTCTGGTAAATGATGGGGTGAGGAGGGGCTCTTTGGCTCCCACCAGTCCCCCTGTCTGGTCTA
+
AABBBFFFAFFFGGGGGGGGGGHGFGGFGGFHGGGGDGHHHHGHGGHHHGBHFFFFHEHHHHHHHHHHHHHGGEGGHHHHHHHHHHHHGHHHGGEGGHGHEGHGCGHHGHHGHHHHHHGHHHHHHGGGDGHHGHHHGHHGGHFHFCGGGGDGGHHHGGHHGHGGGGHHHHHHHHHHHHGHGGGGGGGG;CAFGGGGGGGGGGGGGGFFFFFFFD=BFFFFFFFFFFFFFFFFFFFFFFFFFFFFFFFFFFB
@M05620:37:000000000-D9766:1:1101:25118:6586 1:N:0:15
ACCACACCTTCTACAATGAGCTGCGTGTGGCTCCCGAGGAGCACCCCGTGCTGCTGACCGAGGCCCCCCTGAACCCCAAGGCCAACCGCGAGAAGATGCCCAGGTGAGTGGCCCGCTACCTCTTCTGGTGGCCGCCTCCCTCCTTCCTGGCCTCCCGGAGCTGCGCCCTTTCTCACTGGTTCTCTCTTCTGCCGTTTTCCGTAGGACTCTCTTCTCTGACCTGAGTCTCCTTTGGAACTCTGCAGGTTCTA
+
CCCCCABCFFFFGGGGGGGGGGHHGGGGHGHHHGGGGGGGGHHHHGGGGGGGHHHHHHHGGGGGGGGGGGGHHHHGGGGHGHHHHGGGGGCFGGHGHGHHHHHGGHHHHHGGHHGGGGGHHHHHHHHHHHGHHGGGGGHGHHGHHGGGGGGGFGGGGG-ADGGGGGFFFFFFFFFFFFFFFFFFFFFFFFFFFFFFFFFFFFFFFFFFFFFFFFFFFFFFFFFFFFFFFFFFFFFFFFFFFFFFFFFFFFB
@M05620:37:000000000-D9766:1:1101:15717:6590 1:N:0:15
GCGGCTGCTTTGGAAGAAACTCATAGATTCCTGCCACAGGTCCCCCTGTCCCTGGAACCGTTTCTTGCCTGGCATCCTACAGGATGCTACCCGTAAGGAAAGGCTCCTAGAAGACTCCAAGGGAGTAAAAGAGCTGATGAAACCATGGCAAGTAAGTCAGGCCTTTCCGCTTTAGCACTCTTGTGGATCCAATTGAACAATTCTCAGCATTTGTACTTGTAACTGCCAAGCCAGGGACAACAGATCGGCAG
+
>11>A>>>FF@BFFGC11BGBFAG3AFGD3DFHFG1BFF01BFFFGAB11B1BB/BFF/ABEEGDD1BFG1/F01>FGFFFGF>1BEEBGGHG?@AG1FGE>GGGFFGBGHDHBHHHGH1DCF/??0>>>GFGHHH1FF211B0/@1FHH1FGH2FFGBHHH/?GHHHEGEGG1DGHHFGHHHHHG0CGGG0GHHHHHHFHHHHGEHFCFHHBG0GHHGHG0CGF0;FCGGGGFGF.EE...;9FGGG-;-
@M05620:37:000000000-D9766:1:1101:23273:6618 1:N:0:15
AGTGCCAGCTCTCAATCGCACAGGGGACCCAGGGCCTGGCCCCTCCATCCAGAAAACCTATGACCTCACCCGCTACCTGGAGCACCAACTCCGCAGCTTGGCTGGGACCTATGTGAGTATCCAGCGTAGGAATCTGGGAGTTGGGGAGGAGTGAGGAGTTGGGGAAAGACAGTCCTAACCGTGGAGGGTTCTGGTAAATGATGGGGTGAGGAGGGGCTCTTTGGCTCCCACCAGTCCCCCTGTCTGGTCTA
+
AABBBFFFBFFFGFGGGAFAEEGHAEFGFGAGGDGFFFGGEHGHGGHHHHFGBGFGHGHHHGFGHHFHHHHFGGGGHHHGHHGEGHCGGFGHGE/EFGHHFHHGDFHHGHHHHHHHHGHHHHHHHGCEGGHHHHHHGHHGEHHHGGGGGGGHHHHHHEGHEFGGGGGHHHHHHHHHHHHHGCEGGGGG.;FFGGFGGGGGGGGGGGFFFFFFFFFFFFFFFFFFFFFFEFFFFFFFFFFFFFFFFFFFBFF
@M05620:37:000000000-D9766:1:1101:17042:6618 1:N:0:15
GAGGCTGCTTTGGAAGAAACTCATAGATTACTGCAACAGTTCCCCCTGGACCTGGAAAAGTTTCTTGCCTGGCATACTAAAGGTGACTAACCGGAAGAAAATGCTCCTAGACGAATCCACTGGCGACACAGAGATGCTGCAAAACTGGCAAGTAAGTAAGGCCTTTCAGCTTTGGCACTCTTGTGGCACCACTTGAACAATTCTAAGCATTTGACCTTGTACATGCCAAGCCAGAGACAACAGATCGGCAG
+
CABCCCFBFFFFGGGGGGGGGGHHHHHHHHHHHHHFGFHFHHHHHGGGHFHHHHHHHHGHGHHHHHHHHHHHH2FEGFAGHHE3B5B55FGHEFC@113?24BF4FFHH4BB1>/?EHF3B?2?//<>/2?B22?GF3B2<F2@@2@@?G2FGGH1<1?FGHH1??G<DGHH11<FHHHHGGHBFD./<=G<GFGHHHH/CHHC0CGEH00:00<<CHH00;0FF0;0BEAEFF.;;//;CEFFBF.;---
@M05620:37:000000000-D9766:1:1101:18697:6625 1:N:0:15
GAGGCTGCTTTGGAAGAAACTCATAGATTACTGCAACAGTTCCCCCTGGACCTGGAAAAGTTTCTTGCCTGGCATCCTACAGGATGCTACCCGTCCGGAAAGGCTCCTAGAAGACTCCAAGGGAGTAAAAGAGCTGATGAAACAATGGCAAGTAAGTCAGGCATTTCCGCTTTAGCACTCTTGTGGATCCAATTGAACAATTCTCAGCATTTGTACTTGTAACTGACAAGCCAGGGACAAAAGATCGGAAG
+
BBBBBBFBFFFFGCFGGG4BGGFHFFHHHFHFHFFBFFHHHGHHHGGGHHGHHHHGFEFFFFHFHHHFGHHHHEHFHHFFGHG?FBB55GGHGG11>/BEE1BF@FGHHFFHFHHHHFGGGFGHG?GEHHBFGEHFHFGGHBBFF@GGGHFF>GDFFHHHFB?GHFF1?A?DFGH1FHHFHHFFGEF<<C<CDFD<GHFGHFGGHHGF0GGF0G;C:;0;C;GCCGGHFF..BC:..;CFFGFCFFAACC.
@M05620:37:000000000-D9766:1:1101:17276:6626 1:N:0:15
ACCACACCTTCTACAATGAGCTGCGTGTGGCTCCCGAGGAGCACCCCGTGCTGCTGACCGAGGCCCCCCTGAACCCCAAGGCCAACCGCGAGAAGATGAACCCAGGTGCGTGGCCCGCTACCTCTTCTGGTGGCCGCCTCCCTCCTTCCTGGCCTCCCGGCGCTGCGCCCTTTCTCACTGGTTCTCTCTTCTGCCGTTTTCCGTAGGACTCTCTTCTCTGCCCTGCGTCTCCTTTGGAACTCTGCAGGTTC
+
BBBBBBBBFFFFGGFGGGFFGFHFGAEB4AGGFGGEDGGGDHHHHGGGEEGGGHGHHHHGGGCGGGGGGGGGHFHGGGGHGGHHHGGEGGB@@GFHFHHFHHGCHGHH1DGGGGHHGGG-AHHGHHHHHHHHGHHGGGGGHGGGEFFGGGGFGGGGGGGGGGFFFFFFFFFFFFFFFFFFFFFFFFFBFFFFFFFBADFFFFDF;ADFFFFFFFFFFFFF/;9BFADABAFFFFFFFFFFFFFFF;;FFFB
@M05620:37:000000000-D9766:1:1101:22614:6631 1:N:0:15
AGTGCCAGCTCTCAATCGCACAGGGGACCCAGGGCCTGGCCCCTCCATCCAGAAAACCTATGACCTCACCCGCTACCTGGAGCACCAACTCCGCAGCTTGGCTGGGACCTATGTGAGTATCCAGCGTAGGAATCTGGGAGTTGGGGAGGAGTGAGGAGTTGGGGAAAGACAGTCCTAACCGTGGAGGGTTCTGGTAAATGATGGGGTGAGGAGGGGCTCTTTGGCTCCCACCAGTCCCCCTGTCTGGTCTA
+
>AAABFFF?FFFGGGGGCGGGGGGDG?2EFEGFFGCGDFHG2EGGGGHFFGHFHEHHGFHBGGHHHHHH1FFGEFGHHHGHHHHGHHHGHHHGFGGGHHHGEHEGEHHFHHHHHHHEFGHHHH2GCEDCDHHHFHHHHHGDCGFGGGCGGDCGHHAGGGHHHGGGGHHHHHHHFHHHHHHGEE@DGGA.;FGGFCFGGGGGGGGGGFFFFFFFFFFFAFFFFEFFEFFFFFFFFFFFFFD-AFFFFFBBFF
@M05620:37:000000000-D9766:1:1101:10699:6633 1:N:0:15
AGTGCCAGCTCTCAATCGCACAGGGGACCCAGGGCCTGGCCCCTCCATCCAGAAAACCTATGACCTCACCCGCTACCTGGAGCACCAACTCCGCAGCTTGGCTGGGACCTATGTGAGTATCCAGCGTAGGAATCTGGGAGTTGGGGAGGAGTGAGGAGTTGGGGAAAGACAGTCCTAACCGTGGAGGGTTCTGGTAAATGATGGGGTGAGGAGGGGCTCTTTGGCTCCCACCAGTCCCCCTGTCTGGTCTA
+
AA1>ADFFAFFFFGGAAFFEG?F0FGAEAAGH0EF//BFF0G/BEGHHHFGG1BF0FEFHEG2FHGFGHHHE//>EEDFG00BGAGH/E>GB>>>/>BF<EHEFGCAHEHEHFHGGHHHHHGHHFGGFGGFFGHGHGHGEGGHHC-CC?CEGFGHGHGHHHHGGGGHHHGHFHHHHHEFH@BA@.:B@CFGGFG0;BFFGGFFGGGB@EFFBBF@@@@FFFFBFFBFE:BFBF-FFBBEB@EFFFFFF9/9
@M05620:37:000000000-D9766:1:1101:19477:6636 1:N:0:15
ACCACACCTTCTACAATGAGCTGCGTGTGGCTCCCGAGGAGCACCCCGTGCTGCTGACCGAGGCCCCCCTGAACCCCAAGGCCAACCGCGAGAAGATGCCCAGGTGAGTGGCCCGCTACCTCTTCTGGTGGCCGCCTCCCTCCTTCCTGGCCTCCCGGCGCTGCGCCCTTTCTCACTGGTTCTCTCTTCTGCCGTTTTCCGTAGGACTCTCTTCTCTGACCTGAGTCTCCTTTGGAACTCTGCAGGTTCTA
+
BCCDCDCCFFFFGGGGGGGGGGHHGGGGHGHHHGGGGGGGGHHHHGGGGGGGHHHHHHHGGGGGGGGGGGGHFHHGGGGHGHHHHGGGGGGGGGHHHHHHHHHGHHHHHHGGHHGGGCGHHHHHHHHHHHGHHGGGGGHGHHGHHGGGGGGGGGGGGG-AGFFFFFFFFFFFFFFFFFFFFFFFFFFFFFFFFFFFFFHFFFFFFBFFFFFFHHHFHFFFFFFFBFFFFFFFHFFFFFFFFFFFFFFFFFF
@M05620:37:000000000-D9766:1:1101:20327:6641 1:N:0:15
ACCACACCTTCTACAATGAGCTGCGTGTGGCTCCCGAGGAGCACCCCGTGCTGCTGACCGAGGCCCCCCTGAACCCCAAGGCCAACCGCGAGAAGATGACAGGTGCGTGGCCCGATACCTCTTCTGGTGGCCGCCTACCTCCTTCCTGGCCTCCCGGCGCTGCGCCCTTTCTCACTGGTTCTCTCTTCTGCCGTTTTCCGTAGGACTCTCTTCTCTGCCCTGCGTCTCCTTTGGAACTCTGCAGGTTCTAG
+
1AAAAAAAFFFFFGGBGFFDFEB1EEFGCEGGHGGF0EE//ACGHGCGAEFA1BAGDGHGE?/>/EEEGGGGHHFGGGGFGHHF<FFGGG<CCCGGBGHHHFFFC<CGCCGHHG@C-ACHFHHHHEDGFGHHG@CG.:C0GEGGGGGFFGGGAEE.9-;@?;B=>F@@FFFFF/FFFFFFBFFFFFFFFFFF@FFFFFFFFF?BBFFFFFFFFFFFF/:AF?9@B?FBFFFFFFBFBFFF/F9/AFF/9BB
@M05620:37:000000000-D9766:1:1101:20892:6646 1:N:0:15
ACCACACCTTCTACAATGAGCTGCGTGTGGCTCCCGAGGAGCACCCCGTGCTGCTGACCGAGGCCCCCCTGAACCCCAAGGCCAACCGCGAGAAGATGACAGGTGAGTGGCCCGCTACCTCTTCTGGTGGCCGCCTCCCTCCTTCCTGGCCTCCCGGCGCTGCGCCCTTTCTCCCTGGTTCTCTCTTCTGCCGTTTTCCGTAGGACTCTCTTCTCTGCCCTGCGTCTCCTTTGGCACTCTGCAGGTTCTAG
+
AAA1AAAAFFFFGBGFGGG1GGHFGBEA00FG1FFEEGGG/FGFHEGE/EEEBGEGHHFGG//EFE@EGE/B@1GGEG?H//GHHFE<@GB//C<BDD1<1?<FG<<?FEFHHGGG-AGHHHHHHHHHHGHHGGGGCHGGHGHHHHGGGGGGGGGG@AAGG@F@?F?@FFFFF/BF;EBFFFFFFFFFFFFB@BFFFFFFFFFFBFFFFFFFFFFFF/BEFF9@F@FFFFFFFF/BFFFBFFBFFAFFFF;
@M05620:37:000000000-D9766:1:1101:19767:6647 1:N:0:15
GAGGCTGCTTTGGAAGAAACTCATAGATTACTGCAACAGTTCCCCCTGGACCTGGAAAAGTTTCTTGCCTGGCATCCTAAAGGTGACTAACCGGAAGGAAAGGATCCTAGACGCATCCAAAGGCGTCAAAGAGATGCTGACCCACTGGCACGTACGTCCGGACTTTCCGATTTAGCACTCTTGTGGCTCCAATTGAACAATTCTCAGCATTTGTCATTGTACCTGACAAGCCAGGGACAAAAGATCGGAAG
+
CCCDCDFCFFFFGGGGGGGGGGHHHFHHHHHHHH4FGHFDGGHHFGEFE2GHHHHHH32BFHHHFHHGHHHHHBB3BFEGHHE3B5BB@FGHEEGG11?BGFH2B3BFH4FGFE/?E3FG3BGEEEEFGDFHH2FGHH3F22F/CGC2/@@/???EFH/@-<>->FFGG..CEH00DG0CGH0;<:.:CE00<0<:CHH/GFFGFFFFGG0;FFGB0;;;0CFGGGGGGGEGGG.9....9:FEF0...;9
@M05620:37:000000000-D9766:1:1101:19785:6652 1:N:0:15
GAGGCTGCTTTGGAAGAAACTCATAGATTACTGCAACAGTTCCCCCTGGACCTGGAAAAGTTTCTTGCCTGGCATCCTACAGGATGCTACCCGTCCGGAAAGGCTCCTAGAAGACTCCAAGGGAGTAAAAGAGCTGATGAAACAATGGCAAGTAAGTCAGGAATTTCCGCTTTAGCACTCTTGTGGATCCAATTGAACAATTCTCAGCATTTGTACTTGTAACTGACAAGCCAGGGACAAAAGATCGGAAG
+
AAAAAAFAFDDDFA5BEGFGGGHHHGHHGFFFHF4EFHFHHDDFGGEECCFGHHGBB32FBFGDFGFBBBGHGGB3BB5BFGB1BBB55FBG1E11>/?>>1B?@FFGE?B3?B3FHGFBFFEGG?FBFH3?GCFCBBGBG3BBG@G=2F=F2FFDDGF@01??GH@1C/?C.=F>FFFFFDGD>><00<00==<00<</D0=<:CCGGHFFF:;;;;;;;;G<;C;CFF:.CAC..C.:BFCCCB..9.9
@M05620:37:000000000-D9766:1:1101:6284:6680 1:N:0:15
GCGGCTGCTTTGGAAGAAACTCATAGATTACTGCAACAGTTCCCCCTGGACCTGGAAAAGTTTCTTGCCTGGCATCCTACAGGATGCTACCCGTACGGAAAGGCTCCTAGAAGACTCCAAGGGAGTAAAAGAGCTGATGAAACACTGGCAAGTAAGTCAGACATTTCCGCTTTAGCACTCTTGTGGATCCAATTGAACAATTCTCAGCATTTGTACTTGTAACTGACAAGCCAGGTACAAAAGATCGGAAG
+
11>AA?D>CDBDGGGGCGBGFGAGGGHGHHHHHHGDFFGDFGHHHGGFABG0GHHHHHCBBGHHHFHHHH1EFBFGHHHHHHHAFGHFFHHH?E/>>EE>EF0?FHGHHBGDFBBFHHBGGFG/E?0B221?GHHH1GHFFDGF0@FG?@<FFGDFG@??1?0?GHHFGCAEFGHGHHHHHHHFHAFB<CGCFG0=0CHHHGHCG0;/GHHGBG0=0C:CGGGCCGG0B...CCE90CCF0./;CC;.;EC
@M05620:37:000000000-D9766:1:1101:7259:6694 1:N:0:15
ACCACACTTTCTACAATGCGCTGCGTGAGGCTCTCGAGGAGCACCCCTTGCTGCTGACCTAGGCCCCCCTGAACCCCAAGGCCAACCGCGCGAAGATGAACCAGGGTGCGTGGCTCGTTCCCTCTTATGGTGGCCGCCTCCCTCATTCTTGGCCTCCTGGCGATGCGCCCTTTCTCACTGGTTCTCTTTTCTGCTGTTTTCGGTTGGCCTCTCTTTTCTGCCTTGGGCCGCCTTTGGACCTTTGCGGGTTC
+
AABBABB45BBDFFDGGGBAEGGGGEG22BBAB3BB3BAEAFAFFEEABBBFFHGHGHG5B3CBGFGGF>1F3FGEEFGHGH?FGEEGEE<>EGG/FGHBHH0/??FF?>FD?C0?>->>GHHFGH1=DGHFFHH-CGFFHGHH.;;G0<;:FFGGG/;FFB-;:EADG-AFGFFF/;FF.BFFFFF;;/BBBB/:;FFFF;-.99-;BFFFFFF99/99BF/;B/9.9-;9ADFB/F/9B/99/;9>>E.
@M05620:37:000000000-D9766:1:1101:16575:6697 1:N:0:15
ACCACACCTTCTACAATGAGCTGCGTGTGGCTCCCGAGGAGCACCCCGTGCTGCTGACCGAGGCCCCCCTGAACCCCAAGGCCAACCGCGAGAAGATGCCCAGGTGAGTGGCCCGCTACCTCTTCTGGTGGCCGCCTCCCTCCTTCCTGGCCTCCCGGCGCTGCGCCCTTTCTCACTGGTTCTCTCTTCTGCCGTTTTCCGTAGGACTCTCTTCTCTGACCTGAGTCTCCTTTGGAACTCTGCAGGTTCTA
+
CCCCCCCCFFFFGGGGGGGGGGHHGGGGHGHHHGGGGGGFDHHHHGGGGGGGHHHHHHHGGGGGGGGGGGGHHHHGGGGHGHHHHGGGGGGGGGHHHHHHHHHGHHHHHHGGHHGGGGGHHHHHHHHGHHGHHGGGGGHGHHGHHGGGGGGGGGGGGG-@DFFFFFFFFFFFFFFFFFFFFFFFFFFFFFFFFFFFFFFFFFFFFFFFFFFFFFFFFFFFFFF/BFFFFFFFFFFFFFFFFFFFFFFFFFF
@M05620:37:000000000-D9766:1:1101:22375:6712 1:N:0:15
CCTGCGTCTTATTAATCTACACTTTGATTCCTGCCCCTGTTCCCCCAGTCCATATAACCGTTTCATACCTGGCACCCTACAGGACTCTACCCGAAAGGAAAGGCTCCTCGACGCCTCCACGGGCGTCAAAGAGCTGCTGCCCCCCTGGCACGTACGTCCGGCCTTTCCGCTTTCGCACTCTTGTGGCTCCCCTTGAACACTTCTCAGCATTTGTCCTTGTACCTGCCAAGCCAGGGACAACCGATCGGCAG
+
1>>AA1>>>A3@3BBBG3BF1B1B1BDF3DFHHHHHG0B11DDGHG/BABG122BDFGFGEE0B2DBDFGHGGF1BBGG0BBBG/0B@B@BFE/>EEGGH0BGFGBFGBEGGGGGHGHH0//>BBCCG/1?GFGHHHHFFHHGGGGEHHHHGHFHGHH.CGGGGHHHHBFGGG0.;EAGGGGGFGGAFGG..;AFFFFF-BFFFFFFFFFFFFFFFFFFF/BFFFAFBFFFFFFFFFFF?E-@@@@@F;@=
@M05620:37:000000000-D9766:1:1101:21153:6722 1:N:0:15
ACCACACCTTCTACAATGAGCTGCGTGTGGCTCCCGAGGAGCACCCCGTGCTGCTGACCGAGGCCCCCCTGAACCCCAAGGCCAACCGCGAGAAGATCACAGGTAGGTGCCCCGCTCCCTCTTCTGGTGCCCGCCTCCCTCCTTCCGGCCCTCCCGGCGCTGCGCCCTTTCTACCGGGTTCTCTCTTCTGCCGTTTTCCGTAGGCCTCTCTTCTCTACCCTACGTCTCCTTTGAAACTCTGAAGGTTCTAG
+
BBBBBA@BFFFFGGGGGFGGGGHFGAEFEFHHC2FEEG?EGHHH1ECGGGGGBGHHG2FFGGEGGGC>EGGHHHHD>EGA/GHHEGGED@BDC/GGB<?222<?1?/<?1FG/<<@@G.<CHFD0=<DG0</<@CGGHACHDGBG:.9-=-CEGEG-;9@AAF=DF-DFFFFBB9---DEF9/9BB/9/;FFA.AFEF/.99;.B/BAFFFBFBBF/9;9/.9:AAFF/BF/9/;//:/99///;9/9///
@M05620:37:000000000-D9766:1:1101:18619:6737 1:N:0:15
ACCACACCTTCTACAATGAGCTGCGTGTGGCTCCCGAGGAGCACCCCGTGCTGCTGACCGAGGCCCCCCTGAACCCCAAGGCCAACCGCGAGAAGATGAACCCAGGTGCGTGGCCCGCTACCTCTTCTGGTGGCCGCCTCCCTCCTTCCTGGCCTCCCGGCGCTGCGCCCTTTCTCACTGGTTCTCTCTTCTGCCGTTTTCCGTAGGACTCTCTTCTCTGACCTGTGTCTCCTTTGGAACTCTGCCGGTTC
+
ABBBB?AAFFFFGFGFBGGCFDGHEEGGG2FHFGG?2EE2EGGHHGGGEAFEFDGFFHFGGG?GGGFGGGGEHFHGGGGHEHHHAGGCGGGGCDGHBFBFGHGFGGGF1<FDFGFHGCC-<CHHBD0GBGHHGEFCCFDFAAFF.CFBFFGBFFFGGG.9A-;-@D=DFACFFFFFFFFEFFFFFFF/FFFFFEFFDFFFFFDFA:DBFFFFFFFFFBFF/;//;//:FFFBFFFFE//BFFFFE/;--;9
@M05620:37:000000000-D9766:1:1101:23726:6750 1:N:0:15
AGTGCCAGCTCTCAATCGCACAGGGGACCCAGGGCCTGGCCCCTCCATCCAGAAAACCTATGACCTCACCCGCTACCTGGAGCACCAACTCCGCAGCTTGGCTGGGACCTATGTGAGTATCCAGCGTAGGAATCTGGGAGTTGGGGAGGAGTGAGGAGTTGGGGAAAGACAGTCCTAACCGTGGAGGGTTATGGTAAATGATGGGGTGAGGAGGGGCTCTTTGGCTCCCACCAGTCCCCCTGTCTGGTCTA
+
AAABBFFFBFFFGGGGGGGGGGGHGGGGAGHHGGGGFFHH2GGHGGHHFHFHDGBGHGFHHHEHHHHHHHHGGGGGHHHGHHHHHHHHGHHHGGGFGHHH?BGEFEHHGHH32FGH3FGHHHHHHCEG/DHHGHHGGHFFAGH1CCGGCAEHHHHHHF/<0/@FGDHACGH/GHHHHHHCGGGGGGGG;F.;F/;CFGGGGGGGGGFFFFFFD.B-9@EFFFFFF/FEFFFFFFFFFFFFFFFFFFFFFFF
@M05620:37:000000000-D9766:1:1101:20117:6762 1:N:0:15
ACCACACCTTCTACAATGAGCTGCGTGTGGCTCCCGAGGAGCACCCCGTGCTGCTGACCGAGGCCCCCCTGAACCCCAAGGCCAACCGCGAGAAGATGCCCTGGTGAGTGGACCGCTACCTCTTCTTGAGGCCGCCTCCCTCCTTACTGGCCTCCCGGAGCAGCGCCCTTTATCACTGGATCTCTCTTCTACCGTTTTCCGTAGGACTCTCTTATATGACCTGCGTCTCCTTTGGAACTCTGCAGGTTCTT
+
AAAAAA1AFFFDAGG1AEGDE1A1ABEEGAGHFGEEGEG?EHHHHGEGEAECAAAFGCAEEG?GCE@GGGGHHFEEFGG/FGHEC/E<C<BB@?CF>11FF10/?01<11?11?>----F<<0=000=00=CF@?-..:C//E/:0;90;.C9.;C:----./:-9@--;F///////;/;/9////;////;--;BF9F-;-9;//9B///9///////;/--9--;-;//9/9/9:B/9///99;////
@M05620:37:000000000-D9766:1:1101:16782:6810 1:N:0:15
ACCACACCTTCTACAATGAGCTGCGTGTGGCTCCCGAGGAGCACCCCGTGCTGCTGACCGAGGCCCCCCTGAACCCCAAGGCCAACCGCGAGAAGATGACCGGTGAGTGGCCCGCTACCTCTTCTGGTGGCCGCCTCCCTCCTTCCTGGCCTCCCGGCGCTGCGCCCTTTCTCCCTGGTTCTCTCTTCTGCCGTTTTCCGTAGGACTCTCTTCTCTGCCCTGCGTCTCCTTTGGCACTCTGCAGGTTCTAG
+
CCCCCBCCFFFFGGGGGGGGGGHHGGGECFHHHGGGGGGGGHHHHGGGDGGGHHGHHHHFGGGGGGGGGGGHHHHGGGGHGHHHHGGGGGDGGGHHHFFH2BDDG/?FHGGHHGGG-AGHHHHHHHHHHGHHGGGGGHGHGGGGGGGGGGGGGGGGG-@DFFFFFFFFFFFFF/BFFFFFFFFFFFFFFFFFFFFFFFFFFFFFBFFFFFFFFFFFFFFFFFEDDFFFFFFFFF/;F/BFFFBFFFFFFBB
@M05620:37:000000000-D9766:1:1101:19882:6847 1:N:0:15
ACCACACCTTCTACAATGAGCTGCGTGTGGCTCCCGAGGAGCACCCCGTGCTGCTGACCGAGGCCCCCCTGAACCCCAAGGCCAACCGCGAGAAGATGCCCAGGTGAGTGGCCCGCTACCTCTTCTGGTGGCCGCCTCCCTCCTTCCTGGCCTCCCGGCGCTGCGCCCTTTCTCACTGGTTCTCTCTTCTGCCGTTTTCCGTAGGACTCTCTTCTCTGACCTGAGTCTCCTTTGGAACTCTGCAGGTTCTA
+
1A>AA?>AFFFFFGF1FGGGFFFCEFGGH0GHHGF?EAE?GHGHHGAEE/EC1BBFHHHGGG?GCG?EGGGHHHCEFGECFGH//FGGGCCGCCGHBFGHHGHGHHHHH1FFGHCCG-<FFHHHHHHFFHGGHCCGGGH.GHGHFGGG09C9BFGGF------9-;A@@FFFFFFFFBBBFF/BFFFBFFFFF=AAFFFFBF---9BFFFFFFFFF/:9FFF-/9BFFFFFFFB////FFEFF/B-9/;F/
@M05620:37:000000000-D9766:1:1101:21267:6857 1:N:0:15
GAGGCTGCTTTGGAAGAAACTCATAGATTACTGCAACAGTTCCCCCTGGACCTGGAAAAGTTTCTTGCCTGGCATACTACAGGTGGCCACCCGTCCGCAAAGGCTCCTAGAAGACTCCAAGGGAGTAAAAGAGCTGATGAAACAATGGCAAGTAAGTCAGGAATTTCCGCTTTAGCACTCTAGTGGATCCAATTGAACAATTCTCAGCATTTGTACTTGTAACTGACAAGCCAGGTACAAAAGATCAGAAG
+
AAAB>AFBFBBDGB5BFGCGGGHHHGHHHHGFHG4GFHBGHF5FGFEFEHFGHHEBB3CGFGHHHHHBBFHHFFG3BF5BBGHF31B13?BE@11?/>//>3B?BFFGF4B??BGDGHFBGEFHG?FGGH3?GH22B2BF33B@F@@<<GH/2@GFF@G?<1?FGHF1A/.>.=F<>GCBF1><FCD<BG0<==0<0<0CG=:<CGFFFCFFF0<C0:0=;C:C0CB09F.9C../9;;9CF/;FC009;/
@M05620:37:000000000-D9766:1:1101:20890:6864 1:N:0:15
ACCACACCTTCTACAATGAGCTGCGTGTGGCTCCCGAGGAGCACCCCGTGCTGCTGACCGAGGCCCCCCTGAACCCCAAGGCCAACCGCGAGAAGATGAACCCAGGTGAGTGGCCCGCTACCTCTTCTGGTGGCCGCCTCCCTCCTTCCTGGCCTCCCGGAGCTGCGCCCTTTCTCACTGGTTCTCTCTTCTGCCGTTTTCCGTAGGACTCTCTTCTCTGACCTGAGTCTCCTTTGGAACTCTGCAGGTTC
+
>>AAAAABFFBDGFGGGGGGGGHFFEGG4EFFGFGG2EEE?GHHHGGGGGDF5EEFBFGGEE0EBEEEFGF2B?EFEE/FAGHHHEEGGC?CCDFEBGHFDGFF<CHGHEHGCECGF-@FGHHHFHHHDGHHDCGCFFG:GEHHGFGFFGGGGGGGGGGG-@AFGGFFFFAFFEFFFFFFF;BFFFFFFFFFFFFF;A;ABFFFF?DFFFFFFFFFFFFFFFFBBBF9BFFFFFFF//9;BFFFFF9.;B/
@M05620:37:000000000-D9766:1:1101:8857:6874 1:N:0:15
AGTGCCAGCTCTCAATCGCACAGGGGACCCAGGGCCTGGCCCCTCCATCCAGAAAAACTATGACCTCACCCGCTACCTGGAGCACCAACTCCGCGGCTTCGCTGGGACCTATGTGAGTATCCAGCGTAGGAATGTGGGAGTTGGGGAGGAGTGAGGAGTTGGGGAAAGACAGTCCTAACCGTGGAGGGTTCTGGTAAATGATGGGGTGAGGAGGGGCTCTTTGGCTCCCACCAGTCAACCTGGCTGGTCTA
+
>3>AAFFFAF@DFGGFFAFFEFBECEEGGGAEGGFGGBBBFGG1EGFHFHCGBGBG1BBFGF5FFG33B?1>FE@EH3GGFGH???GFEFGHGE/>/>/2//?/>C0?EH2<2@>222@>F2FD0<?CAE1111>1<<<F.F11<-.<<A./.:0C:.;GG/C-:.;./9B/C000;0C.-=9@9..-9;;/9B/;99//;F//A..-;..9..;9@99FF///;F/...;D.ABFB/;A/....;D/;/;
@M05620:37:000000000-D9766:1:1101:21529:6876 1:N:0:15
ACCACACCTTCTACAATGAGCTGCGTGTGGCTCCCGAGGAGCACCCCGTGCTGCTGACCGAGGCCCCCCTGAACCCCAAGGCCAACCGCGAGAAGATGCCCAGGTGAGTGGCCCGCTACCTCTTCTGGTGGCCGCCTCCCTCCTTCCTGGCCTCCCGGCGCTGCGCCCTTTCTCACTGGTTCTCTCTTCTGCCGTTTTCCGTAGGACTCTCTTCTCTGACCTGAGTCTCCTTTGGAACTCTGCAGGTTCTA
+
DDEEEEDDFFFFGGGGGGGGGGHHGGGFHGHHHGGGGGGGGHHHHGGGGGGGHHHHHHHGGGGGGGGGGGGHHHHGGGGHGHHHHGGGGGDGGGHHHHHHHHHGHHHHHHGGHHGGGGGHHHHHHHHHHHGHHGGGGGHGHHGHHGGGGFFGGGGGGG-ADFFFFFFFFFFFFFFFFFFFFFFFFFFHHHHHFFFFFFHFFFFFFFFFFFFFHFHFHHFFFFFFFFFFHFFFHFFFFFFFFFFFFFFFFF<
@M05620:37:000000000-D9766:1:1101:25894:6878 1:N:0:15
GAGGCTGCTTTGGAAGAAACTCATAGATTACTGCAACAGTTCCCCCTGGACCTGGAAAAGTTTCTTGCCTGGCTTACTAAAGGTGAAACACCGGAAGGAACGGCTTCTCGACGCCTCCAAAGGCGTCACAGAGCTGCTAAACCCATGAAAAGAACGTACGAAATTTCCGATTGCGCACCATTGAGGCTCCCCTTGAACACTTCTCAGCATTTGTCCTAGTACCTGCCACGCCAGGGACAACAGATCAGAAG
+
A>AABAFBFFFFGGGG4GGGGFGGGHHHHHHHHHGDHHHGGHHHHGGGHFHFFGHHHFGHHHGHHHGHHGHHH2FAFF5DGG33B5B5@BGE0E/E1113B?E///B3B/3>EECG//0B10B/>?CD/@1@0@1@1@1211?<<F011??G/0>CG<.>..><0=DG..<..0.:--=CCCC0<C.CFEA./C/B0:0/9F9F0099000;0=CF00;9;B00/;.;/-;AA=?DE.A9A.99BF//;;/
@M05620:37:000000000-D9766:1:1101:24580:6893 1:N:0:15
ACCACACCTTCTACAATGAGCTGCGTGTGGCTCCCGAGGAGCACCCCGTGCTGCTGACCGAGGCCCCCCTGAACCCCAAGGCCAACCGCGAGAAGATGAACCCAGGTGCGTGGCCCGCTACCTCTTCTGGTGGCCGCCTCCCTCCTTCCTGGCCTCCCGGCGCTGCGCCCTTTCTCACTGGTTCTCTCTTCTGCCGTTTTCCGTAGGACTCTCTTCTCTGACCTGCGTCTCCTTTGGAACTCTGCAGGTTC
+
AAAAAAAAFFFFGGGGDGGBG1GCFAEE0EHGCFGEEGGGGHHHHGGGEGGGGHGHHHHGEGCGGEGGGGGFHFHGGGFHACHHHGGEGCGC?FFHFHFFHHGFHGHHFGGGGGHHGGGCGHHHHHHHHHGHGHHGGGGGHGGGGGGGGGGGGGGGGGGGGG@@@F?@F@@FFFFFFFFFFFFFFFFFFFFFFFF@BFFFFFFFFFFFFFFFFFFFFFFFBFFFFE@F@FFFFFFFFFFFFFFFF/9AFFB
@M05620:37:000000000-D9766:1:1101:21017:6895 1:N:0:15
ACCACACCTTCTACAATGAGCTGCGTGTGGCTCCCGAGGAGCACCCCGTGCTGCTGACCGAGGCCCCCCTGAACCCCAAGGCCAACCGCGAGAAGATGACAGGTTGGCGGCCCGCTTCCTCTTCTGGTGGCCGCCTCCCTCCTTCCTGTCCTCCCGGTGCTGCGCCCTTTCTCACTGGTTCTCTCTTCTGCCGTTTTCCGTAGGACTCTCTTCTCTGTCCTGCGTCTCCTTTGGTACTCTGCAGGTTCTAG
+
BBBABBBBFFFFGGGGFGGGGDHFGEEB4AGHFFGEEGGGDHHHHGGGDEGGGHGHHHGGGGGGGAGGGGGFHFHGGGGHCEHHHGDEDGDC@GGFDHFDDGE110>1/<->--C-.CCHHHHFHHF0/CGH?DGD.;EG/C/FBFB90;CB0BEG--;BB/B-9DBBF/:9//;F/.B9/:9BFFBBBB//9DD/.9BDBF..//;9BFF/99FB9//;BBB-9@D.:BB/99./;/;/B///.AF/9//
@M05620:37:000000000-D9766:1:1101:6127:6895 1:N:0:15
ACCACACCTTCTACAATGCGCTGCGTGTGGCTCCCGAGGAGCACCCCGTGCTGCTGACCGAGGCCCCCCTGAACCCCAAGGCCAACCGCGCGAAGATGCCCAGGTGAGTGGCCCGCTACCTCTTCTGGTGGCCGCCTCCCTCCTTCCTGGCCTCCCGGCGCTGCGCCCTTTCTCACTGGTTCTCTCTTCTGCCGTTTTCCGTAGGACTCTCTTCTCTGACCTGAGTCTCCTTTGGAACTCTGCAGGTTCTA
+
AAA1AAA1BCFFGBGGAG1AEAFGGGEB00BG10BA/EEECHHHHGGEEEGGFHGHHHH>EEEGGCGGGGGGHFHGGGGH/EHHFGC/CG/<<A/<DGGHHHHGHBGHHHGGHHGGGGGHHHHHHHHHHHGGHGGGGGGGGGGGGGGGFGFGGGGGG-;;@@@F@@F@@FFFFFFFFFFFFFFFFFFF9FFFF@FFFFFFFFFFFFFFFFFFFFFBFF/FFFFFFBF;;FFFFFFFFFFFFFFFFFFFFF9
@M05620:37:000000000-D9766:1:1101:6331:6897 1:N:0:15
GAGGCTGCTTTGGAAGAAACTCATAGATTACTGCAACAGTTCCCCCTGGACCTGGAAAAGTTTCTTGCCTGGCATCCTACAGGTTGCTACCCGTAAGTAAAGTCTCCTATAAGACTCCAAGGGAGTAAAAGAGCTGATGAAACAATGGCAAGTAAGTCAGGCATTTCCGCTTTAGCACTCTTGTGGATCCAATTGAACAATTCTCAGCATTTGTACTTTGAACTGACAAGCCAGTTCCAAAATGTCGGAAG
+
AAAAAAFAFFFFFFFBGGGCEG1A3A1FFHGH3GFGG00DFFGHHGGFGHHC0BEGFHFGGHHHHHDGB1B/F0BGHHFH11A11BB1DFGB??/?BB22B2@B2F11F21B2BFFGGBFFGGGC?01F21?BF1BBBBBFGGGHDFHF0<FBDGHG2G1@FC1@FHHFGGCFFDB1D?F<GD?GGH1>01>F11111>C<=DGH00/00=00==D=D<0;CGCC0/:0.;.;:CB0CC;B.00;;9999.
@M05620:37:000000000-D9766:1:1101:18084:6924 1:N:0:15
ACCACACCTTCTACAATGAGCTGCGTGTGGCTCCCGAGGAGCACCCCGTGCTGCTGACCGAGGCCCCCCTGAACCCCAAGGCCAACCGCGAGAAGATGAAACCTGATGCGTGCCCCACTCCCTCTTCTGGCGGCCGCCTCCCTCCTTCCTGTCCTCCCGGCGCTGCGCCCTTTATCGCTGCTTCTCTCTTCTGCTGTTTTCAGTAGGCCTCTCTTCTCTGCCATGCGTCTTCGTTGGTCCTCTGCTGCTTC
+
ABABB?AAFFFFGGGGGGGGGFCGGEGGHGHHHGGGG2AEG2FHHGGGGGGGHFHHFFHGEGE@EFEEEGGHHHHGGGGHGHHHHGGGGGGGGGHHHHHG11<<F0111A////><.>00>.>GHB0=DG0-<CG-BB..=CF/C/CBB000;C9B/.=--;@=-A--.--;//9B.9F..;/9/9BFF/F/B//;F/9:9/:/9////99BFF//9//9///;/;9:@D./.:/.:9/9/B/B////;//
@M05620:37:000000000-D9766:1:1101:17026:6931 1:N:0:15
ACCACACCTTCTACAATGAGCTGCGTGTGGCTCCCGAGGAGCACCCCGTGCTGCTGACCGAGGCCCCCCTGAACCCCAAGGCCAACCGCGAGAAGATGCCCAGGTGAGTGGCCCGCTACCTCTTCTGGTGGCCGCCTCCCTCCTTCCTGGCCTCCCGGCGCTGCGCCCTTTCTCACTGGTTCTCTCTTCTGCCGTTTTCCGTAGGACTCTCTTCTCTGACCTGAGTCTCCTTTGGAACTCTGCAGGTTCTA
+
BBBBBBBBFFFFGGGGGGGGGGHHGEEBAEHHGGGFFGGGEHHHHGGGEGGGGHGHHHHGGGGGGGGGGGGHHHHGGGGHGHHHHGGGGGDFGGHHGHHHHHHGHHHHHHGGHHGGGGGHHHHHHHHGHHGHHGGGGGHGHHGHHGGGGGGGGGGGGG-ADFFFFFFFFFFFFFFFFFFFFFFFFFFFFFFFFFFFFFFFFFFFFFFFFFFFFFFFFFFFFFFFFBFFFFFFFFFFFFFFFFFFFFFFFF;
@M05620:37:000000000-D9766:1:1101:25884:6944 1:N:0:15
AGTGCCAGCTCTCAATCGCACAGGGGACCCAGGGCCTGGCCCCTCCATCCAGAAAACCTATGACCTCACCCGCTACCTGGAGCACCAACTCCGCAGCTTGGCTGGGACCTATGTGAGTATCCAGCGTAGGAATCTGGGAGTTGGGGAGGAGTGAGGAGTTGGGGAAAGACAGTCCTAACCGTGGAGGGTTCTGGTAAATGATGGGGTGAGGAGGGGCTCTTTGGCTCCCACCAGTCCCCCTGTCTGGTCTA
+
ABBBBFFFCFFFGFGGGGGCGGHGFGGGGGHHGGGGGGHHHHGHGGHHHHHHHGHHHGHHHHHHHHHHHHHGGGGGHHHHHGGHHHHHGHHHGGGGGHHHGHHG?/GHGFHHHHHHHHHHHHHHHGGGGGHHHHHHHHGGGHHHGGGGGGDHHHHHHGHHHHGGGGHHHHHHHGHHHHHHGEGGGGGGGGGGGGGGGGGGGGGGGGFFFFFFFFF-DDFFFFFFFFFFFFFFFFFFFFFFFFFFFFFFFFB
@M05620:37:000000000-D9766:1:1101:16563:6949 1:N:0:15
ACCACACCTTCTACAATGAGCTGCGTGTGGCTCCCGAGGAGCACCCCGTGCTGCTGACCGAGGCCCCCCTGAACCCCAAGGCCAACCGCGAGAAGATGCCCAGGTGAGTGGCCCGCTACCTCTTCTGGTGGCCGCCTCCCTCCTTCCTGGCCTCCCGGCGCTGCGCCCTTTCTCACTGGTTCTCTCTTCTGCCGTTTTCCGTAGGACTCTCTTCTCTGACCTGAGTCTCCTTTGGAACTCTGCAGGTTCTA
+
BBBBBBBBFFFFGFGGGGGGGGHHGGGGHGHHHGGEGGGGGHHHHGGGGGGGHHHHHHHGGGGGGGGGGGGHHHHGGGGHGHHHHGGGGGGGGGHHHHHHHHHEHHHH1FFFHHGGGCGBGHHHHHFGHHGHHGGGGGHGHHGHFGGGFGGGGGGGG--;-;9DFFFFFFFFFFFFFFFFFFFFFFFFFFFFFFFFFFFFFFFDDFFFFFFFFFFFFFFFFFBBB/;FFFFFFFFFFFFFFFFFF.FFFFB
@M05620:37:000000000-D9766:1:1101:13392:6964 1:N:0:15
ACCACACCTTCTACAATGCGCTGCGTGTGGCTCCCGAGGAGCACCCCTTGCTGCTGACCGAGGCCCCCCTGAACCCCAAGGCCAACCGCGAGAAGATGCCCAGGTGAGTGGCCCGCTACCTCTTCTGGTGGCCGCCTCCCTCCTTCCTGGCCTCCCGGCGCTGCGCCCTTTCTCACTGGTTTCCTCTTTCGCCGTTTTCCGTAGGACTCTCTTCTCTGCCCTGAGTCCCCTTTGGAACTCTGCAGGTTCTA
+
BBBBBBB>BCFFGGGGGG4EFGGGGGG2AAGFGFCE2AEFDGHHHGG1AFCFBHFHHHG0>@/EGGGGG?EGHHHGGGGHGHFHHGEGGG/>CFH22FGGF<G<?F10?FEGHA<@@@@GHHFHFFGHGHAAC-AGGDGGGHGFFFB0C/.ABAAED;-9;B=A-9D;FFFFFFFFFBFFF./;99FF//:AABFFFFFFFFA.9FB/9BBBBF//9;BFE/F.99///AFAF/FFBF////;9FFFFF//
@M05620:37:000000000-D9766:1:1101:14352:6994 1:N:0:15
ACCACACCTTCTACAATGAGCTGCGTGTGGCTCCCGAGGAGCACCCCGTGCTGCTGACCGAGGCCCCCCTGAACCCCAAGGCCAACCGCGAGAAGATGACAGGTGCGTGGCCCGCTCCCTCTTCTGGTGGCCGCCTCCCTCCTTCCTGGCCTCCCGGCGCTGCGCCCTTTCTCACTGGTTCTCTCTTCTGCCGTTTTCCGTAGGACTCTCTTCTCTGCCCTGCGTCTCCTTTGGCACTCTGCAGGTTCTAG
+
AAA@AAAAFFFFGGGGBG1AG1GCEAAB00FFFFFA0EEECHHHHGGGCEGGFHGHHHGA@F?EGAEGGGGFHFHGGGGHAEHHHGE<CC></CCF>GDG1CFFH1AFEGGHHGGG-CEHHGHHHHHHHGHHGGGGGHGHHGGGGGGGGGGGGGGGG?@@@@B@@F@@FFFFF/BFFFFFBFFFFFF/BFFF@BFFFFFFFFFF;FBFFFFFFFFFFFFFFFE@F@FFFEFFFF/;F9B;FF/FF;FFFFB
@M05620:37:000000000-D9766:1:1101:26061:7004 1:N:0:15
AGTGCCAGCTCTCAATCGCACAGGGGACCCAGGGCCTGGCCCCTCCATCCAGAAAACCTATGACCTCACCCGCTACCTGGAGCACCAACTCCGCAGCTTGGCTGGGACCTATGTGAGTATCCAGCGGAGGAATCTGGGAGTTGGGGAGGAGTGAGGAGTTGGGGAAAGACAGTCCTAACCGTGGAGGGTTCTGGTAAATGATGGGGTGAGGAGGGGCTCTTTGGCTCCCACCAGTCCCCCTGTCTGGTCTA
+
AA3>AFFFBFFFGGGFFGGGGEHFFGAE22AGFDE22BG22FEGGGHHGACGBGFFGEHHHHFHHHHBGFF@0>EEHBFG2BFH1GHCE3F3E///>3BFE3EG?FHFEB1GHHGGHH2GGHFHHC/<<C/?GBGGHHACFHHHGGECG?CCHFHEFGFFHHGGGGGHE/:FGGFGGFBFBEFGGGGG;C.BFGGFB0FFBFFFFFFBFFFFFF;BB-.FFFFB/BFFFFFDEF/9/;EFB?BFFFBFFFB
@M05620:37:000000000-D9766:1:1101:7736:7008 1:N:0:15
ACCACACCTTCTACAATGAGCTGCGTGTGGCTCCCGAGGAGCACCCCGTGCTGCTGACCGAGGCCCCCCTGAACCCCAAGGCGAACCGCGCGAAGATGCCCAGGTGCGTGGCCCGCTACCTCTTCTGGTCGCCGCCTCCCTCCTTCCTGGCCTCCCGGAGCTTCGCCCGTTCTCACTGGTTCTCTCTTCTGCCGTTTTACGTAGGACTCTCTTCTCTGACCTTAGCAACCTGTAGAACTCTGCAGGTTCTA
+
ABAABBABFFFFFGGFDGGGGGFHGAEBA2EGHFFAAEAAEEHHFGGGFGGGHHGHGHHGGGGGGGGEEGFFHHHGF/??FE/>E/B<CG/BDF//<<1?01>.<>1-<.--<C-----/0CH000:000:::9-DG.9.9CEGFBBF0/C.0.99.--9;A/;-.;D-@FBEF//;/;/;FFFFFFFFFF/9@99:./99./..//;//;///9/9/;9/;/99///.;/.//;9/B/B////9.;9///
@M05620:37:000000000-D9766:1:1101:23550:7048 1:N:0:15
ACCACACCTTCTACAATGAGCTGCGTGTGGCTCCCGAGGAGCACCCCGTGCTGCTGACCGAGGCCCCCCTGAACCCCAAGGCCAACCGCGAGAAGATGAACCCAGGTGAGTGGCCCGCTACCTCTTCTGGTGGCCGCCTCCCTCCTTCCTGGCCTCCCGGCGCTGCGCCCTTTCTCACTGGTTCTCTCTTCTGCCGTTTTCCGTAGGACTCTCTTCTCTGACCTGCGTCTCCTTTGGAACTCTGCAGGTTC
+
CCCCCCCCFFFFGGGGGGGGGGHHGGGGHGHHHGGGGGGGGHHHHGGGGGGGHHGHHHHGGGGGGGGGGGGHHHHGGGGHGHHHHGGGGCGGGGHHHHHHHHGFHGGG1FGHGGHHGGGFGHHHHHHHHHHGGHHCGGGGHGHHGGGGGFGFGGGGGGGA--;@CFFFFFFFFFFFFFFFEFFFFFFFFFFFFFFFAFFFFF?F:DFFFFFFFFBFFFFFEFFFF.CDFDFFFFFFEEFFFFFFF/BFAF/
@M05620:37:000000000-D9766:1:1101:11677:7080 1:N:0:15
GCTGCTGCTTTGGAAGCAACTCATAGATTCCTGCCCCAGTTCCCCCTGGCCCTGGAAAAGTTTCTTGCCTGGCATCCTACAGGATGCTACCCGTAAGGAAAGGCTCCTAGAAGACTCCAAGGGAGTAAAAGAGCTGATGAAACAATGGCAAGTAAGTCCGGCCTTTCCGCTTTAGCACTCTTGTGGATCCAATTGAACAATTCTCAGCATTTGTACTTGTAACTGACAAGCCAGGGACAACAGATCGGAAG
+
>>1>A@1BCFFF1BG11BABBF1D3DGAD3FFGG00F0BADFGGHGEG/0BGEFAFG10FGHGHDFFGHGHHHBBGHHF1BFH011BFGBFGG/>?B@@>FG0GGHFG1BFFF>GHHHHGHGGHEECGFHDFHFHH1FH2FBGF/FGHHH<FHH2GHH1??C/?GHFD?A>CGFGFHHHFHHHFHGDCGHH0DGDDDGGHHFCHHHFHHHHHHC:GHHEHH0CGG0;FGGGGGGGB.;EF../9CGFBAE?
@M05620:37:000000000-D9766:1:1101:6939:7095 1:N:0:15
AGTGCCAGCTCTCAATCGCACAGGGGACCCAGGGCCTGGCCCCTCCATCCAGAAAACCTATTACCTCACCCGCTACCTGGAGCACCAACTCCGCAGCTTGGCTTGGACCTATGTGAGTATCCAGCGTAGGAATCTGGGAGTTGGGGAGGAGTGAGGAGTTGGGGAAAGACAGTCCTAACCGTGGAGGGTTCTGGTAAATGATGGGGTGAGGAGGGGCTCTTTGGCTCCCACCAGTCCCCCTGTCTGGTCTA
+
>>ABBFDCAF4DGEGGGAFCAABFBEEGGGHHFEEGGFGGGHGHGGBGHHGFHEHHHGHHH5DGEG@FHHHGGF?EHHHFGGG?BGFGGHHHGEEGGGHHGHG0>EGCGGHHGHEHH3DGFHFHHFBDGCDHGGFHHGFFAGHGFCFGGGGHGHHGF<<C0C??:EEHHHHHFHHHHGFHA;E-EGGA;;FFGF0CFFFFFBFB.CEF?FFFFF;DD;AFFFF/BBFAEFFFFFBFFFFFFEFBF9:B;B9
@M05620:37:000000000-D9766:1:1101:7090:7100 1:N:0:15
AGTCCCACCTCTCCATCGAACAGGGTCCCAAGAGCACGGCCCCTCCAGCCAGAAAACCTATGACCTCACCCGCTACCTGGCGCACCCCCTCCGCAGCTTGGCTGAGACCCATGTGAGCATCCAGCGTAGCAATCTGGGAGTTGGCGGGCCGTGCGGAGCTGGGGAAAGACAGACCTAACCGTGGAGGGTTCTGGTAAATGATGGCGTGAGGAGGGGACCTTAGGCTCCCTCCAAACTCCCTATCTGCTATA
+
>>>1>BF1>BCFGGGF1AB1B0B0FB00B1BB00B10AAEAEEHGGH1FBEF0CFBBEH11B2DG1BFGGC/>/>>GG@B0>EEEGG>>E//<?///B10?0FF0B1CC//??@GHF11GGFFHFCECA/1??GGHHG0>CGHH<--;--;:A.A@AA-;F/9@--9;/;/:/;9//9FF@BF@-AB?9AFFFF9F/;FFFFF/-9;@BFF/AA@@F-;B9/9;FFFFF-;A-//-/9/-;/;;BF/;B/;
@M05620:37:000000000-D9766:1:1101:24715:7100 1:N:0:15
ACTGCCACTTCTCAATCGACCCGGGGATTCATGCCCCGGCTCCCCCAGCCCGTAAAACCGTTTCCTCCCTGGCAACCTAGAGGACCCTACCCGCACGTAAAGGCTCCTAGAAGACTCCAAGGGCGTCAAAGAGCTGCTGATACCCTGGCACGTAAGTCAGGCCTTTCCGCTTTAGCACTCTTGTGGATCCAATTGAACAATTCTCAGCATTTGTACTTGTAACTGACAAGCCAGGCCCAACAGATCGGAAG
+
>1>>AF@11DFFFGGGGFGCEA000AEE0G1FGFHHE/E//FGCEG/A0BE////B2F/>B/0BBGHBF01FF>1?FH11FGBF>/?>F0GHG/E/<B<<<B1<<0?<?1F1GGG1?GFG</A?CA@<CD<<0FFH<0C=00=0<0CGGC0;.;.;;:C:GHE:CC0CAC:9C0FBFFBFFGGCFGCB9BF0090CFF0BBFB/9:FFF9/9B;/;BFBF//999/;B99EFFF---;9:9--;B99B-E-
@M05620:37:000000000-D9766:1:1101:18521:7109 1:N:0:15
ACCACACCTTCTACAATGAGCTGCGTGTGGCTCCCGAGGAGCACCCCGTGCTGCTGACCGAGGCCCCCCTGAACCCCAAGGCCAACCGCGAGAAGATGACAGGTGAGTGGCCCGCTACCTCTTCTGGTGGCCGCCTCCCTCCTTCCTGGCCTCCCGGAGCTGCGCCCTTTCTCACTGGTTCTCTCTTCTGCCGTTTTCCGTAGGACTCTCTTCTCTGCCCTGAGTCTCCTTTGGAACTCTGCAGGTTCTAG
+
AABBBBBBFFFFGGGGGGGGGGHHGGGGHGHHHGGGGGGGGHHHHGGGGGGGFHHHHHHGGGGGGGGGGGGHHHGGGGGHGHHHHGGGGGGGGGHHHHHHFGGGFFHHFFFHHGGGFGHGHHHHHHGHGGHHCGGGGHGHHGHHHHGGGGGGGGGGG-BGGGGGGGFFFFFFFFFFFFFFFFFFFFFFFFFFFDFFFFFFFFDDFFFFFFFFFFFFF/BFFF.BFFFFFFFFFFBBFFFFFFFFFAFFFFB
@M05620:37:000000000-D9766:1:1101:18332:7120 1:N:0:15
AGTGCCAGCTCTCAATCGCACAGGGGACCCAGGGCCTGGCCCCTCCATCCAGAAAACCTATGACCTCACCCGCTACCTGGAGCACCAACTCCGCAGCTTGGCTGGGACCTATGTGAGTATCCAGCGTAGGAATCTGGGAGTTGGGGAGGAGTGAGGAGTTGGGGAAAGACAGTCCTAACCGTGGAGGGTTCTGGTAAATGATGGGGTGAGGAGGGGCTCTTTGGCTCCCACCAGTCCCCCTGTCTGGTCTA
+
AABBBFFFAFFFGGGGGGFCFGH4FFAFE2GG2AEEEGHHGHCHEFHFHFHHH3GCGE3GFDGHH5GHHFHGGEEEHBFHCGHCHHHEEHHFGGEEGHDFAHGFGGHHGHHHHHHHHHHHHHHHHGGGGGHHHHHHHHHFGHHHGGGGGGGHHHHHHGHHHHGGGGHHHHHHHHHHHHHHGGGGGGGGEFGGGGGGGGGGGGGGGGFFFFFFFFFFFFFFFFFFFFFFFFFFFFFFFFFFFFFFFFFFFFB
@M05620:37:000000000-D9766:1:1101:22079:7144 1:N:0:15
ACCACACCTTCTACAATGAGCTGCGTGTGGCTCCCGAGGAGCACCCCGTGCTGCTGACCGAGGCCCCCCTGAACCCCAAGGCCAACCGCGAGAAGATGCCCAGGTGAGTGGCCCGCTACCTCTTCTGGTGGCCGCCTCCCTCCTTCCTGGCCTCCCGGCGCTGCGCCCTTTCTCACTGGTTCTCTCTTCTGCCGTTTTCCGTAGGACTCTCTTCTCTGACCTGAGTCTCCTTTGGAACTCTGCAGGTTCTA
+
BBBBBBBBFFFFGGGGGGEGGFHFGGGA4EHHHGGECFGGCHHHHGGGFGGGGHGHHHHGGGGGGFGGGGGGHHHGGGGHGGHHHGGGGGDDGGHGFGHHHHHGHHHCGHGGHHGGGGGHHHHHHHHHHHGHHGGGGGHGHGGHHGGGGGGGGGGGGG-?AFFFFFFFFFFFFFFFFFFFFFFFFFFFFFFFFFFFFFFFFFFD?FFFFFFFFFFFFFEFFFFBFFFFFFFFFFFFFFFFFFFFFFFFFFF
@M05620:37:000000000-D9766:1:1101:14659:7149 1:N:0:15
ACCACACCTTCTACAATGAGCTGCGTGTGGCTCCCGAGGAGCACCCCGTGCTGCTGACCGAGGCCCCCCTGAACCCCAAGGCCAACCGCGAGAAGATGCCCAGGTGAGTGGCCCGCTACCTCTTCTGGTGGCCGCCTACCTCCTTCCTGGCCTCCCGGAGCTGCGCCCTTTCTCACTGGTTCTCTCTTCTGCCGTTTTCCGTAGGACTCTCTTCTCTGACCTGAGTCTCCTTTGGAACTCTGCAGGTTCTA
+
>A1>AA>AFFC1BGG1ABFGFAF1EBEEH0FHGFCAEEE?EHHHHGCE//BFHAAGHFFGGGGGEG?EGGGHHHC/EEC/FGHGF<EEC/>B@<GH11?GHHHGHCHGH1FGHC<CGCGBDDHHHHHHHBCHCGGGG.CHHGCHHCF00CAFGGGEGA@@-9//:AF@@FFFE9/FFFFFF/BFFFFFFFFFB@FFFFFFFFFFFBFFFB9FFF//;//FFFF/-;FBFBFFFFFFFFFF/9FFFF-:BF9
@M05620:37:000000000-D9766:1:1101:8857:7154 1:N:0:15
AGTGCCAGCTCTCAATCGCACAGGGGACCCAGGGCCTGGCCCCTCCATCCAGAAAACCTATGACCTCACCCGCTACCTGGAGCACCAACTCCGCAGCTTGGCTGGGACCTATGTGAGTATCCAGCGTAGGAATCTGGGAGTTGGGGAGGAGTGAGGAGTTGGGGAAAGACAGTCCTAACCGTGGAGGGTTCTGGTAAATGATGGGGTGAGGAGGGGCTCTTTGGCTCCCACCAGTCCCCCTGTCTGGTCTA
+
AAABAFF4AFFFGGGGGGGAECGHGGGCAEHHE2FE2FGHFHGHGGHBGHHHBHFHHGH3GHFHHHHHHHHGGEGGHHHHFGHHHHHGGHFHGGGGGHGHGGHEGDGHGHHGFHHHG?HFHHHHHGDGGGHHHHHGHHAFGHHFGGGGGADHHHHHHG/<DGGGGGHHFHHFCFHHHHGHGGGGGGGG9CFGGGBFGGGGGGGGG?DBFFFFFFFFFFFFFFFFFFF?EFFFFFFFFFFDFFFFFFFBFFB
@M05620:37:000000000-D9766:1:1101:5806:7168 1:N:0:15
GAGGCTGCTTTGGAAGAAACTCATAGATTACTGCAACAGTTCCCCCTGGACCTGGAAAAGTTTCTTGCCTGGCTTACTGCAGGTGAAAACACTGCCAATAAGCCTCCTACAAGAATCCGAGAGAGCAAAAAAAAAAAAGAGAAAAAGGCCAGTAAGTCACTCCATTCAGCCTGAGCACTCTTGTGGACCCAATTCAACAATACCCCGCAATTGTACTTGTAACTGACAAGCCAGGGACAAAAGATCGGAAG
+
A?AA>>CAFBDDFB5BBGBGGFHGHGHHHHFFFHBFHHGGHFABFFAAEFBGHGFB332FBGHDGHGBBF3B1AFABDA5BEAB35B5@3?B33@F33@3BD3BBGFG@3B3B?33BF1?>/>/?/B332/</</////<00?<00>....<>1=DG0=00=//==DGBB/<CG;/::0C:CHC0.;/=.;;:B0;FFGFG0C0/9;-A-.;9;9C/9/:BFFF/BBBF.9ABF...:;9B./AFB.9.A;
@M05620:37:000000000-D9766:1:1101:20632:7187 1:N:0:15
AGTGCCAGCTCTCAATCGCACAGGGGACCCAGGGCCTGGCCCCTCCATCCAGAAAACCTATGACCTCACCCGCTACCTGGAGCACCAACTCCGCAGCTTGGCTGGGACCTATGTGAGTATCCAGCGTAGGAATCTGGGAGTTGGGGAGGAGTGAGGAGTTGGGGAAAGACAGTCCTAACCGTGGAGGGTTCTGGTAAATGATGGGGTGAGGAGGGGCTCTTTGGCTCCCACCAGTCCCCCTGTCTGGTCTA
+
BCABBFFFCFFFGGGGGGGGGGHGGGGGGGHHFGGGGGHHHHGHGGHHHHHHHHHHHGHHHHHHHHHHHHHGF>EGHGFHBGHHHHGHGHHHAFEGGHHHGHHGGGHHGHHHHHHHHHHHHHHHHGGGGGHHHHHHHHHGEGFHGGGGGGEGHGHHHGHHHHGGGGHHHHHHHHHHHHHHGGGGAFGGAFGGGGFGGGGGGGGGGGFFFFFFFFFFFFFFFFFFFFFFFFFFFFFFFFFFFFFFFFFFFFB
@M05620:37:000000000-D9766:1:1101:24383:7195 1:N:0:15
ACCACACCTTCTACAATGAGCTGCGTGTGGCTCCCGAGGAGCACCCCGTGCTGCTGACCGAGGCCCCCCTGAACCCCAAGGCCAACCGCGAGAAGATGAACCCAGGTGAGTGGCCCGCTACCTCTTCTGGTGGCCGCCTCCCTCCTTCCTGGCCTCCCGGAGCTGCGCCCTTTCTCACTGGTTCTCTCTTCTGCCGTTTTCCGTAGGACTCTCTTCTCTGACCTGCGTCTCCTTTGGAACTCTGCAGGTTC
+
BCCCCCCBFFFFGGGGGGGGGGHHGGGGHGHHHGGGGGGGGHHHHGGGEGGGHHHHHHHGGGGGGGGGGGGHHHHGGGGHFFHHEGGE/>>>CFH2>2??FGDGGFHGFFHHGGHFFFCGGHHHHGHHHHHHFHHGGGGEHGHHGFGGGFFGGGGGGGDC9CFGGGFDFF-BFFFFFFFBFFFFFFFFFFFFFFFF.ABEFFFFFDFFFFFFFFFFEFFFFFFBB.@DFFFFFFFBFFBFFFFFFB0.ABB
@M05620:37:000000000-D9766:1:1101:25672:7200 1:N:0:15
GAGGCTGCTTTGGAAGAAACTCCTAGATTACTGCACCAGTTCCCCCTGGACCTGGAAAAGTTTCTTGCCTGGCATCCTACAGGAGGCTACCCGTCCGAAAAGACTCCTAGAAGACTCCAAGGGAGTAAAATAGCTGATGAAACAATGGCAAGTAAGTCATGCCTTTCCGCTTTAGCACTCTTGTGGATCTAATTGAACAATTCTCAGCATTCGTACTTGCAACTGACAAGCCAGTAACAAAAGATCGGAAG
+
AABBBBFBFFFFGGGGGFGGBF4FBDFGHHHHHHH4G2FBFDGHHGEFA2FGHGGHF3AFFHHGGHHDHHHGHBFAF353BGC111B1BB2FA1>?/11>/B1B3BGDF4B?EBGBFC3B3FEE?/3FG332?B3?2GHHBFF?/2@<F22F22@2@F21?<1<11<1///..>=111101><<C.<0=00<0<000<DB00=0DG:C00C0C/;G.000<CG;C0B0;:.9/.000;;;AFF.0;..99.
@M05620:37:000000000-D9766:1:1101:8015:7236 1:N:0:15
GAGGCTGCTTTGGAAGAAACTCATAGATTACTGCAACAGTTCCCCCTGGACCTGGAAAAGTTTCTTGCCTGGCATACTAAAGGACACTCTCCGGAAGGAACGGTTCCTCGACGCATCGGAGTAAGACACCGAGCTGAATAACCCCAAGCAAGTCAGTCAGGCCTTTCCGATTTCTCACTCTTGTGGATCCCAATAAACCCTTCCAAGCATATGTCCTTGTCACTGCCCAGCCAGAGACGACCGATAGGCAG
+
A11>AAFAFFFFGGGGEGGGGGHHHHHHFFGHHHDGFHGBDGHHHGCGAFHHHHHHH10FGHHHGHHHHHHHH0B1FG2BFG1000B1>11BBEEE/B0F0E////B2B//>EEE/<///>?01111B0?<<//?11122<??////???GGH11G<GDGHFFHBG0D.<.A.=0=DGFHGG0=CCF0::;C/:0;C0/;9/:/0;0A/B0;CF0000;;00C009;.;A.9C.-99;-9;-@@=@F/;;-
@M05620:37:000000000-D9766:1:1101:24153:7252 1:N:0:15
ACCACACCTTCTACAATGAGCTGCGTGTGGCTCCCGAGGAGCACCCCGTGCTGCTGACCGAGGCCCCCCTGAACCCCAAGGCCAACCGCGAGAAGATGAACCCAGGTGAGTGGCCCGCTACCTCTTCTGGTGGCCGCCTCCCTCCTTCCTGGCCTCCCGGAGCTGCGCCCTTTCTCACTGGTTCTCTCTTCTGCCGTTTTCCGTAGGACTCTCTTCTCTGACCTGAGTCTCCTTTGGAACTCTGCAGGTTC
+
AABBBBBBFFFFGGGEGGFGGGHHGGGGHGHHHGGGGGGCGHHHHGGGGGGGHHFHHHHGGGGGGGGGGGGEHHHGGGGHGHHHHGGGGGGGGGHHHHHGHHGGFGHGBHHHGGHHGGFGGHHHHHHHHFHHGHHGGGGGGGHHGGGGGGGGGGGGGGGG-AFGGGFFFFFFFFFFFFFFFFFFFFFFFFFFFFFFADFFFFFFFFDFFFFFFFFFFFFFFFFFF/F;FFFFFFFFFBFFFFFFFFFFFFB
@M05620:37:000000000-D9766:1:1101:10442:7292 1:N:0:15
ACCACACCTTCTACAATGAGCTGCGTGTGGCTCCCGAGGAGCACCCCGTGCTGCTGACCGAGGCCCCCCTGAACCCCAAGGCCAACCGCGAGAAGATGCCCAGGTGAGTGGCCCGCTACCTCTTCTGGTGGCCGCCTCCCTCCTTCCTGGCCTCCCGGTGCTGCGCCCTTTCTCACTGGTTCTCTCTTCTGCCGTTTTCCGTAGGACTCTCTTCTCTGACCTGAGTCCCCTTTGGAACTCTGCAGGTTCTA
+
BBBBBBBBFFFFGGGGGGDGGDHHGGGAAEHHHGGGDGG2EHHCHGGG?EGGHHFHHHGEGFCGGGGGGGGHHHHGGGGHGHHHEFGGGG<C??FFHHHHHFFG<FF0F<FFHH-@@-<F<D0GFB0GGGGGH?@FD.GGH/EFHBFGFF.FFFGGAD--9099-AEF-BB/BF///BB9B////9/B/;9/BBADFFBFFF?DFBFEFF//BF/9//;FFFF/9B9/9E..BBFFFF/9BB/BFFAFFF/
@M05620:37:000000000-D9766:1:1101:15489:7304 1:N:0:15
GAGGCTGCTTTGGAAGAAACTCATAGATTACTGCAACAGTTCCCCCTGGACCTGGAAACGTTTCTTGCCTGGCATCCTACAGGATGCTACCCGTAAGGAAAGGCTCCTAGAAGACTCCAAGGGAGTAAAAGAGCTGATGAAACAATGGCAAGTAAGTCAGGCATTTCCGCTTTAGCACTCTTGTGGATCCAATTGAACAATTCTCAGCATTTGTACTTGTAACTGACAAGCCAGGGACAAAAGATCGGAAG
+
AA?ABBFAFFFFGGGGGGGGGGGHHHHHHCEFHH4BGAGDBFHHHGEF2BFGHH2GF33BBFGGDGGFGHHHHF3GHEGHHHH1BBBFGFHHGG/1B333F1FCFHGGGGBB3BF3GG?FFAECE<3?DGHAFHDCFGGD3DHBCFF2FGFFFD@2@FFG2</@GFGHG/CG/FGH1<GHHFD1<<1FFF1<<D00=GGC0<=DGB</0<0<G0CCFHGHHB:CH0GF;..:BACA.CFA/;/E0C;.;E9
@M05620:37:000000000-D9766:1:1101:20975:7315 1:N:0:15
ACCACACCTTCTACAATGAGCTGCGTGTGGCTCCCGAGGAGCACCCCGTGCTGCTGACCGAGGCCCCCCTGAACCCCAAGGCCAACCGCGAGAAGATGAAGGGTGCTTCCCGCGCTGCCTCTCCTCTTGGCCGCTTCCCTGCCTCCTGGGCTCTCGTCCCTCCGCGCTTTGTCACTCGTTCTCTTTTGTGCTGGTTTCCGTCTGGCTCCCCTTGCTGCCCTGTTTGCACTTTTGCTCGTCGCTGGCTCTAC
+
>AABBBBBFFFFGGGGGGGGGFHCGEEGHGHHHGGGEGFCGHEHHGGGEGGFHHHHHHHGEEEEGDGFGGGEBFHFGGEHGEGHHGGGGGGGBDH<FF222?/?F/1111?//-<--..<0//<0/00<0/0-=-.;G/00..09;///.:/;/0.....0/;..---9./;F//;/...;./;////9.//:///./;.;...:/;;.9.;.9B9/9..9.:/9:///;B///9//.;.-;.9-.;////
@M05620:37:000000000-D9766:1:1101:9508:7315 1:N:0:15
GAGGCTGCTTTGGAAGAAACTCATAGATTACTGCAACAGTTCCCCCTGGACCTGGAAAAGTTTCTTGCCTGGCTTACTGAAGCTGAAACAACTGAACGAAAGGATTCTACCCGCATCGAAAGGCGCCTATGAGATGCTAAGGCAGTAAAACATCCGATGAAACAATCCCATTTATGCCACTTATGGCCGCCCTAGCACCCTTTTGAGCCTATTTGAACAACCCTGACCATCCGGAGTTGCAAGTTACAAGC
+
BABBBBFACFFFGGGGFGGFGGHHHHHHHHHGHGHHHGHFGHHHHGEGHGFBGGHGGHGGGHHHHHGHHDGGH2FHH55DFD3@F3F3BGBFEG3B3BB1B1FHH3BBG4@BE/>///BF/?FFE/E/?32BBG3?2F3B222@<@22FF2/2@0?/</11<F0/>101>11>=111<11<10=0/./<<--;/;/;C..CG0<0..0;B/00;99090/..:C/C//CB;.9-.-.///;F///;9/:/.
@M05620:37:000000000-D9766:1:1101:19340:7315 1:N:0:15
ACCACACCTTCTACAATGAGCTGCGGGTGGCTCCCGAGGAGCACCCCGTGCTGCTGACCGAGGCCCCCCTGAACCCCAAGGCCAACCGCGAGAAGATGCCCAGGTGAGTGGCCCGCTACCTCTTCTGGTGGCCGCCTCCCTCCTTCCTGGCCTCCCGGCGCTGCGCCCTTTCTCACTGGTTCTCTCTTCTGCCGTTTTCCGTAGGACTCTCTTCTCTGCCCTGAGTCTCCTTTGGAACTCTGCAGGTTCTA
+
AAA1AA>ACFFFGDGBBG1EA1B1E00AA0GG1CFC/EG?EGCFHGCE//EFF1F@GHFC/EEEE/>EG>>0>1/EEE/?//F/CF//B@<//?0C1<11<1<FHHHE<1A.FCCCCCCB0GDDGF0C0CACCCCG..9AFBCEFFBB0B..C.EAA?-9-=@?=-A>-/9/BF/9/999//;:B/BBFBB/9@B?FE/BBF-AF//;BFBBBB/F9B/9-BF--BFFFF//9BB/9F/BFFB/9FFBFF;
@M05620:37:000000000-D9766:1:1101:9518:7333 1:N:0:15
GCGGCTGCTTTGGCAGAAACTCATATCTTACTGCAACAGTTCCCCCTGGACCTGGAACCGTGTCTTGCCTGGCATCCTAGCGGAGACTCACCGCAAGGAACGGCTCCTAGCCGCATCCCCTGTCGTCCAGGCGCTGCTTCCCCAATTGCCCGTCCGTCCGGACTTTCCGCTTTCTCACTCTTGTTGCTCCCCTTGAACCCTTCTCAGCATTTGTCATTGTCCCTGACCAGCCAGGGACACAAGATAGGCAG
+
>1>1>1>ACFD11GFEEF1G11AFA3B3DDGFDE1GCCGEDGHGHGCFEFGEC0B0B1/AB/BF2D1BFGF/BBD>GFG1@/////B1F@GBE///>FGG0?E/>/?B1>1<?//<<0/?0/11<?//?1?/ACC@C<111<G0.>1111<.<.A@C<.;-.;-CGHH..;EG00;0;CFGG09099;F9;CB.900;9AFFFF/BFF/BBB/;9//;B:///9B-F9/9AE-A---?-A--A-F///;/-
@M05620:37:000000000-D9766:1:1101:15480:7356 1:N:0:15
ACCACACCTTCTACAATGAGCTGCGTGTGGCTCCCGAGGAGCACCCCGTGCTGCTGACCGAGGCCCCCCTGAACCCCAAGGCCAACCGCGAGAAGATGAACCCAGGTGCGTGGCCCGCTACCTCTTCTGGTGGCCGCCTCCCTCCTTCCTGGCCTCCCGGCGCTGCGCCCTTTCTCACTGGTTCTCTCTTCTGCCGTTTTCCGTAGGACTCTCTTCTCTGACCTGCGTCTCCTTTGGAACTCTGCAGGTTC
+
CCCCCCCCFFFFGGGGGGGGGGHHGEGFHGHHHGGGGGGGGHHHHGGGGGGGHHHHHHHGGGGGGGGGGGGHHHHGGGGHGHHHHGGGGGFGGGHHHH2GGFDFCFHG1A=?<AHHCGC-<GHHGHFFDHF/DFHCCFDFEEBBAB9BFFBBAFFFGGFG??B>FF;DF-DBFFFFBBBB/:BFFFF0BFFF9BB=DDFEFFDFAD9:FFFFFFFFFFFB0:BFF.BFFD/0FFFBB09BFFFFF0:9AF0
@M05620:37:000000000-D9766:1:1101:19490:7366 1:N:0:15
AGTGCCAGCTCTCAATCGCACAGGGGACCCAGGGCCTGGCCCCTCCATCCAGAAAACCTATGACCTCACCCGCTACCTGGAGCACCAACTCCGCAGCTTGGCTGGGACCTATGTGAGTATCCAGCGTAGGAATCTGGGAGTTGGGGAGGAGTGAGGAGTTGGGGAAAGACAGTCCTAACCGTGGAGGGTTCTGGTAAATGATGGGGTGAGGAGGGGCTCTTTGGCTCCCACCAGTCCCCCTGTCTGGTATA
+
AABBBFFBAFFFGGGGGFFCEAGFFEFA2ECFFFGG2FHH2GEGGGHHHHFG3GHHHGHBHFBGHHHFHHGGGGGGHHHHHHHHGHHHGHDHGGE@EFHH?3F/EE0?EHHHHHHHH?F?G2GHBC/EGG1FGHHFHHHG<GDC/>FGGAA<CGFHHG/CFCD?A.G.GHHBH00CGGGH@AC9..;B9.;CFG909FFBFFBF?DA9AFF/DAB9B;.BFBF/F9/.;:ADFFEF//;9@.9/FFF9/;9
@M05620:37:000000000-D9766:1:1101:13660:7372 1:N:0:15
ACCACACCTTCTACAATGAGCTGCGTGTGGCTCCCGAGGAGCACCCCGTGCTGCTGACCGAGGCCCCCCTGAACCCCAAGGCCAACCGCGAGAAGATGCCCAGGTGAGTGGCCCGCTACCTCTTCTGGTGGCCGCCTCCCTCCTTCCTGGCCTCCCGGAGCTGCGCCCTTTCTCACTGGTTCTCTCTTCTGCCGTTTTCCGTAGGACTCTCTTCTCTGACCTGAGTCTCCTTTGGAACTCTGCAGGTTCTA
+
ABBBCBBAFFFFGGGFGGGGGGHHGEEGHGGHHGGG2EGEEGGHHGGGEGGGHHHHHHHGGGGGGGGGGGGHBGHGGGGHGHHHAFGGGCGGF?G2GFHHHFHGHHHHHHAFHHGGG?FHHHHHHHF0GHDHHCGGGGHGHHGHFGGGGFGGGGGGG?-DFGFGADFFFFFFFFFFFFFFFFFFFFFFFFFFFFFFFFFFFFFFD/FFFFFFFFFFFBFFFFBBFFFFFFFFFFFFBFFFFFFFFFFFFFB
@M05620:37:000000000-D9766:1:1101:9839:7386 1:N:0:15
ACCACACCTTCTACAATGAGCTGCGTGTGGCTCCCGAGGAGCACCCCGTGCTGCTGACCGAGGCCCCCCGGACCCCCAAGGCAACCGGCGAGAAGTGGCCCGGTGTGTGGCCCGCTCCCTCTTCTGGGGGCCGCCTCCCTCCTTTCTGGCCTCCCCGGGCTGCGCCCTTTCTCCCTGGGTCTCTCTTTTGCCGTTTTCCGTAGGGCTCTCTTCTCTGCCCTGCGTCTCCCTTGGGACACTGCAGGGTCTAG
+
3AAABBBBFFFFGGGCGGGFGGHHGEGAAEGHHGGGGCEFEEHHHGGGEFGGHHHHHHHG?EFGGGGF>//>/EGG/E/?/F0F/B///<//>?0111.><---<.<<<...<-:--.C/CG00;00/9------.:9E.9;.999////:/99E.---9-..-99B-9:/9B/:.9..9.;9BBB9////9-.9BF/999;A9.;9AFFFFBBB/;//9/9.-;-9.F/.B./....9;///;.-;/:/9
@M05620:37:000000000-D9766:1:1101:21470:7403 1:N:0:15
ACCACACCTTCTACAATGAGCTGCGTGTGGCTCCCGAGGAGCACCCCGTGCTGCTGACCGAGGCCCCCCTGAACCCCAAGGCCAACCGCGAGAAGATGACAGGTGAGTGGCCCGCTACCTCTTCTGGTGGCCGCCTCCCTCCTTCCTGGCCTCCCGGCGCTGCGCCCTTTCTCACTGGTTCTCTCTTCTGCCGTTTTCCGTAGGACTCTCTTCTCTGCCCTGCGTCTCCTTTGGAACTCTGCAGGTTCTAG
+
ABBBBBBBFFFFGGGGGGGFGGHFGEGFHEHHHGGGGGGGGHHHHGGEEFGGHHHHGHHGGGGGGGGGGGGHHHHGGGGHGHHHHGGGGGGGGGHHHHHHHHGGH1FGHGGHHGGGGGHHHHHHHHHHHGHHGDGGGHGHHGHHHHGGGGGGGGGGG-ADGFFFFFFFFFFFFFFFFFBFFFFFFFFFFFFFFFFFFFFFFFDDFFFFFFFFFFFFF/BFFF.@DFFFFFFFFFFFFFFFFFFFFFFFFFF
@M05620:37:000000000-D9766:1:1101:11394:7423 1:N:0:15
ACCACACCTTCTACAATGAGCTGCGTGTGGCTCCCGAGGAGCACCCCGTGCTGCTGACCGAGGCCCCCCTGAACCCCAAGGCCAACCGCGAGAAGATGCCCAGGCGAGTGGCCCGCTACCTCTTCTGGTGGCCGCCTCCCTCCTTCCTGGCCTCCCGGAGCTGCGCCCTTTCTCACCGGTTCTCTCTTTTGGCGTTTTTCGTAGGACTCTCTTCTCAGACCTCAGTTTCCTTTGGAACTATGCAGGATTTA
+
AA>AAAABFFFDAGGBEFGAD5B4EBEFFEHHFGAAAAE2EHHHHGCGAAEAGDBGHFFEGGGGCE/EGGGGHF??EGGEEEHCC?EEG@DC@<FG1<1?G1?F///<<.<F0.---<<C<00=000<0/::C@-@..;EB/E/00:00;.;9..A.9---.//-9;@-9F////9..--9./////9///-;9.;BF.;-9.:9/B9/9//;//////;9//9;9///;/BF/B/9////////..;///
@M05620:37:000000000-D9766:1:1101:25704:7425 1:N:0:15
ACCACACCTTCTACAATGAGCTGCGTGTGGCTCCCGAGGAGCACCCCGTGCTGCTGACCGAGGCCCCCCTGAACCCCAAGGCCAACCGCGAGAAGATGAACCCAGGTGCGTGGCCCGCTACCTCTTCTGGTGGCCGCCTCCCTCCTTCCTGGCCTCCCGGCGCTGCGCCCTTTCTCACTGGTTCTCTCTTCTGCCGTTTTCCGTAGGACTCTCTTCTCTGACCTGCGTCTCCTTTGGAACTCTGCAGGTTC
+
ABABBBABFFFFGGGFGGGGGGHHGFGGHGHHHGGEGGGGGHHHHGGGFEFGHFGHHHHGGGGGGG@FGGGHGHGGGGGHGHHHEGGGGGGGGFGHFHHHHEGGFGHG1CCECGHHGGGGGHHHHHHHGHHHGHHGGGGGHGGGGGGGGGGFFGGGGGGG?@FFFFFFFFFFFFFFFFFFFFFFFFFFFFFFFFFFFFFFFFFFFFDFFEFFFFFFFFFFBF9FF.BFFFFFFFFFFFFFFFFFFBFFFFB
@M05620:37:000000000-D9766:1:1101:4474:7428 1:N:0:15
ACCACACATTCTACAATGCGCTGCGTGAGGCTCTCGAGGAGCACCCCTTGCTGCTGACCCAGGCCCCCCTGAACCCCAAGGCCAACCGCGCGAAGATGACCGGTGTGTGGCCCGATCACTCTTCTGGTGGCCGCCTCCCTCCTTTCTTGCCTCCCGGTGGTGTGCCCTTTCTCCCTGGTTTTCTCTTTTGCCGTTTTCCGTTGGGATCTCTTCTTTGTCCTGTGTTTCCCTTGGGACCCTGTCGGTTGTCT
+
AAAAAAA11BBBFF1GGGAEEGGGGFG0ABF0F0BB1E/AAGABFEEAABBGHHGGGHG0BAEFFGGGGECG1FGEEGCHGGGGHGGGEE<ECGG?FGHHH?@/>??<?E/FG@--<.>0DGH0==GDHG.<ACCC.:EFFGGG;9;0C0CFFAGB--:.;9;99CFFGF/BBFFF/;;B-;BFFFF9;9BB@ABFFBFA//;9--/;:;BF/9//;/;;/;;:;/;B9/;B-B-;A;;/B:BA?@B-;//
@M05620:37:000000000-D9766:1:1101:22066:7441 1:N:0:15
GAGGCTGCTTTGGAAGAAACTCATAGATTACTGCAACAGTTCCCCCTGGACCTGGAAAAGTTTCTTGCCTGGCATCCTACAGGATGCTACCCTTCCGCAAAGTCTCCTAGAAGACTCCAAGGGAGTAAAAGAGCTGATGAAACAATGGCAAGTAAGTCAGGCATTTCTGCTTTAGCACTCTTGTGGATCCAATTGAACAATTCTCAGCATTTGTACTTTTAACTGACAAGCCAGGTACAAAAGATCCGAAG
+
A?AA3ACAFFD@GBABAGBFGGHGHGGGHDFFGB4ACGBFGADBFEAAA2BFHHFBB32BBDGDFGGABFBFBBBBBBDBFFG1BBB55DBB3BBF11/>>34B4BBF@4B33BBBBEB?B????<BBFG3?B2BCBBB?F3BBFBB?BF2?@>>2@@2>22?2@F@2??1?1<????<0DDB<<.11<>11><<11<G<<=D0DGF/DGHHDD====0:0:C<0;/00;:./.:/0:99:9/;;;0.9;9
@M05620:37:000000000-D9766:1:1101:18712:7444 1:N:0:15
ACCACACCTTCTACAATGAGCTGCGTGTGGCTCCCGAGGAGCACCCCGTGCTGCTGACCGAGGCCCCCCTGAACCCCAAGGCCAACCGCGAGAAGATGAACCCAGGTGCGTGGCCCGCTACCTCTTCTGGTGGCCGCCTCCCTCCTTCCTGGCCTCCCGGCGCTGCGCCCTTTCTCACTGGTTCTCTCTTCTGCCGTTTTCCGTAGGACTCTCTTCTCTGACCTGCGTCTCCTTTGGAACTCTGCAGGTTC
+
BBCCCCCCFFFFGGGGGGGGGGHHGGGGHGHHHGGGGGGGGHHHHGGGFGGGHHHHHHHGGGGGGGGGGGGHHHHGGGGHGHHHHGGGGGGGGGHHHGGHHGGEHGFF1>F/@FHHGFC<@GHHHHHHHHGFDGHFCGDGEEFFGFFGGGBFFFFGGG.;?DFA;FFFFFF/FFFFBFFFF9FFFFFFFFFFFFFFDDFFEFFFF.9BFFFFFFFFFFFB0;/0BABFFB/:BFFFFFBFFFFFF0:F.F0
@M05620:37:000000000-D9766:1:1101:16046:7462 1:N:0:15
AGTGCCAGCTCTCAATCGCACGGGGGACCCAGGGCCTGGCCCCTCCATCCAGAAAACCTATGACCTCACCCGCGACCTGGAGCACCAACTCCGCAGCTTGGCTGGGACCTATGTGAGTATCCAGCGTAGGAATCTGGGAGTTGGGGAGGAGTGAGGAGTTGGGGAAAGACAGTCCTAACCGTGGAGGGTTCTGGTAAATGATGGGGTGAGGAGGGGCTCTTTGGCTCCCACCAGTCCCCCTGTCTGGTCTA
+
>AAAAFFCAFFFGGGGGGGCA2AAEEEEEG1GGGGGDGHF1AE1EEGGFF3F@G3F?EHBF@4EGFCFFHAEE//><EGHHFHHHE0GAFHHGGCCC<GHD0GFGEHHFHHHGHHFFHHHHDDHHGGGGGHHHHHHHGFFGHHHGGGCGDC:FFFFFDCFFGG@ADFFFFGFFFFGBFFFBFFBDFFBAFFFFFBFFFFFFFFFFFFBFFFFFFB?BBFFFFFFFFFFFFFFFFFFFFFFBFFFFFFFFF/
@M05620:37:000000000-D9766:1:1101:19999:7480 1:N:0:15
ACCACACCTTCTACAATGAGCTGCGTGTGGCTCCCGAGGAGCACCCCGTGCTGCTGACCGAGGCCCCCCTGAACCCCAAGGCCAACCGCGAGAAGATGACAGGTGAGTGGCCCGCTACCTCTTCTGGTGGCCGCCTCCCTCCTTCCTGGCCTCCCGGCGCTGCGCCCTTTCTCACTGGTTCTCTCTTCTGCCGTTTTCCGTAGGACTCTCTTCTCTGCCCTGCGTCTCCTTTGGAACTCTGCAGGTTCTAG
+
CCCBCCCCFFFFGGGGGGGGGGHHGFGECFHHHGGEFGEFFHHHHGGGEGGGHHGHHHHGGGGGGGGGGGGHHHHGGGGHGHHHHGGGGGGGCGHHHHGHHHGFH??<GGGGHGGGGGHHHHHHHHHHHGHHGGGGEHGHHGHHHHGGGGGGGGGGG-BFGFFFFFFFFFFFF/BFFFBFFFFFFFFFFFFFFDFFFFFFFFFDFFFFFFFFFFFFFBFFFFECDCFFFFEFFF/BFFFBFFFFFFFFFFF
@M05620:37:000000000-D9766:1:1101:10426:7485 1:N:0:15
ACCACACCTTCTACAATGAGCTGCGTGTGGCTCCCGAGGAGCACCCCGTGCTGCTGACCGAGGCCCCCCTGAACCCCAAGGCCAACCGCGAGAAGATGACAGGTGAGTGGCCCGCTACCTCTTCTGGTGGCCGCCTCCCTCCTTCCTGGCCTCCCGGAGCTGCGCCCTTTCTCACTGGTTCTCTCTTCTGCCGTTTTCCGTAGGACTCTCTTCTCTGACCTGAGTCTCCTTTGGAACTCTGCAGGTTCTAG
+
>AAAAABAFFFFGFGBFGFGGGHGGEGGEGGHHFGG2EEAEGHHHGGEBEEFHHHHHHHGEE?FGGGGGGGHHHHGGGGHGHHHHGGGGGCCBDF<GH>GFF???GEGFGFHHGGGCGGGHHHHGHHHHGGHGDGGGHCHHGHHGHGGFFGGGGGGAGDDGGF9DGFFFFFFFFFBB9;BB9BBFFFFFFFFFFFFFFFFFFDAFFFFFFFFFFFFF/9BFF9FFFFFFFBBFFFFFFFFFFFFFFFFFFF
@M05620:37:000000000-D9766:1:1101:10830:7488 1:N:0:15
ACCACACCTTCTACAATGAGCTGCGTGTGGCTCCCGAGGAGCACCCCGTGCTGCTGACCGAGGCCCCCCTGAACCCCAAGGCCAACCGCGAGAAGATGACAGGTGAGTGGCCCGCTACCTCTTCTGGTGGCCGCCTCCCTCCTTCCTGGCCTCCCGGAGCTGCGCCCTTTCTCACTGGTTCTCTCTTCTGCCGTTTTCCGTAGGACTCTCTTCTCTGACCTGAGTCTCCTTTGGAACTCTGCAGGTTCTAG
+
>>>AAAAAFFFFGGGFGGGBGGHHGGGGCGHHHFGGDGGGGHHHHGGGEGGFFGHHHHHG@EGGGFGGGGGHFHHGGGEHFHHHHFGCGGGG??GFHHHHEHFDFGFGBFGFHGGG?DHHHGHFDDGDGDHHFGGDGHGHBECHHHFFFFFGFGEAC-;:CFF-BGF;B/F/BFFFFF/9BFFFFE/FFFFFF.ABFFFFFFFDFFFFBFFFFBFFB/F//./BBFBFBFFFFF/FFFF/;FFF;.BFBFF
@M05620:37:000000000-D9766:1:1101:10406:7497 1:N:0:15
ACCACACCTTCTACAATGAGCTGCGTGTGGCTCCCGAGGAGCACCCCGTGCTGCTGACCGAGGCCCCCCTGAACCCCAAGGCCAACCGCGAGAAGATGACCGGTGAGTGGCCCGCTCCCTCTTCTGGTGGCCGCCTCCCTCCTTCCTGGCCTCCCGGCGCTCCGCCCTTTCTCCCTGGTTCTCTCTTCTGCCGTTTTCCGTAGGACTCTCTTCTCTGCCCTGCGTCTCCTTTGGCACTCTGCCGGTTCTAG
+
BCCCCCCCFFFFGGGGGGGGGGHHGEGEFFHHHGGGGGGGGHGHHGGGGGGGGHGHGGHGGGGGGGGGGGGHFHHGGGGHGHHHHGGFDF<BBFHHHHHHCC/>>/??FF.GH?DGF<CCGHHHH0<GFDFHFGGGGHGFGDBB0;;0/:CFFFGA--;-@.9ADDFFFFBFF0BBBEFF:BFFFFB0;9BBD:DFF:F.0;9.9;:;FFFBBFFFF;9A9..;::AF90BF0:00;/;BF00;;@D;;00
@M05620:37:000000000-D9766:1:1101:18930:7503 1:N:0:15
ACCACACCTTCTACAATGAGCTGCGTGTGGCTCCCGAGGAGCACCCCGTGCTGCTGACCGAGGCCCCCCTGAACCCCAAGGCCAACCGCGAGAAGATGAACCCAGGTGAGTGGCCCGCTACCTCTTCTGGTGGCCGCCTCCCTCCTTCCTGGCCTCCCGGCGCTGCGCCCTTTCTCACTGGTTCTCTCTTCTGCCGTTTTCCGTAGGACTCTCTTCTCTGACCTGCGTCTCCTTTGGAACTCTGCAGGTTC
+
CCCCCCCCFFFFGGGGGGGGGFHHGGGGGGHGHGGGGGGGGHHHHGGGEGGGHHHHGHHGGGGGGGGGGGGHGHHGGGGHGHHHHGGGGGGGGGHHHHHE>??FHF1?1G?F?EG<<C@@F<GHHFHHHH0/CGHCGGA.CEHFGBFFFBB/FGGFFGGA-;D=-D>99--;0FFFBBF9BFF900BFFFFFF09-A.9A0FFBA?.F0:/BFFB:9F0B99FFB.@.@D/0BBFFF:B00;FFF:0AFB0
@M05620:37:000000000-D9766:1:1101:25741:7503 1:N:0:15
AGTGCCAGCTCTCAATCGCACAGGGGACCCAGGGCCTGGCCCCTCCATCCAGAAAACCTATGACCTCACCCGCTACCTGGAGCACCAACTCCGCAGCTTGGCTGGGACCTATGTGAGTATCCAGCGTAGGAATCTGGGAGTTGGGGAGGAGTGAGGAGTTGGGGAAAGACAGTCCTAACCGTGGAGGGTTCTGGTAAATGATGGGGTGAGGAGGGGCTCTTTGGCTCCCACCAGTCCCCCTGTCTGGTCTA
+
BBBBBFFFBFFFGGGGGGGGGGHHGGGGGGFHGFGGGGHHHHGHGGHHHHGHHHHHHGHHHHHHHHHHHHHGGEGGHGHHHHHHHHHHGHHHGGGGGHHHGHHGGGHFDHHHHHHHHFHHHHHHHGGDGGHFHHHHHHHGGHHHGGGGGGGHHHHHHGGHHHGCEFHHHHHGHHHHHGHHGDEGFGGGCFGGGGFFGGGGGGGGGFFFFFFFFFFAFFFFF/BFFFFFFFFFFFFFFFFFFFFFFBBFBF;
@M05620:37:000000000-D9766:1:1101:14113:7515 1:N:0:15
ACCACACCTTCTACAATGAGCTGCGTGTGGCTCCCGAGGAGCACCCCGTGCTGCTGACCGAGGCCCCCCTGAACCCCAAGGCCAACCGCGAGAAGATGCCCAGGTGAGTGGCCCGCTACCTCTTCTGGTGGCCGCCTCCCTCCTTCCTGGCCTCCCGGAGCTGCGCCCTTTCTCACTGGTTCTCTCTTCTGCCGTTTTCCGTAGGACTCTCTTCTCTGACCTGAGTCTCCTTTGGAACTCTGCAGGTTCTA
+
CCCCDDDCFFFFGGGGGGGGGGHHGGGBCFHHHGGGFGGGGHHHHGGGGGGGGHHHHHHGGGGGGGGGGGGHGHHGGGGHGHHHHGGGGGBFGGHHHHHHHHHGHHHHHHGGHHGGGGGHHHHHHHHHHHGHHGGGGGHGHHGHHGGGGGGGGGGGGG-ADGGGGGFFFFFFFFHHHHFFFFFFFFFFFFFFFFFFFFFFFFFFFFFFFFFFFFHFFFFFFHFFFFHFFFFFFFFFFFFFFFFHFFFFFFF
@M05620:37:000000000-D9766:1:1101:16113:7516 1:N:0:15
ACCACACCTTCTACAATGAGCTGCGTGTGGCTCCCGAGGAGCACCCCGTGCTGCTGACCGAGGCCCCCCTGAACCCCAAGGCCAACCGCGAGAAGATGCCCAGGTGAGTGGCCCGCTACCTCTTCTGGTGGCCGCCTCCCTCCTTCCTGGCCTCCCGGCGCTGCGCCCTTTCTCACTGGTTCTCTCTTCTGCCGTTTTCCGTAGGACTCTCTTCTCTGACCTGAGTCTCCTTTGGAACTCTGCAGGTTCTA
+
CCCCCCBCFFFFGGGGGGGGGGHHGGGEHGHHHGGGGGGCGHHHHGGGFGGGHHGHHHHGGGGGGGGGGGGHHHHGGGGHGHHHHGGGGGFGGGHHHHHHHFHGGFHHGHGGHHGGGGGHHHHHGHFGGFGHHGGGGCHGHHGHHGGGGGGGGGGGFG-ADFFFAFFFAFFFFFFFFFFFFFFFFFFFFFFFFFFFFFFFDFADFFFFFFFBFFFFFFFFFFEB9FFFFFBFFFFFFFFFFFFFFFFFFF:
@M05620:37:000000000-D9766:1:1101:19442:7516 1:N:0:15
ACCACACCTTCTACAATGAGCTGCGTGTGGCTCCCGAGGAGCACCCCGTGCTGCTGACCGAGGCCCCCCTGAACCCCAAGGCCAACCGCGAGAAGATGCCCAGGTGAGTGGCCCGCTACCTCTTCTGGTGGCCGCCTCCCTCCTTCCTGGCCTCCCGGCGCTGCGCCCTTTCTCACTGGTTCTCTCTTCTGCCGTTTTCCGTAGGACTCTCTTCTCTGACCTGAGTCTCCTTTGGAACTCTGCAGGTTCTA
+
CCCCCCCCFFFFGGGGGGGGGGHHGGGEDEHHHGGGGGGGGHHHHGGGGGGGHHGHHHHGGGGGGGGGGGGHGHHGGGGHGHHHHGGGGGGGFGHHFHHHHHHGHHHHHHGGHHGGGGGHHHHHHHHHHHGHHGGGGGHGHHGHHGGGGGGGGGGGGG-AFFFFFFFFFFFFFFFFFFFFFFFFFFFFFFFFFFFFFFFFFFFFFFFFFFFFFFFFFFEFFFF/FFFFFFFFFFFFFFFFFFFFFFFFFFF
@M05620:37:000000000-D9766:1:1101:21482:7527 1:N:0:15
AGTGCCAGCTCTCAATGCACAGGGGACCCCGGGCCTGGCCCCTCCATCCCGAAAACCTCTGACCTCACCCGCTACCTGGAGCACCCACTCCGCAGCTTGGCTGGGACCTCTGTGCGTATCCAGCGTCGGAATCTGGGCGTTGGGGCGGCGTGCGGCGTTGGGGCAAGACAGTCCTAACCGTGGAGGGTTCTGGTAAATGATGGGGTGAGGAGGGGCTCTTTGGCTCCCACCAGTCCCCCTGTCTGGTCTAT
+
BBABBFFFBFFFGGGGG4BGGGGAF2AEGGAEFGGFGHAGHGHGGHBDGGEAEEFHGHHFGGHH5BFHHHGGCGGHHHH2BFHHHDGGHBBEFCGGFHHGHHGGGHHGH2FGHG2CGFGHHBGFCC/CG@FFHHHHH.@DDGHGG?@G-BAF.@D-D-9BFFFD@EF.BFFFFFFFFFFFDEF?FFF;.FFFF/FFFFFFFFFFFDDFFFBFFFFFFEBFFF/BFFFFFFFFFFFFFFF;EBFFFFFFFFB
@M05620:37:000000000-D9766:1:1101:21618:7527 1:N:0:15
ACCACACCTTCTACAATGAGCTGCGTGTGGCTCCCGAGGAGCACCCCGTGCTGCTGACCGAGGCCCCCCTGAACCCCAAGGCCAACCGCGAGAAGATGCCCAGGTGAGTGGCCCGCTACCTCTTCTGGTGGCCGCCTCCCTCCTTCCTGGCCTCCCGGCGCTGCGCCCTTTCTCACTGGTTCTCTCTTCTGCCGTTTTCCGTAGGACTCTCTTCTCTGACCTGAGTCTCCTTTGGAACTCTGCAGGTTCTA
+
>AA1A1>AFFCF3GG13B1AB11AEAEAAAFGEFFE0AE/AFAFHG?EAEGFGFHFHGHE/FEGC>>FGGGBHCAEGGCF//GC/F/<C?<</C<GF11FHHHGHHHGFGGGHGGGGGGHHHHEFHHGHHGHHGGGGCCEHHGBHGFGGFFGBFGGGG-;A@@F@?B@<BBFFFFFFFFBFFFFFFFEFFFFB@FBFFFFBFFFFFFFFFFFFFFFFFFFFFFBBFFBFFFBFFFFFFFFFFFFFFFFFFF
@M05620:37:000000000-D9766:1:1101:8167:7529 1:N:0:15
ACCACACCTTCTACAATGAGCTGCGTGTGGCTCCCGAGGAGCACCCCGTGCTGCTGACCGAGGCCCCCCTGAACCCCAAGGCCAACCGCGAGAAGATGACAGGTGAGTGGCCCGCTCCCTCTTCTGGTGGCCGCCTCCCTCCTTCCTGGCCTCCCGGAGCTGCGCCCTTTCTCCCTGGTTCTCTCTTCTGCCGTTTTCCGTAGGACTCTCTTCTCTGCCCTGAGTCTCCTTTGGCACTCTGCAGGTTCTAG
+
ABBABBBAFFFFGGGGFGAAGAGHGEG24AGHEAFE2EFGFHHHHGGGFEGGHHGHGHGEEGGGGEGGGGGHHHHGGGGHGFHHHGFEGG<BCGFFGHHH1FGFGFCGHGGHHGGG->FHHHHHHHHHHGHHGGGGGHGHHGHH:;CFFGGGGGGGG9ABFFFBBFBBFFFFF/BFFFFFFFFFFFF9BFFFBFFFFFFFFFF?/9;FFFFFFFFFF9FFFF.;BFFFFFFFFF/BFBBFFFBBFFFFFFF
@M05620:37:000000000-D9766:1:1101:6731:7535 1:N:0:15
ACCACACCTTCTACAATGAGCTGCGTGTGGCTCCCGAGGAGCACCCCGTGCTGCTGACCGAGGCCCCCCTGAACCCCAAGGCCAACCGCGAGAAGATGCCCAGGTGAGTGGCCCGCTACCTCTTCTGGTGGCCGCCTCCCTCCTTCCTGGCCTCCCGGCGCTGCGCCCTTTCTCACTGGTTCTCTCTTCTGCCGTTTTCCGTAGGACTCTCTTCTCTGACCTGAGTCTCCTTTGGAACTCTGCAGGTTCTA
+
BBBBBBBBFFFFGGGGGGGFGGHHGEGEEEGHHGGGGGGCGHHHHGGGEGGGHHHHHHHGGGGGGGGGGGGHHHHGGGGHGHHHHGGGGGGGGGHHHHHHHH<FGHH0FGGGHH?DGGGGHHHHHDGHHHGHHGGGGGHGHHGHHGGGGGGGGGGGGG--;-@DFFFFFFFFFFFFFFFFFFFFFFFFFFFFFFFFFFFFFFFADFFFFFFFFF/;FFFFFFF/.;B;FFFFFFFEFFFFFFFFFFFFFFB
@M05620:37:000000000-D9766:1:1101:6859:7546 1:N:0:15
ACCACACCTTCACAATGAGCTGCGTGTGGCTCCCGAGGAGCACCCCGTGCTGCTGACCGAGGCCCCCCTGAACCCCAAGGCCAACCGCGAGAAGATGCCCAGGTGAGTGGCCCGCTACCTCTTCTGGTGGCCGCCTCCCTCCTTCCTGGCCTCCCGGAGCTGCGCCCTTTCTCACTGGTTCTCTCTTCTGCCGTTTTCCGTAGGACTCTCTTCTCTGCCCTGAGTCTCCTTTGGAACTCTGCAGGTTCTAG
+
AAAAAAAAFFFFGDGGGAAB1BBABEEHEFFGFFEAEE/AFGHHGGEG/EFGH11DFHFEEGGGGEGGEFGHHHGGEFHFGHHHGGEBC/B//<<FF1FG1FE?F?GHHEFHHGGG-AFHHHHHHHHGGGHHGGGGGHGHHGHH:;FGGGGGGGGGG-;AFGCAGF@@FFFFF/FFFFFFFFFFFFFBFFFF@AFFFFFFFFFF/9;BFFFFFFFFF/FEFF-FFFFFFFFFFF/;F9BFFFFFFABBFFF
@M05620:37:000000000-D9766:1:1101:15488:7548 1:N:0:15
AGTGCCAGCTCTCAATCGCACAGGGGACCCAGGGCCTGGCCCCTCCATCCAGAAAACCTATGACCTCACCCGCTACCTGGAGCACCAACTCCGCAGCTTGGCTGGGACCTATGTGAGTATCCAGCGTAGGAATCTGGGAGTTGGGGAGGAGTGAGGAGTTGGGGAAAGACAGTCCTAACCGTGGAGGGTTCTGGTAAATGATGGGGTGAGGAGGGGCTCTTTGGCTCCCACCAGTCCCCCTGTCTGGTCTA
+
CCBBBFFFCFFFGGGGGGGGGGHHGGGGGGHHGGGGGGHHGHGHGGHHHHHHHHGFHGHHHHGHHHHHHHHGGEGGHHHH2FHEGHHHGHHHGGGGGHHHGHHGGGHHGHHHHHHHHHHHHHHHHGGGGGHHHHHHHHHGGHHHGGGGGGGHHHHHHGHHHHGGGDHHHHHHHHHHHHHHGGEGFEGGCFGGGGFFFGGGGGGGGGADFFFEFFFFFFFFFFFFFFFFFFFFFFFFFFFFFFFFFFFFFF9
@M05620:37:000000000-D9766:1:1101:6523:7551 1:N:0:15
ACCACACCTTCTACAATGAGCTGCGTGTGGCTCCCGAGGAGCACCCCGTGCTGCTGACCGAGGCCCCCCTGAACCCCAAGGCCAACCGCGAGAAGATGCCCAGGTGAGTGGCCCGCTACCTCTTCTGGTGGCCGCCTCCCTCCTTCCTGGCCTCCCGGCGCTGCGCCCTTTCTCACTGGTTCTCTCTTCTGCCGTTTTCCGTAGGACTCTCTTCTCTGACCTGAGTCTCCTTTGGAACTCTGCAGGTTCTA
+
BAABBBBACFFFGGGGGGEFGFHGGEEAAEHAFEGE?EGCGHHHHGGG1EEEFHHFHHGE0FCGEEEEGGFGHHEGGGEHGCHHHGEEGCB@@DHCFBFFGHHF1GHGBGC/0<C@-<@GFHF0GH00=G...<:-..;.GG?/:9BBBF9FFFA?9@-9--;A9-.-9//9BF9B9/99/999B////;9//@AABABFDF.9ABB/BBBF/BF/B9///FB/:9FFF//9:BBFFFFFFF/FFFAFFF:
@M05620:37:000000000-D9766:1:1101:12927:7552 1:N:0:15
AGTGCCAGCTCTCAATCGCACAGGGGACCCAGGGCCTGGCCCCTCCATCCAGAAAACCTATGACCTCACCCGCTACCTGGAGCACCAACGCCGCAGCTTGGCTGGGACCTATGTGAGTATCCAGCGTAGGAATCTGGGAGTTGGGGAGGAGTGAGGAGTTGGGGAAAGACAGTCCTAACCGTGGAGGGTTCTGGTAAATGATGGGGTGAGGAGGGGCTCTTTGGCTCCCACCAGTCCCCCTGTCTGGTCTA
+
AAAAAFFFAFFFGGGGGGGGG?G0BF0EEGEHGGFG/BFEGHGHGGHHH0AGABE0BEHHAFDGH1G@GHHGGCEGHHDGGGHGHHHHG/EEGGEC/FGHCFHGFFHHGHHHGHHHHGHHHHHHHGCFGGHHHHHHHHHGGHHHGGGGGGGHHHHHGGGHHHGGGGHHGGGGGGGGGGGGGGGGGGGG9AFGGGBFFFFFFFFFFFF@FFFFFF<@@@FFFFFFFFFFFFFFFFFFFFFF@FFFFFFFFFF
@M05620:37:000000000-D9766:1:1101:15981:7556 1:N:0:15
ACCACACCTTCTACAATGAGCTGCGTGTGGCTCCCGAGGAGCACCCCGTGCTGCTGACCGAGGCCCCCCTGAACCCCAAGGCCAACCGCGAGAAGATGACCGGTGCGTGGCCCGCTCCCTCTTCTGGTGGCCGCCTCCCTCCTTCCTGGCCTCCCGGCGCTGCGCCCTTTCTCCCTGGTTCTCTCTTCTGCCGTTTTCCGTAGGACTCTCTTCTCTGCCCTGCGTCTCCTTTGGCACTCTGCAGGTTCTAG
+
CCCDDDDDFFFFGGGGGGGGGGHHGGGEGGHHHGGGGGGGGHHHHGGGGGGGHHHHHHHEGGGGGGGGGGGHHHHGGGGHGHHHHGGGGG@DGGHHH2?G2/C>C<@FECGFHCGG-EGFHHFHHH0CGDFHGGGGGGGFGGFFFFFFGFGGGGGG?<CDFBFFFFFCFFFFF0BFFE<FFFFFFFB:BFBBB9BFFFFFB.AA0<<FFFFFFFFFFFBEFFFFFFFFFFFFFB0BFFFFFF00AAFBB00
@M05620:37:000000000-D9766:1:1101:18841:7559 1:N:0:15
ACCACACCTTCTACAATGAGCTGCGTGTGGCTCCCGAGGAGCACCCCGTGCTGCTGACCGAGGCCCCCCTGAACCCCAAGGCCAACCGCGAGAAGATGAACCCCGGTGCCTCTCCCGGTGGCTCCTCTCCTCCTCCCCTCCCTCCCGCCTCTCCTCCCGGCCCCGCTCGTTCTCTCTCTTGCTCTCTTTTGTGCCGTTCTCCTTTCTACTCTCTTCTCTGTCTTGAATCCTGTAGGGTACTCTTCGGGATC
+
CDDDDCCCFFFFGGGGGGGGGGHHGGGGHGHHHGGGGGGGGHHHHGGGGGGGHHHGHHHGGGGGGGGGGGGGHHHGGGGHGHHHHGGGGGGGGGHHHHG22FD/A/>-<0>110>0>-<-.<.0.0/0//;///:/;./.;CGHG..--..0/=0;FG.------;----;.;FFF0000;000;0B0000;/00:.;/;F000000000;F0000:0000000;00000000000./:00000;9:.-.;
@M05620:37:000000000-D9766:1:1101:23340:7562 1:N:0:15
AGTGCCAGCTCTCAATCGCACAGGGGACCCAGCGCCTGGCCCCTCCATCCAGAAAACCTATGACCTCACCCGCTACCTGGAGCACCAACTCCGCAGCTTGGCTGGGACCTATGTGAGTATCCAGCGTAGGAATCTGGGCGTTGGGGAGGAGTGAGGAGTTGGGGAAAGACAGTCCTAACCGTGGAGGGTTCTGGTAAATGATGGGGTGAGGAGGGGCTCTTTGGCTCCCACCAGTCCCCCTGTCTGGTCTA
+
AA1>AFD1AFFFGDGDBFA1AAF0F00E?E0G00AA/ACF0GG/EFFED01AA01BFGFBFGBGHGGCG00EE>/>G1DG0BFGFHA/E01>>?E?/BB0/G1FFE0B/F1BD22>BGHBGD210BG/C?111F?1?G/><A-<-<<--.<<.0<<0::CBC@CE..:://900CFBB/.-A.?.;9-E?A9BB;00BF/FFF/EFA=A--9---@@@-////999FEAFA99-9/:BEA@ABF/9FF///
@M05620:37:000000000-D9766:1:1101:23311:7583 1:N:0:15
GAGGCTGCTTTGGAAGAAACTCATAGATTACTGCAACAGTTCCCCCTGGACCTGGAAAAGTTTCTTGCCTGGCATCCTACAGGATGCTACCCGTCCGAAAAGGCTCCTAGAAGACTCCAAGGGAGTAAAAGAGATGATGAAACAATGGCAAGAAAGTCAGGCATTTCCGCTTTAGCACTCTTGTGGATCCAATTGAACAATTCTCAGCATTTGTACTATTAACTTAAAAGCAAGGTACAAAATATCAGAAG
+
A3AB>AFBFDFDF45BFGGBBFFGHCHGHHADFB4BFH2DFDBFEAEAAHBFHHEFA32BFGHDFFG5BA3BB2B3335BBFF1BF255D2B1B??>1>//B1?3BFCB4BBB?BB?FB?BCEF?/BFBG3??2B?B3BDF?B2/2@2@22/22@2@@D100????@1?//..<>11>1<=>11><00<<00=00==<</00<;;G;/:;000;<;000:0:C;0<0:0C./;/.900;99C00990090/
@M05620:37:000000000-D9766:1:1101:19116:7587 1:N:0:15
GAGGCTGCTTTGGAAGAAACTCATAGATTACTGCAACAGTTCCCCCTGGACCTGGAAAAGTTTCTTGCCTGGCATCCTACAGGATGCTACCCGTAAGGAAAGGCTCCTAGAAGACTCCAAGGGAGTAAAAGAGCTGATGAAACAATGGCAAGTAAGTCAGGCATTTCCGCTTTAGCACTCTTGTGGATCCAATTGAACAATTCTCAGCATTTGTACTTGTAACTGACAAGCCAGGGACAAAAGATCGGAAG
+
AAAAA>FAFFDDAGGGCGGGFGGHHHHHH1GHHH1AFFGAFGHHHGAFFFHGHHHHHHHGHHHHDHDHHHHHHCGHHHFGHHFFE@B@FDEGGAE/>1B0>00/@>FCF1@GF10BGCHFHA?GE?FDGH1/00<FHFFD1B1B<FFCBG1?>FGF2FGG0<<G122?<//?/FFGHDGFDGF<F.1FGFH1<=<GGHHHHG00000<GD00C::0;:G:0CGBC::C:CE.C.9..9CAB./.FG9.99.
@M05620:37:000000000-D9766:1:1101:8130:7596 1:N:0:15
AGTGCCAGCTCTCAATCGCACAGGGGACCCAGGGCCTGGCCCCTCCATCCAGAAAACCTATGACCTCACCCGCTACCTGGAGCACCAACTCCGCAGCTTGGCTGGGACCTATGTGAGTATCCAGCGTAGGAATCTGGGAGTTGGGGAGGAGTGAGGAGTTGGGGAAAGACAGTCCTAACCGTGGAGGGTTCTGGTAAATGATGGGGTGAGGAGGGGCTCTTTGGCTCCCACCAGTCCCCCTGTCTGGTCTA
+
ABBCCFFFCFFFGGGGGGGGGGHHGGGGGGHHGGGGGGHHHHGHGGHHHHHHHHHHHGHHHHHHHHHHHHHGGEEGHHHHHHHGHHHHGHHHGGGGGHHHGGHGGGHHGHHHHHHHHHHHHHHHHGGGGGHHHHHHHHHGGHHHGGGGGGGHHHHGHGHHHHGGGGHHHHHHHHHHHHHHGEFGGGGGEFGGGGFGGGGGGGGGGGFFFFFFFFFFFFFFFFFFFFFFFFFFFFFFFFFFFFFBFFFFFFB
@M05620:37:000000000-D9766:1:1101:21777:7602 1:N:0:15
ACCACACGTCTTAACTCAAGTCACGTCGCCTCATCTCGTATGCCCTCTTCTGCGTGACCAAAAATTGACCCGCTTACTGAAGCTGAAACACCTGCTAATGGCTCTTACATATTTGAGGCTCAAGCAAATGAATCTAAAAATTGAAGAGAAGAAATGAATTTAAGAAAGACAGTCCTAACCGAGGAGGGTTCTGGTAAATGATGGGTTGAGGACATGATCTTTACCTCCCACCCATCCCCCTATTTCAACTC
+
>>11AA1AB>B13BGFGAA1BBDAA00A0B0A11A2DABA00FE01/B1BEDEA////1B//A/0111A10>>E/BG1BFGHBEBB1FB0>E0001B@FG10>10>1>>>2B2F2BF0//01<1100BB1112>2211B10B111@>001@10@11111111111?010FF?11<1=10<>->-<.<-.<.;000000;00;0:./.-///0./000;09;;09090..9.9../;;.:9--//;//9B//
@M05620:37:000000000-D9766:1:1101:25645:7607 1:N:0:15
ACCACACCTTCTACAATGAGCTGCGTGTGGCTCCCGAGGAGCACCCCGTGCTGCTGACCGAGGCCCCCCTGAACCCCAAGGCCAACCGCGAGAAGATGAACCCAGGTGCGTGGCCCGCTACCTCTTCTGGTGGCCGCCTCCCTCCTTCCTGGCCTCCCGGCGCTGCGCCCTTTCTCACTGGTTCTCTCTTCTGCCGTTTTCCGTAGGACTCTCTTCTCTGACCTGCGTCTCCTTTGGAACTCTGCAGGTTC
+
AAA>AAAAFFFFGGGGAGEAGDHGGAAB00FGAFG0EEGGGHHHHGGGCEGGHHFFHHGGEGGGGEGGGGGHHFHGGGEH/EGHHG/<BCCB@GGFDGFFHHGGHGHH1CFGGGHHGGGCGHGHHHHGHGHHGHHGGGFGHGGGGGEGGFGGGAFGEGGGGG@@@F@@?@=FFFFFFFFFFFFFFFFFFFFFFFF@BFFFFFBFFFFFFFFFFFFFFFFFBFFFFF@B@FFFFFFFFFFFFFFFF/BFFFB
@M05620:37:000000000-D9766:1:1101:22902:7610 1:N:0:15
GAGGCTGCTTTGGAAGAAACTCATAGATTACTGCAACAGTTCCCCCTGGACCGGGAAAAGTTTCTTGCCTGGCATACTAAAGGTGACTCACCGGAAGAAAAGGCTACTCGACGCCTCCACGGGAGTCAGAGAGCTGCAGCCCAACTGGCACGAACGTCCGGACTTTCCGCTTTCGCACTATTGTGGAAACAATTGAACACTTCTCAGCATTTGTCCATGTACCTGTCAAGCCAGGGACACCCGATCGGCAG
+
AAAAAAFACFFFFFGGCFA11B1D3GBFEGHH3FAG1AEFEGHHHGGGCFHC/AAEAF0GGHFHFH1BG1BAG011FG2@@1111BB2111B>@@//00BB>//1101F/>/<EGGE<G0/////<FG11@FC/FFH01?/?/<C00><FHC.><-.<.<-CC-C0;0:C.:C0.:AAA0=BF90.000//.0;90;FF/;99;F09FFFBFF:/;/;/B//;FF/9/9/F9FA--9A--:-9;>>@--@-
@M05620:37:000000000-D9766:1:1101:21693:7619 1:N:0:15
ACCACACCTTCTACAATGAGCTGCGTGTGGCTCCCGAGGAGCACCCCGTGCTGCTGACCGAGGCCCCCCTGAACCCCAAGGCCAACCGCGAGAAGATGAACCCAGGTGCGTGGCCCGCTCCCTCTTCTGGTGGCCGCCTCCCTCCTTCCTGGCCTCCCGGCGCTGCGCCCTTTCTCACTGGTTCTCTCTTCTGCCGTTTTCCGTAGGACTCTCTTCTCTGCCCTGCGTCTCCTTTGGAACTCTGCCGGTTC
+
ABBCCCCCFFFFGGGGGGGGGGHHGEGEHGHHHGGGGGGGGHHHHGGGGGGGHHHHHHHGGGGGGGGGGGGGHHHGGGGHGHHHHGGGGGCGCGHHHHHFHH?/?F11?<FECGHGC?<<EC/CG0=DH0DFDHE?C@DGGEFFGGGGBFG9FFFGGAE--99@BFBDDAFFFFF909BFBFFB:000;:BFFF9@AFFFF9.0.;909BBBFF00B9000B.;..;.-.B0FFFFBF0000;00:;;B9.
@M05620:37:000000000-D9766:1:1101:22250:7624 1:N:0:15
AGTGCCAGCTCTCAATCGCACAGGGGACCCAGGGCCTGGCCCCTCCATCCAGAAAACCTATGACCTCACCCGCTACCTGGAGCACCAACTCCGCAGCTTGGCTGGGACCTATGTGAGTATCCAGCGTAGGAATCTGGGAGTTGGGGAGGAGTGAGGAGTTGGGGAAAGACAGTCCTAACCGTGGAGGGTTCTGGTAAATGATGGGGTGAGGAGGGGCTCTTTGGCTCCCACCAGTCCCCCTGTCTGGTCTA
+
AAAABFFFBFFFGGGGFGGGGGHHGGGGEFHHDGGGDGHCFGGHGGHHHGGHEBBFGGHHHHGHHHHHHHHGEEFGHHHHFGHHFHHGGGHFFDEEEHHFFHHGGDHHGHHHHHHHHHHHHHHHHGGGGGGHHHHHHHHGGHHHGGGGGGGHHHGHHGHHHH?CGGGHHGFHHHHHHHGHGGGGGGGGGGGGGGGGGGGGGGGGGGFFFFFFFFFAFFFFFFFFFFFFFFFFFFFFFFFFFFFFFFFFFFF
@M05620:37:000000000-D9766:1:1101:21690:7636 1:N:0:15
ACCACACCTTCTACAATGAGCTGCGTGTGGCTCCCGAGGAGCACCCCGTGCTGCTGACCGAGGCCCCCCTGAACCCCAAGGCCAACCGCGAGAAGATGAACCCAGGTGCGTGGCCCGCTACCTCTTCTGGTGGCCGCCTCCCTCCTTCCTGGCCTCCCGGCGCTGCGCCCTTTCTCACTGGTTCTCTCTTCTGCCGTTTTCCGTAGGACTCTCTTCTCTGACCTGCGTCTCCTTTGGAACTCTGCAGGTTC
+
ABBBBBBBFFFFGGGGGGFFGFHGGFGFFGHHHGGGGGGGGHHHHGGGEGGGHHFHHHHGGGGGGGGGGGGFFHHGGGGHGHHHHGGGGGGGGGHHHHHFHGGGHGHH1>FD@CHHGGGGGHHHHHHHHHHGEGHGGGGFHGGGGFGGGGGGGGGGGGGG-BFFFFAFFFFFFFFFFFFFFFFFFFFFFFFFFFFFDDFEFFFFFDFFFFFFFFFFFFFFFFFFE.;DDDBFFFFFFBFFFFFFF/:FFF/
@M05620:37:000000000-D9766:1:1101:20167:7639 1:N:0:15
ACCACACCTTCTACAATGAGCTGCGTGTGGCTCCCGAGGAGCACCCCGTGCTGCTGACCGAGGCCCCCCTGAACCCCAAGGCCAACCGCGAGAAGATGAACCCAGGTGAGTGGCCCGCTACCTCTTCTGGTGGCCGCCTCCCTCCTTCCTGGCCTCCCGGCGCTGCGCCCTTTCTCACTGGTTCTCTCTTCTGCCGTTTTCCGTAGGACTCTCTTCTCTGACCTGCGTCTCCTTTGGAACTCTGCAGGTTC
+
BBAABABBFFFDGGGGBFGFGFHHG2EGHGHHFGDE?EG2EHHHHGGGAEGFF3FHHFHGGGGECEGGGGGFHGHGGGGFEEH/FGGEGGGC?/?<1?G>?GD?/AGF1CHH/<FFCCGCGHFFG0=D=0<C..C-:-::.:GGGBFGGGEBF.C9AE.A-BBBBFB>DB?FFFFFFFFFEF/BBFBBFFFFFEFBADFFFFFF..;BFFFFFFFFB9BF;9FFF??DBFFF/FFFFFFFFFFFFBFA9FB
@M05620:37:000000000-D9766:1:1101:13876:7657 1:N:0:15
ACCACACCTTCTACAATGAGCTGCGTGTGGCTCCCGAGGAGCACCCCGTGCTGCTGACCGAGGCCCCCCTGAACCCCAAGGCCAACCGCGAGAAGATGCCCAGGTGAGTGGCCCGCTACCTCTTCTGGTGGCCGCCTCCCTCCTTCCTGGCCTCCCGGAGCTGCGCCCTTTCTCACTGGTTCTCTCTTCTGCCGTTTTCCGTAGGACTCTCTTCTCTGACCTGAGTCTCCTTTGGAACTCTGCAGGTTCTA
+
CCCCCCBCFFFFGGGGGGGGGGHHGGGFHGHHHGGGGGGGGHHHHGGGGGGGHHHHHHHGGGGGGGGGGGGHHHHGGGGHGHHHHGGGGGGGGGHHHHHHHHHGHHHHHHGGHHGGGGGHHHHHHHHHHHGHHGGGGGHGHHGHHGGGGGGGGGGGBC-9AGGGGGFFFFFFFFFFFFFFFFFFFFFFFFFFFFFFFFFFFF?DF0BFFFFFFFFFFFBFFFF/FFFFFFFFFFFFFFFFFFFFFFFFFFB
@M05620:37:000000000-D9766:1:1101:22073:7665 1:N:0:15
ACCACACCTTCTACAATGAGCTGCGTGTGGCTCCCGAGGAGCACCCCGTGCTGCTGACCGAGGCCCCCCTGAACCCCAAGGCCAACCGCGAGAAGATGCCCAGGTGAGTGGCCCGCTACCTCTTCTGGTGGCCGCCTCCCTCCTTCCTGGCCTCCCGGCGCTGCGCCCTTTCTCACTGGTTCTCTCTTCTGCCGTTTTCCGTAGGACTCTCTTCTCTGACCTGAGTCTCCTTTGGAACTCTGCAGGTTCTA
+
BCCCCCBCFFFFGGGGGGGGGGHHGAEEEEHHHGGGGGGGGHHHHGGGEGGGHGGHFGHGGGGGGGGGGGGHHHHGGGGHGHHHHGGGGGGGGGHHHHHHHHHGHHHHHHGGHHGGGGGHHHHHHHHHHHGHHGGGGGHGHHGHHGGGGGGGGGGGGG-CGFFFFFFFFFFFFFFFFFFFFFFFFFFFFFFFFFFFFFFFFFFFFFFFFFFFFFFFFFFFFFFFFFFFFFFFFFFFFFFFFFFFFFFFFFB
@M05620:37:000000000-D9766:1:1101:5336:7669 1:N:0:15
ACCACACCTTCTACAATGAGCTGCGTGTGGCTCCCGAGGAGCACCCCGTGCTGCTGACCGAGGCCCCCCTGAACCCCAAGGCCAACCGCGAGAAGATGCCCACGTGAGTGGCCCCCTACCTCTTCCGGTGGCCGCCTCCCTCCTTCCTGGCCTCCCGGCACCGCGCCCTTTCTCACTGGTTCTCTCTTCTGCCGTTTTCCGTACGACTCTCTTCTCTGACCTGAGTCTCCTTTGGAACTCTGCAGGTTCTA
+
AAABBBBBFFFFGGGGGGGGGGHHGGGGHGHHHGGGGGGGGHHHHGGGGGGGGHHHHHHGGGGGGGGGGGGHHHHGGGGHGHHHHGGGGGGGGGHHHHHHHH/>??//???FGH---.0FGDDG=0<A<-DAGCCG?:GGFGGF0;FFBFEFBFGGA9--9.999-BD9FFFFE//9BFFFBBFBB/B//:BF=.DFFFFDB9.;;DD?FFFFB//999BF9./.;//9;BFFFF/BFFFBBBFFF.B///
@M05620:37:000000000-D9766:1:1101:25852:7673 1:N:0:15
ACCACACCTTCTACAATGAGCTGCGTGTGGCTCCCGAGGAGCACCCCGTGCTGCTGACCGAGGCCCCCCTGAACCCCAAGGCCAACCGCGAGAAGATGACAGGTGAGTGGCCCGCTACCTCTTCTGGTGGCCGCCTCCCTCCTTCCTGGCCTCCCGGAGCTGCGCCCTTTCTCACTGGTTCTCTCTTCTGCCGTTTTCCGTAGGACTCTCTTCTCTGACCTGAGTCTCCTTTGGAACTCTGCAGGTTCTAG
+
ABBCCCCCFFFFGGGGGGGGGGHHGEFGHGHHHGGGGGGGGHHHHGGGGGGGHHHGHHHGFGGGGGGGGGGHHHHGGGGHGHHHHGGFGGCGGGHHFHHHFH/?FGHHHFAGHGGGGGHHHHHHHFFDF?GHGGGGGHCGHGHHHHGGGGGGGGGGG?GFG/FGCADFFFFFFEFFFFFFFFFFBFFFFFFFFDFFFFFFFFFFFFFBFFFFFFFFF/FFFFBFFFFFFFFFBB;FFFFBFFFFFAFFFB;
@M05620:37:000000000-D9766:1:1101:21854:7687 1:N:0:15
ACCACACCTTCTACAATGAGCTGCGTGTGGCTCCCGAGGAGCACCCCGTGCTGCTGACCGAGGCCCCCCTGAACCCCAAGGCCAACCGCGAGAAGATGCCCAGGTAAGTGGCCCCCTACCTCTTTTGGTGGCCGCCTCCCTCCTTCCTGGCCTCCCGGACCTCCGCCCTTTTCAACGGGTTCCCTCTTCTGCCGTTTTCCGAAGGACTCTCTTCCTTAACCTAAGTTCCCTTTTGAACTCTTCAGGTTTTT
+
BBBBBBBBFFFFGGGGFGGBFGGHGEGGHGHHHGGGEEFGGHHHHGGGGGGGDGHHHHHGGGGGGGGGGGGGHHHGGGGHGHHHHGGGGGGGGGHHGF2F22??111??FFFHE/--<FG11<<111<..<.C--C..CE//C:00;00/9;0.CEA----:09.9;@-BB////;.-99;.///.:9//:/;-.DFF/F...-...////9///////;9////////;/;///.;///;///;9///;.
@M05620:37:000000000-D9766:1:1101:10571:7691 1:N:0:15
ACCACACCTTCTACAATGAGCTGCGTGTGGCTCCCGAGGAGCACCCCGTGCTGCTGACCGAGGCCCCCCTGAACCCCAAGGCCAACCGCGAGAAGATGCCCAGGTGAGTGGCCCGCTACCTCTTCTGGTGGCCGCCTCCCTCCTTCCTGGCCTCCCGGAGCTGCGCCCTTTCTCACTGGTTCTCTCTTCTGCCGTTTTCCGTAGGACTCTCTTCTCTGACCTGAGTCTCCTTTGGAACTCTGCAGGTTCTA
+
BBABB4ABFFFFGGGGGGGGGGHHGGGFHGGHHGGGGGG2EGGHHGGGGGGGHHHHHHHG@EEEGEGGGGGHFFHGGGGHGHHHEFGFGCCGGDFGHFHHHHHGHGHFHHEGHHGGGGGHHHHHHHFHBGDGHGGGGGHGHHGHHGGGGGFGGGGGFG-9;AFGGGFFFFFFFFFFFFFFFFFFFFFFFFFFFFFFFFFFFFFFFFFFFFFFFFFFFFFFFFF9FFFBFFFFFFBFFFFFFFFFFF.BFFB
@M05620:37:000000000-D9766:1:1101:17386:7702 1:N:0:15
ACCACACCTTCTACAATGAGCTGCGTGTGGCTCCCGAGGAGCACCCCGTGCTGCTGACCGAGGCCCCCCTGAACCCCAAGGCCAACCGCGAGAAGATGACCGGTGGGTGGCCCGCTACCTCTTCTGGTGGCCGCCTCCCTCCTTCCTGGCCTCCCGGAGCTGCGCCCTTTCTCACTGGTTCTCTCTTCTGCCGTTTTCCGTAGGACTCTCTTCTCTGACCTGGGTCTCCTTTGGAACTCTGCAGGTTCTAG
+
?BABBAABFFFFGGGCGGGGFGHHGFGGHEHHHGGDGGGCGHHHHGEGE1EFGFGHHHHGGGGGGGEGGGGHHHFGGGGHGHHGEGGGGGCGGGHHGF2?2<C<</<<<><GHC@@-@G000D=00:::CCG@@C9.EGF/;BGFGB9BAF0.;E?B-9>FB/-9DF-FF/9//9/;F9B9B///9B/:BBF;.AFFBF.;9AF/B///:9F///9//;F/..9/..9B9FFFF/9B/9/:;/:A.;/9/;
@M05620:37:000000000-D9766:1:1101:6098:7702 1:N:0:15
GAGGCTGCTTTGGAAGAAACTCATAGATTCCTGCAACAGTTCCCCCTGGACCTGGAAAAGTTTCTTGCCTGGCTTCCTAAAGCAGAATCAACGGAAGGAAACGACATTAGACGCCTGCACAGTAGTCAGGGAGATGCAACCCAACAAGCACGAACGACTGGACTTACAACTTTCTCACTATTGATGAAACACTTGAAAACTTGCCAGCATATCTCCTTGTACCTGCACCGCCAGGGACACTCGACAGGTCA
+
>11AA?1>1BBB1AA11GGCA1FDAFG3E333B1B110FAAG2BGECGE00ABB0BGG00FFFH2F1FGHBF00A0BF2BBDB1B0F1BBBB?>//B/0B00/?///@1>1>?/E0/>0<10121BB2100??/0<1111B/</?//0?00//<///<.>.0><11>11<<00<0==0=0=DB0000000/.0:00:00:00:0/0<C/90B00;000;;0;00C.;//-;A-;;E-A-;/;AE-99-///
@M05620:37:000000000-D9766:1:1101:23152:7709 1:N:0:15
ACCACACCTTCTACAATGAGCTGCGTGTGGCTCCCGAGGAGCACCCCGTGCTGCTGACCGAGGCCCCCCTGAACCCCAAGGCCAACCGCGAGAAGATGAACCCAGGTGCGTGGCCCGCTACCTCTTCTGGTGGCCGCCTCCCTCCTTCCTGGCCTCCCGGCGCTGCGCCCTTTCTCACTGGTTCTCTCTTCTGCCGTTTTCCGTAGGACTCTCTTCTCTGACCTGCGTCTCCTTTGGAACTCTGCAGGTTC
+
CCCCDDDDFFFFGGGGGGGGGGHHGGGFFGHHHGGGGGGGGHHHHGGGGGGGHHGHHHHGGGGGGGGGGGGGGHHGGGGHGHHHHGGGGGGGGGHHHHHHHHGFHGHH1AFEGGHHGGG-AGHHHHHHHHHHGHHGGGGGHGGGGGGGGGGGGGGGGGGGGGFFFFFFFFFFFFFFFFFFFFFFFFHFFFFFFFFFFFFFFFFFFFFFFFFFFFFFFFFF0BFFF.@AFFFFFFFFFFFFFFFFF;FFFF0
@M05620:37:000000000-D9766:1:1101:24397:7733 1:N:0:15
ACCACACCTTCTACAATGAGCTGCGTGTGGCTCCCGAGGAGCACCCCGTGCTGCTGACCGAGGCCCCCCTGAACCCCAAGGCCAACCGCGAGAAGATGACCCAAGTGGGTGGCCCGGTTACTCCTCTGGTGGGCGCCTTCCTCCTTCCTGGCCTCCCGGGACTGCGGCCTTTCTCCCTGGTTCTCTCTTCTGCCGTTTTCCGTTAGACTCTCCTCTCCGGCCCGAGTCTCCTTTGGAAATCTGGCAGGTCT
+
CCDDDDDDFFFFGGGGGGGGGGHHGGGEHGHHHGGGGGGGGHHHHGGGGGGGHHHHHHHGGGGGGGGGGGGHHHHGGGGHGHHHHGGGGGGGGGHHHHH2FHC/?=11//<>0FH--<..<000<<00<=/C-;--;..=G00C/C0;00;.=0.;E.;---../.-;@9FFBB00//0;0B000000;00:0B-.;BF0B.00.;000000/;/0//.--;----9:00B0FF0F0;0:0000:/;-;00
@M05620:37:000000000-D9766:1:1101:12488:7741 1:N:0:15
AGTGCCAGCTCTCAATCGCACAGGGGACCCAGGGCCTGGCCCCTCCATCCAGAAAACCTATGACCTCACCCGCTACCTGGAGCACCAACTCCGCAGCTTGGCTGGGACCTATGTGAGTATCCAGCGTAGGAATCTGGGAGTTGGGGAGGAGTGAGGAGTTGGGGAAAGACAGTCCTAACCGTGGAGGGTTCTGGTAAATGATGGGGTGAGGAGGGGCTCTTTGGCTCCCACCAGTCCCCCTGTCTGGTCTA
+
BABBBFFFBFFFGGGGGGGGGGHHGGGGGGHHGGGGDFHHHHGHGGHGHHHHFHEHHGHFHHHHHHHHHHHGGGGGHHHHHHHHHHHHGHHHGGGGGGHHGHHGGGHHGHHHHHHHHHHHHHHHHGFGFGHHHHHHHHHGGHHHGGGGCGEGHHHHHGHHGHGGGGHHHHHHHHHHHHHHGGGGGGGGGGGGGGBBGFGGGGGGGGFFFFFFFDFFFFFFFFFFFFFFFFFFFFFFFFFFAFFFFFFFBFB
@M05620:37:000000000-D9766:1:1101:17640:7762 1:N:0:15
GAGGCTGCTTTGGAAGAGCCCCCGTCAGAACTGCACTCACTCCGGAGAACCTCGTATGCCGTCTTTTGCTTGCTAAAAGAAGACTAAAATACGCCACTGGAGTTTTACCTATGTGAGAAGCCAGACTAGTAATATCGGAGTTTGGGAGTAGTGAGGAGTTATTGAAAGACAGTGCAATTATTGGAGTGTGCCGTTCACACATGTAGGGAGGGGCAGCTCGTTGGGCACCCCAACTGGCACTCCTTCTGTCA
+
AAAAAAFAFFFFGC1FG1B1AAE0AB0AAABFBFDA1BA1BBFAA/E/0BB0BA/BBF21AB>BF@DF11@B?122B1E/G01>111@121B/>//?B1>00>01BB1111<<F2211>0<0000/<112BB2222?@F/?011/////01<?<101/0011<111<1<00<<10<=00000<<0//.=0<=:CE//:0:.:00000./.-----..//.-;/.------;--9///--;-/-///////;
@M05620:37:000000000-D9766:1:1101:16210:7801 1:N:0:15
ACCACACCTTCTACAATGAGCTGCGTGTGGCTCCCGAGGAGCACCCCGTGCTGCTGACCGAGGCCCCCCTGAACCCCAAGGCCAACCGCGAGAAGATGAACCCAGGTGCGTGGCCCGCTCCCTCTTCTGGTGGCCGCCTCCCTCCTTCCTGGCCTCCCGGCGCTGCGCCCTTTCTCACTGGTTCTCTCTTCTGCCGTTTTCCGTAGGACTCTCTTCTCTGCCCTGCGTCTCCTTTGGAACTCTGCCGGTTC
+
ABBBBBBAFFFFGGGGGGFGGFHHGEEA4EGFFFFE2EECDHHFHGGEEEEGFHFHHHFEEECGGGGGGEFCHHHGGGGHGHHHHGGGGG/>CGHEDGHHHHG?GGGFCCFGGGHGGCD-<EHHFHGGGFHHDHHGGGGGGGGGEFFGFGGGGGGGG;EGBDBBFFFFFFFFFFFFFFFFFFFFFFF/;FFFFF;;;AFFFBDF.ADFFFFFFFFFFFBF/B:FF.B.@9BFFFFFFBBFFFFBF9;@BF.
@M05620:37:000000000-D9766:1:1101:8877:7803 1:N:0:15
GAGGCTGCTTTGGAAGAAACTCATAGATTACTGCAACAGTTCCCCCTGGACCTGGAAAAGTTTCTTGCCTGGCATCCTACAGGATGCTACCCGTACGTAAAGGCTCCTAGAAGACTCCAAGGGAGTAAAAGAGCTGATGAAACAATGGCAAGTAAGTCAGGCATTTCCGCTTTAGCACTCTTGTGGATCCAATTGAACAATTCTCCGCATTTGTACTTGTAACTGACAAGCCAGGTACAAAAGATCGGAAG
+
CBCCCDFCFFFFGGGGGGGGGGHHHHHHHHHHHHGHGHHGHHHHHGGGHHHHHHGHHHHHHHHHHHHHHHHHHAGHHBDBGHH?BBG5DGHH?F/EE2GHGFFGHFGHH@BDF3GFBGGGFFGHG?G4FGB?GHH3FDFHG3BBFFG?FG2?>F>GDDF22@GFGH?1/???FFF=1F<<1>1>G.F1>>11==<0=GDFHGDGF0..:.;;:C;G:;0::;GC0;0:;:;./:.00000:C:.0;;;:..
@M05620:37:000000000-D9766:1:1101:4365:7805 1:N:0:15
GAGGCTGCTTTGGAAGAAACTCATAGATTACTGCAACAGTTCCCCCTGGACCTGGAAAAGTTTCTTGCCTGGCATCCTGCAGGATGCTACCCGTACGGAAAGTCTCCTAGAAGACTCCAAGGGAGTAAACGAGCTGATGAAACAATGGCAAGTAAGTCAGGCATTTCCGCTTTAGCACTCTTGTGGGTCCACTTGAACAATTCTCAGCATTTGTACTTTTAACTGACAAGCCAGTGGCAAAAGATCGGAAG
+
1>>AAAFAFFFFGGGC1FGGGGHHHHGHHFGHHHD1BGGBGHHHHGGGH0GGHHHHFFGGHHHHHHHHHHHHH0BFHF1FGGF/BFC12FFGCE@//////B1@F1@FFB@F1EB1GFHFGAC//?GF21/?/BBH1F121B1<?1DH<@1?GG212F>10?<F1BFGAA/>CHHHHF1F>G1FBE.<<.000<<00CFG0C0;C00;C:GFGCHHCC0<C0GHGGFFB.;EF.90/;;0.//9BF9A.;9
@M05620:37:000000000-D9766:1:1101:8860:7806 1:N:0:15
GCTGCTGCTTTGGAAGAAACTCATAGATTACTGCCACAGTTCCCCCTGTCCCTGGAACCGTTTCTTGCCTGGCATCCTACAGGATGCTACCCGTAAGGAAAGGCTCCTAGACGACTCCACGGGAGTAACAGAGCTGCTGCCCCCATGGCACGTACGTCAGGCATTTCCGCTTTAGCACTCTTGTGGCTCCACTTGAACAATTCTCAGCATTTGTACTTGTCCCTGCCAAGCCAGGGACAACAGATCGGCAG
+
>>1>>B@BCFB@A1B11BBFBFBHFDGHH1BFDGF1BBB1DDGHHGABB1BBBB/BFFFEFGGFDDDBFHHGGH1FGHHBBGGH@FBG@DBGE?>EGHHH0GHHHHGH1FG1?/EEFHH0//>/>C0B2>BFGHHHBG110/?/<@@BGF1EHF/CHHAEHH.>GHHHGGGGGB0GHHHHHHHHHG.:GE//CGHGHHC/=CGGFGGGGGGGGG0CFGGF009CF.CFGGGGGGGGGFF--9BFFFFF-;-
@M05620:37:000000000-D9766:1:1101:16586:7822 1:N:0:15
GAGGCTGCTTTGGAAGAAACTCATAGATTACTGCAACAGTTCCCCCTGGACCTGGAAAAGTTTCTTGCCTGGCATCCTACAGGATGCTACCCGTAAGGAAAGGCTCCTAGAAGACTCCAAGGGAGTAAAAGAGCTGATGAAACAATGGCAAGTAAGTCAGGCATTTCCGCTTTAGCACTCTTGTGGATCCAATTGAACAATTCTCAGCATTTGTACTTGTAACTGACAAGCCAGGGACAAAAGATCGGAAG
+
AAAAB>FAFFFFGGGGAFGGFGFHHGHHH5GFHHF4BBGDFGHHHGGGHEGHHHGHHHBGGGHHHHGHHHHHHGHHHHHHHHHFEGHHHHHHGE/1F@BBFEGHHHGHHHGHHFHHHHHHHGGGEE3GHFGGHHHHFHHGFGHHAGHHHHHGHGGHHHFHFH/FGHHHGGDGGFHHHHHGHHHFHGHHHHHHHHHHFGHHHHHHHGHHHHHHHHHHHHHHHHHHHHHHHHHGHGG?CEEFB.;CGGCCEE?
@M05620:37:000000000-D9766:1:1101:22275:7822 1:N:0:15
ACCACACGTCCTAACTCGAGCCGCGTATGCGTATCTCGTAGGCCCTCTTCTGCCTGACCAAGACCCCCCTGAACCCCAAGGCCAACCGCGCGAAGATGAACCCAGGTGAGTGGCCCGCTCCCTCTTCTGGTGGCCGCCTCCCTCCTTCATGGCCTCCCGGCGGTGCCCCCTTTCTCACTGGTTCTCTGTTCTGCTGTTTTCTGTGGGACTCTCTTCTTCGCCATGAGCCACCTTTGGAACTCTGCGGGTTT
+
AAAAAAADFA1AGGGF11AE0AAAAA/BA2/B/EG2BBFA//BF//BFF12A1BBFGHHFH0000/B/>//FBGHEA/?/?EGFE/E@E//</>B/DD1>1</??/?<1F1?F/0><-<-CE</CG==D00<<C.@-:A..://9;;;0;C0.:FGE.;?9---;9/;99=FFFFB/9BF-B9/99//;;BFF//;BBFEB/9;/9---;/9/BF////9---9//://;9;FFF////;9/9;/-;--:-
@M05620:37:000000000-D9766:1:1101:20440:7822 1:N:0:15
GAGGCTGCTTTGGAAGAAACTCCTAGATTACTGCAACAGTTCCCCCTGGACCTGGAAACGTTTCTTGCCCGGCATACTAAAGGAGACTAACCGTAAGGAAAGGCTCCTAGAAGACTCCAAGGGCGTAAAAGAGCTGATGACACCATGGCACGTAAGTCAGGCCTTTCCGCTTTAGCACTCTTGTGGATCCAATTGAACAATTCTCAGCATTTGTACTTGTAACTGACAAGCCAGGGACAAACGATCGGAAG
+
AAAAAAFAFFFFGGGGG1FGFG1F1ABGHHHHHHH1B00ADFGHHGGGE0BGHGCGH10BFGHHHHFFHHGGGGG1FHHBGGH0>/BBF1BGG/>>B1B>GHGHFHGHDGH1FBCFHHFHBFG/<</?<BFFHHBH11@@11F//1FGHH1ECGC0GHFHHH.FGHHBEGCGGBFHGHHE0DGDHC0C0;GHHHHHHHHHHHHHHHHHHHHGGG0CB;CGGBBGFFGGGGEGGG?BEFEF/.;BFF999E?
@M05620:37:000000000-D9766:1:1101:19589:7828 1:N:0:15
GAGGCTGCTTTGGAAGACACTCCTCCATAACTGCACCCGTTCCCGCGGACCCTGTAAGCGTTTCTTTCCTGGCATCCTAAAGGATTCTACCCGTAAGGAAAGGCTCCTAGACGCCTCCAAGGGCGTCAAAGAGCTGCTGCCCCCCTGGCACGTACGTCCGGCCTTTCCGCTTTAGCACTCTTGTGGCTCCAATTGAACAATTCTCAGCATTTGTCCTTGTACCTGCCAAGCCAGGGACAACCGATCGGAAG
+
BBBBBBFBFFFFGGGGG4BF4BFFA4BB5BFGGHHFHG22BBFG2AAE0AEBBB3F55BEEEE3DGF4BGHHGHB3BGH4@GFF33BBGBFGE>>EGGHHFHHHHGFH3FGDF/BFGHH22FE/>B<E/1GHHHHHHHG1F.FCGGGHHHFGHHGGHH.ADGGGHGGGGGGGG00CGGGGGGGGGG.CFG//FFGFFFFFFFFFFFFFFFFFFFBFFFFFFBFFF.AFFFFFFFFFFFFFF.@BFFFF.A;
@M05620:37:000000000-D9766:1:1101:12341:7835 1:N:0:15
AGTGCCAGCTCTCAATCGCACAGGGGACCCAGGGCCTGGCCCCTCCATCCAGAAAACCTATGACCTCACCCGCTACCTGGAGCACCAACTCCGCAGCTTGGCTGGGACCTATGTGAGTATCCAGCGTAGGAATCTGGGAGTTGGGGAGGAGTGAGGAGTTGGGGAAAGACAGTCCTAACCGTGGAGGGTTCTGGTAAATGATGGGGTGAGGAGGGGCTCTTTGGCTCCCACCAGTCCCCCTGTCTGGTCTA
+
AB>AAFFFBFFFGGGGGFFAEGHGGGDGGGHHFFGGGGHHHHGFGGHHHHHHHGHHHGHHHHHHHHHHHHHGGEEEHHHHFEGHHHAFEBGGEGGGGHGHGHHGGGHHGHHHHHHHHHHHHHHHHGGGGGHHHHHHHHCFGHHHFGFGGGEGHDGHBFHHHHGGGA.GHHHHHHHHHGHHGGGG.CDGEGGGGGGGGGGGGGGGGGFFFFFFFFFFFFFFFFFFFFFFFFFFFFFFFFFFFFFFFFFFFF/
@M05620:37:000000000-D9766:1:1101:25701:7837 1:N:0:15
ACCACACCTTCTACAATGAGCTGCGTGTGGCTCCCGAGGAGCACCCCGTGCTGCTGACCGAGGCCCCCCTGAACCCCAAGGCCAACCGCGAGAAGATCAACCCAGGTGCGTGGCCCGCTCCCTCTTCTGGTGGCCGCCTCCCTCCTTCCTGGCCTCCCGGCGCTGCGCCCTTTCTCACTGGTTCTCTCTTCTGCCGTTTTCCGTAGGACTCTCTTCTCTGACCTGCGTCTCCTTTGGAACTCTGCAGGTTC
+
BCCBBCCCFFFFGGGGGGGGGGHHGFGEGEHHHGGGGGGGGHHHHGGGGGGGHHHHHHHGGGGGGGGGGGGHHHHGGGGHGHHHHGGGGGDDG/?CG2?FG0C?//?FFDFADCGHGGG-AEHHHHHGFHHHGHHGGGGGGGGGGGG0FGGGGGGGGGGGFFFFFFFFFFFFFFFF/BFFFFFFFFFFFFFFFFFFADFFFFDFFFDFFFFFFFFF/;BF/BBFF.;:DDFFFBFFFFFFFFFFF//.;;9
@M05620:37:000000000-D9766:1:1101:26663:7839 1:N:0:15
GAGGCTGCTTTGGAAGAAACTCATAGATTACTGCAACAGTTCCCCCTGGACCTGGAAAAGTTTCTTGCCTGGCATACTAAAGGTGACTCAACGGAAGAAACGCCTCCTAGACGCCTCCAAGGGCGACAAAGAGCTGAAGCACCACTGGCAAGACCGTCAGGCCTTTCCGCTTTCGCACTCTTGTGGCACCACTTGAACCCTTCTCAGCATTTGTCCTTGTACCTGCCTAGCCAGGGACAACCGATCGGAAG
+
>1A1>AFAFFFFG1BGCGGFGGGHHGDGHBGHHHHFHHHGHHHHHGGGHFHHHGH0BFGHBFGHHDDGGHH/GGHFHHHH1FFAF1BF1F1FECEF/0BB0B/>0??BBBB1?/EGFHG11/?<//<>/0BB@FGHH11@@@GHGGBGGGCF00?ACFC.>0.1FFDHGGGGG0CFCCCHHHH:G.;/<;;.9;B0CF..;C;000CFFGGGGGB0;0CC09CB0.;/9:FBB9-BEEF?A-@@@;----;
@M05620:37:000000000-D9766:1:1101:16091:7844 1:N:0:15
ACCACACCTTCTACAATGAGCTGCGTGTGGCTCCCGAGGAGCACCCCGTGCTGCTGACCGAGGCCCCCCTGAACCCCAAGGCCAACCGCGAGAAGATGACAGGTGAGTGGCCCGCTACCTCTTCTGGTGGCCGCCTCCCTCCTTCCTGGCCTCCCGGCGCTGCGCCCTTTCTCACTGGTTCTCTCTTCTGCCGTTTTCCGTAGGACTCTCTTCTCTGCCCTGCGTCTCCTTTGGAACTCTGCAGGTTCTAG
+
CCCCCCCCFFFFGGGFGGGGGGHHGFGFHGHHHGGGGGGGGHHHHGGGFGGGHHHHHHHGGGGGGGGGGGGHHHHGGGGHGHHHHGGGGGGGGGHHHHHHHHG<C?GHHGGHHGGG@GHHHHHHHHFHHGHHGGGGGHGHHGHHHHGGGGGGGGGGG-CGGFFFFFFFFFFFFBFFFFFFFFFFFFFFFFFFFFFFFFFFFFDFFFFFFFFFFFFFF/FFFFAAFFFFFFFFFF/BFFFFFFFFFFFFFF/
@M05620:37:000000000-D9766:1:1101:26655:7869 1:N:0:15
GAGGCTGCTTTGGAAGAAACTCATAGATTACTGCAACAGTTCCCCCTGGACCTGGAAAAGTTTCTTGCCTGGCATCCTACAGGATGCGACACGTCCGTCAATGCTCCTAGAAAACTCCGAGGGAGTAAAAGAGGAGAAGAAACAAAGACAAATAAGTAAGACATGTCAGCTATAGCACTCAAGTGGACACAATTGAACAATTCTCACCATTTGTACTATTAACTTACAAGTAAGATTTAAAATATCCGAAG
+
A?AAAAFBFFFDGBBFFGFFGGHHHFHDGHEHHE4BFGFFGADEFEEBAABFHHFHB32BBFHDFHHBAFGGG2BBB35BBGCBBF2>1>/>1?B?>1?>?44B4BB33B3B4?B?B3/<>/><?/??BG3?2/0?<<@2C2@<F<?00?00<<<<11<?11>=11=1>1111<>=111<//00=00/<./.<00000;/0:00::0.0:0000:=<000;0;00;;0;000;00;0000;;09000.9;-
@M05620:37:000000000-D9766:1:1101:27317:7870 1:N:0:15
AGTACCAGCTCTCCATCGCACAGGGGACCCAGGGCCTGGCCCCTCCATCCAGAAAACCTATGACCTCACCCGCTACCTGGAGCACCCACTCCGCAGCTTGGCTGGGACCTATGTGAGTATCCAGCGTAGGAATCTGGGCGTTGGGGAGGAGTGCGGAGTTGGGGAAAGACAGTCCTAACCGTGGAGGGTTCTGGTAAATGATGGGGTGAGGAGGGGCTCTTTGGCTCCCACCAGTCCCCCTGTCTGGTCTA
+
>A>1>DFFAFFFGFGG1AE1E?GAF0BAA0BFBEE/ABGHFHEHGGHHFAFGFFG0BEGHDABGHBBGHHF>E/>EHG1B0BGHHHE/?EHB>E?E>C<BEGHGGGGEEB1FGGHFHDFHHH2FGCC?@F<FGDHFFF/>CCGFCC.@@.<<C0CC-AEGGFCGA..=/;/CFGFFF09FAA?A.AEGCFAFFFFBFFBFEFFFFB;@AFF/BB?@@;EFFFFFFFFFFBABEFFEFFEB@F/BBFFFFFB
@M05620:37:000000000-D9766:1:1101:5380:7878 1:N:0:15
ACCACACCTTCTACAATGAGCTGCGTGTGGCTCCCGAGGAGCACCCCGGGCTGCTGACCGAGGCCCCCCTGAACCCCAAGGCCAACCGCGAGAAGATCAACCCAAGTGAGTGGCCCTCTACCTCTTCTGGTGGACGCCTCCCTACTTCCTGGACTACCAGCACTGCGCCCTTTCTCACTGTTTCTCTTTTCTGCCGTTTTCCGTACGACTCTATTCTCTGACCTGAGTCTCCTATTGAACTCTGCGCGTTC
+
BBAABAAAFFFFGGGGDGFBGBGH2BEE4AFGH22A2EAE2AFHHE0E00EAEFHHH23E?EEEGGGEGGGBGFE>EDEGGHHF/FB/B@C@C/<1?111?C?</?1111=1.>0>..<<0=GD000=00</<.<-:ACF..:0.0::9009/=9///0;C/.0/99A??BBFGFG////9/;BFFF/9B/////-;;9A/;;;..-.;D.B/9/;F///;9//99.;F///:///://;FF/;9----;.
@M05620:37:000000000-D9766:1:1101:14492:7893 1:N:0:15
GAGGCTGCTTTGGAAGAAACTCATAGATTACTGCAACAGTTCCCCCTGGACCTGGAAAAGTTTCTTGCCTGGCTTACTGAAGGTGAAACAACTTCCGGAAAGGACCCTCAACGAATCCACTGGAGAAAACGAGAAGCTGCCAAAATGGCACATAAATCAAGCCTTTCCGATTTAGCACTCTTGTGGCTACCATTCAACAATACTCAGCATATGAACTTGTACCTGCCAAGCCAGGGACAGACAATCCACAG
+
AAAAAAFBFFFFG4BFFGGGGGHHHHDHGGHFHHFHFHHHHGFHHGEGEFGHHHHBB3EGBGHHHHHGGHHHH2BCF55DFHFBG5353B1B3553>>?/>1121?E311B2>FFEA3B3432BB3FBBG//<?/B2?22BBFGHF2@F==2@2D2?@F1=F?FF1=D?A.CA>G1=>GHHEG1C?.G<//<0=0<=DG.;0=0<00;CG0<00<;;000;0;00;.90CFE/:..:;..;:/:;CF000:
@M05620:37:000000000-D9766:1:1101:11458:7895 1:N:0:15
GAGGCTGCTTTGGAAGAAACTCATAGATTACTGCAACAGTTCCCCCTGGACCTGGAAAAGTTTCTTGCCTGGCATACTAAAGGAGACTAACCGGAAGGAAAGGATACTAGACGACTCCAAAGGAGTCACCGAGATGATGCCCCAATGGCACGTAAGTCCGGCCTTTCCGCTTTAGCACTCTTGTGGCTCCACTTGAACAATTCTCAGCATTTGTCATTGTAACTGCCAAGCCAGGGACAACCGATAAGAAG
+
AA?AAACAFFFFGGGFA1G1FEAG3GFE3FGHGHHDGHHAFF2BFAEFFFGGHHHHFB0FAGHHHHHHHHHGHBG1AEFBGHG0B//111BFECE>//>B0BF011BGFHH1EEGGG1GF1BGG/00BB1?BC/F1>B21<0FEAGGHBCG/0?<FGGBFG--><GGHC.>E.00=DG0/=GH0<A..;C//CGBCHHH/C:GHHHGGGGGGEG000;;;FFGF00;/CFAFGAEB.:CFA-@@@;-//99
@M05620:37:000000000-D9766:1:1101:19465:7901 1:N:0:15
AGTTCCAGCTCTCCATCGCACAGGGGACCCAGGGCCTGGCCCCTCCATCCAGAAAACCTATGACCTCACCCGCTACCTGGAGCACCAACTCCGCAGCTTGGCTGGGACCTATGTGAGTATCCAGCGTAGGAATCTGGGAGTTGGGGAGGAGTGAGGAGTTGGGGAAAGACAGTCCTAACCGTGGAGGGTTCTGGTAAATGATGGGGTGAGGAGGGGCTCTTTGGCTCCCACCAGTCCCCCTGTCTGGTCTA
+
>A>1>DDFFFFFGCGDGEGAECHCF0BAAEGFBEFEEFHHFHGCGGHHHFHHFFF0FEHHHHBHHFGHHGH/E>>EHHBG0BFGHH0??GHFAECCEHFGGFHGGGHHGHHHHHHHGHHHHHHHHGGCGGFHHHHHHH0FEGHHGGCCG.>GH0GHFGHFHFGGEGCFCGCGHHHHGFHHGGGG?EGGEFGGGGFGGGGGGGGGGGF@FFFFFF@@@@FFFFFFFFFFFFFFEFFFFFFF@FFFFFFFFFF
@M05620:37:000000000-D9766:1:1101:24341:7912 1:N:0:15
ACCACACCTTCTACAATGAGCTGCGTGTGGCTCCCGAGGCGCACCCCGTGCTGCTGACCGAGGCCCCCCTGAACCCCAAGGCCAACCGCGAGAAGATGCCCAGGTAAGTGGCCCGCTACCTCTTCTGGTGGCCGCCTCCCTCCTTCCTGGCCTCCCGACGCTGCGCCCTTTCTCACTGGTTCTCTCTTCTGCCGTTTTCCGTAGGACTCTCTTCTCTAACCTGAGTCTCCTTTGGAACTCTGCAGGTTCTA
+
ABBAA>AACFFFGGGFGFGFGBBCEA2E4EGHGFGG2EF2EFEFGGGAAAEF5GGHHHHE/E>EGGGGGG/FEGHGGGGHCGHHHGGGG@/<@DFFBD<?F1<?F1>F>FGGHHCG?-<CGHFHEHGGGFFHGCFDFGEGFFDGBFFFGFFGFGGGF.-;BD?DAFFFFFFFF/BFFFFFBFFFFFFFFBFFBBA;FEFFF9FD.//;BFFFFFFFF/;BFF./;/BFE;;FBF//FFFFFB/BFFFFFFE
@M05620:37:000000000-D9766:1:1101:19143:7916 1:N:0:15
GAGGCTGCTTTGGAAGAAACTCATAGATTACTGCAACAGTTCCCCCTGGACCTGGAAAAGTTTCTTGCCTGGCATCCTACAGGATGCTACCCGTCAGGAAAGGCTCCTAGAAGACTCCAAGGGAGTAAAAGAGCTGATGAAACAATGGCAAGTAAGTCAGGCATTTCCGCTTTAGCACTCTTGTGGATCCAATTGAACAATTCTCAGCATTTGTACTTGTAACTGACAAGCCAGGGACAAAAGATCGGAAG
+
A@BB>AFAFFDDGBBBFGGGGGHHHGHHHHFFH54FFGFGHFDGFGAFCBBGHHFBB3AFBFGDGHHABBGHFEGBBBDBFHEBBBBB5DBF1E11BB3BB1BF@FFHGBB@@BBFHHCFFEFGG?BDGHBFG2GHBBGGH3BFGBFFGHCF@GF>DGFF@2?@FHHDEFAE/?F?FHHHGGHDGD<>1>11>=<<<CDCF0=DGHHGHHHHGH;<::0CC;C;;<;0CC.:C.9.;C9CCFCECC..;AA
@M05620:37:000000000-D9766:1:1101:23417:7918 1:N:0:15
ACCACACCTTCTACAATGAGCTGCGTGTGGCTCCCGAGGAGCACCCCGTGCTGCTGACCGAGGCCCCCCTGAACCCCAAGGCCAACCGCGAGAAGATGCCCAGGTGAGTGGCCCGCTACCTCTTCTGGTGGCCGCCTCCCTCCTTCCTGGCCTCCCGGCGCTGCGCCCTTTCTCACTGGTTCTCTCTTCTGCCGTTTTCCGTAGGACTCTCTTCTCTGACCTGAGTCTCCTTTGGAACTCTGCAGGTTCTA
+
CCCCCCCCFFFFGGGGGGGGGGHHGFEECEHGGGGEFGEGCGGHHGGGEGGGHHGHHHHGGGGGGGGGGGGHHHHGGGGHGHHHHGGGGGGGGGHHHHHHHHHGHHHHHHGGHHGGGGGHHHHHHHHHHHGHHGGGGGHGHHGHHGGGGGGGGGGGGGAGGFFFFFFFFFFFFFFFFFFFFFFFFFFFFFFFFFDFFFFFFF.DFBFFFFFFFFFFFF/FFFFBFFFFFFFFFFFFFFFFFFFFFFFFFFB
@M05620:37:000000000-D9766:1:1101:22442:7919 1:N:0:15
AGTGCCAGCTCTCAATCGCACAGGGGACCCAGGGCCTGGCCCCTCCATCCAGAAAACCTATGACCTCACCCGCTACCTGGAGCACCGACTCCGCAGCTTGGCTGGGACCTATGTGAGTATCCAGCGTAGGAATCTGGGAGTTGGGGAGGAGTGAGGAGTTGGGGAAAGACAGTCCTAACCGTGGAGGGTTCTGGTAAATGATGGGGTGAGGAGGGGCTCTTTGGCTCCCACCAGTCCCCCTGTCTGGTCTA
+
CCCCCFFFCFFFGGGGGGGGGGHHGGGGGGHHGGGGGGHHHHGHGGHHHHHHHHHHHGHHHHHHHHHHHHHGGGGGHHHHHHHHHHEEGGGHGGGGGHHHGHHGGGHHGHHHHHHHHHHHHHHHHGEGGGHHHHHHHHHGGHHGGGGGCGGHHHHHHGHHHHGGGGHHHHHHHGGGGGGGGGGGGGGGGGGGGGGGGGGGFFFFFFFFFFFFFBDFFFFFFFFFFFFFFFFFFFFFFFFFFFFFFFF0BFB
@M05620:37:000000000-D9766:1:1101:19125:7924 1:N:0:15
GAGGCTGCTTTGGAAGAAACTCATAGATTACTGCAACAGTTCCCCCTGGACCTGGAAAAGTTTCTTGCCTGGCATCCTACAGGATGCTACCCGTAAGGAAAGGCTCCTAGAAGACTCCAAGGGAGTAAAAGAGCTGATGAAACAATGGCAAGTAAGTCAGGCATTTCCGCTTTAGCACTCTTGTGGATCCAATTGAACAATTCTCAGCATTTGTACTTGTAACTGACAAGCCAGGGACAAAAGATCGGAAG
+
AAAABAFAFFFFFFGGGFEGGFDGBFHHHHGGHHGDGHHFGGHHHGGFGHHHHHHHHHHGGGHHGGHGGHGHHGFHHHHHHHH?BBF5@FFGFE>1F3B?B?BF@GGHHFEGFGHHHH?FHGGHGECGGH?FHBHFGHHHFDFG/FHFGHHGHGHFHGHGGH/GFHGFGCEGGFHHFHGHHHHFHGDFFF1CFG<<0<DGHDGGHHGFHHGFFHCGF<0CCGHH0GGCFHC:CA..;EEFFFFEFC99CE.
@M05620:37:000000000-D9766:1:1101:9587:7929 1:N:0:15
ACCACACCTTCTACAATGAGCTGCGTGTGGCTCCCGAGGAGCACCCCGTGCTGCTGACCGAGGCCCCCCTGAACCCCAAGGCCAACCGCGAGAAGATGAACCCAGGTGAGTGGCCCGCTACCTCTTCTGGTGGCCGCCTCCCTCCTTCCTGGCCTCCCGGCGCTGCGCCCTTTCTCACTGGTTCTCTCTTCTGCCGTTTTCCGTAGGACTCTCTTCTCTGACCTGCGTCTCCTTTGGAACTCTGCAGGTTC
+
CCCCDCCCFFFFGGGGGGGGGGHHGGGGHGHHHGGGGGGGGHHHHGGGEGGGHHHHHHHGGGGGGGGGGGGHHHHGGGGHGHHHHGGGGGGGGGHHHHHHHHFGHGHBFGHHGGHHGGGCGHHHHDGHHHHHGHHGGGGDHGHHGGGGGGGGGGGGGGGA-:CFFFFFFFFFFFFFFFFFFFFFFFFFFFFFFFFFDFFFFFFFFFFFFFFFFFFFFFFFFFFFB.@ADFFFFFF0FBBFFFFFF0BFFF0
@M05620:37:000000000-D9766:1:1101:24612:7935 1:N:0:15
ACCACACCTTCTACAATGAGCTGCGGGTGGCTCCCGAGGAGCACCCCGTGCTGCTGACCGAGGCCCCCCTGAACCCCAAGGCCAACCGCGAGAAGATGAGGCGGGTACCTCGCTCCCTCTTCTGGTGGCCGCCTCCCTCCTTCGCGGACTGTCGGCGCTGCGCACTTTCCCGCTGGTTCTCTCTTCTGCTGTTTTCCGTCGGACCCTCTTCTATGCCCTTTGTCTTCTCTGCAACTCTGCTGGTTCTCGAT
+
AA>1AAAA1CFFGFG13FDDGBGBE00A00F01AFE/EGE?GG0GGEE///EBF11DG0>/>/EF/EEG//0B1?EG//?//FGFG//B/C//CCF1?1?0/--<;-/;0:.-;...;9F0F0;00/.;.-9-..99//9;F/--;--;--/9-9--;@-9-----/////9-9--//;/:F/9///999;9/99F/-B-------;-9////99//;/////;//;B////B///:///////;/;/-/9
@M05620:37:000000000-D9766:1:1101:15271:7950 1:N:0:15
AGTGCCAGCTCTCAATCGCACAGGGGACCCAGGGCCTGGCCCCTCCATCCAGAAAACCTATGACCTCACCCGCTACCTGGAGCACCAACTCCGCAGCTTGGCTGGGACCTATGTGAGTATCCAGCGTAGGAATCTGGGAGTTGGGGAGGAGTGAGGAGTTGGGGAAAGACAGTCCTAACCGTGGAGGGTTCTGGTAAATGATGGGGTGAGGAGGGGCTCTTTGGCTCCCACCAGTCCCCCTGTCTGGTCTA
+
CCBBCFFFDFFFGGGGGGGGGGHHGGGGGGHHGGGGGGHHHHGHGGHHHHHHFHHHHGHHHHHHHHHHHHHGGFGGHHHHHHHHFHHHGHHHGGGGGHHHGHHGGGHHGHHHHHHHHHHHHHHHHGGGGGHHHHHHHHHGGHHHGGGGGGGHHHHHHGHHHHGGGGHHHHHHHHHHHHHHGGGGGGGG;FFGGGFGGGGGGHHGGGFFFFFFFFFFFFFFFFHFFFFFFFFFFFFFFFFFFFFFHFFFFFB
@M05620:37:000000000-D9766:1:1101:12072:7957 1:N:0:15
AGTGCCAGCTCTCATCGCACAGGGGACCCAGGGCCTGGCCCCTCCATCCAGAAAACCTATGACCTCACCCGCTACCTGGAGCACCAACTCCGCCGCTTGGCTGGGACCTATGTGAGTATCCAGCGTAGGAATCTGGGAGTTGGGGAGGAGTGAGGAGTTGGGGAAAGACAGTCCTAACCGTGGAGGGGTCTGGTAAATGATGGGGTGAGGAGGGGCTCTTTGGCTCCCACCAGTCCCCCTGTCTGGTCTAT
+
BBBBBFFFBFFFGGGBFAFG?EGGGGFGGDEGGEGA2GHHHGH1EGFFHFFDHHHHGHEFH5FHABFFGH@>>>EGGHHC?BF?FHHGHFHE///>/?FG?B?EEHHGHEHHHHHHD3F>GGFHG/?BDGHHHGDHHHGGHHHGGGGGGD/CGGHBC/CDGGGEGHHGHHGGFHFBGGGADEG?EGG-;CBBF9;BF9BBB/FFF.@AFFFDFFFF;99FFFFFFFFFFFFFE9;FFFFAA/;//;/;BB;
@M05620:37:000000000-D9766:1:1101:13225:7957 1:N:0:15
AGTGCCAGCTCTCAATCGCACAGGGGACCCAGGGCCTGGCCCCTCCATCCAGAAAACCTATGACCTCACCCGCTACCTGGAGCACCAACTCCGCAGCTTGGCTGGGACCTATGTGAGTATCCAGCGTAGGAATCTGGGAGTTGGGGAGGAGTGAGGAGTTGGGGAAAGACAGTCCTAACCGTGGAGGGTTCTGGTAAATGATGGGGTGAGGAGGGGCTCTTTGGCTCCCACCAGTCCCCCTGTCTGGTCTA
+
ABAAAFFFCFFFGGGGGGGCGGHGGGGGGGHHFFGGGGHHHHGHGGHHHGHHHHHHHGHHHHHHHHHHHHHGG>EEHHHGGHHHHHGGFHHHGGGGGHHHGHHGGGHHGHHHHHHHHHHHHHHHHGGGGGHHHHHHHHHGGHHHGGGGGGEHHHHHHGHHHHGGGGHHHHHHHHHHHHHHGGEGGGGGEFGGGGFGGGGGGGGGGGFFFFFFFFFFFFFFFFFFFFFFFFFFFFFFFFFFFFFFFFFFFFB
@M05620:37:000000000-D9766:1:1101:12054:7959 1:N:0:15
AGTGCCAGCTCTCATCGAACAGGGGGCCCCTGGCCTGGACCCTCCCGCCCGAAAACCTCTGACCTCACCCGCTACCTGGCGCACCCACTACGCAGCTTGGCTGGGACCTATGTGCGTATCCCGCGTAGGAATCTGGGCGTTGGGGCGGCGTGCGGCGTTGGGGCAAGCCCGTCCTAACCGTGGCGGGTTCTGGTAAATGATGGGGTGAGGCGGGGCTCTTTGGCTCCCACCAGTCCCCCTGTCTGGTCTAT
+
>A>>>DDFAF@DGGGGG1BF1F0FE0AAAEFF/BF1BG00BEHHG/EE/AA/>//0BBBFB1FH1BFG>E@G/EEH1FG0>?EGGG/EG0FCG/BBGBFCHCFEG??CG1?FGH1CFFGHHB.CCG-<E0=<GHHHHH-CACGGGG-A-@@@F@@@@@=@F@@B@FF?F-;@FFFFFFF@FF@-@@@9EFFFFFFFFFF/BFFFFB@EFF-9@@@@@FFFFFFBFFFEFFF-FFFFFFF@FFFFFFFFFEF
@M05620:37:000000000-D9766:1:1101:4457:7999 1:N:0:15
ACCACACCTTCTACAATGAGCTGCGTGTGGCTCCCGAGGAGCACCCCGTGCTGCTGACCGAGGCCCCCCTGAACCCCAAGGCCAACCGCGAGAAGATGCCCAGGTGAGTGGCCCGCTACCTCTTCTGGTGGCCGCCTCCCTCCTTCCTGGCCTCCCGGAGCTGCGCCCTTTCTCACTGGTTCTCTCTTCTGCCGTTTTCCGTAGGACTCTCTTCTCTGACCTGAGTCTCCTTTGGAACTCTGCAGGTTCTA
+
AAA@A1AAFFFF3FB1FG1FGFHFGEGAFEHHHGGECGGGGHHHHGGEEFGGHGGHHHHEGGEGGGGGGGGHHHHGGGGHGHHHHGGGGG<CCGHGHHHHHHHGBGHFHHGGGHGGGGGHHHHHHHHHHHGHHGGGGFHGHHGGFGGGGGGGGGGGGG9A?FGGGGF@@FFFFFFFFFFFFFFFFFFFFFFFF@FFFFFFFFFFFFFFFFFFFFFFFFFFFFFFFFF9BFFFFFFFFFFFFFFFFFFFFFF
@M05620:37:000000000-D9766:1:1101:25893:8003 1:N:0:15
ACCACACCTTCTACAATGAGCTGCGTGTGGCTCCCGAGGAGCACCCCGTGCTGCTGACCGAGGCCCCCCTGAACCCCAAGGCCAACCGCGAGAAGATGACCGGTGAGTGGCCCGCTCCCTCTTCTGGTGGCCGCCTCCCTCCTTCCTGGCCTCCCGGCGCTGCGCCCTTTCTCCCTGGTTCTCTCTTCTGCCGTTTTCCGTAGGACTCTCTTCTCTGCCCTGCGTCTCCTTTGGAACTCTGCCGGTTCTAG
+
BCBCCCCCFFFFGGGGGGGGGGHHGGGEGGHHHGGGGGGGGHHHHGGGGGGGHHHHHHHGGGGGGGGGGGGHGHHGGGGHGHHE/?EGGDCGGGHHHHHHBC<>>/??GCEHHGGG-<<CGHHHHHHHHGHFCDGGGHGGGGGGBFFGGGGGGGGGG-A;B9;BFDFFFFFFF/;FFFFF/;FFFFFFFFFFFDFFFFFFFADF;9:BFFFFFFFFF/;EFF.;A:AFF;BFFF/;FBFB9;/;@@D.;/9
@M05620:37:000000000-D9766:1:1101:18101:8005 1:N:0:15
GAGGCTGCTTTGGAAGAAACTCATAGATTACTGCAACAGTTCCCCCTGGACCTGGAAAAGTTTCTTGCCTGGCATACTAAAGGTGGCTAACCGGAAGGAAAGGCTCCTAGAAGACTCCAAGGGAGTAAAAGAGCTGATGAAACAATGGCAAGTAAGTCAGGCATTTCAGCTTTAGCACTCTTGTGGATCCAATTGAACAATTCTCAGCATTTGTACTTGTAAATGACAAGCCAGGGACAAAAGATCGGAAG
+
BABBBBFBFFFFFGGGGGGGGGHHHHHFGHHHHHHHFHHEGHHHHGGGGHHHHHFHGHFHGHHHHHGGHHHHHBG3BGF5FGF331B?FBGHG/E>11B?F1BF3BFGFFH33?BGGGHHHGGHA?3FG4FF2G2222B?3B2B/BF2GHH/2@>2@FFD2@/1?FH1?GFGHGEGHHGHGH1>FEFFHFGHHHHHHHFHHHHHHHHHHGEHHGH0CHHHGC0CH0GHHHHGHHGGEEEC/./EFB?D.EA
@M05620:37:000000000-D9766:1:1101:26840:8024 1:N:0:15
ACCACACCTTCTACAATGAGCTGCGTGTGGCTCCCGAGGAGCACCCCGTGCTGCTGACCGAGGCCCCCCTGAACCCCAAGGCCAACCGCGAGAAGATGCCCAGGTGAGTGGCCCGCTACCTCTTCTGGTGGCCGCCTCCCTCCTTCCTGGCCTCCCGGAGCTGCGCCCTTTCTCACTGGTTCTCTCTTCTGCCGTTTTCCGTAGGACTCTCTTCTCTGACCTGAGTCTCCTTTGGAACTCTGCAGGTTCTA
+
AAABBAABFFCFFGGFFGFFGDFEEEEEHEHHFGFEGGGCGHGHHGGGG?FGHHHHHHHGGGGGGFGGGGGHHHHGGGGHAFHHHGG@D/BCCDHHEDDGGGHFG1GGHHGGHHGGGGGHHFHHHFBDGHGGFGG?E.GECHGHHBFGGGGGGGGAD?AGBGGBBGF=BFFFFFFFFFFB;/BFFFFFFBFFFBFFFFFFFFFFFFFFFFFFFFFFFBFFFFFFFFFFFFFFFFBFFFFFFBFFFFFEEFF
@M05620:37:000000000-D9766:1:1101:24900:8026 1:N:0:15
ACCACACCTTCTACAATGAGCTGCGTGTGGCTCCCGAGGAGCACCCCGTGCTGCTGACCGAGGCCCCCCTGAACCCCAAGGCCAACCGCGAGAAGATGAACCCAGGTGAGTGGCCCGCTACCTCTTCTGGGGGCCGCCTCCCTCCTTCCTGGCCTCCCGGAGCTGCGCCCTTTCTCACTTGTTCTCTCTTCTGCCGTTTTCCGGAGGACTCTCTTCTCTGACCTGAGTCTCCTTTTGAACTCTGCATGTTC
+
BBCCCCBBFFFFGGGGGGGGGGHHGGGGHFHHHGGGGGGGGHHHHGGGEGGGHHHGHGHGGGGGGGGGGGGHFHHGGGGHGHHHHGGGGGCGGGHHHH2GG/??????DH1??FFG-C?C-<GD<GD<=D/-:-A@-CDG.C//;/0;;00/.C0C.;;;-9@:BFAFA-@/BFFF/9//9/;FFFFFFE9///;-;A/./;:-;;-.;FFFFFFFFB:/B/;;B/BFFF//B////./;BF9/////:;:
@M05620:37:000000000-D9766:1:1101:19320:8031 1:N:0:15
GAGGCTGCTTTGGAAGAAACTCATAGATTACTGCAACAGTTCCCCCTGGACCTGGAAAAGTTTCTTGCCTGGCATCCTACAGGATGCTACCCGTAAGGAAAGGCTCCTAGAAGACTCCAAGGGAGTAAAAGAGCTGATGAAACAATGGCAAGTAAGTCAGGCATTTCCGCTTTAGCACTCTTGTGGATCCAATTGAACAATTCTCAGCATTTGTACTTGTAACTGACAAGCCAGGGACAAAAGATCGGAAG
+
CCCCCBFCFFFFGGGGGGGGGGHHHHHHHHHHHHGHHHHGHHHHHGGFHHHHHHHHHHGHHHHHHHHHHHHHHGHHHHGGHHHCFCGHBGFHGEEFEFGFHFGHHHGHHHHHHHHHHGHHHGGGGEGHHHHGHHFFHEHHBDGGHHHGHHHGHHHHHHHHHGHHHHHHGDGGGGHHHHHGHGHFH?HHHHHGHHHHHHFHFHHHHGHHHHHHHHGGFHHHHHHHHGHGHHHEHGGDEGEFG?FGGGEDGGC
@M05620:37:000000000-D9766:1:1101:6379:8039 1:N:0:15
GAGGCTGCTTTGGAAGAAACTCATAGATTACTGCAACAGTTCCCCCTGGACCTGGAAAAGTTTCTTGCCTGGCTTACTGAAGGTGAAACAACGGCCAATAATCCTACAGGACGCCTCCAGTAGAGAAAGCGAGCTGCAACACCCCAGGCAAGTAAATGAGGCTATTCAGCTATGGCACTCATGTGACTCATCTTCAACAATTCCCAGCATTGGACCCAGTTCAAAAATAGCCAGCGTTAGCAGTTCGAACG
+
A>>AABFAFFFFGGGGGGGGGGFGGGGHHGHHHHHHHHHDGHHHHGGFGGHHHGGHHHHHGHHHHHHHHHHHHBGCG55GGG3BG5353BGHCF/>/?B3B4BFGHH33BF1>/E0?GF3434BB4BF33///>C2B222@?<CD//<</?F?FF111??0><1<1><1111>1FFHB/</0==00===G00=000000.0;C0C00./0<0=0;C...;0;9009:.00099F.-9.9.0;00;/..;.-
@M05620:37:000000000-D9766:1:1101:13941:8044 1:N:0:15
AGTGCCAGCTCTCAATCGCACAGGGGACCCAGGGCCTGGCCCCTCCATCCAGAAAACCTATGACCTCACCCGCTACCTGGAGCACCAACTCCGCAGCTTGGCTGGGACCTATGTGAGTATCCAGCGTAGGAATCTGGGAGTTGGGGAGGAGTGAGGAGTTGGGGAAAGACAGTCCTAACCGTGGAGGGTTCTGGTAAATGATGGGGTGAGGAGGGGCTCTTTGGCTCCCACCAGTCCCCCTGTCTGGTCTA
+
BBBBCFFFDFFFGGGGGGGGGGHHGGGGGGHHGGGGGGHHHHGHGGHHHHHHHHHHHGHHHHHHHHHHHHHGGGGGHGHHHHHHHHHHGHHHGGGGGHHHGHHGGGHHGHHHHHHHHHHHHHHHHGGGGGHHHHHHHHHGGHHHGGGGGGEHHHHHHGHHHHGGGGHHHHHHHHHHHHHHGGFGGGGGEGGGGGFGGGGGGGHGGGFFFFFFFFFFFFFFFFFFFFFFFFFFFFFFFFFFFFFFFFFFFFB
@M05620:37:000000000-D9766:1:1101:26961:8046 1:N:0:15
AGGTCCAGCTCTCAATCGCACAGGGGACTCAGGGCCCGGCTCCTCCATGCAGAAAACCTATGTCCTCACCCGCAACCTGGAGCACCAACTCCGCAGCTGGGCTGGGACCTATGTGAGTATCCAGCGTAGGAATCTGGGAGTTGGGGAGGCGTGAGGAGATGGGGAACGACAGTCATAACCGTGGAGGGTTCTGGTAAATGATGGGGTGAGGAGGGGCTATTTGGCTCCCACCAGTCCCCCTGTCTGGTCTA
+
>>1>>@BF1FFFGB3311AAE?GCGGE000BB00A0/AAE/EFHHHHH11AB1010AABABB2AG2DFGGA>//>>FBFG0BE/0>0/?0B1??E//<1B/CCFFEHH/GCBB2B211B@DFHHCCB?CGD1?DDFBC0?C01GGCFCC.<.<<AC;E.::/:AE..:.;9;B90FBFB/9.9-.;EG9AA99B/;/BB9/B9FF--@?F:/AF---@?B/F//;B/--BA-EF/9B/9A;EBBBFFFFFB
@M05620:37:000000000-D9766:1:1101:20190:8048 1:N:0:15
ACCACACCTTCTACAATGAGCTGCGTGTGGCTCCCGAGGAGCACCCCGTGCTGCTGACCGAGGCCCCCCTGAACCCCAAGGCCAACCGCGAGAAGATGCCCAGGTGAGTGGCCCGCTACCTCTTCTGGTGGCCGCCTCCCTCCTTCCTGGCCTCCCGGAGCTGCGCCCTTTCTCACTGGTTCTCTCTTCTGCCGTTTTCCGTAGGACTCTCTTCTCTGACCTGAGTCTCCTTTGGAACTCTGCAGGTTCTA
+
AAAAAAAAFFCFGGGGGBGGBGAFGFGGHGHHHGG0EECEGHHHHGCG/EFGHA1FGHHGGGGGGGGGGGGHHHHGGGGHGHHHHGGGG@CGGCHHH1FHHHHGHHHHHHGGHHGGGCGHHHHHHHHHHHGHHCGGGGHGHHGHHGGGGGGGGGGGG@-AGGGGGGF@@FFFFFFFFFFFFFFFFFFFFFFFF@FFFFFFFFFFFFFFFFFFFFFFFFFFFFFFFFFFFFFFFFFFFFFFFFFFFFFFFFF
@M05620:37:000000000-D9766:1:1101:26947:8058 1:N:0:15
AGTGCCAGCTCTCAATCGCACAGGGGACCCAGGGCCTGGCCCCTCCATCCAGAAAACCTATGACCTCACCCGCTACCTGGAGCACCAACTCCGCAGCTTGGCTGGGACCTATGTGAGTATCCAGCGTAGGAATCTGGGAGTTGGGGAGGAGTGAGGAGTTGGGGAAAGACAGTCCTAACCGTGGAGGGTTCTGGTAAATGATGGGGTGAGGAGGGGCTCTTTGGCTCCCACCAGTCCCCCTGTCTGGTCTA
+
ABABBFFFBFFFG4GGGGGCGGHHGGEEGGHHGGGGGGHHHHGHGGHHHHHHHHHHHGHHHHHHHHHHHHHGGEFGHHHHCGHHHHHFFHHHEGGGGHHHGHHGGGHHGHHHHHHHHHHHHHHHHGGGGGHHHHHHHHCFGHHHGGGGGDDHHFHHGGHHHHGGGGHHGHHHHHHHHHHHGGGGGGGGEGGGGGFGGGGGGGGGGGFFFFFFFFFFFFFFFFFFFFFFFFFFFFFFFFFFFFFFFFFFFFF
@M05620:37:000000000-D9766:1:1101:14556:8062 1:N:0:15
ACCACACCTTCTACAATGAGCTGCGTGTGGCTCCCGAGGAGCACCCCGTGCTGCTGACCGAGGCCCCCCTGAACCCCAAGGCCAACCGCGAGAAGATGACAGGTGAGTGGCCCGCTACCTCTTCTGGTGGCCGCCTCCCTCCTTCCTGGCCTCCCGGAGCTGCGCCCTTTCTCACTGGTTCTCTCTTCTGCCGTTTTCCGTAGGACTCTCTTCTCTGCCCTGCGTCTCCTTTGGAACTCTGCAGGTTCTAG
+
BBBBBBBBFFFFGGGGGGGFGFHHGGGFGGHHHGGGGGGGGHHHHGGGGGGGHHHHGHHGGGGGGGGGGGGHHHHGGGGHGHHHHGGGGGGGGGHHHHHH2?C<F1?FFF<<GCGC->G1GHBDHD00<.<<CG-AECGGHD:CC:C9/99BFAE.--;?F/9@GDFA/BBFF/FBB./:BFFFFFB9BB/99.;FFB/.9F../:BFFFFBBFFFFEBA/9.@A-DF/B9FB/99BBFFBB//.;BFFB/
@M05620:37:000000000-D9766:1:1101:10695:8075 1:N:0:15
ACCACACCTTCTACAATGAGCTGCGTGCGGCTCCCGAGGAGCACCCCGTGCTGCTGACCGAGGCCCCCCTGAACCCCAAGGCCAACCGCGAGAAGATGACAGGTGGGTGGCCCGCTCCCTCTTCTGGTGGCCGCCTCCCTCCTTCCTGGCCTCCCGGGGCTGCGCCCTTTCTCCCTGGTTCTCTCTTCTGCCGTTTTCCGTAGGACTCTCTTCTCTGTCCTGGGTCTCCTTTGGTACCCTGCAGGTTCTAG
+
AAAAA1A>CFFFGGGGGG1AGGHHGEG00EFEFCFE?EE//GGGHGGA/EEFBGFHHHF>E@?EGGGEGECHHHHGGGGHGHHH/FCGGG/B@/CBDDGH1?F1?/<<.@GHHGCC<.<GHFHGFHFGHGHHCGGGBGGGFAFG0;BBFG?GFGGGG;9->B-;@F@<F/FFF/FFFFFB/BBFFFF/;FFF@BFFFFFFF?BF/;;BFFFBBF:FB/;9BB/:/99BF;B/FF-/F/99B--B-AF/9//
@M05620:37:000000000-D9766:1:1101:14543:8076 1:N:0:15
ACCACACCTTCTACAATGAGCTGCGGGTGGCTCCCGAGGAGCACCCCGTGCTGCTGACCGAGGCCCCCCTGAACCCCAAGGCCAACCGCGAGAAGATGACAGGTGCGTGGCCCGCTCCCTCTTCTGGTGGCCGCCTCCCTCCTTCCTGGCCTCCCGGCGCTGCGCCCTTTCTCACTGGTTCTCTCTTCTGCCGTTTTCCGTAGGACTCTCTTCTCTGCCCTGCGTCTCCTTTGGCACTCTGCAGGTTCTAG
+
AAA1AAAAFFFFGFGF3FG1B1B1E0AAE0GH1FF/EEGGGHHHHGGGFFGGHHGFHHHGCECGG/EEGGGBH1FFGG/F//GHHG//B@B//C<FGD1F1GGHH1<.<-CHFCGG-<E/CFBGG0CCHCHHGGGGGG.CB9FFFF0;;FGFGGGG?-@@?;B@?F;@BFFFF/BFFFFFFFFFFFF/:BFF@FFFEFF?FFBF/BFFFFFFFFFFFB/AFF-9A@BFFFFFFBBB99B9BF/FFAFFFF;
@M05620:37:000000000-D9766:1:1101:20380:8093 1:N:0:15
ACCACACCTTCTACAATGAGCTGCGTGTGGCTCCCGAGGAGCACCCCGTGCTGCTGACCGAGGCCCCCCTGAACCCCAAGGCCAACCGCGAGAAGATGCCCAGGTGAGTGGCCCGCTACCTCTTCTGGTGGCCGCCTCCCTCCTTCCTGGCCTCCCGGAGCTGCGCCCTTTCTCACTGGTTCTCTCTTCTGCCGTTTTCCGTAGGACTCTCTTCTCTGACCTGAGTCTCCTTTGGAACTCTGCAGGTTCTA
+
ABBBBBBBFFFFGGGGGGGGGGHHGGGEHGHGHGGGGGGGGHHHHGGGGGGGHHHHHHHGGGGGGGGGGGGHHHHGGGGHGHHHHGGGGGGGGGHHHHHHHHHGHHHHHHGGHHGGGCGHHHHHHHHGHHGHHFGGGGHGHHGHHGGGGGGGGGGGGC-ABGGGGGFFFFFFFFFFFFFFFFFFFFFFFFFFFFFFFFFFFFFDD/BFFFFFFFFFFFFFFFF/FFFFFFFFFFFFFFFFFFFFFFFFFF;
@M05620:37:000000000-D9766:1:1101:14400:8094 1:N:0:15
ACCACACCTTCTACAATGAGCTGCGTGTGGCTCCCGAGGAGCACCCCGTGCTGCTGACCGAGGCCCCCCTGAACCCCAAGGCCAACCGCGAGAAGATGACAGGTGAGTGGCCCGCTACCTCTTCTGGTGGCCGCCTCCCTCCTTCCTGGCCTCCCGGAGCTGCGCCCTTTCTCACTGGTTCTCTCTTCTGCCGTTTTCCGTAGGACTCTCTTCTCTGACCTGAGTCTCCTTTGGAACTCTGCAGGTTCTAG
+
BBBBBBBBFFFFGGGGFGFGGFHHGEEEF2FGFGGFEGGFGHHHHGGGDEGGHHHHHHHGGGGGGGGGGGGFHHHGGGGHGHHHHGGGGGGCCGGFFHFHHHGGHHHHHGGHHGGGGGHHHHHHHHFGHGHHGGGGGHGHHGHHHHGGGGGGGGGGGACGGGGGGGFFFFFFFFFFFFFFFFFFFFFFFFFFFFFFFFFFFFDFFFFFFFFFFFFFF/BBFF/;BFFFFFFFFFBFFFFFFFFFFFFFFFF
@M05620:37:000000000-D9766:1:1101:18992:8097 1:N:0:15
AGTGCCAGCTCTCAATCGCACAGGGGACCCAGGGCCTGGCCCCTCCATCCAGAAAACCTATGACCTCACCCGCTACCTGGAGCACCAACTCCGCAGCTTGGCTGGGACCTATGTGAGTATCCAGCGTAGGAATCTGGGAGTTGGGGAGGAGTGAGGAGTTGGGGAAAGACAGTCCTAACCGTGGAGGGTTCTGGTAAATGATGGGGTGAGGAGGGGCTCTTTGGCTCCCACCAGTCCCCCTGTCTGGTCTA
+
AA>AAFFFBFFFGDGGGGGFGGHCGFEGGGHHFGFFGGHHHHGHGGHHHGHHHHHHHGHHHHHHHHHHHHHGGEEEHHHHGGHHHHFGFHHHGGGGGHHHGHHGGGHHGHHHHHHHGHHHHHHGHGGGGGHHHHHGHFHGGGHHGCFCGGEGGFHGGGHHHHGGGGHGHHHGHHHHHHHHGGGGGGGGGGGGGGFFGGGGGGGGGGFFFFFFFFFFFFFFFFFFFFFFFFFFFFFFFFFFFFFFFFFFFF/
@M05620:37:000000000-D9766:1:1101:5589:8122 1:N:0:15
AGTGCCAGCTCTCAATCGCACAGGGGACCCAGGGCCTGGCCCCTCCATCCAGAAAACCTATGACCTCACCCGCTACCTGGAGCACCAACTCCGCAGCTTGGCTGGGACCTATGTGAGTATCCAGCGTAGGAATCTGGGAGTTGGGGAGGAGTGAGGAGTTGGGGAAAGACAGTCCTAACCGTGGAGGGTTCTGGTAAATGATGGGGTGAGGAGGGGCTCTTTGGCTCCCACCAGTCCCCCTGTCTGGTCTA
+
AA>ABFFFBFFFGGGGGGGFGEGDFGGGGGGHFGGFGGHFHHGHGGHHHGHHHHHHHGHHHHHHHHHHHHHGGEGGHHHHHGGHHHHHGHHHGGGGGHHHGHHGGGHHGHHHHHHHHHHHHHHHHGGGGGHHHHHHHHHGEHHHGGGGGGEHHHHHHGHHHHGGGGHHHHHHHHHHHHHHGGGGGGGGEGGGFGCFGGGGGGGGGGFFFFFFFFFFFCFFFFFFFEFFFFFFFFFFFFFFFFFFFFFFFFF
@M05620:37:000000000-D9766:1:1101:15213:8122 1:N:0:15
ACCACACCTTCTACAATGAGCTGCGTGTGGCTCCCGAGGAGCACCCCGTGCTGCTGACCGAGGCCCCCCTGAACCCCAAGGCCAACCGCGAGAAGATGAACCCAGGTGCGTGGCCCGCTCCCTCTTCTGGTGGCCGCCTCCCTCCTTCCTGGCCTCCCGGCGCTGCGCCCTTTCTCACTGGTTCTCTCTTCTGCCGTTTTCCGTAGGACTCTCTTCTCTGCCCTGCGTCTCCTTTGGAACTCTGCAGGTTC
+
CCCCCCBBFFFFGGGGGGFGGGHHGEGBEEHHHGGGGGAEFHGHHGGGGFGGGHHHHHHEGGGGGGGGGGGHFHHGGGGHGHHHHGGGGG<DCGHHHHHHHHGCGGHH<AGGGGHHGGGCGGHHHHGGDDGHGHHGGGGGGGGGFGGGGGGFFGGGGCFGGAFDAFAFFFFFFFFF/FFFFFFFFFF;BFFFFFBDADFFFF?B.;A/BFFFFFFFFFFF/FEFFAD:@:FFFFFFFFBFFFFFF/;AFF/
@M05620:37:000000000-D9766:1:1101:12569:8128 1:N:0:15
ACCACACCTTCTACAATGAGCTGCGTGTGGCTCCCGAGGAGCACCCCGTGCTGCTGACCGAGGCCCCCCTGAACCCCAAGGCCAACCGCGAGAAGATGAACCCAGGTGAGTGGCCCGCTACCTCTTCTGGTGGCCGCCTCCCTCCTTCCTGGCCTCCCGGAGCTGCGCCCTTTCTCCCTGGTTCTCTCTTCTGCCGTTTTCCGTAGGACTCTCTTCTCTGACCTGAGTCTCCTTTGGAACTCTGCAGGTCC
+
CCCCCCCCFFFFGGGGGGGGGGHHGGGGHGHHHGGGGGGGGHHHHGGGGGGGHHHHHHHGGGGGGGGGGGGHHHHGGGGHGHHHHGGGGGGGGGHHHGHHHHGFHEFFFCFH/FGA-<<-<<0<G0<DH0=CDHC@D@ADHECGDFFGFFG9F.:FGEG?--:900=DF9BFB00909:F.B999999B09:0B9@FFFFFB.99AD00/:0BF09;9BF0B909;B090B0BFFFFF0000:0B0BFF00
@M05620:37:000000000-D9766:1:1101:4127:8136 1:N:0:15
AGTGCCAGCTCTCAATCGCACAGGGGACCCAGGGCCTGGCCCCTCCATCCAGAAAACCTATGACCTCACCCGCTACCTGGAGCACCAACTCCGCAGCTTGGCTGGGACCTATGTGAGTATCCAGCGTAGGAATCTGGGAGTTGGGGAGGCGTGAGGAGTTGGGGAAAGACAGTCCTAACCGTGGAGGGTTCTGGTAAATGATGGGGTGAGGAGGGGCTCTTTGGCTCCCACCAGTCCCCCTGTCTGGTCTA
+
BBABBFFFBFFFGGGGGGFFFGHGGGEEEGAGFDFGGGHHHHGHGGGHGHGGFHH2BEHHHFEHHHHHHHHEF>>EEHGHFFHHHF1?EHHHEGGGGHHHGHHFGFHHGHHHHHHFHHHHHHHHHGEACAFHHHHHHH0FFHHHGG.AD.=EG.EH0EHHHHGGG?CG/G:FGGGGGGGGGFGG9EFGEFGGGGCFGGFFFFFFFFFFFFFFFFFFFFFFFFFFFFFFFFFFFFFFFFFFFFFFFFFFFF9
@M05620:37:000000000-D9766:1:1101:25430:8139 1:N:0:15
ACCACACCTTCTACAATGAGCTGCGTGTGGCTCCCGAGGAGCACCCCGTGCTGCTGACCGAGGCCCCCCTGAACCCCAAGGCCAACCGCGAGAAGATGAACCCAGGTGAGTGGCCCGCTACCTCTTCTGGTGGCCGCCTCCCTCCTTCCTGGCCTCCCGGAGCTGCGCCCTTTCTCACTGGTTCTCTCTTCTGCCGTTTTCCGTAGGACTCTCTTCTCTGACCTGAGTCTCCTTTGGAACTCTGCAGGCTC
+
BBBBBBABFFFFGGGFFGGGGGHHGGGGHGHHHGFDGGGGGHHHHGFEEEGFHHHHHHHGGGGGEGEGGGGHHHGGGGGHGHHHFGGGGGGGGGHHGHBGH/?<<FFF1G11?FGH@C-D-GHG0GF00D<<<<C@-CAE.;/:9/90;;0/.=0C9EC--9A.FGFF.9@/BFFF/99/.9;BFFFF/;////;-AFB9/;9/:;./BFFFE/:BFFF/B/;9F/BFFF//B/;9///9FFFB/B/..;:
@M05620:37:000000000-D9766:1:1101:19593:8162 1:N:0:15
GAGGCTGCTTTGGAAGAAACTCATAGATTACTGCAACAGTTCCCCCTGGACCTGGAAAAGTTTCTTGCCTGGCATCCTACAGGATGCTACCCGTAAGGAAAGGCTCCTAGAAGACTCCAAGGGAGTAAAAGAGCTGATGAAACAATGGCAAGTAAGTCAGGCATTTCCGCTTTAGCACTCTTGTGGATCCAATTGAACAATTCTCAGCATTTGTACTTGTAACTGACAAGCCAGGGACAAAAGATCGGAAG
+
CCCCBCFCFFFFGFGGGGGGGGHHHHHHHHHHHHGHFHHGHHHHHGGGHGHHHHHGGHHHHHHHHHHHHHHHGEHHHHFGHHH1FFFF5GGHGG?1FBGEGC?GHHGHHFHHHHHHHHHHHGGGE?GHHHGGHGHHHHHHHDFGHHHHHHGGGGHHHHHHHGFHHHHGEAEGGGHGHHHHHHHFHGFFFGDFGFHFHHDFHGHHHHHHHHHHGHGHFFFHGGHHGHHFFHGEHGGDGGAFGGGGGGCDGGB
@M05620:37:000000000-D9766:1:1101:11926:8164 1:N:0:15
ACCACACCTTCTACAATGAGCTGCGTGTGGCTCCCGAGGAGCACCCCGTGCTGCTGACCGAGGCCCCCCTGAACCCCAGGGCCAACCGCGAGAAGATGCCCAGGTGAGTGGCCCGCTACCTCTTCTGGTGGCCGCCTCCCTCCTTCCTGGCCTCCCGGAGCTGCGCCCTTTCTCACTGGTTCTCTCTTCTCCCGTTTTCCGTAGGACTCTCTTCTCTGACCTGAGTCTCCTTTGGAACTCTGCAGGTTCTA
+
CCCCCCCCFFFFGGGGGGGGGGHHGGGFHGHHHGGGGGGGGHHHHGGGFGGGHHHHHHHGGGGGGGGGGGGHHHHGGG/?EGGGHGGGGGGGGGHHHHEFHBCF?GFGGHEECGDC@->FFHHFHHGEDHGGEDGCGGGGHHDFFFBFBBA.BFAG?A9DDFFFGFDFCFFFFFFFFFBBBBFFFFFFFFFBBA9AFFFB?;:AD09BFFFFFFFFFF09B0BB9;9BFF9BFBB9BBBBFFFFBFA:FF0
@M05620:37:000000000-D9766:1:1101:7648:8184 1:N:0:15
AGTGCCAGCTCTCAATCGCACAGGGGACCCAGGGCCTGGCCCCTCCATCCAGAAAACCTATGACCTCACCCGCTACCTGGAGCACCAACTCCGCAGCTTGGCTGGGACCTATGTGAGTATCCAGCGTAGGAATCTGGGAGTTGGGGAGGAGTGAGGAGTTGGGGAAAGACAGTCCTAACCGTGGAGGGTTCTGGTAAATGATGGGGTGAGGAGGGGCTCTTTGGCTCCCACCAGTCCCCCTGTCTGGTCTA
+
>AAAAFFFBFFFGFGGGFGGGGGHFAEGGGGGGGGEFFEHHHGHGGGGHFFHGFGHHGHHBFFHHHFFHHHGEGGGHHHFGGGFGHFGGHGHGEEGGGHGGHHEEFHHGHHHHHHHHHGHHHFHHGCGFCHHHGHHGHHGFHHHGGGGGGGHHHHHHGHHGGGGGGGHHHHHGHHHHHHHGEFGGGGG9AFGGG;FGGGGGGGGFGFFFFFFFFFFFDFFFFFFFFFFFFFFFFFFFFFFFFFFFFFFBB;
@M05620:37:000000000-D9766:1:1101:10961:8187 1:N:0:15
GAGGCTGCTTTGGAAGAAACTCATAGATTACTGCAACAGTTCCCCCTGGACCTGGAAAAGTTTCTTGCCTGGCATACTGAAGGTGAAACAACGGAAGAAACGGCCCCTCCACAACTACACGTGCGTAAAAGAGCTGATGCGACCAAAACACGTAAGTAAGGAATTTCAGCTAAGTCACTCTTGTGGCTCCCATTAAACACTTCTAAGCAATTGAACAAGTCCCTGCATAGCCAGGGACAACAGATAAGCAG
+
>1A>A1BAF1FFAGGGFCAGDGAGGFHHHGHCFGGFFHH1DGHHHGCGHFECFHHHHHGHFGHHHGHHHHHHH0B1BA2BFGE@F1111B/B/>E//0000?E///>///0B1??FFGH0?<??>FE<FHGGF0BFG1@>/?<>A///???CG0<F=GH1<<<GGGHF11=0000==DGH0=DGGC..:;.:<C00<G:.;GCCCCCFG/;CF0;F0/9;0;;00CB090/0:.;...;;A-9B/9/;/9/
@M05620:37:000000000-D9766:1:1101:13873:8191 1:N:0:15
GAGGCTGCTTTGGAAGAAACTGACAAGCCCGGGACAAACGATCGGAAGAGCACACGTCTGAACTCCAGTCACTCCGGAGAATCTCGTATGCCGGCTTCTGCTTGCAAAAAAAAACAAAAAAACAAAATAACGATAAAAGAAAATAAGAAAATAGAATACAAAAACGCAAAAAGAGGTGAACAAAGAACAAAAAAACACAAGCCCACAAGAACAAGAAATAGAGCACAAATAACAATTTGCAACTAAACAAC
+
A1>AAAFAFFFFFCGC11BFGBB1B1BFF0AEGAA/0B/AAAGG/B/E00BFG00ABA0FDFF1@F11BBGFHFC/>>EEHHGH10/?F0BGE/>E/0FGBGH1<<FGH<CCGC/?<0?/>-.<.0<1100.....0=<..//00<00;//00000000:00...---9;/..././.0000/;//-9/---------------------/-/---/;///9///----//;//;9;/:/99///////--
@M05620:37:000000000-D9766:1:1101:16605:8196 1:N:0:15
ACCACACCTTCTACAATGAGCTGCGTGTGGCTCCCGAGGAGCACCCCGTGCTGCTGACCGAGGCCCCCCTGAACCCCAAGGCCAACCGCGAGAAGATGCCCAGGTGAGTGGCCCGCTACCTCTTCTGGTGGCCGCCTCCCTCCTTCCTGGCCTCCCGGAGCTGCGCCCTTTCTCACTGGTTCTCTCTTCTGCCGTTTTCCGTAGGACTCTCTTCTCTGACCTGAGTCTCCTTTGGAACTCTGCAGGTTCTA
+
AAAAAAAAFFF1GGGGGDGGFFAGGGFAAE0BFGGGGGGGGFHH/EGGGGGGHBGHHECFGEGGGGGGGGGHHHHGGGGHGHHHHGGGGGGGGAHHHFHHHHHGHFHHHHGGHHGGGGGHHHHHHHHHHHGHHGGGGGHGHHCHHGGGGGGGGGGGGG?AGGGGGGF@@FFFFFFFFFFFFFFFFFFFFFFFF@FFFFFFFFFFFFFFFFFFFFFFFFFFFFFFFFFFFFFFFFFFFFFFFFFFFFFBFFB
@M05620:37:000000000-D9766:1:1101:24835:8198 1:N:0:15
GAGGCTGCTTTGGAAGAAACTCATAGATTACTGCAACAGTTCCCCCTGGACCTGGAAAAGTTTCTTGCCTGGCTTACTGAAGGTGAAACACCGGAAGAAACGGTTCCACGCCGAATCCAAGGGCGTCACAGAACTGCAACGCACCAAAAAAGTACATCAGACAATTCCAATTAAGCAATCTAGTGGCTCCTCATCAACCCTTCTCAGCAAATGTAATAGTCCCTGCCAAGCCAAGGTCAAACGATCAACAG
+
?ACBCCFCFFFFGGGGGGGGGGFHHHHHHGHGHHHGFHHFGHHHHGGGHHHHHHHHGHHHHHHHHHHHHHHHH2BFHD5DGH33B5B5BB1B0>/>E1BFB?11FF34@//?>>EG?3FGHG/?>/>?/D222@D2F22=//</>0/...<>11<1>==00=</<=0D0==D0=D:0/<;000;;:E.CC0/0<0;0;..;C;F0;9F0/0;;9CFB00;0;900.=:0...//..000;BFAD.A.090/
@M05620:37:000000000-D9766:1:1101:8762:8209 1:N:0:15
AGTGCCAGCTCTCAATCGCACAGGGGACCCAGGGCCTGGCCCCTCCATCCAGAAAACCTATGACCTCACCCGCTACCTGGAGCACCAACTCCGCAGCTTGGCTGGGACCTATGTGAGTATCCAGCGTAGGAATCTGGGAGTTGGGGAGGAGTGAGGAGTTGGGGAAAGACAGTCCTAACCGTGGAGGGTTCTGGTAAATGATGGGGTGAGGAGGGGCTCTTTGGCTCCCACCAGTCCCCCTGTCTGGTCTA
+
BBAABFFFBFFFGGGGGGGGGGHHGGGGGGHHGGGGGGHHHHGHGGHHHHHHHHHHHGHHHHHHHHHHHHHGGGGGHHHHHHHHHHHHGHHHGGGGGHHHGHHGGGHHGHHHHHHHHHHHHHHHHGGGGGHHHHHHHHHGGHHHGGGGGGGHHHHHHGHHHHGGGGHHHHHHHHHHHHHHGGGGGGGGEGGGGGFFGGGGGGGGGGFFFFFFFFFFFFFFFFFFFFFFFFFFFFFFFFFFFFFFFFFFFFF
@M05620:37:000000000-D9766:1:1101:5017:8214 1:N:0:15
AGTGCCAGCTCTCCATCGCACAGGGGACCCAGGGCCTGGCCCCTCCATCCAGAAAACCTATGACCTCACCCGCTACCTGGAGCACCCACTCCGCAGCTTGGCTGGGACCTATGTGAGTATCCAGCGTAGGAATCTGGGCGTTGGGGCGGCGTGCGGCGTTGGGGAAAGCCCGTCCTAACCGTGGCGGGTTCTGGTAAATGATGGGGTGAGGAGGGGTTCTTGGGCTCCCCCCGTTCCCCTGTCCGGTTTAT
+
>A>>>DDFBFFFGCGGGEGCECHDG2BEEEGHBEEBFFHHHHGHGGFHHGHHHHHAFEHHGFGHHDFHHHHGG>EEHHHHFGHHHH1?EHHFEGCGEHBGGGHGGGHHGHFHHHHFHHHHHH3FHGG/BA<2FGHHHG/<CCFFFGD@D-;AD.BG-9DFFFFF...;/A.;BFFFF/FFFFFF-@BFFFFFFFFFFFFFFFFFFFFFEFF/ADF;.9.;B/F..;;AA.AF-:9;FFF.A99/9@-;./9
@M05620:37:000000000-D9766:1:1101:24831:8215 1:N:0:15
GAGGCTGCTTTGGAAGAAACTCATAGATTACTGCAACAGTTCCCCCTGGACCTGGAAAAGTTTCTTGCCTGGCATCCTACAGGATGCTACCCGTAAGGAAAGGCTCCTAGAAGACTCCAAGGGAGTAAAAGAGCTGATGAAACAATGGCAAGTAAGTCAGGCATTTCCGCTTTAGCACTCTTGTGGATCCAATTGAACAATTCTCAGCATTTGTACTTGTAACTGACAAGCCAGGGACAAAAGATCGGAAG
+
>1>AAAFAFFFF1GGFEGGGFGHHHGHHH1GHHH1AFFGAFHHHHGEGH0FGHHHHHFEGGHHHDHDGHHHHHHFHHHHHHHHE1FGHFFBGG?EEG1BFGHEHHHGHHGHFFHHHHFHHHGG/EEFHHHFFHHHH1GHH1FG0/FGHHHGGHHFHHHHGGG/GHHHHFCEFGHHHHHHHHHHGGGFGHHHHHHHHHHHFHHHHHGHGHHHHHHGHHHHHHHHHFFHFGHGGHGE?EFGGFGGGGG?G?FA
@M05620:37:000000000-D9766:1:1101:10458:8216 1:N:0:15
GAGGCTGCTTTGGAAGAAACTCATAGATTACTGCAACAGTTCCCCCTGGACCTGGAAAAGTTTCTTGCCTGGCATCCTACAGGATGCTACCCGTACGGAAAGGCTCCTAGAAGACTCCAAGGGAGTAAAACAGCTGATGAAACAATGGCAAGTAAGTCAGGCATTTCCGCTTTAGCACTCTTGTGGATCCAATTGAACAATTCTCCGCATTTGTACTTTTAACTGACAAGCCAGTTACAAAAGATCGGAAG
+
AA?AAAFBFDBDGCBFGGFGGGHHHFFGGHHFFGFHGHGFHGHHHGEFGGFHHFHF3A2GFHHHFHGFGGEAFABFGD5BBGF1BBB55BBGAE/E>111>?1?FGFEF4B?B3FB3F?3BA?/<?FGGF3??0FHDFGFHB2BFFF@@CBFF2GFGHG@@<GF1FFF?<?<?<=>><FB11111.11</<0==000C0/0<<<00:.;.E;;:<C000:0:G=;9/0;.9.;;0009;09;/.9C9.=9:
@M05620:37:000000000-D9766:1:1101:11770:8232 1:N:0:15
ACCACACCTTCTACAATGAGCTGCGTGTGGCTCCCGAGGAGCACCCCGTGCTGCTGACCGAGGCCCCCCTGAACCCCAAGGCCAACCGCGAGAAGATGAACCCAGGTGCGTGGCCCGCTACCTCTTCTGGTGGCCGCCTCCCTCCTTCCTGGCCTCCCGGCGCTGCGCCCTTTCTCACTGGTTCTCTCTTCTGCCGTTTTCCGTAGGACTCTCTTCTCTGACCTGCGTCTCCTTTGGAACTCTGCAGGTTC
+
AAAAABBBFFFFGGGGGGFGGFHGEBEAAEHGHGGGAEEEFGHHHGGGEEEFFGFGFGGGFFC@FFGGGGGEFHHEFGGHGHHHHGG?CC@DDGHHHHHHHHGFHGHH1<FD@@GHGFG-<CGHGHGGGHHHDCFDGGGGHEGGEFGGGGGGGGGGGEFG?FFFFFFFFFFFFFFFBFFFFFFFFFFFFFFFFFFFDFFFFFFF9A9FFFFFFFFFFFFF/:9FF.@.@DFFFFFEF/BFFFFFF/;F.B/
@M05620:37:000000000-D9766:1:1101:8044:8256 1:N:0:15
ACCACACCTTCTACAATGAGCTGCGTGTGGCTCCCGAGGAGCACCCCGTGCTGCTGACCGAGGCCCCCCTGAACCCCAAGGCCAACCGCGAGAAGATGCCCAGGTGAGTGGCCCGCTACCTCTTCTGGTGGCCGCCTCCCTCCTTCCTGGCCTCCCGGCGCTGCGCCCTTTCTCACTGGTTCTCTCTTCTGCCGTTTTCCGTAGGACTCTCTTCTCTGACCTGAGTCTCCTTTGGAACTCTGCAGGTTCTA
+
DDDDDDCBFFFFGGGGGGGGGGHHGGGEGGHHHGGGGGGGGHHHHGGGGGGGHHHHHHHGGGGGGGGGGGGHGHHGGGGHGHHHHGGGGG<CGGHFFDDGHHHFGHFHG=FFHHGGGGGHHHHHHHHFG<<GHGGGGGHGHHGH0CFGGFFFFGGGG?-ADCFFFFFFFFFFFFFFFFBFFFFFFFFFFFFFFFFFFFFFFFFFAFFFFFFFFFFFE0<FFFFFFFFBFFFFFFFF0FFFFFFFFFABBFB
@M05620:37:000000000-D9766:1:1101:13877:8263 1:N:0:15
GAGGCTGCTTTGGAAGAAACTCATAGATTACTGCAACAGTTCCCCCTGGACCTGGAAAAGTTTCTTGCCTGGCATCCTACAGGATGCTACCCGTCCGGAAAGGCTCCTAGAAGACTCCAAGGGAGTAAAAGAGCTGATGAAACAATGGCAAGTAAGTCAGGCATTTCCGCTTTAGCACTCTTGTGGATCCAATTGAACAATTCTCAGCATTTGTACTTGTAACTGACAAGCAAGGTACAAAAGATCGGAAG
+
A?AB>AFBFBBDGBAAAGBGGGHHHGHHHFFBGG44FHGHHD5BBEAEA2BBGGFFB32F3DGDFGGBBBFAFBFBBFGBFFG1BF2B5FBF1F11>>>>>1??@FFGFBBBBFGFHHBBFFGEG<BFFH3?F2DGBBFFGBBBG@F@FF2?>@F@FFF@0?FFGFDD?/?..<>><F1F=DF1FD0<0<0<==0==C=C00=0C0C/CCG0;C;<0;0;:;G<;<:009./;9.0090;CF99;C..99.
@M05620:37:000000000-D9766:1:1101:5812:8269 1:N:0:15
ACCACACCTTCTACAATGAGCTGCGTGTGGCTCCCGAGGAGCACCCCGTGCTGCTGACCGAGGCCCCCCTGAACCCCAAGGCCAACCGCGCGAAGATGCCCAGGTGAGTGGCCCGCTACCTCTGCTGGTGGCCGCCTCCCTCCTTCCTGGCCTCCCGGGGCGGCGCCCTTTCTCACTGGTTCTCTCGTCTGCCGGTTTCCGTAGGACTCTCTTCTCTGACCTGAGTTTCCTTTGGAACTCTGCAGGTTCTA
+
AABBBBB3CFFFGGGGGG5BGGHHGGGBAEGGGABE?EG?AGHHHGG0AEFGGHGHHHHAEEFGGFGGGGFHFHHGGGGHGCGHHFGGGG@DGFG??FB1CFH/FGHGGGA.G.>A-@@<<GH0DGHH/C?GHGG-:CEFFBFBBFE0;B.9:;EEGA9@;-9-@--;9///;B/9/BB9F/BF//.;;;9/F=-;AFEFDBA..//B/B/9;BFB9F///99/.///;;///;/FFFF//B//B9AFFF/
@M05620:37:000000000-D9766:1:1101:7277:8285 1:N:0:15
ACCACACCTTCTACAATGCGCTGCGTGCGGCTCCCGAGGAGCACCCCGTGCTGCTGACCGAGGCCCCCCTGAACCCCAAGGCCAACCGCGCGAAGATGAACCCAGGTGCGTGGCCCGCTCCCTCTTCTGGTGGCCGCCTCCCTCTTTCCTGGCCTCCCGGCGCTGCGCCCTTTCTCACTGGTTCTCTCTTCTGCCGTTTTCCGTTGGACTCTCTTCTCTGCCTTGCGTCTCCTTTGGAACTCTGCGGGTTC
+
BBBBBBB3BCFFGGGGGGCEGCGGGEG22AE2B2AE1EAE?GHGHGG01BEF5@3FGHB/>//>FGGGGCAGBFGGG?EHGHHHHGGGGGBDCGG.=DFDGH..>F<F<CCEGGCCC@CCEGHHHH:CFFFFGGGGGGGGGGGG/;CFBFGFFFFFF9ABB?9;@D?BF@BFFFFF/BFFFFFFFFF/;BFFFF;;ADFFF9AF/9A/BFFFFFFBBBFFBF/;B9B99.:BFFFFFFFFF;BFF9;BBE9
@M05620:37:000000000-D9766:1:1101:9949:8299 1:N:0:15
GAGGCTGCTTTGGAAGAAACTCATAGATTACTGCAACAGTTCCCCCTGGACCTGGAAAAGTTTCTTGCCTGGCATCCTACAGGATGCTACCCGTACGGAAAGGCTCCTAGAAGACTCCAAGGGAGTAAAAGAGCTGATGAAAAAATGGCAAGTAAGTCAGGCATTTCCGCTTTAGCACTCTTGTGGATCCAATTGAACAATTCTCAGCATTTGTACTTGTAACTGACAAGCCAGGTCCAAAAGATCGGAAG
+
AABBAACAFFDFFFGFFFFGGGFHHHHHHFFHHHFFFCGDGFFGHGEFEEBGHGFB3ABGBBGHGDDBFHGHHCFFGFD3BGF13FB@F5FG1>EF/111>11?3BFFHB3B?FGBFGFGGEDEE??GGHBFH0GHGFHHH11B/0@1F01F1@F1@?F?FCF1FGH1?/>EAFG1>GG0GHF10.0<<<<0=0<D<GDCFCG0C0;;CB:CCG<G0;0;:CG:0;B0;...FG.//:;BFE/.;0;:9E9
@M05620:37:000000000-D9766:1:1101:25166:8318 1:N:0:15
ACCACACCTTCTACAATGAGCTGCGTGTGGCTCCCGAGGAGCACCCCGTGCTGCTGACCGAGGCCCCCCTGAACCCCAAGGCCAACCGCGAGAAGATGAACCCAGGTGCGTGGCCCGCTACCTCTTCTGGTGGCCGCCTCCCTCCTTCCTGGCCTCCCGGCGCTGCGCCCTTTCTCACTGGTTCTCTCTTCTGCCGTTTTCCGTAGGACTCTCTTCTCTGACCTGCGTCTCCTTTGGAACTCTGCCGGTTC
+
DDDDDDCCFFFFGGGGGGGGGGHHGGGGHGHHHGGGGGGGGHHHHGGGGGGGHHHHHHHGGGGGGGGGGGGHHHHGGGGHGHHHHGGGGGGGGGHHHHHHFHGFHGHH1CGGGGHHGGGCGHGHHHHHHHHHGHHGGGGGHGGGGGGGGGGGGGGGGGGGAGFFFFFFFFFFFFFFFFFFFFFFFFFFFFFFHFFFDFFFFFFFFFFFFFFFFFFFFFFFBFFFF.CFFFFFFFFFFFFFFFFFF0;=@D?
@M05620:37:000000000-D9766:1:1101:20458:8321 1:N:0:15
GAGGCTGCTTTGGAAGAAACTCATAGATTACTGCAACAGTTCCCCCTGGACCTGGAAAAGTTTCTTGCCTGGCTTACTAAAGGTGACTCACCGTAAAGAATGGTACCTCGAAGCATACACTGCTATAAGAGAGCAACTGAGCAAAAGACACGAACATACGACCTTTCCGATTTCGGACTCTTGTGCCTCACCATGAACACTTCTCAGCCTTTATAATTGTCACTGCCAAGTCAGGGACAACAGATCCCAAG
+
BABBBBFBFFFFGGGGGCGGGGHHHHBG6FGGHHHHHHHGHHHHHGGGAGHHHHHHHHGHHHHHHHHHHHHHH2FGH55DEG33B535DGCG1FG11B3B3B3@4B@4BF1BEEFGB33B3B344BBB4B32/?33BBBG33?FG2?/B2BE////@@F0<?><GBFH?//>C<0-.>-0==D0<000C<..000<000/;;0<G0CC/;CC0:<CFG0FB;0000//0.0;0;B9.AA.AA/;0;0/:/.
@M05620:37:000000000-D9766:1:1101:26891:8334 1:N:0:15
ACCACACCTTCTACAATGAGCTGCGTGTGGCTCCCGAGGAGCACCCCGTGCTGCTGACCGAGGCCCCCCTGAACCCCAAGGCCAACCGCGAGAAGATGCCCAGGTGAGTGGCCCGCTACCTCTTCTGGTGGCCGCCTCCCTCCTTCCTGGCCTCCCGGAGCTGCGCCCTTTCTCACTGGTTCTCTCTTCTGCCGTTTTCCGTAGGACTCTCTTCTCTGACCTGAGTCTCCTTTGGAACTCTGCAGGTTCTA
+
>AA1AAAAFFFFGFGF3GGDGGFHCEG0AAFA1FF0EEFE/GGHH/AA/EEF1DEGFHGGG//>FG?EGE>FCGHGGG/G/<GGHGG/<C//<C0?GHBCGCGFG1F0?F/<<GGG@CGHHHHHHHHHHHGHHGGGGGHGHHGHHGGGGGGGGGGGG--A@GGG@GF@@FFFFFFFFFFFFFFFFFFFFFFFF@BFFFFFFFFFBFFFFFFFFFFFF/;FFF-FFFFFFFFFFFEFFFFFFFFFFFFFFFB
@M05620:37:000000000-D9766:1:1101:20657:8341 1:N:0:15
AGTGCCAGCTCTCAATCGCACAGGGGACCCAGGGCCTGGCCCCTCCATCCAGAAAACCTATGACCTCACCCGCTACCTGGAGCACCAACTCCGCAGCTTGGCTGGGACCTATGTGAGTATCCAGCGTAGGAATCTGGGAGTTGGGGAGGAGTGAGGAGTTGGGGAAAGACAGTCCTAACCGTGGAGGGTTCTGGTAAATGATGGGGTGAGGAGGGGCTCTTTGGCTCCCACCAGTCCCCCTGTCTGGTCTA
+
11>AAD@CAF1FDGGDFFGGAEFGCGGGAAAGFEFFCAGA0GECEGFHD0BAA0ABGGHFHHEHGH1BGFGGGE/EGFHFFGHA0EF?ECF1>ECG/GFGEHHC/?EG?FFFE>FG1FGHF2FDCC</B<@GHHHHFH0//<<F/C.CGGEHA0<<CAGHGHCGECCHEFFGGGHHFCCH@EE@BE.A;.CFFGGFFFGFFFBFGGF@FFFFBA@@?@EFB/FFFFFFFFFAA9BFBFAB=AFFBBFFFF/
@M05620:37:000000000-D9766:1:1101:9531:8350 1:N:0:15
ACCACACCTTCTACAATGAGCTGCGTGTTGCTCCCGCGGCTCACCCCGTGCTGCTGACCGAGGCCCCCCTGACCCCCAAGGCCACCCGCGAGAAGCTGAACCCAGGTGAGTGGCCCGCTACCTCTTCTGGTGGCCGCCTCCCTCCTTCCTGGCCTCCCGGAGCTGCGCCCTTTCTCACTGGTTCTCTCTTCTGCCGTTTTCCGTAGGACTCTCTTCTCTGACCTGCGTCTCCTTTTGAACTCTGCAGGTTC
+
ABAAA4A>CFFFGGFBBBABF5BBFEEF4BDGBBFEAAE00B3BGHGEBBEF5FFGGHHE>E/>FEEEGGG03BFEEC/FFGGA/FF<C/CB</?<<1?<?FCFFFFFG0FGF.FGCDGGGHFH0CCGHGHBEGHGGGG;CEFBCBF0CCFFGGGGGG?-@@BA/F@;DB-FFFBFFFFFFFFFFFFFFFFFFEFB9AFEFFDBF?DFFFFFFFFF/;BBFFF/..-;>ABF/BF//99BFFFFFFFF.B/
@M05620:37:000000000-D9766:1:1101:7314:8353 1:N:0:15
ACCACACCTTCTACAATGAGCTGCGTGTGGCTCCCGAGGAGCACCCCGTGCTGCTGACCGAGGCCCCCCTGAACCCCAAGGCCAACCGCGAGAAGATGACAGGTGAGTGGCCCGCTCCCTCTTCTGGTGGCCGCCTCCCTCCTTCCTGGCCTCCCGGAGCTGCGCCCTTTCTCACTGGTTCTCTCTTCTGCCGTTTTCCGTAGGACTCTCTTCTCTGCCCTGAGTCTCCTTTGGCACTCTGCAGGTTCTAG
+
ABBBBBBAFFFFGGGGGGAFGGHHGEEBAEHGFBFEDEGGGHHHHGGGGEGGHHHHHHHFFGGGGGGGGGGGGHHGGGGHGHHHHGEEGGBCGGHGFHHH2GGFH?FGGGGHHGGG-.FGHHHHHHHHC.GHCCGGGHGHHGHH;CFFBFGGGGGGG;ADFGFFGFFFFBFBF/BFFFFFFFFFFFF9BFFFFFFFFFFFFFFF/;;FFFFFFFFFF/BFFF9;FFFFFBFFFF/;B9FFFF/FFFFFFBB
@M05620:37:000000000-D9766:1:1101:23392:8376 1:N:0:15
ACCACACCTTCTACAATGAGCTGCGTGTGGCTCCCGAGGAGCACCCCGTGCTGCTGACCGAGGCCCCCCTGAACCCCAAGGCCAACCGCGAGAAGATGACCGGTGCGTGGCCCGATCCCTCTTCTGGTGGCCGCCTCCCTCCTTCCTGGCCTCCCGGCGCTGCGCCCTTTCTCCCTGGTTCTCTCTTCTGCCGTTTTCCGTAGGACTCTCTTCTCTGCCCTGCGTCTCCTTTTGCACTCTGCAGGTTATAG
+
CCCCCCCCFFFFGGGGGGGGGGHHGEGFGGHHHGGGGGEEGHHHHGGGGGGGHHGHHHHEGGGGGGGGGGGHHHHGGGGHGHHHHGGGGGGGGGHHHHHHC/</>/>?.->FGC-<-CGHHHHHHHHH/.;CC?GDGEGGFGGFFGB9FFFFGGG.;ACFAFFFFFFAFFF0;;9/0::;FFFFFFF::FFFFDDFEBF.9.A?9;FFFFFFFFF0;B:E0FA-DFFBFFFF00;:FFF9000;F.;0BF9
@M05620:37:000000000-D9766:1:1101:5175:8382 1:N:0:15
AGTGCCAGCTCTCAATCGCACAGGGGACCCAGGGCCTGGCCCCTCCATCCAGAAAACCTATGACCTCACCCGCTACCTGGAGCACCAACTCCGCAGCTTGGCTGGGACCTATGTGAGTATCCAGCGTAGGAATCTGGGAGTTGGGGAGGAGTGAGGAGTTGGGGAAAGACAGTCCTAACCGTGGAGGGTTCTGGTAAATGATGGGGTGAGGAGGGGCTCTTTGGCTCCCACCAGTCCCCCTGTCTGGTCTA
+
CCCCCFFFCFFFGGGGGGGGGGHHGGGGGGHHGGGGGGFHHHGFGGGHHHFHHHHHHGHHHHHHHHHHHHGGGFGGHHHFFGB1FHHHGHHHGFCGGHHHGHGGGGHHGHHHHHHFHGHHHHHHHGCDDEHFHHHHHGGGGHHHGGGGGEGHHGHHHEHHHHGGGGHHHHHHHHGHHHHHGGGGGGGGFGGGFGCFGGGFFFGGGGFFFFFFFFFFFBFFFFFFFFFFFFFFFFFFFFFFAEFFFFFFFF0
@M05620:37:000000000-D9766:1:1101:16924:8387 1:N:0:15
ACCACACCTTCTACAATGAGCTGCGTGTGGCTCCCGAGGAGCACCCCGTGCTGCTGACCGAGGCCCCCCTGAACCCCAAGGCCAACCGCGAGAAGATGACAGGTGCGTGGCCCGCTACCTCTTCTGGTGGCCGCCTCCCTCCTTCCTGGCCTCCCGGCGCTGCGCCCTTTCTCACTGGTTCTCTCTTCTGCCGTTTTCCGTAGGACTCTCTTCTCTGCCCTGCGTCTCCTTTGGAACTCTGCAGGTTCTAG
+
CCCCCCCCFFFFGGGGGGGGGGHHGGGGHGHHHGGGGGGGGHHHHGGGGGGGHHHHHHHGGGGGGGGGGGGHHHHGGGGHGHHHHGGGGGGGGGHHHHHHDFG=C1AFG/DHHGGG?DHHHHHHHHHHHGHHGGGGGHGHHGGGGGGGGGGGGGGGG-DFFFFFFFFFFFFFFFFFFFFFFFFFFFFFFFFFFFFFFFFFFFFFFFFFFFFFFFFEFBFFFF.@FFFFFFFFFF0FFFFFFFFFFFFFFFF
@M05620:37:000000000-D9766:1:1101:17508:8394 1:N:0:15
AGTGCCAGCTCTCAATCGCACAGGGGACCCAGGGCCTGGCCCCTCCATCCAGAAAACCTATGACCTCACCCGCTACCTGGAGCACCCCCTCCGCAGCTTGGCTGGGACCTATGTGAGTATCCAGCGTAGGAATCTGGGAGTTGGGGAGGAGTGAGGAGTTGGGGAAAGACAGTCCTAACCGTGGAGGGTTCTGGTAAATGATGGGGTGAGGAGGGGCTCTTTGGCTCCCACCAGTCCCCCTGTCTGGTCTA
+
>>>3>BDFBFFFG4BFGGGCECHCG2BFGGHGBEEFFGHHHHGHGGFHHGGHHFHGGFHHGDHHHFGHHHH0F>>EGHBF2BFGHG1/>EEE/EEGGHFFGFHGGGHHGHGHHHHFGHHHHHHFHGGDGGHHHHHHHHEEGHHHGGEGGCEHH0GHFGHHHHGGG?CGCGHHHHFGFGGGGGG@FGGGCFFGGGFGGGGGGGFFFFFBFFFFFFBBBBFFFFFFFFFFFFFFEFFFFFFFBFFFFFFFFFB
@M05620:37:000000000-D9766:1:1101:16984:8396 1:N:0:15
ACCACACCTTCTACAATGAGCTGCGTGTGGCTCCCGAGGAGCACCCCGTGCTGCTGACCGAGGCCCCCCTGAACCCCAAGGCCAACCGCGAGAAGATGACAGGGGAGTGGCCCGCTACCTCCTCTGGTGGCCGCCTTCCTCCTTCCTGGCCTCCCCGAGCTGCGCCCCTTCTCACCGGGTCTCTCTTCTGCCGGTTTCCGTAGGACTCTCTTCTCTGACCCGAGTCTCCTTTGGAACTCTGCAGGGTCTAG
+
CCCDCDDCFFFFGGGGGGGGGGHHGGGGHGHHHGGGGGGGGHHHHGGGGGGGHHHHHHHGGGGGGGGGGGGHHHHGGGGHGHHHHGGGGGGGGGHHHH2F2=F///>/0?.FH----<G00.</0000/;.G-:C..<C00;/C:F00;.C:.=E.;--9.00--AD-:A/000:..@-;-/0000;00:0B--;DF0B.0:9A0B//000;000000:B/--;.:00;0;FBF0B0000::0;F-;//00
@M05620:37:000000000-D9766:1:1101:5187:8399 1:N:0:15
AGTGCCAGCTCTCAATCGCACAGGGGACCCAGGGCCTGGCCCCTCCATCCAGAAAACCTATGACCTCACCCGCTACCTGGAGCACCAACTCCGCAGCTTGGCTGGGACCTATGTGAGTATCCAGCGTAGGAATCTGGGAGTTGGGGAGGAGTGAGGAGTTGGGGAAAGACAGTCCTAACCGTGGAGGGTTCTGGTAAATGATGGGGTGAGGAGGGGCTCTTTGGCTCCCACCAGTCCCCCTGTCTGGTCTA
+
BBBBBFFFBFFFGGGGGFGCEEHHEGGGGGDHGGGGGGHHHHGHGGHHEGHHHHHFHGHHHHFHHHHHHHHGGGEGHHHHHHHHHHHHGHHHGGEGGHHHGHHGGFHHGHHHHHHHHHHHHHHHHGGGGGHHHHHHHHHGGHHHGGGGGGGHHHHHHGHHHHGGGCHHHHHHHHHHHHHHGGGGGGGGGGGGGGFGGGGGGGGGGGFBFFFFFFBBBBFFFFFFFFFFFFFFFFFFFFFFBFFFFFFFFFB
@M05620:37:000000000-D9766:1:1101:20921:8401 1:N:0:15
ACCACCCCTTCTACAATGAGCTGCGTGTGGCTCCCGAGGAGCACCCCGTGCTGCTGACCGAGGCCCCCCTGAACCCCAAGGCCAACCGCGAGAAGATGCCCAGGTGAGTGGCCCGCTACCTCTTCTGGTGGCCGCCTCCCTCCTTCCTGGCCTCCCGGAGCTGCGCCCTTTCTCACTGGTTCTCTCTTCTGCCGTTTTCCGTAGGACTCTCTTCTCTGACCTGAGTCTCCTTTGGAACTCTGCAGGTTCTA
+
AAAAA1>A>FCF3GGFBB1BB1FBEABAA0FGGEF?/AE//B/FGGGGAAE/1FCFGHFEEE/>FAEEG@/BBBFEF?EGFFGG/FGEG/BCC?0111?FF1FF1GHC<1?/<FCCC@CCDGGFGD=D=GEFC@?@EAGEHBAFFFGFGF?FFGEEBG@@@FFBA@F@@BFFFFFFFFB999/9BBF/BFB//;A;;A9BBFFFFFFFFFFFFFBFF9FFFFFBBFFBFF//9F/9;FBFFFF99F-BFFF
@M05620:37:000000000-D9766:1:1101:9040:8407 1:N:0:15
GAGGCTGCTTTGGAAGAAACTCATAGATTACTGCAACAGTTCCCCCTGGACCTGGAAAAGTTTCTTGCCTGGCATCCTACAGGATGCTACCCGTACGGAAAGGCTCCTAGAAGACTCCAAGGGAGTAAAAGAGCTGATGAAACAATGGCAAGTAAGTCAGGCATTTCCGCTTTAGCACTCTTGTGGATCCAATTGAACAATTCTCAGCATTTGTACTTGTAACTGACAAGCCAGGGACAAAAGATCGGAAG
+
AAAABBFAFFFFGGGGFGGGGGHHFHHHHHHGHHGCFHHHHHGHHGGGGGHHGHGHGHFHHHHHHHHHHHHGFBGHHH5FGGHBBFFB5GGHGE/EE1B?EE1FFGGHH4GGGHHHHHGGHGGHG?FHHHBFHFHHHHHHHFBGGGHGGHFGGGHHHHHGGGEHHHHHCA?CFFGFFHGFHHHFHGF>CCDFGHDFGHFHHGHGH0CCHFHGFGCG0;:GCHHC0CG0;CEAFA...;9::F/CFGA?EGA
@M05620:37:000000000-D9766:1:1101:12492:8413 1:N:0:15
ACCACACCTTCTACAATGAGCTGCGTGTGGCTCCCGAGGAGCACCCCGTGCTGCTGACCGAGGCCCCCCTGAACCCCAAGGCCAACCGCGAGAAGATGACAGGTGAGTGGCCCGCTACCTCTTCTGGTGGCCGCCTCCCTCCTTCCTGGCCTCCCGGAGCTGCGCCCTTTCTCCCTGGTTCTCTCTTCTGCCGTTTTCCGTAGGACTCTCTTCTCTGCCCTGCGTCTCCTTTGGCACTCTGCAGGTTCTAG
+
ABAABAABFFC4BGGBGGGFBAB4EEEEHEHGCFGFGGGCEHGHHGEGEEGEGFGGHCGGEGGGGD@EGGGGFCEEGGEEAEHEEFG@DCDC/AFFDFDDFCF<F1??FFECACGG-A<DHHBGHEHG/<GGGGGDDECGB?C00CFFBFFGGGGGB-:A9/9AGGBBFFF9B/;BF?B:9BFFFFB/BF:FB.DFEBFFF.A.:BFFFFF//BFBF/;ABA.@;@DFF/B////:/.;BFFBFA9FFFFF
@M05620:37:000000000-D9766:1:1101:12883:8430 1:N:0:15
GAGGCTGCTTTGGAAGAAACTCATAGATTACTGCAACAGTTCCCCCTGGACCTGGAAAAGTTTCTTGCCTGGCATACTAAAGGTGACTAACCGTACGAAAAGGCTCCTAGAAGACTCCGAGGGAGTCAAAGAGCTGATGAAACACTGGCAAGAAAGTCAGGCATTTCAGCTTTAGCACTCTTGTGGATCCAATTGAACAATTCTCAGCATTTGTACTTGTAACTGCCAAGCCAGAGACAACAGATCCAAAG
+
AAACBCFCFFFFGGGGGGGGGGFHHHHHHHHGHHGHHHHHHGGHHGGGHGHHHHHHGHHHGHHHHHHGGHHHHCGBGHA5FGH3E5B5DEGHGGE1E1?B@3113??EG4F3F?FGHH/>/EEAG/3DGDBG2BG2B2D3D2@202@@/@<F2?0?GGH1<GG1<@G1FF11>FFHHHGHGH1=>.<=CGHFGBDFHHHHHGGF00<:GGHHGCGHF0;<C0CB0:FBFG.AGF..;C/C.;:CF/00;;:
@M05620:37:000000000-D9766:1:1101:12135:8432 1:N:0:15
ACCACACCTTCTACAATGAGCTGCGTGTGGCTCCCGAGGAGCACCCCGTGCTGCTGACCGAGGCCCCCCTGAACCCCAAGGCCAACCGCGAGAAGATGACAGGTGAGTGGCCCGCTACCTCTTCTGGTGGCCGCCTCCCTCCTTCCTGGCCTCCCGGAGCTGCGCCCTTTCTCACTGGTTCTCTCTTCTGCCGTTTTCCGTAGGACTCTCTTCTCTGACCTGAGTCTCCTTTGGAACTCTGCAGGTTCTAG
+
CBBCCCCCFFFFGGGGGGGGGGHHGGGEGGHHHGGGGGGGGHHHHGGGGGGGHHHHHHHGGGGGGGGGGGGGGHHGGGGHGHHHHGGGGGDGGGHHHHBGDHG=FGG?DF/GH?DG?FH11DGFGHH<CDCGC@DA.GFCGFCHHHBBCFGBFFG.C-:AA:FBDFFCFFBFFFF0BB0;09BBFFFBFFFF-ADFFBF?FFDDFF/BBFBFB9BB00;F0;BB:FFFFBFFFFBFBB09FF0FF:B0BF9
@M05620:37:000000000-D9766:1:1101:9897:8440 1:N:0:15
ACCACACCTTCTACAATGAGCTGCGTGTGGCTCCCGAGGAGCACCCCGTGCTGCTGACCGAGGCCCCCCTGAACCCCAAGGCCAACCGCGAGAAGATGACCGGTGAGTGGCCCGCTCCCTCTTCTGGTGGCCGCCTCCCTCCTTCCTGGCCTCCCGGCGCTGCGCCCTTTCTCCCTGGTTCTCTCTTCTGCCGTTTTCCGTAGGACTCTCTTCTCTGCCCTGCGTCTCCTTTGGCACTCTGCAGGTTCTAG
+
CCCCC@BBFFFFGGGGGGGGGGHHGGGGHGHHGGGGGGGEGHHHHGGGGGGGHHHGHHHGGGGGGGGGGGGHHGHGGGGHGHHGFGGGGGGGGGHHFFFF2BC>@/?FFGFHHGGG-CEHHHGGHHFDHGHHGCGGGHGGGGGGCFFFFGGGGGGGA--:;@ADCFFFFFFFF0FBFFFFFFFFFFFB0BFFFFFFFFFFF.AFBFFFFFFFFFF0F9BEFFA-DFFFFFFFFF00B/BBFF0B?AFFF00
@M05620:37:000000000-D9766:1:1101:12871:8445 1:N:0:15
GCGGCTGCTTTGGAAGCAACTCATAGATTACTGCCACAGTTCCCCCTGGACCTGGAACCGTTTCTTGCCTGGCATCCTACAGGATGCTACCCGTAAGGAAAGGCTCCTAGAAGACTCCAAGGGAGTAAAAGAGCTGCTGACACAATGGCACGTACGTCAGGCATTTCCGCTTTAGCACTCTTGTGGATCCACTTGAACAATTCTCAGCATTTGTACTTGTACCTGCCAAGCCAGGGACAACAGATCGGAAG
+
1>1>A1>>CFB@AFF11BBGFG1F3DFGH1BGFH01B0BBDFGHHGAF/0BBGFACF1/EEEHGDFDFGHHHHHBGHHHF1GGHBCFGHGGGGBEEHHHHHHHHHHFHDGH1G1GHHHH1<FEEEGCGEDGFGHHH1FC10<F0/@GHGB1CHB/>GHCEHH/FGHHHGGGGGFDHHHHHHHHGHG0CFGG/CGHGHHH/GGHHHGHHHHHHHHBFFFGFB0FGF.CFGGGGGGGGGGGG?9FGGFFF-AA
@M05620:37:000000000-D9766:1:1101:12073:8447 1:N:0:15
ACCACACCTTCTACAATGAGCTGCGTGTGGCTCCCGAGGAGCACCCCGTGCTGCTGACCGAGGCCCCCCTGAACCCCAAGGCCAACCGCGAGAAGATGACAGGTGAGTGGCCCGCTACCTCTTCTGGTGGCCGCCTCCCTCCTTCCTGGCCTCCCGGCGCTGCGCCCTTTCTCACTGGTTCTCTCTTCTGCCGTTTTCCGTAGGACTCTCTTCTCTGCCCTGCGTCTCCTTTGGAACTCTGCAGGTTCTAG
+
CCCCCCCBFFFFGGGGGGFGGGHHGEGBCEHHHGFFDGGGGHHHHGGGGGGGGHGHHHHGGGFGGGGGGGGHGHHGGGGHGHHHHGGGGGCGGGHGHHHHFHG?G?GGHGGHHGGG-@HHHHHHHHHFHGHHGGGGGHGHHGHHHHGGGGGGGGGGG-;BFFFFFFFFFFFFF0FFFFFFFFFFFFFFFFFFFFFFFFFFFFFFFFFFFFFFFFFFF9FFBF.;DFFFFFFFFF0BF0BBFFBFF.BFFFF
@M05620:37:000000000-D9766:1:1101:6340:8451 1:N:0:15
ACCACACCTTCTACAATGAGCTGCGTGTGGCTCCCGAGGAGCACCCCGTGCTGCTGACCGAGGCCCCCCTGAACCCCAAGGCCAACCGCGAGAAGATGAACCCAGGTGCGTGGCCCGCTCCCTCTTCTGGTGGCCGCCTCCCTCCTTCCTGGCCTCCCGGCGCTGCGCACTTTCTCACTGGTTCTCTCTTCTGCCGTTTTCCGTCGGACTCTCTTCTCTGCCCTGCGTCTCCTTTGGAACTCTGCAGGTTC
+
BBBABBBBFFFFGGGGDGGFGFHHG2EBGEHHCFGFGGGCGHHHHGGG1AEFFHHFHHHGCGGGGAEGGGGCGCGGGG/G//GGHGFEGGD@BDCGDF1>1<//?/??1/?/<A<GCDGG.<<GBDGFD0<:CGH@DCG.EGEFGB0FFFGF..F.CED-A-9;BDBB;B-B/FFFFFF/.BFFFFE/BFFFFF9BDFF?FB?9ABB-;BFF/F/;B/:B99A/A.@DBABFB/BBFB/;F9BFF//;9;/
@M05620:37:000000000-D9766:1:1101:24354:8457 1:N:0:15
GAGGCTGCTTTGGAAGAAACTCATAGATTACTGCAACAGTTCCCCCTGGACCTGGAAAAGTTTCTTGCCTGGCATACTGAAGGTGAAACACCGGAAACAAATGATCCTAGACGCCTAGAAGAGCGTAACAGAGCAAAAGAGCCCATGAAACAAACGTAAGGAATTTACGCATTCGCGCTCTAGTGGCTCCCATTGAACAATTCTAAGCATTTGACCATGTGCATGTCAAGCCGGGGACAAACGATCAAAAG
+
A?ABBAFBFFFFFGGGFGGGGGFHHHHHGHHHHHHGEFHFGHHHHGGGHGHHHHGGHHHHGH5FGHHHHHHHH2BFGD5DGH33B5353BFF?E?//?B?1343B44@BGBFE/EHG3BFH302/??E/?BFGB22B2BF220/<FF2@FG2/0??00FGHFFCG11>>C.>E=1A-<AEH0=00...;.:/;C0;CCGHHH0;0;0/;C9F000:/;;F0090;00;C0FE----;9..9;ADAE./9B9
@M05620:37:000000000-D9766:1:1101:20324:8469 1:N:0:15
ACCACACCTTCTACAATGAGCTGCGTGTGGCTCCCGAGGAGCACCCCGTGCTGCTGACCGAGGCCCCCCTGAACCCCAAGGCCAACCGCGAGAAGATGCCCAGGTGAGTGGCCCGCTACCTCTTCTGGTGGCCGCCTCCCTCCTTCCTGGCCTCCCGGCGCTGCGCCCTTTCTCACTGGTTCTCTCTTCTGCCGTTTTCCGTAGGACTCTCTTCTCTGACCTGAGTCTCCTTTGGAACTCTGCAGGTTCTA
+
ABBBBBBAFFFFGGGGGGGGGGHHGGGGHGHHHGGGGGGGGHHHHGGGEGGGHHHHHHHGGGGGGGGGGGGHHHHGGGGHGHHHHGGGGGGGG/22FFDGHF<FH1FC<1FEHHGGG@DHHHHHHH=F=CEHH-AFGGHEHHGHHGGFGE?FGFGGD?-;;@@.DADFDFFFFFBBBFF/F9BF/FFF9FFFF=AAF.:9DF9DDBF/BFBFFFFFFB/FFFB;FFFFFF/FF////;/;:/:9/AFBFF:
@M05620:37:000000000-D9766:1:1101:6532:8481 1:N:0:15
ACCACACCTTCTACAATGAGCTGCGTGTGGCTCCCGAGGAGCACCCCGTGCTGCTGACCGAGGCCCCCCTGAACCCCAAGGCCAACCGCGCGAAGATGACCGGTGGGTGGCCCGCTCCCTCTTCTGGTGGCCGCCTCCCTCCTTGCTGGCCTCCCGGTGCTGCGCCCTTTCTCCCTGGTTCTCTCTTCTGCCGTTTTCCGTAGGGATCTCTTCTCTGCCCTGGGTCTCCCTTGGTACCCTGCCGGTTCTAG
+
BBBBBBBACFFFGGGGGG5FGFHHGFG24EGGHBFE?EGGFHHHHGGEEEFGGHGHHHFAEGGGGGGGGGEHHHHGGGGHGHHHHGGGGG/BCGGCFHFHCCDCG.-.<CFGFF-@D.;GHHFFCGHGHGCGDGFDDFEGGGGG0;;CGGGGGGGFF---9B/;@DFFFBBFFFFBFFBB/;;FFFF/:;FFFDFFFFFFF.;A./9;BFFFFF//;;9AFF9;BB.BF/;BFF/;F/:/F..;@BD./;;
@M05620:37:000000000-D9766:1:1101:20016:8481 1:N:0:15
GAGGCTGCTTTGGAAGAAACTCATAGATTACTGCAACAGTTCCCCCTGGACCTGGAAAAGTTTCTTGCCTGGCATCCTACAGGATGCTACCCGTAAGGAAAGGCTCCTAGAAGACTCCAAGGGAGTAAAAGAGCTGATGAAACAATGGCAAGTAAGTCAGGCATTTCCGCTTTAGCACTCTTGTGGATCCAATTGAACAATTCTCAGCATTTGTACTTGTAACTGACAAGCCAGGGACAAAAGATCGGAAG
+
BABBBAFBFFDFGFFGGFFGGGFHHFHGFHGHHFDGFGGFGGHFFGGGFHHHHGGHGGFHHHHHGHHFHHHHHFHHHHFGHHHFFFGBFFHHGE>1F3B?B11FFGGGHGHFGHGHHFGBGEEHE?GGFHB?GHHHHFHFH3BFHFGGHHEFGHGGGHEDFFFHHHHFAD?EFGH1GHHHHHHHGFB<>F<1FG<GGH<CGDGGHGFHHHHHHHCCCGFHGCGC0CGFHHGFHG...;EFFG/.FF;ECA.
@M05620:37:000000000-D9766:1:1101:22737:8506 1:N:0:15
GAGGCTGCTTTGGAAGAAACTCATAGATTACTGCAACAGTTCCCCCTGGACCTGGAAAAGTTTCTTGCCTGGCTTACAGAAGCTGAAACAACTGCCATCTTCTAGGAAAGTCTCCTAGCAGACTCCAAGGGAGTAAAAGAGCTGATGAAACAATGGCAAGTAAGTCAGGCATTTCCGCTTTAGCACTCTTGTGGATCCAATTGAACAATTCTCAGCATTTGTACTTGCAACTGACACTCCAGGGACAAAAG
+
AAAAAAF>BFBDEC1BGG1FFGHHHHHAFGGCGA1FCGAFFFGGHGEB/FFGHFAFB1B0BHHHGHFBBFDGHHCCBFGHHHHHGFFHGH/BGGHFG11BFGHG21BBB01BFEGHFF1@BGFBB1BF1///?EFGHHHFFBFFEFGFDGD<G1<BBB1/@>@@@FG1<CFFGGHH?A?<F?11?<<CDGFGF.<1>GFHFD<DG0D<0=00<<0<===CGGCCGBF0;<:/:CC000;C://.;CEFGFB
@M05620:37:000000000-D9766:1:1101:8736:8520 1:N:0:15
ACCACACCTTCTACAATGAGCTGCGTGTGGCTCCCGAGGAGCACCCCGTGCTGCTGACCGAGGCCCCCCTGAACCCCAAGGCCAACCGCGAGAAGATGAACCCAGGTGAGTGGCCCGCTCCCTCTTCTGGTGGCCGCCTCCCTCCTTCCTGGCCTCCCGGCGCTGCGCCCTTTCTCACTGGTTCTCTCTTCTGCCGTTTTCCGTAGGACTCTCTTCTCTGCCCTGCGTCTCCTTTGGAACTCTGCAGGTTC
+
CCCCCCCAFFFFGGGGGGBGGGHHGGGBCFHHHFFEDGGGGHHHHGGFGGGGGHHHHHHEEECGGGGGGGGHHHHGGGGHGHHHHGGGGG<BDGHHHHHHHHGFHGHH1FHHGGHHGGF-EGHHHHHHGHHHGHHGGGGGHGHG;CFGGGGGGGGGGAEGAGFFFFFFFFFFFFFFFFFFFFFFFFF;FFFFFFBDDFFFFF?F;AD0FFFFFFFFFFFF0B.;F;B:::BFFFFFFFFFFFFFF0;FFF0
@M05620:37:000000000-D9766:1:1101:19448:8523 1:N:0:15
ACCACACCTTCTACAATGAGCTGCGTGTGGCTCCCGAGGAGCACCCCGTGCTGCTGACCGAGGCCCCCCTGAACCCCAAGGCCAACCGCGAGAAGATGAACCCAGGTGAGTGGCCCGCTACCTCTTCTGGTGGCCGCCTCCCTCCTTCCTGGCCTCCCGGCGCTGCGCCCTTTCTCACTGGTTCTCTCTTCTGCCGTTTTCCGTAGGACTCTCTTCTCTGACCTGCGTCTCCTTTGGAACTCTGCAGGTTC
+
BBBBBBBBFFFFGGGGGGGGGGHFGGGGFGHHHGGGGGGGGHHHHGGGDEGGHHHHHHHGGGGGGGGGGGGHHHHGGGGHGHHHHGGGGGGGGGGHHHHFGHGGHGHHFHHHGGHHGGGGGHHHHHHHHHHFDHHGGGGGHGHHGGGGGGGGGGGGGGGG-ADFCFFFFFCFFFFFFFFFFFFFFFFFFFFFFFFFADFEFFFFFFFFFFFFFFFFFFFFFFFFF.@AFBFFEFFEFFFFFFFEFBFFFFB
@M05620:37:000000000-D9766:1:1101:8661:8524 1:N:0:15
GCGGCTGCTTTGGAAGAAACTCATAGATTACTGCAACAGTTCCCCCTGTACCTGGAACAGTTTCTTGCCTGGCATCCTACAGGATGCTACCCGTAAGGAAAGGCTCCTAGAAGACTCCAAGGGAGTAAAAGAGCTGATGAAACAATGGCAAGTAAGTCAGGCATTTCCGCTTTAGCACTCTTGTGGATCCAATTGCACAATTCTCAGCATTTGTACTTGTAACTGACAAGCAAGGGACAACAGATCGGAAG
+
>>1AA>1>F1B@F1FF11FEFGDGHFGHGEBFAF1BFGB1ADGHHG/FA2DDA10BB10BFHEGBFGFHHHEHG1FHFFFFGFHCFGDD@FGF/EGHGF0>FA/FGCFGH11B1FFHHF1FFG/E?GH2BF/B<GH1BD211F0<DGHFHBFDGDDFGBD0<?FBD1GEG/ECGF<GBGHHB<11>1>FC10==D0=<<<D=DF0<0/0C00;C0GGGFH00;GC0/:C.G//;A.9EA..9:/;/;A.99
@M05620:37:000000000-D9766:1:1101:10874:8529 1:N:0:15
ACCACCCCTTCTACAATGAGCTGCGTGTGGCTCCCGCGGCGCCCCCCGTGCTGCTGACCGAGGCCCCCCTGAACCCCAAGGCCAACCGCGAGAAGCTGACAGGTGAGTGGCCCGCTACCTCTTCTGGTGGCCGCCTCCCTCCTTCCTGGCCTCCCGGAGCTGCGCCCTTTCTCACTGGTTCTCTCTTCTGCCGTTTTCCGTAGGACTCTCTTCTCTGCCCTGAGTCTCCTTTGGAACTCTGCAGGTTCTAG
+
>A>>A1A>AFFFFGGAFFGFG1FHGEGG0EFFBBFA/EF//A/>EGGE?EEF1GFFHHHG/>/EF?EEGGF01?FCGCAGFHGG/?C@G?C<><G/<0DGD<<=/D<GHGCCACCGGGGGGGGFFGFFGGCFGGGGGGAFFFFFFFFFFFFFFFFF-@9@FFB;@F@@FF;FFFFFF9;B;;FFFFFFFFFF@FFFEFFFFFB-BFFFFFFFFFF;F/;9FFBFFBFFFF99B/B/FFFFFFFFA;FBBFB
@M05620:37:000000000-D9766:1:1101:10852:8531 1:N:0:15
ACCACACCTTCTACAATGCGCTGCGTGTGGCTCCCGAGGAGCACCCCGTGCTGCTGACCGAGGCCCCCCTGAACCCCAAGGCCAACCGCGAGAAGATGACCGGTGCGTGGCCCGCTCCCTCTTCTGGTGGCCGCCTCCCTCCTTCCTGGCCTCCCGGCGCTGCGCCCTTTCTCCCTGGTTCTCTCTTCTGCCGTTTTCCGTCGGACTCTCTTCTCTGCCCTGCGTCTCCTTTGGCACTCTGCAGGTTCTAG
+
BBBBBBB>CFFFGGGGGG4EFGGGGFGAAEGHHFFEDGGGDHHHHGGAEEGGFHHHHHH>EECGGGGGGGGHHHHGGGGHGGHHHGFCGG/BDDHGFHHG1@CCC-<<CDCFG@CC<<EHHHHFHGGHHGHHGGGGGGGGGFFF0;CFBFAFGGGGF;BFFFABDDDFFFFFF/FFFFFBFFFFBFF;BFFFCDDFFFFFF.;@-;;BFFFFFFFFF99EBFADFFFFFBFFFF;BF;BBFB/;AFFFB/9
@M05620:37:000000000-D9766:1:1101:12895:8536 1:N:0:15
GAGGCTGCTTTGGAAGAAACTCATAGATTACTGCAACAGTTCCCCCTGGACCTGGAAAAGTTTCTTGCCTGGCATCCTACAGGATGCTACCCGTCCGGAAAGGCTCCTAGAAGACTCCAAGGGAGTAAAAGAGCTGATGAAACAATGGCAAGTAAGTCAGGCATTTCCGCTTTAGCACTCTTGTGGATCCAATTGAACAATTCTCAGCATTTGTACTTGTAACTGACAAGCCAGGGACAAAAGATCGGAAG
+
AAAAABFBFFFFGCEGGFGFGGGHHGGGH5GFHHG4EHHHHHGHHGGGHHHHHHHHFDFHHHHHHHHHGHHGHBGGGHFGGGHBGHHE@GGHFE11>>B/>1BFGHGHHBGGGGHHFHGGGGGHG/BGHH3FGBGHGGGFHBBFFFGCGHEFGDGGHHHGHHEGHHGFCD?CA>G=GHFFHHFFGGFCGC0CG00<DFDFG=DDG0C:C:CCFCCH0G0G;GGCCCC0CF.9CA..:C.9;.9;CC.=;;9
@M05620:37:000000000-D9766:1:1101:8191:8546 1:N:0:15
ACCACCCCTTCTACAATGAGCTGCGTGTTGCTCCCGCGGCGCCCCCCGTGCTTCTGACCGAGTCCCCCCTGCCCCCCAAGGCCAACCGCGAGAAGCTGAACCCAGGTGAGTGGCCCGCTACCTCTTCTGGTGGCCGCCTCCCTCCTTCCTGGCCTCCCGGAGCTGCGCCCTTTCTCACTGGTTCTCTCTTCTGCCGTTTTCCGTAGGACTCTCTTCTCTGACCTGAGTCTCCTTTTTTACTCTGCAGGTTC
+
1>>AA1A>>CFFGGF1BDA1B11B0B0B0BDGABB00////A/>EGGE/?EF1@FBFGHE>>/BBFGEEG//0?FCG@/?/?F//?C/A-<>-.</0000/<<C<<<:;;CGEE;CACCAACBB0;;=;;C9EFFA@GGC.EFF;;9/;;::-FFFF;;-;;;;;B@@F@=9BFBFFFFF-/;FFFFF;BFFBBB;-;FEB;;9A--/:FFFFBBB/BB/B/;/-;9FFF;;/:///--/;9F9BB9-9;9
@M05620:37:000000000-D9766:1:1101:14511:8555 1:N:0:15
ACCACACCTTCTACAATGAGCTGCGTGTGGCTCCCGAGGAGCACCCCGTGCTGCTGACCGAGGCCCCCCTGAACCCCAAGGCCAACCGCGAGAAGATGCCCAGGTGAGTGGCCCGCTACCTCTTCTGGTGGCCGCCTCCCTCCTTCCTGGCCTCCCGGCGCTGCGCCCTTTCTCACTGGTTCTCTCTTCTGCCGTTTTCCGTAGGACTCTCTTCTCTGACCTGAGTCTCCTTTGGAACTCTGCAGGTTCTA
+
CCCCCCCCFFFFGGGGGGGGGGHHGGGBEFHHHGGGGGGGGHHHHGGGGGGGGHGHHHGFGGGGGGGGGGGHHHHGGGGHGHHHHGGGGGBDGGHGGGHHHHHGHHHHHHGGHHGGGGGHHHHHHHHHHFGHHGGGGGHGHHGHHGGGGGFGGGGGGG-ACFFFFFFFFFFFFFFFFFFFFFFFFFFFFFFFFFFFFFHFFFFFFFFFFFFFHHHFHHEFFFFFFFFFFFFFFHFFFFFFFFFHFFFFFFB
@M05620:37:000000000-D9766:1:1101:24608:8591 1:N:0:15
ACCACACCTTCTACAATGAGCTGCGTGTGGCTCCCGAGGAGCACCCCGTGCTGCTGACCGAGGCCCCCCTGAACCCCAAGGCCAACCGCGAGAAGATGAACCCAGGTGAGTGGCCCGCTACCTCTTCTGGTGGTCGCCTCCCTCCTTCCTGGCCTCCCGGCGCTGCGCCCTTTCTCACTGGTTCTCTCTTCTGCCGTTTTCCGTAGGACTCTCTTCTCTGACCTGAGTCTCCTTTGGAACTCTGCAGGTTC
+
ABBBBBBBFFFFFGGGGGGFGFHHGFEFHGHHFGFEGGGGGHHHHGGGEEGGHHHHHHHGGGGGGEEGGGGHHHGGGGGHEHHHHGGEDCCCCDHHGHHF<GFGEEGH1?<FF/GH-CF?DHHHHHHH0DDGA.<CFGGDFCHHGHBFGGGGGGGGGGFA-9D=DFF-DDFFFFFFFFBBBBFFFFFFFFFFFFFFDFFFFFB/FFDFFFFFFFFFFFFFFFFFF/;BFF:FFBFFFFFFFBFFFBBFFF/
@M05620:37:000000000-D9766:1:1101:11047:8594 1:N:0:15
AGTGCCAGCTCTCAATCGCACAGGGGACCCAGGGCCTGGCCCCTCCATCCAGAAAACCTATGACCTCACCCGCTACCTGGAGCACCAACTCCGCAGCTTGGCTGGGACCTATGTGAGTATCCAGCGTAGGAATCTGGGAGTTGGGGAGGAGTGAGGAGTTGGGGAAAGACAGTCCTAACCGTGGAGGGTTCTGGTAAATGATGGGGTGAGGAGGGGCTCTTTGGCTCCCACCAGTCCCCCTGTCTGGTCTA
+
ABABBFFFCFFFGGGGGGFGFGHHGGGGEGHHFGGGFGHHFHGHGGHHHHHHFHFHHGFHHHGHHHHHHHHGGFEGHHHHHHHHGHHHGHHHGGGGGHHHGHHGGGHHGHHHHGHHHHHHFHHHHGGGGGHHGHHHHHHGFHHHGGGGGDEGHHHHHGFHBGGGGGHHHHGHFHHHHHHHGGEGDFGGCFGGFGCGGGGGGGGGGGFFFFFFFFFFFAFFFFFFFFFFFFFFFFFFFFFFFFFFFFFFFFB
@M05620:37:000000000-D9766:1:1101:19492:8601 1:N:0:15
ACCACACCTTCTACAATGAGCTGCGTGTGGCTCCCGAGGAGCACCCCGTGCTGCTGACCGAGGCCCCCCTGAACCCCAAGGCCAACCGCGAGAAGATGCCCAGGTGAGTGGCCCGCTACCTCTTCTGGTGGCCGCCTCCCTCCTTCCTGGCCTCCCGGCGCTGCGCCCTTTCTCACTGGTTCTCTCTTCTGCCGTTTTCCGTAGGACTCTCTTCTCTGACCTGAGTCTCCTTTGGAACTCTGCAGGTTCTA
+
AABBBCCCFFFFGFGGGGGGGGHHGEGBCEHGGGGGGFGGDHHFHGGGEGEGHHGHHHGGGCCFGGGFEGACFHHGGEEHGHHHFEGGFGCDCGHFHFHHHEHGGFGGHHGGHHCGG?DHHHHHHHHGHHGHHGGGGGHGHHGHHGGGGGGGGGGGFC-CBFCFFCFFFFFFFF/FFFFFFFFFFFFFFFFFFFFFFFFFFFADF/BBFFFFFFFFFF/FFFF/;FFFFFFFFFFFBFFFFFFFFFFFFF9
@M05620:37:000000000-D9766:1:1101:19497:8620 1:N:0:15
ACCACACCTTCTACAATGAGCTGCGTGTGGCTCCCGAGGAGCACCCCGTGCTGCTGACCGAGGCCCCCCTGAACCCCAAGGCCAACCGCGAGAAGATGCCCAGGTGAGTGGCCCGCTACCTCTTCTGGTGGCCGCCTCCCTCCTTCCTGGCCTCCCGGAGCTGCGCCCTTTCTCACTGGTTCTCTCTTCTGCCGTTTTCCGTAGGACTCTCTTCTCTGACCTGAGTCTCCTTTGGAACTCTGCAGGTTCTA
+
CCCDDCCCFFFFGGGGGGGGGGHHGGGGHGHHHGGGGGGGGHHHHGGGGGGGHHHHHHHGGGGGGGGGGGGHHHHGGGGHGHHHHGGGGGGGGGHHHHHHHGHGHHHHHHGGHHGGGGGHHHHHHHHHHHGHHGGGGGHGHHGHHGGGGGGGGGGGGD?DFGGGGGFFFFFFFFFFFFFFFHFHHFFFFHHFFFFFFFHFFFAFFFFFFFFFHHHFFFFFFHFFFFFFFFFFHFFFFFFFFFFFFFFFFFF
@M05620:37:000000000-D9766:1:1101:11749:8625 1:N:0:15
ACCACACCTTCTACAATGAGCTGCGTGTGGCTCCCGAGGAGCACCCCGTGCTGCTGACCGAGGCCCCCCTGAACCCCAAGGCCAACCGCGAGAAGATGCCCAGGTGAGTGGCCCGCTACCTCTTCTGGTGGCCGCCTCCCTCCTTCCTGGCCTCCCGGAGCTGCGCCCTTTCTCACTGGTTCTCTCTTCTGCCGTTTTCCGTAGGACTCTCTTCTCTGACCTGAGTCTCCTTTGGAACTCTGCAGGTTCTA
+
BCCCCBCCFFFFGGGGGGGGGGHHGGGFHGGGHGGGGGGGGHHHHGGGGGFGHHHHHHHG?ECEGGGGGGGBGHHGGGFHGAGHHGGGGGFGDGGHHBBGHFGGFFGHHHGFGGGGGCGGGHGHHHHHHHGGFCCGGGHGHFGHHGGGGGGEFGGGGG-@FGGGGGFFFFFFFFFFFFFFFFFFFFFFFFFFFFFFFFFFFFFFFBFFFFFFFFFFFF0BFFFFFFFFFFFFF9/;FBFFFFFFFFFFFFB
@M05620:37:000000000-D9766:1:1101:12897:8637 1:N:0:15
GAGGCTGCTTTGGAAGAAACTCATAGATTACTGCAACAGTTCCCCCTGGACCTGGAAAAGTTTCTTGCCTGGCATCCTACAGGATGCTACCCGTAAGGAAAGGCTCCTAGAAGACTCCAAGGGAGTAAAAGAGCTGATGAAACAATGGCAAGTAAGTCAGGCATTTCCGCTTTAGCACTCTTGTGGATCCAATTGAACAATTCTCAGCATTTGTACTTGTAACTGACAAGCCAGGGACAAAAGATCGGAAG
+
BBBBBAFBFFFFGGGGGGFGGGHHHHHHHHHHHHHHHHHEHHHHHGEGHHHHHHHHHHHHGHHHHHHHHHHHHHHHHHGHHGHFGHHHFHHHGGE1GGDFGFFHHHGHHHHHHHHHHHHHHGGHGFHHHHFGHHHHHHHHHFGGFHHHHHHGGHHHHHHHHHHHHHHGED?EGGHGHHHHHHHFGGFGHHDGGHGFHHGHHGHHHDGHHHHHHHGHFHHHHHHHFHFFHGGEHGGDAEGC:FFEFGEGFGA
@M05620:37:000000000-D9766:1:1101:19128:8642 1:N:0:15
GAGGCTGCTTTGGAAGAACCTCATAGATTACTGCAACAGTTCCCCCTGGACCTGGAAAAGTTTCTTGCCTGGCATCCAACAGGTTGCCACCCTTCCGAAAAGTCTCCTAGGACAGTCAAAGGGAGTAGAAGACTTCATGAAACAATGCCAAGTGATGCAGCCATTTCCGGTCCAGCACTCTTTTGCATTTAATTACTCAATTCTCACCACTTGCACTTTTAACTGACAAGGTAGTGGCAAAAGACCCGAAG
+
AAAAA?FACFDFFBFGGG1GFGHHHF1DAFGGEGHBCHHFF2FGHEA/A0FFEGHGF1G0AF2FHFGFHHBHHFGG01ABFC/1BBB1BBBF/FFF>/>//01@2@@1B1>11B/>F1>1B0/?/?G1FGGG0121B2>21110?1111<1/@1@22>@11?@F11FGA/>//<1FF0101>1<1111111=000<0=0/0=00=00<G.:GH0;=0/0000<00CG00..0;00/..;0;/:9/;.----
@M05620:37:000000000-D9766:1:1101:11961:8654 1:N:0:15
ACCACACCTTCTACAATGAGCTGCGTGTGGCTCCCGAGGAGCACCCCGTGCTGCTGACCGAGGCCCCCCTGAACCCCAAGGCCAACCGCGAGAAGATGACCCAGGGGGGGGCCCGCTACCTCTTTTTGTGGCCGGCTTCCTCCTTCCCTGCCTCCCCGGGCTTCGCCCCTTCTCACTTGGTCTCCCTTTTTGCGTTTTCCGGAGGCCTCTCTTCTCTTGCCTGGGTCTCCTTTTGGAATCTTCAGGGTTTT
+
AA>ABBABFFFFGGGBD4FGGGCGEEFEH?GHHGG2EEF?GHHHHGGGEDFFHGGHHHGGGGGGGGGGGGGHHHHGGGGFGHHHHGGGGGCGGGHHEF1FH0/F////--;-;@----9B///;/9/;..;.A--;--;B/9B.9/;./9.;//:E.9----..-.;A-;F.///9//;/://///.;///-;-.;BF/;.-.-;.././//;9//9///;//../../;/;F/9-B////////;.;...
@M05620:37:000000000-D9766:1:1101:11945:8664 1:N:0:15
ACCACACCTTCTACAATGAGCTGCGTGTGGCTCCCGAGGAGCACCCCGTGCTGCTGACCGAGGCCCCCCTGAACCCCAAGGCCAACCGCGAGAAGATGCCCAGGTGAGTGGCCCGCTACATCTTCTGGAGGCAGCCTCCCTCCTTCCTGGCCTCCCGGCGCTGCGCCATTTATCACTGGTTCTCTCTTCTGCCGTTTTCCGTAGGACTCTCTTCTCTGACCTGAGTCTCCTTTGGAACTCTGCAGGTTCTA
+
AAAAAAB>>CFFGGGGFGABGBGGGAEA4ABF3BFB2EEEDGDGGGEAAEEFDHGHHHHEEGCEGEEGGEEECEGGGGCH/EGHHG/<>C>>@DGFGHFHHHHFHHHHHHGGHHGG-->1=GH0==GF0<CFADGHHH:./CEFHHF0<C.:CF.9C--=ABGGBBF?./99/BBFFF.;BBFFF/;FFFFFFBFFFF/BF9;9AFFFF/FF/;FBFF9BFFF/BFFFFFFFF/;BFFFFFFFFFFFFFFB
@M05620:37:000000000-D9766:1:1101:16902:8672 1:N:0:15
AGTGCCAGCTCTCAATCGCACAGGGGACCCAGGGCCTGGCCCCTCCATCCAGAAAACCTATGACCTCACCCGCTACCTGGAGCACCAACTCCGCAGCTTGGCTGGGACCTATGTGAGTATCCAGCGTAGGAATCTGGGAGTTGGGGAGGAGTGAGGAGTTGGGGAAAGACAGTCCTAACCGTGGAGGGTTCTGGTAAATGATGGGGTGAGGAGGGGCTCTTTGGCTCCCACCAGTCCCCCTGTCTGGTCTA
+
BBBBBFFFBFFFGGGGGGGGGGHHGGGGGGHHGGGGGGHHHHGHGGHHHHHHFFHHHGHFHHGHHHHHHHHGGGFGHGHHHHHFHHHHGHHHGGGGGHHHGHHGGGHHGHGHHHHGHHHHHHHHGGGGGGHHHHHHHHHGGHFFGFGGGGGHHHHHHGHHHGGGGGHGHHHHHHHHHHHHGGGGGGGGEFFGGGFBFFFGGGGGGGFFFFFFFFFFFFFFFFFFFFFFFFFFFFFFFFFFFFFFFFFFFF9
@M05620:37:000000000-D9766:1:1101:20825:8672 1:N:0:15
ACCACACCTTCTACAATGAGCTGCGTGTGGCTCCCGAGGAGCACCCCGTGCTGCTGACCGAGGCCCCCCTGAACCCCAAGGCCAACCGCGAGAAGATGACAGGTGCGTGGCCCGATCCCTCTTCTGGTGGCCGCCTCCCTCCTTCCTGGCCTCCCGGCGCTGCGCCCTTTCTCCCTGGTTCTCTCTTCTGCCGTTTTCCGTAGGACTCTCTTCTCTGCCCTGCGTCTCCTTTGGCACTCTGCAGGTTCTAG
+
BBCCCCCCFFFFGGGGGGGGGGHHGGGGHGHHHGGGGGGGGHHHHGGGGGGGHHHHHHHGGGGGGGGGGGGHHHHGGGGHGHHHHGGGGGGGGGHHHHHH2FF?C?>FE/>FG-<>-<G0//=G0=<DG.GHGGG.;CEHHGGGGGGGGGGGGGEDFGGFFFFFFDFFFFFFF0//0;BBFFFFFFFFFFBF>9DFFFFFF.;A0:FFFFFEFFFFFFFFFF.9DFFFFFFFFB0;FFFFF0999A9FFB;
@M05620:37:000000000-D9766:1:1101:16881:8673 1:N:0:15
AGTGCCAGCTCTCAATCGCACAGGGGACCCAGGGCCTGGCCCCTCCATCCAGAAAACCTATGACCTCACCCGCTACCTGGAGCACCAACTCCGCAGCTTGGCTGGGACCTATGTGAGTATCCAGCGTAGGAATCTGGGAGTTGGGGAGGAGTGAGGAGTTGGGGAAAGACAGTCCTAACCGTGGAGGGTTCTGGTAAATGATGGGGTGAGGAGGGGCTCTTTGGCTCCCACCAGTCCCCCTGTCTGGTCTA
+
ABABAFFFCFFFGGGGGGGGGGHGGGGGGGHHFGGGGGHHHHGHGGHHHHHHHHHHHGHHHGHHHHHHHHHGGEFGHHHHGHHHHHHHGHHHFGGGGHHHGHHGGGHHGHHHHHHHHHHHHHHHHGGGGGHHHHHHHHHGGHHHGGGGGGEHHHHHGGHHHHGGGGHHHHHHHHHHGHHHGGGGGGGGEGGGGGFGGGGHHHHGGGFFFFFFFFFFFFFFFHHFFFFFFFFFFFFFFFFFFFFFHFFFFFF
@M05620:37:000000000-D9766:1:1101:17799:8712 1:N:0:15
ACCACACCTTCTACAATGAGCTGCGTGTGGCTCCCGAGGAGCACCCCGTGCTGCTGACCGAGGCCCCCCTGAACCCCAAGGCCAACCGCGAGAAGATCAACCCAGGTGAGTGGCCCGCTACCTCTTCTGGTGGCCGCCTCCCTCCTTCCTGGCCTCCCGGCGCTGCGCCCTTTCTCACTGGTTCTCACTTCTGCCGTTTTCCGTAGGACTCTCTTCTCTGACCTGCGTCTCCTTTGGAACTATGCAGATTC
+
BCBCCCCBFFFFGGGGGGGGGGHHGGGGHGHHHGGGGGGGGHGHHGGGEGGGFHHHHHHGGGCGGGGGGGGHFHHGGGGHGHHHHGGGGGGGC/?FD2?FFHGC?/?F1?GHGGHHG?DCGHHHHHHHH0=<EGHGGGGGGE/=CFFGGGGGGGGGGG?@-AFFFFFFFFFFFFFFFFFFFFFFFF0;;0;BFFFFDDFFFFFF9DFFFFFFFFFFFFFFFFFFF.@;@FFFFFE9B0;9F0BBFB00;;0
@M05620:37:000000000-D9766:1:1101:12723:8737 1:N:0:15
GAGGCTGCTTTGGAAGAAACTCATAGATTACTGCAACAGTTCCCCCTGGACCTGGAAAAGTTTCTTGCCTGGCATTGTAAGTTGTTTCAGCCTCAAGAAACGGGTCCACAAAGCCTCCAAAAGCATCATCGAGCTGATTCCCACGTGGAACGTACGTAACAACTTTCAGCTAGCTCGCTATTGTGGCTCCACTACAACACTTCTCCGAATTGAACAATGTTCATGACTAGCACGGGTCAACGACTAGCCAG
+
BB@ABBFBFFFFGGGGFFGGGFGGHHHHHHHHFHHHHHHFHHHHHGGGHHHHHGHHHHHHHHHHHHHHHHH1BFG33BBD5555DF25DBD32233B3B3B111>>1333?B?21B?F2B3/BG3BB34B33?EG3GDBB32BF/?F/??F/<@/>2@G/1?/??D1<G1111111.><.CH11=CEG<.C<D//<0<..<C:000;-;CG000<C/90;0;;00C/0;9990;--99C00..-99///;A
@M05620:37:000000000-D9766:1:1101:6660:8738 1:N:0:15
ACCACACCTTCTACAATGAGCTGCGTGTGGCTCCCGAGGAGCACCCCGTGCTGCTGACCGAGGCCCCCCTGAACCCCAAGGCCAACCGCGAGAAGATGCCCAGGTGAGTGGCCCGCTACCTCTTCTGGTGGCCGCCTCCCTCCTTCCTGGCCTCCCGGACCTGCGCCCTTTCTCACTGGTTCTCTCTTCTGCCGTTTTCCGTACGCCTCTCTTCTCTGACCTGCGTCTCCTTTGGAACGCTGCAGGTTCTA
+
AA1AA?1AFFFD3GG13BDGFDECEBEFH0GGGG0AAAE/EGEHHGAE//ECA11BGBCEGG?F/E/EGGGHGHE?EGGEFHHE/<EEG<BB@/GC11?GHH/??11?GDFGHH?CC-->1<0D<0<DD/<CH?-A:.:.:GGG0CFGGGGGGGEEG-:-;=/9A@F--/BFF//:BFFFBBFFFFF//;BFF@BFFFFBF/;-;-;ABFFF9;/;///;F/-9--9;F/;BF/////-9--:9BF-/BF/
@M05620:37:000000000-D9766:1:1101:16927:8740 1:N:0:15
ACCACACCTTCTACAATGAGCTGCGTGTGGCTCCCGAGGAGCACCCCGTGCTGCTGACCGAGGCCCCCCTGAACCCCAAGGCCAACCGCGAGAAGATGAACCCAGGTGAGTGGCCCGCTACCTCTTCTGGTGGCCGCCTCCCTCCTTCCTGGCCTCCCGGCGCTGCGCCCTTTCTCACTGGTTCTCTCTTCTGCCGTTTTCCGTAGGACTCTCTTCTCTGACCTGCGTCTCCTTTGGAACTCTGCAGGTTC
+
CCCBCCCCFFFFGGGGGGGGGGHHGEGEDEHHHGGGGGGFGHHHHGGGEEGGHHGHHHHGGGFGGGGGGGGHHHHGGGGHGHHHHGGGGGGGGGHHFGHHHHGGEGHH1FGHGGHHGGGFGHHHHHHHHHHHGHHGGGGGHGHHGGGGGGGFGGGGGGGG-CFFFFFFFFFFFFFFFFFFFFFFFFFFFFFFFFBDADFFFFFFFFFFFFFFFFFFFFFF0FFFF.D9BDFFFFFFFBFBFFFEF;BFFF0
@M05620:37:000000000-D9766:1:1101:24761:8741 1:N:0:15
ACCACACCTTCTACAATGAGCTGCGTGTGGCTCCCGAGGAGCACCCCGTGCTGCTGACCGAGGCCCCCCTGAACCCCAAGGCCAACCGCGAGAAGATGACAGGTGCGTGGCCCGCTCCCTCTTCTGGTGGCCGCCTCCCTCCTTCCTGGCCTCCCGGCGCTGCGCCCTTTCTCACTGGTTCTCTCTTCTGCCGTTTTCCGTAGGACTCTCTTCTCTGCCCTGCGTCTCCTTTGGCACTCTGCCGGTTCTAG
+
1A>AAA1AFFF1BGGDFGFFFFGBEEEBGEHHHGGEEGG?GHHHHGAG/AECH11BGAAFEGGGCE/EEGGGGHC?EGGGCGHC/FEEGCCB@CGHHHHH1F<???</E/AGHC->-.<GHHHFHD<=CCFHG@@GEHEHH?9;0CCFGGGBFG?.999@?@F@@F@@FFFFF/BB/9BFBFFFFFFF9FFF@BFFFFFFF?BBB/;BFFFFFB/9B9/EFFF=B@BFFFFFFF/;BBFFFB/;@@A-B/;
@M05620:37:000000000-D9766:1:1101:6141:8748 1:N:0:15
GAGGCTGCTTTGGAAGAAACTCATAGATTACTGCAACAGTTCCCCCTGGACCTGGAAAAGTTTCTTGCCTTGCATCCTACAGGATGCGACCCTTCCGGCAAGGCTCCTAGAAGACTCCAAGGGAGTAAAAGAGCTGATGAAACAATGGCAAGTAAGTCATGCATTTCCGCTTTAGCACTCTTGTGGATCCAATTGAACAATTCCCCTCATTTGTACTTGTAACTGACAATCAAGGTACAAAAGATCGGAAG
+
AAAAAAFAFDDFGC5B4FFEGFGFGFFHHHGHGHCDGGGGGF5BFEEEGFFGHGGF332FFGHGGGHBEG5BA3DDBF5BBEG1BF201>>>3B2B1//>>11?3BFBF43B3BG3BBBBFFFFE<BFGHB?00FGF?FGHF1@F@<1FB1?@2F?@@G11?FFF<GFA?>AF<><1F1>>=B>CE00=/000=0=0C0C00;0<//.:0:0<0<C0<0;;CF;0;/090/09;/;;C00;;/.0;;.9;9
@M05620:37:000000000-D9766:1:1101:17966:8752 1:N:0:15
ACCACACCTTCTACAATGAGCTGCGTGTGGCTCCCGAGGAGCACCCCGTGCTGCTGACCGAGGCCCCCCTGAACCCCAAGGCCAACCGCGAGAAGATGAACCCAGGTGAGTGGCCCGCTACCTCTTCTGGTGGCCGCCTCCCTCCTTCCTGGCCTCCCGGCGCTGCGCCCTTTCTCACTGGTTCTCTCTTCTGCCGTTTTCCGTAGGACTCTCTTCTCTGACCTGCGTCTCCTTTGGAACTCTGCAGGTTC
+
BBCCCCCDFFFFGGGGGGGGGGHHGFGEFGHHHGGGGGGGGHHHHGGGFGGGHHGHHHHGGGGGGGGGGGGHHHHGGGGHGHHHHGGGGGCGGGHHHHHHHHGGHGHH1GHHGGHHGGGGGHHHHHHHHHHHGHHGG-EGHGHHGGGGGGGGGGGGGGGG-ADFFFFFFFFFFFHHFFHHFFFFFFHFFFFHHFFFADFFFFFFFFFFFFFFFFFFHFFFBFFFF.@AFFFFFFFFF0FFFFFHFFFFFF0
@M05620:37:000000000-D9766:1:1101:21423:8770 1:N:0:15
AGTGCCAGCTCTCAATCGCACAGGGGACCCAGGGCCTGGCCCCTCCATCCAGAAAACCTATGACCTCACCCGCTACCTGGAGCACCAACTCCGCAGCTTGGCTGGGACCTATGTGAGTATCCAGCGTAGGAATCTGGGAGTTGGGGAGGAGTGAGGAGTTGGGGAAAGACAGTCCTAACCGTGGAGGGTTCTGGTAAATGATGGGGTGAGGAGGGGCTCTTTGGCTCCCACCAGTCCCCCTGTCTGGTCTA
+
3AAABFDF@FFFBGGGGGGGG?FEFEGGGGEHGEGEF2CGHGGGGGHHHHCGGHHHHGHHHHGHHHHEHHHGGEEGHHHGHGHFHHHHGHHHGG/?EGHHGHHG?EHHGHHHHHHGHHHHHHHHHGGGGFFHHHHHHHHGGHHHGGGGGGGHHHHHHGHHHHGGGGHHHHHHHHHHHHHHGGGGGGGGCFGGGGGGGEGGGGGGGFFBFFFFFFB<BBFFFFFFFFFFFFFFFFFFFFFFBFFFFFFFFFB
@M05620:37:000000000-D9766:1:1101:13548:8776 1:N:0:15
GAGGCTGCTTTGGAAGAAACTCATAGATTACTGCAACAGTTCCCCCTGGACCTGGAAAAGTTTCTTGCCTGGCATCCTACAGGAGGCTACCCGTAAGGAAAGGCTCCTAGAAGACTCCAAGGGAGTAAAAGAGCTGATGAAACACTGGCAAGTAAGTCAGGCCTTTCCGCTTTAGCACTCTTGTGGATCCAATTGAACAATTCTCAGCATTTGTACTTGTACCTGCCAAGCCAGGGACAACAGATCGGAAG
+
>3>AAAFAFFFFGGGGGGGGGGHHGHHHHHHHHHHHGGHDGHHHHGGGEGHHHHGHHE2FBGHHGHHHHHHHHGGHHHG3GHH111?FG2FHG>>>?3FGGFHHHGGHDFG3F3FHHHHFG/E/EE?FFHHGHHHH2BD??DH20B2FGFHGHFDGGGBH2G/?CGHGED?AGFGHHHHEHHHFFFDGHHHFHHFFHHHCGHHHHFHHHHHHHHBGHFHGG0CGF.;GHGGFGGGGFGEG?EFGGGEDDGB
@M05620:37:000000000-D9766:1:1101:19412:8778 1:N:0:15
ACCACACCTTCTACAATGAGCTGCGTGTGGCTCCCGAGGAGCACCCCGTGCTGCTGACCGAGGCCCCCCTGAACCCCAAGGCCAACCGCGAGAAGATGCCCAGGTGAGTGGCCCGCTACCTCTTCTGGTGGCCGCCTCCCTCCTTCCTGGCCTCCCGGAGCTGCGCCCTTTCTCACTGGTTCTCTCTTCTGCCGTTTTCCGTAGGACTCTCTTCTCTGACCTGAGTCTCCTTTGGAACTCTGCAGGTTCTA
+
AAAAA1AAFFFF3GGGGGGFGBGGGEAE0AFEGFFE0E?//B/BFAEG/AEE1BC1DGHEEE/>FEGGGGF01B?>EG?GE??F/FEEGC@CCCB1G1F<GGCCGHFGGGFFHHGGGGGHHHHHHHHFGHCGHCCGGGHGHHGHHGGGGFFCFGGGG@@?AGGGGGF@@FFFFFFFFFBBFFFFFFFFFFFFF@BFFFFFFFFFFFFFFFFFFFFFFFFFFFFFEFFFFFFFFF//;;FFFFFFFFFFFFB
@M05620:37:000000000-D9766:1:1101:21382:8785 1:N:0:15
ACCAACCTTCTACAATGCGCTGCGTGTGGCTCCCGCGGAGCACCCCGTTCTGCTTACCGAGGCCCCCCTGCACCCCAAGGCCAACCGCGCGAAGATGCACCCAGGTGAGTGGCCCGCTACCTCTTCTGGTGGCCGCCTCCCTCCTTCCTGGCCTCCCGGAGCTGCGCCCTTTCTCACTGGTTCTCTCTTCTGCCGTTTTCCGTAGGACTCTCTTCTCTGACCTGAGTCTCCTTTGGAACTCTGCAGGTTCT
+
AAAAAAAFFF1BBBGGG1AA0A0AAEEHGHGGFGE/AF/A/AGHGG>EFGFHG@DDFGFGGGCGGGGG/F/BFGGGGGHGFGHHGFCCC/>>C/??G<>GFCGHGHHHGGHGGHHGGGGGHHHHHHHHFHGCHHGGGGEGGGGGGGGGGGGGGGGGFF@@?@FBF@@F@@FFFFFFFFFFFFFFFFFFFFFFFF@FFFFFFFFFFFFFFFFFFFFFFFFFFFFFBFFFFFFFFFFFBFFFFFFFFFFFFFF
@M05620:37:000000000-D9766:1:1101:24665:8793 1:N:0:15
ACCACACCTTCTACAATGAGCTGCGTGTGGCTCCCGAGGAGCACCCCGTGCTGCTGACCGAGGCCCCCCTGAACCCCAAGGCCAACCGCGAGAAGATGCCCAGGTGAGTGGCCCGCTACCTCTTCTGGTGGCCGCCTCCCTCCTTCCTGGCCTCCCGGAGCTGCGCCCTTTCTCACTGGTTCTCTCTTCTGCCGTTTTCCGTAGGACTCTCTTCTCTGACCTGAGTCTCCTTTGGAACTCTGCAGGTTCTA
+
CCCCCABCFFFFGGGGGGGGGFHHGGGGHGHHHGGGCGG?EH2GHGGGEGGGFHHHHHHGGG?EGGGGGGGHHHHGGGGHGHHHFGGGGBCFGDHGHBGHHFHGHHGEHHGEHHGGC@DHFHDGHHHHHHGHHGGGDCHGHHGFHGGFGGGGGGGGD?-@FGGGADFFAFFFFFBBBFFBBBFB9B/FFFFFFADFFFBFDF?AD/FFFFFBFFFFFB/9FFF/BFFFFF/BFFFEFFFFBFF/9FFFFF:
@M05620:37:000000000-D9766:1:1101:6318:8804 1:N:0:15
AGTACCACCTCTCCATCGAACAGGGTCTCTAGTCCACGGCTCCTCCAGCCAGAAACCCTAGGACCACACCCACCACCTCGCGCACCCCCTCAGCAGATCCGCCGGGAACTGTGTGCGTATCCCGCCTCGGGCTCTGGGCGTTGGGGCGGCGTGCGGCGTAGCGGCCCGCCCGTCCTAACCGTGGCGGGTTCTGGTAAATGATGGGGTGAGGAGGCGCTCTTTGGATCCCCCCAGTCCCCCTGTCTGGTCTA
+
>>>1>BB1>BFFGGG11A11B0FAFGB0333B21D11BEE/BF1GHF1AA0B00A0BEE00B1BG/B/B///B//BFEBB//>>EEG/>E/B1B10BBB1<F/BCGC/FF1>F@0@<FCCGHB/A/<.>C-->GGGFE.CC@@.--.@@-9;;A@@-@@-9-9@--99=@--;AFB//--9;A--9--@E9FFF9/:;9B/9B/9B;@-A-/-A-99@B;/;BFBFBFF-B;;AFBBFFF@F9BFFFFFF9
@M05620:37:000000000-D9766:1:1101:8967:8819 1:N:0:15
ACCACACCTTCTACAATGAGCTGCGTGTGGCTCCCGAGGAGCACCCCGTGCTGCTGACCGAGGCCCCCCTGAACCCCAAGGCCAACCGCGAGAAGATGAACCCAGGTGAGTGGCCCGCTCCCTCTTCTGGTGGCCGCCTCCCTCCTTCCTGGCCTCCCGGCTCTGCGCCCTTTCTCCCTGTTTCTCTTTTCTCCCTTTTTCCGTGGGACTCTCTTCTCTGCCCTGTGTCCCCTTTGGAACTCTGCAGGTTC
+
CCCCCCCCFFFFGGGGGGFGGGHHGGGBFGHHHGFGGGGFGHHHHGGGGGGGGHHHHHGGGGGGGGGGGGGHHHHGGGGHGHHHHGGGGG/CFGHHHH2FGADE/FCF1FGD/F0G--<-.<GFCGBG0D0<EFG-:CAFEC/9.9;0BBB/.:0;:.9AB-./0;-;:-;9BFBF0//0009:BFF0;90000//;;:0;0::.--.;AFF0BFFF0090:.;;:0;:0:.;900/00:9090900..:0
@M05620:37:000000000-D9766:1:1101:24471:8841 1:N:0:15
GAGGCTGCTTTGGAAGAAACTCATAGATTACTGCAACAGTTCCCCCTGGACCTGGAAAAGTTTCTTGCCTGGCTTACTAAAGGTGAAACACCTGAAAAAAATGCTACTCGAAACCTACGAGGGCGACAAAGAGCTAATGCACCAAAGGAACGTACGAAAGAACTTTCAGCTAGCGCGCTATTGTGGCTCCAATAGAACAATTCTCCGAATTGAACAATGTACATGACAAGCACGGGACAACCGATAGCCAG
+
BBAABBFCFFFFGFGGFGGGGGHHHHHHHGHHHHFHHHFFHGHHHGGGHGHHHHFBBDFHBHHHHHHHHHHHHBGFH55DFH3BB5@5@3BE3F3@331/>BBGHHH3FF/B//B3FF/////?//>>B22@CGB2DDF2G1??F/00???/.>.A.<>.0<<=<<0=DG000/---;:@EB000CA?B.:/0009;0C/;C;0B9.-;AE000;:/;/9/:;99F/;/..//9:;.;EA.;----.//;:
@M05620:37:000000000-D9766:1:1101:12323:8842 1:N:0:15
ACCACACCTTCTACATGAGCTGCGTGTGGCTCCCGCGGAGCACCCCGTGCTGCTTACCGAGGCCCCCCTGAACCCCAAGGCCAACCGCGAGAAGATGACAGGTGAGTGGCCCGCTACCTCTTCTGGTGGCCGCCTCCCTCCTTCCTGGCCTCCCGGAGCTGCGCCCTTTCTCCCTGGTTCTCTCTTCTGCCGTTTTCCGTAGGACTCTCTTCTCTGACCTGCGTCTCCTTTGGAACTCTGCAGGTTCTAGA
+
CCCCCCB@FFFFGGGGG4BFB4BEEGGHGHHGGGE2AE0AEGGHGGEE1BFHHB5DFGFAEGGGGGGG>FBFGHGGEGGGHGHHGGGFG/>/D?<DG<?DFF?G1FGHGGHHGGGGGHFGHHHHHHGFFHGFGGGGHGGGGGGGGGBCFGGGGGGG9DGFFFFFFFFFFFFF0BFFFBFFFFFFFFFFFFFFAFFFFFFF?DDFFFFFFFFFFFFF0BFFF.;DFFFFFFFFFB0BFFFFF0BFAFFBBFB
@M05620:37:000000000-D9766:1:1101:27908:8844 1:N:0:15
GGTGGCAGCTCACAATCTCACATGAGACCCAGGGACTGGGCGCTTAATCCAGAAAAGTTATTACTTAACCCGCTAAATGGAGAAGAAAAACCGAAGCCTGGCTGGGAACCATGTGAGAATCCAGCGCAGGAATCTGGGAGGTGGAGAGGAGTGAGGAGTTGCGGAAAGACAGAGCTAACCGAGGAGGGGTCTGGTAAATGAAGGGGTGAGGAGGGGACTTTAGCACATAACCAGACCCCATATCTGCTATA
+
11>>111>AB1111ABB13B1B3B11DBAF0AAE0BB0000//A//122D1AA0AA012222D22D2111BA////12@1BF10010BB0/?>//>E01BF00///01//01B222>111111B0<////<01@>@FB0?/<?//?1..0>>>1<01.</=0-<---::::////00;:.--9-99.-:../=/;;CB09///9--;---9/----9--///////-/////9--9----;//9///////
@M05620:37:000000000-D9766:1:1101:20154:8845 1:N:0:15
ACCACACCTTCTACAATGAGCTGCGTGTGGCTCCCGAGGAGCACCCCGTGCTGCTGACCGAGGCCCCCCTGAACCCCAAGGCCAACCGCGAGAAGATGAACCCAGGTGCGTGGCCCGCTCCCTCTTCTGGTGGCCGCCTCCCTCCTTCCTGGCCTCCCGGCGCTGCGCCCTTTCTCACTGGTTCTCTCTTCTGCCGTTTTCCGTAGGACTCTCTTCTCTGCCCTGCGTCTCCTTTGGAACTCTGCAGGTTC
+
CCCCCCBCFFFFGGGGGGGGGGHHGEGEHGHHHGGGGGGGGHHHHGGGFEGGHHHHHHHGGGGGGGGGGGGHHHHGGGFHGHHHHFEGGGGGGGHGFHFGHGG?FGHH1AFA<CHH?C@-CEHHHHGHHHHCFGHCDDDDEFGFGFGGGGFFFGGFGGDA?FFFFF=DDCFFFFFFBFFFBFFFFFFFFFFFFE0:DDBEFFFFAAD0BFFFFFFFFFEB00AFA.@DFFFFFFFFF9BBBFFFF00;:B0
@M05620:37:000000000-D9766:1:1101:24490:8848 1:N:0:15
GAGGCTGCTTTGGAAGAAACTCATAGATTACTGCAACAGTTCCCCCTGGACCTGGAAAAGTTTCTTGCCTGGCATCCTACAGGATGCTACCCGTAAGGAAAGGCTCCTAGAAGACTCCAAGGGAGTAAAAGAGCTGATGAAACAATGGCAAGTAAGTCAGGCATTTCCGCTTTAGCACTCTTGTGGATCCAATTGAACAATTCTCAGCATTTGTACTTGTAACTGACAAGCCAGGGACAAAAGATCGGAAG
+
BBBCBBFBFFFFGGGGGGGGGGHHHHHHHHHHHHHHHHHGHHHHHGGGHHHHHHHHHHHHHHHHHHHHHHHHGFHHHHEHHHHECGGHFDBBFEEAF3BBGGFHHHGHHHHGHHHHHHHHHGGEEEGHHHFGHHGHFFHHFGGG/FHHHHHGFGHHHHHFHHFFHHHHGGEGGHGHHHHHHHFBFEHHGGHHHHFGHGHHHGHHHHHHHHHHHHGHHHHHHHHHHHGBGHGGHGEGFGGGGGGGGGGGBGD
@M05620:37:000000000-D9766:1:1101:22312:8848 1:N:0:15
ACCACACCTTCTACAATGAGCTGCGTGTGGCTCCCGAGGAGCACCCCGTGCTGCTGACCGAGGCCCCCCTGAACCCCAAGGCCAACCGCGAGAAGATGCCCAGGTGAGTGGCCCGCTACCTCTTCTGGTGGCCGCCTCCCTCCTTCCCGGCCTCCCGGAGCTGCGCCCTTTCTCACTGGTTCTCTCTTCTGCCGTTTTCCGTAGGACTCTCTTCTCTGACCTGAGTCTCCTTTGGAACTCTGCAGGTTCTA
+
BBBBBA?AFF@FGGGGCFGGFGHFEEEGG2BFGGGGCEGCFHHHHGAEE1B15FHFGH3EGGCG?EEGGGGHHHHGGGGEFHHHHGGGGGGGGGHBFGHGHHHGH1GHHHEGHHGGGCGHHHHGHGFFDHDGHCDCDGHGHHGFFBF/.;BGEGGGD@G@G.FFBBFBBFFFFFFFFFFFFFFFFFFFFFBFFBFDFFFFFFF?AFFFFFFFFFFFEFFFFFFFFFFFFFFFFFFFFFFFFFFFFFFFFFF
@M05620:37:000000000-D9766:1:1101:25237:8855 1:N:0:15
GAGGCTGCTTTGGAAGAACCTCATAGATTACTGCAACAGTTCCCCCTTGACCTGGAAAAGTTTCTTGCCTGGCATCCTAAAGGAGAATACCCGTAAGAAACGGCTCCTAGACGCCTCCAAGGGCGTAAAAGAGCTGATGAACCCCTGGAAAGTACGTCAGGAATTTCCGCTTTAGCACTCTTGTGGATCCAATTGAACAATTCTCAGCATTTGTACTTGTCACTGACAAGCCAGGGACACCAGATCGGAAG
+
AAAAA1C>1FFF1FFFAGGCGFFHGGHAD1FHH1B1AGGDFGHHHG/0B1FGHHHHHFG0GHHHFGHHHHFGH010BG21BFD0//>11@BEEEE?>1@B0BEE>?CED1G1E//>?>011?//>>/?C21F0GB11112>1?////??GFH1@1C<0<EG<>1>1<1.>..<0<=G0GHFH0=<.0:0;00<CGHHHB/:CGGC0;GGGFFGB9990;C00;9B;;009.CFG..9EE..9-FF/9--9;
@M05620:37:000000000-D9766:1:1101:19307:8864 1:N:0:15
GAGGCTGCTTTGGAAGAAACTCACAGGCTACGGCAAAAGTTCCCCCTGGACCTGGGCAAGATTCTCGCCCCCATTACTAAAGCTGAAACACCTGCCAATGCCTGACAAGATGCCACCCGCAAGTAAAGTCTCCTAGAAGACTCCAAGGAAGTAAAACAGCTGATCAAACAATGGCAAGTAAGAAAAGCATTACCCCTTTACCACTCTTGTGGATCCAATTGAACAATTCTCAGCATTTGTACTTGAAATCG
+
AAAAAAFAFFFFG11AFGGGG1F1B10001B0BEEEHH0BAAD10B/B/0BB000/AB/A011A22/B>/>/>F121222B1BB111@B00>0BF01BBB1B11BFF10B11B1B1B?/<///>2BF22B2@@F<>@<@C0111<1?/0?0??1?11?0011<<1=<<<0.<1><<0.0=0=00<//</000;0/;;CC000=C/;;FF00.000/9;009;;BBB;00000;;90;FE0;;0000;;/;9
@M05620:37:000000000-D9766:1:1101:21490:8874 1:N:0:15
AGTGCCAGCTCTCAATCGCACAGGGGACCCAGGGCCTGGCCCCTCCATCCAGAAAACCTATGACCTCACCCGCTACCTGGAGCACCAACTCCGCAGCTTGGCTGGGACCTATGTGAGTATCCAGCGTAGGAATCTGGGAGTTGGGGAGGAGTGAGGAGTTGGGGAAAGACAGTCCTAACCGTGGAGGGTTCTGGTAAATGATGGGGTGAGGAGGGGCTCTTTGGCTCCCACCAGTCCCCCTGTCTGGTCTA
+
ABAAAFFFACFFGGGGFGGGGGHHGFCEGGHHFEGFGGHHHHGGGGHFHHHHHHHGHGHGGGHHHHHHHHHEFE>EFHHHEGHEHHH?FHHHGGGFGHFHGHHGGDCFFHFHHHHHHHGHHHGHGGDFGGHHHHHHHHAFGHHHGCEGGDEHHEHHGDHHHHGGGGHHGHFHHHHGHFHHGGEG?FGGGGGGGGGGGGGGGGGGGGFFFFFFFFFAFDFFFFFFFFFFEFFFEFFFFFFFFFFFFFFFFFB
@M05620:37:000000000-D9766:1:1101:20749:8901 1:N:0:15
ACCACACCTTCTACAATGAGCTGCGTGTGGCTCCCGAGGAGCACCCCGTGCTGCTGACCGAGGCCCCCCTGAACCCCAAGGCCAACCGCGAGAAGATGAACCCAGGTGCGTGGCCCGCTACCTCTTCTGGTGGCCGCCTCCCTCCTTCCTGGCCTCCCGGCGCTGCGCCCTTTCTCACTGGTTCTCTCTTCTGCCGTTTTCCGTAGGACTCTCTTCTCTGACCTGCGTCTCCTTTGGAACTCTGCTGGTTC
+
AA11AAAAFFBFGGGB3BA1G1GFEAAA00BB1FF0AEGCCHGHHGEG?AFFFHBAGHFE?ECGG/EGGGG0G>FEGG/G//FHHFE<CC@<<CGH1<11FGCCHGBFCC<?CCFFC@C-<GDF0DHFGGGFCHC@CCA..9/CB/9090C/A.09.99@-9@@-;-@-@=FFFFFFFF/BFFFBBBBFFFFFE/9:AFEFFBB9ABFFBF/BFBF/9BF/:/B---9@AFFFFFBF9FF/FFFF/999B/
@M05620:37:000000000-D9766:1:1101:20522:8904 1:N:0:15
GAGGCTGCTTTGGAAGAAACTCATAGATTACTGCAACAGTTCCCCCTGGACCTGGAAAAGTTTCTTGCCTGGCATACTAAAGGAGACTAACCGGAAGGAAAGGCTCCTAGACGACTCCAAGGGCGTCAAAGAGCTGCTGCAACACTGGCAAGTAAGTCAGGCCTTTCCGCTTTAGCACTCTTGTGGCTCCAATTGAACAATTCTCAGCATTTGTCCTTGTACCTGACAAGCCAGGGACAACAGATCGGAAG
+
A>ABBAFAFFFFGGGGGGGGGGGHHHHHHHHHHHHHGFHDGHHHHGGGHHHHHHHHHHFGGHHHHHHHHHHHHGH3BGH5GHH2?1BFF3FHG/EE11BFG1FHCHGHHFF3/>/EFHHFGGG/<//?/BFGC2GHB2@2<@<F/2?GHHHGHHH1@1?GHHE1FGH1CCGGA0=GHHHGHHHFGG..<;GGHHHHHHHHHHHHHFHHHG0FB00;BFGGG00;F/CFFGEGGG?EFGGG.AFFFF.D.A;
@M05620:37:000000000-D9766:1:1101:21097:8908 1:N:0:15
GAGGCTGCTTTGGAAGAAACTCATAGATTACTGCAACAGTTCCCCCTGGACCTGGAAAAGTTTCTTGCCTGGCATCCTAAAGGAGACTAACCGGAAGGAAAGGCTCCTAGACGCCTCCAAGGGAGTCAAAGAGCTGCTGCCACACTGGCAAGTACGTCCGGCCTTTCCGCTTTAGCACTCTTGTGGATCCAATTGAACAATTCTCAGCATTTGTAATTGTACATGACAAGCCAGGGACAACCGATCGGAAG
+
A1>AAAFAFFFFGGGGGGBCGGHHHGGH3FGHGHFDGHG1AFGHHGFGGEHHFHHGHBAGBGHHHHHHHHHHHGHCGFHAGHH0B/B@1BFHG/>E/?FH00>F1B?G1BG1//EFGFH1FAAE/?0>21BFFH11B1110110/@@<F0C/11?/?F/>/A-.>DH1ECGGGH0D0D0/GH0=CAHHHG00;CGGHHF/;GGFGHFGFFFBFG00;FGB000;C0;90AEEBFGGGGGEE-;-@-=B---
@M05620:37:000000000-D9766:1:1101:27318:8918 1:N:0:15
ACCACACCTTCTACAATGAGCTGCGTGTGGCTCCCGAGGAGCACCCCGTGCTGCTGACCGAGGCCCCCCTGAACCCCAAGGCCAACCGCGAGAAGATGAACCCAGGTGCGTGGCCCGCTACCTCTTCTGGTGGCCGCCTCCCTCCTTCCTGGCCTCCCGGCGCTGCGCCCTTTCTCACTGGTTCTCTCTTCTGCCGTTTTCCGTAGGACTCTCTTCTCTGACCTGCGTCTCCTTTGGAACTCTGCAGGTTC
+
BBBABBBBFFFFGGGGGGGGGGHFGEFEHGHHHGGGGGGGGHDHHGGGDGGGHHGHHHHGGGGGGGGGGGGGHHHGGGGHEHHHHGGFGFCC@FHHHGHGHGG?FFF<1>?EDGHHGC?-<GGHH0=DHHHHGHHGGGGGHGGGEFGG9FFGGGGGGCE---;;@FFFFFFFFFFF/9FFFFFFFFFFFFFFFF9@DFFFFFF9.;DBBFFFFF/;9;FF/;;B9.;.;;BFFFFFFFFFBBBFF/9FFF/
@M05620:37:000000000-D9766:1:1101:13537:8919 1:N:0:15
ACCACACCTTCTACAATGAGCTGCGTGTGGCTCCCGAGGAGCACCCCGTGCTGCTGACCGAGGCCCCCCTGAACCCCAAGGCCAACCGCGAGAAGATGAACCCAGGTGAGTGGCCCGCTACCTCTTCTGGTGGCCGCCTCCCTCCTTCCTGGCCTCCCGGAGCTGCGCCCTTTCTCACTGGTTCTCTCTTCTGCCGTTTTCCGTAGGACTCTCTTCTCTGACCTGCGTCTCCTTTGGAACTCTGCAGGTTC
+
BBBBBBBBFFFFGGGGGGFGGFHHGFFEGEHHFGGGGGGGGHHHHGGGGGGGHHHHHHHGGGGGGGGGGGGHHHHGGGGHGHHHHGGGGGGGGGHHHHHGFHGGEGHH1FHHGGHHGGGGGHHHHHHHHGHGFHHGGGGFHGHHGGGGGGGGGGGGGGGG-9DGGGFFFFFFFFFFFFFFFFFFFFFFFFFFFFFFADFFFFBFFFFFFFFFFFFFFFFFFFFFF.9ADFFFFFFEB/FFFFFFFFFFFF/
@M05620:37:000000000-D9766:1:1101:20530:8925 1:N:0:15
GAGGCTGCTTTGGACGAAACTCATAGATTACTGCAACAGTTCCCCCTGGACCTGGAAAAGTTTCTTGCCTGGCATACTACAGGTTGCCACCCTTCCGTAAAGTCCCCTAAAAGAATCCCAGGGAGTAGAATAGATGATGAAACAATGGCAAGTAAGTCAGTCATTTCCGCGTTAGCACTCTCGGCGATACAACTGAACAATACTCAGTATTTCTACTTTTAACTTACAAGCTAGTTACAAAAGATCCAAAG
+
A?A>AAFAFFDBGB4A2FAEGGHHHGEGGDFEHG3DCGBGHGFGHGFBA2BFGGFBB32BBDGGGFGBBFHHG2B3B55DBGBBBB135B1B?FG3BB11144B4BG111333?03B3B3?/??E/B3BBB4334BB2B?F1BBF1??001/@@@1>@2121@22111/<>A-<>111FGF<<..<--.-00//:00/0::0:0<C000000009;;000;0;0090009:/00000000;C9;0=////:
@M05620:37:000000000-D9766:1:1101:4163:8939 1:N:0:15
AGGTCCAGCTCTCCATCGCACAGGGGACCCAGTGCCTGGCCCCTCCATCCAGAAAACCTATGACCTCACCCGCCACCTGGAGCACCCCCTCCGCAGCTTGGCTGGGACCTATGTGAGTATCCAGCGTAGGAATCTGGGCGTTGGGGCGGCGTGCGGCGTTGGGGACAGCCAGTCCTAACCGTGGAGGGTTCTGGTAAATGATGGGGTGAGGAGGGGCTCTTTGGCTCCCACCAGTCCCCCTGTCTGGTCTA
+
>>11>BCCFFFFGGGF1AE1E0FCG00AB0BF1BBADBCHGHGHGGHHHFEGHHHBBEHHBBFHH1BFGHH>E/>BGHBB0BBFHHE/>EE/>E/E>BBBEGHGGGHHGHGHHGH2FHHHHH>FHGG/>E11?GHHHH/ACCGHGG.CG-;AA.AA-@@@@F@@---;-;-;FFFF/FFF@FF@-AF@FFFFFFFFFFFFFFFFFFF@FFFBBF@@@@FFFFFFFFFFFFFFFFFFFFFF@FFFFFFFFFB
@M05620:37:000000000-D9766:1:1101:17031:8953 1:N:0:15
ACCACACCTTCTACAATGAGCTGCGTGTGGCTCCCGAGGAGCACCCCGTGCTGCTGACCGAGGCCCCCCTGAACCCCAAGGCCAACCGCGAGAAGATGAACCCAGGTGAGTGGCCCGCTACCTCTTCTGGTGGCCGCCTCCCTCCTTCCTGGCCTCCCGGCGCTGCGCCCTTTCTCACTGGTTCTCTCTTCTGCCGTTTTCCGTAGGACTCTCTTCTCTGACCTGCGTCTCCTTTGGAACTCTGCAGGTTC
+
BBCCBBCDFFFFGGGGGGGGGGHHGGGECFHHHGGGGGGGDHHHHGGGGGGGHHGHHHHGGGGGGGGGGGGHGHHGGGGHGHHHHGGGGGGGGGHHHHHHHHGGHGHH1FGGFGHHGGGCGHHHHHHFGHHHGHHGGGGGHGHHGGGGGGGFGGGGGGGGABFFFFFFFFFFFFFFFFFFFFFFFFFFFFFFFFFF.DFFFFFFFFFFFFFFFFFFFFFF0BBFFADDFFFFFFFFFFFFFFFFF0:FFF0
@M05620:37:000000000-D9766:1:1101:24570:8955 1:N:0:15
AGTGCCAGCTCTCAATCGCACAGGGGACCCAGGGCCTGGCCCCTCCATCCAGAAAACCTATGACCTCACCCGCTACCTGGAGCACCAACTCCGCAGCTTGGCTGGGACCTATGTGAGTATCCAGCGTAGGAATCTGGGAGTTGGGGAGGAGTGAGGAGTTGGGGAAAGACAGTCCTAACCGTGGAGGGTTCTGGTAAATGATGGGGTGAGGAGGGGCTCTTTGGCTCCCACCAGTCCCCCTGTCTGGTCTA
+
AAAABFFFCFFFGGGGGGGCGFGFGGGGGGHHGGGGGGHHFHGHGGHHHHHHHHHHHGHHHHHHHHHHHHHGGEFGHHHHHHHHHHHHGHHGGGGGGHHHGHHGGGHHGHHHHHGHHHHHHHHHHGGGFGHHHHHHHHFGGHHHGGGGGGGHHFHHGGFHHHGGGGHHHHHHHHHHHHHHGGGGGGGGAFGGGGFGGGGGGGGGGGFFFFFFFFFFFFFFFFFFFFFFFFFFFFFFFFFFFFFFFFFFFFF
@M05620:37:000000000-D9766:1:1101:3990:8956 1:N:0:15
ACCACACCTTCTACAATGAGCTGCGTGTGGCTCCCGAGGAGCACCCCGTGCTGCTGACCGAGGCCCCCCTGAACCCCAAGGCCAACCGCGAGAAGATGCCCAGGTGAGTGGCCCGCTACCTCTTCTGGTGGCCGCCTCCCTCCTTCCTGGCCTCCCGGCGCTGCGCCCTTTCTCACTGGTTCTCTCTTCTGCCGTTTTCCGTAGGACTCTCTTCTCTGACCTGAGTCTCCTTTGGAACTCTGCAGGTTCTA
+
BBBBBABBFFFFGGGGGGGGGGHHGGGGHGHHHGGGGGGGGHEHHGGGGGGGHHHHHHHGGGCGGGGGGGGHHHHGGGEHGHHHHGGGGGGGGGHHHHHHHH/??GH0FGGGHH-CGGGHHHHHHDGHGHGHHGGGGGHGHHGHHGGGGGFFGGGGGG99A9DFFFFFFFFFFFFFFFFFFFFFFFFFFFFFFFDFFFFFFFF?DFFFFFFFFF/;BFFFFFFB.FFFFFFFFFFFFFFFFFFFFFFFFF:
@M05620:37:000000000-D9766:1:1101:11630:8957 1:N:0:15
AGTGCCAGCTCTCAATCGCACAGGGTCCACAGCGCCTGGCCCCTCCATCCAGAAACCCTATGACCTCACCCGCCACCTGGAGCACCCCCTCCGCAGCTTGGCTGGGACCTATGTGAGTATCCAGCGTAGGAATCTGGGCGTTGGGGCGGAGTGCGGAGTTGGGGAAAGACAGTCCTAACCGTGGAGGGTTCTGGTAAATGATGGGGTGAGGAGGGGCTCTTTGGCTCCCACCAGTCCCCCTGTCTGGTCTA
+
>A1>AFF1>FFFGFG31AFEGE00F0BBB1FG0AA0AAAG0FEAAE0D1BFDDCC0FE0FBFDHHB1BGFF/E/>/FF>FG>GEFH/>EGG??EGG?0B0<0B/EGFHGGF11B22BBBGGHBFHGFA@G?<FHGFEF/<C<@C@@.<A-:;9099-;;FBFG@..../999BFFFFBFF@BE;-;A@-FFFFFFBBFBBFFFFFFA99A-BBA@??@FF/BFFFFFFF-FBEFFFFFFF@FFFFFFFFFB
@M05620:37:000000000-D9766:1:1101:11984:8970 1:N:0:15
ACCACACCTTCTACAATGAGCTGCGTGTGGCTCCCGAGGAGCACCCCGTGCTGCTGACCGAGGCCCCCCTGAACCCCAAGGCCAACCGCGAGAAGATGAACCCAGGTGAGTGGCCCGCTACCTCTTCTGGTGGCCGCCTCCCTCCTTCCTGGCCTCCCGGAGCTGCGCCCTTTCTCACTGGTTCTCTCTTCTGCCGTTTTCCGTAGGACTCTCTTCTCTGACCTGCGTCTCCTTTGGAACTCTGCAGGTTC
+
BBBBBBBBFFFFGGGGGGGGGGFHGEEEHGHHHGGGGGGGGHHHHGGGGFGGHHHHHHHGGGGGGGGGGGGHHHHGGGGHGHHHHGGGGGGGGGHGFHHHHHGGHGHH1GHHGGHHGGGCGHHHHHHHHGHHGHHGGGGGHGHHGGGGGGGGGGGGGGGG-BGGGGFFFFFFFFFFFFFFFFFFFFFFFFFFFFFFDFFFFFDFAFFFFFFFFFFFFFFFFFFFF.@AFFFFFFFFFFFFFFFFF/FFFF/
@M05620:37:000000000-D9766:1:1101:12049:8972 1:N:0:15
ACCACACCTTCTACAATGAGCTGCGTGTGGCTCCCGAGGAGCACCCCGTGCTGCTGACCGAGGCCCCCCTGAACCCCAAGGCCAGCCGCGAGAAGATGAACCCAGGTGAGTGGCCCGCTACCTCTTCTGGTGGACGCCTCCCTCCTTCCTGGCCTCCCGGCGCTGCGCCCTTTCTCACTGGTTCTCTCTTCTGACGTTTTCCGTCGGACTATCTTCTCTGACCTGAGTCTCCTATGGAACTCTGCAGGATC
+
AAAAAAAAFFFFGGGGDGGEG1GFG0AFHAGHFGGGGGGCGHHHHGGGEFGFFHHGHHHGCEGGG?EGGGGFHBGGEG/F?CF///?/EC<<<C0?1?1??CCECFHH10?FAAFHCCGCCHFHHFHH00=<E:GCGCFFHGHHGGGGGFFGG.FFFG.99@@@?F?@?@@FFFFFFFFF-;BFBFFFBFFFF/BB:A/ABF?9-9-@@@/;FFBFFFFF/FF/BFFBFF9FB/;///:B/;FFF/9--/9
@M05620:37:000000000-D9766:1:1101:3395:8995 1:N:0:15
AGTGCCAGCTCTCCATCGCACAGGGGACCCAGCGCCTGGCCCCTCCATCCAGAAAACCTATGACCTCACCCGCGACCTGGAGCACCCACTCCGCAGCTTGGCTGGGACCTATGTGAGTATCCAGCGTAGGAATCTGGGCGTTGGGGCGGCGTGCGGCGTTGGGGACAGACAGTCCTAACCGTGGAGGGTTCTGGTAAATGATGGGGTGAGGAGGGGCTCTTTGGCTCCCACCAGTCCCCCTGTCTGGTCTA
+
>A>1>DDCAFFFG1GGFEFCEEHFG0AEEFHH0AAABGHHHHGHGGBGHFHHHHH0BEGGFEFHHBFHHHHEE/>>EGEGBBFGHH//EGH<EE/E>CBFCGHGGGHHGHEHHHHFHHHGHH1?GGGCCA<1>GHHFH.<CCG.-@.C@-=AA.;@=?@@@F?@E--:/;9BFFFF/9BF@FF@-;9@FFFFFFFFFFFFFFFFFFF@FFFBBF@@@?FFFFFFFFFFFFFFEFFFFFFF@FFFFFFFFFE
@M05620:37:000000000-D9766:1:1101:10775:9000 1:N:0:15
AGTGCCAGCTCTCAATCGCACAGGGGACCCAGGGCCTGGCCCCTCCATCCAGAAAACCTATGACCTCACCCGCTACCTGGAGCACCAACTCCGCAGCTTGGCTGGGACCTATGTGAGTATCCAGCGTAGGAATCTGGGAGTTGGGGAGGAGTGAGGAGTTGGGGAAAGACAGTCCTAACCGTGGAGGGTTCTGGTAAATGATGGGGTGAGGAGGGGCTCTTTGGCTCCCACCAGTCCCCCTGTCTGGTCTA
+
ABABAFFFBFFFGFGGGGGGGGHGGGGGGGHHFGEGGGHHHHGHGGFHHHHHHFHHHGHGHGGHHHHHHHHGGEEFHHHHHHHHHHCFFHHHGGGGGHHHGHHGGGHHGHGHHHHGHHHHHHHHHGGGGGFGGHHHHGCFGHHHGGGGGDCGG0GHHGHHHHGGGGHGFHHHHHHHHHHHGGGGDGGGEFGGGGGGGGGGGGGGGGFFFFFFFFFFFFFFFFFFFFFFFFFFFFFFFFFFFFFFFFFFFFB
@M05620:37:000000000-D9766:1:1101:22875:9005 1:N:0:15
ACCACACGTCCTACCTCTAGCCTCGTACCTCTATCTCGTATGCCCCCTTCTGCCTGACCAATACAACCCTGACCCCCACTTCCACCCTCTAACCTCATCCCAGTTTAGTGTCCCTCTACCTCTTCTGTTGTCCGCCTCCCTCCTTCCTGGCCTCCCGTAGCTGCGCCCTTTCTCACTGTTTCTCTCTTCTTCCGTTTTCCTTATTACTCTCTTCTCTTACCTAATTCTCCTTGTTACCTCTGCAGACTCTC
+
AAAAAAA@FA>>FGGB11BBB01BB0000DBFG2DEHGFEB0DGBAEAG01D11BFGHHBG11111BECHH000BEFC/0@1B110B/B0B1B01>11BB/B1B>E2>F1>B11BGHEF11BGDFG1>21<BF/>CEEGFCB/C<@0F@0<0@GAF/<<??F1?->EC->F><DDG00====GGBDF<DG0CF.::CEBC00;0<;;CBHFFCCFF009;:B0:00;00BF;0;000090C90;/0.99B0
@M05620:37:000000000-D9766:1:1101:19038:9010 1:N:0:15
ACCACACCTTCTACAATGAGCTGCGTGTGGCTCCCGAGGAGCACCCCGTGCTGCTGACCGAGGCCCCCCTGAACCCCAAGGCCAACCGCGAGAAGATGACAGGTGAGTGGCCCGCTACCTCTTCTGGTGGCCGCCTCCCTCCTTCCTGGCCTCCCGGAGCTGCGCCCTTTCTCACTGGTTCTCTCTTCTGCCGTTTTCCGTAGGACTCTCTTCTCTGCCCTGAGTCTCCTTTGGAACTCTGCAGGTTCTAG
+
BBBBBBBBFFFFGGGGGGGGGFHHGGGGHGHHHGGGGGGGGHHHHGGGFEGFGHHHHHHGGGGGGGGGGGGHHHGGGGGHGHHHHGGGGGGGGGHHHHHHHGGFF1GFHGGHHGGGCGHHHHHHHGFHHGGHGGGGGGGHHGHGHGFGFFGGGGGGA?GGGGGGGGFFBFFFFFFFFFFFFFFFFFFFFFEFFAFFFFFFFFFDFFFFFFFFFFFFF/;EFF.;FFFFFFFFFFBFFFFFFFFFFFFFFFF
@M05620:37:000000000-D9766:1:1101:17573:9013 1:N:0:15
GCGGCTGCTTTGGAAGAAACTCATAGATTCCTGCAACAGTTCCCCCTGGACCTGGAAACGTTTCTTGCCTGGCATCCTACAGGATGCTACCCGTAAGGAAAGGCTCCTAGAAGACTCCAAGGGAGTAAAAGAGCTGATGAAACACTGGCAAGTAAGTCAGGCCTTTCCGCTTTAGCACTCTTGTGGATCCAATTGAACAATTCTCAGCATTTGTACTTGTAACTGACAAGCCAGGGACAAAAGATCGGAAG
+
A1>AAADAFFDFFGG11BBGGGAGGFHHH3FGHH01B0BDDGHHHGEF/0BBGHFHHB0BFGHHDGGHHHHHHGFGHHHHGHHHCHHHHHHHGBEGHGHGCFHHHHGHDHH1G1FGHHHGBGG/EE0FGFHGHHHH1GG21BG00BGHHH1FHH2GGHDHHH/FHHHHGGGGGBDHHHHHHHHGHGDHGHGFHHHHHHHHHHHHHHHHHHHHHH0GHHHHH0GHH0GFGGGGGGGGEGGF/.CEGGGG?E9
@M05620:37:000000000-D9766:1:1101:20454:9021 1:N:0:15
ACCACACCTTCTACAATGAGCTGCGTGTGGCTCCCGAGGAGCACCCCGTGCTGCTGACCGAGGCCCCCCTGAACCCCAAGGCCAACCGCGAGAAGATGAACCCAGGTGAGTGGCCCGCTACCTCTTCTGGTGGCCGCCTCCCTCCTTCCTGGCCTCCCGGCGCTGCGCCCTTTCTCACTGGTTCTCTCTTCTGCCGTTTTCCGTAGGACTCTCTTCTCTGACCTGCGTCTCCTTTGGAACTCTGCAGGTTC
+
CCCCBCCCFFFFGGGGGGGGGGHHGFFECEHGHGGGGGGGGHHHHGGGGGGGHHHHHHHGGGGGGGGGGGGHFHHGGGGHGHHHHGGGGGGGGGHHHHGHHHGGHGHHDHHGGGHHGGG?CHHHHHHHHHGHGHHGGGGGHGHHGGGGGGGGGGGGGGGGACFFFFFFFFFFFFFFFFFFFFFFFFFFFFFFFFFFDFFFFFDFFFDFFFFFFFFFFFFFBFFFF.@DFFFFFFFFFBFFFFFFF0BFFF0
@M05620:37:000000000-D9766:1:1101:19049:9026 1:N:0:15
ACCACACCTTCTACAATGAGCTGCGTGTGGCTCCCGAGGAGCACCCCGTGCTGCTGACCGAGGCCCCCCTGAACCCCAAGGCCAACCGCGAGAAGATGAAAGCTGATGCGCGCCCTACTCCTTCTTCTGGCCGCCGCCTCCCTCCCTCCCGTCCCCCAGCTGCGCCCCCCCTCACCGCTTCTCCCCTCTGCTGCTGTCCTCAGTACTCTCTTCTCCGACGCCATGCGTCTCTTTAGCTCTGCTGCTTCTAC
+
AAAABABAFFFFGGGFBGGGGGHHFFEFHAGHFGF?AEGAEHFHHGGGEAEFDGFGHHHGEGEFGFFGGGGHFHHEGGGHEHHHGGGCFFGGFGHF2DFBG22<11111>//-->-0F10<0==000=DGE.-AA-;C..=EB/C.:/...9;E9..-;:/BB--;;---9;...99-;..;9//.:;B9//9///;////9//99/;9//;BF//.-----../;..;DB//////////9//////9//
@M05620:37:000000000-D9766:1:1101:17584:9030 1:N:0:15
GAGGCTGCTTTGGAAGAAACTCATAGATTACTGCAACAGTTCCCCCTGGACCTGGAAAAGTTTCTTGCCTGGCATCCTACAGGATGCTACCCGTCCGGAAAGGCTCCTAGAAGACTCCAAGGGAGTAAAAGAGCTGATGAAACAATGGCAAGTAAGTCAGGCATTTCCGCTTTAGCACTCTTGTGGATCCAATTGAACAATTCTCAGCATTTGTACTTGTAACTGACAAGCCAGGGACAAAAGATCGGAAG
+
>?AA3>FACBB4F4BBCGBGGGHHHGGGGDBAFA4A4GBFHADBBBABACBFGGEEB32BBDGDDGFBBBAFFBFABB5BFFFBBB2@5D?F1E11>>1>E1B?3FFHE?B33E?FHHG?GEGGE?FBBGB?F2BCBBFFG3BBG@@2<G2F@F>@@@D@?0?<FGG<C//..=F>1FF<GDGDFE000/00=<<0<CD/<=DDGHHBGHE:0C:;0:0:;0;;0C;0BF99BF9?AC99CF;:0;;.;;9
@M05620:37:000000000-D9766:1:1101:9802:9047 1:N:0:15
GAGGCTGCTTTGGAAGAAACTCATAGATTACTGCAACAGTTCCCCCTGGACCTGGAAAAGTTTCTTGCCTGGCATCCTACAGGATGCTACCCGTACGGAAAGGCTCCTAGAAGACTCCAAGGGAGTAAAAGAGCTGATGAAACAATGGCAAGTAAGTCAGGCATTTCCGCTTTAGCACTCTTGTGGATCCAATTGAACAATTCTCAGCATTTGTACTTGTAACTGACAAGCCAGGTACAAAAGATCGGAAG
+
AAAAAAF>CDDFF1F11BBFGGAGFFHHH1FHHHG1BBGDFGFHHGGFF0GHHHHHHHHGFGHHFHHHHHBGF0FGHHEGFGH0BBF1DGFGEEE>E>>?EE0FFHGHHFHHGFHHHHBGHGGHG/FGHF1FH0GHFHFHGF1B?FGGGGHGGGHHFHH1FFCHHGFFCC<AFFGDFGFHFGFFHGHCCCDGGFFFHGGHHDG0D0C/CCGFFFCHFFBGGGHH00C0;:..CC./=C9CB.CEFGEAAF.
@M05620:37:000000000-D9766:1:1101:27730:9073 1:N:0:15
ACCACACCTTCTACAATGAGCTGCGTGTGGCTCCCGAGGAGCACCCCGTGCTGCTGACCGAGGCCCCCCTGAACCCCAAGGCCAACCGCGAGAAGATGACAGGTGCGTGGCCCGCTACCTCTTCTGGTGGCCGCCTCCCTCCTTCCTGGCCTCCCGGCGCTGCGCCCTTTCTCCCTGGTTCTCTCTTCTGCCGTTTTCCGTAGGACTCTCTTCTCTGCCCTGCGTCTCCTTTGGAACTCTGCAGGTTCTAG
+
3AAABBBAFFFFGGGBBGGDFBGFEAABG?GH3FFEEEGCGHHHHGGGEEFGFA33DA3EEF@EF1>FGGGBGFEFGGCG//FGEFE/B/B@@DHHFFF<<FF<11>FD?@GHGGCCDBHHHFBFH0=CDHHGGGC:EEFGDGGEBBF/C.C.AGA@-:B?BF>BD?-BFF/F/BB/EBFFFFFFFEFFFFFB9DFFFFFF?DFFFFFFFFFFFFBF/BEFF.BFBFFFFFFEF/BFFFFFFBFF:BFFFF
@M05620:37:000000000-D9766:1:1101:4739:9078 1:N:0:15
AGTGCCAGCTCTCAATCGCACAGGGGACCCAGGGCCTGGCCCCTCCATCCAGAAAACCTATGACCTCACCCGCTACCTGGAGCACCAACTCCGCAGCTTGGCTGGGACCTATGTGAGTATCCAGCGTAGGAATCTGGGAGTTGGGGAGGAGTGAGGAGTTGGGGAAAGACAGTCCTAACCGTGGAGGGTTCTGGTAAATGATGGGGTGAGGAGGGGCTCTTTGGCTCCCACCAGTCCCCCTGTCTGGTCTA
+
BB>ABFFFBFFFGGGGGGGAEEGGFGGGCEHHAGGEEGHHHHGHGGHHHHGHEHHFHGHHHHEHHGHHHHHCE@EGHHHHFHHHFHHEGHHHEFEEFEGFGHHGGGHHGHHHHHHHHHHHHHHHHGGGGGHHHHHHHHGFFHHHGGGGGGGHHHHHHGHHHHGGGGHHHHHHHHHHHHHHGGGGGGGGGGGGGGFGGGGGGGGGGGFFFFFFFFFFFFEFFFFFFFFFFFFFFFFFFFFFFFFFFFFFFFB
@M05620:37:000000000-D9766:1:1101:15535:9087 1:N:0:15
ACCACACCTTCTACAATGAGCTGCGTGTGGCTCCCGAGGAGCACCCCGTGCTGCTGACCGAGGCCCCCCTGAACCCCAAGGCCAACCGCGAGAAGATGAACCCAGGTGAGTGGCCCGCTACCTCTTCTGGTGGCCGCCTCCCTCCTTCCTGGCCTCCCGGAGCTGCGCCCTTTCTCACTGGTTCTCTCTTCTGCCGTTTTCCGTAGGACTCTCTTCTCTGACCTGCGTCTCCTTTGGAACTCTGCAGGTTC
+
BBBBBBABFFFFGGGGFGGGGGHHGEFBG?GGHGGAGGECGHHHHGGGDAEFHFGHHHHGGGGGFGGGGGGHHHHGGGEEGHHHFFGGGCBDCFHHFBFHFHGGFCGHGHHHGFHGGGGGGHHHGBHHGHHGGGH?@GG;GGHEDFGGGGGEFFFGGGGA-:BGFGFBDF;FFFFFFFFEBFFFFFFFFFFFFFFFFDFFFFFFFDFFFFFFFFFFBFFBF/BBF.;;DFFFFFFFBBFFFFFFFFEFFF/
@M05620:37:000000000-D9766:1:1101:15514:9088 1:N:0:15
ACCACACCTTCTACAATGCGCTGCGTGTGGCTCCCGAGGAGCACCCCGTGCTGCTGACCGAGGCCCCCCTGAACCCCAAGGCCAACCGCGAGAAGATGACCCCAGGTGTGTGGCCCTCTCCCTCTTCTGGTGGCCGCCTCCCTCTTTCCTGGCCTCCCGGCTGTGCCCCCTTTCTCCCTGTTTCTCTTTTCTCCCGTTTCCCGTCGGCCTCTCTTCTCTGCCGTGCGTCTCCTTTGGATCTCTGCGGGTTC
+
>ABBAAA>B4B@GF5AGG4AEEGGGEGA2EGABBCEEC2AAFEGHGFAEEEGEGFHFFF0>??EFGGGGEFGCHHGEEAGGHFA?CDGDG>BC/GFHH11FFD/?<<F1>F<.>0F..0>/<G//D0=0DDC..C--;.;.C///0000;0/.:0AA.:@B--./;0;.-@.;FFF/9.B99FFFFF//;BF///AEF////.9.---;AFF9BFFF///B/-;@.-;B.9/BBFF///;B////-9--;.
@M05620:37:000000000-D9766:1:1101:4618:9088 1:N:0:15
ACCACACCTTCTACAATGCGCTGCGTGCGGCGCCCGAGGAGCACCCCGTGCTGCTGACCGAGGCCCCCCTGAACCCCAAGGCCAACCGCGCGAAGATGCCCAGGTGAGTGGCCCGCTACCTCTTCTGGTGGCCGCCTCCCTCCTTCCTGGCCTCCCGGAGCTGCGCCCTTTCTCACTGGTTCTCTCTTCTGCCGTTTTCCGTAGGACTCTCTTCTCTGACCTGAGTCGCCTTTGGAACTCTGCAGGTTCTA
+
AAA1>AA1BBFFGDGE3F11A0AEEEEA00A/A/AA/AAE?EFCEEE//BB?111BDG0>>///FEEEG//B1BFCCCAHEEHHHGC@@C>@-C@.<=<<CGEGGHHGDH.CGHC?C?CGGGGGGGGFFGFAFGGGGGGGGGFFFFFFFBFFFFEFF@-;@FFF@;F@;F/BFFFFFFFFFFFFFFFF;BFFF@FBFFFFFFFBFBFFFFFFFFF;;F:BFFF9;BF-;ABFFFFFFFFFFEFFFFFFFFB
@M05620:37:000000000-D9766:1:1101:24005:9094 1:N:0:15
ACCACACCTTCTACAATGAGCTGCGTGTGGCTCCCGAGGAGCACCCCGTGCTGCTGACCGAGGCCCCCCTGAACCCCAAGGCCAACCGCGAGAAGATGACCGGTGCGTGGCCCGCTCCCTCTTCTGGTGGCCGCCTCCCTCCTTCCTGGCCTCCCGGCGCTGCGCCCTTTCTCCCTGGTTCTCTCTTCTGCCGTTTTCCGTAGGACTCTCTTCTCTGCCCTGCGTCTCCTTTGGGAACTCTGCAGGTTCTA
+
ABBBBBABFFFFGGGFGGAFFGHFGEGBGFHHHGGEFGE?FHHHHGCEEEECGFFHHHHGGGGGFGCGGGGGHHEEGGGHGHHFHGGGGG<B@DHHHGFH1>A<A<AF.CCHHGGC-<CGHHFHHHGGGGHHGGGGGGFGGGGGFFFB/AFGGGGF@?BB--9@?FB?FFFFF/BFEEBBFFFFFFFBFFFFB?DFFFFFF.AFBFFFFFFFFFFFF/;EFF.BA9DFFBFFEFFFFFFFFFFFFFFFFF;
@M05620:37:000000000-D9766:1:1101:22050:9094 1:N:0:15
AGTGCCAGCTCTCAATCGCACAGGGGACCCAGGGCCTGGCCCCTCCATCCAGAAAACCTATGACCTCACCCGCTACCTGGAGCACCAACTCCGCAGCTTGGCTGGGACCTATGTGAGTATCCAGCGTAGGAATCTGGGAGTTGGGGAGGAGTGAGGAGTTGGGGAAAGACAGTCCTAACCGTGGAGGGTTCTGGTAAATGATGGGGTGAGGAGGGGCTCTTTGGCTCCCACCAGTCCCCCTGTCTGGTCTA
+
ABAABFFFCFFFGGGGGGGGGGHGGGFGGGHHFEGGGGHHHHGHGGHHHHHHHHHHHGHHHHHHHHHHHHHGGEFGHHHHFHHHHHGGFHHGEGCGGHGHGHHGGGHHGHHHHHHHHHHHHHHHHGGGGGHHHHHHHHGGGHHHGGGGGGGHHHHHHGHHHHGGGGHHHHHHHHHHHHHHGGFGEGGGEGGGGGFGGGGGGGGGGGFFFFFFFFFFFFFFFFFFFFFFFFFFFFFFFFFFFFFFFFFFFFF
@M05620:37:000000000-D9766:1:1101:6213:9099 1:N:0:15
ACCACACCTTCTACAATGAGCTGCGTGTGGCTCCCGAGGAGCACCCCGTGCTGCTGACCGAGGCCCCCCTGAACCCCAAGGCCAACCGCGAGAAGATGCCCAGGTGAGTGGCCCGCTACCTCTTCTGGTGGCCGCCTCCCTCCTTCCTGGCCTCCCGGCGCTGCGCCCTTTCTCACTGGTTCTCTCTTCTGCCGTTTTCCGTAGGACTCTCTTCTCTGACCTGAGTCTCCTTTGGAACTCTGCAGGTTCTA
+
BBBBBBBAFFFFGGGGGG5FGGHHGGGBFEHGHFFFEGGCEGHHHGGGGFGGHHHHHHHFGGGGGGGGGGGHGHHGGGGHGHHHHGGGGG<BDGHFHHHHHHHGHGHHHHGGHHGGGGGHHHHHHHHHHBEHHGGGGGHGHHGHHGGGGGGGGGGGGG-ADFFFFFFFFFFFFFFFFFFFFFFFFFFFFFFFFFFFFFFFFFFF?FFFFFFFFFFFFFFFFFFFFFF/FFFFFFFFFFFFFFFFFFFFFFB
@M05620:37:000000000-D9766:1:1101:19683:9103 1:N:0:15
ACCACACCTTCTACAATGAGCTGCGTGTGGCTCCCGAGGAGCACCCCGTGCTGCTGACCGAGGCCCCCCTGAACCCCAAGGCCAACCGCGAGAAGATGCCCAGGTGAGTGGCCCGCTACCTCTTCTGGTGGCCGCCTCCCTCCTTCCTGGCCTCCCGGAGCTGCGCCCTTTCTCACTGGTTCTCTCTTCTGCCGTTTTCCGTAGGACTCTCTTCTCTGACCTGAGTCTCCTTTGGAACTCTGCAGGTTCTA
+
ABBBBBABFFFFGFGB5FGGFFGHEEGGH2GHHGG?EEGEGHHHHGGGEEEFGFGGHGFEGGEGFGEGGGGHHHFGGGGHGGHHHGGGGGGGGDHHFFHHHHHGHHHHHHGGHHGGGGGHGGHGHGHFGHGHHGGGGAEGGHGHHGGGGGGFGGGFGDGGGGGGGGFFFFFFFFFFFFFFFFFFFFFFFFFFFFFFFFFFFFFFFFFFFFFFFFFFFFFFFFFFFFFFFFFFFFFFFFFFFFFFFFFFFFF
@M05620:37:000000000-D9766:1:1101:13552:9118 1:N:0:15
AGTGCCAGCTCTCAATCGCACAGGGGACCCAGGGCCTGGCCCCTCCATCCAGAAAACCTATGACCTCACCCGCTACCTGGAGCACCAACTCCGCAGCTTGGCTGGGACCTATGTGAGTATCCAGCGTAGGAATCTGGGAGTTGGGGAGGAGTGAGGAGTTGGGGAAAGACAGTCCTAACCGTGGAGGGTTCTGGTAAATGATGGGGTGAGGAGGGGCTCTTTGGCTCCCACCAGTCCCCCTGTCTGGTCTA
+
CCCCCFFFDFFFGGGGGGGGGGHHGGGGGGHHGGGGGGHHHHGHGGHHHHHHHHHHHGHHHHHHHHHHHHHGGGGGHHHHHHHHHHHHGGHHGGGGGHHHGHHGGGHHGHHHHHHHGHHHHHGHHGGGGGHHHHHHHHHGGHHHGGGGGGFHHHHHHGHHHHGGGGHGHHHHHHHHHHHHGGGGFGGG;CFGGGFFGGGGGGGGGGFFFFFFFFFFFFFFFFFFFFFFFFFFFFFFFFFFFFFFHFFFFFB
@M05620:37:000000000-D9766:1:1101:27551:9126 1:N:0:15
AGTGCCAGCTCTCAATCGCACAGGGGACCCAGGGCCTGGCCCCTCCATCCAGAAAACCTATGACCTCACCCGCTACCTGGAGCACCAACTCCGCAGCTTGGCTGGGACCTATGTGAGTATCCAGCGTAGGAATCTGGGAGTTGGGGAGGAGTGAGGAGTTGGGGAAAGACAGTCCTAACCGTGGAGGGTTCTGGTAAATGATGGGGTGAGGAGGGGCTCTTTGGCTCCCACCAGTCCCCCTGTCTGGTCTA
+
ABAABFFFCFFFGGGGGGGAE?FDFFEEGEEHFGGGGGHHHHGHGGHHHHGHHHHGHGHHHHHHHGHHHHHGGEEGHHHHGHHHHHHHGEHHEFCGGHHHGHHGGGHHGHHHHHHHHHHHHHHHHGGGGGHHGHHHHHHGGHHHGGGGGGGHHGHHHGHHHHGGGGHHHHHHHHHHHHHHGGGGGGGG;FFGGGFGGGGGGGGGGGFFFFFFFFFFFFFFFFFFFFFFFFFFFFFFFFFFFFFFFFFFFFF
@M05620:37:000000000-D9766:1:1101:3500:9129 1:N:0:15
ACCACACCTTCTACAATGAGCTGCGTGTGGCTCCCGAGGAGCACCCCGTGCTGCTGACCGAGGCCCCCCTGAACCCCAAGGCCAACCGCGAGAAGATGACAGGTGAGTGGCCCGCTCCCTCTTCTGGTGGCCGCCTCCCTCCTTCCTGGCCTCCCGGAGCTGCGCCCTTTCTCACTGGTTCTCTCTTCTGCCGTTTTCCGTAGGACTCTCTTCTCTGACCTGAGTCTCCTTTGGAACTCTGCAGGTTCTAG
+
BBCCBBCBFFFFGGGGGGFFGGHHGGEBAFHHHGGDEEGGGHHHHGGGGGGGHHGHGHHGGGGGGGGGGGGGGHHGGGGHGHHHHGGGGGGFFGHGHHHH2?F?GFGHHGGHHCDG->FHHHHHHGF<CAGGGGGGGHGHHGHH:;FFFGGGGGGGF;CAFFFGGFFFFFFFFBFFFFBFFFFFFFF;FFFFFDFFFFFFFFFF;BBFFFFFFFFFF0;BBF/FFFFFFFFFFFBBFBFFFFBFFFFFBFF
@M05620:37:000000000-D9766:1:1101:21930:9154 1:N:0:15
ACCACACCTTCTACAATGAGCTGCGTGTGGCTCCCGAGGAGCACCCCGTGCTGCTGACCGAGGCCCCCCTGGACCCCAAGGCCAACCGCGAGAAGATGAACCCAGGTGAGTGGCCCGCTACCTCTTCTGGTGGCCGCCTCCCTCCTTCCTGGCCTCCCGGCGCTGCGCCCTTTCTCACTGGTTCTCTCTTCTGCCGTTTTCCGTAGGACTCTCTTCTCTGACCTGCGTCTCCTTTGGAACTCTGCAGGTTC
+
BBBBBBBBFFFFGGGGGGFGGFHFGFGEEFHHHGGEEGGGGHHHHGGGFFGGHHHHHHHGGGGGGGGGGGG1FGHGGGGHGHHHHGGGGGFGGGHGHHHGHHGGHGHH1FGHGGHHGGGGGHHGHHHHHHHHGHHGGGGGHGHHGGGGGGGEGGGGGGGG-BFFFFFFFFFFFFFFFFFFFFFFFFFFFFFFFFFFDDFFFFFFFFFFFFFFFFFFFFFFFFFFF.@AFFFFFFFFFFFFFFFFF/BFAFB
@M05620:37:000000000-D9766:1:1101:17878:9161 1:N:0:15
ACCACACCTTCTACAATGAGCTGCGTGTGGCTCCCGAGGAGCACCCCGTGCTGCTGACCGAGGCCCCCCTGAACCCCAAGGCCAACCGCGAGAAGATGACAGGGGAGTGGCCCGCTACCTCTTCTGGTGGCCGCCTCCCTCCTTCCTGGCCTCCCGGAGCTGCGCCCTTTCTCCCTGGTTCTCTCTTCTGCCGTTTTCCGTAGGACTCTCTTCTCTGACCTGAGTCTCCTTTGGAACTCTGCAGGTTCTAG
+
>1>AA11>1CBD3GGBAB1AAAB1ABA000E0FCFA0AE/EGHCGG?E/AA/B11BGH0A/E>EF?E>E/>0B1/EFAA?CEGE/FGCG//</<?1111FF<F/<<</?/>0.A<@@@FHHFGGDD0=CCFHCG-A.::9/./B0BFFGG?F.EAC:-9-.C/@@F@?B/BBB/BFEE/:9FB9FFB9FFF/@;BBAB9BB9BF/9BBBB//B/B///B/FF/B99BFFF/9BF//B/;/9F//--;9///
@M05620:37:000000000-D9766:1:1101:14819:9168 1:N:0:15
ACCACACCTTCTACAATGAGCTGCGTGTGGCTCCCGAGGAGCACCCCGTGCTGCTGACCGAGGCCCCCCTGAACCCCAAGGCCAACCGCGAGAAGATGAACCCAGGTGAGTGGCCCGCTACCTCTTCTGGTGGCCGCCTCCCTCCTTCCTGGCCTCCCGGAGCTGCGCCCTTTCTCACTGGTTCTCTCTTCTGCCGTTTTCCGTAGGACTCTCTTCTCTGACCTGAGTCTCCTTTGGAACTCTGCAGGTTC
+
BBBBBBBBFFFFGGGGGGGGGGHHGGGGHGHHHGGEFFECGHHHHGGGGGGGHHHHHHHGGGGGGGGGGGGHHHHGGGGHGHHHHGGGGGGGGGHHGHHHGGFGHGGGFHHHGGHHGGG?DFHHHHHHHHHHGHHFGGGAHGHHGGGGGGGFGGGGGGGG-@FGGGFFFFFFFFFFFFFFFFFFFFFFFFFFFFFFADFFFFFFFFFFFFFFFFFFFFFFFFFFF/FFFFFFFFFFFFFFFFFFFBFFFF/
@M05620:37:000000000-D9766:1:1101:6975:9168 1:N:0:15
GAGGCTGCTTTGGAAGAAACTCATAGATTACTGCAACAGTTCCCCCTGGACCTGGAAAAGTTTCTTGCCTGGCATACTAAAGGTGACAAACCGGACGAAAAGGCTCCTCGACGCATCCACAAGAGTAACCGAGCTGATGAACCCATGGCAAGTAAGTACGGCATTTCAGATTTGTCTCTATTGTGGACACCCTTGAACAATTCTCAGCATTTGTCCATGTAAATGACAAGCCAGGGTCACACGATCAGCAG
+
BBBBBAFBFFFFGFGGGGGGGGFFHHGHHHHHHHHHHGHFHHHHHGCGHHHHH2GFGFHHGGHHGHEHHHHHH2B3BF5DGHG335B55B?FE?F////1/B>?3BFG2/?/E//?BG222/B?BB3B@2>BB@/?11?G<1G/?0??F<<F1><1><1>C-@DHHHDD0=0000<CGG0:CG:GF0/0;:;;GBFGGFGGFB;0CFFGGGF0;;C00;;0;0000;0CFG.:..../.;:/9>EA.//;;
@M05620:37:000000000-D9766:1:1101:18788:9192 1:N:0:15
ACCACACCTTCTACAATGAGCTGCGTGTGGCTCCCGAGGAGCACCCCGTGCTGCTGACCGAGGCCCCCCTGAACCCCAAGGCCAACCGCGAGAAGATGAACCCAGGTGCGTGGCCCGCTACCTCTTCTGGTGGCCGCCTCCCTCCTTCCTGGCCTCCCGGCGCTGCGCCCTTTCTCACTGGTTCTCTCTTCTGCCGTTTTCCGTAGGACTCTCTTCTCTGACCTGCGTCTCCTTTGGAACTCTGCAGGTTC
+
BBA3AABBFFFFGGGCCGFDG5GCE2A2A2FG3FFA2EG?AHHCHGGG1AEFFHGFHHCE0EEGG1EGG@FBG3FGGD?G//GHGGE/DGG//D011111?GAFEFF?1><CDCHHGGG?DHFHFHFFHHDH?HCCGCGD.CFFGGGGGFFBFFGFEEF@-ABBBFB=ABBFFFFEFFF9FFFFFFFFFFFFF/999:BEFBDFFFFEFFFFFFFFBFBF/9BFB.9.@AFFBFFBB9BFFFFF//BF9F/
@M05620:37:000000000-D9766:1:1101:12160:9201 1:N:0:15
GAGGCTGCTTTGGAAGAAACTCATAGATTACTGCAACAGCTCCCCCTGGACCTGGAAAAGTTTCTTGCCTGGCATCCTACAGGATGCTACCCGTAAGGAAAGGCTCCTAGAAGACTCCAAGGGAGTAAAAGAGCTGATGAAACAATGGCAAGTAAGTCAGGCATTTCCGCTTTAGCACTCTTGTGGATCTAATTGAACAATTCTCAGCATTTGTACTTGTAACTGACAAGCCAGGGCCAAAAGATCGGAAG
+
1>1AA11>CF3D1BGB11EGFGBGFGHHFFHHHHD1BBF0AFFFEFEGC0GFFHFHFGCHHHGHDH1FHGDGGBBGHH2BGGHC11FDGEGHG/E/B1B>GA0FHHFFF1GFHHHHHHHHHGGHGEFHHHBFGHHHBGHHHFFGHFHHHHFGHHHHHHFDHHCFHHHF?C/?FGB1GHFHHHHHFGGCGHHEHHBGHHDGHGFGHFHHHHHFHHFHHHEHGHFGH0CGHHHGGG...;AC;EBEFGFG...
@M05620:37:000000000-D9766:1:1101:6226:9214 1:N:0:15
GAGGCTGCTTTGGAAGAAACTCATAGATTACTGCAACAGTTCCCCCTGGACCTGGACAAGTTTCTTGCCTTGCATCCTACAGGATGCTACCCGTACGGCAAGCCTCCTAGAAGACTCCAAGGGAGCAAAAGAGCTGATGAAACAATGGCAAGTAAGTCACGCATTTCCGCTTTAGCACTCTTGTGGATCCAATTGAACAATTCTCCGAATTTGTACTTGTAACTGACAAGCCAGGTCCAAAAGATCGGAAG
+
BBBBABFACDFFGC5FGGCGGGFHHHHHHHHHHHCHFGHGHDGGHGGFEHHHHHGH2A1GDGHHHHGFBF5BG3DDBG5BBGGBBB255DBFEF/?/1//>11?BBGFG4BB??G?BFEEFGCHE/?GGHB?B2GFFFFFGF2BF@FCGH2?@>D>@FG1/?A/A1F?/<..<=>1>F10>FFGF.00</00=00=DH0CC;;0;0:-:;.;;C;C;00;9CF00;;09...;..;/0:9;C/.;;.;;;9
@M05620:37:000000000-D9766:1:1101:12493:9224 1:N:0:15
GAGGCTGCTTTGGAAGAAACTCATAGATTACTGAAACAGTTCCCCCTGGACCTGGAAAAGTTTCTTGCTTGGCGTCCTCCAGGTTGCAACCCTTCCGCAAATGCTCCTAACAGACTCCAAGGGAGTAAAATAGCTGATGAAACAATGGCAAGTAAGTCAGCCATTTCCGCTTTAGCACTCTCGTGTATCCAATTGCACAATTCTCAGTCTCTTTACTTCCAACTGACAAGTCAGCCCCAAAACAGCGGAAG
+
AAAA3AFBFBB4F4BB4GBGGEGDF5DDFA4AF5AADG2555BA2AAF2BBBFGHF3BGGBDG5DBB55D31A0A0A>5B?@?FGB13BFFE1FC?B1//>4@B43FGH42B3BE3BF3?B/?G?<B4BF43B332B23BF3BBCFD2@2</>2>>>@F22?F1<F?1?/<?F>DD1>1<F1.<<<C00=00==<00<DGH0=0<00000000:0<;000:;CC/</9;.90000/.....C../9--;9.
@M05620:37:000000000-D9766:1:1101:14479:9224 1:N:0:15
ACCACACCTTCTACAATGAGCAGCGTGTGGCTCCCGAGGAGCACCCCGTGCTGCTGACCGAGGCCCCCCTGAACCCCAAGGCCAACCGCGAGAAGATGACAGGTGAGTGGCCCGCTACCTCTTCTGGTGGCCGCCTCCCTCCTTCCTGGCCTCCCGGAGCTGCGCCCTTTCTCACTGGTTCTCTCTTCTGCCGTTTTCCGTAGGACTCTCTTCTCTGACCTGAGTCTCCTTTGGAACTCTGCAGGTTCTAG
+
BBBBBBBBFFFFGGGGGGGGG4GGGEFGHGHHHGGGGGGGGHHHHGGGGGGGHHHHHHHGGGGGGGGGGGGHHHGGGGGHGHHHHGGGGGGGGGHHHHHHHHG<1FH1<CEHFCGCGGFHHHHGHHFFGGHHGGGGFHGHFDHHHGGBBCFFFAGGG-ADGFFB?DBCFBFFFFFFFBFFB/BFFFFFFF/:@DFBEB/DFF..:BBFFFFFFFFFF/;FBF/;BFFFFFFFFFEFBFFFFFFBFFFFFFB
@M05620:37:000000000-D9766:1:1101:17529:9226 1:N:0:15
ACCACACCTTCTACAATGAGCTGCGTGTGGCTCCCGAGGAGCACCCCGTGCTGCTGACCGAGGCCCCCCTGAACCCCAAGGCCAACCGCGAGAAGATGAACCCAGGTGAGTGGCCCGCTACCTCTTCTGGTGGCCGCCTCCCTCCTTCCTGGCCTCCCGGAGCTGCGCCCTTTCTCACTGGTTCTCTCTTCTGCCGTTTTCCGTAGGACTCTCTTCTCTGACCTGCGTCTCCTTTGGAACTCTGCAGGTTC
+
ABAABBABFFFFFGGBFGGGFGGCEEEFHAGHHGGEFGEEEHHHHGGGEAECGEBGHGFGGGCGCE@GGGGHHHC>EGGEFHHFFFGGGCBC@AGHEFHHDGGGGACG1?GFGGCGCGCGGHHHEBGHGFHHDC<-;:AEHE/GGBF0FFBFGGG.EGGG?BGGGGBBFBBFFFFFFFFFFF/;BFFFFFFFFFFB;DFFFFFBFFFFFFFFFFFFFFFFFFFFF.9;BFFFFBFFFFFBFFFFFFFFFF/
@M05620:37:000000000-D9766:1:1101:25341:9231 1:N:0:15
GAGGCTGCTTTGGAAGAAACTCATAGATTCCTGCCACAGTTCCCCCTGGACCTGTAACCGTTTCTTGCCTGGCATCCTACAGGAGACTACCCGTAAGGAAAGGCTCCTAGACGACTCCAAGGGCGTCAAAGAGCTGCTGCCCCCCTGGCACGTACGTCAGGCCTTTCCGCTTTAGCACTCTTGTGGCTCCCATTGAACAATTCTCAGCATTTGTACTTGTACCTGACAAGCCAGGGACAAACGATCGGCAG
+
>11AA>1>FFF1BEB1111FFFAEFFGHH3DGHH0AF0BBDFGHHGAF/ABBGG1DF21AEFFGDGFFGHHHHGBFHHG1BFHF//B@@>GHF/>?GEHH0BGFGGGH1BF1E//?EGHFFFGEEC/C/BFCBGHHFC11@</B<///0<1>G0.<FGGG/<./CGHHG.EGA0CHHHHHHFHFHG.CCE./0;FFGGF/CFFGFFGGGG0CGGF0;BFF00;CF:BFFFFFFFFFFFF?--;BFF?B-@9
@M05620:37:000000000-D9766:1:1101:8692:9232 1:N:0:15
AGTCCAGCTCTCACTCGCACAGGGGACCCAGGGCCTGGCCCCTCCATCCAGAAAACCTGTGACCTCACCCGCTACCTGGAGCACCCCCTCCGCAGCTTGGCTGGGACCTATGTGAGTATCCCGCGTAGGCATCTGGGCGTTGGGGCGGAGTGCGGCGTTGGGGCAAGCCCGTCCTAACCGTGGCGGGTTCTGGTAAATGCTGGGGTGAGGCGGGGCTCTTTGGCTCCCACCAGTCCCCCTGTCTGGTCTAT
+
AB>AAF4BFF5BF5FGGAAAAFGFGEEFGABFBBAFFHAGHGHGGBADF3BBFGHGFH1DFGHH5FEGHHGGEEGHHHF?BGHHHG//E/EEEGGEHHG/GGFGG0FEH2FGGG3FGHHHH2?BAA<AE??FGHHHH.->ACGGC.-A-;;C0AB-@BFFFFF.9.AAE.;@FDFFBFFFFFF-@DF@EFFFFFFFFFF/FFFFFDBAFA.;@DFFFFFFFFFBBFFEFFF.FFFFFFFFFBFFFFFFFFF
@M05620:37:000000000-D9766:1:1101:27225:9233 1:N:0:15
ACCACACCTTCTACAATGAGCTGCGTGTGGCTCCCGAGGAGCACCCCGTGCTGCTGACCGAGGCCCCCCTGAACCCCAAGGCCAACCGCGAGAAGATGAACCCAGGTGCGTGGCCCGCTACCTCTTCTGGTGGCCGCCTCCCTCCTTCCTGGCCTCCCGGCGCTGCGCCCTTTCTCACTGGTTCTCTCTTCTGCCGTTTTCCGTAGGACTCTCTTCTCTGACCTGCGTCTCCTTTGGAACTCTGCAGGTTC
+
BCCCBCCCFFFFGGGGGGGGGGHHGFGGHGHHHGGGGGGGGHHHHGGGEGGGHHGHHHHGGGGGGGGGGGGHFHHGGGGHGHHHHGGGGGGGGGHGHHHHHHGEHGHH1AFGGGHHGGGGGHHHGHHHHHHHGHHGGGGGHGGGGGGGGGGGGGGGGGGGAGFFFFFFFFFFFFFFFFFFFFFFFFFFFHFFFFFFDFFFFFFFFFFFFFFFFFFFFFFFFFFFF.@DFFFFFFFFFFFFFFFFFFFFAFF
@M05620:37:000000000-D9766:1:1101:22361:9246 1:N:0:15
ACCACACCTTCTACAATGAGCTGCGTGTGGCTCCCGAGGAGCACCCCGTGCTGCTGACCGAGGCCCCCCTGAACCCCAAGGCCAACCGCGAGAAGATGACAGGTGCGTGGCCCGCTCCCTCTTCTGGTGGCCGCCTCCCTCCTTCCTGGCCTCCCGGCGCTGCGCCCTTTCTCACTGGTTCTCTCTTCTGCCGTTTTCCGTAGGACTCTCTTCTCTGCCCTGAGTCTCCTTTGGAACTCTGCAGGTTCTAG
+
BBBBBAABFFFFGGFFFFBAFGFFEEEEHEHHHGGEGGFCEHHHHGGFGAEEFGHHGHHGGGGGEEGGGGGHHHFGGGGGGHHEGGGGGC>CFDHHHFFH2?EFG1>?ECCFF?CG?DFFHHFDGGFH/<CC@F@EGAEGGDFFCFGBFGFGFEGFD??FFFBFFDDBFFFFF/BB/BFB/BFBFFF/BB//@.AFFFFFBA??/:FFFFFBFFFFF/9EB9.;B/BF/9FF/:/;F9FFF9/9.ABBFB/
@M05620:37:000000000-D9766:1:1101:20392:9255 1:N:0:15
ACCACACCTTCTACAATGAGCTGCGTGTGGCTCCCGAGGAGCACCCCGTGCTGCTGACCGAGGCCCCCCTGAACCCCAAGGCCAACCGCGAGAAGATGAGGTGAGTGGCCCGCTCCCTCTTCTGGTGGCCGCCTCCCTCCTTCCTGGCCTCCCGGCGCTGCGCCCTTTCTCACTGGTTCTCTCTTCTGCCGTTTTCCGTAGGACTCTCTTCTCTGACCTGAGTCTCCTTTGGAACTCTGCAGGTTCTAGAT
+
BBBBB4?AFFFFFGGFGGGGGGHGGEFEHGHHHGGGGGG?EHHHHGGGAEGGFGFHHHHGGGCGGGGGGGFHHHHGGGGHGHHHFGGGGGGGGGHHBFDGH?<?GGFEGFHGGG-EGHHHHHHHF=<EHGGGGGGHGHHGHHGHHGGGGGGGGGG-;ADCFFFFFFFFFFFFFFFFBFFFFFFFFFFFFF>DDFEFFFFFFFFB/FFFFFFFFFF/BBBFFFBFFFFEFFFFFFFFFBFF/BFAFFF/;BB
@M05620:37:000000000-D9766:1:1101:25196:9255 1:N:0:15
ACCACACCTTCTACAATGAGCTGCGTGTGGCTCCCGAGGAGCACCCCGTGCTGCTGACCGAGGCCCCCCTGAACCCCAAGGCCAACCGCGAGAAGATGAACCCAGGTGCGTGGCCCGCTACCTCTTCTGGTGGCCGCCTCCCTCCTTCCTGGCCTCCCGGCGCTGCGCCCTTTCTCACTGGTTCTCTCTTCTGCCGTTTTCCGTAGGACTCTCTTCTCTGACCTGCGTCTCCTTTGGAACTCTGCAGGTTC
+
BBBBBBBBFFFFGGGGGGGFG5GFGEEECEHGHFGEGGFCDHHHHGGGAEEGHHGHHHHGGGGGGGGGGGGHHHHGGGGHEHHHHGGGGGFGCGHGFHHFHHGGHGHH1@FEGGHHGGGGFHHHHHFHHHHHGHHGGGGGHGGGGGGGGGGGGGGGGGGGA-@FFFFFFFFFFFFFFFFFFFFFFFFBBFFFFFFFADFFFFF/9.AFFFFFFFFFFFFFFFFFF.@DFFFFFFFFFFFFFFFFF/BFFFB
@M05620:37:000000000-D9766:1:1101:15119:9261 1:N:0:15
GAGGCTGCTTTGGAAGAAACTCATAGATTACTGCAACAGTTCCCCCTGGACCTGGAAAAGTTTCTTGCCTGGCATCCTAAAGGAGGCTACCCGTAAGGAAATGCTCCTAGAAGACTCCAAGGGAGTAAACGAGCTGATGACACAATGGCAAGTAAGTCAGGCATTTCCGCTTTAGCACTCTTGTGGATCCAATTGAACAATTCTCAGCATTTGTACTTGTAACTGACAAGCCAGGGACAAAAGATCGGAAG
+
AAAABBFBFFFFGGGGCGGGGGGGHHHHHHHHHHHHHHHEGHHHHGGGHHHHHGHHHHHHGHHHHHFHHHHHHBFAGD55BF32?111@2BFA1/B?333B33F4@BB3G3@33BB??GGHGAHE?B??4///</222?3222B?BG2FFG/2@2@@F>G2</<<1F1?//?.>>1=D1<F=1>><GHC<<CB000<<</<00000</0:0CC0C0GHH;C000:0CBFA.CFF?..9C9/.;.00...;.
@M05620:37:000000000-D9766:1:1101:27742:9261 1:N:0:15
ACCACACCTTCTACAATGAGCTGCGTGTGGCTCCCGAGGAGCACCCCGTGCTGCTGACCGAGGCCCCCCTGAACCCCAAGGCCAACCGCGAGAAGATGACAGCTGAGTGGCCCGCTACCTCTTCTGGTGGCCGCCTCCCTCCTTCCTGGCCTCCCGGAGCTGCGCCCTTTCTCACTGGTTCTCTCTTCTGCCGTTTTCCGTAGGACTCTCTTCTCTGCCCTGCGTCTCATTTGGAACTCTGCAGGTTCTAG
+
?AAAB?AAFFFFGGGGFDGGDBFFEEFGC2FGHFGC2AE2BG2AGGGGEEFEEGHHHHFGEGCGFEEGGGGGFHGGG/>G/CGECFGED/BB/AHB11>GGG/1?1F1?/FCFDCDCDHHHGGGHD<DGGHHCGGGGHGHGGHHHHGGGGGGGGGF@-9-./CBGGB<FFFBFFFFFFFFFFFFFFEFFFFBBADFEFFFF?F?BBBBFFBFFBFFF/BEFFAB.;DFFFFFFFBFFFFFFFFFF;BFFFF
@M05620:37:000000000-D9766:1:1101:22353:9263 1:N:0:15
ACCACACCTTCTACAATGAGCTGCGTGTGGCTCCCGAGGAGCACCCCGTGCTGCTGACCGAGGCCCCCCTGAACCCCAAGGCCAACCGCGAGAAGATGACAGGTGAGTGGCCCGCTACCTCTTCTGGTGGCCGCCTCCCTCCTTCCTGGCCTCCCGGCGCTGCGCCCTTTCTCACTGGTTCTCTCTTCTGCCGTTTTCCGTAGGACTCTCTTCTCTGCCCTGCGTCTCCTTTGGAACTCTGCAGGTTCTAG
+
AA3AA>3AFFFFGGGGGGGFG54GEE2EFGBGGGGD2EG2AFAGFGEFAEEF5GGHFHHGEG0EFFFGGGGFGFHGGGDGEFHGHGG/CGGGGGHCDDFH?GF?F1CDHGFHHCGGGGHHHGFHHFFHHGHGCCGGGHGHHGHHHHGGGGGGGGGGG??ADDFDFFFFFFFFFFFFFFBFFFFFFFFFFFFFB;AFFFFFFFD;FBFFFFFFFFFFFFFFFFFFDFFFFFF/BF/FFFFFFFFBA;FFFFF
@M05620:37:000000000-D9766:1:1101:15883:9265 1:N:0:15
ACCACACCTTCTACAATGAGCTGCGTGTGGCTCCCGAGGAGCACCCCGTGCTGCTGACCGAGGCCCCCCTGAACCCCAAGGCCAACCGCGAGAAGATGACAGGTGAGTGGCCCGCTACCTCTTCTGGTGGCCGCCTCCCTCCTTCCTGGCCTCCCGGCGCTGCGCCCTTTCTCACTGGTTCTCTCTTCTGCCGTTTTCCGTAGGACTCTCTTCTCTGTCCTGCGTCTCCTTTGGCACTCTGCAGGTTCTAG
+
>AA1AAAAFFFFGFGGCGG1A1BCEFEECAAG1FFCGGGGAEGCGGGGEEGCFHFHGHGGGEEEGEE@EGGHHFEGGGCF//GHHGC<CGC//C0?D<1?GBF?G?0<FFGHE?CGGGHFHHFDD0<DGGEHC@GCEHEGHEHFHCF0:CFBFEFF--9@A>B@?F@@FBFFE/F/:-BF/;BBFFFFFFFB@;BF?FF?F-AABFFFFFBFFFFBB/9;/B/@B9BFFF9FFF/;B-B/BBFFF9FF9FB
@M05620:37:000000000-D9766:1:1101:22635:9275 1:N:0:15
GAGGCTGCTTTGGAAGAAACTCATAGATTACTGCAACAGTTCCCCCTGGACCTGGAAAAGTTTCTTGCCTGGCATCCTACAGGATGCTACCCGTACGTAAAGGCTCCTAGAAGACTCCAAGGGAGTAAAAGAGCTGATGAAACAATGGCAAGTAAGTCAGGCATTTCCGCTTTAGCACTCTTGTGGATCCAATTGAACAATTCTCAGCATTTGTACTTGTAACTGAGAAGTCAGGGACAAAAGATCGGAAG
+
CCCCCCFCFFFFGGFGGG4FGGHHGHHHHHHHHHHHGHHHHHHHHGGGGHHHHHHHHGHHHHHHHHHHHHHHHBGHH35BFHBBBBB5DFGHGG/1>BFCFEHHHHGHH43FFBGBEFHG?FFHE<F4FF??FF33B2BFD32B?FD2FG2<@@>F@22@22?2<F@?<?//?FF<1>10<11>F.<11>11=0<0DG0/GGDHG0</=00::C0<0;0000=G0<0<CG0000/..9..;C/.0;:.;..
@M05620:37:000000000-D9766:1:1101:16564:9284 1:N:0:15
AGTGCCAGCTCTCAATCGCACAGGGGACCCAGGGCCTGGCCCCTCCATCCAGAAAACCTATGACCTCACCCGCTACCTGGAGCACCAACTCCGCAGCTTGGCTGGGACCTATGTGAGTATCCAGCGTAGGAATCTGGGAGTTGGGGAGGAGTGAGGAGTTGGGGAAAGACAGTCCTAACCGTGGAGGGTTCTGGTAAATGATGGGGTGAGGAGGGGCTCTTTGGCTCCCACCAGTCCCCCTGTCTGGTCTA
+
CCCCCFFFCFFFGGGGGGGGGGFHGGGGGGHHGGGGGGHHHHGGGGHHHHHHHGHHHGHHHHHHHHHHHHHGGGGGHGHHHHHHHHHHGHHHCGGGGHHHGHHGGGHHGHGHHHHHHHHHHHHHHGGGGGHHHHHHHHHGGHHHGGGGGGEHGFHHHGHHHHGGGGHGHHHHHHHHHHHHGGGGGGGGAFGGGGFFGGGGGGGGGGFFFFFFFFFFFFFFFFFFFFFFFFFFFFFFFFFFFFFFFFFFFFF
@M05620:37:000000000-D9766:1:1101:9521:9297 1:N:0:15
ACCACACCTTCTACAATGAGCTGCGTGTGGCTCCCGAGGAGCACCCCGTGCTGCTGACCGAGGCCCCCCTGAACCCCAAGGCCAACCGCGAGAAGATGACAGGTGAGTGGCCCGCTACCTCTTCTGGTGGCCGCCTCCCTCCTTCCTGGCCTCCCGGAGCTGCGCCCTTTCTCACTGGTTCTCTCTTCTGCCGTTTTCCGTAGGACTCTCTTCTCTGCCCTGAGTCTCCTTTGGAACTCTGCAGGTTCTAG
+
BBCCCCCCFFFFGGGGGGGGGGHHGFGBFGHHHGGGGGGGGHHHHGGGGGGGHHHG5GHFGGGGGGGGGGGGHHHGGGGHGHHHHGGGGGDFGGHHHHHHDGGFGGHHHGGHHGGG?CGFHHHHHHHFHGHHGGGGGHGHHGHHGHGGFGGGGGGGG9ADGGGGGGFFFFFFFBFFFFFFFFFFFFFFFFFFFFFFFFFFFFFFBFBFFFFFFFFFF0BEBF/;FFFFFBFFFF0BFBBFFF0FFFFFFFF
@M05620:37:000000000-D9766:1:1101:6617:9299 1:N:0:15
ACCACACCTTCTACAATGAGCTGCGTGTGGCTCCCGAGGAGCACCCCGTGCTGCTGACCGAGGCCCCCCTGAACCCCAAGGCCAACCGCGAGAAGATGCACCCAGGTGAGTGGCCCGCTACCTCTTCTGGTGGCCGCCTCCCTCCCTCCTGGCCTCCCGGAGCTGCGCCCTTTCTCACTGGTTCTCTCTTCTGCCGTTTTCCGTAGGACTCTCTTCTCTGACCTGAGTCTCCTTTGGCACTCTGCAGGCTC
+
BBBBBBBBFFFFGGGGGGGCGBGHGGGEHGHHHGGGGGGGGHHHHGGGGGGGHHHGHHHGGGGGGGGGGGGHHHHGGGGHGHHHHGGGGGGGGGHHHHBGH2<?/F?F1G<1/?FG-@-<-=F00==0DF0/<.<--=.C.;//..//;///.;0C.CAD--:.BF-@.-9/BFBF//99./;BFFF/:F////9-;A/./9;;:9./;FFF//BFFFF//99;B/9FF///99/////;FF/9///..;9
@M05620:37:000000000-D9766:1:1101:19909:9305 1:N:0:15
ACCACACCTTCTACAATGAGCTGCGTGTGGCTCCCGAGGAGCACCCCGTGCTGCTGACCGAGGCCCCCCTGAACCCCAAGGCCAACCGCGAGAAGATGCCCAGGTGAGTGGCCCGCTACCTCTTCTGGTGGCCGCCTACCTCCTTCCTGGCCTCCCGGCGCTGCGCCCTTTCTCCCTGGTTTTCTCTTCTGCCGTTTTCCGTCGGACTCTCTTCTCTGACCTGAGTCTCCCTTGGAACTCCGCAGGGTCTA
+
1>>AA1>ACF@BAFG13FBDEAFBEEEAF0FGHGGEECE/EGEGHGGGEEGFHEGCHHHGCGEE>?EEEEEFEFAFGCGEFHHCFFGGGG/><CFFBH1GH1GFFFG<FDFAGHCC--->DBGFHB0D=GEFF---:.=GFCG/C0CFFGFFGFEE.A@G--;-9-;@-:B/BF/9-9A9/--////;/B/9B-;99EBFBF-;>---///9B//;B//9;9B/9:B/;FB9BFF/;F/9B?--9@-99-/
@M05620:37:000000000-D9766:1:1101:5473:9309 1:N:0:15
GAGGCTGCTTTGGAAGAAACTCATAGATTACTGCAACAGTTCCCCCTGGACCTGGAAAAGTTTCTTGCCTGGCTTACTGAAGGTGAAACACCGGAAGGAACGGCTCCTAGAAGCATACACTGGCGTAACAGAGCTACTGACCAAATGGCACGTACGAACGACATTTACGATTTCGCACACTTGTGGCTCACCTTGAACACTTCTCAGCATTTGTACTTGTCACTGCCTAGCCAGGGACACACGATCCACAG
+
A3AAAAFAFFFFGGGGGGGGGGHGHHHHHHHHHHHHHHHDGHHHHGGGHHHFHGHGHHHHFHHHHGGHHHHHH2B3BB5DBGA3B5B5@??B0>E@1?1B111>/?FF3BFDGC333B3B3?2//?>B<B22BF222B<22<2?C2@2@22?00////<<.<-<FD1F...<<0/<AD-:;CGCG?..CC;C0:;0BB090;FFG0B/CBF000;0;=FF0=;000;0;//;BFE.AFE.BD-@EF./9;;
@M05620:37:000000000-D9766:1:1101:21014:9314 1:N:0:15
ACCACACCTTCTACAATGAGCTGCGTGTGGCTCCCGAGGAGCACCCCGTGCTGCTGACCGAGGCCCCCCTGAACCCCAAGGCCAACCGCGAGAAGATGAACCCAGGTGAGTGGCCCGCTACCTCTTCTGGTGGCCGCCTCCCTCCTTCCTGGCCTCCCGGAGCTGCGCCCTTTCTCACTGGTTCTCTCTTCTGCCGTTTTCCGTAGGACTCTCTTCTCTGACCTGCGTCTCCTTTGGAACTCTGCAGGTTC
+
BBBBBBBBFFFFGGGGGGGGGGHGGFGEEEHHHGGGGGGCEHHHHGGGDEGGHHGHHHHGGGEGGGGGG/FHHHHGEEDFEHGHGG?CCG/@CGFB2FGHHHDE/??F1FGD<F<FDG@@@/GHHFFHHFGCEFF@GCDGEEGHGGGG/B999A9FEGGA--AAFEFFF;=FFFFF/BFB.9;:BFFFFB/FFFBB9ABFFB.B.ADFFFFBFBBF9BFB9BFF..;9-.;/BFFFFBFFFFFBF9B9F//
@M05620:37:000000000-D9766:1:1101:19970:9315 1:N:0:15
ACCACACCTTCTACAATGAGCTGCGTGTGGCTCCCGAGGAGCACCCCGTGCTGCTGACCGAGGCCCCCCTGAACCCCAAGGCCAACCGCGAGAAGATGAACCCAGGTGCGTGGCCCGCTACCTCTTCTGGTGGCCGCCTCCCTCCTTCCTGGCCTCCCGGCGCTGCGCCCTTTCTCACTGGTTCTCTCTTCTGCCGTTTTCCGTAGGACTCTCTTCTCTGACCTGCGTCTCCTTTGGAACTCTGCAGGTTC
+
CCCDCDDDFFFFGGGGGGGGGGHHGGGBGGHHHGGGGGGGGHHHHGGGGGGGHHHHHHHGGGGGGGGGGGGHHHHGGGGHGHHHHGGGGGDGGGHHG2FHHHFFF=GH1AGGFGFHGFG-AHHHHGHHHFGHGHHGGGGGHGGGGGGGGGGFGGGGGGGGADFFFFCFFFFFFFFFBFFFFFFFFFFFFFFFFFFFDFFFFFFFF.DBFFFFFFHHFFFF0FFFFADBBAFFFFFFFFFFFFFFF<BAFB0
@M05620:37:000000000-D9766:1:1101:12394:9317 1:N:0:15
GAGGCTGCTTTGGAAGAAACTCATAGATTACTGCAACAGTTCCCCCTGGACCTGGAAAAGTTTCTTGCCTGGCTTACTGAAGGTGAAACAACTGAAAGAAAGGATCCTACCCGCATCGAAAGGCGCCAACGAGATGCTAAGGCACTAAAACATCCGTCCAAACATTCCGATTTATGACACTTATGGCCCCCCTAGCACACTTCTCAGCCTATGTCAACGAACCTGACCATCCAGAGTTGCAAGTTACAAGC
+
CCCCCCFCFFFFGGGGGGGGGBGHHHHHHHHGHHHHHHHFHHHHHGGGHHGHHHHGGHHHGHHHHHHHHHHHH2BFHD5AGHC@F535@B1B3B333BB1F@BBG?BFH31B?/EEE/BF/EFEE/>/>?/?CD/2FF2F22@@<@22@F</?10?/0//1>F01>1>0>..FD000=0<<00<</./.:-:;.//<C/.;F;C9;9////;0;0;00...-;C.C//;/99/;/.9///;B//:;//;/.
@M05620:37:000000000-D9766:1:1101:23027:9318 1:N:0:15
AGTGCCAGCTCTCAATCGCACAGGGGACCCAGGGCCTGGCCCCTCCATCCAGAAAACCTATGACCTCACCCGCTACCTGGAGCACCAACTCCGCAGCTTGGCTGGGACCTATGTGAGTATCCAGCGTAGGAATCTGGGAGTTGGGGAGGAGTGAGGAGTTGGGGAAAGACAGTCCTAACCGTGGAGGGTTCTGGTAAATGATGGGGTGAGGAGGGGCTCTTTGGCTCCCACCAGTCCCCCTGTCTGGTCTA
+
AAAAAFFFBFFFGGGGGGGGGGHGGFGGGGHHEGGGGGHHHHGDGGHHHHHHHHFGHGCGGHGHHGHHHFGGGEFFHFHHFGHHHHCGFHHHEGGGGHB3<FHGGGHHGHHBD?GHGFHDDHDFHGCDGGFHBGF1D<<<E0FC/<.-CE<<<0<CCEGGDBFCCDCGBGFFHHHFFHFC99;-99ADCFFFBFFBFF09BFFGGD.;EF?/DA=CFFFE9FFFFFFFFFFDEFFFFF?DFFFFFFFFFFB
@M05620:37:000000000-D9766:1:1101:20952:9326 1:N:0:15
AGTGCCAGCTCTCAATCGCACAGGGGACCCAGGGCCTGGCCCCTCCATCCAGAAAACCTATGACCTCACCCGCTACCTGGAGCACCAACTCCGCAGCTTGGCTGGGACCTATGTGAGTATCCAGCGTAGGAATCTGGGAGTTGGGGAGGAGTGAGGAGTTGGGGAAAGACAGTCCTAACCGTGGAGGGTTCTGGTAAATGATGGGGTGAGGAGGGGCTCTTTGGCTCCCACCAGTCCCCCTGTCTGGTCTA
+
BCABCFFFCFFFGGGGGGGGGGHGGGGGGGHHGGGGGGHHHHGHGGHHHHHHHHHHHGHGHGHHHHHHHHHGGEGGHGHHGHHHHHHHGHGHGGGGGHHHGHHGGGHHGHHHHHHHHHHHHHHHHGGGGGHHHHHHHHGGGHHHGGFGGGEGHHHHHGHHHHGGGGGGGHHHHHHHHHHHGGGGGGGGDFGGGGGGGGGGGGGGGGFFFFFFFFFFFFFFFFFFFFFFFFFFFFFFFFFFFFFFHFFFFFB
@M05620:37:000000000-D9766:1:1101:16022:9328 1:N:0:15
GAGGCTGCTTTGGAAGAAACTCATAGATTACTGCAACAGTTCCCCCTGGACCTGGAAAAGTTTCTTGCCTGGCATCCTACAGGATGCTACCCGTAAGGAAAGGCTCCTAGAAGACTCCAAGGGAGTAAAAGAGCTGCTGAAACAATGGCAAGTAAGTCAGGCATTTCCGCTTTAGCACTCTTGTGGATCCAATTGAACAATTCTCAGCATTTGTACTTGTAACTGACAAGCCAGGGACAAAAGATCGGAAG
+
33>AAAFAFFFFGFGGGFGGGGHGHHHHHHGHHHBGGGGDFGHHHGEFHFHGHHFFHB2FBFHHGGHGHHHHGH3BGHHBGFHF@BFGHHHHG>EEHFHHHHHHHFGHGHHHH3FGHHHBFFGHGE3FGHHGHHHH3FG32?G??FFGFH2?FG2FGFHHHHFHGHHHGGGGGHHHHHHHHHHHHG1GHHHHFHHGHHHHHHGGFHHHHHHHGH0CHHHGC0;GHGFHHHHEFGGGGGGF/9CGFFGGFGD
@M05620:37:000000000-D9766:1:1101:26364:9336 1:N:0:15
ACCACACCTTCTACAATGCGCTGCGTGTGGCTCCCGAGGAGCACCCCGTGCTGCTGACCGAGGCCCCCCTGAACCCCAAGGCCAACCGCGCGAAGATGCCCAGGTGAGTGGCCCGCTACCTCTTCTGGTGGCCGCCTCCCTCCTTCCTGGCCTCCCGGCGCTGCGCCCTTTCTCACTGGTTCTCTCTTCTGCCGTTTTCCGTAGGACTCTCTTCTCTGCCCTGAGTCTCCTTTGGAACTCTGCAGGTTCTA
+
>AAA>AA1BBBDGCABFG1AEEGGGEF00EA0B0AB/AAA/A/BBBAABB/BAGFHGFHEE?C>BEGEEEEF1FGE?EEHGH?GHECB<</>>CC?GHHHHHEEFG>FGHGFHHGCC-AHHHHHGHHHHBACF@@AGEEFGGGGGGGGGGGGGFGGGG-@>@@F?@F@@FFFFF:FFFFFF:BFFFFF/BFFF@BFFFFFFFAFFFBFFFFFFFF;;F/;EFF-;BF/;FFFFFFFFFFFFBFFFFFFBB9
@M05620:37:000000000-D9766:1:1101:4348:9338 1:N:0:15
GAGGCTGCTTTGGAAGAAACTCATAGATTACTGCAACAGTTCCCCCTGGACCTGGAAAAGTTTCTTGCCTGGCATCCTACAGGATGCTACCCGTAAGGAAAGGCTCCTAGAAGACTCCAAGGGAGTAAAAGAGCTGATGAAACAATGGCAAGTAAGTCAGGCATTTCCGCTTTAGCACTCTTGTGGATCCAATTGAACAATTCTCAGCATTTGTACTTGTAACTGACAAGCCAGGGACAAAAGATCGGAAG
+
BAABBBFAFFFFGGGGGGGGGGHHHHHHHHHHHHHGFHHHHHHHHGGGHHHHHHHFFHHHGHHHHHHHHHFEGGHHHHGHHHHEHGHGFHHHGGG1F3BFGF?GHHGHHHHHHHHHHHHHHGGHGFHH44BFGHHHHHFHHHGFHHHGHHHGHHHHHHHGHHHHHHHHGGEGGHHGHHHHHHHGHGHGFFHHHHFHHHHHHGHHHDFHHHHHHHHHFGCGHGHHFHGFHCEFHFG.CFFFGGGGGGEDDEA
@M05620:37:000000000-D9766:1:1101:16041:9339 1:N:0:15
GAGGCTGCTTTGGAAGAAACTCATAGATTACTGCAACAGTTCCCCCTGGACCTGGAAAAGTTTCTTGCCTGGCATCCTACAGGCTGCTACCCGTCCGTAAAGGCTCCTAGAAGACTCCAAGGGAGTAAAAGAGCTGATGAAACAATGGCAAGTAAGTCAGGCATTTCCGCTTTAGCACTCTTGTGGATCCAATTGCACAATTCTCAGCATTTGTACTTGTAACTGACAAGCCAGGGACAAAAGATCGGAAG
+
AAAAABFBFFDDGB5BEGFGGGHHHHHGGFHHHGDFFHGGHGGHHGGFCFFHHGFFBACFBGHGHHGGGGGGHBFFGA5BFHB1BBB3DFBG1F>1E1???4BFGGFGHD3?D?GFH3FF?FEFE/B?BE3?BF?2B??BD3BBFB?2@F2?2D>@2222@@??1FGF/?/?/?=1=F<0FD1DC.><>C00=000=G0GDGDGFF00C0;00;;=0000:;CC0<;CC.C.:.;..;A.;C;.0;..;;.
@M05620:37:000000000-D9766:1:1101:15205:9340 1:N:0:15
GAGGCTGCTTTGGAAGAAACTCATAGATTACTGCAACAGTTCCCCCTGGACCTGGAAAAGTTTCTTGCCTGGCATCCTAAAGGAGACTAACCGGAAGGAAAGGCTCCTAGAAGACTCCAAGGGAGTCAAAGAGCTGCTGAACCCCTGGCAAGTAAGTCAGGACTTTCCGCTTTAGCACTCTTGTGGAACCAATTGAACAATTCTCAGCATTTGTACTTGTAACTGACAAGCCAGGGACAACCGATCGGAAG
+
A3ABBAFBFFFFFGGGGFGGGGHHHHHHH5GHHHGCFEGDGGGHHGGGHBHHHHHHHHHHGHHHHHHHHHHHHFG3FGB5BGF211B@B3FGF/E/11B?FGHGH1FG34FGH3FHHHHHH/?/??3F4FFGHH2G22BBF2//?FG/FGH/22@2@G1?01??GHHGE/<>FGDHHHHHGHHFGG00<C.<GHHHHHHHH0CGGBGBC0:CGC0=0<;;C0CHGGGGGGE.FA?AEGGG.9@DGFF..A.
@M05620:37:000000000-D9766:1:1101:13754:9341 1:N:0:15
ACCACACCTTCTACAATGAGCTGCGTGTGGCTCCCGAGGAGCACCCCGTGCTGCTGACCGAGGCCCCCCTGAACCCCAAGGCCAACCGCGAGAAGATGCCCAGGTGAGTGGCCCGCTACCTCTTCTGGTGGCCGCCTCCCTCCTTCCTGGCCTCCCGGAGCTGCGCCCTTTCTCACTGGTTCTCTCTTCTGCCGTTTTCCGTAGGACTCTCTTCTCTGACCTGAGTCTCCTTTGGAACTCTGCAGGTTCTA
+
CCCCCDDDFFFFGGGGGGGGGGHHGGGEFGHHHGGGGGGGGHHHHGGGGGGGHHHHHHHGGGGGGGGGGGGHGHHGGGGHGHHHHGGGGGGGGGHHHHHHHHHGHHHHHHGGHHGGGGGHHHHHHHHGHHGHHGGGGGHGHHGHHGGGGGGGGGGGGG-ADGGGGGFFFFFFFFHFFHFFFFFFHFFFFFHFFFFFFFFFFFFFFEFFFFFFHHHFHHFFFHFFFFFFFFFFFFFFFFFFFFFFFFFFFFF
@M05620:37:000000000-D9766:1:1101:19954:9344 1:N:0:15
ACCACACCTTCTACAATGAGCTGCGTGTGGCTCCCGAGGAGCACCCCGTGCTGCTGACCGAGTCCCCCCTGAACCCCAAGGCCAACCGCTAGATCTTCAAACCACCTGAGTCCCCCTCTACCTCCTCCGGTGGCCGCCTCCCTCCTTCCTGGCCTCCCGGCGCTCCGTCCTTTCTCACTGTCTCTCTCTTCTGCCGTTTTCCGTAGGACTCTCTTCTCTGACCTGAGTCTCCTTTTGAACTCTGCAAGTCC
+
BBB@AAAAFFFFGFFBGGFFGGHHGGDG4EFFHGGGA2E2AFCHHGGGEEEF5BGBGHHG0>?BGHHGGGGHHHHGGGEG/GHH/FE/E/E/3222B?2222??//022<2222??/?0?<11?/?F0/<<<CGC?A-.<GCG/=C00;GGB..0.;:.---9;.;9....00/;:/:////;BFBB99FB//;9B..;9/;.;..;BF/BBFFFF/;FB/BFBFBF9/;/9//9//.;BFF//;///;/;
@M05620:37:000000000-D9766:1:1101:26353:9351 1:N:0:15
ACCACACCTTCTACAATGAGCTGCGTGTGGCTCCCGAGGAGCACCCCGTGCTGCTGACCGAGGCCCCCCTGAACCCCAAGGCCAACCGCGAGAAGATGCCCAGGTGAGTGGCCCGCTACCTCTTCTGGTGGCCGCCTCCCTCCTTCCTGGCCTCCCGGCGCTGCGCCCTTTCTCACTGGTTCTCTCTTCTGCCGTTTTCCGTAGGACTCTCTTCTCTGACCTGAGTCTCCTTTGGAACTCTGCAGGTTCTA
+
CCCCCCCCFFFFGGGGGGGGGGHHGFGEFGFBFFFFGGGGFHHHHGGGEFEFFEFHHHGGGGGGGGGGGGGHGHHGGGGHGHHHHGGGGGFGGGHGHHHHHHGGHHHHHHGGHHGGCGGHGHHGGHHHHHGHHGGGGGHGHHGHHGGGGGFGGGGGGG--AAFFFFFFFFFFFFFFFFFFFFFFFFFFFFFFFFFFFFFFFFFFFFFFFFFFFFFFFFFFFFFFFFFFFFFFFFFFFFFFFFFFFFFFFFF
@M05620:37:000000000-D9766:1:1101:17451:9354 1:N:0:15
AGTGCCAGCTCTCAATCGCACAGGGGACCCAGGGCCTGGCCCCTCCATCCAGAAAACCTATGACCTCACCCGCTACCTGGAGCACCAACTCCGCAGCTTGGCTGGGACCTATGTGAGTATCCAGCGTAGGAATCTGGGAGTTGGGGAGGAGTGAGGAGTTGGGGAAAGACAGTCCTAACCGTGGAGGGTTCTGGTAAATGATGGGGTGAGGAGGGGCTCTTTGGCTCCCACCAGTCCCCCTGTCTGGTCTA
+
CCBCCFFFCFFFGGGGGGFGGGHGGGGGGGHHGGGGGGGHGHGHGGHHHHHHHHHHHGHGHHHHHHHHHHHGGEGGHHHHFHHHHHHHGHHHGGGGGHHHGHHGGGHHGHHHHHHHGHHHHHHHHGFGGGHHHHHHHHHGGHHHGGGGGGGHHGHHHGHHHHGGGGHHHHHHHHHHHHHHGGGGGGGGEGGGGGFGGGGGGGGGGGFFFFFFFFFFFFFFFFFFFFFFFFFFFFFFFFFFFFFFFFFFFF0
@M05620:37:000000000-D9766:1:1101:4084:9364 1:N:0:15
ACCACACCTTCTACAATGAGCTGCGTGTGGCTCCCGAGGAGCACCCCGTGCTGCTGACCGAGGCCCCCCTGAACCCCAAGGCCAACCGCGAGAAGATGAACCCAGGGGAGACGCCTGCTATCTCTTCTTGTTGCCTCCTCCCTCCCTCCGGGCCTCCCGCCGCTGCGCCCTTTCTCACTTGTTCCCTCTTCTGCCGGTTTCCGTACTACTCTCTTCGCTTCCCTTGGTCTTCTTTTGTATTCTGCTGGTTC
+
ABA3AABBFFFFGGGGGGGFGGHGGAABFEGH3FFFDGEGGHHHHGGGFEEGGHHFHHHG?GGGG1EGGGGGFFGGGGDG/CGHHGE<BFGCCDGHHHF22//?/////>..<<<0.0<G0<DG=0==0==0.=D00;///::C:./;:.-99-AA.99---99-9-;.--//9FF/BFF/;BB///.;FF/B/;@-9.9B9.BA..9//:/;:/9..9..;./9.;/B//;B///9.9/99/;B//;//9
@M05620:37:000000000-D9766:1:1101:22495:9367 1:N:0:15
AGTGCCAGCTCTCCATCGCACAGGGGACCCAGCGCCTGGCCCCTCCATCCAGAAAACCTATGACCTCACCCGCTACCTGGAGCACCACCTCCGCAGCTTGGCTGGGACCTATGTGAGTATCCAGCGTAGGAATCTGGGAGTTGGGGAGGAGTGAGGAGTTGGGGAAAGACAGTCCTAACCGTGGAGGGTTCTGGTAAATGATGGGGTGAGGAGGGGCTCTTTGGCTCCCACCAGTCCCCCTGTCTGGTCTA
+
>A>1>DFFAFFFG1FGFFEAECHCF00AAAGH0AE/AGHHCHGGGGHGHFHHFFG0FFHHBFFHHDFHHHHEE/>EHH1F0BBG0G>/?>G/?A@EEH<FEHGGABHHGHBGHFFHHHFFHHFHHGFA<E1?GFHFHHFFFGHGGGECG.CGG=DG0CHGHHGC.;:G:GCGFHHGGGGG@BEGAEFGEFGGFGFBFGGFFGFFFFB@EFFFFF@@@@FFFFFFFFFFFFFFFFFFFFFF@FFFFFF9FFB
@M05620:37:000000000-D9766:1:1101:19839:9377 1:N:0:15
ACCACACCTTCTACAATGAGCTGCGTGTGGCTCCCGAGGAGCACCCCGTGCTGCTGACCGAGGCCCCCCTGAACCCCAAGGCCAACCGCGAGAAGATGAACCCAGGTGCGTGGCCCGCTACCTCTTCTGGTGGCCGCCTCCCTCCTTCCTGGCCTCCCGGCGCTGCGCCCTTTCTCACTGGTTCTCTCTTCTGCCGTTTTCCGTAGGACTCTCTTCTCTGACCTGCGTCTCCTTTGGAACTCTGCAGGTTC
+
DCDDDDCDFFFFGGGGGGGGGGHHGFGEDGHHHGGGGGGGGHHHHGGGGEGGHHGHHHHGGGGGGGGGGGGHHHHGGGGHGHHHHGGGGGGGGGHHHHHFGHGGHGHH1AFGGGHHDGCCGHHHGHHHHGFGGHHGGGGGHGGGGGGGGGGGGGGGGGGG?CFFFFFFFFFFFFFFFFFFFFFFFFFFFFFFHFFFDDFFFFFFFFFFFFFFFFFHFFFFFFFFF.@DFDFFFFFFFFFFFFFFF0BFFFB
@M05620:37:000000000-D9766:1:1101:23665:9384 1:N:0:15
GAGGCTGCTTTGGAAGAAACTCATAGATTACTGCAACAGTTCCCCCTGGACCTGGAAAAGTTTCTTGCCTGGCATACTAAAGGTGACTAACCGGACAAAAATGCACCTAGACAACTCCAAGGGAATCAAAGAGCAACAGTCAAACTGACAAAAACATCAGACCATTCAGCTTTAGGACTCTTATGGATCCAATTGAACAATTCTCCGCATTTGTACTTGTACATGACAAGCCAGGGACAACCGATCGGAAG
+
AAAABBFAFFFFGGFGGBGGGGHHHHGHHHHHBGGFFHHDHHHHHGGEFFHHHGHHGHHGFHHHHFGGHHHHH2FFHEFGHHBAF5B5DFGH0E///121?1@F4@BF3EE342?3BBBGHGDG02BFG3332233?0?3B2BBG2GGGFH20?//@@2@2@F0??@1?11<1??11?00F11=>1<>F0<<=10=DG0C<00==0..-..<0:;0;CG0;::::0=BGG.;F:....C;..--99-..;.
@M05620:37:000000000-D9766:1:1101:8059:9385 1:N:0:15
AGTGCCAGCTCTCCATCGCACAGGGGACCCAGGGCCTGGCCCCTCCATCCAGAAAACCTATGACCCCACCCGCTACCTGGAGCACCCACTCCGCAGCTTGGCTGGGACCTATGTGAGTATCCAGCGTAGGAATCTGGGAGTTGGGGAGGAGTGAGGAGTTGGGGAAAGACAGTCCTAACCGTGGAGGGTTCTGGTAAATGATGGGGTGAGGAGGGGCTCTTTGGCTCCCACCAGTCCCCCTGTCTGGTCTA
+
>A>3>DFFBFFFGFGGFFG2E2F4FEAAEEGH2BEAAFHHGHGGGGFHHAGHHHH2GGHG5GHHH2EEGGG>F/>EHHGHBBFHHH11?CGF?E?E/FBFEHFGGGHHGHHHHHHHHHHHHHHHHGEDCGGHHHHHHH0FFHHHGGEGG<CGHDGHFGHEGFGGC:GHCGCGHHGGGGGGGGGGAFGG;FFGGGCFGGGGGGFFFFFBFFFFFFBBBBFFFFFFFFFFFFFFFFFFFFFFBFFFFFFFFFF
@M05620:37:000000000-D9766:1:1101:18008:9387 1:N:0:15
ACCACACCTTCTACAATGAGCTGCGTGTGGCTCCCGAGGAGCACCCCGTGCTGCTGACCGAGGCCCCCCTGAACCCCAAGGCCAACCGCGAGAAGATGACAGGTGAGTGGCCCGCTACCTCTTCTGGTGGCCGCCTCCCTCCTTCCTGGCCTCCCGGAGCTGCGCCCTTTCTCACTGGTTCTCTCTTCTGCCGTTTTCCGTAGGACTCTCTTCTCTGACCTGAGTCTCCTTTGGAACTCTGCAGGTTCTAG
+
CCCDDDDCFFFFGGGGGGGGGGHHGEGEHGHHHGGGGGGGGHHHHGGGGGGGHHHHHHHGGGGGGGGGGGGHHHHGGGGHGHHHHGGGGGGGGGHHHHHHFHGFGHHHHGGHHGGGCGHHHHHHHHHHHGHHGGGGGHGHHGHHHHGGGGGGGGGGA-;DGGGGGGFFFFFFFFFFFFFFFFFFFFFFFFFFFDFFFFFFFFFFFFFFFFFFFFFHF0BFFF9BFFFFFFFHFFBFFFFFFFFFFAFFFFB
@M05620:37:000000000-D9766:1:1101:12139:9389 1:N:0:15
ACCACACCTTCTACAATGAGCTGCGTGTGGCTCCCGAGGAGCACCCCGTGCTGCTGACCGAGGCCCCCCTGAACCCCAAGGCCAACCGCGAGAAGATGAACCCAGGTGAGTGGCCCGCTACCTCTTCTGGTGGCCGCCTCCCTCCTTCCTGGCCTCCCGGCGCTGCGCCCTTTCTCACTGGTTCTCTCTTCTGCCGTTTTCCGTAGGACTCTCTTCTCTGACCTGCGTCTCCTTTGGAACTCTGCAGGTTC
+
CCCCCCBCFFFFGGGGGGGGGGHHGFGGHGHHHGGGGFGGGHHHHGGGGGGGHHHHHHHGGGGGGGGGGGGHHHHGGGGHGHHHHGGGGGGGGGHHHHHFGGGGH/GHGHHHGGHH-@FFGHHHHHHHHHDHEHHFGGGGHGHHGGGGGGGFGGGGG?EG-ACFFFFFFFFFF0BFFFFFBFFFFFFFFFFFFFFFDDFFFF?FFDFFFFFFFFFFF0FFBFBFF.;ADFFFFFBB/0FFFFFFF0;.:B0
@M05620:37:000000000-D9766:1:1101:8845:9389 1:N:0:15
ACCACACCTTCTACAATGAGCTGCGTGTGGCTCCCGAGGAGCACCCCGTGCTGCTGACCGAGGCCCCCCTGAACCCCAAGGCCAACCGCGAGAAGATGACAGGTGAGTGGCCCGCTACCTCTTCTGGTGGCCGCCTCCCTCCTTCCTGGCCTCCCGGAGCTGCGCCCTTTCTCACTGGTTCTCTCTTCTGCCGTTTTCCGTAGGACTCTCTTCTCTGCCCTGAGTCTCCTTTGGCACTCTGCAGGTTCTAG
+
CCCCDCCCFFFFGGGGGGGGGGHHGGGEEGHHHGGGGGGGGHHHHGGGGGGGHHHHHHHGGGGGGGGGGGGHHHHGGGGHGHHHHGGGGGFGGGHHHHHH2GGFGGGHHGGHHGGG-@GHHHHHHHHHHGHHGGGGGHGHHGHHGHGBFFGGGGGGG9AGGGGGGGFFFFFFFBFFFFFFFFFFFFFFFFFFFFFFFFFFFFFFFFFFFFFFFFFFF0BEBF/BFFFFFFFFFF0BFBFFFF0FFFFFFEB
@M05620:37:000000000-D9766:1:1101:4333:9439 1:N:0:15
GAGGCTGCTTTGGAAGAAACTCATAGATTACTGCAACAGTTCCCCCTGGACCTGGAAAAGTTTCTTGCCTGGCTTCCTGCAGGAGGAACCCCGGCAGGTAAGGCTACTAGACTACTCCTAGGGAGTAGCCGCGATGAGACACCAATGGCGCGTAAGACCGGCATTTACACTGTCGCACACTTGAGGCTCCACTTCAACACTACTCATCATGTGTACTTTTAACTGACAAGACCAGTACAACATATCACAAG
+
A1>1A1>AFFFFBFGF1BG1FBE3FGBGB1GHDHH1GHHAAG2FHGGGHCHFEBGAGHFGAGGHHFHHHHH/F0B0G111BB>////00/??//////012B1011BBF1111BFBG11B1BFG//01B1//////@11100?FG1?G0/.--><C0</-<-::000<00<000.:-9-.9CB0;F..;9//000000;.;/=FGE0;;9///////9//;BF////;B--9--9////;9-//B////9-
@M05620:37:000000000-D9766:1:1101:15894:9441 1:N:0:15
AGTGCCAGCTCTCAATCGCACAGGGGACCCAGGGCCTGGCCCCTCCATCCAGAAAACCTATGACCTCACCCGCTACCTGGAGCACCAACTCCGCAGCTTGGCTGGGACCTATGTGAGTATCCAGCGTAGGAATCTGGGAGTTGGGGAGGAGTGAGGAGTTGGGGAAAGACAGTCCTAACCGTGGAGGGTTCTGGTAAATGATGGGGTGAGGAGGGGCTCTTTGGCTCCCACCAGTCCCCCTGTCTGGTCTA
+
BCABBFFFCFFFGGGGGGGGGGHHGGGGGGHHGGGGGGHHHHGHGGHHHHHHHHGHHGHHHHHHHHHHHHHGGGGGHHHHHHHHHHHHGHHHGGGGGHHHGHHGGGHHGHHHHHHHHHHHHHHHHGGGGGHHHHHHGHHGGHHHGGGGGGGHHHHHHGHHHHGGGGHHHHHHHHHHHHHHGGGGGGGGGGGGGGCGGGGGGGGGGGFFFFFFFFFFFFFFFFFFFFFFFFFFFFFFFFFFFFFFFFFFFFB
@M05620:37:000000000-D9766:1:1101:11157:9454 1:N:0:15
ACCACACCTTCTACAATGAGCTGCGTGTGGCTCCCGAGGAGCACCCCGTGCTGCTGACCGAGGCCCCCCTGAACCCCAAGGCCAACCGCGAGAAGATGACCCGGCGAGTGGACCGCTACCTCCTCTTGTAGCCGCCATCCCCCTTTCTGGACTCCCGGAGCTTCGCCCCTTTCCACCGGGTTTCTCTTTTGACGTTTTTCGTAGGACCCACCTTTCTGACCTTAGTCCCCTTTTGAAACTCGGAGGGTTCT
+
AAA?AAAAFFFFGGGGDGGAG1GHGEEBCAGHAFFAAFGGGHHHHGGGCEGGGHHGHHHGCGCGG/FGGGGEHFHGGGGHEEHHHGE<CGB<@FFFDG1?G0/>//---.<0CGC----:00.;/00<00=0<.-=-.;F..;-.0;00;0;0/;C.----9//--;A-EF/////--;----////;///-;--;BE-B-9--;//------//////;B////9//99-;B/;-9////---9--9--/
@M05620:37:000000000-D9766:1:1101:20902:9456 1:N:0:15
ACCACACCTTCTACAATGAGCTGCGTGTGGCTCCCGAGGAGCACCCCGTGCTGCTGACCGAGGCCCCCCTGAACCCCAAGGCCAACCGCGAGAAGATGAACCCAGGTGAGTGGCCCGCTACCTCTTCTGGTGGCCGCCTCCCTCCTTCCTGGCCTCCCGGAGCTGCGCCCTTTCTCACTGGTTCTCTCTTCTGCCGTTTTCCGTAGGACTCTCTTCTCTGACCTGAGTCTCCTTTGGAACTCTGCAGGTTC
+
CCCCCCCCFFFFGGGGGGFGGGHHGGGEFGHHHGGGGGGGGHHHHGGGFGGGHHHHHHHGGGGGGGGGGGGHHHHGGGGHGHHHHGGGGGBDCGHHHHHFFHGGHGFGDHHHGGHHGGGGGHHHHHHHHHHHGHHGGGGGHGHHGGGGGGGGGGGGGGGG-ADGGGFFFFFFFFFFFFFFFFFFFFFFFFFFFFFFADFFFFFFFDDFFFFFFFFFFFFFFFFFF/B;FFFFEFFFFFFFFFFFFBFFFF0
@M05620:37:000000000-D9766:1:1101:13098:9458 1:N:0:15
GAGGCTGCTTTGGAAGAAACTCATAGATTACTGCAACAGTTCCCCCTGGACCTGGAAAAGTTTCTTGCCTGGCATCCTACAGGATGCTACCCGTAAGGAAAGGCTCCTAGAAGACTCCAAGGGAGTAAAAGAGCTGATGAAACAATGGCAAGTAAGTCAGGCATTTCCGCTTTAGCACTCTTGTGGATCCAATTGAACAATTCTCAGCATTTGTACTTGTAACTGACAAGCCAGGGACAAAAGATCGGAAG
+
AAAABAFAFFFFFGGGGGGGGGGHHHHHHGHHHHHGFHHBGHHHHGGGHGHHHHHHHHHHHHHHGHHHHHHHHGFHHHHGHHHF33FGHBFHG1EEF3BEGHHHHHGHFHHHHHHHHHHHHGGGE/FGFHHGHHHHBHHHHHFFEHHHHHHGHHHHHHHHGGGGHHHBCDCDGHFHHHHHGGHGGGBFHHHHHGHHHHHHHHHHHHHHHHHHHHFHHEHHHHHHH0CGHGHGHGFD.CEF/.CEGGGGDF.
@M05620:37:000000000-D9766:1:1101:14896:9468 1:N:0:15
GAGGCTGCTTTGGAAGAAACTCATAGATTACTGCAACAGTTCCCCCTGGACCTGGAAAAGTTTCTTGCCTGGCATCCTACAGGATGCTACCCGTAAGGAAAGGCTCCTAGAAGACTCCAAGGGAGTAAAAGAGCTGATGAAACAATGGCAAGTAAGTCAGGCATTTCCGCTTTAGCACTCTTGTGGATCCAATTGAACAATTCTCAGCATTTGTACTTGTAACTGCCAAGCCAGGGACAAAAGATCGGAAG
+
>1>>A>>AFFDFFGGGAGGGGGFGGFHHH1FHHH11FFFADGGHHGEGEFHHGFAGH10FGHGHFHGHHHHHHCFGHGDFGGFFBEF1FHHHGBEEFGD0>BFGGFG11FFFGEFHHHHHFFEEEEFHHHHGHFEGBGHHEHFFFGFEGHHEHFFFHHHFHHAGHHHHFCECGH1GHHHHGHGFCEDFFCDGGF00=GGCFHGHGBFHHFHHHFFGGGFHFFCGH0::CE;CG?E.9CEF/.CE0F.E?E.
@M05620:37:000000000-D9766:1:1101:16599:9469 1:N:0:15
ACCACACCTTCTACAATGAGCTGCGTGTGGCTCCCGAGGAGCACCCCGTGCTGCTGACCGAGGCCCCCCTGAACCCCAAGGCCAACCGCGAGAAGATCACAGGTGCGTGGCCCGCTCCCTCTTCTGGTGGCCGCCTCCCTCCTTCCTAGCCTCCCGGCGCTGCGCCCTTTCTCACTGGTTCTCTCTTCTGCCGTTTTCCGTAGGACTCTCTTCTCTGCCCTGCGTATCCTTTGGAACTCTGCAGGTTCTAG
+
BBCCCCCCFFFFGGGGGGGGGGHHGGGGHGHHHGGGGGGGGHHHHGGGGGGGHHHHHHHGGGGGGGGGGGGGHHHGGGGHGHHHHGGGGGGFG/GFH2??22<?11>?C/@GHCGF-<C<GG0DG<00/.<CDG?DGCFFHABBF/000/:9FAG.-:AFFAAFFDF=/BBFF/B9///;BFFFFFBBFFB/:9;FFFBA/;.::BFFFFF/BFFF//:;9:.:;.;F//99B/;BF/BFF/B/;./;B/9
@M05620:37:000000000-D9766:1:1101:13675:9474 1:N:0:15
ACCACACCTTCTACAATGAGCTGCGTGTGGCTCCCGAGGAGCACCCCGTGCTGCTGACCGAGGCCCCCCTGAACCCCAAGGCCAACCGCGAGAAGATGCCCAGGTGAGTGGCCCGCTACCTCTTCTGGTGGCCGCCTCCCTCCTTCCTGGCCTCCCGGCGCTGCGCCCTTTCTCACTGGTTCTCTCTTCTGCCGTTTTCCGTAGGACTCTCTTCTCTGACCTGAGTCTCCTTTGGAACTCTGCAGGTTCTA
+
BBBBBBABFFFFGGGBFGGFGGHHGGGGHFGHHGGGEEGCGHHHHGGGFGGGHHHHHHHGGGGGGGGGGGGHHHGGGGGFGHHGGGGGGFGGFDHFHDHFHHHCFG1?FDFFFA-C@-@CGFHFHDHHG/.GHG-D?:CEHHGFHFGGFGFGFGGGDG-:-99A@DFFFFFFFFF/9BBFF//BFFBFBFBFFFAFFFFFBB9.;/BFBFFFFFEFFB//99.;.;/99B/9BBF/BFFFF9FBFFFF//B
@M05620:37:000000000-D9766:1:1101:15563:9476 1:N:0:15
GCGGCTGCTTTGGAAGAAACTCATAGATTACTGCAACAGTTCCCCCTGGACCTGGAAAAGTTTCTTGCCTGGCATCCTACAGGATGCTACCCGTAAGGAAAGGCTCCTAGAAGACTCCAAGGGAGTAAAAGAGCTGATGAAACAATGGCAAGTAAGTCAGGCATTTCCGCTTTAGCACTCTTGTGGATCCAATTGAACAATTCTCAGCATTTGTACTTGTAACTGACAAGCCAGGGACAAAAGATCGGCAG
+
>1>AAADAFFFFFGGF1GAGGGGGHGHHF1GHHH11BFFAFGHHHGEFE0FGGHHHH10FGHHHFHHHHHHHHHGHHHHFGHHG1BFGG@FHG/>EGFGHHGHHHHGH1GHBH1GGHHHFFFG/?E0BBFHEGHHH1<B211B0/BFFHHBFHG2@GH2GFHCFGHHHGGGGG1=GHHHHHGHGHG<GHHB0GGFDGHHHHHHHH0GGHHHHHHHHHHHHFFGHH0CHHHGGGGGG?EG./.;EGFEC-;-
@M05620:37:000000000-D9766:1:1101:20950:9487 1:N:0:15
AGTGCCAGCTCTCAATCGCACAGGGGACCCAGGGCCTGGCCCCTCCATCCAGAAAACCTATGACCTCACACGCTACCTGGAGCACCAACTCCGCAGCTTGGCTGGGACCTATGTGAGTATCCAGCGTAGGAATCTGGGAGTTGGGGAGGAGTGAGGAGTTGGGGAAAGACAGTCCTAACCGTGGAGGGTTCTGGTAAATGATGGGGTGAGGAGGGGCTCTTTGGCTCCCACCAGTCCCCCTGTCTGGTCTA
+
AAAAAFFFBFFFFGGGFFFCEEHHGGGGGGHHDGGGGFHGHHGHGGGGHHHHHHHHHGGHHHHHHHHHHHHGGEEGHGHHGHHHHHHHGEFGEFGGEHHGGHHGGGHHGHHHHHHHHHHHHHHHGCGGGGHHHHHHHHCFFHHHGGGGGGEFHHHHHGHHHHGGGGHHHHHHHHHHHHHHGGFGGGGCEFGGGGFGGGGGGGGGGGGFFFEEFFFFFFFFEFFFFFFFFFFFFFFFFFFFFFFFFFFFFFB
@M05620:37:000000000-D9766:1:1101:22431:9488 1:N:0:15
ACCACACCTTCTACAATGAGCTGCGTGTGGCTCCCGAGGAGCACCCCGTGCTGCTGACCGAGGCCCCCCTGAACCCCAAGGCCAACCGCGAGAAGATGAACCCAGGTGAGTGGCCCGCTACCTCTTCTGGTGGCCGCCTCCCTCCTTCCTGGCCTCCCGGAGCTGCGCCCTTTCTCACTGGTTCTCTCTTCTGCCGTTTTCCGTAGGACTCTCTTCTCTGACCTGAGTCTCCTTTGGAACTCTGCAGGTTC
+
ABABB?ABFFFFFBFF5FGGCGGFEEEFH2GHHGG2EEE?EHHHHGGGA1EFHFGHHHHGGGGGGGEGGGGHHHHGGGGHGHHHGGGGG?CGFGHHHHHFDGFGHGHHGHFHGGHFGGGGGHGFHEHHHHFHEHFGGGGGHGH/CFFFFFGFGGGFGGGA-BBFFFABFFAFFFFFFFFFFFFFFFFFFFFFFFFF;AFEFFFFFFFFFFFFFFFFFFFFFFFFF/BBFFFFFFFEFFFFFFFFF9FF?FB
@M05620:37:000000000-D9766:1:1101:15438:9510 1:N:0:15
ACCACACCTTCTACAATGAGCTGCGTGTGGCTCCCGAGGAGCACCCCGTGCTGCTGACCGAGGCCCCCCTGAACCCCAAGGCCAACCGCGAGAAGATGAACCCAGGTGAGTGGCCCGCTACCTCTTCTGGTGGCCGCCTCCCTCCTTCCTGGCCTCCCGGAGCTGCGCCCTTTCTCACTGGTTCTCTCTTCTGCCGTTTTCCGTAGGACTCTCTTCTCTGACCTGAGTCTCCTTTGGTCAGGTTCTCGATC
+
ABBBCCCCFFFFGGGGGGGGGGHHGGGGHGHHHGGGGGGGGHHHHGGGFGGGHHGHHHHGGGGGGGGGGGGHHHHGGGGHGHHHHGGGGGGGGGFHHHGGGHGGHGHHDHHH/FHHGGGGGHHHHHHHHHHHGHHGGGGGHGHHGGGGGGGGGGGGGGGG-BBGGGFFFFFFFFFFFFFFFFFFFFFFFFFFFFFFA?FFFFBFFDDFFFFFFFFFFFFFBFFFF/B;FFFFFFFBBAFFFFFFFF0:BF.
@M05620:37:000000000-D9766:1:1101:27326:9515 1:N:0:15
ACCACACCTTCTACAATGAGCTGCGTGTGGCTCCCGAGGAGCACCCCGTGCTGCTGACCGAGGCCCCCCTGAACCCCAAGGCCAACCGCGAGAAGATGCCCAGGTGAGTGGCCCGCCACCTCTTTTGGTGGCCGCCTCCCTCCTTCCTGGCCTCCCGGAACTGCGCCCTTTCTCAATGGTTTTCTCCTTTGGCGTTTTCCGGAAGACTCTCTTCTATGACCCGAGTTCTCTTTTGAAATCTGCAAGGTCTG
+
AAAAAAAAFFFFGGGGCGG1F1F1EEAFHCHHFGGGGGGCCHHHHGGGGGGGEFG1GHHGGGCGGEEEGGGFGCEGGGEG/<GFHGE/CBC@/BFFFG1FGC/<??10<?/CG/----.<0.0<00=<<<.C.-;C..;C//C/9CF00;C909...:9-9000;@A@-FBB/////;9/;-;B///;/9;/;--;;E/9----;-;/BB//99/////::-9--;-/9/;:9//-;//BBFFF/:-;B//
@M05620:37:000000000-D9766:1:1101:6257:9523 1:N:0:15
ACCACACCTTCTACAATGAGCTGCGTGTGGCTCCCGAGGAGCACCCCGTGCTGCTGACCGAGGCCCCCCTGAACCCCAAGGCCAACCGCGAGAAGATGAACCCAGTGGAGTGCCCCGCTCCCTCTCCTGTTGGCCGCCTCCCTCCTTCCTGGCCTCCCGGGCCTGCGCCCTTCTTCCCTGTTTCCCTCTTCTGCCGTTTTCCTTAGGACTCTCTCCCCTGCCCTGGGCCCCTTTTGGAATCCTGCGGTTCT
+
BBBBBBBBFFFFGGGGFGGGGGHHGEFEHAHHHGGGGGGGGHHHHGGGGEGGHHHHHHHGGGGGGGGGGGGGHHHGGGGHEEHHHGGFGGGFGGHHFHHGHHD/F11<1/1?1?F.----<./<C//0<<0<.C0-;-.;E./;.;0;9;C/C.0;EAE----...-;A-@F.//9/./;/;/////.;////;/-;AF.F////;//////9;///....;./.....-;.;B/:-B///////-:.9./
@M05620:37:000000000-D9766:1:1101:15119:9539 1:N:0:15
GAGGCTGCTTTGGAAGAAACTCATAGATTACTGCAACAGTTCCCCCTGGACCTGGAAAAGTTTCTTGCCTGGCATCCTACAGGATGCTACCCGTACGGAAAGGCTCCTAGAAGACTCCAAGGGAGTAAAAGAGCTGATGAAACAATGGCAAGTAAGTCAGGCATTTCCGCTTTAGCACTCTTGTGGATCCAATTGAACAATTCTCAGCATTTGTACTTGTAACTGACAAGCCAGGGACAAAAGATCGGAAG
+
AAAAAAFAFFFFGEFGF1BG1FFHCF1FGFHHBGH1CGH1FB2FGEAFC0FCFGHGFDFF1DFGG1FFHHBGEHDGH12BGHHHHFF1@FBFEFE/EE/>E>BGFGFGFFDBBFFDFF>BGEGEC?EFDG>?FFBFB1BGFFBGE<F1CFFEFFGFDGD@@0FGF1GFC///FFGHB<FGHHH1F<1<C<0<<<<=0CDFB=D=GGF/CGHB00:=0;0;<;C:;GG0<...;9..;E?CBF;E;F;?CE?
@M05620:37:000000000-D9766:1:1101:6458:9542 1:N:0:15
ACCACACCTTCTACAATGAGCTGCGGGTGGCTCCCGAGGAGCACCCCGTGCTGCTGACCGAGGCCCCCCTGAACCCCAAGGCCAACCGCGAGAAGATGCGCAGGTGAGTGGCCCGCTACCTCTTCTGGTGGACGCCTCCCTCCTTCCTGGCCTCCCGGCGCTGCGCCCTTTCTCACTGGCTCTCTCTTCTGCCGTTTTCCGTAGGACTATCTTCTCTGACCTGAGCCTCCTTTGGAACTCTGCAGGTTCTA
+
ABBABAB>FFFFEBGFBG5FFBGCE2AAA2GHFAFEDGGCGHHHHGGEFAFGHGHFHHHE/EGGF1>EGGG0G3?EGG/F//F/FF/<CC///A<GDD1//><C<1F01<><<<C@@D-/;GHFHHBG:/E.C-ABADA./:.=0;/0;/9AC...9---@99?BB?B-9/;/B/B/FF.9/;F/9/B/;BFB>:9BE//DF.DDFFF/BB//BFFBF/9;FFBB//;..9B/9//9B/;BFFFFEFFFF:
@M05620:37:000000000-D9766:1:1101:5649:9545 1:N:0:15
ACCACACCTTCTACAATGAGCTGCGTGTGGCTCCCGAGGAGCACCCCGTGCTGCTGACCGAGGCCCCCCTGAACCCCAAGGCCAACCGCGAGAAGATGAACCCAGGTGAGTGGCCCGCTCCCTCTTCTGGTGGCCGCCTCCCTCCTTCCTGGCCTCCCGGCGCTGCGCCCTTTCTCACTGGTTCTCTCTTCTGCCGTTTTCCGTAGGACTCTCTTCTCTGCCCTGCGTCTCCTTTGGAACTCTGCAGGTTC
+
BBBCCCDDFFFFGGGGGGGGGGHHGGGFHGHHHGGGGGGGGHHHHGGGGGGGHHHHHHHGGGGGGGGGGGGHHHHGGGGHGHHHHGGGGGGGGGHHHHHHHH??FFFG1FGGFGGGGGGCGGHHHH=DGHHHGGHGGGGGHGHG.:;FFGGGGGGGG.9AFG;:CFFFFAFFFFFF9FFFFFFFFFF00;FFFF:@ADFFFB.B..;0BFFFFFFFF;FFBF.9;.;DD;FFFFFFFFFFF;BFF0;AFF0
@M05620:37:000000000-D9766:1:1101:8398:9549 1:N:0:15
GAGGCTGCTTTGGAAGAAACTCATAGATTACTGCAACAGTTCCCCCTGGACCTGGAAAAGTTTCTTGCCTGGCATCCTACAGGATGCTACCCGTAAGGAAAGGCTCCTAGAAGACTCCAAGGGAGTAAAAGAGCTGATGAAACAATGGCAAGTAAGTCAGGCATTTCCGCTTTAGCACTCTTGTGGATCCAATTGAACAATTCTCAGCATTTGTACTTGTAACTGACAAGCCAGGGACAAAAGATCGGAAG
+
A>3ABBFAFFFFGGGGGGGGGGHHHHHHHHHHHHHHHHHDGHHHHGGGHHHHHHHHHHHHHHHHHHHHHHHHHGGHHHHHHHHFFGHGGGHHFBE>GFFCGGGHHHGHHHHHHHHHHHHHHGGHGEHH4GFFHHHHFHHHGHHHHHHHHHHGHHHHHHHHHHHHHHHHGGAEGHHHHHHHHHHFGGGGHHHGHHFHHHHHHHHHHFHHHHHHHHHHGHFHHHHHG0FCGHEFHGE?AEFGBFGGGGEDDGA
@M05620:37:000000000-D9766:1:1101:24042:9556 1:N:0:15
ACCACACCTTCTACAATGAGCTGCGTGTGGCTCCCGAGGAGCACCCCGTGCTGCTGACCGAGGCCCCCCTGAACCCCAAGGCCAACCGCGAGAAGATGACCGGTGCGTGGCCCACTCCCTCTTCTGGTGGCCGCCTCCCTCCTTCCTGGCCTCCAGGCGCTGCGCCCTTTCTCCCTTGTTCTCTCTTCTGCCGTTTTCCGTAGGACTCTCTTCTATGCCCTGCGTCTCCGTTTGTACTCTGCAGGTTCTAG
+
AAAAAAAAFFC1GGGGGC1FEGFHCEE0F0FGHGGGGGGGCGHHHGE?ECGGHHHHGHFG?ECGGGGGGGGHHHHGGGGHGHHHHGGGGG/CCGHHHHHH1CCCG/<?<-->F.>00/<CGHFGGGH</CHHGCG..;EFGFFGCFF0BFFBFE/;9.--9AE--A>-FFB/;//;/:BF//9BFFFFFF/;=ABBEBBBBF-B////;BFBBF//;//9;9E@B@FE9-;//--9/;;/FB//9;/9///
@M05620:37:000000000-D9766:1:1101:18595:9556 1:N:0:15
ACCACACCTTCTACAATGAGCTGCGTGTGGCTCCCGAGGAGCACCCCGTGCTGCTGACCGAGGCCCCCCTGAACCCCAAGGCCAACCGCGAGAAGATGACAGGTGAGTGGCCCGCTACCTCTTCTGGTGGCCGCCTCCCTCCTTCCTGGCCTCCCGGCGCTGCGCCCTTTCTCACTGGTTCTCTCTTCTGCCGTTTTCCGTAGGACTCTCTTCTCTGCCCTGCGTCTCCTTTGGAACTCTGCAGGTTCTAG
+
CCCBABBCFFFFFGFGGGCGGGHHFEFEGGHFHGGEEGEGGHHHHGGGEEEGHHHHHHHGGGGGGGGGGGEHFHGFGGGHGHHHHGGFGGCGGGHHEHHF>FG?G1?FHGGHGFDG@DHHHHHHHGHHGFHHGGGGGHGHHGGHHHGBFGGGGGGG--AAABDFFFFFFFFFFBFFFFFFFFFFFFFFFFFFFDFFFFFFFFDAFFFFFFFFFFFFFFFFFFFFFFFFFFFFFFBFFFFFFFFFFABFFF0
@M05620:37:000000000-D9766:1:1101:5795:9568 1:N:0:15
ACCACACCTTCTACAATGAGCTGCGTGTGGCTCCCGAGGAGCACCCCGTGCTGCTGACCGAGGCCCCCCTGAACCCCAAGGCCAACCGCGAGAAGATGCCCAGGTGCGTGGCCCGATACCTCTTCTGGTGGCCGCCTCCCTCCTTCCTGGCCTCCCACAGCTGCAACCTTTCTCACTGGTTCTCTCTTCTGCCGTTTTCCGTAGGACTCTCTTCTCTGACCTGAGTCGCATTTGGAACTCTGCAGGTTCTA
+
1>>1AA>AFFF1AFGBBFB1A1A1A00BE0GFBF0AECE/AGHHHG?A/AE/111AF00A/>/F>//EEGGBH1//EF/>>/F</?/<B@<</?0FHFH10??/<11>F//-0.----<<DHH00=0D0/<CH---....;/./00/00/..;..9/.9..0;F/00;/0/;:9//9/;BFFF/9;FF/999F?-AFEFBB/99-BFFF////9//9//;/9-;-F/---9AFFFFFFF////;F--/9//
@M05620:37:000000000-D9766:1:1101:23342:9589 1:N:0:15
AGTGCCAGCTCTCAATCGCACAGGGGACCCAGGGCCTGGCCCCTCCATCCAGAAAACCTATGACCTCACCCGCTACCTGGAGCACCAACTCCGCAGCTTGGCTGGGACCTATGTGAGTATCCAGCGTAGGAATCTGGGAGTTGGGGAGGAGTGAGGAGTTGGGGAAAGACAGTCCTAACCGTGGAGGGTTCTGGTAAATGATGGGGTGAGGAGGGGCTCTTTGGCTCCCACCAGTCCCCCTGTCTGGTCTA
+
1A>AA@1FAF1DDGGBGEGG1E0F00EEGGHHBBE/FAFGHCEC/EHHHHHHGGHHHGHHHHHFHHHFGHHGGG@GHHHFFHHEHEGHGHHHGGGGGFHHGHHGGGHHGHHHHHHHHHHHHHHHHGGGGGHHHHHHHHHGGHHHGGGGGGGHHHHHHGHHHGGGGGHHHHHHHHHHHHHHGGGGGGGGCFFGGGGGGGGGGGGGGGF@FFFFFF@@@@FFFFFFFFFFFFFFFFFFFFFF@FFFFFFFFFF
@M05620:37:000000000-D9766:1:1101:10223:9598 1:N:0:15
ACCACACTTCTACAATGAGCTGCGTGTGGCTCCCGAGGAGCACCCCGTGCTGCTGACCGAGGCCCCCCTGAACCCCAAGGCCAACCGCGAGAAGATGCCCAGGTGAGTGGCCCGCTACCTCTTCTGGTGGCCGCCTCCCTCCTTCCTGGCCTCCCGGAGCTGCGCCCTTTCTCACTGGTTCTCTCTTCTGCCGTTTTCCGTAGGACTCTCTTCTCTGACCTGAGTCTCCTTTGGAACTCTGCAGGTTCTAG
+
AAAAAAAFFF3BGBGFGABB1BBEEFFA?FGHGGE0EFAAGHHHGG?E/EFHH11DFGGGGGGGGGGG@EGHHHGGEEGFGHHHGGGEC/<BC<?GHDGH1FFFGDG<FFGHHGGGCCGHHHHHFHGDGGHHGGGGGHGHHGHHHHGGGGGGGGGGG-A@GGGGGG@@FFFFF/FFFF9FFFFFFFFFFFFF@BFFFFFFFFBBFFFFFFFFFFFFF/;;FF/;BFFFFFFFFF/9F/FFFFEBFAFFFFB
@M05620:37:000000000-D9766:1:1101:15247:9631 1:N:0:15
ACCACACCTTCTACAATGAGCTGCGTGTGGCTCCCGAGGAGCACCCCGTGCTGCTGACCGAGGCCCCCCTGAACCCCAAGGCCAACCGCGAGAAGATGCCCAGGTGAGTGGCCCGCTACCTCTTCTGGTGGCCGCCTCCCTCCTTCCTGGCCTCCCGGAGCTGCGCCCTTTCTCACTGGTTCTCTCTTCTGCCGTTTTCCGTAGGACTCTCTTCTCTGACCTGAGTCTCCTTTGGAACTCTGCAGGTTCTA
+
CCCCCCCBFFFFGGGGGGGGGGHHGEGGHDHHHGGGGGGGGHHHHGGGEFGFHHHHHHHGGGGGGGGGGGGHHHHGGGGHGHHHHGGGGGGGGGHHHGHHGHHGGHHHHHEGHHGGGFGGHHHGHHHHHGGHHGGGGGHGHHGHHGGGFGGGGGGGGFGGGGGGGGFFFFFFFFFFFFFFFFFFFFFFFFFFFFFFFFFFFFFDDBFFFFFFFFFFFFFFFFFFFFFFFFFFFFFFFFFFFFFFFFFFFFB
@M05620:37:000000000-D9766:1:1101:22299:9645 1:N:0:15
ACCACACCTTCTACAATGAGCTGCGTGTGGCTCCCGAGGAGCACCCCGTGCTGCTGACCGAGGCCCCCCTGAACCCCAAGGCCAACCGCGCGAAGATGACAGGTGAGTGGCCCGCTACCTCTTCTGGTGGCCGCCTCCCTCCTTCCTGGCCTCCCGGAGCTGCGCCCTTTCTCACTGGTTCTCTCTTCTGCCGTTTTCCGTAGGACTCTCTTCTCTGACCTGAGTCTCCTTTGGAACTCTGCAGGTTCTAG
+
AAAAA1AAFFFFCFGDDF1BBGGHEEGEG?GHHGG?EEG/EGEHHGGAA/EEFFGHHHHEGGEGFGGGGGGGFHGGGGCHGHHG/FGGGC<BC?CGHBFG1GG?CDG<GGGHHG@C@AGHHHHHHHHDHGHHGGGGGGGHGGGGGGGFGGGGGGGGG-@@FBF@@F@@FFFFFBFFFFFFFFFFFFFFFFFF@BFFFFFBFFBF/9;BFFFFFFFFF/;FFF/9BFFFF9BFFF/FFBFBFFBFFAFFFFF
@M05620:37:000000000-D9766:1:1101:26747:9665 1:N:0:15
ACCACACCTTCTACAATGAGCTGCGTGTGGCTCCCGAGGAGCACCCCGTGCTGCTGACCGAGGCCCCCCTGAACCCCAAGGCCAACCGCGAGAAGATGACCAGGGGAGTGGCCCCCTACCTCTTCTGGTGGCCGCCTCCCTCCTTCCTGGCCTCCCGGAGCTGCGCCCTTTCTCACTGGTTCTCTCTTCTGCCGTTTTCCGTAGGACTCTCTTCTCTTACCTGAGTCTCCTTTTGAACTCTGCAGGGTCTT
+
AAA1AAAAFFFFFGGGGGG1FGHHGEGBFAGGCFGEEE/E/FHHHAEG/BEFGHHHHHHGG/EEFGGGGGAGFHHGGGCH/FHHHGG/BC@>CGFHHH1<GF0F/////<>.<F--<.<G0<<G000D=/<.C-@C..CGC/EBFFF00CAFB9EG.@-9-./;-9A@-FFB9/;F/9F/;B9B/9BF////;--;FFFFB/99A/B9B//9F//////;F9/99///9B/BF/B-B/999/99;A-;/-/
@M05620:37:000000000-D9766:1:1101:11906:9665 1:N:0:15
ACCACACCTTCTACAATGAGCTGCGTGTGGCTCCCGAGGAGCACCCCGTGCTGCTGACCGAGGCCCCCCTGAACCCCAAGGCCAACCGCGAGAAGATGCCCAGGTGAGTGGCCCGCTACCTCTTCTGGTGGCCGCCTCCCTCCTTCCTGGCCTCCCGGAGCTGCGCCCTTTCTCACTGGTTCTCTCTTCTGCCGTTTTCCGTAGGACTCTCTTCTCTGACCTGAGTCTCCTTTGGAACTCTGCAGGTTCTA
+
CBCCCDCCFFFFGGGGGGGGGGHHGGGEFFHHHGGGGGGGGHHHHGGGGGGGHHGHHHHGGGGGGGGGGGGHHHHGGGGHGHHHHGGGGGDGGGHHHHHHHGEGHHHHHHGGHE@DGCCHHGDGGB<G0/CFHFGGGAHGHGGHHFGG0BFFFFFGAA-:A900-@DF;FFFFFBFFFFFFFFBB:BFFFFFF>DFFFFFFF?AFFFFFFFFFFBFFFBFFFB;BF0:FFFFFBFFFFFFBFFFFFFFFF:
@M05620:37:000000000-D9766:1:1101:13332:9668 1:N:0:15
ACCACACCTTCTACAATGAGCTGCGTGTGGCTCCCGAGGAGCACCCCGTGCTGCTGACCGAGGCCCCCCTGAACCCCAAGGCCAACCGCGAGAAGATGCCAGGTGAGTGGCCCGCTACCTCTTCTGGTGGCCGCCTCCCTCCTTCCTGGCCTCCCGGAGCTGCGCCCTTTCTCACTGGTTCTCTCTTCTGCCGTTTTCCGTAGTACTCTCTTCTCTGACCTGAGTCTCCTTTGGAACTCTGCAGGTTCTAG
+
EDEEEEDEFFFFGGGGGGGGGGHHGGGGHGHHHGGGGGGGGHGHHGGGGGGGHHHHHHHGGGGGGGGGGGGHHHHGGGGHGHHHHGGGGGGGGGH22?2?GG?G?G0GF//F/C?FGGHFGHFDDGFHGD<.AFCDDGGHHGCCGHG1/<CFGGGD--<<A0C-<<@D/BFFFF11<<<BBFFFBB::F:<:-<B<EFFA0<..<BBFFFBBBBBFF1::BF::<::::1B:F/01<BBBFFFFA:<FFB1
@M05620:37:000000000-D9766:1:1101:12227:9680 1:N:0:15
AGTGCCAGCTCTCAATCGCACAGGGGACCCAGGGCCTGGCCCCTCCATCCAGAAAACCTATGACCTCACCCGCTACCTGGAGCACCAACTCCGCAGCTTGGCTGGGACCTATGTGAGTATCCAGCGTAGGAATCTGGGAGTTGGGGAGGAGTGAGGAGTTGGGGAAAGACAGTCCTAACCGTGGAGGGTTCTGGTAAATGATGGGGTGAGGAGGGGCTCTTTGGCTCCCACCAGTCCCCCTGTCTGGTCTA
+
AA>>AFFFBFFFGGGGFGGCGCHDGGGGGGHH2EGEAFHGFHGHGGHHHGHHFGEFHGHHHHFHHHHHHHHGG>EGHHHHGGHHHHGAEFHHGFECEHHFEHHGGGHHGHHHHHHHHHHHHHHHHGGGGGFHHHHHHHHGGHFHCGGGGGEGHGHHHGHHHHGGGGHHHHHHHHHHHHHHGGGGGFGGFGGGGGGGGGGGGGGGGGFBFFFFFFBBBBFFFFFFFFFFFFFFFFFFFFFFBFFFFFFFFFB
@M05620:37:000000000-D9766:1:1101:9890:9689 1:N:0:15
GAGGCTGCTTTGGAAGAAACTCATAGATTACTGCAACAGTTCCCCCTGGACCTGGAAAAGTTTCTTGCCTGGCATCCTACAGGATGCTACCCGTACGGAAAGGCTCCTAGAAGACTCCAAGGGAGTAAAAGAGCTGATGAAACAATGGCAAGTAAGTCAGGCATTTCCGCTTTAGCACTCTTGTGGATCCAATTGAACAATTCTCAGCATTTGTACTTGTAACTGACAAGCCAGGGACAAAAGATCGGAAG
+
AABAAAFBFDFFGFFFCGCGGGHHHHGHHFGHGHCFHHHGHFBGHGEEHEGHHHHECBFHBFHFHFGFFHHHHHFBFGFBFHH1BFB55BBB1E/1>EEFECEGCGGHFEFFBFHGGHBGGGGHG?GGHHFFH2FFGGHHHBBFGFGBGGCFFGHGFFHFCFFHHGHFEDEGGFGFFGFHHGHFHGFFC<0C==DGFCGHHDGGG0<CGFGHGHCG0;;<;CHCFHC0;:;9FA?..9.9;F;CBF99CEC
@M05620:37:000000000-D9766:1:1101:27603:9693 1:N:0:15
ACCACACCTTCTACAATGAGCTGCGTGTGGCTCCCGAGGAGCACCCCGTGCTGCTGACCGAGGCCCCCCTGAACCCCAAGGCCAACCGCGAGAAGATGCCCAGGTGAGTGGCCCGCTACCTCTTCTGGTGGCCGCCTCCCTCCTTCCTGGCCTCCCGGAGCTGCGCCCTTTCTCACTGGTTCTCTCTTCTGCCGTTTTCCGTAGGACTCTCTTCTCTGACCTGAGTCTCCTTTGGAACTCTGCAGGTTCTA
+
1>AAA?AAFFCBAGG131BBAF1F0BAFA0BGHGA0B/A/AGHHHGEGG/E/AAFGFF0EEG/E?FEGGGGHHHHGGGF/CGHAGGGEG/>>CGHH11?GHHHF1<FFDGFGHHGG-@CHHHF00DFGHFFGGC:-:.;EHHG/GFGFFGEGFFGE.?9@AFGG?@F@?FFFFFFFBFFFFFFFBFFFFFBFF?FFFFFFFFFBFFFBFFF/FBBBB/BFFFBFBBFFFFFFFFFFFFFFFFFFFFFFFB9
@M05620:37:000000000-D9766:1:1101:6519:9695 1:N:0:15
GAGGCTGCTTTGGAAGAAACTCATAGATTACTGCAACAGTTCCCCCTGGACCTGGAAAAGTTTCTTGCCTGGCATCCTACAGGATGCTACCCGTAAGGAAAGGCTCCTAGAAGACTCCAAGGGAGTAAAAGAGCTGATGAAACAATGGCAAGTAAGTCAGGCATTTCCGCTTTAGCACTCTTGTGGATCCAATTGAACAATTCTCAGCATTTGTACTTGTAACTGACAAGCCAGGGACAAAAGATCGGAAG
+
ABA3AAFAFFFFGGGGAGGEGCFEGHEHGEGHFHHAGHHAAGAGHGGGHEHHFGHFHHHHEHFHHFHHHHHAGGHHHHGFGFGB3FG5D5BB>>/?FGGGGFFHHHEGHHHFHHHHHHGHHGGHGEGHEG??GGHHHFFHGHFGHFGHHFHGGFGHGH2@CGHHHHHDC???FFHDGGHHHHHDHFHFFFFGGFDGGHHHHHHHH0GGDDH0CGHHCGGCGGHGFCFCHHGEFG9.::EFBFFEFFCDAFA
@M05620:37:000000000-D9766:1:1101:14993:9695 1:N:0:15
ACCACACCTTCTACAATGAGCTGCGTGTGGCTCCCGAGGAGCACCCCGTGCTGCTGACCGAGGCCCCCCTGAACCCCAAGGCCAACCGCGACCCAGGTGAGTGGCCCGCTACCTCTTCTGGTGGCCGCCTCCCTCCTTCCTGGCCTCCCGGAGCTGCGCCCTTTCTCACTGGTTCTCTCTTCTGCCGTTTTCCGTAGGACTCTCTTCTCTGACCTGAGTCTCCTTTGGAACTCTGCAGGTTCTAGATCGGA
+
BBBBBBBBFFFFGGGGGGGFGBGFFEEFHGHHHGGEFGGGGHHHHGGGEEFFHHHHHHHGGGGGGGGGGGGHGHGGGGGHGGHHHGGGGGGGCD<GF?FDFHFFFHHGCCGGHHHHHHGHBDCEHFCGGGGHGHGGHGHFHGCFFGGGGGG??BFGGFGGFFFFFFFFFEFB9:FFFFFBFFFFFFFADFFFFFFAADFFFFFFFBFFFFFFFFFFFFFFFFFFFFFFFFFFFFFFFFFFBFFFFBFFFFA
@M05620:37:000000000-D9766:1:1101:19627:9696 1:N:0:15
ACCCACCTTCTACAATGCGCTGCGTGTGGCTCCCGCGGAGCACCCCGTGCTGCTTACCGAGGCCCCCCTGAACCCCAAGGCCAACCGCGCGAAGATGACAGGTGAGTGGCCCGCTACCTCTTCTGGTGGCCGCCTCCCTCCTTCCTGGCCTCCCGGAGCTGCGCCCTTTCTCCCTGGTTCTCTCTTCTGCCGTTTTCCGTAGGACTCTCTTCTCTGCCCTGAGTCTCCTTTGGAACTCTGCCGGTTCTAGA
+
CCCCBCCFFFBBFFGGG4AAAAAAEEGHGHHHGGG2AE0AAEGHGGFE1EFHG@3BFGGGGGGGGGGGEFFGHHGGGGHGHHHHGGCCD/><A<AGG1>FGGFG1>GHGGHHGGGGGHHHHHHHHGGHGHHGGGGGGGGGGGGGGGCFGGGGGGFFDFFFFFFFFFFFFFFF0FFF.BFFFFFFFFFFFFFFADFFFFFFFFFFFFFFFFFFFFFF0BEFF/BFFFFFFFFFFBBFFFFFF0@DDFEF0FB
@M05620:37:000000000-D9766:1:1101:5418:9711 1:N:0:15
GAGGCTGCTTTGGAAGAAACTCATAGATTACTGCAACAGTTCCCCCTGGACCTGGAAGAGTTTCTTGCCTGGCTTACTGAAGCTGAAACAACGGAAGGAGCGGCCTATCGACGCCTCCAGGTGCGTAACCGAGCCGATGGGACCATAGCACGTCAGTAAGGAATTTCCACTTTCTCACTCTTGTGGGTTCCCTTACACCCTTCTCAGCAATTGTACTTGTCCCTGCCTATGCAGGGACAACTGATAGGCAA
+
A1>AAA?AFFFFFFGG1EGFFEFFGHFHHHGHFHBGHHGAAGGHHGEGCGGCCFAGH00FBHGHFGGHHHHGH0B1B12DBF11B1B1BF?FEEEG>/0//>////01>//>///B/?<1011B/?E//@>BC//>////.<0<>1111>1<<...=D00<<GHHFH000:000;CCGHH0C0;0.....9909//0;B.;FFF0;;FF/;9B0BF00;CBFFB/9-/;//9;/----;-E99F/;/99/-
@M05620:37:000000000-D9766:1:1101:5868:9720 1:N:0:15
GAGGCTGCTTTGGAAGAAACTCATAGATTACTGCAACAGTTCCCCCTGGACCTGGAAAAGTTTCTTGCCTGGCATCCTACAGGATGCTACCCGTAAGGAAAGGCTCCTAGAAGACTCCAAGGGAGTAACAGAGCTGATGAAACAATGGCAAGTAAGTCAGGCATTTCCGCTTTAGCACTCTTGTGGATCCAATTGAACAATTCTCAGCATTTGTACTTGTAACTGACAAGCCAGGGACAAAAGATCGGAAG
+
AAABBBFAFFFFGGGGGFGGGGHHGGHHHHHHHHHHFHHFGHHHHGGGHHHHHHHHHHHHHHHHHHHHHHHHHFGHHHFFFHHBFFHEGHHHGEE1BBFFHHGHHHFHHHHFHHHHHHHHHGGEGFHH44FFHHHHDFDFBFFFGHHGHFHGHHFHHHHHHHHHHHHGFGEGGHHHHHGHHHHFHGFGGHDCGHFHHHHHHHHGHDHHHHHHHGHHFGGGGCHHG0CCH:AEHGF.9ECFB.BGGGEDDFD
@M05620:37:000000000-D9766:1:1101:5851:9725 1:N:0:15
GAGGCTGCTTTGGAAGAAACTCATAGATTACTGCAACAGTTCCCCCTGGACCTGGAAAAGTTTCTTGCCTGGCTTACTGAAGCAGAATCAACGGAAGGTGCGGTTCCACCCCGAATCCAAGGTTGCTAGAGCGCTGCAACGCACTTAAAAAGTCCGTGAGACAATTCCAATTTAGCCATCCATTGCCTCCCCATCACCCCTTCTTAGCCAATGCAATAGTCCTCGTCACTCCTAGGTCTAACGATCAACCG
+
A3AAAACAFFFFGGGFFGGGFGHFFGGHHHGGHH4GGFHFGGHHHG?FAAFECFFHH32FAFDHAFEGHHHHH2B3B55DBGG3BF35BFGH1E1?11333//?>F34B0?///>//3B3B/33003B1111/>?/?011/////1?1?<1<FGD..<>.1<>0<><F1>0<00=0<DG<.000000<C..:/;/:0:;@EH9B;090/0/://;;900;0;;0..;.;00/000/////;BAE9E./9.-
@M05620:37:000000000-D9766:1:1101:24984:9726 1:N:0:15
ACCACACCTTCTACAATGAGCTGCGTGTGGCTCCCGAGGAGCACCCCGTGCTGCTGACCGAGGCCCCCCTGAACCCCAAGGCCAACCGCGAGAAGATGACCGGTGTGTGGCCCGCTACCTCTTCTGGTGGCCGCCTCCCTCCTTCCTGGCCTCCCGGCGCTGCGCCCTTTCTCCCTTGTTCTCTCTTCTGCCGTTTTCCGTCGGACTCTCTTCTCTGCCCTGCGTCTCCTTTTGCACTCTGCAGGTTCTAG
+
BCCCCDCDFFFFGGGGGGGGGGHHGGGBGGHHHGGGGGEGGHHHHGGGGGGGHHHHHHHEGGGGGGGGGGGGFHHGGGGHGHHHHGGGGGGGGGHHHHHHC<D>C/??FGEHHCG@--<<DGHHHHHHHGHHFCFD:CFGFEFGFFFBFFFFFGGFGCBA=@D=ADF;FFFFFF::0BBFBBFFFBFFFFFFCAFFFFFAF.-@;--;FFFFFFFFFB:EBAA-DFDFFBFF0B0;B;/0B00;FFF::0;
@M05620:37:000000000-D9766:1:1101:13642:9730 1:N:0:15
AGTGCCAGCTCTCAATCGCACAGGGGACCCAGGGCCTGGCCCCTCCATCCAGAAAACCTATGACCTCACCCGCTACCTGGAGCACCAACTCCGCAGCTTGGCTGGGACCTATGTGAGTATCCAGCGTAGGAATCTGGGAGTTGGGGAGGAGTGAGGAGTTGGGGAAAGACAGTCCTAACCGTGGAGGGTTCTGGTAAATGATGGGGTGAGGAGGGGCTCTTTGGCTCCCACCAGTCCCCCTGTCTGGTCTA
+
BBAABFFFCFFFGGGGGGGGGGHHGGGGGGHHGGGGGGHHHHGHGGHHHHHHHHHHHGHHHHHHHHHHHHHGGGGGHHHHHHHHHHHHGHHHGGGGGHHHGHHGGGHHGHHHHHHHHGHHHHHHHGGGGGHHHHGHHHHGGHHHGGGGGGGHHHHHHCHHHGGGGGHGHHHHHHHHHGHHGGGGGEGGEGGGGGGGGGGGGGGGGGFAFFFFFFFFFFFFFFFFFEFFFFFFFFFFFFFFFFFFFFFFFFB
@M05620:37:000000000-D9766:1:1101:12265:9744 1:N:0:15
GAGGCTGCTTTGGAAGAAACTCATAGATTACTGCAACAGTTCCCCCTGGACCTGGAAAAGTTTCTTGCCTGGCATCCTACAGGTGACTCCCCGTAAGGAAAGGCTTCTCGAGGCCTCCACCTGTGTCCAAGTGCTGATGCACCAATCTCCAGTGCGTCAGGCCTTTCCGCTTTATCACTCTTGTGGCTCCATTTGACCAATACTCAGCGTTTGTACTTGTACCTGACGAGAGAGGGACAACAGATCGGACA
+
A3ABABFAFFFFGFGGGGGGGGHHHHHHHHHHHHGHHHGDGHHHHGGGHHHHHHGHHHFGFHHHHHHHHHHHH2BFG353BG3335@553BE01/1?3333BGHB32331B1///?0/220033344B43334433??33?2BF/B23@22G222<?///00<11?G1CD..F11F11<1>G<10...0.<0000=0</.;0;;::0/...=./000099;00009/..;.-9...;.=.;.;FF/9.:--
@M05620:37:000000000-D9766:1:1101:12303:9753 1:N:0:15
GAGGCTGCTTTGGAAGAAACTGACAGGCCAGGGCCAAACGATCGGCAGCGCCCACGCCTGAACTCCACTCACTCCGGAGAAGCTCAAATGCCGGCTTATGCTTGTCAACCACCAACGACAGGCCCCCAAAATACTACAAGGGATCAAAACAGACTACTAAACAACCGTAAGTAAGTCAACCACACAACTGATATCACGTATGTAATTACAACGGAACAATTCCCAAAAATGGCACTTGCAACTCACAAGAC
+
A1AAAAFAFFFFGGGGEFGGG1B1B1AA0A0BE0AAAF0///B/A//A//A////>/>0?B111@@101B01@1>/>?EEH0BE111B>1BF@@E//1BGB2GC01BG1FCF/FC//////////>/>.0.11111>111.>./..<00<.//./0/0000/<.:.-.;..90990;0;09.9...9.//000099;../0/00///9////--9--;;;///;//9--;//-;/-://9/9///9;B;-9
@M05620:37:000000000-D9766:1:1101:14054:9767 1:N:0:15
ACCACACCTTCTACAATGAGCTGCGTGTGGCTCCCGAGGAGCACCCCGTGCTGCTGACCGAGGCCCCCCTGAACCCCAAGGCCAACCGCGAGAAGATGACCGGCCCGTGACCCGCTCCGGCGTCTGCTGCCCGCCTCCCTCCTTCCTGGCATCCCGGCGCTGCGCCCTTTCTCCCTGGTTCTCTCTTCTGCCGTTTTCCGTAGGCCTCTCATCTCAGCCCTGCGTCTCCTTTTGCACTCTGCAGGTCCTAG
+
CCCCCCCCFFFFGGGGGGGGGGHHGFGEHGHHHGGGGGGGGHHHHGGGFGGGHHHHHHHGGGGGGGGGGGGHHHHGGGGHGHHHHGGGGGGGGGHHHHH22<A//A@-..>F0-<A@D.-;-:AEE0000;CAGGGDFGG/.;0;CC0;.90BF?9@F-@D-:--A9-B00;00//0.;BFFF0FFF;B0FFFD.9:;F.0...0;;FFE09BFB0;;B./.9-:@./00;00;0F00;BBBFF.;009;;
@M05620:37:000000000-D9766:1:1101:16519:9777 1:N:0:15
GCGGCTGCTTTGGAAGAAACTCATAGATTACTGCAACAGTTCCCCCTGGACCTGGAAAAGTTTCTTGCCTGGCATCCTACAGGATGCTACCCGTAAGGAAAGGCTCCTAGAAGACTCCAAGGGAGTAAAAGAGCTGATGAAACAATGGCACGTAAGTCAGGCATTTCCGCTTTAGCACTCTTGTGGATCCAATTGAACAATTCTCAGCATTTGTACTTGTAACTGACAAGCCAGGGACAAAAGATCGGAAG
+
>3>AADA>FFFFFFGFAEBGGG4GGGHHHFFGHH33B2BDDGHHHGEF22BGHHFHH32BBGHHFHGGHHHHGHFHHHHFHHGFBCFHHHHHGBEGGHGHBCHHHHGHFHHDG3FGHHH3?CF/EE3GB4FFGHHH1GG21BG0/BFHHH1EHH0GHH2GHH/?GHHHGGGGGBDGHHHHHHHGHGEHHHFGGHHHHHHFHHHHHGHHHHHHHH0GHHHHF0GHH0CGGGGGGGGGGGGG/.CGGGGG?E9
@M05620:37:000000000-D9766:1:1101:24818:9778 1:N:0:15
AGTGCCAGCTCTCCATCGCACAGGGGACCCAGGGCCTGGCCCCTCCATCCAGAAAACCTATGACCTCACCCGCTACCTGGCGCACCCACTCCGCAGCTTGGCTGGGACCTATGTGAGTATCCAGCGTAGGAATCTGGGAGTTGGGGCGGAGTGCGGCGTTGGGGAAAGCCAGTCCTAACCGTGGAGGGTTCTGGTAAATGATGGGGTGAGGAGGGGCTCTTTGGCTCCCACCAGTCCCCCTGTCTGGTCTA
+
>A>1>BFFAFFFG1GGFEFAGEHHG00AEEFE0BEAFFGHHHGHGGHGHHHHHHHBGFHHHDFHHDFHHHH>E>>EHH@B>>?EEGC/?GH>?E?E<GFGGHHGGGHHGHCGHHH2@GHHHHFGH/?/AC1FGHHGHF0<CFGFCC.CG-=EG0AA-A@AGF@@---;/;-9FFFFB/FF@FF@BEF@FFFFFFFFFFFFFFFFFFB@EFF/9B@@?@FFFFFFFFFFFBFFFFFFFFFF@FFFFFFFFFB
@M05620:37:000000000-D9766:1:1101:26935:9779 1:N:0:15
AGTGCCAGCTCTCAATCGCACAGGGGACCCAGGGCCTGGCCCCTCCATCCAGAAAACCTATGACCTCACCCGCTACCTGGAGCACCAACTCCGCAGCTTGGCTGGGACCTATGTGAGTATCCAGCGTAGGAATCTGGGAGTTGGGGAGGAGTGAGGAGTTGGGGAAAGACAGTCCTAACCGTGGAGGGTTCTGGTAAATGATGGGGTGAGGAGGGGCTCTTTGGCTCCCACCAGTCCCCCTGTCTGGTCTA
+
1A>AAFFCAFFFG1GGFFFCEGHHGGCEGFHHFEGFCFHCFHGFGGHGFGGHHFBBGGHBEGHHHGFGHHFGGE@GHHHHGGHHFHHGFFHHGGGGEEHHGEHGGGHHGHHHGHHHHBHHHHHGHGCGGGHHHHHHHHFFCGHF?CGGGFFGHDHHHGHHHFCCECHHHFHHHHHHHGHH@EGGGGGGEGGGGGFFFFGGGGGGGGF@FFFFFF<@??FFFFFFFFFFEFFFFFFFFFFF@FFEFBBFBF:
@M05620:37:000000000-D9766:1:1101:25674:9790 1:N:0:15
ACCACACCTTCTACAATGAGCTGCGTGTGGCTCCCGAGGAGCACCCCGTGCTGCTGACCGAGGCCCCCCTGAACCCCAAGGCCAACCGCGAGAAGCTGCCCAGGTGAGTGGCCCGCTACCTCTTCTGGTGGCCGCCTCCCTCCTTCCTGGCCTCCCGGAGCTGCGCCCTTTCTCACTGGTTCTCTCTTCTGCCGTTTTCCGTAGGACTCTCTTCTCTGACCTGAGTCTCCTTTGGAACTCTGCAGGTTCTA
+
BBAAAAAACFFFGGGGGG5BFBG4EBAEHFHHHFFE2AEAEGHHHGGABAEF5GGGEGHEEGEGGGGGGGGHHHHGGGGHFHHHHGGGG@/</?G2<?GHEF/??FGHGFGGFE<CG@FHHFFHHHFEGFCCG@FGGGHGHGGHGGGGGGGGGGGGGCDAG.FFFFFFFFFFB9BFFFF/BFFFFFFFFFFFFF.AB?FFFFF.;BFFFFFFFFBBB//B:B9BBBBFFF;9BFFBFFFFFFFFFFFFFFF
@M05620:37:000000000-D9766:1:1101:12602:9790 1:N:0:15
ACCACACCTTCTACAATGAGCTGCGTGTGGCTCCCGAGGAGCACCCCGTGCTGCTGACCGAGGCCCCCCTGAACCCCAAGGCCAACCGCGAGAAGATGCCCAGGTGAGTGGCCCGCTACCTCTTCTGGTGGCCGCCTCCCTCCTTCCTGGCCTCCCGGAGCTGCGCCCTTTCTCACTGGTTCTCTCTTCTGCCGTTTTCCGTAGGACTCTCTTCTCTGACCTGAGTCTCCTTTGGAACTCTGCAGGTTCTA
+
BBBBB@ABFFFFGGGGGGGGGFGHGEGFEGHHHGGGGGGGGHHHHGGGEEGGGHHHHHHGGGGGGGGGGGGHHHHGGGGHGHHHHGGGGGGGGGHHHHHHHHHGHHHHHHGGHHGGGFGHHHHHHHHGHHDHHCFGGGHGHHGHHGGGFBFGGGGGFB-A?FFGFGFFFFFFFFFFFFFFFFFFFFFFFFFFFFFFFFFFFFFFFBFFFFFFFFFFFFBFFFFFFFFFFFFFFF/BFFFFFFFEFFFFFF;
@M05620:37:000000000-D9766:1:1101:16537:9791 1:N:0:15
GAGGCTGCTTTGGACGAAACTCATAGATTACTGCAACAGTTCCCCCTGGACCTGGAAAAGTTTCTTGCCTGGCATCCTACAGGCTGCTACCCGTCCGGAAATGCTCCTAGAAGACTCCCAGGGAGTAAAAGAGCTGATGAAACAATGGCAAGAAAGTCAGGCATTTCCGCTTTAGCACTCTTGTGGATCCAATTGAACAATTCCCAGCATTTGTACTTTCAACTGACAAGCAAGTTCCAAAAGATCGGAAG
+
AAAA>AFAB@B4GA4A2EAFGGHHHFGGGBBBFF3ABGBFGDDFFEAAA2BBFFFB332BBDFDFGGBABFGH2B3BB5BBF3?BF?B4B2B1B11>/1>>3BB4BBBB4B33?BBFH/2BCEC?<B3BFB?BBFGB2B>F2@<C2@@<@2?0?????11?0???@F1<..<F<F1>FFG0000<<000/00=0000:;CC;=0;C0.;CG00<0<::0099;;/;/09.;//;000;999A/.0;..;..
@M05620:37:000000000-D9766:1:1101:3584:9792 1:N:0:15
GAGGCTGCTTTGGAAGAAACTCATAGATTACTGCAACAGTTCCCCCTGGACCTGGACAAGTTTCTTGCCTGGCTTACTAAAGGTGGAAAAACGTACGGAAAGGACCCTAAAAGACTCCAAGGGAGAAAACGAGATGATGAAAAAATGGCAAGTAAGTCAAGCATTTCCGATTTAGCACTCTTGTGGATCCAATTCAACAATTCCCCGCATATGAACTCGTAACTGACAAGCCAGTGACAAACAATCCAAAG
+
AA>>>>BAFDF@FEBB4FCFG4FFHGFHHGFFBGFFCEEEGH5FGGEFEGEFHGFF23EGEGHHHBFBF53AB2BBBF55BBB33113@21?/?1BE111>B111?EFF1BFGF0BB3B3FFGHG/FFFG/??//B1?22BB<FD@1FF@?/1<F11@?1?<<G1<@G..>C<>FFGF<CGFF<GDFG0=00===DCGFCH0;0</;:-C.;00;90;.;C;C000;0;.;EFF;000009...;;9//;;
@M05620:37:000000000-D9766:1:1101:12698:9793 1:N:0:15
ACCACACCTTCTACAATGAGCTGCGTGTGGCTCCCGAGGAGCACCCCGTGCTGCTGACCGAGGCCCCCCTGAACCCCAAGGCCAACCGCGAGAAGATGAACCCAGGTGAGTGGCCCGCTACCTCTTCTGGTGGCCGCCTCCCTCCTTCCTGGCCTCCCGGAGCTGCGCCCTTTCTCACTGGTTCTCTCTTCTGCCGTTTTCCGTAGGACTCTCTTCTCTGACCTGCGTCTCCTTTGGAACTCTGCAGGTTC
+
AAAAAAAAFFFFGGGGG1F1FGHGGEAAF0AGAFGGGG?EGHHHHG/EE/AAGHHHHH0AFEGG/EGGGGGHGHHGGGC>FHHHHCEEG/>CGGHHHHHFG/CFHAHHD0GHGG0GGGGCG/DGGHFHG0=CCFHCG?.CHEHHGBFGFGGG.;FAFGGG-AA.FF@-B->FFFFFFFFFFFFFFFFFFFFFFFF@FFFAFF?FFFFFFFBBFFFFFFFFBFFFF-@F@FFFFFF9B;BFFFFFF/BA9F/
@M05620:37:000000000-D9766:1:1101:7402:9815 1:N:0:15
GAGGCTGCTTTGGACGAAACTCATAGATTACTGCAACAGTTCACCCTGGACCTGGAAAAGTTTCTTGCCTTGACTAATACAGGCTGCGACCCTTCCTGCCAGGCTCCTAGAAGACTCCAAGGGAGTAAAAGAGATGATGAAACAATGGCAAGTAACTCAGGCATTTCCGTTTTAGCACGTTGGCGGATCAAATTATACAATTCCCCGAATTTGAACTAGTAACTGAAAATCAAAGTCCGAAAACTCTAAAG
+
>1>11>BAB@B@F1111A0EGAG3FFFGHBBAAF1AGHBDFBDDBAAAA0ABGBF0110F1DGDF1DB1B1ABBD111ADB10/BB/>/>>>0B0F11@0B1/?0BF1>11B1BFB1B>BFAEA<?B1FG>?0B1112>BDG10/1@1@<1/1@F22@D?0??<?<F1?1?0.=<<1<-00.01<---;.00000000;C00;00;-9-9.;00;;0000;0C00900;9/0000;00-99;-/;;/9/:9
@M05620:37:000000000-D9766:1:1101:6592:9825 1:N:0:15
ACCACACCTTCTACAATGAGCTGCGTGTGGCTCCCGAGGAGCACCCCGTGCTGCTGACCGAGGCCCCCCTGAACCCCAAGGCCAACCGCGAGAAGATGAACCCAGGTGAGTGGCCCGCTACCTCTTCTGGTGGCCGCCTCCCTCCTTCCTGGCCTCCCGGAGCTGCGCCCTTTCTCACTGGTTCTCTCTTCTGCCGTTTTCCGTAGGACTCTCTTCTCTGACCTGAGTCTCCTTTGGAACTCTGCAGGTTC
+
>AABCCCCFFFFGGGGGGGGGGHHGGGGHGHHHGGFEEGGGHHHHGGEEEFGHHHHGHHGEEGGGGGGGGGHHHHGGGGHGHHHHGGGGGFGCGHHHHHD?FCG?FHHHHHH/CGH@CG-AHHGHHHHHGHHGHH:AFGEHGHHGGGGGFFGGGGGGGGF?;CGFGFFFCCFFFFFBFFFFFFFFFFFFFFFFFFFDFFFFF.;FADFFFFFFFFFFFFFEFFFFFFFFFFFFFFB/9BFFFFEFBBFFFB
@M05620:37:000000000-D9766:1:1101:8891:9831 1:N:0:15
AGTGCCAGCTCTCAATCGCACAGGGGACCCAGGGCCTGGCCCCTCCATCCAGAAAACCTATGACCTCACCCGCTACCTGGAGCACCAACTCCGCAGCTTGGCTGGGACCTATGTGAGTATCCAGCGTAGGAATCTGGGAGTTGGGGAGGAGTGAGGAGTTGGGGAAAGACAGTCCTAACCGTGGAGGGTTCTGGTAAATGATGGGGTGAGGAGGGGCTCTTTGGCTCCCACCAGTCCCCCTGTCTGGTCTA
+
AB>AAFFFBFFFGGGGGGGCGCHCGGGGGGHHFEFGGGHHHHGHGGHHHHHHHHHHHGHHHHHHHHHHHHHGG>EEHHGH?FHGHHC?EHHFEGGGGHHHGHHGGGHHGHHHHHHHHHHHHHHHHGGGGGHHHHHHHHCFGHHHGGFGGDCGHFHHGGHHHHGGGFHHHHHHHHHHHHHHGGGGDEGGFGGGGGGGGGGGGGGGGGFFFFFFFFFFFFFFFFFFFFFFFFFFFFFFFFFFFFFFFFFFFFF
@M05620:37:000000000-D9766:1:1101:5152:9843 1:N:0:15
GAGGCTGCTTTGGAAGAAACTCATAGATTACTGCAACAGTTCCCCCTGGACCTGGACAAGTTTCTTGCCTGGCATCCTACAGGATGCTACCCGTACGTCAAGGCTCCTAGAAGACTCCAAGGGAGTAAAAGAGCTGATGAAACAATGGCAAGTAAGTCAGGCATTTCCGCTTTAGCACTCTTGTGGATCCAATTGAACAATTCTCAGCATTTGTACTTGTAACTGTCAAGCCAGTGCCAAAAGATCGGAAG
+
>1AAA1CACF3FAGGGCEFG1GEHFGGFHFHHHHHFBGG1DGHFHGCGGHHGHFFHEHAFGHHHBH1BGF1BG0BGHH2AFGGB@BG1F@GHG/E?>00/?11>1BFEF1BGGGHFGFHGFAEHE/FG22>?0FGHHBFHGG<<FGHHHHBC@GFHDGG1FFHBDFG1?E??FDD1>G<FFGH=1ED<F0<B<00DGHDGGHD=G00/=;GCGFCG0C0CFGC0;0<CHCHGGG900CB0:./.;;CA9..
@M05620:37:000000000-D9766:1:1101:28595:9850 1:N:0:15
GAGGCTGCTTTGGAAGAAACTCATAGATTACTGCAACAGTTCCCCCTGGACCTGGAAAAGTTTCTTGCCTGGCATCCTACAGGATGCAACCCGTCCGTCCAGTCTCCAACAAGACTCCAAGGGAGCAAAAGGGCTGATGAAACAATGGCAAGCAAGTCAAGCATTTCCGCTTTAGCCCTCTTCTGGATCCAGTTGAACAATTCTAACCATTCGCAGCCTTCACTCACTAACCTGAGACACAAGATCCGAAG
+
AAAAAACAFFFFBGGG11EAB1AA3F1D31FGFHH1GFHE2D2FF0EF/0GF0BG0ABGG122FE1DFGH1AF0BFF1DBB10BB1B11B0//B/B/>0//@211@11B1>?BBGBB1BB>>////FF10<//<</B1BBF1BF/1@FFBB//@@G?D11G1?1@@GBAC<.>F1F100>GH1=00==GG00=0=00<=C00000;0.<:G00.;:-./;09000//00//:0.;/;0//9;A9B00.;;-
@M05620:37:000000000-D9766:1:1101:9359:9866 1:N:0:15
ACCACACCTTCTACAATGAGCTGCGTGTGGCTCCCGAGGAGCACCCCGTGCTGCTGACCGAGGCCCCCCTGAACCCCAAGGCCAACCGCGAGAAGATGAACCCAGGTGAGTGGCCCGCTCCCTCTCTTGGTGGCCGCCTCCCTCTTTCCTGGCCTCCCGACCCTGCGCCCTTTCTCCCTGGTTCTCTCTTCTGCCGTTTTCCGTAGGCCTCTCTTCTCTGCCTTGCGTCTCCTTTGGAACTCTGCAGGTTC
+
CCBBCABCFFFFGFGGGGGGGFHHGEGEHGHHHGGGGGEGGHHHHGGGEGGGHHHGHHHGGGGGGEFGGGGHHHHGGGGHGGHHHGGGGGGGGGHHHFEHHHG/FFF11??G/FGE--<-CA//C/0=<DDEDHF-;:::G:CF/;;B9BF/F?0FF.C.--99/.-;A-9BB0900/BF.FB00:00:9009B0-9AFEF0.0.;.0:0909B0000;B:F0000-.-.;09BFB:;B:90;000;AA00
@M05620:37:000000000-D9766:1:1101:9599:9866 1:N:0:15
GAGGCTGCTTTGGAAGAAACTCATAGATTACTGCAACAGTTCCCCCTGGACCTGGACAAGTTTCTTGCCTGGCTTCCTACAGGATGCTACCCGTCCGTTAAGTCTCCTATAAGACTCCAAGGGAGTAAAAGAGCTGATGAAACAATGGCAAGTAAGTCAGGCATTTCTGCCTTAGCACTCTTGTGGATCTAATTGAACAATTCTCAGAATTTGTACTTGTAACTGACAAGCCAGTTCCAAAAGATCGGAAG
+
A?AAAAFBCFFFEBBGGFGGGGGHHFHFFGGHGGFBBFHAFGHBGGGGEHHHGHAHAA1FGHHHHHF5FB3BE2BABG5BBGFBBF?5@DBFE>1?/131?44BBFHBG4B4B3F33BF3?//C/?BG?D3??2GHF3BDD32??2?BGG2F>@2F@GF2@CF2FDB211?1<?<1<?1?11F=<D11>1=111>>=G1/<=<0=000=000=0<D0<0=00G;<::0;:..CC00;CG;9C/.;B;.;:.
@M05620:37:000000000-D9766:1:1101:14291:9881 1:N:0:15
ACCACACCTTCTACAATGAGCTGCGTGTGGCTCCCGAGGAGCACCCCGTGCTGCTGACCGAGGCCCCCCTGAACCCCAAGGCCAACCGCGAGAAGATGACAGGTGAGTGGCCCGCTACCTCTTCTGGTGGCCGCCTCCCTCCTTCCTGGCCTCCCGGCGCTGCGCCCTTTCTCACTGGTTCTCTCTTCTGCCGTTTTCCGTAGGACTCTCTTCTCTGCCCTGCGTCTCCTTTGGAACTCTGCAGGTTCTAG
+
CCCCCCDDFFFFGGGGGGGGGGHHGFGEGGHHHGGGGGGGGHHHHGGGFFGGHHHHHHHGGGGGGGGGGGGHHHHGGGGHGHHHHGGGGGGGGGHHHHHHHHGGHGHHHGGHHGGGCGHHHHHHHHHHHGHHGGGGGHGHHGHHHHGGGGGGGGGGG-ADGFFFFFFFFFFFFFFFFFFFFFFHFFHFFFFFFFFFFFFFFFFFFFFFFFFHHHFFF0;EFF.@DFFFFFFFFFEFFFFFFFFFFFFFFFF
@M05620:37:000000000-D9766:1:1101:11116:9889 1:N:0:15
ACCACACCTTCTACAATGAGCTGCGTGTGGCTCCCGAGGAGCACCCCGTGCTGCTGACCGAGGCCCCCCTGAACCCCAAGGCCAACCGCGAGAAGATGCCCAGGTGAGTGGCCCGCTACCTCTTCTGGTGGCCGCCTCCCTCCTTCCTGGCCTCCCGGCGCTGCGCCCTTTCTCACTGGTTCTCTCTTCTGCCGTTTTCCGTAGGACTCTCTTCTCTGACCTGAGTCTCCTTTGGAACTCTGCAGGTTCTA
+
AABBCCCCFFFFGGGGGGGGGGGHGFGBAEHFHFFG?CAFFHDHHGGEEGGGGHGHHGGAECCGGGGGGGGHFHHGGGGHGHHHHGGGGGBFGGHGHH2FGHHFHHHHHHGGHHGGGGGHHHHHHHHHHGGHHGGGGGHGHHGHHGGGGGGGGGGGGB-;BFDFFFFFFFFFFFFFFFFFFFFFFFFFFFFFFFDFFFFFFFFDDFFFFFFFFFFFFFBFFFFBFFFBFFFFFFFFFFFFFFFFFFFFFF:
@M05620:37:000000000-D9766:1:1101:22312:9893 1:N:0:15
AGTGCCAGCTCTCAATCGCACAGGGGACCCAGGGCCTGGCCCCTCCATCCAGAAAACCTATGACCTCACCCGCTACCTGGAGCACCAACTCCGCAGCTTGGCTGGGACCTATGTGAGTATCCAGCGTAGGAATCTGGGAGTTGGGGAGGAGTGAGGAGTTGGGGAAAGACAGTCCTAACCGTGGAGGGTTCTGGTAAATGATGGGGTGAGGAGGGGCTCTTTGGCTCCCACCAGTCCCCCTGTCTGGTCTA
+
ABBBBFFFCFFFGGGGGGGGGGHHFG2EEGHHDGGEGGHGFHGHGGHGHHHHHHHGGGHGHHHHHHHHHHHGGEGGHHHHBGHHGHHEGGHGFGGFGHHHGHHFGGHHGHHHHHGHHHHHHHHHHGGGGGHHHHHHHHHGGHGHGGGGGGFHHGHHHGHHHHGGGGHHHHHHHHHHHHHHGGGGGGGGDGGGGGGGGGGGGGGGGGFFFFFFFFFFFFFFFFFFFFFFFFFFFFFFFFFFFFFFFFFFFFB
@M05620:37:000000000-D9766:1:1101:14796:9913 1:N:0:15
AGTGCCAGCTCTCAATCGCACAGGGGACCCAGGGCCTGGCCCCTCCATCCAGAAAACCTATGACCTCACCCGCTACCTGGAGCACCAACTCCGCAGCTTGGCTGGGACCTATGTGAGTATCCAGCGTAGGAATCTGGGAGTTGGGGAGGAGTGAGGAGTTGGGGAAAGACAGTCCTAACCGTGGAGGGTTCTGGTAAATGATGGGGTGAGGAGGGGCTCTTTGGCTCCCACCAGTCCCCCTGTCTGGTCTA
+
ACCCCFFFCFFFGGGGGFGGGGHHGEGGGGHHGGGGFGHHHHGHGGHGHHFHHHHHHGHGHHFHHHHHHHHFGGGGHGHGHGGCGHHHGHHHFE/EGHHHGHHGGGHHGHHGHHHHHHHHHHHHHGCDGGHHHHHHHHGGGHHHGGGGGGGGHHHHGDGHHHGGGGHHHHHHHHHHHHHGGGEGGGGGEGGGGGFGGGGGGGGGGGFFFFFFFFFFFDFFFFFFFFFFFFFFFFFFFFFFFFFFFFFFFFB
@M05620:37:000000000-D9766:1:1101:18384:9917 1:N:0:15
ACCACACCTTCTACAATGAGCTGCGTGTGGCTCCCGAGGAGCACCCCGTGCTGCTGACCGAGGCCCCCCTGAACCCCAAGGCCAACCGCGAGAAGATGCCCAGGTGAGTGGCCCGCTACCTCTTCTGGTGGCCGCCTCCCTCCTTCCTGGCCTCCCGGAGCTGCGCCCTTTCTCACTGGTTCTCTCTTCTGCCGTTTTCCGTAGGACTCTCTTCTCTGACCTGAGTCTCCTTTGGAACTCTGCAGGTTCTA
+
BBBBBBBBFFFFGGGGGGGFGFHHGFGEEGHGHGGGGGGGGHHHHGGGGGGGHHHHHHHGGGGGGGGGGGGHHHHGGGGHGHHHHGGGGGGGGGHHHHHHHHHGHHHHHHGGHHCGGGGHHHHHHHGGHHGHHGGGGFHGHHGHHFGGBFGGFGGA?D9BBGGGFGFFFFFFFFFFFFFFFFFFFFFFFFFFFFFFFFFFFFFFFFFFFFFFFFFFFFFFFFFFFFFFFFFFFFFFFFFFFFFFFFABFF;
@M05620:37:000000000-D9766:1:1101:16883:9919 1:N:0:15
AGTGCCAGCTCTCAATCGCACAGGGGACCCAGGGCCTGGCCCCTCCATCCAGAAAACCTATGACCTCACCCGCTACCTGGAGCACCAACTCCGCAGCTTGGCTGGGACCTATGTGAGTATCCAGCGTAGGAATCTGGGAGTTGGGGAGGAGTGAGGAGTTGGGGAAAGACAGTCCTAACCGTGGAGGGTTCTGGTAAATGATGGGGTGAGGAGGGGCTCTTTGGCTCCCACCAGTCCCCCTGTCTGGTCTA
+
BAABCFFFCFFFGGGGGGGGGGHGGGGGGGHHGGGGGGHHHHGHGGHHHHHHHGHHHGHHHHHHHHHHHHHGGEGGHHHHFHHHHHFGGHHHGGGGGHHHGHHGGGHHGHHHHHHHHHHHHHHHHGFGGGHHHHHHGGFGGHHHGGGGGGGHHGHHHGHHHHGGGGHHGHHHHHHHHHHHGGGGGGGGGGGGGGFFGGGGGGGGGGFFFFFFFFFFFFFFFFFFFFFFFFFFFFFFFFFFFFFFFFFFFFB
@M05620:37:000000000-D9766:1:1101:11980:9934 1:N:0:15
AGTGCCAGCTCTCAATCGCACAGGGGACCCAGGGCCTGGCCCCTCCATCCAGAAAACCTATGACCTCACCCGCTACCTGGAGCACCAACTCCGCAGCTTGGCTGGGACCTATGTGAGTATCCAGCGTAGGAATCTGGGAGTTGGGGAGGAGTGAGGAGTTGGGGAAAGACAGTCCTAACCGTGGAGGGTTCTGGTAAATGATGGGGTGAGGAGGGGCTCTTTGGCTCCCACCAGTCCCCCTGTCTGGTCTA
+
BCABBFFFCFFFGGGGGGGGGGHHGGGGGGHHGGGGGGHHHHGHGGHHHHHHHHHHHGHHHHHHHHHHHHHGGEEEHGGHFHHHHHGGGHHHGGGGGHHHGHHGGGHHGHHHHHHHHHHHHHHHHGGDGGHHFHHHHHGGGHHHGGEGGGGHHGHHHGHHHHGGGFHHHHHHHHHHHFHHGGGGBFGGGGGGGGGFGGGGGGGGGGFFFFFFFFFFFFFFFFFFFFFFFFFFFFFFFFFFFFFFFFFFFFB
@M05620:37:000000000-D9766:1:1101:15581:9934 1:N:0:15
GAGGCTGCTTTGGAAGAAACTCATAGATTACTGCAACAGTTCCCCCTGGACCTGGAAAAGTTTCTTGCCTGGCATCCTAAAGGAGACTAACCGGAAGGAAAGGCTCCTCGACGCCTCCACTGGCGTAACCGAGCTGATGACCCCATGGCACGTAAGTCCGGCATTTCCGCTTTATCACTCTTGTGGCTACCATTGAACAATTCTCAGCATTTGTCCTTGTAACTGACAAGCCAGGGACAAACGATCGGAAG
+
A3>AAAFAFFFFGEGFCFGGGGFFHHHHHHHHFHFHGHHDFHHHHGEGGHHHHGEFHD2FBGHHGGGHHHHHHFG3GHGBGHG2F1BF3BGHGCGG?1?BBFGF3B?G1?E/E//FFHB043B/</>?/B>DGG/@11?1?FGD/<FGHF<E00<0><<CDD-AHHH0<<EGG00;:GH00CH0GF.C0;90;FFFGGGGGGGFG0CFGGGG0C0F009;0;0;C9FFG?E?FF.:.9....;A99-..9.
@M05620:37:000000000-D9766:1:1101:7114:9942 1:N:0:15
ACCACACCTTCTACAATGAGCTGCGTGTGGCTCCCGAGGAGCACCCCGTGCTGCTGACCGAGGCCCCCCTGAACCCCAAGGCCAACCGCGAGAAGATGACAGGTGAGTGGCCCGCTCCCTCTTCTGGTGGCCGCCTCCCTCCTTCCTGGCCTCCCGGGGCTGCGCCCTTTCTCACTGGTTCTCTCTTCTGCCGTTTTCCGTAGGCCTCTCTTCTCTGACCTGCGTCTCCTTTGGAACTCTGCAGGTTCTAG
+
BBBABBBBFFFFGGGGGGAEGDGFGAEBFEHHGFGEGGGGGHHHHGGGGEGGHHHFHHHEEGGGGEEGGGGFHFHGGGGHEEGHGGEEGGBBCDGHGH2?2</?C1FDGA/CG-@-<EFFHHHHGG00=.<C--:DEE.:CAC;CB00/..9AEE9--:;-99BDFFF/;//B/:BB.//BF//9/;:BB99=9.999BAFAD.9/;AB9F/;FFFF/:FBF.9;9DFFB/F////9/BBFBB/A;BFBF/
@M05620:37:000000000-D9766:1:1101:25006:9944 1:N:0:15
AGTGCCAGCTCTCAATCGCACAGGGGACCCAGGGCCTGGCCCCTCCATCCAGAAAACCTATGACCTCACCCGCTACCTGGAGCACCAACTCCGCAGCTTGGCTGGGACCTATGTGAGTATCCAGCGTAGGAATCTGGGAGTTGGGGAGGAGTGAGGAGTTGGGGAAAGACAGTCCTAACCGTGGAGGGTTCTGGTAAATGATGGGGTGAGGAGGGGCTCTTTGGCTCCCACCAGTCCCCCTGTCTGGTCTA
+
AA>AAFFFCFFFGGGGGGGCGGHGGGGEGGHHFGGGGGHHHHGHGGHHHGHHHHHHHGHHHHHHHGHHHHHGGEGGHHHHFHHHHHCGFHHHEGGGGHHHGHHGGGHHGHHHHHHHHHHHHHHHHGGGGGHHHHHHHHHGGHHHGGGGGAEGH0GHHGHHHHGGGGHHHHFHHHHHHHHHGGGGGGGGCFFGGGFFGGGGGGGGGGFFFFFFFFFFFFFFFFFFFFFFFFFFFFFFFFFFFFFFFFFFFFF
@M05620:37:000000000-D9766:1:1101:15596:9952 1:N:0:15
ACCACACCTTCTACAATGAGCTGCGTGTGGCTCCCGAGGAGCACCCCGTGCTGCTGACCGAGGCCCCCCTGAACCCCAAGGCCAACCGCGAGAAGATGCCCAGGTGAGTGGCCCGCTACCTCTTCTGGTGGCCGCCTCCCTCCTTCCTGGCCTCCCGGAGCTGCGCCCTTTCTCACTGGTTCTCTCTTCTGCCGTTTTCCGTAGGACTCTCTTCTCTGACCTGAGTCTCCTTTGGAACTCTGCAGGTTCTA
+
AAAAAAAAFFF1AFG13AFGFGFFEEEEH0FGHGG0EEE?EHHHHGEEA/EEGF1GGEFFGGGGEG@EGGGHHHEGGGGEFHHHF/EGGGGGGCHHHGHHFFG/?FHH1?C/GECGG-@0>GHFHHFF0CCHHGGGCGGE:CC/0=BFFF?GFG?EG--A9F/BAGF@@FFFFFBFFFFFFFFFFFEBFFBFF@ABFFFFF/9A?/B/BFFFFFBFFF/B//-/;/;BFFFFFFFFFFBF/9FFFFAFFF9
@M05620:37:000000000-D9766:1:1101:20677:9958 1:N:0:15
ACCACACCTTCTACAATGAGCTGCGTGTGGCTCCCGAGGAGCACCCCGTGCTGCTGACCGAGGCCCCCCTGAACCCCAAGGCCAACCGCGAGAAGATGAACCCAGGTGAGTGGCCCGCTACCTCTTCTGGTGGCCGCCTCCCTCCTTCCTGGCCTCCCGGAGCTGCGCCCTTTCTCACTGGTTCTCTCTTCTGCCGTTTTCCGTAGGACTCTCTTCTCTGACCTGAGTCTCCTTTGGAACTCTGCAGGTTC
+
BBBBBBBBFFFFGGGGGGEGGGHHGGGAFEHHHGFFEGGCGHHHHGGGAEGGHHGHHHHGGGEGGGGGGGFFHHHGGGGHGHHHHGGFGC/BCAHFFDGGDHFGHGHCGCGHGGHHFCDGGHHHBGHHHHGHGHHGGGGEAEHHGGGGGGGGGGGGGGGA-@DGGGCAFFBFFFFFFFFFFFFFFFFFFFFFFFBA;DFFFBDBAFDFFFFFFFFFFFBFBBFF./B/BBFFFFFBB/;FFFFBFFFF.F/
@M05620:37:000000000-D9766:1:1101:18041:9963 1:N:0:15
ACCACACCTTCTACAATGAGCTGCGTGTGGCTCCCGAGGAGCACCCCGTGCTGCTGACCGAGGCCCCCCTGAACCCCAAGGCCAACCGCGAGAAGATGAACCCAGGTGAGTGGCCCGCTACCTCTTCTGGTGGCCGCCTCCCTCCTTCCTGGCCTCCCGGAGCTGCGCCCTTTCTCACTGGTTCTCTCTTCTGCCGTTTTCCGTAGGACTCTCTTCTCTGACCTGAGTCTCCTTTGGAACTCTGCAGGTTC
+
DDCDDCDDFFFFGGGGGGGGGGHHGGGGHGHHHGGGGGGGGHHHHGGGGGGGHHHHHHHGGGGGGGGGGGGHHHHGGGGHGHHHHGGGGGGGGGHHHHHGHHGGHGHHHHHHGGHHGGGGGHHHHHHHHHHHGHHGGGGGHGHHGGGGGGGGGGGGGGGG?FFGGGFFFFFFFFFFFFHFFFFFFFHFFHHFFFFFAFFFFFFFFFFFFFFFFFHHFFHHFFFFFFFFFFFFFFFFFFFFFFFFFFFFFF0
@M05620:37:000000000-D9766:1:1101:9048:9972 1:N:0:15
GCGGCTGCTTTGGAAGAAACTCATAGATTACTGCAACAGTTCCCCCTGGACCTGGAAAAGTTTCTTGCCTGGCATCCTACAGGATGCTACCCGTAAGGAAAGGCTCCTAGAAGACTCCAAGGGAGTAAAAGAGCTGATGAAACAATGGCAAGTAAGTCAGGCATTTCCGCTTTAGCACTCTTGTGGATCCAATTGAACAATTCTCAGCATTTGTACTTGTACCTGACAAGCCAGGGACAAAAGATCGGAAG
+
111>A>1AFFFFFGGGGBFGGGBGFGFHHCFGGH11B0FDFGHHHGEG/BFFGHEHG10FGFGHHHHGHHHGGHBGHHHFHHHFGHHHHHHHFBEEHHHHGHHGHHGHFHH1G>GHHHH1FEGHEEFG22BFFGHH1F121BG0?GHHHFBFHH2GHHFHHHGHHHHHGGGGGGFHHHHHHHHGHGDHHHFBGHFHHHE/DGHHFGHHHHHHHHHHHHHGB0:CG/;GGHGGGGGGGGGF/:CGFGGB.;9
@M05620:37:000000000-D9766:1:1101:11022:9976 1:N:0:15
ACCACACCTTCTACAATGAGCTGCGTGTGGCTCCCGAGGAGCACCCCGTGCTGCTGACCGAGGCCCCCCTGAACCCCAAGGCCAACAGCGAGAAGATGACAGGTGAGTGGCCCGCTACCTCTTCTGGTGGCCGCCTCCCTCCTTCCTGGCCTCCCGGAGCTGCGCCCTTTCTCACTGGTTCTCTCTTCTGCCGTTTTCCGTAGGACTCTCTTCTCTGCCCTGAGTCTCCTTTGGAACTCTGCAGGTTCTAG
+
AAA1AAAAFFFFGBGF3FG1B1BGGA0A00FG1BFAEEGGFGHHHGGGCAEFFHGFHHHGCGCEG/EGGGGCG1GGGGAH//?GHG/0BE>/<C011B1<1FF??FFGGFFHECC//<CGHHHHHHH1FEHHGGGGGHEFHGHFHG0GF.CGHEAG-;9?FFG@GG?@/90;F/;/BFFFBBFFFFFFBBFF@FFFFFFBFFFBFFFFFFFFFFFFF/BE/F9999FFFFFFFB9BF//;BFFFFFFBFF/
@M05620:37:000000000-D9766:1:1101:20543:9977 1:N:0:15
ACCACACCTTCTACAATGAGCTGCGTGTGGCTCCCGAGGAGCACCCCGTGCTGCTGACCGAGGCCCCCCTGAACCCCAAGGCCAACCGCGAGAAGATGCCCAGGTGAGTGGCCCGCTACCTCTTCTGGTGGCCGCCTCCCTCCTTCCTGGCCTCCCGGCGCTGCCCCCTTTCTCCCCGGTTCCCTCCTCTGCCGTTTTCCGTAGGCCTCCCCTCTCTGACCTGAGTCTCCTTTGGAACTCCGCAGGTTCTA
+
CCCCCCCBFFFFGGGGGGGGGGHHGGGGHGHHHGGGGGGGGHHHHGGGFGGGFGHHHHHGGGGGGGGGGGGHHHHGGGGHGHHHHGGGGGGGGGHHHHGHH2/??11?1??=FHC---<F<00=0<0D=/CAG<:C..;E/:E/CBF00C?F0.;E.;-999-A..;C-AFB000/.-;;D.000/.;/000;-:AFF0B.9..;000....;9/99900;09/99000;0;F0F9FB000.:--;AFB00
@M05620:37:000000000-D9766:1:1101:20815:9984 1:N:0:15
ACCACACGTCCTACCTCCAGCCCCTTTCCGAAACCTCGTATGCCTTCGTCTGCCTGACCAACAAAACAATTAACCAACAGCCCTCACGCCACAAGCTCCCAAGGTTATTTGCCCCCTCCCTCTTCTGGTGTCCTCCTCCCTCCTTCCTGGCATCCAGGAGCCGAGCCCTTTCTCACTGGTTCACTCTTCTGACGTTTTCCGTACGCCTCTCTTCTCTCACCTACATCTGTTTCGGTACGATGAAGGCTCTT
+
AAAAAAA@CA1>FAFFA1BB0A0BBB11BBEEE0FCHFFE00FG1BB/FAAE11BFGGH1F///0B0//BBEF1F1///00/>0/0//B///0/0>11B>00//11B1222B1B/EE/?/0B01B>1<1</@12>00<</FF/0?FGF1<0?1FF110>...---<<.//<=00=D=0/;C:0;0000;000<:..;.00.9..-.-99F/9CFE;009BAB9;///;/////---------////-9;:/
@M05620:37:000000000-D9766:1:1101:14835:9988 1:N:0:15
GAGGCTGCTTTGGAAGAAACTCACCTGTGACTCCAGAGAAACACGATGGGCAGCGCACAGGTGTGCACCTGAGTCACGGAGCCGTATGTCAGATGCCGTGCTCTGCTATACAAAAGTATATGCTCCTGGAAGCTCCCCCCTGCGTCCTAGCGCTGCGGAAACGCTCGCTAGTAAGCTGGGCCTCTCCTCTTCCGAACTCCTGTGGATTCTATTGTCTCATTCTCAGCACCTGTACTAGTAGCTGGCTTGCC
+
>AA1A>CAFF@FFBFA11F1AA11A10113D31BF11A011B0B0/A/A/BB//A/A/A0/B11/1DB00B0B@@FF//>//BE/E0022B@12B@1>>//?111B>122121BF01B22222>11<10B10/11B///////<<//.1>1<-.-.-<---/.-..:;..;9000000:9..;./9/0;;000;..-;;0/9/;F///////9//////////;//;/--9/9/9///:/;///------/
@M05620:37:000000000-D9766:1:1101:10044:9989 1:N:0:15
ACCACACCTTCTACAATGAGCTGCGTGTGGCTCCCGAGGAGCACCCCGGGCTGCGGACCGAGGCCCCCCTGAACCCCAAGGCCAACCGCGAGAAGATGCCCAGGTGAGTGGCCCGCTACCTCTTCTGGTGGCCGCCTCCCTCCTTCCTGGCCTCCCGGAGCTGCGCCCTTTCTCACTGGTTCTCTCTTCTGCCGTTTTCCGTAGGACTCTCTTCTCTGACCTGAGTCTCCTTTGGAACTCTGCAGGTTCTA
+
AA1>AA1AFFF1AFG1ABG1A1AAABEEF0FG1F0ABAEAEHHHHGAE/AEAE//>E//>EEGGCE/EGGGGHC/<CGG/<GHA/?C/B<@@</?G1<DHGFH.1<FGHHEGH.CGCGGHGHHF0GHH0;CH.--:.;EFGBEF00CF0CFGGGE?B@@?@F//;@B=@FFFF/FFFFBBF/BFFFFFFFFFF@-BFFFFFB-9-BFFFFFFF/FBFFFFFFFFF//9BFFFF/FFFF/BFBFFFF9B9FB
@M05620:37:000000000-D9766:1:1101:8727:9994 1:N:0:15
ACCACACCTTCTACAATGAGCTGCGTGTGGCTCCCGAGGAGCACCCCGTGCTGCTGACCGAGGCCCCCCTGAACCCCAAGGCCAACCGCGAGAAGATGAAACCAGGTGAGTGGCCCACTCCCTCTTCTGGTGGCCGCCTCCCTCCTTCCTGGCCTCCAGGAGCTGCGCCCTTTATCACTGCTTCTCTCTTCTGCCGTTTTCAGTAGGACTCTCTTCTCTGCCCTGCGTCTCCTTTGGTACTCTGCAGGTTC
+
BBABBAAAFFFFGGGFFGGFGFHFEEGGCAGFHGGGFGG2AGHHHGCGAAEFFAAFGHHGGGCGFGCGGGGHHHEEGGGHGHHGEGGGGGGG??HFHHGH22<FH/CG101??/FC.>00>CFFGGHH0D0/CGH-CGG.GGGFGGFFH0GBFGGGG/C/.9;A/F-?D?-;CBBF/9B//;9B/FFFFFFFFEBAA.BFF//BB/B/:BBFFF////9F/;.BA.-;9AFF/F/9/.;FFFBFF;9.9B/
@M05620:37:000000000-D9766:1:1101:15066:9998 1:N:0:15
ACCACACCTTCTACAATGAGCTGCGTGTGGCTCCCGAGGAGCACCCCGTGCTGCTGACCGAGGCCCCCCTGAACCACAAGGCCAACCGCGCGAAGATGTCTGGTGGCTGCCCCGCTCCCTCTTCTCCTCCCCGACTCCCTCCTTCCTTCCCTCCCGGCCCTGCGCCCTGTCTCCCGGGTTCTCTCTTTTGCCGATTTCCGTCTCCCTCTCTTCTCTGCCCGGCGTCTCCTTGGAAACCCTGCAGGTTCTCG
+
DDDDDDCCFFFFGGGGGGGGGGHHGGGGHGHHHGGGGGGGGHHHHGGGGGGGHHHHHHHGGGGGGGGGGGGHHHH0///?F//?//?/EF/<CB//221?1?F?F/00?/?<F->D@G.CGCHD000D//;.C-:-.0CCFGBF0/;00:;F:...---9...--.;-.;:F00F.--...00000;00:B0@--9.00;B../;/;//:0:;FFFFF0..---;-./0:00000;/.../;/0.;B000.
@M05620:37:000000000-D9766:1:1101:22787:9999 1:N:0:15
ACCACACCTTCTACAATGAGCTGCGTGTGGCTCCCGAGGAGCACCCCGTGCTGCTGACCGAGGCCCCCCTGAACCCCAAGGCCAACCGCGAGAAGATGCCCAGGTGAGTGGCCCGCTACCTCTTCTGGTGGCCGCCTCCCTCCTTCCTGGCCTCCCGGAGCTGCGCCCTTTCTCACTGGTTCTCTCTTCTGCCGTTTTCCGTAGGACTCTCTTCTCTGACCTGAGTCTCCTTTGGAACTCTGCAGGTTCTA
+
CCCCCCCCFFFFGFGGGGGGGGHFGEFFHGHHHGGGGGG2BFGHHGGGGGGGHHHHFHHGGGFGGGGGGGGHHHHGGGGHGHHHHGGGGGGGGGHHHHHHHHHGHHHHHHGGHHGGGGGHHHHHHHHGHHGHHGGGGGHGHHGHHGGGGGGGGGGGGCGGGGGGGGFFFFFFFFFFFFFFFFFFFFFFFFFFFFFFFFFFFFFFFFFFFFFFFFFFFFFFFFFFFFFFFFFFFFFFFFFFFFFFFFFFFFB
@M05620:37:000000000-D9766:1:1101:8713:10006 1:N:0:15
ACCACACCTTCTACAATGAGCTGCGTGTGGCTCCCGAGGAGCACCCCGTGCTGCTGACCGAGGCCCCCCTGAACCCCAAGGCCAACCGCGAGAAGATGACAGGTGAGTGGCCCGCTACCTCTTCTGGTGGCCGCCTCCCTCCTTCCTGGCCTCCCGGAGCTGCGCCCTTTCTCACTGGTACTCTCTTCTGCCGTTTTCCGTAGGACTCTCTTCTCTGACCTGAGTCTCCTTTGGAACTCTGCAGGTTCTAG
+
CCCCCCCCFFFFGGGGGGGGGFHHGFGEHGHHHGGGGGGGGHHHHGGGGGGGHHHHHHHGGGGGGGGGGGGHGHHGGGGHGGHHHGGGGGDFGGHHHHGH2GGGHGFHHFGHHCGG?DHHHHHHHGHHHGGHGGGGGHGHHGHHFHGFGGGGGGGDF-ADGGGGGGFFFFFFF0B9BFFBFFFFFFFFFFFFFDFFFBFFFFDFFFFFFFFFFFFFF0:B9B/BFFFFFFFFFFFFFFFFFFFFFFFFFFF
@M05620:37:000000000-D9766:1:1101:7207:10007 1:N:0:15
ACCACACCTTCTACAATGAGCTGCGTGTGGCTCCCGAGGAGCACCCCGTGCTGCTGACCGAGGCCCCCCTGAACCCCAAGGCCAACCGCGAGAAGATGAACCCAGGTGAGTGGCCCGCTCCCTCTTCTGGTGGCCGCCTCCCTCCTTCCTGGCCTCCCGGCGCTGCGCCCTTTCTCACTGGTTCTCTCTTCTGCCGTTTTCCGTAGGACTCTCTTCTCTGACCTGAGTCTCCTTTGGAACTCTGCAGGTTC
+
CCBBCCBCFFFFGGGGGGGGGGHHGEGEGGHHHGGGGGGGGHGHHGGGEFGGHHHHHHHGGGGGGGGGGGGHGHHGGGGHGGHHHGGGGGBDGGHHHHHHHHGFEFHH1FGHGGHHGGG?EGHHHHHHHHHHGHHGGGGEHGHGGGGGGGGGGGGGGCDG-CFFFFFFF@;FFFFFBFFFFFFFFFFFFFFFFFFFADFFFFFF.ADFFFFFFFFFFFFF/BBFF/BBFFFFFFFFFFFFFFFFF:::AF/
@M05620:37:000000000-D9766:1:1101:10365:10013 1:N:0:15
AGTGCCAGCTCTCAATCGCACAGGGGACCCAGGGCCTGGCCCCTCCATCCAGAAAACCTATGACCTCACCCGCTACCTGGAGCACCAACTCCGCAGCTTGGCTGGGACCTATGTGAGTATCCAGCGTAGGAATCTGGGAGTTGGGGAGGAGTGAGGAGTTGGGGAAAGACAGTCCTAACCGTGGAGGGTTCTGGTAAATGATGGGGTGAGGAGGGGCTCTTTGGCTCCCACCAGTCCCCCTGTCTGGTCTA
+
BAAABFFFBFFFGGGGGGGFGGHHAFGGGGGHGGGGCFHHHHGGGGHHHHHHGHHHHGHGHHHHHHGHHHHGG?EGHHHGHHHHHHHHGGHHGGEGGHHHGHHGGGHHGHGHHHHHGGHHHHGHHGDGGGHHHHHHHHHGGHHHGGGGGGGHHFGHHGHHHHGGGGGFHHGGCHHHHGHHGECDDEFG.;FFGGFFGGGFGGGGGGFFFFFFFFFFFFFFFFFFFFFFFFFFEFFFFFFDFFFFFFFFFEB
@M05620:37:000000000-D9766:1:1101:10340:10015 1:N:0:15
AGGGCCAGCTCTCCATCGCACAGGGGACCCAGGGCATGGCCCCTCCATCCAGAAAACCTATGACCTCACCCGCTACCTGGAGCACCAACTCCGCAGATTGGCTGGGACCTATGTGAGTATCCAGCGTAGGAATCTGGGAGTTAGGGAGGAGTGAGGAGTTGGGGCAAGACAGTCCTAACCGTGGAGGGTACTGGTAAATGATGGGGTGAGGAGGGGCTCTTTGGATCCCACCAGTCCCCCTGTCTGGTCTA
+
>A1>A1111CFDA1B1AAAFEECGCEE000AFAA//0ABA0FEAEFCF10BA101BBAB1BF2FB@1FG00EE>//BFG>FGHA0>0FE01BE/>//111BC1F//BF/GG1GF>F>B2BFH2B0C//B/<F@G11GE0<<?110?0<A.><<1F<<.//=<CG.<CEB//CGH0CC0::CGE?;9.AF/9;;9;CB0BBBFFF..999-FE-9-9-@FFF/B//;/-;/-A?F/9FFFF?-9;:B//9B/
@M05620:37:000000000-D9766:1:1101:11572:10020 1:N:0:15
GAGGCTGCTTTGGAAGAAACTCATAGATTACTGCCACAGTTCCCCCTGAACCTGGAACCGTTTCTTGCCTGGCAGCCTACAGGAGGCTACCCGTAAGGAAAGGCTCCTAGAAGACTCCAAGGGAGTAAAAGAGCTGCTGCAACAATGGCACGTACGTCAGGCATTTCCGCTTTAGCACTCTTGTGGCTCCACTTGAACAATTCTCAGCATTTGTACTTGTACCTGACAAGCCAGGGACAACAGATCGGAAG
+
CCCCCCFBFFFFGGGGGGGGG4G5F55F6FAGHC4FFHH35AFFAEAB23BAAB2BB31AAAFAD5AABFBAB21AAF@2BBFG?1?GFHHHEB/EFGGHF1F1@1FGHHHDE3GGHHH3?EA?EF3G43DFFGHH2F2222@0?@@GGF2?G2/AGH/CGH/FGHHHGGGGG1<GHHHHHHHGHG.CGE//=CHHHHF/CGGHGHGHHHHHHGGGGGGFB0;BF/BFGGGGGGGGGGF..;BFFFFF.A9
@M05620:37:000000000-D9766:1:1101:18872:10024 1:N:0:15
ACCACACCTTCTACAATGAGCTGCGTGTGGCTCCCGAGGAGCACCCCGTGCTGCTGACCGAGGCCCCCCTGAACCCCAAGGCCAACCGCGAGAAGATGCCCAGGTGAGTGGCCCGCTACCTCTTCTGGTGGCCGCCTCCCTCCTTCCTGGCCTCCCGGCGCTGCGCCCTTTCTCACTGGTTCTCTCTTCTGCCGTTTTCCGTAGGACTCTCTTCTCTGACCTGAGTCTCCTTTGGAACTCTGCAGGTTCTA
+
CCCCCCCCFFFFGGGGGGGGGGHHGGGGHGHHHGGGGGGGGHHHHGGGGGGGHHHHHHHGGGGGGGGGGGGHHHHGGGGHGHHHHGGGGGGGGGHHHHHHHHHGHHHHHHGGHHGGGGGHHHHHHHHGHHGHHGGGGGHGHHGHHGGGGGGGGGGGFC-;CFFFFFFFFFFFFFFFFFFFFFFFFFFFFFFFFFDFFFFFFFFFFFFFFFFFFFFFFFFFFFFFFFFFFFFFFFFFFFFFFFFEFFFFFFF
@M05620:37:000000000-D9766:1:1101:11593:10025 1:N:0:15
GAGGCTGCTTTGGAAGAAACTCATAGATTACTGCAACAGTTCCCCCTGGACCTGGAAAAGTTTCTTGCCTGGCATCCTACAGGATGCTACCCGTCCGGAAAGGCTCCTAGAAGACTCCAAGGGAGTAAAAGAGCTGATGAAACAATGGCAAGTAAGTCAGGCATTTCCGCTTTAGCACTCTTGTGGATCCAATTGAACAATTCTCAGCATTTGTACTTGTAACTGACAAGCAAGGTACAAAAGATCGGAAG
+
BBBBBBFBFFFFGGGFFGGGGEG5DG5DGHDGGHFHGGFFGDDFCEEFC2BGGFC2BA2F3DGFB5BABF3ABBBGHHDBFGG?@FF555BFEG11//1>>C1?3FFGGFFFBFHGGHEBGEFEE?FGEH3?BFHHGGHFHB?BF@FFGHBF@FG@FFF@0?GGHHH1???>>=F>=F>GDFGDGF0<<<0<==<=GFDFD=G<C0;/:CCBG:;C:;0;:;G;0C:0999/;/;0;;B9CF/9;C9.CA9
@M05620:37:000000000-D9766:1:1101:27698:10027 1:N:0:15
ACCACACCTTCTACAATGAGCTGCGTGTGGCTCCCGAGGAGCACCCCGTGCTGCTGACCGAGGCCCCCCTGAACCCCAAGGCCAACCGCGAGAAGATGCCCAGGTGAGTGGCCCCCTACCTCTTCTGGTGGCCGCCTCCCTCCTTCCTGGCCTCCCGGAGCTGCGCCCTTTCTCACTGGTTCTCTCTTCTGCCGTTTTCCGTACGACTCTCTTCTCTGACCTGAATCTCCTTTGGAACTCTGCAGGTTCTA
+
BBBBBBBBFFFFGGGFFGGGGGHHGGGGH?HHHGGEFGGGGHHHHGGGGGGGHHHHHGHGGGGGGGGGGGGHGHHGGGGHGHHHHGGGGGGGGGHHHH2FGH/?GFB0??FGHH-A@EHHHHHHH1DGD/DGHCDGAGGGHGGHHHHGHGFFGGGGD---;./;-9EF;FFFBFFBBFFFFFFFFFFF/9/BFDFFFFBFD/..:.;DBBFFFF/////:FBBF/;B::BFFFB//BF///;9FF.;BBF/
@M05620:37:000000000-D9766:1:1101:2831:10028 1:N:0:15
ACCACACCTTCTACAATGAGCTGCGTGTGGCTCCCGAGGAGCACCCCGTGCTGCTGACCGAGGCCCCCCTGAACCCCAAGGCCAACCGCGAGAAGATGAACCTAGGTGCGTGGCACGCTCCCTCTCATGCTGGCCGCCTCCCTCATTCCTGGCCTCCCGACGCTGCGCCCTTTCTCACTGGTTCTCTGTTCTGCCGTTTTCTGTACGACTCTCTTCTCTGCCACGCGTCTCCTTTGGAGCTATGCTGCTTC
+
BBBBBAAAFFFFGGGGGFGFGDGFEFGEHGHHHGFEGGGAFHHHHGGGEEGFFGBGHHHGGGCGEGEGGGGHHGFEGGGGGHHFHGGGGGGCGFHHFFGFFH01<??11//</-0<.<C<DEH/C/0==0==C.C:ACGAE:CG;9;F0=FBFFFGEE..-9-;.;9>A9-;9//B/9FFBFEBFFF/9/;FFF;>9D9EF/9;9/9.;ADFF/B//9BB9;//-;@;BDBBFBFF/B/9.;:FF/9/9//
@M05620:37:000000000-D9766:1:1101:27679:10033 1:N:0:15
ACCACACCTTCTACAATGAGCTGCGTGTGGCTCCCGAGGAGCACCCCGTGCTGCTGACCGAGGCCCCCCTTAACCCCAAGGCCAACCGCGAGAAGATGACCAAGTGAGCGGCCCCCTCCCTCTTCGGGGGGCCGCCTCCCTTCTTCCTGCCCTCTCCCACCTTCCCCCTTTCCCACTGGTTCTCCCTTCTGCCGTTTTTCTCACGCCTCCCTTCTCTCACCTGAGTCTCTTCTGGGACCTTCGAGGCTTTT
+
BBCBBBAABBFFFGFFGG5GGGHHGAEGGGHGGFBAEEEEFG2FBEEAAEEFHHHHHGHAEEGEFGGEGG1F3GGHGEEHGHFGGFGGE?/B@DH2FH2?22/??1111>//>A-A-<<CC//<D..<---;---;.A.;B9BB:///;/;./A/;//:.A./B///9-.;F/B/..:/;/B/B/:BB:9/;B-A./9.;////...:..;/;/9;://:;:;////;////;///;A.///../--./;/
@M05620:37:000000000-D9766:1:1101:9080:10041 1:N:0:15
AGTGCCAGCTCTCCATCGCACAGGGGACCCAGTGCCTGGCCCCTCCATCCAGAAAACCTATGACCTCACCCGCTACCTGGAGCACCCACTCCGCAGCTTGGCTGGGACCTATGTGAGTATCCAGCGTAGGAATCTGGGAGTTGGGGAGGAGTGCGGAGTTGGGGACAGACAGTCCTAACCGTGGAGGGTTCTGGTAAATGATGGGGTGAGGAGGGGCTCTTTGGCTCCCACCAGTCCCCCTGTCTGGTCTA
+
>A>3>BFFBFFFGGGGFEE2E?GEG2BAEEGHABFBFGHHHHGHGGHHHFGHHHH2BEHHFAFHHDFGHHH>E0>EGHBF2BBGHHE1?FF2>E?FEFBFGHHGGGHHGHFHHHHDGHHHHHFHHGGADGDFGHHHHH0?EGFHGG.AD.>FG1<A-AGHHHGGE-.C/C/;GGGGF0FGGGGG.CFGDGGGGGGGGGGGGFFFFFFFFFFFFFFFFFFFFFFFFFFFFFFFEFFFFFFFFFFFFFFFFFB
@M05620:37:000000000-D9766:1:1101:10056:10042 1:N:0:15
GAGGCTGCTTTGGAAGAAACTCATGGATTACTGCAACAGTTCCCCCTGGACCTGGAAAAGTTTCTTGCCTGGCATACTGAAGGTGGCTAAACGGACGAAAAGGCTCCTAGAAGACTACAAGGGAGAAAAAGAGCTGATGAAACAATGGCAAGTAAGTCACGAATTTCCGCTATAGCACTCTTGTGGATCCAGTACAACAATTCTCCGAATTTGACAATTTACATGACAAGCCAGTGTCAAAAACAAGCAAG
+
BBBBBBFAFFFFGFGGGGGGGGHH5FGHHHHHHHGHFHHGHHGHHGGGHHHHHHGGBGFGBHHHHHHHHHHHG2FBG55BBGC331B1B35B>1>E//>1>3??G0F33FBG33BB3?33B?//?/0BFB/?2FD2B?F@F22@F2@F222???<G<1@1///?/1>1>..-.=110<0/=DG00<0<0/<0<000:/.;G0;0:0.-;CE000000;0090000;/00;..C.0000;C09....:..BB
@M05620:37:000000000-D9766:1:1101:12053:10056 1:N:0:15
ACCACACCTTCTACAATGAGCTGCGTGTGGCTCCCGAGGAGCACCCCGTGCTGCTGACCGAGGCCCCCCTGAACCCCAAGGCCAACCGCGAGAAGATGACAGGTGAGTGGCCCGCTACCTCTTCTGGTGGCCGCCTCCCTCCTTCCTGGCCTCCCGGAGCTGCGCCCTTTCTCACTGGTTCTCTCTTCTGCCGTTTTCCGTAGGACTCTCTTCTCTGCCCTGCGTCTCCTTTGGAACTCTGCAGGTTCTAG
+
BCCCCCCCFFFFGGGGGGGGGFHHGEGACEHHHGGGFGGGGHHHHGGGFFGGGHGHHHHGFGCGGGGGGGGHHHHGGGGHGHHHHGGGGGBCGGHFFHHHFHGFGGHHHGGHHGGG?GFHHHHHHHHHFGHHGGGGGHGHHGHHHHGGGGGGGGFGG-BCGGGGGGFFFFFFFBFFFEFFFFFFFFFFFFFFFFFFFFFFFFFFFFFFFFFFFFFFF/BEFF.@AAFFFFFFBF/;F9FBFFFFFFFFFFF
@M05620:37:000000000-D9766:1:1101:11782:10070 1:N:0:15
AGTGCCAGCTCTCAATCGCACAGGGGACCCAGGGCCTGGCCCCTCCATCCAGAAAACCTATGACCTCACCCGCTACCTGGAGCACCAACTCCGCAGCTTGGCTGGGACCTATGTGAGTATCCAGCGTAGGAATCTGGGAGTTGGGGAGGAGTGAGGAGTTGGGGAAAGACAGTCCTAACCGTGGAGGGTTCTGGTAAATGATGGGGTGAGGAGGGGCTCTTTGGCTCCCACCAGTCCCCCTGTCTGGTCTA
+
BBBBBFFFBFFFGGGGGFFAEEFHGEGGGGHHGGGFFFHHHHGHGGHGHHHHHH3GHGGHHHHHHHHHHHHEGGGGHHGGHHHHHHGHGHHHGGCGGHHHGHHGGGHHGHHHHHHHHHHHHHHHHGEDGGHHGHHGHGHGGHHHGGGGGGGHHHHHHGHHGHGGGGHFHHFHGHHHHHGFGGEGGGGG;FFGGGCFFGFGGGGGGGFBFFFFFFBBBBFFFFFFFFFFFFFFFFFFFFFDBFFFFFFFFFB
@M05620:37:000000000-D9766:1:1101:18870:10073 1:N:0:15
ACCACACCTTCTACAATGAGCTGCGTGTGGCTCCCGAGGAGCACCCCGTGCTGCTGACCGAGGCCCCCCTGAACCCCAAGGCCAACCGCGAGAAGATGAACCCAGGTGAGTGGCCCGCTACCTCTTCTGGTGGCCGCCTCCCTCCTTCCTGGCCTCCCGGAGCTGCGCCCTTTCTCACTGGTTCTCTCTTCTGCCGTTTTCCGTAGGACTCTCTTCTCTGACCTGAGTCTCCTTTGGAACTCTGCAGGTTC
+
CCCCCDCDFFFFGGGGGGGGGGHHGGGEHGHHHGGGGGGGGHHHHGGGGGGGHHHHHHHGGGGGGGGGGGGHHHHGGGGHGHHHHGGGGGBGGGHHHHHGGHGGHGHGHHHHGGHHGGGGGHHHHHHHGFHHGHHGGGGGHGHHGGGGGGGGGGGGGGGG9DGGGGFFFFFFFFFFFFFFFFFFFFHFFFFFFFFFADFFFFFFFFDFFFFFFFFHFFFFFFFFF/FBFFFFFFFFFFFFFFFFFFFFFF0
@M05620:37:000000000-D9766:1:1101:9488:10073 1:N:0:15
[truncated: 2,403,236 more chars]
