# Supplementary material for: Fast but not furious: a streamlined selection method for genome-edited cells
Source: Life Sci Alliance. 2021 Apr 26;4(6):e202101051. doi: 10.26508/lsa.202101051 (PMC8127327; doi:10.26508/lsa.202101051)
Supplement: Supplementary file 1 [file LSA-2021-01051_Supplemental_Data_1.zip › SANGER and Deep Sequencing/ACTB/16_S16_L001_R1_001.fastq]

@M05620:37:000000000-D9766:1:1101:15721:1941 1:N:0:16
ACCACACCTTCTACAATGAGCTGCGTGTGGCTCCCGAGGAGCACCCCGTGCTGCTGACCGAGGCCCCCCTGAACCCCAAGTTCAACCCCGAGGAGATTGCCCCGCTACCTCTTCTGGTTCCCGCCTTCCTCCTTCCTTCCCTCCTTCCTCTCCGCCCTTTCTTCCTGGTTCTCTCTTCTGCTGTTTTTTGTCCGACTCTCTTCTCTGACCTGTGTCTCCTTTTGACTTCTCCTTGTTCTTCTTCGGGCTAT
+
BBBBBBBAFFFFGGGGGGFGGGHHGEGBAEHHHFFFCFEGGHHHHGGGGGGGHHGHHHH00FGGGEGGGGGFHFFEG?/C34B44B0/?//<///?22?2?F///>>>0GBB1??<1>11>1.--<.0/=0//00<000<<DCD/00/00;/:.::A?B9BB0;CB0//:0;BFFB0000000;0;/9--;//..-;.;B/9/;/////;B.//://///////://///////////9///;;9..--./
@M05620:37:000000000-D9766:1:1101:19108:1975 1:N:0:16
ACCACACCTTCTACAATGAGCTGCGTGTGGCTCCCGAGGAGCACCCCGTGCTGCTGACCGAGGCCCCCCTGAACCCCAAGGCCAACCGCGAGAAGCTGAACCCAGGTGCGTGGCCCGCTACCTCTTCTGGTGGCCGCCTCCCTCCTTCCTGGCCTCCCGGCGCTGCGCCCTTTCTCACTGGTTCTCTCTTCTGCCGTTTTCCGTTGGACTCTCTTCTCTGACCTGCGTCTCCTTTGGTACTCTGCCTGTTC
+
3AABBBAAFFFFGGGGFGGGGGHHGFGGHGHHHGGG?FGEGHHHHGGGGGGGEGHHHHGG?0>EFAEEEGE23??EE/////?//?E/B/////22?222?<?///?<1/?/-<<G-@C-<CHDGHFH00=/..:-;AFD9AFFDFGFFG0/9;FAEE.-?-@@DD;AFACFFFFF/9B/.9;BFFFBBFFF//9-;AFEF9.;/..9:BFFFFFFFFF//999B.-;9A99BFF//.:;BBB/9///99/
@M05620:37:000000000-D9766:1:1101:14113:2030 1:N:0:16
ACCACACCTTCTACAATGAGCTGCGTGTGGCTCCCGAGGAGCACCCCGTGCTGCTGACCGAGGCCCCCCTGAACCCCAAGGCCAACCGCGAGAAGATCAACCCAGGTGCGTGGCCCGCTCCCTCTTCTGGTGGCCGCCTCCCTCCTTCCTGGCCTCCCGGCGCTGCGCCCTTTCTCACTGGTTCTCTTTTCTGCTGTTTTCCGTCGGACTCTCTTCTCTGCACTGCGTCTCCTTTGGAACTATGCTCGATC
+
CCCCCCCCFFFFGGGGGGGGGGHHGBEEGGHHHGGEFFGGGHHHHGGGGEEGHHHHHHHGGGGGGGGGGGGHHGHGGGDHGEHHHGGGGGBDCGHHG22??0///??F1/??@D0>A@@D?CCFBD0=D0;CAFGCCGE?EEGGFF0FBF0/A?0CC9:A?>--;AFF?==/0;009;FF/0B0BF00:BFFFE0:;BBFB09:;-@-;-BFF9F00;;FB00;F09::;/9F00;90;9B:BFB:0:-;.
@M05620:37:000000000-D9766:1:1101:13962:2036 1:N:0:16
ACCACACCTTCTACAATGAGCTGCGTGTGGCTCCCGAGGAGCACCCCGTGCTGCTGACCGAGGCCCCCCTGAACCCCAAGGCCAACCGCGCGAAGATGCCCAGGTGAGTGGCCCGCTACCTCTTCTGGTGGCCGCCTCCCTCCTTCCTGGCCTCCCGGCGCTGCGCCCTTTCTCACTGGTTCTCTCTTCTGCCGTTTTCCGTAGGACTCTCTTCTCTGACCTGAGTCTCCTTTGGAACTCTGCAGGTTCTA
+
33>ABBBAFFCFDGG4FFBGFFGFEBEAB2GFHFFE?EE?EHHHHGGGFEEFFBFHHFHGGEEGFG>FGGGGHH/EGGGHGHHE/FGGGG/>DCCDGFHHHHHGFHHHHHGGHHGGGGGHHHHHHHEHHHGHHGGGGGHGFGGGEFGGGFFFBFGGG--99B-ABBFBBFFFBBFFF/FBFBFBBBFF/BFBF?9DFFBF?/;.A/FB9/BFFFFFF/9FFFB/.://9;/FF//;FBFBF/9;F..;9B/
@M05620:37:000000000-D9766:1:1101:12932:2062 1:N:0:16
ACCACACCTTCTACAATGAGCTGCGTGTGGCTCCCGAGGAGCACCCCGTGCTGCTGACCGAGGCCCCCCTGAACCCCAAGTTCACCCCCTAGGCGAGTGGCCCGGTACCTCTTCTGGTTGCCGCCTCCCTCCTTCCTGGCCTCCCGGCGCTGCGCCCTTTCTCCCTGGTTCTCTCTTCTGCCGTTTTCCGTCGGACTCTCTTCTTTGACCTGCGTCTCCTTTGGACCTCTGCAGGTTCTCGCTCGGTCGAG
+
CCCCCCCCFFFFGGGGGGGGGGHHGGGEHGHHHGGGGGGGGHHHHGGGGGGGHHHHHHHGFGGGGGGGGGGHHGHGGGEHH4BG3B0>E<?FF2>>CGCFGHHC/>@AGHHHHHHHHH1.GH-<DD.C<CGFGGGHGH/:CGGH..-;ABAAECGFGGGB090:BFFFFFFFFFFFFFFB0:@ADFE09:BAD-:@FFFFFFEF0;B09BFF.C9:AFFFFFBFFBFF9;0;0FFF0;B0..;E-@:.:--
@M05620:37:000000000-D9766:1:1101:11528:2115 1:N:0:16
ACCACACCTTCTACAATGAGCTGCGGGTGGCTCCCGAGGAGCACCCCGTGCTGCTGACCGAGGCCCCCCTGAACCCCAAGTGCAGCAACAAGGGGAGTGGCCCGATACCTCTTCTGGTGGCCGCCTACTTCCTTACTGGCCTCCAGGCGCTGCGCCCTTTCTACCTGGTTCTCTCTTCTGACGTTTTCAGTCGGACTCTCTTCTTTGACCTGCGTCTACTTTGGAACTCTTCAGGTTCTCGCTCGGAAGAG
+
1>>>A1>AFFC@AFG1FGFF11B1A0AAECHHCF/AEEG?FHHHHGCGAAEEH11BG00>>EGG/>/>EEG0G1/?EG/?<BF2B<<0BB/BF//?@<?F/GHGC<@CF1<FHB1F<1<...<<-<</0:;CC00;00:.;CHH;/;EGGGG.;-.;-;0;B0BF0B-;/9;9/BFFFFB//;99FA99/BFF--9@9BBFF/9/9BBFFB9-;-;-;:FF/99;:/BB99;:B9;:///99;A?@;9--A
@M05620:37:000000000-D9766:1:1101:20474:2167 1:N:0:16
AGTGCCAGCTCTCAATCGCACAGGGGACCCAGGGCCTGGCCCCTCCAGCCAGAAAACCTGTGACCTCACCCGCTACCTGGAGCACCAACTACGCAGCTTGGCTGGGACCTATGTGAGTGGCCCGCGTAGGACTCTGGGGGTTGGCGAGGAGTGAGGAGTTGGGGAAAAGCAGGCCTGACCGTGGAGGGTTCTGGTACATGATGGGGTGAGGGGGGGCTCTTTGGCTCCCACACGTCTCCCTGTCTGGTCTG
+
AAAAAFF@1CFFGFGGGG1FEGHGGGG00EAAF0EG/FFG0FFCEGG1EGAG0BEHHGG0DB2FGHHFH00EFGEGHDHGHHHHHHHHGH1FEEF/>BGH<0<//?0BE01<B22B>11/?0/////>/AG1?GFF1>?-<---/-:C:-:=CG0;C.//09-;..;//.;/.9E/./;/-;---;9-9;-99/////;B//;9E-9-;--------;-9B//99//-9-----9---/;9B/B9/B/;//
@M05620:37:000000000-D9766:1:1101:16666:2187 1:N:0:16
ACCACACCTTCTACAATGAGCTGCGTGTGGCTCCCGAGGAGCACCCCGTGCTGCTGACCGAGGCCCCCCTGAACCCCAAGTTCAGCACCGAGGCGAGTGGCCCGATACCTCTTCTGGTGGCCGCCTCCCTCCTTCCTGGCCTCCCGGCGCTGCGCCCTTTCTCCCTGGTTCTCTCTTCTGCCGTTTTCCGTCGGACTCTCTTCTTTGACCTGCGTCTCCTTTGGACCTCTGCAGGTTCTCGCTCGGGCCGA
+
ABBABABBFFFFGGGGGGFGGFHFGABBFEHHCFGEEGGCGHHHHGGGGGGGHGHHHHHGGGGGGFGGGGGCGEHGGGGH34BF4BF0?<<<B/<>B>FFFHGG/<A<FBGHHFFHHG/..CC@@D.;;:=EGHHHHHEFGGGG.;D9DGAADF=DFFFFFF;FFFF.:9BF/9FFFFFF/9@99FE//.9AD;9BFFFBB9/9/;B/9B/F.;AD?FFFFFFFFF9BFB;//9AFFBB/;;A9DADD---
@M05620:37:000000000-D9766:1:1101:19075:2237 1:N:0:16
AGTGCCAGCTCTCAATCGCACAGGGGACCCAGCGCGTGGCCCCTCCATCCAGAAAACCTATGACCTCACCCGCTACCTGGAGCACCAACTCCGCAGCTTGGCTGGGACCTATGTGAGTATCCAGCGTAGGAATCTGGGAGTTGGGGAGGAGTGAGGAGTTGGGGAAAGACAGTCCTAACCGTGGAGGGTTCTGGTAAATGATGGGGTGAGGAGGGGCTCTTTGGCTCCCACCAGTCCCCCTGTCTGGTCTA
+
1>>AA11CAFFFB1FFGFFCACBC0E0AAEGH0AE/A/AA0BAAEEBF1AF1E01BFEEGHHGHF11BGGHGG?>EHFH0FGH/0?FGE0BGE/EE<0FGGHHGGGHHGHHHHHHHHHHHHHHHHGEGGGHHHHGEHGHGCHHHGGGGGGAGHHHHHGHHHHGGGGHHGGGGGGFGGGGGGAEGGGEGCFGGGFFFFFFFFFFFFFF@FFFFFF@@@-EFFFEFFFFFFFFFFFFFFFFF@FFFFFFFBF;
@M05620:37:000000000-D9766:1:1101:16811:2254 1:N:0:16
ACCACACCTTCTACAATGAGCTGCGTGTGGCTCCCGAGGAGCACCCCGTGCTGCTGACCGAGGCCCCCCTGAACCCCAAGGCCAACCGCGAGGAGATGAACCCAGGTGCGTGGCCCGCTACCTCTTCTGGTGGCCGCCTCCCTCCTTCCTGGCCTCCCGGCGCTGCGCCCTTTCTCACTGGTTCTCTCTTCTGCCGTTTTCCGCAGGACTCTCTTCTCTGACCTGCGTCTCCTTTGGAACTCTGCCGGTTC
+
>AA?AABAFFFFGGGGGGGGGGHHGEGE4EGCHFGFGGGF2G2BGGCFAEFFFEAGHHFGGGEGFGGGGEF23BGEGA/FFHHH/FFGGGGF/<?/F2?>FGA/</1<<@FC-AGH?CG-ACFGBDHHFHGHGHHGFGGGGGGGDFBFGGGGGGGGGGG-B-@BFFAFDD;FFFFBBFFFB9FFFFBB9BFFFB;BADFFFF?.;9-AFFFFFFBFFFFF/F9/..;A=D.FFFF/B/9FBFFFF/9--:.
@M05620:37:000000000-D9766:1:1101:13061:2283 1:N:0:16
ACCACACCTTCTACAATGAGCTGCGGGTGGCTCCCGAGGAGCACCCCGTGCTGCTGACCGAGGCCCCCCTGAACCCCAAGAGCAACAACGAGGAGAGTTGCCCGTTACCTCTTCTGGTTGCCGCCTCCGTCCTTCCTGGCCTCCTGGCGATGCGCCCCTTCTCCCTGGTTCTCTCTTCTGCCGTTTTCCGTCGGACTCTCTTCTTTGTCCTGCGTCTCCTTTGGACCTCTTAAGGTTCTCGCTCGGCCGAG
+
AAA1AAAAFFFFGDGG3GAAG1GCG00AA0GG1BFE?EFGGGHHHGGGEAEFHHHBFCHE?EEEG/EEGGG0G1GGGG?G00FH0BF/F<<<</<?/<2?1?CC>?C/1D1B<1=<1<1.0>A-A..<.<<C.=GFF0:CHGHH//;.A--.C-;C:9:.9F;99/0.90/;/9B/BBBFB/9--/:/;-B-99-;@/F//9/9/99////B/-9@AFB9//9/BFBFF////99;99:/;9A-@@-9--;
@M05620:37:000000000-D9766:1:1101:16851:2367 1:N:0:16
ACCACACCTTCTACAATGAGCTGCGTGTGGCTCCCGAGGAGCACCCCGTGCTGCTGACCGAGGCCCCCCTGAACCCCAAGGTCATCACCCAGGAGAGTGGCCCGCTACCTCTTCTGGTGGCCGCCTCCCTCCTTCCTGGCCTCCCGGAGCTGCGCCCTTTCTCACTGGTTCTCTCTTCTGCCGTTTTCCGTAGGACTCTCTTCTCTGACCTGAGTCTCCTTTTGAACTCTGCAGGTTCTAGATCGGACGAG
+
AAAAA>A>FFFF5GGGGGGGGGHFEFEFHGHHHFGG?EG2EG2GHGGEAEFFBGGHHHHGEEEGGGGGGGGGEHHGGGGH/BGF4FG3G0FHF/?/?1BF/??///<CHBGHFGFFGHG?0?AC<.CGGHHG/=GC=DFGHB.GEC@?CG.GGGGGB-BFFFFF9FFF0:;FFGGGGGF9CF?;D/EFFFFF.DFBFFFFFFBBBFFBFFFFFBBBFF:/BB/;9//;BFFF/;FFFFFFFEEF?..--;>
@M05620:37:000000000-D9766:1:1101:13591:2516 1:N:0:16
ACCACACCTTCTACAATGAGCTGCGTGTGGCTCCCGCGGAGCCCCCCGTGCTGCTGACCGAGGCCCCCCTGACCCCCAAGGCCACCCCCGAGAAGCTGAACCCAGTTAAGTGGCCGGCTACCTCTCCTGGTGGCCGCCTCCCTCCTTCCTGGCCTCCCGAGCCTGCGCCCTTTCTCACTGGTTCTCGCTTCTGCCGTTTTCCGCAGGACTCTCTCCTCTGACCGAAGTCTCCTTTTTAATCCTGCAGGTTC
+
>>>3>>>>CF@DFGG4BGE5B5FFEEEE42BFFBF?2EF00A1AEG@>?BF?33BFGHHE>>/>FEGEGGA03?0C@//??FGF/FD/BA@///<1F11>1F><<111<00=<E<----;G:00C/C0C///.;.9;@ACE./99/CBF0C9C.0;E9;.--9/;.9-;@;;///999/:.9//9/..;../9;;-.9BEF9..-99:.///;9/;/.//;;B----999F/FF///.;//;9/9.;.;//
@M05620:37:000000000-D9766:1:1101:13135:2530 1:N:0:16
ACCACACCTTCTACAATGAGCTGCGTGTGGCTCCCGAGGAGCACCCCGTGCTGCTGACCGAGGCCCCCCTGAACCCCAAGGCCAACCGCGAGAAGATGAACCCAGGTGAGTGGCCCGCTACCTCTTCTGGTGGCCGCCTCCCTCCTTCCTGGCCTCCCGGCGCTGCGCCCTTTCTCACTGGTTCTCTCTTCTGCCGTTTTCCGTAGGACTCTCTTCTCTGACCTGCGTCTCCTTTGGAACTCTGCCGGTTC
+
>AABBABBFFFFGGGGGGGFGFHHGEEBEEHHHGGGGGGGGHHHHGGGGGGGHHHHHHHGGGGGGDGGGGGFHFEGGG?GFEHHHGGEGGFCCDCGFHGGHHGFCECF1FFGGGGHGGGFGHFDD<GGHHGGGHHC-CD:CEHHFGBFGGGGGGGGGFDG?@DAAFFFDFFFFFFFFFFF.;/;FFB/;BFFFFFF9AFFFFDB:DDFFFFFFFFFFFFF/;BBFFFADDBFFFFF//9BFFFFF/-@@D.
@M05620:37:000000000-D9766:1:1101:15463:2579 1:N:0:16
ACCACACCTTCTACAATGAGCTGCGTGTGGCTCCCGAGGAGCACCCCGTGCTGCTGACCGAGGCCCCCCTGAACCCCAAGGCCAACCGCGAGAAGATGCCCAGGTGAGTGGCCCGCTACCTCGTCTGGTGGCCGCCTCCCTCCTTCCTGGCCTCCCGGCGCTGCGCCCTTTCTCACTGGTTCTCTCTTCTGCCGTTTTCCGTAGGACTCTCTTCTCTGACCTGAGTCTCCTTTGGAACTCTGCAGGTTATA
+
AAAABBABFFFFGGGFFGGDG5AAEAEFHGHHAFFEEEGEFHHHHGGGFEGEGFHHGAFEEEGGGDEGGGGFHCE/EGE?/CGHFFA<CCD@<A?GD11<GHEF<<?<F1<FGE-AC?-G10.<.<./=/AGCD@DDAG.C:EF00B0;C9A9..;9-;9;9-ABB?-=/BB/:BBFBB//;F/99F/99FBBB9.FFFBA;.;./:BB9FF/9BF/9;//99/;///9BFFFB/;B/:B//99/.9//;/
@M05620:37:000000000-D9766:1:1101:11734:2582 1:N:0:16
AGTGCCAGCTCTCCATCGCACAGGGTACCCAGAGCCTGGCCCCTCCATCCAGAAAACCTATGACCTCACCCGCTACCTGGGGCACCCACTCCGCAGCTTGGCTGGGACCTATGTGAGTATCCAGCGTAGGAATCTGGGCGTTGGGGCGGCGTGCGGAGTTGGGGAAAGACAGTCCTAACCGTGGAGGGTTCTGGTAAATGATGGGGTGAGGAGGGGCTCTTTGGCTCCCACCAGTCCCCCTGTCTGGTCTA
+
>A>3>BDCACFFGGGFAAE2A2BAF4BBB4AA2BB2BBBGGFEHGGHGHAEGGFGBBEHHB3AFG5BCFGH>E0>EGHBB1/BEEFE1?FG11?/E/BB??GFGGGFHGHFHHGHBGHHHHHBGHCE?CGDFFHHHHH/>DCGHGG.<C-;;B.;A-=CGGGGB.:AF/;;BFFFFFBFFBFEB.;DBFFFFFFFFFFFFFFFFFF;BEFF/AFBBBBFFFFFFFFFFFFFFAFFFFFFFBFFFFFB9FF9
@M05620:37:000000000-D9766:1:1101:20676:2620 1:N:0:16
ACCACACCTTCTACAATGAGCTGCGTGTGGCTCCCGAGGAGCACCCCGTGCTGCTGACCGAGGCCCCCCTGAACCCCAAGGCCAACCGCGAGAAGATGAACCCAGGTGCGTGGCCCGCTACCTCTTCTGGTGGCCGCCTCCCTCCTTCCTGGCCTCCCGGCGCTGCGCCCTTTCTCACTGGTTCTCTCTTCTGCCGTTTTCCGTAGGACTCTCTTCTCTGACCTGCGTCTCCTTTGGAACTCTGCCGGTTC
+
BBAAB@BAFFFFGGGGFGGFGFHHGEGEAAGHHGGGEGGCDHHHHGGGEGGGFGFHHHGGGGCGGGGEGGFHHHHGGGGHGHHHHGGGGGGGFDBCGDHHHHGEHGHH1>FFGGHHGGGGGHHHHFGHHHGFDGHDFGGDHEGGGGGGGGGGGGGFGGFA-BBAFFFFFFCFFFFFFFFFFFFFFFFFFFFFFFFFADFEFFFFAFBFFFFFFBFFFFFF/FF9F.@:BDFFFFFFFFFFFFFFB/;;9DA
@M05620:37:000000000-D9766:1:1101:14520:2701 1:N:0:16
ACCACACCTTCTACAATGAGCTGCGTGTGGCTCCCGAGGAGCACCCCGTGCTGCTGACCGAGGCCCCCCTGAACCCCAAGGCCAACCGCGAGAAGATGAACCCAGGTGCGTGGCCCGCTCCCTCTTCTGGTGGCCGCCTCCCTCCTTCCTGGCCTCCCGGCGCTGCGCCCTTTCTCACTGGTTCTCTCTTCTGCCGTTTTCCGTAGGACTCTCTTCTCTGCCCTGCGTCTCCTTTGGAACTCTGCAGGTTC
+
BBAABBBBFFFFGGGGGGGGGFHHCFGBEAHHHGGGDGGGGHHHHGGGGEEGGHHHHHHGGGGGGGGGGGGHHHHGGGGHGHHHHGGGGGCFCGHGFHHHHHGFHFHG1>FFFGGGGGG-CFHHHHHHHGHHGHHGGGGGGGGG.:FGGGGGGGGGGAEF?BADDFFFFFFFFFFFFFFFEFFFFFF:;FFFFFFFDFFFFFFF9AFBFFFFFFF/FFFF/F.;A;@;@AFFFFFFFFFFFFFFF/9AAF/
@M05620:37:000000000-D9766:1:1101:11825:2724 1:N:0:16
AGTGCCAGCTCTCAATCGCACAGGGGACCCAGGGCCTGGCCCCTCCATCCAGAAAACCTATGACCTCACCCGCTACCTGGAGCACCAACTCCGCAGCTTGGCTGGGACCTATGTGAATATCCAGCGTAGGAATCTGGGAGTTGGGGAGGAGTGAGGAGTTGGGGAAAGACAATCCTAACCCTGGAGGGTTCTGGTAAATGATGGGGTGAGGAGGGGCCCTTTGGCTCCCACCAGTCCCCCTGTCTGGTCTA
+
AABBBFFBAFFFGGGGGFFFGEHHCEGGGGHHGGGGGGHHHHGHGGHHHHHHGGFHHGHGHHEGHHHGHHHGGGGGHHHHHHHGHHHHGHHHGGGEEFHHGHHE?EEGGHHHHHGF3333BFF2F/?//?F22@??GF0//?FGCG.->..<<=0<<.CGFCDCGGH.////0;;GHFFH.:=EF.9BCFFFGGGFFFBBFFFGGDEB?.;9.;;>D-@EFFEFFBFFFFFFE.FBFFFFFFFFFFFFFF/
@M05620:37:000000000-D9766:1:1101:19774:2739 1:N:0:16
ACCACACCTTCTACAATGAGCTGCGTGTGGCTCCCGAGGAGCACCCCGTGCTGCTGACCGAGGCCCCCCTGAACCCCAAGGCCAACCGCGAGAAGATGAACCCCGGTGAGTGGCCCACTCGCTCTTCTGGTGGCCGCCTCCCTCCTTCCTGGCCTCCCGACGCTGCGCCCTTTTTCACTGGTTCTCTGTTATGCCGTTTTCCGCAGGCCTCTCTTCTCTGCCCTGCGACTCCTATGGTACTCTGCTGGATC
+
AAA@AAAAFFFFGGGGFGG1F1FFEAAE00FG1FFG0EEE/GEGHGEEEEGF1BFEGHHG///E?/>EEGG0B1?EFG/?//FACE//B?G///011111?GCA<//<.><<.<>..>C/.<<..<D00DGF?HGCC:.:../9C/;0/9=/C90C.EE.---;9-;-;--////////;BB9/:F//9/9;B/B-99FE//;-;----;-;/B/9/B////-/-;---;A///;BB///9////;;B-//
@M05620:37:000000000-D9766:1:1101:21500:2776 1:N:0:16
AGTGCCAGCTCTCAATCGCACAGGGGACCCAGGGCCTGGCCCCTCCATCCAGAAAACCTATGACCTCACCCGCTACCTGGAGCACCAACTCCGCAGCTTGGCTGGGACCTATGTGAGTATCCAGCGTAGGAATCTGGGAGTTGGGGAGGAGTGAGGAGTTGGGGAAAGACAGTCCTAACCGTGGAGGGTTCTGGTAAATGATGGGGTGAGGAGGGGCTCTTTGGCTCCCACCAGTCCCCCTGTCTGGTCTA
+
BBBBBFFFBFFFGGGGGGGGGCHHGGGGGGDHGGGEAFHGHHGHGGHHHHEGEHHGHGHHHHGHHHHFHHHGFFEGHGHHHHHGGGHHGCGHGF//E3GHEHHG/FHHGGHHGHHHHHHHHHHHHGEGGGHHHHHHHHHGGHHGGGGGGGGHGHEHHGHHHGGGGGHHHHHHHHHHHHHHGFEGGGGGEFFGGGFGGGGGGGGGGGFFFFFFFFFFD@FFFFFFFFFFFFFFFFFFFFFFFFFFFFFFFF9
@M05620:37:000000000-D9766:1:1101:14617:2835 1:N:0:16
ACCACACCTTCTACAATGAGCTGCGTGTGGCTCCCGAGGAGCACCCCGTGCTGCTGACCGAGGCCCCCCTGAACCCCAAGTTCACCAACAAGGCGAGTGGCCCGGTACCTCTTCTGGTTGCCGCCTCCCTCCTTCCTGGCCTCCGGGCGCTGCGCCCTTTCTGCCTGGTTCTCTCTTCTGCCGTTTTGCCTCGGACTCTCTTCTCTGACCTGCGTCTCCTTTGGACCTCTGCAGGTTCTCGGTCGGGCGAG
+
>A?>A1>>FFFFFGGFBGG1F1BFAAEABEFG1AFE?AA//AA0A/EE/BF/BBGHGHFEE/>>FF??EE/B1B/EEC>G1BGF1B1/?//<?//////?/0<C/>C/<?GDFFFGHH>.>F-<CC.C.<CGH0DCDG/.CGHC.:--;A-AB@?CG?FFFB0/;FFFFFFFFFFFFFFFFF@-:/--BFFFBB-;@FF/BFB9/9B/;BFFF@A-AFFFFFFF/;;;9;/9BFFA/:B/A-;A@@---9;
@M05620:37:000000000-D9766:1:1101:15966:2902 1:N:0:16
ACCACACCTTCTACAATGCGCTGCGTGTGGCTCCCGAGGAGCACCCCGTGCTGCTGACCGAGGCCCCCCTGAACCCCAAGGCCAACCGCGAGAAGATGCCCAGGTGAGTGGCCCGCTACCTCTTCTGGTGGCCGCCTCCCTCCTTCCTGGCCTCCCGGCGCTGCGCCCTTTCTCACTGGTTCTCTCTTCTGCCGTTTTCCGTAGGACTCTCTTCTCTGACCTGAGTCTCCTTTGGAACTCTGCAGGTTCTA
+
AAAAABB>BCCFGGGGGG4AEAEEGEEA2BGFFAFB2EAEDGDGHGGEEEEGGHHHHHH>>ECGGGGGGGGFFGHGGGGHGHHHHGDBBD/>BFGBFGHHHHHGHHHHHHGGHHGGGCFHHHHHHHHHFHGHHGGGGFHGGGGGGGGGGGGGGGGGGA-;BFFFFFFFFFFFFFFFFFFFFFFFFFFFFFFFFFFFFFFFFFFFFEFFFFFFFFFBFFBFFFFB9FF/;FFFFFFFFFFFFFFFFFFFFFF
@M05620:37:000000000-D9766:1:1101:18448:2945 1:N:0:16
ACCACACCTTCTACAATGAGCTGCGTGTGGCTCCCGAGGAGCACCCCGTGCTGCTGACCGAGGCCCCCCTGAACCCCAAGTTCAACACCCAGGTGAGTGGCCCGCTACCTCTTCTGGTTGCCGCCTCCCTCCTTCCTGGCCTCCCGGCGCTGCGCCCTTTCTCCCTGGTTCTCTCTTCTGCCGTTTTCCGTCGGACTCTCTTCTCTGACCTGCGTCTCCTTTGGACCTCTGCAGGTTCTAGCTCGGCCGAG
+
BCCCCCCCFFFFGGGGGGGGGGHHGGGAFGHHHGGGGGGGGHFHHGGGGGGGHHHHHHHGFGGGGGGGGGGFGHHGGGGHHFHH4BBFG/?FC2BBGFHGGHHG/>CFHHGHHHHHHH1/GHD@GGEHGHHGHHHHHHBGHHHHFGG?GGGGGGGGGGGGGGGGFGGGGBFGFFFFFFFFFFFFFFFFFDF?FFAFFFFFFFFFBFFFFFFFFFFFFFFFFFFFBBFFFFFFFFFABFF/B/;BFF.;@F@
@M05620:37:000000000-D9766:1:1101:21016:3009 1:N:0:16
ACCACACCTTCTACAATGAGCTGCGTGTGGCTCCCGAGGAGCACCCCGTGCTGCTGACCGAGGCCCCCCTGAACCCCAAGGCCAACCGCGAGAAGATGAACCCAGGTGCGTGGCCCGCTCCCTCTTCTGGTGGCCGCCTCCCTCCTTCCTGGCCTCCCGGCGCTGCGCCCTTTCTCACTGGTTCTCTCTTCTGCCGTTTTCCGTAGGACTCTCTTCTCTGCCCTGCGTCTCCTTTGGAACTCTGCCGGTTC
+
>A1AAAAAFF@DBGG131BGDGCGEEFBG0FFHGG0EAE?EHHHHGEGE/EEGFGHHHHGGGGGEGEGGGGHHHEEGGGEGHHGEGGGGCBCGGHFHFFGGCG<</GG1<?ACGHHCGGCCCGHF0=DH0=CAHH@CCGGGGGGBGEFGFFCFGGGGGB?@?@>@F@?B@@FFFFB/BFFFBFFFFF:;/FBFFF;A-9AFFBB99ABBFFFFFFF/BB9//9;FE@A9B-/9BBF/F//:;FFF/;@9--
@M05620:37:000000000-D9766:1:1101:21035:3015 1:N:0:16
ACCACACCTTCTACAATGAGCTGCGTGTGGCTCCCGAGGAGCACCCCGTGCTGCTGACCGAGGCCCCCCTGAACCCCAAGGCCAACCGCGAGAAGATGCACCCAGGTGAGTGGCCCGCTACCTCTTCTGGTGGCCGCCTCCCTCCTTCCTGGCCTCCCGGAGCTGCGCCCTTTCTCACTGGTTCTCTCTTCTGCCGTTTTCCGGAGGACTCTCTTCTCTGACCTGAGTCTCCTTTGTAACTCTGCAGGTTC
+
CCDCCCDCFFFFGGGGGGGGGGHHGEGGHGHHHGGGAFFGGHHHHGGGGFGGFHHHHHHGGGGGGGGGGGGHGHHGGGGHGHHHFGGGGGGGGGHGHH2>G2/?/?FGDF??/FFH--@C<GHHGHG<0<0<CAG-@DDGAEHFC;B;C00/:FBF.;C-?-;;CF-@99@FFF0B0000/:BFFFFFFFFB00B-AD/ABB9-;:-9AFFFFFFFBFB0BB;0;/;BFFB0F00000;BFBBB000.::0
@M05620:37:000000000-D9766:1:1101:13460:3036 1:N:0:16
ACCACACCTTCTACAATGAGCTGCGTGTGGCTCCCGAGGAGCACCCCGTGCTGCTGACCGAGGCCCCCCTGAACCCCAAGGTCAACACCGAGGAGAGGGGCCCGCTACCTCTTCTGGTGGCCGCCTCCCTCCTTCCTGGCCTCCCGGCTCTGCGCCCGTTCTCCCTGGCTCTCTCTTCTGCCGTTTTTCGTGGGACTCTCTTCTCTGACCTGCGTCTCCTTTTGACCTCTGCAGGGTATAGATCGGCCGAG
+
CCCCCCCCFFFFGGGGGGGGGGHHGEGEHGHHHGGGGGGGGHHHHGGGGGGGHHHHHHHGGGGGGGGGGGGHHHHGGGGHE3BGEGH/?@<D/<CG////>C///</><111<FGG1FGAG.<--<..;;/./;0;:0/;GHHH..---./9;-AFG--./;00;90:.;9FFFFB000;B9=D.B9./9A..:..A/FF909000000BB9.-;-;:00000;:009B:B000;-9/90000;.;-.-;9
@M05620:37:000000000-D9766:1:1101:12515:3057 1:N:0:16
AGTGCCAGCTCTCAATCGCACAGGGGACCCAGGGCCTGGCCCCTCCATCCAGAAAACCTATGACCTCACCCGCTACCTGGAGCACCAACTCCGCAGCTTGGCTGGGACCTATGTGAGTATCCAGCGTAGGAATCTGGGAGTTGGGGAGGAGTGAGGAGTTGGGGAAAGACAGTCCTAACCGTGGAGGGTTCTGGTAAATGATGGGGTGAGGAGGGGCTCTTTGGCTCCCACCAGTCCCCCTGTCTGGTCTA
+
AAAAAFBCAF1DGGGGGAFFG0FCC??EG00BFEG?FGCHHHGHGG0FHFHBGHHHHG0BFDGHCFFHHHHGG/EEFHHAFGFHH/FGFFHHEEGGGHHHG0GFG/FHG0GHHHBGHGHHH2FGHG/CCAGHHHHHHB<CEHHHG-FC@ACG.<GACEHHHHG?EGHFGHHHHHHHHHHHGGGGCFGG;CFGGGCFGGGGGGGGGGF@FFFFFF@@@@FFFFFFFFFAEFFFFFFFFFFF@FFFFFFFFB9
@M05620:37:000000000-D9766:1:1101:21227:3069 1:N:0:16
ACCACACCTTCTACAATGAGCTGCGTGTGGCTCCCGAGGAGCACCCCGTGCTGCTGACCGAGGCCCCCCTGAACCCCAAGGCCAACCGCGAGAAGATGAACCCAGGTGCGTGGCCCGCTACCTCTTCTGGTGGCCGCCTCCCTCCTTCCTGGCCTCCCGGCGCTGCGCCCTTTCTCACTGGTTCTCTCTTCTGCCGTTTTCCGTAGGACTCTCTTCTCTGCCCTGCGTCTCCTTTGGAACTCTGCCGGTTC
+
BBBBBBBBFFFFGG5GGGGGGGHHGGGECEHFHGGGGGGGGHHHHGGGGGGGHHHHHGGGGGGGGGGGGGGGHHHGGGGHGHHHHGGGGGBDCGHHHHHHHGGGHGHG1AFD@DHHGGG-CHHHHHHHHHHHGHHGGGGGHGGGGGGGGGGGGGGGGGGGGGFFFFFFFFFFFFFFFFFFFFFFFFFFFFFFFFFFFFFFFFDFFFFFFFFFFFFFFFFF/BEFF.BAFFFFFFFFFFFFFFFFF/;BFF.
@M05620:37:000000000-D9766:1:1101:21207:3080 1:N:0:16
ACCACACCTTCTACAATGAGCTGCGTGTGGCTCCCGAGGAGCACCCCGTGCTGCTGACCCAGGCCCCCCTGAACCCCAAGGCCAACCGCGAGAAGATGAACCCCGCTGCATGGCCCGCGCCCTCTTCTGCTGGCCGCCTCCCTCCTTCATGGCCTCCAGGCGCTGCGCCCTTTCTCACTGGTTCTCTTTTCTGCCGTTTTCCGTGGGACTCTCATATATGCCATGAGGCCCCTTTGGACCAATGCGGATTC
+
>>>AAAA>>BBBEG5FGGBBGGHHGBEBABG2B2AB2AAAEGEFGGGAAEEFGF3BFG32BB1FFEE>E/1B3FG??11FFG?EGAEEEE/><?GBGGH1F/D<//>//01<?GGHG--<-<<<<D=D=0<C/;.;--.C.CFFD9;CBF0;9CB;A;:BE--;;:-;;>BFEFFFEBBF.BBFFFF/;BFF/9;;ADF.B;9;.--AAFF/9/;/9//;/B/99B//..9;.:/F///9..;/B.---./
@M05620:37:000000000-D9766:1:1101:19413:3100 1:N:0:16
ACCACACCTTCTACAATGAGCTGCGTGGGGCTCCCGAGGAGCGCCCCGTGCTGCTGACCGAGGCCCCCCTGAACCCCAAGGCCAACCGCGAGAAGATGCCCAGGTGAGTGGCCCGCTACCTCTTCTGGTGGCCGCCTCCCTCCTTCCTGGCCTCCAGGCGCTGAGCCCTTTCTCACTGGTTCTCTCTTCTGCCGTTTTCCGTAGGACTCTCTTCTCTGACCTGAGTCTCCTTTGGAACTCTGCAGGTTCTA
+
AAAAAAAAFFFFGGGGCG1AF1G1FEE000FGEFGE?EECCE/AE/EEAFGGEHFFGEGEEECEGGGGGGG0GHHGGGGHEHHHHGG?GG/A@AGGHHHHHGHGCGHHHHGGHH-<ACGHH0;GHH0CH/AHHGGGG.9EGFGFGBFG0;AF0;E/9F.@@@@-;FF-9/BFFFFFFFFFFFFEFFFFFFFFF@FFFFFFFFFFFFFFFFBFFFFFFFBFFFF/BFFFFFFFFFBF9FFFFFFFFFABFFB
@M05620:37:000000000-D9766:1:1101:13565:3103 1:N:0:16
ACCACACCTTCTACAATGCGCTGCGTGTGGCTCGCGAGGAGCACCCCGTGCTGCTGACCGAGGCCCCCCTGAACCCCAAGTTCACCACCTAGGCGAGTGGCCCGGTACCTCTTCTGGTTGCCGCCTCCCTCCTTCCTGTCCTCCGGTCGCTGCGCCCTTTCTCCCTGGTTCTCTCTTCTGCCGTTTTGCGTCGGACTCTCTTCTCTGACCTGCGTCTCCTTTGGCCCCCATCAGGTCCTCGGTCGGGTGCA
+
AAAAAAA1>CFFGGGGGG1EEEGGGFG00EG0G/AE/EECCHHGHGG>BEEE1GFHHHG>E@/EGGGEGEAHHHHGGGGHHBGGBB1??01?00</>AFFAG?C->CGHHFHFHFHHH0<<G-<C?:;.;GEH0CCCH0:;GFF9;-9;ABAA@@.A-FFBF/9;FFFFFFFFFFFFFFF/B@9A/-;B=A?@@-@=FFBFFBF/9B/FB9--;9-9;;FFFFF/9;-9--;BFF99;B/A-;A@@@:@A9
@M05620:37:000000000-D9766:1:1101:22433:3166 1:N:0:16
ACCACACCTTCTACAATGAGCTGCGTGTGGCTCCCGAGGAGCACCCCGTGCTGCTGACCGAGGCCCCCCTGAACCCCAAGGCCAACCGCGAGAAGCCGGCTACGTGTTCTGGTGGCCGCCTCCCTCGTTGCTGGCCTCCCGCCGCTGCGCCCTTTCTCCCTGGCTCTCTCTTCTACCGTTTTCCGTCGGCCTCTCTTCTCTGACCTGTGTCTCCTTTGGCCCTCTGCAGGTTCTGGACCTGCAGAGTTCAC
+
BBCABCCCFFFFGGGGGGGGGGHHGGGBAFHHHGGGFGGGDHHHHGGGGFGGGHGHHHHGGGGGGGGGGGGHGHHGGGGHGHHHHGGGGGFG//?20</>/C0/???011><<<AG0-<ADG..</-:;/.0:;EHHHHG.-;----.:-;DFBBFB0B//0;./;:BF0F0::0;0-.;FE0B.:.---.9;0;BF00;::F0/:/00;FF0FF0BF/0;.9.::F00.AF:000:.///./00900;:;
@M05620:37:000000000-D9766:1:1101:16402:3171 1:N:0:16
ACCACACCTTCTACAATGAGCTGCGTGTGGCTCCCGAGGAGCACCCCGTGCTGCTGACCGAGGCCCCCCTGAACCCCAAGGCCAACCGCGAGAAGATGCCCAGGTGAGTGGCCCGCTACCTCTTCTGGTGGCCCCTCCCTCCTTTCTGGCCTCCCGGCGCTGTGCCCTTTCTCCCTGGTTCTCTCTTTTGCCGTTTTCCGTAGGTCTCTCTTCTCTGCCCTGTGTCTCCTTTGGCACCCTGTAGGTTCTAG
+
BBBABBBBFFFFGGGGGGGFGBHFGAEB4BGGEFFE?FEGFHHHHGGGGEGGGHGHHHHEEEGGGEGGGGGHHFHGGGGHGHHHHGGGGGCCCGHGGHB1?FGF?C10GFFF0F---->FGGHFHBGDGG.C.CDH.CFHG?/00<00<0;CF...;;9AB?9/0;//;/;F/9/./.;BBFB/B9F/;;FFBDDFAFF?/.../;;BFBB/BF/;B/;./.:9;/9BF/;/9BFFB.9;.//;9BF////
@M05620:37:000000000-D9766:1:1101:11608:3237 1:N:0:16
AGTGCCAGCTCTCAATCGCACAGGGGACCCAGGGCCTGGCCCCTCCATCCAGAAAACCTATGACCTCACCCGCTACCTGGAGCACCAACTCCGCAGCCTGGCTGGGACCTATGTGAGTATCCAGCGTAGGAATCTGGGAGTTGGGGAGGAGTGAGGAGTTGGGGAAAGACAGTCCTAACCGTGGAGGGTTCTGGTAAATGATGGGGTGAGGAGGGGCTCTTTGGCTCCCACCAGTCCCCCTGTCTGGTCTA
+
AB>AAFFFBFFFGGGFFGGAECHAFGDGGDHHCFGEFFHGFHGHGGFHHFHHFFHFHGHHGHHHHGHHHHHGGEEGHHHHEEGHHHHHGHHGDEGGG/BBGFGG/EGHGFGHHHHHHHHHHHHHHGGGGCFFHHHFHBGFGGHH-<ADGGECGHHHGGFHHHGGGGHGHHHH0GHHHHHGGGGGGFGGFGGGGG;FGFGGGBFGEGDCFFFFFFF;-@EFF/9BFFFFFFFFFF/:9FEFF.9BFFBBFF/
@M05620:37:000000000-D9766:1:1101:16362:3266 1:N:0:16
ACCACACCTTCTACAATGAGCTGCGTGTGGCTCCCGAGGAGCACCCCGTGCTGCTGACCGAGGCCCCCCTGAACCCCAAGGCCAGCAGCGAGGAGAGGGGCCCGGTACCTCTTCTGGTGGCTGCCCTCCTCCTTACCGCCCTCCTGCCACTGCGCCCTTAATTCCGGGCTCTCTCTTTTGCCGTTTCTCGTGCCACTCTCCTCTGTGACCTGATCTTTCTTTTGACTCCCCCTGGGACTTCATCGGGCGCG
+
3>>ABAAAFFFFDGGB5GGGFGHFEBEFH2GHHGFAEEGCGHHHHGEGBAEEGAGHHBEEGGCGCE/EGGGGHHC>EFGC//??/?00B/>C//?G////>C/A/>-.11111>1>1<0......./..<///00;/.-::AGG///9/0/09.;DG-//0000;/---@.:9FF///////-;.;///.;...//;/;F//.//9///;B.///////////:A////...-.;...9;///;/;-----
@M05620:37:000000000-D9766:1:1101:20850:3325 1:N:0:16
ACCACACCTTCTACAATGAGCTGCGTGTGGCTCCCGAGGAGCACCCCGTGCTGCTGACCGAGGCCCCCCTGAACCCCAAGTTCAACACCGAGGAGAGTGGCCCGCTACCTCTTCTGGTTGCCGCCTCCCTCCTTCCTGGCCTCCCGGCGCTGCGCCCTTTCTCCCTGGTTCTCTCTTCTGCCGTTTTCCGTCGGACTCTCTTCTCTGACCTGCGTCTCCTTTGGACCTCTGCAGGTTCTAGCTCGGCCGAG
+
DCCDDDDDFFFFGGGGGGFGGGHHGEGBAEHHHGGGDGFGGHGHHGGGGGGGGHHHHHHEGGGGGGGGGGGHGHHGGGGH3FGHBBB/E/>B//?FD?DFFHHG/>ADHGHHHHHHGG>DGHCGGGCHGHGGHHHHHHBHHHHHGG@DGGGGGGGGGGGGGGFGFFFFFFFFFFFFFFFFFFFDFFF0BDF.>ACFFFFFFFFFFFFFFFFF.@FFFFFFFFFFFFFFFFFFFFFF;BF0:0;FFF.:@D;
@M05620:37:000000000-D9766:1:1101:17796:3353 1:N:0:16
ACCACACCTTCTACAATGAGCTGCGTGTGGCTCCCGAGGAGCACCCCGTGCTGCTGACCGAGGCCCCCCTGAACCCCAAGTTCACCCCCCAGGGGAGTGGAGCGGAACCTCTTCCGACTGCCGCCTCCCTCCTTCCCGGCCTCCCGGGGCTGCGCCCATCCTCCCTGGTTCTCACTGCTGCCGTTTTCCGTCGGTCTCTCTACTACGACCTGCGCCTACTTTAGACTTCTGCGGATTTTCGCACGGCCGAG
+
A@AAAAA>FFFFGGF13BFGGFHFGGGGFEHHHFFE0/E//B/FHGEABEFA11FGHFHE>E/EFGGGGGEFHGH?AEGH12FG1<<<E/<?//></<?<F/<///--.<F1111<.-<.</AC-..:::GGEGHC/.--;..;;.--:@--A->---;/9/;/;-/;FFFFF/;BB/BBFF=A-BEF/A99@--9;F//B/////9--;BFF---99B/B//;/;/;BFB/-;--;9B/-9--;;-;-;=
@M05620:37:000000000-D9766:1:1101:10882:3362 1:N:0:16
ACCACACATTCTACAATGCGCTGCGTGTGGCTCCCGAGGAGCACCCCTTGCTGCTGACCGAGGCCCCCCTGAACCCCAAGGCCAACCGCGCGAAGATGCCCAGGTGAGTGGCCCGCTACCTCTTCTGGTGGCCGCCTCCCTCCTTCCTGGCCTCCCGGGGCTGCGCCCTTTCTCACTGGTTCTCTCTTCTGCCGTTTTCCGTAGGACTCTCTTCTGTGACCTGAGTCGCCTTTGGAACTCTGCAGGTTCTA
+
A>AAABB3@BBDGFFGGGBFGGGGGEEBABFBF2BB2EEEDGDGHFEABBBGBHHHHGH0>0?>FFGGGEAGCHHGGGGHGHGHHGGGGG<BFGG/<FGHHHHGHHFFHGGGHHCGG?DHHHHHFHHGGHGHHGGGG:EEGGGGGGGGFGGGGGGGGG-;@FDEFFFFFFFFFFFFFEFFF/BFBBFF;9BFFDADFFFFFFA.D/BFFFFFFFF/;B/BFFF/:FF-;.9DFBFFFBFFFFFFFFFFFFF
@M05620:37:000000000-D9766:1:1101:18279:3390 1:N:0:16
AGTGCCAGCTCTCAATCGCACAGGGGACCCAGGGCCTGGCCCCTCCATCCAGAAAACCTATGACCTCACCCGCTACCTGGAGCACCAACTCCGCAGCTTGGCTGGGACCTATGTGAGTATCCAGCGTAGGAATCTGGGAGTTGGGGAGGAGTGAGGAGTTGGGGAAAGACAGTCCTAACCGTGGAGGGTTCTGGTAAATGATGGGGTGAGGAGGGGCTCTTTGGCTCCCACCAGTCCCCCTGTCTGGTCTA
+
>>AAAFFC?FFFGGGGGGGGGGFC2A2AEE222AE2ABGHCGEGEGHEGCAF3GFGHGEB5F5FHFFHHFFFG/EGHB3GHHHHHHHHGHHHGG?EGHHHGHGGGGGHGGHHHHHHHHHHHHHHHGGGCGFHHHHHHHHGEHHHGGGGCDGGHHHHHGHBFHGGGGHGHHHHGHHHHHHHGEEGGGGGEFFGGGGGGGGGGGGGGGDBFFFFBFBBBBFFFFEFFFFFFFFFFFFFFFFFBFFFFFFFFFB
@M05620:37:000000000-D9766:1:1101:12072:3412 1:N:0:16
ACCACACCTTCTACAATGAGCTGCGTGTGGCTCCCGAGGAGCACCCCGTGCTGCTGACCGAGGCCCCCCTGAACCCCAAGGCCAACCGCGAGAAGATGAACCCAGGTGAGTGGCCCGCTACCTCTTCTGGTGGCCGCCTCCCTCCTTCCTGGCCTCCCGGCGCTGCGCCCTTTCTCACTGGTTCTCTCTTCTGCCGTTTTCCGTAGGACTCTCTTCTCTGACCTGCGTCTCCTTTGGAACTCTGCAGGTTC
+
AAAAA>AAFFFFGGGGFGGCGBHHFGEEAEGHFFFG2EE2EGCGHGGEAFG1F3AGHHFF>E@EFGGGGEGB3B/EEG>FEHHFAFF?DDGC//F2?DF?<GCFF<?F1GGHGGGHGGGGGHHG<DGFHHHFFHHGGGGDHEHHGGGGGFFGGFFFFGFA-@DDFFFFFF@BFFFFFFFFFFFFFFFFFFFFFFFF9;FEFFDFAF?/BFFFFFFFFFFFBFFFF?DFFFFFFFF/B;:FFFFFF/;FAFB
@M05620:37:000000000-D9766:1:1101:12056:3422 1:N:0:16
ACCACACCTTCTACAATGCGCTGCGTGTGGCTCCCGAGGAGCACCCCGTGCTGCTGACCGAGGCCCCCCTGAACCCCAAGGCCAACCGCGCGAAGATGAACCCAGGTGCGTGGCCCGCTCCCTCTTCTGGTGGCCGCCTCCCTCTTTCCTGGCCTCCCGGCGCTGCGCCCTTTCTCACTGGTTCTCTGTTCTGCCGTTTTCCGTGGGCCTCTCTTCTCTGCCGTGCGTCTCCTTTGGAACTCTGCGGGTTC
+
AAAAAAA1>BBFGGGGGG1EFGGGGEG00BFBF0BB/AAE?FHGHGG/AFFFBGFHHHF/>@/EFGGEGEAFFHHGGCGHGHHHHGGGGG/>@CG/?GHHHH<.>FFFFCCCCG.CC-<@EFHHHH0=GGGGCGHGG@CCFEFF/;;CBFFBAGFAG.;@>@--@B@?F@@FFFFFFFFFFF/9FFB9;9FFFF/;ABF?F9B/-9@-9AAFFFF9B/9FFF-9@-9-9-;BFFFFEFBFF/BBF-;@@E-
@M05620:37:000000000-D9766:1:1101:10478:3423 1:N:0:16
ACCACACCTTCTACAATGAGCTGCGTGTGGCTCCCGAGGAGCACCCCGTGCTGCTGACCGAGGCCCCCCTGACCCCCAAGGCCAACCGCGAGAAGATGCCCCGTCGAGGGTACCGCTACCTCTGCTGGGGGCCGCCTCCCTCCTTCCGGGCCTCCCGCGGCGGCGCCCTTTCTCACTGGTTCTCTCTTCTGCCGTTTTCCGTAGTACTCTCTTCTCTGACCTGACTCTCCTTGGGACCTCTGCAGTTTCTG
+
>>AAAAAAFFFFGGFBGGGFGGHHGGGGHGGHGGGGCGGAEG2BGGEGGGGGHHHHHHHG0>FEFGGEGGG23BGEGGEHGHG??FFFGGGC/?F2FGFCG/A///<A-<.0>1.<<@C/0<G0DGCG.:-=A-;-.;9EB/C/;C/.;---.;AAD--;---9:=-:://::/BBFB./9/:BB//:;FB/9-99FE/BD;AA99/;/B/:/9;B//////.B///:;;://:....;:/;//:;:BBF/
@M05620:37:000000000-D9766:1:1101:10462:3435 1:N:0:16
ACCACACCTTCTACAATGCGCTGCGTGTGGCTCCCGAGGAGCACCCCGTGCTGCTGACCGAGGCCCCCCTGAACCCCAAGGCCAACCGCGCGAAGATGCCCAGGTGAGTGGCCCGCTACCTCTTCTGGTGGCCGCCTCCCTCCTTCCTGGCCTCCCGGGGCTGCGCCCTTTCTCACTGGTTCTCTCTTCTGCCGTTTTCCGTAGGACTCTCTTCTCTGACCTGGGTCCCCTTTGGAACTCTGCAGGTTCTA
+
BCBCBCCACFFFGGGGGG4AFGGGGGGBFFHHHFFF?EFGGHGHHGG0EEEGHHHHHHH>ECFGGGGGGGGHGHHGGGGHGHHHHGGGGG/>CGG?GGFHHHH.1FFF<FFGHGDCDCFHFFHHFFHHCGDGCCFBGGGGGFGGGGFBFFFFGFGEG9-:-9;9BFFFFFFFFFFFFFFFF0BFBBFF0;BB0@DFFFFFFFFF.FBFBFFFFFF09;0;B0B.;B/.;9BFFFFFFBB000:9B.;BBF0
@M05620:37:000000000-D9766:1:1101:15205:3531 1:N:0:16
ACCACACCTTCTACAATGAGCTGCGTGTGGCTCCCGAGGAGCACCCCGTGCTGCTGACCGAGGCCCCCCTGAACCCCAAGTTCATCACCCAGGTGAGTGGCCCGCTACCTCTTCTGGTGGCCGCCTCCCTCCTTCCTGGCCTCCCGGCGCTGCGCCCTTTCTCCCTGGTTCTCTCTTCTGCCGTTTTCCGTAGGACTCTCTTCTCTGACCTGCGTCTCCTTTGGACCTCTGCAGGTTCTAGATCGGACGAG
+
AAABCABCFFFFGGGGGGGGGGHHGGGEEGHHHGGGGGEEGHHHHGGGEGGFGHHHHHGEFGGGGGGGGGFBGGHGGGGHFHHH4BFGHBFGE3BFGFGFEHHGBDD@FGHFDGHHFG0?GHGGGGGFGHHGFHHHGHFHHHHHEDF-ADAGGGGGCDBFFFG0CFFE:BFFFFFFFFFFFFF9ABE:FDF9..:FFFFFFFFF0FFFFFFF.-;DBFFFFBFFFFBBFFEFFFFFFFBB09BBE9.;:=@
@M05620:37:000000000-D9766:1:1101:11082:3532 1:N:0:16
GAGGCTGCTTTGGAAGAACATAAGAATGCACTCACACAGACAAGCCAGTGACAAAAGCTCGGAATAGCACACGTCTGAACTCCTGGCACTCCGGAGACTCTCGTAAGCAATCTTCTGCTTTCAACTCACGAACAGTAAACCGAACGATGACCACCAGGGGTACTAGTACGGGATTTCCGATTTCCAAAACTTGTGAATACAATTGAACACTTCTCCGACTATGTCATGGGCCTGGACACGCACGGGCACTA
+
AAAAAAFAFFFFG1FGF11B11FGAABB1A1B0AB1B0A1B0B00B0B11B1A10B0011BE///AB11B0F/B/0?D@GFFH110BFG0GHG//E/>11@1??>0B110B11B2>B1BG1122B21B1//<//0>2B2B0<//<///?111?///?>.-..1111110.<<.</0<0<;.;.0000;..00:0;00909990000090/0009;0.-;--00000;00----;---:-:----9-----/
@M05620:37:000000000-D9766:1:1101:8863:3534 1:N:0:16
AGTGCCAGCTCTCAATCGCACAGGGGACCCAGGGCCTGGCCCCTCCATCCAGAAAACCTATGACCTCACCCGCTACCTGGAGCACCAACTCCGCAGCTTGGCTGGGACCTATGTGAGTATCCAGCGTAGGAATCTGGGAGTTGGGGAGGAGTGAGGAGTTGGGGAAAGACAGTCCTAACCGTGGAGGGTTCTGGTAAATGATGGGGTGAGGAGGGGCTCTTTGGCTCCCACCAGTCCCCCTGTCTGGTCTA
+
A3>AAFDFBFFFGGGGGEFGGGHHGGGEEEHHGFGCEEHFFHGHGGFHEFGEGA3FHGHHHHGHFGGHHHHGGGGGHHHHHHHHFHHHGGHHGGGGGHGHGHHGGCFHGHGHHHHHHHHHHHHHHGEGGGEFGHHHHGGGGHHHGGGCGFEGHHHEHGHGEHCGGGHHHHHGHHGHHHHHGGEGGEGGAFFGGGFGGGGGGGGGGGFBFFFFFF<<B-EFFFFEFFFFFFFFFFFFFFFFBFFFFFFBFF9
@M05620:37:000000000-D9766:1:1101:9869:3570 1:N:0:16
ACCACACCTTCTACAATGAGCTGCGTGTGGCTCCCGAGGAGCACCCCGTGCTGCTGACCGAGGCCCCCCTGAACCCCAAGTTCAACCCCGAGGTGAGTGGCCCGCTACCTCTTCTGGTTGCCGCCTCCCTCCTTCCTGTCCTCCCGTCGCTGCGCCCTTTCTCCCTGGTTCTCTCTTCTGCCGTTTTCCGTCGGACTCTCTTCTCTGACCTGCGTCTCCTTTGGACCTCTGCAGGTTCTCGTTCGGGCGAG
+
ABBABBBAFFFFGGGGGGFFGFHHGGGEFEHHHGGGGGGCEHHHHGGGGGGGHHGHHHHEGGGGGGGGGGGHHHHGGGGHG4FG4B0<E/<B@/?BG?B?FHHG/><<FGFHHHHHFH1.FF-<CA<<CGGDHHGHFD0;GHHH...:;@EGG?DGGGGBFF0;FFFEFGFGGGGGGFFF/BDFDFE/:;F.B;-;=BFFFFFF/;F/;FFF.>9@AFFFFFFF/BB.9//9/BF./BB/;.;ADF.;;B-
@M05620:37:000000000-D9766:1:1101:13968:3594 1:N:0:16
ACCACACGTTCTACAATGAGCTGCGTGCGGCTCGCGAGGAGCACCCCTTGCTGCTGACCAAGGCCCCCCTGAACCCCAAGGCCAACCGCGCGAAGATGCCCAGGGGAGTGGCCCGCTACCTCTTCTGGGGGCCGCCTCCCTCCTTCCTGGCCTCCCGGTGCTGCGCCCTTTCTCACTGGTTCTCTCTTTTGCCGTTTTCCGTAGGACGCTCTTCTCTGACCTGAGTCCCCTTTGGAACTCTGCAGGTTCTA
+
A3AABB@3BBCAGGGGGGBFGGHFE2E22AE2B2AA0AEE1GHEGGG11BB55FBGHHB3?11BGEGEG>/FGHHGG?EHGHHHEEDGGC<C??C/1?<G<GAG.>A-<0..CCG?---::C0CGCCC/AC----9..;9C/AB//B/F9.9/9...@-9-/;/9=D=B9B9BF/9/BB9/////////9://@A?BA/9.B9.D/9--.9.B/9/9/99;FF/.;B9B..99FFFFF/BFFBFBF.BFFF
@M05620:37:000000000-D9766:1:1101:13713:3613 1:N:0:16
ACCACACCTTCTACAATGAGCTGCGTGTGGCTCCCGAGGAGCACCCCGTGCTGCTGACCGAGGCCCCCCTGAACCCCAAGGTCAACACCCAGGAGAGGGGCCCGCTACCTCTTCTGGTGGCCGCCTCCCTCCTTCCTGGCCTCCCGGCGCTGCGCCCTTTCTCCCTGGTTCTCTCTTCTGCCGTTTTCCGTAGGACTCTCTTCTCTGACCTGCGTCTCCTTTGGAACTCTGCAGGTTCTAGCTCGGCCGAG
+
AABCCCCCFFFFGGGGGGGGGGHHGGGGHGHHHGGGFGGGGHHHHGGGEGGGHHHHHHHGGGGGGGGGGGGHHHHGGGGH/?FGDGG/E/FG//FGA//<CGC/<A<CBGGFGHGHGFG?HFFC?CCEEHHAGGFH0;CHGHHHGA@--@BBGAGGG9:FBF;0BF9.0B9FFFF0;::BFFFF?F.BFDF.:909FBFFB0:BFBFFBFFF.:;@DFBBBF0FF0;BFFFF99F:F0BB:00;D9.;@D;
@M05620:37:000000000-D9766:1:1101:14539:3618 1:N:0:16
AGTGCCAGCTCTCAATCGCACATGGGACCCAGGGCCTGGCCCCTCCATCCAGAAAACCTATGACCTCACCCGCTACCTGGAGCACCAACTCCGCAGCTTGGCTGGGACCTATGTGAGTATCCAGCGTAGGAATCTGGGAGTTGGGGAGGAGTGAGGAGTTGGGGAAAGACAGTCCTAACCGTGGAGGGTTCTGGTAAATGATGGGGTGAGGAGGGGCTCTTTGGCTCCCACCAGTCCCCCTGTCTGGTCTA
+
BCBBCFFFCFFFGGGGGGGGGGHHHHHHGGHHGGGGGGHFHHGHGGHH5FGHH3FHHGHHHHHHHHGHHHHGGFGGHHHFHHHHHHHHGHHHGGGGGHHHGHHGGGHHGHHHHHHHHHHHHHHGHGCGGGHHHHHFHHHGGHHHGGGGGGGHHHHHHGHHHHGGGGHHHHHHHHHHHHHHGFGGGGGG:FFGGGFGGGGGGGGGGGGFFFFFFFFFFFFFFFFFFFFFFFFFFFFFFFFFFFFFFFFFFFF
@M05620:37:000000000-D9766:1:1101:19137:3641 1:N:0:16
ACCACACCTTCTACAATGAGCTGCGTGTGGCTCCCGAGGAGCACCCCGTGCTGCTGACCGAGGCCCCCCTGAACCCCAAGTTCACCACCCAGGCGAGTGGCCCGGTACCTCTTCTGGTTGCCGCCTTCCTCCTTCCTGGCCCCCCGGCGCTCCGCCCGATCTCCCTGCTTCTCTACTCTGCCGCTTTCCGTCGGACTCGCTTCTCTGACCCGCCTCTCCTTTGAACCTCTGCAGGTTCTAGCTCGGCCGAG
+
>AAAB4AAFFFFGGGGGGGGGGHHGGGGH?FGGFGEEFEEEG2FHGFFEEEFAGGGFHHGE>>>BEFEFGGB3BFEFGEEB?BF3B3?F/??//>/<<?FF0//<>AAHF1<<<11>11.01<-><.0/==C/=0<00/<:.;--:9@-9-...:A-----9/;/././;BF////;B///9---..:/.;F=--9@B.9;E.BB///9/.---;;/;////9/;:ABFB/BFF?FBF;B//;BDFA;@;-
@M05620:37:000000000-D9766:1:1101:19010:3645 1:N:0:16
ACCACACCTTCTACAATGAGCTGCGTGTGGCTCCCGAGGAGCACCCCGTGCTGCTGACCGAGGCCCCCCTGAACCCCAAGTTCAGCACCCAGGTGAGTGGCCCGCTACCTCTTCTGGTGGCCGCCTCCCTCCTTCCTGGCCTCCCGGCGCTGCGCCCTTTCTCCCTGGTTCTCTCTTCTGCCGTTTTCCGTCGGACTCTCTTCTCTGACCTGCGTCTCCTTTGGACCTCTGCAGGTTCTAGCTCGGCCGAG
+
1A>AAAAAFFFFFGGFFFGGD1E1AAAEGAGHFGGEGEGCGHHHHGCGEEGCHAGGHHHGEGGGCE/EGGGFHF>EFG?GB2F2BBGGH/?<FBBGC>BFFCGC<>BCHHGFHHHHG?0?FC@@CG<GGHHGHHHHHFHHHHHHA?C-:@?-AAGGG@FGGGGB/9BA99BFFFFBFFFBFF@9BFFFBA;-9@@@@F/BFFFFFF/999FF-999BFFFFFFB//-FBF/B9BF99/BBFB/BA=--;;-
@M05620:37:000000000-D9766:1:1101:18039:3665 1:N:0:16
AGTGCCAGCTCTCAATCGCACAGGGGACCCAGGGCCTGGCCCCTCCATCCAGAAAACCTGTGACCTCACCCGCTACCTGGAGCACCAACTCCGCAGCTGGGCTGGGACCTATGTGAGTATCCAGCGTAGGAATCTGGGAGTTGGGGAGGAGTGAGGAGTTGGGGAAAGACAGTCCTAACCGGGGAGGGTTCTGGTAAATGATGGGGTGAGGAGGGGCTCTTTGGATCCCACCAGTCCCCCTGTCTGGTCTA
+
>A>AAFF@1CFFGGGGGGAFE0GAFEF00E00A0BE/FGA0GG/EGB1AFA1101EAA00DF2FGGEFG00>EE?EHEEFFGHHFFGHGF1FECGEEF1B/F0EA/EFCF1FDHH>DF2F22>1F@/?/C1DFFHFHHHGG011<AFGC?C<CDBC0<G<0/--..:.CH/CCH:C00GAA-A----;=9-BFF9BFE9FFBF/9BA-AF?FB?-@=>9F/;B//;9B;BABAFFFFFF--A///FB/B/;
@M05620:37:000000000-D9766:1:1101:8878:3682 1:N:0:16
GAGGCTGCTTTGGACGAAACTGATAACTTAGGGAAACAAGATCGGATGAACATGGGTAAGTATTTTGGTCAGTTTGGAGAATCTGGTATAACTGCCACTGGTTCAACAAAAAAAAAACTGAAGAGAATACCGAAAAAAAAAGTCCAAACTAAAAAATAATACAACGTAAAAAAGGGAAAAAAGTTACCCAAATTCACCATAACCCCATTTAGGATCAAATTAACGAATTTGAAAAGTTGGTAATACCAACC
+
>3AA3>CABBB4F44AAE2EGBGDD5455BDBBA2BEGGF2B5AE22A35B55321B53B555DA55AFB52DBD5?BBFHH5DD5BFFB@B@4B33BFF2B3BBF43?B??/>>/<C1111110?B1?11////>?</-<.11>000<000<00-.00000;0/:....0:99D..../.9.00090/0..00//99/////;.99.////////.;;///9/.99..;////9/;9//.99;//9;/..
@M05620:37:000000000-D9766:1:1101:12890:3707 1:N:0:16
ACCACACCTTCTACAATGAGCTGCGTGTGGCTCCCGCGGAGCACCCCGTGCTGCTGACCGAGGCCCCCCTGAACCCCAAGGCCAACCGCGAGAAGATGCCCAGGTGAGTGGCCCGCTACCTCTTCTGGTGGCCGCCTCCCTCCTTCCTGGCCTCCCGGAGCTGCGCCCTTTCTCACTGGTTCTCTCTTCTGCCGTTTTCCGTAGGACTCTCTTCTCTGACCTGAGTCTCCTTTGGAACTCTGCAGGTTCTA
+
ABBBBABAFFFFGFG4EDEFGGHFEGGGA2BFFFF22AEE0EGHHGGEB1EF@GFFGGHE>//EFGEEGGG23BEEGGDAFHHA/FDDGFCBA/F11FHHHHHGFHGHHHEEHGGGG-@GFFHHGHHHHHCGHCCGGGGEFGGGFGFGGGFFFGFGDB?BBFFFFFFFAFFFFFFFFFFFFFFFFFFFFFFFFFDFFFFFFBF?A/;FFFFFFFFFFBFFFFEB.BFFFFFFFFFBB9;FFFEFFFAFFF;
@M05620:37:000000000-D9766:1:1101:23028:3719 1:N:0:16
ACCACACCTTCTACAATGAGCTGCGTGTGGCTCCCGAGGAGCACCCCGTGCTGCTGACAGAGGCCCCCCTGAACCCCAAGGCCAACCGCGAGAAGATGCCCAGGCGAGTGGCAAGCTACCTCTTCTGGTGGCCGCCTCCCTCCTTCCTGGCCTCCCGGAGCTGAGCCATTTCTCACTGGTTCTCTCTTCTGCCGTTTTCCGTCGGACTCTATTCTCTGCCCTGAGTCTCCTTTGGAACGCTACAGGTTCTA
+
AAAAAAAACFFFEFGGGDG1F11AA0ABFEHH1F0BEEE/EGHHHGGGGAB/FGHHHF1FGHEGGCEGGGGFGFFEFGE>/EFGH/>>><></<BBGBDCH1<///<>//?<01/?F1GHHHFH1<=G1<AH.-<<A.:E//./<0:;0C.CG....9-A@?/9CFF/FGGG000;BFGGGGFFFFF/99/9:;AFFFFFFF---9@@F/////;;BF//;FA-;BFFFFFFFF/;B/--;-9/;//;FF9
@M05620:37:000000000-D9766:1:1101:19004:3732 1:N:0:16
AGTGCCAGCTCTCAATCGCACAGGGGACCCAGGGCCTGGCCCCTCCATCCAGAAAACCTATGACCTCACCCGCTACCTGGAGCACCAACTCCGCAGCTTGGCTGGGACCTATGTGAGTATCCAGCGTAGGAATCTGGGAGTTGGGGAGGAGTGAGGAGTTGGGGAAAGACAGTCCTAACCGTGGAGGGTTCTGGTAAATGATGGGGTGAGGAGGGGCTCTTTGGCTCCCACCAGTCCCCCTGTCTGGTCTA
+
>1>AAFDFAFFFDGGCGFGGEGCG0EEGEFHHEGFGC/GGFHGHGGGH1EGBG01BGEBGHHHHHHBGHHHGGGEEHHHFHHHC0?FHG0GHGCGGGGHHGHHGGEHHGGHHHHHHHHHHHHHHHGFGGGHHHHHHH0FFAGHCC-FGGGGHFHHFHGFHHFGGGGHHHHHHFHHHHHHHGEEGGGGG.CFGGGCFGGGGGGGGGGF@EFFFFF@@@@FFFFFFFFFFFFFFFFFFFFFF@FFFFFFFFFF
@M05620:37:000000000-D9766:1:1101:17873:3737 1:N:0:16
ACCACACCTTCTACAATGAGCTGCGTGTGGCTCCCGAGGAGCACCCCGTGCTGCTGACCGAGGCCCCCCTGAACCCCAAGGCCAACCGCGAGAAGATGAACCCAGGTGCGTGGCCCGCTCCCTCTTCTGGTGGCCGCCTCCCTCCTTCCTGGCCTCCCAGCGCTGCGCCCTTTCTCACTGGTTCTCTCTTCTGCCGTTTTCCGTAGGACTCTCTTCTCTGCCCAGCGTCTCCTTTGGAACTCTGCGGGTTC
+
BBBBBBBBFFFFGGGGGGGFGGHHGEGFGGHHHGGGGGGGGHHHHGGFEGGGFHHHHGHGGGGGGGGGGGGHGHHGGEGHGHHHHFGGFGFGGGHHHFHDFA/<?F??1CFA<@FG?@FCEGHHHH<GHHGGGFHGGGDGGGGGA9BFFGFGGGFGGC/;;AA.DFAFFAABFFFFFFFFFBFFFFF9/FFFFF/@DFFFFFFF:../BFFFFFFFF//B/BA/;.@DFDB/FFFFBBBFFB9/B-;=>E9
@M05620:37:000000000-D9766:1:1101:23024:3737 1:N:0:16
ACCACACCTTCTACAATGAGCTGCGTGTGGCTCCCGAGGAGCACCCCGTGCTGCTGACCGAGGCCCCCCTGAACCCCAAGGCCAACCGCGAGAAGATGCCCAGGTGAGTGGCCCGCTACCTCTTCTGGTGGCCGCCTCCCTCCTTCCTGGCCTCCCGGCGCTGCGCCCTTTCTCACTGGTTCTCTCTTCTGCCGTTTTCCGTAGGACTCTCTTCTCTGACCTGAGTCTCCTTTGGAACTCTGCAGGTTCTA
+
AAAABBBABCCFGGGGGGGGGGHHGGGBFFHGGFGGGGAEEHFHHGGGGGGGHGHGHHHEGGGGGGGGGEGHFHHGGEGHGHHHGGGGGCCGGGHHG2GHHHGGHHHHHHGEHHGGGGGHHHHGHFBGHHGFGFGGGGHGHHGHHGGGGFFGGGGGE@-@DFFFFFFFFFFFFFFFFFF/BFFFFFFFFFFFFFFFFFFFFB.9A//BFFFFFFFFFBBFFFF;.BFFFFFBFBBB/FFFF/BF/AFFFF9
@M05620:37:000000000-D9766:1:1101:21140:3753 1:N:0:16
ACCACACCTTCTACAATGAGCTGCGTGTGGCTCCCGAGGAGCACCCCGTGCTGCTGACCGAGGCCCCCCTGAACCCCAAGGCCAACCGCGAGAAGATGAACCCAGGTGCGTGGCCCGCTCCCTCTTCTGGTGGCCGCCTCCCTCCTTCCTGGCCTCCCGGCGCTGCGCCCTTTCTCACTGGTTCTCTCTTCTGCCGTTTTCCGTAGGACTCTCTTCTCTGCACTGCGTCTCCTTTGGAACTCTGCCGGTTC
+
CBCCCCCCFFFFGGGGGGGFGGHHGEGEGGHHHGGGGGGCGHHHHGGGEEGFGHFHHHHEGGFGGGGGGGGHHHHGGGGHGHHHHGGGGGCGGGCGGHHBHEG//?1F</?<CCGCFGG-<.CGHDGGG00;EHFDDFDAEAFFFGFBF0F/AFFF.;DF?BA;BFDFFFD9/:BF//FB/:/:9/B:B/BFF//;D?BE99AFADDF/9BFFFFF/;9::;BFFFAA@DFF///;/;/://;F9;-;-:.
@M05620:37:000000000-D9766:1:1101:17875:3758 1:N:0:16
ACCACACCTTCTACAATGAGCTGCGTGTGGCTCCCGAGGAGCACCCCGTGCTGCTGACCGAGGCCCCCCTGAACCCCAAGGCCAACCGCGAGAAGATGAACCCAGGTGAGTGGCCCGCTACCTCTTCTGGTGGCCGCCTCCCTCCTTCCTGGCCTCCCGGCGCTGCGCCCTTTCTCACTGGTTCTCTCTTCTGCCGTTTTCCGTAGGACTCTCTTCTCTGACCTGCGTCTCCTTTGGAACTCTGCCGGTTC
+
BBBBBBBBFFFFGGFGGGGGGFHFGEGGHGHHHGGGGGGGGHGHHGGGEGGGFHHHFCHGF?@EGFGGGGGEHHHGGGGHGGHGHGGGGGGCGGHHEHHHFHGFHEF?1GFF/FHHGGGCGBGGGDGFFDGHGGHCGGDFHGHHGEFGGGGGGABGGGDG?-BBFBDFFFFF/FFFFFFFFFFFFFFFF/9;F9BDADBEFFA/A?DFFFFFFFBBFFFFFFBBF.-99DB9FFF//FF/BFFF//;D9DA
@M05620:37:000000000-D9766:1:1101:23353:3777 1:N:0:16
ACCACACCTTCTACAATGAGCTGCGTGTGGCTCCCGAGGAGCACCCCGTGCTGCTGACCGAGGCCCCCCTGAACCCCAAGGCCAACCGCGAGAAGATGCCCAGGTGAGTGGCCCGCTACCTCTTCTGGTGGCCGCCTCCCTCCTTCCTGGCCTCCCGGAGCTGCGCCCTTTCTCACTGGTTCTCTCTTCTGCCGTTTTCCGTAGGACTCTCTTCTCTGACCTGAGTCTCCTTTGGAACTCTGCAGGTTCTA
+
1A1AAAAAFFFFGGG1BFBGGGHGGEGEE0AFHGG0EEEGGEHFCFGGGFGGHHHHHHHGGGGCGGG?EGGHGHC?EGGHGHHGHCEGGGCCCCHHHFHHHHHGHFHHHHGGHHGGGGGHHHHHHHHHHHGHHGGGGGHGHHGHHGGGGFGGGGGGGG-AAGGGGGF@@FFFFFFFFFFFFFFFFFFFFFFFF@FFFFFFFFFFFFFFFFFFFFFFFFFFFFFFFFFFFFFFFFFFFFFFFFFFFFFFFFF
@M05620:37:000000000-D9766:1:1101:16666:3778 1:N:0:16
ACCACACCTTCTACAATGAGCTGCGTGTGGCTCCCGAGGAGCACCCCGTGCTGCTGACCGAGGCCCCCCTGAACCCCAAGGCCAACCGCGAGAAGATGCCCAGGTGAGTGGCCCGCTACCTCTTCTGGTGGCCGCCTCCCTCCTTCCTGGCCTCCCGGCGCTGCGCCCTTTCTCACTGGTTCTCTCTTCTGCCGTTTTCCGTAGGACTCTCTTCTCTGACCTGAGTCTCCTTTGGAACTCTGCAGGTTCTA
+
BCCCCCCCFFFFGGGGGGGGGGHHGGGEHGHHHGGGGGGGGHHHHGG0EEGGHHHHGHHGGGGGGGGGGGGHHHHGGGGHGHHHHGGGGGDGGGHHHGHHHHGGFHF0?FGEHHCCFGGHHHHHHBGHGHGHHGGGGGHGHHGHHGGGGGGGGGGGGF--;-CFFCFFFFFFFFFFFFFFFFFFFFFFFFFFFFDFFFFFFFFADFFFFFFFFF0:FFFFFFF;/;;;BFFFFFFFFFFFFFFFFFFFFFB
@M05620:37:000000000-D9766:1:1101:16688:3780 1:N:0:16
ACCACACCTTCTACAATGAGCTGCGTGTGGCTCCCGAGGAGCACCCCGTGCTGCTGACCGAGGCCCCCCTGAACCCCAAGGCCAACCGCGAGAAGATGACCCAGGTGGGTGGCCCGTTACCTCTCCTGGGGGCCGCCTCCCTCCTCCCGGCCCTCCCGAGCCTCCGCCCTTTCTACCTGGTTCTCTCTCCGGCCGTTTTCGGAAGGACTCCCTCTCCTAACCTACGCTCCTTTTGGAACTCTGCAGGTTCA
+
CCCCCBCBFFFFGGGGGGGGGGHHGEGGHGHHHGGG?EGCEHHHHGGGEFGGGHHHHHHGGGGGGGGGGGGHHGHGGGGHGHHHHGGGGGGGGGHHHHFHHC/?F=1?/<C->G.--0<=00<D//0=<.<-;--=-.;E./;.;/C..;-;-.;A.D.;--//..;A-;F0000000;.B000000;0/.-;--;DF.F--..;...//0.9////;00;.00/9-..;0:B0B-;00000000;FF000
@M05620:37:000000000-D9766:1:1101:12891:3798 1:N:0:16
ACCACACCTTCTACAATGAGCTGCGTGTGGCTCCCGAGGAGCACCCCGTGCTGCTGACCGAGGCCCCCCTGAACCCCAAGGCCAACCGCGAGAAGATGAACCCAGGTGCGTGGCCCGCTCCCTCTTCTGGTGGCCGCCTCCCTCCTTCCTGGCCTCCCGGCGCTGCGCCCTTTCTCACTGGTTCTCTCTTCTGCCGTTTTCCGTGGGACTCTCTTCTCTGCCGTGCGTCTCCTTTGGAACTCTGCTGGTTC
+
AAA1AAA1CFFFGGGGFG1BGBGBEEA00AFFAAFE0EACCHFHHGGEEEEFBGFGHHHAEE?EGEGEG@ECHHHGGEGHFGHHHGGECG<</CH1FFHHHHC/FFHG1@?CGG0FC@@-EGHBGF0=GHHG?GHGGGGCEEFF:9BFFGGEFGGFG9C--@-@@F@<F@@FFFFFFFFFFFFBFFB/BFFFFF9@BFFFFB?9-@;-AFFFFBFFFFBF/B99@-9:;;BFFFFFFBBBFBFBBFFBBF/
@M05620:37:000000000-D9766:1:1101:21089:3807 1:N:0:16
ACCACACCTTCTACAATGAGCTGCGTGTGGCTCCCGAGGAGCACCCCGTGCTGCTGACCGAGGCCCCCCTGAACCCCAAGGCCAACCGCGAGAAGATGAGCGCCGCTGTACCGCCCCTGGCGGCTTCTGCCGGCCGCCTCGCTCCTTCCTGGCCTCCCCCCGTTGCGCCCTTTCTCTCTGCTTCTCTCTTCTGCAGTTTTCTCTTCTCCTATCTTCTCTGCCTTGCGAACTCTTCGGGACTTTGCTCGTAC
+
CCCDDDDDFFFFGGGGGGGGGGHHGEGFFGHHHGGGGGGGGHHHHGGGGGGGHHHHHHHGGGGGGGGGGGGHHHHGGGGHGHHHHGGGGGGGGGH2FGH22//>//--.111.>---....--;-;F0000--=C--=...-.;.09;/00;F.:A.A..--...;-;.--;FFFF0BF00B0B00B0;BF0B00B0;0;F00;:0000000;FB09009;B0;00;---.;FB0.;.--.00;090;-.;
@M05620:37:000000000-D9766:1:1101:15476:3811 1:N:0:16
ACCACACCTTCTACAATGAGCTGCGTGTGGCTCCCGAGGAGCACCCCGTGCTGCTGACCGAGGCCCCCCTGAACCCCAAGGCCAACCGCGAGAAGATGAACCCAGGTGCGTGGCCCGCTACCTCTTCTGGTGGCCGCCTCCCTCCTTCCTGGCCTCCCGGCGCTGCGCCCTTTCTCACTGGTTCTCTCTTCTGCCGTTTTCCGTAGGACTCTCTTCTCTGACCTGCGTCTCCTTTGGAACTCTGCAGGTTC
+
AAA1AAAAFFFFGGGGGGGFGBH1EAABGCHH1FGGGGGGGHHHHGGGGCGGHHHGHFHGGGGGGAEGGGGFHCFGGGCH/CHGHGF/CCG@/?CGFDF>FFCFHGGC1<?ECCGG---<-/0<DHHFG0DC.;CCGGG.:9CFEGG09C0C.9FFG.CG-9@@?B@@B@@B/BFFBFF/B9BBFFFFFFFFFFB@9AFFFFFF-BBFFFFFFFFFFFFFFF/9BF-9;;FFFEFFF/F/F/BFF/9--;/
@M05620:37:000000000-D9766:1:1101:22550:3823 1:N:0:16
ACCACACCTTCTACAATGAGCTGCGTGTGGCTCCCGAGGAGCACCCCGTGCTGCTGACCGAGGCCCCCCTGAACCCCAAGGCCAACCGCGAGAAGATGAACCCAGGTGCGTGGCCCGCTACCTCTTCTGGTGGCCGCCTCCCTCCTTCCTGGCCTCCCGGCGCTGCGCCCTTTCTCACTGGTTCTCTCTTCTGCCGTTTTCCGTAGGACTCTCTTCTCTGACCTGCGTCTCCTTTGGAACTCTGCCGGTTC
+
CCDDDDCCFFFFGGGGGGGGGGHHGGGFCFHHHGGGFGGGGHHHHGGGGGGGHHGHHHHGGGGGGGGGGGGHGHHGGGGHGHHHHGGGGGCGGDHHHHHHHHGGHGHHFGGGGGHHGGG-@GHHHHHHHHHHGHHGGGGGHGGGGGGGGGGGGGGGGGGGGGFFFFFFFFFFFFFFFFFFFFFFFFHFFFFFFFFFAFFFFFFFADDFFFFFFFFFFFFF0FFFFEFDFFFFFFFFFFFFFFFFF0;CDF.
@M05620:37:000000000-D9766:1:1101:11803:3873 1:N:0:16
AGCGCCACTTCTCCATCGAACAGGGGATTCATGCCCCGGCTCCTCCAGCCAGTAAACCTGTGACCTCACCCGCTACCTGGAGCACCAACTACGCACCTTGGCCGGGAACTATGTCAGTATCCAGCCTAGGAATCTGGGAGTTGGGGAGGAGTGTGGAGTAGCGGAAAGACAGTCCTAACCGTGGAGGGTTCTGGTAAATGCTGCGGTGAGGAGGCGCTCTTTGGATCCCACCAGTTCCCTTGTCAGGTCTA
+
A111>A>>1BDDD1FG1EG1F0FAF0000B12DAB0AAAE/EF1FGGFAB0B1DB21000DA2DFDF1G00EF/>EGBDF0BG/F?0/?BBGAEA//01B1FB<E/@BAGGF2F2212@>GFDF0/@@@@111?G11?0?/?B1--.--<<<.0=C0<//=0:----.////09;0009.@F.999.-:..9B000;0;F//B/;------99---;99-9/:B//;-9/FB-F//;99//-99/;-;9//
@M05620:37:000000000-D9766:1:1101:12413:3878 1:N:0:16
ACCACACCTTCTACAATGAGCTGCGTGTGGCTCCCGAGGAGCACCCCGTGCTGCTGACCGAGGCCCCCCTGAACCCCAAGGCCAACCGCGAGAAGATGACCCCAGTGGAGGGCCCGGCTACTTCTTCGGTGGGCGCCTTCCTCCCTTCCGGGCTCCCCGGAGCGGCGCCCTTCTCCACGGTTCTCTCCTCCGCCCTTTTTCCTAAGGCTCTCCTTCTCGGACCGGGTTCTCTTTGGAAATTCGCCGGGTCT
+
?ABBBCCCFFFFGGGGGGGGGGHHGEFEHGHFGGGFGFGGGHGHHGGEAEEFHHGHHHHEGGGGGGGGGFGHFHHGGGGHGHHHHGGGGDBDGGHHHHH2?G//?1101//A.<A-<--<C000==<.<..;-;--;..;C00;9;0;9.;-;-.;C9;:9-9----;;-@F/0000/9;.A.0000/://..;--;BF0;0000;//0./0/B0909..;;:::-...9;0BFFE0;0090...-;-;-;
@M05620:37:000000000-D9766:1:1101:12393:3882 1:N:0:16
ACCACACCTTCTACAATGAGCTGCGTGTGGCTCCCGAGGAGCACCCCGTGCTGCTGACCGAGGCCCCCCTGAACCCCAAGGCCAACCTCGAGAAGATGAACCCAGGTGAGTGGCCCGCTACCTCTTCTGGTGGCCGCCTCCCTCCTTCCTGGCCTCCCGGCGCTGCGCCCTTTCTCACTGGTTCTCTCTTCTGCCGTTTTCCGTAGGTCTCTCTTCTCTGACCTGCGTCTCCTTTGGAACTCTGCAGGTTC
+
AAABBBBBFFFFGGGFGGGGGFHFGEGEFFHHHGGEFGGCGHHHHGGGEEGGHHHHHHHGGGGGGG?GGGGHHHHGGGGHGHHGHGGHHGFGHGHHHHHHHHG?GGHG2FGHGGHHGGG-CGHHHHHHHHHFFHHGGGGGHGHHEHHHHHGHHHHHGGGGCGGGGGGFFFFFFFFFFFFFFFFFFFFBFFFFFFFFADFFFFFFADFFFFFFFFFFFFFF/B9FF.@;BDFFFFFFFFFFFFFFFBFFFF/
@M05620:37:000000000-D9766:1:1101:13853:3904 1:N:0:16
ACCACACCTTCTACAATGCGCTGCGTGCGGCTCCCGAGGAGCACCCCGTGCTGCTGACCGAGGCCCCCCTGAACCCCAAGTTCACCAACTCGGCGAGTGGCCCGGTACCTCTTCTGGTTGCCGCCTCCCTCCTTCCTGGCCTCCCGACGCTGCGCCCTTTCTCCCTGGTTCTCTCTTCTGCCGTTTTGCGTCGGACTCTCTTCTCTGACCTGCGTCTCCTTTGGCCCTCTGCAGGTCCTCGCTCGGGCGAG
+
BBBABBB>BBCFGGGGGG4AECGGGEE22AEEABBE1EEC?GHGHGGA>EEGBGFHHHG/>E/EGEGGGEEFGFHGGGEHD?FGBBF/?01?<?>/>>?FFHFD->AFHHHHHHHHHH0.<G-:AD;:;;GDH0CGHG/9CFGG.=.9ABDGGBBDBBFFFF/;9BFFBF/BFFFFFFFF/B@9ABE.;;;@BB-9BFFFBFFF/;F/BFFF.;D9:;;FFFFF/9E.;./;BFF./;B/D-;ABB----9
@M05620:37:000000000-D9766:1:1101:20343:3911 1:N:0:16
AGTGCCAGCTCTCAATCGCACAGGGGACCCAGGGCCTGGCCCCTCCATCCAGAAAACCTATGACCTCACCCGCTACCTGGAGCACCAACTCCGCAGCTTGGCTGGGACCTATGTGAGTATCCAGCGTAGGAATCTGGGAGTTGGGGAGGAGTTAGGAGTTGGGGAAAGACAGTCCTAACCGTGGAGGGTTCTGGTAAATGATGGGGTGAGGAGGGGCTCTTTGGCTCCCACCAGTCCCCCTGTCTGGTCTA
+
BCCCCFFFCFFFGGGGGGGGGGHHGGGGGGHHGGGGGGHHHHGHGGHHHHHHHGFHHGHHHHHHHHGHHHHGGGGGHHHHHHHHHHHHGHHHGGGGGHHHGGHGGGHHGHHHHHHHHHHHHHHHHGFGGGHHHHHHGHHGGHHHGGGGGGGHGHGGHHHHHHGGGGHHHHHHHHHHHHHHGEEGGGGGEGFGGGFFGGGGGGGGGGGFFFFFFFFFFFFFFFFFFFFFFFFFFFFFFFFFFFFFFFFFFFF
@M05620:37:000000000-D9766:1:1101:14697:3931 1:N:0:16
AGTGCCAGCTCTCAATCGCACAGGTGTCCCCTCCCGTGGCGCCTCCAACTCTCCTACCCCGGCCCCCCCTCGAAACCAAGAGCAACAACTCCTCCGCTTGTGGCGGACCCCCTTTACTAGTAGGCGACTCCATCCTGCATGGGCGCAGGACGGAGGAACCTTTCTAAGTGGGTCTCAATTCTGCAGGTTTCCGTAAGACTATCTTCTGAGAACGGCGTCTCCTTTCCAAATCAGCCGGTCCTAGATCGGAA
+
AA>AAFFFAFFFGBGFGGGGGG0AFG11ABFG0ABABAAA/BEBBF01B0BGF0AD1B0FA//>>//>>>/>?0?EHE/BB<0FBGF/?11F100/??<?<?/?///</><--0111==<10000<---.//0;.00//0;G..--;--..9-.A-./9:BB///99////----//////:;//9--:99/;99--////:;///9//9///;----;B-//9;///9/9/////--;--/////;;-9-
@M05620:37:000000000-D9766:1:1101:8832:3949 1:N:0:16
ACCACACCTTCTACAATGAGCTGCGTGTGGCTCCCGAGGAGCACCCCGTGCTGCTGACCGAGGCCCCCCTGAACCCCAAGTCCAGCCTCAAGGGGAGTGGCCCGATACCTCTTCTGGTTACCTCATCCATCCTCCCTGCCCTCCAGTCGCTGCGCCCTTTCTTCCTGGTTCTCTCTTCTGACGTTTTACGTCGGCTTCTCTTCTATGACCTGCGTATACTTTGGCCCTCCTCAGGGGCTCGTTCGGACGAG
+
1A1>A@1AFFFF3GG1BFB1A1A1ABEBF0FFFF0AEEA/EFHHHG?A//B/FAAFFGGEEEGGAGCEGGGFHHEEEGGHH1BB10F0B11BB?></?B/?G?//<>>F<<1?F111?G1111>1>111>=FH1<C/0.<=/<E</0<A-C.:-;EG@FGGB0;C;;/9CB0CF00FBCF09.;AF?00;BF----;-/B/FF///:/;BF---9-;99;////B/9----9/BF--;;9>-9F?@-9;;-
@M05620:37:000000000-D9766:1:1101:7574:3961 1:N:0:16
ACCACACCTTCTACAATGCGCTGCGTGGGTCTCCCGAGGAGCGCCCCGTGCTGCTGACCCAGGCCCCCCTGGACCCCAAGATCAACAGCGCGGAGAGGGGCAGGTTACCTCTTCTGGACCTCGTCTGCCTCCTTCCTGGCCTCCGGGTGCCCTCCCCTTTCTGCCTGCTTCTCTCCTCTTCCGTTCTTCGTCCGACTCCCTTCTTTGACCCGCCTCTCCTCTGACCCTCCTCAGGAACTCGTTAGGTTGTG
+
AAA?AAA1FCFFGDGD3GFAA0AAF0B000B01AF//AEEEG/AAAEAE?>B1BB1FCG0>//BF/EEGGGAB>FEFE/?01B1BBB0F</></>/////>@.-<>=1<1<11><000<</<..<C.=00;C/0;GC0/;.0...--.:;///..;9;A0;F00;00.;B//////;:///;-//-:;;A;A-@--@A/ABF-/////;9----;AFB//-;B/;999A---/;9/-;;/-9---;B/---
@M05620:37:000000000-D9766:1:1101:9692:3970 1:N:0:16
ACCACACCTTCTACAATGAGCTGCGTGTGGCTCCCGAGGAGCACCCCGTGCTGCTGACCGAGGCCCCCCTGAACCCCAAGTGCACCCCCTAGGTGAGTGGCCCAGTACATCTTCTGGTTACCTCCTCCCTCCTTCCTGTCCTCCCGTGCCTGCGCCCTTTCTCCCTGGTTCTCTCTTCTGGCGGTTTCCGTCGGCCTCTCTTCTATGACCTGCGTCTCCTTTCGCACTCTTCAGGTTCTCGCTCGAGGGAG
+
B?ABBB@AFFFFGGGGGFG5G5FFEEGECEGEGCGEAEGCEHHFHGCGAEEEGFFFHHCE?GGGGGGEGEEGHHEGGCGHHFGH3B/<>/?B01B?FGB/?FC//?FF2G2F>F21G111?F11?0F0/?0<><><=F<11FB0<E...<0<<--AA-;G00;0::0GC0;99CFF0;CB::A-9-.9090.;BB.9;FBB//9BBB/BF/..9D@FFFF/;/;;9@9FB/;BFFB/FBB.EEE--.9-99
@M05620:37:000000000-D9766:1:1101:14517:3986 1:N:0:16
ACCACACCTTCTACAATGAGCTGCGTGTGGCTCCCGAGGAGCACCCCGTGCTGCTGACCGAGGCCCCCCTGAACCCCAAGGCCAACCGCGAGAAGATGCCCAGGTGAGTGGCCCGCTACCTCTTCTGGTGGCCGCCTCCCTCCTTCCTGGCCTCCCGGAGCTGCGCCCTTTCTCACTGGTTCTCTCTTCTGCCGTTTTCCGTAGGACTCTCTTCTCTGACCTGAGTCGCCTTTGGAACTCTGCAGGTTCTA
+
>AABBBABFFFFGGGFGGGGFGHFGEEEHGHHHGGGGGGEGHHHHGEGEGGFHFHGHHHGFEGGFG/EGGGHHHEGGGGECFHE/FGGGFGF@DCGFDFGBFH<<FFHHE/F0/-<C@@GHDHH0=D<<C..C?--C:.ECF.:C0:90/;FGA..9?-:AA:C?@A@>FF/FFFFFF./:B9B/BFBFFFFBBAA9E/FAFA.9/9BBBB/BBB9F9BBFFFFFBF--99D/;BFB9BFFFE/F.:/B:B
@M05620:37:000000000-D9766:1:1101:18063:3989 1:N:0:16
ACCACACCTTCTACAATGAGCTGCGTGTGGCTCCCGAGGAGCACCCCGTGCTGCTGACCGAGGCCCCCCTGAACCCCAAGGTCAACACCGAGAAGAGGAGCCAGGTACCTCTTCTGGTGGCTGCTTCCCTCCCTCCTTGCCTCCCTGAGCGGCGCCCGGTCTCACTGCCTCTCTCTTCGGCCGTCTCCCGTGCGACTCTCTGCTCTGACCTGATTCTCGTTCTGAGTTTTGCATGGTATAGAGCGGGCTAG
+
BBBBBBBBFFFFGGGGGGGGGGHHGEGEHGHHHGGGGGGGGHHHHGGGGGGGHHHHHHHGGGGGGGGGGGGHHHHGGGGHE3BBBGH/?/EF/?GH0/0/?F2?/?2?2@211?<F1?0/F0//1111<>0..00>0=0<GHHH./0///--;-=DG---9.90;000/=0;FFF///.;-.-@-;.//.;..-.-;.BF/////////;B.//////.....;B/////.///;.///////;-:---..
@M05620:37:000000000-D9766:1:1101:19623:4022 1:N:0:16
ACCACACCTTCTACAATGAGCTGCGTGTGGCTCCCGAGGAGCACCCCGTGCTGCTGACCGAGGCCCCCCTGAACCCCAAGTTCAGCACCAAGGTGAGTGGCCCGCTACCTCTTCTGGTGGCCGCCTCCCTCCTTCCTGGCCTCCCGGCGCTGCGCCCTTTCTCCCTGGTTCTCTCTTCTGCCGTTTTCCGTCGGACTCTCTTCTCTGACCTGAGTCTACTTTGGACCTCTGCAGGTTCTAGATCGGACGAG
+
AAAAAA>AFFFDAGGF3FGGF1AEABFEG?GHHGG?FEGCGHHHHGGGA/EAFACGHF0EGGCGEG?EGGGFCHEEE?EEBBGF2>DGG0FGE1B<F1B?FCHG><CCHHHGHHFF1F0CHHGGGGGHGHHGHHHHH0/CHHFHG.---9?AGGGGG@GGFGB0FFFG9FFFFFFFFFFFFF@BBFFFFFF-@;@@@FFFFFFFFFFFFFFF/;9FF/FBBF/BF/FFFFFFFFE9B/B/B/;FFFA;@?@
@M05620:37:000000000-D9766:1:1101:13838:4036 1:N:0:16
ACCACACCTTCTACAATGAGCTGCGTGTGGCTCCCGAGGAGCACCCCGTGCTGCTGACCGAGGCCCCCCTGAACCCCAAGGCCAACCGCGAGAAGATGCCCAGGTGAGTGGCCCGCTACCTCTTCTGGTGGCCGCCTCCCTCCTTCCTGGCCTCCCGGAGCTGCGCCCTTTCTCACTGGTTCTCTCTTCTGCCGTTTTCCGTAGGACTCTCTTCTCTGACCTGAGTCTCCTTTGGAACTCTGCAGGTTCTA
+
AAABBBBBFFFFGGGGGGFGGGHHGEFBFEHHHGGFGGGGGHHHHGGGGGGGHHHHGHHGGGGGGGGGGGGHHGHGGGGHGHHHHGFEGGCCGGFHHDFHEGEF?FFGHGGGHH?DCGGHHHHHHFHHGFCHHGGGGGGGHHGHGGFFGGFGFGGGGG--;CBFGAFFCFFFBFFFFFFFBFFFFFFFFFFFFFADFFFFF/AADFFFFFFFFFBFFFFFFF.BB//;:FFFFBBBFFFFFBFFFF.BFFB
@M05620:37:000000000-D9766:1:1101:18841:4047 1:N:0:16
GAGGCTGCTTTGGAAGAAACTGACAAAGCAGTGAAACAAGATCGGAGGATCACACCTATGAACTGAAGTCACTGGGGAGAATTTTGTATACCTTCCGCTGATCAAAAAAACAAAACAAGAAAAAAAATAATTATAACCTAGAAAAAAAACAACAACACAATACCAAAAGACACATCAAAACCAGGCAACGAAGTACCGACAACCCAAAGAAGCACGTAACAACATCTGATAGCACTTGAAGAGTATCAACA
+
>1AA1>CAF1B1F11BB11GGAB1BB000BB1B12DBE0B0F1AB////0ABB1A/B1ABA2BD111BD121D10B>B>/FGDDDBBF@22BB@F0/B?>?B121BB//>?//<B0//<0000<///011>2221<1111111100---...<..<....0:/000.././///000000....9....-.:..;00..--99-;--://;/9;------//9-/////9///;9///////-////////
@M05620:37:000000000-D9766:1:1101:22926:4048 1:N:0:16
ACCACACCTTCTACAATGAGCTGCGTGTGGCTCCCGAGGAGCACCCCGTGCTGCTGACCGAGGCCCCCCTGAACCCCAAGTTCACCACCTAGGCGAGTGGCCCGGTACCTCTTCTGGTTGCCGCCTCCCTCCTTCCTGGCCTCCCGGCGCTGCGCCCTTTCTCCCTGGTTCTCTCTTCTGCCGTTTTCCGTCGGACTCTCTTCTCTGACCTGCGTCTCCTTTGGACCTCTGCAGGTTCTAGCTCGGCCGAG
+
AAAAAAAAFFFFGGGGGG1FGFGFEEEAEEHHHFGGFGGCGHHHHGGGEGGGFHHHHHHGGGEGGGGGGGGHHHHGGGGHF2GH>B<?F0BBEB>BCCHGGHHG/>CFDGHHHHHHHHFAFHGGGGCHFGHGHHHHHH/CHGGHGG?CGGGGGGGGGGGGBFFGFFFFFFFFFFFFFFFFFF@;BFF:BAB?@@9@@FFFFFFFBFFFFFFFF@F@FFFFFFFF//;FFFFFFFFFBFF/B;BF?;-9;@;
@M05620:37:000000000-D9766:1:1101:14739:4058 1:N:0:16
ACCACACCTTCTACAATGAGCTGCGTGTGGCTCCCGAGGAGCACCCCGTGCTGCTGACCGAGGCCCCCCTGAACCCCAAGTTCACCACCCAGGAGAGTGGCTCGGTACCTCTTCTGGTTGCCGCCTCCCTCCTTCCTGGCCTCCCGGCGCTGCGCCCTTTCTCCCTGGTTCTCTCTTCTGCCGTTTTCCGTCGGACTCTCTTCTATGACCTGCGTCTCCTTTGGCCCTCTGCAGGTTCTCGCTCGGCCGAG
+
AAAAA1>AFFF1AFGFGGDAGGHGE0AAF0F0BFF0AEEEEHHHHGEGGGEEFHHF1FAE>>>EEGGGGGGGEHHGGC/F122BB<<GC?/</???CGFC/01><??<<2DDFGBF111<?1/>@E.<>>FEBDGHHE/GC0HHF?-::@9?.9AF@?FGFGFBBFB?B0BFFFFBFFFF/B@-B/A/FBBF>@@@@F/BBF9B//:BFFBF99A@FBFBBF///;AAE-/;BB-;/;BBA;AE@@-;@@;
@M05620:37:000000000-D9766:1:1101:22651:4061 1:N:0:16
ACCACACCTTCTACAATGAGCTGCGTGTGGCTCCCGAGGAGCACCCCGTGCTGCTGACCGAGGCCCCCCTGAACCCCAAGTTCACCACCAAGGCGAGTGGCCCGCTACCTCTTCTGGTTGCCGCCTCCCTCCTTCCTGGCCTCCCGGCGCTGCGCCCTTTCTCCCTGGTTCTCTCTTCTGCCGTTTTCCGTCGGACTCTCTTCTCTGACCTGCGTCTCCTTTGGACCTCTGCAGGTTCTAGCTCGGCCGAG
+
CCCCCCCCFFFFGGGGGGGGGGHHGFGEGGHHHGGGGGGGGHHHHGGGGGGGHHHHHHHGGGGGGGGGGGGHHHHGGGGHHFHH3B3?F/?BA/>>CBGGGHHG<>ADHHHHHHHHHHGGHHGGGGCGEGHGHHHHHH/CGHHHGGCGGGGGGGGGGGGGGGFFFFFFFFFFFFFFFFFFFFDAFFF;FDFFFFFFFFFFFFFFFFFFFFFFFFFFFFFFFFFFFFFFFFFFFFFF0FF0FFFFFF.A@D:
@M05620:37:000000000-D9766:1:1101:12873:4087 1:N:0:16
ACCACACCTTCTACAATGAGCTGCGTGTGGCTCCCGAGGAGCACCCCGTGCTGCTGACCGAGGCCCCCCTGAACCCCAAGTTCACCACCCAGGAGAGTGGCCCGCTACCTCTTCTGGTTGCCGCCTCCCTCCTTCCTGGCCTCCCGGCGCTGCGCCCTTTCTCCCTGGTTCTCTCTTCTGCCGTTTTCCGTCGGACTCTCTTCTCTGACCTGCGTCTCCTTTGGCCCTCTGCAGGTTCTCGATCGGACGAG
+
BBBBBBB>FFFFGGGGGGBGGGHHGEGBAEHGHFGFCGGGGHHHHGGEGFGGGHHHHHHEGFFGGGGGGGGHFHHGGGGHHFGHBB3?F//?//??DGFEGHHG<>CGHHHHHHHHHH1?FH-@FGCGFHHGHHHHHH/<GHHH;C@@GGAGGGGGGGGGGG;CFGGGGGFFFFFFFFFFBFFDFFF/;AFFFF@FFFFFFFFFBFFFFFFF.BFFFFFFFFFF/;A9;;/BBFF;/;B/;/;FFF.;9@;
@M05620:37:000000000-D9766:1:1101:22483:4102 1:N:0:16
ACCACACCTTCTACAATGAGCTGCGTGTGGCTCCCGAGGAGCACCCCGTGCTGCTGACCGAGGCCCCCCTGAACCCCAAGGCCAACCGCGAGAAGATGAACCCAGGTGAGTGGCCCGCTACCTCTTCTGGTGGCCGCCTCCCTCCTTCCTGGCCTCCCGGCGCTGCGCCCTTTCTCACTGGTTCTCTCTTCTGCCGTTTTCCGTAGGACTCTCTTCTCTGACCTGCGTCTCCTTTGGAACTCTGCCGGTTC
+
ABBCCCCCFFFFGGGGGGGGGGHHGEGGHGHHHGGGGGGGGHHHHGGGGGGGHFHHHHHGGGGGGGGGGGGHHHHGGGGHGHHHHGGGGGGGGGHHGGHHHHGGHGHG1FGHFGHHGGG?GHHHHHHHHGHHGHHGGGGGHGHHGGGGGGGGGGGGGGGGGGFFFFFFFFFFFFFFFFFFFFFFFFFFFFFFFFFFFFFFFFDFFFFFFFFFFFFFFFFF9FFFF.BDFFFFFFFFFBFFFFFFF/;BDF?
@M05620:37:000000000-D9766:1:1101:21396:4114 1:N:0:16
ACCACACCTTCTACAATGAGCTGCGTGTGGCTCCCGAGGAGCACCCCGTGCTGCTGACCGAGGCCCCCCTGAACCCCAAGGCCAACCGCGAGAAGATGCCCAGGTGAGTGGCCCGCTACCTCTTCTGGTGGCCGCCTCCCTCCTTCCTGGCCTCCCGGCGCTGCGCCCTTTCTCACTGGTTCTCTCTTCTGCCGTTTTCCGTAGGACTCTCTTCTCTGACCTGAGTCTCCTTTGGGACTCTGCAGGTTCTA
+
AAAAA1>>CFFFGGGGFGG1G1G1FFGEAEHFHCGGCEE/AFGGHGGGAEE/1F1GHHFEEE/EGGGGGEFBEHGGGEFHGHHHAFGCC?/B//01?1?GFGFGGHGHHDAC?FCGCCGHHDDGHFDDDG?F<@C@ACGEGFABGBFFGF.;BFAAAG--9=@B@@F@@FFBFFBBFFFBBFB9BBBBFFFF/@BA/-BBBFFFFBFBBBBFBFBFFFFFFFFBFFFFFFBBBF/9-FFFFFFBBF-BFFB
@M05620:37:000000000-D9766:1:1101:16620:4185 1:N:0:16
ACCACACCTTCTACAATGAGCTGCGTGTGGCTCCCGAGGAGCACCCCGTGCTGCTGACCGAGGCCCCCCTGAACCCCAAGGCCAACCGCGAGAAGATGCCCAGGTGAGAGGCCCGCTACCTCTTCTCGTGGCCGCCTCCCTCCTCCCTGGCCTCCCGCGGATCCGCCCTTTCTCACTGGTTCTCTCTCCTGCCGTTTTCCGCAGGACTCTCTTCTCTGTCCTCAGACTCTTTTGGAACTCTGCAGGTTCTA
+
BBBBBBBAFFFFGGGGGGGDF5FFE2AEGEGHCFGGAEGGEHHHHGGGEGGFDHHBGHHGCE@EGEGGGGGFHBGGGG?GC/GFHG?<DGG@@BCG>DD<?G//??FG1?//?/-A---0<<0=GD0<...AG@D@AD.CBCFB/;./;...9.CEG------.;.99-//;9///9BF;B/;F/BF/;FB/A-.9FFF/D.@-;.9;9BB///9BF//////////;F/////9////9////B.99BF/
@M05620:37:000000000-D9766:1:1101:16611:4199 1:N:0:16
ACCACACCTTCTACAATGAGCTGCGTGTGGCTCCCGAGGAGCACCCCGTGCTGCTGACCGAGGCCCCCCTGAACCCCAAGGCCAACCGCGAGAAGATGCCCAGATGAGAGGCCCGCTACATCTTCTCGGGGCCGCCTCCCTCCTCCCTGGCCTCCCGCGGATCCGCCCTTTCTCCCTGGTTGTCTCTCCTGCCGCTTTCCGCAGAACTCTCTTCTCTGTCATCAGACTCCTTTGGAACTCTGCAGATTCTA
+
3AAABA>AFFF4FGGGGFGGFECGCAAEFEHHFGEE2AEAEHCGHGCEBEGAAABBGFHGGGGGFEEEGGGHHGEEGGDEEGHEEFGEGCGCCFFFGFD10G/<???F11//?/->---<<GD<GD0=.--AC:A-.;.C/:E/9B./09..0.;CE?----9.;.9B=/99/;//.;.;9.;B/9//:FFFF---AF/BFBB--9.9/B9////BB//9///////;;/////9//;//9///;///9B/
@M05620:37:000000000-D9766:1:1101:13552:4203 1:N:0:16
ACCACACCTTCTACAATGAGCTGCGTGTGGCTCCCGAGGAGCACCCCGTGCTGCTGACCGAGGCCCCCCTGAACCCCAAGTCCAACCGCGAGGAGAGTGGCCGCCTACCACCTCTGCTGGCGGCCTCCTTCCTCCCTCCCCTCCCCCCGCTGCGCCCCCCCTTCCTGGTTCTCTCCTCTGCCGCTTTTTTCCGGACTCTCTTCTTCGCCCACCGTCTCCTTTGGTGCACCTCTGGAGCTCGTACGGCTGAG
+
CCCCCCCCFFFFGGGGGGGGGGHHGFGGHGHHHGGEFGFGGHHHHGGGGGGGHHHHHHHGGGGGGGGGGGGHHHHGGGGHBBBG3BE/>>>B/>?FD22?/0//>/.>01>.>GHB1>FH?-<AD?HH:0CGF0;.C/.9./;E.9:;C9-;A-9A-----;.;/00/;00;0:0/;BF0F0@--9A00-/;A-D--/000;BF00.9.:..;.;.99:B00;/..900/;A0;00./;0.-..-:@-;A.
@M05620:37:000000000-D9766:1:1101:19865:4253 1:N:0:16
ACCACACCTTCTACAATGAGCTGCGTGTGGCTCCCGAGGAGCACCCCGTGCTGCTGACCGAGGCCCCCCTGAACCCCAAGGCCAACCGCGAGAAGATGAACCCAGGTGCGTGGCCCGCTACCTCTTCTGGTGGCCGCCTCCCTCCTTCCTGGCCTCCCGGCGCTGCGCCCTTTCTCACTGGTTCTCTCTTCTGCCGTTTTCCGTAGGACTCTCTTCTCTGCCCTGCGTCTCCTTTGGAACTCTGCGGGTTC
+
BBBBBBBBFFFFGGGGGGGGGGHFGEGECFHHHGGGGGGGGHHHHGGGGGGGHHGHHHHGGGGGGGGGGGGHGHHGGGGHGHHHHGGGGGGGCGHGHHHHHHGGHGHG1AFGGGHHGGG-DHHHHHHHHHHHGHHGGGGGHGGGGGGGGGGFGFFFG;E?9--9>DBFF;DFFBFF/9/FFFBBBB9/;/9BBF9-DDFFFF?B.A./9:B9BFBBB9BB/B.9999.9.B/FFFFBF/B9/B//-;@FA.
@M05620:37:000000000-D9766:1:1101:20017:4259 1:N:0:16
AGTGCCAGCTCTCAATCGCACAGGGGACCCAGGGCCTGGCCCCTCCATCCAGAAAACCTATGACCTCACCCGCTACCTGGAGCACCAACTCCGCAGCTTGGCTGGGACCTATGTGAGTATCCAGCGTAGGAATCTGGGAGTTGGGGAGGAGTGAGGAGTTGGGGAAAGACAGTCCTAACCGTGGAGGGTTCTGGTAAATGATGGGGTGAGGAGGGGCTCTTTGGCTCCCACCAGTCCCCCTGTCTGGTCTA
+
AB3AAFFFBFFFGGGGGGGGGGHGGGGGGGHHGFGGGGGHHHGHGGHHHHHHHHFHHGHHHHHHHHHHHHHGGGGGHHHHFHHHHHHHGHHHGGGGGHHHGHHGGGHHGHFGHHGHHHHHHHHHHGEDGGFGGHHHHHHGGGHFFCGGGGFHHHHHHGHHHFGGGGHHHHHHHHHHHHHHGGGGDGGGFGGGGGCFGGGGGGGGGGFFFFFFFFFFFFFFFFFFFFFFFFFFFFFFFFFFFFFFFFFBF/;
@M05620:37:000000000-D9766:1:1101:16453:4274 1:N:0:16
ACCACACCTTCTACAATGAGCTGCGTGTGGCTCCCGAGGAGCACCCCGTGCTGCTGACCGAGGCCCCCCTGAACCCCAAGTTCACCACCTAGGCGAGTGGCCCGGTACCTCTTCTGGTTGCCGCCTCCCTCCTTCCTGGCCTCCCGGCGCTGCGCCCTTTCTCCCTGGTTCTCTCTTCTGCCGTTTTGCGTCGGACTCTCTTCTCTGACCTGCGTCTCCTTTGGCCCTCTGCAGGCCCTCGGTCGGGTGAG
+
BAABBAAA4CCFGGGGGGBAGEHFEEE24BC2F2FE2EEE?GHFHGGAAEEC5FBGFHB0EE?EGFGEGE?GHHGGGEEHG4FG?B??F0?FB3</<<?F/GCC/<AFHHFGDFFFHH1.>G-<C<<C.<<<G0=<<G/<CGCC.;--A@-BAB9.A?FGGF0B9CFEB/BBBBFFFFB//:;.:/9.9;.-;@9999B9;F/B/9B/BB99.@:-.9BFFFFF/9;.;./;BFF..;A?=.;DBB-.-..
@M05620:37:000000000-D9766:1:1101:22005:4281 1:N:0:16
ACCACACCTTCTACAATGAGCTGCGTGTGGCTCCCGAGGAGCACCCCGTGCTGCTGACCGAGGCCCCCCTGAACCCCAAGTTCAACACCGAGGTGAGTGGCCCGTTACCTCTTCTGGTCGCCGCCTCCCTCCTTCCTGGCCTCCCGGCGCTGCGCCCTTTCTCCCTGGTTCTCTCTTCTGCCGTTTTCCGTCGGACTCTCTTCTCTGACCTGCGTCTCCTTTGGACCTCTGCAGGTTCTAGCTCGGTCGAG
+
ABBAAAAAFFFFGGGGGGGGGFHHGGGGHGHHHFGGGGG?EHDHHGEGGGGGFDGHHHHGGGCEFGFFGGGHGHHGGGEHFFGG4B???/>>?/??FBFFEGHCBG/?<?1FDGH1111>->-<<AD<.<GA/00C0;;:CF.CED@-A-9A.@DF-999FF/;9BB99/;9/BF/:/;/BFBD9/./;9F.9-9-99BF//FFBF9//9FF99DF?FBFFFFB9FFFF/BFFF?99BB/9:9F.@:D9-9
@M05620:37:000000000-D9766:1:1101:20979:4287 1:N:0:16
ACCACACCTTCTACAATGAGCTGCGTGTGGCTCCCGAGGAGCACCCCGTGCTGCTGACCGAGGCCCCCCTGAACCCCAAGTTCACCACCGAGGCGAGTGGCCCGCTACCTCTTCTGGTTGCCGCCTCCCTCCTTCCTGGCCTCCCGGCGCTGCGCCCTTTCTCCCTGGTTCTCTCTTCTGCCGTTTTCCGTCGGACTCTCTTCTCTGACCTGCGTCTCCTTTGGACCTCTGCAGGTTCTAGCTCGGCCGAG
+
CCCCCCCCFFFFGGGGGGGGGGHHGEF24EG2BFFG?AEFDGHHHGGG?EEFEGFHHHGGGFCFGGGGGCFGFHHGGGGHGFGH3B3?F/>E//<<@>?/FHHG/>DFFGHHHHHHHH>CGFGGGG<GFGHGHHHHHHBGHHHHEDAFFGGGGGFFFFFFFFFFFFFFBFFFFFFFFFFFFFBDFFF/:ABA@;BDFFFFFFFFFFFFFFFF.CFFFFFFFFFFFFFFFFFFBFFF/B9/:/:FDF.;9D=
@M05620:37:000000000-D9766:1:1101:18459:4289 1:N:0:16
ACCACACCTTCTACAATGAGCTGCGTGTGGCTCCCGAGGAGCACCCCGTGCTGCTGACCGAGGCCCCCCTGAACCCCAAGGCCAACCGCGAGAAGATGAACCCGGGTGCGGGGCCCGCTCCCTCTTCTGGGGGCCGTCTCCCTCTTCCGGGGCCTCCCGGCGGTGCGCCCTCTCTCTCGGTCTCTCTTTTCTGGTGTTTTCCGTGGGACTCTCTTCTCTGCCGTGCGTCCCCTTGGAAACTCTGGCGTTTC
+
AAAA>AA>BFCFGGGGGG5BGGHHGEEAAEGBABFEAFEGGHHHHGGEEBEFHGGHHHHEGEEGGGGGGGGFFGHEEEFHFHFGHGG@BCBCGGHFGH22F<//<</>.<---;-;---;.9;/9C0000;9--;--;.9/:...://.----;.A..9-;--;@@--.-;.9/;B//....;9FFB/;F/9///.;AB.//;/.9-.;F/B/99BB///9/9;9.9;@-9.;..9///9B9////-9-;/
@M05620:37:000000000-D9766:1:1101:18829:4294 1:N:0:16
ACCACACCTTCTACAATGAGCTGCGTGTGGCTCCCGAGGAGCACCCCGTGCTGCTGACCGAGGCCCCCCTGAACCCCAAGTTCACCACCCAGGAGAGTGGCCCGCTACCTCTTCTGGTTGCCGCCTCCCTCCTTCCTGGCCTCCCGGCGCTGCGCCCTTTCTCCCTGGTTCTCTCTTCTGCCGTTTTCCGTCGGACTCTCTTCTCTGACCTGCGTCTCCTTTGGACCTCTGCAGGTCCTCGCTCGGCCGAG
+
AAABBBBBCFFFFGGGGGBGGGHHGEGA4BGGHGGGCEAEDEHGHGEEEEGGFHGHGFHAEECECEEFGEGHHHHGGGGHHFGG3B3?F/??//??CBB/FGEG/>BDGHHHEHHHHH1??G-CFG>G<GHGHGGHHH/<GGHH:E:DGGGGFGGFGGGGGGBFGGGGGGFFFFFFFFFFFF;;DF?/9;9AD=99DFFFFFBF/BFBFFFFFFFFFFFFFFFF:BB;B;9BFFF;/;B/.-:ABF.9-@9
@M05620:37:000000000-D9766:1:1101:18911:4323 1:N:0:16
ACCACACCTTCTACAATGAGCTGCGTGTGGCTCCCGAGGAGCACCCCGTGCTGCTGACCGAGGCCCCCCTGAACCCCAAGTTCATCACCCAGGTGAGTGGCCCGCTACCTCTTCTGGTGGCCGCCTCCCTCCTTCCTGGCCTCCCGGCGCTGCGCCCTTTCTCCCTGGTTCTCTCTTCTGCCGTTTTCCGTCGGACTCTCTTCTCTGACCTGCGTCTCCTTTGGACCTCTGCAGGTTCTAGCTCGGCCGAG
+
CBCCCCCCFFFFGGGGGGGGGGHHGFGBCEHHHGGGGGGGGHHHHGGGGEGGGHGHHGHEGGGGGGGGGGFHGHHGGGGHFGHH4BFFH0FGE3BFF?GFGGHG/>BFHHHHHHHHHH0AGHGGFGGHGHHGGHHHHHGHHHHHGGCCCGGGGGGGGGGGGGGGGGGGGGGFFFFFFFFFFFFDFFEFFFF.@@FFFFFFFFFFFFFFFFFF.;DFFFFFFFEFFFFFFFFFFFFABFF0B0;FFF:DFC;
@M05620:37:000000000-D9766:1:1101:23053:4336 1:N:0:16
GAGGCTGCTTTGGAAGAAACTGACAAGCCAGGGACACAAGATCGGAAGAGCACACGTCTGAACTCCAGTCACTCTAGAGCATCTCGTATGCCGTCTTCTGCTTGAAAAAAAAAAAACAAAAATAGCGGCCGCCTCCCTCCAGCCCTGCCTCACGTAGCGACACCCTTACGCACTGGGTATCACTTCTTACTGTTTCCGTATGACCATCTTCTCTGAGCTGAGCCTGTGTTGGCACTATGTATGTTCCAGAG
+
ABCCCBFAFFFFGGGGGGGGGFGHGFGGFHHDFGGG2FFHFHHHGGGFFEGGHHHG1GHF5FGHHHFHHFDGHH55DDFHFHHHBFFEFGHH/EE??BBBBBB3BB3@F>>/EBC/</?00/0211///>---....</./0<../;;.0:0...;:.----;...;00..9--9/./0000;90000000000000:0;./99000;BF0000;9000:B.0/:.;0:/.A09:/00;0;0900;0;:0.
@M05620:37:000000000-D9766:1:1101:19499:4343 1:N:0:16
ACCACACCTTCTACAATGAGCTGCGTGTGGCTCCCGAGGAGCACCCCGTGCTGCTGACCGAGGCCCCCCTGAACCCCAAGGCCAACCGCGAGAAGATGCCCAGGTGAGTGGCCCGCTACCTCTTCTGGTGGCCGCCTCCCTCCTTCCTGGCCTCCCGGCGCTGCGCCCTTTCTCACTGGTTCTCTCTTCTGCCGTTTTCCGTAGGACTCTCTTCTCTGACCTGAGTCTCCTTTGGAACTCTGCAGGTTCTA
+
BBBBBBBBFFFFGGGGGGGGGGHFGGGECEHHHGGGFGGGGHHHHGGGGGGFFHGHHHHGFGGGGGGGGGGHHHHGGGGHGHHHHGGGGGGGGGHHF<GHHHHGFHHFHHGEHHGGGGGHHHHHHHHGGHGHHGGGGGHGHGGHHGGGFGFGGGGGGG?DBBFFFFFFFFFFFFFFFFFBFFFFFFFFFFFFFFFFFFFFFFFFFFFFFFFFFFFFFFFFFFFFFFFBFFFFFFFFFFFFFFFFFFFFFF:
@M05620:37:000000000-D9766:1:1101:18213:4343 1:N:0:16
ACCACACCTTCTACAATGAGCTGCGTGTGGCTCCCGAGGAGCACCCCGTGCTGCTGACCGAGGCCCCCCTGAACCCCAAGTCCACCCCCTAGGCGAGTGGCCCGGTACCTCTTCTGGTCGCCGCCTGCCTCCTTCCTGCCCTCCCGGCGCTGCGCCCTTTCTCCCTGGTTCTCTCTTCTGCCGTTTTCCGTCGGACTCTCTTCTATGCCCTGCGTCTCCTTTGGCCCCCTGCAGGACCTCGCTCGGTCGAG
+
AAACCBCACFFFGGGGGGGGGGHHGEFA4EGFGFGE?FEGDHFGHGGEAEEGFHGHHHHEFCFGGGGGGEFHFHHGGGGH33BF3BE/>/?B22>/B<///=?D/><ADGH1?D=G1<1-><-=-A.<.<CGH0<:0C0:GC:A;:-:AD--C-CDCFFFFF:BF/0AFFFFFFFFFFFFB99;9BE00;0;@A--;FBFBB0B00;09BFAE-9-::B0BFFF0;9-;-.9:BA..;90;9.;DF.9-@@
@M05620:37:000000000-D9766:1:1101:15049:4382 1:N:0:16
ACCACACCTTCTACAATGAGCTGCGTGTGGCTCCCGAGGAGCACCCCGTGCTGCTGACCGAGGCCCCCCTGAACCCCAAGGCCAACCGCGAGAAGATGAACCCAGGTGCGTGGCCCGCTACCTCTTCTGGTGGCCGCCTCCCTCCTTCCTGGCCTCCCGGCGCTGCGCCCTTTCTCACTGGTTCTCTCTTCTGCCGTTTTCCGTAGGACTCTCTTCTCTGACCTGCGTCTCCTTTGGAACTCTGCGGGTTC
+
AAAAAAAAFFFFGFGBEG5FGFHHGEGACEHHHGGGGGE2EGHHHGGGEGGGHHHHHHHGEGCFGEFGGGGHHHHGGGGHGHHHAFECGGFGGDHFGBHGGHDCGEC?1/<CDGHHG?C-DGDDGHDFHB=CDFHGGCGAGAFGGGFGF;CFGGGGGEGGGGFA9DCFFF-FFFFFFFBFFFFFBFFBFFFFFFFFDDFFFF?BADFFFFE/FFFFFE/F/BFBB.BAD.BFFFFBF/BFFFFBF-;@@A.
@M05620:37:000000000-D9766:1:1101:15039:4399 1:N:0:16
ACCACACCTTCTACAATGAGCTGCGTGTGGCTCCCGAGGAGCACCCCGTGCTGCTGACCGAGGCCCCCCTGAACCCCAAGGCCAACCGCGAGAAGATGAACCCAGGTGTGTGGCCCGCTCCCTCTTCTGGTGGCCGCCTCCCTCTTCCCTGGCCCCCCGGCGCTGCGCCCTTTCTCACTGTTTCTCTTTTCTGCCGTTTTCCGTGGGACTCTCTTCTCTGCCCTGCGTCCCCTTTGGAACTCTGCGGGTTC
+
CCCCCCCAFFFFGGGGGGGGGGHHGGGBAEHGHFGEDGGGFHHHHGGGGEGGGHGHHHHEGGGGGGGGGGGHFHHGGGGHGHHHHGGGGGCDGGHFGHHHHH//?F1?1?00/><F--<><EH//G00=D0<<:C-::.;:C/9/90;:09..C.;9-9@C---;D-@A-;9FF:F000B09BBFFF00B00000-ADB.0999.--.;AFF09BFF0000:.0;.-.;-:.;A09/B0FF0090;:>9E.
@M05620:37:000000000-D9766:1:1101:22315:4404 1:N:0:16
ACCACACCTTCTACAATGAGCTGCGTGTGGCTCCCGAGGAGCACCCCGTGCTGCTGACCGAGGCCCCCCTGAACCCCAAGGCCAACCGCGAGAAGATGAACCCAGGTGAGTGGCCCGCTACCTCTTCTGGTGGCCGCCTCCCTCCTTCCTGGCCTCCCGGCGCTGCGCCCTTTCTCACTTGTTCTCTCTTCTGCCGTTTTCCGTAGGACTCTCTTCTCTGACCTGAGTCTCCTTTGGAACTCTGCAGGTTC
+
BBBBBBBBFFFFGFGGFGGGGGFHGGGGHCGHHGGFFGG?GHHHHGGGE?GFHHHHHHHGGGGGGGGGGGGHHHHGGGGHGHHHHGGGGGGGGGHGBGBGF//</?CF1F1</?<C-<@C-CGD<DG0000/<<G;-AA:CE/CA/;BB009:FGG?E.---9->DBF?->FFFFF/9B//;9FFFF/FFF///F9DD/;BB.9A../9BFFFBFFFFFB/BFFF/B/B9/:B////////:/FB;/;.9/
@M05620:37:000000000-D9766:1:1101:20046:4407 1:N:0:16
AGTGCCAGCTCTCAATCGCACAGGGGACCCAGGGCCTGGCCCCTCCATCCAGAAAACCTATGACCTCACCCGCTACCTGGAGCACCAACTCCGCAGCTTGGCTGGGACCTATGTGAGTATCCAGCGTAGGAATCTGGGAGTTGGGGAGGAGTGAGGAGTTGGGGAAAGACAGTCCTAACCGTGGAGGGTTCTGGTAAATGATGGGGTGAGGAGGGGCTCTTTGGCTCCCACCAGTCCCCCTGTCTGGTCTA
+
AA>ABFFFBFFFGGGGGGGGGGHCGGGGEEHHGGGGFFGHFHGFGGHHHHHHFFGHHGHHHHFHHHHHHGHGGFGGHHHHHHHHHHHHGHHHGGGGGFHHGGHEGGHFFHHGHHHHHHGHHHHHHGDDCGHHHFFHHFHFDGHHG@FGGGGHEFFFFF/<GGGCCGHFHHHHHHHHHFHHGDE?GEGG9CFGFGFGFFGFFFFGGGFBFFFFFFFFFFFFFFFBFFFAFFFFFFFFFFEFCFFFFFFFBF9
@M05620:37:000000000-D9766:1:1101:21458:4412 1:N:0:16
AGTGCCAGCTCTCAATCGCACAGGGGACCCAGGGCCTGGCCCCTCCATCCAGAAAACCTATGACCTCACCCGCTACCTGGAGCACCAACTCCGCAGCTTGGCTGGGACCTATGTGAGTATCCAGCGTAGGAATCTGGGAGTTGGGGAGGAGTGAGGAGTTGGGGAAAGACAGTCCTAACCGTGGAGGGTTCTGGTAAATGATGGGGTGAGGAGGGGCTCTTTGGCTCCCACCAGTCCCCCTGTCTGGTCTA
+
AA>AAFFFBFFFG4FGGGGFGFHCFGEEEEHHBEEEGGGHFHGHGGHHHGHHHHFAGGHHFHGHHGGHHHHGGEEGHHGHGHHHHHHGGHHFEGGGEHGHGHHGGGHHGHHHHHHHHHHHHHHHHGGFGGHHHHHHHHGFGGHHGGGGGGEGHFHHFG/GHGGGGGHHHHHHHHHGHHHHGGEGGGGGEGFGGGFGGGGGGGGGGGFFFFFFFFFFFFFFFFFFFFFFFFFFFFFFFFFFFFFFFFFFFF9
@M05620:37:000000000-D9766:1:1101:14556:4449 1:N:0:16
ACCACACCTTCTACAATGAGCTGCGTGTGGCTCCCGAGGAGCACCCCGTGCTGCTGACCGAGGCCCCCCTGAACCCCAAGTTCAACACCCAGGAGAGTGGCCCGCTACCTCTTCTGGTGGCCGCCTCCCTCCTTCCTGGCCTCCCGGCGCTGCGCCCTTTCTCCCTGGTTCTCTCTTCTGCCGTTTTCCGTCGGACTCTCTTCTCTGACCTGAGTCTCCTTTGGACCTCTGCAGGTTCTAGATCGGCCGAG
+
AABAABBBFFFFGGGGFGGFGCHFG2BA4AGGEFFE?EGGFHHHHGGGGFGGFHGHHHGEEGCGGAGGGGGHHFHGGGGH34GH?BF/E/??F/??BBBCFHHG>BCGHHHHHHHHHH0AGHGGGGEHGHHGHHHHHHHHHHHHCED-CAGGGGGGGFGGFGG0FFGFFFFFFFFFFFFFFFFDFFFBFDB.>DFFFFFFFFFFFFFFFFFF/BFFFFFFFFFFFFFFFFFFFFFF/FF/F/BFFF-;@DB
@M05620:37:000000000-D9766:1:1101:11435:4454 1:N:0:16
ACCACACCTTCTACAATGAGCTGCGTGTGGCTCCCGAGGAGCACCCCGTGCTGCTGACCGAGGCCCCCCTGAACCCCAAGGCCAACCGCGAGAAGATGCCCAGGTGAGTGGCCCCCTACCTCTTCCGGTGGCCGCCTCCCTCCTTCCTGGCCTCCCGGGACCGCGCCCTTTCTCACTGGTTCTCTCTGCTGCCGTTTTCCGTACGACTCTCTTCCCTGACCTGAATCGCCTTTGGAACTCTGCAGGTTCTA
+
CCCCCCCCFFFFGGGGGGGGGGHHGEGFHGHHHGGGGGGGGHHHHGGGGGGGHHHHHHHGGGGGGGGGGGGHHHHGGGGHGHHHHGGGGGGGGGFHHFHFHH/?FF10??FCGH-<@.GHHFGB<1<A<<ACG@CG?.:ECCDGFFFB0:.FB?EED9--:.-9;=AFCFFBFB/BB/F/F//9/B/B/:9/F-.;FEFF./..:.9A.::9BF//;9/:BB/;/;/..;.9F/B/B/;/;/:B9A9BFF/
@M05620:37:000000000-D9766:1:1101:24469:4463 1:N:0:16
AGTGCCAGCTCTCAATCGCACAGGGGACCCAGGGCCTGGCCCCTCCATCCAGAAAACCTATGACCTCACCCGCTACCTGGAGCACCAACTCCGCAGCTTGGCTGGGACCTATGTGAGTATCCAGCGTAGGAATCTGGGAGTTGGGGAGGAGTGAGGAGTTGGGGAAAGACAGTCCTAACCGTGGAGGGTTCTGGTAAATGATGGGGTGAGGAGGGGCTCTTTGGCTCCCACCAGTCCCCCTGTCTGGTCTA
+
11>1>F1FAFFFGGGFGFFCEEHCEE0FF0GGCEE/AAGCEHEHGGHHBAGGD01BFFFFHFFHHH1GHHHEE>/FHHDG>FGC0G0>E0B@/?/E>0BFEHHGGGHH?FHGHHHHHHHHHHHHHGGGGGHEGHHHHHHFGHHE/CFGGGEGHGHHHGGHGFGGGGHHHHHHHHHHFHHHGGGGGGGGEFGGGGFFFGGGGGGGGGB@FFFFFF@@@@FFFFFFFFFFFFFFFFFEFFFF@FFFFFFFFFB
@M05620:37:000000000-D9766:1:1101:19620:4464 1:N:0:16
ACCACACCTTCTACAATGAGCTGCGTGTGGCTCCCGAGGAGCACCCCGTGCTGCTGACCGAGGCCCCCCTGAACCCCAAGTTCAACACCGAGGAGAGTGGCCCGCTACCTCTTCTGGTTGCCGCCTCCCTCCTTCCTGGCCTCCCGGCGCTGCGCCCTTTCTCCCTGGTTCTCTCTTCTGCCGTTTTTCGTCGGACTCTCTTCTCTGACCTGCGTCTCCTTTGGACCTCTGCAGGTTCTAGCTCGGCCGAG
+
BBBABBBBFFFFGGGGGGFFGFHFGEEBAEHHHGGFFGGGGHHHHGGGGGGGGHGHHHHEGGGGGGGGGGGHHHHGGGGH34BG4BF/E/>B@/??AB??FHHG/>>@FHHFDGFHDH1>FD-@CA.<EGGFEDFHDD<CHHHHCA:;?BD?C-DGGGGFFB;9B.FEBFFFFFFFFFFFB/9A9F9./-;.--9>DFFFFF/B/BFB/FFF.9:@AFFBB9/FFFF.9/9/9BA.;;//9/9BAB..-9-
@M05620:37:000000000-D9766:1:1101:18025:4480 1:N:0:16
ACCACACCTTCTACAATGAGCTGCGTGTGGCTCCCGAGGAGCACCCCGTGCTGCTGACCGAGGCCCCCCTGAACCCCAAGGCCAACCGCGAGAAGATGAACCCAGGTGTGTGGCCCGCTACCTCTGCTGGTGGCCGCCTCCCTCCTTCCTGGCCTCCCGGCGCTGCGCCCTTTCTCACTTGTGCTCTCTTCTGCCGGTTTCCGTAGGACTCTCTGCTCTGCCTTGGGTCTCCTTTGGAACTCTGCTGGGTC
+
CCCDCCCCFFFFGGGGGGGGGGHHGFGBAEHGHGGEDGGGGHHHHGGGGEFGGHHHHHHGGGGGGGGGGGGHFHHGGGGHGHHHHGGGGGDGGGHGGHHD?//??F111?0?<F0.<->A<<GG00<000</.CG--C..::/;.90=/09CF?0;.C.:----:A9D.--;FFFF0FF00;0;00;0:BF0B0;B--.;B0.F.:.90/B0BF0B09000;0;00;:;/0;F000;0:0000B900B.//
@M05620:37:000000000-D9766:1:1101:21716:4481 1:N:0:16
ACCACACCTTCTACAATGAGCTGCGTGTGGCTCCCGAGGAGCACCCCGTGCTGCTGACCGAGGCCCCCCTGAACCCCAAGGCCAACCGCGAGAAGATGCACCCATGTGAGGGGCCCTCTATCTCCTCTTGGGGCCGCCTCCCTCCTTCCTGGTCTCCCGGCTCTGCGCTCTTTCTCACGTTCTCTCTCTTCTGGCGTTTTGCGGAGGACTCTCCTCTCTGATCTGAGTCTCCTGGAGCACTCTGCATGCTC
+
BBBABBBBFFFFGGGGGGGFGDHFGEEEHFHHFGGEFGGGGHHHHGGGEFGGHHHHHHHGGGGGGGGGGGGGHFHGGGGHEGHHHGGEGGGCCGGHHH1?G0//0?1?<G0</>->.<011>F10=C00<0.-.<--=.C.;//9/00900//;0;09.=9-9/;F-@-.9/;F;F/9....;BFFF//;/////9;B-9./9-9--.;BFFB/;FF///9///;//;F///;//..;.;F////////;/
@M05620:37:000000000-D9766:1:1101:8813:4494 1:N:0:16
ACCACACCTTCTACAATGAGCTGCGTGTGGCTCCCGAGGAGCACCCCGTGCTGCTGACCGAGGCCCCCCTGAACCCCAAGGCCAACCGCGAGAAGATGACCCAGGTGGGTGCCCCGCAACCTCTTTTGGTGGCCCCCTCCCCCCTCCCTGCCCTCCCGAGCTTCCGCCTTTCCTACCTGGTCTCCCCTCCTGCCGTTTCCCGTAGGACCCTCTCTCTTGCCCTAGGCTCCTTTTGGAATTCTGCAGGTTCT
+
ABCCCCCCFFFFGGGGGGGGGGHHGFEGHGHHHGGGGGGGGHHHHGGGGFGGHHHHHHHGGGGGGGGGGGGHHHHGGGGHGHHHHGGGGGGGGGHHHHDGHF/GC=1///?.>G.----<.//<00<=-;:.;..;--;:..;-A.;.9;.;.0;C.;.;-.000.;D.;F00090.0;AF0000/.;9./0;.-;DF0B09.-;.00../.;/090900;00//9/0.;0;B0F=FF0000009BFF0:0
@M05620:37:000000000-D9766:1:1101:14224:4500 1:N:0:16
ACCACACCTTCTACAATGAGCTGCGTGTGGCTCCCGAGGAGCACCCCGTGCTGCTGACCGAGGCCCCCCTGAACCCCAAGGCCAACCGCGAGAAGATGCCCAGGTGAGTGGCCCGCTACCTCTTCTGGTGGCCGCCTCCCTCCTTCCTGGCCTCCCGGCGCTGCGCCCTTTCTCACTGGTTCTCTCTTCTGCCGTTTTCCGTAGGACTCTCTTCTATGACCTGAGTCTCCTTTGGAACTCTGCAGGTTCTA
+
A>>AAAA>CFCDBGGFGFBEGFFFEAAAAAGAAAAA2EEEFHGGHGGE1ABFFFCGHFBE>ECFFDEEGECFFFFEFEEFCCGFFFE<CB<<?AGBFGHG2GHA?GHF11/FFG-ACCGF1DDGHHHG0GAGH@CDDDH.GGD/CFG00/AFFGFGDG-9--9.@@FFFFFFFFFFFFFBFF//BBBFBFFFF>AAFEFFDFFFFEFFFBBFFFF//9FFFFF/9/;/;BBFFFFFFF/F9/9BF9:/;FB
@M05620:37:000000000-D9766:1:1101:24229:4519 1:N:0:16
AGTGCCAGCTCTCAATCGCACAGGTGACCCAGGGCCTGGCCCATCCATCCAGAAAACCTATGACCTCACCCGATACCTGGAGCACCAACTCCGCAGCTTGGCTGGGACCTATGTGAGTATCCAGCGTAGGAATCTGGGAGTTGGGGAGGAGTGAGGAGGTGGGGAAAGACAGTCCTAACCGTGGAGGGTTCTGGGAAATGAGGGGGTGAGGAGGGGCTCTTTGGCTCCCACCAGTCCCCCTGTCTGGTCTA
+
1>>AAB@CAFFBBG33FFGGEE0A1A1GHHEF0A00000BB/EA0F1ADEGEH0BGBAGFHFF1FA1BGH0///E/BF10B0FE0F0EEBBF///>E01B>F1??/<</B<1BF22BFFGHFFFB/C</<@1@@2>B0FF<CGFC?<<-<CFF1>>CC.<CC-<E:CCG/C/<:GFHF/.;;E@BABG9..09C9;/C0BF09.9@-9-9FBBF9@@9-//:BFF/BA9BFB-:/9//;9@A/9/9FBF/9
@M05620:37:000000000-D9766:1:1101:17136:4550 1:N:0:16
AGTGCCAGCTCTCAATCGCACAGGGGACCCAGGGCCTGGCCCCTCCATCCAGAAAACCTATGACCTCACCCGCTACCTGGAGCACCAACTCCGCAGCTTGGCTGGCACCTATGTGAGCATGCAGCGTAGGAATCTGGGAGTTGGGGAGGAGAGAGGAGTTGGGGAAAAACAGTCCTAACCGTGGAGGGTTCTGGTAAATGATGGGGTGAGGAGGGGATCTTTGGCTCCCACCAGTCCCGCTGTCTAGTCTA
+
>1AAAFB11BCFGGGFGGGGGEHCGGGGEG0FF0EF/FG0AGEEEGHEFF1BEGBGGFHCGFDHHFFBGGHEGEEGHFHHHHHHHHHHGFGHGFECEFHHG0FC//BFFGGFDD2>D1<11B1BG/?B/?1@@FGBHGHGG0FF/>FC-.C.<CCCHG//0<C@FCH/;CCGCGHHGGGGG.9AB.CA;FFFFGCFFF0;00;/AAB@EFFFAB@@B-AFFB//;/F?-BFBFFFFB/-;@-ABB/;///;
@M05620:37:000000000-D9766:1:1101:12895:4575 1:N:0:16
ACCACACCTTCTACAATGAGCTGCGTGTGGCTCCCGAGGAGCACCCCGTGCTGCTGACCGAGGCCCCCCTGAACCCCAAGTTCACCACCGAGGTGAGTGGCCCGCTACCTCTTCTGGTGGCCGCCTCCCTCCTTCCTGGCCTCCCGGCGCTGCGCCCTTTCTCCCTGGTTCTCTCTTCTGCCGTTTTCCGTCGGACTCTCTTCTCTGACCTGCGTCTCCTTTGGACCTCTGCAGGTTCTAGCTCGGCCGAG
+
BCCCCCBBCFFFGGGGGGGGGGHHGEFBEGHHHGGGFGGGGHGHHGGGGGGGGHHHHHHGGGGGGGGGGGGHGHHGGGGHF4FH3BBEF/>E???BGBBCFHHG<>DGHHHGHHHGD10>FGCFGGDHGHHGHGHHHG/CGHHHGD@@ADAFGAGGGGGGGGFFFFFFFFFFFFFFFFFFFFF;DFF:FDBFFFDFFFFFFFFFBFFFFFFFAFFFFEFBFFFFBBFBFBBFFFFA:BF0;0;FFF.;;>>
@M05620:37:000000000-D9766:1:1101:13838:4588 1:N:0:16
AGTGCCAGCTCTCCATCGCACAGGGGACCCAGGGCCTGGCCCCTCCATCCAGAAAACCTATGACCTCACCCGCTACCTGGAGCACCAACTCCGCAGCTTGGCTGGGACCTATGTGAGTATCCAGCGTAGGAATCTGGGAGTTGGGGAGGAGTGAGGAGTTGGGGAAAGACAGTCCTAACCGTGGAGGGTTCTGGTAAATGATGGGGTGAGGAGGGGCTCTTTGGCTCCCACCAGTCCCCCTGTCTGGTCTA
+
>A>>AFFFBFFFG4FGGFGAE?GGGEEEAAGHAEFFFFHHFHGHGGFHHGHHHGGFGGGHFEFHHDGHHHHGG>>FHHHHBGHHHH1?EFHCEECE>FBGFHHGGGHHGHHHHHHHHHHHHHHHHGEEGGHHHHHHGHCFGHHHGGFGGFEGF0GHCGHGHHGGG.GHGHHHHHHGHHHGGGGGAEEGAFFGFGCCFGGGGGGGGGDBFFFFFFBB??FFFEBBFFFFFFFFFFFFFFFF?FFFFFFFFFF
@M05620:37:000000000-D9766:1:1101:17292:4598 1:N:0:16
AGTGCCAGCTCTCAATCGCACAGGGGACCCAGGGCCTGGCCCCTCCATCCAGAAAACCTATGACCTCACCCGCTACCTGGAGCACCAACTCCGCAGCTTGGCTGGGACCTATGTGAGTATCCAGCGTAGGAATCTGGGAGTTGGGGAGGAGTGAGGAGTTGGGGAAAGACAGTCCTAACCGTGGAGGGTTCTGGTAAATGATGGGGTGAGGAGGGGCTCTTTGGCTCCCACCAGTCCCCCTGTCTGGTCTA
+
AA>AAFBFAFFFFFGGGEFGGGFH0EGGGFHHGGGEGEGFGHGHGGGHHHHFHFFHGGHHHHHHHHGHHHHGGEEGHHHHHHHHGHHHGFHHGFGGGFHHGGHG?AHHGHFHHGHGHGHHHHHHHCECGGHHHHHHHGHGEGHHGGGGGGE>FGHHHGHHHHCGGCHHHHHFGFGFHHFHGGGGGGGGFGGGGGCFFGGGGGGGGGF@FFFFFF@@@@FFFFFFBFFEEFFFFFFFFFFF@FFFFFFEBFF
@M05620:37:000000000-D9766:1:1101:12614:4600 1:N:0:16
ACCACACCTTCTACAATGAGCTGCGTGTGGCTCCCGAGGAGCACCCCGTGCTGCTGACCGAGGCCCCCCTGAACCCCAAGTTCAGCACCAAGGTGAGTGGCCCGCTACCTCTTCTGGTTGCCGCCTCCCTCCTTCCTGTCCTCCCGGCGCTGCGCCCTTTCTCCCTGGTTCTCTCTTCTGCCGTTTTCCGTCGGACTCTCTTCTCTGACCTGCGTCTCCTTTGGACCTCTGCAGGTTCTAGCTCGGCCGAG
+
AAABBBBBFFFFGGGGGGGGGGHFGAEFHEHHHGGGGGGGGHHHHGGGFGGGHFHHHHHGGGGGGGGGGGGHHHHGGGGHFBFGBBF?F0?FF3BFGBGGGHHG/>DGHEHBHHHGG11/FG@DGG.FFFGGHHHHHH0<<DGH.C:CGGFGGGGGGGBFGG;FGGGGGGGGGGGGFFFFFFDAFFF:BDFFFFDFFFFFFFFF/9FFFFFFFBFFFFFFFFFFFBFFFBBFFFFA/BF/B9BFFF.D@D=
@M05620:37:000000000-D9766:1:1101:14042:4619 1:N:0:16
AGTGCCAGCTCTCAATCGCACAGGGGACCCAGGGCCTGGCCCCTCCATCCAGAAAACCTATGACCTCACCCGCTACCTGGAGCACCAACTCCGCAGCTTGGCTGGGACCTATGTGAGTATCCAGCGTAGGAATCTGGGAGTTGGGGAGGAGTGAGGAGTTGGGGAAAGACAGTCCTAACCGTGGAGGGTTCTGGTAAATGATGGGGTGAGGAGGGGCTCTTTGGCTCCCACCAGTCCCCCTGTCTGGTCTA
+
AAAAAFFCAFFFGGGGGFGAFCHCGGGEAEHHBEFEAFGHCHGGGGHFHHHHFHGHHGHEEGDGHFHHHHHGG>EGHHHHCGHH1FFHGEHHG?EGEEGGGHFG//FHG2FGHHHHHH3FGHHHHCCE/CGHHHHHHG0FGHHH/<<DGGGGHFHHHG<GHH-@EGHHGHHH000;GHHHAEEDCCGG.;CGG9;BFGGGGGGGGGDFFFFFF.@BFAFF/9/;FFFFEFFFF9BFFFFFFF/FFF///:;
@M05620:37:000000000-D9766:1:1101:8427:4621 1:N:0:16
ACCACACCTTCTACAATGAGCTGCGGGTGGCTCCCGAGGAGCACCCCGTGCTGCTGACCGAGGCCCCCCTGAACCCCAAGTGCAGCAACCAGGAGAGTGGCCTGCTACCTCTTCTGGCTTCCTCCTACGTCCTTCCTGACCTCCGGACGATGCGCCCTTTCTGCCTGGTTCTCTCTTCTGCCGTTTTGCGTCGGAATCTCTTCTATGACCTGCGTCTCCTTTGGCCCTCTTCAGGCTCTCGCTCGGTCGAG
+
AAA3AAAAFFFFGGGGBGEFG5FBE22AA2B23AFEAEGCEHHFHGGG1AEAFBG@GHBE/>EGG1/EEEE0F3?EGE/??BGF1?B0B0?/???/<?<?<G1?0?FGGH<<11FFG100><11><11.>0.<D=CB00/==0<.-.-;-.::-.:--/CFF0;090./;009CFBB0FF0C@../9;;-;9@B-.;:BFFFBF//;/9//.999BF;/9BFF//9:EF;/BFFB/.;;F?;;EBB..--9
@M05620:37:000000000-D9766:1:1101:17813:4666 1:N:0:16
ACCACACCTTCTACAATGAGCTGCGTGTGGCTCCCGAGGAGCACCCCGTGCTGCTGACCGAGGCCCCCCTGAACCCCAAGGCCAACCGCGAGAAGATGAACCCAGGTGCGTGGCCCGCTACCTCTTCTGGTGGCCGCCTCCCTCCTTCCTGGCCTCCCGGCGCTGCGCCCTTTCTCACTGGTTCTCTCTTCTGCCGTTTTCCGTAGGACTCTCTTCTCTGACCTGCGTCTCCTTTGGAACTCTGCCGGTTC
+
DCDDDDDDFFFFGGGGGGGGGGHHGGGBFFHHHGGGFGGGGHGHHGGGGFGGHHHHHHHGGGGGGGGGGGGHFHHGGGGHGHGHHGGGGGDGGGHHHHHGHHGFHGCF1AFC@FHHGGG-@GHHHHFFHHHGGHHGGGGGHGGGDGGGGGGGGGGGGGDGFGFFFFFFFFFFFFFFFFFFFFFFFFFFFFFFFFFFFFFFFFFFADDFFFFFFFFFHFFF0B/<FFFDFDFFFFFFFFFFFFFFF<<DFF.
@M05620:37:000000000-D9766:1:1101:7903:4685 1:N:0:16
ACCACACCTTCTACAATGAGCTGCGTGTGGCGCCCGAGGAGCACCCCGTGCTGCTGACCGAGGCCCCCCTGAACCCCAAGTCCACCCCCGCGGAGAGTGGCCCGGTACCTCTTCTGCTTCCCTCCTAAGTACTTCCTGGCCTCCGGGCGCTGCGCCCTTTCCGCCTGGTTCTCTCTTCTGTCGTTTCTTCTCGCAATCTCTTATTTGCCCTGCGCTTCCTTCGGACCCCCTCTGGTGCTCGTTCGGTTGAT
+
AAA?AAA1BFFFGD1FGGABGGHHGAE00AB0AAEE/EAAEGAFG/AAAAAABGCGGBG>>/@FFEEEGECG1GHG?//FEBBG1B//<>/>//>//?1.>F>@-=<.<=000<0=0===<CC/./00/<;00:;:0</;C09C.---9-;-:@>B@@F///----;-9;/9BFF/99BF//999-//9/;9---;9/:;;F//:;///9/A-;----////;-9;9:-----;//-;9/-9:AA@-9-//
@M05620:37:000000000-D9766:1:1101:20922:4716 1:N:0:16
ACCACACCTTCTACAATGAGCTGCGTGTGGCTCCCGAGGAGCACCCCGTGCTGCTGACCGAGGCCCCCCTGAACCCCAAGGCCAACCGCGAGAAGATGCCCAGGTGAGTGGCCCGCTACCTCTTCTGGTGGCCGCCTCCCTCCTTCCTGGCCTCCCGGCGCTGCGCCCTTTCTCACTGGTTCTCTCTTCTGCCGTTTTCCGTAGGACTCTCTTCTCTGACCTGAGTCTCCTTTGGAACTCTGCAGGTTCTA
+
BABABBBBCFFFGGGGGGGFGFHHGEFA4EGGGGGGCFGCCHHGHGGGCEEGEGFHHHFGGGCGGGGGGGGGHHGFGGGHGHHHHGGGGGDGGGHGBGHHHHHGGHHHGHGGHHGGGGGHHHHHHHHHGGGHHGGGGGHGHHGHHGGGGGFGGGGGGF-A@DFFFFFFFFFFFFFFFFFBFFFFFFFFFFFFFFFFFFFFFFFFFFFFFFFFFFFFFFFFFFFFFFFFFFFFFFFFFFFFFFFFFFFFFFF
@M05620:37:000000000-D9766:1:1101:22920:4726 1:N:0:16
AGTGCCACCTCTCAATCGCACAGGGGACACCGGGCCTGGCCCCTCCATACAGAAAACCTATGACCTCACCCGCTACCTGGAGCCCCAACTCCGCAGCTTGGCTGGGACCTATGTGAGTATCCAGCGTAGGAATCTGGGAGTTGGGGAGGAGTGAGGAGTTGGGGAAAGACAGTCCTAACCGTGGAGGGTTCTGGTAAATGATGGGGTGAGGAGGGGCTCTTTGGCTCCCACCAGTCCCCCTGTCTGGTCTA
+
1>AAA@B11BBFBBFGG1A1AAABBA00FG00A/A/A/EEB/E///AD2FGH111FA/B1B1@DFGFGFE0>E>EEFHGGHHH/>EEGGHGHGCGEGGHHGHHGGGHHGHBGHFHHH>DFFFFGGCCFCFGHFFHHHHHG<GFHGGGGGGGHHGHHFFFHBHCGGGHHFHGGFFBBFFFFGBCA?FGG9C.BFGFFFFFFFFFFFFF@FFEFFF@?@@FFFFFFFFF?EFF-EFFFFFE?@FFFFFFFBFB
@M05620:37:000000000-D9766:1:1101:9137:4744 1:N:0:16
ACCACACCTTCTACAATGAGCTGCGTGTGGCTCCCGAGGAGCACCCCGTGCTGCTGACCGAGGCCCCCCTGAACCCCAAGTGCAGCAACACGGGGAGTGGCCCGCTACCTCTTCTGGTTGCCGCCTCCCTCCTTCCTGGCCTCCGGGCGCTGCGCCCTTTCTTCCTGGTTCTCTCTTCTGCCGTTTTACGTCGGACTCTCTTCTCTGACCTGCGTCTCCTTTGGCCCTCGTCAGGGGCTCGCTCGGTGGAG
+
A>AAAAB3BCCFGGGFGD5BFBGFEFE2AAGGFBBB2AECGHHHHGGABEGGFHHGHFHA>EEGEEEGGGFFHFEFGGGHFBBFBB00B?/?@></B???FG?</><AFGGHFHFHHGG>>G-<<<<<<<CFH=;GHH/CGGGH.;-;@BB@D?@GGGFFFF/;BF/F9FBFFFFFFFFF;FBAFFF99;;ABB-9;BFFFFFF/;B/BFF.9;D9:.;9:BFEB/9..-;9.;B.-;;.@-;9B?9.9.;
@M05620:37:000000000-D9766:1:1101:13881:4750 1:N:0:16
AGTGCCAGCTCTCAATCGCACAGGGGACCCAGGGCCTGGCCCCTCCATCCAGAAAACCTATGACCTCACCCGCTACCTGGAGCACCAACTCCGCAGCTTGGCTGGGACCTATGTGAGTATCCAGCGTAGGAATCTGGGAGTTGGGGAGGAGTGAGGAGTTGGGGAAAGACAGTCCTAACCGTGGAGGGTTCTGGTAAATGATGGGGTGAGGAGGGGCTCTTTGGCTCCCACCAGTCCCCCTGTCTGGTCTA
+
>A3AAFFFBFFFFGGFGFGEEAF4CEGGGGHHGGEEGEGFFGGHGGGHDGHFG33BFA3GHHFHGHCGHHHGGGCEHHHCGHHEA?FFGCFHGFGGC3GHGHHGGGHHGGHHHHHHGHFFFFHHHGEGGGHHGHHHHHHGCGHGCGGGCFAFGHHHHDGFGB@CEDGHHHHHHHGHHHHAGAEBDECB;F?FFGCFFGGGGGGGGFDBFFFFFFBB?;EFFFFFFFFFFFFFFFFFFFFFBEBBFFBFBFF
@M05620:37:000000000-D9766:1:1101:24685:4754 1:N:0:16
ACCACACCTTCTACAATGAGCTGCGTGTGGCTCCCGAGGAGCACCCCGTGCTGCTGACCGAGGCCCCCCTGAACCCCAAGTTCAGCACCAAGGGGAGTGGCCCGCTACCTCTTCTGGTGGCCGCCTCCCTCCTTCCTGGCCTCCCGGCGCTGCGCCCTTTCTCCCTGGTTCTCTCTTCTGCCGTTTTCCGTAGGACTCTCTTCTCTGACCTGAGTCTCCTTTGGACCTCTGCAGGTTCTAGCTCGGCCGAG
+
1AAAAA1AFFF1FGGGFGGFGDHHGFEFHGHHHFFEAEGAGHHHHGGGGGGGHDGHFGHGGGGGCE/EGGGHHHFGGGGFEDGBBBGAG0?GE/>CB?GGGFHG/>CGHGHEHHHHHDCEHHCCG?ECEHHGHHHF0=GFFHHH.:A--A@@G@AGG@GGG0FF/;FF9FFFFFFFFFFBFF@ABFFFFAB-;A9BFFFFFFFFFFFFFFFF/;FBFFFFFFFFF/BFBFFFFFF;BFFFF//;B?-A@@@
@M05620:37:000000000-D9766:1:1101:20251:4822 1:N:0:16
AGTGCCAGCTCTCAATCGCACAGGGGACCCAGGGCCTGGCCCCTCCATCCAGAAAACCTATGACCTCACCCGCTACCTGGAGCACCAACTCCGCAGCTTGGCTGGGACCTATGTGAGTATCCAGCGTAGGAATCTGGGAGTTGGGGAGGAGTGAGGAGTTGGGGAAAGACAGTCCTAACCGTGGAGGGTTCTGGTAAATGATGGGGTGAGGAGGGGCTCTTTGGCTCCCACCAGTCCCCCTGTCTGGTCTA
+
>33>AFFFBFFFFGGFGFGGGGFHDGGEEEHHGGGEFAGHFHGHGGHHDEGGHF3GGEAGHHGHHHHHHHHGGGGGHHHHHHHHGCHHGBGHGGGG?3GHGHHGFGHHGHHHB2GH1GHHFHHHHGDF?/GHHHHHBF0FGBGHC?F-AEGHHHBHFA/<G/@DGGHAGHHC0CGHHHHHGGEGGGGGEGFBFGFGGGGGGGGGGGFBFFFFFD-B-9EFFFFFFFFFFFFFFFFFFFFFBFFFFEBFFFB
@M05620:37:000000000-D9766:1:1101:8696:4833 1:N:0:16
GAGGCTGCTTTGGACGAAACTCATACTGAACTGCAACAATTAAGGAGAGACCTGGATAAGTTTTTCGGGTTGAGTAAAAAACTTGATATAACTGCCAACTAAGAAGTGTAGAACGTACGAAATCATCGAAGCAGACAATAACATACCAACACACAAGAACAAATGTCCTATAGGTCGGGATATACCTCAAGCAGATTGTCTGTACTCCCCATACACAATCAAGCGAATTTTTTCAGGTCATATCCAAAACA
+
>1>A1>BAB@B1F11A1A0AFGFHHH133B1B1B111BAFG111B1A///0ABB0BD21B2DDEB0/A/AB>01D21@2B//1BB112BB211@1B1B/01111B011BBB22>//0//?/?/1BB2<0B//B000001B1112@@0<1//////?0?0?00F1>11=11>1<11>-<<-.<00000<<000///0<0:00000000/..9///000.0/900099-9.00;9////;/;//////;/-;;
@M05620:37:000000000-D9766:1:1101:17996:4872 1:N:0:16
AGTGCCAGCTCTCAATCGCACAGGGGACCCAGGGCCTGGCCCCTCCATCCAGAAAACCTATGACCTCACCCGCTACCTGGAGCACCAACTCCGCAGCTTGGCTGGGACCTATGTGAGTATCCAGCGTAGGAATCTGGGAGTTGGGGAGGAGTGAGGAGTTGGGGAAAGACAGTCCTAACCGTGGAGGGTTCTGGTAAATGATGGGGTGAGGAGGGGCTCTTTGGCTCCCACCAGTCCCCCTGTCTGGTCTA
+
AA3>AFFFBFFFGGGGFGGCGCHDGGGGGGHH2EGFFFHHFHGEFGHHHGHHEHFFHGHGFHFHHEGGHHHGE/EGHHFHFFHHHHHGGGHGGGGEEGFGGGHGFGGHGHGFHGDGFFHHHDGHFC?EGGHHHHHFHGGGGGGHGGGCGGDFGFGHFGGFGFGCGGHHFHHHHHHHHHGHGCEBFGFG;CFGGGFFFFFGGFGGGG.BEAFFFFBBBBEFFFFFFFFFEFFFFFFFFFFFBFFFFFFFFFF
@M05620:37:000000000-D9766:1:1101:19234:4905 1:N:0:16
ACCACACCTTCTACAATGAGCTGCGTGTGGCTCCCGAGGAGCACCCCGTGCTGCTGACCGAGGCCCCCCTGAACCCCAAGGCCAACCGCGAGAAGATGCCCAGGGGAGTGGCGCGCGACCTCTCCTTGTGTCCGCCCCTCCCCGTCCTGCCCCCTCGCAGCCTCGCTCTCTCTCACTCCGTCTCTCTTCTGCCGCTTTCCGCAGGACTCTCTCCTCTTAGCCCAGCTTCCTTTTGAAGTCTGGAGGGGCTC
+
CCCCCCCCFFFFGGGGGGGGGGHHGGGGHGHHHGGGGGGGGHGHHGGGGGGGHHHHHHHGGGGGGGGGGGGHGHHGGGGHGHHHHGGGGGGGGFF22?2GC2=//>/>C0..-<----;:.<G/;00000/:<.:.-;.;.;.-..;9C0.;.;-:---.;.//;-.;:0;BF0::00/9;.;90B0;B0BFF--;.A0:..-;:.AB99BF0/0BF00000/:..00;000;00.900000/:.;----9
@M05620:37:000000000-D9766:1:1101:19214:4908 1:N:0:16
ACCACACCTTCTACAATGAGCTGCGTGTGGCTCCCGAGGAGCACCCCGTGCTGCTGACCGAGGCCCCCCTGAACCCCAAGGCCAACCGCGAGAAGATGCCCAGGTGAGTGGCCCGCTACCTCTTCTGGTGGCCGCCTCCCTCCTTCCTGGCCTCCCGGCGCTGCGCCCTTTCTCACTGGTTCTCTCTTCTGCCGTTTTCCGTAGGACTCTCTTCTCTGACCTGAGTCTCCTTTGGAACTCTGCAGGTTCTA
+
BBCCBCCACFFFGGGGGGFGGGHHGFGB4EGBFEFF?EEE?GEGHGGEEEEGEHFHHHGAE@CEGGGGGEFGFHHGGEGHGHHHHGGGGGBDGDF22>FGCGCFGF10F1?/FC---ADHFGHFHHBDD/.CGD@@DGHEFHDFHFFFBB.CBFE?A?-=A@-:@BDFFFFFF00;BFB0B0:09:BFFEFFF;;DBFFF9:.ADBBFF0FFF0FFF0:0;0/:9900;BBFF0/BFB00990BFFA9B99
@M05620:37:000000000-D9766:1:1101:17208:4970 1:N:0:16
ACCACACCTTCTACAATGAGCTGCGTGTGGCTCCCGAGGAGCACCCCGTGCTGCTGACCGAGGCCCCCCTGAACCCCAAGGCCAACCGCGAGAAGATGAACCCAGGTGCGTGGCCCGCTCCCTCTTCTGGTGGCCGCCTCCCTCCTTCCTGGCCTCCCGGCGCTGCGCCCTTTCTCACTGGTTCTCTCTTCTGCCGTTTTCCGTAGGACTCTCTTCTCTGCCCTGCGTCTCCTTTGGAACTCTGCAGGTTC
+
A3>>AAAAFFFDAFGGEGBFFFGGE2BA4AABF2BBAEEE?CHF1EEE1EFABGGHHHHEEECEGGGCGEEHHHGGGGGHFHHHHFFGGGCCCGHFFDGHHHG<?FGC1<??ADHHGGG-CEHHHHGHHHHGCHHGGGGGGGGGCCFGFGGGGGGGGCEGBB@B?FBBFBBFFFFFFFFFFFFFFFF9;FFFFFBBADFFF;DF9;DFFFFFFFFFFFFF9B.BAAB9B9FFFFFFEFFFFBFFF/;FAF/
@M05620:37:000000000-D9766:1:1101:19954:4984 1:N:0:16
AGTGCCAGCTCTCAATCGCACAGGGGACCCAGGGCCTGGCCCCTCCATCCAGAAAACCTATGACCTCACCCGCTACCTGGAGCACCAACTCCGCAGCTTGGCTGGGACCTATGTGAGTATCCAGCGTAGGAATCTGGGAGTTGGGGAGGAGTGAGGAGTTGGGCAAGCCAGTCCTAACCGTGGCGGGTTCTGGTAAATGATGGGGTGAGGAGGGGCTCTTTGGCTCCCACCAGTCCCCCTGTCTGGTCTAT
+
BAABBFFFBFFFGGGGFGGFGCHHGGGGGEGGGGGGGGHHGHGHGGHHHHGHHHHHHGHGHHHHGHHHHGHGGGEGHHHHHHHHHHHHGHHHGGGFGHHHGGHGDGFHGHHHHHFHHGGHHHGHFFGG@AHFHHHHHFHGGHGHGGGGGFDH.DDGFGFHFFGGGGG.:/:0CCGHGHHGDEF--;@;;FFFF/BB/9B/BFFEDFBEF?9A?DFFFFFFFFFFFFFFFFD?AFFFFFFFFFFFFBFFFFF
@M05620:37:000000000-D9766:1:1101:19710:4987 1:N:0:16
ACCACACCTTCTACAATGAGCTGCGTGTGGCTCCCGAGGAGCACCCCGTGCTGCTGACCGAGGCCCCCCTGAACCCCAAGGCCAACCGCGAGAAGATGAACCCAGGTGCGTGGCCCGCTCCCTCTTCTGGTGGCCGCCTCCCTCCTTCCTGGCCTCCCGGCGCTGCGCCCTTTCTCACTGGTTCTCTCTTCTGCCGTTTTCCGTAGGACTCTCTTCTCTGCCCTGCGTCTCCTTTGGAACTCTGCCGGTTC
+
CCCDDDDBFFFFGGGGGGGGGGHHGEGB4EHHHGGFCFGGFHGHHGGGGGGGFHHHHHHGGCCEGGGGGGGHFHHGGGGHGHHHHGGGGGDGGGHGGHHHHHGFGGHHGGGGGGHHGGGCGGHHHHGHHHHHGHHGGGGGGGGGEGGGGGGGGGGGGGGGGF@DFFFFFFFFFFFHFFFFFFFFFHF;;FFFFFFFFFFFFFDFFFFFFFFFFFFFFFHH9F9;FFF;DFFFFFFFFFFFFFFFF0;CDF?
@M05620:37:000000000-D9766:1:1101:18815:4990 1:N:0:16
AGTGCCAGCTCTCAATCGCACAGGGGACCCAGGGCCTGGCCCCTCCATCCAGAAAACCTATGACCTCACCCGCTACCTGGAGCACCAACTCCGCAGCTTGGCTGGGACCTATGTGAGTATCCAGCGTAGGAATCTGGGAGTTGGGGAGGAGTGAGGAGTTGGGGAAAGACAGTCCTAACCGTGGAGGGTTCTGGTAAATGATGGGGTGAGGAGGGGCTCTTTGGCTCCCACCAGTCCCCCTGTCTGGTCTA
+
>>>>AFFFBFFFGFGGGGGFGGHGGAEEGGHHFFGGGFHHHHGHGGHHHHGHHHHGHGHHHFHHHGHHHHHGGEGGHHHHFHHHHHGGGHHHEGGGFGFGGHHGGGHHGHHHHHHHHHHHHHHHHGGGGGHHHHHHHHFFGHHHGGGGGGEGHDGHHGHHHHGGGGHHHHHHHHHHHHHHGGEGGGGGEFFGGGFFGGGGGGGGGGFFFFFFFFFFFFFFFFFFFFFFFFFFFFFFFFFFFFFFFFFFFFF
@M05620:37:000000000-D9766:1:1101:11979:5008 1:N:0:16
ACCACACCTTCTACAATGAGCTGCGTGTGGCTCCCGAGGAGCACCCCGTGCTGCTGACCGAGGCCCCCCTGAACCCCAAGGCCAACCGCGAGAAGATGCCCAGGTGAGTGGCCCGCTACCTCTTCTGGTGGCCGCCTCCCTCCTTCCTGGCCTCCCGGAGCTGCGCCCTTTCTCACTGGTTCTCTCTTCTGCCGTTTTCCGTAGGACTCTCTTCTCTGACCTGAGTCTCCTTTGGAACTCTGCAGGTTCTA
+
CCCCCCCCFFFFGGGGGGGGGGHHGEEBAEGHHGGGCFGGGHHHHGGGGEFGFHGHHHHGCGGGGEGGGGGGHHHGGGGHGGHHHGGFGGGFGGHFDGHHHHHGHHHHHHGGHHGGGGGHHHGHHHHHGHGHHGGGGGHGHHGHGGGGGGFGGGGGGG-ACGGGGGFF;FFFFFFFFFFFFFFFFFFFFFFFFFFFFFFFFFFFFFFFFFFFFFFFFFFFFFFFFFFFFFFFFFFFFFFFFFFFFFAFFFF
@M05620:37:000000000-D9766:1:1101:19681:5026 1:N:0:16
ACCACACCTTCTACAATGAGCTGCGTGTGGCTCCCGAGGAGCACCCCGTGCTGCTGACCGAGGCCCCCCTGAACCCCAAGTTCAGCACCAAGGGGAGTGGCCCGCTACCTCTTCTGGTGGCCGCCTCCCTCCTTCCTGGCCTCCCGGCGCTGCGCCCTTTCTCCCTGGTTCTCTCTTCTGCCGTTTTCCGTCGGACTCTCTTCTCTGACCTGCGTCTCCTTTGGACCTCTGCAGGTTCTAGCTCGGCCGAG
+
AA>ABA3AFFCDFGG45FFGFGCFEEEBE2FGHGGAEEG?EHHHHGEGEAEEHEGHHHFGGGGGGGEGGGGHHHGGGGGHHHHFBGHHHB?GF<>?C/GFGHHG>BDGHGHHHHHHFG0>GHGGGCEHGHHGHHHHHHBGHHHGGGG-BBBGGGGGGGGGGGBBFFFFFFFFFFFFFFFFFFBDFFF/BDF.@BBBBFFFFFFFFFFFFFFF.@AB?FFFFFFFFBFFFFFFFFFFFFFBF/BFF?9ABB@
@M05620:37:000000000-D9766:1:1101:20931:5029 1:N:0:16
ACCACACCTTCTACAATGAGCTGCGTGTGGCTCCCGAGGAGCACCCCGTGCTGCTGACCGAGGCCCCCCTGAACCCCAAGGCCAACCGCGAGAAGATGCCCAGGTGAGTGGCCCGCTACCTCTTCTGGTGGCCGCCTCCCTCCTTCCTGGCCTCCCGGCGCTGCGCCCTTTCTCACTGGTTCTCTCTTCTGCCGTTTTCCGTAGGACTCTCTTCTCTGACCTGAGTCTCCTTTGGAACTCTGCAGGTTCTA
+
CBCBCCCCFFFFGGGGGGGGGGHHGFGBEFHGHGGFDGGGGHDH1EEGFEEGHHHHHHHGGGGGGGGGGGGHGHHGGGGHGHHHHGGGGGGGGGHGHHBHHHCFFFDGGGGEHHC@CC@GHFGHDFHHD<ECGCCGGAGGGHGGHFGF0FFFGFEG?D-;DABF-9DFAFFFFB009BFBFBFFBFBFFBFBFDDFFFFFA;A9DF0BBFFBFFFFFFFBFFF:;BFBBFBFFFFBFBBFF0BFFF.FFB0
@M05620:37:000000000-D9766:1:1101:12276:5045 1:N:0:16
ACCACACCTTCTACAATGAGCTGCGTGTGGCTCCCGAGGAGCACCCCGTGCTGCTGACCGAGGCCCCCCTGAACCCCAAGGCCAACCGCGAGAAGATGAACCCCGGTGCGTGGCCCGCTCCCTCTTTTGGTGGCCGCCTCCCTCTTTCCTGGCCTCCGGGCGTTGCGCCCTTTCTCACTGGTTCTCCTTTCTGCCGTTTTCCGTGGGACTCTCTCTTTTGCCTTGCGCCCCCTTTGGAACTTTGCGGGTTT
+
>11>A1AAFFCFFGG13BAFAAB1ABEAA0FGHGC0AAE/EHHHHG?F/AE/DB1FGG0AEGCG>E>EGEEGHF/EGCE/FFHE/FEEG/>BCCFGD1FBHH//<A>-<@FA?CCE--<ACA//C00CGG.C.C;@A-.9:.9//;0;09;9FFB9A.;@---9-9--A=?FF////9/9BFB////;;9BFBF/9ABF?F/-99;----///9/////;/B////9---9;=FFF99/9//;//;;-;--
@M05620:37:000000000-D9766:1:1101:11578:5072 1:N:0:16
ACCACACCTTCTACAATGAGCTGCGTGTGGCTCCCGAGGAGCACCCCGTGCTGCTGACCGAGGCCCCCCTGAACCCCAAGTGCAACAGCGAGGAGAGTGGCCCGGTACCTCTTCTGGTTGCCGCCTTCCTCCTTCCTGACCTCCCGACGCTGCGCCCTTTCTCCCTGGTTCTCTCTTCTGCCGTTTTCCGTCGGACTCTCTTCTCTGACCTGCGTCTCCTTTGGCCCTCTGCAGGGTCTCGCTCGGCCGAG
+
BBBBBBBBFFFFGFGGFGFGGFHHGAAAAAGEFFGEEGGGGHHHHGGGEEFGHHHHHHHG?GGGGDGGGGGFHFHGGGGH34BG3B02B>></<?//22<?G/B/>AEGHEHHHHFHD1<>F--AD.0/=DC<0<G0D0<CGGHAD.:;-9.;-;AB-CFB00;:/BE9900BFFFF/BB/;@..B.//.9.@=--=FFFFFFF//F//BFB.9A-.BBFFEFFB/E.9./:BF.-.;;/;..A-@..;;-
@M05620:37:000000000-D9766:1:1101:22708:5075 1:N:0:16
ACCACACCTTCTACAATGAGCTGCGTGTGGCTCCCGAGGAGCACCCCGTGCTGCTGACCGAGGCCCCCCTGAACCCCAAGGCCAACAGCGAGGAGAGCGGCCCGCTACCTCTTCTGCTGGCAGCATACCTCCTTCCTGGCCTCCCGGCGCTGCGCCCTTTCTTGCTGACTCTCTCTTCTGATGTTTTCTGTGGCACTCTCTTCTCTGACCTGAGTCACCTCAGGAACTCTGCAGGTTCTTGCTCGGGCTAG
+
AAB@BAABFFFFFGGFGGGGGDG4E2ABFEHHCGFEEEEEGHGHHGGGEAEEHHHHHHHGGGFGEECGGGGFFFC?EGGH//?F//?2F/BB//?F////>C@D/<->0<111>1=1=C/./<..000/=0:/;0;00/.;GHH..-A----.--9A-/9/9//;///.9/;//;//////99;/;9//9;/.../;/;///////;//;F9/.9////9.//;B..:;9////9.;//////;9@---..
@M05620:37:000000000-D9766:1:1101:18343:5085 1:N:0:16
ACCACACCTTCTACAATGAGCTGCGTGTGGCTCCCGAGGAGCACCCCGTGCTGCTGACCGAGGCCCCCCTGAACCCCAAGGCCAACCGCGAGAAGATGAACCCAGGTGCGTGGCCCGCTCCCTCTTCTGGTGGCCGCCTCCCTCCTTCCTGGCCTCCCGGCGCTGCGCCCTTTCTCACTGGTTCTCTCTTCTGCCGTTTTCCGTAGGACTCTCTTCTCTGCCCTGCGTCTCCTTTGGAACTCTGCCGGTTC
+
BBBABBBABCFFGGGGFG5BG5GFGEEA4AGFABFA2EEGCHHHHGGGCEEGEHFHHHG0EE?EGFGGGEGCGFHGGGGHEFHHHG?EDG?<@DFB?FFGHHG<GGGFCCFEDGHHGGG?EEHHHH<DFHHHCHHGGGDGFGGG;CFGFFBBFFGGG;CGBB;@BFBBFBBFFFFFFFFFFFFFFFF/;BFFFFBBDFFFFFFF.ADBFFFFFFFFFFEFFF.;AAB;@AFFFFFFFF/BF99BF/;B@D.
@M05620:37:000000000-D9766:1:1101:16601:5152 1:N:0:16
AGTGCCAGCTCTCAATCGCACAGGGGACCCAGGGCCTGGCCCCTCCATCCAGAAAACCTATGACCTCACCCGCTACCTGGAGCACCAACTCCGCAGCTTGGCTGGGACCTATGTGAGTATCCAGCGTAGGAATCTGGGAGTTGGGGAGGAGTGAGGAGTTGGGGAAAGACAGTCCTAACCGTGGAGGGTTCTGGTAAATGATGGGGTGAGGAGGGGCTCTTTGGCTCCCACCAGTCCCCCTGTCTGGTCTA
+
3A>AAFBFBFFFFGGGGGGGGGFHGGGGGGHHGGGGGDGHHHGHGGHHHHHHHFHHHGFHHHHHHHHHHHHGGFGGHHHGHHHHHHHHGHHHGGGGGHHHGGHGGGHHGHHHHHHHHHHHHHHHHGGGGGHHHHHHHHHGDHHHGGGGGGGHHHHHHGHHHHGGGGHHHHHHHHHHHHHHGGGGGGGGEGGGGGFGGGGGGGGGGGFBFFFFFFBBBBFFFFFFFFFFFFFFFFFFFFFFBFFFFFFFFFF
@M05620:37:000000000-D9766:1:1101:20942:5204 1:N:0:16
ACCACACCTTCTACAATGAGCTGCGTGTGGCTCCCGAGGAGCACCCCGTGCTGCTGACCGAGGCCCCCCTGAACCCCAAGGCCAACCGCGAGAAGATGCCCAGGTGAGTGGCCCGCTACCTCTTCTGGTGGCCGCCTCCCTCCTCCCTGCCTCCCCGGGGTTGGCCCCTTCCTCCCTGGTTTTCTCTTTTGCCGTTTTCCGTGGGCTCTCCTCTTTTGCCCGGGGTCTCCTTTGGAACTCTGCGGGTTCAA
+
A11AA11ACF1@3FFD3BBFBGFFAAEBA0BFGG0AAEE/EHCGHGCGE/BAFEGHHG0EGEGGEGEGGGGFFHGGGGGEGHHHEGGGGCBCGGHFBGHHHHHGGFHGHGGGHH?CCGGHHHHHHHHFFGCHHGGGGGHGHH.//;./0.;00;C.A-------/;A-;F-////:-;-F/--///;////:/-9AF-;/-/-;----///;-/////9;9-------;/;F/FBF///////---9--//
@M05620:37:000000000-D9766:1:1101:6765:5205 1:N:0:16
AACACACCTTCTACAATGAGCTGCGTGTGGCTCCAGAGGAGCACCCCGGGCTGCGGAACGAGGCCCCCCTGAACCCCAAGGCCAAACGCGAGAAGATGCCCAGGTGAGTGGCCCGCTACCTCTTATGGTGGCCGCCTACCTCCTTACTGGCCTCAAGGAGCTGCGCCATTTCTCACTGGTTCTCTCTTATGCCGTTTTCCGTAGGACTCTCTTCTCTGCCCTGCGTCTCCTTTGGAACTCTGCAGGTTCTA
+
111>>>1>1BB13BBA3ABB11110BBBA0ABABBBEA00AA/BBEAA//AAA//AE//B>E/>/?/>E>FB1B>/??</FC??<0??><>></FF11??GC//11??F1//>G-<@@-<00<D00<CD0<CCC--.;:.:CGEB0:FCF.F09/0;/..9;/;A@G.E0B/F9;FFFF///;BBFF//;BFF@ABFFFFFB9-99FFFFFF///9///;;/-:--;;;BFFFB/9///;/9;BFF-/;;/
@M05620:37:000000000-D9766:1:1101:17615:5227 1:N:0:16
ACCACACCTTCTACAATGAGCTGCGTGTGGCTCCCGAGGAGCACCCCGTGCTGCTGACCGAGGCCCCCCTGAACCCCAAGGCCAACCGCGAGAAGATGAACCCAGGTGCGTGGCCCGCTCCCTCTTCTGGTGGCCGCCTCCCTCCTTCCTGGCCTCCCGGCGCTGCGCCCTTTCTCACTGGTTCTCTCTTCTGCCGTTTTCCGTAGGACTCTCTTCTCTGCCCTGCGTCTCCTTTGGAACTCTGCCGGTTC
+
BBBBBBB>BCCFGGGGGG5BGFHHGFF24BGFFFFE2EEFDHDGHGGEAEEGEHGHHHGA>ECEGGGGGECHFHHGGGGHGHHHHGEEDG<CGGHEDHHHHHG/?FCFFDFCGFHHGFDCDFHHHHDGHHHFGHHGGGGDGEFG;CBFFFFFGGGFGCEGFF9@AFDFFFFFFFFFFFFFFFFFFFF/;BFFFF;BADFFFBDB.;D/BFFFFFFFFB/BBF.;99@:@:;FFFFFFF/BFBFFF/;=9D.
@M05620:37:000000000-D9766:1:1101:18435:5252 1:N:0:16
ACCACACCTTCTACAATGAGCTGCGTGTGGCTCCCGAGGAGCACCCCGTGCTGCTGACCGAGGCCCCCCTGAACCCCAAGGCCAACCGCGAGAAGATGCCCAGGTGAGTGGCCCGCTACCTCTTCTGGTGGCCGCCTCCCTCCTTCCTGGCCTCCCGGAGCTGCGCCCTTTCTCACTGGTTCTCTCTTCTGCCGTTTTCCGTAGGACTCTCTTCTCTGACCTGAGTCTCCTTTGGAACTCTGCAGGTTCTA
+
AAAABBBBFFFFGGGGGGGGGFHFGEEEDGHHFGGGGGGGGHHHHGGGGGGGHHHHHHHGFGGGGFGGGGGGHFHGGGGHFEHHHGDEGGGCCGFHHDGHHHHF?GGFFGECGHGFGGGGHHHHHHGF0<<CGGGGGGGFFGGBHFBCFFFFGGEGDG-@B.FFGGFFCFFFFFFFFFF9BFFFFFF/FFFFFFAAFFFFF:ADFFF/FFFFFFFFFFFFFFFBF/FB9FFFFFFFFBFFBFFFFFFFFBB
@M05620:37:000000000-D9766:1:1101:15166:5299 1:N:0:16
ACCACACCTTCTACAATGAGCTGCGTGTGGCTCCCGAGGAGCACCCCGTGCTGCTGACCGAGGCCCCCCTGAACCCCAAGGCCAACCGCGAGAAGATGAACCCAGGTGCGTGGCCCGCTCCCTCTTCTGGTGGCCGCCTCCCTCCTTCCTGGCCTCCCGGCGCTGCGCCCTTTCTCACTGGTTCTCTCTTCTGCCGTTTTCCGTAGGACTCTCTTCTCTGCCCTGCGCCCCCTTTGGAACTCTGCTGGTTC
+
AAABBBBA4CCFGGGGGG5BGFFHGFE24AFBFAFE2EAE?GEGHGGEAEEGBHEHGHFAEC?EGGGEGECGBGHGGDGGGHGHHGGGDG<>CGHB1GHHHH?<FFG<1@?DDDGGGCCGDGHGHG0DGHHCDHHGGGDDGABF9;BFFFFBFGGFG9AB@B-9BABBFBBFFFFFFFBFBF/:FFF/;BFFFF9@ADFFFB?B.;AFFFFFFFFBBB/BBF.B:.9-;-;@BFFF/FFFEBFBB/;BFF/
@M05620:37:000000000-D9766:1:1101:15906:5305 1:N:0:16
AGTGCCAGCTCTCAATCGCACAGGGGACCCAGGGCCTGGCCCCTCCATCCAGAAAACCTATGACCTCACCCGCTACCTGGAGCACCAACTCCGCAGCTTGGCTGGGACCTATGTGAGTATCCAGCGTAGGAATCTGGGAGTTGGGGAGGAGTGAGGAGTTGGGGAAAGACAGTCCTAACCGTGGAGGGTTCTGGTAAATGATGGGGTGAGGAGGGGCTCTTTGGCTCCCACCAGTCCCCCTGTCTGGTCTA
+
>3>>>DDFBFFFF4FDFAFAECGCDEEEEEHHABE2AAFGFHGHGGHFHGHHHHHGHGHHGGFHHFGFHHHEG>>EHHGEBFHHHH?FEHHHEECEE3BFEHHGGGHHGHHHHHHHHHHHHHHHHGDDGGHHHHHHHHHGGHHHGGEGGFDGHFHHGG/CGHGGGGHHHHHHHHGHHHHHGFFGDGGGCFGGFGCFGGGGGGGGGGDBFFFFFFBBBBFFFFFFFFFFFFFFFFFFFFFFBFFFFFFFFFF
@M05620:37:000000000-D9766:1:1101:11509:5319 1:N:0:16
AGTGCCAGCTCTCAATCGCACAGGGGACCCAGGGCCTGGCCCCTCCATCCAGAAAACCTATGACCTCACCCGCTACCTGGAGCACCAACTCCGCAGCTTGGCTGGGACCTATGTGAGTATCCAGCGTAGGAATCTGGGAGTTGGGGAGGAGTGAGGAGTTGGGGAAAGACAGTCCTAACCGTGGAGGGTTCTGGTAAATGATGGGGTGAGGAGGGGCTCTTTGGCTCCCACCAGTCCCCCTGTCTGGTCTA
+
BCBBCFFFDFFFGGGGGGGGGGHHGGGGGGHHGGGGGGHHHHGHGGHHHHHHHHHHHGHHHHHHHHHHHHHGGGGGHHHHHHHHHHHHGHHHGGGGGHHHGHHGGGHHGHHHHHHHHHHHHHHHHGGGGGHHHHHHHHHGGHHHGGGGGGGHHHHHHGHHHHGGGGHHHHHHHHHHHHHHGGFGGGGGCFGGGGFGGGGGHGGGGGFFFFFFFFFFFFFFFFHFFFFFFFFFFFFFFFFFFFFFHFFFFFF
@M05620:37:000000000-D9766:1:1101:13536:5329 1:N:0:16
ACCACACCTTCTACAATGAGCTGCGTGTGGCTCCCGAGGAGCACCCCGTGCTGCTGACCGAGGCCCCCCTGAACCCCAAGGCCAACCGCGAGAAGATGACCAGGTGAGTGGCCCGCTACCTCTTCTTGTTGCCGCCTCCCTCCCTCCTGGCCTCCCGGAGCTGCGCCCTTCCTTACTGGTTCTCTCTTCTGCCGGTTTCCGTAGGACTCTCTTCTCTGACCGGAGTCTCCTTCGTAACTCTGCAGGTTCTT
+
CCCDDDDCFFFFGGGGGGGGGGHGGFFFHGHHHGGGGGGGGHHHHGGGFGGGHHHHHHHGGGGGGGGGGGGHHHHGGGGHGHHHHGGGGGGGGGHHHH>?F=?/??1?FG//?/AC<->>FH000000=0<00A-A.:CGHHG.CGEF0/;:::CE.9;:9:::--9@>//;B00BF00:;B0:BFF;;000;--9..:0.;..A0:::0;F00:::00B/--:-;/:::0;0;/;.:;B00000;;0:00
@M05620:37:000000000-D9766:1:1101:12421:5379 1:N:0:16
ACCACACCTTCTACAATGAGCTGCGTGTGGCTCCCGAGGAGCACCCCGTGCTGCTGACCGAGGCCCCCCTGAACCCCAAGGCCAACCGCGAGTAGCTGAACCCATGTGAGGGGCCCGCTACCCCTTCTGGTGGCCGCCTCCCTCCTTCCTGGCCTCCCGGAGCTGCGCCCTTTCTCACTGGTTCTCTCTTCTGCCGTCTTCCGTAGGACTCTCTTCTCTGACCTGAGTCTCCCTTGGGACTCTGCAGGTTC
+
ABBABBBBFFFFGGFFGGGBGEHBFBEFGEHGCFFE?EAEGHHHHGGE1EEEHHHFHHHEGGCGGGGGGGGHHHFFFGGHEGHHHGGEDGGG/0?1?11?1/?<0?1?F10?/<<@<D-@-<.<<<<<000/::;@--..9;C/;;;0;0;:..;CEC9-9?@9/B?@?@-:;9/BF/B/:F/BB/9BFFFFF/;-.-;;/9.:9.9BBFF//;FBBB99BB;/./;;//;9/;/./.;..;;BB//.9//
@M05620:37:000000000-D9766:1:1101:25188:5386 1:N:0:16
AGTGCCAGCTCTCAATCGCACAGGGGACCCAGGGCATGGCCCCTCCATCCAGAAAACCTATGACCTCACCCGCTACCTGGAGCACCAACTCCGCAGCTTGGCTGGGACCTATGTGAGTATCCAGCGTAGGAATCTGGGAGTTGGGGAGGAGTGAGGAGTTGGGGAAAGACAGTCCTAACCGTGGAGGGTTCTGGTAAATGATGGGGTGAGGAGGGGCTCTTTGGCTCCCACCAGTCCCCCTGTCTGGTCTA
+
>11>A1@CAF1@1BGF11FA1E0CAEFGG0EGFE0/F0BCGHGHGGFHHHGBG0BFGGBGHGHHFG1GGHHGGE/EHHHHGGHA0GHHG0BFAEEGGFFGGHHGCGHHGHHHHHHHHHHHHHHHHGGGGGHHHHGHHHHGGHHH/@FGGGGHHHHHHGHHHF-@EGHHHHHHHHGFHHHHGGGGGGGGEGGGGGCFGGGGGGGGGGG@FFFFFF@@@@FFFFFFFFFFFFFFFFFFFFFF@FFFFFFFFFF
@M05620:37:000000000-D9766:1:1101:12400:5387 1:N:0:16
ACCACACCTTCTACAATGAGCTGCGGGTGGCTCCCGAGGAGCACCCCGTGCTGCTGACCGAGGCCCCCCTGAACCCCAAGGCCAACAGCGAGAAGATGAACCCAGGTGCGTGGCCCGCTGCCTCTTCTGGTGGCCGCCTCCCTCCTTCCTGGCCTCCCGGCGCTGCGCACTTTCTCACTGGTTCTCTCTTCTGCAGTTTTCCGTAGGACTCTCTTCTCTGCCCTGCGTCTCCTTTGGAAATCTGCAGGTTC
+
AAA1AAAAFFFFFAGF3FG1F1B1E00AA0GH1FFEGGGEGHHHHGGGFAEEHFHCGHHGCEGGE/>EGGG0G1<EGG/F//?</?/0B@C//C0111F1DG///<<<<//C--<F--<-.<GHGH<G00;/:.C:@C.9.;;F:909:0;9..99;..-;-9@@B@--9@/9/;FFFFF-FFFFF/BFFFBFF9/;/BFF;ABAA?///9;BFBFBFFFBBE/AF-;-A-///;9F/F////BF/9A-99
@M05620:37:000000000-D9766:1:1101:25002:5410 1:N:0:16
ACCACACCTTCTACAATGAGCTGCGTGTGGCTCCCGAGGAGCACCCCGTGCTGCTGACCGAGGCCCCCCTGAACCCCAAGGCCAACCGCGAGAAGATGAACCCAGGTGCGTGGCCCGCTCCCTCTTCTGGTGGCCGCCTCCCTCCTTCCTGGCCTCCCGGCGCTGCGCCCTTTCTCACTGGTTCTCTCTTCTGCCGTTTTCCGTAGGACTCTCTTCTCTGACCTGCGTCTCCTTTGGAACTCTGCCGGTTC
+
BBABB@BACFFFFGGGGGGGGGHFFEEED?GHHFGGGGGEGHHHHGGG?EFEFHFHHHHGGGCGGGGFGFEHHHHGGGGHGHHHFFGGGCGGGA22FFGFBAD/FF1F?<<<CG0GCFC-<EHHBDDHFHF/.CGCCG?D?EGFGGGBFFFFFFFFGE.;@99@>DDFFFCFFFBF9F/BF9FFFFFFFFFFFB99ADFFFFA9..D/BFFFFFFFFFB/////B9-;BDFFF/9B;//;FFFFF/9--;.
@M05620:37:000000000-D9766:1:1101:18700:5450 1:N:0:16
ACCGCACCTTCTACAATGCGCTGCGTGGAGCTCCCGAGGAGCACCACAAGCTGCTGACCGAGGCCCCCCTGAACCCAAAGATCAACACCTAGGAGAGTGGCCCGGTACCTCTTCTGGTTGCCTCCTCCCTCCTTCCTGGCCTCCCGGCGCTGCGCCCTTTCTCCCTGGTTCTCTCTTCTGCCGTTTTTCGTCGGACTCTCTTCTCTGACCTGCGTCTCCTTTGGACCTCTGCAGGGTCTCGCTCGGCAGCG
+
AA@1>ADDFFFFG3GG3GC0E0EEE0AA00BFHHGGCE/AEGC0/B///BBG1GH1A>F//>/>FEECGG/0BBGG/FHH01BFBB1/?0<B0BB/C1B?FGH//<<CH<G<GFFGHDFCFH1<>G0>FGFEF=GHFD<GHHGHE?;@--:9E??BG-CFFF0;FFFEFGBFFGGGFFB9/B;99BF-:@:B9@-9@FFF/B/:/:F/;FF-:--;ABFBFFFF//--:9///9A-:99//--A@@-9---
@M05620:37:000000000-D9766:1:1101:23161:5475 1:N:0:16
ACCACACCTTCTACAATGAGCTGCGTGTGGCTCCCGAGGAGCACCCCGTGCTGCTGACCGAGGCCCCCCTGAACCCCAAGGCCAACCGCGAGAAGATGCCCAGGTGAGTGGCCCGCTACCTCTTCTGGTGGCCGCCTCCCTCCTTCCTGGCCTCCCGGCGCTGCGCCCTTTCTCACTGGTTCTCTCTTCTGCCGTTTTCCGTAGGACTCTCTTCTCTGACCTGAGTCTCCTTTGGAACTCTGCAGGTTCTA
+
AAABBAABFFFDEGG4DGGGGGHFGEGEG2GGGGF2EEE2EGEGHGEGEAEEGEFGHHHGGGGGEGCFGGGHFHEEGGGGGHHC/FGGG?CGGGHHFHHHHHHGCCGHHHGGHHGGGGGHHHHHHHGHHHGHHGCCFGHGHHGFCCFGGGGGGGGGG?-BGBBFBBFBBFFFFFFFFFFFFFFFFFFFFFFFFBFFFFFFFFFFFFFFFFFFFFFFFF/FFFFBFFFFFFFFFFFFFFFFFFFFFFFFFFF
@M05620:37:000000000-D9766:1:1101:6460:5523 1:N:0:16
ACCACACCTTCTACAATGAGCTGCGTGTGGCTCCCGAGGAGCACCCCGTGCTGCTGACCGAGGCCCCCCTGAACCCCAAGTTCATCCCCCAGGTGAGTGGCCCGCTACCTCTTCTGGTTGCCGCCTCCCTCCTTCCTGTCCTCCCGGCGCTGCGCCCTTTCTCCCTGGTTCTCTCTTCTGCCGTTTTCCGTCGGACTCTCTTCTCTGACCTGCGTCTCCTTTGGACCTCTGCAGGTTCTAGATCGGACGAG
+
ABABBBAAFFFFGGGGFGGGGGBGGAEEFEDHHGGGGEGFGHHHHGGGEGGGFGFFDGHGGGGEEGGGGGGGHHHGGGGHHBFGBB3?F?EEFBBDHGHFFGHG<BCDHFHHHFHH1F1/FHGGGGEGGHHGHHGHG00<GHHG<:--;AB?E@DDGGGGFFFFGGBEFGGGGFFFFFFFFFDADFE;BDFFAA=DFFFFFFFFFFF/FFFBABFFFFFFFFEB/:BFBB/BBBF;BFFF//;BFF.-99-
@M05620:37:000000000-D9766:1:1101:20041:5550 1:N:0:16
ACCACACCTTCTACAATGAGCTGCGTGTGGCTCCCGAGGAGCACCCCGTGCTGCTGACCGAGGCCCCCCTGAACCCCAAGGCCAACCGCGAGAAGATGCCCAGGTGAGTGGCCCGCTACCTCTTCTGGTGGCCGCCTCCCTCCTTCCTGGCCTCCCGGAGCTGCGCCCTTTCTCACTGGTTCTCTCTTCTGCCGTTTTCCGTAGGACTCTCTTCTCTGACCTGAGTCTCCTTTGGAACTCTGCAGGTTCTA
+
BBBBBBBBFFFFGGGGGGGFGGHHGGGGHGHHHGGGGGGGGHHHHGGGFGGGHHHHHHHGGGGGGGGGGGGGHHHGGGGHGHHHHGGGGGGGGGHHHHHHHHHGHHHHHHGGHHGGGGGHHHHHHHHHHHGHHGGGGGHGHHGHHGGGGGGGGGGGGGDGGGGGGGFFFFFFFFFFFFFFFFFFFFFFFFFFFFDFFFFFFFFFFFFFFFFFFFFFFFFFFFFFFFFFFFFFFFFFFFFFFFFFFFAFFFF
@M05620:37:000000000-D9766:1:1101:20846:5558 1:N:0:16
AGTGCCAGCTCTCCATCGCACAGGGGCCCCAGGGCCTGGCCCCTCCATCCAGAAAACCTATGACCTCACCCGCTACCTGGCGCACCCACTCCGCAGCTTGGCTGGGACCTATGTGAGTATCCAGCGTAGGAATCTGGGAGTTGGGGAGGAGTGAGGAGTTGGGCAAGCCAGTCCTAACCGTGGCGGGGTCTGGGAAATGATGGGGGGAGGCGGGGCTCTTTGGCTCCCACCAGTCCCCCTGTCTGGGCTAT
+
>A>>AFBFBFFFGBGBF2ECECGAF22AECGGBEEECFGHHDGGGGHHFGHHHFHHHGFH5EGBG5FGHHH0>>>EHH3FBEEEFG?/?FF?/?/EEG3?/FGGGGHFFFHB22FGHFHFHHHFHFD/@EGGFBFDFH<<<GGBDCC@FC<<.0<CCDCCGFC.C.;.C/99CBFBCFAB..;-;@A-99.BB..99/B;;BFAD-99;D.;=BD;-.//;;F/;/9A9;A.9///BEF=A/;:/F..;A/
@M05620:37:000000000-D9766:1:1101:13691:5570 1:N:0:16
AGTGCCAGCTCTCAATCGCACAGGGGACCCAGGGCCTGGCCCCTCCATCCAGAAAACCTATGACCTCACCCGCTACCTGGAGCACCAACTCCGCAGCTTGGCTGGGACCTATGTGAGTATCCAGCGTAGGAATCTGGGAGTTGGGGAGGAGTGAGGAGTTGGGGAAAGACAGTCCTAACCGTGGAGGGTTCTGGTAAATGATGGGGTGAGGAGGGGCTCTTTGGCTCCCACCAGTCCCCCTGTCTGGTCTA
+
AA>>AFFFCFFFGGGGGGGAECHGFGGEEFHHBEEGEGHHFHGHGGHHHHHHFHHGHGHFGHFHHFGHHHHGG>EFHHHHFGHHHHFGFHHHAFFGEGBGGGHGGGHHGHHHHHHHHHHHHHHHHGGGGGHHHHHHHHFGGHHHGGGGGGCFHGHHHGFHHHGGGGHHHHGHHHHHHGHHGGGGEFGG;FFGGGCFFGGGGGGGGGFFFFFFFFFFFFFFFFFFFFFFFFFFFFFFFFFFFFFFFFFFFFF
@M05620:37:000000000-D9766:1:1101:12886:5573 1:N:0:16
ACCACACCTTCTACAATAAGTTCCGTGTTGCTCCCAAGGAGCACCCCGGGCTGCGGACCGAGGCCCCCCTGAACCCCAAGGCCAACCGCAAGAGGATACCCAGGTGAGTGGCCCGCTACCTCTTCTGGTGGCCGCCTCCCTCCTTCCTGGCCTCCCGGAGCTGCGCCCTTTCTCACTGGTTCTCTCTTCTGCCGTTTTCCGTAGGACTCTCTTCTCTGACCTGAGTCTCCTTTGGAACTCTGCAGGTTCTA
+
A1AAA1A>CFFFFECAB1BB333DBBCG00DGEFF00A00AB0BGG?EG/E///A/AEGGGGEEG/EEEGFBEGHEGGGF/GFH/FC@C///<0?0?1<??FFEGGHHHH/<0<CCG-AGHGHHHHGD0<.<G-CCGGHEGHGHBFGGGBFFFGGGB?@AAFBG@@F?@//BFFFFFFFFFFFFFFFFFFFFF@A;BEF9AF99B/;;BFFFFFFB9;FFFFFFBBFFFFBBBFF//;BFFFFBBFAFFFB
@M05620:37:000000000-D9766:1:1101:12051:5580 1:N:0:16
ACCACACCTTCTACAATGAGCTGCGTGTGGCTCCCGAGGAGCACCCCGTGCTGCTGACCGAGGCCCCCCTGAACCCCAAGTCCAACCGCGAGGAGAGTCCCCGGTTACCTCTTCTGGACCCCTCCTGCTTCCTTCCTCCCCCCCTCCCGCCGCGCCCTTTCTGCCTGGTTCTCTATTCTGTCGCTCTTCGTCGGACTCTCTTATTTGTCCTTCGTCTCACTTGAGCCTCCTCAGGAACTCGCTAGGTCGAG
+
CCCCCCCCFFFFGGGGGGGGGGHHGGGEHGHHHGGGGGGGGHHHHGGGGGGGHHHHHHHGGGGGGGGGGGGHHHHGGGGH33BFBB?/>>>B/<?GA<22?//A>??111111>F1110>.><.CG///=0<00=GH0:=..;-;...:-----;B--//;F/;///.BF///:9/;//9/;:.A.;/;./;-;--;//;/B/;////;////.;AF////;F///;BF.://;F/:;BB9-..;F:/-9-
@M05620:37:000000000-D9766:1:1101:12871:5584 1:N:0:16
ACCACACCTTCTACAATGAGCTGCGTGTGGCTCCCGAGGAGCACCCCGTGCTGCTGACCGAGGCCCCCCTGAACCCCAAGGCCAACCGCGAGAAGATGCCCAGGTGAGTGGCCCGCTACCTCTTCTGGTGGCCGCCTCCCTCCTTCCTGGCCTCCCGGCGCTGCGCCCTTTCTCACTGGTTCTCTCTTCTGCCGTTTTCCGTAGGACTCTCTTCTCTGACCTGAGTCTCCTTTGGAACTCTGCAGGTTCTA
+
CDDDDDCDFFFFGGGGGGGGGGHHGGGEEGHHHGGFGGGGGHHHHGGGGGGGHHHHGHHGGGGGGGGGGGGHGHHGGGGHGHHHHGGGGGDGGGHGHHHHHHAFGHH0FGGGHH-@CCGHHHHHG0=GDGGHHGGGGGHGHHGHHGGGEGGGGGGGGD--;9CFFAFFFFFFFFFFFFFFFFFFFFFFFBFFFBAFFFFFF0:.DFBFFFFFFFBBFFBBFFF:/;;;BFFFFFFFFFFFFFFFFFFFFF:
@M05620:37:000000000-D9766:1:1101:16836:5610 1:N:0:16
ACCACACCTTCTACAATGAGCTGCGTGTGGCTCCCGAGGAGCACCCCGTGCTGCTGACCGAGGCCCCCCTGAACCCCAAGGCCAACCGCGAGAAGATGCCCAGGTCAGTGGACCGCTACCGCTTCTGGTGGCCGCCTCCCTCCTTCCTGGCCTCCCGGCGCTGCGCCCTTTCTCACTGGTTCTCTCTTCTGCCGTTTTCCGTAGGACTCTCTTCTCTGACCTGCGTCTCCTTTGGAACGCTGCAGGATCTA
+
CCDDDCCCFFFFGGGGGGGGGGHHGGGGHGHHHGGGGGGGGHHHHGGGEGGGHHHHHHHGGGGGGGGGGGGHHHHGGGGHGHHHHGGGGGGGGGHHHHHFCBGF=1?=F1F1FGGGGGGH--<CAD0D0/<GHGGGFGGGHHGG0CFFBBAF0<EFG--9@<CFFFFFAFFF0BFFFFFFFFFFFFFFFFFFFFBFFFFBDFFF.FFFFFFF0B0<F0<BFF/.<BBAFFFFFBFFFF.9ADFFFF.BFF0
@M05620:37:000000000-D9766:1:1101:9933:5614 1:N:0:16
AGTGCCAGCTCTCAATCGCACAGGGGACCCAGGGCCTGGCCCCTCCATCCAGAAAACCTATGACCTCACCCGCTACCTGGAGCACCAACTCCGCAGCTTGGCTGGGACCTATGTGAGTATCCAGCGTAGGAATCTGGGAGTTGGGGAGGAGTGCGGAGTTGGGGAAAGACAGTCCTAACCGTGGAGGGTTCTGGTAAATGATGGGGTGAGGAGGGGCTCTTTGGCTCCCACCAGTCCCCCTGTCTGGTCTA
+
BBBBBFFFCFFFGGGGGGGCGGHGGGGGGGHHAFFGGGHHHHGHGGHHHHHHHHHHHGHHHGHHHHHHHHHGGEEGHHHHGHHHGHEGFHHGEGGGGHGHGHHGGGHHGHHHHFHHHHHHHHBGHGDDGFHHHHHHHH0FGFHHGC.AC<>>C0<E<EGHHHGGGFAF/C/GFGGGGBFGGAEA.<EGEGGGGGBFGGE:BFFFFFD-AFE0DFFFFFFFFFFFFFFFFFFD?FBFFFFFFFFFFFFBFFB
@M05620:37:000000000-D9766:1:1101:19175:5632 1:N:0:16
ACCACACCTTCTACAATGAGCTGCGTGTGGCTCCCGAGGAGCACCCCGTGCTGCTGACCGAGGCCCCCCTGAACCCCAAGTTCACCACCCAGGTGAGTGGCCCGCTACCTCTTCTGGTGGCCGCCTCCCTCCTTCCTGGCCTCCCGGCGCTGCGCCCTTTCTCCCTGGTTCTCTCTTCTGCCGTTTTCCGTCGGACTCTCTTCTCTGACCTGCGTCTCCTTTGGACCTCTGCAGGTTCTAGCTCGGCCGAG
+
CCCDCDCDFFFFGGGGGGGGGGHHGEGBCFHHHGGGGGGGGHGHHGGGGGGGHHGHHHHGGGGGGGGGGGGHFHHGGGGHHHHH3BFGG/FGE2BFGFGFGHHGCBFGHHHHHHHHHH0CHHGGGGGHGHHGHHHHHHCHHHHHGGG@DGGGGGGGGGGGGGGFGGGGGFFFFFFFFFHHFFFAFFFFFFB.@AFFFFFFFHFHFFFFFFFF.@FFFFFFFFFFFFFFFFFFFFFFFFFFF0FFFFEDDF@
@M05620:37:000000000-D9766:1:1101:12980:5637 1:N:0:16
AGTGCCAGCTCTCAATCGCACAGGGGACCCAGGGCCTGGCCCCTCCATCCAGAAAACCTATGACCTCACCCGCTACCTGGAGCACCAACTCCGCAGCTTGGCTGGTACCTATGTGAGTATCCAGCGTAGGAATCTGGGAGTTGGGGAGGAGTGAGGAGGTGGGGAAAGACAGTCCTAACCGTGGAGGGTTCTGGGAAATGATGGGGGGAGGAGGGGCTCTTTTGCTCCCACCAGTCCCCCTGTCTGGGCTA
+
>>>>>DDFBFFFGGGGGFFCFFGDAEDEEECHEFEGCFGGCGFCEGHHGHCGFGFHHGHHHHBGGEGFGHCEE>>EHFGGFFGFHG1FEGHH/E///33B?GE?E3FG?4F3B?FGDF3FGDDF2@?/>CGHB22@F00??<F1D/.DC.><<=0.C...<CDAEFHHEHHH0CGHF:FGG.;-?.ED;.99;0/:/.00;0;;..-9;--;9.9-@;.//9///9BF.FADF.FFBBED9E9BBFF.;.;
@M05620:37:000000000-D9766:1:1101:20352:5641 1:N:0:16
ACCACACCTTCTACAATGAGCTGCGTGTGGCTCCCGAGGAGCACCCCGTGCTGCTGACCGAGGCCCCCCTGAACCCCAAGGCCAACCGCGAGAAGATGAACCCAGGTGCGTGGCCCGCTCCCTCTTCTGGTGGCCGCCTCCCTCCTTCCTGGCCTCCCGGCGCTGCGCCCTTTCTCACTGGTTCTCTCTTCTGCCGTTTTCCGTAGGACTCTCTTCTCTGCCCTGCGTCTCCTTTGGAACTCTGCCGGTTC
+
CBCCCCCCBFFFGGGGGGFGGGHHGGGBCFHGGGGGDGGGDHGGHGGGGGGGGHHHHGHEGGGGGGGGGGGHFHHGGGGHGHHHHGGGGGDGGGHGHHHFHHG?GGHGFDFEFGHHGGGCDGHHHHGHHHHHGHHGGGGGGEGGGGGGGGGGGGGGGEGGGFFFFFFFFFFFFFFFFFFFFFFFFFFBFFFFFFFCDFFFFFDF;DFFFFFFFFFFFFFF0FAFFADDFFFFFFFFFFFFFFFFF0:CDF.
@M05620:37:000000000-D9766:1:1101:20346:5665 1:N:0:16
ACCACACCTTCTACAATGAGCTGCGTGTGGCTCCCGAGGAGCACCCCGTGCTGCTGACCGAGGCCCCCCTGAACCCCAAGGCCAACCGCGAGAAGATGAACCCAGGTGCGTGGCCCGCTACCTCTTCTGGTGGCCGCCTCCCTCCTTCCTGGCCTCCCGGCGCTGCGCCCTTTCTCACTGGTTCTCTCTTCTGCCGTTTTCCGTAGGACTCTCTTCTCTGACCTGCGTCTCCTTTGGAACTCTGCCGGTTC
+
AABBABBBBFFFGGFGGGBGGCFGGGGB4AGFHGGGGGGGCGHHHGGGDGGGFF3FAFG00ECFGGGGGGGFBFGGFGDEGHCEFEFGDFCDGGHHDBGFHHDFF<FGGFFA<-FF@@A-@F0GBDBGGBDC?FGDGGCFHEBFDGBFCBBFGGGGGGDCCCFFFF-BDFF/9BBFFFFBFBBFFFFFBFFFFFFBAD9EFFF9.;A9FFFFFFFFFFFF/;FF.A-9BFBF/9FFFFFFFFFF//;B;D.
@M05620:37:000000000-D9766:1:1101:20393:5696 1:N:0:16
ACCACACCTTCTACAATGAGCTGCGTGTGGCTCCCGAGGAGCACCCCGTGCTGCTGACCGAGGCCCCCCTGAACCCCAAGATCAACACCCAGGAGAGGGGCGGACTACCTCTTCTGAGAGCCGCCTCCCTCCTTCCTGCCGTCCCGACGATGCGCCGTTACTCCCTGGTTCTCTCTTCTGCCGTCTTCCGGAGCACTCTCTTCTATTATCTGCGTCTCCTTTTGAAATCTGCAGGTTCTAGATAGACCAAG
+
1>11A1?AFFFB3FGDDFGD11B1E0AE00BGCFGCECEEEEGGGGEGEFGAAGHFFGHGE??EF/E>EGGBF>EEGG/G01B1<<</?/?////?//////--<-//=GH0D0<0000<.<-:-..:.:/:/0;/0F/.-.-9;-.:--;EA>-A-@---;B/--/-;F/9F/;FF//BFF9B-AE//;------//:9//;//B///;/;9-A>BB///;/;-//////;B/A-9///;/////9/---
@M05620:37:000000000-D9766:1:1101:10620:5704 1:N:0:16
AGTGCCAGCTCTCAATCGCACAGGGGACCCAGGGCCTGGCCCCTCCATCCAGAAAACCTATGACCTCACCCGCTACCTGGAGCACCAACTCCGCAGCTTGGCTGGGACCTATGTGAGTATCCAGCGTAGGAATCTGGGAGTTGGGGAGGAGTGAGGAGTTGGGGAAAGACAGTCCTAACCGTGGAGGGTTCTGGTAAATGATGGGGTGAGGAGGGGCTCTTTGGCTCCCACCAGTCCCCCTGTCTGGTCTA
+
ABAABFFCAFFFGGGGGGGAFFHGGGGEFGHHFEFGEFHHHHGHGGHHHHHHBHHHHGHHHHGHHHHHHHHGGEFGHGHHGHHHHHHHGHHHEGGGGHHHGHHGGGHHGHHHHHHHHHHHHHHHHGGGGGHHHHHHHHHGGHHHGGGGGGEGHHHHHGGHHHGGGGHHHHHHHHHHHHHHGGEGGEGGAFGGGGCFGGGGGGGGGBDFFFFFFFFFFFFFFFFFFFFFFFFFFFFFFFFFFFFFFFFFFF9
@M05620:37:000000000-D9766:1:1101:25088:5717 1:N:0:16
ACCACACCTTCTACAATGAGCTGCGTGTGGCTCCCGAGGAGCACCCCGTGCTGCTGACCGAGGCCCCCCTGAACCCCAAGGCCAACCGCGAGAAGATGAACCCAGGTGCGTGGCCCGCTACCTCTTCTGGTGGCCGCCTCCCTCCTTCCTGGCCTCCCGGCGCTGCGCCCTTTCTCACTGGTTCTCTCTTCTGCCGTTTTCCGTAGGACTCTCTTCTCTGACCTGCGTCTCCTTTGGAACTCTGCAGGTTC
+
AAA>AAB?FFFFGBGFDGEGGCHGGE2EC2FGCFFEEGGCGHHGHGGGGGEGFHFFHHHGGGEGGEGGGGGHHGHGGGGHEFHHHGF/BBB<BDGHDBGHGHGFEGHH1AFEGGFHGGG?CHFFHHHFHHFFFHHGGGGFHGGGGGFFGFFFF?FFEEGG@GBB?.--.;-BFFFFFFFFFBFFBFFFFFFFFFFBDFFFFFFFADFFFFFFFFFFFFFFBFFFFABFBDFFFFFFFFFFFFFFFBFF9F/
@M05620:37:000000000-D9766:1:1101:25075:5735 1:N:0:16
ACCACACCTTCTACAATGAGCTGCGTGTGGCTCCCGCGGAGCACCCCGTGCTGCTGACCGAGGCCCCCCTGAACCCCAAGGCCAACCGCGAGAAGCTGAAACCAGGTGAGTGGCCCGCTACCTCTTCTGGTGGCCGCCTCCCTCCTTCCTGGCCTCCCGGCGCTGCGCCCTTTCTCACTGGTTCTCTCTTCTGCCGTTTTCCGTAGGACTCTCTTCTCTGACCTGCGTCTCCTTTGGAACTCTGCCGGTTC
+
AAAAAAAAFFF@AGE13BEBF1BFAFCGA0BFGFF00AE//EGHHGGGB/B>1BFBFGHGGG/>FFEGGGFHHHHEFGGGGHHEFGGCG/<</?C111<F1?FG..FGFHHGGGGHGGGGGHFGC0CC;CGHFHFCC@B9EEGGE9FFFC0;FFGGGGA:-@;@@B@@F@?FFFEFFFFFFBFFFFEFFFFFFFF;;ABEFFABFB?FFFFFFBFF/BF/FFF9B-;B@BFFB/F//;:FFFFBF/;@;AE
@M05620:37:000000000-D9766:1:1101:24938:5736 1:N:0:16
AGTGCCAGCTCTCAATCGCACAGGGGACCCAGGGCCTGGCCCCTCCATCCAGAAAACCTATGACCTCACCCGCTACCTGGAGCACCAACTCCGCAGCTTGGCTGGGACCTATGTGAGTATCCAGCGTAGGAATCTGGGAGTTGGGGAGGAGTGAGGAGTTGGGGAAAGACAGTCCTAACCGTGGAGGGTTCTGGTAAATGATGGGGTGAGGAGGGGCTCTTTGGCTCCCACCAGTCCCCCTGTCTGGTCTA
+
ABAABFBFBFFFGGGGFFGAECGEFGDGDEHHFGGEAFFF2GAGGGHHH1GGFHGEGGHHHHEHHHHHHHHGEEEGHHFHGGGHFHGCE3GFFEEGGGGHGHHGGGHHGHHHHHHHHHHHFHHHGGGFDGGHHHHHHHHGGHHHGGGGGGGHHHHGHDGHHHGGGGHHHHHHHHHHHHHGGGGGGGGGCFFGGGGGGGGGGGGGGDF?FFFFFFBBBBFFFFFFFFFFFFFFFFFFFFFFBFFFFFEFBFB
@M05620:37:000000000-D9766:1:1101:13544:5753 1:N:0:16
AGTGCCAGCTCTCAATCGCACAGGGGACCCAGGGCCTGGCCCCTCCATCCAGAAAACCTATGACCTCACCCGCTACCTGGAGCACCAACTCCGCAGCTTGGCTGGGACCTATGTGAGTATCCAGCGTAGGAATCTGGGAGTTGGGGAGGAGTGAGGAGTTGGGGAAAGACAGTCCTAACCGTGGAGGGTTCTGGTAAATGATGGGGTGAGGAGGGGCTCTTTGGCTCCCACCAGTCCCCCTGTCTGGTCTA
+
AA>>AFFFAFFFG4FGGGGAECHCGEFEEEHHFEEFFGHHHHGHGGHHHHHHFHHHHGHHHHHHHFGHHHHGG/EEHHHHGHHHHHFGEHHGEFCEEFFGGHHGGGHHGHHHHHHHHHHHHHHHHGGGGGHHHHHHHGHGGHHHGGEGGGEGHGHHHGHFHHGGGGHHBGHHHHHHHHHHGGF@FGGGEGGGGGCFGGGGGEGGGGDBFFFFFFBBBBFFFFFFFFFFFFFFFFFFFFFFBFFFFFFFFFB
@M05620:37:000000000-D9766:1:1101:10480:5760 1:N:0:16
ACCACACCTTCTACAATGAGCTGCGTGTGGCTCCCGAGGAGCACCCCGTGCTGCTGACCGAGGCCCCCCTGAACCCCAAGGCCAACCGCGAGAAGATGCCCAGGTGAGTGGCCCGCTACCTCTTCTGGTGGCCGCCTCCCTCCTTCCTGGCCTCCCGGAGCTGCGCCCTTTCTCACTGGTTCTCTCTTCTGCCGTTTTCCGTAGGACTCTCTTCTCTGACCTGAGTCTCCTTTGGAACTCTGCAGGTTCTA
+
BBBBBBB>CFCFGGGGFG5BF5GFGEEBAEHHGBF22AEEGHGHHGGGGEFFGHHHHFHA>ECEGGGGGCEGBGHGGGGHGHHHHFEEBB<>/DHB1GHHHGHFCFGGGHGGHEGGDCGHHHHGGFHHDGDHEDGGDEHGHHGHFBFGFGFGGGFGGB-;AFGGGGF<BFFFFFFFFFFFFFFFFFFFB/BFFBFFFFFFFBFFDFFFFFFFFFF;BF/FFFF/BF//;BFFFEFFFFFFFFFFFFFFFFF
@M05620:37:000000000-D9766:1:1101:15266:5764 1:N:0:16
ACCACACCTTCTACAATGAGCTGCGTGTGGCTCCCGAGGAGCACCCCGTGCTGCTGACCGAGGCCCCCCTGAACCCCAAGATCAACACCGAGGAGAGTGGCCCGGTACCTCTTCTGGTGGCCGCCGCCCTCCTTCCTGGCCTCCCGGAGCTGCGCCCTTTCTCACTGGTTCTCTCTTCTGCCGTTTTCCGTCGGACTCTCTTCTCTGACCTGAGTCTCCTTTGGACCTCTGCAGGTTCTAGATCGGTCGAG
+
AAA3A?AAFFFFCGGGFGGFGCGFEB2BAEHGAFFEDEGCGHHHHGGGGEGFGHHHHHFF@EGGGAEGGGGFHFGEFGEG03BF3BF/?/E<//?C/2<<F?/>/>>DHFGGHHBFF<0.F0--<-<<@:GDECGGC::CGF;AAA?-;@ABG?D.-:CBB9//;BBFFFFFFFFFFFFFFFBAABEBBD/.;@-9@FB/9B9/BFBFFFFF/.9B/9F9FBFFF/B9FFFBFFA./;9/B/;/A9..9;;
@M05620:37:000000000-D9766:1:1101:25392:5814 1:N:0:16
ACCACACCTTCTACAATGAGCTGCGTGTGGCTCCCGAGGAGCACCCCGTGCTGCTGACCGAGGCCCCCCTGAACCCCAAGGCCAACCGCGAGAAGATGAACCCCGGTGCGTGGCCCGTTCCCTCTTCTGGTGGCCGCCTCCCTCCTTCGTGGCCTCCCGGCGCTGCACCCTTTCTCACTGGTTCTCTCTTCTGCCGTTTTCTGTAGGCCTCTCTTCTCTGCCTTGGGTCTCCTTTGGATCTCTGCTGGTTC
+
AAABBBBBFFFFGGGGGGGGGGHHGFGEGEHHHGGEGGGCGHHHHGGGFDFGHFFHHGGGGGGGGGEEGGGHFHHGGGGHGHHHFGGFG/CGGGHHHGH2<///</<<-<..->0<--<//00</0CC:00/.;:--;..;9/;./0=.99CDA0C.C.------;/;/..BFFFF/BFB.;/;//B/;FF/;//99./;B//;//////./BF/;////:B/;B/..../;////://////;9//////
@M05620:37:000000000-D9766:1:1101:19789:5829 1:N:0:16
ACCACACCTTCTACAATGAGCTGCGTGTGGCTCCCGAGGAGCACCCCGTGCTGCTGACAGAGGCCCCCCTGAACCCCAAGGCCAACCGCGAGAAGATGCCCAGGTGAGTGGCCCGCTACCTCTTCTGGTGGCCGCCTCCCTCCTTCCTGGCCTCCCGGAGCTGCGCCCTTTCTCACTGGTTCTCTCTTCTGCCGTTTTCCGTAGGACTCTCTTCTCTGACCTGAGTCTCCTTTGGAACTCTGCAGGTTCTA
+
CCCCCCCCFFFFGGGGGAFGGGHHGEGFF2ABGGGGGGEGGHHHHGAFE1BAGHHHHH3FHHGG1EGGGGGHGHHGGGGEGHHHHGGGGEEGGGHHHHHHHGHGGBHHHDFGHHCGGGGHHGHHHHEFGHGHHGGGG.GGHHGHHGHHEGGHBGHAGF-ACFGFGGGGGGGGGGFFFFFFFFFFFFFFFFFFFFFFFFFFFFFFFFFFFFFFFFFFFFFFFFFFFFFFFFFFFFFFFFFFFFFFFFFFFFF
@M05620:37:000000000-D9766:1:1101:17108:5859 1:N:0:16
ACCACACCTTCTACAATGAGCTGCGTGTGGCTCCCGAGGAGCACCCCGTGCTGCTGACCGAGGCCCCCCTGAACCCCAAGGCCAACCGCGAGAAGATGCCCAGGTGAGTGGCCCGCTACCTCTTCTGGTGGCCGCCTCCCTCCTTCCTGGCCTCCCGGAGCTGCGCCCTTTCTCACTGGTTCTCTCTTCTGCCGTTTTCCGTAGGACTCTCTTCTCTGACCTGAGTCTCCTTTGGAACTCTGCAGGTTCTA
+
BBAABBBBFFFFGGGGGGGGGFHHGFGEEGHHHGGFDGGGGHHHHGGGGGGGHGHHGHHGGGGGGGGGGGGHHHHGGGGHGHHGHGGGGGGGGGHHHHHHHHHGGHHHHHGGHHGGGGGHHHHHHHHHHHGHHGGGGGHGHHGHHGGGGGGGGGGGGG-ADFGGGGFFFFFFFFFFFFFFFFFFFFFFFFFFFFDFFFFFFFFFFFFFFFFFFFFFFFFFFFFFFFFFFFFFFFFFFFFFFFFFFFFFFFF
@M05620:37:000000000-D9766:1:1101:14359:5860 1:N:0:16
ACCACACCTTCTACAATGAGCTGCGTGTGGCTCCCGAGGAGCACCCCGTGCTGCTGACCGAGGCCCCCCTGAACCCCAAGGCCAACCGCGAGAAGATGCCCAGGTGAGTGGCCCGCTACCTCTTCTGGTGGCCGCCTCCCTCCTTCCTGGCCTCCCGGAGCTGCGCCCTTTCTCACTGGTTCTCTCTTCTGCCGTTTTCCGTAGGACTCTCTTCTCTGACCTGAGTCTCCTTTGGAACTCTGCAGGTTCTA
+
BBBBBBBBFFFFGGGGGGFFGFHFGEEEHFHHHGGEEGGGGHHHHGGGGFGFHHHHHH3EEGGGGGGGGGGHFGHGGGGHGHHGHGEEDCCCFDFFDBGHHEHF11FGGHGGHHGGGGGHHGHFHHHHDHGHHGGGGFHGEHGHFFGBBFFAGGGGGF-@FG/9DGFFFFFFFBFFFFFFFFFFFFFFFFFBFDAFFFFFFBFDAFFFFFFBFFFFBFFFFFFFF///BFFFFFFFFFFFFFFFFF.BFFB
@M05620:37:000000000-D9766:1:1101:12368:5865 1:N:0:16
AGTGCCAGCTCTCAATCGCACAGGGGACCCAGGGCCTGGCCCCTCCATCCAGAAAACCTATGACCTCACCCGCTACCTGGAGCACCAACTCCGCAGCTTGGCTGGGACCTATGTGAGTATCCAGCGTAGGAATCTGGGAGTTGGGGAGGAGTGAGGAGTTGGGGAAAGACAGTCCTAACCGTGGAGGGTTCTGGTAAATGATGGGGTGAGGAGGGGCTCTTTGGCTCCCACCAGTCCCCCTGTCTGGTCTA
+
AA>AAFFFBFFFGGGGGGGGGGHHGGGGFGHHGGGGGGHHFHGHGGHHHHHHFHHHHGHHHHFHHHHHHHHGGFGGHHHHHHHHHHHHGHHHGGFGGFGHGHHGGGHHGHHHHH3DGGGHH33FHG/CDDHHHHHHHB0FEGHHG-.A->CG.=G.<EGHHHG-CFH.C:GHHHHHHHHHGGFCEGGGCFGGGGCFGGGFGGGGGGFFFFFFFFFFFFFFFFFBBFFFFFFFFFFFFFFFFFFFFFFFFFF
@M05620:37:000000000-D9766:1:1101:14703:5876 1:N:0:16
AGTGCCAGCTCTCAATCGCACAGGGGACCCAGGGCCTGGCCCCTCCATCCAGAAAACCTATGACCTCACCCGCTACCTGGAGCACCAACTCCGCAGCTTGGCTGGGACCTATGTGAGTATCCAGCGTAGGAATCTGGGAGTTGGGGAGGAGTGAGGAGTTGGGGAAAGACAGTCCTAACCGTGGAGGGTTCTGGTAAATGATGGGGTGAGGAGGGGCTCTTTGGCTCCCACCAGTCCCCCTGTCTGGTCTA
+
>>>>>DDFAFFFG1FFFAFCEEFCE0BEFEGHFEE/BFGHHHGHGGHHHHGHGHHHHGHHHHHHHDFGHHHGG>EEHHHGBFHHHGEEFHHF>E?EEGBFGHHGGGHHGHHHHHHHHHHHHHHHHGGGGGHHHHHHHGHGGHHHGGGGGGGGHDHHHGHHHHGGGGHHHHHHHHHHHHHHGGGGGGGGEGGGGGCFGGGGGFGGGGF@FFFFFF@@@@FFFFFFFFFFFFFFFFFFFFFF@FFFFFFFFFF
@M05620:37:000000000-D9766:1:1101:25081:5878 1:N:0:16
ACCACACCTTCTACAATGAGCTGCGTGTGGCTCCCGAGGAGCACCCCGTGCTGCTGACCGAGGCCCCCCTGAACCCCAAGTTCAGCACCAAGGGGAGTGGCCCGATACCTCTTCTGGTGGCCGCCTCCCTCCTTCCTGGCCTCCCGGCGCTGCGCCCTTTCTCCCTGGTTCTCTCTTCTGCCGTTTTCCGTCGGACTCTCTTCTCTGACCTGCGTCTCCTTTGGACCTCTGCAGGTTCTAGCTCGGACGAG
+
111>A1AAFFFFFGG131BG1GFFGEGAG0FGHGC00/E/FHHGHEAE//EFG1AFHHCGEGGG/E/EEGGHHHE>EGGCBBG22GG0F0?FE/>B//B<AGHC<BCGHGHFHHHHGH0>FFCCC?CEGHHGGH0<G:;:CHAHGA:;9A@GFGG.@AFFFGGFFFFFFFFFFFFFFFFBFF?BBFFFFBF-9@-;@FFFFFFFFFFFFFFF-;A@FFFFFFFFFFFFFFFFFFFFFFF/BBFFF@---@@
@M05620:37:000000000-D9766:1:1101:17084:5905 1:N:0:16
AGTGCCAGCTCTCAATCGCACAGGGGACCCAGGGCCTGGCCCCTCCATCCAGAAAACCTATGACCTCACCCGCTACCTGGAGCACCAACTCCGCAGCTTGGCTGGGACCTATGTGAGTATCCAGCGTAGGAATCTGGGAGTTGGGGAGGAGTGAGGAGTTGGGGAAAGACAGTCCTAACCGTGGAGGGTTCTGGTAAATGATGGGGTGAGGAGGGGCTCTTTGGCTCCCACCAGTCCCCCTGTCTGGTCTA
+
BCABBFFFCFFFGGGGGGGCGGHFGGGGGGHHFGGGGGHHHHGHGGHHHGHHHHHHHGHHHGHHHHHHHHHGGEFGHHHHHHHHHHHHGHHHEGGGGHHHGGHGGGHHGHHHHHHHHHHHHHHHHGFGGGHHHHHHHHFGGHHHGGGGGGFHHHHHHGHHHHGGGGHHHHHHHHHHHHHHGGGGGGGGCFFGGGFFGGGGGGGGGGFFFFFFFFFFFFFFFFFFFFFFFFFFFFFFFFFFFFFFFFFFFFF
@M05620:37:000000000-D9766:1:1101:19347:5914 1:N:0:16
ACCACACCTTCTACAATGAGCTGCGTGTGGCTCCCGAGGAGCACCCCGTGCTGCTGACCGAGGCCCCCCTGAACCCCAAGGCCAACCGCGAGAAGATGCCCAGGTGAGTGGCCCGCTACCTCTTCTGGTGGCCGCCTCCCTCCTTCCTGGCCTCCCGGAGCTGCGCCCTTTCTCACTGGTTCTCTCTTCTGCCGTTTTCCGTAGGACTCTCTTCTCTGACCTGAGTCTCCTTTGGAACTCTGCAGGTTCTA
+
BBBBBBBBFFFFGGGGGGGFGFHHGGGGHGGHHGGGDGGGGHHHHGGGEGGGBGHHHHHGGFFGGGGGGGGHHHHGGGGHGHHHHGGGGGGGGGGGHHHHHHFCGHHHGFAFHH@ACCCHHHHHHHHHHH?CGCGGGGHGHHGHGGGGGGFGEFEGG--9AFFBDCFFCFFFFFFFFFBBFFFFFFFFFFFFFFDAFFFFF/A.9;FFFFFFFFFFFFBFFFFB.:BFFFFFFBFFFFF9;/BFF?9BFF/
@M05620:37:000000000-D9766:1:1101:25200:5923 1:N:0:16
ACCACACCTTCTACAATGAGCTGCGTGTGGCTCCCGAGGAGCACCCCGTGCTGCTGACCGAGGCCCCCCTGAACCCCAAGGCCAACCGCGAGAAGATGAACCCAGGTGCGTGGCCCGCTACCTCTTCTGGTGGCCGCCTCCCTCCTTCCTGGCCTCCCGGCGCTGCGCCCTTTCTCACTGGTTCTCTCTTCTGCCGTTTTCCGTAGGACTCTCTTCTCTGACCTGCGTCTCCTTTGGAACTCTGCAGGTTC
+
BBCBCBCCFFFFGGGGGGGGGGHHGGGEAEHHGFGGGGGCDHHHHGGGGGGGGHGHHHHGGGCGGGGGGGGHHHHGGGGHEHHHHGFCGGGGGGHHHGHFHFGFFFHHFGGGGGHHGGG?DHGHHHHGHHHHGHHGGGFGHGGGGGGGGGGGGGGGGGGGGGFFFFFFFFFFFFFFFFFFFFFFFFFFFFFFFFFFFFFFFFFFEDFFFFFFFFFFFFF//;FFFF;DFFFFFFFFFFFFFFFFF/9AAB9
@M05620:37:000000000-D9766:1:1101:23840:5926 1:N:0:16
ACCACACCTTCTACAATGAGCTGCGTGTGGCTCCCGAGGAGCACCCCGTGCTGCTGACCGAGGCCCCCCTGAACCCCAAGGCCAACCGCGAGAAGATGCCCAGGTGAGTGGCCCGCTACCTCTTCTGGTGGCCGCCTCCCTCCTTCCTGGCCTCCCGGAGCTGCGCCCTTTCTCACTGGTTCTCTCTTCTGCCGTTTTCCGTAGGACTCTCTTCTCTGACCTGAGCCTCTTTTGGAACTCTGCAGGTTCTA
+
AABAB?AAFFFFGFGGFGGGDBGFEEAEHGHHHGFEAAE?FHHHHGEEEEGCFFHFHHHGCEGGFEEFGGGFGFFGGG?GE?GFFG//B/B@BDF1?1DCCGGG1<GC1FFFHHGGC@CGHHHFHHBG0<C.G@CGGGGEFH.GGG/;F/9FBAEAE9B-A9BBB@FB-BFBBFFF/BF999FFBF//BFFB/@.;FEFFFF.A99BF9/BFFFBFF//:FFBFF//BF//;//-/999/9;9BB?AFFBF
@M05620:37:000000000-D9766:1:1101:23853:5943 1:N:0:16
ACCACACCTTCTACAATGAGCTGCGTGTGGCTCCCGAGGAGCACCCCGTGCTGCTGACCGAGGCCCCCCTGAACCCCAAGGCCAACCGCGAGAAGATGCCCAGGTGAGTGGCCCGCTACCTCTTCTGGTGGCCGCCTCCCTCCTTCCTGGCCTCCCGGAGCTGCGCCCTTTCTCACTGGTTCTCTCTTCTGCCGTTTTCCGTAGGACTCTCTTCTCTGACCTGAGTCTCCTTTGGAACTCTGCAGGTTCTA
+
AABBBBABFFFFGGGCGGGGGGHFGEGGHFHHGGGEEEEFFHHHHGGGEAEC5FGHHHHGG@0EFFGGGGGHHHHGGGFEGHHHHEGGGDGGCDH22?GHHHFF1F1<G1CF0/>ADGGHHHGHHGGHB/C<G-ADDDHGH/EHHFGF;BFGGGGGB?:;A?/CFGFF-BFFFFFF/9FFFFFFFFFFFFFFFFFFFFFF?9F.A9FFFFFFFEFF//9FFFBF.;FFFFFFF/BE/BBFFBFFFE.BFF/
@M05620:37:000000000-D9766:1:1101:22675:5947 1:N:0:16
ACCACACCTTCTACAATGAGCTGCGTGTGGCTCCCGAGGAGCACCCCGTGCTGCTGACCGAGGCCCCCCTGAACCCCAAGGCCAACCGCGAGAAGATGCCCAGGTGAGTGGCCCGCTACCTCTTCTGGTGGCCGCCTCCCTCCTTCCTGGCCTCCCGGCGCTGCGCCCTTTCTCACTGGTTCTCTCTTCTGCCGTTTTCCGTAGGACTCTCTTCTCTGACCTGAGTCTCCTTTGGAACTCTGCAGGTTCTA
+
?AABBBABFFFFGGGGGGGGGGHHGGGFHDHHHGGGGGGCGHHHHGGGGDGGHHHHHHHGGGGGGG@FGGGHGHFGGGGHGHHFEGGGGGDGGGHHGFGHHHHGHHHHHHGGHHGGGGGHHHHHHHHHHHGHHGGGGGHGGHGHHGGGEGGGGGGGGG-ADF;DFFFFFFFFFFFFFFFFFFFFFFFFFFFFFFDFFFFFFFFFFFFFFFFFFFFFFFFFFFFFFFFFFFFFFFFFFFFFFFFFFFFFFFF
@M05620:37:000000000-D9766:1:1101:13982:5964 1:N:0:16
ACCACACCTTCTACAATGAGCTGCGTGTGGCTCCCGAGGAGCACCCCGTGCTGCTGACCGAGGCCCCCCTGAACCCCAAGTTCAACACCGAGGAGAGTGGCCCGGTACCTCTTCTGGTTGCCGCCTCCCTCCTTCCTGGCCTCCCGGCGCTGCGCCCTTTCTCCCTGGTTCTCTCTTCTGCCGTTTTCCGTCGGACTCTCTTCTCTGACCTGCGTCTCCTTTGGACCTCTGCAGGTGCTCGATCGGGCGAG
+
BABBBBBAFFFFGGGGGG5FGFHHGGGB4EGGHFFE?EEGDHFHHGGEEFGGFHGHHHGAECCFGGGGGGGHFHHGGGGHDBFG4BB/E<<>?<?CD?DAFHGG/>@EHHHHGHHHHH>DGHCCFG.CEHHGHGHHHH/CGHHH:;:ADGGGGGGGGGGGGGBFFFFFFFFFFFFFFFFFFFFDFFE/;AB?>ABFFFFFFFFFBFFFFFFF.;DFFFFFFFFFBFFBF:BFFFFA/9B/:-;AFF-;;BB
@M05620:37:000000000-D9766:1:1101:23293:5968 1:N:0:16
AGTGCCAGCTCTCAATCGCACAGGGGACCCAGGGCCTGGCCCCTCCATCCAGAAAACCTATGACCTCACCCGCTACCTGGAGCACCAACTCCGCAGCTTGGCTGGGACCTATGTGAGTATCCAGCGTAGGAATCTGGGAGTTGGGGAGGAGTGAGGAGTTGGGGAAAGACAGTCCTAACCGTGGAGGGTTCTGGTAAATGATGGGGTGAGGAGGGGCTCTTTGGCTCCCACCAGTCCCCCTGTCTGGTCTA
+
BBABCFFFCFFFGGGGGGGGGCHGGGGGGGHHGGGGGGHHHHGHGGHHHHGHHHHHHGHHHHHHHHHHHHHGGGGGHHHHHHHHHHHHGHHHGGGGGHHHGHHGGGHHGHHHHHHHHHHHHHHHHGGGGGHHHHHHHHHGGHHHGGGGGGGHHHHHGGHHHHGGGGHHHHHHHGHHHHHHGGGGGGGGCFFGGGFGGGGGGGGGGGFFFFFFFFFFFFFFFFFFFFFFFFFFFFFFFFFFFFFFFFFFFFF
@M05620:37:000000000-D9766:1:1101:22724:5970 1:N:0:16
ACCACACCTTCTACAATGAGCTGCGTGTGGCTCCCGAGGAGCACCCCGTGCTGCTGACCGAGGCCCCCCTGAACCCCAAGGCCAACCGCGAGAAGATGCCCAGGTGAGTGGCCCGCTACCTCTTCTGGTGGCCGCCTCCCTCCTTCCTGGCCTCCCGGAGCTGCGCCCTTTCTCACTGGTTCTCTCTTCTGCCGTTTTCCGTAGGACTCTCTTCTCTGACCTGAGTCTCCTTTGGAACTCTGCAGGTTCTA
+
BBBBBAABFFFFEGGFGGGGFGFHEEGGH2GHHGG2EEEEGHHHHGGGGDFFHHHHHHHGGGGGFGEGGGGHGHHGGGGHGHHGHGGGGCDGGGHHGFHHHHHGHHHHHHGGHHGGGGGHHHHHHHHHHHGHHGGGGDHGHHGHHGGGGGGGGGGGGG-ADFGGGGFFFFFFFFFFFFFFFFFFFFFFFFFFFFFFFFFFFFFFFFFFFFFFFFFFFFFFFFFFFFFFFFFFFFFFFFFFFFFFFFFFFFF
@M05620:37:000000000-D9766:1:1101:5682:6016 1:N:0:16
ACCAAACATTCTACAATGCGCTGCGTGGGGATAGCGAGGAGAAAACCGTGCTGATGACCCAGGCCCCCCTGAACCCCAAGTCCAACCTCGCGGAGAGGGCCCAGTTACGTCTTCTGGTTCCCCTCTTCTTCTTCCCTGCCCTCCGGCCGCTGCTCCCTTTCTTCCGGGTTTTCTCTTCTGTTGTTTTTGCGCGCTTTTTCGTTTTTGCTTTCGTTTTTCTCTGGCTTCTGTCTGGGAATTGTCCGGTGGGT
+
>>>A3>A4BBFFFFFGGGBEGGGGG2A222A2B35A2A001A13AA1A1BB15BB5EFG2?1AGGGGGGGABGHHGGGDGE?GF3BE3B/><//</<<//?C/F1?<D/?0</FGG1D<11>00.C1>=FF00=G/0<.<.<CF.-----;-90;BAFGB0F099.--;9..000;////;//99B.9-/-9---.;9//-./.;.-;////..;99:99//;/:.9.9//9/:B.././9://9@--.-.
@M05620:37:000000000-D9766:1:1101:13908:6016 1:N:0:16
GAGGCTGCTTTGGAAGAGCCCCCTGCGGAACTACACTCACTCCGGAGAAACACGGATGCAGTTTTGTGGTTGCATAAAGAATAACATGGTAGCCAGAGCAACGGAGCCAGCAATGCACTGAAGACAAAAGCGAGAAAAGAAAAGAGATGAGAACGACGATGGGGTGGACAGATCCTGAGTGTAACATGTTAAGGTGCTCACTGGGGGAAGACAGGGAGCGATGACAACCATCGTGCACTCAGACATGTCTA
+
>3A>>>B>C@B@F4544BABA2AAAB2A222A3B325BB3DB2AA1AA13B31B0AA>23@B5DD1BB1BB?13443@4@13433343234333?B0/33B?//////B0/2222232222B232222020/////100/0000/00111111<..---.<.<..--.:0./0/0000/90000000/000000;/0000;;0/.---...//.9....--99////...//.....9///;;;.;/;///
@M05620:37:000000000-D9766:1:1101:18300:6046 1:N:0:16
ACCACACCTTCTACAATGAGCTGCGTGTGGCTCCCGAGGAGCACCCCGTGCTGCTGACCGAGGCCCCCCTGAACCCCAAGTTCAGCACCAAGGGGAGTGGCCCGCTACCTCTTCTGGTTGCCGCCTCCCTCCTTCCTGGCCTCCCGGCGCTGCGCCCTTTCTCCCTGGTTCTCTCTTCTGCCGTTTTCCGTCGGACTCTCTTCTCTGACCTGCGTCTCCTTTGGACCTCTGCAGGTTCTAGATCGGCCGAG
+
AAAAAAAAFFFFGGGGGGGGF1F1FEEGHGHHGGGG?EGCFHEHHGGGGGGEEGHHHHHGGG?GFGGGGGGEHFCEGGGHD2FE21B<G0?<F/<<</<FF0G/>/>@C1FD<??GG11>FG?C->.<EGHGB0=GH0CGC:CEC.CCCG-:B@-:A-/9CFG09/9-;BFB9///9FFFFF@-AFF/9A99@@>?@FFFBFFB//:/;//9--A@FFFBBFBFBBFFF//:9F-;//9/B/9:A--;;9-
@M05620:37:000000000-D9766:1:1101:12703:6073 1:N:0:16
AGTGCCAGCTCTCAATCGCACAGGGGACCCAGGGCCTGGCCCCTCCATCCAGAAAACCTATGACCTCACCCGCTACCTGGAGCACCAACTCCGCAGCTTGGCTGGGACCTATGTGAGTATCCAGCGTAGGAATCTGGGAGTTGGGGAGGAGTGAGGAGTTGGGGAAAGACAGTCCTAACCGTGGAGGGTTCTGGTAAATGATGGGGTGAGGAGGGGCTCTTTGGCTCCCACCAGTCCCCCTGTCTGGTCTA
+
BCABCFFFCFFFGGGGGGGGGGHGFGDGGGHHAGEGGDHHHHGHGGHHHFGHBFCFGGHHHGFHHHHHHHHGGEGGHGFHFHHHHHHHGFGHEEEGGHHHGHHGGGFHGHHHHHHHHHHHHHHHHGEGGGHHHHHHHHHGGHHHGGGGGGGHHHHHHGHHHHGGGGHHHHHHHHHGHHHHGEFGGGGGCFGGGG;FGGGGGGGGGGFFFFFFFFFFFFFFFFFFFFFFFFFFFFFFFFFFFFFFFFFFFF9
@M05620:37:000000000-D9766:1:1101:23245:6074 1:N:0:16
ACCACACCTTCTACAATGAGCTGCGTGTGGCTCCCGAGGAGCACCCCGTGCTGCTGACCGAGGCCCCCCTGAACCCCAAGGCCAACCGCGAGAAGATGAACCCAGGTGCGTGGCCCGCTCCCTCTTCTGGTGGCCGCCTCCCTCCTTCCTGGCCTCCCGGCGCTGCGCCCTTTCTCACTGGTTCTCTCTTCTGCCGTTTTCCGTAGGACTCTCTTCTCTGACCTGCGTCTCCTTTGGAACTCTGCAGGTTC
+
ABBBBBBBFFFFGGGGFGGGGFHFGEEA4EHGEFGEGGGGGGHFHGGGGGGGFHHHHFHGGGGFGGFEGGGHFHHGGGGHGHHHHGGEGGGDCGHHHHHHHHGGHGHH1AFGGGHHGGG-CEHHGHHHEHHHGHHGGGGAF.C/CFGGGGGB.FGGGGGGGFFFFFFFFFFFEFFFFFFFFFFFFFBBFFFFFFFFAFFFFFFFFFFFFFFFFFFFFFFF/BBFF.@ADFFFFFFFFFFFFFFFF/:FAF/
@M05620:37:000000000-D9766:1:1101:25400:6076 1:N:0:16
AGTGCCAGCTCTCAATCGCACAGGGGACCCAGGGCCTGGCCCCTCCATCCAGAAAACCTATGACCTCACCCGCTACCTGGAGCACCAACTCAGCAGCTTGGCTGGGACCTATGTGAGTATCCAGCGTAGGAATCTGGGAGTTGGGGAGGAGTGAGGAGTTGGGGAAAGACAGTCCTAACCGTGGAGGGTTCTGGTAAATGATGGGGTGAGGAGGGGCTCTTTGGCTCCCACCAGTCCCCCTGTCTGGTCTA
+
ABAABFFFCFFFGFGGGFGGGGGDFEEGGGHHGGGFGGHHGHGHGGHGHHEHHHHHHGHHHFHHHHHHHHHFGGGGHGGBFGHHHHGHGHHHHBFGHBGHGHH/</FGGHHHHHHHHGHHHHHHHGAEGAHHHHHHHHGG?G<GCGGGGGGHHHGHHFFFHBDGGGHHHHHHGFFHHHHHGAGGGG.?;.;CGGFGFFGFGFGFEGGFFFFFFFAFFDFFFFFFFFFFFFFFFFBFFFFFF.;FFFF/BB;
@M05620:37:000000000-D9766:1:1101:10825:6081 1:N:0:16
ACCACACCTTCTACAATGAGCTGCGTGTGGCTCCCGAGGAGCACCCCGTGCTGCTGACCGAGGCCCCCCTGAACCCCAAGGCCAACCGCGCGAAGATGCCCAGGTGAGTGGCCCGCTACCTCTTCTGGTGGCCGCCTCCCTCCTTCCTGGCCTCCCGGAGCTGCGCCCTTTCTCACTGGTTCTCTCTTCTGCCGTTTTCCGTAGGACTCTCTTCTCTGACCTGAGTCTCCTTTGGAACTCTGCAGGTTCTA
+
BAABBBBAFFFFGGGGGG5BGGHHGGEAAEGBFFFEDGFEGHGHHGGEEEEFFHFHHHGE@ECEGGGGGEFHFHHGGGGHGHHHHGGGGG/>CGG?FGHHGHHGHHHFHHEGHHGGGCFHHHHHHHHHHHDHHGGGGGHGGGGGGGGGGEGGGGGGGG-ABFFFFAFFFFFFFFFFFFFFFFFFFFFFFFFFFFAFFFFFFFFDFFFFFFFFFFFFFFBFFFF;:FF/FFFFFFFFFFFFFFFBFFFFFFE
@M05620:37:000000000-D9766:1:1101:13956:6101 1:N:0:16
ACCACACCTTCTACAATGAGCTGCGTGTGGCTCCCGAGGAGCCCCCCGTGCTGCTGACCGAGGCCCCCCTGAACCCCAAGGCCAACCGCGAGAAGATGCCCAGGTGAGTGGCCCGCCACCTCTTCTGGTGGCCGCCTCCCCCCTTCCTGGCCTCCCGGGGCCGCGCCCTTTCTCACTGGTTCTCTCTTCTGCCGTTTTCCGTAGGACTCTCTTCCCTGACCTGAATCTCCTTTGGAACTCTGCAGGTTCTA
+
>A>>A>AAFFCFGFGBBGGGGGHGGFDGE?BGAFFE2EEA2FAFGGFGGEEFBGGFGGHG>>>>FEEEEGGG3FGEFGEHFEFGGFFDGDGD?FHH1GHHHC/??1=<<>>.FF---<.C.CFGH0=G:CAGGDDGADGG.9A-9BBBBB.;0CEEF---;--99@FF-/9/FB9/9FF/;BBB9/BBFFFBF-..BEBFF/A.:9FBF/BF///;/9:BFB/;/9:/;B/FBB/B/BF/9/BFFA;BBF/
@M05620:37:000000000-D9766:1:1101:10825:6103 1:N:0:16
AGTGCCAGCTCTCAATCGCACAGGGGACCCAGGGCCTGGCCCCTCCATCCAGAAAACCTATGACCTCACCCGCTACCTGGAGCACCAACTCCGCAGCTTGGCTGGGACCTATGTGAGTATCCAGCGTAGGAATCTGGGAGTTGGGGAGGAGTGAGGAGTTGGGGAAAGACAGTCCTAACCGTGGAGGGTTCTGGTAAATGATGGGGTGACGAGGGGCTCTTTGGCTCCCACCAGTCCCCCTGTCTGGTCTA
+
ABABBFFFBFFFGGGGGGGGGGHHGGGGGGHHGGGGGGHHHHGHGGHHHHGHFHFFHGHFHHFHHHHHHHHGGGGGHHHHHHHHHHHHGHHHGGGGGHHHGHHGGGHHGHHHHHHHHHGHHHHHGGEGGGHHHHHHHHHGGHHHGGGGGGGHHHHHHGHHEHGGGAEFFH/CGHHHFHHHGGGGGGGGEFGGGGCGGGGGGGGGGGDDFFFFFAFFFFFFFFFFFFFFFFFFFFFFFFFFFFFFFFFFFFF
@M05620:37:000000000-D9766:1:1101:20384:6112 1:N:0:16
AGTGCCAGCTCTCAATCGCACAGGGGACCCAGGGCCTGGCCCCTCCATCCAGAAAACCTATGACCTCACCCGCTACCTGGAGCACCAACTCCGCAGCTTGGCTGGGACCTATGTGAGTATCCAGCGTAGGAATCTGGGAGTTGGGGAGGAGTGAGGAGTTGGGGAAAGACAGTCCTAACCGTGGAGGGTTCTGGTAAATGATGGGGTGAGGAGGGGCTCTTTGGCTCCCACCAGTCCCCCTGTCTGGTCTA
+
BBAABFFFBFFFGGGGGGGGGGHHGGGGGGHHGGGGGGHHHHGHGGHHHHFGFECGHGHFHHHHHHHHHHHGGGGGHHHHHHHHHHHHGHHHGGGGGHHHGHHGGGHHGHHHHHHHHHHHHHHHHGGGGGHHHHHHHHHGGHHHGGGGGGGHHHHHHGHHHHGGGGHHFHHHHHHHHHHHGGFGGGGGCFGGGGFGGGGGGGGGGDFFFFFFFFFFFFFFFFFFFFFFFFFFFFFFFFFFFFFFFFFFFFB
@M05620:37:000000000-D9766:1:1101:19301:6116 1:N:0:16
ACCACACCTTCTACAATGAGCTGCGTGTGGCTCCCGAGGAGCACCCCGTGCTGCTGACCGAGGCCCCCCTGAACCCCAAGTTCAACCCCGAGGAGAGTGGCCCGTTACCTCTTCTGGTCCCCTCCTCCCTCCCTCCTGCCCTCCCCCCGCCGCGCCCTATCTCCCTGGTTCTCTCTTCTGTCGTTTTCCGTCGGACTCTCTTATCTGTCCTGCCTCTCATTTGGACCTCTGCAGGTCCTCGCTCGGCCGAG
+
CCCCCCCCFFFFGGGGGGGGGGHHGGGGHGHHHGGGGGGGGHHHHGGGGGGGFGHHHHHGEGCGGGGGGGGHHHHGGGGHG4BF4BF<?/>>//??D?2/?<FC>?C/1?111?F11111<>0<CF00.>0<./<EG//<</GD..::;:----ABB;/9;B/;B9/.;;/:FF//:/BF/;?.;.A/;.;F----;9/BBF/B:///;////.:;F;///:B///;BF////;A./;B/A-9.;D..-9-
@M05620:37:000000000-D9766:1:1101:24999:6155 1:N:0:16
ACCACACCTTCTACAATGAGCTGCGTGTGGCTCCCGAGGAGCACCCCGTGCTGCTGACCGAGGCCCCCCTGAACCCCAAGTTCAGCACCAAGGGGAGTGGCCCGCTACCTCTTCTGGTGGCCGCCTCCCTCCTTCCTGGCCTCCCGGCGCTGCGCCCTTTCTCCCTGGTTCTCTCTTCTGCCGTTTTCCGTAGGACTCTCTTCTCTGACCTGAGTCTCCTTTGGAACTCTGCAGGTTCTAGATCGGCCGAG
+
>AABAAA?FCFFFFFGFFFFGGFHGGG24AFBEEFADEAE2AFFGEEGAEEGFGBGFFHGE@E?AE>>@EEGFHGGGGGHHFGF4F3BF??B//<?B/F?FHGG/>CGHHHHHHHHGHHGHHGGGGEEGHHGHHHHHB<GFHHHGGC-AGGGGGGGGGGGGGGGFFFEFFFFFFFFFFFFBFBDFFFFFDF.ADBFFFFFFFFFFFFFFFFF/;FFFFFFFFFF//;BFF/FBBFAFFFBF/;BED-.9BB
@M05620:37:000000000-D9766:1:1101:24996:6175 1:N:0:16
ACCACACCTTCTACAATGAGCTGCGTGTGGCTCCCGAGGAGCACCCCGTGCTGCTGACCGAGGCCCCCCTGAACCCCAAGGTCATCACCCAGGAGATGGGCCCGCTACCTCTTCTGGCGGCCGCCTCCCTCCTTCCTGGCCTCCCGGAGCTGCGCCCTTTCTCACTGGTTCTCTCTTCTGCCGTTTTCCGTAGGACTCTCTTCTCTGACCTGAGTCTCCTTTGGAACTCTGCAGGTTCTAGATCGGAAGAG
+
>AABBBABFFFFGGGCGGGGFGHHGEGGCAGHHGGGGEE?EHHHHGEGEAGFHGGHHHHGGGGGEGEGGGGHHHEGGGGHF?B34BG3BB??//??01B/B//<>@DCH1<??GB?11<--<C?C?DCEC/C:CHHHB/G.0C.9.-9A99/9-AE?-/BBFF/999.;F999/B/FFBB/F?9A9EBFFFF.;/BFFFFFFFBF9/;B999/BFFFFFB9FF//;BFFBB//;F.9BFF/;99ADA.9.9
@M05620:37:000000000-D9766:1:1101:15890:6185 1:N:0:16
ACCACACCTTCTACAATGAGCTGCGTGTGGCTCCCGAGGAGCACCCCGTGCTGCTGACCGAGGCCCCCCTGAACCCCAAGTTCACCACCCAGGCGAGTGGCCCGATACCTCTTCTGGTGGCCGCCTCCCTCCTTCCTGGCCTCCCGGCGCTGCGCCCTTTCTCCCTGGTTCTCTCTTCTGCCGTTTTCCGTCGGACTCTCTTCTCTGACCTGCGTCTCCTTTGGACCTCTGCAGGTTCTAGCTCGGCAGAG
+
CCCCCCCCFFFFGGGGGGGGGGHHGGGGHGHHHGGGGGGGGHHHHGGGEGGGHHHHHHHGGGGGGGGGGGGGHHHGGGDHFBGGBB3?F/FGE/><C/FEFEGC//><GFF1GHHHE10><F@CG.CGG/<ABCGHGF/:GGHHG.;:BA?BF?FGGA/BF0F9BFF?0BFFFFFBFFFFFFFADBA0F.;.--;;BFFFFFFFBFFFBF09.:DDDFFFFFBBFFFFF00BBFFAFF09FBFFF-:9@9.
@M05620:37:000000000-D9766:1:1101:25198:6218 1:N:0:16
ACCACACCTTCTACAATGAGCTGCGTGTGGCTCCCGAGGAGCACCCCGTGCTGCTGACCGAGGCCCCCCTGAACCCCAAGTGCAACCACTAGGAGAGTGGCCCGGTACCTCTTTTGAGTACCCACCTCCTTCATCCCGGACTCCCGGAGCAGCGACCATTTTTCATGGGTCTGTCCTCTGCCGTTTTTCGTCGGGACCATTTTCTCGCGCTGAGGCTCCCTTGGGCACCTGCCAGTTCCTGCATCGGCACG
+
ABBABBBBFFFFGGGCFGGGGCHFG2AA4AGGCFGE?FGGDHHFHGGGEEGGGHGFGHFE0ECEGAFGGGGBHGHGGFAHF4FHBB0/?3????B?/?2?/BF//<//?221?11?/?F11?11/.0<<01>1FGD.<<--</<C.@-:-.:/-9??-:F9009;000.99/9;90;000;0-../9.99;A-;---;.//99///9.---9.A...;..;F.F.;..9//9;/;9;/////.//;.---.
@M05620:37:000000000-D9766:1:1101:22186:6259 1:N:0:16
ACCACACCTTCTACAATGAGCTGCGTGTGGCTCCCGAGGAGCACCCCGTGCTGCTGACCGAGGCCCCCCTGAACCCCAAGGCCAACCGCGAGAAGATGAACCCAGGTGCGTGGCCCGCTACCTCTTCTGGTGGCCGCCTCCCTCCTTCCTGGCCTCCCGGCGCTGCGCCCTTTCTCACTGGTTCTCTCTTCTGCCGTTTTCCGTAGGACTCTCTTCTCTGACCTGCGTCTCCTTTGGAACTCTGCAGGTTC
+
CCDDEDDEFFFFGGGGGGGGGGHHGGGFDGHHHGGGGGGGGHHHHGGGGGGGHHHHHHHGGGGGGGGGGGGHGHHGGGGHGHHHHGGGGGGGGGHHHHGHHHGFHGHH1CGGGGHHGGG-CHHHHHHHGGHFEHHGGGGGHGGGGGGGGGGFGGGGGGGGAGFFFFFFFFFFFFFFFFF1BFFFFFHFFHFFFFFFDFFFFFFF?DFFFFFFFFHHFFHHBFFFFFFFFFFFFFHFFFFFFFFFF1:FFF0
@M05620:37:000000000-D9766:1:1101:18229:6314 1:N:0:16
ACCACACCTTCTACAATGAGCTGCGTGTGGCTCCCGAGGAGCACCCCGTGCTGCTGACCGAGGCCCCCCTGAACCCCAAGTTCACCACCCAGGTGAGTGGCCCGCTACCTCTTCTGGTGGCCGCCTCCCTCCTTCCTGGCCTCCCGGCGCTGCGCCCTTTCTCCCTGGTTCTCTCTTCTGCCGTTTTCCGTCGGACTCTCTTCTCTGACCTGCGTCTCCTTTGGACCTCTGCAGGTTCTAGCTCGGCCGAG
+
BCBCCBCBFFFFGGGGGGGGGGHHGEGGHGHHHGGGEGGGDHHHHGGGEGGGFHHHHHHGGGEGGGGGGGGHHHHGGGGHHHHH3BBGF??GE?B?GFGGGHHG>BDGHHHGHHHHHG0?GHGGGGGHGHHGGHHHHG/GHHHHGGC-CGFGGGGGGGFGGGGBGFFGGFFFFFFFFFFFFFF:DFFFFFF.@F@FFFFFFFFFBFFFFFFF.@FFFFFFFFFFF/FFFFFFFFEFFFF/F/;BDBAADFF
@M05620:37:000000000-D9766:1:1101:18247:6315 1:N:0:16
ACCACACCTTCTACAATGAGCTGCGTGTGGCTCCCGAGGAGCACCCCGTGCTGCTGACCGAGGCCCCCCTGAACCCCAAGGTCATCCCCCCGAAGATGCCCCAGCTACCTCGTCTGGTGCCTGTCTTCCTCGCCCCCGCCCTCCCGCATGTCCTCCCGTTCCCACTGCCTTTCTCTCTGGCCCTTTCTCGTACGACTTTCTTTTCTTCCCTGTGCCCCCTCCTGCACCCTGTTGGTTCTACTTCAGCATCG
+
AAAAAAAA1BC1BFFGGGB1GGHFGFGEGGGFFGGGEGC/EGHHHGG/EEGGHHHHHHHEEGGGGGGGGGFHFHHGGGCHE1BB2F1/?//>//>?111<?F//<?1?0F1/<C..0F01<111<11<1=0.--.<---;ACGG..--..;0;0CFE...:/00:90/:9/;B/B9B////--;/;///-;-9---9-9;/////////;9//////------:/-9/---///;--/////9;::///9-
@M05620:37:000000000-D9766:1:1101:15297:6319 1:N:0:16
AGTGCCAGCTCTCAATCGCACAGGGGACCCAGGGCCTGGCCCCTCCATCCAGAAAACCTATGACCTCACCCGCTACCTGGAGCACCAACTCCGCAGCTTGGCTGGGACCTATGTGAGTATCCAGCGTAGGAATCTGGGAGTTGGGGAGGAGTGAGGAGTTGGGGAAAGACAGTCCTAACCGTGGAGGGTTCTGGTAAATGATGGGGTGAGGAGGGGCTCTTTGGCTCCCACCAGTCCCCCTGTCTGGTCTA
+
A?>AAFFFBFFFGGGGGGGGEGHHGGGGGGHHGGGEFFHHHHGHGGHHFGHGGFBGHGGHHHHHHHGHHHHGGEGGHHHHGHHHHHHGFFHGEGFGEFHHGHHGGGHHGHHHHHHHHHHHHHHHHGGGGGHHHHHHGHGGGHHHCGFGGGEGHGHHGGHHHGGGEGHHHHHHHHHHHHHHGGEGDGGGEGGGGGFGGGGGGGGGGGFFFFFFFFFFFFFFFFFFFFFFFFFFFFFFFFFFFFFFFFFFFFB
@M05620:37:000000000-D9766:1:1101:13542:6323 1:N:0:16
ACCACACCTTCTACAATGAGCTGCGTGTGGCTCCCGAGGAGCACCCCGTGCTGCTGACCGAGGCCCCCCTGAACCCCAAGTTCATCACCCAGGTGAGTGGCCCGCTACCTCTTCTGGTGGCCGCCTCCCTCCTTCCTGGCCTCCCGGCGCTGCGCCCTTTCTCCCTGGTTCTCTCTTCTGCCGTTTTCCGTAGGACTCTCTTCTCTGACCTGCGTCTCCTTTGGACCTCTGCAGGTTCTAGATCGGACGAG
+
AAAAAAAAFFFFGFGGFGAFGFHGG0AAA0FFAFGE?EGCCHHHHGGGEEEFFHFEGHFE/E?EG/FGGGG0GEHGGG/G12BG>BG1G<<?F<B1BFDFEHHG@CCGHHHHHHHGHH0<GHC@CGCCCGFGHHHHGG/<GGFHCE--;@??E@@B@GGGGGF0;9BE/;BBFFFFFFFFFF@A?BA9FBB-ABBFFFFFFFFFBFFFFFFE-;9@BFFFFFFFF/FFFFFFFFF?BFF/B/;FFF--;;9
@M05620:37:000000000-D9766:1:1101:19890:6360 1:N:0:16
AGTGCCAGCTCTCCATCGCACAGGGGACCCAGTGCCTGGCCCCTCCATCCAGAAAACCTATGACCTCACCCGCTACCTGGAGCACCCACTCCGCAGCTTGGCTGCGACCTATGTGAGTATCCAGCGTAGGAATCTGGGAGTTGGGGAGGAGTGAGGAGTTGGGGAAAGACAGTCCTAACCGTGGAGGGTTCTGGTAAATGATGGGGTGAGGAGGGGCTCTTTGGCTCCCACCAGTCCCCCTGTCTGCTCTA
+
>>>1>DFCAFFFGBGGGGGCGCG0F00AAEFG1ABB1FGHAGGCGGHGGECG1GG0GEGB1F2GH1FFHCC/E/EEGEBF0BFGGH//?BGGAEC@/F1FCBH///<E@/B<B>GD>G2>B22@FG/<</1?GHFFHB<F/FGEC<.@G<.<<DGCC<<<DBC@.;GCHFBGHHGCGFFA-;C?9EGGEGGEGG0B;FFFFGBFFBF@EF-/9A@-;;EFFFFFFFF-ABFBFFBFB/AB@F/BFF/;:9;
@M05620:37:000000000-D9766:1:1101:19742:6360 1:N:0:16
ACCACACCTTCTACAATGAGCTGCGTGTGGCTCCCGAGGAGCACCCCGTGCTGCTGACCGAGGCCCCCCTGAACCCCAAGTTCATCACCCAGGTGAGTGGCCCGCTACCTCTTCTGGTGGCCGCCTCCCTCCTTCCTGGCCTCCCGGCGCTGCGCCCTTTCTCCCTGGTTCTCTCTTCTGCCGTTTTCCGTAGGACTCTCTTCTCTGACCTGCGTCTCCTTTGGACCTCTGCAGGTTCTAGCTCGGCCGAG
+
CBCCCCDDFFFFGGGGGGGGGGHHGEGBEEHHHGGGGGCGGHHHHGGGDGGGHHGHHHHGGGGGGGGGGGGHGHHGGGGHFHHH4BBEG0FGE3BBGFFFGHHGBCDGHHHHHHHHHH0?GHCGGGGHGHHGGHHHHH/GHHHHGGCCCGGGGGGGGGGGGGGBGFGECFGFFFFFFFFFFFFDDFFFFDF.9ABFFFFFFHFFFFFFFFFF.@DFFFFFFFFFFFFFFFFFEFFFBFFBB0BFDC.;;--
@M05620:37:000000000-D9766:1:1101:6496:6378 1:N:0:16
ACCACACCTTCTACAATGAGCTGCGTGTGGCTCCCGAGGAGCACCCCGTGCTGCTGACCGAGGCCCCCCTGAACCCCAAGTTCATCCCCACGGTGAGTGGCCCGCTACCTCTTCTGGTTGCCGCCTCCCTCCTTCCTGTCCTCCCGGCGCTGCGCCCTTTCTCCCTGGTTCTCTCTTCTGCCGTTTTCCGTCGGACTCTCTTCTTTGACCTGCGTCTCCTTTGGCCCTCTTCAGGTCCTCGATCGGACGAG
+
BBBBBBA>CFFFGGGGGGAGGFHHEFGBFEHGHFGGGGGGGHHHHGGEGGGGHHHHHHHAECGGGGGGGGGHHHGGGGGHH4BF4BF?F2/>//?CGFGFFHEG/>CCGHFHHGHHBF1<?G-<CGCGCCCEGFGGHH<GHHHH..--;ADGDGGGGGGGFFCBFFF.FBFFFFFFFFFF/;-9ABE9;AFFFA9@FFFFFFFF/9F/9BFFA-A@ABFFFFFFE/9.;./;/9B;/;;/9.;9DD.99-9
@M05620:37:000000000-D9766:1:1101:5512:6393 1:N:0:16
AGTGCCAGCTCTCAATCGCACAGGGGACCCAGGGCCTGGCCCCTCCATCCAGAAAACCTATGACCTCACCCGCTACCTGGAGCCCCAACTCCGCAGCTTGGCTGGGACCTATGTGAGAATCCAGCGTAGGAATCTGGGAGTTGGGGAGGAGTGAGGATTTGGGGAAAGACAGTCCTAACCGTGGAGGGTTCTGGTAAATGAGGGGGTGAGGAGGGGCTCTTTGGCTCGCACCAGTCCCCCTGTCTGGGCTA
+
>>1AAD@BAFFFGGGGGAFAAAAF0EEGGGFFFEE/F/F0BFEEEGGHHF1AAG1GEEGFGBDFFGFCG0F>/>EEHGHHGGH/??/?E0FFEGE/>0BB/0F/<<B0?0CGHF2211B1FH1GCC?CC/@G1?F1FGC/EH1<><.--../<D0.C/=00=E-.CE:GC/C:GHFHCCG-.9;9.9-;.;:00;;9F9000999--9;-;/B-9@@;A//FBFFBF---;@FA;BBF-9-;/99;/--;;
@M05620:37:000000000-D9766:1:1101:23783:6410 1:N:0:16
ACCACACCTTCTACAATGAGCTGCGTGTGGCTCCCGAGGAGCACCCCGTGCTGCTGACCGAGGCCCCCCTGAACCCCAAGTTCAGCACCCAGGGGAGTGGCCCGCTACCTCTTCTGGTTGCCGCCTCCCTCCTTCCTGGCCTCCCGGCGCTGCGCCCTTTCTCCCTGGTTCTCTCTTCTGCCGTTTTCCGTAGGACTCTCTTCTCTGACCTGCGTCTCCTTTGGACCTCTGCAGGTTCTAGCTCGGCCGAG
+
ABBBBBBBFFFFGGGGGGGGGGHHGFGEHGHHHGGFGGGCGHHHHGGGEEGGHHHHHHHGGGGGGGGGGGGHHHHGGGGHHBGGBB3BFEFHG/>CCCGGGHHGDCGGHFHHHHHHHH1CFFG?CGGHGHHGHHHHGG<CHHHHGDC:DGGGFGGGGGGGGFGGGFFFFFFFFFFFFFFEBFFDDFE:9;;.;DFFFFFFFFFFFFFFFFFFEFFFBFFFFFFFFFFFFFFFFFFFFFF/B/BFFF;;9@@
@M05620:37:000000000-D9766:1:1101:7860:6424 1:N:0:16
AGTGCCAGCTCTCAATCGCACAGGGGACCCAGGGCCTGGCCCCTCCATCCAGAAAACCTATGACCTCACCCGCTACCTGGAGCACCAACTCCGCAGCTTGGCTGGGACCTATGTGAGTATCCAGCGTAGGAATCTGGGAGTTGGGGAGGAGTGAGGAGTTGGGGAAAGACAGTCCTAACCGTGGAGGGTTCTGGTAAATGATGGGGTGAGGAGGGGCTCTTTGGCTCCCACCAGTCCCCCTGTCTGGTCTA
+
AAABBFFCAFFFGGGGGGGCGCGGFGGEFGHHGGGGGGHHHHGHGGHHHCGHHH3FGGHFHHHHHHHHHHHGGEGGHHHHGHHHHHHHGHHGFGGGGHHHGHHFGGHHGHHHHHHHHGHHHHHHHGEGGGHHHHHHHHHGGHHHGGGGGGGHHHHHHGGHHHGGGGHHHHHHHHHHHHHHGFGGGGGG9AFGGGFFGGGGGGGGGDFFFFFFFFFFFFFFFFFFFFFFFFFFFFFFFFFFFFFFFFFFFFB
@M05620:37:000000000-D9766:1:1101:7859:6441 1:N:0:16
AGTGCCAGCTCTCCATCGCACAGGGGCCCCAGGGCCTGGCCCCTCCATCCAGAAAACCTATGACCTCACCCGCTACCTGGAGCACCCACTCCGCAGCTTGGCTGGGACCTATGTGAGTATCCAGCGTCGGAATCTGGGCGTTGGGGCGGCGTGCGGAGTTGGGGAAAGCCAGTCCTAACCGTGGAGGGTTCTGGTAAATGATGGGGTGAGGAGGGGCTCTTTGGCTCCCACCAGTCCCCCTGTCTGGTCTA
+
>>>3>BDBAFFFGGGFDEE2E?GCD22AAAEE2AAA2FHHHHGHGGHGHEGHFFG2BBF3B35DG5BFHHH0>/>>GGFG2?FGHHE1?GG2>E/E<F3BEFFGGGHHGGGFHHH3BFDHHHBFGGG/>C//FGHHEHACDDGHFG.CG-ADF?DG-;DFFFFF...9/A9AFFFFE/BF;AEA.EDFDFFFFFFFFFFFFFEFFFFFEFEF.ACABCFFFFFFFEFEFFFFEFFFFFFFFFFFFBBFFF9
@M05620:37:000000000-D9766:1:1101:26537:6496 1:N:0:16
ACCACACCTTCTACAATGAGCTGCGTGTGGCTCCCGAGGAGCACCCCGTGCTGCTGACCGAGGCCCCCCTGAACCCCAAGGCCAACCGCGCGAAGATGCCCAGGTGAGTGGCCCGCTACCTCTTCTGGTGGCCGCCTCCCTCCTTCCTGGCCTCCCGGAGCTGCGCCCTTTCTCACTGGTTCTCTCTTCTGCCGTTTTCCGTAGGACTCTCTTCTCTGACCTGAGTCTCCTTTGGAACTCTGCAGGTTCTA
+
BAABBAA3FFFFGGGBFGBFFGHGGGGE4EHHHEFEDFGCEHGHHGGGGEEGGHHHHHHGGCFFGGGFGGGHHHHGGGGHGHHHHGGGGG/>BDFDHHHHHHHGHGHGHHGGHHGGGCGHHHHHHHHHHGGHHGGGGGHGGGGGGGGGGGGGGGGGGG9ADFFFFFFFFFFFFFFFFFFFFFFFFFFF;BFFFFFFFFFFFFAFFEFFFFFFFFFBFF;BFFF9BFF/BFFFFFFFFFFFFFFFFFFFFF9
@M05620:37:000000000-D9766:1:1101:5795:6566 1:N:0:16
AGGGCCAGCTCTCCAGAGCACAGGGTACCAAGTGCATGGCCCCTCCATCTAGAAAACCTATGACCTCACCCGCTACCTGGAGCACCCACTCCGCAGATTGGCTGGGACCTATGTGCGTATCCCGCGTAGGAATCTGGGCGTTGGGGCGGCGTGCGGCGTTGGGGCCCGCCCGTCCTAACCGTGGCGGGTTCTGGTAAATGATGGGGTGAGGCGGGGCTCTTTGGCTCCCACCCGTCCCCCTGTCTGGTCTA
+
>1>1>>1>AF@DDFGFAAB1A0AA0BBB13BFBBDF22BC0BEFEF0D11D12110BA0A1B2FF1BBFGF/A//>FF1>>>B?BGG>B>B0?>/>/11>BBFCAEFHEF11FGF2?FFCFG1/BBC/>?11@F1D10/CG@-0CCCCG-9--;?AA@@@@A?--;--9@-9;AAF//9A99E@-9-@@EFFFFBBFFFF/BFFFFF@-A?-;=??@?EFF/BFFFFE?-AB-;BFFFFF@FFFFFEFFFB
@M05620:37:000000000-D9766:1:1101:24441:6584 1:N:0:16
GAGGCTGCTTTGGCAGAGCACAAGTGTTTACTCCAGTAGCTCCTCCTCCTCTTGGAAAACGTTCTCGCCTTGAATACAAAAGCTGAAACAACTGCCAATGATGCAAAGTGCAACACAAGAGGCAAACCACCCATAAAAGTACAAAAGAATAAAACAGAACAACAGACACTGAGAAGGAAATCACGCATCTACTACTTCGCTCACCACTGTATAAAAACAAATAATACTCTTACCTTTTACTCATAACCGAC
+
>1>1>>CAFFF1BCGEFABA1BBAADD30DFGDH1A2DDADFH10BF000B11B1AA100/B0ABAFAEF/BG12D1B1FB00BB1@BBB/BBFBF1FB11B2BBD10B11BB10?//0BF//>>>0//////0BB1>1B>2B1<B0/0@@D111/@@<0@0//<0??01??1<G00000<111>F-.<00=0<0<0=.....0.0.:0000;0;;0:..90;;0000;0;09/000009000;0=/;---
@M05620:37:000000000-D9766:1:1101:24872:6613 1:N:0:16
AGTGCCAGCTCTCAATCGCACAGGGGACCCAGGGCCTGGCCCCTCCATCCAGAAAACCTATGACCTCACCCGCTACCTGGAGCACCAACTCCGCAGCTTGGCTGGGACCTATGTGAGTATCCAGCGTAGGAATCTGGGAGTTGGGGAGGAGTGAGGAGTTGGGGAAAGACAGTCCTAACCGTGGAGGGTTCTGGTAAATGATGGGGTGAGGAGGGGCTCTTTGGCTCCCACCAGTCCCCCTGTCTGGTCTA
+
AA>3AFFFBFFFG4GGGGGAECHHGGEEFEHHCFGDEGHHGHGHGGHHHGHHHHHHHGHHHHHHHHHHHHHGGEFGHHHH?FHHHHE1ECHGEGGGGHHHGHGCEGHHGHHHHHHHHHH3GHHFHG/DFGHHHHHHHHCFGHGGCGECFEEGHDGGGDHHGHCGGGGHGHGHHHHHHHHHGGGGGGBA;:9FGGFFFGGGGFGGGGFAEFFFFFFCC;FFFFFBFFFEFFFFEFFFFFFDFAFFFFFFFFF
@M05620:37:000000000-D9766:1:1101:11531:6621 1:N:0:16
AGTGCCAGCTCTCAATCGCACAGGGGACCCAGGGCCTGGCCCCTCCATCCAGAAAACCTATGACCTCACCCGCTACCTGGAGCACCAACTCCGCAGCTTGGCTGGGACCTATGTGAGTATCCAGCGTAGGAATCTGGGAGTTGGGGAGGAGTGAGGAGTTGGGGAAAGACAGTCCTAACCGTGGAGGGTTCTGGTAAATGATGGGGTGAGGAGGGGCTCTTTGGCTCCCACCAGTCCCCCTGTCTGGTCTA
+
>AAABFFFBFFFGGGGGFFFFAGGGFGGGGGHGGGFFGHHHHGHGGHGHHFHHHHHHGHGHHBGHHHHHHFFGGFGHGHHHHGFHHGHGHHHGGEFGHHHEHHGGGGHGHHHGHHHHGHHHHHHGGDGGGGHHHHHHHGGDFHHGGGGGGGHHFHHGGHHBHGGGGEHHHHHHGHHHGFHGAEGGEGG9CGFGGBFGGEFGGGGGGDFEFFFFFFFFFFFFFFFFFFFEFFFFFFFFFFFFFFFFFFFFFF
@M05620:37:000000000-D9766:1:1101:11513:6628 1:N:0:16
AGTGCCAGCTCTCAATCGCACAGGGGACCCAGGGCCTGGCCCCTCCATCCAGAAAACCTATGACCTCACCCGCTACCTGGAGCACCAACTCCGCAGCTTGGCTGGGACCTATGTGAGTATCCAGCGTAGGAATCTGGGAGTTGGGGAGGAGTGAGGAGTTGGGGAAAGACAGTCCTAACCGTGGAGGGTTCTGGTAAATGATGGGGTGAGGAGGGGCTCTTTGGCTCCCACCAGTCCCCCTGTCTGGTCTA
+
AAAAAFFFBFCDGFGGGGGGAEGGGCGGGGHHFGGGGGHHGHGHGGHHHHHHHHFHHGBGHGHHHHHHHHHGGEEGHHHHGHHHHH1EEHHHGGGGGHHHGHHGGGHHGHHHHHHHHHHHHHHHHGGDGGHHFHHHHGFFDFGHGGEGGGEHHHHHGGHHHHGGFDEHEHFHHFHHFHHHGGGGDEFGFGGGGGFFFFGGGGGGGGFBFFFFFFBBBBFFFFFFFFFFFFFFFFFFFFFFBFFFFFFFFFB
@M05620:37:000000000-D9766:1:1101:7212:6637 1:N:0:16
ACCACACCTTCTACAATGAGCTGCGTGTGGCTCCCGAGGAGCACCCCGTGCTGCTGACCGAGGCCCCCCTGAACCCCAAGTTCATCCCCCCGGCGAGTGGCCCGCTACCTCTTCTGGTTGCCGCCTCCCTCCTTCCTGTCCTCCCGTCGCTGCGCCCTTTCTCCCTGGTTCTCTCTTCTGCCGTTTTCCGTCGGACTCTCTTCTCTGACCTGCGTCTCCTTTGGCCCTCTGCAGGTTCTCGATCGGTCGAG
+
BBBBBBBAFFFFGFGGGGAFGGHHGEGAAEHHHFGEDGGGGHHHHGGEFGGGHHHHHHHAECFGGGGGGGGGHHHGGGGHH4FG4BB???/>//><DAEEGHGG<>AFHHHHHHHHHH0EGH-CGG;C;CGGHGFGGG0CFGGG.;.;ADGGGGGFFFFFFF9BFFFEFFFFFFFFFFFF;BDFFFF/:;BAFFDFFFFFFFFF/9F/BFFFABD;ABFFFFFF/:;::./;9FF;/;B/E/;FCF..;;9
@M05620:37:000000000-D9766:1:1101:10966:6664 1:N:0:16
ACCACACCTTCTACAATGAGCTGCGTGTGGCTCCCGAGGAGCACCCCGTGCTGCTGACCGAGGCCCCCCTGAACCCCAAGGCCAACCGCGAGAAGATGAACCCAGGTGCGTGGCCCGCTCCCTCTTCTGGTGGCCGCCTCCCTCCTTCCTGGCCTCCCGGCGCTGCGCCCTTTCTCACTGGTTCTCTCTTCTGCCGTTTTCCGTAGGACTCTCTTCTCTGCCCTGCGTCTCCTTTGGAACTCTGCAGGTTC
+
BBBABBBAFFFFGGGGGG5FGGHHGGGBAEHGHFFGDGFGGHHHHGGGGEGGGHHHHHHEEGCGGGGGGGGHHHHGGGGHGHHHHGGGGG<DGGHFGHHHHHGFHGHH1CFGFGHHGGG-EEHHHHDDGFGHGHGCGGGGGGGG;CFGGGGGGGGGGAEF-@@BFFFFFFFFFFFF/FFFFFFFFFF/BFFFFFFFDDFFFFBF9DF/BFFFFFFFFFFF/F9FF99;9.FBFFFFFFFFFFFFF/;AFF/
@M05620:37:000000000-D9766:1:1101:7636:6707 1:N:0:16
ACCACACCTTCTACAATGAGCTGCGTGTGGCTCCCGAGGAGCACCCCGTGCTGCTGACCGAGGCCCCCCTGAACCCCAAGTTCAGCACCCAGGCGAGTGGCCCGCTACCTCTTCTGGTTGCCGCCTCCCTCCTTCCTGGCCTCCCGGCGCTGCGCCCTTTCTACCTGGTTCTCTCTTCTGCCGTTTTCCGTCGGACTCTCTTCTCTGACCTGCGTCTCCTTTGGACCTCTGCAGGTTCTCGCTCGGGCGAG
+
AA>1A1>AFFFF3GG13BGADBFBEBEGFEFGCFG?0AE/AG/FHGEGEEEE1ABFGHHG?F/>FE>EGGGC1B?EGGE?1BF>2B10?/?<?/><BCGFAGHG/>CCHHHHHHHHH1>CGHGCGGAG.CHGHHHHHB/:CGGG.;--;AAGGGG?AGBFFG00;FFF;;BFFFFFFFFFEF@BBFF/9AF9@;-@@FFFFFFF//BFFFFF?@A@FBFFFFFF/BBFFFBFFFFA/BF/--;A@>-9;-@
@M05620:37:000000000-D9766:1:1101:26058:6716 1:N:0:16
ACCACACCTTCTACAATGAGCTGCGTGGGGCTCCCGAGGAGCACCTCGTGCTGCTGACCGAGGCCCCCCTGAACCCCAAGTTCAACACCCAGGAGAGTGGCCCGATACCTCTTCTGGTTGCCGCCTCCCTCCTTCCTGGCCTCCCGGCGCTGCGCCCTTTCTCCCTGGTTCTCTCTTCTGCCGTTTTCCGTCGGACTCTCTTCTCTGACCTGCGTCTCCTTTGGACCTCTGCAGGTTCTAGCTCGGCCGAG
+
ABB3AAABFFFFGGGGGGFFGCGFGEE22AEFHGGGDE??1111B3BFCGGGBFHF52FE0>//?EE/EGF2GGHGGGGHG4GH4BB?E??GE/?FDBGFGHHG/>ADHHHHHHHHHHDAGHGGGGGHGGHGHHHHHH/CHHHHGG?CGGFGGGGGGGGGGGFGGGFFFFFFFFFFFFFFFFFDFFF:FFF.@CFFFFFFFFFFFFFFFFFF.;DFFFFFFFFFFFFFFFFFFFFFBFFEFFFFFF.AB>;
@M05620:37:000000000-D9766:1:1101:17791:6737 1:N:0:16
ACCACACCTTCTACAATGAGCTGCGTGTGGCTCCCGAGGAGCACCCCGTGCTGCTGACCGAGGCCCCCCTGAACCCCAAGGCCAACCGCGAGAAGATGAACCCAGGTGAGTGGCCCACTACCTCTTCTGGTGGCCGCCTCCCTCCTTCCTGGCCTCCCGGCGCTGCGCCCTTTCTCACTGGTTCTCTCTTCTGCCGTTTTCCGTAGGACTCTCTTCTCTGACCTGCGTCTCCTTTGGAACTCTGCAGGTTC
+
BBBBBBBBFFFFGGGGGGGGGGHGGEGEDFHHHGGGGGGGGHHHHGGGGGGGHHHHHHHGGGGGGGGGGGGGHHHGGGGHGGHHHGGGGGDGGGHHHHFHHHGGHEGGB<GHGGHHDFHBGHGHHHHHHFHHGHHGGGGGHEHHGHHHHHHFGGGGGGGG?BGFAFFFFFFFFFFFFFFFFFFFFFFFFFFFFFFFFFFFFFDFFFFFFFFFFFFFFFFF/FFBF.;:@DFFFFFFFFFFFFFBF/;AFB/
@M05620:37:000000000-D9766:1:1101:24969:6739 1:N:0:16
AGTGCCAGCTCTCAATCGCACAGGGGACCCAGGGCCTGGCCCCTCCATCCAGAAAACCTATGACCTCACCCGCTACCTGGAGCACCAACTCCGCAGCTTGGCTGGGACCTATGTGAGTATCCAGCGTAGGAATCTGGGAGTTGGGGAGGAGTGAGGAGTTGGGGAAAGACAGTCCTAACCGTGGAGGGTTCTGGTAAATGATGGGGTGAGGAGGGGCTCTTTGGCTCCCACCAGTCCCCCTGTCTGGTCGA
+
1A>AABBFAFFFFGGGG1FFAEGHFEGG0EGHGFGGGCGF0FEEGGFHAGFD101BGEHHHF2FGF1FHF0EGE?EHFHEBGHE0/FGFBGHG?@C?CHFEHH?</<0?GC<1>FF11BFFGDFC<??</@@FDF<1FHFGBG1/CEG?AA<<DGGHGGHHB@CGGHHHHHH0GCG0;CCGGE@?EB?FGGBFG;;BBBFF0;0;.A@?FFFB-@--@-/;/:/;FBE-BA-9-BFFF999-B9F9/9/-;
@M05620:37:000000000-D9766:1:1101:19310:6740 1:N:0:16
AGTGCCAGCTCTCAATCGCACAGGGGACCCAGGGCCTGGCCCCTCCATCCAGAAAACCTATGACCTCACCCGCTACCTGGAGCACCAACTCCGCAGCTTGGCTGGGACCTATGTGAGTATCCAGCGTAGGAATCTGGGAGTTGGGGAGGAGTGAGGAGTTGGGGAAAGACAGTCCTAACCGTGGAGGGTTCTGGTAAATGATGGGGTGAGGAGGGGCTCTTTGGCTCCCACCAGTCCCCCTGTCTGGTCTA
+
AAABAFFFBFFFGGGFGGGGGGHHGGGFGGEHGCFGGGHHHHGGGGHFHHBGHFBGHGHGHHHHHHHFHHHGGGGGHGHHFHHHHHAGFHHHGGGEGH3FFHHGGFHHGH2FGHGFHHHHGHG2FDGGGDH2FGHBDFGGGHHH@-FCDAC<C0<FGFC/D/@@EAC.CHGGGHFHGHFF?EEA.ACD;FGGGG;BBFFFFFBFGGF=9FFFAFACD@FFFB/;B/BE9:FDEAFBFF?A=?FFFFBFBB/
@M05620:37:000000000-D9766:1:1101:20825:6753 1:N:0:16
ACCACACCTTCTACAATGAGCTGCGTGTGGCTCCCGAGGAGCACCCCGTGCTGCTGACCGAGGCCCCCCTGAACCCCAAGTTCATCACCCAGGTGAGTGGCCCGCTACCTCTTCTGGTGGCCGCCTCCCTCCTTCCTGGCCTCCCGGCGCTGCGCCCTTTCTCCCTGGTTCTCTCTTCTGCCGTTTTCCGTAGGACTCTCTTCTCTGACCTGAGTCTCCTTTGGACACTCTGCAGGTTCTCGATCGGCAGA
+
ABBBBBBBFFFFGGGGGGGGGGHGGFGEGGHHHGGGGGGFGHHHHGGGGGGGHHHHHHHGGGGGGGEGGGGHHHGGGGGHGHHH4BFGGBFHGBBFGHGGGGHG/BDGHHHFHHHHHG0CGFGGGGGHGHHGGHHHFG/GGHHHGGC-CDGGGFCGGGGGGGG0FFGEFGGFFFFFFFFFFFFFFFFFFDF.;DFFFFFFFFFFFFFEFFFF/:BFFFFFFFFF///;BFFFFFFFFFFF/;/BFBD--@.
@M05620:37:000000000-D9766:1:1101:9374:6759 1:N:0:16
AGTGCCAGCTCTCCATCGCACAGGGGACCCAGGGCCTGGCCCCTCCATCCAGAAAACCTATGACCTCACCCGCTACCTGGAGCACCAACTCCGCAGCTTGGCTGGGACCTATGTGAGTATCCAGCGTAGGAATCTGGGCGTTGGCGAGGCGTGAGGAGTTGGCGAAAGCCAGTCCCAACCGTGGAGGGTTCTGGTAAATGATGGGGTGAGGAGGGGCTCTTTGGCTCCCACCAGTCCCCCTGTCTGGCCTA
+
>A>3>DF43FFFGAGFGGGCECHGFEB2ABFH22EA2BEG2GEHGGH5GFHH3BGBGGH3FG5GHDFGHGGEE>EEHHFG?FGHHH1??EFBEEG?>GGG/3FFE/BBEH1GHGF21?BBGH2FHGEGGG1@FFHHHH/>CCCG1<-AC@AFG.CG0.;/;G/@--9C/;9CF0CFBFGG-EGG.;D-9.FFFFFFFFFFF9FF..;@EFFFFF-9?-ABFF//BFFEF.AD.A/;F/EFBF/FFFF/AB;
@M05620:37:000000000-D9766:1:1101:22913:6761 1:N:0:16
ACCACACCTTCTACAATGAGCTGCGTGTGGCTCCCGAGGAGCACCCCGTGCTGCTGACCGAGGCCCCCCTGAACCCCAAGTGCATCAACCAGGCGAGTGGCCCGTTACCTCTTCTGGTTGCCGCCTCCCTCCTTCCTGGCCTCCCGACGCTGCGCCCTTTCTCCCTGGTTCTCTCTTCTGCCGTTTTACGTCGGACTCTCTTCTCTGACCTGCGTCTCCTTTGGACCTCTGCAGGTTCTCGCTCGGCCGAG
+
AAA1AAAABCFFGDGBBGFDF1BBE0AA0AFFAFFA0EFC?HHGHGGGEEGGEGH1FHGE?FCGG/EGGEE0F>FGGE/F11BG2BB1B0?<?/<<<>/?FGCG/??FHHFHHHHGFD1/FG-->A>>CCCCHFGFFE/<CGGGCE.;A-EBG-@B?AGGGGFFB90C/;09FFFFFFFFFF@B-FF/;;9-@@-9@FFFFF/F/FFBBFF-A@F@FFFFFFFE/9;BFFFFFFFA/BF/A;AE>@-9-;9
@M05620:37:000000000-D9766:1:1101:10324:6765 1:N:0:16
ACCACACCTTCTACAATGAGCTGCGTGTGGCTCCCGAGGAGCACCCCGTGCTGCTGACCGAGGCCCCCCTGAACCCCAAGGCCAACCGCGAGAAGATGCCCAGGTGAGTGGCCCGCTACCTCTTCTGGTGGCCGCCTCCCTCCTTCCTGGCCTCCCGGCGCTGCGCCCTTTCTCACTGGTTCTCTCTTCTGCCGTTTTCCGTAGGACTCTCTTCTCTGACCTGAGTCTCCTTTGGAACTCTGCAGGTTCTA
+
BBBBBBB>BBCFGFFGGG5BGGHHGGGA4EGGHBAE2EEFDHHHHGG0EFFGEHHHHHHA>@?EGGGGGGGHGHHGGGGHGHHHHGGGGG/<DGGBGFHHHHHGHHHHHHGGHHGGGGGHHHHHHHHHHHGHHGGGGGHGHHGHHGGGFGGGGGGGGG-;DFFFFFFFFFFFFFFFFFFFFFFFFFFF;FFFFFFFFFFFFFFFFEFFFFFFFFFBFF/FFFF/BFF9;FFFFFFFFFFFFFFFFFFFFFF
@M05620:37:000000000-D9766:1:1101:12647:6774 1:N:0:16
AGGGCCAGCTCTCAATCGCACAGGGGACCCAGGGCCTGGCCCCTCCATCCAGAAAACCTATGACCTCACCCGCTACCTGGAGCACCAACTCCGCAGCTTGGCTGGGACCTATGTGAGTATCCAGCGTAGGAATCTGGGAGTTGGGGAGGAGTGAGGAGTTGGGGAAAGACAGTCCTAACCGTGGAGGGTTCTGGTAAATGATGGGGTGAGGAGGGGCTCTTTGGCTCCCACCAGTCCCCCTGTCTGGTCTA
+
>11>AA1AAFFFGBGDDFFFEGBG0FEEA0FGFFE/AAFF0FEHGGGH1BFF101BFE0CGHBHFFFGHHHGGEEEHGHFBGHHFG0GECGHGGGG>FFGGHHGFEHHGGHHHHHHHHEHFFFHB@BCGGEHHHBGB00/CGHHC-CCGGEG.00.0<GHHHGGECAAGHHHHFHHBGGF?GGGBEGG.FGGGGFGGGGGGFGGGFB@FFFFBF@@<?FFFFFFF/FFFFFFFFFFFFFF;AFFFFF/FFB
@M05620:37:000000000-D9766:1:1101:17424:6792 1:N:0:16
ACCACACCTTCTACAATGAGCTTCGTGTGGCTCCCGAGGAGCACCCCGTGCTGCTGACCGAGGCCCCCCTGAACCCCAAGGCCAACCGCGAGAAGATGAACCCAGGTGAGTGGCCCGCTACCTCTTCTGGTGGCCGCCTCCCTCCTTCCTGGCCTCCCGGCGCTGCGCCCTTTCTCACTGGTTCTCTCTTCTGCCGTTTTCCGTAGGACTCTCTTCTCTGACCTGAGTCTCCTTTGGCACTCTGCAGGTTC
+
BBBBBBBBFFFFGGGGGGGGGG4FFGGGHGHHHGGGGGGFGHHHHGGGGGGGHHHHHHHGGGGGGGGGGGGHHHHGGGGHGHHHHGGGGGGGGGHHHG2FFHDC/CFGHHDGFEFH-@<C-GHF<GGG0D</<<C@-CDGAEG/A:C0FBBB.FFGGGAD-:;@DFAFD-BFFFFFFF//.;;FFFFBBFF9B/BBDFFA;B9BA;.9FFFFFBFFFFFF//::B/;FFF;9FFFBB/9BFFFBBB/.:;/
@M05620:37:000000000-D9766:1:1101:17400:6795 1:N:0:16
AGTGCCAGCTCTCAATCGCACAGGGGACCCAGGGCCTGGCCCCTCCATCCAGAAAACCTATGACCTCACCCGCTACCTGGAGCACCAACTCCGCAGCTTGGCTGGGACCTATGTGAGTATCCAGCGTAGGAATCTGGGAGTTGGGGAGGAGTGAGGAGTTGGGGAAAGACAGTCCTAACCGTGGAGGGTTCTGGTAAATGATGGGGTGAGGAGGGGCTCTTTGGCTCCCACCAGTCCCCCTGTCTGGTCTA
+
AA1>AF1FAFFFGGGFFGGEGCH0FEEEEE0AFEEAAFHGCGGGGGHHHF1B1AEFHEGFDGFGHHH1GGGEEE@EHGGHHFHHHHHEGHHGGG/EEFDC/FGFCEFHGHEFDDGHEGFFFHHFHCFCCGGFFGHHBCFEGCDBCCECG?CFGGFFHFHHHGGGGGEHHBGHHHHHGFFH?EE@BEG@9FFFFGFFBBFFGGGGGGB999AFA-@;@@FFBFFFFFFFFBABEFFFFFFF@FFFFFFFFF/
@M05620:37:000000000-D9766:1:1101:22858:6797 1:N:0:16
ACCACACCTTCTACAATGAGCTGCGTGTGGCTCCCGAGGAGCACCCCGTGCTGCTGACCGAGGCCCCCCTGAACCCCAAGTTCACCACCCAGGCGAGTGGCCCGCTACCTCTTCTGGTTGCCGCCTCCCTCCTTCCTGGCCTCCCGGCGCTGCGCCCTTTCTCCCTGGTTCTCTCTTCTGCCGTTTTCCGTCGGACTCTCTTCTCTGACCTGCGTCTCCTTTGGACCTCTGCAGGTTCTAGCTCGGCCGAG
+
BBBBBBBBFFFFGGGFGGFGGFHCGEGB4EHFGGGFFGFGDGHHHGGGGGGGGHHHHHHGGGGGGGGGGGFHFHHGGGGHGEGH3B3?F/??F/>>CCGFFHHG/>ADHHHHHHHFHH1CGHGGGG<CCGHGHHHHGH/CHHHHGG-CABCGGAFGGGGGGGBBFFFFFFFFFFFFFFFFFFFDDFF/BDB.@C=CFFFFFFFFFFFFFFFE.;DFBFFFFFFFFFFFFFFFBFFF9FF/B9BFDF;D=FB
@M05620:37:000000000-D9766:1:1101:5166:6797 1:N:0:16
ACCACACCTTCTACAATGAGCTGCGTGTGGCTCCCGAGGAGCACCCCGTGCTGCTGACCGAGGCCCCCCTGAACCCCAAGGCCAACCGCGAGAAGCTGCTGAGGTGCGCGCTACCTCATCTGGTGTCCTCCTCGCTCCTTTCTTCCCTCCCGTACCTGCGCCCTTTCTTACTGGTTCGCTCTTCTGTCGTGTTGCTTTACGCTCCCTTCTCTTACCTGACTTGCGTCTGTAACGCTTCAGTGTAGATATCG
+
AAA?ABAAFFFFGDFGGGFGGGHHGAEECGHHFFBE2EEEDHGHFGGEBEFF5BGGHEGEE>0>F>@EGGEBCECEEGAFEEGGHA/<>BC@<BH1??111>?/<<G//<-<><<10/<=0=00/<<00</<=.@..:/;::000:/;;99..9..0;;9:9;9/0;0000/9////9-.9.;/;//9.;.9..:/;///.:;;.;9BFF///;;B/99////;-;-;.9///.-:..//;/9////://.
@M05620:37:000000000-D9766:1:1101:5185:6798 1:N:0:16
ACCACACCTTCTACAATGAGCTGCGTGTGGCTCCCGAGGAGCACCCCGTGCTGCTGACCGAGGCCCCCCTGAACCCCAAGGCCAACCGCGAGAAGATGCCCAGGTGAGTGGCCCGCTACCTCTTCTGGTGGCCGCCTCCCTCCTTCCTGGCCTCCCGGCGCTCCGCCCTTTCTCACTGGTTCTCTCTTCTGCCGTTTTCCGTAGGACTCTCTTCTCTGACCTGAGTCTCCTTTGGAACTCTGCAGGTTCTA
+
BBBBBBBBFFFFGGGGGGGGGFHHGGGGHGHHHGGGGGGCGHHHHGGGGGGGHHHHHHHGFGGGGGGGGGGHHHHGGGGHGHHHHGGGGGCGFGFHHGHHHHHFHHHHHHGFCGGGGGGHHHHHHHBDGCEGHGGGGGHGHHGHHGGGFFFGGGGGGC-DDF.ADFFFFBFFFFFFFFFFFFFFFFFB9BFFFFAFFFFFFFFDDFFFFFFFFBBBFB:FFFFBFFFFFFFFFFFFFFFFFFFFF?A/;B:
@M05620:37:000000000-D9766:1:1101:22243:6829 1:N:0:16
ACCACACCTTCTACAATGAGCTGCGTGTGGCTCCCGAGGAGCACCCCGTGCTGCTGACCGAGGCCCCCCTGAACCCCAAGGCCAACCGCGAGAAGATGCCCAGGTGAGTGGCCCGCTACCTCTTCTGGTGGCCGCCTCCCTCCTTCCTGGCCTCCCGGCGCTGCGCCCTTTCTCACTGGTTCTCTCTTCTGCCGTTTTCCGTAGGACTCTCTTCTCTGACCTGAGTCTCCTTTGGAACTCTGCAGGTTCTA
+
1>AAAA?AFFFFFGGBDGGGFGHBEEGGH?HHHGG0EEC/EHHHHGAEE/EEGEGHHGHGGGGG>E/EGGGGHHCEGGGGGHHA/FFGGCCGGCHHFDHHHHHGFBGHHHGGHHGGGGGHGHHEDDGFHHGHHGG?ACHGHHGFBFGG0CF?0CAFGA-AA=@F@@F@@FFFFFFFFFFBFFFFFFF/BFFFF@FFFFFFFFFF?FFFFFFFFFFFFFBFFFFBFFFFFFFFFFFFFFFFFFFFFFAFFF;
@M05620:37:000000000-D9766:1:1101:15581:6848 1:N:0:16
AGTGCCAGCTCTCAATCGCACAGGGGACCCAGGGCCTGGCCCCTCCATCCAGAAAACCTATGACCTCACCCGCTACCTGGAGCACCAACTCCGCAGCTTGGCTGGGACCTATGTGAGTATCCAGCGTAGGAATCTGGGAGTTGGGGAGGAGTGAGGAGTTGGGGAAAGACAGTCCTAACCGTGGAGGGTTCTGGTAAATGATGGGGTGAGGAGGGGCTCTTTGGCTCCCACCAGTCCCCCTGTCTGGTCTA
+
AB>AAFFFBFFFGGGFGGGGGEHEGGGGFFFHDGGEEGHHFHGHGGFHHFGHBCGBGFHHHHEHHHHHHHHGGECEHHHHEGHHHHAFEHHHFGEEEHHHGHHGGDHHGHHHHHHHHHHHHHHHHCEDGFHHHHHFHHHFFHFGGGGGGGEGHHGFFDHHHHGGEGGHGHHHHHHHHGHHGGGGFEGGGFGGGGFBFFGGGGGEGGDBFFFFFFBBBBFFFFFFFFFFFFFFFFFFFFFFBFFFFFFFFF9
@M05620:37:000000000-D9766:1:1101:7108:6875 1:N:0:16
GAGGCTGCTTTGGAAGAAACTCATAGATTACTGCAACAGTTCCCCCTGGACCTGGACAAGTTTCTTGCCTTGCTTACAGAATCTGAACCAACTGCCAAGGGTCTATACCACTTCTGAGGGAAGCCTCCCACCATACTGGAAGCGAGGAACAGAGCCTATTAAAACTGGAACACGCTTCTACCGAGTTCCGTAGGACCCTTTTCTCTTACCTGAGTCAACTATGCACATCTGCAGATTTTAGATCCCACAAG
+
>3A>>AFAFDFFGB5B4G4FGFHHHB5DFEFGHFBEFGBFGDDA2BAAABBFHHE2231FDDFDFBDABG5BFDDB35BDABBF5553?1?E3BDF3F?E11B23@BDGCHBE3BB44?1??>/B3B??F0?/BB244B3B3///>>><F2@@G202@@>@?1?11??01<00.-..<=1>1<.-<.==.0.<.<::C//=0:0;:0;;/0<:;0;09;C/009;0;F0;B0;/0;;F9;;;000/;;.9.
@M05620:37:000000000-D9766:1:1101:20413:6887 1:N:0:16
ACCACACCTTCTACAATGAGCTGCGTGTGGCTCCCGAGGAGCACCCCGTGCTGCTGACCGAGGCCCCCCTGAACCCCAAGTTCACCACCCAGGAGAGTGGCCCGCTACCTCTTCTGGTTGCCGCCTCCCTCCTTCCTGGCCTCCCGGCGCTGCGCCCTTTCTCCCTGGTTCTCTCTTCTGCCGTTTTCCGTAGGACTCTCTTCTCTGACCTGCGTCTCCTTTGGACCTCTGCAGGTTCTAGCTCGGCCGAG
+
DDDDDDDDFFFFGGGGGGGGGGHHGGGGHGHHHGGGGGGGGHHHHGGGGGGGHHHHHHHGGGGGGGGGGGGHHHHGGGGHFGHH3BBGF/?FA/??DGHGGFHG/>BDHGHHHHHHHG1<GHGGGGDHEHHGHHHHHH/GHHHHGGGCCGGGGCGFGCGGGGGGGFGG0FFFFFFFFHFFFFFFFFFBFFF.;AFFFFFFFFFFBFFBFFFFADFFFFFFFFFEFFFFFFFFFF?FBFF09;BFAD;A=F>
@M05620:37:000000000-D9766:1:1101:9238:6901 1:N:0:16
AGTGCCAGCTCTCAATCGCACAGGGGACCCAGGGCCTGGCCCCTCCATCCAGAAAACCTATGACCTCACCCGCTACCTGGAGCACCAACTCCGCAGCTTGGCTGGGACCTATGTGAGTATCCAGCGTAGGAATCTGGGAGTTGGGGAGGAGTGAGGAGTTGGGGAAAGACAGTCCTAACCGTGGAGGGTTCTGGTAAATGATGGGGTGAGGAGGGGCTCTTTGGCTCCCACCAGTCCCCCTGTCTGGTCTA
+
AA>AAFFFCFFFGGGGGGGCFCHGGGGGGGHHFEGGGGHHHHGHGGHHHHHHHHHHHGHHHHHHHHHHHHHGGEFGHHHHHHHHHHHHGHHHEGGGGHHHGHHGGGHHGHHHHHHHHHHHHHHHHGGGGGHHHHHHHHGGGHHHGGGGGFEHHHHHHGHHHHGGGGHHHHHHHHHHHHHHGGEGFGGGCFGGGGFFGGGGHHHGGGFFFFFFFFFFFFFFFHHFFFFFFFFFFFFFFFFFFFFFHFFFFFB
@M05620:37:000000000-D9766:1:1101:12395:6921 1:N:0:16
AGTGCCAGCTCTCAATCGCACAGGGGACCCAGGGCCTGGCCCCTCCATCCAGAAAACCTATGACCTCACCCGCTACCTGGAGCACCAACTCCGCAGCTTGGCTGGGACCTATGTGAGTATCCAGCGTAGGAATCTGGGAGTTGGGGAGGAGTGAGGAGTTGGGGAAAGACAGTCCTAACCGTGGAGGGTTCTGGTAAATGATGGGGTGAGGAGGGGCTCTTTGGCTCCCACCAGTCCCCCTGTCTGGTCTA
+
BBABCFFFCFFFGGGGGGGGGGHHGGGGGGHHGGGGGGHHHHGHGGHGHHHHHHHHHGHHHHHHHHHHHHHGGEGGHHHHHHHHHHHHGHHHGGGGGHHHGHHGGGHHGHHHHHHHHHHHHHHHHGGGGGHHHHHHHHHGGHHHGGGGGGGHHHHHHGHHHHGGGGHHHHHHHHHHHHHHGGGGGGGGCFGGGGFGGGGGGGGGGGFFFFFFFFFFFFFFFFFFFFFFFFFFFFFFFFFFFFFFFFFFFFB
@M05620:37:000000000-D9766:1:1101:13783:6930 1:N:0:16
AGTGCCAGCTCTCAATCGCACAGGGGACCCAGGGCCTGGCCCCTCCATCCAGAAAACCTATGACCTCACCCGCTACCTGGAGCACCAACTCCGCAGCTTGGCTGGGACCTATGTGAGTATCCAGCGTAGGAATCTGGGAGTTGGGGAGGAGTGAGGAGTTGGGGAAAGACAGTCCTAACCGTGGAGGGTTCTGGTAAATGATGGGGTGAGGAGGGGCTCTTTGGCTCCCACCAGTCCCCCTGTCTGGTCTA
+
AAABBFFFCFFFGGGGGGGGGGHGGGGGGGHHGGGGGGGHHHGHGGHHHHGHHHHHHGHHHHHHHHH3GHHGGEEFHHHHHGHCGHHHGHHHGGGGGHHFAHFFEFAGFGFHHGHHHHHGHHHHHGAE@GHHHEGHHHFFDGEHGGGGGDEGHHHFHFHFGEGGGGHGHHHHHHHHHHHHGGEGDEGGGGGGGGGFBFGFFGFG?AA>FFFFFFFFFFEFFFFFBFFFFFFFFFFFFFFDFEBFFBFFFFB
@M05620:37:000000000-D9766:1:1101:17782:6937 1:N:0:16
ACCACACCTTCTACAATGAGCTGCGTGTGGCTCCCGAGGAGCACCCCGTGCTGCTGACCGAGGCCCCCCTGAACCCCAAGGCCAACCGCGAGAAGATGCCCAGGTGAGTGGCCCGCTACCTCTTCTGGTGGCCGCCTCCCTCCTTCCTGGCCTCCCGGCGCTGCGCCCTTTCTCACTGGTTCTCTCTTCTGCCGTTTTCCGTAGGACTCTCTTCTCTGACCTGAGTCTCCTTTGGAACTCTGCAGGTTCTA
+
DDDCDDCCFFFFGGGGGGGGGGHHGGGECFHHHGGGGGFGFHHHHGGGGGGGHHHHHHHFGGGGGGGGGGGHGHHGGGGHGHHHHGGGGGCFGGHHHHGHHBFEFGHHHHGFHHGGGGGHHHHHHHDBGH.CGCGGGFHGHHGHHGGGGGGGGGGG?:-;ADFFFFFFFFFFFFFFFFFFFFFFFFFFHFFFFFFFFFFFFFFDAFFFFFFFFFFFFFFFFFEFFFFFFFFFFFFFEFFFFFFFFFFFFFB
@M05620:37:000000000-D9766:1:1101:14453:6946 1:N:0:16
GAGGCTGCTTTGGAAGAAACTCACAGGCTACGGCAAAAGTTGCTTCTGGGCCTGGGCAAGATTCTCGCTCCCCCTAAAGAAGCTGAAACAACTGCCAATGCGTGACAACAACACACACGCAAGAAAATAATCATAAAAGAAGAAAAGAACAGAGAACAACAGATTATACAAAGGTGGCAAAGAAGAACAGAAAACCCGCATCACCCTTCTAGAACAAATAAAACAACAATTACCATTTGGACTACTAATAG
+
AAAAAAFAFFFFGBGGFGCGG1G1B1A00A0AEEECFH0B21D11D1D10BB///A/B/AB1122A///BB>////0@BBF0BB111@10/?1BB01B@B1//?/FD1?F>?F/<E/?/<<//B00011122>@221>@/@0<00<0/?000<001100..0<11>1111<0//0/<.<0<//./;/////////:::--.-;;B..;/00;;00//900000:...-;;/:/;9/BFF//9////;:://
@M05620:37:000000000-D9766:1:1101:11456:6951 1:N:0:16
ACCACACCTTCTACAATGAGCTGCGTGTGGCTCCCGAGGAGCACCCCGTGCTGCTGACCGAGGCCCCCCTGAACCCCAAGGCCAACCGCGAGAAGATGCCCAGGTGAGTGGCCCGCTACCTCTTCTGGTGGCCGCCTCCCCCCTTCCTGGCCTCCCGGCGCTGCGCCCTTTCTCACTGGTTCTCTCTTCTGCCGTTTTCCGTAGGACTCTCTTCTCTGACCTGAGTCTCCTTTGGAACTCTGCAGGTTCTA
+
BBBBBBBACFFFGGGGGG5BGGHHGEGB4EHHHFFFCFFCDHHHHGGEEEGGFHHHHHHEGGCGGGGGGGGHHHHGGGGHGHHHHGGGGG/>DGFBGGHHHHHGHHGHHHGGGHGGGCGHHFFHGHHEHFGHHGGGGGHGDFGGGGGGFGGGGGGGGGBFFFFFFFFFFFFFFFFFFFFFFFFFFFFF;BFFFFDFFFFFFF.DFFFFFFFFFFFFFB/BFFF/9FF:FFFBFFFFBFFFFFFFFFFFFF/
@M05620:37:000000000-D9766:1:1101:26460:6957 1:N:0:16
ACCACACCTTCTACAATGAGCTGCGTGTGGCTCCCGAGGAGCACCCCGTGCTGCTGACCGAGGCCCCCCTGAACCCCAAGGCCAACCGCGAGAAGATGAACCCAGGTGAGTGGCCCGCTACCTCTTCTGGTGGCCGCCTCCCTCCTTCCTGGCCTCCCGGAGCTGCGCCCTTTCTCACTGGTTCTCTCTTCTGCCGTTTTCCGTAGGACTCTCTTCTCTGACCTGCGTCTCCTTTGGAACTCTGCAGGTTC
+
ABAABABBFFFFGGGGGGGGGGHGGGGFHEHHHGGGGGG?FHHHHGGGGCGGHGHHHHHGFGGGFGGGGGGHHHHGGGEHEGHGHGGGGF@CGGHGHFBDHHG/F/<F101?/FFHGGGCGFHGHHGDD00CGHHFFCGGHEFHDFFGGFB/FAFGGGD--;9FFFFFF=DFFFFFFFFFBFFFFFFFFFFFFFF@FFFEFF.BADDBBFFFBFFFFFFB/FF/..-.;AFBFFFF/BF9BBF/F//.FF/
@M05620:37:000000000-D9766:1:1101:22588:6983 1:N:0:16
ACCACACCTTCTACAATGAGCTGCGTGTGGCTCCCGAGGAGCACCCCGTGCTGCTGACCGAGGCCCCCCTGAACCCCAAGGCCAACCGCGAGAAGATGCCCAGGTGAGTGGCCCGCTACCTCTTCTGGTGGCCGCCTCCCTCCTTCCTGGCCTCCCGGCGCTGCGCCCTTTCTCACTGGTTCTCTCTTCTGCCGTTTTCCGTAGGACTCTCTTCTCTGACCTGAGTCTCCTTTGGAACTCTGCAGGTTCTA
+
CCCCCCCCFFFFGGGGGGGGGGHHGGGGHGHHHGGFGGGGGHGHHGGGEFGGHHHHGHHGGGGGGGGGGGGHFHHGGGGHGHHHHGGGGGGGCDHHHHHHHHHG=GHHHHGGHHGGGGGHHHHHHHHGHHGHHGGGGGHGHHGHHGGFFFGGGGGGGG-CGFF.@FFFFFFFFFFFFFFFFFFFHFFFFFFFFFFFFFFFFFFFFFFFFFFFFFFFFFBFFFF/B0FFFFFFFFFFFFFFFBFFFFF0BF;
@M05620:37:000000000-D9766:1:1101:5165:6984 1:N:0:16
AGTGCCAGCTCTCCATCGCACAGGGGACCCAGGGCCTGGCCCCTCCATCCAGAAAACCTATGACCTCACCCGCTACCTGGGGCACCCACTCCGCAGCTTGGCTGGGACCTATGTGAGTATCCAGCGTAGGAATCTGGGAGTTGGGGCGGAGTGAGGAGTTGGGGAAAGACAGTCCTAACCGTGGAGGGTTCTGGTAAATGATGGGGTGAGGAGGGGCTCTTTGGCTCCCACCAGTCCCCCTGTCTGGTCTA
+
>A>>>DFFBFFFG4GFBFF2E2GCF22EE2BG2BE2BFGHHHGHGGHHHFHHHHH2GEHHDEFHHDFGHHHEE>>EHHFH1/EEGGA1?FG?/E/E>GBFEHGGGGHHGHGHHHHHHHHHHHFFHGGGDGFHHGHHGH0FGHHECG.<D-AEH0FG0CFFGGGG9..ABFFFGGGGGEGGFFFFBFFFFFFFFFFFFFFFFFFFFFFFFFFFDFFFFAFFFFFFFFFFFFFFFFFFFFFFFFFFFFFFFF/
@M05620:37:000000000-D9766:1:1101:11417:6997 1:N:0:16
AGTGCCAGCTCTCAATCGCACAGGGGACCCAGGGCCTGGCCCCTCCATCCAGAAAACCTATGACCTCACCCGCTACCTGGAGCACCAACTCCGCAGCTTGGCTGGGACCTATGTGAGTATCCAGCGTAGGAATCTGGGAGTTGGGGAGGAGTGAGGAGTTGGGGAAAGACAGTCCTAACCGTGGAGGGTTCTGGTAAATGATGGGGTGAGGAGGGGCTCTTTGGCTCCCACCAGTCCCCCTGTCTGGTCTA
+
AAAAAFFFCFFFGGGGGGGGGGHGGGGGEEHHFGGGGGHHFHGHGGHHHHHHEGBGHGHHHHEHHGGHHHHGG>EGHHHHHHHHHHFHFHHHGGGGGHFHGHHGGGHHGHFHHHHHGHHHHHGHHGGGGGHHHHHHGHHGGHHHGGGGGGGHHFGHFGHGHHGGGGHHGHGHHHHHHHHHGGGGGGGGEFGGGGFFFGGGGGGGGGFFFFFFFFFFFFFFFFFFFFFFFFFFFFFFFFFFFFFFFFFFFFB
@M05620:37:000000000-D9766:1:1101:23688:7005 1:N:0:16
ACCACACCTTCTACAATGAGCTGCGTGTGGCTCCCGAGGAGCACCCCGTGCTGCTGACCGAGGCCCCCCTGAACCCCAAGGCCAACCGCGAGAAGATGCCCAGGTGAGTGGCCCGCTACCTCTTCTGGTGGCCGCCTCCCTCCTTCCTGGCCTCCCGGCGCTGCGCCCTTTCTCACTGGTTCTCTCTTCTGCCGTTTTCCGTAGGACTCTCTTCTCTGACCTGAGTCTCCTTTGGAACTCTGCAGGTTCTA
+
3AA3AAAAFFFFGGGEFGBFEBGGGAAB4AAFEFGEDEECCCG1AEGGGEGEFHHFFHGGGGG?FEGCEEGFFGHDFGGHEGHHHA/ECGD@<DGFDFFHHFHGGGHGHGFFHHGGGGGHHHHHHHHHHHGHHGGGGGHGHHGHHGGGGGGGGGGGGG9BGBBFBBFBBFFFFFFFFFFFFFFFFFFFFFFFFBFFFFFFFFFFFFFFFFFFFFFFFFBFFFF/FFFFFFFFFFFFFFFFFFFFFFFFFFB
@M05620:37:000000000-D9766:1:1101:16616:7054 1:N:0:16
AGTGCCAGCTCTCAATCGCACAGGGGACCCAGGGCCTGGCCCCTCCATCCAGAAAACCTATGACCTCACCCGCTACCTGGAGCACCAACTCCGCAGCTTGGCTGGGACCTATGTGAGTATCCAGCGTAGGAATCTGGGAGTTGGGGAGGAGTGAGGAGTTGGGGAAAGACAGTCCTAACCGTGGAGGGTTCTGGTAAATGATGGGGTGAGGAGGGGCTCTTTGGCTCCCACCAGTCCCCCTGTCTGGTCTA
+
>A1AAF@FAFFFGGGGGGGGGGHCGGFEEGEH0EGGFFFH0GGAEGFHHGGHFEFHGGHHHHHHHHHFGGHGGEEGHHHHGGHGHHFGEHHHGGEEEGHHGHHGGGHHGHHHHHGHHHHHHHHHHGGGGGHHHHHHHFHGGHHHGGGGGCEGHFHHHGHHHHGGGGHHHHHHHHHHHHHHGGGGBGGGEGGGGGGGFGGGGGGGGGF@FFFFFF@@@@FFFFFFFFFFFFFFFFFFFFFF@FFFFFFFFF/
@M05620:37:000000000-D9766:1:1101:18590:7055 1:N:0:16
ACCACACCTTCTACAATGAGCTGCGTGTGGCTCCCGAGGAGCACCCCGTGCTGCTGACCGAGGCCCCCCTGAACCCCAAGTTCACCACCCAGGCGAGTGGCCCGGTACCTCTTCTGGTTGCAGCCTACCTCCCTCCTGGCCTCCCGGCGCTGCGCCCTTTCTTACTGGCTCTCTCTTCTGCCGTTTTCCGTCGGACTCTCTTCTCTGACCTGCGTCTCCTTTGGACCTCTGAAGGTCCTTGCTCGGGCGAG
+
BBBBBAABFFFFGGGGGFG5GGHHG2BBE22B3FGGGG2AEHHHH1AEA1E1DFFBGBE0>0>ECGEGGGGHFHHGGGCCB4BFBB3?///?//><CCFEG0?C/<<?1<11?F1D1F1.>111.0100<<..<<C///<GFHH:.-;--@B.-AABGGBFB00;0;/../;FFF//;FF//99.;.//9B.-9B?B/B9/9/9/:BF/FB9.99;.9/9B//99FB.//////;;/9//;/;BAB-9---
@M05620:37:000000000-D9766:1:1101:14821:7063 1:N:0:16
AGTGCCAGCTCTCAATCGCACAGGGGACCCAGGGCCTGGCCCCTCCATCCAGAAAACCTATGACCTCACCCGCTACCTGGAGCACCAACTCCGCAGCTTGGCTGGGACCTATGTGAGTATCCAGCGTAGGAATCTGGGAGTTGGGGAGGAGTGAGGAGTTGGGGAAAGACAGTCCTAACCGTGGAGGGTTCTGGTAAATGATGGGGTGAGGAGGGGCTCTTTGGCTCCCACCAGTCCCCCTGTCTGGTCTA
+
BCBBCFFFDFFFGGGGGGGGGGHHGGGGGGHHGGGGGGHHHHGHGGHHHHHHHHHHHGHHHHHHHHHHHHHGGGGGHHHHHHHHHHHHGHHHGGGGGHHHGHHGGGHHGHHHHHHHHHHHHHHHHGGGGGHHHHHHHHGFGHHHGGGGGGEHHFHHHGHHHHGGGGHHHHHHHHHHGHHHGGFGDGGGEGGGGGFGGGGGGHGGGGFFFFFFFFFFFFFFFHHFFFFFFFFFFFFFFFFFFFFFHHFFFFB
@M05620:37:000000000-D9766:1:1101:17128:7067 1:N:0:16
ACCACACCTTCTACAATGAGCTGCGTGTGGCTCCCGAGGAGCACCCCGTGCTGCTGACCGAGGCCCCCCTGAACCCCAAGGCCAACCGCGAGAAGATGCCCAGGTGAGTGGCCCGCTACCTCTTCTGGTGGCCGCCTCCCTCCTTCCTGGCCTCCCGGCGCTGCGCCCTTTCTCACTGGTTCTCTCTTCTGCCGTTTTCCGTAGGACTCTCTTCTCTGACCTGAGTCTCCTTTGGAACTCTGCAGGTTCTA
+
AAA?AAAAFFFFGGGFFG1AG1FCEEEB00FGFGG??CEGCHHHHGGG?EGGHHEGHHGE?ECGGAEGGEGFHCHGGGCHCEHHHFG/CG/<<CCF1FFGGGEEHEHFFHEEFEGGGCCHDGHHHHHEDHGHFCCCCFGFHGCHBFFFGEFFFGEEB@99?>@B?@F@@FFFFF/BFEFFF/BFFFFFFFBB/@BBFFFFFFA-BFBFFFFFFFFFFB/9BB-/9;B/FF9/BBFBFF9BFF/9BFFFFF/
@M05620:37:000000000-D9766:1:1101:13357:7070 1:N:0:16
AGTGCCAGCTCTCAATCGCACAGGGGACCCAGGGCCTGGCCCCTCCATCCAGAAAACCTATGACCTCACCCGCTACCTGGAGCACCAACTCCGCAGCTTGGCTGGGACCTATGTGAGTATCCAGCGTAGGAATCTGGGAGTTGGGGAGGAGTGAGGAGTTGGGGAAAGACAGTCCTAACCGTGGAGGGTTCTGGTAAATGATGGGGTGAGGAGGGGCTCTTTGGCTCCCACCAGTCCCCCTGTCTGGTCTA
+
AAAAAFDFAFFFGFGGGGGEGCHHGGGGGE2FF2EEFFHGFGGAFE2GGH3FFB3FGFGGHHGHHHH3GFFGGEEGHGHHHHHHHHAGEGHHGGGEGGHHGHFFGGHHGHHHFFFGF1FGHHGFGGD/>E11@GHFFF0CEHHFCGF->.>>.0<<GD<GF/-:.C..GFFFGFHFC:CCBDA?9;CBAAFFGGFBB00;FGGGGGDBEFFFFBB-;9EFFFFEFFFFFFFF.9/BFFFFBEFFFFEBFFF
@M05620:37:000000000-D9766:1:1101:23556:7076 1:N:0:16
TCTGCGTCTTGTTAATCCACTGCCCCGCCCGGGCCCACCGACCGTCAGCGCACACGTCTGAACCCCACTCACTCCGGAGCATCGCCGATGCCGTCTTCTGCTTGCCAAACACCTCACCAACATGCCCGGCAACTCGCCACCTCCCCACCACTCACCGCCAACATACACCCCTTTCCGCTCCGTCATGCATTACCGCTTTCGCACCCTTTTGTATCTACTAACCCAATGCACCGCATTTGTCCTTGAACCTT
+
>>>>A11>>A1B1BBBFBBF1B1B00AAAE0AEEEEG//A//A///?B1BE/>EGG>?FFE2F/?EE/0BBFDGHA/EE/?1B/?//><//F</>0/??FF1?<?<??0/0>C0>F<F1.../<<<CE<--::/0.-:.:G.;9.C/..9.//9CA.----.-//;;//--9-///--;-9-----;B////9;--;9A/--;9-:-9BF/B//9/;/B///;--9-/////-9--;//9/;99B/:/9-/
@M05620:37:000000000-D9766:1:1101:26579:7087 1:N:0:16
ACCACACCTTCTACAATGAGCTGCGTGTGGCTCCCGAGGAGCACCCCGTGCTGCTGACCGAGGCCCCCCTGAACCCCAAGTTCATCCCCCAGGGGAGTGGCCCGCCACCTCTTCTGGTGGCCGCCTCCCTCCTTCCTGTCCTCCCGGCGCTGCGCCCTTTCTCCCTGGTTCTCTCTTCTGCCGTTTTCCGTCGGACTCTCTTCTCTGACCTGCGTATCCTTTGGACCTCTGCAGGTTCTAGATCGGCAGAG
+
>ABBBBBBFFFFGGGGGGGGFGHHGEGEHGHHHGGEEFGFGHHHHGGGGEGGHHHHHHHGGGGGGGGGGGGGHHGGGGGGG?B44BB???E?C/>CC?C?C0G/</>??0??FH1F<>CDFGCGGDGH</<CHFHHHH0;CGCHGGFGGG-;EACGGGFEG0:9FFFFFFFFFFFFFFFFFFFDDFE/;9;ADF-;@FFFFFFB;FF/BFFFED.9:;BFBBFFFFFBFF/B/B..9/9/;BBFFD--99.
@M05620:37:000000000-D9766:1:1101:21286:7088 1:N:0:16
ACCACACCTTCTACAATGAGCTGCGTGTGGCTCCCGAGGAGCACCCCGTGCTGCTGACCGAGGCCCCCCTGAACCCCAAGGCCAACCGCGAGAAGATGCCCAGGTGAGTGGCCCGCTACCTCTTCTGGTGGCCGCCTCCCTCCTTCCTGGCCTCCCGGGGCTGCGCCCTTTCTCCCTGGTTCTCTCTTCTGCCGTTTTCCGTAGGACTCTCTTCTCTTACCTGAGTCTCCTTTGGAACTCTGCAGGTTCTT
+
BBBBBBABFFFFGGGFFDGGFGFHGGGGH2GHHGG?EEGCFHHHHGGGE1EFGGGHHHHGGGGGGGGGGGGHHHHGGGGHGHHHHGGGGGGGGGHHHF2GH2<F?1<?<<FAGH----->1<0D000<=/AAG-:C:.CEC:EFC0F00C.CB.CF.@--9-.9--;B9FFB////./;/;//////;////;-9AFF/B./..9//99///;9/9////;///.;9//B/BF/;/;/9//////;9BB//
@M05620:37:000000000-D9766:1:1101:11863:7090 1:N:0:16
ACCACACCTTCTACAATGAGCTGCGGGTGGCTCCCGAGGAGCACCCCGTGCTGCTGACCGAGGCCCCCCTGAACCCCAAGGCCAACCGCGAGAAGATGCCCAGGTGAGTGGACCGCTACATCTTCTGGTGGCCGCCTCCCTCCTTCCTGGCCTCCCGGAAATGCGCCCTTTCTCACTGGTTCTCTATTCTGCCGTTTTCCGTAGAACTCTCTTCTCTGACCTGAGTAACCTTTGGAAGTATGCAGGTTCTA
+
1A11AAAAFFFDEFGBDEGDD1B1A00EEAGH1FFEEEG?EHHHHGCGAAEEG@@1F>EFCEEGC/>EGGG0F1<<EG/<//FC/?/<B@C///<?<1110<F/<11<F1.1<0--<--0=GFDD00DG/:::CC@AG..//.;0C990/..;..99----:9B----@////;FBFFFFB/;B9/:FF/;BF-AFFEFFBF---/;/;FFFFEFBB//;F/-/-9//;;/BFBB9F/;/;B/9F--;BF/
@M05620:37:000000000-D9766:1:1101:24344:7092 1:N:0:16
ACCACACCTTCTACAATGAGCTGCGTGTGGCTCCCGAGGAGCACCCCGTGCTGCTGACCGAGGCCCCCCTGAACCCCAAGGTCAACACCCAGGAGAGTGGCCCGGTACCTCTTCTGGTGGCCGCCTCCCTCCTTCCTGGCCTCCCGGAGCTGCGCCCTTTCTCACTGGCTCTCTCTTCTGCCGTTTTCCGTAGGACTCTCTTCTCTGACCTGAGTCTCCTTTGGAACTCTGCAGGTTCTAGATCGGGAGAG
+
BBBCCCBCFFFFGGGGGGGGGGHHEEGEGAHHHGGEEFGGGHHHHGGGEEGGHHHHHHGGGGGGGGGGGGGHHHHGGGGH/BFGBBG/EEGHF/F?/2B/FHGG/>@EHHEGHHHHBGF/F<<<-..<CHBAFB0C00/<GHHHA?--::CBF?BFFGFFB900;B99.;:FGGGB0BBFFFAF.FFB/;F..;FFFFFFEBBFFFBBFFFF/B/9/99B/F/FF/FBFB9//9F.9999F/;FEF--99.
@M05620:37:000000000-D9766:1:1101:26569:7102 1:N:0:16
ACCACACCTTCTACAATGAGCTGCGTGTGGCTCCCGAGGAGCACCCCGTGCTGCTGACCGAGGCCCCCCTGAACCCCAAGTTCATCACCCAGGTGAGTGGCCCGCTACCTCTTCTGGTGGCCGCCTCCCTCCTTCCTGGCCTCCCGGCGCTGCGCCCTTTCTCCCTGGTTCTCTCTTCTGCCGTTTTCCGTAGGACTCTCTTCTCTGACCTGAGTCTCCTTTGGACCTCTGCAGGTTCTAGCTCGGCCGAG
+
CCCCCCCCFFFFGGGGGGGGGGHHGGGGHGHHHGGGGGGGGHHHHGGGEFGGHHHGHHHGGGGGGGGGGGGHHHHGGGGHHHHHBBFGHHGHG?BFHHHGGHHGGGGGHHHHHHHHHG0EHHGGGGGHGHHGHHHHHHHHHHHHGGG-ACGGGGGGGGGGGGG0FGGGFGGFFFFFFFFFFFFFFFFFFFFAFDEFFFFFFFFFFFFFFFFF/BFFFFFFFFFFFFFFFFFFFFFFFFFEF0FFFF.:DFD
@M05620:37:000000000-D9766:1:1101:19239:7109 1:N:0:16
GAGGCTGCTTTGGAAGAACCTGAGAATGAAGTGACACAAGATCGGAGAATCACATATTCGGTCTTCAGTTTGAGAGAAAAATATGGTATACCTTCTTCTGCTTGAACAAACAAATCACTCCACGTATTCGCCAACATTGCAAAGCAGAATTTACTTGCGCTCTACATTAACAGAATTCCGAACACTCTACAAAAGACTATCATTACATCTTTTTAATCCCTTAGCAGCCTATTTCTAAATGCTGACGAAGC
+
AAAAAAFAFFFFGGGGGBF1A0AB1BB1G11D13D11BFA01BF0E//A1BAG12AD220B/BE1A2D22211/BBAAB0B01D2BDDF2DD1@G11BB1BBB1BBB@BB?0CB1B1BB1B10/?01120??/<//01BBB>B0B10B0112>21211/////<11?11?1110111110<<--01<00000<</./0<00=00=::00000;<G0000:00/00;09;/:00;0;00;;;B000/..;;;
@M05620:37:000000000-D9766:1:1101:12718:7112 1:N:0:16
ACCACACCTTCTACAATGAGCTGCGTGTGGCTCCCGAGGAGCACCCCGTGCTGCTGACCGAGGCCCCCCTGAACCCCAAGGCCAACCGCGAGAAGATGAACCCCGGTGCGTGGCCCGCTCCCTCTTCTGGTGGCCGCCTCCCTCCTTCCTGGCCTCCCGGCGCTGCGCCCTTTCTCACTGGTTCTCTCTTCTGCCGTTTTCCGTAGGACTCTCTTCTCTGCCCTGCGTCTCCTTTGGAACTCTGCAGGTTC
+
BBBBBBAAFFFFGGGFGG5AFFHFGGGEHFHHHGGFGGGCGHHHHGGGFEFGHGHHHHHCGGGGGGGGGGGHHHHGGGGHGHHHHGGGGF<BDFHHHHHHHGF//<ACCCFD?CHHGGC?ECGHHHHHHCGHGHHGGGGD?EFFEFGGFGBBFGGEGGGFCC>BFFFFFFFFFFFF/FFFFFFFFFFBBFFFFFBB9AFFFFDF.;DFFFFFFFFBFFFF/B9FFF>;@9FFFFFFFFBFFBFFF/9A9F/
@M05620:37:000000000-D9766:1:1101:25027:7115 1:N:0:16
ACCACACCTTCTACAATGAGCTGCGTGTGGCTCCCGAGGAGCACCCCGTGCTGCTGACCGAGGCCCCCCTGAACCCCAAGGCCAACCGCGAGAAGATGAACCCAGGTGCGTGGCCCGCTCCCTCTTTTGGTGGCCGCCTCCCTCCTTCCTGGCCTCCCGGCCTTGCGCCCTTTCTCACTGGTTCTCTTTTCTGCCGTTTTCCGTTGGCCTCTCTTCTTTGCCTTGCGTCTCCTTTGGACCTTTGCGGGTTT
+
ABBBBBB>BBBDGGGGGGBFGGHHGEEA4BFBBFFE2FAEAFEGHGGEAEEGEHFHGHHGGFCEGGGGGGGH3GHEFEEHGHGHHGEEBF@CFGHEGHH2FHG/?/FC?A/C@AGE@-<<EEGCGD0=DAGEDHHCF@:EGEFF9;0C/;F/C.;CE.;@--.;999BF;BFFFFF/9FF.FFBBFF/;9B9BF/;AFFEF/99/;9/BFFF/F//9//;/B9;:/99@.;BBFFBBB/.9/;/B-;-@9.
@M05620:37:000000000-D9766:1:1101:22697:7117 1:N:0:16
AGTGCCAGCTCTCAATCGCACAGGGGACCCAGGGCCTGGCCCCTCCATCCAGAAAACCTATGACCTCACCCGCTACCTGGAGCACCAACTCCGCAGCTTGGCTGGGACCTATGTGAGTATCCAGCGTAGGAATCTGGGAGTTGGGGAGGAGTGAGGAGTTGGGGAAAGACAGTCCTAACCGTGGAGGGTTCTGGTAAATGATGGGGTGAGGAGGGGCTCTTTGGCTCCCACCAGTCCCCCTGTCTGGTCTA
+
ABBABFFFBFFFGGGGGAFFGGHGEEEGGFGHGEGGGGHFHHGHGGHGFFGHDGFFHGHFFFGHHHHHHHHEGGGGHGGFHHHGHHGHGHHHGGEEG3GHGHHFEFHHGHHHHHGHHFHHGHHHHGEGGGHHHHHHHHHG?GHHGGGGGGGHHHHHHGHHHHGGGGHHHHHHHGHHGHGHGEEGFGGG:AFGGG9BFGFBFFGGGGFFEFE/DFF;DCFFFFFEFFFFEFFD.FFFFFFF-AFFFFF/BB;
@M05620:37:000000000-D9766:1:1101:18469:7147 1:N:0:16
AGTGCCAGCTCTCAATCGCACAGGGGACCCAGGGCCTGGCCCCTCCATCCAGAAAACCTATGACCTCACCCGCTACCTGGAGCACCAACTCCGCAGCTTGGCTGGGACCTATGTGAGTATCCAGCGTAGGAATCTGGGAGTTGGGGAGGAGTGAGGAGTTGGGGAAAGACAGTCCTAACCGTGGAGGGTTCTGGTAAATGATGGGGTGAGGAGGGGCTCTTTGGCTCCCACCAGTCCCCCTGTCTGGTCTA
+
BCABCFFFCFFFGGGGGGGGGGHGGGGGGGHHGGGGGGHHHHGHGGHHHHHHHHHHHGHHHHHHHHHHHHHGGGGGHHHHHHHHHHHHGHHHGGGGGHHHGHHGGGHHGHHHHHHHHHHHHHHHHGGGGGHHHHHHGHGGGHHHGGGGGGEHHHHHHGHHHHGGGGHHHHHHHHHHHHHHGGGGGGGGCFGGGGFFGGGGHHGGGGFFFFFFFFFFFFFFFHHFFFFFFFFFFFFFFFFFFFFFFFFFFFB
@M05620:37:000000000-D9766:1:1101:11924:7160 1:N:0:16
ACCACACCTTCTACAATGAGCTGCGTGTGGCTCCCGAGGAGCACCCCGTGCTGCTGACCGAGGCCCCCCTGAACCCCAAGTTCATCACCCAGGTGAGTGGCCCGCTACCTCTTCTGGTGGCCGCCTCCCTCCTTCCTGGCCTCCCGGCGCTGCGCCCTTTCTCCCTGGTTCTCTCTTCTGCCGTTTTCCGTCGGACTCTCTTCTCTGACCTGCGTCTCCTTTGGACCTCTGCAGGTTCTAGATCGGACGAG
+
BBBBBBBBFFFFGGGGFGAFGGHHGEEAAAGHHGGEDGGGGHHHHGGGFEGGGHHHHHGEFGGGGGGGGGGGHHHGGGGHH4GH4BFFGB??F?B?BBGGGHHG>BDGHHHHHHHHFD0?GHGGGGGHFHHGHHHHHH/CHHHHGG?-ADGGGGGGGGGGEGG0FFGGFGGFFFFFFFFFFFFFFFFFFAB9@FFFFFFFFFFF9FFFFFFF?BFFFFFFFFFF//;BFFFFFFFABFF/B/BFFB.;;B@
@M05620:37:000000000-D9766:1:1101:21898:7165 1:N:0:16
AGTGCCAGCTCTCAATCGCACAGGGGACCCAGGGCCTGGCCCCTCCATCCAGAAAACCTATGACCTCACCCGCTACCTGGAGCACCAACTCCGCAGCTTGGCTGGGACCTATGTGAGTATCCAGCGTAGGAATCTGGGAGTTGGGGAGGAGTGAGGAGTTGGGGAAAGACAGTCCTAACCGTGGAGGGTTCTGGTAAATGATGGGGTGAGGAGGGGCTCTTTGGCTCCCACCAGTCCCCCTGTCTGGACTA
+
ABAAAFFFBFFFGGGGGGGGGGHHFEEG?EHHGGGGDGGHAGGFGGHHHHHHFHHHHGHHGFEHHHHHHHHGGEGGHHHHHGGGFHHGGGHGGGCFGHHHGBH/EEHHG2?FGH3BDGGHHHHHHGGG//@FFFHHGHHGGHHHGGGGGDCGHGH.<AGHHH-DFGEHGHH/;C::GHHHAEAGGGGG:CFFGGGFBFGFFGGFEGFFFFFFDDF-;9AF/BBBBFFEFBADF.99F/9D-;BFF///;/9
@M05620:37:000000000-D9766:1:1101:12456:7192 1:N:0:16
ACCACACCTTCTACAATGAGCTGCGTGTGGCTCCCGAGGAGCACCCCGTGCTGCTGACCGAGGCCCCCCTGAACCCCAAGGTCAACAGCGAGAAGAGGGGGCCGCTACCTCTTCTGCTCGTCGCCTCCCTCCCTCCCGCCTTCCCGGCGCTCCGGCCCTTCTCCCTGTCTCTCTCTTCTTCCCTTCTCCGGATTACCCTCTGCTCTTATTCGCGGCTCCGTGTGTCCTTTGCAGCTTCTAGAGCTGTCGAG
+
DDDDDDDCFFFFGGGGGGGGGGHHGGGGHGHHHGGGGGGGGHHHHGGGGGGGHHHHHHHGGGGGGGGGGGGHHHHGGGGHG3BGBGB2B/>D/<GH0//>/>/>->--><>111=10=0<-<--.;..C:/C.;GG..-;.CFGBEB----.;A-;--;/;0F0FF:00;F0BF00B000B0/;B/;0;.-...0;0/;EB0000:00000/.--;-;.......0;F0;FBF:0;00;0000000:0;E-
@M05620:37:000000000-D9766:1:1101:12437:7199 1:N:0:16
ACCACACCTTCTACAATGAGCTGCGTGTGGCTCCCGAGGAGCACCCCGTGCTGCTGACCGAGGCCCCCCTGAACCCCAAGTGCACCCCCCAGGCGAGTTGCCCGCTACCTTTTCTGGTTTCCTCCTCCTTCCCTCCTGTCCTCCCGTCGCTGCGCCCTTTCTCCCTGCTTCTCTCTTCTGCCGTTTTTCGTCCGGCTCTCTTCTTTGCCCTGCGTCTCCTTCGGCCTTCTCCGGGTCCTTGTTCGGCGCTG
+
BBBBBBBBFFFFGGGGFGFGGDHHGFGBFEHHHGGEFGGGGHHHHGGGGEGGHHHHHHHFFGGGGEGGGGGFHGHGGGGHG?BFBBE/>//?//<>///2?FFE/>A/0>111>1111<<>F11<////=0</=CD//0;GGHH....-;..;-=EA?/00000;90./;CCFGG0;/;B//-../..:-;..---;.;F/;BF;/;/9BB..-.;9./9//;99../9///.-;;-;:///;;A----9-
@M05620:37:000000000-D9766:1:1101:17660:7264 1:N:0:16
GAGGCTGCTTTGGAAGCAACTGACAGGCCCGGGACCAACGATCGTAAGAGCACACGTCTGAACTCCAGTCACTCCGGAGAATCTCGTATGCCGGCTTATGCTTGGCAAACAAATAAATCTCAAACGAAAGAATCAAAAAATGAGAGAGACTAAATGAATTTAAGAAAAAAAGGCCGAACCGAGACAGGATCTGGTAAATGAAGTGGTGCGAAAAGTATCTTTACCACCCTCAATACCCCCAATCTCAACTC
+
>>>>A>BAFFD1AFGC1BABAABAB1AFE0AEF0A/AAA/AABE0BAG11FBF00A0A0BBEGDBB11@BF@FGC/EEE>F1FF10/?F0EHG/>E/1BF1FG1/0BB00B/011B122212211/////0?111111?/01111<<..0111<00<000000000/<<AC.;.;:-?-9----;//..0:900;///:BB//////-/9----9/;/9:;///;//-A;--://9/99---9/////-/;
@M05620:37:000000000-D9766:1:1101:8919:7267 1:N:0:16
AGTGCCAGCTCTCAATCGCACAGGGGACCCAGGGCCTGGCCCCTCCATCCAGAAAACCTATGACCTCACCCGCTACCTGGAGCACCAACTCCGCAGCTTGGCTGGGACCTATGTGAGTATCCAGCGTAGGAATCTGGGAGTTGGGGAGGAGTGAGGAGTTGGGGAAAGACAGTCCTAACCGTGGAGGGTTCTGGTAAATGATGGGGTGAGGAGGGGCTCTTTGGCTCCCACCAGTCCCCCTGTCTGGTCTA
+
>A>3>FFFBFFFG4FGGGGCGGHGGGGGEEHHAEEEGGHHHHGHGGHHHHHHGHEGGGHHHHGHH5GHHHHGG>EFHHHHGHHHHHEFFHHHEGCGGHGHGHHGGGHHGHHHHHHGGHHHHHGHHGGGGGGHHHHHHHGFGHHHGGGGG.CGH0GHFGFHHHGGGGHHEHHHHHHHHHHHGGFG.EGGEGGGGGFFFGGGGGGGGGFFFFFFFFFFFFFFFFFFFFFFFFFFFFFFFFFFFFFFFFFFFF/
@M05620:37:000000000-D9766:1:1101:16545:7282 1:N:0:16
AGTGCCAGCTCTCAATCGCACAGGGGACCCAGGGCCTGGCCCCTCCATCCAGAAAACCTATGACCTCACCCGCTACCTGGAGCACCAACTCCGCAGCTTGGCTGGGACCTATGTGAGTATCCAGCGTAGGAATCTGGGAGTTGGGGAGGAGTGAGGAGTTGGGGAAAGACAGTCCTAACCGTGGAGGGTTCTGGTAAATGATGGGGTGAGGAGGGGCTCTTTGGCTCCCACCAGTCCCCCTGTCTGGTCTA
+
>33AAFBFBFFFFGGGCEFFGCGEFAEGGGHHGGGGGECHHHGHEGHHBGGHHHHHHGHHHHGHHHHGHHHGGEGGHGHFHHHHHHHHGHHHGGGGGHHHGGHGGGHHGFCHHHFHHHHHHHHHHGDGGGHHHHHHHGHGGHHHGGGGGGGHFHHHHGHHHHGGGGHGHHHHHHHHHHHHGGFGGGGGEFGGGGGGGGGGGGGGGGFBFFFFFFBBBBFFFFFFFFFFFFFFFFFFFFFFBFFFFFFFFFB
@M05620:37:000000000-D9766:1:1101:21919:7286 1:N:0:16
AGTGCCAGCTCTCCATCGCACAAGTATGCCCTCCCGTCCCTCCTTCTACTCTCCTACTCCGTCCTCGTCTTGAAACAAATAAACAAAATCCCTGCAACATTACACTCCTACCCATCCGGCAATAATACTAGCAGCCTACACGTTATTAACAAAGATGTTGCAAAAATATACAAAAATCCAAACATACAAAGTTTACCACTCATTTTGATCCCATAAAACCCTTATATGCGTTTAATCTAGATCCTAACCAC
+
>A>>>DFFAFFFGAGG1AACEEABD3DD3FGHHFGBB00B1BE0B112AABDFBB111BAA/B//B//BBFB2@FH0FG11B@1@/00111B11/B11001B111100B110>1B0>/////1<B22>221<110/01B10/@00/@@@11@0001111111110/01111<110.0>1<11..<00<00/00000<0<///:0000.0;0/00/0000...//;000;...;.00000000;0;;0/.0.
@M05620:37:000000000-D9766:1:1101:13354:7308 1:N:0:16
ACCACACCTTCTACAATGAGCTGCGTGTGGCTCCCGAGGAGCACCCCGTGCTGCTGACCGAGGCCCCCCTGAACCCCAAGGCCACCCGCGAGAAGATGAACCCAGGTGAGTGGCCCGCTACCTCTTCTGGTGGCCGCCTCCCTCCTTCCTGGCCTCCCGGAGCTGCGCCCTTTCTCACTGGTTCTCTCTTCTGCCGTTTTCCGTAGGACTCTCTTCTCTGACCTGCGTCTCCTTTGGAACTCTGCAGGTTC
+
CCCCCCCCFFFFGGGGGGFGGGHHGGGFGGHHHGGGGGGGGHHHHGGGGGGGHHHHHHHGGGGGGGGGGGGHHHHGGGGHGHHH/FE/E>/>/?22?GFGHHAG/==F1GGH/F<.CCG-DGGHHGGG00=/CHHCFD.ECECFDFFFGGG/CFBFA:A@-9AA09@>.@F9FFFF00;BFBFBFF9;BFF0FFF;;A/;BF.9.A?BFFFFFFFBFFFBBBBFF.99>.FFF0B0/9;FF9:FF0BA;0:
@M05620:37:000000000-D9766:1:1101:24542:7340 1:N:0:16
AGTGCCAGCTCTCAATCGCACAGGGGACCCAGGGCCTGGCCCCTCCATCCAGAAAACCTATGACCTCACCCGCTACCTGGAGCACCAACTCCGCAGCTTGGCTGGGACCTATGTGAGTATCCAGCGTAGGAATCTGGGAGTTGGGGAGGAGTGAGGAGTTGGGGAAAGACAGTCCTAACCGTGGAGGGTTCTGGTAAATGATGGGGTGAGGAGGGGCTCTTTGGCTCCCACCAGTCCCCCTGTCTGGTCTA
+
ABAABFFFCFFFGGGGGGGGGGHHGGGGGGHHGGGGGGHHGHGHGGHHHHHHHHHHHGHHHHHHHHHHHHHGGGGGHHHHHHHHHHGHGHHHGGGGGFHHGHHGGGHHGHHHHHHHGHHHHHHHHGEDFGHHHGHHFHHGGHHHGGGGGDCFHGHHHGHHHHGGGGHHHHHHHHHGHHHGGGGGGGGGCFGGGGFFGGGGGGGGGGFFFFFFFFFFFFFFFFFFFFFFFFFFFFFFFFFFFFFFFFFFFFB
@M05620:37:000000000-D9766:1:1101:12710:7341 1:N:0:16
ACCACACCTTCTACAATGAGCTGCGTGTGGCTCCCGAGGAGCACCCCGTGCTGCTGACCGAGGCCCCCCTGAACCCCAAGTTCATCCCCCAGGTGAGTGGCCCGCTACCTCTTCTGGTTGCCGCCTCCCTCCTTCCTGGCCTCCCGGCGCTGCGCCCTTTCTCCCTGGTTCTCTCTTCTGCCGTTTTCCGTCGGACTCTCTTCTCTGACCTGCGTCTCCTTTGGCCCTCTGCAGGTTCTAGCTCGGCCGAG
+
CCCCDDCBFFFFGGGGGG5FGGHHGGGBAEHGHGGGGGGGGHHHHGGGGGGGGHGHHHHAFECGGGGGGGGHHHHGGGGHHGHH4B3?F//?A2B?GFGFGHHG>>CGHHHHHHHHHH1CGH@DGGCGFGHGHHHHHH/<GHHH<C:@DGGGGGGGGGGGGGFBFGGGGGGFFFFFFHFFFFFFFFF:BDFEFF@DFFFFFFFFBFFFFFHFADFFFFFFFFFF0<BEEFBFFFFBBFF0<0<FFF.<<B@
@M05620:37:000000000-D9766:1:1101:10743:7349 1:N:0:16
GAGGTTGCTATGGAGGAACCTCCTTCTGAACTTCACTCAGTTTGGAGAATTCTGGATGACGTCTTTTGTGTGTGAAACTAATAGGATAAAGTTGTTAATTATATCCATAACTAAAAACATAAAAAGAAAAAAGAGAGAGACAAACATAAAAATAATCAAGAAATGTTAACAAGAGGACAAAGTAGAGAGAAACACATGAAGAACATAGGAGGAGCATAAGAGCGTCATGAGGACTCCCGCAATATCCATGA
+
>11>1B1C13@1A11AA11A10A01B1D3A1A3B212BB1B22BA1BB01112A1BBB1AAA/BCDDFB0BB001211A1A12211111112211?2222@2222222B11@111B1?/1111B1//0000///00////0B0</01<1111<1122111@0011222@111000/0/00<0111111..1<000.10<000//<0=000/.....;00000/-:...000/0.///..---.;9000000
@M05620:37:000000000-D9766:1:1101:12729:7350 1:N:0:16
ACCACACCTTCTACAATGAGCTGCGTGTGGCTCCCGAGGAGCACCCCGTGCTGCTGACCGAGGCCCCCCTGAACCCCAAGTTCATCACCCAGGTGCGTGGCCCGCTACCTCTTCTGGTGGCCGCCTCCCTCCTTCCTGGCCTCCCGGAGCTGCGCCCTTTCTCACTGGTTCTCTCTTCTGCCGTTTTCCGTAGGACTCTCTTCTCTGACCTGAGTCTCCTTTGGAACTCTGCAGGTTCTAGATCGGAAGAG
+
>AAAAAB>FCCFGGGFGGDGGGHFGGGGCAGHHFFG2AEE?GHHHGGEBEGFFHFHHHHG0>0EFGGFGGGGEGHGGG/G?BBBBB??BFEF/?F2/??>CGF/><<AHBGGHGFG11?<?>CDDDCGGCGG/DGGBDCCGCFH=;:C;@AFB@?EGABFGG;FBFFB;CBFGGGEFFGGBFD9ABFBFFB9.;BB;9BFBFF9B;/;FFFFF:BFFFFFBBBF/;;FFFF/9;AFB//;9B;;.;;A?FA
@M05620:37:000000000-D9766:1:1101:19357:7352 1:N:0:16
ACCACACCTTCTACAATGAGCTGCGTGTGGCTCACGAGGAGCACCCCGAGCTGCTGACCGAGGCCCCCCTAAACCCCAAGGCCAACCGCGAGAAGATGCCCTGGTGAGTAGCCAACTACCTCTTATGGTGGCCGCATCCCTCCTTCCTGGCCTCCCGGCGCTGCGCCCTTTCTCACTGGTTCTCTCTTCTGCCGTTTTCCGTAGGACTCTCTTCTCTGCCCTGAGTCTCCTTTGGAACTCTGCAGGTTCTA
+
ABA3AAABFFFFFGGGGGGDGGHHE2EBFE2B33BF?E2222B22AEG0AE1BFGHFHHGG0>/FFE@@E1?B?FG//EGEFGHH/<E/D<B@BFFD<DBH1FHF0GA1111?10??1>01FGH1F<FGB.GGCC-C@GHGGGHHHFFG:CGGHHGC??BBG@G??A=BFFFFF/9FBBFFFFFFFFFFFFFBBDDFFFFAF.;A/BFFBFFFFFFF//BFFF9.BFFFFFFFFFBFFFFF/B/BF9BBF9
@M05620:37:000000000-D9766:1:1101:12995:7353 1:N:0:16
ACCACACCTTCTACAATGAGCTGCGTGTGGCTCCCGAGGAGCACCCCGTGCTGCTGACCGAGGCCCCCCTGAACCCCAAGGCCAACCGCGAGAAGATGAACCCAGGTGCGTGGCCCGCTCCCTCTTCTGGTGGCCGCCTCCCTCCTTCCTGGCCTCCCGGCGCTGCGCCCTTTCTCACTGGTTCTCTCTTCTGCCGTTTTCCGTAGGACTCTCTTCTCTGCCCTGCGTCTCCTTTGGAACTCTGCGGGTTC
+
BBB?BBBBFFFFGGGGFGFBGDHFGAABCAGHCFFEEGGCGHHHHGGGGGGGGHGHHHHFEGCGGDGGGGGCHFHGGG?HCCHHHGAEDG@@BGFFDGFGHHD/FFG<<@FECGHEC?-@EECFH00=GFGGFHECDCEGGEGG9CFGFFF/FCFFG9D-9--;9ABBF?BFFFBB/9BFFFFEFE//;/9FBF/@DFFFF9.:.;A/;BFBFFFB//9:;F.:..9.9.;9FFFFFFBF//;/9-;@BA.
@M05620:37:000000000-D9766:1:1101:10791:7354 1:N:0:16
ACCACACCTTCTACAATGAGCTGCGTGTGGCTCCCGAGGAGCACCCCGTGCTGCTGACCGAGGCCCCCCTGAACCCCAAGGCCAACCGCGAGAAGATGCCCAGGTGAGTGGCCCGCTACCTCTTCTGGTGGCCGCCTCCCTCCTTCCTGGCCTCCCGGCGCTGCGCCCTTTCTCACTGGTTCTCTCTTCTGCCGTTTTCCGTAGGACTCTCTTCTCTGACCTGAGTCTCCTTTGGAACTCTGCAGGTTCTA
+
DDDDDCCCFFFFGGGGGGGGGGHHGGGBEGHHHGGGGGGGGHHHHGGGGGGGGHGHHHHEGGCGGEGGGGGHHHHGGGGHGHHHHGGGGGBDGFHHHHHHHHHGHHHHHHGGHHGGGGGHHHHHHHHHHHGHHGGGGGHGHHGHHGGGGEFGGGGGGG-ADFFFFFFFFFFFFFFFFFFFFFFFFFFFFFFFFFFFFFFFFFFFFFFFFFFFFFHFFFFFFFFFFFFBFFFFFFFFFFFFFFFFFFFFFF:
@M05620:37:000000000-D9766:1:1101:17296:7355 1:N:0:16
ACCACACCTTCTACAATGAGCTGCGTGTGGCTCCCGAGGAGCACCCCGTGCTGCTGACCGAGGCCCCCCTGAACCCCAAGGCCAACCGCGAGAAGATGCCCAGGTGAGTCGCCCGCTACCTCTTCTGGTGGCCGCCTCCCTCCTTCCTGGCCTCCCGGCGCTGCGCCCTTTCTCACTGGTTCTCTCTTATGCCGTTTTCCGTAGGACTCTCTTATCTGACCTGAGTCTCCTTTGGAACTCTGCAGGCTCTA
+
CCCDDDCCFFFFGGGGGGGGGGHHGGGEHGHHHGGFGGGGGHHHHGGGG1EGHHHHHHHGGGGGGGGGGGGHGHHGGGGHGHHH/?/<>//<//?=FGFCFGFF11=?F1>AGAGG@A-<DGHFHHHH0G.CFFGGGGEEHHDG0;BFFFFGGGAG?BBGGF-AA=ABDFFF000;BBFFFBFFFFFFFFFFF-;DFFFFFF.DDFFFFFFFB0BFFF0BBF//:BBFFE0BF0:BFFFFFFFFFF.:.:0
@M05620:37:000000000-D9766:1:1101:18911:7370 1:N:0:16
ACCACACCTTCTACAATGAGCTGCGTGTGGCTCCCGAGGAGCACCCCGTGCTGCTGACCGAGGCCCCCCTGAACCCCAAGGCCAACCGCGAGAAGATGCCCAGGTGAGTGGCCCGCTACCTCTTCTGGTGGCCGCCTCCCTCCTTCCTGGCCTCCCGGAGCTGCGCCCTTTCTCACTGGTTCTCTCTTCTGCCGTTTTCCGTAGGACTCTCTTCTCTGACCTGAGTCTCCTTTGGAACTCTGCAGGTTCTA
+
ABCCCABCFFFFGGGGGGGGGGHHGGGGHGHHHGGGGGGGGHHHHGGGGGGGGHHHHHHGGGGGGGGGGGGHHHHGGGGHGHHHHGGGGGGGGGHHHHHHHHHGHHHHHHGGHHGGGGGHHHHHHHHHHHGHHGGGGGHGHHGHHGGGGGGGGGGGGG-@CFGGGGFF;FFFFFFFFFFFFFFFFFFFFFFFFBDFFFFFFFFFFFFFFFFFFFFFFFFFFFFFBFBBFFFFFFFFFFFFFFFFFFFFFFB
@M05620:37:000000000-D9766:1:1101:22443:7375 1:N:0:16
ACCACACCTTCTACAATGAGCTGCGTGTGGCTCCCGAGGAGCACCCCGTGCTGCTGACCGAGGCCCCCCTGAACCCCAAGTTCACCACCCAGGCGAGTGGCCCGCTACCTCTTCTGGTGGCCGCCTCCCTCCTTCCTGGCCTCCCGGCGCTGCGCCCTTTCTCCCTGGTTCTCTCTTCTGCCGTTTTCCGTAGGACTCTCTTCTCTGACCTGCGTCTCCTTTGGACCTCTGCAGGTTCTAGCTCGGCCGAG
+
AAAAAAAAFF@1FFGGGFFGFGCAEAFEFGHHHGGGGGGGGFHHAEGGEGGGHHHHHHFGGGGGGGGGGGGHFHHGGGGHHHHH1BBGF/?FE/>BCCHFGHHG<>CGHHHHHHHHHH0>GHGGGGEHGHHGHHHHHH/GHHHHGG?AAGGGGGGGGGGGFFFFFFFFFFFFFFFFFFFFFF@FFFFFFFF-;BBFFFFFFFFFFFFFFFFF-;B@FFFFFFFFFFFFFFFFFFFFFFF/;9;FF@9A@@@
@M05620:37:000000000-D9766:1:1101:9411:7378 1:N:0:16
ACCACACCTTCTACAATGAGCTGCGTGTGGCTCCCGAGGAGCACCCCGTGCTGCTGACCGAGGCCCCCCTGAACCCCAAGGCCAACCGCGAGAAGATGAACCCAGGTGAGTGGCCCGCTACCTCTTCTGGTGGCCGCCTCCCTCCTTCCTGGCCTCCCGGCGCTGCGCCCTTTCTCACTGGTTCTCTCTTCTGCCGTTTTCCGTAGGACTCTCTTCTCTGACCTGCGTCTCCTTTGGAACTCTGCAGGTTC
+
DCCDDDCBFFFFGGGGGGFGGGHHGGGBFGHHHGGGFGGGGHHHHGGGGGGGHHHHHHHGGGGGGGGGGGGHHHHGGGGHGHHHHGGGGGCGGGHGHH>GHC<C=FCF1G1?/FCG@@---CHB0DDBDF0/<.G-:D?F:E:C.;00C00/.CBFEEDG-9>@CF;F?9C/FFFF0:;:/:;FFFF0BFF000:-ADB9BBAF..9:FFFFFFFFFBF:0:/BF.9:;.:0BBBB/00BFBBFB00:;B0
@M05620:37:000000000-D9766:1:1101:22475:7391 1:N:0:16
ACCACACCTTCTACAATGAGCTGCGTGTGGCTCCCGAGGAGCACCCCGTGCTGCTGACCGAGGCCCCCCTGAACCCCAAGGCCAACCGCGAGAAGATGAACCCCCGTGCGTGGCCCGCTCCCTCTTCTGGTGGCCGCCTCCCTCCTTCCTGGCCTCCCGGCGCTGCGCCCTTTCTCACTGGTTCTCTCTTCTGCCGTTTTCCGTAGGACTATCTTATCTGCCCTGCGTCTCCTTTGGAACTCTGCAGGTTC
+
CDCCCCCCFFFFGGGGGGGGGGHHGGGGHGHHHGGGGGGGGHHHHGGGGGGGHHHHHHHGGGGGGGGGGGGGHHHGGGGHGHHHAGGGGGGGGFHHHHHGFAD///??.-.<-ACC<@--<.:CGHHF000/CGH-@DDA99BFDBBFFG0CFFGGGGA--:BA-A-@DBCFFFFF0BFB/;BFFFFBFFFEFF0;:ABAF;.B...0://0BFF0::0F0B9BF.@.-./BFF0B/0:B:00::00:;00
@M05620:37:000000000-D9766:1:1101:18330:7392 1:N:0:16
ACCACACCTTCTACAATGAGCTGCGTGTGGCTCCCGAGGAGCACCCCGTGCTGCTGACCGAGGCCCCCCTGAACCCCAAGTTCACCAACCAGGTGAGTGGCCCGATACCTCTTCTGGGTACCGACTCCATCCTTCCTGGCCTCCCGGAGCTGCGACCTTTCTCCCTGGTTCTCTCTTCTGCCGTTTTCCGTCGGACTCTCTTCTCTGACCTGAGTCTCCTTTGGACCTCTGCCGGTTCTCGCTCGGCCGAG
+
AAA1AAAACFFFGGGGGG1FGBFFE0A00AGG1EFECEGC?HHGHGGEEEGGFGHFHHFE/ECEF/EEG/C>GCHGGC/G>2BG1BG/?/?<F1B1<B1FCHCC/>BCHHHHHDGF10?1?F/.-<<>1>=G0=G<DHB..<.C<=C-CC.=C@-9?.CFBF;CBFG./0;00;C9FF0;F099-/99/;FF@@;@@F/9F9/;/;F/B/FFBFFFFFFBFFFF/99-B//B/-@@-;F/9-A9-@-;9--
@M05620:37:000000000-D9766:1:1101:22710:7398 1:N:0:16
ACCACACCTTCTACAATGAGCTGCGTGTGGCTCCCGAGGAGCACCCCGTGCTGCTGACCGAGGCCCCCCTGAACCCCAAGTCCACCACCGAGGAGAGTGCCCCGTTACCTCTTCTGCTCGCCGCCTCCCTCCCTCCTGCCCTCCCGCCGCTGCGCCCTTTCTCCCTCGTTCTCTCTTCTGCCGTTTTTCGTAGGACTCTCTTCTCTGACCTGCGTCTCCTTTGGACCTCTGCAGGTTCTAGCTCGGCCGAG
+
CCCCCCCCFFFFGGGGGGGGGGHHGGGGHGHHHGGGGGGGGHHHHGGGGGGGHHHHHHHGGGGGGGGGGGGHHHHGGGGH33BG?B//?/>B//?FB222?F/D/?/=1=111??11=1/-----....<<D./<D/00;GCGA..-999-9:-AFG-B:FB00;//-.;9AFFF0000900-;.;../:9/..00:/:F0B990FFB0BF/.-9-:/B0000BB0//:00000AA0B9000;FDC..---
@M05620:37:000000000-D9766:1:1101:16350:7412 1:N:0:16
ACCACACCTTCTACAATGAGCTGCGTGTGGCTCCCGAGGAGCACCCCGTGCTGCTGACCGAGGCCCCCCTGAACCCCAAGGCCAACCGCGAGAAGATCCCCAGGTGAGTGGCCCGCTACCTCTTCTGGTGGCCGCCTCCCTCCTTCCTGGCCTCCCGGAGCTGCGCCCTTTCTCACTGGTTCTCTCTTCTGCCGTTTTCCGTAGGACTCTCTTCTCTGACCTGAGTCTCCTTTGGAACTCTGCAGGTTCTA
+
BBAABAABFFFFGGGGGGGGGFHFGFGGHGHHGGGGEGGC?GHHHGGGEGGG5FHHHHHGGG?EFFGGGGGHHHGGGGGHGHHHHGGGGGGGGGHHHDGHGHGFHHHHHHGGGH?FDCGHGHHHHHHHFHGHHGGGGGHGHHGHGGGGGGGFFFGGGAACGGGGGFFFFFFFFFFFBFEFFFFFFFFFFFFFFFADFFFFDBF?DFFFFFFFFFFFFFFFFFFFFFFFFFFFFFFFFBFFFFFFFFFFEF/
@M05620:37:000000000-D9766:1:1101:22580:7429 1:N:0:16
ACCACACCTTCTACAATGAGCTGCGTGTGGCTCCCGAGGAGCACCCCGTGCTGCTGACCGAGGCCCCCCTGAACCCCAAGGCCAACCGCGAGAAGATGCCCAGGTGAGTGGCCCGCTACCTCTTCTGGTGGCCGCCTCCCTCCTTCCTGGCCTCCCGGAGCTGCGCCCTTTCTCACTGGTTCTCTCTTCTGCCGTTTTCCGTAGGACTCTCTTCTCTGACCTGAGTCTCCTTTGGAACTCTGCAGGTTCTA
+
CCCCCCCCFFFFGGGGGGGGGGHHGEGFFGHHHGGGGGGFGHHHHGGG?EGGHHHHHHHGGGGGGGGGGGGHHHHGGGGHGHHHHGGGGGDGGGHHHHHHHHHGHHHHHHGGHHGGGGGHHHHHHHHHHHGHHGGGGGHGHHGHHGGGGGGGGGGGGG-ADGGGGGFFFFFFFFFFFFFFFFFFFFFFFFFFFFFFFFFFFFFFFFFFFFFFFFFFFFFFFFFFFFFFFFFFFFFFFFFFFFFFFFFFFFF
@M05620:37:000000000-D9766:1:1101:25010:7439 1:N:0:16
ACCACACCTTCTACAATGAGCTGCGTGTGGCTCCCGAGGAGCACCCCGTGCTGCTGACCGAGGCCCCCCTGAACCCCAAGGCCAACCGCGAGAAGATGACCAGGTGAGTGGCCCGCTACCTCTTCTGGTGGCCGCCTCCCTCCTTCCTTGCCTCCCGTGGCTGCGCCCTTTCTCACTGGCTCTCTCTTCTGCCGTTTTCCGTATGACTCTCCTCTCCTGCCTGACTCTCCTTTGTCACTCTGCAGTTTCTC
+
BCCCCCCAFFFFGGGGGGFGGGHGGEGBAEHHGFGGDGGGGHHHHGGGGGGGGHHHHHGGGGGGGGGGGGGHHHHGGGGHGHHHHGGGGGBBCGHFHH2<2F0FHH101??F<G-ACA-010<=0<D0</<C.-:CGGHEGHGHF0C009CFB:E?...--.:;--.;@//BF/;BB//.;;F////9F/B//-..9ABBD:..//;:////;//;///;;B/////9/B//////;////9/;//9/;F/
@M05620:37:000000000-D9766:1:1101:14472:7452 1:N:0:16
ACCACACCTTCTACAATGAGCTGCGTGTGGCTCCCGAGGAGCACCCCGTGCTGCTGACCGAGGCCCCCCTGAACCCCAAGTTCAGCACCAAGGTGAGTGGCCCGCTACCTCTTCTGGTGGCCGCCTCCCTCCTTCCTGGCCTCCCGGCGCTGCGCCCTTTCTCCCTGGTTCTCTCTTCTGCCGTTTTCCGTCGGACTCTCTTCTCTGACCTGCGTCTCCTTTGGACCTCTGCAGGTTCTCGCTCGGACGAG
+
AAAABAAAFFCFFGGFFFFGFGHHGEGEH?GHHGGEEGGCGHHHHGGGEEGGHFGHHHHGGGGGGGEGGGGHHHEGGGGHHGHG4B3FG0?BFBBFG?GFGHHG<>DGHHHHHHHHHH0AGHGGGGEHGHHGHHHHHF/CHHHHGGC-CDGGGGGGGGGGGGE0FFGGGGGFFFFFFFFFFFFDFFFFFDF.@FDFFFFFFFFF9BFFFFFF.9AFFFFFFFFFBBFFFFFFFFFFFFF/;.;EFC9-9DB
@M05620:37:000000000-D9766:1:1101:7144:7460 1:N:0:16
AGTGCCAGCTCTCAATCGAACAGGGGACCCAGGGCCTGGCCCCTCCATCCAGAAAACCTATGACCTCACCCGCTACCTGGAGCACCAACTCCGCAGCTTGGCTGGGACCTATGTGAGTATCCAGCGTAGGAATCTGGGAGTTGGGGAGGAGTGAGGAGTTGGGGAAAGACAGTCCTAACCGTGGAGGGTTCTGGTAAATGATGGGGTGAGGAGGGGCTCTTTGGCTCCCACCAGTCCCCCTGTCTGGTCTA
+
AAAAAFF11BCFGBFGFG1BGGHHGGGEEFGHG0EEAFHHCHGHGGH1FBBFBGFGFEH1BFBGHHFHHHGEEFGGHHGFGFFFGHCEGHBGGF?EEFHHGHGFEFHHGHHGHHHBD1FGFFGHHCGCCBGBGHHHFHHG/?GCCGGCACCGH0GFHA/<D/AGFCHHHHFH;CHHHHHHGEEGGGBA9CFFGG;CFGGGGFGGG.;@--AFFF;=@@AFFEFFFFF-AFFFF9BB;FEB@FFFFBFBFF/
@M05620:37:000000000-D9766:1:1101:10892:7484 1:N:0:16
ACCACACCTTCTACAATGAGCTGCGTGTGGCTCCCGAGGAGCACCCCGTGCTGCTGACCGAGGCCCCCCTGAACCCCAAGTTCACCAACCAGGTGAGTGGCCCGCTACCTCTTCTGGTTGCCGCCTCCCTCCTTCCTGGCCTCCCGGCGCTGCGCCCTTTCTCCCTGGTTCTCTCTTCTGCCGTTTTCCGTCGGACTCTCTTCTCTGACCTGCGTCTCCTTTGGACCTCTGCAGGTTCTCGCTCGGACGAG
+
AAA?AAAAFFFFGGGGFGABGBGHGEEBAAGHCFFECGGGFHHHHGGGGEGGGHGHHHHEEGCGGEGGGGGFHCHGGGGH>2BG1B</?/<?F1B<FGFFGHHG<>CGHHHHHHHGHH1AFH/CGGCGFGHGHHHHHH/<GHHH.C--C@@GGGGGGGGGGGCFFFGGFGGGFFFFFFFFFF@FFFF;BAB-@@@@@FFFFFFF/BFBFFFF-@F@FFFFFFFF/BFFB/BFFFFF/BF/A-;E@@-;;@;
@M05620:37:000000000-D9766:1:1101:21930:7489 1:N:0:16
AGTGCCAGCTCTCAATCGCACAGGGGACCCAGGGCCTGGCCCCTCCATCCAGAAAACCTATGACCTCACCCGCTACCTGGAGCACCAACTCCGCAGCTTGGCTGGGACCTATGTGAGTATCCAGCGTAGGAATCTGGGAGTTGGGGAGGAGTGAGGAGTTGGGGAAAGACAGTCCTAACCGTGGAGGGTTCTGGTAAATGATGGGGTGAGGAGGGGCTCTTTGGCTCCCACCAGTCCCCCTGTCTGGTCTA
+
CCBCCFFFCFFFGGGGGGGGGGHGGGGGGGHHGGGGGGHHHHGHGGHHHHHHHHHHHGHGHHHHHHHHHHHGGEGGHHHHHHHHHHHHGHHHFGGGGHHHGHHGGGFHGHHHHHHFFHHHHGHHHGGGGGHGGHHHFHGGCGHFFGGCGGEGFHGHHFHHHHGGGGHHHHHHHHHHHHHHGGEGGGDGGGGGGFCFFGGGGGGGGGFFFFFFFFFFFFFFFFFFFFFFEFFFFFFFFFFFFFFFFFFFFB:
@M05620:37:000000000-D9766:1:1101:14043:7494 1:N:0:16
ACCACACCTTCTACAATGAGCTGCGTGTGGCTCCCGAGGAGCACCCCGTGCTGCTGACCGAGGCCCCCCTGAACCCCAAGTTCAGCACCCAGGTGAGTGGCCCGATACCTCTTCTGGTTGCCGCCTCCCTCCTTCCTGGCCTCCCGGCGCTGCGCCCTTTCTCCCTGGTTCTCTCTTCTGCCGTTTTCCGTCGGACTCTCTTCTCTGACCTGCGTCTCCTTTGGACCTCTGCAGGTTCTCGCTCGGCCGAG
+
1>1>A11AFF1B3FG13FFGGGFHGAEA00AGHGCEECEGGGFGFGEEGGGEFGHHHFHEECGGGGCEG@FFHHHEGGGHFBGH2>10??/?F1B1FFG?F<G@/>BCHFHFHHHHHH1CHHCGGGFHGGHGHHHHHH/<GHHH;C-;CGGGGGGGGGGGGGFFGGGGGGGFFFFFFFFFFF@BFFF9BABA@@@@@FFFFFFF9FFFFFFFA@F@FFFFFFFF/FFFFFFFFFFF/BF/;-;A@@9-;@@
@M05620:37:000000000-D9766:1:1101:9221:7544 1:N:0:16
AGTGCCAGCTCTCAATCGCACAGGGGACCCAGGGCCTGGCCCCTCCATCCAGAAAACCTATGACCTCACCCGCTACCTGGAGCACCAACTCCGCAGCTTGGCTGGGACATATGTGAGTATCCAGCGTAGGAATCTGGGAGTTGGCGAGGAGTGAGGAGTTGGGGAAAGACAGTCCTAACCGTGGAGGGTTCTGGTAAATGATGGGGTGAGGAGGGGCTCTTTGGCTCCCACCAGTCCCCCTGTCTGGTCTA
+
AA>>AFFBAFFFGGGGGGGCGGHDGEFEAEHH2AEFCFHH2GGHGGHHFHHH3GFHFGHEGHBGHFHHHHGGG>EEHEHHBGHHHHF?EGHHFGGCEHGHGHFAEGHH/BGHHHHHHDF3FHFHHGACCGGGHHHHGHGGGHHG1>@CGCCGHFFHH.<C0<-;:CHHGHHHHHGHFHHHGGGGFGG-;:AFGG0CFGGGGGGGEDFFFFFFFFFFFCFF/B/FF/;AEFFFFFFFFFFFFEFFF/FFFFB
@M05620:37:000000000-D9766:1:1101:26258:7553 1:N:0:16
ACCACACCTTCTACAATGCGCTGCGTGTGGCTCCCGAGGAGCACCCCGTGCTGCTGACCGAGGCCCCCCTGAACCCCAAGGCCAACCGCGAGAAGATGAACCCAGGTGCGTGGCCCGCTCCCTCTTCTGGTGGCCGCCTCCCTCCTTCCTGGCCTCCCGGCGCTGCGCCCTTTCTCACTGGTTCTCTCTTCTGCCGTTTTCCGTAGGACTCTCTTCTCTGACCTGCGTCTCCTTTGGAACTCTGCAGGTTC
+
AAAAABBAFFFFGGGFAGCEGCGCGAA2AAFHFCFE?EG0AGHHHGGEAEGGGFF3GHGG?GCGG?EGGGECH3GGGGEHEAHHHGDCGC/</CCBDFDDHH/?GGHF?DFGGGFFD<A-<EFFGHGCGHCGCHHGGGGEEEGGDFFGFGGGGFFFFEDGBB;B>A=@.B-FFFFFFFFFFFFFEFF9FFFFFF/9;AFFF;AF.;D99BFBFFFFFB9F/9;FF.@.;9FFFFFFFBFFFFFFF;BFAF/
@M05620:37:000000000-D9766:1:1101:16101:7568 1:N:0:16
ACCACACCTTCTACAATGAGCTGCGTGTGGCTCCCGAGGAGCACCCCGTGCTGCTGACCGAGGCCCCCCTGAACCCCAAGGCCAACCGCGAGAAGATGAACCCAGGTGAGTGGCCCGCTACCTCTTCTGGTGGCCGCCTCCCTCATTCCTGGCCTCCCGGCGCTGCGCCCTTTCTCACTGGTTCTCTCTTCTGCCGTTTTCCGTAGGACTCTCTTCTCTGACCTGCGTCTCCTTTGGAACTCTGCAGGTTC
+
BBBBBABBFFFFGGGGGGFFGFHHGFGECEHGFGGGGGGGDHHHHGGGGGGGHHFHHHHGGGGGGGGGGGGHHHHGGGGHGHHHHGGGGGFGCGHGHHHFFGGGHGHH1FGGG/FG-CG-<CGHH0=G0<DGGHHG-ADDHFHG.FF0CFF/AF0CFEGG-A--9A=BFFFFFFFFFFFFFF/BFFFFFFFFF/B@;DFFFFDFFFFFFFFFFFFFFFFF/BFFFFFDFFFFFFFFFFFFFFFFF/9A9B/
@M05620:37:000000000-D9766:1:1101:25056:7571 1:N:0:16
AGTGCCAGCTCTCAATCGCACAGGGGACCCAGGGCCTGGCCCCTCCATCCAGAAAACCTATGACCTCACCCGCTACCTGGAGCACCAACTCCGCAGCTTGGCTGGGACCTATGTGAGTATCCAGCGTAGGAATCTGGGAGTTGGGGCGGAGTGAGGAGTTGGGGAAAGACAGTCCTAACCGTGGAGGGTTCTGGTAAATGATGGGGTGAGGAGGGGCTCTTTGGCTCCCACCAGTCCCCCTGTCTGGTCTA
+
AA1>AFF1AFFFGGGDGF1AEEHGG0EEEGHGE0EEFFACFHGHGGEGHGHHF0FFHGHHEEDGHEHHHHHCE/>EHHFFB0GGHH0CEH1C>E?ECF1<AGHF/EFGCHHGHGHHF1FFHHGFHGA?CGGHBFHHHH0?EF11<-.-;=;;C00;0C/CF/@AE..CBFGFBFGGFGGGGGG@BEF@-AFFFFFBBFFFFFFFF-;;9FFFFF@;;@FBFFFFFFB-EFFF?FFFEFFB=EFFFFFBFF/
@M05620:37:000000000-D9766:1:1101:5871:7576 1:N:0:16
AGTGCCAGCTCTCAATCGCACAGGGGACCCAGGGCCTGGCCCCTCCATCCAGAAAACCTATGACCTCACCCGCTACCTGGAGCACCAACTCCGCAGCTTGGCTGGGACCTATGAGAATATAGAGCATAGAAATCTGGGTGGTGGAGGAGAGAGCGGAGTTGGAAAAAGACAGTCCTAACCGTGGAGGGCTCTGAAAAATGATGGGGTGAGGAGGCGCTCTTTCGCCCACACCACCCCCCCTCTCTGCTATA
+
CCBCCFFFCFFFGGGGGGGGGGHHGGGGGGGHGGGGGGHHHHGHGGHHHHHHGHHHHGHHHHFHHHHHHHHGGGGGHHHHHHHHHHHHGHHHGGGGGHHHGHHGGGHHGHHHH3F33D?D333DB2@@22@2D>FH2@2?/<?E/F/.>.>.>.-<-<CGGH00</;;EC;CCH0000;CCC.;.;CB..CFG00;;;.:;BFGGGAC..;0;A.:@DDF0B0;;.;.A:.;;..;@DF-@.;BFF0:BF0
@M05620:37:000000000-D9766:1:1101:24186:7587 1:N:0:16
ACCACACCTTCTACAATGAGCTGCGTGTGGCTCCCGAGGAGCACCCCGTGCTGCTGACCGAGGCCCCCCTGAACCCCAAGGCCAACCGCGAGAAGATGCCCAGGTGAGTGGCCCGCTACCTCTTCTGGTGGCCGCCTCCCTCCTTCCTGGCCTCCCGGCGCTGCGCCCTTTCTCACTGGTTCTCTCTTCTGCCGTTTTCCGTAGGACTCTCTTCTCTGACCTGAGTCTCCTTTGGAACTCTGCAGGTTCTA
+
AAABB@AACFCFFGGFFGBFEGHHGEGBF2GGFFFAAEFFGHHHHGGEFEFFHGHHHHHGGGGGFGGGGGGGFHEGGGGHGHHHGGGGGG<CGGHFHEHHHHHGGHFGHHGGHHGGGGGHHHHHHGHHHHGHHGGGGGHGHHGHHGGGGGGGGGGGGG-AFFFFFFFFFFFFFFFFFFFFFFFFFFFFFFFFFFFFFFFFFFFFFFFFFFFFFFFFFF/FFFFEFFFFFFFFFFFFFFFFFFFFFFFFFF:
@M05620:37:000000000-D9766:1:1101:9124:7596 1:N:0:16
AGTGCCAGCTCTCAATCGCACAGGGGACCCAGGGCCTGGCCCCTCCATCCAGAAAACCTATGACCTCACCCGCTACCTGGAGCACCAACTCCGCAGCTTGGCTGGGACCTATGTGAGTATCCAGCGTAGGAATCTGGGAGTTGGGGAGGAGTGAGGAGTTGGGGAAAGACAGTCCTAACCGTGGAGGGTTCTGGTAAATGATGGGGTGAGGAGGGGCTCTTTGGCTCCCACCAGTCCCCCTGTCTGGTCTA
+
AAAAAFFFBFFFGGGGGGGFGGHFGEGEEEHHBEGGFFHHFHGHGGGHHHHHFHEGHGHBGGEHHGHHHHHGGEFGHHHHBFHHHH??EGHHEGGGFHHHGHHGGGHHGHHHHHHGHHHHHHHHHGEGGGHHHHHHHHAFGGHHGGADGEEGHDGHFGCHHHGGG?CGHHHHHHHHHHHHGGGGDEGGCFFGGGFFGGGGGGGGGGFFFFFFFFFFFFFFFFFFFFFFFFFFFFFFFFFFFFFFFFFFFFF
@M05620:37:000000000-D9766:1:1101:7203:7606 1:N:0:16
ACCACACCTTCTACAATGAGCTGCGTGTGGCTCCCGAGGAGCACCCCGTGCTGCTGACCGAGGCCCCCCTGAACCCCAAGGCCAACCGCGAGAAGATGAACCCAGGTGCGTGGCCCGCTCCCTCTTCTGGTGGCCGCCTCCCTCCTTCCTGGCCTCCCGGCGCTGCGCCCTTTCTCACTGGTTCTCTCTTCTGCCGTTTTCCGTAGGACTCTCTTCTCTGCCCTGCGTCTCCTTTGGAACTCTGCAGGTTC
+
BBAAABBBFFFFGGGGBGGGGGHHGEEAAAFGEFFAEEGGGHHHHGGGGEEGHHHHHHHG?FGGGAEGGGGFFFHEGGAH/?FGHG/<>CBBBGFFDGBDFGA<FFHH1CCE-CFGGGF-<EEFHH=DGGDHGHHGFGCAEGGF.:0CC0FFG.FFE..;@FD@-.->AD;FFFFFFFFFFFFFBFF9;FFFFF;@ADFFFB?F..;/;FBBFEFFFFFFBF9BA;BDC.BFFBFFFFFFFFFFF9;:FF/
@M05620:37:000000000-D9766:1:1101:25265:7610 1:N:0:16
GAGGCTGCTTTGGAAGAAACTGACAGGCCATGGAAAAACGTTCTTAAGCACCCACGGATGAACTCCAGTCCCTCCGGAGAATCTCAAATACCGGCTAATGCTTGCAAACCAAACAAATGCAGCCGACAAAACAGGAACGTAGTAAAAAATAAAAATAAACAAAAAGAACAAAGTAAGCGAGGAAGAAACTACGACACGATGAACACAACATGAAAAACTTTGATCAGAGAAACAACTCTGAATGGAACAAC
+
AABBBAFAFFFFGFGGGGGGGAB4B42BAF4BF33AFE2222B2555535BAA11A001AB5B55A33DB3BG211>BEEG3@G444BB4BB1EFC/BBG4BG3/B4?0/??F/0/B34?432//<//>200/2/020/?00<1<111-01>11>011110..<.<..///</00000-.--;/:.9//009..9--;-;.9900/..../;////..9///9//////.////;.;////9///;/;9..
@M05620:37:000000000-D9766:1:1101:17699:7612 1:N:0:16
ACCACACCTTCTACAATGAGCTGCGTGTGGCTCCCGAGGAGCACCCCGTGCTGCTGACCGAGGCCCCCCTGAACCCCAAGTTCATCACCCAGGTGAGTGGCCCGCTACCTCTTCTGGTTGCCGCCTCCCTCCTTCCTGGCCTCCCGGCGCTGCGCCCTTTCTCCCTGGTTCTCTCTTCTGCCGTTTTCCGTCGGACTCTCTTCTCTGACCTGCGTCTCCTTTGGACCTCTGCAGGTTCTAGCTCGGCCGAG
+
BBBBBBBBFFFFGGGGGGGGGFFHGEGBEEHHHGGGGGGGDHHHHGEFFEGGHEHHHGGEEEFGGGGGFFGHFHHGGGGH3GHH4B?FGBEGE?BFG2GFGHHG>>DGHHHHHHHHHG1CGHFGGGEHGHHGHHHHHH/CHHHHGG@CGFFGGAGGGGGGGGGGGGGGGGGGGGFFFFFFFFDDFFFFFDB.@A>DAFFFFFFFFFFFFFFF.@DFFFFFFFFFBFFFFFFFFFFF/BF/;;BFDF.AD=B
@M05620:37:000000000-D9766:1:1101:11631:7613 1:N:0:16
ACCACACCTTCTACAATGAGCTGCGTGTGGCTCCCGAGGAGCACCCCGTGCTGCTGACCGAGGCCCCCCTGAACCCCAAGGCCAACCGCGAGAAGATGCCCAGGTGAGTGGCCAGCTACCTCTTCTGGTGGCCGCCTCCCTCCTTCCTGGCCTCCCGGCGCTGCGCCCTTTCTCACTGGTTCTCTCTTCTGCCGTTTTACGTAGGACTCTCTTCTCTGACCTCAGTCTCCTTTGGAACTATGCAGGTTCTA
+
BBBBBBBBFFFFGGGGGGGGGGHHGEEFHEHHHGGGGGGGGHHHHGGGEDGGHHHHHHHGGGGGGCGGGGGFHFHGGGGHGFHHHGEEGGFC@FCGDFFBHFEFGHHHH1FFFCGGHFHHHHFGGHFB<<ACGCGGGFHGHHGHFFHHEFHGHF.AE?-9AC-;?DFFFFFFF//;BFFFFFFFFFFBFFFFFFAFFF/F?9/9.9;BFFFFFF/FFBFFFF/;;9;FFEB/;/9B/;F/BFFBBA.B/9;
@M05620:37:000000000-D9766:1:1101:13127:7614 1:N:0:16
AGTGCCAGCTCTCAATCGCACAGGGGACCCAGGGCCTGGCCCCTCCATCCAGAAAACCTATGACCTCACCCGCTACCTGGAGCACCAACTCCGCAGCTTGGCTGGGACCTATGTGAGTATCCAGCGTAGGAATCTGGGAGTTGGGGAGGAGTGAGGAGTTGGGGAAAGACAGTCCTAACCGTGGAGGGTTCTGGTAAATGATGGGGTGAGGAGGGGCTCTTTGGCTCCCACCAGTCCCCCTGTCTGGTCTA
+
33>AAD5FBFF5DGGFGFGGCGGGEGGGGGHHGGGGGAHHHHGHGGHHBGGGF33GGEBGHHGHHHFHHHHGGGCEHHHFGGGE1GHHGFHHGGGGGFHHFHHGCGHHGHHHHGHHHHHGHHHHFCBGGGHHHHHFDHGGGHHG@DGGGGGHADDHHGHHHEGGGGHHHHHHHGHHHHHHGGEGGGGG;CFGGGFGGGGGGGGGGGFBFFFFFFBBBBFFFEFFFFFFEFFFFFFFFFFFBFFFFFFBBFB
@M05620:37:000000000-D9766:1:1101:27401:7625 1:N:0:16
AGTGCCAGCTCTCAATCGCACAGGGGACCCAGGGCCTCGCCCCTCCATCCAGAAAACCTATGACCTCACCCGCTACCTGGAGCACCAACTCCGCAGCTTGGCTGGGACCTATGTGAGTATCCAGCGTAGGAATCTGGGAGTTGGGGAGGAGTGAGGAGTTGGGGAAAGACAGTCCTAACCGTGGAGGGTTCTGGTAAATGATGGGGTGAGGAGGGGCTCTTTGGCTCCCACCAGTCCCCCTGTCTGGTCTA
+
>A>>AFFFAFFFGFCFGFGEGGHCD2EEAEFGFEFEF2BE2AEGGGHHHGHF3FFGHGHHFGBGHBGHHHGEE>EFHHHHBFGHHH1FFHHE>E@E<??BEHGGGGFADGGHH3BBFFGHGHEGGDB/CDGHHHHHHHCFGHFGCGFCC.C<C<GG0E//GHGG...;CHGCGGBB00CFBDEGAE.B;.CFBFCBCFGF0;FFFFDDEFFFFFFFFFFF/FFEFFEAFFFFFFFFFFEFFFFFFFEFFFB
@M05620:37:000000000-D9766:1:1101:19469:7628 1:N:0:16
AGTGCGAGCTCTCAATCGCACAGGGGACCCAGGGCCTGGCCCCTCCATCCAGAAAACCTATGACCTCACCCGCTACCTGGAGCACCAACTCCGCAGCTTGGCTGGGACCTATGTGAGTATCCAGCGTAGGAATCTGGGAGTTGGGGAGGAGTGAGGAGTTGGGGAAAGACAGTCCTAACCGTGGAGGGTTCTGGTAAATGATGGGGTGAGGAGGGGCTCTTTGGCTCCCACCAGTCCCCCTGTCTGGTCTA
+
ABABA3>ADBFFGGGGGGGGGGHHGGGGGGHHGGFGGGHHHHGHGGHHHHHHGHHHHGHHHHHHHHHHHHHGGGGGHHHHHHHHHHFGFHHHGGGGGHHHGHHGGGHHGHHHHHHHHHHHHHGHHGGGGGHHHHHHHHFFGHHHGGGGGGEHHHHHGGHHHFGGGGEHHHHHHGGGGGGGGGGGDGGGEFGGGGFFFGGGFFFFFFFFFFFFFFFFFFFFFFFFFFFFFFFFFFFFFFFFFFFFFFFFFF/
@M05620:37:000000000-D9766:1:1101:17629:7663 1:N:0:16
ACCACACCTTCTACAATGAGCTGCGTGTGGCTCCCGAGGAGCACCCCGTGCTGCTGACCGAGGCCCCCCTGAACCCCAAGGCCAACCGCGAGAAGATCAACCCAGGTGCGTGGCCCGCTACCTCTTCTGGTGGCCGCCTACCTCCTTCCTGGCCTCCCGGAGCTGCGCCCTTTCTCACTGGTTCTCTCTTCTGCCGTTTTCCGTAGGACTCTCTTCTCTGACCTGCGTCTCCTTTGGTACTCTGCCGGTTC
+
>>AAAAAAFFFFGGGDFGGBDAF1EAEFCAHHFGGEEEG/EHHHHGAEEAFAAABFGFEFCG/ECE/EGGGHHHA?EGFEEFHCG?EEGGGC/<FC11<?GHGFAFGG1//?A-FF?--<-<0DGGHF<0<G.::;@CC./9CFAFF0/90C.;BAE.AA--9:BF@@9@@9/BFF/BF/B99/:BFFFFFFFFB@ABFEFF?F-ABFFFFF/FFF//9BFFB/BF--;AFFFFFFF-9/B/B/B/;--;-
@M05620:37:000000000-D9766:1:1101:20773:7692 1:N:0:16
ACCACACCTTCTACAATGAGCTGCGTGTGGCTCCCGAGGAGCACCCCGTGCTGCTGACCGAGGCCCCCCTGAACCCCAAGTTCATCACCCAGGTGAGTGGCCCGCTACCTCTTCTGGTGGCCGCCTCCCTCCTTCCTGGCCTCCCGGCGCTGCGCCCTTTCTCCCTGGTTCTCTCTTCTGCCGTTTTCCGTAGGACTCTCTTCTCTGACCTGCGTCTCCTTTGGACCTCTGCAGGTTCTAGCTCGGCCGAG
+
BBBBBBBBFFFFGGGGGGGFGFHCGEGFEGHGHGGGGGGGGHHHHGGGGGGGHHHHHHHGGGGGGGGGGGGHHHGGGGGHHHHH4BFGHFFHG3BBFFHGGHHGCBCGHHHHHHHGGH0?GHGGGGGHGHHGHHHHHHBGHHHHGGGCGGGGGGGGGGGGGGGBFFGGFGGFFFFFFFFFFFFFFFFBFDF.ADFFFFFFFFFFFFFEFFFF.BFFFFFFFFFFFBFFFFFFFFFFFFFBF/BFFF.D@A@
@M05620:37:000000000-D9766:1:1101:9859:7699 1:N:0:16
AGTGCCAGCTCTCAATCGCACAGGGGACCCAGGGCCTGGCCCCTCCATCCAGAAAACCTATGACCTCACCCGCTACCTGGAGCACCAACTCCGCAGCTTGGCTGGGACCTATGTGAGTATCCAGCGTAGGAATCTGGGAGTTGGGGAGGAGTGAGGAGTTGGGGAAAGACAGTCCTAACCGTGGAGGGTTCTGGTAAATGATGGGGTGAGGAGGGGCTCTTTGGCTCCCACCAGTCCCCCTGTCTGGTCTA
+
>11>>DB1AFFFGFGGGFGCECHFEEEA0BFHFAEA/BFG0FEGGGFG1FEF101BFGH1GGBGHFEBGHHEG>>FHHHFBFGHHH0?EFHHGGGGGHFFGHFGFGHGEHHHHHHHFGBGFHFFGGGF/CHHHHGHBB<FEHHE?-.<@.AGA0GGGGHGFBCGGFEHGGHGHHHHBBHH?CCGBEG@.CFGGGFFGGGGGGGFGGB@?FFFFF-@@;FFFFFFB/FFFFFBFFFFFFFF?FFFFFBBFFB
@M05620:37:000000000-D9766:1:1101:18001:7714 1:N:0:16
ACCACACCTTCTACAATGAGCTGCGTGGGGCTCCCGAGGAGCAGCCCGTGCTGCTGACCGAGGCCCCCCTGAACCCCAAGGCCAACCGCGAGAAGATGCCCAGGTGAGTGGCCCGCTACCTCTTCTGGTGGCCGCCTCCCTCCTTCCTGGCCTCCCGGCGCTGCGCCCTTTCTCACTGGTTCTCTCTTCTGCCGTTTTCCGTAGGACTCTCTTCTCTGACCTGAGTCTCCTTTGGAACTCTGCAGGTTCTA
+
AA1>AA>AFFFBAEGADGDDGCEFG0EE0AEGHGFFC/////B0B/BF/BEGFDGE10B>/>//>E>/EEECGHHGAFGHGGHHHGGGGGCGGGHHHHHHHHHGHHHHHHGGHHGGGCGHHHHHHHHHHHGHHGGGGGHGGGGGGGGGGGGGGGGGGG?A@@@F@@F@@FFFFFFFFFFFFFFFFFFFFFFFF@FFFFFFFFFFFFFFFFFFFFFFFFFFFFF/BFFFFFFFFFFFFFFFFFFFFFFFFFB
@M05620:37:000000000-D9766:1:1101:23280:7716 1:N:0:16
ACCACACCTTCTACAATGAGCTGCGTGTGGCTCCCGAGGAGCACCCCGTGCTGCTGACCGAGGCCCCCCTGAACCCCAAGTTCACCCCCCAGGCGAGTGGCCCGCTACCTCTTCTGGTTGCCGCCTCCCTCCTTCCTGGCCTCCCGGCGCTGCGCCCTTTCTCCCTGGTTCTCTCTTCTGCCGTTTTCCGTCGGACTCTCTTCTCTGACCTGCGTCTCCTTTGGACCTCTGCAGGTTCTCGCTCGGCCGAG
+
BCCCCCCCFFFFGGGGGGFGGGHHGFFEGGHHHGGGGGGGGHHHHGGGGGGGHFGHHHHGGGGGFGGGGGGBHHHGGGEHGBGHBF0EE/>CA/>>B<FFFHHG>>ADHHHFFHHHHF1>CHFGGGEHGGHGHHHHGG/CHHHHGG-?GGAGGGGFFFFFFFFFFFFFFFFFFFFFFFFFFFFFFFFBFAB.CAFFFFFFFFFFFFFFFFFE.@DFFFFFFFFFF/BFFFFFFFFFFFF/A.AEFFAA;@B
@M05620:37:000000000-D9766:1:1101:24961:7728 1:N:0:16
AGTGCCAGCTCTCAATCGCACAGGGGACCCAGGGCCTGGCCCCTCCATCCAGAAAACCTATGACCTCACCCGCTACCTGGAGCACCAACTCCGCAGCTTGGCTGGGACCTATGTGAGTATCCAGCGTAGGAATCTGGGAGTTGGGGAGGAGTGAGGAGTTGGGGAAAGACAGTCCTAACCGTGGAGGGTTCTGGTAAATGATGGGGTGAGGAGGGGCTCTTTGGCTCCCACCAGTCCCCCTGTCTGGTCTA
+
AA>AAFFFCFFFGGGGGGGCGFHFGGGGGGHHFGGGGGHHHHGHGGHGHHHHHHHHGGHGHHHHHHHHHHHGGEFGHGHHHHHHHHFHGHHFEFGGGHHHGHHG?AHHG2GHHHHHHHHHHHHHHGGGGGHHHFHHHHGGGHHHGGGGGFAGHGHHGGHHHHGGGGHHGHHHHHHHHHHHGGGGGGGGCFGGGGFFGGGGGGGGGGDFFFFFFFFAFFFFFFFFFFFFFFFFFFFFFFFFFFFFFFFFFFB
@M05620:37:000000000-D9766:1:1101:13944:7731 1:N:0:16
ACCACACCTTCTACAATGAGCTGCGTGTGGCTCCCGAGGAGCACCCCGTGCTGCTGACCGAGGCCCCCCTGAACCCCAAGGCCAACCGCGAGAAGATGAACCCAGGTGAGTGGCCCGCTACCTCTTCTGGTGGCCGCCTCCCTCCTTCCTGGCCTCCCGGAGCTGCGCCCTTTCTCACTGGTTCTCTCTTCTGCCGTTTTCCGTAGGACTCTCTTCTCTGACCTGAGTCTCCTTTGGAACTCTGCAGGTTC
+
CCCCCCBCFFFFGGGGGGGGGGHHGGGGHGHHHGGGGGGGGHHHHGGGGGGGHHHHHHHGGGGGGGGGGGGHHHHGGGGHGHHHHGGGGGGGCGHHHHHHHHGGHFCGHHHHEGHHGGGFGFHHHHHHHBGHGHFGGCDFHGHHGGGGGGGGGGGGGGGCCCBGFGFFFFFFFFFFFFFFFFFFFFFFFFFFFFFFDFFFFFBFFFFFFFFFFFFFFFFFEFFFFFFFFFFFFFFF/BFFFFF0BFFFFF0
@M05620:37:000000000-D9766:1:1101:10501:7741 1:N:0:16
ACCACACCTTCTACAATGAGCTGCGTGTGGCTCCCGAGGAGCACCCCGTGCTGCTGACCGAGGCCCCCCTGAACCCCAAGTTCAGCCACCAGGAGAGTGGCCCGCTACCTCTTCTGGTTGCCGCCTCCCTCCTTCCTGTCCTCCCGGCGCTGCGCCCTTTCTCCCTGGTTCTCTCTTCTGCCGTTTTTCGTCGGACTCTCTTCTTTGACCTGCGTCTCCTTTGGACCTCTGCAGGTTCTCGCTCGGCCGAG
+
BBBAABBAFFFFGGGGGGBBGFHHGFGBFEHGGFGEEGEGGHGHHGGFFEFGHHHHHHHFGGGGGGGGGGGHFHGFGGGHF4BF4B3?B0?BC/??DFBFFHCD/>BDGHHHHHHHFG1/FG/>AE>>>>>EHDGHHH0<GHHH.;-;:DGGGGGGGGEGGG9;CFFGGGGGGFFFFFFF/BBDFFF.;;;DFF9@BFFFFFFF/;B/;FFBADFFFBFFFFFF/9;FB//;9BA:/;;/;.;AFF9;9;-
@M05620:37:000000000-D9766:1:1101:26444:7752 1:N:0:16
AGTGCCAGCTCTCAATCGCACAGGGGACCCAGGGCCTGGCCCCTCCATCCAGAAAACCTATGACCTCACCCGCTACCTGGAGCACCAACTCCGCAGCTTGGCTGGGACCTATGTGAGTATCCAGCGTAGGAATCTGGGAGTTGGGGAGGAGTGAGGAGTTGGGGAAAGACAGTCCTAACCGTGGAGGGTTCTGGTAAATGATGGGGTGAGGAGGGGCTCTTTGGCTCCCACCAGTCCCCCTGTCTGGTCTA
+
AA>AAFFFCFF@GBGGGGGGGGHGGGFEGGHHFGGGGGHHHHGHGGHGHHHHHHGAFFHHHHHHHHHHHHHFGEGGHHGH2GHHGHG1EHHHGGGGGHHHGHHGDDHHGHHHHHHHHHHHHHGHHGGGGGGHHHHHHHAFGHHHGGGGGGEHH0GHHGHHHHGGGDHHFHFHHHHHHFHHGGGGGGGGEGFGGGFGGGGGGGGGGGFFFFFFFFFFFFFFFFFFFFFFFFFFFFFFFFFFFFFFFFFFFF/
@M05620:37:000000000-D9766:1:1101:10514:7756 1:N:0:16
ACCACACCTTCTACAATGAGCTGCGTGTGGCTCCCGAGGAGCACCCCGTGCTGCTGACCGAGGCCCCCCTGAACCCCAAGTTCATCCCCCAGGTGAGTGGCCCGCTACCTCTTCTGTTTGCCGCCTCCCTCCTTCCTGTCCTCCCGTCGCTGCGCCCTTTCTCCCTGGTTCTCTCTTCTGCCGTTTTCCGTAGGACTCTCTTCTCTGACCTGCGTCTCCTTTGGAACTCTGCCGGTTCTCGATCGGACGAG
+
AAAABBBBFFFFGFFFGGGGGGHHGGGEFGHHGGFGEG?GEHHHHGGGGGGGHHHHHHHE>>@EFFGGGGGHHHHGGGDHGDFG4B3FFE/E/BBFGF2/?GG/@D/CHHFGB<GF1?10?<<@CGGHGHFG<GGGD00<CGHHE...-;.;C-?DGGB9FGGFFGF.CFFBFGB0;B;0;C-AA/A9F?FA.:/BFFBFFFFFBFF/F9B..-;;9FBFFEBB//99/;/B/:@-9AF/;/BFDA.--:-
@M05620:37:000000000-D9766:1:1101:12165:7759 1:N:0:16
ACCACACCTTCTACAATGCGCTGCGTGTGGCTCCCGAGGAGCACCCCGTGCTGCTGACCGAGGCCCCCCTGAACCCCAAGGCCAACCGCGAGAAGATTCCCAGGTGAGTGGCCCGCTACCTCTTCTGGTGGCCGCCTCCCTCCTTCCTGGCCTCCCGGCGCTGCGCCCTTTCTCACTGGTTCTCTCTTCTGCCGTTTTCCGTAGGACTCTCTTCTCTGACCTGAGTCTCCTTTGGAACTCTGCAGGTTCTA
+
CCCCCCCAFFFFGGGGGG4EEGGGGGGB2EHGHFFE?EEFDHHHHGG?EEFGFHGHHHH>EE?EGGGGGGGHHHHGGGGHGHHHHFGGGG/BCGHFFHHHHEFEHEHHHHGGHHGGGGCHHHHHHHHHHHGHHGGGGGHGHGGGGGGGGGFGGGGGGADGFFFFFFFFFFFFFFBFFFFFFFFFFFFFFFFFFFFFFFFFFFFDFFFFFFFFFFFFFF0BFFF:9FF;FFFFFFFB0BFFFFFFFEFFFFB
@M05620:37:000000000-D9766:1:1101:11739:7770 1:N:0:16
ACCACACCTTCTACAATGAGCTGCGTGTGGCTCCCGAGGAGCACCCCGTGCTGCTGACCGAGGCCCCCCTGAACCCCAAGGCCAACCGCGAGATGATCTCCTGGCCAGTGGCCCGCTACCTGTTCTCGCGGCCGCCTCCCTCCTCCCTCGCCTCCCGGCGCTGCGCCCTTTCTGACTGATTCTCTCTTCTGACGTTTTCCGCCGGACTCACTTCTCTGACCTGAGACTCCTTTAGAACTCTGCAGGATCTA
+
BBBBBBBBFFFFFGGFGGGGGGHHGFGEHGHHHGGGGGGGGHHHHGGGGGGGHHHHHHHGGGGGGGGGGGGHHHHGGGGHGHHHGGGGGGG/>/22>22222??001<<?0?G/->DCDHH1<0=G0..<<--;::9.CEFGDF/;C//999CAF..9@B--:;;B.;@FFFF//:/B/9;BFFFFBFFFFFFDFEFEFF...9--:@//;B/:BF/;/9/99BB/9;//////;/;B/;BFF/F../;//
@M05620:37:000000000-D9766:1:1101:16080:7778 1:N:0:16
GAGGCTGCTTTGGAAGAGCCCCCTTCTGAACTCCAGTCACTCCCTATAATCTCGTATGCCGTCTTCTGCTTGAAAAAAAAAAAGTGCGACAGAATCACTAATAACATGGCGAATAGCAGAAACAGACCAATAGGCACTGTAAATCATAACAGATCAGAGACTAATGTATAGAGAGATGGAAAAAGACAAGGAATGTTGACCGGTCAGTACATACACGCAGACAATATAGTGAGCAGAATGATGTAACGTCG
+
>1A1>>CAFBBDG1BA1BB1A0A0BBAB33ADFG1BDBF1BB0/011B22ADEBB/BBABAEEBF2FH111A01110>/>////111/////011111121122112100/////1111001000?0/???1111<00011111111>11110111000</0000000000000..0://00/...:/;...900000000----./0009;0000.---;9--////////9/9////;///:///----
@M05620:37:000000000-D9766:1:1101:12396:7794 1:N:0:16
ACCACACCTTCTACAATGAGCTGCGTGTGGCTCCCGAGGAGCACCCCGTGCTGCTGACCGAGGCCCCCCTGAACCCCAAGTTCATCCCCCAGGTGAGTGGCCCGCTACCTCTTCTGGTGGCCGCCTCCCTCCTTCCTGGCCTCCCGGAGCTGCGCCCTTTCTCCCTGGTTCTCTCTTCTGCCGTTTTCCGTAGGACTCTCTTCTCTGACCTGCGTCTCCTTTGGAACTCTGCAGGTTCTAGATCGGACGAG
+
CCCCCCCCFFFFGFGGGGGFGGHHGEFBGGHGGGGGDEFGGHHHHGGGEEEFHHHHHHHFFFGGGGGGGGGHFHHGGGGHGBGH4B3?F/>?ABBFG2BFFFFGG<BDHHHHHHHGGG0?FC@DGGGHGHHGHHHHHH/CGHHHGG--A@GHGGGGGGGGGGFBFGGEFGGGGFGGEGFGFFFFFFFBFDF:DDFFFFFFFFFF0BFBFFFF.>FF?FFFFFFF00:BFBFFB0AFBFFBF0;BF..@@C@
@M05620:37:000000000-D9766:1:1101:10032:7796 1:N:0:16
ACCACACCTTCTACAATGAGCTGCGTGTGGCTCCCGAGGAGCCCCCCGTGCTGCTGACCGAGGCCCCCCTGAACCCCAAGGCCAACCGCGAGAAGCTGAACCCAGGTGAGTGGCCCGCTACCTCTTCTGGTGGCCGCCTCCCTCCTTCCTGGCCTCCCGGAGCTGCGCCCTTTCTCACTGGTTCTCTCTTCTGCCGTTTTCCGTAGGACTCTCTTCTCTGACCTGCGTCTCCTTTGGAACTCTGCAGGTTC
+
AAAAAABAFFFFGGGGFGGGGFHFEEEEG?FHGFGE2EE??H2FEGGFEAEF5GCFGHHG>E/EGFGGGFGFCGHGGGFHFHHH/FGCGFFC//01?FFFGHDF/<>G1<FHGGHHGGGGGHHHGHHHFCHFEHHGGGGEGGGGGGGGFFFGGGGGGEA9-@BFFFADFFFFFFFFFFFF/BFFFFFFFFFFFFFFADFEFF?;:.DFFFFFFFFFFFFFFFFFF.-AFFFFFFF//;BFFFFBF/BFFF/
@M05620:37:000000000-D9766:1:1101:16969:7800 1:N:0:16
ACCACACCTTCTACAATGAGCTGCGTGTGGCTCCCGAGGAGCACCCCGTGCTGCTGACCGAGGCCCCCCTGAACCCCAAGGCCAACCGCGAGAAGATGAACCCAGGTGCGTGGCCCGCTACCTCTTCTGGTGGCCGCCTCCCTCCTTCCTGGCCTCCCGGCGCTGCGCCCTTTCTCACTGGTTCTCTCTTCTGCCGTTTTCCGTAGGACTCTCTTCTCTGACCTGCGTCTCCTTTGGAACTCTGCCGGTTC
+
CDCCCCCDFFFFGGGGGGGGGGHHGGGGHGHHHGGGGGGGGHHHHGGGGGGGHHHHHHHGGGGGGGGGGGGHHHHGGGGHGHHHHGGGGGGGGGHHHHHHHHGFHGHH1AFGGGHHGGG-AGHHHGHHHHHHGHHGGGGGHGGGGGGGGGGGGGGGGGGGGGFFFFFFFFFFFFFFFFFFFFFFFFFFFFFFFFFFDFFFHFDFADFFFFFFFFFFFFFF1BBFF.@BFDFFFFHFFFFFFFFFF0<DFF.
@M05620:37:000000000-D9766:1:1101:11170:7826 1:N:0:16
ACCACACCTTCTACAATGAGCTGCGTGTGGCTCCCGAGGAGCACCCCGTGCTGCTGACCGAGGCCCCCCTGAACCCCAAGGCCAACCGCGAGAAGATGCCCCGGGGAGTGGCCCGCTACCCCTCCTGTTGGCCGCCTCCCTCCTTCCTGTCCTCCCGGGGCTGCGCCCTTTTTCACTGTTTCTCTCTTTTCCGGTTTTCCGTAGGACTCTCTCCTCTGACCTGTGTCTCCTTTGTAACTCTGCGGGTTTTA
+
CCCBCCCCFFFFGGGGGGGGGFHGGEFEFGHHHGGGGGGGGHHHHGGGGGGGHHHHHHHGGEEGGGGGGGGHHHHGGGEHFHHHAFEECGC?C?2=DG22=/<//<->.F..<C-<<-;/.;E..;000<.:0-;9.;9:/;./09/090000;;A.--;@=..-;A>-::0:B0;000000;9:FF0090:.-:.AE90.0.:.00/;BFF0/;:B0009090:000;0990900000;B00----..;9
@M05620:37:000000000-D9766:1:1101:26700:7834 1:N:0:16
ACCACACCTTCTACAATGAGCTGCGTGTGGCTCCCGAGGAGCACCCCGTGCTGCTGACCGAGGCCCCCCTGAACCCCAAGGTCAACAGCCAGGAGATTGGCCCGCTAGCTCTTCTGGTGGCCGCCTCGCTCCCTCCTGGCCTCCCGGAGCTGCGCCCTTTCTCCGTGGTTCTCTCCTCTGCCGCTTTCCGTACGACTCTCGTCTCTTACCTGAGTCTCCTTTGGAACTCTGCAGGTTCTATATCGGATGAG
+
AAAABBBBFFFFFGGGFGGFGDGFGEEFHGHHGGGGGGGGGHHHHGGGEEGGHHHGGHHGGGGGGGEEGGGHHHGGGGGH/3BG3GH0F?GC//?F0BB0BF/>>/</12111?111??/0?/->...<..=.<GDB/<CCCGG..::@-.//;?D--/0;0;0.9.-:C0;09F/;.///;--;.A/9./..-..A.9;.;...///;/9;/.9BB/99/9///9/9F9///;9A9/BB//:/;@9.9/;
@M05620:37:000000000-D9766:1:1101:23560:7839 1:N:0:16
ACCACACCTTCTACAATGAGCTGCGTGTGGCTCCCGAGGAGCACCCCGTGCTGCTGACCGAGGCCCCCCTGAACCCCAAGGCCAACCGCGAGAAGATGAACCCACGTGAGTGTCCCGCTACGTCTTCTGGCGGCCGCCTCCCTCCTTCCTGGCCTCCCGGCGCTGCACCCTTTCTCACTGGTTCTCTATTCTGCCGTTTTCACTCGTACTCTCTTATCTGACCTGCGTCTCCTTTGGAACTCTGCAGGTTC
+
?AAABAABFFFFEGGFFGGDFAEEEAAFHGHHCGGGAEEEEHHHHGGGEEGFEFGGHHHGGG?EFAEEGGGFHFFEGGFE/?FGG?<<C@GC?DCG>DD1?/A///??//1111=>-----.../.DD000-:-;--;99..99A99F/F0/:90C.E.@--99-;/;9..;BFFF/B//.;B/:9F/;FFBFF/B9A/;F//;/:..9./9BFE//9///9;B.;@.-9.:B//:////9;/B9//9./9
@M05620:37:000000000-D9766:1:1101:26286:7845 1:N:0:16
ACCACACCTTCTACAATGAGCTGCGTGTGGCTCCCGAGGAGCACCCCGTGCTGCTGACCGAGGCCCCCCTGAACCCCAAGGCCAACCGCGCGAAGATGAACCCAGGTGCGTGGCCCGCTACCTCTTCTGGTGGCCGCCTCCCTCCTTCCTGGCCTCCCGGCGCTGCGCCCTTTCTCACTGGTTCTCTCTTCTGCCGTTTTCCGTAGGACTCTCTTCTCTGACCTGCGTCTCCTTTGGAACTCTGCAGGTTC
+
AAAAA1AAFFFFFGGFGG1BBBGHGG?E0AFGGFFECFG//BAGHGGEGGGG1FGFGHHGEG/EFGGGGGGGGHHGGGGHFHHH/FGEC//<//<CG1GGHC////?F<->ECGFGCAA<CCHHHHHGHEGGFHHGGGGGGGGGGGGGGG0FGGGGG.CG@@@@@F@@F@?FFFFFBFFFFFFFFFFFFFFFFFB@AFFFFF?B-9BFFFBFFFF/B/BF/;/BF-;-;;BFFFFFE/BFFFFFF;/AFB/
@M05620:37:000000000-D9766:1:1101:17485:7854 1:N:0:16
ACCACACCTTCTACAATGAGCTGCGTGTGGCTCCCGAGGAGCACCCCGTGCTGCTGACCGAGGCCCCCCTGAACCCCAAGTTCATCACCCAGGAGAGTGGCCCGCTACCTCTTCTGGTTGCCGCCTCCCTCCTTCCTGGCCTCCCGGCGCTGCGCCCTTTCTCCCTGGTTCTCTCTTCTGCCGTTTTCCGTCGGACTCTCTTCTCTGACCTGAGTCTCCTTTGGACCTCTGCAGGTTCTAGCTCGGCCGAG
+
DCDDDDDDFFFFGGGGGGGGGGHHGEGEAEHGHGGGGGGGGHHHHGGGGGGGHHGGHHHGGGGGGGGGGGGHHHHGGGGHHHHHBB4BG??FE/??DGHFGHHG>BCGHHHHHHHFGH1CGHFGGGGHGHHGHHHHHH/CHHHHGG--:ADAF?GGGGGGGGGFGFFGGGGGFFFFFFFFFFFDFFFBFFFA=D-DFFFFFFFFFFFFFFFF/:FFFFFFFFFFFFFFFFFFFFFFFFF0B0BFFF.;@BB
@M05620:37:000000000-D9766:1:1101:24276:7869 1:N:0:16
ACCACACCTTCTACAATGAGCTGCGTGTGGCTCCCGAGGAGCACCCCGTGCTGCTGACCGAGGCCCCCCTGAACCCCAAGTTCAGCCCCCAGGTGAGTGGCCCGCTACCTCTTCTGGTGGCCGCCTCCCTCCTTCCTGGCCTCCCGGCGCTGCGCCCTTTCTCCCTGGTTCTCTCTTCTGCCGTTTTCCGTCGGACTCTCTTCTCTGACCTGCGTCTCCTTTGGACCTCTGCAGGTTCTCGCTCGGCCGAG
+
CCCCCDDDFFFFGGGGGGGGGGHHGFGGHGHHHGGGGGGGGHHHHGGGGGGGHHHHHHHGGGGGGGGGGGGHHHHGGGGHHBGH4B3??>>DE2BBGGFCFHHD/>BCHHHHHHFHGH0AGHCGGFCGEGHGHHHHGH/CGHHHGG?CGGGGGGGGGGGGGFCFFGGFFFFFFFFFFFFFFFFFFFFFFDF.C;:DFFFFFFFFBFFFFFFF.@AFFFFFFFFFF:BFFFFFEFFFFFF0;:AFDF.;@-;
@M05620:37:000000000-D9766:1:1101:12933:7905 1:N:0:16
ACCACCCCTTCTACAATGAGCTGCGTGTTGCTCCCGCGGCGCCCCCCGTGCTGCTGACCGAGTCCCCCCTGAACCCCAAGTTCATCACCCAGGTGCGTGGCCCGCTACCTCTTCTGGTGGCCGCCTCCCTCCTTCCTGGCCTCCCGGAGCTGCGCCCTTTCTCACTGGTTCTCTCTTCTGCCGTTTTCCGTAGGACTCTCTTCTCTGACCTGAGTCTCCTTTGGAACTCTGCAGGTTCTAGATCGGACGAG
+
1>>>>1>>AFFF3EFFFGEFGFGGEECE0BFHABF00EE//A/EEGGE??E?1FFGHGHG/E/BG1?EEGG01BGCGG/F?@@@?F2F?GF/??<1AFCGCGC-ACCGHHHHHDHFHDGEHGCGGFGHGHHGGGGGFFF;FFCE;C@G@AGGG@@B@@FFFFBFFFFF/;;FFFFFFFFFBF@FAFFFFFBFFFFF9FFFFFFFFFFFFFFFFFBFBBBFFFFBB/;FFFFFFF-FB/BB9FFFE?--;9@
@M05620:37:000000000-D9766:1:1101:18945:7905 1:N:0:16
ACCACACCTTCTACAATGAGCTGCGTGTGGCTCCCGAGGAGCACCCCGTGCTGCTGACCGAGGCCCCCCTGAACCCCAAGTTCAACACCGAGGAGAGTGGCCCGCTACCTCTTCTGGTGGCCGCCTCCCTCCTTCCTGGCCTCCCGGCGCTGCGCCCTTTCTCCCTGGTTCTCTCTTCTGCCGTTTTCCGTCGGACTCTCTTCTCTGACCTGCGTCTCCTTTGTACCTCTGCAGGTTCTAGCTCGGCCGAG
+
AAAABAABFFFFFGGDGGGEGFHFGFGEH2GGGGCEGGGEGHHHHGGGFEGGHFHHHHHGGGGGFEEGGGGHHHEEGGGH34FF4B?/E/>B//?GDBFFCA</<A/@CGHFGHH1?F0<0FCGGF.C.CGGFDHFHC/..0CGED--AA?@G@ACB@B00//;9:;AFFFFFB//BFF/BB9AA/EB/A/.;-99-B9FFFFF/99/9BFB.-.@..BFBFE////;BBFFBFF.//B/B/9/A-..9@-
@M05620:37:000000000-D9766:1:1101:12915:7911 1:N:0:16
ACCACACCTTCTACAATGAGCTGCGTGTGGCTCCCGAGGAGCACCCCGTGCTGCTGACCGAGGCCCCCCTGAACCCCAAGTCCACCCCCCAGGCGAGTGGCCCGTTACCTCTTCTGGTCGCCGCCTCCCTCCTTCCTGCCCTCCCGTCGCTGCGCCCTTTCTCCCTGGTTCTCTCTTCTGCCGTTTTCCGTCGGACTCTCTTCTCTGACCTGCGTCTCCTTTGGACCTCTGCAGGTTCTCGCTCGGTCGAG
+
CCCCCCCCFFFFGGGGGGGGGGHHGFGEHGHHHGGGGGGGGHHHHGGGGGGGHHHHHHHGGGGGGGGGGGGHHHHGGGGHH3BF3BE<>/>?//>>C<=/?GEG<?CF1FB1<GHF111<<<-<CG.::;CEGCGHH00;:9AA:.:CDA9.A-AEACFFFFFFFFB.BFFFFFFFFFFFBFAADBE0;ABFCF--9B9FFFFF00;0;9B/.-:@DBF9BFFF09;BF0000;F;0;B0A9AEFF9A=A=
@M05620:37:000000000-D9766:1:1101:13516:7942 1:N:0:16
GAGGCTGCTCTGGATGAAACTGAGAACCCAGGGACACAACATTGGATCACGAAAACCTCGGACTTCAGTCACGAGATGGCGCATCGTATCCGCTGCTCTGCTGGAACCTATAAGAGTATCCAGCGTCGGACTCTGGGCTTTGGGGCGGAGTGCGGCGTTGGGGCCAGCCCGTCCTAACCGTGGAGGGTTCTGGTAAATGCTGGGGTGCGGCGGGGCTCTTTGGCTCCCACCCGTCCCCCTGTCTGGTCTCT
+
>1>>>1B>1@B111B11BBB111113BBEFHEFGF000A0A0B11B110BE////A/0BA//A/BD212D1D/>/B?FBB//>/>>/BB0B/////B>>BBBBF01GF0B11221B121BB21B<BACCC/A0111<?0/<?FC-<-:-:.C0@@A@-A?.--.---A---99AB//BF;BE--9A;:A-BBBBBBBFB/B/FB@-9-9-@--;@>@-/99FBBFFEE-AFB@F-;BEF@F/B9BFBFB/9
@M05620:37:000000000-D9766:1:1101:13021:7956 1:N:0:16
ACCACACCTTCTACAATGAGCTGCGTGTGGCTCCCGAGGAGCACCCCGTGCTGCTGACCGAGGCCCCCCTGAACCCCAAGGCCAACCGCGAGAAGATGAACCCAGGTGCGTGGCCCGCTCCCTCTTCTGGTGGCCGCCTCCCTCCTTCCTGGCCTCCCGGCGCTGCGCCCTTTCTCACTGGTTCTCTCTTCTGCCGTTTTCCGTAGGACTCTCTTCTCTGACCTGCGTCTCCTTTGGAACTCTGCGGGTTC
+
EEEEEEDDFFFFGGGGGGGGGGHHGGGEHGHHHGGGGGGGGHHHHGGGGGGGHHHHHHHGGGGGGGGGGGGHHHHGGGGHGHHHHGGGGGCGGGHHHHHHHHGFGGH11>FGFGHHDGG-CFHHH1=GGHHHFHHGGGGGGGGGDFGGGGGFGGGGGEG-=-@@BDCFFFFFFFFFBFFFFFFFFFF<BFFFFFBDDFFFFFD0:<AFFFFFFF1BFFFF1B<F/<@<@<FFFFFFFFFFFFFFF-<CFF.
@M05620:37:000000000-D9766:1:1101:23741:7957 1:N:0:16
ACCACACCTTCTACAATGAGCTGCGTGTGGCTCCCGAGGAGCACCCCGTGCTGCTGACCGAGGCCCCCCTGAACCCCAAGGCCAACCGCGAGAAGATGCCCAGGTGAGTGGCCCGCTACATCTTCTCGTGGCCGCCTCCCTCCTTCCTCGCCTCCCGCCGCTCCGCCCTTTCTCACTGGTTCTCTCTTCTGCCGTTTTCCGTAGGACTCTCTTCTCTGTCATCAGTCTCCTTTGGAACTCTGCAGGTTCTA
+
CCCCCCDCFFFFGGGGGGGGGGHHGFGEFGHHHGGGGGGGGHHHHGGGEEGGHHHHHHHGGGGGGGGGGGGHHHHGGGGHGHHHHGGGGGGGGGHGHHHGHFA/??1F1?FFCG-AD-<1>GHBFH0<<CDCCCGCDGAGFHDB0;/00;??AGEFD-;;-;-.ADAFFFFFFF9F9:FFFFFFFFF0;BF0B@.;FFF0A0;;.;:/;BFFBBFFF00;0900;09;F0:BFBF0BF0;F00;9.:BFF0
@M05620:37:000000000-D9766:1:1101:23739:7977 1:N:0:16
ACCACACCTTCTACAATGAGCTGCGTGTGGCTCCCGAGGAGCACCCCGTGCTGCTGACCGAGGCCCCCCTGAACCCCAAGGCCAACCGCGAGAAGATGCCCAGGTGAGTGGCCCGCTACCTCTTCTGGTGGCCGCCTCCCTCCTTCCTGGCCTCCCGGAGCTGCGCCCTTTCTCACTGGTTCTCTCTTCTGCCGTTTTCCGTAGGACTCTCTTCTCTGACCTGAGTCTCCTTTGGAACTCTGCAGGTTCTA
+
CCCCCBCCFFFFGGGGGGGGGGHHGGGGHGGHHGGGDGGGGHHHHGGGGGGGEHHHHHHGGG@EGGGGGGGHHHHGGGGHGHHHHGGGGDCCGGHFHBBGHF/F=11?11?=FH@<-->GD<0DGG0GD/EAG-:C.AGGFBE:GFG00F?FBAEG.;--AFBF--AD-FF000:900:0;990000;B900B-9AFFFF.9..;00:9090;BBBB00BF0//;9090B0FF0BFF0B009:B0A9BB90
@M05620:37:000000000-D9766:1:1101:5468:7984 1:N:0:16
ACCACACCTTCTACAATGAGCTGCGTGTGGCTCCCGAGGAGCACCCCGTGCTGCTGACCTAGGCCCCCCTGAACCCCAAGGCCAACCGCGCGGAGAGGCCCTGGCTAGTTGCCCAGCTTCTCTTCTAGGTGCCCCCTGCCCTCCTGCCGGCCACCCCTTTCTGGCCCGTTTTCTCTTCTGTTGTTTTTTCTCCGTTTTTCTTATGTGCCCTCTCTCTCCCCTGGCTCCCCTTTGGAACTCGTCAGGTCGAT
+
>AA1AA>ACFFFFDGBFDB1BGCGE0EA000BAFFE0/AEGHHHHE?AAAEFHHGEHCB1BEFG1E@EGGGHFHHGGGG//?FH/?E/<//>//>B//<CF/0<001011?11?1<011>111<=1111110</<A@..<./;:://:-----.;;@.;0;;00:..-9./.0090;///;//---9;-//9/9-9BA-////9//////;--/9;;///;-;-;9/--;--;99/;///9----B//-9-
@M05620:37:000000000-D9766:1:1101:19503:7997 1:N:0:16
ACCACACCTTCTACAATGAGCTGCGTGTGGCTCCCGAGGAGCACCCCGTGCTGCTGACCGAGGCCCCCCTGAACCCCAAGGCCAACCGCGAGAAGATGAGTGAGTGGCCCGCTACCTCTTCTGGTGGCCGCCTCCCTCCTTCCTGGCCTCCCGGAGCTGCGCCCTTTCTCACTGGCTCTCTCTTCTGCCGTTTTCCGTAGGACTCTCTTCTCTGACCTGAGTCTCCTTTGGAACTCTGCAGGTTCTAGATC
+
BBBBBBABFFFDFFGFFGGGGGGHGEGGH2AFGGE?EECF?EHHHGGGEEGGFFGFHHHGGGGGGGGGGGGHGHGEGGGHGHHHHGGGGGGGGGHBGHFHHHGBG1FFGHGGGCDFHHHHHHHG0CEGHDCGDGHGHHGHHHHGFBCGGGGGBG--BGFGBDGGFBBFFB9FFFF.BFFFFFFFFFFFFDAABEFFF/AA.FFFFFFFFFFFBF/FBFFF.FFFBBBFFFFFBFFFFFFFF?:FFF/BB;/
@M05620:37:000000000-D9766:1:1101:21515:8006 1:N:0:16
ACCACACCTTCTACAATGAGCTGCGTGTGGCTCCCGAGGAGCACCCCGTGCTGCTGACCGAGGCCCCCCTGAACCCCAAGGCCAACCGCGAGAAGATGAACCCAGGTGCGTGGCCCGCTACCTCTTCTGGTGGCCGCCTCCCTCCTTCCTGGCCTCCCGGAGCTGCGCCCTTTCTCACTGGTTCTCTCTTCTGCCGTTTTCCGTAGGACTCTCTTCTCTGACCTGAGTCTCCTTTGGAACTCTGCAGGTTC
+
>>>AAAABFFFFFGGFEGGFFDFBEBEEGAHHCFFAEEE?EHHHHGGGAAFFHFGGHHBEEGGGGEEGGGFFHFHGGGGGFFHHFGGEGCDCCDHHFGFHB<DFG/FG1@F/-AGH-CG-DHHHHEHH0DGHGHH--ADF.CF/C/FGBFGFGGGGGF?B--;FFFB-DBB/FFFFFFFBFFFFFFFFFFBFF/BB;AFFFFFFFDDFFFFFF/B//BBF/B/BF/:FFFFFFFFEB;FFFFFFFFFFAF/
@M05620:37:000000000-D9766:1:1101:20361:8020 1:N:0:16
ACCACACCTTCTACAATGAGCTGCGTGTGGCTCCCGAGGAGCACCCCGTGCTGCTGACCGAGGCCCCCCTGAACCCCAAGTTCACCACCCAGGAGAGTGGCCCGCTACCTCTTCTGGTTGCCGCCTCCCTCCTTCCTGGCCTCCCGGCGCTGCGCCCTTTCTCCCTGGTTCTCTCTTCTGCCGTTTTCCGTAGGACTCTCTTCTCTGACCTGCGTCTCCTTTGGACCTCTGCAGGTTCTAGCTCGGCCGAG
+
BBBBBABBFFFFDGGFGGGGGFECEAEBAEHHFGGEG2EFFEHHHGGGGGGGHHGHHFHEGGGEFGEEGGGHHHHGGGGHGHHH3BBFF???F/??CFGGGHHG/>CGHHHHHHHHGF1?GHGGGGGHGHHGHHHHHH/GHHHHGGC@DGGGGGGGGGGFGGGFGFGGFGFFFFFFFFFFFFFDFFFFFFF.DDFFFFFFFFFFFFFBFFFF.@DFFFFFFFFEFBFFFFFFFFFFFFF/F/FFD;.A=B>
@M05620:37:000000000-D9766:1:1101:26279:8033 1:N:0:16
ACCACACTTCTACCATGAGGTGGGTGTTGCTCCCGTGGCACACCCCTTTCTGCCTGCCGAGGCCCCCCCGCACCCCAAGTTCAACCCCCAGGCCAGTGGCCCGCTTCCTCTTCTGGTTTCCGCCTCCCTCCTTCCTGGCCTCCCGGCGCTGCGCCCTTTCTCCCTGGTTCTCTCTTCTGCCGTTTTCCGTCGGCCTCTCTTCTCTGACCTGCGTCTCCTTTGGAACTCTGCCGGTTCTAGCTCGGCCGCGC
+
AAAAAAACDF@BFAG3G1111A10A000A11BBFE00A/BABGGGG/BBFFDG11ABGAEEEGGGGEG/>>EEGGG/E?BFHG2BFC<>//?///<??BFHH/<>/?1?<?GGH1>>10>F.>EFF<CH/<GHHHHFEHHHHHGGG-@AGGGGGGG@FF0BF;;9FE:BFFFFFFFFFFFF@ABFEF/ABA@@;ABFFFFFFFFFFFFFFF-9B@BFBFFFFE/;BFFFBF:-@@BFB//FFFF=--;@@@
@M05620:37:000000000-D9766:1:1101:10921:8039 1:N:0:16
ACCACACCTTCTACAATGAGCTGCGTGCGGCTCCCGAGGAGCACCCCGTGCTGCTGACCGAGGCCCCCCTGAACCCCAAGGCCAACCGCGAGAAGATGAACCCAGGTGAGTGGCCCGCTACCTCTTCTGGTGGCAGCATCCCTCCTTCCTGGCCTCCAGGCGCTGCGCCCTTTCTCACTGGTTCTCTCTTCTGCCGTTTTCCGTAGGACTCTCTTCTCTGCCCTGCGTCTCCTTTGGAACTCTGCAGGTTC
+
AAA1AAA>1FFFGGGFDGADGBHFGBE000EE/AFA/EEEEHHFHGGGAEEGFHHFHHFE/E?EG/EEGEECH1GGGECHCCHHGGC<CC//<BCB<F1FFHGFH/?<1<F1.<>GG@---<DDFFGGFHCHGG/CC.0<CCCG./90;BF/.FFFE///:A?AGGG?B@?FF//:;FFFF/99FBF9F/BF/B;@BFFFFFBF--9;BF/BF/9:FFBF/;:BA-;9@BFFF9BBB//;FFFFF/9-9;/
@M05620:37:000000000-D9766:1:1101:14143:8043 1:N:0:16
AGTGCCAGCTCTCAATCGCACAGGGGACCCAGGGCCTGGCCCCTCCATCCAGAAAACCTATGACCTCACCCGCTACCTGGAGCACCAACTCCGCAGCTTGGCTGGGACCTATGTGAGTATCCAGCGTAGGAATCTGGGAGTTGGGGAGGAGTGAGGAGTTGGGGAAAGACAGTCCTAACCGTGGAGGGTTCTGGTAAATGATGGGGTGAGGAGGGGCTCTTTGGCTCCCACCAGTCCCCCTGTCTGGTCTA
+
>A>>AFFFBFFFGGGGGGGAFCHCGEEFGGHGAEEEFFHHFHGHGGGHHHHHHFFGHGHHFFGHHFGHHHHGG/>EHHHHBGHHHHC?EHH3?E?GEHFGGHHGGGHHGHHHHHHHHHHHHHHHHGGGGGHHHHHHHHFFGHHHGGEGGFCFGDGHGGHHHHGGGGHHHHHHHHHHHHHHGGFGDFGGEFGGGGFFGGGGGGGGGGFFFFFFFFFFFFFFFFFFFFFFFFFFFFFFFFFFFFFFFFFFFFF
@M05620:37:000000000-D9766:1:1101:6974:8055 1:N:0:16
ACCACACCTTCTACAATGAGCTGCGGGCGGCTCCCGAGGAGCACCCCGTGCTGCTGACCGAGGCCCCCCTGAACCCCAAGGCCAACCGCGAGAAGATGAACCAAGGTGCGTGGCCCGCTCCCTCTTCTGGTGGCCGCCTCCCTCTTTCCTGGCCTCCCGGCGCTGCGCCCTTTCTCACTGGTTCTCTTTTCTGCCGTTTTCCGTAGGACTCTCTTCTCTGCCTTGCGTCTCCTTTGGAACTCTGCAGGTTC
+
AAAAAAA1FFFFG3B1AFFGGDFHG0E0AE//EAFEGGGGGGHHAEG>EEEGFGHHHHHEE/@EGGGGGGGHHHHGGGGHGHHHHGGGGG<ACGHFHHHHHH..<.0<0:.;-ACGC;@?E.BFGG00CB9FBGF?G@.BFF9F-;:F//F/A?9FF-;@@@;@@F?@F-@FB/BF/99BFFBBBB//;/99/B/9AFFFFFBB-99/;/BFFFFFFFBFFF/;F/99;-;/;FFF/BFFF9BFF/;AFB/
@M05620:37:000000000-D9766:1:1101:14062:8058 1:N:0:16
ACCACACCTTCTACAATGAGCTGCGTGTGGCTCCCGAGGAGCACCCCGTGCTGCTGACCGAGGCCCCCCTGAACCCCAAGGCCAACCGCGAGAAGATGAACCCAGGTGAGTGGCCCGCTACCTCTTCTGGTGGCCGCCTCCCTCCTTCCTGGCCTCCCGGCGCTGCGCCCTTTCTCACTGGTTCTCTCTTCTGCCGTTTTCCGTAGGACTCTCTTCTCTGACCTGCGTCTCCTTTGGAACTCTGCAGGTTC
+
DCCCDDDDFFFFGGGGGGGGGGHHGGGEGGHHHGGGGGGGGHHHHGGGFGGGHHGHGHHGGGGGGGGGGGGHGHHGGGGHGHHHHGGGGGGGGGHGHHHFFGGGHGHHDGHHGGHHGGGCGHHHHHHHHHHHGHHGGGGGHGHHGGGGGGGGGGGGGGGG-AFFFFFFFFAFFFFFFFFFFFFFFFFFFFFFFFFDADFFFFDFFFFFFFFFFFFFHFFHFFFFF.@;CDFFFFFFFFFFFFFFF9FFFF0
@M05620:37:000000000-D9766:1:1101:13413:8059 1:N:0:16
AGTGCCAGCTCTCAATCGCACAGGGGACCCAGGGCCTGGCCCCTCCATCCAGAAAACCTATGACCTCACCCGCTACCTGGAGCACCAACTCCGCAGCTTGGCTGGGACCTATGTGAGTATCCAGCGTAGGAATCTGGGAGTTGGGGAGGAGTGAGGAGTTGGGGAAAGACAGTCCTAACCGTGTAGGGTTCTGGTAAATGATGGGGTGAGGAGGGGCTCTTTGGCTCCCACCAGTCCCCCTGTCTGGTCTA
+
AA1>AFFFAFFFG1GCDFGAE?HAGEEGC?GH0EEAFFHGCHGCGGHHHGHHFHHHHGHHHHGHHGHHHHHCE/>EGHGH0BGHGGG/EGHFEGCEEFDFGHHGGGHHGHHGHHHHHHHHHHGHHGCGGGHHHGHHHHFFGHHHGGGGGFEGGHGFGGHGHHGGGGHHGGHHHHHGHHHHGGECFGGGFGGGGGFFFFGFGGGGGGG@FFFFBF@@@@FFFFFFFFFFFFFF-AFFFFFF@FFFFFFFFFF
@M05620:37:000000000-D9766:1:1101:5574:8082 1:N:0:16
ACCACACCTTCTACAATGCGCTGCGTGTGGCTCCCGAGGAGCACCCCTTGCTGCTGACCGAGGCCCCCCTGAACCCCAAGGCCAACCGCGCGAAGATGCCCAGGTGAGTGGCCCGCTACCTCTTCTGGTGGCCGCCTCCCTCCTTCCTGGCCTCCCGGCGCTGCGCCCTTTCTCACTGGTTCTCTCTTCTGCCGTTTTCCGTAGGACTCTCTTCTCTGACCTGAGTCCCCTTTGGAACTCTGCAGGTTCTA
+
AAAAAAAAFFFFFGGGCG4AE2AEGAE222FGFFFA22AEDGHHHGG11BFHFFFFFHG>>E?EFDEGGGGFFFHGGGFHEFHHHGA@DG<BCGG/1F1?0GHGGH<<FFFFFGG---<CGHHHHHHFHHDHF@CCEDFAFGGBFFFBF/AC9.9ADB;@?B?F?BFB;FFFFFFFFF.BFBFFBBFF/;BBBBAAFFFFFFFDBBFB/FFFFFF/:99BFBB/.99/;AFFFFEFBBFBBBFFFFFBFFF
@M05620:37:000000000-D9766:1:1101:24655:8090 1:N:0:16
AGTGCCAGCTCTCAATCGCACAGGGGACCCAGGGCCTGGCCCCTCCATCCAGAAAACCTATGACCTCACCCGCTACCTGGAGCACCAACTCCGCAGCTTGGCTGGGACCTATGTGAGTATCCAGCGTAGGAATCTGGGAGTTGGGGAGGAGTGAGGAGTTGGGGAAAGACAGTCCTAACCGTGGAGGGTTCTGGTAAATGATGGGGTGAGGAGGGGCTCTTTGGCTCCCACCAGTCCCCCTGTCTGGTCTA
+
AA>AAFFFCFFFGGGFGGG2ECHCGEEEGGHH2EEEFFHHHHGHGGHHHGHHHHHGHGHHHFHHHGGHHHHEG>EEHHHH2BGHHH1?EHHC>E?FEHDGGFHGGGHHGHGGHHHHHHHHHHHHHGGGGGHHHHHHHH0FEHHHGGGGGFCFGDGGFGGHHHGGGDHHHHHHHHHHHHHHGGGGGGGGGGGGGG;BFGGGGGGGGGDFFFFFFFFFFFFFFFFFFFFFFFFFFFFFFFFFFFFFFFFFFFF
@M05620:37:000000000-D9766:1:1101:13193:8099 1:N:0:16
ACCACACCTTCTACAATGAGCTGCGTGTGGCTCCCGAGGAGCACCCCGTGCTGCTGACCGAGGCCCCCCTGAACCCCAAGTTCATCACCCAGGTGAGTGGCCCGCTACCTCTTCTGGTGGCCGCCTCCCTCCTTCCTGGCCTCCCGGCGCTGCGCCCTTTCTCACTGGTTCTCTCTTCTGCCGTTTTCCGTCGGACTCTCTTCTCTGACCTGCGTCTCCTTTGGACCTCTGCAGGTTCTAGATCGGCCGAG
+
BCCACBCAFFFFGGGGGGGGGGHHGAEEGGHHHGGGGGG?EFFHHGGGEFGFHHHHGHHGGGGGGGGGGGGHHGHGGGGHHFHH4BFGGBFGG?BFGDGGGGHFBBDGHHHHHHHHGF0CHHGGGGGGGHHGHHHHHHBGHHHHGGC-;DGGGGFGGGGGGGG0;FGGCFGGGFFFFFFFFFDDFFFFFDB.;CBFFFFFFFFFBFFFFFFF?DADFFFFFFFFF/FFFFFFFFFFFFFFF/;FFF-9@DB
@M05620:37:000000000-D9766:1:1101:9466:8109 1:N:0:16
ACCACACCTTCTACAATGCGCTGCGTGTGGCTCCCGAGGAGCACCCCTTGCTGCTGACCGAGGCCCCCCTGAACCCCAAGTTCACCCCCCCGGAGAGTGGCCCGGTACCTCTTCTGGTTGCCTCCTCCCTCCTTCCTGTCCTCCCGTCGCTGCGCCCTTTCTCCCTGGTTCTCTCTTCTGCCGTTTTCCGTCGGACTCTCTTCTCTGACCTGCGTCTCCTTTGGCCCTCTGCAGGTGCTCGCTCGGTCGAG
+
BBBBBBB3BBCFGFGGGGBAFFGGGEF22BFBGAAE2EAE?GDGGGG1AFGHBHFHHHH0>0?>FGGGGGEHBHHGGGGHH?BF3BB>>//>//>/C?1<FG<A->ADHHGHHHHHHG0ACH0<CG;;;;CDHCGHHH;;GFGG.9.;@DDGGFGGGGFFFF/;FFFFFFFFFFFFFFFF;B@DFFF/;;;FFF-;DFFFFFFF/;B/BFFBA@D@9BFFFFFFF;:.;./99FF./9;/;-;ADF9.;9;
@M05620:37:000000000-D9766:1:1101:16837:8112 1:N:0:16
ACCACACCTTCTACAATGAGCTGCGTGTGGCTCCCGAGGAGCACCCCGTGCTGCTGACCGAGGCCCCCCTGAACCCCAAGGCCAACCGCGAGAAGATGAACCCAGGTGAGTGGCCCGCTACCTCTTCTGGTGGCCGCCTCCCTCCTTCCTGGCCTCCCGGCGCTGCGCCCTTTCTCACTGGTTCTCTCTTCTGCCGTTTTCCGTAGGACTCTCTTCTCTGACCTGAGTCTCCTTTGGAACTCTGCAGGTTC
+
CCDDDDCDFFFFGGGGGGGGGGHHGGGEHGHHHGGGGGGGGHHHHGGGGGGGHHHHHHHGGGGGGGGGGGGHHHHGGGGHGHHHHGGGGGGGGGHHHHHHHHGGHGHHFHHHGGHHGGGGGHHHHHHHHHHHGHHGGGGGHGHHGGGGGGGGGGGGGGGG-AFFFFFFFFFFFFHHFFFFFFFFFFHFFHHFHFFFBFFFFFFFFFFFFFFFFFHHHFFFBFFFF/BFFFFFFFFFFFFFFFFFFBFFFF0
@M05620:37:000000000-D9766:1:1101:13670:8114 1:N:0:16
ACCACACCTTCTACAATGAGCTGCGTGTGGCTCCCGAGGAGCACCCCGTGCTGCTGACCGAGGCCCCCCTGAACCCCAAGGCCAACCGCGAGAAGATGCCCAGGTGAGTGGCCCGCTACCTCTTCTGGTGGCCGCCTCCCTCCTTCCTGGCCTCCCGGCGCTGCGCCCTTTCTCACTGGTTCTCTCTTCTGCCGTTTTCCGTAGGACTCTCTTCTCTGACCTGAGTCTCCTTTGGAACTCTGCAGGTTCTA
+
AAA1AAAAFFFFGGGGDGG1G1F1FAAB0AFG1BFECGGGGHHHHGGGFEGGHHGHHHHC@GCGG/EGGGGFH>GGGG/G//GHEG?/BC<<<C<F1FDFHHHGGHFHHHGGHHGGGGGHHHHHHHHEHHGHHGGGGGEGHHGHHGGGGBFGGFGGFA-A@@@F@@F@@FFFFFBFFFFFFFFFFFFFFFFFF@FFFFFFFFFFFFFFFFFFFFFFFF/FFFFFFFFFFFFFFFFFFFFFFFFFFFFFFFB
@M05620:37:000000000-D9766:1:1101:18822:8122 1:N:0:16
ACCACACCTTCTACAATGAGCTGCGTGTGGCTCCCGAGGAGCACCCCGTGCTGCTGACCGAGGCCCCCCTGAACCCCAAGTCCACCCCCGAGGAGAGTGCCCCGTTACCTCTTCTGGTCCCCTCCTCCCTCCTTCCTGCCCTCCCGCCGCTGCCCCCTTTCTCCCTGGTTCTCTATTCTGCCGTTTTTCGTCGGTCTCTCTTCTCTGACCTTCGTCTCATTTGGACCTCTTCAGGTTCTCGCTCGGTCGAG
+
CBCBCCCCFFFFGGGGGGGGGGHHGEGFHGHGHGGGGGGGGHHHHGGGGGGGHHHHHHHGGGGGGGGGGGGHHHHGGGGHF3BG3BE/E/>>//?FD=2>?==D/?C/11111?D111110>0.>G00.</C/<DGH00<.0G...--=---..<C-A.:CG0F//0.CF00:B00<0<00<-.9/B.<-<D-@-.<00<:F0B0000<:000.<BFB000<B000<FF0000<B:0<B0<.<.@F..---
@M05620:37:000000000-D9766:1:1101:26272:8134 1:N:0:16
ACCACACCTTCTACAATGAGCTGCGTGTGGCTCCCGAGGAGCACCCCGTGCTGCTGACCGAGGCCCCCCTGAACCCCAAGTCCAGCCACACGGGGAGTGACCCGCTTCCTTTTCTGGTTGCCTCCTCTCTCCGTCCTGTCCTCCCATCGCTGCGCCCTTTCTCTCTGGTTCTCTCTTCTGCCGTTTTCTGTCGGACTCTCTTCTCTGACCTTCGTCTCTGTCGGGCCTCTGCAGGGGCTCGCTCGGCGTCC
+
1>>AAA1>FFCDBAF13F1AB1F1EBEABEGHFF0AEEA/EFGHHGEE//BCG11FG0EE@ECGC>/>EEGFHFC>EGGF>1B><B<0B0/<//<<//01?FG@<///<11<?GGHGHG.0<<1<FG1010/..<C.0=<C00:C/0/..;E::-C@;F0C0000CB0000;00000;;000-.9/9//;//999-;/B//;BB/9BFB///;-;B9;////9----;AFBF//---9@--;EA-9-----
@M05620:37:000000000-D9766:1:1101:13908:8161 1:N:0:16
ACCACACCTTCTACAATGAGCTGCGTGTGGCTCCCGAGGAGCACCCCGTGCTGCTGACCGAGGCCCCCCTGAACCCCAAGTTCATCACCCAGGTGAGTGGCCCGCTACCTCTTCTGGTGGCCGCCTCCCTCCTTCCTGGCCTCCCGGAGCTGCGCCCTTTCTCCCTGGTTCTCTCTTCTGCCGTTTTCCGTAGGACTCTCTTCTCTGACCTGAGTCTCCTTTGGACCTCTGCAGGTTCTAGATCGGACGAG
+
DCCDDDDDFFFFGGGGGGGGGGHHGGGEFGHHHGGGGGGGGHHHHGGGGGGGHHGHHHHGGGGGGGGGGGGHHHHGGGGHHHHHFGFHHGGHGBBGHHHGGHHGFCGGHHHHHHHHHH0EHHGGGGGHGHHGHHHHHHBGHHHHGGC-AEHHHGGGGGGGGGG0CGGGFGGGGGGGGGHGGGFFFFFFFFF.BFFFFFFFFHFFFFFFFFFF/BFFFFFFFFFFF0FFFFFFFFFFFFFFF0BFFF<-<C@
@M05620:37:000000000-D9766:1:1101:13012:8169 1:N:0:16
ACCACACCTTCTACAATGAGCTGCGTGTGGCTCCCGAGGAGCACCCCGTGCTGCTGACCGAGGCCCCCCTGAACCCCAAGGCCAACCGCGAGAAGATGAACCCAGGTGAGTGGCCCGCTACCTCTTCTGGTGGCCGCCTCCCTCCTTCCTGGCCTCCCGGAGCTGCGCCCTTTCTCACTGGTTCTCTCTTCTGCCGTTTTCCGTAGGACTCTCTTCTCTGACCTGAGTCTCCTTTGGAACTCTGCAGGTTC
+
BBABBABBFFFFGFG4GGGGGGHHGFGGHGHHHGGGECGEEHFHHGGGGGGGHHHHHHHGGGGGGGGGGGGHBGHGGGEHGHHHAFGGGGGGCDGGHGHFDHFGHFCGFFHHGGHHGGGGGHHHHHHHHHHEEHHGGGGFHEHHFFGGGGGEGGGGGG.9AGDGGGFFFF;FFFFFFFFEFFFFFFFFFFFFFFFF;.FEBF.;AADFFFFFFFFFFFFFFFFB./;BFFFFFFF///;BFFFEFBFFFF/
@M05620:37:000000000-D9766:1:1101:14166:8173 1:N:0:16
ACCACACCTTCTACAATGAGCTGCGTGTGGCTCCCGAGGAGCACCCCGTGCTGCTGACCGAGGCCCCCCTGAACCCCAAGTTCACCACCCAGGCGAGTGGCCCGCTACCTCTTCTGGTTGCCGCCTCCCTCCTTCCTGGCCTCCCGGCGCTGCGCCCTTTCTCCCTGGTTCTCTCTTCTGCCGTTTTCCGTCGGACTCTCTTCTCTGACCTGCGTCTCCTTTGGACCTCTGCAGGTTCTAGCTCGGCCGAG
+
CCCCCCCCFFFFGGGGGGGGGGHHGFGEHGHHHGGGGGGGGHHHHGGGFGGGHHHHHHHGGGGGGGGGGGGHHHHGGGGHGFGH3B3?F/FFE/>BDBGFGHHG/>ADHHGHHHFHFG1>GG?CF<<GEGFGHGHHHB/;GHHHEA?@DFGGFGGGGGGFGF99BFFA9FFFFFFFFFFFFFFFBFE/;AF:@CCCFFFFFFBB9BFBBFFF.::@DFFFFFFFB:BFBBFFFFFFBFF/;/:BDF.::@-
@M05620:37:000000000-D9766:1:1101:26070:8197 1:N:0:16
AGTGCCAGCTCTCAATCGCACAGGGGACCCAGGGCCTGGCCCCTCCATCCAGAAAACCTATGACCTCACCCGCTACCTGGAGCACCACCTCCGCAGCTTGGCTGGGACCTATGTGAGTATCCAGCGTAGGAATCTGGGAGTTGGGGAGGAGTGAGGAGTTGGGGAAAGACAGTCCTAACCGTGGAGGGTTCTGGTAAATGATGGGGTGAGGAGGGGCTCTTTGGCTCCCACCAGTCCCCCTGTCTGGTCTA
+
AAAAAFFFCFFFGEGGGGGAFCGFGFEEFEHHAFGEFGHHHHGHGGHHHHHHHHHAGGHHHHHHHHHHHHHGGEEGHHHHBFGHHHH1FGHHEGGGGHHHGHHGGGHHGHGHBHHHHHHHHHHHHGFACDHHHHHHHH?FGHHHGGGGGCEHHHHHGGHHHHGGEGHHHHFHHHHHHHHGGGGFGGGAGGGFGGFGGGGGGGGGGFFFFFFFF?DFFFFFFFFFFFFFFFFFFFFFFFFFFFFFFFF/FFF
@M05620:37:000000000-D9766:1:1101:27601:8223 1:N:0:16
ACCACACCTTCTACAATGAGCTGCGTGTGGCTCCCGAGGAGCACCCCGTGCTGCTGACCGAGGCCCCCCTGAACCCCAAGGCCAACAGCGAGAAGATGCCCAGGTGAGTGGCCCGCTACCTCTTCTGGTGGCCGCCTCCCTCCTTCCTGGCCTCCCGGAGCTGCGCCCTTTCTCACTGGTTCTCTCTTCTGCCGTTTTCCGTAGGACTCTCTTCTCTGACCTGAGTCTCCTTTGGAACTCTGCAGGTTCTA
+
>>AAA??AFFFFGGGGGGGCGFHHGGGGGEGHGFGGGGF2EGHHHGGGEEGGFHFGGHHGEEEEFFGGGGGFHHHEGGGHAHHHEF/BF/>//DFHH2DGGGEGGHDGHHFEHHCGC<DHHGGHHGHFHGDAGDGGAFHGHHGHGFGFHBGHHHFGG?-AFGGGGGGGGGGF9FFFFFF/;FFFFFFFBFFF/>FFFEFFFBAA?F/BFFFFEFFFF//;FBFF.BFFFFF/F9/9/;9FF/9BFAFBBB;
@M05620:37:000000000-D9766:1:1101:4461:8228 1:N:0:16
ACCACACCTTCTAAAATGCGCTGCGTGTGGCTCCCGAGGAGCACCCCGTGCTGCTGACCGAGGCCCCCCTGAACCCCAAGACCAACAGCGCGGGGACTGGTACGTTACCTGTTTGAGTCCTCCCTCCATTCTTGCCTGCCCTCCCGGCGCCCTTTCATTTTTGGTAAGTCATCTCCCCTTTTGCTTCTCGCTCGATTCTCTGCTCTGAATCGCGTCTGCTTCGGCGCTCGTCATTGACCCGCTGAGGCCAG
+
AA>1AAA1>BFFG3BA3BGCG0F?GA00A0BF1AFA/EE?EGGGHGG/A/EFHHH1GHH//>>EF/>EGGE0B1?EGG/F00BFGFE0FB</</---><.110.<//.=G00=0/0.0;00=/;//:/0<;000;CF0;..;:;..--;9---////;99/9---///9//9;FF//---;9///9///------/9;FBB//;/9;9///-;-;-99////---99----99-/;9F/-;----9-9-:-
@M05620:37:000000000-D9766:1:1101:22935:8255 1:N:0:16
ACCACACCTTCTACAATGAGCTGCGTGTGGCCCCCGAGGAGCACCCCGTGCTGCTGACCGAGGCCCCCCTGAACCCCAAGTTCACCCCCCAGGTGAGTGGCCCGTTACCTCTTCTGGTTGCCGCCTCCCTCCTTCCTGGCCTCCCGGCGCTGCGCCCTTTCTCCCTGGTTCTCTCTTCTGCCGTTTTCCGTAGGACTCTCTTCTCTGACCTGCGTCTCCTTTGGACCTCTGCAGGTTCTAGCTCGGCCGAG
+
BBBBBBBBFFFFGGGFFGGGGGHHGFGGHGHFHGGEGGGGGHHHHGGGGGGGHHHHHHHGGGGGGGGGGGGHHHHGGGGHH4FGBB0>B/>CA2?FGGF/FHHG/?<FGHFHGHHH1G1>GF-CCA<CECCF/CGH0C/;GHHHGG-;DGGGDFGGGGFFFFFFFFBA/FFFFFFBBBFFFF:A.F999:F.9.;:FBFFBF/B9FFFBFF..;ADDFFBB/BBFFBFBBFB/BFFBFF/:/:FDC.;9-9
@M05620:37:000000000-D9766:1:1101:19611:8269 1:N:0:16
ACCACACCTTCTACAATGAGCTGCGTGTGGCTCCCGAGGAGCACCCCGTGCTGCTGACCGAGGCCCCCCTGAACCCCAAGTTCATCACCCAGGTGAGTGGCCCGCTACCTCTTCTGGTGGCCGCCTCCCTCCTTCCTGGCCTCCCGGCGCTGCGCCCTTTCTCCCTGGTTCTCTCTTCTGCCGTTTTCCGTAGGACTCTCTTCTCTGACCTGAGTCTCCTTTGGACCTCTGCAGGTTCTAGATCGGCCGAG
+
BBBBBBBBFFFFGGGGGGGGGFHFGAEECEHHFGGFFGGGGHHHHGGGEGGGHHGHHHHGGGGGGGGGGGGGHGHGGGGHFGHH4BF?GBFGG3BBFFHGGHHG>BFGHHHHHHHHHH0AGHGGGGGHGHHGHHHHHHFHHHHHGGG-AFGGGGGGGGGGGGGBFFGGFGGFFFFFFFFFFFFAFFFFFFBADFFFFFFFFFFFFFFFFFFF/BFFFFFFFFFFF/FFFFFFFFFFFFFEF/;FEF-A@F@
@M05620:37:000000000-D9766:1:1101:21430:8270 1:N:0:16
ACCACACCTTCTACAATGAGCTGCGTGTGGCTCCCGAGGAGCACCCCGTGCTGCTGACCGAGGCCCCCCTGAACCCCAAGGCCAACCGCGAGAAGATGCCCAGGTGAGTGGCCCGCTACCTCTTCTGGTGGCCGCCTCCCTCCTTCCTGGCCTCCCGGAGCTGCGCCCTTTCTCACTGGTTCTCTCTTCTGCCGTTTTCCGTAGGACTCTCTTCTCTGACCTGAGTCTCCTTTGGAACTCTGCAGGTTCTA
+
>ABBBABBFFFFGGGGGGGGGGHHGGGGHGGHHGGGFGGEFHFHHGGGEGGGFHHHGHHGGGGGGGGGGGGHHHHGGGGHGHHHHGGGGGGGGGHHHHHHHHHGHFHHHFGGHHGGGGGHHHHHHHHHHGGHHFGGGGHGHHGHHGGGGGGGGGGGGGCGGGFGGGFFFFFFFFFFFFFFFFFFFFFFFFBFFFDFFFFFFFFFDBFFFFFFFFFFFFFFFFFFFFFFFFFFFFFFFFFFEFFFFFAFEFB
@M05620:37:000000000-D9766:1:1101:6559:8297 1:N:0:16
ACCACACCTTCTACAATGAGCTGCGTGTGGCTCCCGAGGAGCACCCCGTGCTGCTGACCGAGGCCCCCCTGAACCCCAAGGCCAACCGCGAGAAGATGCCCAGGTGAGTGGCCCGCTACCTCTTCTGGTGGCCGCCTCCCTCCTTCCTGGCCTCCCGGAGCTGCGCCCTTTCTCACTGGTTCTCTCTTCTGCCGTTTTCCGTAGGACTCTCTTCTCTGACCTGAGTCTCCTTTGGAACTCTGCAGGTTCTT
+
BBBBBBBBFFFFGGGGGGGFFGHHGGGFHGCHGGGGGGGGGHHHHGGGAFGGHHHHHHHGGGGGGGGGGGGHHHHGGGGHGHHHHGGGGGBFGGHHHGGHHBAF1??0?1FFHH?@---F1<0=000<0/<.G-@FD.GGFCE:C0C00C.C09EG.?--9./9-9AF-BFB99/://F/B/9////;////;-.AFFBF./.;A/99/999FB//B//FFB.9.9///;/;F/B/BB//////BF9F///
@M05620:37:000000000-D9766:1:1101:26712:8303 1:N:0:16
ACCACACCTTCTACAATGAGCTGCGTGTGGCTCCCGAGGAGCACCCCGTGCTGCTGACCGAGGCCCCCCTGAACCCCAAGGCCAACCGCGAGAAGATCAACCCAAGTGAGTGGCCCGCTACCTCTTCTGCTGGCCGCCTCCCTCCTTCCTGGCCTCCCGGCGCTGCGCCCTTACTCACTGGTTCTCTCTTCTGCCGTTTTCCGTAGGACTCTCTTCACTGAACTGCGTCTCCTTTGTAACTATGCAGGATC
+
3AAAA4AAFFFFFGGF5EGFFGHFAEGGE?FGHGGC2EE2AFAGHGAEEGGE5AGHHHFFEG0E?E@EGGGHCG?EGGGGGHH/FFGEC/>BCGHH1<?C?0?F/?FG11?<FCF<?DGDGHFHHFHHH0=<CGHGGGGEGGHHGC0BF00FGGGF.C9B@-@BBFBBFBB//;;/9BF/BBFFFFFFFFFFFFF?.9BA/BFBFFAFFFFFFFFF/;;;//;/B/ADBFBF///;/99BF/BFF//..99
@M05620:37:000000000-D9766:1:1101:14574:8305 1:N:0:16
AGTGCCAGCTCTCAATCGCACAGGGGACCCAGGGCCTGGCCCCTCCATCCAGAAAACCTATGACCTCACCCGCTACCTGGAGCACCAACTCCGCAGCTTGGCTGGGACCTATGTGAGTATCCAGCGTAGGAATCTGGGAGTTGGGGAGGAGTGAGGAGTTGGGGAAAGACAGTCCTAACCGTGGAGGGTTCTGGTAAATGATGGGGTGAGGAGGGGCTCTTTGGCTCCCACCAGTCCCCCTGTCTGGTCTA
+
ABAABFFFCFFFGGGGGGGGGGHHGGGGGGHHGGGGGGHHHHGHGGHHHHHHHHHHHGHHHHGHHHHHHHHGGGGGHHHHHHHHGHHHGHHHGGGGGHHHGHHGGGHHGHHHHHHHHHHHHHHHHGGGGGGHHHHHHHHGGHHHGGGGGDEHHFHHHGHHHHGGGGHHHHHHHHHHHHHHGGGGFGGGAFGGGGFFFGGGGGGGGGFFFFFEFFFFFFFFFFFFFFFFFFFFFFFFFFFFFFFFFFFFFF:
@M05620:37:000000000-D9766:1:1101:16271:8315 1:N:0:16
ACCACACCTTCTACAATGAGCTGCGTGTGGCTCCCGAGGAGCACCCCGTGCTGCTGACCGAGGCCCCCCTGAACCCCAAGGCCAACCGCGAGAAGATGCCCAGGTGAGTGGCCCGCTACCTCTTCTGGTGGCCGCCTCCCTCCTTCCTGGCCTCCCGGAGCTGCGCCCTTTCTCACTGGTTCTCTCTTCTGCCGTTTTCCGTAGGACTCTCTTCTCTGACCTGAGTCTCCTTTGGAACTCTGCAGGTTCTA
+
BBAABABAFFFFGGGGGGGGGGHGGGGGHGFHGFGGGGGFGHFHHGGGEEGF5GGHGHHEEE0EGGGGGGGFCGHGGGGHGGHHHGGGGGGGGDHHHFBHFFGGC1DF<FFEHHGCCC@HFH0GGDDG=/.CGCGGGAHGHFGHHFGFBFFGGFGG??9BGG/B-9DF-;///999/9B9FFFF/BBFBB//F;:DFF/F.:A.A/:FBB//BB/99/9FFFFFFFF/BF/BFBBBFF/FF/BFFFFFFB/
@M05620:37:000000000-D9766:1:1101:14579:8322 1:N:0:16
AGTGCCAGCTCTCAATCGCACAGGGGACCCAGGGCCTGGCCCCTCCATCCAGAAAACCTATGACCTCACCCGCTACCTGGAGCACCAACTCCGCAGCTTGGCTGGGACCTATGTGAGTATCCAGCGTAGGAATCTGGGAGTTGGGGAGGAGTGAGGAGTTGGGGAAAGACAGTCCTAACCGTGGAGGGTTCTGGTAAATGATGGGGTGAGGAGGGGCTCTTTGGCTCCCACCAGTCCCCCTGTCTGGTCTA
+
AAAAAFBFAFFFGGGGGFF1EAFGFEEGGG0FFGFFFFGHHHGGGGGFHHFHGFFGHGGGHHHHHHHFHHHGGGGGHHHGHHHHHHHHGHHHGGEGGGHHCHGGEEFGAGFHFFGEGHHFHGDHHGBCBE<FGGHHHFCCAB1GGGFGGCCCGFHFGGHF0CC?ECCG//GFCHHHHFHHGC?@BEB@GGGGGGGF0FFF9F0FA.-9EFFBFF@@<?AB/;BB9FFFFBFFFAFFFFFF@-;FFFFFFF/
@M05620:37:000000000-D9766:1:1101:17181:8355 1:N:0:16
AGTGCCAGCTCTCAATCGCACAGGGGACCCAGGGCCTGGCCCCTCCATCCAGAAAACCTATGACCTCACCCGCTACCTGGAGCACCAACTCCGCAGCTTGGCTGGGACCTATGTGAGTATCCAGCGTAGGAATCTGGGAGTTGGGGAGGAGTGAGGAGTTGGGGAAAGACAGTCCTAACCGTGGAGGGTTCTGGTAAATGATGGGGTGAGGAGGGGCTCTTTGGCTCCCACCAGTCCCCCTGTCTGGTCTA
+
ABABBFFFCFFFGGGGGGGGGGHHGGFGGGHHGGGGGGHHHHGHGGGHHHHHHGHFHGHHHHHHHHGHHHHGGGGGHHHHFFGHGHHHGHHHGGGGGHHHGHHGGGHHGHHHHHHHHGHHHHGHGGGGGGHHHHHHHHHGGHHHGGGGGGGFHHHHHDHHHHGGGGGHHHHHHHHHHHHHGGEGGGGGCFGGFFFGGGGGGGGGFGFFFFFFFFFFFFFFFFFFFFFFFFFFFFFFFFFFFFFFFFFFFFB
@M05620:37:000000000-D9766:1:1101:18995:8365 1:N:0:16
ACCACACCTTCTACAATGAGCTGCGTGTGGCTCCCGAGGAGCACCCCGTGCTGCTGACCGAGGCCCCCCTGAACCCCAAGGCCAACCGCGAGAAGATGCCCAGGTGAGTGGCCCGCTACCTCTTCTGGTGGCCGCCTCCCTCCTTCCTGGCCTCCCGGAGCTGCGCCCTTTCTCACTGGTTCTCTCTTCTGCCGTTTTCCGTAGGACTCTCTTCTCTGACCTGAGTCTCCTTTGGAACTCTGCAGGTTCTA
+
BBBBBBBBFFFFGGGGFGGDGDGFGEEB4AGHCFGEAEGGDHHGHGGG?EEGFHEFHHGG?EEGG1FGGEFEHCHGGCDHACHHHGGEGG@<<DCF1FDCGGEGHHHFDGFEHCGGGGGHHHHHHHHFHHGHHGGGGFEFGHGHGGFGGGEGGFGGGG-ABGGGGGFB?FFFFFFFFFF;FFFFFFFFFFFBFBFFFFFFFFFFFFFFFFFFFFFFFFFFFFFFBFF/FF/:BFF9FFFFFFFEFFFFFFB
@M05620:37:000000000-D9766:1:1101:8723:8369 1:N:0:16
AGTGCCAGCTCTCAATCGCACAGGGGACCCAGGGCCTGGCCCCTCCATCCAGAAAACCTATGACCTCACCCGCTACCTGGAGCACCAACTCCGCCGCTTGGCTGGGACCTATGTGAGTATCCAGCGTAGGAATCTGGGAGTTGGGGAGGAGTGAGGAGTTGGGGAAAGACAGTCCTAACCGTGGAGGGTTCTGGTAAATGATGGGGTGAGGAGGGGCTCTTTGGCTCCCACCAGTCCCCCTGTCTGGTCTA
+
1>>>>@1CAFFBB1BBFAA1A0BABAEEEEABFBBBBAFFAGGHGGEDGF1B1CCBCBCCB12DFD@BGHG>>F@>BGBBFGB?0?0??0BFE>//E<EG?FC?<CGHGHHHFHHDGBDDDFDGHGBC<<FGFDGHHHAFA0GHCG<><ACGHDGHB<<C0GCGCAAC/CGF0:BFFGFF@.C@BFG@;CAFGG;FFGBFBBFFFFF@FFFBBF<@?@FFFFFBFFFEFFAAE?BFFFFA?EFFFBFF9FF
@M05620:37:000000000-D9766:1:1101:6893:8371 1:N:0:16
AGTGCCAGCTCTCCATCGCACAGGGGACCCAGGGCCTGGCCCCTCCATCCAGAAAACCTATGACCTCACCCGCAACCTGGCGCACCCCCTCCGCAGCTTGGCTGGGACCTATGTGAGTATCCAGCGTAGGAATCTGGGAGTTGGGGAGGCGTGCGGAGTTGGGGAAAGCCAGTCCTAACCGTGGAGGGTTCTGGTAAATGATGGGGTGAGGAGGGGCTCTTTGGCTCCCACCAGTCCCCCTGTCTGGTCTA
+
>>>1>BF1>CFFGFGFBAE1A0FCG000AAAA00BB/BFH0FEHGGH1GCFG1GGBBEH11BDGH1BFHHF>>/>>GH0G0>EEEGE>EEE??EC/>B<BCGHGGGHHGHGHHHH2D1GHHHDGHGE/>C11>GHHHH0>EHHHCC.AC.;CC.CC-;9CFG@G...;/;/=FFGGFBFG@BF@-:B@-;FFFFFFFFFFFFFFFAB@FFFFFF?-@@AFFFFEFFF?EBFFAFFFFFFF@FFFFFFFFFB
@M05620:37:000000000-D9766:1:1101:15854:8377 1:N:0:16
AGTGCCAGCTCTCAATCGCACAGGGGACCCAGGGCCTGGCCCCTCCATCCAGAAAACCTATGACCTCACCCGCTACCTGGAGCACCAACTCCGCAGCTTGGCTGGGACCTATGTGAGTATCCAGCGTAGGAATCTGGGAGTTGGGGAGGAGTGAGGAGTTGGGGAAAGACAGTCCTAACCGTGGAGGGTTCTGGTAAATGATGGGGTGAGGAGGGGCTCTTTGGCTCCCACCAGTCCCCCTGTCTGGTCTA
+
ABBABFFFCFFFGFGGGGGGGGHHGGGGGGHHGGGGGGHHHHGHGGHHHHHHHHHHHGHHHHGHHHHHHHHGGGGGHHHHHHHHHHHHGHHHGGCGGFGHGHHGGGHHGHHHHHHHHHHHHHHHHGGGGGHHHHHHHHHGGHHHGGGGGGGHHHHHHGHHHHGGGGHHHHHHHHHGHHHHGGGGGGGGCFGGGGGGGGGGGGGGGGFFFFFFFFFFFFFFFFFFFFFFFFFFFFFFFFFFFFFFFFFFFFB
@M05620:37:000000000-D9766:1:1101:15973:8377 1:N:0:16
AACACACCCTCTACAATGAGCTGCGCGTGGCTCCAGAGGAGCACCCCGTGCTGCTGACCGAGGCCCCCCTGAACCCCAAGGCCAACCGCGAGAAGATGCCCAGGTGAGTGGCCCGCTACCTCTTCTGGTGGCCGCCTCCCTCCTTCCTGGCCTCCCGGCGCTGCGCCCTTTCTCACTGGTTTTCTCTTCTGCCGTTTTCCGTAGGACTCTCTTCTCTGACCTGCGTCTCCTTTGGAACTCTGCAGGTTCTA
+
111>AA1>>A>>1BG13F1BG1AAF0A000ABGF111//BEGHHFFGGAEEGE1BFD>F>>EC?/B>/EEA0GGHEGGGFFHHHHGGGGG/BCCHEBDGFGGGGCFF011FEFFCCC-@CGHGFFEBGDGCHH--AC..CC:AFFF/0BF?AB.C?BG--9=@-->?@@BB/FF/BFFF9B--/:FEBBFF/B@ABFFEF?F:9A//9BF/BFFF/BF/;;BF-9A=-BB/9BFFB/BBFFFE/FF-BFF9
@M05620:37:000000000-D9766:1:1101:17170:8381 1:N:0:16
AGTGCCAGCTCTCAATCGCACAGGGGACCCAGGGCCTGGCCCCTCCATCCAGAAAACCTATGACCTCACCCGCTACCTGGAGCACCAACTCCGCAGCTTGGCTGGGACCTATGTGAGTATCCAGCGTAGGAATCTGGGAGTTGGGGAGGAGTGAGGAGTTGGGGAAAGACAGTCCTAACCGTGGAGGGTTCTGGTAAATGATGGGGTGAGGAGGGGCTCTTTGGCTCCCACCAGTCCCCCTGTCTGGTCTA
+
ABCBCFFFCFFFGGGGGGGGGGHHGGGGGGHHGGGGGGHHHHGHGGHHHHHHHGHHHGHHHGHHHHHHHHHGGGGGHGHHHHHHHHFHGHHHGGGGGHHHGHHGGGHHGHGHHHHHHHHHHHHHHGGGGGHHHHHHHHHGGHHHGGGGGGGHHHHHHGHHHHGGGGHHHHHHHHHHHHHHGGEGGGGGCFGGGGBFGGGGGGGGGGFFFFFFFFFFFFFFFFFFFFFFFFFFFFFFFFFFFFFFFFFFFFF
@M05620:37:000000000-D9766:1:1101:15992:8385 1:N:0:16
ACCACACCCTCTACAATGAGCTGCGTGTGGCTCCCGAGGAGCACCCCGTGCTGCTGACCGAGGCCCCCCTGAACCCCAAGGCCAACCGCGAGAAGATGCCCAGGTGAGTGGCCCGCTACCTCTTCTGGTGGCCGCCTCCCTCCTTCCTGGCCTCCCGGAGCTGCGCCCTTTCTCACTGGTTCTCTCTTCTGCCGTTTTCCGTAGGACTCTCTTCTCTGACCTGAGTCTCCTTTGGAACTCTGCAGGTTCTA
+
>AAAAABAABBFGFGGGGGGGFHHGGGGHDFHCFFEAEEFDHFHHGEEEFGF5FGHGHHGEE?EFEGEEGGC3GHEGGAGFEGGHFGGGGGCDGHEFDDFGGHFHHFHHFEFHHCDGGGHGHHHFFD0=<EHFGGCDGHGHHGGGBGB9CAFGG?EF-9?@.;CAADF-/BFFFFFFFF0BFBBFB0;FB99::.9FEFFDFF.AFFFFFFFFFFFFEFFFF/BFB00BBFFF0FFFFFBBBF0FF99BF0
@M05620:37:000000000-D9766:1:1101:6037:8391 1:N:0:16
AGGGCCAGCTCTCAAGAACACAGGGGACCAAGGGCATGGCCCCTCCATCCAGAAAACCTATGACCTCACCCGCTACCTGGAGCACCCACTCCGCAGATTGGCTGGGACCTATGTGAGTATCCAGCGTAGGAATCTGGGAGTTGGGGAGGCGTGAGGAGTTGGGGAAAGCCAGTCCTAACCGTGGAGGGTTCTGGTAAATGATGGGGTGAGGAGGGGCTCTTTGGCTCCCACCAGTCCCCCTGTCTGGTCTA
+
>11>A11>AF1@B1BABFFC10AF00BA00AFBEB00ABEAGGHGGHH1BBB1A1BBB0FBF2FGDBFGHH>E/>>GHB>>>F>FE/>EEGBEECE/BBFHFHEGCGHAGHHHHHFDHFHHHHHHCC/<C1FGHHHEC0??CHHGG.>C.<<A.=C0CGGHHGGE.CG/;/GHBFGGGGGGGGG.CEGAFGGCF;;CFGGGFFFFFF@FFFFFF@@@-A:BFBFF/;EEFFFFFFFFFFF@FFFFFFFFFF
@M05620:37:000000000-D9766:1:1101:3825:8401 1:N:0:16
ACCACACCTTCTACAATGAGCTGCGTGTGGCTCCCGAGGAGCACCCCGTGCTGCTGACCGAGGCCCCCCTGAACCCCAAGGCCAACCGCGAGAAGATGAACCCAGGTGAGTGGCCCGCTCCCTCTTCTGGTGGCCGCCTCCCTCCTTCCTGGCCTCCCGGCCCTGCGCCCTTTCTCACTGGTTCTCTCTTCTGCCGTTTTCCGCAGGACTCTCTTCTCTGCCCTACGTCTCCTTTGGAACTCTGCAGGTTC
+
AABBBCBCFFFFGGGGGGGGGGHHGEGGHGHHHGGGGGGGGHGHHGGGGGGGHGHHHHHGGGFGGGGGGGGHHHHGGGGHGHHHHGGGGGGGGGHGHGHGGHF?FFG11?FHEFGHFGG-EGHHH0==GGHGGHHGGGGFHGHG.;FFFFBGGGGGG:C---=;FGFFFFFFFFFF/FFFBFFFFFF:BFFFFFBFDFFFFF..-;;AEFFFFF/;;BFF/B99/.;;:;FFFFFBBBFFFFFFF/;FFF/
@M05620:37:000000000-D9766:1:1101:21655:8418 1:N:0:16
GAGGCTGCTTTGGAAGAAACTGACAAGCCAGGGACAAAAGATCGGAAGAGCACACGTCTGAACTCCAGTCACTCCGGAGAATCTCGTATGCCGGCTTCTGCTTGCAAAAAAAAAAAAATAAAAAAAACCACCAACTAAGAAAAACAGACAAAACAACAACAACACTTAAAACAGGCGTTTCCACGTTACAATTCACCCGTCACCCATATAACAAAAACACACATTCACCATAGTATCTGCAAATCCACAAC
+
A?AABAFBFFFFFFGG4CGGGAB4B5BEA4BFGFA2222B2BFGEF2E22BGC21AA12BAB3FAF3ADGGFFG2BEEGEHHFG41BEG3FHG/E//0FG?FF3/3BGGHECDCC/</011111><-.....<..//:;00//::;//:/:/..9..::...;..0;09;009/9.-.--;9//...9./:///99;;-..../..//////;;...;.9..;//////9////9//9;/:;////9;/..
@M05620:37:000000000-D9766:1:1101:20471:8430 1:N:0:16
AGGGCCAGCTCTCAATCGCACAGGGGACCCAGGGCCTGGCCCCTCCATCCAGAAAACCTATGACCTCACCCGCTACCTGGAGCACCAACTCCGCAGCTTGGCTGGGACCTATGTGAGTATCCAGCGTAGGAATCTGGGAGTTGGGGAGGAGTGAGGAGTTGGGGAAAGACAGTCCTAACCGTGGAGGGTTCTGGTAAATGATGGGGTGAGGAGGGGCTCTTTGGCTCCCACCAGTCCCCCTGTCTGGTCTA
+
>33>>>>ABFF@ABGBFFFFAEFFEEGGE2FHFGG2F2GFCGGHGGHHBEGFGB3BGEGHHHEHHHCGHHHGEF/EHHGFEGHECG1GECGGGDEGGHFHGGHGGGGHGGFDHHBDGHHHGHHHHGD/BFGHHHHHHHC/EGHFGGED-.=<C0<GGFHHF/<@CDGHCHEHHGHHHFGGGFABDGGGEGGGGGFBFFGGGGGGGFFBEFFFFFB->BFFFFFFFFFFFFFFFFFFFFFFBEFFFFF/BF/
@M05620:37:000000000-D9766:1:1101:12150:8458 1:N:0:16
ACCACACCTTCTACAATGAGCTGCGTGTGGCTCCCGAGGAGCACCCCGTGCTGCTGACCGAGGCCCCCCTGAACCCCAAGGCCAACCGCGAGAAGATGAACCCAGGTGAGTGGCCCGCTACCTCTTCTGGGGGCCGCCTCCCTCCTTCCTGGCCTCCCGGCGCTGCGCCCTTTCTCACTGGTTCTCTCTTCTGCCGTTTTCCGTGGGACTCTCTTCTCTGACCTGCGTCTCCTTTGGCACTCTGCATGTTC
+
CCCCCCCCFFFFGGGGGGEGGGHHGGGAAEHHHGGGFGGGGHHHHGGGDGGGGHGHHHHGGGGGGGGGGGGHHHHGGGGHGHHHHGGGGGCGGGHGHHBGH//?<F?F1F<</FCG@@-<-<G<0DD<0D/-::A--A.C.;/:./9;CF0/.;9A9A.B-99-;D=CD-:/:BBF/9///:9BFFF/BB/9///9;AB9//;9.--9FFFFFFFFFFF9///;B.-;C.//99//://;F//;://:/;/
@M05620:37:000000000-D9766:1:1101:15039:8461 1:N:0:16
ACCACACCTTCTACAATGAGCTGCGTGTGGCTCCCGAGGAGCACCCCGTGCTGCTGACCGAGGCCCCCCTGAACCCCAAGTTCATCACCCAGGTGAGTGGCCCGCTACCTCTTCTGGTGGCCGCCTCCCTCCTTCCTGGCCTCCCGGAGCTGCGCCCTTTCTCACTGGTTCTCTCTTCTGCCGTTTTCCGTAGGACTCTCTTCTCTGACCTGAGTCTCCTTTGGAACTCTGCAGGTTCTAGATCGGACGAG
+
AAAAB@ABFFCFGGGFGFGGFFFGEBFEGEHHHGGA?EFCGHHHHGGG?EEFHEGHHHHGGGGGEGEGGGGHHHEGGGGGFHHD4BGGHAFHF3BFFBGGGHHCGCFGHHHHHHHHHFFEHHFCFAEHGHHGHHHGGHFHHHHGGGG-@DHFFG?FGGGGGGGBFGGGFGFGGGGGGGGGGGGDFFFFFDBADFFFFFFFFFFFFFFFFFFFBFFFFFFFFFFEF/FFFFFFFFFFFFFFFBFFFB.-;D@
@M05620:37:000000000-D9766:1:1101:25665:8474 1:N:0:16
AGTGCCAGCTCTCAATCGCACAGGGGACCCAGGGCCTGGCCCCTCCATCCAGAAAACCTATGACCTCACCCGCTACCTGGAGCACCAACTCCGCAGCTTGGCTGGGACCTATGTGAGTATCCAGCGTAGGAATCTGGGAGTTGGGGAGGAGTGAGGAGTTGGGGAAAGACAGTCCTAACCGTGGAGGGTTCTGGTAAATGATGGGGTGAGGAGGGGCTCTTTGGCTCCCACCAGTCCCCCTGTCTGGTCTA
+
>A11>DFFAFFFG1FFFFFAECHHG0BEFGHHFFFEFFHHHHGHGGHHHHHHHHHFGGHHHFHHHGHHHHHGG>FEHHFG0BGHHG0??CFB?ECGEHGHGHHGGGHHGHHHHHHHHHHHHHHHHGGAGGHGHHHHHH<FGHHHGGEGG.CGH0GH<EGHHHGGE.CGHHHHHHHHHHHHGGGGGGGGFGGGGGFFGGGGGGGGGGF@FFFFFF@@@@FFFFFFFFFFFFFFFFFFFFFF@FFFFFFFFFF
@M05620:37:000000000-D9766:1:1101:8891:8506 1:N:0:16
ACCACACCTTCTACAATGAGCTGCGTGTGGCTCCCGAGGAGCACCCCGTGCTGCTGACCGAGGCCCCCCTGAACCCCAAGTGCATCCACCAGGTGAGTGGCCCGCTACCTCTTCTGGTTGCCGCCTCCCTCCTTCCTGTCCTCCCGTCGCTGCGCCCTTTCTCCCTGGTTCTCTCTTCTGCCGTTTTCCGTCGGACTCTCTTCTCTGACCTGCGTCTCCTTTGGCCCTCTGCAGGTTCTCGCTCGGTCGAG
+
BBBABBBAFFFFGGGGGG5BFEGHGEEBAEGFABFE?EEGEHHHHGGEEFGGGHHHHHH0EECGGGGGGGGHGHHGGGGHH4BG4B33B??BF?B?FFFFFHFG>><BGHHHHHGHFG?AGG/CGD>>>>FEHDGHHG0<GHHH.<.::DEGGGGGGGGGGG0;CFF.FFGGGGGGGGGGBGGGFFE/;;BFBB-;BFFFFFFF/;F/;FF.;99;ABFFFFFF/FA;9./B/;F9/;B/;.;EBB..9--
@M05620:37:000000000-D9766:1:1101:13414:8525 1:N:0:16
ACCACACCTTCTACAATGAGCTGCGTGTGGCTCCCGAGGAGCACCCCGTGCTGCTGACCGAGGCCCCCCTGAACCCCAAGGCCAACCGCGAGAAGATGAACCCCGGTGTGTCGCCCGCTACCTCTTCTTGTGGCCGCCTTCCTCCTTCCTGGCCTCCCCCCGCTTCGCCCTTTCTCACTTGTTCTCTCTTCTGCCGGTTTCCCTTCGCCTCTCTTCTCTGCCCTGCGTCTCCTTTGGAACTCTGCTGGTTC
+
CCCCCCCCFFFFGGGGGGFGGGHHGGGBCAHHHGGGGGFGGHHHHGGGGGGGGHHHHHHEGGGGGGGGGGGHHHHGGGGHGHHHHGGGGGBDGGHHFHH22//////-.<01.>..--<--/<D0=G00:00.CG--;..0/0;//0;99BFF.:A9E..----.;9D..-BFFFF0FF00;9F00;0;BF0B00;-:.;F00;:/...:.0;F0B0000;B.;..;.9./;BB0;B000000;000;/09
@M05620:37:000000000-D9766:1:1101:21748:8526 1:N:0:16
ACCACACCTTCTACAATGAGCTGCGTGTGGCTCCCGAGGAGCACCCCGTGCTGCTGACCGAGGCCCCCCTGAACCCCAAGTTCACCCCCCAGGTGAGTGGCCCGCTACCTCTTCTGGTTGCCGCCTCCCTCCTTCCTGGCCTCCCGGCGCTGCGCCCTTTCTCCCTGGTTCTCTCTTCTGCCGTTTTCCGTCGGACTCTCTTCTCTGACCTGCGTCTCCTTTGGACCTCTGCAGGTTCTCGCTCGGCCGAG
+
CCCCCCC?CFFFGGFGGGFGGGHHGFEBAEHGHGGGFGGGGHHHHGGEFGGGGHGHHHHCGFGGGGGGGGGHGHHGGGGHHBGH3B0/E</?/2B?G?D?FHCFAACDGHHHHHHHGG1EGH-CFGCHEGHGHHHHHH/;GHHHGG-:CFAGGGGGGGGGGFBFFFFEFFFFFFFFFFFFFFFDFFF0FDF.BFBCFFFFFFFFBFFFFFFBAFFFFBFFFFFF00BFFFBFBFF:;FF0;.;AFF.;:A@
@M05620:37:000000000-D9766:1:1101:5496:8547 1:N:0:16
GAGGCTGCTTTGGAAGAAACTCATAGAAGACTCCAAAGGAGTAAAAGAGCTTATGAAACAATGGCCAGTAAGTCAGGCAGGTCAGCTGTATCAAGCTTGTGGCTCCAATTTAACAATTCTCAGCATTTGTACTTGTAACTGACAAGCTAGGGACAAAAGATCGGAAGAGCACACGTCTGAACTCCCATTCAGAAATCTCGTATGCCGTCTCCTGCTTGATAAAAAAAAACATTGGCACTCTGCAGGTTATA
+
>A1>>1BACF3D1BBA1AF1BA1A3FBG11FHGHH11BFCCGG1FAA/FA1111B2DBBBFDA1B0BBBA2FADDDFAA//BB1>B@1D122D@1B110>1/?FEFG1BB2BF1BB@1BF2BG1GF2B2>BBBB>B>BBGGHF1B<?1B<0?<FGA0F<?BDF?/?BGF01@CFC0/0????DG1>0>>111<1<11>=><<</=D-<AA<0=///00:0;0;C0-9-9;.;0;:/00;9BB00/.9///:
@M05620:37:000000000-D9766:1:1101:9646:8575 1:N:0:16
AGTGCCAGCTCTCAATCGCACAGGGGACCCAGGGCCTGGCCCCTCCATCCAGAAAACCTATGACCTCACCCGCTACCTGGAGCACCAACTCCGCAGCTTGGCTGGGACCTATGTGAGTATCCAGCGTAGGAATCTGGGAGTTGGGGAGGAGTGAGGAGTTGGGGAAAGACAGTCCTAACCGTGGAGGGTTCTGGTAAATGATGGGGTGAGGAGGGGCTCTTTGGCTCCCACCAGTCCCCCTGTCTGGTCTA
+
>A>>>FFFCFFFG4FGGFGAFCHCGEEEGEGHAEEEGGHHHHGHGGHGHHHHHFHHHGHHHFHHHGHHHHHGG>EEHHGHBGHHHH1?EGHGEGGGGHGHGHHGGGHHGHEHHHHHHHHHHHHHHGGDGGHHHHHHHG0FGHHHGFFGGCCHHDHHFGHHHHGGGDHF/GGHHHHHHHHHGGGGDEGGGGGGGGGFFGGGGGGGGGFFFFFFFFFFFFFFFFFFFFFFFFFFFFFFFFFFFFFFFFFFFFB
@M05620:37:000000000-D9766:1:1101:20124:8576 1:N:0:16
ACCACACCTTCTACAATGAGCTGCGTGTGGCTCCCGAGGAGCACCCCGTGCTGCTGACCGAGGCCCCCCTGAACCCCAAGGCCAACCGCGAGAAGATGAACCCAGGTGAGTGGCCCGCTACCTCTTCTGGTGGCCGCCTCCCTCCTTCCTGGCCTCCCGGCGCTGCGCCCTTTCTCACTGGTTCTCTCTTCTGCCGTTTTCCGTAGGACTCTCTTCTCTGACCTGCGTCTCCTTTGGAACTCTGCAGGTTC
+
BBBABBBBFFFFGGGGFGG5GDGFGEEEDEGHFGGDFGGGGHHHHGGGFGGGHHFHHHHGGGEGGAFGGGGGHFHGGGGH/CGHHGD<DG@@/D0FFFDDGHGEHGHH1FHHGGHHGGGGGHHHHHHHHHHHFHHGGGGDHGHHGGGGGGGGGGGGGGGG?BBBBFBBFBBFFFFFFFFFFFFFFFFFFFFFFFFBADFFFFBFFDDFFFFFFFFFFFFFFFFFF.;;BFFFFFFFFBFFFFFFF//AAF/
@M05620:37:000000000-D9766:1:1101:10863:8610 1:N:0:16
ACCACACCTTCTACAATGAGCTGCGTGTGGCTCCCGAGGAGCACCCCGTGCTGCTGACCGAGGCCCCCCTGAACCCCAAGTTCATCACCCAGGTGAGTGGCCCGCTACCTCTTCTGGTTGCCGCCTCCCTCCTTCCTGGCCTCCCGGCGCTGCGCCCTTTCTCCCTGGTTCTCTCTTCTGCCGTTTTCCGTCGGACTCTCTTCTCTGACCTGCGTCTCCTTTGGACCTCTGCAGGTTCTAGATCGGCCGAG
+
BBBABBBBFFFFGGGGFGFFGDHHGEGBCEHHEFFEDGGGGHHHHGGEEGGGGHGHHHHAEECGGGGGGGGGHHHGGGGHH4GH4B43BB??F?BBGGHGGHHG<>BDHHHHHHHHGG1DGHCCGGAHGGHGHHHHHH/<GHHH<C--DGGGGGGGGGGGGGFBFFGGBFGGGGFFFFFFFFBFFFF;FDFABBBBBFFFFFFF/FFBFFFEABFBFFFFFFFFBBBFFFFFFFFFFFF/B/;FFD-;@B@
@M05620:37:000000000-D9766:1:1101:25494:8629 1:N:0:16
ACCACACCTTCTACAATGAGCTGCGTGTGGCTCCCGAGGAGCACCCCGTGCTGCTGACCGAGGCCCCCCTGAACCCCAAGGCCAACCGCGAGAAGATGAACCCAGGTGCGTGGCCCGCTCCCTCTTCTGGTGGCCGCCTCCCTCCTTCCTGGCCTCCCGGCGCTGCGCCCTTTCTCACTGGTTCTCTCTTCTGCCGTTTTCCGTAGGACTCTCTTCTCTGACCTGCGTCTCCTTTGGAACTCTGCAGGTTC
+
BABBBBBBFFFFGGGGGGFGGGHHGEGBCEHFFFDFDGGGGHHHHGGGDEEFGHHHHHGGGGFGGGGGGGGHGHHGGGGHGHHHHGGGGC<BFGHFFHHHHHG<GGF<?A/EFG>FGGG-CFFHHEFFGHDGGHHFGGGGGGFFDGGGGGGGFFGGGGGGG-@DFFFFFFFFFFFFEFFFFFFFFFFFBFFFFFB@ADFEFFFBADFFFFFFFF/;B:BF/BBF9;@;@AFFFFFFFFFFFFFFF9;FAF:
@M05620:37:000000000-D9766:1:1101:19549:8631 1:N:0:16
ACCACACCTTCTACAATGAGCTGCGTGTGGCTCCCGAGGAGCACCCCGTGCTGCTGACCGAGGCCCCCCTGAACCCCAAGTTCATCACCCAGGTGAGTGGCCCGCTACCTCTTCTGGTGGCCGCCTCCCTCCTTCCTGGCCTCCCGGCGCTGCGCCCTTTCTCCCTGGTTCTCTCTTCTGCCGTTTTCCGTAGGACTCTCTTCTCTGACCTGAGTCTCCTTTGGAACTCTGCAGGTTCTAGCTCGGCCGAG
+
11>AA11AFF@@3FG13BFGGGCGGEGEH0FGHG0EGA/EGHHHHGGGGGGGHAGHHHHGGGGG/EEEGGGHHHHFGGGHHHHH2BGHHGFHGBBGHGHGGHHGCBCGHHHHHHHHHHBEHHGGGGGHGHHGHHHHHH/GHHHHGGG-CAGGGGGGGGGGGGGBFFGGFGGFFFFFFFFFFF@BFFFFFFFABFFFFFFFFFFFFFFFFFFF/FFFFFFFFFFFF/;FFFFFFFFFFFFEF/;FB@-9@=@
@M05620:37:000000000-D9766:1:1101:22295:8644 1:N:0:16
AGTGCCAGCTCTCAATCGCACAGGGGACCCAGGGCCTGGCCCCTCCATCCAGAAAACCTATGACCTCACCCGCTACCTGGAGCACCAACTCCGCAGCTTGGCTGGGACCTATGTGAGTATCCAGCGTAGGAATCTGGGAGTTGGGGAGGAGTGAGGAGTTGGGGAAAGACAGTCCTAACCGTGGAGGGTTCTGGTAAATGATGGGGTGAGGAGGGGCTCTTTGGCTCCCACCAGTCCCCCTGTCTGGTCTA
+
BCCCCFFFCFFFGGGGGGGGGGHHGGGGGGHHGGGGGGHHHHGHGGHHHHHHHHHHHGHGHHHHHHHHHHHGGGGGHHHHHHHHHHHHGHHHGGGGGHHHGHHGGGHHGHHHHHHHHHHHHHHHHGEGGGHHHHHHHHHGGHHHGGGGGGGHHGHHHGHHHHGGGGHHHHHHHGHHHHHHGGFGGGGGEFGGGGGGFGGGGGGGGGFFFFFFFFFFFFFFFFHFFFFFFFFFFFFFFFFFFFFFHFFFFFB
@M05620:37:000000000-D9766:1:1101:10752:8646 1:N:0:16
ACCACACCTTCTACAATGAGCTGCGTGTGGCTCCCGAGGAGCACCCCGTGCTGCTGACCGAGGCCCCCCTGAACCCCAAGGCCAACCGCGAGAAGATGAACCCAGTTGAGTGACCCCCTACCTCTTCTGTTGGCCGCCTCCCTCCTTCCTGGCCTCCCGGACCTCCGCCATTCCTCCTTGCTTCCCTCTCCTCCCGTTTTCCTTAGGACTCTCTCCTCTGACCTGCGTCTCTTTTGGAAGTCTGCAGATCC
+
>A3AA>>AFFFFFFFGDFGGGGHHGGGGHGGHHGGG2EECFHHHHGGGEFEFEAGCGHHGGGGGGGGGGGGF3GGGGGGGAHHEGGG/C@CCG?C1>?GFHGDF/111<11?11?0.--.>01<>1<1<000<<0-<-.:C:/;.C0=C0C/C.0;E9.---;90..;C9.;/////./;/;///./.9///.99.9AF.FB/////9//9/9////.//9;9/..-.-.;/;9//-;////9/;///9//
@M05620:37:000000000-D9766:1:1101:21030:8647 1:N:0:16
ACCACACCTTCTACAATGAGCTGCGTGTGGCTCCCGAGGAGCACCCCGTGCTGCTGACCGAGGCCCCCCTGAACCCCAAGGTCATCACCCAGGTGAGTGGCCCGCTACCTCTTCTGGTGGCCGCCTCCCTCCTTCCTGCCCTCCCGGAGCTGCGCCCTTTCTCACTGGTTCTCTCTTCTGCCGTTTTCTGTAGGACTCTCTTCTCTGACCTGAGTCTCCTTTGGCACTCTGCAGGTTCTAGATCGGAAGAG
+
AAAAA?AAFFFFCGGFGG11FFHHGGGEGFHHHGFF?EGEFHHHHGGEEFGFFGFGHHH/EE/EGGGGGGFGEHHGGG/G/>BG2GE1G0/?/1<FF>B/FG?B@BGGHHGH1GDBFHC/GGGCC..FAGGCF0=GDG/<CGHGAE-::AF/G?AAG9FFFFE0FF0/09CFFFGF0FBBB9@A-/A//::B9B/9FFFFFFF9/9BBFBFFB-99/:BF9BBB//9-://://-;;F/9//BFAA----9
@M05620:37:000000000-D9766:1:1101:4037:8682 1:N:0:16
GAGGCTGCTTTGGACGAAACTCATAGATTACTGCAACAGTTCACCCTGGACCTGGACAAGTTTCTTGCCTTGCTTACCGAAGCTGAAACAACTGCAACCCCTCATGCAATTCTCCTAGCAGACTCCAATATACTAAAAGAGCTGATGAAACAACCCCAATTAATTCACGCATTTCCGCGTTAGCACTCTTTCCTATCCAATTCCACCACTCTCATCATTTCTACTTGTAACTTACTTGTCACCTACAAAAG
+
>A>A>>BACBBDFB1A1A0AFAFEGF1GHHBEAF1BFHAADBDDBEA0EBBBGEFBB10F1FGDFAGBABEF1BB2B0ABE//BB111B>/>BFF1@B0?/??G11@1@21B2>B1>1BBBF0<BBBB112B2BBDCGBFBC1<11B2>>B<</////?01??@1??1/0/??1>=.A---<.<0<0<0=000=<=</C00;0;<C...;:0;;0=000000;;0;0;90;;0990000;90;;/;/;0./
@M05620:37:000000000-D9766:1:1101:26757:8687 1:N:0:16
ACCACACCTTCTACAATGAGCTGCGTGTGGCTCCCGAGGAGCACCCCGTGCTGCTGACCGAGGCCCCCCTGAACCCCAAGTTCACCAACCAGGTGAGTGGCCCGCTACCTCTTCTGGTGGCCGCCTCCCTCCTTCCTGGCCTCCCGGCGCTGCGCCCTTTCTCCCTGGTTCTCTCTTCTGCCGTTTTCCGTCGGACTCTCTTCTCTGACCTGCGTCTCCTTTGGACCTCTGCAGGTTCTAGATCGGCCGAG
+
BBBBBAB3CFFFGGGGFGAGGEHHGGCAA2GFGEFGDEGCEHHHHGGGEGGGGFFHHGGEEEEEGGGEGGFHFHHGGGGHF4FGBB3/??/?/1B?FFGEGH?B/>CDHHHHGHHGHHFDHHCCGGAHFGGDHGHHHH/CHHHHFGC@DG@GGGGGGBGGGGFGBFFGGFFFFFFFFFFFFFBFFFFBBAB.;B;9BFFFFFFFBFFFFFFFA@D=DFFFFFFFF/BBFFBFFFF;9FB/9/;FFF-.9-@
@M05620:37:000000000-D9766:1:1101:13241:8715 1:N:0:16
ACCACACCTTCTACAATGAGCTGCGTGTGGCTCCCGAGGAGCACCCCGTGCTGCTGACCGAGGCCCCCCTGAACCCCAAGTTCACCACCCAGGCGAGTGGCCCGCTACCTCTTCTGGTGGCCGCCTCCCTCCTTCCTGGCCTCCCGGAGCTGCGCCCTTTCTCCCTGGTTCTCTCTTCTGCCGTTTTCCGTCGGACTCTCTTCTCTGACCTGAGTCTCCTTTGGACCTCTGCAGGTTCTAGATCGGCCGAG
+
CCCCCCCBFFFFGGGGGGGGGGHHGGGEDGHHHGGGGGGGGHHHHGGGFGGGGHHFHHHEGGCGGGGGGGGGHHHGGGGHH4FG3B??F/?GA/>CFCECFHHG/ADGHHHHHHHGBF0><G?@CGAGEHHGHHHHHH/C:CHG:A--;CFFF?GGGGFFGGFBFFF?FFFFFFFBFFFFBFFAFFE0BDB:@DB>DBBFFFFFBFFFFFBF//BFFFFBFFFFF0BFFEFFFFFF0FF0B0;FFF-.::9
@M05620:37:000000000-D9766:1:1101:13335:8725 1:N:0:16
ACCACACCTTCTACAATGAGCTGCGTGTGGCTCCCGAGGAGCACCCCGTGCTGCTGACCGAGGCCCCCCTGAACCCCAAGGCCAACCGCGAGAAGATGCCCAGGTGAGTGGCCCGCTACCTCTTCTGGTGGCCGCCTCCCTCCTTCCTGGCCTCCCGGCGCTGCGCCCTTTCTCACTGGTTCTCTCTTCTGCCGTTTTCCGTAGGACTCTCTTCTCTGACCTGAGTCTCCTTTGGAACTCTGCAGGTTCTA
+
ABBABBBBFFFFGGGGGGGDGAGHGEEEGGHHEFFEGGGGGHHHHGGGGGGGHHHHHHHGGGGGGGGGGGGFHFHGGGGHEHHHHGGCGGGCCGHHHHHHHHHGHHFHHHEFHHGGGGGHHHHHFHHHHHGHHGGGGGHGHHGHHGGGBBFGGGGGGG-ABBBFBBFBBFFFFFFFFFFFFFFFFFFFFEFFFBDFFFFFFBAAFBFFFFFFFFFFFFFFFFFFFFFFFFFFFBFFFFFFFFFFFFFFFFB
@M05620:37:000000000-D9766:1:1101:10606:8740 1:N:0:16
ACCACACCTTCTACAATGAGCTGCGTGTGGCTCCCGAGGAGCACCCCGTGCTGCTGACCGAGGCCCCCCTGAACCCCAAGGCCAACCGCGAGAAGATGAACCCAGGTGAGTGGCCCGCTCCCTCTTCTGGTGGCCGCCTCCCTCCTTCCTGGCCTCCCGGCGCTGCGCCCTTTCTCACTGGTTCTCTCTTCTGCCGTTTTCCGTAGGACTCTCTTCTCTGCCCTGCGTCTCCTTTGGAACTCTGCAGGTTC
+
CCCCCCCCFFFFGGGGGGGGGGHHGGGFHGHHHGGGGGGGGHHHHGGGGGGGHHHHHHHGGGGGGGGGGGGHHHHGGGGHGHHHHGGGGGDGGGHHHHHHHHGCGFHH1?FGGGHHGGG-EGHHHHGHHHHHGHHDGGGGHGHGCFGGGGGGGGGGGGAA9@@@FFFFFFFFFFFFBFFFFFFFFFF<BFFFFFFFFFFFFF?FA<D0<FFFFFFFFFFF0FAFFA><<ABFFFFFFFFFFFFFF<0BFF0
@M05620:37:000000000-D9766:1:1101:16870:8767 1:N:0:16
ACCACACCTTCTACAATGAGCTGCGTGTGGCTCCCGAGGAGCACCCCGTGCTGCTGACCGAGGCCCCCCTGAACCCCAAGTTCAACCCCCAGGAGAGTGGCCCGCTACCTCTTCTGGTTGCCGCCTCCCTCCTTCCTGGCCTCCCGTCGCTGCGCCCTTTCTCCCTGGTTCTCTCTTCTGCCGTTTTCCGTCGGACTCTCTTCTCTGACCTGCGTCTCCTTTGGCCCTCTGCAGGTTCTAGCTCGGCCGAG
+
BBBBBBABFFFFGGGGGGGGGGHGGFGEHGHHHGGGGGGGGHHHHGGGGGGGHHHHHHHGGGGGGGGGGGGHHHHGGGGHGBFF4B0/?/>C/??FD2???0F@/>/@CHHFFDGD1?1/><-A@D>C<CGGFHHFFD/<CGHHGG..=CD.C-@AD-CBFGGBFFF.FFGGGBGGEFF/FB-D.BFFFDB9@-9@DFFFFFBF/FB/;FF.9@AD?9FFFFFF/;A9EF/B9B.;//;/;;9FFC.;99@
@M05620:37:000000000-D9766:1:1101:21258:8771 1:N:0:16
AGTGCCAGCTCTCAATCGCACAGGGGACCCAGGGCCTGGCCCCTCCATCCAGAAAACCTATGACCTCACCCGCTACCTGGAGCACCAACTCCGCAGCTTGGCTGGGACCTATGTGAGTATCCAGCGTAGGAATCTGGGAGTTGGGGAGGAGTGAGGAGTTGGGGAAAGACAGTCCTAACCGTGGAGGGTTCTGGTAAATGATGGGGTGAGGAGGGGCTCTTTGGCTCCCACCAGTCCCCCTGTCTGGTCTA
+
ACAABFFFDFFFGGGGGGGGGGHGGGGGGGHHGGGGGGHHHHGHGGGHHHHHHHHHHGHHHHHHHHHHHHHGGGGGHHHHHHHHHHHHGHHHGGGGGHHHGHHGGGHHGHHHHHHGHHHHHHHHHGGGGGHHHHHHHHHGGHHGGGGGGDEHHGHHHGHHHHGGEEHGHHHHHGHHGHHHGGGGFGGGGGGGGGFFFGGGFGGFGGFFFFFFFFFFFFFFFFFFFFFFFFFFFFFFFFFFFFFFFFFFFF:
@M05620:37:000000000-D9766:1:1101:14115:8840 1:N:0:16
ACCACACCTTCTACAATGAGCTGCGTGTGGCTCCCGAGGAGCACCCCGTGCTGCTGACCGAGGCCCCCCTGAACCCCAAGTTCAGCACCCAGGTGAGTGGCCCGCTACCTCTTCTGGTGGCCGCCTCCCTCCTTCCTGGCCTCCCGGAGCTGCGCCCTTTCTCACTGGTTCTCTCTTCTGCCGTTTTCCGTAGGACTCTCTTCTCTGACCTGAGTCTCCTTTGGAACTCTGCAGGTTCTAGATCGGACGAG
+
3>>>AA>AFFFFDGFBFFGDAAFGEBFAFAFHCGGEGEGCGFHHHGGGEAEEHEFHGGHGGGEEFGEGGGGHHFEEGGGEFHHD4BEFG?FFGBBFGFGGGCGC/BDGHHHHFHHHHG0CHHGGGGGHGHHGHHGHHB/GHHHHGGG-DGFGFGGGGGGGGGGGGGGFFGGGGGGGGGGGGGBFFFFFFFF.DFFFFFFFFFFFFFFFFFFF/FBFFFFFFFBFF/BFFFFFFFFFFFFFFBFFFF.-;B@
@M05620:37:000000000-D9766:1:1101:15292:8853 1:N:0:16
ACCACACCTTCTACAATGAGCTGCGTGTGGCTCCCGAGGAGCACCCCGTGCTGCTGACCGAGGCCCCCCTGAACCCCAAGGCCAACCGCGAGAAGATGCCCAGGTGAGTGGCCCGCTACCTCTTCTGGTGGCCGCCTCCCTCCTTCCTGGCCTCCCGGAGCTGCGCCCTTTCTCACTGGTTCTCTCTTCTGCCGTTTTCCGTAGGACTCTCTTCTCTGACCTGAGTCTCCTTTGGAACTCTGCAGGTTCTA
+
CCDECCCCFFFFGGGGGGGGGGHHGFGEEGHHHGGGGGEGFHGHHGGGFGGGHHGHHGHGGGGGGGGGGGGHFHHGGGGHGHHHHGGGGGCFGGHHHHGHHHHGHHHHHHGGHGGGGGGHHHHGHHHGHHGHHGGGGGHGHHGHHGGGFGGGGGGGGG-<DGEGGGFFFFFFFFFFFFFFFFFFFFFFFFHFFFFFFFFFFFAFFBFFFFFFHHHFFFBFFFEBFFFFFFFFFFFFFFFFFFFFFFFFFFF
@M05620:37:000000000-D9766:1:1101:12821:8854 1:N:0:16
AGTGCCAGCTCTCAATCGCACAGGGGACCCAGGGCCTGGCCCCTCCATCCAGAAAACCTATGACCTCACCCGCTACCTGGAGCACCAACTCCGCAGCTTGGCTGGGACCTATGTGAGTATCTAGCGTAGGAATCTGGGAGTTGGGGAGGAGTGAGGAGTTGGGGAAAGACAGTCCTAACCGTGGAGGGTTCTGGTAAATGATGGGGTGAGGAGGGGCTCTTTGGCTCCCACCAGTCCCCCTGTCTGGTCTA
+
>ABBBFFFCFFFGFGGGFGGGFHHGEGGGGHHGGGGGGHHHHGHGGHHHHHHHHHHHGHHHHFHHHHHHHHGGGGGHHHHHHHFHHHHGHHHGG@EGHHHGHHGGGHHGHHHHHGHHGHHH3FGHGEGGGFHFHHHHHHGGHHHGGGGGGGHHHHHHGHHHHGGGGHHGHHHFFHHHHHHGEEGGGGGCFGGGGFFFGGGGGGGGGFFFFFFFFFFFFFFFFFFFFFFFFFFFFFFFFFFFFFFFFFFBFB
@M05620:37:000000000-D9766:1:1101:12940:8892 1:N:0:16
ACCACACCTTCTACAATGAGCTGCGTGTGGCTCCCGCGGAGCACCCCGTGCTGCTGACCGAGGCCCCCCTGACCCCCAAGTTCATCACCCAGGTGAGTGGCCCGCTACCTCTTCTGGTGGCCGCCTCCCTCCTTCCTGGCCTCCCGGAGCTGCGCCCTTTCTCACTGGTTCTCTCTTCTGCCGTTTTCCGTAGGACTCTCTTCTCTGACCTGAGTCTCCTTTGGAACTCTGCAGGTTCTAGATCGGAAGAG
+
AAAAA>AAFFFFGGGGGFFBGGHHGGGGGGHHGFGD2AEAEE1BGGGFEEEFBGHHHHHGEEEEGGGGGGGF3FGGGG/GBBFBGHDHHHGFFBG2??FF??F/ACGGHHHHHGHHFFCC<GGGGGGHGFHGHHHHCGHHHHHHEEGC?C?FGG?EG-FFFGFBFGGF/;BFFFFFFFF/;BBDDFFFFFFF?AFF9BFFFFFBBB/FBFFF/BBFFF9FFFFBB/;FFFFFB/;AF/9FFFFBA9..9A9
@M05620:37:000000000-D9766:1:1101:9407:8900 1:N:0:16
ACCACACCTTCTACAATGAGCTGCGTGTGGCTCCCGAGGAGCACCCCGTGCTGCTGACCGAGGCCCCCCTGAACCCCAAGGCCAACCGCGAGAAGATGAACCCAGGTGAGTGGCCCGCTACCTCTTCTGGTGGCCGCCTCCCTCCTTCCTGGCCTCCCGGCGCTGCGCCCTTTCTCACTGGTTCTCTCTTCTGCCGTTTTCCGTAGGACTCTCTTCTCTGACCTGCGTCTCCTTTGGAACTCTGCAGGTTC
+
BBBABBBBFFFFGGGGGFGGGGHHGEFBEEHGHGGGGGGGGHHHHGGGGGGGHHHHHHHGGGGGFGGGGGGHHHHGGGGHGHHHHGGGGGCGGGHHGHHHHHGGHGFF?GGHGGHHGGG-@GHHFHGHHHFHGHHCGGGGHGHHEFGGGGGGGGGGGGGG?DFCCFFFFFFFFFFFBFFFFFFFFFFBFFFFFFFDDFFFFFDFFFFFFFFFFFFFFFFF/BBFF.;ABFFFFFFFFFFFFFFFF;FFFF/
@M05620:37:000000000-D9766:1:1101:23572:8916 1:N:0:16
ACCACACCTTCTACAATGAGCTGCGTGTGGCTCCCGAGGAGCACCCCGTGCTGCTGACCGAGGCCCCCCTGAACCCCAAGGCCAACCGCGAGAAGATGAACCCAGGTGAGTGGCCCGCTACCTCTTCTGGTGGCCGCCTCCCTCCTTCCTGGCCTCCCGGCGCTGCGCCCTTTCTCACTGGTTCTCTCTTCTGCCGTTTTCCGTAGGACTCTCTTCTCTGACCTGCGTCTCCTTTGGAACTCTGCAGGTTC
+
CCCCCCCCFFFFGGGGGGGGGGHHGEGGFGHHHGGGGGGGGHHHHGGGEGGGHHHHHHHGGGGGGGGGGGGHGHHGGGGHGHHHHGGGGGGGGGHHHHHHHHGGHGHH1GHHGGHHGGGGGHHHHHHHHHHHGHHGGGGGHGHHGGGGGGGGGGGGGGGG?DFFFFFFFFFFFFFFFFFFFFFFFFFFFFFFFFFFFFFFFFFFFFDFFFFFFFFFFFFFEFFFF.@DFFFFFFFFFFFFFFFFFBFFFFE
@M05620:37:000000000-D9766:1:1101:13878:8922 1:N:0:16
ACCACACCTTCTACAATGAGCTGCGTGTGGCTCCCGAGGAGCACCCCGTGCTGCTGACCGAGGCCCCCCCGAACCCCAAGTTCATCACCCAGGTGAGTGGCCCGCTACCTCTTCTGGTGGCCGCCTCCCTCCTTCCTGGCCTCCCGGCGCTGCGCCCTTTCTCACTGGTTCTCTCTTCTGCCGTTTTCCGTAGGACTCTCTTCTCTGACCTGAGTCTCCTTTGGACCTCTGCAGGTTCTAGATCGGACGAG
+
DCCCCCCDFFFFGGGGGGGGGGHHGFGEEGHHHGGGGGGGGHHHHGGGGGGGGHGHHHHGGGGGGGGGGGGGGGGGGGGHHHHHDFGHHGGHG??FHGHGGHHCFACGHHHHHHHFHH0EHHGCGGGHGHHGHHHHHHBGHHHHGGA-;CGCGGGGFFFFFFF0BFFFFFFFFFFFFFFFFFFFFFFFFFF:DFFFFFFFFFFFFFFFFFFF/BFFFFFFFFFFB0;BFFFFFFFFFFFEF:FFFF.-:@>
@M05620:37:000000000-D9766:1:1101:4060:8978 1:N:0:16
AGTGCCAGCTCTCAATCGCACAGGGGACCCAGGGCCTGGCCCCTCCATCCAGAAAACCTATGACCTCACCCGCTACCTGGAGCACCAACTCCGCAGCTTGGCTGGGACCTATGTGAGTATCCAGCGTAGGAATCTGGGAGTTGGGGAGGAGTGAGGAGTTGGGGAAAGACAGTCCTAACCGTGGAGGGTTCTGGTAAATGATGGGGTGAGGAGGGGCTCTTTGGCTCCCACCAGTCCCCCTGTCTGGTCTA
+
>>>AAFBFAFFFGGGGGFFFECBCAEEFGGGHGGGGDFGGHHGDGGFHFFGFHFBE3EEFEFGHHHHHHFEEGE@FHFHBFHH1FGCGFFHHGGGGGHHHGHF//?BFG2FDDGHHD?GHHFDD2B/?CGHGGHD<<G<F<FHBD-.>@<.>GDGHCCGHFGCGEGHFEGHCGFHFFFHHGGG-9E.@EGGG0;=9;9FGFFF0AD.9AFFFD?@BFFEBF/FFFBBE.B.AEAF/;/;ADFFF/9B:;B/
@M05620:37:000000000-D9766:1:1101:22732:8996 1:N:0:16
ACCACACCTTCTACAATGAGCTGCGTGTGGCTCCCGAGGAGCACCCCGTGCTGCTGACCGAGGCCCCCCTGAACCCCAAGTTCACCACCCAGGCGAGTGGCCCGCTACCTCTTCTGGTGGCCGCCTCCCTCCTTCCTGGCCTCCCGGAGCTGCGCCCTTTCTCACTGGTTCTCTCTTCTGCCGTTTTCCGTAGGACTCTCTTCTCTGACCTGAGTCTCCTTTGGAACTCTGCAGGTTCTAGATCGGCCGAG
+
BBBBBBBBFFFFGGGGGGGGGGHHGEGGHGHHHGGGGGGCGHHHHGGGEEGGHHHHHHHGGGGGGGGGGFGHHHHGGGGHBFHH3BGGGAFHE/>CGFHGGHHGFCGGHHHHHHHGHHHFHHGGGGGHGHHGHGHHHHFHHHHHEG?-AD9BFCGGGGFGGGG0CBBFBFFGFFFFFFFFFFFADFFFFF:ADFFFFFFFFFFFFFFBFFFFEFFFFFFFFFFFFBFFFFFFFFFFFFFFF/BFEF-.;>=
@M05620:37:000000000-D9766:1:1101:20336:9007 1:N:0:16
GAGGCTGGCTTGGAAGAACCTCAGAGACCAGGGACATAAGATCGGCTTGCAAAGGATATATTATCTGGCCCGCTTAGTGCAGCTGGAACACCTTCGCCTGGTTGAAACCAATGTGAGTATACAGAGAAGGAATCAGAGAGTTGGGGAGGAGTGAGGAATTGGGGAAAGACAGTCCTAACCGCGGAGGGATCTGGTAAATGATGGGGTGAGGAGGGGCTCTTTGGCTCCCACAAGTCCCCCTGTCTGGACTA
+
>1>A>>C>>BB>AB1BGFFFG0F1B1BBAB00B00B1B1112BA///A/AB1100B1B22DD222D211B/>/>?>12BBGH1B1B0B10B?011?/?EG?1B>>21B0/<1122B11212>BB100B00FG1<1B11<<12@F//<<>EA?0?1<<0>>F1.-.<A.</<<00<<0DG.:-::-9A@.9.CFB9BB00;99;CCBC@?-?9-;---9-/B//;99/:-9--;-99B/----;;////9//
@M05620:37:000000000-D9766:1:1101:27919:9053 1:N:0:16
ACCACACATTCTACAATGCGATGCGTGTGGCTCCCGAGGAGCACCCCGTGCTGCTGACCGAGGCCCCCCGGAACCCCAAGGCAACCGGGGGAAAATGGACCCAGGTGGGTGGCCCGCTTCCTCTTCTGGTGGCCGCCTCCCTCCTTTCTGGCCTCCCGGGGGTGCGCCCTTTCTTCCTGGTTCTTCCTTCTGCCGTTTTCCGTAGGACTCCTTTTTCTGACCTGGGTCTCCTTTGGAACTCTGGAGGTTCT
+
AAAAAAA1BBFDGFFGFG1A1ABEGGGAAEGFH0BB?EGCCGFHHGGEEEEGGHGHGHHFGCCEGGGG>//E>EFGEE?F/?0F/B////<-<>01>1><GF..C<<<<.<@:G:--:.;F900=090C0;C.;--A..;E//AFF/;;/B/AB-AEB@--9;@-9-;@@FFB///9//B9;/////;;9/B/B@9BFF/FF/-99/:B////;/;/9//;BFB-9;-;FFFFFFB/B///BF//9A-B/B
@M05620:37:000000000-D9766:1:1101:3891:9054 1:N:0:16
ACCACACCTTCTACAATGCGCTGCGTGTGGCTCCCGAGGAGCACCCCGTGCTGCTGACCGAGGCCCCCCTGAACCCCAAGGCCAACCGCGCGAAGGGGCACCTAGGTGTGTGGCCCGGTCCCTCTTTTGTTGGCCGCCTCCCTCGGTCCTGGCCTCCCTGCGTGGCGCCCTTTCTCGCTGTTTCTCTTTGCTCCCTTTTTCCTGGACTCGCTCTTCTCTGCCTTTCTGCACGTTTGGAACCGGGCGGGTGC
+
AAAAAAA1BCFFGGGGGG1EFEGGGGGA0BGHGABE/EEGGHHHHGG/EEGGGHHHHHHEEEEGGGGGGGGHHHHGGGGHGHHHHGGGGG@CG///<//-.>0<<<>1<.00<<..<-<-;CHF/=00;;C..=0A9@99CGBB-...-:;/;FFF---/9@-----:-@@/B/9/-;9A-BF//B//;/9///:-9;B//////--/9-99AEF;B/BF;99;///9/;/-;AFA-/9/-----;9;--9
@M05620:37:000000000-D9766:1:1101:27893:9063 1:N:0:16
ACCACACCTTCTACAATGAGCTGCGTGTGGCTCCCGAGGAGCACCCCGTGCTGCTGACCGAGGCCCCCCTGAACCCCAAGGCCAACCGCGAGAAGATGAACCCAGTGGGGGGCCCCGCTACCCCTCCGGGGGCCCGCCTCCCCCCTTCCGGGCCTCCCGGCCCGGCGCCCTTTTTCACGGGTTCCCCCTCCGGCCTTTTTCCGTAGGACCCCCTCCTCGGACCGGCGTCTCCTTGGAAACTCGGCGGGTTT
+
CBCCCCCCFFFFGGGGGGGGBFGHGEGGDGGHHGGGGGGGGHHHHGGGEGGGHHGHGHHGGGGGGGGGGGGHGHHGGGGHGHHHHGGGGCDGCGFHHGH2FHA/F1?0//<C-@@-----@/..;...;-9@-;--;-.;E..;9@.;9.;-;-.:E.D---9----;C-@F000990.;-@.900/.;...-;-.;FF0BB.09;.00...-;.9//.;;@-----9-9;0;F0;0;0/09...-:-;..
@M05620:37:000000000-D9766:1:1101:20634:9071 1:N:0:16
ACCACACCTTCTACAATGAGCTGCGTGTGGCTCCCGAGGAGCACCCCGTGCTGCTGACCGAGGCCCCCCTGAACCCCAAGTTCATCACCCAGGTGAGTGGCCCGCTACCTCTTCTGGTGGCCGCCTCCCTCCTTCCTGGCCTCCCGGAGCTGCGCCCTTTCTCACTGGTTCTCTCTTCTGCCGTTTTCCGTAGGACTCTCTTCTCTGACCTGAGTCTCCTTTGGAACTCTGCAGGTTCTAGATCGGAAGAG
+
CCCCCCCDFFFFGGGGGGFGGGHHGGGFHGHHHGGGGGGGGHHHHGGGGGGGGHHHHHHGGGGGGGGGGGGHHHHGGGGHHHHHHHHHHHAGGFGHHGHGGHEGGGGGHHHHHHHHHHGGHHGGGGGHGHHGHHHHHHFHHHHHGGG-AEFHHGGGGGGGGGG0FFGFFGGGGGGGGGGGGGGFFFFFFDFFDFFFFFFFFFFHFFFFFFFFBFFFFFFFFFFFFFFBFFFFFFFABFFFFFFFFFD.AAF
@M05620:37:000000000-D9766:1:1101:4154:9075 1:N:0:16
ACCACACCTTCTACAATGAGCTGCGTGTGGCTCCCGAGGAGCACCCCGTGCTGCTGACCGAGGCCCCCCTGAACCCCAAGGCCAACCGCGAGAAGATGCCCAGGTGAGTGGCCCGCTACCTCTTCTGGTGGCCGCCTCCCTCCTTCCTGGCCTCCCGGCGCTGCGCCCTTTCTCACTGGTTCTCTCTTCTGCCGTTTTCCGTAGGACTCTCTTCTCTGACCTGAGTCTCCTTTGGAACTCTGCAGGTTCTA
+
AAA?AAA>FFFFGGGFGG11BBGHGEGBA00BF0BFCEGEEEFGHGGG/BEEGGHFHHHAEEEGGGGGGGGHHHHGGGGHGHHHHFG/CC/BCGHGHGHHHHHGHHHHHHEEHHGGGGGHHHHHHHHGHHGHHGGGGGHGHHGHHGGGGGGGGGGGGG-;A@@F@@F@@FFFFFFFFFFFFFFFFFFFFFFFF@BBFFFFFFFFFFFFFFFFFFFFFFFFFFFFFFF9FFFFFFFFFFFFFFFFFFFFFFB
@M05620:37:000000000-D9766:1:1101:18501:9084 1:N:0:16
ACCACACCTTCTACAATGAGCTGCGTGTGGCTCCCGAGGAGCACCCCGTGCTGCTGACCGAGGCCCCCCTGAACCCCAAGTTCATCACCCAGGTGAGTGGCCCGCTACCTCTTCTGGTGGCCGCCTCCCTCCTTCCTGGCCTCCCGGCGCTGCGCCCTTTCTCCCTGGTTCTCTCTTCTGCCGTTTTCCGTAGGACTCTCTTCTCTGACCTGAGTCTCCTTTGGACCTCTGCAGGTTCTAGCTCGGCCGAG
+
BBBABBBBFFFFGGGGGGGDGFHHGEEBCEHHCFGFFGGGGHHHHGGGFGGGHHGFHHHGGGGGGEGGGGGHHFHGGGGH34GHBBGEGFFGG3BFFFGGGHHGCBGGHHHHHHHHHH0AGHGGGGGHGHHGHHHHHH/GHHHHGG?-ABGGGAGGGGGGGGGBFFGGFGGFFFFFFFFFFFFDFFFFFDB.ADFFFFFFFFFFFFFFFFFF/FFFFFFFFFFFF/FFFFFFFFFFBFF/B/;FFF..;BB
@M05620:37:000000000-D9766:1:1101:19131:9088 1:N:0:16
AGTGCCAGCTCTCAATCGCACAGGGGACCCAGGGCCTGGCCCCTCCATCCAGAAAACCTATGACCTCACCCGCTACCTGGAGCACCAACTCCGCAGCTTGGCTGGGACCTATGTGAGTATCCAGCGTAGGAATCTGGGAGTTGGGGAGGAGTGAGGAGTTGGGGAAAGACAGTCCTAACCGTGGAGGGTTCTGGTAAATGATGGGGTGAGGAGGGGCTCTTTGGCTCCCACCAGTCCCCCTGTCTGGTCTA
+
AAAAAFFFCFFFGFGGGGGGGGHHGGGGGGHHGGGGGGHHHHGHGGHHHHHHHHHHHGHHHHHHHHHHHHHGGFGGHGHHHHGHHHHHGHHHGGGGGHHHGHHGGGHHGHHHHHHHHHHHHHHHGGGGGGHHHHHHHHHGGHHHGGGGGGGHHHHHHGHHHHGGGGHHHHHHHHHHHHHHGGGGGGGG;CGGGGGGGGGGGGGGGGFFFFFFFFFFFFFFFFFFFFFFFFFFFFFFFFFFFFFFFFFFFFB
@M05620:37:000000000-D9766:1:1101:6824:9092 1:N:0:16
GAGTCTGCTTTGGAAGAGCACACGTCTGAACTCCACTCACTCCGGAGACCCGCGTATGCCGTCTTTTGCTTGCAAAAAGAAGCCCCAACTACGCAGCTTGGCTGTTGCCTATGTGAGTATCCAGCGTGGGAATCTGGGAGTTGGGGAGGACCGACGACTTGGGGAAAGATAGTCTCAATCGCGGATGGATCCGTCAAATGATGGGGAGAGGAGGGGCTCTTTGGCTCCCACCAGTCCCCATGTCTGGACGC
+
A1A>AFFFDFFFGGGFFBGGBGHGBF0AAAFG1BF0DGBBFGHGEEE?//AA//AAAG2BEBE0FBFFF11GF11FG/B?F010/>>/?011?>/EE0FGCH1<BB11BB1BFGBD1B21>B2GE@//>/<10?11?00/??11>-.--...<-----.;C0.-..9.90;0;;0009009.;9--;-///-;----;/9////;---------;;---;;B/9///9;-:?E-/9/9-:9//9;///:9-
@M05620:37:000000000-D9766:1:1101:13147:9104 1:N:0:16
ACCACACCTTCTACAATGAGCTGCGTGTGGCTCCCGAGGAGCACCCCGTGCTGCTGACCGAGGCCCCCCTGAACCCCAAGTTCATCACCCAGGTGAGTGGCCCGCTACCTCTTCTGGTGGCCGCCTCCCTCCTTCCTGGCCTCCCGGAGCTGCGCCCTTTCTCACTGGTTCTCTCTTCTGCCGTTTTCCGTAGGACTCTCTTCTCTGACCTGAGTCTCCTTTGGAACTCTGCAGGTTCTAGATCGGACGAG
+
CCDEECCDFFFFGGGGGGGGGGHHGFGEGGHHHGGGGGGGGHGHHGGGGGGGHHHHHHHGGGGGGGGGGGGHFHHGGGGHHHHHFGHHHHFHGBBGHFFGGHHGGDGGHHHHHHHHHGFEHHGGGGGHGHHGHHHHHHFHHHHHGGG-CGHHHGGGGGGGGGG1FFGGFGGGGGGGGGHHHGGFFFFFFFF.DFFFFFFFFFFFFFFFFFHF/BBFFFFFFFFFF1BFFFFFFFFFFFFFFBFFFFB-<B@
@M05620:37:000000000-D9766:1:1101:21692:9112 1:N:0:16
AGTGCCAGCTCTCAATCGCACAGGGGACCCAGGGCCTGGCCCCTCCATCCAGAAAACCTATGACCTCACCCGCTACCTGGAGCACCAACTCCGCAGCTTGGCTGGGACCTATGTGAGTATCCAGCGTAGGAATCTGGGAGTTGGGGAGGAGTGAGGAGTTGGGGAAAGACAGTCCTAACCGTGGAGGGTTCTGGTAAATGATGGGGTGAGGAGGGGCTCTTTGGCTCCCACCAGTCCCCCTGTCTGGTCTA
+
>A>>>DFFBFFFG4FGGGGCECHGG2AEEEHGAEEEFFHHHHGHGGHHHHHHHHHGGGHHHEHHHAGHHHHEG>EEHHHH2BGHHH11?GHFEFCGEHEGGHFGGGHHGHGHHHFHHHHHHHHHHGGFGGHHHHHHGH0FGHHHGGEGG?CFG<GHCGHHHGGGFGHHHHHHHHHHHHHHGGGGDGGGEFFGGGGFGGGGGGGGGGDFFFFFFFFFFFFFFFFFFFFFFFFFFFFFFFFFFFFFFFFFFFF
@M05620:37:000000000-D9766:1:1101:5245:9163 1:N:0:16
GCGGCTGCTTTGGAAGAGCACACGTCTGCACTCCCGTCACTCCGGCGACTCTCGTAACCCGTCCTCTGCTGGCAACCAGAAACAACCTCCCAGCAACTAGCCTCTTGGCTGCTCTCCTTCCTTCCGGGCTCCTCGCCGCCTCCCGGTGCGTCCCCGCGCTGGTGCCCCCCTGTCAAGTCCGTCCGGCGTTTCCGCTTTCGCGCTTTTGTGGATCGCCTTGCCGACTTCTCCGCGTGGGTCCTTGTTTCTGA
+
>1>>>>AAFFB1B1BABBB1B0FEB0AB1BBGBB000B/BDFG///A///BBB?FB0/BB>>E/BB@1BF1BE01>0?/001B0/??0B/?01000B01<BFB01BBBBBFFGH1B@1@GHHB1@/></>??GHECCGGGGGHG.<<;-;;;C.;@-A-;;-;;0//9-;;E;BBFFFFFFFFF;@@-;;@FFF-;;-BBB--9-99FBFB9BF--;ABBFF--;@BBFB/:A-;---;9AFFF9/-/;9;
@M05620:37:000000000-D9766:1:1101:12067:9165 1:N:0:16
ACCACACCTTCTACAATGAGCTGCGTGTGGCTCCCGAGGAGCACCCCGTGCTGCTGACCGAGGCCCCCCTGAACCCCAAGTTCATCACCCAGGTGAGTGGCCCGCTACCTCTTCTGGTGGCCGCCTCCCTCCTTCCTGGCCTCCCGGAGCTGCGCCCTTTCTCACTGGTTCTCTCTTCTGCCGTTTTCCGTAGGACTCTCTTCTCTGACCTGAGTCTCCTTTGGAACTCTGCAGGTTCTAGATCGGAAGAG
+
BBBBBBBBFFFFGGGGFGGDGFHHGEFBCEHHFGGDEGGGGHHHHGGGEFGGGHHHGHHGGGCGGDGGGGGHHFHGGGGHDHHH4FGGHFFEG3BFFBGGGHHGGGGGHGHHHHHHHHEEFFGGGGGHEHHGHHHHHHBCHFHHGGC-ADCGHGGGGFGFFGF0FFGF9FGGGEFFGGGGGGFADFFBBA9.ADFFFFFFBFFFBFFFFFFF9BFFFFFFBBFFFFFFFBFF9FFAB;99BBFFED..;F.
@M05620:37:000000000-D9766:1:1101:25587:9188 1:N:0:16
ACCACACCTTCTACAATGAGCTGCGTGTGGCTCCCGAGGAGCACCCCGTGCTGCTGACCGAGGCCCCCCTGAACCCCAAGGCCAACCGCGAGAAGACGCACACGTGTGTCGCCCCATCTCTCTTGTGGTGGCCGCCTCCCTCCTCCCTCCCCTCCCAGCGGCGCGCCCTCTCTCTGGGGCTCTCTCTTCTGCCGTTTTGCGTGGCTCTCTCCTCTCAGCCGAGTGTCTCTTGGAACTCTGTGCAGGCTAGA
+
BBBBBBBBFFFFGGGGGGGGGDHHGEEEHEHHFGGGGGGGGHHHHGGGEEGGHHHHHHHGGGGGGFGGGGGHHHHGGGGHGGHHHGGEGGFGGGHH2/<///0>0?0?01.>.>-.<<0=D00=0=CE<..:;--A.C.;9/.///.//..;/;../0.----@9B--9.;F/:///.9.@FFFF//://///-9:/../-..--9;FFF//;FF9//9/---:.9BB//9////9//://////..:/./
@M05620:37:000000000-D9766:1:1101:11204:9199 1:N:0:16
ACCACACTTCTACAATGAGCTGCGTGTGGCTCCCGAGGAGCACCCCGTGCTGCTGACCGAGGCCCCCCTGAACCCCAAGTTCATCACCCAGGTGAGTGGCCCGCTACCTCTTCTGGTGGCCGCCTCCCTCCTTCCTGGCCTCCCGGAGCTGCGCCCTTTCTCACTGGTTCTCTCTTCTGCCGTTTTCCGTAGGACTCTCTTCTCTGACCTGAGTCTCCTTTGGAACTCTGCAGGTTCTAGATCGGAAGAGC
+
CCCCCCBFFFFDGGGGGFGGFFBEEFEGGHHHGGGEEG2EEDGHGGGDEGGHHFBFHHGGGGGGGGGGEFGHHHGGGGHHHHGFHDGGHCGGBF?GGHFGHHGGGDGHHHHGHHHHHH?GGGGGGGHGHHGHHHHHHHHHHHHGGGGGGHHHGGGGGGGGGGBFFGGFGFGGGGGEFGGGGGGFFFFFDFFDFBFFFFFFFFFFFFFFFFFFFFFFFFFFFFFFFFFFFFFFFFFFFFFFBFFFF.ADFFF
@M05620:37:000000000-D9766:1:1101:24681:9200 1:N:0:16
ACCACACCTTCTACAATGCGCTGCGTGTGGCTCCCGAGGAGCACCCCGTGCTGCTGACCGAGGCCCCCCTGAACCCCAAGGCCAACCGCGCGAAGATGAACCAAGGTGAGTGGCCCGATCCCTCTTCTGGTGGCCGCCTCCCTCCTTCCTGGCCTCCCGGCGCTGCGCCCTTTCTCACTGGTTCTCTCTTCTGCCGTTTTCCGTAGGACTCTCTTCTCTGCCCTGCGACTCCTTTGGAACTCTGCAGGCTC
+
AAAAAAA1>CFFGFFGGG1EFGGGGGGAAFGGG0BE/FEEGHCGHGG/AEEGGHGHFHH>EEEGGGGGGGEHFHHGGGGHGHHHHGGGGG<BCGG?GGHHHH<?FFHG1>>GFG0><-<-<GHHHHGHHGHGGHHCGGGGGGGG;BGG;FFGGGGGGAFG?@@@@F@@F@@FFFFFBFFFFFFFFFFBFFFFFF;;ABFFF/:9-ABBFFFFFFF;F;FF/;9BF9;-;-;9FFFEFFFFF:BFF;BF-:-
@M05620:37:000000000-D9766:1:1101:5764:9208 1:N:0:16
ACCACACCTTCTACAATGAGCTGCGTGTGGCTCCCGAGGAGCACCCCGTGCTGCTGACCGAGGCCCCCCTGAACCCCAAGTTCAGCCACAAGGTGAGTGGCCCGCTACCTCTTCTGGTGGCCGCCTCCCTCCTTCCTGTCCTCCCGGCGCTGCGCCCTTTCTCCCTGGTTCTCTCTTCTGCCGTTTTCCGTCGGACTCTCTTCTCTGACCTGCGTCTCCTTTGGACCTCTGCAGGTTCTCGCTCGGAAGAG
+
?A11AA>AFFFDFGGDFGA1B1BAEAABF?GH1FFAEEE/EHHHHGGGEEGGHEEGHHHEEFEGFAEGGGGGHFEEGGGH>2BF2B00B0<<?BBBCBFFEHHG/<CGHHHHHHHHH<0<FFCCGC.><>GGHGFHHF0<CHHH<C-;CCGGGG@EAGGGGG0;CGGEFB0CFFFFFFFF/B@FFFEB/;BF@@;@?FFFFFFF/9B9FFFF-@:>A;BFFBFF//;BFB/9FBA;;BFB9-AE@@;;-AF
@M05620:37:000000000-D9766:1:1101:24662:9208 1:N:0:16
ACCACACCTTCTACAATGAGCTGCGTGTGGCTCCCGAGGAGCACCCCGTGCTGCTGACCGAGGCCCCCCTGAACCCCAAGGCCAACCGCGAGAAGATGAACCCAGGTGCGTGGCCCGCTACCTCTTCTGGTGGCCGCCTCCCTCCTTCCTGGCCTCCCGGCGCTGCGCCCTTTCTCACTGGTTCTCTCTTCTGCCGTTTTCCGTAGGACTCTCTTCTCTGACCTGCGTCTCCTTTGGAACTCTGCAGGTTC
+
?ABCBCCBCFFFGGGGGGFGGGHHGEFEEGHGHFFGGGGGGHHHHGGEEFFFHHGHHHHGGGGGGGGGGGGHFHHGGGGHGHHGHGGGGGCGGGHHHHHGHHDFGGGG1AFGCGHHGGGFGHHHHHHHHHHHGHHGGGGGHGGGGGGGGGGGGGGGGGGG?BFFFFFFFFFFFFFFFFFFFFFFFFFFFFFFFFFFFFFFFFFFFFBFFFFFFFFFFFFFFFFFF.@FFFFFFFFFFFFFFFFFFBFFFFF
@M05620:37:000000000-D9766:1:1101:7244:9235 1:N:0:16
ACCACACCTTCTACAATGAGCTGCGTGTGGCTCCCGAGGAGCACCCCGTGCTGCTGACCGAGGCCCCCCTGAACCCCAAGGCCAACCGCGAGAAGATGACCCGGTGAGGTGCCCGCTACCTCTTCTTGTTGCCGCCTCCCTCCTTCCCTGCCTCCCGGAGCTTCGCCCTTTCCTACTGGGTCTCTCTTCCGCCGGTTTCCCGAGGACCCCCTTCTCTTACCTTAGTCTCCTTTTGGAATTTTCAGGGTCTT
+
BBBBBBBBFFFFGGGGGGGGGFHHGEGEFEHHHGGGGGGGGHHHHGGGGGGGHHHHHHHGGGGGGGGGGGGHHHHGGGGHFHHHHGGGGGGGGGHHFH2FH2/>///000>1FHC---<G000=0=0=00<0<--;..;E/:C/<0C/0;.C00=E.;-9;9/99.;D-;F///99//;.B../9//;//..;--;DF/B/..9;-....--;.:9///9;//9/////;/;F/B-;///////9B.;/./
@M05620:37:000000000-D9766:1:1101:13007:9250 1:N:0:16
ACCACACCTTCTACAATGAGCTGCGTGTGGCTCCCGAGGAGCACCCCGTGCTGCTGACCGAGGCCCCCCTGAACCCCAAGGCCAACCGCGAGAAGATGAACCCAGGTGAGTGGCCCGCTACCTCTTCTGGTGGCCGCCTTCCTCCTTCCTGGCCTCCCGGCGCTGCGCCCTTTCTCCCTGGTTCTCTCTTCTGCCGTTTTCCGTAGGACTCTCTTCTCTGACCTGTGTCTCCTTTGGAACTCTGCAGGTTC
+
DDDDDCDDFFFFGGGGGGGGGGHHGGGGHGHHHGGGGGGGGHHHHGGGGGGGHHGHHHHGGGGGGGGGGGGHHHHGGGGHGHHHHGGGGGGGGGHHHHH2?FDFHG1=1?=?=FG.--<--<<D0DG0D<0/<CH-CGG.CGHCG:00C00<<.0C9A.?--<B-.9-B--<0<FB0:/:.<FFFB0FBFFF0BFFDD/ABF.:...:<FFFFF0FFFFF0FF0<0<B00B00<00/:B0::B000F?F00
@M05620:37:000000000-D9766:1:1101:14633:9267 1:N:0:16
GCTGCTGCTTTTGAATCGCACACGTCTGACCTCCCGTCACTCCGGAGACTCTCGTATGCCGTCTTCTGCTTGAAACAAAAAAACCCAACTCCTCCTCTTTTCTTCTCCCACTTGTAAGCACACACATCAAAAACTTGGAAGTGTGTAACAATAAATAATTTCGTCAAAAAAAGCCTACACGTATAAGGTTCTACGACCAGATTTATCTAAGGAGGTCTCTTTCCCTCCCCCCCATCCCCCTTTCTATACCC
+
1>>>A11BCFBB1AB3BFFGGGBEHGFFBGHHFHGEHB/BDFGE/BEEFFGHH/BFG0DGGEF0/@@1DDFGFCGDHFG0?/>//>/?/0>11B0B>F1>1>1122<BB000B1B122<1B00///111111/?11>111<?1?1?@111111?1111111100...11<--..;/////.:/0/000:0;000.9.--..0000;000;9/0...90;0;/9/9/--9-;--9-;FE-;-9/;///////
@M05620:37:000000000-D9766:1:1101:5810:9276 1:N:0:16
AGTGCCAGCTCTCAATCGCACAGGGGACCCAGGGCCTGGCCCCTCCATCCAGAAAACCTATGACCTCACCCGCTACCTGGAGCACCAACTCCGCAGCTTGGCTGGGACCTATGTGAGTATCCAGCGTAGGAATCTGGGAGTTGGGGAGGAGTGAGGAGTTGGGGAAAGACAGTCCTAACCGTGGAGGGTTCTGGTAAATGATGGGGTGAGGAGGGGCTCTTTGGCTCCCACCAGTCCCCCTGTCTGGTCTA
+
AA3ABFFFBFFFGGGGGGGCEGGHGGGGEGHHFFGGDFHGGHGHGGGHGHHHHEGHHGHHHHHHHHHHHHHGGFCGHHHHFGHGFHHHGGHHGGGGEHHHGHHFEDHHGHHHHHHHHGHHHHHHHGCFGGHHHHHHHGHGEHHHGGGGGGGHHHHHHGFGHHGGGGHHGHHGHHFHFHHHGCECFEGG.:FFFGBFGGGGGGGGG?DFFFFFFFFFFBFFFFFFFFFFFFFFFFFFFFFFFFFFFFF/;FF
@M05620:37:000000000-D9766:1:1101:18811:9277 1:N:0:16
AGTGCCAGCTCTCAATCGCACAGGGGACCCAGGGCCTGGCCCCTCCATCCAGAAAACCTATGACCTCACCCGCTACCTGGAGCACCAACTCCGCAGCTTGGCTGGGACCTATGTGAGTATCCAGCGTAGGAATCTGGGAGTTGGGGAGGAGTGAGGAGTTGGGGAAAGACAGTCCTAACCGTGGAGGGTTCTGGTAAATGATGGGGTGAGGAGGGGCTCTTTGGCTCCCACCAGTCCCCCTGTCTGGTCTA
+
ABAAAFFFCFFFGGGGGGGGGGHGGGGGGGHHFFEEGGHHFHGHGGHHHHHHHHGFHGGHHHHHHGHHHHGGE>EFHFFH?FHHHH1?EHHHEFGGGHHHFHHGGGHHGHHHHHHHHGHHHHHHHGGGGGHHHHHHHHCGEGHHGGGGGGCFGGHGGGHHHHGGGGHHHHHHHHHHHHHHGEEGCEGGCFGGGGCFGGGGGGGGGG9BFFFFFFFFFFFFFFFFFFFFFFFFFFFFFFFFFFFFFFFBFB/
@M05620:37:000000000-D9766:1:1101:10100:9281 1:N:0:16
ACCACACCTTCTACAATGAGCTGCGTGTGGCTCCCGAGGAGCACCCCGTGCTGCTGACCGAGGCCCCCCTGAACCCCAAGGCCAACCGCGAGAAGATGCCCAGGTGAGTGGCCCGCTACCTCTTCTGGTGGCCGCCTCCCTCCTTCCTGGCCTCCCGGAGCTGCGCCCTTTCTCACTGGTTCTCTCTTCTGCCGTTTTCCGTAGGACTCTCTTCTCTGACCTGAGTCTCCTTTGGAACTCTGCAGGTTCTA
+
BCBBCCCBFFFFGGGGGGGGGGHHGGGGHGGHHFGGGGGGGHHHHGGGEGGGHHHGHHHGGGGGGGGGGGGFHHHGGGCHGGHHHGGGGGGGGGHGHHHGHHHEHHHHHHGGGGGGGCGHHHHHHHHHHHGHHGGGGGHGHHGHHGGGFGGGGGGGGCAFGGGGGGFFFFFFFFFFFFFFFFFFFFFFFFFFFFDFFEFFFFFFFBFFFFFFFFFFFFFFFFFFFFFHHFFFFFFFFFFFFFFHFFFFFFF
@M05620:37:000000000-D9766:1:1101:22469:9285 1:N:0:16
AGTGCCAGCTATCAATCGCACAGGGGACCCAGGGCCTGGCCCCTCCATCCAGAAAACCTATGACCTCACCCGCTACCTGGAGCACCAACTCCGCAGCTTGGCTGGGACCTATGTGAGTATCCAGCGTAGGAATCTGGGAGTTGGGGAGGAGTGAGGAGTTGGGGAAAGACAGTCCTAACCGTGGAGGGTTCTGGTAAATGATGGGGTGAGGAGGGGCTCTTTGGCTCCCACCAGTCCCCCTGTCTGGTCTA
+
ABABBFFFBFFFGGGGGGGGGGHHGGGGGGHHGGGGGGHHHHGHGGHHHHHHHHHHHGHHHHHHHHHHHHHGGGGGHHHHHHHHHHHHGHHHGGGGGHHHGHHGGGHHGHHHHHHHHHHHHHHHHGGGGGHHHHHHHHHGGHHHGGGGGGGHHHHHHGHHHHGGGGHHHHHHHHHHHHHHGGGGGGGGCFGGGGGGGGGGGGGGGGFFFFFFFFFFFFFFFFFFFFFFFFFFFFFFFFFFFFFFFFFFFFF
@M05620:37:000000000-D9766:1:1101:20749:9287 1:N:0:16
ACCACACCTTCTACAATGAGCTGCGTGTGGCTCCCGAGGAGCACCCCGTGCTGCTGACCGAGGCCCCCCTGAACCCCAAGGCCAACCGCGAGAAGATGAACCCAGGTGCGTGGCCCGCTCCCTCTTCTGGTGGCCGCCTCCCTCCTTCCTGGCCTCCCGGCGCTGCGCCCTTTCTCACTGGTTCTCTCTTCTGCCGTTTTCCGTAGGACTCTCTTCTCTGCCCTGCGTCTCCTTTGGAACTCTGCAGGTTC
+
CCCCCCCCFFFFGGGGGGGGGGHHGGGGHGHHHGGGGGGGGHHHHGGGGGGGHHHHHHHGGGGGGGGGGGGHHHHGGGGHGHHHHGGGGGGGGGHHHHGGHH//?F1F1>F<-A<F<<C-<EHHFHHHGHHB?CG:@CDGEGBFD/BFFGFFFFFGGF.CBBF-@FAFF-D/FFBF:FFFF0;FFFFFBFFBBFBCFFFEB9.F;..0;FFFFFFFFFBB0;E0A.9AF?/:FFFFFB0BFFBBF;0F:F9
@M05620:37:000000000-D9766:1:1101:5791:9289 1:N:0:16
AGTGCCAGCTCTCCATCGCACAGGGTTCACAGCGCGTGGCACCGCCATCCAGAAAACCTAGGACCTCACCCGCCACCTCGACCACCCACTCAGCAGCTAGGCTGGGACCTATGTGCGTATCCCGCGTAGGAATCTGGGCGTTGGGGCGGCGTGCGGCGTTGGGGCCCGCCCGTCCTCACCGTGGCGGGTTCTGGTAAATGCTGGGGTGAGGCGGGGCTCTTTGGCTCCCCCCCGTCCCCCTGTCTGGTCTA
+
AAAAAF1CAFFFG1FFGEGCEEFEFABB1D2A0AA/AAAE0BF/AAAF101B101FE/>B1>BBF0B1BBEEG>/?GG0??/>>GFG/?GG01B1F0B1<0BBFFFBGCF1?D@F2?FF?GG1/>CG->A<1>FGFB/<-@CC.--:-@-;-@-9@?@@>@9@@-;9-@@--9ABB//;9-FA;;---@AFBFFB9;FFF/:FFF@-9A?--;-@--@E;/:BFFFFEA-A@-9A?BBFF@FFFFFFFFF/
@M05620:37:000000000-D9766:1:1101:24961:9319 1:N:0:16
ACCACACCTTCTACAATGAGCTGCGTGTGGCTCCCGAGGAGCACCCCGTGCTGCTGACCGAGGCCCCCCTGAACCCCAAGGCCAACCGCGAGAAGATGAACCCAGGTGAGTGGCCCGCTACCTCTTCTGGTGGCCGCCTCCCTCCTTCCTGGCCTCCCGGCGCTGCGCCCTTTCTCACTGGTTCTCTCTTCTGCCGTTTTCCGTAGGACTCTCTTCTCTGACCTGAGTCTCCTTTGGAACTCTGCAGGTTC
+
>>1AA11AFF1@AFG131FF1B1A0BEFH0BGHGA0A/E/BGHHHGAEA/E/DAAFGGCEEGGG/E>EGGGGHHCEGGGFFHHC<FGGG/<BCCHFB1FFGHGGEEFH1GHHGGHHGGGCGHHGFHHHHHHFFGHGGCFGHGHBC/;FGGGG?FGGGGBG-9@@@B@@F@?FFFFFFFFFFBFFFFF/9FFFFFF@AAFFFBBFFAAFFFFFFFFFFFFFBFFFF/;FFBFFFFFFFBFFFFFFFB999BB
@M05620:37:000000000-D9766:1:1101:22478:9355 1:N:0:16
ACCACACCTTCTACAATGAGCTGCGTGTGGCTCCCGAGGAGCACCCCGTGCTGCTGACCGAGGCCCCCCTGAACCCCAAGTTCAGCCCCAAGGTGAGTGGCCCGCTACCTCTTCTGGTGGCCGCCTCCCTCCTTCCTGGCCTCCCGGCGCTGCGCCCTTTCTCCCTGGTTCTCTCTTCTGCCGTTTTCCGTCGGACTCTCTTCTCTGACCTGCGTCTCCTTTGGACCTCTGCAGGTTCTCGCTCGGCCGAG
+
AAAABAABFFFFFGGB5FGGFGHHEEGGH2GHHGF2EEGCGHHHHGCGEAFEGFHHHHHGGGGGEGFGGGGHGHEEGGGHG?FB4B??E/?FF2BFCB?/?GGGCDGCFFFBGHHE110?0G-<CG.FCGGECGHHGB/=CGHE..--;B-BD?DGGG/0BB0;BB0CFFFFFF/9BFFB/BD.DFF/BDB.9B-@DFFFFFBFBBB/FFB..9AFF;//BFFB//;FF//;/BF;BFF/;.9:DF..9@=
@M05620:37:000000000-D9766:1:1101:6382:9380 1:N:0:16
ACCACACCTTCTACAATGAGCTGCGTGTGGCTCCCGAGGAGCACCCCGTGCTGCTGACCGAGGCCCCCCTGAACCCCAAGGCCAACCGCGAGAAGATGCCCAGGTGAGTGGCCCGCTACCTCTTCTGGTGGCCGCCTCCCTCCTTCCTGGCCTCCCGGAGCTGCGCCCTTTCTCACTGGTTCTCTCTTCTGCCGTTTTCCGTAGGACTCTCTTCTCTGACCTGAGTCTCCTTTGGAACTCTGCAGGTTCTA
+
AAABBBBBFFFFGGGGGGG5G5GFGFGEEEEGHGGGDGGGGHHHHGGGDEEEHHFGHHHGGGCGGGGGGGGGHHHGGGGHGHHHHGGGGGGGCGHHHHHHFBGG?CHFDFCACEDC?-->DHEDHEGG0<DGGCC@?AGEHBDBFFFFBF.FEFEEDFCG??FFCBDDABFBFF/BBBFBBFF/;F/BFFF/B>ADFFBFAFAFF/B//99BFBBF9B/FFFFFEFFBFFB9BBFFFFFFFFEF9F9BFFF
@M05620:37:000000000-D9766:1:1101:20866:9389 1:N:0:16
ACCACACCTTCTACAATGAGCTGCGTGTGGCTCCCGAGGAGCACCCCGTGCTGCTGACCGAGGCCCCCCTGAACCCCAAGGCCAACCGCGAGAAGATGCCCAGGTGAGTGGCCCGCTACCTCTTCTGGTGGCCGCCTCCCTCCTTCCTGGCCTCCCGGAGCTGCGCCCTTTCTCACTGGTTCTCTCTTCTGCCGTTTTCCGTAGGACTCTCTTCTCTGACCTGAGTCTCCTTTGGAACTCTGCAGGTTCTA
+
BBBBBBBBFFFFGGGGGGGFGFHHGFFECEHHHGGEFGFGGHGHHGGGEEGGHHGHHHHGGGGGGGGGGGGHGHHGGGGHGHHHHGGEFGGGCGHHGHHHHHHGHHHHHHGGHHGGGGGHHHHHHHHHHHGHHGGGGGHGHHGHHGGGGGGGGGGGGG-ADGGGGGFFFFFFFFFFFFFFFFFFFFFFFFFFFFDFFFFFFFFFFFFFFFFFFFFFFFFFFFFBFFFFFFFFFFFFFFFFFFFFFFFFFFB
@M05620:37:000000000-D9766:1:1101:22447:9421 1:N:0:16
ACTGCCACTTCTCCATCGAACGCCCGGCCCAGGCCCAGGCCCCTTCAGCGCGCACGTCTGAGCTCCCATCCCTCCCCAGGATCACCCACGCCGCCGTTTGCCTGGGAACTACCCGAGTATCCAGCGTAGGAATCTGGTCGTTGGGGCGGAGTGCGGAGTTGGGGACAGACCGTCCTAACCGTGGCGGGTTCTGGTAAATGATGGGGTGAGGAGGGGCTCTTTGGCTCCCACCAGTCCCCCTGTCTGGTCTA
+
>>>1>B1BBDBBB1BAB1B1B0A0A0AEAAABB/BE///BABAB0BGGFEEA>>EE>?GFG111B@/01BBGFCE/>0?//1B>BB0/<<??<///<??C1?FG//?<F1F100/>-<0>GHHHHGG.C.0<CGFGF00<:::;C-A@@-::;/9--;BFBF@??---/;-;ABFFFBFF?BF@-9@@@FFFFFF/BFFE/FFBF?-@AF-B--9--@E/;/B/BFFAE-FFAFFEFFFF@-:FFFFFBFB
@M05620:37:000000000-D9766:1:1101:26180:9436 1:N:0:16
AGTGCCAGCTCTCAATCGCACAGGGGACCCAGGGCCTGGCCCCTCCATCCAGAAAACCTATGACCTCACCCGCTACCTGGAGCACCAACTCCGCAGCTTGGCTGGGACCTATGTGAGTATCCAGCGTAGGAATCTGGGAGTTGGGGAGGAGTGAGGAGTTGGGGAAAGACAGTCCTAACCGTGGAGGGTTCTGGTAAATGATGGGGTGAGGAGGGGCTCTTTGGCTCCCACCAGTCCCCCTGTCTGGTCTA
+
AAAAAFFFBFFFFGFGGGGGGFHEFFGGGGGFGGGGGFHHHGGGFGHHHHFHBGFHHGHHHHHHHHHHHHHGGGGGHHHHHHHHHHHHGHHHGGGGGHHHGHGGGGGHGHHHHHHHHHHHHHHHGGGGGGHGHHHHHHHGDHHHGGGGGGGHHHHGHGHHHHGGGGHHHHHHHHHHHHHHGGGGGGGGGGGGGGCFFFFFGFGFGGDCEFFFFFFFFFFFFFFFFFFFFFFFFFFFFFFFFFFFFFBFFFB
@M05620:37:000000000-D9766:1:1101:20852:9448 1:N:0:16
AGTGCCAGCTCTCAATCGCACAGGGGACCCAGGGCCTGGCCCCTCCATCCAGAAAACCTATGACCTCACCCGCTACCTGGAGCACCAACTCCGCAGCTTGGCTGGGACCTATGTGAGTATCCAGCGTAGGAATCTGGGAGTTGGGGAGGAGTGAGGAGTTGGGGAAAGACAGTCCTAACCGTGGAGGGTTCTGGTAAATGATGGGGTGAGGAGGGGCTCTTTGGCTCCCACCAGTCCCCCTGTCTGGTCTA
+
A?>ABFFFBFFFGGGGGGGCE?GEGGGGGGGHGGGGGGHGHHGHGGGHHHHFHFHHHGHHHHGHFHHHHHHGGGEGHHHHHHHHGHHHGHHHGGGCCGGFGHHGGGHHGHHHHHHGHHHHGHHHHGADGGHHHHHHHHHFEHHHGGGGGGAFFHHHGGHHHHGGGGHHHHHHGHGHHHHHGGGGGGGGGGGGGGCFGGGGGGGGGGFFFFFFFFFFFBFFFFFFFFFFFFFFFFFFFFFFFFFFFFFFFF/
@M05620:37:000000000-D9766:1:1101:21307:9458 1:N:0:16
AGTGCCAGCTCTCAATCGCACAGGGGACCCAGGGCCTGGCCCCTCCATCCAGAAAACCTATGACCTCACCCGCTACCTGGAGCACCAACTCCGCAGCTTGGCTGGGACCTATGTGAGTATCCAGCGTAGGAATCTGGGAGTTGGGGAGGAGTGAGGAGTTGGGGAAAGACAGTCCTAACCGTGGAGGGTTCTGGTAAATGATGGGGTGAGGAGGGGCTCTTTGGCTCCCACCAGTCCCCCTGTCTGGTCTA
+
AAA>AFFFBFFFG4FGGFEAECHDG2BEEGHHFFEEGFHHHHGHGGHFHGHHHFHFGFHHHFGHHDFGHHHEE/>EHHGGBFGHHH1??GHGAFCGGHBFFFHGGGHHGHHHHHHHHHHHHHGHHGGGGGHFGHHHGH0FFHHFGG.<DACFG0DG0EHHHHGGF.:FGHGHHHHHHHHHGGGGAFGGCFGGGGFFGGGGFGGGGGFBEFEFFFBBBBFFFFFFFFFFFFFFEFFFFFFFBFFFFFFFFFB
@M05620:37:000000000-D9766:1:1101:15885:9465 1:N:0:16
ACCACACCTTCTACAATGAGCTGCGTGTGGCTCCCGAGGAGCACCCCGTGCTGCTGACCGAGGCCCCCCTGAACCCCAAGGCCAACCGCGAGAAGATGCCCAGGTGAGTGGCCCGCTACCTCTTCTGGTGGCCGCCTCCCTCCTTCCTGGCCTCCCGGCGCTGCGCCCTTTCTCACTGGTTCTCTCTTCTGCCGTTTTCCGTAGGACTCTCTTCTCTGACCTGAGTCTCCTTTGGAACTCTGCAGGTTCTA
+
CCDCCCCCFFFFGGGGGGDGGGHHGEGEFGHFFGGGGGFFFHHHHGGGFGGGHHHGHHHGGGGGGGGGGGGHHHHGGGGHGGHHHGGGGG@DGGHHGHHHHHHGHHHHHHGGHHGGGGGHHHHHHHHGHHGHHGGGGGHGHHGHHGGGGGGGGGGGF?-;CFFFFFFFFFFFFFFFFFFFFFFFFFFFFFFFFFFFFFFFFFFFFFFFFFFFFFHFHHFFFHFFFFFFFFFFFFFFFFFFFFFFFFFFFF9
@M05620:37:000000000-D9766:1:1101:27430:9493 1:N:0:16
AGTGCCAGCTCTCAATCGCACAGGGGACCCAGGGCCTGGCCCCTCCATCCAGAAAACCTATGACCTCACCCGCTACCTGGAGCACAAACTCCGCAGCTTGGCTGGGACCTATGTGAGTATCCAGAGTAGGAATCTGGGGGATGGGGAGGCGTGAGGAGTTGGGGAAAGACAGTCCTAACCGTGGAGGGTTATGGTAAATGATGGGGTGAGGAGGGGCTCTTTGGCTACCACCAGTCCCCCTGTCTGGTATA
+
>33>ADFFBFFFGGGGGFFFECGHFGGGA2GHGG2AAAFG2BEHGGHH51FF3B3FG13BFG5GHHFFHHHGGGGEHHHFGHHHF?CFGFEHE/E>/3BGDFF///00E0FGHHHH112BGHHH1/1>@11@F<GH10/>/?/.>A.@D.-<-.<C0CHCHH--:::G:G/CFGGGGGGGGGGG..9-;..;CFFFFFFFF/BFFFD>FFFFFFB-B-9//9B/9//.BFBEF./;BFEDBEFFFF///;;
@M05620:37:000000000-D9766:1:1101:21253:9502 1:N:0:16
ACCACACCTTCTACAATGAGCTGCGTGTGGCTCCCGAGGAGCACCCCGTGCTGCTGACCGAGGCCCCCCTGAACCCCAAGTTCATCACCCAGGTGAGTGGCCCGCTACCTCTTCTGGTGGCCGCCTCCCTCCTTCCTGGCCTCCCGGAGCTGCGCCCTTTCTCACTGGTTCTCTCTTCTGCCGTTTTCCGTAGGACTCTCTTCTCTGACCTGAGTCTCCTTTGGAACTCTGCAGGTTCTAGATCGGCCGAG
+
ABBBBBBBFFFFGGGGGGGGGGHFGFGGHGGHHGGGAEGCFHGHHGGGEEGGFHHHHHHGGGCGGGGGGGGHHHGGGGGHHHHHBFGHHHGGGBFBCDGGGGG@CDGGHHGHHHHHHFCEHHFGGGGHGHHGHHHHFHFHHHHHGEG-@DFGHGFGGGGGGGF0CFGGFGFGGGGGGGGGGGGAAFFFFFFFBFFFBFFFFFFFFFFFFFFFBFFFFFFBFFFEF//FFFFFBFFFFFFFFBFFEF-.;D@
@M05620:37:000000000-D9766:1:1101:27426:9511 1:N:0:16
AGTGCCAGCTCTCAATCGCACAGGGGACCCAGGGCCTGGCCCCTCCATCCAGAAAACCTATGACCTCACCCGCTACCTGGAGCACCAACTCCGCAGCTTGGCTGGGACCTATGTGAGTATCCAGCGTAGGAATCTGGGAGTTGGGGAGGAGTGAGGAGTTGGGGAAAGACAGTCCTAACCGTGGAGGGTTCTGGTAAATGATGGGGTGAGGAGGGGCTCTTTGGCTCCCACCAGTCCCCCTGTCTGGTCTA
+
AAABAB5FBFFFG4BFGAFFFEBABAEGDFDDFEEAAAFECGCHGGBFGFFHEFHGFEGHHFFGHGCBBFFE>E?>BGFBFGB?BG1FEB@BFE/EE?GHGGH/A?FGGFGGHH33FBDGGF?GFD??>?FDFGHHGGEG/?FHGGFC@AEGHFHHB<<<D/A@:?CGBCGGC0GBCFCHA.CBAEDG9.:FGF;CFGCFB0;BADFFEFFFFD-@D-AFFFFBFBFF?.;AAA:9;9ADC.FFFFFFBB;
@M05620:37:000000000-D9766:1:1101:5099:9522 1:N:0:16
ACCACACCTTCTACAATGAGCTGCGTGTGGCTCCCGAGGAGCACCCCGTGCTGCTGACCGAGGCCCCCCTGAACCCCAAGTTCATCCACCAGGTGAGTGGCCAGCTACCTCTTCTGGTGGCCGCCTCCGTCCTTCCTGTCCTCCCGTCGCTGCGCCCTTTCTACCTGGTTCTCTCTTCTGTCGTTTTCCGTCGGACTCTCTTCTCTGCCCTGCGTCTCCTTTGGCGCTCATCAGGACCTCGATCGGACGAG
+
AB?3AAAAFFFFFGGFGGB5BFEHEEF2AEGFCFGGDGGCGHHHHGGE1AAAFEGHHHHEECEEFGGGGGGHGHHGGGFHF4BB4BF3B0?BABBFHGD?/B1?/B?F<<D1<DGF<G0/?G//AFCG.>0CD1>FG00<GGDG..<C@D.AD-AADGGEFB0;C09CFGGFGGFBBFGG;FE.AEE0;AFFBB--@F/BFFFF/;B/9A9:A?F-;:;99BFF/9A-;.///;F/.9;BE.9ABF.;99;
@M05620:37:000000000-D9766:1:1101:19384:9522 1:N:0:16
ACCACACCTTCTACAATGAGCTGCGTGTGGCTCCCGAGGAGCACCCCGTGCTGCTGACCGAGGCCCCCCTGAACCCCAAGGCCAACCGCGAGAAGATGCCCAGGTGAGTGGCCCGCTACCTCTTCTGGTGGCCGCCTCCCTCCTTCCTGGCCTCCCGGCGCTGCGCCCTTTCTCACTGGTTCTCTCTTCTGCCGTTTTCCGTAGGACTCTCTTCTCTGACCTGAGTCTCCTTTGGAACTCTGCAGGTTCTA
+
BBBBBBBBFFFFGGGGFGGEGFHFG2EBEEHHEFGGGGGGGHHHHGGGGGGGHHGHHHHGGGGGGDGGGGGFGGHGGGGHEEHHHG?<CGCBCGHHFHFFHGHGHHHHHHGGHHGGGGGHHHHHHHGHHGGHHGGGGGHGHHGHHGGGGEFGGGGGBG-;DFFFAFFFAFFFFFFFFFFFFFFFFFFFFFFFFFFFFFFFFFFDFBFFFFFFFFFFFFBFFFF/BFFFFFFFFFF/FFFFFFFEFFFFFFF
@M05620:37:000000000-D9766:1:1101:9922:9532 1:N:0:16
ACCACACTTCTACAATGAGCTGCGTGTGGCTCCCGAGGAGCACCCCGTTCTGCTTACCGAGGCCCCCCTGAACCCCAAGGCCAACCGCGAGAAGATGCCCAGGTGAGTGGCCCGCTACCTCTTCTGGTGGCCGCCTCCCTCCTTCCTGGCCTCCCGGCGCTGCGCCCTTTCTCACTGGTTCTCTCTTCTGCCGTTTTCCGTAGGACTCTCTTCTCTGCCCTGAGTCTCCTTTGGCACTCTGCAGGTTCTAG
+
CCCCCCCFFFBBG5FGFABBBBBEE2FFDBGFGGF2EE2BGGHHGGGG1FFHHD5DBGGDFGGGGGGGEFGHHHGGEF?F?FHHGGGFG/>/DB2GHGHH2FG?FFFGHGGHHGGG-AGHHHHHHHHHHGHHGGGGGHGHHGHHCGHCGGHGGGGGG-;DFDGFFFFFFFFFF0BFFFFFFFFFFFFFFFFFFFFFFFFFFFDDBFFFFFFFFFFFFBFFFF/:BFFFFFFFFF0;F:BFFF0BFFFFFF9
@M05620:37:000000000-D9766:1:1101:28093:9533 1:N:0:16
AGTGCCAGCTCTCAATCGAACAGGGGACCCAGGGCCTGGCCCCTCCATCCAGAAAACCTATGACCTCACCCGCTACCTGGAGCACCAACTACGCAGCTTGGCTGGGACCTATGTGAGTATCCAGCGTAGGAATCTGGGAGTTGGGGAGGAGTGAGGAGTTGGGGAAAGACAGTCCTAACCGTGGAGGGTTCTGGTAAATGATGGGGTGAGGAGGGGCTCTTTGGCTCCCACCAGTCCCCCTGTCTGGTCTA
+
AAAAAFFBAFFFG1FFFF11FEHGGGEEEEGHF0EEFGHHGHGHGGHDGFHHHHFFGGH1FGHHHGGHHHGEG>EEHHHHBFHHHHA/EG1FEECEEGGHGHGFGG0FGHCFHH2BGGHHHHFHHC/ECCDDGHFHHHFFGFHH/@.C-.CGHFHH<<</DHGGGGEHFGGHHHHHHHHFGCEG?EFG.;CFGGBBFGGGGGG0..;@FFFFFF-9@@FFBFFFFFF-EFFFFFFFFFFF@-/9F/;FBFF
@M05620:37:000000000-D9766:1:1101:19026:9546 1:N:0:16
AGTGCCAGCTCTCAATCGCACAGGGGACCCAGGGCCTGGCCCCTCCATCCAGAAAACCTATGACCTCACCCGCTACCTGGAGCACCAACTCCGCAGCTTGGCTGGGACCTATGTGAGTATCCAGCGTAGGAATCTGGGAGTTGGGGAGGAGTGAGGAGTTGGGGAAAGACAGTCCTAACCGTGGAGGGTTCTGGTAAATGATGGGGTGAGGAGGGGCTCTTTGGCTCCCACCAGTCCCCCTGTCTGGTCTA
+
>1>AAFFFAFFFGGGGGAFEE0B0AAAEGGCHGEEF/AFFHHEHFGHHHECG1F10BEHFDF2FGAFGHGH@EEGGHHHAGHHHHHEHCCGHGF@@@GHHCHHG?EGHGHHFGHHHHHHHHHHHGGEGGGHHHHHHHHHGGHHHGGGGGGGHHHHHHGHHHHGGGGHHHHHHHHHHHHHHGGGGGGGGCFFFGGFGGGEGGGGGGGF@FFFFFF@@@@FFFFFFFFFFFFFFFFFFFFFF@FFFFFFFFFB
@M05620:37:000000000-D9766:1:1101:23336:9547 1:N:0:16
GAGGCTGCTTTGGAAGAACCTAAGAATGCAGTGAAACAAGATCGGAGAATCACGGATGCCGACTTCTGTTAGTATGCAAAATATGGTATACCTTCTACTGATCCAAAAAAAAAAACACCCATCAAACTCTCCAAAAATCAACCAATCTACTAACAACCCCAACACCCCCACATCGGCCCATAACCACACCTCCTCTATGTCCTCCATACCAGTCCAAACGAAACTACACTTACACTTTACCCATAACCTAC
+
AAAAAAF>FFFDGE1BBBBAA1AABAB1AD1BA13110F001BAF/E/01BBF?//B/B1A/AFBB2DD@21D@22221BB@@B@BBFEB2B1@F12BBB2B11@B1//>/</></?0/</00@111111<0111/?011100?/101111111>1..><.......---..0:..-.-.//0//99.../../:00000;00;9/099/:///////------:///-9//////;//////9///////
@M05620:37:000000000-D9766:1:1101:26617:9563 1:N:0:16
ACCACACCTTCTACAATGAGCTGCGTGTGGCTCCCGAGGAGCACCCCGTGCTGCTGACCGAGGCCCCCCTGAACCCCAAGGCCAACCGCGAGAAGATGAACCCAGGTGCGTGGAACGCTACCTCTTCTGGTGGCCGCCTCCCTCCTTCCTGGCCTCCCGGCGCTGCGCCCTTTCTCACTGGTTCTCTCTTCTGCCGTTTTCCGTAGGACTCTCTTCTCTGACCTGCGTCTCCTTTGGAACTATGCAGGTTC
+
BBBCCBCCFFFFGGGGGGGGGFHHGFGEHGHHHGGGGGGGGHHHHGGGGGGGHHGHHHGGGGGGGGGGGGGHGHHGGGGHGHHHHGGGGGGGGGHHHHHFHHG?GGHGF/??@A1GGGGG-/DD0<=DH0=<DHG-;CGFHGHHGGGGGGGGGGGGGGGGA-@DFDFFFFFFFF/FFFFFFFBFFFFFFFFF/::@;DFFFFF/;ADFFFF/FFBBFFFFFF:BB.@DFFFFF/FFFFFFFBFFF//.;B:
@M05620:37:000000000-D9766:1:1101:6983:9570 1:N:0:16
ACCACACCTTCTACAATGAGCTGCGTGTGGCTCCCGAGGAGCACCCCGTGCTGCTGACCGAGGCCCCCCTGAACCCCAAGTTCATCCCCCAGGTGAGTGGCCCGCTACCTCTTCTGGTTGCCGCCTCCCTCCTTCCTGTCCTCCCGGCGCTGCGCCCTTTCTCCCTGGTTCTCTCTTCTGCCGTTTTCCGTCGGACTCTCTTCTCTGACCTGCGTCTCCTTTGGACCTCTGCAGGTTCTCGCTCGGACGAG
+
CCCCCCCCFFFFGGGGGGGGGGHHGGGGHGHHHGGGGGGGGHHHHGGGGGGGFHHHHHHGGGGGGGGGGGGGHHHGGGGHF4FF?B3/F/<EE2BFHFB?FGFC<>BFHHHHHHGHG11?GHCGGGAGFGFGHHHHHH0<GHHH.C-:;ACGGGGGGGFGGGF9FGGGFFFFGFFFFFFFFFFFFFF;FDFADF@FFFFFFFFF00B0FFFF?FFFFFFFFFFF00FFFFFFBFFAFFF0;.:EDF;;;:9
@M05620:37:000000000-D9766:1:1101:10926:9572 1:N:0:16
ACCACACCTTCTACAATGAGCTGCGTGTGGCTCCCGAGGAGCACCCCGTGCTGCTGACCGAGGCCCCCCTGAACCCCAAGTTCATCACCCAGGTGAGTGGCCCGCTACCTCTTCTGGTGGCCGCCTCCCTCCTTCCTGTCCTCCCGGAGCTGCGCCCTTTCTCACTGGTTCTCTCTTCTGCCGTTTTCCGTAGGACTCTCTTCTCTGACCTGAGTCTCCTTTGGACCTCTGCAGGTTCTAGCTCGGCCGAG
+
AAA1A1AAFFFFGFGDDGG1BBFFE0EAAAAG1BFEFEG/FHGGHGGCEEGGGHHFHHHEEGGGGGEGGGG0FFGFGGGHB>FH2BGBHF/EF1BDCBGGGHHGGCGGHHHHH1FD1F0?<0/@C.AC<<CCHHGHBH0<0=DH.CC@CCHBGC-A@AGGGGB9FFGE09;FGGFF0FFFFF:E-FF9BBB-9-9BFFFFFFFFBFFFBBFF/B/BFFFFFF////B-BBFFBBA9BFFFF/BFB@-9-;-
@M05620:37:000000000-D9766:1:1101:10059:9578 1:N:0:16
AGTGCCAGCTCTCAATCGCACAGGGGACCCAGGGCCTGGCCCCTCCATCCAGAAAACCTATGACCTCACCCGCTACCTGGAGCACCAACTCCGCAGCTTGGCTGGGACCTATGTGAGTATCCAGCGTAGGAATCTGGGAGTTGGGGAGGAGTGAGGAGTTGGGGAAAGACAGTCCTAACCGTGGAGGGTTCTGGTAAATGATGGGGTGAGGAGGGGCTCTTTGGCTCCCACCAGTCCCCCTGTCTGGTCTA
+
BBABBFFFBFFFGGGGGGGGGFHGFEFGGGHHGGGGGGHHFHGHGGGHGHHHGHFHHGHHHGHHHHHHHHHGGGGGHHHHHHHHHHHHGHHHGGGGGHHHGHHGGGHHGHHHHHHHHHHHHHHHHGGGGGHHHHHHGGFGGHHGGGEFGDEGHHHHHGHHHHGGEFHHHHGHHHHHGHHHGGGGDEGGEGGGGGGFFGGGGGGGGGFFFFFFFFFFFFFFFFFFFFFFFFFFFFFFFFFFFFFFFFFFFFF
@M05620:37:000000000-D9766:1:1101:11732:9579 1:N:0:16
ACCACACCTTCTACAATGAGCTGCGTGTGGCTCCCGAGGAGCACCCCGTGCTGCTGACCGAGGCCCCCCTGAACCCCAAGGCCAACCGCGAGAAGATGCCCAGGTGAGTGGCCCGCTACCTCTTCTGTTTGCCGCCTCCTTCCTTCCTGGCCTCCCGGAGCTGCGCCCTTTCTCACTGGTTCTCTCTTCTGCCGCTTTCCGTAGGACTCTCTTCTCTGACCTGAGTCTCCTTTGGAACTCTGCAGGTTCTA
+
>AAAAAAAFFFFGGGGGGGGGGHFGGGEGEFHHGGG2EGGGGHFCEF?EE11AFHHHHHEE0E/F1>EF@EFGHFEE?EACAG/GF/E/B/BDAG2?22<?2//?1FFH1FFFH--C-A01<00=G0000/=0-<-.CH/;CHC:0G0::A.CFFG9-9--.;99@.B-//;;F/9//B/9BFF/B/BF//;/---../B./..;/9;//B/FFFFB//FFFFFB/;BFFEFFBBFFFFFBFFBFFFFFF9
@M05620:37:000000000-D9766:1:1101:11489:9582 1:N:0:16
AGTGCCAGCTCTCAATCGCACAGGGGACCCAGGGCCTGGCCCCTCCATCCAGAAAACCTATGACCTCACCCGCTACCTGGAGCACCAACTCCGCAGCTTGGCTGGGACCTATGTGAGTATCCAGCGTAGGAATCTGGGAGTTGGGGAGGAGTGAGGAGTTGGGGAAAGACAGTCCTAACCGTGGAGGGTTCTGGTAAATGATGGGGTGAGGAGGGGCTCTTTGGCTCCCACCAGTCCCCCTGTCTGGTCTA
+
>A>>>FFFBFFFG4FGGGGCGGHGGEEEGGHH2AEEGGHHHHGHGGHHHHHHGHGGGGHHHHFHHGHHHHHGG>EEHHHH2FGHHH11?GHHGGGGGHFHGHHGGGHHGHHHHHHFHHHHHHFHHGGDGGFFGHHHHHCFGHGHGGFCG?>FG0DGCDHHHGGGGDHHBHHHHHHHFCHHGGGG.CDGEFGGGGFGGGGGGGGGGGFFFFFFFFFFFFFFFFFFFFFFFFFFFFFFFFFFFFFFFFFFFF/
@M05620:37:000000000-D9766:1:1101:12521:9605 1:N:0:16
ACCACACCTTCTACAATGAGCTGCGTGTGGCTCCCGAGGAGCACCCCGTGCTGCTGACCGAGGCCCCCCTGAACCCCAAGTTCATCACCCAGGTGAGTGGCCCGCTACCTCTTCTGGTGGCCGCCTCCCTCCTTCCTGGCCTCCCGGAGCTGCGCCCTTTCTCACTGGTTCTCTCTTCTGCCGTTTTCCGTAGGACTCTCTTCTCTGACCTGAGTCTCCTTTGGAACTCTGCAGGTTCTAGATCGGACGAG
+
BBBBBBBBFFFFGGGGGGGGGFHHGEGBEEHHHGGGGGGGGHHHHGGGGGGGHHHHHHHEGGGGGGGGGGGHHHHGGGGHHHHHFGGHHHGHGBBGGFHGGHHGGGGGGHHHHHHHHGBEHHGGGGGHGHHGHHHHHHFHHHHHGGC-ADFHHGGGGGFGGGG0CFGFFGGGGGGFGGGGGGGFFFFFFDF.ADFFFFFFFFFFFFFFFFFF/BFFFFFFFFFEB/;FFFFFFFFFFFFFF/FFFF.-;B@
@M05620:37:000000000-D9766:1:1101:12672:9607 1:N:0:16
ACCACACCTTCTACAATGAGCTGCGTGTGGCTCCCGAGGAGCACCCCGTGCTGCTGACCGAGGCCCCCCTGAACCCCAAGGCCAACCGCGAGAAGATGCCCAGGTGAGTGGCCCGCTACCTCTTCTGGTGGCCGCCTCCCTCCTTCCTGGCCTCCCGGAGCTGCGCCCTTTCTCACTGGTTCTCTCTTCTGCCGTTTTCCGTAGGACTCTCTTCTCTGACCTGAGTCTCCTTTGGAACTCTGCAGGTTCTA
+
AAAAAABBFFFFGGGGGGF5GFHHGGGGHGGHHGGGGGGEAFAGHGGGEGGGHHFHHGHEEFEFGGGGGGGF@GGGGGDHEHHEAFGGGGGGGGGHFHGHHGHFHHHHHHFGHHGGG-DHHHHHHHHHHGGGHCGGGGHGHHGHHGGGGGFFGGGGGB-9BFGG@GFBBFFFFFFFFFFFFFFFFFFFFFFFFBDFFEFFFFEFDBFFFFFFFFFFFBBFFFF/FFFFFFFFFF//BFFFFFFFFFFFFF;
@M05620:37:000000000-D9766:1:1101:11413:9640 1:N:0:16
AGTGCCAGCTCTCCATCGCACAGGGGACCCAGGGCCTGGCCCCTCCATCCAGAAAACCTATGACCTCACCCGCTACCTGGAGCACCCACTCCGCAGCTTGGCTGGGACCTATGTGAGTATCCAGCGTAGGAATCTGGGAGTTGGGGAGGAGTGAGGAGTTGGGGAAAGACAGTCCTAACCGTGGAGGGTTCTGGTAAATGATGGGGTGAGGAGGGGCTCTTTGGCTCCCACCAGTCCCCCTGTCTGGTCTA
+
AAA>>FFFBFFFG4FGFGGAECHDGEBFFDHHAEEEGGHHHHGHGGGHHHHHHFGFGEHFGFFHHFGHHHHEE>>EHHFG2BFGHH11?GHGEGGGGHGHGHHGGGHHGHHHHHHFHHHHHHHHHGGDGGGGHHHHHGCFGHFFGGEGGACGH0GHBEHHHHGGF.GFBG:GHHHHHFGGGGGGAEGGEGGGGGFFFGGGFGGGGFFFFFFFFFFFFFFFFFFFFFFFFFFFFFFFFFFFFFFFFFFFFFB
@M05620:37:000000000-D9766:1:1101:19251:9640 1:N:0:16
AGTGCCAGCTCTCAATCGCACAGGGGACCCAGGGCCTGGCCCCTCCATCCAGAAAACCTATGACCTCACCCGCTACCTGGAGCACCAACTCCGCAGCTTGGCTGGGACCTATGTGAGTATCCAGCGTAGGAATCTGGGAGTTGGGGAGGAGTGAGGAGTTGGGGAAAGACAGTCCTAACCGTGGAGGGTTCTGGTAAATGATGGGGTGAGGAGGGGCTCTTTGGCTCCCACCAGTCCCCCTGTCTGGTCTA
+
AA>AAFFFAFFFG4GGGGGFGGHEGGDEEGHHFEFEFGHHFHGHGGHHHHHHHHHHHGHHHHHHHFHHHHHGGEEEHHHHCFGHHH1?EHHHGGCEEHGHGHFGGFHHGHGHHHFHHHHHHHGHGGGGGGHHHHHHHGGGGFFFC?FGG<CHHFHHCDHFFHGGACCGHHFHHHHHHHHHGGGGAAFGGGGGGGGGGGGGGGGGGGF?FFFFFF???BFFFFFFFFFFFBFFEFFFFFFFBEFFFFFBFFB
@M05620:37:000000000-D9766:1:1101:11457:9642 1:N:0:16
ACCACACCTTCTACAATGAGCTGCGTGTGGCTCCCGAGGAGCACCCCGTGCTGCTGACCGAGGCCCCCCTGAACCCCAAGGCCAACCGCGAGAAGATGCCCAGGTGAGTGGCCCGCTACCTCTTCTGGTGGCCGCCTCCCTCCTTCCTGGCCTCCCGGCGCTGCGCCCTTTCTCACTGGTTCTCTCTTCTGCCGTTTTCCGTAGGACTCTCTTCTCTGACCTGAGTCTCCTTTGGAACTCTGCAGGTTCTA
+
CCCCCCCCFFFFGGGGGGGGGGHHGGGEEEHHHGGGGGGGGHHHHGGGGGGGGHHHHHHFGGGGGGGGGGGHHHHGGGGHGHHHHGGGGGCGGGHGFH2FG2FFHHGHHHGGHHCGG?@GGHHFDHD0DG?CGCFGGGHGGHDHHBB0C/AFBFGE.:-;AFADFFFFFFFFFFBFBFBFFFFFFFFFFFBBF>DAFFFF?BA.9BF9FFFFFBFFFB0BFBF/BFBBFFBBFF/:0:BBFFBB9.9BBF0
@M05620:37:000000000-D9766:1:1101:25483:9642 1:N:0:16
AGTGCCAGCTCTCAATCGCACAGGGGACCCAGGGCCTGGCCCCTCCATCCAGAAAACCTATGACCTCACCCGCTACCTGGAGCACCAACTCCGCAGCTTGGCTGGGACCTATGTGAGTATCCAGCGTAGGAATCTGGGAGTTGGGGAGGAGTGAGGAGTTGGGGAAAGACAGTCCTAACCGTGGAGGGTTCTGGTAAATGATGGGGTGAGGAGGGGCTCTTTGGCTCCCACCAGTCCCCCTGTCTGGTCTA
+
>A>AAFFFBFFFGGGGGFGCEGHHGGGGGGHHFGGGGGHHHHGGGGHHHHHHHHHHHGHHHHHHHHHHHHHGG>EFHHHHGHHHHHFFEHGFEGFGGHHHGHEGGGHHGHHHHGHGHHHHHHHHHGGFGGHHHBGFHH0FEFFHGGGGGCEGHBGHHGHHHFGGGFEFHHGHHHHHHHHHGDFGGADGGGGGGGGGGGGFGGGGGGFFFFFFFFAFFFFFFFFFFFFFFFFFFFFFFFFFFFFFFFFFFFB
@M05620:37:000000000-D9766:1:1101:18594:9643 1:N:0:16
ACCACACCTTCTACAATGAGCTGCGTGTGGCTCCCGAGGAGCACCCCGTGCTGCTGACCGAGGCCCCCCTGAACCCCAAGGTCAACAGCGAGGAGAGGGGCCGGCTACTTCTTCTTCTGGCCGCCTCCTTCCTTCCTGCCCTCCCGCCGCTGCTCCCCCCCTCCCTGCTTCTCTCCTCTTCTGCCTTCTGCCGTAGTCTCTTCTTCGACCTGCTGCGCCTTTTTTAGTCCGCTGGAGCTTGTTCGTCGGAG
+
DDDDDDDDFFFFGGGGGGGGGGHHGEGEHGHHHGGGGGGGGHHHHGGGGGGGHHHHHHHGGGGGGGGGGGGHGHHGGGGHA3BG3F32B/>C//CG///>////><.>1>F1>GH11>1F1<<DG.CH/<CGH0C/C00.<<CG..-9<--AE00<...--<.../0.<00B000/<BFBF0B000<0:000<.<..00:0<BF00...-./.00<--<D.000-./000.<.@-../<0/:00...-<@-
@M05620:37:000000000-D9766:1:1101:20315:9651 1:N:0:16
ACCACACCTTCTACAATGAGCTGCGTGTGGCTCCCGAGGAGCACCCCGTGCTGCTGACCGAGGCCCCCCTGAACCCCAAGTTCACCACCCAGGCGAGTGGCCCGCTACCTCTTCTGGTGGCCGCCTCCCTCCTTCCTGGCCTCCCGGCGCTGCGCCCTTTCTCCCTGGTTCTCTCTTCTGCCGTTTTCCGTAGGACTCTCTTCTCTGACCTGCGTCTCCTTTGGACCTCTGCAGGTTCTAGCTCGGCCGAG
+
CCCCCCCCFFFFGGGGGGGGGGHHGEGEFGHHHGGGGGGCGHHHHGGGFGGGHHHHHHHGGGGGGGGGGGGHHHHGGGGHHGHH3B3?F/?FE/>BDDHFGHHG/>CFHHHHHHHFFH0.GFGGGGGEFHHGHHHHHH/;GGHHGG@-BCDGGGGGGGGBFFF0FFFFFFFFFFFFFFFFFFBFFFFFFF9.;DFFFFFFFFFFFFFBFFFF.@FFFFFFFFFFF0BFFFFFFFFFBFF0B0;F.B.9;-;
@M05620:37:000000000-D9766:1:1101:25460:9690 1:N:0:16
ACCACACCTTCTACAATGAGCTGCGTGTGGCTCCCGAGGAGCACCCCGTGCTGCTGACCGAGGCCCCCCTGAACCCCAAGGTCATCACCCAGGTGAGGGGCCCGCTACCTCTTCTGGTGGCCGCCTCCCTCCTTCCTGGCCTCCCGGAGCTGCGCCCTTTCTCACTGGTTCTCTCTTCTGCCGTTTTCCGTAGGACTCTCTTCTCTGACCTGAGTCTCCTTTGGAACTCCTCAGGTTCTAGATCGTAAGAG
+
BBBBBBBBFFFFGGGGGGGBGGHHGFGEHGHHHGGGGGGGGHHHHGGGGGGGHHHHHHHGGGGGGGGGGGGHHHHGGGGH/3BF4FH3BB??/3BG00/BBC//>CCFCFGDGHHBD?GGEGFGGFGHEHHGHHHFHFCGHHHH.A@:BD?FGGDGADFBBFB0;;FBFBFGFB9/;FF/;BD..BF//;9.;.BB/FBFBFFF/9:B9BB;/BFF/BFFB:////:;F//;/B:;9:B/B/BBE.:9AFF
@M05620:37:000000000-D9766:1:1101:14094:9698 1:N:0:16
AGTGCCAGCTCTCAATCGCACAGGGGACCCAGGGCCTGGCCCCTCCATCCAGAAAACCTATGACCTCACCCGCTACCTGGAGCACCAACTCCGCAGCTTGGCTGGGACCTATGTGAGTATCCAGCGTAGGAATCTGGGAGTTGGGGAGGAGTGAGGAGTTGGGGAAAGACAGTCCTAACCGTGGAGGGTTCTGGTAAATGATGGGGTGAGGAGGGGCTCTTTGGCTCCCACCAGTCCCCCTGTCTGGTCTA
+
AB>AAFFFCFFFGGGGGGGGGGHHGGGGGGHHGGGGGGHHHHGHGGHHHHHHHHHHHGHHHHHHHHHHHHHGGFGGHHHHHHHHHHHHGHHHGGGGGHHHGHHGGGHHGHHHHHHHHHHHHHHHHGGGGGHHHHHHHHHGGHHHGGGGGGEGHHHHHGHHHHGGGGGHHHHHHHHHHHHHGGEGGGGGCGGGGGFFGGGGGGGGGGFFFFFFFFFFFFFFFFFFFFFFFFFFFFFFFFFFFFFFFFFFFFB
@M05620:37:000000000-D9766:1:1101:26991:9708 1:N:0:16
ACCACACCTTCTACAATGCGCTGCGTGTGGCTCCCGAGGAGCACCCCGTGCTGCTGACCGAGGCCCCCCTGAACCCCAAGTTCAACACCCAGGTGAGTGGCCCGCTACCTCTTCTGGTGGCCGCCTCCCTCCTTCCTGGCCTCCCGGCGCTGCGCCCTTTCTCCCTGGTTCTCTCTTCTGCCGTTTTCCGTCGGACTCTCTTCTTTGACCTGCGTCTCCTTTGGCACTCTTCAGGTTCTAGATCGGAAGAG
+
BBBBBBBBFFFFGGGGFG4AECGDGEE2AEHHFEFEAFGGGGHHHGGFFEGGHHHHHHHEGGGGGEGGGGGHHHHGGGGHB4GH4B3/?C/??2BDGBGCFH/>>CCGHHGHHHHGH10EHHCGGG<CECGFGGHHHG/CGHHH.:--;A?CGGGGGGBFFG;/BBFEBB/:9B/BFB9BBFADDF?99AB.@>9-;//BBB9F//9/;9BF.@FCFB:BFFF///::///;/BF:;BF/;/9/A..;9;A
@M05620:37:000000000-D9766:1:1101:6637:9716 1:N:0:16
ACCACACCTTCTACAATGAGCTGCGTGTGGCTCCCGAGGAGCACCCCGTGCTGCTGACCGAGGCCCCCCTGAACCCCAAGGCCAACCGCGAGAAGATGCCCAGGTGAGTGGCCCGCTACCTCTTCTGGTGGCCGCCTCCCTCCTTCCTGGCCTCCCGGAGCTGCGCCCTTTCTCACTGGTTCTCTCTTCTGCCGTTTTCCGTAGGACTCTCTTCTCTGACCTGAGTCTCCTTTGGAACTCTGCAGGTTCTA
+
BBBBBBBACFFFGGGFFGGFGGHHGEG2AAGGHFFE?EGCEHHHHGGGDEEGGHFGHHFE?EEGGGGGGGGHHHHGGGGHFHHHHGGGGGBCCDHEDGHHHHHGHHHHHHFGFHGGGGGHHHHGHHHHHHGHHGGGGDHGHHGHHGGGGGFGGFGGD?-;@FFF@GFBBFFFFFFFFFFFFFFFFFFFFFFFFBFFFFFFFFFF?FFFFFFFFFFFFFFFFFFFFFFFFFFFFFFFFFFFFFFFFFFFFFB
@M05620:37:000000000-D9766:1:1101:4126:9720 1:N:0:16
GAGGCTGCTTTGGAAGAAACTCATAGACTAGGGCAACACTTTCGGCTGGACCTGGATATGTTTTTTGGTCTGTTTAGAGAAGCTGAAATAACGGCCATGGTTCTACCCCTAAGGAAAGGCGCCTACAATACTCCAAGGGAGTAAAAGACCTGATGAAACAATCTCAAGTAAGGAAGGCATTTCCGCTCTATCACCCTTATTACTCCAATAGAACAATTCTAACCATATGTACGTGTCTCTAAAAAACCAGG
+
A@?AAAFAFFFFBFAFCFGFGBE3F3113A1BABAC0F011BD0/A/A/0B000001B2D2A20/A//?@2B1D@2DBBGB01FC11B@1BF/EE//B@>B111BF1B//?B00BEC0F///>/?0BB1BB2@1<11<??A?01<DGE0???<??11>FGE111>111<<111</<<<<00000<..-.0;<0</;.//00;00;;/9;0;0;9;F000;09;=000;0=90.//;/0;00;///-;;-9;
@M05620:37:000000000-D9766:1:1101:14072:9722 1:N:0:16
ACCACACCTTCTACAATGAGCTGCGTGTGGCTCCCGAGGAGCACCCCGTGCTGCTGACCGAGGCCCCCCTGAACCCCAAGGCCAACCGCGAGAAGATGCCCAGGTGAGTGGCCCGCTACCTCTTCTGGTGGCCGCCTCCCTCCTTCCTGGCCTCCCGGAGCTGCGCCCTTTCTCACTGGTTCTCTCTTCTGCCGTTTTCCGTAGGACTCTCTTCTCTGACCTGAGTCTCCTTTGGAACTCTGCAGGTTCTA
+
CCDDDDCDFFFFGGGGGGGGGGHHGGGEHGHHHGGGGGGGGHHHHGGGGGGGHHHHHHHGGGGGGGGGGGGHHHHGGGGHGHHHHGGGGGGGGGHHHHHHHHHGHHHHHHGGHHGGGCGHHHHHHHHHHHGHHGGGGGHGHHGHHGGGGGGGGGGGGG-@BGGGGGFFFFFFFFFFFFFFFFFFFFFFFFFFFFFFFFFFFFFFF0FFFFFFHHHFHFFFFFFFFFFFFFFFHFFFFFFFFFFFFFFFFFB
@M05620:37:000000000-D9766:1:1101:10821:9748 1:N:0:16
ACCACACCTTCTACAATGAGCTGCGTGTGGCTCCCGAGGAGCACCCCGTGCTGCTGACCGAGGCCCCCCTGAACCCCAAGGCCAACCGCGAGAAGATGCCCAGGTGAGTGGCCCGCTACCTCTTCTGGTGGCCGCCTCCCTCCTTCCTGGCCTCCCGGAGCTGCGCCCTTTCTCACTGGTTCTCTCTTCTGCCGTTTTCCGTAGGACTCTCTTCTCTGACCTGAGTCTCCTTTGGAACTCTGCAGGTTCTA
+
BBABBBABFFFFGFFGGGFGGGHHGEGBGGEFFFFBAGEEGHAGGEEEGEEFHHHGGGHFGGGEGGGGGGGHEHHGGGGHGHGEHFEECC<CGGHGGGHHHHGEFC1FHHGGHHGGGGGHHHFHHHHHHEEHHGGGGGHGHHGHHGGGGGGGGGGGGDGGAFFGGGFFFFFFFFFFFFFFFFFFFFFFFFFFFFFFFFFFFF.DDF/FFFFFFFFFFFBFFFE/9BBFFFFFFFFFFB/BBFFFFFFFFFB
@M05620:37:000000000-D9766:1:1101:17475:9753 1:N:0:16
ACCACACCTTCTACAATGAGCTGCGTGTGGCTCCCGAGGAGCACCCCGTGCTGCTGACCGAGGCCCCCCTGAACCCCAAGGCCAACCGCGAGAAGATGCCCAGGTGAGTGGCCCGCTACCTCTTCTGGTGGCCGCCTCCCTCCTTCCTGGCCTCCCGGAGCTGCGCCCTTTCTCACTGGTTCTCTCTTCTGCCGTTTTCCGTAGGACTCTCTTCTCTGACCTGAGTCTCCTTTGGAACTCTGCAGGTTCTA
+
BBBBBBBBFFFFGGGGGGGFGFHFGEEFHGHHHGGGGGGGGHHHHGGGGGGGFGHHHHHGGGCGGGGGGGGHHHHGGGGHEHHHHGGGGGGGCGHHHHHHHHHGHHHHHHGGHHGGGGGHHHHHHHHGHHGHHGGGGGHGHHGHHGGGFFGGGGGGGG-ABFGGGGFFFFFFFFFFFFFFFFFFFFFFFFFFFFFFFFFFFFFFDEFFFFFFFFFFFFFFFFFFFFFFFFFFFFFFFFFFFFFFFFFFFFB
@M05620:37:000000000-D9766:1:1101:25202:9763 1:N:0:16
AGTGCCAGCTCTCAATCGCACAGGGGACCCAGGGCCTGGCCCCTCCATCCAGAAAACCTATGACCTCACCCGCTACCTGGAGCACCCACTCCGCAGCTTGGCTGGGACCTATGTGAGTATCCAGCGTAGGAATCTGGGAGTTGGGGAGGAGTGAGGAGTTGGGGAAAGACAGTCCTAACCGTGGAGGGTTCTGGTAAATGATGGGGTGAGGAGGGGCTCTTTGGCTCCCACCAGTCCCCCTGTCTGGTCTA
+
>>>>>DFFBFFFG4BBBAF2A2FAE2AAE2AFAEE2BBGHHGEHGGHHHGFHHHH2BEGH5EGHHFGFGHHEF/>EFGBG2BBGGH1???G2/?/EEGBFEHHGGGFGGHHHHHHHGHHHHHHFHGD/DGGFGHGHHH0FGHHHGG.DG.<<C0DG0DGBGHGGEEHFFGBGHHHHHHGGGGEGGEGGC9FGGG;CFGFGGGGGGFFFFFEFFFFFFFFFFFFFFFFFFFFFFFFFEFFFFFFFFFFFFFF
@M05620:37:000000000-D9766:1:1101:10002:9773 1:N:0:16
ACCACACCTTCTACAATGAGCTGCGTGTGGCTCCCGAGGAGCACCCCGTGCTGCTGACCGAGGCCCCCCTGAACCCCAAGTTCATCCCCCAGGTGAGTGGCCCGCTACCTCTTCTGGTGGCCGCCTCCCTCCTTCCTGTCCTCCCGGCGCTGCGCCCTTTCTCCCTGGTTCTCTCTTCTGCCGTTTTCCGTCGGACTCTCTTCTCTGACCTGCGTCTCCTTTGGACCTCTGCAGGTTCTCGATCGGACGAG
+
DCDDDDCCFFFFGGGGGGGGGGHHGGGBGGHHHGGGGGGGGHGHHGGGGGGGGHHHHHHFGGGGGGGGGGGHHHHGGGGHH4GG4B3?F?<EEBBFHGGFGHHGGDGGHHHHHHHHFG0CGHCGGGGHGHHGHHHHHH0CGHHHEF--ACAGGFGGGGGGGGGBFGGEFFFFFFFFFFFFFFCFFFF:FDFADF@DFFFFFFFFBFFFFFFF.BDFFFFFFFFFBBFFFFFFFFFFFFF0;;BFFF.9;D@
@M05620:37:000000000-D9766:1:1101:22455:9785 1:N:0:16
ACCACACCTTCTACAATGAGCTGCGTGTGGCTCCCGAGGAGCACCCCGTGCTGCTGACCGAGGCCCCCCTGAACCCCAAGGCCAACCGCGAGAAGATGCCCAGGTGAGTGGCCCGCTACCTCTTCTGGTGGCCGCCTCCCTCCTTCCTGGCCTCCCGGAGCTGCGCCCTTTCTCACTGGTTCTCTCTTCTGCCGTTTTCCGTAGGACTCTCTTCTCTGACCTGAGTCTCCTTTGGAACTCTGCAGGTTCTA
+
AAABBAABFFCFFGGBDFGGFGGFEEGBG2GHHGGEFGG?EHHHHGCGE1EEGFGHHHHGGGGGCG@EGGGHHHEGGGGHGHHEAGGGGC<BDDHHHEHHHHHGFEHHHHGGHHGGGGGHHHHHHFGFHHGHHGGGGDHGFHGBHFGGGFGGGGGGG?;BBGGGGGFBBFFFFFFFFFFFFFFFFFFEFFFFFBFFFFFFFFFFFFFFFFFFFFFFFFFFFFFFFFF/BFFFFFFFFFFFFEFFFFFFFFB
@M05620:37:000000000-D9766:1:1101:9011:9833 1:N:0:16
ACCACACCTTCTACAATGAGCTGCGTGTGGCTCCCGAGGAGCACCCCGTGCTGCTGACCGAGGCCCCCCTGAACCCCAAGTTCATCCCCCAGGTGAGTGGCCCGCTACCTCTTCTGGTGGCCGCCTCCCTCCTTCCTGTCCTCCCGGCGCTGCGCCCTTTCTCCCTGGTTCTCTCTTCTGCCGTTTTCCGTCGGACTCTCTTCTCTGACCTGCGTATCCTTTGGACCTCTGCAGGTTCTCGCTCGGCCGAG
+
CCCCCCCCFFFFGGGGGGFGGGHHGFGEGEHHHGGFGGGGGHHHHGGGGGGGHHHHHHHGGGGGGGGGGGGHGHHGGGGHHBFGBB3???EEG2BBGGHGGGG/C<BDHFHHHHHHFHGGHCCGGGGHGCHGHHHHHH0CFHHHCE--;D-CGGGGGAFBFGFBFGEEFFFFFFFFFFFFFFFFFFF:BAFAFF=FFFFFFFFFEBF9FFBBFFF.AFFFFFFF/;9/;B/FBFFFFEF/E.:ADDE.@B@
@M05620:37:000000000-D9766:1:1101:24214:9841 1:N:0:16
ACCACACCTTCTACAATGAGCTGCGTGTGGCTCCCGAGGAGCACCCCGTGCTGCTGACCGAGGCCCCCCTGAACCCCAAGGCCAACCGCGAGAAGATGCCCAGGTGAGTGGCCCGCTACCTCTTCTGGTGGCCGCCTCCCTCCTTCCTGGCCTCCCGGAGCTGCGCCCTTTCTCACTGGTTCTCTCTTCTGCCGTTTTCCGTAGGACTCTCTTCTCTGACCTGAGTCTCCTTTGGAACTCTGCAGGTTCTA
+
AAA>AAAAFFFFGGGGBGGFGFHCG00BE0GGCFGEEEGCGHHHHGGGEEGGHHHCHHGG/FEGG/EGGGG0G1FFGG/G//GHHG/<B>C</C<GFHFCHHHGHHHFGFGGHHCGGGGHHHGHHHHGHHCFHGGGGGHGHHGHHGGGGEGGG.EF?A-AGGGGG?A@@FBFFFFFFFFFFFFFFFFFFFFFF@FFFFFFFFAFFFFFFFFFFFFFFFEFFFFFFFFFFFFFFFFFFFFFFFFFFFFFFFF
@M05620:37:000000000-D9766:1:1101:14354:9847 1:N:0:16
GCTGCTTCTTTTTAATCCACTGCCCCGCCCGGGACCACCGATCGTAAGCGCACACGTCTGAACTCCAGTCACTCCGGAGAATCTCGTATGCCGTCTTCTGCTTGAAAAACAAAACAAATACAACGCCAACATAAAAAGAAAGAAACAAAATTAGAATAGAAACAAAAAAAGAAACACTTGACACAAGCGAAGAACCAGGTTGACCAGACATCGACACATCACCCAAAGGAAGGACTTTAGTCGTTACAAGG
+
1111>11BBDBB11B3FEFG1B1BA0AEAE0A//EAA//A//AABC0F1AE///>>0BFF@B11BB112BBBGHHG//>/01B2>0>?BFBBE?><?2>DBGF101BB0/?/000//01111<?//</-.<<11111<.0///./</...0/<<00000;00//....--..;/;/.000000;/.....---/-----/9-/:/;9--9//-/----///9---;-/:-/--9-//////;---;-;//-
@M05620:37:000000000-D9766:1:1101:8992:9903 1:N:0:16
AGGGCCAGCTCTCAATCGCACAGGGGACCCAGGGCCTGGCCCCTCCATCCAGAAAACCTATGACCTCACCCGCTACCTGGAGCACCAACTCCGCAGCTTGGCTGGGACCTATGTGAGTATCCAGCGTAGGAATCTGGGAGTTGGGGAGGAGTGAGGAGTTGGGGAAAGACAGTCCTAACCGTGGAGGGTTCTGGTAAATGATGGGGTGAGGAGGGGCTCTTTGGCTCCCACCAGTCCCCCTGTCTGGTCTA
+
111>AA>AAFFDEBG3BAFGAFFEEEEE0AFGGGG//AFEBGEHGGFH1BFF101BFE0FGGDHGFBGHHHGGE?EHHHFFHHFCFCFE>GGGEEE/BBGGHHGGCHHGCGHHFHFHGHHDGFHHGGCG/@F1FHHHB?FEHBGG?<--.<<G0GA<E/C0C?-;:GHFCBG0C:GFGGGG?EGAEFGCFFG0FCBFGGGGGGGGFF@F??BFF?-@-AFFFFFFFFFFFFFFFFFFFFF-AFFFFB/BFB
@M05620:37:000000000-D9766:1:1101:5433:9906 1:N:0:16
ACCACACCTTCTACAATGAGCTGCGTGTGGCTCCCGAGGAGCACCCCGTGCTGCTGACCGAGGCCCCCCTGAACCCCAAGGCCAACCGCGAGAAGATGCCCAGGTGAGTGGCCCGCTACCTCTTCTGGTGGCCGCCTCCCTCCTTCCTGGCCTCCCGGCGCTGCGCCCTTTCTCACTGGTTCTCTCTTCTGCCGTTTTCCGTAGGACTCTCTTCTCTGACCTGAGTCTCCTTTGGAACTCTGCAGGTTCTA
+
CBCCCAABFFFFGFGGGGGGGFHGGEEEHGGHHGGGGEE2EHHHHGGGFGGGHGFHHHHFFFEGGGGGGGGHHHHGGGGHGHHHHGGGGGDFGGHHHFHHHH/FFHHCHHGGHH@GGGGHHHHHHFHHFGGHHGGGGGHGHHGHFGGGGGGGGGGGGF-9;-@FFFFFFFFFFFFFFFFFFFFFFFFFBFFFFFDDFFFFFFFADFFFFFFFFFBBFFBFFFF;/BFBFFFFFFFFFFFFFFFFFFFFFFB
@M05620:37:000000000-D9766:1:1101:22982:9908 1:N:0:16
ACCACACCTTCTACAATGAGCTGCGTGTGGCTCCCGAGGAGCACCCCGTGCTGCTGACCGAGGCCCCCCTGAACCCCAAGTTCATCACCCAGGTGAGTGGCCCGCTACCTCTTCTGGTGGCCGCCTCCCTCCTTCCTGGCCTCCCGGCGCTGCGCCCTTTCTCCCTGGTTCTCTCTTCTGCCGTTTTCCGTAGGACTCTCTTCTCTGACCTGAGTCTCCTTTGGAACTCTGCAGGTTCTAGATCGGCCGAG
+
BCCCCCCCFFFFGGGGGGGGGGHHGGGEFFHHHGGGGGGGGHHHHGGGGGGGHHHHHHHGGGGGGGGGGGGHHHHGGGGHHGHH4BFGHFFGE3BGGGHGGHGGFCGGHHHHHHHHHHCEHHGGGGGHGHHGHHHHHHGHHHHHGG@-DGAGGGGGGGGGGGGFGGGGFGGFFFFFFFFFFFFAFFFFFDB.ADFFFFFFFFFFFFFFFFFF/;FFFFFFFFFFF/BFFFFFFFFFFFF/F/;FFF-9;DB
@M05620:37:000000000-D9766:1:1101:12849:9912 1:N:0:16
ACCACACCTTCTACAATGAGCTGCGTGTGGCTCCCGAGGAGCACCCCGTGCTGCTGACCGAGGCCCCCCTGAACCCCAAGGCCAACCGCGAGAAGATGCCCAGGTGAGTGGCCCGCTACCTCTTCTGGTGGCCGCCTCCCTCCTTCCTGGCCTCCCGGAGCTGCGCCCTTTCTCACTGGTTCTCTCTTCTGCCGTTTTCCGTAGGACTCTCTTCTCTGACCTGAGTCTCCTTTGGAACTCTGCAGGTTCTA
+
BBBBBBBBFFFFGGGFFGGGGGHHGGGGGGHHHGGGDFGGGHHHHGGGBAFFHFHHHHHGGGGGGGGGGGGHHHHGGGGHGHHEHGGGGGGGFGHHGHHHHHHGHHHHHHEGHHGGGCGHHHHHHHHHHHGHHGGGGGHGHHGHHGGGGGGGGGGGBFAFFGGGFDFFFFFFFFFFFFFFFFFFFFFFFFFFFFDFFFFFFFFFFBFFFFFFFFFFFFFFFFFFFFFFFFFFFFFFFFFFFFFFFFFFFFB
@M05620:37:000000000-D9766:1:1101:18483:9917 1:N:0:16
ACCACACCTTCTACAATGAGCTGCGTGTGGCTCCCGAGGAGCACCCCGTGCTGCTGACCGAGGCCCCCCTGAACCCCAAGGCCAACCGCGAGAAGATGAACCCAGGTGAGTGGCCCGCTACCTCTTCTGGTGGCCGCCTCCCTCCTTCCTGGCCTCCCGGAGCTGCGCCCTTTCTCACTGGTTCTCTCTTCTGCCGTTTTCCGTAGGACTCTCTTCTCTGACCTGAGTCTCCTTTGGAACTCTGCAGGTTC
+
CCCCCCCCFFFFGGGGGGGGGGHHGEGFHGHHHGGGFGGGGHHHHGGGGGGFGHHHHHHGGGCGGGGGGGGHHHHGGGGHGHHHHGGGGGGGGGHHHGHHHHGGHGHHDFGGGGHHGGGFGHHHHFHHHHHHGHHFGGGGHGHHGGGGGGGFGGGGGGGG9?DGGGFFFFFFFFFFFFFFFFFFFFFFFFFFFFFFDFFFFFBFADDFFFFFFFFFFFFFBFFFF/BFFFFFFFFFFFFFFFFFF9BFFB/
@M05620:37:000000000-D9766:1:1101:10154:9943 1:N:0:16
ACCACACCTTCTACAATGAGCTGCGTGTGGCTCCCGAGGAGCACCCCGTGCTGCTGACCGAGGCCCCCCTGAACCCCAAGTTCATCACCCAGGTGAGTGGCCCGCTACCTCTTCTGGTGGCCGCCTCCCTCCTTCCTGGCCTCCCGGAGCTGCGCCCTTTCTCACTGGTTCTCTCTTCTGCCGTTTTCCGTAGGACTCTCTTCTCTGACCTGAGTCTCCTTTGGAACTCTGCAGGTTCTAGATCGGAAGAG
+
DDDDDDCDFFFFGGGGGGGGGGHHGGGEGGHHHGGGGGGGGHHHHGGGGGGGHHHHHHHGGGGGGGGGGGGHHHHGGGGHHHHHHHDFHGGHGBFGHGFGGHHGGDGGHHHHHHHHHH0CHHGGGGGHGHHGHHHHHH/GHHHHGGG?FEHHHGGGGGGGGGG0FGGGFGGGGGGGGGGGGGGFFFFFFFF?DFFFFFFFFFFFBFFFFFFF/FFFFFFFFFFFF0BFFFFFFFFFFFFBFFFFFFD.BFA
@M05620:37:000000000-D9766:1:1101:25363:9959 1:N:0:16
ACCACACCTTCTACAATGAGCTGCGTGTGGCTCCCGAGGAGCACCCCGTGCTGCTGACCGAGGCCCCCCTGAACCCCAAGGCCAACCGCGAGAAGATGCCCAGGTGAGTGGCCCGCTACCTCTTCTGGTGGCCGCCTCCCTCCTTCCTGGCCTCCCGGAGCTGCGCCCTTTCTCACTGGTTCTCTCTTCTGCCGTTTTCCGTAGGACTCTCTTCTCTGACCTGAGTCTCCTTTGGAACTCTGCAGGTTCTA
+
BCCCCCCCFFFFGGGGGGGGGGHHGGGGHGHHHGGGGGGGGHHHHGGGEFGGHHHHGHHGGGGGGGGGGGGHHHHGGGGHGHHHHGG?FGGGGGHHHHHHHHHGHHHHHHGGHHGGGGGHGHHHHHGHHHGHHGGGGGHGHHGHHGGGGGGGGGGGGGAGGGGGGGFFFEFFFFFFFFFFFFFFFFFFFFFFFFDFFFFFFFFFFFFFFFFFFFFFFFFFFFFFFFFFFFFFFFFFFFFFFFFFFFFFFFF
@M05620:37:000000000-D9766:1:1101:12327:9976 1:N:0:16
ACCACACCTTCTACAATGAGCTGCGTGTGGCTCCCGAGGAGCACCCCGTGCTGCTGACCGAGGCCCCCCTGAACCCCAAGGCCAACCGCGAGAAGATGAACCCAGGTGAGTGGCCCGCTACCTCTTCTGGTGGCCGCCTCCCTCCTTCCTGGCCTCCCGGCGCTGCGCCCTTTCTCACTGGTTCTCTCTTCTGCCGTTTTCCGTCGGACTCTCTTCTCTGCCCTGCGTCTCCTTTGGAACTCTGCCGGTTC
+
BBBBBBBBFFFFGG5GGG5GGGHHGFGBCEHHHGGGGGEGGHHHHGGEEEGGGHHHHHHAEEGGGGGGGGGHHHHGGGGHGHHHHGGGGG/BGGHGFHHHHHGFHGHH1FHHGGHHGGG-AGHHHHHHGGHHGHHCGGGGHGHHGGGGGGGGGGGGGGGG@GBBBF?BFBBFFFFF9FFFFFFFFFFFFFFFFFFBFFFFFFBF.;B;BBFFFFFFFFFF/BEFFFBABAFFFFFFFFFFFFFFF/@BBF.
@M05620:37:000000000-D9766:1:1101:7241:10018 1:N:0:16
ACCACACCTTCTACAATGAGCTGCGTGTGGCTCCCGAGGAGCACCCCGTGCTGCTGACCGAGGCCCCCCTGAACCCCAAGTTCATCCCCCAGTGAGTGGCCCGCTACCTCTTCTGGTGTCCGCCTCCCTCCTTCCTGGCCTCCCGGAGCTGCGCCCTTTCTCACTGGTTCTCTCTTCTGCCGTTTTCCGTCGGCCTCTCTTCTCTGACCTGAGTCTCCTTTGGACCTCTGCAGGTTCTAGCTCGGAAGCGC
+
CBCBCCCAFFFFGGGGGGFGGGHHGGGBEFHHHGGGGGGGGHHHHGGGGGGGHHGHHHHFGCEGGGGGGGGHHHHGGGGHHBFHBBF?F?<??B2BBGEGHHGBF>CGHGGHHHHHHF/?FADGGEGFHCEHHHHHHHHHHHHGGG-;AHHHGGGGGGGGGG;CFGGGGGGGGGGGGGGGFDGGGFF0AB:CF-;AFFFFFFF:FFFFFFEBFFFFFFFFFFFE0FFFFFF0BFFBFBB90BFFF.;;:BD
@M05620:37:000000000-D9766:1:1101:20104:10035 1:N:0:16
ACCACACCTTCTACAATGAGCTGCGTGTGGCTCCCGAGGAGCACCCCGTGCTGCTGACCGAGGCCCCCCTGAACCCCAAGGCCAACCGCGAGAAGATGCCCAGGTGAGTGGCCCGCTACCTCTTCTGGTGGCCGCCTCCCTCCTTCCTGGCCTCCCGGCGCTGCGCCCTTTCTCACTGGTTCTCTCTTCTGCCGTTTTCCGTAGGACTCTCTTCTCTGACCTGAGTCTCCTTTGGAACTCTGCAGGTTCTA
+
CBCDDDDDFFFFGGGGGGGGGGHHGFGFEGHHHGGGGGGFGHHHHGGGFGGGHHHHHHHGGGGGGGGGGGGHHHHGGGGHGHHHHGGGGGGGGGHHHHHHHHHGHHHHHHGGHHCGGGGHHHHHHHHHHHGHHGGGGGHGHHGHHGGGGGGGGGGGGG-ADBFFFFFFFFFFFFFFFFFFFFFFFFFFFFFFFFDFFFHFFFFFFFFFFFFFFFFFFFBFFFFFFFFFFFFFFFFFFFFFFFFFFFFFFFF
@M05620:37:000000000-D9766:1:1101:19763:10046 1:N:0:16
ACCACACCTTCTACAATGAGCTGCGTGTGGCTCCCGAGGAGCACCCCGTGCTGCTGACCGAGGCCCCCCTGAACCCCAAGGCCAACCGCGAGAAGATGAACCCAGGTGCGTGGCCCGCTACCTCCTCTGGTGGCCGCCTCCCTCCTTCCTGGCCTCCCGGCGCTGCGCCCTTTCTCACTGGTTCTCTCTTCTGCCGTTTTCCGTAGGACTCTCTTCTCTGACCTGCGTCTCCTTTGGAACTCTGCAGGCTC
+
BBBABBBBFFFFGGGGFGGGGGHGGAEA4EHGFGFE?EEGGHHHHGGGDEGGGHFFHHGGGGFGGEGGGGFEGFHGGGDHAEHHHGAEDGB@CGHFBDFF?GD<GGF11/F/--F.@CCC@GFD.</D<FGCDF:-:?C?AABBD/;0CB0/.:BA.E.--9-@A?B=A9=BFFFF/B//B/;/FFF/9BFFF/;B9A/EF/.;.;./BBFFEBFFFF/////:B.-9@.;B/99BF//;F/9/9/9A.;9
@M05620:37:000000000-D9766:1:1101:19460:10050 1:N:0:16
ACCACACCTTCTACAATGAGCTGCGTGTGGCTCCCGAGGAGCACCCCGTGCTGCTGACCGAGGCCCCCCTGAACCCCAAGGCCAACCGCGAGAAGATGCCCAGGTGAGTGGCCCGCTACCTCTTCTGGTGGCCGCCTCCCTCCTTCCTGGCCTCCCGGAGCTGCGCCCTTTCTCACTGGTTCTCTCTTCTGCCGTTTTCCGTAGGACTCTCTTCTCTGACCTGAGTCTCCTTTGGAACTCTGCAGGTTCTA
+
CDDDDCCCFFFFGGGGGGGGGGHHGGGEHGHHHGGGGGGGGHGHHGGGGGGGHHHHHHHGGGGGGGGGGGGHGHHGGGGHGHHHHGGGGGGGGGHHHHHHHHHGHHHHHHGGHHGGGGGHHHHHHHHGHHGHHGGGGGHGHHGHHGGGFGGGGGGGGF-ADGGGFGFFFFFFFFFFFFFFFFFFFFFFFHHHFFFFFFFFFFFFFFFFFFFFHHFFFFFFFFEFFFFFFFFFFFFFFFFFFFFFFFFFFF:
@M05620:37:000000000-D9766:1:1101:10248:10054 1:N:0:16
ACCACACCTTCTACAATGAGCTGCGTGTGGCTCCCGAGGAGCACCCCGTGCTGCTGACCGAGGCCCCCCTGAACCCCAAGGCCAACCGCGAGAAGATGAACCCAGGTGAGTGGCCCGCTACCTCTTCTGGTGGCCGCCTCCCTCCTTCCTGGCCTCCCGGAGCTGCGCCCTTTCTCACTGGTTCTCTCTTCTGCCGTTTTCCGTAGGACTCTCTTCTCTGACCTGAGTCTCCTTTGGAACTCTGCAGGTTC
+
CCCCCDDEFFFFGGGGGGGGGGHHGEGEFGHHHGGGGGGGGHHHHGGGGGGGHHHHGHHGGGGGGGGGGGGHHHHGGGGHGHHHHGGGGGGGGGHHHHHHHHGGHGHHGHHHGGHHGGGCGHHHHHHHHHHHGHHGGGGGHGHHGGGGGGGGGGGGGGGG-<DGGGFFFFFFFFFFFFFFFFFFFFFFFFFFFFFFDFFFFFDFFFFFFFFFFFFFFFFF1BBFF/<BFFFFFFFFFFFFFFFFF1FFFF0
@M05620:37:000000000-D9766:1:1101:18239:10059 1:N:0:16
ACCACACCTTCTACAATGAGCTGCGTGTGGCTCCCGAGGAGCACCCCGTGCTGCTGACCGAGGCCCCCCTGAACCCCAAGTTCATCACCCAGGTGAGTGGCCCGCTACCTCTTCTGGTGGCCGCCTCCCTCCTTCCTGGCCTCCCGGCGCTGCGCCCTTTCTCCCTGGTTCTCTCTTCTGCCGTTTTCCGTAGGACTCTCTTCTCTGACCTGAGTCTCCTTTGGAACTCTGCAGGTTCTAGATCGGACGAG
+
CCDDDDCDFFFFGGGGGGGGGGHHGEGEHGHHHGGGGGGGGHHHHGGGGGGGHHHHHHHGGGGGGGGGGGGHHHHGGGGHHHHHBFGHHGGHGBBGHGHGGHHGFDGGHHHHHHHHHH0EHHGGGGGHGHHGHHHHHH/GHHHHGGC-ADGGGGGGGGGGGGG0FFGGGGGFFFFFHFFFFFFDFFFFFFF.DFFFFFFFFHFFFFFFFFFF/BFFFFFFFFHFF0FFFFFFFFFFFFFEF0BFFF.-@BB
@M05620:37:000000000-D9766:1:1101:21992:10067 1:N:0:16
GAGGCTGCTTTGGAAGAACCTGACAAGCCAGGGACAAAAGATCGGAATAGCACACGTCTGAACTCCAGTCACTCCGGAGAATCTCGTATGCCGTCTTCTGCTTGAAACAAAAAAAAACAGTCCTTTCCGCTTGCGCCCTCTTTAGTCTACCCTTGCCACATTCTCCGCCTTTCTCCTTGTCACTGCCAAACCCGTGACCCCAGAACGGACGATCAGCCGACAGCCGTCCACTCACCGCACCTTCCATAGTC
+
AAB>ABF3BFFFGGGGGGGGGF4BFGFHGHHHGCFGFBCFFGFHGACBA3BFHFHAFHH1D5GHHHBGHHFHHGHBEEEEEBGFDGGDHGEGEEGHGGHHHHH?B3F3?F?GA/////?22@22@222///?/<///-><011111<111>FD///<00.00=00=.;.;.000;0;00;00;00;//0/9;A-99AE0;..../:...---...///9-;--..-9-../////;.----/////;/;//
@M05620:37:000000000-D9766:1:1101:22626:10070 1:N:0:16
AGTGCCAGCTCTCAATCGCACAGGGGACCCAGGGCCTGGCCCCTCCATCCAGAAAACCTATGACCTCACCCGCTACCTGGAGCACCAACTCCGCAGCTTGGCTGGGACCTATGTGAGTATCCAGCGTAGGAATCTGGGAGTTGGGGAGGAGTGAGGAGTTGGGGAAAGACAGTCCTAACCGTGGAGGGTTCTGGTAAATGATGGGGTGAGGAGGGGCTCTTTGGCTCCCACCAGTCCCCCTGTCTGGTCTA
+
>>3>ADDFBFFDAGGGC2FFEECGCEGGGEHHGGGEGEHFGHGHGGHGFGHFHHFHHGFGHHGHHGGHHHHGGE?GHHHHHHHAFHHHGBGHGGGGEBFGGGHGGGHHGHHFHHHHHHHHHHFHH??EDGGHGHHDDFFFAGFFGGGGGGGGHHHHHGHHHHGGGGHHGHHFHHHGFHHHGAEBAEGGCAFBFGGFFFFFGGGGGGFBFFFFFFBBB<FFFFFFFFFFFFFFFFFFFFFFBFFFFFFFFFF
@M05620:37:000000000-D9766:1:1101:27740:10073 1:N:0:16
AGTGCCAGCTCTCAATCGCACAGGGGACCCAGGGCCTGGCCCCTCCATCCAGAAAACCTATGACCTCACCCGCTACCTGGAGCACCAACTCCGCAGCTTGGCTGGGACCTATGTGAGTATCCAGCGTAGGAATCTGGGAGTTGGGGAGGAGTGAGGAGTTGGGGAAAGACAGTCCTAACCGTGGAGGGTTCTGGTAAATGATGGGGTGAGGAGGGGCTCTTTGGCTCCCACCAGTCCCCCTGTCTGGTCTA
+
AAABBFFFBFFFGGGGGGGCFEHGFGGGGGHHGGGGGGHGHHGHGGHHHHHHHHHHHGHGHGHHHHHHHHHGGECGHHHGHGHHHHHHGHHHFGGGGHHHGGHGGGHHGHHHHHHHHHHHHHHHHGCGCGHHHHHHHHHGDHHHGGGGGGGGHHHHHGHHHHGGGGHHGHHHHHGHHHHHGEFGGGGGEFGGGGGGGGGGGGGGGGFFFFFFFFFFF;EFFFFFFFFFFFFFFFFFFFFFFFFFFFFFFFF
@M05620:37:000000000-D9766:1:1101:24832:10089 1:N:0:16
ACCACACCTTCTACAATGAGCTGCGTGTGGCTCCCGAGGAGCACCCCGTGCTGCTGACCGAGGCCCCCCTGAACCCCAAGTTCACCCCCCAGGTGAGTGGCCCGCTACCTCTTCTGGTGGCCGCCTCCCTCCTTCCTGGCCTCCCGGCGCTGCGCCCTTTCTCCCTGGTTCTCTCTTCTGCCGTTTTCCGTCGGACTCTCTTCTCTGACCTGCGTCTCCTTTGGACCTCTGCAGGTTCTAGCTCGGCCGAG
+
CCCCBCCCFFFFGGGGGGFGGGHHGEEBFFHHHGGFFGEGGHGHHGGGGGGGHHHHHHHGGGGGGGGGGGGHBGHGGGGHG?GG3B0<ECDCA2BBG?D=FFHG/>CGHHHHHHHHGG0EGHGGGGGHGHHGHHHHGH/;GHHHGG-:ACAFGGGGGAFFFFFFFFFFFFFFFFFFFFFFFFFFDFFFFFF.;C>DFFFFFFFFFFFFFFFB.@DFFBFFFFFFFBFFFFFFFFFA0FF0B0;FFF;.;B-
@M05620:37:000000000-D9766:1:1101:12016:10107 1:N:0:16
GAGGCTGCTTTGGAAGACACTGACAAGCCAGGGACAAAAGATCGGAAGAGCACACGTCTGAACTCCAGTCACTCCGGAGAATCTCGTATGCCGTCTTCTGCTTGAAAAAAAAAAAAACAAACTCTTAATTTCATCCTCCCTCCTTACTCTCCTCCCTTCACTTATCCCTTTCTCCCTTTTTCTCTATTGCACCTATTTCCTCCTTTCTCTCTTCTCTACCCTACTTCACCTTTTTCCCTCTTCCGTTACTC
+
AA?AAAFBFFFFGGGGG4BFCGFHHGHHGCGGEFGD2B2BFGHHGGGGEHHFGHHECGHGDFGGHHGGGHHGHHHEF>E>GGG@GFFEF3FGGEEGGHHHFGH30FGFHGGGGC<>////0?111111111>11<<11FF<<.<=0<0000/<//./0/00:000;;:00:000;C/0:00/0;;0000009///;090;00//0000;F0C0BB0;00/.9..9////99/9//;/B/:./9B.;/.99/
@M05620:37:000000000-D9766:1:1101:22128:10109 1:N:0:16
GAGGCTGCTTTGGAAGAAACTGACAAGCCAGGGACACAAGATCGGATGAGCACGCGTCTGAACTTCAGTCACTCTGGAGAATCTGGTACACCGGCTACCGGTTTCATAAACAACCGGAACGTCACCTAGCAGCCTCACCGTGCGTCCCCGCGCTGATGCACCCCTGGCCCGTCCGTCAGGCATTTCAGCTTTCGCACTCTTGTGGATCCCCTTGACCAATTCTCAGCCTCTGTACTTGTCCCTGACCAGCC
+
BBBBBBFBFFFFGGGGGGGGGGH4FBB4AB44BA2B2B2B23B22A2A33BBB00A001BA5355D55553555553BGHHBGF433B444B//>//22//>//3?4FH433?////>B///?/?@22222@0FFH1C</0/<>.--..<--<C-;000<;:;-CE.;99;9.;-;;.A/CA09CF09CG/::D.:B=FFFFFF?FFFFFFFFFF/;/.;FBB;/BF/;.;;F/FFF/;BFB:BB;//.;;
@M05620:37:000000000-D9766:1:1101:3634:10110 1:N:0:16
GAGGCTGCTTTGGACGAAACTCATAAACCACGGAAACAAGATCGGAAGGACACACATATGTACTTTAGTCACTTTGGCGAATCTGGTATAACGGCCACTGATTTAAAAAAAAAACAACGGAGGAACAAGAAAATTACAATAAATTAAAAAAAGAATACAAGACAAGAACACAGACTGCAACTAACAACAACAGACCGCAACAGCCCTGTAACAACAGACCAACCAAAGGTCACGACTTATAATCGGGTATT
+
>3>A>>CBBBB4F44AAAAEG4BDDDA44BBAEABAEGF22BBBE11B1BBB1211335DD55D5A5BDFD5DFF3B3>EE?BBB33B4@@B1/>/>/BF3BG4BB3BBEC///?//?//////0?0000<0<>1111111100000000--...000;:0/;//.////;.99./0;0:;9/0//0;....//.9-----..;;.;.//////;..9..9.....././/;;..-9.////9/..-9-9/
@M05620:37:000000000-D9766:1:1101:26340:10113 1:N:0:16
ACCACACCTTCTACAATGAGCTGCGTGTTGCTCCCGAGGAGCCCCCCGTGCTTCTGACCGAGTCCCCCCTGACCCCCAAGGCCAACCGCGAGCCGATTAACCCAGGTGGGTGCCCCGCTACCTCTTCTGGTCGCCGCCTCCTTCCCTCCTGGCCCCCCGGTGCTGCGCCCCTTCTCACTGGTTCCCTCTTCTCCCGTTTCGCGTAGGACTCTCTTCTCTGACCTGATTCTCCTTTTGAATCCTGCAGGCTC
+
>>>>>1>AFFCFFGGBBB1BBAFGEGAE0ADFBFF00AA//B/FEG/EEABA11BDDFHG/>?BBBBBEGGBBBB?EE???<???FE/>/<///</>//11?F/??<?.<>E.0<F-<@<AHFF00C0CFG0-;;AAGGGG/0=F/;;9/C/FG.@-@@--;@FFF;@F@-AA-/:B/B/9/;B///B;;/;/;/-;AF/-;---9-//;/BFF/B/;F9/;F;-//;;BFF//9/9-//9BB//-;9-;-
@M05620:37:000000000-D9766:1:1101:11560:10118 1:N:0:16
ACCACACCTTCTACAATGAGCTGCGTGTGGCTCCCGAGGAGCACCCCGTGCTGCTGACCGAGGCCCCCCTGAACCCCAAGGCCAACCGCGAGAAGATGAACCCAGGTGAGTGGCCCGCTACCTCTTCTGGTGGCCGCCTCCCTCCTTCCTGGCCTCCCGGAGCTGCGCCCTTTCTCACTGGTTCTCTCTTCTGCCGTTTTCCGTAGGACTCTCTTCTCTGACCTGAGTCTCCTTGGAACTCTGCAGGTTCT
+
BBBABBBBFFFFGGGGGGGGGBGFGEGEHEGFFGGFGGGGGHHHHGGGEGGGHHHHHHHGGGFGGGGGGGGHHHHGGGGHGHHHHGGGGGGGGGHGGHGGDHGGHGHHHHHHGGHHGGGGGHHHHHHHHHHHFFHFGGGDHGHHGGGGGGGGGGGGGGGGADDGGGFFFFFFFFFFFFFFFFFFFFFFFFFFFFFCAAFFFFDFFFFFFFFFFFFFFFFFFFFFF/FFFFFFFFFFFFFFFFFFFFFFFFF
@M05620:37:000000000-D9766:1:1101:14886:10170 1:N:0:16
ACCACACCTTCTACAATGAGCTGCGTGTGGCTCCCGAGGAGCACCCCGTGCTGCTGACCGAGGCCCCCCTGAACCCCAAGGCCAACCGCGAGAAGATGAACCCAGGTGAGTGGCCCGCTACCTCTTCTGGTGGCCGCCTCCCTCCTTCCTGGCCTCCCGGAGCTGCGCCCTTTCTCACTGGTTCTCTCTTCTGCCGTTTTCCGTAGGACTCTCTTCTCTGACCTGAGTCTCCTTTGGAACTCTGCAGGTTC
+
?AAAAAAAFFFFFGGD3GGGGGHH?0ABA0FG1BF0EEEGGHCHGAEEBEFEFHG1DCHE@C?GEFGGGGGHH1FGGGG>CGGHGGCGGGGCCGHHHHH1?FCFGEGGHHHHGGHHGGGGGHHHHHHHHHHHGHHGGGGGHGHHGGGGGGGGGGGGGGGG-AGGGG@@F@?FFFFFFFFFFFFFFFFFFFFFFFF@ABFFFFFFFFBFFFFFFFFFFFFFFFFFF/FFFFFFFFFFFFFFFFFFFFFFAF/
@M05620:37:000000000-D9766:1:1101:21211:10171 1:N:0:16
ACCACACCTTCTACAATGAGCTGCGTGTGGCTCCCGAGGAGCACCCCGTGCTGCTGACCGAGGCCCCCCTGAACCCCAAGTTCATCACCCAGGTGAGTGGCCCGCTACCTCTTCTGGTGGCCGCCTCCCTCCTTCCTGGCCTCCCGGCGCTGCGCCCTTTCTCCCTGGTTCTCTCTTCTGCCGTTTTCCGTAGGACTCTCTTCTCTGACCTGCGTCTCCTTTGGACCTCTGCAGGTTCTAGCTCGGCCGAG
+
BCCDCCCCFFFFGGGGGGGGGGHHGEGEEGHHHGGGGGGGGHGHHGGGEGGGHHHHHHHGGGGGGGGGGGGHFHHGGGGHHFGH4B4BFB?GE3BFGGFFFHHF>BDGHHHHHHFHHHEFHHGGGGDHGHHGHHHHHH/GHHHHGGC:CFGGGGGGGGGGGGGBGFGGGGGFFFFFFHHHFFDFFFFFFDFADFFFFFFFFFFFBFFFFFFF.@AFFFFFFFFFF0BFFFFFFFFFFFFFF0<FFF..<CB
@M05620:37:000000000-D9766:1:1101:12656:10192 1:N:0:16
ACCACACCTTCTACAATGAGCTGCGTGTGGCTCCCGAGGAGCACCCCGTGCTGCTGACCGAGGCCCCCCTGAACCCCAAGGCCAACCGCGAGAAGATGCCCAGGTGAGTGGCCCGCTACCTCTTCTGGTGGCCGCCTCCCTCCTTCCTGGCCTCCCGGCGCTGCGCCCTTTCTCACTGGTTCTCTCTTCTGCCGTTTTCCGTAGGACTCTCTTCTCTGACCTGAGTCTCCTTTGGAACTCTGCAGGTTCTA
+
CCCCCCCCFFFFGGGGGGGGGGHHGGGGHGHHHGGGGGGGGHHHHGGGGGGGHHHHHHHGGGGGGGGGGGGHHHHGGGGHGHHHHGGGGGGGGGHHHHHHHHGGHHHGHHGGHHCDCDGHHHHHH0DFGHGFHGGGGGHGHHGGHGGGEFFGGGGGGG-9@--DACFFCFFFFF0BBFFFFFFFFFFFFFFFFCDFFFFFFBAADFFFFFFFFFFFFFBFFFFFBFFFFFFFFFFEFFFFFFFFFFFFFF0
@M05620:37:000000000-D9766:1:1101:5141:10193 1:N:0:16
AGTTCCAGCTCTCCATAGCACAGGGTACCCAGAGCCTGGCCCCTCCATCCAGAAAACCTATGACCTCACCCACCACCTGGGGCACCCACTCCGCAGCTTGGCTGGGACCTATGTGAGTATCCAGCGTAGGAATCTGGGCGTTGGGGCGGCGTGCGGCGTTGGGGCAAGCCAGTCCTAACCGTGGCGGGTTCTGGTAAATGATGGGGTGAGGAGGGGCTCTTTGGCTCCCACCAGTCCCCCTGTCTGGTCTA
+
>>>3>BDFFFFFGFGA5BB5B4FAFBBBB4BA4BB2BBGGGHGHGGHGHBFFGHH2BEHHA3DFH5BFGHH1B1A?FH3B1>B>EGG1BFGB>E/E>B3B>GFFGGHHAG3FHGGDGGHHHH4GHGG?>EB1@DHHHH/BDGGHGGDGG-;;A.AB-BBGGGBB?-.;.;.;BFFFFBFFBDEB-;BB=EFFFFFBFFFFFFFFFF;@FFF/ADBBBBFFFFFFFFFFFBFFEFFFFFFFBFFFFFFFFFB
@M05620:37:000000000-D9766:1:1101:4161:10200 1:N:0:16
AGTGCCAGCTCTCAATCGCACAGGGGACCCAGGGCCTGGCCCCTCCATCCAGAAAACCTATGACCTCACCCGCTACCTGGAGCACCCACTCCGCAGCTTGGCTGGGACCTATGTGAGTATCCAGCGTAGGAATCTGGGAGTTGGGGAGGAGTGAGGAGTTGGGGAAAGACAGTCCTAACCGTGGAGGGTTCTGGTAAATGATGGGGTGAGGAGGGGCTCTTTGGCTCCCACCAGTCCCCCTGTCTGGTCTA
+
>>>>>DFCAFFFG4FGBAF2E2BEFA2AABBG2AEB2AFHFHGHGGEGHFGGFBGBFFHHFGGHH5FEHHHEF/>EHGGH2GHEGH11?FHGEFCE>FFGGH?FFGHHGHHHHHHHHHHHHHHHHCCABBFGHHHHHH0FEHHHGGADG<CGH0DGCAGGFFCGEGHH/C/CGFHHHHHGGGEGEGGFCFGGGGCFGGGGGFGFFFFFFFFFFFAFFBFFFFFF/FFEFFFFFFFFFFFFFFFFFFBBFFB
@M05620:37:000000000-D9766:1:1101:15648:10215 1:N:0:16
ACCACACCTTCTACAATGAGCTGCGTGTGGCTCCCGAGGAGCACCCCGTGCTGCTGACCGAGGCCCCCCTGAACCCCAAGTTCAGCACCCAGGTGAGTGGCCCGCTACCTCTTCTGGTGGCCGCCTCCCTCCTTCCTGGCCTCCCGGAGCTGCGCCCTTTCTCCCTGGTTCTCTCTTCTGCCGTTTTCCGTAGGACTCTCTTCTCTGACCTGAGTCTCCTTTGGAACTCTGCAGGTTCTAGATCGGACGAG
+
1A1AAAAAFFFFFGG131FGFGFGCEEGH0FGGGF0EEG?EHHHHG?EA/E/GE1FHGHGGGGGCE>EGGGHHH/EEGG>BGH22>FHH/FHG1BFF>GGG0G/<<CGHHGBGHHHE1FCHFGGGCCHCGHGHHH/<GFFFGHE..@--ACGHGGGG@FB00C0CFGE/BFFFGGFGFGBFG@ABFFFFBB-ABFFBFFFFFFBBFFFFFFFFFF/BFFFFFBFBBFFFFFBFFFFFBFFF/BF-A--9@=
@M05620:37:000000000-D9766:1:1101:14558:10226 1:N:0:16
ACCACACCTTCTACAATGAGCTGCGTGTGGCTCCCGAGGAGCACCCCGTGCTGCTGACCGAGGCCCCCCTGAACCCCAAGTTCATCACCCAGGTGAGTGGCCCGCTACCTCTTCTGGTGGCCGCCTCCCTCCTTCCTGGCCTCCCGGCGCTGCGCCCTTTCTCCCTGGTTCTCTCTTCTGCCGTTTTCCGTCGGACTCTCTTCTCTGACCTGCGTCTCCTTTGGACCTCTGCAGGTTCTAGCTCGGACGAG
+
DDDDDDCDFFFFGGGGGGGGGGHHGGGEHGHHHGGGGGGGGHHHHGGGGGGGHHHGHHHGGGGGGGGGGGGHHHHGGGGHGFGH4B4FGEFHE3BFHFHFGHHGBBFGHHHHHHHHGF0?FF/DGDDHEHHGHHHHGF/<GHHHGG?-@DDFGAGGGGFFGGG0FGFA0FFFFFFFFFFFFFFDDFE:FAF.9:@CAFFFFFFFBFFFFFFF.;ADDFFFFFFFFBFFFFFFBFFFFFF0B0;FDF:;@D=
@M05620:37:000000000-D9766:1:1101:25649:10227 1:N:0:16
ACCACACCTTCTACAATGAGCTGCGGGTGGCTCCCGAGGAGCACCCCGTGCTGCTGACCGAGGCCCCCCTGAACCCCAAGGCCAACAGCGAGAAGACGAACCCAGGTGCGAGGCCCGCTACCTCTTCTGGAGGCCGCCTCCCTCCTTCCTGGCCTCCCGGCGCTGCGCACATTCTCACTGGTTCTCTCTTCTGCCGTTTTCCGTAGGACGCTCTTCTCTGACCTGTGTCTCCTTTGGAACTCTGCAGGTTC
+
AA>1AAAA>CFFG3G13FFDG1F1E00000A01AFA/EE?/GH0GGCG//B/1B11FH0>/>/EF/EEG//0>1<EE//?//?FGG/0B<>//?010?///></FF11<-.->-..<-:-;G000::0<G0..C.A-9..9.//990090=/..0.-99-9;9------;-/;F9/B///BF//////;BFFFB/-9-;9//A9-ABE/----9::/9////9B-///;/BF9;BB/BBFFBF///;F-;9
@M05620:37:000000000-D9766:1:1101:12302:10232 1:N:0:16
ACCACACCTTCTACAATGAGCTGCGTGTGGCTCCCGAGGAGCACCCCGTGCTGCTGACCGAGGCCCCCCTGAACCCCAAGTTCATCACCCAGGTGAGTGGCCCGCTACCTCTTCTGGTGGCCGCCTCCCTCCTTCCTGGCCTCCCGGAGCTGCGCCCTTTCTCCCTGGTTCTCTCTTCTGCCGTTTTCCGTAGGACTCTCTTCTCTGACCTGAGTCTCCTTTGGAACTCTGCAGGTTCTAGATCGGAAGAG
+
BABAABBBFFFFGGGGGGGFGCHHGEABEEGH3FGEGGGGGHHHHGGGGGGGHHGFHHHGCGGGGFGGGGGFHGHGGGCH34FH?FF3FFFFGBBGFFGGGHHGGDFGHHHHHHHHHH0EHHGGGGGHGHHGHHHHHH/FHGHHGGA:DFCGHGGGGGGFFFG0CFGGBFGGGGGFFGGGGGFAFFFFFD9.AFFFFFFFFFFFBFFFFFFF/FFFFFFFFFFFE/BFFFFFFFFFFFFBF;FFFFA.;A.
@M05620:37:000000000-D9766:1:1101:10424:10233 1:N:0:16
GAGGCTGCTTTGGAAGAAACTGACAAGCCAGGGACACAAGATCGGAAGAGCACACGTCTGAACTCCAGTCACTCCGGAGAATCTCGTATGCCGCCTTCTGCTTGAAAAAAAAAAAAATCTCCCTCTTCTGCCTCGCTTCTTTTTTTCTTCGTTCAGCGCTGTTGCCCTCCCTTCCTCCCGTTGTCGTTTTCGATTCGCTGCTGTGGTACATCTTTCCTCAGTTGCGCCCCCCCGTCCCCCTGGCTGGTCTT
+
AAAABACAFFFFFFGGGFGGFBAABBBFFFFEGGGGAEFAFGHGFDEFHBF3FCHABGHGBABFGBAFDGDDF5FBEBE>GHGBGF?EF3FHG/>A/BFGB4F3?BGHHGGGGC<//0111?00<0<11<F111.-.<.0==<0-;CFF0.//./00.-.-.00;0B;AC./09:0;;..;A..0..9;./9.9//..;.9///:../:/;/:////:///;//9-;D?BB---;9DDEA-..;.9AF///
@M05620:37:000000000-D9766:1:1101:14731:10235 1:N:0:16
ACCACACCTTCTACAATGAGCTGCGTGTGGCTCCCGAGGAGCACCCCGTGCTGCTGACCGAGGCCCCCCTGAACCCCAAGGCCAACCGCGAGAAGATGAACCCAGGTGAGTGGCCCGCTACCTCTTCTGGTGGCCGCCTCCCTCCTTCCTGGCCTCCCGGCGCTGCGCCCTTTCTCACTGGTTCTCTCTTCTGCCGTTTTCCGTAGGACTCTCTTCTCTGACCTGCGTCTCCTTTGGAACTCTGCAGGTTC
+
AAA?AAAAFFFFGGGGDGFAG1FFG0ABA0GH1BFAAEGCFHHHHGGGEGGGHHHBGHHG?GCGG?EGGGG0G1FGGG/G//GHHG/<BCB</CFHDHD>?GGGHGHG1FGHGGHHGGGGGHHHHHHHHHHHCHHGGGC.GEGHGGFGGFFBFFFFAGGG-A@@@B@@B@@FFFFFFFFFFFFFFFFFFFFFFFF?;BFEFFFFABFFFFFFFFFFFFFFBFFFF-@;@FFFFFFEFFFFFFFFE/BFAFB
@M05620:37:000000000-D9766:1:1101:10957:10247 1:N:0:16
ACCACACCTTCTACAATGAGCTGCGTGTGGCTCCCGAGGAGCACCCCGTGCTGCTGACCGAGGCCCCCCTGAACCCCAAGGTCAACACCGAGAAGATGGGCCCGCTACCTCTTCTGGTGGCTGCTCCCCTCCCTCCTTGCCTCCCGGATCTCCGCCCTTTCTCACTGGCTCTCTCTCCGGCTGTCTTTCGTACCACTCTCTGTTCTGACCTGAGTCCCGTCCTGAATTCTGTATGGTACAGATCAGGATAG
+
CCCECCCCFFFFGGGGGGGGGGHHGGGFHGHHHGGGGGGGGHHHHGGGGGGGHHHHHHHGGGGGGGGGGGGHHHHGGGGHG3BG3FF/?/>B//FG2?2/?F/>/C/<0?1=1?1F1?>.>0..111.<F...</</11=CGHH..--.-01=.CDG-/:1111<11/.<0=FGG00/.<---<0B111.</..10</<F011111111<F///1100-....<1011111111</1111111<0<00<00
@M05620:37:000000000-D9766:1:1101:3749:10249 1:N:0:16
ACCACACCTTCTACAATGAGCTGCGTGTGGCTCCCGAGGAGCACCCCGTGCTGCTGACCGAGGCCCCCCTGAACCCCAAGGCCAACCGCGCGAAGATGCCCAGGTGAGTGGCCCGCTACCTCTTCTGGTGGCCGCCTCCCTCCTTCCTGGCCTCCCGGCGCTGCGCCCTTTCTCACTGGTTCTCTCTTCTGCCGTTTTCCGTAGGACTCTCTTCTCTGACCTGAGTCTCCTTTGGAACTCTGCAGGTTCTA
+
ABBBCCB>FFFFGGGGGGBGGGHHGGGBEFHHHBFEDGGGGHGHHGGEGGGGHHHHHHHEGGGGGGGGGGGHGHHGGGGHGHHHHGGGGG/>CGGGFHHHHHG/?GFH1GGGHHGGGGG/GHHHHH0GDFGHHGGGGGHGGGGGFGGGBFGGGGGGG?-;:>BFFFFFFFFFFFFFFFFFFFFFFFFFBFFFFFADFFFFFBFDAFFFFFFFFFFFFFBFFF/9BFFBFFFFFFFFFFFFFFFFFFFFFFB
@M05620:37:000000000-D9766:1:1101:18774:10249 1:N:0:16
AGTGCCAGCTCTCAATCGCACAGGGGACCCAGGGCCTGGCCCCTCCATCCAGAAAACCTATGACCTCACCCGCTACCTGGAGCACCAACTCCGCAGCTTGGCTGGGACCTATGTGAGTATCCAGCGTAGGAATCTGGGAGTTGGGGAGGAGTGAGGAGTTGGGGAAAGACAGTCCTAACCGTGGAGGGTTCTGGTAAATGATGGGGTGAGGAGGGGCTCTTTGGCTCCCACCAGTCCCCCTGTCTGGTCTA
+
ABABCFFFCFFFGGGGGGGGGGHHGGGGGGHHGGGGGGHHHHGHGGHHHHHHHHHHHGHHGHHHHHHHHHHGGGGGHGHHHHHHGHHHGHHHGGGGGHHHGHFGGGHHGHHHHHHHHHHHHHHHHGGGGGGHHHHHHHHGGHHHGGGGGGGHHHHHHGHHHHGGGGHHHHHHHHHGHHHGGGGGGGGGCFFGGGFGGGGGGGGGGGFFFFFFFFFFFFFFFFFFFFFFFFFFFFFFFFFFFFFFFFFFFFF
@M05620:37:000000000-D9766:1:1101:15537:10262 1:N:0:16
ACCACACCTTCTACAATGAGCTGCGTGTGGCTCCCGAGGAGCACCCCGTGCTGCTGACCGAGGCCCCCCTGAACCCCAAGGCCAACCGCGAGAAGATGAACCCAGGTGAGTGGCCCGCTACCTCTTCTGGTGGCCGCCTCCCTCCTTCCTGGCCTCCCGGAGCTGCGCCCTTTCTCACTGGTTCTCTCTTCTGCCGTTTTCCGTAGGACTCTCTTCTCTGACCTGAGTCTCCTTTGGAACTCTGCAGGTTC
+
CCDDDDCCFFFFGGGGGGGGGGHHGGGGHGHHHGGGGGGGGHHHHGGGGGGGHHGHHHHGGGGGGGGGGGGHGHHGGGGHGHHHHGGGGGGGGGHHHHHHGHGGHGHHFHHHEGHHGGGCGHHHHHHHHHHHGHHGGGGGHGHHGGGGGGGFGGGGGGGG-@CFGGFFFFFFFFFHBFFFFFFFFFFFFFFFFFFFDFFFFFFFFFFFFFFFFFHFFFFFFFFFF/FFFFFFFFFFBBFFFFFFFBFFFF0
@M05620:37:000000000-D9766:1:1101:24395:10308 1:N:0:16
ACCACACCTTCTACAATGAGCTGCGTGTGGCTCCCGAGGAGCACCCCGTGCTGCTGACCGAGGCCCCCCTGAACCCCAAGGCCAACCGCGAGAAGATGCCCAGGTGAGTGGCCCGCTACCTCTTCTGGTGGCCGCCTCCCTCCTTCCTGGCCTCCCGGCGCTGCGCCCTTTCTCACTGGTTCTCTCTTCTGCCGTTTTCCGTAGGACTCTCTTCTCTGACCTGAGTCTCCTTTGGAACTCTGCAGGTTCTA
+
CCCCCCCCFFFFGGFGGGGGGGHHGEGEEGHGGGGGGGEGGHDGHGGGEEEGHHHHHHHGGGGGGGGGGGGHFHHGGGGHGHHHHGGGGGGGGGHHHHHHHHHGHHGHHHGGHHGGGGGHHHHHHHHHHHGHHGGGGGHGHHGHHGGGGGGGGGGGFG?DGFFFFFFFFFFFFFFFFFFFFFFFFFFFFFFFFFDFFFFFFF.DD0FFFFFFFFFFFFFFFFFFFFFFFFFFFFFFFFFFFFFFFFFFFFF
@M05620:37:000000000-D9766:1:1101:3756:10312 1:N:0:16
AGTGCCACCTCTCCATAGAACAGGGGATTAAGTCCCCGGCTCCTCCAGCCAGTAAACCTATGACCTCACCCGCTACCTGGAGCACCCACTACGCAGCTTTGCTGGGCCCTCTATGCGTATCGGGCGCCGCCCTCTGGGTGTTGGGGCGCCGGGAGGCGCTGCCGCCCGCACGTGCTCCCCCTGGCGGCTTCTGGCAAATGACGGGGTGCGGCGACCCTCTTTGCCTCCCCCACGCTCCCGTGTCTGGACTA
+
>11>>@11BBBFFFF13BB1BBFAF0A0011D22D10AAE/BFBGHC10/AB112ADB01BB2DF1BFFF0>E>/>G11B00B?FFE/EF>0?E?//B1>>BFEHGGHGHGF1221??/BG////</<A/>-<FF1GE/<<C.CC-A?-;A-;A@?:@-@@--99----;;---9A//A--;;A9->-;99FFFE-/;BFF/9-9--;-;-9@----;9:FFB////-:--;A@B--;9-;B;FF/;/;//
@M05620:37:000000000-D9766:1:1101:2664:10327 1:N:0:16
AGTGCCAGCTCTCCATCGCACAGGGTACCCAGGGCCTGGCCCCTCCATCCAGAAAACCTATGACCTCACCCGCTACCTGGAGCACCCCCTCCGCAGCTTGGCTGGGACCTATGCGAGTATCCAGCGTAGGTATCTGGGAGTTGGGGCGGAGCGTGGATTTGGGGAGAGACTGCCCTAACCGTGGAGGGTTCTGGTAAATGATGGGGTGAGGAGGGGCTCTTTGGCTCCCACCAGTCCCCCTGTCTGGTCTA
+
>>33>BDFBFFFGFBBBAA2A2BAF4BBF4BF2BB2BBFGGHGDGGGHFAFGFFF23BBGBFFGH5BFGFE>>0>>GGBF2BBFHGE>>EG>>E/E>FBF<33?<<00CHFHH1?//>FFG22@<C<//?<1???<1F0?CGDC@@.<--;-9..9.090;C:-A-.../09//./;..9@A?@.;9B.:.//;/;///;9/;/.A.9.99/A?;-B-.9////;B/;..A.:A//;9..-;:9///;9B/
@M05620:37:000000000-D9766:1:1101:7978:10357 1:N:0:16
GAGGCTGCTTTGGAAGAAACTGACAAGCCAGGGACAAAAGATCGGAAGCGCACACGTCTGAACTCCAGTCACCCCGGAGAATCTCGTATGCCGTCTTATGCTTGAAAACAAAAAAAACGGCCACAAAAAAACTACAAGGGAGAAAAAGAACTGATGAAACAAGGCAAAAAAAGTCTGACATTCCAGAGACAGGACACCAGCAGCACCAAACGAACAATCCCAAGCACTCCGACATTTCAATAACTAGCCAG
+
AAAAAAFAFFFFG1GG1BBGGABB11AFFHFHE0BFG0FFEGGFE/FE/EEGGGHGBF0FFFGFG1FGFGF@10///>//F1BFBG/?FGHHG/>EC2B11FDF0BGF0/?<0//>>//?////0???F-<<00/<00......</..:.:0000:;0;;/;/...../.9-9000009;00;0000---9---;---9---9;----------;-;9/-/;/-9-9//----;99://////;/9/;//-
@M05620:37:000000000-D9766:1:1101:18943:10364 1:N:0:16
AGTGCCAGCTCTCAATCGCACAGGGGACCCAGGGCCTGGCCCCTCCATCCAGAAAACCTATGACCTCACCCGCTACCTGGAGCACCAACTCCGCAGCTTGGCTGGGACCTATGTGAGTATCCAGCGTAGGAATCTGGGAGTTGGGGAGGAGTGAGGAGTTGGGGAAAGACAGTCCTAACCGTGGAGGGTTCTGGTAAATGATGGGGTGAGGAGGGGCTCTTTGGCTCCCACCAGTCCCCCTGTCTGGTCTA
+
AA>ABFFFBFFFFGGGGGGGGGGHDGGGGGHHGGGGGDHHHHGHGGHGFHHHHFFHHGEHHHHHHHHGHHHGGGCEHEHHHHHEFHHHGFFHGGGGGBGHGHHGGGHHGHHHHHHHHHHHHHHHHGEGGGHHHHHHHHGEEHGHGGGGGGECCDGHFGHGHHGGGGHHGHHHHHHGHHHHGGAFDGGGEFGGGGFGGGGGGGGGGGDFFFFFFFFFFFFFFFFFFFFFFFFFFFFFFFFFFFFFFFFFFF;
@M05620:37:000000000-D9766:1:1101:10677:10366 1:N:0:16
ACCACACCTTCTACAATGAGCTGCGTGTGGCTCCCGAGGAGCACCCCGTGCTGCTGACCGAGGCCCCCCTGAACCCCAAGGCCAACCGCGAGAAGATGAACCCAGTGGAGTGCCCCGCTACTCCTCCTGTGGGCCGCCTCCCTCCTTCCTGGCCTCCCGGAGCTCCGCCTTTCTTCACTGGTTCCCCCTCCGCCCGTTTTCCTTAGGACCTCCTTCCCTGACCTGATTCTCTTTTGGAATCCTCCAGGTCT
+
DCDDDDDDFFFFGGGGGGGGGGHHGGGGHGHHHGGGGGGGGHHHHGGGGGGGHHHHHHHGGGGGGGGGGGGHHHHGGGGHGHHHHGGGGGGGGGHHHHHFHH/CF11?1/1?1?G.--<<C000<///<00<.<.-;-.;G./;.C0;/0;/=.0;EAE-;--:00.;A.9F0000000;/B0000/.;....;--;FF.B0000:000./0.;00//00/;/0:/0000;0;F00-;B00000//;/B00
@M05620:37:000000000-D9766:1:1101:24942:10405 1:N:0:16
AGTGCCAGCTCTCAATCGCACAGGGGACCCAGGGCCTGGCCCCTCCATCCAGAAAACCTATGACCTCACCCGCTACCTGGAGCACCAACTCCGCAGCTTGGCTGGGACCTATGTGAGTATCCAGCGTAGGAATCTGGGAGTTGGGGAGGAGTGAGGAGTTGGGGAAAGACAGTCCTAACCGTGGAGGGTTCTGGTAAATGATGGGGTGAGGAGGGGCTCTTTGGCTCCCACCAGTCCCCCTGTCTGGTCTA
+
>A>>AFFFCFFFGGGGGGGCGCHGGGFEGGHHFEGGGGHHHHGHGGHHHGHHHHHHHGHHHHHHHFHHHHHGGEEGHHHHBGHHHHFFFHHGEGFGGHHHGHHGGGHHGHHHHHHHHHHHHHHHHGGGGGHHHHHHHHHGGHHHGGGGGGEGHHHHHGHHHHGGGGHHHHHHHHHHHHHHGGGGGGGGEGFGGGFGGGGGGGGGGGFFFFFFFFFFFFFFFFFFFFFFFFFFFFFFFFFFFFFFFFFFFFF
@M05620:37:000000000-D9766:1:1101:16855:10408 1:N:0:16
ACCACACCTTCTACAATGAGCTGCGTGTGGCTCCCGAGGAGCACCCCGTGCTGCTGACCGAGGCCCCCCTGAACCCCAAGTTCATCACCCAGGTGAGTGGCCCGCTACCTCTTCTGGTGGCCGCCTCCCTCCTTCCTGGCCTCCCGGAGCTGCGCCCTTTCTCACTGGTTCTCTCTTCTGCCGTTTTCCGTAGGACTCTCTTCTCTGACCTGAGTCTCCTTTGGAACTCTGCAGGTTCTAGATCGGACGAG
+
CCCCCCCCFFFFGGGGGGGGGGHHGEEEEGHHHGGGGGGGGHHHHGGGGGGGHHGHHHHEGGGGGGGGGGGHHHHGGGGHHHHH4BGHHFFGF?BDGGHGGHHGGFGGHHHHHHHGHH0EHHGGGGGHFHHGHHHHHHEHHHHHGGC-AEGHHFGGGGGGGGG0;FFGFFGGGGGGGGGGGGF;DFFFFDB.DFFFFFFFFFFF9FFFFFFFEFFFFFFFFFFFE0FBFFFFFFFFBFB0B9BFFF.-;C:
@M05620:37:000000000-D9766:1:1101:23954:10422 1:N:0:16
ACCACACCTTCTACAATGAGCTGCGTGTGGCTCCCGAGGAGCACCCCGTGCTGCTGACCGAGGCCCCCCTGAACCCCAAGGCCAACCGCGAGAAGATGCCCATGTGAGTGGCCCGCTACCTCTTCTGGTGGCCGCCTCCCTCCTTCCTGGCCTCCCGGAGCTGCGCCCTTTCTCACTGGTTCTCTCTTCTGCCGTTTTCCGTAGGACTCTCTTCTCTGACCTGAGTCTCCTTTGGAACTCTGCAGGTTCTA
+
BBBBBBBBFFFFGGGGGGGGGGHHGGGGHGHHHGGGGGGGGHHHHGGGEGGGGHHHHHHGGGGGGGGGGGGHHHHGGGGHGHHHHGGGGGGGGGHGGHHHHHEHHHHHHHGGHHGGGGGHHHHHHHHHHHGHHGGGGGHGHHGHHHHGGGGGGGGGGCAFFGGGGGFFFFFFFFFFFFFFFFFFFFFFFFFFFFFFFFFFFFFBDFFFFFFFFFFFFFFFFFFFFFFFFFFFFFFFFFFFFFFFFFFFFFF
@M05620:37:000000000-D9766:1:1101:15145:10422 1:N:0:16
ACCACACCTTCTACAATGAGCTGCGTGTGGCTCCCGAGGAGCACCCCGTGCTGCTGACCGAGGCCCCCCTGAACCCCAAGTTCATCACCCAGGTGAGTGGCCCGCTACCTCTTCTGGTGGCCGCCTCCCTCCTTCCTGGCCTCCCGGCGCTGCGCCCTTTCTCACTGGTTCTCTCTTCTGCCGTTTTCCGTAGGACTCTCTTCTCTGACCTGAGTCTCCTTTGGAACTCTGCAGGTTCTAGCTCGGCCGAG
+
BBBABBBBFFFFGGGGGGGGGGHHGEEEFEHHFGGGGGGGGHHHHGGGGGGGHHHHHHHGGGGGGGGGGGGFHGHGGGDH3BGH?FG3FGGHGBBGGFHGGHHGBCGGHHGHHHHGHD<EHHGGGGGHGHHGHHHHHHFGHHHHGGG-;BCGGGGGGGGGGGG0FGGGFGGGGFFFFFFFFFDDFFFFFFB.ADFFFFFFFFFFFFFFFFFF/BFFFFFFFFFFE/BFFFFFFFFFFFFFF/;FFF..;B;
@M05620:37:000000000-D9766:1:1101:17740:10424 1:N:0:16
AGTGCCAGCTCTCAATCGCACAGGGGACCCAGGGCCTGGCCCCTCCATCCAGAAAACCTATGACCTCACCCGCTACCTGGAGCACCAACTCCGCAGCTTGGCTGGGACCTATGTGAGTATCCAGCGTAGGAATCTGGGAGTTGGGGAGGAGTGAGGAGTTGGGGAAAGACAGTCCTAACCGTGGAGGGTTCTGGTAAATGATGGGGTGAGGAGGGGCTCTTTGGCTCCCACCAGTCCCCCTGTCTGGTCTA
+
>AAAAFFFAFFFGGGGGFGGGGHDGGGGFECHFEEGFGGGFHGFGGHHHHHHHHHHHGHFHHHHHHHFHFHGGEEGHFHHBGHHHHHHGHHHGGGEGHHHGGHGGCHHGHHHGFHGHFHHHHFFHC?ABEGHFFHGFHHGGFHHGGGGGGE>GFFHGDCCGFDCFGGGHHGHCHHHHGHHGGGGGGGGGGGGGF;CFGGGGGGGGG.@EFFFFFBCFCEFFFFFFFFEEBFDFFFFFFFFFFFFFFFFFBB
@M05620:37:000000000-D9766:1:1101:17667:10434 1:N:0:16
ACCACACCTTCTACAATGAGCTGCGTGTGGCTCCCGAGGAGCACCCCGTGCTGCTGACCGAGGCCCCCCTGAACCCCAAGGCCAACCGCGAGAAGATGCCCAGGTGAGTGGCCCGCTACCTCTTCTGGTGGCCGCCTCCCTCCTTCCTGGCCTCCCGGAGCTGCGCCCTTTCTCACTGGTTCTCTCTTCTGCCGTTTTCCGTAGGACTCTCTTCTCTGACCTGAGTCTCCTTTGGAACTCTGCAGGTTCTA
+
AAA?AAAA1FFFGGGC3GA1GAGFE0AA00FG1FFAAEGECHGFHGGG/EFGFHFBHHCE/E?EG/FGGEC0G1FGGF/G//GHHG//BC///?<11?11FB<FGHH0<<//C<CCGCGFFHGGHHGDDHCHC<?@CCCEGFCHHGBBFBA?F.CAAA-9?FFGG@B@;F/BFF/;BFF9F9BFFFFFFFFBB@BBFEBFBFFFFFBFFFFFFFFFFF/9/BFB-FF9FF/9BFB/:F9FFFBBBFFFFFB
@M05620:37:000000000-D9766:1:1101:15097:10437 1:N:0:16
AGTGCCAGCTCTCAATCGCACAGGGGACCCAGGGCCTGGCCCCTCCATCCAGAAAACCTATGACCTCACCCGCTACCTGGAGCACCAACTCCGCAGCTTGGCTGGGACCTATGTGAGTATCCAGCGTAGGAATCTGGGAGTTGGGGAGGAGTGAGGAGTTGGGGAAAGACAGTCCTAACCGTGGAGGGTTCTGGTAAATGATGGGGTGAGGAGGGGCTCTTTGGCTCCCACCAGTCCCCCTGTCTGGTCTA
+
AA>3>FFFAFFFGFGEGFGCGGHGGGEFEEHHBEEA2FHHAGFFGGHHHHGHFHHFGGFHDGEHHFHHHHHFE>EEHFGHBGHHHHC1EGHFEEEEEH?GEFHGGGHHG2FGF3BFHHHHHHHHHGGDBEGHHHHHHHCFGHHHGGGGGDC>GG0C<EHHHH<D.AGHBHHHH0:GHHHHGGGGDEGA;CFGGGCBGGEGGBBFEGFFFFFFFF-;DAFFFFFFFFFFFFF?EAFFFFF?FFFFFF/B/BB
@M05620:37:000000000-D9766:1:1101:20092:10455 1:N:0:16
ACCACACCTTCTACAATGAGCTGCGTGTGGCTCCCGAGGAGCACCCCGTGCTGCTGACCGAGGCCCCCCTGAACCCCAAGTTCATCACCCAGGTGAGTGGCCCGCTACCTCTTCTGGTGGCCGCCTCCCTCCTTCCTGGCCTCCCGGCGCTGCGCCCTTTCTCCCTGGTTCTCTCTTCTGCCGTTTTCCGTAGGACTCTCTTCTCTGACCTGCGTCTCCTTTGGAACTCTGCAGGTTCTAGATCGGAAGAG
+
BBCBBCCCFFFFFFFGGGFGGGHHGFGECFHGGGGFFGFGGHGHHGGGGGGGHHGHHHHGGGGGGGGGGGGHGHHGGGGHHHHH4B?DGBFFEBBGHFF?FHHGGGGGHHHHHHHHFFCEHHGGGGGHGHHGHHHHHH/CHHHHGG--@DFGGGGGGGFFGGG0FFGFFGGFFFFFFFFFFFDDDFFFFDB.AFFFFFFFFFFFFFFFFFFF.@DFFFFFFFFFF0BFFFFFBFFA0FF0B0;FFF..;AA
@M05620:37:000000000-D9766:1:1101:11528:10469 1:N:0:16
ACCACACCTTCTACAATGAGCTGCGGGTGGCTCCCGAGGAGCACCCCGTGCTGCTGACCGAGGCCCCCCTGAACCCCAAGGTCATCACCCAGAAGAGGGGCCCGCTACCTCTTCTGGTGGCCGCCTCCCTCCTTCCTGGCCCCCCGGAGCTGCGCCCTTTCTCACTGGTTCTCGCCTCTGCCGTTTTCCGTACGACTCACTTCTCTGACCCGAGTCTCCCTTGGAACTCTGTAGGTTCTAGATCGGAAGAG
+
BBBBBBBBFFFFGGGGGFGEDF4GE2EEG2FGHGGFGGEEGGGHHGAEAEGGHF3BGHGGGGGGGGGGGGGHGHHGGGGH/3BG2F?1B0??/0BB0///>/<<@<@C01<1=<D<11<..<<-<EACE::E/CGHH0/C:.;-9--:-9.//9-A;9B/BFBB/99.;B//;..-;:9/9B=.;/A9BF9A.9..;./;99F/BB//B/.--9.BFB;/.;.9/;BFFBF//9BB;9BFBB/;AADE?99
@M05620:37:000000000-D9766:1:1101:9725:10473 1:N:0:16
AGTGCCAGCTCTCAATCGCACAGGGGACCCAGGGCCTGGCCCCTCCATCCAGAAAACCTATGACCTCACCCGCTACCTGGAGCACCAACTCCGCAGCTTGGCTGGGACCTATGTGAGTATCCAGCGTAGGAATCTGGGAGTTGGGGAGGAGTGAGGAGTTGGGGAAAGACAGTCCTAACCGTGGAGGGTTCTGGTAAATGATGGGGTGAGGAGGGGCTCTTTGGCTCCCACCAGTCCCCCTGTCTGGTCAT
+
AA>AAFFFBFFFGBGGGGFCGEHHGGGGGGHHFEEGGGHHHHGGGGHGHHFGFEGFGGHHHFGHHGGHHHHGGEEGHFFGFHHGHHCFFHHGEGCGEHGGGHHGGGHHGHHHHHHFFHHHHHFHHGGGGGFFHGHGHHFFGHHGGGEGG.CGH0GHGGHHHHGGGACCGHHHHHHHHCHHGGGGDGGGFGGGGGFFGGGGGGGGGGFBFFFFFFBBBBFFFFFFFFFFFFFFFFFFFFFFBFFFFFFFFB9
@M05620:37:000000000-D9766:1:1101:15242:10478 1:N:0:16
ACCACACCTTCTACAATGAGCTGCGTGTGGCTCCCGAGGAGCACCCCGTGCTGCTGACCGAGGCCCCCCTGAACCCCAAGTTCATCACCCAGGTGAGTGGCCCGCTACCTCTTCTGGTGGCCGCCTCCCTCCTTCCTGGCCTCCCGGAGCTGCGCCCTTTCTCACTGGTTCTCTCTTCTGCCGTTTTCCGTAGGACTCTCTTCTCTGACCTGAGTCTCCTTTGGAACTCTGCAGGTTCTAGATCGGACGAG
+
CBCCCCCCFFFFGGGGGGGGGGHHGEGEEGHHHGGGGGGGGHHHHGGGEFGGGHGHHHHGGGGGGGGGGGGHFHHGGGGHHHHHBFFHHFGHG3BFGGHGGHHGFDGGHHHHHHHHHHEGHHGGGGGHGHHGHHHHHHBHHHHHGGG-AFHHHGGGGGGGGGG0CFGGFGGGGGGGGGGGGGGDFFFFFFF9DFFFFFFFFFFFFFFFFFFF/BFFFFFFFFFFF0FFFFFFFFFFFFFEF0FFFF:-;CB
@M05620:37:000000000-D9766:1:1101:9707:10482 1:N:0:16
GAGGCTGCTTTGGAAGAAACTCATAGATTATTGCAACAGTTCCCCCTGGAACTGGACAAGTTTCTTGCCCTGCTTACCGAAGCTGAAACAACTGCTCCTAACTGAGACTACCAGGAAGGAAAGGCGCCTACAATAATGCAAGGTAGCAAAATAGAGTATTAAAAAATGGAAAGAAAGGCATGAACGACCTCTTGAGCACTCATGGGGACGAAATGGAACAATGCTCAGCACCGGACCTTGTAACTACAAGT
+
>1>A>>B>11B@A1BBAAABBGGGGBAFFF33DD3DBCB1BD21A0A//B1BBF00010B12DBAAB111BBAFG21BBAEE>@B11FBBBFG>B1BBFB1B@BB@1BBBB01B//0B/0BC00/<<<//01111122B11B/1B112110111111@>222@1?>?11?11><0010.>10111..<-.0000=0;;.0//0:0:..----..009:///009000//;..9---;9//9////9;B///
@M05620:37:000000000-D9766:1:1101:13387:10511 1:N:0:16
GAGGCTGCTTTGGAAGAAACTGACAAGCCCGGGACACAAGATCGGAAGAGCACACGTCTGAACTCCAGTCACTCCGGAGAATCTCGTATGCCGTCTTCTGCTTGAAAAAAAAAAAAAAAAAAAAAACAAAAAATAAGAAAACATCAAGAAAGACATACAAAACAGAAAGAGATAGGGAAAGAGAGAAGGGAAGTAGATGATACTACTAAAAAGCGAGAACACACTAAGAGTACCACTGGACTACGCGAAGG
+
>>>>A>FAFFFFGBFBBABGGG4B4BGGF4AEEEE2222BFBGHCG1E1FGHHBGEFGGGFHGFHG33DFGHGFGEGEE/FG3@F1FEGHHHG?EF?GHH?GHE?3BFF/CCGB/@/----<-;--.C9;9.:.000;0///:0;C000///9.9/////:.:..////9.;////./9;./.;..//.....////////////9//////....--9/;.;.9//9//////////.9./9/.-----.
@M05620:37:000000000-D9766:1:1101:19788:10532 1:N:0:16
ACCACACCTTCTACAATGAGCTGCGTGTGGCTCCCGAGGAGCACCCCGTGCTGCTGACCGAGGCCCCCCTGAACCCCAAGTTCACCCCCCAGGGGAGCGGCCCACCACCTCTTCTGGTCGCCGCCTCCCTCCCTCCTCTCCTCCAGGCGCTGCCCCTTTTATCCCTGGTTCTCTCTTCTGCCGTTTTCAGTAGGCCTCTCTTCTCTGTCATTCGTCTCTTTTACTCCGCTGCAGGTTCTCGCTCGGACGAC
+
CCCCCBBCFFFFGGGGGGFGGGHHGGGEDGGHGGGGGCGGCHGHHGGGGGFG5FHGHHHEFG?FGGGGGGGHHHHGGGGHD4B?3BF/E//?/CCCD//<>>/.>..<.<F<FFHEF<0<@E-:A.:CEG/;:FFD//0;FBF////.;A--9.9...;//::B/B/.;/9/9BFB/;9B/B-9./;/:BBF/////.;FF//B/9////;/9//;AB///////;/.;;:.9/.;;///;9;9:BA--:-
@M05620:37:000000000-D9766:1:1101:4138:10568 1:N:0:16
ACCACACCTTCTACAATGAGCTGCGTGTGGCTCCCGAGGAGCACCCCGTGCTGCTGACCGAGGCCCCCCTGAACCCCAAGGCCAACCGCGAGAAGATGCCCAGGTGAGTGGCCCGCTACCTCTTCTGGTGGCCGCCTCCCTCCTTCCTGGCCTCCCGGAGCTGCGCCCTTTCTCACTGGTTCTCTCTTCTGCCGTTTTCCGTAGGACTCTCTTCTCTGACCTGAGTCTCCTTTGGAACTCTGCAGGTTCTA
+
AAA1AAA1CFFFGFGF3G1BGDGHGGA000FG1BB0AEEGGHCHHGGGCAEGEHFFHHHA/E?GGAGGGGGBGEHGGGGH/CHHCF//>C/<BCBC1FBGHHHGHHGHHHAFHHGGGCGHHHEHHHHEGHGEGGGGGGHGHHGHGGFGG/FGGGGGBA-;=FFF??B@=F/BFFFFFFFFFFFFFFFFFFFFF@FFFFFFFFFFFFFFFFFFFFFFFBFFFFFFFFFFFFFFFFFFFEFFFFFFFFAFFF;
@M05620:37:000000000-D9766:1:1101:26626:10583 1:N:0:16
AGTGCCAGCTCTCAATCGCACAGGGGACCCAGGGCCTGGCCCCTCCATCCAGAAAACCTATGACCTCACCCGCTACCTGGAGCACCAACTCCGCAGCTTGGCTGGGACCTATGTGAGTATCCAGCGTAGGAATCTGGGAGTTGGGGAGGAGTGAGGAGTTGGGGAAAGACAGTCCTAACCGTGGAGGGTTCTGGTAAATGATGGGGTGAGGAGGGGCTCTTTGGCTCCCACCAGTCCCCCTGTCTGGTCTA
+
ABBBBFFFBFFFGGGGGFCFGGGHEEGGGGHHGGGGGFHHHHGHGGHHHHHHFHHHHGHGHHGHHHHHHHHGGGGGHHGHEGHHHHHGFFHHGG@EGHHHGHHGFGHHGHHHHHHHHHHHHHHHHGEGGGGHHGHHHHHGGHHHGGGGGGGHHHHHHGHHHHGGGGHHEHGHHHHHEHHGGDFGGGGG9CFGGGGGGGGGGGGGGGFFFFFFFFAFFFFFFFFFBFFEFFFFFFFFFFFFFFFFFFFFFFF
@M05620:37:000000000-D9766:1:1101:16563:10602 1:N:0:16
ACCACACCTTCTACAATGAGCTGCGTGTGGCTCCCGAGGAGCACCCCGTGCTGCTGACCGAGGCCCCCCTGAACCCCAAGGCCAACCGCGAGAAGATGAACCCAGGTGAGTGGCCCGCTACCTCTTCTGGTGGCCGCCTCCCTCCTTCCTGGCCTCCCGGCGCTGCGCCCTTTCTCACTGGTTCTCTCTTCTGCCGTTTTCCGTAGGACTCTCTTCTCTGACCTGAGTCTCCTTTGGAACTCTGCAGGTTC
+
CCCCDDCCFFFFGGGGGGGGGGHHGGGGHGHHHGGGGGGGGHHHHGGGGGGGHHHHHHHGGGGGGGGGGGGHHHHGGGGHGHHHHGGGGGGGGGHHFHHHHHGGHFHHGHHHGGHHGGG-CHHHFHHHHHHHGHHGGGGGHGGHGGGGGGGGGGGGGGGG-ADCFFFFFCFFFFFFFFFFFFFFFFFFFFFFFFFFADFFFFD::AFFFFFFFFFFFFFF0BFFF/:BFFFFFFFFFFBFFFFFF0FFFF0
@M05620:37:000000000-D9766:1:1101:19549:10605 1:N:0:16
AGTGCCAGCTCTCAATCGCACAGGGGACCCAGGGCCTGGCCCCTCCATCCAGAAAACCTATGACCTCACCCGCTACCTGGAGCACCAACTCCGCAGCTTGGCTGGGACCTATGTGAGTATCCAGCGTAGGAATCTGGGAGTTGGGGAGGAGTGAGGAGTTGGGGAAAGACAGTCCTAACCGTGGAGGGTTCTGGTAAATGATGGGGTGAGGAGGGGCTCTTTGGCTCCCACCAGTCCCCCTGTCTGGTCTA
+
11>>AD1FAFC@AFGFFAFFAECF0FGGEEGHGG?/F/FEFHGHGGFHDFG1F01BGEBGHHFHFGCGHHHGGE>EGFHFHHHE0FHHG0GGGGGGCBGHGHHGCGHHGHHHFGHHGHHHHHHHHG/BCCBGHHHHFCFFGFHH/-F@CGGHHEDGC?CHH/-@EAHHHHHHGHHHHHHH?CGGGFGGCFGGGGGGGGFGGGGGGGF@FFFFFF?@?-AFFFFFFFFFFFFFFFFFFFFF@FFFFFBFFFB
@M05620:37:000000000-D9766:1:1101:12392:10609 1:N:0:16
ACCACACCTTCTACAATGAGCTGCGTGTGGCTCCCGAGGAGCACCCCGTGCTGCTGACCGAGGCCCCCCTGAACCCCAAGGCCAACCGCGAGAAGATGAACCCAGGTGAGTGGCCCGCTACCTCTTCTGGTGGCCGCCTCCCTCCTTCCTGGCCTCCCGGAGCTGCGCCCTTTCTCACTGGTTCTCTCTTCTGCCGTTTTCCGTAGGACTCTCTTCTCTGACCTGAGTCTCCTTTGGAACTCTGCAGGTTC
+
BBCBCBBCFFFFGGGGGGGGGGHHGEFGHGHHHGGGGGGGGHHHHGGGFGGGHHHHHHHGGGEGGGGGGGGGHHHGGGGHGHHHHGGGGGGGGGHHHGHHFHGGHGHHHHHHGGHHGGGGGFHHGHHHHHHHGHHGGGGGHGHHGGGGGGGFGGGGGGGGGGGGGGFFFFFFFFFFFFFFFFFFFFFFFFFFFFFFADFEFF?BFFFFFFFFFFFFFFFFFFFFFFFBFFFFFFFFFBBFFFFFFFFFFF/
@M05620:37:000000000-D9766:1:1101:7765:10616 1:N:0:16
ACCACACCTTCTACAATGAGCTGCGTGTGGCTCCCGAGGAGCACCCCGTGCTGCTGACCGAGGCCCCCCTGAACCCCAAGGCCAACCGCGAGAAGATGCCCAGGTGAGTGGCCCGCTACCTCTTCTGGTGGCCGCCTCCCTCCTTCCTGGCCTCCCGGAGCTGCGCCCTTTCTCACTGGTTCTCTCTTCTGCCGTTTTCCGTAGGACTCTCTTCTCTGACCTGAGTCTCCTTTGGAACTCTGCAGGTTCTA
+
CBCCCCCCFFFFGGGGGGGFGFHHGEGAAFHHHGFGCGGGFHHHHGGGEEGGGHHHHHGGGGGGGGGGGGGHHHHGGGGHGHHHHGGGGGBDDGHHHHHHHHHGHHHHHHGGHHGGGGGHHHHHHHHHHGEHHGGGGGHGHHGHGGGGFGGGGGGGGA-AAFFGGGFFFFFFFFFFFFFFFFFFFFFFFFFFFFFFFFFFFFFDFFFFFFFFFFFFFFFFFFFFFFFFFFFFFFFFFFFFFFFFFFFFFFF
@M05620:37:000000000-D9766:1:1101:8498:10630 1:N:0:16
GAGGCTGCTTTGGAAGAAACTGACAAGCCAGGGAAACAAGATCGGAAGGACACACGTATGAACTCTAGTCACTTCGGAGAATCTGGTATACCGGCTAATGCTTGAAAAAAAAAAAAAAGAGGAAAACACCAGATAAAAAAAAAACAGACAAAAAAATCAAACAAAAGAGACAAAGGGAAACAAAGAACAAAATAACCCAATAGCACAAGAACAAAAGATGAAACAAAGTTGACAATTTGAAAGTTACAACC
+
A?AAAAFACFFFG1BFAGGGG1B1BB0AAAFCGF0AFHFGBGFHGC/B/0BBA0//001B2DBF111BDGF1FB1/>>>EGG@B211B@2BFE/E//1BF1BB1BGHFFEGG?/>/><</0/0<000.0..00<11100-----..//.///..--.;9000..../.-;----/----;//--99--/;--/////:9--:///9---;/-;9;-/-;///9//--//9////99FF///////;////-
@M05620:37:000000000-D9766:1:1101:25391:10637 1:N:0:16
ACCACACCTTCTACAATGAGCTGCGTGTGGCTCCCGAGGAGCACCCCGTGCTGCTGACCGAGGCCCCCCTGAACCCCAAGTTCATCACCCAGGTGAGTGGCCCGCTACCTCTTCTGGTGGCCGCCTCCCTCCTTCCTGGCCTCCCGGCGCTGCGCCCTTTCTCCCTGGTTCTCTCTTCTGCCGTTTTCCGTAGGACTCTCTTCTCTGACCTGCGTCTCCTTTGGAACTCTGCAGGTTCTAGATCGGACGAG
+
CCCCCCCBFFFFGGGGGG5FGGHHGGGBCFHHHGGGFGFGGHHHHGGGGFGGGHGHHHGGGGCGGGGEEGGHFHHGGGGHHFHHBB4BGB/?C3B?GGGGGHHG>BFGHHHHHHHHHHGDHHGGGGDHGHHGHHHHHH/CHHHHGG@:DGGGGGGGGGGGGGGFGGGGGGGFFFFFFFFFFFFDDFFFFDB.;DFFFFFFFFFFFFFFFFFF.;DFFFFFFFFFF0;;BBBFFFF9BFF0B0;FFF.-;CC
@M05620:37:000000000-D9766:1:1101:22959:10640 1:N:0:16
ACCACACCTTCTACAATGAGCTGCGTGTGGCTCCCGAGGAGCACCCCGTGCTGCTGACCGAGGCCCCCCTGAACCCCAAGTCCAACACCCAGGAGAGTGGCCCGGTACCTCTTCTGGTGGCCGCCTCCCTCCTTCCTGGCCTCCCGGCGCTGCGCCCTTTCTCCCTGGTTCTCTCTTCTGCCGTTTTCCGTAGGACTCTCTTCTCTGACCTGAGTCTCCTTTGGAACTCTGCAGGTTCTAGCTCGGCCGAG
+
CCCCDDCCFFFFGGGGGGGGGGHHGEFEHGHHHGGGGGGGGHGHHGGGGGGGHHHHHHHGGGGGGGGGGGGHHHHGGGGHB3BG3B//?/?F//?F?BB/?G/D/>/?1G=11?GHBG0<F0<-<<.<<C<A/<<C0=/<GHHHF.-A-:@-C-CGGGF9FG;9;99.9;0BFFFB99:FB0-A9B909:BA..90BBFF0B9BBFFB0BF//9BBFB00000BF0:BB:9000:;;090:00;9@..---
@M05620:37:000000000-D9766:1:1101:7982:10648 1:N:0:16
ACCACACCTTCTACAATGAGCTGCGTGTGGCTCCCGAGGAGCACCCCGTGCTGCTGACCGAGGCCCCCCTGAACCCCAAGGCCAACCGCGAGAAGATGAACCCAGGTGAGTGGCCCGCTACCTCTTCTGGTGGCCGCCTCCCTCCTTCCTGGCCTCCCGGCGCTGCGCCCTTTCTCACTGGTTCTCTCTTCTGCCGTTTTCCGTAGGACTCTCTTCTCTGACCTGAGTCTCCTTTGGAACTCTGCAGGTTC
+
AAA?AAAAFFFFGGGGFGG1F1FFEEGECEGHFGGGGEGGGHEHHGGGAFGGHHHHHHHGGGGGGGGGGGGHHHHGGGGHGHHHHGGCGGCCCGGHHHHFGHGFHGHHHHHHGGHHGGGCGHHHHHHHHHHHGHHCGGGCHGHHEGGGGGGGGGGGGGGG-A@@@F?@F@@FFFFFFFFFFFFFFFFFFFFFFFF@BFFFFFFFFFFFFFFFFFFFFFFFBFFFF/BFFFFFFFFFFFFFFFFFF9BFFFE
@M05620:37:000000000-D9766:1:1101:25388:10654 1:N:0:16
ACCACACCTTCTACAATGAGCTGCGTGTGGCTCCCGAGGAGCACCCCGTGCTGCTGACCGAGGCCCCTCTGAACCCCAAGTTCATCACCCAGGTGAGTGGCCCGCTACCTCTTCTGGTGGCCGCCTCCCTCCTTCCTGGCCTCCCGGAGCTGCGCCCTTTCTCACTGGTTCTCTCTTCTGCCGTTTTCCGTAGGACTCTCTTCTCTGACCTGAGTCTCCTTTGGAACTCTGCAGGTTCTAGATCGGAAGAG
+
ABBBBBBBFFFFFGGGGGGGGCHGGEEGEDFGGFGGAGGCEHEHHGGGEDEFBHHHHHHGGFCGGGG1EGHBHGHGGGGHFBFGHH4GFGF?FGCBGFFFFGH?CGGGHHHHHFHFGGGGHGGGGGGHGHHGHHHHFHHHHHHHGGGGDDGHGGCGGGGGGGFGGGGG;CCFGGGGGGGGGGGGDFGGGABFDDFFFFFFFFFFFFFFFFFFFFBFBFBFFFFFFFFBFFFFFFFFF9BBFFFFEDFEDFF
@M05620:37:000000000-D9766:1:1101:9457:10655 1:N:0:16
GAGGCTGCTTTGGAAGAAACTGACAAGCCAGGGACAAAAGATCGGAAGAGCACACGTCTGAACTCCAGTCACTCCGGAGAATCTCGTATGCCGTCTTCTGCTTGAAAAAAAAAAAACACATCTTCCTGGACCCCCCCCCCCCCCACCTGGCGTCCCAGGGCTTTGCCCCAATTTCCCGGTGTTCCCTTCTTTCCGCTTTCGGAACTCTTTTACCTCCTCTTCTACCTCTCCCTGTACCTTTCCCGTTCCTT
+
AABCBAFBFFFFGGGGGGGGGFFBGFFHGHFHEFFFGHHHGHHEFEFG2BFGHFFEAGGGFFGHHA3FDGGGGFGBEEEEGHHFF??BC3FHGEFH1FGHBFH?0FGGAEGCD@//??0<1?1@1?110000>>-@-::A@--;-;../..9.;@D//.9.:./;/9:....;//;/.---.;/:///;/;:/:A.:;:;.9..-:;BB///////;.;://;/;////;:::/9//9/;////..;:://
@M05620:37:000000000-D9766:1:1101:9585:10667 1:N:0:16
ACCACACCTTCTACAATGAGCTGCGTGTGGCTCCCGAGGAGCACCCCGTGCTGCTGACCGAGGCCCCCCTGAACCCCAAGTCCATCCCCGAGGCGAGTGGCCCGCTACCTCTTCTGGTTGCCTCCTCCCTCCTTCCTGTCCTCCTGTCGCTGCGCCCTTTCTTCCTGGTTCTCTCTTCTGCCGTTTTCCGTCGGACTCTCTTCTCTGCCCTGCGTCTCCTTTGGCCCTCTGCAGGGTCTCGTTCGGAGGAG
+
CBCCBCC>BCCFGFFGGG5FFGHHGEFB4EGCGAFE2EAEDHEHHGGAAFEGEHGHGHH0>0?EGGGGGGFHBGHGGGGHH3BB4BB/?/<>//>/B</<?C?A/>>CGFGFHGHHFH0<<G0=GG<<<<CDH0<GHF0;GHHH;/0;CCFDG-BFGGFGGG0;CFFBFFFFGGGFFFFF/;9DFFF/9;BFFA9:@FFFFFFF/;B/FEF999D-A:;BBBBB//:.:9/:/9A-/;;/B.;ADD.--;.
@M05620:37:000000000-D9766:1:1101:16354:10669 1:N:0:16
ACCACACCTTCTACAATGAGCTGCGTGTGGCTCCCGAGGAGCACCCCGTGCTGCTGACCGAGGCCCCCCTGAACCCCAAGTTCAGCACCAAGGGGAGAGGCCCCCTACCTCTTCTGGTGGCCGCCACCCTCCTTCCTGGCCTCCCGGAGCTGCGCCCTTTCTCACTGGTTCTCTCTTCTGCCGTTTTCCGTAGACCTCTCTTCTCTGACCTGAGTCTCCTTTGGAACTCTGCAGGTTCTAGATCGGACGAG
+
1>1>A>1AFFC1AFG13BG1A1A1AABFC0BGCFA00AE/AGGHHG?EA/B/111BFB0FE?/E/>/EEGGCB1/>EE//>>B221B<F0?<//<////?//?////?GFB11?FF11?CGC-A--.<<<GEHGG/0=FF.0:...:--9.9;A@B--/00000999/9CF00CF0;9///;9--;-/9:/---/9//;9FFBB///;BBFFFB//////;9/;/B/B/B///9--B/:////;--9--;@
@M05620:37:000000000-D9766:1:1101:11965:10671 1:N:0:16
ACCACACCTTCTACAATGAGCTGCGTGTGGCTCCCGAGGAGCACCCCGTGCTGCTGACCGAGGCCCCCCTGAACCCCAAGTTCATCACCCAGGTGAGTGGCCCGCTACCTCTTCTGGTGGCCGCCTCCCTCCTTCCTGGCCTCCCGGAGCTGCGCCCTTTCTCACTGGTTCTCTCTTCTGCCGTTTTCCGTAGGACTCTCTTCTCTGACCTGAGTCACCTTTGGAACTCTGCAGGTTCTAGATCGGAAGAG
+
CCCBCCCCFFFFGGGGGGGGGGHHGGGEGGHHHGGGGGGGGHHHHGGGGGGGHHHHHHHGGGGGGGGGGGGHHHHGGGGHHHHHGHGHHHGHGBFHHGHGGHHGGGGGHHHHHHHHGHHGHHGGGGGHGHHGHHHHHH/GHHHHGGCCGGHHHGGGGGGGGGGBFFGGGGGGGGGGGGGGGGGFFFFFFFFFFFFFFFFFFFFFFFFFFFFF/FFF0FFFFFFFFBFFFFFFFFFFFFFFFFFFFFF?AFA
@M05620:37:000000000-D9766:1:1101:5366:10679 1:N:0:16
AGTGCCAGCTCTCAATCGCACAGGGGACCCAGGGCCTGGCCCCTCCATCCAGAAAACCTATGACCTCACCCGCTACCTGGAGCACCAACTCCGCAGCTTGGCTGGGACCTATGTGAGTATCCAGCGTAGGAATCTGGGAGTTGGGGAGGAGTGAGGAGTTGGGGAAAGACAGTCCTAACCGTGGAGGGTTCTGGTAAATGATGGGGTGAGGAGGGGCTCTTTGGCTCCCACCAGTCCCCCTGTCTGGTCTA
+
>A>ABFBFBFFFGGGGGGGGGEGHFGGGGGGHGGGGGGHHHHGHGGFHHHGGHFHHGGFHHHHHHHHGHHHGGGCGHHHHHHHHHHHHGHHHGGGGGHHHGHHGGGHHGHHHHHHGHFHHGGHHFGBEDDGHHHGHHGGFFHHHGCCFGGGHHHHHHGHHHHGGGGHHHFHHHHHHHHHFCEEGGGGGDFGGGGGGGGGFGFGGGGFFFFFFFFFFFFFFFFFFFFFFFFFDFFBFFFFFAEFFFFFFBF9
@M05620:37:000000000-D9766:1:1101:13173:10707 1:N:0:16
ACCACACCTTCTACAATGAGCTGCGTGTGGCTCCCGAGGAGCACCCCGTGCTGCTGACCGAGGCCCCCCTGAACCCCAAGGCCAACCGCGAGAAGATGAACCCAGGTGAGTGGCCCGCTACCTCTTCTGGTGGCCGCCTCCCTCCTTCCTGGCCTCCCGGCGCTGCGCCCTTTCTCACTGGTTCTCTCTTCTGCCGTTTTCCGTAGGACTCTCTTCTCTGCCCTGCGTCTCCTTTGGAACTCTGCGGGTTC
+
BBB3AABBFFFFGGGFDGFGGGHGFEEEHGHHHGGGCFEEGHHHHGGGAEGGHHHHHHHGGGEGGGGGGGGHHHHFGEFGGHHHHGGFGGCG?DGHHFHHHHGFHG<G1?FDEF<GDC@-<CGF0D<DFHGFGFHDCD?E.EGG?9;BFFFFEFFGGEAD??9-@DAFFFFBFFFFBFFFF9FFFFF/;FFFFFBDDDBAF/DB.99/BFFFFFFFFBBF//./A.-;B99BFFFF///;F/;/B-;@-;.
@M05620:37:000000000-D9766:1:1101:18619:10769 1:N:0:16
ACCACACCTTCTACAATGAGCTGCGTGTGGCTCCCGAGGAGCACCCCGTGCTGCTGACCGAGGCCCCCCTGAACCCCAAGGCCAACCGCGAGAAGATGAACCCAGGTGAGTGGCCCGCTACCTCTTCTGGTGGCCGCCTCCCTCCTTCCTGGCCTCCCGGCGCTGCGCCCTTTCTCACTGGTTCTCTCTTCTGCCGTTTTCCGTAGGACTCTCTTCTCTGACCTGAGTCTCCTTTGGAACTCTGCAGGTTC
+
CCCBCCCCFFFFGGGGGGGGGGHHGFGEHGHHHGGGGGGGGHHHHGGGFGGGHHHHHHHGGGGGGGGGGGGHHHHGGGGHGHHHHGGGGGCGGGHHHHHHHHGGHGHHHHHHGGHHGGGGGHHHHHHHHHHHGHHGGGGGHGHHGGGGGGGGGGGGGGGG-CFFFFFFFFFFFFHHFFFFFFFFFFFFFFFFFFFFDFFFFFFFFFFFFFFFFFHHFFHHFFFFF/BFFFFFFFFFFFFFFFHHFFFFFFB
@M05620:37:000000000-D9766:1:1101:3877:10795 1:N:0:16
ACCACACCTTCTACAATGAGCTGCGTGTGGCTCCCGAGGAGCACCCCGTGCTGCTGACCGAGGCCCCCCTGAACCCCAAGGCCAACCGCGAGAAGAGGAGCCGGCTGCCGCGTCTGGTGGCCGCCTCCCTCCTTGCTGCCCTCCCGCATCTGCGCCCTTTCCCACTGGTTCTCTCTTCTGCCGTTTTCCGTCCTACTCTCTTCTGTGACCTTAGTCTCCTTTGGAAGTCTGCCGTTTCTCGATCTGAAGAG
+
AAA>AAAAFFFFGFGFBGBEF1FBEAEAGAGHHGCEAE///ACGHFGGEGGFFAGCF0GEEGGECEE@GGGBHGHGGGGH//FG/F//C/CC//?G0/0?<//><<-.0->-=@..<=<..C:C-...:;/.900;0;0;./;E.9--.;009@@F;-;B//;/;FF-;9B/9F//;F/;//;AA/AF/9B--9/://;9BFFF/9/9/;////9/;;//;/;////9/:///-99//;/-/;F-BB/:/-
@M05620:37:000000000-D9766:1:1101:24161:10820 1:N:0:16
ACCACACCTTCTACAATGAGCTGCGTGTGGCTCCAGAGGAGCACCCCGTGCTGCTGACCGAGGCCCCCCTGAACCCCAAGTTCAGCAACAAGGGGAGTGGACCGCTACATCTTCTGGTGGCCGCCTCCATCCTACCTGAACTCCCGAAGCTGCGCCCTTTATCACTGGTTCTCTCTTCTGCCGTTTTCCGTCGGACTCTCTTCTCTGACCTGAGTATCCTTTGGCACTCTGCAGGTTCTCGATCGGCAGAG
+
AA>AAA?>FC1@BFF131GAD11AAA0E0AGE1F11B0BAEHHHHGGE//AAEAG1G00AEE/EFE>EGGGGHCC/EEE/12BBB1B0F0F0F<EG@CCF11F</>BC11FFHH2BG10/00>ACGGHEH10G1<CDH/0<=G0<C.:--:0CCGG@AGF00;9;FFGC09CF0;9CF0;;F-=9FEFGBF-9--;@FFFFFFF//B9BF/;/;B//;;BFFBF/FFFFF/FBF-999//-;BF@-@@-9;
@M05620:37:000000000-D9766:1:1101:27512:10838 1:N:0:16
AGTGCCAGCTCTCAATCGCACAGGGGACCCAGGGCCTGGCCCCTCCATCCAGAAAACCTATGACCTCACCCGCTACCTGGAGCACAAACTCCGCAGCTTGGCTGGGACCTATGTGAGTATACAGCGTAGGAATCTGGGAGTTGGGGAGGAGTGAGGAGTTGGGGAAAGACAGTCCTAACCGTGGAGGGATATGGTAAATGATGGGGTGAGGAGGGGCTCTTTGGCTCCCACCAGTCCCCCTGTCTGGTCTA
+
>1>>AD1FAFF3BFGGF1FFCG0GEEGGCACGGG0AF/GFCGEHGGBGF0FEDBAGH/0BFFAGHHBFHHHGGGG/FHHAGHHEC0>GG@GHGEGG/>>F/FHG?/BGG0BGHHHHHGHH2FG1GC?EGGHHHBGHH0FGEG11<->CCFGH0=D.<<CHH/-<EGH.CGHH0;CHHHH.AEE-;..9.;/;CFFGGGBFG0FFFGG@FF-BBF@@-@EFBFFFFFFFFFAFFFFFFFFF@FFFFFFFFFF
@M05620:37:000000000-D9766:1:1101:24156:10840 1:N:0:16
ACCACACCTTCTACAATGAGCTGCGTGTGGCTCCCGCGGAGCACCCCGTGCTGCTGACCGAGGCCCCCCTGAACCCCAAGGTCATCACCCAGGTGCTGGGCCCGCTACCGCTTCCCGCGGCCGCCTCCCTCCCTCCTCGCCTCTCCGAGCCGCGCCCCTCCTCACTGGTTCCTGCCTCGTCCGCTCTCCGGACGACTCTCGTCCCCTACTCGAGCCTCCTTTCCAACTCTGTTGGTTCTATATCGGAACAG
+
BB@ABBBAFFFFGGGF54AFFFFHFFEGH?GHHFEA2AEEFGGHHGGEEEEFHEFGFFHGE/FGFGGGGG/FGHHGGGGEG3FG2FD2B0/?/2?22>2/?/>/</>/0<--<<10.=<--;@-;.9.9//;.;C.9/:;-.;/:/9-;9----;@--.99;;B.//.9;/////.//..:;--9-.9B9-9-@B9A./;..;..;..9//;...;;9../;/;/;;;/B:///.:;//;/99/AAD.-./
@M05620:37:000000000-D9766:1:1101:12965:10844 1:N:0:16
ACCACACCTTCTACAATGAGCTGCGTGTGGCTCCCGAGGAGCACCCCGTGCTGCTGACCGAGGCCCCCCTGAACCCCAAGGCCAACCGCGAGAAGATGAACCCAGGTGAGTGGCCCGCTACCTCTTCTGGTGGCCGCCTCCCTCCTTCCTGGCCTCCCGGAGCTGCGCCCTTTCTCACTGGTTCTCTCTTCTGCCGTTTTCCGTAGGACTCTCTTCTCTGACCTGGGTCTCCTTTGGAACTCTGCAGGTTC
+
CCCCCCCCFFFFGGGGGGGGGGHHGFGFHGHGHGGGGGGGGHHHHGGGGGGGHGHHHHHEGGGGGGGGGGGHHHHGGGGHGHHHHGGGGGGGGGHHHHHHHHDAHA1?1<1?/FHECCC@GCGDHBDDGF0<AGA@F@.EHE/GDGBFFBF/CA9FGAG--9::/99CD=DFB/9FF9BFBF///9/9B/:B/B9-DFFAFF.;9AAB9///9BB9:9/:9B:9:..::/B:FFBF/;FBB9BB//;AFB/
@M05620:37:000000000-D9766:1:1101:28424:10845 1:N:0:16
ACCACACCTTCTACAATGAGCTGCGTGTGGCTCCCGAGGAGCACCCCGTGCTGCTGACCGAGGCCCCCCTGAACCCCAAGTTCAGCAACCAGGTGAGTGGCCCGCTACCTCTTCTGGTGGCCGCCTCCATCCTTCCTGGCCTCCCGGCGCTGCGCCCTTTCTCCCTGGTTCTCTCTTCTGCCGTTTTCCGTCGGACTCTCTTCTCTGACCTGAGTCTCCTTTGGAACTCTGCAGGTTCTAGCTCGGCCGAG
+
ABBAAABBFFFFFGGFGGFBGAGHGEAFHGHHCFFEDFGGFHHHHGGGEEGGHHHEFGHGGGCGGFEGGGGFHGGGGGGE34BF44BBF?/?F33BFBFF/B?<><<CGHHB1?FH1??AGHGGGD>C<F1CGHHFDHHGAGHCED-:;CBGG?BGG@999;CFFGG.;BF09FFFFFFBFFBFFFFFFF/.;@-;@FFFFFFFB9FFFFFFF.B//;BFFFFFFFBBBF/9/BAFFFF/B/99D-;9;B@
@M05620:37:000000000-D9766:1:1101:18726:10845 1:N:0:16
ACCACACCTTCTACAATGAGCTGCGTGTGGCTCCCGAGGAGCACCCCGTGCTGCTGACCGAGGCCCCCCTGAACCCCAAGGCCAACCGCGAGAAGATGCCCAGGTGAGTGGCCCGCTACCTCTTCTGGTGGCCGCCTCCCTCCTTCCTGGCCTCCCGGAGCTGCGCCCTTTCTCACTGGTTCTCTCTTCTGCCGTTTTCCGTAGGACTCTCTTCTCTGACCTGAGTCTCCTTTGGAACTCTGCAGGTTCTA
+
CBCCCCCCFFFFGFGGGGGGGGHHGEEEHEHFHGGEGGGGGHGHHGGGEGGGHHHHFHHGGGGGGGGGGGGHGHHGGGGHGHHHHGGGGGGGGGHHHHHHHHHGHHHHHHGGHHGGGGGHHHHHHHHHHHGHHGGGGGHGHHGHHGGGGGGGGGGGGGGGGGGGGGFFFFFFFFFFFFFFFFFFFFFFFFFFFFFFF?FFFFFFFFFFFFFFFFFFFFFFFFFFFFFFFFFFFFFFFFFFFFFFFFFFFFF
@M05620:37:000000000-D9766:1:1101:9184:10848 1:N:0:16
ACCACACCTTCTACAATGAGCTGCGTGTGGCTCCCGAGGAGCACCCCGTGCTGCTGACCGAGGCCCCCCTGAACCCCAAGTTCATCACCCAGGTGAGTGGCCCGCTACCTCTTCTGGTGGCCGCCTCCCTCCTTCCTGGCCTCCCGGAGCTGCGCCCTTTCTCACTGGTTCTCTCTTCTGCCGTTTTCCGTAGGACTCTCTTCTCTGACCTGAGTCTCCTTTGGAACTCTGCAGGTTCTAGATCGGAAGAG
+
BBBBBAABFFFFFFGGGGGGGGHHGEGEGGHHHGGGGGGGGHHHHGGGFGGGHGHHHHHEGGGGGGGGGGGHHHHGGGGHHHHHBFDGHGGHG3FGHHHGGHHGFDGGHHHHHHHHHG0CGHGGGGEHGHHGHHHHHH/GHHHHEGF?DGHGHGGGGGGGGGG0FGGGFGGGGGGGGGGGGGGFFFFFFFF9DFFFFFFFFFFFFFFFFFFFBFFFFFFFFFFFFBBFFFFFFFFFBFFBFFFFFF?.AFA
@M05620:37:000000000-D9766:1:1101:8029:10853 1:N:0:16
AGTGCCAGCTCTCAATCGCACAGGGGACCCAGGGCCTGGCCCCTCCATCCAGAAAACCTATGACCTCACCCGCTACCTGGAGCACCAACTCCGCAGCTTGGCTGGGACCTATGTGAGTATCCAGCGTAGGAATCTGGGAGTTGGGGAGGAGTGAGGAGTTGGGGAAAGACAGTCCTAACCGTGGAGGGTTCTGGTAAATGATGGGGTGAGGAGGGGCTCTTTGGCTCCCACCAGTCCCCCTGTCTGGTCTA
+
AAA3AFFFBFFFGAGGGGGGGGHHGEEEFGHHAFGGGGHHHHGHGGHGHGHHHHFFGGHHHGHHHEHHHHHEG>EGHFGHFHHHHH1?EFHFEGGGEHHHGHHGGGHHGHHHHHHHHHHHHHGHHGDBCGHHHHHHHHAFGHHHGGEGG?EHHBGHFGHHHHGGGGGF:C/GHHHHHHHHGGGGDGGGGGGGGGGGGGGGGGGGGGFBFFFFFFBBBBFFFFFFFFFFFFFFFFFFFFFFBFFFFFFBBFF
@M05620:37:000000000-D9766:1:1101:20321:10858 1:N:0:16
GCGGCTGCTTTGGAAGAAACTGACAAGCCACGGACAAAAGATCGGCAGAGCACACGTCTGAACTCCAGTCACTCCGGAGAATCTCGTATGCCGTCTTCTGCTTGAAAAAAAACAAAACCAGCTTCTCGCGGCCGCCTACCTCCTCTCTTGACTCCCGTACCTGCGAACTTTCTCACTGGTTCTCACTTCTGACGCTTCCCTCCGCCCTCTACGCTCTGACATGCCTCTCTGTAGACACCCTGACGGTTCTA
+
>1>AAADAFFFFG1GGG1BF1G1GHHHAF00AA0AEGGFHFGGGA/AE/BFFGHHGFGHGHFHHHHHGEF1FFBF/>///0BF2FGFE0F2FE?>0FHF1GFFB01B10>/////000////11?11//<-----<<.<C00.;/0/0000000/;..:..;0.---:.0B900;;00/;;BFB////;///;-----/-/---9:-9-;//-9-;-/;//:///9;;///://///-;----/-;;--//
@M05620:37:000000000-D9766:1:1101:17104:10860 1:N:0:16
AGTGCCAGCTCTCAATCGCACAGGGGACCCAGGGCCTGGCCCCTCCATCCAGAAAACCTATGACCTCACCCGCTACCTGGAGCACCAACTCCGCAGCTTGGCTGGGACCTATGTGAGTATCCAGCGTAGGAATCTGGGAGTTGGGGAGGAGTGAGGAGTTGGGGAAAGACAGTCCTAACCGTGGAGGGTTCTGGTAAATGATGGGGTGAGGAGGGGCCCTTTGGCTCCCACCAGTCCCCCTGTCTGGTCTA
+
AA>AAFFFBFFFGGGGGEGGFGFGFGGGGGHHGGGGGDHGHHGHGGHHGHHFHFFHHGEHHHHHHHHHHHHGGFFGHHHHHHHHHHHHGHHHGGGGGGHHGHHGFGHHGHHHHHHHHHHHHHHHHGGGGGHHHHEHHHHGDHHHGGGGGGFHHHHHHGHHHFDGGGHHEHHHHHHHHHHHGGGGGGGFCGGGGGGGGGGGGGGGGGFFFFFFFFFFF-BFFFFFFFFFFFFFFFFFFFFFFFFFFFFFFFF
@M05620:37:000000000-D9766:1:1101:10790:10878 1:N:0:16
ACCACACCTTCTACAATGAGCTGCGTGTGGCTCCCGAGGAGCACCCCGTGCTGCTGACCGAGGCCCCCCTGAACCCCAAGGCCAACCGCGAGAAGATGAACCCAGGTGAGTGGCCCGCTACCTCTTCTGGTGGCCGCCTCCCTCCTTCCTGGCCTCCCGGAGCTGCGCCCTTTCTCACTGGTTCTCTCTTCTGCCGTTTTCCGTAGGACTCTCTTCTCTGACCTGAGTCTCCTTTGGAACTCTGCAGGTTC
+
ABB?AAAAFFFFGGGGGGGFGFHHGEEGHGGHFGGGGGGGEHHHHGGGFFGGDGFGFGHGEF0EFEEGGGGBHFGGGGGHEGHGHGGCGGGGCDGCFGFHHHGFEFHFBHHHGGHHGGGGGGHHFBFHHFFHGHFGCCGCHFHHGFGGGGGGGFFFGFG?@-BGGBD;D;BFFFFFFFFFFFFBFFFFFFFFFFFFAFFFFFA9ADDFFFFFFFFFFFFEFFFF./9;BFFEFFFFB/FFFFFFE/;AFF/
@M05620:37:000000000-D9766:1:1101:22658:10878 1:N:0:16
ACCACACCTTCTACAATGAGCTGCGTGTGGCTCCCGAGGAGCACCCCGTGCTGCTGACCGAGGCCCCCCTGAACCCCAAGTTCATCACCCAGGTGAGTGGCCCGCTACCTCTTCTGGTGGCCGCCTCCCTCCTTCCTGGCCTCCCGGCGCTGCGCCCTTTCTCCCTGGTTCTCTCTTCTGCCGTTTTCCGTAGGACTCTCTTCTCTGACCTGCGTCTCCTTTGGAACTCTGCAGGTTCTAGATCGGCAGAG
+
CCCCCCCCFFFFGGGGGGGGGGHHGEGBEFHHHGGGEGGGGHHHHGGGFGGGHHGHHHHGGGGGGGGGGGGHHHHGGGGHHGHHBBEHHGEGG?BFGFGGGHHGFCGGHHHHHHHHHHHGHHGGGGGHGHHGHHHHHHCGHHHHGGG-ADGGGGGGGGGGGGG0FFGGGGGFFFFFFFFFFFFFFFFFFFFFFFFFFFFFFFFFFFFFFFFF.@DFFFFFFFFFF0BFFFFFFFFAFFF0F0;FFF--;AA
@M05620:37:000000000-D9766:1:1101:23730:10882 1:N:0:16
AGTGCCAGCTCTCAATCGCACAGGGGACCCAGGGCCTGGCCCCTCCATCCAGAAAACCTATGACCTCACCCGCTACCTGGAGCACCAACTCCGCAGCTTGGCTGGGACCTATGTGAGTATCCAGCGTAGGAATCTGGAGGTTGGGAGGACGTACGGCGTTGGGAAACACAGGTCCTACCCGTGAGGGGTTCTGGTAAATAATGGGGTGAGAGGGGGCTCTTTGGCTCCCACAGGTCCCCCTGTCTGGCCTA
+
BCBBCFFFDFFFGGGGGGGGGGHHGGGGGGHHGGGGGGHHHHGHGGHHHHHHHHHHHGHHHHHHHHHHHHHGGGGGHHHHHHHHHHHHGHHHGGGGGHHHGHHGGGHHGHHHHHHHHHHHHHHHHGGGGGHHHHHHG10/C0?CG..>..>>..<.-;=EGGG.;C//:...:CB:F0CCD.;..;CCEGFFFF0;BB000;FFFFF-.;00;DFAA-;FFFF/00BE./A..::;FFFFFFB0;FFFF0:
@M05620:37:000000000-D9766:1:1101:22673:10887 1:N:0:16
ACCACACCTTCTACAATGAGCTGCGTGTGGCTCCCGAGGAGCACCCCGTGCTGCTGACCGAGGCCCCCCTGAACCCCAAGGTCATCACCCAGGTGAGGAGCCCGCTACCTCTTCCGGCGGCCGCCCCCCTCCTTCCTGGCCTCCCGGAGCTGCGCCCTTCCTCACTGGCTCTCTCTTCTTCCGTTTTCCGTACGACTCTCTTCCTTGACCTGAGTCTCCTTTCTAACTCTTCAGGTTGTAGCTCGGAAGAG
+
BBCBBBCCFFFFGGGGGGGGGGGHGGGGHGHHHGGGGGGCGHHHHGGGFFGGGGHHHHHGEGEFGGGGGGGHGHHGGGGH/BFH4FG3B0FF?3B?002<?FCCDCGCHHH1?<1//<-<CAF@D-::BGGG/CFFF0/CAFFEG.----./B=CAD-/9;F9/EF;..;BBFFFFFFF/9F.///.:99F..9.:ADFBF/;/////;BBF/./;/:B9FB//;:/BF9/;9/999.:/9/;:A-..;?.
@M05620:37:000000000-D9766:1:1101:15402:10887 1:N:0:16
AGTGCCAGCTCTCAATCGCACAGGGGACCCAGGGCCTGGCCCCTCCATCCAGAAAACCTATGACCTCACCCGCTACCTGGAGCACCAACTCCGCAGCTTGGCTGGGACCTATGTGAGTATCCAGCGTAGGAATCTGGGAGTTGGGGAGGAGTGAGGAGTTGGGGAAAGACAGTCCTAACCGTGGAGGGTTCTGGTAAATGATGGGGTGAGGAGGGGCTCTTTGGCTCCCACCAGTCCCCCTGTCTGGTCTA
+
>1>>AD@FAFFFFAFAGAFGAEEFAFEGFFHHGGG?F/F0FGGGGGFHBBGFG01FGEBFHGHHGGFGHHHGGE/EGFHGFGHFCGEGG0GHGFGG?HHHGHHGGGHHGHHHHHHHGHHHHHHHHGGGGGHHHHBB10</CGHH/?ECCCFGFGHHGGFHHB-CGGHHGHHHHGHHHFHHGGGGGGGGGGGGGGGGGGGGEFGGGGF@FFFFFB@@@@FFFF/FFFFFFFFFFFFFFFFF@FFFFFFBFFB
@M05620:37:000000000-D9766:1:1101:10843:10891 1:N:0:16
ACCACACCTTCTACAATGAGCTGCGTGTGGCTCCCGAGGAGCACCCCGTGCTGCTGACCGAGGCCCCCCTGAACCCCAAGTTCATCACCCAGGTGAGTGGCCCGCTACCTCTTCTGGTGGCCGCCTCCCTCCTTCCTGGCCTCCCGGAGCTGCGCCCTTTCTCACTGGTTCTCTCTTCTGCCGTTTTCCGTAGGACTCTCTTCTCTGACCTGAGTCTCCTTTGGAACTCTGCAGGTTCTAGATCGGAAGAG
+
BBBBBBBBFFFFGFGFGGGGGGHHGFGEHGHHHGGGGGGGGHHHHGGGGGGGHHHHHHHGGGGGGGGGGGGHHHHGGGGHHFHHFGDFHHGHGBFHHHHGGHGGGGGGHHHHHHHHHHFGHHGGGGGHGHHGHHHHHHBHHHHHGGGCFGHHHGGGGGGGGGGBFGGGGGGGGGGGGGGGGGGFFFFFFFBAADFFFFFFFFFFFFFFFFFFBFFFFFFFFFFFFBFFFFFFFFFFFFFEFBFFFFFEAFA
@M05620:37:000000000-D9766:1:1101:10421:10911 1:N:0:16
ACCACACCTTCTACAATGAGCTGCGTGTGGCTCCCGAGGAGCACCCCGTGCTGCTGACCGAGGCCCCCCTGAACCCCAAGGCCAACCGCGAGAAGATGAACCCAGGTGAGTGGCCCGCTACCTCTTCTGGTGGCCGCCTCCCTCCTTCCTGGCCTCCCGGAGCTGCGCCCTTTCTCACTGGTTCTCTCTTCTGCCGTTTTCCGTAGGACTCTCTTCTCTGACCTGAGTCTCCTTTGGAACTCTGCAGGTTC
+
BBBBBBBBFFFFGGGGGGGGGGHHGFFBEEHFHGGGGFEGGHHHHGGGGGGGHHHHHHHFGGGGGGGGGGGHGHHGGGGHGHHHHGGGGGGGGGHHGHHHHHGGHGHHHHHHGGHHGGGGGHHHHHHHHHHHGHHGGGGGHGHHGGGGGGGGGGGGGGGGAGGGGGFFFFFFFFFFFFFFFFFFFFFFFFFFFFFF?DFFFFFFFFFFFFFFFFFFFFFFFFFFF:FFFFFFFFFFFFFFFFFFF9FFFF/
@M05620:37:000000000-D9766:1:1101:9754:10912 1:N:0:16
AGTGCCAGCTCTCCATCGCACAGGGGACCCAGGGCCTGGCCCCTCCATCCAGAAAACCTATGACCTCACCCGCTACCTGGAGCACCAACTCCGCAGCTTGGCTGGGACCTATGTGAGTATCCAGCGTAGGAATCTGGGAGTTGGGGAGGAGTGAGGAGTTGGGGAAAGACAGTCCTAACCGTGGAGGGTTCTGGTAAATGATGGGGTGAGGAGGGGCTCTTTGGCTCCCACCAGTCCCCCTGTCTGGTCTA
+
>A>1>DFFAFFFG1FGGGG1FCGGGEEEGEHH0BEBFGHHHHGFGGHHHHHHHHHFGEGHHHHHHFHHHHHEE>>EHHGH0BFHHH0??GHCEFGGGHGHGGFGGGHHGGHFGHHHGHHHHHHHFGBCCGHHHHHHHHFGGHHHGCEGG?AGHFHHGGHHHHGGG.GCFFHCHHHHHGHGGGG@EFBGGGGGGGFBFFGGGGGGGGB@FFFFFF@@@@FFFFFFFFFFFFFFFFFBFFFB@FFFFFFFFFB
@M05620:37:000000000-D9766:1:1101:21855:10931 1:N:0:16
ACCACACCTTCTACAATGAGCTGCGTGTGGCTCCCGAGGAGCACCCCGTGCTGCTGACCGAGGCCCCCCTGAACCCCAAGGCCAACCGCGAGAAGATGCCCAGGTGAGTGGCCCGCTACCTCTTCTGGTGGCCGCCTCCCTCCTTCCTGGCCTCCCGGAGCTGCGCCCTTTCTCACTGGTTCTCTCTTCTGCCGTTTTCCGTAGGACTCTCTTCTCTGACCTGAGTCTCCTTTGGAACTCTGCAGGTTCTA
+
AAA1>AAAFFFFGDGGDGGAG1FFG0ABG0GH1FGEEGGGGHGHHGGGEEGGHHHFGHHGGGGGG/EGGGGFFFGGGGCH//FEHG/<>CG/?C<FDG1CGHHGGHHHHGGGHHCGGGCHFFHGHHHHHGGHHGGGGG.EHHGHHGEGGBFGF?EEEGA@GGFGG?B-@//BFFFFFFFFFFFFFFFFFFFFF@FFFFFFFFFBFFFFFFFFBFFFFFFFFFF99BFFFFFBFFFBB9BF/9BFFFFFFFF
@M05620:37:000000000-D9766:1:1101:23033:10937 1:N:0:16
AGTGCCAGCTCTCAATCGCACAGGGGACCCAGGGCCTGGCCCCTCCATCCAGAAAACCTATGACCTCACCCGCTACCTGGAGCACCAACTCCGCAGCTTGGCTGGGACCTATGTGAGTATCCAGCGTAGGAATCTGGGAGTTGGGGAGGAGTGAGGAGTTGGGGAAAGACAGTCCTAACCGTGGAGGGTTCTGGTAAATGATGGGGTGAGGAGGGGCTCTTTGGCTCCCACCAGTCCCCCTGTCTGGTCTA
+
BCABCFFFCFFFGGGGGGGGGGHHGGGGGGHHGGGGGGHHHHGHGGHHHHHHHGHHHGHHHHHHHHHHHHHGGEGGHHHHHHHHHHHHGHHHGGGGGHHHGHHGGGHHGHHHHHHHHHHHHHHHHGGGGGHHHHHHHHGGGHHHGGGGGGGHHHHHHGHHHHGGGGHHHHHHHHHHHHHHGGGGGGGGDFGGGGGGGGGGGGGGGGFFFFFFFFFFFFFFFFFFFFFFFFFFFFFFFFFFFFFFFFFFFFF
@M05620:37:000000000-D9766:1:1101:9171:10947 1:N:0:16
AGTGCCAGCTCTCAATCGCACAGGGGACCCAGGGCCTGGCCCCTCCATCCAGAAAACCTATGACCTCACCCGCTACCTGGAGCACCAACTCCGCAGCTTGGCTGGGACCTATGTGAGTATCCAGCGTAGGAATCTGGGAGTTGGGGAGGAGTGAGGAGTTGGGGAAAGACAGTCCTAACCGTGGAGGGTTCTGGTAAATGATGGGGTGAGGAGGGGCTCTTTGGCTCCCACCAGTCCCCCTGTCTGGTCTA
+
ACAABFFFCFFFGGGGGGGGGGHHGGGGGGHHGGGGGGHHHHGHGGHHHHHHHHHHHGHHHHHHHHHHHHHGGGGGHHHHHHHHHHHHGHHHGGGGGHHHGHHGGGHHGHHHHHHFHHHHHHHHHGGGGGHHHHHHHHHGGHHHGGGGGGGHHHHHHGHHHHGGGGHHHHGHHHHHHHHHGGGGGGGGGGGGGGFGGGGGGGGGGGFFFFFFFFFFFFFFFFFFFFFFFFFFFFFFFFFFFFFFFFFFFFF
@M05620:37:000000000-D9766:1:1101:5947:10971 1:N:0:16
ACCACACCTTCTACAATGAGCTGCGTGTGGCTCCCGAGGAGCACCCCGTGCTGCTGACCGAGGCCCCCCTGAACCCCAAGGCCAACCGCGAGAAGATGAACCCAGGTGAGTGGCCCGCTACCTCTTCTGGTGGCCGCCTCCCTCCTTCCTGGCCTCCCGGCGCTGCGCCCTTTCTCACTGGTTCTCTCTTCTGCCGTTTTCCGTAGGACTCTCTTCTCTGACCTGAGTCTCCTTTGGAACTCTGCAGGTTC
+
BBAABCCCFFFFGGGGGGGGGGHHGGGEFGHGGFGGFGGGGHHHHGGGGGGGHHHHFHHEGGGGGGGGGGGHGHHGGGGHGHHHHGGGGGBDFGHHHHHHHHGGHGHHFGGHFGHHGGG-AGHHHFGHHGHHGHHFGGGGHGHH9CFGGGGGGGGGGGGGA?DFFFFFFFFFFFFF/FFFFFFFFFFFFFFFFFBDFFFFFFABAFF/BFFFFFFFFFFF/;/;F/;;BFFFFFFFFFFFFFFFF:FFFF/
@M05620:37:000000000-D9766:1:1101:26705:10987 1:N:0:16
ACCACACCTTCTACAATGAGCTGCGTGTGGCTCCCGAGGAGCACCCCGTGCTGCTGACCGAGGCCCCCCTGAACCCCAAGTTCACCCCCTAGGTGAGTGGCCCGCTACCTCTTCTGGTGGCCGCCTCCCTCCTTCCTGTCCTCCCGTCGCTGCGCCCTTTCTCCCTGGTTCTCTCTTCTGCCGTTTTCCGTCGGACTCTCTTCTCTGACCTGCGTCTCCTTTGGACCTCTGCAGGTTCTCGCTCGGGCGAG
+
AAABAABCFBCFGGFGGGFGGGHHGEFBAEFBFFFFFGGGFHCFFEEEAEEGFHHHHHHGGCCFGGGGGGGHEHHG/EEGG?BF3BF<>/?B22B?FFD?FH?B/><BGHHGHHHHHH0?FH?@G.AGEGCGHHHHHH0<GHHHGF.;AGDGF?DDG-/;CFGGGGFEGGGGGGGGGGGBBFB;DFF:FDF.@F9@DFFFFFBFFBF/FFF/;@.;DFFFFFFFB9:BFFFFFFFA9BF/;:AFFF--9:-
@M05620:37:000000000-D9766:1:1101:17031:10998 1:N:0:16
AGTGCCAGCTCTCAATCGCACAGGGGACCCAGGGCCTGGCCCCTCCATCCAGAAAACCTATGACCTCACCCGCTACCTGGAGCACCAACTCCGCAGCTTGGCTGGGACCTATGTGGGTATCCAGCGTAGGAATCTGGGAGTTGGGGAGGAGTGAGGAGTTGGGGAAAGACAGTCCTAACCGTGGAGGGTTCTGGTAAATGATGGGGTGAGGAGGGGCTCTTTGGCTCCCACCAGTCCCCCTGTCTGGTCTA
+
AAA3AFFFBFFFGGGFGGGCGGHGGGGGGGHH2EEFFGHHFHGHGGHHHHHHGFHHGGHHHHHHHHHHHHHGG/EEHFHHEHHHHHFEGHHHEFCCEF3FEFHGGAHHEHHHHFHHGCGHHHHHGGFGGGHHHHHHGHGGGHHHGFEDGDFGHDGFHDGHHHGGGDGGHHGHHGHGHGGGGGGCFEFGEGGGGGFFGGFGGGGGFBADFFFFFFFA=@FFFFBBFFFEFFFFFFFFFFFFFFFFFFFFFFF
@M05620:37:000000000-D9766:1:1101:11275:11007 1:N:0:16
ACCACACCTTCTACAATGAGCTGCGTGTGGCTCCCGAGGAGCACCCCGTGCTGCTGACCGAGGCCCCCCTGAACCCCAAGTTCATCACCCAGGTGAGTGGCCCGCTACCTCTTCTGGTGGCCGCCTCCCTCCTTCCTGGCCTCCCGGAGCTGCGCCCTTTCTCACTGGTTCTCTCTTCTGCCGTTTTCCGTAGGACTCTCTTCTCTGACCTGCGTCTCCTTTGGAACTCTGCAGGTTCTAGATCGGAAGAG
+
BBCCCCCCFFFFGGGGGGGGGGHHGFEBEEHHHGGGFGGGGHHHHGGGEEGGGHGHHHHGFGGGGGGGGGGHGHHGGGGHGFGHBF4FGFFGGBBFGFHGGHHGCDGGHHHHHHHHHHHGHHGGGGEHGHHGHGHHHH<GHHHHGG@-CGHHHGGGGGGGGGGBFGGGFFGGGGGGGGGGGGGFFFFFFDF.DFFFFFFFFFFFBFFFFFFF.@DFFFFFFFFFF/BFFFFFFFFFBFFFFBFFFF..;AA
@M05620:37:000000000-D9766:1:1101:17047:11007 1:N:0:16
AGTGCCAGCTCTCAATCGCACAGGGGACCCAGGGCCTGGCCCCTCCATCCAGAAAACCTATGACCTCACCCGCTACCTGGAGCACCAACTCCGCAGCTTGGCTGGGACCTATGTGGGTATCCAGCGTAGGAATCTGGGAGTTGGGGAGGAGTGAGGAGTTGGGGAAAGACAGTCCTAACCGTGGAGGGTTCTGGTAAATGATGGGGTGAGGAGGGGCTCTTTGGCTCCCACCAGTCCCCCTGTCTGGTCTA
+
A>1>AFBB1FFFGGGF1FGGE?GAFGCAEEAF00EE/FHFBGE/EGFG1C1FFCACGGCBFGHHHFHCG>EEE/>EHEEHGFHHHHHGGHHGEGE?EF>0/<<FCGGAEFCDD2FDC<<BFGFDHCBA@CFB1<11F<F/EC1C@@FCC?A/<D<.<E//0CC@CEG.C//;GH00;09.;9;?A.9@.CA00FGB00;09F0CF--9A?AB---999-//;F/BFF-EBA--F;/;FAB@FB9/BBFFFF
@M05620:37:000000000-D9766:1:1101:26712:11009 1:N:0:16
ACCACACCTTCTACAATGAGCTGCGTGTGGCTCCCGAGGAGCACCCCGTGCTGCTGACCGAGGCCCCCCTGAACCCCAAGGTCATCACCCAGGTGAGTGGCCCGCTACCTCTTCTGGTGGCCGCCTCCCTCCTTCCTGGCCTCCCGGAGCTGCGCCCTTTCTCACTGGTTCTCTCTTCTGCCGTTTTCCGTAGGACTCTCTTCTCTGACCTGAGTCTCCTTTGGAACTCTGCAGGTTCTAGATCGGAAGAG
+
CBCCCCCCFFFFGGGGGGGGGGHHGFGGHGHHHGGGGGGGGHHHHGGGGGGGHHHHHHHGGGGGGGGGGGGHHHHGGGGH/BGHHHH3F?/?F3BGHDFCFHA@DCGGFFGGHHHHHFFFHHGFGGGHGHHGHHHHHGEHHHHHGGGGGGHHGGGGGGFFGGGFGGGFCGFFGGGGGGGFFGFADFFFFFFFFFFFFFFFFFFFFFFFFBBFEFFFFFFFFFFFFFBBBFFFFFAFFFFFFFFFF?DEFFF
@M05620:37:000000000-D9766:1:1101:12739:11020 1:N:0:16
GAGGCTGCTTTGGAAGAAACTGACAAGCCAGGGACAAAAGATCGGAAGAGCACACGTCTGAACTCCAGTCACTCCGGAGAATCTCGTATGCCGTCTTCTGCTTGAAAAAAAAAAAATAAAACCCTAACTACCTCCTTTCCTCTCTTCACTTCTCCCCATTACTCCCCTCACTTCTTCTTCTTTTTTCATTCGTCACCCCTCCTTTGATCTTCATCTCCCGCATTCCCCCCCCCGGCCCCCGTCCGTGTCTC
+
>11AAA1AFFFFGGGG11GF1FAFEBHHGBAGFFGFHGFHAGHHGGGG0FGGHHHGFGHGHHHHHHHBFGHHHHHGGGG>GHHDGHAEHHFHG>EHEFHGGFHFFGHHHGGCCB<>011111</0000?1<011.>111<1110111100000<0/.//00000/../.:.0;000::0;00000;/000;0/9..0.-.../0;00090/////////---99:;/;---9-9-----9-99;----9//
@M05620:37:000000000-D9766:1:1101:23330:11035 1:N:0:16
ACCACACCTTCTACAATGAGCTGCGTGTGGCTCCCGAGGAGCACCCCGTGCTGCTGACCGAGGCCCCCCTGAACCCCAAGTTCATCACCCAGGTGAGTGGCCCGCTACCTCTTCTGGTGGCCGCCTCCCTCCTTCCTGGCCTCCCGGCGCTGCGCCCTTTCTCCCTGGTTCTCTCTTCTGCCGTTTTCCGTCGGACTCTCTTCTCTGACCTGCGTCTCCTTTGGACCTCTGCAGGTTCTCGCTCGGGCGAG
+
CBCCCCCCFFFFGGGGGGGGGGHHGGGFDEHHHGGGGGEGGHHHHGGGEGGGGHHHHHHGGGGGGGGGGGGHHHHGGGGHHBGG4B43B0FGE3BFGFB/?GGG<BB/FGHHHH1???0?FF/<@.<>FGGGHFHHFF/<GHHHCD-:@DGGFAGGGGFBC0:0;BCA:FFFFFFFFFFFFFDFFFE::AFFF;;BFFFFFFB0::FBFFFF.;.;;BFFFFFFF0;;B::BFFFFFFF0;.;EBF--:--
@M05620:37:000000000-D9766:1:1101:24517:11044 1:N:0:16
ACCACACCTTCTACAATGAGCTGCGTGTGGCTCCCGAGGAGCACCCCGTGCTGCTGACCGAGGCCCCCCTGAACCCCAAGTTCAGCAACCAGGTGAGTGGCCCGCTACCTCTTCTGGTGGCCGCCTCCATCCTTCCTGACCTCCCGGCGCTGCGCCCTTTCTCACTGGTTCTCTCTTCTGCCGTTTTCCGTCGGACTCTCTTCTCTGACATGCGTCTCCTTTGGACCTCTGCAGGTTCTAGCTCGGCCGAG
+
AAA>AAAAFFFFFGGGGGGFGBGCE2AEGDHHCFFEEGEGGHHHHGGEBEFFHHHFHHHGCGGGGDEGGGGCHFHGGGGH34BF4?B0B???FBB1?BFFFHHG<</B<<<DGHFHG10?<0>ADGGH01>CGBGHFF0/<0<GGG-:A:99E??DGG/00;F0BFGG0CFG0CFFFFFFFFB..B.BFDF.;>BBBFFFFBFBB/;BF/B//;99;FBBFFFFFFFFFFB//BF;BFFFFF/BDB.;-;-
@M05620:37:000000000-D9766:1:1101:23906:11081 1:N:0:16
AGTGCCAGCTCTCCATCGCACAGGGGACCCAGGGCCTGGCCCCTCCATCCAGAAAACCTATGACCTCACCCGCTACCTGGAGCACCAACTCCGCAGCTTGGCTGGGACCTATGTGAGTATCCAGCGTAGGAATCTGGGAGTTGGGGAGGAGTGCGGAGTTGGGGACAGACAGTCCTAACCGTGGAGGGTTCTGGTAAATGATGGGGTGAGGAGGGGCTCTTTGGCTCCCACCAGTCCCCCTGTCTGGTCTA
+
AA>AAFF1AFFFG1FGGE1FEEHHGAAAEFHHEAEEABGHCGGHGGHDGHHHDGHAFGHCFGFHHGGHHHHGGEEGHHHGBFHHHH0FEH1GEECE>GFG/GHFFGGF?GGHHHFHHHHEHFGGHC/?<EGHHFHHGH0FGHHGGGECCAEGH0<C?CEFG/:@E-:C/;GGGBGGFFFFGGFG.EG?CFFGGGCBFFFFFFFFFFA@FFEBFF@<@?FFFF/FFBFFF-9BEFFF/BAB?FFFFFFB9FF
@M05620:37:000000000-D9766:1:1101:16338:11081 1:N:0:16
ACCACACCTTCTACAATGAGCTGCGTGTGGCTCCCGAGGAGCACCCCGTGCTGCTGACCGAGGCCCCCCTGAACCCCAAGGTCATCACCCAGGTGAGTGGCCAGCTACCTCTTCTGGTGGCCGCCTTCCTCCTTCCCGGCCTCCCGGAGCTGCGCCCGTTCTCACTGGCTCTCTCTCCTGCTGTTTTCTGTAGGACTCTCTTCTCTGACCTGAGTCCCCTTTGGAACCCTCCAGGTTCCAGATCGGAAGAG
+
AAAAA1AAFFFFFGGGEG1FGGHHGFGEGFGHHGFGCGGCGG/GHGGGCEFFGGHHHHHGGGEEGEGGGGGHHHHGGGGH/>FHBGFDH0/?/1BF0B1/?G1?/F1GCH111@2F1F0/F<//<..<0=10011>0.-<CFHH..----./::AF@--9/.00=00/9;0BFGGB0/0;//0B/;-///;////9;9FF///////;9BF-/-////---//BB/9-----9/9////////;;A-----
@M05620:37:000000000-D9766:1:1101:8887:11088 1:N:0:16
AGTGCCAGCTCTCAATCGCACAGGGGACCCAGGGCCTGGCCCCTCCATCCAGAAAACCTATGACCTCACCCGCTACCTGGAGCACCAACTCCGCAGCTTGGCTGGGACCTATGTGAGTATCCAGCGTAGGAATCTGGGAGTTGGGGAGGAGTGAGGAGTTGGGGAAAGACAGTCCTAACCGTGGAGGGTTCTGGTAAATGATGGGGTGAGGAGGGGCTCTTTGGCTCCCACCAGTCCCCCTGTCTGGTCTA
+
AAAA>FFFBFFFGGGGGGGGGGHGGGGGGGAG2BEEFGHHHHGGGGHHHHFHHHHHHGHHHHHHHHHFHHHGF>EFHHHHFGHHHH1?EGHHGGGGGHHHGGHEGFHHGHFGHHHHHHHHHHHHGGGGGGHHHHHHHHHGGHHHCGGFGGFHHEHHEGHHHGGGGGEGHHHHHHHHCGHHGGEAAEGGFFGGGGCFFGGGGGGGGBFFFFFFFFFFDDEFFFFFFFFEFBFDFFFFFFFDFFFFFFFFFF/
@M05620:37:000000000-D9766:1:1101:8061:11089 1:N:0:16
GAGGCTGCTTTGGAAGTAACTGACAAGCCAGGGACACAAGATCGGAAGCGCACACGTCTGAACTCCAGTCACTCCGGAGAATCTCGTATTCCGTCTGCTGCTTGAAAAAAAAAAAAATCTCCTCTCGGCCTGCCCTTTCTTCCCTTCTCTGCTTCCCTCCTTTCCCTTCCGTCCTTCCTTTCCTCTTTCGCCCTCTTGCTGCTACACTTTCCCCTTTATCCGTGTTTGTCCTTGTAACTTCTCACTACTGT
+
AAA@AAFAFFFFGGGG13AFGG1BBABBF0BABAFE00BGGHGHGEAE//AEE/G/BFGF1DFGB11BDGGDF1BBEBEEGHHHHB>?C1BFG1F0/>BG1>F1BFGFGGG/B<///<1111?F10.<>.>.0>.//0<0<=DG00<00=00=0;CC0/:;00;;00;//.9;A90;9FFF0;0;;0C0...;A.;09000/:/;/-/9;:;/9-;9///;---;;9/;;;/F9;B/BFBB/9/////;//
@M05620:37:000000000-D9766:1:1101:13985:11114 1:N:0:16
ACCACACCTTCTACAATGAGCTGCGTGTGGCTCCCGAGGAGCACCCCGTGCTGCTGACCGAGGCCCCCCTGAACCCCAAGTTCATCACCCAGGTGAGTGGCCCGCTACCTCTTCTGGTGGCCGCCTCCCTCCTTCCTGGCCTCCCGGAGCTGCGCCCTTTCTCACTGGTTCTCTCTTCTGCCGTTTTCCGTAGGACTCTCTTCTCTGACCTGAGTCTCCTTTGGAACTCTGCAGGTTCTAGATCGGAAGAG
+
>>1>A1>AFFFFBFGD3FGGFFGFEEEECEGHGGGA0EEC/FGHHGEG/EEF1BB1GHFEEG?EFEEGGGGHHHEEGGGFBFGFBHGHHGGHG1GGF>GGGHHCGGGGHHHHHHHHHGGGHHGGGGGHFHHGHHHGFHFAGHHGFACGGGHHGGAGG@GGFBGFGGFF0;CBFGGGGGGGGGGFBFFFFBBFBFFFBFFFFFFFFFFFFFFFFFFFFFFFFFFFFFFFFFFFFFFFFFFFFFFFEBFFFFA
@M05620:37:000000000-D9766:1:1101:13760:11116 1:N:0:16
ACCACACCTTCTACAATGAGCTGCGTGTGGCTCCCGAGGAGCACCCCGTGCTGCTGACCGAGGCCCCCCTGAACCCCAAGTTCATCACCCAGGTGAGTGGCCCGCTACCTCTTCTGGTGGCCGCCTCCCTCCTTCCTGGCCTCCCGGAGCTGCGCCCTTTCTCACTGGTTCTCTCTTCTGCCGTTTTCCGTAGGACTCTCTTCTCTGACCTGAGTCTCCTTTGGAACTCTGCAGGTTCTAGATCGGACGAG
+
ABBABAABFFFFGGGGGGGDGDGHGBEFHDHHFGGGGGGGGHHHHGGGFEGFHHHHHHHGGGGGGAEGGGGHHHGGGEGHHHHHHHEHHHGHEBBGHFGGGHHGDCGGHHHGHHHHHGFDFHGGGGGHGFHGHHHHHHBGHHGHGGGCCGHHHGGGGGGFFGGFGGGFFGGFFGGGGGGGGGGFFFFFFDB:ADFFFFFFFFFFFFFFFFFFFFFFFFFFFFFFF/FFFFFEFFFFFFFFFBFFFFD-@BB
@M05620:37:000000000-D9766:1:1101:9497:11130 1:N:0:16
AGTGCCAGCTCTCAATCGCACAGGGGACCCAGGGCCTGGCCCCTCCATCCAGAAAACCTATGACCTCACCCGCTACCTGGAGCACCAACTCCGCAGCTTGGCTGGGACCTATGTGAGTATCCAGCGTAGGAATCTGGGAGTTGGGGAGGAGTGAGGAGTTGGGGAAAGACAGTCCTAACCGTGGAGGGTTCTGGTAAATGATGGGGTGAGGAGGGGCTCTTTGGCTCCCACCAGTCCCCCTGTCTGGTCTA
+
ABBCCFFFCFFFGCGGGAEFFFBGFEFGGGHHGGGGGFGHHHGHGGHHHHHHHHHHHGHHGHHHHHHHHHHGGGGGHHHGHHHGFHFHGHHHGGGGGHHHGGHGGGHHGHHHHHHHHHHHHHHHHGEGGGHHHHHHHHHGGHHHGGGGGGGHHHHHGGHHHHGGGGHHGHHGFHHHHHHHGEFGGGGGCFFGGGFGGGGGGGGGGGFFFFFFFFFFFFFFFFFFFFFFFFFFFFFFFFFFFFFFFFFFBF:
@M05620:37:000000000-D9766:1:1101:28262:11134 1:N:0:16
ACCACACCTTCTACAATGAGCTGCGTGTGGCTCCCGAGGAGCACCCCGTGCTGCTGACCGAGGCCCCCCTGAACCCCAAGTTCACCCCCCAGGTGAGTGGCCCGCTACCTCTTCTGGCGGCCGCCTCCCTCCTTCCTGTCCTCCCGTCGCTGCGCCCTTTCTCCCTGGTTCTCTCTTCTGCCGTTTTCCGTCGGACTCTCTTCTCCGACCTGCGCCTCCTTTGGACCTCTGCAGGTTCTCGCTCGGCCGAG
+
ABBCAAAACBCDFFBFGGBGGGHGGEEEDFABBACEFGEEDF2BBEFFEEEGFHGHHFHGGCCEFGGGGEGEBGGEEGGHGBBF3BF/>//?/2BFC?D?FA?B<>/>FHHFEG1=11->CFGCG?;GEGGEHFFGGF0:0FGGGG9C?BDFF@DDF-B/BFFFFFFEFFFFFFFFFFFFFFF.9FFBBDFFFF-@DFFFFBF/:/;9;CF/;C-AADFFFFB/BBFBFFFF/:.FBFF/AAAFFF.:@;-
@M05620:37:000000000-D9766:1:1101:8723:11138 1:N:0:16
AGTGCCAGCTCTCAATCGCACAGGGGACCCAGGGCCTGGCCCCTCCATCCAGAAAACCTATGACCTCACCCGCTACCTGGAGCACCAACTCCGCAGCTTGGCTGGGACCTATGTGAGTATCCAGCGTAGGAATCTGGGAGTTGGGGAGGAGTGAGGAGTTGGGGAAAGACAGTCCTAACCGTGGAGGGTTCTGGTAAATGATGGGGTGAGGAGGGGCTCTTTGGCTCCCACCAGTCCCCCTGTCTGGTCTA
+
AAAAAFFFCFFFGGGGGGGGGGHHGGGGGGHHGGGGGGHHHHGHGGGHFHHHHECGGGFHHHHHHHHHHHHGGGGGHGHHGHHHGHHHGHHHGGGGGHHHGHHGGGHGGHHHHHHHHHHHHHHHHGGGGGHHHHGHHHHGGHHHGGGGGGGHHHGGHGCGHHGGGGHGHHGHHHHHHHHHGGGGGGGGGGGGGGGGGGGGGGGGGGFFFFFFFFFFFFFFFFFFFFFFFFFFFFFFFFFFFFFFFFFFFFB
@M05620:37:000000000-D9766:1:1101:28909:11146 1:N:0:16
GAGGCTGCTTTGGAAGAAACTCATAGGTTACTGCAAAAATTTAGGATGGACCTGGATAAGATTTTTGTGCTGATTAAAGAAGATGAAATAACTGCCAATGTTCGACAAAATGATACACGTAAGGAAAAACGCATAGAAGAAAAAAAGGAAATAAAATACCTGAATAAACAAAGGGAACAAAGAAAAACAGATAACCCTGAGCACCCTTGAAGAACCAATTGAACAAATATGAGCATTTGGACATGCAAGAG
+
>1AA>1BA11B@E11A1FBAB1F3D31DDA13D11A1B00B12211AB/0BBBF0012111AF2A1A0012111221ADBE01BB11D211BDDG01BBF2@@BBFE/0B111BBB1B?000B11BF00?///?/111BCB000>/A/00@111>12<1111?1111111/000..0.<0>0<0//.<<//00<0/..////<;..;/C00;0/:..;9900=C0B.00=;0;;9;CFF0/;0900;;0/;
@M05620:37:000000000-D9766:1:1101:17052:11189 1:N:0:16
GAGGCTGCTTTGGAAGAAACTGACAAGCCAGGGACAAAAGATCGGAAGAGCACACGTCTGAACTCCAGTCACTCCGGAGAATCTCGTATGCCGTCTTCTGCTTGAAAAAAAAAAAACCGCAAAAAAATACTCATATAAGACACAAAGTAATAACAATATCTTATTCCACACTGACCCTAAAATACATCATTTCCCCTTCATCCCTCTTGTTTATCCAATAGAACCATTCTCAGCATTTGTACATCTAAGCG
+
BBBBBBFBFFFFGGGGGFGGGGHFHEGGEHHHGECFGG2AABGGEEAE2BF3FABEBA2FFFGFAF3BDGEGHH21E?EGHHGH41?EG3BGG1>B14BGFGGHH3GGHGGC</><////<</<.<>00==00=00000=0<</<./00000;0::0<0:00;00:0;0/;/009/////;9090009:0;0000;/;/9000;09BB///.;////;////;B../;99///;/BFF999;/9//;;9/-
@M05620:37:000000000-D9766:1:1101:22981:11189 1:N:0:16
AGTGCCAGCTCTCAATCGCACAGGGGACCCAGGGCCTGGCCCCTCCATCCAGAAAACCTATGACCTCACCCGCTACCTGGAGCACCAACTCCGCAGCTTGGCTGGGACCTATGTGAGTATCCAGCGTAGGAATCTGGGAGTTGGGGAGGAGTGAGGAGTTGGGGAAAGACAGTCCTAACCGTGGAGGGTTCTGGTAAATGATGGGGTGAGGAGGGGCTCTTTGGCTCCCACCAGTCCCCCTGTCTGGTCTA
+
CCCCCFFFCFFFGGGGGGGGGGHHGGGGGGHHGGGGGGHHHHGHGGHHHHHHHHHHHGHHHHHHHHHHHHHGGGGGHHHHHHHHHHHHGHHHGGGGGHHHGHGGAGEHEHCHHFHHHHDGHFG2FD?CDGHGCGGHFHGGGHF1A-<<C..<CGDF0EHGH0EGEE.C/:/:;GCG0C:GGFGGDAEG.9CFG0FFFFGGGGEGGG?9A?FF.9DFDFEF0BFFB00../.;:AFFFFEA@E090FFBF0;
@M05620:37:000000000-D9766:1:1101:10462:11195 1:N:0:16
ACCACACCTTCTACAATGCGCTGCGTGTGGCTCCCGAGGAGCACCCCGTGCTGCTGACCGAGGCCCCCCTGAACCCCAAGGCCAACCGCGAGAAGATGAACCCAGGTGCGTGGCCCGCTCCCTCTTCTGGTGGCCGCCTCCCTCCTTCCTGGCCTCCAGGCGCTGCGACATTTCTCACTGGTTCTCTCTTCTGCCGTTTTCCGTAGGCCTCTCTTCTCTGACCTGAGTCTCCTTTGGAACTCTGCAGGTTC
+
AAA>AAAAFFFFGGGGGG1AE?EEEAA00BG010AEGG??EGEHFFGEAAAFHGFFGHHEGEGGGFGGGEGBHHHGGGCHAGHHEG?/<BCCCFCBFF1DGHGFGAHF1<><-<0F-@-<.<CHCGCGHF;CCGHGCA?AECFG.9;CFBBBA.0.;/;B9@-@@B@-;-9FFFFFBFFBB/BFFFFFFFFFFFF@FFFEFFFF;9A/9BFF/FFFF/BF9B/99;BBB/F/:99FFBFFFFFFF;:99B/
@M05620:37:000000000-D9766:1:1101:9735:11196 1:N:0:16
ACCACACCTTCTACAATGAGCTGCGTGTGGCTCCCGAGGAGCACCCCGTGCTGCTGACCGAGGCCCCCCTGAACCCCAAGGCCAACCGCGAGAAGATGAACCCAGGTGAGTGGCCCGCTACCTCTTCTGGTGGCCGCCTCCCTCCTTCCTGGCCTCCCGGAGCTGCGCCCTTTCTCACTGGTTCTCTCTTCTGCCGTTTTCCGTAGGACTCTCTTCTCTGACCTGAGTCTCCTTTGGAACTCTGCAGGTTC
+
BBAABABBFFFFGGGGEGFEGDGHGEEEG2GH3FFAEGGGGHEHHGGGDEGGHHHHHHHFEGGGGEGGGGGCGFHGGGEHACHHHGEEDGCCCGFF1FDGHHGGHGHHEHGHGGHHGGGGGHGHHHHHHHHHFHHGGGGFHGHHGGGGGFGGGGGGGGGG-BBGGGBBFBBFFFFFFFFFFFFFFFFFFFFFFFFBDDFFFFFFFFFFFFFFFFFFFFFFFFFFF/;BFFFFFFFFFFFFFFFFF/BFFFB
@M05620:37:000000000-D9766:1:1101:18481:11196 1:N:0:16
ACCACACCTTCTACAATGAGCTGCGTGTGGCTCCCGAGGAGCACCCCGTGCTGCTGACCGAGGCCCCCCTGAACCCCAAGTTCATCACCCAGGTGAGTGGCCCGCTACCTCTTCTGGTGGCCGCCTCCCTCCTTCCTGGCCTCCCGGCGCTGCGCCCTTTCTCCCTGGTTCTCTCTTCTGCCGTTTTCCGTAGGACTCTCTTCTCTGACCTGCGTCTCCTTTGGAACTCTGCAGGTTCTAGCTCGGCAGAG
+
BBBBBBBBFFFFGGGGGGGGGGHHGGGGHGHHHGGGGGGGGHHHHGGGGGGGGHHHHHHFGGGGGGGGGGGHHHHGGGGHHBGH4B?FGBFHF3BGHGHFGHHG>BDGHHHHHHHHHHBDHHGGGGGHFHHDHHHHHF/CHHHHGG?-ADGGGGGGGGGGGGG0FFGGBFGFFFFFFFFFFFFDFFFFFD:.A?:BFFFFFFFFBFFFFFFF.:DFFFFFFFFFFFFFFFFFFFFFFFF/B/;BD=.-:;A
@M05620:37:000000000-D9766:1:1101:22978:11210 1:N:0:16
AGTGCCAGCTCTCAATCGCACAGGGGACCCAGGGCCTGGCCCCTCCATCCAGAAAACCTATGACCTCACCCGCTACCTGGAGCACCAACTCCGCAGCTTGGCTGAGACCTATGTGAGTATCCAGCGAAGGAATCTGGGAGTTGAGGAGGAGTGAGGAGTTGGGGAAAGACAGTCCTAACCGTGGAGGGATCTGGTAAATGATGGGGTGAGGAGGGGCTCTTTGGCTCCCACCAGTCCCCCTGTCTGGTCGA
+
>AAAAFFFBFFFGDFGGAFAEABFAAEFGGFGFEFEFBFGHHGHGGGHHHHHHHHGGGHHGEGHHGGHHHHFGGEGHHG1BGF?GH?GEFHGGE/>EFGHEGH/0??F/GFHH2BFG121BB21?>/<BEHB11?FGHAF/0<1?0>.>A.><=1<FCGGH/<AA..;B/:C000;0</;@.;;..;@./;CF0CBFFGGE09BA9:@A.A/..;=BBEFFFFEE//9.;.AE;FFFF.A-EF//;F/9-;
@M05620:37:000000000-D9766:1:1101:20372:11215 1:N:0:16
ACCACACCTTCTACAATGATCTGCGTGTGGCTCCCGAGGAGCACCCCGTGCTGCTGACCGAGGCCCCCCTGAACCCCAAGGCCAACCGCGAGAAGATGCCCAGGTGAGTGGCCCGCTACCTCTTCTGGTGGCCGCCTCCCTCCTTCCTGGCCTCCCGGAGCTGCGCCCTTTCTCACTGGTTCTCTCTTCTGCCGTTTTCCGTAGGACTCTCTTCTCTGACCTGAGTCTCCTTTGGAACTCTGCAGGTTCTA
+
CCCCDCCDFFFFGGGGGGGGGGHHGGGFHGHGHGGGGGGGGHHHHGGGGGGGHHHHHHHGGGGGGGGGGGGHGHHGGGGHGHHHHGGGGGBFGGHHHHHHHHHGHHHHHHGGHHGGGGGHHHHHHHHHHHGHHGGGGGHGHHGHHHHGGGGGGGGGGA-@CFGGGGFFFFFFFFFFFFFFFHFHHFFFFHFFFFFFFFHFFFFFFFFFFFFFHHFFFFFFFFFFFFFFHFFFFFFFFFFFFFFFFFFFFFB
@M05620:37:000000000-D9766:1:1101:22932:11221 1:N:0:16
ACCACACCTTCTACAATGAGCTGCGTGTGGCTCCCGAGGAGCACCCCGTGCTGCTGACCGAGGCCCCCCTGAACCCCAAGGTCATCAGCCAGGAGAGTGGCCCGCTACCTCTTCTGGTGGCCGCCTCCCTCCTTCCTGGCCTCCCGGAGCTGCGCCCTTTCTCACTGGTTCTCTCTTCTGCCGTTTTCCGTAGGACTCTCTTCTCTGACCTGAGTCTCCTTTGGCACTCTTCAGGTTCTAGATCGGATGAG
+
AAA?AAAAFFFFGGGGGG1FGGFHGEEAA0GHGFFEEEGGGHHHHGGGCEFGGHHFHHGEEGGGGCGGGGGGHHHGGGEH/1BF2BG1F00B</?F/B1/?F///<BCGGFHBGDBF10<FGCCCG?<<CCC/0DGFGBGF0GG.:?@C-CCF?@G@?9CFFBB009/900000;0;CF00;@-9/;//:/--://;/BFFFFF/9/9FFFF/-FFFBF//;B9/9BFB//:/;/;;F9///BFEF---//
@M05620:37:000000000-D9766:1:1101:12845:11226 1:N:0:16
ACCACACCTTCTACAATGAGCTGCGTGTGGCTCCCGAGGAGCACCCCGTGCTGCTGACCGAGGCCCCCCTGAACCCCAAGTTCATCACCCAGGTGAGTGGCCCGCTACCTCTTCTGGTGGCCGCCTCCCTCCTTCCTGGCCTCCCGGAGCTGCGCCCTTTCTCACTGGTTCTCTCTTCTGCCGTTTTCCGTAGGACTCTCTTCTCTGACCTGAGTCTACTTTGGAACTCTGCAGGTTCTAGATCGGAAGAG
+
BBBABBBBFFFFGGGGGGGGGGHHGEEFHFHHFGGGGGGGGHHHHGGGGGGGHHHHHHHGGGGGGGGGGGGHHHHGGGGHEGHHFHHFHHGHGBBGGGHGGHHGGGGGHHHHHHHHHHGGHHGGGGFHGHHGHHHHHHGHHHHHGGG@FGHHHGGGGGGGGGGGGGGGFGGGGGGGGGGGGGGFFFFFFDFADFFFFFFFFFFFFFFFFFFF9FFFF/BFFFFFF/FFFFFFFFFFFFFFFBFFFFA.9A9
@M05620:37:000000000-D9766:1:1101:13502:11237 1:N:0:16
ACCACACCTTCTACAATGAGCTGCGTGTGGCTCCCGAGGAGCACCCCGTGCTGCTGACCGAGGCCCCCCTGAACCCCAAGGCCAACCGCGAGAAGATGCCCAGGTGAGTGGCCCGCTACCTCTTCTGGTGGCCGCCTCCCTCCTTCCTGGCCTCCCGGAGCTGCGCCCTTTCTCACTGGTTCTCTCTTCTGCCGTTTTCCGTAGGACTCTCTTCTCTGACCTGAGTCTCCTTTGGAACTCTGCAGGTTCTA
+
AAABAAABFFFFGGGFFGGGFGHHGAFEHEDHHGGDGGFCDFGFGGGGEEEC5F3GGHHGGC?EFGGGGGG2CGHGGGCEFEHHEGEGGG<CD?F2DFB2GBFE1CGFG1<FHHGGFCGHBHEFHFGBG/.C.@CDDDEGHH?GHFGGG/FAFFA.A-@??FGECAFAAFFFFFBBF9.FFFFFFFFFFFFFFF?./9;FD9FFABFFFFFFFFFFFFFFFFEF.FFBFEF9/B//FFFFB9/FFFFFFFF
@M05620:37:000000000-D9766:1:1101:8739:11239 1:N:0:16
ACCACACCTTCTACAATGAGCTGCGTGTGGCTCCCGAGGAGCACCCCGTGCTGCTGACCGAGGCCCCCCTGAACCCCAAGGCCAACCGCGAGAAGATGAACCCAGGTGAGTGGCCCGCTACCTCTTCTGGTGGCCGCCTCCCTCCTTCCTGGCCTCCCGGAGCTGCGCCCTTTCTCACTGGTTCTCTCTTCTGCCGTTTTCCGTAGGACTCTCTTCTCTGACCTGAGTCTCCTTTGGAACTCTGCAGGTTT
+
CCDDCCCDFFFFGGGGGGGGGGHHGGGGHGHHHGGGGGGGGHHHHGGGFGGGHHHHHHHGGGGGGGGGGGGHHHHGGGGHGHHHHGGGGGGGGGHHHHHHHHGFH/=F???GCGHG--@DGC<DHDGHHB=CDHF@D@EGHCCGFGFGGFGFG.CGGGGD?-@A:F-CDBFF00<B0<BFFFFB:<0BFB::0FBBFFFFFF.<<DDF0//:<FB::<BBFFF0::/0:<F0FFBFFFFB0<BBFFFFF00
@M05620:37:000000000-D9766:1:1101:11168:11241 1:N:0:16
ACCACACCTTCTACAATGAGCTGCGTGTGGCTCCCGAGGAGCACCCCGTGCTGCTGACCGAGGCCCCCCTGAACCCCAAGGCCAACCGCGAGAAGATGCCCAGGTGAGTGGCCCGCTACCTCTTCTGGTGGCCGCCTCCCTCCTTCCTGGCCTCCCGGAGCTGCGCCCTTTCTCACTGGTTCTCTCTTCTGCCGTTTTCCGTAGGACTCTCTTCTCTGACCTGAGTCTCCTTTGGAACTCTGCAGGTTCTA
+
CCCCCCBCFFFFGGGGGGGGGGHHGGGEHGHGHGGGGGGGGHHHHGGGGGGGHHHHHHHGGGGGGGGGGGGHHHHGGGGHGHHHHGGGGGGGGGHHHHHHHHHGHHHHHHGGHHGGGGGHHHHHHHHHHHGHHGGGGGHGHHGHHGGGGGGGGGGGGGDGGGGGGGFFFFFFFFFFFFFFFFFFFFFFFFFFFFFFFFFFFFFFFFFFFFFFFFFFFFFFFFFFFFFFFFFFFFFFFFFFFFFFFFFFFFF
@M05620:37:000000000-D9766:1:1101:12909:11277 1:N:0:16
ACCACACCTTCTACAATGAGCTGCGTGTGGCTCCCGAGGAGCACCCCGTGCTGCTGACCGAGGCCCCCCTGAACCCCAAGTTCATCACCCAGGTGAGTGGCCCGCTACCTCTTCTGGTGGCCGCCTCCCTCCTTCCTGGCCTCCCGGAGCTGCGCCCTTTCTCACTGGTTCTCTCTTCTGCCGTTTTCCGTAGGACTCTCTTCTCTGACCTGAGTCTCCTTTGGAACTCTGCAGGTTCTAGATCGGAAGAG
+
CBCBCCCDFFFFGGGGGGGGGGHHGGGGHGHHHGGGGGGGGHHHHCGGGGGGHHHHHHHGGGGGGGGGGGGHHHHGGGGHHHHHHHHGHHGHGBFGHGHGGHHGGGGGHHHHHHHHHHHGHHGGGGGHGHHGHHHHHHBGHHHHGGGCGGHHHGGGGGGGGGG0FGGGGGGGGGGGHHHHHGGFFFFFFFFFDFFFFFFFFFFFFFFFFFFF/FFFFFFFFFFFEFFFFHHFFFFFFFFEF0FFFFD.AFF
@M05620:37:000000000-D9766:1:1101:2579:11298 1:N:0:16
ACCACACCTTCTACAATGAGCTGCGTGTGGCTCCCGAGGAGCACCCCGTGCTGCTGACCGAGGCCCCCCTGAACCCCAAGGCCAACCGCGAGAAGATGCCCAGGTGAGTGGCCCGCTACCTCTTCTGGTGGCCGCCTCCCTCCTTCCTGGCCTCCCGGCGCTGCGCCCTTTCTCACTGGTTCTCTCTTCTGCCGTTTTCCGTAGGACTCTCTTCTCTGACCTGAGTCTCCTTTGGAACTCTGCAGGTTCTA
+
AABBAAB>BCCFGFDGGGBBGGHHGGGB4EBBBAAB2EEEFGAFGFEAEEEFFHGHGFGA>@CEFGGGGGGH3FHEEFGHGHGHHGGGDG/>BGHFHHHHHGHFGH1FGGGGHHGGC-DHHGHHFHHHGHGHHGGGGEHGHHGHHGGGEFGGGGGGGA-;AFFFFFFFFFFFFFBFFFFFFFFFFFFF9/;BFFFFFFFFFFFDFFFFFFFFFFF/;F/:FFB/;FE:9BFFFFFFFFFBBBFFFFFFFF/
@M05620:37:000000000-D9766:1:1101:17780:11310 1:N:0:16
ACCACACCTTCTACAATGAGCTGCGTGTGGCTCCCGAGGAGCACCCCGTGCTGCTGACCGAGGCCCCCCTGAACCCCAAGGCCAACCGCGAGAAGATGCCCAGGTGAGTGGCCCGCTACCTCTTCTGGTGGCCGCCTCCCTCCTTCCTGGCCTCCCGGAGCTGCGCCCTTTCTCACTGGTTCTCTCTTCTGCCGTTTTCCGTAGGACTCTCTTCTCTGACCTGAGTCTCCTTTGGAACTCTGCAGGTTCTA
+
BBBBBBBBFFFFGGGGGGGGGGHHGEGEDEHGGGGEFGGGGHHHHGGGFEGGHHGHHHGGGGGGGGGGGGGHHHHGGEGHGHHHHGGGGGCCGGHHFHGHHHHGHHHHHHGGHHGGGGGHHHHHHHHHHHGHHGGGGGHGHHGHHGGGGGGGGGGGGG9?GGGGGGFFFFFFFFFFFFFFFFFFFFFFFFFFFFFFFFFFFFFFFFFFFFFFFFFFFF/FFFFFFFFFFFFFFFFFFFFFFFFFFFFFFFB
@M05620:37:000000000-D9766:1:1101:10905:11310 1:N:0:16
AGTGCCAGCTCTCCATCGCACAGGGTACCCAGTGCCTGGCCCCTCCATCCAGAAAACCTATGACCTCACCCGCTACCTGGCGCACCCCCTCCGCAGCTTGGCTGGGACCTATGTGAGTATCCAGCGTCGGAATCTGGGGGTTGGGGCGGCGTGCGGCGTTGGGGACAGCCAGTCCTAACCGTGGTGGGTTCTGGTACATGATGGGGTGAGGAGGGGCTCTTTGGCTCCCACCAGTCCCCCTGTCTGGTCTA
+
>>>>>B5CAFFFGGGDBFE2E?GCFB4BFA3F3BBBDGHHHHGCEF2GGB3FGA3BBEAFBBFGHDB3FFG0>00>FBBBB>BEEEG>>EF?/E/><F3?<GFCE/00E?232B33B?33B@2@@<C/////?<?<10-<ADC?--.::-;@DDDF--@DC.@-A-.9.;..;BFF//;;B.99...;A.AFBF9F/:B//B9BFFFFE../;.@=DDF/FFFFFF/;A.9..:BFFFEA@E;9BFFFFF/
@M05620:37:000000000-D9766:1:1101:19981:11344 1:N:0:16
ACCACACCTTCTACAATGAGCTGCGTGTGGCTCCCGAGGAGCACCCCGTGCTGCTGACCGAGGCCCCCCTGAACCCCAAGGCCAACCGCGAGAAGATGCCCAGGTGAGTGGCCCGCTACCTCTTCTGGTGGCCGCCTCCCTCCTTCCTGGCCTCCCGGAGCTGCGCCCTTTCTCACTGGTTCTCTCTTCTGCCGTTTTCCGTAGGACTCTCTTCTCTGACCTGAGTCTCCTTTGGAACTCTGCAGGTTCTA
+
ABBBBAABFFFFGGGGFGD5FFGGEEEEEEGHGGGFGGGGGHHHHGGGEEGGHGHHHHHGCGGGGAEEGGGGHCGGGGGHFFHHHGGGGGG@?DCGGHFHHHGGGHHGFHGGHHGGGCGHHHHFHHHHHHGHHGGGGGHGHHGHHGFFFGGGGEFEDB-;BFFGGGFBBFFFFFFFFFFFFFFFFFFFFFFFFBAFFFFFFFFFDFFBFFFFFFFFFFFFFFFFFFFFFFFFFFFFFFFFFFFFFFFFF/;
@M05620:37:000000000-D9766:1:1101:27753:11376 1:N:0:16
ACCACACCTTCTACAATGAGCTGCGTGTGGCTCCCGAGGAGCACCCCGTGCTGCTGACCGAGGCCCCCCTGAACCCCAAGGCCAACAGCGAGGAGATGGGCCCGCTACCTCTTCTGGTGGCCGCCTCCCTCCTTCCTGGCTTCCCGGAGCTGCGCCCTTTCTCCCTGGTTCTCTCTTCTGCCGTTTTCCGTAGGACTCTCTTCTCTGACCTGAGTCTCCTTTGGAACTCTGCAGGTTCTAGATCGGACGAG
+
CDCCDDDCFFFFGGGGGGGGGGHHGFGGHGHHHGGGGGGGGHHHHGGGGGGGHHHHHHHGGGGGGGGGGGGHGHHGGGGHA/FG/FF2F/BC//?F222/??/<</@@G111>G111<<<0GC?DDACEB<EFGHHHB/:/.;0;A--:?.0:;DDD?G0C0C0;CBAFF:00:B0FF0:0FFDABEFFF:..AFBFF0B:BFFFF00:BFF/:BBFB;00BF/000;;::B:FFFFBB00000;A.----
@M05620:37:000000000-D9766:1:1101:20405:11389 1:N:0:16
ACCACACCTTCTACAATGAGCTGCGTGTGGCTCCCGAGGAGCACCCCGTGCTGCTGACCGAGGCCCCCCTGAACCCCAAGTTCACCCCCGCGGCGAGTGGCCCGCTACCTCTTCTGGTTGCCGCCTTCCTCCTTCCTGTCCTCCCGTCGCTGCGCCCTTTCTCCCTGGTTCTCTCTTCTGCCGTTTTCCGTCGGACTCTCTTCTCTGACCTGCGTCTCCTTTGGACCTCTTCAGGTCCTCGCTCGGCTGAG
+
BABBBBB>CFFFGFFFGG5FFDHHGGGA4EHFFEEE2EAF?FDGHGGAAEFGBHFHGHHAE??FGGGGGGCGHHHGGGGHH4B43BB<</<<///<AAFCFH.A-<ADGFHHHHHGHH:.CG-D@G.;9CFGG0BFGF0;FFBFAD.99BGFFFFFFFEFFF9BFFFFFFFFFFFFFFFBBFFFFFF99;;.@C-BFFFFFFBB/BF/BFF..;D;:.BBFFFF/99.;//;/;B//;B/;99ABF..-..
@M05620:37:000000000-D9766:1:1101:28501:11391 1:N:0:16
ACCACACCTTCTACAATGAGCTGCGTGTGGCTCCCGAGGAGCACCCCGTGCTGCTGACCGAGGCCCCCCTGAACCCCAAGGCCAACCGCGAGAAGATGACCAGGGGAGTGTCCCGCTACCTCTTCTGTTGTCCTCCTCCCTCCTTCCTGGCCTCCCGGAGCTGCGCCCTTTCTCACTGTTTCTCTCTTCTGCCGTGTTCTGTATGACTCTCTTCTCTCACCTGAGGCTCCTTTGTAACTCTTCAGTTGCTA
+
BBBBBBBBFFFFGGGGFGGFGFHHGFFGHEHHHGGEGGGCGHHHHGGGEGGGHHHGHHHGGGGGGFGGGGGHHHHGGGGHEGHHHGG@DG@CDDHHHHF?GH0?/>?<CG<<1>-----<DHH0DGF0<G<==0=<CGBEFHC/CGB0<C..0:9CA-9--.9/AFADA/B/BF/BF//999BF/BF:BF/BB@:-;AF//;B////9;FFF///B////;///...9;AF//////9;;9/B//////9/
@M05620:37:000000000-D9766:1:1101:13903:11408 1:N:0:16
ACCACACCTTCTACAATGAGCTGCGTGTGGCTCCCGAGGAGCACCCCGTGCTGCTGACCGAGGCCCCCCTGAACCCCAAGTTCATCCCCCAGGTGAGTGGCCCGCTACCTCTTCTGGTGGCCGCCTCCCTCCTTCCTGCCCTCCCGGAGCTGCGCCCTTTCTCCCTGGTTCTCTCTTCTGCCGTTTTCCGTAGGACTCTCTTCTCTGACCTGAGTCTCCTTTGGAACTCTGCAGGTTCTAGATCGGAAGAG
+
CCCCCBCCFFFFGGGGGGGGGGHHGGGEHGHHHGGGGGGGGHHHHGGGGGGGHHHHHHHGGGGGGGGGGGGHHHHGGGGHF4FH4F3?F<EF?2BDGB2/FCGG/BDC=GB11FG11?0<0F--AF<C.GFE/BGHH00=<0C.:.--=?.00-AECGGBFGF09/0.;FBBFBB0CBFF0B-9;9E0BA;..;00:/9BBFFFBFF0;/0///;BFFF00;FBB0;FF0000;A;0BF00;9BFF....;
@M05620:37:000000000-D9766:1:1101:23830:11438 1:N:0:16
ACCACACCTTCTACAATGAGCTGCGTGTGGCTCCCGAGGAGCACCCCGTGCTGCTGACCGAGGCCCCCCTGAACCCCAAGGCCAACCGCGCGAAGATGCCCAGGTGAGTGGCCCGCTACCTCTTCTGGTGGCCGCCTCCCTCCTTCCTGGCCTCCCGGAGCTGCGCCCTTTCTCACTGGTTCTCTCTTCTGCCGTTTTCCGTAGGACTCTCTTCTCTGACCTGAGTCTCCTTTGGAACTCTGCAGGTTCTA
+
CCCCCCC?FFFFGGGGGG5FGGHHGGGBGGHHHFFFEGGGGHHHHGGFFGGGHHGHHHHEGGGGGGGGGGGHGHHGGGGHGHHHHGGGGG/>CGGFHHHHHHHGHHHHHHGGHHGGGGGHHHHHHHHHHHGHHGGGGGHGGGGGGGGGGGGGGGGGGG9CDGFFFFFFFFFFFFFFFFFFFFFFFFFFFFFFFFFFFFFFFFFFFFFFFFFFFFFFFFFFFFFFFFFFFFFFFFFFFFFFFFFFFFFFFFB
@M05620:37:000000000-D9766:1:1101:10397:11449 1:N:0:16
AGTGCCAGCTCTCAATCGCACAGGGGACCCAGGGCCTGGCCCCTCCATCCAGAAAACCTATGACCTCACCCGCTACCTGGAGCACCAACTCCGCAGCTTGGCTGGGACCTATGTGAGTATCCAGCGTAGGAATCTGGGAGTTGGGGAGGAGTGAGGAGTTGGGGAAAGACAGTCCTAACCGTGGAGGGTTCTGGTAAATGATGGGGTGAGGAGGGGCTCTTTGGCTCCCACCAGTCCCCCTGTCTGGTCTA
+
>A>>>DFFBFFFGGGGGGGFGGHHGGEEGGHH2BEEGGHHHHGHGGFHHHHHHHHHHFHHHGHHHGHHHHHGG>EGHHHH?GHHHH11?GHGEGGGGHHHGHHGGGHHGHHHHHHHHHHHHHHHHGGGGGHHHHHHHHFFGHHHGGFGG.>FG=DH<EHHHHGGFDGHFHFHHHHHGCHHGGGG.CFGGGGGGGGGGGGGGGGGGGFFFFFBFFFFFFFFFFFFFFFFFFFFFFFFFFFFFFFFFFFFFF/
@M05620:37:000000000-D9766:1:1101:25606:11450 1:N:0:16
AGTGCCAGCTCTCCATCGCACAGGGGACCCAGGGCCTGGCCCCTCCATCCAGAAAACCTATGACCTCACCCGCTACCTGGAGCACCCACTCCGCAGCTTGGCTGGGACCTATGTGAGTATCCAGCGTAGGAATCTGGGAGTTGGGGAGGAGTGCGGAGTTGGGGAAAGACAGTCCTAACCGTGGAGGGTTCTGGTAAATTATGGGGTGAGGAGGGGCTCTTTGGCTCCCACCAGTCCCCCTGTCTGGTCTA
+
>A>>>FFFBFFFG4FFBEE2E?GGG?BAEEGH2BEBBFHHGHGHGGHHHFGGGHHBFEHHGGHHHFGHHHG>F/>EHFFGBBGHHH???EGB?E?E>GBGFHFEFGHHGFHHHGDGHGHFHHHHHGFEFGFHHHHHHH0FCGHHCC.CF.<GH0<A<;CGHHGGE..::G/;FGGGGGGGGGGG9EGC;FFGGG09BFFBFFFFFFABFFFFFFFFFFFFFFBFFFFFFFFFEFFFFFFFFFFFFFFFFFB
@M05620:37:000000000-D9766:1:1101:19673:11454 1:N:0:16
ACCACACCTTCTACAATGAGCTGCGTGTGGCTCCCGAGGAGCACCCCGTGCTGCTGACCGAGGCCCCCCTGAACCCCAAGGCCAACCGCGAGAAGATGCCCAGGTGAGTGGCCCGCTACCTCTTCTGGTGGCCGCCTCCCTCCTTCCTGGCCTCCCGGAGCTGCGCCCTTTCTCACTGGTTCTCTCTTCTGCCGTTTTCCGTAGGACTCTCTTCTCTGACCTGAGTCTCCTTTGGAACTCTGCAGGTTCTA
+
AAABBABBFFFFGGGFGGGGGGHFGEGGHCGHGGGE?EGAEHHHHGGGEGGEFGHHHHHGGGCFFEGGGGGHHHGGGGGHEHHGHGGCFCGGCDHFFFFFHHHGHHHHHHGGGHGGGGGHHHHHHHHGHGGHHGGGGFHGHHDHHGGFGFFGGGGGGGGGGGGGGGFFFFFFFFFFFFFFFFFFFFFFFFFFFFFFFFFFFFFFFFFFFFFFFFFFFFFFFFFFFFFFFFFFBBFFFFFFFFFFFFFFFF;
@M05620:37:000000000-D9766:1:1101:10430:11454 1:N:0:16
ACCACACCTTCTACAATGAGCTGCGTGTGGCTCCCGAGGAGCACCCCGTGCTGCTGACCGAGGCCCCCCTGAACCCCAAGGCCAACCGCGAGAAGATGCCCAGGTGAGTGGCCCGCTACCTCTTCTGGTGGCCGCCTCCCTCCTTCCTGGCCTCCCGGAGCTGCGCCCTTTCTCACTGGTTCTCTCTTCTGCCGTTTTCCGTAGGACTCTCTTCTCTGACCTGAGTCTCCTTTGGAACTCTGCAGGTTCTA
+
CCCCCCCCFFFFGGGGGGGGGGHHGGGBFEHHHGGGGGEGGHHHHGGGFGGGHHGHHHHEGGGGGGGGGGGGHHHGGGGHGHHHHGGGGG<CGGHHGHHHHHHGHHHHHHGGHHGGGGGHHHHHHHHHHHGHHGGGGGHGHHGHHGGGGGGGGGGGGG-CDGGGGGFFFFFFFFFFFFFFFFFFFFFFFFFFFFFFFFFFFFFFFFFFFFFFFFFFFFFFFFFFFFFFFFFFFFFFFFFFFFFFFFFFFF9
@M05620:37:000000000-D9766:1:1101:23822:11454 1:N:0:16
ACCACACCTTCTACAATGAGCTGCGTGTGGCTCCCGCGGCTCCCCCCGTGCTTCTGACCGAGGCCCCCCTGACCCCCAAGGCCAACCGCGAGAAGCTGCCCAGGTGAGTGGCCCGCTACCTCTTCTGGTGGCCGCCTCCCTCCTTCCTGGCCTCCCGGAGCTGCGCCCTTTCTCACTGGTTCTCTCTTCTGCCGTTTTCCGTAGGACTCTCTTCTCTGACCTGAGTCTCCTTTGGAACTCTGCAGGTTCTA
+
>>1>>>>>FFFFGGG1BFF1FFHFCAEE0ABGBFGE0EE//B/AEF>E?/BB1BFBFGFF///>F/>EEGG000BECGCC/CFF/FC<B/A//C<1>110.C.>GHFG=<.EGACCC-A/:GHHFHGGHHC;C-;ACGFGFBBFFFGGGBA.FFAEF@@>=FFF?@B@99BFFFFFFFF/;FFFFFFFFBB//@A-:-99-FFFA9BB/FFBFFFFF;BB;B-:BFFFFFBF//9//::9FFEFB:FFBF9
@M05620:37:000000000-D9766:1:1101:16931:11455 1:N:0:16
ACCACACCTTCTACAATGAGCTGCGTGTGGCTCCCGAGGAGCACCCCGTGCTGCTGACCGAGGCCCCCCTGAACCCCAAGGCCAACCGCGAGAAGATGCCCAGGTGAGTGGCCCGCTACCTCTTCTGGTGGCCGCCTCCCTCCTTCCTGGCCTCCCGGAGCTGCGCCCTTTCTCACTGGTTCTCTCTTCTGCCGTTTTCCGTAGGACTCTCTTCTCTGACCTGAGTCTCCTTTGGAACTCTGCAGGTTCTA
+
CCCCCCCCFFFFGGGGGGGGGGHHGGGFHGHHHGGGGGGGGHHHHGGGGGGGHHHHHHHGGGGGGGGGGGGHHHHGGGGHGHHHHGGGGGGGGGHHHHHGHHHGHHHHHHGGHHGGGGGHHHHHHHHGHHGHHGGGGGHGHHGHHGGGGGGGGGGGDG-CDGGGGGFFFFFFFFFFFFFFFFFFFFFFFFFFFFFFFFFFFFFFFFFFFFFFFFFFHFFFFFFFFFFFFFFFFFFFFFFFFFFFFFFFFFB
@M05620:37:000000000-D9766:1:1101:17241:11459 1:N:0:16
ACCACACCTTCTACAATGAGCTGCGTGTGGCTCCCGAGGAGCACCCCGTGCTGCTGACCGAGGCCCCCCTGAACCCCAAGTTCAGCACCCAGGGGAGTGGCCCGCTACCTCTTCTGGTGGCCGCCTCCCTCCTTCCTGGCCTCCCGGAGCTGCGCCCTTTCTCCCTGGTTCTCTCTTCTGCCGTTTTCCGTAGGACTCTCTTCTCTGACCTGAGTCTCCTTTGGACCTCTGCAGGTTCTAGATCGGAAGAG
+
A?ABBBBBFFFFGGGFGGGFGFHFEEFGHFHHHGFE?EGEGHHHHGGGEEGEFGGHHHEEFGGGFEEGGGGHHHFGGGFHFEGG4B?0F/FFF/><BCHGGHHG<<DGCGGGGDFHFGFFHHGGGG<CECHGHHHEGHFHHHFA.AC-;DGFB?G?D?999FG9FGGGFGGGGFFFFFFFFFFDFFEFFFB.ADFFFFFF/F9FF/BFFFFFFFBFFFFFFBFFF/BFFBFFFFF:FFFBFFFFFF..;AF
@M05620:37:000000000-D9766:1:1101:17388:11465 1:N:0:16
AGTGCCAGCTCTCAATCGCACAGGGGACCCAGGGCCTGGCCCCTCCATCCAGAAAACCTATGACCTCACCCGCTACCTGGAGCACCAACTCCGCAGCTTGGCTGGGACCTATGTGAGTATCCAGCGTAGGAATCTGGGAGTTGGGGAGGAGTGAGGAGTTGGGGAAAGACAGTCCTAACCGTGGAGGGTTCTGGTAAATGATGCGGTGAGGAGGCGCTCTTTGGCTCCCACCAGTCCCCCTGTCTGGTCTA
+
AAAAAFFCAFFFFGGGGGFGGGGHGGGAEFHHG2EG2BFGEHGEGGF5FHFFDCGHHGG3GG5GHHHFHA1>F>EEGHHH2BG1BG1CEG3FEGCCGB3G<FH/<?GA/FFHHD?FD3FF3D?GH/<CGDHHHH1DGHACGHFB/AC@@.AG<GDC<CHHGHGGGCCGHB/GCFHFHB:GB99B9ADFGGGFBBGEFFB90;00--;9AFFFFD.-99AA/F/BFBF?EFFD..9/9FEFA?BFB/;;999
@M05620:37:000000000-D9766:1:1101:21584:11497 1:N:0:16
GAGGCTGCTTTGGAAGAAACTGACAGGCCAGGGCCAAAAGATCGTAAGCGCCCACGTCTGAACTCCATTCACTCCGGAGAATCTCAAATGCCGGCTTATGCTTGCCAAAAACAAAATCTTCTAGAAAACTCCAAAAGAGTAAAAGAGATCATAAAACAACACCATTTAAAACAGGGACTTCCTATTTAGGACTTTCCTGATACCCATTGAACAAAGCATAGTACTCTGAGTAACACCTGAAACTCCAGAGC
+
A1AAA1FAFFFFBGGBB1BFGF1111AF000BEA00B000/1B/B00B1/AA///A//0BD2A1AB112D2@2F>/>BFEG1FF122BB1BF@/E//1BGEGFEC1GFBAE/FHH011B22222B110B1@F111/@?@>2@D21<<0?1??1?11</<....>11>111<<.<<....00000000;000/:00;0;0000;0/0/;;C90;C.///0;B;;000;000;0009/.;;/9000909//9/
@M05620:37:000000000-D9766:1:1101:26310:11497 1:N:0:16
ACCACACCTTCTACAATGAGCTGCGTGTGGCTCCCGAGGAGCACCCCGTGCTGCTGACCGAGGCCCCCCTGAACCCCAAGGCCAACCGCGAGAAGATGCCCAGGTGAGTGGCCCGCTACCTCTTCTGGTGGCCGCCTCCCTCCTTCCTGGCCTCCCGGAGCTGCGCCCTTTCTCACTGGTTCTCTCTTCTGCCGTTTTCCGTAGGACTCTCTTCTCTGACCTGAGTCTCCTTTGGAACTCTGCAGGTTCTA
+
1AAAA??AFFFF3GGDEF1F1GHFEEGFH?GHHFEAEEG?EHHHHGEEE/EFHFFHHHFGGGGGCG@EGGGHGHEEGGGHGHHHFGGGGG/BGCHHFFHHHGHGHFGGHHGGHHGGGGGHHHHHHDGHGHFGHGGGG?HGHHGHHGGGGGGGGGGGGGGGGGGGGGF@@FFFFFFFFFFFFFFFFFFFBFFFF@BFFFFFFFFFFFFFFFFFFFFFFFFFFFFFFFFFBFFFFFFFFFFFFFFFFFFFFFB
@M05620:37:000000000-D9766:1:1101:13154:11509 1:N:0:16
ACCACACCTTCTACAATGAGCTGCGTGTGGCTCCCGAGGAGCACCCCGTGCTGCTGACCGAGGCCCCCCTGAACCCCAAGTTCATCACCCAGGTGAGTGGCCCGCTACCTCTTCTGGTGGCCGCCTCCCTCCTTCCTGGCCTCCCGGAGCTGCGCCCTTTCTCACTGGTTCTCTCTTCTGCCGTTTTCCGTAGGACTCTCTTCTCTGACCTGAGTCTCCTTTGGAACTCTGCAGGTTCTAGATCGGAAGAG
+
BBBBBABBFFFFGGGGGGGGGGHHGFFEHEHHHGGGGGGGGHHHHGGGEGGGHHHHHHHGGGGGGGGGGGGHHHHGGGGHGHHHHHHHHHGHGEGGHGHGGHHGGGGGHHHHHHHHHGHGHHGGGGGHGHHGHHHHHHFHHHHHGGGGGGHHHGGGGGGGGGGGGGGGFBFGGGGGGGGGGGGFFFFFFDBFDFFFFFFFFFFFFFFFFFFFFFFFFFFFFFFFFFFFFFFFFFFFFFFFFFFFFFFFF?:
@M05620:37:000000000-D9766:1:1101:11501:11520 1:N:0:16
AGTGCCAGCTCTCAATCGCACAGGGGACCCAGGGCCTGGCCCCTCCATCCAGAAAACCTATGACCTCACCCGCTACCTGGAGCACCAACTCCGCAGCTTGGCTGGGACCTATGTGAGTATCCAGCGTAGGAATCTGGGAGTTGGGGAGGAGTGAGGAGTTGGGGAAAGACAGTCCTAACCGTGGAGGGTTCTGGTAAATGATGGGGTGAGGAGGGGCTCTTTGGCTCCCACCAGTCCCCCTGTCTGGTCTA
+
ABAABFFFBFFFGGGGGFGGGFHHGGGGGGHHGGGGGDHCHHGHGGGHGHHHHHGHHGHHHHHHHHHGHFFGG?EGHHHHFGHHHHHGGHHHGGGGGFHHGGHGGGHHGHHHHGHFHHHFG3GGHC/<BEEHGFFFHHHGGHHHGGGCF?D<CFGHFDCGDHGGGCHEHF//;0CGHGB.B:CDDEGG9C.0BFCBB0;FB9FFEG?BFFFFFFFFFAEFFFFBF/:AFFF?99BFFFEDDEF/9BBFFF9
@M05620:37:000000000-D9766:1:1101:20116:11523 1:N:0:16
AGTGCCAGCTCTCAATCGCACAGGGGACCCAGGGCCTGGCCCCTCCATCCAGAAAACCTATGACCTCACCCGCTACCTGGAGCACCAACTCCGCAGCTTGGCTGGGAACTATGTCAGTATCCAGCGTAGGAATCTGGGAGTTGGCGAGGAGTGAGGACTTGGGGAAAGACAGTCCTAACCGTGGAGGGCTCTGGTAAATGATGCGCTGAGGAGGGGCTCTTTGGCTCCCACCAGTCCCCCTGTCTGGTCTA
+
>AAAAF11>CFFGGGGGGA1EEHGGEFAEEAEF0EECFH00FGFGGC11B1B1F1BGGH1FGDGHHGEHFFEEEEEHHGHFHHHFHHEGF1FEA@EEFFGEG1/<<01?1FF2G22FFGF2FDGH/CC</<1F<GG1G<FCCDF1<-A-@EHHHHFH.<G00<-CECHFHGGHHCGFFHFGCA@FEGG.CEF0FBF0CFFBFB0-.;@FFFEFB@@@@FFFFBFFF/AEFFF?-F///:--9//BFF99/;
@M05620:37:000000000-D9766:1:1101:17774:11525 1:N:0:16
ACCACACCTTCTACAATGAGCTGCGTGTGGCTCCCGAGGAGCACCCCGTGCTGCTGACCGAGGCCCCCCTGAACCCCAAGTTCATCACCCAGGCGAGTGGCCCGCTACCTCTTCTGGTGGCCGCCTCCCTCCTTCCTGGCCTCCCGGAGCTGCGCCCTTTCTCCCTGGTTCTCTCTTCTGCCGTTTTCCGTAGGACTCTCTTCTCTGACCTGAGTCTCCTTTGGAACTCTGCAGGTTCTAGATCGGACGAG
+
AAA1AAAAFFFFGGGF3GBDGFHGGEAAA0FGAFFAAGGECHHGHGGG?EGGGHGEHHFE/FCGG/EGGEE0F>GGGG/G>2BG2BG1B<<<F/><<CCFEHFG@CCGHHFHHHHFHHG?GH?<CGACEGGCHGFGGH/:GHFFEG--;-A/C-9C-AGGGFG09/0C9999CFFFFFFFFF@FAFEFFA9-BBFFFFFBFFFFBFFFFFFB9BFFFFFFFFFF//;BFFBFFFFABFF///;F-B;--99
@M05620:37:000000000-D9766:1:1101:18235:11535 1:N:0:16
ACCACACCTTCTACAATGAGCTGCGTGTGGCTCCCGAGGAGCACCCCGTGCTGCTGACCGAGGCCCCCCTGAACCCCAAGTTCATCACCCAGGTGAGTGGCCCGCTACCTCTTCTGGTGGCCGCCTCCCTCCTTCCTGGCCTCCCGGAGCTGCGCCCTTTCTCCCTGGTTCTCTCTTCTGCCGTTTTCCGTAGGACTCTCTTCTCTGACCTGAGTCTCCTTTGGACCTCTGCAGGTTCTAGATCGGACGAG
+
ABBBBBABFFFFGGGGGGFFGGHGGEGEGEHHFGGGGGGGGHHHHGGFFEGFHHHHHHHGGGGGGFEGGGGGHHFGGGGHFEGH4BF3F0/?F3B?BBBFGHHG/BDGHHHHHHHHGGHGHHGGGGEHFGHGHHHHHHBFHGHHEE@:-@GCGCGGGDGGGFB9BBBGBFFFFFGGFGGFFFF9DFFFFDB?DFFFFFFFFFBF/FFFFFFEFFFFFFFFFFFFB/;FFFBFFFFFFFFFFFFFEF;-;BC
@M05620:37:000000000-D9766:1:1101:21915:11548 1:N:0:16
ACCACACCTTCTACAATGAGCTGCGTGTGGCTCCCGAGGAGCACCCCGTGCTGCTGACCGAGGCCCCCCTGAACCCCAAGGCCAACCGCGAGAAGATGAACCCAGGTGCCTGGACCGCTACCTCTTCTCGTGGCCGCCTCCCTCCTTCCTGGCCTCCCGGCCCTGCGCCCTTTCGCACTGGTTCTCTCCTCTGCCCTTTTCAGTAGGACTCTCTACTCTGACCTGCGTCTCATTTGTGAATCTGCCAGATC
+
BBBAAABBFFFFGGGCAFGFGFBGEGGGH?BGGGFDEEG?EGGHHGGGGGFF5GFFGHFGEE?EGGGGGGGEHHHGGGGHGHHGHGGGG?CCCG0FF1F11/?/<?FC10??/??F-CD->C0<DHF00<<<ACHCCGD.:EGFGFFGFBFFA?09;AE---;;9A-@DB-:F/.9;@B/./;/:FFF//:B/9:./;/;////////9;BFFB/;/;99//;FF.-;-9.///;//.9/;BF/B//;.//
@M05620:37:000000000-D9766:1:1101:17368:11549 1:N:0:16
GAGGCTGCTTTGGAAGAAACTGACAAGTCAGTGACACAGGACCGGCCGAGCACACGACTGAACTCCACCTACTCCGGAGAACCTCGCACGCCGACTTGTCATTGGAGCAACACGCTACCCCTCATAGTGTCGGCCACCCTCCTAACTCACCACCCCGAGCTACGCCCTTTCTCACTGTTTCTCTCTTATCCCGCTTTCCGTATAACTCTCTTCTCTATCCCAAGTCTCCTTTGGAACTCTTCACAGTCTAT
+
>A11A?>AFF3FB1B11111111B11BA131A31A310000000///A//A/000A/>/BF1111B1000101B@//E@/01?00////////////111222B1?00/000//<//>00///011==<1=.--.-..<CC?/00<000/.0...---9-909:@-;-/00=C0F00900;=C0CB//;///--99E/B-/--/99/BFFF/9;F////////-99:F/99;//99/9BB/;//////9//
@M05620:37:000000000-D9766:1:1101:4505:11551 1:N:0:16
ACCACACCTTCTACAATGAGCTGCGTGTGGCTCCCGAGGAGCACCCCGTGCTGCTGACCGAGGCCCCCCTGAACCCCAAGTTCATCCACCAGGTGAGTGGCCCGCTACCTCTTCTGGTTGCCGCCTCCCTCCTTCCTGTCCTCCCGTCGCTGCGCCCTTTCTCCCTGGTTCTCTCTTCTGCCGTTTTCCGTCGGACTCTCTTCTCTGACCTGCGTCTCCTTTGGAACTCTGCAGGTTCTCGATCGGAAGAG
+
BBBABBBBFFFFGGGGGGGGGGHHGEGEHGHHGGGGGGGGGHHHHGGGGGGGGGHHHHHGGGGGGGGGGGGHHHHGGGGHG?BFBB??B??BFBBFGGHFFHHC@CDGHHHHHHFHFG1CFG/CDGEHGFGGH0GGHH=CGHHH<<.:ACDDGCGGGGGGGG00;FF.CFGGGGFGGGGFFFGGFFF9;AFFFF@DBFFFFFFF/;F9FFF.;-A@D;B/FFBF//;BF//;/;F;BFFEF/;AFD9.;:9
@M05620:37:000000000-D9766:1:1101:21896:11552 1:N:0:16
ACCACACCTTCTACAATGAGCTGCGTGTGGCTCCCGAGGAGCACCCCGTGCTGCTGACCGAGGCCCCCCTGAACCCCAAGGCCAACCGCGAGAAGATGAACCCAGGTGAGTGGCCCGCTACCTCTTCTGGTGGCCGCCTCCCTCCTTCCTGGCCTCCCGGTGCTGCGCCCTTTCTCACTGGTTCTCTCTTCTGCCGTTTTCCGTAGGACTCTCTTCTCTGACCTGAGTCTCCTTTGGAACTCTGCAGGTTC
+
BBBBBBBBFFFFGGGGGGGGGGHHGFDEFFHHGGGGGGGGGHHHHGGGGGGGHHHHHHHGGGGGGEGGGGGGHHHGGGGHEFHHHGGGGFGC//<2??22???F??<?10?<//FG@@->-<GG0DHDDG<CCHFGGCDGHEH/CFFGGGGGE.09CAC--;-BBFG>.-;//;FFB99:./;FFFB9BF9//;9@9.B9/B9F..;/:9FFFFFFFFB//;99B/9:/9:F/BF/9/:B/////;BAF//
@M05620:37:000000000-D9766:1:1101:22295:11556 1:N:0:16
ACCACACCTTCTACAATGAGCTGCGTGTGGCTCCCGAGGAGCACCCCGTGCTGCTGACCGAGGCCCCCCTGAACCCCAAGGCCAACCGCGAGAAGATGAACCCAGGTGCGTGGCCCGCTACCTCTTCTGGTGGCCGCCTCCCTCCTTCCTGGCCTCCCGGCGCTGCGCCCTTTCTCACTGGTTCTCTCTTCTGCCGTTTTCAGCAGGACTCTCTTCTCTGACCTGCGTCTCCTTTGGAACTCTGCAGGTTC
+
BBBBBBBBFFFFGGGGGGGBGGHFGAAFFGHHFGGFAEGGDHHHHGGGEFGF5FGHHHHGGC@GFEEGGGGGHFFGGGEHGEHHHGGEGGGC?D2?FFFG2?D/?<1<1/?<-<<<---<<CGHF00=G<=G.;C:--.;:./9.900C90/99BFA9.---9--;DF.9BFFF/F/9FBF9BFFFF/:FFF/BF;ADFFE///;.9.;FFFB//;B:/B9B/;9.-.;D./;99FE/B/FB/;/FFFF//
@M05620:37:000000000-D9766:1:1101:22071:11572 1:N:0:16
GAGGCTGCTTTGGAAGAAACTGACAAGCCAGGGACAAAAGATCGGAAGAGCACACGTCTGAACTCCAGTCACTCCGGAGAATCTCGTATGCCGTCTTCTGCTTGAAAAAAAACACACCAACCGATCCGACTCCTCTCTACCTCCCCTCCCGTCTCCACGCTCCTTACCCCCTCGCCCATCCACTCTCCCATTCCGCTCTCGCCCTCACTCGTCTCCGCCTTCCCACATCTCCTCCTTTCTCCATATCCCTT
+
>1AAA>CAFFBD1GGB1ABFGB1BBAGCF0BFEFF0BA0BFFFGEEFE0BFGHFHEBFGGHHHGHH1BDF1GFHHEGGG>BFG2BE?/FF2B>?EB?FGHHB1101B>F/E//<<?/?/??//</>?0//<<1<<1<11>>1<.>./...<.<.<<0<.;.;;/0;/::::-.-9-99//C0/0/00=;/00;0/9---9-9;:-;--//----9;--:--/9;/9-;/;///;/;;////9/;///////
@M05620:37:000000000-D9766:1:1101:24552:11583 1:N:0:16
ACCACACCTTCTACAATGAGCTGCGTGTGGCTCCCGAGGAGCACCCCGTGCTGCTGACCGAGGCCTCCCTGAACCCCAAGTTCAACACCCAGGAGAGTGGCCCGCTACCTCTTCTGGTGGCCGCCTCCCTCCTTCCTGGCCTCCCGGAGCTGCGCCCTTTCTCCCTGGTTCTCTCTTCTGCCGTTTTCCGTAGGACTCTCTTCTCTGACCTGAGTCTCCTTTGGAACTCTGCAGGTTCTAGATCGGTTGAG
+
BCCCCBCBFFFFGGGGGGGGGGHGGEGBFEHHHGGFGGGGGHHHHGGGGFGGGHGHHHHGGGGGGCGHGHHHHHHGGGGH34FG4B?/E/?FA/?EE?B/F0?C/BFCC2DFFHGDF<2?0F/<CFACCGGGC1FGHF/<.0C<CA--;@://:CD?BFBFGGBBB99FFF099B0FF090CB.C:E/BA/..A9/FB9FBFFFFF9/B////:BFF/FB/BFFF/B;BBF//BFA9FFBB;;BEF..-/9
@M05620:37:000000000-D9766:1:1101:12731:11602 1:N:0:16
ACCACACCTTCTACAATGAGCTGCGTGTGGCTCCCGAGGAGCACCCCGTGCTGCTGACCGAGGCCCCCCTGAACCCCAAGTTCATCACCCAGGTGAGTGGCCCGCTACCTCTTCTGGTGGCCGCCTCCCTCCTTCCTGGCCTCCCGGAGCTGCGCCCTTTCTCACTGGTTCTCTCTTCTGCCGTTTTCCGTAGGACTCTCTTCTCTGACCTGAGTCTCCTTTGGAACTCTGCAGGTTCTAGATCGGAAGAG
+
CBCCDDDCFFFFGGGGGGGGGGHHGGGFHGHHHGGGGGGGGHHHHGGGGGGGHHGHHHHGGGGGGGGGGGGHHHHGGGGHHGHHHH4GHHGHGFGHHGHFGHHGDCDGHHHHHHHHHGFDGHGGGGGHGHHGHHHHHH/CGHHHGG--AEHHHGGGGGGGGGG0FGFGGFGGGGGGHHGGGGGFFFFFFFFFFFFFFFFFFFFFFFFFFFFFBFFFFFFFFFFFF0BFFFFFFFFFFFFEFBFFFFD..:A
@M05620:37:000000000-D9766:1:1101:11895:11606 1:N:0:16
ACCACACCTTCTACAATGAGCTGCGTGTGGCTCCCGAGGAGCACCCCGTGCTGCTGACCGAGGCCCCCCTGAACCCCAAGTTCATCACCCAGGTGAGTGGCCCGCTACCTCTTCTGGTGGCCGCCTCCCTCCTTCCTGGCCTCCCGGAGCTGCGCCCTTTCTCACTGGTTCTCTCTTCTGCCGTTTTCCGTAGGACTCTCTTCTCTGACCTGAGTCTCCTTTGGACCTCTGCAGGTTCTAGATCGGACGAG
+
ABB3AABBFFFFGGGGGGGGGFHHGAEAEAGH3FG?EGGGGHFHHGGGGEGGHHHHHHHGGGGGG?FGGGG2G?GGGG?H3?FHFGH3FGFEG3BGBFDFFHHGFCGGHHGHHHHFHG0/FGCCGGEGFHHGHHHHHH/CHHHHEF--=@GHHAFG?DGGGGGBBBBFBFFGGGGGGGGGGGGFDFFFFFF.DFFFFFFFFFFFBFBFFFFF/;9FFFFFFFFFB/;FFFFFFFFFFFFBF/BFED.-;-@
@M05620:37:000000000-D9766:1:1101:13669:11612 1:N:0:16
ACCACACCTTCTACAATGAGCTGCGTGTGGCTCCCGAGGAGCACCCCGTGCTGCTGACCGAGGCCCCCCTGAACCCCAAGGCCAACCGCGAGAAGATGAACCCAGGTGAGTGGCCCGCTACCTCTTCTGGTGGCCGCCTCCCTCCTTCCTGGCCTCCCGGCGCTGCGCCCTTTCTCACTGGTTCTCTCTTCTGCCGTTTTCCGTAGGACTCTCTTCTCTGACCTGAGTCTCCTTTGGAACTCTGCAGGTTC
+
CCCCCCCCFFFFGGGGGGGGGGHHGGGEHGHHHGGGGGGGGHHHHGGGGGGGHHHHHHHGGGGGGGGGGGGHHHHGGGGHGHHHHGGGGGGGGGHHHHHHHHGCGGHH1FGHGGHHGGG-CHHHHHHHHHHHGHHGGGGGHGHHGGGGGGGGGGGGGGGG-AFFFFFFFFFFFFFFFFFFFFFFFFFFFFFFFFFFFFFFFFAF;DDFFFFFFFFFFFFF0BFFF/BFFFFFFFFFFFBFFFFFFBFFFF0
@M05620:37:000000000-D9766:1:1101:16423:11626 1:N:0:16
GAGGCTGCTTTGGAAGAGCACACGTAACTGACAAGCCAGGGACAAAAGATCGGAAGAGCACACGTCTGAACTCCAGTCACTCCGGAGAATCTCGTATGCCGTCTTCTGCTTGAAAAAAAAAAAAAACACCACAAAAAAAAAGACCATACCTTACAGAAAAACAAGTAACGCGAGGCGTAACAAACGTGAATATACTGCGATCCCCATTCAACCACAAATGGTAACATAATGAGAATGGGAACGTAAAAGCC
+
>1>?A1B>FFDDFGGB1BGFGGGEGBGGHHHHH1GCFBFBECGGGGHH/BGHGGGGHGHHHHHGBFCEGHHHHHHHHHHGHHHG>/>>BFGHH0FFHFFHGGGHFFGFGHHFF11B0@CB@/>/<-<.0<..<...<----.:///00:/000/00;///..../0090.---------9-//-----:-///////9---------/////------/////////9/////;/;//--/9----;//--
@M05620:37:000000000-D9766:1:1101:8631:11651 1:N:0:16
AGTGCCAGCTCTCAATCGCACAGGGGACCCAGGGCCTGGCCCCTCCATCCAGAAAACCTATGACCTCACCCGCGACCTGGCGCACCCACTCCGCAGCTTGGCTGGGACCTATGTGAGTATCCAGCGTAGGAATCTGGGAGTTGGGGAGGAGTGAGGAGTTGGGGAAAGACAGTCCTAACCGTGGAGGGTTCTGGTAAATGATGGGGTGAGGAGGGGCTCTTTGGCTCCCACCAGTCCCCCTTTCTGGTCTA
+
AA>AAFFFBFFFGDGGGFFGF?GGGGFGGGHHGGGGEFHHHHGHGGHHHHHHFFFHGFFHHGFHHHHHHHH0>>FGGGHHG/EFGGGGGHHHGGGGDHGHGHHGGGHHGHBHHFHB1GHHHF1DGGGGGGHHHHHGHH0<EGHHGG.AD.:;GHHHBEGHHHGA9..;FG/FBBFGGFGGGGFG9.CFFFFFFFFFFFBFEFFFFFFFE?FFFFFFFFFFFFFFFFFFFFFF.9FFFFFFFFFFFFFFFFB
@M05620:37:000000000-D9766:1:1101:13352:11664 1:N:0:16
AGTGCCAGCTCTCAATCGCACAGGGGACCCAGGGCCTGGCCCCTCCATCCAGAAAACCTATGACCTCACCCGCTACCTGGAGCACCAACTCCGCAGCTTGGCTGGGACCTATGTGAGTACCCAGCGGAGGTATGTGGGAGTTGGGGAGGAGTGAGGAGGTGGGGAAACACAGTTCTAACCGTGGAGGGCTGGGGTATATGAGGGGGTGAGGAGGGACTCTTTGGCTCCCACCAGTCCCCCTGTCGTGTCTT
+
BCAABFFFCFFFGGGGGGGGGGHHGGGGGGHHGGGGGGHHHHGHGGHHHHHHHHHHHGHHHHHHHHHHHHHGGFGGHHHHHHHHHHHHGHHHGGGGGHHHGHHGGGHHGHHHHDG33F33322?0///<>/1?11??C..<0FGAC.-C.</<00<0...;EA::.C//...:0000;0.;.=;.9.-.;:..-9:000000;D=B-@..;0;D-.9A/9000/;0B.A/....:;FF.9;.;0.99;FF0
@M05620:37:000000000-D9766:1:1101:29028:11674 1:N:0:16
ACCACACCTTCTACAATGAGCTGCGTGTGGCTCCCGAGGAGCACCCCGTGCTGCTGACCGAGGCCCCCCTGAACCCCAAGGCCAACCGCGAGAAGATGCCCAGGTGAGTGGCCCGCTACCTCTTCTGGTGGCCGCCTCCCTCCTTCCTGGCCTCCCGGCGCTGCGCCCTTTCTCACTGGTTCTCTCTTCTGCCGTTTTCCGTAGGACTCTCTTCTCTGACCTGAGTCTCCTTTGGAACTCTGCAGGTTCTA
+
1>>AA1AAFF1BAGF1AFFG1GHHGEGEC0FEFFG0AEE??FGFFGEGECFGEHHGHHHGGCEGEGCEGGFGFGEEG?/GEGG/EFFGGGGGCCHEHEHHHH/F?FFFHHGGHHCCGCCHHHHHHHHHHCEHHGGGGGHGHHGHHGGGBFGGGGGGF?-;A@-B@?F@@FFFFFFFFFFFFFFFFFFF;BFFF@BBFFFFFF9AFFFFFFFFFFE;BF/;FFF/BFFFFFFFFFFFFFFFFBF/FFFFFF/
@M05620:37:000000000-D9766:1:1101:16031:11709 1:N:0:16
ACCACACCTTCTACAATGAGCTGCGTGTGGCTCCCGAGGAGCACCCCGTGCTGCTGACCGAGGCCCCCCTGAACCCCAAGGCCAACCGCGAGAAGATGAACCCAGGTGAGTGGCCCGCTACCTCTTCTGGTGGCCGCCTCCCTCCTTCCTGGCCTCCCGGAGCTGCGCCCTTTCTCACTGGTTCTCTCTTCTGCCGTTTTCCGTAGGACTCTCTTCTCTGACCTGAGTCTCCTTTGGAACTCTGCAGGTTC
+
CCDDCCCCFFFFGGGGGGGGGGHHGGGGHGHHHGGGGGGGGHHHHGGGFGGGHHHHHHHGGGGGGGGGGGGHHHGGGGGHGHHHHGGGGGGGGGGHHHHHFHGGHFHHHHHHGGHHGGGGGHHHHHHHHHHGGGHGGGGGHGHHGGFGGGGGGGGGGGGGGGGGGGCFDFAFFFFFFFFFFFFFFFFFFFFFFFFFFFFFFFBFFDDFFFFFFFFFHFFFFFFFFFFFFFFFFFFFFFFFFFFFFFFFFFB
@M05620:37:000000000-D9766:1:1101:16073:11721 1:N:0:16
ACCACACCTTCTACAATGAGCTGCGTGTGGCTCCCGAGGAGCACCCCGTGCTGCTGACCGAGGCCCCCCTGAACCCCAAGTTCATCACCCAGGTGAGTGGCCCGCTACCTCTTCTGGTGGCCGCCTCCCTCCTTCCTGGCCTCCCGGAGCTGCGCCCTTTCTCACTGGTTCTCTCTTCTGCCGTTTTCCGTAGGACTCTCTTCTCTGACCTGAGTCTCCTTTGGAACTCTGCAGGTTCTAGATCGGAAGAG
+
ABBABAABFFFFGGGGGGGGGGHHGFGEFGHHHGGGGGGGGHHHHGGGEFGGHGHHHHHGGGGGGGGGGGGHHHHGGGGHHHHHHHHHHHGHGFGHHGHGGHHGGGGGHHHHHHHHHHFCGHFGGGGHGHHGHHHHHHFHHHHHGGGCFGHHHGGGGGGGGGGGGGGGGGGGGGGGGGGGGGGFFFFFFFFFFFFFFFFFFFFFFFFFFFFFFFFFFFFFFFFFFFFFFFFFFFFFFFFFFFFFFFFFDFA
@M05620:37:000000000-D9766:1:1101:23110:11729 1:N:0:16
ACCACACCTTCTACAATGAGCTGCGTGTGGCTCCCGAGGAGCACCCCGTGCTGCTGACCGAGGCCCCCCTGAACCCCAAGGCCAACCGCGAGAAGATGAACCCAGGTGAGTGGCCCGCTACCTCTTCTGGTGGCCGCCTCCCTCCTTCCTGGCCTCCCGGCGCTGCGCCCTTTCTCACTGGTTCTCTCTTCTGCCGTTTTCCGTAGGACTCTCTTCTCTGACCTGCGTCTCCTTTGGAACTCTGCAGGTTC
+
CCCDDDDCFFFFGGGGGGGGGGHHGEGEHGHHHGGGGGEGGHGHHGGGEEEGHHGHHHHGGGGGGGGGGGGHFHHGGGGHGHHHHGGGDFCGGGHHHHGGDGC?FFHH1?FHGGGHCGG-DHHHHGGHHHHHGHHGGGGGHGHHGGGGGGGGGGGGGGGG9BFFFFFFFFFFFFFFFFFFFFFFFFFFBFFFFFFFDFFFFFF0::DFFFFFFFFFFFFF0FFFB.@DCFFFFFFFFFFFFFFFF0FFFFF
@M05620:37:000000000-D9766:1:1101:25819:11732 1:N:0:16
ACCACACCTTCTACAATGAGCTGCGTGTGGCTCCCGAGGAGCACCCCGTGCTGCTGACCGAGGCCCCCCTGAACCCCAAGGCCAACCGCGAGAAGATGCCCACGTGAGTGGCCCGCTACCTCTTCTGGTGGCCGCCTCCCTCCTTCCTGGCCTCCCGGAGCCGCGCCCTTTCTCACTGGTTCTCTCTTCTGCCGTTTTCCGTAGGACTCTCTTCTCTGACCTGAGTCCCCTTTGGAACTCTGCAGGTTCTA
+
ABBABBBBFFFFFGGFGGGGFFHFGAEAAEHHFFGFDGGFGHHGHGGGFEGGHHHGHHGGGGGGGAEGGGGGHFGGGGGHCCGHHGD<BFBBCGHFHHGFHH/>/?F/FHCEHF-<C-AGHHGHHEFFHHGGFGGGGGHGHHGGEGGGFBAFGAGGGG-9:.-;>=@BDFBFFFFFFFFBFFFFFFFF9;BFFFFFFFFFFFFAF/BFFFFFFF/;9;BFFFE9.BF/9EBFFFFFFFFFFFFFFFAFFF/
@M05620:37:000000000-D9766:1:1101:2259:11749 1:N:0:16
CGTGCCAGCTCTCAATCTCACATGGGACCCAGGGCCTTGCCCCTCCATCCAGAAAACCTATTACCTCACCCGCTACCTGTAGCCCCAACTCCGCCGCTTGGCTTGGACCTATGTGAGTATCCAGCGTAGGAATCTGGGAGTTGGGGAGGAGTGAGGATTTGGGGAAAGACAGTCCTAACCGTGGAGGGTTCTGGTAAATGATGGTCTGAGGAGGGGCTCTTTGGCTCCCACCAGTCCCCCTCTCTGGTCTC
+
>>>>>>1BAF1DB1ABB1BBA13A00BFFFAFFABBB1BBBBAGEEBFFF1BB01BBEG1BD2D1D1BBBGEEG/>FGG1DDD10?/BB>BB/?>/>>??/>BB//<BBBBGDG2BF1BBGDDDF/??//@>FFGGFHFGAFHH/@AC-<.>GDF0F0<<0<.-<<<C/CFC0;CFBFGG;:;;AEB@;AFF000;CFFBB90090;;;0;9.C-9@-AFFF//;/9-:B;AE-99;BE?@-;BF///;//
@M05620:37:000000000-D9766:1:1101:20170:11750 1:N:0:16
AGTGCCAGCTCTCAATCGCACAGGGGACCCAGGGCCTGGCCCCTCCATCCAGAAAACCTATGACCTCACCCGCTACCTGGAGCACCAACTCCGCAGCTTGGCTGGGACCTATGTGAGTATCCAGCGTAGGAATCTGGGAGTTGGGGAGGAGTGAGGAGTTGGGGAAAGACAGTCCTAACCGTGGAGGGTTCTGGTAAATGATGGGGTGAGGAGGGGCTCTTTGGCTCCCACCAGTCCCCCTGTCTGGTCTA
+
AA>AAFF1>FFFGGGGGG1AEEHCGGGEGGCHC0EEFFHHHHGCGGHDGHHHHHFGHGHCGHHHHHHGHHHGGEEEHGHHGGHHHHFGEH1FEGEEGHHHGHHGGGHHGHHHHHHHH1GGHHHHHGEGGGHHHHHHHHFGGHHHGGGGGGGHHHHHHGHHHHGGGGHGHGFHHHHHHHHHGGGGGGGGAFGGGGGGGGGGGGGGG.A@FFFFFF@?@@FFFFFFFFF-EFFFFFFFFFFF@FFFFFFFFFB
@M05620:37:000000000-D9766:1:1101:2237:11752 1:N:0:16
AGTGCCAGCTCTCCATCGCACAGGGGACCGAGCGCATGGCCCCTCCATCCAGAAAACCTATGACCGCACCCGCGACCTGGCGCACCCGCTCTGCAGCTTGGCTGGGACCTATGTGAGTATCCAGCGTAGGAATCTGGGCGTTGGGGCGGCGTGCGGAGTTGGGGAAAGACAGTCCTAACCGTGGAGGGTTCTGGTAAATGATGGGGTGAGGAGGGGCTCTTTGGCTCCCACCAGTCCCCCTGTCTGGTCTA
+
>>>1>BFFAFFFG1FF1AE1A0BAF00AE0AA/AA/BBGGHHGHGGHHHABGFHH0FEHHB@FGH/>EEGG>E/>EEGBG0<?CGG?/>BC/1?2??????GHGGGGHGHHFFGHFGHHHHHHHFGG<AC<=GGHHHH.;CCGHGG?AG-@@@-@@-;BFFF@@?-9A/9;;FFFFFFFF@FF@-AB@FFFFFFFFEFFFFFFFFFF@FFFEFF@@@?FFFFFFFFFFFFFFFFFFFFFF@FFFFFFFFFF
@M05620:37:000000000-D9766:1:1101:8343:11761 1:N:0:16
AGTGCCAGCTCTCAATCGCACAGGGGACCCAGGGCCTGGCCCCTCCATCCAGAAAACCTATGACCTCACCCGCTACCTGGCGCACCAACTCCGCAGCTTGGCTGGGACCTATGTGAGTATCCAGCGTAGGAATCTGGGAGTTGGGGAGGAGTGCGGAGTTGGGGAAAGACAGTCCTAACCGTGGAGGGTTCTGGTAAATGATGGGGTGAGGAGGGGCTCTTTGGCTCCCACCAGTCCCCCTGTCTGGTCTA
+
>A>1>BFFAFFFG1BFFFG1ECGGG?AAEAFG0BEAAFHHHHGHGGHHHGHHHHH0FEHHFGHHHBFGHHHEE>>EHEGH0EEGEG0/?FG1EE?EEGFGGHHGGGHHGHGHHHHGHHHHHHHHHGEBAFFGHHHHHH0FGHHHGG.CG.=GH0<C-CGHHHGGGAEF/;/CFGGGGGGGGGGG.EGGFGGFFFFFFFFFFFFFFFF@FFFFFF@@@@FFFFFFFFFFFFFFFFFFFFFF@FFFFFFFFFF
@M05620:37:000000000-D9766:1:1101:22958:11763 1:N:0:16
ACCACACCTACTACAATGAGCTGCGTGTGGCTCCCGAGCAGCACCCCGTGCTGCTGACCGAGGCCCCCCTGAACCCCAAGGCCAACCGCGAGAAGATGAACCCAGGTGCGGGGCCCTCTCCCTCTTCTGGTGGCCGCCTCCCTCCTCCCTGGCCTCCCGGCGCTGCGCCCTTTCTCACTGGTTCTCTCTTCTGCCGTTTTCCGTCGGACTCTTTTCTCTGCCCTGCGTCTCCTTTGGAACTCTTCCGGTTC
+
>>AA>AAA11B@AB1BFG1FGGHHGBEBAE00BBABAE//AB0B//A/EE/B1FBGFAAEE@E>FGGEEE/B1FG?/>?CFHCGHFEE<B/BCGHGFGHF?/?<?/<<1>/<@C<-.<::;CC/C:FBG0:C;G.--9.;;://;//;;/;...9.;A-;@-9;9;-@-;@/9B9F/BFFFF/BF/FB//B///;@9-BEFFBFF-----9//9;;/;/;/;AFF9-;-;B;B/;9////B9:///;--;-
@M05620:37:000000000-D9766:1:1101:14874:11765 1:N:0:16
AGTGCCAGCTCTCAATCGCACAGGGGACCCAGGGCCTGGCCCCTCCATCCAGAAAACCTATGACCTCACCCGCTACCTGGAGCACCAACTCCGCAGCTTGGCTGGGACCTATGTGAGTATCCAGCGTAGGAATCTGGGAGTTGGGGAGGAGTGAGGAGTTGGGGAAAGACAGTCCTAACCGTGGAGGGTTCTGGTAAATGATGGGGTGAGGAGGGGCTCTTTGGCTCCCACCAGTCCCCCTGTCTGGTCTA
+
AAAAAFFFAFFFGFGGGGGGGGHEGCEEEGCGFFEEFFHHHHGHGGHHHHFHHHHHHGHHHHHHHGHFHHHGGEEFHHHHFHHHHH1?EHHHGGGGGHHHGHGGGGHGFHHGHHHHHHHHHHHHHGGGGGHHHHHHGFCGGHHHGGGGGGGHHHHHFGHFHHGGGCHHFHHHHHHGGHHHGGGGGGGGGGGGGGFGFGGGFFGGGGFFFFFBDFFFFFFFFFFFFFFFFFFFFFFFFFFFFFFFFFFFFFB
@M05620:37:000000000-D9766:1:1101:14127:11773 1:N:0:16
GAGGCTGCTTTGGAAGAGCACACGTCTGAACTCCAGTCACTCCGGAGAATCTCGTATGCCGTCTTCTGCTTGAAAAAAAAAGCACCAACTCCGCCGCTTGGCTTGGACCTATGTGAGTATCCAGCGTAGTAATCTGGGAGCTGGGGAGGAGTGAGGATTCTGGGAAAGACAGTACTAACCGTGGAGGGTTTTCGTAAATGATGCGGTGAGGAGTCGCTCTTCTGCTCCCACCAGTCCCCACATCTGCCCTT
+
AAAABAFAFFFFGGGGFGGGGGHGGE4FFGHH5GGADF3FFHHFFEEAB3BFGGFEFFBFEAA1A5ADGGFH13BBGE/>E1132?BGE3BG///<>/??/F20/<?F22?D2@222@2FGGDG2//</?1@11<D1<F..>10.->--<<<.<0.0/<00:0/.:..;:G/:0<0;0/;-..-:..-.;.90-9C..;0:9//--;-...:../;99;:///9;///9BFF..;/:9A...99////9//
@M05620:37:000000000-D9766:1:1101:22969:11780 1:N:0:16
ACCACACCTTCTACAATGAGCTGCGTGTGGCTCCCGAGGAGCACCCCGTGCTGCTGACCGAGGCCCCCCTGACCCCCAAGGCCACCCGGGGGAAAAGGAACCCAGGTGAGTGGCCCGCTACCTCTTCTGGTTGCCGCCTCCCTCCCTCCTGGCCTCCCGGATCTGCGCCCTTTCTCACTGTTTCTCTCTTCTGCCGTCTTCCGTATGACTCTCTTCTCTGACCTGAGTCTCCTTTGGAACTCTGCAGGTTC
+
DCCDDDDCFFFFGGGGGGGGGGHHGGGFHGHHHGGGGGGGGHHHHGGGGGGGHHHHHHHGGGGGGGGGG/1F3GHGGG?G??/?/F//////>?/0=/<00.>C.F11F0=0..<=-<C-:<0=0<GHCC00.=:-ADG..=//=./<</</.:0.<E.--.<F0B--.-BF000000<00<0<0<B0B0B:0<0C9-<.0<.<B./00:B000<<FFF0:0:<F//:BFF00:BFF<0BFFB0:BFF.00
@M05620:37:000000000-D9766:1:1101:21415:11805 1:N:0:16
GAGGCTGCTTTGGACGAACCTGACAAACCAGTGACACAAGATCGGAATATCACACCTCTGCACTCCAGTCACTCGGGCGAATCTCGTATACCTTCTTCTGCTTGAAAAAAAAAAATAACTACCAGAAACTGGCCGCCTCCCCTAGATTAGCCTCCCTGCTCAACCCCTTGCCCTTCCCTTAGTCCTTTCCGCATTGTCCCCATTGTCGTTCCACTTGACCCATTCTCAGCCTTTGAACGTTTCACGTACCT
+
A3AA>AF3BBB@G44AEEAEGBBBBA2BAAA5B5DA3BFHBGBAE21A35DDD331BBB33ABB323BDB35D51B>0>EEEEG4B???3BB4BFB4BBB4B33?B3B?<<>CB/01?11110110<10110.0-<-.<<.././000=0//0:.:/0.;000::.9..//90/;9C/90/0;0;0;00;.9-.9////:..99///;..;.//:///99../999B//9/.//9///...;F//.;.9./
@M05620:37:000000000-D9766:1:1101:20566:11816 1:N:0:16
ACCACACCTTCTACAATGAGCTGCGTGTGGCTCCCGAGGAGCACCCCGTGCTGCTGACCGAGGCCCCCCTGAACCCCAAGGCCAACCGCGAGAAGATGCCCAGGTGAGTGGCCCGCTACCTCTTCTGGTGGCCGCCTCCCTCCTTCCTGGCCTCCCGGAGCTGCGCCCTTTCTCACTGGTTCTCTCTTCTGCCGTTTTCCGTAGGACTCTCTTCTCTGACCTGAGTCTCCTTTGGAACTCTGCAGGTTCTA
+
BBBBBBBBFFFFGGGGFGGFGGHGGGGGHFHHHGGEGGGGGHHHHGGGGGGGHHHHHHHGGGGGGGGGGGGHHHHGGGGHAEHHHGGGGGGGGGHHHHHHHHHGHHHHHHGGHHGGGGGHHHHHHHHHHHGHHGGGGGHGHHGHHGGGGGGGGGGGGG@FGGGGGGFFFFFFFFFFFFFFFFFFFFFFFFFFFFFFFFFFFFFFFFFFFFFFFFFFFFFFFFFFFFFFFFFFFFFFFFFFFFFFFFFFFFB
@M05620:37:000000000-D9766:1:1101:20698:11838 1:N:0:16
ACCACACCTTCTACAATGAGCTGCGTGTGGCTCCCGAGGAGCACCCCGTGCTGCTGACCGAGGCCCCCCTGAACCCCAAGGCCAACCGCGAGAAGATGCCCAGGTGAGTGGCCCGCTACCTCTTCTGGTGGCCGCCTCCCTCCTTCCTGGCCTCCCGGAGCTGCGCCCTTTCTCACTGGTTCTCTCTTCTGCCGTTTTCCGTAGGACTCTCTTCTCTGACCTGAGTCTCCTTTGGAACTCTGCAGGTTCTA
+
CCCCCBBCFFFFGGGGGGGGGGHHGEFEGEHHHGGFFGGGGHGHHGGGFEGGHHHHHHHGGGGGGGGGGGGHFHHGGGGHGHHGHGGGGGBFGGHGHHHHHHHGHHHHHHGGHHGGGGGHHHHHHHHHHHGHHGGGGGHGHHGHHGGGGGGGGGGGGGADGGGGGGFFFFFFFFFFFFFFFFFFFFFFFFFFFFFFFFFFFFFFFFFFFFFFFFFFFFFFFFFFFFFFFFFFFFFFFFFFFFFFFFFFFFF
@M05620:37:000000000-D9766:1:1101:12457:11847 1:N:0:16
ACCACACCTTCTACAATGAGCTGCGTGTGGCTCCCGAGGAGCACCCCGTGCTGCTGACCGAGGCCCCCCTGAACCCCAAGGCCAACCGCGAGAAGATGCCCAGGTGAGTGGCCCGCTACCTCTTCTGGTGGCCGCCTCCCTCCTTCCTGGCCTCCCGGAGCTGCGCCCTTTCTCACTGGTTCTCTCTTCTGCCGTTTTCCGTAGGACTCTCTTCTCTGACCTGAGTCTCCTTTGGAACTCTGCAGGTTCTA
+
BCCCCCCCFFFFGGGGGGGGGGHHGGGFHGHHHGGGGGGGGHHHHGGGGGGGHHHHHHHGGGGGGGGGGGGHHHHGGGGHGHHHHGGGGGGGGGHHHHHHHHHGHHHHHHGGHHGGGGGHHHHHHHHHHHGHHGGGGGHGHHGHHGGGGGGGGGGGGG-DGGGGGGFFFFFFFFFFFFFFFFFFFFFFFFFFFFFFFFFFFFFFFFFFFFFFFFFFFFFFFFFFFFFFFFFFFFFFFFFFFFFFFFFFFFB
@M05620:37:000000000-D9766:1:1101:25224:11862 1:N:0:16
GAGGCTGCTTTGGAAGAGCACACGTCTGAACTCCAGCAGACCAGGCCGGGGCCAAAGACCGGGAGAGCCCAAGTCTGAACGCCCATCACGTCCGGAGAATCCGGATTGCCGTCTTCTTCTGAAAAAAAAAAAAACCTACAAAAACACCCGCGCTTATCCCTTTACTCATGGCATTATCATCTCACAATAAACGTCGTCCACACTTCGCTAACATCCGAGCAAATTGAAGTGTTGGTTGGTCTCACTTTACG
+
BAABBACAFFFFGGGGCFGGGFFEGGGGFHHHHHHA32BBBAB22BA2AEEA0EHH33220>0>/1111??F1B@4B3BF0/>>/??BB/??/E</</0222/</<<?G2<</?/1<11?11?1?FFGGGG-:;..//9/00.......:----..//;B///;////9//.//9/////;//9//;////;...--...//.//;...;.////9.9---////////////.....-.///99/99/9.
@M05620:37:000000000-D9766:1:1101:2237:11869 1:N:0:16
ACCACACCTTCTACAATGAGCTGCGTGTGGCTCCCGAGGAGCACCCCGTGCTGCTGACCGAGGCCCCCCTGAACCCCAAGGCCAACCGCGAGAAGATGACGCCCTGCAGGCTCCTCCTATTCCGGCCTGGCTCCTTCCCGCCCCCCCGGGGCTGCCCGCATTGTCGCCCGTTCTCACTTTTTCCCTGTTCTGTCGGCTTCAGTCTTCTTGCCTTCTCCTCCGTTAGTCTCCTTGCGGCTGTCGATGTTCCT
+
AABBBBABFFFFGGGGGGFDGFHHGGGGEGHHHGGGGGEE2GEGHGGGGGGGFHHHHHHGEECFGGGGGGGHHFHGGGGHGHHHHGGGGGGGCGG1GHF1//>//?/0?0.>0>1<001111=0-<<C...<CFF00:/:--:--;A9A-;-9.;.;9--99//;.;.9-99BEB/:BF/;;//;;//;B/99F9@-9;9//;/9/9BF//;//;//9/9/.;/.A/;//9////---9-9/..:;./9//
@M05620:37:000000000-D9766:1:1101:18332:11870 1:N:0:16
ACCACACCTTCTACAATGAGCTGCGTGTGGCTCCCGAGGAGCACCCCGTGCTGCTGACCGAGGCCCCCCTGAACCCCAAGGCCAACCGCGAGAAGATGCCCAGGTGAGTGGCCCGCTACCTCTTCTGGTGGCCGCCTCCCTCCTTCCTGGCCTCCCGGAGCTGCGCCCTTTCTCACTGGTTCTCTCTTCTGCCGTTTTCCGTAGGACTCTCTTCTCTGACCTGAGTCTCCTTTGGAACTCTGCAGGTTCTA
+
CCCCCDCDFFFFGGGGGGGGGGHHGGGGHGHHHGGGGGGGGHHHHGGGFGGGHHHHHHHGGGGGGGGGGGGHHHHGGGGHGHHHHGGGGGGGGGHHHHHHHHHGHHHHHHGGHHGGGGGHHHHHHHHHHHGHHGGGGGHGHHGHHGGGGGGGGGGGGGGGGGGGGGFFFFFFFFHHHHFFFFFHHFFHHHHHFFFFFFHFFFFFFFFFFFFFHHHFFFFFFFFFFFFFFFFFHHFFFFFFFFFFFFFFFFB
@M05620:37:000000000-D9766:1:1101:23768:11891 1:N:0:16
ACCACACCTTCTACAATGAGCTGCGTGTGGCTCCCGAGGAGCACCCCGTGCTGCTGACCGAGGCCCCCCTGAACCCCAAGTTCATCACCCAGGTGAGTGGCCCGCTAACTCTTCTGGTGGCCGCCTCCCTCCTTCCTGGCCTCCCGGCGCTGCGCCCTTTCTCCCTGGTTCTCTCTTCTGCCGTTTTCCGTCGGACTCTCTTCTCTGACCTGCGCCTCCTTTGGAACTCTTCAGGTTCTCGATCGGAAGAG
+
BBBBBBBBFFFFGGGGGGGGGGHHGGGGHGHHHGGGGGGEGHHHHGGGGGGGHHHHHHHGGGGGGGGGGGGHHHHGGGGHGBFG4B4BBBFGEBBGHHDFGHHG>B//?GHHHH1??F0/GG/AF.<>FFGGGGHHHH/<GHHHCD--:@AFGGGGGGG0;090;CBEBFGGFFFFFFFFFFCFDFF//;;:@B:@DFFFFFB//:B/BFFF.;-;::AFFFFFF/99;//;BBFF/BB/;/;ADF.:9.:
@M05620:37:000000000-D9766:1:1101:18426:11896 1:N:0:16
ACCACACCTTCTACAATGAGCTGCGTGTGGCTCCCGAGGAGCACCCCGTGCTGCTGACCGAGGCCCCCCTGAACCCCAAGGCCAACCGCGAGAAGATGAACCCAGGTGAGGGCCCCGTTACTTCTTCTGTGGGCCGCTTCCTCCCTTCCTGCCTTCCCGAACTTGCCCCTTTCTTCCCTGGTTCTTTCTTCTCCGTTTTTCCTTAGGACTCTCTCTTTTGACCGAAGCCTCTTTGGAAACCTTGCAGTTCT
+
BBBBBAABFFFFGGGGGGGGGGHHGGGGHCGHHGGDEGGGGHHHHGGGGDGFHHHHHHHGGGGGGGGGGGGHHHGGGGGHGHHHHGGGGGFGGGHEDBG2FG//?/11100?/>@--<0.<000=000=00<<C.-;-.;G00;.;0C/0;/C00;F/;.--.000/;C.CF0////./;.9//////;////;..;FFAF////;///////;//////.;/--9--./;9BF/9/;//./9///;/;//
@M05620:37:000000000-D9766:1:1101:4389:11905 1:N:0:16
ACCACACCTTCTACAATGAGCTGCGTGTGGCTCCCGAGGAGCACCCCGTGCTGCTGACCGAGGCCCCCCTGAACCCCAAGGCCAACCGCGAGAAGATGAACCTAGGAGCGTGACCCGCTCCCTCTTCTGGTGGCCGCCTCCCTCATTCCTGGCCTCCAGGCGCTGCGCCCTTTCTCACTGGTTCTCTCTTCTGCCGTTTTCCGTAGGCCTCTCTTCTCTGCCCTGCGTCTCCTTTGGAACTTTGCAGGTTC
+
ABAABAABFFFFGGGFFGAFGDG4E22BFDHHFFFBEEGGGHHHHGGGGGGGHHHCHFFG@GGGGEEEGGG1GFEEGG>FF/FFFF/<CC/</?0F1D11<F01?010///?.>>0-<@-<<GGHH00D<=/<.:::-..:./=.;0;B0C9A909E/9;.--ABD-B.-;BB/FFF/9/.;BB9F/9BF///F/-;9BEFBD9.;D///.99//99////;A/..9;999//99//9BB//;/;9FA9//
@M05620:37:000000000-D9766:1:1101:3077:11912 1:N:0:16
ACCACACGTTCTACAATGAGCTGCGTGTGGCTCCCGAGGAGCACCCCTTGCTGCTGACCGAGGCCCCCCTGAACCCCAAGGCCAACCGCGAGAAGATGAACCGCGGTGCGTGGCACGCTCCCTCTTATGGTGGCCTCCTCCCTCCTTCATGGCCTCCCGGCGCTGCGCCATTTCTCCCTGGTTCTCTCTTCTGCAGTTTTCTGTGGGCCTCTATTCTCTGCCTTGCGTCGCCTTTGGAACTCTGCTGGTTC
+
1>>A>>A111BAAA1BFGBBFGHHGEEAAEB0B0BB/AA/EF/BBAE/BBBDFHHHFBB/>/E/BBEE>EEG1BF??/?FFH/?<??>></><AGB?GF>FF/><AC@->.>-A0<<-.<<<<<<G0;<C;CC;.0::CGHGGGEBGB0;;0;BFGG;:99A;;@B-;A-;BFFFF;:BB-;BFFBF;;BB9FF/;9BFFF/;;/9-;AEFF/;9;9/99;B;:B/;9;;9-9-9BB/////:9//:9FF/
@M05620:37:000000000-D9766:1:1101:10569:11919 1:N:0:16
GAGGCTGCTTTGGAAGAGCACACGTCTGAACTCCCAATGACACGCCAGGGACAAAGGATCGGAAGAGCACACGTCTGAACTCCAGTCACTCCGGAGTATCTCGTATGCCGTCTTCTGCTTGAAAAAAACAAAAACCCAGAAAATCCCTCACATCTACTAGCTCTTACATACCGAGCTACCTCTATATACACCACACCCGTTTTCACCCCTATCCTCCATCCACCTCCTCTTCCTACCTCCTACACCCACCC
+
>1AAAAFAFFFDGCGFGGGBB0B0AB0A1FGHBF0B0BFDFB1EAFGGAFAFFHH0F0BC/BBA/A0FBGFGGBF0F1@BFGGG1BFFG2BFE/EE/BB22B>>?G>GHGAEFFG2GHHHHHHHGHGG//?@@///////010<?<11<0.1<<<11111<000<000000<..<:.00/0<000000;00:.:...;-../.000;.99.00/00/;09-//-9----;9/////-//--99/-;--:9-
@M05620:37:000000000-D9766:1:1101:3093:11920 1:N:0:16
ACCACACCTTCTACAATGAGCTGCGTGTGGCTCCCGAGGAGCACCCCGTGCTGCTGACCGAGGCCCCCCTGAACCCCAAGGCCAACCGCGAGAAGATGAACCCAGGTGAGTGGCCCGCTCCCTCTTCTGGTGGCCGCCTCCCTCCTTCCTGGCCTCCCGGCGCTGCGCCCTTTCTCACTGGTTCTCTCTTCTGCCGTTTTCCGTAGGACTCTCTTCTCTGCCCTGCGTCTCCTTTGGAACTCTGCAGGTTC
+
BBBBBBB>FFFFGGGGGGFGGGHHGGGAFEHHHBFECGGGGHHHHGGGGGGGHHHHHHHGGFGGGGGGGGGHGHHGGGGHGHHHHGGGGGBCGGGGHHHHHHCFGGHHFG?GFGFHGCD?GGHHHH=GHGHHGHHGGGGGHGHG.;CFFGGGGGGGG;CG?F:@FFFFFFFFFFFF/FFFFFFFFFF;BBFFFF;@DFFFFFDF.ADBFFFFFFFFF;BF/;.;A.::;;;BFFFFFFFFF:BFF/BFFF/
@M05620:37:000000000-D9766:1:1101:14498:11922 1:N:0:16
AGTGCCAGCTCTCAATCGCACAGGGGACCCAGGGCCTGGCCCCTCCATCCAGAAAACCTATGACCTCACCCGCTACCTGGAGCACCAACTCCGCAGCTTGGCTGGGACCTATGTGAGTATCCAGCGTAGGAATCTGGGAGTTGGGGAGGAGTGAGGAGTTGGGGAAAGACAGTCCTAACCGTGGAGGGTTCTGGTGAATGATGGGGTGAGGAGGGGCTCTTTGGCTCCCACCAGTCCCCCTGTCTGGTCTA
+
BCAABFFFCFFFGGGGGGGGGGHGGGGGGGHHGGGGGGHHHHGHGGHGHHHHHHHHHGHGHHHHHHHHHHGGG>EFHFHHFGHHHHCFFHHHGGGGGHHHGHHGGGHHGHHHHHHHHHHHHHHHHGGGGGHHHHHHHHFGGHHHGGGGGGGHHGHHFGHHHGGGGGHHGHHHHHHHHHHHGGGGGGGGFFGGGGFGGGGGGGGGGGFFFFFFFFFFFFFFFFFFFFFFFFFFFFFFFFFFFFFFFFFFFF/
@M05620:37:000000000-D9766:1:1101:16417:11951 1:N:0:16
AGTGCCAGCTCTCAATCGCACAGGGGACCCAGGGCCTGGCCCCTCCATCCAGAAAACCTATGACCTCACCCGCTACCTGGAGCACCAACTCCGCAGCTTGGCTGGGACCTATGTGAGTATCCAGCGTAGGAATCTGGGAGTTGGGGAGGAGTGAGGAGTTGGGGAAAGACAGTCCTAACCGTGGAGGGTTCTGGTAAATGATGGGGTGAGGAGGGGCTCTTTGGCTCCCACCAGTCCCCCTGTCTGGTCTA
+
BCBBBFFFCFFFGGGGGGGGGGHHGGGGGGHHGGGG2FHHGHGHGGHHHHHHHHHHHGHHGHHHHHHHHHHGG>EGHHHHFGHHHHHGGGHHGGGGGHHHGHHGGGHHGHHHHHFHHFHHHHHHHGGGGGHHHHHHHHHGEHHHGGGGGGGHHHHHHGHHHHGGGGHHHHHHHHHHHHHHGGGGGGGGEGGGGGGGGGGGGGGGGDFFFFFFFFFFFFFFFFFFFFFFFFFFFFFFFFFFFFFFFFFFFFF
@M05620:37:000000000-D9766:1:1101:14573:11952 1:N:0:16
AGTGCCAGCTCTCAATCGCACAGGGGACCCAGGGCCTGGCCCCTCCATCCAGAAAACCTATGACCTCACCCGCTACCTGGAGCACCAACTCCGCAGCTTGGCTGGGACCTATGTGAGTATCCAGCGTAGGAATCTGGGAGTTGGGGAGGAGTGAGGAGTTGGGGAAAGACAGTCCTAACCGTGGAGGGTTCTGGTAAATGATGGGGTGAGGAGGGGCTCTTTGGCTCCCACCAGTCCCCCTGTCTGGTCTA
+
BCBCCFFFDFFFGGGGGGGGGGHHGGGGGGHHGGGGGGHHHHGHGGHHHHHHHHHHHGHHHHHHHHHHHHHGGEGGHHHHFHHHHHHHGHHHGGGGGHHHGHHGGGHHGHHHHHHHHHHHHHHHHGGGGGHHHHHHHHHGGHHHGGGGGGGHHHHHHGHHHHGGGGHHHHHHHHHHHHHHGGGGGGGGGGGGHGGGGHHGGGGGGGFFFFFFFFFFFFFFFHHFFFFFFFFFFFFFFFFFFFFFFFFFFFB
@M05620:37:000000000-D9766:1:1101:16343:11957 1:N:0:16
ACCACACCTTCTACAATGAGCTGCGTGTGGCTCCCGAGGAGCACCCCGTGCTGCTGACCGAGGCCCCCCTGAACCCCAAGTTCATCACCCAGGTGAGTGGCCCGCTACCTCTTCTGGTGGCCGCCTCCCTCCTTCCTGGCCTCCCGGCGCTGCGCCCTTTCTCCCTGGTTCTCTCTTCTGCCGTTTTCCGTAGGACTCTCTTCTCTGACCTGAGTCTCCTTTGGAACTCTGCAGGTTCTAGATCGGAAGAG
+
CCCCCCCCFFFFGGGGGGFGGGHHGEFEHGHHHGGGGGGGGHHHHGGGGGGGHHHHHHHGGGGGGGGGGGGHHHHGGGGHHFHH4B4FGFFHF3BDGGGFFHHG<BCGGHHHHHHHHH0CGF@CCDAGFGGGFFHHHH/CHHHHGG@-CDGAFFGGGGGGGGFFFFBEFFFFFFFFFFFFFFFFFFFBBDF.A.9BFFFFFF9B0BFBFFFE:BBFBFFFFFFFF0BBBBFBBFFFBFF090;FEF...;;
@M05620:37:000000000-D9766:1:1101:5970:11958 1:N:0:16
ACCACACCTTCTACAATGAGCTGCGTGTGGCTCCCGCGGATCCCCCCGTGCTTCTGACCGAGTCCCCCCTGACCCCCAAGGCCAACCGCGAGAAGCTGCCCAGGTGAGTGGCCCGCTACCTCTTCTGGTGGCCGCCTCCCTCCTTCCTGGCCTCCCGGAGCTGCGCCCTTTCTCACTGGTTCTCTCTTCTGCCGTTTTCCGTAGGACTCTCTTCTCTGACCTGAGTCTCCTTTGGAACTCTGCAGGTTCTA
+
>A>AA>A>FFFFFFGBBFGFGAFBEFEE4BBFBBFAAEF00A2BFFE>BBBB3FGBBGHE//1BFBEEGGGB?BBEEG?FC/?G/FD<B/B<</?111?GA1/FGHG<><.CGEADCCGFHHGHGGC:CGECG-CGGGGGFFAFFGGGF/CCFFGEFBBBBFFFBBFBBBBFFFFFFFFBBFFFFFFFFFFFFBFDFFFEDFFFFFFBFFFFFFFFF/BBBFFFFFFFFFFFBF/9/BFFFF/F9FFFFEF
@M05620:37:000000000-D9766:1:1101:20451:11961 1:N:0:16
ACCACACCTTCTACAATGAGCTGCGTGTGGCTCCCGAGGAGCACCCCGTGCTGCTGACCGAGGCCCCCCTGAACCCCAAGGCCAACCGCGAGAAGATGAACCCAGGTGAGTGGCCCGCTACCTCTTCTGGTGGCCGCCTCCCTCCTTCCTGGCCTCCCGGAGCTGCGCCCTTTCTCACTGGTTCTCTCTTCTGCCGTTTTCCGTAGGACTCTCTTCTCTGACCTGAGTCTCCTTTGGAACTCTGCAGGTTC
+
AAABBBBBFFFFGGGGFGGGGGHHGEGGHFHHHGF2EEFCGHHHHGGGEEFFHGHHHGGGGGGGEGGGGGGHHHGGGGGFFHHHHFGGGFFGGGHGFFHD?FGGEEHHHHHHGGHHGGGGGGHHFBGHHGHHGHHGGCG:GGHHGFGGGGGG?FF9EGGGGAAGGGF9DFFFFFFFFFFEFFFFFFFFFFFFFFFFDFFEFFFFFDFFFFFFFFFFFFFFFFFFFFFFFFFFFFFFFBFFBFFFFFFFFB/
@M05620:37:000000000-D9766:1:1101:13836:11962 1:N:0:16
ACCACACCTTCTACAATGAGCTGCGTGTGGCTCCCGAGGAGCACCCCGTGCTGCTGACCGAGGCCCCCCTGAACCCCAAGTTCATCACCCAGGTGAGTGGCCCGCTACCTCTTCTGGTGGCCGCCTCCCTCCTTCCTGGCCTCCCGGCGCTGCGCCCTTTCTCCCTGGTTCTCTCTTCTGCCGTTTTCCGTAGGACTCTCTTCTCTGACCTGAGTCTCCTTTGGAACTCTGCAGGTTCTAGATCGGAAGAG
+
CCCCCCCCFFFFGGGGGGGGGGHHGGGEHGHHHGGGGGGGGHHHHGGGGGGGHHHHHHHGGGGGGGGGGGGHHHHGGGGHHFGH?F4BGGGHGBBGHGGFGHHGBCGGHHHHHHHHHH0CHCCGGGGHGHGFHHHHGH/CHHHHGG?-:DBDGGGGGGGFGGG0CFGGFFGFFFFFFFFFFFFFFFFBFFF.AD0BFFFFFFFFFFFBFFFF/BFFFFFFFFFFFBFFFFFFBFFFFFFBB0BFFF:..;:
@M05620:37:000000000-D9766:1:1101:5958:11972 1:N:0:16
ACCACACCTTCTACAATGAGCTGCGTGTGGCTCCCGAGGAGCACCCCGTGCTGCTGACCGAGGCCCCCCTGAACCCCAAGGCCAACCGCGAGAAGATGCCCAGGTGAGTGGCCCGCTACCTCTTCTGGTGGCCGCCTCCCTCCTTCCTGGCCTCCCGGAGCTGCGCCCTTTCTCACTGGTTCTCTCTTCTGCCGTTTTCCGTAGGACTCTCTTCTCTGACCTGAGTCTCCTTTGGAACTCTGCAGGTTCTA
+
CBCCCDCBFFFFGGGGGGGGGGHHGGGEGGHHHFGGGGGGGHHHHGGGGGGGHHHHHHHGGGGGGGGGGGGHHHHGGGGHGHHHHGGGGGDGGGHHHHHHHHHGHHHHHHGGHHGGGGGHHHHHHHHHHHGHHGGGGGHGHHGHHGGGGGGGGGGGGG-CGGGGGGFFFFFFFFFFHHFFFFFFHFFHFFHHFFFFFFHFFFFFFFFFFFFFHHHFFFFFFFFFFFFFFFFFFFFFFFFFFFFHFFFFFFB
@M05620:37:000000000-D9766:1:1101:16108:11972 1:N:0:16
AGTGCCAGCTCTCAATCGCACAGGGGACCCAGGGCCTGGCCCCTCCATCCAGAAAACCTATGACCTCACCCGCTACCTGGAGCACCAACTCCGCAGCTTGGCTGGGACCTATGTGAGTATCCAGCGTAGGAATCTGGGAGTTGGGGAGGAGTGAGGAGTTGGGGAAAGACAGTCCTAACCGTGGAGGGTTCTGGTAAATGATGGGGTGAGGAGGGGCTCTTTGGCTCCCACCAGTCCCCCTGTCTGGTCTA
+
BABBBFFFBFFFGGGGGGGGGGHCEEEGGGHHGGGGAFHFHHGHGGHHHGHHHHHFHGHHHHHHHHHHHHHEFEGGHHDHGGHHHHGHGHHHGGFGGHHHGHHGGGHHGHHHHHHHHHHHHHHHHGGGGGHHHHHHHHGGGHHHGGGGGGGHHHHHHGHHHHGGGGHHHHHHHHHHGHHHGGGGGGGGCFGGGGCFGGGGGGGGGGFFFFFFFFFFFFFFFFFFFFFFFFFFFFFFFFFFFFFFFFFFFFB
@M05620:37:000000000-D9766:1:1101:7126:11980 1:N:0:16
AGTGCCAGCTCTCAATCGAACAGGGGACCCAGGGCCTGGCCCCTCCATCCAGAAAACCTATGACCTCACCCGCTACCTGGAGCACCCACTCCGCAGCTTGGCTGGGACCTATGTGAGTATCCAGCGTAGGAATCTGGGAGTTGGGGAGGAGTGAGGAGTTGGGGAAAGACAGTCCTAACCGTGGAGGGTTCTGGAAAATGATGGGGTGAGGAGGGGCTCTTTGGCTCCCACCAGTCCCCCTGTCTGGTCTA
+
AA>AAFFFBFFFG4FFGFGGGGHHGCEEAEGHGGGGGFHHHHGHGGGHFHHHHE3FGGHHHHHHHFGGHHHGGECGHHHHHHHHHH1FEGHGEGGGGHFHDHHGGGHHGHGHHHHGEHHHHHDHGGG?>DFGFHHGHH0FEHFFGGCCF.CGH0DFGGHGHHGGGC.:CG/CGHBHFGHGGGGG.EGFEFFGGG0CFGGGFEGGGGDF?FFFFFFFFFFFFFFFFFFFFFFFEFFFFFFFFFFFFFFBFF9
@M05620:37:000000000-D9766:1:1101:14786:11984 1:N:0:16
ACCACACCTTCTACAATGAGCTGCGTGTGGCTCCCGAGGAGCACCCCGTGCTGCTGACCGAGGCCCCCCTGAACCCCAAGGCCAACCGCGAGAAGATGCCCAGGTGAGTGGCCCGCTACCTCTTCTGGTGGCCGCCTCCCTCCTTCCTGGCCTCCCGGAGCTGCGCCCTTTCTCACTGGTTCTCTCTTCTGCCGTTTTCCGTAGGACTCTCTTCTCTGACCTGAGTCTCCTTTGGAACTCTGCAGGTTCTA
+
CCCCCCCCFFFFGGGGGGGGGGHHGGGFHGHHHGGGGGGGGHHHHGGGEGGGHHHHHHHGGGGGGGGGGGGHHHHGGGGHGHHHHGGGGGGGGGHHHHHHHHHGHHHHHHGGHHGGGGGHHHHHHHHHHHGHHGGGGGHGHHGHHGGGGGGGGGGGGGAGGGGGGGFFFFFFFFFFFFFFFFFFFFFFFFFFFFFFFFFFFFFFFFFFFFFFFFFFFFFFFFFFFFFFFFFFFFFFFFFFFFFFFFFFFFB
@M05620:37:000000000-D9766:1:1101:27838:11990 1:N:0:16
AGTGCCAGCTCTCAATCGCACAGGGGACCCAGGTCCTGGCCCCTCCATCCAGAAAACCTATGACCTCACCCGCTACCTGGAGCACCAACTCCGCAGCTTGGCTGGGACCTATGTGAGTATCCAGCGTAGGAATCTGGGAGTTGGGGAGGAGTGAGGAGTTGGGGAAAGACAGTCCTAACCGTGGAGGGTTCTGGTAAATGATGGGGTGAGGAGGGGCTCTTTGGCTCCCACCAGTCCCCCTGTCTGGTCTA
+
>A>AAFFFBFFFGEGGGGGGGGHHGGGGGGHHG3FGFHHHHHGHGGHHHHHHHHHHHGHHHHHHHHHHHHHGGEGGHHHHHHHHHHFGFHHHGGGGEHGHGHHGFGHHGHHHHHHHHHGHHHHHHGEDGGHDGHHHHH0FGHHHGGAGGACGHDGHFGGHHHGGEACGGHHHHHHHGHHHGGGF.EGGEGGGGGFGGGGGGGGGGGGFFFFFFFFFFFFFFFFFFFFFFFFFFFFFFFFFFFFFFFFFFFF
@M05620:37:000000000-D9766:1:1101:14892:12010 1:N:0:16
GAGGCTGCTTTGGAAGAGCACACGTCTGAACTCCAGTCACTCCGGAGAATCTCGTATGCCGTCTTCTGCTTGAAAAAACAAAACCAACAGCCCCCTTCCTCTTTCTTCCCCCCCCTCCTCAACAGCCTCCGTAGATCTTTCCCCTTTCTCATCCTCTTACCACTCTGTCCCAGTTCCCCTCGATCAACGCGAATCCCCACCCCTATCACTCCTACTTACCGCTCCCTGTCATCATTACGTGAACCCAAGCC
+
BABBBBFBFFFFGFFGGFGGCFHABFFADFFHBGHFFFFFHHHEGDEAF3BBF111BFFFAAAGEGEHADAB1BBFCE1?FF1BB11112?111//B2B3343444444?2<///>//@2220100/00///0..1111<11100010000000000000/00//0000:000/0:00//:-./9.0/.-----.00.9..;-..//////9////////.---.9.////////9//...../....:..
@M05620:37:000000000-D9766:1:1101:6471:12014 1:N:0:16
ACCACACCTTCTACAATGAGCTGCGTGTGGCTCCCGAGGAGCACCCCGTGCTGCTGACCGAGGCCCCCCTGAACCCCAAGGCCAACCGCGAGAAGATGAACCCAGGTGAGTGGCCCGCTACCTCTTCTGGTGGCCGCCTCCCTCCTTCCTGGCCTCCCGGAGCTGCGCCCTTTCTCACTGGTTCTCTCTTCTGCCGTTTTCCGTAGGACTCTCTTCTCTGACCTGAGTCTCCTTTGGAACTCTGCAGGTTC
+
BBB?ABBBFFFFGGGGGGGDGEGHGEEBGEHGCFFGGGGGGHHHHGGGGEGGHHHHHHHEEGGGGEGGGGGHHGHGGGGHCGHHHGG@CG>BBGFGDGDDFGGGHGHHFGGHFGHHGGGCCHHHHHHHHFGHFHHGGGGGHGHHEGGGGGGGGGGGGFGG9BBGGGBBFBBFFFFFFFFFFFFFFFFFFFFFFFFBADFFFBDF.ADFFFFFFFFFFFFF/FFFF/B;BFFFFFFFFFFFFFFFFBFFFFB
@M05620:37:000000000-D9766:1:1101:7056:12021 1:N:0:16
AGTGCCAGCTCTCAATCGCACAGGGGACCCAGGGCCTGGCCCCTCCATCCAGAAAACCTATGACCTCACCCGCTACCTGGAGCACCCACTCCGCAGCTTGGCTGGGACCTATGTGAGTATCCAGCGTAGGAATCTGGGAGTTGGGGAGGCGTGCGGAGTTGGGGAAAGACAGTCCTAACCGTGGAGGGTTCTGGTAAATGATGGGGTGAGGAGGGGCTCTTTGGCTCCCACCAGTCCCCCTGTCTGGTCTA
+
AA>AAFFFBFFFGGGFGGGGGGHHGAAA2FHHFEGAFFHHFHGGFGFHFGHHHFCHGFHHGGGHHDFFHHHGG>>FHHGFBFGHHH1??GHBEF?EEGFGGHHGGGHHGHHHHHFFFHHHHHBHHGD/BEF2FHHHGH0CEHHHCG.CG.=ED.@D-AFHHHGGF..9/C/BFGGGB9FGGGGG.CDFDFFFFFFFFFFFFFFFFFAFFFFFFFFFFFFFFFFFFFFFFFFFFFFFFFFFFFFFFFFFFF/
@M05620:37:000000000-D9766:1:1101:18961:12022 1:N:0:16
GAGGCTGCTTTGGAAGAAACTGACAGGCTAGGGCAAAAAGATCCCAAGGGCCTGGGTAAGAATCCCGCCCACTCCGGAGAATCCCACCTGCCGGCTAAGGCTCCCAAAAAACTACAAGGGAGTAAAACATCTCATGAAACAATGACAAGCAACTCATATATCTCCTCTTTAGCACTCTTGTGTACCCAACTAAACTCTTCTCACCATTTGTACTCGTAACTAACAATCCATGGACACTAGATCGCAAGAGC
+
AAAAAAFAFFFFGGGGGGGGG1G1F1A00B00FAFFCG0001B10B0A//A/////0B0BA1111A//////000//B>/BG11110/0B00>>>//11BBF0//B0BC/>/1B<1BCC/FC?@BGD1?11<11@?@FD?CF?<11><0.0<0011111>10=000/0=<00=0<</000;::000;0..:/;:;000<BFF009900009;BB09C9.;00999C0//;0;90;/-/;/;/;--;;99--
@M05620:37:000000000-D9766:1:1101:8772:12029 1:N:0:16
AGTGCCAGCTCTCAATCGCACAGGGGACCCAGGGCCTGGCCCCTCCATCCAGAAAACCTATGACCTCACCCGCTACCTGGAGCACCAACTCCGCAGCTTGGCTGGGACCTATGTGAGTATCCAGCGTAGGAATCTGGGAGTTGGGGAGGAGTGAGGAGTTGGGGAAAGACAGTCCTAACCGTGGAGGGTTCTGGTAAATGATGGGGTGAGGAGGGGCTCTTTGGCTCCCACCAGTCCCCCTGTCTGGTCTA
+
111>ABBFAFF31AGDBFGGG?GCFEFE?EGHCE0AFEEFGFGGGGFHHHHGG01FGEHGFFGHFGFFHGFEE>EEGHGFFGHHFHHEGHHHGCEEGCGFCHHGGGHHGHHHHHHHHHGGGBFGFCCEGFHHHHHHHG0?CGFGGC.<CGGHGFHFCAGHHHGGGCHFG/:GCGHFHHHF@CEGFGGGBFGGGGFFFGGFFGGGGGF@FFFFBF@?@@FFFFFFFFFFFFFBEFBFFFEB;EFFFFFFBF/
@M05620:37:000000000-D9766:1:1101:26278:12034 1:N:0:16
ACCACACCTTCTACAATGAGCTGCGTGTGGCTCCCGAGGAGCACCCCGTGCTGCTGACCGAGGCCCCCCTGAACCCCAAGTGCACCCCCCCGGCGAGTGGCCCGCTACCTCTTCTGGTGGCCGCCTCCCTCCTTCCTGTCCTCCCGTCGCTGCGCCCTTTCTCCCTGGTTCTCTCTTCTGCCGTTTTCCGTCGGACTCTCTTCTCTGACCTGCGTCTCCTTTGGACCTCTGCAGGTTCTCGCTCGGTCGAG
+
BBBBBBBAFFFFGGGGGG5FGGHHGGGAGEHHHFFEDGGGGHHHHGGGEEGGHHGHHHFEEGGGGGGGGGEHHHHGGFGHF4BF3B<<E//>@/><CDGCFG.C<=A@HHHHHHFGFH/AGHCCCD9EECFGG0;CFG;;BFGGEE..ADFFFFFDFFF/BF/;9FFF/9FFFFFFFFFF/:;AAFE//;9.;B-;BFFFBFBF/BF9FFF;9;99..;FFFFFF/;.9/99:FFF/BB/;.;A>B.;-99
@M05620:37:000000000-D9766:1:1101:15857:12050 1:N:0:16
ACCACACCTTCTACAATGAGCTGCGTGTGGCTCCCGAGGAGCACCCCGTGCTGCTGACCGAGGCCCCCCTGAACCCCAAGGTCATCACCCAGGTGAGTGGCCCGCTACCTCTTCTGGTGGCCGCCTCCCTCCTTCCTGGCCTCCCGGAGCTGCGCCCTTTCTCACTGGTTCTCTCTTCTGCCGTTTTCCGTAGGACTCTCTTCTCTGACCTGAGTCTCCTTTGGAACTCTGCAGGTTCTAGATCGGAAGAG
+
CCCCCCCCFFFFGGGGGGGGGGHHGFGGHGHHHGGGGGGGGHHHHGGGFGGGHHHHHHHGGGGGGGGGGGGHHHHGGGGH/?BGBGH3GCFHF3BG0?2/F0?C//B<=2?=1?11110<0?<->D.../<C/<GHH0/C.0C...--;:.00-AE--90CFBFC00/;B9000;0C0000;9.;9E0B9:F.;00F/:FBFF00000;/0:/::FFBF00BB:09BFFB000BF.0FFF000:EF.....
@M05620:37:000000000-D9766:1:1101:20461:12058 1:N:0:16
[truncated: 1,601,563 more chars]
