# Supplementary material for: Fast but not furious: a streamlined selection method for genome-edited cells
Source: Life Sci Alliance. 2021 Apr 26;4(6):e202101051. doi: 10.26508/lsa.202101051 (PMC8127327; doi:10.26508/lsa.202101051)
Supplement: Supplementary file 1 [file LSA-2021-01051_Supplemental_Data_1.zip › SANGER and Deep Sequencing/ACTB/17_S17_L001_R1_001.fastq]

@M05620:37:000000000-D9766:1:1101:19454:1958 1:N:0:17
ACCACACCTTCTACAATGAGCTGCGTGTGGCTCCCGAGGAGCACCCCGTGCTGCTGACCGAGGCCCCCCTGAACCCCAAGGCCAACCGCGCGAAGATGCCCAGGTGAGTGGCCCGCTACCTCTTCTGGTGGCCGCCTCCCTCCTTCCTGGCCTCCCGGCGCTGCGCCCTTTCTCACTGGTTCTCTCTTCTGCCGTTTTCCGTAGGACTCTCTTCTCTGCCCTGTGTCTCCTTTGGAACTCTGCAGGTTCTT
+
1AA?AAA1BBFFGGGGGG1BGFHHGEEA0AGFAAFE0EGCCHHHHGGGGFGGEHHHHHFA/EEGG/>EEGEBF1??E//>F/F//?<ECC/////?111101?/F110?1..<.->@-<<DDFGFH00=/.:.---A.C?FBAFGBFF0/..9.999---;@-A-=B@@FFFFF/;B/-;B/BBFFFF/9;//9BBFFBBBF---/9BFFFFFFFFF///-;-/9BBB/BBFF////;;BB////-ABFF/
@M05620:37:000000000-D9766:1:1101:17329:1979 1:N:0:17
ACCACACCTTCTACAATGAGCTGCGTGGGGCTCCCGAGGAGCACCCCGTGCTGCTGACCGAGGCCCCCCTGAACCCCAAGGCCAACCGCGCGAAGATGCCCAGGTGAGTGGCCCGCTACCTCTTCTGGTTGCCGCCTCCCTCCTTCCTGGCCTCCCGGCGCTGCGCCCTTTCTCACTGGTTCTCTCTTCTGCCGTTTTCCGTAGGACTCTCTTCTCTGACCTTAGTCTCCTTTGGAACTCTGCAGGTTCTT
+
@BBBBBB>CFFFGGGFFG5FGGHHGEG22AEAGAAE2EEC1GGHHGG0EEDEBGFGHHE0>E@EFGGGGGFB3BFEFDAA/?FC/EA/@//>//</111?F1?.G110=1..FC-@--<CDDDGBG00;0.::--@A9CEFBDBG0CB09.909AA.---9@-99@FFDFFFFF/BB/.9B/9/:99F/9//9-ADFFBF9B.../:B9BFFFFFBB//9BB//;9//9;:BF//;BF9B9////.:FBF/
@M05620:37:000000000-D9766:1:1101:17499:2024 1:N:0:17
ACCACACCTTCTACAATGAGCTGCGTGTGGCTCCCGAGGAGCACCCCGTGCTGCTGACCGAGGCCCCCCTGAACCCCAAGGCCAACCGCGAGAAGATGAACCCAGGTGCGTGGCCCGCTCCCTCTTCTGGTGGCCGCCTCCCTCCTTCCTGGCCTCCCGGCGCTGCGCCCTTTCTCACTGGTTCTCTCTTCTGCCGTTTTCCGTTGGACTCTCTTCTCTGCCCTGCGTCTCCTTTGGAACTCTGCCGGTTT
+
AAAAAAB>FFFFGGGBFGAAGCHHG2AA4AGG3ABA2EEE?GEHHGGCAEGGGHGBGHH00E?EF1>EGEC1F3?EGAEEA/GGAF/<D?////0C>11?<G?/<?G<C@FDC<CGGCG-CEHGHG0=<DGH.CC?CCFDEABF.9;B9FF/:AFF?9?-??-9>D-9DBBFFFFFFFFBBFFEFFE/;BFFBB99DDFEF/.;/9.;;FFFFFFFFBB//B.;A.@D9;9BFFFFB//:BBF//:--9;.
@M05620:37:000000000-D9766:1:1101:18623:2204 1:N:0:17
ACCACACCTTCTACAATGAGCGGCGGGGGGCTCCCGAGGAGCACCCCGTGCTGCTGACCGAGGCCCCCCTGAACCCCAAGGCCAACCGCGAGAAGATGCCCAGGTGAGTGGCCCGCTACCTCTTCTGGTGGCCGCCTCCCTCCTTCCTGGCCTCCCGACGCTGCGCCCTTTCTCACTGGTTCTCTCTTCTGCCGTTTTCCGTAGGACTCTCTTCTCTGACCTGAGTCTCCTTTGGAACTCTGCAGGTTCTA
+
AAAAAAAAFFFFGGGGGG11B0E0E/AEC??@FFGA.C@-.GHHHG-;CACGEFHCFG/9-;-AGGGG?--;FFFF-A-A?FFFFFF?@?99>99/BBFFFBEAB9BFFFFFFE@@-@@FFFFFFFFFFFFFF@@@FFFFFFFF/BFFFFFFFFFFF--9@B--@@F@@FFFFFFF/BFFFFFFFFFFFBFFF?FFFFFFFFFF?FFFFFFFFFFFFBBFFFBBBBF;B9FF/BBFF/;BFFBFFFF9BF/
@M05620:37:000000000-D9766:1:1101:17670:2214 1:N:0:17
ACCACACCTTCTACAATGAGCTGCGTGTGGCTCCCGAGGAGCACCCCGTGCTGCTGACCGAGGCCCCCCTGAACCCCAAGGCCAACCGCGAGAAGATGCCCAGGGGAGTGGCCCGCTACCTCTTCTGGGGGCCGCCTCCCTCCTTCCTGGCCTCCCGGGGCTGCGCCCTTTCTCCCTGGTTCTCTCTTCTGCCGTTTTCCGTAGGACTCTCTTCTCTGACCTGGGGCCCCTTTGGAACTCTGCAGGGTCTA
+
BABABBB3CFFFGGGGGGGGGGHGGEEA4AGGFEFE?EECCHHHHGGCAEEFBGGHHHGAEE?EGGGGGEEGHHHGGGGHGHHHHGGGGG/BCDHEDF1FH1/?///<<0>.<FG----<0<0=000</:--;--;..;C//;/;0C0;C.;0.;9.B-9--9.--A9-FFE99/9./A/9//////;//;/999;FF/B./..A///////9/BB////;99.9-.-9-.;FBF/F//9;////A-B9B/
@M05620:37:000000000-D9766:1:1101:17518:2246 1:N:0:17
ACCACACCTTCTACAATGAGCTGCGTGTGGCTCCCGAGGAGCACCCCGTGCTGCTGACCGAGGCCCCCCTGAACCCCAAGGCCAACCGCGAGAAGATGCCCAGGTGAGTGGCCCGCTACCTCTTCTGGTGGCCGCCTCCCTCCTTCCTGGCCTCCCGGCGCTGCGCCCTTTCTCACTGGTTCTCTCTTCTGCCGTTTTCCGTAGGACTCTCTTCTCTGACCTGAGTCTCCTTTGGAACTCTGCAGGTTCTA
+
CCCCCCCAFFFFGGGGGGGGGGHHGGG2AFHHHFGFDGGGGHHHHGGGGGGGHHGHHHHEGGGGGGGGGGGHHHHGGGGHGHHHHGGGGGCGGGHHHHHHHHHGGHHHHHGGHHGGGGGHHHHHHHHHGHGHHGGGGGHGHHGHHGGGGGGGGGGGGG?DGFFFFFFFFFFFFFFFFFFFFFFFFFFFFFFFFFFFFFFFFFFFFFFFFFFFFFFFFFFFFFFFFFFFFFFFFFFFFFFFFFFFFFFFFFB
@M05620:37:000000000-D9766:1:1101:15813:2266 1:N:0:17
ACCACACGTTCTACAATGCGCTGCGTGTGGCTCCCGAGGAGCACCCCTTGCTGCTGACCGAGGCCCCCCTGAACCCCAAGGCCAACCGCGAGAAGATGCCCAGGTGAGTGGCCCGCTACCTCTTCTGGTGGCCGCCTCCCTCCTTCCTGGCCTCCCGGCGCTGCGCCCTTTCTCACTGGTTCTCTCTTCTGCCGTTTTCCGTAGGACTCTCTTCTCTGACCTGAGTCTCCTTTGGAACTCTGCAGGTTCTA
+
AAABAAA3BBBAGFBGGGBAEGGGGEFAAEFBF2BB2AAEEGEFGEF11BBFFGGHHHH>>0EEFGGEEECE3GHEECGHGHFGHGFGBD/>CFG1FBGHHHHG1FFFHHGGHHGGGCGHHHHHHEHHHHGHHCGGGDHGHHFGGGGGGGGGGGGGGG9A;BBFB?FBBFFFFFFFFFFFFFFFFFFF;BFFFBDDFFFFFFFFF/FBFFFFFFF;BF/9FFF/;BF/;FFFFFFFEFFFFFFFFFFFFFB
@M05620:37:000000000-D9766:1:1101:17617:2357 1:N:0:17
ACCACACCTTCTACAATGAGCTGCGTGGGGCTCCCGAGGAGCACCCCGTGCTGCTGACCGAGGCCCCCCTGAACCCCAAGGCCAACCGCGAGAAGATGCCCAGGTGAGTGGCCCGCTACCTCTTCTGGTGGCCGCCTCCCTCCTTCCTGGCCTCCCGGCGCTGCGCCCTTTCTCACTGGTTCTCTCTTCTGCCGTTTTCCGTAGGACTCTCTTCTCTGACCTGAGTCTCCTTTGGAACTCTGCAGGTTCTA
+
AAAABAA>FFFFFGGFFGBFF5FEEFG2AAEEGGGE?EEEGHHHHGCEEEEFHEGHHHFEEEGGCF/EEEEHHHEEEGGEGHHCEGGGCC/<B<GFGFFHHHHGHHBFDFFFHH->C@@HHHDGHHFHDCEHHGGGGEEGGFGFGGGG0CFGGGGGGG@BB-9ABBFBBFFFFFFFFFFFFF/BFFFFFFFFFBFFFFFFFFF.DFFFFFFFFFFFFFFFFFF/;BB;FFFFFFFFFFFFFFFFFF?BFFB
@M05620:37:000000000-D9766:1:1101:15790:2385 1:N:0:17
AGTGCCAGCTCTCAATCGCACAGGGGACCCAGGGCCTGGCCCCTCCATCCAGAAAACCTATGACCTCACCCGCTACCTGGAGCACCAACTCCGCAGCTTGGCTGGGACCTATGTGAGTATCCAGCGTAGGAATCTGGGAGTTGGGGAGGAGTGAGGAGTTGGGGAAAGACAGTCCTAACCGTGGAGGGTTCTGGTAAATGATGGGGTGAGGAGGGGCTCTTTGGCTCCCACCAGTCCCCCTGTCTGGTCTA
+
AAABBFFCAFFFGGGGGGGGGGHGGFEEAFHHGGGGAFHEAGFGGGGFGGAG3E3GGGHGHH5GHHBGHHHGGGFGHEHHGGH?EGHHGFHHGGFCGGHHGHHEDAGGGBGHHHHFHD3GHHHHHGEGGGHGHHHHHFGGDGGHCCGGGCDGFFHHHG/<DFGGGDHHHHHBGG0GFGGHG;CDFEFG9CFFGGFBFGGGGGGGGBD9EFFFFDAAB9AFFFFFFFF?EFFFFFFFFFFDFFFFFFFFFF/
@M05620:37:000000000-D9766:1:1101:21146:2437 1:N:0:17
ACCACACCTTCTACAATGAGCTGCGTGTGGCTCCCGAGGAGCACCCCGTGCTGCTGACCGAGGCCCCCCTGAACCCCAAGGCCAACCGCGAGAAGATGCCCAGCCGAGTGGCCCGCTACCTCTTCTCGTGGCCGCCTCCCTCCTTCCTGGCCTCCCGCCGCTGCGCCCTTTCTCACTGGTTCTCTCTTCTGCCGTTTTCCGTCGGCCTCTATTCTCTGACCTGAGTCTCCTTTGCAACTCTGAAGGCTCTA
+
BAABBBBAFFFFGGGGGGGGGFHFGEFGFFGHHGGGCGGCGHCGHGGGFGGGHHGHHGHGGGGGGGGGGGGHHHHGGGGHGHHHHFGGGGGGGGGEHFHE22G0//</?/<F<GG----<D000=D0<C..A:@D-EFE.C/E/FFGFGBAF9..AE-A--DCD=C.@BFFFFF/FFFFF/9BBBFFFEFBFBF..9AFF?F.9@-.9A/9///;/BB//B/./.BF//BF/FF/B//FB/B/:/B.FA/9
@M05620:37:000000000-D9766:1:1101:12868:2447 1:N:0:17
ACCACACCTTCTACAATGAGCTGCGTGTGGCTCCCGAGGAGCACCCCGTGCTGCTGACCGAGGCCCCCCTGAACCCCAAGGCCAACCGCGAGAAGATGAACCCGGGTGCCTGGCCCGCTCCCTCTTCTGGGGGCCGCCTCCTGCCTTCCTGGCCTCCGGGCGATGCGGCCTTTCCCACTGGTGCTCGCTTCTGCCGTTTTCCGTAGGACTCTCTTCTCTGACCTGCATCTCCTTTGGTACTCTGCGGGTTC
+
1>AAAAAAFFCFFGGGFG1EDBGBEAAAAAGG1AFE?EE/AGHCHGGG/AEABFFCGA0A/>/EE/>>EEE0F1/?EE/?//?</?E<CGB///011?111?////<->01<.<0.<---.<</<00;;0/--:-A-9...///.0;0/0;/990-;---9-------;@9////:9--/-;-/9/--;AA/B/;;A-B-B/A/-;A/9//////////////999-/;B9B/////-9/:BB//----9-
@M05620:37:000000000-D9766:1:1101:21129:2448 1:N:0:17
ACCACACCTTCTACAATGCGCTGCGTGTGGCTCCCGAGGAGCACCCCGTGCTGCTGACCGAGGCCCCCCTGAACCCCAAGGCCAACCGCGAGAAGATGCCCAGGTGAGTGGCCCGCTACCTCTTCTGGTGGCCGCCTCCCTCCTTCCTGGCCTCCCGGCGCTGCGCCCTTTCTCACTGGTTCTCTCTTCTGCCGTTTTCCGTAGGACTCTCTTCTCTGACCTGAGTCTCCTTTGGAACTCTGCAGGTTCTA
+
BAABBBB3BCBFGGGGGG4AECGEGBEA2BFBFAFAAEEE?GDFGFGEDEBFFHHHGFF0>ECEGGGGGEEHGHHGGGGHGHGHHGFCCG/>BDHBFGGGGHHGHHGFHHGGHHGGGDGHHHHGHHHGHHGHHGCGG;GGGGGGGFGGGGGGGGGGGG?BBBBFBBFBBFFFFF/FFFFFFBFFFFFFFFFFFBFFFFFFFF?DFBFFFFFFFFFFFF/BFFF/;BF;FFFFFFFFFFFFFFFFFFFFFF;
@M05620:37:000000000-D9766:1:1101:18372:2504 1:N:0:17
AGTGCCAGCTCTCAATCGCACAGGGGACCCAGGGCCTGGCCCCTCCATCCAGAAAACCTATGACCTCACCCGCTACCTGGAGCACCAACTCCGCAGCTTGGCTGGGACCTATGTGAGTATCCAGCGTAGGAATCTGGGAGTTGGGGAGGAGTGAGGAGTTGGGGAAAGACAGTCCTAACCGTGGAGGGTTCTGGTAAATGATGGGGTGAGGAGGGGCTCTTTGGCTCCCACCAGTCCCCCTGTCTGGTCTA
+
AAAAAFFFBFFFGBGGGGF2ECHCG?EEEEAGFFGE2FFHCEFHFGHHHHGHFHHHHGFHHDGHHFGHHHHGG>EFHHHHFGHHHHFGFHHHEGCEEGFGGHHGGGHHGHHHHHHHHHHHHHHHHGEEGGHHHHHHHHCFGHHHGGGFGDEGHFGHGGHHFHGGGGHHHHHHHHHHHHHHGGEGDGGGCFFGGGCFGGGFGGGGGGFFFFFFFFFFFFFFFFFFFFFFFFFFFFFFFFFFFFFFFFFFFFF
@M05620:37:000000000-D9766:1:1101:19994:2524 1:N:0:17
AGTGCCAGCTCTCAATCGCACAGGGGACCCAGGGCCTGGCCCCTCCATCCAGAAAACCTATGACCTCACCCGCTACCTGGAGCACCAACTCCGCAGCTTGGCTGGGACCTATGTGAGTATCCAGCGTAGGAATCTGGGAGTTGGGGAGGAGTGAGGAGTTGGGGAAAGACAGTCCTAACCGTGGAGGGTTCTGGTAAATGATGGGGTGAGGAGGGGCTCTTTGGCTCCCACCAGTCCCCCTGTCTGGTCTA
+
AAAABFFFBFFFGGGGGGGGGGHCGGGGGGHHGGGGGGHHHHGHGGHHHHCGHHGHHGHFHH5GHHEFGHFEGE@FHFGHCFFFHHHHGGHFEF/ECGGHGHFGGEHHEHFBGFF?FDFGHHHHBCCBDEHFGHGHHHFFGFHHGGGGFDF<C0GFCAGCGHGGGGEGHHFFCHCFHHHFFAEDDGGGGFGFFG9FGFBFF9FGGGDFEFFBFFFFFFFFFEFFFFFFEFFFE?FFFFFD;99BFFFFFF/
@M05620:37:000000000-D9766:1:1101:13343:2606 1:N:0:17
AGTGCCAGCTCTCAATCGCACAGGGGACCCAGGGCCTGGCCCCTCCATCCAGAAAACCTATGACCTCACCCGCTACCTGGAGCACCAACTCCGCAGCTTGGCTGGGACCTATGTGAGTATCCAGCGTAGGAATCTGGGAGTTGGGGAGGAGTGAGGAGTGGGGGAAAGACAGTTCTAACTGCGGAGGGTTGTGGTAAATGATGGGGAGAGGAGGGGCTCTTTGGTTGCCACTAGTACCCCTGTGTGGTCTA
+
11>1>BD@1C1DF1BGG1EAEABCBAEEAEAGB0EA/BBB0FE/EEFGFFCGBBBG0E01AFFFFF11B00EE>>EHBGFEGH?BF>GEFFFEEEEGGHGGG1??EHHG011B2B21BF12FF<GC?CCG1@1@11<0</?0<?<-.-<C.0.0<C0</..<;;-.;GCHH/F0C00;0000;-;-9-CG-;BF;/999//;F/;---------;-@@-F9FB:-;-9/;F///9//9;A9E///;;-;9/
@M05620:37:000000000-D9766:1:1101:10753:2611 1:N:0:17
ACCACACCTTCTACAATGAGCTGCGTGTGGCTCCCGAGGAGCACCCCGTGCTGCTGACCGAGGCCCCCCTGAACCCCAAGGCCAACCGCGAGAAGATGCCCAGGTGAGTGGCCCGCTACCTCTTCTGGTGGCCGCCTCCCTCCTTCCTGGCCTCCCGGCGCTGCGCCCTTTCTCACTGGTTCTCTCTTCTGCCGTTTTCCGTAGGACTCTCTTCTCTGACCTGAGTCTCCTTTGGAACTCTGCAGGTTCTA
+
BCBCCCCACFFFGGGGGGGGGGHHGGGBEGHHHGGFFGGGGHHHHGGGGGGGHHHHHHHGGGGGGGGGGGGHHHHGGGGHGHHHHGGGGGBGGGHHHHHHHHAFGHHFGHGGHH?DGFGGHHHHHDGHGHGHHGGGGGHGHHGHHGGGGGFGGGGGGG--;-@FFFFFFFFFFFFFFFFFFFFFFFFFBFFFFFFFFFFFFFFADFFFFFFFFF0:;F0BFFF/:BB;BFFFFFFFFFFFFFFFFFFFFF9
@M05620:37:000000000-D9766:1:1101:14863:2626 1:N:0:17
ACCACACCTTCTACAATGAGCTGCGTGTGGCTCCCGAGGAGCACCCCGTGCTGCTGACCGAGGCCCCCCTGAACCCCAAGGCCAACCGCGAGAAGATGCCCAGGTGAGTGGCCCGCTACCTCTTCTGGTGGCCGCCTCCCTCCTTCCTGGCCTCCCGGCGCTGCGCCCTTTCTCACTGGTTCTCTCTTCTGCCGTTTTCCGTAGGACTCTCTTCTCTGACCCGAGTTTCCTTTGGAACTCTGCAGGTTCTA
+
>AA1A>AAFFFFGGGFDGGGGFHHGEEFHEFHFGGEGGF/EHCGHGEGGGGFHHHHGHHG/EGGF/EEGGG011?EEGAF>/FFGF/<CCG?BC<GFGF1<1//??GC1F//F<->-><C1D00=0=D0<.CGCG@.;.;//C/;F/0C9..0.;CG---:---@--@;F/9:////;:/9/;F///;FFF/F-;:BE/BF/A--99:9B9//9/;///9/------/:9/;////9/BB/9B/;-9/;F/
@M05620:37:000000000-D9766:1:1101:18179:2739 1:N:0:17
ACCACACCTTCTACAATGAGCTGCGTGTGGCTCCCGAGGAGCACCCCGTGCTGCTGACCGAGGCCCCCCTGAACCCCAAGGCCAACCGCGAGAAGATGACCAGGTGAGTGGCCCGCTACCTATGCTGGTGGCCGCCTTCCTCCTTTCCGGGCTCAAGGCGCTGTGCCCTTTCTCATTGGTTCTGTCTTTTGCCGTTTTCCGTTGTACTCTGATCTCCGACCTGAGTGTCCCTCGGAACTCTGCAGGTACTA
+
>>>>A1A>BC@@ABGDDG1B1AB1EAABA0FF1AAA0EE/EHHHHGEE/AE/F11BG00AEEGGAE/>E>EFGF//EEGEEFH//??>B</</<FC111<11?C?11?<1/?F/<->--0>1=0=00/=/.<CCG?C.:G00//:0;0;@-A-:00099;AA-./0;;/B//;//////;-/;////;/:BFF@B-/-;BB9/;-/;BFF////B//--;-9-/-9/////;--:-;;B/:9/;F9F/99;
@M05620:37:000000000-D9766:1:1101:20798:2765 1:N:0:17
ACCACACCTTCTACAATGAGCTGCGTGTGGCTCCCGAGGAGCACCCCGTGCTGCTGACCGAGGCCCCCCTGAACCCCAAGGCCAACCGCGAGAAGATGAACCCAGGTGAGTGGCCCGCTACCTCTTCTGGTGGCCGCCTCCCTCCTTCCTGGCCTCCCGGAGCTGCGCCCTTTCTCACTGGTTCTCTCTTCTGCCGTTTTCCGTAGGACTCTCTTCTCTGACCTGAGTCTCCTTGGGAACTCTGCAGGTTC
+
ABAABBBAFFFFGGGGGGGGGGHHGEEGHGHHHFGGDGGGGHGHHGGEBEGGGHGHHHHGGEGGGGGGGGGHHHHGGGGHGHHGHGGGGGGGGGGGGHHHHHGEG/?FFGBG/FHA@CGGG/0<DD=<=00<AC<:CDGGHFGHCFBFF;FFGFFGGEFDAA;::BBFD9DF/99BF9BF.;9BFFFBF9;B/FB@DFFFFF9BFDDFBBFFBFFBFFBBFFF9;/.BBBBBFF/9.;;.9;:BFEBFF:/
@M05620:37:000000000-D9766:1:1101:20495:2795 1:N:0:17
AGTGCCAGCTCTCAATCGCACAGGGGACCCAGGGCCTGGCCCCTCCATCCAGAAAACCTATGACCTCACCCGCTACCTGGAGCACCAACTCCGCAGCTTGGCTGGGACCTATGTGAGTATCCAGCGTAGGAATCTGGGAGTTGGGGAGGAGTGAGGAGTTGGGGAAAGACAGTCCTAACCGTGGAGGGTTCTGGTAAATGATGGGGTGAGGAGGGGCTCTTTGGCTCCCACCAGTCCCCCTGTCTGGTCTA
+
AAAAAFFFAFFFGGBEGFFGGGHGGGGGGGHHD?AA2AA2GGGHGGEHHFGGF3AGHGHHHHEHHHHHHHHGGGGGHFHGHFGHHHGEF3FGF?@EE3GHEFHGDFGHGHHEFHHHHHFHHHHGGGBEDGFHHHHHHEHGEHGHG?FCCEFHGGHHHGFGFH?DFGGGGFHHHHHGHHEGBEGGGFGGCFFGGGGGFGGFGFBFGGFBFFFFBDB;B@?BBF/FF/BEFFFFFA/;BFFFBFFFFFFFFFB
@M05620:37:000000000-D9766:1:1101:15105:2905 1:N:0:17
GAGGCTGCTTTGGAAGAAACTCATAGATTACGGCAACAGTTCCCCCTGGACCTGGGAAAGATTCTTGCCCAGCTTAGAGAATCTGAAACAACTGCCAATGCCTGACAACAACCCACCCGCAAGTAAAGGCGCCTAGAAGACCCCAAGCGAGCAAAAGAGCTGATGACACAATGGCAAGTAAGTCAGGCATGTCCGCTTTAGCACCCTTGTGGATCCAATTGAACAATTCTCAGCATTTGTACTTGTAACTG
+
AAAAAAFAFFFFGGGGCGGGF1B3DA133DB0BEE?0BGHHAF10//B/0BB000/BB/B0A1D221AB11/01111DBGH1BGBD2B1>?F1FH>1BGH1@11BBG1/?//>/?/>?>//<<BBFG>1?/>/C?<@F@G00???/<//?/-<<<00<><<1>1=000<<<<DCCC<.=0:;=<=0/::;:;:0.-::.;;;;F.;./9;0.90;C090;:0;F0B0;09;//;99BFB9/9//:/;;;//
@M05620:37:000000000-D9766:1:1101:20816:2922 1:N:0:17
ACCACACCTTCTACAATGAGCTGCGTGTGGCTCCCGAGGAGCACCCCGTGCTGCTGACCGAGGCCCCCCTGAACCCCAAGGCCAACCGCGAGAAGATGAACCCAGGTGCGTGGCCCGCTCCCTCTTCTGGTGGCCGCCTCCCTCCTTCCTGGCCTCCCGGCGCTGCGCCCTTTCTCACTGGTTCTCTCTTCTGCCGTTTTCCGTAGGACTCTCTTCTCTGCCCTGCGTCTCCTTTGGAACTCTGCCGGTTC
+
BABBBBBBFFFFGGGGGGFGGGHHGGGB4EHHGFGFDGGGDHHHHGGGGFFGGHGHHHHGGGFGGGGGGGGHGHHGGGGHGHHHHGGGGG@DGGHGFHHHHHGFGGHGGGGGGGHHGGG<EGHHHGGHHHHHGHHGGGGGGGGGDGGGGGGGGGGGGGGGGFDFFFFFFFFFFFFFFFFFFFFFFFF/BFFFFFFFFFFFFF?F;DFFFFFFFFFFFFFF/BEFFFFAFDFFFFFFFFFFFFFFF/;BDF.
@M05620:37:000000000-D9766:1:1101:19232:2939 1:N:0:17
AGTGACAGCTCTCAATCGCACAGGGGACCCAGGGCCTGGCCCCTCCATCCAGAAAACCTATGACCTCACCCGCTACCTGGAGCACCAACTCCGCAGCTTGGCTGGGACCTATGTGAGTATCCAGCGTAGGAATCTGGGAGTTGGGGAGGAGTGAGGAGTTGGGGAAAGACAGTCCTAACCGTGGAGGGTTCTGGTAAATGATGGGGTGAGGAGGGGCTCTTTGGCTCCCACCAGTCCCCCTGTCTGGTCTA
+
AAAAAFBFBFFFBGGGBFFFFCHHGGGGGGHHGGGF2FDHHHGHGGGHHH3FHHHHHGHHHFFGHGHFHHHFGGFGHEGFFFF1BGHHGHHFD//>EGHHFHFGG?CGFHHHGGHGD3GHHHHHHCC<DFHFHHDGHHECGHHHGGGGGDGFGDGFGAH/GHGCGGFHHHHFCGCHHHHEBACDAEGFGGG0CBCFGFBBFFGGGG.DFFFFFFFFFBFFFBFFFFFFFFFFFFFFFFFF-9;FBF/9;B9
@M05620:37:000000000-D9766:1:1101:16826:3062 1:N:0:17
ACCACACCTTCTACAATGAGCTGCGTGTGGCTCCCGAGGAGCACCCCGTGCTGCTGACCGAGGCCCCCCTGAACCCCAAGGCCAACCGCGAGAAGATGCCCAGGTGAGTGGCCCGCTACCTCTTCTGGTGGCCGCCTCCCTCCTTCCTGGCCTCCCGGAGCTGCGCCCTTTCTCACTGGTTCTCTCTTCTGCCGTTTTCCGTAGGACTCTCTTCTCTGACCTGAGTCTCCTTTGGAACTCTGCAGGTTCTA
+
CCCCCCCCFFFFGGGGGGGGGGHHGEGEGGHGHGGGFGGGGHHHHGGGGGGGHHHHHHHGGGGGGGGGGGGHFHHGGGGHGHHHHGGGGGCGGGHGHHHHHHHGGHHHHHGGHHGGGGGHHHHHHHHHHHGHHGGGGGHGHHGHHGGGGGGGGGGGGG@DGGGGGGFFFFFFFFFFFFFFFFFFFFFFFFFFFFDFFFFFFFFFFFFFFFFFFFFFFFFFFFFBFFFFFFFFFFFFFFFFFFFFFFFFFFF
@M05620:37:000000000-D9766:1:1101:16622:3095 1:N:0:17
ACCACACCTTCTACAATGAGCTGCGTGTGGCTCCCGAGGAGCACCCCGTGCTGCTGACCGAGGCCCCCCTGAACCCCAAGGCCAACCGCGAGAAGATGCCCAGGTGAGTGGCCCGCTACCTCTTCTGGTGGCCGCCTCCCTCCTTCCTGGCCTCCCGGCGCTGCGCCCTTTCTCACTGGTTCTCTCTTCTGCCGTTTTCCGTAGGACTCTCTTCTCTGACCTGAGTCTCCTTTGGAACTCTGCAGGTTCTA
+
BBBABBBBFFFFGGGGGGGGGFGBEBEBCEHHFGGEEGGGGHHHHGGGGAEGHHHHHHHGGGGGGGGGGGGHHHHGGGGHGGHHHGGEGGGGGGHHGHHHHHGGCFGFGFGFHHCGGGCHFHFHHHEH=CEHHGGGGGFFHHGHEGGGGGFGFGGGG@;;A@;ABBF?BFFFFFFFFFF/BBFFFFFFBFFFFBDFFFFFFFFDFFFFFFFFEFFFBBBFFFF/:/BFFFFFFFFFFFEFFFFFFF.BFFB
@M05620:37:000000000-D9766:1:1101:21275:3112 1:N:0:17
ACTGCACCTTCTAAATCGACCTGCGGGCCCTGGCCCAGGACCCTCCAGCGCTCACGACTGAGCCCCCCCCCCACCCCAGGACCACCAACTCCGCCTTTTGCCTGCCAACTACCTCATTGCAGGCATCCAAGAAATGTGGCAGTTATGCATGATTCACTATTCTGCCGATTTCAGTCGGAACCTCTTATGTGCCTTGAGAATACTTTGGACATCAGACGGTTCTTGGTCGGCAGCACTCACGCATGCCCTCC
+
>>1>A@1BBBBDBAF3BAA1AAFBAAAAA//BABF//A/B/A/0/A0B0AEB/?@F/>EEG110B?/>>>///?C?/?/?//??/?///0?F//?>C1>F111>0011>/<CG00/=0000<<<:0;/00<:/:00000:;:BF0=00;0000;000;0;00;000--;..;9B;;.99--9-;/9/9/9;9://;//-:/;/;/BBF//;/9/;;;9-;--//9/9:9--@;;--////-----;///;;
@M05620:37:000000000-D9766:1:1101:13162:3126 1:N:0:17
ACCACACCTTCTACAATGCGCTGCGTGTGGCTCCCGAGGAGCACCCCGTGCTGCTGACCGAGGCCCCCCTGAACCCCAAGGCCAACCGCGCGAAGATGCCCAGGTGAGTGGCCCGCTACCTCTTCTGGTGGCCGCCTCCCTCCTTCCTGGCCTCCCGGCGCTGCGCCCTTTCTCACTGGTTCTCTCTTCTGCCGTTTTCCGTAGGACTCTCTTCTCTGACCTGAGTCGCCTTTGGAACTCTGCAGGTTCTA
+
BBBBBBB3BCCFGGGGGGBEGGGGGGG22BGBFAAE2EAEAGHHHGGEAEEGFHGHHGH0>>?EGGGGGGEHFFHGGGGHGHHHHGGFGG/>CGG?DGHHHHHGHHHHHHGGHHGGGGGHHHHHHHHHHHGHHGGGGDGGGGGGGGGGGGGGGGGGGF-@DFFFFFFFFFFFFFFFFFFFFFFFFFFF:9BFFFFFFFFFFB?ADBF9FFFFFFF:BFBFFFF/;B9-99AFFFFFFFFFFFFFFFFFFFB
@M05620:37:000000000-D9766:1:1101:11397:3136 1:N:0:17
ACCACACCTTCTACAATGAGCTGCGTGTGGCTCCCGAGGAGCACCCCGTGCTGCTGACCGAGGCCCCCCTGAACCCCAAGGCCAACCGCGAGAAGATGCCCAGGTGAGTGGCCCGCTACCTCTTCTGGTGGCCGCCTCCCTCCTTCCTGGCCTCCCGGAGCTGCGCCCTTTCTCACTGGTTCTCTCTTCTGCCGTTTTCCGTAGGACTCTCTTCTCTGACCTGAGTCTCCTTTGGAACTCTGCAGGTTCTA
+
BABBBBB3FFFFGGGGGGFGGGHHGFGAAEHHHEFG?EG2EHHHHGGGGGGGGHHHHHHGGFCGGGGGGGGHHHHGGGGHGHHHHGGGGG@D?DHCHHHHHHHGGHHHHHGGHHGGGGGHHHHHHGGHHHGHHGGGGGHGHHGHGGGGFFGGGGGGGG-;;FFGGGFFFFFFFFFFFFFFFFFFFFFFFFFFFFDFFFFFFFFFFFFFFFFFFFFFFFFFFFFFFFFBFFFFFFFFFFFFFFFFFFFFFFB
@M05620:37:000000000-D9766:1:1101:16257:3155 1:N:0:17
AGTGCCAGCTCTCAATCGCACAGGGGACCCAGGGCCTGGCCCCTCCATCCAGAAAACCTATGACCTCACCCGCTACCTGGAGCACCAACTCCGCAGCTTGGCTGGGACCTATGTGAGTATCCAGCGTAGGAATCTGGGAGTTGGGGAGGAGTGAGGAGTTGGGGAAAGACAGTCCTAACCGTGGAGGGTTCTGGTAAATGATGGGGTGAGGAGGGGCTCTTTGGCTCCCACCAGTCCCCCTGTCTGGTCTA
+
AAAAAFFFBFFFGGGGGGGFGCHAFGGGDECEFEGE2FHFFHGAEGHHHHFHBFBFGGHHHH5GHFH3GGFEEE>EHEFHFEHHFHHEGBHFEE//EFFGDBGFGGCGEBGFD?3?DGFFGHHHHGCEFGHHFHBFFHEFDFHECGGGGDG0<0GHCE<C0CCFEDG.C::GGHFGFHHHCDCAAEEGGGGGGG;;9F0BFGFGEFFCFFFFFFFFFFFFFFFFF/BEFFFDEFBB9/ADFFFFFBF9BFF
@M05620:37:000000000-D9766:1:1101:17409:3173 1:N:0:17
AGTGCCAGCTCTCAATCGCACAGGGGACCCAGGGCCTGGCCCCTCCATCCAGAAAACCTATGACCTCACCCGCTACCTGGAGCACCAACTCCGCAGCTTGGCTGGGACCTATGTGAGTATCCAGCGTAGGAATCTGGGAGTTGGGGAGGAGTGAGGAGTTGGGGAAAGACAGTCCTAACCGTGGAGGGTTCTGGTAAATGATGGGGTGAGGAGGGGCTCTTTGGCTCCCACCAGTCCCCCTGTCTGGTCTA
+
ABAABFFFBFFFGGGGGFFCE?FAFGGGGGDDFFGGEFHHFHGCGGBAGFFHHFHHHGHFDGGHHHGFGHFEEEGGHHHHHHHHHHHHGH3GGGGGCHDH/EGF??EFE0BFHHGHHHFGH2BFGGDDGDGHHEHGGGHGGCHHGCE?DDFHFHHGFGHFHHGGFCH.CGFCGHBGBGFGGCCBDEFGA..CFFCFFFFGBBBFGGABEF.BDFB<-BFFFBBF/FFFFFFFFFFEBFEDBFFFFFFFFFF
@M05620:37:000000000-D9766:1:1101:21801:3177 1:N:0:17
AGTGCCAGCTCTCAATCGCACAGGGGACCCAGGGCCTGGCCCCTCCATCCAGAAAACCTATGACCTCACCCGCTACCTGGAGCACCAACTCCGCAGCTTGGCTGGGACCTATGTGAGTATCCAGCGTAGGAATCTGGGAGTTGGGGAGGAGTGAGGAGTTGGGGAAAGACAGTCCTAACCGTGGAGGGTTCTGGTAAATGATGGGGTGAGGAGGGGCTCTTTGGCTCCCACCAGTCCCCCTGTCTGGTCTA
+
CCBBCFFFBFFFGGGGGGGGGGHGGGGGGGHHFGGGFGHGGHGHGGHHHGHHHGHFHGHHHHHHHHHHHHHGGEEFHHHHHHHHHHHGGHHHGFC?EBGHGHHGGGHHGHGHHHHHHHHHHHHHHGGGGGHHHHHHHGHGGGHHCCGGGGGHHHHHHGHHHHGGGGHHHHHHFHHHGHGHGGGGGGGGEGGGGGGGGGGGGGGGGGFFFFFFFFFFFFFFFBBFFFFFFFFFFFFFFFFFFFFFFFFFFF:
@M05620:37:000000000-D9766:1:1101:22364:3225 1:N:0:17
ACCACACCTTCTACAATGAGCTGCGTGTGGCTCCCGAGGAGCACCCCGTGCTGCTGACCGAGGCCCCCCTGAACCCCAAGGCCAACCGCGAGAAGATGCCCAGGTGAGTGGCCCGCTACCTCTTCTGGTGGCCGCCTCCCTCCTTCCTGGCCTCCCGGCGCTGCGCCCTTTCTCACTGGTTCTCTCTTCTGCCGTTTTCCGTAGGACTCTCTTCTCTGACCTGAGTCTCCTTTGGAACTCTGCAGGTTCTA
+
CBCCBCCCFFFFGGGGGGGGGGHHGEGEDFHHHGGGGGGGDHHHHGGGGGGGGHHHHHHGGGFGGGGGGGGHHHHGGGGHGHHHHGGGGGDGGGHHHHHHHHHGHHGHHHGGHHGGGGGHHHHHHHHHHHGHHGGGGGHGHHGHHGGGGGGGGGGGGG?FFFFFFFFFFFFFFFFFFFFFFFFFFFFFFFFFFFFFFFFFFFADFEFFFFFFFFFFFFFFFFFFFFFFFFFFFFFFFFFFFFFFFFFFFFB
@M05620:37:000000000-D9766:1:1101:10859:3261 1:N:0:17
AGTGCCAGCTCTCAATCGCACAGGGGACCTAGGGCCTGGCCCCTCCATCCAGAAAACCTATGACCTCACCCGCTACCTGGAGCACCAACTCCGCAGCTTGGCTGGGACCTATGTGAGTATCCAGCGTAGGAATCTGGGAGTTGGGGAGGAGTGAGGAGTTGGGGAAAGACAGTCCTAACCGTGGAGGGTTCTGGTAAATGATGGGGTGAGGAGGGGCTCTTTGGCTCCCACCAGTCCCCCTGTCTGGTCTA
+
AAAAAFFFBFFFGFGGGFFGGGHHFGGGGBGHHHHGGGHHGHGDGGHHHHHHHHFG3EFHHHHHHHHGHHGEGEFGHFFHFHHGHHEGFHHHGGGGGHHHGHBFGEFGGHHFHGFDGGGFFHBFHGGDGGGBFHHFHH0FGHHHFG<@FA<FG1DGFGHHHHGGEDHFHHHHHHHHHHFFGFEG.;EGEGGGFG;CFB0CFFGGGGG>?FFBDFFFFFFFFFFFFFFFEF?DAFFFFFFDFFFBFFFFFF/
@M05620:37:000000000-D9766:1:1101:20945:3284 1:N:0:17
GAGAGTGCTGTGGCAGTAAGTTACAAGGGAGTCACAAAATGTACGCCGTGCCGCTGACCGATGTCCCGTTGAACCGAAAAGCCTAGGGGGAGATGATCCCCAGGAAGGTGGCCCGCTACCTCTTCTGGGGTCCGCCTCCCTCCTACCTGGCCTCCCGGAGCTGCGCCTTTTCTTACTGGTTCTCTCTTCTGCCGTTGTCCGTAGGACTCTCTTCTCTGACCTGAGTCTCCTGTGGAACTAGCCAGGTTCTA
+
>11>1BBB31B1B1111B3BBBD3DD100000BDB11B0B1D220AAA///A/A///A0A/>>B@@B/?0BB21//>>/>00>BB00>/>//?<B121>0/0?//00?<1/00//////<F?1?111<<-...-<.<...//.<0<.00:C.0:;.;----99F--A.:C0000900;/C00990/BBFB///-AB-;/B--9:-9;//;9/99/;BBB9B/9:-///////9;-/9/;///;/;-;////
@M05620:37:000000000-D9766:1:1101:20929:3300 1:N:0:17
ACCACACCTTCTACAATGAGCTGCGTGTGGCTCCCGAGGAGCACCCCGTGCTGCTGACCGAGGCCCCCCTGAACCCCAAGGCCAACCGCGAGAAGATGCCCAGGTGAGTGGCCCGCTACCTCTTCTGGTGGCCGCCTCCCTCCTTCCTGGCCTCCCGGAGCTGCGCCCTTTCTCACTGGTTCTCTCTTCTGCCGTTTTCCGTAGGACTCTCTTCTCTGACCTGAGTCTCCTTTGGAACTCTGCAGGTTCTA
+
AA3AA4>AFFCDAGG4GFGGFGGHEEGBF2FFHGGAEEGEGHGHHGEGEAEFHEGHGHHGGGGGEG>EGGGHHHHGGGGHGHHFEGGGG?BDGGHHG1GHHHHFFGHHHHGGHHGGGGGHHHHHHHHHHHGHHGGGGGHGHHGHHGGGGGGGGGGGGB-ABGGGGGFBBFFFFFFFFFFFFFFFFFFFFFFFFBFFFFFFFFFFFFFFFFFFFFFFFFFFFFFFFFFFFFFFFFFFFFFFFFFFFFFFFFB
@M05620:37:000000000-D9766:1:1101:13451:3304 1:N:0:17
ACCACACCTTCTACAATGAGCTGCGTGTGGCTCCCGAGGAGCACCCCGTGCTGCTGACCGAGGCCCCCCTGAACCCCAAGGCCAACCGCGAGAAGATGCCCAGGTGAGTGGCCCGCTACCTCTTCTGGTGGCCGCCTCCCTCCTTCCTGGCCTCCCGGAGCTGCGCCCTTTCTCACTGGTTCTCTCTTCTGCCGTTTTCCGTAGGACTCTCTTCTCTGACCTGGGTCTCCTTTGGAACTCTGCAGGTTCTA
+
BBBBBBBBFFFFGGGGGG5BGDGHGEEAAEHFGFGE?EGGGHHFHGGGEEEGFHHHHHHGEGGGGEEEGEFFHHHGGGGHGGHHHGFEGG<BCGHFGFFGGGHG?GG0DGFAGE@?@-AGHFFGHFFF=/AFG-@CDDHEHFFCFFFGGG.CFGFE?D--:9BB?-9@BFBBFFFBBFFBFFFBF//B::BBBBADFFFBAF?DFBFBFFBFFFB99B/BFF...;B.9;9FFFFFFFFFFFFFFF.BFF/
@M05620:37:000000000-D9766:1:1101:19848:3336 1:N:0:17
ACCACACCTTCCACAATGAGCTGCGTGTGGCTCCCGAGGAGCACCCCGTGCTGCTGACCGAGGCCCCCCTGAACCCCAAGGCCAACCGCGAGAAGATGAACCCAGGTGCGTGGCCCGCTCCCTCTTCTGGTGGCCGCCTCCCTCCTTCCTGGCCTCCCGGCGCTGCGCCCTTTCTCACTGGTTCTCTCTTCTGCCGTTTTCCGTAGGACTCTCTTCTCTGCCCTGCGTCTCCTTTGGAACTCTGCGGGTTC
+
AAAAAAAA>FF1GGGGGGABGFHGGBE00AFGFCFE?EEECHHGHGG/EAFGFHHHHHHEEECGGGGGGEFGHFHGGGGHFGHHHGGEGG/>CGHFGHGFHHG?FFHGHGFGGGHFGCG?EGFEHHDGHHHGCHHGGGFGGEGG;CFGGGGGGGGFGCEG@@9@@F@@F@@FFFFFFFFFFFFFFFF/BFFFFFB@BFFFFBFF9ABFFFFFFFFFFFFF/FAFF-@:@BFFFFFFEF/BFFFFF-;@@F-
@M05620:37:000000000-D9766:1:1101:9644:3340 1:N:0:17
AGTGCCAGCTCTCAATCGCACAGGGGACCCAGGGCCTGGCCCCTCCATCCAGAAAACCTATGACCTCACCCGCTACCTGGAGCACCAACTCCGCAGCTTGGCTGGGACCTATGTGAGTATCCAGCGTAGGAATCTGGGAGTTGGGGAGGAGTGAGGAGTTGGGGAAAGACAGTCCTAACCGTGGAGGGTTCTGGTAAATGATGGGGTGAGGAGGGGCTCTTTGGCTCCCACCAGTCCCCCTGTCTGGTCTA
+
ABAAAFFFCFFFGBGGGGGAECHFGEGFGGHHFEEEGGHHHHGHGGHHHHHHHHHGHFHHHFHHHGHHHHHGG>EEHHHHBGHHHH1?EGHBEFCGEHHHGHHGGGHHGHHHHHHHGHHHHHHHHGGGGGGHHHHHHGFFGHHHGFFCGDEHH0DGFFHHHHGGGGHHGHHHHHHGHFHHGGGG?EGGGGGGGGGGGGGGGGGGGGFFFFFFFFFFFFFFFFFFFFFFFFFFFFFFFFFFFFFFFFFFFFB
@M05620:37:000000000-D9766:1:1101:10392:3345 1:N:0:17
AGTGCCAGCTCTCCATCGCACAGGGGACCCAGGGCCTGGCCCCTCCATCCAGAAAACCTATGACCTCACCCGCTACCTGGAGCACCAACTCCGCAGCTTGGCTGGGACCTATGTGAGTATCCAGCGTAGGAATCTGGGAGTTGGGGAGGAGTGAGGAGTTGGGGAAAGACAGTCCTAACCGTGGAGGGTTCTGGTAAATGATGGGGTGAGGAGGGGCTCTTTGGCTCCCACCAGTCCCCCTGTCTGGTCTA
+
AA>>AFFBAFFFG4GGGGGCG?GCG?BAAAGHBBEEAFHHFHGHGGHHGHHHGHHHHGHHHHFHHBGHHHHEG>EEHHGHEGHHHH1??GHB/E/>>FBGGHHGGGHABHHHHHHHHHHHHHGHHGGDGGFFGHHHHHEFFGFGGGECGA>CF0DGFG/GHHGGEDHFGHHHHHHHHGHGGGGG.CEGAFGGGGBFFFGGEFGGEAF?FFFFFFBBBBFFFFFFFFFFFFFFFFFFFFFFBFFFF/BFFF/
@M05620:37:000000000-D9766:1:1101:22948:3361 1:N:0:17
AGTGCCAGCTCTCAATCGCACAGGGGACCCAGGGCCTGGCCCCTCCATCCAGAAAACCTATGACCTCACCCGCTACCTGGAGCACCAACTCCGCAGCTTGGCTGGGACCTATGTGAGTATCCAGCGTAGGAATCTGGGAGTTGGGGAGGAGTGAGGAGTTGGGGAAAGACAGTCCTAACCGTGGAGGGTTCTGGTAAATGATGGGGTGAGGAGGGGCTCTTTGGCTCCCACCAGTCCCCCTGTCTGGTCTA
+
AA>AAFFFAFFFGBGFGFGFGGHCG2EE?EHHFEFF2FGA2GGCGGHHGGFHBHFHHEG3EGBGHGHHHF1EF>EEHGHHFGHHHHFGFHHF>ECEEHGGDFHEGGGG/FGFGBGHHFG3GHFHHG/?BDBHHGFHHB0??GHH/D.A@DA<C00GC<GCDH-@EDGGCGHHHHGG0CGHGGCD9AD?C9FGGGB0=FFFFGBFGGA>?F?FAFAFFAFB/;FFBFF.EFFDEFFFFFF9BE9FFBBFBF/
@M05620:37:000000000-D9766:1:1101:12850:3385 1:N:0:17
ACCACACCTTCTACAATGAGCTGCGTGTGGCTCCCGAGGAGCACCCCGTGCTGCTGACCGAGGCCCCCCTGAACCCCAAGGCCAACCGCGAGAAGATGCCCAGGTGGATGGCCCCCTACCTCTTCCGGTGGCCGCCTCCCTCCTTCCTTGCCTCCCGGGACCGCGCCCTTTCTCCCTGGTTCTCTCTTCTGCCGTTTTCCGTACGACTCTCTTCCCTGACCTGCATCCCCTTTGGAACTCTGCAGGTTCCA
+
BBBBBBBBFFFFGGFGGGFGFGHHGEGEHDHHHGGGFE?EGHGHHGGGFGGGHDHHGGHGGGGGGGGGGGGHGHHGGGGHGHHHHGGFDGDGGGHHGHGHHH/<<?//<?F0FG---.>FG1<F10<<<-C.G?:C?.GFEFGBF0F00;/FB0CEA?--9.-9--;@-FFB////./A:F//////;//:/F9.AFFFF./..;..../9:F9/.999;FB...9//.;.AFFF/BB//////BFFF///
@M05620:37:000000000-D9766:1:1101:17400:3396 1:N:0:17
AGTGCCAGCTCTCAATCGCACAGGTGACCCAGGGCCTGGCCCCTCCATCCAGAAAACCTATGACCTCACCCGCTACCTGGAGCACCAACTCCGCAGCTTGGCTGGGACCTATGTGAGTATCCAGCGTAGGAATCTGGGAGTTGGGGAGGAGTGAGGAGTTGGGGAAAGACAGTCCTAACCGTGGAGGGTTCTGGTAAATGATGGGGTGAGGAGGGGCTCTTTGGCTCCCACCAGTCCCCCTGTCTGGTCTA
+
A1AAADFFAFCFGGGGFGGGGGBA1B1FHG0A0AA0BFHHFA/BEFGFHE1A1F1FGF01FG2FFAGGHHHE//EEHFBFFGGHGHFHGHHHGG@EGFGHGHHGCGHHGHHHHHHHHHHHHHFHHGCFGGHHHHHHHGHGGGHHGGGGGGGHHHHHHGCBGHGGGGHHGHHHHHHHHHHHGAGGGGGG;FFGGG0CFGGGGFGGGGG@FFFFFF@@@@FFFFFFFFFEFFFFFFFFFFFF@FFFFFF/BF9
@M05620:37:000000000-D9766:1:1101:9835:3399 1:N:0:17
AGTGCCAGCTCTCAATCGCACAGGGGACCCAGGGCCTGGCCCCTCCATCCAGAAAACCTATGACCTCACCCGCTACCTGGAGCACCAACTCCGCAGCTTGGCTGGGACCTATGTGAGTATCCAGCGTAGGAATCTGGGAGTTGGGGAGGAGTGAGGAGTTGGGGAAAGACAGTCCTAACCGTGGAGGGTTCTGGTAAATGATGGGGTGAGGAGGGGCTCTTTGGCTCCCACCAGTCCCCCTGTCTGGTCTA
+
AA?AABDFBFFFBGGGGEGCEEGFFGEGGFHHFGGC2FHAFHEHGGHHFGGE3BCGHGHHGHGHHHGGHHHEEE?GHHHHFGHE1GHAG3GFEE/EE3GHGGGFDDFHGHFHGHFHHHHHHHHHHGFGGGHHHHHHHHHGGHHEGGGGGGGHGHGHH?CHGEGGGGGHHHHHHHHHHGHHGEEGGGGGAFGGGGGGGGGGGGGBFDF?FFFFFF;BBBFFFFFEFFFFFFFFFFFFFFFFBFFFFBFBBF/
@M05620:37:000000000-D9766:1:1101:16849:3407 1:N:0:17
ACCACACCTTCTACAATGAGCTGCGTGGGGCTCCCGAGGAGCACCCCGTGCTGCTGACCGAGGCCCCCCTGAACCCCAAGGCCAACCGCGAGAAGATGCCCAGGTGAGTGGCCCGCTACCTCTTCTGGTGGCCGCCTCCCTCCTTCCTGGCCTCCCGGCGCTGCGCCCTTTCTCACTGGTTCTCTCTTCTGCCGTTTTCCGTAGGACTCTCTTCTCTGACCTGAGTCTCCTTTGGAACTCTGCAGGTTCTA
+
BBAAABBBFFFFGGGGFG5BGCHGGFE22AEEGGGG?EGGGHHGHGGG?EGGFHFHHHHGCECGGGGGGGGFHHHGGGGHFHHHHGFDGGGGGGHGFHGHHHHGGHHHHHGGHHGGGGGHHHHHHHHHHHGHHGGGGGHGGGGGGGGGGGGGGGGGGG-;BBBFBBFBBFFFFFFFFFFFFFFFFFFFFFFFFBFFFFFFFFFFFFFFFFFFFFFFFFFFFFFFFFFBFFFFFFFFFFFFFFFFFFFFFFF
@M05620:37:000000000-D9766:1:1101:12385:3429 1:N:0:17
GAGGCTGCTTTGGAAGAAACTCATAGATTACTGCAACAGTTCCCCCTGGACCTGGAAAAGTTTCTTGCCTGGCTTACAGAAGCTGAAACAACTGCCAATGATCCACGATACCAGCTACGAGAGAAGCCTCCCATAACACTAGAACCTAACAAACAAGCGCAACACACAGTCAGACTGCAACGATCTACCGCCGTATCCCGTCTCACTATCATCTAAGCCAAGACTCATCTTTGGATTTTGGCATGACCAAG
+
>3AA>>CAFBB4FBAA4A4FGFHHHF5DGBAAFG4AFHBFGDDB2EACC2BBGGFAB32FBDFDFDDBBB3BBFB335BDB3BBF3BB@B1?EGFHBGBB34@BF3>/1?>BBFG3F3////>/3BB?32?/23B22BB222232/22<222@/0/@</<///</?..<1<11<11>010<-<...0=0-:---:..;/.;../0;00;;0000;00////99/0;009B009////;9/-99/.:9F/A.
@M05620:37:000000000-D9766:1:1101:21562:3430 1:N:0:17
ACCACACCTTCTACAATGAGCTGCGTGTGGCTCCCGAGGAGCACCCCGTGCTGCTGACCGAGGCCCCCCTGAACCCCAAGGCCAACCGCGAGAAGATGCCCAGGTGAGTGGCCCGCTACCTCTTCTGGTGGCCGCCTCCCTCCTTCCTGGCCTCCCTGCGCTGCGCCCTTTCTCACTGGTTCTCTCTTCTGCCGTTTTCCGTAGGACTCTCTTCTCTGACCTGGGTCTCCTTTGGAACTCTGCAGGTTCTA
+
CCCCCCCCFFFFGGGGGGGGGGHHGAEEAEHHFGGGEGGEDHHHHGGGDEGGFHFGHHHG@GCGGAFGGGGFHFHGGGDHECGHHFAEGGGGGGGH2FB<GFHGHHHH<FCFC/@-<@-<FHG0GB00=C..<AG@DGEGF:D/;BBB0CFGGGGG/;.;A-DDBA9@DF/9FFBFFFB9/:FFB//BFFFE9CD./;;BABF..:B9BFFFFFFFFF/:BFF..:BFF/B/BB/9BF/;//FFFFFFF/B
@M05620:37:000000000-D9766:1:1101:21012:3435 1:N:0:17
ACCACACCTTCTACAATGAGCTGCGTGTGGCTCCCGAGGAGCACCCCGTGCTGCTGACCGAGGCCCCCCTGAACCCCAAGGCCAACCGCGAGAAGATGCCCAGGTGAGTGGCCCGCTACCTCTTCTGGTGGCCGCCTCCCTCCTTCCTGGCCTCCCGGAGCTGCGCCCTTTCTCACTGGTTCTCTCTTCTGCCGTTTTCCGTAGGACTCTCTTCTCTGACCTGAGTCTCCTTTGGAACTCTGCAGGTTCTA
+
A1A>AAAAFFFFFGGGFGG1F1FFEAABGCHHCFFEGECEGHHHHGGEEEFFHFEGHFGGCGCGEAEEGGGFHFEEGGGEEEHEGGA<CCG@/CFGGFBGHHHGHFHHHHGGHHGCGGGHHEHHHD0G0GAGFGGGGCHEHHGHHGGGFGGGFGFGB??AGGFGGGF??FFFFFFFFFFFFFFFFFFFBBFFF@AFFFFFFFFFFFFFFFFFFFFFFEFFFFFFB9FFFFFFFFFFF/FFFFFFFF-;FF:
@M05620:37:000000000-D9766:1:1101:18850:3449 1:N:0:17
AGTGCCAGCTCTCAATCGCACAGGGGACCCAGGGCCTGGCCCCTCCATCCAGAAAACCTATGACCTCACCCGCTACCTGGAGCACCAACTCCGCAGCTTGGCTGGGACCTATGTGAGTATCCAGCGTAGGAATCTGGGAGTTGGGGAGGAGTGAGGAGTTGGGGAAAGACAGTCCTAACCGTGGAGGGTTCTGGTAAATGATGGGGTGAGGAGGGGCTCTTTGGCTCCCACCAGTCCCCCTGTCTGGTCTA
+
ABAABFFFBFFFGGGGGGGGGGHHGGGGGGHHGGGGGGHHHHGHGGHH5GHGHHHHHGHHHHHHHHHHHHHGGGGGHHHHHHHHHHHHGHHHGGGGGGHHGHHGGGHHGHHHHHHHHHHHHHHHHGEGGGHHHHHHHHHGGHHHGGGGGGEGHHHHHGHHHHG-;EHHHHHHHHHHHHHHGGEGGGGGAFGGGGFGGGGGGGGGGGFFFFFFFFFFFFFFFFFFFFFFFFFFFFFFFFFFFFFFFFFFFFF
@M05620:37:000000000-D9766:1:1101:19513:3455 1:N:0:17
AGTGCCAGCTCTCAATCGCACAGGGGACCCAGGGCCTGGCCCCTCCATCCAGAAAACCTATGACCTCACCCGCTACCTGGAGCACCAACTCCGCAGCTTGGCTGGGACCTATGTGAGTATCCAGCGTAGGAATCTGGGAGTTGGGGAGGAGTGAGGAGTTGGGGAAAGACAGTCCTAACCGTGGAGGGTTCTGGTAAATGATGGGGTGAGGAGGGGCTCTTTGGCTCCCACCAGTCCCCCTGTCTGGTCTA
+
BBABBFFFBFFFGGGGGGGGGGHCFGGE2EGHGGGGAFHH2GGHGGHFHGFHBGHHHGHBGGBHHHHHHHGGGEFGHHHHHHHHHHHHGHGHGGGGGHFHGHHGEGHHGHHHHHHHHHHHHHHHHGFGFGGHHGHHHHHGGHHHGFGGGGGHFHHHHG/<=GCFGGHHHHHHHHHHHHHHGDEGGGGF:AFGGGFGGGGGGGGGGFFAFFFFFFFFFAEFFFFBFFFFFFFFFFFFFFFFFFFFFFFFBF;
@M05620:37:000000000-D9766:1:1101:18763:3481 1:N:0:17
AGTGCCAGCTCTCAATCGCACAGGGGACCCAGGGCCTGGCCCCTCCATCCAGAAAACCTATGACCTCACCCGCTACCTGGAGCACCAACTCCGCAGCTTGGCTGGGACCTATGTGAGTATCCAGCGTAGGAATCTGGGAGTTGGGGAGGAGTGAGGAGTTGGGGAAAGACAGTCCTAACCGTGGAGGGTTCTGGTAAATGATGGGGTGAGGAGGGGCTCTTTGGCTCCCACCAGTCCCCCTGTCTGGTCTA
+
BBABBFFFBFFFGGGGGGGGGCHHGGGGGGHHGGGEFGHHGHGHGGHHHGHHGHHHHGHHHHGHHHHHHHHGGGGGHHHHGGHHHHHGGHHHGGGGGFHHGHHGGGHHGHHHHHHHHHHHHHHHHGGGGGHHHHHHHHHGGHHHGGGGGGGHHHHHHGHHHHGGGGHHHHFHHHHGHGHHGGEGGGGGGGGGGGFGGGGGGFGGGGFFFFFFFFFFFFFFFFFFFFFFFFFFFFFFFFFFFFFFFFFFFFB
@M05620:37:000000000-D9766:1:1101:12957:3486 1:N:0:17
ACCACACCTTCTACAATGCGCTGCGTGTGGCTCCCGAGGAGCACCCCGTGCTGCTGACCGAGGCCCCCCTGAACCCCAAGGCCAACCGCGCGAAGATGAACCCAGGTGCGTGGCCCGCTCCCTCTTCTGGTGGCCGCCTCCCTCTTTCCTGGCCTCCTGGCGCTGCGCCCTTTCTCACTGGTTCTCTTTTCTGCGGTTTTCTGTGGGCCTCTCTTCTCTGCCTTGCGCCCCCTTTGGAACTCTGCGGGCTC
+
BBBBBBB>>CCFGGGGGG4EFGGGGGG22AFFGBAE2EEGDHHHHGG0EEFGFHHHHHG>>E?FGGGGGCEHHHHGGGGHGHHHHGGGGG/BDGGDDDHFHE/<<F1>CD<<CCCGG--AECHFHH:;CGCFDHH-AC?DEEBF/;9C;CC/9FF?F/;BF=.--9DAFFFFFFEF/BFFFF//;///;//9/B--;;DAF/99;9..;.ABBFB:9//9/9/://;;.-9-;FFFFFF////:/-;@-@.
@M05620:37:000000000-D9766:1:1101:18746:3491 1:N:0:17
AGTGCCAGCTCTCAATCGCACAGGGGACCCAGGGCCTGGCCCCTCCATCCAGAAAACCTATGACCTCACCCGCTACCTGGAGCACCAACTCCGCAGCTTGGCTGGGACCTATGTGAGTATCCAGCGTAGGAATCTGGGAGTTGGGGAGGAGTGAGGAGTTGGGGAAAGACAGTCCTAACCGTGGAGGGTTCTGGTAAATGATGGGGTGAGGAGGGGCTCTTTGGCTCCCACCAGTCCCCCTGTCTGGTCTA
+
BCABCFFFCFFFGFGGGGGGGGHHGGGGGGHHGGGGGGHHHHGHGGHHHHHHHHHHHGHHGHHHHHHHHHHGGGGGHGHHGHHHHHHHGHHGEGGGGHGHGHHGGGHHGHHHHHHHHHHHHHHHHGGGGGHHHHHHHHHGGHHHGGGGGGEGHHHHHGHHHHGGGGHHHHHHHHHHHGHHGDCDFGGGEFGGFGFFGGGGGGGGGGDFFFFFFFFFFFFFFFFFFFFFFFFFFFFFFFFFFFFFFFFFFF/
@M05620:37:000000000-D9766:1:1101:15493:3491 1:N:0:17
AGTGCCAGCTCTCAATCGCACAGGGGACCCAGGGCCTGGCCCCTCCATCCAGAAAACCTATGACCTCACCCGCTACCTGGAGCACCAACTCCGCAGCTTGGCTGGGACCTATGTGAGTATCCAGCGTAGGAATCTGGGAGTTGGGGAGGAGTGAGGAGTTGGGGAAAGACAGTCCTAACCGTGGAGGGTTCTGGTAAATGATGGGGTGAGGAGGGGCTCTTTGGCTCCCACCAGTCCCCCTGTCTGGTCTA
+
ABAABFFFCFFFGGGGGGGGGGHHGGGGGGHHGGGGGGHHHHGHGGHHHHHHGGG2GFFHHHHHHHHHHHHGGEGGHHHHHHHHHHAHGHHHGGGGGHHFEHFFGGHHGHHHHHHHHHHHHHHHHG?DGGFHHFHHEHCFGHHFGGGGGGDHHHHGFDHEGHGGEDHHFHHHHHGHHHHHGGEBACDG;CCFGG;CFGBFFFGGGG?DFF.BFFFFF;FFBFFFFFFEFFFFFFFFFFFFFFFFFFFFFFB
@M05620:37:000000000-D9766:1:1101:15515:3499 1:N:0:17
AGTGCCAGCTCTCAATCGCCCCGGGGACCCCGGGCCTGGCCCCTCCATCCCGAAAAACTATGACCTCACCCGCTACCTGGAGCACCAACTCCGCCGCTTGGCTGGGACCTATGTGAGTATCCAGCGTAGGAATCTGGGAGTTGGGGAGGAGTGAGGAGTTGGGGAAAGACAGTCCTAACCGGGGAGGGTTCTGGTAAATGATGGGGTGAGGAGGGGCTCTTTGGCTCCCACCAGTCCCCCTGTCTGGCCTA
+
AAAAADDF?CBBEBGFGA1AA00A0AEAEE//AEAE//BA0FE/BEFGFF/B?@EE0EEFF2@BGG@1>FGEEE>EG1GGHGC?0?FGC<FGCC/<>>CFCBC?CCGHG011?=1=<>GGFHEFHGCA@?BGFFHDGFHGGGHHGGGGCCB/90CC0;/;FFAGEGEFFEFGGGFF09FF@-;--@@@-;;FFF/;FFFFFFFFFF----;99B@@--;BBFFBFBBAEFFB-FFBFFFF--;B//B/;/9
@M05620:37:000000000-D9766:1:1101:17821:3500 1:N:0:17
GCTGCTGCTTTTGAATCGCACAAGTGACCCCTGCCGTAGCACCTCCAGACCTCATAACCCTTCCCTACCTGGATACCAGGAGCAACAACCACTTCGCCTGGGATGATACACGTCCGGAAAGGCTCCTAGAAGACTCCCAGGGCGGCACCACGCAGCAGCACCGCAGGGACGGCCGTAAGGCCTTACGGCTTTCGCACTCTTGTGGATCCAAATGCCCCATTCTCAGCATTTGAACTTGTACCTGACCCGCC
+
>1>>A11@BB3@BAF3FCFFECBBA333BBAF00B0A00A2BF00/011/B1BAADBB1/00AA0B10BAAB01BBBC1/BB?/000B///B1BB/??EGG/0>/B2B1BG/0///>?E/00/1B/BFF<F11@G11/<@FC/A----<...<-<-.;::.:------9.--;-99.;-/9;///9-;;@-B/;-;9-/////BBFFB-////;//99AFFB/;//::B/;////9/;;///;BB//;@--
@M05620:37:000000000-D9766:1:1101:17939:3598 1:N:0:17
ACCACACCTTCTACAATGAGCTGCGTGTGGCTCCCGAGGAGCACCCCGTGCTGCTGACCGAGGCCCCCCTGAACCCCAAGGCCAACCGCGAGAAGATGCCCAGGTGAGTGGCCCGCTACCTCTTCTGGTGGCCGCCTCCCTCCTTCCTGGCCTCCCGGCGCTGCGCCCTTTCTCACTGGTTCTCTCTTCTGCCGTTTTCCGTAGGACTCTCTTCTCTGACCTGAGTCTCCTTTGGAACTCTGCAGGTTCTA
+
BBBCCCCBFFFFGGGGGGGGGGHHGFGGHGHHHGGGGGGGGHHHHGGGEGGGHHHHFHHGGGGGGGGGGGGHHHHGGGGHGHHHHGGGGGGGGGHHFHHHHGHE?=GHHBFGHHGGGGGHHHEHHHFGDGFHHGGGGGHGHHGHHGGGGGGGGGGGG?-;CFFFFFFFFFFFFFFFFFFFFFFFFFFFFFFFFFFFFFFFFFEDDFFFFFBFFFFFFFFFFFFFFFFFFFFFFFFFFFFFFFFFFF.BFFF
@M05620:37:000000000-D9766:1:1101:18523:3604 1:N:0:17
ACCACACCTTCTACAATGCGCTGCGGGTGGCTCCCGAGGAGCACCCCGTGCTGCTGACCGAGGCCCCCCTGAACCCCAAGGCCAACCGCGAGAAGATGAACCCAGGTGCGTGGCCCGCTCCCTCTTCTGGTGGCCGCCTCCCTCCTTCCTGGCCTCCCGGCGCTGCGCCCTTTCTCACTGGTTCTCTCTTCTGCCGTTTTCCGTAGGACTCTCTTCTCTGACCTGCGTCTCCTTTGGAACTCTGCCGGTTC
+
AAA1AAAAFFFFGFGGDG1AE0E?E00A//FG1AFA/EG??GFGHGGE?>EFHHGBHHHE/E?GG/EGGEE0B<GGGG/?//?GHG//BG///?CB1?1?FG?<GFG<<ACCC?GGCGG-;EFGFHHFFHFG?FGGGG.9EEFGAF0CFBFBF.BFE-B?@@@@?-9@-@;/FFFFFFBBFFFFFFF;BFFFFFF?9AFEFFFF-ABFFFF/BFFEFFB//99BB-@A@AFFBFFFFFFFFFFFE/;>9AA
@M05620:37:000000000-D9766:1:1101:18044:3620 1:N:0:17
ACCACACCTTCTACAATGAGCTGCGTGTGGCTCCCGAGGAGCACCCCGTGCTGCTGACCGAGGCCCCCCTGAACCCCAAGGCCAACCGCGAGAAGATGCCCAGGTGAGAGGCCCGCTACCTCTTCTGGTGGCCGCCTCCCTCCTTCCTGGCCTCCCGGGGATCCGCCCTTTCTCACTGGTTCTCTCTTCTGCCGTTTTCCGTAGGACTCTCTTCTCTGACCTCAGACTCCTTTGGAACTCTGCAGGTTCTA
+
DDDDCCDDFFFFGGGGGGGGGGHHGGGFHGHHHGGGGGGGGHHHHGGGGGGGHHHHHHHGGGGGGGGGGGGHGHHGGGGHGHHHHGGGGGGGGGHHHHFHHHE/??DG1?C<FGCFCFG0<GHHFH0D<CDFHGGGGGGGHHGF0;CB:FAFFFGGA--:-=.;FEDF=FFFFFFFFFFBFFFFFFF0::FFFC.AFFFFD0:;.:BBFFFFFBFFFFBF/B00;0::BF0FFBFEFFFFFFFFF.:;:F;
@M05620:37:000000000-D9766:1:1101:8949:3668 1:N:0:17
ACCACACATTCTACAATGCGCTGCGTGTGGCTCCCGAGGAGCACCCCGTGCTGCTGACCGAGGCCCCCCTGAACCCCAAGGCCAACCGCGCGAAGATGCCCAGGTGAGTGGCCCGCTACCTCTTCTGGTGGCCGCCTCCCTCCTTCCTGGCCTCCCGGCGCTGCGCCCTTTCTCACTGGTTCTCTCTTCTGCCGTTTTCCGTAGGACTCTCTTCTCTGACCTGAGTCTCCTTTGGAACTCTGCAGGTTCTA
+
BBBBBBB3BDDFGGGGGGAAEGGGGGGB2BGGHAAE2EEEDHHHHGG0EEFGBHHHHHH>>@?EGGGGGGGGGHHGGGGGGHHHHFGGGG/@CCC?GHHHHHHGHFHHHHGGGHGGGCGHHHHHGHHHHHGHHGGGGGGGGGGGGGGGFGGGGGGGGG-;BB?FBBFBBFFFFFFFFFFFFFFFFFFFBFFFFBDFFFFFFFF?DBFFFFFFFFF;BFFFFFF/BFF/;FFFFFFEFFFFFEFFFFFFFF;
@M05620:37:000000000-D9766:1:1101:15517:3685 1:N:0:17
ACCACACCTTCTACAATGAGCTGCGTGTGGCTCCCGAGGAGCACCCCGTGCTGCTGACCGAGGCCCCCCTGAACCCCAAGGCCAACCGCGAGAAGATGCCCAGGTGAGTGGCCAACTACAGGTTCTGGTGGCCGCCTCCCTCCTTCCTGGCCTCCCGCCGCTGCGCCCTTTCTCGCTGGTTCTCTCTTCTGCAGTTTTCCGTAGGACTCTCTTCTCTGACCTGAGTCTCCTTTGGAACTCTGCAGGTTCTA
+
AAAABAAAFFCFGGGFBGFGFGHHEEGEG?GHHGGEECECGHHHHGEGA1ECHDBGHFFGGGGGEG/EGGGHHHAEEGGEGHHA/?EEDBBDC?HHB1F1<1/?F<1<?1/?FF/>C1F110>>1>GHG0.C.@C-:.;EHFDHF0:00/C.:FAED----;-A99.9@FFFFF.9;D<FF/BFFFFFFFFF9BFBFFFFD/9.;/BFBFF/BFB/;/;9/9B/BFFFF/;BF/BBFFFFF/BBBA./;B/
@M05620:37:000000000-D9766:1:1101:19160:3735 1:N:0:17
GAGGCTACTTGGCAATAGCACATGTATTACCTCAAGTGTCACCTTTGAATCTCGTAGACCGTCTTCCACTTGAAACAAAAAATGCAACAACATCCCATGTTCCAACAAGATGATACCCGTAAGTAAATACTACTAGAAGAATAAAAGGAAGTACAACAGCGGAGAACACAAAGGCAAACAAGAGAAGCATATGCTCATTATCACACTGGGTGAGCCAACTGAACAATTCTCAGCATTTGCACTTTCAACTG
+
>1AAAA1BBDFFBBABB1B1FF11DFG3DGHHHHHB33322DBA1112AAFHBFFG//1BAEEGGFAA11A111BGGEHF/>>@@11B0BBBBB0/1@02B222BB//0BB11B2B11/?//0222B22B>21B1>1<110<11B1>/0<0122211<00//<//?<00/.0<0.000>0<0/.<//</000000000000:;;0:;0/.:.../;//./90;;0/00;0990;00;;00000909;;9;/
@M05620:37:000000000-D9766:1:1101:11279:3764 1:N:0:17
GAGGCTGCTTTGGAAGAAACTCATAGACTACGGCAAAAGTTCCTCCTGGACCTGGGCAAGTTTCTTGCCCCGCTTACAGAAGCTGAAACAACGGCCAATGCTTGGCACCCACCAAAGCAAGGAGCCCATAAAAGTGGAAGCGAGGAAAAAATGAGAACAAACAAAAAGAAAGAAGTAACCCAGGAGGGCTCTAGCACACGATGGGGTGAAAAAGAAAACTATCCACAACATCAATTTTCAACTCTCAACAC
+
B@AABBFACFDFGFGFGFF4FEG5FG545B4BEAEGABBB5BD5DF2B32AB22111B1A5D5D5555BAA0>011B5FGHHHG@D3GB31B>E//>?GF344B??33/?F/////30100/0??/?/0@1F11111@@0/</>//0000-0111111//..<<.<.<.<///./0:0;:.......-;.CF000;0;.--;:A..9-.9//..../99////;///.;./////////////9;9;B./.
@M05620:37:000000000-D9766:1:1101:19324:3795 1:N:0:17
ACCACACCTTCTACAATGAGCTGCGTGTGGCTCCCGAGGAGCACCCCGTGCTGCTGACCGAGGCCCCCCTGAACCCCAAGGCCAACCGCGCGAAGATGCCCAGGTGAGTGGCCCGCTACCTCTTCTGGTGGCCGCCTCCCTCCTTCCTGGCCTCCCGGCGCTGCGCCCTTTCTCACTGGTTCTCTCTTCTGCCGTTTTCCGTAGGACTCTCTTCTCTGACCTGCGTCTCCTTTGGAACTCTGCAGGTTCTA
+
BBBABBBABCCFGGGGGGGGGFHFEAEA4EGGBFFEAFEFGHHHHGGAEEEGGHHCGHH0EEEGGGGGGEFGFFHGGGGHGGHHHGGFGG/</@CAFGHFHHHGHGHFDGGGHHGGGFFHGHHGHHFHHBEHHGGGGFHGGFGGGFGG0FFFFGGGGF-BFFFDBFDDFFFFFF/:FBFFF9BFFFF//;BFFFFFFFFFFF:ADFFFFFFFFFFFFFBFFFF;9.@.BFBFFFFFFFBFFFFFFFFFFFF
@M05620:37:000000000-D9766:1:1101:20512:3826 1:N:0:17
AGTGCCAGCTCTCAATCGCACAGGGGACCCAGGGCCTGGCCCCTCCATCCAGAGAACCTATGACCTCACCCGCTACCTGGAGCACCAACTCCGCAGCTTGGCTGGGACCTATGTGAGTATCCAGCGTAGGAATCTGGGAGTTGGGGAGGAGTGAGGAGTTGGGGAAAGACAGTCCTAACCGTGGAGGGTTCTGGTAAATGATGGGGTGAGGAGGGGCTCTTTGGCTCCCACCAGTCCCCCTGTCTGGTCTA
+
ACABBFFFCFFFGGGGGFGGGGBGF2AEE2FG2E22F22FGEEHGG2GHFHGH1BH31BAFHF5AD33BGHGG@E@GHHHHHHHHHHHGHHHEGGGGGGHGHHGGGHHGHHHHHHHHHHGHHHHHGGGGGHHHHHHHHHGGHHHGGGGGGGHHHHHHGHGHHGGGGHHHHHHHHHHHHHHGEEGGGGGFGGGGGGGGGGGGGGGGGFFFFFFFFFFFFFFFFFFFFFFFFFFFFFFFFFFFFFFFFFFFFF
@M05620:37:000000000-D9766:1:1101:9347:3843 1:N:0:17
ACCACACCTTCTACAATGAGCTGCGTGTGGCTCCCGAGGAGCACCCCGTGCTGCTGACCGAGGCCCCCCTGAACCCCAAGGCCAACCGCGAGAAGATGCCCAGGTGAGTGGCCCGCTACCTCTTCTGGTGGCAGCCTCCCTCCTTCCTGGCCTCCCGGAGCTGCGCCCTTTCTCACTGGTTCTCTATTCTGCCGCTTTCCGTAGGACTCTCTTCTCTGACCTGCGTCTCCTTTGGAACTCTGCAGGTTCTA
+
>>>1>AAAFFFDA3FDFF1AB1B1E0BAA0GFAF0BAEECGH/BF/EE/BEFHFH1E0AE?EGEE/>EGGG0F>E>EEEE/?FA??/<><><//?FFD1<<1?F<FBGHHGGHHGGGCG0FGHHF<<<D/CC/<<GHC..;/;/0;/C0/..=;EEAA---.9C@@AA-FBFFFFFFFFFB9//;/;/;BFFF--;;EFFFFEB-/;FF/;9B;//99/9BF---99-9B/BB/9BBB/BFFBFF-9/BFF
@M05620:37:000000000-D9766:1:1101:22465:3844 1:N:0:17
ACCACACCTTCTACAATGAGCTGCGTGTGGCTCCCGAGGAGCACCCCGTGCTGCTGACCGAGGCCCCCCTGAACCCCAAGGCCAACCGCGAGAAGATGCCCAGGTGAGTGGCCCGCTACCTCTTCTGGTGGCCGCCTCCCTCCTTCCTGGCCTCCCGGAGCTGCGCCCTTTCTCACTGGTTCTCTCTTCTGCCGTTTTCCGTAGGACTCTCTTCTCTGACCTGAGTCTCCTTTGGAACTCTGCAGGTTCTA
+
CCCCCCDCFFFFGGGGGGGGGGHHGGGGGGHHHGGGGGGFGHHHHGGGFGGGHHHHHHHGGGGGGGGGGGGHHHHGGGGHGHHHHGGGGGGGGGHHHFHHHHHAHFHHDHFFHHGGGGGFHHHHHHFFHHGHHGGGGGHGHHGHFGGGFFFGGGGGG--;AG0FFGFFFFFFFFFFFFFFFFFFFFFFFHHFFFDFFFFFFF.AABFFFFFFFFFFFBFFFF//:BFFFFFFFFEFFFFFFFFFFFFFFFF
@M05620:37:000000000-D9766:1:1101:13973:3863 1:N:0:17
ACCACACCTTCTACAATGAGCTGCGTGTGGCTCCCGAGGAGCACCCCGTGCTGCTGACCGAGGCCCCCCTGAACCCCAAGGCCAACCGCGAGAAGATGAACCCAGGTGCGTGGCCCGCTCCCTCTCCTGGTGGCCGCCTCCCTCTTTCCTGGCCTCCCGACCCTGCGCCCTTTTTACCTGGTTCTCCCTTCTGCGGTTTTCGGCGGGCCTCTCTCTTCTGCCTCACGCTTCCTTTGGAACTCTGAGGGTCT
+
BBBBBBBBFFFFGGGFGGGGGGHHGEGGGDHHHGGGGGGGGHHHHGGGEEGFHHHHHHHGFGGGGGGGGGGHHHGGGGGHGHHHHGGGGGGGGDHGHHHGGHA?/F111>/?->F.--<-<.//<</0<//C.C.-;-.:C?/C/=9;00;/C.0CF.=.---/..-;D9@F//9./::FFF//////;/.//;--;@DAF----;---..//;9///:/:;///.....;/;FBF/9////////;;./.
@M05620:37:000000000-D9766:1:1101:10887:3891 1:N:0:17
AGTGCCAGCTCTCAATCGCACAGGGGACCCAGGGCCTGGCCCCTCCATCCAGAAAACCTATGACCTCACCCGCTACCTGGAGCACCAACTCCGCAGCTTGGCTGGGACCTATGTGAGTATCCAGCGTAGGAATCTGGGAGTTGGGGAGGAGTGAGGAGTTGGGGAAAGACAGTCCTAACCGTGGAGGGTTCTGGTAAATGATGGGGTGAGGAGGGGCTCTTTGGCTCCCACCAGTCCCCCTGTCTGGTCTA
+
3>>AAFFCAFFFFFGGGGGFE2FAFEAEEE2FBEGF2FCCEEEGDGHGHGHFFHEGFEH3FEBEGGHFFHHGE>EEHHHGGHHHHE1GGHHHGGGGEFHHGECFFDHHGHHHGHGHHHHHHHHHHGGGGGHHHHHHHHEGGHHHGGGGGCEGHDHHHGHEFFGCGGHHFHHHHHHHHHHHGGGGGGGGGGGGGGFGGGGGGGGGGGFBFFFFFFBBBBFFFFFFFFFFFFFFFFFFFFFFBFFFFFFFFFB
@M05620:37:000000000-D9766:1:1101:8816:3897 1:N:0:17
AGGGCCAGCTCTCCAGCGCACAGGGGACCAAGGGCATGGCCCCTCCATCAAGAAAACCTATGACCTCACCCGCTACCTGGAGCACCCACTCCGCAGATTGGCTGGGACCTATGTGAGTATCCAGCGTAGGAATCTGGGCGTTGGGGCGGAGTGCGGCGTTGGGGCAAGCCAGTCCTAACCGTGGAGGGTTCTGGTAAATGATGGGGTGAGGAGGGGCTCTTTGGCTCCCACCAGTCCCCCTGTCTGGTCTA
+
>11>>>AAAFFFF1F111A0A?EBE0AAA0BFAEF/BAF0FGGHGGEHE1B1100BBEGC@BDGFB1BGHH>E//>GD@>BBB/0?/?E0FBE?/E/BBBGGHG?AHHGB1GHHE2BF2GGH21@/??BA1<<F1?10//>AC0--<<A-:C.;----;AAF-@-----A-AFBFFB/B9-;:@-;-=9AFFFFFFFFFE/;FBEFF@A-A/-9@@@;EFFB//B/BEF-AA;99FFFEB=;FFFFEFFFB
@M05620:37:000000000-D9766:1:1101:13730:3901 1:N:0:17
AGTGCCAGCTCTCAATCGCACAGGGGACCCAGGGCCTGGCCCCTCCATCCAGAAAACCTATGACCTCACCCGCTACCTGGAGCACCAACTCCGCAGCTTGGCTGGGACCTATGTGAGTATCCAGCGTAGGAATCTGGGAGTTGGGGAGGAGTGAGGAGTTGGGGAAAGACAGTCCTAACCGTGGAGGGTTCTGGTAAATGATGGGGTGAGGAGGGGCTCTTTGGCTCCCACCAGTCCCCCTGTCTGGTCTA
+
AA>AAFFFBFFFGGGGGGGCGGHFGGGGGGHHAEGGDFHGHHGHGGHHHGHHHHHGHGHHHHHHHHHHHHHGGEGGHHHHFHHHHHHGGGHHEGCGGHHHGHHGGGHHGHGHHHHHHHHHHHHHHGGGGGHHGHHHHHGGGHHHGGGGGGEGHHHHHGHHHHGGGGHHHHHHHHHHHHHHGGGGGGGGEGGGGGFGGGGGGGGGGGFFFFFFFFFFFFFFFFFFFFFFFFFFFFFFFFFFFFFFFFFFFFF
@M05620:37:000000000-D9766:1:1101:18581:3901 1:N:0:17
AGTGCCAGCTCTCAATCGCACAGGGGACCCAGGGCCTGGCCCCTCCATCCAGAAAACCTATGACCTCACCCGCTACCTGGAGCACCAACTCCGCAGCTTGGCTGGGACCTATGTGAGTATCCAGCGTAGGAATCTGGGAGTTGGGGAGGAGTGAGGAGTTGGGGAAAGACAGTCCTAACCGTGGAGGGTTCTGGTAAATGATGGGGTGAGGAGGGGCTCTTTGGCTCCCACCAGTCCCCCTGTCTGGTCTA
+
>A>>AFFFAFFFG4GGGGGAEEHHGEFEAEHFG2EE2FCGCHGHGGHHHHHHEHHEGGHBGHFHHHHHHGFEGEGGHHHHHGHHGHFFFHHHGGGEEGFHEBG/EECGGHHF2BGHHGD3GBGFFFDGGGHGHHFGHH0FDCGH/CGGCACGHHHHHD<C=CCFE.GC/CGC:GHHBGH.9EEG9EDFEGFGFE0BFFGFGFGGGDA>EF?/A9--9BEFFF/FFBFEFFF?AFFFFFFDFFBFFFE/BF/
@M05620:37:000000000-D9766:1:1101:20879:3907 1:N:0:17
AGTGCCAGCTCTCAATCGCACAGGGGACCCCGGGCCTGGCCCCTCCATCCAGAAAACCTATGACCTCCCCCGCTACCTGGAGCACCAACTCCGCGGCTTGGCTGGGACCTATGTGAGTATCCAGCGTAGGAATCTGGGAGTTGGGGAGGAGTGAGGAGTTGGGGAAAGACAGTCCTAGCCTTGGAGGTTTCGGGTAAATGATGGGGTGATGAGGGGCTCTTTGGCTCCCACCAGTCACCCTGTCTGGTCTA
+
>>AAA@BFACFFGGGFFFF1E0FGFEFECE0AEAEEAAFBBFF/EEBGDB1B1B1BBEFBGG2DFGC>FEE>EE>EG@FFFGHF>?GEG0<1/?/</////0?</?0FC0111@G1111<F1FD0>.><E11<0=0=CGGCGF/@-;A::.:CF0;::9/;/-9.99.//;/C09000;:0;/FBFA-;;B--;;9//99BB9FA--99//;//-;@@99FB/B;F/-9B-B-AFF//:;AF////BFB;F
@M05620:37:000000000-D9766:1:1101:22044:3947 1:N:0:17
AGTGCCAGCTCTCAATCGCACAGGGGACCCAGGGCCTGGCCCCTCCATCCAGAAAACCTATGACCTCACCCGCTACCTGGAGCACCAACTCCGCAGCTTGGCTGGGACCTATGTGAGTATCCAGCGTAGGAATCTGGGAGTTGGGGAGGAGTGAGGAGTTGGGGAAAGACAGTCCTAACCGTGGAGGGTTCTGGTAAATGATGGGGTGAGGAGGGGCTCTTTGGCTCCCACCAGTCCCCCTGTCTGGTCTA
+
A1>1AFFC?FFFG1F31FFAF0G0FAAEEE0A00EA/FHF0GA/EEG11BAGD01AFFFE1GBGHEG@G0>>///>G1@G00FGGHC/E0GEEEEECGDEEG1FG?0</F<<<2>B1FGFHDDD0<EAC/1@<GB1?C0</?<1/-.--<><<DDC<EC/D/-A..:./::::GHF:0/.@E.-.99-C.FB0999;9CB9;9BFGA--9-9--9-;@9;9/9BBBBE-9FBA-;99BEB--9;BFFFFF/
@M05620:37:000000000-D9766:1:1101:22312:3960 1:N:0:17
ACCACACCTTCTACAATGAGCTGCGTGTGGCTCCCGAGGAGCACCCCGTGCTGCTGACCGAGGCCCCCCTGAACCCCAAGGCCAACCGCGAGAAGATGAACCCAAGTGAGTGGCCCGCTCCCTATTATGGTGGACGCCTCCAAACATACTGGCCTCCCGGCACTGCGCCCTTTCTCACTGGTTCTATCTTCTGCCGTTTTCCGTAGGACTCTCTTCTCTGCCCTGCGTCTCCTTTGGAACTCTGCCGGTTC
+
AAAABBBABCCFGGGGGGGFGDGCFEEB4AGGFFFE?EECDHHHHGGGFEFGGHHHHHHCEGCGGGGGGGGHHFHGGFGHEEHHHGGEGGBC?DHHHHGHHHG?/?FGHHHHGGHHGGG?.<G0CH0GGGHHG.GDGGHFGF/<;.;0;FGFGG0;;;ABG-=;CFDGGFFF//BFEFFFFFFFF/F;/;;BFFFFDFFFFFFF.ADFFFFFFFFFFFFF/BAFFFFDFFFFFFFFFFFB/;BBFB>-99.
@M05620:37:000000000-D9766:1:1101:18214:4005 1:N:0:17
AGTGCCAGCTCTCAATCGCACAGGGGACCCAGGGCCTGGCCCCTCCATCCAGAAAACCTATGACCTCACCCGCTACCTGGAGCGCCAACTCCGCAGCTTGGCTGGGACCTATGTGAGTATCCAGCGTAGGAATCTGGGAGTTGGGGAGGAGTGAGGAGTTGGGGAAAGACAGTCCTAACCGTGGAGGGTTCTGGTAAATGATGGGGTGAGGAGGGGCTCTTTGGCTCCCACCAGTCCCCCTGTCTGGTCTA
+
CCABBFFFCFFFGGGGGGGGGGHGGGGGGGHHGGGGGGHHHHGHGGHHHHHHHHHHHGHHHHHHHHHHHHHGGFGGHHHHHHH?EGGGGHHHGGGGGHHHGHHGGGHHGHHHHHHHHHHHHHHHHGGGGGHHHHHHHHHGEHHHGGGGGGFHHHHHHGHHHHGGGGHHHHHHHGGGGGGGGGEGGGGGEGGGGGFGGGGGFFFFFFFFFFFFFFFFFFFFFFFFFFFFFFFFFFFFFFFFFFFFFFFFFFF
@M05620:37:000000000-D9766:1:1101:22009:4011 1:N:0:17
ACCACACCTTCTACAATGAGCTGCGTGTGGCTCCCGAGGAGCACCCCGTGCTGCTGACCGAGGCCCCCCTGAACCCCAAGGCCAACCGCGAGAAGATGCCCAGGTGAGTGGCCCGCTACCTCTTCTGGTGGCCGCCTCCCTCCTTCCTGGCCTCCCGGAGCTGCGCCCTTTCTCACTGGTTCTCTCTTCTGCCGTTTTCCGTAGGACTCTCTTCTCTGACCTGAGTCTCCTTTGGAACTCTGCAGGTTCTA
+
BBBBBBBBFFFFGGGGGGFGGFHGGAEBGGHHEFGEAGGCEHHHHGGGEEGGHHHHHHHGGGEGGGGGGGFFHHHGGGEHFEGHHGEFGGGFGGFHHGHGGHHGHHGHGFGFHH?DFGGHHHHHHGHHHHGHHGGGGFHGHHGGEGGGGGFGFGGGGGGGGGGGGGFFFFFFFFFFFFFFFFFFFFFFFFFFFFFFFFFFFFFFFFFFFFFFFFFEFFFFFFFFBFFFFFFFFBFFFFFFFFFFFFFBFF;
@M05620:37:000000000-D9766:1:1101:16530:4059 1:N:0:17
AGTGCCAGCTCTCAATCGCCCCGTGGACCCAGGGCCTGGCCCCTCCATCCAGAAAACCTATTACCTCACCCGCTAACTGGAGCTCAAACTCCTCCGCTTGGCTGGGACCTATGTGAGTATCCAGCGTAGGAATCTGGGAGGTGGGGAGGAGTGAGGAGTTGGGGAAAGACAGTCCTAACCGTGGAGGGATCTGGTAAATGATGGGGTGAGGAGGGGCTCTTTGGCTCCCACCAGTCCCCCTGTCTGGTCTA
+
111>1@1B?FC311BBF1A110A0AABBAEBBBBABB/B0BAEGFG0G1BB1A01BBAAFB1BDBD1BBAF>EE//B@B0BFB0111BB1BB100>?/?F/0F///BFE<FG1F2FF1B122><B@/C<?GHB1DFFB0?/</C/-<<-CCC.<<.0<<<GG??:AC:C:GB00:0;GE9-..-A.C-./.;9;0;CF00B;CFE-A@E?A:A--@@>EFBBB/;9/:9999E?/F/;;-;-BFF///999
@M05620:37:000000000-D9766:1:1101:19490:4063 1:N:0:17
AGTGCCAGCTCTCAATCGCACAGGGGACCCAGGGCCTGGCCCCTCCATCCAGAAAACCTATGACCTCACCCGCTACCTGGAGCACCAACTCCGCAGCTTGGCTGGGACCTATGTGAGTATCCAGCGTAGGAATCTGGGAGTTGGGGAGGAGTGAGGAGTTGGGGAAAGACAGTCCTAACCGTGGAGGGTTCTGGTAAATGATGGGGTGAGGAGGGGCTCTTTGGCTCCCACCAGTCCCCCTGTCTGGTCTA
+
BBBBAFFFBFFFGGGGGGFFGGHGGGGGGGHHGGEGGGHGHHGGGGHHHGGHHHEHHGFBHGFGHHHFHHHGGGGGHHHFHGHHHEHHGHHHGFEEEGGFEHFFAG0FFHHHHHFDFHHHHHHHG@CDDGBFHHFGHGFFGHHHGGGCGGGFFHFFFGHHHHGCGGHHHHHHHFGGGFGHCGGGGGGGGGGGGGBBFGGFGGGGGGFAEFFFFFFFFFFFFFFFFFFFFFFFF?9BFFFFFFFFFFFFFFF
@M05620:37:000000000-D9766:1:1101:13113:4069 1:N:0:17
ACCACACCTTCTACAATGAGCTGCGTGTGGCTCCCGAGGAGCACCCCGTGCTGCTGACCGAGGCCCCCCTGAACCCCAAGGCCAACCGCGAGAAGATGCCCAGGTGAGTGGCCCGCTACCTCTTCTGGTGGCCGCCTCCCTCCTTCCTGGCCTCCCGGAGCTGCGCCCTTTCTCACTGGTTCTCTCTTCTGCCGTTTTCCGTAGGACTCTCTTCTCTGACCTGAGTCTCCTTTGGAACTCTGCAGGTTCTA
+
CCCCCCCCFFFFGGGGGGGGGGHHGEFFGGHHHGGGGGGGGHHHHGGGFEFGHHGHHHHGGGFGGGGGGGGHHHHGGGGHGHHHHGGGGGGGGDHHH2GHHHHG1?FHHHGGHHGGGGGHHHHHHHHHGHGHHGGGGGHGHHGHGGGGGGGGGGGGGF-BDGGGGGFFFFFFFFFFFFFFFFFFFFFFFFFFFDADFFFFFFFFFFFFFFFFFFFF/;FFFFFFF/FFFFFFFFFFFFFFFFFFFF.;FF/
@M05620:37:000000000-D9766:1:1101:18540:4070 1:N:0:17
ACCACACCTTCTACAATGAGCTGCGTGTGGCTCCCGAGGAGCACCCCGTGCTGCTGACCGAGGCCCCCCTGAACCCCAAGGCCAACCGCGAGAAGATGAACCCAGGTGAGTGGCCCGCTACCTCTTCTGGTGGCCGCCTCCCTCCTTCCTGGCCTCCCGGAGCTGCGCCCTTTCTCACTGGTTCTCTCTTCTGCCGTTTTCCGTAGGACTCTCTTCTCTGACCTGAGTCTCCTTTGGAACTCTGCAGGTTC
+
AAAAA4A>FFFFGGGGGGGBGEHHGGGGEGHHHFGG2EGEEHCGHGGEEEFE5FFCGHHGEE0EGGGGGGGFEGHGGG?GGHHHEGGGGGGGBAF2F?FF2GDEFFGFGGGHGGGHGGGGGHHHDDDGGHHHDHHGGGGDHEGHC/;FFCFGGGGFGE9A@FBFFGFFFFDFFFFFFFFFFB99FBBBFFFFFFFA;DFEFFD/:ADBFFFFFFFFFFFFFFF;BBFFFFFFFFFB/;BFFFFFFFFFAB9
@M05620:37:000000000-D9766:1:1101:15307:4084 1:N:0:17
ACCACACCTTCTACAATGAGCTGCGTGTGGCTCCCGAGGAGCACCCCGTGCTGCTGACCGAGGCCCCCCTGAACCCCAAGGCCAACCGCGAGAAGATGCCCAGGTGAGTGGCCCGCTACCTCTTCTGGTGGCCGCCTCCCTCCTTCCTGGCCTCCCGGAGCTGCGCCCTTTCTCACTGGTTCTCTCTTCTGCCGTTTTCCGTAGGACTCTCTTCTCTGACCTGAGTCTCCTTTGGAACTCTGCAGGTTCTA
+
AA?ABA>>FFC4BGGFG4BBDGFHGFGAFEGEHGGAAEEGGHHHHGGGGGGGFHHHHHHEGGCGGGGGGGFHHHHGGGGHGHHEGGGGCCCCGDHFGFHHCFHGFCFGHFGGHGGGCDGHHHHHHGHHHHGHHGGGGGHGHHGHFFFGGGGFGGGGGG-:AFBGGGFBBFFFFFFFFFFFFFFFFFFFFFFFFBFFFFFFFFFFD/FFFFFFFFFFFFFFFFFFFBFFFFFFFFFFFFFFFFFFFFFFFFF
@M05620:37:000000000-D9766:1:1101:19814:4111 1:N:0:17
AGTGCCAGCTCTCAATCGCACAGGGGACCCAGGGCCTGGCCCCTCCATCCAGAAAACCTATGACCTCACCCGCTACCTGGAGCACCAACTCCGCAGCTTGGCTGGGACCTATGTGAGTATCCAGCGTAGGAATCTGGGAGTTGGGGAGGAGTGAGGAGTTGGGGAAAGACAGTCCTAACCGTGGAGGGTTCTGGTAAATGATGGGGTGAGGAGGGGCTCTTTGGCTCCCACCAGTCCCCCTGTCTGGTCTA
+
BAABBFFFBFFFGGGGGGGGGGGGGGGGGGHHGGGGGGHHHHGHGGGHEHHHHFHHHGGHHHHHHHHHHHHGGFGGHGHGHHHHGHHHGHHHGGGGGHHHGGHGGGHHGHHHHHHHHHHHHHHHHGGGGGHHHHHHHHHGGHHHGGGGGGGHHHHHHGHHBGGGGGHHHHHHHHHHHHHHGEFGGGGGEGGGGGGGGGGGGGGGGGFFFFFFFFFFFFFFFFFFFFFFFFFFFFFFFFFFFFFFFFFFFF/
@M05620:37:000000000-D9766:1:1101:17354:4114 1:N:0:17
ACCACACCTTCTACAATGAGCTGCGTGTGGCTCCCGAGGAGCACCCCGTGCTGCTGACCGAGGCCCCCCTGAACCCCAAGGCCAACCGCGAGAAGATGAACCCAGGTGCGCGGCCCGCTACCTCTTCTGGTGGCCGCCTCCCTCCTTCCTGGCCTCCCGGCGCTGCGCCCTTTCGCACTGGTTCTCTCTTCTGCCGTTTTCCGTAGGACTCTCTTCTCTGTCTTGCGACTCCTTTGTAACTCTGCCGGTTC
+
AAA3ABBBFFFFGGGGDGFFGBGCE2AAF2GH3FGDEEGCFHFHHGGGEDGGHHHBGHHG?EEEG1EGGGG1F3GGGG/GA?GHEG??DGG//C0?GFDG</A/??G1?//><---A-<:-/:C0000<00=.;.-BB....9/.90;/0;FG90CA.9---;--.BBA--;//...--B./;/FF9/9;BF//BB.;9AB/9/.999B/9F//;B/9///;////;--;./B///////9BFF/9-9-.;
@M05620:37:000000000-D9766:1:1101:22074:4172 1:N:0:17
ACCACACCTTCTACAATGAGCTGCGTGTGGCTCCCGAGGAGCACCCCGTGCTGCTGACCGAGGCCCCCCTGAACCCCAAGGCCAACCGCGAGAAGATGCCCAGGTGAGTGGCCCGCTACCTCTTCTGGTGGCCGCCTCCCTCCTTCCTGGCCTCCCGGCGCTGCGCCCTTTCTCACTGGTTCTCTCTTCTGCCGTTTTCCGTAGGACTCTCTTCTCTGACCTGAGTCTCCTTTGGAACTCTGCAGGTTCTA
+
A33AAAAAFFFFEFFB5AFGFGCFEEGBE2BBGGD2AEE2EHHHHGEGG1EAGEGHHHFGGGGGEFCGGGGHFHEEGGGCGHHEFFGGG/BCGGHHE1?GHHHGGHHHHHGGHHGGGGGHHHGHHHHHHHGHHGGGGDHGHHGHHGGGGGGGGGGGGG?BBB;DBBFBBFFFFFFFFFFFFFFFFFFFFFFFFBFFFFFFFFFFFFFFFFFFFFFFFFFFFFE;BFFFFFFFFFFFFFFFFFFFFFFFFFF
@M05620:37:000000000-D9766:1:1101:10636:4177 1:N:0:17
AGTGCCAGCTCTCAATCGCACAGGGGACCCAGGGCCTGGCCCCTCCATCCAGAAAACCTATGACCTCACCCGCTACCTGGAGCACCAACTCCGCAGCTTGGCTGGGACCTATGTGAGTATCCAGCGTAGGAATCTGGGAGTTGGGGAGGAGTGAGGAGTTGGGGAAAGACAGTCCTAACCGTGGAGGGCTCTGGTAAATGATGGGGTGAGGAGGGGCTCTTTGGCTCCCACCAGTCCCCCTGTCTGGTCTA
+
>A1>ADD@>FFFEFG3FEFFCEEGAEGEA0GHGAE///FE0FGEGGFGA0FF101BGE01FHFHFHCHHHGGGGE>GHHAGHHH0?GHGC1FEAE>/BFHGHFGGACGG0GHHDDHHGHDGGHHHCCBCCGH<GHHH0?FGHFHGCE-<.<FGFHFGF/<0/<:;AGHHFHGCC:GHHHH@9CACCEG.;EGFG0CFFGGGGGGGGF@FFFFFF;>@-AFFFFB/BFFFFFFFFBB9BFA-9FFFB/9BFB
@M05620:37:000000000-D9766:1:1101:19982:4223 1:N:0:17
ACCACACCTTCTACAATGAGCTGCGTGTGGCTCCCGAGGAGCACCCCGTGCTGCTGACCGAGGCCCCCCTGAACGCCAAGGCCAACCGCGAGAAGATGCCCAGGTGAGTGGCCCGCTACCTCTTCTGGTGGCCGCCTCCCTCCTTCCTGGCCTCCCGGAGCTGCGCCCTTTCTCACTGGTTCTCTCTTCTGCCGTTTTCCGTAGGACTCTCTTCTCTGACCTGAGTCTCCTTTGGAACTCTGCAGGTTCTA
+
>AAAAAAAFFFB3FGDGGGE11BGE0EECE0BA0FEGGE/A/B0/BEEEEG/FHHHBHGGGGG/FGG/>EFHHF0>>?EHFGHEH/<<CCCCCACHF1?CH1FF?1GG1<FCGHCGGGGHHHHHHHHHHHGHHGGGGGHGHHGGGGGGGGGGGGGGG@?AGGGG@@F@@FFFFFFFFFFFFFFFFFFFFFFFF@FFFFFFFFFFFFFFFFFFFFFFFFFFFFFFFFFFFFFFFFFFFFFFFFFFFFFFFFB
@M05620:37:000000000-D9766:1:1101:16972:4235 1:N:0:17
AGTGCCAGCTCTCAATCGCACAGGGGACCCAGGGCCTGGCCCCTCCATCCAGAAAACCTATGACCTCACCCGCTACCTGGAGCACCAACTCCGCAGCTTGGCTAGGACATATGTGAGTATCCAGCGCAGGAATCTGGGAGTTGGCGAGGAGTGAGGACTTGGGGAAAGACAGTCCTAACCGTGGAGGGTTCTGGCAAATGACGGGGTGAGGAGGGGCTCTTTCGCACCCACCAGTCCCCCTGTCTGGTCTA
+
>A>>>FFFAFFFGBGFFF11E?HCFABAAEGFBAEE/FGHCHGCGGH1GFHHEHHGHGH1BFDHHBFHHHFEG/>EHHHG0FGHFH0?EHBF>E?@>FBBAG11BFBE<DDDGG2FH>>1BBF1FC/<CGGFFHHHG00FAFGH1<<C-<<<<<DGF.<<0<.:;CCCGHHHHHHGHHHGGGG@BAB-;CFGGG0/;FGGG0C@-@9-AFFFAB@=@-AB/;/9--99A-BFFFFFEFEB@-FFF/B/;FB
@M05620:37:000000000-D9766:1:1101:7201:4269 1:N:0:17
ACCACACCTTCTACAATGAGCTGCGTGTGGCTCCCGAGGAGCACCCCGTGCTGCTGACCGAGGCCCCCCTGAACCCCAAGGCCAACCGCGAGAAGATGAACCCAGGTGCGTGGCCCGCTCCCTCTTCTGGTGGCCGCCTCCCTCCTTCCTGGCCTCCCGGCGCTGCGCCCTTTCTCACTGGTTCTCTCTTCTGCCGTTTTCCGTAGGACTCTCTTCTCTGCCCTGCGTCTCCTTTGGAACTCTGCAGGTTC
+
ABAABBBBFFFFGGGCFGGGGGHHGGGEHDHGHGGEGGGGGHHHHGGGGGGGHHHHHHHGGGGGGGGGGGGHGHHGGGGHGHHHHGGGGGCCFGHHHHHHHHC?FGHF1AFD>@FHGGGCGGHHHHDGHHHHGGHFGGGDGGGG:9CGGFFFFFGGG;:ACDA=DFCFFAFFFFFFFFFFFFFFFFF:9BFFBB9@FFFFFF.B;9AFFFFFFFFFFFFF9B.:AEAFDDBFFFFFFFFFFFFFF/;FFF/
@M05620:37:000000000-D9766:1:1101:7183:4279 1:N:0:17
ACCACACCTTCTACAATGAGCTGCGTGTGGCTCCCGAGGAGCACCCCGTGCTGCTGACCGAGGCCCCCCTGAACCCCAAGGCCAACCGCGAGAAGATGACCAGGTGAGTGGCCCGCTACCTCTTCTGTGGGCCGCCTCCCTCCTTCCTGGCCTCCCGGGGCTGCGCCCTTTCTCACTGTTTCTCTCTTCTGCCGTTTTCCGTAGGACTCTCTTCTCTGACCTGAGTCTCCTTTTGGAATCTGCAGGGTCTT
+
BBBBBBB>CFFFGGGGGGBGGGHHGFGBAFHHHFGEDGEGGHGHHGGGEFFGHHGHHHHGGGGGGGGGGGGHHHHGGGGHGHHHHGGGGG<BDGHHGH2DH2</1?1F?G//0?-A?DCG<GHD0==00<..<:;:.C:E:GA/=0909/..0;;A.;-:B-;EFFDF-:B/FF/F9://:9BFFFFF/B///-;.;EB/.:..;/:9BFFF//:BF///;/:/:;//;B/:F//-//:;FBB//;-./9/
@M05620:37:000000000-D9766:1:1101:10783:4300 1:N:0:17
ACCACACCTTCTACAATGAGCTGCGTGTGGCTCCCGAGGAGCACCCCGTGCTGCTGACCGAGGCCCCCCTGAACCCCAAGGCCAACCGCGAGAAGATGCCCAGGTGAGTGGCCCGCTACCTCTTCTGGTGGCCGCCTCCCTCCTTCCTGGCCTCCCGGCGCTGCGCCCTTTCTCACTGGTTCTCTCTTCTGCCGTTTTCCGTAGGACTCTCTTCTCTGACCTGAGTCTCCTTTGGAACTCTGCAGGTTCTA
+
BBBBBBBAFFFFGGGGGGAGGGHHGGGBAEGHHFFFDGGGGHHHHGGGGGGGFHHHHHHEGFCGGGGGGGGHHHHGGGGHGHHHHGGGGG<BDGHFHHHHHGHGGGHHHHGGHHGGGGGHHHHHHHHHHHGHHGGGGGHGHHGHGGGGFGGGGGGGGC-ABFFFFFFFFFFFFFFFFFFFFFFFFFFFFFFFFFFFFFFFFFFFDFFFFFFFFFFFFFFFFFFFBFFFFFFFFEBFFFFFFFFFFFFFFFF
@M05620:37:000000000-D9766:1:1101:8854:4333 1:N:0:17
ACCACACCTTCTACAATGAGCTGCGTGTGGCTCCCGAGGAGCACCCCGTGCTGCTGACCGAGGCCCCCCTGAACCCCAAGGCCAACCGCGAGAAGATGCCCAGGTGAGTGGCCCGCTACCTCTTCTGGTGGCCGCCTCCCTCCTTCCTGGCCTCCCGGCGCTGCGCCCTTTCTCACTGGTTCTCTCTTCTGCCGTTTTCCGTAGGACTCTCTTCTCTGACCTGAGTCTCCTTTGGAACTCTGCAGGTTCTA
+
CBCCCCCAFFFFGGGGGGGGGGHHGFGBEEHHHGGGDFEGGHHHHGGGGGGGGHHHHHHGGGGGGGGGGGGHHHHGGGGHGHHHHGGGGGFGGGHGHGHHHH/F?FG0?FFFHH-<<?CGHHGHH0DH<CEGHGGGGGHGGFGHHGGG0FFGGGGGGG--;9ADFFFFFFFFFFFFFFFFFFFFFFFF/:FFFCAFFFFFFFAAFBFFFFFFFFF;;FBFFFB//;B/:FFFFFFEFFFFFFFFFFFFFF/
@M05620:37:000000000-D9766:1:1101:23596:4349 1:N:0:17
GAGGCTGCTTTGGAAGAAACTCATAGGCTACGGCAAAAGTTCCTCCTGGGCCTGGGAAAGATTCCCGCCCCGCCTACAGAAGCTGAAACAACGGCCAATGCTTCTACACTATCCTACCAGAAAGGAAAGTCTCCTAGAAGATTCAAAGAGAGAAAAAGATAAAATGAAACAATGGAAAGAAAGTCAGGCATTTCCGCTTTAGCACTTTTGTGGATCCAATTGAACAACTCCCATCATTCGTACTTGAAACT
+
AAAAA?CAFFBFCGGFCGGGD1A3DB111B0AEEAEHHHB2DF2DF0F0/BA////BB/B0BAB21//A///>//?BBFGHEHF1B@FF0/?/>E//?FF1B211B2B01B11B2BG0110B110@0FC1@21@1@@<G1?1??11GD000//1<0F..111111<>1D0C.0</0<<./<<<CF0;//.:0:::.;.::;00990/009//.090/00;;0;CFBF./00.;0//:9/999--;///99/
@M05620:37:000000000-D9766:1:1101:22978:4367 1:N:0:17
ACCACACCTTCTACAATGAGCTGCGTGTGGCTCCCGAGGAGCACCCCGTGCTGCTGACCGAGGCCCCCCTGAACCCCAAGGCCAACCGCGAGAAGATGAACCCAGGTGCGTGGCCCGCTCCCTCTTCTGGTGGCCGCCTCCCTCCTTCCTGGCCTCCCGGCGCTGCGCCCTTTCTCACTGGTTCTCTCTTCTGCCGTTTTCCGTAGGACTCTCTTCTCTGCCCTGCGTCTCCTTTGGAACTCTGCAGGTTC
+
AAA?AAAAFFFFGGGGFGGDG1GCFAEBCAHHFGGEEEGGGHHHHGGGGFGGHHHGHHGGEGGGGCGGGEGGHFHGGGGHEEHHHGEEGGGC@GGFFHFHHEC/GFFF1AFECGHGCCC-CEHHHHGGHHHHFGHGGGGGGEGGGGGGGGGGGFGGGGGG?@@@@F@@B@@FFFFFFFFFFFFFFFF:BFFFFFB@;BFFFFFF9AAFFFFFFFFFFFFF/;ABF->B@BBFFFFFFBBFFFBFF/9A-B9
@M05620:37:000000000-D9766:1:1101:18793:4408 1:N:0:17
ACCACACCTTCTACAATGAGCTGCGTGTGGCTCCCGAGGAGCACCCCGTGCTGCTGACCGAGGCCCCCCTGAACCCCAAGGCCAACCGCGAGAAGATGAACCCAGGTGCGTGGCCCGCTCCCTCTTCTGGTGGCCGCCTCCCTCCTTCCTGGCCTCCCGGCGCTGCGCCCTTTCTCACTGGTTCTCTCTTCTGCCGTTTTCCGTAGGACTCTCTTCTCTGCCCTGCGTCTCCTTTGGAACTCTGCCGGTTT
+
AAAABBBBFFFFGGGGFGGGGGHHGGGFAEGHHGFGFFGFDHFHHGGGFGGGGHFHHHHGGGGGGGGGGGGHHHHGGGGHGHHHHFGEGGGGGGGHGGG2GCDFGG<FGG/C<@HHF-D-EECGHHGGGH<CD.C:CGD?FFBB.;FFGF0/AFF?AGDD-9B9BDAFDCFFB9FFFB9/.B//BF//;BBBF//>DD/:9/./9../9BB9/99/9BFF//.;A.99-.9FF/FF/;BF/;BFE;;B@D.
@M05620:37:000000000-D9766:1:1101:23525:4414 1:N:0:17
GCTGCTGCTTTTGAATCAACTTACAGGCAGTGACCCAAGAGCGTACTATCACACTTCTGAACCCCAGCCACTCCTAAGAATCCCGAATGACGTCTTCTTCTCGATTAACCACCTTACGATCAAAAAAAAACATAATAAAGATTGAGAGAAATAAAAAATTAGAGAAAAACAGGACTAAAAAAGTAAGGATCTTATACCATAAGATTTGAGAAGAAAATCTTGATCTCCCAGCAATCGACAAATCTCAACAA
+
>1>>A@BBBBBB1ABB31FGB1B1B1BF000B1DFF00BB0BABEE/A2DFABB01BA1FDA/BA/A0BBG1FC111B1B11B@>/>>@1B>>?0FG212B1/102?BF>B?/01B1/////B11///////111222?1111111/</?1<1=11>-<111100///.<<<.../::000-.0000/00/900000000000000990..0////9099000;9090/;/--9/B------9/////-/-
@M05620:37:000000000-D9766:1:1101:23671:4424 1:N:0:17
ACCACACCTTCTACAATGAGCTGCGTGTGGCTCCCGAGGAGCACCCCGTGCTGCTGACCGAGGCCCCCCTGAACCCCAAGGCCAACCGCGAGAAGATGACCCGGGTAGTGGCCCCCTAACCTTTTTTGGTGGCGCCTTCCTCCTTCCCTGCCTCCCGGGGCCTGCCCCCTTTCTACTGGTTTTCTCTTTCGGCGTTTTTCGGAGGACTCTCCTCTTCTACCTTAGGCTCCCTTTGAAATTTTCAGGGTCTT
+
CCCCCCCCFFFFGGGGGGGGGGHHEEFECEHHHGFAAFGGFHHHHGGGFGGGGHGHHHHGGGGGGGGGGGGHHHHGGGGHGHHHHGGGGGGGGGHHHHBGH2/A////<<F<FH---./<.00=00-;-.;.;-.=..=F00;/;0=/0;.=00;C.;----....;A-@F////://;/;..////;//.-;--;BF.B--.9;../////;./////:;///:///9;.;F/B/;///////:;.;/./
@M05620:37:000000000-D9766:1:1101:20090:4434 1:N:0:17
AGTGCCAGCTCTCAATCGCACAGGGGACCCAGGGCCTGGCCCCTCCATCCAGAAAACCTATGACCTCACCCGCTACCTGGAGCACCAACTCCGCAGCTTGGCTGGGACCTATGTGAGTATCCAGCGTAGGAATCTGGGAGTTGGGGAGGAGTGAGGAGTTGGGGAAAGACAGTCCTAACCGTGGAGGGTTCTGGTAAATGATGGGGTGAGGAGGGGCTCTTTGGCTCCCACCAGTCCCCCTGTCTGGTCTA
+
AA>ABFFFCFFFGGGGGGGGGGHHGGGGGGHHGGGGGGHHHHGHGGHHHHHHHHHHHGGHHHHHHHHHHHHGGGGGHHGGHHHHHHHHGHHHGGGGGHHHGHHGGGHHGHHHHHGHHHHHGHGFHGDGGGHGHHHHHGGEGHHHGGGGGGEHHHHGGGHHHHGGGGHGHHHGHHHHHHHGGGGGGGGGAFGGGGFFGFFFGGGGGGFFFFFF?FFFFFFFFFFFFFFFFFFFFFFFFFFFFFFFFFFFFFF
@M05620:37:000000000-D9766:1:1101:20318:4436 1:N:0:17
ACCACACCTTCTACAATGAGCTGCGTGTGGCTCCCGAGGAGCACCCCGTGCTGCTGACCGAGGCCCCCCTGAACCCCAAGGCCAACCGCGAGAAGATGCCCAGGTGAGTGGCCCGCTACCTCTTCTGGTGGCCGCCTCCCTCCTTCCTGGCCTCCCGGCGCTGCGCCCTTTCTCACTGGTTCTCTCTTCTGCCGTTTTCCGTAGGACTCTCTTCTCTGACCTGAGTCTCCTTTGGAACTCTGCAGGTTCTA
+
A1>1AAAABCCFFGGFFF1AF1CBE0A000FE1AFE0EEC?GHFHGGEAEEEBBFEGHFA/>/FF/EEEEE0G>CGGFCG>/GHEGA<C////CF1>111<GGGHHHFF<?/?<@@CGGFHHHDGGGFGHFFFCCCA:A:GFCFCB/BFFAFFAAEAA-9A>@F@@F@-9B/FF/;BBB9BFF/BFB/FFFBB@BAFEBFBFFFFE99/999B//BFF/99FF/9BF/FB99FFBFFFFFFFFFFF9FFFF
@M05620:37:000000000-D9766:1:1101:22617:4453 1:N:0:17
ACCACACCTTCTACAATGAGCTGCGTGTGGCTCCCGAGGAGCACCCCGTGCTGCTGACCGAGGCCCCCCTGAACCCCAAGGCCAACCGCGAGAAGATGCCCAGGTGAGTGGCCCGCTCCCTCTTCTGGAAGCCGCCTTCCTCCTTCCTGGCCTCCCGGCGCTGCGCCCTTTCTCACTGGTTCTCTCTTCTGCCGTTTTACGTAGGCCTCTCTTCTCTGACCTGTGTCTCCATTGGAACTCTGCAGGTTCTA
+
AAAAAAAA1CCFGG1B3G1BF1FCGA000AFFBFFA0E/EAGEFHGGGEEEFBGG1FGGE@ECEGAEGG@>0ECEEGEAG/CGHHG//>/><@CFF?F1FG1FF?GF0??FCGAC?--<><//=000<0/<<CC-A:.;/;0CGF0:00/..C?EG?---;9----A@@FFFB/B///:/;////999:9FBB--9F?/;-9/;A///-///9:///9/99BB//9B/BB/:F///B/;BF////A9B/;/
@M05620:37:000000000-D9766:1:1101:22110:4474 1:N:0:17
ACCACACCTTCTACAATGAGCTGCGTGGGGCTCCCGAGGAGCACCCCGTGCTGCTGAGCGAGGCCCCCCTGAACCCCAAGGCCAACCGCGAGAAGATGAACCCAGGTGCGTGGCCCGCTCCCTCTTCTGGTGGCCGCCTCCCTCCTTCCTGGCCTCCCGGCGCTGCGCCCTTTCTCACTGGTTCTCTCCTCTGCCGTTTTCCGTAGGACTCTCTTCTCTGCCCTGCGTCTCCTTTGGAACTCTGCCGGTTC
+
AA>>AAAAFFF@BBGAAGB1F1F1EAEA00EGHG/B/A/////BG/EGEEGGFDGB10B>/>?//E//EGE0FGH/?EGFEHHHHGGCCCCGGGHHGHHHHHGFGFHGCCFFGGHHGGG-EGHHGHGHHHHHGHHGGGGGGGGGGGGGGGGGGGGGGGGGG@@@@F@?F@@FFFFFFFFFFFFFFFF:BFFFFFF@ABFFFFFFABFFFFFFFFFFEFFF/B9FA;@A@FFFFFFFFFFFEFFFF;;=@B-
@M05620:37:000000000-D9766:1:1101:19517:4513 1:N:0:17
AGTGCCAGCTCTCAATCGCACAGGGGACCCAGGGCCTGGCCCCTCCATCCAGAAAACCTATGACCTCACCCGCTACCTGGAGCACCAACTCCGCAGCTTGGCTGGGACCTATGTGAGTATCCAGCGTAGGAATCTGGGAGTTGGGGAGGAGTGAGGAGTTGGGGAAAGACAGTCCTAACCGTGGAGGGTTCTGGTAAATGATGGGGTGAGGAGGGGCTCTTTGGCTCCCACCAGTCCCCCTGTCTGGTCTA
+
ABAABFFFCFFFGGGGGGGGGGHHGGGGGGHHGFGGGGHGFHGHGGHHHHGHHHHHHGHGHHGHHHHHHHGGGGGGHHHHHHHHGHHHGHHHGGGGGEHHGHHGGGHHGHHGHHHHHHFHHHGHHGEGGDFHHHHHHHGFDGHHGGGGGGEHHHHHHGHHHHGGGGHHHHHHHHHHHGHHCEFGGGGG9CFGGGFFFGGGGGGGGGFFEFFFFFFFFFFFFFFFFFF?FFFFFFFFFFFFFFFFFFFFFF:
@M05620:37:000000000-D9766:1:1101:20250:4560 1:N:0:17
AGTGCCAGCTCTCAATCGCACAGGGGACCCAGGGCCTGGCCCCTCCATCCAGAAAACCTATGACCTCACCCGCTACCTGGAGCACCAACTCCGCAGCTTGGCTGGGACCTATGTGAGTATCCAGCGTAGGAATCTGGGAGTTGGGGAGGAGTGAGGAGTTGGGGAAAGACAGTCCTAACCGTGGAGGGTTCTGGTAAATGATGGGGTGAGGAGGGGCTCTTTGGCTCCCACCAGTCCCCCTGTCTGGTCTA
+
AB>AAFFFBFFFGGGFEGGAECHAFGDGDEGHCEFAEFHFFHEGGGHHGGHHGHFHFGHHHGBHHGHHHHHE@/EEHHFH?FHHHH1?EBGCAE@EFFGHGGFE//BGG2BFGGFHHHDFGFHHHG?CF?GHFHHHHHFFDFHHGGGGGC<>GHHHHGHFHHGGEFHHHHHHHHHHHHHHGGGDDGGGDGGGGGFFGGGGGGGGGGFFFFFFFFF-@=EFFFFFFFFFFFFFFFFFFFFFFFFFFFFFFFB
@M05620:37:000000000-D9766:1:1101:18820:4566 1:N:0:17
ACCACACCTTCTACAATGAGCTGCGTGTGGCTCCCGAGGAGCACCCCGTGCTGCTGACCGAGGCCCCCCTGAACCCCAAGGCCAACCGCGAGAAGATGCCCAGGTGAGTGGCCCGCTACCTCTTCTGGTGGCCGCCTCCCTCCTTCCTGGCCTCCCGGCGCTGCGCCCTTTCTCACTGGTTCTCTCTTCTGCCGTTTTCCGTAGGACTCTCTTCTCTGACCTGAGTCTCCTTTGGAACTCTGCAGGTTCTA
+
CCCCCCCCFFFFGGGGGGGGGGHHGFGEGFHHHGGGGGGGGHHHHGGGGGGGHHHHHHHGGGGGGGGGGGGHHHHGGGGHGHHHHGGGGGGGGGHHHHHHHHHGGHHFGHGGHHGGGGGHHHHHHGHHHHGGHGGGGGHGHHGHHGGGGGGGGGGGGG?-ADFFFFFFFFFFFFFFFFFFFFFFFFFFFFFFFFDFFFFFFFFFFFFFFFFFFFFFFFBFFFF;/;;BFFFFFFFFFFFFFFFFFFFFFFB
@M05620:37:000000000-D9766:1:1101:16314:4599 1:N:0:17
ACCACACCTTCTACAATGAGCTGCGTGTGGCTCCCGAGGAGCACCCCGTGCTGCTGACCGAGGCCCCCCTGAACCCCAAGGCCAACCGCGAGAAGATGCCCAGGTGAGTGGCACGCCACCTGGTCTCGTGGCCGCCTCCCTCCTTCCTCGCCTACCGGCGCCGCGCCCTTTCGCACTGGTCTTCTCTTGTGCCGCTTTCCGCAGGCCTCTCTTCTCTGACCTGCGTCTCCAATGGAACAGTGCAGGTTCTG
+
BBCCCCBCFFFFGGGGGGGGGGHHGEGBCEHHHGGGGGGCFHHHHGGGGGGGHHGHHHHGGGGGGGGGGGGHGHHGGGGHGHHHHGGGGFBFGGHGFF?22?GC<?101?//0?/-...>G00>100/...-<-A-.:..:;./0;FG0.;-../C?FGGF-----;-9///..:--/9B//;BF////;://---;.//..---..;AFFF///;BFF/9//A-A-;/////9///;//:://9..////
@M05620:37:000000000-D9766:1:1101:10432:4612 1:N:0:17
AGTGCCAGCTCTCAATCGCACAGGGGACCCAGGGCGTGGCCCCTCCATCCAGAAAACCTATGACCTCACCCGCTACCTGGAGCACCAACTCCGCAGCTTGGCTGGGACCTATGTGAGTATCCAGCGTAGGAATCTGTGAGTTGGGGAGGAGTGAGGAGTTGGGGAAAGACAGTCCTAACCGTGGAGGGTTCTGGTAAATGATGGGGTGAGGAGGGGCTCTTTGGCTCCCACCAGTCCCCCTGTCTGGTCTA
+
BBBBBFFCAFFFGDGFFGGCF?B42A2AEEGH22E2AAEEFH0BA1FDGEHHHFFHGDHHBHHH@@GFHHGG//>EFGEGFCFGGHHHGHHH>/@EEGGGGHHGGGHHGHHHHHHHHHHHGHHHHGCDGDHDHHHH?GGHHHHGGGGGGGGHHHHHHGHFGFGGGGGHHHGHHHHHGGGGGGEGGGGGCFGGGGCFGGGGGGGFFFDBFFFFFFAFFFFFFFFFFFFFEFFFFFFBFFFFFFFFFFFBFFF
@M05620:37:000000000-D9766:1:1101:15473:4652 1:N:0:17
AGTGCCAGCTCTCAATCGCACAGGGGACCCAGGGCCTGGCCCCTCCATCCAGAAAACCTATGACCTCACCCGCTACCTGGAGCACCAACTCCGCAGCTTGGCTGGGACCTATGTGAGTATCCAGCGTAGGAATCTGGGAGTTGGGGAGGAGTGAGGAGTTGGGGAAAGACAGTCCTAACCGTGGAGGGTTCTGGTAAATGATGGGGTGAGGAGGGGCTCTTTGGCTCCCACCAGTCCCCCTGTCTGGTCTA
+
A?AAAFFFBFFFBFGGGFGAEAB4AAEGGGGHFEGFFFHHHHGHGGGHGHHHH33FGGHHHHGHHHEHHHHEGGGGHHHBGGHFEH?GFEGHGE/EEFHHGHHGEFHHGHHHHHHHHGHGHHHHGGCFGGHHHHHHHHHGEHHHGGEGGGGHHHHHHEGHHHGGGGHHHFHHGFHHHHHHGACGGGGG;CFGGGCFFGGGGFGGGGFBAFFFFFBBBBFFFFFFFFFEEFFDFFFFFFFFBFFFFFFFBB;
@M05620:37:000000000-D9766:1:1101:7373:4664 1:N:0:17
AGTGCCAGCTCTCAATCGCACAGGGGACCCAGGGCCTGGCCCCTCCATCCAGAAAACCTATGACCTCACCCGCTACCTGGAGCACCAACTCCGCAGCTTGGCTGGGACCTATGTGAGTATCCAGCGTAGGAATCTGTGAGTTGGGGAGGAGTGAGGCGTTGGTGACAGACAGTCCTAACCGTGGGGGGTTCTGGTAAATGATGGGGTGATGGGGGGCTCTTTGGCTCCCACCAGTCCCCCTGTCTGGTCTA
+
BBBBBFFBBFFFGGGGGEF2EEHFFGGGGEECFEEECCGHHHGFEGEHHHFFF3BEFFHHHHHHHHHHHHGGGG/EGGGAHHHAGHFGGHHG/EEE/B?BE?B?EE0B<GG3FF33BBFDFGHHGDGGGGH2FFD@<????GGG/><<>>>G0FH..<.-A...00;;/;:/CHHF0;C?-..=-9-;;@FF/B;F/B9//;/BEDD=E///.;B->=E/BFFFFFFF..AD.ABFFF.ABFBBFFFFB9B
@M05620:37:000000000-D9766:1:1101:21229:4671 1:N:0:17
ACCACACCTTCTACAATGAGCTGCGTGTGGCTCCCGAGGAGCACCCCGTGCTGCTGACCGAGGCCCCCCTGAACCCCAAGGCCAACCGCGAGAAGATGCCCAGGGTGCGGGCCCCGCTACCTCTTCTGGTGGCGCCTTCCCTCGTTCCCGCCCTCCCGGGCCTCCCCCGTTTCTCCCTGGTTCCTTTTTCCGCCGTTTCCCGTAGGACTCCCTTTCCTGACTTGTGTCTCCTTTGAAATTCTGCAGGTTCT
+
AAAAAAAACFFFEF1FAFEEFDHHAAABFEHAFFGEEGECFHFHHGGGGAEFHHHFHHHCCGGGGCEGGGGHHFFGGGCHE<GFHGE<BGB@BCFB>F1<F1/</?/?//<-=A-<-<-:/00;00;000;.:-.;..9;/99-9=./0.--;@E?-9-;-9---------//9///-:-99/////////----;-//;9-;-;-//;B/--///;/9/;/;///-////;F/B////;//9B/;-9/;/
@M05620:37:000000000-D9766:1:1101:18911:4677 1:N:0:17
ACCACACCTTCTACAATGAGCTGCGTGTGGCTCCCGAGGAGCACCCCGTGCTGCTGACCGAGGCCCCCCTGAACCCCAAGGCCAACCGCGAGAAGATGAACCCAGGTGAGTGGCCCGCTCCCTCTTCTGGTGGCCGCCTCCCTCCTTCCTGGCCTCCCGGCGCTGCGCCCTTTCTCACTGGATCTCTCTTCTGCCGTTTTCCGTAGGACTCTCTTCTCTGACCTGCGTCTCCTTTGGAACTCTGCCGGTTC
+
@BBBBBBBFFFFGGGGGGGDGFH4EAEFGEFGHGAEFGGCDHHHHGCEA1AAD3BGF2GGEC0EAF/EEGGHHHAEGGGAFHHEE/EEGCCF?DGF22FGH/A<GFHF1?<D?FFG@---.<<GHHFHHHFCA.:--:.:CEBFD/B0CFGE?FFGGE.;D?D;FFAFFFFFFFBF:9FFF/;FFFFFEFFFBFFA?DBEFFAFA..;FFFFFBFFEF/9/9;/;.BFFB.9BFFFFB/F/FFFF/@B@D.
@M05620:37:000000000-D9766:1:1101:22147:4682 1:N:0:17
ACCACACCTTCTACAATGAGCTGCGTGTGGCTCCCGAGGAGCACCCCGTGCTGCTGACCGAGGCCCCCCTGAACCCCAAGGCCAACCGCGAGAAGATGACCGCATGGGTGCGCCCCGCCCTCTCTTGTGGTCGGCCCCCCCCTCCCTCGTCCCCCCGAGGCTCTGCCCCTTTTCTCGCTGTTTCTCTCTTCCGCTTTTCCCAGTACGACTCTCTTCTATCCCATGTGTCTTCTTTGGTACTCAGCGTGTTC
+
ABBBBBBBFFFFGGGFGGGGGGGHGGGGGCGHHGGFGGGGGHHHHGGGGGGGHHHHHHHGGGFGGGGFGGGHHHHGGGGHGHHGHGGGGGGGGGHHHH2<2/////0/0?.--.>----=-.;C0;0:0;/0--;.-A9--;-...9.-9..:A.:-;9-9..//;9A.9.//9/9:....////;B/://9:.:.;;////9;:/9..:AFF//;F///;//9///;;////9://./:B/;B/...:./
@M05620:37:000000000-D9766:1:1101:14870:4683 1:N:0:17
AGTGCCAGCTCTCAATCGCACAGGGGACCCAGGGCCTGGCCCCTCCATCCAGAAAACCTATGACCTCACCCGCTACCTGGAGCACCAACTCCGCAGCTTGGAGGGTGCCTATGTGAGTATCCAGCGTATGGATGTGGGAGCTGGGGAGGAGTGAGGAGTGGGGGAAAGACAGTCCTAACCGTGGAGGGTTCTGGTAAACGATGGGGGGAGCAGGTGCTCTCTTGCTCCCACCAGTACCCCTGCCTGGTCTA
+
>3AAADFFBFCFGGGGG2FEEEFCFEFGGG2FFEEGCFFABGE1EGFHHH3F3C3F3B3FHGHGFGE3FF1EEECEH3G?FGH1BFGHGBGH/?/EEBGGA33E>//?0B11122BBFB1GHEGH/?</@0@<1?11////?FGCDA->C./.00<0<=<.<@-;CAGBFGBFBB900CFG9.-...;;.;C;0;//;/9.A.A.D-9--.;;..;B9B//;/9//;/;F...;B/B9/.AA.;FF.;;//
@M05620:37:000000000-D9766:1:1101:14853:4695 1:N:0:17
AGTGCCAGCTCTCCATCGCACAGGGGACCCAGCGCATGGCCCCTCCATCCAGAAACCCTATGACCTCACCCGCCACCTCGGGCACCCACTCCGCAGCTTGGCTGGGACCTATGTGAGTATCCAGCGTAGGAATCTGGGAGTTGGGGCGGCGTGCGGCGTTGGGGACAGACAGTCCTAACCGTGGAGGGTTCTGGTAAATGATGGGGTGAGGAGGGGCTCTTTGGCTCCCACCAGTCCCCCTGTCTGGTCTA
+
>>>3>B5CACCFGGGBBAE2A2F4F22AA2BF2AA2BBBFGGEHGGFHHCFGH3G3BFHHA3FGHDBFGHH/>/>BGH1?1/>>EGE/?FGB>E/E<F33<BFEGGFHGHGFFFGFHHHHHHGHHGGGGGGEGHHHHH0FFFHFDG.AC-;;BABB-BBBBFBB.-.9/A.BFFFFFFFFBFFB.AABDFFFFFBFFBFF/FFFFFDB.FF/ADBBB;EFFFFFFFFFFBFFEFFFFFFFBFFFFFFFFF/
@M05620:37:000000000-D9766:1:1101:7736:4750 1:N:0:17
AGTGCCAGCTCTCCATCGCACAGGGGACCCAGGGCCTGGCCCCTCCATCCAGAAAACCTATGACCTCACCCGCTACCTGGAGCACCCACTCCGCAGCTTGGCTGGGACCTATGTGAGTATCCAGCGTAGGAATCTGGGAGTTGGGGAGGCGTGCGGAGTTGGGGAAAGACAGTCCTAACCGTGGAGGGTTCTGGTAAATGATGGGGTGAGGAGGGGCTCTTTGGCTCCCACCAGTCCCCCTGTCTGGTCTA
+
>A>3>DFFAFFFG4FGFEGAFCHFGA2AABFGAAE2AFGHFHGHGGH5GEFGFHHBFFHCFGHHHBFGHHGFE/>EHHBGBFFHHH11?FFE>ECE>FBFEBGFGGHHGGGHHHHFHDHHHHGGHGC?BEF>GHHHHH0?EHHGGG.CG.AFG.AD@D.:GHGGG.9C/;/;FGFGFGGGGGGGAEGB9AFFFFFFFFFFFFFFFFFBEFFFFFB;BBEFFFFFFFFAEFFF?FFFFFFFBFFFFFFFFFB
@M05620:37:000000000-D9766:1:1101:17703:4766 1:N:0:17
ACCACACCTTCTACAATGAGCTGCGTGTGGCTCCCGAGGAGCACCCCGTGCTGCTGACCGAGGCCCCCCTGAACCCCAAGGCCAACCGCGAGAAGATGCCCAGGTGAGTGGCCCGCTACCTCTTCTGGTGGCCGCCTCCCTCCTTCCTGGCCTCCCGGAGATGCGCCCTTTCTCACTGGTTCTCTCTTCTGCCGTTTTCCGTAGGACTCTCTTCTCTGACCTGAGTCTCCTTTGGAACTCTGCAGGTTCTA
+
BBBBBBBBFFFFGGGGGGGGGFHHGEEFHGHHHGGGGGGGGHHHHGGGEGGGHHHHHHHGGGGGGGGGGGGHHHHGGGGHFHHHHGGEGGGGGGHHHHHHFHGEFGFH1?FFHHGGGGGFHGHHHHGHDFEHHGGGGGHGHHGHFGGEFGGGGGGGG?-A-:0CFGFFFBFFFFFFFFFBFFFFFFFFFFFFFFFFFFFFFFFF?FFFFFFFFFFFFFFF/FFBF/;9FFFFFFFFFFFFFFFFFFFFFFF
@M05620:37:000000000-D9766:1:1101:7993:4782 1:N:0:17
AGGGCCAGCTCTAAATCGCACAGGTGTCCGAGCGCGTGGCCCCTCCATCTAGAAATCCTAAGACCCCACCCGAAACCTAGTGAACCAACTCGGCAGCTTGGCTGGGACCTATGTGAGTATCCAGCGTAGGAATCTGGGAGTTGGGGAGGAGTGAGGAGTTGGGGAAAGACAGTCCTAACCGTGGAGGGTTCTGGTAAATGATGGGGTGAGGAGGGGCTCTTTGGCTCCCACCAGTCCCCCTGTCTGGTCTA
+
>>11>1>1AF1B11B3BAC1EA00B1BGH0EAEGAA/AA/B//AAABFGD1AGF11DB1D1BF1>?B/EEE/>/>>F01B112B>FG//BB//?/>/B<FCGC?//0F/FGHHHFHGFDGHHHFEC?<<AGDGGHGBG><<>GECCCC?.CGF0<C0.;;C/CCA?.:;BC99;CFGGGGG.9?9EB@9;90;C/9BFFFBFFFEBF@FFFFBF->---;BFBB///:A-9AFF;BBBF-@EFFFBEFBFF
@M05620:37:000000000-D9766:1:1101:15246:4791 1:N:0:17
AGTGCCAGCTCTCAATCGCACAGGGGACCCAGGGCCTGGCCCCTCCATCCAGAAAACCTATGACCTCACCCGCTACCTGGAGCACCAACTCCGCAGCTTGGCTGGGACCTATGTGAGTATCCAGCGTAGGAATCTGGGAGTTGGGGAGGAGTGAGGAGTTGGGGAAAGACAGTCCTAACCGTGGAGGGTTCTGGTAAATGATGGGGTGAGGAGGGGCTCTTTGGCTCCCACCAGTCCCCCTGTCTGGTCTA
+
ABBBCFFFBFFFGGGGGFGFEEHHGEGGGEGHGGGGFFFFFHGDFGHHHHGHHGHHFGHHHGFHHHFFGHHGGFFGHFHHHHHFGHHHGGHHG?@EF3FHGGHF?EGFE2FHFHHHHGFHHHHHHGEBD/GHFFGHFGFF/?FFC@CDGGGHHHHHFA<CFHGGCFHGHHHHFHHHHGFHGEE?EGGG9CFGFG;FBFFGFCFGGGFFEFFFFFFFC>EFFFFFFB/AFFFFFEFFFFFFFEFFFB/B:F;
@M05620:37:000000000-D9766:1:1101:10481:4794 1:N:0:17
AGTGCCAGCTCTCAATCGAACAGGGGACCCAGGGCCTGGCCCCTCCATCCAGAAAACCTATGACCTCACCCGCTACCTGGAGCACCACCTCCGCAGCTTGGCTGGGACCTATGTGAGTATCCAGCGTAGGAATCTGGGAGTTGGGGAGGAGTGAGGAGTTGGGGAAAGACAGTCCTAACCGTGGAGGGTTCTGGTAAATGATGGGGTGAGGAGGGGCTCTTTGGCTCCCACCAGTCCCCCTGTCTGGTCTA
+
AA>AAFF11CFFGGFGGF1CG0FCFE0A0BAGB0B0/BFGEGGFGGHBGHGHBGFCGFF1AB2FG1FGHHEE?>>EFGHHBFGHFHH/FC0?>EC/>B1FEGHGGGHHGHFGHHHHH1FGHHGGHGCEGGHHHFHHHG?FGFHHGG.CCACFF0GHGG/CGHGGGGHHGHHHHHGHHGHHG?A@CCE@.;FGFGBFGGGFFGGGG.;@EFFFFF@-9;AFFFF/BBF--BFBAFBFFFFF@FFFFFFBFFB
@M05620:37:000000000-D9766:1:1101:21112:4832 1:N:0:17
ACCACACCTTCTACAATGAGCTGCGTGTTGCTCCCGCGGATCACCCCGTGCTTCTGACCGAGTCCCCCCTGAACCCCAAGGCCAACCGCGAGAAGCTGCCCAGGTGAGTGGCCCGCTACCTCTTCTGGTGGCCGCCTCCCTCCTTCCTGGCCTCCCGGAGCTGCGCCCTTTCTCACTGGTTCTCTCTTCTGCCGTTTTCCGTAGGACTCTCTTCTCTGACCTGAGTCTCCTTTGGAAATCTGCAGGTTCTA
+
AA>AA>A>FFCFGGG4BBBBF5B4E2EE4BDFFGGD2AAE0EGHHHEEAEFF55FG@GHEE/1BBGEEGGG?FGGGGE???GGC/FGGGGGCC/G22??FGHGFFGG0?F/FFE-@<A<FGBDFFBGG0C.GGFGG.AGGHHF/CC;9FEF?0FFGG;9-;;9BCDFF-BFBBFF/;FF/BFFFFFBBFFFFF-;AFEFED9A.9;/BBBFFFB/;B9//;/9B.//9;BFFF/////;;9/B/B;;////
@M05620:37:000000000-D9766:1:1101:24758:4842 1:N:0:17
ACCACACCTTCTACAATGAGCTGCGTGTGGCTCCCGAGGAGCACCCCGTGCTGCTGACCGAGGCCCCCCTGAACCCCAAGGCCAACCGCGAGAAGATGCCCAGGTGAGTGGCCCGCTACCTCTTCTGGTGGCCGCCTCCCTCCTTCCTGGCCTCCCGGCGCTGCGCCCTTTCTCACTGGTTCTCTCTTCTGCCGTTTTCCGTAGGACTCTCTTCTCTGACCTGAGTCTCCTTTGGAACTCTGCAGGTTCTA
+
BCCCBCCCFFFFGGGGGGGGGGHHGFGEEGHHHGGGGGGGGHGHHGGGFGGGHHHHHHHGGGGGGGGGGGGHGHHGGGGHGHHHHGGGGGGGGGHHHGHHHGGGHHHHDGGEHHGCFCGHHHHHHHHHGHGHHGGGGGHGHHGHHGGGFGGGGGGGGG-;ADFFFCFFFFFFFFFFFFF9FFFFFFFFFFEFFFDFFFFFFFFAFBBFFFFFFFFFFFFFFFFFFFFFFFFFFFFFFFFBFFFFFFFFFFB
@M05620:37:000000000-D9766:1:1101:16039:4843 1:N:0:17
GAGGCTGCTTTGGAAGAAACTGATAGGCTAGGGCAACACTTTCGGATGGACCTGGATAAGAATTTCGGTCACTTTAGAGAATCTGATATACCTGCCAATGATTAACAAACAAAAAAAGCAAGGAACCTAAACCAAAAAAAGGAAAAGAAAAAACAATAAAAACACTGACAATAAGGGCAAAAACTAACAAAAAACCCCGATACCAAACGCACATAAAAAAAACTTATAATATCCACTTGCAACTCACAACC
+
A?AA>AFBFBDDGBBBFGCGGBGDG5444B4BB42FHHA35BBA2A2A23BB2B12553B5535DD20BA1355@5BBBFGBB@B55D@B4B4BG13BBFGGED43@@??B111?/>/033?/030?2B2222////?////??0?0/<000-...11111<<..<00/0=0<000....;:.:;00;/0...-.99.-----090...---9////9/---.//////;////9/;;///9///9;9/..
@M05620:37:000000000-D9766:1:1101:20594:4869 1:N:0:17
ACCACACTTCCACAATGTGCCTCGTGTGGCTCCCGCGGAGCACCCCGTTCTGCATACCGAGGCCCCCCGGCACCCCCAGGCCAACCGCGCGAACATGTACCCAGGAGAGTGGCCCGCTACCTCTTCTGGTGGCCGCCTCCCTCCTTCCTGGCCTCCCGGAGCTGCGCCCTTTCTCACTGGTTCTCTCTTCTGCCGTTTTCCGTAGGACTCTCTTCTCTGACCTGAGTCTCCTTTGGAACTCTGCAGGTTCT
+
AAAAAAAFDD1BBBFFG3BB11B0BABBAF0BFFEEEG//AAFGGG/BBFFHHB@DFGGGGEGGGGGG>>/>EFGG/>CFGFHHGG@@@/>>A<<=F1>>1<GHG.<.CGGEGHHG-ACGHHHGHHHHHGGGGGGGGGFGGGGGGGGGGGGFFFFFF-;-;@AFF?@F@@FFF/BBFFFFFFFFFFFFFFFFFF@FFFFFFFFFFFFFFFFFFFFFF/99:F/;/;:BFFFFFF/BFFFFFFFFFFFFFFF
@M05620:37:000000000-D9766:1:1101:19965:4937 1:N:0:17
ACCACACCTTCTACAATGAGCTGCGTGTGGCTCCCGAGGAGCACCCCGTGCTGCTGACCGAGGCCCCCCTGAACCCCAAGGCCAACCGCGAGAAGATGCCCAGGTGAGTGGCCCGCTACCTCTTCTGGTGGCCGCCTCCCTCCTTCCTGGCCTCCCGGCGCTGCGCCCTTTCTCACTGGTTCTCTCTTCTGCCGTTTTCCGTAGGACTCTCTTCTCTGACCTGAGTCTCCTTTGTAACTCTGCAGGGTCTA
+
AAA1AAAABFFFGGGFAG1AG1GFGAA00AFBAEFE0EEGCHHGHGGC/EFFEFFGHHHE>E?GG?EGGEE>GCGGGF/G//FHHG//BG<</CF1>F1?CF/E1?GF1F//0?CC-A?FFHF<DGD00<..<<;-.;.;GF./00/0;/.999.A9?-;@-@?@@-99//9BF9FB9B9//99BBB9/B///9;AFF//AF--B/9FBFFFFBFFF9//BFF/9;BFF//9B////9/;BF/B/A-99B/
@M05620:37:000000000-D9766:1:1101:22357:4952 1:N:0:17
ACCACACCTTCTACAATGAGCTGCGTGTGGCTCCCGAGGAGCACCCCGTGCTGCTGACCGAGGCCCCCCTGAACCCCAAGGCCAACCGCGAGAAGATGCCCAGGTGAGTGGCCCGCTACCTCTTCTGGTGGCCGCCTCCCTCCTTCCTGGCCTCCCGGAGCTGCGCCCTTTCTCACTGGTTCTCTCTTCTGCCGTTTTCCGTAGGACTCTCTTCTCTGACCTGAGTCTCCTTTGGAACTCTGCAGGTTCTA
+
CCCCCCCBFFFFGGGGGGGGGGHGGEEAGGHHHGGEGGGGGHGHHGGGGGGGHHHHHHHGGGGGGGGGGGGHFHGGGCGHGHGHHGGGGGBCCDHHHHHHHHHGHHFHHHGGGHGGGGGHHGHHGHHHHFGHHGGGFGHGHHGHHGGGFGGGGGGGGGDGGGGGGGFFFFFFFFFFFFFFFFFFFFFFFFFFFFFFFFFFFFFFFFFFFFFFFFFFFFFFFFFFFFFFFFFFFFFFFFFFFFFFFFFFFF;
@M05620:37:000000000-D9766:1:1101:19227:4981 1:N:0:17
ACCACACTTCTACAATGAGCTGAGTGTGGCTCCCGCGGCGCACCCCGTGCTGCTGACCGAGGCCCCCCTGAACCCCAAGGCCAACCGCGAGAAGATGCCCAGGTGCGTGGCCCGATACCTCTTCTGGTGGCCGCCTCCCTCCTTCCTGGCCTCCCGGAGCTGCGCCCTTTCTCACTGGTTCTCTCTTCTGCCGTTTTCCGTAGGACTCTCTTCTCTGCCCTGCGTCTCCTTTGGAACTCTGCAGGTTCTAG
+
1>>AAA>FFFD@AFGFDBBGD1ABAFDEFAEFFGA0EE//AAFGGGGGEFGHHFHGH0EGGGGGGGG/>FBEGHG//CGGHGHH/CCGG>ACF0?FF1>C1FF>11>FFGGA.@-ACCHGHBGH0CGFHGGG@GGG..=FGAG00;FF/;FG-;9-;9@?FFF@@F@@FFFFB/9BFFBB/BFFFFFFFEFF@FFFFFFFFFFFFFFFFFFFFFFFFFFFFFF@F?FFFFFFFF/FFFFFFFFFFFFFFF;
@M05620:37:000000000-D9766:1:1101:7228:4994 1:N:0:17
AGTGCCAGCTCTCAATCGCACAGGGGACCCAGGGCCTGGCCCCTCCATCCAGAAAACCTATGACCTCACCCGCTACCTGGAGCACCAACTCCGCAGCTTGGCTGGGACCTATGTGAGTATCCAGCGTAGGAATCTGGGAGTTGGGGAGGAGTGAGGAGTTGGGGAAAGACAGTCCTAACCGTGGAGGGTTCTGGTAAATGATGGGGTGAGGAGGGGCTCTTTGGCTCCCACCAGTCCCCCTGTCTGGTCTA
+
BCBBCFFFCFFFGGGGGGGGGGGHGGGGGGHHGGGEFFHHHHGHGGHHHHHHHHHHHGHHHHGHHHHHHHHGGGGGHHHHHHHGHHHHGHHHGGGGGGHHGHHFGGHGGHHHHHHHHHHHHHHHHGEFGEHHHHHHHHHGGHHHGGGGGGGHHHHHHGGHHHGGGGHHHHHHHHHHHHHHGFGGDGGGEGGGGGCFFGGGGGGGGGFFFFFFFFFFFDFFFFFFFFFFFFFFFFFFFFFFFFFFFFFFFF:
@M05620:37:000000000-D9766:1:1101:10909:5029 1:N:0:17
ACCACACCTTCTACAATGAGCTGCGTGTGGCTCCCGAGGAGCACCCCGTGCTGCTGACCGAGGCCCCCCTGAACCCCAAGGCCAACCGCGAGAAGATGAACCCAGGTGAGTGGCCCGCTACCTCTTCTGGTGGCCGCCTCCCTCCTTCCTGGCCTCCCGGCGCTGCGCCCTTTCTCACTGGTTCTCTCTTCTGCCGTTTTCCGTAGGACTCTCTTCTCTGACCTGCGTCTCCTTTGGAACTCTGCAGGTTC
+
CCCCCCCCFFFFGGGGGGGGGGHHGGGEHGHHHGGGGGGGGHHHHGGGGGGGHHHHHHHGGEEGGGGGGGGHHHHGGGGHGHHHHGGGGGGGGGHGHHHHHHGGFGHHBHHHGGHHGGGFGHHHHHHHHHHHGHHGGGGGHGHHGGGGGFGGGGGGGGGG-CFFFFFFFFFFFFFFFFFFFFFFFFFFFFFFFFFFDFFFFFA;A?FFFFFFFFFFFFFFFFFFFEDFFFFFFFFFFFFFFFFFF;FFFF0
@M05620:37:000000000-D9766:1:1101:11631:5039 1:N:0:17
ACCACACCTTCTACAATGCGCTGCGTGTGGCTCCCGAGGAGCACCCCGTGCTGCTGACCGAGGCCCCCCTGAACCCCAAGGCCAACCGCGAGAAGATGAACCCACGTGCGTGGCCCGCTCCCTCTTATGGTGGACGACTCCCTCAATCATAGCCTCCAGGCGCTGCGCCCTTGCTCACTGATTCTCTCTTCTGCCGTTTTCCGTCGGACTCTCTTCTCTGCCCTGCGTCTCCTTTGGAACTCTGCAGGTTC
+
BBAABBA>CFFFGGFFBG4AE2EAEAA222FG3BBE2EE?DHHHHGGGEEGGGHHHHHH>0ECGG1/EGEFEH3GGGGGH/AHHHG?<CG<<<DFF1F1FGHG?/>?<.>F.<<CGG-A-<C/CGH0CG/;CD.;A-;AC/9:FA0;;090;CFGGGBF/.;-;@DBBFB;F./;BFFFF/;BFBFF;//;/;:;;ADFFFFBF.;B?B-BF/;FFFF/B/B99F.BDBFFFFFBF/9;FFFFFFFF?9B9
@M05620:37:000000000-D9766:1:1101:19078:5045 1:N:0:17
ACCACACCTTCTACAATGAGCTGCGTGTGGCTCCCGAGGAGCACCCCGTGCTGCTGACCGAGGCCCCCCTGAACCCCAAGGCCAACCGCGAGAAGATGAACCCAGGTGCGTGGCCCGCTCCCTCTTCTGGTGGCCGCCTCCCTCCTTCCTGGCCTCCCGGCGCTGCGCCCTTTCTCACTGGTTCTCTCTTCTGCCGTTTTCCGTGGGACTCTCTTCTCTGCCTTGCGCCTCCTTTGGAACTCTGCCGGTTC
+
AABCCCCCFFFFGGGGGGGGGGHHGGGBCFHGGGGGFGGGGHHHHGGGGGGGHHHHHHHEECGGGGGGGGGHHHHGGGGHGHHHHGGGGGCFGGFFGGHBFGG?FCGHHGGD@CHEGCGCGECG/D0<D<GGCFG?DCFDEEFGA/CGGFBBFGGGGEDAC---;DCCFAFFFFFF/FFBFFBFFFF/:/BFBBFC.;9AF/.:.-;.A.FFFBFF99/:/;/;B/9-..:::FFFF:9//9BFF/;@-A.
@M05620:37:000000000-D9766:1:1101:18160:5096 1:N:0:17
ACCACACCTTCTACAATGAGCTGCGTGTGGCTCCCGAGGAGCACCCCGTGCTGCTGACCGAGGCCCCCCTGAACCCCAAGGCCAACCGCGAGAAGATGCCCAGGTGAGTGGCCCGCTACCTCTTCTGGTGGCCGCCTCCCTCCTTCCTGGCCTCCCGGCGCTGCGCCCTTTCTCACTGGTTCTCTCTTCTGCCGTTTTCCGTAGGACTCTCTTCTCTGACCTGAGTCTCCTTTGGAACTCTGCAGGTTCTA
+
CBCCCCCBFFFFGGGGGGGGGGHHGFGB4EHGHGGGCFEEDHHHHGGGEGGGFHGHHHGFGFCGGGGGGGGHGHHGGGGHGHHHHGGGGGDGGGHFHHHHHHHGGHHHHHGGHHGGGGGHHHHHHHHHHHGHHGGGGGHGHHGHHGGGGGGGGGGGGG9C@DFFFFFFFFFFFFFFFFFFFFFFFFFFFFFFFFDFFFFFFFFFFFFFFFFFFFFFFFFFFFFBFFFFFFFFFFFFFFFFFFFFFFFFFFF
@M05620:37:000000000-D9766:1:1101:22497:5106 1:N:0:17
ACCACACCTTCTACAATGAGCTGCGTGTGGCTCCCGAGGAGCACCCCGTGCTGCTGACCGAGGCCCCCCTGAACCCCAAGGCCAACCGCGAGAAGATGCCCAGGTGAGTGGCCCGCTACCTCTTCTGGTGGCCGCCTCCCTCCTTCCTGGCCTCCCGGCGCTGCGCCCTTTCTCACTGGTTCTCTCTTCTGCCGTTTTCCGTAGGACTCTCTTCTCTGACCTGAGTCTCCTTTGGAACTCTGCAGGTTCTA
+
1>>AAA1AFFC@3FGA3FGGBFFHCBEB0A0FGGGEEEEECAG0/EGGFFGGHHGHFHHGGGG?FGG/EEGHGHHCEFGAFHHGH/EEGGCGGCHHHFHHHFHGGGHHHFGGHHGGGGGHHHHGHHHHDFGHHGGGGGHGHHGHHGGGFGGGGGGGGG-AA@@F@@F@@FFFFFFFFFFFFFFFFFFFFFFFF@FFFFFFFFFFFFFFFFFFFFFFFFFFFFFFFFFFFFFFFFFFFFFFFFFFFFFFFFB
@M05620:37:000000000-D9766:1:1101:16698:5133 1:N:0:17
ACCACACCTTCTACAATGAGCTGCGTGTGGCTCCCGAGGAGCACCCCGTGCTGCTGACCGAGGCCCCCCTGAACCCCAAGGCCAACCGCGAGAAGATTAACCCAGTTGTGTCGCCCTCCACCTCCTCTTGTGCCCGCCCCTCCCCCTCCTTGCCCCCCAGGCCGGCGCTCTCTCTCACGGGCCCACGCCTGCCCTGCAGTCCGGGACACTCTCCTCGCAGGCCGTCTTCTCCTTGAAAACTCTGCCGGTTC
+
DCCDDDDDFFFFGGGGGGGGGGHHGFGEHGHHHGGGGGGGGHHHHGGGGGGGHHHHHHHGGGGGGGGGGGGHHHHGGGGHGHHHHGGGGGGGGGHHH2G?GFG//1?1=C01?//.->.00>00.//000=000=.-=-A......<EGG00000<@--...<-@9-<9D.0<F00B0..<--<.<-..<...<:../0<B0.----<.</00/<F.--.-<<--<.<FF0<FF000<BF0B000:<<<9.
@M05620:37:000000000-D9766:1:1101:21611:5147 1:N:0:17
AGTGCCAGCTCTCAATCGCACAGGGGACCCAGGGCCTGGCCCCTCCATCCAGAAAACCTATGACCTCACCCGCTACCTGGAGCACCAACTCCGCAGCTTGGCTGGGACCTATGTGAGTATCCAGCGTAGGAATCTGGGAGTTGGGGAGGAGTGAGGAGTTGGGGAAAGACAGTCCTAACCGTGGAGGGTTCTGGTAAATGATGGGGTGAGGAGGGGCTCTTTGGCTCCCACCAGTCCCCCTGTCTGGTCTA
+
ABBBBFFFBFFFGDGGGFGGGGHHGFGGGGHHGGGGDFHHHHGHGGGHHHHHGGHHHGHGHHGHHHHHHHHEGGGGHHHFGHGFGHFHGHHHGGEGGGHHDHHGFGGHGHGHHHHHHGFHHHHHHGEGGGHHHHHHHHGGFHHHGGFGGGGHHHHHHGHHHHGGGGGHGHHHHHGHGHHHGGFGGGGGCFGGGGFGGGGGGGGGGGFFFFFFFFFFFBFFFFFFFFFFFFFFFFFFFFFFFFFFFBBFBF:
@M05620:37:000000000-D9766:1:1101:14616:5152 1:N:0:17
AGTGCCAGCTCTCAATCGCACAGGGGACCCAGGGCCTGGCCCCTCCATCCAGAAAACCTATGACCTCACCCGCTACCTGGAGCACCAACTCCGCAGCTTGGCTGGGACCTATGTGAGTATCCAGCGTAGGAATCTGGGAGTTGGGGAGGAGTGAGGAGTTGGGGAAAGACAGTCCTAACCGTGGAGGGTTCTGGTAAATGATGGGGTGAGGAGGGGCTCTTTGGCTCCCACCAGTCCCCCTGTCTGGTCTA
+
ABABAFFFBFFFGGGGGGGCGCG4BE2AAEHHBAEGEGHHFHGHGGHGH1GHEHG2GGHFDHFHHFHHHHH@F?EGHHFHGGHHHGHHGBGHEEFGCFGHGEHGGGHHGHHHHGFHHGHHHHHHHG?DCFHHHHHHHHHGCGHHGGGGGGGGHHHHHGHGHBCGGGHHHHHHHBGHHHHHGECFGGGG;CFGGGBGGGGGGGGFGGFFFFFFFFFFFDFFFFBF/FFFFFFFFFFFFFFFFFFFFFFFBFF
@M05620:37:000000000-D9766:1:1101:15343:5172 1:N:0:17
AGTGCCAGCTCTCAATCGCACAGGGGACCCAGGGCCTGGCCCCTCCATCCAGAAAACCTATGACCTCACCCGCTACCTGGAGCACCAACTCCGCAGCTTGGCTGGGACCTATGTGAGTATCCAGCGTAGGAATCTGGGAGTTGGGGAGGAGTGAGGAGTTGGGGAAAGACAGTCCTAACCGTGGAGGGTTCTGGTAAATGATGGGGTGAGGAGGGGCTCTTTGGCTCCCACCAGTCCCCCTGTCTGGTCTA
+
>AAAAFF@1FFFGGGGGGG1E?GAGEEEEG0AABEEFEHFGHGAEGHHBF1FGHHGHEGHE1BGHFGCGHH>EEEGHHGFGGF?FHFHGFGGE?/EE>GGEGHGGGHHGHGFHHGHHGHHGHHHHGCBCCHHHGFHHGHGGHHHGGFGGGGHGFHHHGHHHGGCFGHFGHHHHFHHHHHHGEAACGGGCFFGFGCFFFGGGGGGGB9@9FFFBF@@?@FFFBFFFFFEFFEBFFFFFFFF@EFFFFFBBB/
@M05620:37:000000000-D9766:1:1101:20215:5184 1:N:0:17
AGTGCCAGCTCTCAATCGCACAGGGGACCCAGGGCCTGGCCCCTCCATCCAGAAAACCTATGACCTCACCCGCTACCTGGAGCACCAACTCCGCAGCTTGGCTGGGACCTATGTGAGTATCCAGCGTAGGAATCTGGGAGTTGGGGAGGAGTGAGGAGTTGGGGAAAGACAGTCCTAACCGTGGAGGGTTCTGGTAAATGATGGGGTGAGGAGGGGCTCTTTGGCTCCCACCAGTCCCCCTGTCTGGTCTA
+
AA>>AFFFCFFFGGGGGGGFGGHHGGGGGGHGBEGGGGHHHHGHGGHHHHHHHHHHHGHHHFHHHGHHHHHGGEFGHHHHFGHEHHCGFHHHFGGGGHGHGHHGGGHHGHHHHHHHHHHHHHHHHGGGGGHHHHHHHHHGGHHHGGGGGGEHHHHHFGHHHHGGGGHHHHHHHHHHHHHHGGGGDGGGCFGGGGFGGGGGGGGGGGDFFFFFFFFFFFFFFFFFFFFFFFFFFFFFFFFFFFFFFFFFFFF
@M05620:37:000000000-D9766:1:1101:17533:5207 1:N:0:17
ACCACACCTTCTACAATGAGCTGCGTGTGGCTCCCGAGGAGCACCCCGTGCGGCTGACCGAGGCCCCCCTGAACCCCAAGGCCAACCGCGAGAAGATGCCCAGGTGAGTGGCCCGCTACCTCTTCTGGTGGCCGCCTCCCTCCTTCCTGGCCTCCCGGAGCTGCGCCCTTTCTCACTGGTTCTCTCTTCTGCCGTTTTCCGTAGGACTCTCTTCTCTGACCTGAGTCTCCTTTGGAACTCTGCAGGTTCTA
+
CCCCCCCBFFFFGGGGGGGGGGHHGGGGHGHHHGGGGGGGGHHHHGGGFGG00EFGHHHGGGGGGGGGGGGHHHHGGGGHGHHHHGGGGGGGGGHHHGHHHHHFGHGHGHGFHHGGCCGHHHHHHHGHGHGHHGGGGGGGGGGGGGGGGGGGGGGGGDDDCFBFFFFFFFFFFFFFFFFFFFFFFFFFFFFFFFDFFFFFFFFFFFFFFFFFFFFFFFFFFFFFFFFFFFFFFFFFFFFFFFFFFF:BBFF
@M05620:37:000000000-D9766:1:1101:15034:5224 1:N:0:17
ACCACACAGTCTACAATGCGCTGCGTGAGGCTCCCGAGGAGCACCCCTTGCTGCTGACCCAGGCCCCCCTGAACCCCAAGGCCAACCGCGCGAAGATGAACCCGGGTGCGTGGCCCGCTCCCTCTTCTGGTGGCCGCCTCCCTCTTTCTTGGCCTCCTGGCGCTGCGCCCTTTCTCACTGGTTCTCTGTTCTGCTGTTTTCCGTTGGCCTCTCTTCTCTGCCTTGTGCCCCCTTTGGAACTCTGCTGGTTC
+
A>AA>>A1>BBBBD1FGGAEEGGGGAE00BB0B0AB/AAA/B/BBBE/ABBD1FFGGGF0B//BBFGEE>/B1BGE?AEHGH??FC?E<E/>CCG/1GHFGH//>A?<.<>>?@0<<<<<EEG;CH0<CFFGCGHCGG.9EEBF/;0;0;;0CBFGG/;C.A-;9B@@B?@FFFFF/;FFFFFFFFF/;:BF/B/;;BFFB/9:9;-/BFFFFFF9;999B/9;9/:/;/;9@FFBBF/BF/;/9/;BFF/
@M05620:37:000000000-D9766:1:1101:15055:5227 1:N:0:17
ACCACACCTTCTACAATGAGCTGCGTGTGGCTCCCGAGGAGCACCCCGTGCTGCTGACCGAGGCCCCCCTGAACCCCAAGGCCAACCGCGAGAAGATGAACCCAGGGGAGAGGCCCGTAACCTCTTCTGGGGGCGGCCTCCCGCCTTCCTGGCCCCCCGGCGCGGCGCCCTTTCTCACGGGTTCTCTCTCCTGCCGTTTCCCGTAGGAACCTCTTCTCTGACCTGAGTCTCCTTGGGAACTCTGCGGGTTA
+
AAAAA1>AFFFFFGGFBGG1FAFEFEEEEAFGHFFECGE/EG/FHGGGAEGFFHFFGHGEEE/EGEGGGGGG1FCEFGEHFHHHHFGGGGGC/<<111FFFHC/FF/<?-.>AFEG---<CGGB0<=0DFBACG--A=-A99-;---///9/;------;-;----;99-9///9//:---;-A9///B//BF/-@9:9//;---;-//--9;B/9/://////-/-//:/B/9/9-;B?/9;:/-;----
@M05620:37:000000000-D9766:1:1101:19689:5229 1:N:0:17
ACCACACCTTCTACAATGAGCTGCGTGTGGCTCCCGAGGAGCACCCCGTGCTGCTGACCGAGGCCCCCCTGAACCCCAAGGCCAACCGCGAGAAGATGCCCAGGTGAGTGGCCCGCTACCTCTTCTGGTGGCCGCCTCCCTCCTTCCTGGCCTCCCGGAGCTGCGCCCTTTCTCACTGGTTCTCTCTTCTGCCGTTTTCCGTAGGACTCTCTTCTCTGACCTGAGTCTCCTTTGGAACTCTGCAGGTTCTA
+
BBBBBBBBFFFFGGGGGFGGGFEGEEEBAEGGHGGGGGGGGHHHEEGGEEEGFFHHGFGFGCCEGGGGGGGHFHHGGGGHGHHHHGGGFGGGGGHFGGHHHGHGHHHHHHGGHHGGGGGHHHHHHHHHHHGHHGGGGGHGHHGHHGGGGGGGGGGGGG-ADGGGGGFFFFFFFFFFFFFFFFFFFFFFFFFFFFAFFFFFFFFFFFFFFFFFFFFFFFFFFFFFFFFFFFFFFFFFFFFFFFFFFFFFFFF
@M05620:37:000000000-D9766:1:1101:22180:5234 1:N:0:17
AGTGCCAGCTCTCAATCGCACAGGGGACCCAGGGCCTGGCCCCTCCATCCAGAAAACCTATGACCTCACCCGCTACCTGGAGCACCAACTCCGCAGCTTGGCTGGGACCTATGTGAGTATCCAGCGTAGGAATCTGGGAGTTGGGGAGGAGTGAGGAGTTGGGGAAAGACAGTCCTAACCGTGGAGGGTTCTGGTAAATGATGGGGTGAGGAGGGGCTCTTTGGCTCCCACCAGTCCCCCTGTCTGGTCTA
+
CCACCFFFDFFFGGGGGGGGGGHHGGGGGGHHGGGGGGHHHHGHGGHHHHHHHHHHHGHHHHHHHHHHHHHGGEGGHHHHHHHHHHHHGHHHGGGGGHHHGHHGGGHHGHHHHHHHHHHHHHHHHGGGGGHHHHHHHHHGGHHHGGGGGGGHHHHHHGHHHHGGGGHHHHHHHHHHHHHHGGFGGGGG;FGGGGGGGGGGGGGGGGFFFFFFFFFFFFFFFFFFFFFFFFFFFFFFFFFFFFFFFFFFFFF
@M05620:37:000000000-D9766:1:1101:20073:5235 1:N:0:17
ACCACACCTTCTACAATGAGCTGCGTGTGGCTCCCGAGGAGCACCCCGTGCTGCTGACCGAGGCCCCCCTGAACCCCAAGGCCAACCGCGAGAAGATGAACCCAGGTGCGTGGCCCGCTACCTCTTCTGGTGGCCGCCTCCCTCCTTCCTGGCCTCCCGGCGCTGCGCCCTTTCTCACTGGTTCTCTCTTCTGCCGTTTTCCGTAGGACTCTCTTCTCTGACCTGCGTCTCCTTTGGAACTCTGCAGGTTC
+
CCCCCCCCFFFFGGGGGGGGGGHHGGGECGHHHGGGGGEGGHGHHGGGFGGGHHGHHHHGGGGGGGGGGGGHGHHGGGGHGHHHHGGGGGGGGGHGEFFBGHFGEFHC1<?EGCFGFGG-AHHHBDDDDDHBAGGCGGGGHGGGGGGGGFGBFGGFEGGGA-:BFDFFDFFFFBFFBB0FFFFFFFF0:FBB9BFC.AFEFF.BFA.9FFFFFFBFFBFF0BFFFFFDFDFFFFFFF0FB00BFB0:AFBB
@M05620:37:000000000-D9766:1:1101:10147:5238 1:N:0:17
AGGGCCAGCTCTCCAGAGCACAGGGAACCCAGGGCCTGGCCCCTCCATCAAGAAACCCTATGACCTCACCCGCGACCTGGGGCACCCACTCCGCAGCTTGGCTGGGACATATGTGAGTATCCAGCGTAGGAATCTGGGCGTTGGGGCGGAGTGAGGCGTTGGGGAAAGCCAGTCCTAACCGTGGCGGGTTCTGGTAAATGATGGGGTGAGGAGGGGCTCTTTGGCTCCCACCAGTCCCCCTGTCTGGTCTA
+
>111>>>>>C@31ABFDFGFG0G0A0AAFEFH0E0BAAAFAGGFAAFD1BB1B0E0BEFFABDGA1BFEGH/E>>EEG0B//?>>FA/?BGB/</</B1B<FCFG?FC/<?2?>>@FHHFGF2DCCG??A??BGFDGF<CCCCC@-.-@;;;90;C.AEAA9@@---9/9--;BFFE/FA@FE<-;;@@EFFFF:;BFFF/;FFFF-;-;-/:->>@?F/:BBFFFFFA-FA-FFFFFFF@FFFFFFFB//
@M05620:37:000000000-D9766:1:1101:11325:5243 1:N:0:17
ACCACACCTTCTACAATGAGCTGCGTGTGGCTCCCGAGGAGCACCCCGTGCTGCTGACCGAGGCCCCCCTGAACCCCAAGGCCAACCGCGAGAAGATGCCCAGGTGAATGGCCCCCTACCTCTTCCGGTGGCCGCCTCCCTCCTTCCTGGCCTCCCGGCGCCGCGCCCTTTCTCACTGGTTCTCTCTTCTGCCGTTTTCCGTAGGACTCTCTTCCCTGACCTGGATCCCCTTTGGAACTCTGCAGGTTCTA
+
CCCCDDDD4FFFGGGGGGGGGGHHGGGEHGHHHGGGGGGGGHHHHGGGGGGGHHHHHHHGGGGGGGGGGGGHHHHGGGGHGHHHHGGGGGGGGGHHHHHHHH/?=?11@?GFHH/<-.0FDDDGB1<A<AEFGCGGA.CGFFG/GBF00FFGB:EFA?--;-9:9-@D=FFF000009F9F009090B00;0F9;DFF0FD0..;09:9BBBF00/0:;/;0/./90//;/AFFF0FBB00:0BBF.BF00
@M05620:37:000000000-D9766:1:1101:14340:5249 1:N:0:17
ACCACACCTTCTACAATGAGCTGCGTGTGGCTCCCGAGGAGCACCCCGTGCTGCTGACCGAGGCCCCCCTGAACCCCAAGGCCAACCGCGAGAAGATGCCAAGGTAAGTGGCCCGCAACCTCTTCTGGTGGCCGCCTCCCTCCTCCCTGGCCTCCCGACGCTCCGCCCTTTCTAACTGGTCCTCTCTCCTGCCGTTTTCCGTAGAACTCTCTTCTCTAACCTAAGCCTCCTTTGAAATTCTCAAGGTCCTA
+
AA?ABAAAFFFFFGGB5EGGFGHHEEEEE2GHHGGCEEGCEHHHHGGGAEEADB3FFGFEGFCEEGCEGGG2GHEEGE//FHHE/FEFGBBCDDHFF2FG22FFF1?F?GDCHC-<-<>GGHHEHHGHGGDHFFCG?EHEHFDH/FCFG?FF9CEEG.--;C.;ADFFFFFFFBBF/FFF/;BFFFF/;/BFFFDFFEFFD/:D./:;FFFF///;9/;FF//;;/9/B.;//B/;//;FF//9B:F//;/
@M05620:37:000000000-D9766:1:1101:14364:5258 1:N:0:17
ACCACACCTTCTACAATGAGCTGCGTGTGGCTCCCGAGGAGCACCCCGTGCTGCTGACCGAGGCCCCCCTGAACCCCAAGGCCAACCGCGAGAAGATGCCCAGGTGAGTGGCCCGCTACCTCTTCTGGTGGCCGCCTCCCTCCTTCCTGGCCTCCCGGAGCTGCGCCCTTTCTCACTGGTTCTCTCTTCTGCCGTTTTCCGTAGGACTCTCTTCTCTGACCTGAGTCTCCTTTGGAACTCTGCAGGTTCTA
+
A3>>AA@AFFFDFGGCDDGFGGGHE2B2AAFGC2FEAEECEFACAFGG1AE1DBCGHHCE@ECEGGGCG/AGGGEGGDEGEEHHHEE?DG/<<DFB1?<CCGHG1?GF<DFECAA@@CGHHHFFHHHGGHGFFDGCD?GEGGDCCBCFGFAAFFEEDGBBBFGGGGDB?B/BFFFFFFF/9B99BBBFFFFB9BA99AFFDFFFFFFFF/BBBFFFFFFFFFFFBFF/FFB/9BFFFFFFFFFFFFFFFFF
@M05620:37:000000000-D9766:1:1101:13890:5269 1:N:0:17
AGTGCCAGCTCTCAATCGCACAGGGGACCCAGGGCCTGGCCCCTCCATCCAGAAAACCTATGACCTCACCCGCTACCTGGAGCACCAACTCCGCAGCTTGGCTGGGACCTATGTGAGTATCCAGCGTAGGAATCTGGGAGTTGGGGAGGAGTGAGGAGTTGGGGAAAGACAGTCCTAACCGTGGAGGGTTCTGGTAAATGATGGGGTGAGGAGGGGCTCTTTGGATCCCACCAGTCCCCCTGTCTGGTCTA
+
AAAAAFF11FFFGGGGGG1FEGHFGGGA0E0FFAFGAFHH0GGCGGH1EFFF1GGCFGH1BF2GHHFCGFFEGEEGHDGGHHHHHGHHGH1GFGG/>FGGEH<FEEGFEHFFDHEB>>2F>>2FF?<CC/DGGHGHGG0?<GHFCCCCGGFHFHFHGFGBFHC?CEHFCCGGC0GBHFHAA9C9EGG@9FFGFF;BFFG0B000C.B?EFFB-A--99-F//B//:B-FBF--9/9/9-A--FFFFF/BF9
@M05620:37:000000000-D9766:1:1101:11187:5287 1:N:0:17
ACCACACCTTCTACAATGAGCTGCGTGTGGCTCCCGAGGAGCACCCCGTGCTGCTGACCGAGGCCCCCCTGAACCCCAAGGCCAACCGCGAGAAGATGACCAGGGGAGGTGCCCGGTAACCCATCTGGGGGGCCCCGCCCTTCTTCCCGGGCGTCCGGAGCTGCGGCCATTCTCACTTGGTCGCTCGTCTGGCGTTTTTCGTAGGAATCTCTTCTCTTGCCTGAGTCCCCTTTGGGACTCTGCCAGGTCTT
+
BAAABBB3CFFFGGGFFGGDFDHFEEEAAAGCGEGGAEG?EGGFHG?EAAE1E3BEGHFE0ECGGAEGGGEFGFAEGDDGF/GHHGGGGGCB/DCC1?1??10??////.>1<<<---.<0..//00</-:-;--;---99/9///9.9@----99-;.--.//--9;-/;//99/9/;/9/--..-;.9./9-.999.9-.9.;///////////////://../9/9..9/9;....9/////;.FB//
@M05620:37:000000000-D9766:1:1101:18780:5321 1:N:0:17
ACCACACCTTCTACAATGAGCTGCGTGTGGCTCCCGAGGAGCACCCCGTGCTGCTGACCGAGGCCCCCCTGAACCCCAAGGCCAACCGCGAGAAGATGCCCAGGTGAGTGGCCCGCTACCTCTTCTGGTGGCCGCCTCCCTCCTTCCTGGCCTCCCGGAGCTGCGCCCTTTCTCACTGGTTCTCTCTTCTGCCGTTTTCCGTAGGACTCTCTTCTCTGACCTGAGTCTCCTTTGGAACTCTGCAGGTTCTA
+
CCCCCCCCFFFFGGGGGGGGGFHHGEGFHGHHHGGGGGGGGHHHHGGGEGGGHHHHGHHGGGGGGGGGGGGHHHHGGGGHGHHHHGGGGGGGGGHHHHHHHHHGHHHHHHGGHHGGGGGHHHHHHHHHHHGHHGGGGGHGHHGHHGGGGGGGGGGGGGAGGGGGGGFFFFFFFFFFFFFFFFFFFFFFFFFFFFFFFFFFFFFFFFFFFFFFFFFFFFFFFFFFFFFFFFFFFFFFFFFFFFFFFFFFFFF
@M05620:37:000000000-D9766:1:1101:12844:5333 1:N:0:17
ACCACACCTTCTACAATGCGCTGCGTGTGGCTCCCGAGGAGCACCCCGTGCTGCTGACCGAGGCCCCCCTGAACCCCAAGGCCAACCGCGCGAAGATGCCCAGGTGAGTGGCCCGCTACCTCTTCTGGTGGCCGCCTCCCTCCTTCCTGGCCTCCCGGCGCTGCGCCCTTTCTCACTGGTTCTCTCTTCTGCCGTTTTCCGTAGGACTCTCTTCTCTGACCTGAGTCGCCTTTGGAACTCTGCAGGTTCTA
+
BBBBABB3BBCFGGEGGG4EEGGGGFGA2EGGGAFE2EEEDGDHHGGAEEEFDHGHHHH>>??EGGGGGGGHFHHGGGGHGHHHHGGGGG/BDGG/FFGHHHHGHHHHHHGGHHGGGGGHHHHHHHHHHHGHHGGGGGGGGGGGGGGGGGGGGGGGGGBBBBBFBBFBBFFFFFFFFFFFFFFFFFFFFFFFFBFFFFFFFFFFDFFBFFFFFFFFFFBFFFF/BFF-;ADFFFFFFFFFFFFFFFFFFFF
@M05620:37:000000000-D9766:1:1101:10288:5333 1:N:0:17
ACCACACCTTCTACAATGAGCTGCGTGTGGCTCCCGAGGAGCACCCCGTGCTGCTGACCGAGGCCCCCCTGAACCCCAAGGCCAACCGCGAGAAGATGAACCCAGCGGAGTGACCTGCTACTTCTTCTGGTGGCCGCCTCCCTCCTTACTGGCCTCCCGCCGCTGCGCCCTTTCTCACTTGTCCCCTCTTCTGCCTTTTTCCGTACTATCTTCTTCGCTCACCGGCGTCTTCTTTATTATGCTGCAGGTTC
+
AA>ABBABFFFFEGGFFGBBGDFFGEEBCAGHHGFEFEEEEFHHHGGGEEGGGDHHGHHGGGGGGGGGGGGHHHHEGGGHGHHHHGGGGGDGGGHHHHHGHF/?F<///<<011><001<00=DH<0=DD0/<..:;-..;CH:E/90:00/;C09.9.--;A--;--.--;/9////;/9////.;;;/;/////;////;A/;..//9/;;/9/.;.../:.-;--;A.//////9///;/9///.;//
@M05620:37:000000000-D9766:1:1101:17798:5376 1:N:0:17
ACCACACCTTCTACAATGAGCTGCGTGTGGCTCCCGAGGAGCACCCCGTGCTGCTGACCGAGGCCCCCCTGAACCCCAAGGCCAACCGCGAGAAGATGCCCAGGTGAGTGGCCCGCTACCTCTTCTGGTGGCCGCCTCCCTCCTTCCTGGCCTCCCGGAGCTGCGCCCTTTCTCACTGGTTCTCTCTTCTGCCGTTTTCCGTAGGACTCTCTTCTCTGACCTGAGTCTCCTTTGGAACTCTGCAGGTTCTA
+
BCCCBBCCFFFFGGGGGGGGGGHHGFGGHGHHHGGGGGGGGHHHHGGGEFGGHHHHFGHGGGGGGGGGGGGHHHHGGGGHGHHGHGGFGGFGGGHHHHHHHGHGFGHHFHGGGHGGGGGHHHHHHHHHHHGHHGGGGGHGHHGHHGGGGGGGGGGGGGGGGGGGGGFFFFFFFFFFFFFFFFFFFFFFFFFFFFDFFFFFFFFDDFFFFFFFFFFFFFFFFFFFFFFFFFFFFFFFFFFFFFFFFFFFFFF
@M05620:37:000000000-D9766:1:1101:22591:5409 1:N:0:17
AGTGCCAGCTCTCAATCGCACAGGGGACCCAGGGCCTGGCCCCTCCATCCAGAAAACCTATGACCTCACCCGCTACCTGGAGCACCAACACCGCAGCTTGGCTGGGACCTATGTGAGTATCCAGCGTAGGAATCTGGGAGTTGGGGAGGAGTGAGGAGTTGGGGAAAGACAGTCCTAACCGTGGAGGGTTCTGGTAAATGATGGGGTGAGGAGGGGCTCTTTGGCTCCCACCAGTCCCCCTGTCTGGTCTA
+
ABBBBFFFBFFFGEGGGFFGGCFGFAEEEEHHGFGECFGHFHGHGGHHHGHHHHFGGEHFHFGGHHHHHHHEGGGGHHGBFGHHGHCGF1?EG>>EGFGGEGFFG/FGFHHHHGHFFGGHHGHHHGGDFDHHHGGHGHGG?FHFGGFDGDGHHFHFHEGHHH-:CDHHHHFHGHHHHHGGGGEFGGGGEGGGGGGGGGGGGFGFFDFFFFFFFFFCFFFFFFFFFEFFFFFFFFFFFBEDFFFFFF/;B9B
@M05620:37:000000000-D9766:1:1101:21469:5427 1:N:0:17
ACCACACCTTCTACAATGAGCTGCGTGTGGCTCCCGAGGAGCACCCCGTGCTGCTGACCGAGGCCCCCCTGAACCCCAAGGCCAACCGCGAGAAGATGCCCAGGTGAGTGGCCCGCTACCTCTTCTGGTGGCCGCCTCCCTCCTTCCTGGCCTCCCGGAGCTGCGCCCTTTCTCACTGGTTCTCTCTTCTGCCGTTTTCCGTAGGACTCTCTTCTCTGACCTGAGTCTCCTTTGGAACTCTGCAGGTTCTA
+
BBBBBBBBFFFFGGGGGGGGGFHHGFEFHGHHHGGGGGGGGHHHHGGGE1EFFHHHHHHGGGFGGGGGGGGHHHHGGGGHFHHHHGGGGGGGGGHHHHHHHHHGGHHHHHGGHHGGGGGHGHHHHHHGHBGHHGGGGGHGHHGHHGGGFGGGGGGGGGGGGGFGGGFFFFFFFFFFFFFFFFFFFFFFFFFFFFDFFFFFFFFFFFFFFFFFFFFFFFFFFFFFFFFFFFFFFFFFFFFFFFFFFFFFFFB
@M05620:37:000000000-D9766:1:1101:21865:5436 1:N:0:17
ACCACACCTTCTACAATGAGCTGCGTGTGGCTCCCGAGGAGCACCCCGTGCTGCTGACCGAGGCCCCCCTGAACCCCAAGGCCAACCGCGAGAAGATGAACCCAGGTGAGTGGCCCGCTACCTCTTCTGGTGGCCGCCTCCCTCCTTCCTGGCCTCCCGGAGCTGCGCCCTTTCTCACTGGTTCTCTCTTCTGCCGTTTTCCGTAGGACTCTCTTCTCTGACCTGAGTCTCCTTTGGAACTCTGCAGGTTC
+
BBABBBAAFFFFGFGGFGFFGDGFGGGGGDGHHGGGGGGGGHHHHGGGEDGF5GHHEGHGFF0EFGGEGGGHHHHGGGGHGHHHHGGGGGGGFGHFFGH?<?DF??GGHHHHEEHHGGGGDHHHHFGHGHHGD<GCGGGFHGHHGFGGGGGGGGGGGGFGACDFGGFFFFFFFFFFFFFFFBFFFFFFFFFFFFFFADFFFFDFFDFFFFFFFFFFFFFFFFFFBBFFFFFFFFFB/;/;BFFFFFB?://
@M05620:37:000000000-D9766:1:1101:23961:5436 1:N:0:17
GAGGCTGCCCTGGACGAACCTCATAGACTACTGCAACAGTCCCCCCTCGACCTGGACAACTTTCTTGCCCCGCTTACCGAACCTGAAACACCTGCCAATGTCTTACACCAACCTAAGTGCAAACAAAATCAACCACAAGATGGGAAGGGGGGAGAAGAGGGTAGGGAAAGAGGCCTAACAATCGGGGCAGGGGGTGGGGAAGGGGGGGGGGGAGGCAACGTAACGACGCCCACCCCTCCCACTCGCAACCG
+
>3>>3>C3B4@4AB4AAAAAABCGFF5B5A35B53A3A25333AAEA10AAA1B1B1@11@5@55555BBE/>/>?F3>?>/>??B3BF3B?33BB?3BB?4422?110////01102>1@@10@/00<1<100////<0111.01>..----9..//..../.9./.../....///;;///..-9--.---------..9..-----;9----....-......-----9.:.-..9..../.--.-.9
@M05620:37:000000000-D9766:1:1101:14993:5439 1:N:0:17
ACCACACCTTCTACAATGAGCTGCGTGTGGCTCCCGAGGAGCACCCCGTGCTGCTGACCGAGGCCCCCCTGAACCCCATGGCCAACCGCGAGAAGATGCCCAGGTGAGTGGCCCGCTACCTCTTCTGGTGGCCGCCTCCCTCCTTCCTGGCCTCCCGGCGCTGCGCCCTTTCTCACTGGTTCTCTCTTCTGCCGTTTTCCGTAGGACTCTCTTCTCTGACCTGAGTCTCCTTTGTAACTCTGCAGGTTCTA
+
AA>>A>AAFFFFGGG4BE5FGGHGGGGECEFGGGFEDEE2AFCGHGGGEDEFFHFGHHGE>FCFFEGGGGGE3FHEGG0FGGHHEFEEEG/>DDGH11?FG1?<?C1???CFCGGGGGGHFFHHHHHHG/<C.--;C.CEHHGGCCCFFF?FBFFEDGB?99-.9BFBB/B9FFFFFF./;//;B//;9FFFFB;AFFFB.:99ABBFFBFBFFFFFBB/;/BF.BB/9F///B/;//;FB///9.9B/:F
@M05620:37:000000000-D9766:1:1101:21852:5447 1:N:0:17
ACCACACCTTCTACAATGAGCTGCGTGTGGCTCCCGAGGAGCACCCCGTGCTGCTGACCGAGGCCCCCCTGAACCCCAAGGCCAACCGCGAGAAGATGAACCCAGGTGAGTGGCCCGCTACCTCTTCTGGTGGCCGCCTCCCTCCTTCCTGGCCTCCCGGCGCTGCGCCCTTTCTCACTGGTTCTCTCTTCTGCCGTTTTCCGTAGGACTCTCTTCTCTGACCTGCGTCTCCTTTGGAACTCTGCAGGTTC
+
ABABAABAFFFFGGGGGGGGGGFHGGGGHGGHHGGGECFAFHEHHGEEEFGFGHHHGHHGGGEEFGGGGGGGCGHGGGGHFHGEHGGGGGGGGGHFHEH>?FDFFFFFFHHHFGGHGGGGGHHHGHHHHHHEDGHGGGGGHGHHGFGGGGGFGGGGGGG?-;DFFFFFFF;FFFFFFFFFFFFFFFFFFFFFFFFFFFFFFFDBAADFFFFFFFFFFFFFFFFFF.@DFFFFFFFFFB9BFFFFF/9F9B/
@M05620:37:000000000-D9766:1:1101:5865:5452 1:N:0:17
AGTGCCAGCTCTCAATCGCACAGGGGACCCAGGGCCTGGCCCCTCCATCCAGAAAACCTATGACCTCACCCGCTACCTGGAGCACCAACTCCGCAGCTTGGCTGGGACCTATGTGAGTATCCAGCGTAGGAATCTGGGAGTTGGGGAGGAGTGCGGAGTTGGGGAAAGCCAGTCCTAACCGTGGAGGGTTCTGGTAAATGATGGGGTGAGGAGGGGCTCTTTGGCTCCCACCAGTCCCCCTGTCTGGTCTA
+
?AABAFFFBFFFG4GGGGGGEGHHGGGGGGHHGGGGGGHHHHGHGGHHHHGHHHEHHGFHHHGHHHGHHHHGGGGGHHHHGHHHFHFHGGHHGGGGEHDGGGHGGGAGGHBGHHFHBGHFGDBFFCF</<FB1DGGHEFE/FF1@@.->.>FG0-A-AEHHECD.:../C/;FFFGF9FA?GGGG?D?9FGGGGFFBFFFFFFFFFFBF?./:D<BBBFFFEFFFFFFFFFFFFFFFFFD?FFFFFFFFF9
@M05620:37:000000000-D9766:1:1101:19239:5465 1:N:0:17
ACCACACCTTCTACAATGAGCTGCGTGTGGCTCCCGAGGAGCACCCCGTGCTGCTGACCGAGGCCCCCCTGAACCCCAAGGCCAACCGCGAGAAGATGCCCAGGTGAGTGGCCCGCTACCTCTTCTGGTGGCCGCCTCCCTCCTTCCTGGCCTCCCGGCGCTGCGCCCTTTCTCACTGGTTCTCTCTTCTGCCGTTTTCCGTAGGACTCTCTTCTCTGACCTGAGTCTCCTTTGGAACTCTGCAGGTTCTA
+
BCCCCCCCCFFFGGGGGGGGGGHHGGGBCEHHHGGGDGGGGHGHHGGGGEFGGHGHHHHGGGGGGGGGGGGHFHHGGGGHGHHHHGGGGGFGGGHGGHHHHHHGHHHHHHGGHHGGGGGHHHHHHHHHHHGHHGGGGGHGHHGHHGGGGGGGGGGGGG-DFFFFFFFFFFFFFFFFFFFFFFFFFFFFFFFFFFDFFFFFFFFFFFFFFFFFFFFFFFFFFFFFFFFFFFFFFFFFFFFFFFFFFFAFFFF
@M05620:37:000000000-D9766:1:1101:19256:5472 1:N:0:17
ACCACACCTTCTACAATGAGCTGCGTGTGGCTCCCGCGGAGCACCCCGTGCTTCTGACCGAGGCCCCCCTGAACCCCAAGGCCAACCGCGAGAAGATGCCCAGGTGAGTGGCCCGCTACCTCTTCTGGTGGCCGCCTCCCTCCTTCCTGGCCTCCCGGAGCTGCGCCCTTTCTCACTGGTTCTCTCTTCTGCCGTTTTCCGTAGGACTCTCTTCTCTGACCTGAGTCTCCTTTGGAACTCTGCAGGCTCTA
+
>A3>A>A>FFFFGGFBBGFGGDHHGGGGCFGHFFGG2EE00A1BGGEEBEFF5FGGFGHFE//>FFGGGGGBFFHGGGEGFGHHHGGGGGGCDDH1<FFHHFHCGHGGGHGGHGGGGGDGFFGHHHGHHH?GHCGGGGEFGGGGGF/FFGGGGGGGG-ABDFBFAFFFFFFFFFBFFFFFFFFFFFFFFFFFFFFFFFFFFFFA:BFFFFFFFFFFFBFFFFBFFFFFFFFFFFFFB/:BFFFFF:.9.BB
@M05620:37:000000000-D9766:1:1101:7691:5477 1:N:0:17
ACCACACGTTCTACAATGCGCTGCGTGCGGCTCGCGAGGAGCACCCCTTGCTGCTGACCGAGGCCCCCCTGAACCCCAAGGCCAACCGCGCGAAGATGCCCAGGTGAGTGGCCCGCTACCTCTTCTGGTGGCCGCCTCCCTCCTTCCTGGCCTCCCGGTGCTGCGCCCTTTCTCACTGGTTCTCTCTGCTGCCGTTTTCCGTAGGACGCTCTTCTGTGACCTGAGTCCCCTTTGGAACTCTGCAGGTTCTA
+
A?A>AAA>BCCAGGGGFG1AE?FCGAA00AA//AAA/AEA/FGFHGE/0>@11B1BGH0//>/EG/EEE//<F<FCG/<G</FGGG/<BC<</A@.1111<GEG/CHC<D.<.<A@--:::GC0C:BBBFA.999-..;.CB9/0090;9-99A-9-@;99/B/----99//;FFF/9-9/////////;9/-@A-/-:/-;9AB/;----9999/;:/BBFF/-BF/;-;9/BFEFFFFFFFFFF-BFFF
@M05620:37:000000000-D9766:1:1101:22254:5504 1:N:0:17
ACCACACCTTCTACAATGAGCTGCGTGTGGCTCCCGAGGAGCCCCCCGTGCTGCTGACCGAGGCCCCCCTGACCCCCAAGGGCAACCGCGAGAAGATGACCCAGGTGAGTGGCCCGCTACCTCTTCTGGTGGCCGCCTCCCTCCTTCCTGGCCTCCCGGAGCTGCGCCCTTTCTCACTGGTTCTCTCTTCTGCCGTTTTCCGTAGGACTCTCTTCTCTGACCTGAGTCTCCTTTGGAACTCTGCAGGTTCT
+
AA>1>>AAFFFFFGGD3FG1F1F1EAAE0AAGCEFE0AF/AF/BEG/A//B/11B1BGFE//>>?/>EEEE0000?E?/?//?//FF/B/<//?0111111?/FFCGHAHB.FCGC?CG-GHF0=;G:C;C?.F-;:.:;E9CG/00/0;C.FB.9?B-?@@FFF?=-9-;/B/B/F/9-;F9F/BF/BBF/99--99;BFAFFFFBBF/BF//B9FF/////BB-BFB9F9/99//;;B9B/B/BFA/B9
@M05620:37:000000000-D9766:1:1101:21915:5540 1:N:0:17
ACCACACCTTCTACAATGAGCTGCGTGTGGCTCCAGAGGAGCACCCCGTGCTGCTGACCGAGGCCCCCCTGAACCCCAAGGCCAAACGCGAGAAGATGAACCCAGGTGAGTGACCCGCTACCTCTTCTGGTGGCCGCCTCCCTCCTTCCTGGACTACCGGAGCTGCGACCTTTATCACTGGTTCTCTCTTCTGCCGTTTTCCGTAGGACTCTCTTATCTGACCTGCGTCTCCTTTGGAACTCTGCAGGTTC
+
A1>AAA?AFFF13FG13AFA1111ABAFF0BGCFA11AB0/GHHHGCG//B/1B1BF00AEE/E/E@EGGGHHFC/EEFA/EGEEBGAE/>B@<CG11BF?/CF/?GF1GHH1?FGCGGG@FH11>FGG1>F.<.-<-<=GE//;;G0GH0//;C/CFAG@GG.;F@-AABGG0BFFFBBFB/;BF/;FFFFFFF@BBFEFFFFFFFFFFBFFF//;BFFFF/;F-;A@FFFFFFFFB99FFFFFFBF9B/
@M05620:37:000000000-D9766:1:1101:11547:5548 1:N:0:17
ACCACACCTTCTACAATGAGCTGCGTGTGGCTCCCGAGGAGCACCCCGTGCTGCTGACCGAGGCCCCCCTGAACCCCAAGGCCAACCGCGAGAAGATGCCCAGGTGAGTGGCCCGCTACCTCTTCTGGTGGCCGCCTCCCTCCTTCCTGGCCTCCCGGCGCTGCGCCCTTTCTCACTGGTTCTCTCTTCTGCCGTTTTCCGTAGGACTCTCTTCTCTGACCTGAGTCTCCTTTGGAACTCTGCAGGTTCTA
+
A11>AA>>BCFDFGG13BBBEDEBEBEBG0GGEFCAEEE?EHHHHGCG//EFHD1GH0BEEGGGCF>EGEFHHHE/EGA>AGHFC?EEC<<<<<CC11?FGHHGC?GHH<FGHH-A@C@GFHHHG0DHDCCHGCC@E.;EGH.CC0B0CF9FFGG.C@;A-@@F@;F@@FFFFFFFFFFFFFBFFFFFFFFFB@AFFFFFFBFBBFFFFFFFFF/:FFBFFFFBBFF/BBFFFFFFFFFFFFFFFE-9BF;
@M05620:37:000000000-D9766:1:1101:15325:5555 1:N:0:17
AGTGCCAGCTCTCAATCGCACAGGGGACCCAGGGCCTGGCCCCTCCATCCAGAAAACCTATGACCTCACCCGCTACCTGGAGCACCAACTCCGCAGCTTGGCTGGGACCTATGTGAGTATCCAGCGTAGGAATCTGGGAGTTGGGGAGGAGTGAGGAGTTGGGGAAAGACAGTCCTAACCGTGGAGGGTTCTGGTAAATGATGGGGTGAGGAGGGGCTCTTTGGCTCCCACCAGTCCCCCTGTCTGGTCTA
+
ABAABFFFCFFFGGGGGGGFGGHGGGGGGGHHGGGGGGHHHHGHGGHHHGHHHHHGHGHHHHHHHHHHHHHGGEEFHGHHGHHHHHHHGHHHEFCGGHFHGGHGGGHHGHHHHHHHHHHHHHHHHGDFGGHHHHHHHHHGGHHHGGGGGGFFHHHHHGHHHHGGGGHHHHHHHHHHHHHHGGGGGGGGDFGGFG;FGFGGGGGGGGFFFFFFFFFFFFFFFFFFFFFFFFFFFFFFFFFFFFFFEFFFFFF
@M05620:37:000000000-D9766:1:1101:9923:5560 1:N:0:17
ACCACACCTTCTACAATGCGCTGCGTGTGGCTCCCGAGGAGCACCCCGTGCTGCTGACCGAGGCCCCCCTGAACCCCAAGGCCAACCGCGAGAAGATGCCCAGGTGAGTGGCCCGCTACCTCTTCTGGTGGCCGCCTCCCTCCTTCCTGGCCTCCCGGCGCTGCGCCCTTTCTCACTGGTTCTCTCTTCTGCCGTTTTCCGTAGGACTCTCTTCTCTGACCTGAGTCTCCTTTGGAACTCTGCAGGTTCTA
+
AAAAAAA1CFFFGGGF3G1AE0EFGA0BAAFGAFFEAEGCFHHHHGGGFEEFDHHFHHHE@FCGG/EGGGGCGEHGGG?H/<GHHG/<BG/<BGFF1G1?GGHGHHHHGHEFHHGGGGGHHHFHHHHBGHAGHGGGGG.CFFGGGGBFFFFGGFGEBA?A@@@F??A@=F/FFFFFFFFBFFFFFFFFFFFFF@FFFFFFFFFFFFFFFFFFFFFFFFFFFFFFFFFFFFFFFFEFBFFFFFFFFFFFFFB
@M05620:37:000000000-D9766:1:1101:9830:5569 1:N:0:17
AGTCCCAGCTCTCCATCGCACAGGGGCCCCAGAGCCTGGCCCCTCCATCCAGAAAACCTATGACCGCACCCGCCACCTGGGGCACCCACTCCGCAGCTTGGCTGGGACCTATGTGAGTATCCAGCGTAGGAATCTGGGAGTTGGGGCGGCGTGCGGAGTTGGGGACAGACCGTCCTAACCGTGGAGGGTTCTGGTAAATGATGGGGTGAGGAGGGGCTCTTTGGCTCCCACCAGTCCCCCTGTCTGGTCTA
+
>A>3>BDFFCFFGGGF5AE2E2B4F22AEABE2BF2BFEGFHGHGG2GHBFFGCF2BEHHB3DGG0>>FGG/>/>?FF3B?/?>EFG??FGB/E/@<BBB<BCGGGGHGHFHHGGFEFFHHH2FHGG/DG1?FGHFFH0<EGHGCF.:C-=AD.BF-@AFFFFF.9../;.9AFFF/:BFFFFF.AAFFFFFFFB;BFBFBFFFFFDD?FF/:A>FFAFBFFFFFFFFF.AD..BFFFFFFFFFFFFFFF/
@M05620:37:000000000-D9766:1:1101:12966:5577 1:N:0:17
ACCACACCTTCTACAATGAGCTGCGTGTGGCTCCCGAGGAGCACCCCGTGCTGCTGACCGAGGCCCCCCTGAACCCCAAGGCCAACCGCGAGAAGATGCCCAGGTGAGTGGCACGCTACCTCTTCTGGTGGCCGCCTCCCTCCTTCCTGGCCTCCCGGCGCTGCGCCCTTTCTCACTGGTTCTCTCTTCTGCCGTTTTCCGTAGGACTCTCTTATCTGACCTGCGTCTCCTTTGGAACTCTGCAGGTTCTA
+
BABBBBBBCFFFGGGGGGAFGFHHGEEBFAHHHGGF?FFGGHHHHGGGGEEGHHGHHHGFCFGGGGGGGGFFFFHGGGGHGGHHHGGGGGBBCGHFGHHFFHHGGHHGFHGGCCDGGGGHH1DFHHDFG/CHFGGGGGHGHHGHHHGHCFFGGFEEGGCGCG-9BFFFF/FFF/;BFFFFFFFFFBF/;BFEFF.AFFFFFBA9DBFFFFFFFFBFFFFFFFE.;DFAFFFBFFFFFFFFFFFFF.;/;;;
@M05620:37:000000000-D9766:1:1101:20984:5587 1:N:0:17
AGTGCCAGCTCTCAATCGCACAGGGGACCCAGGGCCTGGCCCCTCCATCCAGAAAACCTATGACCTCACCCGCTACCTGGAGCACCAACTCCGCAGCTTGGCTGGGACCTATGTGAGTATCCAGCGTAGGAATCTGGGAGTTGGGGAGGAGTGAGGAGTTGGGGAAAGACAGTCCTAACCGTGGAGGGTTCTGGTAAATGATGGGGTGAGGAGGGGCTCTTTGGCTCCCACCAGTCCCCCTGTCTGGTCTA
+
>AAAADFF@FFFG1FGGFG1A0BGCAEAEFFGFEEEFBGGHHGHGGGHHGGGGFFFFEFHGBEGHGBGHHHEEGEEHGBBBGB?FG0FEBGHG?/EEGHGEEGF/EHHGHHHGHHDGFGFHFDGBC?CBCGHHHHHHHEF?GHHGG.ACGGHHFHHFCCCGHGGEAAAG/CGCCGFFGFFG:CABFGG.9AFFG0CFGBFB0CBEFF@FFFBBB@@<@EFFFFFFFFFFF?BEFFFFFFB@EFFFFEFBBB
@M05620:37:000000000-D9766:1:1101:11900:5594 1:N:0:17
ACCACACCTTCTACAATGAGCTGCGTGTGGCTCCCGAGGAGCACCCCGTGCTGCTGACCGAGGCCCCCCTGAACCCCAAGGCCAACCGCGAGAAGATGCCCAGGTGAGTGGCCCGCTACCTCTTCTGGTGGCCGCCTCCCTCCTTCCTGGCCTCCCGGCGCTGCGCCCTTTCTCACTGGTTCTCTCTTCTGCCGTTTTCCGTAGGACTCTCTTCTCTGACCTGAGTCTCCTTTGGAACTCTGCAGGTTCTA
+
BBBBBBB>>CFFGGGGGG5FGGHHGGGBAEGHHAFF?EEEDHHHHGGAEEGGFHHHHHHAEECGGGGGGGGHGHHGGGGHGHHHHGGGGG<BDGHEGHHHHHHGFHHHHHGGHHGGGGGHHHHHHHHHGGGHHGGGGGHGHHGHHGGGGGGGGGGGGG?BBBBDBBFBBFFFFFFFFFFFFFFFFFFFBBFFFBFFFFFFFFFFFFFFFFFFFFFBFFFFFFFEFFF/;FFFFFFFFFFFFFFFFFFFFFB
@M05620:37:000000000-D9766:1:1101:9858:5602 1:N:0:17
ACCACACCTTCTACAATGAGCTGCGTGTGGCTCCCGAGGAGCACCCCGTGCTGCTGACCGAGGCCCCCCTGAACCCCAAGGCCAACCGCGAGATGATCCCCAGGCCAGTGGCCCGCTACCTCTTCTGGCGGCCGCCTCCCTCCTCCCTGGCATCCCGGCGCTGCGCCCTTTCTCACTGGTTCTCTCTTCTGACGTTTTCCGTAGGACTCTCTTCTCTGACCTGAGTCTCCTTTGGAACTCTGCAGAATCTA
+
BBBBBBBAFCFFGGGGGGGGGGHHGFGGGGHHHFFG?EEGFHHHHGEEBEEGHHGHHHHGGGGGGGGGGGGGHHHGGGGHGHHHHGGEGCC@D/??F2?FF2DF//?FGFHEHHCGGCGHH0<GHH0<0<@DG?GGGGGGGGGG/;E/0;C/;FFGFF-@F-@FFFFFFFFFF/BFFFBFFFFFFFFFFFF/BDEEFFFFFFFAAFFFF/9;BFFF/:/;BFFBB/;;FBB/FBFB/FFFFFFFB///;FB
@M05620:37:000000000-D9766:1:1101:24770:5608 1:N:0:17
ACCACACCTTCTACAATGAGCTGCGTGTGGCTCCCGAGGAGCACCCCGTGCTGCTGACCGAGGCCCCCCTGAACCCCAAGGCCAACCGCGAGAAGATGCCCAGGTGAGTGGCCCGCTACCTCTTCTGGTGGCCGCCTCCCTCCTTCCTGGCCTCCCGGCGCTGCGCCCTTTCTCACTGGTTCTCTCTTCTGCCGTTTTCCGTAGGACTCTCTTCTCTGACCTGAGTCTCCTTTGGAACTCTGCAGGTTCTA
+
AABBBBBBFFFFGGGGGGGFG5FFFEEEGEDHHGGEGGGCEFHCGGGGEAEFHGFHGHGGGGGGGGCGGGEHBGGEEFGHFGHHHGGFFGGGGGHFHGFHHFEGGHHGBGGEHHGGGGGHGEHHHHGHGHGGHGGGDDHGHHGHHGGGGGGGGGGGGG-ABFFFFFFFFFFFFFFFFFFBFFFFFFFFFFFFFDDFFFFFFFFFFFFFFFFFFFFFFFFFFFFFFFFFFFFFFFFFFFFFFFFFFFAFFFB
@M05620:37:000000000-D9766:1:1101:8624:5615 1:N:0:17
ACCACACCTTCTACAATGAGCTGCGTGTGGCTCCCGAGGAGCACCCCGTGCTGCTGACCGAGGCCCCCCTGAACCCCAAGGCCAACCGCGAGAAGATGAACCACGGTGCGTGGCCCGCTCCCTCTTCTGGTGGCCGCCTCCCTCCTTCCTGGCCTCCCGGCGCTGCGCCCTTTCTCCCTGGTTCTCTCCTCTGCCGTTTTCCGTGGGCCTCTCTTCTCTGCCGAGCGTCCCCTTTGGAACTCTGCGGGTTC
+
CBBCCCCCFFFFGGGGGGGGGGHHGFGFHGHHHGGGGFGGGHHHHGGGGGGGHHHHHHHGGGGGGGGGGGGHHHHGGGGHGHHHHGGGGGGGGGHHHHHHHG0/<>??/>FDAD<F-@-DDGHHFH=DCCGGGEH-CCEGGGFG./;B9;B9:CBFF..;A:-9@D-CDAFFFFFF/;BF?/;BFFF//;:BBB/;;ABFF/:B.-;.;EFFF/FFF///;F:-;-:AF-:9BFFFBBBBF:;BF--9-A.
@M05620:37:000000000-D9766:1:1101:20061:5641 1:N:0:17
ACCACACCTTCTACAATGAGCTGCGTGTGGCTCCCGAGGAGCACCCCGTGCTGCTGACCGAGGCCCCCCTGAACCCCAAGGCCAACCGCGAGAAGATGAACCCAGGTGAGTGGCCCGCTACCTCTTCTGGTGGCCGCCTCCCTCCTTCCTGGCCTCCCGGCGCTGCGCCCTTTCTCACTGGTTCTCTCTTCTGCCGTTTTCCGTAGGACTCTCTTCTCTGACCTGCGTCTCCTTTGGAACTCTGCAGGTTC
+
CBCCCCCCFFFFGGGGGGGGGGHHGGGFHGHHHGGGGGGGGHHHHGGGGGGGHHHHHHHGGGGGGGGGGGGHFHHGGGGHGHHHHGGGGGGGGGHHHHHHHGGGHGHH1?GHGFHHGGGCGHHHHHHHHHHHGHHGGGGGHGHHGGGGGGGGGGBFGGGGGGFFFFFFFFFFFFFFFFFFFFFFFFFFFFFFFFFFDFFFFFBFFFFFFFFFFFBFFFFF0FFFF.CDFFFFFFFFFFFFFFFFF00AAF0
@M05620:37:000000000-D9766:1:1101:8985:5649 1:N:0:17
AGGCCCAGCTCTCCAGAGCACAGGGTTCCTAGCGCATGGCCCCTCCATCCAGAAACCCTACGACCGCACCCACCACCTCGTACACCCGCTCTGCAGGTAGGCTGGGACCTATGTGCGTATCCCGCGTCGGAATCTGGGCGTTGGGGCGGCGTGCGGCGTTGGGGCCCGCCCGTCCTCACCGTGGCGGGTTCTGGTAAATGATGGGGTGAGGCGGGGCTCTTTGGCTCCCACCAGTCCCCCTGTCTGGTCTA
+
>111>>1AF1BBFCB11A11B0B0000B13311AA0BA0BBB/EE?FFF01BBAG0BAGH0/ABE/>/>>E/B//?FG0?//??BC?/>></1B2<0B11/B1CCGAAAG1BB@GFAFFGHF1?CCC-<C-.>DGHBC<CG@CG@CC?A@@-@A@@@@@?@F@@-9--9@@9@BBF//9:AFE@-;-@@EAFFFFB/BFB/BFFFFA@-;--9@@?@;E/9FFFBFFFF-FB-ABBBFFF@FFFFFFEFEB
@M05620:37:000000000-D9766:1:1101:9004:5650 1:N:0:17
AGTGCCAGCTCTCAATCGCACAGGGGACCCAGGGCCTGGCCCCTCCATCCAGAAAACCTATGACCTCACCCGCTACCTGGAGCACCAACTCCGCAGCTTGGCTGGGACCTATGTGAGTATCCAGCGTAGGAATCTGGGAGTTGGGGAGGAGTGAGGAGTTGGGGAAAGACAGTCCTAACCGTGGAGGGTTCTGGTAAATGATGGGGTGAGGAGGGGCTCTTTGGCTCCCACCAGTCCCCCTGTCTGGTCTA
+
ABAAAFFFCFFFGGGGGGGAFCGDFGGFGGHHBEGGGGHHHHGHGGHHHGHHHHHHHGHHHGHHHHHHHHHGGEEGHHHHGGHHHHHHGHHHEEEGGHHHGGHGGGHHGHHHHHHHHHHHHHHHHGBGGGHHHHHHHGHGGHHHGGGGGGGHHHHGHGHHHHGGGGHHHHHHHHHHHHHHGGEGGGGGCFGGGGFGGGGGGGGGGGFFFFFFFFFFFDFFFFFFFFFFFFFFFFFFFFFFFFFFFFFFFFF
@M05620:37:000000000-D9766:1:1101:24008:5651 1:N:0:17
ACCACACCTTCTACAATGAGCTGCGTGTGGCTCCCGAGGAGCACCCCGTGCTGCTGACCGAGGCCCCCCTGAACCCCAAGGCCAACCGCGAGAAGATGAACCCAGTGGAGTGCCCCGCTACTTCTTCTGTGGGCCGCCTCCCTCCTTCCTGGCCTCCCGGAGCTGCGCCCTTTCTCACTGGTTCTCTCTTCTCCCGTTTTCCGTAGGACTCTCTTCTCTGACCGTATTCTCTTTGGTAATTCTGCAGGTTC
+
ABABBBBBFFFBGGF4AGAGGGHHGFGGD?FFHGGEAEEGEHHHHGGGGGGF5BGFF2GEGECEEGG@EGGHHHHGGGDHGHHFHGGGGGCDCGF1GHHHFH/??11?1/1?1<?<-<AAC00<D0=0=00<<C.:;-.CG./C9C0FB0;/C.9CEEE9;;;9/9-@D-=F///9B//;.;////:9;////;9.;FF9FB./;999//99BFBB;;//;FF-.99///;/9B9BAFF//9//9:;.://
@M05620:37:000000000-D9766:1:1101:22998:5657 1:N:0:17
AGTGCCAGCTCTCAATCGCACAGGGGACCCAGGGCCTGGCCCCTCCATCCAGAAAACCTATGACCTCACCCGCTACCTGGAGCACCAACTCCGCAGCTTGGCTGGGACCTATGTGAGTATCCAGCGTAGGAATCTGGGAGTTGGGGAGGAGTGAGGAGTTGGGGAAAGACAGTCCTAACCGTGGAGGGTTCTGGTAAATGATGGGGTGAGGAGGGGCTCTTTGGCTCCCACCAGTCCCGCTGTCTGGTCTA
+
1A>AAF@CAFCDFGGBAFFFE0B0FEEEEECFGGGECAGACGGEGGHHHF1B1FGHGGHCGG2GHHHGHF>EEE@EHGHHHHHEH/FHGGHHGCEEE0GHAHHGE/G0<B1<DG>21B>GFF2B0B??C/1>F1?GFB0?<FDC@-.>CFEGFHBCCA//0<--.;G.//;:00<0C0:.-9;9EGG@.9.C0FBB9BF0090:ACF?--9/-9@@=@-F///999/9E-A---/9//-;--BBFB/BBF9
@M05620:37:000000000-D9766:1:1101:12852:5660 1:N:0:17
AGTGCCAGCTCTCAATCGCACAGGGGACCCAGGGCCTGGCCCCTCCATCCAGAAAACCTATGACCTCACCCGCTACCTGGAGCACCAACTCCGCAGCTTGGCTGGGACCTATGTGAGTATCCAGCGTAGGAATCTGGGAGTTGGGGAGGAGTGAGGAGTTGGGGAAAGACAGTCCTAACCGTGGAGGGTTCTGGTAAATGATGGGGTGAGGAGGGGCTCTTTGGCTCCCACCAGTCCCCCTGTCTGGTCTA
+
BBAAAFFFBFFFFGGFFGGCGEHDGGEGGAHGEGGA2FGFEGEHGGHHHFHHFHHFHGHHGHGHHHHHHHHE@>FGHHGHEFHHHHH1E3FCAEE/E33BEHFFGGHHGHHHHHHHHHHHHHHHHGBCDGHHHHHHHHHGGHHHGGGGGGGHHHGHHGHHHHGGGGHHHHHHHHHHHHHHGGEGEGGGEGFGGGFFGGGGGFGGGGFBFFFFFFBBBBFFFFFFFFFFFFFFFFFFFFFFBFFFFFBFFFB
@M05620:37:000000000-D9766:1:1101:19282:5687 1:N:0:17
AGTGCCAGCTCTCAATCGCACAGGGGACCCAGGGCCTGGCCCCTCCATCCAGAAAACCTATGACCTCACCCGCTACCTGGAGCACCAACTCCGCAGCTTGGCTGGGACCTATGTGAGTATCCAGCGTAGGAATCTGGGAGTTGGGGAGGAGTGAGGAGTTGGGGAAAGACAGTCCTAACCGTGGAGGGTTCTGGTAAATGATGGGGTGAGGAGGGGCTCTTTGGCTCCCACCAGTCCCCCTGTCTGGTCTA
+
BCBBBFFFCFFFGGGGGGGGGGHGGGGGGGHHGGGGGGHHHHGHGGHHHHHHHHHHHGHHHHHHHHHHHHHGGGGGHHHHHHHHHHHHGHHHGGGGGHHHGHHGGGHHGHHHHHHHHHHHHHHHHGEGGGHHHHHHHHHGGHHHGGGGGGGHHHHHHGHHHHGGGGHHHHHHHHHHHHHHGGGGGGGG;FFGGGFGGGGGGGGGGGFFFFFFFFFFFFFFFFFFFFFFFFFFFFFFFFFFFFFFFFFFFFF
@M05620:37:000000000-D9766:1:1101:24264:5692 1:N:0:17
ACCACACCTTCTACAATGAGCTGCGTGTGGCTCCCGAGGAGCACCCCGTGCTGCTGACCGAGGCCCCCCTGAACCCCAAGGCCAACCGCGAGAAGATGAACCCAGGTGCGTGGCCCGCTCCCTCTTCTGGTGGCCGCCTCCCTCCTTCCTGGACTCCCGGCGCTGCGCCCTTTCTCACTGGTTCTCTCTTCTGCCGTTTTCCGTAGGACTCTCTTCTCTGACCTGCATCTCCTTTGGAACTCTGCAGGTTC
+
BBBBBABAFFFFGGGGGGGGGGHHGEGGHGHHHGGGGGGCGHHHHGGGEGGGHHHHHHHGGGGGGGGGGGGHGHHGGGGHGHHHGGGGGDGGGGHHFFGBDHG/FFHCC/FGG?0GGGG-CEF//=0<=0=C.CCFF-.:CEFGG/9;/;C//CB/CED?B=F;@DF-DFFFFFFFFF9FFBF/FFFFFFFFFBBA9DFEFBD/9A.//BBFFFFFFFFF/9BFFE.9BFFFF/FFB//;BFFFF/B..;;
@M05620:37:000000000-D9766:1:1101:19448:5693 1:N:0:17
GAGGCTGCTTTGGAAGAAACTGCTACACAAGTGAACCCAGTTCGGAGGAACACGCGTGAGGACTTATGTCACTTCAGAGAATCTTGTATAACTTCCACTGCTACAAAAAAAAAAACAGGAGGAAAAACACCTAAAAGAGACAAAGAGACTAACATAGCGGATGAAACAAAGGCAAGGAAGTCAGGAATAAACGATGTTGCACACTTGTGTATACACTTGAACAATGTTCAGAATATGTAATTGTAACAGAG
+
>3AA>>FAFBB4G45BA44BA5BADA444ABDDD5BBEFG3BD2A22A22BB2B00A01B131BF55BD555D535BBBFG3B4443B44BB44B33BG33B43B330//</><//?0<<///@000/<0/011<?1>0000><00<F<<<<//0=0/-----/0:0/..:/:..9..9.00;0/9;00000.....000;009/0/:B.99/:;////:://;//////;//;///;9////////////
@M05620:37:000000000-D9766:1:1101:25349:5711 1:N:0:17
ACCACACCTTCTACAATGAGCTGCGTGTGGCTCCCGAGGAGCACCCCGTGCTGCTGACCGAGGCCCCCCTGAACCCCAAGGCCAACCGCGAGAAGATGAACCCGGGTGCTTGGCCGGCTCCCTCTTCGGGTGCCGGACTCCCTCCTTCCGGGCCTCCAGGGAATGCGCCCTTCCTCACTGGTTCTCTTTTCGGCCGTTTTCCGTGGGCCTCTCTTCTCTGCCCTACTCCTCCTTTGGACCTCTGCGGGTTT
+
AAABBBBBBFFFGGGGGGGGGGHGGABBCEHFFFGFEFG?AGHGHGGGEEGEEGFGHHHFFGCGGFFFG@1?GGHGGEEGEEHHHGGGG@FC??CFF2D2DFD/<<?-.111>CF-<<-CEE/GBC0.CA.;.;-;--:/9.;CEFBF9.9?D-9A..;B..../;9.A-9B.9;//9/;.://////;//--9A;9AB.B/./.9-...9//;;//FB//;./.9//9/;;9F//:9/..////--;;..
@M05620:37:000000000-D9766:1:1101:14689:5718 1:N:0:17
ACCACACCTTCTACAATGAGCTGCGTGTGGCTCCCGAGGAGCACCCCGTGCTGCTGACCGAGGCCCCCCTGAACCCCAAGGCCAACCGCGAGAAGATGAACCCCGGTGCGTGGCCCGCTCCCTCTTCTGGTGGCCGCCTCCCTCCTTCCTGGCCTCCCGGCGCTGCGCCCTTTCTCACTGGTTCTCTCTTCTGCCGTTTTCCGTGGGACTCTCTTCTCTGCCCTGCGTTTCCTTTGGAACTCTGCAGGTTC
+
BBBBBBBBFFFFGGGGGGGGGGHHGGGEHGHHHGGGGGGGGHHHHGGGGGGGHHHHHHHGGGGGGGGGGGGHHHHGGGGHGHHHHGGGGGGGGGHGGHHHHHA////<>-.>ADHE?---C.:CGGCGH0:;DHGCGA.EEEFFAFBFGFFBF?FGGED@;BA;@?DFFFFFEFFFFBBFBFFFBB//;:FFBFBDDFFFFB.;.;@.9./:BFF///BF/B.::.@.;-:9FFFFFFFF/9/BB//AFB/
@M05620:37:000000000-D9766:1:1101:17021:5724 1:N:0:17
AGTGCCAGCTCTCAATCGCACAGGGGACCCAGGGCCTGGCCCCTCCATCCAGAAAACCTATGACCTCACCCGCTACCTGGAGCACCAACTCCGCAGCTTGGCTGGGACCTATGTGAGTATCCAGCGTAGGAATCTGGGAGTTGGGGAGGAGTGAGGAGTTGGGGAAAGACAGTCCTAACCGTGGAGGGTTCTGGTAAATGATGGGGTGAGGAGGGGCTCTTTGGCTCCCACCAGTCCCCCTGACTGGTCTA
+
AA>AAFFCAFFFFGGGGF1E10AC0EFCEGHHGCEF//FEAGECEGGDEHHGFA1G0EFAGHFHHHFHHFCEGFGEHDGFHHHHFFGHGE1GGEE>E>GH/0B/E/0FECGD<>FH1>2BGGF10@?E/CHFGHFFEH<F?0?B??FG?AAGHHGHHC/<</?CCAG.:CG/::G0:CGA?GG?AE?AEG.CB00;;BFGGBGBE?9-;;F9----9@ABF//FF/999-9-;AFFFF-;@F-;//A/;/9
@M05620:37:000000000-D9766:1:1101:17874:5741 1:N:0:17
ACCACACCTTCTACAATGAGCTGCGTGTGGCTCCCGAGGAGCACCCCGTGCTGCTGACCGAGGCCCCCCTGAACCCCAAGGCCAACCGCGAGAAGATGCCCAGGTGAGTGGCCCGCTACCTCTTCTGGTGGCCGCCTCCCTCCTTCCTGGCCTCCCGGCGCTGCGCCCTTTCTCACTGGTTCTCTCTTCTGCCGTTTTCCGTAGGACTCTCTTCTCTGACCTGAGTCTCCTTTGGAACTCTGCAGGTTCTA
+
AAAABBCBFFFFGGGGGGGGGGHHGGGB4FHGHGGGCGGGFHGHHGGGDFEGGHHHHHHFGGGGGGGGGGGHFHHGGGGHGHHHHGGGGGFGGGHFGFHHHHHGGHHHHHGGHHGGGGGHHHHHHHHHHHGHHGGGGGHGHHGHHGGGGGGGGGGGGG-CGFFFFFFFFFFFFFFFFFFFFFFFFFFFFFFFFFFFFFFFFFFFFFFFFFFFFFFFFFFFFFFFFFFFFFFFFFFFFFFFFFFFFFFFFFF
@M05620:37:000000000-D9766:1:1101:21477:5780 1:N:0:17
ACCACACCTTCTACAATGAGCTGCGTGTGGCTCCCGAGGAGCACCCCGTGCTGCTGACCGAGGCCCCCCTGAACCCCAAGGCCAACCGCGAGAAGATGAACCCAGGTGCGTGGCCCGCTACCTCTTCTGGTGGCCGCCTCCCTCCTTCCTGGCCTCCCGGGGCTGCGCCCTTTCTCACTGGTTCTCTCTTCTGCCGTTTTCCGTAGGACTCTCTTCTCTGACCTGCGTCTCCTTTGGAACTCTGCCGGTTC
+
AA?AA1AA>FCFAFGDDGFCGFHHGEEA00AA1AF?0EE//FGHHGGGE?EFAFCFHHHGGCEGFGGEGEACGHHGGC?GEEHH/FC///BCCC0111FGFHG/FF1?F/?<@CGHGGG-@GDHHFFFHHGHCHGGGG?EG.CFGGGGGFGBFFFFGE.9-9-@AE--A@-FFFFBFFFFFFEFFFFFFFFFFFF@-AFFFFA9-ABEBFF/BBBBFF/B/99/:->A@FFFFBFF//;BFBF/9/9--;-
@M05620:37:000000000-D9766:1:1101:20316:5799 1:N:0:17
ACCACACCTTCTACAATGAGCTGCGTGTGGCTCCCGAGGAGCACCCCGTGCTGCTGACCGAGGCCCCCCTGAACCCCAAGGCCAACCGCGAGAAGATGACCAGGTGAGTGACCCTCTACCTCTTCCGGTGGCCGCCTCCCTCCTTCCTGGCCTCCCGGAGCTGCGCCCGTTCTTACTGGTTCTCTCTTCTTCCGTTTTCCGTAGGACTCTCTTCTCTGACTTGAGTCTCCTTCTGAACTCTTCAGTTGCCA
+
AAA1AAAAFFFFFGGGBG1AGBGFGEFEA0FHEFGGGGGGFHHHHGGGCFGG1GH1FGGCEEEGGGGGGGE0GHFGGGGHFHHHHGG<CGBBCCHGGH1F11?FF??F111?F00/?111>1<=11>---.<<-<AC.;CC::B;0;0;;.AFA..;;9--C/99-;A-;-9A/99//;;:9F//;/9/F/;9B9//-99-/---/9BBF/;/;F//;/B/9/:/:/9;B/B//;///;////:99;;///
@M05620:37:000000000-D9766:1:1101:15618:5817 1:N:0:17
ACCACACCTTCGCAATGCGCTCAGTGTGGCTCCCGCGGCGCACCCCGTTCTGCTTACAAAGGCCCCCCGGAACCCCAAGGCCAACCGCGAGAAAATGGACCCAGGTGAGTGGCCCGCTACCTCTTCTGGTGGCCGCCTCCCTCCTTCCTGGCCTCCCGGAGCTGCGCCCTTTCTCACTGGTTCTCTCTTCTGCCGTTTTCCGTAGGACTCTCTTCTCTGACCTGCGTCTCCTTTGGAACTCTGCAGGTTCT
+
AAAAAAAAFF1>EEEE1F00A0B0GHAD0BBBFBA//A////>E/>/BBFFHGHFGG11BB0?GGGGG/>/>>FGG/??F<?GHGGC/@/<->10>F1>FGGHEGHH<GHGGGHHCGGGGHHHHHHHHGGGGGGGGGGGGGGGGGGGGGGFFFFFFFF@-;@FFF?@F@@FFFFFFFFFFFFFFFFFFFFFFFF@FFFFFFFFFFFFFFFFFFFFFFFFFFFFF?@F@FFFFFFFFFFFFFFFFFFFFFFF
@M05620:37:000000000-D9766:1:1101:10266:5833 1:N:0:17
AGTGCCAGCTCTCAATCGCACAGGGGACCCAGGGCCTGGCCCCTCCATCCAGAAAACCTATGACCTCACCCGCTACCTGGAGCACCAACTCCGCAGCTTGGCTGGGACCTATGTGAGTATCCAGCGTAGGAATCTGGGAGTTGGGGAGGAGTGAGGAGTTGGGGAAAGACAGTCCTAACCGTGGAGGGTTCTGGTAAATGATGGGGTGAGGAGGGGCTCTTTGGCTCCCACCAGTCCCCCTGTCTGGTCTA
+
AAA3>FFFAFFFGFFGGGG2E?GDFEEEEEGHAAEEAFGHGHGHGGFGHGGHGHHGHGHFGFFHHGHFHHHGG>EFHGHH?GHHHHCFEHHHEEFGGFGHG3GGF/FGGHHHHHHHHHHHHHHHHG/?CFHHHHHHHHF/CGHH/AFCCCCGHFGFHGHHHH@GGGHHHHHHHHEHHHHHGGEFEE.-;9FFFG0CGGGGGGGGGGDFFFFFFFFF--AFFFFFFBFFFFFFFFFFFFFFFEFFFF/;FFB
@M05620:37:000000000-D9766:1:1101:13884:5845 1:N:0:17
AGTGCCAGCTCTCAATCGCACAGGGGACCCAGGGCCTGGCCCCTCCATCCAGAAAACCTATGACCTCACCCGCTACCTGGAGCACCAACTCCGCAGCTTGGATGGGACCTATGTGAGTATCCAGCGTAGGAATCTGGGAGTTGGGGAGGAGTGAGGAGTTGGGGAAAGACAGTCCTAACCGTGGAGGGTTCTGGTAAATGATGGGGTGAGGAGGGGCCCTTTGGCTCCCACCAGTCCCCCTGTCTGGTCTA
+
>>AAAFF@3CCFGGGGGGFGGGFHFEEEEGHEFAGGCFFGEHG1EGGFHGFHFFBH3EE3GGFGFHFCG11>FEEGH3GCGGH?FGHHGF3FEEC>EGHH/3BB?/BGA011BB221BB1??FDCD?E?D<FHH2GBHHEA01?@->-C.E<GB0<G<<<DC-CG...GGHE0;0;CGF.B.9@...B..;CFG09;FGGB0B0:.C-.9AFFFB-B-9.;BF///;...F.AA/;/9..-9/;F/F9B//
@M05620:37:000000000-D9766:1:1101:19214:5847 1:N:0:17
AGTGCCAGCTCTCAATCGCACAGGGGACCCAGGGCCTGGCCCCTCCATCCAGAAAACCTATGACCTCACCCGCTACCTGGAGCACCAACTCCGCAGCTTGGCTGGGACCTATGTGAGTATCCAGCGTAGGAATCTGGGAGTTGGGGAGGAGTGAGGAGTTGGGGAAAGACAGTCCTAACCGTGGAGGGTTCTGGTAAATGATGGGGTGAGGAGGGGCTCTTTGGCTCCCACCATTCCCCCGGTCTGTCCAA
+
AAAABFFFBFFFGGGGGGGGGGHHFEFGGGHHGGGGGCHFFHGHGGGGGHHHE3FGHGHHHHGHHHFHHHHFGGF@HHHGHHHGGHCGFCGHGGFGGGHHGHHGGGHHGHHHGHHHHGFFHHHGHGEGGGHHHHGHHGHGGHHHGGGGGGGGGHHHHGHHHHGGGGGHGGHHFHHHHHHHGDEGGGGGAFEGGGCFFGGGGGGGGGFFFFFFFFFFFFFFFFFFFFFF.9AA.//;FFF.----.://9//
@M05620:37:000000000-D9766:1:1101:16718:5856 1:N:0:17
ACCACACCTTCTACAATGAGCTGCGTGTGGCTCCCGAGGAGCACCCCGTGCTGCTGACCGAGGCCCCCCTGAACCCCAAGGCCAACCGCGAGAAGATGCCCAGGTGAGTGGCCCGCTACCTCTTCTGGTGGCCGCCTCCCTCCTTCCTGGCCTCCCGGAGCTGCGCCCTTTCTCACTGGTTCTCTCTTCTGCCGTTTTCCGTAGGACTCTCTTCTCTGACCTGAGTCTCCTTTGGAACTCTGCAGGTTCTA
+
ABBBBBBBFFFFGGGGGGGFGFHHGGGEGFHGHGGGGGGGGHHHHGGGGEGGHHHHHHHGGGGGGGGGGGGHHHHGGGGHGHHHHGGGGGCGGGHHHHHHHHGFGHHHHHGGHHGGGGGHHHHHHHHHHHGGHGGGGGHGHHGHHGGGGGGGGGGGGG?DDGGGGGFFFFFFFFFFFFFFFFFFFFFFFFFFFFDFFFFFFFFDDFFFFFFFFFFFFFFFFFFFFFFFFFFFFFFFFFFFFFFFFFFFFFB
@M05620:37:000000000-D9766:1:1101:18281:5861 1:N:0:17
AGTGCCAGCTCTCAATCGCACAGGGGACCCAGGGCCTGGCCCCTCCATCCAGAAAACCTATGACCTCACCCGCTACCTGGAGCACCAACTCCGCAGCTTGGCTGGGACCTATGTGAGTATCCAGCGTAGGAATCTGGGAGTTGGGGAGGAGTGAGGAGTTGGGGAAAGACAGTCCTAACCGTGGAGGGTTCTGGTAAATGATGGGGTGAGGAGGGGCTCTTTGGCTCCCACCAGTCCCCCTGTCTGGTCTA
+
ABAAAFFFCFFFGGGGGGGGGGHHGGGGGGHHGGGGGGHHHHGHGGHHHHHHHHHHHGHHHHHHHHHHHHHGGEGGHHHHHHHHHHHHGHHHGGGGGHHHGHHGGGHHGHHHHHHHHHHHHHHHHGGGGGHHHHGHHFFGGHHHGFGGGGCFHHHHHGHHHHGGGGHHHHHHHHHHHHHHGGGGGGGGFGGGGGFGGGGGGGGGGGFFFFFFFFFFFFFFFFFFFFFFFFFFFFFFFFFFFFFFFFFFFFB
@M05620:37:000000000-D9766:1:1101:16793:5881 1:N:0:17
GAGGCTGCTTTGGAAGAAACTCACAGGCTACGGCAAAAGTTCCCCCAGGGCCTGGGAAAGATTCCCGCCCCCCCTACAGAAGCTGAAACAACGGCCAATGCTTGAAAGCTACAACCCGTAGGGAACGGCCCCAAAACAACTCAACGGAAGAAAAAAACCTAATAAAAAAATGGAAAGTAAGAAAGGAATTTCCGCTTTAGCACCCTTTGGAACCAAATAGAAAAATATTCAGCATTTTTACTTGTACCAGA
+
AAAAAAFAFFFFGGGGGGCGG1F1BBA00B0AEEEGHHEF22D1AB/B//BB///ABB/BA1122A//>>//////BBFEGFHH111BB0/?>EE//<<1F2G1F111011?<<F/?/?<//<??</.<<><...<..<</<<</.:..:.:/;;--..9//000;9999909;0/-/99///;9--/;;9BF-BFAA9///9-;-;/;////-9;-/////;;--/9/99//B/BBF/;;/9//:////-
@M05620:37:000000000-D9766:1:1101:15754:5886 1:N:0:17
ACCACACCTTCTACAATGAGCTGCGTGTGGCTCCCGAGGAGCACCCCGTGCTGCTGACCGAGGCCCCCCTGAACCCCAAGGCCAACCGCGAGAAGATGCCCAGGTGAGTGGCCCGCTACCTCTTCTGGTGGCCGCCTCCCTCCTTCCTGGCCTCCCGGAGCTGCGCCCTTTCTCACTGGTTCTCTCTTCTGCCGTTTTCCGTAGGACTCTCTTCTCTGACCTGAGTCTCCTTTGGAACTCTGCAGGTTCTA
+
1>1>AA1AFFCDDGG1AFFG1A1AEBEEC0FGHG00EAE/AGHHHGAG//B/A11FGA0FGGCG/E>EGGFHHHA?EFG/CHH///?EC<CGC/FG11FGCCG/?1FCGDFE0GGGCG@FGHHHH0DG0<CHHGG-.;:EFCC/00FF0CFGGGGGG-?@?.;FAGF;?FFFFFFFFFF/BFFFFFFFFFFFF@ABFFFFFFFFBFFFFFFFB/;//;;FFFFBF/BFFFFFFFFFFFFFFFFFF?ABFFB
@M05620:37:000000000-D9766:1:1101:22287:5915 1:N:0:17
AGTGCCAGCTCTCAATCGCACAGGGGACCCAGGGCCTGGCCCCTCCATCCAGAAAACCTATGACCTCACCCGCTACCTGGAGCACCAACTCCGCAGCTTGGCTGGGACCTATGTGAGTATCCAGCGTAGGAATCTGGGAGTTGGGGAGGAGTGAGGAGTTGGGGAAAGACAGTCCTAACCGTGGAGGGTTCTGGTAAATGATGGGGTGAGGAGGGGCTCTTTGGCTCCCACCAGTCCCCCTGTCTGGTCTA
+
AAAABFFFBFFFGGGGGGGGGEHGGGGGGGHHGGGGGGHHHHGHGGHHHHHHHHHHHGGGHHHHHHHHHHHGGGGGHHGHHHHHHHHHGHHHGEGGGHHHGHHG/EGHGHHHH3FGHH3F333F2BEGGGHHHHHHHH0//0?1<-.>A<C0.0<CCEHHFHGCCAHHEHHC0;0C0CGHGAE?:A.;;CFGGGGFGGGGGGGGGGFFFFFFFFFAAFFFFEFFF/;AEFFFFFFFFFED-;;BF//;:B:
@M05620:37:000000000-D9766:1:1101:8725:5916 1:N:0:17
ACCACACCTTCTACAATGCGCTGCGTGCGGCTCCCGAGGAGCACCCCGTGCTGCTGACCGAGGCCCCCCTGAACCCCAAGGCCAACAGCGCGAAGATGCCCAGGTGAGTGGCCCGCTACCTCTTCTGGTGGCCGCCTCCCTCCTTCCTGGCCTCCCGGCGCTGCGCCCTTTCTCACTGGTTCTCTCTTCTGCCGTTTTCCGTAGGACTCTCTTCTCTGACCTGAGTCTCCTTTGGAACTCTGCAGGTTCTA
+
AAAAAAA1BFFFGFGFDG1AEEGGGAE000A///BA/AEA?GHHHGG//>BE1FBCHHF//>/EGAGGGEA<GFEGGG<GA/FHHG/<GC/<@CG/1?1<CFAG<FGFFFCEFEG?CCCFHHFHHHGC;C.:GC@@.A?9FFA/9BB0B/9CFAAE.A-999@A--99-9/:FFFFBBFBBF/:/9/99BFEB@BABEFFBFF?F/BFFBB/BBB999BFFFF/9BF/;/9FFBFEFFFFFFFFFF9FFF;
@M05620:37:000000000-D9766:1:1101:17859:5919 1:N:0:17
AGTGCCAGCTCTCAATCGCACAGGGGACCCAGGGCCTGGCCCCTCCATCCAGAAAACCTATGACCTCACCCGCTACCTGGAGCACCAACTCCGCAGCTTGGCTGGGACCTATGTGAGTATCCAGCGTAGGAATCTGGGAGTTGGGGAGGAGTGAGGAGTTGGGGAAAGACAGTCCTAACCGTGGAGGGTTCTGGTAAATGATGGGGTGAGGAGGGGCTCTTTGGCTCCCACCAGTCCCCCTGTCTGGTCTA
+
>A>>>FFFAFFFGDGFGFGCFCHCDCEEEEHHABEEAFHHFHGGGGHHHGHHFHHHHGFHGGFHHAGHHHHGG>EEHHHHBFGHHH1??GHGAFCEEGBGEHHGGGHHGHHGHHHHHHHHHHHGHFFGGGHHHHHHGHAFGGHHCGFGGDCFGFGHGG/<GGGGEDHHHHHHHHHHHHHHGGEGDGGGGGGGGGFFFGGGGGGGGGFFFFFFFFFFFFFFFFFFFFFFFFFFFFFFFFFFFFFFFFFFFFB
@M05620:37:000000000-D9766:1:1101:20505:5958 1:N:0:17
ACCACACCTTCTACAATGAGCTGCGTGTGGCTCCCGAGGAGCACCCCGTGCTGCTGACCGAGGCCCCCCTGAACCCCAAGGCCAACCGCGAGAAGATGAACCCAGGTGAGTGGCCCGCTACCTCTTCTGGTGGCCGCCTCCCTCCTTCCTGGCCTCCCGGCGCTGCGCCCTTTCTCACTGGTTCTCTCTTCTGCCGTTTTCCGTAGGACTCTCTTCTCTGACCTGCGTCTCCTTTGGAACTCTGCAGGTTC
+
AAAAAABBFFFFGGGGGGFGGFHCGEGFEEGHGGGGGGGGGHHHHGGGGGGGHHHHHHHGGGGGGGGGGGGGHHHGGGGHEHHHHGGEGGCDCGFHHGHHHHGGGGHH1?GHFGHHGGGFGHHHFHHHHFHGGHHGGGGGHGHHGGGGGGGGGGGGGGGGGGFFFFFFFFFFFFFFFFFFFFFFFFFFFFFFFFFFADFEFFFFFFFFFFFFFFFFFFFF/BFFFFAFFFFFFFFFFFFFFFFFF//AFF/
@M05620:37:000000000-D9766:1:1101:23785:5962 1:N:0:17
AGTGCCAGCTCTCAATCGCACAGGGGACCCAGGGCCTGGCCCCTCCATCCAGAAAACCTATGACCTCACCCGCTACCTGGAGCACCAACTCCGCAGCTTGGCTGGGACCTATGTGAGTATCCAGCGTAGGAATCTGGGAGTTGGGGAGGAGTGAGGAGTTGGGGAAAGACAGTCCTAACCGTGGAGGGTTCTGGTAAATGATGGGGTGAGGAGGGGCTCTTTGGCTCCCACCAGTCCCCCTGTCTGGTCTA
+
ACAABFFFCFFFGGGGGGGGGGHGGGGGGGHHGGGGGGHHHHGHGGHHHGHHHHHHHGHHHHHHHHHHHHHGGGGGHHHHGHHHHHHHGHHHGGGGGHHHGHGGGGHHGHHHHHHHHHHGHHHHHGGGGGHHHHHHHHHGGHHHGGGGGGGHHHHHHGHHHHGGGGHHHHHHHHHHHHHHGGGGGGGGCFFGGGFGGGGGGGGGGGFFFFFFFFFFFAFFFFFFFFFFFFFFFFFFFFFFFFFFFFFFFFF
@M05620:37:000000000-D9766:1:1101:6979:5965 1:N:0:17
ACCACACCTTCTACAATGCGCTGCGTGGGGCTCCCGAGGAGCACCCCGTGCTGCTGACCGAGGCCCCCCTGAACCCCAAGGCCAACCGCGAGAAGATGAACCAAGGTGCGTGGCCCGCTCCCTCTTCTGGTGGCCGCCTCCCTCTTTCCTGGCCTCCCGGCGTTGCGCCCTTTCTCACTGGTTCTCTTTTCTGCCGTTTTCCGTGGGACTCTCTTCTCTGCCTTGCGTCTCCTTTGGAACTCTGCAGGTTC
+
AAA1AAA1BCFFGEGGBGCEG0ECGEEA00EEE/BB/AAEEHHCEEA/ABEGBGHFFFH//>/EGAEEGGG0>FGEEGGH/GFGFGC@>B/><AC1?FGFHH0/>C1F1<.>>@.<<<<-EFHHGH0;CC0CEFF:A@GGGGGG/;CF0;FFFGGGG.9@@=-;;B?@F;@FFFFF/:BF-BFFFFF/;;FBBB/-;BFFF/-B-;9-;FFFFFF/;FFFEF/;B/--9-9;FFFFFFFFF:BFF/;AFF/
@M05620:37:000000000-D9766:1:1101:8575:5971 1:N:0:17
ACCACACCTTCTACAATGAGCTGCGTGTGGCTCCCGAGGAGCACCCCGTGCTGCTGACCGAGGCCCCCCTGAACCCCAAGGCCAACCGCGAGAAGATGCCCAGGTGAGTGGCCCGCTACCTCTTCTGGTGGCCGCCTCCCTCCTTCCTGGCCTCCCGGAGCTGCGCCCTTTCTCACTGGTTCTCTCTTCTGCCGTTTTCCGTAGGACTCTCTTCTCTGACCTGAGTCTCCTTTGGAACTCTGCAGGTTCTA
+
AA1AAA1AFFFFFGG1DFFGFGFFEEGEH0FHHGGAEEG?GHHHHGGGEEE/GDBGHHHGGGGGFGEGGGGHHHEGGGGFGHHFGGGGGCBCGGHHEDFHHHFFGHHHHHGGHHGGGGGHHGHHHHHHGHGHHGGGGGHGHHGHGGGGFGGGGGGGGA?AGGBFGGF@@FFFFFFFFFFFEFFFFFFFFFFFF@ABFFFFFBFFFFFFFFFFFEFFFBFFFBFFFFFFFFFFFFFFFFFFFFFFFFA/FFB
@M05620:37:000000000-D9766:1:1101:23247:5972 1:N:0:17
ACCACACCTTCACAATGCGCTGCGTGTGGCTCCCGCGGCGCACCCCGTTCTGCCTACCGAGGCCCCCCTGAACCCCAAGGCCAACCGCGCGAAGATGCCCAGGTGAGTGGCCCGCTACCTCTTCTGGTGGCCGCCTCCCTCCTTCCTGGCCTCCCGGCGCTGCGCCCTTTCTCACTGGTTCTCTCTTCTGCCGTTTTCCGTAGGACTCTCTTCTCTGCCCTGCGTCTCCTTTGGCACTCTGCAGGTTCTAG
+
AAAAAAAAFF1BFFGFG1AE000AAEAGGHEGFGGGEE/A>E/EFGEEFFFHG11BBGEEEEEGGGGG/?0B1FCCFGEFGFGGGGC@CCGCC-<1D0CHCGE<<0<00.CCG?@C-:GGGGEFFBF0;;99-AAABEEEFFBFFFFB9;FFFFFF<--;=;A-=B@?FFFFFFFB9-/BFBFBFBFFFFBF-ABFFBF9F--99BFFFFFFFBFFF/BEBFE;B@FFFFFF///9;F9BBFFFFAFFFE:
@M05620:37:000000000-D9766:1:1101:7511:5985 1:N:0:17
AGTGCCAGCTCTCAATCGCACAGGGGACCCAGGGCCTGGCCCCTCCATCCAGAAAACCTATGACCTCACCCGCTACCTGGAGCACCAACTCCGCAGCTTGGCTGGGACCTATGTGAGTATCCAGCGTAGGAATCTGGGAGTTGGGGAGGAGTGAGGAGTTGGGGAAAGACAGTCCTAACCGTGGAGGGTTCTGGTAAATGATGGGGTGAGGAGGGGCTCTTTGGCTCCCACCAGTCCCCCTGTCTGGTCTA
+
AAABBFFFCFFFGGGGGGGGGFBGFEEEGGGHFGGGGGHHHHGHGGGHHHHHHGHHHGHHHHHHHHHHHHHGGFCGHHHHHHHFHHHHGHHHGGGGGHHHG3F?EGAFGHHHHHHGHHHHHHHHHGCDDGHDCHHHHHHGGHHHGGGGGGGHHHHHH.CCGHGGFGHHHHHHGHHHHHHHGEGGGGGGCAFGGG0CFFFGGFFGGGFFFFFFFFFFF9EFFFFFFFFFFFFFFFFBFFFFFFFFFF/FBB9
@M05620:37:000000000-D9766:1:1101:24498:5990 1:N:0:17
AGTGCCAGCTCTCAATCGCACAGGGGACCCAGGGCCTGGCCCCTCCATCCAGAAAACCTATGACCTCACCCGCTACCTGGAGCACCAACTCCGCAGCTTGGCTGGGACCTATGTGAGTATCCAGCGTAGGAATCTGGGAGTTGGGGAGGAGTGAGGAGTTGGGGAAAGACAGTCCTAACCGTGGAGGGTTCTGGTAAATGATGGGGTGAGGAGGGGCTCTTTGGCTCCCACCAGTCCCCCTGTCTGGTCTA
+
AB>AAFFFCFFFGGGGGGGCGGHFGGEGGGHHBEEGGGHHHHGHGGHHHGGHHHHHHGHHHHHHHHHHHHHGGFGGHHHHBGHHHHFGGEHHEFGGGGGHGGHGGGHHGHHHHHHHHHHHHHHHHGEGGGHHHHHHHHFFGHHHGGEGGEEGFHHHHGHHHHGGGGHGHHHHHHHHHHHHGGGGBGGGEFFGGGFGGGGGGGGGGGFFFFFFFFFFFFFFFFFFFFFFFFFFFFFFFFFFFFFFFFFFFFB
@M05620:37:000000000-D9766:1:1101:17434:5994 1:N:0:17
ACCACACCTTCTACAATGAGCTGCGTGTGGCTCCCGAGGAGCACCCCGTGCTGCTGACCGAGGCCCCCCTGAACCCCAAGGCCAACCGCGAGAAGATGAACCCAGGTGCGTGGACCGCTCGCTCTTCTGGTGGCCGCCTCCCTCCTTACTGACCTCCCGGCGATGCGACCTTTCTCCCTGGTTCTCTCTTCTGACGTTTTCCGTAGGACTCTCTTCTCTGCCCTGCGTCTCCTTTGGAGCTCTGCAGGTTC
+
BBAABBBBFFFFGGGGFGFGGDHHGEEEHDGGFGGEEGEEFHHHHGGGGFGGHHHHHHHGGGGGGGGGGGGHHGHGGGGHGGHHHGGEGGC@CGGHFGHGH/<///??FD?AC.GH->A--<.<C0<=000;A.G@-;9EE.;C.C00;;F0;C0:E:C?GB--;A@.@B.FFF/B/;BFFF/:BFF/;BFFF/:AEF/;BFD9.;./;9F/FBFF/;BFBFEFFEB.999BFBFF9//9FFFFB9/..;/
@M05620:37:000000000-D9766:1:1101:14987:6001 1:N:0:17
ACCACACCTTCTACAATGAGCTGCGTGTGGCTCCCGAGGAGCACCCCGTGCTGCTGACCGAGGCCCCCCTGAACCCCAAGGCCAACCGCGAGAAGATGCCCAGGTGAGTGGCCCGCTACCTCTTCTGGTGGCCGCCTCCCTCCTTCCTGGCCTCCCGGAGCTGCGCCCTTTCTCACTGGTTCTCTCTTCTGCCGTTTTCCGTAGGACTCTCTTCTCTGACCTGAGTCTCCTTTGGAACTCTGCAGGTTCTA
+
3AAAAAABFFFFFGGCGGGFB5GHGDGEEEAFEFFGFGGGEEH1FEGG1EGEHHHHGHHGGEC@FGG@EGEHCGHGGGGGEEHHHEFEDGDCCDHHHBFGHFHG?1FG1<FEHHCGGGGHHHHHHHHHHHGHHGGGGGHGHHGHHGGGGGGGGGGGGG-ABGGGGGFBBFFFFFFFFFFFFFFFFFFFFFFFFBFFFFFFFFFFFFFFFFFFFFFFFFFFFFFFFFFFFFFFFFFFFFFFFFFFFFFFFFF
@M05620:37:000000000-D9766:1:1101:9466:6005 1:N:0:17
ACCACACCTTCTACAATGAGCTGCGTGTGGCTCCCGAGGAGCACCCCGTGCTGCTGACCGAGGCCCCCCTGAACCCCAAGGCCAACCGCGAGAAGATGCCCAGGTGAGTGGCCCGCTACCTCTTCTGGTGGCCGCCTCCCTCCTTCCTGGCCTCCCGGAGCTGCGCCCTTTCTCACTGGTTCTCTCTTCTGCCGTTTTCCGTAGGACTCTCTTCTCTGACCTGAGTCTCCTTTGGAACTCTGCAGGTTCTA
+
AA1>A>1AFFFFGGGFGGGFFFGFEGGEHGGHHGGGGGG/EGFGHGGEE?EEF1BGHHHGGGGGGGGGGGGFEHGGGGGEFHHHEGCEC@>CGGHFHBGHB<GFG1GGGFGGHECG-<@HHHHFHHHHHHCGHGGGGCHFHHFH09BFGEFGGGGGG?---CBGGGF@@FFFFBFFBFFFFFFFF/F/:BFFF@FFFEFFF/AB?FFFFFFFFFF/F/9BFFFFB///;:BFFFFFF/FBF//BFFFFFF/
@M05620:37:000000000-D9766:1:1101:9257:6015 1:N:0:17
ACCACACCTTCTACAATGAGCTGCGTGTGGCTCCCGAGGAGCACCCCGTGCTGCTGACCGAGGCCCCCCTGAACCCCAAGGCCAACCGCGAGAAGATGCCCAGGGTAGTGGCCCGCTACCTCTTCTGGTTGCCGCCTCCCTCCTTCCTTGCCTCCCGGAGCTTCGCCCTTTCTCACTGGTTCTCTCTTCTGCCGGTTTCCGTAAGACTCTCTTCTCTTACCTTAGTCCCCTTTTGAAATCTTCAGGGTCTT
+
CCCCCCCBFFFFGGGGGGGGGGHHGGGECEGHHGGGGCG?EHHHHGGGFFGGGHGHHHGEFGCGGGGGGGGHHHHGGGGHGHHHHGGGGGBFGGHGFH2FG2/?/<0/10?<FH----<F000=0=0=00<.=--A..;E::C/<0C00;/C00CE.;---;/0-9CE-FFB//;B//;/;//////;////:--;DF/F./..;///////;:;////:B///////99/;FBF.;///9////;.B/;/
@M05620:37:000000000-D9766:1:1101:17394:6017 1:N:0:17
AGTGCCAGCTCTCAATCGCACAGGGGACCCAGGGCCTGGCCCCTCCATCCAGAAAACCTATGACCTCACCCGCTACCTGGAGCACCAACTCCGCAGCTTGGCTGGGACCTATGTGAGTATCCAGCGTAGGAATCTGGGAGTTGGGGAGGAGTGAGGAGTTGGGGAAAGACAGTCCTAACCGTGGAGGGTTCTGGTAAATGATGGGGTGAGGAGGGGCTCTTTGGCTCCCACCAGTCCCCCTGTCTGGTCTA
+
ABAAAFFFCFFFGGGGGGGGGGHGGGEEGGFHFFEGGGHHHHGHGGHHHHHHHGHHHGHGHHHHHHHHHHHGGEEGHHHHGHHHHHFGGHHHEGGGGHGFDHHGGGFHGHHGHHHHHHHHGHHHHGEGCGGHFHHGHHGF<<GB<-F@CGA0<DDHFFHFHFGCGGHHGHHHFHFHHHHHGGGGFGGGCAFGGGFFGGGGEGFGGG.BEFAFFDFFFFFFBFFFFFFAEFFFAFFFFFFFFFFFFFB:BFB
@M05620:37:000000000-D9766:1:1101:16065:6023 1:N:0:17
ACCACACCTTCTACAATGAGCTGCGTGTGGCTCCCGAGGAGCACCCCGTGCTGCTGACCGAGGCCCCCCTGAACCCCAAGGCCAACCGCGAGAAGATGCCCAGGTGAGTGGCCCGCTACCTCTTCTGGTGGCCGCCTCCCTCCTTCCTGGCCTCCCGGAGCTGCGCCCTTTCTCACTGGTTCTCTCTTCTGCCGTTTTCCGTAGGACTCTCTTCTCTGACCTGAGTCTCCTTTGGAACTCTGCAGGTTCTA
+
CCCCCCCCFFFFGGGGGGGGGGHGGFGFHGHHHGGGGGGGGHHHHGGGGFGGHHHHHHHGGGGGGGGGGGGHFGHGGGGHGHHHGGGGDCDGCGHHHGHHHHHGFGHHHHGGHHGGGGGGHHGHHHHHGHDHHGGGGGHGHHGHHGGGGGGGGGGGGDACCFFGGGFFFFFFFFFFFFFFFFFFFFFFFFFFFFFFFFFFFBFFFFFFFFFFFFFFFFFFFFFFFFFFFFFFFFFFFFFFFFFFFFAFFFF
@M05620:37:000000000-D9766:1:1101:16046:6024 1:N:0:17
ACCACACCTTCTACAATGAGCTGCGTGTGGCTCCCGAGGAGCACCCCGTGCTGCTGACCGAGGCCCCCCTGAACCCCAAGGCCAACCGCGAGAAGATGCCCAGGTGAGTGGCCCGCTACCTCTTCTGGTGGCCGCCTCCCTCCTTCCTGGCCTCCCGGCGCTGCGCCCTTTCTCACTGGTTCTCTCTTCTGCCGTTTTCCGTAGGACTCTCTTCTCTGACCTGAGTCTCCTTTGGAACTCTGCAGGTTCTA
+
A>>>AAAACFFFGFGB3G1AF1GBEAAA00BF1EFAAEE?AGGGHGGA/AEFFGFEGHFE/FCGG/EEGEC0G1FGGGCH//GHHG//BC</<CFB1?<<GHHFFFHE<GAECCCCCCGHHHHHHHGG=F?GG?-:EG.EHFCFHGFBGFGGGFGGGG?A@@@F??F@@FFBFFBBBFF;BF/FFFFFFFFBB@AABEBFFFFFFF9FFFFBFFFFFFBFFFF;9BF/BF/BFFFFFFFFFFFFFFAFFFF
@M05620:37:000000000-D9766:1:1101:18942:6026 1:N:0:17
AGTGCCAGCTCTCAATCGCACAGGGGACCCAGGGCCTGGCCCCTCCATCCAGAAAACCTATGACCTCACCCGCTACCTGGAGCACCAACTCCGCAGCTTGGCTGGGACCTATGTGAGTATCCAGCGTAGGAATCTGGGAGTTGGGGAGGAGTGAGGAGTTGGGGAAAGACAGTCCTAACCGTGGAGGGTTCTGGTAAATGATGGGGTGAGGAGGGGCTCTTTGGCTCCCACCAGTCCCCCTGTCTGGTCTA
+
CCCABFFFCFFFGGGGGGGGGGHHGGGGGGHHGGGGGGHHHHGHGGHHHHHHDGHHHGHHHHHHHGHHHHHGGFGGHGHHHHHHHHGHGHHHGGGGGHHHGHHGGGHHGHHHHHHGHHHHHHHHHGGGGGHHHHHHHHHGFHHHGGGGGGGGHHHHHGHHHHGGGGHHHHGGHHHHHHHEGECFGGGGEGGGFGFGGGGGGEGGGGFFFFFFFFFFFFFFFFFFFFFFFFFFFFFFFFFFFFFFFFFFFFF
@M05620:37:000000000-D9766:1:1101:19750:6029 1:N:0:17
AGTGCCAGCTCTCAATCGCACAGGGGACCCAGGGCCTGGCCCCTCCATCCAGAAAACCTATGACCTCACCCGCTACCTGGAGCACCAACTCCGCAGCTTGGCTGGGACCTATGTGAGTATCCAGCGTAGGAATCTGGGAGTTGGGGAGGAGTGAGGAGTTGGGGAAAGACAGTCCTAACCGTGGAGGGTTCTGGTAAATGATGGGGTGAGGAGGGGCTCTTTGGCTCCCACCAGTCCCCCTGTCTGGTCTA
+
ABAAAFFFBFFFGGGGGGGGGGHHGGGGGGHHGGGGGGHHHHGHGGHHHHGHFHHHHGHHHHHHHHHHHHHGGEGGHHHHHHHHHHHHGHHHGGGGGHHHGHHGGGHHGHHHHHHHHHHHHHHHHGGGGGHHHHHHHHGGGHHHGGGGGGEHHHHHHGHHHHGGGGHHHHHHHHHHHHHHGGGGGGGGCGGGGGFGGGGGGGGGGGFFFFFFFFFFFFFFFFFFFFFFFFFFFFFFFFFFFFFFFFFFFFB
@M05620:37:000000000-D9766:1:1101:11338:6042 1:N:0:17
AGTGCCAGCTCTCAATCGCACAGGGGACCCAGGGCCTGGCCCCTCCATCCAGCAAACCTATGACCTCACCCGCTACCTGGAGCACCAACTCCGCAGCTTGGCTGGGACCTATGTGAGTATCCAGCGTAGGAATCTGGGAGTTGGGGAGGAGTGAGGAGTTGGGGAAAGACAGTCCTAACCGTGGAGGGTTCTGGTAAATGATGGGGTGAGGAGGGGCTCTTTGGCTCCCACCAGTCCCCCTGTCTGGTCTA
+
AAAAADFFBFFFGFGGGGGGG2GAFEFGGEABFEEEFFHHHHGHGGGHHG3B322AFGHHHFEHHHHHHHHEEFEGHHGGFHHGHH?FE3GGC>/@E?FGGHHGFGGHGHHHHHHHHDGHHHHHHGFGGGHHHHHHHHHGGHHHGGGGGGGHHHHHHGHHGHGGGGHHGHFHGHHHHHHHGFEGGGGGCFGGGGBFGGGGGFFGGGFFFFFFFFFFF@FFFFFBFFFFFFFFFFBFFFFFFFFFFFFFFFB
@M05620:37:000000000-D9766:1:1101:23374:6049 1:N:0:17
AGTGCCAGCTCTCAATCGCACAGGGGACCCAGGGCCTGGCCCCTCCATCCAGAAAACCTATGACCTCACCCGCTACCTGGAGCACCAACTCCGCAGCTTGGCTGGGACCTATGTGAGTATCCAGCGTAGGAATCTGGGAGTTGGGGAGGAGTGAGGAGTTGGGGAAAGACAGTCCTAACCGTGGAGGGTTCTGGTAAATGATGGGGTGAGGAGGGGCTCTTTGGCTCCCACCAGTCCCCCTGTCTGGTCTA
+
BBAABFFFCFFFGGGGGGGGGGHGGGGGGGHHGGGGGGHHHHGHGGHHHHHHFFHHHGGHHHHHHHHHHHHGGFGGHHHGHHHHHHHGGEHHGGGGGGHHGGHGGGHHGHHHHHHHHHHHHHHHHGGGGGHHHHGHHHHGGHHHGGGGGGGGHHHHHGHHHHGGGGHHHHHHHHHHHHHHGGGGGGGGEFFGGGCFGGGGGGGGGGFFFFFFFFFFFFFFFFFFFFFFFFFFFFFFFFFFFFFFFFFFFFF
@M05620:37:000000000-D9766:1:1101:19552:6063 1:N:0:17
ACCACACCTTCTACAATGAGCTGCGTGTGGCTCCCGAGGAGCACCCCGTGCTGCTGACCGAGGCCCCCCTGAACCCCAAGGCCAACCGCGAGAAGATGAACCCAGGTGAGTGGCCCGCTACCTCTTCTGGTCGCCGCCCCCCCCCTTCCTGGCCTCCCGGAGCTGCGCCCTTTCTCACTGGTTCTCTCTTCTGCCGTTTTCCGTAGGACTCTCTGCTCTGACCTGAGTCTCCTTTGGAACCCTGCAGGTAC
+
CCBCCBCBFFFFGGGGGGGGGGHHGGGGGGHHHGGG?EGFEGGGHGGGGGGG5GHHHHHGGGCGGGGGGGGHHHHGGGGHGHHHHGGGGGGGGGHHHHGHHHAF?/1?<<??/?FF--<<-<DG<0=0<000<<C-;@-9;--;;-9BF//:A./;EE.-;-;:9BADD9BF/:FF/BF/.;/;/;BBFBF/BBFB9AB.BF.:9..:/;B/BF/;/9B/BFB;.;.;/99:F/////;/.;:BEF9;.//
@M05620:37:000000000-D9766:1:1101:11827:6066 1:N:0:17
AGTGCCAGCTCTCCATCGCACAGGGGACCCAGCGCCTGGCCCCTCCATCCAGACAACCTATGACCTCACCCGCCACCTGGAGCACCCACTCCGCAGCTTGGCTGGGACCTATGTGAGTATCCAGCGTAGGAATCTGGGAGTTGGGGAGGAGTGAGGAGTTGGGGAAAGACAGTCCTAACCGTGGAGGGTTCTGGTAAATGATGGGGTGAGGAGGGGCTCTTTGGCTCCCACCAGTCCCCCTGTCTGGTCTA
+
>>>1>FDF@FFFG1G1AEF1E0F0F00AE?GG0AA//GHHGHGFGG0FGFGG1/0BBEEHDDEGH1FGHHHCE/>EGFBG0>FGHF//?GHB/////B<BEFHGFGHGGHHFHGHHHHHFHHHHHGEFGGHFFGHFEH0?EFHGCC.>CCC<CBDCGGGHHGGGECHF/CBGHGGGGGGGGGG@AEFGCFFFGGFFGGGFFFFFFFF?EFFFBB?@?@FBBFFFFFFFFFFFEFFFFFFF@FFFFFFFFFF
@M05620:37:000000000-D9766:1:1101:11630:6070 1:N:0:17
ACCACACCTTCTACAATGAGCTGCGTGTGGCTCCCGAGGCGCACCCCGTGCTGCTGACCGAGGCCCCCCTGAACCCCAAGGCCAACCGCGAGAAGATGCCCAGGTGAGTGGCCCGCTACCTCTTCTGGTGGCCGCCTCCCTCCTTCCTGGCCTCCCGGCGCTGCGCCCTTTCTCACTGGTTCTCTCTTCTGCCGTTTTCCGTAGGACTCTCTTCTCTGACCTGAGTCTCCTTTGGAACTCTGCAGGTTCTA
+
AAAAA1AAFFFFFGGGGGADFGGHGEGBEGGHHGFEEEE/AE/EEGGEEEFGGGGE@GHFGECGGGGGGGGHHHHGGGGHGHHHEFGCGG/BC/CGGFHHHHHGHHHHHHGGHHGGGGGHHHHHHHFHHHGHHGGGGGGGGGGGGGGGGGGGGGGGGG-@@@@F@@F@@FFFFFFFFFFFFFFFFFFFFFFFF@FFFFFFFFFFFFFFFFFFFFFFFFFFFFFFFFFBFFFFFFFFFFFFFFFFFFFFFFB
@M05620:37:000000000-D9766:1:1101:9293:6070 1:N:0:17
AGTGCCAGCTCTCAATCGCACAGGGGACCCAGGGCCTGGCCCCTCCATCCAGAAAACCTATGACCTCACCCGCTACCTGGAGCACCCACTCCGCAGCTTGGCTGGGACCTATGTGAGTATCCAGCGTAGGAATCTGGGAGTTGGGGAGGAGTGCGGAGTTGGGGACAGACAGTCCTAACCGTGGAGGGTTCTGGTAAATGATGGGGTGAGGAGGGGCTCTTTGGCTCCCACCAGTCCCCCTGTCTGGTCTA
+
>A11>DFFAFFFG1FGFFFAE?GCGEBEEAFGBAEB/FGHGHGFGGHHGHGGHFFBFEHFFABGHDFGHHHEE>>EHHGH>FGHHH/??EG0>E?E>BBFEHHGGGHHGHHHFGGGGHHHHHGHHCE?CF11?FGHHH0??FGFCC.>C.<<C0<A-AEHHHGGG-:C/C/;FGGGBFGGGGG@.;CA;FFGBF;FBFFBFFFFFFF@FFFFFF?@@?EFFFFFFFFFFFFFEFFFFFFF@FFFFFFFFFB
@M05620:37:000000000-D9766:1:1101:7364:6085 1:N:0:17
AGTGCCAGCTCTCGATCGCACAGGGGCCCCAGTGCCTGGCCCCTCCATCCAGAAAACCTATGACCTCACCCGCTACCTGGAGCACCATCTCCGCAGCTAGGCTGGGACCTCTGTGAGTATCCAGCGTAGGAATCTGGGCGTTGGGGCGGCGTGCGGAGTTGGGGACAGCCCGTCCTAACCGTGGAGGGTTCTGGTAAATGATGGGGTGAGGAGGGGCTCTTTGGCTCCCACCAGTCCCCCTGTCTGGTCTA
+
>>3>>BFFBFFFG?GGGGCCE2GGFE2EEEGE3BA5DGFGHHGFA1BFGHFGFE32B1AAB35DGFGHHHH>E/>/2B3BF?B?GE?33BF3?E/EEH3BFF?AEG?EEF1BFHH2GHGHHHFGFGE/><11FFGHHH/ADGGHGG.<:-;;;.;B-AGFFGBB.-.9.:.;@ADD;FFFBFFB.ADB:.FFFFFB9FFFFFFFFFFBFFF/:DBBB-ABFFFFFBFEE.9AEF/BFFEDBFFFFFFFBB9
@M05620:37:000000000-D9766:1:1101:14239:6089 1:N:0:17
ACCACACCTTCTACAATGAGCTGCGTGTGGCTCCCGAGGAGCACCCCGTGCTGCTGACCGAGGCCCCCCTGAACCCCAAGGCCAACCGCGAGAAGATGAACCCAGGTGAGTGGCCCGCTACCTCTTCTGGTGGCCGCCTCCCTCCTTCCTGGCCTCCCGGCGCTGCGCCCTTTCTCACTGGTTCTCTCTTCTGCCGTTTTCCGTAGGACTCTCTTCTCTGACCTGCGTCTCCTTTGGAACTCTGCAGGTTC
+
AAA3ABBBFFFFGGGGGGGFGBHFGAEGHGGHFGGG?EGGGHHHHGGGGGGGHHHHHHHGEEEGGGGGGGGFHFHGGGEHFGHHHGFEDGCCCFFHHHHD?FCFEEHGDGGHGGHGGGGGGHHGDDHHHHHHGHHGGGDEHEHHGGGGGFGGGGGGGGGG-9BBBFB?FBBFFFFFFFFFFFFFFFFFFFFFFFFB9AFEFFF9FFDFFFFFFFFFFFFFFFFF..@;BFFFFFFFFB9BFFFFF9B?;FB
@M05620:37:000000000-D9766:1:1101:21262:6090 1:N:0:17
ACCACACCTTCTACAATGAGCTGCGTGTGGCTCCCGAGGAGCACCCCGTGCTGCTGACCGAGGCCCCCCTGAACCCCAAGGCCAACCGCGAGAAGATGAACCCAGGTGCGTGGCCCGCTCCCTCTTCTGTTGGCCGCCTCCCTCCTTCCTGGCCTCCAGGCGCTGCGCCCTTTCTCCCTGTTTCTCTCTTCTGCCGTTTTCCGTAGGACTCTCTTCTATGCCATGCGTCTCCTTTGGAACTCTGCATGTTC
+
CCCCCCCCFFFFGGGGGGGGGGHHGEGBFFHHHGGGGGGGGHHHHGGGGGGGGGGHHHHFGGGGGGGGGGGHFHHGGGGHGHHHHGGGGGGGGGHHGHHG2///?/???C?<-<G.-@F-CEG/C0=<=000.0<---:CCEBFGGGGGGGB.FG.EB0/;9-C-.-;D-BBF0;:0//:00;0;F0BFFB0000-.:/.0B.0...0;F9BF9F0999:0;:BF0A;@.B00;B0/09BFFF00000;9;
@M05620:37:000000000-D9766:1:1101:21250:6104 1:N:0:17
ACCACACCTTCTACAATGAGCTGCGTGTGGCTCCCGAGGAGCACCCCGTGCTGCTGACCGAGGCCCCCCTGAACCCCAAGGCCAACCGCGAGAAGATGAACCCAGGTGCGTGGCCCGCTACCTCTTCTGGTGGCCGCCTCCCTCCTTCCTGGCCTCCCGGCGCTGCGCCCTTTCTCACTGGTTCTCTCTTCTGCCGTTTTCCGTAGGACTCTCTTCTATGACATGCGTCTCCTTTGGAACTCTGCCGGTTC
+
AABCCCDDFFFFGGGGGGGGGGHHGFGEGGHHHGGGGGGGGHHHHGGGGGGGHHHHHHHGGGGGGGGGGGGHGHHGGGGHGHHHHGGGGGGGGGHHHHHHHGGGH/FG1AFGGGHHCGG-AHHHHHHHHHHHFHHGGGGGHGGGGGGGGGGGGGGGGAGGGGFFFFFFFFFFFFFFFFFFFFFFFFFFFFFFHFFFFFFFFFFFFFFFFFFFFFHHF0BF0B0;B9DDFFFFFFFFFFFFFFFFF0;DFF?
@M05620:37:000000000-D9766:1:1101:20949:6112 1:N:0:17
ACCACACCTTCTACAATGAGCTGCGTGTGGCTCCCGAGGAGCACCCCGTGCTGCTGACCGAGGCCCCCCTGAACCCCAAGGCCAACCGCGAGAAGATGCCCAGGTGAGTGGCCCGCTACCTCTTCTGGTGGCCGCCTCCCTCCTTCCTGGCCTCCCGGAGCTGCGCCCTTTCTCACTGGTTCTCTCTTCTGCCGTTTTCCGTAGGACTCTCTTCTCTGACCTGAGTCTCCTTTGGAACTCTGCAGGTTCTA
+
CCCCCCCCFFFFGGGGGGGGGGHHGGGGHGHHHGGGFGGGGHHHHGGGGGGGFHHHHHHGGGCGGGGGGGGHHHHGGGGHFHHHHGGEGGGGGGHHHHFHHFEF?C1<FGGEHE-<--@GFGBD<0<G0<CCCCCGDAHGEGGCGFGBBFFGGFGGFFA-;./9@?D@-FFFB//;:BB:BFBFFF/FFBFFF=;AFFBFD/A.9BBFF9/9FF99BBB/FB.BBFB/9BBFF/FBF/BFFFFFBA;B/:/
@M05620:37:000000000-D9766:1:1101:16552:6145 1:N:0:17
ACACACCTTCCACAATGTGCCGGGTGTGGCTCCCGCGGCGCACCCCCTTCTGCCTACCGAGGCCCCCCTGAACCCCAAGGCCAACCGCGGGAAAATGCACCCAGGTGAGTGGCCCGCTACCTCTTCTGGTGGCCGCCTCCCTCCTTCCTGGCCTCCCGGAGCTGCGCCCTTTCTCACTGGTTCTCTCTTCTGCCGTTTTCCGTAGGACTCTCTTCTCTGACCTGCGTCTCCTTTGGAACTCTGCAGGTTCT
+
AAAAAAAFCF1BF1ABGAB31A00BAEE?AFGGFFAEG//>>EEGG/>FEGHG1B1GGGECCEGGGGG/?BGGGGGAC<F<?GHGGC@@/<-A</=D0=DGGGHGHHDGHHGGHHGGG@AGGGGGGGGGGGGGGGGGGGGGFFFFFFFFFFFFFFFFF?<@@FFF@@F@@FFFFFFFFFFFFFFFFFFFFFFFF@FFFFFFFFFFFFFFFFFFFFFFFFBFFFF-@F@FFFFFFFFFBFFFFFFFFFFFFF
@M05620:37:000000000-D9766:1:1101:16890:6160 1:N:0:17
AGTGCCAGCTCTCAATCGCACAGGGGACCCAGGGCCTGGCCCCTCCATCCAGAAAACCTATGACCTCACCCGCTACCTGGAGCACCAACTCCGCAGCTTGGCTGGGACCTATGTGAGTATCCAGCGTAGGAATCTGGGAGTTGGGGAGGAGTGAGGAGTTGGGGAAAGACAGTCCTAACCGTGGAGGGTTCTGGTAAATGATGGGGTGAGGAGGGGCTCTTTGGCTCCCACCAGTCCCCCTGTCTGGTCTA
+
BBBCBFFFCFFFGGGGGGGGGGHHGGGGGGHHGGGGGGHHHHGHGGHHHHHHHHHHHGHGHGHHHHHHHHHGGGGGHHHHHHHHHHHHGHHHGGGGGGHHGHHGGGHHGHHHHHHHHHHHHHHHHGEGGGHHHHHHHHHGGHHHGGGGGGGHHHHHHGHHHHGGGGHHHHGHHHHHGHHHGGEGGGGGAFGGGGFFFGGGGGGGGGDFEFFFFFFFFFFFFFFFFFFFFFFFFFFFFFFFFFFFFFFFFFF
@M05620:37:000000000-D9766:1:1101:16874:6167 1:N:0:17
AGTGCCAGCTCTCCATCGCACAGGGTACCCAGGGCCTGGCCCCTCCATCCAGAAAACCTATGACCTCACCCGCTACCTGGGGCACCCACTCCGCAGCTTGGCTGGGAACTATGTGAGTATCCAGCGTAGGAATCTGGGCGTTGGGGAGGAGTGAGGCGTTGGGGAACGCCAGTCCTCACCGTGGAGGGTTCTGGTAAATGATGGGGTGAGGAGGGGCTCTTTGGCTCCCACCAGTCCCCCTGTCTGGTCTA
+
>A>1>DFC1FFFGCGA1AA1E?G0F0A111AA00BA0BFH0FECEG01D0AF101ABB01AB2FGDBFG0>>>//>GDBB/>BEEGE>?E0B>E///0B0?B1FEEA1?GFBDF221BGGHE21F/??BF@><F2<10/</>/0--.-@.<<.0<<.;A-;.:C...9.;.-09CB0;AFGGFA...@FFA/999;9/;9//:/AB;9-9-/-;--@@EBB/9F//9A9FFF?AFFFFFF;EFFBFFFB//
@M05620:37:000000000-D9766:1:1101:22380:6171 1:N:0:17
ACCACACCTTCTACAATGAGCTGCGTGTGGCTCCCGAGGAGCACCCCGTGCTGCTGACCGAGGCCCCCCTGAACCCCAAGGCCAACCGCGAGAAGATGCCCAGGTGAGTGGCACGCTACCTCTTCTGGTGGCCGCCTCCCTCCTTCCTGGCCTCCCGGCGCTGCGCCCTTTCTCACTGGTTCTCTCTTCTGCCGTTTTCCGTAGGACTCTCTTCTCTGACCTGCGTCTCCTTTGGAACTCTGCAGGTTCTA
+
CCCCCCCCFFFFGGGGGGGGGGHHGEGGHGHHHGGGGGGGGGHHHGGGGGDGHHHHHHHGGGFGGGGGGGGFHHHGGGGHGHHGHGGGGGGGGGHFHHHHHHHGHHHHHFGG0FEGGDGHH1FHHHDGG/EGHGGGGGHGHHGHHHHHHGGGGGGGGGAGGG?FAFFFFBFFFFFFFFFFBFFFFFFFFFFFFFDFFFFFFFA.A0BFFFFFFBFFFFFFFFF.@DFFFFF0BF/BBFFFFFFFFFF0FFB
@M05620:37:000000000-D9766:1:1101:11668:6177 1:N:0:17
ACCACACCTTCTACAATGAGCTGCGTGTGGCTCCCGAGGAGCACCCCGTGCTGCTGACCGAGGCCCCCCTGAACCCCAAGGCCAACCGCGAGAAGATGCCCAGGTGAGTGGCCCGCTACCTCTTCTGGTGGCCGCCTCCCTCCTTCCTGGCCTCCCGGCGCTGCGCCCTTTCTCACTGGTTCTCTCTTCTGCCGTTTTCCGTAGGACTCTCTTCTCTGACCTGAGTCTCCTTTGGAACTCTGCAGGTTCTA
+
CCCCCCCCFFFFGGGGGGGGGGHHGGGGHGGHHGGGDGGFEHEHHGGGGGGGHHHHHHHGEE?EGGGGGGGBCHHGGEEHFHHH/FGGGGGG//G2?FHHHF/?FFHGHHGGHH-DG-@GHHHHHG00DF?GGDGGGGHGHHGH0CFGFFFGGGGGF-9;AB;DDFFFFFFFFFFFFFFFFFFFFFFFFFFFFFAFFFFFFF..;:BFFFFFFFFFF00BBF///;FFFFFFFFFB0;FFFFFFFFFFFFF
@M05620:37:000000000-D9766:1:1101:13762:6188 1:N:0:17
ACCACACCTTCTACAATGAGCTGCGTGTGGCTCCCGAGGAGCACCCCGTGCTGCTGACCGAGGCCCCCCTGAACCCCAAGGCCAACCGCGAGAAGATGCCCAGGTGAGTGGCCCGCTACCTCTTCTGGTGGCCGCCTCCCTCCTTCCTGGCCTCCCGGAGCTGCGCCCTTTCTCACTGGTTCTCTCTTCTGCCGTTTTCCGTAGGACTCTCTTCTCTGACCTGAGTCTCCTTTGGAACTCTGCAGGTTCTA
+
1A1AA1>AFFFFCGG1GGGGFGHHEEEGH0FHHGG?0EE/EFAGHGGGEGGFHHHHHHHGGGGGGGGGGGG01BGGGF/FFHHG/FEEGCCCC/C1G1GHH1FEFHGHHGAFHHGGG-AHHHHHHHFBGHGGHCCGGGHGHHGHHFGGGEACFGGGBA-9AFFG?AF@@EFFFFFFFFBFFFFFFFFFFFFFF@FFFFFFFF?BB/;FFFFFFFFFF/;FFFEFFFFFFFFFFFB//;BFFFFFFFFFFF9
@M05620:37:000000000-D9766:1:1101:6623:6206 1:N:0:17
ACCACACCTTCTACAATGAGCTGCGTGTGGCTCCCGAGGAGCACCCCGTGCTGCTGACCGAGGCCCCCCTGAACCCCAAGGCCAACCGCTAGCAGCTGAACCCGGGTGCTTGGCCCGCTCCCTCTTCTGGTGGCCGCCTCCCTCCTTCCTGGCCTCCTGATCTTGCGCCCTTTCTCACTGGTTCTCTTTTCTGCTGTTTTCCGTTGGACTCTCTCCTCTGACTTGCTCCTCCTTTTGCACTCTGCCGGTTC
+
ABBABBBBFFFFGGGGGGGGGGHHGGGGHGHHHGGGGGGGGHHHHGGGGGGGHHHHHHHGFGGGGGGGGGGFHHHGGGEHGHHHHGGGG/B?B2?2B22<<G?/<>//?1?1/<>G@--<.<CG<0=<=G0/=GCDD-:EH.CB;;9CFGGGG.99C/9000090;A-.-;///;9:9:9./;BF///;9///;/;;/B.9;./9.;;F/BFFF/;/./;/;9;/;////:BBF////:B/////9;@B.9
@M05620:37:000000000-D9766:1:1101:14247:6209 1:N:0:17
AGTGCCAGCTCTCAATCGCACAGGGGACCCAGGGCCTGGCCCCTCCATCCAGAAAACCTATGACCTCACCCGCTACCTGGAGCACCAACTCCGCAGCTTGGCTGGGACCTATGTGAGTATCCAGCGTAGGAATCTGGGAGTTGGGGAGGAGTGAGGAGTTGGGGAAAGACAGTCCTAACCGTGGAGGGTTCTGGTAAATGATGGGGTGAGGAGGGGCTCTTTGGCTCCCACCAGTCCCCCTGTCTGGTCTA
+
AAAAAFFFBFFFGGGGGGGFGEHHGGGGGGCCFEGGFGHHFGGGGGBGHH3F33BBGGGHHHGHHHH3GFHFGE/EGDGHHHHEHHFHGHHHCG/>EGHHGHHGGGGGGH2BFHB3?GDHHHFFGC</>CGGHHHHHHFFAF<1/-<@<ACGFGHHCDGH0<CC.:CAFHHHBBGHEHHHDCCCDCDFAFGEFFG090CFFFBFE?ACEFFFFFFFCDFFFFBFFFFFEFFDEFFFFFFFFEBBF99/B9/
@M05620:37:000000000-D9766:1:1101:22932:6217 1:N:0:17
ACCACACCTTCTACAATGAGCTGCGTGTGGCTCCCGAGGAGCACCCCGTGCTGCTGACCGAGGCCCCCCTGAACCCCAAGGCCAACCGCGAGAAGATGCCCAGGTGAGTGGCCCGCTACCTCTTCTGGTGGCCGCCTCCCTCCTTCCTGGCCTCCCGGCGCTGCGCCCTTTCTCCCTGGTTCTCTCTTCTGCCGTTTTCCGTCGGCCTCTCTTCTCTGCCCTGCGTCTCCTTTGGAACTCTGCAGGTTCTA
+
A3AA>AB>4BBBFFBGGGBGGGHHGEGA4BF2BBEB2EEE2BABGEEE?EBFBGFHHFFFEC?>FEEEEEAF3GHGE??GGH?GHGEE<B>BCGHGFHHHH1/?FG1??DEEHH?>A->GGHHBDGDGDCEFFGGGG.;CGFGHFBF0CFEFGGFE9--AB-BA9-9;?FFFF/9BFBEFFFB/FB/FFFFFFBADFFFFFF.@?=.AAFFFFFBFFF99EFF.;9@FFFFFFBF9/9;FFFB/:AFFFF/
@M05620:37:000000000-D9766:1:1101:6624:6223 1:N:0:17
ACCACACCTTCTACAATGAGCTGCGTGTGGCTCCCGAGGAGCACCCCGTGCTGCTGACCGAGGCCCCCCTGAACCCCAAGGCCAACCGCGAGAAGATGAACCCAGGTGCGTGGCCCGCTCCCTCTTCTGGTGGCCGCCTCCCTCCTTCCTGGCCTCCCGGCCCTGCGCCCTTTCTCCCTGGTTCTCTCTTCTGCCGTTTTCCGTAGGCCTCTCTTCTCTGCCTTGCGTCTCCTTTGGAACTCTGCTGGTTC
+
AABBABBBFFFFGGFGGGGGGGHHGGGEGDGGFGGGGGGGGHHHHGGGGGGGHHHGGHHG0EEGGEFGGGG2FGHGG///CFG//FEGGGGGCDHFHHBGHHG//?FB1>FG-<GG->CCDGHHHBDGG0=CEF;-=ADGGGFF;9FFFG99;AFGGCA-A-;9.A-;D-;FFFFF/;F/.;BBFFF;B;B//;;-;;BEFB./.9./;FFFFF/9FFFFFB:;//;;-.9BFFFFFB/BBBBBB/;/9:/
@M05620:37:000000000-D9766:1:1101:24493:6224 1:N:0:17
ACCACACCTTCTACAATGAGCTGCGTGTGGCTCCCGAGGAGCACCCCGTGCTGCTGACCGAGGCCCCCCTGAACCCCAAGGCCAACCGCGAGAAGATCCCCAGGTGAGTGGCCCGCTACCTCTTCTGGTGGCCGCCTCCCTCCTTCCTGGCCTCCCGGCGCTGCGCCCTTTCTCACTGGTTCTCTCTTCTGCCGTTTTCCGTAGGACTCTCTTCTCTGACCTGAGTCTCCTTTGGAACTCTGCAGGTTCTA
+
BBBABBBBFFFFGGGGGGGGGGHHGGEBEEHHGGGGDGGGGHHHHGGGEEGGHHHHHHHGGGGGGGGGGGGFHHHGGGGHEEHHHGGGGCGCG/FHG2?FFGGG1FGHHFGGHHGGGGGHHHHHHHHHHFGHHGGGGGHGHHGHGGGGGGGGGGGGGG-BFFFFFFFFFFFFBFFFFFFFFFFFFFFFFFFFFFFFFFFFFFFFFFFFFFFFFFFF/;9BF/9/9FFFFFFFFFFFFFFFFFFFFF.FFFB
@M05620:37:000000000-D9766:1:1101:15329:6225 1:N:0:17
ACCACACCTTCTACAATGAGCTGCGTGTGGCTCCCGAGGAGCACCCCGTGCTGCTGACCGAGGCCCCCCTGAACCCCAAGGCCAACCGCGAGAAGATGAACCCAGGTGCGTGGCCCGCTCCCTCTTCTGGTGGCCGCCTCCCTCCTTCCTGGCCTCCCGGCGCTGCGCCCTTTCTCACTGGTTCTCTCTTCTGCCGTTTTCCGTAGGACTCTCTTCTCTGCCCTGCGTCTCCTTTGGAACTCTGCAGGTTC
+
AAA>AA1AFFFFGGGGGDGEGFHHG?0B000BFFFGCG???GGHHF?EE/EA1GFBGF0/>>/E/EEEGEG0FHHGG?/>FHHHFGG/C//><CGHB11FF<A<?/1?G@FGGCFHGCGCGE/CBG0BGF=/;GHCGG?CAEFGA/0FFBB9.9BAEF?GG@@=@?@@B--;BFFFFFFFE9BFBFF9BFFBFB9=-9FEFFFF:9;BBF//BFFFFFFF/BA/-A@A@-FFBFBBF/:BFFFFF/9-;B/
@M05620:37:000000000-D9766:1:1101:22943:6232 1:N:0:17
ACCACACCTTCTACAATGAGCTGCGTGTGGCTCCCGAGGAGCACCCCGTGCTGCTGACCGAGGCCCCCCTGAACCCCAAGGCCAACCGCGAGAAGATGCCCAGGTTAGTGCCTCTCCTCCTCTCCTCCTTCCCGCCTCCCTCCCTCCCGGCCCCCCGTCGCTTCGCCCTTTCTCACTCTTTCGCTCTTCTGCCGTTTTCCGTCTCACTCTCTTCTCTCCCCTTTTCCTCCTCTGGACCTCCTCAGTTGCTA
+
DCDDDCCDFFFFGGGGGGGGGGHHGGGGHGHGHGGGGGGGGHHHHGGGGGGGHHHHHHHGGGGGGGGGGGGHGHHGGFEHGAHHHFA/DGGG?DHHFD22?2/??110?=1=1?F11100>FD0FF00011</.=<EDEC//E./<A.<-----<<-..-<<.<-9BDDB00000<B0:BBB.<..BB:<0<0-../.<0.<.</000<0:000<B00//<<.0000<B/B/<B00./<0.<B0:000000
@M05620:37:000000000-D9766:1:1101:10426:6233 1:N:0:17
ACCACACCTTCTACAATGAGCTGCGTGTGGCTCCCGAGGAGCACCCCGTGCTGCTGACCGAGGCCCCCCTGAACCCCAAGGCCAACCGCGAGAAGATGAACCCAGGTGAGTGGCCCGCTACCTCTTCTGGTGGCCGCCTCCCTCCTTCCTGGCCTCCCGGCGCTGCGCCCTTTCTCACTGGTTCTCTCTTCTGCCGTTTTCCGTAGGACTCTCTTCTCTGCCCTGCGTCTCCTTTGGAACTCTGCAGGTTC
+
CCCCCCCCFFFFGGGGGGEGGGHHGGGEGGHHHGGGGGGGGHHHHGGGGGGGHHHHHHHGGGGGGGGGGGGHHHHGGGEHGHHHHGGGGGBFFGHHHGFHHHGEFEHH1FGHGGHHGGG-CHHHHHHHHHHHGHHFGGGGHGHHGGGGGGGFFGGGGGFF?DFFFFFFFFFFFFFFFFFFFFFFFFFFFFFFFFFFFFFFFFDF9AFBBFFFFFFFFFFF0;AFF.=A@DFFFFFFFBFFFFFFF0BFFF0
@M05620:37:000000000-D9766:1:1101:10016:6251 1:N:0:17
ACCACACCTTCTACAATGAGCTGCGTGTGGCTCCCGAGGCGCACCCCGTGCTGCTGACCGAGGCCCCCCTGAACCCCAAGGCCACCCGCGAGAAGATGCCCAGGTGAGTGGCCCGCTACCTCTTCTGGTGGCCGCCTCCCTCCTTCCTGGCCTCCCGGCGCTGCGCCCTTTCTCACTGGTTCTCTCTTCTGCCGTTTTCCGTAGGACTCTCTTCTCTGACCTGAGTCTCCTTTGGAACTCTGCAGGTTCTA
+
AAA1A1AAFFFFFGGBDG1BG1F1EA0BGEBGAFFE?EG/AE/AFGGGEEEFGHHHHHHEEFEEGEEGGGGB1FGFG//?FHGG/FC>C//<//?1F1FGH1<CHHFHHB.FHHCGGGGHHHFHHFCCGH?CG-CGGGEEFFBGGFGGGBFFCFEGBA-9@@@F<@F@<B/BFF/B/9-FFFFFFFFFFFFEF@FFFABF?F-ABBFFFFFFFFFFFF/:BBF/:BFFFFFB9F/9/BFFFFF/9-FFFF9
@M05620:37:000000000-D9766:1:1101:25635:6254 1:N:0:17
ACCACACCTTCTACAATGAGCTGCGTGTGGCTCCAGAGGAGCACCCCGTGCTGCTGAACGAGGCCCCCCTGAACCCCAAGGCCAACCGCGAGAAGATGAACTCAGGTGCGTGGCCCGCTACCTCTTCTGGTGGCCGCCTCCCTCCTTCCTGGCCTACCGGCGCTGCGCCCTTTCTCACTGGTTCTCTCTTCTGCCGTTTTCCGTAGGACTCTCTTCTCTGACCTGCGTCTCCTTTGGAACTCTGCCGGTTC
+
A11AAA>AFFC@AGG131FEBFAFABEEH0FGHGB1BA0AEGHFHGAGE/BADABGH1AFGGGG/E>EGGGHHHEEGGGEFHHEFCGGG?EG?CHHBDDGH1BDF0FG1/<B@C0?<CC-<GHHE11FDDGGGFH-C@CG.E:GGCBFHHGGHHH/;FAGGGG@@B@@B@?BFFE9:B/9-BFFFFFFFFFFFEF?BFFFFFBBAABFFFFFFFF/BBFF/B/:BA@F@B-BFBFFF/BF/FFFF;=-;;9
@M05620:37:000000000-D9766:1:1101:15958:6265 1:N:0:17
ACCACACCTTCTACAATGAGCTGCGTGTGGCTCCCGAGGAGCACCCCGTGCTGCTGACCGAGGCCCCCCTGAACCCCAAGGCCAACCGCGAGAAGATGCCCAGGTGAGTGGCCCGCTACCTCTTCTGGTGGCCGCCTCCCTCCTTCCTGGCCTCCCGGCGCTGCGCCCTTTCTCACTGGTTCTCTCTTCTGCCGTTTTCCGTAGGACTCTCTTCTCTGACCTGAGTCTCCTTTGGAACTCTGCAGGTTCTA
+
BBBBBBBAFFFFGGGGGGBGFGHHGGGBCFHHHGGGCGGGGHHHHGGGEFGGGHGHHHHEEFFGGGGGGGGHHHHGGGGHGHHHHGGGGG@DGGHGFHHHHHHGGHHHHHGGHHGGGGGHHHHHHHHGHHGHHGGGGGHGHHGHHGGGGGGGGGGGGG-AFFFFFFFFFFFFFFFFFFFFFFFFFFFFFFFFFFFFFFFFFFFFFFFFFFFFFFFFFFBFFFF9BFFFFFFFFFFFFFFFFFFFFFFFFF/
@M05620:37:000000000-D9766:1:1101:10003:6267 1:N:0:17
ACCACACCTTCTACAATGAGCTGCGTGTGGCTCCCGAGGAGCACCCCGTGCTGCTGACCGAGGCCCCCCTGAACCCCAAGGCCAACCGCGAGAAGATGCCCAGGTGAGTGGCCCGCTACCTCTTCTGGTGGCCGCCTCCCTCCTTCCTGGCCTCCCGGCGCTGCGCCCTTTCTCACTGGTTCTCTCTTCTGCCGTTTTCCGTAGGACTCTCTTCTCTGACCTGAGTCTCCTTTGGAACTCTGCAGGTTCTA
+
BBBBBBB3BFFFGGGGGG5FGGHHGEGBEFHHHFFF?EFGGHGHHGGGGFFGGHHHHHHEEGGGGGGGGGGHEHHGGGGHGHHHHGGGGG/BDGHGHHHHHHGGHHHGHHGGHHGGGCGHHHHHHHHGHHDFGGGGGFHGHHGHHGGGBFFGGGGGGG-9ABBFBBFBBFFFFFFFFFFFFFFFFFFFFFFFFBADFFFFFFFFFFFFFFFFFFF;BFBFFFF;9FB/9BFFFFFFFFFFFFFFFFFFFF9
@M05620:37:000000000-D9766:1:1101:10022:6267 1:N:0:17
ACCACACCTTCTACAATGAGCTGCGTGTGGCTCCCGCGGAGCACCCCGTGCTGCTGACCGAGGCCCCCCTGAACCCCAAGGCCAACCGCGAGAAGCTGCCCAGGTGAGTGGCCCGCTACCTCTTCTGGTGGCCGCCTCCCTCCTTCCTGGCCTCCCGGAGCTGCGCCCTTTCTCACTGGTTCTCTCTTCTGCCGTTTTCCGTAGGACTCTCTTCTCTGACCTGAGTCTCCTTTGGAACTCTGCAGGTTCTA
+
>A>>>AA>CFCFGGGGGG5BFFGGGGGGFGGHFFFF2EEE0EAGHGGEBBEF5GHHEGHF//>EFGGEGGG2BFHEGEEGEHGF?FFCGCGD<<F1FGHHFFHFHGFCHH.FFHGGG-AGGHHHHHHHHH.GG?DGGGFGGGGGGCFGB/CFGGGGG?AABFFFFFFFFFFFFFFFFFFFFFFFFFFFBBBFFF;DFFFFA9A.9/;BFFFFFFFFFFFFFF9BFFFFFFFFFF/BBF;FFFFFFFFFFF/
@M05620:37:000000000-D9766:1:1101:9679:6280 1:N:0:17
AGTGCCAGCTCTCCATCGCACAGGGGACCCAGCGCCTGGCCCCTCCATCCAGAAAACCTATGACCTCACCCGCTACCTGGAGCACCCACTCCGCAGCTTGGCTGGGACCTATGTGAGTATCCAGCGTAGGAATCTGGGAGTTGGGGCGGCGTGAGGAGTTGGGGAAAGACAGTCCTAACCGTGGAGGGTTCTGGTAAATGATGGGGTGAGGAGGGGCTCTTTGGCTCCCACCAGTCCCCCTGTCTGGTCTA
+
>A>3>BFF@FFFGGGGBEA2E2GAF22AEAFG2AEAEGHHHHGHGGFGHCHGGCHBFEHGF@FHHDBGHHHEF/>>GHBF2BBGHHE??GHB/E/E<FBBEGHGGGHHGHFHHHHFDHFHHH2FHGGBFG<<FGHHHH0FEHFHGC.@D-;BC.;F0CFGGGGG...9/BBFFFFFFFFFFFFA9ADFFFFFFFFFFFFFEFFFFFFF.FFBDFFAFFFFFFFFFFFFF.FDEFFFFFFFFFFFFFFFFF/
@M05620:37:000000000-D9766:1:1101:19493:6291 1:N:0:17
AGTGCCAGCTCTCAATCGCACAGGGGACCCAGGGCCTGGCCCCTCCATCCAGAAAACCTATGACCTCACCCGCTACCTGGAGCACCAACTCCGCAGCTTGGCTGGGACCTATGTGAGTATCCAGCGTAGGAATCTGGGAGTTGGGGAGGAGTGAGGAGTTGGGGAAAGACAGTCCTAACCGTGGAGGGTTCTGGTAAATGATGGGGTGAGGAGGGGCTCTTTGGCTCCCACCAGTCCCCCTGTCTGGTCTA
+
>11>AFBFAFFDBGGGGFGGAEEGAEGCGFHHGGGGGCHGFHGEGGHFHHHHHFFHFGHHHHHHHHHHHHHGGGGGHHHFHHHEHHHHGEHHGGGGGHHHGHHGGGHHGHHHHHHHHHHHHHHHHGGGGGHHHHHHHHHGGHHGGGGGGGGHHHHHHGHHHHGGGGHHHHH/CHHHHHHHGGGGGGGGGGGGGGFFGGGGGGGGGGF@FFFFFF@@@@FFFFFFFFFFFFFFFFFFFFFF@FFFFFFFFF9
@M05620:37:000000000-D9766:1:1101:23942:6297 1:N:0:17
ACCACACCTTCTACAATGAGCTGCGTGTGGCTCCCGAGGAGCACCCCGTGCTGCTGACCGAGGCCCCCCTGAACCCCAAGGCCAACCGCGAGAAGATGCCCAGGTGAGTGGCCCGCTACCTCTTCTGGTGGCCGCCTCCCTCCTTCCTGGCCTCCCGGAGCTGCGCCCTTTCTCACTGGTTCTCTCTTCTGCCGTTTTCCGTAGGACTCTCTTCTCTGACCTGAGTCTCCTTTGGAACTCTGCAGGTTCTA
+
CBCBCABCFFFFGGGGGGGGGGHHGGGFGGHHHGGGGGGGGHHHHGGGGGGGHHGHHGGGGGGGGGGGGGGHHHHGGGGHGHHHHGGGGCGGGGHHGHHHHHHGHHHHHHGGHHGGGCGHHHHHHHHHHHGHHGGGGGHGHHGHHGGGGGGGGGGGGG-ACFGGGGFFFFFFFFFFFFFFFFFFFFFFFFFFFFFFFFFFFFFFFFFFFFFFFFFFFFFFFFF/FFFFFFFFFFFFFFFFFFFFFFFFFFB
@M05620:37:000000000-D9766:1:1101:8825:6321 1:N:0:17
ACCACACCTTCTACAATGAGCTGCGTGTGGCTCCCGAGGAGCACCCCGTGCTGCTGACCGAGGCCCCCCTGAACCCCAAGGCCAACCGCGAGAAGATCTCCTGGCCAGTGGCCCCCTACCTCTTCTCGCGGCCGCCTCCCTCCTCTCACGCCTCCCGGCGCCGCGCCCTTTCTGACTGGTTCTCTCTTCTGACGTTTTCCGCAGGACTCACTTCTCAGGCCTGAGACCCCTTTAGCACTCTGCAGGATCTA
+
BBBBBBBBFFFFGGGCGGGGGGHHGEGEHGHHHGGGDGGCGHHHHGGGGGGGHHHHHHHGGGGGGGGGGGGHHHHGGGGHGHHHHGGGGGG/B/22?222?22?001<11</GG/<@.GHB11<<>1..<C-A--A..;E//;F/0;00;.:..;A.999-----;9>9FFF//////./;9:B///;9B9/B9AEFF9F..--=../9/9/9/;;////:99;B//.99..9/;/;9/9B99/B..////
@M05620:37:000000000-D9766:1:1101:15815:6324 1:N:0:17
ACCACACCTTCTACAATGAGCTGCGTGTGGCTCCCGAGGAGCACCCCGTGCTGCTGACCGAGGCCCCCCTGAACCCCAAGGCCAACCGCGAGAAGATGCCCAGGTGAGTGGCCCGCTACCTCTTCTGGTGGCCGCCTCCCTCCTTCCTGGCCTCCCGGCGCTGCGCCCTTTCTCACTGGTTCTCTCTTCTGCCGTTTTCCGTAGGACTCTCTTCTCTGACCTGAGTCTCCTTTGGAACTCTGCAGGTTCTA
+
BBBBBBBBFFFFGGGGGGGGGGHHGFFBEEHHHGGGGGGFFHHHHGGGGFGGHHHHHHHGGGGGGGGGGGGHHHHGGGGHGHHHHGGGGGBDCGHHHHHHHHGGHFGFHHGGHHGGGFGHHHHHHGGHHHGHHGGGGDHGHHGHHGGGFGGGGGGGGG?BGCDFFFFFFFFFFFFFFFFFFFFFFFFFBBFFFFDFFFFFFFFDFFFFFFBFFFFFFF9FFFF;BFF/BFFFFFFFFFFFFFFFFFFFFF9
@M05620:37:000000000-D9766:1:1101:23420:6340 1:N:0:17
ACCACACCTTCTACAATGAGCTGCGTGTGGCTCCCGAGGAGCACCCCGTGCTGCTGACCGAGGCCCCCCTGAACCCCAAGGCCAACCGCGAGAAGATGCCCAGGTGAGTGGCCCGCTACCTCTTCTGGTGGCCGCCTCCCTCCTTCCTGGCCTCCCGGAGCTGAGCCCTTTCTCACTGGTTCTCTCTTCTGCCGTTTTCCGTAGGACTCTCTTCTCTGACCTGAGTCTCCTTTGGAACTCTGCAGGTTCTA
+
BAA?ABBBFFFFGGGFGGGFGDGCFEEEHFHGCFFEEEECGHHHHGGGGEGGHHHHHHHGGGGGGFFGGGGHHFHGGGGHAFHHHGG/BDFD@DHHFGHHHHGGHCHGHFGGHECGGGGFHHHHHHHHHFCHFGGGGAGFHHGHHGGE0CFGFGGGGGAA-CB09FGGF/FF/:/BFFFFF/FFFFFFFFFFFFDFFFFFFFFFFFFFFE/FFFB/BB/BFFF/;FFFFFFFF/BBBFFE/BFFFFABFF9
@M05620:37:000000000-D9766:1:1101:16765:6342 1:N:0:17
ACCACACCTTCTACAATGAGCTGCGTGTGGCTCCCGAGGAGCACCCCGTGCTGCTGACCGAGGCCCCCCTGAACCCCAAGGCCAACCGCGAGAAGATGCCCAGGTGAGTGGCCCGCTACCTCTTCTGGTGGCCGCCTCCCTCCTTCCTGGCCTCCCGGAGCTGCGCCCTTTCTCACTGGTTCTCTCTTCTGCCGTTTTCCGTAGGACTCTCTTCTCTGACCTGAGTCTCCTTTGGAACTCTGCAGGTTCTA
+
BBBBBBBBFFFFGGGGGGGGGGHHGGGBFEGHHGGGGGGGGHHHHGGGGGGGHHHHHHHGGGGGGGGGGGGHHHHGGGFHGHHGGFGGGCCCCGFHFGHHHGHGHHGHHHGGHHGGGGGHHHGHHHHFHHGHHGGGGGHGHHGHHGGGGGGGGGGGGFBGGGGGGGFFFFFFEFFFFFFFFFFFFFFFFFFFFFFFFFFFFFFFFFFFFFFFFFFFFFFFFFFFFFFFFFFBFFFFFFFFFFFFFFFFFF/
@M05620:37:000000000-D9766:1:1101:23004:6353 1:N:0:17
AGTGCCAGCTCTCAATCGCACAGGGGACCAAGGGACTGACCCCTCCATCCAGAGAACCTATGACCTCACCCGCTACCTGGAGCACCAACTCCGCAGCTTGGCTGGGACCTATGTGAGTATCCAGCGTAGGAATCTGGGAGTTGGGGAGGAGTGAGGAGTTGGGGAAAGACAGTCCTAACCGTGGAGGGTTCTGGTAAATGATGGGGTGAGGAGGGGCTCTTTGGCTCCCACCAGTCCCCCTGTCTGGTCTA
+
AA>ABFFFBFFFGGGGGGGGFG4FE2BEEHHHFDHEH23BB2EFEG2GGHHGH1BG31BGHHH5ADA3FGHGGEF/FHHFFHHGHHHHGHHHFGGGGHHHGHHGGGHHGHHHHHHHHHHHHHHHHGGGGGHHHHHHHHHGGHHHGGGGGGEHHFHHHGHHHHGGGGHHHHHHHHHHHHHHGGFGGGGGEGGGGGGGGGGGGGGGGGGFFFFFFFFFFFFFFFFFFFFFFFFFFFFFFFFFFFFFFFFFFFB
@M05620:37:000000000-D9766:1:1101:10051:6357 1:N:0:17
AGTGCCAGCTCTCAATCGCACAGGGGACCCAGGGCCTGGCCCCTCCATCCAGAAAACCTATGACCTCACCCGCTACCTGGAGCACCAACTCCGCAGCTTGGCTGGGACCTATGTGAGTATCCAGCGTAGGAATCTGGGAGTTGGGGAGGAGTGAGGAGTTGGGGAAAGACAGTCCTAACCGTGGAGGGTTCTGGTAAATGATGGGGTGAGGAGGGGCTCTTTGGCTCCCACCAGTCCCCCTGTCTGGTCTA
+
ABBAAFFFBFFFGFGGGGGGGCHHGGGGGGEGFEGGGGHHHHGHGGHHHHHHFHGGHGHGHHFHHHHHHHHGGGGGHHHHHHHGFHHHGHHHGGCGGHHHGHHGGGFHGHGHHHHHHHHHHGGHHGGGGGGHHHHHHHHGFHHHGGGGGGGHHHGHHGHHHHGGGGGHHHHHHGHHHFHHGEEGGEGGCFGGGGFFFGGGGGGGGGFFFFFFFFFFFFFFFFFFFFEFFFFFFFFFFFFDFFFFFFFFFF9
@M05620:37:000000000-D9766:1:1101:11507:6402 1:N:0:17
ACCACACCTTCTACAATGAGCTGCGTGTGGCTCCCGAGGAGCACCCCGTGCTGCTGACCGAGGCCCCCCTGAACCCCAAGGCCAACCGCGAGAAGATGCCCAGGTGAGTGGCCCGCTACCTCTTCTGGTGGCCGCCTCCCTCCTTCCTGGCCTCCCGGCGCTGCGCCCTTTCTCACTGGTTCTCTCTTCTGCCGTTTTCCGTAGGACTCTCTTCTCTGACCTGAGTCTCCTTTGGAACTCTGCAGGTTCTA
+
BBBBBBB>CFFFGGGGGG5AFEGHGEGAAEGFHAFEDEGGGHHHHGGEEGGGFHGHHHH0EE?FGGGGGGGHHHHGGGGHGGHHHGGGGG/BCGHGFHHHHHHGHHGHHHGGHHGGGGCHHHHHHHHGHHGHHGGGGGHGHHGHHGGGGGGGGGGGGG-ADFFFFFFFFFFFFFFFFFFFFFFFFFFFFFFFFFFFFFFFFFFFFFFFFFFFFFFFFF/FFFFBFFF;FFFFFFFFFFFFFFFFFFFFFFB
@M05620:37:000000000-D9766:1:1101:13036:6403 1:N:0:17
GAGGCTGCTTTGGAAGAAACTGACAAGCCAGGGACAAAAGATCGGAAGAGCACACGTCTGAACTCCAGTCACTCCAGAGAATCTCGTATGCCGTCTTCTGCTTGAAAAAAAAAAAAAAACACCAAGTGAACGAAATAGCCAACTAATAACACCCAACAAAAATACAAAGAAGCGAATCGTTAATCAAGTACATGTTATACCTCCAGACAAGAAAAGAGCCTATGTATAAAACCATGAACTCACCTAAAACC
+
BBCCCCFCFFFFGGGGGGGGGGHHHHHHGHGHGGGGHHAGFHHHGGEE2EGHHB1EFGEFGHGHFH3FGHHHG523B@BBGHFHDFFFHFFHG1EHGHHHGGGGGHHHHFGGGG</>////=?..01111<>.<..000<0/./<00<000;;.;.....:..00000/9.:0-.--9..:..;0000000000000090900./90.//./////9//./:09:0000009..00;00000;.000090.
@M05620:37:000000000-D9766:1:1101:22129:6404 1:N:0:17
ACCACACCTTCTACAATGAGCTGCGTGTGGCTCCCGAGGAGCACCCCGTGCTGCTGACCGAGGCCCCCCTGAACCCCAAGGCCAACCGCGAGAAGATCAACTCACGTGCGTGGCCCGCTCCCTCTTCTCGTGGCCGCCTCCCTCCTTACTGGCCTCCCGGCGCTGCGCCCTTTCTCGCTGGTTCTCTCTTCAGCCGTTTTCCGTCGGACTCTCTTCTCTGCCCTGAGTCTCCTTTGGAACTCTGCAGCTTC
+
CDDCDDDDFFFFGGGGGGGGGGHHGGGGHGHHHGGGGGGGGHHHHGGGGGGGHHHHHHHGGGGGGGGGGGGHHHHGGGGHGHHHHGGGGGG@D/?FF2=?F2?=1/??/>//-<FG->-A.<C<<GGF0<CA?-G-:DDFGEBBD/90CF0B.CBCAC.BB-:-;D-B?-@/B00B.9.:-/;FFFF00B000;/-AD/A0B.B.;--;-;FB9FF0:9::B.0:BFFF00000;BB00BF;009B00:;0
@M05620:37:000000000-D9766:1:1101:14858:6406 1:N:0:17
ACCACACCTTCTACAATGAGCTGCGTGTGGCTCCCGAGGAGCACCCCGTGCTGCTGACCGAGGCCCCCCTGAACCCCAAGGCCAACCGCGAGAAGATGCCCAGGTGAGTGGCCCGCTACCTCTTCTGGTGGCCGCCTCCCTCCTTCCTGGCCTCCCGGAGCTGCGCCCTTTCTCACTGGTTCTCTCTTCTGCCGTTTTCCGTAGGACTCTCTTCTCTGACCTGAGTCTCCTTTGGAACTCTGCAGGTTCTA
+
BBBBBBBBFFFFGGGGGGGGGGHHGGGGGGHGHGGGGGGGGGEHHGGGGGGGHHHHHHHGGGGGGGGGGGGHHHHGGGGHGHHHHGGGGGGGGGHHHHHHHHHGHFHHHHGGHHGGGCGHHHHHHHHHHHDHH@FGGGHGHHGHHGGGGGGGGGGGGB-;DGFGGGFFFFFFFFFFFFFFFFFFFFFFFFFFFFFFFFFFFFFFF/FFFFFFFFFFFFFFFFFBBFFFFFFFFFFFFFFFFFFFFFFFFF;
@M05620:37:000000000-D9766:1:1101:16025:6416 1:N:0:17
AGTGCCAGCTCTCAATCGCACAGGGGACCCAGGGCCTGGCCCCTCCATCCAGAAAACCTATGACCTCACCCGCTACCTGGAGCACCAACTCCGCAGCTTGGCTGGGACCTATGTGAGTATCCAGCGTAGGAATCTGGGAGTTGGGGAGGAGTGAGGAGTTGGGGAAAGACAGTCCTAACCGTGGAGGGTTCTGGTAAATGATGGGGTGAGGAGGGGCTCTTTGGCTCCCACCAGTCCCCCTGTCTGGTCTA
+
AA3>AF5FBFFFCGGFGGGGGCHEGGGGGGGHGGGGEFHHGFGDEGEHHHGGGBGFHGHHHGGHHHHFHHHEG?EEHHHHGEHHHHHHGHHHGGGGGHHHGHHGGGHHGHHHHFHHHHHHHHHHHGGGGGHHHHHHHHFGFHHHGGGGGGGHHHHHHGHHHHGGGGGHHHHHHHHHHHHHGGGGBEGGGGGGGGFGGGGGFGGGGGFBFFFFDFBBBBFFFFFFFFFFFFFFFFFFFFFFBFFFFFFFFF9
@M05620:37:000000000-D9766:1:1101:17044:6421 1:N:0:17
ACCACACCTTCTACAATGAGCTTCGAGTGGCTCACGAGGAGCACCCCGTGCTGCTGACCGAGGCCCCCCTGAACCCCAAGGCCAACCGCGAGAAGATGCCCAGGTGAGTGGCCCGCTACCTCTTCTGGTGGCCGCCTCCCTCCTTCCTGGCCTCCCGGCGCTGCGCCCTTTCTCACTGGTTCTCTCTTCTGCCGTTTTCCGTAGGACTCTCTTCTCTGCCCTGAGTCTCCTTTGGAACTCTGCAGGTTCTA
+
AA>AAAAAFFF13FG1AFG1FG1GE0BB0A0BA1BAEE0///B0/BEF/BE/AFFHHHGGG@?/FFG>EE/BGCEEEGGHEEHHH/?<EE<<@CCCD<11F1?F11DC>1CFGHGGGCCHHHHHHHGFGHGHHGCGCAGGGHGFHHHHHHHFFGGFA@-;?@@G@@F@@FFFFFFFFFFFFFEFFBFFFFFFF@BBFFFFAF?BBFFFFFFFFFFFBB/;AFF-;BF9FFFFFFFBBFB9BFFBFFFFFFF
@M05620:37:000000000-D9766:1:1101:10308:6424 1:N:0:17
ACCACACCTTCTACAATGAGCTGCGTGTGGCTCCCGAGGAGCACCCCGTGCTGCTGACCGAGGCCCCCCTGAACCCCAAGGCCAACCGCGAGAAGATGCCCAGGTGAGTGGCCCGCTACCTCTTCTGGTGGCCGCCTCCCTCCTTCCTGGCCTCCCGGCGCTGCGCCCTTTCTCACTGGTTCTCTCTTCTGCCGTTTTCCGTAGGACTCTCTTCTCTGACCTGAGTCTCCTTTGGAACTCTGCAGGTTCTA
+
CCCCCCCAFFFFGGGGGGAGGGHHGGGAAEHHHGGGGGGFGHHHHGGGFFGGGHGHHHHEEEFGGGGGGGGHHHHGGGGHGHHHHGGGGG/CGGHFHHHGHHHGHHHHHHGGHHGGGGGHHHHHHHHHHHGHHGGGGGHGHHGHHGGGGGGGGGGGGG-AFFFFFFFFFFFFFFFFFFFFFFFFFFFFFFFFFFFFFFFFFFFFFFFFFFFFFFFFFFFFFFFFFFFBFFFFFFFFFFFFFFFFFFFFFFB
@M05620:37:000000000-D9766:1:1101:18032:6439 1:N:0:17
ACCACACCTTCTACAATGAGCTGCGTGTGGCTCCCGAGGAGCACCCCGTGCTGCTGACCGAGGCCCCCCTGAACCCCAAGGCCAACCGCGAGAAGATGCCCAGGTGAGTGGCCCGCTACCTCTTCTGGTGGCCGCCTCCCTCCTTCCTGGCCTCCCGGAGCTGCGCCCTTTCTCACTGGTTCTCTCTTCTGCCGTTTTCCGTAGGACTCTCTTCTCTGACCTGAGTCTCCTTTGGAACTCTGCAGGTTCTA
+
BBABBBBBFFFFFGFFEGGGFFGFEEEEHDHHHGGEEEGFEHHHHGGGEAEEBFGHHGFGGGCGFGGGGGGHHHHGGGGEFHHHHGGGGFCGCGHHEFHHHHHF11?GH<FGHHFGGG-FDDGHH0DHHFFHHGFGG?HGHFGHHGGGGGFGFFAEGC-9DGGGGGFFFFFFFFFFFFFFFFFFFFFFEFFFFFFFFFFFFFFFFFFFFFFFFFFFFFFFFFFFB/BFFFFFFFFFF/FFBFFFFFFBFFF
@M05620:37:000000000-D9766:1:1101:17546:6446 1:N:0:17
AGTGCCAGCTCTCAATCGCACAGGGGACCCAGGGCCTGGCCCCTCCATCCAGAAAACCTATGACCTCACCCGCTACCTGGAGCACCAACTCCGCAGCTTGGCTGGGACCTATGTGAGTATCCAGCGTAGGAATCTGGGAGTTGGGGAGGAGTGAGGAGTTGGGGAAAGACAGTCCTAACCGTGGAGGGTTCTGGTAAATGATGGGGTGAGGAGGGGCTCTTTGGCTCCCACCAGTCCCCCTGTCTGGTCTA
+
BBABBFFFBFFFGGGGGFGGGGHEGGGGGGHHGGGGGGEGHHGHGGGHHHHFFFHHHGHGHHHHHHHHHHHFGFGGHHHHGHHHHHHHGHHHGGGGGHHHGHHGGGHHGHHHHHHFHHHHHHHHGGGFGGHHGHHHGHHGGHFHGCGCCFEHGHGHHGHHHHGGGDHAGHHHHHHHHHHHGGGGGGGGEGGGGGFFFGGGGGGGGGFFFFFFFFFFFFFFFFFFFFFFFBFFFFFFFFFFFFFFFFFFFFB
@M05620:37:000000000-D9766:1:1101:22112:6449 1:N:0:17
ACCACACCTTCTACAATGAGCTGCGTGTGGCTCCCGAGGAGCACCCCGTGCTGCTGACCGAGGCCCCCCTGAACCCCAAGGCCAACCGCGAGAAGATGCCCAGGTGAGTGGCCCGCTACCTCTTCTGGTGGCCGCCTCCCTCCTTCCTGGCCTCCCGGAGCTGCGCCCTTTCTCACTGGTTCTCTCTTCTGCCGTTTTCCGTAGGACTCTCTTCTCTGACCTGAGTCTCCTTTGGAACTCTGCAGGTTCTA
+
BBBBBBBBFFFFGGGGGGGGGGHHGGGGFGHHHGGGGGGFEHFHHGGGEGGGFHHHHHHGFFCFGGGGGGGHHHHGGGGHGGHHHGGGGGGGCGHHHHGHHHHFGBGFDHAFHHGGGGGGBGHGFGHHFGDCC@DGDGHGHHDGCFFFGFFAFFGEGBCAGGGFGGFCFFFFFFFFFF.BFFFFBFFFFEBFFFFFFFFFFFFFFFFFFFFFFFF//9FFBFEFBFFBFFFFFF/B/FFFFFFFF?AFFFB
@M05620:37:000000000-D9766:1:1101:17553:6464 1:N:0:17
AGTGCCAGCTCTCAATCGCACAGGGGACCCAGGGCCTGGCCCCTCCATCCAGAAAACCTATGACCTCACCCGCTACCTGGAGCACCAACTCCGCAGCTTGGCTGGGACCTATGTGAGTATCCAGCGTAGGAATCTGGGAGTTGGGGAGGAGTGAGGAGTTGGGGAAAGACAGTCCTAACCGTGGAGGGTTCTGGTAAATGATGGGGTGAGGAGGGGCTCTTTGGCTCCCACCAGTCCCCCTGTCTGGTCTA
+
ABBBBFFF@FFFGGGGGGGGG2GAFEEGGGDHGGEGAFGHHHGHGGHHHFGHGHCEHGHHHHBGHHHGHHHGGFFGHHFEHHHEGHHHGGHHGGGGGHHHGGHGGGHHGHHHGHHHHHGHHHHHHGGGGGHHHHHHHHHGGHHHGGGGGGGHHHHHHGHHHHGGGGGHHHHHHHHHHHHHGGGGGGGG;FGGGGFGGGGGFGGGGGFFFFFFFFFFFFFFFFFFFFFFFFFFFFFFFFFFFFFFFFFFFFF
@M05620:37:000000000-D9766:1:1101:11239:6467 1:N:0:17
ACCACACCTTCTACAATGAGCTGCGTGTGGCCCCCGAGGAGCACCCCGTGCTGCTGACCGAGGCCCCCCTGAACCCCAAGGCCAACCGCGAGAAGATGAACCCAGGTGCGTGGCCCGCTCCCTCTTCTGGTGGCCGCCTCCCTCCTTCCTGGCCTCCCGGCGCTGCGCCCTTTCTCACTGGTTCTCTCTTCTGCCGTTTTCCGTAGGACTCTCTTCTCTGCCCTGCGTCTCCTTTGGAACTCTGCAGGTTC
+
BBBAABBBFFFFFGGGGGGGGGHHGEEEGEHFGGGCGGGCGHHHHGGGGGGGHHHGHHHGGGGGGDGGGGGGGHHGGGGHGFHHHGG?DGDCCGHHFGHDGHGFHGHH<DGGGGHHGGG-CFHHHHGHFHHHEHHGGGGGGGGG:CFGGGGGGGGGGEGGFF@BFFFFFFFFFFFFFFFFFFFFFFF;BFFFFFBB;DFFFFDF;ADFFFFFFFFFFFFF/;;BF?BADDFFFFFEF/FFFFFFF/;AAF/
@M05620:37:000000000-D9766:1:1101:9202:6484 1:N:0:17
ACCACACCTTCTACAATGAGCTGCGTGTGGCTCCCGAGGAGCACCCCGTGCTGCTGACCGAGGCCCCCCTGAACCCCAAGGCCAACCGCGAGAAGATGCCCAGGTGAGTGGCCCGCTACCTCTTCTGGTGGCCGCCTCCCTCCTTCCTGGCCTCCCGGCGCTGCGCCCTTTCTCACTGGTTCTCTCTTCTGCCGTTTTCCGTAGGACTCTCTTCTCTGACCTGAGTCTCCTTTGGAACTCTGCAGGTTCTA
+
BBBBBBBAFFFFGGGGGG5GGGHHGGGBEFFCGFFGDGGCGHHHHGGEGGGGGHHGHHHEEECGGGGGGGGHHHHGGGGHGHHHHGGGGG/DGGHGHGHHHHHGHGHHHHGGHHGGGGGHHGHHHHHHHHGHHGGGGGHGHHGHHGGGGGGGGGGGGG-ADFFFFFFFFFFFFFFFFFFFFFFFFFFFFFFFFFFFFFFFFFFFDFFFFFFFFFFFFFEFFFF/FFB;BFFFFFFFFFFFFFFFFFFFFF:
@M05620:37:000000000-D9766:1:1101:15531:6491 1:N:0:17
AGTGCCAGCTCTCAATCGCACAGGGGACCCAGGGCCTGGCCCCTCCATCCAGAAAACCTATGACCTCACCCGCTACCTGGAGCACCAACTCCGCAGCTTGGCTGGGACCTATGTGAGTATCCAGCGTAGGAATCTGGGAGTTGGGGAGGAGTGAGGAGTTGGGGAAAGACAGTCCTAACCGTGGAGGGTTCTGGTAAATGATGGGGTGAGGAGGGGCTCTTTGGCTCCCACCAGTCCCCCTGTCTGGTCTA
+
AABBAFFFBFFFGGGGGGGEGGHAFGEFGGAGFEFGEGHHGHGHGGHHHG3G3G3FHFHGHGBHHFG@GHHFGEGGHHGGHHHCGHHHGGHHGG?/EGHHDHHG?GGHGHFHFHHHHGFHHHHHGGEFGGHFHHHHHHHGGHHHGGFGGGGHHHHHHGHHHGGGGGHHGHHHHHHHHHHHGGEGDGGGAFGGGGFFGGGGGGGGGGFAFFFBFFFFACFFFFFFFFFFFFFFFFFFFFFDFFFFFFB:BF/
@M05620:37:000000000-D9766:1:1101:8998:6491 1:N:0:17
ACCACACCTTCTACAATGAGCTGCGTGTGGCTCCCGAGGAGCACCCCGTGCTGCTGACCGAGGCCCCCCTGAACCCCAAGGCCAACCGCGAGAAGATGACCAAGTTAGTGGCCCGCTACCTCTTCTTGTGGCCGCCTCCCTCCTTCCTGGCCTCCCGGAGCTGCGCCCTTTCTCACTGGGTCTCTCTTCTGCCGTTTTCCGTAGGACTCTCTTCTCTGACCTGAGTCCCCTTTGGGAATCTGCAGGTTCTT
+
CCCCCCCAFFFFGGGGGG5FGGHHGGGAFEHHHEFGCFFCFHHHHGGAEGGGGHGHHHGEEECGGGGGGGGHHHHGGGGHGHHHHGGGGG/DGGHGFH2FH2/??11?11?=GH---<AG111D0=0==0C.C--;:.CE/:E/G0G00;.C0.CE.;-9;:0;:-CB:FF00099:0;.;//0000;0000;-:AFF0B.0..;:0//090:B900009;0///0000;/;F0;.;0/000000;9B000
@M05620:37:000000000-D9766:1:1101:8454:6511 1:N:0:17
AGTGCCAGCTCTCAATCGCACAGGGGACCCAGGGCCTGGCCCCTCCATCCAGAAAACCTATGACCTCACCCGCTACCTGGAGCACCAACTCCGCAGCTTGGCTGGGACCTATGTGAGTATCCAGCGTAGGAATCTGGGAGTTGGGGAGGAGTGAGGAGTTGGGGAAAGACAGTCCTAACCGTGGAGGGTTCTGGTAAATGATGGGGTGAGGAGGGGCTCTTTGGCTCCCACCAGTCCCCCTGTCTGGTCTA
+
>A>>AFFFBCFFGGGGGGE2E?FCFEEEFEHHBBEEFGHHHHGHGGGGHHGHHGHHHGHHHGHHHGHHHHHGGEEGHHHHBFGHHHHFEHHHEFFGEFGHGGHGGGHHGHHHHHHHHHHHHHHHHGEFGGHHHHHHHHAFGHHHGGFGGFEGHBGHGDHHHHGGGGHHHHHHHHHHHHHHGGEGEEGG;CFGGGCGGGGGGGGGGGFFFFFFFFFFFFFFFFFFFFFFFFFFFFFFFFFFFFFFFFFFFFF
@M05620:37:000000000-D9766:1:1101:13709:6512 1:N:0:17
ACTGCCCCTTCTAAATCGCACAGGTCTGACCTCCCGTCCCGCCGTAGACTCTCCTATGCCGTCTCCCTCTTGAAACAAAGGAAAACCGAGCGAAGACGACCCGGTTCGTGGCCCTTCACATCTTGTGTCGGCGGCCTCACTCCCTCCTGCCCGCCCCTCGTTTACCCCTTTCTCTCTGGTTTGCACTTTCGCGGTTTGTCGCGACCCCACCTTCTGTGACCTTTGTTGCCATCGGAACCTGTCAGTTTCTC
+
1>>AA11>>F1B33B3BEFAECA0BBDF1FGHHHGGH00B/AE////AFDGHHBBDD1BFE/>00B0BBFGHFHHHCHF000B000>E/>/>E/E/0?/<@///////?///0//0011111111??01.<---:::./;:G/.C/9///.9.----..-....0;:-99B////////:/--;/////9----:----:-9--------9-//://9/;B//B//--/////-------9/////;////
@M05620:37:000000000-D9766:1:1101:9923:6520 1:N:0:17
ACCACACCTTCTACAATGAGCTGCGTGTGGCTCCCGAGGCGCACCCCGTGCTGCTGACCGAGGCCCCCCTGAACCCCAAGGCCAACCGCGAGAAGATGCCCCGGTGAGTGGCCCGCTACCTCTTCTGGTGGCCGCCTCCCTCCTTCCTGGCCTCCCGGAGCTGCGCCCTTTCTCACTGGTTCTCTCTTCTGCCGTTTTCCGTAGGACTCTCTTCTCTGACCTGAGTCTCCTTTGGAACTCTGCAGGTTCTA
+
ABAAA4AAFFFFGGGFFGFFFDGFFEEEF?FHHGF?EEG2AE0EFGGGEDGGHGHHHHHGFFEGGEEGGGFGCHGGGGDHGHHH/FDCF?B@//0?F11?G/-A<<<0FFEGGHGGG?FH0:0CCG:0:CACH-BGG.EGF/EFGFGFFBAFFFGG.@;-9FFF-@FF-FFFFFBFBBBBFBFB/9BFBBBBFDAFFF/B?B.DF/;/BB99FFFF9/;FFFF/BFF9FFBBFF///99;FFFBBF.9:B/
@M05620:37:000000000-D9766:1:1101:9569:6550 1:N:0:17
ACCACACCTTCTACAATGAGCTGCGTGTGGCTCCCGAGGAGCACCCCGTGCTGCTGACCGAGGCCCCCCTGAACCCCAAGGCCAACCGCGAGAAGATGCCCAGGTGAGTGGCCCGCTACCTCTTCTGGTGGCCGCCTCCCTCCTTCCTGGCCTCCCGGCGCTGCGCCCTTTCTCACTGGTTCTCTCTTCTGCCGTTTTCCGTAGGACTCTCTTCTCTGACCTGAGTCTCCTTTGGAACTCTGCAGGTTCTA
+
BBBBBBBBFFFFGGGGGGFGGGHHGFG24AFAFFFEDEEGFHHHHGGGDGGGBGFHHGFEGC0EFGGGGGGHHGHGGGGHGGHHHGGGCG/>CGFBDGFHHHEFGGFHHHGGHHGGGGGHHHHHGHGHHCEFHGGGGGHGHHGHHGGGFGGGGGGGFF-=BFAFFFFFFFFFFFFFFFFFFFFFFFFFFFFFFFFFFFFFFFADDFFFFFFFFFFFFFFFFFFBFBFFFFFFFBFBFFFFFFFFFFFFFF/
@M05620:37:000000000-D9766:1:1101:21706:6554 1:N:0:17
ACCACACCTTCTACAATGAGCTGCGTGTGGCTCCCGAGGAGCACCCCGTGCTGCTGACCGAGGCCCCCCTGAACCCCAAGGCCAACCGCGAGAAGATGCCCAGGTGAGTGGCCCGCTACCTCTTCTGGTGGCCGCCTCCCTCCTTCCTGGCCTCCCGGCGCTGCGCCCTTTCTCACTGGTTCTCTCTTCTGCCGTTTTCCGTAGGACTCTCTTCTCTGACCTGAGTCTCCTTTGGAACTCTGCAGGTTCTA
+
CBBCCCCCFFFFGGGGGGGGGGHGGGGE4?GGHGGGGGGGDHHHHGGGFGGGHHGHHHGGGGGGGGGGGGGHGHHGGGGHGHHHHFGGGGGGGGHHEHGHHHGFHFHHHHGGHHCFGGGHHHHHHHHHHHGHHGGGGGHGHHGGHGGGGGGGGFGFD??DGFFFFFFFFFFFFFFFFFFFFFFFFFFFFFFFFFFFFFFFFFFFF00FFFFFFFFFFF0BFFF/BFFFFFFFFFFFFFFFFFFFFFFFFFB
@M05620:37:000000000-D9766:1:1101:10489:6555 1:N:0:17
ACCACACCTTCTACAATGAGCTGCGTGTGGCTCCCGAGGAGCACCCCGTGCTGCTGACCGAGGCCCCCCTGAACCCCAAGGCCAACCGCGAGAAGATGAACCCAGGTGAGTGGCCCGCTACCTCTTCTGGTGGCCGCCTCCCTCCTTCCTGGCCTCCCGGAGCTGCGCCCTTTCTCCCTGGTTCTCTCTTCTGCCGTTTTCCTTAGGACTCTCTTCTCTGACCTGAGTCTCCTTTGGAACTCTGCAGGTTC
+
BBBBBBBBFFFFGGGGGGGCGGHFFEGEGDHCGEFGGGGGGHHHHGGGGGGGFHHHHHHG0FEGGGGGGEGHFHGFGGGHGA/FGGGGGGGFCGH2FGFHHHGFH/<<1G<G</>.<-A<CHGFHDGB<D<<DGG--ADDHAGGDBFGGFFGG.B.AEDC--;A/B-::B@FFBF//9:FF:/BFBFFF/BF/99D.::EFB/;/BFFBBFFFFB/9FFB/B/:B/;9;:F/FFFFEBB9BFFBB9BFFB/
@M05620:37:000000000-D9766:1:1101:8877:6558 1:N:0:17
ACCACACCTTCTACAATGAGCTGCGTGTGGCTCCCGAGGAGCACCCCGTGCTGCTGACCGAGGCCCCCCTGAACCCCAAGGCCAACCGCGAGAAGATGAACCCAGGTGAGTGGCCCGCTCCCTCTTCTGGTGGCCGCCTCCCTCCTTCCTGGCCTCCCGGCGCTGCGCCCTTTCTCACTGGTTCTCTCTTCTGCCGTTTTCCGTAGGACTCTCTTCTCTGCCTTGCGTCTCCTTTGGAACTCTGCAGGTTC
+
AAA1AAA1CFFFGGGGFGG1F1F1EEEAA0FGHGGGCE//FHHHHGEEAEEFF1GGFFHEEGEGCEEEGGGHHHHGGGGGEHHHEGGEGG@CC?FHHHGHHHGGHGHH1?GH?CGG@C@-CEHFHHHF00=/EGH:CCGFHFHG.:FGFGGGGGGGG9CG@9@@@F;@F@@FFFFF/:BB-BBFFFF/BFFBBB9=AAFEFB-;;ABB9BFFFFFFFFFF/:/;F/-9;-9BFFFFFFFFF/BFF/;;FF/
@M05620:37:000000000-D9766:1:1101:5852:6558 1:N:0:17
ACCACACCTTCTACAATGAGCTGCGTGTGGCTCCCGAGGAGCACCCCGTGCTGCTGACCGAGGCCCCCCTGAACCCCAAGGCCAACCGCGAGAAGATGAACCCAGTTGAGTGGCCCGCTACCTCTTCTGTTGGCCGCCTCCCTCCTTCCTGGCCTCCCGGCGCTGCGCCCTTTCTCACTGGTTCTCTCTTCTGCCGTTTTCCGTATGACTCTCTTCTCTGACCTGAGTCTCCTTGGGAACTCTGCAGGTTC
+
ABCCCCCCFFFFGGGGGGFGGGHHGGGE4BFHHGGGGGGGGHHHHGGGGGGGHHHHHHHGGGGGGGGGGGGHHHHGGGGHGHHHHGGGGGDGGGHHHHGHHH//?1<?F1FF/?C<ADGDGHHH<GHHH0D0<GG-:@FGHECGACGGGB0CFFBFGG.---A--:CFA--;//::/;FFB9BBFBFBFFFBFEF9DDFAFB.;A.;:B99FFFFFFFF/:;////9BBF/FF///;.9;/BFB//9;://
@M05620:37:000000000-D9766:1:1101:5834:6565 1:N:0:17
ACCACACGTTCTACAATGCGCTGCGTGGCGCTCTCGAGGAGCACCCCTTGCTGCTGACCAAGGCCCCCCTGAACCCCAAGGCCAACCGCGCGAAGATGAACCAAGGTGCGTGGCACGCTCCCTCTTCTGGTGGCCGCCTCCCTCTTTCTTGGCCTCCCGGCGCTGCGCCCTTTCTCCCTGTTTCTCTTTTCTGCAGTTTTCCGTTGGCCTCTCTTCTCTGCCTTGCGTCTCCTTTGGAACTCTGCTGGTTC
+
AAA1AAA11BBAG3BBAFB1A0EEGEE000AAA/BA1AAECFAFEEEAAB1FDHHHGHH1?BCFHAFGGEEE1@FEEGGHFEFHHG?>>>/><B@/?FGDGF????GF1><C-A0<.<<CEEHHHH0=DDGGFHH:ACFGHGGG/;;C09;;FFGGG.;A@-;;9B-;A-;BFFFF/BFF/;FFFFF/;;BFFB/;BFFFF/-;/:-9BFFFFFF;;9:BFF/;B/;---;;BFFFFF/;F/;FF/;BFF/
@M05620:37:000000000-D9766:1:1101:13073:6581 1:N:0:17
AGTGCCAGCTCTCAATCGCACAGGGGACCCAGGGCCTGGCCCCTCCATCCAGAAAACCTATGACCTCACCCGCTACCTGGAGCACCAACTCCGCAGCTTGGCTGGGACCTATGTGAGTATCCAGCGTAGGAATCTGGGAGTTGGGGAGGAGTGAGGAGTTGGGGAAAGACAGTCCTAACCGTGGAGGGTTCTGGTAAATGATGGGGTGAGGAGGGGCTCTTTGGCTCCCACCAGTCCCCCTGTCTGGTCTA
+
BCABBFFFCFFFGGGGGGGGGGHHGGGGGGHHFGGGGGHHHHGHGGHHHGHHHHHHHGHHHHHHHHHHHHHGGEGGHHHHGGHHHHGEFHHHGGGGGHHHGHHGGGHHGHHHHHHGHHHHHHHHHGGGGGHHHHHHHHHGGHHHGGGGGGEHHHHHHGHHHHGGGGHHHHHHHHHHHHHHGGGGFGGGCFGGGGFFGGGGGGGGGGFFFFFFFFFFFFFFFFFFFFFFFFFFFFFFFFFFFFFFFFFFFFB
@M05620:37:000000000-D9766:1:1101:7549:6590 1:N:0:17
ACCACACATTCTACAATGAGCTGCGTGTGGCTCCCGAGGAGCACCCCGTGCTGCTGACCGAGGCCCCCCTGAACCCCAAGGCCAACCGCGAGAAGATGCCCAGGTGAGTGGCCCGCTACCTCTTCTGGTGGCCGCCTCCCTCCTTCCTGGCCTCCCGGCGCTGCGCCCTTTCTCACTGGTTCTCTCTTCTGCCGTTTTCCGTAGGACTCTCTTCTATGACCTGAGTCTCCTTTGGAACTCTGCAGGTTCTA
+
BBBCCCBBFFFFGGGGGGEGGGHHGGGFGGHHHGGGGGGGGHHHHGGGGGGGHHHHHHHGGGGGGGGGGGGGHHHGGGGHGHHHHGGGGG<CDGHBGHGCCFFA11???1/FH/ADGC-FGDFGHH00<<DCFGC@D.GGGFGHFHGGGG.AFGGAD-A?-DFFFFFFFFFFFFFFFFF9FFFFFFFFFFFFFFFFFEFFF/AD?/9//FBFFFB//FFFBFFFB;//:/BFFFFFFFFFFFFFFF.BFFB
@M05620:37:000000000-D9766:1:1101:21909:6592 1:N:0:17
AGTGCCAGCTCTCAATCGCACAGGGGACCCAGGGCCTGGCCCCTCCATCCAGAAAACCTATGACCTCACCCGCTACCTGGAGCACCAACTCCGCAGCTTGGCTGGGACCTATGTGAGTATCCAGCGTAGGAATCTGGGAGTTGGGGAGGAGTGAGGAGTTGGGGAAAGACAGTCCTAACCGTGGAGGGTTCTGGTAAATGATGGGGTGAGGAGGGGCTCTTTGGCTCCCACCAGTCCCCCTGTCTGGTCTA
+
A>>AAFFC1CFFG1FFFGGCGGHCAA0AEEAE00B/AFHHCGE/EEFDGFGHFH1GHE0B1FDGHEGGG00EG/EEG1@GBFHHHHAFEHHFAEEEEHDGGGGGGGGHGHHHHG2FFGHHHGHFHCGGGGHGBGGDDE0F?FDFCCE-CA<F<<DCCCHFHHGCECF.GHHHFHHHHHHHGGA@?EAACFFGFFFFGGGGGGGGGGF@AFEFFF?@@@FFFFFFBFFFFFFFFFFFFFFF@FFFFFFFFE;
@M05620:37:000000000-D9766:1:1101:20834:6605 1:N:0:17
ACCACACCTTCTACAATGAGCTGCGTGTGGCTCCCGAGGAGCACCCCGTGCTGCTGACCGAGGCCCCCCTGAACCCCAAGGCCAACCGCGAGAAGATGCCCAGGTGAGTGGCCCGCTACCTCTTCTGGTGGCCGCCTCCCTCCTTCCTGGCCTCCCGGCGCTGCGCCCTTTCTCACTGGTTCTCTCTTCTGCCGTTTTCCGTAGGACTCTCTTCTCTGACCTGAGTCTCCTTTGGAACTCTGCAGGTTCTA
+
AAAAB4A>FFFFGFGFGGGGGFHFGGGGHGBGGGGFEFGAEG2FGGEGFEEFAGHCGHHG>00EFEGEGGGFFGHFGGGGFGGHGFG/BDDF/BFFHBHFGBF/11??GGECFAFCC-CGFHBGHH0<G/.<G-CDDG.EHHGH0;F0;/CFGFGGGC?-A@@ABF?DFF/B/B/FFFB/9FBFBFFFFFFE99DFFA9B.B...9:/:B/9FFFFFFBBFFFEFBB/BFBFF//////9;/;//.;//9/
@M05620:37:000000000-D9766:1:1101:17099:6626 1:N:0:17
GCTGCTGCTTTTGAATCAACTGACAAGCCCGGGCCCAACGATCGGAAGAGCACACGTCTGAACTCCAGTCACTCCGGAGAATCTCGTATGCCGTCTTCTGCTTGCCAAACACCACACCAAACACACACTCTACTCTACAACGCCACTGAACTCAACTCACCCCCTAAACACAGGACACTAACACACGCCTTTCCGCTTAATACCTCTTTTGGACCCCCTTTACCCCATCTAATACTTTTGACTTTTCACCT
+
>>>>A11BBF@@BABAF1BFBBBBBBBFFHGGG0AAE//AABBE/EFGHHHEHHHG0FGFFFGDFGC1DB@GGFGFGGG/BFG2BFFEGGHHG/>BFGHHFHHB/1BB</F0//??//////00/?B/0<11?1111?1?F/A?..1111>11<1/0<</..--<C/0/=...;../.0::C//..-9...000.....0;;0000000//9//---9--/99//--:/;///////;;/-/:;;/;////
@M05620:37:000000000-D9766:1:1101:11591:6626 1:N:0:17
AGTGCCAGCTCTCAATCGCACAGGGGACCCAGGGCCTGGCCCCTCCATCCAGAAAACCTATGACCTCACCCGCTACCTGGAGCACCAACTCCGCAGCTTGGCTGGGACCTATGTGAGTATCCAGCGTAGGAATCTGGGAGTTGGGGAGGAGTGCGGAGTTGGGGAAAGACAGTCCTAACCGTGGAGGGTTCTGGTAAATGATGGGGTGAGGAGGGGCTCTTTGGCTCCCACCAGTCCCCCTGTCTGGTCTA
+
AA>AAFFFBFFFGGGGGGGGGGHGGGGGEEFHGGGGFGHHEHGHGGHHHHHHFHHHHGGHHHHHHHHHHHHGGEEGHHHHFGHHHHFFEFHHGGGGGFBFFFHFGGHHGHGHGHG33BFD3?3BGCDGGGFHGHHFFH0C?FFGDC.->EFFA0<C<ADHHGGG..:G/GFFGGGGB0FGFAECGGGCEGGGGGFCBBB/:FFFFFAB?FFFDDFFFFFFFFFFFFFFFFFF?.BFFFFFFFFFFFFF/F;
@M05620:37:000000000-D9766:1:1101:9861:6645 1:N:0:17
ACCACACCTTCTACAATGAGCTGCGTGTGGCTCCCGAGGAGCACCCCGTGCTGCTGACCGAGGCCCCCCTGAACCCCAAGGCCAACCGCGAGAAGATGCCCAGGTGAGTGGCCCGCTACCTCTTCTGGTGGCCGCCTCCCTCCTTCCTGGCCTCCCGGCGCTCCGCCCTTTCTCACTGGTTCTCTCTTCTGCCGTTTTCCGTAGGACTCTCTTCTCTGACCTGAGTCTCCTTTGGAACTCTGCAGGTTCTA
+
CCCCCCCCFFFFGGGGGGGGGGHHGEGFHGHHHGGGGGGGGHHHHGGGGGGGHHHHHHHGGGGGGGGGGGGHHHHGGGGHGHHHHGGGGGGGGGHHHHGHHHHGHHFHH1FGH/<AGCGHHGHHHHHG<GGGHGGGGGHGHHGHHGGGFEFGGGFGGD-@CF.ADFFFFFFFFB0BFFEFFFFFFFF0FFFFFF9DFFFFF9:..BFFFFFFFF0FFBFFFF//BFFFFFFFFE/F0B90BFFFFF9BBF0
@M05620:37:000000000-D9766:1:1101:6614:6645 1:N:0:17
ACCACACATTCTACAATGCGCTGCGTGCGGCTCCCGAGGAGCACCCCTTGCTGCTGACCGAGGCCCCCCTGAACCCCAAGGCCAACCGCGCGAAGATGAACCTAGGTGCGTGGCGCGCTCCCTCTTCTGGTGGCCGCCTCCCTCATTCCTGGCCTCCCGGCGCTGCGCCCTTTCTCACTGGTTCTCTCTTCTGCAGTTTTCCGTAGGACTCTCTTCTCTGCCCTGCGCCTCCTTTGGAACTCTGCAGGTTC
+
AA?1AAA>@BDFGFGB3G11E0FCEE?000AE/BBA/EEACG/FGGG/00FGBHFEFGG//E?EF/EGGEECB>GFGG?GC/GGHGA?CG@<@C<A1?111>01><<<<CGCGG-<A-;;CEHH/G:CGFF9EAG@GGG.9E/B.;0C00=9.-;-A;;@??9;;A==A;@FFFFFFFFBFFF9/F/9;BFFFF/9;/;BB/;/--;//;/BBFFF/BFB/9-;;A@-99;--FBBF9FFF/;9F/;A-99
@M05620:37:000000000-D9766:1:1101:14069:6665 1:N:0:17
ACCACACCTTCTACAATGAGCTGCGTGTGGCTCCCGAGGAGCACCCCGTGCTGCTGACCGAGGCCCCCCTGAACCCCAAGGCCAACCGCGAGAAGATGCCCAGGTGAGTGGCCCGCTACCTCTTCTGGTGGCCGCCTCCCTCCTTCCTGGCCTCCCGGCGCTGCGCCCTTTCTCACTGGTTCTCTCTTCTGCCGTTTTCCGTAGGACTCTCTTCTCTGACCTGAGTCTCCTTTGGAACTCTGCAGGTTCTA
+
CCCCCCCAFFFFGGGGGGFGGGHHGGGECEHHHFFGDGGCDHHHHGGGGGGGGHHHHGHEGCCGGGGGGGGGGHHGGGGHGHHHHGGGGGFGGGHGHHHHHHHGHHHHHHGGHHGGGGGHHHHHHHHHHHGHHGGGGGHGHHGHHGGGGGGGGGGGGG-AFFFFFFFFFFFFFFFFFFFFFFFFFFFFFFFFFFFFFFFFFFFFFFFFFFFFFFFFFFFFFFFFFFFFFFFFFFFFFFFFFFFFFFFFFF;
@M05620:37:000000000-D9766:1:1101:13226:6672 1:N:0:17
AGTGCCAGCTCTCAATCGCACAGGGGACCCAGGGCCTGGCCCCTCCATCCAGAAAACCTATGACCTCACCCGCTACCTGGAGCACCAACTCCGCAGCTTGGCTGGGACCTATGTGAGTATCCAGCGTAGGAATCTGGGAGTTGGGGAGGAGTGAGGAGTTGGGGAAAGACAGTCCTAACCGTGGAGGGTTCTGGTAAATGATGGGGTGAGGAGGGGCTCTTTGGCTCCCACCAGTCCCCCTGTCTGGTCTA
+
ABAAAFFFCFFFGGGGGGGGGFHFGGEEEEHHFEEGEFHHGHGHGGHHHHHHEHGHHGHFHHBHHHHHHHHGG>EEHGHHFGHHHH1?EGHHEGGGGHGHGGHGGGHHGHHHHHHHHHHHHHHHHGEGGGHHHHHHHHFGGHHHGGGGGGEHHFHHHGHHHHGGGGGHHHHHHHHHHHHHGGGGGGGGGGGGGGFGGGGGGGGGGGFFFFFFFFFFFFFFFFFFFFFFFFFFFFFFFFFFFFFFFFFFFFF
@M05620:37:000000000-D9766:1:1101:14057:6678 1:N:0:17
ACCACACGCTCTACAATGGGCTGCGTGCGGCCCCCGAGGAGCACCCCGTGCTGCTGACCGAGGCCCCCCTGAACCCCAAGGCCAACCGCGCGAAGATGCCCAGGTGAGTGGCCCGCTACCTCTTCTGGTGGCCGCCTCCCTCCTTCCTGGCCTCCCGGCGCTGCGCCCTTTCTCCCTGGTTCTCTCTTCTGCCGTTTTCCGTAGGACTCTCTTCTCTGACCTGAGTCTCCTTTGGAACTCTGCAGGTTCTA
+
AAAAAAA11>>>GFBFGFFGGGGGGGG00AEAA/AA/AAA/FCGHEE/>BEF1GFHHGG/>//>FGGGGEFFBGHGFCCHGHFGGGGGCG<ACGG?DFHHHHHGF/=<=<.EGEGGC-AGHGHHFHHFFFFGGGGGG?FGGFGBGFGG0BAFFFEEB;-;@@@F?@B?@FFFFF/9FFE/F//9BBFF9/;B/@BFFFFFFB---99/:FFFF/B/:B/BFF-/-;B;/BFFFBFBFFFF/BFFFFFFFF/
@M05620:37:000000000-D9766:1:1101:19181:6683 1:N:0:17
ACCACACCTTCTACAATGAGCTGCGTGTGGCTCCCGAGGAGCACCCCGTGCTGCTGACCGAGGCCCCCCTGAACCCCAAGGCCAACCGCGAGAAGATGCCCAGGTGAGTGGCCCGCTACCTCTTCTGGTGGCCGCCTCCCTCCTTCCTGGCCTCCCGGCGCTGCGCCCTTTCTCACTGGTTCTCTCTTCTGCCGTTTTCCGTAGGACTCTCTTCTCTGACCTGCGTCTCCTTTGGAACTCTGCAGGTTCTA
+
BBBBBBBBFFFFGGGG5GFGGGHHGGGGHGHHHGGGGGGGGHHHHGGGFEGGHHHHHHHGGGGGGGGGGGGHHHHGGGGHGHHHHGGGGGDGGGHHHBHHHHFGHEECHBFEHHGCC@@GGH0GGF0DHFFEGCDGGAHGHHGHGFGFCFFGFFFG.?;9BFFF;=AFAFFFFFFFB/FBFFFBFFFFFFBBFBAFFFFFDF.;DFFBBBFFFFFFFF/BFFB.-9BABFBFFBFBFFFFFFE/BFFFFB/
@M05620:37:000000000-D9766:1:1101:13473:6687 1:N:0:17
AGTGCCAGCTCTCAATCGCACAGGGGACCCAGGGCCTGGCCCCTCCATCCAGAAAACCTATGACCTCACCCGCTACCTGGAGCACCCACTCCGCAGTTTGGCTGGGACCTATGTGAGTATCCAGCGTAGGAATCTGGGAGTTGGCGAGGAGTGAGGAGTTGGGGAAAGACAGTCCTAACCGTGGAGGGTTCTGGTAAATGATGGGGTGAGGAGAGGCTCTTTGGCTACCACCAGTCCCCCTGTCTGGACTA
+
AA>AAFB@3FFFGEGGGGGCGCHFGEEAEEFHAAEE2BGHAHGHGGFFHGHHGBGGHGHFGHFHHFGGHHHEE>EEHHEGBFGHHH1?EGHGEGGCEHFGGHH/?/BFF0BBGHFHHGGF2F?GHGGC//<>GHHHHG0FEGHH1>-<-->CG0DGC.CHHFGGC:GFFHHHHHHHGFHGGGEGEFGGDGGG0C=;BFFGFGF0C9DBFFFBD.;;DFFFFFFFF//;BFFFEFFFB/ED-;9BFFB/.9/
@M05620:37:000000000-D9766:1:1101:26723:6697 1:N:0:17
ACCACACCTTCTACAATGAGCTGCGTGTGGCTCCCGAGGAGCACCCCGTGCTGCTGACCGAGGCCCCCCTGAACCCCAAGGCCAACCGCGAGAAGATGCCCAGGTGAGTGGCCCGCTACCTCTTCTGGTGGCCGCCTCCCTCCTTCCTGGCCTCCCGGAGCTGCGCCCTTTCTCACTGGTTCTCTCTTCTGCCGTTTTCCGTAGGACTCTCTTCTCTGACCTGAGTCTCCTTTGGAACTCTGCAGGTTCTA
+
BBBBBBBBFFFFGGGGFGGGGGGFGGGGH?GGHGGDGGGGGHHHHGGFE?EFFGHHHHHGGGGGGGGGGGFHHHGGGGGHGHHHHGGGGDGGGGFHHHHHHHHEFFHHHHFGHHGGG@GHHHHGHHHFHHGGHCGGGGHGHGGHGGGGEFGGGGGGGB-ABFGFGGFFFFFFFFFFFFFFFFFFFFFFFFFFFFFFFFFFFFEFFBFFFFFFFFFFFFFFFFFFFFFFFFFFFFFFFFFFFFFFFFFFFFF
@M05620:37:000000000-D9766:1:1101:19003:6705 1:N:0:17
ACCACACCTTCTACAATGAGCTGCGTGTGGCTCCCGAGGAGCACCCCGTGCTGCTGACCGAGGCCCCCCTGAACCCCAAGGCCAACCGCGAGAAGATGAACCCAGGTGAGTGGCCCGCTACCTCTTCTGGTGGCCGCCTCCCTCCTTCCTGGCCTCCCGGCGCTGCGCCCTTTCTCACTGGTTCTCTCTTCTGCCGTTTTCCGTAGGACTCTCTTCTCTGACCTGAGTCTCCTTTGGAACTCTGCAGGTTC
+
AAABBBBBFFFFGGGFGGGGFDGHGEGGHFEHHGGFGGGGGDHAFGGGEGGGHHHHGHHGGGGCGGGCEGGHGHHGGGGHGHHHHEEGGGGGGGHHHFFGHAAF?FFGFHDGFGFHCGCC<GHH0GGHDHGBDGHG?GFGAEFGDFBBFFFFAFFGEE?B-;@BBFBBA=BFFFFFFFFBB;BFFFFFFFFBFBBBFFFA;BDFAA9BFFFFFFFFFFFFFFFFF/BFFFB9FFF/B/9BFFFFFB/:9B/
@M05620:37:000000000-D9766:1:1101:11765:6738 1:N:0:17
ACCACACCTTCTACAATGAGCTGCGTGTGGCTCCCGAGGAGCACCCCGTGCTGCTGACCGAGGCCCCCCTGAACCCCAAGGCCAACCGCGAGAAGATGCCCACACGAGTGGACCCCTCCATCTTCTCGTGGCCGCCTCCCTCCTCCCTCGCCTCCCGCCGCTCAGCCCTTTCTCACTGGTTCTCTCTTCTGCCGTTTTCCGCGGGACTCTCTTCTCTCTCCTCCGTCTCTTTTGGTTCACTACAGGTTATA
+
BBBBBBBBFFFFGGGGGGGGGGHHGGGGHGHHHGGGGGGEGHDHHGGGFEGGHHHHHHHGGGGGGGGGGGGHHHHGGGGHGEHHGGGGGGGGCGHFFHH2C2/////>/?/1>G.><..0=FGBDG<.<.<-.<A:.C.CFH./::.;/9-9.;:E99-9---.9B9D./:9BF/;//./:/;BFFF/9;9//9.9BE//..-----.:BBF//;BF//9//./...:F///B/-;.//9///9://;/;/
@M05620:37:000000000-D9766:1:1101:13043:6742 1:N:0:17
ACCACACCTTCTACAATGAGCTGCGTGTGGCTCCCGAGGAGCACCCCGTGCTGCTGACCGAGGCCCCCCTGAACCCCAAGGCCAACCGCGAGAAGATGCCCAGGTGAGTGGCCCGCTACCTCTTCTGGTGGCCGCCTCCCTCCTTCCTGGCCTCCCGGCGCTGCGCCCTTTCTCACTGGTTCTCTCTTCTGCCGTTTTCCGTAGGACTCTCTTCTCTGACCTGAGTCTCCTTTGGAACTCTGCAGGTTCTA
+
AAABABBBFFFFGGGGGGGGGGHHGGGGHGGHHGGGGGGGGHDHHGGGGGGGHHGHHHHGFGGGGGGFGGGFHHHGGGDHGHHHHGGGGGGGGGFGHGHHGFHEHHGHHHEGHHGGG-DHHHGGHHHHHHGHHGGGGGHGHHGHHGGGGGGGGGGGGG-;BDFFFFFFFFFFFFFFFFFFFFFFFFFFFFFFFFFFFEFFFF?DF/FFFFFFFFFFFBBFFFFFFFFFFFFFFFFFFFFFFFFFFFFFFF;
@M05620:37:000000000-D9766:1:1101:23071:6766 1:N:0:17
ACCACACCTTCTACAATGAGCTGCGTGTGGCTCCCGAGGAGCACCCCGTGCTGCTGACCGAGGCCCCCCTGAACCCCAAGGCCAACCGCGAGAAGATGCCCAGGTGAGTGGCCCGCTACCTCTTCTGGTGGCCGCCTCCCTCCTTCCTGGCCTCCCGGAGCTGCGCCCTTTCTCACTGGTTCTCTCTTCTGCCGTTTTCCGTAGGACTCTCTTCTCTGACCTGAGTCTCCTTTGGAACTCTGCAGGTTCTA
+
CCCCCCCCFFFFGGGGGGGGGGHHGGFGDEHHHGGGGGGGGHHHHGGGAFGGHHGHHHHGGGGGGGGGGGGHHHHGGGGHGHHHHGGGGGGGGGHHGFHHHHHGHHHHHHEFHHGGGCGHHHHHHHHHHHGHHGGGGGHGHHGHHGGGFFGGGGGGGC-CCFFGGGFFFFFFFFFFFFFFFFFFFFFFFFFFFFFFFFFFFFFFF0BBFFFFFFFFFFFFFFFBFFFFFFFFFEBFFFFFFFFFFFFFFFB
@M05620:37:000000000-D9766:1:1101:13625:6767 1:N:0:17
ACCACACCTTCTACAATGAGCTGCGTGTGGCTCCCGAGGAGCACCCCGTGCTGCTGACCGAGGCCCCCCTGAACCCCAAGGCCAACCGCGAGAAGATGCCCAGATGAGTCGCCCCCTACGTCTTCTGGCGGCCGCCTCCCTCCTTCCTGGCCTCCCGGAGCTGCGCCCTTTCTAGCTGGTTCTCTCTTCTGCCGTTTTCAGTCGGACTCTCTCCTCTGACCAGAGCCTCCTTTGGAACTCTGCAGGTTATA
+
AAAAAAAAFFFFFGGFFGGGFCEBE2AEAAGGCFFE2AE2AGHHHGCG11ECFFFGHBFE>E0E1E/EEGGBC3FEGG///?GG/FE/D/B?//<111110?//?FH1?1//?C--A<<.<.<.00000--:--99.C.C//./;C/;;9A.0....----.//-;.-;99F///:/9FF/999//BF9/9BF-ADB?F//:/.-;9@///////.;BFFF/..:/./.../;:///9:/:FBB/.;B//;
@M05620:37:000000000-D9766:1:1101:24521:6771 1:N:0:17
ACCACACCTTCTACAATGAGCTGCGTGTGGCTCCCGAGGAGCACCCCGTGCTGCTGACCGAGGCCCCCCTGAACCCCAAGGCCAACCGCGAGAAGATGCCCAGGTGAGTGGCCCGCTACCTCTTCTGGTGGCCGCCTCCCTCCTTCCTGGCCTCCCGGAGCTGCGCCCTTTCTCACTGGTTCTCTCTTCTGCCGTTTTCCGTAGGACTCTCTTCTCTGACCTGAGTCTCCTTTGGAACTCTGCAGGTTCTA
+
AAA>AAAAFFFFEGGDBAAAF1BEAAAFA0FG1FFEEAGE/GHHHGGGG/EE1BGGHEGGGE/EEEEGGGGGHFHGGGGE/?GHHEA<C?CC<CHHHDFHHGHA?FGH1<?FHHGGGGC01<GHHHFG0<AG.@C-AA:EFGGHHFGGBF.A9CFGG-AAGGB/@AF-=FF/FFFFFFFFFF/BF/BFFFFFF@FFFFFBBFFFFFFFFFFFFF/;F9BFFFFFFFFFFFFFFF/BFFFFF/;FF?-//;9
@M05620:37:000000000-D9766:1:1101:24503:6774 1:N:0:17
ACCACACCTTCTACAATGAGCTGCGTGTGGCTCCCGAGGAGCACCCCGTGCTGCTGACCGAGGCCCCCCTGAACCCCAAGGCCAACCGCGAGAAGATGCCCAGGTGAGTGGCCCGCTACCTCTTCTGGTGGCCGCCTCCCTCCTTCCTGGCCTCCCGGCGCTGCGCCCTTTCTCACTGGTTCTCTCTTCTGCCGTTTTCCGTAGGCCTCTCTTCTCTGACCTGAGTCTCCTTTGGAACTCTGCAGGTTCTA
+
AAABBBBB>CFFGGGGGGGGGGHHGEFEDEHFHGGGGGGGDHHHHGGGDGGGGHGHGGHGGGGEGGGEEEFGFHHGGGGGGHHHHCFGGGCGGGHHHHHHHHHGHHHHHHGGHHGGG?DHHHHHHHHHHHGHHGGGGGHGHHGHHGGGGGGGGGGGGG-DGFFFFFFFFFFFFFFFFFFFFFFFFFFFFFFFFFDFFFFFFFFFF/9FFFFFFFFFFFFFFFF/BFFFFFBFFFFFFFFFFFFFFFFFFFF
@M05620:37:000000000-D9766:1:1101:18032:6812 1:N:0:17
ACCACACCTTCTACAATGAGCTGCGTGTGGCTCCCGAGGAGCACCCCGTGCTGCTGACCGAGGCCCCCCTGAACCCCAAGGCCAACCGCGAGAAGATGCCCAGGTGAGTGGCCCGCTACCTCTTCTGGTGGCCGCCTCCCTCCTTCCTGGCCTCCCGGAGCTGCGCCCTTTCTCACTGGTTCTCTCTTCTGCCGTTTTCCGTAGGACTCTCTTCTCTGACCTGAGTCTCCTTTGGAACTCTGCAGGTTCTA
+
CCCCCCCCFFFFGGGGGGGGGGHHGGGGHGHHHGGGGGGGGHHHHGGGFGGGHHHHHHHGGGGGGGGGGGGHHHHGGGGHGHHHGGGGGGFGGGHHHGHHHHHGH1FHHHGGHHGGGGGHHHHHHHHHHHGHHGGGGGHGHHGHHGGGGGGGGGGGGG@DGGGGGGFFFFFFFFFFFFFFFFFFFFFFFFFFFFFFFFFFFFFFFFFFFFFFFFFFFFFFFFFFFFFFFFFFFFFFFFFFFFFFFFFFFFF
@M05620:37:000000000-D9766:1:1101:19547:6817 1:N:0:17
ACCACACCTTCTACAATGAGCTGCGTGTGGCTCCCGAGGAGCACCCCGTGCTGCTGACCGAGGCCCCCCTGAACCCCAAGGCCAACCGCGAGAAGATGCCCAGGTGAGTGGCCCGCTACCTCTTCTGGTGGCCGCCTCCCTCCTTCCTGGCCTCCCGGCGCTGCGCCCTTTCTCACTGGTTCTCTCTTCTGCCGTTTTCCGTAGGACTCTCTTCTCTGACCTGAGTCTCCTTTGGAACTCTGCAGGTTCTA
+
CCCCCCCCCFFFGFGGGGFGGGHHGGGBCEHHHGGGFGFCDHHHHGGGGGGGGHGHHHHEGGGGGGGGGGGHHHHGGGGHGHHHHGGGGGBDGGHHHGHHHFHGHHFHHHGGHHGGGCGHHHHHHHHHHHGHHGGGGGHGHHGHHGGGGGGGGGGGDFDGGFFFFFFFFFFFFFBFFFFFFFFFFFFFFFFFFFFFFFFFFF.DFFBFFFFFFFFFFF9FFFFBFFFFFFFFFFFFFFFFFFFFFFFFFF0
@M05620:37:000000000-D9766:1:1101:6946:6871 1:N:0:17
ACCACACCTTCTACAATGAGCTGCGTGTGGCTCCCGAGGAGCACCCCGTGCTGCTGACCGAGGCCCCCCTGAACCCCAAGGCCAACCGCGAGAAGATGACCCAGTGAGGGGCCCGCTACCTCTTCTTGTGGCCGCCTCCCTCCTTCCTGGCCTCCCGGGGCTGCGCCCCTTCTCACTTGGTCTCTCCTCTGCCGTTTTCCGTAGGACTCTCTTCTCTTACCTTAGGCTCCTTTTGGACTCTTCCGGGTCTT
+
CCCCCCBCFFFFGGGGGGGGGGHHGGGEGGHHHGGGGGGGGHHHHGGGGGGGHHHHHHHGGGGGGGGGGGGGHHHGGGGHGHHHHGGGGGCCFGHHHH2FG2/?<11?0/>-ACD<<-@G<0<=0=0=00<.;--=:.CG//;9C0C00;9F0.CE.;-=;:..--;D-;F///;://;/B//////;////;-.;FF/B./..9///9///;/://///;///9///.;/BF/B-B/://///.;-;-99
@M05620:37:000000000-D9766:1:1101:22994:6875 1:N:0:17
ACCACACCTTCTACAATGAGCTGCGTGTGGCTCCCGAGGAGCACCCCGTGCTGCTGACCGAGGCCCCCCTGAACCCCAAGGCCAACCGCGAGAAGATGCCCAGGTGAGTGGCCCGCTACCTCTTCTGGTGGCCGCCTCCCTCCTTCCTGGCCTCCCGGCGCTGCGCCCTTTCTCACTGGTTCTCTCTTCTGCCGTTTTCCGTAGGCCTCTCTTCTCTGACCTGAGTCTCCTTTGGAACTCTGCAGGTTCTA
+
>>>AAAA>BCBBFGFFFFEGFGFGEEEBA2BBFFFAEEE2AFGHHGEFEABFFABGHB3AECEECE/>EEFGFHE?EFDHGHHG/FEGD@>DGDHGH2GHHHHGHHHHHGGGHHGGG-AGHHHEFHHHHHGHHGGGG.CFHHG/G0CFFGGGBGGGGGGGGFAFFFFFFFFFFFBFFFFFFFFFFFF/9FFFFFFFFFFFFFADFBFFFFFFFFFFFF/BFFF;FFFFFFFFFFFFFFFFFFFFFFFFFFB
@M05620:37:000000000-D9766:1:1101:6931:6882 1:N:0:17
ACCACACATTCTACAATGCGCTGCGTGGGGCTCTCGAGGAGCACCCCTTGCTGCTGACCAAGGCCCCCCTGAACCCCAAGGCCAACCGCGCGAAGATGCCCAGGTGAGTGGCCCGCTACCTCTTCTGGTGGCCGCCTCCCTCCTTCCTGGCCTCCCGGCGCTGCGCCCTTTCTCACTGGTTCTCTCTTCTGCCGTTTTCCGTAGGACTCTCTTCTCTGACCTGAGTCGCCTTTGGAACTCTGCAGGTTCTA
+
BABBABB34BDFGGFGGGBAEGGGGEG22AEAB3BB3EAF?GFGGGG1BFFHFHFHHGG3B1CFGGGGGFEHBGHGFGGHGHHHHGGGFG>BFGG/GHHHHHHGFHHHHHGGHHFGGCGHHHHHHHHHHHGHHGGGGDHGHHGHHHGGFGGGGGGGGG-=BFFFFFFFFFFFFFEFFFFFFFFFFFFF/9FFFFFFFFFFFFFDF/BFFFFFFFF/;B/FFFF/;BF-9;DFFFFEFFFFFFFFFFFFFFB
@M05620:37:000000000-D9766:1:1101:17440:6886 1:N:0:17
ACCACACCTTCTACAATGAGCTGCGTGTGGCTCCCGAGGAGCACCCCGTGCTGCTGACCGAGGCCCCCCTGAACCCCAAGGCCAACCGCGAGAAGATGAACCCAGGTGAGTGGCCCGCTACCTCTTCTGGTGGCCGCCTCCCTCCTTCCTGGCCTCCCGGCGCTGCGCCCTTTCTCATTGGTTCTCTCTTCTGCCGTTTTCCGTAGGACTCTCTTCTCTGACCTGCGTCTCCTTTGGAACTCTGCAGGTTC
+
CCCCCCCCFFFFGGGGGGGGGGHHGGGEDFHHHGGGGGGGGHHHHGGGGGGGHHGHHHHGGGGGGGGGGGGGHHHGGGGHGHHHHGGGGGFGGGHHHHHHHHGGHGHH1GHHFFHHGGG-AHHHHHHHHHHHGHHGGGGGHGHHGGGGGGGGGGGGGGGG?BFFFFFFFFFFFFFFFFFFFFFFFFFFFFFFFFFFDFFFFFDFFFFFFFFFFFFFFFFF0BFFF.@DFDFFFFFFFFFFFFFFF9BFFF0
@M05620:37:000000000-D9766:1:1101:23001:6898 1:N:0:17
ACCACACCTTCTACAATGAGCTGCGTGTGGCTCCCGAGGAGCACCCCGTGCTGCTGACCGAGGCCCCCCTGAACCCCAAGGCCAACCGCGAGAAGATGCCCAGGTGAGTGGCCCTCTACCTCTTCTGGTGGCCGCCTCCCTCCTTCCTGGCCTCCCGCAGCTTCGCCCTTTCTCACTGTTTCTCTCTTCTGCCGTTTTCCGTATTCCTCTCTTCTCTGACCTGATGCTCCTTTGGAACTCTTCAGTTTCTA
+
CCCCBCCCFFFFGGGGGGGGGGHHGEEEFGHGHGGGGGGGGHGHHGGEEGGGHHHGHHHGGGGGGGGGGGEHFHHGG?EHGHHGHGGGGGGGGGGHHH2?2FG<?11<??/?<G/.<1<>FGGDFD11>>.<C-<<EGHCGGE/GHH0;GFC0.9;;---:C0F-;EGGBBBFF/BF//;//9B/9FF9F/BB-../.;/.;..//:9:FF//BFB//;9F//////;BFFFFF///;B/:/:/F99/;BB
@M05620:37:000000000-D9766:1:1101:15813:6903 1:N:0:17
ACCACACCTTCTACAATGAGCTGCGTGTGGCTCCCGAGGAGCACCCCGTGCTGCTGACCGAGGCCCCCCTGAACCCCAAGGCCAACCGCGAGAAGATGCCCAGGTGAGTGGCCCGCTACCTCTTCTGGTGGCCGCCTCCCTCCTTCCTGGCCTCCCGGAGCTGCGCCCTTTCTCACTGGTTCTCTCTTCTGCCGTTTTCCGTAGGACTCTCTTCTCTGACCTGAGTCTCCTTTGGAACTCTGCAGGTTCTA
+
CCCCCCDCFFFFGGGGGGGGGGHHGGGGHGHHHGGGGGGGGHHHHGGGGGGGGHHHHHHGGGGGGGGGGGGHHHHGGGGHGHHHHGGGGGGGGGHHHHHHHHHGHHHHHHGGHHGGGGGHHHHHHHHHHHGHHGGGGGHGHHGHHGGGFGGGGGGGGDAGGGGGGGFFFFFFFFHHHHFFFFFFHFFFHHHHFFFFFFHFFFFFDFFFFFFFHHHFHFFFFFFFFFFFHFFFHFFFFFFFFFFHFFFFFFB
@M05620:37:000000000-D9766:1:1101:22350:6908 1:N:0:17
ACCACACCTTCTACAATGAGCATATGTCTGAACTCCAGTCCCTCCTCCTCATCCCGACTGCCGCCTCCCGCTTTACAAACCAAAAAACCCATTGTCAACAACCACTGATTTGCCCGCCAACGCTACTGCTTACCGCCTAACTACCCCCGGGACGCCCCGATACGTGTCCGTTCTCAACTGAGCTATCGTATTCCCGTATCTCTCAGAATATGTGCACCTAACACACACTTAGGACTTACGCAGTACACGAC
+
CCCCCCCCFFFFGGGGGGGGGB4A55DD6DDEGFH4BFFHCGAGGB23BBGG53BE2AAEG3E0AA1BAA00B15D5DF111?B?1/1?113344@4433/?///333444343B////<//<//<222@2222/<<//?0111<<.---<-----------:.0///0.;0/.000/0/000000/.:.90000.9-..00090000000000009//9;/00;.../000900:;00...-90900.;-
@M05620:37:000000000-D9766:1:1101:24533:6923 1:N:0:17
ACCACACCTTCTACAATGAGCTGCGTGTGGCTCCCGAGGAGCACCCCGTGCTGCTGACCGAGGCCCCCCTGAACCCCAAGGCCAACCGCGAGAAGATGCCCAGGTGAGTGGCCCGCTACCTCTTCTGGTGGCCGCCTCCCTCCTTCCTGGCCTCCCGGCGCTGCGCCCTTTCTCACTGGTTCTCTCTTCTGCCGTTTTCCGTAGGACTCTCTTCTCTGACCTGAGTCTCCTTTGGAACTCTGCAGGTTCTA
+
BBAABBBBBFFFGGGDFGGGGGHFGAAA4AGFAFFEAEFE?HHFHGGG1EEFEGFFHHBE?E?FGAEGGEC2GCGFGE?GFEHHGGAEGCGCCDGF2GFFFGEGHHHF?DACGEGCD-CGHHFFHHHFHHGHHGCCA:GEHHGFHFGGGFFFBFEADGAA?DFFCFFF;F9BFF9FFFE/BFFFFFFFFFFBBDDFFFFFFF.AF/BFFFFFFFFFFF/BFFF/9FFFFF;9BFF/FFFBFFB/BFFFFFF
@M05620:37:000000000-D9766:1:1101:13297:6950 1:N:0:17
AGTGCCAGCTCTCAATCGCACAGGGGACCCAGGGCCTGGCCCCTCCATCCAGAAAACCTATGACCTCACCCGCTACCTGGAGCACCAACTCCGCAGCTTGGCTGCGACCTATGTGAGTATCAAGAGTAGGAATCTGGGAGTTAGGGAGGAGTGAGGAGTTGGGGAAAGACAGTCCTAACAGTGGAGGGTTCTGGTAAATGATGGGGTGAGGAGGGGCTCTTTGGCTCCCACCAGTCCCCCTGTCTGGTCTA
+
AA>AAFF@1FFFGBGGGGGCGGHHGGG00BFGF0EA/BGH0GGEGGHBFHGG1B1FGGHCGH2GHHHHHFFGGEEGHHHGGHHHGHFGEFFGECG/>>FGG0FC/<<BCGHHHFFHGHHGH22@@FFGD11>GDHHH0<?CG1??FGCC<CFH110<</=GF-<<CGHH/:/=C0=CFG/GH0;;CC@CFG00;0;CFGGGBFFGFGGGGGFFF?@?@FFFF//BFFFFFFFFFFFFFF---;BF//;BF/
@M05620:37:000000000-D9766:1:1101:10947:6953 1:N:0:17
AGTGCCAGCTCTCAATCGCACAGGGGACCCAGGGCCTGGCCCCTCCATCCAGAAAACCTATGACCTCACCCGCTACCTGGAGCACCAACTCCGCAGCTTGGCTGGGACCTATGTGAGTATCCAGCGTAGGAATCTGGGAGTTGGGGAGGAGTGAGGAGTTGGGGAAAGACAGTCCTAACCGTGGAGGGTTCTGGTAAATGATGGGGTGAGGAGGGGCTCTTTGGCTCCCACCAGTCCCCCTGTCTGGTCTA
+
AA>>AFFF@FFFG4GFGFF2ECFDAF2EEFHF2AE2FFHGHHGHGGHGHGHHGHFGGGHGHFHHHFGHHHHGG>EEHHHHFGHHHH1?EFFBEECGEHGHGHHGGGHHGHHHHHHHHHHHHHHHHGGGGGHHHHHHHG<FGHHHGGGGGDEHHBGHHGHHHHGGGGFHHHHHHHHHHHHHGGGGEGGGCFGGGGFFFGGGGGGGGGFFFFFFFFFFFFFFFFFFFFFFFFFFFFFFFFFFFFFFFFFFFFB
@M05620:37:000000000-D9766:1:1101:22230:6959 1:N:0:17
AGTGCCAGCTCTCAATCGCACAGGGGACCCAGGGCCTGGCCCCTCCATCCAGAAAACCTATGACCTCACCCGCTACCTGGAGCACCAACTCCGCAGCTTGGCTGGGACCTATGTGAGTATCCAGCGTAGGAATCTGGGAGTTGGGGAGGAGTGAGGAGTTGGGGAAAGACAGTCCTAACCGTGGAGGGTTCTGGTAAATGATGGGGTGAGGAGGGGCTCTTTGGCTCCCACCAGTCCCCCTGTCTGGTCTA
+
ABAABFFFAFFFGGGGGGGGGGHGGGGGGGHHGGGGGGHHHHGHGGHHHHFHHGHHHGHHHHHHHHHFHHHGGGEEHGHHFGHHHHHAFHHHGGEGGHHHGHHGGGFHGHHHHHDHHHHHHHHHHGGGGGHHHHHHHHGFGHHHGGGGGGEHHHHHGGHGHEGGGGHHHHGHHHHHFHHHGGEG?EDGGGGGGGGGGGGGGGGGGGFFFFFFFFFADFFFFFFEFFFFFFFFFFFFFFFFFFFFFFFFFF/
@M05620:37:000000000-D9766:1:1101:20930:6978 1:N:0:17
AGGGCCAGCTCTCAATCGCACAGGGGACCCAGGGCCTGGCCCCGCCATCCAGAAAACCTATGACCTCACCCGCTACCTGGAGCACCAACTCCGCAGCTTGGCTGGGACCTATGTGAGTATCCAGCGTAGGAATCTGGGAGTTGGGGAGGAGTGAGGAGTTGGGGAAAGACAGTCCTAACCGTGGAGGGTTCTGGTAAATGATGGGGTGAGGAGGGGCTCTTTGGCTCCCACCAGTCCCCCTGTCTGGTCTA
+
111>AA1AAFF3BFG3EFGGGGFGG0EEFAGHGG/EFA/F0FE//A/FFHHHH0FHF/FGHHHFFGFEHHHGGEGEHHHHHHHHHHFHGHHHGGGGGHHHGHHGGGHHGHHHHHHHHHHHHHHHHGGGGGHHHHHHHHHGGHHHGGGGGGGHHHHHHGHHHHGGGGHHHHGGGGGGGGGGGGGGGGGGEFGGGGGGFFFFFFFFFFF@FFFFFF@@@@FFFFFFFFFFFFFFFFFFFFFF@FFFFFFFFFB
@M05620:37:000000000-D9766:1:1101:16313:6983 1:N:0:17
ACCACACCTTCTACAATGAGCTGCGTGTGGCTCCCGAGGAGCACCCCGTGCTGCTGACCGAGGCCCCCCTGAACCCCAAGGCCAACCGCGAGAAGATGAACCCAGGTGCGTGGCCCGCTCCCTCTTCTGGTGGCCGCCTCCCTCCTTCCTGGCCTCCCGGCGCTGCGCCCTTTCTCACTGGTTCTCTCTTCTGCCGTTTTCCGTAGGACTCTCTTCTCTGCCCTGCGTCTCCTTTGGAACTCTGCCGGTTC
+
BBBBBBBBFFFFGGGGGGFGGGHHGFGB4EHHHGFFDGGCEHHHHGGGEGGGGHGHHHHGGCGGGGGGGGGHHHHGGGGHGHHHHGGGGGDGGGHGEHHHHHGFGGHHEGGGGGHHGGG-DGHHHHDGGHHHGHHGGFGGGGGGDFGGGGGFGGGGGEGGGFCDDFFFFFFFFFFFFFFFFFFFFFF;BFFFFFBBDFFFFFFF.ADFFFFFFFFFFFFF/B9FF.@A@;BFFFFFFBBFFFFFF/;B@D.
@M05620:37:000000000-D9766:1:1101:12297:6996 1:N:0:17
ACCACACCTTCTACAATGCGCTGCGGGCGGCTCCCGAGGAGCACCCCTTGCTGCTGACCGAGGCCCCCCTGAACCCCAAGGCCAACCGCGCGAAGATGCCCAGGTGAGTGGCCCGCTACCTCTTCTGGTGGCCGCCTCCCTCCTTCCTGGCCTCCCGGCGCTGCGCCCTTTCTCACTGGTTCTCTCTTCTGCCGTTTTCCGTAGGACTCTCTTCTCTGACCTGAGTCTCCTTTGGAACTCTGCAGGTTCTA
+
AAA1AAA1BBFFGDGA3F1AE0FFG00///AA/AB//>EE?GHFHGG/0BFG1FBEHHE//>/EF/EEG@/0B1FFGG?G//FHGG/<AC---CC.0=0CFGHGGHHFGHGGHEGGG@@FGGGGGGGFFGGFGGGGFB-EFFFFFFFFFB?FF?EEB@-@>@@F;@B@-FBBFFBFFFFFFFFFFFFF9BFFF@FFFFFFFF?BFFFFFFFFFFFBBF/:FFF;9BF/BFFFFFFFFFFFFFFFFFFFFFF
@M05620:37:000000000-D9766:1:1101:16622:7026 1:N:0:17
AGTGCCAGCTCTCAATCGCACAGGGGACCCAGGGCCTGGCCCCTCCATCCAGAAAACCTATGACCTCACCCGCTACCTGGAGCACCAACTCCGCAGCTTGGCTGGGACCTATGTGAGTATCCAGCGTAGGAATCTGGGAGTTGGGGAGGAGTGAGGAGTTGGGGAAAGACAGTCCTAACCGTGGAGGGTTCTGGTAAATGATGGGGTGAGGAGGGGCTCTTTGGCTCCCACCAGTCCCCCTGTCTGGTCTA
+
AAAAAFFFBFFFG4GGGGGCGCHCGFEEAEHHFFEGEGHH2GGHGGHHHHGHBHGHHGHFHHFHHGHHHHHFE>>EHHFHGHHHHHCFEHHHFGGCEHGHGHHGGGHHGHHHHHFHFHHHHHHHHGGGGGHHHHHGHHFGGHHHGGGGGGEHHGHHFGHHHHGGGGHGFHHGHHHHGHHHGGGGDGGGGGGGGGGFGGGGGGGGGGFFFFFFFFFFFFFFFFFFEFFFFFFFFFFFFFFFFFFFFFBFFF9
@M05620:37:000000000-D9766:1:1101:22403:7039 1:N:0:17
AGTGCCAGCTCTCAATCGCACAGGGGACCCAGGGCCTGGCCCCTCCATCCAGAAAACCTATGACCTCACCCGCTACCTGGAGCACCAACTCCGCAGCTTGGCTGGGACCTATGTGAGTATCCAGCGTAGGAATCTGGGAGTTGGGGAGGAGTGAGGAGTTGGGGAAAGACAGTCCTAACCGTGGAGGGTTCTGGTAAATGATGGGGTGAGGAGGGGCTCTTTGGCTCCCACCAGTCCCCCTGTCTGGTCTA
+
CCCCCFFFCFFFGGGGGGGGGGHHGGGGGGHHGGGGGGHHHHGHGGHHHHHHGHHHHGHHHHHHHHHHHHHGGFGGHHHHHHHHHHHHGHHHGGEEEHHHGHHGGGHHGHHHGHHHHHHHHHHHHGGGGGHHHHHHGHHGGHHHGGGGGGGHHHHGHGHHHHGGGGHHHHHHHHHHHHHHGGGGGGFGCFGGGGGGGGGGGGGGGGFFFFFFFFFFFFFFFFFFFFFFFFFFFFFFFFFFFFFFFFFFFFF
@M05620:37:000000000-D9766:1:1101:16234:7042 1:N:0:17
ACCACACCTTCTACAATGAGCTGCGTGTGGCTCCCGAGGAGCACCCCGTGCTGCTGACCGAGGCCCCCCTGAACCCCAAGGCCAACCGCGAGAAGATGCCCAGGTGAGTGGCCCGCTACCTCTTCTGGTGGCCGCCTCCCTCCTTCCTGGCCTCCCGGAGCTGCGCCCTTTCTCACTGGTTCTCTCTTCTGCCGTTTTCCGTAGGACTCTCTTCTCTGACCTGAGTCTCCTTTGGAACTCTGCAGGTTCTA
+
AAAA1AAAFFFBCGG1BFGGGGHH?EGGH?FGHEE0A/E//A/AGEGGEEGGFGHGHHHG//>EFEGGGGGHFGHGGGGGGGHHEFGECGGGCGF1>1<FFEGGH1FHGFACGHGGGGGGHHHHHHHFHH?GHGGGGGHGHHGHHGGGFBFGGGGGG?-;AFFF@GF@@FFFFFFFFFBFFFFFFFFFFFFFF@FFFFFFBFFFFFFFFFFFFFFFFFFFFFFFFBFFFBFFFB/B/FFFFFFFFFFFFFF
@M05620:37:000000000-D9766:1:1101:16219:7051 1:N:0:17
ACCACACCTTCTACAATGAGCTGCGTGTGGCTCCCGAGGAGCACCCCGTGCTGCTGACCGAGGCCCCCCTGAACCCCAAGGCCAACCGCGAGAAGATGCCCAGGTGAGTGGCCCGCTACCTCTTCTGGTGGCCGCCTCCCTCCTTCCTGGCCTCCCGGAGCTGCGCCCTTTCTCACTGGTTCTCTCTTCTGCCGTTTTCCGTAGGACTCTCTTCTCTGACCTGAGTCTCCTTTGGAACTCTGCAGGTTCTA
+
CCCCCCCCFFFFGGGGGGGGGGHHGFGBGGHHHGGGGGGGGHHHHGGGGGGGHHHHHHHGGGGGGGGGGGGHHHHGGGGHGHHHHGGGGGGGGGHHHHHHHHHGHHHHHHGGHHGGGGGHHHHHHHHHHHGHHGGGGGHGHHGHHGGGGGGGGGGGGG-AFGGGGGFFFFFFFFFFFFFFFFFFFFFFFFFFFFFFFFFFFFFFFFFFFFFFFFFFFFFFFFFEFFFFFFFFFFFFFFFFFFFFFFFFFFB
@M05620:37:000000000-D9766:1:1101:7901:7054 1:N:0:17
AGTGCCAGCTCTCAATCGCACAGGGGACCCAGGGCCTGGCCCCTCCATCCAGAAAACCTATGACCTCACCCGCTACCTGGAGCACCAACTCCGCAGCTTGGCTGGGACCTATGTGAGTATCAGGCGTAGGAATCTGGGGGTTGGGAGGGCGTGCGGCGTTGGGGAAAGCAAGTCCTAACCGTGGCGGGTTCTGGTAAATGATGGGGTGAGGAGGGGCTCTTTGGCTCCCACCAGTCCCCCTGTCTGGCCTA
+
BCBCBFFFCFFFFGGGGGGGGGHHGGGGGGHHGGGGGGHHHHFHGGHHHHHHHHGHHGHHHHHHHHHHHHHGGGGGHGHHHHHHFHHHGHHHGGGGGHGHGHHGGGGHGHHHFF3?BBDHHB3?BD//>/@2@=GHH0//A->@F..<-.;;-.;--;ABFGG-;C../9/;BFFFF0BFF9E--;@DDEFFFF0;FFF09BFFFFD-.A.0;AFAF-AFFFF9F0BFEBF..;0;FFFFFFFFFFF0AB:
@M05620:37:000000000-D9766:1:1101:26406:7061 1:N:0:17
ACCACACCTTCTACAATGAGCAGCGTGCGGCTCTCGAGGCGCACCCACTGCTGCTGACCGAGGCCCCCCTGAACCCCAAGGCCAACCGCGAGAAGATGCCCAGGTGAGTGGCCCGCTACCTCTTCTGGTGGCCGCCTCCCTCCTTCCTGGCCTCCCGGAGCTGCGCCCTTTCTCACTGGTTCTCTCTTCTGCCGTTTTCCGTAGGACTCTCTTCTCTGACCTGAGTCTCCTTTGGAACTCTGCAGGTTCTA
+
AAAAAAAAFFFFGGGGGGGGG1BAAEE00E00B0B/GF///AA/EE//F11D1@1FGHCF//>EFEEEGGEBFH/E/EGGCGHHHGGGG//<ACHFFBGHHHH/FFGHHH.FHH?CGGGHFGHHHHFCCGACG?CGGGGGGGGGGGFGC/CFFGGGG-A@@FFF@@F@@FFFFFFFFFBFFFFFFFFFFFFFF@FFFFFFFFFA-BFFFFFFFFFFFFFFFFFF-FF/BFFFFBFFFFFFFFFB/:AFFF;
@M05620:37:000000000-D9766:1:1101:13195:7063 1:N:0:17
ACCACACCTTCTACAATGAGCTGCGTGTGGCTCCCGAGGAGCACCCCGTGCTGCTGACCGAGGCCCCCCTGAACCCCAAGGCCAACCGCGAGAAGATGCCCAGGTGAGTGGCCCGCTACCTCTTCTGGTGGCCGCCTCCCTCCTTCCTGGCCTCCCGGAGCTGCGCCCTTTCTCACTGGTTCTCTCTTCTGCCGTTTTCCGTAGGACTCTCTTCTCTGACCTGAGTCTCCTTTGGAACTCTGCAGGTTCTA
+
BBBBBBBBFFFFGGGGGGGGGGHHGEGFEFHHHGGGGGGGGHHHHGGGGGGGHHHHHHHGGGGGGGGGGGGHHHHGGGGHGHHHHGGGGGGGGGHHHHHHHHHGHHHHHHGGHHGGGGGHHHHHHHHHHHGHHGGGGGHGHHGHHGGGGGGGGGGGGG-ADGGGGGFFFFFFFFFFFFFFFFFFFFFFFFFFFFFFFFFFFFFFFFFFFFFFFFFFFFFFFFFFFFFFFFFFFFFFFFFFFFFFFFFFFFF
@M05620:37:000000000-D9766:1:1101:20141:7065 1:N:0:17
AGTGCCAGCTCTCAATCGCACAGGGGACCCAGGGCCTGGCCCCTCCATCCAGAAAACCTATGACCTCACCCGCTACCTGGAGCACCAACTCCGCAGCTTGGCTGGGACCTATGTGAGTATCCAGCGTAGGAATCTGGGAGTTGGGGAGGAGTGAGGAGTTGGGGAAAGACAGTCCTAACCGTGGAGGGTTCTGGTAAATGATGGGGTGAGGAGGGGCTCTTTGGCTCCCACCAGTCCCCCTGTCTGGTCTA
+
AB>AAFFFBFFFGGGGGGGGGGHHGGGGGGHHGGGGGGHGHHGHGGGGHHHHHHHHHGGGHHHHHHHHHHHGGEEGHHHHHHHHHHHHGHHHGGGGGHHHGHHGGGHHGHHHHHHHHHHHHHHHHGGGGGHHHHHHHHHGGHHHGGGGGGGHHHHHHGHHHHFGGGHHHHHHHHHHHHHHGGGGGGGGEGGGGGGGGGGGGGGGGGFFFFFFFFFFFFFFFFFFFFFFFFFFFFFFFFFFFFFFFFFFFFB
@M05620:37:000000000-D9766:1:1101:20856:7071 1:N:0:17
AGTGCCAGCTCTCAATCGCACAGGGGACCCAGGGCCTGGCCCCTCCATCCAGAAAACCTATGACCTCACCCGCTACCTGGAGCACCAACTCCGCAGCTTGGCTGGGACCTATGTGAGTATCCAGCGTAGGAATCTGGGAGTTGGGGAGGAGTGAGGAGTTGGGGAAAGACAGTCCTAACCGTGGAGGGTTCTGGTAAATGATGGGGTGAGGAGGGGCTCTTTGGCTCCCACCAGTCCCCCTGTCTGGTCTA
+
BCBABFFFCFFFGGGGGGGGGGHHGGGGGGHHGGGGGGHHHHGHGGHHHHHHGHFHHGHHHHGHHHHHHHHGGFGGHGHHGHHGFHHHGHHGGGFGGHHHGHHGEGHHGHHHHHHHHHHHHHHHHGGGGGHHHHHHHHHGGHHHGGGGGGEHHHHHHGHHHHGGGGHHHHHHHHHHHHHHGGGGGGGG;FGGGGFFFGGGGGGGGGFFFFFFFFFFFAFFFFFFFFFFFFFFFFFFFFFDFFFFFFFFFFB
@M05620:37:000000000-D9766:1:1101:22801:7092 1:N:0:17
AGTGCCAGCTCTCAATCGCACAGGGGACCCAGGGCCTGGCCCCTCCATCCAGAAAACCTATGACCTCACCCGCTACCTGGAGCACCAACTCCGCAGCTTGGCTGGGACCTATGTGAGTATCCAGCGTAGGAATCTGGGAGTTGGGGAGGAGTGAGGAGTTGGGGAAAGACAGTCCTAACCGTGGAGGGTTCTGGTAAATGATGGGGTGAGGAGGGGCTCTTTGGCTCCCACCAGTCCCCCTGTCTGGTCTA
+
BCABBFFFDFFFGGGGGGGGGGHGGGGGGGHHGGGGGGHHHHGHGGHHHHHHHHHHHGHHHHHHHHHHHHHGGEGGHHHHHHHHHHHHGHHHGGGGGHHHGHHGGGHHGHHGHHHHHDGHHHHHHGGGGGHHHHHHHHFFGHHHGGGGGGEHHHHHHGHHHHGGGGHHHHHHHHHHHHHHGGGGGGGGEFFGGGGGGGGGGHGGGGFFFFFFFFFFFFFFFFFFFFFFFFFFFFFFFFFFFFFFHFFFFFF
@M05620:37:000000000-D9766:1:1101:16138:7127 1:N:0:17
AGTGCCAGCTCTCAATCGCACAGGGGACCCAGGGCCTGGCCCCTCCATCCAGAAAACCTATGACCTCACCCGCTACCTGGAGCACCAACTCCGCAGCTTGGCTGGGACCTATGTGAGTATCCAGCGTAGGAATCTGGGAGTTGGGGAGGAGTGAGGAGTTGGGGAAAGACAGTCCTAACCGTGGAGGGTTCTGGTAAATGATGGGGTGAGGAGGGGCTCTTTGGCTCCCACCAGTCCCCCTGTCTGGTCTA
+
AA>AAFFFBFFFGGGGGGGGGGHHGGGGGGHHGGGGGGHHHHGHGGGHFHHHHGEHHGGHHHHHHHHHHHHGGGEGHHHHHHHGGHHHGGHHGGGGGHHHGHHGGGHHGHHHHHHHHHHHHHHHHGGGGGHHHHHGHGGGGHHHGGGGGGFHHHHHHGHHHHGGGGHHHHHHHHHHHHHHGGGGGGGGFGGGGGFFGGGGGGGGGGFBFFFFFFBBBBFFFFEFFFFFFFFFFFFFFFFFBFFFFFFFFFB
@M05620:37:000000000-D9766:1:1101:17818:7132 1:N:0:17
ACCACACCTTCTACAATGAGCTGCGTGTGGCTCCCGAGGAGCACCCCGTGCTGCTGACCGAGGCCCCCCTGAACCCCAAGGCCAACCGCGAGAAGATGAACCCAGGTGCGTGGCCCGCTCCCTCTTCTGGTGGCCGCCTCCCTCCTTCCTGGCCTCCCGGCGCTGCGCCCTTTCTCACTGGTTCTCTCTTCTGCCGTTTTCCGTAGGACTCTCTTCTCTGACCTGCGTCTCCTTTGGAACTCTGCCGGTTC
+
BBBBBBBBFFFFGGGGGGDGGFHHGEGA4EGGHGFEDFEGFHHHHGGGAEFGGHGHHHGEGGFGGGGGGGGHHHHGGGGHGHHHHGGGGGBCDFHFBHHHHHGFHGHHFCFGGGHHGGG-CFHHGHGHHHGHGHHGGGGGGGGGGFGGGGGGGGGGGEFF-B=DFFFFFFAFFFFFBFFFFFFFFFFBBFFFFFFFDDFFFFDF.ADFFFFFFFFFFFFF/:9FF?BADDFFFFFFFFBFFFFFB/;@BF.
@M05620:37:000000000-D9766:1:1101:22958:7138 1:N:0:17
AGTGCCAGCTCTCAATCGCACAGGGGACCCAGGGCCTGGCCCCTCCATCCAGAAAACCTATGACCTCACCCGCTACCTGGAGCACCAACTCCGCAGCTTGGCTGGGACCTATGTGAGTATCCAGCGTAGGAATCTGGGAGTTGGGGAGGAGTGAGGAGTTGGGGAAAGACAGTCCTAACCGTGGAGGGTTCTGGTAAATGATGGGGTGAGGAGGGGCTCTTTGGCTCCCACCAGTCCCCCTGTCTGGTCTA
+
AA>AAFFFBFFFGFFGGGGGGGHHDEEGGGHHGCGGGGGHHHGHGGHHHHFGFFFHHGHHHHHHHHGFHHHEGGGFHHGFHGGFHHHHGHFHGF/EEFHHGHHEA?FGGHFHHHHHHHHHHHHHHGEGGGHHHHHHHHHGGHHHGGGGGGGHHHHHHGHHHHGGGGHHHHHHHHHHHHHHGGGGGGGG9FGGGGGGGGGGGGGFGFFFFFFFFFFFFFFFFFFFFFFFFFFFFFFFFFFFFFFFFFFFFF;
@M05620:37:000000000-D9766:1:1101:13701:7158 1:N:0:17
ACCACACCTTCTACAATGAGCTGCGTGTGGCTCCCGAGGAGCACCCCGTGCTGCTGACCGAGGCCCCCCTGAACCCCAAGGCCAACCGCGAGAAGATGAACCCAGGTGCGTGGCCCGCTCCCTCTTCTGGTGGCCGCCTCCCTCATTCCTGGCCTCCAGGAGCTGCGCCCTTTCTCACTGGTTCTCTCTTCTGCCGTTTTCCGTAGGACTCTCTTATCTGCCCTGAGTCTCCTTTGGAACTCTGCAGGTTC
+
>11>A>>AFFBDFGG13BBFDAF1EBEEG?GHFG00EEE/FHHHHGAEE/E/FAAFGEAAEGGGCE>EGGGHHH/?EGGCFHH/<?E?C/>C/<GH1DGHG/C/F<FGCCG?-AGH-C--<EHHHBDG0DHHEGH--A?E.:F/.0;F9FGGGGGGG/99A.;FGGG;A@@BBFFFFFF/BFFFFFF;BFFFFFF@BBFFFFBF-ABFFFFFB/;/9BFF/B-9A-BBFBFFFFFFFFFFFFFFFBFFFF/
@M05620:37:000000000-D9766:1:1101:17751:7168 1:N:0:17
AGTGCCAGCTCTCAATCGCACAGGGGACCCAGGGCCTGGCCCCTCCATCCAGAAAACCTATGACCTCACCCGCTACCTGGAGCACCAACTCCGCAGCTTGGCTGGGACCTATGTGAGTATCCAGCGTAGGAATCTGGGAGTTGGGGAGGAGTGAGGAGTTGGGGAAAGACAGTCCTAACCGTGGAGGGTTCTGGTAAATGATGGGGTGAGGAGGGGCTCTTTGGCTCCCACCAGTCCCCCTGTCTGGTCTA
+
ABBCAFFFBFFFGGGGGGGGGGHGGGGGGGHHGGGGGGHHFHGFGGHHHHHHHHHHHGHHHHHHHHHFHHHGGEFGHHHHGGHHHHHHGHHHGGGGGHHHGHHA//FGGCGHHHHHHGDHHHGHHGADGAFGHHHHHHHGDGHHGGGGGGAGHHFGHFHHHHGCGGHHHHHHHHHGHGHHGGGGGGGG:FGGGGBFFGGGGGGGGGFFFFFFFFF-@@AFFFFFFFFFFFFFFFFFFFFFFFFFFF/FFF0
@M05620:37:000000000-D9766:1:1101:6850:7181 1:N:0:17
AGTGCCAGCTCTCCATCGCACAGGGGACCCAGGGCCTGGCCCCTCCATCCAGAAAACCTATGACCTCACCCGCTACCTGGCGCACCCACTCCGCAGCTTGGCTGGGACCTATGTGAGTATCCAGCGTAGGAATCTGGGAGTTGGGGAGGAGTGAGGAGTTGGGGAAAGACAGTCCTAACCGTGGAGGGTTCTGGTAAATGATGGGGTGAGGAGGGGCTCTTTGGCTCCCACCAGTCCCCCTGTCTGGTCTA
+
>A>>>DFFCFFFG4FFBEE2E?GCG?AFGAGGBBEAFFHHHHGHGGGHHHHHHHHBFFHHGEGHHDFHHHHEE/>EGHBF1>EEGG/??FH?>E?E>GBFFGHGGGHHGHHHHHHHHHHHHHHHHGDDDDGHHGHHHH0FGHHHGGCCG.CCG<GHGGHHHHGGGDHF/GGFGGGGGGGGGGGGEFGGGFGGGGCFGFFFFFFFFFDFFFFFFFFFFFFFFFFFFFFFFFFFFFFFFFFFFFFFFFFFFFF
@M05620:37:000000000-D9766:1:1101:8590:7184 1:N:0:17
AGTGCCAGCTCTCAATCGCACAGGGGACCCAGGGCCTGGCCCCTCCATCCAGAAAACCTATGACCTCACCCGCTACCTGGAGCACCAACTCCGCAGCTTGGCTGGGACCTATGTGAGTATCCAGCGTAGGAATCTGGGAGTTGGGGAGGAGTGAGGAGTTGGGGAAAGACAGTCCTAACCGTGGAGGGTTCTGGTAAATGATGGGGTGAGGAGGGGCTCTTTGGCTCCCACCAGTCCCCCTGTCTGGTCTA
+
AAABBFFFBFFFGGGGGGGGGGHHGGGGGGHHGGGGGGHHHHGHGGGHHHHHHHHHHGHHHHHHHHHHHHHGGGCGHHHHHHHGHHHHGHHHGGGGGHHHGHHGGGHHGHGHHHHHHBDFHHGGHGC/CAGHHHHHHHFGGFHHGGGCCDE<G0DFHGHHHFGGGGGHFHHHHHHHGHHFGDEGAEGGCFGGGGCFFGGGGGGGGGFFFFFFFFFFFDFFFFFFFFFEFFFFFFFFFFFDFFFFFFFFBF;
@M05620:37:000000000-D9766:1:1101:13127:7200 1:N:0:17
ACCACACCTTCTACAATGAGCTGCGTGTGGCTCCCGAGGCGCCCCCCGTGCTGCTGACCGAGGCCCCCCTGACCCCCAAGGCCACCCGCGCGACGATGCCCAAGTGAGTGGCCCGCTTCCTCTTCTGGTGGCCGCCTCCCTCCTTCCTGGCCTCCCGGCGCTGCGCCCTTTCTCACTGGGTCTCTCTTCTCCCGTTTTCCGTTGGAGTCTCTTCTCTTGACTGATTCTCCTCTTTACCTCTGCAGGTTCTA
+
>>1>>1>ABFFFABG1BFABFEB1EEABC0BBBFE0AAA/AAAEEGEEE/E>@G@BFFF>/>/>FEEEGGG00BGBCC</FGGE/?C/>>//-->A..<<G0..==0<=G..CH-A@.9CFFCFFBF0C/..CAGGBGG.9CFFB/BBF/;F/F9EB9-@@@@F-=B@9F/9/B//F/9-;B-//;/B/B/;/9EFFA/FA:/--//;:9FF/BBFF///;9///BFBFFF-//9//;9;F////9;;/:/
@M05620:37:000000000-D9766:1:1101:12018:7203 1:N:0:17
AGTGCCAGCTCTCAATCGCACAGGGGACCCAGGGCCTGGCCCCTCCATCCAGAAAACCTATGACCTCACCCGCTACCTGGAGCACCAACTCCGCAGCTTGGCTGGGACCTATGTGAGTATCCAGCGTAGGAATCTGGGAGTTGGGGAGGAGTGAGGAGTTGGGGAAAGACAGTCCTAACCGTGGAGGGTTCTGGTAAATGATGGGGTGAGGAGGGGCTCTTTGGCTCCCACCAGTCCCCCTGTCTGGTCTA
+
>>>AAFF11CFFGFFFFG1EGEHCGGFAAEAAA0BE/FGF0GG/FGH1BF1G1G1GEEA1BFFFGHH1F00EEEEEHDGGGGHGHHHHEG1FEECEEGGFF<GGE/FFEF<F1BFHG1FGDG2GH@/<BEBG1@11?0?FF0GFC->-CFE0<<<.0E/<0CC?.EG.GF/::000C0:CABA?C9CAAFF0CF=B9BFGBFGGGE9-AA-/A-;-9;ABBFF//BF-AF99EFFFFFFB@E/BFFFBBBF
@M05620:37:000000000-D9766:1:1101:17965:7211 1:N:0:17
AGTGCCAGCTCTCAATCGCACAGGGGACCCAGGGCCTGGCCCCTCCATCCAGAAAACCTATGACCTCACCCGCTACCTGGAGCACCAACTCCGCAGCTTGGCTGGGACCTATGTGAGTATCCAGCGTAGGAATCTGGGAGTTGGGGAGGAGTGAGGAGTTGGGGAAAGACAGTCCTAACCGTGGAGGGTTCTGGTAAATGATGGGGTGAGGAGGGGCTCTTTGGCTCCCACCAGTCCCCCTGTCTGGTCTA
+
BBAABFFFCFFFGGGGGGGGGGHHGEGGGGHHGGGGGGHHHHGGGGHGHHFHGHHHHGHHHHHHHHHHHHHGGGEGHFGHHHHHHHHHGHHHGGGGGHHHGHHGGGHHGHHHHHHHHHHHHHHHHGGGGGHHHHFHHHHGGHHHGGGGGGEHHHHHHGHHHHGGGGHHHHHHHHHGHHHHGGGGGGGGEGGGGGGFFGGGGGGGGGFFFFFFFFFFFFFFFFFFFFFFFFFFFFFFFFFFFFFFFFFFFF/
@M05620:37:000000000-D9766:1:1101:23452:7213 1:N:0:17
AGTGCCAGCTCTCAATCGCACAGGGGACCCAGGGCCTGGCCCCTCCATCCAGAAAACCTATGACCTCACCCGCTACCTGGAGCACCAACTCCGCAGCTTGGCTGGGACCTATGTGAGTATCCAGCGTAGGAATCTGGGAGTTGGGGAGGAGTGAGGAGTTGGGGAAAGACAGTCCTAACCGTGGAGGGTTCTGGTAAATGATGGGGTGAGGAGGGGCTCTTTGGCTCCCACCAGTCCCCCTGTCTGGTCTA
+
ABAABFFFBFFFGGGGGGGGGGHGGGGGGGHGFGGGGGHHHHGHGGHGHHGHHHHHHGHHHHHHHHHHHHHGGGGGHHGHFHHHHHHHGGHHEGGGGHHHGHHGGGHHGHHHHHHHHHHHHHHHHGGGGGHHHHHHHHFGGHHHGGGGGGEHHGHHHGHHHHGGGGHHHHHHHHHHHHHHGGGGGGGGFGGGGGGGGGGGGGGGGGDFFFFFFFFFFFFFFFFFFFFFFFFFFFFFFFFFFFFFFFFFFFF
@M05620:37:000000000-D9766:1:1101:18949:7215 1:N:0:17
GAGGCTGCTTTGGAAGAAACTCATAGATTACTGCAACAGTTCCCCCGGGACCTGGAAAAGTTTCTTGCCTGGCTTACAGAAGCTGAAACAACTGCTACCCGTAAGGAAAGGCTCCTAGAAGACTCCAAGGGAGTAAAAGAGCTGATGAAACAATGGCAAGTAAGTCAGGCATTTCCGCTTTAGCACTCTTGTGGATCCAATTGAACAATTCTCAGCATTTGTACTTGTAACTGACAAGCCAGGGACAAAAG
+
>1AAAAFAFFFFGGGGEBFGBG1F3DF3AAFGHHD1BAB1DGF1AE/A//EBGHFHF10B1DFGGHFFHHHHGHBGFGHGHHHBGGHHHFGHHFHGDHHHGGGGHHHHHHHHHHGHFHHHHHHHHHHHHGGHEE0B>>GFHHHG1GH>@GHH/GHHHBGGH1<FHHHHHGHHHHHHGGGGGHHHHHHHHHHFGGHGHHGHHHHHHHHHHHHHHHHHFGGGGG0BFFGFFCFFGGGGGGGGGGGGGG?.CFF
@M05620:37:000000000-D9766:1:1101:25258:7273 1:N:0:17
AGTGCCAGCTCTCAATCGCACAGGGGACCCAGGGCCTGGCCCCTCCATCCAGAAAACCTATGACCTCACCCGCTACCTGGAGCACCAACTCCGCAGCTTGGCTGGGACCTATGTGAGTATCCAGCGTAGGAATCTGGGAGTTGGGGAGGAGTGAGGAGTTGGGGAAAGACAGTCCTAACCGTGGAGGGTTCTGGTAAATGATGGGGTGAGGAGGGGCTCTTTGGCTCCCACCAGTCCCCCTGTCTGGTCTA
+
AAAABFFFBFFFGGGGGGGGGCHFGGGGGGHHGGGGDFHHHHGDFGFHFHFGGCAGFFHHFGGHHHHHHGAEG>EEHFHHHGHHHHGHGGHHGGGGGHGF/GCFGGFHFHCBFBFDDGHFHHFFBFGDGDBGFHFHHECC<FDF@-.<@DE<C0DC0E/CGHGGGFEFFBCBGCHHHBCC?FACDFDFG?FFBFCB09CB;BFFGG999AF/DDFAFFA//99FFFFF?BFA.9BBBFFD-A9BBFFFFF/
@M05620:37:000000000-D9766:1:1101:8895:7303 1:N:0:17
ACCACACCTTCTACAATGAGCTGCGTGTGGCTCCCGAGGAGCACCCCGTGCTGCTGACCGAGGCCCCCCTGAACCCCAAGGCCAACCGCGAGAAGACCCCCAGGTCAGTGGCCCGCTGCCTCTTCTCGTCGCCGCCTCCCGCATTCGTGGCCTCCCGCAGCTGCGCCCTTTCTCGCTGGTTCTCTCTTGTGCCGCTTTCCGTAGCACTCTCTTCTTTGACATGCGTCACCTTTGGAACTGTGCAGGCTCTC
+
BBBBBBBAFFFFGGGGGG5FGFHHGGGBAEHHHFFGFGGGGHHHHGGGFGGGHHGHHHHEFGGGGGGGGGGHHHHGGGGHGHHHHGGGGG<C//?G22/?/>//?11011?.<.AD--<GHHF0=00.<.--:;DGGGGG.--9.00:;.;FFA.;.----/;/-;.@D/FBFB.EEF=FF/BF/9/9//9/;;-;D9/B.;A../9//;BF/FF/;F/9/:/BADD../9B/9//9/9/;//99F..;//
@M05620:37:000000000-D9766:1:1101:8281:7318 1:N:0:17
AGTGCCAGCTCTCAATCGCACAGGGGACCCAGGGCCTGGCCCCTCCATCCAGAAAACCTATGACCTCACCCGCTACCTGGAGCACCAACTCCGCAGCTTGGCTGGGACCTATGTGAGTATCCAGCGTAGGAATCTGGGAGTTGGGGAGGAGTGAGGAGTTGGGGAAAGACAGTCCTAACCGTGGAGGGTTCTGGTAAATGATGGGGTGAGGAGGGGCTCTTTGGCTCCCACCAGTCCCCCTGTCTGGTCTA
+
>>>>ADDFBFFFDGGGGFFCEEGHCEGGEGGHFGG?FEGFHHGHGGFHFFFFHFBGHGEHHHHHHHCFHHHGGEEFHHGFGHHEAGGHGFHGEEEGEHFHGHHGGGHHGHHHHHHHHHHHHHHHHGBFDAHHGHFHHHGFDHHHGGFGGAAGHGHHFDHHDFCGFGHHHHHFHHHHHHHHGGGGDGGG:FFGGGFGGGGGGGGGGGFBFFFFFFBBB<FFFFFFFFFFFFFFFFFFFFFFBEFFFFFFFFB
@M05620:37:000000000-D9766:1:1101:4608:7321 1:N:0:17
ACCACACCTTCTACAATGAGCTGCGTGTGGCTCCCGAGGAGCACCCCGTGCTGCTGACCGAGGCCCCCCTGAACCCCAAGGCCAACCGCGAGAAGATGCCCAGGTGAGTGGCCCGCTACCTCTTCTGGTGGCCGCCTCCCTCCTTCCTGGCCTCCCGGAGCTGCGCCCTTTCTCACTGGTTCTCTCTTCTGCCGTTTTCCGTAGGACTCTCTTCTCTGACCTGAGTCTCCTTTGGAACTCTGCAGGTTCTA
+
BBBBBBBBFFFFGGGGGGFGGFHHGGEEGGFHHGGGGGGGGHHHHGGGGGGGHHHHHHHGGGGGGGGGGGGFHHHGGGFHGHHHHGGGGGDGGGHHHHHHHHHGHHHHHHGGHHGGGGGHHHHHHHHHHHGHHGGGGGHGHHGHGGGGGGGGGGGGGGGGGGGGGGFFFFFFFFFFFFFFFFFFFFFFFFFFFFFFFFFFFFFFFFFFFFFFFFFFFFFFFFFFFFFFFFFFFFFFFFFFFFFFFFFFFFF
@M05620:37:000000000-D9766:1:1101:14969:7327 1:N:0:17
GAGGGTGCTATGGACGAAACTCATAGAATAGCGTAACATTTTGGGTTTGATCTGGACAACTTTATTGTTGTGCTTAACGAAGTTGAAATATCTTCTACTGTTGTCAAGACTGAAAGACGAGAGAATACAATTATAAAAGTAAATAAGAACAGAGAATAAAAAATTGTAAAGAAGAGGTACAAAACAACTAGAAACCTTAAGAACATGCGAAGAAACAACTAAAATGATTTAAGCATTTCAAAATCAACAGG
+
>1>>>>>>13B1B11AAA0ABFHHHBF1DA11A000AF2BD22///A/AD2D2D1B010/11B2D2D2200B1BD211/B?B/DB22@B@BBB2B22BB@B210B@211>1@@11>00/>>?//B1111111>B2B21B1222221111B00@001@>1@11<0111<11110010.111<110<<.>//0000/./000000//0/0..--.//:/:.9/00000000;009000;;000000/;0/0/.
@M05620:37:000000000-D9766:1:1101:25498:7359 1:N:0:17
ACCACACCTTCTACAATGAGCTGCGTGTGGCTCCCGAGGAGCACCCCGTGCTGCTGACCGAGGCCCCCCTGAACCCCAAGGCCAACCGCGAGAAGATGAGTGAGTGGCCTGCTCCCTCTTCTGGTGGCCGCCTCCCTCCTTCCTGGCCTCCCGGCGCTGCGCCCTTTCTCACTGGTTCTCTCTTCTGCCGTTTTCCGTAGGACTCTCTTCTCTGCCCTGAGTCTCCTTTGGCACTCTGCCGGTTCTCGCTC
+
AAAABAAACFFFGGGGGG5AFBGFEE2A42GFEEFE?EEC?GHFHGGG?EEGFFFCHHGE@E?EGAEGGEFFHFFEGGGHEEHHHGEEDCBB?FGE2FDGFHFHGFEGH1?0CFFFGGGHHHHHFGCH>CDDGGFEFHGHHHFHGHHHHGEFGAADGAFGGA.@DFFFFFFFFEFFFFFFFFBFFFF/;;.;/EBFFF.;A/9/;/:BFFFFFFFFFFA9:FBFFFF//BF/;9BF/BF/@B@DEF/9.;A
@M05620:37:000000000-D9766:1:1101:10457:7361 1:N:0:17
ACCACACCTTCTACAATGAGCTGCGTGTGGCTCCCGAGGAGCACCCCGTGCTGCTGACCGAGGCCCCCCTGACCCCCAAGGCCAACCGCGAGAAGACCCCTCTGTGACCGGCCCGCTACCCCTTCTGGTGCCCGCCTCCCTCCTCCCTGCCCTCCCCGACCTGCGCCCTCCCTCGCTGTCTCTCCCTGCTGTCGTTTTCGGTAGGGCTCTCCTCTCCTACATGCCTCTCCTCTGTCCCCCTGTCTGCTCTA
+
AAAAA1AACFFF3GGDGGGGGFGGEEEECFEHHFFG0FGAEG/EGGGGAEG/FFBGGGFEEEEEGFGGGGEG0FFEGEEGFHHH/FEEGCCG//0100/<//<<11?11/>@-<>AC?@/...<C0000:0:/.:::EG.:9.9//;/9.999A?..-----;:--99---;BB--;--/;;B///-/;////;---9/9-;----9-9///9-/;///9;;/9/9;999/-/;////-:--///;//BF/
@M05620:37:000000000-D9766:1:1101:17322:7382 1:N:0:17
AGTGCCAGCTCTCAATCGCACAGGGGACCCAGGGCCTGGCCCCTCCATCCAGAAAACCTATGACCTCACCCGCTACCTGGAGCACCAACTCCGCAGCTTGGCTGGGACCTATGTGAGTATCCAGCGTAGGAATCTGGGAGTTGGGGAGGAGTGAGGAGTTGGGGAAAGACAGTCCTAACCGTGGAGGGTTCTGGTAAATGATGGGGTGAGGAGGGGCTCTTTGGCTCCCACCAGTCCCCCTGTCTGGTCTA
+
CCCCCFFFCFFFGGGGGGGGGGHGGGGGGGHHGGGGGGHHHHGHGGHHHHHHHHHHHGHHHHHHHHHHHHHGGGGGHHHHHHHHHHHHGHHHGGEGGHHHGHHGGGHHGHHHHHHHHHHHHHHHHGGGGGHHHHHHHHHGGHHHGGGGGGGHHHHHHGHHHHGGGGHHHHHHHHHHHHHHGGGGGGGGEFGGGGFGGGGGGGGGGGFFFFFFFFFFFFFFFFFFFFFEEFFFFFFFFFFFFFFFFFFFFF0
@M05620:37:000000000-D9766:1:1101:7505:7400 1:N:0:17
ACCACACCTTCTACAATGAGCTGCGTGTGGCTCCCGAGGAGCACCCCGTGCTGCTGACCGAGGCCCCCCTGAACCCCAAGGCCAACCGCGAGAAGATGCCCAGGTGAGTGGCCCGCTACCTCTTCTGGTGGCCGCCTCCCTCCTTCCTGGCCTCCCGGCGCTGCGCCCTTTCTCACTGGTTCTCTCTTCTGCCGTTTTCCGTAGGACTCTCTTCTCTGACCTGAGTCTCCTTTGGAACTCTGCAGGTTCTA
+
AAAAAAA>BFFFGDFFEG11BAFGG0A000BBABFA0EFGCHHHHGGAAABFFHGCHHHA/ECGGCGGGGGHHFHGGGCHEEHHHGE<BC/<<C<11F1FHHHGHHHHHGGGHHGGGGGHHHHHHHHGGHGGHGGGGGHGHHGHHGGGGEFGGFGGCG-AA@@F@@F@;FFFFFFFFFFFFFFFFFFFFFFFF@BFFFFFFFFFFFFFFFFFFFFFFFFFFFFFEBF/;FFFFFFFFFFFFFFFFFFFFFB
@M05620:37:000000000-D9766:1:1101:7871:7422 1:N:0:17
ACCACACCTTCTACAATGAGCTGCGTGTGGCTCCCGAGGAGCACCCCGTGCTGCTGACCGAGGCCCCCCTGAACCCCAAGGCCAACCGCGCGAAGATGAACCCAGGTGCGTGGCCCGCTCCCTCTTCTGGTGGCCGCCTCCCTCCTTCCTGGCCTCCCGGCGCTGCGCCCTTTCTCACTGGTTCTCTCTTCTGCCGTTTTCCGTTGGACTCTCTTCTCTGCCCTGCGTCTCCTTTGGAACTCTGCTGGTTC
+
BBBBBBB>BFFFGFGGGG5FGGHHGEG2AEGHHBFF?EEFFHHHHGGEEEFGGHGHHHHAE@EGGGGGGGGHGHHGGGGHGHHHHGGGGG/<DGGCGHHHHHC?FGHH1CGGGGFGG<ADGGHHHH;GHHHHGHHGGGGGGGGG;;CGFGGGGGGGG.;DFF;@DFFFFFFFFFFF/BFFFFFFFFF;;FFFFF:;ADFFFFDF/;A9FFFFFFFFFFFFBF.;FEC;;.9BFFFFFFFFFBFFF/;BFF/
@M05620:37:000000000-D9766:1:1101:22530:7426 1:N:0:17
ACCACACCTTCTACAATGAGCTGCGTGTGGCTCCCGAGGAGCACCCCGTGCTGCTGACCGAGGCCCCCCTGAACCCCAAGGCCAACCGCGAGAAGATGCCCAGGTGAGTGGCCCGCTACCTCTTCTGGTGGCCGCCTCCCTCCTTCCTGGCCTCCCGGCGCTGCGCCCTTTCTCACTGGTTCTCTCTTCTGCCGTTTTCCGTAGGACTCTCTTCTCTGACCTGAGTCTCCTTTGGAACTCTGCAGGTTCTA
+
>AA>AAAAFFFFFGGFFGBFFFHFGAEBEEHHFFFEEGGCFHHHHGGGEEFGHHHFHHHGGGGGFFEGGGGHHGHGGGGHEGHHHGGEGGCCCGHGFBDFHBCGFEFFG1FEGHGGC@CHGGFHHFFHGGFHHGGGGCHFGFGBHBFGFFFGFFGGDG9@BB-ABBDBBFFBFFFFFBFFF//9BFBFFBFFF=DFFFBFDFADFBFBFFFFFFFF9B9BFFF;.BBBFF/FFBFFFF/9FBFBFF?FFB/
@M05620:37:000000000-D9766:1:1101:19500:7427 1:N:0:17
AGTGCCAGCTCTCAATCGCACAGGGGACCCAGGGCCTGGCCCCTCCATCCAGAAAACCTATGACCTCACCCGCTACCTGGAGCACCAACTCCGCAGCTTGGCTGGGACCTATGTGAGTATCCAGCGTAGGAATCTGGGAGTTGGGGAGGAGTGAGGAGTTGGGGAAAGACAGTCCTAACCGTGGAGGGTTCTGGTAAATGATGGGGTGAGGAGGGGCTCTTTGGCTCCCACCAGTCCCCCTGTCTGGTCTA
+
ABAAAFFFBFFFG4GGGGGCGGHCG2EEEEHHFEEFAFHHCHGGGGHHHGHHHFHHHGHHHHFHHHHHHFHGF>EEHGHHBGHHHH1?EHHFEGCGGHEGEBH///BBE2?BGHHHGH3BF33BGG/?B/@DGHGFHC0EA<GHGGFGGG.>C0GGHDGCGHGFEDHGHHFHHHHHHGHHGGFGDGGGEGGGGGB0FFGGGGFFGGFFFF.99AD-;@EFFFFEFFFEAFAFFFFFBBEF=EFFFF/;BBB
@M05620:37:000000000-D9766:1:1101:17904:7429 1:N:0:17
ACCACACCTTCTACAATGAGCTGCGTGTGGCTCCCGAGGAGCACCCCGTGCTGCTGACCGAGGCCCCCCTGAACCCCAAGGCCAACCGCGAGAAGATGCCCAGGTGAGTGGCCCGCTACCTCTTCTGGTGGCCGCCTCCCTCCTTCCTGGCCTCCCGGAGCTGCGCCCTTTCTCACTGGTTCTCTCTTCTGCCGTTTTCCGTAGGACTCTCTTCTCTGACCTGAGTCTCCTTTGGAACTCTGCAGGTTCTA
+
CCCCCCCCFFFFGGGGGGGGGGHHGGGEHGHHHGGGGGGFGHHHHGGGEGGGHHHHHHHGGGGGGGGGGGGHHHHGGGGHGHHHHGGGGGGGGGHHHHHHHHHGGBGGHFGGHHGGGGGHHEFHHHFHHBEHHFFGGFHGHHGFHGGGFGGGGGGGGGGDGFGGGGFFAFFFBFFFFFFFFBFFFFBFFFFFFFFFFFFFBBFFFFFFFFFFFB/BBBFFFFBFFFFBFFBFFBFFFFBBBBFFFFFFFF/
@M05620:37:000000000-D9766:1:1101:4179:7443 1:N:0:17
ACCACACCTTCTACAATGAGCTGCGTGTGGCTCCCGAGGAGCACCCCGTGCTGCTGACCGAGGCCCCCCTGAACCCCAAGGCCAACCGCGCGAAGATGAACCCAGGTGAGTGGCCCGCTCCCTCTTCTGGTGGCCGCCTCCCTCCTTCCTGGCCTCCCGGCGCTGCGCCCTTTCTCACTGGTTCTCTCTTCTGCCGTTTTCCGTAGGACTCTCTTCTCTGCCCTGCGTCTCCTTTGGAACTCTGCAGGTTC
+
BBBBB@A>BFFFGGGFGG5FGGHHGEFBFEHHHFGEFEE2EGHHHGGEFGGGHHGHHHHECFEFGGGGGGGGHHHGGGGHGHHHHGGGGG/>BDGCGHHEHH<FGGFG=GHHGE<>C@C-CGH/GHGHHFGHGHHGGGGGGGGG;CFGBBFCFFGGG9CD-B@DFB;FFFAFFFFFFFFFEFFFBFF;BFFFFF9@ADFFFFDF.DF/BFBFFFFFFFFF/F9BF.;9;;FFFFFFFF/BF;BFF9;FFF/
@M05620:37:000000000-D9766:1:1101:4575:7459 1:N:0:17
ACCACACGTTCTACAATGCGCTGCGTGTGGCTCCCGAGGAGCACCCCGTGCTGCTGACCGAGGCCCCCCTGAACCCCAAGGCCAACCGCGCGAAGATGAACCTAGGTGCGTGGCCCGCTCCCTCTTCTGGTGGCCGCCTCCCTCGTTCCTGGCCTCCCGGCGCTGCGCCCTTTCTCACTGGTTCTCTGTTCTGCGGTTTTCCGTGGGCCTCTCTTGTCTGCCTTGCGCCGCCTTTGGAACTCTGCGGGTTC
+
AAAAAAA1BFFAGGGGGG1AEEGGGGG00EHFG/BE/EFCCHHGHGGAAEEFDHFHHHF>ECCGGGGGGGEHFHHGGGGHGHHHHGGGGG/>/C?/FHHGFH01>FDG<C.CGG.<C<<AEGHFHH0<GGHHGHHG@@GAEFFB-9;C9FFFFGEAF-;@@@-;@F->B@@FFFFFFFFFFFFBFFB;;BFFFF-9;@BEF/;B-;@-:-AFFFF/;:9BBB/;:;9-9-9;AFFFBFEBF/:;F-;@@F-
@M05620:37:000000000-D9766:1:1101:21989:7472 1:N:0:17
ACCACACCTTCTACAATGAGCTGCGTGTGGCTCCCGAGGAGCACCCCGTGCTGCTGACCGAGGCCCCCCTGAACCCCAAGGCCAACCGCGAGAAGATGCCCAGGTGAGTGGCCCGCTACCTCTTCTGGTGGCCGCCTCCCTCCTTCCTGGCCTCCCGGAGCTGCGCCCTTTCTCACTGGTTCTCTCTTCTGCCGTTTTCCGTAGGACTCTCTTCTCTGACCTGAGTCTCCTTTGGAACTCTGCAGGTTCTA
+
CCCCCCCCFFFFGGGGGGGGGGHHGFGECEHGHGGGGGGGFHHHHGGGDGGGHHGHHHHGGGGGGGGGGGGHFHHGGGGHGHHHHGGGGGFGGGHHHFHHHHHGHHHHHHGGHHGGGGGHHHHHHHHHHHGHHGGGGGHGHHGHHGGGGGGGGGGGGG-ADGGGGGFFFFFFFFFFFFFFFFFFFFFFFFFFFFFFFFFFFFFFFFFFFFFFFFFFFFFFFFFFFFFFFFFFFFFFFFFFFFFFFFFFFFF
@M05620:37:000000000-D9766:1:1101:12781:7480 1:N:0:17
ACCACACCTTCTACAATGAGCTGCGTGTGGCTCCCGAGGAGCACCCCGTGCTGCTGACCGAGGCCCCCCTGAACCCCAAGGCCAACCGCGAGAAGATGCCCAGGTGAGTGGCCCGCTACCTCTTCTGGTGGCCGCCTCCCTCCTTCCTGGCCTCCCGGAGCTGCGCCCTTTCTCACTGGTTCTCTCTTCTGCCGTTTTCCGTAGGACTCTCTTCTCTGACCTGAGTCTCCTTTGGAACTCTGCAGGTTCTA
+
BBBBBBBBFFFFGGGGFGAGGFHHGEEEEEHHHGGGGGGGGHHHHGGGGFGGHHHGHHHGCGGGGGGGGGGHHHHGGGGHGHHHHGGGGGBDGGHHH2GGHHHGHHHHGFFGHHGGGCGGFHHHHHGBGHCGHGGGGGHGHHGHFGGGFFFGGGGGGA-;AFGGGGFFFFFFFFFFFFFFFFFFFFFFFFFFFCDFFFFFFFFDFBFFFFFFFFFFFFBFFFBFBFFFFFFFFF/B/FFBFFFFFFFFFF:
@M05620:37:000000000-D9766:1:1101:24253:7481 1:N:0:17
ACCACACCTTCTACAATGAGCTGCGTGTGGCTCCCGAGGAGCACCCCGTGCTGCTGACCGAGGCCCCCCTGAACCCCAAGGCCAACCGCGAGAAGATGCCCAGGTGAGTGGCCCGCTACCTCTTCTGGTGGCCGCCTCCCTCCTTCCTGGCCTCCCGGAGCTGCGCCCTTTCTCACTGGTTCTCTCTTCTGCCGTTTTCCGTAGGACTCTCTTCTCTGACCTGAGTCTCCTTTGGAACTCTGCAGGTTCTA
+
CCCBBBCCFFFFGFGFFGGGGGHHGGGGHGHGHGGGGGGGGHHHHGGGEEGGFHFFHHHGGGGGGGGGGGGHHHHGGGGHGGHHHGGGGGGGGGHGGHHGHHHGHHHHGHGGGHGFGGGHHHHHHHHFHHGGHGGGGGHGHHGHHGGGGGGGGGGGG:@CGGGGGGFFFFFFFFFFFFFFFFFFFFFFFFFFFFFFFEFFFFFDDFFFFFFFFFFFFFFFFFEFFFFFFFFFFFFFFFFFFFFFFFFFFFF
@M05620:37:000000000-D9766:1:1101:22989:7485 1:N:0:17
ACCACACCTTCTACAATGAGCTGCGTGTGGCTCCCGAGGAGCACCCCGTGCTGCTGACCGAGGCCCCCCTGAACCCCAAGGCCAACCGCGAGAAGATGCCCAGGTGAGTGGCCCGCTACCTCTTCTGGTGGCCGCCTCCCTCCTTCCTGGCCTCCCGGAGCTGCGCCCTTTCTCACTGGTTCTCTCTTCTGCCGTTTTCCGTAGGACTCTCTTCTCTGACCTGAGTCTCCTTTGGAACTCTGCAGGTTCTA
+
CCCCCCCCFFFFGGGGGGGGGGHHGGGEEGHHHGGGFGGGGHHHHGGGGGGGHHGHHHHGGGGGGGGGGGGHHHHGGGGHGHHHHGGGGGDGGGHGHHHHHHHGHHHHHHGGHHGGGGGHHHHHHHHHHHGHHGGGGGHGHHGHHGGGGGGGGGGGGG-ADGGGGGFFFFFFFFFFFFFFFFFFFFFFFFFFFFFFFFFFFFFFFFFFFFFFFFFFFFFFFFFFFFFFFFFFFFFFFFFFFFFFFFFFFFF
@M05620:37:000000000-D9766:1:1101:10716:7491 1:N:0:17
ACCACACCTTCTACAATGCGCTGCGTGTGGCTCCCGAGGAGCACCCCGTGCTGCTGACCGAGGCCCCCCTGAACCCCAAGGCCAACCGCGCGAAGATGCCCAGGTGAGTGGCCCGCTACCTCTTCTGGTGGCCGCCTCCCTCCTTCCTGGCCTCCCGGCGCTGCGCCCTTTCTCACTGGTTCTCTCTTCTGCCGTTTTCCGTAGGACTCTCTTCTCTGACCTGAGTCTCCTTTGGAACTCTGCAGGTTCTA
+
BBBBBBB>BBBDGGGGGG4EEGGGGFG22EGFGBFF?EEEDHHHHGG0EEEGEHGHHHH0>@?EGGGGGEEHFHHGGGGHGHHHHGGGGG<CGGG?FGHHHHHGHHHHHHGGHHGGGGGHHHHHHHHHHHGHHGGGGGGGGGGGGGGGGGGGGGGGDG;@FFFFFFFFFFFFFFBFFFFFFFFFFFFFFFFFFFFFFFFFFFFFFEFFFFFFFFFBFF/BFFF/;FF/;FFFFFFFFFFFFFFFFFFFFFF
@M05620:37:000000000-D9766:1:1101:13626:7494 1:N:0:17
AGTGCCAGCTCTCAATCGCACAGGGGACCCCGGGCCTGGCCCCTCCATCCAGAAAACCTATGACCTCACCCGCTACCTGGAGCACCAACTCCGCAGCTTGGCTGGGACCTATGTGAGTATCCAGCGTAGGAATCTGGGAGTTGGGGAGGAGTGAGGAGTTGGGGAAAGACAGTCCTAACCGTGGAGGGTTCTGGTAAATGATGGGGTGAGGAGGGGCTCTTTGGCTCCCACCAGTCCCCCTGTCTGGTCTA
+
>A>AAFBFAFFFGGGGGGG1E0F0CFGGGG0AFAFGFCGHFGGAEG0GFH1AACEGHGGGHHFGHHH1GFGFGGEEHGHFHHHHHHHHGHHHGG/EEHHHGHHG?/BFGGBGGFDGHFFDDGDGH/?ACFHGHBGH1GHF<CF1<AFCCCA<.0<.<ACCG/C-:A.CC/CBCFBFFBFF?E?-.=CAGGFFFE0/9/B/BFFFF?A=EF-/AA@?@-9BBFFFF/FA:BABFFFF9FFB=-;F9BFBBBF
@M05620:37:000000000-D9766:1:1101:14424:7516 1:N:0:17
ACCACACCTTCTACAATGAGCTGCGTGTGGCTCCCGAGGAGCACCCCGTGCTGCTGACCGAGGCCCCCCTGAACCCCAAGGCCAACCGCGAGAAGATGCCCAGGTGAGTGGCCCGCTACCTCTTCTGGTGGCCGCCTCCCTCCTTCCTGCCTCCCGGCGCTGCGCCCTTTCTCCCTGGTTCTCTCTTCTGCCGTTTTCCGTAGGACTCTCTTCTCTGCCCTGCGTCTCCTTTGGCACTCTGCAGGTTCTAG
+
DCDDDDCDFFFFGGGGGGGGGGHHGGGGHGHHHGGGGGGGGHHHHGGGGGGGHHHHHHHGGGGGGGGGGGGHHHHGGGGHGHHHHGGGGGFGGGHHHHHHHHEFHHE0?GGFHH-<<ADHHHDHG0<GG/CFHGGGFDHGGGGGHFGGFFFGGFGDDCG-C-;@DDF=BFFFF:F:0ABF;FFFFFB0;B0B@.:FFBFDB.:.:;;FFFFFBFFFFB:EBA.C.;AF00BF0B0:0/;;B00;FFF:B0:
@M05620:37:000000000-D9766:1:1101:17848:7522 1:N:0:17
ACCACACCTTCTACAATGAGCTGCGTGTGGCTCCCGAGGAGCACCCCGTGCTGCTGACCGAGGCCCCCCTGAACCCCAAGGCCAACCGCGAGAAGATGCCCAGGTGAGTGGCCCGCTACCTCTTCTGGTGGCCGCCTCCCTCCTTCCTGGCCTCCCGGAGCTGCGCCCTTTCTCACTGGTTCTCTCTTCTGCCGTTTTCCGTAGGACTCTCTTCTCTGACCTGAGTCTCCTTTGGAACTCTGCAGGTTCTA
+
BBBCCCCCFFFFGGGGGGGGGGHHGFGACEHHHGGGGGGGGHHHHGGGDEGGHHGHHHGGGGGGGGGGGGGHHHHGGGGHGHHHHGGGGGGGGGHHFHHHHHHGFHHHHHGGHHGGGGGHHHHHHHHHHHGHHGGGGGHGHHGHHGGGGGGGGGGGGG-DGGGGGGFFFFFFFFFFFFFFFFFFFFFFFFFFFFFFFFFFFFFFFFFFFFFFFFFFFFFFFFFFFFFBFFFFFFFFFFFFFFFFFFFFFFB
@M05620:37:000000000-D9766:1:1101:10493:7550 1:N:0:17
ACCACACCTTCTAAAATGAGCGGCGTGCCGCGCCCGAGGAGCAGCCAGCGCTGACGACTGAACCCCACCCAAACCGGAAGGCCAACCGCGCGGAGATGTGCCTGTGAGCGACCCGCTACCCCTTCTGTTGGGCCCCTCCCCCTTTTCTGGCTCCCCCGGGCTGTGCCCTTTTTCTCTGTGTTTCTCTTTTCCCGTGTTCCCTGTGGGTCTCTTTTCTGCCCTGTGTCCCCCTTTTACCCCTTCAGGTGTTT
+
AAA1A>AAFFFFG3B13BA1FAEEEAAE///A/AA//E////>00/0B/>E///0?/E?EG11/?E?>/<//0?F/<B/?//FE/C///>>//>-->>00=0=<00=0/<--::;:@C-F.CE./;;;0;.-..;9.9EA.;--///////-/;-;-----;--/;9://9;BF////9/9/BFFFB/999//-9-;A/////:9---;9FF//;/////;/-9;9//:---;/:////---9:B////9-
@M05620:37:000000000-D9766:1:1101:10316:7556 1:N:0:17
GCGGCTGCTTTGGAAGAAACTGATAGACCACGGCCACAGTTCCCCCAGGACCCACGACTGAACCTCACCCGCTCTAGAGAATCTGATATACCGTCCTATGCTTAAGAAAAAGCTCCCCGAAGTGCCCGAATCAGCAAAACAGCCGATTAAATACCCGCAATGAAGTCACCCATTCACGTCTGACCACCCTTTCCGCTTTAGCACACCAGTTCCTACCATTGCAACCTTCGACGCATATGTCATTGACAATG
+
>1>AA>AAFF3DGGGC1EGGG1A33D11100AAEA/FE0122D10//B//B////////B111>001/00/////1@BGEG1FG222B22B@AFE//>BF12>2B1B1<<0/B<FC</>BC/<11@F/@/?<11?1<?0?/<>.---..110<0<<A<-<.0<0=0;;0;:./:<00:;./.0;//..9=B00;9AB..0;090/;.--9////;/-9;/;9/;/;;//--;-9;--//;;99:B/;FF//
@M05620:37:000000000-D9766:1:1101:8639:7577 1:N:0:17
AGTGCCAGCTCTCAATCGCACAGGGGACCCAGGGCCTGGCCCCTCCATCCAGAAAACCTATGACCTCACCCGCTACCTGGAGCACCAACTCCGCAGCTTGGCTGGGACCTATGTGAGTATCCAGCGTAGGAATCTGGGAGTTGGGGAGGAGTGAGGAGTTGGGGAAAGACAGTCCTAACCGTGGAGGGTTCTGGTAAATGATGGGGTGAGGAGGGGCTCTTTGGCTCCCACCAGTCCCCCTGTCTGGTCTA
+
BBABBFFFCFFFGGGGGGGGGGHHGGGGGGHHFFGGGGHHHHGHGGHHHHHHHHHHHGHHHHHHHHHHHHHGGEGGHHHHHHHHHHHHGHHHGGGGGHHHGHHGGGHHGHHHHHHHHHHHHHHHHGGGGGHHHHHHHHHGGHHHGGGGGGGHHHHHHGHHHHGGGGHHHHHHHHHHHHHHGGGGGGGGEGGGGGFFGGGGGGGGGGFFFFFFFFFFFFFFFFFFFFFFFFFFFFFFFFFFFFFFFFFFFFB
@M05620:37:000000000-D9766:1:1101:25511:7601 1:N:0:17
AGTGCCAGCTCTCAATCGCACAGGGGACCCAGGGCCTGGCCCCTCCATCCAGAAAACCTATGACCTCACCCGCTACCTGGAGCACCAACTCCGCAGCTTGGCTGGGACCTATGTGAGTATCCAGCGTAGGAATCTGGGAGTTGGGGAGGAGTGAGGAGTTGGGGAAAGACAGTCCTAACCGTGGAGGGTTCTGGTAAATGATGGGGTGAGGAGGGGCTCTTTGGCTCCCACCAGTCCCCCTGTCTGGTCTA
+
AA>>AFFFCFFFGDGGGGGAFCHCGGEEGGHHBEEEGGHHHHGHGGHHHGHHHHHEGGHHHHHHHFGHHHHEG>EEHHHHBFHHHHAGEFHHAFCGGHFHGHHGGGHHGHHHHHHHHHHHHHHHHGFGGGHHHHHHHHFGGHHHGGGGGGEGHFHHHGHHHHGGGDEHGHHHHHHHHHHHGGGGGGGGEGGGGGCFGGGGGGGGGGDFEFFFFFFFFFFFFFFFFFFFFFFFFFFFFFFFFFFFFFFFFFF
@M05620:37:000000000-D9766:1:1101:21491:7615 1:N:0:17
ACCACACCTTCTACAATGAGCTGCGTGTGGCTCCCGAGGAGCACCCCGTGCTGCTGACCGAGGCCCCCCTGAACCCCAAGGCCAACCGCGAGAAGATGCCCAGGTGAGTGGCCCGCTACCTCTTCTGGTGGCCGCCTCCCTCCTTCCTGGCCTCCCGGCGCTGCGCCCTTTCTCACTGGTTCTCTCTTCTGCCGTTTTCCGTAGGACTCTCTTCTCTGACCTGAGTCTCCTTTGGAACTCTGCAGGTTCTA
+
DDDDDDCCFFFFGGGGGGGGGGHHGGGGHGHHHGGGGGGGGHHHHGGGGGGGHHHHHHHGGGGGGGGGGGGHHHHGGGGHGHHHHGGGGGGGGGHHHHHHHHFFGHG0?GFEHHCC@-@GGHFHFDDFDFDFCCDGDEHGGHGEHGGBBF?FFGGGDDA--@ADA-DF-FFFFF00:0FBFB:BFFBFBBFFF=DFFFEF?0..A::BBFFFFFFFFF00;0///;00:FFFFBFBFFFF::FFBFFFF0:
@M05620:37:000000000-D9766:1:1101:13225:7616 1:N:0:17
AGTGCCAGCTCTCAATCGCACAGGGGACCCAGGGCCTGGCCCCTCCATCCAGAAAACCTATGACCTCACCCGCTACCTGGAGCACCCACTCCGCAGCTTGGCTGGGACCTATGTGAGTATCCAGCGTAGGAATCTGGGAGTTGGGGAGGAGTGAGGAGTTGGGGAAAGACAGTCCTAACCGTGGAGGGTTCTGGTAAATGATGGGGTGAGGAGGGGCTCTTTGGCTCCCACCAGTCCCCCTGTCTGGTCTA
+
AA>>AFFFBFFFG4FGGGGCFCHGGEAEEEGHFEGEFFHHHHGHGGHHHGHHHHHHHGHHHGHHHGGHHHHGG>EGHHHH2GHHHH11?GHGAFCGEHFGGHHGGGHHGHHHHHHFHHGHHHHHHGGEGGFGHHHHHHCFGHHHGGAFG.CCG0DGCDGHHGGGE..CCGHHHHHHHHHGGGGGAEGGGGGGGGFFGGGGGGGGGFFFFFFFFFFFFFFFFFFFFFFFFBFFFFFFFFFFFFFFFFFFFF/
@M05620:37:000000000-D9766:1:1101:17661:7622 1:N:0:17
ACCACACCTTCTACAATGAGCTGCGTGTGGCTCCCGAGGAGCACCCCGTGCTGCTGACCGAGGCCCCCCTGAACCCCAAGGCCAACCGCGAGAAGATGCCCAGGTTAGTGGCCCGCTACCTCTTCTGGTGGCCGCCTCCCTCCTTCCTGGCCTCCCGGCGCTGCGCCCTTTCCCACTGGTTTTCTCTTCTGCCGTTTTCCGTAGGACCCTCTTCTCTGACCTGAGCCTCCTTTGGAACTCCGCAGGTTCCA
+
AAABA?AAFFFFGGGFFGGGGGHGGGGGHGHHHGGGGGGEFH2GHGAFGGGFFFHHHHHGCGEEFEGFGGGHCGHGGGGHGHHGGFGGGGGGGGHHFFBGF2/F111011?<GGG----<FGFF0DGG<<EFC-AGCDHAFHDGGGF00/.;B?E..:--9@B?-@DFFFF////A./.BF..9/9/:///9/-;AFEFFD9.ADFF../.9BB////9BFB.B./;/;9.B9//9/////.:9--:B///
@M05620:37:000000000-D9766:1:1101:21224:7623 1:N:0:17
ACCACACCTTCTACAATGAGCACACGTCTGAACTCCAGTCACTCCGGATCATCTCGGCTGCCGGCTCCTGCTTGACAAACAAAAACCCACCCTGCACCTTTTCCTCCAACTGTTTCTTCTAATGATCACAAAAAACAAAAGTATCTAATATAATTTATATACTACAAACAACGTCAATCACATAATAAATATTTACCCGTCTCTTCTACTCCTATACACATATTCTCGACAGACTCCAGCTATCACAAGCT
+
CCCCCCCCFFFFGGGGGGGGGGBB4AFG4BFGGHHHHHHHAGHHH2AB2EHHH5DF1BFEGHEAAE1?3BBFG3FGHHH1BF1B1>1111??12?23333334343323B33?4444?444433333322200/////002<211111111111111111111>1111.<..-...<00</0000000000000:;;/..../0;000000/0:0;00000000000.09.-/./0////090////;.9/
@M05620:37:000000000-D9766:1:1101:7805:7640 1:N:0:17
AGTGCCAGCTCTCAATCGCACAGGGGACCCAGGGCCTGGCCCCTCCATCCAGAAAACCTATGACCTCACCCGCTACCTGGAGCACCAACTCCGCAGCTTGGCTGGGACCTATGTGAGTATCCAGCGTAGGAATCTGGGAGTTGGGGAGGAGTGAGGAGTTGGGGAAAGACAGTCCTAACCGTGGAGGGTTCTGGTAAATGATGGGGTGAGGAGGGGCTCTTTGGCTCCAACCAGTCCCCCTGTCTGGTCTA
+
AAAAAFFCAFFDGFGGGFCAECFGEGGGGGHHFGGGGFHHHHFHEGHHHHHHFFHHGGHFHGBGFHHGHHHGGFCEHHHA2BFFHFHFGHHHGEEEGHHHGHHFGGHHGHHHHHGHHGHHHHHHHGBEGGHHHHHHHGCFF0FHGFCF?>DFH0DHF.GHHHGGGGEHFHCHHHCFCFHHG9CDDEDG:.FGGG0;FFB00CFFE?DC:FF/ADFCF-;FFBFBF/FE/BF.EA/BFFFDDFFFFFF/;/:
@M05620:37:000000000-D9766:1:1101:19243:7657 1:N:0:17
ACCACACCTTCTACAATGAGCTGCGTGTGGCTCCCGAGGAGCACCCCGTGCTGCTGACCGAGGCCCCCCTGAACCCCAAGGCCAACCGCGAGAAGATGCCCAGGTGAGTGGTCCGCTCCCTCTTCTGGTGGCCGCCTCCCTCCTTCCTGGCCTCCCGGCGCTGCGCCCTTTCTCACTGGTTCTCTCTTCTGCCGTTTTCCGTAGGCCTCTCTTCTCTGACCTGAGTCTCCTTTGGAACTCTGCAGGTTCTA
+
AAAAABBB4BFFGGGGGGGGGGGHGEGEAEHGHGGGGGGFEHHHHGGGEGGGHGHHHHHGCEGGGGGEGGEHFHHGGFGHGHHHEGGGGGGGGGGHGEHHHFHGHHHHFFGHHHGGG-CFHHHHHHHHFHGHHGGGGGHGHHGHHHHHGGGGGGGGDA-ABGFFFFFFFFFFFFFFFFFFFFFFFFFFFFFFFFFFFFFFFF.AD/BFFFFFFFFFFFFFFFE/.FFFFFFFFFFFFFFFFFFFFFFFFF:
@M05620:37:000000000-D9766:1:1101:23013:7658 1:N:0:17
ACCACACCTTCTACAATGAGCTGCGTGTGGCTCCCGAGGAGCACCCCGTGCTGCTGACCGAGGCCCCCCTGAACCCCAAGGCCAACCGCGAGAAGATGCCCAGGTGAGTGGCCCGCTACCTCTTCTGGTGGCCGCCTCCCTCCTTCCTGGCCTCCCGGAGCTGCGCCCTTTCTCACTGGTTCTCTCTTCTGCCGTTTTCCGTAGGACTCTCTTCTCTGACCTGAGTCTCCTTTGGAACTCTGCAGGTTCTA
+
CCCCCCCCFFFFGGGGGGGGGGHHGGGFFGHHHGGGGGGGGHHHHGGGGGGGHHHHHHHGGGGGGGGGGGGHHHHGGGGHGHHHHGGGGGGGGGHHHGHHHHHGHHHHHHGGHHGGGGGHHHHHHHHHHHGHHGGGGGHGHHGHHGGGGGGGGGGGGG-CFGGGGGFFFFFFFFFFFFFFFFFFFFFFFFFFFFFFFFFFFFFFFFFFFFFFFFFFFFFFFFFFFFFFFFFFFFFFFFFFFFFFFFFFFFF
@M05620:37:000000000-D9766:1:1101:26288:7659 1:N:0:17
AGTGCCAGCTCTCAATCGCACAGGGGACCCAGGGCCTGGCCCCTCCATCCAGAAAACCTATGACCTCACCCGCTACCTGGAGCACCAACTCCGCAGCTTGGCTGGGACCTATGTGAGTATCCAGCGTAGGAATCTGGGAGTTGGGGAGGAGTGAGGAGTTGGGGAAAGACAGTCCTAACCGTGGAGGGTTCTGGTAAATGATGGGGTGAGGAGGGGCTCTTTGGCTCCCACCAGTCCCCCTGTCTTGTCTA
+
AABAAFFBAFFFG4BFGAF2EAFGFAFGGGFFFEEBAA2FGHGHGGHHHGBFGFGFFEGHH3AFFFBBGHHEEGCEFHG1BGFFGH1F?3BF/?/@E3FG/FH?<EFHEGHHGHDBB?DGFFFGBDCA/<GHHEHHGHFF?CHHDG<>>CEHHDDCF<CCBGGG;?EAGHHG0:GGHHHHB;EGEFGGA.CFGGCCBB0FFCB0:CAB;AFFDDBBBBFFFFFFBBFFFFFDFAFFFFFD?9BFF/;:;/9
@M05620:37:000000000-D9766:1:1101:22993:7660 1:N:0:17
ACCACACCTTCTACAATGAGCTGCGTGTGGCACCCGAGGAGCACCCCGTGCTGCTGACCGAGGCCCCCCTGAACCCCAAGGCCAACCGCGAGAAGATGCCCAGGTGAGTGGCCCGCTCCCTCTTCTGGTGGCCGCCTCCCTCCTTCCTGGCCTCCCGGCGCTGCGCCCTTTCTCCCTGGTTCTCTCTTCTGCCGTTTTCCGTCGGCCTCTCTTCTCTGCCCTGCGTCTCCCTTGGAACTCTGCAGGTTCTA
+
A>AA>AAABBBBFGBFGGBGGGHHGAEA4EA2BABA?E2AAFCFGEEFEEBFBGFHHGHGGGCEFGGEF@AB3FGEEAEHGH?FGEEE<C/DGGHHHHHHHHGGGH1<GGGEHHGFG?EGHHHHFHHHHHGHGGGGEAGGHGGGGFGGEGGGFFGGGGGGGFFF;BFFDFFFFF/BFFFFFBFFFFFFFFFFFFDFFFFFFF.;@DAFFFFFFFBFFF9FFFF.;AAFFF/;BFF/9BBFBBF/;FFFFF9
@M05620:37:000000000-D9766:1:1101:10078:7665 1:N:0:17
ACCACACCTTCTACAATGAGCTGCGTGTGGCTCCCGAGGAGCACCCCGTGCTGCTGACCGAGGCCCCCCTGAACCCCAAGGCCAACCGCGAGAAGATGAACCCAGGTGCGTGGCCCGCTCCCTCTTCTGGTGGCCGCCTCCCTCCTTCCTGGCCTCCCGGCGCTGCGCCCTTTCTCACTGGTTCTCTCTTCTGCCGTTTTCCGTAGGACTCTCTTCTCTGCCCTGCGTCTCCTTTGGAACTCTGCCGGTTC
+
BBAABBBAFFFFGGGGFGBBGAGGGEEBAAGGAFFECEGCFHHHHGGGGGGGGHGHHHHAEFCGGEGGGGGHHHHGGGGHGHHHHGGGGGBBCGGFGHHHHHGFHGHH1AFGDGHHGGG-CGHHHHGHHFHHFHHGGGGGGGGG;CFGGGGGGGGGGEGGGFFFFFFFFFFFFFFFBFFFFFFFFFF;;FFFFFFFDDFFFFFF9AD/FFFFFFFFFFFF9F9BFE=:9AFFFFFFFFFFFFFFF/;DDD.
@M05620:37:000000000-D9766:1:1101:15495:7669 1:N:0:17
ACCACACCTTCTACAATGAGCAGAGTTCTGAACTCCAGTCACTCCCCGTCATCCCGACTGCCGCCCCCCGCTCCACCAAGAACAACCGCGAACCACTGATGAGTGGCCCGCTACCTCTTCTGGTGGCCGCCTCCCTCCTTCCTGGCCTCCCGGAGCTCAGCCCTTTCTCACTGCTTCTCTCTTCTGCCGTTTTCCGTAGGACTCTCTTCTCTGCCCTGAGTCTCCTTTGGAACTCTTCAGGTTCTAGCTCG
+
AAAAAAAAFFFFGGGGGGGGG11B0ADA3D3AB3F1BFDG1D2FGA0/B//B2BABAA/BE0E/EA>>>/////1BBGH00BB0BFE/>EE//<0/1112?DBG1/?0F/@//>FGG1<<BDFHF.<F@CC?.<CFFGHHFHEH/:CFHHG:---:.0;;;BCBFBFBF0CFF900;0;FF/9F//999;ABEFFB9A-9;FBF/;/9FFFFB9BA/---;/9/;BBB///9BBFFB/9:B/99B///99A
@M05620:37:000000000-D9766:1:1101:25393:7723 1:N:0:17
ATTGCCAGCTCTCAATCGCACAGGGGACCCAGGGCCTGGCCCCTCCATCCAGAAAACCTATGACCTCACCCGCTACCTGGAGCACCAACTCCGCAGCTTGGCTGGGACCTATGTGAGTATCCAGCGTAGGAATCTGGGAGTTGGGGAGGAGTGAGGAGTTGGGGAAAGACAGTCCTAACCGTGGAGGGTTCTGGTAAATGATGGGGTGAGGAGGGGCTCTTTGGCTCCCACCAGTCCCCCTGTCTGGTCTA
+
CCCCBFFFCFFFGGGGGGGGGGHGGGGGGGHHGGGGGGHHHHGHGGHHHHGHHHHHHGHHHHHHHHHHHHHGGGGGHHHHHHHHHHHHGHHHGGGGGHHHGHHGGGHHGHHHHHHHHHHHHHHHHGGGGGHHHHHHHHHGGHHHGGGGGGGHHGHHHGHHHHGGGGHHHHGHHHHHHHHHGEGGGGGG:CFGGGFFGGGGGGGGGGFFFFFFFFFFFFFFFFFFFFFFFFFFFFFFFFFFFFFFFFFFFFF
@M05620:37:000000000-D9766:1:1101:24862:7738 1:N:0:17
GAGACTGCTTTGGCCGAAACTCATATGTTACTCCAACAGTTCCCCATGGACCTGGCAAAGATTCTCGCCTTTACTACAAAGCCTGACGCAAGTGCCACCCCTGCATAGTGGCCCCCACCCGATTAAAGTATCCGAAAACATCCTACCAACAAACCCTAAGCAACGCCCTGTCTAACTGGATATCTCTACGACCGTGCCCATAACACATCTCTCATCAGACCTACGAATACTGTGCAATTCACCAGGAACTA
+
>>1>1B1C31B1B1A11A00B1BDF33D33221A11BB0D22D100B0B11ABBC001A00B12D2B////1A1B2111B000BB00//>//111B1B>/////0121220/0//</////>///1>122222/??/C0?11011<01<//?0<..00>0<<<0-----.<<=00000//0<0:;0000...--.9../0//:/0/.00909009;0099-///-----//////;/////9//----9//
@M05620:37:000000000-D9766:1:1101:5806:7746 1:N:0:17
AGTGCCAGCTCTCCATCGCACAGGGGACCCAGGGCCTGGCCCCTCCATCCAGAAAACCTATGACCTCACCCGCTACCTGGAGCACCCCCTCCGCAGCTTGGCTGGGACCTATGTGAGTATCCAGCGTAGGAATCTGGGAGTTGGGGCGGCGTGCGGAGTTGGGGAAAGACAGTCCTAACCGTGGAGGGTTCTGGTAAATGATGGGGTGAGGAGGGGCTCTTTGGCTCCCACCAGTCCCCCTGTCTGGTCTA
+
>>>1>BFFAFFFG1FGBEE1E0FCFAAAABBG0BEABFHHGHGHGGHHHFGHHHHBFEHHGFHHH1BFHHH>>/>EGHFG>BFHHHE/>EG>>E?E>GBFFHHGGGHHGHHHHHHEHHHHHHHHHGEAAE<FGHHHHH0FEHHHGG.AC-;AA.AA-;EGGG@@A9-A/;/BFFFFFFFF@FF@9EF@BFFFFFFFFFFFFFFFFFF@FFFFFF@@@<FFFFFFFFFFFFFFFFFFFFFF@FFFFFFFFF9
@M05620:37:000000000-D9766:1:1101:21265:7747 1:N:0:17
GAGGCTGCTTTGGAAGCGCACACGTCTGACCTCCCGTCACTCCGGAGAATCTCGTATGCCGTCTTCTGCTTGTAAAAAAAAAACCAGCAACATGATAAGAATATAACTGCCAATATATGTATGAAAAACCACATAATACTAAAAGATGTTTAGTAAGTATAGCTCGTAGGGAAAGACTCACAAAGAAAAATGAAAAGGAGTAACACGCGCAGCAATCACAGAACAATGAGGGAAATAGGACACTATCAACC
+
>1>AA>FAFF3FGGG111AEEAFEFHGAD1BGBF0/FEAEFGHE/EE?0ABDF0//A0DGEEEC/FH1DGGFB1BFDF//////////000B<<12221111122211110111122222222>2@10//?/?111111111111.111=111111111110000.-..../...//000/0:.//.//..00000/././/000;.-----9--//9/:/9/9/-/////----//////-9///////9
@M05620:37:000000000-D9766:1:1101:27377:7775 1:N:0:17
ACCACACCTTCTACAATGAGCTGCGTGTGGCTCCCGAGGAGCACCCCGTGCTGCTGACCGAGGCCCCCCTGAACCCCAAGGCCAACCGCGAGAAGATGAACCCAGGTGCGTGGCCCGCTCCCTCTTCTGGTGGCCGCCTCCCTCCTTCCTGGCCTCCCGGCGCTGCGCCCTTTCTCACTGGTTCTCTCTTCTGCCGTTTTCCGTAGGCCTCTCTTCTCTGCCCTGCGTCTCCTTTGGAACTCTGCAGGTTC
+
BBBBBBB>CFFFGFFGGG5BFGHHGGGEEGHHHAFEDGGCEFDHHGGGGGBFHHFFGHHGGCGEFGGGGGFHEHHGGEGHGHHHHGGGBF<>CGHEGHHEHF//?FGF1</?@C0<A-<-<EGFGHDGGF0GDCHCFGFGGFGGCBFG9FFEFFGFE;ACAFDBDFFFFDBFFFFFBFFFFFFFFFFBFFFFFF/;;DFFFBDFA..//BFFFFFBBBFFBF9BA.;.9..9BFFFFFFFF::BB9;FFF/
@M05620:37:000000000-D9766:1:1101:12645:7779 1:N:0:17
ACCACACCTTCTACAATGAGCTGCGTGTGGCTCCCGAGGAGCACCCCGTGCTGCTGACCGAGGCCCCCCTGAACCCCAAGGCCAACCGCGAGAAGATGCCCAGGTGAGTGGCCCGCTACCTCTTCTGGTGGCCGCCTCCCTCCTTCCTGGCCTCCCGGAGCTGCGCCCTTTCTCACTGGTTCTCTCTTCTGCCGTTTTCCGTAGGACTCTCTTCTCTGACCTGAGTCTCCTTTGGAACTCTGCAGGTTCTA
+
DCCCCCCDFFFFGGGGGGGGGGHHGGGGHGHHHGGGGGGGGHHHHGGGGGGGHHHHHHHGGGGGGGGGGGGHHHHGGGGHGHHHHGGGGGGGGGHHHHGHHHHGHFBGHHGGHGGFGCGHHHHHHHHGHHGHHCFGGGHGHHGHHGGGGEGGGGGGG?-;CFFFAFFFBFFFFFFFFEFFFFFFFFFFFFFFFFFFFFFFFFFFF0BFFFFFFFFFFBBFFFEE:FFFFFFFFBFFFBBFFFFFFFFFFF;
@M05620:37:000000000-D9766:1:1101:12786:7791 1:N:0:17
ACCACACCTTCTACAATGAGCTGCGTGTGGCTCCCGAGGAGCACCCCGTGCTGCTGACCGAGGCCCCCCTGAACCCCAAGGCCAACCGCGAGAAGATGCCCAGGTGAGTGGCCCGCTACCTCTTCTGGTGGCCGCCTCCCTCCTTCCTGGCCTCCCGGCGCTGCGCCCTTTCTCACTGGTTCTCTCTTCTGCCGTTTTCCGTAGGACTCTCTTCTCTGACCTGAGTCTCCTTTGGAACTCTGCAGGTTCTA
+
CCCCCCCBFFFFGGGGGGGGGGHHGFGBEAHHHGGEEGGGGHHHHGGFGAEGGHHHHHHFGGGGGGGGGGGHHHHGGGGHGHHHHGGGGG>DGGHHHHHHHHHGHHHHHHGGHHGGGGGHHHHHHHHHHHGHHGGGGDHGHHGHHGGGGGGGGGGGGF-ABFFBFFFFFFFFFFFFFFFFFFFFFFFFFFFFFFFFFFFFFFEADFFFFFFFFFFFFFFFFFFFBFFFFFFFFFFFFFFFFFFFFFFFFFF
@M05620:37:000000000-D9766:1:1101:16787:7795 1:N:0:17
AGTGCCAGCTCTCAATCGCACAGGGGACCCAGGGCCTGGCCCCTCCATCCAGAAAACCTATGACCTCACCCGCTACCTGGAGCACCAACTCCGCAGCTTGGCTGGGACCTATGTGAGTATCCAGCGTAGGAATCTGGGAGTTGGGGAGGAGTGAGGAGTTGGGGAAAGACAGTCCTAACCGTGGAGGGTTCTGGTAAATGATGGGGTGAGGAGGGGCTCTTTGGCTCCCACCAGTCCCCCTGTCTGGTCTA
+
AAAAAFFFBFFFDGGGGFGGEGFHDEGGGGHHGGGGGDHHHHGHGGHHGHHHHF3GHGFGHHHHHHFFHHHGGEEGHHHEFGHHCGHHGFHHGGGGGHHHGGHA/EGHGHHHGHGHHHHHHHHHHGGDCEGHHGHHHGFGGGFHGGGGGFDHHHHFHGHHHFGGGGHHHHHHHHHHHHHHGGGGGGGGGGGGGGGGFGGGGGGGFGFBFFFFFFBBBBFFFFFFFFFFFFFFFFFFFFFFBFFFFFBBFF/
@M05620:37:000000000-D9766:1:1101:5692:7802 1:N:0:17
AGTCCCAGCTCTCCATCGCACAGGGTCCCCAGAGCGTGGCCCCTCCATCCAGAAATCCTATGACCTCACCCCCTCCCTGGGACACCCACTCAGCAGCTTGGCTGGGACCTATGTGAGTATCCAGCGTCGGAATCTGGGCGTTGGGGCGGCGTGCGGCGTTGGGGCCCGCCCGTCCTCACCGTGGCGGGTTCTGGTAAATGATGGGGTGAGGCGGGGCTCTTTGGCTCCCACCAGTCCCCCTGTCTGGTCTA
+
>>33>BDFFCFFGGGF5AA2A2F4F44BA2BE22B2ABEEFHGHGGFHHBBFGAG5DBFGAADFG5BBGHH0>01BFG3BB1BBFFG1?BF33B3B0B3B?BGGGGFGEGBGHGG4?GFHHH2BGDF/>C//?DGFDCA/DDD0?@?-C-;AB.@B-BBBBFBB?B-@=B--;DFF//;:AFFB-9=B=FAFFBB;99FF/FFFFB.@?F..;@BBBBF;FFFFFBFEF.ADAFFFFFFFBFFFFFFFFF9
@M05620:37:000000000-D9766:1:1101:17979:7804 1:N:0:17
AGTGCCAGCTCTCAATCGCACAGGGGACCCAGGGCCTGGCCCCTCCATCCAGAAAACCTATGACCTCACCCGCTACCTGGAGCACCAACTCCGCAGCTTGGCTGGGACCTATGTGAGTATCCAGCGTAGGAATCTGGGAGTTGGGGAGGAGTGAGGAGTTGGGGAAAGACAGTCCTAACCGTGGAGGGTTCTGGTAAATGATGGGGTGAGGAGGGGCTCTTTGGCTCCCACCAGTCCCCCTGTCTGGTCTA
+
ABAAAFFFBFFFGGGGGGGFGGHAFEGGGGHHGGGGAFHHHHGHGGHHHGHHHHCFHFHGGFHHHHHHHHHFGEEGHHHGFHHHGHGEGHHGEGGGGHGHGHHGGGHHGHHHHHHHHHHHHHHHHGGGGGHHHHHHHHHGGHHHGGGGGGGGHHHHHGHHHHGGGGHHHHHHHHHHHHHHGGGGGGGGEGGGGGFGGGGGGGGGGGFFFFFFFFFFFFFFFFFFFFFFFFFFFFFFFFFFFFFFFFFFFFF
@M05620:37:000000000-D9766:1:1101:14499:7814 1:N:0:17
AGTGCCAGCTCTCAATCGCACAGGGGACCCAGGGCCTGGCCCCTCCATCCAGAAAACCTATGACCTCACCCGCTACCTGGAGCACCAACTCCGCAGCTTGGCTGGGACCTATGTGAGTATCCAGCGTAGGAATCTGGGAGTTGGGGAGGAGTGAGGAGTTGGGGAAAGACAGTCCTAACCGTGGAGGGTTCTGGTAAATGATGGGGTGAGGAGGGGCTCTTTGGCTCCCACCAGTCCCCCTGTCTGGTCTA
+
AA>AAFFFBFFFFGGGGGGGCGHGFEGGEGHHGGGGGGHFCGGHGGHHFHHGGE3GHGFHHHEHHHFHHHHGGGEGHHHGHHHECHHHGFHHGGGGGFHHGHHGGGHHGHHHHHHGHHGHHFGHHCEGGGHHHHFHFF0AEHHHG?EFGGGHEGBFG?GHHHGGGGHGEHHHHHHHHHHHAGGGGGGC.CFGGGFFGGGGGGGGGGFFFFFFFFFFFFFFFEBBFFFFFFFFEFFFFFEFFFFFFFFBFFB
@M05620:37:000000000-D9766:1:1101:22776:7819 1:N:0:17
AGTGCCAGCTCTCAATCGCACAGGGGACCCCGGGCCTGGCCCCTCCATCCAGAAAACCTATTACCTCCCCCGCTACCTGGAGCACCAACTCCGCCGCTTGGCTGGGACCTATGTGAGTATCCAGCGTAGGAATCTGGGAGTTGGGGAGGAGTGAGGAGTTGGGGAAAGACAGTCCTAACCGTGGAGGGCTCTGGTAAACGATGGGGTGAGGAGGGGCTCTTTTGCTCCCACCAGTCCCCTGTCTGGTCTAC
+
>AAAADDFBFFFGGGGG2FAGCCGFAEEGG2AE2EEABAGGGG1EGGHFF3B3G3B3E3BF@DGGGF1BEEEGGEGHGGBGGH/BFHHG3GHGE/>><?FD0B/??0?E<1?1221F1F1<F<1F<EDD.G1<FH110FFDH0C--<-:..:.0;.0;::0;--....;FBB9C0B;F/9-9.-..;;.;9B/B9B///....;A9D-.99/.A@-;9AFF///;/;/.9.99999B/..9;9://;;/:/
@M05620:37:000000000-D9766:1:1101:19873:7831 1:N:0:17
ACCACACCTTCTACAATGAGCTGCGTGTGGCTCCCGAGGAGCACCCCGTGCTGCTGACCGAGGCCCCCCTGAACCCCAAGGCCAACCGCGAGAAGATGCCCCGGTTAGTGGCCCCCTACCTCTTCTTGTTGCCGCCTCCCTCCTTCCTTGCCTCCCCGAGCTTCGCCCTTTCTCACTGGTTCTCTCTTCTGCCGTTTTCCCTAGGACTCTCCTCCCCTACCTTAGTCCCCTTTGGAACTCTTGCGGGTTTT
+
DDDDDDDDFFFFGGGGGGGGGGHHGGGGHGHHHGGGGGGGGHHHHGGGGGGGHHHHHHHGGGGGGGGGGGGHHHHGGGGHGHHHHGGGGGGGGGHHHH2FH//>///<=1><GH---..<000=000=00<0=-:A..=E//C/F0C00;0C00CE.;---.00-.;D-BF0000;00;0;000000;0000;-.;FF0F000/:0:/:00/;:/..:.:;00000000;/;F0:0;00000009;9C...
@M05620:37:000000000-D9766:1:1101:8708:7853 1:N:0:17
ACCACACCTTCTACAATGAGCTGCGTGTGGCTCCCGAGGAGCACCCCGTGCTGCTGACCGAGGCCCCCCTGAACCCCAAGGCCAACCGCGAGAAGATGAGCCGAGGTGCCCGGCACGTTCCCTGTTCTCCTGGTCGCCTCCCTCCTGCCTGGCCTACCGGCGCTGCTCCCTATCGCCCTGCTTCTCTGTTCTGCTGTTTACGGCTCGCCTCTCTTATCTGACTCGCGTCTGCTATGGTGCACTGCCGGTTC
+
CDDCDDCCFFFFGGGGGGGGGGHHGGGFHGHHHGGGGGGGGHHHHGGGGFGGHHHHHHHGGGGGGGGGGGGHHHHGGGGHGHHHHGGGGG/CDGHHHHH222/>>@AGH00>>->A..</<DH0<=0=00;:/0;-=::EE.BF.:0;FGF;C.:/:FAGGGD99.00B:/0:0:.9;:F?FFFFFF00;0B0:0000;00..--.-::DFFFFEF0BFFBB00;@@D;D.0;000:00;00;;0B---..
@M05620:37:000000000-D9766:1:1101:10947:7857 1:N:0:17
AGTGCCAGCTCTCAATCGCACAGGGGACCCAGGGCCTGGCCCCTCCATCCAGAAAACCTATGACCTCACCCGCTACCTGGAGCACCAACTCCGCAGCTTGGCTGGGACCTATGTGAGTATCCAGCGTAGGAATCTGGGAGTTGGGGAGGAGTGAGGAGTTGGGGAAAGACAGTCCTAACCGTGGAGGGTTCTGGTAAATGATGGGGTGAGGAGGGGCTCTTTGGCTCCCACCAGTCCCCCTGTCTGGTCTA
+
ACAAAFFFCFFFGFGGGGGCGGHGGGFGGGHHFEFGGGHHHHGHGGHHHGHHHHHHHGHHHHHHHHHHHHHGGEGGHHHHFHHHHHEFFHHHFGGGGHFHGHHGGGHHGHHHHHHHEHGHHHFGHGGFCA@FGHHHGH0/CGHHGGACG.>FG0DGCEHHHHGCFAGFHHHHHHHHEGHHGGEG.=EGDFGGGGFGGGFGGGGGGGDFEFFBFFFFFFFFFFFFFFFFFFFFFFFFFFFFFFFFFFEFFF/
@M05620:37:000000000-D9766:1:1101:12880:7863 1:N:0:17
ACCACACCTTCTACAATGCGCTGCGTGTGGCTCCCGAGGAGCACCCCGTGCTGCTGACCGAGGCCCCCCTGAACCCCAAGGCCAACCGCGCGAAGATGCCCAGGTGAGTGGCCCGCTACCTCTTCTGGTGGCCGCCTCCCTCCTTCCTGGCCTCCCGGCGCTGCGCCCTTTCTCACTGGTTCTCTCTTCTGCCGTTTTCCGTAGGACTCTCTTCTCTGCCCTGAGTCCCCTTTGGAACTCTGCAGGTTCTA
+
AA3AABA3>FFFFFGBGGBEFCEEEEEAAEGFGFGEDEE?EHHHHGEAABEFFFGHHHH0EEEGFGEGGEEFHHHGGGGHGHHHEGGGGC/>/CGCGFHHHHHGHGHFHFGGHHGGGGGHGHFGGHHHHHGHHGGGG.;AFG?FGGGGGFFGFGGGDB;999>D;BFBBFFFFFBFBFFFFBFFFFFF/;FFFBFFFFFFFF.ADFFFFFFFFFFFBF/BFFF.9/9/;EBFFFFB/B/BFFF/FFFBFF;
@M05620:37:000000000-D9766:1:1101:17775:7867 1:N:0:17
ACCACACCTTCTACAATGAGCTGCGTGTGGCTCCCGAGGAGCACCCCGTGCTGCTGACCGAGGCCCCCCTGAACCCCAAGGCCAACCGCGAGAAGATGCCCAGGTGAGTGGCCCGCTACCTCTTCTGGTGGCCGCCTCCCTCCTTCCTGGCCTCCCGGAGCTGCGCCCTTTCTCACTGGTTCTCTCTTCTGCCGTTTTCCGTAGGACTCTCTTCTCTGACCTGAGTCTCCTTTGGAACTCTGCAGGTTCTA
+
ABAABAABFFFF5GGFGGGEGAGCEAEEHEHGFGFEGGGGGHHHHGEGEEGGHFGHFHHGGGCGEEEGGGGHHHGFGGGHGHHHHGGEGGGGCFHHHGHHHHHGHHHHHHGGHHGGGCGHHHHHHHHGHHGHHGGGGDHGHHGGHFGGGGGGFGGGGG-BGGGGGGFBBFFFFFFFFFFFFFFFFFFFFFFFFBFFFFFFFFFFFFFFFFFFFFFFEFFFFFFFFFFFFFFFFFFFFFFFFFFFFFFFFFB
@M05620:37:000000000-D9766:1:1101:10337:7887 1:N:0:17
AGTGCCAGCTCTCAATCGCACAGGGGACCCAGGGCCTGGCCCCTCCATCCAGAAAACCTATGACCTCACCCGCTACCTGGAGCACCAACTCCGCAGCTTGGCTGGGACCTATGTGAGTATCCAGCGTAGGAATCTGGGAGTTGGGGAGGAGTGAGGAGTTGGGGAAAGACAGTCCTAACCGTGGAGGGTTCTGGTAAATGATGGGGTGAGGAGGGGCTCTTTGGCTCCCACCAGTCCCCCTGTCTGGTCTA
+
AA>AAFF@AFFFGGGGGGECECFHFGGAAEGHFAEF22EG2GGHGGGFGHHG3CCGHGGCGHDHHHHHHHHGGFCEHHHHFGHGHHHFEHDHGGG/EGHHGH3?EAGFFHHHHHFHHGHHGHHHFCCFGDHHHHHHHHHGGHHHGGGGGGGHHHGHHGHFHFCGGGHHFHHHFHHHHHHHGEFGGGG@;AFGGGCFGGGGGFFBEDFBFFFFFF-@BBFFFFFB/BFEFFFFFFFBBFFF<?FFFFFFFFB
@M05620:37:000000000-D9766:1:1101:25814:7895 1:N:0:17
AGTGCCAGCTCTCAATCGCACAGGGGACCCAGGGCCTGGCCCCTCCATCCAGAAAACCTATGACCTCACCCGCTACCTGGAGCACCAACTCCGCAGCTTGGCTGGGACCTATGTGAGTATCCAGCGTAGGAATCTGGGAGTTGGGGAGGAGTGAGGAGTTGGGGAAAGACAGTCCTAACCGTGGAGGGTTCTGGTAAATGATGGGGTGAGGAGGGGCTCTTTGGCTCCCACCAGTCCCCCTGTCTGGTCTT
+
1>>AA1DFAF1@BDFFG1FG1EAG0EFGGEEHGG0AF/F0GHGHGGFGGHGDGF1GHF0FGHHHCHFHHHHGGGCGHHHFHHHACHHHG0FGGGGGGGHHGHHGGGHHGHHHHHHHHHHGHHHHHGEGCCHFHHFHHHHGGHHE/CFGGGGHHHHHHGHHHHGGGGGHFHHHHHHHHHHHGGGGBEGG.FFGGGGGGGGGGGGGGGF@FFFFFF@@@@FFFFFFEBFEEFFFFFFFFFFF@EFFFFFBFFB
@M05620:37:000000000-D9766:1:1101:10047:7896 1:N:0:17
AGTGCCAGCTCTCCATCGCACAGGGGTCCCAGCGCGCGGCCCCTCCATCCAGAAAACCTATGACCCCACCCGCCACCTGGAGCACCCACTCCGCAGCTTGGCTGGGACCTATATGAGTATCCCGCGTAGGAATCTGGGCGTTGGGGAGGAGTGAGGCGTTGGGGCAAGCACGTCCTAACCGTGGCGGGTTCTGGTAAATGATGGGGTGAGGAGAGGCTCTTTGGCTCCCACCAGTCCCCCTGTCTGGACTA
+
>>11>BD1>CCFGGGA1AA1E0FAF000001B00A//AEE/AEBEECFD0B110BBBEGGBB2BG0?EEE/>>//?FGBB00B?GH/??GG<<C/B/??0?GHEGC<FEH1F1<?1?FGHF11>AC<-<.<=CGHHFB.;CACGC?.;A.;;C0BA.AA?A.-9---;EF-@A-;A//;F-AE?-;9-;AFFFF9:9/BF/BB/;9:@AF-/9--;;AF;BFF/BFFEEBF-AAFFFFFF@FFFF/B/9;/
@M05620:37:000000000-D9766:1:1101:18581:7906 1:N:0:17
ACCACACCTTCTACAATGAGCTGCGTGTGGCTCCCGAGGAGCACCCCGTGCTGCTGACCGAGGCCCCCCTGAACCCCAAGGCCAACCGCGAGAAGATGCCCCGCTGAGCGGCCCGCTACCTCTTCTGTTGGCCGCCTCCCTCCTTCCTATCCTCCCGCGGCTGCGCCCCTTCTCTCTGGTTCTCTCTTCTGCGGTTTTCCGTAGGACTCTCTTATCTGACCTGAGTATCCTTTTTGACTCTGCAGGTTTTC
+
CCCCCCCCFFFFGGGGGGFGGGHHGGGGHGHHHGGGGGGGGHHHHGGGGGGGHHHHHHHGGGGGGGGGGGGHHHHGGGGHGHHHHGGGGGGGGGHHHH2CH/////<>1<-<-<-A@--C0<G00;:000.:0-;:.C.E/C./00/0000/0;/C.--;@-9.;@:C-.;/;F/BB//:/9BFFFFB/;//--9-;E//./:.9//9;FFFB/;FF///B///;//:B/9/9//-.//;/9///:.//9/
@M05620:37:000000000-D9766:1:1101:15574:7924 1:N:0:17
AGTGCCAGCTCTCAATCGCACAGGGGACCCAGGGCCTGGCCCCTCCATCCAGAAAACCTATGACCTCACCCGCTACCTGGAGCACCAACTCCGCAGCTTGGCTGGGACCTATGTGAGTATCCAGCGTAGGAATCTGGGAGTTGGGGAGGAGTGAGGAGTTGGGGAAAGACAGTCCTAACCGTGGAGGGTTCTGGTAAATGATGGGGTGAGGAGGGGCTCTTTGGCTCCCACCAGTCCCCCTGTCTGGTCTA
+
BCABBFFFCFFFGGGFGFFGGGHHGGGGGGHHGGGGFGHGHHGGGGHGHHHFHFHHHGHHHGHHHHHFHHHGGGEGHHHGFGH1GHHHGHHGFG?EEHHHGHHGGGGHGHHHGHHHHHHHHHHHHGGGGGHHHGHHHHHGGHHHGGGGGGGHHHHHHGGHHHGGGGHGGHHHHHHGHHHHGGFGGGGGGGFGGGFGFGGGGGGEGGDFFFFFFFFFFFFFFFFFFFFFFFFFEFFFFFFFFFFFFFBBFF/
@M05620:37:000000000-D9766:1:1101:19032:7954 1:N:0:17
AGTGCCAGCTCTCAATCGCACAGGGGACCCAGGGCCTGGCCCCTCCATCCAGAAAACCTATGACCTCACCCGCTACCTGGAGCACCAACTCCGCAGCTTGGCTGGGACCTATGTGAGTATCCAGCGTAGGAATCTGGGAGTTGGGGAGGAGTGAGGAGTTGGGGAAAGACAGTCCTAACCGTGGAGGGTTCTGGTAAATGATGGGGTGAGGAGGGGCTCTTTGGCTCCCACCAGTCCCCCTGTCTGGTCTA
+
BCAABFFFCFFFGGGGGGGGGGHGGGGGGGHHFGGGGGHHHHGHGGHHHHHHHHHHHGHHHHHHHHHHHHHGGEGGHHHHEHHHHHHHGHHGFGGGGHHHGHHGGGHHGHHHHHHHHHHHHHHHHGGGGGHHHHHHHHHGGHHHGGGGGGGHHHHHHGHHHHGGGGHHHHHHHHHHHHHHGGGGGGGGEGGGGGGGGGGGGGGGGGFFFFFFFFFFFFFFFFFFFFFFFFFFFFFFFFFFFFFFFFFFFF9
@M05620:37:000000000-D9766:1:1101:18805:7954 1:N:0:17
ACCACACCTTCTACAATGAGCTGCGTGTGGCTCCCGAGGAGCACCCCGTGCTGCTGACCGAGGCCCCCCTGAACCCCAAGGCCAACCGCGAGAAGATGAACCCAGGTGCGTGGCCCGCTACCTCTTCTGGTGGCCGCCTCCCTCCTTCCTGGCCTCCCGGCGCTGCGCCCTTTCTCACTGGTTCTCTCTTCTGCCGTTTTCCGTAGGACTCTCTTCTCTGACCTGCGTCTCCTTTGGAACTCTGCCGGTTC
+
CCCCBCCCFFFFGGGGGGGGGGHHGFFBAEHGHGGGFGFGFHGHHGGGGGEGGHGHHHHGGGGGGGGGGGGHFHHGGGGHGHHHHGGGFGCGGGHGHHHHHHGFHGHH1CFGGGHHGGG-AHHHHHHHHHHHGHHGGGGGHGGGGGGGGGGGGGGGGGGGDCFFFFFFFFFFFFFFFFFFFFFFFFFFFFFFFFFFDFFFFFFFADFFFFFFFFFFFFFF/BFFFABFFFFFFFFFFFFFFFFFF/@FFF.
@M05620:37:000000000-D9766:1:1101:15772:7956 1:N:0:17
ACCACACCTTCTACAATGAGCTGCGTGTGGCTCCCGAGGAGCACCCCGTGCTGCTGACCGAGGCCCCCCTGAACCCCAAGGCCAACCGCGAGAAGATGAACCCAGGTGAGTGGCCCGCTCCCTCTTCTGGTGGCCGCCTCCCTCCTTCCTGGCCTCCCGGCGCTGCGCCCTTTCTCACTGGTTCTCTCTTCTGCCGTTTTCCGTAGGACTCTCTTCTCTGCCCTGCGTCTCCTTTGGAACTCTGCAGGTTC
+
CCCDCDDDFFFFGGGGGGGGGGHHGGGEHGHHHGGGGGGGGHHHHGGGGGGGHHHHHHHGGGGGGGGGGGGHHHHGGGGHGHHHHGGGGGGGGGHHHHGHHHGFFF1?1?FDCFCHC@@-<EHG/GDHDHGGFEH@?DAFCE/BA/B9BFFB.F0FE:ADB-B-DFAFF-DBFFFF0:BB/:BFFFF0:FFFBB9CFFFEFBAB.AA9BFFFFFFFFFFB0:90A.:AD9/9BBFFB00BFFFBF0;A9B0
@M05620:37:000000000-D9766:1:1101:23493:7959 1:N:0:17
AGTGCCAGCTCTCAATCGCACAGGGGACCCAGGGCCTGGCCCCTCCATCCAGAAAACCTATGACCTCACCCGCTACCTGGAGCACCAACTCCGCAGCTTGGCTGGGACCTATGTGAGTATCCAGCGTAGGAATCTGGGAGTTGGGGAGGAGTGAGGAGTTGGGGAAAGACAGTCCTAACCGTGGAGGGTTCTGGTAAATGATGGGGTGAGGAGGGGCTCTTTGGCTCCCACCAGTCCCCCTGTCTGGTCTA
+
ABAAAFFFBFFFGGGGGGGCGGHFGGGGGGHHEGGGGGHHHHGHGGHHGGHHHHHHHGHHHHHHHHHHHHHGGEGGHHHHGHHHHHFEGHHHEGGGGHHHGHEGGGHHGHHHHHGHHHHHHHHHHGGGGGHHHHHHHHHGGHHHGGGGGDEHHGHHHGHHHGGGGDHHHHHHHHHHHHHHGGGGGGGG=FFGGGFGGGGGGGGGGGFFFFFFFFFFFFFFFFFFFFFFFFFFFFFFFFFFFFFFFFFFFFF
@M05620:37:000000000-D9766:1:1101:18096:7963 1:N:0:17
ACCACACCTTCTACAATGAGCTGCGTGTGGCTCCCGAGGAGCACCCCGTGCTGCTGACCGAGGCCCCCCTGAACCCCAAGGCCAACCGCGAGAAGATGCCCAGGTGAGTGGCCCGCTACCTCTTCTGGTGGCCGCCTCCCTCCTTCCTGGCCTCCCGGAGCTGCGCCCTTTCTCACTGGTTCTCTCTTCTGCCGTTTTCCGTAGGACTCTCTTCTCTGACCTGAGTCTCCTTTGGAACTCTGCAGGTTCTA
+
CCCCCCCCFFFFGGGGGGGGGGHHGEGEGGHGHGGFGGGGGHHHHGGGGGGGHHHHGHHGGGGGGGGGGGGHGHHGGGGHGHHHHGGGGGGGGGHHHHHHHHHGHHHHHHGGHHGGGGCHHHHHHHHHHHGHHGGGGGHGHHGHHGGGGGGGGGGGGG-;BGGGGGFFFFFFFFFFFFFFFFFFFFFFFFFFFFFFFFFFFFFFDFFFFFFFFFFFFFFFFFFFFFFFFFFFFFFFFFFFFFFFFFFFFFB
@M05620:37:000000000-D9766:1:1101:5614:7970 1:N:0:17
AGTGCCAGCTCTCAATCGCACAGGGGACCCAGGGCCTGGCCCCTCCATCCAGAAAACCTATGACCTCACCCGCTACCTGGAGCACCAACTCCGCAGCTTGGCTGGGACCTATGTGAGTATCCAGCGTAGGAATCTGGGAGTTGGGGAGGAGTGAGGAGTTGGGGAAAGACAGTCCTAACCGTGGAGGGTTCTGGTAAATGATGGGGTGAGGAGGGGCTCTTTGGCTCCCACCAGTCCCCCTGTCTGGTCTA
+
BCABCFFFCFFFGGGGGGGGGGHHGGGGGGHHGGGGEFHHHHGHGGHHHHFHHHHHHGHHHHFHHHHHHHHGGGGGHHHHHHHHHHHHGHHHGGGGGHHHGHHGGGHHGHHHFGFGHHHHHHHHHGEGGGHHHHHHHHHEGHHFCCGGGFFHHHHHHGHHHHGGGGHHHHHHHHHHGHHHGDGGGGGGGGGGGGFFGGGGGGGGGGDFEFFFFFFFFFFFFFFFFFFFFFFFFFFFFFFFFFFFFFFFFF0
@M05620:37:000000000-D9766:1:1101:16955:7986 1:N:0:17
ACCACACCTTCTACAATGAGCTGCGTGTGGCTCCCGAGGAGCACCCCGTGCTGCTGACCGAGGCCCCCCTGAACCCCAAGGCCAACCGCGAGAAGATGCCCAGGTGAGTGGCCCGCTACCTCTTCTGGTGGCCGCCTCCCTCCTTCCTGGCCTCCCGGAGCTGCGCCCTTTCTCACTGGTTCTCTCTTCTGCCGTTTTCCGTAGGACTCTCTTCTCTGACCTGAGTCTCCTTTGGAACTCTGCAGGTTCTA
+
BBBBBBBBFFFFGGGFFGAAGCFEEEEAAAE2BF2BAAAAAAAFGGGCFE?E5FHHFGAA>>0EF1EGE/1B3GHGEG/GFG/F/F/</>//BB0<11?GC1GC<F1?FG/FHE<-A-AFDDHD0DGB=GAGGCD@AFHECGDHCFFFGBC.9FGEG?--9.9/-AF=BFB9BF/BFFBFF9/99BFB99:F/BFFFFFEA99DA/9:/9:FBBB99:/;BBF/.99/BBFFFFFF/99:99B/B9FFBB/
@M05620:37:000000000-D9766:1:1101:21575:7992 1:N:0:17
ACCACACCTTCTACAATGAGCTGCGTGTGGCTCCCGAGGAGCACCCCGTGCTGCTGACCGAGGCCCCCCTGAACCCCAAGGCCAACCGCGAGAAGATGCCCAGGTGAGTGGCCCGCTACCTCTTCTGGTGGCCGCCTCCCTCCTTCCTGGCCTCCCGGAGCTGCGCCCTTTCTCACTGGTTCTCTCTTCTGCCGTTTTCCGTAGGACTCTCTTCTCTGACCTGAGTCTCCTTTGGAACTCTGCAGGTTCTA
+
BBBBBBBBFFFFGGGGGGGGGGHHGGGGHGDAFFCEEE?EGHHHEAEGAFGGHHGHHGHGECEEFGEFGFFFGHH?E/EGFHHAGGAEFGGGGGHHHHHHHGHEHFBGGH/FGHGGGGGHHHHHHHHHHHGHHGGGGGHGHHGHHGGGGGGGGGGGGG-BFGGGGGFFFFFFFFFFFFFFFFFFFFFFFFFFFFFFFFFFFF?DDBFFFFFFFFFFFFFFFFFBFFFFFFFFFFFFFFFFFFFFFFFFFF;
@M05620:37:000000000-D9766:1:1101:18478:7992 1:N:0:17
AGTGCCAGCTCTCAATCGCACAGGGGACCCAGGGCCTGGCCCCTCCATCCAGAAAACCTATGACCTCACCCGCTACCTGGAGCACCAACTCCGCAGCTTGGCTGGGACCTATGTGAGTATCCAGCGTAGGAATCTGGGAGTTGGGGAGGAGTGAGGAGTTGGGGAAAGACAGTCCTAACCGTGGAGGGTTCTGGTAAATGATGGGGTGAGGAGGGGCTCTTTGGCTCCCACCAGTCCCCCTGTCTGGTCTA
+
ABAABFFFBFFFGGGGGGGGGGHHGGFGGGFHGGGGEGHGFHGFGGHHHGGHHHHHHGHHHHFHHHHHHHHGGGGGHHHHGHHHHHHHGHHHGG?EGHHHGHHGFGHHGGHHHHHHFGFHHHHHHGGGGGHHHHHHHHHGGHGHGGGGGGGHHHHHHGHHHHGGGGHHHHHHHGHHHHHGGFFGGGGGCFFBFGFFGGGGGGGGGGFFFFFFFFFFFFFFFFFFFFFFFFFFFFFFFFFFFFFFFFEFFF/
@M05620:37:000000000-D9766:1:1101:12115:7993 1:N:0:17
ACCACACCTTCTACAATGCGCTGCGTGTGGCTCCCGAGGAGCACCCCGTGCTGCTGACCGAGGCCCCCCTGAACCCCAAGGCCAACAGCGCGAAGATGAACCCAGGTGCGTGGCCCGCTCCCTCTTCTGGTGGCCGCCTCCCTCCTTCCTGGCCTCCCGGCGCTGCGCCCTTTCTCACTGGTTCTCTCTTCTGCCGTTTTCCGTAGGACTCTCTTCTCTGCCCTGCGTCTCCTTTGGAACTCTGCCGGTTC
+
AAA1AAA1BCFFGDFEAG11E0EEG00000BB1AB//AE??GHHHGG/AAEFBHFCHHF>/E/EG/EEGEC0F1FFGG/F//FGHG/0FC/<<C@/1?11FHC?FGHGFGFFGGHEGCC-EFFCFH:;CGCFAHHGGA.AEEGG.;0CFBFBA.CFE9C@@@-@@->@-@-BFFFFFFFFFFFFFFF9;BFFFF;@ABFFFFFF-;BFFFFFFFFFFFFFEF9BFA@:;-BFFFFFFFFFF;FFF;;@9B-
@M05620:37:000000000-D9766:1:1101:21593:7995 1:N:0:17
ACCACACCTTCTACAATGAGCTGCGTGTGGCTCCCGAGGAGCACCCCGTGCTGCTGACCGAGGCCCCCCTGAACCCCAAGGCCAACCGCGAGAAGATGCCCAGGGTAGTGGCCCCCTAACCCTTTCGGTTGCCGCCTCCCTCCTTCCCTGCCTCCCCGAGCCTCGGCCTTTCTTACTGGTTTCCTCCTTCTGCGTTTTCCGGAGGACTCTCTTCCTCTACCTTATGCCCCTTTTGAAATCCTGAAGGTCCT
+
BBBCBCCCFFFFGGGGGGGFGGHHGGGFHGHGHGGGDGGCGHHHHGGGGGGGGHHHHHHEGGFFGGGGGGGHHHHGGGGHGHHHHGGGGG?GGGHHHH2FH2/?/00/?<F/GH---.0>0.0=00.<.<=.<--;..=E//;/C0C/09.C00=C.;----//..;A.;F////;//9/;./////;////;-.;@F/B.-.-;.9/////;9//////;////////;.;F/F.B////:///;/B///
@M05620:37:000000000-D9766:1:1101:14414:7996 1:N:0:17
AGTGCCAGCTCTCAATCGCACAGGGGACCCAGGGCCTGGCCCCTCCATCCAGAAAACCTATGACCTCACCCGCTACCTGGAGCACCAACTCCGCAGCTTGGCTGGGACCTATGTGAGTATCCAGCGTAGGAATCTGGGAGTTGGGGAGGAGTGAGGAGTTGGGGAAAGACAGTCCTAACCGTGGAGGGTTCTGGTAAATGATGGGGTGAGGAGGGGCTCTTTGGCTCCCACCAGTCCCCCTGTCTGGTCTA
+
AB>AAFFFBFFFGEGGFGGGGEHGGGGGGGHHFGGCFFHHGHGHGGHHHHHHFAFHHGHHHHHHHHHHHHHGGEEEHHHHFFHHHHFGFHHHFGGGGHHGGHHGGGHHGHHHHHHHHHHHHHHHHGGGGGHHHHHHGGFGGHHGCCFCGGEGHHHFHGHHHHGGGGGGHHHHHHHHHHHHGGGGGFGGGGGGGGFGGGGGFGGFGGFBFFFFFFBBBBFFFFFFFFFFFFFFFFFFFFFFBFFFFFFFFFB
@M05620:37:000000000-D9766:1:1101:18634:8002 1:N:0:17
ACCACACCTTCTACAATGAGCTGCGTGTGGCTCCCGAGGAGCACCCCGTGCTGCTGACCGAGGCCCCCCTGAACCCCAAGGCCAACCGCGAGAAGATGCCCAGGTGAGTGGCCCGCTACCTCTTCTGGTGGCCGCCTCCCTCCTTCCTGGCCTCCCGGCGCTGCGCCCTTTCTCACTGGTTCTCTCTTCTGCCGTTTTCCGTAGGACTCTCTTCTCTGACCTGAGTCTCCTTTGGAACTCTGCAGGTTCTA
+
BBBBBBBBFFFFGGGGGGGEGDHHGEGA4AGFGGGEDGFGDHHGHGGGDEGGFHGHHHHGGGCFGGGGGGGGHHHGGGGHGHHHHGGGGGCCDGHHHHHHHGHGHHHHHHGGHHGGGGGHHHHHHHHHHHGHHGGGGGHGHHGHHGGGGGGGGGGGGG?DGFFFFFFFFFFFFFFFFFFFFFFFFFFFFFFFFFFFFFFFFFFFF/FFFFFFFFFFFFBFFFF/FFFFFFFFFFFFFFFFFFFFFFFFFFB
@M05620:37:000000000-D9766:1:1101:20741:8007 1:N:0:17
AGTGCCAGCTCTCAATCGCACAGGGGACCCAGGGCCTGGCCCCTCCATCCAGAAAACCTATGACCTCCCCCGCTACCTGGCGCACCCACTCCGCAGCTTGGCTGCCACCAATGTGAGTATCCAGCGTCGGCATCTGGGAGTTGGGGAGGCGTGAGGAGTTGGGGAAAGACAGTCCTAACCGTGGAGGGTTCTGGTAAATGATGGGGTGAGGAGGGACTCTTTGGCTCCCACCAGTCCCCCTGTCTGGTCTA
+
>>>1>BF11CFFG1DGGGGGGGHHGCFEEG0AAAEF/FGHAGE/EGHGFHAG1FGHGEECGH2FGGH/B>AEE>>EHDBGBEEEEE//?FGFEGCCGHFGCHG//0BB<//11F22>G21F2@@GC///--<<F11100..<DHCGA-A.-;;;AFF.CFEFG@?.CFGGECGGGGBFFG@FE;-AB@9AFFFFFB/BF9BFBF-BF?EA-99-9-;;FB/B//9FFAE-9A-FFFFBAB@FFFFF/;;:/
@M05620:37:000000000-D9766:1:1101:17614:8009 1:N:0:17
ACCACACCTTCTACAATGAGCTGCGTGTGGCTCCCGAGGAGCACCCCGTGCTGCTGACCGAGGCCCCCCTGAACCCCAAGGCCAACCGCGAGAAGATGCCCAGGGTAGTGGCCCCTCACCCTTTTGGGGGGCCCCCTCCCCCCTTCCTGGCCCCCCGGGGCGTCCCCCTTTTCCACTGGTTTCCCTTTTTGCCGTTTTCCGTAGGACCTCCTTTCCTGACCTGACTCCCCTTTGGAACCTTGCAGGTTCTT
+
CBBCBCCCFFFFGGGGGGGGGGHHGEEEDFHGGGGGGGGFGHHHHGGGGGGGHHFHHHGGGGGGGGGGGGGHFHHGGGGHGHHHGGGGGGGGGGHHHH2FF2CF/00<1?<?GG-..0><0.<110-.-<;9=-;9:.A9.9:>A/;///.A.-;-9--------;A?@F////////9BB.////9;//-999ADFFFB.9.DD//.//./9/////;BB////;//;A:ABBBF/:./////;.:B///
@M05620:37:000000000-D9766:1:1101:21572:8010 1:N:0:17
ACCACACCTTCTACAATGAGCTGCGTGTGGCTCCCGAGGAGCACCCCGTGCTGCTGACCGAGGCCCCCCTGAACCCCAAGGCCAACCGCGAGAAGATGACCAGGTTAGTGGCCCGCTACCTTTTCTTGTTGCCGCCTTCCCCCTTCCTTGCCTCCCCGAGCTTCGCCCCTTCCTACTGGGTCTCTCTTCTTGCGTTTTTCGTAGGACTCTCCTCTCTTACCTGAGTCTCCTTTTGAACTCTTCAGGGTCTT
+
BBBBBBBBFFFFGGGGGGGDG5G4FEEGHGHHF2AEG222BGHHFDGG1EFGFHHHH2BEGEGECG>/EEGGHHHDGGG/FHH//??ECGGGG/FFHH2FH20?111?<1?/<<-----<110<000=00<0D-<A..<G//;-;/;00;/=00=C.;--9./0-.=E-AF.//9;//;.;..////;////;-.;BF.B-.9.;/9/////;./9///9B///9/9//;/;FBF.B///////:B.B/./
@M05620:37:000000000-D9766:1:1101:19780:8016 1:N:0:17
AGTGCCAGCTCTCAATCGCACAGGGGACCCAGGGCCTGGCCCCTCCATCCAGAAAACCTATGACCTCACCCGCTACCTGGAGCACCAACTCCGCAGCTTGGCTGGGACCTATGTGAGTATCCAGCGTAGGAATCTGGGAGTTGGGGAGGAGTGAGGAGTTGGGGAAAGACAGTCCTAACCGTGGAGGGTTCTGGTAAATGATGGGGTGAGGAGGGGCTCTTTGGCTCCCACCAGTCCCCCTGTCTGGTCTA
+
CCBCCFFFCFFFGGGGGGGGGGHHGGGGGGHHGFGGGGHGHHGHGGHHHHHHHHHHHGHGHHHHHHHHHHHGGFGGHHHHHHHHHHHHGHHHGGGGGHHHGHHGGGHHGHHHHHHHHHHHHHHHHGGGGGHHHHHHHHHGGHHHGGGGGGEGHHHHHGHHHHGGGGHHHHHHHHHHHHHHGGEGGGGGEGGGGGGGGGGGGGGGGGFFFFFFFFFFFFFFFFFFFFFFFFFFFFFFFFFFFFFFFFFFFFF
@M05620:37:000000000-D9766:1:1101:20726:8018 1:N:0:17
AGTGCCAGCTCTCAATCGCACAGGGGACCCAGGACCTGGTCCCTCCATCCAGAAAACCTATGACCTCGCCCGCTACCTGGAGCGGCAACTCCGCAGCTTGGCTGGGACCTATGTGAGTATCCAGCGTAGGAATCTGGGAGTTGGGGAGGAGTGAGGAGTTGGGGAAAGACAGTCCTAACCGTGGAGGGTTCTGGTAAATGATGGGGTGAGGAGGGGCTCTTTGGCTCCCACCAGTCCCCCTGTCTGGTCTA
+
A>>>ABBB>FFFDGGGFFGAG0G0FEEE?AAG00AA00011BB1BAFH101A1010F/0BBF2A111/>>BEE/>/BB@0>BF///>/G>GEE/<</<1</0BF//BBBFEDB22@1@>12@>1C@C?CGGH1FD<1FGCE011<-F@GC</<G0<<ECG0:C?ECAC///9CGGB9099?9C?..A@9CAB9FF//9B//FFFFF--AAA/9-----A//;BFBFFEFBA99ABFFFAA@F/FFFFFFF/
@M05620:37:000000000-D9766:1:1101:18006:8028 1:N:0:17
ACCACACCTTCTACAATGAGCTGCGTGTGGCTCCCGAGGAGCACCCCGTGCTGCTGACCGAGGCCCCCCTGAACCCCAAGGCCAACCGCGAGAAGATGCCCAGGTGAGTGGCCCGCTACCTCTTCTGGTGGCCGCCTCCCTCCTTCCTGGCCTCCCGGCGCTGCGCCCTTTCTCACTGGTTCTCTCTTCTGCCGTTTTCCGTAGGACTCTCTTCTCTGACCTGAGTCTCCTTTGGAACTCTGCAGGTTCTA
+
CCCCCCCCFFFFGGGGGGGGGFHHGEGBEFFGHGGGGGFGGHHFHGGGGGGGHHGHGGHGGFGFGGGGGGGGFHHGGGGHGGHHHEFGGGGGGGHGGHHHHHHGHHHHHHGGHHGGGGGHHHHHHHHHHHGHHGGGGGHGHHGHHGGGGGGGGGGGFG-;DFFFFFFFFFFFFFFFFFFFFFFFFFFFFFFFFFFFFFFFFFFFFFFFFFFFFFFFFFFFFFF9FFFFFFFFFFFFFFFFFFFFFFFFFF9
@M05620:37:000000000-D9766:1:1101:21491:8054 1:N:0:17
ACCACACCTTCTACAATGAGCTGCGTGTGGCTCCCGAGGAGCACCCCGTGCTGCTGACCGAGGCCCCCCTGAACCCCAAGGCCAACCGCGAGAAGATGAACCCAGGTGCGTGGCCCGCTCCCTCTTCTGGTGGCCGCCTCCCTCCTTCCTGGCCTCCCGGCGCTGCGCCCTTTCTCTCTGGCTCTCTCTTCTGCCGTTTTCCGTAGGACTCTCTTCTCTGCCCTGCGTCTCCTTTGGATCTCTGCCGGTTC
+
CCCCCCCCFFFFGGGGGGGGGGHHGGGGHGHHHGGGGGGGGHHHHGGGGGGGHHHHHHHGGGGGGGGGGGGHHHHGGGGHGHHHHGGGGGGGGGHHHHGFH/A/=F1?1>?/-><F<--<.CG/<D0=0DB/..C--;.C.C//9/00:90/.;0C.;.;B-:-9D-@?-@/BF0B00;900;BFFF00BB09099AF/900.;...0;BFFB0BFFB0000.0;.-AF./0;BFFB:0:F:0000::-;:
@M05620:37:000000000-D9766:1:1101:7170:8062 1:N:0:17
ACCACACCTTCTACAATGAGCTGCGTGTGGCTCCCGAGGAGCACCCCGTGCTGCTGACCGAGGCCCCCCTGAACCCCAAGGCCAACCGCGAGAAGATGAACCCAGGTGCGTGGCCCGCTCCCTCTTCTGGTGGCCGCCTCCCTCTTTCCTGGCCTCCCGGCGCTGCGCCCTTTCTCACTGGTTCTCTCTTCTGCCGTTTTCCGTTGGACTCTCTTCTCTGCCCTGCGTCTCATTTGGAACTCTGCGGGTTC
+
AAABBBBAFFFFGGGGGG5FGFHHGEEBFEHHFBFEFGGFGHHHHGGFGEGGHHHFHHHEEGGGGAEGGGGFFGHGGGEHGCGHHGAEFG/<@FFFFG2>??A/?<1?1>?D@<0>CCDG?ECCCF0=DD<:D.CFCGAAEFFG/;0;;0;/A.CFE.;??D9;D.-9A;-;/BFFFFB/./;B/;B99FFFFF/-;DF.BBAB/;9//B//9FBFFFFF/B:/.;99;9B/;/99//:BBBFB9-9;-A.
@M05620:37:000000000-D9766:1:1101:19396:8071 1:N:0:17
AGTGCCAGCTCTCAATCGCACAGGGGACCCAGGGCCTGGCCCCTCCATCCAGAAAACCTATGACCTCACCCGCTACCTGGAGCACCAACTCCGCAGCTTGGCTGGGACCTATGTGAGTATCCAGCGTAGGAATCTGGGAGTTGGGGAGGAGTGAGGAGTTGGGGAAAGACAGTCCTAACCGTGGAGGGTTCTGGTAAATGATGGGGTGAGGAGGGGCTCTTTGGCTCCCACCAGTCCCCCTGTCTGGTCTA
+
AAAAAFFFBFFFGGGGGGGGGGGGGGGGGGHHG?FECCFHGHGHGGHGFHHHHGHHFEHHHHGHHHHHHHHGGEGGHHHHHHHHHHHHGHHHFGGGGHGHGHHGGGHHGHHHHHHHHHHHHHHHHGGGGGHHHHHHHHHGGHHHGGGGGGGHHHHHHGHHHHGGGGHHHHHHHHHHHHHHGGFGGGGGGFGGGGGGGGGGGGGGGGDDFFFFFFFFFFFFFFFFFFFFFFFFFFFFFFFFFFFFFFFFFF/
@M05620:37:000000000-D9766:1:1101:8781:8099 1:N:0:17
AGTGCCAGCTCTCAATCGCACAGGGGACCCAGGGCCTGGCCCCTCCATCCAGAAAACCTATGACCTCACCCGCTACCTGGAGCACCAACTCCGCAGCTTGGCTGGGACCTATGTGAGTATCCAGCGTAGGAATCTGGGAGTTGGGGAGGAGTGAGGAGTTGGGGAAAGACAGTCCTAACCGTGGAGGGTTCTGGTAAATGATGGGGTGAGGAGGGGCTCTTTGGCTCCCACCAGTCCCCCTGTCTGGTCTA
+
ABABBFFFCFFFGGGGGGGGGGHHGGGGGGGHGGGGGGHHHHGFGGHHHHFHFHHHHGHHHHHHHHHFHHHGGGGGHHHHHHHHHHHHGHHHGGGFGHHHGHHGGGGHGHGHHHHFFGFHHHFFF@?B@ADB<@DGHH0?CFGHGG.@DEEGFHDGCAGHGHGGCDHC;:::;GHBGHCC-;CAEEGG:FFFGGFFFGGFFBFGGGFFFFFB9DFFF=EFFFFFFFFFF/FD9.F/FFFFFFFFFFFFFF/
@M05620:37:000000000-D9766:1:1101:22891:8103 1:N:0:17
GAGGCTGCTTTGGAAGAAACTGATAGGCTAGGGCAAAACTTTCGTCTGGACCTGGGTAAGATTTTCGCTCACTTTAGAGAATCTGAAATACCTGCCAATGCTTGTCAACCACTAAGGAAAGGCTCCCATAATACTCCAATGGAGTAAAACAGAGGATAAAAAAATGGCAAGTAAGTCAAGCATTTACACTTTATCCCTCTTGTGAATCCAAGTGAACAATTACCAAAATTTGGACTTTTAACTTACAAGCC
+
AAAAAAFAFFFFGGGGGGGGG1B3D3011B0ABAFFAGB112D00//B01BB000/AB0B121212///A/11112@BBGH1BF@22B@1@B1BG01B111BB10B2B@B//1BF10>0>>>?10??B<BB221B1B<1111<B1B12F1/000/001<111><011001/111>1>>11><>1111110=<00=0<0/<D0=00==00:00000:0;;:0:0<00;.;;000;9;F0000;;0;;CF0.9
@M05620:37:000000000-D9766:1:1101:18616:8110 1:N:0:17
ACCACACCTTCTACAATGAGCTGCGTGTGGCTCCCGAGGAGCACCCCGTGCTGCTGACCGAGGCCCCCCTGAACCCCAAGGCCAACCGCGAGAAGATGAACCCAGGTGCGTGGCCCGCTCCCTCTTCTGGTGGCCGCCTCCCTCCTTCCTGGCCTCCCGGCGCTGCGCCCTTTCTCACTGGTTCTCTCTTCTGCCGTTTTCCGTAGGACTCTCTTCTCTGACCTGCGTCTCCTTTGGAACTCTGCAGGTTC
+
CCCCCCCCFFFFGGGGGGGGGGHHGGGGHGHHHGGGGGGFGHHHHGGGFGGGHHHGHHHGGGGGGGGGGGGHHHHGGGGHGHHHHGGGGGGGGGHHHHGHHHGGHGHH1<=AFCHHGGG-<EHHFHHGFHHEGHGDGGGGGGGGGGGGGFGGGF0AFGFGAFFFFFAFFFFFFFFF0FFFFFFFFFFFFFFFFFFFADFFFBAF9ADFFFFFFF0FFFFF0BFFFEFFFFFFFFFFFBFFFFFFF00;9B0
@M05620:37:000000000-D9766:1:1101:5727:8110 1:N:0:17
ACCACACCTTCTACAATGAGCTGCGTGTGGCTCCCGAGGAGCACCCCGTGCTGCTGACCGAGGCCCCCCTGAACCCCAAGGCCAACCGCGAGAAGATGCCCAGGTGAGTGGCCCGCTACCTCTTCTGGTGGCCGCCTCCCTCCTTCCTGGCCTCCCGGCGCTGCGCCCTTTCTCACTGGTTCTCTCTTCTGCCGTTTTCCGTAGGACTCTCTTCTCTGACCTGAGTCTCCTTTGGAACTCTGCAGGTTCTA
+
CCCCCCCCFFFFGGGGGG5FGGHHGGGFEGHHHGGGGGGEGHHHHGGGGGGGHHGHHHHEGGGGGGGGGGGHGHHGGGGHGHHHHGGGGGBDGGHHHHHHHHECGHHGHHGGHHCGGGGHHHHHHEHHGHGHHGGGGGHGHHGHGGGGGGGGGGGGG?--A-;DFFFFFFFFFFFFFFFFFFFFFFFFBFFFFFAFFFFFFFF?DFFFFFFFFF/;9FBFFFF;99BFFFFFFFFFFFFFFFFFFFFFFFB
@M05620:37:000000000-D9766:1:1101:19589:8134 1:N:0:17
ACCACACCTTCTACAATGAGCTGCGTGTGGCTCCCGAGGAGCACCCCGTGCTGCTGACCGAGGCCCCCCTGAACCCCAAGGCCAACCGCGAGAAGATGCCCAGGTGAGTGGCCCGCTACCTCTTCTGGTGGCCGCCTCCCTCCTTCCTGGCCTCCCGGAGCTGCGCCCTTTCTCACTGGTTCTCTCTTCTGCCGTTTTCCGTAGGACTCTCTTCTCTGACCTGAGTCTCCTTTGGAACTCTGCAGGTTCTA
+
CCCDCDDDFFFFGGGGGGGGGGHHGGGEHGHHHGGGGGGGGHHHHGGGGGGGHHHHHHHGGGGGGGGGGGGHGHHGGGGHGHHHHGGGGGGGGGHHHHGGHHHGHGHHHHGGHHGGCGGHHHHHHHHHHHGHHGGGGGHGHHGHHGGGGGGGGGGGFC-<BFGGCGFFFFFFFFFFFFFFFFFFFFFFFFFFFFFFFFFFFFFDFBFFFFFFFFFFFFFFFFFFFFFFFFFFFFFFFFFFFFFFFFFFFFB
@M05620:37:000000000-D9766:1:1101:18050:8143 1:N:0:17
ACCACACCTTCTACAATGAGCTGCGTGTGGCTCCCGAGGAGCACCCCGTGCTGCTGACCGAGGCCCCCCTGAACCCCAAGGCCAACCGCGAGAAGATGAACCCAGGTGAGTGGCCCGCTACCTCTTCTGGTGGCCGCCTCCCTCCTTCCTGGCCTCCCGGCGCTGCGCCCTTTCTCACTGGTTCTCTCTTCTGCCGTTTTCCGTAGGACTCTCTTCTCTGACCTGAGTCTCCTTTGGAACTCTGCAGGTTC
+
AB>AAABAFFFFGFGGGGGGGGHHGGCGDFFGFGGGEGGEDH2GHGGGGGGGFHHFHHHG@F?EGGGGGGG23GHGGGEHGGHHHFF?DF@CCGHHGHFHHGGEGAFG?GFHEGHHCGCDGHHHBGHHFGF/CGHFGGGEEEHHGGFGGGGFFFGGGG?A-9BFFFBFFFFFFFFFFFFEFFFFFFFFFFFFFFFFDDFFFFDFF.AFFBFFFFFFBFFFBFFEF/BFFFFFFFFBF9BBBBFBF9/F9//
@M05620:37:000000000-D9766:1:1101:18031:8146 1:N:0:17
ACCACACCTTCTACAATGAGCTGCGTGTGGCTCCCGAGGAGCACCCCGTGCTGCTGACCGAGGCCCCCCTGAACCCCAAGGCCAACCGCGAGAAGATGAACCCAGGTGCGTGGCCCGCTCCCTCTTCTGGTGGCCGCCTCCCTCCTTCCTGGCCTCCCGGCGCTGCGCCCTTTCTCACTGGTTCTCTCTTCTGCCGTTTTCCGTAGGACTCTCTTCTCTGCCCTGCGTCTCCTTTGGAACTCTGCCGGTTC
+
BBCCCCCCFFFFGGGGGGGGGGHHGEEEFGHHHGGGGGGGGHHHHGGGFEGGHHGHHHGGGGGGGGGGGGGHHHHGGGGHGHHHHGGGGGFGGGHHFHHHHHG<FGGG<CFD@CHHGGG@DEHHFHDGGHGGDHHCCG?AFGFGDGGGGGF9FGGGGGGGGA@>BFAFFAFFFFFFBFFFFFFFFFF/BFFFFF/@ADF?FFDF.ADEFFFFFFFFFFFFBF.F?.CDFAFFFFFFFFFFFFFFF/;@FDA
@M05620:37:000000000-D9766:1:1101:6302:8161 1:N:0:17
AGTGCCAGCTCTCAATCGCACAGGGGACCCAGGGCCTGGCCCCTCCATCCAGAAAACCTATGACCTCACCCGCTACCTGGAGCACCAACTCCGCAGCTTGGCTGGGACCTATGTGAGTATCCAGCGTAGGAATCTGGGAGTTGGGGAGGAGTGAGGAGTTGGGGAAAGACAGTCCTAACCGTGGAGGGTTCTGGTAAATGATGGGGTGAGGAGGGGCTCTTTGGCTCCCACCAGTCCCCCTGTCTGGTCTA
+
AAAABFFFBFFFGGGGGGGGGGHHFGGGGGHHFGGGGGHHHHGHGGGHHHHHHGHHHGHHHHHHHHHHHHHGGGFGHHHHFGHHHHHEFHHHGGGGEHDGGHHGGGHHGHHHHHHHHHHHHHHHHGGGGGHHHHHHHHHGGHHHGGGGGECGHGHHHGHHHHGGGGHHHHHHHGHHHHGHGDFGEEGG:CFGGG;FFGGGGGGGGGFFFFFFFFFFFFFFFFFFFFFFFFFFFFFFFFFFFFFFFFFFFFB
@M05620:37:000000000-D9766:1:1101:9110:8186 1:N:0:17
AGTGCCAGCTCTCCATCGCACAGGGGACCCAGGGCCTGGCCCCTCCATCCAGAAAACCTATGACCTCACCCGCTACCTGGAGCACCCACTCCGCAGCTTGGCTGGGACCTATGTGAGTATCCAGCGTAGGAATCTGGGAGTTGGGGAGGAGTGAGGAGTTGGGGAAAGACAGTCCTAACCGTGGAGGGTTCTGGTAAATGATGGGGTGAGGAGGGGCTCTTTGGCTCCCACCAGTCCCCCTGTCTGGTCTA
+
>A>>>DFFBFFFG4FDBEFAE?GCF2AAE?GG2BAAFFHHHHGHGGFHHEHHHBGFGEGHFFGHHDBGHHHGG/>>GGFGBBGHHH11?FHB>E?EEGBFEHHGGGHHGHHHHHDFBHGHHGDGHFGGGGFGFHHHHE0FDGFHFC<@C.<CG0DG0DHHHFCG..:C/CCCHHHHHCFGGGGG.;CGEGGGGGFFFGGGFGGGGFFFFFFB?FACFFFFFFFFFFFFFBFFFFFFFFFFFFFFFFFFFF/
@M05620:37:000000000-D9766:1:1101:18064:8201 1:N:0:17
AGTGCCAGCTCTCAATCGCACAGGGGACCCAGGGCCTGGCCCCTCCATCCAGAAAACCTATGACCTCACCCGCTACCTGGAGCACCAACTCCGCAGCTTGGCTGGGACCTATGTGAGTATCCAGCGTAGGAATCTGGGAGTTGGGGAGGAGTGAGGAGTTGGGGAAAGACAGTCCTAACCGTGGAGGGTTCTGGTAAATGATGGGGTGAGGAGGGGCTCTTTGGCTCCCACCAGTCCCCCTGTCTGGTCTA
+
AA>>AFFFAFFFGGGGFGGGECHFGGGGAEHHFGGGGGHH2GGEFGGHGHHHFFFHHGHFFGBHGFFGHGHGG@?FHDHHGGHHHHHHGGHFFGGGEHFFDGHGEEFHEGGHGGFHFHHHHHHHHGGGGGHHFHHHHGAFDGFHGGEGGGC>GFFFHGGFHHGGGGHHHHFHHHHHHHHGGGFGGGFFEFFGFFCFFBFBFBFGGGFFFFFFFFFFFFFFFFFFFFFFFFFFFFFFFFFFFFFFFFFFFF9
@M05620:37:000000000-D9766:1:1101:5647:8225 1:N:0:17
ACCACACCTTCTACAATGCGCTGCGTGTGGCTCCCGAGGAGCACCCCGTGCTGCTGACCGAGGCCCCCCTGAACCCCAAGGCCAACCGCGCGAAGATGAACCCAGGTGCGTGGCCCGCTCCCTCTTCTGGTGGCCGCCTCCCTCTTTCCTGGCCTCCCGGCGCTGCGCCCTTTCTCACTGGTTCTCTTTTCTGCCGTTTTCCGTAGGTCTCTCTTCTCTGCCGTGCGTCTCCTTTGGAACTCTGCGGGTTC
+
BBBBBBB>CFFFGGGGGG4AEGGGGGGA2EGHHBFF2EFEDHHHHGGEEFGGGHGHHHGEFCCGGGGGGGGHHHHGGGGHGHHHHGGGGG/BDGGCGHBGHE/<CFHG1A.C<A<C<-<@AEHFGH:CGHFGGFHBBGDGFGFG/;CCFFFFFGFFG.ABB=-;BFBBD?BFFFFFFFFFBFFFFFF/;BFFBB/;AFFEF/AF..;/;FFFFFFBB/BFFF-;@.9.;.99BFFFBFFFF/:FF-;-BF.
@M05620:37:000000000-D9766:1:1101:22170:8261 1:N:0:17
AGTGCCAGCTCTCAATCGCACAGGGGACCCAGGGCCTGGCCCCTCCATCCAGAAAACCTATGACCTCACCCGCTACCTGGAGCACCAACTCCGCAGCTTGGCTGGGACCTATGTGAGTATCCAGCGTAGGAATCTGGGAGTTGGGGAGGAGTGAGGAGTTGGGGAAAGACAGTCCTAACCGTGGAGGGTTCTGGTAAATGATGGGGTGAGGAGGGGCTCTTTGGCTCCCACCAGTCCCCCTGTCTGGTCTA
+
CCABCFFFCFFFGGGGGGGGGGHHGGGGGGHHGGGGGGHHHHGHGGHHHHHHHHGHHGHHHHHHHHHHHHHGGGGGHHHHFHHHHHHHGHHHGGGGGHHHGHHGGGHHGHHHHHHHHHHHHHHHHGGGGGHHHHHHHHHGGHHHGGGGGGGHHFHHFGHHHHGGGGFGGHHHHHHHHHHHGGGGGGGGEGGGGGGGGGGGGGGGGGFFFFFFFFFFFFFFFFFFFFFFFFFFFFFFFFFFFFFFFFFFFFB
@M05620:37:000000000-D9766:1:1101:26128:8264 1:N:0:17
ACCACACCTTCTACAATGAGCTGCGTGTGGCTCCCGAGGAGCACCCCGTGCTGCTGACCGAGGCCCCCCTGAACCCCAAGGCCAACCGCGAGAAGATGCACAGGGGTGTGGGGCGCGCTACCTCCTCTGGGGGCCGCCTCTCTCCTTCCTGGCCTCCCGGCGCTGCGCCCTTTCTCACGTTTTCTCTCTTGTGCCGTTTTGCGGGGGACTCTCTTCTCTGCCCTGTGTCTCCTTTGACACTCTGCGTGCTC
+
BBBBBBBBFFFFGGGGGGDGGGHHGFGBGEHHHGGGGGGGGHHHHGGGGGGGHHHHHHHGGGGGGGGGGGGHHHHGGGGHGHHHHGGGGF<BDGHHHH22?22//>/>/>..->-A-----=C0.=/00=/9--=9-@9A/;/////9////.;/:..9;9---9D-@.-;/;FBF//.../;BFFF//;/9///-;A/../;-----;FFF//;FF/////.9;//;B///;////9/;F//9/-...;/
@M05620:37:000000000-D9766:1:1101:13585:8279 1:N:0:17
ACCACACCTTCTACAATGAGCTGCGTGTGGCTCCCGAGGAGCACCCCGTGCTGCTGACCGAGGCCCCCCTGAACCCCAAGGCCAACCGCGAGAAGATGAACCCAGGTGAGTGGCCCGCTACCTCTTCTGGTGGCCGCCTCCCTCCTTCCTGGCCTCCCGGAGCTGCGCCCTTTATCACTGGTTCTCTCTTCTGCCGTTTTCCGTAGGACTCTCTTCTCTGACCTGAGTCTCCTTTGGTACTCTGCAGGTTC
+
AAA@AAAAFFFFGGGGFGGBD1FCEAAFFEGHBFGGCEGCEHEHHGEGEEGEEGHCGHHGC@/EE>>EGGG0B>FEGG/E><GFCF/<CCG?/?<<1FHHB/CGHG1FD01?FEFEG-@C-/<DH0DH0DD/C.G:CG....::9F0;B9F/.FGF?EG@@-AA//@9B--9F/;BFFBFF99BFFBFFFBFFFF>--BEBFAF-BFFFF/9FFFFFFFFFFFFF/B9/B9BFFB//-9;BBF/BF/--//
@M05620:37:000000000-D9766:1:1101:10523:8281 1:N:0:17
AGTGCCAGCTCTCAATCGCACAGGGGACCCAGGGCCTGGCCCCTCCATCCAGAAAACCTATGACCTCACCCGCTACCTGGAGCACCAACTCCGCAGCTTGGCTGGGACCTATGTGAGTATCCAGCGTAGGAATCTGGGAGTTGGGGAGGAGTGAGGAGTTGGGGAAAGACAGTCCTAACCGTGGAGGGTTCTGGTAAATGATGGGGTGAGGAGGGGCTCTTTGGCTCCCACCAGTCCCCCTGTCTGGTCTA
+
AA>AAFBB>FCFFGGGGFGGEGFHEEFEEGHHGAEFDDGFFHG1EGFEFHHFFCBHCEFCGFFHHHGHHF?EGECGHFHFHHHCFGHGGFGHGF@EEFHHGBG/E/BGFFFDGFGBG?FFFHFGHGGGG?G>FHHDGEFGAGFHC?EGD.<GFBHFBECFGCCC.:CCHHHHFGCHHH/C?.;-.9AB.;AFFG;FF009009FGDFBEFF/:D?BB;?FFBBBB9FE.9.;EAF9BB.;@.FFFFFF99/
@M05620:37:000000000-D9766:1:1101:21914:8310 1:N:0:17
ACCACACCTTCTACAATGAGCTGCGTGTGGCTCCCGAGGAGCACCCCGTGCTGCTGACCGAGGCCCCCCTGAACCCCAAGGCCAACCGCGAGAAGATGAACCCAGGTGAGTGGCCCGCTACCTCTTCTGGTGGCCGCCTCCCTCCTTCCTGGCCTCCCGGAGCTGCGCCCTTTCTCACTTGTTCTCTCTTCTGCCGGTCTCCGTAGGACTCTCTTCTCTGACCTGAGTCTTCTTTGGAACTCTGCAGGTTC
+
AAAAAAAAFFFFGGGGGGG1G1F1EBEEHGHHHGGGGGGGGHHHHGGGGGGGGGHHHHHGGGGGGGGGGGEHHHGGGGGGGEHHHGGGGGGCCFHHHHGED//F//??1<?</FC<<@CC@/0D0<D<0<</<CG@-:..=.:CE/0CBF0FFABFAE99--9.9F;@---;BFFF/BF//;/B//;/BBF/B/B@-;-;B/9A-9-BB/FFFFBF/:/99FBF-/;;9//BF/9/;/////9BF//::99
@M05620:37:000000000-D9766:1:1101:19976:8318 1:N:0:17
ACCACACCTTCTACAATGAGCTGCGTGTGGCTCCCGAGGAGCACCCCGTGCTGCTGACCGAGGCCCCCCTGAACCCCAAGGCCAACCGCGAGAAGATGAACCCACGTGAGTGGCCCGCTACCTCTTCTGGTGGCCGCCTCCCTCCTTCCTGGCCTCCCGGCGCTGCGCCCTTTCTCACTGGTTCTCTCTTCTGCCGTTTTCCGTAGGACTCTCTTCTCTGACCTGAGTCTCCTTTGGAACTCTGCAGGTTC
+
BBBBBBBBFFFFGGGGGGGGGGHHGFGFHDHHHGGEGGGGGHHHHGGGFGGGHGGHHHHGGGGGGGGGGGGHHHHGGGGHGHHHHGGGGGFGGGHHGH2FH/CF/<<FAEGDFFFHCG?<-GHF0DGH0GDCACGD-DAF.CB/ABBBFG0/.CBFEGAD--@9DF=9:9D/FFFF/BFBB/;FFFFFBFFBBB9>FF/AFFD/AA9/BFFFFFFF/:9/9/;:F/9BFBB:FBFFF//BFFFBFF9F9FB
@M05620:37:000000000-D9766:1:1101:19195:8324 1:N:0:17
ACCACACCTTCTACAATGAGCTGCGTGTGGCTCCCGAGGAGCACCCCGTGCTGCTGACCGAGGCCCCCCTGAACCCCAAGGCCAACCGCGAGAAGATGAACCCAGGTGCGTGGCCCGCTACCTCTTCTGGTGGCCGCCTCCCTCCTTCCTGGCCTCCCGGCGCTGCGCCCTTTCTCACTGGTTCTCTCTTCTGCCGTTTTCCGTAGGACTCTCTTCTCTGACCTGCGTCTCCTTTGGAACTCTGCAGGTTC
+
CCCCBCCCFFFFGGGGGGGGGGHHGEGBEDHHHGGEGGGFGHHHHGGGFEGGHHHHHHHGGGGGGGGGGGGHGHHGGGGHGHHHHGGGGGBDGGHGHHHHHHGGHGHH1AFEGGHHGGG@FHHHHHHHHHHHGHHGGGGGHGGGGGGGGGGGGGGGGGGGADFFFFFFFFFFFFFFFFFFFFFFFFFFFFFFFFFFDFFFFFDFADDFFFFFFFFFFFFF0FBFF9@AFFFFFFFFFFFFFFFFF0:AFF0
@M05620:37:000000000-D9766:1:1101:20688:8329 1:N:0:17
ACCACACCTTCTACAATGAGCTGCGTGTGGCTCCCGAGGAGCACCCCGTGCTGCTGACCGAGGCCCCCCTGAACCCCAAGGCCAACCGCGAGAAGATGCCCAGGTGAGTGGCCCGCTACCTCTTCTGGTGGCCGCCTCCCTCCTTCCTGGCCTCCCGGAGCTGCGCCCTTTCTCACTGGTTCTCTCTTCTGCCGTTTTCCGTAGGACTCTCTTCTCTGACCTGAGTCTCCTTTGGAACTCTGCAGGTTCTA
+
BBBBBBBBFFFFFGGGGGGGGGHHGGGGHCHHHGGGGGGFGHHHHGGGGFGGHGHHHHHGGGGGGGGGGGGGHHHGGGGHGHHHHGGGGGGGG?HCF2FGHFGF<FFHF1<FHHGGGCGHDHGHHHGFHC?GGFGDDDCFHHFHGFGGGBFAFFEAA@;??FGF?-DD;FFFFFF/BBBFF/FFBFFFFFFFFDDAF?FFDFFFD/FFFFFFBFFF/BFFFBFFFFFFFFBF/F9BFFFFB99FFEFB99B
@M05620:37:000000000-D9766:1:1101:11709:8339 1:N:0:17
AGTGCCAGCTCTCAATCGCACAGGGGACCCAGGGCCTGGCCCCTCCATCCAGAAAACCTATGACCTCACCCGCTACCTGGAGCACCAACTCCGCAGCTTGGCTGGGACCTATGTGAGTATCCAGCGTAGGAATCTGGGAGTTGGGGAGGAGTGAGGAGTTGGGGAAAGACAGTCCTAACCGTGGAGGGTTCTGGTAAATGATGGGGTGAGGAGGGGCTCTTTGGCTCCCACCAGTCCCCCTGTCTGGTCTA
+
ABABBFFFCFFFGGGGGGGGGGHHGEFGGGGHGGGGGFGHFHGAEGH5FGGHHBBG3BA3GGGGFHBGHF1FGFGGH3FFGGHFFGGHGHFHGE@EGGHHEHHFEG0BEH?DFGFGHFBFFDHGHG/?//FHHHFHHHHGGFFBCGECFDGGHGHHHG<GGHGGGDFFHHBFGFGFFFHHGEA9?EDAEFC0CF9;0BCFGB9BA?DFEFFFFBFFFFFBB/9FFFBEEFFFFFFFFFFA=.F9FFB99/;
@M05620:37:000000000-D9766:1:1101:16286:8340 1:N:0:17
AGTGCCAGCTCTCAATCGCACAGGGGACCCAGGGCCTGGCCCCTCCATCCAGAAAACCTATGACCTCACCCGCTACCTGGAGCACCAACTCCGCAGCTTGGCTGGGACCTATGTGAGTATCCAGCGTAGGAATCTGGGAGTTGGGGAGGAGTGAGGAGTTGGGGAAAGACAGTCCTAACCGTGGAGGGTTCTGGTAAATGATGGGGTGAGGAGGGGCTCTTTGGCTCCCACCAGTCCCCCTGTCTGGTCTA
+
CCBBBFFFCFFFGGGGGGGGGGHHGEGGGGHHGGGGGGHHHHGHGGHHHHGHHHHHHGHHHHHHHHHHHHHGGGGGHHHHHHHHHHHHGHHHGGGGGHHHGHHGGGHHGHHHHHHHHHHHHHGHHGDGGGHHGHHGHHGGEGHHGGFGGGGHHHHHHGHHHHGGGGHHHHHHHHHHHHHHGGFGGGGGEFGGGGFFGGGGGGGGGGFFFFFFFFFFFFFFFFFFFFFFFFFFFFFFFFFFFFFFFFFFFFB
@M05620:37:000000000-D9766:1:1101:19200:8341 1:N:0:17
ACCACACCTTCTACAATGAGCTGCGTGTGGCTCCCGAGGAGCACCCCGTGCTGCTGACCGAGGCCCCCCTGAACCCCAAGGCCAACCGCGAGAAGATGAACCCAGGTGAGTGGCCCGCTACCTCTTCTGGTGGCCGCCTCCCTCCTTCCTGGCCTCCCGGAGCTGCGCCCTTTCTCACTGGTTCTCTCTTCTGCCGTTTTCCGTAGGACTCTCTTCTCTGACCTGAGTCTCCTTTGGAACTCTGCAGGTTC
+
AA>AA>AAFFFFGGGGGGGGGFHHGGGGFDGHBFGGGGGEGGAGHGGGAAFGFGFFHHGGEGGFGGGGGGGG3BGEGGEHFHHHEFGCGFGGGDHHBFG?<FDGFCF<GCFF/FGHGGGCFHBHBFGGGGGFCHHGGGGA.CGHEBFGGGGGGGGGGG?-BFBF/FFFFF=FFFFFFFFEFFFFFFFFFFFFFFFF9AFEFFDFF??FFBF/FFFFEFFFFFFF.BFBFFFFFFF/B:BFFFF/BFFFAB9
@M05620:37:000000000-D9766:1:1101:14406:8368 1:N:0:17
AGTGCCAGCTCTCAATCGCACAGGGGACCCAGGGCCTGGCCCCTCCATCCAGAAAACCTATGACCTCACCCGCTACCTGGAGCACCAACTCCGCAGCTTGGCTGGGACCTATGTGAGTATCCAGCGTAGGAATCTGGGAGTTGGGGAGGAGTGAGGAGTTGGGGAAAGACAGTCCTAACCGTGGAGGGTTCTGGTAAATGATGGGGTGAGGAGGGGCTCTTTGGCTCCCACCAGTCCCCCTGTCTGGTCTA
+
ABAAAFFFBFFFGGGGGGGGGGHGGGGGEGHH2EEDDGHHFHGHGGHHHHGHHHGHHGHHHHHHHFHHHHHGGEEGHHGHBGHHGHHEFHHGGGGGGHHHGHHGGGHHGHHHHHHHHHHHHHHHHGGGGGHHHHHHHHHGGHHHGGGGGGGHHFHHHGHHHHGGGGHHHHHHHHHHHHHHGGGGFGGGCFGGGGCFFGGGGGGGGGFFFFFFFFFFFFFFFFFFFFFFFFFFFFFFFFFFFFFFFFFFFFF
@M05620:37:000000000-D9766:1:1101:18241:8377 1:N:0:17
AGTGCCAGCTCTCAATCGCACAGGGGACCCAGGGCCTGGCCCCTCCATCCAGAAAACCTATGACCTCACCCGCTACCTGGAGCACCAACTCCGCAGCTTGGCTGGGACCTATGTGAGTATCCAGCGTAGGAATCTGGGAGTTGGGGAGGAGTGAGGAGTTGGGGAAAGACAGTCCTAACCGTGGAGGGTTCTGGTAAATGATGGGGTGAGGAGGGGCTCTTTGGCTCCCACCAGTCCCCCTGTCTGGTCTA
+
CCBCCFFFBFFFGGGGGGGGGGHHGGGGGGHHGGGGEGHHGHGHGGHHHHHHHHGHHGHHHHHHHHHHHHHGGEGGHHHHHHHHGHHHGHHHGCEFG3FHGHHG?<GHGHHHHHFHHHHHHGHHGGADCGHHHGHHGHHGGHHHGGGFFGGHHHHHHGHHHHGGGGGHHHHHHGHHHHFHGDEFGGGGCFGFGGFGGGGGGFGGGGFFFFFFFFFF-BFFFFFFFFFFFFFDEFFFFFFFFFFFFFFFFFF
@M05620:37:000000000-D9766:1:1101:15831:8394 1:N:0:17
ACCACACCTTCTACAATGAGCTGCGTGTGGCTCCCGAGGAGCACCCCGTGCTGCTGACCGAGGCCCCCCTGAACCCCAAGGCCAACCGCGAGAAGATGCCCAGGTGAGTGGCCCGCTACCTCTTCTGGTGGCCGCCTCCCTCCTTCCTGGCCTCCCGGAGCTGCGCCCTTTCTCACTGGTTCTCTCTTCTGCCGTTTTCCGTAGGACTCTCTTCTCTGACCTGAGTCTCCTTTGGAACTCTGCAGGTTCTA
+
BBBBBBBBFFFFFGGFGGGFGFFFFEGFHGFHHGGGGGGGGGHGHGGGEGGGHHHHHHHGGGGGGGGGGGGGHHHGGGGHGHHHHGGGGGGGCFGHHFHHGHHGHHHHHHGGHHGGGGGHHHHHHHHGHHGHHGGGGGHGHHGHHGGGGGGGGGGGGG-DGGGGGGFFFFFFFFFFFFFFFFFFFFFFFFFFFFFFFFFFFFFFFFFFFFFFFFFFFFFFFFFFFFFFFFFFFFFFFFFFFFFFFFFFFFB
@M05620:37:000000000-D9766:1:1101:10610:8401 1:N:0:17
AGTGCCAGCTCTCAATCGCACAGGGGACCCAGGGCCTGGCCCCTCCATCCAGAAAACCTATGACCTCACCCGCTACCTGGAGCACCAACTCCGCAGCTTGGCTGGGACCTATGTGAGTATCCAGCGTAGGAATCTGGGAGTTGGGGAGGAGTGAGGAGTTGGGGAAAGACAGTCCTAACCGTGGAGGGTTCTGGTAAATGATGGGGTGAGGAGGGGCTCTTTGGCTCCCACCAGTCCCCCTGTCTGGTCTA
+
BBAABFFFCFFFGGGGGCGGGGHHGGGGGGGHGGGGGGHHHHGHGGHHHHHHHHHHHGGHHHHHHHHHHHHGGGGGHHHHGHHHHHHHGHHHGGGGGGHHGHHGGGHHGGHHHHHHHHHHHHHHHGGGGGHHHHHHHGHGGGHHGGGGGDEGHGHHHGHHHHGGGGHHHHHHHHHHHHHHGGGGDEGGEGGGGGCFGGGGGGGGGGFFFFFFFFFFFFFFFFFFFFFFFFFFFFFFFFFFFFFFFFFFFFF
@M05620:37:000000000-D9766:1:1101:25487:8430 1:N:0:17
GAGGCTGCTTTGGAAGAAACTGACAGGCTATGGCAAAATTTGCTTCTGGGCCCGGGCAAGATTGTCGAGCCCTCCATAGAAGCTGAAATGCCGGCTACTGCTCGCCACACACAACTAGCAGACCAAACAATAATAAAAGAGATCAAGAAAAAACATCAACTAAATCAAAACAAGCCGCTTAATAAAACAAAATAACCCAATACCAACACAAGCAACAATTGTACTAATATAGGACTTTCAAAATCCAAAAT
+
A1AAAAFAFFFFG1BBCGGGG1F1B1AA0A1BFGCFFH1B1ABA1B1D10BA///A/A/BB1111A///B>>>//0B2BBF1BB111B2BBB/>E//B1>1B1>////0?///?E1110<<BB/@///<<111221111/0011<1110000-..>11<<0<0000000<.../..---..000;0009...00;;;AA.90/;00.;...../=.--///;99//9;/9///////////9/9//99;9/
@M05620:37:000000000-D9766:1:1101:17556:8438 1:N:0:17
ACCACACCTTCTACAATGAGCTGCGTGTGGCTCCCGAGGAGCACCCCGTGCTGCTGACCGAGGCCCCCCTGAACCCCAAGGCCAACCGCGAGAAGATGCCCAGGTGAGTGGCCCGCTACCTCTTCTGGTGGCCGCCTCCCTCCTTCCTGGCCTCCCGGCGCTGCGCCCTTTCTCACTGGTTCTCTCTTCTGCCGTTTTCCGTAGGACTCTCTTCTCTGACCTGAGTCTCCTTTGGAACTCTGCAGGTTCTA
+
CCCCCCCCFFFFGGDDGGGGGGHHGFGECEGFHGGGGGGGGHHHHGGGGGGGHHHHHHHGGGGGGGGGGGGHEHHGGGGHGHHHHGGGGGCGGGHHHHHHHHHGFHHHHHGGHHGGG?FHHHHHHHHGHFFHHGGGGGHGHHGHHGGGGGGGGGGGGG-ADFFFAFFFFFFFFFFFFFFFFFFFFFFFFFFFFFFFFFFFFFFFFFFFFFFFFFFFFFFFFFF/FFFFFFFFFFFFFFFFFFFFFFFFFF;
@M05620:37:000000000-D9766:1:1101:17779:8440 1:N:0:17
ACCACACCTTCTACAATGAGCTGCGTGTGGCTCCCGAGGAGCACCCCGTGCTGCTGACCGAGGCCCCCCTGAACCCCAAGGCCAACCGCGAGAAGATGCCCAGGTGAGTGGCCCGCTACCTCTTCTGGTGGCCGCCTCCCTCCTTCCTGGCCTCCCGGAGCTGCGCCCTTTCTCACTGGTTCTCTCTTCTGCCGTTTTCCGTAGGACTCTCTTCTCTGACCTGAGTCTCCTTTGGAACTCTGCGGTTCTAG
+
CCCCCCCCFFFFGGGGGGGGGGHHGGGEEGHHHGGGGGGGGHHHHGGGGGGGHHHHHHHGGGGGGGGGGGGHGHHGGGGHGHHHHGGGGGGGGGHHHHHHHHHGHHHHHHGGHHGGGGGHHHHHHHHGHHGHFCGCGGHGHHGHHGGGGGGGGGGGGC-ADGEGFGFFFFFFFFFFFFFFFFFFFFFFFFFFFFFDFFFFAFFFDFFFFFFFFFFFFFFFFFFFFFFFFFFFFFFFFFFFFFFFFFFFFFB
@M05620:37:000000000-D9766:1:1101:16132:8450 1:N:0:17
AGTGCCAGCTCTCAATCGCACAGGGGACCCAGGGCCTGGCCCCTCCATCCAGAAAACCTATGACCTCACCCGCTACCTGGAGCACCAACTCCGCAGCTTGGCTGGGACCTATGTGAGTATCCAGCGTAGGAATCTGGGAGTTGGGGAGGAGTGAGGAGTTGGGGAAAGACAGTCCTAACCGTGGAGGGTTCTGGTAAATGATGGGGTGAGGAGGGGCTCTTTGGCTCCCACCAGTCCCCCTGTCTGGTCTA
+
CCBCCFFFCFFFGGGGGGGGGGHHGGGGGGHHGGGGGGHHHHGHGGHHHHHHHHHHHGHHHHHHHHHHHHHGGGGGHHHHHHHHHHHHGHHHGGGGGHHHGHHGGGHHGHHHHHHHHHHHHHHHHGGGGGHHHHHHHHHGGHHHGGGGGGGHHHHHHGHHHHGGGGHHHHHHHHHHHHHHGGGGGGGGEFFGGGFGGGGGGGGGGGFFFFFFFFFFFFFFFFFFFFFFFFFFFFFFFFFFFFFFFFFFFFF
@M05620:37:000000000-D9766:1:1101:15077:8462 1:N:0:17
ACCACACCTTCTACAATGAGCTGCGTGTGGCTCCCGAGGAGCACCCCGTGCTGCTGACCGAGGCCCCCCTGAACCCCAAGGCCAACCGCGAGAAGATGCCCAGGTGAGTGGCCCGCTACCTCTTCTGGTGGCCGCCTCCCTCCTTCCTGGCCTCCCGGCGCTGCGCCCTTTCTCACTGGTTCTCTCTTCTGCCGTTTTCCGTAGGACTCTCTTCTCTGACCTGAGTCTCCTTTGGAACTCTGCAGGTTCTA
+
CCCCCCCBFFFFGGGGGGGGGGHHGGGEEGHHHGGGGGGGGHHHHGGGGGGGHHHHHHHGGGGGGGGGGGGHFHHGGGGHGHHHGGGGGGDGGGHGHHHHHHHGHHHHHBGGHHGGGGGHHHHHHHHHHHGHHGGGGGHGHHGHHGGGGGGGGGGGGG-ADFFFFFFFFFFFFFFFFFFFFFFFFFFFFFFFFFDFFFFFFFFFFFFFFFFFFFFFFFFFFFFFFFFFFFFFFFFFFFFFFFFFFFFFFF;
@M05620:37:000000000-D9766:1:1101:10057:8464 1:N:0:17
ACCACACCTTCTACAATGAGCTGCGTGTGGCTCCCGAGGAGCCCCCCGTGCTGCTGACCGAGGCCCCCCTGACCCCCAAGGCCAACCGCGAGAAGATGCCCCGGTGAGTGGCCCGCTACCTCTTCTGGTGGCCGCCTCCCTCCTTCCTGGCCTCCCGGAGCTGCGCCCTTTCTCACTGGTTCTCTCTTCTGCCGTTTTCCGTAGGACTCTCTTCTCTGACCCGACTCTCCTTTGGAACTCTGCAGGTTCTA
+
>>11>>>AFFFFFGGFEGG1D1B1AAAEGCFGAFFE0A/AAG/BEGEGEFGFGHHHFHHG@EGEC?E>EGG00>BEEG/?<FFFFFGBCB<B//<11??GF/>-ACFHDD.<GA@@-CCF0;CGH0GH0/.;CAA@.EEF//C/;FFFFF.90CEGF?--9-//@@B@-/;9FFBB/F-//BBF9//FFFB/F-9-BE/B?9AA-//;BFFFB9/B///:;-99---:BB///////FB9/;/9BAABBF/
@M05620:37:000000000-D9766:1:1101:6205:8473 1:N:0:17
ACCACACGTTCTACAATGAGCTGCGTGTGGCTCGCGAGGAGCACCCCGTGCTGCTGACCGAGGCCCCCCTGAACCCCAAGGCCAACCGCGAGAAGATGCCCAGGTGAGTGGCCCGCTACCTCTTCTGGTGGCCGCCTCCCTCCTTCCTGGCCTCCCGGCGCTGCGCCCTTTCTCACTGGTTCTCTCTTCTGCCGTTTTCCGTAGGACTCTCTTCTCTGACCTGAGTCTCCTTTGGAACTCTGCAGGTTCTA
+
A?AAAAA1>CFAGGGGGG11BGHBFEG00BFEG0AE?AEE///FFGGCEG/FBG1FHHHEG?E/FEGGGGGGGHHGE/EFGHHHHGGGGG<BCGHEHHFHHHHEHHBGHHGGHHGGGGGHHHHHFHHHHGFHHGGGGGGGGGGGGGGGFGGGGGGGBG-;@@;B@?F@@FFFFFFFFFFFFFFFFFFFFBFFF@FFFFFFFFFBFFFFFFFFFFFFFFEFFFBBFFF9BFFFFFFFFFFFFEFFFFFFFB/
@M05620:37:000000000-D9766:1:1101:24844:8482 1:N:0:17
ACCACACCTTCTACAATGAGCTGCGTGTGGCTCCCGAGGAGCACCCCGTGCTGCTGACCGAGGCCCCCCTGAACCCCAAGGCCAACCGCGAGAAGATGCCCAGGTGAGTGGCCCGCTACCTCTTCTGGTGGCCGCCTCCCTCCTTCCTGGCCTCCCGGAGCTGCGCCCTTTCTCACTGGTTCTCTCTTCTGCCGTTTTCCGTAGGACTCTCTTCTCTGACCTGAGTCTCCTTTGGAACTCTGCAGGTTCTA
+
BBCCCCCCFFFFGGGGGGGGGGHHGGGFHGHHHGGGGGGGGHHHHGGGGFGGHHHHHHHGGGGGGGGGGGGHGHHGGGGHGHHHHGGGGCBDGGHHHGHHHHHGGHHHHHGGHHGGGGGHHHHHHHHHHHGHHGGGGGHGHHGHHGGGGGGGGGGGGG9CGGGGGGFFFFFFFFFFFFFFFFFFFFFFFFFFFFDFFFFFFFFFFFFFFFFFFFFFFFFFFFFFFFFFFFFFFFFFFFFFFFFFFFFFFFF
@M05620:37:000000000-D9766:1:1101:24502:8509 1:N:0:17
ACCACACCTTCTACGATGAGCTGCGTGTGGCTCCCGAGGAGCACCCCGTGCTGCTGACCGAGGCCCCCCTGAACCCCAAGGCCAACCGCGAGAAGATGCCCAGGTGAGTGGCCCGCTACCTCTTCTGGTGGCCGCCTCCCTCCTTCCTGGCCTCCCGGAGCTGCGCCCTTTCTCACTGGTTCTCTCTTCTGCCGTTTTCCGTAGGACTCTCTTCTCTGACCTGAGTCTCCTTTGGAACTCTGCAGGTTCTA
+
1>1AAAAAFFCDEG1AAFGGGFHHGEGFCGCHHGEEGGG/EGHHHG/EEEGGH1EGHFFGGGG?//EEEEGHBFHGGCGEGHA/FFGCGCCGGGHHBGHHHHHG1CGHFHGGHHGGGCCHGHHGH0GG0GFGHCGG.CHGHHGE0CFGBFF?BF.EGG-@AFGG@@F@@FFFFFFFFFF/FFFFFFF/BFFFF@AFFFFFFFABBFFFFFFFFFFFBBFFF/FFFFFFFFFFFFFFFFFFFFEFFF-BFBF
@M05620:37:000000000-D9766:1:1101:22894:8516 1:N:0:17
ACCACACCTTCTACAATGAGCTGCGTGTGGCTCCCGAGGAGCACCCCGTGCTGCTGACCGAGGCCCCCCTGAACCCCAAGGCCAACCGCGAGAAGATGCCCAGGTGAGTGGCCCGCTACCTCTTCTGGTGGCCGCCTCCCTCCTTCCTGGCCTCCCGGAGCTGCGCCCTTTCTCACTGGTTCTCTCTTCTGCCGTTTTCCGTAGGACTCTCTTCTCTGACCTGAGTCTCCTTTGGAACTCTGCAGGTTCTA
+
AAAAABBBFFFFGGGGGGBGGGHHGGGFHGHHHGGGGGGGGHHHHGGGGGGGFHHHFHHGGGGGGGGGGGGHHHHGGGGHGHHHHGGGGGBFGGHHHHHHHHHFHHHHHHFGHHGGGGGHHHHHHHHGHHGHHGGGGGHGHHGHHGGGGEFGGGGGGD?DGGGGGGFFFFFFFFFFFFFFFFFFFFFFFFFFFFFFFFFFFFFFFFFFFFFFFFFFFFFFFFFFFFFBBFFFFFFFFFFFFFFFFFFFFFB
@M05620:37:000000000-D9766:1:1101:15717:8517 1:N:0:17
AGTGCCAGCTCTCAATCGCACAGGGGACCCAGGGCCTGGCCCCTCCATCCAGAAAACCTATGACCTCACCCGCTACCTGGAGCACCAACTCCGCAGCTTGGCTGGGACCTATGTGAGTATCCAGCGTAGGAATCTGGGAGTTGGGGAGGAGTGAGGAGTTGGGGAAAGACAGTCCTAACCGTGGAGGGTTCTGGTAAATGATGGGGTGAGGAGGGGCTCTTTGGCTCCCACCAGTCCCCCTGTCTGGTCTA
+
CCCCCFFFDFFFGGGGGGGGGGHHGGGGGGHHGGGGGGHHHHGHGGHHHHHHHGHHHGHHHHHHHHHHHHHGGGGGHHHHHHHHHHHHGHHHGGGGGHHHGHHGGGHHGHHHHHHHHHHHHHHHHGEFGGHHHHHHHHGGGHHHGGGGGGGHHHHHHGHHHHGGGGHHHHHHHHHHHHHHGGGGGGGGCFGGGGFGGGGGGGGGGGFFFFFFFFFFFFFFFHHFFFFFFFFFFFFFFFFFFFFFHFFFFFF
@M05620:37:000000000-D9766:1:1101:12377:8518 1:N:0:17
AGTGCCAGCTCTCAATCGCACAGGGGACCCAGGGCCTGGCCCCTCCATCCAGAAAACCTATTACCTCACCCGCTACCTGGAGCACCAACTCCGCAGCTTGGCTGGGACCTATGTGAGTATCCAGCGTAGGAATCTGGGAGTTGGGGAGGAGTGAGGAGTTGGGGAAAGACAGTCCTAACCGTGGAGGGTTCTGGTAAATGATGGGGTGAGGAGGGGCTCTTTGGCTCCCACCAGTCCCCCTGTCTGGTCTA
+
>AAAADFFAF4DG4BGGAFFEABABAEFEEFHGEGGCABBFGEGGG2FGGFFD3GGGGHHG55D5DBGFGHEFEFGHBF1BFB??FGE13BG1>EEGFHHEFE??EGGEGHHF3FHH3BF3DGGG@?CCDF222<?1GAF<?DC?FA-@.>GAGHHE.C<DGFCCEAAFCBG;;G0GH/.A.9;AADG:;FFGF;;CB0BFC00C.::AAFFDDCFF-E/B/BBB9FE.B;DEFBF9B.9999BF;BFFBF
@M05620:37:000000000-D9766:1:1101:23902:8519 1:N:0:17
ACCACACCTTCTACAATGAGCTGCGTGTGGCTCCCGAGGAGCACCCCGTGCTGCTGACCGAGGCCCCCCTGAACCCCAAGGCCAACCGCGAGAAGATGAACCCAGGTGAGTGGCCCGCTACCTCTTCTGGTGGCCGCCTCCCTCCTTCCTGGCCTCCCGGCGCTGCGCCCTTTCTCACTGGTTCTCTCTTCTGCCGTTTTCCGTAGGACTCTCTTCTCTGACCTGAGTCTCCTTTGGAACTCTGCAGGTTC
+
BBBAA4ABFFFFGGGGGGGGGGHHGGGEHGGHHGGGGGG?EGGHHGGGEGGGHHHHHHHGGGGGGGGGGGGFFHHEGGGHGGHHGGGGGBBFGGHHHFHFHHGGHGHH1?GHGGHHGGGGGHFHHHHHFGGFCGHFGGGEHGHHGGGGGGGGGGGGGGGG-@DFFFFFFFAFFFFFFFFFFFFFFFFFFFFFFFFFDFFFFFDFFFAFFFFFFFFFFFFFFFFFF/;9BFFFBFFFF9BFFFFFF/BFFF/
@M05620:37:000000000-D9766:1:1101:18761:8520 1:N:0:17
AGTGCCAGCTCTCAATCGCACAGGGGACCCAGGGCCTGGCCCCTCCATCCAGAAAACCTATGACCTCACCCGCTACCTGGAGCACCAACTCCGCAGCTTGGCTGGGACCTATGTGAGTATCCAGCGTAGGAATCTGGGAGTTGGGGAGGAGTGAGGAGTTGGGGAAAGACAGTCCTAACCGTGGAGGGTTCTGGTAAATGATGGGGTGAGGAGGGGCTCTTTGGCTCCCACCAGTCCCCCTGTCTGGTCTT
+
BBABBFFFBFFFGGGGFGGGGCHFGGGGFFFHCGGGGGHHGHGHGGEHHGCGBCFHHGHHHHGHHHHHHHHGGEEGHGHHHFHHHGFHGHHHGGGGCFHFEHHGGGHHGHHHHHFHHHHHHHHHGGGGGGHHHHHHHGFEDGHHCCFGGGGHFFFGHGHHHGGGGGEHHHHFGCHHHHHHGGEBAFGGGFFFFGF;F9FFFFFGGGF=?A?BAABBBBEFFFFFFFFEA9FDEAFFFFFFBABFFFBB/B/
@M05620:37:000000000-D9766:1:1101:15263:8521 1:N:0:17
ACCACACCTTCTACAATGAGCTGCGTGTGGCTCCCGAGGAGCACCCCGTGCTGCTGACCGAGGCCCCCCTGAACCCCAAGGCCAACCGCGAGAAGATGAACCCAGGTGAGTGGCCCGCTACCTCTTCTGGTGGCCGCCTCCCTCCTTCCTGGCCTCCCGGCGCTGCGCCCTTTCTCACTGGTTCTCTCTTCTGCCGTTTTCCGTAGGACTCTCTTCTCTGCCCTGCGTCTCCTTTGGAACTCTGCAGGTTC
+
CCCCCCCCFFFFGGGGGGGGGGHHGEGEFGHHHGGGGGFGGHHHHGGGGGGGGHHHHHHGGGGGGGGGGGGHHHHGGGGHGHHHHGGGGGGGGGHHHHHHHHGGHGHH1FFHEGHHGGG-A/DDHHDGHEFHGHHGG@DGHGHHGGFGGGGFFFFFGEGG:?>DAFFFFAFFF9FFF/FFFFBFFB9/B9:BBFFFFFFFFF.B;ADFFFFFFFFFFBFF/B9BF.:.;9FBFFFFFFFFB9FFF/;FF//
@M05620:37:000000000-D9766:1:1101:9950:8526 1:N:0:17
AGTGCCAGCTCTCAATCGCACAGGGGACCCAGGGCCTGGCCCCTCCATCCAGAAAACCTATGACCTCACCCGCTACCTGGAGCACCAACTCCGCAGCTTGGCTGGGACCTATGTGAGTATCCAGCGTAGGAATCTGGGAGTTGGGGAGGAGTGAGGAGTTGGGGAAAGACAGTCCTAACCGTGGAGGGTTCTGGTAAATGATGGGGTGAGGCGGGGCTCTTTGGCTCCCACCAGTCCCCCTGTCTGGTCTA
+
AAAAAFF11CFFGBGGGGCFEEHGGGG0EFAGF0EE/FGHCHGEEG01DG1BA0FHHGH1FGFGHHHCGFCEEE/EHHHHEHHHHHFGFHDHGGGEGHFGCGBFGCHFFHGHHH2BDGGFHG2BG<E/BC11@GHGF00?C??1/-.>-.>>C0DFFCH/G/-CC?../;//CCHF0;:GGGG@.;;AEGFFGF;CB0;F0;BBEG9@EF--;@--9@E/B9BF9FFFFFFFEFFFFFFF?FFFFBFFFF/
@M05620:37:000000000-D9766:1:1101:27547:8533 1:N:0:17
ACCACACCTTCTACAATGAGCTGCGTGTGGCTCCCGAGGAGCACCCCGTGCTGCTGACCGAGGCCCCCCTGAACCCCAAGGCCAACCGCGAGAAGATGAACCCAGGTGAGTGGCCCGCTACCTCTTCTGGTGGCCGCCTCCCTCCTTCCTGGCCTCCCGGAGCTGCGCCCTTTCTCACTGGTTCTCTCTTCTGCCGTTTTCCGTAGGACTCTCTTCTCTGACCTGAGTCTCCTTTGGAACTCTGCAGGTTC
+
CCBBCCCCFFFFGGGGGGGGGGHHGFFFHGHHGFGGGGGGGHHHHGGGGGGGHHHGHHHGGGGGGGGGGGGHHHHGGGGHEHHHHGGCGGGGGGHHHHHFHEDFHGHGEHHHGGHHGGGGGHHHGHHHHHFHDHHGGGGFHGHHGFGGGGGGGGGGFGD??DDFGGFFDFFFFFFFFFFFFFFFFFFFFFFFFFFFADFEFFFFF??BFFFFFFFFFFFFFFFFB/FFFFFFFFFFFBBFFFFFFFFFFFF
@M05620:37:000000000-D9766:1:1101:15381:8543 1:N:0:17
ACCACACCTTCTACAATGAGCTGCGTGTGGCTCCCGAGGAGCACCCCGTGCTGCTGACCGAGGCCCCCCTGAACCCCAAGGCCAACCGCGAGAAGATGAACCCAGGTGAGTGGCCCGCTACCTCTTCTGGTGGCCGCCTCCCTCCTTCCTGGCCTCCCGGAGCTGCGCCCTTTCTCACTGGTTCTCTCTTCTGCCGTTTTCCGTAGGACTCTCTTCTCTGACCTGAGTCTCCTTTGGAACTCTGCAGGTTC
+
AA3AAAAAFFFFGGG45EGGGGHHEEFFHDHHHGGGGGGCGHHHHGEGAAEEHFHHHFHGGGGGGGEGGGGGHHEEGGGHGHHHGGGGGGGGGGHHFGHFDGGGGFGGHHHHGGHHGGGGGHHHHFHHHHHHGFHGGGGGHGHHGGGGGGGFGGGGGGGG-AAFGGBBFBBFFFFFFFFFFFFFFFFFFFFFFFFBADFFFF?FFFFFFFFFFFFFFFFFFFFFFBFFFFFFFFFEB;BFFFFFFBFFFFB
@M05620:37:000000000-D9766:1:1101:18939:8543 1:N:0:17
AGTGCCAGCTCTCAATCGCACAGGGGACCCAGGGCCTGGCCCCTCCATCCAGAAAACCTATGACCTCACCCGCTACCTGGAGCACCAACTCCGCAGCTTGGCTGGGACCTATGTGAGTATCCAGCGTAGGAATCTGGGAGTTGGGGAGGAGTGAGGAGTTGGGGAAAGACAGTCCTAACCGTGGAGGGTTCTGGTAAATGATGGGGTGAGGAGGGGCTCTTTGGCTCCCACCAGTCCCCCTGTCTGGTCTA
+
AA1AAFFFAFFFGGGFFGGAGCHFFGFGGEHHFEGECFHFGHGHGGHHHHHHFFHGHGHHHHGHHHHHHHHEE/EGHGGHFGGHFHHEGEHHGEEEGFHHEHHGGGHHGHHHHHHHHHHHHHHHHGGGGGHHHHHHHGHGEHHHGGGGGGGGHFHHHGHHHHGGGGHHHHGHHHHHHHGHGGGGGGGGFFFGGGFGGGGGGGGGGGF@FFFFFF@@@@FFFFFFFFFFFFFFFFFFFFFF@FFFFFFFFFB
@M05620:37:000000000-D9766:1:1101:24196:8549 1:N:0:17
ACCACACCTTCTACAATGAGCTGCGTGTGGCTCCCGAGGAGCACCCCGTGCTGCTGACCGAGGCCCCCCTGAACCCCAAGGCCAACCGCGAGAAGATGAACCCAGGTGCGTGGCCCGCTACCTCTTCTGGTGGCCGCCTCCCTCCTTCCTGGCCTCCCGGCGCTGCGCCCTTTCTCACTGGTTCTCTCTTCTGCCGTTTTCCGTAGGACTCTCTTCTCTGACCTGCGTCTCCTTTGGAACTCTGCCGGTTC
+
BABCBBCCCFFFGFFGGGGGGGHHGGGEEGHHHGFEFGEFGGCGHFFEEEBFHHHHGGHEGCGEGGGGGC1GBGHGEEEHGHGHHFGE<C?DCGHHHHHGFHC??FGFFDCDGCGHCFG-<GHHHHHHHHHHCFHCGGGGHGGGGGGGGGGGGGGGGG.;;-BCFFFFFFFFFFEFFFFFFFFFFFFFFFFFFFFFAFFEFFBFFAFFFFFFFFFFFF0B0::B/:@DAFFFFFFFFFFFFFFFF0@F;D.
@M05620:37:000000000-D9766:1:1101:4893:8554 1:N:0:17
AGTGCCAGCTCTCAATCGCACAGGGGACCCAGGGCCTGGCCCCTCCATCCAGAAAACCTATGACCTCACCCGCTACCTGGAGCACCAACTCCGCAGCTTGGCTGGGACCTATGTGAGTATCCAGCGTAGGAATCTGGGAGTTGGGGAGGAGTGAGGAGTTGGGGAAAGACAGTCCTAACCGTGGAGGGTTCTGGTAAATGATGGGGTGAGGAGTGGCTCTTTGGCTCCCACCAGTCCCCCTGTCTGGTCTA
+
>A>>AFFFCFFFGGGGGGG2E?FDFGGEGEGHABEEFFHHHHGHGGGHHHHHHHHHHGHHHHHHHHHHHHHGG>>EHHHHBFHHHHH?EGHFEECGEHHHGHHGGGHHGHHHHHHHHHHHHHHHHGBEGGHHHHHHHHGGGHHHGGGGGDEHHHHHHGHHHHGGGGHHHHHHHHHHHHHHGGGGGGGGCFGGGGBFGGGGGGGGGGFFFFFFFBFFFFFFFHFFFFFFFFFFFFFFFFFFFFFFHFFFFFB
@M05620:37:000000000-D9766:1:1101:14316:8556 1:N:0:17
GAGGCTGCTTTGGAAGAAACTGACAAGCCAGGGACAAAAGATCGGAAGCGCACACGTCTGAACTCCAGTCACTCCGGAGAATCTCGTATGCCGTCTTCTGCTTGAAAACCAAAAAAAAAAGGAAACTATAAGAATCCAAGGGAGCAAAAGAGCTGATAAAAAAATGGAAAGAAAGTCAGGCAGATAAGCAGTAGCACCATTATGAATACAAGTAAACACTTCTCAAAATTCGTACTTTGAACAGCCAAACC
+
AABBBBFBFFFFGGGGFGGGGFG4G5BGFABFF2FFHH232FGG?F2E20AAA01AAA2BFFEDB33BDBGDGD?1EEF>FFGH411?F?FHG1>0??GF4FH3?3BF3/??/FG//><<A/000?1?1@11<1111111......//</./<</0<0=D00=-.::0:09/9/90;90/9.9.000000/00000;990;0;0//9;//;/;//999.:////;///9B/99;.;B///;///.9;..9.
@M05620:37:000000000-D9766:1:1101:5661:8558 1:N:0:17
AGTGCCAGCTCTCAATCGCACAGGGGACCCAGGGCCTGGCCCCTCCATCCAGAAAACCTATGACCTCACCCGCTACCTGGAGCACCAACTCCGCAGCTTGGCTGGGACCTATGTGAGTATCCAGCGTAGGAATCTGGGAGTTGGGGAGGAGTGAGGAGTTGGGGAAAGACAGTCCTAACCGTGGAGGGTTCTGGTAAATGATGGGGTGAGGAGGGGCTCTTTGGCTCCCACCAGTCCCCCTGTCTGGTCTA
+
AA>AAFFFBFFFGGGGGGGGFGFHFEGGFGHHGFGGGGHHHHGHGGFHHHHHGHHHHGHHHGFHHHHHHHHGGFCGHHHFHHHGHHHHGHHHGGG?GGHHGHHGFGHHGHHHHHHHHGHHHHHHHGDGGDFHHHHHGHHGFHHHGCFCGFGGHHHHHDFFHCC?FDHHHHHFGFHHHHHHGGGGGEG?CFGFGF;FGGGGGGGGGBDFFFFFFFFFFBFFFFFFFFFEEFFFFFFFFFFFDFFFFBFFFFF
@M05620:37:000000000-D9766:1:1101:20982:8579 1:N:0:17
AGTGCCAGCTCTCAATCGCACAGGGGACCCAGGGCCTGGCCCCTCCATCCAGAAAACCTATGACCTCACCCGCTACCTGGAGCACCAACTCCGCAGCTTGGCTGGGACCTATGTGAGTATCCAGCGTAGGAATCTGGGAGTTGGGGAGGAGTGAGGAGTTGGGGAAAGACAGTCCTAACCGTGGAGGGTTCTGGTAAATGATGGGGTGAGGAGGGGCTCTTTGGCTCCCACCAGTCCCCCTGTCTGGTCTA
+
ACAABFFFCFFFGGGGGGGGGGHHGGGGGGHHGGGGGGHHHHGHGGHHHHHHHHGHHGHHHHHHHHHHHHHGGGGGHHHHHHHHGHHHGHHHGG?EGHHHGHHGGGHHGHHHHHHHHHHHHHHHHGGGGGHHGHHHHHHGGHHHGGGGGGGHHHHHHGHHHHGGGGHGHHHHHHHHHHHHGGGGGGGGEGGGGGFFFGGGGGGGGGFFFFFFFFFFFFFFFFFFFFFFFFFFFFFFFFFFFFFFFFFFFFB
@M05620:37:000000000-D9766:1:1101:23850:8590 1:N:0:17
ACCACACCTTCTACAATGAGCTGCGTGTGGCTCCCGAGGAGCACCCCGTGCTGCTGACCGAGGCCCCCCTGAACCCCAAGGCCAACCGCGAGAAGATGAACCCAGGTGAGTGCCCCGCTACCTCTTCTGGTGGCCGCCTCCCTCCTTCCTGGCCTCCCGGCGCTGCGCCCTTTCTCACTGGTTCTCTCTTCTGCCGTTTTCCGTAGGACTCTCTTCTCTGACCTGAGTCTCCTTTGGAACTCTGCAGGTTC
+
ABABBBAAFFFFGGGGGGGGGGHHGGGEGFHCGFGGGGG?EHHHHGGEAEEFDGFHHHFFGGGGGGGGGGE?GHHGGGGHGHHGEGGGGG@FCGHHHFFFHFDA/???1?<11?FFCC@@-GHEBHFB<D0/<CG-?CAGEE/C:;09:0;/.F0FEE.A--@=DFBFA-@9FFFFFF//.9;FFFFBFF/9//9-;D/99B99A..:BFFFF/9BFFF//;BFF/.BF/B/F9////;BFFBB///.;99
@M05620:37:000000000-D9766:1:1101:12350:8593 1:N:0:17
ACCACACCTTCTACAATGAGCTGCGTGTGGCTCCCGAGGAGCACCCCGTGCTGCTGACCGAGGCCCCCCTGAACCCCAAGGCCAACCGCGAGAAGATGAACCCAGGTGCGTGGCCCGCTCCCTCTTCTGGTGGCCGCCTCCCTCCTTCCTGGCCTCCCGGCGCTGCGCCCTTTCTCACTGGTTCTCTCTTCTGCCGTTTTCCGTAGGACTCTCTTCTCTGCCCTGCGTCTCCTTTGGAACTCTGCAGGTTC
+
CABCCCCAFFFFGGGGGGDGGGHHGGGBAEHGGFFEDGGGFHHHHGGEGEGGFHHHHHHEFCCFGGGGGGGHGHHGGGGHGHHHHGGGGG<CDGHFHHHHHHGFHGHH1AFGGGHHGGG-CEHHHHHHGHHHGHHCGGGGGGGGAFGGGGGFGGGGGFGGAFDBFFFFFFFFFFFF0FFFFFFFFFFBFFFFFFFFAFFFFFBF;ADBFFFFFFFFFFFF0FAFF.@;@9FFFFFFFFFFFFFFF0:AFF0
@M05620:37:000000000-D9766:1:1101:7996:8597 1:N:0:17
AGTGCCAGCTCTCAATCGCACAGGGGACCCAGGGCCTGGCCCCTCCATCCAGAAAACCTATGACCTCACCCGCTACCTGGAGCACCCACTCCGCAGCTTGGCTGGGACCTATGTGAGTATCCAGCGTAGGAATCTGGGCGTTGGGGCGGCGTGCGGAGTTGGGGAAAGCCAGTCCTAACCGTGGAGGGTTCTGGTAAATGATGGGGTGAGGAGGGGCTCTTTGGCTCCCACCAGTCCCCCTGTCTGGTCTA
+
>A>>>DFFBFFFG4FFFFF2E?HDG2AEFEGH2BEBFFGHGHGHGGGHHFHHHFH2FEHHFEGHHDBGHHHEE>>EGHBFBBFHHH1??GHB>E?EEHBBFGHGGGHHGHHHHHH3FHHHHHFHHGGBBG@>FHHHHH/AFGGGFG.AF-=;B.AF-AFGGGFF..9A/;.FFFFFFBFFFFFF.;DFFFFFFFFFFFFFFFFFFFFFEFF/DFFFFFFFFFFFFFFFFBFFFFFFFFFFFFFFFFFFFFB
@M05620:37:000000000-D9766:1:1101:8017:8601 1:N:0:17
AGTGCCAGCTCTCAATCGCACAGGGGACCCAGGGCCTGGCCCCTCCATCCAGAAAACCTATGACCTCACCCGCTACCTGGAGCACCAACTCCGCAGCTTGGCTGGGACCTATGTGAGTATCCAGCGTAGGAATCTGGGAGTTGGGGAGGAGTGAGGAGTTGGGGAAAGACAGTCCTAACCGTGGAGGGTTCTGGTAAATGATGGGGTGAGGAGGGGCTCTTTGGCTCCCACCAGTCCCCCTGTCTGGTCTA
+
CCCCCFFFCFFFGGGGGAFGGGGHGEGGGGHHGGGEFFHHHHGHGGHHHHHHHGHHHGHHHBDGHHHHHHHGGGGGHHHFFGG?GHFHGGHHGGCGGFHHCHHEFGHHGHHHHHHHHFHHHHHHGGDDGCGHHHHHHHHGGHHHGGGGGGGHHHHHHGHHHHGGGGHHHHHHHGFHHHHHGEGGGGGG;AFGGG;CFGGFGFGGGGFFFFFFFFFFFBFFFFFFFBFEFFFFFFFFFFFDFEFFFFFB:F;
@M05620:37:000000000-D9766:1:1101:16647:8610 1:N:0:17
ACCACACCTTCTACAATGAGCTGCGTGTGGCTCCCGAGGAGCACCCCGTGCTGCTGACCGAGGCCCCCCTGAACCCCAAGGCCAACCGCGAGAAGATGAACCCAGGTGAGTGGCCCGCTACCTCTTCTGGTGGCCGCCTCCCTCCTTCCTGGCCTCCCGGCGCTGCGCCCTTTCTCACTGGTTCTCTCTTCTGCCGTTTTCCGTAGGACTCTCTTCTCTGACCTGCGTCTCCTTTGGAACTCTGCAGGTTC
+
BBB3AABBFFFFGGGGGGGFGFHHGAEBFEGH3FGEEGGCFHFHHGGGFFGGHHGHHHHGFGGGGAGGGGGFHFHGGG?H/CHHHGE/CGDCCDGHFHHDHHGGHGHH1FGFGGHHGGGCGHGHHHHHHHHHGHHGGGGFHGHHGGGGGGGFGGGGGGGG?FFFFFFFFFAFFFFFFFFFFFFFFFFFFFFFFFFFADFFFFFFFFFFFFFFFFFFFFFF/BFFF?DADDFFFFFFFBFFFFFFF/:FFF/
@M05620:37:000000000-D9766:1:1101:23117:8642 1:N:0:17
AGTGCCAGCTCTCAATCGCACAGGGGACCCAGGGCCTGGCCCCTCCATCCAGAAAACCTATGACCTCACCCGCTACCTGGAGCACCAACTCCGCAGCTTGGCTGGGACCTATGTGAGTATCCAGCGTAGGAATCTGGGAGTTGGGGAGGAGTGAGGAGTTGGGGAAAGACAGTCCTAACCGTGGAGGGTTCTGGTAAATGATGGGGTGAGGAGGGGCTCTTTGGCTCCCACCAGTCCCCTTGTCTGGTCTA
+
ABABCFFFCFFFGGGGGGGGGGHHGGGGGGHHGGGGGGHHHHGHGGGHHHFHHHGHHGHHHHHHHHHHHHFGGGGGHHHHHHH?BGHHGHHHGGEGGHHHGHHGGCFHGHGHHHGHHHHHHHHHHGGGGGHFHGHHHHGGGHHHGGGGCDFHHHHHHGHHHHGGGGCHHHHHHHHHHHHHGGGGGGGGEFGGGGGGGGGGGGGGGGFFFFFFFFFFFFFFFFFFFFFFFFFFFFFFFFFFFFFFFFFFFFB
@M05620:37:000000000-D9766:1:1101:18506:8652 1:N:0:17
AGTGCCAGCTCTCAATCGCACAGGGGACCCAGGGCCTGGCCCCTCCATCCAGAAAACCTATGACCTCACCCGCTACCTGGAGCACCAACTCCGCAGCTTGGCTGGGACCTATGTGAGTATCCAGCGTAGGAATCTGGGAGTTGGGGAGGAGTGAGGAGTTGGGGAAAGACAGTCCTAACCGTGGAGGGTTCTGGTAAATGATGGGGTGAGGAGGGGCTCTTTGGCTCCCACCAGTCCCCCTGTCTGGTCTA
+
ACAAAFFFCFFFGGGGGGGGGGHGGGGGGGHHFGFGGGHHHHGHGGHHHHHHHHHHHGHHHHHHHHHHHHHGG>EEHHHHFHHHHHHHGHHHEGGGGHHHGHHGGGHHGHHHHHFHHHHHHHHHHGGGGGHHHHHHHHFGGGHHGGGGGGEHHHHHFGHHHHGGFGFHGHHHHHHHHHHHGGGGDGGGGGGGGGFGGGGGGGGGGGFFFFFFFFFFFFFFFFFFFFFFFFFFFFFFFFFFFFFFFFFFFFB
@M05620:37:000000000-D9766:1:1101:26825:8654 1:N:0:17
AGTGCCAGCTCTCAATCGCACAGGGGACCCAGGGCCTGGCCCCTCCATCCAGAAAACCTATGACCTCACCCGCTACCTGGAGCACCAACTCCGCAGCTTGGCTGGGACCTATGTGAGTATCCAGCGTAGGAATCTGGGAGTTGGGGAGGAGTGAGGAGTTGGGGAAAGACAGTCCTAACCGTGGAGGGTTCTGGTAAATGATGGGGTGAGGAGGGGCTCTTTGGCTCCCACCAGTCCCCCTGTCTGGTCTA
+
ABAABFFFCFFFGGGGGGGCGCHHGGGGGFHHGGGDFGHHGHGHGGHHHGHHHHHHHGHHHHHHHHHHHHHGGEGGHHHHGGGHHHHEFGHHGGGGGHHHFHHGGGGHGHHHHHGHHHHHHHHHHGDGGGHHHHHHGHHGGHHHGGGGGGEHHHHGHGHHHHGGGGHHHHHHHHHHHHHHGGGGGGGG;AFGGGFGGGGFGGGGGGFFFFFFFFFFFFFFFFFFFFFFFFFFFFFFFFFFFFFFFFFFFFF
@M05620:37:000000000-D9766:1:1101:9414:8657 1:N:0:17
ACCACACCTTCCTCCAATGAGCTGCTTGTGGCTCCCGAGGAGCACCCCTTGCTGCTGCCCGAGGCCCCCCTGAACCCCAAGGCCACCCGCGAGAAGATGCCCAGGTGAGTGGCCCGCTACCTCTTCTGGTGGCCGCCTCCCTCCTTCCTGGCCTCCCGGAGCTGCGCCCTTTCTCACTGGTTCTCTCTTCTGCCGTTTTCCGTAGGACTCTCTTCTCTGACCTGAGTCTCCTTTGGAACTCTGCAGGTTCT
+
ABABAAA>FFFF5BBGBBF5B4DF44DB4B2BABA2B2AA2AFGHHGG1FF35BBBFDFGE0A@FGGGGGG?BFGHGGG????FGGG/><</<B/F2B2FHGHHGHG?GGHGGHGCGG?DHHHHHHHHGHHGHHGGGGGHGHHGHHHHHHCGHGGGGGG;-BGGFGGGGGFFFFFFFFFFFFFFFFFFFFFFFFFFFFFFFFFFDDFFFFFFFFFFFFFFFFFF/BFFFFFFFFFFFFFFFFFFFFFFFFF
@M05620:37:000000000-D9766:1:1101:18489:8657 1:N:0:17
AGTGCCAGCTCTCAATCGCACAGGGGACCCAGGGCCTGGCCCCTCCATCCAGAAAACCTATGACCTCACCCGCTACCTGGAGCACCAACTCCGCAGCTTGGCTGGGACCTATGTGAGTATCCAGCGTAGGAATCTGGGAGTTGGGGAGGAGTGAGGAGTTGGGGAAAGACAGTCCTAACCGTGGAGGGTTCTGGTAAATGATGGGGTGAGGAGGGGCTCTTTGGCTCCCACCAGTCCCCCTGTCTGGTCTA
+
AAAA>DFFBBFFGGAGFFCFG?G4CE?EFGCFFDGGGFDHHAECEGHFHFFFFFFGEE33AFFGGHHHEGHGGGEEGBGHHHHHCGGHGHFHGDEEFFGHGFHGDGEHGHHHGHFHHHHHHGHFEGGGGGGHFFHFHFFGEGHHGGGGGGAFGHEGFGHHHGGGF?GHFHHHHHHHFHHHGGGGGGGBE?CFGGFFGGGGGGGGGGFDFFFFFFFFF9AFFFFBFFFFFFFFFF;FFFFFFEFFFFFFBFF
@M05620:37:000000000-D9766:1:1101:4344:8660 1:N:0:17
ACCACACCTTCTACAATGAGCTGCGTGTGGCTCCCGAGGAGCCCCCCGTGCTGCTGACCGAGGCCCCCCTGAACCCCAAGGCCAACCGCGAGAAGATGCCCAGGTGAGTGGCCCGCTACCTCTTCTGGTGGCCGCCTCCCTCCTTCCTGGCCTCCCGGGGCCGCGCCCTTTCTCACTGGTTCTCTCTTCTGCCGTTTTCCGTAGGACTCTCTTCTCTGACCTGAGTCCCCTTTGGAACTCTGCAGGTTCTT
+
AAA1A1AAFFFFGGGG3DGBGGGHCFGECAAFAFFCFGE/BA/AEFGEAEECGHFGGGFE/EFEGEEEGGGG11?EEE/GFHHFEFC?B<>BB/FF1<?FG1/F??D<><.<GH-<--CHFG<GF00<::.CG:@C..EG9:E/B9F0;F?F9AEE.A--;-;9-@@@-;F/999//:99BBB//9/://9/99;;FFBFBF??B/B////9BB////;;F/;/:;///;-;BB/://99/9//:A-;B9/
@M05620:37:000000000-D9766:1:1101:6253:8663 1:N:0:17
AGGGCCAGCTCTCCATCGCACAGGGGACCCAGGGCCTGGCCCCTCCATCCAGACAACCTATGACCTCACCCGCTACCTGGAGCACCCACTCCGCAGCTTGGCTGGGACCTATGTGCGTATCCAGCGTAGGACTCTGGGCGTTGGGGCGGCGTGCGGAGTTGGGGCCAGCCCGTCCTAACCGTGGAGGGTTCTGGTAAATGATGGGGTGCGGAGGGGCTCTTTGGCTCCCACCAGTCCCCCTGTCTGGTCTA
+
>11>AA1AAFCFGGG11AEEE0FAB0BE0AA00EE/ABGC0BEBEF0FDBA1B/AABEGF1GDGHDF@GGFEE//>GFBF0BBCGHA>EFHBEE/E?GGHGGGE/BGGFFGG1BF2/?/CFGF<F<B///11??GD10/->A<0--.-;-;A@9?A---9B/9-----;A--9:AB9BFF;A---A--AAF/9FF/BBFFEFBFF?A---9-9--99-;BBFF/FFB-E-AFEFFFFFFF@FFFFFFFFF/
@M05620:37:000000000-D9766:1:1101:15654:8680 1:N:0:17
GAGGCTGCTTTGGAAGAAACTGACAAGCCAGGGCCAAACGATCGGAAGGGCACACGTCTGAACTCCAGTCACTCCGGAGAATCTGATATGCCGGCTTATGCTTGAAAACCACAACCTCTAGGGAAGCCCCCCACAACACTTCAAGTCATCAAAGAACTGCACCATTTATAACTAGGGCACCCATCTACCGATTTCCGCAATACCCTCTTCACCCAACCTAAAACCCTTTGGAACATTTAAGGTTCACAAAC
+
>3>AAAFAFFFFGEGGGGGGGGFAGBB42F4FG2AEGHB22BBA2B1B11BAA21ABA2BDG3BAB33@BFGHH21>EGGHEGH44BBF4BFEEC//3BB3BFBGBBG3/?/?///001111?00//@??////??/?<<11=1111>1<=F1>0./00<0//<<=0=000<000/./..:..//00<0-.;..0;;.--.;/0909/0;00/..;..////;/99.///;/;9./;9/9/:/9;;///9.
@M05620:37:000000000-D9766:1:1101:23112:8686 1:N:0:17
ACCACACCTTCTACAATGAGCTGCGTGTGGCTCCCGAGGAGCACCCCGTGCTGCTGACCGAGGCCCCCCTGAACCCCAAGGCCAACCGCGAGAAGATGAACCCAGGTGAGTGGCCCGCTACCTCTTCTGGTGGCCGCCTCCCTCCTTCCTGGCCTCCCGGAGCTGCGCCCTTTCTCACTGGTTCTCTCTTCTGCCGTTTTCCGTAGGACTCTCTTCTCTGACCTGAGTCTCCTTTGGAACTCTGCCGGTTC
+
BBABBBBACFFFGGGGGGBFGGHHGEGGHGHFHFFGEEEGGHHHHGGEEFGGFHFHHHHGEGGGGGGGGGGHHHHGGGGHGHHGHFGGG?/><DG22<DGFFDGFFFCFGFHFG>F@ACGGHHHHFGHGGHHGFHGGGGGHGFHGGGGFCFCGGGGGFD?--=CFGFFFFFFFFFFFFFFFFFFFFFFFFFFFFFFDDFFFFFFF.ABFFFFFFBFBFFFFFFBF/9FFFB/9BF///;9BBFBF/-9:D?
@M05620:37:000000000-D9766:1:1101:16760:8691 1:N:0:17
AGTGCCAGCTCTCAATCGCACAGGGGACCCAGGGCCTGGCCCCTCCATCCAGAAAACCTATGACCTCACCCGCTACCTGGAGCACCAACTCCGCAGCTTGGCTGGGACCTATGTGAGTATCCAGCGTAGGAATCTGGGAGTTGGGGAGGAGTGAGGAGTTGGGGAAAGACAGTCCTAACCGTGGAGGGTTCTGGTAAATGATGGGGTGAGGAGGGGCTCTTTGGCTCCCACCAGTCCCCCTGTCTGGTCTA
+
BCBBCFFFCFFFGFGGGGGGGGHHGEEGGGHHGGGGGGHHHHGHGGHHHHHHHGHHHGHGHHHHHHGHHHHGGGGGHHHHHHHHHHFHGHHHGGEEGHHHGGHGGFHHGHHHHHHHHGHHHHHHHCCGFGHGHHHHGHGGGHHHGGGGGGGHHGHHHGHHHHGGGGHHGHHHHHHGHHHHGGEGFGGGCFGGGG;FGGGGGGGGGGFFFFFFFFFFFFFFFFFFFFFFFFFFFFFFFFFFFFFFFFFFFF;
@M05620:37:000000000-D9766:1:1101:26797:8699 1:N:0:17
ACCACACCTTCTACAATGAGCTGCGTGTGGCTCCAGAGGAGCACCCCGTGCTGCTGAAAGAGGCCCCCCTGAACCCCAAGGCCAACCGCGAGAAGATCAACCCAGGTGCCTGGCCCGCTACCTCTTCTGGTGGCCGCCTCAATACTTCCTGGACTACCGGCACTGCGCCCTTTCTCACTTGTTCTCTCTTCTGCCGTTTTCCGTAGGACTCTATTCTATGACCTGAGTCTCCTTTGGAACTCTGCAGGTTC
+
AAA>AABBBCFFEBFGDGFEGDHCEBEE4EFBF2ABFG2EE2FBGEEEAABEBHGHH33B3F1EFFG?E>?233?>EEEHFAFFFF/@EE@@EECGG1BFGG??/???F01?FF<?A>>@@FGHHHHH11><.0><CDGG/0<0/=;CG<GB:F0GGH?---;/90;BFGGGGGFGFFB0;=BFFGFFBBFBB/B-;./;FF.B.9A/B9///:9;FB9/9BFBF/9;BFFBB/;//9/99BFBF//.99/
@M05620:37:000000000-D9766:1:1101:17419:8703 1:N:0:17
ACCACACCTTCTACAATGAGCTGCGTGTGGCTCCCGAGGAGCACCCCGTGCTGCTGACCGAGGCCCCCCTGAACCCCAAGGCCAACCGCGAGAAGATGCCCAGGTGAGTGGCCCGCTACCTCTTCTGGTGGCCGCCTCCCTCCTTCCTGGCCTCCCGGAGCTGCGCCCTTTCTCACTGGTTCTCTCTTCTGCCGTTTTCCGTAGGACTCTCTTCTCTGACCTGAGTCTCCTTTGGAACTCTGCAGGTTCTA
+
CCCCCCCCFFFFGGGGGGGGGGHHGFGFGGHHHGGGGGGGGHHHHGGGGGGGHHGHHHHGGGGGGGGGGGGHHHHGGGGHGHHHHGGGGGGGGGHHHHHHHHHGHHHHHHGGHHGGGGGHHHHHHHGHHHFHHGGGGGHGHHGGHGGGGGGGGGGGGG9CDFGGGGFFFFFFFFFFFFFFFFFFFFFFFFFFFFFFFFFFFFFFFFFFFFFFFFFFFFFFFFFFFFFFFFFFFFFFFFFFFFFFFFFFFFB
@M05620:37:000000000-D9766:1:1101:26817:8704 1:N:0:17
ACCACACCTTCTACAATGAGCTGCGTGTGGCTCCCGAGGAGCCCCCCGTGCTGCTGACCGAGGCCCCCCTGAACCCCAAGGCCAACCGCGAGAAGATGACCCCAGGTGACTGGACCGCTCCCTCTTCTGGTGGCCGCCTCCCTCCTTCCTGGCCTCCCGGCGCTGCGCCCTTTCTCACTTGTTCTCTCTTCTGCCGTTTTCAGTAGGACTCTCTTCTCTGACCTGCGTCTCCTTTGGAACTCTGCAGGATC
+
AAAAA>AAFFFFGGGFGGGFGGAF?EEGDEFGGGGG22AA2B2BFGEEEEEF5FGGGHHGEE/EFFGEGGGGGHHGGGGGFFGCCFGFG/CC@DHBGFD1?</?/F1>11<>.0FGD-A-.<<CCDF00:0/::C-@DA.;EBF9/CF/90/;F0:9E.:-9;9@D;FF--;9//;/;/B/99BFFFBFFFFFFB-;D/9B//9//;/BFFFFF/;FBFB/;FB..9DDA.///;9//;/;9BBF;/../;
@M05620:37:000000000-D9766:1:1101:23452:8715 1:N:0:17
AGTGCCAGCTCTCAATCGCACAGGGGACCCAGGGCCTGGCCCCTCCATCCAGAAAACCTATGACCTCACCCGCTACCTGGAGCACCAACTACGCAGCTTGGCCGGGACCTATGTGAGTATCCAGCGTAGGAATCTGGGAGTTGGGGAGGAGTGAGGAGTTGGGGAAAGACAGTCCTAACCGTGGAGGGTTCTGGTAAATGATGGGGTGAGGAGGGGCTCTTTGGCTCCCACCAGTCCCCCTGTCTGGTCTA
+
AA>AAFF1>FFFGFGGGGAFEGHGGGEEAEHHGEFG/FHHCGGFGGHBGHHHFHHFHGHHHHFHHHHHHHFGGEEGHHHHHHHHHHHHGH1GEGG/EGHHGH1/<>CCGFHG1G2@F1G1>FHHHCFG?<?GHGHHHH0FCGGHCG.<@FCGH0GG0<C/CHCGA..CGGBFFFFGGG/F@AEGBAEG...;CBFFFFBBFFFBFFB--FFFFF@;@@FFFFFFFFF-A9AFFFFFFFF-@FFFFB/9/B9
@M05620:37:000000000-D9766:1:1101:27270:8716 1:N:0:17
ACCACACCTTCTACAATGAGCTGCGTGTGGCTCCCGAGGAGCACCCCGTGCTGCTGACCGAGGCCCCCCTGAACCCCAAGGCCAACCGCGAGAAGATGCCCAGGTGAGTGGCCCGCTACCTCTTCTGGTGGCCGCCTCCCTCCTTCCTGGCCTCCCGGAGCTGCGCCCTTTCTCACTGGTTCTCTCTTCTGCCGTTTTCCGTAGGACTCTCTTCTCTGACCTGAGTCTCCTTTGGAACTCTGCAGGTTCTA
+
BBBBBBBBFFFFEGGGGGGGGGCGFEFGHFHHHGGGFEG?EHHHHGGGF?GG5FGGHHHGGGCGGGGGGGGHHHHGGGGHAGHHHGGCGCGGGGHHHHHHHHHGGHHHHGGGHHGGCGGHGHHHHHHH0/<GHCGGGGHGHGGHHGGGGEGFGGGGGGGGGGGGGGFFFFFFFFFFFFFFFFFFFFFFFFFFFFDFFFFFFFFFDFFFFEFFFFFFFFFFFFFFFFFFFFFFFFFFFFFFFFFFFFFFFFF
@M05620:37:000000000-D9766:1:1101:26805:8718 1:N:0:17
ACCACACCTTCTACAATGAGCTGCGTGTGGCTCCCGAGGAGCACCCCGTGCTGCTGACCGAGGCCCCCCTGAACCCCAAGGCCAACCGCGAGAAGATGACCCAAGTGGATGGCCCCCCTACTCCTTCGGTGGCCCCCCCCCCCCCTCCCGGCCTCCCCGGAGCGCGCCCTTTCTCCATGGTTCTCCCCTCTGCCGTTTTCCCTAAGAATCTCTTCCTCGCACCGTATTCCCTTTGGAAATCCGCCAGTTCT
+
CCCCCCCCFFFFGGGGGGGGGGHHGFGGHGHHHGGGAGGGGHHHHGGGGGGGFHHHHHHGGGGGGGGGGGGHHHHGGGGHGHHHHGGGGFCGGGGHGHB2FC//?1?111??CFH----<<000<<0<C<AD.C.-;--;A-9@-;.A.9-9@.:;;.---;-----;>-FF000000;/9B0000/.;./00B-;DFF0B00;/90000000;00:0.-:@-:...00090BFBB099900...--:B09
@M05620:37:000000000-D9766:1:1101:25525:8719 1:N:0:17
AGTGCCAGCTCTCAATCGCACAGGGGACCCAGGGCCTGGCCCCTCCATCCAGAAAACCTATGACCTCACCCGCTACCTGGAGCACCAACTCCGCAGCTTGGCTGGGACCTATGTGAGTATCCAGCGTAGGAATCTGGGAGTTGGGGAGGAGTGAGGAGTTGGGGAAAGACAGTCCTAACCGTGGAGGGTTCTGGTAAATGATGGGGTGAGGAGGGGCTCTTTGGCTCCCACCAGTCCCCCTGTCTGGTCTA
+
BCBBCFFFDFFFGGGGGGGGGGHGGGGGGGHHGGGGGGHHHHGHGGHHHHHHHHHHHGHHHHHHHHHHHHHGGGGGHHHHHHHHHHGHGHHHGGGGGHHHGHHGGGHHGHHHHHGHHHHHHHHHHGGGGGHHHHHHHHHGGHHHGGGGGGGHHHHHHGHHHHGGGGHHHHHHHHHHHGHHGFGGGGGGCFGGGGFGGGGGGGGGGGFFFFFFFFFFFCFFFFFFFFFFFFFFFFFFFFFFFFFFHFFFFFF
@M05620:37:000000000-D9766:1:1101:18764:8734 1:N:0:17
AGTGCCAGCTCTCAATCGCACAGGGGACCCAGGGCCTGGCCCCTCCATCCAGAAAACCTATGACCTCACCCGCTACCTGGAGCACCAACTCCGCAGCTTGGCTGGGACCTATGTGAGTATCCAGCGTAGGAATCTGGGAGTTGGGGAGGAGTGAGGAGTTGGGGAAAGACAGTCCTAACCGTGGAGGGTTCTGGTAAATGATGGGGTGAGGAGGGGCTCTTTGGCTCCCACCAGTCCCCCTGTCTGGTCTA
+
BBAAAFFFBFFFGGGGGGGCGGHGGGGGGGHHGGGGGGHHHHGHGGHHHHHHHHHHHGHHHHHHHHHHHHHGGEFGHHHHFGHHHHFFFHHHGGGGGHHHGHGGGGHHGHHHHHHHHHHHHHHHHGGGGGHHHHHHHHFGGHHHGGGGGGEGHHHHHGHHHHGGGGGHHHHHHHHHHHHHGGGGGGGGEGGGGGGGGGGGGGGGGGDFFFFFFFFFFFFFFFFFFFFFFFFFFFFFFFFFFFFFFFFFFFF
@M05620:37:000000000-D9766:1:1101:23873:8745 1:N:0:17
ACCACACCTTCTACAATGAGCTGCGTGTGGCTCCCGAGGAGCACCCCGTGCTGCTGACCGAGGCCCCCCTGAACCCCAAGGCCAACCGCGAGAAGATGCCCAGGTGAGTGGCCCGCTACCTCTTCTGGTGGCCGCCTCCCTCCTTCCTGGCCTCCCGGCGCTGCGCCCTTTCTCACTGGTTCTCTCTTCTGCCGTTTTCCGTAGGACTCTCTTCTCTGACCTGAGTCTCCTTTGGAACTCTGCAGGTTCTA
+
A1>AA1>AFFCB3GG13FGDG1BAF0AEG0FGHFAE?///AFAFGGGGAEGGFFEGFFGEEGE@?B>EEEAGFHHGGGFHFHHH/FFEG/BCCCHF11GHH1FFHHHAG1FFHH-CGCGHFHHHHHDDGHGHFCCGGGHGHHGHGGGGGFFGGGGGGG-9A=@F@@F@@FFFFFFFFFF/BFFFFFFFFFFFF@BBFF/FBFAB?FFFFFFFFFBFFBBBFFB9BFFFFFBBFFE/9BBBFFFBBFFFFFF
@M05620:37:000000000-D9766:1:1101:14780:8752 1:N:0:17
ACCACACCTTCTACAATGAGCTGCGGGTGGCTCCCGAGGAGCACCCCGTGCTGCTGACCGAGGCCCCCCTGAACCCCAAGGCCAACCGCGAGAAGATGCCCAGGTGAGTGGCCCGCTACCTCTTCTGGTGGCCGCCTCCCTCCTTCCTGGCCTCCCGGCGCTGCGCCCTTTCTCACTGGTTCTCTCTTCTGCCGTTTTCCGTAGGACTCTCTTCTCTGACCTGAGTCTCCTTTGGAACTCTGCAGGTTCTA
+
>>>1>AA>>CFFFFGB3G11F1F1E00A00GG1AFA/EG?EGHGHGGGEEFADHH1GHFE/E?GG/EEGEC0F1FFGG/F//FGHG//BCB//AFF1FB<FHHGFHHFGHEFFEGCGCGH0GHGHHGBCH.GGGGGB..;FFFGGGFBG/AFB.CA.A-9=@@F@=A@;F9/FFBFFFFBFFFFB/BBFFFBF@FBFFFFFFABFFFFFFFBBFFFFF/BFFF/9BFFFFFFFFFBFFFFFFFEFF9BFFB
@M05620:37:000000000-D9766:1:1101:20937:8776 1:N:0:17
AGTGCCAGCTCTCAATCGCACAGGGGACCCAGGGCCTGGCCCCTCCATCCAGAAAACCTATGACCTCACCCGCTACCTGGAGCACCAACTCCGCAGCTTGGCTGGGACCTATGTGAGTATCCAGCGTAGGAATCTGGGAGTTGGGGAGGAGTGAGGAGTTGGGGAAAGACAGTCCTAACCGTGGAGGGTTCTGGTAAATGATGGGGTGAGGAGGGGCTCTTTGGCTCCCACCAGTCCCCCTGTCTGGTCTA
+
AA>>AFFFBFFFGDGFFFFCGEHCFEEGEEHH2EFGEFHHHHGHGGFHHGHFGFFFHGFHFGGHH5GFHHHGG@/EHHGH2FHHHH11EHHGDGCGEHF3EGHGGGHHGHGFHFHHHHHFHHHFHGGCCGHHHHHHFHFFGGHB@C<@DDC<CDGGGGFHHFGGGGFCFFFHHHHGBHHHBGGGFEGGEFFGFGCBFGGGGGGGGGDBFFFFFFBBB?FF/FFFFFFFFEFFFFFFFFFFBFFFFFBFFFF
@M05620:37:000000000-D9766:1:1101:7856:8787 1:N:0:17
ACACACCTTCTACAATGAGCTGCGTGTGGCTCCCGAGGAGCACCCCGTGCTGCTGACCGAGGCCCCCCTGAACCCCAAGGCCAACCGCGAGAAGATGAACCCAGGTGAGTGGCCCGCTACCTCTTCTGGTGGCCGCCTCCCTCCTTCCTGGCCTCCCGGAGCTGCGCCCTTTCTCACTGGTTCTCTCTTCTGCCGTTTTCCGTAGGACTCTCTTCTCTGACCTGAGTCTCCTTTGGAACTCTGCAGGTTCT
+
BBBBBBAFFFBDGFGGGBBBBB4ABEEHGCCGFGFAAA2B2GHHGGEE1EFGH33DFGEEFGGGGGGG>FBGHHGG/EGE?FGHGGGED@<@D2<>FFGGHGGHGFGGHGHGGHHGGGGGHHHHHHHHHHHGHHGGGGEHGHHGGGGGGGGGGGGGGGGGGGGGGGFFFFFFFFFFFFFFFFFFFFFFFFFFFFADFFFFFFFFFFFFFFFFFFFFFFFFFFFF/FFFFFFFFFFFBFFFFFFFFF?9BFF
@M05620:37:000000000-D9766:1:1101:12433:8791 1:N:0:17
AGTGCCAGCTCTCAATCGCACAGGGGACCCAGGGCCTGGCCCCTCCATCCAGAAAACCTATTACCTCACCCGCTACCTGGAGCACCAACTCCGCCGCTTGGCTGGGACCTATGTGAGTATCCAGCGTAGGAATCTGGGAGTTGGGGAGGAGTGAGGAGTTGGGGAAAGACAGTCCTAACCGTGGAGGGTTCTGGTAAATGATGGGGTGAGGAGGGGCTCTTTGGCTCCCACCAGTCCCCCTGTCTGGTCTA
+
>>>AAD1FAFFFF13AG1AE10A00AAEEFGFGEEE//AAFGGHEGFB1FB1B01BCB0FF1AFGD1FGHHEEE@/B1B0FGB/0/0FE0BGF//>E/EFGGHFACGHGFHHHHHHHF@GGHFHHG/C<?GFFFGBFGCF/CHC?@CCCGGHHHHGF.<C0/:?CCEFCGHF0:BBFGBA@.;ABFG@.9.;FB;CFG0BFFFFFFF@AFFFBB@?;-AFFFFFFEFEEB-AE-;BB/E-@EFFFBF9;B/
@M05620:37:000000000-D9766:1:1101:15694:8799 1:N:0:17
ACCACACCTTCTACAATGAGCTGCGTGTGGCTCCCGAGGAGCACCCCGTGCTGCTGACCGAGGCCCCCCTGAACCCCAAGGCCAACCGCGAGAAGATGAACCCAGGTGAGTGGCCCGCTACCTCTTCTGGTGGCCGCCTCCCTCCTTCCTGGCCTCCCGGCGCTGCGCCCTTTCTCACTGGTTCTCTCTTCTGCCGTTTTCCGTAGGACTCTCTTCTCTGACCTGCGTCTCCTTTGGAACTCTGCAGGTTC
+
CCDDCCDDFFFFGGGGGGGGGGHHGGGEHGHHHGGGGGGGGHHHHGGGGGGGHHHHHHHGGGGGGGGGGGGGGHHGGGGHGHHHHGGGGGGGGGHHHHHHHHGG/FHH1?GHFFHHFGC-AHHHHHHHFGHHGHHGGGGGHGHHGGGGGGEFGGGGGGGG??CFFFFFFFFFFFFFFFFFFFFFFFFFFFFFFFFFDFFFFFDFADFFFFFFFFFFFFFF0FFFF.DFFFFFFFFFFBFFFFFFF00AFF0
@M05620:37:000000000-D9766:1:1101:25776:8800 1:N:0:17
ACCACACCTTCTACAATGAGCTGCGTGTGGCTCCCGAGGAGCACCCCGTGCTGCTGACCGAGGCCCCCCTGAACCCCAAGGCCAACCGCGAGAGGATCCCCAGGTCAGTGGCCCGCTGCCTCTTCTCGTCGCCGCCTCCCTCATTCCTGGCCTCCCGGAGCTGCGCCCTTTCTCGCTGGTTCTCTCATCAGCCGTTTTCCGTAGGGCACTCTTCTCTGCCATGCGTCTCCTTTGGCACTTGAAGGTTATAG
+
AAAAAAA1CFFFGGGGGG1AG1GGGEGEEE00FFGGCGGCGHHHHGGG/EEFFFCHHHHGGECGGGGGGGGHHHHGGFGHGHHHFGGGGC/C///?0<0?/?A/<1??1?0/0.CCC->CHHF0D<0<<.--::CGGCGG//:9;;0;B/9FFGFG.-9---FB-@A@@/BBFF-A-->BF/BFB//9//9/:9-:9-/BBF?---9-;BBBBFFFBF/;/BFFFF@-BF/FBF//;/-;BF/BF9/;/;/
@M05620:37:000000000-D9766:1:1101:19646:8813 1:N:0:17
AGTGCCAGCTCTCAATCGCACAGGGGACCCAGGGCCTGGCCCCTCCATCCAGAAAACCTATGACCTCACCCGCTACCTGGAGCACCAACTCCGCAGCTTGGCTGGGACCTATGTGAGTATCCAGCGTAGGAATCTGGGAGTTGGGGAGGAGTGAGGAGTTGGGGAAAGACAGTCCTAACCGTGGAGGGTTCTGGTAAATGATGGGGTGAGGAGGGGCTCTTTGGCTCCCACCAGTCCCCCTGTCTGGTCTA
+
BBABBFFFBFFFGGGGGGGGG?GFGGGFGGCHGGGGGGHHHHGHGGHHHHHHGEHHHGHGHHHHHHHHHHHGGGFGHHHHHHHHHHHHGHHHGG@EGGHHGHHFGDHHGHFHHHHHGFHHHHHHHGGACAGFGHHHFHGAFHHHCCGGGGGHHHHHHGHFHHGCEDHE/:CGHHHHHFHHGDEGGGGGGGGGGGGEGGG0;FFFE?D;EFFFFDFACFFFFFF/9FFFFFFFFFFFFFFFFEFFFBBFFFB
@M05620:37:000000000-D9766:1:1101:19620:8824 1:N:0:17
AGTGCCAGCTCTCAATCGCACAGGGGACCCAGGGCCTGGCCCCTCCATCCAGAAAACCTATGACCTCACCCGCTACCTGGAGCACCAACTCCGCAGCTTGGCTGGGACCTATGTGAGTATCCAGCGTAGGAATCTGGGAGTTGGGGAGGAGTGAGGAGTTGGGGAAAGACAGTCCTAACCGTGGAGGGTTCTGGTAAATGATGGGGTGAGGAGGGGCTCTTTGGCTCCCACCAGTCCCCCTGTCTGGTCTA
+
AB>ABFFFBFFFGDGGGGGGFFHGGFGGFGGHGGGGDFFHAGGHGGBFFHGHB3FFGGHHHGHHHGHHHHHGE/>EHHHHFHHHHHACFGHFFGGGFHGHCHHG??FGFEHFHHFHHHEDGHGHGGDDGGHHHHHHGFGEGHHHGGGGGGEHHGHHHGHHHEGCCAGHHHFHHEHHH0CHGFGFDGGGGFFGGGB00CFF0CFFGGFF?FE/DFD-@BFFFFFFFFFFFFFFFFFFFFFFFFFFFFFFBFF
@M05620:37:000000000-D9766:1:1101:19656:8827 1:N:0:17
AGTGCCAGCTCTCAATCGCACAGGGGACCCAGGGCCTGGCCCCTCCATCCAGAAAACCTATGACCTCACCCGCTACCTGGAGCACCAACTCCGCAGCTTGGCTGGGACCTATGTGAGTATCCAGCGTAGGAATCTGGGAGTTGGGGAGGAGTGAGGAGTTGGGGAAAGACAGTCCTAACCGTGGAGGGTTCTGGTAAATGATGGGGTGAGGAGGGGCTCTTTGGCTCCCACCAGTCCCCCTGTCTGGTCTA
+
ABAAAFFBAFFFGGFGGGCGGGHHGEGEGGHHGGGGGGHHHHGHGGHHHHFHDGHHHGHGHHFHHHHHHHHGGGEGHHDGFGHHFHHEGHHHGGECFCHHGHHEFGFGGHFHHHFHHFGHHHHHGGCDCFGHGHHHHHHGGHHGGGGCC?EHGHHEHDHHHGGGGGEEHHHHHGHHHGHHGGEADEFGAFGGGGGFFFGGGGFFGGFFFFFEFFFDAFFFFFFFFFFFFFFFFEFFFFFFFFFFFFFFFFF
@M05620:37:000000000-D9766:1:1101:5494:8832 1:N:0:17
ACCACACCTTCTACAATGAGCTGCGTGTGGCTCCCGAGGAGCACCCCGTGCTGCTGACCGAGGCCCCCCTGAACCCCAAGGCCAACAGCGAGAAGATGCCCAGGTGAGTGGCCCGCTACCTCTTCTGGTGGCCGCCTCCCTCCTTCCTGGCCTACCGGAGCTGCGCCCTTTCTCACTGGTTCTCTCTTCTGCCGTTTTACGTAGGACTCTCTTCTCTGACCTGAGTCTCCTTTGGAACTCTGCAGGTTCTA
+
AAA3AABBFFFFEGGGFGGFFBGFE2ABG?HH3FGEEGGCEHHHHGGGEAFFDGHAGFGGCGCGF1EEGGG1G3?EGG/F//?CFF/0BEC</D?GFHF1<CGEGCGHGHGECACCCCGHFFHFHFF1<>..C@D-<.GEGHGHFFHHHHEGH/CFGBBGGFG/?BGG-9C09/;F/FFBFFBBB/FFFFFFFBDDFF/;AFFFDBFFFB//9BFEFFFFFFFFFFFFFFFFFBBFFFFFBFFFFFFFFFF
@M05620:37:000000000-D9766:1:1101:26992:8834 1:N:0:17
AGTGCCAGCTCTCAATCGCACAGGGGACCCAGGGCCTGGCCCCTCCATCCAGAAAACCTATGACCTCACCCGCTACCTGGAGCACCAACTCCGCAGCTTGGCTGGGACCTATGTGAGTATCCAGCGTAGGAATCTGGGAGTTGGGGAGGAGTGAGGAGTTGGGGAAAGACAGTCCTAACCGTGGAGGGTTCTGGTAAATGATGGGGTGAGGAGGGGCTCTTTGGCTCCCACCAGTCCCCCTGTCTGGTCTA
+
AA>ABFFFBFFDAGGGGGGFAEFGFEEEFGAHGGGGGDHFHHGHGGGHHHHHBCCGHGHBGGHHHH3FGHHGGG?EHHHGGHHGFEFHGHHHGE>EEFGHGGE?<EGHDHHFHHHHHGHHHFHFHG/CDDHGFHHHFHHG/FHHCGGGGGGHHHHHH?GFHG?DGGFHHHGHFHFHHHHHGEGGGGGG9.AFGGFFGGGGGGGGGFFBFFFFFFBBBBFFFFFFFFFFFFFFFFFFFFFF?EFEFBFB;B;
@M05620:37:000000000-D9766:1:1101:20941:8846 1:N:0:17
AGTGCCAGCTCTCAATCGCACAGGGGACCCAGGGCCTGGCCCCTCCATCCAGAAAACCTATGACCTCACCCGCTACCTGGAGCACCAACTCCGCAGCTTGGCTGGGACCTATGTGAGTATCCAGCGTAGGAATCTGGGAGTTGGGGAGGAGTGAGGAGTTGGGGAAAGACAGTCCTAACCGTGGAGGGTTCTGGTAAATGATGGGGTGAGGAGGGGCTCTTTGGCTCCCACCAGTCCCCCTGTCTGGTCTA
+
AB>AAFFFBFFFGGGGFGGCGGHCGGGGGGHHGGGGGGHGHHGHGGHHHGHHGFHGHGGHHHGHHHHHHHHGGEEFHHHHFGHHHHHHGHHHFGGGGHGGGHHGGGHHGHHHHHHHHHHGHHHHHGGGGGHHHHHHHHHGGHHHGCFGGGEGGHHHGGHHHHGGGGHGHHHHHHHHHHHHGGGGGGGGGGGGGGGGGGGGGGGGGGDFFFFFFFFFFFFFFFFFFFFFFFFFFFFFFFFFFFFFFFFFFFB
@M05620:37:000000000-D9766:1:1101:14268:8899 1:N:0:17
GAGGCTGCTTTGGAAGAAACTGATAGGCCATGGCAAAGTGTCCCCAAGGACCCAGGAAAGAACTTCACTCACTCCAGAGAACCTGAAATACCCGTTAATGATTGCAACCATCCCCACATTAGCATCCTTGTCTACCCAATCGAACAATCGCTACTATCCCCACGGCTATTCCATAAGGCATGTACAAAATAGCCCTCTAGCACACCCCCTATCCCCATTCACAAACTCTTACCTCGTATCTCACACGCCCG
+
AAAAAAFAFFFFGGGF1FGEA11333011A0BAA0FG01122D100/B/0B//////00B00011221210AA101BAAB11BF001B21B11//0/B22BB211BB1B/110>/B?/>2B1FG21012B<B>B1GG1/00?0BGG011//0//11210@/??//</>111<11>FH1>FG0<FB0=0.0<<D0//./0<0::/;;.:-;.0<;;CC/CG0F00..90900;;909CE/.00000/;;9--
@M05620:37:000000000-D9766:1:1101:12745:8903 1:N:0:17
ACCACACCTTCTACAATGCGCTGCGTGCGGCTCCCGAGGAGCACCCCGTGCTGCTGACCGAGGCCCCCCTGAACCCCAAGGCCAACCGCGCGAAGATGAACCCAGGTGCGTGGCCCGCTCCCTCTTCTGGTGGCCGCCTCCCTCCTTCCTGGCCTCCCGGCGCTGCGCCCTTTCTCACTGGTTCTCTCTTCTGCCGTTTTCCGTAGGACTCTCTTCTCTGCCCTGCGTCTCCTTTGGAACTCTGCTGGTTC
+
A@AAAAA1>BBFGGGGEG1AEAEEGEC00AEEEAEE/E/A/GHFHGGA/?EEBGEGHGE>/>/EGFGGGE>GHHHGGGEGEHHHHGGCGG/A/CGC1=GHHHG.FFCFGCEACCFHGCC?CGFGGHGFFFFFBGGGGGGAAEGF9BBFFFF/FABAEAB??@9@@???F@?FFFFFFFFFFFFFBBF/;BFFFF;@BBFFF/AF-;B/:BFFFFFF//9F/B-;AA@9@;BFFFFFF//;F9FBF:;BBF/
@M05620:37:000000000-D9766:1:1101:16068:8905 1:N:0:17
ACCACACCTTCTACATGAGCTGCGTGTGGCTCCCGAGGAGCACCCCGTGCTGCTGACCGAGGCCCCCCTGAACCCCAAGGCCAACCGCGAGAAGATGAACCCAGGTGAGTGGCCCGCTACCTCTTCTGGTGGCCGCCTCCCTCCTTCCTGGCCTCCCGGAGCTGCGCCCTTTCTCACTGGTTCTCTCTTCTGCCGTTTTCCGTAGGACTCTCTTCTCTGACCTGAGTCTCCTTTGGAACTCTGCAGGTTCT
+
BBBBBBBBFFFFGGGGGGGGAGFEEEEGGHHHGGG2EE2EFHGHGGGEEEGHHGFFHHFEEGGGGGGGFFHHHHGGGGHGHHHHGGGCF/CCGCFDGBGHHGGHGHHHHHHGGHHGGGGGHHHHHHHHHHHGHHGGGGGHGHHGGGGGGGGGGGGGGGGGGGGGGGFFFFFFFFFFFFFFFFFFFFFFFFFFFFFFFFFFFFFFFFFFFFFFFFFFFFFFFFFFFFFFFFFFFFFFFFFFFFFFFFFFFFF
@M05620:37:000000000-D9766:1:1101:23251:8908 1:N:0:17
ACCACACCTTCTACAATGAGCTGCGTGTGGCTCCCGAGGAGCACCCCGTGCTGCTGACCGAGGCCCCCCTGAACCCCAAGGCCAACCGCGAGAAGATGAACCCAGGTGCGTGGCCCGCTACCTCTTCTGGTGGCCGCCTCCCTCCTTCCTGGCCTCCCGGCGCTGCGCCCTTTCTCACTGGTTCTCTCTTCTGCCGTTTTCCGTAGGACTCTCTTCTCTGACCTGCGTCTCCTTTGGAACTCTGCAGGTTC
+
CCCCCCCCFFFFGGGGGGGGGGHHGEGEHGHHHGGGGGGGGHHHHGGGGGGGHHHHHHHGGGGGGGGGGGGHHHHGGGGHGHHHHGGGGGCGGGHHHHHHHHGFHGHH1DGGGGHHGGG-CHHHHHHHHHHHGHHGGGGGHGGGGGGGGGGGGGGGGGGGAGFFFFFFFFFFFFFFFFFFFFFFFFFFFFFFFFFFFFFFFFDFAFFFFFFFFFFFFFFF0BBFF.BADFFFFFFFFFFFFFFFF0:FFF0
@M05620:37:000000000-D9766:1:1101:11798:8909 1:N:0:17
AGTGCCAGCTCTCAATCGCACAGGGGACCCAGGGCCTGGCCCCTCCATCCAGAAAACCTATGACCTCACCCGCTACCTGGAGCACCAACTCCGCAGCTTGGCTGGGACCTATGTGAGTATCCAGCGTAGGAATCTGGGAGTTGGGGAGGAGTGAGGAGTTGGGGAAAGACAGTCCTAACCGTGGAGGGTTCTGGTAAATGATGGGGTGAGGAGGGGCTCTTTGGCTCCCACCAGTCCCCCTGTCTGGTCTA
+
ABAAAFFFCFFFGGGGGGGFGGHGGGGGGGHHAEEGGGHHHHGHGGHHHHHHHHHHHGHHHHHHHHHHHHHGG>FFHHHHGHHHHHC?EHHHFGGGGHHHGHHGGGHHGHHHHHHHHHHHHHHHHGEDGGHHHHHHHHGFGHHHGGGGGEEGHEHHFGHHHHGGGDHHHHHHHHHHHHHHGGGGEFGGEGGGGGGFGFGGGGGGGGFFFFFFFFFFFFFFFFFFFFFFFFFFFFFFFFFFFFFFFFFFFFB
@M05620:37:000000000-D9766:1:1101:7904:8919 1:N:0:17
GCGGCTGCTTTGGAAGAAACTGACAAGCCAGGGACAAAAGATCGGAAGCGCACACGTCTGAACTCCAGTCACTCCGGAGAATCTCGTATGCCGGCTTATGCTTGAAAAAAACAACACACAGGAAACCACCAAATAAGAAGAGAACAAAAAAAAAAAACACAAAAAAAAAAAAGAGGAAACCAAAAGACAGAAAAACAAAATCACCCTGAGAGAAAAGATCAAACAAATATGAAAGTTTCAACATGACCAAC
+
>3>AA>DAFFDFGGGCCGGBGBABFABFAF2FE2FFHFFF2BFFG2AE1AEGC01A1B2FB5F@BB@BDFDFGGF1EEGG13@B@11?B3BGG/>/<3BFFG??FFGH0<B/F/<F////0/000?0?//?/.<1111101<011>0..<-------;9.....9----9--.9..9.;/...9./.././//.....9.///;....;.99.//9/.////;9.:;;///;///99B///////;9//..
@M05620:37:000000000-D9766:1:1101:11522:8934 1:N:0:17
ACCACACCTTCTACAATGAGCTGCGTGTGGCTCCCGAGGAGCACCCCGTGCTGCTGACCGAGGCCCCCCTGAACCCCAAGGCCAACCGCGAGAAGATGCACACAGGTGAGGGGCCCGCTATCTCTTCTTGGGGCCGCCTCCCTCCTTCCTGGTCTCCCGGCGCTGCGCTTTTTCTCACTGTCTCTCTCTTCTGCCGTTTTCCGTAGGACTCTCTTCTCTGACCTGAGTCTCTTTTGGCACTCTGCATGTTC
+
AAA>AAAAFFFFGGGGGGF1F1FCEBEBFEFH1FFGGGGGGHHHHGGGGGGGHHHHHHHGGGGGGGGGGGGGHFHGGGGE/CGHHGG/BCCCCGFFHH1FH10/0?<?1G0/->-A----.<G00=<00=0.-.;--;.9.://.900;00//;0;0/.;----@B-@--;/;FFF//////;;FFF/;B////:-;A/-/9;/-9-/;FFF//;FF/9////;B/9;F/9/9///-//;F//9/////;9
@M05620:37:000000000-D9766:1:1101:23280:8944 1:N:0:17
ACCACACCTTCTACAATGAGCTGCGTGTGGCTCCCGAGGAGCACCCCGTGCTGCTGACCGAGGCCCCCCTGAACCCCAAGGCCAACCGCGAGAAGATGCCCAGGTGAGTGGCCCGCTACCTCTTCTGGTGGCCGCCTCCCTCCTTCCTGGCCTCCCGGAGCTGCGCCCTTTCTCACTGGTTCTCTCTTCTGCCGTTTTCCGTAGGACTCTCTTCTCTGACCTGAGTCTCCTTTGGAACTCTGCAGGTTCTA
+
CCCCCCCCFFFFGGGGGGGGGGHHGEGEGGHHHGGGGGGGGHHHHGGGGGGGHHHHHHHGGGGGGGGGGGGHGHHGGGGHGHHHHGGGGGGGGGHHHHHHHHHGHHGHHHGGHHGGGGGHHHHHHHHHHHGHHGGGGGHGHHGHHGGGGGGGGGGGGG-DDGGGGGFFFFFFFFFFFFFFFFFFFFFFFFFFFFFFFFFFFFFFFFFFFFFFFFFFFFFFFFFFFFFFFFFFFFFFFFFFFFFFFFFFFFF
@M05620:37:000000000-D9766:1:1101:21130:8951 1:N:0:17
ACCACACCTTCTACAATGAGCTGCGTGTGGCTCCCGAGGAGCACCCCGTGCTGCTGACCGAGGCCCCCCTGAACCCCAAGGCCAACCGCGAGAAGATGAACCCAGGTGAGTGGCCCGCTCCCTCTTCTGGTGGCCGCCTCCATCCTTCCTGGCCTCCCGGCGCTGCGCCATTTCTCACTGGTTCTCTCTTATGCCGTTTTCCGTAGGACTCTCTTCTCTGCCCTGCGTCTCCTTTGGAACTCTGCGGGTTC
+
AAAAAAABFFFDFGGDFGGED5F4AABEGDHHCGEEAEE2EHHHHGCGEEE1ABFGHCFFEGEGEE@FGGGHHCC>EFEE/FHEC?//>BCC?BGHDDGHHHDA//?1F01</?FC-@<-<.<<C<0G0<=CAGA-@:..:/:<AGBB/FF/A.0FF.E----9-A9-;.:/999B/9//9B///9//;//9/FFBFFFEF/./AAD///9/9B/9B////;9B.;-999B/B/BFB///99///-;9-..
@M05620:37:000000000-D9766:1:1101:3428:8961 1:N:0:17
GAGGCTGCTTTGGAAGAGCACACGGCTGAACTCCACTCACTCCGGAGACTCTCGTATGCCGGCTTCTGCTTGCTAAAACGAACACCCACTCCACGACTTGGCGGGGGGCTCGCTGCTTCTCCTGGTTCGGGCCCCCTTCCTTATTGGTTCCCTGGGGGTGCGGCCCCTCACCTCTGTCCTTTCTCGTGTGGTTGTCCGTAGGAGGGTCTTTCGTGGCGTGCGGGCTCCCCCGAGTACCCCTGTCTGTTGTT
+
1>AAA?CAFF3FFBGGFGGGGG0E0A0ABFGF1BF0A00BDBFAEEA//1B1B//BBBDFE/E@/01DDBGHB1BBEB1/?/>>FEE/?CFB10/////BB0//<<<-;;A--;--/;B//;/;////99-9--9---:/;B//9;//-//:9/---9;9-;9-9--;A-:-/-/;//9/9;/;/--;;-9;-9A/9B99--/;--;/-///-;;----9-;-9--;----9----;//9-;//:;///--
@M05620:37:000000000-D9766:1:1101:9997:8962 1:N:0:17
AGTGCCAGCTCTCAATCGCACAGGGGACCCAGGGCCTGGCCCCTCCATCCAGAAAACCTATGACCTCACCCGCTACCTGGAGCACCAACTCCGCAGCTTGGCTGGGACCTATGTGAGTATCCAGCGTAGGAATCTGGGAGTTGGGGAGGAGTGAGGAGTTGGGGAAAGACAGTCCTAACCGTGGAGGGTTCTGGTAAATGATGGGGTGAGGAGGGGCTCTTTGGCTCCCACCAGTCCCCCTGTCTGGTCTA
+
>AAAAFFFBFFFG4BGGFFFEEGHFAEFGGGHGGGFGEHHHHGHGGGHHHFGHFHGHGGFHEGHHG3FHHHGGGCEHHGBGGF?EG1FEFHGGE/EEFGHGHHFEEGHGHHHHHHHHFGHGHFFHGCEDFHHHHHHHGGGCGHHGGEGCGGHGHHHFCGHHHGGGDEFFFHH0GFHFHHHGACFFGGG99FFGGBFGGGGFFGGGGFFFFFFFFFFFDFFFFFFFFFFFFFFFFFFFFF.BEFFFFFB/BB
@M05620:37:000000000-D9766:1:1101:11717:8982 1:N:0:17
ACCACACCTTCTACAATGAGCTGCGTGTGGCTCCCGAGGAGCACCCCGTGCTGCTGACCGAGGCCCCCCTGAACCCCAAGGCCAACCGCGAGAAGATGCCCAGGTGAGTGGCCCGCTACCTCTTCTGGTGGCCGCCTCCCTCCTTCCTGGCCTCCCGGCGCTGCGCCCTTTCTCACTGGTTCTCTCTTCTGCCGTTTTCCGTAGGACTCTCTTCTCTGACCTGAGTCTCCTTTGGAACTCTGCAGGTTCTA
+
CCCCCCCCFFFFGGGGGGGGGGHHGGGEHGHHHGGGGGGGGHHHHGGGGGGGHHHHHHHGGGGGGGGGGGGHHHHGGGGHGHHHHGGGGGGGGGHGHHHHHHHGHHHHHHGGHHGGGGGHHHHHHHHHHHGHHGGGGGHGHHGHHGGGGGGGGGGGGF-;BFFFFFFFFFFFFFFFFFFFFFFFFFFFFFFFFFFFFFFFFFFDFFFFFFFFFFFFFFFFFFFFFFFFFFFFFFFFFFFFFFFFFFFFFFF
@M05620:37:000000000-D9766:1:1101:13434:9017 1:N:0:17
AGTGCCAGCTCTCAATCGCACAGGGGACCCAGGGCCTGGCCCCTCCATCCAGAAAACCTATGACCTCACCCGCTACCTGGAGCACCAACTCCGCAGCTTGGCTGGGACCTATGTGAGTATCCAGCGTAGGAATCTGGGAGTTGGGGAGGAGTGAGGAGTTGGGGAAAGACAGTCCTAACCGTGGAGGGTTCTGGTAAATGATGGGGTGAGGAGGGGCTCTTTGGCTCCCACCAGTCCCCCTGTCTGGTCTA
+
A>>>>FDFAFFFGFGFFGGCGEH0FE?EFCGH0EEC/BGFFHGGGGBGFFEGD0BFGGHHGHBHHEGFHHHGG//EGHGHFEHHHHFEEFHFCGCECHGHGHHGGGHHGHGHHHHHHHHHHHHHHGGGGGHHGHHHHGGGGGHHGCGGGGAHHFHHGGHHHHGGGGHHHHGHHHHHHGHHGGEGEFGGEFFGGG;FFFGGGGBFGGF@FFFFFF@?@@FFFF/BFFFFEFFFFFFFFFFF@FFFFFFFFFB
@M05620:37:000000000-D9766:1:1101:6710:9019 1:N:0:17
AGTGCCAGCTCTCAATCGCACAGGGGACCCAGGGCCTGGCCCCTCCATCCAGAAAACCTATGACCTCACCCGCTACCTGGAGCACCAACTCCGCAGCTTGGCTGGGACCTATGTGAGTATCCAGCGTAGGAATCTGGGAGTTGGGGAGGAGTGAGGAGTTGGGGAAAGACAGTCCTAACCGTGGAGGGTTCTGGTAAATGATGGGGTGAGGAGGGGCTCTTTGGCTCCCACCAGTCCCCCTGTCTGGTCTA
+
ABAAAFFFBFFFGGGGGGGGGCGGGGGGGGHHFGGGGGHHHHGHGGGHHHGHHGHHHGHHHGHHHHHHHHHGGEEGHHHHHHHHHHHHGHHHEFFGGHGHGHHGGGHHGHHHHHHHHHHHHHHHHGEGGGHHHHHHHHHGGHHHGGGGGGEHHFHHHGHHHHGGGGHHHHHHHHHHHHHHGEGGEGGGCFFGGGCFGGGGGGGGGGFFFFFFFFFFFFFFFFFFFFFFFFFFFFFFFFFFFFFFFFFFBFF
@M05620:37:000000000-D9766:1:1101:7854:9024 1:N:0:17
AGTGCCAGCTCTCCATCGCACAGGGGACCCAGTGCCTGGCCCCTCCATCCAGAAAACCTATGACCTCACCCGCTACCTGGCGCACCCCCTCCGCAGCTTGGCTGGGACCTATGTGAGTATCCAGCGTAGGAATCTGGGAGTTGGGGCGGCGTGAGGAGTTGGGGAAAGCCAGTCCTAACCGTGGAGGGTTCTGGTAAATGATGGGGTGAGGAGGGGCTCTTTGGCTCCCACCAGTCCCCCTGTCTGGTCTA
+
>A>3>BFFBFFFGEGGFFG2E2GCF2AAEEFG3BFBD3BGGHGHGGHHHEGHHFH2BEHHFFHHHABGHHH>E>>EGH@F1>?EGGE/>EG/>E?E>GBBEHHGGGHHGHHHHHHFHHHHHHHHHGG/AE?GHHHHHH0FEHHHGG.AD-=AD.=F0CFGGGGGA..A/;.;FFFFFFFFFFFFAEFFDFFFFFFFFFFFFFFFFFFFFFFFFFFFFFFFFFFFFFFFFFFFFFFFFFFFFFFFFFFFFFB
@M05620:37:000000000-D9766:1:1101:25243:9027 1:N:0:17
AGTGCCAGCTCTCCATCGCACAGGGTCCCCAGGGCCTGGCCCCTCCATCCAGAAAACCTATGACCTCACCCGCTACCTGGAGCACCCACTCCGCAGCTTGGCTGGGACCTATGTGAGTATCCAGCGTAGGAATCTGGGAGTTGGGGCGGAGTGCGGCGTTGGGGAAAGACAGTCCTAACCGTGGAGGGTTCTGGTAAATGATGGGGTGAGGAGGGGCTCTTTGGCTCCCACCAGTCCCCCTGTCTGGTCTA
+
>33>>BDFBFFFGFGBAAE2E2GAF44BBBBAABE2BFGHHHGHGGHHHFHGGHH2BEHHFAGHHDBGHHH>E>>EHHBBBBBFGEE1?FGB1E?EEHBBEGFFGGHHEHGHHGGFGHHHHHFHHGG?DG1GGHHHHH0?EGHHGG.<C-;CG0AC-;ABGGGG..9F/B9FFFFFBFFFBFFBAEFBFFFFFFFFFFFFFFFFFFABEFFEFFBBBBFBFFFFFFFFFFFFEFFFFFFFBFFFFFFFFFF
@M05620:37:000000000-D9766:1:1101:28116:9033 1:N:0:17
ACCACACCTTCTACAATGAGCTGCGTGTGGCTCCCGAGGAGCACCCCGTGCTGCTGACCGAGGCCCCCCTGAACCCCAAGGCCAACCGCGAGAAGATGAACCCAGGGGGGGGGCCCGCTACCTCTTCTGGGGGCCGCCTCCCTCCTTCCGGGCCTCCCGGGGCTGCGCCCTTTCTCACTGGTTTCCTCTTCTGCCGTTTTCCGTAGGACTCTCTTCTCTGACCTGCGTCTCCTTTGAAACTCTGCAGTTTC
+
CCCCCCCCFFFFGGGGGGGGGGHHGGGGGGHHHGGGDGGFGHHHHGGGFGGGHHGHHHHGGGGGGGGGGGGHHHHGGGGHGHHHHGGGGGGGGGHHHHHHHH?=G///---;:@C---9-@/09F000B0/;9@-;B-9DF.;BDF9FB.;-@-9AFEF-----..-;D9CF000;000;/B0.0000;000;09-;AFEFB.0.:.;0//09;09:900;;/0/.-:;AFBFF000:00BFFB00000;9
@M05620:37:000000000-D9766:1:1101:10267:9038 1:N:0:17
ACCACACCTTCTACAATGAGCTGCGTGTGGCTCCCGAGGAGCACCCCGTGCTGCTGACCGAGGCCCCCCTGAACCCCAAGGCCAACCGCGAGAAGATGCCCAGGTGAGTGGCCCGCTACCTCTTCTGGTGGCCGCCTCCCTCCTTCCTGGCCTCCCGGCGCTGCGCCCTTTCTCACTGGTTCTCTCTTCTGCCGTTTTCCGTAGGACTCTCTTCTCTGACCTGAGTCTCCTTTGGAACTCTGCAGGTTCTA
+
BBBBBCCCFFFFGGGGGGGGGGHHGGGBGFHHHGGGGGGGGHHHHGGGGGGGHHHHHHHGGGGGGGGGGGGHHHHGGGEHGHHHHGGGGGDGGGHHHHHHHHAFGHHFHHGGHHFG@@DHHHFHHDGHHHGGHCGGGDGGHGGHHGGGFFGGGGGGFG-:D9BFAFFFAFFFFFFFFEFFFFFFBFFFFFFFFCDDFFFFD0:ADFFFFFFFFFFBBFFFFFE/BFF0BF0FBFFFFFFFFFFFFFFFFFB
@M05620:37:000000000-D9766:1:1101:26281:9045 1:N:0:17
ACCACACCTTCTACAATGAGCTGCGTGTGGCTCCCGAGGAGCACCCCGTGCTGCTGACCGAGGCCCCCCTGAACCCCAAGGCCAACCGCGAGAAGATTCCCAGGTGAGTGGCCCGCTACCTCTTCTGGTGGCCGCCTCCCTCCTTCCTGGCCTCCCGGAGCTGCGCCCTTTCTCACTGGTTCTCTCTTCTGCCGTTTTCCGTAGGACTCTCTTCTCTGACCTGAGTCTCCTTTGGAACTCTGCAGGTTCTA
+
BBBBBBBBFFFFGGGGFGGGGDGHGFGE4BFGHGGGGGGGGHHHHGGGEGGGHHHHHHHGGCFGGGGGGGGHGHHGGGGHGHHHHGGGGGGGGGHHHHHHHHGGHHHHHHGGHHGGGGGHHHHHHHHHHHGHHGGGGGHGHHGHHHGGGGGGGGGGGGGGGGGGGGFBBFFFFFFFFFFFFFFFFFFFFFFFFBFFFFFFFFFFFFFFFFFFFFFFFFFFFFFFFFFFFFFFFFFFFFFFFFFFFFFFFFF
@M05620:37:000000000-D9766:1:1101:22929:9047 1:N:0:17
AGTGCCAGCTCTCAATCGCACAGGGGACCCAGGGCCTGGCCCCTCCATCCAGAAAACCTATGACCTCACCCGCTACCTGGAGCACCAACTCCGCAGCTTGGCTGGGACCTATGTGAGTATCCAGCGTAGGAATCTGGGAGTTGGGGAGGAGTGAGGAGTTGGGGAAAGACAGTCCTAACCGTGGAGGGTTCTGGTAAATGATGGGGTGAGGAGGGGCTCTTTGGCTCCCACCAGTCCCCCTGTCTGGTCTA
+
AA>>AFFFBFFFGEGGGFGCGCHCGEDFGGHHFEEEFGHHHHGGGGHHHHHHHGHFHGHHFGHHHFGHHHHGG>EEHHHH2FGHHH11EGHF>ECFEHBFGHHGGGHHGHHHHGHHHHHHHHHHHGGGGGHHGHHHHHFGGGHHGGEGGECFHBHHGGHHHHGGGGFHHHHHHHHHHHHHGGEGDGGGEGGGGGFFGGGGGGGGGGDFFFFEFFFFFFFFFFFFFFFFFFFFFFFFFFFFFFFFFFFFFF/
@M05620:37:000000000-D9766:1:1101:26641:9053 1:N:0:17
ACCACACCTTCTACAATGAGCTGCGTGTGGCTCCCGAGGAGCACCCCGTGCTGCTGACCGAGGCCCCCCTGAACCCCAAGGCCAACCGCGAGAAGATGCCCAGGTGAGTGGCCCGCTACCTCTTCTGGTGGCTGCCTCCCTCCTTCCTGGCCTCCCGGAGCTGCGCCCTTTCTCACTGGTTCTCTCTTCTGCCGTTTTCCGTAGGACTCTCTTCTCTGACCTGAGTCTCCTTTGGAACTCTGCAGGTTCTA
+
CBCCBBCCFFFFGGGGGGGGGGHHGGGGGGHHHGGGGGGGGHGHHGGGGGGGHHHHGHHGGGGGGGGGGGGHGHHGGGGHGHHHHGGGGGGGGGHHHHHHHHHGHHHHHHGGHHGGGGGHHHHHHHHHHHGH.CGHHHHGHHGHHHHHHHHHHGGGGGCGGGGGGGGGGFFFFFFFFFFFFFFFFFFFFFFFFFFFFFFFFFFFFFFFFFFFFFFFFFFFFFFFFFFFFFFFFFFFFFFFFFFFFFFFFFF
@M05620:37:000000000-D9766:1:1101:19607:9055 1:N:0:17
AGTGCCAGCTCTCAATCGCACAGGGGACCCAGGGCCTGGCCCCTCCATCCAGAAAACCTATGACCTCACCCGCTACCTGGAGCACCAACTCCGCAGCTTGGCTGGTACCTATGTGAGTATCCAGCGTAGGAATCTGGGAGTTGGGCAGGAGTGAGGAGTTGGGGAAAGACAGTCCTAACCGCGGAGGGTCCTGGTAGATGATGGGGTGAGGAGGGGCTCTTTGGCTCCTACCAGGCCCCCGGTCTTGTCTC
+
>1AAAFFCAFCFGGGGGCF1A0AFEAEEEE0AF0EEBFFBBGE/EEEGBF1FGHCFFE0EHEGGBFB1B>>>EFCGHDGFHHHEFGHHGGHHGE/>E>FH/0B//0BGH2>11B22112122B10>/?<C11FG221?G/?011/0?.>.F0>110><<<D/-<C..<;GC/00:0:CG.---;---A./:C0/90//;///;99-A---;/BF--;-9/BFF9F/9;//;-//-;-9-----;A/;FF//
@M05620:37:000000000-D9766:1:1101:26660:9055 1:N:0:17
ACCACACCTTCTACAATGCGCTGCGTGTGGCTCCCGAGGAGCACCCCGTGCTGCTGACCGAGGCCCCCCTGAACCCCAAGGCCAACCGCGCGAAGATGCCCAGGTGAGTGGCCCGCTACCTCTTCTGGTGGCCGCCTCCCTCCTTCCTGGCCTCCCGGAGCTGCGCCCTTTCTCACTGGTTCTCTCTTCTGCCGTTTTCCGTAGGACTCTCTTCTCTGACCTGAGTCTCCTTTGGAACTCTGCAGGTTCTA
+
AA@AAAA1BCFFGFGGBG1EEGGFGGGBFEEFH0BEEEGGGHHHHGGAE?EFFGHHFGH>EEEGGGGGGGE0GHHGGFGEFHHHHGGCGGC/CCC/GFFHHHGFGFHFHHGGHH?CC-CHHHHHHHHFHHGG.ACGGGGGGGGGGGGGFFGGGGGGG--@@FFF@@F@@FFFFFFFFFFFFFFFFFFF/:FFF@BFFFFFF/F-;/;FFFFFFFF/BBFFFFFFFFF/;BFFFFFFFFFFFFFFFAAFFF;
@M05620:37:000000000-D9766:1:1101:7453:9056 1:N:0:17
AGTGCCAGCTCTCCATCGCACAGGGGACCCAGGGCCTGGCCCCTCCATCCAGAAAACCTATGACCTCACCCGCTACCTGGAGCACCCACTCCGCAGCTTGGCTGGGACCTATGTGAGTATCCAGCGTAGGAATCTGGGAGTTGGGGAGGCGTGAGGAGTTGGGGAAAGACAGTCCTAACCGTGGAGGGTTCTGGTAAATGATGGGGTGAGGAGGGGCTCTTTGGCTCCCACCAGTCCCCCTGTCTGGTCTA
+
>A>1>DD@>FFFG1FFBEE1E0BCF0AAA0BG0AB//BFG0GEFFGGGFFGHBFF0FEF11FDGHDBGHHF@>/>EGG1F0BF/FGA/?FH0>E@E>GFGGHHGGGGFBHFFGHGFH1FHHHGHHGC/BE1FCGFHHG0?AGDHG@.AG.<<A.<<<C/CGHGGE.CC/CBFGGGGGGFGGFGG.CGG.9AFFG0BBFFBFFFFF-;@EFFFFF@?@@FFFFFFFFFEFFFFFFFFFFFF@FFFFFFFFF/
@M05620:37:000000000-D9766:1:1101:20206:9059 1:N:0:17
ACCACACCTTCTACAATGAGCTGCGTGTGGCTCCCGAGGAGCACCCCGTGCTGCTGACCGAGGCCCCCCTGAACCCCAAGGCCAACCGCGAGAAGATGCCCAGGTGAGTGGCCCGCTACCTCTTCTGGTGGCCGCCTCCCTCCTTCCTGGCCTCCCGGAGCTTCGCCCTTTCTCACTGGTTCTCTCTTCTGCCGTTTTCCGTAGTACTCTCTTCTCTGACCTGAGTCTCCTTTGCAGCTCTGCAGGTTCTA
+
BBBBBBBBFFFFGGGGGGEGGGHHGEGAFAGHHGGGGGGGGHFHHGGGEEGGHHGHHHHGGGGGGGGGGGGHHHHGGGGHGHHHHGGGGGBDGGHGHH2<F2FFGHB0????0<--<-<F<<D0GB<0=<.=.-A-EFG:::ECHGGBGGF.0..;A---9A/;-::DF99FFF/BF/.;9;/F//BFFF/B/-.././/.;...;:/B/B//:/B////B/././//;BF/FF/;//;9B/B/B..//;B
@M05620:37:000000000-D9766:1:1101:17677:9060 1:N:0:17
AGTGCCAGCTCTCAATCGCACAGGGGACCCAGGGCCTGGCCCCTCCATCCAGAAAACCTATGACCTCACCCGCTACCTGGAGCACCAACTCCGCAGCTTGGCTGGGACCTATGTGAGTATCCAGCGTAGGAATCTGGGAGTTGGGGAGGAGTGAGGAGTTGGGGAAAGACAGTCCTAACCGTGGAGGGTTCTGGTAAATGATGGGGTGAGGAGGGGCTCTTTGGCTCCCACCAGTCCCCCTGTCTGGTCTA
+
ABABAFFFCFFFGGGGGGGGGGHHGGGGGGHHGGGGGGHGGHGHGGHGHHHHHHHHHGHHHHHHHHHHHHHGGFGGHHHHHHHHHHHHGHHHGGGGGHHHGHHGGGHHGHHHHHHHHHHHHHHHGGFGGGHHHHHHHHHGGHHHGGGGGGEHHHHHHGHHHHGGGGHHHHHHHHHHHHHHGGEGGGGGEFGGGGGGGGGGGGGGGGFFFFFFFFFFFFFFFFFFFFFFFFFFFFFFFFFFFFFFFFFFFFF
@M05620:37:000000000-D9766:1:1101:20870:9099 1:N:0:17
AGTGCCAGCTCTCAATCGCACAGGGGACCCAGGGCCTGGCCCCTCCATCCAGAAAACCTATGACCTCACCCGCTACCTGGAGCACCAACTCCGCAGCTTGGCTGGGACCTATGTGAGTATCCAGCGTAGGAATCTGGGAGTTGGGGAGGAGTGAGGAGTTGGGGAAAGACAGTCCTAACCGTGGGGGGCTCTGGAAAGAGATGGGGAGAGGGGGCGCTCTTGCTCTCACCAGAGTCCCCCTGTGTGCTCTC
+
ABAABFFFDFFFGGGGGGGGGGHHGGGGGGHHGGGGGGHHHHGHGGHHHHGHHHHHHGHHHHHHHHHHHHHGGFGGHHGHFHHHHHHHGHHHEGGGFHGHGHHGGGHHGHHHHHHHHHHHHHHHHGGGGGHHHHHHHHHGGHHHGGGGGGEGHHHHHGHHHHGGGGHHHHHHHHHHHHHHGG?C-@--@>./;00;0.///0;F.D.;..A.;C--:@.A0000;0;:B.0...0;FF..;.;00:0;0;0
@M05620:37:000000000-D9766:1:1101:23565:9100 1:N:0:17
ACCACACCTTCTACAATGAGCTGCGTGTGGCTCCCGAGGAGCACCCCGTGCTGCTGACCGAGGCCCCCCTGAACCCCAAGGCCAACCGCGAGAAGATGCCCAGGTGAGTGGCCCGCTACCTCTTCTGGTGGCCGCCTCCCTCCTTCCTGGCCTCCCGGCGCTGCGCCCTTTCTCACTGGTTCTCTCTTCTGCCGTTTTCCGTAGGACTCTCTTCTCTGACCTGAGTCTCCTTTGGAACTCTGCAGGTTCTA
+
AAAAAAABFFFFGGGGFGGEF5FEEBEEHEHHHGFEEEGCGHHHHGEGEEEEHHHHHHHEGGGGGEEGGGGFHGGGGGGHAFHFHGGED/B<@DGHHHGGGHEGFGGHGHGGHH-DGCDHHHF0DGGHHFGHHG?DDGEGHFGHG0BFFGFGG.EEDG--9@BF=BF;?//FFFFFFFFFFFFFFFFFFFFFFBFBFFFFF/F.AFFFFFFFFFFFFFFFFFF/.;BFFFBBFBFBFFFFFFFFFF;BFFB
@M05620:37:000000000-D9766:1:1101:20209:9111 1:N:0:17
AGTGCCAGCTCTCAATCGCACAGGGGACCCAGGGCCTGGCCCCTCCATCCAGAAAACCTATGACCTCACCCGCTACCTGGAGCACCAACTCCGCAGCTTGGCTGGGACCTATGTGAGTATCCAGCGTAGGAATCTGGGAGTTGGGGAGGAGTGAGGAGTTGGGGAAAGACAGTCCTAACCGTGGAGGGTTCTGGTAAATGATGGGGTGAGGAGGGGCTCTTTGGCTCCCACCAGTCCCCCTGTCTGGTCTA
+
ABBAAFFFBFFFGFGGGFFFFEFHAAEFGGEHGEGEFGHHHHGHGGHHHHFHGHHHHGHHHHFHHHHHHHHGGGGGHHGFGHGFGHFGFHHHGG?EGGHHDHHEGEHHGHHHHHHHHHHGHHHHHGGGGGHHHHHHHHHGEHHHGGGGGGGHHHGHHGHHHHGGGDGHHHHHHFHHHHHHGGGGGGGG;FFFGG;FBFFGGGGGGGFFFFFFFFFFFFFFFFFFFFFFFFFFFFFFFFFFFFFFFFFFBF;
@M05620:37:000000000-D9766:1:1101:18918:9115 1:N:0:17
AGTGCCAGCTCTCAATCGCACAGGGGACCCAGGGCCTGGCCCCTCCATCCAGAAAACCTATGACCTCACCCGCTACCTGGAGCACCAACTCCGCAGCTTGGCTGGGACCTATGTGAGTATCCAGCGTAGGAATCTGGGAGTTGGGGAGGAGTGAGGAGTTGGGGAAAGACAGTCCTAACCGTGGAGGGTTCTGGTAAATGATGGGGTGAGGAGGGGCTCTTTGGCTCCCACCAGTCCCCCTGTCTGGTCTA
+
1>1>A@1FAFFFEGGDAAFGAEFG0EGGCAGHGGGGA/GFAGGEEGFH1FHDD01BGECGHHEHFHCHHHHGGF/EHGHEGHHA0FHHGFHHGCEE@EHH?GH/<?<FE<1<GD22FDBDGHFHHC?CCCGHHHHHFG0/??1G/-.ACE<>GGDG0<<C<CCGE.CGFHHGCHHHFHHH-.;AEAEG9.;FGBBFFFBFBFFFGG-@9FAFBB?@?>E////BBFFFFF?BE-FFFFFF@FFFFFBFFF/
@M05620:37:000000000-D9766:1:1101:19753:9144 1:N:0:17
ACCACACCTTCTACAATGAGCTGCGTGTGGCTCCCGAGGAGCACCCCGTGCTGCTGACCGAGGCCCCCCTGAACCCCAAGGCCAACCGCGAGAAGATGAACCCAGTGGGGTGCCCCCTTCCCTCTTTTGTGGGCCCCCTCCCCCCTCCCTGCCCCCCCGGCCCTCCCCCTTTCTTCATTGGTTCTCTTTCTTGCCGTTTCCCTTAGGCCTCCTTTCCTGGCCTTGGGCCCCTTTTGGAACTCTCCGGGTCT
+
DDDDDDDDFFFFGGGGGGGGGGHHGGGFHGHHHGGGGGGFGHHHHGGGGGGGHHHHHHHGGGGGGGGGGGGHGHHGGGGHGHHHHGGGGGGGGGHHHHHFHH//??11///<.FG.--./</0/<000=//<..:-;--=A..;-;.;./;.;..;@-@:---....;A-AF000:000;0;.00000;0000:09;DF0;0000;0000../;00000/.;0000:..-;.;F0B-F0000:0/.;=A-/
@M05620:37:000000000-D9766:1:1101:7038:9151 1:N:0:17
AGTGCCAGCTCTCCATCGCACAGGGTACCCAGGGCCTGGCCCCTCCATCCAGAAAACCTATGACCTCACCCGCTACCTGGAGCACCCACTCCGCAGCTGGGCTGGGACCTATGAGAGTATCCGGCGTCGGCCTCTGGGCGTTGGGGCGGCGTGCGGCGTTGGGGCCCGCCAGTCCTACCCGTGGCGGGTTCTGGTCAATGAAGGGGTGAGGCGGGGCTCTGTGGCTCCCACAAGTCCCCCTGTCTGGTCTA
+
>>33>BBCAFFFGGGB5AE2E2GFF4ABAB322ABA2BFH2FEGEGEFGBAFF3F2BEFG5BBGH5BBGGG0>>>>GGBB2?BBGHG??FH1?E///BBG//?EEG0FE03B12?1B12BGG/>BDDC/A<.>GG<1G.->CC.ADA:?BBBB.-;-9@9@.-;.--9;;--F//;//;ADDD--9@-9.;FBF9////;///99@D-.F..;@--@BEB/;/9E.:9A...;.;F//A9;EF/9BB//;/
@M05620:37:000000000-D9766:1:1101:18828:9160 1:N:0:17
CCTGCCACTTGTCAATCCACCGCCCGGCCCTGGCCCACCGCCCTTCAGCGCGCACGCCTGAACTCCATCCCCTCCGTAGCAGCCCTAATGCCGCCTTTTGCCTGGCACCCACGTCAGGATCCAGCGAAAGAATCTGGGAGGGGGGGAGGAGTGAAGATTTTGCGAAAGAAAGGACTAAACGGGGAGGGGTCTTGTACAGGATTGTTTTAGAAGAGGCACTTTGTCTCCCACAAATCCCCCTATCTCCTCTA
+
1>>>A11BBB1B1BBFG1BFAAAA00AAFG0BFBFG//////AA00BBGAE/>>E>/BEE01B1B1B11B//B>?//0?>B1B/?00B1BEHG/>//1BF11??/??1?/?//?/??01100<10-->-<<.00000/..---:---99----;//:/99///-9;--/-;/---9////---9-----:-:////////;/9-//;-//////-----;///;9////-----/9//----//;///-//
@M05620:37:000000000-D9766:1:1101:12422:9160 1:N:0:17
AGTGCCAGCTCTCAATCGCACAGGGGACCCAGGGCCTGGCCCCTCCATCCAGAAAACCTATGACCTCACCCGCTACCTGGAGCACCAACTCCGCAGCTTGGCTGGGACCTATGTGAGTATCCAGCGTAGGAATCTGGGAGTTGGGGAGGAGTGAGGAGTTGGGGAAAGACAGTCCTAACCGTGGAGGGTTCTGGTAAATGATGGGGTGAGGAGGGGCTCTTTGGCTCCCACCAGTCCCCCTGTCTGGTCTA
+
BB>ABFFFBFFFGGGGFGGFGEHFGGDGEEHHEGGEFGHHHHGHGGHHHFHHGHGFHGHHHHFHHHHHHHHGG@FGHHHHGGHHHHHEGFHHGFEEE3FGCHHGFGHHGHGHHHHHHGGHHHHHHGDGGGGHHHHHGHGGGGHHGGGGGGGHHFHHHGHHHHGGGGHHHHHHHHHHHHGHGFEGGFGGCFFGGGFFGGGGGGGGGGFFFFFFFFFFFFFFFFFFFFFFFFFFFFFFFFFFFFFFFFFFFFB
@M05620:37:000000000-D9766:1:1101:18654:9185 1:N:0:17
AGTGCCAGCTCTCAATCGCACAGGGGACCCAGGGCCTGGCCCCTCCATCCAGAAAACCTATGACCTCACCCGCTACCTGGAGCACCAACTCCGCAGCTTGGCTGGGACCTATGTGAGTATCCAGCGTAGGAATCTGGGAGTTGGGGAGGAGTGAGGAGTTGGGGAAAGACAGTCCTAACCGTGGAGGGTTCTGGTAAATGATGGGGTGAGGAGGGGCTCTTTGGCTCCCACCAGTCCCCCTGTCTGGTCTA
+
BCABBFFFCFFFGGGGGGGGGGHGGGGGGGHHGGGGGGHHHHGHGGHHHHHHHHHHHGHHHHHHHHHHHHHGGEGGHHHHHHHHHHHHGHHHGGGGGHHHGHHGGGHHGHHHHHHHHHHHHHHHHGGGGGHHHHHHHHHGGHHHGGGGGGEGHHHHHGHHHHGGGGHHHHHHHHHHHHHHGGGGGGGGCGGGGGGGGGGGGGGGGGFFFFFFFFFFFFFFFFFFFFFFFFFFFFFFFFFFFFFFFFFFFFF
@M05620:37:000000000-D9766:1:1101:12299:9195 1:N:0:17
AGTGCCAGCTCTCAATCGCACAGGGGACCCAGGGCCTGGCCCCTCCATCCAGAAAACCTATGACCTCACCCGCTACCTGGAGCACCAACTCCGCAGCTTGGCTGGGACCTATGTGAGTATCCAGCGTAGGAATCTGGGAGTTGGGGAGGAGTGAGGAGTTGGGGAAAGACAGTCCTAACCGTGGAGGGTTCTGGTAAATGATGGGGTGAGGAGGGGCTCTTTGGCTCCCACCAGTCCCCCTGTCTGGTCTA
+
BCBBBFFFCFFFGFGGGGGGGGHHGGGGGGHHGGGGGGHHGHGHGGHGHHHHGHHHHGHHHHGHHHHHHHHGGGGGHGHGHHHGGHHHGGHHGGGGGGGHGHHGGGHHGHHHHHHHHGHHHHHHHGEGGGHHHHHHHHHGGHHHGGGGGGGHHHHHHGHHHHGGGGGHHHGHHFGHGHGHGEEGGGGG;AFGGGCGGGGGGGGGGGFFFFFFFFFFFFFFFFFFFFFFFFFFFFFFFFFFFFFFFFFFFFB
@M05620:37:000000000-D9766:1:1101:14004:9210 1:N:0:17
AGTGCCAGCTCTCATTCGCACAGGGGACCCAGGGCCTGGCCCCTCCATCCAGAAAACCTATGACCTCACCCGCTACCTGGAGCACCAACTCCGCAGCTTGGCTGGGACCTATGTGAGTATCCAGCGTAGGAATCTGGGAGTTGGGGAGGAGTGAGGAGTTGGGGAAAGACAGTCCTAACCGTGGAGGGTTCTGGTAAATGATGGGGTGAGGAGGGGCTCTTTGGCTCCCACCAGTCCCCCTGTCTGGTCTA
+
BCAABFFFCFFFGGGGGGGGGGHHGGGGGGHHGGGGGGHHHHGHGGHHHHHHHHHHHGHHHHHHHHHHHHHGGGGGHHHHHHHHHHHHGHHHGGGGGHHHGHHGGGHHGHHHHHHHHHHHHHHHHGGGGGHHGHHHHHHGGHHHGGGGGGGGHHHHHGHHHHGGGGHHHHHHHHHHHHHHGGEGGGGGCFGGGGCFGGGGGGGGGGFFFFFFFFFFFFFFFFFFFFFFFFFFFFFFFFFFFFFFFFFFFFF
@M05620:37:000000000-D9766:1:1101:14560:9219 1:N:0:17
ACCACACCTTCTACAATGAGCTGCGTGTGGCTCCCGAGGAGCACCCCGTGCTGCTGACCGAGGCCCCCCTGAACCCCAAGGCCAACCGCGAGAAGATGCCCAGGTGAGTGGCCCGCTACCTCTTCTGGTGGCCGCCTCCCTCCTTCCTGGCCTCCCGGAGCTGCGCCCTTTCTCACTGGTTCTCTCTTCTGCCGTTTTCCGTAGGACTCTCTTCTCTGACCTGAGTCTCCTTTGGAACTCTGCAGGTTCTA
+
AAAAAAAAFF11FGGBG1GG1DCCEBEFHGHHFGG0AEEECFHHHGGG/AECGE1BGFFFGGGGEEEEGGGGHGEEGGGEEGHECFGEG/B@?CCGHFHHHHHGFFHHHGGGHH?GGGCFEDGHEHGHHHGHHGCGCCECGHGHGFGGGGGGFGFGG@-@@GFGGGF?@BFFEBFFFFF/9FFFFFFFFFFFF@BFFFFFFFFFFBFFFFFFFFFFFBFFFF-/9BFFFFFFFFF/BBFFFFFFFEABFF/
@M05620:37:000000000-D9766:1:1101:25431:9221 1:N:0:17
ACCACACCTTCTACAATGAGCTGCGTGTGGCTCCCGAGGAGCACCCCGTGCTGCTGACCGAGGCCCCCCTGAACCCCAAGGCCAACCGCGAGAAGATGCCCAGGTGAGTGGCCCGCTACCTCTTCTGGTGGCCGCCTCCCTCCTTCCTGGCCTCCCGGAGCTGCGCCCTTTCTCACTGGTTCTCTCTTCTGCCGTTTTCCGTAGGACTCTCTTCTCTGACCTGAGTCTCCTTTGGAACTCTGCAGGTTCTA
+
1>>AA11>BC@1AF1AFF1BAFFHG0EA0B0BBAFAEE////A0/BEAEEFEBHBHBGEEE///BEE/>>?F1BG/?/E/FGGEH//>/B<BCAGBG1?GH1GF?C<FFFEFGHGGGGGHHHHHGHHHGHGHHGGGGGHGHHGHHGGGFGGGGGGGEG-;AFFGGGF@@FFFFF/BFFFFFFFFFFFFFFFFF@BBFFFFFF-AB/BBFFFFFFFFFF;BFFB/9;BFFFFFFFFFFFFFFFFFFFFBFF/
@M05620:37:000000000-D9766:1:1101:23364:9224 1:N:0:17
ACACACCTTCTACAATGCGCTGCGTGTGGCTCCCGCGGTGCACCCCGTTCTGCTTACCGAGGCCCCCCTGAACCCCAAGGCCAACCGCGCGAAGATGCCCAGGTGCGTGGCCCGCTACCTCTTCTGGTGGCCGCCTCCCTCCTTCCTGGCCTCCCGGCGCTGCGCCCTTTCTCACTGGTTCTCTCTTCTGCCGTTTTCCGTAGGACTCTCTTCTCTGCCCTGCGTCTCCTTTGGCACTCTGCAGGTTCTAG
+
AAAAAAAFFF1BF1BGG1AA0A0AAEEHGGABFFE/AE/A/BFHGG/BBGFHH1@FFHGGGGGGGGGG>?0BGHGGGGFFGGHHGGCC@<>/C/<FG?FG1FF<1<CFF-@GHGGC-ACGHHHHHHGGG:GHGAGGGGGGGGGGGGGFGG.CFGGGG;@@@@F@@F@@FFFFF/BBFFFFFFFFFFFFFFFF@?BFFFFFFFBFFFFFFFFFFFF/F99EFFA@F@FFFFFFFF/BFFFFB9FFFFFFBFF
@M05620:37:000000000-D9766:1:1101:22683:9236 1:N:0:17
ACCACACCTTCTACAATGAGCTGCGTGTGGCTCCCGAGGAGCACCCCGTGCTGCTGACCGAGGCCCCCCTGAACCCCAAGGCCAGCCGCGAGAAGATGCCCACGCCAGTCGCCCGCTACCTCTTCCGGAGGCCGCCTCCCTCCTACCTGGCCTCCCGGCGCCCCGCCCTTTCACACTGGTTCTCTCTTACCCCATTTTCCTTATGACTCTCCTATGTTCCATATCTCCACTTTAGAACTCTTAAGGCTAGA
+
CCCCCCCCFFFFGGFGBGGGGGHHGEGGHGHHHGGGGGGGGHHHHGGGGGGGGHGHHHHGGG0EGGGGGGG2BFHGGGGHGHHH/?//>/<///22?<22FB/>////?1<AFC->---<0<DDG0.<.--:;@CF.9AAFGA/0:900..FFGEG.---9--9--:=-:9////://:B9/:FF//;////../;/;/F//////:://///:///////////://///////:9;BB////////9./
@M05620:37:000000000-D9766:1:1101:18845:9237 1:N:0:17
ACCACACCTTCTACAATGAGCTGCGTGTGGCTCCCGAGGAGCACCCCGTGCTGCTGACCGAGGCCCCCCTGAACCCCAAGGCCAACCGCGAGAAGATGCCCAGGTGAGTGGCCCGCTACCTCTTCTGGTGGCCGCCTCCCTCCTTCCTGGCCTCCCGGAGCTGCGCCCTTTCTCACTGGTTCTCTCTTCTGCCGTTTTCCGTAGGACTCTCTTCTCTGACCTGAGTCTCCTTTGGAACTCTGCAGGTTCTA
+
>>1>AA>AFFF@BAF13FA1B1FFA00000BGAFGEECEE?AG0ABFG/EFFBHF1EGFE?G?/FEEEEEG0FFHGGGCH/<FGHE/<>C<<<BCC1?1CGFHGHHHHFHGGHHGCGGGHHHGHHHHGHHGGHGGGGF.EHHGHHGGGGGGGG.EE?A-AAFGGG@B@?FBFFFFFFFFFFFFFFFFFFFFBF@BFFFFFFFFFFFFFFFFFFFFFFFFFFFFFFFFFFFFFFFEFFFFFFFFFFFFFFFF
@M05620:37:000000000-D9766:1:1101:13777:9241 1:N:0:17
ACCACACCTTCTACAATGAGCTGCGTGTGGCTCCCGAGGAGCACCCCGTGCTGCTGACCGAGGCCCCCCTGAACCCCAAGGCCAACCGCGAGAAGATGAACCCAGGTGAGTGGCCCGCTACCTCTTCTGGTGGCCGCCTCCCTCCTTCCTGGCCTCCCGGCGCTGCGCCCTTTCTCACTGGTTCTCTCTTCTGCCGTTTTCCGTAGGACTCTCTTCTCTGACCTGCGTCTCCTTTGGAACTCTGCAGGTTC
+
CCCCCCCCFFFFGGGGGGGGGGHHGGGGHGHHHGGGGGGGGHHHHGGGGGGGHHHHHHHGGGGGGGGGGGGHHHHGGGGHGHHHHGGGGGGGGGHHHHHHHHGGHGHH1GHHGGHHGGGCGHHHHHHHHHHHGHHGGGGGHGHHGGGGGGGGGGGGGGGG-CFFFFFFFFFFFFFFFFFFFFFFFFFFFFFFFFFFDFFFFFFFFFDFFFFFFFFFFFFFBFFFF.CDFFFFFFFFFFFFFFFFF0BFFF0
@M05620:37:000000000-D9766:1:1101:18185:9246 1:N:0:17
AGTGCCAGCTCTCAATCGCACAGGGGACCCAGGGCCTGGCCCCTCCATCCAGAAAACCTATGACCTCACCCGCTACCTGGAGCACCAACTCCGCAGCTTGGCTGGGACCTATGTGAGTATCCAGCGTAGGAATCTGGGAGTTGGGGAGGAGTGAGGAGTTGGGGAAAGACAGTCCTAACCGTGGAGGGTTCTGGTAAATGATGGGGTGAGGAGGGGCTCTTTGGCTCCCACCAGTCCCCCTGTCTGGTCTA
+
BBBBBFFFBFFFGGGGGGGGGCHHGEGGGGHHGGGGGGHHHHGHGGHHHHHHHHHHHGHHHHHHHHHHHHHGGGGGHHHHHHHHHHFHGHHHGGGGGHHHGHHGGGHHGHHHHHHHHHHHHHHHGGFGGGHHHHHHHHHGGHHHGGGGGGGHHHHHHGHHHHGGGGHHHHHHHHHHHHGHGGGGGGGGCFGGGGFGGGGGGGGGGGFFFFFFFFFFFFFFFFFFFFFFFFFFFFFFFFFFFFFFFFFFFFF
@M05620:37:000000000-D9766:1:1101:19751:9259 1:N:0:17
ACCACACCTTCTACAATGAGCTGCGTGTGGCTCCCGAGGAGCACCCCGTGCTGCTGACCGAGGCCCCCCTGAACCCCAAGGCCAACCGCGAGAAGATGAACCCAGGTGAGTGGCCCGCTCCCTCTTCTGGTGGCCGCCTCCCTCCTTCCTGGCCTCCCGGCGCTGCGCCCTTTCTCACTGGTTCTCTCTTCTGCCGTTTTCCGTCGGACTCTCTTCTCTGCCCTGCGTCTCCTTTGGAACTCTGCCGGTTC
+
AAA>AAABFFFFFGGFFGBFGGGHE2EA4A2FGCFEFGAAE2G11BFE1BE1AGFHEHFGGC>/FGGCEEEHFHCEEEGHFEHGHAEE<CBCDDGFHDDGH/A/?<1?1?11/FGH@-<<.EHGCGDGDHDCDAH@-ACFEEFBA/;;CF0:?FFF?E9BG?B9BFBBF?BFFF/F/9BF.9BFFFFBBFFBBBFBDFBE/9:F.---;@FFFBFFFF/:/9A9F.9ABD./FFFFFF/BFB//;:;B@F9
@M05620:37:000000000-D9766:1:1101:8072:9267 1:N:0:17
ACCACACCTTCTACAATGAGCTGCGTGTGGCTCCCGAGGAGCACCCCGTGCTGCTGACCGAGGCCCCCCTGAACCCCAAGGCCAACCGCGAGAAGATGCCCAGGTGAGTGGCCCGCTACCTCTTCTGGTGGCCGCCTCCCTCCTTCCTGGCCTCCCGGCGCTGCGCCCTTTCTCACTGGTTCTCTCTTCTGCCGTTTTCCGTAGGACTCTCTTCTCCGACCTGAGTCTCCTTTGGAACTCTGCAGGTTCTA
+
CCCCCBCCFFFFGGGGGGGGGGHHGFGEHGHHHGGGGGGGGHHHHGGGGGGGHHHHHHHGGGGGGGGGGGGHHHHGGGGHGHHHHGGGGGFGGGHHHH2GHH/FFFG0?GGGHH-ACGFFGFFHH0<DDFGGHGGGFDHGHHGHGGGGGGGGGGGGGF;-;-:DACFFFFFFFFFFFFFFFFFFFFFFFFFFFFFFFFFFFFFAFFFFFFFFFFB:BD-DFDB/9;B0BFFFFFEFFFFFBFFFFFFFFF:
@M05620:37:000000000-D9766:1:1101:25113:9271 1:N:0:17
ACCACACCTTCTACAATGAGCTGCGTGTGGCTCCCGAGGAGCACCCCGTGCTGCTGACCGAGGCCCCCCTGAACCCCAAGGCCAACCGCGAGAAGATGCCCAGGTGAGTGGCCCGCTACCTCTTCTGGTGGCCGCCTCCCTCCTTCCTGGCCTCCCGGAGCTGCGCCCTTTCTCACTGGTTCTCTCTTCTGCCGTTTTCCGTAGGACTCTCTTCTCTGACCTGAGTCTCCTTTGGAACTCTGCAGGTTCTA
+
CCCCCCCCFFFFGGGGGGGGGGHHGGGGHGHHHGGGGGGGGHHHHGGGEGGGHHGHGHHGGGGGGGGGGGGHHHHGGGGHGHHHHGGGGGGGGGHHHHHHHHHGGHHHHHGGHHGGGGGGGHHHHHHHHHGHHGGGGGHGHHGHHGGGGGGGGGGGGGAGGGGGGGFFFFFFFFFFFFE:FFFFFFFFFFFFFFFFFFFFFFFFFFFFFFFFFFFFFFFFFFFFFFFFFFBFFFFFFFFFFFFFFFFFFFF
@M05620:37:000000000-D9766:1:1101:10971:9293 1:N:0:17
ACCACACCTTCTACAATGAGCTGCGTGTGGCTCCCGAGGAGCACCCCGTGCTGCTGACCGAGGCCCCCCTGAACCCCAAGGCCAACCGCGAGAAGATGCCCAGGTGAGTGGCCCGCTACCTCTTCTGGTGGCCGCCTCCCTCCTTCCTGGCCTCCCGGAGCTGCGCCCTTTCTCACTGGTTCTCTCTTCTGCCGTTTTCCGTAGGACTCTCTTCTCTGACCTGAGTCTCCTTTGGAACTATGCAGGTTCTA
+
11>1A1>AFFF1BGG1DEG111AAEAEFF?GH1FFAAEG?EHHHHGCG//EAGAAFGAEFEGEGCE>EGGGFHF>>EGE///G</?E/B/B//<0?111<?GFG1?FCG1FC0/>@-ACB1GHFHHDH0/<CG-AGA:.C:/CG:999C/AFGA.9E-A-A./9A@F>-BF///9BBFFB/9FFFFF/BFF/B@-;FEFFFFAF-BFFF/:FF//B/99;FFBFF//;B99FB///9/9/99BFB--:BFB
@M05620:37:000000000-D9766:1:1101:6834:9295 1:N:0:17
AGTGCCAGCTCTCAATCGCACAGGGGACCCAGGGCCTGGCCCATCCATCCAGAAAACCTATGACCTCACCCGCTACCTGGAGCACCAACTCCGCAGCTTGGCTGGGACCTATGTGAGTATCCAGCGTAGGAATCTGGGAGTTGGGGAGGAGTGAGGAGTTGGGGAAAGACAGTCCTAACCGTGGAGGGTTCTGGTAAATGATGGGGTGAGGAGGGGCTCTTTGGCTCCCACCAGTCCCCCTGTCTGGTCTA
+
AA>1>1BCABCD1A3BFFFCE?F0FEEFECCF0EFA/FA0BF/BFGHGHFFHFHHCGGHHGB2GHEGHHHH?>>EEHHGG00F/FHH/E0GFE//>>0B>E0FF?EHGGHBGHHHHHHHFHHFHHGCFGGHGHFFHHGAFEGGHGGFGGGGHHBGGHGHGHHGGGGHHHHGFHFHGFHHHG;CABEFG;..FFFCFGGGFFFGGGGG@FFFFFF=??>EFFFFFFFFFFFFFFFFFFFFF@FFFFFFFFFF
@M05620:37:000000000-D9766:1:1101:21654:9298 1:N:0:17
ACCACACCTTCTACAATGAGCTGCGTGTGGCTCCCGAGGAGCACCCCGTGCTGCTGACCGAGGCCCCCCTGAACCCCAAGGCCAACCGCGAGAAGATGAACCCCGGTGCGTGGCCCGCTCCCTCTTCTGGTGGCCGCCTCCCTCCTTCCTGGCCTCCCGGCCCTGCGCCCTTTCTCACTGGTTCTCTCTTCTGCCGTTTTCCGTAGGACTCTCTCCTCTGACCTGCGCCTCCTTTGGAACTCTGCCGGTTC
+
CCCCCCCCFFFFGGGGGGGGGGHHGGGGHGHHHGGGGGGGGHHHHGGGGGGGGGHHHHHGGGGGGGGGGGGHHHHGGGGHGHHHGGGGGGFGGGHHHHHEGH/?>@@-<>FC-AGEC---C./;G0;GF0CGAHF:A-.EFEBC9FBFFFGBFA9CE?E---:A.::@DAFFEFFB//BBFFF/B9//B//BBF/CDFFFFF./;;.BBF//BF//9BFB/;/:/;;-99AAFFFFBF//9/B99/;@A..
@M05620:37:000000000-D9766:1:1101:6835:9314 1:N:0:17
AGTCCCAGCTCTCCATCGCACAGGGGACCCAGCGCCTGGCCCCTCCATCCAGAAAACCTATGACCTCACCCGCTACCTGGAGCACCCCCTCCGCAGCTTGGCTGGGACCTATGTGAGTATCCAGCGTAGGAATCTGGGCGTTGGGGCGGCGTGCGGAGTTGGGGAAAGCCAGTCCTAACCGTGGAGGGTTCTGGTAAATGATGGGGTGAGGAGGGGCTCTTTGGCTCCCACCAGTCCCCCTGTCTGGTCTA
+
>A11>BFFFFFFGCGGBAE1E0FAF0AAEBBF0AEABFHHHHGHGGHHHBGGHFHBBEHHFBGHHDBGHHH/>/>>GH1B0>BFHHF/>EG//E/E>BBBEHHGGGHHGHFHHHHHHHHHHHDHHGGAAE?FGHHHHH.AGGGHGG.AC-;;A.AA-;BFFF@@?-9A/A-AFFFFFFFF@FF@-EF@FFFFFFFFFFFFFFFFFFF@FFFFFF@?@@FFFFFFFFFFFEFFFFFFFFFF@FFFFFFFFFF
@M05620:37:000000000-D9766:1:1101:27768:9321 1:N:0:17
AGTGCCAGCTCTCAATCGCACAGGGGACCCAGGGCCTGGCCCCTCCATCCAGAAAACCTATGACCTCACCCGCTACCTGGAGCACCAACTCCGCAGCTTGGCTGGGACCTATGTGAGTATCCAGCGTAGGAATCTGGGAGTTGGGGAGGAGTGAGGAGTTGGGGAAAGACAGTCCTAACCGTGGAGGGTTCTGGTAAATGATGGGGTGAGGAGGGGCTCTTTGGCTCCCACCAGTCCCCCTGTCTGGTCTA
+
>A>AAF11ACC3AGGFGEFGE?F0FE?EE0ECC00BAFGAG/EHGG0FFFEGD0BEBEHFGG2FEG@FHFG>EE@EHH@GGHF/0FGHGFHHGEEEGEHHGHHGGGHHGHGHHHHHHFHHHHHHHGEFGGHHFHHHHHHGGHHHGGGGCCEGHHHHHGHHHHGGGGHHHHHHFHHHHHHGGCFGGGGGCFGGFGFFFGFGGGGGGGF@FFFFFF@?@?FFFFFFFFFFFFFFFAFFFFFF@FFFFFFFFFB
@M05620:37:000000000-D9766:1:1101:16066:9322 1:N:0:17
ACCACACCTTCTACAATGAGCTGCGTGTGGCTCCCGAGGAGCACCCCGTGCTGCTGACCGAGGCCCCCCTGAACCCCAAGGCCAACCGCGAGAAGATGAACCCAGGTGAGTGGCCCGCTACCTCTTCTGGTGGCCGCCTCCCTCCTTCCTGGCCTCCCGGCGCTGCGCCCTTTCTCACTGGTTCTCTCTTCTGCCGTTTTCCGTAGGACTCTCTTCTCTGACCTGCGTCTCCTTTGGAACTCTGCAGGTTC
+
BBB?ABBBFFFFGGGGGGGFGFHGGAEEEEHHEGGGGGGGGHHHHGGGGGGGHHFHHHHGGGGGGGGGGGGGHFHGGGGHCGHHHGFEFGGGCGFHFHFDFGGGHGFG1GHHGGHHGGGGGHHGHHHHHHHHGHHGGGGGHGHHGGGGGGGGGGGGGGGG-ADFFFFFFFFFFFFFFFFFFFFFFFFFFFFFFFFF9AFFFFFFFFFFFFFFFFFFFFFFFFFFF.@DFFFFFFFFFFFFFFFFF/BFAF/
@M05620:37:000000000-D9766:1:1101:12584:9326 1:N:0:17
GAGGGTGCTTTGGACGAAACTGATAATCAAGTGAAACAAGATCGGAGGAGCACGCCTATGCACTTAAGTCACTCGGGAGAATGTGGTATACCTTCTTCTGCTTCAAAAAAAAAAACACGAAACAAAACACTCAAAAAACAAGAAAAGAACAAACAACAACAAAATCCAGACAAATGCCAGAAAACAACAATAAAACCGAATCACCAGTGCAGCAATACACAAACGAAAGGAATCACTTGACATGCAAATGG
+
>3>>>>A>B5B4F44A2EAAG5G5DD5A53B5D555AFGG2G52A222111A100AB15B3B3BB55DD55BD51?>0>BGF3B4BBGB44BB@F34BB44B34BB?3/E/>@<B//0/<///</<00/010?1>1.>..<///<//..///<.....:.;.;.<//000.///000;00./9//9;...000090.---../;;/.//////9.////9/.......9..//;9////////////////
@M05620:37:000000000-D9766:1:1101:24459:9336 1:N:0:17
AGTGCCAGCTCTCAATCGCACAGGGGACCCAGGGCCTGGCCCCTCCATCCAGAAAACCTATGACCTCACCCGCTACCTGGAGCACCAACTCCGCCGCTTGGCCGGGACCTATGTGAGTATCCAGCGTAGGAATCTGGGAGTTGGGGAGGAGTGAGGAGTTGGGGAAAGACAGTCCTAACCGTGGAGGGTTCTGGTAAATGATGGGGTGAGGAGGGGCTCTTTGGCTCCCACCAGTCCCCCTGTCTGGTCTA
+
>AA>>BDC?FFF44BEGFACEEGHGEEAAEGHF2AA2AGGAGGHFGHBFFFGBFHGGFHFHFBHHHHHHHHE>FEGHGF1BFBFBG1F>?3BE//>E/?FEG3>>BC?EGGHGH2@G1>GHGFBFC?<@DFFFHHHGGEF>0FF-A.@-<ECCCGHH.;CGFCDCD.CFFFFBFBBFGFGGDGG?EE@C.FFFF/BFFFFFBFBEDD@EFFFDFB-;-;BFF//9//.9.;DE.BB:BE?B.9BFBF/BB9
@M05620:37:000000000-D9766:1:1101:19385:9339 1:N:0:17
ACCACACCTTCTACAATGAGCTGCGTGTGGCTCCCGAGGAGCACCCCGTGCTGCTGACCGAGGCCCCCCTGAACCCCAAGGCCAACCGCGAGAAGATGAACCCAGGTGCGTGGCCCGCTACCTCTTCTGGTGGCCGCCTCCCTCCTTCCTGGCCTCCCGGCGCTGCGCCCTTTCTCACTGGTTCTCTCTTCTGCCGTTTTCCGTAGGACTCTCTTCTCTGACCTGCGTCTCCTTTGGAACTCTGCAGGTTC
+
BBBBBBBBFFFFGGGFGGGGGGHHGEGEFGHHHGGGGGGFGHHHHGGGEEGFHGHFHHFGGGGGGGGGGGGHHHHGGGGHGHHHGGGFGGGGGGHHHHHHHHGGGGHH1/FEDGHHGGGCGHHHHHGHHHHHGHHGGGGGHGGGGGGGGGGGGGGGGGGG-:BFFFFFFFFFFFFFBFFFFFFFFFFFFFFFFFFF9DFFFFBFADFFFFFFFFFFFEBFFFFFF.;9@DFFFFFFFBFFFFFFF/FFFF/
@M05620:37:000000000-D9766:1:1101:15152:9342 1:N:0:17
ACCACACCTTCTACAATGAGCTGCGTGTGGCTCCCGAGGAGCACCCCGTGCTGCTGACCGAGGCCCCCCTGAACCCCAAGGCCAACCGCGAGAAGATGCCCAGGTGAGTGGCCCGCTACCTCTTCTGGTGGCCGCCTCCCTCCTTCCTGGCCTCCCGGAGCTGCGCCCTTTCTCACTGGTTCTCTCTTCTGCCGTTTTCCGTAGGACTCTCTTCTCTGACCTGAGTCTCCTTTGGAACTCTGCAGGTTCTA
+
BBBBBBBBFFFFGGGGGGGFGFHHGEEBEEHHAFGGGGGGGHHHHGGGFGGGHHGHHHGGGGGGGFGGGGGHHFHGGGGHECHHHGA/CGDCCGHHHHHFHHHGHHHHHHGGHHGGGFGHHHHHHHHHHHGHHGGGGGHGHHGHHGGGGGGGGGGGGG-BFGGGGGFFFFFFFFFFFFFFFFFFFFFFFFFFFFFFFFFFFFFFFEFFFFFFFFFFFFFFFFFFFFFFFFFFFFFFFFFFFFFFFFFFFFF
@M05620:37:000000000-D9766:1:1101:21326:9346 1:N:0:17
AGTGCCAGCTCTCAATCGCACAGGGGACCCAGGGCCTGGCCCCTCCATCCAGAAAACCTATGACCTCACCCGCTACCTGGAGCACCAACTCCGCAGCTTGGCTGGGACCTATGTGAGTATCCAGCGTAGGAATCTGGGAGTTGGGGAGGAGTGAGGAGTTGGGGAAAGACAGTCCTAACCGTGGAGGGTTCTGGTAAATGATGGGGTGAGGAGGGGCTCTTTGGCTCCCACCAGTCCCCCTGTCTGGTCTA
+
BBBBAFFBBFFFGGGGGGGGGGHGCG?EGGHH22EAFGHGHGFHGGHHHFHHFHHEGFH3GHFHHHHHHHA@G>FGHFGHFHHHGHHHGHHHGGGGGHHHGHHGGGHHGHHGHHHHHHHHHHHHHGGGGGHHHHHHGHHGGHHHGGGCGDEHHFHHHGHHHHGGGGHHHHHHHHHHHHHHGGEGEGGGEFGGGGGGGGGGGGGGGGFFFFFFFFFFFFFFFFFFFFFFFFFFFFFFFFFFFFFFFFFFFFF
@M05620:37:000000000-D9766:1:1101:7954:9353 1:N:0:17
AGTGCCAGCTCTCAATCGCACAGGGGACCCAGGGCCTGGCCCCTCCATCCAGAAAACCTATGACCTCACCCGCTACCTGGAGCACCAACTCCGCAGCTTGGCTGGGACCTATGTGAGTATCCAGCGTAGGAATCTGGGAGTTGGGGAGGAGTGAGGAGTTGGGGAAAGACAGTCCTAACCGTGGAGGGTTCTGGTAAATGATGGGGTGAGGAGGGGCTCTTTGGCGCCTATCAGTCCCCCTGTCTGGTCTA
+
>>>>A@5CAFCFGGGGGFFAECBEAE?EGGFH2EEEFAAFFGGAFGFHFHHHHG3FAE3BGGFGFGGCGE1EF>EEH3GF2BGFFFC1?FGEEEEGGHHHGE?/E?0BEGB3B?B3F3B3BBF?GCGGG<F22FG1<00FCGDGC-F-<..>.0=.0C<C0<C-....:C//0<0CGH/::..-..9A.=9F0F;CB000009CE.D-.../.;>D@;AFF//9;-AD.A///9:FBF.;-;;//9/9///
@M05620:37:000000000-D9766:1:1101:14626:9371 1:N:0:17
AGTGCCAGCTCTCAATCGCACAGGGGACCCAGGGCCTGGCCCCTCCATCCAGAAAACCTATGACCTCACCCGCTACCTGGAGCACCAACTCCGCAGCTTGGCTGGGACCTATGTGAGTATCCAGCGTAGGAATCTGGGAGTTGGGGAGGAGTGAGGAGTTGGGGAAAGACAGTCCTAACCGTGGAGGGTTCTGGTAAATGATGGGGTGAGGAGGGGCTCTTTGGCTCCCACCAGTCCCCCTGTCTGGTCTA
+
AA1>AFBFAFFFBGGCFFGCE0F0FG0EA00AA0F/AFH00GA/EGFGFCED10CFGGGFGHFHHGFFHFGEE@/EHHHGFFH/0FCGGEFHGCEEE0GHGHHGEECGFFFDDGBBDGFFHHFDH?<C@AF1CG<BFC0?A0F<C@.A??.0.=0.0./CG/-@E?CACFH/:;0;0:G.:E.-..AA..;FGF0;CCB00C0FEC9>AA?F-A@@@@EFF/B/BFFEFF?BFE/BFFEB@FF/;9//99/
@M05620:37:000000000-D9766:1:1101:18961:9372 1:N:0:17
AGTGCCAGCTCTCAATCGCACAGCGGACCCAGGGCCAGGCCCCTCCATCCAGAACACCTATGACCTCACCCGCTACCTGTAGCACCAACGCCGCAGCTTGGCTGGGACCTATGTGAGTATCCAGCGTAGGAATCTGGGAGTTGGGGAGGAGTGAGGAGTTGGGGAAAGACAGTCCTAACCGTGGAGGGTTCTGGTAAATGATGGGGTGAGGAGGGGCTCTTTGGCTCCCACCAGTCCCCCTGTCTGGTCTA
+
>1AAAFF1ACFFGGGGGAFFGGG00A0AFGGHG/EE/AAAFEEHEGHFH01B1B00BE0B1B2DF1BFGHH/FE/EGGH1FGHDGGFHG/>EEE/</<FHCHGGC/FGGCGDBFFGHHHHHHHHGGCGGGHHHHHHHHHGGHHHCGGGGCGHHGHHGCGHGHGCEGGGFFGGGGGGGGGFGECGGGGG.CFFFFFFFFFFFFFFFFF@FFFFFF@@@@FFFFBBFFFFFFFFFFFFFFFF@FFFFFFFFF/
@M05620:37:000000000-D9766:1:1101:5468:9380 1:N:0:17
AGTGCCAGCTCTCAATTGCACAGGGGACCCAGGGCCTGGCCCCTCCATCCAGAAAACCTATGACCTCACCCGCTACCTGGCGCACCACCTCCGCAGCTTGGCTGGGACCTATGTGAGCATCCAGCGTAGGAATCTGGGAGTTGGGGAGGAGTGAGGAGTTGGGGAAAGACAGTCCTAACCGTGGAGGGTTCTGGTAAATGATGGGGTGAGGAGGGGCTCTTTGGCTCCCACCAGTCCCCCTGTCTGGTCTA
+
>>>>>FF1>B@FGFGGGG13B1B1BABAAAFG00BB0BFGGHGHGGG1GFHGFFHBGGHAFGGHHGHFHHFEE>>EGGFH0>EEEG0/?F0>?E@/>B<F<0GEE/GHGHHHHHDH11BFGFHFGGCEGCHHHHHHGGFFCGHH-<<CC.<GGDGHH?C/DF-AEGHHHHHHH0CGGGGG?;E@EFG?;:FGFGCFGGGFF0FF--;@FFFFBF-?@-AFFFBFFFFFF-;BFF/:B/AF@-/:FBF/:/;
@M05620:37:000000000-D9766:1:1101:22095:9384 1:N:0:17
ACCACACCTTCTACAATGAGCTGCGTGTGGCTCCCGAGGAGCACCCCGTGCTGCTGACCGAGGCCCCCCTGAACCCCAAGGCCAACCGCGAGAAGATGAACCCAGGTGAGTGGCCCGCTACCTCTTCTGGTGGCCGCCTCCCTCCTTCCTGGCCTCCCGGCGCTGCGCCCTTTCTCACTGGTTCTCTCTTCTGCCGTTTTCCGTAGGACTCTCTTCTCTGACCTGCGTCTCCTTTGGAACTCTGCAGGTTC
+
BBBBBBBBFFFFGGGGGGGGGGHHGFGECEHHHGGGGGGCEHHHHGGGDEGGHHFHHHGGGGGGGGGGGGGHHHHGGGGHGHHHGGGGGGFGGDHHFDGFGHGGHGH<1??1FFFHGCGGFHHH0FGFGHGFAHHG?FD:CCGHDFFFGGFGGGGGGGGA-A@FFFFFFFDFFFFFFFFBFFFFFFFBFFFFFBBF;A9EF9AFADFFFFFFFFFFFF/9/BFFF.99@DFFFFFB/9BBFFFB9/BF9BB
@M05620:37:000000000-D9766:1:1101:10832:9384 1:N:0:17
AGTGCCAGCTCTCAATCGCACAGGGGACCCAGGGCCTGGCCCCTCCATCCAGAAAACCTATGACCTCACCCGCTACCTGGAGCACCAACTCCGCAGCTTGGCTGGGACCTATGTGAGTATCCAGCGTAGGAATCTGGGAGTTGGGGAGGAGTGAGGAGTTGGGGAAAGACAGTCCTAACCGTGGAGGGTTCTGGTAAATGATGGGGTGAGGAGGGGCTCTTTGGCTCCCACCAGTCCCCCTGTCTGGTCTA
+
BBABBFFFCFFFGGGGGGGGGGHHGGGGGEHHGGGGGGHFFHGHGGHHHHHHGHHHHGHHHHHHHHHGHHFGGGGGHHHHHHHHHHHHGHHHGGGGGFHHDHHGGGHFGHHHHHFHFBGHHHHGHGCGGGHHHHHHGGHGGHHHCCGGGGGHHHHHHDHFHHCGGGHHHHHHHBHHHHHHACCFGGGA;CFGGGFGGGGGFFGG?AFFFFFFFFFFFAFFFFBFFBFFFFFFFF9FFFEDFEFFFFFFBB;
@M05620:37:000000000-D9766:1:1101:23637:9390 1:N:0:17
AGTGCCAGCTCTCAATCGCACAGGGGACCCAGGGCCTGGCCCCTCCATCCAGAAAACCTATGACCTCACCCGCTACCTGGAGCACCAACTCCGCAGCTTGGCTGGGACCTATGGGAGTATCCACCGTCGGAATCTGGGCGTTGGGGGGGCGTGGGGGGTTGGGGAACAACGGTACTAACCGTGGGGGGTTCTGGTAAATGATGGGGTGGGAGGGGGCTCTTTGGCTCCCACCAGTCCCCCTGTCTGGTCAA
+
ABAAAFFFBFFFFGGGGGGGGGGHGCGGEGHEGFGG2AFHCGEEGGHFHHHHFFHGHDGGHHFGHHHHHFHGGEFGHHHHHHHHHHHHGF3GFGG/EGHHE3?FE/B?FHHH2202//B3B2220?</>////1<FGC/->->GG--@--;---;--9@@BFF-EF....--9.;/BB/.-.;--;;=DFFFFF/;FF///;B9EF9--;..;@>9--9B//////;..;...AB9F/EFFF9/;BB///9
@M05620:37:000000000-D9766:1:1101:19802:9401 1:N:0:17
AGTGCCAGCTCTCAATCGCACAGGGGACCCAGGGCCTGGCCCCTCCATCCAGAAAACCTATGACCTCACCCGCTACCTGGAGCACCAACTCCGCAGCTTGGCTGGGACCTATGTGAGTATCCAGCGTAGGAATCTGGGAGTTGGGGAGGAGTGAGGAGTTGGGGAAAGACAGTCCTAACCGTGGAGGGTTCTGGTAAATGATGGGGTGAGGAGGGGCTCTTTGGCTCCCACCAGTCCCCCTGTCTGGTCTA
+
BBABAFFFCFFFGGGGGGGGGGHHGGGGGGHHGGGGGGHHHHGHGGHHHHHHHHHHHGHHHHHHHHHHHHHGGEGGHHHHHHHHHHHHGHHHGGGGGHHHGHHGGGHHGHHHHHHHHHHHHHHHHGGGGGHHHHHHHHHGGHHHGGGGGGGHHHHHHGHHHHGGGGHHHHHHHGHHHHHHGGGGGGGGEGGGGGGGGGGGGGGGGGFFFFFFFFFFFFFFFFFFFFFFFFFFFFFFFFFFFFFFFFFFFFF
@M05620:37:000000000-D9766:1:1101:24240:9402 1:N:0:17
ACCACACCTTCTACAATGAGCTGCGTGTGGCTCCCGAGGAGCACCCCGTGCTGCTGACCGAGGCCCCCCTGAACCCCAAGGCCAACCGCGAGAAGATGCCCAGGTGAGTGGCCCGCTACCTCTTCTGGTGGCCGCCTCCCTCCTTCCTGGCCTCCCGGAGCTGCGCCCTTTCTCACTGGTTCTCTCTTCTGCCGTTTTCCGTAGGACTCTCTTCTCTGACCTGAGTCTCCTTTGGAACTCTGCAGGTTCTA
+
BBBBBBBBFFFFGGGGGGGGGGHHGGGFHGHHHGGGGGGFFHHHHGGGAEGGHGHHHHHGGGGGGGGGGGGHGHHGGGGHGHHHHGGGGGDFGGHHHFHHHHHGHHGHHHGGHHGGGGGHHHHHHHHHHHGHHGGGGGHGHHGHHGGGGGGGGGGGGG?GCGFFFGFFFFFFFFFFFFFFFFFFFFFFFFFFFFDFFFFFFFFFFFFFFFFFFFFFFFFFFFFFFFFEFFFFFFFFFFFFFFFFFFFFFFB
@M05620:37:000000000-D9766:1:1101:13944:9410 1:N:0:17
ACCACACCTTCTACAATGAGCTGCGTGTGGCTCCCGAGGAGCACCCCGTGCTGCTGACCGAGGCCCCCCTGAACCCCAAGGCCAACCGCGAGAAGATGAACCCAGGTGAGTGGCCCGCTACCTCTTCTGGTGGCCGCCTCCCTCCTTCCTGGCCTCCCGGCGCTGCGCCCTTTCTCACTGGTTCTCTCTTCTGCCGTTTTCCGTAGGACTCTCTTCTCTGACCTGCGTCTCCTTTGGAACTCTGCAGGTTC
+
BBBBBBBBFFFFGGGGGGGGGGHHGGGFHGHHHGGGGGGGGHHHHGGGEFGGHHHHHHHGGGGGGGGGGGGHHHHGGGGHGHHHHGGGGGGGGGHHHHHDDFGG//?F<<FGEGHHGG?-CHHHHHHHHDGHGHHGGGGFHGHGGGGGGGEGGGGGGGGC-;BFFFFFFFAFFFFFFFFFFFFFFFFFFFFFFFFFADFFFFDFFDFFFFFFFFF/FFFFBFFFF?BDFFFFFFFFFFFFFFFFF;BFAF/
@M05620:37:000000000-D9766:1:1101:23636:9413 1:N:0:17
AGTGCCAGCTCTCAATCGCACAGGGGACCCAGGGCCTGGCCCCTCCATCCAGAAAACCTATGACCTCACCCGCTACCTGGAGCACCAACTCCGCAGCTTGGCTGGGACCTATGTGAGTATCCAGCGTAGGAATCTGGGAGTTGGGGAGGAGTGAGGAGTTGGGGAAAGACAGTCCTAACCGTGGAGGGTTCTGGTAAATGATGGGGTGAGGAGGGGCTCTTTGGCTCCCACCAGTCCCCCTGTCTGGTCTA
+
>AAAAFFFAFF@EDAFFAFFG?FEAAEEGGHHGEFEFA/GHFGHGGHHHHGHHHHGFFHHGGHHHHHHHHHEEEEEHGBBFGG/FG0GE0FGGE/EEBGGAHFFEAFHGHHHHGHHHGHHHHHHGGEABEHHHHHHHGHGEGHHGGFGCCGHHFHHHEGGHFCCFFHHHFCGCGH0CGCFGBE@GGGGCFFGGGFGGGGGGGGBEFF@FFFFFB@@@@FFFFFFFFFFEFFFFFFFFFFF@FFFFFFFFFF
@M05620:37:000000000-D9766:1:1101:22160:9436 1:N:0:17
AGTGCCAGCTCTCAATCGCACAGGGGACCCAGGGCCTGGCCCCTCCATCCAGAAAACCTATGACCTCACCCGCTACCTGGAGCACCAACTCCGCAGCTTGGCTGGGACCTATGTGAGTATCCAGCGTAGGAATCTGGGAGTTGGGGAGGAGTGAGGAGTTGGGGAAAGACAGTCCTAACCGTGGAGGGTTCTGGTAAATGATGGGGTGAGGAGGGGCTCTTTGGCTCCCACCAGTCCCCCTGTCTGGTCTA
+
BBABBFFFCFFFGGGGGGGGGGHGGGGGGGHHGGGGGGHHHHGHGGHHHHHHHHGHHGHHHHHHHHHHHHHGGFGGHHHHHHHHGHHHGHHHGGGGGH3FEHHGGGHHGHHHHHHHHGHGHHHHHGGGGGHHHHHGHHHGGHHHGGGGGGGHHHHHHGHHHHGGGGHHGHHHHHHHGHHHGGGGGGGGEGGGGGGGGGGGGGGGGGFFFFFFFFFFFFFFFFFFFFFFFFFFFFFFFFFFFFFFFFFFFFF
@M05620:37:000000000-D9766:1:1101:14892:9436 1:N:0:17
ACCACACCTTCTACAATGAGCTGCGTGTGGCTCCCGAGGAGCACCCCGTGCTGCTGACCGAGGCCCCCCTGAACCCCAAGGCCAACCGCGAGAAGATGCCCAGGTGAGTGGCCCGCTACCTCTTCTGGTGGCCGCCTCCCTCCTTCCTGGCCTCCCGGAGCTGCGCCCTTTCTCACCGGTTCTCTCTTCTGCCGTTTTCCGTAGGACTCTCTTCTCTGACCTGAGTTTCCTTTGGAACTCTGCAGGTTCTA
+
CCCCCCCCFFFFGGGGGG5FGGHHGGGEEGHHHGGGGGGGGHHHHGGGGGGGHHHHHHHGGGGGGGGGGGGHGHHGGGGHGHHHHGGGGGFGGGHHHH2GH2/F111?===FGH--<<CGB00=0<0<</<<C--C:.CE/:E/G0C009.F0.CE.;--;.0:--AF-BF0000;..;9A.00000;0000;9:DFFBF.0.:A0;//000;90:099:F0/;;0009;0BF0;:F00000909A.;090
@M05620:37:000000000-D9766:1:1101:19413:9436 1:N:0:17
ACCACACCTTCTACAATGAGCTGCGTGTGGCTCCCGAGGAGCACCCCGTGCTGCTGACCGAGGCCCCCCTGAACCCCAAGGCCAACCGCGAGAAGATGCCCAGGTGAGTGGCCCGCTACCTCTTCTGGTGGCCGCCTCCCTCCTTCCTGGCCTCCCGGCGCTGCGCCCTTTCTCACTGGTTCTCTCTTCTGCCGTTTTCCGTAGGACTCTCTTCTCTGACCTGAGTCTCCTTTGGAACTCTGCAGGTTCTA
+
BBBBBBBBFFFFGGGGGGGGGFHHGFFFHGHHHGGGGGGGGHHHHGGGGFGGHHHHHHHGGGGGGGGGGGGHHGHGGGGHGHHHHGGGGGDGCFGHHHHHHHHGCGHHHHGGHHGGGGGHHHHHHHHHHHGHHGGGGGHGHHGHHGGGGGGGGGGGGG-ADFFFFFFFFFFFFFFFFFFFFFFFFFFFFFFFFFFFFFFFFFFBFFFFFFFFFFFFFFEFFFFBFFFFFFFFFFFFFFFFFEFFFFFFFFF
@M05620:37:000000000-D9766:1:1101:16017:9439 1:N:0:17
GCGGCTGCTTTGGAAGTAACTGACAAGCCAGGGACAAAAGATCGGAAGAGCACACGTCTGAACTCCACTCACTCCGGAGAATCTCGTATGCCGTCTTCTGCTCTAAAAAAAACTCCCCTCCACTCCTGGCTCCCCCCCTCCTCCCCACGAGTCTCCTGGCTCCTGCCCCCGTCTCCCGTCCGTCCGCCCTTTCCGCTTTCGCTCTCTCCTCTTTCCCCTTTCTCCCTTCTCTTCCTTTTTCCTTCTCCCTC
+
>>>>A>>>FFBBFGGEA3BGBB1B11F0F0A0B0F000AB/1B//AAB0BFFCF0A0B0B12A1B110100B11B//BE/F@GFF0/?0BBGC/>0/BGH111111>11<///1B1?/0/?001FC1<00F1F///>@-<CCGB.<<.-<;;;0;C0//;:0.///.9;;-;../0;;E9;-99.---99BFF/9A-A-/----99F///-9//;FFFFFBB/:/9-/-//;/BBB///9BFF;//99B--
@M05620:37:000000000-D9766:1:1101:10524:9448 1:N:0:17
ACCACACCTTCTACAATGAGCTGCGTGTGGCTCCCGAGGAGCACCCCGTGCTGCTGACCGAGGCCCCCCTGAACCCCAAGGCCAACCGCGAGAAGATGAACCCAGGTGAGTGGCCCGCTACCTCTTCTGGTGGCCGCCTCCCTCCTTCCTGGCCTCCCGGCGCTGCGCCCTTTCTCACTGGTTCTCTCTTCTGCCGTTTTCCGTAGGACTCTCTTCTCTGACCTGCGTCTCCTTTGGAACTCTGCAGGTTC
+
BBBBBBBBFFFFGGGGGGGGGGHHGEGEHGHHHGGGGGGGGHHHHGGGFFGGHHHHHHHGGGGGGGGGGGGHHHHGGGGHGHHHHGGGGGGGGGHHHHHHHHGGHGGH1GHHGGHHGGGC@HHHHHHHHHHHGGHFGGGDHGHHGGGGGGGGGGGGGGFG-ADFFFFFFDAFFFFFFFFFFFFFFFFFFFFFFFFFDDFFFFBFFDFEFFFFFFFFFFFF/FFFF.;ABDFFFFFFFFFFFFFFF:FFFF/
@M05620:37:000000000-D9766:1:1101:13213:9453 1:N:0:17
ACCACACCTTCTACAATGAGCTGCGTGTGGCTCCCGAGGAGCACCCCGTGCTGCTGACCGAGGCCCCCCTGAACCCCAAGGCCAACCGCGAGAAGATGCCCAGGTGAGTGGCCCGCTACCTCTTCTGGTGGCCGCCTCCCTCCTTCCTGGCCTCCCGGAGCTGCGCCCTTTCTCACTGGTTCTCTCTTCTGCCGTTTTCCGTAGGACTCTCTTCTCTGACCTGAGTCTCCTTTGGAACTCTGCAGGTTCTA
+
CCCCCCCCFFFFGGGGGGGGGGHHGGGGHGHHHGGGDEGCGHHHHGGGEFGGHHHHHHHGGGGGGGGGGGGHHHHGGGGHGHHHHGGGGGGGGGHHHHGHHHHGHHHHHHGGHGFGGCGHHHHHHHGHHHGGHGGGGGHGHHGHHGGGGEGGFGGGGGA@DGEGGGFFFFFFFFFFFFFFFFFFFFFFFFFFFFFFFFFFFFFFF/BFFFFFFFFFFBFFFFFFFFFFFFFFFFFFFFFFFFFFFEFFFFF
@M05620:37:000000000-D9766:1:1101:19424:9454 1:N:0:17
ACCACACCTTCTACAATGAGCTGCGTGTGGCTCCCGAGGAGCACCCCGTGCTGCTGACCGAGGCCCCCCTGAACCCCAAGGCCAACCGCGAGAAGATGCCCAGGTGAGTTGCCCCCTACCTCTTCCGGTTGCCGCCTTCCTCCTTCCCGGCCTCCCCGACCTGCGCCCCTTCTTACCTGTTCTCTCTTTTTCCGTTTTCCGTAGGACTCTCTTCTCCGACCTGATTCTCCCTTTGCACTCTGCAGGTTCTA
+
BBBBBBBBFFFFGGGGGGGGGGHHGFGFHGHHHGGGGGGGGGHHHGGGGGGGFGHHHHHGGGGGGGGGGGGHHHHGGGGHGHHHHGGGGGGGGGHHHH22F2/?<1?F11??GF/-AC0GD11FG1<-<.<<D-<CD.<GF0:/00;/.--;..AA.;A-9./.--;B-EFB9/99///;BFFB/;;;/9/;FDFF/9FF.9.../;BFB//;BB;/.9B-.9/::B//;/;//;///;9///9;9A///:
@M05620:37:000000000-D9766:1:1101:26183:9455 1:N:0:17
AGTGCCAGCTCTCAATCGCACAGGGGACCCAGGGCCTGGCCCCTCCATCCAGAAAACCTATGACCTCACCCGCTACCTGGAGCACCAACTCCGCAGCTTGGCTGGGACCTATGTGAGTATCCAGCGTAGGAATCTGGGAGTTGGGGAGGAGTGAGGAGTTGGGGAAAGACAGTCCTAACCGTGGAGGGTTCTGGTAAATGATGGGGTGAGGAGGGGCTCTTTGGCTCCCACCAGTCCCCCTGTCTATTCTA
+
BBBBBFFFBFFDGGGGGFGGFGHGGEGGGGHHGGGGGGHHHHGHGGHHHHHHHHHHHGGHHHHHHHHHHHHGGGGGHHHHHHHHHHHHGHHHGGGGGHHHGHHGGGHHGHHHHHHHHHHHHHHHHGGGGGHHHHHHHHHGGHHHGGGGGGGHHHHHHGHHHHGGGGHHHHHHHHHHHHHHGGGGGGGGFGGGGGFGGGGGGGGGGGFFFFFFFFFFFFFFFFFFFFFFFFFFFFFFFFFFFFFFFBFFFFF
@M05620:37:000000000-D9766:1:1101:14150:9500 1:N:0:17
AGTGCCAGCTCTCAATCGCACAGGGGACCCAGGGCCTGGCCCCTCCATCCAGAAAACCTATGACCTCACCCGCTACCTGGAGCACCAACTCCGCAGCTTGGCTGGGACCTATGTGAGTATCCAGCGTAGGAATCTGGGAGTTGGGGAGGAGTGAGGAGTTGGGGAAAGACAGTCCTAACCGTGGAGGGTTCTGGTAAATGATGGGGTGAGGAGGGGCTCTTTGGCTCCCACCAGTCCCCCTGTCTGGTCTA
+
BCABBFFFCFFFGGGGGGGGGGHHGGGGGGHHGGGGGGHHHHGHGGHHHHHHHHHHHGGHHHHHHHHHHHHGGGGGHHHHHHHHHHHHGHHHGGGGGHHHGHHGGGHHGHHHHHGHHHHHHHHHHGGGGGHHHHHHHHHGGHHHGGGGGGGHHHHHHGHHHHGGGGHHHHHHHGHHHHHHGGGGGGGGCFGGGGFGGGGFGGGGGGFFFFFFFFFFFFFFFFFFFFFFFFFFFFFFFFFFFFFFFFFFFFF
@M05620:37:000000000-D9766:1:1101:20498:9506 1:N:0:17
AGTGCCAGCTCTCAATCGCACAGGGGACCCAGGGCCTGGCCCCTCCATCCAGAAAACCTATGACCTCACCCGCTACCTGGAGCACCAACTCCGCAGCTTGGCTGGGACCTATGTGAGTATCCAGCGTAGGAATCTGGGAGTTGGGGAGGAGTGAGGAGTTGGGGAAAGACAGTCCTAACCGTGGAGGGTTCTGGTAAATGATGGGGTGAGGAGGGGCTCTTTGGCTCCCACCAGTCCCCCTGTCTGGTCTA
+
BCABBFFFCFFFGGGGGGGGGGHHGGGGGGHHGGGGGGHHHHGHGGHHHHHHHHHHHGHHHHHHHHHHHHHGGFGGHHHHHHHHHHHHGHHHGGGGGHHHGHHGGGHHGHHHHHHHHHHHHHHHHGGGGGHHHHHHHHHGGHHHGGGGGGGHHHHHHGHHHHGGGGHHHHHHHHHHHHHHGGGGGGGGEFGGGGFGGGGGGGGGGGFFFFFFFFFFFFFFFFHFFFFFFFFFFFFFFFFFFFFFHFFFFFF
@M05620:37:000000000-D9766:1:1101:7331:9524 1:N:0:17
ACCACACCTTCTACAATGAGCTGCGTGTGGCTCCCGAGGAGCACCCCGTGCTGCTGACCGAGGCCCCCCTGAACCCCAAGGCCAACCGCGAGAAGATGAACCCAGGGGAGGGGCCCGCTCCCTCTTCTGGGGGCCGCCTCCCTCCTTCCTGGCCTCCCGGAGCTGCGCCCTTTCTCACGGGTTCCCCCTCCTGCCGTTTTCCGTAGGACTCCCTTCTCTGCCCTAGGTCTCCTTTGGAACTCTCCGGTTCT
+
CCCCCCCCFFFFGGGGGGGGGGHHGGGGHGHHHGGGGGGGGHHHHGGGGGGGHHHHHHHGGGGGGGGGGGGHHHHGGGGHGHHHHGGGGGGGGGHHHHHHHH//F////-->->D---<-;.//;000<0/;-C-9A-.CE./;.;0B/0;/A.0;E9D----900-@D-;F000:00.;:D..00/.;../0:.-;DF.F0.0.;900//0.;0/090;0;.0///000;0;F0:/;000000/;DFFFF
@M05620:37:000000000-D9766:1:1101:18198:9567 1:N:0:17
AGTGCCAGCTCTCAATCGCACAGGGGACCCAGGGCCTGGCCCCTCCATCCAGAAAACCTATGACCTCACCCGCTACCTGGAGCACCAACTCCGCAGCTTGGCTGGGACCTATGTGAGTATCCAGCGTAGGAATCTGGGAGTTGGGGAGGAGTGAGGAGTTGGGGAAAGACAGTCCTAACCGTGGAGGGTTCTGGTAAATGATGGGGTGAGGAGGGGCTCTTTGGCTCCCACCAGTCCCCCTGTCTGGTCTA
+
AAAAAFFFBFFFGGGGGGGGGGHDGGGGGGHHGGGGGGHHHHGHGGHHHHHHHHHHHGHHHHHHHFHHHHHGG/EFHFGHHHHHHHHHGHHGFGGGGHFHGHGGGGHHGHHHHGHHHHGHHHHHHGDGGGHHHHHHHHHGGGFHGGGGGGEHHHHHHGHHHHGGGGHHHHHHHHHHHHHHGGGGGGGGEGGGGGFFGGGGGGGGGGFFFFFFFFFFFFFFFFFFFFFFFFFFFFFFFFFFFFFFFFFFFFB
@M05620:37:000000000-D9766:1:1101:11669:9574 1:N:0:17
ACCACACCTTCTACAATGAGCTGCGTGTGGCTCCCGAGGAGCACCCCGTGCTGCTGACCGAGGCCCCCCTGAACCCCAAGGCCAACCGCGAGAAGATGAACCCAGGTGCGTGGCCCGCTACCTCTTCTGGTGGCCGCCTCCCTCCTTCCTGGCCTCCCGGCGCTGCGCCCTTTCTCACTGGTTCTCTCTTCTGCCGTTTTCCGTAGGACTCTCTTCTCTGACCTGCGTCTCCTTTGGAACTCTGCCGGTTC
+
CCCCCCCCFFFFGGGGGGGGGGHHGGGEHGHHHGGGGGGGGHHHHGGGGGGGHHHHHHHGGGGGGGGGGGGHHHHGGGGHGHHHHGGGGGCGGGHHHGGGGFGGHGGH1<=CDGCGDGG-AHHGHHHHF0GHEFHDGGGGHGGGGGGGGGGFGFGGGGGGCCFFFFCFDF-/FFFF0BFFBFFFFFFBFFFFFFFB9AF?FF?F.;ABFFFFFFFFFFFFBFBBBFFDFFFFF0B0B0FFFFFEF:@=-D.
@M05620:37:000000000-D9766:1:1101:19677:9582 1:N:0:17
AGTGCCAGCTCTCAATCGCACAGGGGACCCAGGGCCTGGCCCCTCCATCCAGAAAACCTATGACCTCACCCGCTACCTGGAGCACCAACTCCGCAGCTTGGCTGGGACCTATGTGAGTATCCAGCGTAGGAATCTGGGAGTTGGGGAGGAGTGAGGAGTTGGGGAAAGACAGTCCTAACCGTGGAGGGTTCTGGTAAATGATGGGGTGAGGAGGGGCTCTTTGGCTCCCACCAGTCCCCCTGTCTGGTCTA
+
ACAABFFFCFFFGGGGGGGGGGHGGGGGGGHHFFGGGGHHHHGHGGHHHHHHHHHHHGHHHGHHHHHHHHHGGEGGHHHHHHHHHHHHGHHHGGGGGHHHGHHGGGHHGHHHHHHHHHHHHHHHHGDGGGHHHHHHHHGGGHHHGGGGGGGHHGHHHGHHHHGGGGHHHHHHHHHHHHHHGGGGGGGGEGGGGGFGGGGGGGGGGGFFFFFFFFFFFFFFFFFFFFFFFFFFFFFFFFFFFFFFFFFFFFB
@M05620:37:000000000-D9766:1:1101:17691:9589 1:N:0:17
ACCACACCTTCTACAATGAGCTGCGTGTGGCTCCCGAGGAGCACCCCGTGCTGCTGACCGAGGCCCCCCTGAACCCCAAGGCCAACCGCGAGAAGATGCCCAGGTGAGTGGCCCGCTACCTCTTCTGGTGGCCGCCTCCCTCCTTCCTGGCCTCCCGGAGCTGCGCCCTTTCTCACTGGTTCTCTCTTCTGCCGTTTTCCGTAGGACTCTCTTCTCTGACCTGAGTCTCCTTTGGAACTCTGCAGGTTCTA
+
DDDCCDDDFFFFGGGGGGGGGGHHGGGEHGHHHGGGGGGGGHHHHGGGGGGGHHHHHHHGGGGGGGGGGGGHHHHGGGGHGHHHHGGGGGGGGDHHH2GHHGHG11FGHHGGHHGGGGGHHHHHHHHGGHGHHGGGGGHGHHGHHGGFFGGGGGGGGG-ADGGGGGFFFFFFFFFFFFFFFHFFFFFFFHHFFFFFFFFFFFFFFEFFFFFFFFFFFFFFFFFFF0FFFFFFFFFFFFFFFHFFFF.FFFB
@M05620:37:000000000-D9766:1:1101:13661:9595 1:N:0:17
ACCACACCTTCTACAATGAGCTGCGTGTGGCTCCCGAGGAGCACCCCGTGCTGCTGACCGAGGCCCCCCTGAACCCCAAGGCCAACCGCGAGAAGATGAACCCAGGTGAGTGGCCCGCTACCTCTTCTGGTGGCCGCCTCCCTCCTTCCTGGCCTCCCGGCGCTGCGCCCTTTCTCACTGGTTCTCTCTTCTGCCGTTTTCCGTAGGACTCTCTTCTCTGACCTGCGTCTCCTTTGGAACTCTGCAGGTTC
+
AAA1AAAAFFFFGGGGDGF1G1GHGAAAA0FG1FFAEGGGGHHHHGGGGGGGGHGFHHHGEGCGG?EGGGGBHFHGGGAG/<GHHGA/BCC<@FFHDGD?GHGGHGHH1FGHGGHHGGGCGHHHHHHHHHHHFHHGGGGGHGHHGGGGGGGGGFGGGGGG-A@@@F@@F@<FFFFFFFFFFFFFFFFFFFFFFFF@FFFFFFBFFFFFFFFFFFFFFFFFBFFFF?@A@FFFFFFEFFFFFFFFF9FFFF/
@M05620:37:000000000-D9766:1:1101:14784:9595 1:N:0:17
ACCACACCTTCTACAATGAGCTGCGTGTGGCTCCCGAGGAGCACCCCGTGCTGCTGACCGAGGCCCCCCTGAACCCCAAGGCCAACCGCGAGAAGATGAACCCAGGTGCGTGGCCCGCTCCCTCTTCTGGTGGCCGCCTCCCTCCTTCCTGGCCTCCCGGCGCTGCGCCCTTTCTCCCTGGTTCTCTCTTCTGCCGTTTTCCGTAGGACTCTCTTCTCTGACCTGCGTCTCCTTTGGAACTCTGCCGGTTC
+
BBBBBBBBFFFFGG5GGGGFGDHHGEGECEEFHGGGGGGGGHGHHGEEEFCGFHHFHGHCEC?EGGGGGGEFHHHGGGGGGHHFGGGGGG/CGGHHHHHHHHGFHEFG1>FFGCHGCGG-CEFHHHGHDDDFGHF-C@DFGGFGDFFGGGGFFFGGGGGG@<BB;D?BFBBFFFFF/BFFEFFFBBB/BFFFFFF?.DFFFF.B9AFFFFFFFFFFFFFF/BBFF9BAB?FFFFFFFFFFFFFFF;BBBD.
@M05620:37:000000000-D9766:1:1101:10087:9634 1:N:0:17
AGTGCCAGCTCTCAATCGCACAGGGGACCCAGGGCCTGGCCCCTCCATCCAGAAAACCTATGACCTCACCCGCTACCTGGAGCACCAACTCCGCAGCTTGGCTGGGACCTATGTGAGTATCCAGCGTAGGAATCTGGGAGTTGGGGAGGAGTGAGGAGTTGGGGAAAGACAGTCCTAACCGTGGAGGGTTCTGGTAAATGATGGGGTGAGGAGGGGCTCTTTGGCTCCCACCAGTCCCCCTGTCTGGTCTA
+
ABBBBFFFCFFFGFGGGGGGGGHHGFGGGGGHGGGGGGHHHHGHGGHHHHHHHGHHGGHGHHHHHHHHHHHGGGGGHGHHHHHHHHFHGHHHGGGGGHHHGHHFEGHHGHHHGHHHHHHHHHHHHGEGGGGHHHHHHHHGGHHHGGGGGGGHHHHHHGHHHHGGGGGHHHHHHHHHHHHHGCEGGGGG;AAFGGGGFGGGGGGFGGFAEFFFFFFFFFFFFFFFFFFFFFFFFFFFFFFFFEFFFFFFBFB
@M05620:37:000000000-D9766:1:1101:16345:9643 1:N:0:17
ACCACACCTTCTACAATGAGCTGCGTGTGGCTCCCGAGGAGCACCCCGTGCTGCTGACCGAGGCCCCCCTGAACCCCAAGGCCAACCGCGAGAAGATGAACCCAGGTGAGTGGCCCGCTACCTCTTCTGGTGGCCGCCTCCCTCCTTCCTGGCCTCCCGGCGCTGCGCCCTTTCTCACTGGTTCTCTCTTCTGCCGTTTTCCGTAGGACTCTCTTCTCTGACCTGCGTCTCCTTTGGAACTCTGCAGTTTC
+
BBBBBBBBFFFFGGGGGGGGGFHHGEEEGGHHHGGGGGGGGHHHHGGGGGGGHHHHHHHGGGGGGGGGGGGHHHHGGGGHGHHHHGGGGGGGGGHHHHHHHHGGHGHH1GHHGGHHGGG?DHHHHHHHHHHHGHHGGGGGHGHHGGGGGGGGGGGGGGGG-ADFFFFFFFFFFFFFFFFFFFFFFFFFFFFFFFFFDFFFFFDFFFFFFFFFFFFFFFFF/FFFF.BDFFFFFFFFFFFFFFFFFBFFFF/
@M05620:37:000000000-D9766:1:1101:16851:9648 1:N:0:17
AGTGCCAGCTCTCAATCGCACAGGGGACCCAGGGCCTGGCCCCTCCATCCAGAAAACCTATGACCTCACCCGCTACCTGGAGCACCAACTCCGCAGCTTGGCTGGGACCTATGTGAGTATCCAGCGTAGGAATCTGGGAGTTGGGGAGGAGTGAGGAGTTGGGGAAAGACAGTCCTAACCGTGGAGGGTTCTGGTAAATGATGGGGTGAGGAGGGGCTCTTTGGCTCCCACCAGTCCCCCTGTCTGGTCTA
+
ABAAAFFFCFFFGGGGGGGGGGHHGGGGGGHHFGGGDEHHHHGHGGHHGHHHHHHGHGHHHHHHHHHHHHHGGEGGHHHHHHHHHHHHGHHHGGGGGHHHGHHGGGHHGHHHHHHHHHHHHHHHGGGGGGHHHHHGHHHGGHHHGGGGGGGHHHHHHGHHHHGGGGHHHHHHHGHHHHHHGGFGGGGGCFFGGGGGGGGGGGGGGGFFFFFFFFFFFFFFFFFFFFFFFFFFFFFFFFFFFFFFFFFFFFB
@M05620:37:000000000-D9766:1:1101:15317:9649 1:N:0:17
AGTGCCAGCTCTCAATCGCACAGGGGACCCAGGGCCTGGCCCCTCCATCCAGAAAACCTATGACCTCACCCGCTACCTGGAGCACCAACTCCGCAGCTTGGCTGGGACCTATGTGAGTATCCAGCGTAGGAATCTGGGAGTTGGGGAGGAGTGAGGAGTTGGGGAAAGACAGTCCTAACCGTGGAGGGTTCTGGTAAATGATGGGGTGAGGAGGGGCTCTTTGGCTCCCACCAGTCCCCCTGTCTGGTCTA
+
AA>3ADFFBFFFFGGFGFGGEGHHGGGGDFHHFEGC2FGHCGEHGGHHGHHHBGFHHGHHFHBHHHHHHHHGGEEGHHGHEHHHFHHFGFHHGGGFEGFHGHHGGGHHGHGHHHHHHHHHHHHHHGDDGGGHHHHHHHCGGHHHGGGGGGEHHHHHHGCHHHGGGGGHGHGHHHHHHHEHGFGGGGGGDFGGGGGGGGGGGGGGGGFFFFFFFFFFFFFFFFFFFFFFFFFFFFFFFFFFFFFFFFFFFFF
@M05620:37:000000000-D9766:1:1101:20642:9669 1:N:0:17
AGTGCCAGCTCTCAATCGCACAGGGGACCCAGGGCCTGGCCCCTCCATCCAGAAAACCTATGACCTCACCCGCTACCTGGAGCACCAACTCCGCAGCTTGGCTGGGACCTATGTGAGTATACAGCGTAGGAATCTGGGAGTTGGGGAGGAGTGAGGAGTTGGGGAAAGACAGTCCTAACCGTGGAGGGTTCTGGTAAATGATGGGGTGAGGAGGGGCTCTTTGGCTCCCACCAGTCCCCCTGTCTGGTCTA
+
BCCCCFFFCFFFGGGGGGGGGGHHGGGGGGHHGGGGGGHHHHGHGGHHHHHHFHHHHGGHHHHHHHHHHHHGGGGGHHHHHHHHHHHHGHHHGGGGGHHHGHHGGGHHGHGHH?HHFHHG3BFHH/?C/<@GGFHH1GFF<=GH/><-AEE0C<0CCAGHHH--CAHHHHHHHHGBFHHHGD.A9EGGCFFGG09CFF0BFGGGGGDFEFFEFFFFCFFFFFFFFFFEFF?AEAFFFFEDFFFFFFBF0BB
@M05620:37:000000000-D9766:1:1101:6933:9703 1:N:0:17
ACCACACCTTCTACAATGAGCTGCGTGTGGCTCCCGAGGAGCACCCCGTGCTGCTGACCGAGGCCCCCCTGAACCCCAAGGCCAACCGCGAGAAGATGAACCCAGGTGCGTGGCCCGCTCCCTCTTCTGGTGGCCGCCTCCCTCGTTCCTGGCCTCCGGGCGCTGCGCCCTTTCTCACTGGTTCTCTGTTCTGCCGTTTTCTGTGGGACTCTCTTCTCTGCCGTGCGTCTCCTTTGGAACTCTGCGGGTTC
+
AAABBAA?>FFFGGGFGG55B5FFFEG2AEGFHEFG?EGAAG2BGGAE1EEFDGBGFGEA>E>EGEGEG@?GCHFEGEEHFGHHCFGGGC/></<?FDGGHG//?F1<?/?/CG0><@?-CEF//=0=DGGBDGGG@C?:99CB9;A9/0C/.CF?F9---@-9=D99AB=FFFFB9FB/BFFBBFB/;BFFB//;;9BAF/:;;;..;9BBBFFFBBBB/99;@.-9;.;FBFF/9//;B/B//-;--;9
@M05620:37:000000000-D9766:1:1101:26362:9704 1:N:0:17
AGTGCCAGCTCTCAATCGCACAGGGGACCCAGGGCCTGGCCCCTCCATCCAGAAAACCTATGACCTCACCCGCTACCTGGAGCACCAACTCCGCAGCGTGGCTGGGACCTATGTGAGTATCCAGCGTAGGAATCTGGGAGTTGGGGAGGAGTGAGGAGTTGGGGAAAGACAGTCCTAACCGTGGAGGGTTCTGGTAAATGATGGGGTGAGGAGGGGCTCTTTGGCTCCCACCAGTCCCCCTGTCTGGTCTA
+
>AAAAFFFBFFFFGGGGAFFFG4FAAEGGGHHGGGGGCFGHHGHGGEHHHHGHEGHHGGHHFHHHHGHHHHGGECGHHHFFGHFFGHHGGHHGECGG/<EEGHEGGHHGGCGHHB3DGHGHHHHHG<EGGFHHHHHHHFFECDGC-CCCFE<C0GHH?<CF:ADEGHHGHHFHFGFFGGA?;ECGGGGGG.FGG;BFFFGFGFBE.9>AFFFFDFFFFFFFFFFFFB9EFFDEFFF//ED=F9FFFEFB/;
@M05620:37:000000000-D9766:1:1101:3017:9715 1:N:0:17
ACCACACCTTCTACAATGAGCTGCGGGTGGCTCCCGAGGAGCACCCCGTGCTGCTGACCGAGGCCCCCCTGAACCCCAAGGCCAACAGCGAGAAGATGAGCCTTGGCGCGTGACGATCTCCCTCTTGTGGTGGCCGCCGGCGTCATACATGTGATCAAAGCGGCGCACGTTCTCTCGCTGTTTCTCTGCTACGCTGTTTGCGGTTCGCATCGACTCTTTGCCAAGCGTCGTATTTGGAACTGAGCTGGCTG
+
AAAABBBBFFFDEAGFFGGFF5ACE22AFCHHCFEEA0ECGGHHHGGGEEGGBFF3GFFG?@@EF1>EGGG0FFEEGG/?//?CCF/?F@D//<<CBD11<<01110>EDC-.......0<<C/<=00<</.:.:-------;-..000;09//;////;;.9-9@-9@:...//:9.9../;:B/://;//.;.;.;///-9;-.--.;@./-;9F;///;//999AA--;/BBF///;F9////;....
@M05620:37:000000000-D9766:1:1101:6529:9728 1:N:0:17
ACCACACCTTCTACAATGAGCTGCGTGTGGCTCCCGAGGAGCACCCCGTGCTGCTGACCGAGGCCCCCCTGAACCCCAAGGCCAACCGCGAGAAGATGCCCAGGTGAGTGGCCCGCTACCTCTTCTGGTGGCCGCCTCCCTCCTTCCTGGCCTCCCGGCGCTGCGCCCTTTCTCACTGGTTCTCTCTTCTGCCGTTTTCCGTAGGACTCTCTTCTCTGACCTGAGTCTCCTTTGGAACTCTGCAGGTTCTA
+
BBBBBBB>CFFFGGGGGG5BGGHHGGGB4EHHHAFE?EGGGHHHHGGEDEGGGHFHHHHAF@EGGGGGGGGHHHHGGGGHGHHHHGGGGG<BFGHEFHHHHHHGHHHHHHGGHHGGGGGHHHHHHHHHHHGHHGGGGGHGHHGHHGGGGGGGGGGGGG;BFFFFFFFFFFFFFFFFFFFFFFFFFFFFFFFFFFFFFFFFFFFFFFFFFFFFFFFFFFFFFFFBFFF/BFFFFFFFFFFFFFFFFFFFFFF
@M05620:37:000000000-D9766:1:1101:12378:9728 1:N:0:17
GAGGCTGCTTTGGAAGAAACTGACAAGCCAGGGAAAAAAGATCGGAAGGACACGGGTTGAACTCCAGTCACTCCGGAGACACTCTGATGCCGTTTTCTGATTGCTCAAAGAAAACTCCAAGGGAGTACAAGAGCTGATGAAACAATGGCAAGTAAGTCAGTCATTTCCGCTTTAGCACTCTTTTGTATCCAATTGCCCAATTCTCCGCATTTTTACTTGTAACTGACAAGCCAGGGACAAAAGATCCGAAG
+
BBBBBBFBFFFFGGGGGGGGGGH4FAB42B4FE22B2FA223B22A1B11B2110A0103D3DG33FBF3@EHG1EBFEE2BBC34B@4BF/>/3?4FG44B334343B3BFBB?BBE2BFF?FB<B3@F<2@2<2@@>GDB??F???0?<?<<@1@><=1><>>GFD..<..<===<G/==00D<<0=;00:00<00CG/0;CG0.9-CAB0C990;;;;;F;99;0;.9./....;A9;9/:;;/.9:9
@M05620:37:000000000-D9766:1:1101:11051:9731 1:N:0:17
AGTCCCAGCTCTCCATCGCACAGGGTACCCAGTGCCTGGCCCCTCCATCCAGAAACCCTATGACCTCACCCGCCACCTGGCGCACCCCCTCCGCAGCTTGGCTGGGACCTATGTGCGTATCCAGCGTAGGAATCTGGGCGTTGGGGCGGCGTGCGGCGTTGGGGCCAGACCGTCCTAACCGTGGCGGGTTCTGGTAAATGATGGGGTGAGGAGGGGCTCTTTGGCTCCCACCAGTCCCCCTGTCTGGTCTA
+
>>>3>BDFFFFFGGGB5AA2A2F4F4BBBAABABB55BFHAGGCEG2EFBBFD3F3BBFEABDGH5BBGGFAE0>BGHBB1>BEGGG/>EE?>E/E>F3B?GGGGGHGGHBGHHG3/FBGHH2@GCE/<ED1?GHGBF/ADFGHCC.-A-;;-.BD-@-;B.BD.-.;.;.;ADBF//FFCDAF-;>C9AAFFFB9BFFFEFFFFFAB.AF/ADF9>;?FFFFBFFFFF.AFEFFFFFFFFFFFFFFFFFB
@M05620:37:000000000-D9766:1:1101:17610:9745 1:N:0:17
AGTGCCAGCTCTCAATCGCACAGGGGACCCAGGGCCTGGCCCCTCCATCCAGAAAACCTATGACCTCACCCGCTACCTGGAGCACCAACTCCGCAGCTTGGCTGGGACCTATGTGAGTATCCAGCGTAGGAATCTGGGAGTTGGGGAGGAGTGAGGAGTTGGGGAAAGACAGTCCTAACCGTGGAGGGTTCTGGTAAATGATGGGGTGAGGAGGGGCTCTTTGGCTCCCACCAGTCCCCCTGTCTGGTCTA
+
BBBBBFFFBFFFGGGGGFFAGEHHGGGGGGHHGGGGGGHHHHGHGGHHHHHHHHGHHGHHHGHHHHHHHHHGGGGGHHHHHHHGHHGHGHHHGG@EGGHHGHHGGGHHGHHHHHHHHFHHHHHHGGFGGGHHHHHHHHHGGHGHGGGGGGGHHHHHHFHHGHGGGGHHHHHHHHHHHHHHGGFGGGGGAFGGGGGFGGGGGGGGGGFAFFFFFFFFFFFFFFFFFFFFFFFFFFFFFFFFFFFFFFFFFFB
@M05620:37:000000000-D9766:1:1101:23718:9746 1:N:0:17
ACCACACCTTCTACAATGAGCTGCGTGTGGCTCCCGAGGAGCACCCCGTGCTGCTGACCGAGGCCCCCCTGAACCCCAAGGCCAACCGCGAGAAGATGAACCCAGGTGAGTGGCCCGCTACCTCTTCTGGTGGCCGCCTCCCTCCTTCCTGGCCTCCCGGCGCTGCGCCCTTTCTCACTGGTTCTCTCTTCTGCCGTTTTCCGTAGGACTCTCTTCTCTGACCTGAGTCTCCTTTGGAACTCTGCAGGTTC
+
BBBBBBBBFFFFGGGGGGGGGGHHGEGFHGHHHGGGGGGGGHHHHGGGGGGGHHHHHHHGGGGGGGGGGGGHHHHGGGGHGHHHHGGGGCCGGGHHHHHHHHGGHGHGHHHHGFHHGGGGGHHHHHHHEGHHGHHGGGGGHEFGGGGGGGGGGGGGGGGG-ABFFFFFFFFFFFFFFFFFFFFFFFFFFFFFFFFFFFFFFFBFADFFFFFFFFFFFFFFFFFFFBFFFFFFFFFFFFFFFFFFFBFFFF/
@M05620:37:000000000-D9766:1:1101:8523:9748 1:N:0:17
AGTGCCAGCTCTCAATCGCACAGGGGACCCAGGGCCTGGCCCCTCCATCCAGAAAACCTATGACCTCACCCGCTACCTGGAGCACCAACTCCGCAGCTTGGCTGGGACCTATGTGAGTATCCAGCGTAGGAATCTGGGAGTTGGGGAGGAGTGAGGAGTTGGGGAAAGACAGTCCTAACCGTGGAGGGTTCTGGTAAATGATGGGGTGAGGAGGGGCTCTTTGGCTCCCACCAGTCCCCCTGTCTGGTCTA
+
>A>AAFFFBFFFGGGGGGGAEFGFGGGEGGHHFGGGGGHHHHGHGGFHHHGHHGHHHGHHHHHHHHHHHHHGGGGGHHHHHHHHHHHFGHHHGGGGGFHHGHHFGGHHGHHHHHHHHHHHHHHHHGEGFGHHHHHHHHHGGHHHGGGGGGGHHHHHHGHHHHGGGGHHHHHHHHHHHHHHGECGGGGG=FFGGGCFGGGGGGGGGGFFFFFFFFFFFFFFFFFFFFFFEFFFFFFFFFFFFFFFFFFBBFF
@M05620:37:000000000-D9766:1:1101:8534:9763 1:N:0:17
AGTGCCAGCTCTCAATCGCACAGGGGACCCAGGGCCTGGCCCCTCCATCCAGAAAACCTATGACCTCACCCGCTACCTGGAGCACCAACTCCGCAGCTTGGCTGGGACCTATGTGAGTATCCAGCGTAGGAATCTGGGAGTTGGGGAGGAGTGAGGAGTTGGGGAAAGACAGTCCTAACCGTGGAGGGTTCTGGTAAATGATGGGGTGAGGAGGGGCTCTTTGGCTCCCACCAGTCCCCCTGTCTGGTCTA
+
ABBABFFFBFFFGFGFGFEGGGHHGEGGFEHHEGGG2FGFFHGHGGHGHHHHFHGHHGHHHHHHHHHHHHHEGEFGHHGHHHHHHHGHGHHHGFGGGFGGFHHGGGHHGGHHGHHHHHHGHGHHHGEGGGHGGFHHHHHGDHHHGGGGGGGHGHHHGGHHHHGGGGHHHHGHGHHHGHHHG9;DGGGG9FFGGGCFGGGGGBFGGGFFFFFFFFFFFFFFFFFFFFFEFFFFFFFFFFFFFFFFFFFFFFF
@M05620:37:000000000-D9766:1:1101:14587:9799 1:N:0:17
AGTGCCAGCTCTCAATCGCACAGGGGACCCAGGGCCTGGCCCCTCCATCCAGAAAACCTATGACCTCACCCGCTACCTGGAGCACCAACTCCGCAGCTTGGCTGGGACCTATGTGAGTATCCAGCGTAGGAATCTGGGAGTTGGGGAGGAGTGAGGAGTTGGGGAAAGACAGTCCTAACCGTGGAGGGTTCTGGTAAATGATGGGGTGAGGAGGGGCTCTTTGGCTCCCACCAGTCCCCCTGTCTGGTCTA
+
CCBCBFFFBFFFGGGGGGGGGGHHGGGGGGHHGGGGGGHHHHGHGGHHHHHHFHFHHGHHHHHHHHHHHHHGGGGGHHHHGHHHHHHHGHHHGGGGGHHHGHHGGGHHGHHHHHHHHHHHHHHHHGGGGGHHHHHHHHHGGHHHGGGGGGGHHHHHHGHHGHGGGGHHHHHHHHHHHHHHGGGGGGGGEGGGGGFGGGGGGGGGGGFFFFFFFFFFFFFFFFFFFFFFFFFFFFFFFFFFFFFFFFFBBF:
@M05620:37:000000000-D9766:1:1101:13127:9804 1:N:0:17
ACCACACCTTCTACAATGAGCTGCGTGTGGCTCCCGCGGAGCACCCCGTGCTTCTGACCGAGGCCCCCCTGAACCCCAAGGCCAACCGCGAGAAGCTGCCCAGGTGAGTGGCCCGCTACCTCTTCTGGTGGCCGCCTCCCTCCTTCCTGGCCTCCCGGAGCTGCGCCCTTTCTCACTGGTTCTCTCTTCTGCCGTTTTCCGTAGGACTCTCTTCTCTGACCTGAGTCTCCTTTGGAACTCTGCAGGTTCTA
+
A?1A>AA>CFC1DGF13BEDGFHHGGGF00BA1BF?0/E//AAFHEEGEGF/1DGGFHHE/>/>FEEGGGGFFCGGGG/?/FGHAFCCCG/>/?F111GGHHHGGFHHHHAEF.CCG-@GBGHHHHHHHHFCG@CGGGGGGGBG0CBFFFGGGGGGG?A;?FFF@@F@=FBBFFFFFFFFFFFFFFFBFEFFF@FBFFEFB9FA-/;BFFFFFFFFFFFFBFFFFFFFFFFBFFFFBFFFBB/BFFFEFF9
@M05620:37:000000000-D9766:1:1101:17065:9809 1:N:0:17
AGTGCCAGCTCTCAATCGCACAGGGGACCCAGGGCCTGGCCCCTCCATCCAGAAAACCTATGACCTCACCCGCTACCTGGAGCACCAACTCCGCAGCTTGGCTGGGACCTATGTGAGTATCCAGCGTAGGAATCTGGGAGTTGGGGAGGAGTGAGGAGTTGGGGAAAGACAGTCCTAACCGTGGAGGGTTCTGGTAAATGATGGGGTGAGGAGGGGCTCTTTGGCTCCCACCAGTCCCCCTGTCTGGTCTA
+
ACAABFFFCFFFGGGGGGGGGGHGGGGGGGHHFGGGGGHHGHGHGGHGHHHHHHHHGGHGGHHHHHHHHHHGGEEGHGHHHHHHHHHHGHGHFGGGGHFHGHHGGGHHGHHHHHHHHHHHHHHHHGGFGGGHHHHHHHHGGHHHGGGGGGEHHHHHHGHHHHGGGGHHHHHHHHHHHHHHGGEGFGGGCFGGGGFGGGGGGGGGGGFFFFFFFFFFFFFFFFFFFFFFFFFFFFFFFFFFFFFFFFFFFFB
@M05620:37:000000000-D9766:1:1101:5317:9812 1:N:0:17
GAGGCTGCTTTGGAAGAAACTGACAAGCCAGGGACACAAGATCGGAAGAGCACACCTCTGCACTCCAGTCACTCCGGAGAATCTCGTATGCCGTCTCCTGCTTTAAAAAAAAAAACAACACCTACGGGGTTCCACTCCCCCTCTTTCTTCGACCCCGTGATTCGCCCCCCCTTCCCCGTGTTTCCGTTGTTCCCGTTTTCGAATTACTTTACTTTGCTCACCTACGTCCCCCTGTACACTCGTCGGTGCTT
+
B?AAABFBFFFFGFGGGGGGGFF4BBBBFFGGGDFDFGGGFHGFFCAE22BBG2G1ABFG3DFGB23BDGHDD52B>B>EGGGHFBBEF3@FEEEF2BFF3BF4BEB43EEEGC//?/?/?<010////-<0111100.<.<./000000..<--.-:../00..9.--9--;//:/9;;99///.;/...///..;/;:-../://;/://;///;///:.///.:.:.9.;.//;//:;...-;9.9//
@M05620:37:000000000-D9766:1:1101:27938:9820 1:N:0:17
ACCACACCTTCTACAATGAGCTGCGTGTGGCTCCCGAGGAGCACCCCGTGCTGCTGACCGAGGCCCCCCTGAACCCCAAGGCCAACCGCGAGAAGATGCCCAGGTGAGTGGCCCGCTACCTCTTCTGGTGGCCGCCTCCCTCCTTCCTGGCCTCCCGGAGCTGCGCCCTTTCTCACTGGTTCTCTCTTCTGCCGTTTTCCGTAGGACTCTCTTCTCTGACCTGAGTCTCCTTTGGAACTCTGCAGGTTCTA
+
CCCCCCCCFFFFGGGGGGGGGGHHGGGGHGHHHGGGGGGGGHHHHGGGGGGGHHHHHHHGGGGGGGGGGGEHHHHGGGGHGHHHHGGGCFCCGDHFHBGHHFFG1?FGFDEFHHGGGFFF1DHFGHDH0GAHHCFGFGHGGGGEHGGBBFF?0AFEA?BCDAFB?BFFFFFFFFFF/:F:BB/9/;BFFFBFFFFFFFFED::DD/:B9/9BBBFBFB/FFFF/B///BFFFBBF/FFBFFFFFFFFFBF/
@M05620:37:000000000-D9766:1:1101:8450:9821 1:N:0:17
GAGGCTGCTTTGGAAGAAACTGACAAGCCAGGGACACAAGATCGGAAGAGCACACGTCTGAACTCCAGTCACTCCGGAGAATCTAGTATGCCGTCTTCTGCTTTAAAAAAAAAAAAACCCATCTTATGATGGCCGCCTCCCACCTTCCTGACCTCCCAGCACTTCGCCCTTTCTCCCTGGTTCTCTCTTCTGCCGTTTTCCGTACTCCTCACTTCTCTGACCTGTGTCTCCTTTGGAATTCTGCAGTATCT
+
A?AA>ACBCBDDGBBB4FFGGFFBBDBBABFBBEB2BFFGBG5AA2AA2BBBA2AAFFFBDABFBB3BFB35DBBBE?>EFDBBBBB@BBBB/1>??BB4BBB4BFFBDGE@DCB//?///001?111111>00---..<</<C.0</000:/C:C./0:/.0/:..9.9/09009;;B./000;B00;C00;B-;AB.//./;.;9;FF/99/////9/9/;;9/9//99;BF:BB//999/:B///;/;
@M05620:37:000000000-D9766:1:1101:18576:9835 1:N:0:17
ACCACACCTTCTACAATGAGCTGCGTGTGGCTCCCGAGGAGCACCCCGTGCTGCTGACCGAGGCCCCCCTGAACCCCAAGGCCAACCGCGAGAAGATGCCCAGGTGAGTGGCCCGCTACCTCTTCTGGTGGCCGCCTCCCTCCTTCCTGGCCTCCCGGCGCTGCGCCCTTTCTCACTGGTTCTCTCTTCTGCCGTTTTCCGTAGGACTCTCTTCTCTGACCTGAGTCTCCTTTGGAACTCTGCAGGTTCTA
+
CBCCBCBBCFFFGGGGGGCGGGHHGEFBAEEFHFGGGGECDGDBGGEEAEEFFHGHHGHGGCCEGGGGGGGHHHHGGGGHGHHHHGGGGGGGGGGHHGHHHHHGHHHHHHGGHHGGF-CGHHHHHHFHHHGHHGGGGDHGHHGHHGGGGGGGGGGGGG-DGFFBFDFFFFFFFFBFFFFFFFFFFFFFFFFFFFFFFFFFFFFFFFFFFFFFFFFFFFBFFFFBFFFFFFFFFFFFFFFFFFFFFFFFFF:
@M05620:37:000000000-D9766:1:1101:8609:9845 1:N:0:17
ACCACACCTTCTACAATGAGCTGCGTGTGGCTCCCGAGGAGCACCCCGTGCTGCTGACCGAGGCCCCCCTGAACCCCAAGGCCAACCGCGAGAAGATGAACCCAGGTGAGTGGCCCGCTACCTCTTCTGGTGGCCGCCTCCCTCCTTCCTGGCCTCCCGGCGCTGCGCCCTTTCTCACTGGTTCTCTCTTCTGCCGTTTTCCGTAGGACTCTCTTCTCTGACCTGCGTCTCCTTTGGAACTCTGCAGGTTC
+
CCACCCCCFFFFGGGGGGGGGGHHGGGEGGHHHGGGGGGGGHHHHGGGFGGGHHHHHHHGGGGGGGGGGGGHHHHGGGGHGHHHHGGGGGGGGGHHHHHFDEDGHGHG<GFHFGHH?GG-@HHHHHHHHHHHGHHGGGGDGGHHGGGGGGGGGGGGGCDB-;DFFFFFFFFFF0BFBFFFBFFFFFFFFFFFFFFFDDFFFFBFAAFFFFFFFFFFFE0F0::BF?=;:DFFFFFFFBFFFFFFF9BAAB0
@M05620:37:000000000-D9766:1:1101:18432:9850 1:N:0:17
ACCACACCTTCTACAATGAGCTGCGTGTGGCTCCCGAGGAGCACCCCGTGCTGCTGACCGAGGCCCCCCTGAACCCCAAGGCCAACCGCGAGAAGATCCCCAGGTGAGTGGCCCGCTACCTCTTCTGGTGGCCGCCTCCCTCCTTCCTGGCCTCCCGGAGTTGCGCCCTTTCTCACTGGTTCTCTCTTCTGCCGTTTTCCGTAGGACTCTCTTCTCTGACCTGAGTCTCCTTTGGAACTCTGCAGGTTCTA
+
BBABBAABFFFFGGGFEGGGGFHHGEGAGEDHHGGGCGG?EGEGHGGGAEEGGHFHHHFFEGCEGGGGGFGHHHHGGGGHGHHHAFGGGG?DC/FC>22FF2//C1?011?/FGGGG?CFFHGFHH0<G/<GFCDGGGHGHE.;BFFGGGFFGGGGGGG-;/FFGGFFABFFFF/BBBB/BFFFFB/:9///BAADFEBFDFF../BFFEFFFFFF//BFEFF/.BFFFFBFF//9/9:;F/9/;F.9;F/
@M05620:37:000000000-D9766:1:1101:16375:9874 1:N:0:17
AGTGCCAGCTCTCAATCGCACAGGGGACCCAGGGCCTGGCCCCTCCATCCAGAAAACCTATGACCTCACCCGCTACCTGGAGCACCAACTCCGCAGCTTGGCTGGGACCTATGTGAGTATCCAGCGTAGGAATCTGGGAGTTGGGGAGGAGTGAGGAGTTGGGGAAAGACAGTCCTAACCGTGGAGGGTTCTGGTAAATGATGGGGTGAGGAGGGGCTCTTTGGCTCCCACCAGTCCCCCTGTCTGGTCTA
+
BCABBFFFBFFFGGGGGGGGGGHHGGGGGGHHGGGGGGHHHHGHGGHHHHHHHHHHHGHHHHHHHHHHHHHGGEGGHHHHHHHHHHHHGHHHGGGGGHHHGHHGGGHHGHHHHHHHHHHHHHHHHGGGGGGHHHHHHHHGGHHHGGGGGGEGHHHHHGHHHHGGGGGHHHHHHHHHHHHHGGGGDGGGEGGGGGGGGGGGGGGGGGFFFFFFFFFFFFFFFFFFFFFFFFFFFFFFFFFFFFFFFFFFFFB
@M05620:37:000000000-D9766:1:1101:5658:9885 1:N:0:17
ACCACACCTTCTACAATGAGCTGCGTGTGGCTCCCGAGGAGCACCCCGTGCTGCTGACCGAGGCCCCCCTGAACCCCAAGGCCAACCGCGAGAAGATGAACCAAGGGGATGGGCCCGCTACTTCTTCGGGGGGCCGCCTCCCTCCTTCCTGGCCTCCCGGAGCTGCGCCCTTTTTCACGGGTTCTCTCTTCTGCCGTTTTCCGTAGGACTCTCTTCTCGGACCTGAGTCTCCTTGGAAACTCTGCAGGTTT
+
CCDCCCDDFFFFGGGGGGGGGGHHGEGEGGHHHGGFGGEGGHHHHGGGGFGGHHHHHHHGGGGGGGGGGGGGGHHGGGGHGHHHHGGGGG@DGGHHHHH2FH0/?/////?F.FG--<@<F00<=0<.<.-;-@-9@-.;E./;9F0B/0;/;.0;EED--:-.0:-;D-;F00:;B0.;-C..0000;0:00;0-::F.FB.0:A.00//00;0:;:...:9////000;00B0B0:0/::0000:.A00
@M05620:37:000000000-D9766:1:1101:16361:9886 1:N:0:17
AGTGCCAGCTCTCAATCGCACAGGGGACCCAGGGCCTGGCCCCTCCATCCAGAAAACCTATGACCTCACCCGCTACCTGGAGCACCAACTCCGCAGCTTGGCTGGGACCTATGTGAGTATCCAGCGTAGGAATCTGGGAGTTGGGGAGGAGTGAGGAGTTGGGGAAAGACAGTCCTAACCGTGGAGGGTTCTGGTAAATGATGGGGTGAGGAGGGGCTCTTTGGCTCCCACCAGTCCCCCTGTCTGGTCTA
+
AB>AAFFFBFFFG4GGGGGGGGHGGEEGGGHFFFGGGFHHFHGHGGHGHGHHHHHHHGHGHEFHHGHHHHHGG>>EHHHHBGGHHHFGFHHHEGGGGHGGGHGGGGHHGHHHHHHGHHHHHHHHHGGGGGHFHHHHGHEFGHHFDGEGGDCGFBGHGGHHHHGGGGHGHHHGHHHHHHHHGGGGDEGGGGGGGGFGFGGGGGGGGGFFFFFFFFFFFFFFFFFFFFFFFFFFFFFFFFFFFFFFFFFFFFB
@M05620:37:000000000-D9766:1:1101:16662:9890 1:N:0:17
ACCACACCTTCTACAATGAGCTGCGTGTGGCTCCCGAGGAGCACCCCGTGCTGCTGACCGAGGCCCCCCTGAACCCCAAGGCCAACCGCGAGAAGATGCCCAGGTGAGTGGCCCGCTACCTCTTCTGGTGGCCGCCTCCCTCCTTCCTGGCCTCCCGGCGCTGCGCCCTTTCTCACTGGTTCTCTCTTCTGCCGTTTTCCGTAGGACTCTCTTCTCTGACCTGAGTCTCCTTTGGAACTCTGCAGGTTCTA
+
BBBBBBBBFFFFGGGGGGGGGGHHGEGGHGHHHGG2EGFGGHHHHGGGEGGGHHHHHHHGGGGGGGGGGGGHHHHGGGGHGHHHHGGGGGGGGGHHHGBGH2/FF1<0<?F/GH?<->AGHGDGG00<G/<CC<-DDCHGFHGEHBFB0C?FFFGG.A---9-A=9DF;FFFB/////;;FB9BFFBF9/99F-;DFFFF?9..DB/BB9B/BB9BBB9/BB./.:B/BF/FF/B/B/BB9/9/9A9BF/9
@M05620:37:000000000-D9766:1:1101:6756:9894 1:N:0:17
ACCACACCTTCTACAATGAGCTGCGTGTGGCTCCCGAGGAGCACCCCGTGCTGCTGACCGAGGCCCCCCTGAACCCCAAGGCCAACCGCGAGAAGATGCCCAGGTGAGTGGCCCGCTACCTCTTCTGGTGGCCGCCTCCCTCCTTCCTGGCCTCCCGGAGCTGCGCCCTTTCTCACTGGTTCTCTCTTCTGCCGTTTTCCGTAGGACTCTCTTCTCTGACCTGAGTCTCCTTTGGAACTCTGCAGGTTCTA
+
DDDDCDDDFFFFGGGGGGGGGGHHGGGGHGHHHGGGGGGGGHHHHGGGGGGGHHHHHHHGGGGGGGGGGGGHHHHGGGGHGHHHHGGGGGGGGGHHHHHHHHHGHHHHHHGGHHGGGCGHHHHHHHHHHHGHHGGGGGHGHHGHHGGGGGGGGGGGGABFGGGGGGFFFFFFFFHHHHFFFHFFFFFFFFFFFFFFFFHFFFFFF0FFFFFFHHFFFFFFFFFFFFFFHFFFHHFFFFFFFFFHFFFFFFF
@M05620:37:000000000-D9766:1:1101:24645:9910 1:N:0:17
ACCACACCTTCTACAATGAGCTGCGTGTGGCTCCCGAGGAGCACCCCGTGCTGCTGACCGAGGCCCCCCTGAACCCCAAGGCCAACCGCGAGAAGATGCCCAGGTGAGTGGCCCGCTACCTCTTCTGGTGGCCGCCTCCCTCCTTCCTGGCCTCCCGGAGCTGCGCCCTTTCTCACTGGTTCTCTCTTCTGCCGTTTTCCGTAGGACTCTCTTCTCTGACCTGAGTCTCCTTTGGAACTCTGCAGGTTCTA
+
BABBAABAFFFFGGGGGGGGGGHHGEGBCEHGHGGEDEGGGHDFHGGGDEEGGHGHGGGGGGFFGGGGGGGHEHHGGGGHGHHHHGGGGGCCGGHGGHGHHHHGGHHHHHGGHHGGGGGHHHHHHHHHHHGHHGGGGGHGHHGHHGGGGGGGGGGGGG-ADFGGGGFFFFFFFFFFFFFFFFFFFFFFFFFFFDADFFFFFFFFFFFFFFFFFFFFFFFFFFFFFFFFFFFFFFFFFFFFFFFFFFFFFFF
@M05620:37:000000000-D9766:1:1101:16181:9913 1:N:0:17
AGGGCCAGCTCTCAATCGCACAGGGGACCCAGGGCCTGGCCCCTCCATCCAGAAAACCTATGACCTCACCCGCTACCTGGAGCACCAACTCCGCAGCTTGGCTGGGACCTATGTGAGTATCCAGCGTAGGAATCTGGGAGTTGGGGAGGAGTGAGGAGTTGGGGAAAGACAGTCCTAACCGTGGAGGGTTCTGGTAAATGATGGGGTGAGGAGGGGCTCTTTGGCTCCCACCAGTCCCCCTGTCTGGTCTA
+
>33>AA>AAFFF4GGBBAFFEGFGCEGGA2GHGGG?2AFA2FEGGGHH51GFE33FGEBGHHFHFHCHHHHGGEEEHHGCGHHF1?FHG3GHG?E@/?EGGHHG?FHHGEGHD?GHFGHHHHHHHGAFCDHHHHHHEC?FE0GH-<FCGGGHHHGHHACGHB@CGGGEHHHGGFHHHHGG@FGGGGGGGGGEGGFFGGGGGGGGGFDBFFFFFA>B--AFFFFFFFFEFFFFFFFFFFFFBEFFFFBFFFF
@M05620:37:000000000-D9766:1:1101:5090:9914 1:N:0:17
ACCACACCTTCTACAATGAGCTGCGTGTGGCTCCCGAGGAGCACCCCGTGCTGCTGACCGAGGCCCCCCTGAACCCCAAGGCCAACCGCGAGAAGATGCCCAGGTGAGTGGCCCGCTACCTCTTCTGGTGGCCGCCTCCCTCCTTCCTGGCCTCCCGGAGCTGCGCCCTTTCTCACTGGTTCTCTCTTCTGCCGTTTTCCGTAGGACTCTCTTCTCTGACCTGAGTCTCCTTTGGAACTCTGCAGGTTCTA
+
BBBBBBBBFFFFGGGGGGGGGGHHGFGFHGHHHGGGGGGCGHGHHGGGEEGGHGG3DFHGGGGGGGGGGGGHGHHGGGGHGHHHHGGGGGFGGGHHGFHHHH<?FHHHHFGGHHGGGGCFHGHHHFHHHHGHHCGGGDHGHGGGHGGGFFGGGGGGG?-9D.:CGGFFFFFFFFFFFFFFFFFFFFFFFFFFFFDFFFFFFFF..9FFFFFFFFFFFFFFFFFFFFFFFFFFFFFFFFFFFFFFFFFFFFF
@M05620:37:000000000-D9766:1:1101:5075:9926 1:N:0:17
ACCACACCTTCTACAATGAGCTGCGTGTGGCTCCCGAGGAGCACCCCGTGCTGCTGACCGAGGCCCCCCTGAACCCCAAGGCCAACCGCGAGAAGATGCCCACGTGTGTGGCCCCCTACCTCTTTCGGTGGCCGCCTCCCTCCTTCCTGGCCTCCCGGCACCGCGCCCTTTCTCACTGGTTCTCTCTTCCGCCGTTTTCCGTACGACTCTCTTCCTTGACCCGCGTCTCCTTTGGAACTTTGCAGGTTTCT
+
AABB>ABBCCCFFF5BGGBGGGHHGEFEHGFFBFFEEGAEFGCGGEEGEEEFHHHHGGHGGGGEGEGEEGGH3GGAEEGHEH?FGEEE></BCDHHHGHHHH/<??0/<0C/FG---<FFH<<G00<A<<C<<@@D..CE/;E/0;B00/;CB.;E.----;-9--;DBFF////99BFFF//9:B/9//.;A-;DFFBF./.;9..../B9B/9/9;/;B.-----..;;;F/B//9////:9/A.:///
@M05620:37:000000000-D9766:1:1101:8667:9931 1:N:0:17
AGTGCCAGCTCTCAATCGCACAGGGGACCCAGGGCCTGGCCCCTCCATCCAGAAAACCTATGACCTCACCCGCTACCTGGAGCACCAACTCCGCAGCTTGGCTGGGACCTATGTGAGTATCCAGCGTAGGAATCTGGGAGTTGGGGAGGAGTGAGGAGTTGGGGAAAGACAGTCCTAACCGTGGAGGGTTCTGGTAAATGATGGGGTGAGGAGGGGCTCTTTGGCTCCCACCAGTCCCCCTGTCTGGTCTA
+
>A>AAFFFAFFFGDGGGGGCEEFHFFGGGGGHGGGGGGHHHHGHGGFFHHFHHGHHHGHHHHHHHHHGHHHGGE?FHHHHHHHFGHFHGHHHGGGGGGHHGHHGGGHHGHHHHHHHHHHHHHFGFGCDDFHHHHHHHHGGEHHHGGGGGGGHHHHHGGGHHHGGGGFHGHGHGGHHHHHGGCCDGGGG9;FGGGCFGGFFGFGGGGFFFFFFFFFFFDFFFFFFFFFFFFFFFFFFFFFDFFFFFFFFFF;
@M05620:37:000000000-D9766:1:1101:23049:9937 1:N:0:17
AGTGCCAGCTCTCAATCGCACAGGGGACCCAGGGCCTGGCCCCTCCATCCAGAAAACCTATGACCTCACCCGCTACCTGGAGCACCAACTCCGCAGCTTGGCTGGGACCTATGTGAGTATCCAGCGTAGGAATCTGGGAGTTGGGGAGGAGTGAGGAGTTGGGGAAAGACAGTCCTAACCGTGGAGGGTTCTGGTAAATGATGGGGTGAGGAGGGGCTCTTTGGCTCCCACCAGTCCCCCTGTCTGGTCTA
+
ABBAAFFFBFFFG4FGGFFEEGGHDAEGGGHHGDFEFBFGHHGHGGHHHHHHFFHGGFHGHHDHHHHHHHHEFGGGHGGFGHFFGH1GEGHHGE/EGGHHGHHGEFHHGHHHHHHHHGHHGHHHHGEGFGHHHHHHHGGGDHHHGGGGGGGHHGHHFEHFHHGGGFEHFGHGHHGHFHHHGCEGDGGG.;FGGGBFGGFGGGGGGGFFFFFFFFFFFDFFFFFFFFFFFF.AEFFFFFFFFFFFFFFBBF;
@M05620:37:000000000-D9766:1:1101:21323:9953 1:N:0:17
ACCACACCTTCTACAATGAGCTGCGTGTGGCTCCCGAGGAGCACCCCGTGCTGCTGACCGAGGCCCCCCTGAACCCCAAGGCCAACCGCGAGAAGATGAACCCAGGTGAGTGGCCCGCTACCTCTTCTGGTGGCCGCCTCCCTCCTTCCTGGCCTCCCGGCGCTGCGCCCTTTCTCACTGGTTCTCTCTTCTGCCGTTTTCCGTAGGACTCTCTTCTCTGACCTGCGTCTCCTTTGGAACTCTGCAGGTTC
+
BBABBBBBFFFFGGGGFGGGGGHHFEFBGEHFGGGAEFEEGHHHHGGGGAEFHGGHHHHGGGGGGGGGGGGHGHHGGGGHGHHHHGGGGGCGGFHHHHHHHHGGEFHH1CGHGGGHGGGFGHHFFFHHGFHHCHH?@@GAGCHHGFGGGGFFFGFGGGGG-BFFFFFFFFFFFFFFFFFFFFBFFFF/FFFFFFFFAFFFFFDF?DDFFFFFFFFFFFFF/;FFF.@AFFFFFFFFFFFFFFFFFFFFFF/
@M05620:37:000000000-D9766:1:1101:9188:9955 1:N:0:17
ACCACACCTTCTACAATGAGCTGCGTGTGGCTCCCGAGGAGCACCCCGTGCTGCTGACCGAGGCCCCCCTGAACCCCAAGGCCAACAGCGAGAAGATGAACCCAGGTGAGTGGCCCGCTCCCTCTTCTGGTGGCCGCCTCCCTCCTTCCTGGCCTCCCGGCGCTGCGCCCTTTCTCACTGGTTCTCTCTTCTGCCGTTTTCCGTAGGACTCTCTTCTCTGCCCTGCGTCTCCTTTGGAACTCTGCAGGTTC
+
AAA1>AAAFFFFGFGFDGFAG1GFG00A00BG1BFA0EEGGHHHHGGGFEEGFHGBGHHE@ECEG/FGGGG0F>GGGG/G//FHHG/0BE><<CCF1FDFGHGGHGHH1FFHGGHHGGG-CGFGHHHFGGGGGHHGGGCCHGHH:CBGHCGHGFGGEEGG?AG@@B;@A@@FFFFFFFFFFFFFFFF;FFFFFFF@BFFFFFBFABFFFFFEFFFFFFFF/BAFF-9;@BFFFFFFFFFFFFFFF9BFFF/
@M05620:37:000000000-D9766:1:1101:23933:9956 1:N:0:17
AGTGCCAGCTCTCAATCGCACAGGGGACCCAGGGCCTGGCCCCTCCATCCAGAAAACCTATGACCTCACCCGCTACCTGGAGCACCAACTCCGCAGCTTGGCTGGGACCTATGTGAGTATCCAGCGTAGGAATCTGGGAGTTGGGGAGGAGTGAGGAGTTGGGGAAAGACAGTCCTAACCGTGGAGGGTTCTGGTAAATGATGGGGTGAGGAGGGGCTCTTTGGCTCCCACCAGTCCCCCTGTCTGGTCTA
+
ACABBFFFCFFFGGGGGGGGGGHHGGGGGGHHFGGGGGHHHHGHGGFHHHHHGGHHHGHHHHHHHHHHHHHEGEEFHGHHFHHHHH1?EHHHGGGGGHHHGHHGGGHHGHHHHHHHHHHHHHHHHGGGGGHHHHHHHHFGGHHHGGGGGDEHHHHHGGHHHHGGGFHHHHHHHHHHGHHHGGGGDGGGGGGGGGGGGGGGGGGGGGFFFFFFFFFFFFFFFHHFFFFFFFFFFFFFFFFFFFFFHFFFFF0
@M05620:37:000000000-D9766:1:1101:13723:9968 1:N:0:17
GAGGCTGCTTTGGAAGAAACTCATAGACTACGGCAACAGTTCCCCCTGGACCTGGGAAAGATTCTCGCCCGGCTTACAGAAGCTGAAACACCTTCCTATGCTTAAGAAAAACCTCCTAGAAGACTCCAAGGCAGTAAAAGAGCTGATGAAACAATGGCAAGTAAGTCAGGCATTTCCGCTTTAGCACTCTTGCGGTCCCAATTAAACAATTCCCAGCATCTGTACTTGTGACTTAGAAGCCAGGGACAAAA
+
AAAAAAFAFFFFGGGGGFGGG1F3FD113B0AEEEGFHCG22D10A/B/0BG000/0B/B011DA2///////>/11BFGH1BG@11F1>0?0B@0@B21B2BBF1B>BF0/?BB/0<BDGHBFGHHBFB//0/0BB2>@?F01<@1>@1110?????CG/<<1<1>>G0FF111==AC.<E00=0<<<=0<0--.--.0;/:0;0;CAFE;0;90;/90900;B09C000;0000;999;/9.-;:EF:-
@M05620:37:000000000-D9766:1:1101:3558:9981 1:N:0:17
AGTGCCAGCTCTCAATCGCACAGGGGACCCAGGGCCTGGCCCCTCCATCCAGAAAACCTATGACCTCACCCGCTACCTGGAGCACCAACTCCGCAGCTTGGCTGGGACCTATGTGAGTATCCAGCGTAGGAATCTGGGAGTTGGGGAGGAGTGAGGAGTTGGGGAAAGACAGTCCTAACCGTGGAGGGTTCTGGTAAATGATGGGGTGAGGAGGGGCTCTTTGGCTCCCACCAGTCCCCCTGTCTGGTCTA
+
ABAAAFFFBFFFGFGGGGGFFGHHGGGGGGGHGGGGGGHHHHGHGGFFHHFFHGHGHGHGHHHHHHHHHHHGGGGGHHHHHHFGFHHGGHHFFFGGGHHHGHHGGGHHGHHHHHHHHHHHHHHHHGEFDDGHHHHHHHGGEHHHGGGGGGEGHFHHHGGFHHGGGGHHHFGHHHHHHHHHGEEFEFGG;CFGFGCFFGGGGGGGGGFFFFFEDFFFFDFFFFFFFFFEFFFFFFFFFFFFFFFFFFFFFFB
@M05620:37:000000000-D9766:1:1101:24967:9991 1:N:0:17
ACCACACCTTCTACAATGAGCTGCGTGTGGCTCCCGAGGAGCACCCCGTGCTGCTGACCGAGGCCCCCCTGAACCCCAAGGCCAACCGCGAGAAGATGAACCCAGGTGCGTGGCCCGCTCCCTCTTCTGGTGGCCGCCTCCCTCCTTCCTGGCCTCCCGGCGCTGCGCCCTTTCTCACTGGTTCTCTCTTCTGCCGTTTTCCGTAGGACTCTCTTCTCTGCCCTGCGTCTCCTTTGGAACTCTGCAGGTTC
+
ABAAB?AAFFCFDGGGFGABADFGEBEB4EGGFFFB?EEGGHGFHGGGGEGFFHHHHHHEFGGGGGEEGGGHFHHGGGGHFHGHEGGEDC>CDGHEFGHHHGG?FEFG<A?CCDGHGGG-EGFHHHHHHHHHGHHGGGGGGGGGDGGGFFGGGGGGGGGGGFFFFFFFBFFFFFFFFFFFFFFFFFFBFFFFFFBB;DFFFFFFADDFFFFFFFFFFFFF/;;FFABADABFFFFFFFFFFFFFF9BFFFB
@M05620:37:000000000-D9766:1:1101:11791:9993 1:N:0:17
ACCACACCTTCTACAATGAGCTGCGTGTGGCTCCCGAGGAGCACCCCGTGCTGCTGACCGAGGCCCCCCTGAACCCCAAGGCCAACCGCGAGAAGATGAACCCAGGTGAGTGGCCCGCTACCTCTTCTGGTGGCCGCCTCCCTCCTTCCTGGCCTCCCGGAGCTGCGCCCTTTCTCACTGGTTCTCTCTTCTGCCGTTTTCCGTAGGACTCTCTTCTCTGACCTGCGTCTCCTTTGGAACTCTGCAGGTTC
+
CCCCBCCCFFFFGGGGGGGGGGHHGGGGHGHHHGGGGGEEGHHHHGGGFGGGHHHHHHHGGGGGGGGGGGGHHHHGGGGHGHHHHGGGGGFGGGHHHEHG2GGGHGFHDGHHGFHHCGGGGHHHHHHHHHHGFHHDGGGGHGHHGGGGGGGGGGGGGFBA-AAFFGFFFFAFFFFFFFFFFFFFFFFFFFFFFFFFDFFFFF?FFDFFFFFFFFFFFFFFBFFFF.@ADDFFFFFBF;FFFFFFF/BFAF/
@M05620:37:000000000-D9766:1:1101:11173:9999 1:N:0:17
AGTGCCAGTCTCAATCGCACAGGGGACCCCGGGCCTGGCCCCTCCATCCCGAAAACCTCTGACCTCACCCGCTACCTGGAGCACCAACTCCGCAGCTTGGCTGGGACCTCTGTGAGTATCCAGCGTAGGAATCTGGGCGTTGGGGAGGAGTGAGGAGTTGGGGAAAGACAGTCCTAACCGTGGAGGGTTCTGGTAAATGATGGGGTGAGGAGGGGCTCTTTGGCTCCCACCAGTCCCCCTGTCTGGTCTAT
+
AAAAAFDF4@5DGDGFFFFECFAFE?EFG2E?AEEFFEFGHGHEGFFBG1EEGCGHGH33FHHH4B@FGGEEGCEGGGH0BBFGHCFEHHG?E/EEBGHGFGCEGGFGH1FFHH>GHEGFGFHHCC//CB?GHHHHH.<ADDHGGADGACGGCCH:.CGGHGG?9CF/9BF9CFGFFGG@CCBAEGB99:FFFBFFFFFFFFFFFABFFFFFFBBB<EFFFFFFFFF?FFF?F;BFFFF?F9FBB;FBBB9
@M05620:37:000000000-D9766:1:1101:24982:10005 1:N:0:17
ACCACACCTTCTACAATGAGCTGCGTGTGGCTCCCGAGGAGCACCCCGTGCTGCTGACCGAGGCCCCCCTGAACCCCAAGGCCAACCGCGAGAAGATGAACCCGGGTGAGTGGCCCGTTCCCTCTTCTGGGGGCCGCCTCCCTCTTTCCTGGCCTCCGGGACCTGCGCCCTTTCTCCCTGGTTCTCTCTTCTGCCGTTTTCCGTAGGACTCTCTCTCTTGCCCGGGGCCCCCTTTGGAACTTTGCGGGTTC
+
BBBBBBBBFFFFGGGGGGFGGGHHGGGEGGHHHGGGGGGEGHHHHGGGFGGGHGHHHHHGGEEGGGGGGGGHHHHGGGGHGHHHHGGGGBBDGGFFHHHBGH//>//>.01>.>F<--</<0<<G000=0/;-C@-B99EF./C/;0C00C/CA0CF.@;--...:-;A-@FB//;/9.B.FBB/9//;999/B/;AFF.F/.;.;./9////B/////;/;/.---99-;9@F/:////9////-;=B..
@M05620:37:000000000-D9766:1:1101:27646:10005 1:N:0:17
ACCACACCTTCTACAATGAGCTGCGTGTGGCTCCCGAGGAGCACCCCGTGCTGCTGACCGAGGCCCCCCTGAACCCCAAGGCCAACCGCGAGAAGATGCCCAGGTGAGTGGCCCGCTACCTCTTCTGGTGGCCGCCTCCCTCCTTCCTGGCCTCCCGGAGCTGCGCCCTTTCTCACTGGTTCTCTCTTCTGCCGTTTTCCGTAGGACTCTCTTCTCTGACCTGAGTCTCCTTTGGAACTCTGCAGGTTCTA
+
BABBBBB?FFFFGGGGGG5FGGHHGEEBGGHHHFFFEGGGGHHHHGGEGEGGHGHHHHHGGGGGGGGGGGGGHHHGGGGHGHHHHGGGGG<CCGHGHHHHHHGFGHHFHHGGHHGGGCGHHHHHHHHHHHFHHGGGGFHGHHGHGGGGGGGFGGGEGG?GFFEFFGFFFFFFFFFFFFFFF/FFFFFF9BFFFFFFFFFFFFEDFEFFFFFFFFFEFF/BFFFFBFF;:BFFFFEFFFFFFFFFFFAFFF9
@M05620:37:000000000-D9766:1:1101:7785:10011 1:N:0:17
AGTGCCAGCTCTCAATCGCACAGGGGACCCAGGGCCTGGCCCCTCCATCCAGAAAACCTATGACCTCACCCGCTACCTGGAGCACCAACTCCGCAGCTTGGCTGGGACCTATGTGAGTATCCAGCGTAGGAATCTGGGAGTTGGGGAGGAGTGAGGAGTTGGGGAAAGACAGTCCTAACCGTGGAGGGTTCTGGTAAATGATGGGGTGAGGAGGGGCTCTTTGGCTCCCACCAGTCCCCCTGTCTGGTCTA
+
ABAAAFFFAFFFGGGGGGGGGGHHEGGEEGHHGAFG2FGHFHGHGGHBHHHHFGHHHGH3FGFHHHHHHGFGG@EGHHHHHHHHHHHHGHGHGGGEGHHHGHBFGGHHGHHHHHDFFFHGHHHHHGDGGEHHHGHHGHHGDHHGGGGGGGGHHHHHHGHCG/@FGGGHHHHHHHHHHHHHGCEGGGGG;.FFGGCGGGGGGGGFGGFFFFFFFFFFFFFFFFFF/BFEEFFFFFFFFFFFDEFFFFFFFFB
@M05620:37:000000000-D9766:1:1101:13769:10012 1:N:0:17
AGTGCCAGCTCTCAATCGCACAGGGGACCCAGGGCCTGGCCCCTCCATCCAGAAAACCTATGACCTCACCCGCTACCTGGAGCACCAACTCCGCAGCTTGCCTGGGGCCTGTGCCCCTATCCAGCGGGGTACTCGGGGACTCCGGGAGGGGCGAGGAGCTGGTGAAACACTGTCCTAACCGTGGAGCGTTCCGGCTAATGCTGTGGTGAGGAGCGGCTCTTCGGCTTCCACCAGTCCCCCTTTGTGGTCTA
+
AAAAAFFFAFFFGBGGGC1FEGGFGCCAEECFF0AEEFFGHHG/EEF1AF1FFG1EAE0BGB2GGFF@GC0>EEEEH1@0BFF?0?0??F1GGG?/EGH0/FG1<///>F/11110/</1@0@1F///--.11>..-<--<//.::-:-------;9A-AF-9;9///9A/9BF9///9A@F---;-9AB?--;---//;/////-;A/-FB----;@-///;-;A-;//9---;/9/-;--;/;--9/99
@M05620:37:000000000-D9766:1:1101:19618:10014 1:N:0:17
ACCACACCTTCTACAATGAGCTGCGTGTGGCTCCCGAGGAGCACCCCGTGCTGCTGACCGAGGCCCCCCTGAACCCCAAGGCCAACCGCGAGAAGATGCCCAGGTGAGTGGCCCGCTACCTCTTCTGGTGGCCGCCTCCCTCCTTCCTGGCCTCCCGGAGCTGCGCCCTTTCTCACTGGTTCTCTCTTCTGCCGTTTTCCGTAGGACTCTCTTCTCTGACCTGAGTCTCCTTTGGAACTCTGCAGGTTCTA
+
CCCCCCCCFFFFGGGGGGGGGGHHGGGEHGHHHGGGGGGGGHHHHGGGFGGGHHHHHHHGGGGGGGGGGGGHHHHGGGGHGHHHHGGGGGFGGGHHHHFHHBCF11FGFHFFHHCC@-CGGD0DDD0D=/<CGCFGG?GGFFFFHFG00:AFBAEG.;-:BA0F--AD-FFB90:B00;;FB0;9:BF000:B>AFFFFF.0.;9BF99990BB00909BF0/;BBF0;B0FF0F9FB999090:FFF090
@M05620:37:000000000-D9766:1:1101:12965:10017 1:N:0:17
ACCACACCTTCTACAATGAGCTGCGTGTGGCTCCCGAGGAGCACCCCGTGCTGCTGACCGAGGCCCCCCTGAACCCCAAGGCCAACCGCGAGAAGATGAACCCAGGTGAGTGGCCCGCTACCTCTTCTGGTGGCCGCCTCCCTCCTTCCTGGCCTCCCGGAGCTGCGCCCTTTCTCACTGGTTCTCTCTTCTGCCGTTTTCCGTAGGACTCTCTTCTCTGACCTGCGTCTCCTTTGGAACTCTGCAGGTTC
+
AAAABBBBFFFFGGGGGGGGGGHHFEGEHGEFGGGGGGGGGHHHHGGGEFGGHHHHGHHGGGGGGGGGGGGHHHGGGGGHGHHHHGGGGGGGGGHHHGHHHHGGHGFHBHFHGGHHGGGCGHHHHHHHHHHHGHHGGGGGHGHHGGGGGGGGGGGGGGGG-:BGFGAFFFFFFFFF9FFFFFFFFFFFFFFFFFFFAFFFFF?FADFFFFFFFFFFFFFFBFFFF.@ADFFFFFFFFFFFFFFFF9FFFF/
@M05620:37:000000000-D9766:1:1101:17418:10026 1:N:0:17
AGTGCCAGCTCTCAATCGCACAGGGGACCCAGGGCCTGGCCCCTCCATCCAGAAAACCTATGACCTCACCCGCTACCTGGAGCACCAACTCCGCAGCTTGGCTGGGACCTATGTGAGTATCCAGCGTAGGAATCTGGGAGTTGGGGAGGAGTGAGGAGTTGGGGAAAGACAGTCCTAACCGTGGAGGGTTCTGGTAAATGATGGGGTGAGGAGGGGCTCTTTGGCTCCCACCAGTCCCCCTGTCTGGTCTA
+
BCABBFFFBFFFGGGGGGGGGGHGGGGGGGHGFGGGGGHHHHGHGGHGHHHHHHHHHGHHFGHHHHHHHHHGGEEGHGHHGHHHHHHHGHHHGGGGGHHHGHHGGGHHGHHHHHHHHHHHHHHHHGGGGGHHHHHHHHFGGHHHGGGGGGEGHHHHHGHHHHGGGGHHHHHHHHHHHH/GGGGGGGGGEGGGGGFGGGGGGGGGGGDDFFFFFFFFFFFFFFFFFFFFFFFFFFFFFFFFFFFFFFFFFFB
@M05620:37:000000000-D9766:1:1101:13775:10032 1:N:0:17
AGTGCCAGCTCTCAATCGCACAGGGGACCCAGGGCCTGGCCCCTCCATCCAGAAAACCTATGACCTCACCCGCTACCTGGAGCACCAACTCCGCAGCTTGGCTGGGACCTATGTGAGTATCCAGCGTAGGAATCTGGGAGTTGGGGAGGAGTGAGGAGTTGGGGAAAGACAGTCCTAACCGTGGAGGGTTCTGGTAAATGATGGGGTGAGGAGGGGCTCTTTGGCTCCCACCAGTCCCCCTGTCTGGTCTA
+
AA>AAFFFBFFFGGGGGFGAEAGEEGGGGGHHGGGGGDHFGHGHGGFHHHHGHFBGHGGHHHHHHHHHHHHGGGGEHHHHHHHEFGHHGGHHGGGGGFHHGGHGGGHHGHHHHHHHHFHB?GHGCC?EBDGH1@?DGFFF?FBGGGGCGE.<CDGHFFHHFHGGGGH.CBCCCCGFHH/GBCCB.EDB99FGGGBFGGBFGFFGGGFBAFFBDF;B?=EFFFFFFFFFFFFFFFFFFFFFBFFFFFFFFFF
@M05620:37:000000000-D9766:1:1101:14143:10037 1:N:0:17
AGTGCCAGCTCTCAATCGCACAGGGGACCCAGGGCCTGGCCCCTCCATCCAGAAAACCTATGACCTCACCCGCTACCTGGAGCACCAACTCCGCAGCTTGGCTGGGACCTATGTGAGTATCCAGCGTAGGAATCTGGGAGTTGGGGAGGAGTGAGGAGTTGGGGAAAGACAGTCCTAACCGTGGAGGGTTCTGGTAAATGATGGGGTGAGGAGGGGCTCTTTGGCTCCCACCAGTCCCCCTGTCTGGTCTA
+
AAAABFFFAFFFGGGGGGGGGGHHGGGGGGFHFEEEEFGFBGGAEGHHFHHHFHBGGEACHHHHHHHBG?GGFEEFHGHFHHHHHGFHGGGHGGGGGFGHDHC?EAG0<F2?2G?D?3BGHHFGHC?<D<2F2<<FD<CC/?1<>-CDGGEF<GB.<<//0<<-:EH.CHHBGGHFFC:G?AE9EFGC9;.FB00;00CB0099A9D=AAFBAA--@-.B//BBB//9EBFFE?B/BFE9-.B99/9;BF/
@M05620:37:000000000-D9766:1:1101:18409:10044 1:N:0:17
CCACACCTTCTACAATGAGCTGCGTGTGGCTCCCGAGGAGCACCCCGTGCTGCTGACCGAGGCCCCCCTGAACCCCAAGGCCAACCGCGAGAAGATGCCCAGGTGAGTGGCCCGCTACCTCTTCTGGTGGCCGCCTCCCTCCTTCCTGGCCTCCCGGAGCTGCGCCCTTTCTCACTGGTTCTCTCTTCTGCCGTTTTCCGTAGGACTCTCTTCTCTGACCTGAGTCTCCTTTGGAACTCTGCAGGTTCTAG
+
AAABAAAFFFFDDFGGGGGGGFFEEEBFAGHHFG22EEEEFDFGGGFAEGGHHHHHHGEEEEEFAFGGGGFGHHGGEGHGHGGGGGEGCFGGFHCGFHGHHEGGGHHHHGFHHGGGGGHHHHHHHHGHEGGHGGGDEHGHHGHHHGGGEFGGGGGGGGGGGEFCGFFFFFFFFFFFFFFFFFFFFFFFFFFFFFFFFFFFFFDAFFBFFFFFFFFFFFFFFFFFFFFFFFFFFFFFFFFFFFFFFAFFFFF
@M05620:37:000000000-D9766:1:1101:5968:10046 1:N:0:17
AGTGCCAGCTCTCAATCGCACAGGGGACCCAGGGCCTGGCCCCTCCATCCAGAAAACCTATGACCTCACCAGCTACCTGGAGCACCAACTCCGCAGCTTGGCTGGGACCTATGTGAGTATCCAGCGTAGGAATCTGGGAGTTGGGGAGGAGTGAGGAGTTGGGGAAAGACAGTCCTAACCGTGGAGGGTTCTGGTAAATGATGGGGTGAGGAGGGGCTCTTTGGCTCCCACCAGTCCCCCTGTCTGGTCTA
+
A>>AAFBCAFFFG1FDGFGFE0GAFEEEGGAAFABEFFHHGHGFEG0GGHCEG0ABFFGHDBFGHFGEHGEFHB1BGGDFEGHHHH0FEHHHEEEGGHBGEGFGGECGGHGGHFGDDGGGHB21B@CBB/1@GGBFD00?EGG1//<--.>><1GF1E/CDC?C...</CH:CGHHCCC.:EG-.9.-E?F0CC;FFFFG9BBFGG.;AF-/AA>-@@E/9BBFFBFAABFBEA9BFBEF@E9B/FF/99/
@M05620:37:000000000-D9766:1:1101:21717:10049 1:N:0:17
ACCACACCTTCTACAATGAGCTGCGTGTGGCTCCCGAGGAGCACCCCGTGCTGCTGACCGAGGCCCCCCTGAACCCCAAGGCCAACCGCGAGAAGATGCCCAGGTGAGTGGCCCGCTACCTCTTCTGGTGGCCGCCTCCCTCCTTCCTGGCCTCCCGGAGCTGCGCCCTTTCTCACTGGTTCTCTCTTCTGCCGTTTTCCGTAGGACTCTCTTCTCTGACCTGAGTCTCCTTTGGAACTCTGCAGGTTCTA
+
BCBCCCCCFFFFFFFGGGGGGGHGGGGFHGHHHGGGGGGGGHHHHGGGGGGGHHHHGHHGGGGGGGGGGGGGHHHGGGGHGGHHHGGGGGDGGGGHHHHHHGHFHHFHHHGGHHGGGGGHHHHHHHHEHHGHHGGGGGHGHHGHHGGGFEFGGGGGF??DDGGGAGFFFFFFFFFFFFFFFFFFFFFFFFFFFFFFFFFFFFFDDFFFFFFFFFFFFFFFFFFFFFFFFFFFFFFFFFFFFFFFFFFFFFF
@M05620:37:000000000-D9766:1:1101:6841:10053 1:N:0:17
AGTCCCAGCTCTCCATCGCACAGGGGACCCAGTGCCTGGCCCCTCCATCCAGAAAACCTATGACCTCACCCGCGACCTGGCGCACCCCCTCCGCAGCTTGGCTGGGACCTATGTGAGTATCCAGCGCAGGAATCTGGGAGTTGGGGAGGCGTGCGGAGTTGGGGACAGCCCGTCCTAACCGTGGAGGGTTCTGGTAAATGATGGGGTGAGGAGGGGATCTTTGGCTCCCACCAGTCCCCCTGTCTGGTCTA
+
>A>1>BFCFFFFG1GF1AE1E?GGG00A0ABABBB11BGF0GEFFGHHH0FGDGH0BEGFABAGH1BFHHF/>/>>EC0F0>EEEGF/>EGGG/BC<0BFCCHG//?GGHBHHHDFHHHHHF1?GG/-<>.FHHHHHH.CEGHH-<.-::;:C.AA-A9CFF@G.-.9.;-;@-ABBF-A@BF@-AB?9AF/;F;/FFFFFFFFFFF@A-:/;B@?-;EFFFFFF/BEFBF---;FFFFF@FFFFF//;FB
@M05620:37:000000000-D9766:1:1101:21334:10062 1:N:0:17
ACCACACCTTCTACAATGAGCTGCGTGTGGCTCCCGAGGAGCACCCCGTGCTGCTGACCGAGGCCCCCCTGAACCCCAAGGCCAACCGCGAGAAGATGCCCAGGTGAGTGGCCCGCTCCCTCTTCTGGTGGCCGCCTCCCTCCTTCCTGGCCTCCCGGAGCTGCGCCCTTTCTCACTGGTTCTCTCTTCTGCCGTTTTCCGTAGGCCTCTCTTCTCTGACCTGAGTCTCCTTTGGAACTCTGCAGGTTCTA
+
CCCBCCCCFFFFGGGGGGGGGGHHGEFECEHHFFGGFFECGHHHHGGGAEEGHHGHHHGGGGGGGGGGGFAGHHHGGGGHFHHHHGGGGGGGGGHHHHHHHH/FGFFFHHFFHHGGG?DGHHHHHHHHHHFHHCFGGGHGHHGHGGGGGGGGGGGGEA-DCFFGFFFFFFFFFFBFFFFFFFFFFFFFFFFFFFFDFFFFFFEFF//BFFFFFFFFFF9BFFF/FFFFFFBBFFF/BFFFFFF/9FFFFF/
@M05620:37:000000000-D9766:1:1101:24565:10077 1:N:0:17
AGTGCCAGCTCTCAATCGCACAGGGGACCCAGGGCCTGGCCCCTCCATCCAGAAAACCTATGACCTCACCCGCTACCTGGAGCACCAACTCCGCAGCTTGGCTGGGACCTATGTGAGTATCCAGCGTAGGAATCTGGGAGTTGGGGAGGAGTGAGGAGTTGGGGAAAGACAGTCCTAACCGTGGAGGGTTCTGGTAAATGATGGGGTGAGGAGGGGCTCTTTGGCTCCCACCAGTCCCCCTGTCTGGTCTA
+
BCABBFFFCFFFGGGGGGGGGGHHGGGGGGHHGGGGGGHHHHGHGGHHHHHHHHHHHGHHHHHHHHHHHHHGGGGGHHHHHHHHHHHHGHHHGGGGGHHHGHHGGGHHGHHHHHHHHHHHHHHHHGFGGGHHHHHHHHHGGHHHGGGGGGGHHHHHHGHHGHGGGGHHHHHHHHHHHHHHGGGGGGGGEFGGGGGGGGGGGGGGGGFFFFFFFFFFFFFFFFFFFFFFFFFFFFFFFFFFFFFFFFFFFFF
@M05620:37:000000000-D9766:1:1101:9959:10085 1:N:0:17
ACCACACCTTCTACAATGAGCTGCGTGTGGCTCCCGAGGAGCACCCCGTGCTGCTGACCGAGGCCCCCCTGAACCCCAAGGCCAACCGCGAGAAGATGCCCAGGTGAGTGGCCCGCTACCTCTTCTGGTGGCCGCCTCCCTCCTTCCTGGCCTCCCGGCGCTGCGCCCTTTCTCACTGGTTCTCTCTTCTGCCGTTTTCCGTAGGACTCTCTTCTCTGACCTGAGTCTCCTTTGGAACTCTGCAGGTTCTA
+
BBBBBBBAFFFFGGDGGGEGGGHHGGGB4FHHHGFGCGGGGHHHHGGEEGGGGHGHHHHEEEFGGGGGGGGHHHHGGGGHGHHHHGGGGG/BDGHGHHHHHHHGHHHHHHGGHHGGGGGHHHHHHHHHHHGHHGGGGGHGHHGHHGGGGGGGGGGGGG-BFFFFFFFFFFFFFFFFFFFFFFFFFFFFFFFFFDDFFFFFFFFFFFFFFFFFFFFFFFFFFFFBBFFBFFFFFFFFFFFFFFFFFFFFFFB
@M05620:37:000000000-D9766:1:1101:5953:10086 1:N:0:17
GAGGCTGCTTTGGAAGAAACTGACAAGCCAGGGACACAAGATCGGAAGCGCACACGTCTGAACTCCAGTCACTCCGGAGAATCTCGTGTGCCGTCTTCTGCTTGAAAAAAAAAAAATACCACCTCTTGTGGCGTGTTTCCGCATTTCTGGCCTCCCGGGTCTTACCCCGTTCGCCCCGTTTCCCCTTTCATCCTTTTTCCCTAGGACTCTTCTCTCGACTCTGCTGCTCCCTTTGGCCTCTGCCGTTTCTA
+
>>>3>>BAFFFFGBGGFGCBAFBBFF4GFCAG2BF22BFGHHHHGEFEAAEAEGHEBGGF5DFGHHHFGHHFHHHEEAEE13B4B??1?FFB/>/?FDF4GFHBAEEFHEC<///<01?111/?0111=1<<-<-.</=0..-..0:0000:0..:.--.-/000;;.-;9/.-..--..////..9;///////9///////;/;/99///9;F/./-../;//9//99:;:B9/;:/9////-.:/9//
@M05620:37:000000000-D9766:1:1101:4587:10092 1:N:0:17
ACCACACCTTCTACAATGAGCTGCGTGTGGCTCCCGAGGAGCACCCCGTGCTGCTGACCGAGGCCCCCCTGAACCCCAAGGCCAACCGCGAGAAGATGCCCAGGTGAGTGGCCCGCTACCTCTTCTGGTGGCCGCCTCCCTCCTTCCTGGCCTCCCGGCGCTGCGCCCTTTCTCACTGGTTCTCTCTTCTGCCGTTTTCCGTAGGACTCTCTTCTCTGACCTGAGTCTCCTTTGGAACTCTGCAGGTTCTA
+
BBBBBBABFFFFGGGGGGGGGFHHGGGFHGHHHGGGGGGGGHHHHGGGGGGGHHHHHHHGGGCGGGGGGGGHHHHGGGGHGHHHHGGGFGCGGGHHHHHHHHEFHHGHHDGGHG@FGCGHHHHHHHHHG/AGHGGGGGHGHHGHHGGGGGGGGGGGGG-9;99DFFFFFFFFFFFFFFFFFFFFFFFFFFFFFF9DFFFFFFFFAFFFFFFFFFFFFFFFFFBBBFFFFFFFFFFFFFFFFFFFFFF/FFB
@M05620:37:000000000-D9766:1:1101:18308:10092 1:N:0:17
ACCACACCTTCTACAATGAGCTGCGTGTGGCTCCCGAGGAGCACCCCGTGCTGCTGACCGAGGCCCCCCTGAACCCCAAGGCCAACCGCGAGAAGATGCCCAGGTGAGTGGCCCGCTACCTCTTCTGGTGGCCGCCTCCCTCCTTCCTGGCCTCCCGGGGCTGCGCCCTTTCTCCCTGGTTCTCTCTTCTGCCGTTTTCCGTAGGACTCTCTTCTCTGACCTGAGTCTCCTTTGGAACTCTGCAGGTTCTT
+
DDCDCDCDFFFFGGGGGGGGGGHHGFGFHGHHHGGGGGGGGHHHHGGGGGGGHHHHHHHGGGGGGGGGGGGHGHHGGGGHGHHHHGGGGGGGGGHHHH2FHC/F??10?=F/GH----<F<00D000<=/C.C-:D..CE/:ECH0F00;.F0.CE.A----99--;D-FF0000:/0;:F000000;00:0B-:DFF0F.0..D:0::000B000000;F0///;:0:B0BF0B0B000000::F.B000
@M05620:37:000000000-D9766:1:1101:9977:10100 1:N:0:17
ACCACACCTTCTACAATGAGCTGCGTGTGGCTCCCGCGGATCACCCCGTGCTGCTGACCGAGGCCCCCCTGACCCCCAAGGCCAACCGCGAGAAGCTGCCCAGGTGAGTGGCCCGCTACCTCTTCTGGTGGCCGCCTCCCTCCTTCCTGGCCTCCCGGAGCTGCGCCCTTTCTCACTGGTTCTCTCTTCTGCCGTTTTCCGTAGGCCTCTCTTCTCTGACCTGAGTCTCCTTTGGACCTCTGCAGGTTCTA
+
>A>>>>A>CF4FGGFBBFAABA4AAEGF4AFGBBFEEEF00A1BGHCABAE?5EGHGHHE/>/>?>E>EFF2332?EF?F/GFGGFF<CBB///?1??FFGG/<GHFCGGFGHHCCC-<GB00CHGHGHFCCG?-?EGAABFGFFFCB0;A9CGGG?-A9BA;B->DF9BFF//9F//.BBFFFFFF/BBFFFBFF/AFBABAA9/;;F9FBBFFE9/;F//;9.;:BFFFFF9:9/9;BF/9//;;/;FB
@M05620:37:000000000-D9766:1:1101:15431:10101 1:N:0:17
ACCACACCTTCTACAATGAGCTGCGTGTGGCTCCCGAGGAGCACCCCGTGCTGCTGACCGAGGCCCCCCTGAACCCCAAGGCCAACCGCGAGAAGATGAACCCAGGTGAGTGGCCCGCTACCTCTTCTGGTGGCCGCCTCCCTCCTTCCTGGCCTCCCGGCGCTGCGCCCTTTCTCACTGGTTCTCTCTTCTGCCGTTTTCCGTAGGACTCTCTTCTCTGACCTGCGTCTCCTTTGGAACTCTGCAGGTTC
+
CCCCCDCCFFFFGFGGGGGGGGHHGFGGHGHHGGFGGGGGGHHHHGGFEFGGHHHGGHHGGGGGGGGGGGGFHHHGGGGHGHHHHGGGGGGGGGHHHHHHFGGGFGFFFGHFEEHHGGC-@HHHHHHHHGHFFGHGGGGGHGHHGFGGGGFFFFFGGG.D-@D>FFFFFFFFFFFFFFFFF:BFFFFFFFFFFFFFDFFFFFFFFDABFFFFFFFFFFFF:0FFF.CAF.:BFFFFFFFFFFFFF:BFAF0
@M05620:37:000000000-D9766:1:1101:9956:10104 1:N:0:17
ACCACACCTTCTACAATGAGCTGCGTGTGGCTCCCGAGGAGCACCCCGTGCTGCTGACCGAGGCCCCCCTGAACCCCAAGGCCAACCGCGAGAAGATGCCCAGGTGAGTGGCCCGCTACCTCTTCTGGTGGCCGCCTCCCTCCTTCCTGGCCTCCCGGAGCTGCGCCCTTTCTCACTGGTTCTCTCTTCTGCCGTTTTCCGTAGGACTCTCTTCTCTGACCTGAGTCTCCTTTGGAACTCTGCAGGTTCTA
+
CBCCBCCBFFFFGFFGGGEGGGHHGEGBAEHFGFFFDGEGGHGHHGGGFEGGFHHHGHHEFCCFGGGGGGGHFHHGGGGHGHHHHGGGGGBFGGHGHHHHHHGFFHHFDHGGHHGGGGGHHHHHHHHHGCAHHGGGGGHGHHGHHGGGGGGGGGGGGG-ACGFGGGFFFFFFFFBFFFFFFFFFFFFFFFFFFFDFFFFFFFF?DEFFFFFFFFFFFFFFFFFFBFFFFFFFFFFFFFFFFFFFFFFFFF;
@M05620:37:000000000-D9766:1:1101:5469:10106 1:N:0:17
AGTGCCAGCTCTCAATCGCACAGGGGACCCAGGGCCTGGCCCCTCCATCCAGAAAACCTATGACCTCACCCGCTACCTGGAGCACCAACTCCGCAGCTTGGCTGGGACCTATGTGAGTATCCAGCGTAGGAATCTGGGAGTTGGGGAGGAGTGAGGAGTTGGGGAAAGACAGTCCTAACCGTGGAGGGTTCTGGTAAATGATGGGGTGAGGAGGGGCTCTTTGGCTCCCACCAGTCCCCCTGTCTGGTCTA
+
BBAABFFFBFFFFFGFEAE2ECGFFGFGGGHHEFGE2FGHGHEGGGHHHFGHEFHHHGHHHHGHHHHHHHHCEEEGHHFGFGHHAGHFGHHHEEEGGGHHGHHFEGFHGHHHHHHHHHHHHFHHGG<EDFHHHHHHHGHGGHHHGGGGGGGHHHHHHDGHHHGGGFGHFHHGHHHHGHHHGDFGFGGGCFFGGGCFFGGFGGGGEDDBFFFFFFBBBBEFFFFEFFFFFFFFFFFFFFFF<FFFFFF/;F9
@M05620:37:000000000-D9766:1:1101:22436:10111 1:N:0:17
ACCACACCTTCTACAATGAGCTGCGTGTGGCTCCCGAGGAGCACCCCGTGCTGCTGACCGAGGCCCCCCTGAACCCCAAGGCCAACCGCGAGAAGATGCCCAGGTGAGTGGCCCGCTACCTCTTCTGGTGGTCGCCTCCCTCCTTCCTGGCCTCCCGGAGCTGCGCCCTTTCTCACTGGTTCTCTCTTCTGCCGTTTTCCGTAGGACTCTCTTCTCTGACCTGAGTCTCCTTTGGAACTCTGCAGGTTCTA
+
CCCCBCCCFFFFGGGGGGGGGGHHGEGFHGHHHGGEEGGGGHGHHGGGGFGGHFHHHHHGGGGGGGGGGGGHFHHGGGGHGHHHHGGGGGGGGGHHHHHHHHHGHHHHHHGGHHGGGCGHHHHHHHHHHHGGHGGGGEHGHHGHHHHHGGGGGGGGGG-AFGGGGGGFFFFFFFFFFFFFFFFFFFFFFFFFFFDFFFFFFFFFFFFFFFFFFFFFFFFFFFFBFFFFFFFFFFFFFFFFFFFFFFFFFFF
@M05620:37:000000000-D9766:1:1101:16619:10137 1:N:0:17
AGTGCCAGCTCTCAATCGCACAGGGGACCCAGGGCCTGGCCCCTCCATCCAGAAAACCTATGACCTCACCCGCTACCTGGAGCACCAACTCCGCAGCTTGGCTGGGACCTATGTGAGTATCCAGCGTAGGAATCTGGGAGTTGGGGAGGAGTGAGGAGTTGGGGAAAGACAGTCCTAACCGTGGAGGGTTCTGGTAAATGATGGGGTGAGGAGGGGCTCTTTGGCTCCCACCAGTCCCCCTGTCTGGTCTA
+
ABAAAFFFBFFFGGGGGGGGGGHHGGGGGGHHGGGGGGHHHHGGGGHGHHHHHHHHGGHHHHHHHHHHHHGGGGGGHGHHHHHHHHHHGHHHGGGGGHHHGHHGGGHHGHHHHHHHHHHHHHHHHGGGGGHHHHHHHHHGGHHHGGGGGGEHHHHHHGHHHHGGGGHHHHHHHHHGHHHHGGFGEGGGEGFGGGFGGGGGGGGGGGFFFFFFFFFFFFFFFFFFFFFFFFFFFFFFFFFFFFFFFFFFFFF
@M05620:37:000000000-D9766:1:1101:23642:10144 1:N:0:17
ACCACACCTTCTACAATGAGCTGCGTGTGGCTCCCGAGGAGCACCCCGTGCTGCTGACCGAGGCCCCCCTGAACCCCAAGGCCAACAGCGAGAAGATGCCCAGGTGAGTGGCCCGCTACCTCTTCTGGTGGCCGCCTCCCTCCTTCCTGGCCTCCCGGCGCTGCGACCTTTCTCACTGGTTCTCTCTTCTGCCGTTTTCCGTAGGACTCTCTTCTCTGACCTGAGTCTCCTTTGGAACTCTGCAGGTTCTA
+
AAA>AAAACFCFG3FBBF1AF1FCE0A0A0A01ABA0EE?AGHFHGGGEAAFDGG1FFAE/FCFG/EEGEF0FBEEGG/F//FEGG/0B</<<CCB1F<<FFHGCFHGDGAFHFG?CCCFHHGFHHH1>F..CCC-A..:CGGFHE/GH:.CC.CE.A-AAAGG?--;-9//BFFFBBB9B;FB/9FFFFFBB@AABEFFBFFFFFFEBFF/FFFFFF/BFFFB9FFFFFFFFFFBFFFFFFFFFF-BFFB
@M05620:37:000000000-D9766:1:1101:7685:10153 1:N:0:17
ACCACACCTTCTACAATGAGCTGCGTGTGGCTCCCGAGGAGCACCCCGTGCTGCTGACCGAGGCCCCCCTGAACCCCAAGGCCAACCGCGAGAAGATGCCCAGGTGAGTGGCCCGCTACCTCTTCTGGTGGCCGCCTCCCTCCTTCCTGGCCTCCCGGCGCTGCGCCCTTTCTCACTGGTTCTCTCTTCTGCCGTTTTCCGTAGGACTCTCTTCTCTGACCTGAGTCTCCTTTGGAACTCTGCAGGTTCTA
+
CCCDCDDDFFFFGGGGGGGGGGHHGGGEHGHHHGGGGGGGGHHHHGGGGGGGHHHHHHHGGGGGGGGGGGGHGHHGGGGHGHHHHGGGGGGGGGHHHHHHHHHE1?GHHEFGHHGGGGCFHFHHHHFFGCGHHGGGGGHGHGGHHGGGGGGGGGGGG?-;DFFFFFFFFFFFFFHHHFFFFFFFHFFHHHFFFFDFFFHFFFFFFFFFFFFFFHH0FFFFFFFFFFFFFFFFHHFFFFFFFHFHFFAFFFB
@M05620:37:000000000-D9766:1:1101:18100:10164 1:N:0:17
ACCACACCTTCTACAATGAGCTGCGTGTGGCTCCCGAGGAGCACCCCGTGCTGCTGACCGAGGCCCCCCTGAACCCCAAGGCCAACCGCGAGAAGATGCCCAGGTGAGTGGCCCGCTACCTCTTCTGGTGGCCGCCTCCCTCCTTCCTGGCCTCCCGGCGCTGCGCCCTTTCTCACTGGTTCTCTCTTCTGCCGTTTTCCGTAGGACTCTCTTCTCTGACCTGAGTCTCCTTTGGAACTCTGCAGGTTCTA
+
ABC@ABBCFFFFGGGGGGGGGGHHGEGGHGHGHGGGGGGGGHHHHGGGEGGGHHHHHHHGGGGGGGGGGGEHFHHGGGGHGHHHHGGGGGCFFGHHHHHHHHHGHHHHHHGGHHGGG-CHHHHHHHHGHHGHHGGGGGHGHHGHHGGGGGGGGGGGGG-ADDFFFFFFFFFFFFFFFFFFFFFFFFFFFFFFFFDFFFFFFFFDD/BFFFFFFFFFEFBFFFFFFFFFFFFFFFFFFFFFFFFFFFFFFFF
@M05620:37:000000000-D9766:1:1101:10731:10166 1:N:0:17
AGTGCCAGCTCTCAATCGCACAGGGGACCCAGGGCCTGGCCCCTCCATCCAGAAAACCTATGACCTCACCCGCTACCTGGAGCACCAACTCCGCAGCTTGGCTGGGACCTATGTGAGTATCCAGCGTAGGAATCTGGGAGTTGGGGAGGAGTGAGGAGTTGGGGAAAGACAGTCCTAACCGTGGAGGGTTCTGGTAAATGATGGGGTGAGGAGGGGCTCTTTGGCTCCCACCAGTCCCCCTGTCTGGTCTA
+
ABBBBFFFBFFFGFGGGFGGGGHGGGGGGGHHGGGGGGHHHHGHGGHHHHHHHHHHHGHHHGHHHHHHHHHGGEFGHGH?GGGFGHFHGHHHGGFGGHHHGHHGGGHHGHHHHHHHHHHHHHHHGGCFGGHHHHHHHHGGGHHHGGGGGGGHHHHHHGHHHHGGGGEHHHHHGHHHHHHHGEEFGGGG;:FFGGCCGGGGGGGGGGFFEFFFFFFFFFFFFFFFFFFFFFFFFFFFFFFFFFFFFFFFFFB
@M05620:37:000000000-D9766:1:1101:8493:10167 1:N:0:17
ACCACACCTTCTACAATGAGCTGCGTGTGGCTCCCGAGGAGCACCCCGTGCTGCTGACCGAGGCCCCCCTGAACCCCAAGGCCAACCGCGAGAAGATGCCCAGGTGAGTGGCCCGCTACCTCTTCTGGTGGCCGCCTCCCTCCTTCCTGGCCTCCCGGAGCTGCGCCCTTTCTCACTGGTTCTCTCTTCTGCCGTTTTCCGTAGGACTCTCTTCTCTGACCTGAGTCTCCTTTGGAACTCTGCAGGTTCTA
+
BBBBBBBBFFFFGGGGFGGGGGGHGEGEGFHHHGGEGGGGGHHHHGGGFEGGHHHHHHHGGGGGGGGGGGGHHHGGGGGHGHHHHGGGGGDGGGHGFHHHHHHEFCHGHFFGHHGGGGGHFHHGBDHHDCAGHGGGGFHGHHGECFGG09AFFFEGF-999FGGCGFCFFFF/FBFFFFFFFBF9BBFFBBFFF:DFFFFFBA9.9FBBFFB99B/BB/BFFFFBF//9B9FFFFFFFFBBBBFFA9FBF/
@M05620:37:000000000-D9766:1:1101:18125:10170 1:N:0:17
ACCACACCTTCTACAATGAGCTGCGTGTGGCTCCCGAGGAGCACCCCGTGCTGCTGACCGAGGCCCCCCTGAACCCCAAGGCCAACCGCGAGAAGATGCCCAGGTGAGTGGCCCGCTACCTCTTCTGGTGGCCGCCTCCCTCCTTCCTGGCCTCCCGGAGCTGCGCCCTTTCTCACTGGTTCTCTCTTCTGCCGTTTTCCGTAGGACTCTCTTCTCTGACCTGAGTCTCCTTTGGAACTCTGCAGGTTCTA
+
BBBABABBFFFFGGGGGGGGGGHHGGGGHGGHHGGGGGGEAGEHHGGGEFFGAGHHHHHGGGCEGGGGGGGHHHHGGGEHGHHHGGGGGGFGCDH2FGGHHHHFGFFHGHEFHHGDFCGGHHHHHHHHGHGHHFGGFGHGHGGHHGFFFFGGGGGGGFGGGGBFACFFAFFFFFFFFFFFFFFFFFFFFFFFFFF?FFFFFFFFAFFFFFFFFFFFFFFFFFFF.;FBBFFFFBFFBBBFFFFFFFFFFB;
@M05620:37:000000000-D9766:1:1101:10440:10171 1:N:0:17
ACCACACCTTCTACAATGAGCTGCGTGTGGCTCCCGAGGAGCACCCCGTGCTGCTGACCGAGGCCCCCCTGAACCCCAAGGCCAACCGCGAGAAGCTGAACCCAGGTGAGTGGCCCGCTACCTCTTCTGGTGGCCGCCTCCCTCCTTCCTGGCCTCCCGGAGCTGCGCCCTTTCTCACTGGTTCTCTCTTCTGCCGTTTTCCGTAGGACTCTCTCCTCTGACCTGAGTCTCCTTTGGAACTCTGCAGGTTC
+
AA3>>4AAFFFFGGFBFGABFFGFFGGGFGGFBFFE2FEEEHDHHGGEAEEFDGHFEGHE>E0EFGGFGGGFEGHGGGEGGEGHHGGFGGCB/?F2?FD<<GCFF<?1?FGH?/><<C-A@C0DD0=DFDD<ACGCC-D.CCGHEGGGFBFFGAFFGGG?B-;CBB@@D@-F/:9/99BFFFBB9/:BFB9FFFF;;.9EFF9/9:AFB/99FF/9/BFFFFFB.9.B/;FFFFF///B/;;FFFFFFF//
@M05620:37:000000000-D9766:1:1101:16690:10171 1:N:0:17
ACCACACCTTCTACAATGAGCTGCGTGTGGCTCCCGAGGAGCACCCCGTGCTGCTGACCGAGGCCCCCCTGAACCCCAAGGCCAATCGCGAGAAGATGCCCAGGTGAGTGGCCCGCTACCTCTTCTGGTGGCCGCCTCCCTCCTTCCTGGCCTCCCGGAGCTGCGCCCTTTCTCACTGGTTCTCTCTTCTGCCGTTTTCCGTAGGACTCTCTTCTCTGACCTGAGTCTCCTTTGGAACTCTGCAGGTTCTA
+
BBBBBBBBFFFFGGGFGGGGGFHGGFGFHGGHHGGFGGGGGHHHHGGGFGGGHGHHHHHGGGCGGGGGGGGHHHHGGGGHFHHHH3FFGGDGFGFHHFHHHGHE?2GFHFFGGHGGGGGHHHGHHHGBGFDFHGGGG?GGHHGGHEHHHGFGFGGGDC-BBGFFAGGFFFFFFFFFFFFFFFFFFFFFFFFFFDFDFEFFDFFFFFFFFFE/FFFFFFFFFFFFFFFFFFFFFFFFFFFFFFFFFFFFFF;
@M05620:37:000000000-D9766:1:1101:6269:10177 1:N:0:17
ACCACACCTTCTACAATGAGCTGCGTGTGGCTCCCGAGGAGCACCCCGTGCTGCTGATCGAGGCCCCCCTGAACCCCAAGGCCAACCGCGAGAAGATGCCCAGGTGAGTGGCCCGCTACCTCTTCTGGTGGCCGCCTCCCTCCTTCCTGGCCTCCCGGAGCTGCGCCCTTTCTCACTGGTTCTCTCTTCTGCCGTTTTCCGTAGGACTCTCTTCTCTGACCTGAGTCTCCTTTGGAACTCTGCAGGTTCTA
+
CCCDCCDCFFFFGGGGGGGGGGHHGGGBFEHHHGGGGGGGGHHHHGGGGGGGHHGHHDGFGGGGGGGGGGGHGHHGGGGHGHHHHGGGGGDGGGHHHHHHHHHGHHHHHHGGHHGGGGGHHHHHHHHGGHGHHGGGGGHGHHGHHHHHGHGHGGGGGG-ACFGGGGGGFFFFFFHHHFFFFFFFFFFFHFFFFFFFFFHFFFFFFFFFFFFFHHHFFFFFFFFFFFFFFFFFFFFFFFFFFFFHFFFFFFF
@M05620:37:000000000-D9766:1:1101:18281:10177 1:N:0:17
AGTGCCAGCTCTCAATCGCACAGGGGACCCAGGGCCTGGCCCCTCCATCCAGAAAACCTATGACCTCACCCGCTACCTGGAGCACCAACTCCGCAGCTTGGCTGGGACCTATGTGAGTATCCAGCGTAGGAATCTGGGAGTTGGGGAGGAGTGAGGAGTTGGGGAAAGACAGTCCTAACCGTGGAGGGTTCTGGTAAATGATGGGGTGAGGAGGGGCTCTTTGGCTCCCACCAGTCCCCCTGTCTGGTCTA
+
BBAABFFFBFFFGGGGGGGGGGHGGGGGGGHHFFGGGGHHHHGHGGHHHHHHHHHHHGHHHHHHHHHHHHHGGEGGHHHHGGHHHHGGGHHGEEGGGHHHGHHGGGHHGHGHHHGHHHHHHHHHHGBFGGHHHHHHHHHGDHHHCGGGGGEGHHHHHGCHHFGGGGHHHHHHHHHHHHHHGDEGGGGGCFFGGGGGGGGGGGGGGGFFFFFFFDFFFFFFFFFFFFFFFFFFFFFFFFFFBFFFFFFFFFF
@M05620:37:000000000-D9766:1:1101:14160:10182 1:N:0:17
ACCACACCTTCTACAATGAGCTGCGTGTGGCTCCCGAGGAGCACCCCGTGCTGCTGACCGAGGCCCCCCTGAACCCCAAGGCCAACCGCGAGAAGATGCCCAGGTGAGTGGCCCGCTACCTCTTCTGGTGGCCGCCTCCCTCCTTCCTGGCCTCCCGGAGCTGCGCCCTTTCTCACTGGTTCTCTCTTCTGCCGTTTTCCGTAGGACTCTCTTCTCTGACCTGAGTCTCCTTTGGAACTCTGCAGGTTCTA
+
DCDDCDDDFFFFGGGGGGGGGGHHGEGGHGHHHGGGGGGGGHHHHGGGFGGGHHHHHHHGGGGGGGGGGGGHHHHGGGGHGHHHHGGGGGGGGGHHHHHHHHHGHHHHHHGGHHGGGGGHHHHHHHHHHHGHHGGGGGHGHHGHHGGGGGGGGGGGGGGGGGGGGGFFFFFFFFFHFFFFFFFFFFFFFFFHFFFFFFFFFFFFFBFFFFFFHFFFFFFFFFFFFFFFHFFFFHFFFFFFFFFFFFFFFFF
@M05620:37:000000000-D9766:1:1101:14572:10185 1:N:0:17
AGTGCCAGCTCTCAATCGCACAGTGGCTTCAGTACCTGGTTCCCCCATACCGTAAACGTATGACTTCGCACGCTAGCTGGAGCGGAAACTCCGGAGCTTGGTTGGGTCCTCTATGAGTAAGCAGCGTCGGCTTCTGGGCGTTAGGGAGGAGTGAGGCGTTGGGGAACGACGGTCCTAAACGTGGAGGGTTCTGGTAAATGATGGGGTGGGGCGGGGCTCTTTGGCTCCCACCAGTCCCCCTGTCTGGTCTA
+
>A>AAFDFAFFDGGGDEFG1E0FBE0000011221DD1011DG10/A0000A////D/0BA0212A1/A/A/>>//12B00BG//>/>0@GG?////<BE/B/////B<D1B12221BF111@00<?/<<<//?11>0.-<<..<C/.<../.;C..:;:-.A-9E..9;-;A.:/9B//-9-;-9-;AFFFFFF;BFFFBFB/ABB@-;-9-;---@FB/9/99FFEEFFFFFFFFFEB@FFFFB/BFF/
@M05620:37:000000000-D9766:1:1101:2931:10193 1:N:0:17
AGTGCCAGCTCTCCATCGCACAGGGGACCCAGGGCCTGGCCCCTCCATCCAGAAAACCTATGACCTCACCCGCTACCTGGAGCACCCACTCCGCAGCTTGGCTGGGACCTATGTGAGTATCCAGCGTAGGCATCTGGGCGTTGGGGCGGCGTGCGGCGTTGGGGCCCGACAGTCCTCACCGTGGAGGGTTCTGGTAAATGCTGGGGTGAGGCGGGGCTCTTTGGCTCCCACCAGTCCCCCTGTCTGGTCTA
+
>>>>>BDCAFFFGGFBBAAFEAFFE2222EGHF2EECBFGFGGHFGBHHFGFB3FBBFHHFEBGGFGHHHG>EEEGHFBB2BB?GG11EGGFEE/E>FBBEGCFEG0FCCBDFBF2BBGHFH?1GDG<//<1?FGHFFA/CDC0-@?-C-;;@9BG@B-9@FB?.--9-;--;BFF/;;A;FEB.;9@.FF/BFF//BBF/:FFF;9@.A..-@????EBBFBFFBF.A.AD.;BBFFFFBFFFFFFFFFF
@M05620:37:000000000-D9766:1:1101:11564:10202 1:N:0:17
ACCACACCTTCTACAATGAGCTGCGTGTGGCTCCCGAGGAGCACCCCGTGCTGCTGACCGAGGCCCCCCTGAACCCCAAGGCCAACCGCGAGAAGATGCCCAGGTGAGTGGCCCGCTACCTCTTCTGGTGGCCGCCTCCCTCCTTCCTGGCCTCCCGGAGCTGCGCCCTTTCTCACTGGTTCTCTCTTCTGCCGTTTTCCGTAGGACTCTCTTCTCTGACCTGAGTCTCCTTTGGAACTCTGCAGGTTCTA
+
AA>AAAAAFFFFGGGFCGFDFBFFEEAEHDHHFGFEEEG?EHHHHGGGAEEAHFGFHHGGCGGGEAEFGGGFHCEEGGGEECHFEFEED@><@<CGG<FCGHHGC1GHGFGGHH-CC--GDBGHF0=DDBDHHG?DAAGEGGGHBBFFGFGGGGEEF@-9BGBFBGFBBBFFFBFFFFFBBFFFFFFB/FFBFBFFFFFFF9A?A/FFFFFFFFFFB//;F/./B9FFFFFFFE9FBBFFFBFFFFEBFF/
@M05620:37:000000000-D9766:1:1101:9654:10207 1:N:0:17
ACCACACCTTCTACAATGAGCTGCGTGTGGCTCCCGAGGAGCACCCCGTGCTGCTGACCGAGGCCCCCCTGAACCCCAAGGCCAACCGCGAGAAGATGCCCAGGTGAGTGGCCCGCTACCTCTTCTGGTGGCCGCCTCCCTCCTTCCTGGCCTCCCGGAGCTGCGCCCTTTCTCACTGGTTCTCTCTTCTGCCGTTTTCCGTAGGACTCTCTTCTCTGACCTGAGTCTCCTTTGGAACTCTGCAGGTTCTA
+
DDCDCDCCFFFFGGGGGGGGGGHHGGGEHGHHHGGGGGGGGHHHHGGGGGGGHHHHGHHGGGGGGGGGGGGHGHHGGGGHGHHHHGGGGGGGGGHHHHHHHHHGHHHHHHGGHHGGGGGHHHHHHHHHHHGHHGGGGGHGHHGHHGGGGGGGGGGGGG-ADGGGGGFFFFFFFFFFFFFFFFFFFFFFHHFFFFFFFFFFFFFFFFFFFFFFHHHFHFFFFFFFFFFFFFFFFFFFFFFFFHFFFFFFFFB
@M05620:37:000000000-D9766:1:1101:4835:10208 1:N:0:17
AGTCCCAGCTCTCCATGGCACAGGGGACCCAGCGCCTGGCCCCTCCATCCAGAAAACCTATGACCTCACCCGCCACCTGGAGCACCCCCTCCGCAGCTTGGCTGGGACCTATGTGAGTATCCAGCGTCGCAATCTGGGCGTTGGGGCGGCGTGCGGAGTTGGGGACAGCCCGTCCTAACCGTGGCGGGTTCTGGTAAATGATGGGGTGAGGAGGGGCTCTTTGGCTCCCACCAGTCCCCCTGTCTGCTCTA
+
>>>3>BF@CFFFGFGF5BF4F4FAF22AA2BF2AA22BBGCGGHGGHHHAFGEHH2BEHF5FDGHDBFHHF0>/>EHH3B2?BGGHG/>E?/>E?//BBBEEH///BBC01BFFGDGH21F22@GG//>//??GHHHH.<<<AGCG.AB@-;;.AB--9/;FBBA-;E.A.;BFFFF/BF-;EB-;BBBFFFFF/;FFFFFFFFF?DBEF.9;DB-;@EFFFFFFFFFAFFFFF/F9/AFBF/BBB/:;//
@M05620:37:000000000-D9766:1:1101:9793:10209 1:N:0:17
ACCACACCTTCTACAATGAGCTGCGTGTGGCTCCCGAGGAGCACCCCGTGCTGCTGACCGAGGCCCCCCTGAACCCCAAGGCCAACCGCGAGAAGATGCCCAGGTGAGTGGCCCGCTACCTCTTCTGGTGGCCGCCTCCCTCCTTCCTGGCCTCCCGGAGCTGCGCCCTTTCTCACTGGTTCTCTCTTCTGCCGTTTTCCGTAGGACTCTCTTCTCTGACCTGAGTCTCCTTTGGAACTCTGCAGGTTCTA
+
AAA1AAAAFFFFGGGGGGGAGAGGGEEBFAGHCFGEFGGGGHHHHGGGGGGGHHHFHHHEEGGGGEGGGGGFHCGGGGGH/<GHHGE/BCCC@CGFGHFHHHHGHHHHHHGGHHGGGGGHHHHGHHHH0/CHHGGGGCAFHHGHGFFFGFFGGGGGG@-AAFGGGGF@@FFEFFFFFFFFFFFFFFFFFFFFF@FFFFFFFFFFFFFFFEFFFFFFFFBFFFFBBFBBFFFFFFFFFFFFFFFFFFFFFFB
@M05620:37:000000000-D9766:1:1101:23812:10209 1:N:0:17
AGTGCCAGCTCTCAATCGCACAGGGGACCCAGGGCCTGGCCCCTCCATCCAGAAAACCTATGACCTCACCCGCTACCTGGAGCACCAACTCCGCAGCTTGGCTGGGACCTATGTGAGTATCCAGCGTAGGAATCTGGGAGTTGGGGAGGAGTGAGGAGTTGGGGAAAGACAGTCCTAACCGTGGAGGGTTCTGGTAAATGATGGGGTGAGGAGGGGCTCTTTGGCTACCACCAGTCCCCCTGTCTGGTCTA
+
>A>3>@5F?FFFGGGGFFFCEEHHGGGG?FFG2EGFFCGAAGG1EGBGDGHHFF3FGGFFHHFHBGF@G?FEFE>FHDHF?FH?GHAGE3GGECEEGHGFFHF/E/FGG0C1DGFHH1212BFGHG<A//<D11FFEH0FCGGH?-<A-<<GGBGGGAHHGHGCFGHHBGHHHHGEHGHFGDEBEGGGEFGFBF;FFFFFFGGGEFFBEFFFF.BBB@EFFFFFFF/9.FFFFFFFFFFA-E9B9FF///:
@M05620:37:000000000-D9766:1:1101:27286:10211 1:N:0:17
AGTGCCAGCTCTCAATCGCACAGGGGACCCAGGGCCTGGCCCCTCCATCCAGAAAACCTATGACCTCACCCGCTACCTGGAGCACCAACTCCGCAGCTTGGCTGGGACCTATGTGAGTATCCAGCGTAGGAATCTGGGAGTTGGGGAGGAGTGAGGAGTTGGGGAAAGACAGTCCTAACCGTGGAGGGTTCTGGTAAATGATGGGGTGAGGAGGGGCTCTTTGGCTCCCACCAGTCCCCCTGTCTGGTCTA
+
ABAAAFFFBFFFGGGGGGGGGGHHGGGGGGHHGGGGGGGHHHGHGGHHHHHHHHHGHGFGHHHHHHHHHHHGGGGGHHHHHHHHHHHHGHHHGGGGGHHHGHHGGGHHGHHHHHHG3FHDHHF2BCED/CFG2@FGHHA/?GHHGG.-><.>G00=<.<CHHGGGGH.;/:/<CGHHHCGGFGGD.CD;FGGGGGGGGFGGGGGGGFFFFFF.AFFFFFFFFFFFFFFFFFFFAFFFFFFFFFFFFFFFFF
@M05620:37:000000000-D9766:1:1101:13472:10227 1:N:0:17
ACCACACCTTCTACAATGAGCTGCGTGTGGCTCCCGAGGAGCACCCCGTGCTGCTGACCGAGGCCCCCCTGAACCCCAAGGCCAACCGCGAGAAGATGAACCCAGGTGAGTGGCCCGCTACCTCTTCTGGTGGCCGCCTCCCTCCTTCCTGGCCTCCCGGCGCTGCGCCCTTTCTCACTGGTTCTCTCTTCTGCCGTTTTCCGTAGGACTCTCTTCTCTGACCTGCGTCTCCTTTGGAACTCTGCAGGTTC
+
CCCCCCCCFFFFGGGGGGGGGGHHGFGEGGHHHGGEGGGGGHGHHGGGEGGGHHHHHHHGGGGEGGGGGGGHBGHGGGGHGHHHHGGGGGDGGGHHHHGHHHGGHGHG1FGFGGHHGGG-@GHHHHHHHHHHGHHCGGGGHFHHGGGGGGGFGGGGGGGG-CFFFFFFFFFFFFFFBFFFFFFFFFFFFFFFFFFFFFFFFFFFFF?FFFFFFFFFFFFF:FFFF.@DFFFFFFFFFFFFFFFFFBFFFFB
@M05620:37:000000000-D9766:1:1101:8698:10230 1:N:0:17
ACCACACCTTCTACAATGAGCTGCGTGTGGCTCCCGAGGAGCACCCCGTGCTGCTGACCGAGGCCCCCCTGAACCCCAAGGCCAACCGCGAGAAGATGAACCCAGGTGAGTGGCCCGCTCCCTCTTCTGGTGGCCGCCTCCCTCCTTCCTGGCCTCCCGGCGCTGCGCCCTTTCTCACTGGTTCTCTCTTCTGCCGTTTTCCGTAGGACTCTCTTCTCTGCCCTGCGTCTCCTTTGGAACTCTGCGGGTTC
+
BBABBBBBFFFFGGGGGGGGGGHHGFFBGEHHHGGGGGGGGHHHHGGGGEGGHHHHHHHGGGGGGGGGGGGHGHHGGGGHGHHHHGGGGGCGGGHGFGHHHHGGHGHG1FGF<FHHDCD-CGHHHHHHFHGHGHH?FGDEHGHG.CFGGGGFGGFGGCGG-;@@FF;DFFFFFFFF/BFFBFFFFFF;BFFFFFFFADFFFF.B.AD/BBFFFFFFFFFF/B.BA.:;:.:/BFFFFFFFF/BFF-;@@E.
@M05620:37:000000000-D9766:1:1101:11198:10233 1:N:0:17
AGTTCCAGCTCTCCATCGCACAGGGTCCCCAGTGCCTGGCCCCTCCATCCAGAAAACCTATGACCTCACCCGCCACCTGGCGCACCCCCTCCGCAGCTCGGCTGGGACCTATGTGAGTATCCAGCGCAGGAATCTGGGTGTTGGCGTGCCGTGCGGAGTTGGGGACAGCCCGTCCTAACCGTGGAGGGTTCTGGTAAATGATGGGGTGAGGAGGGGCTCTTTGGCTCCCACCAGTCCCCCTGTCTGGTCTA
+
>>>3>BD5>FFFGGGABAE2E2F4FA4ABA2BABB5ABGHBGGDGGHFHCFGB3G2BEGFABBGHBBFGFG0>0>BGF3BB>BEEGG>>EG>>E?>>B3<<E//CGFE/B2FG@@2@2>2@G@@G@//>C/<?FDGFC0>@DEG1<.<..=.;.:A--;:0C--.-.;.;.;BGDFG0;CBDEC.;A-;FFFFF9/9BFB//BFAF.@AFFF.AD>=-9//;/;BBB?E.AD9FFFEFADC?FF/9FBBF/
@M05620:37:000000000-D9766:1:1101:13577:10243 1:N:0:17
ACCACACCTTCTACAATGAGCTGCGTGTGGCTCCCGAGGAGCACCCCGTGCTGCTGACCGAGGCCCCCCTGAACCCCAAGGCCAACCGCGAGAAGATGAACCCAGGTGAGTGGCCCGCTACCTCTTCTGGTGGCCGCCTCCCTCCTTCCTGGCCTCCCGGCGCTGCGCCCTTTCTCACTGGTTCTCTCTTCTGCCGTTTTCCGTAGGACTCTCTTCTCTGACCTGCGTCTCCTTTGGAACTCTGCAGGTTC
+
CCBCCCCCFFFFGGGGGGGGGGHHGGGFHGHGHGGGGGGGGHHHHGGGFEGGHHHHHHHGGGGGGGGGGGGHGHGGGGGHGHHHHGGGGGGGFGHHHHHHHHGGHGHHFGHHGGHHGGG-DHHHHHHHFHHHGHHGGGGGHGHHGFGGGGGGGGGGGGGG-;BFFFFFFFFFFFFFFFFFFFFFFFFFFFFFF/BDDDFFFFDFFFFFFFFFFFFFFFFF/FFFF.@ADDFFFFFFFFFFFFFFF/FFFF/
@M05620:37:000000000-D9766:1:1101:15354:10253 1:N:0:17
GAGGCTGCTTTGGAAGAGCACACGTCTGAACTCCCGTCACTCCGGAGAATCTCGTATGCCGTCTTCTGCTTGAAAAAAAAAAACAACAAGAGTAGATCAGTGAGTTGCCCCCTACCTCTTCTGGTGGCCCCCTTCCTCCTTCCTGGCCTCCCGGAACTGCGACCTTTCTAACTGGGTCTCTCTTCTGCCGTTTTCCGTATGACTCTCTTCTCTGACCTGAGTCTCCTTTGGAACTCTGCAGGTTCTAGACC
+
>1>>AA>AFFFFFFGBAFGGGGGGCEEBB3FGBG0BFAEGHHHEEEEABBBFDBFFFGGDEB/0BDF1@FDG0FH1BEE/>>>/?/?//0001212B111>2B1>21BBB///?0@11@@12@110/?F/>//000<>0>11<1100.0<<C.@<-:00;:-;::CC009;9;99./::0000990090;9./.09909-/;B/99F/;BB//9//9/-9-/:/;/9;9//9;;/9://99-;;F/;////
@M05620:37:000000000-D9766:1:1101:16802:10257 1:N:0:17
ACCACACCTTCTACAATGAGCTGCGTGTGGCTCCCGAGGAGCACCCCGTGCTGCTGACCGAGGCCCCCCTGAACCCCAAGGCCAACCGCGAGAAGATGCCCAGGTGAGTGGCCCGCTACCTCTTCTGGTGGCCGCCTCCCTCCTTCCTGGCCTCCCGGCGCTGCGCCCTTTCTCACTGGTTCTCTCTTCTGCCGTTTTCCGTAGGCCTCTCTTCTCTGACCTGAGTCTCCTTTGGAACTCTGCAGGTTCTA
+
BABBABCCCCCFGGFGGGFGGGHHGEGB4FHFGFGGGGAEDGGHHGGGDEEGHHGGHGHGGFGGGGGGGFAGFHHGGGGGGHGHHGGGFGCGGGHHGHHHHHHFHHHHHHGGHHGGG-AHHHHHGHHHGHGHHGGGGGHGHHGHHGGGGGGGGGGGGGAGFF;DAFFFFFFFFF/BFFFFFFFFFFFFFFFFFFFDFFFFFFFFFFBFFFFFFFFFFFEFFFE9BFFFFFFFFFFFFFFFFFFFFFFFFFB
@M05620:37:000000000-D9766:1:1101:16816:10268 1:N:0:17
ACCACACCTTCTACAATGAGCTGCGTGTGGCTCCCGAGGAGCACCCCGTGCTGCTGACCGAGGCCCCCCTGAACCCCAAGGCCAACCGCGAGAAGATGCCCAGGTGAGTGGCCCGCTACCTCTTCTGGTGGCCGCCTCCCTCCTTCCTGGCCTCCCGGAGCTGCGCCCTTTCTCACTGGTTCTCTCTTCTGCCGTTTTCCGTAGGACTCTCTTCTCTGACCTGAGTCTCCTTTGGAACTCTGCAGGTTCTT
+
DDDDCDCCFFFFGGGGGGGGGGHHGGGGHGHHHGGGGGGGGHHHHGGGGGGGHHHHHHHGGGGGGGGGGGGHHHHGGGGHGHHHHGGGGGGGGGHHHHFHHFEG=?FG1=FCGH@C--<G1<<D0<<D=CDEGCDG..CE:/E:G0F:0C.C0.EG.@-@?.0<-9BF-BF0000<0<F:F000000<00<0F-<DFFBF.<.9ABB/:000<:0<000<F::<:BB0<B0BF0FFFB0000<00B.F0:0
@M05620:37:000000000-D9766:1:1101:27538:10273 1:N:0:17
ACCACACCTTCTAAAATGAGCTGCGGGTGGCTCCCGAGGAGCACCCCGTGCTGCTGACCGAGGCCCCCCTGGACCCCAAGGCCAACAGCGAGAAGATGAACCCAGGTGCGAGGCCAGCTCCCTCTTCTGGAGGCCGCCACCCTCCTACCAGGCATCACGGCGCTGAGCACATTCTCACTGGTTCTCTCTTCTGCCGTTTTCCGTAGGACTCTCTTCTCTGACCTGCGTCTCCTTTGGAACTCTGCAGGTTC
+
>>A1>>AA>FFFFFGB3GG1G1GFGE0000B01AB//EEE?GFAGGGG//>B1GF1DFCE/E?EG/>>EEF/B0BEF//?//??GFG0B>C//C<11?11<?C??F<FCG/>C?F.EFF/CE/<<DG0=D0..ACCCC-99CE?B/09C0;9?EFB9FEGG>@@---/;A-/9;BBB9;9FF/B/:9/9FFFFEF;9AFA/;AFFA-999B/;;FFFFBB/99FB--A@AFF/9;/B/BFFFFFE/99-B/
@M05620:37:000000000-D9766:1:1101:4797:10296 1:N:0:17
ACCACACCTTCTACAATGAGCTGCGTGTGGCTCCCGAGGAGCACCCCGTGCTGCTGACCGAGGCCCCCCTGAACCCCAAGGCCAACCGCGAGAAGATGAACCCAGGTGAGTGGCCCGCTACCTCTTCTGGTGGCCGCCTCCCTCCTTCCTGGCCTCCCGGCGCTGCGCCCTTTCTCACTGGTTCTCTCTTCTGCCGTTTTCCGTAGGACTCTCTTCTCTGACCTGAGTCTCCTTTGGAACTCTGCAGGTTC
+
BAA>AABAFFFFGGGGGGGBF5GFEBAAA?HGAFGEEEGCGHHHHGCGEEEEGHFFGHFG@GCGG1EGGGGFH3CFGEEF//GGHGA/>CB</DCGFHHFHHFGHGHHFHFHGGHHCCGC@BDDGD<DHHGFGGHCC?DAHGHF./CBF0FB.FFFG9AB-9?B<F-9DB99FFFFFFFFFBFB/BB9BFFFFFBB9DF.FFFBF9DBFFFFFEFFFFFF/;;/F/;9;9FFFFFFFFFFFFFFF/999B/
@M05620:37:000000000-D9766:1:1101:8464:10296 1:N:0:17
AGTCCCAGCTCTCCATCGCGCAGGGTACCCAGCGCCTGGCCCCTCCATCCAGAAAACCTATGACCTCACCCGCCACCTGGCGCACCCCCTCCGCAGCTTGGCTGGGACCTATGTGAGTATCCAGCGTAGGAATCTGGGAGTTGGGGCGGCGTGCGGAGTTGGGGCCAGCCCGTCCTAACCGTGGAGGGTTCTGGTAAATGATGGGGTGAGGAGGGGCTCTTTGGCTCCCACCAGTCCCCCTGTCTGGTCTA
+
>A>3>BFCFFFFGFGFBAFEG?ECG23BBBBF2AAA2BGHFHGHGGHHHBGGFGH2BEGH5B@GH5BFGHH/>/>BG13B?>?EEGE>>EG//E?/>FB0BFHGGGHHGH1GHHH2FFGHHHBGHGG/@F11FHHHGG0>EGHGGG.:B-=BB?BG-@AFFFBB.-.;.9.;BFFFBBFFBFFB.;DB9AFFFFB;BFFFFFFFFFDB.F.9DDB;=BFFFFFFFFFFFBFFFFFFFFFFBFFFFFFFFFF
@M05620:37:000000000-D9766:1:1101:20726:10299 1:N:0:17
ACCACACCTTCTACAATGAGCTGCGTGTGGCTCCCGAGGAGCACCCCGTGCTGCTGACCGAGGCCCCCCTGAACCCCAAGGCCAACCGCGAGAAGATGCCCAGGTGAGTGGCCCGCTACCTCTTCTGGTGGCCGCCTCCCTCCTTCCTGGCCTCCCGGAGCTGCGCCCTTTCTCACTGGTTCTCTCTTCTGCCGTTTTCCGTAGGACTCTCTTCTCTGACCTGAGTCTCCTTTGGAACTCTGCAGGTTCTA
+
BBBBBBBBFFFFGGGGGGGGGGHHGEFEGGHHHGGGGGGGGHHHHGGGGEGGHHGHHHHGGGGGGGGGGGGHGHHGGGGHEHHHHGGGGGGGGGHHFHHHHH<FFHHGGHFGHH?DGGGHGHFGFDGHGEEHGDGGG?:EHFGHHFFFFGEGGGGGGG-;-9CFGGAD-BFFFFFFFFFFFFFFFFFFBBFFFFAFFFFFFF99DBFFFFFEFF/;FF/FFFF/BFF/BF//BBFFFFFFFFFEFFFFFF/
@M05620:37:000000000-D9766:1:1101:25477:10310 1:N:0:17
AGTGCCAGCTCTCAATCGCACAGGGGACCCCGGGCCTGGCCCCTCCATCCAGAAAACCTGTGACCTCACCCGCTACCTGGAGCACCAACTCCGCAGCTTGGCTGGGACCTATGTGAGTATCCAGCGTAGGAATCTGGGAGTTGGGGAGGAGTGAGGAGTTGCGGAAAGACAGTACTAACCGTGGAGGGTTCTGGCAAATGATGGGCTGAGGAGGCCCTCTTTGGCTCTCACCAGTCCCCCTGTCTGGCCTA
+
>1>AAFF11CCFFGGGFA11EE0A0A00AE0AA/AA/ABGAGGEEGG1BF1FAGFGFGF0D@DDGGF1GFFEE>EEHFH0>FGFGG0/?B1BEEE/EGHHCHC///<BE0<B1GGB>>@DF>2<0<<C/EF1FF11<G<F<F11--<A<.<CG0<C0.//;0-;--;.:9:/C0;90CFG-E.-.C.99FFB///-99BFFFF/---:-9-BA---;999B//BF/:/;/;;/-9/:/9;@ABFF/;/;9/
@M05620:37:000000000-D9766:1:1101:4038:10311 1:N:0:17
AGTGCCAGCTCTCCATCGCACAGGGGACCCAGGGCCTGGCCCCTCCATCCAGAAAACCTATGACCTCACCCGCTACCTGGCGCACCCACTCCGCAGCTTGGCTGGGACCTATGTGAGTATCCAGCGTCGGAATCTGGGAGTTGGGGAGGCGTGCGGAGTTGGGGAAAGCCAGTCCTAACCGTGGAGGGTTCTGGTAAATGATGGGGTGAGGAGGGGCTCTTTGGCTCCCACCAGTCCCCCTGTCTGGTCTA
+
>A>>>BFFBFFFG4GFBAE2E?GFG2AAEBBB2BEBBFHHHHGHGGHHHGHHHHH2BEHHFFGHH5BGHHHEE>>EHHFG1>EEGG/??FGHGEGG>BGHGGHGDAGGGH2GHHHDHHHHHFFHHGA/>A/?FHHHHH0FEHHHGG.-<.=CD.CG-AEGGGGG...C/C/CFBFGFB/=DFFF.AFFAFFFFFFFFFFFFFFFFFFFF.ABDFFFAFFFFFFFFFFFFFF.A9FFFFFFFFFFFFFFFFB
@M05620:37:000000000-D9766:1:1101:19205:10311 1:N:0:17
ACCACACCTTCTACAATGAGCTGCGTGTGGCTCCCGAGGAGCACCCCGTGCTGCTGACCGAGGCCCCCCTGAACCCCAAGGCCAACCGCGAGAAGATGCCCAGGTGAGTGGCCCGCTACCTCTTCTGGTGGCCGCCTCCCTCCTTCCTGGCCTCCCGGCGCTGCGCCCTTTCTCACTGGTTCTCTCTTCTGCCGTTTTCCGTAGGACTCTCTTCTCTGACCTGAGTCTCCTTTGGAACTCTGCAGGTTCTA
+
BBBBBBBBFFFFGGGFGGGGGGHHGFGGHGHHHGGGGGGGGHHHHGGGFFGFGFHHHHHGGGGGGGGGGGGHHHHGGGGHGHHHHGGGGGGGGGHHHHHHHHHGHBFHHHGGHHC@CGFHHHH000DHGC.GF?@:AAGGFHAHFGGFGFF.9FGEGA--BF-DADF;DFFFBFFFFFFFFFFFFFF///FFFFFFFEFFB/;D./;FFFFFFF/FB//BFFB/9/BFFFFFFFF///BBB/BFFFFFFFB
@M05620:37:000000000-D9766:1:1101:8981:10319 1:N:0:17
ACCACACCTTCTACAATGAGCTGCGTGTGGCTCCCGAGGAGCACCCCGTGCTGCTGACCGAGGCCCCCCTGAACCCCAAGGCCAACCGCGAGAAGATGACCAGGTGATTGGCCCGTTACCTCTTCTGGTGGCCGCCTCCCTCCTTCCTGGCCTCCCGGCGCTGCGCCCTTTCTCACTGGTTCTCTCTTCTGCCGTTTTCCGTAGGACTCTCTTCTCTGACCTGAGTCTCCTTTGGAACTCTGCAGGTTTTA
+
DDDDDDDCFFFFGGGGGGEGGGHHGGGBEEHHHGGGGGGGGHHHHGGEEGGGHHGHHHHFGFGGGGGGGGGGHHHGGGGHGHHHHGGGGGBCGGHHHH2F=2F?1?1GBG0?FG--0.>GH1FD1<G0=C.<<-<-.CC./;.;:CGHG/;;:FEGBD--;B-9--A--;00::0:00/;B0:BBB:;0:0B:9ADFEFF.;:D?0:;B:FFBFB0BF0::0/;/;000:BB00:B0;0:00B0B.AF0.0
@M05620:37:000000000-D9766:1:1101:2701:10319 1:N:0:17
GAGGCTGCTTTGGACGAAACTCATAAACCAGGGAAACAAGATAGGATGGCCACACATATGTACTTTAGTCAGTTTGGCGAATCTGGTATAACTGCCCCTGATTTAAAACAAAAACAACGAAGCAAACTAAATAATAAAATGGAACAAAACTAATAATCTCTACATTTAAATTAAGCGCAACGAAGAACCAAAAAACCTATTACCCCGAGAAGCACCACGCAACCACATACAACCCTTTGGACATCCCCAGC
+
>3AA3>CA4BB4F44AAE?EG4BAF55442BABAA2AGEG2F5BF35A22BBA111B35BB55DBB5BDD55DF55?3>>E?>B@33B44BB@4B3?1??1BFB4BB43??B0////////?/??3B1?11221222?1211<1@0000@1<<121@11?11?1111<11<@?111<<---<....//......-..//000;;9.----.///;:....9-;..;.//////9.9BFB/;;/9//;;...
@M05620:37:000000000-D9766:1:1101:24841:10319 1:N:0:17
AGTGCCAGCTCTCAATCGCACAGGGGACCCAGGGCCTGGCCCCTCCATCCAGAAAACCTATGACCTCACCCGCTACCTGGAGCACCAACTCCGCAGCTTGGCTGGGACCTATGTGAGTATCCAGCGTAGGAATCTGGGAGTTGGGGAGGAGTGAGGAGTTGGGGAAAGACAGTCCTAACCGTGGAGGGTTCTGGTAAATGATGGGGTGAGGAGGGGCTCTTTGGCTCCCACCAGTCCCCCTGTCTGGTCTA
+
ABAAAFFFDFFFGGGGGGGAGCHGGGGGGGHHFGGGGGHHHHGHGGHHHGHHHHHHHGHHHHHHHHHHHHHGG>EGHHHHFGHHHHGHGHHGEFGGGHHHGHHGGGHHGHHHHHHHHHHHHHHHHGGGGGHHHHHHGHGFGHHHFGFGGEEGHFHHHGHHHHGGGGHHHHHHHHHHHHHHGGGGGGGGCFGGGGCFGGGGGGGGGGFFFFFFFFFFFFFFFFHFFFFFFFFFFFFFFFFFFFFFFFFFFFF
@M05620:37:000000000-D9766:1:1101:23233:10326 1:N:0:17
AGTGCCAGCTCTCAATCGCACAGGGGACCCAGGGCCTGGCCCCTCCATCCAGAAAACCTATGACCTCACCCGCTACCTGGAGCACCAACTCCGCAGCTTGGCTGGGACCTATGTGAGTATCCAGCGTAGGAATCTGGGAGTTGGGGAGGAGTGAGGAGTTGGGGAAAGACCGTCCTAACCGTGGAGGGTTCTGGTAAATGATGGGGTGAGGAGGGGCTCTTTGGCTCCCACCAGTCCCCCTGTCTGGTCTA
+
AA1>AFF1AFFFGFGFBF1FEEGCFEAAEAEGF0EEAFHGFHGHGGHDFCGHF0GFGGF1BGFGHFG1GHFEEE?FHHHGEFHHHHHFEG1BEGEEEFFFGHH/?<GGGECGF222BGBGGHH1F?CA?/<>F<GHFF0CEBGFCGCG-.<FG0<C<.CCFH-A:AG:CG/-::9:CFGG?GG@AAAG.;99BFFB0BFBFFF/9-;@EFABA-@=@-;F/;B/:9B-;--;A-//;9-A-ABFF//9;//
@M05620:37:000000000-D9766:1:1101:21660:10329 1:N:0:17
AGTGCCAGCTCTCAATCGCACAGGGGACCCAGGGCCTGGCCCCTCCATCCAGAAAACCTATGACCTCACCCGCTACCTGGAGCACCAACTCCGCAGCTTGGCTGGGACCTATGTGAGTATCCAGCGTAGGAATCTGGGAGTTGGGGAGGAGTGAGGAGTTGGGGAAAGACAGTCCTAACCGTGGAGGGTTCTGGTAAATGATGGGGTGAGGAGGGGCTCTTTGGCTCCCACCAGTCCCCCTGTCTGGTCTA
+
ABAAAFFFBFFFGGGGGG2FGGHGGGGGGGHHGGGGFFHHHHGHGGH5FFHHHHHFHGHCGBGHHGHHHHHGG>EEHHHHFHHHHHAHGHHHGGGGFFHHGHHGGGHHGHHHHHHHHHHHHHHHHGGGGGHHHHHHHHFGGHHHGGEGGEEFGEHHGGHHHHGGGGHHHHHHHHHHHHHHGGGGCGGGCFGGGGFFGGGGGGGGGGDFFFFFFFFFFFFFFFFFFFFFFFFFFFFFFFFFFFFFFFFFFFF
@M05620:37:000000000-D9766:1:1101:7460:10329 1:N:0:17
ACCACACCTTCTACAATGCGCTGCGTGTGGCTCCCGAGGAGCACCCCGTGCTGCTGACCGAGGCCCCCCTGAACCCCAAGGCCAACCGCGCGAAGATGCCCAGGTGAGTGGCCCGCTACCTCTTCTGGTGGCCGCCTCCCTCCTTCCTGGCCTCCCGGTGCTGCGCCCTTTCTCCCTGGTTCTCTCTTCTGCCGTTTTCCGTAGGACTCTCTTCTCTGACCTGAGTCCCCTTTGGAACTCTGCAGGTTCTA
+
AAA?AAA>CFFFGGGF3G1AE0EEGEAA0AFG1BFA/EEGGHHHHGGAAAEGGHFCHHH>/EEGGAEGGEECHFHGGGCH<EHHHGA<CG/<<C@A<GDGHHHGGCF0<<CAHHCC-<-<0GFGFCGF0/:GG--AFA.EF9AFGFBF9/.9F?EF.@9-9;:B-@B@-FFFFF/9-FE9F/BB//BF/BB/9@FFFF/F?BAAFBBFFFFFFFB:/:/;FFF/-;//;E-;BFFFFFBBBFB/BFFFFF/
@M05620:37:000000000-D9766:1:1101:12731:10337 1:N:0:17
ACCACACCTTCTACAATGAGCTGCGTGTGGCTCCCGAGGAGCACCCCGTGCTGCTGACCGAGGCCCCCCTGAACCCCAAGGCCAACCGCGAGAAGATGCCCAGGTGAGTGGCCCGCTACCTCTTCTGGTGGCCGCCTCCCTCCTTCCTGGCCTCCCGGAGCTGCGCCCTTTCTCACTGGTTCTCTCTTCTGCCGTTTTCCGTAGGACTCTCTTCTCTGACCTGAGTCTCCTTTGGAACTCTGCAGGTTCTA
+
DDCDDDCCFFFFGGGGGGGGGGHHGGGEHGHHHGGGGGGGGHHHHGGGGGGGHHHHHHHGGGGGGGGGGGGHHHHGGGGHGHHHHGGGGGFGCDHHGDBHGHECGBGGGHGGHEGGGCGHHHFFFFDFHBDEHGGGGGHGEGAHCFFFFFGGGGGGB??-CFBFADFFFFFFFFBFFFFFFFFFBFBFFBFFFFFFFFFFBF?AA0BFFFFFFFFFFFFF/FB/BFFFFFFFFBB:FFFFFEFFEF:BFF:
@M05620:37:000000000-D9766:1:1101:24819:10337 1:N:0:17
ACCACACCTTCTACAATGAGCTGCGTGTGGCTCCCGAGGAGCACCCCGTGCTGCTGACCGAGGCCCCCCTGAACCCCAAGGCCAACCGCGAGAAGATGCCCAGGTGAGTGGCCCGCTACCTCTTCTGGTGGCCGCCTCCCTCCTTCCTGGCCTCCCGGAGCTGCGCCCTTTCTCACTGGTTCTCTCTTCTGCCGTTTTCCGTAGGACTCTCTTCTCTGACCTGAGTCTCCTTTGGAACTCTGCAGGTTCTA
+
CCCCCBCCFFFFGGGGGG5GGFHHGGGEGEGHHGGGGGGFEHEHHGGGFEFFGHHHHHHEEGEGGGGGGGGHHHHGGGGHGHHHHGGGGC/BFGHHGBHHHHHGHHHHHHGGHHGGGFGHHHHHHHHHHGGHHGGGGGHGHHGHHGGGGGGGGGGGGGCGGGGGGGFFAFFFFFFFFFFBFFFFFFFFFFFFFFAFFFFFFFFFFFFFFFFFFFFFFFFFFFFFFFF/;FFFFFFFFFFFFFFFFFFFFFB
@M05620:37:000000000-D9766:1:1101:23294:10338 1:N:0:17
AGTGCCAGCTCTCAATCGCACAGGGGACCCAGGGCCTGGCCCCTCCATCCAGAAAACCTATGACCTCACCCGCTACCTGGAGCACCAACCCCGCCGCTTGGCTGGGACCTATGTGAGTATCCAGCGTAGGAATCTGGGAGTTGGGGAGGAGTGAGGAGTTGGGGAAAGACAGTCCTAACCGTGGAGGGTTCTGGTAAATGATGGGGTGAGGAGGGGCTCTTTGGCTCCCACCAGTCCCCCTGTCTGGTCTA
+
AAAABDDFBFFFBEGGGAF2E?FAFEFGGEAGFEGE2BFFAGGGGGFHFFBG3GBBFEFHHDFGGGGCGFGEEEEGHFGBFGH?FGEGE1?EEE//E/EFDCFC/CFGGHFBDGFDG1FFHHHGHGCAAFGHFFH<FHGE>GHBG?C<-.CCHHGFC;CHHHGGF.GCFFFGFFGBFG/9AEA9A9A@EFFFB9B/BF99FFFEA.99A9AFFFBBB@EBFF/BBFFEEF.DEABBBFE.9A/BB99;;;/
@M05620:37:000000000-D9766:1:1101:2798:10339 1:N:0:17
ACCACACCTTCTACAATGAGCCGCGTGTGGCTCCCGAGGAGCACCCCGTGCTGCTGACCGAGGCCCCCCTGAACCCCAAGGCCAACCGCGAGAAGATGAACCAGGGTGCGTGGCCCGCTCCCTCTTCTGGTGGCCGCCTCCCTCCTTCCTGGCCTCCAGCCGCTGCGCCCTTTATCACTGGTTCTCTCTTCTGCTGTTTTCCGTAGGCCTCTCTCTTATGCCCTGCGGCTCCTTTGGTACTCTGCGGGTTC
+
AA>>AABAFFFFGGGFDGFGG4AEEEEGHGHHHGGGGGG?FHDHHGGGGGGGFHFHGHHGGEFEFGGGGGGBFHHGGGFGFHGGEGG?CGCCGGHHFHHHFH0/?/FF.AFCCDHH-AGCGAGHHH0;;C:CEHGDGGGGGEFGCGGF/9;BFFFFG:F/;9;B>DBBF=BFF/FFBFFF.;B;BFFFFFFF;F/;;9FFF/;;..;/9BFFFF/99;9FBF/;AEB--9AAFF/BB.//:9///9;-9;.
@M05620:37:000000000-D9766:1:1101:4492:10340 1:N:0:17
ACCACACCTTCTACAATGAGCTGCGTGTGGCTCCCGAGGAGCACCCCGTGCTGCTGACCGAGGCCCCCCTGAACCCCAAGGCCAACGCCAAAAGATGAACCCAGGTGAGTGGCCCGCTACCTCTTCTGGTGGCCGCCTCCCTCCTTCCTGGCCTCCCGGAGCTGCGCCCTTTCTCACTGGTTCTCTCTTCTGCCGTTTTCCGTAGGACTCTCTTCTCTGACCTGAGTCTCCTTTGGAACTCTGCAGGTTCT
+
AAAAA1>AFFFFDGGGFGGFGGHHGGAFABGFFGFG0/EGEHHHHGGGGEEGFFG1GHHG>E>EFEGGGGGHHHHGGGGHGHHH/F/////0<0/11>BGHG<FFHHHHHFGGHHGGGGGHHHHHHHGHGBAGHGGGGGHGHHGHHHHHHHHGGGGGG@GAGGGGGGGG@FFFFFFFFFF;FFFFFFFFFFFFF@BFFFFFFFFFFFFFFFFFFFFFFFFFFFF/FFFFFFFFFFBFFFFFFFFFFFFFFF
@M05620:37:000000000-D9766:1:1101:19101:10347 1:N:0:17
ACCACACCTTCTACAATGAGCTGCGTGTGGCTCCCGAGGAGCACCCCGTGCTGCTGACCGAGGCCCCCCTGAACCCCAAGGCCAACCGCGAGAAGATGAACCCAGGTGAGTGGCCCGCTACCTCTTCTGGTGGCCGCCTCCCTCCTTCCTGGCCTCCCGGAGCTGCGCCCTTTCTCACTGGTTCTCTCTTCTGCCGTTTTCCGTAGGACTCTCTTCTCTGACCTGAGTCTCCTTTGGAACTCTGCAGGTTC
+
BCCCCCCCFFFFGGGGGGGGGGHHGEGFHGHHHGGGGGGGGHHHHGGGGGGFHHGHHHHGGGGGGGGGGGGHGHHGGGGHGHHHHGGGGGGGGGHGFGHFFHGGHGHHHHHHGGHHGGCGGHHHHHHHHHHHGFHGGGGGHGHHGGGGGGGGGGGGGGGA?@DGGGFFFFFFFFFFFFFFFFFFFFFFFFFFFFFFAAFFFFDFFFDFFFFFFFFFFFFFFFFFF/BFFFFFFFFBFBFFFFFFFBFFFF0
@M05620:37:000000000-D9766:1:1101:4483:10357 1:N:0:17
ACCACACCTTCTACAATGAGCTGCGGGTGGCTCCCGAGGAGCACCCCGTGCTGCTGACCGAGGCCCCCCTGAACCCCAAGGCCACCGAGAGAAGATGCACCCAGGTGCGTGGCCCGCTACCTCTTCTGGTGGCCGCCTCCCTCCTTCCTGGCCTCCAGGCGCTGCAACCTTTCTCACTGGTTCTCTCTTCTGCCGTTTTCCGTACGACTCGATTATCTGACCTGCGTCTCATTTGGAACTCTGCAGGTTCT
+
AAA1AAAAFFFFFAGFBF1BFBGCE0AAAAHGAFFAEEGEGHHHHGGGFAEFHHHCFFEF/FEGF/>EEGG0F>EEFG/?C/?C/<////<?1?F1<11?0/?</1<?AF/--<.->-<<GDGHF000<0/.GHC:-..9.;/./00900/.9B.;///.--9AB/9/9///;;/////BFFFF/;FFF/BFFF@AFF-:FBBF-;E9BB--;B-;FFF/BBB--;A>A-//;FBFFFFFB/BFFF--99/
@M05620:37:000000000-D9766:1:1101:2803:10363 1:N:0:17
ACCACACATTCTACAATGAGCTGCGTGTGGCTCCCGAGGAGCACCCCGTGCTGCTGACCGAGGCCCCCCTGAACCCCAAGGCCAACCGCGAGAAGATGAACCCAGGTGGGTGGCCCGCTCCCTCTTCTGGTGGCCGCCTCCCTCATTCCTGGCCTCCTGGCGCTGCGCCCTTTCTCCCTGGTTCTCTTTTCTGCTGTTTTCTGTTGGCCTCTCTTCTCTGCCGTGCGGCGCCTTTGGAACTTTGCTGGTTT
+
AAAAAAA1BBDFGGFGGG1BGFHHGEGBAEFCF0BA0E/EAFAFGEEAEEBFGHHHGHHAECEEGGGGGGGHEHHEEGGHGHFGHGGE>B<>BCH1FGHBHF/??FGF/><<>F0<<<<CFCGHHH<=0:GGFHF;CGEGGG/C;;;C0;;/AFFCF9;CF@.;@B-@B-;FF9FF//FF-FFFFFF/;9BBBB/;;FFFF//;;9-/BFFFFFF/;/;BFF-;=-9-9--9;AFFFFFFF/99B/;BFF-
@M05620:37:000000000-D9766:1:1101:7918:10370 1:N:0:17
ACCACACCTTCTACAATGAGCTGCGTGTGGCTCCCGAGGAGCACCCCGTGCTGCTGACCGAGGCCCCCCTGAACCCCAAGGCCAACCGCGAGAAGATGAACCCAGGTGAGTGGCCCGCTCCCTCTTCTGGTGGCCGCCTCCCTCCTTCCTGGCCTCCCGGCGCTGCGCCCTTTCTCACTGGTTCTCTCTTCTGCCGTTTTCCGTAGGACTCTCTTCTCTGCCCTGCGTCTCCTTTGGAACTCTGCAGGTTC
+
BBBBBBB3BCCFGGGGGGGGGGHGGGGBFFHHHFFGDGGGGHHHHGGFGGGGHHGHHHHAECGGGGGGGGGHFHHGGGGHGHHHHGGGGGCDGGHGGHHHHHGFGGHH<FHHFGHHGGGCGGHHHHGHHHHHGHHGGGGGHGHG;;FGGGGGGGGGGCGGGFFDFFFFFFFFFFFF9FFFFFFFFFF;FFFFFFBDDFFFFF?F.AD/BFFFFFFFFFFF/F;BF.:9;;BFFFFFFFFFF:BFF/BFFF/
@M05620:37:000000000-D9766:1:1101:11426:10371 1:N:0:17
ACCACACCTTCTACAATGAGCTGCGTGTGGCTCCCGAGGAGCACCCCGTGCTGCTGACCGAGGCCCCCCTGAACCCCAAGGCCAACCGCGAGAAGATGCCCAGGTGAGTGGCCCGCTACCTCTTCTGGTGGCCGCCTCCCTCCTTCCTGGCCTCCCGGAGCTGCGCCCTTTCTCACTGGTTCTCTCTTCTGCCGTTTTCCGTAGGACTCTCTTCTCTGACCTGAGTCTCCTTTGGAACTCTGCAGGTTCTA
+
AAAAABBAFFFFGGGGGGGGGFHHGEEAFEHHHGGFEFG?EHHFHGGG1EGEHGFHHHFEEGFGGEEEGEFFHFEGGGGHGGHHHGGGGGGFCGFHGHFHHHFGBGHFGGGEHGGGGCFB1DGFHGHG0GGHFGGGGDHGGHGHFFFFGGFAFGGGGGBDDFGGCGFFFFFEFFFFFFFFFFEBFFFFFFFBBDDFFFFFFFFFFFFFFFFFFFFFFFFFBFFFFFFFFFBBFFF/FFFFFFFFFFFFFFF
@M05620:37:000000000-D9766:1:1101:6078:10372 1:N:0:17
ACCACACCTTCTACAATGAGCTGCGTGTGGCTCCCGAGGAGCACCCCGTGCTGCTGACCGAGGCCCCCCTGAACCCCAAGGCCAACCGCGAGAAGATGCCCAGGTGAGTGGCCCGCTACCTTTTCTGGTGGCCGCCTCCCTCCTTCCTGGCCTCCCGGAGCTGCGCCCTTTCTCACTGGTTCTCTCTTCTGCCGTTTTCCGTAGGACTCTCTTCTCTGACCTGAGTCTCCTTTGGAACTCTGCAGGTTCTA
+
BBBAAAABFFFFFGGGGGGEG5GGE2ABFAHHCFGEDGGGGHHHHGGGGEGGHHHEGGHE@FGGGDEGGGGEFEGGGG?G/?FGGG</>BB@<DGFFFBFHHAFFGFGGHCFHHGGGGGGHBDHHDHHDG.GG@G@EGHGHFDHHFBF0/;9C.CGGG-:BFF/A-;DFFFBBFFFFFFFBFFFFFFFFFFFFFD?FF/BFFFFFFFFFFFFFFFBFFFFFFFBBFFBFFFFFFFFFFFFFFFFFFFFFFF
@M05620:37:000000000-D9766:1:1101:14008:10372 1:N:0:17
ACCACACCTTCTACAATGAGCTGCGTGTGGCTCCCGAGGAGCACCCCGTGCTGCTGACCGAGGCCCCCCTGAACCCCAAGGCCAACCGCGAGAAGATGCCCAGGTGAGTGGCCCGCTACCTCTTCTGGTGGCCGCCTCCCTCCTTCCTGGCCTCCCGGAGCTGCGCCCTTTCTCACTGGTTCTCTCTTCTGCCGTTTTCCGTAGGACTCTCTTCTCTGACCTGAGTCTCCTTTGGAACTCTGCAGGTTCTA
+
CCDDDDDDFFFFGGGGGGGGGGHHGEGFHGHHHGGGGGEGGHHHHGGGGGGGHHGHHHHGGGGGGGGGGGGHGHHGGGGHGHHHHGGGGGFGGGHHHHHHHHHGHHHHHHGGHHGGGGGHHHHHHHHHHHGHHGGGGGHGHHGHHGGGGGGGGGGGGG?DGGGGGGFFFFFFFFFFHHFFFFFFFFFFFHFFFFFFFFHFFFFFFEFFFFFFHHHFHHFFFFFFFFFFFFFFFFFFFFFFFFFFFFFFFFB
@M05620:37:000000000-D9766:1:1101:24173:10373 1:N:0:17
GAGGCTGCTTTGGAAGAAACTGATAGGCCAGGGCAACACTAGCTTATGGACCCGGGGAAGAACTTCGTTCACTCTAGCGAATCTGAAATACCGGCTAATGCTTGACAAAAAAAAACACATAACGAAATACTAATAGAAGAAAAAAAGAAATTAAAACACAGCAGTAAACAAAGACAGTAAAGAAAAAAACAAACTCCCGATAACACATGTTGAAACAACAGAACCACTGGGAGCACTTGCACTTCCAACCG
+
A3AAAAC>@BBBB45B4B4FF5B5A5ABAF4AAFF2GH23333D5A5B35BBA000001B1B25@512?B35@55533>>E/BB444B44BF1EE//BEG4?B3BFG32?////>/?@/22@1/////1<111<11<1110<00--=..<000<000...../.000000;./////00900;./99--.....0;/.;9--.99;.////:///9/...9/99..9//.......9:;//;///9/9/.-
@M05620:37:000000000-D9766:1:1101:26463:10376 1:N:0:17
ACCACACCTTCTACAATGAGCTGCGTGTGGCTCCCGAGGAGCACCCCGTGCTGCTGACCGAGGCCCCCCTGAACCCCAAGGCCAACCGCGAGAAGATCAACCCAGGTGACCGGCCCGCTACCTCTTCTGGCGGCCGCCTCCCTCCTTCCCGGCCTCCCGGCGCTGCGCCCTTTCTCACTGGTTCTCTCTTCTGCCGTTTTCCGTAGGACTCTCTTCTCTGACCTCTGCCTCCTTTGTAACTCTGCAGGTTC
+
AAAAA1AAFFFFGGGGGG11GFHHGFGECGGHHGGG0EG/EGFGHGGGAFGEFGFHHHFEEGCEGGGGGGFGFHHGG?EHGHHHAFGGG</B//?111?F00<//??<111/>CCC@@C-CC0000:0;00;-=-:A@ABE.;CBFBBC-;9@@A?AA9--;9--;9-A@@/BFB/////9::B9///BBFFF/9---:9BBB9-ABFFF///9///;////99//9/9;BA:BB////9;9F////--//
@M05620:37:000000000-D9766:1:1101:10790:10382 1:N:0:17
AGTGCCAGCTCTCAATCGCACAGGGGACCCAGGGCCTGGCCCCTCCATCCAGAAAACCTATGACCTCACCCGCTACCTGGAGCACCAACTCCGCAGCTTGGCTGTGACCTATGTGAGTATCCAGCGTAGGAATCTGGGAGTTGGGGAGGAGTGAGGAGTTGGGGAAAGACAGTCCTAACCGTGGAGGGTTCTGGTAAATGATGGGGTGAGGAGGGGCTCTTTGGCTCCCACCATTCCCCCTGTCTGGTCTA
+
>3AAABFFBFBDGEGGGAFCAEFGFEEGGEAGFEEEEBFGHHGAEGFHEFAF3E3FHE3AGFFGFGF3GGHEGGEEHGHCGHH?FGGHGGHHGE?EEBGH?GF/03BBGBE31FHH112BG2D?0>?C@FFDGHD21?C/<??1@/FD@..FGF1GH.<<0<-@CDH./:G/<CGFBFHH-;A-CE?-CFFF09;090CG00;9.9.-9../A9B-@BA/F/BFF//;.99AE/;9;BFDBF/;//F9;;9
@M05620:37:000000000-D9766:1:1101:7857:10384 1:N:0:17
AGTGCCAGCTCTCCATCGCACAGGGTACCCAGTGCCTGGCCCCTCCATCCAGAAACCCTATGACCTCACCCGCTACCTGGAGCACCCACTCCGCAGCTTGGCTGGGACCTATGTGAGTATCCAGCGTAGGTCTCTGGGTGTTGGGGCGGCGTGCGGAGTTGGGGCCAGCCTGTCCTCACCGTGGAGGGTTCTGGTAAATGATGGGGTGAGGAGGGGCTCTTTGGCTCCCCCCAGTCCCCCTGTCTGGTCTA
+
>A>1>DFFAF@FGGF11AA1EEGCFB0BF11A1BBBABGHHHGCGGEHHBGAFAGEBE0011DGH1BBGGHA>//>GF1B00BFGHG/?FG0?E?E>FBBEGHGGGHHGHGHGBG2BGDDD22BF<?/>?11@>FGFE0<>CFFCG/>C:;-;.;A-999CF?@.-..:9--9:/9//-9AFE?9A?@-;-;FB9/9;BFB/FFFF-@?A-/;B9@@@EFFFBFFBFEF-;-;AFFFFFF@?FBFFFFFF/
@M05620:37:000000000-D9766:1:1101:7183:10396 1:N:0:17
[truncated: 2,112,776 more chars]
