# Supplementary material for: Fast but not furious: a streamlined selection method for genome-edited cells
Source: Life Sci Alliance. 2021 Apr 26;4(6):e202101051. doi: 10.26508/lsa.202101051 (PMC8127327; doi:10.26508/lsa.202101051)
Supplement: Supplementary file 1 [file LSA-2021-01051_Supplemental_Data_1.zip › SANGER and Deep Sequencing/ACTB/18_S18_L001_R1_001.fastq]

@M05620:37:000000000-D9766:1:1101:12683:1868 1:N:0:18
CGTGCCAGCTCTCAATCGCACAGGGGACCCAGGCCTCTGGGAGTTGTGTCGGACTGATGAGTTGGGTCAAGTCTTTCCTTACCTCAGAGTGTTCTGGTTACTGTTTTGGTTATGCGGGTCTCTTTGTCTCCCCCCCGTCCCCCTGTCTGGTCTATCTCCTGCTCTTAGATCGGCAGAGCCCCCGTCTGCCCTCCATTCACTCCGTAGATTCTCGTCTTCCGTCTTCTGCTTGTTCTTTATCTTTTTTTTTT
+
11>AAA111CCFAGGGGFAFCEHHEEEE0EAFGA0BGBG1B0ABFF1BAD////AB12D21BFD1//00112B222BBB221B11B@111B1B22111111B22@100/?/1111////<CDGFF12BB2<B/<</<?<...<A.><G1/=0=0D0D00<<</=DD<0CCC..---../...--;9C.009;../0990;;99-----/:;BF?E-A-9/-;-9A/;//:;/-/////////////-----
@M05620:37:000000000-D9766:1:1101:18571:1878 1:N:0:18
GAGGCTGCTTTGGAAGAAACTCATAGATTACTGCAACAGTTCCCCCTGGACCTGGAAAAGTTTCTTGCCTGGCTTCCAGAAGCTGACACAACTCCCCTTGCGATCCTTCACGTAAGTACCCTCTCATCTTCCCCACCCATGAAAACACCGCTCTAATCAACCCCTGGCAATTCAGCCTTTCCTTTTTTATTTCGTTCTCTTTTCCATTCTATTAACCCATTCTTTTCTTTTTTTCTTGTCACTGCCCAGCC
+
3AABBBFBFFFFGFGGGGGGGGHHHHFHHHHHHHFFHFHFHHHHHGGGGGFFHGFBC32BFHHHHFBFGHE1GGC2B55333BB3323B21?F3@112?23//11?4433311200444?33/23343B444222//?/222333?/?/>////22211100//?F/?<11111>10<111<=1=00-.0000/./.;00;CC000;000000000:../9000900000;0@-/000;;0;0009:/...
@M05620:37:000000000-D9766:1:1101:14260:1913 1:N:0:18
ACCACACCTTCTACAATGAGCTGCGTGTGGCTCCCGAGGAGCACCCCGTGCTGCTGACCGTGGCCCCCCTGGCCCCCTCGGCCCCCCGCTCCTCGCTTTGGCCCGCTACCTCTTCTGTTGTCCGCCTCCCTCCTTCCTGGCCTCCCGGCGCTGCGCCCTTTCTCACTGGTTCTCTCTTCTGCCGTTTTCCGTCGTACTCTCTTCTCTGACCTGCGTCTCCTTTGGTCCTCTGCATGTTCTCGATCGGCATT
+
1>>>AAA>FFFFGGGGFGGGGDGCF0AA0E0C1AFG0EGCEG/AGGEEEAFC1GEFGGAE/>/>C/>>EE//>0>>E/////?//></B///<0/////1011//-<-<0<11FDDB0=0/=0<@?C...CB:/;0C00/..0...9----;-.---;@F//BBBBFB-9:/FFB9BB99///-9-/9//-;-----9/9/;////B///9BBA>9;BB/;BB//-/99/9///////9;/-//------/
@M05620:37:000000000-D9766:1:1101:19537:1915 1:N:0:18
AGTGCCAGCTCTCAATCGCACAGGGGACCCAGGGCCTGGCCCCTCCATCCAGAAAACCTATGACCTCACCCGCTTCCTGGCGCTCCCCCTCCGCAGCGTAGGAGTTGGGGAGGCGTGATTCTTTGGGGTTAGCCCGTCCTCCCCGTTGCGGGTTCTGGTACCTGATGGGGTGCTTAGGGGCTCTTTGGCTCCCCCCAGTCCCCCTGTCTGGTCTCTCTCCTGCCCTTCGTTCGGCATATCCCCCGTCTGCC
+
1>1>>FDCAFFFGGGFBFF1EAGHGCEEA0BFAEE//AFF0FEEGGBHAA1A1B1BFEGFHH2DAF11B>>/EE/?B@100/?//>//?>EE//////?///10BB11///////C//F111?F10.-.-.00<<<ACCGFB.A-:...---;CFFB0;009;B/;00E.E--/////---;9FFF///;9-:999--;B9/9-;-;FF;9BFFFFFBB9F//;EFF---;9-----//;//-9-9-;-//
@M05620:37:000000000-D9766:1:1101:12931:2001 1:N:0:18
TCTGCCCCTTCTCAATCGCACAGGTGTGCCCTCCCGTGGCGCCTTCCACTCTCCTACTCCGGCCCCCCCTTGAAACCAATATCTCCCTCTCTTGTCTCTTTCTCTCTCTTTTTTTCTTTTCCTTTCCTTCTTTCTTTTCCTTATCTCTTTTTTTTTTCTCGTTGTATTATTTTTGTTTTTTTTTTTATTTCTTGCTTTTTTTTCCTTTTTTTGTGGTTCCATCCTTTTCTCTTCTCTTCCTATCTTCATTT
+
1>>AAB>1>CBFB3BBFAFAECB0B1BB3DFGHEFGH0/AABEBA101BF0AFB1A1AABA///>/>/>>0F111BG//112222B>0B>01B1112B2212222<<11>111>/<111>2112211<1<11<111?1111111>>1<1111>----:00::./.0000000;0-9///.-99----/;//9///9//9/-99///9;//---;;--;/////-/9////////////9/;///9;9////
@M05620:37:000000000-D9766:1:1101:15385:2054 1:N:0:18
ACCACACCTTCTACAATGAGCTGCGTGTGGCTCCCGAGGAGCACCCCGTGCTGCTGACCGAGGCCCCCCTGAACCCCAAGGCCAACCGCGAGAAGATGTGGGGCCCGGCACGTCCGCTGGTGGCCCCAGCACCCCCCCAGGGCGTCACCTAGCTGCTCCCCCCCTGGCATGTCTTTTTTTCTTTTCTGCTGTTGTACTCTTGCGTCTCTAATCGGACCATTCTCTGCATTTGTACTTGTACGAGACCCGAC
+
>ABAABBBFFFFGGGBAGGGGGHHG2ABEAGHCFGAAFGGGHHHHGGGEAEFGHGFHHHG0EEGG1>EFGG2G3FEGG/??/?//F/>BDF//<222?2?2?///</--<><F..--<-<<:....-..;/..;-----.:AA-;-;A9///:;FF/;B...-;=....;;;B///9/-9;///9//9//////.;9/;9///-:9AF//;//..9-9.9/99//;//B9F/B;;9/;F/;..9.99.;--
@M05620:37:000000000-D9766:1:1101:12107:2114 1:N:0:18
ACCACACCTTCTACAATGAGCTGCGTGTGGCTCCCGAGGAGCACCCCGTGCTGCTGACCGAGGCCCCCCTGAACCCCAAGGCCAACCGCGAGAAGATGAGTGGACGGCTCCCTCTTCTTGTTACCGCCTCCCTCCTTCCTGGCCTCCCGGCGCTGCGCTATTTCTCCCTGGTTCTCTCTTCTGCCGTTTTCCGTTGGACTCTCTTTTCTGCCCTGCGTCTCCTTTGGTACTCTGCAGGTTCTCGATCGGAA
+
AA>AABBBFFFFGGGGFGBFFDGFEBEBGEHHCFFEEGGCGHDHHGGGGEEFHFGHHFFGEGGGG?EGGGGFHEFFGGGFECGHHG/>BB<<<CFGFF2?@F/11>>/><<.FG0F1F11>11==C@DC<CCGBAG0GHH0/:CCC:EGG???-9DF=-9:;FB///99:E99BF/F/FF;B//9@9DFFFFF//9AFBFBB/BF//BBFBFF/.;9DBAF/9BBFF./9/B9F//;;.;;F/9FB.;A9E
@M05620:37:000000000-D9766:1:1101:16413:2125 1:N:0:18
AGTGCCAGCTCTCAATCGCACAGGGGACCCAGGGCCTGGCCCCTCCATCCAGAAAACCTATGACCTCACCCGCTACCTGGAGCACCAACTCCGCAGCTTGGCTGGGACCTATGTTGGTTCTCCGGGGAGGGATCCTGGAGGTTGGGACGGCGTGCGGGGTTGGGGAACACAGTTCCTACCGGTGAGGGGTTCTGGTAAATGATGGGGTGCGAGGGGGCTTTTTGGCTCCCCCAGGCCCCCCTGTCTGGTCT
+
1>1>ADDFAFF3AFGDGGGGGGCFGEGGGGHHGGCEFCGHGHGEGFHHHHHHH0FHHEGHHHHHHHH1GHHGGGGGHHHHHHHHHHHHGHHHGGGGGHHHGHHGGGHHGHGHHHF2/</1BF1///</<>-E0.0=FG00.<<GGG..<--::-.;-:;;9@@@-EF--9--9/;/9BBF-9-;--;A9A9-9;B/;F/9///:FFBA--;--;@@----;B9@-//;E--A-;;-;B@@;-A9/;BB//9
@M05620:37:000000000-D9766:1:1101:15049:2158 1:N:0:18
ACCACACCTTCTACAATGAGCTGCGTGGGGCTCCCGAGGAGCACCCCGTGCTGCTGACCGAGGCCCCCCTGAACCCCAAGGCCAACCGCGAGAAGATGAGTGGCAAGCTACCTCTTCTTGTGGCCGCCTTCCTCCTTCCTGGCCTCCCGGCGCTGCGCCCTTTCTCACTGGTTCTCTCTTCTGCCGTTTTCCGTAGGACTCTCTTTTCTGCCCTGCGTCTCCTTTGGCACTCTGCAGGTTCTCGATTGGAA
+
?AAAAAAAFFFFGGGGGGF1G1EGGFG00AAAA0BEECEE/EG0FEGGEEGCBGHHFHGEG??EFGGEGGCH1FGGGGGHFEHHHAC@CG/>BCHBGFFG<GE/01?/11>>GHHHHHFDF1.<CG<<C.<CHHHGHHHFC/GHEHHGGG@GGG@B@-9-;BFFEFFFFFFFFFFFFFFF/BFFF@9BFFFFBB9ABBFFFFFFF/;FFFFFEFF99A@FFFFFFFE/BFFFFF/FF?FFFF/AFF9;-/B
@M05620:37:000000000-D9766:1:1101:11646:2226 1:N:0:18
GAGGCTGCTTTGGAAGAAACTCATAGATTACTGCAACAGTTCCCCCTGGACCTGGAAAAGTTTCTTGCCTGGCTTACAGAAGCTGAAACAACTGCTAATGGGATGATCCCCGAACGGAACGTCTCCTAGAAGCCTCAAGGGACGTAACGGCGCTACTGAACCAATGGAACGAAGTTCAGGACTTTCCGTTTTCGATCTCTTGTGGATCCACTTGCACAATTCCACGCTTTTGTCTTTGTACCTGAAAAGCC
+
BBBBBBFBFFFFGFFGGGGGGGHHHHHHHHHHHHHGHHHFGHHHHGGGHHHHHHHFFHHGGHHHHHHHHHHHHHHHHGHHHHHHHHHGHFHHGBB4B44BF12B13@4B21>///>/?F///?BG3334BF?F0BFCG2?C//>//@/////><-<111>1...<<<0D/..<..;0;GF/;CGFH0.0<;.:;.;.:FFFFBF.0CB/BB9900000/CFF0009..;A//.;/;//:;B/;//9B/;AA
@M05620:37:000000000-D9766:1:1101:18748:2270 1:N:0:18
AGTGCCAGCTCTCAATCGCACAGGGGACCCAGGGCCTGGCCCCTCCATCCAGAAAACCTATGACCTCACCCGCTACCTGGAGCACCAACTCCGCAGCTTGGCTGGGATCTGGGCGTTGTGTCGGCGTGAGGAGTTGGGGCCCGCCCGTCCTCCCCGTGGAGGGTTCTGGTACCTGATGGGGTGAGGCGGGGCTCTTTGGCTCCCACCAGTCCCCCTGTCTGGTCTCTCTCCTGCCCTTAGCTCGGCCGCGC
+
ABABBFFFCFFFGFGGGGGCGCHCFEFGGGHHFGGGGGHHHHGHGGHHHGHHHHHHHGHHHGHHHHHHHHHGGEFGHHHGFGHHHHCGFHHHDFFGGHGHGGHGGGHHGHHHHGGGGF?C=@<CFGGGCDHHDGHHHG-ADGGGADCGGGGHHGGGFGGEEGGFFGGGGFG0CF0FGGGGFFD.;F?DFFFFAFFFFFFFFFF?:FDAFFFFFFFFFFFFFFFFFFFFFFFFFFFF0/0;FFFFF.;9-;@
@M05620:37:000000000-D9766:1:1101:13566:2319 1:N:0:18
AGTGCCAGCTCTCAATCGCACAGGGGACCCAGGCCTCTGGGAGTTGGGTCGGACTGAGGAGTGGGGCAAAGACAGTCCTGACCGAAGAGGGGTCTGGTAAATGATGGGGTGCGGCGGGGCTCTTTGGCTCCCACCCGTCCCCCTGTCTGGTCTATCTCCTGCCCTTAGATCGGAAGAGCCCCCGTCTGCCCTCCAGTCACTCCGGAGAATCTCGTCTGCCGTCTTCTGCTTGAACAAAAACCACAGGCAAA
+
BBBBBFFFBFFFFGGGGGGGGCGHGGEGGEHHG2BB2BF3AB2EGG3AAAEF0AABF3BF?2?11/1>FGFFGB23BFB@BBG/>/>/BFE///2BG3BF22B?BGGHGDD/BD/>AD-ADGGFGGEGG;CE/CEGGGGGGFGGFFFFFFBFFFFFF/FFFF.:BFFFFFFFF.;DFFF.AD@DDDAF/BEFFFFBFF/BFFFFFDFFFF/FFFA.EEBF;A;.;BFFFBFFFB99FFF?F.....:A...
@M05620:37:000000000-D9766:1:1101:18503:2320 1:N:0:18
ACCACACCTTCTACAATGAGCTGCGTGTGGCTCCCGAGGAGCACCCCGTGCTGCTGACCGAGGCCCCCCTGAACCCCAAGGCCAACCGCGAGAAGATGAGGCACGTTACTTCTTCTGGTGACCGCCTCCCTCCTTCCTGGCCTCTCGGCGCTGCGCCGTTTCTCACTGGTTTTCTCTTCTGCCGTTTTCCGTCGGACTCTCTTATCTGACCTGCGTCTCCTTTGGGCCTCTGCAGGAACTCGATCGGCTGA
+
AAA>AAAABFFFGFGGFG11B1F1EAAAAAGH1BFE?EFGCHHHHGGGGGGGGHGHHHHGGGCGGEGGGGGFHFHGGGGHEEHGHGEECG<</CHEFGE1<F/0???0?11<<<G1111011=>-AE<<.//</=GHH0/C.0C/:...;--9.-AA-;E/BF9/99/BFF--////;/BB/B=9A/A/BB9F?@>-@BFFFF/;/9//;;/--9A?F-9//BFF--;AF/://;A--;;F-9/9@F----
@M05620:37:000000000-D9766:1:1101:16227:2326 1:N:0:18
AGTGCCAGCTCTCAATCGCACAGGGGACCCAGGGCCTGGCCCCTCCATCCAGAAAACCTATGACCTCACCCGCTACCTGGAGCACCAACTCCGCAGCTTGGCTGGGATCTGGGTGTTCGGTCGGCGTGGGGAGTTGGGGCCCGCCCGTCCTCCACGTGGCGGGTTCTGGTACCTTATGGGGGGCGGCGGGGCTCTTTGGCTCCCACCAGTCCCCCTGTCTGGTCTCTCTCCTGCCCTTAGCTCGGTCGCGC
+
>A1AAFF1>FFFGGGFGGAFEEHHGGGCEFFHGCGF/AGFAGEFGGH1DGGD1G1FHGG1BG2GHHFGHFFGGGFGHHHHHHHHAHHHGH1FEFG/EFGG/G1F??GBCGFG00/>?2////>B//>A--<.<CGHHC?CG@@G@CG@.990C/;A.9C9@A<@--////;:/9/;9BFF--;@-;----9--A/9FB///;-;-9:-9B:/;AF-A/9FFEBF//B9;9F/BB--;:9/9//9@-9----
@M05620:37:000000000-D9766:1:1101:13940:2327 1:N:0:18
AGTGCCAGCTCTCAATCGCACAGGGGACCCAGGGCCTGGCCCCTCCATCCAGAAAACCTATGACCTCACCCGCTACCTGGAGCACCAACTCCGCAGCGTAGGAGGGGGGTAGGAGTGAAGCGTGGGGGGGAGACCGGCCTCTCCGGGGGGGGGTGGGGTAGGGGATGGGGTGCGGAGGGGCTGGTGGGCTCCGGCAAGTGACCCGGTCTGGTCTGTCTCCTTGGCTTAGATCGGAAGAGCCGACGGGTGAA
+
>33>ADDFBFFFGDGGGFFGEGHHFGGGEAGHGGD2AAFFFHGHGGHH5AFGD33BG1CEHHFHHH3GHHGGGFEEHHHFFHHHC?FEGFGHEEEEG/?/</3?///>--;AF0;/.0009-..-;----;-...@--9..///;--9--;99;--9@9....9:.9.;..;.;9---9;-9../9AB.;AA.-9-;.;////.-;B-.;//////;;FBF///;B?/9BBB......9..-9----99.;
@M05620:37:000000000-D9766:1:1101:19228:2342 1:N:0:18
ACCACACCTTCTACAATGGACCTGGGTGGGCCTCCCGGGAGGCACCCCTGGTTCCTGCCCGAGGCCCCCCTGAACCCCAGGGCCACCCGGGAGAAGCTGAGGCCCCCTCACTCTTCTGGTCGCCGCCTCCCTCCTTCCTGGCCTCCCGGAGCTGCGCCCTTTCTCACTGGTTCTCTCTTCTGCCGTTTTCCGTCGGACTCTCTTCTCTGACCTTCATCTCCTTTGGAACTCTGCCGGTTCTCGATGGTAAG
+
AAAAAAAAFFFFGGGGGGF11BA000000A0A0BGA/AA///ABGGGGG/AA1DB21BF?E/>/EFGGGE/F0FHGGGGEFEE/EFH///<//?0<1<1<0/?</////?<1FGFFG1111<>A-A<<.:::GG/CGFC0:.GC.9E.---;./C@AB?-/;//;BFF9-BFFFFFFFF/B/B9-A-FEFBF/:@--;@FFFFF//9:B/9B9/;//;/;FFF/9B/B9FFFF//;999-9/ABB/9//;/
@M05620:37:000000000-D9766:1:1101:20256:2366 1:N:0:18
ACTGCACCTTCTAAATCGCACATGTCTGACCTCCCGTGTCGCCTTACACTCTCCTAATCCGTCGGCCTCTTGAAACAAACAAAAACAGACGGAAAACCATTGAGTTGTCGATGGAAGAAAATAGTACATCAATTAAACATTCTATCACTATTATTGATCACTACATGGACAACAAGCATAGTCATCAACATTAACAGAAGAAATAAATAATAATTTTGAAATGACTGAACACATGTTTATCGATTCGACAG
+
3>3>A44BBBCDBBBAAEF2EC54D5D55BFHHHDGD22B2BBE2A3A3DFGG3BA55BF11B00A11BBFGFFHG3EG11?11111231/111/13//33443443B3<?/4/3330330111B222221112111111@@2222221212221<1111011011101110..>>.0111==10000/</000000/<////0000:00000000:0.0<000000/0/0/.00000000...0;.0..-
@M05620:37:000000000-D9766:1:1101:18247:2391 1:N:0:18
AGTGCCAGCTCTCAATCGCATAGGGGACCCAGGGCCTGGCCCCTCCATCCAGAAAACCTATGACCTCACCCGCTACCTGGAGCACCAACTCCGCAGCTTGGCTGGGACCTATGTGAGTATCCAGCGTAGGAATCTGGGAGTTGGGGAGGAGTGAGGAGTTGGGGAAAGACAGTCCTAACCGTGGAGGGTTCTGGTAAATGATGGGGTGAGGAGGGGCTCTTTGGCTCCCACCAGTCCCCCTGTCTGGTCTA
+
>AAABFFFBFFFGGGGGGGG2AFFEEGGGGHHGGGGGGHFFHGHGGHHHHGHHGGFHGHHHHHHHHFGHHHGG@EGHHHHGGHFFHHHGEHHEEEEGEHHGGHGEEGEEFHEFHFHHHGHHHHHHGFAGDFFFHHHHHHGDGFHCGGGGGCGHHHHEGCGGHCGGGGHHHHHHHHHHGHHCAEBDGGG9FFGGG090BCFFFGGGGGB?FFFFDBBBBEFFBFFFFFEFFFFFFFFFFFFBFFFF//BBF/
@M05620:37:000000000-D9766:1:1101:20317:2414 1:N:0:18
GAGGCTGCTTTGGAAGAACCTCATAGATTACTGCAACAGTTCCCCCTGGACCTGGAAAAGTTTCTTGCCTGGCTTACAGAAGCTGAAACACCTGCCAATGGGATGCTCCACGTAAGAAACAGCTCATAGAAGCCTCCAAGGGCGTAGCAGCGCTGATGCCCCAATGGCAAGTCGATCAGGAGTTTCCGCTTTCGAACTCTTGTGGATCCACTTGCACAATTATCCGCATTTGTCCTTGTCACTGACCAGCC
+
A1>AA1C>1B@@CGGG111EAABFAFH331BFGAF11BBADGHDGGGCF0FF0BFGAAABGAEFDHD1FAAGHHFAGBGGHHHGF1GHHF0E0BF01EHHHABFFB@1GB>EF0FC110B0BFE>1>B2B><101B/F11?C/>////2@0//?/<?1110??/<GCCG1.1<...<.G0/.<<=00C.EAEH..;::0;CGHHGFBF/CC0CFF00B/;00090.CAB90;BFFBC0;/9BFFB///--;
@M05620:37:000000000-D9766:1:1101:14638:2423 1:N:0:18
GAGGCTGCTTTGGAAGAAACTCATAGATTACTGCAACAGTTCCCCCTGGACCTGGAAAAGTTTCTTGCCTGGCTTACAGAAGCTGAAACAACTGCCAATGGGATACTACCCGTAAGGAAAGGCTCATAGAAGACTCCCAAGGAGACAAAGAGCTAATAAAACAATGGCAAGTAAGTCAGGAATTTCCGCTTTAGCACTCTTGTGGATCCAATTGAACAATTAACAGCATTTGTACTTGTAACTGACAAGCC
+
AAABABFBFFFFGFGGGGFGGGHHHHHHHHHHHHGHHHHHHHGHHGGGHFFGHGHBB3GHBFHHHGFFGHHHHHHEGHHHHHHHHFGHHGEHHHHHFHGHBG?3?GHHG2B1?/EGGFBB0BFGA34DDFFGFH3F3/B3?/B?//B222BG2G2>@2DG2GH/FHHBFFGB?FG@GHF010>1G1GAA.>><0DDGHFFHGGC.0GGFCCGFF0C0:CGH00<CC.:GHFFFBFGGGFF0;FGE0909AE
@M05620:37:000000000-D9766:1:1101:17086:2454 1:N:0:18
GAGGCTGCTTTGGAAGAAACTCATAGATTACTGCAACAGTTCCCCCTGGACCTGGAAAAGTTTCTTGCCTGGCTTACAGAAGCTGAAACAACTGCCAATGGGATGCTACCCGTAAGGAAAGGCGCCTAGAAGACTCCAAGGGAGTAAAAGAGCTGATGAAACAATGGCAAGTAAGACAGGCATGTCCGCTTTAGCACTCTTGTGGATCCAATTGAACAATTCTCAGCATTTGTACTTGTAACTGACAAGCC
+
>AABBAFAFFDFGGFGFGEGGGHHHFGHHHGCGGG4FFGDFGHHFGEFF2GHGGHHHHHFBGHH5FGGHHHHHHBFHFGHHHGGFFFHH3CGFGHGF@EGHF2B?BGD3B1??EEG3BG?GF?/<><?BBGHG01BFFF1/BEA?<1FF1<FF1F1F1?DGH0?FD?BG</F>D<1><<.<<<01==CA<CF0DB0G0/CG0G;:CG0/;00;:;G00/0;9BF00/00;;09;0CFF;CFG009CB09?;
@M05620:37:000000000-D9766:1:1101:13986:2494 1:N:0:18
GAGGCTGCTTTGGCAGAAACTCAGAGATTACTGCCACAGTACCCCCTGTCCCTGTAACCGTTGCGTGCCTGGCTGCCAGGAGCTGCCACGACTTCCCCTGGGATGATACACGTCAGGAACTTCTCCTAGAAGCCTCCCAGGGCGTCACCGCGCTGCTGAACCACTGGCACGTCCTTCAGGCCTTTCCGCTTTCGCACTCTTGTGGATCCCCTTGCCCCATTCTACGCATTTGTACTGGTCCCTGACCCGCC
+
A>A3AAFAFFFFG4GEAGFFGAG4B4AD55BFD5F3FGB35ADB2A2BBBB333B5ADGEAA110AB1BDFAF21?BF311?BF3313B/>>?1BB1BB?EFCG/?BB??F?B???BGHHE1BGHBFGF1BBFGHHHG0G/?EGGG/C1?CGGGGGGH00<<.</CCGC::GHE.;CCGH;CGHHHGDGGDGGE;;ABFFGGGGGGGGGGEFFF/;;:;BFFF/9;B:D.;;F/9//9;/9;;;F/;9;@=
@M05620:37:000000000-D9766:1:1101:18978:2497 1:N:0:18
ACCACACCTTCTACAATGAGCTGCGTGTGGCTCCCGAGGAGCACCCCGTGCTGCTGACCGAGGCCCCCCTGAACCCCAAGGCCAACCGCGAGAAGATGAGGCCAGCTACATCTTCTGGTGTCCGCCTCACTCCTTCCTGGCCTCCCGGCGCTGCGCCCTTTCTCACTGGTTCTCTCTTCTGCCGTTTTCCGTCGGACTCTCTTCTCTGACCTGCGTCTCCTTTGGCCCTCTGCAGGTTCTCGATCGGCCGA
+
AAA?ABBBFFFFGGGFFGGFG5B4EAABGDHHCFFEGGGEGHHHHGGGGEEFHHHHHFHGGEGGGDEGGGGGHFGEGGGHCEHHHGC<CCD</C<FFGHHGFF</?<1?1?GH11?GGG<>FG.><AD/GGHH00GHF0<GF<CGG.:DC@@?F-99@-9C;FFGFGBF0;9//;FFFBF9FFBDFFFFFF9A;-9@BFFFFFF/9BBFFFEBA?FBBFF/F//:;/9EEF/B/;F;//;9.;9F-.9.9-
@M05620:37:000000000-D9766:1:1101:10681:2506 1:N:0:18
AGTGCCAGCTCTCAATCGCACAGGGGACCCAGGGCCTGGCCCCTCCATCCAGAAAACCTATGACCTCACCCGCTACCTGGAGCACCAACTCCGCAGCTTGGCTGGGACCTAAGTCAGGATGCAGCGTAGGAATCTGGGGGTTGGGGAGGAGAGAGGAGTCGGGGAAGGGCAGTGGTAAACGTGGAGGGGTCTGGTAAATGATGGGGTGAGGAGGGGCCCTTTGGCTCCCACAACTCCCGCTGTCTGGTCTA
+
AAAABFF4>FFFGGGGGGGCGGHGGGGEAEHGF2EFCFHHCGGHEGHHHHHHBCCGHGHCHHBGHHEHHHHGGGGGHHHHHHHHHHHHGHHHEEFEGHHHGHHGG/?B/B222B3?B2222?B@2</CBDHDHB<GHF?@F-AD--C-<<C.A.;C..//:-;D-C.;.;.9C//;CF9;E9.A:;A>-.9;/B/9:9FFFFB/9.ADEF./..-;B-;9/B9/9FB.A9A.:.;:B..9@-;/;9/;F//
@M05620:37:000000000-D9766:1:1101:20863:2549 1:N:0:18
AGTGCCAGCTCTCAATCGCACAGGGGACCCAGGGCCTGGCCCCTCCAGCCAGAAAACCTGTGACCTAAGCCGCTACCTGGAGGACCAACTCCGCAGCTGGGCTGGGACCTGTGTGAGAATCGATGGTAGGATGCCCCGTGTGGGGGGGGTGTGAGGAGTAGCGGTCAGGCGGTCCTAACCGTGGAGTGCTCTGGATATGGATTGGGAGATGAGGGGCTAGGTGGCCCCGATCGGTCGACCTGACTGGTCTA
+
>A>AAFF11BBDAFGGGG1FAAFFEEG0EF00F0BE/AF00FE/EEBAAF0F0FBG0E00D12FE11@001>EEEGH1FFG0/>?FE//B1B/EEEG0F0//0///00/B0B1B0FG11110</2/1@1/@11010/>//0...->-----;9/;-/-;/9/;-9----/-;--;/FF--;-9-;-/-/;9/;///////;//-;----/;B//-;@----/99-----9-;-:A----;;-/;//;B//:
@M05620:37:000000000-D9766:1:1101:11470:2568 1:N:0:18
ACCACACCTTCTACAATGAGCTGCGTGTGGCTCCCGAGGAGCACCCCGTGCTGCTGACCGAGGCCCCCCTGAACCCCAAGGCCAACCGCGAGAAGATGAACCGCCCTGCGTGGCCCCAGGCCTCTTCTGGAGGCCGCCTCCCTCCTACCTGTCATCACGCCCCTGCACCCTTTCTCGCTGCTTCTCTTTTCTGCCGTTTTCGGTTCGAATCTCTTATCTGCCCTGCGTCGCCTTTGGAACTGTGCCCGTAC
+
3AAAAAABFFFFGGGGGGGGGGGHGEEEGEHGFGGGGCGGGGDHHFGGFEEFHHHHGGHGGEGGGEEEGGG2GGHGGG/FE?FGGG/<CDFDDGGH2G22?//>//<<>->.-<0.-...<./CH0D0;00..;C-;-;.;.;C;/09;900/0;00:..;--.;A.;/..;/99/.9:9.;FFB///;:B//B/-9;F.9-9...;..;./;:////;;/;9/;E-.-9-.9ABF//FFF///9//.--.
@M05620:37:000000000-D9766:1:1101:17938:2580 1:N:0:18
AGTGCCAGCTCTCAATCGCACAGGGGACCCAGGGCCTGGCCCCTCCATCCAGAAAACCTATGACCTCACCCGCTACCTGGAGCACCAACTCCGCAGCTTGGCTGGGACCTATGTGAGTATCCAGCGTAGGAATCTGGGAGTTGGGGAGGAGTGAGGAGTTGGGGAAAGACAGTCCTAACCGTGGAGGGTTCTGGTAAATGATGGGGTGAGGAGGGGCTCTTTGGCTCCCACCAGTCCCCCTGTCTGGTCTA
+
AA>AAFFBBFFFGFGEGGGCEEHFG2AAABGEAAEE2FGH2GGHGGG5GHHHBGBHHGH3BF5GHHHHHHGGGEEGHHHHCGHHHGFEFHHHEEEGGHHGGHGGGGHFDHHHGHGHHHHHHHGHHGGGGGHHHHFHHHAFDGGHCCEGCGEGHFHF<EG/DC@DGDEH/GGHHHHFFGHFGGGGGFDGGGGGGGCGGGGGGGGEGGDDFF?BDF;DAFFFFFFF/BFEFFFFFFFFFFFFAFFFFFF/BF9
@M05620:37:000000000-D9766:1:1101:17926:2601 1:N:0:18
AGTGCCAGCTCTCAATCGCACAGGGGACCCAGGGCCTGGCCCCTCCATCCAGAAAACCTATGACCTCACCCGCTACCTGGAGCACCAACTCCGCAGCTTGGCTGGGACCTATGTGAGTATCCAGCGTAGGAATCTGGGAGTTGGGGAGGAGTGAGGAGTTGGGGAAAGACAGTCCTAACCGTGGAGGGTTCTGGTAAATGATGGGGTGAGGAGGGGCTCTTTGGCTCCCACCAGTCCCCCTGTCTGGTCTA
+
BBBBBFF4>FFFGGGGGGECGGHHGGGAEEHHFAEGAFHHFHGHGGHFHHHHEHHHHGH3GHHHHHHHHGHGGEGGHHHHHHHHHHHHGHHHEFGEEGHHGHHGGGHAGGHGHHHHHHHHHHHHHCEGGGHHHHHHHHHGFHHGGGGGGGGHHHHHHGH/FFCGGGHHHHHHHHHHHHHGGFGGGGGGCFGGGG;FGGGGGGGGGGFBFFFFFFBBBBFFFFFF/FFFFFFFFFFFFFFFBFFFFFFFFFF
@M05620:37:000000000-D9766:1:1101:15286:2630 1:N:0:18
AGTGCCAGCTCTCAATCGCACAGGGGACCCAGGGCCTGGCCCCTCCATCCAGAAAACCTATGACCTCACCCGCTACCTGGAGCACCAACTCCGCAGCTTGGCTGGGACCTATGTGAGTATCCAGCGTAGGAATCTGGGAGTTGGGGAGGAGTGAGGAGTTGGGGAAAGACAGTCCTAACCGTGGAGGGTTCTGGTAAATGATGGGGTGAGGAGGGGCTCTTTGGCTCCCACCAGTCCCCCTGTCTGGTCTA
+
>A>AAFFFBFFFG4BGGFFAEEFEGG?EGGCH2EGFFFHHGHECAFHHHFHHGGFFHGGEFGHHHHHHHHHGG?FGHHHHGHHEHHHHGHHHFGGGEHGHFHGGGGHHGHHHHHHHHHHHHHHHHGEGGGHHHHHHHHGGGHHHGGGGGGCFHFHHHGGHHHGGGGGHHHHHHHHHHHHHGGGG.CEGCFGGGGCFFFGFGGGGGGFBFFFFFFBBBBFFFFFFFFFFFFFFFFFFFFFFBFFFFFFFFFB
@M05620:37:000000000-D9766:1:1101:19416:2633 1:N:0:18
GAGGCTGCTTTGGAAGAAACTCATAGATTACTGCAACAGTTCCCCCTGGACCTGGAAAAGTTCCTTGCCTGGCTTACAGAAGCTGAAACAACTGCCAATGGGATACTACCCGTAAGGAAAGGCTCATAGAAGACTCAAAGGGCGAAACCGCGATGATGCACCACTGGCAAGTAAGTCAGGCCTTTCCGCTTTAGCACTCTTGTGGATCCAATTGCCCAATTCTCAGCATTTGTACTTGTAACTGACAAGCC
+
ABBBCCFCFFFFGFGGGGFGGGHHHHHHHHHHHHHHHHHGHHHHHGGGHHHHGHGGHHHFFH5GHHGHHHHHHHGGHHHHHHHGHHHHHGHHHHHGHHHHHGHF2BFGH2FFE/?GHHE300?G034BF4FF3F3B3?B3BE/B//>/@//C/A/?F11><GGAGHHCGHGF00D<GGH//<CCGFHG.CDG0;GHHEHFHHCHGFGGGGBG0F0000;FG00;C0CFGGFGGGGGGGFGGFGGGFF/AEA
@M05620:37:000000000-D9766:1:1101:17214:2634 1:N:0:18
ACCACACCTTCTACAATGAGCTGCGTGTGGCTCCCGAGGAGCACCCCGTGCTGCTGACCGAGGCCCCCCTGAACCCCAAGGCCAACCGCGAGAAGATGAACCCAGGTGCGTGGCCCGCTACCTCTTCTGGTGGCCGCCTCCCTCCTTCCTGGCCTCCCGGCGCTGCGCCCTTTCTCACTGGTTCTCTCTTCTGCCGTTTTCCGTAGGACTCTCTTCTCTGACCTGCGTCTCCTTTGGAACTCTGCCGGTTC
+
AAAABABBFFFFGGGGGGFGGGHHGGGECEHHHGGGGGG?EHHHHGGGGGGGHHHHHHGGGEEGGGGGGGGHGHHGGGGHGHHHEFGGGGGGGGHFHFHHHHGEHGFF<CFEGGHHGGG-AFGHHGHHHHHHGHHGGG?CGEGGGGGGGGGGGGGGGGGGGGFFFFFFFFCFFFFFEFFFFFEBFFFBFFFFFFFFFFFFFFFB9DFFFFFFFFFFFFFF/B//B.BDFDFFFFFFFBFFFFFFF;@FF?.
@M05620:37:000000000-D9766:1:1101:19849:2638 1:N:0:18
AGTGCCAGCTCTCAATCGCACAGGGGACCCAGGGCTCTGGGCGTTGGGCCGGAATGAGGAGTTGCGCAAAGACAGCCCTTACCGCGGAGGGTGCTGGTAAATGATGGGGTGAGGCGGGGCTCTTTGGCTCCCACCCGTCCCCCTGTCTGGTCTATCTCCTGCCCTTAGATCGGAAGAGCCCCCGTCTGCACTCCAGTCACTCCGGAGAATCTCGTCTGCCGTCTTCTGCTTGAAAAAAAACGACTGGTCTA
+
>AAABFFFBFFFGGGGFGGGGCHAFGAE?EFGG2BAA33322AA001A1A0E?01B353BEF333/>E>/33BB21?123B3F/>/<E<B///?2FGGF22F22?G2</?//?F/<AC-99E/00C9/9B../FA.BC999:.-A9/9F//:/BB/9B/BFBAEBFFFF/9ED.9AFAF.999B.;AEB9BF/.9/99B9/BBDFD;-A///:A;...;9BF=..9/9F9F/A///.--;.-.-.9.:9/F
@M05620:37:000000000-D9766:1:1101:13696:2645 1:N:0:18
AGTGCCAGCTCTCAATCGCACAGGGGACCCAGGGCTCTGCGAGTTGGGCCGGAAAGACGAGGAGGTCAAAGGCAACCCTGACCACGGAGGGTGCAGGTAAATGGGGGGGTGAGGCGGGGCTCTGTGGCTCCCACCGGGCCCCCGGGCTGGGCGAGCTCCTGCCCTTAGATCGGAATAACCCCGGTCGGCTCTGCAGACTCTCCGGAGGAGGACGGGTGCCGTCGTCTCCACGAGCACCCACGTCTGGTATA
+
ABABBFFFBFFFGGGGGGGGGGHGGGGGGGHHG2EEA3B32A2A1B3A1B0AA>01321>///111BB3B@2?11?B10BF3B3?//E//</?C2B?BB222220?/:-@-.;..-::---.///;.../9..;..;---9---;---;...-;--:/;;F9..;/BFF//;.:..;/;/.:-;---;-.;B/////.///:/;=.--;:..9:--9-;/-;---...;/..9---.....:..;9/;9B9
@M05620:37:000000000-D9766:1:1101:15582:2669 1:N:0:18
ACCACACCTTCTACAATGAGCTGCGTGTGGCTCCCGAGGAGCACCCCGTGCTGCTGACCGAGGCCCCCCTGAACCCCAAGGCCAACCGCGAGAAGATGACTGACGCGCGTCCCCTGCTGGCGGCCCCCTCCGTCCTTCCCCGCCTCCCGGGCCTCCCCCCTTTCCCCCTGTTCTCCTCGGCTGCCTCTTCCCCCATTTCTCGCTGCTCTCACCTCCCTGCCCTTTGTAACCTTTCGAGCTCTACAGGTTAT
+
BCCCCCCCFFFFGGGGGGGGGGHHGGGEHGHHHGGGGGGGGHHHHGGGGGGGHHHHHHHGGGGGGGGGGGGHHHHGGGGHGHHHHGGGGGCFGGHGHHH22222//>>----.</.<G</.--------....;..00;//-=@D.AF.@--;E.A..9;-.;////;-./;///://...;-.A//;F////.-/////;...../;F//;.B...;/.;AF/9;///;//;//../.:BF//;//9///
@M05620:37:000000000-D9766:1:1101:13562:2681 1:N:0:18
ACCACACCTTCTACAATGCGCTGCGTGTGGCTCCCGAGGAGCACCCCGTGCTGCTGACCGAGGCCCCCCTGAACCCCAAGGCCAACCGCGAGAAGATGAGTGGCCCGCTCCCTCTTCTGGTGGCCGCCTCCCTCCTTCCTGGCCTCCCGGCGCTGCGCCCTTTCTCACTGGTTCTCTCTTCTGCCGTTTTCCGTAGGACTCTCTTCTCTGCCCTGCGTCTCCTTTGGAACTCTGCAGGTTCTAGATCGGAA
+
BBBBBBB>FFFFGGGGGG4AFAEAFEEBAEGGGFGE?EEEFHHHHGGGGGGGGHHHHHHEEGFGGGFGGGGHHHGGGGGHEHHHHGGBBD<BCDFBFFFHFHFF0?>>A->FHHHHHH00=/.<CC?DG.=CGHGHHHHGGFGGGGGGGGDGGGFFFBFFBFFFFFEFFFFFFFFFFFFF9FFFFFDDFFFFFF9DFFFFFFFFF/BFFFBFFFF.99DDFFFFFFFFFFFFFFFFFFFFFF/FFF/;AFE
@M05620:37:000000000-D9766:1:1101:17709:2700 1:N:0:18
AGTGCCAGCTCTCAATCGCACACGTGTGCCCTCCCGTGGCTCCTTCCACTCTCCTAATCCGTCCCCCCCTTGAAACCAAAAAAAAAAAACACTGCCAAACAGCATACAGAGGACCGAGGAGACATCTGATTGATGACTGAGGACTTGATGAAATAACACAGCTATGCACACAGGCAGTAACAATCACCGATGTCGTTTACCATCACAATATCATCTACTAAACCAATGTCATCAGTTCGTCCGTACATTCT
+
AAAAAFFFAFFFG1GGGGGGGG0AB0BF3GGHFEGEA0/A0BFB110AAFGHHBFE11BABBF/AAA/>>0FGGHH0GG/?/>///<//?<<1<<G110/0000111<110?0//>><-<..</0<=000<0000000;:0.0./00:000000:00;/...00000000.....9.;00;090/09/.-;--/-----;/;9///;//;////9///;/////--:/;////9/;//----99--9////
@M05620:37:000000000-D9766:1:1101:18811:2702 1:N:0:18
GAGACTGCTTTGGCAGAAAGTTACATGTTACTCCAACAGTTCCCCCTGGACCTGGGAAAGAGTCTCGCCTGAACTACAAAGCCTGACGCAAGTGGCAAAACCCAGGTGACTGGCCCGCTACATCTTCTGGTGGCAGACTCCAACCTTCCTAGACACCCGGAGATGCGCCCTTTCTCACTGGATCTCTCTTCTGCCGTTTTCCGTAGGACTCTCAACTCTGAAATGAGTCTCCTTTTTAACTCTGCAGGTTC
+
1>11>@BFFF@D1GE111ABBBA33DDFB3DDDFG110B1DD2BGE0FG0BA0AFBBFGHFBDGA1ABAEGABF1BBG@1BBF1>BBEE/>>1@B/01BB0??F>?BGF1B1//BFEGGEE112BBBB>1B0?0B??GF<111@?<FCGF11??1??C>--<-0<>A.EG@G0=0DGHGGB/;<C0CGGBGHHHHCC9BEFF.9C9.CFFGGF00;9CF0BB00;BCFFFFFFBF//-;:FFF/B//--//
@M05620:37:000000000-D9766:1:1101:18370:2724 1:N:0:18
ACCACACCTTCTACAATGAGCGGCGTGTGGGTCACGAGGGGCAGCACGAGCAGCTGACCGAGGCCCCGCTAAACCCAAAGGCCAAGCGCGAGAAGATGAGCTGTAAGAAACATCTTCTTCTTTCCGGCTTCCTCCTTCCTTGCCTCCCGGCGCTGCGCCCTTTCTCCCTGGTTCTCTCTTCTGCCGTTTTCCGTAGGACTCTCTTCTCTGCCCTGCGTCTCCTTTGGCACTCTGCAGGTTCTCGATGGGCA
+
>>>1AA>AFFFDBBGADFGA1AEFE0F//A/B0BBAFG////A//0BE/>E/0BCG1GCFG///?E>////?B10C//B00/FFH//</B/</?<1F11>1=111>=11>001>1DGG=0<00=D.-<;-;CCGB:C;GC00;GFCEGFG?-A@@F?----9;/9B/;FB-B/9B9BFFF/;99F@-AF9BFA9-;;BF/:F9:F/9BFFBF-BA-9A>AFFFFBFFF/B9/F9/;/--9BF;9BB/;--B
@M05620:37:000000000-D9766:1:1101:17660:2771 1:N:0:18
ACCACACCTTCTACAATGAGCTGCGTGTGGCTCCCGAGGAGCACCCCGTGCTGCTGACCGAGGCCCCCCTGAACCCCAAGGCCAACCGCGAGAAGATGAGGGGACCGGTCACTCTTCTTGTTGCCGCCTCCCTCCTTCCTTGCCTCCCGGCGCTGCGCCCTTTCTCCCTGGTTCTCTCTTTTGCCGTTTTCCGTCGGACTCTTTTTTCTGCCCTGCGTCTCCTTTGGCACTCTGGAGGGTCTCGATTGGCA
+
AAAABBABFFFFGG5AGGBGGGHFFEGEGGHHGFFEEEAEEHCGHAEEEEEFHHHHH2FGEEGFGGEEGEGHFHHEEGGGGHHHHFGFCD>CGGHFFHH22?>/<<<->-.>>F1=1=D0=0<0D-<<A.;;CCDBG0C:CG/C:9CA.B:@?-?D?-9@-;B///;FFFE9FBFFFBBF/9//F>A9FE/BDF99D==>F///9/9/9BFBEFF.;D-.9F/B//F/;9./:B/99A-;;;/////9A/:
@M05620:37:000000000-D9766:1:1101:17677:2781 1:N:0:18
ACCACACCTTCTACAATGAGCTGCGTGTGGCTCCCGAGGAGCACCCCGTGCTGCTGACCGAGGCCCCCCTGAACCCCAAGGCCAACCGCGAGAAGATGAGTGGCCCGCTCCCTCTTCTGGTGGCCGCCTCCCTCCTTCCTGGCCTCCCGGCGCTGCGCCCTTTCTCACTGGTTCTCTCTTCTGCCGTTTTCCGTAGGACCCTCTTCTCTGACCTGCGTCTCCTTTGGAACTCTTCAGGCTCTAGATCTGAA
+
ACCCCDCDFFFFGGGGGGGGGGHHGFGEEGHHHGGGGGGGGHHHHGGGGGGGHHHHHHHGGGGGGGGGGGGHHHHGGGGHGHHHHGGGGGCGGGHHHHG222/=0=A@<-.<0><1>GG110<..<-<...:/;./;;C00;GHHEGGAD--AB-;-9;C-;F:::0B::/B00::0000:;00B-9AF.00.0...0:.;/.B00;BB00F:FB.-;-.;FF00B/FFFB0B0000;/;AF00;000:B0
@M05620:37:000000000-D9766:1:1101:16382:2822 1:N:0:18
ACCACACCTTCTACAATGAGCTGCGTGTGGCTCCCGAGGAGCACCCCGTGCTGCTGACCGAGGCCCCCCTGAACCCCAAGGCCAACCGCGAGAAGATGAGGCCCGCTACCTCTTCTGGTGGCCGCCTCCCTCCTTCCTGGCCTCGGAGCTGCGCCCTTTCTCCCTGGTTCTCTCTTCTGCCGTTTTCCGTAGGACTCTCTTCTCTGACCTGAGTCTCCTTTGGAACTCTGCAGGTTCTAGCTCGGACGAGC
+
CBCBCCCCFFFFGGGGGGGGGGHHGEGBFGHHHGGGGGGGGHHHHGGGGGGGHHGHHHHGGGGGGGGGGGGHHHHGGGGHGHHHHGGGGGCGGGHHHHHHHGGDG<<CGGFHHHHHHGGG<CHGGGGGHGHGGFHHHHEFHFFHGGGFGFFGGGGGFBFGGGCBFFFBFBFFFFFFFFFFFFADFEFFF9:AD0BFFFFFFFFFFFFFFBFFFFFFFFFFFFFFBFFFFFFFFFFFBF0;9FFD-.-:;@;
@M05620:37:000000000-D9766:1:1101:15012:2834 1:N:0:18
ACCACACCTTCTACAATGCGCTGCGTGTGGCTCCCGAGGAGCACCCCGTGCTGCTGACCGAGGCCCCCCTGAACCCCAAGGCCAACCGCGCGAAGATGAACCCAGGTGCGTGGCCCGCTCCCTCTTCTGGTGGCCGCCTCCCTCGTTCCTGGCCTCCCGGCGCTGCGCCCTTTCTCACTGGTTCTCTGTTCTGCCGTTTTCCGTAGGACTCTCTTCTCTGCCCTGCGTCTCCTTTGGAACTCTGCTGGTTC
+
BBBBBBB>BBCFGGGGGG4AEEGGGEGA2AGGGAFE2FEC?GHHHGGGEEEGBHGHHHGEEE?EFGGGGGEHFHHGGGGHGHHHHGGGGG/>CGG?FGHHHHF.>FFCGF>CDGCGGAGCEGHHGG;GHHHHGHGGGGDDGEGG-;9FFGFGGGGGF.;DDD-;@DFFFFFFFFFFFFFFFFFFFFF/;BFFFF;@;DFFF;AB.;D/FFFFFFFFFBFF/B.:A;B;@;BFFFFFEFFFF:BFF/;BBF/
@M05620:37:000000000-D9766:1:1101:19329:2848 1:N:0:18
ACCACACCATCTACAATGCGCTGCGTGTGGCTCCCGAGGAGCACCCCGTGCTGCTGACCGAGGCCCCCCTGAACCCCAAGGCCAACCGCGAGAAGATGACCCCGGGTGCGTGGCCCGCTCCCTCTTCTGGTGGCCGCCTCCCTCATTCCTGGCCTCCTGGCGTTGCGCCCTTTCTCACTGGTTCTCTTTTCTGCGGTTTTCCGTGGGCCTCTCTTCTCTGCCTTGCGCCCCCTTTGGACCTCTGCGGGTTT
+
>1>A>AA>1BBBFFBBFF1AEECGGEEA00BBB0BA/AAECGAFGEEABBBFBGHHHHH/>/@>FFGEEEEF1GHEFEEHGG?FGFCCCC/>CGH1?GH1FG//>@CC?C<ECCCGG-@CGEFFHH0;;B:C.CG@A@BFGGEG.;0C9=C9FFFFF-;9;@-;9A@@F9@FFFFF/FBFFFFFFFF/;/;B9F--;@B-B/9/;;@9EFF//BF////;FF;BF:;-9-;->FFE/F/BF/;/B-;9@A-
@M05620:37:000000000-D9766:1:1101:19367:2851 1:N:0:18
ACCACACCTTCTACAATGAGCTGCGTGTGGCTCCCGCGGAGCACCCCGTGCTTCTGACCGAGGCCCCCCTGAACCCCAAGGCCAACCGCGAGAAGATGCACACAGGTGAGGGGCCCGCTACCTCCTCTGGTCGCCGCCTCTCTCCCTCCTGGCCCCGCGGCGCTGCGCCCTTTCTCAGTGGTTCTCTCTTCTGCCGTTCTGCGCAGGACTCTCCTCTCTCACCTAAGTCTCTTGGTACACTCTGCAGTTTC
+
AAAAA@AAFFFFGGGFFGG1BFGFEBEE0EGHHGGG0EGE/EGHHGGGAFFE1DGGGHGE@F/>FGGGGGGHGHHGGGEHEGHHHGGGGGGGGFB1DFG1?1?/0F1<1F0<-<-A-<<--;G0./;0:C00--;--@.;/:0C:///;/9/.;-;-9;---9-9A-@--;/;B////;///;;FFFB/;////9-;B-;//-----;9FFFB//;BBF/9/9////;:/9/;//;/999F/9/9///99:
@M05620:37:000000000-D9766:1:1101:22050:2852 1:N:0:18
GAGGCTGCTTTGGAAGAAACTCATAGATTACTGCAACAGTTCCCCCTGGACCTGGAAAAGTTTCTTGCCTGGCTTACAGAAGCTGAAACAACTGCCAATGGGATACTACCCGTAAGAAAAGGCTCAAAAAAGACACAAAGGGAGAAAAAGAGATAATAAAACAATGGAAAGAAAGTCAGACATTTCCGATTTAGCACTCTTGTGAATCCAATTAAAAAATTCACACCATTTGTACTTGTAACTGACAAGCC
+
AAAA>AFCFFFFGC5GGGGGGGHHHGHHHHHHHHCHGHHHHGGHHGGGHHGHHHGHB3CGAFHHHHHHHHHHHHH3BBGGHCFHG3BGFGEHHHHHHHHH312@BBFGBBF??>E04?3B3/?30?3B3?//?22B?F02?/F//@CGH/?@2@11<1?F1</??F?1?1>0>0>=1=1110>1=0=..<<.<0=0<0<CG;;:0;GFGGCC00<;:0:;C00;B/..;CBB;;FFG0=;BF90::BBFGE
@M05620:37:000000000-D9766:1:1101:19349:2854 1:N:0:18
ACCACACCTTCTACAATGAGCTGCGTGTGGCTCCCGAGGAGCACCCCGTGCTGCTGACCGAGGCCCCCCTGAACCCCAAGGCCAACCGCGAGAAGATGAACCCAGGTGAGTGGCCCGCTACCTCTTCTGGTGGCCGCCTCCCTCCTTCCTGGCCTCCCGGCGCTGCGCCCTTTCTCACTGGTTCTCTCTTCTGCCGTTTTCCGTAGGACTCTCTTCTCTGCCCTGCGTCTCCTTTGGAACTCTGCAGGTTC
+
BCCCCCCCFFFFGGGGGGGGGGHHGGGGHGHHHGGGGGGGGHHHHGGGFGGGHHHHHHHGGGGGGGGGGGGHHHHGGGGHGHHHHGGGGGGGGGHHHHFHHHGGHGHF1FDGCFHHGCD-CHHHHHHHHHGHGGHGFGGGHGHHGGGGGGGGGGFGGGGG--DFFFFFFFFFFFFF0BFFFFFFFFFFFFFFFFFFFFEEFFFFFFFFFFFFFFFFFFFF0BEFF.@DFFFFFFFFBFFFFFFFF0BFFFB
@M05620:37:000000000-D9766:1:1101:13769:2863 1:N:0:18
ACCACACCTTCTACAATGAGCTGCGTGTGGCTCCCGAGGAGCACCCCGTGCTGCTGACCGAGGCCCCCCTGAACCCCAAGGCCAACCGCGAGAAGATGACCGGGTGGGTGCCCCTTCCCTTTTCCGGGTGCCTCCTCCCTCCCTTCCTGGCGCCCCGGCCTTGCGCCCTTGTTCTCTGTTTTGCCGTTTTCCGGTTTTCTGTAGGATCTGCTCTTCGCCCCTGATGCCCCTTTGGAGCTTGGCGGTTGCAA
+
CCCCCCCAFFFFGFGGGGFGGGHHGGGB4EHHHFFF?EGFDHHHHGGGEGGGGHGHHHHEGGCGGGGGGGGHHHHGGGGHGHHHHGGGGG@DFGHHHHF22/>//>--<C.F0<..</<000<0<.<-:A:G00;//=E9/99/;C90=/;-.:--A---.909-;:-;//00:09090;0/.0:-;9/A0B9-;9..;00;00000900090009...9-../0000/9A;0;/;//.9/./-:-;-.00
@M05620:37:000000000-D9766:1:1101:19654:2912 1:N:0:18
GAGGCTGCTTTGGAAGAAACTCATAGATTACTGCAACAGTTCCCCCTGGACCTGGAAAAGTTTCTTGCCTGGCTTACAGAAGCTGAAACAACTGCCAATGGGATGCTACCCGTAAGGAAAGGCTCATAGAAGACTACCAGGGAGAAAAAGAGCTGATGAAACCATGGCAAGTAAGTCAGGCCTTTCCGCTTTAGCACTCTTGTGGATCCAATTGAACCATTCTCAGCATTTGTACTTGTAACTGACACGCC
+
CCCBCCFCFFFFGFGGGGGGGGHHHHGHHHHHHHHHGHHGHHHHHGGGHHHHHHHGGFHHGHHHHHHGHHHHHHHGHHHHHHHHHGGHHHHHHHHHHHHHG1BGF2FGHHHE1>1FGHFHHHHHH3GHHGHHGHH33BBG?B///BB2?C=GHFHFG2DGG2=/FHHFHHGFFHHFHHG0F.>GHHHGGGGGHGHHHHGHHFGHGHHHHHHGF00<0.;CHH0<G0FFGGGGFGGGGEFF0CFGGF009CE
@M05620:37:000000000-D9766:1:1101:19635:2913 1:N:0:18
GAGGCTGCTTTGGAAGAAACTCATAGATTACTGCAACAGTTCCCCCTGGACCTGGAAACGTTTCTTGCCTGGCTTACAGAAGCTGAAACAACTGCCCATGGTATGATCCCCGTCCGGAACTTCTCATAGAAGCCTCCAAGAGCGTAACAGCGCTGCTGACCCCCTGGAAAGTCCTTCAGGCCTTTCCGCTTTCGCACTCTTGTGGATCCACTTGCAACATTCTCCGCCTTTGTCCTTGTCCCTGAACCGCC
+
3>>AAAFAFFFFGGFFAGGGGGGHHHFHHFGHHHG4GHFADFHHHGEF22FHHH2GH33AFG3FDGFGHHHHHHG3FGHFGHHGG3GFHFHHHGHH1BGG33@4@@B4B1?/1??>/?//B4BFG4FG4?BFEGH0/01B0BB///?C1@GCG/@D1<?000?>>FH011>11100=DG0<<<GHFHGEG.;;.=;ADFHHHGGGBFBF09;00;000CFFG0;0.9.:.C0;/9;/://999BF//;-9@
@M05620:37:000000000-D9766:1:1101:11833:2918 1:N:0:18
ACCACACCTTCTACAATGAGCTGCGTGTGGCTCCCGAGGAGCACCCCGTGCTGCTGACCGAGGCCCCCCTGAACCCCAAGGCCAACCGCGAGAAGATGAGTGACCCGCTACCTCTTCTGGTGGCTGCCTCCCTCCTCCCTGGCCTCCCGGAGCTCCCCCCTTTCTGACCGGTCTTCCCGTCTGTCGCTTCTCCTAGGTCTCGCTTCTCTGACCTGTGTGTCCTTTGTAACTCTTCGGGTTCTAGATCGGAA
+
AABCCCDCFFFFGGGGGGGGGGHHGGGEEFHHHGGGGGGGGHHHHGGGGGGGHHHHFHHGEGGGGGGGGGGHHHHGGGGHGHHHHGGGGGCGCGHHGHG2222210>A/</01><1>F1110.00...00../<.///;/0:CGH.CF.E--;F0;..9:-:BB000;/--;-.0:0/.;:F.0;A.;E.000000/:00;/....0BF00;/;;0:;..BFFB:F0;0;00;0:....;AF00;00....
@M05620:37:000000000-D9766:1:1101:11814:2928 1:N:0:18
ACCACACCTTCTACAATGAGCTGCGTGTGGCTCCCGAGGAGCACCCCGTGCTGCTGACCGAGGCCCCCCTGAACCCCAAGGCCAACCGCGAGAAGATGAGTGGCCCGCTGCCTCTTCTTGTGTCCGCCTCCCTCCTTCCTGGCCTCCCGGCGCTGCGCCCTTTCTCACTGGTTCTCTCTTCTGCCGTTTTCCGTAGGACTCTCTTCTCTGCCCTGCGTCTCCTTTGGCACTCTGCAGGTTCTCGATCGGAA
+
BBCBBCC>CFCFGGGGGG5FGGHHGGGBAEGGHFFE?EGGGHGHHGGEEEEGFHHHHHHAEFCGGGGGGGFHGHHGGGGHGHHHHGGGDF>BCGHEHHHFGGF/?/<<A-<>FHGHHHD=G10=DD-CE<<CHHGHHHHH0:CHHHHGGGGFGGCFG-.-;BFFFF/BFFEFFFFFFFFF/;BFFFFFFFFFFF.ADFFFFFFFF/;BFFEFEFFEFFFAFFFFFFF//;FFFFB/B.FFFFBABF.;A.A
@M05620:37:000000000-D9766:1:1101:16362:2954 1:N:0:18
ACCACACCTTCTACAATGAGCTGCGTGTGGCTCCCGAGGAGCACCCCGTGCTGCTGACCGAGGCCCCCCTGAACCCCAAGGCCAACCGCGAGAAGATGAACCCAGGTGCGTGGCCCGCTCCCTCTTCTGGTGGCCGCCTCCCTCGTTCCTGGCCTCCCGGCGTTGCGCCCTTTCTCACTGGTTCTCTCTTCTGCCGTTTTCCGTGGGACTCTCTTCTCTGCCTTGCGTCTCCTTTGGAACTCTGCTGGTTC
+
BBBBBBB3BCCFGGGGGG5BGGHHGGG24BFBF2AB2AEECGGHHGG0AEEGBHGHHHHAE@?EGGGGGGGHFHHGGGGHGHHHHGGGGG/>CGHBGGHFHH//?FFGFD/CADFGG@CGDGHHHH0=GHGGGHHGGGGGGGGG-;CFCFFFGGGGG9=BBB-;@DBBFBBFFFFFFFFFFFFFFFF/;;FFFF/;ADFFF9A/.-9.AFFFFFF;;;BFFF;;B:B.;.9BFFFFBFBFF9;FF/;BFF/
@M05620:37:000000000-D9766:1:1101:14082:2963 1:N:0:18
AGTGCCAGCTCTCAATCGCACAGGGGACCCAGGCCTATGCGAGTTGCGTCGGACTGAGGAGGGGCGCAAAGACAGCCCTGACCAACGAGGGTACTGGTAACGGATGGGGTGCGGCGGGTCTCTTTGGCTCCCCCCCGTCCCCCTGTCTGGTCTATCTCCTGCTCTTAGATCGGCAGAGCCCCCGTCTGCCCTCCAGTCACTCCGGAGAATCTCGTCTGCCGTCTTCTGCCTGATCAAAACCTAAATGTCAT
+
AB>AAFFFCFFFG4GFFFGAE?GAGEAEGGHG22AF3BF32B2ABD5AAAAEA0>BF3BFE1///>/>EEFHHH2/???B2BG2?/<?<BC/2?FFG?FG2/>/?AFHGEDAGG<<C--;FGGGGGGGG0;AEEFFFFFFFFFFFFFFFFBFFFFFF/;FFF/;BFFFFFFF?-CFFFFF9A@DDDFF/;EFFFBFFFFFF9FFFDF-AFFFFFAAEFFF=A-.:FFB//;BF//:BFF?D/////99///
@M05620:37:000000000-D9766:1:1101:12679:2970 1:N:0:18
ACCACACCTTCTACAATGAGCTGCGTGTGGCTCCCGAGGAGCACCCCGTGCTGCTGACCGAGGCCCCCCTGGACCCCAAGGCCAACCGCGCGAAGATGAGTGGCGCGCTCCCTCTTCTTGTGGCCGCCTCCCTCCTTCCTGGCCTCCCGGCGCTGCGCCCTTTCTCACTGGTTCTCTCTTCTGCCGTTTTCCGTAGGACTCTCTTCTCTGCCCTGCGTCTCCTTTGGAACTCTGCAGGTTCTAGATCGGAA
+
AAAAA1A>FFFFGGGG3G11B1FCEEE000FG1AFA0EE?AGCGHGGAEEGGGHHCHHHA>EGGG/EGGGG/B0FEGC/G>AGHCFE@CG/</@@?<GBGGFE<//>>A.<CHHHHHH0DG0ACHG:AE..;GGGGGGGGGGGGEGGGGGGG@@@F@-A@@FFFFFFFFFFBFFFFFFFFBFFFF@BFFFFFFF;BFFFFFFFFFB;FFF/BEFFA@F@FFFEFFFF9BFFFFFFFFEFFFF/BFF/;--A
@M05620:37:000000000-D9766:1:1101:10979:3004 1:N:0:18
ACCACACCTTCTACAATGAGCTGCGTGTGGCTCCCGAGGAGCACCCCGTGCTGCTGACCGAGGCCCCCCTGAACCCCAAGGCCAACCGCGAGAAGATGAACCCAGGTGCGTGGCACGCTCCCTCTTATGGTGGCCGCCTACCTCATTCCTGGCCTACAGGCGATGCGACCTTTCTCACTGGTTCTCTCTTCTGCCGTTTTCCGTTGGACTCTCTTCTATGCCATGCGTCTCATTTGGTACTCTGCTGGTTC
+
1>11AA1>CFC1ABGAAF1111B1A0ABAAFH1BFEEEG?FHHHHGCEEAEEG1AAGA0A>EEGA//>EEGBG1/?EG?>>/G</?//>B>///<F1?1>?GC<</?F?/?EGCGHGG.>../</0<=D/=GC..;--..;:GH;00;;9C/.90/;9CB?G9AE?@.@--B//;9FFF/-:;F/9/;9;FFFF/9;BF-:BAB/;9/9BF//:BF//99//////9A@BF/9////-///;F9B/9/;F/
@M05620:37:000000000-D9766:1:1101:21777:3085 1:N:0:18
ACCACACCTTCTACAATGAGCTGCGTGTGGCTCCCGAGGAGCACCCCGTGCTGCTGACCGAGGCCCCCCTGAACCCCAAGGCCAACCGCGAGAAGATGAGTGGCCCGCTACCTCTTCTTGTGGCCGCCTCCCTCCTTCCTGGCCTCCCGGCGCTGCGCCCTTTCTCACTGGTTCTCTCTTCTGCCGTTTTCCGTAGGACTCTCTTCTCTGACCTGCGTCTCCTTTGGAACTCTGCAGGTTCTGGATCGGAA
+
A>A1AAAAFFFFGFGFDGFAF1F1AAABBAHH1FFEEEG?FHHHHGGGGAFFHHHFHFGECGGGFAEGGGGGHBGEGGFG//GHHGFECGG@/?FGGFDHHFG/0/>@C-CGHH1GHHFGF1<.=--<<:CEH/;GHHHHF/:.0CAFGGG-A@-9@@B@@FFFFFFFF/FFF/FFFFFFFFFFF@BFFFFFFFFFFFFEFFFFFFFFFFFFF/-A@A@FFFFFFFFB9FFFFFFFFFFF/B/FBFFBBBE
@M05620:37:000000000-D9766:1:1101:19627:3101 1:N:0:18
AGTGCCAGCTCTCAATCGCACAGGGGACCCAGGGCCTGGCCCCTCCATCCAGAAAACCTATGACCTCACCCGCTACCTGGAGCACCAACTCCGCAGCTTGGCTGGGACCTATGTGAGTATCCAGCGTAGGAATCTGGGAGTTGGGGAGGAGTGAGGAGTTGGGGAAAGACAGTCCTAACCGTGGAGGGTTCTGGTAAATGATGGGGTGAGGAGGGGCTCTTTGGCTCCCACCAGTCCCCCTGTCTGGTCTA
+
BBBBCFFFBFFFGGGGGFEFGGHHGGEGGGHGGGGGFGHHHHGHGGHGHHFHHHHHHGHEHHHHHHHHHHHGGGGGHBGGHHHHHHHHGHHHGGGGGHGH?FHFGEHGGHEHFHHHF3FHHHG2GCG/C/GFHH1GHHGFGFFHGGGGGGGHHHHE<AGEDCCFGFHGCGHFHHHGG0CFFGGGGGGGGFGGF0BFFFBFGGGBEFFFFFFFFFA-;@AFBBFEBFFFFFFFFFFFFFFFFFFFFFFFFBB
@M05620:37:000000000-D9766:1:1101:14580:3129 1:N:0:18
ACCACACCTTCTACAATGAGCTGCGTGTGGCTCCCGAGGAGCACCCCGTGCTGCTGACCGAGGCCCCCCTGAACCCCAAGGCCAACCGCGAGAAGATGAGTGGCCCGCTACCTCTTCTTGTGGCCGCCTCCCTCCTTCCTGGCCTCCCGGCGCTGCGCACTTTCTCACTGGTTCTCTCTTCTGCCGTTTTCCGTAGGACTCTCTTCTCTGACCTGCGTCTCCTATGGTACTCTGCAGGTTCTAGATCGGAA
+
1AAAAA?AFFCDFGGFGGGGCDFFEAEGAEHHFGFE0EE/EHHHHGAEAAEFEA1BGCEEE>>EEA/>EGGCGC>EFGEEECG//?EECCGC/C?1?GFGHFE/??/<C->FGFDGHB1=F1<CG@-<<CEECCCGHGCGGE:GCCEEGG@@A@-9A@;@?FFFFBFFFFFFF//FFFFFFBFB:@;A/EFBF9-:BFFBFFFBFFFFEB/9FBFF@--:-F//;BB999FFBBFBFFFFFBFFFFFE-99
@M05620:37:000000000-D9766:1:1101:19176:3131 1:N:0:18
AGTGCCAGCTCTCAATCGCACAGGGGACCCAGGGCTCGGCTCGTTGGGCCGGAGAGAGGAGGTGGGCAAAGACAGTCCTGACCGCAGAGTGTGCTGGTAAATGATGGGGTGAGGGGGGGCTCTTTGTCTCCCACCCGTCGCCGTGTCTGGGCTAGGTCCTGCCCTTAGATCGGAAGAGCCCCCGTCTGCACTGCAGTCACTCCGGAGAAGGTCGGATTCCGTCGTCTGCTTGAATACCAATGTCTGGTCTA
+
>3>AADFCAFCDDGGGGFFGCGGHGGGG2AGGG222A2A211AA121A110>000?111BE1111>1B113BB303B3B3FBB////E/1B11?2B1B1?1?212@1?/E//<0/<>B---;///;/;/9B9.A..;.;--.--;.;/B/...;..;9/;9/..:9B9B/;EDD?DF...9.-;;..;//;F//////9/9:.;@.--;/./99--..;9/B.-9...;///;//99////B/9////;;B
@M05620:37:000000000-D9766:1:1101:16071:3137 1:N:0:18
GAGGCTGCTTTGGAAGAAACTCCTACATGACTGCACACACACCCCCTGTGCCGGTGAGGGTGCTTTCCCGGCATCACAAAGCCTACAACGATGCCATTGGGATGTTACAGGTCCGGAAAGTCTTCTGGAAGACACCCCAGGCGTTCCCGGGCTGCTGGCACCATGGCCATTCCGGCAGGAATTTCAGATTTCGCACTCTTGTGGCTCCAATTGCACACTTCTGAGCCATATTATTGGAACCTGACACGCCA
+
>1A1>>C>BDBDG1BB11BB1BBFA1BD31BA1B111B000AB/AA/AB1D1/AA//00BA//AD111@/>/>>0BB11BB>01B>11B////?>111B1//B/1>B>11<<<1E@//<B12222>1@11@000<F?A?//?///.<1<<<<C.C<</</<..<0/C://=0C/-A-;?./;FBFB00;;0BFB?9@BFFFBB.-9BEB//////;/-;9;99/9/;9//////;9:/9/--9BF/;--AA
@M05620:37:000000000-D9766:1:1101:19145:3138 1:N:0:18
GAGGCTGCTTTGGAAGAAACTCATAGATTACTGCAACAGTTCCCCCTGGACCTGGAAAAGTTTCTTGCCTGGCTTACAGAAGCTGAAACAACTGCCAATGGTACGGTACCCGTCCGGAACGACACATAGCAGCAACACAGCAAGTCACCGAAATGCTCCACCAATGGAACGTCAGGCAGGCATTTACGCTTTCGTACTCTTGTGGATCCAATCGACTCATAAAATGCATTGGTACTTGTCCTTGACCCGCC
+
BAABBBFBFFFFGGGGGGGGGGHHHHHHHHHHHHHHHFHFGHHHHGGGHHHHHHHFHHHGBHHHHHHHHHHGHHHHHHHHHHHHHHHHHHHHHHGHHHHF34@411B?1BB11?EEEEE/?///<2223B32202BFF/</2@2222@</>//?1<<11?F0<<1<<>G1>F.<.</C.<..::0:;C.;:.;../.:0000;0.0;9/00=/.9;.;;0090009C0900/9//;///9//:/B/;9--;
@M05620:37:000000000-D9766:1:1101:17327:3170 1:N:0:18
AGTGCCAGCTCTCAATCGCACAGGGGACCCAGGGCCTGGCCCCTCCATCCAGAAAACCTATGACCTCACCCGCTACCTGGAGCACCAACTCCGCAGCTTGGCTGGGACCTATGTGAGTATCCAGCGTAGGAATCTGGGAGTTGGGGAGGAGTGAGGAGTTGGGGAAAGACAGTCCTAACCGTGGAGGGTTCTGGTAAATGATGGGGTGAGGAGGGGCTCTTTGGCTCCCACCAGTCCCCCTGTCTGGTCTA
+
BBABBFFFBFFFGGGGGGGGGGHGGGGGGGGHFEGGFGHHHHGHGGFFHFCGHHFHHGFAGHHHHHHGHHHGGGCFHGHHHHHGHHHHGHGHGGGGGHHHGGHCAEHHGHHHHHHGHHFFHBFGHG</CDHHHHHHGFGGDCGFGCGGGGGGHHHGHGGGHHGGGGHHHHHHHHHHHHHHGGGGGGGGEFFGGGCFFGGGGGGGGGFFFFFFFFFFFFFFFFFFFFFFFFFFFFFFFFEFFFFFFFBFEFF
@M05620:37:000000000-D9766:1:1101:13512:3186 1:N:0:18
GCTGCTGCTTTTGAATCAACTCATAGATTCCTGCCCCAGTTCCCCCTGTCCCTGTAACCGTTTCTTGCCTGGCTTCCAGAAGCTGCAACGACTGCCCATGGGATGCTACCCGTCCGGAAAGGCTCCTAGAAGCCTCCCAGGGCGTCACAGCGCTGCTGAACCCCTGGCAGGTCAGTCAGGCCTTTCCGCTTTAGCACTCTTGTGGATCCAATTGCCCCATTCTCAGCATTTGTACTTGTACCTGACACGCC
+
>>1>A@1BBFBBBAFEG1BF3B1D3DDGFGHHHHGHG0B1DDGHHGAB1BGBB11DFHHGEGFG2DABFHHHHH0BFGH1BGH@B1BGH/BEEAGHGBBFGE01>0BFGFFE>//>>E@/0B/1BFBG1B1B1B1FGFGCF//</>/<1?//<.<.1<1<1F<..<<GG.-</:::0:CCCCFHHHE;ACB?00;09CFFB009.9CF/0BGF000;9CF0C0BBBFBFBFB/;/;/999BFBF9F//;-A
@M05620:37:000000000-D9766:1:1101:19412:3238 1:N:0:18
GAGGCTGCTTTGGAAGAAACTCATAGATTACTGCAACAGTTCCCCCTGGACCTGGAAAAGTTTCTTGCCTGGCTTACAGAAGCTGAAACAACTGCCCATGGGATGCTAACCGTCAGGAAAAGCTCCTAGAAGCATCCCAAGGCGTCAAAGCGCTGCTGCAAACATGGCAAGTCAGTCAGGCCATTCCGCTTTCGCACTCTTGTGGATCCCATTGCAACATTCTCCACATTTGTAATTTTCAATGAACAGCC
+
BABCCDFCFFFFGGGGGGGGGGHHHHHHHHHHHHHHGHHHHHHHHGGGHHHHHHHFGHHHGHHHHHHHGHHHHHHHHHHHHHHHHHHHHHHHHHBBB3BB31B3F2D4BGHGGGGGHCGF2B0FGG3B4BDG33FHHHH2?FF//>CAGFG/>FCACF1F=GHFHHHHHHGBGG11>G1F<F.<=DG<<CEGG.;;@FHHHFGHGGFHH/CFFG;CFFGFGF0;00;;:CFBB;:CF000;0;BC0;F/;;
@M05620:37:000000000-D9766:1:1101:13139:3274 1:N:0:18
ACCACACCTTCTACAATGAGCTGCGTGTGGCTCCCGAGGAGCACCCCGTGCTGCTGACCGAGGCCCCCCTGAACCCCAAGGCCAACCGCGAGAAGATGAGGCCCGCTACCTCTTCTGGTGTCCGCCTCCCTCCTTCCTGGCCTCCCGGCGCTGCGCCCTTTCTCACTGGTTCTCTCTTCTGCCGTTTTCCGTCGGACTCTCTTCTCTGACCTGCGTCTCCTTTGGCCCTCTGCAGGTTCTCGATCGGCCGA
+
BBBBBBBAFFFFGGGGFGGGGBGHG2BA4B2FHFFFEFEEGCHHGFGEEEFGFGGHGGHEEE?FGGGGGGGHGHHGGGGHGHHHHGGGGG<CDGHFHHHHHGGAD>>/C<FGHHHHHFGHGGHGGGGGHECHG;GHHH0CGGHH:;:;-;BGGGGGGADFFFFFFFFFFFFFFFFFFFFFFFFFFFFFFFFFAFDFFFFFFFFBFFBFFFFFFFFFFDFFFFFFFB/;EFFFF/FF;9;;BEFFFFF-99>
@M05620:37:000000000-D9766:1:1101:10662:3312 1:N:0:18
ACCACACCTTCTACAATGAGCTGCGTGTGGCTCCCGCGGCGCACCCCGTGCTGCTGACCGAGGCCCCCCTGACCCCCAAGGCCAACCGCGAGAAGCTGAACCCAGGTGAGTGGCCCGCTACCTCTTCTGGTGGCCGCCTCCCTCCTTCCTGGCCTCCCGGCGCTGCGCCCTTTCTCACTGGTTCTCTCTTCTGCCGTTTTCCGTAGGACTCTCTTCTCTGACCTGCGTCTCCTTTTGAACTCTGCAGGTTC
+
>A1>A1A>FFFFGGGBFGGFGF1BE0AF00BBFFBF0/A/AE/>>EE>?BFCDGHFGHHG>E/E/?//EEFB0B0?CGCHAGGGFFGCC/AA-<F1>1><1<>C<<<CFFHHGG<G@CCGGHHCC0FFFFFBEFFGAGGBFFGGGFFGC/BBFFFFEE;@9>>@<F<?B@@BFFFFFFBFF/B9FBBFBFFFF9F=;BFEFF?9;B-9;BFFFFFFFFFBFFFBF-@A@FFFFBB//-9BFFF9B//-;;/
@M05620:37:000000000-D9766:1:1101:17727:3316 1:N:0:18
ACCACACCTTCTACAATGAGCTGCGTGTGGCTCCCGAGGAGCACCCCGTGCTGCTGACCGAGGCCCCCCTGAACCCCAAGGCCAACCGCGAGAAGATGCCCAGGCGCGTGACCTCCTCTGGCGTCCGGCTGCCGCCTTCCTGCCCTCTCGGCGCCGGGCCCTGTGTCATTGCTCCCCTGTTCTGTCGTTTGCCGTTTGACGCTCGTCTCTGATCTGTGTCCTCTGTGGAACTTGGAAGGCTCCAGGTCGGA
+
AAAAAAAAFFFFFGGFFGGAG1F1EBEBGEHHAFFEEEGEGHHHHGGGE/EFHGHHHFHGGGGGGGGGGGGHHHHCGGGGFHHHGFG<>BCC?CGHF<<101??//<>--.>F11.>00000<.=-;----;G-;AG.FFG0/../;/9CA?-9---;>-@A-///;//;/////----;BFF//;-A-;-BF@B-/-;B------;AFF///9B//;9;///99B/-/9/;//;;FBA-B--;B/9/--;
@M05620:37:000000000-D9766:1:1101:22912:3328 1:N:0:18
AGTGCCAGCTCTCAATCGCACAGGGGACCCAGGGCCTGGCCCCTCCATCCAGAAAACCTATGACCTCACCCGCTACCTGGAGCACCAACTCCGCAGCTTGGCTGGGACCTATGTGAGTATCCAGCGTAGGAATCTGGGAGTTGGGGAGGAGTGAGGAGTTGGGGAAAGACAGTCCTAACCGTGGAGGGTTCTGGTAAATGATGGGGTGAGGAGGGGCTCTTTGGCTCCCACCAGTCCCCCTGTCTGGTCTA
+
A?>>A5DFBFFFBGGFGFGCA2BCFFEF?EFHFEG22CGA2FAGGGGHHAFF3AFFGGHFGH5GHHHFHHHE@E/EHHFHCFGHHHHAE3GCE///>3BFEFCF?FHGGHFHHHHHHGGFFHGHH??</EDFG1GHFHGFGHHFCGGCGDFHFGGHHGHFFFGCFGHHGFGHHHHHHH/CBGEGFGGG;C.FFFFFFFGGGGGGGFF?EFFFFF-B?-EFFFFFBFFFFFFFEFFFBFFDBFFFFF/BFFF
@M05620:37:000000000-D9766:1:1101:18322:3353 1:N:0:18
AGTGCCAGCTCTCAATCGCACAGGGGACCCAGGGCCTGGCCCCTCCATCCAGAAAACCTATGACCTCACCCGCTACCTGGAGCACCAACTCCGCAGCTTGGCTGGGATCTGGGCGTTGGGGCGGCGTGAGGAGTTGGGGCCCGCTCGTCCTCCCCGTGGAGGGTTCTGGTAACTGATGGGGTGAGGCGGGGCTCTTTGGCTCCCACCAGTCCCCCTGACTGGTCTCTCTCCTGCCCTTAGCTCGGCCGAGC
+
BBABBFFFAFFFGGGGGGGCGGHGGGGEAEHHGGGG2FHH2GGHGGHHHHHHFHEHHGHCGHBHHHHHHHHGGEGGHHHHGGHHHHHHGHHHFGGEEHHHACFGG/FFFHHFF/<@/<0>/?@CCC;CAEHHD;CHHFGGACGG-BABGGGFGGF-:.;:EF-AFFFFFFF///;BBFFF?;@.AFA-@FFFDFFFFFFFFFFFFFFFFFFFFFFFF.BFFF/B/BBFFBFFFF.EBFFFBB/DB.;--;-
@M05620:37:000000000-D9766:1:1101:22925:3362 1:N:0:18
ACCACACCTTCTACAATGAGCTGCGTGTGGCTCCCGAGGAGCACCCCGTGCTGCTGACCGAGGCCCCCCTGAACCCCAAGGCCAACCGCGAGAAGATGAACCCAGGGGTGTGCCCCCCTCCCTCTTCTGGTGGCCCCCCCCCTCCTTCCTGGCCTCCCGGCCTTGCGCCCTTTCTCTCTGGTTCTCTTTTCTGCCGTTTTCCGTTGGCCTCTCTTCTCTGCCTTGCGTCCCTTTTGGAACTTTGCTGGTTT
+
CCCCCCCCFFFFGFGGGGGGGGHHGGGGHGHHHGGGGGGFGHHHHGGGGGGGHHHHHHHGGGGGGGGGGGGGFHHGGGGHGHHHHGGGGGGGGGHGHHHFHF//?//</<-.1=<C---ADEG/CC000:0;.;C.-:-:A?-A.90B900/A.0;.:.-:-.000-@.--/B0BB00:00;0;B0B0:00:000;9A/9B0.;0;.00:;099BFB0:0BF0000;;--.0;0;0-900000000:;/0.
@M05620:37:000000000-D9766:1:1101:17019:3363 1:N:0:18
ACCACACCTTCTACAATGAGCTGCGTGTGGCTCCCGAGGAGCACCCCGTGCTGCTGACCGAGGCCCCCCTGAACCCCAAGGCCAACCGCGAGAAGATGAGGCCCGCTACCTCTTCTGGTGGCCGCCTCCCTCCTTCCTGGCCTCCCGGCGCTGCGACCTTTCTCACTGGTTCTCTCTTCTGCCGTTTTCCGTAGGACTCTCTTCTCTGACCTGCGTCTCCTTTGGCACTCTGCAGGTTCTAGATCGGCAGA
+
BCBBCCCCFFFFGGGGGGGGGGHHGGGFHGHHHGGGGGGGGHHHHGGGGGGGHHHHGHHGGGGGGGGGGGGGFHHGGGGHGHHHHGGGGGGGGGHHHHHGFEGG/>ADGHHHGHHHHHHG.<CC-=EGHGHHGGHHH0:;CG0CCEFD-ABDFG--;DFFFF/;FFFFFFFFFFFFFFFFBF/CADFFFFF/.AABFFFFFFFFFFFEFFFFF.@DDDFFFFFFFBFFFFFFFFFFAFBF//9FFFF=@B.
@M05620:37:000000000-D9766:1:1101:19743:3427 1:N:0:18
ACCACACCTTCTACAATGAGCTGCGTGTGGCTCCCGAGGAGCACCCCGTGCTGCTGACCGAGGCCCCCCTGAACCCCAAGGCCAACCGCGAGAAGATGAGTGGCCCGCTCCCTCTTCTGGTGGCCGCCTCCCTCCTTCCTGGCCTCCCGGCGCTGCGCCCTTTCTCACTGGTTCTCTCTTCTGCCGTTTTCCGTAGGACTCTCTTCTCTGACCTGCGTCTCCTTTGGAACTCTGCAGGTTCTAGATCGGAA
+
AABBBBBBFFFFGGGFGGGGGFHFFEGEHEHHHGGEGGGGGHHHHGEGGEGGHHFHHHHGGGGGEGEGGGGHGHFGGGGHFHHEGGGGGGFFGFHHHHHHHHGGCFADC->FHHHHHH1>FHGHHGGGG:GGHHGHFHHHHHHHHGGGGGGGGGCGGFFFFFFFFFFFFFFFFFFFFFFFFFFFFCDFFFFFFFFBFFFFFFFFFFFFFF/FFFFFADFFFFFFFFFFFFFFFFFFFFABFFFFFFFFFFF
@M05620:37:000000000-D9766:1:1101:18365:3429 1:N:0:18
AGTGCCAGCTCTCCATCGCACAGGGGACCCAGGGCCTGGCCCCTCCATCCAGAAAACCTATGACCTCACCCGCTACCTGGGGCACCCACTCCGCAGCTTGGCTGGGACCTTCCCCCCTTTCCGTCTTTGTTCTGCCCTTCCTGCGGAGGAGCCACCGGTTGCGGTACCCCATTTCAAGCGGCGCAGGGTTGTCGTCTTTCGCTGGGTGAGGACGCGCTTTTTGGACTCCACCAGTCCCCCCGTCTGGTCTA
+
>1>1>DF@1CFFGFGGGGACEEHCG?FEEGEGAAEE/FHHFHG/EGG1BBBGBHFFAEB1BFFHHFGFH00EF>EFHDBF/>EEGG/?EG0FAEC/>GBFCFCFE<00<011000///0111/1?0/1<10<1111<1000>11-@--<<<.:/:..--.:.--9..00.;/00;00;9.-----;;--;--/---9-9/----9-/9---;----;--9//-99//99:B---99FFE---;9--/;;F/
@M05620:37:000000000-D9766:1:1101:17984:3443 1:N:0:18
GAGGCTGCTTTGGAAGAAACTCATAGATTACTGCAACAGTTCCCCCTGGACCTGGAAAAGTTTCTTGCCTGGCTTACAGAAGCTGAAACAACTGCCAATGGGAAAATAAACGTACGAAACAACTCCAAGAAGCCTAAAAAGGCGACAAAGAGCTGCTGAGCAAATGGAACGTAACTCAGGCATTTACGCTTTCGTACTATTGTGGATCCACTTACAAAATTCTCCGCCTGTGTACTTGTCAATGACAAGCC
+
AABABAFBFFFFGGGGFGGGGGHHHHHHHFHHHHFHGGHHHHHHHGGGFHHGHFHFFGFHGFHHHHEFGGHGHHHGHGHGHHGGFHHHHHGHEFHGE33BBC231B@3B3B?111>/??/3/?3?F3BF0B?BB33??32///>///<@F@22@<111101101?111>>..<0.<1<GF0.00000<.<<.=C.:.:00CG00.0;0GG/000=;;09C/0000.....;0;;;0;0C0;09FFFGB.99
@M05620:37:000000000-D9766:1:1101:11979:3448 1:N:0:18
AGTGCCAGCTCTCAATCGCACAGGGGACCCAGGGCCTGGCCCCTCCATCCAGAAAACCTATGACCTCACCCGCTACCTGGAGCACCAACTCCGCAGCTTGGCTGGGACCTATGTTGCGGCTCCCGCGTAGGACTCTGGGCGTTGCGGCGGCGTGCGGGGATGGGGAACGCCAATCCTACCCGTGGCGGGTTCTGGTAACTGCTCGGGTGCGGCGCGGCTCTTTGGCTCCCCCCCGTCCCCCTGTCTGGTCT
+
ABAAAFFCAFFFG4GFGGC2ECGAFEEEEEHHEAEEDGHHFHGHGGHFHGHHEHGGHGH3FHHHHHHHHHGGG>EEHHFH2BGHAH1FEHFEAEEEEFGHGHGGGGG0EG11F22B1C///////<@/->EFFHFHHG0.--<-.-:;-9---;DBB-;-.9AE?9.9A.-.-;/.;99.9;A.@--@B9.;F99BB//9BBF/.-9.9:@@BB-9B--;/99///;B.E..9>-......;A9BB/F/9/
@M05620:37:000000000-D9766:1:1101:10105:3461 1:N:0:18
AGTGCCAGCTCTCAATCGCACAGGGGACCCAGGGCTATGAGAGTTGATTCGGAATGACGAGTAGGTCAAAGACAACCCGGACCGACGAGGGTGCTGGTAACTGATGGGGTGCGGCGGGTCTCTTTGGCTCCCCCCCGTCCCCCTGTCTGGTCTATCTCCTGCGCTTAGATAGTCAGAGCCGCCGTCTGCCCTCCAGTCCCTCCGGAGCATCTCGTCTGCCGTGTTCTGCATGAGCAAAACCGCAAGGTCTC
+
BBAABFFFBFFFGDGFGGGAECHCGEEGGGHHEAA22BFD5D3B55555DAGE11BB31B01153D5BB553B?21B>/>>/>////>>EE//?GGCBB2?2?2BFCF?C//BC</>--:CH00CGH/C0.:;A@?D9.9;AA9E9/:F/9;9FFB///BF9-;-.;FFF/B9BF9FBFF-@9@-:.;/;AF9A.:9//9:9;AD.B-;/://:..:;FF-9-;9BB/9/;;F//;BFBFA;----.//;/
@M05620:37:000000000-D9766:1:1101:21109:3468 1:N:0:18
GAGACTGCTTTGGCAGAAAGTGATAGGGTATTCCAACAGGTCACCCGGGACCGGGGAAAGAGTCTCGCTTGAACTACAAACCCTGACGCAAGAGGATAAACTCCAGTGAATGGCCCGCGAGGTCTTCTGCTGGCCAAATCACTCCATCATAGACTCCCGGCGATGCGACCTTTCTCACTGGTACTATCTTCTGACGTTTTCCGTCGGACACTCTACTATGCCATGCGTCTCCTCAGGTACTATGCAGATTC
+
>11>>BB>BBBBABA11B11B1ABFDA0A013DD331A00ABBBGG0AA/AA//A/A//B0B1BD@BB/>/0BF@11B11/?/>>B0>/>/>>0/B0B111>B11BBB<2>B1B0GC/>///?011?F111?1<>1<>F<1>11F1==D00<=0<0<C<A--:-.9-9-9.0;;BC0;CFC00;90;;;0CFF00A9:BE/BAB-9@@--:;BF/;///;/B/;9/--;;;B/-//9//9BBFFF//////
@M05620:37:000000000-D9766:1:1101:18072:3478 1:N:0:18
AGTGCCAGCTCTCAATCGCACAGGGGACCCAGGGCCTGGCCCCTCCATCCAGAAAACCTATGACCTCACCCGCTACCTGGAGCACCAACTCCGCAGCTTGGCTGGGATCTGGGCGTTGTGCCGGTGTGAGGAGTTGGGGCCCGCCCGTCCTCCCCGTGGAGGGTTCTGGTACCTGATGGGGTGCGGCGGGGCTCTTTGGCTCCCACCAGTCCCCCTGTCTGGTCTCTCTCCTGCCCTAAGCTCGACGGCGC
+
AAAAA@FC3FFFFGGFGGCFGGHFGGGGGEEGEAEEEGHHHHG1EGHHHG3GFHFH3EEEGHHHGHHGHFFEGEGEHFHHFGHHFGFHGHFHEEEEEGHHCGFG?F0?FDGFB/>><B/?11>//</??GCCD00<<CA.CCDGDD@CG?ACC.:A.;@.99?99CBBFFG00C9C9FEE?EB?BBBBBB<--;9FBBBFF/A..;AEFFB/BEFBAF9/B/9///BBF/:/9/..;.:9///.-------
@M05620:37:000000000-D9766:1:1101:20097:3487 1:N:0:18
GAGGCTGCTTTGGAAGATACACCTTGATAACTGCACCCGCGCCCCCTGTCCATGTAACCGTTCCTTTCCTGGCTAACAGAAGCGACAACCACTACCCGTGGGATGCTACACGTCCGGAACTGCTCCTAGAAGCCTCCCAGGGCGTCACCGCGCTGCTGCACCCCTGGCACGTCCTTCAGGCCTTTCCGCTTTCGCACTCTTGTGGATCCACTTGCCCCATTCTCAGCATTTGTACTTGTACCTGACCCGCC
+
>>>AA>FAFFFFGGGFE5BB5BBF45BA6DFGGHFHGD2222AAAEAF3BG55DFG55BEEG2ADDD5BGHHHH33BFGBFGH/1>>EG1?F@BBBG???EEEHG0BBG3B?BGFCGGGG11@DHHHHH<FGFGHHHGGHGGGGGGGGHADGGDGGFHCGHH:;.EEGG9AFF..;CFGGFGGGGGGDFGGGGGADBBFFFFFFFFFFF//;FFBBFEFFFFF9/BFFFBFFF;BF;BF/BBBFFB/;;=@
@M05620:37:000000000-D9766:1:1101:18056:3490 1:N:0:18
AGTGCCAGCTCTCAATCGCACAGGGGACCCAGGGCCTGGCCCCTCCATCCAGAAAACCTATGACCTCACCCGCTACCTGGAGCACCAACTCCGCAGCTTGGCTGGGAGGTGGGTGTTGTTTCGGCGTGGGGAGTTGGGGCCCGCCCGTCCGCCCCGGGGAGGGTGCTGGTACCTGATGGGGTGCAGCGGGGCCCTTTGGCGCCCACCAGTCCCCCTGTCTGGTCTCTCTCCTGCCCTTAGCTCGGTCGCTC
+
>A>>>DF11FFFGAGGGGFCECHCF0E00BFGA0EE/BFH0FE/FGF1DFGH1GFFGEC1BG2GHFHHHA0FF>>EHFFFBGHHHHFGEH1EAEG?EHHHGH1ECCH//?FF///>?/@/0@/BA//>-<<.-</=/<-<@--AACC-..--;-;--;@9-@9B--////;//;/;/BB---;B/;/;-----;-/;//9-;>@-;--;B/9B-A--//;F//9/;B9/9FFFFF9;99/9;9-;;-9--9
@M05620:37:000000000-D9766:1:1101:14907:3499 1:N:0:18
ACCACACCTTCTACAATGAGCTGCGTGTGGCTCCCGAGGAGCACCCCGTGCTGCTGACCGAGGCCCCCCTGAACCCCAAGGCCAACCGCGAGAAGATGTGCCCCGGTACGCCTTCCGGTGTCCGCCGCTCGCCGCCCTCGCCTCTCGGGGCCGCGCGCTGTCGCACCCTTTCTCTCTTCTTCCGTTTTCCGCCGGTCTCTCTTCTTTTCCCTGCGTCTCCCTCGGTCCCCTGCGGGGTCTTGATCGTTCGA
+
1>>1AAA>FFFDA3FAAFB1A1BBA0ABA0GG1AFAEEEEGHHHHGGGGEGFHHHFHHHE/EEGG/EEGEG0G1E/EG/E//FEGG//BC>//?0F1<21210/>/>/...-0.>0.---./0.<.---:--;--;--.-9;.9/99--9@---9;-9@--/-;9----;99/F/9F//;/BBB9/:;//9-99----9///;/9/////;F/A----9B/---9-;-------;--9--/9/;/;--;-:
@M05620:37:000000000-D9766:1:1101:20418:3509 1:N:0:18
ACCACACCTTCTACAATGAGCTGCGTGTGGCTCCCGAGGAGCACCCCGTGCTGCTGACCGAGGCCCCCCTGAACCCCAAGGCCAACCGCGAGAAGCTGAGAGGCCCGCTACCTCTTCTGGTGGCCACCACCCTCCTTCCTGGCATCCCGGAGCTGCGACCTATCTCAATGGATCTCTCTTCTGCCGTTTTCCGAAGGACTCTCTTCTCTGACATGAGCCTCCTTTAGAACTCTGCATTGTCTAGAACCGAA
+
AAAAAAAAFFFDDGGBADGFF1A1AAAFE0GH1FCE0EEEAGHHHGEGEAE/1BGGHCGGE//>>>EEGGGGHBEEFGA>/<FEE///B<C<//?111<01<?/?///<->F1><D<1=1=CFF./<..<<A..;/0<;00C./0/::.:--AFB99--9.00:;;0000////9/;B//9/99/--9/-/99-9-;-;9/FFFBBFB9/9F//9B///;-:-B//9/;/;9/://///;/9//9/;---;
@M05620:37:000000000-D9766:1:1101:9598:3528 1:N:0:18
ACCACACCTTCTACAATGAGCTGCGTGTGGCTCCCGAGGAGCACCCCGTGCTGCTGACCGAGGCCCCCCTGAACCCCAAGGCCAACCGCGAGAAGATGAGTGGAACGCTCCCTCTTCTTGTGGCCGCCTCCCTCCTTCCTGGCCTCCCGGCGCTGCGCCCTTTCTCACTGGTTCTCTCTTCTGCCGTTTTCCGTAGGACTCTCTTCTCTGCCCTGCGTCTCCTTTGGCACTCTGCAGGTTCTCGATCGGAA
+
BBBABBBBFFFFGGGGGGGGGDGHGEABFAHHEGGEGGGCGHHHHGGGGGGGHHHGHHHGCGGGGAEGGGGBG3GGGGGHEEHHHGA<BD<CDGHHHHHGFFF111?/??CFGHCGHHH11<.FF-=<A.<CCGGCGH:C0;CG0CGE?-9?--B?BG99@9BFFF9BFFF/FFFFFFFF/F/9F@9AFFFFFB;;DFFBFFBFF/;FBFBF.F..;99ABBB/BFF/BBBFFFBFB.;FFF/ABF.9AFF
@M05620:37:000000000-D9766:1:1101:22394:3541 1:N:0:18
GAGGCTGCTTTGGAAGAAACTCATAGATTACTGCCACAGTTCCCCCTGGCCCTGGAAACGTTTCTTGCCTGGCTTCCAGAAGCTGAAACAACTGCCAATGGGATGCTACCCGTAAGGAAAGGCTCCTAGAAGACTCCCAGGGAGTCAAAGAGCTGATGAAACCATGGCAAGTAAGTCAGGCATTTCCGCTTTAGCACTCTTGTGGATCCAATTGAACCATTCTCAGCATTTGTACTTGTAACTGACCCGCC
+
BBBCCCFCFFFFGGGGGGGGGGHHHFHHHHHHHH4FFHFBFGHHFGAF22BGHF2FG33BBGHHDFGHHHHHHHH2GHHHHHH@GBGHH3FHHHHH33BFGGGHAGGHHHHGGGFHHHHHHHHHHGHHHHHHHHHHH/FFGGEGF2F>2GCGHGH2FGHHFHAFHHHHHHGGFHHFGHFGH.GHGHHGGGGGHHHHHHFGHHHGAHHHHHHHHHBCF.CHHHHHGGGGGGGGFGGGGGGGBGFGFG//;AA
@M05620:37:000000000-D9766:1:1101:20507:3554 1:N:0:18
AGTGCCAGCTCTCAATCGCACAGGGGACCCAGGGCCTGGCCCCTCCATCCAGAAAACCTATGACCTCACCCGCTACCTGGAGCACCAACTCCGCAGCTTGGCTGGGACCTATGTGGAGAACCCAGCGTAGAAATCTGGGAGTGGGGGAGGGGGGAGGGTTTGGGGAAAGACAGCCTTAACCGGGGAGGGTCCGGTAAAATGAGGGGGGGAGGAGGGCCCCTTGGCCCCCCACCATCCCCCCGTCCGGTCCA
+
CCCCCFFFCFFFGGGGGGGGGGHHGGGGGGHHGGGGGGHHHHGHGGHGHHHHHHHHHGHHHHHHHHHHHHHGGGGGHHHHHHHFHHHHGHHHGGGGGHHHGHHGGGHHGHHHHH322?202?///0///>/@1111@GB0?E0>GG?-A------;--.;.;ED-EF..:B/:.A/0;BFB>-@--;C:D/.-;-:;F00000;AC----;-.;DF..--:F/B/0.;C-:A9.00;EFF--...-;---0
@M05620:37:000000000-D9766:1:1101:17422:3579 1:N:0:18
ACCACACCTTCTACAATGAGCTGCGTGTGGCTCCCGAGGAGCACCCCGTGCTGCTGACCGAGGCCCCCCTGAACCCCAAGGCCAACCGCGAGAAGATGAGTGGCCCGCTCCCTCTTCTTGTGGCCGCCTACCTCCTTCCTGGCCTCCCGGCGCTGCGCCCTTTCTCACTGGTTCTCTCTTCTGCCGTTTTCCGTAGGACTCTCTTCTCTGACCTGCGTCTCCTTTGGAACTCTGCAGGTTCTAGATCGGAA
+
BBBBBBBBFFFFGGGGGGGFGFHHGFGBEEHHHGGGDGGGGHHHHGGGGFGGGHGHHHHGGGGGGGGGGGGHHHHGGGGHGHHHHGGGGGCCGGHHHHHHHGGF0/>>C->FH0GHBG1>1<CGH-<C..;GHHHH0GHHHHHHEHG.EGG-AF-CDDFFFFB/BFFFFFFFFFFFFFFFFF/FFFDFFFFFF/AFFFFFFFFFFFFFFF/;FFFFFDFFFFFFFFFFFFFFFFFFFFFFFFFFFFFFFAE
@M05620:37:000000000-D9766:1:1101:19845:3593 1:N:0:18
ACCACACCTTCTACAATGAGCTGCGTGTGGCTCCCGAGGAGCACCCCGTGCTGCTGACCGAGGCCCCCCTGAACCCCAAGGCCAACCGCGAGAAGATGAGGCCCGCTACCTCTTCTGGTGGCCGCCTCCCTCCTTCCTGGCCTCCCGGCGCTGCGCCCTTTCTCACTGGTTCTCTCTTCTGCCGTTTTCCGTCGGACTCTCTTCTCTGACCTGCGTCTCCTTTGGCACTCTGCAGGTTCTCGATCGGCAGA
+
ABABCCCBFFFFGGGGGGGGGGHHGGGEEGHHHGGGGGGGGHHHHGGGGGGGHGFGHHHGGGGGGGGGGGGHHHHGGGGHGHHHHGGGGGGGGGHHHHHHHGGGGDCGGHHHHHHHHHHH?GHGGGGGHGHHGHHHHHEHHHHHHGGGFGGGGGGGFFFFFFFFFFFFFFFFFFFFFFFFFFFFDDFFFFFF.@CDFFFFFFFFFFFFFFFFFFFFFFFFFFFFF/:FFFFFFFFFAFFFBABFFDDC;D.
@M05620:37:000000000-D9766:1:1101:19833:3605 1:N:0:18
ACCACACCTTCTACAATGAGCTGCGTGTGGCTCCCGAGGAGCACCCCGTGCTGCTGACCGAGGCCCCCCTGAACCCCAAGGCCAACCGCGAGAAGATGAGGCCCGCTACCTCTTCTGGTGTCCGCCTCCCTCCTTCCTGGCCTCCCGGCGCTGCGCCCTTTCTCACTGGTTCTCTCTTCTGCCGTTTTCCGTCGGACTCTCTTCTCTGACCTGCGTCTCCTTTGGCCCTCTGCAGGTTCTCGATCGGCCGA
+
AABBBBBAFFFFGGGCGG5FGGHHGEGB4AGGGFGF?AEEDHFHHGEFEGGGGGHHHGHAEECEFGEGGEGGHHHGGGGHGHHHHGGGGGBCDGHGHHHHHGGAD<><A>FGHHHHH<GFFFHGGGGGHEGHGHHHHG0CGGHHGG.AAABGGGGGGGBFFFFFFFFFFFFFFFFFFFFFFFFBADFFFFFFFB??BBFFFFFBFFFFFFFFFFBFBFFFFFFFFB/AFFFFF/BF9:;BFEBFFBF9.;@
@M05620:37:000000000-D9766:1:1101:14961:3607 1:N:0:18
ACCACACCTTCTACAATGAGCTGCGTGTGGCTCCCGAGGAGCACCCCGTGCTGCTGACCGAGGCCCCCCTGAACCCCAAGGCCAACCGCGAGAAGATGAGTGGCCAGCTCCCTCTTCTGATGGCCGCCTCCCTCCTTCCTGGCCTCCCGGCGCTGCGCCCTTTCTCACTGGTTCTCTCTTCTGCCGTTTTCCGTAGGACTCTCTTCTCTGCCCTGCGTCTCCTTTGGAACTCTGCAGGTTCTAGATCGGAA
+
ABBBBAA>CFCDAGGFGGGGGGHHGEGBAEHHHGGEAEE?EHHHHGGGEAEEHGHHHHHGGGGGGGCGGGGHFHAEGGGHGHHCEFGGGDBDCFHFBFHHFFG/?1?FG1?FGHHHHH11>=GHH@@CG<<EHHGFHHHHGHGHBGHGFGGGCGGGGAEGGFFFFFFFFFFFFFFFFFFFFFFFFFDFFFFFFBFFFFFFFFFFFFBFFF/BEFF.9DFBFFFFFFFFFFFFFFFFFFFBFFFFFF/:99E
@M05620:37:000000000-D9766:1:1101:13933:3617 1:N:0:18
ACCACCCTTCCACAATGGGCCGGGTGTGGCTCCCGCGGCGCACCCCGTTCTGCCTACCGAGGCCCCCCGGAACCCCAAGGCCAACCGCGCGAACATGTGTGGCCGGCTCCCTCTTCTGTTTGCCGCCTCCCTCCTTCCTGGCCTCCCGGAGCTGCGCCCTTTCTCACTGGTTCTCTCTTCTGCCGTTTTCCGTCGGACTCTCTTCTCTGACCTGCGTCTCCTTTGGCACTCTGCCGGCTCTCGATCGGCAG
+
BAABBBBBFF4BFGGGG4BAAAA2AEEFCFFGGFEAFGA0>>EEGG/EEGFGH3BBFGGGGCGGGGGG/><BDGGG/AGF?GHHGGC@C-<<@<-;C;;;CDH:-;BBF9CFGGGGGF;C0CCFGGBGE9;FFFFFFFFFFFFF.AEFBBBBFFFBB9BBFFBFFFFFBFBFFFFFFFFFFFFFBADFFFFFB.@BBBBFFFFF/FFFF/BFFFFBFBFFFFFEFFFFFFFFFB/@@-;AF/DFF9BF-@-
@M05620:37:000000000-D9766:1:1101:19526:3623 1:N:0:18
ACCACACCTTCTACAATGAGCTGCGTGTGGCTCCCGAGGAGCACCCCGTGCTGCTGACCGAGGCCCCCCTGAACCCCAAGGCCAACCGCGAGAAGATGAGGCCCGCTACCTCTTCTGGTGTCCGCCTCCCTCCTTCCTGGCCTCCCGGCGCTGCGCCCTTTCTCACTGGTTCTCTCTTCTGCCGTTTTCCGTCGGACTCTCTTCTCTGACCTGCGTCTCCTTTGGCCCTCTGCAGGTTCTCGATCGGCAGA
+
CCCCCCCAFFFFGGGGGGFGGGHHGGGBAFHGHGGGCGFGDHGHHGGGFGGGGHGHHHHEFGGGGGGGGGGHFHHGGGGHGHHHHGGGFG>CGGHGHHH?FFECD/>/A><FHHHHH1FC.>FA@FGFG<CGFBCGHH0;GFHHHE.@-AD?DFCGGDFFFFFFFFBFEFFFFFFFFFFFEFFF9DBFBFFBADF@DFFFFFF/BFFFBFFFF.@FFFFFBBFFF:/;EFFFF/BF99;BFEFFFFF:-;A
@M05620:37:000000000-D9766:1:1101:14234:3719 1:N:0:18
ACCACACCTTCTACAATGAGCTGCGTGTGGCTCCCGAGGAGCACCCCGTGCTGCTGACCGAGGCCCCCCTGAACCCCAAGGCCAACCGCGAGAAGATGAACCCAGGTGAGTGGCCCGCTCCCTCTTCTGGTGGCCGCCTCCCTCCTTCCTGGCCTCCCGGCGCTGCGCCCTTTCTCACTGGTTCTCTCTTCTGCCGTTTTCCGTAGGACTCTCTTCTCTGACCTGCGTCTCCTTTGGAACTCTGCCGGTTC
+
ABBABBBAFFFFGGGGGGFBGDGFGEEBAEHHGFGE?EFGFHHHHGGGGEFGFHGHHHHGGGFGGGGGGGGHGHHGGGGHEHHHHGGECD<B@FGFG?DGHF/??FGF1F1?/FCG?C--.<GF/DGFGF0CC.CCCGDGECCF.;BFG0BFFGFGGEDGGG=BDFA-99BFBFFFBB9/.;FFFFF/BFB9B99@FFFFFFAB..9BFFFFF/FFFFFB/;/;F.@AD.B/FF/B//9FFFFFF/999D.
@M05620:37:000000000-D9766:1:1101:18464:3724 1:N:0:18
ACCACACCTTCTACAATGAGCTGCGTGTGGCTCCCGCGGAGCCCCCCGTGCTGCTGACCGAGGCCCCCCTGAACCCCAAGGCCAACCGCGAGAAGATGAGTGGCCCGCTCCCACTTCTGGTGGCCGCCTCCCTCCTTCCTGGCCTCCCGGCGCTGCGCCCTTCCTCACTGGTTCTCTCTTCTGCCGTTTTCCGTAGGACTCTCTTCTCTGACCAGCGTCTCCTTTGGAACTCTGCAGGTTCTAGATCAGAA
+
>AA3A>A>FFFFFGGGGGGGGGHHGGGGFDFGHFFE2AEE0E1BEGGEBFFC3BFGGHHG>//>FFGFGGGF3FGGGGAFFHHHHGGCDCDCDGH1<FHFGHFG0F<AD@FF/<;;GG0CG;DHFCFGGGGGGGGGGFFGEFFGFFEFFG-BFFFFFFFFBF.BFFFFBB.B//;BBFFFFFFFFFF.;EF9A/9DAFFFFBFBBBFBFFEFF/..;.:A9BB//;//BFFFFFB9/;9/BFFFB/9//B/
@M05620:37:000000000-D9766:1:1101:19692:3757 1:N:0:18
TCTCTTCTTTATAATACACTCATAGATTACTGCCCCAGTACCCCCTCGACCTGTAAACGTTTCGAGCCGGGCTTACAGAAGCAAACACAGCTGCCACTGGGATGCTACCCGTCCGGAAAGTCTCCTCGAAGACTCCCCGGGCGTCCACGAGCTGCTGCCACCCTGGCCAGTACGTCAGGCCTTTCCGCTTTCGCACTCTTGTGGATCCAATTGCCCCCTTCTCAGCCTTTGTACTTGTAACTGACCCGCCA
+
1>1>13BBBF3BBBBFG1BFGFHHH1DDFGDFGFFF0EF1BFGHGE0AAAEGF1DFGHCAGGGA/BBA/A>E/BBG@FG1BB10BBFHA0?B1GHFGFHHGHHG0BGHHFEEGEGG/BCADFHHHHGFACFGHHHHHG///ACG@@EFFGGGGHFHGG.CGGCGFEHGHEG0;.;FEGGGFFGGGGGBGGGEGCG@@FFFFFFFFEBFF/FFFFBFF@;FFFFFFF/;B9/BFFF9B9;99FFFF/;9@@@
@M05620:37:000000000-D9766:1:1101:16262:3761 1:N:0:18
AGTGCCAGCTCTCAATCGCACAGGGGACCCAGGGCCTGGCCCCTCCATCCAGAAAACCTATGACCTCACCCGCTACCTGGAGCACCAACTCCGCAGCTTGGCTGGGACCTATGTGAGTATCCAGCGTAGGAATCTGGGAGTTGGGGAGGAGTGAGGAGTTGGGGAAAGACAGTCCTAACCGTGGAGGGCTCTGGTAAATGATGGGGTGAGGAGGGGCTCTTTGGCTCCCACCAGTCCCCCTGTCGGGTCTA
+
AAAAAFFFAFFFGGGGGF1FGC0A0A0EEGCHE0E/AFAG0GE/EGFHHEC1FH1FGGFFF1DFGB@1BB>EE/EEHFGFGCHGHFHHGFHHCEE@EGBGGHF/</F0<B<FFHFDH12GGD2GHG</><D11<1GHBFFCHDGG-FCCFGHHHHG0<//0<C?.;G.BGHFHHHFHFFHGCA-AEF@.=9FFF0;00CB0CFGEFB-;99/AB@-@9-BFFF/:9BAEFFFEFBFFF?A@FFB--;9;B/
@M05620:37:000000000-D9766:1:1101:12794:3763 1:N:0:18
AGTGCCAGCTCTCAATCGCACAGGGGACCCAGGGCCTGGCCCCTCCATCCAGAAAACCTATGACCTCACCCGCTACCTGGAGCACCAACTCCGCAGCTTGGCTGGGGGGGACTCTGGGAGTTGGGGCGGAGTGCGGCGTTGGGGTCAGCCCGTCCTAGCCGTGGAGGGTTCTGTTAAATGCTGGGGTGCGGCGGGGCTCTTTGGGTCCCCCCCGTCCCCCTGTCTGGCCTATCTCCTGCCCTTAGCTCGGA
+
ABAABFFFCFFFGGGGGGGGGGHHGGGGGGHHFGGGGGHHHHGHGGHHHHGHHHHHHGHHHHHHHHHHHHHGGEFGHHHHGHHHHHHHGHHHFGGGGHHHGHHGGGGGGFFDFFFFFFFFDFFFFF.:@9;;.BBFDDCCCFFF:99F;BDDFFFFF/;/ADFFDFFFAAFFF/BFFFFF:FFFFFAC;9B-DFFFFFFFFFFF.9BE?.DD9@A:;;;DFFF:9FF/;;/:BFFF/:BFFFF/B/;;;-A
@M05620:37:000000000-D9766:1:1101:20077:3797 1:N:0:18
ACCACACCTTCTACAATGAGCTGCGTGTGGCTCCCGAGGAGCACCCCGTGCTGCTGACCGAGGCCCCCCTGAACCCCAAGGCCAACCGCGAGAAGATGAACCCAGGTGCGTGGCCCGCTACCTCTTCTGGTGGCCGCCTCCCTCCTTCCTGGCCTCCCGGCGCTGCGCCCTTTCTCACTGGTTCTCTCTTCTGCCGTTTTCCGTAGGACTCTCTTCTCTGCCCTGCGTCTCCTTTGGAACTCTGCCGGTTC
+
AAA1AAAAFFFFGGGGCGF1F1F1F0ABA0FG1FFAAEGGCHGHHGGGGFGGGHGFHHHG?GGGG/FEGGGFHBGFGG?H//GHHGE<CGC//C<GFHDGHHGFHGHGCCFFGGHHGGG-CFHBGHFHHHHHGHHGGGFCHGGGGGGGGFGFGFGGGGFGGG@@@F@<F?>FFFFFFFFFFFFFFFFBFFFFFFF?FFFFFFFFFFBFFFFFFFFFFFFF9FFFFE@B@BFFFFFFFFFFFFFFF/9@@BA
@M05620:37:000000000-D9766:1:1101:15734:3834 1:N:0:18
AGTGCCAGCTCTCAATCGCACAGGGGACCCAGGGCCTGGCCCCTCCATCCAGAAAACCTATGACCTCACCCGCTACCTGGAGCACCAACTCCGCAGCTTGGCTGGGACCTATGTGAGTATCCAGCGTAGGAATCTGGGAGTTGGGGAGGAGTGAGGAGTTGGGGAAAGACAGTCCTAACCGTGGAGGGTTCTGGTAAATGATGGGGTGAGGAGGGGCTCTTTGGCTCCCACCAGTCCCCCTGTCTGGTCTA
+
AABBBFFFBFFFGGGGGGGGGGHHDEFGGG2FGGFGFEGFGGGGGGHHHHAGFHHGHGFGHHHHHHH3FGGFGGFGHGGFHHHHHHHHGCGHAE@EE3?FEGGFF/GFA2F3BFGGDFDGH3GFBCCACGHH22??GBGE<0FGGC.C@.C<<GGFH<//<<CDEFHHFHHHGHHHFBGHG99-:.CB::FBFF0B9;BFBC9B?..:;.9F?AB;B-.;/B//BFFF.B:DEFFF/:AD-E;F/FF/B:F
@M05620:37:000000000-D9766:1:1101:16439:3854 1:N:0:18
GAGGCTGCTTTGGAAGAAACTCATAGATTACTGCAACAGTTCCCCCTGGACCTGGAAAAGTTTCTTGCCTGGCTTCCAGCAGCATGCAACACGTCCCTTGAGACGCTAATCATACGGAAAGGCACCAAAAAGCCTCACGAAACAACACCAAGCTAGTGAACCACTGGCACGTCAGTCAGGCCTTTCAGCTAACGCACTAATGTGGATCAACTTGACCCATAACGCACATTTGTACTCGTAAATGACGCACC
+
1>AAA@CAFF3DEGGGG1GGDG1GBGHFHHFHHGGHFCG1GHHHHGGGHHHFFFGHHHHFFDEH2H1BGHHHHBAGH1DAFG0B111@@@0B/>/>?1@B1@/1?E//?1B12B1>?/?EGF/0B/0?/??/0BG0B//////0?///?/<F?111?1@11?0.>FFC0>C0<FCF0<<//<//<0==GG00/;-;--0/:00;0::9.0/;0C9BC/9F/9/.9-;@;00900;;/-9;AEF/9B-----
@M05620:37:000000000-D9766:1:1101:17254:3898 1:N:0:18
GAGGCTGCTTTGGAAGAAACTCATAGATTACTGCAACAGTTCACCCTGGACCTGGAAAAGTTTCTTGCCTGGATTACAGAAGCTGAAACAACTGCCAATGCTATGCTAACCGTAAGGAAAGGCTCCTAGAAGACTCCAAGGGAGCAAAAGAGCTGATGAAACAATGGCAAGCAAGTCAGGCATTTCAGCTTTAGCACTCTTGAGCATCCAATTGAACAATTATCAGAATTTGTACTTTTAACTGACAAGCC
+
>AA>>>BAFBBDGBBA4BCFGFGFHG5FG5BADG44BGBDGD5DB2BB22BBFFFB332B3BFDD5DBBBBA2DB3BBBDF3BBB3@@BB1?BFBF3FB@344B3BB44B?>1???333?BA?BB?334B3?33BB3B33//?//??2B2/22?2222@@>@@C2<2201//<0?11110?<><>111>11=1>>1<<<=DD0000<0<0<0000=0;/0;00;00000<0C0<00;0009;9;0;CF;;.
@M05620:37:000000000-D9766:1:1101:16431:3930 1:N:0:18
ACCACACCTTCTACAATGCGCTGCGTGTGGCTCCCGAGGAGCACCCCGTGCTGCTGACCGAGGCCCCCCTGAACCCCAAGGCCAACCGCGAGAAGATGAACCCAGGTGCGTGGCCCGCTCCCTCTTCTGGTGGCCGCCTCCCTCTTTCCTGGCCTCCCGGCGCTGCGCCCTTTCTCACTGGTTCTCTCTTCTGCCGTTTTCCGTAGGACTCTCTTCTCTGCCCTGCGTCTCCTTTGGAACTCTGCAGGTTC
+
ABBBABB3BCCFGFGGGG4AEEGGGEGB2EFBFAEE2EAE?FGGHGG0AEEFFHHHHGG>>@CFFGGGGGCF3FGEGGGHGHFGHGGGCD<B@FHEHHGDHG//?FFFFFCA<AFHFCCCDGHHGH0GGHGGGHHFGGGGGGGG/;;FBFFFFGGFG9DGGF-;BDFFFFFFFFFFFFFFFFFFFFF;;BFFBF;@DFFFF9DF.;DFFFFFFFFFFBFFFF.;A9@:9.;BFFFFBFFFF/;BF/;.;F/
@M05620:37:000000000-D9766:1:1101:16914:3932 1:N:0:18
ACCACACCTTCTACAATGAGCTGCGTGTGGCTCCCGAGGAGCACCCCGTGCTGCTGACCGAGGCCCCCCTGAACCCCAAGGCCAACCGCGAGAAGATGAGGCCCGCTACCTCTTCTGGTGGCCGCCTCCCTCCTTCCTGGCCTCCCGGAGCTGCGCCCTTTCTCACTGGTTCTCTCTTCTGCCGTTTTCCGTAGGACTCTCTTCTCTGACCTGAGTCTCCTTTGGAACTCTGCAGGTTCTAGATCGGCAGA
+
CCCCCBCCFFFFGGGGGGGGGGHHGGGGHGHGHGGGGGGGGHHHHGGGEFGGHHHHHHHGGGGGGGGGGGGHHHHGGGGHGHHHHGGGGGGGGGHHHH2<2<?</<A/>F1GDGF<=D1<CHA@D<<.CE:GGF;GF00/.C:C:CA::CF?BF9AAA;:BF;FFFF/BFFFFFFFFFBF/FB:A.BFFFF/AFA//BFB/FFF/FFBFBFFB//;//;F/B/:F/;;:BFFBBF.A99BBFFFFFF-9;.
@M05620:37:000000000-D9766:1:1101:9849:3943 1:N:0:18
GAGGCTGCTTTGGAAGAAACTCATAGATTACTGCAACAGTTCCCCCTGGACCTGGAAAAGTTTCTTGCCTGGCTTACAGAAGCTGAAACAACTGCCAATGGTCCCCTCAACGAAAGGCACTTCTAATAGGAGAATCCAGGAAAATACCGGAGCTAATAATCGCATGGAACGTAGGTAAGGCCTTTCGGCTATCGCACTCTTGTCACTCCAATAACGCCATTCAGCGCTTTTGTCATCTGACATGACATGCC
+
A?AABAFBCF@FBBFGGGGGGGHHFHHFGHDGHFGGCFHDGGHFHGGGEFABBFCBAFBGFADHEGFAFF3GHHGHHBHEFHHEGGGFHFGHHGB3FGHHHB431?2?BGB?1??EGACF0334BBFB433??0F3BF3B/0B0?B11?///<01112@2@/?///0?11/<>0>>1=>F<<C110.-<<.</<.:::/000:000<:::/0009.:;.;;0000.9...:0/0;00;;0BB///9/9//9
@M05620:37:000000000-D9766:1:1101:14151:3953 1:N:0:18
ACCACACCTTCTACAATGAGCTGCGTGTGGCTCCCGAGGAGCACCCCGTGCTGCTGACCGAGGCCCCCCTGAACCCCAAGGCCAACCGCGAGAAGATGAGTGGCCCGCTCCCTCTTCTTGTTGCCGCCTCCCTCCTTCCTGGCCTCCCGGCGCTGCGCCCTTTATCACTGGTTCTCTCTTCTGCCGTTTTCCGTAGGACTCTCTTCTCTGACCTGCGTCTCCTTTGGAACTCTGCAGGTTATCGATCGGAA
+
CCCBCCCCFFFFGGGGGGGGGGHHGGGEGGHHHGGGGGGGGHHHHGGGGGGGHHHHHHHGGGGGGGGGGGGHGHHGGGGHGHHHHGGGGGGGGGHHHHGHHHGGHHGGG->.>GHGHD<>F1.=GGGGGGHGGHGHHHCC:/GH0CGGGGGGGFGGG@DFCFF09F0FFFEFFFFFFFF0BFFFFFDFFFFFFB.;DFFFFFFF0:;0BF0FFFFFFFFFFFFEFFB;BFFFFBFFB..00009:A.-...
@M05620:37:000000000-D9766:1:1101:17183:4024 1:N:0:18
AGTGCCAGCTCTCAATCGCACAGGGGACCCAGGGCCTGGCCCCTCCATCCAGAAAACCTATGACCTCACCCGCTACCTGGAGCACCAACTCCGCAGCTTGGCTGGGACCTATGTGAGTATCCAGCGTAGGAATCTGGGAGTTGGGGAGGAGTGAGGAGTTGGGGAAAGACAGTCCTAACCGTGGAGGGTTCTGGTAAATGATGGGGTGAGGAGGGGCTCTTTGGCTCCCACCAGTCCCCCTGTCTGGTCTA
+
3AAABFFFBFFFGGGGGGGGGGHGGGGGGGHHGGGGGFHHFHGHGGGHGHHHHGFHHGHHHHGHHHHHHHHGGGGGHHHHHHHHHHHHGHHHEGGGGHHHGHHGGGHHGHHHHHHHHHGHHHHHHGEGGGHHHHHHHHHGGHHHGGGGGGGHHHHHHGHHHHGGGGHHHHHHHHHHHHHHGCEGGGGGEGFGGGCFGGGGGGGGGGFFFFFFFFFFFFFFFFFFFFFFFFFFFFFFFFFFFFFFFFFFFFB
@M05620:37:000000000-D9766:1:1101:14789:4120 1:N:0:18
AGTGCCAGCTCTCAATCGCACAGGGGACCCAGGGCCTGGCCCCTCCATCCAGAAAACCTATGACCTCACCCGCTACCTGGAGCACCAACTCCGCAGCTTGGCTGGGATCTGGGCGTTGGGGCGGCGTGAGGAGTTGGGGCCCGCCCGTCCTCCCCGTGGAGGGGTCTGGTACATGATGGGGTGCGGCGGGGCTCTTTGGCTCCCACCAGTCCCCCTGTCTGGTCTCTCTCCTGCCCTTAGCTCGGGGGAGC
+
ABAAAFFFCFFFGGGGGGGCFCHFGFGGGGHHBEGGGGHHHHGHGGHHHGHHHHHHHGHHHFHHHGHHHHHGG>EEHHHHFHHHHH1FFHHHAFCGEHGHGHHGGGHHGHHHH/>>B<0<//>><CCD.CGHD;GHHGA.-9C@99ABDGDBFEDD:DF.ADF-;AFFF0B00;;BFFFFFFD.;@-@9D==-:B00:BB0FE.:.DEF:BBBED;AFFFFF00BBBFFFFEF0AF0:0;0BBA---:-;.
@M05620:37:000000000-D9766:1:1101:13259:4162 1:N:0:18
ACCACACCTTCTACAATGAGCTGCGTGTGGCTCCCGAGGAGCACCCCGTGCTGCTGACCGAGGCCCCCCTGAACCCCAAGGCCAACCGCGAGAAGATGAACCCGGGTGCGTGGCCCGCTCCCTCTTTTGGTGGCCGCCTCCCTCGTTCCTGGCCTCCCGGCGCTGCGCCCTTTCTCACTGGTTCTCTGTTCTGCCGTTTTCCGTGGGCCTCTCTTCTTTGCCTTGCGCCTCCTTTGGACCTCTGCGGGTTC
+
BBBBBBBBFFFFGGGGFGFGGFHGGEEAAEGFHGGFEFGGGHHFHGGGEAEFGHHHHHFG@EEGGDEEG@E?GFEGGDEGFEHHHG<EFG<<<DFCFBD2FGD/>C?->@>CCCHAC-<@EGC/C00;CC:..CCCD?CCE.BB-:9;/;C9F.0AA.;----;-.;@.@-9BFB/B//9FFE/BB//;BFFFF/;:AFEF/9/.;@...9B/B/////;/B/9//--9.;ABFFFBF/9B/BB/9;@>E.
@M05620:37:000000000-D9766:1:1101:13149:4184 1:N:0:18
ACCACACCTTCTACAATGCGCTGCGGGCGGCTCCCGAGGAGCACCCCTTGCTGCTGACCGAGGCCTCCCTGAACCCCAAGGCCAACAGCGCGAAGACGAGGCCCGGTCCTTCTTCTGGTTTCCGCCTACGTCCTTCCTAGCCTCGCAGCGCTGCGCCCTTTCTCACTGGTTCTCTCTTCTGCCGTTTTCCGTCGGACTCTCTTCTCTGACCTGCGTCTCCTTTGGCCCTCTGCAGGCCCTCGATCGGCCGA
+
AAA1AAA1>CFFG3G13B11E0FCE00///A///B//>EEAHHFHGG/00BB1GF1GHB//>/EF1BFF010B1?CG//F//?GEGE0?C///>-.0>-<CG..<-:-A00;0C:0<0;0.;0;E.;.9.999.;;B00;;B99;9-;---;@-@---;BB/;BF/9B-9//;FFB//B/FB/@--/-;99F9@@@->F/9FF/9/;BFFB/B-@A@FFBFFFFF/;EE-99//;;--;;9@-;9@F-9;@
@M05620:37:000000000-D9766:1:1101:18375:4188 1:N:0:18
ACACACCTTCTACAATGAGCTGAGTGTGGCTCCCGCGGCGCACCCCGTTCTGCGTACCGAGGCCCCCCGGAACCCCAAGGCCAACCGCGAGAAGATGAGGCCCGATACCTCTTCTGGTTGCCGCCTCCCTCCTTCCTGGCCTCCCGGCGCTGCGCCCTTTCTCCCTGGTTCTCTCTTCTGCCGTTTTCCGTCGGACTCTCTTCTCTGACCTGAGTCTCCTTTGGACCTCTGCAGGTTCTCGCTCGGCCGAG
+
ABBBBBBFFF4BFFGGGABGAABBDBFG2FBBFFE?EEA0AAEFGG0BBGGGF/B?EGGGGGGGGGGG/>/<CFGG/CGF/FGHGG?/<<<<A><1>1>FEGGG-<ADHEHHHHEHHH:.;C@DGD.C=CFGGFFGGG/CFGGGEA;BFFFFFFAFFFFFFF/FFFF?BBFFFFFFFFFFFFDFFFFBFDFFFFDFFFFFFFFFBFF/BFFF/BFFFFFFFFFFFFFFFFFFFF?9/;F/EAEFFF.;;@@
@M05620:37:000000000-D9766:1:1101:19822:4212 1:N:0:18
GAGGCTGCTTTGGAAGAAACTCCTAGATTACTGCACCCGTTCCCCCTGTCCCTGTAACCGTTTCTTTCCTGGCTTACAGAAGCTGCAACCACTGCCCATGGGATGCTACCCGTACGGAAAGGCTCCTAGAAGACTCCCAGGGCGTCACCGCGCTGCTGAACCCCTGGCAAGTAAGTCAGGCCTTTCCGCTTTAGCACTCTTGTGGATCCAATTGCCCCATTCTCAGCATTTGTACTTGTACCTGACCCGCC
+
>AAAAAFAFFFFGGGGG1BB1B1B1ABFGHHGHHHHHF00BABGHGEF1AFBBG1FA2FFFFGCBF1AFGHHHH0BFGHFGHH1B1BBG0?FGBBGFBFGHHHHGHGHHHHGG?/EFGGGCHHHHGHHHHHHCHHHHHHHGG/BBCF/F?/ACGGAGGDF<GC.CEHHHGGH0GFDHHHHHEHHHHHGGGGG0BFGGGGGGGGFGGGGGGGGGG00;ECFGGGGFBGFFFFFFFFFFFFFBFFFFFFF-@@
@M05620:37:000000000-D9766:1:1101:8572:4225 1:N:0:18
ACCACACCTTCTACAATGAGCTGCGTGTGGCTCCCGAGGAGCACCCCGTGCTGCTGACCGAGGCCCCCCTGAACCCCAAGGCCAACCGCGAGAAGATGAACCTGGGTGCGTGGCGCGCTCCCTCTTTTGGTGGCCGCCTCCCTCGTTCCTGGCCGCCGAGCGGTGCGCCCTTTCTCACTGGTTCTCTGCTCTGCCGTTTTCTGTGGGGCTCTCTTCTCTGCCGAGCGTCCCCTTTGGAACTGTGCGGGTTC
+
BBAABBBAFFFFGGGGGGGGGGHHGEGFHGHHHFGGGFGGGHHHHGGGEFG1ABEGHHFE0E0EGGGGGGGHHHHGGGEHGHHHEGGGGGGG?C22?2FFFH20?F?A?/<?<C->@C@DFGHB/00;CCHC?AC--99A.;CB-.99/;;9.9-9@--999-.;@-9;9BBFFBB/;BBF//9;9/;/;BBF//-9;9.B////.:-;-;F///;F//99:9-9--:A-9.B.FB///;B/;9/9@--;9
@M05620:37:000000000-D9766:1:1101:16323:4238 1:N:0:18
ACCACACCTTCTACAATGAGCTGCGTGTGGCTCCCGAGGAGCACCCCGTGCTGCTGACCGAGGCCCCCCTGAACCCCAAGGCCAACCGCGAGAAGATGAGGCCAGGTACCTCTTCTGGTGTCCGCCTCCCTCCTTCCTGGCCTCCCGGCGCTGCGCCCTTTCTCACTGGTTCTCTCTTCTGCCGTTTTCCGTCGGACTCTCTTCTCTGACCTGCGTCTCCTTTGGCCCTCTGCAGGTTCTCGATCGGCCGA
+
AAAABAAAFFFFGGGGGGFGGGHHGFGEGGHHHGGGGGGGGHHHHGGGGEGGHGHHHHHGGGGGGGGGGGGHFGHGGGGHGHHGFGGGGG<BFGHGHFHFFGG/?/?111@FGHHHH1F0<>FEGD<=<<=GDCGFFF0<GHHHHG.@FGFGGGGGGGGGBC0BFGEF.;FFFFFFFFFFFEFDADFA:BDFFF;@DFFFFFF9/BFFFFFFFFFDFDFFBF/BF//AEFFFF:9F9/9;BEFFFAF-.-9
@M05620:37:000000000-D9766:1:1101:18059:4242 1:N:0:18
ACCACACCTTCTACAATGAGCTGCGTGTGGCTCCCGAGGAGCACCCCGTGCTGCTGACCGAGGCCCCCCTGAACCCCAAGGCCAACCGCGAGAAGATGAGTGGCCCGCTACCTCTTCTGGTGGCCGCCTCCCTCCTTCCTGGCCTCCCGGCGCTGCGCCCTTTCTCACTGGTTCTCTCTTCTGCCGTTTTCCGTAGGACTCTCTTCTCTGACCTGCGTCTCCTTTGGAACTCTGCAGGTTCTAGATCGGAA
+
CCCCCBCCFFFFGGGGGGGGGGHHGFGEHDHHHGGGEGGGGHHHHGGGGGGGHHHHGHHGGGGGGGGGGGGHGHHGGGGHGHHHHGGGGGGGGGHHHHHHHFGG?/ACD-AGHHHHHH1>FFAGHGGGGAEEGHGHHHHHGHHHHHGGGGGGGGGGGFFFFFFFFFFFFFFFFFFFFFFFFFFFFFFFFFFFFFFFFFFFFFFFFFFFFF0FFFFFFDD?FFFFFFFFFFFFFFFFFFFFFFFFFFBEDFF
@M05620:37:000000000-D9766:1:1101:11716:4257 1:N:0:18
ACCACACCTTCTACAATGAGCTGCGTGTGGCTCCCGAGGAGCACCCCGTGCTGCTGACCGAGGCCCCCCTGAACCCCAAGGCCAACCGCGAGAAGATGCCCACAGGTGAGGGCCCCGCTACCTCTTCTGGGGGCCGCCTCCCTCCTTCCGGGCCTCCCGGCGCTGCGCCCTTTCTCACGGGTTCTCTCTTCTGCCTTTTTCCGTAGCACTCTCTTCTCTGACCTGCGTCTCCTTGGAAACTCTGCGGGTTT
+
ABBCCCCBFFFFFGGGGGGGGFHHGEGEGGHHHGGEGGGGGHHHHGGGGGGGHHGHHHHGGGGGGGGGGGGHHHHGGGGHGHHHHGGFGGBFGGHHHHD2F2//0?1?1F0</><A@----=G0<=000</---;9-A.C.C//.900;.9--;.A.9;>---:@D-;.-;/;FBF//..-9;FFFF/;B//////;F///9.9...9:BFF/:BFB9;//9/;/.-;D.//:/:///9:BB///----;.
@M05620:37:000000000-D9766:1:1101:11698:4267 1:N:0:18
ACCACACCTTCTACAATGAGCTGCGTGTGGCTCCCGAGGAGCACCCCGTGCTGCTGACCGAGGCCCCCCTGAACCCCAAGGCCAACCGCGAGAAGATGAACCCAGGTGAGTGGCCCGCTCCCTCTCCTGGTGGCCGCCTCCCTCCTTCCTGGCCTCCCGGACCTGCGCCCTTTCTCCCTGGTTCTCTCTTCTGCCGTTTTCCGCAGGCCTCTCTCCTCTGCCCTGAGTCCCCTTTGGAACTCTGCAGGTCC
+
BCCCCABCFFFFGGGGGGGGGGHHGGGGHGHHHGGGGGGGGHHHHGGGGGGGHHHHHHHGGGGGGGGGGGGHHHHGGGGHGHHHHGGGGGGGGGHHHHHBHHD/?FF1???GAFHC-<A-C<<CH/<=G/<C<GG@DCADHGFFGGBFBBF9FABFGFG-9-=BB?BDF9DFFBF//99FAFBBFB/;B//;9;:;DFFFF9..:;9.9/;9BF/;//;9/BAF.//9//;.;FFFFF////:://BFF//
@M05620:37:000000000-D9766:1:1101:17622:4285 1:N:0:18
GCGGCTTCTTGGTAAGAAACGCATAGATTACTGCAACAGTTCCCCCTGGACCTGGAAAAGTTTCTTGCCTGGCTTACAGAAGCTGAAACAACTGCCAATGGGATGCGACCGGTAAGGATAGGCTCCGAGAAGACGCCAAGGGCGGAAAAGAGCTGATGAAACAATGGCAATCAAGCCTGTCAGCTCCGCCTTAGCTCTCGTGTGGATCCAATTGAACAACTCTCATCATTTGTACATGTAACTGACAAGCC
+
>11>AD?FFF1DFGGGDBGG0EFFGFGHF11DGH1AFGGFEGHHHG/F/BFFHG00F1EGBFHHHH1FHHHHHH0GHHHGGGHFBFGFHFEGHFF011BB1>F@?B//>E/>/<<GB11B<011FF/B<//0@@A/</<////---<-/C./<0/00;<:0::;0C/;C0/0:0;9./.0;000;//.....00000;0...:--;B/-9B/9///;/B-9:://///9/;//9B//9BFBFBF/FF/-9-
@M05620:37:000000000-D9766:1:1101:20141:4315 1:N:0:18
ACCACACCTTCTACAATGAGCTGCGTGTGGCTCCCGAGGAGCACCCCGTGCTGCTGACCGAGGCCCCCCTGAACCCCAAGGCCAACCGCGAGAAGATGAGTGGCCCGCTCCCTCTTCTGGTGGCCGCCTCCCTCCTTCCTGGCCTCCCGGCGCTGCGCCCTTTCTCACTGGTTCTCTCTTCTGCCGTTTTCCGTAGGACTCTCTTCTCTGACCTGCGTCTCCTTTGGAACTCTGCAGGTTCTAGATCGGAA
+
BBAABABBFFFFGGGGGGGGGDHFGAEEEEGHFGGGGGGGGHHHHGGGGGGGHHGHHHGGGEEGGEGGGGGHHGHGGGGHGHHHHGGGGGGGCGHHGFFGGHGGFGCFG-EGHHHHHH1FGHGHHGGGGEHGHHGHHHGHHHHHFFEGGB?DGGGGGFFFFFFFFFFFFFFFFFFFFFFFFFFFFFAAFFFFDBFAFFFFFFFFFFFFFFFFFFF.BDFFFFFFFBBFFFFFFFFFFFFFFFFFFBFF?DA
@M05620:37:000000000-D9766:1:1101:22183:4318 1:N:0:18
ACCACACCTTCTACAATGAGCTGCGTGTGGCTCCCGAGGAGCACCCCGTGCTGCTGACCGAGGCCCCCCTGAACCCCAAGGCCAACCGCGAGAAGATGAGGCCCGGTACCTCTTCTGGTGTCCGCCTCCCTCCTTCCTGGCCTCCCGGCGCTGCGCCCTTTCTCACTGGTTCTCTCTTCTGCCGTTTTCCGTCGGACTCTCTTCTCTGACCTGCGTCTCCTTTGGCCCTCTGCAGGGTCTCGATCGGCCGA
+
CCCCCCCBBFFFGGGGGGGGGGHHGEGA4EGGGGGECGEGDHGHHGGGDEFGFHGHHHHEEGCGGFGGGEFHFGHGGGGHGGHHHGGGGGBCDGHFGHFHHGG/@/>/C1><GHHHH1>FFFHGGGGG<<<GGCGHHH0CGFHH:C.@CFFGFGGGGGFFFFFFFFFFFFFFFFFFFFFFFBFFDFFFFFFFFDDFFFFFFFFBFFFFFFFFFFFFAFFFFFFFFFFFFFFFF;BF-9;;BBFFFFF-:-C
@M05620:37:000000000-D9766:1:1101:18330:4325 1:N:0:18
AGTGCCACTTCTCAATCGAACAGGGGATTCCTGCCCCGGCTCCCCCAGCCCGTAAAACCGTGTCCTCACTGGCTACCAGGAGCACCAACTACGCACCTTGGGAGGGTACCCGGTGGGAAAGGCTCCTAGGAGACTCCGAGGGGGGCAGCGCGCTGGTGAACCGCTGGCAAGGTAGTCAGGCCGGTCCGCTTTGGCACTCGTGGGGATCCAATTGGCCCATTCGCAGCATTTGTACTTGTACCTGACGCGCA
+
>1>AADF11BDDGGGFGGG1F1FGFEG00B22B1BG0EEA/EF/EGEE0F/E/A/AFG/>B/0BFGH1F@1GGFBGH1GEGGHGHGHHGBGHGGE/>BBBG///>/<<F1B/////>/G/00/1?/?GH0?0.>G11.>CC--;--@----;--;-9BB//-------;/9-///;/:/-/---9--;9B-A/B/B/-9---9@@-;--//9/;//;-:FFB/-;-;A//9///9///////;///-----
@M05620:37:000000000-D9766:1:1101:13876:4329 1:N:0:18
GAGGCTGCTTTGGAAGAGCCCCCTGGATCACTGCACTCGCACCCCCTTTCCCTGTAACCATTACTTTCCTGGCTTACAGAAGCTCCAACACCTCCGCATGGGATGGTCCTCGTCCGGAACTACTCCTAGCAGCCTCCCAGGGCGTCACCGCGCTGCTGCACCGCTGGCACGTCCTTCAGGCCTTTCCGCTTTCGCACTCTTGTGGATCCCCTTGCCCCATTCTGCGCCTATGTCCTCGTCCGTGACGCGCC
+
A1AAAAF>1B@FEAGGGB1B1A0A00B11BBDF1BG1B0//AAAEGC01DB11B1D2A11B12DBD21FDFGHG0@BBGDGHH11BBGG//B00?/?/??GAFGF?B2F1>??E/<E?C@11B1F1BGG1@@<GHHCACH//<><<CA>.->@-A.0C</<<--:-:;GGAGGE.C0FBB9;CB9;;C;C;CFC.;;AF/9FBFF/FFF-A-FF//;--;BFF/;9@?A-9B/////-:9--;9A---;@9
@M05620:37:000000000-D9766:1:1101:22696:4349 1:N:0:18
AGTGCCAGCTCTCAATCGCATAGGGGACCCAGGGCCTGGCCCCTCCATCCAGAAAACCTATGACCTCACCCGCTACCTGGAGCACCAACTCCGCAGCGTAGGAGTTGGGGAGGAGTGAGGAGTTGGGGAAAGACCGTCCTCCCCGTGGCGGGTTCTGGTACCTGATGGGGTGCGGAGGGGCTCTTTGGCTCCCACCAGTCCCCCTGTCTGGTCTATCTCCTGCCCTTAGATCGGAAGAGCACACGGCTGAA
+
>AABAFFFBFFFGGGGGGGG2ABCFFFGGFAGGDEGFEFFFHGEGGFHHHFHFHHHHGHHHBGGGHHHHHHGGFEGHHHFGGHFFGHHGGGHGGG///?E@?3BGHFGGCG?DA/FF22@2?@@@@/<FGGHHCGGGGGG10=<CGDC-:-A;:FFBG0CCB00;BF09;.@.;--@99:BFFFFBFFFFFA./A.:9FFFFFDFFFFF//BB9/9B/BFFFB9AB//9:FFE9....;B/;FFF-:@9AF
@M05620:37:000000000-D9766:1:1101:22825:4359 1:N:0:18
ACCACACCTTCTACAATGAGCTGCGTGTGGCTCCCGAGGAGCACCCCGGGCTGCGGAAAGAGGCCCCCCTGAACCACAAGGCCAAACGCGAGAAGATGAGGTCCAGTACGTCATCTGACAGCCAATTCTCTCCTAACACGCCAACCGACGAAACGACCTTATTACCTAGTTCTCTCTTATGCAGTCTTCCGTCGGTCTCTCTTCTCTGACCTGCAACTACATAGGTCCTCTGCGGGTTTTTGCTCAGTCGA
+
111>AA1AFFC13FG1AABFBAC1AAEEE0FHFG00AAE/AGHHHG/E//A/A//>E//BGG/E/B/>EGGFHF/0?GH0?GH//B?EC/>>//?<111?000?11111/<?/0<1=111<..0<1>11>0D/000///.-=.:.=---;;-.;.:-A.000;90;000;CGF//9BB/;/;//;//;;/;/:@---;B/9BB/B/9////;9F-9/;/;/9//99;//;F//-;-;----;/////;;--
@M05620:37:000000000-D9766:1:1101:19312:4374 1:N:0:18
ACCACACCTTCTACAATGAGCTGCGTGTGGCTCCCGAGGAGCACCCCGTGCTGCTGACCGAGGCCCCCCTGAACCCCAAGGCCAACCGCGAGAAGATGAGTGGCCCGCTCCCTCTTCTGGTGGCCGCCTCCCTCCTTCCTGGCCTCCCGGCGCTGCGCCCTTTCTCACTGGTTCTCTCTTCTGCCGTTTTCCGTAGGACTCTCTTCTCTGACCTGCGTCTCCTTTGGAACTCTGCAGGTTCTAGATCGGAA
+
CCCCCCCCFFFFGGGFFGGGGGHHGEGBCDHHHGGEEGGGGHHHHGGGGGGGHHHHGHHGGGGGGGGGGGGHGHHGGGGHGHHHHGGGGGBGGGHHHHHHHHGG?FADG->FHHHHHH1FGFDHHGGGGCHGHHGHHHHHHHHHGGGGGGGGGGGGGFFFFFFFFFFFFFFFFFFFFFFFFFFFFFFFFFFFFFFFFFFFFFFFFFFFFF/BFFFFFFFFFFFFFFFFFFFFFFFFFFFFFFFFFFFFFDE
@M05620:37:000000000-D9766:1:1101:11077:4380 1:N:0:18
ACCACACCTTCTACAATGAGCTGCGTGTGGCTCCCGAGGAGCACCCCGTGCTGCTGACCGAGGCCCCCCTGAACCCCAAGGCCAACCGCGAGAAGATGAGGCCCGCTACCTCTTCTGGTGGCCGCCTCCCTCCTTCCTGGCCTCCCGGAGCTGCGCCCTTTCTCACTGGTTCTCTCTTCTGCCGTTTTCCGTAGGACTCTCTTCTCTGACCTGAGTCTCCTTTGGAACTCTGCAGGTTCTAGATCGGAAGA
+
BCCBCCCAFFFFGGGGGGGGGGHHGEFGHGHHHGGG?EGGGHHHHGGGEEGGHHGHHHHGGGGGGGGGGGGGGHHGGGGHGHHHHGGECFGGGGHFGHHHFGGGFFGGGGGHHHHHG<>GGHGDCCDDGGHHGHFGHHHFHHHF;;E?BGGGGGGGGA;/BF0BFFFFFFFFFFFFFFFFBBFFADF?FBFBFFFFFFFFFFFF0BFBBFFFFFFBFBFFFFBFFFFFFBFFFF9.AFFFFFFFFFF.;A.
@M05620:37:000000000-D9766:1:1101:19832:4380 1:N:0:18
ACCACACCTTCTACAATGAGCTGCGTGTGGCTCCCGAGGAGCACCCCGTGCTGCTGACCGAGGCCCCCCTGAACCCCAAGGCCAACCGCGAGAAGATGAACCCAGGTGCGTGGCCCGCTCCCTCTTCTGGTGGCCGCCTCCCTCCTTCCTGGCCTCCCGGCGCTGCGCCCTTTCTCACTGGTTCTCTCTTCTGCCGTTTTCCGTAGGACTCTCTTCTCTGACCTGCGTCTCCTTTGGAACTCTGCCGGTTC
+
3AAABAAACFCFAFGFFGFGDGHHGAEBA2ABGFGAAEEEAAECGFGGGEEEFHHHFHHEGGG?FGGCEEGHFHAEFFGHGHHGHAEGGGCGGFHGHDHHHHGFGFFG1@FDCGHHGGG-CGHHHHHHGHHGGHHGGGGGGGGGGGGGGGGGGGGGGGGGGFFFFFFFFFFFFFFFFFFFFFFFFFF9FFFFFF9ADDFFFFDFAFDFFFFFFFFFFFFF/;9FFAFADDFFFFFFFFFFFFFFF/;BFF.
@M05620:37:000000000-D9766:1:1101:17639:4383 1:N:0:18
ACCACACCTTCTACAATGAGCTGCGTGTGGCTCCCGAGGAGCACCCCGTGCTGCTGACCGAGGCCCCCCTGAACCCCAAGGCCAACCGCGAGAAGATGAGGCCCGCTACCTCTTCTGGTGTCCGCCTCCCTCCTTCCTGGCCTCCCGGCGCTGCGCCCTTTCTCACTGGTTCTCTCTTCTGCCGTTTTCCGTCGGACTCTCTTCTCTGACCTGCGTCTCCTTTGGCACTCTGCAGGTTCTCGATCGGCCGA
+
BBBABBBBFFFFGGGGGGAEGBGCEBEB4BGGAFFE?EEGDHHHHGGGDEGGGHGGHHGEEGCGGDGGGGGFFCHGGGDHCEHHHG/<BDBB?DFF>FDGHGG?D/><A<<GHHHHHFGF.>GGGGGFGEGHGCGHHHBHHGHHCEEG?9ABGGG@GGBFFFFFFFFFFFFFFFFFFFFFFFFB;DFFFFFFFB?BBBFFFFFFFFBFFFFFFFBFBFFFFFFFFF/;FFFFFBFF./;BFFFFFBF<.;@
@M05620:37:000000000-D9766:1:1101:21125:4386 1:N:0:18
ACCACACCTTCTACAATGAGCTGCGTGTGGCTCCCGAGGAGCACCCCGTGCTGCTGACCGAGGCCCCCCTGAACCCCAAGGCCAACCGCGAGAAGATGAACCCAGGTGAGTGGCCCGCTACCTCTTCTGGTGGCCGCCTCCCTCCTTCCTGGCCTCCCGGCGCTGCGCCCTTTCTCACTGGTTCTCTCTTCTGCCGTTTTCCGTAGGACTCTCTTCTCTGACCTGAGTCTCCTTTGGAACTCTGCAGGTTC
+
DCCCDDDDFFFFGGGGGGGGGGHHGFGFFGHHHGGGGGGGGHHHHGGGGGGGHHGHHHHGGGGGGGGGGGGHGHHGGGGHGHHHHGGGGGGGGGHHHHHHGGDGHGHF1FFDFFGCFCFGCGGHFHHHDD=CDHH@CGDAGEGHGBFGGFFGG?FFGGGD--@@FFFFDBBFFFFFBFFBBFFFFFFFFFFFFFFFAD/AFF?FAA?FFFFFFFFFEFFF0BBFF/;;B0:FFBFFFBFFFFFFFB:FFFB
@M05620:37:000000000-D9766:1:1101:11052:4390 1:N:0:18
ACCACACCTTCTACAATGAGCTGCGTGTGGCTCCCGAGGAGCACCCCGTGCTGCTGACCGAGGCCCCCCTGAACCCCAAGGCCAACCGCGAGAAGATGAGGCCCGCTACCTCTTCTGGTGTCCGCCTCCCTCCTTCCTTGCCTCCCTGCGCTGCGCCCTTTCTCACTGGTTCTCTCTTCTGCCGTTTTCCGTCGGACTCTCTTCTCTGACCTGCGTCTCCTTTGGCCCTCTGCCGGGTCTCGATCGGCCGA
+
BCCCBCCCFFFFGGGGGGGGGGHHGGGFHGHHHGGGGGGFGHHHHGGGGGGGHHHHGHHGGGGGGGGGGGGHFHHGGGGHGHHHHGGGBDCFGGHHHHHCGGGCD/>/A><FGGHGG1><.<GDFEDGH<<CD;GHHH0;CCGH:C/::;AA:EDFGA-9;CFG0CFBBFGGFFFFFFFF0FFFFFFFFFFFFFF:CDFFFFF0FFFF0FFFFFF.@.BF0BFBB;0.:EFFF0;@-;:;BF09FFF-.;@
@M05620:37:000000000-D9766:1:1101:14618:4407 1:N:0:18
ACCACACCTTCTACAATGAGCTGCGTGTGGCTCCCGAGGAGCACCCCGTGCTGCTGACCGAGGCCCCCCTGAACCCCAAGGCCAACCGCGAGAAGATGAGTGGGGGGCTGCCACCTCTTGTGGCCGCCTCCCTCCTTCCTCCCCTCCCGGCGCTGCGCCCTTCCTCACTGGTTGTCTCTTCTGCCGTCTTCCGCCGGACTCTCTTCTCTGCCCTGCGTCTCCTTTGGTACTCTGCAGGTTCTCGATGGGCA
+
AAAAAAAAFFC1GGGGGDBGFGAGGAFAAFHHHGGFGGGGGHHHFGGGGGGGGGGHGGCGGGCFGGGGGGGHHHHGGGGHGHHHHGGGGGGGGGHGHHHEF1?/<>----;A/;-;AFF/BFFF->@@BFF?BFBF/B/B//-:BAFA-9@@@=@A--;--/-9:B/9//-;/-;;9BBFFFFF/@--;A//A--;99>?F///;FFB99B/9/-;-:--;;F/;FB-9////9B/B?-/;B/;B//-9--
@M05620:37:000000000-D9766:1:1101:19429:4427 1:N:0:18
AGTGCCAGCTCTCAATCGCACAGGGGACCCAGGGCCTGGCCCCTCCATCCAGAAAACCTATGACCTCACCCGCTACCTGGAGCACCAACTCCGTAGCCTGGCTGCCACCTATGTGAGTATCCAGCGTAGGAATCTGGGAGTTGGGGAGGAGTGAGGAGTTGGGGAAAGACAGTCCTAACCGCGGAGGGTTCTGGTAAATGATGGGGTGAGGAGGGGATCTTTGGCACCCACCAGTCCCCCTGTCTGATCTA
+
A3>AAFFFBFFFGGGGG2FFEGHCFFGG2EGHGGGGGGGG2FEHGGHHHFHHFHHHHGHHHHBGHHHHHHHGGEEFHHHHFGH1GHHEGHHHG/BEFBBFG0G//0BFGHHHHHHGHHGHHDGHHG/?/?FGHHHHHHFGEGHH?CF->.>FHFHHHFGHHHGFGFHHBGHHH0<CGHBFC-;ADFGG;CC0;FBBFFFFFFFFFDFFFFFFFFFF?DFFFFFFF/;;AEDFFFFFFFFFFFFFB///9;:
@M05620:37:000000000-D9766:1:1101:10965:4443 1:N:0:18
GCTGCTGCTTTGGAAGCAACTCACAGGTTCCTGCCCAAGGTCCCCCCGTGCCTACGACCGATTCCTCCCTGGCTTCCAGAAGCTCAAACGACTGCCTATGGGATGCTACCCGTACGGAAAGGCTCCTAGAAGACTCCCAGGGAGTCAACGCGCTGATGAACCCCTGGCAAGTAAGTCAGGCCTTTCCGCTTTCGCACTCTTGTGGATCCAATTGCCCCATTCTCAGCATTTGTACTTGTACCTGACACGCC
+
>>1>AB1BBFB1BBB11BBFB1BABB0B1ABBGHH01AB0BBFFGF/AA/B/A10/AA/>/>/FF21BF>1/B000F11BBGHB11BFHCEG/?FC11BB1E01<B<GHHHGG?//E<FCCGHHHGHHGDGB1GGHHEHHGG.C><F11.-<ACG.<=CH0G..;CHGF0CC09BFFFB/C.BFFGGGFCCF0CGG@@FFFBBFA/B/FBFFFF//;9AFFFFFF/BBFFFFBFFFFFFFBFFFFF9B9>E
@M05620:37:000000000-D9766:1:1101:12794:4454 1:N:0:18
GAGGCTGCTTTGGAAGAAACTCATAGATTACTGCACCAGTTCCCCCTGGACCTGGAAAAGTTTCTTGCCTGGCTTACAGAAGCTGAAACAACTGCCAATGGGCTGCTACCCGTAAGGCAAGGCTCCTAGAAGACTCCAAGGGAGCAAAAGAGCTGATGAAACAATGGAAAGTAAGTCAGGCATTTCCGCTTTAGCACTCTTGTGGATCCAATTGAACAATTCTCAGAATTTGTACTTGTAACTGACACGCC
+
>11>>>CACBDB11AB111BAF1FDAGHG1BADF11B0BBFD2BBEAEEFBFGFFHA10FGHGFGFGABB1BBFA1AABAFG@BG11F@>/FHHHGHFGGF0>B>?FBFFG/?>?BB0>>FA?1<?<B1BF1<0B1BF1FACEC??BFF0<@0<11@1@FHHBEF1F11FC??<G>>F10>><><D=.A.<C0==<G</0D0=C.0;0C:C0:0<C:;:CB00<0000=;0;0;CFG009;F00;/00.;;
@M05620:37:000000000-D9766:1:1101:13715:4457 1:N:0:18
ACCACACGCTCTACAATGCGCTGCGTGCGGCTCGCGAGGAGCACCCCTTGCTGCTGACCAAGGCCCCCCTGAACCCCAAGGCCAACCGCGCGAAGATGAGGCCGGGTCCTTCTTCTGTAGCCCGCCTCGGTCCCTCCTAGCCTCTCCGTGCTGCGCCGTTTCTCACTGCTTCTCTCTTCTGCCGTTTTTCGTCGGACTCGCTTATGTGACCTGCGTCTCCTTTGGTCCTCTTCTGGCACTCGGTCGGTCGA
+
AAAAAAA11>>AGGGGFGAEFCGGGA000AEAA/AA/AEE?GHBGGGF>BFFBGBFGHE1?B/FGEGEG>/BCGHGGFFH/CGHHG/@CC/><CG.>FGBBF><C-<<G0=D0<<0;C0000::@-:...;;A:;9AF0;C/0B///9.;.9;F@?B;9A/;/999/9/;99:B/BBFFFE/99-:/99B@99@@;-;/--;9-/99:/B//--;-;BF//;FFE-9BFB//9/;//-;99?--9@@;A--
@M05620:37:000000000-D9766:1:1101:12948:4457 1:N:0:18
ACCACACCTTCTACAATGAGCTGCGTGTGGCTCCCGAGGAGCACCCCGTGCTGCTGACCGAGGCCCCCCTGAACCCCAAGGCCAACCGCGAGAAGATGCGTGGCCGGGTACCTCTTCTGGTGGCCTCCTGGCCGCTTCCCGGCCTCCCGGCGCTCCGCCCTTGCGCACTTGCTCTCTCGTCTTCCCTTTTGCCGATTACTGTCGGCTCTGACCTTAGGCCCCTTGGCAACTCTGGAAGTTCTAGAGCGGAA
+
CCDCDDDDFFFFGGGGGGGGGGHHGGGEHGHHHGGGGGGGGHHHHGGGFGGGHHHHHHHGGGGGGGGGGGGHHHHGGGGHGHHHHGGGGGDGGGHGHH2///>/0//->-1>1>111=10=/..<0..<0/<.-<-=EH/.-9-CFG.EG----.<BADF-</<-<-<B000<B0BF0.<...<0/<B0B0<0---..<00:0.-<../000/00000<0<-.</0/00BF0<F0<0/:0:000000---<
@M05620:37:000000000-D9766:1:1101:23174:4513 1:N:0:18
ACCACACCTTCTACAATGAGCTGCGTGTGGCTCCCGAGGAGCACCCCGTGCTGCTGACCGAGGCCCCCCTGAACCCCAAGGCCAACCGCGAGAAGATGAGGGCCGGTTCCTCTTCTGGGGGCCCCCCCCCTCCTTCCCTGGCTCCCAGCACTTCGGCCTTTCCCCCTGGGTCTCTCTTCTTGCGGTTTTCGTCGGACCCTCTTTTCCTAACTGCGTCCCCCTTGGCAATTTTCCGGGTCTCGAACGGGAAA
+
AAAAAAAAFFFFGGGGFGGFG1GHGECAA0FGEFGGGGGGGFHHHGGGEGGGGHHHHHHGEECGGEGGGGGGFHHGGGGHAGHHGG?/C/CCCGHHHFHHH/CE///..>111>1<1>0-<-<--;---9-.=9C0F/0;-A-/;E-;---///--;A-;F///-9--9-;--/99/B////;9-;@B-B@---;-9-9/--;///////;9/;-A@--;-;A-//B//////9-9-9--///--------
@M05620:37:000000000-D9766:1:1101:7055:4515 1:N:0:18
GAGGCTGCTTTGGAAGAAACTCATAGATTACTGCAACAGTTCCCCCTGGACCTGGAAAAGTTTCTTGCCTTGCTTAAAGAAGTTGAAACAACTGCCAATGGTCCGCTAACCGTACGACGAGGCTACAAGAAGAATCAAAGGAAGCAAAAGAGCTGATGCAACAATGGCAAGTAAGTCAGGCATATCCGCTTTAACACTCTTGTGCCTCCAATTGAACAATTCACAGCATTTGTACTTGTAACTGACAAACC
+
>?AB>>FACBB@G45BAF4GGGHHHG5GHHBAFG4FFHBDGBDBB2AACC2BGGEBA32FBFH5DFFBBB5BFDF55DDBFE5D555B3B1FGFGFFHFF34B@>/?/?FF@GC/////>/>>/B22?2B2BCFG3B@@222@@/@@@@</00<?1<11?D<FEDGF00FFF>1D>>FFC<CG0000..<<<00=0;;/;C0;000:0.:C00:CF0;9;;0;=00.90;0=;;CFF00;0CBF0/;0/.;
@M05620:37:000000000-D9766:1:1101:20186:4563 1:N:0:18
ACCACACCTTCTACAATGAGCTGCGTGTGGCTCCCGAGGAGCACCCCGTGCTGCTGACCGAGGCCCCCCTGAACCCCAAGGCCAACCGCGAGAAGATGAGGCCCGGTACCTCTTCTGGTGTCCGCCTCCCTCCTTCCTGGCCTCCCGGCGCTGCGCCCTTTCTCACTGGTTCTCTCTTCTGCCGTTTTCCGTCGGACTCTCTTCTCTGACCTGCGTCTCCTTTGGCCCTCTGCAGGCTCTCGATCGGCCGA
+
CCCCCCCCFFFFGGGGGGGFGGHHGGGB4EGGHGGGCGGGDHHHHGGG?EEFEHFHFHFEEECFGGGFGEFHHHHGGGGHGHHHHGGGGGBDCGHB>>GHHGG<A/><C1FFGHHHHEF<.>FEGGGDGCGHD/GGHH;GFGHGEEACBD?DGGGGGGFFFFFFFFFFFBFFFFFFFFFFFBFF;AFFFBDF:@=CCAFFFFFBFFFFFFFFFFDFFFFFFFFFF00AFEFFFBFF..;BBFFFFFF-.-@
@M05620:37:000000000-D9766:1:1101:24325:4587 1:N:0:18
ACCACACCATCTACAATGAGCTGCGTGTGGCTCCCGAGGAGCACCCCGTGCTGCTGACCGAGGCCCCCCTGAACCCCAAGGCCAACCGCGAGAAGATGAGGCCGGGTCCCTCTTCTGTTGTCCGCCTCGGTCCTTCCTGGCCTCGCTGCGCTGCGCCCTTTCTCACTGTTTCTCTCTTCTGCCGTTTTCCGTCGGACTCGCTTCTCTGACCTGCGTCTCCTTTGGCCCTCTCCGGGGGCTCGCTCGGTCTA
+
3AAB>AA>4BBBGFFGGGBBGGHHGFG24BABBAAE2EEE?B2ABEFEAEEFBGFHHFF0>>@EFGG/E/1B3BFEE?EGGH?GFEEE</>BCGFBFFG?CFF/</?-<0<>>FFHHGD10>=AC.C...<:@CG0GC0::CFG.:.:.;-;BDGBG-:C0FFB/B;F//:9BFF/BBFFF/B@..:.FFFFFB-@B-B.-AAABBBFFBFFF.;9@?BBFFBF//;:9A./:.;@--;;AB-..9B:9.;
@M05620:37:000000000-D9766:1:1101:24348:4597 1:N:0:18
ACCACACCTTCTACAATGAGCTGCGTGTGGCTCCCGAGGAGCACCCCGTGCTGCTGACCGAGGCCCCCCTGAACCCCAAGGCCAACCGCGAGAAGATGAGGCCCGCTACCTCTTCTGGAGGCCGCCTCCCTCCTTCCTGGCCTCCCGGAGCTGCGCCCTTTCTCACTGGTTCTTTCCTCTGCCGTTTTTCGTAGGACTCTCTTCTCTGACCTGACTCTGCTTTGGAACTCTGCAGGTTCTATATCGGAAGA
+
CCCCCCCCFFFFGGGGGGGGGGHHGGGGHGHHHGGGGGGGGHHHHGGGGGGGFHHGHHHGGGGGGGGGGGGHHHHGGGGHGHHHHGGGGGGGGGHHHHHC2F=<ACCG<>FFFFGD1<10..<@-<E..;:/C/0<CF0/;.0;:.9--A-.90-;F?-/0BF00000/;F000000;0090B9.;/;.;-.;.A00;/9F0BF00:00;/0/9/;BB0;00;F/90BFF0B00BF9:FFF090;EF....
@M05620:37:000000000-D9766:1:1101:10995:4628 1:N:0:18
GAGGCTGCTTTGGAAGAAACTCATAGATTACTGCAACAGTTCCCCCTGGACCTGGAAAAGTTTCTTGCCTGGCTTACAGAAGCTGAAACAACTGCCAATGGGCTGCTACCCGTAAGGAAAGGCTCCTAGAAGACTCCAAGGGAGAAAAAGAGATGATGAAACAATGGAAAGAAAGTCAGGCATTTCCGCTTTAGCACTCTTGTGGATCCAATTGACCAATTACCAGCATTTGTACTTGTAACTGACACGCC
+
AAAAAACAFFFFB4BF4BCFGGBFFDGHH5FFGHFBFFGGHGGHHGGFG2GHHHHHFDFGGHHHHHHFBFBBBFGBBGGFGHAEFB3F33?FGFGHGBHHHA1F1?FDGFHGEGAAE33B00?B0?3F4BG3F33B3B2?/AGF/B?G0/?F2@22F22@2?FFHHH11?G0?<F=<>100.<1>FG.>.<CFGGDGCCBG0=<.:C:/<GC0C000/:;B00<00./;;0;009CG00;CFB0CF00.99
@M05620:37:000000000-D9766:1:1101:20000:4629 1:N:0:18
GAGGCTGCTTTGGAATAAACTCATAGATTCCTGCCCCAGTTCCCCCTGGCCCTGGAACCGTTTCTTGCCTGGCTTCCAGAAGCTGAAACAACTGCCCCTGGGATGCTACCCGTCAGGAAAGGCTAATAGAAGACTCCCAGGGAGTAAAAGCGATGATGAAACAATGGCAAGTAAGTCAGGCATTTCCGCTTTAGCACTCTTGTGGATCCAATTGAACAATTCTCAGCATTTGTACTTGTAACTGACAAGCC
+
BABBBBFBFFFFGGG4BGFFFGADD5ADB5FHHH44AE2ADFGFHG2F22BAFF2BG31AEEHCFH5FAFGHHHH2FHH3BFGBF@FGH?GHGFFFF1BFG1FG1BF4F2BEE//?FHG3FGGB3?FFHGGHHHFHC/BGF//E/@@>2F0C/?/<FG1GFH0/?FC<GFCF11>GHHHB<.1<DHHE.EDEGGGHHHHGHHHHGHHHHHHHHH00<CBGGB;FFBFFGGGGBBFFGGGFFFCFFGF0FGA
@M05620:37:000000000-D9766:1:1101:13562:4652 1:N:0:18
AGTGCCAGCTCTCAATCGCACAGGGGACCCAGGGCCTGGCCCCTCCATCCAGAAAACCTATGACCTCACCCGCTACCTGGAGCACCAACTCCGCAGCTTGGCTGGGGGGGATGCTAGTATCTAGCGTAGGAAGCGGGGAGTTGGGGAGGAGGGAGGAGCTGGGGAGGGACAGTCCAAATGGTGGAGGGTGGTGGGAAACGATGGGGCCAGCAGGGGCTCCTGGGCGGCCACTAGTCCCCCCTTAGGTCGGA
+
BCABCFFFDFFFGGGGGGGGGGHGGGGGGGHHFGGGGGHHHHGHGGHHHHHHHHHHHGHHHHHHHHHHHHHGGFGGHHHHHHHHHHHHGHHHEGGGGHHHGHHGGG//--;../00;9B9000;0;9.;.00.:-;-@--9/;F>-AF-;..-..-;;..;/;CF--;....:000;F000BBD.A;C..-9;D9.0.9..;AD9..-:../.;--;-;.;0/..:-9@-.0/00;00;A--;00090--;
@M05620:37:000000000-D9766:1:1101:20007:4654 1:N:0:18
GAGGCTGCTTTGGAAGAAACTCATAGATTACTGCAACAGTTCCCCCTGGACCTGGAAAAGTTTCTTGCCTGGCTTACAGAAGCTGAAACAACTGCCAATGGGATGCTACCCGTAAGGAAAGGCTCCTAGAAGACTCCAAGGGAGTAAAAGAGCTGATGAAACAATGGCAAGTAAGTCAGGCATTTCCGCTTTAGCACTCTTGTGGATCCAATTGAACAATTCTCAGCATTTGTACTTGTAACTGACAAGCC
+
A?AABACAFFFFCBGGFFGGGGGHHHHHFGGHHHFFFCFBFGHHHGGG2FFAFFCBBF2GBBFHFGBBFFFHHHGGHDHEHHHFFGGFH?FHHF@?@BBGHFE3?BBGHGFEEEA?3EB?F?/?GFFHHDGF?FGFHFHGEDGD?BFFFB?@F@C1@FDDF@FG<1FFHFF1<FD@FF1>>.11>1DEGG.C0DBD<CGHH00=<<C0G0G:0CGCFHHGGF0;:0CG0BFBC;CBB00C09C09BCB...
@M05620:37:000000000-D9766:1:1101:13439:4656 1:N:0:18
ACCACACCTTCTACAATGAGCTGCGTGCGGCTCCCGAGGAGCACCCCGTGCTGCTGACCGTGGCCCCCCTGAACCCCAAGGCCAACCGCGAGAAGATGAGGCCCGCTACTTCTTCTGTTTTCCGCCTCCCTCCTTCCTGGCCTCTCGGCGCTGCGCCCTTTCTCACTGGTTCTCTCTTCTGCCGTTTTCCGTCGGACTCTCTTCTCTGACCTGCGTCTCCTTTGGCCCTCTGCTGGTTCTCGATCGGCCGA
+
AAAAAAAACFFFG3GFAG1AF1GFG0A0A0EEAAFA/FEGGHHFHGGGEAEGGHHBHHBEFHGGHAEGG@C0GCGGGCAHA<GHFG/<BC///CBB>F1FFGE/>/>/A11=GHHFH1110><CFFC...<<A/:CGE0;G.CC/;.;:99A@?AGF-=FBFFFFEBB99/9FFFFBFFFFFF@999A/;AFF@@@@@FFFFFFF/;FFFFFF-@B@FF/BFFF/9/;AEB9//;B//;BBE999@F-A=>
@M05620:37:000000000-D9766:1:1101:15852:4661 1:N:0:18
AGTGCCAGCTCTCAATCGCACAGGGGACCCAGGGCCTGGCCCCTCCATCCAGAAAACCTATGACCTCACCCGCTACCTGGAGCACCAACTCCGCAGCTTGGCTGGGATCTGGGAGTTGGGGAGGAGTGAGGAGTTGGGGACCGCCCGTCCTACCCGTGGAGGGTTCTGGTAAATGATGGGGTGAGGAGGGGCTCTTTGGCTCCCACCAGTCCCCCTGTCTGGTCTCTCTCCTGCCCTTAGCTCGGACGAGC
+
AAABCFFFCFFFGGGGGGGGGGHGGGGGGGHHGGGGGGHHGHGHGGHHHHHHHGHHHGHHHHHHHHGFHHHGGGGGHHHHHHGHHHFHGFHHGGGGGBHHGHHGGGHHGHHHHBFFHHEF@ADG/C?GHHHHGFHHHGG.-.>-A-ADGGG00CGECGGGHGGCFGGGG;B0BFFGGGGGG;AEGG0ADFFF@FFFFFFFFFFFFFFFFFFFFFFFFBFFFFBFB0;BFFFFFFFFFFFF0;FFDD-@BD=
@M05620:37:000000000-D9766:1:1101:18731:4665 1:N:0:18
AGTGCCAGCTCTCAATCGCACAGGGGACCCAGGGCCTGGCCCCTCCATCCAGAAAACCTATGACCTCACCCGCTACCTGGAGCACCAACTCCGCAGCTTGGCTGGGATCTGGGCGTTGTGTCGGCGTGAGGAGTTGGGGCCCGCCCGTCCTCCCCGTGGAGGGTTCTGGTACCTGATGGGGTGCGGCGGGGCTCTTTGGCTCCCACCAGTCCCCCTGTCTGGTCTCTCTCCTGCCCTTAGCTCGGCCGCGC
+
ABAABFFFCFFFGGGGGGGGGGHGGGGGFGHHFGGGGGHHGHGHGGHHHHHHHHHHHGHHHHHHHHHHHHHGGEGGHHHHHHHHHHHHGHHHEFGGGHHHGHHGGGHGGHHHHCD>CC??@@/>@DFD/CGHG<FGHG-<CGGG@CDGGGGFF.EC;EC.CEG;A?FFGCF0;F0CFGGGFFF.@C9@DCBFDEFFFFFFBFEEBAAEFFFFFFFFEFFFFFBFFFFFFFFFF:FF0B0BFFFFF..;-9;
@M05620:37:000000000-D9766:1:1101:15834:4670 1:N:0:18
AGTGCCAGCTCTCAATCGCACAGGGGACCCAGTGCCTGGCCCCTCCATCCAGAAAACCTATGACCTCACCCGCTACCTGGAGCACCAACTCCGCAGCTTGGCTGGGATCTGGGCGTTGTGTCGGCGTGGGGAGTTGGGTCCCGCCCGTCCTCCACGTGGAGGGTTCTGGTACCTTATGGGGTGCGGCGGGGCTCTTTGGCTCCCACCAGTCCCCCTGTCTGGTCTCTCTCCTGCCCTTAGCTCGGTCGCGC
+
AA>>AFFBAFFFG4BEGGG2E?HCG2AAEFHH3BFGEGHHHHGFGGFGHHHHHFHGGEFFFAFGHBGHHHFEE>EEHEHHBFHHHHAGGHHB>E?EEHGGGG3FFGH3/GGHF/>>><?/@@/>BC/A//<<<>0>1C.<GFCGAA-:..::F/;A:EG.;D@E.90C0CCFGG0;9CGFD9@F-@9B-;B?;EBBFBBB/FEA..9.:FB;FEFBA:BFFF//;FFFBFFFF/A.///99B/A@:.99-9
@M05620:37:000000000-D9766:1:1101:20148:4672 1:N:0:18
GAGACTGCTTTGGCAGAAAGTTATAAGTTACTCCAACAGTTCACCCTGGACCTGGGAAAGAGTCTCGCCTGAACTACAAAGCCTGACGCAAGTGGAAAAGGTCCGCTACCTCTTATGGTGGCCGCCTCCCTCATTCCAGGCCACCAGAAGATGCGACCTTACAACCTGGTTCACTCTTCTGACGTTTTCCGTAGGACTCTCTTCTCTGACCTGCAACACCTTTGGAACTCTGCAGGTTCTAGATCGAAAGA
+
>>11>@B>BBBBBAB11AB1B33333DD333BBB11A0012DAA10ABB0BA0ABAA1CFABABDDAAABAFBG11BABABBB@0>>B///>1@@11B>B?1@@//>E>BEFH1BBBFGD?0FE///?GCGH0FDGG2>0<?/?@?00?1??1?<<@<.>1>1>1<<0=/<D000=DGFDDDGGCCFE0CECCEEGHHGFGGGFBFFGF0/;9./0=.9;;000//;9CFGGFFFFFFFFB/:FF--;-;/
@M05620:37:000000000-D9766:1:1101:15668:4693 1:N:0:18
ACCACACCTTCTACAATGAGCTGCGTGTGGCTCCCGAGGAGCACCCCGTGCTGCTGACCGAGGCCCCCCTGAACCCCAAGGCCAACCGCGAGAAGATGAGGCCCGCTACCTCTTCTGGTGGCCGCCTCCCTCCTTCCTGGCCTCCCGGCGCTGCGCCCTTTCTCACTGGTTCTCTCTTCTGCCGTTTTCCGTCGGACTCTCTTCTCTGACCTGCGTCTCCTTTGGCACTCTGCAGGTTCTCGATCGGCAGA
+
AAAAAAAAFFFFGGGFDGGFG1FFEEEBEAGGFFGCEGGGGHHHHGGGGGGGHHHHHHHGGGGGGEGGGGGFHCGGGGEHCCHHHG?ECGG@CGFH1FDFGGGAC/><A>FGHGHHHHHH.<GCGGGGHGHHGHHHHHHGHFHHHGGG@-AA@GG@F@@FFFFFFFFFFFFFBFFFFFFFFFF@FFFFFFFFF@;@@@FFFFFBFFFFFFFEFF@F@AFFFFFFFF/BFFFFFFFF;;/9FFFFF@F@=@-
@M05620:37:000000000-D9766:1:1101:9951:4694 1:N:0:18
ACCACACCTTCTACAATGAGCTGCGTGTGGCTCCCGAGGAGCACCCCGTGCTGCTGACCGAGGCCCCCCTGAACCCCAAGGCCAACCGCGAGAAGATGAGTGGCCCGCTCCCTCTTCTTGGTGCCGCCTCCCTCCTTCCTGGCCTCCCGGCGCTGCGCCCTTTCTCACTGGTTCTCTCTTCTGCCGTTTTCCGTAGGACTCTCTTCTCTGCCCTGCGTCTCCTTTGGCACTCTGCAGTTTCTAGATCGGAA
+
CCCCCCCCFFFFGGGGGGGGGGHHGGGAFEHHHGGGGGGGGHHHHGGGGFGGHHHHHHHFGGGGGGGGGGGHHHHGGGGHGFHHHGGGGGDGGGHHFGFHHH/F??C@CCDGHC0FHF1=11.<<-<C.EEFG/;CFH/C;/CG0;.:.99;A-:ACDDCCBFBFBFFFF/BFFFFFFFF9BBF0@DFBEFE.:9:;;BBFFB0BFFB0:09A09;:9:ABFFFFF/:0;;FB0F0B0BF0B00BF0.:9:
@M05620:37:000000000-D9766:1:1101:23040:4700 1:N:0:18
ACCACACCTTCTACAATGAGCTGCGTGTGGCTCCCGAGGAGCACCCCGTGCTGCTGACCGAGGCCCCCCTGAACCCCAAGGCCAACCGCGAGAAGATGAACCCGGGTACTTGTCCTGCTGCCCGTCTTGGTGCCTCCTCCCCTCCTGCTGGCCCCCCCGTTCTTCCTCCTTTTCTCCTTGGTCGCTTTTCGTCCGGTTTTCTTTTGTCCCCTTTTTCTGACCTTGCGCTCCGTTTGGACTCGTCCGGGTTT
+
BBBABBBBFFFFGGGGGGGFGDHFGFEB4EHHFFGFDGEGDHHHHGGGGGGGGHHHHHGGGGGGGGGGGGGHHHHGGGGHEHHHHGEEGGDC@FGHHHH2<?//A//<111111>11111<0<<A.C.<0<.</0<C://C:/C.:///0/..;-:A--9.;9/9//:/.;///9//////9/--9.99/-;;.9--;.9B/9///;///...;/9;9//////;9---9.9.9/;./;//...;-;-...
@M05620:37:000000000-D9766:1:1101:19065:4707 1:N:0:18
AGTGCCAGCTCTCAATCGCACAGGGGACCCAGGGCCTGGCCCCTCCATCCAGAAAACCTATGACCTCACCCGCTACCTGGAGCACCAACTCCGCAGCTTGGCTGGGACCTATGTGAGTATCCAGCGTAGGAATCTGGGAGTTGGGGAGGAGTGAGGAGTTGGGGAAAGACAGTCCTAACCGTGGAGGGTTCTGGTAAATGATGGGGTGAGGAGGGGCTCTTTGGCTCCCACCAGTCCCCCTGTCTGGTCTA
+
AA>AAFFFCFFFGGGGGGGGGGHGGEGGGGHHFGGGGGHHHHGHGGHHHHHHHHHHHGHHHHHHHHHHHHHGGEGGHHHHGHHHHHGGFHHGEGFGGHHHGGHGGGHHGHHHHHHHHHHHHHHHHGGGGGHHHHHHHHGGGHHHGGGGGDEGHHHHHGHHHHGGGGHHHHHHHHHHHHHHGGGGFGGGEGGGGGGGGGGGGGGGGGFFFFFFFFFFFFFFFFFFFFFFFFFFFFFFFFFFFFFFFFFFFFB
@M05620:37:000000000-D9766:1:1101:20295:4745 1:N:0:18
ACTGCCCCTTCTAATACGCTCATAGCTTACTGCCCCAGTCCCCCCTGGACCTGTAAACGTTTCGCGCCTGGCTTACAGAGGCTAACACACCTGCCACTGGGATGCTACCCGTCCGGAAAGGCTCCTCGAAGACTCCCCGGGCGTCCACGAGCTGCTGCAACCCTGGCAAGTACGTCAGGCCTTTCCGCTTTAGCACTCTTGTGGATCCAATTGCCCCCTTCTCAGCATTTGTACTTGTAACTGACACGCCA
+
1>>>AB>>>F1BAF3BFAACEEHHH1DFEGFFHGHCFGF1AFGGGG/B0BGHH1ADEFEBFFG/A>>E/BFF0BFHHHH0BE/1BBFGH>EHFHHHHGHHHHHG0FGHHEEEE//BBCGH0?GHGHCEFHGGHHHHHGGCG?CCGGGHGGGGGH/CGF/CGGGGGGG/CFCB0CGGGGGGEFFGGGGGGGFFFFFFFFFFFFFFFFFFFFFFFFFFE@@FFFFFFFFFFFFFFFFFFFFFFFFFFFFF@EA
@M05620:37:000000000-D9766:1:1101:24114:4760 1:N:0:18
ACCACACCTTCTACAATGAGCTGCGTGTGGCTCCCGAGGAGCACCCCGTGCTGCTGACCGAGGCCCCCCTGAACCCCAAGGCCAACCGCGAGAAGATGAGTGGCGTGCTCCCTATTCTTGAGGCCACCTCCCTCCTTCCTGGCCACCAGGCACTACGCCCTTTATCACTGGTTCTCTCTTCTGCCGTTTTCCGTCGGACTCTCTTCTCTGCCCTGCGTCTCCTTTGGAACTCTGCAGGTTCTAGATCGGAA
+
BBBBBBBBFFFFGGGGGGGFGDHBFEEE4EHHGGGGGGGF?GHHHGGGDGGGEHGHHHGGGGCGGGGGGGGGHFHGGGGHFHHHHGGEGGGC/DHHHGHHHFG<//>?F1?FG1>G1G1>1<0>C.<<<.<CGFGH0=:CGFHH/:..:.C.;C0;=?DFFF0;9BFGGFGFGGGGGGGGFF0;9@ADFFFFF9.;9B=DFFFFFFFFFF/;9FFFFFCFBFFFFF//9FFFFFFFFEFFFF/BFFFF.DE
@M05620:37:000000000-D9766:1:1101:20131:4760 1:N:0:18
ACCACACCTTCTACAATGAGCTGCGTGTGGCTCCCGAGGAGCACCCCGTGCTGCTGACCGAGGCCCCCCTGAACCCCAAGGCCAACCGCGAGAAGATGAGGAGGCCTGCCTCCTCTTGTGTCCTCCGCCCTCCTCCTTCCTCTCCCCTCGCTGCGCCCTTCTTCGCCGGTTCTCTCTTCTTCCGTCTTCCGCCGGTTTCCCTTCTCTTCTCTGCTTCGCCTTGGGTCCTCTGCGGGATGTCGCTCGTCCGA
+
DCDDDDDDFFFFGGGGGGGGGGHHGEGEDGHHHGGGGGGGGHHHHGGGDGFGHHGHGHHGGGGGGGGGGGGHHHHGGGGHGHHHHGGGGGFGGGHHHH2222////1/001?/><111110>11>0..<--<C//C/00/0;0//;./:A@..;-:.--//00;.;.--;DFFFBFF00B0B09;.AEF0;.:@--.9000:;/000000;;00000-:;.:0;;./.0:F00-;--..:099..:9.:-;
@M05620:37:000000000-D9766:1:1101:24546:4802 1:N:0:18
ACCACACCTTCTACAATGAGCTGCGTGTGGCTCCCGAGGAGCACCCCGTGCTGCTGACCGAGGCCCCCCTGAACCCCAAGGCCAACCGCGAGAAGATGAGTGGCGCGCTCCCTCTTCTGGAGGCCGCCTCCCTCCTTCCTGGCCTCCCGGCGCTGCGCCCTTTCTCACTGGTTCTCTCTTCTGCCGTTTTCCGTAGGACTCTCTTCTCTGACCTGCGTCTCCTTTGTAACTCTGCAGGTTCTAGATCGGAA
+
DDDDDCDDFFFFGGGGGGGGGGHHGGGGHGHHHGGGGGGGGHHHHGGGFGGGHHHHHHHGGGGGGGGGGGGHHHHGGGGHGHHHHGGGGGGGGGHHHHHB?2/?//<--..><001DG0<0..<C--:E<..:<.C0CG00/<FF.<E.-<-<?@D--BDD/0F0<0<0</<00<000<:FFF0B-.<BEFB?:.<.<0BFF00B0BFFF0B/BFFAFFFFF0<0B:0<<BFFFFFFFF:FF000F0..A.
@M05620:37:000000000-D9766:1:1101:7371:4807 1:N:0:18
ACCACACCTTCTACAATGAGCTGCGTGTGGCTCCCGAGGAGCACCCCGTGCTGCTGACCGAGGCCCCCCTGAACCCCAAGGCCAACCGCGAGAAGATGAGTGGGCCGCTCCCTCTTCTTGTTTCCGACTACCTCCTTCCTGGCCTCCCGGCGCTGCGCAATTTCTCCCTGGTTCTCTCTTCTGCCGTTTTCCGTCGGACTCTCTTCTCTGCCCTGCGTCTCCTTTGGTCCTCTGCAGGTTCTCGATAGGCA
+
AA3AAAAAFFFFAGFFEFBFGGHHEEFEH2GGGFEAEEEAFHDGHGEEEEFFHGGHGGHGGGGGEGGGGGGHBHF?EGGFGHHHHGGFCB>CCDHFFDF2??//?/</><>F0FGHFF<>G0/=G..<<<;;CGHHGCGG0/;GFFHE.=BDDG-CD?--;/;FFFBFFB.9;/FFFFFF/B;BFFF.FFFFFB.99B@BFFFFF9BFFFFFF/.;-9;.BFFF/FB./9BFFF/9B.;/BF9AFF:AB/;
@M05620:37:000000000-D9766:1:1101:16129:4830 1:N:0:18
AGTGCCAGCTCTCAATCGCACAGGGGACCCCGGCCTCTGGGAGTTGGGTCGGACTGACGAGTTGGGCCAAGACAGCCCTAACCGTCGAGGGTTCTGGTAAATGATGGGGTGGGGCGGGGCTCTTTGGCTCCCCCCCGCCCCCCTGCCTGGTCTATCTCCTGCCCTTACATCGGAAGAGCCCCCGTCTGCTCTCCAGTCACTCCGGAGAATCTCGTCCGACGCCTTCTGCTTGAACAAAAACCTGACCCCTC
+
A1AAADF@1CFFGGGGGFGGGGHFFGGEEE0AE/EEHHF1B0//011ABF/EA>>FF1//>E?11>0/>/?BF00>F/B0B0B////>/>/?BBB1<1B212>1BFB<??<//@CCC--;AFFF00/C/CE..:=@--;9=?@-9-9/9E/9/9/;B9F9/BFEFBB/;/;9--ABFF--;B->BB-AF//BFEFB9//:FB-B@B-9-/;B9F99---------//:/;BF-9;/:9-9A99-9//---;
@M05620:37:000000000-D9766:1:1101:15222:4888 1:N:0:18
AGTGCCAGCTCTCAATCGCACAGGGGACCCAGGCCTATGGGAGTTGGGTCGGACTGAGGAGTTGGGCAAAGACAGCCCTAACCGCGGAGGGTGCTGGTAAATGATGGGGTGCGGCGGGGCTCTTTGGCTCCCCCCCGTCCCCCTGTCTGGTCTATCTCCTGCCCTTAGATCGGAAGAGCCCCCGTCTGCCCTCCAGTCACTCCGGAGAATCTCGTCTGCCGTCTTCTGCTTGAACAAAAACCAAACTTCCC
+
BBABBFFFBFFFGGGGGGGFG?G4FG2EEGHGFABG3BF3ABFFFG3AA2AEF00BBBBF1B3@30?BFFFFHH21B122BBG/>>/><E@?/?GGHBGF2BB3FHFGFEC/AGA@F:-;BGGGGGGGGGGG.EFFFFFFFFFFFFFFFFFFFFFFFFFFFFFEFFFFFFFFB.AFFFFFEFFF;AAE//AFFFFFFFFFFFFFFFFFFFFFFFF.EFFFFABFFFFFFFFFF9/;FFF?D..;..////:
@M05620:37:000000000-D9766:1:1101:17311:4895 1:N:0:18
AGTGCCAGCTCTCAATCGCACAGGGGACCCAGGGCCTGGCCCCTCCATCCAGAAAACCTATGACCTCACCCGCTACCTGGAGCACCAACTCCGCAGCTTGGCTGGGATCTGGGAGTTGGGGAGGAGTGAGGAGTTGGGGAAAGACAGTCCTAACCGTGGAGGGGTCTGGTAAATGATGGGGTGAGGAGGGGCTCTTTGGCTCCCACCAGTCCCCCTGTCTGGTCTATCTCCTGCCCTTAGATCGGACGAGC
+
AAAABFFFBFFFGGGGGGGGGFHFGGGGGGHHFFGGDGHGHHGHGGHHHGFGBFFFHGHHHHHHHHHHHHHE?EEGHHGHHHHHHHHGGHHHGGGEGFHGEHHGGGHBGHHHFGG?BGFC@FCD/EFFDG0GF?GFHGCE?CG0<0CDDH0<0GAC<G@DGGG-CDHHG;BBF09;;BBFFCA?AFFGDGAA-.;/9//BBFF..9;AF9;/9ED-;FFFF//99BBFBFFFFFFFFB9B//;...--;--
@M05620:37:000000000-D9766:1:1101:20120:4898 1:N:0:18
ACCACACCTTCTACAATGAGCTGCGTGTGGCTCCCGAGGAGCACCCCGTGCTGCTGACCGAGGCCCCCCTGAACCCCAAGGCCAACCGCGCGAAGACGAGGCCTGGTCCCTCTTCTGGTGTCCGCCTCCCTCCTTCCTGGCCTCCCGGCGCTGCGCCCTTTCTCACTGGTTCTCTCTTCTGCCGTTTTCCGTCGGACTCTCTTCTCTGACCTGCGTCTCCTTTGGCCCTCTGCAGGTTCTCGATCGGCCGA
+
BBBABBBBFFFFGGGGFGGAG5GFGAAB4AGGCFGECGGGDHHHHGGGFFGGGHGHHHHGGGGGGEGGGGGFHFHGGD/FFEFHHGG?GG//<C</0////<C1>.<1>F<<<DGHF0D/.<=D@GG.GG/CDBFGFC:CHHFF.:;9B-;BGAB-D99FB/FFFFBFBFFFFFFBFFBFBFF@DAFFFBAFAB-9BB/9B/FFF9B/99B/9.9D?..:9FF//F/;EFBF//;F.//:BA;FFBFB.9;
@M05620:37:000000000-D9766:1:1101:24649:4910 1:N:0:18
ACCACACCTTCTACAATGAGCTGCGTGTGGCTCCCGAGGAGCACCCCGTGCTGCTGACCGAGGCCCCCCTGAACCCCAAGGCCAACCGCGAGAAGATGCGTGGCCGGCTACCTCTTCTGGTGGCCGCCTCCCTCCTTCCTGGCCTCCCGGCGCTGCGCCCTTTCTCACTGGTTCTCTCTTCTGCCGTTTTCCGTATTACTCTCTTCTCTGACCTGCGTCTCCTTTGGAACTCTGCAGGTTCTAGATCTGAA
+
BBBAABBBFFFFGFGGEGFFGFHFGEEECAFFGGGGFGGGDHHHHGGGAEGGGHFGHHHGGGEGGGGGGGGFHHHGGGGHGHHHHGGEGCGGGGGGHF1<//</0//->.0>1G1<1<<<D/..G-<-C..;:/C:GHH00/CAFGG.CB?----;@-A--B/;BF:FF/./;BBFFB/B///F/>ADBE/;./..//;//;F//;:B/9/:/9.9-.;.;9//////9;F/9F/B/.;/9//://9///;
@M05620:37:000000000-D9766:1:1101:17641:4916 1:N:0:18
ACCACACCTTCTACAATGAGCTGCGTGTGGCTCCCGAGGAGCACCCCGTGCTGCTGACCGAGGCCCCCCTGAACCCCAAGGCCAACCGCGAGAAGATGAGTGGCCAGCTACCTCTTCTGGTGGCCGCCTCCCTCCTTCATGGCCTCCCGGAGCTGCGCCATTTCTCACTGGTTCTCTCTTCTGCCGTTTTCCGTAGGACTCTCTTCTCTGACCTGCGTCTCCTTTGGAACTCTGCAGGTGCTAGATCGGAA
+
AAA?AAAAFFFFGEGFCGGDF1B1E00BF?FH1FFCAEEAEHHHHGGGEEGE1FG1GHHGC//EE/>FGGGBGCGFGG/G//<GFGG?GG<<CAGGBDDGFFCF01?<111?GH1111>G1F>00--A..<C</<::C0;00::0C..;?--@FB/A@E.;FGGFB0BFG/9C0;FFFFFF/B/;@99BEFB-/-999BFB/9B/9;BFF9/;FF-9----9////;/99/;/9BFFF:/9;9BB/9A---
@M05620:37:000000000-D9766:1:1101:20119:4918 1:N:0:18
ACCACACCTTCTACAATGAGCTGCGTGTGGCTCCCGAGGAGCACCCCGTGCTGCTGACCGAGGCCCCCCTGAACCCCAAGGCCAACCGCGAGAAGATGAGGCCCGCTACCTCTTCTGGTGTCCGCCTCCCTCCTTCCTGGCCTCCCGGCGCTGCGCCCTTTCTCACTGGTTCTCTCTTCTGCCGTTTTCCGTCGGACTCTCTTCTCTGACCTGCGTCTCCTTTGGCACTCTGCAGGTTCTCGATCGGCAGA
+
AAAAAAAAFFFFGGGGFGG1G1GBE0ABA?GH1FFECGGGFHGHHGGGGEGGFHHBHHHGEGGGGCGGGGG0GBGFGGEG//GHHG//BCC@/C0GFFFFFEGCC?CGGEHHHHHHFHHG.>FCCEC.GCGGCHGHHFCGHGHHHGCC@-AA@AAAGG@BFFBFFFFBBBFFFFFFFFEFFFB@FBFFFFFF-9@@@@FFFFFFFFFFFFFEB-@F@BFFFFFBFFFFFFFFFFFF:BFFBAFFF>B@?<-
@M05620:37:000000000-D9766:1:1101:14965:4967 1:N:0:18
GAGGCTGCTTTGGAAGAAACTCATAGATTACTGCAACAGTTCCCCCTGGACCTGGAAAAGTTTCTTGCCTGGCTTACAGAAGCTGAAACAACTGCCAATGGGATGATACACGTCCGGAACAGCTCCTAGAAGCCTCCAAGGGAGCAACCGCGCTGATGCACACCTGGAACGTAAGTCAGGCCTTTCAGATATCGCACTCTTGTGGATCCCATTGCCACATTCTCAGCATTTGTACTTGTACCTGACACGCC
+
>3AABAFAFFDFGGGGGGGGGGGGHHHHHHHHHHHHHFHDDGHHHGEFCCGGHHGHHD2BBFHHGHHHHHHHHHHHHHHGHHH3GGFGHGHHHHHHHH3G3BFG1BGFHHHGGFGEEEGE2BG3BB3FG3FFC0BGHCGHFG////@@@<BG/A@/FH1FG1G?GFH0F1>C...==GF/<CG/<0000;0<0;::DGFHHFGB.BGGG/CFFGBFBFGF0;F0;FFFF;CFFFFGFGF0FFGFFB/;ADF
@M05620:37:000000000-D9766:1:1101:14982:4968 1:N:0:18
GAGGCTGCTTTGGAAGAAACTCATAGATTACTGCAACAGTTCCCCCTGGACCTGGAAAAGTTTCTTGCCTGGCTTACAGAAGCTGAAACAACTGCCAATGGGATGCTACCCGTAAGGAAAGGCTCCTAGAAGACTCCAAGGGAGTAAAAGAGCTGATGAAACAATGGCAAGTAAGTCAGGCATTTCCGCTTTAGCACTCTTGTGGATCCAATTGAACAATTCTCAGCATTTGTACTTGTAACTGACAAGCC
+
AAAAAABAFFDFFFFA4GFFGFHFHHGHHFHFFHBFGHHGHHBGHGEFEBFGHFHABBFHAFGHHFFFFHHG1FABBGHHHBFGFDDFFECGFFFGBGFE@?2B1BG4BFGFEEEF3F?FFFCF???FGFBFFBBEGGGBC?G??FFHHGFHBFGF2FGGHDFHBFGGCFFD?GH<?@D0FFFFHH1.<A<C<DG<FHGFFHHHDDGHFGHBCCCG::C<<:;C0<:0CFFGFCFGGGFBFGFGGGFBA.C
@M05620:37:000000000-D9766:1:1101:23790:4978 1:N:0:18
AGTGCCAGCTCTCAATCGCACAGGGGACCCAGGGCCTGGCCCCTCCATCCAGAAAACCTATGACCTCACCCGCTACCTGGAGCACCAACTCCGCAGCGTAGGAGTTGGGGAGGCGTGATGCGTTGGGGAAAGCCCGTCCTCCCCGTGGCGGGTTCTGGTACCTGATGGGGTGCGGAGGGGCTCTTTGGCTCCCCCCAGTCCCCCTGTCTGGTCTCTCTCCTGCCCTTAGATCGGCAGAGCCCACGTCTGAA
+
AA>>AFFFAFFFGFGFGFGC22B4FEAEGGFHGGGEFFHHHHGHGGGHHGHHHHHCGFHHHFGHHFGGHHHG?>E>FGHHFGHHHGAGGEHF>E?EEG?EEEFGHHHHCGGGGDDGGGFGF/CECHGG>.FFGHHGGGGGHHGGGG?DDCBBBFGGGGGGGGGGFFFF?DFBB9-@=?BBBBFFFFFFFFFFF.ABBFFFFFFFBFFFFFFFFFFFFFFFFFFFFFFBFFBF?DBB>?9BA.EEBEEFEBF
@M05620:37:000000000-D9766:1:1101:16285:4979 1:N:0:18
ACCACACCTTCTACAATGAGCTGCGTGTGGCTCCCGAGGAGCACCCCGTGCTGCTGACCGAGGCCCCCCTGAACCCCAAGGCCAACCGCGAGAAGATGAACCCAGGTGAGTGGCCCGCTACCTCTTCTGGTGGCCGCCTCCCTCCTTCCTGGCCTCCCGGCGCTGCGCCCTTTCTCACTGGTTCTCTCTTCTGCCGTTTTCCGTAGGACTCTCTTCTCTGACCTGAGTCTCCTTTGGAACTCTGCAGGTTC
+
AAA1AAAAFFFFG3GFFGGDG1F1EAE0F0EEAFFAEGGGGHGHH/EGEEEFGEGHH0FEGGGGE/EGGGGHHBGEEE>FA/FHEF/>CB<B/CGFDBFFG/C<GGGG?GH1/<0F@CC-CHHHHHHHHHHH?GHCCGGGFFFHEGGGGGGGGGGGGGBG@G@;@F@@F@@FFFFFFFFFFBFFFFFBFFFFFFF@:BFFFFFFFBFFFFFFFFFBFFFF/;/9B/;;BBFFFFFFFFFFFFFFF/;9AF/
@M05620:37:000000000-D9766:1:1101:16811:4995 1:N:0:18
ACCACACCTTCTACAATGAGCTGCGTGTGGCTCCCGAGGAGCACCCCGTGCTGCTGACCGAGGCCCCCCTGAACCCCAAGGCCAACCGCGAGAAGATGAACCCAGGTGAGTGGCCCGCTACCTCTTCTGGTGGCCGCCTCCCTCCTTCCTGGCCTCCCGGCGCTGCGCCCTTTCTCACTGGTTCTCTCTTCTGCCGTTTTCCGTAGGACTCTCTTCTCTGCCCTGCGTCTCCTTTGGAACTCTGCCGGTTC
+
BCCBCCCCFFFFGGGGGGGGGGHHGGGEGGHHHGGGGGGGGHHHHGGGGGGGHHHHHHHGGGGGGGGGGGGGHHHGGGGHGHHHHGGGGGGGGGHHHHHHHGGGHGHG1=???/>GGGG-AGHHHHHHHGDGGHHGGGFGHGHHGGGGGGGGGG0FGGGGGGFFFFFFFFFFFF0FFFFFFFFFFFFFFFFFFFFFDFFFFF?B:ADFFFFFFF0;;FFF0;.BF?DACDFFFFFFFFFFFFFFF0-::..
@M05620:37:000000000-D9766:1:1101:17953:5032 1:N:0:18
GAGGCTGCTTTGGAAGAAACTCATAGATTACTGCCACAGGTCCCCCTGACCATGGAACCGTTTCTTGCCTGGCTTCCAGAAGCTGCAACAACTGCCCCTGGGATGCTACCCGTAAGGAAAGGCTCCTAGAAGACTCCCAGGGCGTCAACGAGCTGATGAACCCATGGCAAGTAAGTCAGGCCTTTCCGCTTTAGCACTCTTGTGGATCCAATTGAACCATTCTCAGCATTTGTACTTGTACCTGACCCGCC
+
>>1AA1B>CFDD1FG11BGGFFGFA3DF311DGEF1AEB01BFC0E/B00BAFA0BF1AABAAB2D11BGDHHH00BGH1BGH1@1BFH0BGF0FG>/GFHGGHC0GHFFHE/>/BGHHHFHHHHGHHHHHGFHHHHEHHGG/B<<C/1</?CFH1FG1F1F..>CHHH1CD0<GHHHHHH.<GHHHFGGGG0GHHHFHHGHCHGGGGGGGGGF00;.CFFGGGGGGGGGGG9FGGGGGG0CFFFF/-;=9
@M05620:37:000000000-D9766:1:1101:23841:5034 1:N:0:18
GCGGCTGCTTTGGCAGAAACTGACACGCCATGGCAAAACTCGCTTCAGCGCCCACGGCTGAACGCCGACCCCTCCATAGAATCTGAGATACCGGCTTTTGCATGGTAACCACCCCATAACGACTCAAGCTTGCCAAAACATACCACCAAGGAACACCAACCAACCTCCCTTCCTACCTGGTACTGACTCTGGCGTAATCCGACACCATACCCTACCATAACCAACACTCACTTGAAACTCATACTGAACGC
+
11>>>ADAFFFDFBFE1GGBBAEBF1BAA00B0B01AB0AB/A//A1D1/AAA//A///>B1B0/>///>/???/0>B>FB2BE2>1>11BB/</</01BB>BB0BB>11?FGG@<00<?/////1111110<11<0.0>000/00<....</./:..:..;.:.//../;/90;0900./000;0/000000-=--;9/-----;-//-9/;:;-//9/9//---9//////////////;///;///--
@M05620:37:000000000-D9766:1:1101:9905:5045 1:N:0:18
GAGGCTGCTTTGGAAGAAACTCATAGATTACTGCAACAGTTCCCCCTGGACCTGGAACCGTTTCTTGCCTGGCTTCCAGAAGCTGAAACAACTGCCAATGGGCTTCTACCCGTAAGGAAAGGCTCCTAGAATACTCCCAGGGTGTCAACGCGCTGCTGAACCAATGGCAAGTAAGCCAGTCCTTTCCGCTTTAGCGCTCTTGTAGATCCAATTGACCCATTCTCAGCATTTGTACTTGTACCTGACTCGCC
+
>3>AA>CAFFFFGGGBCGGGGGFHHGHHFGFGHH4BFGFDDDGHHGAF22BBAF2FF3AEFGHGDFDFGHHHHHB2BGHBFHHFF3FGHBGHHHHH3BFG311GAHHH4@F>1//?B33B00?30?BFG3B4BFHHGEHH//0//1@@1</><///?G111<0.>GCGH1F11=00<GG0<00=0=0EF.EG00;-;EDGEG;00000099;0000;/CFG0;;B0;BFBF009;9CBFF0C//////:;-
@M05620:37:000000000-D9766:1:1101:15662:5047 1:N:0:18
ACCACACCTTCTACAATGAGCTGCGTGTGGCTCCCGAGGAGCACCCCGTGCTGCTGACCGAGGCCCCCCTGAACCCCAAGGCCAACCGCGAGAAGATGAGTGGCGCGCTCCCTCTTCTGGTGGCCGCCTCCCTCCTTCCTGGCCTCCCGGCGCTGCGCCCTTTCTCACTGGTTCTCTCTTCTGCCGTTTTCCGTAGGACTCTCTTCTCTGACCTGCGTCTCCTTTGGAACTCTGCAGGTTCTAGATCGGAA
+
AAAAAAAACFFFGGGGCG1EGBHFGAA00AFF1AF00EE??GHGHGGE/EEEBFFFHHFE/E/FGCEGGECEHCHGGGAH//GHEGA<CG/</CHB?D1F?FF///<><><<GFGFHH0<=<..GG@CG.CEHHGGGGFFFEFABFAEG@?AA?@B>@B>=FFFFFFFFFFBFFFFFFFFFFFF/@;9FFFFF/;9?FFFBFFFFFFFFF/BFFFA=B@FEFFFBFB/999FFFFFFF9BFF/FFB/A-AF
@M05620:37:000000000-D9766:1:1101:24254:5064 1:N:0:18
AGTGCCAGCTCTCAATAGCACAGGGGACCCAGGCCTCTGCGAGTTGCGTCGGACTGATGAGTTGTGCAAAGACATACCTAACCAGAGAGGGTGCTGGTAAATGATGGGGTGCGGCGGGGCTCTTTGGCTCCCCCCCGTCCCCCTGTCTGGTCTATCTCTGCCCTTAGCTCGGCCGAGCACCCGTCTGCCCTCCCGTCACTCCGGAGAATCTCGTCTGCCGTCTTCTTCTTGAAACAAAAACCGAAAAATAC
+
>>>>>DDF1FFFF1FF3BB1FBFCFAAEA0ABBB01BAG1AAEEA11AB/AA//ABF2DDFDB11?1DDDFGHH11BBE1BFG1/0>0?/??/?BFB0FDG2BBFGHH/?>/BCCCG--<-CGFHFBGHGGGGGGGGAFGGGGGFFFFFFFFFBFFFFFF/BAFFFF/BF??F-9@@@-9AB@FFFFF/AFEF?BFFFFFFFF@B@@FFFFFFFFFFFF@-@FFF//9BFB/;//;9AF?-9---;-9-//
@M05620:37:000000000-D9766:1:1101:24360:5085 1:N:0:18
GAGGCTGCTTTGGAAGAAACTCATAAATTAGTGAAACAAGATCGGATGACCATGGATGCGTATTTTAGTTGGCTTAGAGCAGCTGGTACCACTTCCACTGGGATGATAAACGAAAGGAAAGGCTCCTAGAAGCCTCCCAGGGCGTCACAGCGCTGCTGAACCCCTGGCAAGTCAGTCAGGCCTTTCCGCTTTCGCACTCTTGTGGATCCAATTGCACCATTCTCAGCATTTGTACTTGTACCTGACCCGCC
+
BBBBBAFBFFFFGCGGGFGGB4ADG5566B4DFF5ABB2B23B22AAA33BA3A3B532AA113DA535D533B133DF5G3FB323D5B@BG3BB3BFGG?1B13BGH3B11??EFHF30BFGHGHHHFGD3BGHHGHHGG/DBBD/1@<DDGG/FHFGHFA.>FGG<FFG0=D0DHHHHAHHHHHGGGGG0;EDGGFGGGFFGGGGGF0;FG009/CFGGGFFGGGGGGGFFFGGGFFBFFFFF/9;9@
@M05620:37:000000000-D9766:1:1101:24359:5105 1:N:0:18
GAGGCTGCTTTGGAAGAAACTCCTAGATTACTGCAACAATTCCCCCTGGACCTGGAAAAGTTTCTTGGCTGGCTTACAGAAGCTGAAACAACTGCCAATGGGATGCTACCCGTAAGGAAAGGCTCCTAGAATAATCCAAGGGAGTAAAATAGCTGATAAAACAATGGCAAGTAAGTCAGGCATTTCCGCTTTAGCACTCTTGAGGATCCAATTGAACAATTCTCAGCATTTGGACTTTTAACTGACAAGCC
+
A?AAAAF>CDD4G4AB4BBBBG4BG5BGGBAEG54BF22ADDDB2B2FHFFHGGFF33FGBDG5FGB33BFEEGG3BBGHHHGBG33BB3?BFGHGFFGH31BB1BB@3BB1?>/03B3BBC?3??3B4BF4B3BBFFC2//F??B??F2@22@@222>@@2/?<<?0F<?1?<F@@?10><1<=1><A?DE00==DCBDG<0<<<CCFCC0:0;C0<B;000;0;/0;BBF0;9:;909BBB0;BC99C.
@M05620:37:000000000-D9766:1:1101:9208:5116 1:N:0:18
ACCACACCTTCTACAATGAGCTGCGTGTGGCTCCCGAGGAGCACCCCGTGCTGCTGACCGAGGCCCCCCTGAACCCCAAGGCCAACCGCGAGAAGATGAACCCAGGTGAGTGGCCCGCTACCTCTTCTGGTGGCCGCCTCCCTCCTTCCTGGCCTCCCGGCGCTGCGCCCTTTCTCACTGGTTCTCTCTTCTGCCGTTTTCCGTAGGACTCTCTTCTCTGACCTGCGTCTCCTTTGGAACTCTGCAGGTTC
+
AABABCCCFFFFGGGGGGGGGGHHGGGGHGHHHGGFFGGGGHGHHGGGGGGGHHHHHHHGGGGGGGGGGGGHHHHGGGGHGHHHHGGGGGGGFGHHHGHHHHFEHF1F1G<GFGHHGGG-DCFDHDGFHF0CDHCCDFGFHGHHDFGGGFFFGGGGGGGB-99BAFFFF=DFFFFFFFBFBFFFFFFBFFFFEFFFFFFFFF?;A9DFFFFFFFFFBFFBBFBBB.;AFFFFFFFB/;BFFFFBFFFFFF/
@M05620:37:000000000-D9766:1:1101:19164:5128 1:N:0:18
AGTGCCAGCTCTCAATCGCACAGGGGACCCAGGGCCTGGCCCCTCCATCCAGAAAACCTATGACCTCACCCGCTACCTGGAGCACCAACTCCGCAGCTTGGCTGGGACCTATGTGAGTATCCAGCGTAGGAATCTGGGAGTTGGGGAGGAGTGAGGAGTTAGGGAAAGACAGTCCTAACCGTGGAGGGTTCTGGTAAATGATGGGGTGAGGAGGGGCTCTTTGGCTCCCACCAGTCCCCCTGTCTGGTCTA
+
AAAABFFFBFFFGGGGGGGGGGHHGGGG?EHHGGGGFGHHCGGHGGHGFHHHBG3GHGEHHHFHHHGHHHHGGGGGHHHGHHHGHEFHGHHHGGGGGHHHGHHGGGHH/GHHHHHHHHHEDHHHHGDGGGHHHHHHHHHGGHHGCGGGGGGHGHHHHGHG0=<GHHHHHHHHHHHHHHHHGCEFGGGGCGGGFGCFGGGGGGGGGGGFFFFFFFFFFFFFFEBFF/;;AFFFFFFFFFEDFFFFF/9BBF/
@M05620:37:000000000-D9766:1:1101:9193:5129 1:N:0:18
ACCACACCTTCTACAATGAGCTGCGTGTGGCTCCCGAGGAGCACCCCGTGCTGCTGACCGAGGCCCCCCTGAACCCCAAGGCCAACCGCGAGAAGATGAACCCGGGAGCGTGGCCCGCTCCCTCTTCTGGTGGCCGCCTCCCTCCTTCCTGGCCTCCGAGCGCTGCGCCCTTTCTCACTGGCTCTCTCCTCTGCCGTTTTCCCTACGTCTCTCTTCTCAGCCCAGCGTCTCCTTTGGATCTCTGCGGGTTC
+
BBCCCBCAFFFFGGGGGGGGGGHHGFGGHGHHHGGFCGGGGHEHHGGGGGGGGHHHGGHEFEGGGGGGGGGHEHHGGFGHGHHHHGGECCCFGGHHHHHDGH</>A/>.>..-<.<-<<-.CG//G0;CGF/..:-9;.:9C//9/9;/;0/.C9;..-;@--.:A-;A-@/F90;009;/.:0FFF09;/0000;DD/.0;00:.:.;B/F00;BF0009/..:.-;A./9;BBFF00;F909B-;--;.
@M05620:37:000000000-D9766:1:1101:7987:5183 1:N:0:18
ACCACACCTTCTACAATGAGCTGCGTGTGGCTCCCGAGGAGCACCCCGTGCTGCTGACCGAGGCCCCCCTGAACCCCAAGGCCAACCGCGAGAAGATGAACCCAGGTGCGTGGCCCGCTCCCTCTTCTGGTGGCCGCCTCCCTCCTTCCTGGCCTCCAGGCGCTGCGCCCTTTCTCACTGGTTCTCTCTTCTGCCGTTTTCCGTAGGACTCTCTTCTCTGCCCTGAGTCTCCTTTGGAACTCTGCAGGTTC
+
AAA1AAAAFFFFGGGFFGG1F1BAE0ABFCHH1BFAEEGEGHHHHGGGEEFEHHHFHHHGCGGGG/>EGGGBG1CEGGEA/<GEE?</><B<//0FBGBDHHG?/<111<?E<CCFCGG?FGHHFF<<00=CCAGACC..AEFF99FFGBFGFGGGG/;F.@-A@F@<F-;FFFFFFFE/BB:FFFF/;BFFFFB=BFFEFFAB---9BFFFFFFFFFFF/;-99--;:BBBFFFFFFFFFFFFF/99FF/
@M05620:37:000000000-D9766:1:1101:16003:5185 1:N:0:18
ACCACACCTTCTACAATGAGCTGCGTGTGGCTCCCGAGGAGCACCCCGTGCTGCTGACCGAGGCCCCCCTGAACCCCAAGGCCAACCGCGAGAAGATGAGGCCCGCTACCTCTTCTGTTGTCCGCCTCCCTCCTTCCTCGCCTCCCGGCGCTGCGCCCTATCTCACTGGTTCTCTCTTCTGCCGTTTTCCGGCGGACTCTCTTCTCTGACCTGCGTCTCCCTTGGGCCTCTGCAGGATCTCGATCGGTTGA
+
AAAABBBBFFFFGGGGGGGGGFHHGEGEGEGHHGGEGGGGGHHHHGGGEEGGFHHHFHHGGGGGGGGGGGFHFHHGGGGHGFHHHGGFFGGCFGFHGHFF2?</>/>>@>FF>FFGB1=10=FE-EE..</C</0;CG0.;:.C:;.--:?:-.-;D:-.9;FF/9//.:;9//9/;B/BFFFF.A/A9;D-B-@--@FBFFFEB99//BB/..-:@ABF/.;B/..;AF/9//;A./;BF9;:ABF..:/
@M05620:37:000000000-D9766:1:1101:18069:5186 1:N:0:18
ACCACACCTTCTACAATGAGCTGCGTGTGGCTCCCGAGGAGCACCCCGTGCTGCTGACCGAGGCCCCCCTGAACCCCAAGGCCAACCGCGAGAAGATGAACCCAGGTGAGTGGCCCGCTACCTCTTCTGGTGGCCGCCTCCCTCCTTCCTGGCCTCCCGGCGCTGCGCCCTTTCTCACTGGTTCTCTCTTCTGCCGTTTTCCGTAGGACTCTCTTCTCTGACCTGCGTCTCCTTTGGAACTCTGCAGGTTC
+
AAAAAAAAFFFFGGFFBGG1F1B1EAEEGCGH1FGFGGGGGHHHHGGGEGGGGHHHHHHGGGGGG?EEGGGGHFFGGGEGAEHHHGF<CGGC/CCGHHHHH?AFFEFF1F1?/CHHGGGGGGHHFHHHHGGCCHHGGGFGHFCHGGGGGGFBFGGGGGGG?A@?@B@-B-@FFFFFFFFFFFFFFFFFFFFFFFF@9BFFFFB:AFFFFFFFFFFFFFFF9B//;-9A@BFFFFFFFFFFFFFFF/BFFB/
@M05620:37:000000000-D9766:1:1101:11566:5188 1:N:0:18
ACCACACCTTCTACAATGAGCTGCGTGTGGCTCCCGAGGAGCACCCCGTGCTGCTGACCGAGGCCCCCCTGAACCCCAAGGCCAACCGCGAGAAGATGAAGCCAGTTCCGTCTTCTGCTATCCGCCTCCGTCCCTCCTTGCCTCCCTGCGCTGCGCCCTTTCTCACTGCTTCTCTCTTCTGCCGTTTTTCGTCGGGCTCTCTTTTCTGCCCTGCGCCCCCTTCGGCCCTCTGCTGGGGATCGTTCGGGCGA
+
AAAAAAAAFFFFGGGGGG11F1FCGEEBAEGHFFGECGGGGHHHHGGGGEGGFHHHHHHEEGCGGGGGGGGGHHHGGGGHEGHHHGGECGBB@FHGFHG11?G0G1?11/??F<D<G1F11><.>.....<<<.0<</=<CGHHC./0C@@-:A-;E?9B00000;0;00;0CFGGB90;F/99B-B--/-A-----99BF/://////9;F--9-9-------;9-----///;B--99----;-@--99
@M05620:37:000000000-D9766:1:1101:6721:5220 1:N:0:18
ACCACACCTTCTACAATGAGCTGCGTGTGGCTCCCGAGGAGCACCCCGTGCTGCTGACCGAGGCCCCCCTGAACCCCAAGGCCAACCGCGCGAAGATGAGTGGCGGGCTGCCTCTTCTTGTTTCCGCCTGCCTCCTTCCTGGCCTCCCGGCGCTGCGCCCTTTCTCCCTGGTTCTCTCTTGTGCCGTTTTCCGTAGGACTCTCTTGTCTTCCCTGCGTCTCCTTTGGCACTCTGCAGGTTCTCGATGGGAA
+
AAAAAAA1BCFFGGGGGG1FGGHHGGGA0BGGHBAF0EEECHHHHGGEEGGGGHGHHHGAEEEGGGGGGGGHHHHGGGGHGHHHHGGGGG/>CGGCGHH111?/<---:..;0<CC0CC;:0/<:..999990CE/;F/;0/.;BA?F.9-;@@-:-9--9/BBBF/;B/-;BBFFFFFF/;/;99ABFFFFF/;;-/:BFF9FF//9B/:BFFF--9--BFFFFFB//BBFF///;--9:F/;BB/A--/
@M05620:37:000000000-D9766:1:1101:17485:5225 1:N:0:18
AGTGCCAGCTCTCAATCGCATAGGGGACCCAGGGCCTGGCCCCTCCATCCAGAAAACCTATGACCTCACCCGCTACCTGGAGCACCAACTCCGCAGCGTAGGAGTTGGGGAGGAGTGAGGAGTTGGGGAAAGACAGTCCTAACCGTGGAGGGTTCTGGTAAATGATGGGGTGAGGAGGGGCTCTTTGGCTCCCACCAGTCCCCCTGTCTGGTCTATCTCCTGCCCTTAGATCGGAAGAGCACACGTCTGAA
+
>AAABFFFBFFFGFGGGGGCE2GHFEGGGGFHGEGGFGHGHHGCEGHHHHHGHHFGGGHHHGBGHHGGHHHGGGCGHHHGHHHGHHCHGGHHGG?GGGGGGEFFHGHHGCGDCDGGHFGHHG<FHHGGGGHHHH0GHGFH1GHHGDG@<GGG<GHHHHG;00<CGHHHHGCCFFGGGGG@GBGFFGGGGFGGGFFFEFFFFFFFBEFFFFFFBF/FFFFFFFFFFFFFFFFFFAAEDAFFBFFFB;AFFFB
@M05620:37:000000000-D9766:1:1101:25344:5231 1:N:0:18
AGTGCCAGCTCTCAATCGCACAGGGGACCCAGGCCTCTGCGAGTTCAGTCGGAAAGATGAGGAGCGCAAATACAACCCTGACCACCGAGTGTGCTGGTAAACCATGGGGTGAGGCGGCCTTCAGTGGCGCCCACTCGTCCCCCTGTCTGGGCTATCTCCTGCCCTTAGACCGGAAGACCCCTCGCCTGCACTGCAGCCACTCCGGCGAAGCTCGTCCTCTGTCTTCCTCTCCAAAACACATCACTGTTCCT
+
1AAAADBCACFFGA3BFFFFAE00AEEGGEEEF0B1B1B1///AA12DAD/A///001BFG01//>/>>>11B@BBB/BB>0B1///>//?B>F2BBBF2110/1B0/?B//B0/<<///<?11=10<->A<CC.<<.<.<..-::;0C//./;0/009CC/..//;0C0B@-;-.;/:9---9---;9-BF/////---/9999------//;----;/999///9/9///;//----9////;:///99
@M05620:37:000000000-D9766:1:1101:16401:5247 1:N:0:18
ACCACACCTTCTACAATGAGCTGCGTGTGGCTCCCGAGGAGCACCCCGTGCTGCTGACCGAGGCCCCCCTGAACCCCAAGGCCAACCGCGAGAAGATGAACCCAGGTGCGTGGCCCGCTCCCTCTTCTGGTGGCCGCCTCCCTCCTTCCTGGCCTCCCGGCGCTGCGCCCTTTCTCACTGGTTCTCTTTTCTGCCGTTTTCCGTAGGACTCTCTTCTCTGCCTTGCGTCTCCTTTGGAACTCTGCGGGTTT
+
ABBBBBBBFFFFGGGGGGGGGBHHGEGBAE2FFFGFGGGGAEG1FEGGEEGFFHHHGHHFGGGGGGGGGGGFFHFFAGGHGHHHHGGGGFCFCGHGGHHBGA/?FFF11>??-AGF@--<E.<<G00=GD0CDHG:C-:CFGFG.;9C/9C/CA9FG9C?A---9:-BD9BFBBFFBBFFEFBBBB9/;/999B99DFFEF/.9.;./:BBFBF/9BBBBBF/;99;99.;9BFFFBF/B//:9/9;@DA.
@M05620:37:000000000-D9766:1:1101:17212:5250 1:N:0:18
ACCACACCTTCTACAATGAGCTGCGTGTGGCTCCCGAGGAGCACCCCGTGCTGCTGACCGAGGCCCCCCTGAACCCCAAGGCCAACCGCGAGAAGATGAACCCAGGTGAGTGGCCCGCTACCTCTTCTGGTGGCCGCCTCCCTCCTTCCTGGCCTCCCGGCGCTGCGCCCTTTCTCACTGGTTCTCTCTTCTGCCGTTTTCCGTAGGACTCTCTTCTCTGACCTGCGTCTCCTTTGGAACTCTGCCGGTTC
+
CCCBCCCCFFFFGGGGGGGGGGHHGEGAFEFHHGGEGGEEAGHHHGGG1EEFHHHHGHHGGGGGGGGGGG1GBGHGGGGGGHHHHFGEDFDFGGHGGHFHHHGFFEGF1?<?FFGHGGG-CHHHHHHHHHGGGGHGGGGGHGHHGGGGGGFGGGGGG?ADDFCDFFFFFFFFFFFFFFFFFFFFFFFFFFFFFFFFAFFFFFFF;ADFFFFFFFFFFFFF0B;FB:@AFAFFFFFFFFFFFFFFE0;@@D.
@M05620:37:000000000-D9766:1:1101:24558:5260 1:N:0:18
GAGGCTGCTTTGGAAGAAACTCATAGATTACTGCAACAGTTCCCCCTGGACCTGGAAAAGTTTCTTGCCTGGCTTACAGAAGCTGAAACAACTGCCAATGGGATGCTACCCGTAAGGAACGGCTCCTAGAAGACTCCAAGGGAGTAAAAGCGCTGATGAAACCATGGCAAGTAAGTCAGGCCTTTCCGCTTTAGCACTCTTGTGGATCCAATTGAACCATTCTCAGCATTTGGACTTGTCACTGACCAGAC
+
A33AAAFAFFDFEGGFGFGGGGHHHGHHHGHHHHFHGFGADGHHHGGGECHHHHHHHFFFF55FDD5AA5BFHHC3GHHGH33BEEH@@GAGEBF?3F3B@F?3?GFBB1FE>>E0FGC0/?/<<??G4FHH3B?GH111???D/0122@0/>CDDHG1?1F0/?10001><==D<1>GHH.<<00<<AD..0=0=GC/G00<GGB00=0000:0;C.FF099FFF/;F0CB0;/9CC00=C0BC;/9C..
@M05620:37:000000000-D9766:1:1101:20304:5324 1:N:0:18
ACCACACCTTCTACAATGAGCTGCGTGTGGCTCCCGAGGAGCACCCCGTGCTGCTGACCGAGGCCCCCCTGAACCCCAAGGCCAACCGCGAGAAGATGAGTGGAGGGCTCTCTATTCTTGTCGCCGCCTCCCTCCTTCCTCCCCCCCCGGCGCTACGCCCTTCCTCGCTGGTTCTCTCTTCTGCCGTCTTCCGTCGGTCTCTCTTCTCTGCCCTACGCTTACCTTGGTATTCTGTAGGATCTTGCTAGATA
+
BBCCDCCBFFFFGGGGGGGGGGHHGGGGHGHHHGGGGGGGGHHHHGGGGGGGFHHHFHHGGGFGGGGGGGGHHHHGGGGHGHHHHGGGGGGGGGHGHHH2?2/?/<</0?111<1111>111.>.<A<..../:C;:C/;0/:C.--=---@D--;.;-9-/:/0;9@..-;F00;:FFF::0B0-A9AEF0;0:>=-.;B0;B0000:0;0;F/;.-...;/;000:0000;0000000:00:::BF00:
@M05620:37:000000000-D9766:1:1101:8246:5333 1:N:0:18
ACCACACATTCTACAATGCGCTGCGTGTGGCTCCCGAGGAGCACCCCGTGCTGCTGACCGAGGCCCCCCTGAACCCCAAGGCCAACCGCGCGAAGATGAGTGGCCCGCTGCCTCTTCTTGTTGCCGCCTTCCTCCTTCCTGGCCTCCCGGCGCTGCGCCCTTTCTCACTGGTTCTCTCTTCTGCCGTTTTCCGTAGGACTCTCTTCTCTGCCCTGCGTCTCCTTTGGCACTCTGCAGGTTCTCGATCGGAA
+
BCCCBBC>BDDFGGGGGG4AEEGGGGG22BGBF2AE2AAE?GDGGGG0AEEGFHFHGHG>>>CEGGGGGGEHFHHGGGGHGHHHHGGGCD/>@FG/?GHF@1F/0.><A-.<<GFHHH0DH0.=GF:AD.;CGHHHHHHG0:AFGGGGFGGGGGFFF:D@CFFFFF0FFFEFFFFFFFFF9BFFFFDFFFFFFF;DDFFFFFFFF9BFFFFFFFF.;ADAFFFFFFF0;FFFFFFFF.ABFF0AFF.;..E
@M05620:37:000000000-D9766:1:1101:15534:5340 1:N:0:18
ACCACACCTTCTACAATGAGCTGCGTGTGGCTCCCGAGGAGCACCCCGTGCTGCTGACCGAGGCCCCCCTGAACCCCAAGGCCAACCGCGAGAAGATGAGTGGCCCGCTACCTCTTCTGGTGGCCGCCTCCCTCCTTCCTGGCCTCCCGGCGCTGCGCCCTTTCTCACTGGTTCTCTCTTCTGCCGTTTTCCGTAGGACTCTCTTCTCTGACCTGCGTCTCCTTTGGAACTCTGCAGGTTCTAGATCGGAA
+
CCCCCCCCFFFFGGGGGGGGGGHHGGGBCEHHHGGGDGEGGHHHHGGGGGGGGHHHHHHGGGGGGGGGGGGHGHHGGGGHGHHHHGGGGGFGGGHHHHHFFDFC0?>CC>AGGHHHHHF<=<.CCGGCGDCCGHGHHHHFGHHHHHGGGG-?DGFFABDFFFFFFFFFFFFFFFFFFFFFFFFFFFADFFFFD:ADDFFFFFFFFFFFFFBFFBF.@ADDFFFFFF/BBFFFFFFFFF;FFFFFFBBF?DE
@M05620:37:000000000-D9766:1:1101:10264:5352 1:N:0:18
ACCACACCTTCTACAATGAGCTGCGTGTGGCTCCCGAGGAGCACCCCGTGCTGCTGACCGAGGCCCCCCTGAACCCCAAGGCCAACCGCGAGAAGATGAGGCCCGCTACCTCTTCTGGTGGCCGCCTCCCTCCTTCCTGGCCTCCCGGCGCTGCGCCCTTTCTCACTGGTTCTCTCTTCTGCCGTTTTCCGTCGGACTCTCTTCTCTGACCTGCGTCTCCTTTGGCCCTCTGCAGGTTCTCGATCGGCCGA
+
BCBCCCBAFFFFGGGGGGGGGGHHGGGBEEHHHGGEDGGGGHHHHGGGGEGGGHHHHHHGGGGGGGGGGGGHGHHGGGGHGHHHHGGGGG>BFGHGHHHFGGG/A/><D>FGHHHHHDHH.>GGGGGGHECHGHHHHH0;GGHH.;.;-ADGGGGGF;CFFBFFFFFFFFFFFFFFFFFFFFFFFDFFFFFFFC@DFFFFFFF9FBBFEFFFF.CDDFFFFFFFF//;EFFFF:BF.;:BBEBFFFF-.;9
@M05620:37:000000000-D9766:1:1101:23510:5364 1:N:0:18
ACCACACCTTCTACAATGAGCTGCGGGTGGCTCCCGAGGAGCACCCCGTGCTGCTGACCGAGGCCCCCCTGAACCCCAAGGCCAACCGCGAGAAGATGAGTGGCCCGCTCCCTCTTCTTGTGGCCGCCTCCCTCCTTCCTGGCCTCCCGGCGCTGCGCCCTTTCTCACTGGTTCTCTCTTCTGCCGTTTTCCGTAGGACTCTCTTCTCTGCCCTGCGTCTCCTTTGGAACTCTGCAGGTTCTAGATCGGAA
+
AAA1AAAA1CFFGFGF3GG1B1FCF00000BB1AFA/EEE?GFGHGGGGAEGEHHEGGGE/F@EF/EEGEA0CCGEGG?H/CGGGG<<>@B</CCCDG1FFGF/0.>>@<>EHHHHHHDGF0CEGC;@E.:CFHGGGGFGBFGFGGGGG??A@--A@@F@@FFFFFFFFFFFFFFFFFFFFFFFF@FBFFFFFFABFFFFFFFFFFFFFF/:EFFA@A@FBFFFFFF/:FFFFFFFFF9BFFEFBF/AA?E
@M05620:37:000000000-D9766:1:1101:6654:5378 1:N:0:18
ACCACACCTTCTACAATGAGCTGCGTGTGGCTCCCGAGGAGCACCCCGTGCTGCTGACCGAGGCCCCCCTGAACCCCAAGGCCAACCGCGAGAAGATGAGCAGGGGAGTGGCCCGCCTCCTCTCCCGGGGGCCCCGTCCCTTCCTCCCGGGCCTCCGGCATCGCGCCCTTTTTCTCTGTTCTTCCGTTTTGCCGTTTTCCGTAGGATCTTCCCTCCTGCTCCGTATGCCCTCTGGAACTTCGCAGTTGTAA
+
BBBBBBBBFFFFGGGGGGGGFFHHGEGGHGHHHGGEFGGFGHHHHGGGEEGGFHHHHHHGGGGGGGGGGGGHHHHGGGGHGHHHHGGGGCCGGGHFHG22222?/<//?<..0.--<...</0/</.--:-;--;-::D.;0B9FFF.AB--9.::A----/.:-@-;@/BBBB/////////9/.9//;.//-..99//.:...////://.;...///:/....///;9.99//:/;9:....;9////
@M05620:37:000000000-D9766:1:1101:13628:5378 1:N:0:18
GAGGCTGCTTTGGAAGAAACTCATAGATTCCTGCCCCAGTTCCCCCGGGACCTGGAAAAGTTTCTTGCCTGGCTTGCAGAAGCGTAAACAACTGCCAATGGGATGCTACCCGTAAGGAAAGGCTCCTAGAAGACTCCCAGGGAGTCAAAGAGCTGATGAACCAATGGCAAGTAAGTCAGGCATTTCCGCTTTAGCACTCTTGTGGATCCAATTGAACCATTCTCAGCATTTGTACTTGTACCTGACACGCC
+
BB?ABBFBFFFFGGGGGGGGA44DD5GDG5DGBG44BAAA5D5FHGCEFGG1AB1BG32BBBDFDADFHFHHHHG0?FHFCHH/11>?GBFHHGHGE3BFHE0BFGHHHHHGGC/FGFHB00?10?1FDHHHHHHHH/FGGG/C?0?1110?GFH1FG<G1F<.<GHHHEGG0DFGHHGGF.<GHHHGGGGGHHHHHHGHHHHHGGGGGGFGGG00;.CBFFFFFGGFFGGGFFGGFGGG0CFGFFBBA?.
@M05620:37:000000000-D9766:1:1101:15125:5393 1:N:0:18
GAGGCTGCTTTGGAAGAAACTGATAGATTAGTGCAACAGGACCGCATGGACATGGAAAAGTATCTTGCCTGGGTGACAGAAGCTGGAACAACTGCCAATGGTATAATAAACGACCGGAACTGCTACTAGCAGACTACAAGGGAGTCACCGAGATGATGCACCCATGGCACGTCAGTCAGGCCTTTCAGCTTTCGCACTCTTGTGGATCCCCTTGAACCATTCACCGCATTTGTACTTGTACCTGAACCGCC
+
BBBBBBFBFFFFGGGGGGGGG5GBDAB66D4DD5AFGHCD22B2222B23B33B2B33BBB555BD55AA3A1BABB5BFG3FHG21B@2?F3BGBB3GGF@@@4@BB43B>1/>>EFF/3?B44BFHH?GG2F22BB<G/D//?@G2@?<//?G1GG1>1>..>FHHHHDHE..=DHHHGF/<GH0<<GBHHE:CCGHHHFFGGGGGGB.;FFCCFEGGFG0;0;A-A;;FB/9F/BF/BBFFF/9;;BB
@M05620:37:000000000-D9766:1:1101:17002:5396 1:N:0:18
AGTGCCAGCTCTCAATCGCACAGGGGACCCAGGCCTCTGGGAGTTGGGTGGGACTGAGGAGTTGGGCAAAGACAGCCCTAACCGAGGAGGGGTCTGGTAAATGATGGGGTGCGGAGGGGCTCTTTGGCTCCCACCCGTCCCCCTGTCTGGTCTATCTCCTGCCCTTAGATCGGAAGAGCTCCCGTCTGCACTCCAGTCACTCCGGAGAATCTCGTCTGCCGTCATCTGCTTGAAAAAAACAGCAGGTTCTA
+
AAAAAF111CFFCGGDFGFCG?GAFGC00A0A00FBFGG1GA//0A1AAB/A/0FGHC/1>BB11/B0B0FGHH0/B?B00FG/////>E?///0001>FFBFFHHGGA?B/<//<///>CHHH=1GBHGGG/<CA@.CE.GGGE0CHHH0CHGCH:G0;//CE//900F;...;9.C;;999.CAF-B//9;-B/B/BF/BFB@F---BBFB-AAEF/F-;@--999F/B9-/9BF9-----;-;;9BB:
@M05620:37:000000000-D9766:1:1101:18761:5443 1:N:0:18
ACCACACCTTCTACAATGAGCTGCGTGTGGCTCCCGAGGAGCACCCCGTGCTGCTGACCGAGGCCCCCCTGAACCCCAAGGCCAACCGCGAGAAGATGAACCCAGGTGCGTGGCCCGCGCACTCATCTGGTGGACGCCGCCCTCCTTCATGGCCTACCGGCGCTGCGACCTTTGTCACTAGTTCTCTCTTCTGCCGTTTTCCGTAGGACTATCATCTCTGCCCTGCGTCTCCTTTGGAACTCTGCCGGGTC
+
BBBABBBBBFFFGFGFFG5BGBHFG2A24AFF3AFE2EEGDHHHHGGGDEGGEFGFHHFA>ECGGAGGGEF1FCGGGG?G//GHHG//BD<//DCB1F1?FGD<?<<?GCCDGCHCGC<<<CGG/<GGG0<C.:::CB-9--;;:F0;0;F09CFBBF-@@B?BBDB;B@DF//;;;B///9;B9B/99;BFFFBBDF/./99F;;DFFF//;/;;FFBF/99FFE?FB9F/9//9/;;FBFFFFF<B-;-
@M05620:37:000000000-D9766:1:1101:9445:5445 1:N:0:18
GAGGCTGCTTTGGAAGAAACTCACAGGTTACTGCAAAAGTTCCCCCTGGGCCTGGGAAAGATTCTCGCCTGCCTTACAGAAGCTGATACAACGGCCAATGGTCTGCTACCCGTAAGGAAAGGCTCCTAGAAGACTCCAAGGGAGTAAAAGAGCTGATGAAACAATGGCAAGTAAGTCAGGCATTTCCGCTTTAGCACTCTTGTGAATCCAATTGAACAATTCTCAGCATTTGTACTTGTAACTGACAAGCC
+
BBBBBBFBFFFFGGGGGGGGGBH4BA4A4D45DGHHFG3B5AGBBA2FA2BA221AAB1B335D5B11A1AA13D3F535B3BF333D43BB/>E//?BG3444BB4BGG0?>EAG?3BFGGFFHFB2??DDBBFCHG?@FDED?@@FD2??GGHHH?FGHHHEHHHHHHGFGGG<GHFGCGFDGHHGC.<<D;C0CGFHH0;000<;0CGHHHCFFFFFFGBBF;/CFGGBFFGGGBCFFFF0BBFGFEE
@M05620:37:000000000-D9766:1:1101:6863:5445 1:N:0:18
GAGGCTGCTTTGGAAGAAACTCATAGATTACTGCAACAGTTCCCCCTGGACCTGGAAAAGTTTCTTGCCTGGCTTACAGAAGCTGAAACAACTGCCAATGGTCCACTATACGAACGGCAAGGAAAATCGCCTATAAGACTGCAAGAGACGAAAAGATCTAACAAAACAAAGGCAAGCAAGACATGCACTTTTGCCACAGTACTCGCGCGCATACACTAAAAAACTACTTAGCACATTTACACGTAACAGAC
+
AABB>AFBFDDFGBBFCGFGGGHHHGGHHHBFGHCHHHHHHEFGFGEFFFGHHGGFBABGBGHGHHHBAGBHFHHBBFGHHFCFHEFGFGEHHHHHHHGH3B4B@B4B4@B1?1/>///>?/03B243?FE/?33?3B2322B?220@2?//?/0/<11111<1000>F0<0<<0<>GC//<<0<<D00<00<<000..00;00.-----;9.0900//090-.//:://:/9//;;9//:/.9B../;BA
@M05620:37:000000000-D9766:1:1101:11531:5447 1:N:0:18
ACCACACCTTCTACAATGAGCTGCGTGTGGCTCCCGAGGAGCACCCCGTGCTGCTGACCGAGGCCCCCCTGAACCCCAAGGCCAACCGCGAGAAGATGAGGCCCGGTCCCTCTTCTGTTGTCCGCCTCCCTCCTTCCTGGCCTCTCTGCGCTGCGCCCTTTCTCACTGGTTCTCTCTTCTGCCGTTTTCCGTCGGACTCTCTTCTCTGACCTGCGTCTCCTTTGGCCCTCTGCCGGGTCTCGATCGGCCGA
+
BBBBBBB3BCCFGGGGGG5BGFHHGEGAAAGGGBFE2EEEDHGHHGGEEEEFFHGHHHH0EECFGGGGGGFHFGHGGGGHGHHHHGGGGG/>CGHEGGH?CFC/>/>/><>FFGF=F1>FFFGADCEC<.<CE/;GHH0;;CGH/=0;0;AB?EABF9;BFFFG0;BF/CFGGFFFFFFF/FFBFFFFFBFBFB@;@BFFFFF/B/:BBFFFFEBABDFFBFFBF/;;EFFFF/;9-.;;;F//ABD-.>?
@M05620:37:000000000-D9766:1:1101:20369:5456 1:N:0:18
ACCACACCTTCTACAATGAGCTGCGTGTGGCTCCCGAGGAGCACCCCGTGCTGCTGACCGAGGCCCCCCTGAACCCCAAGGCCAACCGCGAGAAGATGAACCCAGGTGAGTGGCCCGCTACCTCTTCTGGTGGCCGCCTCCCTCCTTCCTGGCCTCCCGGCGCTGCGCCCTTTCTCACTGGTTCTCTCTTCTGCCGTTTTCCGTAGGACTCTCTTCTCTGACCTGCGTCTCCTTTGGAACTCTGCAGGTTC
+
ABBBBBBBFFFFGGGGGGGGGGHHGEGBEEHHHGGGGGGEGHDHHGGGDGGGGHGHGFHGGGGGGGGEGGGHGHHGGGGHGHHHHGGGGGDGGGHHHHHHHHGGEGGG1GGHGGHHFGGGGHHHHHHHHHHHGHHGGGGFEEHHGGGGGGGGGGGGGGGG-AFFFFFFFFFFFFFFFFFFFFFFFFFFFFFFFFFFFFFFFFFFFFFFFFFFFFFFFFFFFFFFF?DDFFFFFFFFFFFFFFFFF/FFFFB
@M05620:37:000000000-D9766:1:1101:25414:5463 1:N:0:18
GAGGCTGCTTTGGAAGAAACTCATAGATTACTGCAACAGTTCCCCCTGGACCTGGAAAAGTTTCTTGCCTGGCTTACAGAAGCTGAAACAACTGCCAATGGGATGATACCCGTCCGGAACTACTCATAGAAGCCTACAAGAGCGTAACCGCGCTGATGAACCCATGGAACGACCGTCAGGAATTTACGCATTCGCACTCTTGTGGATCCCCTTGCCCAATTCTCAGCATTTGTACTTGTACATGACCAGCC
+
AA@ABAFAFFDF4FGGCGGGBFBGGGHHHHHGHHHHHFGBDGGHHGAF2FGHHC2FGH2BBFFGDGEGHHHHHHBFGHHHHHHFFGHGHFHHHFHHHHHHHAG3FGHHHBBEEEE>>>E/33BBB?4BB?BBBFHCGHHH0BBC//?EFB/>C//?1?FGHH?<GFGBG1<.<-<<AADF//CGGGFGG.:;0CDEGGGGGGFFDFGGF/.;F/;;CBGFFF/9////;BFFB/:FFBF/BBFFF99;.;;
@M05620:37:000000000-D9766:1:1101:24794:5468 1:N:0:18
ACCACACCTTCTACAATGAGCTGCGTGTGGCTCCCGAGGAGCACCCCGTGCTGCTGACCGAGGCCCCCCTGAACCCCAAGGCCAACCGCGAGAAGATGAACCCAGGTGAGTGGCCCGCTACCTCTTCTGGTGGCCGCCTCCCTCCTTCCTGGCTTCCCGGCGCTGCGCCCTTTCTCACTGGTTCTCTCTTCTGCCGTTTTCCGTAGGACTCTCTTCTCTGACCTGATTCTCCTTTGGAACTCTGCAGGTTC
+
ABBBBBBBFFFFGGGGBGGGGGHHGEGGH?GHHGG2EFGCGHHHHGGGE1FGHGHHHGHGGGGGGGFGGGGHHHHGGGGHGHHHGGGGGCFGGGGHEFH22G</G/1?1<??/FHC<@@-CC<DHD00GD0<<GC::@.CECFGDGFGFBFBA/;FGBD--;=>=99DFACFFFB/F9/FBFBB/BFBF9999FB9ADFEFB?/9AD///:BFFFFFBBBBFF9B///99BBFFFF/B9/BFFBFBF.;9/
@M05620:37:000000000-D9766:1:1101:19728:5469 1:N:0:18
GAGGCTGCTTTGGAAGAAACTCATAGATTACTGCAACAGTTCCCCCTGGACCTGGAAAAGTTTCTTGCCTGGCTTACAGAAGCTGAAACAACTGCCAATGGGATGCTACACGTCAGGAAAAGCTAATAGAAGACTCAAAGGGCGAAACCGCGATGATGAACCACTGGAAAGTAAGTCAGGACTTTCCGATTTAGCACTCTTGTGGATCCAATTGCCAAATTATCAGCATTTGTACTTGTAACTGACAAGCC
+
A1AAAAFAFFFFFGGG1GGGGGFHHGHHHDGHHHDFGGGAFGGHHGEFEGHHHHGHHHHGFHHHGHFHHHHHHHGGHHHHHHHGGHHFHHHHHHHHHHHHHHHH/BGFF1B?B/?EGH0000>B111BG1FG1<1B1<11BE/B////0</B/>/?@11?<G0.>FH<FGFH11>>GFH//.<<GFHA.=EG0<GGHHH0GF;CEHHHHG0C0;0;00CGG00=B0;BFGGBC90CF09CFGGGGGGBFFE
@M05620:37:000000000-D9766:1:1101:8000:5472 1:N:0:18
ACCACACCTTCTACAATGAGCTGCGTGTGGCTCCCGAGGAGCACCCCGTGCTGCTGACCGAGGCCCCCCTGAACCCCAAGGCCAACCGCGAGAAGATGAACCCAGGTGCGTGGCCCGCTCCCTCTTCTGGTGGCCGCCTCCCTCTTTCCTGGCCTCCGGGCGCTGCGCCCTTTCTCACTGGTTCTCTCTTCTGCCGTTTTCCGTAGGACTCTCTTCTCTGCCGTGCGTCTCCTTTGGAACTCTGCGGGTTC
+
BABBB?ABFFFFGGGGGFGGGGGGEEGFHGHHHGGFDEG2EHGHHGGGEEGGGHHHHHHGGGGGGGGGGGGHHHHGGGGHGHHHHGGGGGCGGGHFGHGHGH//?F<F1>FFCG0F@CC@DFHHGG0=GHHHGFHGGGG:EFGG/;;;BBCFFFGGG.-;B=9;@D>BFB-BFFFF/BFFFFFFFFF/9BFFFF9@AFFFF;D9..;;;FFFFFFFFBFF/B-9@.9EBAFFFFFFEBFFF/BFF-;@9E.
@M05620:37:000000000-D9766:1:1101:19749:5475 1:N:0:18
GAGGCTGCTTTGGAAGAAACTCATAGATTACTGCAACAGTTCCCCCTGGACCTGGAAAAGTTTCTTGCCTGGCTTACAGAAGCTGAAACAACTGCCAATGGGATTCTACCCGTAAGGAAAGGCCTTGACAAGATACCAACGGAGAAAAATAGCTCATAAAACAATGGAAAGCAAGATAGGCATTTCCGCCGTATCACCCCTGGTAATTCAATTGAATAACTAACAGCATTTGCACTTGTAACTGACAAGCC
+
AAAA>AFACBBDG4BB4GAGGFHHHHFGGBBFGH44EGFGHDDFGGAFC2BBGGFBA32BBDFDFDDBBBFGHHF3BBBDFGGBGB@BBB?BGGGFBGBBB12B3B4B4D11?/11B?33?0//333D3DD02?443B3//>///?BB002>2@2222DD@2?F??C1?FA0?FG011101>111><<..-<<..<=/;-...:;<00;0<00:;C0;00000;00;/;9;00;0;C09B9;;0=:CF;;;
@M05620:37:000000000-D9766:1:1101:6953:5479 1:N:0:18
GAGGCTGCTTTGGAAGAAACTCATAGATTACTGCAACAGTTCCCCCTGGACCTGGAAAAGTTTCTTGCCTGGCTTACAGAAGCTGAAACAACTGCCAATGGGCTGCTACCCGTAAGGCAAGGCGCCTAGAAGACTCCAAGGGAGGAAACAAGCTGATGAAACAATGGCAAGGAAGTCAGGCATTTCCGCTTTAGCACTCTTGTGGATCCAATTGAACAATTCTCAGCATTTGAACTTGTAACTGACAAGCC
+
>1AAAAFAFFFFGCGF1ACEGFFHDFGGFHFGHFGFA0F1FGG1GGGFEEB0AFAFBGEBGHGHFHFDGHBGHHHHHFGAGHGBGHFGGHGH1FG>BFGHGG0FEFCGHHE//>/0B0BFFG//>>?EHHH1BBGBF1GHGCFF//@000?0<1?<FFGFFGF/F110>1..<0FG1G10<.000<=CE?AE0GHHB0C0:;0;.0CBG0BC0BF0CBFGGG0BF0:9CC;;00;FFFFFFBBB0CF0.AA
@M05620:37:000000000-D9766:1:1101:13242:5491 1:N:0:18
AGTGCCAGCTCTCAATCGCACAGGGGACCCAGGGCCTGGCCCCTCCATCCAGAAAACCTATGACCTCACCCGCTACCTGGAGCACCAACTCCGCAGCTTGGCTGGGACCTATGTGAGTATCCAGCGTAGGAATCTGGGAGTTGGGGAGGAGTGAGGAGTTGGGGAAAGACAGTCCTAACCGTGGAGGGTTCTGGTAAATGATGGGGTGAGGAGGGGCTCTTTGGCTCCCACCAGTCCCCCTGTCTGGTCTA
+
BBACCFFFCFFFGGGGGFGGGGGHFGGGGGHHGGGGGGHHGHGHGGGHHHHHGHHHHGHHHHHHHHHHHHHGGFFGHHHHHHHHGHHHGHHHGGGGGHHHGHHGGGHHGHHHHHHHHHHHHHHHHGCGGGHHHGHHHHHGGHHHGGGGGGGHHHHHHGHFHHGGGGHHHHHHHHHHHHHHGFGGGGGGCFGGGGCGGGGGGGGGGGFFFFFFFFFFFFFFFFFFFFFFFFFFFFFFFFFFFFFFFFFFFFB
@M05620:37:000000000-D9766:1:1101:16411:5503 1:N:0:18
AGTTCCACCTCTCCATCGAACAGGGTACCCAGTGCCCGGCCCCTCCAGCCAGAAAACCTGTGACCGCACCCCCTACCTGGCGCACCCCCTCCGCAGCTTGGCTGGGACCCATGAGAGTATCCGGCGTACGAATCTGGGCGTTGGGGCGGCGTGCAGCGTTGGCGAAAGACAGTGGTAACCGTGGCGGCTTCTGGCAAATGATGGGGTGAGGAGGAGCTCTTTCGCTCCCACAACTCTCCATGTCTGATATA
+
>>>1>BD11BCFGBDA1AB1B000C00A11BF11BA0BAA/AACEGH10AFF0B100/001B2DB/>>EEE/>/?BGB1B0>E>EEG>EE///?///B1BC01/?CGGG/?<?111@1?FFB/<>AC-->..<CFBFB.-<-:CCCCA@-9;@A-;9;;-;;/9---;/;BBF//9;/;B@-A@-;@---;9FF/;BF/FF//;-;-99--/9A-;9-;//;/:B?A-;B9-A-/;/99/9B;9/B//9;9
@M05620:37:000000000-D9766:1:1101:14452:5508 1:N:0:18
GAGGCTGCTTTGGAAGAAACTCATAGATTACTGCAACAGTTCCCCCTGGACCTGGAAAAGTTTCTTGCCTGGCTTACAGAAGCTGAAACAACTGCCAATGGGCTGCTACCCGTAAGGAAAGGCTCCTAGAAGACTCCAAGGGAGTAAAAGAGATGATGAAACAATGGCAAGTAAGTCAGGCATTTCCGCTTTAGCACTCTTGTGGATCCAATTGAACAATTACCAGCATTTGTACTTGTAACTGACAAGCC
+
>3A>>>FBFBB4F4BA4B4FGFFFGFGHHFA5DF4BFF2DFDDBBBAAEBAFGGEBA32BBDGDDFFBBBAAABF3ABBFFABBF33FBB1FGHHHFHEGB11B1?B43BB?>>>0333BBC/BB?BB?BB3?3B?BB?B?/G?/B??F@/@2@@2>2@DF@GE1??<01?1<?F?<?10>F>>=>1>>.<<0=<<<</=GG<C.0<0;0:0;:;C0<:;000=00./;;0C;;0CFF099C;;99CFA9;
@M05620:37:000000000-D9766:1:1101:16424:5517 1:N:0:18
AGTGCCAGCTCTCAATCGCACAGGGGACCCAGGGCCTGGCCCCTCCATCCAGAAAACCTATGACCTCACCCGCTACCTGGAGCACCAACTCCGCAGCTTGGCTGGGACCTATGTGAGTATCCAGCGTAGGAATCTGGGAGTTGGGGAGGAGTGAGGAGTTGGGGAAAGACAGTCCTAACCGTGGAGGGTTCTGGTAAATGATGGGGTGAGGAGGGGCTCTTTGGCTCCCACCAGTCCCCCTGTCTGGTCTA
+
BBABBFFFCFFFGGGGGGGGGGHGGGGGGGHHGGGGGGHHHHGHGGHHHGHHHHHHHGHHHHHHHHHHHHHGGEEGHHHHHHHHHHHHGHHHFGGGGHGHGGHGGGHHGHHHHHHHHHHHHHHHHGDGGGHHHHHHHHHGGHHHGGGGGGGHHHHHHGGHHHGGGGHHHHHHHHHHHHHHGGFGGGGGGGGGGGCFGGGGGGGGGGFFFFFFFFFFFFFFFFFFFFFFFFFFFFFFFFFFFFFFFFFFFFF
@M05620:37:000000000-D9766:1:1101:14604:5518 1:N:0:18
AGTGCCAGCTCTCAATCGCAGAGGGGACCCAGGGCCTGGCCCCTCCATCCAGAAAACCTATGACCTCACCCGCTACCTGGAGCACCAACTCCGCAGCGTAGGAGTTGGGGAGGCGTGATGCGTTGGGGAAAGCCCGTCCTCCCCGTGGCGGGTTCTGGTACCTGATGGGGTGCGGAGGGGCTCTTTGGCTCCCCCCAGTCCCCCTGTCTGGTCTCTCTCCTGCCCTTAGATCGGCAGAGCCCACGACTGAA
+
AAAAAFFCAFFFGGGGGGGA22BAEFEAAEHHFAFE2FGH2GGHGGHBGFHHBGHHHGG3FGDHHGGHHHHGG>FFHHHHFGHHHHHHGGGHEGFEEF?EEG33BFHH/BFFG/<CAD<11<CADH-C..>F0CGGGEEGHHGG-;ACGGGG;EGGGB0;0;/BFFFF?DAD.9-BFFFFFFFFFFFBFFFFFAD=FFFFFFFD9AFFFFFFFFBFFFFFBBF;E/BBFFFFFF-9@A./9AFEF-;DDFF
@M05620:37:000000000-D9766:1:1101:8394:5523 1:N:0:18
AGTGCCAGCTCTCCATCGCACAGGGGACCCAGCGCCTGGCCCCTCCATCCAGAAAACCTATGACCTCACCCGCTACCTGGAGCACCCACTCCGCAGCTTGGCTGGGACCTATGTGAGTATCCAGCGTAGGAATCTGGGAGTTGGGGAGGAGTGAGGAGTTGGGGAAAGACAGTCCTAACCGTGGAGGGTTCTGGTAAATGATGGGGTGAGGAGGGGCTCTCTGGCTCCCACCAGTCCCCCTGTCTGGTCTA
+
>A>>>DDCBFFFGGGFBEE2E244222EE2FG2AEA2FGFFGGEGGHGGGHH3G3BFEGH5FGHH5FGHHHEE/EEGE@G11FGGF1??CGB/>//@F3B?B3FE/FGDH1B1?FDGDGBGF2GG@E/CD1?<FGDDC0?AFGB@?.--<</<0<.0ECGGH?@.:..;C/C;CFFBB/CBGF?.;9BGFGFFF;C0CFF0FFFFB.-A../ADB<BBFF/;BF9:9A..A9EFFE/FED-9/;9FFBF/9
@M05620:37:000000000-D9766:1:1101:19742:5525 1:N:0:18
GCGGCTGCTTTGGAAGCAACTCATAGATTCCTGCACCAGTTCCCCCTGGACCTGGAAAAGTTTCTTGCCTGGCTTACAGAAGCTGAAACAACTGCCAATGGGATGCTACCCGTAAGGAAAGGCTCCTAGAAGACTCCAAGGGAGTAAAAGAGCTGATGAAACCATGGCAAGTAAGTCAGGCATTTCCGCTTTAGCACTCTTGTGGATCCAATTGAACAATTCTCAGCATTTGTACTTGTAACTGACAAGCC
+
>11>A>A>FFB@FFG111BF0B1DADFHHBGGHH01BBBBDGHHHGEF/AFGGG0FEF0BBGHHDGGHHHHHHHFFHHHFGHHBFGEGH0?GHHHH11BFGHHHGHHGHHHGGGFHHHHHHHHHHGHHHHHHHHHHH1FFEGEGC0>@2FFHHGHGHHHGDG0FHHHHHHGHGHH>GHFHHAGHHHHGGGGGFHHHHHGGHHGHFGHHHHHHHHFGH0;GFGHGFFFFGGGGFFGGGGGF0FGGGG009AC
@M05620:37:000000000-D9766:1:1101:22629:5546 1:N:0:18
AGTGCCAGCTCTCAATCGCACAGGGGACCCAGGCCTCTGCGAGTTCAGTCGGAATGATGAGTTGCGCAAAGACAACCCTGACCACAGAGGGCGCTGGTAAATGATGGGGTGCGGCGGGACTCTTTGGCTCCCCCCCGTCCCCCTGTCTGGTCTATCTCCTGCCCTTAGATCGGCAGAGCCCCCGTCTGCCCTCCAGTCACTCCGGAGAATCTCGTCTGCCGTCTTCTGCTTGAACAAAACACTCTCGCCTA
+
ABABCFFFCFFFGGGGGGFGGFGFGGGGEGHHG2F3EGGBAAAE15AD5DAE?11335DFFD55D0>>>>B3B3B?B11BB3B3?11B3?E//>/>/B44B4B?FHFG??</>///A---.C0;;G/:GHE...-:AA.AA:9CGF/BBF/9:BFB/:/9B;AAB/BFF/BE?AF-E?FFF?@C9.::/9;B../9/::/://AD.C-A///:;.:.AF/@F-..:B/F/:9;/::9.....//:/.9-.9
@M05620:37:000000000-D9766:1:1101:6789:5579 1:N:0:18
ACCACACCTTCTACAATGAGCTGCGTGTGGCTCCCGCGGAGCCCCCCGTGCTGCTGACCGAGGCCCCCCTGACCCCCAAGGCCAACCGCGAGAAGCTGAGGCCCGCTACCTCTTCTGGTGGCCGCCTCCCTCCTTCCTGGCCTCCCGGAGCTGCGCCCTTTCTCACTGGTTCTCTCTTCTGCCGTTTTCCGTAGGACTCTCTTCTCTGACCTGAGTCTCCTTTGGAACTCTGCAGGTTCTAGATCGGAAGA
+
>A1AA11>CFFFGGGAAFF1F1B1EEEE00BFFAFE0AE?/E/BEGCE/BA/111BFGFE/>/>??EEEGF00B0?CCCC//?F/?CCC@G@/.<1111>FFFGCCGGGHHHEGHHHHHHGHHGG@EGGGGGGGGFG0;FFGEAAFE@-;@FFF@;F@@FFFBFFFFFF9;/FFFFFFFFFFF@;-B-;;AF-A9:F/FBBFFFBFFFFFFFFEFBFBFFFFBBF/:BFFFBFF9-FFFFEFFFFAB-9-9
@M05620:37:000000000-D9766:1:1101:24804:5585 1:N:0:18
AGTGCCAGCTCTCAATCGCACAGGGGACCCAGGGCCTGGCCCCTCCATCCAGAAAACCTATGACCTCACCCGCTACCTGGAGCACCAACTCCGCAGCTTGGCTGGGACCTATGTGAGTATCCAGCGTAGGAATCTGGGAGTTGGGGAGGAGTGAGGAGTTGGGGAAAGACAGTCCTAACCGTGGAGGGTTCTGGTAAATGATGGGGTGAGGAGGGGCTCTTTGGCTCCCACCAGTCCCCCTGTCTGGTCTA
+
ABAAAFFFBFFFGFFGGFGAECHFGGFGGGEGBEGEGGGGHHGHGGHHHHHHHHHGHGHHHHHHHHHGHHHGGEFGHHHHBFGHHHFGFHHFEFCGEHFHGGHGGGGHGHHHHHHHHHHHHHHHHGGGGGHHHHHHHHGGGHHHGGGGGGEGHHHHHGHHHHGGGGHHGHHHHHHHHHHHGGGGGGGGCFGGGGFFGGGGGGGGGGFFFFFFFFFFFFFFFFFFFFFFFFFFFFFFFFFFFFFFFFFFFFF
@M05620:37:000000000-D9766:1:1101:14430:5599 1:N:0:18
ACCACACCTTCTACAATGAGCTGCGTGTGGCTCCCGAGGAGCACCCCGTGCTGCTGACCGAGGCCCCCCTGAACCCCAAGGCCAACCGCGAGAAGATGAGGCCCGCTACCTCTTCTGGTGTCCGCCTCCCTCCTTCCTGGCCTCCCGGCGCTGCGCCCTTTCTCACTGGTTCTCTCTTCTGCCGTTTTCCGTCGGACTCTCTTCTCTGACCTGCGTCTCCTTTGGCCCTCTGCAGGTTCTCGATCGGCCGA
+
BBBBBBBBFFFFGGGGGGDGGDHHGEEBAEHHHGGEEEEFGHGHHGGGGEEGHHHHGGHEGGGGGGGGGGEGBGHGGGGHGHHHHGGGDF<BDFHEFGHGGGG?@<>@D<FHHHHHH1GH.GHGG.ADECCHGGFHHE0;GHHH.;:A?DGGGGGGGDFFFFFFFFFFBBFFFFFFFFFFFFFDADFFFFDBADADFFFFFFFFFFFFFFFFFFFDAFFFFFFFF;9EEEFFF;:F9;;BBFEBFDF@.>-
@M05620:37:000000000-D9766:1:1101:7638:5610 1:N:0:18
ACCACACCTTCTACAATGAGCTGCGTGTGGCTCCCGAGGAGCACCCCGTGCTGCTGACCGAGGCCCCCCTGAACCCCAAGGCCAACCGCGAGAAGATGAACCCAGGTGAGTGGCCCGCTACCTCTTCTGGTGGCCGCCTCCCTCCTTCCTGGCCTCCCGGAGCTGCGCCCTTTCTCACTGGTTCTCTCTTCTGCCGTTTTCCGTAGGACTCTCTTCTCTGACCTGAGTCTCCTTTGGAACTCTGCAGGTTC
+
CCCBCCCCFFFFGGGGGGGGGGHHGEGFHGHHHGGGGGGGGHHHHGGGGGGGGHHHHHHGGGGGGGGGGGGHGHHGGGGHGHHHHGGGGGGGGGHHHGHHHHDGGGHHHHGHGGHHGGGGGHHHHHHHHHHHGHF@DGGEHGHHGGGGGFGGGGGGGGGFGDDGGGFFFFFFFFFFFFFFFFFFFFFFFFFFFFFF;DFFFFFBFFFFFFFFFFFFFFFFFFFFFFFFFFFFFFFFBBFFFFFFFFFFFF0
@M05620:37:000000000-D9766:1:1101:13825:5614 1:N:0:18
ACCACACCTTCTACAATGAGCTGCGTGTGGCTCCCGAGGAGCACCCCGTGCTGCTGACCGAGGCCCCCCTGAACCCCAAGGCCAACCGCGAGAAGATGAGGCCCGCTACCTCTTCTGGTGTCCGCCTCCCTCCTTCCTGGCCTCCCGGCGCTGCGCCCTTTCTCACTGGTTCTCTTTTCTGCCGTTTTCCGTCGGACTCTCTTCTCTGACCTGCGTCTCCTTTGGCACTCTGCAGGGTCTCGATCGGCAGA
+
ABB?ABBBFFFFGGGGGGFBG5GFGBEBAEGHFFGECEGGGHHHHGGGGEGGGHHHHHHEEGCGGGGGGGGGHFHGGGGHEHHHHGDEBC>@BGFFGFGHF/F?D/>ACGFHDHHHHGHH.FGFGGCDHFHHGGGHHGGHFC:C;CDG-;:9?E?BGBBFFFFFFF/F./BFFBF/;FBFBFFBADFFFFF9.9BBBBFBFFFBFF9;FFFFFE?ABDFF/FFFF//;FFFFFBFF-;/;BFB/FBF?-9;
@M05620:37:000000000-D9766:1:1101:20181:5617 1:N:0:18
ACCACACCTTCTACAATGAGCTGCGTGTGGCTCCCGAGGAGCACCCCGTGCTGCTGACCGAGGCCCCCCTGAACCCCAAGGCCAACCGCGAGAAGATGAACCCAGGTGAGTGGCCCGCTACCTCTTCTGGTGGCCGCCTTCCTCCTTCCTGGCCTCCCGGCGCTGCGCCCTTTCTCACTGGTTCTCTCTTCTGCCGTTCTCCGTAGGACTCTCTTCTCTGACCTGCGTCTCCTTTGGAACTCTGCATGTTC
+
CCCCCCCCFFFFGGGGGGGGGGHHGEGGHGHHHGGGGGGGGHHHHGGGGGGGHHHHHHHGGGGGGGGGGGGHGHHGGGGHGHFHHGGGGGGGGGHHHHHFH?<FHE1F?GF==?F<@D-<D/<GH0DGHHD/DHH-CG..<GHCG/FBFB9/FGB.;EA?-=D@-D--.--;0B0:00B0:B0:9:FFFBF0FB9-A./90BD.F..B0//BFFB00B900:BBB.::@D/0:0;0/0B00BBFB009B;0
@M05620:37:000000000-D9766:1:1101:13838:5631 1:N:0:18
ACCACACCTTCTACAATGAGCTGCGTGTGGCTCCCGCGGAGCACCCCGGGCTGCGGACCGAGGCCCCCCTGAACCCCAAGGCCAACCGCGAGAAGATGAGGCCCCCTACCTCCTCTGGGGGTCGACTCCCTCCTTCCTGGCCTCCCGTAGCTGCGCCCTTTCACACCTGTCTTTTTCTCTTCCCTTTTCCGGACGGCTCTCCTCTCTTCCCTGAGTTACCCTTTGAACTCTGCAGGTTCTAAATCTGAAGT
+
>>>>>11AFBF13G11A1A1AAEG0BEEA?GFHG0E0/A/AECHGGE?/>>>///EE>>>>>>EEE/>B@FHHHC?CC?/FF?///?@C/-<@.0C111</<<<-<-..=;;.:;C00/-:-.--=9.;C//:/;;90;/999-;---9-:///--9;-/;///;/-/9B/////9/;/;9//-9/9B/;-----9-9;/9/;B/;B/;/:9/9-;///:9;/9////;///99/9;B/B///9;//;//:
@M05620:37:000000000-D9766:1:1101:25467:5700 1:N:0:18
AGTGCCAGCTCTCAATCGCACAGGGGACCCAGGGCCTGGCCCCTCCATCCAGAAAACCTATGACCTCACCCGCTACCTGGAGCACCAACTCCGCAGCTTGGCTGGGACCTATGTGAGTATCCAGCGTAGGAATCTGGGAGTTGGGGAGGAGTGAGGAGTTGGGGAAAGACAGTCCTAACCGTGGAGGGTTCTGGTAAATGATGGGGTGAGGAGGGGCTCTTTGGCTCCCACCAGTCCCCCTGTCTGGTCTA
+
AAABBFFFCFFFGGGGGGGGGGG4FGAGFGHHGGGG2FHHHHGHGGHHHAGHHHFEHGHHHHHHHHGHHHHGGEGGHHGHHHHHHHHHGFHHEFGGGHHHGGHGGGHHGHHHHHHHHHHHHHHHHGEGGGHHHHHHHHHGGHHHGGGGGGGHHHHHHGHHHHGGGGHHHHHHHHHHHHHHGEGGGGGGCFGGGGGGGGGGGGGGGGFFFFFFFFFFFFFFFFFFFFFFFFFFFFFFFFFFFFFFFBFFFFB
@M05620:37:000000000-D9766:1:1101:15190:5717 1:N:0:18
GAGGCTGCTTTGGAAGAAACTGATAAGCTAGGGAAACAAGATCGGATGAACACGGGTAAGAATTTCGGTCACTCTGGAGAATCTGGTATACCTGCCACTGATTAAACAAAAAAAAAACGAAGCAAAAGAACGAAAAAACAAAAACACAAGAAACAACAACAACAGCCACACCATAGCTAAAAAACAAAAGAAAAAGATAGCAACAGCACTATATAAAATAAAAAAAGTGGGGGAAATTGAAAATTAGAGGA
+
>3AA>>CACBB4G4BBAGBGGGH5DDBB55BBBB2AFFGF2BBAE2AA35AB2A0AA03B553DADAAB11BDB5@@@BFFBBBB3BB444B@@F133@BBBB44B331F1?>@E/<//<///22222?0</////?-.>.00...0<..<////..<....:./.../....:00/090009-...9./..//.;.0;00//../././:///9////;9;/;--.///9--;..//////////////.
@M05620:37:000000000-D9766:1:1101:23630:5726 1:N:0:18
AGTGCCAGCTCTCAATCGCACAGGGGACCCAGGGCCTGGCCCCTCCATCCAGAAAACCTATGACCTCACCCGCTACCTGGAGCACCAACTCCGCAGCTTGGCTGGGACCTATGTGAGTATCCAGCGTAGGAATCTGGGAGTTGGGGAGGAGTGAGGAGTTGGGGAAAGACAGTCCTAACCGTGGAGGGTTCTGGTAAATGATGGGGTGAGGAGGGGCTCTTTGGCTCCCACCAGTCCCCCTGTCTGGTCTA
+
AB>AAFFF?FFFGFGGGGGCGGHGGGGEAEHFFGGGGGHHCHGDGGHHHHHHBGFHHGHHHHBHHGHHHFCEGEEEHFGHFHHHHHFHEHHHEGFGEHFGEEGG/EHAEFHFFGHFHFHHHHHBGGCEGDHHHEHFFCCFGHGHGCFCGDCFG0DGGD/CDFGCEDEHHHHG0G:GHFHHG.EAAEDGAF?FFGFFFGGFGGFGG?9BEFFBDABF-@.FF/;/BFFEFFFFFFFFFFFFFEF/FFBFFFF
@M05620:37:000000000-D9766:1:1101:6797:5748 1:N:0:18
ACCACACTTTCTACAATGCGCTGCGTGCGGCTCACGAGGAGCACCCCTTGCTGCTGACCTAGGCCCCCCTGAACCCCAAGGCCAACCGCGCGAAGATGACCCAGGTGCGTGGCCTTGTCCCTCTTGTGGTGGCCGCCTCCCCCCTTCGTGCCCCCCCGGTTGTCCCCGGTTTCTTCCTGTGTCGCTTTTCGGCGGTTTCCCTTATGTCTCTTGTGTCTGCCTTGGGTCTCTTTTGGAACTCGGTAGGTTGT
+
AAAA>AA11BBBFFABGGBAEGGGGEE00AAAB1BB/AAEAB/BBAAAABBDDGFHGGHDB1CBFEGEE>>F1FGEEEFHGH?FFCEEEE>BCCG/?FGH1?/??1?1////<0111>1<11<011=<./..<<-;CC..C..;?./.:;../.-99--9-9;/9/---;;-/////99//;9A-;-;BB@-9-@9@A;/B/;//////;///9BF/B//:/;F/9-9FF/99B:-:BFFF---9;E99--
@M05620:37:000000000-D9766:1:1101:18389:5763 1:N:0:18
ACCACACCTTCTACAATGAGCTGCGTGTGGCTCCCGAGGAGCACCCCGTGCTGCTGACCGAGGCCCCCCTGAACCCCAAGGCCAACCGCGAGAAGATGAGTGGCAAGCTCCCTCTTCTTGTGGCCGCCTCCCTCCTTCCTGGCCTCCCGGCGCTGCGCCCTTTCTCACTGGATCTCTCTTCTGCCGTTTTCCGTAGGACTCTCTTCTCTGCCCTGAGTCTCCTTTGGAACTCTGCAGGTTATAGATCGGAA
+
AAAAAABBFFFFGGGGGGGGFDGHGGGBFEEGGFGEGFECEFHFGFGGGGGGHHHHGHHGGGGFGGGGGGGHEHHGGGGHGHHGHEGGGGDGGGHGHFHHG2F/<???FFHGHH0==G><F1.FGGADDGEEHHGHHHHHFGGHHHHGGGGGGGG.BGGGFFBFFFBFFFB/;B9FFFFFFFFFFFDFFFFFFB9ADFF/BFFFFFFFFFFFFFFFFBFFBFFBFFF//9BFF/;BFF.;/B/BF/;..;A
@M05620:37:000000000-D9766:1:1101:11772:5767 1:N:0:18
GAGGCTGCTTTGGAAGAAACTGACAAGCGAGTGACACAAGATCGGACGAGCAGGGGTCTGAAGTCCGGTTATTCCGGAGAATCTCGCACGCCATGATCAGGTCCAATAAATATTCTGGTGGCCGCCTCCCTCCTTCCTGGCCTCCCGGCGCTGCGACCTTTCTCACTGGTTCTCTCTTCTGCCGTTTTCCGTAGGACTCTCTTCTCTGACCTGCGTCTCCTTTGGCCCTCTGCAGGTTCTAGATCGGACGA
+
>11>>>CAFD@DG11A1BBFFBF1B100000ABGA1BBAF0A1//A/A//AA0/A/A/0B12BB11/>///1222>//>>01B@10//>//>/<112B2BBBBB11BBFDBG222B2BBC/@FCC/<EHGHHCH1F<11<00>C.>CC--<A-;C:::;FFG0;FGBFF;00CFGF09CBFBC;.9C.0BAF-;-;F//;FFFFFB;FFB;99A@?@-99FF//;//999-9B//-;BBF/BBFFF---9-
@M05620:37:000000000-D9766:1:1101:22031:5767 1:N:0:18
AGTGCCAGCTCTCAATCGCACAGGGGACCCAGGGCCTGGCCCCTCCATCCAGAAAACCTATGACCTCACCCGCTACCTGGAGCACCAACTCCGCAGCTTGGCTGGGACCTATGTGAGTATCCAGCGTAGGAATCTGGGAGTTGGGGAGGAGTGAGGAGTTGGGGAAAGACAGTCCTAACCGTGGAGGGTTCTGGTAAATGATGGGGTGAGGAGGGGCTCTTTGGCTCCCACCAGTCCCCCTGTCTGGTCTA
+
BBAABFFFBFFFGGGGFFGFGGHCCGGGGGHHGGGGGGHGGHGHGGHHHGHHHGHHHGHHHHHHHHHHHHHGGCGGHHHHHHHHHHHHGHHHAFFGGHFHGGHGGGHHGHHHHHHHHHHHHHHHHGGGGGHHHHHHHHFGGHHHGGGGGGEFGHHHHGHHHHGGGGHHHHHHHHHHHHHHGGFGGGGGDGFGGGGGGGGGGGGGGGFFFFFFFFFFFFFFFFFFFFFFFFFFFFFFFFFFFFFFFFFFFF/
@M05620:37:000000000-D9766:1:1101:7376:5770 1:N:0:18
AGTGCCAGCTCTCAATCGCACAGGGGACCCAGGGCCTGGCCCCTCCATCCAGAATAACTATGACCTCCCCGGCTACCTGGAGCACCAACTCCGCCGCTTGGCAGGGGGGGGATCTGGGTGCTGGGGGGGTGTGAGGAGTTGGGGAAAGTGAGTCCCAACCGGGCAGGGTGCTGGTAAATTATGGGGTGGGGCTGTTCTGTTTGGCACTCACCAGTCCCCATGTCTGGTCTATCTCATGTCCTTGCATGGGA
+
11>AA1@BAFBDBBDGG1AFAE0FAAEGGG00FEEGE/B0BFE/EFBG1F1BA01D1F1DF2ADBD1/B>/>EE/GH1BBFGH>B?BGG>FHF?//>>EF/B1//>>/-;---;BBFF/--;/F-9----9--/;;/9BF//------///9/;F/;9AA@-9-;A--9--///;/B/;/99;/--;9------9//:///:/-;//-/9BF/9B/;:E--///;/;;B//;/;FF/F9BB////;;/9;9
@M05620:37:000000000-D9766:1:1101:19788:5785 1:N:0:18
AGTGCCAGCTCTCAATCGCACAGGGGACCCAGGGCCTGGCCCCTCCATCCAGAAAACCTATGACCTCACCCGCTACCTGGAGCACCAACTCCGCAGCTTGGCTGGGGGGGAATCTGGGAGTTGGGGAGGAGTGAGGCGTTGGGGCCAGCCAGTCCTACCCGAGGAGGGTTCTGGTAAATGCTGGGGTGAGGAGGGGCTCTTTGGCTCCCACCAGTCCCCCTGTCTGGTCTATCTCCTGCCCTTAGATCGGA
+
BBABBFFFBFFFGGGGGGGGGGHHGGGGGGHHGGGGGGHHHHGHGGHHHHHHHHHHHGHHGHHHHHHHHHHGGEGGHHHHHHHHHHHHGHHHEFGGGHHHGHHG//>C?DD.FFFFFFFEDFFFFFFFFFFFF/FF.BD-@.;BA@FA.A.;/;/;F/FFF--;;AFA:FFFFFFFFFFF//BFFFADFFFFFFFFFFFFFFFFFFFFFFFFFFBFFFFFFFFFFFFBFFFFFFFFFFFFFFFFF9FFFFD
@M05620:37:000000000-D9766:1:1101:9106:5821 1:N:0:18
ACCACACCTTCTACAATGAGCTGCGTGCGGCTCCCGAGGAGCACCCCGTGCTGCTGACCGAGGCCCCCCTGAACCCCAAGGCCAACCGCGCGAAGATGAGGCCCGATCCATCTTCTGGTGTCCGCCTCCATCCTTCCTTGCCTCCCGGCGCTGCGCCATTTCTCACTGGTTCTCTCTTCTGCCGTTTTCCGTCGGACTCTCTTTTCTGACCTGCGTCTCCTTTGGTCCTCTGCTGGGTCTCGATCGGCCGA
+
BBBBBAAAFFCFFGGCGAABGBGGGEE2A2EAEEFG2EEGDHHFHGE0AEEFFHGHHGB0>//E1EEGGEEHFHHGGDGHEHHHHGGGGG/><CC/??G1B.<.>>A<D0=DGH0=00=/=CBCC.:../;0;0;CH00;/BFFC?.9-;9?@FBBF9AFF/;F/F9F.BFFFFFFFFFFBFFBDFEE/9AFFBBBBBFFFFF///;FFBBFF.9AB.BFBFBFF.;BFFFEF9/9.9;:BF/;ABD-9@?
@M05620:37:000000000-D9766:1:1101:12499:5826 1:N:0:18
AGTGCCAGCTCTCAATCGCACAGGGGACCCAGGCCTCTGGGAGTTGGGTCGGACTGAGGAGTTGGGCAAAGACAGTCCTAACCGAGGAGGGGTCTGGTAAATGATGGGGTGAGGAGGGGCTCTTTGGCTCCCACCCGTCCCCCTGTCTGGTCTATCTCCTGCCCTTAGATCGGAAGAGCACACGTCTGAACTCCAGTCACTCCGGAGAATCTCGCATGCCGTCTTCTGCTTGAAAAAAAACCACAGCATAT
+
AA>AAD1@1CFFGGGFAFGAEAHAFGEECEGHC001B1F1FFABEG1E/0AE//AGHHFBEBBE1>0BFEHHHH0BFGE2@FG?/>E/EE?///<B<<BGFHHHFHHHGGGGHH1BCGGGGHFHHB0>GGFEFHG.<EGGGEGGGHHHHH0CFCGHHHH:FGGEHHGGGFGGFBGGGFG/C/;A;;;E00;;FFGBBBFFFFF-@-@@F:/9BA----BF=9@--9FFFFFFFB/99@@>---9;---9/9
@M05620:37:000000000-D9766:1:1101:13839:5835 1:N:0:18
ACCACACCTTCTACAATGAGCTGCGTGTGGCTCCCGAGGAGCACCCCGTGCTGCTGACCGAGGCCCCCCTGAACCCCAAGGCCAACCGCGAGAAGATCAGGCCACCTACCTCTTCTGGTGTCCGCCTCCCTCCTTCCTGGCCTCACGGCGCTGCGCCCTTTCTCACTGGTTCTCTCTTCTGCCGTTTTACGACGGACTCTCTTCTCTGACCTGCGTCTCCTATGGCCCTCTGCAGGTTCTCGATCGGCAGA
+
BBBBBBBBFFFFGGGGGGGDGBHHGEGBEDDGFFGEGGGGEEHAFGGGAEGGFHGHFHHGGCEEGGGGGGEF33FEEEAGEAHHHGGECC>@C/<<F2??F2F//?FCFFFGHHHHHBGG.>GFGGGGH<GHGGHHHH0<GGHHCHEF@@BFGGGGGGGB0;CFGGGGBBFFFFFFFFFFBFFFDDFFFFF.9;-ADFFFFFFFBFFFFBFFFFFDFFFFF///9./9EFFFF:9A;/;;/EBBFC.--9.
@M05620:37:000000000-D9766:1:1101:15513:5836 1:N:0:18
ACCACACCTTCTACAATGAGCTGCGTGTGGCTCCCGAGGAGCACCCCGTGCTGCTGACCGAGGCCCCCCTGAACCCCAAGGCCAACCGCGAGAAGATGAGTGGCCCGCTCCCTCTTCTGGTGGCCGCCTCCCTCCTTCCTGGCCTCCCGGCGCTGCGCCCTTTCTCACTGGTTCTCTCTTCTGCCGTTTTCCGTAGGACTCTCTTCTCTGACCTGCGTCTCCTTTGGAACTCTGCAGGTTCTAGATCGGAA
+
BBBABBBBFFFFGGGGGGGGGCHGGEEBFEHHHGGGGGGGGHHHHGGGGGGGHHGHHHHFGGGGGGGGGGGGHHHGGGGHGHHHHGGEFGGGGGHHFHHFHBF?0?<@D->CGGGHHH<DDCDEGDFCDDGEGHGHHHGFCFGHHGGGGG-BD?BEFFDFAFFFFFFFFFFFFFFFFFFFFFFFFF;DFFFFDBAFFEFFFFFFFFFFFE/BFFFFFDFFFFFFFFF/FFFFFFFFFF?FFFBFFF;9A.E
@M05620:37:000000000-D9766:1:1101:18106:5846 1:N:0:18
AGTGCCAGCTCTCAATCGCACAGGGGACCCAGGGCCTGGCCCCTCCATCCAGAAAACCTATGACCTCACCCGCTACCTGGAGCACCAACTCCGCAGCTTGGCTGGGACCTATGTGAGTATCCAGCGTAGGAATCTGGGAGTTGGGGAGGAGTGAGGAGGTGGGGAAAGACAGTCCTAACCGTGGAGGGTTCTGGTAAATGATGGGGTGAGGAGGGGCTCTTTGGCTCCCACCAGTCCCCCTGTCTGGTCTA
+
AABBBFFFBFFFGGGGGAFGGGHHCAEGGGFHGGEGDFFFEGGGGGGHHHGHFFFGEEHHHH5FGHFCGHGGGEFGHBGFGGHFGGHHGHHHGFCGEBGGGHF?EEF0<BC3BGDDGGGHHHFHHGE/CEFD<FDGFGFC<???CCCFGGEG<GD<0<.=<C@-:CGCHHHGHHHFF09FD.;9EFGF=CAFBF009;CB0;;B.ADCAFFFFADAFBEFFFFFBB/AEFFFF.BFFFAD@FFF//9;;B/
@M05620:37:000000000-D9766:1:1101:13423:5846 1:N:0:18
ACCACACCTTCTACAATGAGCTGCGTGTGGCTCCCGAGGAGCACCCCGTGCTGCTGACCGAGGCCCCCCTGAACCCCAAGGCCAACCGCGAGAAGATGAGGCCCGCTACCTCTTCTGGTGGCCGCCTCCCTCCTTCCTGGCCTCCCGGCGCTGCGCCCTTTCTCACTGGTTCTCTCTTCTGCCGTTTTCCGTAGGACTCTCTTCTCTGACCTGCGTCTCCTTTGGCACTCGCAGGTTCTAGCTCGGCCGAG
+
CCCCCBCCFFFFGGGGGGGGGGHHGEGGHGHHHGGGGGGGGHHHHGGGEEGGHHHHHHHGGGGGGGGGGGGHHHHGGGGHGHHHHGGGGGGGGGHHHHHFFGF/C@/@CHFFFHHFHHHF.<GFCGGGHGGGGFGHHH0CHGHHGED?-DBFGG?DFF;FFFFFFFFFFFFFFFFFFFFFFFFFADFFFF?0.:A0FFFFFFFFFFFBBFFBB9DFFDFFFFFB/00;9BEA9ACAFBBFF00BDF..-@-
@M05620:37:000000000-D9766:1:1101:13014:5849 1:N:0:18
AGTGCCAGCTCTCAATCGCACAGGTGACCCAGGGCGTGGCCCCTCCATCCAGAAAACCTATGACCTCACCCGCTACCTGGAGCACCAACTCCGCAGCTTGGCTGGGACCTATGTGAGTATCCAGCGTAGGAATCTGGGAGTTGGGGAGGAGTGAGGAGTTGGGGAAAGACAGTCCTAACCGTGGAGGGTTCTGGTAAATGATGGGGTGAGGAGGGGCTCTTTGGCTCCCACCAGTCCCCCTGTCTGGTCTA
+
A1AAAFFFAFFFGGGGGGGGGGFC1F1FGHHH0EE0AAEEHHGHGGHHHFHHHHGHHGHFHHGHHDHHHHHGC/EGHHFGEFGHHHHHGHHHEFGGGHHHGHHGGGHHGHHHHHHHHHHHHHHHHGEGGGHGHHHHHHHGGHHHGGGGGGGHHHHHHGHGHHGGGGHHGHHHHHHHHHHGGEAAEGGG;FGGGGCFGGGGGGGGGFF@FFFFFF@@@@FFFFFFFFFFFFFFFFFFFFFF@FFFFFFFFF/
@M05620:37:000000000-D9766:1:1101:18089:5854 1:N:0:18
AGTGCCAGCTCTCAATCGCACAGGGGACCCAGGGCCTGGCCCCTCCATCCAGAAAACCTATGACCTCACCCGCTACCTGGAGCACCAACTCCGCAGCTTGGCTGGGACCTATGTGAGTATCCAGCGTAGGAATCTGGGAGTTGGGGAGGAGTGAGGAGTTGGGGAAAGACAGTCCTAACCGTGGAGGGTTCTGGTAAATGATGGGGTGAGGAGGGGCTCTTTGGCTCCCACCAGTCCCCCTGTCTGGTCTA
+
AAABCFFFDFFFGGGGGGGGGGHGGGGGGGHHGGGGGFHHHHGHGGHHHHGHHHHHHGHHHFHHHFHHHHHGGEGGHHHHGHHHHHHHGHHHGGGGEGGHGHHGGGHHGHHHHHHHHHHHHHHHHGGGGGHHHHHHHHHGGHHHGGGGGGFGHHHHHGHHHHGGGGHHHHHHHHHHHHHHGGEGGGGGEGGGGGFGGGGGGGGGGGDFFFFFFFFFFFFFFHHFFFFFFFFFFFFFFFFFFFFFFFFFFFF
@M05620:37:000000000-D9766:1:1101:8123:5895 1:N:0:18
AGTGCCAGCTCTCAATCGCACAGGGGACCCAGGGCCTGGCCCCTCCATCCAGAAAACCTATGACCTCACCCGCTACCTGGAGCACCAACTCCGCAGCGTGGGAGTTGGGGAGGCGAGATTCTTTGGGGGGAGCCCGTCCTCCCCGTAGGGGGTTCTGGTTCGTGATGGGGAGCTTAGGGGGTCTTTGGTTCCCCTCAGTCCTCGTGTCTGGTCTGTCTCCTGGGCTTCGATCGGCAGATCCGCCGTGTGAA
+
CCBCCFFFCFFFGGGGGGGGEEHHFGGGGGHHFGGGGGHHHHGHGGHHHHHHHGHHHGHHHHHHHHHHHHHGGEGGHHHHHHHGHHHHGHHHGGGGG/E/>//?CGBC//?<D?D/>//1@?1=1FD-<-;-.;.CB..:0B.AC.-;..;9--90:BF00-:;B/0;...;9.0900..-;;/09BF:;F0://.;0F09009.;EBFFF09:;:;FF0BB/.;;A/@E9A-A-;-.9;:..9-;-;.;;
@M05620:37:000000000-D9766:1:1101:16822:5906 1:N:0:18
GAGGCTGCTTTGGAAGAAACTCATAGATTACTGCCACAGTTCCCCCTGGCCCTGGAACCGTTTCTTGCCTGGCTTACAGAAGCTGAAACAACTGCCACTGGGATGCTACCCGTAAGGAAAGGCTCCTAGAAGACTCCAAGGGAGTAAAAGAGCTGATGAAACAATGGCAAGTAAGTCAGGCATTTCCGCTTTAGCACTCTTGTGGATCCAATTGAACAATTCTCAGCATTTGTACTTGTAACTGACACGCC
+
BBBBBBFBFFFFGGGGGGGGGFGGG5DA6FGHHF4FGHBBABFFAE2B22BAAF2AE31ABEAB5DABFFGHHHEGFGHGHHHGE3BFG3BGGFGG33FGHEFG1?GHGFHE?EEGGHHHHHHHHGHGHHHHHHHHH2FHGF?E?2@@DGFFHGHDFHHHDH0?FGHHHHGFDGHFGHHHHEHGGHHGGGGGHHHHHHHHHHHHGHHHHHHHHHB0C0CCGHGGBFGFFGGGFFGGGGGG0FGGGGB0;@A
@M05620:37:000000000-D9766:1:1101:21648:5918 1:N:0:18
GAGGCTGCTTTGGCAGAAACTCATATCTTACTACAACAGTTCCCCCTGGACCTGGAAAAGTTTCTTGCCTGGCATACAGAAGCTGACCCATCCGACAATGGGACCCTCGACGAACGGTACTGCTCCTAGCAGCCTCAACGGACGAACCGGAGCTGCTACACAACTGGCTCGTACTTCAGTATTTTCTGTTTTCGCATTCTTGTGGCTCTTCTTGCAAACTTCTCCGCATTTCTTCTAGTTGCTGAAAGGCC
+
>>>3>AFBFFFFGGGEABABBB4D5D5BF5FD5DB4AGGGGHHHHGGAFBGHFFG2BBFGB5BDF5DFGEH1B2BBGFDD33BBGFG3B?3BBE1>//@3@1111?BF/>E>//>/////??1BG1111BBBFG0F1F@///>///-<---<AG/<<000<0.</:/./::-.:.:;0;0;900;B00000/;@...:FFFF00;9AB/0/////9//;B/;B//9;-.99/;///////////;/;/..;
@M05620:37:000000000-D9766:1:1101:23539:5946 1:N:0:18
GAGGCTGCTTTGGAAGAAACTCATAGATTACTGCCACAGTTCCCCCTGGACCTGGAAAAGTTTCTTGCCTGGCTTACAGAAGCTGAAACAACTGCCAATGGGCTGCTACCCGTAACGCAAGGCTCCTAGAACACTCCAACGGAGTAAAAGAGCTGATGAAACAATGGCAAGTAAGACAGGCATTTCCGCTTTAGCCCTCTTCTCTATCCAATCGAACAATTCTCACCACTTGTACTTGTAACTGACAAGTC
+
AAABBBFBFFDFFFGGGFFGGGHHFHHHHFGFHHFAFGGGGGFHHGEEHFFGGGFFB32BBFHHHGGGGFAFHHHFHGHFGGHGHEFGG31GGHHHGHFG31?F1?343BBE1>?//////?/3B?B3BB?3B222BBC2/<?//@2>F@/2@11<11<111?/111?FC.=<111100.><<0000<<<<<G0<///./;0:000;:/;00/.;;.A/;000=90:09;000;CFFC00;CF00:CG90;
@M05620:37:000000000-D9766:1:1101:14734:5958 1:N:0:18
ACCACACCTTCTACAATGAGCTGCGTGTGGCTCCCGAGGAGCACCCCGTGCTGCTGACCGAGGCCCCCCTGAACCCCAAGGCCAACCGCGAGAAGATGAGTGGCCCGCTACCTCTTCTGGTGGCCGCCTCCCTCCTTCCTGGCCTCCCGGCGCTGCGCCCTTTCTCACTGGTTCTCTCTTCTGCCGTTTTCCGTAGGACTCTCTTCTCTGACCTGCGTCTCCTTTGGAACTCTGCAGGTTCTAGATCGGAA
+
BCBCBABCFFFFGGGGGGGGGGHHGGGEFGHHHGGGGGGGGHHHHGGGGGGGHHHHHHHGGGGGGGGGGGGHHHHGGGGHGHHHHGGGGGGGGGHHHHB?F2FF?=@/C-<GGHHHHF1<FCAFHFCCGDEEFGEFHHHCF/GAHHGGGGFCGC?EGFFF=FFFFFBFFFF9FFBFFFFFFFFFB>DFFFBFA9AADFFFBFFFFFFFFF0;FBB9@D@.BFFBFFEFFFFFFFFFFFFFFF09BBFFFBF
@M05620:37:000000000-D9766:1:1101:24441:5958 1:N:0:18
GAGGCTGCTTTGGAAGAAACTCATAGATTACTGACACAGGACCCGCTGACCATGTAACCGTTTCTTGCCTGGCTTCCAGAAGCTGGAACCACTGCCCCTGGGATGCTAAACGTAAGGAAAGGCTCCTAGAAGACTCCCAGGGCGTCACCGCGCTGATGAACCCCTGGCAAGTCAGTCAGGCCTTTCCGCTTTAGCACTCTTGTGGATCCAATTGCACCATTCTCAGCATTTGTACTTGTAACTGACCCGCC
+
>A>>AAFAFFDDBGGF11FFABADD3DDDA1AFFFABB0A00B0///A/0BEG12D22BEE/BAAD11AB1BFA>0BFG1BEH@B0BBFFHGHBGH/?GGHFFH/0BF21B/>>BGHHHB0BGHHGHHH1GH1FDHHEHGGG/C/<E/1</ACCG.FFDFDF..CEHHHGGH0DG=GHHCGAGHHHHGCGGG0FGGGGGFGGCFGGGGGGBFFF09C/CFGFFGGGGGGGGF/BFFFFFF/BFFFF/-;@@
@M05620:37:000000000-D9766:1:1101:9983:5965 1:N:0:18
GAGGCTGCTTTGGAAGAAACTCATAGATTACTGCAACAGTTCCCCCTGGACCTGGAAAAGTTTCTTGCCTGGCTTACAGAAGCTGAAACAACTGCCAATGGGATGCTACCCGTAAGGAAAGGCTCCTAGCAGACTCCCAGGGAGTCACCGAGCTGATGAACCCATGGCACGTAAGTCAGGCCTTTCCGCTTTCGCACTCTTGTGGATCCAATTGCCCCATTCTCAGCATTTGTACTTGTACCTGACACGCC
+
>1>AA>>AFFFFGGGF11BGGGBGGGFHH1FGHH1BFGGDDGHHHGGF/FGHHHEHHE0FBGHHHHHHHHHHHHHBGHHHHHHHHFHHHHHHHHHHFHHHHE0G/GGHF0BEE//FGFH00BGHFEHHH1BGGGHHH/FF/B/??0B1<C/BCFFGG1?GFH<<FHHFH1CG000FGHHHHAHHHHHCGCCGDEGGGGGHHFGF?GHHHF0FBB09CEEGGGGGBFGGGGGGFFFGFFBBBBFFFGBB?@F
@M05620:37:000000000-D9766:1:1101:15923:5977 1:N:0:18
ACCACACCTTCTACAATGAGCTGCGTGTGGCTCCCGAGGAGCACCCCGTGCTGCTGACCAAGGCCCCCCTGAACCCCAAGGCCAACCGCGAGAAGATGAGGCCCGATACCTCTTCTGGTGTCCGCCTCCCTCCTTCCTGGCCTCCCGGCGCTGCGCCCTTTCTCACTGGTTCTCTCTTCTGCCGTTTTCCGTCGGACTCTCTTCTCTGACCTGAGTCTCCTTTGGAACTCTGCAGGTTCTAGATCGGCAGA
+
?>AABAABFFFFFGGFFGAGGGGFEEEBFAHGHGEAEEEEGHGHHGGGFAEFHGHHH2GHGHGHHGEGGGGHFGHEEGEHGHHEGFGFEGEDFGHHBGHFFFGD/<<@@FFGHFHHG1FG.>FDGGAD<<<GGGH0GH0/<GHHHGDG-CCGGGGGGDGGGGGGGGGFBFFFBBFFFFFFFFFFA9FFFFF/;@DDFFFFFFFFFFFFFFFFF/B/99BFBFFFF/9FFFFFFFFF;/;B/9BFFEF--;A
@M05620:37:000000000-D9766:1:1101:11418:5997 1:N:0:18
ACCACACCTTCTACAATGAGCTGCGTGTTGCTCCCGCGGATCCCCCCGTGCTGCTGACCGAGGCCCCCCTGAACCCCAAGGCCAACCGCGAGAAGCTGAGGCCAGCTAACTCTTCTGGTGGCCGCCTCCCTCCTTCCTGGCCTCCCGGCGCTGCGCCCTTTCCCACTGGTTCTCTCTTCTGCCGTTTCCCGTAGCACTCTCTTCTCTGACCTGCGTCTCCTTCGGACCTCTGCAGGTTCTCGATCAGCAGA
+
>A>?>1>>FFFFGGGFAGGFG1GFEEEF0ADFBFFBEEG//A0BFGEE?BEB1FF@FHHEE@/>FEEEGGGG1BGEFGCFEFFGHGGGGGGC?CF1??B>FFF.>>>11>>GGGHGH0D/<<<ACG.=GEFHGHHFGFEGFFFFC;E@A?A@@F@=B@@F/;/9BFFE9:;BFFFFFFFBFFF;;9;/;B-A-;-;F:FBF/FF/BBFFFFBB-@-@-;9/999A?--9/;;F/B-ABF//-;BF-:B/9;
@M05620:37:000000000-D9766:1:1101:11401:6005 1:N:0:18
ACCACACCTTCTACAATGAGCTGCGTGTGGCTCCCGAGGAGCACCCCGTGCTGCTGACCGAGGCCCCCCTGAACCCCAAGGCCAACCGCGAGAAGATGAAGCCAGCTGAGTCTTCTGCTATCCGCTTCCGTCCCTCCTTGCCTCCCTGCGCTGCGCCCTTTCTCCCTGGTTCTCTCTTCTGCCGTTTTCCGTCGGACTCTCTTTTCTGACCTGTGTCTCCTTTGGCCCTCTGCTGGGTCTCGCTCGGTCGA
+
BBBBBBBBFFFFGGGGGGGGGGHGGFGGHGHHHGGGGGGFFHHHHGGGEAEFHFEHHHHGGGGGGGEGGGGHGHGGGGGHGHHGFFGEGFDGGDHHHHH22?G0<<?110?111?1FBG11><...<.1<<<..0<</00<C:G;./0;:---;-9;--;00000;/0./;09BBG900;CB99A.;./9:B.----;:FF////9;//9;F.//////;///:9//....//:/:./..9/..;9@.:9-
@M05620:37:000000000-D9766:1:1101:25665:6010 1:N:0:18
AGTGCCACTTCTCAATCGACCCGTGGATTCCTGCCCCGGCTCCCCCCGCCCGTGGAACGGTTACCGCCCTGGCTACCGGGAGTGCAAACCACGCACCCTGGGAGGATACCCGGACGGAAGAGCTCATAGAAGTATCCGAGGTGGTGAAACAACGGGTAAAACCGTGGGAAGTTAGGCAGGACTACGCGCTTTGGCACACTTGAGGATCCAACAGCACCATTACCAGCATTTGAAATTCCATCTCAAACACC
+
11>>AD1@BFD@FGGEFCGEEEAEEEEGFHDHHFFGAAEAEGGFGG/A//>>>//B1@//B//1B/>///0?0B1BB/</>@/0BBFD0/FF/C//><?F//0/>/0>F1>.----<.C...;0<00;C0C:::000.;9-...9.;:B0/..-;.--;///----;-;;-9///-;;-9--///-9;---;///:;--/://9-99/-;//-;99999FFF//:/-B/99B//9;///;;9;/////---
@M05620:37:000000000-D9766:1:1101:17354:6012 1:N:0:18
AGTGCCAGCTCTCAATCGCACAGGGGACCCAGGGCCTGGCCCCTCCATCCAGAAAACCTATGACCTCACCCGCTACCTGGAGCACCAACTCCGCAGCTTGGCTGGGATCTGGGCGTTGTGTAGGCGTGAGGAGTTGGGGCCCGCCCGTCCTCCCCGTGGAGGGTTCTGGTAACTGATGGGGTGCGGCGGGGCTCTTTGGCTCCCACCAGTCCCCCTGTCTGGTCTCTCTCCTGCCCTTAGCTCGGCCGAGC
+
AAAABFFFBFFFGGGGGGGGGGFHGFEFDFCHFEFGGGFHHHGHGGGHEGHHHGHHHGHHHHHHHHHHHHHGGGGGHHHHHHHHHHHHGHHHGGGGGHHHGHHGGGHGGHHHH/<>BD</22@@@<CCCGHHD?GHHGG<-<CG@CC@EG?GHGDC::DCEGGAFGGBF0;00=;FGFFGF.A.;-;@FFFFDEFFFFFFFFFEBFDAA9FB/EFFE9FFFFB/BFFFFFFF9/;:9//BFFFFA..;-;9
@M05620:37:000000000-D9766:1:1101:16712:6015 1:N:0:18
ACCACACCTTCTACAATGAGCTGCGTGTGGCTCCCGAGGAGCACCCCGTGCTGCTGACCGAGGCCCCCCTGAACCCCAAGGCCAACCGCGAGAAGATGAACCCAGGTGCGTGGCCCGCTCCCTCTTCTGGTGGCCGCCTCCCTCCTTCCTGGCCTCCCGGCGCTGCGCCCTTTCTCACTGGTTCTCTCTTCTGCCGTTTTCCGTAGGACTCTCTTCTCTGCCCTGCGTCTCCTTTGGAACTCTGCCGGTTC
+
BBCCCCCAFFFFGGGGGGFGGGHHGFGBCEHHHGGGGGGCDHHHHGGGFEGGGHHHHHHEEEGGGGGGGGGHFHHGGGGHGHHHHGGGGG@DGGHGHHHFHHG?GGHG1ACAADGHDCF@DGHFCHDDDHHFDGH@CFAEEFFG:C9BCFB/AFFGG;DGGFB@DF=FDCFFFFFF0FFFFBFFFFF0;FFBFF:BDFFEFFDF.9A0FFFFFFFFFFFFBF.BA9CAC.;BFFFFBFFFFBFFF;;@BF?
@M05620:37:000000000-D9766:1:1101:17484:6018 1:N:0:18
AGTGCCAGCTCTCAATCGCACAGGGGACCCAGGGCCTGGCCCCTCCATCCAGAAAACCTATGACCTCACCCGCTACCTGGAGCACCAACTCCGCAGCGTAGGAGTTGGGGAGGCGTGATGCGTTGGGGAAAGCCCGTCCTCCCCGTGGCGGGTTCTGGTACCTGATGGGGTGCGGAGGGGCTCTTTGGCTCCCCCCAGTCCCCCTGTCTGGTCTCTCTCCTGCCCTTAGATCGGCAGAGCCCACGTCTGAA
+
ABAAAFFFCFFFGFGGGGGGGGHGGFFEFGHHCEFGGGHHHHGHGGBHHHHHFCGHHGHHHHHHHGHHHHHGGEEGHHHHHHHHHHFHGHHHEGGGGG?EEGHHHHHHGGGGG?DBCG0FD/EGGHGGFCGG0GFGGGGGHHGGGGGGFCFGAEGGGGFGGGGGFFFFEFFF?-:CDFFFFFFFFFFFFFFFF.AFFFFFFFFFFFFFFFFFFFFFFFFFFFFFFFFFFFFFFF-@>EEFFF?FFEFFFFF
@M05620:37:000000000-D9766:1:1101:15792:6036 1:N:0:18
ACCACCCTTCTACAATGAGCTGAGTGTGGCTCCCGCGGCTCACCCCTTTCTGCGGACCGAGGCCCCCCCGCACCCCAAGGCCAACCGCGAGAATATGAACCCAGGTGAGTGGCCCGCTACCTCTTCTGGTGGCCGCCTCCCTCCTTCCTGGCCTCCCGGAGCTGCGCCCTTTCTCACTGGTTCTCTCTTCTGCCGTTTTCCGTAGGACTCTCTTCTCTGACCTGCGTCTCCTTTGGAACTCTGCAGGTTCT
+
A>AABAABFFB5ABFGF5BGB4BBAFA5E44BAFA2AA20ABGHHG1B3DFBGE0EE@0EEEGGGCEG/>/<B/C//?G?/<FGC////><>A1<<>>>GHGGE<CHB<0DEGHHCCGCGFGHHHGGGBFGG?GG??.9CAFGGGBFG/;/F.FFFFFBBBBF/BBBBBBFEFFFFFFFFFFEFF/FFFFFFFFBFFFFFFFFEDFFFFFFFFFBFFEFBFFEF.BDBFFFFFFFFFFFFFBFFFFFABBF
@M05620:37:000000000-D9766:1:1101:23235:6043 1:N:0:18
AGTGCCAGCTCTCAATCGCACAGGGGACCCAGGGCCTGGCCCCTCCATCCAGAAAACCTATGACCTCACCCGCTACCTGGAGCACCAACTCCGCAGCTTGGCTGCGATCTGGGCGTTGGGTCGGCGTGAGGAGTTGGGGCCCGCCCGTCCTCCCCGTGGAGGGTTCTGGTACCTGATGGGGTGCGGCGGGGCTCTTTGGCTCCCACCAGTCCCCCTGTCTGGTCTCTCTCCTGCCCTTAGCTCGGACGCGC
+
>A>AAFFFBFFFGBGGGGGAFCHFG?2A2EGHAFEEEFFGCGGDGGFHHHHHBGF2FGGHHGDHHDGHHHHGG>EFHHHHBGHHHHC1EGHHAEFGEFGHGHH///>?F0BFG/BDGBFF/2<@CGCFA.>GEFHHHG?DDGCGGGCGGG.9;CGGFFGAFGGEFGGGGCF0/BFFFFFFFFF.;DBDFFFFFFFFFFFFFFFFFFFFFF/BFFF-;;BB:BBFBFFFBFFFFFFFFFFFFF/DD.@B---
@M05620:37:000000000-D9766:1:1101:9686:6045 1:N:0:18
AGTGCCAGCTCTCAATCGCACAGGGGACCCAGGGCCTGGCCCCTCCATCCAGAAAACCTATGACCTCACCCGCTACCTGGAGCACCAACTCCGCAGCTTGGCTGGGACCTATGTGAGTATCCAGCGTAGGAATCTGGGAGTTGGGGAGGAGTGAGGAGTTGGGGAAAGACAGTCCTAACCGTGGAGGGTTCTGGTAAATGATGGGGTGAGGAGGGGCTCTTTGGCTCCCACCAGTCCCCCTGTCTGGTCTA
+
AA>ABFFFCFFFGGGGGGGGGGHHGGGEGGHHFGGGGGDHHHGHGGHGHGGHFGBFGGHHHHHHHHHHHHHGGGEGHHHHFHHHHHHHGHHHGGGGGHHHGHHGGGHHGHHHHHHHHHHHHHHHHGGGGGHHHHHHHHHGGHHHGGGGGGGHHHHHHGHHHHGGGGHHHHHHHHHHHHHHGGGGGGGGCFGGGGCFGGGGGGGGGGFFFFFFFFFFFFFFFFFFFFFFFFFFFFFFFFFFFFFFFFFFFF/
@M05620:37:000000000-D9766:1:1101:13669:6048 1:N:0:18
ACCACACCTTCTACAATGAGCTGCGTGTGGCTCCCGAGGAGCACCCCGTGCTGCTGACCGAGGCCCCCCTGAACCCCAAGGCCAACCGCGAGAAGATGAGGCCCGCTAACTCTTCTGGTGGCCGCCTCCCTCCTTCCTGGCCTCACGGAGCTGCGCCCTTTATCACTGGTTCTCTCTTCTGCCGTTTTCCGTCGGACTCTCTTCTCTGACCTGAGTATCCTTTGGCCCTCTGCAGGTTCTAGATCGAAAGA
+
AA1AAAAAFFFBBGFDDFGGFDGCEBEFH?GHEFFEEEC?EHHHHGCEA/ECGF1GH00EGGGGEF/EGEGHFHH/EEGCCHHGE/EEC/>B@<FF1?GGHGG/A/>@<FHGGFHG1><0.<CCGG.CCCCGGG00:00/;;GH:GA.-;A./;-AG--;C00CBFGGFFFFFFFFFFFFF/F@ABFE/BB;A@;@@@FBFFFF/BFFFFFFF/-9/FFF9F/99//99EFFFF/F-99:/9BBF?-/;-:
@M05620:37:000000000-D9766:1:1101:10213:6048 1:N:0:18
ACCACCCCTTCTCCAATGAGCTGCGTGTTGCTCCCGCGGCGCCCCCCGTGCTTCTGACCGAGGCCCCCCTGACCCCCAAGGCCAACCGCGAGAAGATGAGTGCAGGGCACCCTCTTCTTATGGCCGCCTCCCTCCTTCCTGGCCCCCCGGCGCTGCGCGCATCCTCACTGGTTCTCTCGTCTGCCGTTTTCCGTCGGACTCTCTTGTGTGTCCTGCGGCTACCTTAGCACTCTGCAGATTTGTGAATGCAA
+
1>>>>1AAAFFF1BGBBFGBFBGBEEEE0BDFBFF00AE//AAEGGGGE??F1BG12BGG>E/EFEEEGGGB0BFCGC/FCGGH/?CAC<@--./<=0=CG0000<=...:;:G/00:;0;0/;/@A?C..:/CEF0B/90:C99-;--;@9@9---9-9---:9BBEFFF//BF:/B-;99A9F=F-;-B/-;----;9B9;F//;/;A-;F;B/----9F-FB//////;B///9//;///9;/9;/9;
@M05620:37:000000000-D9766:1:1101:14479:6051 1:N:0:18
ACCACACCTTCTACAATGAGCTGCGTGTGGCTCCCGAGGAGCACCCCGTGCTGCTGACCGAGGCCCCCCTGAACCCCAAGGCCAACCGCGAGAAGATGAGTGGCCCGCTCCCTATTATCGAGGCCACCTACCTCCTTCCTGGCCTCCAGGCGCTACGCCCTTTATCACTGGTTCTCTCTTCTGCCGTTTTCCGAAGGACTCTCTTCTCTGCCCTGCGTCTCCTTTGGAACTCTGCAGGTTCTAGATCGGAA
+
>AA1A1AACFCFGGGCBG11B1B1EAEAA0GH1AFA0EG/AGFHHGEAAEFEBFGFHHHE@ECGF/>FGEE0G1FEGGAF//GFEG/<B@<</CC11D1G2FF<0/>><-<>G1FG1F1>.>-<C..<.<<GGFHE0;FGHHFH0:./;C9-;--9.-;@AG0;FFGFFGE9BB/BBFFF///9:@;AFEFFF-;@BA-BFFFFFFFFE//9;/--;;>BBFBFFBFFFF/9F/;FFFF/BB9BFFF?-;9
@M05620:37:000000000-D9766:1:1101:12554:6057 1:N:0:18
AGTGCCAGCTCTCAATCGCACAGGGGACCCAGGGCCTGGCCCCTCCATCCCGAAAACCTATGACCTCACCCGCTACCTGGAGCACCAACTCCGCAGCTTGGCTGGGACCTGGGTGATGTGCCGGCGTGGGGAGTTGGGAGCTGCGCAGCATCCACGAGGCGGGTTATGGCACTTTATGGGGTGCAGCGGTGCTGTCTGGCTTCGGCCAGTGCTCCCGTCTGGTCCCTCCCCTGGTCAATCCTCGGGCGCGA
+
1>>AABDCAFBFFGGGGGGG1E0CFECEFE0AF0B/AFCFGHGAEGFGDG/B/A//BEFFFEFHHHHFGGEEGGGGHGHHHHHFFGHHGF1F///<>FEE/CH<BAF0CCGFE0B/222121/>@C>-<><.-<<DHC....;/-;---.0:/0/;-;--;@@---/;9-;/-//;/9/--;9-/;/;--9-;/9/;/9B--;;-----9//99/----;-//9/-/;--;;:-/;9///-//9;---;--
@M05620:37:000000000-D9766:1:1101:15706:6106 1:N:0:18
AGTGCCAGCTCTCAATCGCACAGGGGACCCAGGGCCTGGCCCCTCCATCCAGAAAACCTATGACCTCACCCGCTACCTGGAGCACCAACTCCGCAGCTTGGCTGGGACCTATGTGAGTATCCAGCGTAGGAATCTGGGAGTTGGGGAGGAGTGAGGAGTTGGGGAAAGAAAGTCCTAACCGTGGAGGGTTCTGGTAAATGATGGGGTGAGGAGGGGCTCTTTGGCTCCCACCAGTCCCCCTGTCTGGTCTA
+
BBBBBFFFBFFFGGGGGFFGEGHHAEEGEFFHGGGGGFGHFGFGGGHHHGAF3F3FGGHFGG5FGHHHHHHGGEFGHHHGHHHFHHHHGHHHGGGGGBGHGHHFEGGAGGHHHHHHHFHFHHHHHG<BB?FGHHHHGGHGEHHH?CFGGGGHHHHHHDFGFHGGGAGGHFGHFHHHBCGHGCECGGGG;FFGGGBFFGGGFCFGGGFFFFFFFFFFFAEFFFFFFFFFFFFFEFFFFFFFFEFFFFEFFFF
@M05620:37:000000000-D9766:1:1101:14168:6115 1:N:0:18
ACCACACCTTCTACAATGAGCTGCGTGTGGCTCCCGAGGAGCACCCCGTGCTGCTGACCGAGGCCCCCCTGAACCCCAAGGCCAACCGCGAGAAGATGAGGCCCGCTACCTCTTCTGGTGTCCGCCTCCCTCCTTCCTGGCCTCCCGGCGCTGCGCCCTTTCTCACTGGTTCTCTCTTCTGCCGTTTTCCGTCGGACTCTCTTCTCTGACCTGCGTCTCCTTTGGCCCTCTGCAGGTTCTCGATCGGCCGA
+
BBBBBBBAFFFFGGGFDGBGGGHHGGG24AGBGEFE2EEE?HHHHGGEAAFGEHEHHHFA>E0EGGGGGFEFFGGGGGGHGHHHHGEEFG/>CFHB2?FGHGG?D/<<>0<FDHHHHFFF.>FEGFGGHECGF/CGHF;CGFHH;CCCABDFGGGFGBFFFFFFFFFFFBFFFFFFFFFFFFFF;AFFFFDB9DFFFFFFFFFBFFFFFFFFFEFFFFFFFFFFF/BEFFFFF;;F;/;;BEBFFFF;.=@
@M05620:37:000000000-D9766:1:1101:26172:6119 1:N:0:18
AGTGCCAGCTCTCCATCGCACAGGGGACCCAGGCCTCTGGGAGTTGGGTCGGATTGATGAGTTGGGTAAAGACAGTCCTCACCGTTGAGGGTTCTGGTAAATGATGGGGTGCGGCGAGGCTCTTTGGCTCCCCCCCGTCCCCCTGTCTGGTCTATCTACTGCCCTTAGATCGGAAGAGCCCCCGTCTGCACTCCAGTCACTCCGGAGAATCTCGTCTACCGTCTTCTGCTTGAAAAAAAACCATACTCGAG
+
AA>AAFFFAFFFG4GFBEF2E?GCGEAAABABBEGHHHH3B2FEE53AABAEA1BFGDDDGGH53>1BBFGFFGBBBFG3BBF?11?1BB??BBGFGFGFB?BBG4?FG?//>C/C//>CEHHFHHHHHHGG.CDDCDGDGHGGEGFGGFGGG0CFG0CFGGFGGG/F0FF.D?.E.CF.;ABFFFFEB/;FFF/;FF/FF/FD>9B-AFFFFFEDF.BFFE.9AFFFFFFF./;BA--99.99/9/;.;.
@M05620:37:000000000-D9766:1:1101:18354:6166 1:N:0:18
ACCACACCTTCTACAATGAGCTGCGTGTGGCTCCCGAGGAGCACCCCGTGCTGCTGACCGAGGCCCCCCTGAACCCCAAGGCCAACCGCGAGAAGATGAACCCAGGTGAGTGGCCCGCTCCCTCTTCTGGTGGCCGCCTCCCTCCTTCCTGGCCTCCCGGCGCTGCGCCCTTTCTCACTGGTTCTCTCTTCTGCCGTTTTCCGTAGGACTCTCTTCTCTGACCTGCGTCTCCTTTGGAACTCTGCAGGTTC
+
DDDDDDDCFFFFGGGGGGGGGGHHGGGECEHHHGFGGGGGGHHHHGGGGGGGGHGHHHGFEFGGGGGGGGGHHHHGGGGHGHHHHGGGGGGGCDHHFHFHHHGFGGHG1?FFFGHHGGG-CEHHHHHHHHHHGHHGGGGGHGHGGGGGGGGFGGGGGGGGGGFFFFFFFFFFFFHFFFFFFFFFFFFFFFFFFFFFFFFFHFFBADDFFFFFFFHHFFFF0BFFF.BFFFFFFFFFF:FFFFFFF:BFFFB
@M05620:37:000000000-D9766:1:1101:9046:6173 1:N:0:18
AGTGCCAGCTCTCAATCGCACAGGGGACCCAGGGCCTGGCCCCTCCATCCAGAAAACCTATGACCTCACCCGCTACCTGGAGCACCAACTCCGCAGCTTGGCTGGGACCTATGTGAGTATCCAGCGTAGGAATCTGGGAGTTGGGGAGGAGTGAGGAGTTGGGGAAAGACAGTCCTAACCGTGGAGGGTTCTGGTAAATGATGGGGTGAGGAGGGGCTCTTTGGCTCCCACCAGTCCCCCTGTCTGGTCTA
+
AA>AAFFFCFFFG4GGGGGAECHDGGEEGEHHBEFEFFHHHHGHGGHHHGHHHHHGHEHFHFHHHDGHHHHEG>>EHHFH2BGGGH11?FHGDGEFEHFHGHHGFGHHGHFHHHHFHHGHHHFHHGG?DGFGHHHHGF0FGGFHGG.AF.>FG0DF<DHHHHGGEAGFHGCGHHHHFHHHGGFG.EGGCFFGFFCFFFGGGGGGGGFFFFFBDFFFFFFFFFFFFFFFFFFFEFFFFFFFFFFFFFFFFFB
@M05620:37:000000000-D9766:1:1101:10705:6187 1:N:0:18
AGTGCCAGCTCTCAATCGCACAGGGGACCCAGGGCCTGGCCCCTCCATCCAGAAAACCTATGACCTCCCCCGCTACCTGGAGCACCCACTCCTCAGCTTGGCTGGGACCTATGTGAGTATCCAGCGTAGGAATCTGGGAGTTGGGGAGGCGTGCGGAGTTGGGGAAAGACAGTCCTAACCGTGGAGGGTTCTGGTAAATGATGGGGTGAGGAGGGGCTCTTTGGCTCCCACCAGTCCCCCTGTCTGGTCTA
+
ABA>AFFFBFFFGGGGGGGFGGHGGGGGGGAHGGEEFGHHHHGCEGHHHHFHHHHHHEGHFGGHHGG1FEGGE>>EHHHH?GGGGH1?EGHGEGGHHHGH?FGEEGFGGH1GFGG21F2FGH2FGCD?CD1>FGGGFECAC??<<@.@C.<C?.---;CG0:C-..../;//CFGGBBFFBGG@.;CAAAFFFFF/9/B//FFFF?D?.9AFDD;BBBFFFFFFFFFFFBFF;AFFFFFFBFFFFFFFFF/
@M05620:37:000000000-D9766:1:1101:21201:6191 1:N:0:18
ACCACACCTTCTACAATGAGCTGCGTGTGGCTCCCGAGGAGCACCCCGTGCTGCTGACCGAGGCCCCCCTGAACCCCAAGGCCAACCGCGAGAAGATGAGTGGCCAGCTCCCTCTTCTTGTGGCCGCCTCCCTCCTTCCTGGCCTCCCGGCGCTGCGCCCTTTCTCACTGGTTCTCTCTTCTGCCGTTTTCCGTCGGACTCTCTTCTCTGCCCTGCGTCTCCTTTGGCACTCTGCAGGTTCTCGATAGGCA
+
>11>AA>ACCBDFFFBAFBGFGFFEBEAB0BBFFA0AEA/EGCFGGAA/ABFGB1FHHFEEEGG>E@EGEFHFHC?EEEHGHH//FGGG?<>/?GHBGFFGFG/G1?FG??FHHHHHH>DG1.<0-ACE.<EHHGB;CGH0/;.:;GF?C@@@G?E@AEG@FFFFF/FFFFFFFFFFFFF;FFFF@FBFFFFFF-;@@@@FFFFFFFFFFBFFFF->B@FF/;FFFF//;BFFF9/;A;BFFB-9F-;//9
@M05620:37:000000000-D9766:1:1101:25200:6195 1:N:0:18
ACCACACCTTCTACAATGAGCTGCGTGCGGCGCCCGAGGAGCACCCCGTGCTGCTGACCGAGGCCCCCCTGAACCCCAAGGCCAACCGCGCGAAGATGAGGCCGGCTACCTCTTCTGGTGTCCGCCTCCCTCCTTCCTGGCCTCCCGGCGCTGCGCCCTTTCTCACTGGTTCTCTCTTCTGCCGTTTTCCGTCGGACTCTCTTCTCTGACCTGCGTCTCCTTTGGCACTCTGCAGGTTCTCGATCGGCAGA
+
BBBBBBBBFFFFGGGGFGGGGGHHGEE22A22AAFEEGFG1FG1FG0E1EFF333BFG3EEC/EFGGGG?/2CGHGG?DHEEHHAFGDD//>/@CDGFBGHGC-<-<:C/:C0CFG;GHFCGHA-E9...:FAFBBFGBB?FFFEGFA?>D;>9-=9BCFFFFF/BFBBBBFFFFFFF/BBBBD.ABE/BA:.;@-@DFFBBFBFFFF/BFBF.@D-99BFFFFFB/;FFF/FFFF.9;FF?/;F-A---.
@M05620:37:000000000-D9766:1:1101:8244:6201 1:N:0:18
ACCACACCTTCTACAATGAGCTGCGTGTGGCTCCCGAGGCGCACCCCGTGCTGCTGACCGAGGCCCCCCTGAACCCCAAGGCCACCCGCGAGAAGATGCACCCGGGTGCGTGGCCCGCTCCCTCCTCTGGTCGCCGCCTCTCTCTCTCCTGGCCTCCCAGCGGTGCGCCCTTTCTCACTGGTTCTCTTCTCTGCTGTTTTCCGTGGGACTCTCTTCTCTGCCGTGCCTCCCCTTTCCCACTCTGCGGTCTC
+
AAAAA4>AFFFFFGGDGGFGGFGFFEAFAEGHHGGG2AF2AE0EEGGGBEEE5FCCGHHGEE/>FEEGGGE03FFFGF<FCGHH/FD/C/>@//01F11FF</--><>.<<.<A.<-A-::EHB:C/;0F;0--C@-;.C/;90000////:.;/AA../99-99@-@.99/;B/F/://./;BFFF//;99////;B99//;/.--.;AFF//9BFB//;/9.;..9B..;B.://;9;F////--99;/
@M05620:37:000000000-D9766:1:1101:25649:6205 1:N:0:18
ACCACACCTTCTACAATGAGCTGCGTGTGGCTCCCGAGGAGCACCCCGTGCTGCTGACCGAGGCCCCCCTGAACCCCAAGGCCAACCGCGAGAAGATGAGGCCCGCTACCTCTTCTGGTGGCCGCCTCCCTCCTTCCTGGCCTCCCGGCGCTGCGCCCTTTCTCACTGGTTCTCTCTTCTGCCGTTTTCCGTAGGACTCTCTTCTCTGACCTGCGTCTCCTTTGGCACTCTGCAGGTTCTCGATCGGCAGA
+
BBBBBBBBFFFF5BEGGGFGGFHHGGGFFGHHHGGGGGGGGHHHHGGGEFGGHHHHHHHGGGGGGGGGGGGHGHHGGGGHGHHHHGGGCCGGGGHHHHHHHGGGGDCGGHHHHHHHHHHHCHHGGGGGHGHHGHHHHHHHHHHHHGGGGGGGGGGGFFFFFFFFFFFFFFFFFFFFFFFFFFFFFFFFFFFF?FFFFFFFFFFFFFFFFFFFF?DFFFFFFFFFFFFFFFFFFBFFFFFFBEFFFDDF-@;
@M05620:37:000000000-D9766:1:1101:12281:6227 1:N:0:18
ACCACACCTTCTACAATGAGCTGCGTGTGGCTCCCGAGGAGCACCCCGTGCTGCTGACCGAGGCCCCCCTGAACCCCAAGGCCAACCGCGAGAAGATGAACCCAGGTGCGTGGCCCGCTCCCTCTTCTGGTGGCCGCCTCCCTCCTTCCTGGCCTCCCGGCGCTGCGCCCTTTCTCACTGGTTCTCTCTTCTGCCGTTTTCCGTAGGACTCTCTTCTCTGCCCTGCGTCTCCTTTGGAACTCTGCAGGTTC
+
CCCCCCCAFFFFGGGGGGFGGFHHGGGAAEHHHFGGCGGGFHHHHGGEEEGGGHHHHHHEGGFGGGGGGGGGHHHGGGGHGHHHHGGGGG<CFGHHHHHHHHGFHGHHBFGGGGHHGGG-EGHHHHHHGHHHGHHGGGGGGGGGCFGGGGGGGGGGGEGG-BBBFFFFFFFFFFFFFFFEBFFFFFFBFFFFFFFFADFFFF?F:ADFFFFFFFFFFFFF/F:FFED;BAFFFFFFFFFFFFFFF9;AFF/
@M05620:37:000000000-D9766:1:1101:12300:6232 1:N:0:18
ACCACACCTTCTACAATGAGCTGCGTGTCGCTCCCGAGGAGCACCCCGTGCTGCTGACCGAGGCCCCCCTGAACCCCAAGGCCAACCGCGAGAAGATGAACCCAGTGCATGGCCCCGCTACTCCTTCTGTGGGCCGCCTCCCTCCTTCCTGGCCTCCCGGAGCTCCGCCCTTCTCCACTGTTTCTCCCTCCGCCCTTTTTCCTTAGGACTCTCTTCTCTGACCTGAGTCTCTTTGGTAATCCTCCAGTTCT
+
ABABBABAFFFFGGGCBGGGGGHHGEGA4AB2FEGCEGGECHEFGFEE1BEF533FGH3FEE0EFGCEG@1GEGHGG?/?FEHG/FEGGGC@/C?1FF11FH<C<111?11?0F>--<><A00/D0=0=00<.:.-;-.;E./;;;0;;0;/;.0;E;;---9.//.;D-;F.//;9./;/;/////:;....;9-;BF/BB/////9/////;//99//;B;/.;;99/;/;9//.;///9//9.9/;//
@M05620:37:000000000-D9766:1:1101:9535:6292 1:N:0:18
ACCACACCTTCTACAATGAGCTGCGTGTGGCTCCCGAGGAGCACCCCGTGCTGCTGACCGAGGCCCCCCTGAACCCCAAGGCCAACCGCGAGAAGATGAGGCCCGCTACCTCTTCTGGTGTCCGCCTCCCTCCTTCCTTGCCTCACTGCGCTGCGCCCTTTCTCCCTGGTTCTCTCTTCTGCCGTTTTACGACGGACTCTCTTCTCTGCCCTGCGTCTCCTTTGGCCCTCTGCTGGTTCTCGCTCGGCCGA
+
BBBBBCCAFFFFGGGGGGFGGGHHGEGBFFHGHGGFEGAEEHGHHGGGGGGGHHHHHHHGGGGGGGGGGGGHGHHGGGGHGHHHHGGGCG>CG<GBG2???F///>A/>><FGHGG>1>GCGFDGGGDH.<CGCGGHH0;;CHH0C000;ADAEDDGGG/09;F0;F9.BFGGFFFFFBF0BFCFFFF0BE..@-99@FFFFF00:BF0;AFF?DFFDFFB000::9;EFFFF0:B/0;;9?9AE;-.;9;
@M05620:37:000000000-D9766:1:1101:12906:6310 1:N:0:18
ACCACACCTTCTACAATGAGCTGCGTGTGGCTCCCGAGGAGCACCCCGTGCTGCTGACCGAGGCCCCCCTGAACCCCAAGGCCAACCGCGAGAAGATGAGTGGCCCGCTACCTCTTCTGGCGGCCGCCTCCCTCCTTCCTGGCCTCCCGTAGCTGCGCCCTTTCTCACTGGTTCTCTCTTCTGCCGTTTTCCGTAGGACTCTCTTCTCTGACCTGAGTCTCCTTTGGAACTCTGCAGGTTCTAGATCGGAA
+
ABAAAAABFFFFGGGFFGFGGBGFCA2B4AFHHFGE2FE2EHHAGGGGAEFGGHHFHHHC?ECGGAFGGGGFHFHGGGGHGFHHHGEEGGGCCGHHFHDC></F0////->01>G1==<<1--A--;-.9../;C/0;/009.;;..;9.-;C90;-@AB@/;9/B/F9/.BFFFFFFF/;F/B/9;.;EF/;/9A9//;F:/FFBBF//9/;F.B.///;BFFB/;/B;9FF///9:;/:9//9;/;.9.
@M05620:37:000000000-D9766:1:1101:9056:6358 1:N:0:18
GAGGCTGCTTTGGAAGAAACTCATAGATTACTGCAACAGTTCCCCCTGGACCTGGAAAAGTTTCTTGCCTGGCTTACAGAAGCTGAAACAACTGCCAATGGGCTACTCCACGTTAGGCGCAAGTAAAAGCAGCTACAAGATTCGAAGCGGGGATAATACCCCATTGGACAGTGGTACAGAACTTTGCCATTTCGCCCTCATCTCGCTCCCCTAGCCAATTTAACAACTTTCAGCATTTGTACTTAGAAGCC
+
AAAABBFBFFFFGCGFCEGGGGFHFHGHHFHHHHHGFFHDGDGHHGGGGGHFHGHBAFGHBFHHFGEFHHGFHHGHHGHBBAGGFHGHHGHHHGGFHHHHB1?F1G@33B2??1B123/////?BF44BF33B33?BF22233??G////</><0<111>1.</<00<CG.D0/000000;/=;00000;CGC:...;..;00099A....9.;CFFG/;0CBGG0.//;///;BBFFF/BFF///;B/:.
@M05620:37:000000000-D9766:1:1101:13811:6367 1:N:0:18
AGTGCCAGCTCTCAATCGCATAGGGGACCCAGGGCCTGGCCCCTCCATCCAGAAAACCTATGACCTCACCCGCTACCTGGAGCACCAACTCCGCAGCGTAGGAGTTGGGGAGGCGTGATGCTTTGGGGCCAGCCCGTCCTCCCCGTGGCGGGTTCTGGTACCTGATGGGGTGCTTAGGGGCTCTTTGGCTCCCCCCAGTCCCCCTGTCTGGTCTCTCTCCTGCCCTTAGATCGGCAGAGCCCACGTCTGAA
+
AB>ABFFFBFFFGBFGGGGG2ABGHFGGGGHHGGGGGGHHHHGHGGGHHHHHHHHHHGHHHHHHHGGHHHHGGEEGHHHHFHHHHHAGGHHHGGGGGGEFGGHHHGHHGGEGGDCGGGFFH1FGHHGG/->F.FEGGGGGHHGGGG.C;ACBBEGGGGF;FFFGBFGG.DDBD//9BFFFBBFFFFFFFFFFFA;BBDFFFBF;BFFFFFFFFF/BFFFFFFBAAFF/F/FFEF9BBE.;AA.;BFAFFBB
@M05620:37:000000000-D9766:1:1101:22725:6376 1:N:0:18
ACCACACCTTCTACAATGAGCTGCGTGTGGCTCCCGAGGAGCACCCCGTGCTGCTGACCGAGGCCCCCCTGAACCCCAAGGCCAACCGCGAGAAGATGCACCCATGTGAGTGGCCCGCTACCTCTTCTGGTGGCCGCCTCCCTCCTTCCTGGCCTCCCGGCGCTGCGCCCTTTCTCACTGGCTCTCTCTTCTGCCGTTTTCCGTAGGACTCTCTTCTCTGACCTGCGTCTCCTTTTGCACTCTGCATGCTC
+
ABBBBAABFFFFGGGCGFGGGGHHGEGGHGHHHGGGAEG?GHHHHGGGEFGGHFHHHHHGGGGGGGGGGGGHHHHGGGGHFHHGGGGGGCGGGDG<GF2<?</<0?1<1?11?FGC@C@<<FHHFDGH<D0/<<C--AAF.;;/;FFFF0B/.CCA.99??-?-9.>@.-9/;FBF/;;/B.;;FFF//B///;/;999.//9B9.9/BBFF/;FFFF////;;F.@9>D./;9/////:BB/99//9/;B
@M05620:37:000000000-D9766:1:1101:13952:6380 1:N:0:18
AGTGCCAGCTCTCAATCGCACAGGGGACCCAGGGCCTGGCCCCTCCATCCAGAAAACCTATGACCTCACCCGCTACCTGGAGCACCAACTCCGCAGCGTAGGAGTTGGGGAGGCGTGAGGAGTTGGGGAAAGACCGTCCTCCCCGTGGCGGGTTCTGGTACCTGATGGGGTGAGGAGGGGCTCTTTGGCTCCCACCAGTCCCCCTGTCTGGTCTCTCTCCTGCCCTTAGATCGGAAGAGCACACGTCTGAA
+
AAABAFFFBFFFGFGGGFFFGEH4AE2EGGGGFFEG2BFGHHGHGGHHHEFGDGC2GEHG5FFHGAGHHHH@GE/EGGHHGGHHHHHHGCGGEEEECEEAEF3GHHHHGGGGG/BEGC/F1?FGGCCGGDHHFHCDGGGG0/=EGDDG-ADGBGGGGGCF09FFGGFFEF;@..9FFFBBBBFFFFFFFFFFFFFFFFFFFFFFBFFFFFFFFF/BFFFFFFFFFFFFFFFFFF9ED.AF/;FFBFFFFFB
@M05620:37:000000000-D9766:1:1101:11515:6381 1:N:0:18
AGGGCCAGCTCTCCATCGCACAGGGGACCCAGGGCATGGCCCCTCCATCCAGAAAACCTATGACCTCACCCGCTACCTGGAGCACCAACTCCGCAGCTTGGCTGGGACCTATGTGAGTATCCAGCGTAGGAATCTGGGAGTTGGGGAGGAGTGAGGAGTTGGGGAAAGACAGTCCTAACCGTGGAGGGTTCTGGTAAATGATGGGGTGAGGAGGGGCTCTTTGGCTCCCACCAGTCCCCCTGTCTGGTCTA
+
>A1>AAA>1CFFG1FF1AACEEGGFA0000AAAAA/0BFE0GGCFGBFDBFB101BBEFABF2GGDBFHCFEE>/EHHHFBFGHFH0?EFBBEE?>/BBBEHCEEGHHCFFFHGGDG>F1FHGFHGCBCGDBGHHHGH0?EGEH?C.<-><<G0DG0<CG0<@CA.:C/CGGGHHHH0CFGBE@.;C@;FGGGG;C;BFGBFGGGFF@-AFBAF??@@FFBFBFFBF?F-FFEFFFFFFF?EFFFEB/BF/
@M05620:37:000000000-D9766:1:1101:14233:6382 1:N:0:18
ACCACACCTTCTACAATGAGCTGCGTGTGGCTCCCGAGGAGCACCCCGTGCTGCTGACCGAGGCCCCCCTGAACCCCAAGGCCAACCGCGAGAAGATGAGTGGCCCGCTCCCTCTTCTTGTGGCCGCCTCCCTCCTTCCTGGCCTCCCGGCGCTGCGCCCTTTCTCACTGGTTCTCTCTTCTGCCGTTTTCCGTAGGACTCTCTTCTCTGCCCTGCGTCTCCTTTGGAACTCTGCAGGTTCTAGATCGGAA
+
BBBBBBB3FFFFGFGGGG5FGGHHGGGA4FHGGFFFCFG?EHHHHGGEEFFGEHHHHHH0FECEGGGGGGGHFHHGGGGHGHGHHGGGGF>CDGHFFHHHHHG?0<><A->FHHHHHH1GG1.CGGDGG:CEHHGHHHHHFHHHHGGGGGAGGGGGGFFFFFFFFFFFFFFFFFFFFFFFEFFFFFDFFFFFFFFFFFFFFFFFFFFFFF/FFFFA@DFDFFFFFFFBFFFFFFFFFFFFFF/FFF/EFFF
@M05620:37:000000000-D9766:1:1101:19545:6384 1:N:0:18
ACCACACCTTCTACAATGAGCTGCGTGTGGCTCCCGAGGAGCACCCCGTGCTGCTGACCGAGGCCCCCCTGAACCCCAAGGCCAACCGCGAGAAGATGAGGCCCGCTACCTCTTCTGGTTGCCGCCTCCCTCCTTCCTCGCCTCCCGGCGCTGCGGCCTTTCTCACTGGTTCTCCTTTCTGCCGTTTGTTCTGGTACTCTCTTCTCTGACCTGCGTCTCCTTTGTTACTCTGCGGGCTCTCGATCGGCCGA
+
BABBB@AAFFFFFGGGGG5AGFGCFBEAAAGCGDFGEFG?EGGFHGGGAAEFFGCGGHCEEE?EGEGEGC1FGHHGGEEGGEHHAFGGGG/B/<?<>1?CGEA//<>/A01<1FFFH1<1.<<AC-C.../;:/;CCC0:--..:.;A---9AD@-9-ABB/9/99//9///9B///9;9B//;../.../9/B/9;9///9////BBFB//99;9-DFBFF/B/./;//9//-----;9/.//.-.9.;9
@M05620:37:000000000-D9766:1:1101:23693:6405 1:N:0:18
ACCACACCTTCTACAATGAGCTGCGTGTGGCTCCCGAGGAGCACCCCGTGCTGCTGACCGAGGCCCCCCTGAACCCCAAGGCCAACCGCGAGAAGATGACCCCGGTTACTGCCCCTGTACTCCTCCTGGTTCCCTCCTCCCCTCTCCCTGCCCTGCCGTTTCTCCCCCCTTCTCTCTTCTGTCGTTCTTCGTCGGATTCCCTTCTCTGTCCTGTGTCTCCCTTGGGCCTCTTTTGGAACTCGGCCGGTCCA
+
CCCCCCCCCFCFGGGGGGGGGGHHGEGA4EGFGFGFDGGGDHHHHGGGDGEGFHGHHHHGGGFEGGGEGEGGBGHGEEGHGHGHHGGGGGGCGGHGHHHD2?/<A</?1>110.>..>1111>0/<C0/<00<00<DHC/C./;//://=...0.:C-../;F0;/..-;C/00000;0009;..;.;0;A/A@B-.;00;0B/09000;00000;BF0;//;B0..;AF000;;@;;BFF....;B>--0
@M05620:37:000000000-D9766:1:1101:9838:6408 1:N:0:18
ACCACACCTTCTACAATGAGCTGCGTGTGGCTCCCGAGGAGCACCCCGTGCTGCTGACCGAGGCCCCCCTGAACCCCAAGGCCAACCGCGAGAAGATGAGTGGGGTGCTCGCTCTTCTAGTTGCCGTCTTCCTCCTTCCTGTCCTCCCGGCGCTGCGGCCTTTCTCCCTGGTTCTCTCTTTTGCCTTTTTCCGTGGGTCTCTCTTGTCTCCCCTGTGTCTCCTTTGTCACTCTGCAGGTTCTCGATGGGCA
+
BBBBBBBBFFFFGGGGGGAGGGHHGGGBAEHHHGFGDEGGGHHHHGG0EEGGFHHHHHHFGGGGGGGGGGGHHHHGGGGHGHHHGFGGGG/BCGHGHHH222//<<>CF1.<.<.<FH110=000-.-..000<:/;:G000;CF0GG.A--;D-:---;./;////;:/.;///9//;B/;//;//;B///./.99...B/:B///;B//;.;;//;//;FFB/B/;/;//;//9:..;BF/9://..9.
@M05620:37:000000000-D9766:1:1101:22564:6414 1:N:0:18
AGTGCCAGCTCTCAATCGCACAGGGGACCCAGGGCCTGGCCCCTCCATCCAGAAAACCTATGACCTCACCCGCTACCTGGAGCACCAACTCCGCAGCTTGGCTGGGGGGGACTCTGGTATTTGGGGCGGCGTGCGGCGGTGTGGCCAGCCCGTCCTACCCGTGGAGGGTTATGGCAAATGCTGGGGTGCGGCGGGGCTCTTTGGCTTCCCCCCGTCCCCCTGTCTGGTCTCTCTACTGCCCTTAGTTCGTA
+
AAAAAFFF?FFFGDGFGGGCE?GCFGGCAEEAFEEGAFHGAHGCEGFHHHFGB0FGCEFCGGBGHHHFH0>EGEEGHFHHHHHHHHHGGHDHGGGEEGHH?0GFG?//C@=;-/;9B//////;-;;@@=>-;-9;@@-9--:-AFBE----9---9B-AA--;----9--9//-//;BFFFFF-99--9--@?-9--;/;/BB//-9;B-;-9-9-9EA@A//9/B9BF/9///9//;/-/;:B/;;---
@M05620:37:000000000-D9766:1:1101:22479:6417 1:N:0:18
GAGGCTGCTTTGGAAGAAACTCATAGATTACTGCAACAGTTCCCCCTGGACCTGGAAAAGTTTCTTGCCTGGCTTACAGAAGCTGAAACAACTGCCAATGGGATGCTACACGTCAGGAACAACTACTAGCAGCCACAAAGGGCGAAACCGCGATAATACACAACTGGAAAGTCGGTCAGGACTTTCCGATTTCGCACTCTTGTGGATCCACTTGCCAAATTATCAACATTTGTCCTTTTAACTGACAAGCC
+
BBBBB@FBFFFFCGGGFFGGGGHHHHHHHHHGHHHHHHHDGHGHHGGGHHHHHHHHFHGHFHHHHHHHHHHHHHHHHHHHHHHHFHHFHHHHHFHHH3GHFHHH1GGFE3BEB1CEFH2022?B333BB?BDE/0B0?03B/?C////@/>?/>/<>11<>1.<GFF<1>CD0.-<<EE//.;::GGA.EGG0CEDFGG0BB90.9C9/090090;F09CB00;C099;FF/9//;F//9/FFBBBB/AFA
@M05620:37:000000000-D9766:1:1101:19183:6428 1:N:0:18
AGTGCCAGCTCTCAATCGCACAGGGGACCCCGGGCCTGGCCCCTCCATCCAGAAAACCTATGACCTCACCCGCTACCTGGAGCACCAACTCCGCGGCTTGGCTGTGACCTATGTGAGTATCCAGCGTAGGAATCTGGGAGTTGGGGAGGAGTGAGGAGTTGGGGAAAGACAGTCCTAACCGTGGAGGGGTCTGGTAAATGATGGGGTGAGGAGGGGCTCTTTGTCTGCCACCAGTCCCCCTGTCTGGTCTC
+
>>AABFFFBFFFGGGGGAFEFEBGFEEFDE2AFAEGFFFGCGG1EGGHHG3F3FFFGGGFGDFFGHG3BFFEEEEEHFHBFGH?GGHHGGHHGG///D/</??/0?2?D2<2GH2GHFGGFDFDBA</<>GH1GF110F.CGHGG-C?@DC;GC0;G./;0/:-=.9CFGGGGGFFBBFFG..-..9@-.:B9B//B/;9/FF/AD9-.9AF..--;99BFF//;//;/9:9A.9B//AA-.9/////9;/
@M05620:37:000000000-D9766:1:1101:17971:6437 1:N:0:18
GAGGCTGCTTTGGAAGACACGCCTCGATTACTGCACCCGCTCCCCCTGTCCATGTAACCGTTTCTTTCCTGGCTTCCAGAAGCGCCAACTACTCCCCCTGGGATGCTACCCGTCCGGAACTGCTCCTAGAAGCCTCCCAGGGCGTCACCGCGCTGCTGCACCCCTGGCACGTCCGTCAGGCCTTTCCGCTTTCGCACTCTTGTGGATCCACTTGCCCCATTCTCAGCCTTTGTACTTGTACCTGACCCGCC
+
AAABBAFBFFFFGGGGF4BB2ABB2ABF5ABGGHDGG?22AAAFEGAF3FG5DDDG55BEFGBBDFD5BFHHGG12BFH@FGH//>?EF3BBB3BFE/>?GFHHGBB4GBFEGDDCGGG/<FFFGHHHH1@G1GHHHGHHC?DCDGGGHACGGGGEHH0GHH;AEGHHHBEGG.-;FGGGGGGGGGGGGGGGFDFFBBFFFFFFFFFFF//;FFBFFEDFFFFF/FF/BFFFF/;F/FF/BFBFFB;B@BB
@M05620:37:000000000-D9766:1:1101:22430:6440 1:N:0:18
ACCACACCTTCTACAATGAGCTGCGTGTGGCTCCCGAGGAGCACCCCGTGCTGCTGACCGAGGCCCCCCTGAACCCCAAGGCCAACCGCGAGAAGATGAGTGGCTCGCTCCCTCTTCTGGTGTCCGCCTCCTGCCTTCCTAACCTCCCGGCGCTGCGCCCTTTCTCCCTGGTTCTCTCTTCTGCCGTTTTCCGTAGGACTCTCTTCTCTGCCCTGCGTCTCCTTTGGCACTCTGCAGGTTCTCGATAGGGA
+
1A?AA11AFFCDGGG13BFG1EF1ABEEH?GGGG0ABAG/FHHHHG/FA/E/D11BGAFEEG?G/?/EGGGGHG//?EEFF//</?EEGC/<B/GH111F>1?FC1>AF/<>GHHHF11>10./<<<.A.C///.:::/000::CCG.A---9A-9A-C?@FFFB///;9:///;B9/;B//B//9--9A/99/-:A/9//9/B99B/FF//;FF9@--9-9///9B//BF/99FFF?-//;/:;:-9/-/
@M05620:37:000000000-D9766:1:1101:20319:6458 1:N:0:18
AGTGCCAGCTATCAATCGCACAGGGGACCCAGGGCCTGGCCCCTCCATCCAGAAAACCTATGACCTCACCCGCTACCTGGAGCACCAACTCCGCAGCTTGGCTGGGACCTATGTGAGTATCCAGCGTAGGAATCTGGGAGTTGGGGAGGAGTGAGGAGTTGGGGAAAGACAGTCCTAACCGTGGAGGGTTCTGGTAAATGATGGGGTGAGGAGGGGCTCTTTGGCTCCCACCAGTCCCCCTGTCTGGTCTA
+
ABAABFFFBFBFGGGGGGGGG?HHGGGGGGHHGGGGGGHHHHGHGGHHHHHHHHHHHGHHHHGHHHHBHHHGGEEGHHHHHHHGHHFFFHGGGGGGGHHHGHHGGGHHGHHHHHHGHHGHHHHFHGGGGGHGHHHHHHGEDHGHGCECGGEHHHHHHGHHHHGGFGGFHHHHHHHHFHHHGGGGDEGGGGGGGGGGGGGGGGGGGGFBFFFFFFBBBBFFFFFFFFFFFFFFFFFFFFFFBFFFFFFFFFF
@M05620:37:000000000-D9766:1:1101:24724:6467 1:N:0:18
AGTGCCAGCTCTCAATCGCACAGGGGACCCAGGACTCTGGGAGTTGGGGCGGAGTGAGGAGTTGGGGAAAGACAGTCCTAACCGTGGAGGGTTCTGGTAAATGATGGGGTGAGGAGGGGCTCTTTGGCTCCCACCAGTCCCCCTGTCTGGTCTATCTCCTGCCCTTAGATCGGAAGAGCACACGTCTGAACTCCAGTCACTCCGGAGAATCTCGTATGCCGTCTTCTGCTTGAAAAAAAAAAATAAGCCAA
+
BBBABFDFBFFFGGGGGGGCGGHHGGGGGGAGFF2FGHHC22BBFGEGE1AE?EAGHHHFEBGFFF>?EHHGHHFHHHHGHHH</?ECC<//BFFGHFGFHG2GGGFGFE@FGHGGGGGFGHHHHGHHHHGGHHGAGHHHHHGGFGHHHHHHHHGGGGBGGGGGGGGGGGFGEDGGFGGGGFGFAFFF/BFFFFFFBFFFFFF?-A>DFFBFFFADB/BFDFFAEFFFFFFF.FFBADDA-99:////B..
@M05620:37:000000000-D9766:1:1101:24376:6479 1:N:0:18
AGTGCCAGCTCTCAATCGCACACGTCTGACCTCCCGTCCCTCCGGAGAATCTCGTATGCCGTCTTCTGCTTGAAACAAAAAAAAAAATGACAACAATTGTTGATTTTCTGTTTTTACATATATCTATACTAACTCGCCATCAGGCAAGCACTGATGTTCACGTCGACTTAGAAAGTGAACGCGAACTCCAGAGCAACAGAGAAAGAAGTGAAGGAGGCATACACGTTAGATACAGGGTGAGGATAATAGAC
+
>AABCFFFBFFFGGGGGGGGGGBABBGBFFGGBGGGHE2BGGGG2EEF1BFFFBBE33BFAAE?1D55@DDEB@G@FGF11/>>///033333///222220?3?3333332?@//2222222>22221111111////.111<0<0..00<<<<00000=.<<<--..00000:0000:..;--9.99000./0/..////000/./000000.....00000.;./.000000/:/....0/0000000
@M05620:37:000000000-D9766:1:1101:24356:6481 1:N:0:18
AGTGCCAGCTCTCAATCGCACAAGTGTTACCTCCCGTCTCGCCTTCTACTCTCTTCCTCCTTCGACTTCTTGAAACAGAAAAAAAAAAACTCTGCTACTTTGTAAAGCAACTTTACTATTGAAAAAACTCCCAATACAAAGTTAAATACAATAAAATACATAAACAAACACAAAATACCAAACTGACAACTATTCCCCACGAATACTCATTAAAATAAGTTAATCTATCGACTAATTCAGAGATTTTACAC
+
AAAAAF5CABFFGCGBFFG2EE4BD5A65FGGFFBEG2AB3AAE233DA5FDB35555ABA5B11111DBDD535AB2?3321////>/?3?44?443B443B44443B30233333333333330//222/2201111101111?111111<111<>11111111....<<<..00000<:.000/00.//000;0/:.--:.900000090000090;;00000;00.9-.-/9///9//./////9//
@M05620:37:000000000-D9766:1:1101:11273:6483 1:N:0:18
ACCACACCTTCTACAATGAGCTGCGTGTGGCTCCCGAGGAGCACCCCGTGCTGCTGACCGAGGCCCCCCTGAACCCCAAGGCCAACCGCGATAAGATGAACCCAGGTGCGTGGCCCGCTACCTCTTCTGGTGGCCGCCTCCCTCCTTCCTGGCCTCCCGGCGCTGCGCCCTTTCTCACTGGTTCTCTCTTCTGCCGTTTTCCGTAGGACTCTCTTCTCTGCCCTGCGTCTCCTTTGGAACTCTGCCGGTTC
+
BBBBBBBAFFFFGGGGGG5GGGHHGGGEEFHGHGGGGGGGGHHHHGGGGGGGHHGHHHHGGGGGGGGGGGGHHHHGGGGHGHHHHGGGGG@FGGHHHHHHHHGFHGHG1CFGFGHHGGG-AHFHHFDGHHHFGHHGGGGGHGHGDGGGGGGGGGGGGGGG-@>DFDFFFFFFFFFFBFFFFFFFFFF:FFFFFFB@ADFFFFDF9ADFFFFFFFFFFFFF/B;FF.@;@AFFFFFFFFFFFBFFF/;@BF.
@M05620:37:000000000-D9766:1:1101:16333:6504 1:N:0:18
ACCACACCTTCTACAATGAGCTGCGTGTGGCTCCCGAGGAGCACCCCGTGCTGCTGACCGAGGCCCCCCTGAACCCCAAGGCCAACCGCGAGAAGATGAGGCCCGCTCCCTCTTCTGGTGTCCGCCTCCCTCCTTCCTGGCCTCCCGGCGCTGCGCCCTTTCTCACTGGTTCTCTCTTCTGCCGTTTTCCGTCGGACTCTCTTCTCTGACCTGCGTCTCCTTTGGCCCTCTGCAGGTCCTCGATCGGCCGA
+
AAA>AAAA>CFFGFGF3G1BG1GFGAA000BBAAFE?EGECHGGHGGGAAEFBGEFGHCA/ECGG/EGGE>0F1GGGEAGC/GHHG<<CG/<<CFB1<1?GGE?A/</><0<FGDFH1><.<GGG<ECC./CACGFHF0;:.CC.:.A-9?AGGG@B@@FFBFFFFFFF999FFFBFFFFFFB@9AFEBBAF:@9@@;FFFFF/F/9BFFFBFA@B@FFBFFFFE//AEFFBB;;A-/;;9A?/A@B;9-@
@M05620:37:000000000-D9766:1:1101:9886:6504 1:N:0:18
GAGGCTGCTTTGGAAGAAACTCATAGATTACTGCAACAGTTCACCCTGTACCGGGAAAAGTTTCTTGCCTGGCTTACAGAAGCTGAAACAACTGCCACTGGGATGCTACCCGTAAGGAAAGGCTCCTAGAAGACTCCCAGGGAGTAAAAGAGCTGATGAAACAATGGCAAGTAAGTCAGGCATTTCCGCTTTAGCACTCTTGTGGATCCAATTGAACCATTCTCAGCATTTGTACTTGTAACTGACACGCC
+
AAAAA?CAFFFFBBFA1AGCFAB3B31D3BFGFG11BFFA2D2DBG0F12DA////AA0BAF2DABBFGHHE00B1FGFFFFGF11B1F0B?@0@011@B0/FHCFFHGHFEEE?GGHH0F0GHHFHFHEHHFHFHH/CC<C/CC0G22G<FGHF1FD1F<G0/FFHHHHGH11G>GDFHH.FHGFHGGGGGGFFEDGHHGGHFCGCHFCFGHHFEHAGFFFFGGGGGGGGFFGFFFFFF0BFFGG00.@C
@M05620:37:000000000-D9766:1:1101:14921:6526 1:N:0:18
GCGGCTGCTTTGGAAGAAACTCATAGATTACTGCAACAGTTCCCCCTGGACCTGGAAAAGTTTCTTGCCTGGCTTACAGAAGCTGAAACGACTGCCAATGGGATGCTACCCGTACGGAAAGGCTCCTAGAAGACTCCAAGGGAGTAAAAGAGCTGATGAAACCATGGCAAGTAAGTCAGGCATTTCCGCTTTAGCCCTCTTGTGGATCCAATTGAACAATTCTCAGCATTTGTACTTGTAACTGACACGCC
+
>1>1AA?AFFFFGBGFFGGGFAB3FGFGHHHHHHDFGFG1DGHHHG/F/0FFH0A0B1AB1DGH2A1BGHFCHFAGHHH1GHFB1BGHH/EEFGFH1@FGBF01/>FGHHHGG///>//EGHH1BFCDFHGGFFDHE1BDC?/??0@@2FFCGBCFGDFGDG0/FGHHGFED<DGFGHHFH.GFDGFCC?FGGEH/:CCGHBCC.0CCGFGCFG00B9FFFFBFGBB0FFBF9CFGGGBFFGGBBFF099A
@M05620:37:000000000-D9766:1:1101:7546:6542 1:N:0:18
AGTGCCAGCTCTCAATCGCACAGGGGACCCAGGCCCCTGCCAGTTGATTCGGAATAAGGAGTAGGTAAACGGCAATCCGTAGCGCGGAGGGCGCTGGTAACTGTTGGGGTGCGGCGGGTCTCTTTGGATACACCCCGTCCCCCTGTATGGTCTATCTCTTGCGCTTAGATAGTCAGAGCCGCCGTCTGCCCTCCAGTCCCTCCGGAGAATCTCGTCTGCCGTGTTCTGCATGACCAAAACCGAATCCTCGA
+
AAABCFFFBFFFGGGGGGGGGGHFFGFGGGHHF2A22BB22B3FDD555DAEE113DBBF1B353B5BD511>003B2>1?1B/////>/>//>/>/B2222>2DFGCBD//><--<--;CF000CB/;0009;:@C9..;:99E:/:B/:;9BBB///;;/;;-.;BF//B9BFFF/;F-9@@--9;;9;FAA/////9/;:ADAC-;////;:.9.9/-D-;.9/BF/;/F//;.::A.9--.9/9;..
@M05620:37:000000000-D9766:1:1101:16401:6546 1:N:0:18
ACCACACCTTCTACAATGAGCTGCGTGTGGCTCCCGAGGAGCACCCCGTGCTGCTGACCGAGGCCCCCCTGAACCCCAAGGCCAACCGCGAGAAGATGAGTGGCGCGCTGCCTCTTCTTGTGGCCGCCTCCCTCCTTCCTGGCCTCCCGGCGCTGCGCCCTTTCTCACTGGTTCTCTCTTCTGCCGTTTTCCGTAGGACTCTCTTCTCTGCCCTGCGTCTCCTTTGGCACTCTGCAGGTTCTAGATCGGCA
+
CCCCCCCCFFFFGGGGGGGGGGHHGGGEGGHHHGGGGGGGGHHHHGGGGGGGHHHHGHHGGGGGGGGGGGGHHHHGGGGHGHHHHGGGGGFGGGHHHHHH22=?//>A@->0<F<GHH00=0.<.<@@A:CA/CEH0CFH0/:AFFGGAB?GGGCD--A@F/FBFB0900/FB9FB000BFF0BFD.;FE00.0:;.00FFF0BFFFFF00;.F..:DF:FFFEFBB09;BBF000BA.;BF:09B0A.--
@M05620:37:000000000-D9766:1:1101:21986:6560 1:N:0:18
AGTGCCAGCTCTCAATCGCACAGGGGACCCAGGGCTCTGCGAGTTGAGCCGGAATGAGGAGTTGGGCAAAGACAGTCCTGACCGCCGAGGGCTCTGGTAAATGATGGGGTGTGGCGGGGCTCTTTGGCTCCCACCCGTCCCCCTGTCTGGTCTATCTCCTGCCCTTAGATCGGCAGAGCCCCCGTCTGCACTCCAGTCACTCCGGAGAATCTCGTCTGCCGTCTTCTGCTTGAATAAAACCGTCTGGTCTA
+
BCBBCFFFCFFFGGGGGGGGGGHHGGGGGGHHG2B2AAF322AAA55B3BAEE01AB5BFEB353>?BC133F323B@43B3F///>>>/</0?BGCB2?2???FHFFAEC/?E//>C-::GC0:G/:C0::/=::DE??D9AAGF0CFB0CCFFF0;:FF:::BBFFF00AA-99EAFFE.:C.::E00;BB/::0:0:00:AD?B9F000:A;..:B0-A;A.000;0:0;:0:00:0.-9.;9:B;0;
@M05620:37:000000000-D9766:1:1101:22019:6566 1:N:0:18
AGTGCCAGCTCTCAATCGCACAGGGGACCCAGGCCTCTGTGAGTTTTGTCGGATTGATGAGTGGTGAAAAGACATACCTCACCTTAGAGGGTTCTGGTAACTGATGGGGTGCGGCGGGTCTCTTTGGCTCCCCCCCGTCCCCCTGTCTGGTCTATCTCCTGCCCTTAGATCGTCAGAGCCCCCGTCTGCCCTCCAGTCACTCCGGCGAATCTCGTCTGCCGTCTTCTGCTTGAACAAAACCCACCATGCAA
+
AA3>AFFFBBFFGAFGGFCCGGGGG2AEGDCEAAFBBBF555DB555B2DEEF1ABB5DEGDA1515AD5B?FG55B353BBB333B4BBEBBBBGHBFF3@B3BFFHGEF>EGGFG/>AGHHEHHHGH<FFEEGGGGGGGHGGGGGGGGFGGBFFGGFGGG;;FFBFBGGF/=..BFFFFDBD;?FFFFFFFFBFFFBBBFFFF-;9BDFFFFFFFFFF@9@FEFFFFBBBF//;BF?..9A.../9;B/
@M05620:37:000000000-D9766:1:1101:19571:6575 1:N:0:18
AGTGCCAGCTCTCAATCGCACAGGGGACCCAGGACTCTGGGAGTTGGGTCGGACTGAGGAGTTGGGCAAAGACAGTCCTGACCGAGGAGGGGTCTGGTAAATGATGGGGTGAGGCGGGGCTCTTTGGCTCCCACCCGTCCCCCTGTCTGGTCTATCTCCTGCCCTTAGATCGGAAGAGCCCCCGTCTGCACTCCAGTCACTCCGGAGAATCTCGTCTGCCGTCTTCTGCTTGAAAAAAAACGACTGTCGCT
+
BBAABFFFBFFFGGGGGGGGGFHCFFGGGFCGF2BGFHG3EFFBBE3ABFEG?0AFH3ABEB?53>1BFAGGHG23FGF3BGH?//>>>EC/?E2FGBGDHHHFGFFHG?B/0GCD@FCGGHHHBGHFGGCF/CEFGGGG.9EGGGGEFG0FBBFFGGFBFFFFFFFFFFFF?.9DAAF.A.;@DFFF/B/BFBBF;B/BFFFFDAACFFFFFF....9B-999AF/;BFFFF/9B.9@DA-.-..;/..9
@M05620:37:000000000-D9766:1:1101:24262:6584 1:N:0:18
AGTGCCAGCTCTCAATCGCACAGGGGACCCAGGAATCGGGTCGTTGGGGAGGAGTGAGGAGTTGGGGAAAGACAGTCCTAACCGTGGATTGATCTGGTAAATCATGGGGTGAGGAGGGGTCCTTCGGCGCCCACCAGTCCCTCTGTCTGTGCTATCTCCCGGCCTTAGACCGGAAGAGCACACGACGGAACTCCAGTCACTCCGGCGAATATCGCACCCTGTCTTCTGCTTGAAATCAAAAATCTGGTCTT
+
>>AAAFFBAFFFGAGGGAFAE2BGAAEEGEFGFG23B2B2A20ABB1EA10A1E2B53BBBBGF3E/B1FF3B313BCF4F1B////E3303BB443BB44B434B3?<C/?00?/?/>//??11?/>-><C<<<<C0<<C0</C0:0C0000;0:C;0/:-;:;/CBF0C9A?:CF:CCCF9@-9-9..;;/99/9;/9/;:.;---;-;;;..;--9..9://;;/BF//./;/;/;:/..9//;:;B/
@M05620:37:000000000-D9766:1:1101:9166:6596 1:N:0:18
ACCACACCTTCTACAATGAGCTGCGTGTGGCTCCCGAGGAGCACCCCGTGCTGCTGACCGAGGCCCCCCTGAACCCCAAGGCCAACCGCGAGAAGATGAACCCAGGTGAGTGGCCCGCTACCTCTTCTGGTGGCCGCCTCCCTCCTTCCTGGCCTCCCGGAGCTGCGCCCTTTCTCACTGGTTCTCTCTTCTGCCGTTTTCCGTAGGACTCTCTTCTCTGACCTGAGTCTCCTTTGGACTCTGCAGGTTCT
+
ABCCCBCCFFFFGGGGGGGGGGHHGGGGHGHHHGGGGGGFGHHHHGGGGEGGHHGHHHHGGGGGGEGGGGGHHHHGGGGHGGHHHGGGGGC@?DGHDHFFGHGGGGHHHHHHAEGHGFGGGHHHHHHHHFDFDHHGGGGGHGHHGGGGGGGGGGGGGGFFF?CGGGFFFFFFFFFFBFFFFFFFFFFFFFFFFFFFADBEFF.FFA9FFFFFFFFFFFFFBFFBFBBBBBFF9FF/9:BFFBFFFBFFFFF
@M05620:37:000000000-D9766:1:1101:18417:6598 1:N:0:18
GCGGCTGCTTTGGAAGCAACTCATAGATTCCTGCCCCAGTTCCCCCTGGACCTGGAAAAGTTTCTTGCCTGGCTTACAGAAGCTGAAACAACTGCCAATGGGATGCTACCCGTAAGGAAAGGCTCCTAGAAGACTCCAAGGGAGTAAAAGAGCTGATGAAACCATGGCAAGTAAGTCAGGCATTTCCGCTTTAGCACTCTTGTGGATCCAATTGAACAATTCTCAGCATTTGTACTTGTAACTGACAAGCC
+
>11>A1>>FFD@1BF11ABGFGFGDDGHH3FGHH00AAB1DFHHHGEF/0BBBB0GH10BFHHHFGFHHHHHHHF1BGHFGGHFCGGHH0FHHFHH11FGHFGHFHHHHHHGGGEFHHHHHHHHHGHHHHHHHHHHH1FGGGEGE0FD2DCGHHHHHHHH1F0<GHHHHFFG11GGHHHHHAGHHHHGGGFGGHHHGHGHHHGHGHHHHGHHHHFHF0GHGGGGGEFGGGGGGGGGGBFGFGGGGG00;EE
@M05620:37:000000000-D9766:1:1101:16440:6615 1:N:0:18
ACCACACCTTCTACAATGAGCTGCGGGTGGCTCCCGAGGAGCACCCCGTGCTGCTGACCGAGGCCCCCCTGAACCCCAAGGCCAACCGCGAGAAGATGAGTGGCTCGCTCCCTCTTCTGGTGGCCGCCTCCCTCCTTCCTGGCCTCCCGGCGCTGCGCCCTTTCTCACTGGTTCTCTCTTCTGCCGTTTTCCGTAGGACTCTCTTCTCTGCCTTGCGTCTCCTTTGGCACTCTGCAGGTTCTAGATCGGAA
+
AAA?AAAAFFFFGGGF3BF1G1FFE00AA0BG1FF/EGGEEG/BGGGGCGGFFHGFGHHG?EEEF/EEGGG011FEGG/F//FCEFC/BCBB@CCGFGDC?1//01<>C.<./CGGHF0<</...:-;C.CCCGCFFGFF0/CFF?EGG@?--@@B--A>>FF/9F/BF/-999BFFFFFFF//F@-ABEBF-9;A-/BFFF/FFBFBFF/;///;-:;-BF///9///B-99FFFBA9BFB/;F/BE?-:
@M05620:37:000000000-D9766:1:1101:25476:6640 1:N:0:18
AGTGCCAGCTCTCAATCGCATAGGGGACCCAGGGCCTGGCCCCTCCATCCAGAAAACCTATGACCTCACCCGCTACCTGGAGCACCAACTCCGCAGCGTAGGAGTTGGGGAGGCGTGAGGCGTTGGGGAAAGCCCGTCCTCCCCGTGGCGGGTTCTGGTACCTGATGGGGTGCGGAGGGGCTCTTTGGCTCCCCCCAGTCCCCCTGTCTGGTCTCTCTCCTGCCCTTAGATCGGCAGAGCCCACGTCTGAA
+
ABAABFFFBFFFGBGGGGGC2ABFHEEFGGHHFFGGGGHHHHGHGGHHHHHHHHHGHGHHHHHHHGHHHHHGGEEGHHHHBGHHHHF?EHHFEFCGEG?EEGHHHGHHGGGGG<CGGGAGFCDDGHGG.>FG/CHGGGGGHHGGGGGGGGGGBEGGGGFFFFFFFFFFFFDBD==B?BBBBBFFFFFFFFFFF.9BBFFFFFFFBFFFFFFFFFFFFFFFFFFFFFFFFFBFFF-@BFFFFFFFBEEFEFF
@M05620:37:000000000-D9766:1:1101:8117:6642 1:N:0:18
ACCACACCTTCTACAATGAGCTGCGTGTGGCTCCCGAGGAGCACCCCGTGCTGCTGACCGAGGCCCCCCTGAACCCCAAGGCCAACCGCGAGAAGATGAGTGGCCCGCTCCCTCTTCTTGTGGCCGCCTCCCTCCTTCCTGGCCTCCCGGCGCTGCGCCCTTTCTCACTGGTTCTCTCTTCTGCCGTTTTCCGTAGGACTCTCTTCTCTGCCCTGCGTCTCCTTTGGTACTCTGCAGGTTCTAGATCGGAA
+
CCCCCCCCFFFFGGGGGGGGGGHHGEEFHGHHHGGGGGGGGHHHHGGGGGGGHHHHHHHGGGGGGEGGGGGFHHHGGGGHGHHHHGFEDFFDGGHGGHHHGH//</<<A->>F<CGH111>1..CDGFGCGEC/C/GHFG0;CH0A9ADA?CD-;EGF.@@F/:FFFFFFBFFFFFEFFFFFBF9@A.:EFFFF.;DFFBFFFFFFFEFBB/EFFFF9-:/F//FFF.9/B9FFFFFAFFFF//;B/.;9.
@M05620:37:000000000-D9766:1:1101:19913:6643 1:N:0:18
TATGCGTCTTTGGAATAAACTCATAAATTCCTGCCCCAGTACCCCCGGTACCTGTAACCGTTTCGTGCCTGGCTTCCAGCAGCTGAAACAACTGCCCCTGGGATGCTACCCGTCCGGAACGGCTCCTAGAAGCCTCCCAGGGCGTCACCGCGCTGCTGCACCCCTGGCACGTCAGTCAGGCCTTTCCGCTTTCGCACTCTTGTGGATCCACTTGCCCCATTCTCAGCATTTGTACTTGTACCTGACCCGCC
+
>A11>>>DAAFFGBGAAGFGGG1DD3DDDGGGDGGGF0B11BDGHGCGEEE1D1DF2DDEEEHG?G///@GHHE>0FHHGFAF011BBGGGH1BB>//?>CFGFG0BFB>BE?EEECGG///<BCFHHH1FG1FGHCFFHEAACGGGCHCCG?CGFFH0GHH.:CEEHH0;CE..;BBFGFGFFGGBAGGGFFEC?@@FFFFFFFFFFF//;FF/9/ABFFFFFFFFFFFFFFFFFFFF/9BFFFFFB@;@
@M05620:37:000000000-D9766:1:1101:17562:6656 1:N:0:18
GAGGCTGCTTTGGAAGAAACTCATAGATTACTGCAACAGTTCCCCCTGGACCTGGAAAAGTTTCTTGCCTGGCTTACAGAAGCTGAAACAACTGCCAATGGTACCCTAAACGAAAGGAACTTCTAATAGCAGAATCCAGGAAAATAGCCGAGCTAATAAACCCATGGAACGTAGGTCAGGCCTTTCCACTATCGCACTCTTGTGAATCCAATAACCCCATTCACCGCCTTTGTAATTTGACATGACACGCC
+
BBCCCCFCFFFFGGGGGGGGGGHHHHHHHHHHHHHHFHHGHHGHHGGGHHHHHHHHGHHHHHHHHHHHHHHHHHHGHHHHHHHHHGHHHHHHHHHGHGHHHFB4@FG2BGGG1?EEG2?F?44?DFGH434BBFFF?E33/2B2B?2DBAC/B/2>@2>2D=CF=GBGH1<==0<><10FGFFFHHF1<=/==<.<-E/<DC000;=;:GGF000:;:./0;000.:-.;C900;;00;BFFBF0CB09-9
@M05620:37:000000000-D9766:1:1101:12024:6693 1:N:0:18
AGTGCCAGCTCTCAATCGCAGAGGGGACCCAGGGCCTGGCCCCTCCATCCAGAAAACCTATGACCTCACCCGCTACCTGGAGCACCAACTCCGCAGCTTGGCTGGGGGGGACTCTGGGAGTTGGGGCGGAGTGCGGCGTTGGGGCCAGCCCGTCCTACCCGTGGAGGGTTCTGTTAAATGCTGGGGTGCGGCGGGGCTCTTTGGCTCCCCCCCGTCCCCCTGTCTGGTCTATCTCCTGCCCTCGATCGGAA
+
ABAAAFFFBFFFG4GGGGGG2AAFEFEFGGHHFFGGGGHHHHGHGGHHHHHHHFHHGGHHHGHHHHHHHHHGGEGGHHHHGHHHHHCGFHHHEGGGFHGHGHHGGGGGGFF;FFFFFFFFFF/FFF.;@-;DF/@BFFDFBFFF.;;EAAFFFFFFF/;FADFFFFFFAFFFFBFFFFFF/FFFFFDF9;B9BFAFFFFFFFFF/FFFFDFFBFFDFDEFFFFFFFF:;;BFFFFF/:BFFF.@AF;@D.E
@M05620:37:000000000-D9766:1:1101:24634:6723 1:N:0:18
AGTGCCAGCTCTCAATCGCACAGGGGACCCAGGGCCTGGCCCCTCCATCCAGAAAACCTATGACCTCACCCGCTACCTGGAGCACCAACTCCGCAGCTTGGCTGGGACCTATGTGAGTATCCAGCGTAGGAATCTGGGAGTTGGGGAGGAGTGAGGAGTTGGGGAAAGACAGTCCTAACCGTGGAGGGTTCTGGTAAATGATGGGGTGAGGAGGGGCTCTTTGGCTCCCACCAGTCCCCCTGTCTGGTCTA
+
BCBBCFFFCFFFGGGGGGGGGGHHGGGGGGHHGGGGGGHHHHGHGGHHHHHHHHGHHGHHHHHHHHHHHHHGGGGGHHHHHHHHHHHGGHHHGGGGGHHHGHHGGGHHDHHHHHHGFFBGEHHHHGGGCGHHHFHHHHHGGHHHGGGFGGEFHHHHHDGHHHGGGGHHHHHHHHHHHHHHGDGGGGGGC?FGFGFFGGGGGGGGGGFFFFFFFFFFFFFFFFFFFFFEFFFFFFFFFFFFFFFFFFBFFFF
@M05620:37:000000000-D9766:1:1101:15174:6723 1:N:0:18
ACCACACCTTCTACAATGAGCTGCGTGTGGCTCCCGAGGAGCACCCCGTGCTGCTGACCGAGGCCCCCCTGAACCCCAAGGCCAACCGCGAGAAGATGACCGGCCCGCTACCCCGTCTGGTGGCCGCCTGCCTCCTTCCTTCCTTCCTGGATCCCCGCCCTTGCTCCCTGGTTCTCTGTTCTGCCGTTTTCCGGTTTACTCTCGTCTCTGACCTGAGTCCCTGTTTCACCTCTGCACGTTCGAGGTCTCAA
+
BBBBB?AAFFFFGGGCBFGCFGGGEEGGFEEHHFGA2EE2EGHHHGGG1EFAFFFHHHHGGGCGGEEGGGGHFHEGGGEGGHHHAFGGGCGGGCCC1B111<>///----<F.<-..../0/..;---:.:=:BABGFGF0090;;B;F//009/.;--;@B.9/B/9F/./9F//;/9;/99/B-;9/;BB9--../;//;/..;9.////9/./;FF//////////:B.:B9//.....9;-9.///:
@M05620:37:000000000-D9766:1:1101:20177:6735 1:N:0:18
ACCACACCTTCTACAATGAGCTGCGTGTGGCTCCCGAGGAGCACCCCGTGCTGCTGACCGAGGCCCCCCTGAACCCCAAGGCCAACCGCGAGAAGATGAACCCAGGTGCGTGGCCCGCTACCTCTTCTGGTGGCCGCCTCCCTCCTTCCTGGCCTCCCGGCGCTGCGCCCTTTCTCACTGGTTCTCTCTTCTGCCGTTTTCCGTAGGACTCTCTTCTCTGACCTGCGTCTCCTTTGGAACTCTGCCGGTTT
+
BABBB@BBFFFFGGGGGGBFGCHHGFGBEEHHHEGGEEEAEHHHHGGGEEFGHGFGHHGFFEEGGGFFGGEHHHHGGCGHGHHH/FGGGGBDGDGFD2GHHHG/GGHFC/FEFGHHGGG-<GHHHGDGHHFHCHGFGGGGGEFGGGGGGGGFGGGGGE??BF;DADFFFFFFFFFFBFFFEFFFFFFEFFFFFFFF;AFEFBDF.ADBFFFFFFFFFBFF/:9BF.9.@AFFFFFBF//BFFFB//9B@DF
@M05620:37:000000000-D9766:1:1101:17548:6741 1:N:0:18
ACCACACCTTCTACAATGAGCTGCGTGTGGCTCCCGAGGAGCACCCCGTGCTGCTGACCGAGGCCCCCCTGAACCCCAAGGCCAACCGCGAGAAGATGAGTGGCCCGCTACCTCTTCTGGTGGCCGCCTCCCTCCTTCCTGGCCTCCCGGCGCTGCGCCCTTTCTCACTGGTTCTCTCTTCTGCCGTTTTCCGTAGGACTCTCTTCTCTGCCCTGCGTCTCCTTTGGCACTCTGCAGGTTCTAGATCGGAA
+
BBBBBBBBFFFFGGGGGGFGGFHFGFGFHGHHHGGGGGGCGHHHHGEGEEGGHFHHHHHGGGGGGGGGGGGHHHGGGGGHGHHHHGGGGGGGGGHHHHHHHGGC0?ACD->GHHFHHH11=0<GHCFGGGHGHHGHGHHH0/CHHGGGGGGGCGAEFCFFFFFFFFFFFBFFFFFFFFFFBFFFFFFAFFFFFFADFFFFFFFFFFFFFF/BEFFECDDFFBFFFFF/99FFFFFEFA9;BF/BFFFFD.;
@M05620:37:000000000-D9766:1:1101:14709:6759 1:N:0:18
AGTGCCAGCTCTCAATCGCACAGGGGACCCAGGGCCTGGCCCCTCCATCCAGAAAACCTATGACCTCACCCGCTACCTGGAGCACCAACTCCGCAGCGTAGGAGTTGGGGAGGCGTGATGCGTTGGGGAAAGACCGTCCTCCCCGTGGCGGGTTCTGGTACCTGATGGGGTGCGGAGGGGCTCTTTGGCTCCCACCAGTCCCCCTGTCTGGTCTATCTCCTGCCCTTAGATCGGAAGAGCCCACGTCTGAA
+
>3>>AFFFBFFFGGGGGFGFFGHHFGGGGGHHGGGGGGGHHHGHGGHGHHHHHHHGHGHGHHHHHHHHHHHGGEFGHHHHFGHHHHHGGHHHGGGGGG?EGG3GGGHHGGGGG/>EG?0?1<CDGFGGAAGG0GFGGGGGD/EDGGGG@DGGGGGGGGFFFFFFFFFFFFAB.9-@@CAFFFFFFFFFFFFFFBFFFFFFFFFFFFFFFFFBFF/;FFFFFFFFFFFFFFFFFF.EFFFF?E?EFFFFFFB
@M05620:37:000000000-D9766:1:1101:14165:6777 1:N:0:18
GAGGCTGCTTTGGAAGAAACTGACACGCCAGGGCCAAACGTTCGTAAGGGCACACGTCTGAACTCCAGTCACTCCGGAGAATCTCATATGCCGGCTTATGCTTGCAAACAAACCCACAGCAGGAACCCTCCATAACAAAAGGAACACATCAAACCACCCCTACATCAACATGAAGCCTTACAAACAAAAAACATATGCAACACCCCTACCACATCAACCCAACTTCAAATAACACTTTGTACACAACTGAA
+
>1>AAAFAFFFDGFFF1BFGFBBBB1BA0A0BEA00BB//00B/A00B10B//00A0A0BFG11AB11DBBFEF0//B>/BFGF122BB2BFE/E>/B1B>GGFH<GB0FG0??<??/0/<<</0@?/0//0121111000?0??00.111111>....<..</<000<0//0=00./00/000...;..-;;00000;00..;C-...909;00;/;--9;-/9///9/;/;///;9///;;//-;////
@M05620:37:000000000-D9766:1:1101:18724:6795 1:N:0:18
ACCACACCTTCTACAATGAGCTGCGTGTGGCTCCCGAGGAGCACCCCGTGCTGCTGACCGAGGCCCCCCTGAACCCCAAGGCCAACCGCGAGAAGATGAGTGGCCCGCTACCTCTTCTGGTGGCCGCCTCCCTCCTTCCTGGCCTCCCGGCGCTGCGCCCTTTCTCACTGGTTCTCTCTTCTGCCGTTTTCCGTAGGACTCTCTTCTCTGACCTGCGTCTCCTTTGGCACTCTGCAGGTTCTAGATCGGAA
+
DDDDDDCCFFFFGGGGGGGGGGHHGGGFEGHHHGGGGGGGFHHHHGGGGGGGHHHHHHHGGGGGGGGGGGGHHHHGGGGHGHHHHGGGGGFGGGHHHHGHHHGGHGCGG->GHHHHHH1FGHGHHGGGGCHGHHGHHHHHFBHHHHGGGGGGGGGGGFFFFFFFFFEFFFFFFFFHFFFFFFFFFFDFFFFFFFFFFFFFFFFFHFFFFF0BFFFA@DFFFFFFFFF0BFFFFFFFFFAFFFFFFFFFFAE
@M05620:37:000000000-D9766:1:1101:21216:6811 1:N:0:18
AGTGCCAGCTCTCAATCGCATAGGGGACCCAGGGCCTGGCCCCTCCATCCAGAAAACCTATGACCTCACCCGCTACCTGGAGCACCAACTCCGCAGCGTAGGAGTTGGGGAGGCGTGAGGCGTTGGGGAAAGCCCGTCCTCCCCGTGGCGGGTTCTGGTACCTGATGGGGTGCGGAGGGGCTCTTTGGCTCCCACCAGTCCCCCTGTCTGGTCTCTCTCCTGCCCTTAGATCGGCAGAGCCCACGTCTGAA
+
AAAAAF1CAFFFGGGGFFGC10F1FEEGGGHHEGGGCFFGFHEHGGFHHFFGBBFGHGHHHHEHHHHGHHHGGE@GHHHHHHHHHHHHGGHHGG//EGECCGEFGGFHCCGGGFGCC?/FA@CCCFCC.>>G<GHGGGFGHHGGGGGCACAGGGGGGGFFFFFFFFFF?-:@A@---9@@@@FFFFFEFFFFE-;A?FFFFFFF@FFFFFFFFFFFFFFFFFFFAFF/B;FFEF-;@--BAEEE@-ABA/9
@M05620:37:000000000-D9766:1:1101:10698:6846 1:N:0:18
GAGGCTGCTTTGGAAGAAACTCATAGATTACTGCAACAGTTCCCCCTGGACCTGGAAAAGTTTCTTGCCTGGCTTACAGAAGCTGAAACAACTGCCAATGGGCTGCTACCCGTAAGGAAAGGCTCCTAGAAGACTCCAAGGGAGTAAAAGAGCTGATGAAACAATGGCAAGTAAGTCAGGCATTTCCGCTTTAGCACTCTTGTGGCTCCAATTGAACAATTCTCAGCATTTGTACTTGTAACTGACAAGCC
+
A?ABA>CAFFFFFFAFGGGGFGHHHHHHFHGHHHGHCGHBFFGFGGFGEHFAFFAB3A2FBDFGEGFABE3GHHHEBEGGHHGGEDFHGEEGHCF3FGGHHE12B?FEGFFE?>/?33F?FFG3FCFHHHHB?B??GFHFGGHD/BFDF@/@2FC2FDGGHHFGF<F?FGG<?GG@FH1><F<1>1=CD.<C0=GDG<GFG0=GD.;:E:C;0:CG0;GGHC0;C0;BBC0;;0CFFB0;BFF;99FBFEE
@M05620:37:000000000-D9766:1:1101:25901:6857 1:N:0:18
GAGGCTGCTTTGGAAGAAACTCATAGATTACTGCAACAGTTCCCCCTGGACCTGGAAAAGTTTCTTGCCTGGCTTACAGAAGCTGAAACAACTGCCAATGGGATGCTACCCGTACGGAAAGACACCTAGAAGACTCACAGGGAGTCACCGAGATGCTGAACCAATGGCAAGTAAGTCAGGCATTTACGCTTTAGCACTCTTGTGGATCCAATTGACCCATTAACAGCATTTGTACTTGTACCTGACCCGCC
+
B@BBBBFBFFFFFGGGGGGGGGHHHHHHGHHHHHHHFHHEGHHFHGGGFFHHHGHHFHFGHHHHHHHHHHHHHHHHHGHHHHHHHHHHHHHHGHHFHHHHHG2GFBBGHHH1?/?>EAF?G3B3B?GFGHGH333BBBGHE/?C/?@2</</>?11<F1D1FFGGFGBF1<FGHHHEH>CGHHHHEFEGE.C<DHFHFHEHBCGG00CHGBFH0=0CBEFGG0;C0FB0CC;CBFGGGGF;FFC/B/9-;@
@M05620:37:000000000-D9766:1:1101:20420:6863 1:N:0:18
AGTGCCAGCTCTCAATCGCACAGGGGACCCAGGGCCTGGCCCCTCCATCCAGAAAACCTATGACCTCACCCGCTACCTGGAGCACCAACTCCGCAGCTTGGCTGGGACCTATGTTGAGTATCCAGCGTAGGAATCTGGGAGTTGGGGAGGAGTGAGGAGTTGGGGAAAGACAGTCCTAACCGTGGAGGGTTCTGGTAAATGATGGGGTGAGGAGGGGCTCTTTGGCTCCCACCAGTCCCCCTGTCTGGTCT
+
BBBBBFDFBFFFGGGGGFFFGGGHGFGGGGFHGGGGGFGHHHGHGGGGHH3GGH3GHGHGHHFHHHHEHHHGGGGGHHHGHGHAHHHHGHHHGGEEEGHHGHHGDGFHGHHHHHGGFFHHHGH3FFCEDCDHEGHHHHF0F?GHHGGCDGACGHDHF0EGGGGGCEGHGHHFHGGHHHHHGADFGGGGG=FFGGF9FFCFGGGGF?DFFFFFFFF@AFFFFFFFBFFFFFFFFFFFFFFEDDFFFF/99BB
@M05620:37:000000000-D9766:1:1101:10381:6884 1:N:0:18
ACCACACCTTCTACAATGAGCTGCGTGTGGCTCCCGCGGAGCACCCCGTGCTGCTGACCGAGGCCCCCCTGACCCCCAAGGCCAACCGCGAGAAGCTGAACCCAGGTGAGTGGCCCGCTACCTCTTCTGGTGGCCGCCTCCCTCCTTCCTGGCCTCCCGAACCTGCGCCCTTTCTCACTGGTTCTCTCTTCTGCCGTTTTCCGCAGGACTCTCTCCTCTGACCTAAGTCTCCTTTTGAACTCTGCAGGTTC
+
>>>AA>A>CFCFGFGFGGABF5FFFGCE4ABGFBF22AEE0E1FHGGABBEF5GHBFHHE///>F>EEFGG2B3FEGG<?/FF/?FB/BB/></??1?D?<F>><>>1>FHHFE=<<ACFFHHG:0<CG0;/:GHDDGGAAEGGG/FFF0BFGGGGGEC.9-;B.:->AB-;FFFF/FBFFFFFBBBFFFFFFFFB;:FEBB..;--AEBFFFF/BFFF;BFFB//9;BFFFBBF//.;9BFF/BF9;9//
@M05620:37:000000000-D9766:1:1101:7172:6921 1:N:0:18
TCTGCGTCTTGTCCATCTACGCTACGATACCTGCCCACGTGCCCCCCGTCCTGTTAACCGTTGCCTTCCTGGCTGCCAGCAGCCACCACGACCTCACCTGGGATGCTCCCCGTCCGGAACTTCTCCTAGTAGCCTCCCCGTGCGTCCCCGCGCTGCTGCGCCTCTGGCACGTCCTTCAGGTCTTTCCGCTTTCGCACTCTTGCGGATCCCCTTGTCCTATTCTACGCCTGTGTTTGGGTCCTTGAAACGCC
+
>>>AA111>A1@11BBE1BB0A00000B0ABD1EBE1/A/ABBFFE//AAE/11B2DBF/B//B1B1BBEFBFB/?BGF>B0B/>B0/F//>/?B1<B10FG0B<0BBB/?<<C/>//<A<1?FD1?<<11>1<GHEF?-..<-.<<.<:ACG?9E9CF-;;.;;C0FF;.:C?A;;B;F;9/BFFF?B---;9-9;;FFBB/9@-9;FBEFFF;/////;:F/:-9-;-;/;9-/--9:9/9;////;@@
@M05620:37:000000000-D9766:1:1101:26750:6922 1:N:0:18
GAGGCTGCTTTGGAAGAAACTCATAGATTACTGCAACAGTTCCCCCTGGACCTGGAAAAGTTTCTTGCCTGGCTTACAGAAGCTGAAACAACTGCCAATGGGATACTACACGTCAGGAACAACTACTAGCAGCCACCCAAGGCGAAGCCGCGATGATACACCCCTGGACAGTCCGTCAGGCCTTTCCGATTTAGCACTCTTGTGGATCCACTTGCCAAATTATCAGCATTTGTCATTTTAACTGACAAGCC
+
ABBABBFBFFFFGGGFGGFGGGFHHHHHHFHHHHFHHHGDFHHHHGGGHHHHHHHGHH2GGHHHHHHHHHHHHHHHHHHHHHHHHHHHHHHHHHHHHHHHEGEG2BF@B3BEF1?EBE2022/??33BBFFGF/02?///?/?<///<@/<@///>F1111<.>F..<.G.G00=.<CE//.;C0CC:.;AG0;C0;BF0;000;CCCF0/00:0/009C;00CF09;CFG0;//BF///9;FF9;/9AAA
@M05620:37:000000000-D9766:1:1101:26559:6928 1:N:0:18
ACCACACCTTCTACAATGAGCTGCGTGTGGCTCCCGAGGAGCACCCCGTGCTGCTGACCGAGGCCCCCCTGAACCCCAAGGCCAACCGCGAGAAGATGAACCCAGTTGATTGGCCCGCTACCTCTTCTGGTGGCCGCCTCCCTCCTTCCTGGCCTCCCGCCCCTGCGCCCTTTCTCACTGGTTCTCTCTTCTGCCGTTTTCCTTACGACTCTCTTCTCTGACCTTCGTCTCCTTTGGAACTCTGCAGGTTC
+
BBCCCBCCFFFFGGGGGGGGGGHHGGGGGGHHHGGGGGGCGHHHHGGGFGGGHHGHHHHGGGGGGGGGGGGHHHHGGGDHGHHHHGGGGGGGCDG2GG22?F</F11<111<0GHFDCCCGGHGH00=D0=/CFC@CCGFHGHHFHBGFBF/;AFGGGB-;-::;AFFF;DFF/9BB:9FBFFF/BFBFFFF/BF-;DFEFF//:/;;..;BBF/BFBBBBFF///.9:.B/FFB///;/;9FFF:/;.;B
@M05620:37:000000000-D9766:1:1101:18944:6943 1:N:0:18
ACCACACCTTCTACAATGAGCTGCGTGTGGCTCCCGAGGAGCACCCCGTGCTGCTGACCGAGGCCCCCCTGAACCCCAAGGCCAACCGCGAGAAGATGAGGCCCGCTACCTCTTCTGGTGGCCGCCTCCCTCCTTCCTGGCCTCCCGGAGCTGCGCCCTTTATCACTGGTTCTTTCTTCTGCGGTTTTCCGTTGTACTCTCTTCTCTGACCTGCGTCTCCTTTGGAACTCTGCAGGTTCTAGATCGGAAGA
+
AAAABBBBFFFFEGGFDGGGGFFFEEFEHAHHHGGAFEEEGHHHHGGGEEEFHHHHHHFGGGGGGGGGGGGHHHGGGGGHGHHHFGGGGGDGCFHHFHGGBCCA<<<@->1F<G1F=<1<<0C-A-...:;/:C0:C:0/G.0:C..---;.//@AG?-/9009BFFF.9/B//;9/BFB9/-;AD.EFB.B/9./;//B/BFFBBF9BBB/..-.-:BB/B/B///99/B//;9.99:;///;F....A.
@M05620:37:000000000-D9766:1:1101:19644:6946 1:N:0:18
ACCACACCTTCTACAATGAGCTGCGTGTGGCTCCCGAGGAGCACCCCGTGCTGCTGACCGAGGCCCCCCTGAACCCCAAGGCCAACCGCGAGAAGATGAGGCCCGCTACCTCTTCTGGTGTCCGCCTCCCTCCTTCCTGGCCTCCCGGCGCTGCGCCCTTTCTCACTGGTTCTCTCTTCTGCCGTTTTCCGTCGGACTCTCTTCTCTGACCTGCGTCTCCTTTGGCCCTCTGCAGGTTCTCGATCGGCCGA
+
BBBBBBBBFFFFGGGGGGGGGFHCGEEECFHHHGGGGGGGGHHHHGGGEGGGHHGHHHHGGGGGGGGGGGGHHHHGGGGHEEHHHGGEGGGGCGHHGHHHHGGEG<>@DGFGGHHHH1FG>GHGGGGGEECGGHHHHH0:GGHHHGDCGCGGGGGGGGFFFFFFFFFFFFFFFFFFFFFFFFFCADFFFFFFFFF=DFFFFFFFFFFFFFFFFFFFFFFFFFFFB9/AEFFFF/BA:9B;BEBFFFFA.B;
@M05620:37:000000000-D9766:1:1101:12355:6961 1:N:0:18
AGTGCCAGCTCTCAATCGCACAGGGGACCCAGGGCCTGGCCCCTCCATCCAGAAAACCTATGACCTCACCCGCTACCTGGAGCACCAACTCCGCAGCGTAGGAGTTGGGGAGGCGTAGTACTTAGGGGACAGACCGTCGTGCCCGTGACGAGTTATGATCCGTGATGAGACAGTTAGGAGCTCTTAGGCTCCCCCCAGACCACTTGTCTAGTATCTCTCCTGCTCTTCGATCGACAGATCCCCCGTCTGCA
+
ABAABFFFBFFFFGGGGGGGA2BFGGGGGGHHGGGGDFHHHHGHGGHHHHHHB3GHHGHGHHFHHHHHHHHGGGGGHHHHGHHHGHHFGFHHCGCEGGF/E?3FHGDCCCFCG?CG//?11?11?1?<A-.>>0>@DD--.<</<AD..;.;;.<0G0:00.;;.;00000//:000;09;.;F00;;/;9E...;@A.;.B.//;BF//;/;///;/9FFF///;BFF./;-.-.9//;B..;9D.;ABF
@M05620:37:000000000-D9766:1:1101:18746:6964 1:N:0:18
GAGGCTGGCTTGGAAGAACCTCATAGACTAAGGGAATAGTTCCTCCTTGAACTGGACAAATTTCTTGACCCGCTTACTGAAGCTGAAACACCTGCGAATGGTTCCCACAAATATAAGTATCCAGAATAGGAATATGGAAGAAAAGAAGGAGTGAAAAATTGGGAAAAAACAGACCTAACCGTGGAGGATTATGGTAAATGATGGGGTGAGGAAAGGCTCTTTAGCTCCCACCAGACCCCCTATCTCATCTA
+
11>>>1B>>BB>A1BFGGF0B0BAEFHE3B11BBAF0BBB22BB1AB11B1A1A0BB10BBA1DAFDABBAAEEE?B1BDGGBFB@BGG00F0F0/>/EFBBB1@BBGA/0B122>BBB>B2FGF01B1<1B1BB2F1<B0000</B0B@/@<@21@00<11//??00>>FG00.<>GF0-.<<EHG.<0<DFCCG0:G0GHHHG.;@...0//.9./;FBB00=0;;CB..E?.9.-----;99////;;
@M05620:37:000000000-D9766:1:1101:9014:6970 1:N:0:18
GAGGCTGCTTTGGAAGAAACTCATAGATTACTGCAACAGTTCCCCCTGGACCTGGACAAGTTTCTTGCCTGGCTTACAGAAGCTGAAACAACTGCCAATGGGATGCTACCCGTAAGGAAAGGCTCCTAGAAGACTCCAAGGGAGTAAAAGAGCTGATGAAACAATGGCAAGTAAGTCAGGCATTTCCGCTTTAGCACTCTTGTGGATCCAATTGAACAATTCTCAGCATTTGTACTTGTAACTGACACGCC
+
A?ABB@FBFF@FFFGGFFBGDGFGFAFFGFDHFA4BAE25DAF3AB2F22BFG2GG2F1FGFHA5FAABBBBFGC3FBBDGHHGE3FGH3FFGFHG@3FG312@1BGGD?G1EEEGF3GFEGHEGGHHHHH33FG3F3BFCDGG?BBFGB/FHFHFHHGGFFFCBGHHGHGHGHD?FG?F>F<D1>FCDGCE0GHHH<<GG0DC?0<:C:B:=GFHG0CHH:C;00CGCB0;;;CFFG0;;BF09;00;-A
@M05620:37:000000000-D9766:1:1101:24532:6983 1:N:0:18
ACCACACCTTCTACAATGAGCTGCGTGTGGCTCCCGAGGAGCACCCCGTGCTGCTGACCGAGGCCCCCCTGAACCCCAAGGCCAACCGCGAGAAGATGAACCCAGGGGCGTGGCCCGCTCCCTCTTCTGGTGGCCGCCTCCCTCCTTCCTGGCCTCCCGGCGCTGCGCTCTTTCTCACTGGTTCTCTCTTCTGCCGTTTTCCGTAGGACTCTCTTCTCTGCCCTGCGTCTCCTTTGGAACTCTGCCGGTTC
+
BBBBCCCCFFFFGGGGGGGGGGHHGGGGGGHHHFGGGGGGGHGHHGGEEFGGHHGGHGHGGGGFGGGGGGGGHHHFGGGHGHHHHFGGG@CFGGHGBGHGH/???F/>A-<--=<<@DC-.;;GC000:CHB.FFGG-...;F/E/0CGFBF?FBA.9999-;-@.-@-.;0099:09:BB0000:;0;0009;FA9AF.BFA:A.900/;FFBFBF0B;00.0.;@A-.:B9B00/9BF0;00::9@-AA
@M05620:37:000000000-D9766:1:1101:23483:7022 1:N:0:18
ACCACACCTTCCAATTCGCTCCGTGTGGCTCCCGCGGCGCACCCCGTGCTGTTCACCTCGGCCCCCCTGAACCCCCAGGCCAACCGCGAGAAGATGCGGCCCGCTTCCTCTTCTGGTGGCCGCCTCCCTCCTTCCTGGCCTCCCGGAGCTGCGCCCTTTCTCCCTGGTTCTCTCTTCTGCCGTTTTCCGTCGGCCTCTCTTCTCTGACCTGAGTCTCCTTTGGAACTCTGCAGGTTCTAGCTCGGACGAGC
+
AAA?AAAAFFFFGGG1FFF10AEAFBAEGFGGEEEEE/AE/>EGG@/BEFG112B1F1BFCFEGGEE/<F11GEEGCCG<<?GGG////>CCHHFFGGGGGGGCC.<CGGHHHHFHHH.GF?AGGGGGGFGGGGGGBFFGGGGGG@@@?FFF@?B@@FFFFF/;FFEFFFFFFFFFFFFFB@BFFFFFFF-@=--;FFFFFFFBBBFFFFFFFFFFFFFFFFEBFFFFFFF9FFFFFFEBBFFF@;-@-@=
@M05620:37:000000000-D9766:1:1101:7720:7026 1:N:0:18
ACCACACCTTCTACAATGAGCTGCGTGTGGCTCCCGAGGAGCACCCCGTGCTGCTGACCGAGGCCCCCCTGAACCCCAGGGCCACCCGCGATACGCTTAGGCCCGCTACCTCTTCTGGTGGCCGCCTCCCTCCTTCCTGGCCTCCCGGAGCTGCGCCCTTTCTCACTGGTTCTCTCTTCTGCCGTTTTCCGTAGGACGCTCTTCTCTGACCTGAGTCTCGTTTGTAACTCTGCAGGTTCTAGATCTGAAGA
+
CCCCCCCCFFFFGGGGGGGGGGHHGFGFHGHHHGGGGGFGGHHHHGGGGGGGGHHHHHHGGGGGGGGGGGGHHHHGGA//??E//B?>>BD/DC//?//1111?A/<C<GGHD=GH1FHHFH.A?D;.CFG/.C0C:00;FHC.9.9-9;;CFB9-C-;FFBFFFB99FFFBFFFFF000;;09D.BEF0.;..90:-;.9:BF9:F009B0;/:F09B/;AF9/99;FFFFFFF..;F09;9BF0;0;:0
@M05620:37:000000000-D9766:1:1101:20790:7036 1:N:0:18
GAGGCTGCTTTGGAAGAAACTCATAGATTACTGCAACAGTTCCCCCTGGACCTGGAAAAGTTTCTTGCCTGGCTTACAGAAGCTGAAACAACTGCCAATGGGATGCTACCCGTAAGGAAAGGCTCCTAGAAGACTCCAAGGGAGCAAACGAGCTGATGAAACAATGGCAAGTAAGTCAGGCATTTCCGATTTAGCACTCTTGTGGATCCAATTGAACAATTCTCAGCATTTGTACTTGTAACTGACAAGCC
+
AAABBBFBFFFFGGGGGGGGGGHFFHHHHHHHHHHHHHHDGHHHHGGGGHGHHHGFHHHHBHHHHHHHHHHHHHHHHHHHHHHHHHHHHHHHHHHGHHHHHHHH1BGGHHHGGEGHHHHHGHHHA/3FGEGFGH3B3?GBFF?E/?G20?/E/C2FH1?G1FG/?GHFHHFGBFHGHHHB<.FGHHHG.AEGHHHHHHFHHHHHGHHHHGHHHHBGGCHHH00;FBGGGGGGFGGGGGGGGGGGGGGGGFG
@M05620:37:000000000-D9766:1:1101:9108:7038 1:N:0:18
ACCACACCTTCTACAATGAGCTGCGTGTGGCTCCCGCGGAGCACCCCGTGCTGCTGACCGATGCCCCCCTGAACCCCAAGGCCAACCGCGAGAAGCTGAGTTACCCGCGACATCTTCTGGCGGCTGCCTCCGCCCTCCCTGGCCTCCCGGAGCTCCTCCCTCTCTCACTGGTCTGCCCGTCTGTCGCTTCTGCTAGGTATCTCTTCTCTCACCTGAGTGTCCTTTGTAACGTTTCGTGTTCTAGATCGGAA
+
AABBBBBAFFFFGGGBGBDGGGGHGBEGGGHGHFCE2AEEEFDFFGEEBEEFEFHHHHGE@/1EHHGEGGEHFHEFEEEHGHHHHGGBD@@</?F1FC1<?11?FHE>----.<0<=0=00;----;99;...;--.../09.90.;A.---9;/;/;;EB..;9/BB//.;///9/..-;9./;;..E.//////.///:/9//;/9B//9.//9;//9;////://9/..9//.....;///;/;..A.
@M05620:37:000000000-D9766:1:1101:20604:7043 1:N:0:18
ACCACACCTTCTACAATGAGCTGCGTGTGGCTCCCGAGGAGCACCCCGTGCTGCTGACCGAGGCCCCCCTGAACCCCAAGGCCAACCGCGAGAAGATGAGTGGCCCGCTACCTCTTCTGGTGGCCGCCTCCCTCCTTCCTGGCCTCCCGGAGCTGCGCCCTTTCTCACTGGTTCTCTCTTCTGCCGTTTTCCGTAGGACTCTCTTCTCTGACCTGAGTCTCCTTTGGAACTCTGCAGGTTCTAGATCGGAA
+
CCDCCDDDFFFFGGGGGGGGGGHHGGGEEGHHHGGGGGGGGHHHHGGGDGGGHHHHHHHGGGGGGGGGGGGHHHHGGGGHGHHHHGGGGGGGGGHHHHGHHHGGHHGGG-AGHHHHHHBHHHGHHGGGGFHGHHGHHHHHHHHHHHGGGG-ACGGGGGGGGGGFFFFFFFFFFFFFFFFFFHHFFFDFFFFFFFFFFFFFFFFFHFHFHFFFFFF/BFFFFFFFFFFFFFFFFHFFFF<FFFFFFFFFFFF
@M05620:37:000000000-D9766:1:1101:20772:7044 1:N:0:18
GAGGCTGCTTTGGAAGAAACTCATAGATTACTGCAACAGTTCCCCCTGGACCTGGAAAAGTTTCTTGCCTGGCTTACAGAAGCTGAAACAACTGCCAATGGGATGCTACCCGTAAGGAAAGGCTCCTAGAAGACTCCAAGGGAGCAAAAGAGCTGATGAAACAATGGCAAGTAAGTCAGGCATTTCCGCTTTAGCACTCTTGTGGATCCAATTGAACAATTCTCAGCATTTGTACTTGTAACTGACAAGCC
+
ABBCCBFCFFFFGGGGGGGGGGHHHHHHHHHHHHHHFHHGHHHHHGGGHHHHHHGHGHHHGHHHHHHHHHHHHHHHHHHHHHHHHHHHHHHHHHHGHHBBGFEGFGHHHHHGGGGHHHHHHHHHFGHHHHHHHHFHGHHFGGGGDHHGHHGHFHFHHHHHHHFHHHHHFHGHHHHGHHHEFHHGHHHFDDGGGHHHHHHFHHFHGHHHHHHFFHHHHHHHH0CGHBHGGGGGFFGGGGFFGGGGGGGGGGG
@M05620:37:000000000-D9766:1:1101:22359:7045 1:N:0:18
GAGGCTGCTTTGGAAGAAACTCATAGATTACTGCCACAGTTCCCCCTGGCCCTGGAAACGTTTCTTGCCTGGCTTCCAGCAGCTGAAACCACTGCCCCTGGGATGCTACCCGTAAGGAAAGGCTCCTAGAAGACTCCCAGGGAGTCAAAGAGCTGATGAAACCATGGCAAGTAAGTCAGGCCTTTCCGCTTTAGCACTCTTGTGGATCCAATTGAACAATTCTCAGCATTTGTACTTGTAACTGACCCGCC
+
CBBCCCFCFFFFGGGGGGGGGGHHHFGHHGFGHHCHFGGBDDGH2EAF22BAF22FB3BBFGHE5DDABGHHHHH2FFH3GHHHB3BGH1BFHHHH1?GFGEHHEFFGHHHGG/>FFHHHHHHHHGHHHEHG3GHHHEHHGG/CECG22@2@GHH2@GGH1F0/?GHHHFFH1FGFGHHHH.>GHHHGGGGGGHHHHHHHHHHHFHHHHHHHHH0CF0CFGFGGGGGGGGGGGGGGGGGG0CFGGG//9AD
@M05620:37:000000000-D9766:1:1101:9084:7051 1:N:0:18
ACCACACCTTCTACAATGAGCTGCGTGTGGCTCCCGAGGAGCACCCCGTGCTGCTGACCGAGGCCCCCCTGAACCCCAAGGCCAACCGCGAGAAGATGAGTGGCCCGCTACCTCTTCTTGTGGCCGCCTCCCTCCTTCCTGGCCTCCCGGCGCTGCGCCCTTTCTCACTGGTTCTCTCTTCTGCCGTTTTCCGTAGGACTCTCTTCTCTGCCCCGAGTCTCCTTTGGAACTCTGCAGGTTCTAGATCGGAA
+
CCCCCCCBFFFFGGGGGGEGGGHHGGGA4EHHHGGGDGGGGHHHHGGGDGGGFHGHHHHEEECGGGGGGGGHHHHGGGGHGHHHHGGGGGBDFGHGFHGGHHGF<F@C@->FHHHHHG1FGB.<GCGGGCGEHHGFHHHHFHHGHHGGGGAGFGADDDFFFFFFFFBFFBFFFFFFFFFFFFFFFFDDFFFFFFAFFFFFFFFFFBBFF9/BE.@-:AFFFFFFFFBFBBFFFFFFFFFFFFBFFFFF.DE
@M05620:37:000000000-D9766:1:1101:17771:7066 1:N:0:18
AGTGCCAGCTCTCAATCGCACAGGGGACCCAGGGCCTGGCCCCTCCATCCAGAAAACCTATGACCTCACCCGCTACCTGGAGCACCAACTCCGCAGCTTGGCTGGTAGGTAGGTGTGATGCGTGGGGGGGAGTCCGTCCTCTCCGGGGGGGTGTGTGGTAGGGGATGGGGAGTGCAGAGCCTGGAGGGCTCTCGCCAGTCACCGGGTGTGGACTGGCTCTTGCCCTTCGACCGGTCGCGCTCTCTGGTCTA
+
ABABCFFFCFFFGGGGGGGGGGHHGGGGGEFGGGGGGGHHGHGHGGHGHHHHGHHHHGHGHHHHHHHHHHHGGEEGHGHHGHHHGHHHGHHHGGGGG3F3?33?/343/3B2?DG2?333B////>//--;-.;0;....00//;--;--;---..9;F99..;A..A..:;..0000./.;../.;@.FF/0..-;-;0090.-;A--;A000..;;B/B000;B//.:.;-;---9-;-..;000:00;
@M05620:37:000000000-D9766:1:1101:11387:7091 1:N:0:18
ACCACACCTTCTACAATGAGCTGCGTGTGGCTCCCGAGGAGCACCCCGTGCTGCTGACCGAGGCCCCCCTGAACCCCAAGGCCAACCGCGAGAAGATGAGGCCCGCTCCCTCTTCTGGTGTCCGCCTCCCTCCTTCCTTGCCTCTCGGCGCTGCGCCCTTTCTCACTGGTTCTCTCTTCTGCCGTTTTCCGTCGGACTCTCTTTTCTGACCTGCGTCTCCTTTGGCCCTCTGCAGGGTCTCGCTCGGTCGA
+
CCCCCCCAFFFFGGGGGGAGGGHHGGGBAEHHHFGFCGEGGHHHHGGEEFGGFHHHHHHAECCFGGGGGGGHHHHGGGGHGHHHHGGGGG/<CGHFHHGFFGF/>/>/<>>FGHGGH<GCGGHGGCED<.<CF:CGHH0;CGHH;;.::ABCGGGGG9;CFCFFBFFFFFFFFFFFFFFFFFFDDDFFFFFBFFFA@BFFFFF0;:9BFFFFFFFFFFFFFFFFF;BEFFFFF0;A-/;;;F.AECF:9>9
@M05620:37:000000000-D9766:1:1101:19083:7145 1:N:0:18
ACCACACCTTCTACAATGAGCTGCGTGCGGCTCCCGAGGAGCACCCCGTGCTGCTGACCGAGGCCCCCCTGAACCCCAAGGCCAACCGCGAGAAGATGAGGCCCGCTACCTCTTCTGGTGGCCGCCTCCCTCCTTCCTGGCCTCCCGGCGCTGCGCCCTTTCTCACTGGTTCTCTCTTCTGCCGTTTTCCGTAGGACTCTCTTCTCTGACCTGAGTCTCCTTTGGTCCTCTGCCGGCTCTCGATCGGCCGG
+
AAA1A1AA1CFFGGGF3GFFGBGCEAA000AA/CFA/AE?/GFAGGGG/AEFBGEFHH0@/E/EG/EEG//>F>GGG?EHEEHHHFFCGG///CCB1<1?GGC/>C@--0<<<FHHHH0<CFFG-:;E..CCAGBFBBB/..99AA9-99;9@B-@-999/9F/BF/BB;BFF//99//;B//;-:9A/99;-AA////9BFF//FF//B//-/;FF/FF/BFFF-//;FB/9/;--99;FA/;-@A--;-
@M05620:37:000000000-D9766:1:1101:21205:7161 1:N:0:18
ACCCACCTTCTACAATGCGCCGCGTGTGGCTCCCGCGGAGAACCCCGTACTGCTTACCGAGGCCCCCCTGAACCCCAAGGCCAACCGCGCGAATATGCGTGGCCCGCTCCCTCTTCTGGTGGCCGCCTCCCTCCTTCCTGGCCTCCCGGAGCTGCGCCCTTTCTCACTGGTTCTCTCTTCTGCCGTTTTCCGTCGGACTCTCTTCTCTGACCTGCGTCTCCTTTGGAACTCTGCAGGTTCTCGATCGGCAG
+
AAAAAAAFFFBBBGGGG4AE2AAAE2EG2BBBFGEAEA0A>1FG110B/BFGH33B@3?EEEGCEGE@<?0?FGGGGGHF/?GHGGCBC>>/C-<>G=>>CGGGCDGG-DFHHHHHHC0=/9CGBGGGEFGGGGGGGGGGFGGGFFFF?BBBFFFBBFBBFFF/FBFFFFFFFFFFFFFFFFFFBFFFFFFFF.@BBBBFFFFFFFFFF/FFFFFBFBFFFFFFFF/9FFFFFF/;F9;FFBEFFF?F-@9
@M05620:37:000000000-D9766:1:1101:20123:7164 1:N:0:18
ACCACACCTTCTACAATGAGCTGCGTGTGGCTCCCGAGGAGCACCCCGTGCTGCTGACCGAGGCCCCCCTGAACCCCAAGGCCAACCGCGAGAAGATGAACCCAGGTGAGTGGCCCGCTACCTCTTCTGGTGGCCGCCTCCCTCCTTCCTGGCCTCCCGGCGCTGCGCCCTTTCTCACTGGTTCTCTCTTCTGCCGTTTTCCGTAGGACTCTCTTCTCTGACCTGCGTCTCCTTTGGAACTCTGCAGGTTC
+
BBBABBBBFFFFGGGGGGGGGDHFGGFBEEHHHGGEEGGGGHHHHGGGGGGGHHGHHHHGGGGGGGGGGGGGHHGGGGGHGHHHHGGGGGGFCGHHGGFHFHGCCFGG1?GHEFHHGGG-CFHHHHHHHHDGGHHGGGGGHGHHGGGGGGGGFGGGGGGG-;ADFFFFFFFFFFFFFFFFFFFFFFFFFFFFFFFDDFFFFFFF.AABFFFFFFFFFFFF/FFFF.@DFFFFFFFFFFFFFFFEF/;AAF/
@M05620:37:000000000-D9766:1:1101:11148:7165 1:N:0:18
ACCACACCTTCTACAATGCGCTGCGTGTGGCTCCCGAGGAGCACCCCGTGCTGCTGACCGAGGCCCCCCTGAACCCCAAGGCCAACCGCGCGAAGATGAACCCAGGTGCGTGGCCCGCTACCTCTTCTGGTGGCCGCCTCCCTCCTTCCTGGCCTCCCGGCGCTGCGCCCTTTCTCACTGGTTCTCTCTTCTGCCGTTTTCCGTAGGACTCTCTTCTCTGCCCTGCGTCTCCTTTGGAACTCTGCCGGCTC
+
AAA1AAAAFFFFGGGF3B1AEEGFG?AB0ABF1FF/?EGCCHGHHGG/AAEFFHFFHHF//E?EF?EGGGGFFFHGGGCHE/GHHGCCCC/<<C@C111<<FC.CF1>1>FFC-CGGGC-AGHE0::GFHH/CCG@GGGGF?9B.9FFFBB/AA0A.AB@-;=@@?=@B?-FFF/;BFF/-9;F//F/9BBFBB/-;AFFFFBB-;-/:FFFFFFFBF/9/9-99E?B@9FFFFE/;/;BBBF/9/9--;-
@M05620:37:000000000-D9766:1:1101:13536:7173 1:N:0:18
ACCACACCTTCTACAATGAGCTGCGTGTGGCTCCCGAGGAGCACCCCGTGCTGCTGACCGAGGCCCCCCTGAACCCCAAGGCCAACCGCGAGAAGATGAACCCAGGTGCGTGACCCGCTCCCTCTTCTGGTGGCCGCCTCCCTCCTTCCTGGCCTCCCGGCGCTGCGCCATTTCTCACTGCTTCTCTCTTCTGCCGTTTTCCGTCGGCCTCTCATCTCTGCCCTGCGTCGCCTTTGGAACTCTGCAGGTTC
+
ABAABBCCFFFFGGGGGGFGGGHHGFGBGGHGHGGGGGGGGHHHHGGGGGGGHHHHHHHGGGGGGGGGGGEGFHHGGGDHFHGGHFFGGF/BCGHHHFHHEF</?CCFGF?D.>>FC?DGF.<<BDFHH0DGGHHGGGG.CEGF./;FF0FFFFFG.9.;9-;@9A-@D.9B//;//9:F/;B9BFFFFFFFFFFF?DFEFF?/.-9:A9FFE/::B/:9B/./9;::--:..;9/BF/////:BFF.:;/
@M05620:37:000000000-D9766:1:1101:8936:7208 1:N:0:18
AGTGCCAGCTCTCAATCGCACAGGGCAGACCTGCCCTGGCTCCGGAGTCCCGAAAACCTAGGACCTCACCCGCTACATGGAGCACCCACTCCGCAGCTTGGCTGGGATCTGGGCGTTGTTTCTGCGTGAGGCGTTGGGTCCCGCACGTCCTCCCCGTGGCGGGTTCTGGTACCTTATGGGGTGCGGCGGGGCTCTTTGGCTCCACACCGTCCCCCTGTCTGGTCTCTCTCCTGCCCTTAGCTCGGCTGCGC
+
ABABBFFFBFFFGGGGGGGGGGBHD2222A23B2BAGE2F2BFG22013A3A10AAA1B33?3@?B@3F11>E>E@3BBBG2FGHH1FEHFGEFCEEHBFEGHGGGGHCFGHF?BCC/?/<2>F1CFE/?F/<<<ACF.<CGGG-;-;:.:GHAE?;C?-;ABFFFF/9:;F/;:9;FFF;A;F->@DAFCC;EFFFFFFF/;;./;.9ADD.;.;;9B9BFFFFBFFFFFEF/.;/99//;BFF..;99@
@M05620:37:000000000-D9766:1:1101:16021:7214 1:N:0:18
ACCACACCTTCTACAATGAGCTGCGTGTGGCTCCCGAGGAGCACCCCGTGCTGCTGACCGAGGCCCCCCTGAACCCCAAGGCCAACCGCGAGAAGATGAGGCCCGCTACCTCTTCTGGTGGCCGCATCCCTCCTTCCTGGCCTCCCGGAGCTGCGCCCTTTCTCACTGGTTCTCTCTTCTGCCGTTTTACGTAGGACTCTCTTCTCTGACCTGCGTATCCTTTGGAACTCTGCAGGTTCTAGATCGGAAGA
+
?A>AB?3AFFFD5FG45FGGEDE4ABEEH2GGGGCAEAE?GHHHHGEEA1EAFAAGHF3EEGGGEE>EGGGGGF//?EE/FGHEFFFED<<B@AGG11?FFGGG/CCCG0FGHHDFFG<C.<<D?-<<GGGHGF0;:00/CGHH..C@-;BG/C--;-A9FB0;FFF/9/BFFFFFFFB9/;9BDFFE/9EF/:ABFFFFFFFFFFFFFFEF9.-:.9AF////;9;BFFBBFB9FFFFBF/FFFFA.AA.
@M05620:37:000000000-D9766:1:1101:11689:7226 1:N:0:18
AGTGCCAGCTCTCAATCGCACAGGGGACCCAGGGCCTGGCCCCTCCATCCAGAAAACCTATGACCTCACCCGCTACCTGGAGCACCAACTCCGCAGCTTGGCTGGGACCTATGTGAGTATCCAGCGTAGGAATCTGGGAGTTGGGGAGGAGTGAGGAGTTGGGGAAAGACAGTCCTAACCGTGGAGGGTTCTGGTAAATGATGGGGTGAGGAGGGGCTCTTTGGCTCCCACCAGTCCCCCTGTCTGGTCTA
+
ABAAAFFBAFFFGGGGFFGCGCHCGGEEDDHH2EEEEGHHGHGGGGHHHGHHGHHHHGHBGHHHHHHHHHHGG?EGHHHHEGHHHHHAEFHGGGCGGFGGEHGGGGHHGHHHHHGHHHHHHHHHHCGGGGHHHHHHHHGGDGHGGGGGGGGHHHHGHGHFGCCGGDHGHHHHHHHHHHHHGGGGGGGGGGGGGGCFFGGGGGGGGGFFFFFFFFFFFFFFFFFFBFFFFFFFFFFFFFFFFFFFFFFFFF/
@M05620:37:000000000-D9766:1:1101:11674:7237 1:N:0:18
AGTGCCAGCTCTCGATCGCACAGGGTCCCCAGTGCATGGCCCCTCCATCCAGAAAACCTGTGTCCTCACCCGCGACCTGGAGCACCCACTCCGCAGATTGGCTGGGACCTATGTGAGTATCCAGCGTAGGAATCTGGGCGTTGGGGCGGCGTGCGGAGTTGGGGAAAGCCAGTCCTAACCGTGGCGGGTTCTGGTAAATGATGGGGTGAGGAGGGGCTCTTTGGCTCCCACCAGTCCCCCTGTCTGGTCTA
+
AA>AA1@11BCFF1FAGEGGGCGFFB000B0011122D0B0AAFFGB1EB1B1010BAG01B2DFB1BFA0//>>>E?0>00B?CEE?EF>0>>///B1BBF1FEGFACHBGHG2BFH2GHH2GHCG/CG11?GFHHF/<@C?GGC.:C-;AA9AA-;B/:/@@---;/9-;FFFFBBFF?FF@-@@@@FFFFFFFFFFFEFFBFFB@?FE/AB=@@;F;BFFF//BEF-FFFFFFFFFF@FFFFFEFFFF
@M05620:37:000000000-D9766:1:1101:15592:7259 1:N:0:18
AGTGCCAGCTCTCAATCGCACAGGGGACCCAGGGCCTGGCCCCTCCATCCAGAAAACCTATGACCTCACCCGCTACCTGGAGCACCAACTCCGCAGCTTGGCTGGGACCTATGTGAGTATCCAGCGTAGGAATCTGGGAGTTGGGGAGGAGTGAGGAGTTGGGGAAAGACAGTCCTAACCGTGGAGGGTTCTGGTAAATGATGGGGTGAGGAGGGGCTCTTTGGCTCCCACCAGTCCCCCTGTCTGGTCTA
+
BBBCCFFFCFFFGGGGGGGGGGHGGGGGGGHHGGGGGGHHHHGHGGHHHHHHHHHHHGHHHHGHHHHHHHHGGFFGHGHHHHHHHHHHGHHHGGGEGHHHGGHGGGHHGHHHHHHHHHGHHHHHHGEGGGFHHHGHHHHGGHHHGGGGGGGHHHHHHGHHHHGGGGHHHHHHHHHHHHHHGGEGFGGGEGFGGGGGGGFGGGGFGGFFFFFFFFFFFFFFFFFBFFFFFFFFFFFFFFFFFFFFFFFFFFB
@M05620:37:000000000-D9766:1:1101:14616:7278 1:N:0:18
ACCACACCTTCTACAATGAGCTGCGTGTGGCTCCCGAGGAGCACCCCGTGCTGCTGACCGAGGCCCCCCTGAACCCCAAGGCCAACCGCGAGAAGATGAGGCCCGCTACCTCTTCTGGTGTCCGCCTCCCTCCTTCCTGGCCTCCCGGCGCTGCGCCCTTTCTCACTGGTTCTCTCTTCTGCCGTTTTCCGTCGGACTCTCTTCTCTGACCTGCGTCTCCTTTGGCACTCTGCAGGTTCTCGATCGGCAGA
+
CCCCCCCCFFFFGGGGGGGGGGHHGGGEAFGGHGGGGGGGGHHHHGGGFGGGGHFHHHHGGGCEGGGGGGGGHHHGGGGHGHHHHGGGGGBDFGHHHHHHHGGGGCA@FFGHHHHHHHHH.FGGGGGGHGHHGHHHHH0:GHHHHGFG-CDGGGGGGGFFFFFFFFFFFFFFFFFFFFFFBFFFFFFFFFFF.DDFFFFFFFFEFFFFFFFFF?DFFFFFFFFFF00BBFFFF9FF:BB;9EEFFFFF-B?
@M05620:37:000000000-D9766:1:1101:15144:7280 1:N:0:18
AGTGCCAGCTCTCAATCGCACAGGGGACCCAGGCCTCTGTGAGTTGGGTCGGAGTGAGGAGTTGGGTAAAGACAGTCCTAACCGTGGAGGGTTCTGGTAAATGATGGGGTGCGGCGGGGCTCTTTGGCTCCCCCCCGTCCCCCTGTCTGGTCTATCTCCTGCCCTTAGATCGGCAGAGCCCCCGTCTGCCCTCCAGTCACTCCGGAGAATCTCGTCTGCCGTCTTCTGCTTGAACAAAAACCAAAATCCAG
+
AA>AAFFFCFFFG4FGGFFCFEGFGEEEEEHH2AFBFFG5DDDDGF3ABBAEA0BBF3BFEFB@B>1BBFGHFH?BBFG4BBG>11>1?EE?0BFFGBGF4BBDFHHHGEG/BCBDCG-ADHHHHHHHHCFGDGGGGGGGGGGFFFFFFFFFFBFFFFFFFFFFFFFFFFFF?-@FFFF.EA@DDDFFBBEFFFFFFFFFFFFFFDB=FFFFFFEAEFFFFFFFFFFFFFFFF;;BFFF.AAA9../9;//
@M05620:37:000000000-D9766:1:1101:6783:7292 1:N:0:18
ACCACACCTTCTACAATGAGCTGCGTGTGGCTCCCGAGGAGCACCCCGTGCTGCTGACCGAGGCCCCCCTGAACCCCAAGGCCAACCGCGAGAAGATGCGTAGCCCTCTACCTCGTCTGGTGGCCGCCTGCCTCCTTCCCTGCCTCCCGGCCCTGCGCCCTTGCTCACTGTTTCTCTCTTCTGCCGTTTTCCCGATTACTCTCTTCTCTTACCTGATGCTCCTTGTCAACTTTGCAAGTTCTAGAGCTGAA
+
BBBBBBBBFFFFGGGGFGGGGGHHGGFACEGHFFGEDGGGGHHHHGGGGEGGHHGHHHGG?FGGGEGGGGGHHHHGGGGHECHHHGFEGGDFCGHGDG2///>/100/<11?<F.<<.<0F0.0C-<-<..;00;/<CG/00;.;CGEGD---9.:99E?-9/B0C/FB///;;;FF//B/;/:/-.9;9/9/..-..;//9B//;9B;//////;//;/B9/;/9/;;/F/;/9//99///;9///;//9
@M05620:37:000000000-D9766:1:1101:14493:7306 1:N:0:18
AGTGCCAGCTCTCAATCGCACAGGGGACCCAGGGCCTGGCCCCTCCATCCAGAAAACCTATGACCTCACCCGCTACCTGGAGCACCAACTCCGCAGCTTGGCTGGGACCTATGTTGCGTCTCCCGCGTGGGACTCTGGACGTTGGGGCGGCGTGCGGGGTTGGGGAACGCCCTTCCTACCCGTGGCGGGTTCTGGTAAATGATGGGGTGCGGCGGGGCTCTTTGGCTCCCACCAGTCCCCCTGTCTGGTCT
+
BBABBFFFBFFFGGGGGGGGGEHGGGGGGGHHGGGGGGHHHHGHGGGHHHFHFCGHHGHHHHGHHHHHHHHGGGFGHHHHHHHHHHHHGHHHGGGGGHHHGHHGGGHHGHHHHHGG3/?@CGH2?<@@/<-CFGCFGH1<->CGFG-<::9A?-9A--;;@DFF;AD9.:---:BFFF/A.DDAB-;BCFE?FFB;BF/9B/BFFFFA=.:--;@DDA-AFFFFFFFFFF.:A../;FFFFFFFFFFBF/B
@M05620:37:000000000-D9766:1:1101:23206:7308 1:N:0:18
AGTGCCAGCTCTCAATCGCACAGGGGACCCAGGCCTCTGCGAGTTTCGTCGGACTGATGAGTTGCGCAAAGACACCCCTGACCACCGAGGGTTCTGGTAAATGATGGGGTGCGGCGGGTCTCTTTGGCTCCCCCCCGTCCCCCTGTCTGGTCTATCTCCTGCCCTTAGATCGTCAGAGCCCCCGTCTGCCCTCCAGTCACTCCGGAGAATCTCGTCTGCCGTCTTCTGCTTGAACAAATACCAAGCTTCTA
+
AA>AAFFF?FFFGFGGGGGGGGHCFGFFEEHHFHGHHHHBAAAE155BBAEF?0AFG5FFHHF55>0>>EGGFG21?>F1BFG3?///>/<?0BFFGFGHFBB3GHFHEDC/DGGGG?:AGGHHFHGHHFGFDFFGGDGGFGFFFBFFFFFFFFFFFF/BFFFFFBBBFFFF..A.;FFFEFA;DDFFF/AFE?FFFFFFEFBDFD;-.FFFFFEFFF/F;FD.A/9BFEF9A//;BA/9/;/;../9;//
@M05620:37:000000000-D9766:1:1101:19454:7309 1:N:0:18
GAGGCTGCTTTGGAAGAAACTCATAGATTACTGCCACAGTTCCCCCTGTCCCTGTAACCGTTTCTTGCCTGGCTTCCAGAAGCTGCAACCACTGCCCCTGGGATGCTACCCGTACGGAAAGGCTCCTAGAAGACTCCCAGGGCGTCACCGCGCTGCTGAACCCCTGGCAAGTCAGTCAGGCCTTTCCGCTTTAGCACTCTTGTGGATCCAATTGCCCCATTCTCAGCATTTGTACTTGTACCTGACCCGCC
+
AABBBAFBFFFFGGGGFFGGGGDFGAFGF5BFHHHHHFF3DDFF2EAB3BBAF33DFDGEEFEG5DAABGHHHHA2BGH3BFHF33BFH1BFG@FGFAGFHGHHGBGHHHHGG//>EEGCEHHHHGHHHFHF2GHHHGHHGG/DB@E/<A/>CFG?GG<G1GA.<EHHHFEH0=DGHHHHH.CGHHHGGGGGBFGGGGGGGGGGGGGGGFFGGG00;9EGGGGGGGGGFFFFFFFFFFFFBFFFFF/.9BF
@M05620:37:000000000-D9766:1:1101:13358:7333 1:N:0:18
ACCACACCTTCTACAATGAGCTGCGTGTGGCTCCCGAGGAGCACCCCGTGCTGCTGACCGAGGCCCCCCTGAACCCCAAGGCCAACCGCGAGAAGATGAACCCAGGTGCGTGGCCCGCTACCTCTTCTGGTGGCCGCCTCCCTCCTTCCTGGCCTCCCGGCGCTGCGCCCTTTCTCACTGGTTCTCTCTTCTGCCGTTTTCCGTAGGACTCTCTTCTCTGCCCTGCGTCTCCTTTGGAACTCTGCAGGTTC
+
BBBBBBBBFFFFGGGGFGGGGFHHGAE24AGGFFFEAEGGFHHHHGGGEEEGFHGHHHGFCGCGGDGGGGGFHFHGGGEHEEHHHGFEGGCCCGGF2GFFGHGGHGHH1AFFGGHHGGG-CHHHHHHHHHHHFHHGGGGGHGGGGGGGGGGFGFGGEGGGAFFFFFFFFFFFFFFFFFFFFFFFFFFBFFFFFFFFDFFFFFBFADDFFFFFFFFFFFFF/BAFF.;;DDFFFFFEFFFFFFFFF/;FFF/
@M05620:37:000000000-D9766:1:1101:8553:7339 1:N:0:18
GAGGCTGCTTTGGACGAAACTCATAGATTACTGCAACAGTTCCCCCTGGACCTGGACAAGTTTCTTGCCTTGCTTACAGAAGCTGAAACAACTCCTACAGGTTTCTACCCTTAAGTACCGGCTCCGATAACAATCTAAGTGATTAAAAGCATTCAGGAAAAAATCGCAAGCAAGCTAGTCATTTCCTCTTCAGCACTCTTTAGTACTCCATTGAACAATTATCATCATCTGAACTTTTCAATACCAACACA
+
>3AA>>BAB5B@F44A2A2EFGFHHFGHGFBADG3ACF2ADDDBABAA22BBFBAB131BBDFDADDBBB5BBFF535@@B3BBB33B@?1BGBF33B3B33B3B444@B33@344@B??///?//<///111B11?1BB222BB1111011@2221@0F@<>01/?/>-.0<<.1=>10==00==0=000000=<<=00;0;0<000/:0000<:0;0;00;;00090;;00;0;0;00000;090;...
@M05620:37:000000000-D9766:1:1101:7403:7347 1:N:0:18
GAGGCTGCTTTGGAAGAAACTCATAGATTACTGCAACAGTTCCCCCTGGACCTGGAAAAGTTTCTTGCCTGGCTTACAGAAGCTGAAACAACTGCCAATGGGATGCTACCCGTAAGGAAAGGCTCCTAGAAGATTCCAAGGGAGTAAAAGAGCTGATGAACCAATGGCAAGTAAGTCAGGCATTTCCGCTTTAGCACTCTTGTGGATCCAATTGAACAATTCTCAGCATTTGTACTTGTAACTGACACGCC
+
>3>AA>>AFFFFGGGF4CGGGGGHFFHHHDFFHHFAGHB5DGHHHGEGEHHHHFFHHEFHHHHHHHHHHHHHHHG3GHHGHHHHHBHGHFHHHHHHHGHHHHGHEHHHHFGGEEGHFHH3FCHHHAGHGBGGH3BFH44FFDAA?FG2FFGHHHFFHD@G1F0?GHH0G1FGD1?GGHHGH.GHHHHDGGGGBGFHHHHHHGGHDFGHHHGGBG0:G0CGHEFGEGFHGHGGFGGGGGGGBBFGGGG9CBE
@M05620:37:000000000-D9766:1:1101:10332:7348 1:N:0:18
AGTGCCAGCTCTCAATCGCACAGGGGACCCAGGGCCTGGCCCCTCCATCCAGAAAACCTATGACCTCACCCGCTACCTGGAGCACCAACTCCGCAGCTTGGGTGGTAGCTAGGTGAGAATCCAGCGTAGGAATCTGGCAGTTGGGGAGGGGGGAGGAGTAGGGGAAAGACAGCCCTAAGCGTGGAGGGCTCTGGCAAATGATGGGGTCAGGAGGGGCTCTTTCGCTCCGACCAGTCGACCTGTCTGCTGTA
+
ABAAAFFCAFFFGGGGGFGCGEHGGGGFEEHHAAEEAFGGCGGFGGGHHHHHBFGHHGHCGHDGHHHHHHGGGE@FHGHHGGHGHHFCEFHHEEG@/F?FG//?//3323B2B3?3B33BD2F22<//</F11?1FG10?0?11>-.@--<-9---.;B///.;A..;9./B.....9//-99-..9B.;AB/9/9B.9:////.;D..9F/..--;@E9F//..9.9.9-;-;//..-;../////9//9
@M05620:37:000000000-D9766:1:1101:18140:7351 1:N:0:18
ACCACACCTTCTACAATGAGCTGCGTGTGGCTCCCGAGGAGCACCCCGTGCTGCTGACCGAGGCCCCCCTGAACCCCAAGGCCAACCGCGAGAAGATGAACCCAGGTGAGTGGCCCGCTACCTCTTCTGGTGGCCGCCTCCCTCCTTCCTGGCCTCCCGGCGCTGCGCCCTTTCTCACTGGTTCTCTCTTCTGCCGTTTTCCGTAGGACTCTCTTCTCTGACCTGAGTCTCCTTTGGAACTCTGCAGGTTC
+
AAAAAAAAFFFFFGGDFGG1F1B1AAAFHCHHBGFEFEGEGHHHHGGGFEGFGGGHHHHGGGGGEAEGGGGFHBEEGGEE>CHEGEA<B@C@/??GGF1DFHGFC<FF<?GHFFAGCGC--<0G0<0DGDHFFF.C@::.CEHHBBFGGGGF?F09EEGG-A9@@F@-A-;FBBFFFFF/-;FFFFFFBFFFFFF@ABFEFFBB-9A/BFFF/FBF/9BF///9-;FFFFF/BBB////9/FFFF:;AAF/
@M05620:37:000000000-D9766:1:1101:9593:7352 1:N:0:18
GAGGCTGCTTTGGAAGAAACTCATAGATTACTGCAACAGTTCCCCCTGGACCTGGAAAAGTTTCTTGCCTGGCTTACAGAAGCTGAAACAACTGCCAATGGGCTGCTACCCGTAAGGAAAGGCTCCTAGAAGACTCCAAGGGAGTAAAAGAGCTGATGAAACAATGGCAAGTAAGTCAGGCATTTCCGCTTTAGCACTCTTGTGGATCCAATTGAACCATTCTCAGCATTTGTACTTGTAACTGACAAGCC
+
BBCCBBFCFFFFGGGGGGGGGGHHHGHHHHHGHHHHFFHGHHGHHGGGGFHHHHHGFDGHFGHHHHHHGHHHHHHGHHHHHHHHHGHHHHGHHHHHGFHHHH1B1?FGH2FA1>/BFGGGHAGGGFGFBGGGGFHHHHHFFFE//2BFGFGFBGEHG2@GGGHFHHF0FGGHGFHFGGFHC.GHHHHG...<0DGFHGHFGDDB<DHHHHHFGHE0G.CGGH0CH0C0FFBFCFGGGGGFFFGGG00;AFF
@M05620:37:000000000-D9766:1:1101:12414:7363 1:N:0:18
GAGGCTGCTTTGGAAGAAACTCATAGATTACTGCAACAGTTCCCCCTGGACCTGGAAAAGTTTCTTGCCTGGCTTACAGAAGCTGAAACAACTGCCAATGGGATGCTACCCGTAAGGAAAGGCTCCTAGAAGACTCCAAGGGAGCAAAAGAGCTGATGAAACAATGGCAAGTAAGTCAGGCATTTCCGCTTTAGCACTCTTGTGGATCCAATTGAACAATTCTCAGCATTTGTACTTGTAACTGACACGCC
+
1>1AAAFAFFFFGFGC1BFGGGGHFFGHHDHHHHF1FBFDFGHHHGGFF0GHHHGHHGGFFHHHGHHHHHHHHHHHHHHFGHHHHHFHHHHHHHHHCGHGFFBGFFHHHHHGGG?G1EHHHHHHHGHHHHHHHHHHH1GHGGHG//BFCFFHHGHGGB2GGH0<GHHHHFFG1FGFDHHHHCGHHHHCGGGGHHHFHHFHHFGHC0GFHHHHHG0CFCGHHF0GHHHGGGFG9FFGGFFF9FFGFGG0AAE
@M05620:37:000000000-D9766:1:1101:6752:7378 1:N:0:18
ACCACACCTTCTACAATGAGCTGCGTGTGGCTCCCGAGGAGCACCCCGTGCTGCTGACCGAGGCCCCCCTGAACCCCAAGGCCAACCGCGCGAAGATGAGACCTGATACACCTTCTACTTTCCGCGTCGGTCCCTCCTTTCCTCACTGGGCTGCGCCATTTGTCCCTTTTTCTCTCTTCTGCCGTTTTTCGTCGGACTCTCTTGTCTGACCTGCGTCTCCTTTGGCCCTCTGCGGGCTCTCGATCGGCCGG
+
>3>AAAAAFFFFAGGDFFBFEGGHE2EA4AFGG2BAEEECAAGE1EEEEEGGHHHHGHHEGEGCGGGGEGEHFHHFGGGGGHHHHEGECG/>CCDDHFG111/1??F1111><1>>11<<1=G.A-<<--:;-.::CG;;GHGF0;;F/.;F9C;-;9;;;0;;0FF00;/;B/BF/B9;//B-:DFF./;..;9-99;/B///;9;:/;BF.99D-9FFFFFFFF/AEFFF/-9--;;;/9/99=.BD--
@M05620:37:000000000-D9766:1:1101:6771:7379 1:N:0:18
ACCACACCTTCTACAATGAGCTGCGTGTGGCTCCCGAGGAGCACCCCGTGCTGCTGACCGAGGCCCCCCTGAACCCCAAGGCCAACCGCGAGAAGATGAGGCCCGCTACCTCTTCTGGTGGCCGCCTCCCTCCTTCCTGGCCTCCCGGAGCTGCGCCCTTTCTCACTGGTTCTCTCTTCTGCCGTTTTCCGTAGGACTCTCTTCTCTGACCTGAGTCTCCTTTGGCACTCTGCAGGTTCTAGATCGGCAGA
+
AAABBAAAFFFFGGGGGGGGGGHHGGGGHGHGHFGG?EG?EGGHHGGGEGGG5GHHHHHG0E0EFGGGGGGF3FGFGGEGGHHHCFGGGFCC@AG2DG2F2FFDFCFGGHHHHHHHEFHHDHGGGGGGHGHHGHHHHHCGHHHHHGDG9BFGGGGGGGFFGGFFFFFFF;BFFFFFFFFFFFFFDFFFFFFFAFDFFFFFFFFFFFFFFFFFF/FFFFFFFFFFF/9FFBFFFF/.;FFF/9FFFAD-@F.
@M05620:37:000000000-D9766:1:1101:15916:7387 1:N:0:18
ACCACACCTTCTACAATGAGCTGCGTGTGGCTCCCGAGGAGCACCCCGTGCTGCTGACCGAGGCCCCCCTGAACCCCAAGGCCAACCGCGAGAAGATGAACCCAGGTGCGTGGCCCGCTACCTCTTCTGGTGGCCGCCTCCCTCCTTCCTGGCCTCCCGGCGCTGCGCCCTTTCTCACTGGTTCTCTCTTCTGCCGTTTTCCGTAGGACTCTCTTCTCTGCCCTGCGTCTCCTTTGGAACTCTGCCGGTTC
+
CCCCBACCFFFFGGGGGGGGGGHHGGGGHGHHHGGGGGGGGHHHHGGGEGGGHHHHHHHGGGGGGGGGGGGHHHHGGGGHGHHHHGGGGGGGGGHHHHHGGHGGHGHG1CFGGGHHGGG-CHHHGHHHHHHHGHHGGGGGHEFGAFFGFGFFFFFFGA.:C?;A:D-CFFFFFFFF0BFFFFFFFFF0;BFFFFBDAFFFFB9B;ADFFFFFFFFFF9FF0;.0A.B:@.;BFFFFFF0BF0F00;;9@A.
@M05620:37:000000000-D9766:1:1101:19645:7393 1:N:0:18
ACCACACCTTCTACAATGAGCTGCGTGTGGCTCCCGAGGAGCACCCCGTGCTGCTGACCGAGGCCCCCCTGAACCCCAAGGCCAACCGCGAGAAGATGAGTGGCCCGCTCCCTCTTCTTGTGGCCGCCTCCCTCCTTCCTGGCCTCCCGGCGCTGCGCCCTTTCTCACTGGTTCTCTCTTCTGCCGTTTTCCGTAGGACTCTCTTCTCTGCCCTGCGTCTCCTTTGGAACTCTGCAGGTTCTAGATCGGAA
+
BBABBBBBBFCFGFFGGG5GGGHGGGGBCEHCGGGFFGEEDGGHHGGGGGGGGHHHHHHAFFGGGGGGGGGHFGHGGGGHGGGHHGGGCDBDGGHFHHGFGFC/0<>>A>CFHHHHHH==G1A.CGCGE;GEHHGHHHHG0CGHHGGGGGGGGGGGGFFFFFFFFFFFFFFFFFFFFFFFFFFFFFAFFFFFFF?DFFFFFFFFFFFFFFBBEFFEDADDFFFFFFF/BFFFFFFFFFAFFF/BFFBEB.A
@M05620:37:000000000-D9766:1:1101:14391:7398 1:N:0:18
ACCACACCTTCTACAATGAGCTGCGTGTGGCTCCCGAGGAGCACCCCGTGCTGCTGACCGAGGCCCCCCTGAACCCCAAGGCCAACCGCGAGAAGATGAGTGGCCCGCTACCTATTCTTGAGGCCGCCTACCTCCTTCCTGGCCTCCCGGCGCTGCGCCCTTTATCACTGGTTCTCTCTTCTGCCGTTTTCCGTAGGACTCTCTTCTCTGACCTGCGTCTCCTTTGGAACTCTGCAGGTTCTAGATCGGAA
+
BBB3AABBFFFFGCGGDGBAGCHGG2AB4AFG3FFE?EGGDHHHHGGGDEFGFHFFHHGE?E?GG1FGGGG1G3FFGG/G//GGHG//CG/</DCB1?1F?GFFFF>CC-<FG1>G1F1>1>0<<-<A..:CHGHH0CGGHHGG0:..=AA-;9-.9?DBBF//;BFF/FFBF/FFFFFFFF/99@ADFFFFF/;DFB/;FFFFFFFFF/99FFB.;A9DBF/BB9FFFF/BF/FFFFF/FBBFFFFF?9A
@M05620:37:000000000-D9766:1:1101:16467:7403 1:N:0:18
AGTGCCAGCTCTCAATCGCACAGCGGGCCCAGGGCCAGGCCCCTCCATCCAGACAACCTATGACCTCACCCGCTACCTGGAGCACCAACTCCGCAGCTTGGCTGGGACCTATGTGAGTATCCAGCGTAGGAATCTGGGAGTTGGGGAGGAGTGAGGAGTTGGGGAAAGACAGTCCTAACCGTGGAGGGTTCTGGTAAATGATGGGGTGAGGAGGGGCTCTTTGGCTCCCACCAGTCCCCCTGTCTGGTCTA
+
>1AAAFFFACBFFGGGGFFFECG0AA0AFEEGG?EG/ABBFEEGEGFEGGHHH/00B?BG11@FGDBFGEGGG/>EFF1B0>B/BFG//BF1EF//EHG</G<//BFGGHHDGDGHHGHHHHHHHGEGGGGGHGHHHHGGCHHHGGGGGGGGHHHHHFGHHHGGGGGGGGGGFGGFFGBFGGEGBGFG;FFFFFFFFFFFFFFFFFF@FFFFFF?@@@FFFFFFFFFFFFFFFFFFFFFF@FFFFFFFFFF
@M05620:37:000000000-D9766:1:1101:15065:7405 1:N:0:18
ACCACACCTTCTACAATGAGCTGCGTGTGGCTCCCGAGGAGCACCCCGTGCTGCTGACCGAGGCCCCCCTGAACCCCAAGGCCAACCGCGAGAAGATGAACCCAGGTGCGTGGCCCGCTCCCTCTTCTGGTGGCCGCCTCCCTCCTTCCTGGCCTCCCGGCCCTGCGCCCTTTCTCCCTGGTTCCCTCTTCTGCCGTTTTCCGTGGGCCTCTCTCCTCTGCCCTGCGTCTCCTTTGGAACTCTGCCGGTTC
+
BCBCCCCBFFFFGGGGGGGGGGHHGGGGHGHHHGGGFGGGGHHHHGGGGGGGHHHHHHHGGGGGGGGGGGGHHHHGGGGHGHHHHGGGGGGGGGHHHHHHHHD/FA111<?C-AG.-<--C.//G00=<DDH.CC-;-.EGEBF.F0F/0F/C.0;EAE-9--;..-;D-@F00;00/;F.FB0000/;9000;0-AAFAF0.0.;-....99B0:0:B90F.0..-:-.;0;BFFFF0000;000;:C..
@M05620:37:000000000-D9766:1:1101:23633:7412 1:N:0:18
ACCACACCTTCTACAATGAGCTGCGTGTGGCTCCCGAGGAGCACCCCGTGCTGCTGACCGAGGCCCCCCTGAACCCCAAGGCCAACCGCGAGAAGATGAGGCCCGCTACCTCTTCTGGTGGCCGCCTGCCGCCCTCCTGGCTTCCCGCAGCTCCGCCCTATCTCACTCGTTTCTTCCTCTGCCTCTTTTCTTAGGACTCTCTTCGCTCTCTTGACTCTCCTTTGAAACTCTGCAGGTTCTATATCGGAAGT
+
BBBABABBFFFFGGGGGGGGGGHHGEGGHGHHHGGG?GGCGHCHHGGGEFGGFHHHHHHGGGGGGGGGGGGHHHHGGGGHFHHHHGGFGCGGGGHFHHHB2F//>/<CCF11<<>11110.0=--=E..:--;--;EH//9/.;//.--;-9//.;E--./;9/////.;;.///9/;////9//;/:/;//;/9//B/;F/B9..:..://///:B9////;///9BFF/B//;.;BFF////9:=.../
@M05620:37:000000000-D9766:1:1101:6987:7414 1:N:0:18
GCGGCTGCTTTGGAATCAACTCATAGATTACTGCCACAGTTCCCCCTGTCCCTGTAACCGTTTCTTGCCTGGCTTCCAGAAGCTGCAACAACTGCCAATGGGCTGCTACCCGTCCGGAAAGGCTCCTAGCAGACTCCCAGGGCGTCACCGCGCTGCTGCACCACTGGCACGTCAGTCAGGCCTTTCCGCTTTCGCACTCTTGTGGATCCCCTTGCACCATTCTCAGCATTTGTACTTGTACCTGACACGCC
+
1>11>>1>BF3@B1BA11BBAB1D3DDFG1BFABBBBBBBDDGHHG/BBBBBF11DDB1ABEGG2AABGHH/FBABFGH@0BFB11>1BBBBBBFF1BBBGH0FEFFGHFGFG/>EEGG/0BGHHGHHH1BF0FGHHGFHGGAC>/A/1?/ACGGAGH1><C..<GHHHFEH..:<CGGHHEGHHHHGGGGG0CFGGGGGGGFBAFFGG/.;FFB/;9AFFFFFFFFFFFFFFFFFBFFB/FBFFF/9;=E
@M05620:37:000000000-D9766:1:1101:8238:7416 1:N:0:18
ACCACACCTTCTACAATGAGCTGCGTGTGGCTCCCGAGGAGCACCCCGTGCTGCTGACCGAGGCCCCCCTGAACCCCAAGGCCAACCGCGAGAAGATGGGTGGCCGGCTCCCTACTCCTTTTGCCGACTCCCTCCTTCCTTACCTCCCGGCGCTACGACCTCCCTCTCTGGTTGGCTCTTCTGCCGTCTTCCGTCGGACTCTCTTTTCTGCCCTGCTTCTCCTTTGGTATGATGCATGTTCTCGATAGACA
+
ABBABAABFFFFAGGCGGGGFAFCEEEEHGHHHGGEFFGFGHHHHGGFEEGEFFEHHGHGGG?EFE>EGGGHHGEEGGGFFFHGEFEECB@DGG<F222??D/?0/>>-D<><F0<</<0=0=0<<-<-:;GBGGCCHHF00/;00CGA-DB---9...;A/..;..;FB//;.-:BFFB;9//F=.-..9/9;F9D;--9/;://9;F//B.:.;;B;9///;;//.///99////;////;./:AD/99
@M05620:37:000000000-D9766:1:1101:8538:7432 1:N:0:18
GAGGCTGCTTTGGAAGAAACTGCCACGCAAGGGAACACAGATCGGAAGAGCACGCGTCTGAACTTCAGTCAGTCCGGAGAATCTCGTATGCCGTCTTCTGCTTGAAAAAAAAAACACTTCTAAATACTTACACACTTGCCTCTTCTTACAGCTTTCACATACATTTACTCTGAGTTCTTTTTCCTTCCGCCTTTCTTATCTCTCACGCATCTGAATTACACCTCTGTCGGCTGTCGTTCTGGCCTCAACCC
+
A?AA>AFAFFDFGBBFGBBBA1A011A0AAEG?0BA0BBGBG1BF//E0BB1F/A/A/BF1@FG1D2DDD11@@@///>>F1B21FFEGBBGE?>F/BGFBBG<01BD0/BB>//?F11<11?1?1111111>1><1111111111000000000=0000<0000000<0000000000:00;C000:..9..09000;0000:99;.;.-000;0;0//;9/;/9//-----9/:----///-/-//---
@M05620:37:000000000-D9766:1:1101:19060:7436 1:N:0:18
GAGGCTGCTTTGGAAGAAACTCATAAATTAGTGACACAGGTCCGGCTGTCCATTTAACCGTTTTCTAGCTGGCTTTCAGAAGCTGGAACCACTTCCCCTGGGATGCTACCCGTAAGGAAAGGCTCCTAGAAGACTCCCAGGGCGTCACCGCGCTGCTGAACCCCTGGCAAGTCAGTCAGGCCTTTCCGCTTTAGCACTCTTGTGGATCCAATTGCACCATTCTCAGCATTTGTACTTGTACCTGACCCGCC
+
BAACCCFCFFFFGGGGGGGGG4GDD5DDDF4DF6DGFH2A33B22AAA23BFA55D5DBEA1B15D555DBGG213BFG5DFGH321B@?BFG3FGBFHGH1BF12BB32B/>>/BFFHF0GHHHGHHHGHH2GHHHHHHGG/CDGG/1A/ADGG.FG1F<G..<EEHHHGH0DDGHHHHH.CGHHHGGGGGGGGGGGGGGGGGGGFGGEFGGG00;/CFGGGGGGGGGGFFFFFFFFFFFFFFFF//:DD
@M05620:37:000000000-D9766:1:1101:10566:7438 1:N:0:18
GAGGCTGCTCTGGAAGAAACTCATAGATTACTGCAACAGTTCCCCCTGGACCTGGAAAAGTTTCTTGCCTGGCTTACAGAAGCTGAAACAACTGCCAATGGGATACTCCACGTCAGGAGCAACTAATAGCAGCCACAACATGCGAACCGGCGATAATGCCCCACTGGACAGTCCTTCAGGACTTTCCGATTTCGCACTCTTGTGGATCCCCTTGCCAACTTATCAGCCTTTGTCATTTGCACTGACAAGCC
+
>AAAAAFAF1BFG1GGGGGGGGHHHGHHFGHHHHHHGHHBFHHGHGEGHHHHHGHEGGHHFHHHEGDGHHHHHFFFHHHHHHHHFD1GGCCGGFGHHHHHHA0F0BB1BCGEFEFE01/>/00B1B1BBGGFBC0B0?//<1B</////</>/A.><11<>.<AFF<<.GEHE0===DG0:.;CCC0:.EEGFG..9:F0C9C0;0=9F/AB.;CFBC.;F00;C/9/;;F/;BFBB//9BFFFF/9B---
@M05620:37:000000000-D9766:1:1101:15901:7441 1:N:0:18
ACCACACCTTCTACAATGAGCTGCGTGTGGCTCCCGAGGAGCACCCCGTGCTGCTGACCGAGGCCCCCCTGAACCCCAAGGCCAACCGCGAGAAGATGAGTGGCCCGCTACCTCTTCTGGTGGCCGCCTCCCTCCTTCCTGGCCTCCCGAGCTGCGCCCCTTCTCACCGGTTCTTCTCTCTTCCGTTTTCCGTTGGACCCTCTTCTCTGACCTGCGGCTCCTTTGGAACCCTGCCGGGTTTTGATCGGAAA
+
CCCBCCCCFFFFGGGGGGGGGGHHGFFEEGHHHGGGGGGGGHHHHGGGGGGGHHGHHHHGGGGGGGGGGGGHHHHGGGGHGHHHHGGGGGDGGGHHHHHHHHGGFGAFG-AHHHHHHH1FGGDHHGGGGCGGHHGHHHHHGHHHHHG.C.--.00--;C-;F/000;..;-;.00000;0009;.::FE0F.00.;09/././;00000;;B0/.----.;0;F0;0;B.../..-;9A.....00::.;-
@M05620:37:000000000-D9766:1:1101:11470:7444 1:N:0:18
GAGGCTGCTTTGGAAGAAACTCATAGATTACTGCAACAGTTCCCCCTGGACCTGGAAAAGTTTCTTGCCTGGCTTACAGAAGCTGAAACAACTGCCAATGGGATGCTACCCGTAAGGAAAGGCTCCTAGCAGACTCCAAGGGAGTAACAGAGCTGATGAACCAATGGCAAGTCAGTCAGGCATTTCCGCTTTAGCACTCTTGTGGATCCAATTGCACCATTCTCAGCATTTGTACTTGTAACTGACAAGCC
+
BABBBAFBFFFFGGGGEFGGGGBGHGHGF5GHHHH4BCFADGHFHGGGH2GFFGHHF3CFHHHHHHHHHHFHHHHHHFHFHHHHHGHHHHHHHGHG3FGGHHBHEHHFH1AEE/1BGFF30BACF/GHH3FF?G3F3BGBFG/E?0F2110@01@@FG2@1?0/??F0F1??1?FFFHGFF.>GBGBE.CDF0DFHGHHEHGHGFHHHF0BFBG00:/;GH00CG0GFFGGGBFBFFGGFBFFGGFF0CEG
@M05620:37:000000000-D9766:1:1101:7318:7445 1:N:0:18
GAGGCTGCTTTGGAAGAAACTCATAGATTACTGCAACAGTTCCCCCTGGACCTGGAAAAGTTTCTTGCCTGGCTTACAGAAGCTGAAACAACTGCCAATGGGATGCTCCACGTCCGAAACAACTCCTAGAAGACTCCCCGAGCGTCCAAGAGCTGCTGCAAAACTGGCCCGACCTTCAGGCCTTTCCGCTTTCGAACTCTTGTGGATCCCCTTGCCCAATTCTCCGACTTTGTACTTTTCCATGACACGCC
+
BBBBBBFBFFFFG4BFFGFGGGHHFDGHHHHGHHFHHHHFFHHHHGGGGHHGHGHBFG2GBHHHHHHHHHHGHHHFHGHHHHHHHF3@GHHHHHHHHHHGHHHHA2B3BFGEFG1>/?//3/?BFF33BF3BFG3BFG///><C/?//FFGH0GHFH11?<?FFHFFH0<<--<.<<DG0<<C/=CGAGGGGHG.;FEFGGGGGGGGGGGFF.;9/0;.:0;FCBA--@.;BF/9;//9;FFFFF9;B.;;
@M05620:37:000000000-D9766:1:1101:4754:7445 1:N:0:18
ACCACACCTTCTACAATGAGCTGCGTGTGGCTCCCGAGGAGCACCCCGTGCTGCTGACCGAGGCCCCCCTGAACCCCAAGGCCAACCGCGAGAAGATGAGGCCCGCTACCTCTTCTGGTGGCCGCCTCCCTCCTTCCTTGCCTCCCGGCGCTGCGCCCTTTCTCACTGGTTCTCTCTCCTGCCGTTTTCCGTCGGACTCTCTTCTCTGACCTGCGCCCCCTTTGAACTTCTGCGGTTTCTCGTTCGGACGA
+
BBBBBBBBFFFFGGGGGGGGGGHHGGGGAGHHHGGGFGGGGHFHHGGGEGGGDGHHHHHGGGCGGGGGGGGHHHHGGGGHGHHHHGGFGGGGGGHHHH2FGGC/<<ACFCFHHHHHFDGH.FGGGCADEECHGHHHHH0CGHHHHG.A-A@DGGGGFFFFFFFFBFFFFF/////9;//;/;9@DFF.B9./;;----///;////;//;//..--.-;9;F////://///;-;.;.///9...;::-:-
@M05620:37:000000000-D9766:1:1101:19731:7478 1:N:0:18
ACCACACCTTCTACAATGAGCTGCGTGTGGCTCCCGAGGAGCACCCCGTGCTGCTGACCGAGGCCCCCCTGAACCCCAAGGCCAACCGCGAGAAGATGAGTGGCCCGCTCCCTCTTCTTGTGGCCGCCTCCCTCCTTCCTGGCCTCCCGGCGCTGCGCCCTTTCTCACTGGTTCTCTCTTCTGCCGTTTTCCGTAGGACTCTCTTCTCTGACCTGCGTCTCCTTTGGAACTCTGCAGGTTCTAGATCGGAA
+
ACCCCBBCFFFFGGGGGGGGGGHHGGGEGGHHHGGGGGGGGHHHHGGGGGGGHHHHHHHGGGGGGGGGGGGHHHHGGGGHGHHFHGGGGGBCCGHHHHGGHHGE?F@FF-EFHHHHHH1>FGFEHGGGGDHGHHGFHFHHHHGGHGGGGG-ADGGGACFFFFFFFFFFFFFFFFFFFFFFFFFFBB9DFFFFDFFFDFFFFFFFFFFFFFFFFFF.:9@DBFFFFFF/BFFFFFFFFFAFEFB/FFFFF.A
@M05620:37:000000000-D9766:1:1101:12521:7491 1:N:0:18
ACCACACCTTCTACAATGAGCTGCGTGTGGCTCCCGAGGAGCACCCCGTGCTGCTGACCGAGGCCCCCCTGAACCCCAAGGCCAACCGCGAGAAGATGAGTGGCCCGCTCCCTCTTCTTGTGGCCGCCTCCCTCCTTCCTGGCCTCCCGGCGCTGCGCCCTTTCTCACTGGTTCTCTCTTCTGCCGTTTTCCGTAGGACTCTCTTCTCTGCCCTGCGTCTCCTTTGGAACTCTGCAGGTTCTAGATCGGAA
+
BBBBBBBBFFFFGGGGGGGFGBGHGGFBGEHHFFGFGGGGGHHHHGGGGGGGGHHHHHHGGGGGGGGGGGGHHHHGGGGHGGHHHGG?DGCFGGHGHHGGHGFF0/>>A<>FHHHHHH1>F1.GH@@DE.;EHHGHHHHHHFHHHGGGGGGGGGGGG@FADFFFFFEFFFFFFFFFFFFFFFFFFFDFFFFFFF.AFFFFFFFFFFFFFF/FFFF.@DFDFFFFFFF/9FFFFFFFFFFFFF/BFF:EF9A
@M05620:37:000000000-D9766:1:1101:13776:7497 1:N:0:18
ACCACACCTTCTACAATGAGCTGCGTGTGGCTCCCGAGGAGCACCCCGTGCTGCTGACCGAGGCCCCCCTGAACCCCAAGGCCAACCGCGAGAAGATGAGTGGCCCGCTACCTCTTCTGGTGGCCGCCTCCCTCCTTCCTGGCCTCCCGGCGCTGCGCCCTTTCTCACTGGTTCTCTCTTCTGCCGTTTTCCGTAGGACTCTCTTCTCTGACCTGCGTCTCCTTTGGAACTCTGCAGGTTCTAGATCGGAA
+
BBBBBBBBFFFFGGGGGGGFGBGFGEEEEEHGFFGGGGGGGHHHHGGGGGGGHHHHGHHGGGGGGDGGGGGGHGHGGGGHFGHHHGE<CFGGCGHHHHHHHHGGHHCGG-CHHHHHHH1GGFGHHGGGGEHGHHGHHHHHHGHHHHGGGG-ADAGGGFFFFFFFFFFFFFFFFFFFFFFFFFFFFFDFFFFFFFFFFFFFFFFFFFFFFFFFFFF.;:BDFFFFFFFFFBFFFFFFFFFFFFFFFFFFFFF
@M05620:37:000000000-D9766:1:1101:5177:7505 1:N:0:18
GAGGCTGCTTTGGAAGAAACTCATAGATTACTGCAACAGTTCCCCCTGGACCTGGAAAAGTTTCTTGCCTGGCTTACAGAAGCTGAAACAACTCCTACGGGGATCTTCCCCGAAGGAAAGGCCTCTTCGACGCTTCAACGGACTAAAACGCGCTACTGAACAACTGCAAGGAAGTTCCGGACTTTCCCTTTACGACCTCTTGTGAATCCACTTAACAACTTCCACGATTTGGTCTTTTTACTTGAAATGCC
+
BBBABBFBFFFFGFGFFGGGGGBHGH5F6AAFGGHHFHHEHHHHHGGGHGHGGHHABFGFBBFHHDDFHHHHFHHGHHGGBGGHGGFFGGCBFBFB@F1B>//?134BBF2>/>>?03B0?/?3B333///<>//?<@2?</</011?1/<<<@--<0=DG0C<GH00<0../.:000;:.;AG0F000;C0;:.99.;CFFFF090;999FF0FFFB.;9:/;/.9.9A//.;9;9//;F99//;F//;:
@M05620:37:000000000-D9766:1:1101:14545:7514 1:N:0:18
ACCACACCTTCTACAATGAGCTGCGTGTGGCTCCCGAGGAGCACCCCGTGCTGCTGACCGAGGCCCCCCTGAACCCCAAGGCCAACCGCGAGAAGATGAACCCAGGTGCGTGGCCCGCTACCTCTTCTGGTGGCCGCCTCCCTCCTTCCTGGCCTCCCGGCGCTGCGCCCTTTCTCACTGGTTCTCTCTTCTGCCGTTTTCCGTAGGACTCTCTTCTCTGACCTGCGTCTCCTTTGGAACTCTGCCGGTTC
+
BBBBBBBBFFFFGGGGGGGGGDGFGEFGHGHHFGFGGGGGGHHHHGGGGGGGHHHHHHHGGGGGGDFGGGGGHHHGGGGHGGHHHGGCGGDDCFCHHHHGGFGEHGHH1>FFCCHHGGGCFHHHGFGHGFHHGHHCGGGFEEFGFGFGGGGGGGGGEEGG--BDFFFFFFFFFFFF/FFF.BFFFFFFFFFFFFFFADFFFF?F9ADBFFFFFFFFFFFF/BBFFABADFFFFFFBBBFFFFFFF/;BBD?
@M05620:37:000000000-D9766:1:1101:25885:7523 1:N:0:18
ACCACACCTTCTACAATGAGCTGCGTGTGGCTCCCGAGGAGCACCCCGTGCTGCTGACCGAGGCCCCCCTGAACCCCAAGGCCAACCGCGAGAAGATGAGGCCCGCTACATCTTCTGTGGTCCGCCTCCCTCCTTCCTGGCCTCCCGGCGATGCGCCCTTTCTCACTGGTTCTCTCTTCTGCCGTTTTCCGTCGGACTCTCTTCTCTGACCTGCGACTCCTTTGGCACTCTGCAGGTTCTCGATCGGCCGA
+
A3AABBAAFFFFGGG45FFDGGHFGAFGC2FGHGAEG?AE?GGHCEEG1AEGHGHHGHHGGGGEEGGEGGGHGHHGGGGHGHHHHGGGGGGGGGHHHHGHH/FG/>AD-11FGGGHB11>01>-AEFGCGHHGGCCG00/..;GHG::?B-99DGGGGBFFFFFBFFFF99FFFFFFF9FBBF=.9BFFFFB.@-=BBFFFFB/FFFB/B9B..;-9;DF/9FF/99B.BF/B99A.:BBFEFFFBA-.-9
@M05620:37:000000000-D9766:1:1101:13365:7543 1:N:0:18
ACCACACCTTCTACAATGAGCTGCGTGTGGCTCCCGAGGAGCACCCCGTGCTGCTGACCGAGGCCCCCCTGAACCCCAAGGCCAACCGCGAGAAGATGAGGCCCGTTACTTCTTCTGTTGTCCGCCTCCCTCCTTCCTTGCCTCCCGGCGCTGCGCCCTTTCTCCCTGGTTCTCTATTCTGCCGCTTTCCGTCGGACTCTCTTCTCTGACCTGCCTCTCCTTTGACCCTCTGCTGGTTCTCGGTCGGCCGA
+
BBBBBBABFFFFGGGGGGGGGGHHGGGEDGHHHGGGGGGFGHHHHGGGEEGGGHFFHHHGGGGGGGGGGGGGHHHGGGGHGHHHHGGGGGGGGGHFHFG2?FC<>/0??1<11GGF11<101>A@CGD<.<<E/<DGH0;C:CG.:.;-;--9?@FGBA/9CF0/999.;B/BB9//;9B:/;--;.A/;:;A-:-:-:BF9F/F:B//B9/;..;BFBB9/9B///;FF./B/;/;;;:F..;9@A-.--
@M05620:37:000000000-D9766:1:1101:13385:7548 1:N:0:18
ACCACACCTTCTACAATGAGCTGCGTGTGGCTCCCGAGGAGCACCCCGTGCTGCTGACCGAGGCCCCCCTGAACCCCAAGGCCAACCGCGAGAAGATGCGCACCTCTACCTCTTCTGGTGGCCGCCTCCCTCCTTCCCGGCCTCCCGGAGCTGCGCCCTTTCTCACTCGTTCTCTCTTCTTCCGTCTTCTGCAGTTCTCTCTTCTCTGACCTGAGCTTCCCTTGGAACTCTGCAGTTTCCAGATCGGAAGA
+
>AA?AABAFFFFGGGFGGGGGGHHGGGGHFGHHGGGGGGGGHAHHGGGEEGFHHHHHHHGGGGGGGGGGGGHFHHGGGGHEHHHHGGFGGGG@FHCGHB<///>0<?11?1111>11<10>>0-A-.<<C/:CC0<//.--;..9=A---A./9-A.;-////;BF//;AAFEF/FF9BF/;/9;.9EF/://;///;:/9/BBFFF/B/;F.9.///;F.;/.//;//;;///9//9;//9;FB9..;9.
@M05620:37:000000000-D9766:1:1101:6595:7554 1:N:0:18
GAGGCTGCTTTGGAAGAAACTCATAGATTACTGCAACAGTTCCCCCTGGACCTGGAAAAGTTTCTTGCCTGGATTACAGAAGCTGAAACGACTGCAAGTGGGCTGCTACCCGTAAGGAAAGGCTCCTAGAAGACTCCAAGGGAGTAAAATAGCTGATGAAACAATGGCAAGTAAGTCATGCATTTCCGCTTTAGCACTCTTGTGGATCCAATTGAACAATTCTCAGCATTTGTACTTGTAACTGACAAGCC
+
BBBABBFBFFFFCGGGGFGGGF4BFGEHDFGHHHHBHHFADGGHHGGGHFHHCCEFHHHHEGGHHGGHH5B1BDGGHHH5BFHCFF3BG1BEEEF3@3BB@C1C??G4B2F?EEEHEGHCGF/B?FBGHBH3B?3FBGG2FEAA?FG2@2@GF22222>2@GCCH11GH1<??GF1>1111<=F1>1.<.<.=<00<<C0DG=<AGCHHHGFFCFHFFH0:0CC00;09;;C9;CBFFGGGGF00BFF?EA
@M05620:37:000000000-D9766:1:1101:25155:7558 1:N:0:18
ACCACACCTTCTACAATGAGCTGCGTGTGGCTCCCGAGGAGCACCCCGTGCTGCTGACCGAGGCCCCCCTGAACCCCAAGGCCAACCGCGAGAAGATGAACCCGGGTGCCTGGACCGCTCCCGCTTCTGGCGGCCGCCTCCCTCCTTCCTGGCCACCCGGCGCTGCGCCCTTTGGCACTGGTTCTCTCTGCTGCCGTTTTCAGTCGGACTCTCTACTCTGGCCTGCGTCTCATTTGGACATCTGCTAGATC
+
BBBBBBBBFFFFGGGGGGGGGGHHGGGGHGHHHGGGGGGGGHHHHGGGGGGGGHHHGHHGGGGGGGGGGGGHHHHGGGGHGHHHHGGGGGGGGGHHHHH2?///>>?-A0<<.<FG-AG-E..<AE.00;0:-AB-:B99AEBFDF/BB/:/;./:A9B;-9;9-.-;AA-9F//;/;B/./;////BF//;B/A-99/.9//;:9---9999//;//://9;B.F-A-../9/;9///:/:B/;//;///
@M05620:37:000000000-D9766:1:1101:22317:7560 1:N:0:18
ACCACACCTTCTACAATGAGCTGCGTGTGGCTCCCGAGGAGCACCCCGTGCTGCTGACCGAGGCCCCCCTGAACCCCAAGGCCAACCGCGAGAAGATGACGCCAGGTACGTCTTCTGTTGTCCGCCTCCCTCCTTCCTTGCCTCCCTGCGCTGCGCCCTTTCTCACTGGTTCTCTCTTCTGCCGTTTTCCGTCGGACTCTCTTCTCCGACCTGCGTCTCCTTTGGCCCTCTTCCGGTTCTCGCTCGGTCTA
+
AAAA3>A>4BB@FD5FGG5BGGHHGEEA4EB2BB2A2AAEAA2BBBEEAE1ADGFHGFHE?CC>FFGE>/1B3BG??EEGGG?FGFGE/B<BCGHFHHE1/?C/>/?1?/?<GFGF=>>1>FG.<CA<<</CC<DGHH00;C00.;/;;@CB@DGBGBBGGFFF0;B0/CC0FFGGFFFFB;/@DFFE/B.;AB--;@FFFFFBFF/.-;BF.9@FBBFFFFFFE//9AEF/;/99-.;;99..:-9.;9B
@M05620:37:000000000-D9766:1:1101:6442:7569 1:N:0:18
ACCACACCTTCTACAATGAGCTGCGTGTGGCTCCCGAGGAGCACCCCGTGCTGCTGACCGAGGCCCCCCTGAACCCCAAGGCCAACCGCGCGAAGATGAGGCCTGTTACCTCTTCTGTTTTCCGCCTCTGTCCTTCCTTTCCTCTCTTTGCTGCGCCTTTTCTCCCTGGTTCTCTCTTCTGCCGTTTTCCGTCGGACTCTCTTCTCTGACCTGTGTCTCCTTTGGCCCTCTGCTGGTCCTCGCTCGGCCGA
+
BBBABBB3BFFFGGGGGG55FAGFGEGBAEGFH2BEDGGGGHHHHGGEEGGGHHHHHHHAEGGGGGGGGGGHHHGGGGGHGGHHHGGGGG<><DDFFFD10??1?1?<@?><FFG1=1F10>F.C.E</0=<C0=GHH0=;:CG0;000::;;:;@A;;9C;FBB9F;.;FFFGGFB0BCB0B?9CBE;/AFFBB;9-/BFFF/;/;9/99B.BFFFFBF:BFFF/9AAEFFF:;F9/99BF-AEBB.;>-
@M05620:37:000000000-D9766:1:1101:18460:7571 1:N:0:18
AGTGCCAGCTCTCAATCGCACAGGGGACCCAGGGCCTGGCCCCTCCATCCAGAAAACCTATGACCTCACCCGCTACCTGGAGCACCAACTCCGCAGCTTGGCTGGGACCTATGTGAGTATCCAGCGTAGGAATCTGGGAGTTGGGGAGGAGTGAGGAGTTGGGGAAAGACAGTCCTAACCGTGGAGGGTTCTGGTAAATGATGGGGTGAGGAGGGGCTCTTTGGCTCCCACCAGTCCCCCTGTCTGGTCTA
+
AAAABFFFBFFFGGGGGGGCEGHHGGGGGGHHGGGGGGGHHHGHGGHHHHHHHHHHHGHHHHHHHHHHHHHGGGGGHGHHHHHHHHGHGHHHGGGGGHHHGHHGGGHHGHHHHHHHHHHHHHHHHGGGGGHHHHHHHHHGGHHHGGGGGGGHHHHHHGHHHHGGGGHHHHHHHHHHHHHHGGGGGGGGEFGGGGFGGGGGGGGGGGFFFFFFFFFFFFFFFFFFFFFFFFFFFFFFFFFFFFFFFFFFFF/
@M05620:37:000000000-D9766:1:1101:22319:7581 1:N:0:18
ACCACACCTTCTACAATGAGCTGCGTGTGGCTCCCGAGGAGCACCCCGTGCTGCTGACCGAGGCCCCCCTGAACCCCAAGGCCAACCGCGAGAAGATGAGGCCCGCTACCTCTTCTGGTGGCCGCCTCCCTCCTTCCTGGCCTCCCGGCGCTGCGCCCTTTCTCACTGGTTCTCTCTTCTGCCGTTTTCCGTAGGACTCTCTTCTCTGACCTGAGTCTCCTTTGGCACTCTGCAGGTTCTCGATCGGCAGA
+
BBBCCDDBFFFFGGGGGGGGGGHHGGGGHGHHHGGGGGGGGHHHHGGGEGGGHHHHHHHGGGGGGGGGGGGHHHHGGGGHGHHHHGGGGGGGGGHHHGHHHGGGGDDGGHHHHHHHHHHHGHHGGGGGHGHHGHHHHHHHHHHHHFGGAGGGGGGGFFCFFFFFFFFFFBFFFFFFFHFFFFFFADFFFFFFFFDFFFFFFFFFFFFFFFFHF/BFFFFFFFFFF0BFFFFFFFFFFFFFBEFFFFFF@C.
@M05620:37:000000000-D9766:1:1101:6235:7584 1:N:0:18
ACCACACCTTCTACAATGAGCTGCGTGTGGCTCCCGAGGAGCACCCCGTGCTGCTGACCGAGGCCCCCCTGAACCCCAAGGCCAACAGCGAGAAGATGAGGCCCGATCCCTCTTCTGCTGTCCGCCTACCTCCTTCCTGGCGTCCCAGAGCTGAGCACTTTATCCCTGGTTCGCTCTTCTGCCGTTTTCCGTCGCACTCTCTTCTCTGACCGGCGTCTCCTTTGGACCTCTGCAGGTCCTCGATCGGCCGG
+
AAAABBBBFFFFGFGGFF5FG5FCE2ABG?HHBFGEEGGGGHHHHGGGGDGGHHHBHHGG?EEGG1EEGGG1G3EEGG/?//?FGG/?FEC</B0FBD1F0/<<</</?0?0?<1111>1>FG.>.<<<.0=.<<=<0<CC-=A-:0=.CGHH0./0.9900;;9C00;=00-9;E9FGB0;F=F9BA:/9;A--9;@FBFFF/BBB/;FF-----9DBFFF/B///.;/B/;/;9;//;;A?BF=FBF--
@M05620:37:000000000-D9766:1:1101:7219:7599 1:N:0:18
ACCACACCTTCTACAATGAGCTGCGTGTGGCTCCCGAGGAGCACCCCGTGCTGCTGACCGAGGCCCCCCTGAACCCCAAGGCCAACCGCGAGAAGATGAAGCCAGGTGAGTCTTCTGCTATCCCCTCCGGTCCCCCCTTGCCTCCCTGCGCGGCTCCCTTAGCCGCGGCTTCTCTCTCCTGCCGTCTCTCGTCGCACTCTCCTTATTACCCTCCGCTCCCATCGGACTTTTGCTGGTCATCCTTCAGGCGA
+
CCDDDDDDFFFFGGGGGGGGGGHHGGGFHGHHHGGGGGGGGHHHHGGGGGGGHHHHHHHGGGGGGGGGGGGHHHHGGGGHGHHHHGGGGGGGGGHHHH2?2??FC??11??=B1?1?DFF1F01<>...<<<-<..<-</<GHHHCF0<<---<-CEGF00:00.<----<<BFFF00/<B0.-<-</<0.<.-9--<<<F/<<0<00:0<F?....9../::.<<--000000<0/0::000:<0:0/--
@M05620:37:000000000-D9766:1:1101:24162:7634 1:N:0:18
ACCACACCTTCTACAATGAGCTGCGTGTGGCTCCCGAGGAGCACCCCGTGCTGCTGACCGAGGCCCCCCTGAACCCCAAGGCCAACCGCGAGAAGATGAGTGGCCCGCTACCTCTTCTGGTGGCCGCCTCCCTCCTTCCTGGCCTCCCGGCGCTGCGCCCTTTCTCACTGGTTCTCTCTTCTGCCGTTTTCCGTAGGACTCTCTTCTCTGACCTGCGTCTCCTTTGGAACTCTGCAGGTTCTAGATCGGAA
+
CCCCCDDDFFFFGGGGGGGGGGHHGGGGGGHHHGGGGGGGGHHHHGGGGGGGHHGGHGGGGGGGGGGGGGGHGHHGGGGHGHHHHEGGGGGGGGHHGHEGHFFC0/>AC->FGHHHHF1FHFDFHCCDG:CEHHGHHHHHFFHHHHGGGGGGGGGGGFF;=FFFFFBFFFFFFFFFHFFFFFFFFFFFFFBFFFFFFFFFEFFFFFFFFF0BFFFFCDFFFFFFFFF0:FFFFFFFFFFFFF:FFFFFD.E
@M05620:37:000000000-D9766:1:1101:14538:7642 1:N:0:18
ACCACACCTTCTACAATGAGCTGCGTGTGGCTCCCGAGGAGCACCCCGTGCTGCTGACCGAGGCCCCCCTGAACCCCAAGGCCAACCGCGAGAAGATGCGGCCCGCTACCTCTTCTGGTGTCCGCCTCCCTCCTTCCTGGCCTCCCGGCGCTGCGCCCTTTCTCACTGGTTCTCTCTTCTGCCGTTTTCCGTCGGACTCTCTTCTCTGACCTGCGTCTCCTTTGGCACTCTGCAGGTTCTCGATCGGTCGA
+
ABAABAAAFFFFGGGFFGDEGGHHGEGE4ECGEFGEFGGGFHHFHGGGGFGGGHHHHHHEGGGGGGGGGGGHHHHGGGDHEEHHHFE@DG@BCGHGHF1</<</--<-<CDGGFDGDG0<.=0CD.C:.::GGHGHC;0/.;99.CA--;A?-E-@A>>;BBBFFFBBBFFFFFFFFF/F/FBBF?FFF/D9:@--9;FFFFFFBF9999FF..9;9.FF/FBBB//;9BFF//F?9//;/:BBAB...-;
@M05620:37:000000000-D9766:1:1101:18089:7642 1:N:0:18
ACCACACCTTCTACAATGAGCTGCGTGTGGCTCCCGAGGAGCACCCCGTGCTGCTGACCGAGGCCCCCCTGAACCCCAAGGCCAACCGCGAGAAGATGAGGCCCGCTACCTCTTCTGGTGGCCGCCTCCCTCCTTCCTGGCCTCCCGGAGCTGCGCCCTTTCTCACTGGTTCTCTCTTCTGCCGTTTTCCGTAGGACTCTCTTCTCTGACCTGAGTCTCCTTTGGAACTCTGCAGGTTCTAGATCGGAAGA
+
AAAAAAAAFFFFGGGFGGGGGFHHGGGGCEGHHFGG2EEF?GGHHGGEEFGG5GHHDGHG?>0EFGGGGGGHHHHGGGGHGHHHHGGGGGGGDGH2FG2FHGGGCGGGGHHHHHHHHGGHGHHGGGGGHGHHFHHHHHFHHGHHGGGGFGGGGGGGGFGGGFFFFFFFFBFFEFFFFFFFFFFFADFFFFDFFFAFFFFFFFFFFFF9FFFFFBFFFFFFFFFFFFFBFFFFFFFFAFBFBFFFF;:.AD.
@M05620:37:000000000-D9766:1:1101:18071:7646 1:N:0:18
ACCACACCTTCTACAATGAGCTGCGTGTGGCTCCCGAGGAGCACCCCGTGCTGCTGACCGAGGCCCCCCTGAACCCCAAGGCCAACCGCGAGAAGATGAGGCCCGTTACTTCTTCTGGTGCCCGCCTCCCTCCTTCCTGGCCTCCCGGCGCTGCGCCCTTTCTCACTGGTTCTCTCTTCTGCCGTTTTCCGTCGGACTCTCTTCTCTGACCTGCGTCTCCTTTGGGACTCTGCTGGTTCTCGATCGGTAGA
+
>>1AAA1AFFC@AGG131BGEGGHAEGECFGHHGE0EEEGGHHGHGGGEFGEHHFHHHHGGGGGGG@EGGGHHHHGGGGHGHHHCFGGGGGGGGHHHHHB0FC/</???1<==<GG111010>.-AG<../CC/<GHH0/=.0C...--;-9-.-;E9?9BFFB////-;F///9:/B/F//;9-A/A/BA/-9@--;//BFFBFFF//B//---;@FBF//BFF--;AF////;F99;BF-9/9@F---/
@M05620:37:000000000-D9766:1:1101:16476:7659 1:N:0:18
AGTGCCAGCTCTCAATCGCACAGGGGACCCAGGGCCTGGCCCCTCCATCCAGAAAACCTATGACCTCACCCGCTACCTGGAGCACCAACTCCGCAGCTTGGCTGGGGGGGAATCTGGGAGTTGGGGAGGAGTGAGGAGTTGGGGCAAGACAGTCCTAACCGTGGAGGGTTCTGGTAAATGATGGGGTGAGGAGGGGCTCTTTGGCTCCCACCAGTCCCCCTGTCTGGTCTATCTCCTGCCCTTAGATCGGA
+
ABA?AFBF?FFFGGGGGGGGGGHHGGGGEGFHFGEGEGHHAHGHGGGHHHCHHHEFHGHFHFHHHHHFHHHGGGGGHHHHFHHHHHHFFHHHGGGEGHHHGHHFAECGCBBDFFFEFF;AAFFF=-9;=;ABFFFFBDFFFF-@.-;A.F/BFFFFFB9FBFFBF.AB9FAFFFBBFFFFFFFFFFFB?FA9DF-BBBFFFFFFFFFEEFFF.AFFFFFFBFBFFBFFFFFFFBFFF//AFFFFFFFFE..
@M05620:37:000000000-D9766:1:1101:14091:7663 1:N:0:18
ACCACACCTTCTACAATGAGCTGCGTGTGGCTCCCGAGGAGCACCCCGTGCTGCTGACCGAGGCCCCCCTGAACCCCAAGGCCAACCGCGAGAAGATGAGGCCCGCTACCTCTTCTGGTGGCCGCCTCCCTCCTTCCTGGCCTCCCGGCGCTGCGCCCTTTCTCACTGGTTCTCTCTTCTGCCGTTTTCCGTCGGACTCTCTTCTCTGACCTGCGTCTCCTTTGGCCTCTGCAGGTTCTCGATCGGACGAG
+
BBBBBBBAFFFFGGGGGGFGGGHHGEGBCFHHHGGG?EEGEHHHHGGGEFGGGHGHHHH?EGCFGGGGGGGFHHHGGGGGGHHHGGGGGG/CCGGGHHGGHGGDG?A@CGGHHHHHHGHH.>GFGGGGHGGHGHHHHH0CGHHHGF.D9DDGGGGGFFFFFFFFFFFFFFFFFFFFFFFFFFFFADFFFFFF.BAFFFFFFFFFFFFFFFFFFFFFAFFFFFFFEFFFFFFFFFFFBFF/A/;FFF.:;@@
@M05620:37:000000000-D9766:1:1101:16457:7665 1:N:0:18
AGTGCCAGCTCTCAATCGCACAGGGGACCCAGGGCCTGGCCCCTCCATCCAGAAAACCTATGACCTCACCCGCTACCTGGAGCACCAACTCCGCAGCTTGGCTGGGGGGGAATCTGGGAGTTGGGGCGGGGTGCGGCGTTTGGGCCAGCCCGTCCTAACCGTGGAGGGTTCTGGTAAATGCTGGGGTGCGGAGGGGCTCTTTGGCTCCCACCAGTCCCCCTGTCTGGTCTATCTCCTGCCCTTAGATCGGA
+
A?>AAFFFBFFFGGGGGFGGEEHGGGGGGGHHGGGEAFGFFHGHGGFHBFGGFF3GHGFHHHFHHHGHHHHGGGCGHHHHHHHHFEGHGGHHGEGGGHHHGHHGGFGF@;@.9BF/FFA.9:B/;-9;@-;9-.@--;---..;.9..:;.99A..BFFEB;AC..D;;;F///:BFFFF/BFED-.9.-9-;9;A-9EBFFEF9BFF?.9..;;9FFFDFFFFFBB/B//:BFBB//BFFFF9B/99..;
@M05620:37:000000000-D9766:1:1101:6832:7670 1:N:0:18
AGTGCCAGCTCTCAATCGCACAGGGGACCCAGGGCCTGGCCCCTCCATCCAGAAAACCTATGACCTCACCCGCTACCTGGAGCACCAACTCCGCAGCTTGGCTGGGATCTGGGCGTTGGGGCGGCGTGCGGAGTTGGGGCCCGCCCGTCCTACCCGTGGAGGGTTCTGGTAACTGATGGGGTGCGGCGGGGCTCTTTGGCTCCCACCAGTCCCCCTGTCTGGTCTCTCTCCTGCCCTTAGATCGGCAGAGC
+
AAAAAFFCAFFFGGGGGGGAE?BEFGGEEEGHBBEEFFHHHHGHGGHHHHHHHHGHHGHGHHGHHFHHHHHGG>EEHHHHBFHHGHHEFHHGEEFGGHHHGHHFGGHHGHHHH/<<BD0B///A-AA@:ACGGGGGGG-.--:----;DFF//AF?AAF.AFAAFFBFF;B//BFFFFFFDDD.@D-@=FFFFFFBFFFFFFFF/FFFFFFFFFFBEBFFFFBFFBFFFFFFF/FEFFFF/FFED--9.;B
@M05620:37:000000000-D9766:1:1101:12624:7671 1:N:0:18
ACCACACCTTCTACAATGAGCTGCGTGTGGCTCCCGAGGAGCACCCCGTGCTGCTGACCGAGGCCCCCCTGAACCCCAAGGCCAACCGCGAGATGATCAGTGGCCCGCTCCCTCTTCTTGTGGCCGCCTCCCTCCTTCCTGGCCCCCAGGCGCTGCGCCCTTTCTCACTGGTTGTCTCTTCTGCCGTTTTCAGTAGGACTCTCTTCTCTAACCTGCGTCTCCTTTAGAACTATACAGGTTCTAGAAAGGAA
+
>AABAAAAFFFFGGGGGGGGGGHHGGGGGEFGGGGG2EG22F2GHGGGEEFFFHHHHHHGFF0EFGGGGGGFGHHGGGGHGHHHHGGGGGG/</2?F22?F2?FGHCFG@EGHGFHFG1>FFEHHDCGACGGFFGHHHHHHHEG.AD?AE.=DGGFAGEGFFFFFFFFFFFFF.;B/B/BFFFFFFADBFFFFBFFFFFFF/BFFBFFF/9:FBFF-9;ABFFEF/;:B/////;;9FFBFFF/;///9;/
@M05620:37:000000000-D9766:1:1101:7635:7691 1:N:0:18
ACCACACCTTCTACAATGAGCTGCGTGTGGCTCCCGAGGAGCACCCCGTGCTGCTGACCGAGGCCCCCCTGAACCCCAAGGCCAACCGCGAGAAGATGAGGCCCGCTACCTCTTCTGGTGGCCGCCTCCCTCCTTCCTGGCCTCCCGGAGCTGCGCCCTTTCTCACTGGTTCTCTCTTCTGCCGTTTTCCGTAGGACTCTCTTCTCTGACCTGAGTCTCCTTTGGAACTCTGCAGGTTCTAGATCGGAAGA
+
BBCBBCCAFFFFGGGGGG5GGGHHGGGAGGFFHFGFDCEEGHGHHGEFGGGGHHHHGHHE@FGGGGGGGGGHFHHGGGGHGHHHHGGGGG<BDGHGHHHHHGGGGGGCGHHHHHHHHGHHDHHFFGGGHGHHGHHHHHFCGHHHHG??DGGGGFBGGGGGGGGFFFFBFFFFFFFFFFFFFFFFDDFFFFFF.ADBFFFFFFFFFFFFBFFFF/BFFFFFFFFFF:BFFFFFFFFFFFFF0F0FFFFDE?.
@M05620:37:000000000-D9766:1:1101:14008:7710 1:N:0:18
ACCACACCTTCTACAATGAGCTGCGTGTGGCTCCCGAGGAGCACCCCGTGCTGCTGACCGAGGCCCCCCTGAACCCCAAGGCCAACCGCGAGAAGATGAGGCCCGCTACCTCTTCTGGTGTCCGCCTCCCTCCTTCCTGGCCTCCCGGCGCTGCGCCCTTTCTCACTGGTTCTCTCTTCTGCCGTTTTCCGTCGGACTCTCTTCTCTGACCTGCGTCTCCTTTGGCCCTCTGCAGGTTCTCGATCGGCCGA
+
DCDCCDDBFFFFGGGGGGGGGGHHGFGB4EHGGFFGDGEEDHHHHGGAEEGGFHGHHHHAEECFGGGGGGGHHHHGGGGHGHHHHGGGGG<DGGHEHHHHHGGCF>>/A>FGHHHHH1FGFFGGGGGGG<CGGHHHHH0;GHHH:C.:-ABGFGGGGDFFFFFFFFFFFFFFFFFFFHFFFFFFDFFFFFFFFFDBFFFFFFHBFFFFFFFFFEFFFFFFFFFFFBFFFFFFF;;F.:;;:E0BFFF>AD=
@M05620:37:000000000-D9766:1:1101:18127:7716 1:N:0:18
AGTGCCAGCTCTCAATCGCACAGGGGACCCAGGCCTCTGGGAGTTGGGTCGGAGTGATGAGTTGGGGAAAGACAGTCCTAACCGCGGAGGGTTCTGGTAAATGATGGGGTGCGGCGGGTCTCTTTGGCTCCCCCCCGTCCCCCTGTCTGGTCTATCTCCTGCCCTTAGATCGGAAGAGCCCCCGTCTGCCCTCCAGTCACTCCGGAGAATCTCGTCTGCCGTCTTCTGCTTGAAAAAAAACCAAATCAGCC
+
AA>AAFFFCFFFGGGGGFGCFCHFGGFGFGHHF2FAGGHBBGFEGBBA1BAEE0BFG5DFGFDBB>>BBGHHHHBBBFG4BFG///>/>EFE0BGGHBGH2FGGHHHHGEG/BC/@DG-;GHHHGHFHHHGG.CFFGGGGFFFFFFFFFFFFFFFFFFFFFFFFFFFFFFFFF.;DFFFEFFFFFFFFF/;FFFFFFFFFFFFFFFFFFFFFFFEDFFFFFDFFFFFFFFFFF//;ADF-....://:///
@M05620:37:000000000-D9766:1:1101:14014:7728 1:N:0:18
ACCACACCTTCTACAATGAGCTGCGTGTGGCTCCCGAGGAGCACCCCGTGCTGCTGACCGAGGCCCCCCTGAACCCCAAGGCCAACCGCGAGAAGATGAGGCCCGCTACCTCTTCTGGTGGCCGCCTCCCTCCTTCCTGGCCTCCCGGAGCTGCGCCCTTTCTCACTGGTTCTCTCTTCTGCCGTTTTCCGTCGGACTCTCTTCTCTGACCTGAGTCTCCTTTGGAACTCTGCAGGTTCTCGATCGGCAGA
+
BBBBBBBBFFFFGGGGFGGGGFHHGGFEF2GHHGGGGGGGGHHHHGGGFFGGGHHHHHHGCEGGFGGGGGGHHHHGGGGHGHHHHGGGGGCCDGFC2FDFHGGCFGFCGHFHHFHHHGGG.GG?CGGDEGGHGBGHHHCCGFFGGGG9-AAA9BBB.B9B9F0F/FF/99/BBFFFFE9F9B9-A.9EFBDF.@9-@DFFFFFFFFF9/FFF./99;/;/F/B/9//;FBFFFBB.;B/:/.9BF=.-;>.
@M05620:37:000000000-D9766:1:1101:17481:7753 1:N:0:18
ACCACACCTTCTACAATGAGCTGCGTGTGGCTCCCGAGGAGCACCCCGTGCTGCTGACCGAGGCCCCCCTGAACCCCAAGGCCAACCGCGAGAAGATGAGGCCCGCTACCTCTTCTGGTGGCCGCCTCCCTCCTTCCTGGCCTCCCGGCGCTGCGCCCTTTCTCACTGGTTCTCTCTTCTGCCGTTTTCCGTCGGACTCTCTTCTCTGACCTGCGTCTCCTTTGGAACTCTGCAGGTTCTCGATCGGCAGA
+
AB@BBBBBFFFFGGGFFGGGGGGHGGGEHDHHHGGFGGGGGHHHHGGGFFGGHHHHGHHGGGGGGGGGGGGHHHHGGGGHGHHHHGGGGGGGGGHHFGHHHGGEDAA@FHHHHHHHHHHH.FGCGGGGHGHHGHHHHH0CHHHHHGDAAGGGDFFGFFFFFFFFEFFFFFFFFFFFFFFFFFFFFFFFFFFF.;9-@DFFFFFFFFFFBBFFF.=ADFBFFFFFB//9FFFFF/BAFFFF/E/FF@DF9@A
@M05620:37:000000000-D9766:1:1101:8169:7762 1:N:0:18
ACCACACCTTCTACAATGAGCTGCGTGTGGCTCCCGAGGAGCACCCCGTGCTGCTGACCGAGGCCCCCCTGAACCCCAAGGCCAACCGCGAGAAGATGAGGCCCGCTACCTCTTCTGGTGTCCGCCTCCCTCCTTCCTTGCCTCCCTGCGCTGCGCCCTTTCTCACTGGTTCTCTCTTCTGCCGTTTTCCGTCGGACTCTCTTCTCTGACCTGCGTCTCCTTTGGCCCTCTGCAGGTTCTCGATCGGCCGA
+
CCDDDCDAFFFFGGGGGGAGGGHHGEGBFFHHHGGGDGGGGHHHHGGEEEFGHHHHHHHEFGGGGGGGGGGHHHHGGGGHGHHHHGGGGGBCGGHGHHGHHGG?D/><C<>GHHHHH1GH.FHGGGGGG<<GGGHHHH0<GHHH:;/<:;@DGGGGG:CFGGGG0CGGGGGGFFFFFFFFFFFFFFFFBFFFFFB9CFFFFFF:F0:BFFFFFFFFFFFFFFFFF0;EFFFFF:;A.0;;0E0FFFD;.@-
@M05620:37:000000000-D9766:1:1101:9211:7778 1:N:0:18
ACCACACCTTCTACAATGAGCTGCGTGTGGCTCCCGAGGAGCACCCCGTGCTGCTGACCGAGGCCCCCCTGAACCCCAAGGCCAACCGCGAGAAGATGAACCCAGGTGCGTGGCACGCTACCTCTTCTGGTGGCCGCCTCCCTCGTTCCTGGCCTCCCGGCGCTGCGCCCTTTCTCACTGGTTCTCTCTTCTGCCGTTTTCCGTAGGACTCTCTTCTCTGCCTTGCGTCTCCTTTGGAACTATGCCGGTTC
+
BBBBBBBAFFFFGGGGGGAFGGHHGEGBAEHHHGGFDFFGGHHHHGEEEEFGGHHGGHHEEEFGGGGGGGGGHHHGGGGHGHHHHGGGGGBDGGHGHHHHHHDFGGFG1>FGC->>CDD.-<DG0D===0=GFGH-AFGGHGHH-;AFFFFGGGGGGGGGGG@DAFFFFFFFFFBFBFFFFFFFFFF;;BFF/F;@;DFFFFDF;;D/:FFFFFFBFFFF/B/;B;;;;.BFFBFFFFFFF/;FF/-9;D.
@M05620:37:000000000-D9766:1:1101:14051:7796 1:N:0:18
AGTGCCAGCTCTCAATCGCATAGGGGACCCAGGGCCTGGCCCCTCCATCCAGAAAACCTATGACCTCACCCGCTACCTGGAGCACCAACTCCGCAGCGTAGGAGTTGGGGAGGAGTGAGGAGTTGGGGAAAGACCGTCCTCACCGTGGAGGGTTCTGGTAACTGATGGGGTGCGGAGGGGCTCTTTGGCTCCCACCAGTCCCCCTGTCTGGTCTCTCTCCTGCCCTTAGATCGGAAGAGCCCACGTCTGAA
+
ACAABFFFCFFFGGGGGGGGAEHHHGGGGGHHGGGGGGHHHHGHGGHHHHHHHHHHHGHGHHHHHHHHHHHGGGGGHGHHHHHHHHHHGHHHGGGGGGEEGGDGHHHHGGGGG/CHHE2G2CGHHHGGEDGHCH0AGGGG11<GGHHG.CEGEHHHHHGH0:CHFHHHHF:-.:--ADDGFFFFFFFFFFFFF/AFFFFFFFFFFFFFFFFFFF0FFFFFFFFFFFFFFFFFFD.EF..B.;AFFFFFFFB
@M05620:37:000000000-D9766:1:1101:23961:7799 1:N:0:18
GAGGCTGCTTTGGAAGAAACTCATAGATTACTGCAACAGTTCCCCCTGGACCTGGAAAAGTTTCTTGCCTGGCTTACAGAAGCTGAAACACCTGCCAATGGGATGCTACCCGTAAGGAAAGGCTCCTAGAAGACTCCCAGGGAGACAAAGAGCTGATGAAAACATGGCAAGTAAGTCAGGCCTTTCCGCTTTAGCACTCTTGTGGATCCAATTGAACCATTCTCAGCATTTGTACTTGTAACTGACACGCC
+
AAABBAFBFFFFFGGGGGGGGGHHFHHFDFHHHHHFFGHFFGHFHGGGGHHHHHFFFGGHHHHHHHFGHHHHHHGHHHHHHHHHEHHHHF1EGFHFHBHHGGFG12FGHHHGGGDHHHGHGFH30/FFG3F3FGH3?/FFGG///?B2@@<22@22@FFF2?F/GHHHHHGHFHHHHH<0>.<FHHH.>CEFGHHFHHHHHFHHGHHHHHHGHHBGH.CHH0BGG0FFGGGG;FGGG0;F0FGGGGF0;-E
@M05620:37:000000000-D9766:1:1101:22325:7805 1:N:0:18
GAGGCTGCTTTGGAAGAAACTCATAAATTAGTGACACAGGTTCGGCTGACCATGTAACCGTTTTTTAGCTGGCTTACAGCAGCTGGTACCACTTCCCCTGGTATCCTACACGTAAGGAAAGGCTCCTAGCAGCCTCCCAGGGCGTCAACGAGCTGCTGAACCCCTGGCAAGTCAGTCAGGCCTTTCCGCTTTAGCACTCTTGTGGATCCAATTGCACCATTCTCAGCATTTGTACTTGTACCTGACCCGCC
+
ABBAABFBFFFFGFGGGFGGG4ABA5BDFG4DFB5DBE2F33B22ABA2ABFC55555BAA1B11A135B32BFHFHHH32?FH3?3B43BFG3FG2BGGH@BB44FB3?F/B20BFFH3ECGHHGHHH3?22?GHHGHHGG/@>/E/1/FDFGHCHH1G<GG.FFGGH0CDDDDGFHHHHAGHHHHGCGGG0CGHHHFGGFFFDGGGG09FFG0CF/FFGFFGGGGFFFGGGFFGFEFFFFBBBFB9-@F
@M05620:37:000000000-D9766:1:1101:6314:7824 1:N:0:18
ACCACACCTTCTACAATGAGCTGCGTGTGGCTCCCGAGGAGCACCCCGTGCTGCTGACCGAGGCCCCCCTGAACCCCAAGGCCAACCGCGAGAAGATGAGGCCCGCTACCTCTTCTGGTGGCCGCCTCCCTCCTTCCTGGCCTCCCGGAGCTGCGCCCTTTCTCACTGGTTCTCTCTTCTGCCGTTTTCCGTAGGACTCTCTTCTCTGACCTGAGTCTCCTTTTTGACTCTGCAGGTTCTATATCGGGAGA
+
CCBCCCCBFFFFGGGGGGGGGGHHGEGEHGHHHGGG2FFEGGHHHGGGEGGGGHHHHHHGGGGGGGGGGGGHHHHGGGGHGHHHHGGGGGBFGGHHHFFHHG/C/>/><<FHHHHHGDFG.GCGGCAFCFHHGFFC:C0;CGCH.C.--AFGFBFG.A?CF0FFFFFBB//9BFFFF//B9/;B..;E//:9...//;;FFFF/BFF//9B/B/;//;F9/:F//-.;9BFFB/:..;9;//::B.--:;.
@M05620:37:000000000-D9766:1:1101:6394:7825 1:N:0:18
GAGGCTGCTTTGGAAGAAACTGACAAGTGAGTGACACAAGATAGGACGAGCAGCGGTCCGAAGTCCGGTTAAGCGATAACATCTAGTACGACTTCATCTGGTCTAATAAACAAAAGGCAAGGCTTCTTGGTGACTCCAAGGGAGTTACATAGCTGCTGGACCACTGGCCCGTAAGCCATGCATTTCCGCTTTACCGCTCTTGTGGATCCCCTTTAACAATTCTTACCATTCGTACGTGTAACTGACATGCC
+
>1>>>>BACD@DABBA1ACEEFD1A1A13A1DBD33BA0B01D10B1A/AAA00///A/A///>11/>>?/B11///B/1@2B@1@222/?>//>B22>B1B1B12B2B1B1/BBB//B0/</10<11B11?1@2@@1@1/////0111111FF1111100>..11FG..-<-.<0</0:;0C0:C0..;.C00;.-9@EB;;9900;B/.;.00090000;;///9;9B//;-;--9;-/;BF/;////9
@M05620:37:000000000-D9766:1:1101:9571:7826 1:N:0:18
ACCACACCTTCTACAATGAGCTGCGTGTGGCTCCCGAGGAGCACCCCGTGCTGCTGACCGAGGCCCCCCTGAACCCCAAGGCCAACCGCGAGAAGATGAGGCCGGTTACCTCTTCTGCTGTCCGCCTCCTTCCTTCCTTGCCTCTCTGCGCTGCGCCGTTTCTCCCTGGTTCTCTCTTCTGCCGTTTTCCGTCGGACTCTCTTCTCTGACCTGCGTCTACTTTGGCCCTCTGCTGGTTCTCGATCGGCCGA
+
BBBABBBBFFFFGGGGGGGFGGHHGEEEHGHHHGGEGGGGGGHHHGGGEEFGHGHHGHHGGGGGGGGGGGGHFHGGGGGHGHHHHGGGGGFGGGHHHHH22?//><?C<1>11<FDG1111>F.-EA../==<00DHH:0;CFH//000;::-C9AD--;=CFFFBB0.CFB00FFFF/9//B-::9ABFF:.9>9-;BBBBF/:BFB/;/:.9@.@D.://B/B//9AEBB/99B//;;B?/;FFB-.99
@M05620:37:000000000-D9766:1:1101:21311:7831 1:N:0:18
GAGGCTGCTTTGGAAGAAACTCATAGATTACTGCAACAGTTCCCCCTGGACCTGGAAAAGTTTCTTGCCGTGCGGACAGTCTCCTATAAGACTCCCACGGGGCTAATAAGCGTACGAAACAACTGCAAGAAGGCTACCCATGCGCCCCCGAGCTGCTGCCTCGATGGAACGTAAGACAGGCCATTACGCGTACGCACTATTGTGGATCCACGTACAAAATTCTCAAAGTTTATACTTGTGAATTCCACGCC
+
BABBBBFBFFFFGCGGGFGGGGGHHHEHHHHHHHGHGHHHHHHHHGGGHHHHHHHBBAGHGHHHHHGGH0AABEEC0>F@B@F@BB434BBBG3BFG1/>////?BB4B3B<EE/<//?B2/?22@22@22@0/2@2201001?///--->AD.//<00.0<.:=0./C:..:C.0://..:./0;0.;-;-;-..-9/9;B//.//BBF/.;.;AFBA//:/;://///;//;FFFFF/9////;B/9;E
@M05620:37:000000000-D9766:1:1101:21722:7840 1:N:0:18
GAGGCTGCTTTGGAAGAAACTCATAGATTACTGCAACAGTTCCCCCTGGACCTGGAAAAGTTTCTTGCCTGGCTTACAGAAGCTGAAACAACTGCCAATGGGATGCTACCCGTAAGGAAAGGCTCCTAGAAGACTCCAAGGGAGTAAAAGAGCTGATGAAACAATGGCAAGTAAGTCAGGCATTTCCGCTTTAGCACTCTTGTGGATCCAATTGAACAATTCTCAGCATTTGTACTTGTAACTGACAAGCC
+
A?ABAAFAFFFDGBABGGAFGGHHHFHFEHGHHB4FFHHHFFGGHGEAAGFGGHEGB3CBBEGDGHHBFGHHHHHEBFGHHHFHHEBHFG1FGHHEHHHHG1BF?BFGGFGEEE?0BFF?FE?3BCGGBFH3BBBBGFFBCDGC?B3FGB?<22F2F22@F2@FF?1<FGE??DG?<?10>>>>1=FE??DG0=DGH<CFG<=<CDG;GCGC;C:C:GGCFCCHHCCCGFFF;;CCF09BBBFBBFFFAAC
@M05620:37:000000000-D9766:1:1101:18576:7886 1:N:0:18
ACCACACCTTCTACAATGAGCTGCGTGTGGCTCCCGAGGAGCACCCCGTGCTGCTGACCGAGGCCCCCCTGAACCCCAAGGCCAACCGCGAGAAGATGCCCCGGTCTGTCTCCTGCTGCCTCTTCTGGCCTCCGCCTCCCTCCTCCCTGGCCTCCCGCTTTTTCGCCCGTTCTCTCTTGTTCTGTCTTCTGCCGTTTTCCGTTGGCCTCTCTTCTCTGCCCTGAGTCTCCTTTGGAATTCTGCTGGTTCTA
+
CCCCCCCCFFFFGGGGGGGGGGHHGGGFDGHHHGGGGGFGGHHHHGGGGCGGHHGHHHHGGGGGGGGGGGGHHHHGGGGHGHHHHGGGGGGGGGHHHHHF2//////0111>1111<1101>/0=0000.0<C..=..../;.//;.:0;F90C.E.--..00;-=.9-=FFFF/BF//;/F//;/BFF/BB9CA./AF/.;/..//::/BF//B////;.B./9///9BFB/9;//////9///;;BB/;
@M05620:37:000000000-D9766:1:1101:12077:7907 1:N:0:18
ACCACACCTTCTACAATGAGCTGCGTGTGGCTCCCGAGGAGCACCCCGTGCTGCTGACCGAGGCCCCCCTGAACCCCAAGGCCAACCGCGAGAAGATGAACCCAGGTGCGTGGCCCGCTCCCTCTTCTGGTGGCCGCCTCCCTCCTTCCTGGCCTCCCGGCGCTGCGCCCTTTCTCACTGGTTCTCTCTTCTGCCGTTTTCCGTAGGACTCTCTTCTCTGCCCTGCGTCTCCTTTTGGAACTCTGCTGGTT
+
CCCCCCC>BFFFGGGGGGFGGGHHGGGB4FHHHFFF2EEGGHGHHGGEEEEGFHGHHHHEFC?FGGGGGGGHHHHGGGGHGHHHHGGGGG<BFGHEGHHHHHGFHGHH1AFGGGHHGGG@EGHHHHGGGFHHGHHGGGGGGGGG;CFGFGGGGGGGGCFGGF=@FFFFFFFFFFFFFFFFFFFFFFF;BBFFFF;BDFFFFF?F9ADBFFFFFFFFFFFF9F9;F.@;:9BFFFFFFFF/;BFFF//;;;B
@M05620:37:000000000-D9766:1:1101:13040:7922 1:N:0:18
GAGGCTGCTTTGGAAGAAACTCATAGATTACTGCAACAGTTCCCCCTGGACCTGGAAAAGTTTCTTGCCTGGCTTACAGAAGCTGAAACAACTGCCAATGGGATGCTACCCGTAAGGAAAGGCTCCTAGAAGACTCCAAGGGAGTAAAAGAGCTGATGAAACAATGGCAAGTAAGTCAGGCATTTCCGCTTTAGCACTCTTGTGGATCCAATTGAACAATTCTCAGCATTTGTACTTGTAACTGACAAGCC
+
A3>AAAFAFFFFGGGGAGGGGFFGGGHHHGHFHHA4GGBADGHHHGGGHGGHHHFFHBCFFHHHHHHHHHHHHHHHHHHHHGHHHFHHHBGGGFHHGFHFGHBGGHHHHHHGGEDHHFHHHHHHHGHHHHGHHHHHHBHHGGEGF0GDGHGHHHHFGHGHHHGFHHHHHHGHBGHFGHHHHHHHHHHGGGGGHHHGHHHHHHHHGFHHHFHHHHHHHBGHHGHHHHHHHGGGGGGGGGGG0FGGGGG0AEE
@M05620:37:000000000-D9766:1:1101:19439:7932 1:N:0:18
ACCACACCTTCTACAATGAGCTGCGTGTGGCTCCCGAGGAGCACCCCGTGCTGCTGACCGAGGCCCCCCTGAACCCCAAGGCCAACCGCGAGAAGATGAAGCCAGCTACCTCTTCTGGTGGCCGCCTCCCTCCTTCCTTGCCTCCCTGCGCTGCGCCCTTTCTCACTGGTTCTCTCTTCTGCCGTTTTCCGTCGGACTCTCTTCTCTGACCTGCGTCTCCTTTGGCCCTCTGCAGGTTCTCGATCGGCCGC
+
CCCCCCCCFFFFGGGGGGGGGGHHGGGGHGHHHGGGGGGGGHHHHGGGGGGGFHHGHHHGGGGGGGGGGGGGHHHGGGGHGHHHHGGGGGGGGGHHHGH2??G0?/?1?0?FGDGGH1G<.><-<@<<<<<CDC0DHB0;CGHHHG/0;-:?-C-CGG?BBB09;;B9/;CFFGGGG00BFFB>FAF9:9.FF=--9@FFFBF00:B009BFB.@.>./BBB00/:09;999B0;A.;0;;.0:F>D-.--
@M05620:37:000000000-D9766:1:1101:13051:7939 1:N:0:18
GAGGCTGCTTTGGAAGAAACTCATAGATTACTGCAACAGTTCCCCCTGGACCTGGAAAAGTTTCTTGCCTGGCTTACAGAAGCTGAAACAACTGCCAATGGGCTCCTACCCGTAACGCAAGGCCCCTGGATGACCCCAATGGAGCAAAACAGCCGATCAAACAATGGCAAGTAAGTCTGGCATTTCTGCTTTAGCACTCTTCCGACTCCAATCGAATAATTCTCACCATTTGTACTTGTAACTGACAAGCC
+
>?A>>AFBFFFDGB5B4FFGGGGHHHGHHBGFHHBBFHBFHFGHHGFFEBBGHGFBB3FGBFGGH5DBFH3GGHF3BBBDFFFGGBBFGFFGHFFCBFB331121?@3@BB?EE?/?//>>/?/?>//??32??22?<?2@22@@?2@F0/@0//></<F<>FGGDFF01.1>=D=000<<C<DDD0000000;;0::/0000.:-:9/CF0/..90;00;00;00.9CC;00;;;;9009C900999..;
@M05620:37:000000000-D9766:1:1101:22575:7941 1:N:0:18
AGTGCCAGCTCTCAATCGCACAGGGGACCCAGGGCCTGGCCCCTCCATCCAGAAAACCTATGACCTCACCCGCTACCTGGAGCACCAACTCCGCAGCTTGGCTGGGATCTGGGCGTTGTGGTGGCGTGCGGAGTTGGGGTCCGCCCGTCCTCCCCGTGGAGGGCTCTGGGACCTGATGTTGCGCGGTGGGGCTCTTGGGCTCCCACCAGTCCCCCTGTCTGGTCTCTCTCTTGCCCTTAGCTCGGACGAGC
+
AAAAAFFF?FFFFFGGGGGGGGGFFG?22ECFFGGG2FGH2FE1EFFHHGFG3EFFGE3CFF5GGHHHH11EE>EEHFHFEGHFFHF1EFHFEEF/EGHHEFBEEE?GGHHHB?DB@@///2?CFC/>//-<<<0>G-A.<C@CAD?:::.0/;C9.:-.;E-.;9C9B/..;B//;00/9/;9--.9A-;ADFFF/9A9BAEFBA..A;BFFFDFEFFBB/9/;//99B/;B/F//:/:FBFD-.;D->=
@M05620:37:000000000-D9766:1:1101:22190:7958 1:N:0:18
GAGGCTGCTTTGGAAGAAACTCATAGATTACTGCAACAGTTCCCCCTGGACCTGGAAAAGTTTCTTGCCTGGCTTACAGAAGCTGAAACAACTGCCAATGGGATGCTACCCGTAAGGAAAGGCTCCTAGAAGACTCCAAGGGAGTAAAAGAGCTGATGAAACAATGGCAAGTAAGTCAGGCATTTCCGCTTTAGCACTCTTGTGGATCCAATTGAACAATTCTCAGCATTTGTACTTGTAACTGACAAGCC
+
BABBB4FAFFFFFGGGGGGGGGGHGGFHHFHHHHHCCFHFFHHHHGGGHHHHGHHHHHFGHHHHHHFHHHHHHHHHHHHHHGHHFHHHHEHHHGHGHBHHHAGHFFHHHGHGGGGHHHHHHHHHHGHHHFHFHHHHHFHHGGHGE2GEHHGGHHHHGFHHFD2/GGFHHHGGGHHGHHGHH.GHHHHGGGGGHHHHHHGHHDGHGHHFHHHHHHGHHFHHHHHHHFHFHGGGFFGGGFFGFGGGGG09FGG
@M05620:37:000000000-D9766:1:1101:5310:7983 1:N:0:18
ACCACACCTTCTACAATGAGCTGCGTGTGGCTCCCGAGGAGCACCCCGTGCTGCTGACCGAGGCCCCCCTGAACCCCAAGGCCAACCGCGAGAAGATGAACCCAGGTGCGTGGCCCGCTCCCTCTTCTGGTGGCCGCCTCCCTCCTTCCTGGCCTCCCGGCGCTGCGCCCTTTCTCACTGGTTCTCTCTTCTGCCGTTTTCCGTAGGACTCTCTTCTCTGCCCTGCGTCTCCTTTGGAACTCTGCAGGTTC
+
BBBBBBBBFFFFGFGGGGBGGGHHGGGEGGHHHGGGGGGGGHHHHGGGFGGGHHGGHHHEEGGGGGGGGGGHHHHGGGGHGHHHHGGGGG<DGGHGHFFHHHGFHGGH1AFGGGHHG@D-<EHHHF=DGHHHGHHGGGGGGGGG;;CGFGGGGGGGG9;?B>-;BFFFFFFFFFFFFFFFFFFFFFF9BFFFFF;@9DFFFBDB.;AFFFFFFFF9FBBF/B.BF;@99:;BFFFFFFFFF;BFF;;A9F/
@M05620:37:000000000-D9766:1:1101:5133:7994 1:N:0:18
AGTGCCAGCTCTCCATCGCACAGGGGACCCAGGGCCTGGCCCCTCCATCCAGAAAACCTATGACCTCACCCGCTACCTGGAGCACCCACTCCGCAGCTTGGCTGGGACCTATGTGAGTATCCAGCGTAGGACTCTGGGAGTTGGGGCGGAGTGAGGAGTTGGGGAAAGACAGTCCTAACCGTGGAGGGTTCTGGTAAATGATGGGGTGAGGAGGGGCTCTTTGGCTCCCACCAGTCCCCCTGTCTGGTCTA
+
>A11>BFFAFFFGFGGFEEAE?GCGA0AEEFHABEBBFGHHHGHGGHHHFHHHHHBFEHHGDGHHDFGHHHEE>>EHHGFBBFHHHE??GHB>E/E>GBFCFHGGGFFGHFGGFG2FFGHHG2DGGE?>E11?FGGFH0?EHHHGG.AG-;=C0CG0CCFFFGG..:ABF9CFGFF0;FGGGF?-;9@FFFFFFF:BFFFB/FFFFF@?FFFFF@@@?E/BFFBFFFFFBFAAFFFFEEF@FFFFFFFFB;
@M05620:37:000000000-D9766:1:1101:13989:7997 1:N:0:18
ACCACACCTTCTACAATGAGCTGCGTGTGGCTCCCGAGGAGCACCCCGTGCTGCTGACCGAGGCCCCCCTGAACCCCAAGGCCAACCGCGAGAAGATGAGGCCCGCTACCTCTTCTGGTGGCCGCCTCCCTCCTTCCTGGCCTCCCGGAGCTGCGCCCTTTCTCACTGGTTCTCTCTTCTGCCGTTTTCCGTAGGACTCTCTTCTCTGACCTGCGTCTCCTTTGGCACTCTGCAGGTTCTAGATCGGAAGA
+
AAA1AAAAFFFFGGGCBGG1F1G1EAAEF?GHBFGEEEGCEHCGHGGGECGEFHHFHHHG/EEEF/EEGGGEG1?EGG/F//GCGG?/CCG//?0<1<1?GAG/CGCGGH1<GDGHHGF<.0GCGGG.C:CG.CGHHH0:..:::E.-9A@FFFGA.?A/:FB9/B//:9/;9/9BBB9F//;9BBFEF/BF?B-9BFFFFFFBBFFF///BB---@--/BB///9//;/:FFF/-;//9///;B----;-
@M05620:37:000000000-D9766:1:1101:8971:8008 1:N:0:18
GAGGCTGCTTTGGAAGAAACTCATAGATTACTGCAACAGTTCCCCCTGGACCTGGAAAAGTTTCTTGCCTGGCTTACAGAAGCTGAAACAACTGCCAATGGGATGCTACCCGTAAGGAAAGGCTCCTAGAAGACTCCCAGGGCGTCAAAGAGCTGCTGAAACCATGGCAAGTAAGTCAGGCCTTTCCGCTTTAGCACTCTTGTGGATCCAATTGAACCATTCTCAGCATTTGTACTTGTAACTGACCAGCC
+
AAABAAFAFFFFGGGGCGGGGGHHGHFHHHHHHHFGGGHFHHHHHGGFEGFGHHHHHGBFFHHHHHHHHHHHHHHFHHHHHHHGHHHHHHHHHGHHHHHHFG231BBB3FGGG@1BGBHH0GHBFF3B43BF33?BGGHFGG/<</?<2@<2FGH1F11?F?<FGBGHHBFH1GFFHHDFG.1>GHHADGGGB0D<GGHGGCCC?GGGGHHHHH0CCCFFFF0;00:CFFFGBFFGGB0C90;C0//9.CE
@M05620:37:000000000-D9766:1:1101:7722:8013 1:N:0:18
ACCACACCTTCTACAATGAGCTGCGTGTGGCTCCCGAGGAGCACCCCGTGCTGCTGACCGAGGCCCCCCTGAACCCCAAGGCCAACCGCGAGAAGCTGAACCCAGGTGAGTGGCCCGCTACCTCTTCTGGTGGCCGCCTCCCTCCTTCCTGGCCTCCCGGAGCTGCGCCCTTTCTCACTGGTTCTCTCTTCTGCCGTTTTCCGTAGGACTCTCTTCTCTGACCTGAGTCTCCTTTTGAACTCTGCAGGTTC
+
AAAAAABAFFFFGGGGGGFFGGFHGGGG4EGHGFGG?EGEDH2FHGGEEEGF5FHHHHHG0>0EFGGGGGGC3FGGGG/GAGHHAFFCGCC?/?G2?<22?F?F<??CGGHHEGFHDDGGGHGGDGDDGGHHDHHDFGGCCGHHE;FFC;;FFGGGGE9:A;ACBFFFFF:BFFFFFFFFB;BFFFFFFFFFBFFFADFAFF.BF.ABFFFFFFFFBBF:FFFFFFFFFFBFFFF//.;BFBFBFFBF:B/
@M05620:37:000000000-D9766:1:1101:14177:8022 1:N:0:18
AGTGCCAGCTCTCAATCGCACAGGGGACCCAGGGCCTGGCCCCTCCATCCAGAAAACCTATGACCTCACCCGCTACCTGGAGCACCAACTCCGCAGCTTGGCTGGGACCTATGTGAGTATCCAGCGTAGGAATCTGGGAGTTGGGGAGGAGTGAGGAGTTGGGGAAAGACAGTCCTAACCGTGGAGGGTTCTGGTAAATGATGGGGTGAGGAGGGGCTCTTTGGCTCCCACCAGTCCCCCTGTCTGGTCTA
+
>A3>AFBFAFFFGGGFFFGGEEGAEGGGGGHHFEGDFFHHFHGFGGEHDGGFHBCGHGHFHHGHGHHFHGHGGE/EHHHFGFHHGHHHGFHHGGGGGHHHGGHGFFFFFHHHFHHHGFHHHGFHHC?CC?1DCFBFGFFFFGGH?@FGCDCGFDGHGDC<DGGGG?GF/CCGGGCHFBHHGGFGGFGGDFGGGFGBFBFFEGBBADF?FFFEFFBBBBFFFFBFF;99AFFFFFFFFFEABFFFBBF:BB;
@M05620:37:000000000-D9766:1:1101:25196:8026 1:N:0:18
AGTGCCAGCTCTCAATCGCACAGGGGACCCAGGCCTCTGGGAGTTGGGTCGGACTGATGAGTTGGGCAAAGACAGTCCTCACCGAAGAGGGTTCTGGTAAATGATGGGGTGCGGCGGGGCTCTTTGGCTCCCCCCCGTCCCCCTGTCTGGTCTATCTCCTGCCCTTAGATCGGCAGAGCCCCCGTCTGCACTCCAGTCACTCCGGAGAATCTCGTCTGCCGTCTTCTGCTTGAAAAAAAACAATACTCACA
+
AB>AAFF@>FFFGGGGDF2FE2GDGGFEGGEGEGFFHGH3BFABBA3ABBAEA0AAF5DDFFB@3>1BBGGHHF2BBFF3B?GD//>?B?/?BFFGHBFFFH4BGDHEGE@/BG/>@CCCGEHGHEFHHHGG.CB?GFDDFGGBFFBFFFFFFFFFBFBFFFFFFFFEFFF.9-;BFEFAE.BBFDFFFEFFFFEFFFFFFFFD?AB=FFFFFFEAF?BFBDB.AB/9BBFFF//;9-BBD.;//9///;/
@M05620:37:000000000-D9766:1:1101:5752:8043 1:N:0:18
GAGGCTGCTTTGGAAGAAACTCATAGATTACTGCAACAGTTCCCCCTGGACCTGGAAAAGTTTCTTGCCTGGCTTACAGAAGCTGAAACAACTGCCAATGGGATGCTACCCGTAAGGAAAGGCTCCTAGCAGACTCCCAGGGAGTCAAAGAGCTGATGAACCAATGGCAAGTCAGTCAGGCATTTCCGCTTTAGCACTCTTGTGGATCCAATTGAACCATTCTCAGCATTTGTACTTGTAACTGACAAGCC
+
A>AAAAFAFFFFGGGCAEGGGGHHGGGHHHHHHHHFFHGDFGHHHGGGGEHGHHHHHHHGHHHHHHHHHHHHHHHCHHHFHGHHHDHHHGHHHHHHHGGGHHEGFHHHHGHGGGEGHHG0BGHBGGFHHEHHEHGHH/FGEECC?0B21@0@GFG@FGFH1GF/FGHHH1FF1?FGHHFHH.FGFHHFCGGG0DHHHGFHHFHHCHHHHEFHHFG<C.;GHFGC0GFFGGGG;CFGGGG00CFGGGB0CEG
@M05620:37:000000000-D9766:1:1101:6183:8045 1:N:0:18
ACCACACCTTCTACAATGAGCTGCGTGTGGCTCCCGAGGAGCACCCCGTGCTGCTGACCGAGGCCCCCCAGAACCCCAAGGCCAACCGCGAGAAGATGAACCCAGGTGCGTGGCCCGCTCCCTCTTCTGGTGGCCGCCTCCCTCCTTCCTGGCCTCCCGGCGCTGCGCCCTTTCTCCCTGGTTCTCTCTTCTGCCGTTTTCCGTAGGCCTCTCTTCTCTGCCTTGCGTCTCCTTTGGAACTCTGCTGGTTC
+
BBBBAAB3BCCFGGFGGGABGGHHGEG2AEGGGAFE2EEEEHCGGGEAEEBFGHHHGFHA>@FEGGGGF>?G3GHFEGGHGHGHHGGGBF/>CFHBGFHHHH/??FHG1>FD>A>><>ACGGHHHH0=DGHHGHH@GGGGGGGG.=CF9FFBCFFGG;;BFB;;BF;DFADFFFFF/9FF.FFFFFF;;BFFFB/;;DFFFB.B.;A/BFFFFFFBF;BFFF/;F/;.9.99BFFFFFFBF/;BF/;BFF/
@M05620:37:000000000-D9766:1:1101:8378:8052 1:N:0:18
ACCACACCTTCTACAATGAGCTGCGTGTGGCTCCCGAGGAGCACCCCGTGCTGCTGACCGAGGCCCCCCTGAACCCCAAGGCCAACCGCGAGAAGATGAGTGGCCCGCTACCTCTTCTTGTGGCCGCCTCCCTCCTTCCTGGCCTCCCGGCGCTGCGCCCTTTCTCACTGGTTCTCTCTTCTGCCGTTTTCCGTAGGACTCTCTTCTCTGCCCTGCGTCTCCTTTGGAACTCTGCAGGTTCTAGATCGGAA
+
CCCCCCCAFFFFGGGGGGAGGFHHGEGBAEHHHFFFDGGGGHHHHGGGGGGGFHHHHHHEECCGGGGGGGGHGHHGGGGHGHHHHGGGGG>CGGHFGHHFHHGF??>AD>AGGHHHHH1>GB.GHCADE.;EHHGHHHHHBHHHGHGGGGGGGGGGG@FFDFFFFFBFFFFFFFFFFFFFBFFFFFDFFFFFFFFFFFFFFFFFFBFFFF/FEFF.;AFDFFFFFFF/BFFFFFFFFEFFFF/FFFBFFAE
@M05620:37:000000000-D9766:1:1101:5521:8059 1:N:0:18
ACCACACATTCTACAATGCGCTGCGTGTGGCTCCCGAGGAGCACCCCTTGCTGCTGACCGAGGCCCCCCTGAACCCCAAGGCCAACCGCGCGAAGATGAACCCAGGTGCGTGGCCCGCTCCCTCTTCTGGTGGCCGCCTCCCTCATTCCTGGCCTCCTGGCGCTGCGCCCTTTCTCACTGGTTCTCTGTTCTGCCGTTTTCCGTAGGACTCTCTTCTCTGCCTTGCGGCTCCTTTGGAACTCTGCTGGTTC
+
ABAABAA3BDFFGFGGGGFFGFEFFEGA2EGFH2BE2AE01F1FGFGAEFHHFFBGHHG>>@>EFGGGGGE2BGHGGGDGCHHH/FFCDGC?CC?/G1GHHH/<?FGH1-FFCF>CC<<<EGHGFH0<CCGHGHHGGGGCGGGG.;CFCFFGGGGGG;;CFD.;@FFFFFBFFFFFFFFFFFFFFFF/;;FFFF9;;AFEF;DF.9;/BFFFFFF9BBFF;F9;BF@-99;ABFFFFFFFF/;B//;BBF/
@M05620:37:000000000-D9766:1:1101:14356:8063 1:N:0:18
ACCACACCTTCTACAATGAGCTGCGTGTGGCTCCCGAGGAGCACCCCGTGCTGCTGACCGAGGCCCCCCTGAACCCCAAGGCCAACCGCGAGAAGATGAACCCAGGTGAGTGGCCCGCTCCCTCTTCTGGTGGCCGCCTCCCTCCTTCCTGGCCTCCCGGCGCTGCGCCCTTTCTCACTGGTTCTCTCTTCTGCCGTTTTCCGTGGGACTCTCTTCTCTGCCCTGAGTCTCCTTTGGAACTCTGCAGGTTC
+
CCCCCCCBFFFFGGGGGGGGGGHHGGGBEFHHHGGGFGEGGHHHHGGGGEGGGHHHHHHGGGGGGGGGGGGHHHHGGGGHGHHHHGGGGGFGGGHGHHBFHEFEFGGG1GFD<F<G-@@-<CGC<GFHDGFGDGHD-DDGFECC.C9;BFF/.CBFE9AB9-9>DFAF?9BBFFFF/BFF/9BFFFF9FFF/9::;DDB9BB.9.;-;FFFFFFFFFBBB/:.FF/:;B/:/BFFFB/:BFFFFF/:..;/
@M05620:37:000000000-D9766:1:1101:5752:8066 1:N:0:18
GAGGCTGCTTTGGAAGAAACTCATAGATTACTGCAACAGTTCCCCCTGGACCTGGAAAAGTTTCTTGCCTGGCTTACAGAAGCTGAAACAACTGCCAATTTTAACCTACACGTAAGTAACGTCTCAAAACAGCAACCCAGGAAAAAAACGCACTAATCAACCAATGGCAAGTCAGTCAGGCCTTTCCTATTACGCACTCTTATCCCTCCCATTAAACCATACCCAGCTTTTGTAATTGTAACAGACCAGCC
+
AAAB>AFBFDFFCCFFGGFGGGHHHGFHHHGFFHCGGHBFGFDGGEAAGFBFGHHEB3FHFHHHHHHGFGEFGHHBBBGGF3AFGFGFBFEGH3BF3B@344B3BF3B3@B??BF1@444/2?2BB4?30?B?B2BB///?/B220//<///>@1C11FG0?//11<<F1.>1<F1>1<0<.<CGGB0<0=00.=:;;GGH0G:C:;CD.;C0009:/;:0;//;:C0B0F0C000;0;09;0:;CAF.:;
@M05620:37:000000000-D9766:1:1101:15986:8082 1:N:0:18
GAGGCTGCTTTGGAAGAAACTCATAGATTACTGCAACAGTTCCCCCTGGACCTGGAAAAGTTTCTTGCCTGGCTTACAGAAGCTGAAACAACTGCCAATGGGATACTACACGTAAGGAAAAGCTAATAGAAGACACAAAAGGAGAAAAAGAGATGATGAAACAATGGAAAGTAAGTCAGAAATTTCCGATTTAGCACTCTTGTGGATCCAATTGCAAAATTAACAACATTTGTAATTGTAACTGACAAGCC
+
AABCABFCFFFFGFGGGGGGGGHHHHHHHHHGHHFHFHHHHFFHHGGGGHHHHHHHBDGHGHHHHHHHGHFHHHHFGHHHHHHHHFHHHHHHHHHHHHHHHHCH2FGFG3BEG2BCFE3B23BD3B4BB3BF?F3BBF00??2?/BC20//B?F2>F2@D2@F/@FHBGHHG11?1FHF111?FGGH<<EGGBGHHHHG0GBD<C0<GHHHH0<00<;;GHF0;G0;:GHHB;00<F00;=FGBBFBBFGA
@M05620:37:000000000-D9766:1:1101:24162:8089 1:N:0:18
ACCACACCTTCTACAATGAGCTGCGTGTGGCTCCCGAGGAGCACCCCGTGCTGCTGACCGAGGCCCCCCTGAACCCCAAGGCCAACCGCGAGAAGATGAGGCCCGATACCTCTTCTGGTGGCCGCCTCCCTCCTTCCTGGCCTCCCGGCGCTGCGCCCTTTCTCACTGGTTCTCTCTTCTGCCGTTTTCCGTAGGACTCTCTTCTCTGACCTGCGTCTCCTTTGGCACTCTGCAGGTTCTCGATCGGCAGA
+
ABBCCCBCFFFFGGGGGGGGGGHHGGGGHGHHHGGGGGGGGHHHHGGGFFGGFGHHHHHGGGCGGGGGGGGHHHHGGGGHGHHHHGGGGCGGGGHF2FFHE/<ED/<<CHFFFGHHE1HBCCGGGGGGH./CDGFHHFCGFHFHGGG?-AAFGG?CF-@FFFFFFFFFF:FFF/BFFF/FBFFADFFFFFF/..;9BFBFFFFFFFF/BFFFF.@FF?FB///;9//BFFF/B//;;BFFFFFFFD.@>C.
@M05620:37:000000000-D9766:1:1101:11484:8090 1:N:0:18
ACCACACCTTCTACAATGCGCTGCGTGTGGCTCCCGAGGAGCACCCCGTGCTGCTGACCGAGGCCCCCCTGAACCCCAAGGCCAACCGCGAGAAGATGAGGCCCGCTACCTCTTCTGGTGGCCGCCTCCCTCCTTCCTGGCCTCCCGGAGCTGCGCCCTTTCTCACTGGTTCTCTCTTCTGCCGTTTTCCGTAGGACTCTCTTCTCTGACCTGCGTCTCCTTTGGAACTCTGCAGGTTCTAGATCGGCAGA
+
AAAAAAAAFFFFGGGGG11AEE0EEEGFHGGGHGGGGGGEGHHHHGGGFGGGHHHHHHHGGGGGGGGGGGGHHHHGGGGHGGHHHGGGGGBCGCHHHH1?GGECC-CCGHHHHHHHHGGG.GGGGGGFHGHHGGHHHHGHGFGAEEGG-@AGGGGGG@@FFFFFFFFFFBFFFFFFFFFFFFF@AAFFFFFFAA9FFFFFFFFFBFBFFFFFF--;@9FFEFBFB/9:BFFFFFF--BFFFFBFBA--9@-
@M05620:37:000000000-D9766:1:1101:26757:8092 1:N:0:18
ACCACACCTTCTACAATGAGCTGCGTGTGGCTCCCGAGGAGCACCCCGTGCTGCTGACCGAGGCCCCCCTGAACCCCAAGGCCAACCGCGAGAAGATGAGTGGCGCGCTCCCTCTTCTGGTGGCCGCCTCCCTCCTTCCTGGCCTCCCGGCGCTGCGCCCTTTCTCACTGGTTCTCTCTTCTGCCGTTTTCCGTAGGACTCTCTTCTCTGACCTGCGTCTCCTTTGGAACTCTGCAGGCTCTAGATCGGAA
+
BBBBBBBBFFFFGGGFEGEFGFHGGAEA4AFFEEFE?EGG?GHFHGGG?EEGEHEGHHFF@FCGGAEEG@C2GFHGGGEHGEHHHGEEGGGCCGHE2GDF>2?///<>A..<<F<FHH0<0<<CG@<-C...CGDHGFHFF/FFGFGGDB-@@BFDCFDFF/BBFBFFEBFBFF/9BFFFFFFBFF:DFFFFFBAADFFFFF/BFBBFFF/9BFF.9ADFFFFF/BF/BF/FFFBFFE.;FBB9BF/A.:E
@M05620:37:000000000-D9766:1:1101:6868:8109 1:N:0:18
AGTGCCAGCTCTCAATCGCACAGGGGACCCAGGGCCTGGCCCCGCCATCCAGAAAACCTATGACCTCACCCGCTACCTGGAGCACCAACTCCGCAGCTTGGCTGGGACCTATGTGAGTATCCAGCGTAGGAATCTGGGAGTTGGGGAGGCGTGCGGCGTTGGGGACAGACAGTCCTAACCGTGGAGGGTTCTGGTAAATGATGGGGTGAGGAGGGGCTCTTTGGCTCCCACCAGTCCCCCTGTCTGGTCTA
+
3>>AAFFCAFFFFGGFGGFFGCGGG2AAAEAGBEEFGFEHHHE00A0AGBAA3B3BBEGG@B5DFD3BFGFE///ECGBFE?FHHH0/?FGGEEEEEGGHGHHGGGHHGHHHHHHFHHHHHH2GHGG/>A11FGFHHH0?CGHBC-.<@.=CC.:C-ABGGGGG.-.;/9/;CFGF//BABFFB.;ABFFFFFFF9BBFF/FFFFFFBFFE/9DBB?BFFFFFFFFFFF.FDEFFFFFFFBFFFFFFFFFF
@M05620:37:000000000-D9766:1:1101:19442:8121 1:N:0:18
ACCACACCTTCTACAATGAGCTGCGTGTGGCTCCCGAGGAGCACCCCGTGCTGCTGACCGAGGCCCCCCTGAACCCCAAGGCCAACCGCGAGAAGATGAGTGGCCAGCTACCTCTTCTGGTGGCCGCCTCCCTCCTTCCTGGCCTCCCGGCGCTGCGCCCTTTCTCACTGGTTCTCTCTTCTGCCGTTTTCCGTAGGACTCTCTTCTCTGACCTGCGTCTCCTTTGGAACTCTGCAGGTTCTAGATCGGAA
+
>11AA11AFFC13FG1FDFE1GCHC0BBF00BB0F0BE////A0/AAE/BE/FGHHEGHGG/E/FEG/>E/F1FAEEGG/FGHEH/?E<CCCCCHHG1FGH1FF01?C1<FGGFHHHH1FGFGHHGGGGCEGHHGHHHHHHHHHHHHGGG-A@G@GGGGGGFFFFFFFFFFFFFFFFFFFFFFFF@FFFFFFFFFFFFFFFFFFFFFFFF/FFFF-@B@FFFFFFFFBFFFFFFFFFFAFFFFFFFFFFFF
@M05620:37:000000000-D9766:1:1101:20863:8126 1:N:0:18
ACCACACCTTCTACAATGAGCTGCGTGTGGCTCCCGAGGAGCACCCCGTGCTGCTGACCGAGGCCCCCCTGAACCCCAAGGCCAACCGCTAGCAGATGAACCCAGGTGAGTGCCCCGCTACCTCTTCTGGTGGCCGCCTCCCTCCTTCCTGGCCTCCCGGAGCTGCGCCCTTTCTCACTGGCTCTCTCTTCTGCCGTTTTCCGTATGACTCTCTTCTCTGACCTGAGTCTCCTTTGGCACTCTTCAGGTTC
+
BBBBBABBFFFFGGGGGGGGGGHHGGGGGGGHHGGGAFGGGHHHHGGGGGGGFHHHHHHGGG0EFGGGGGGHHHHGGGGHGHHHHGGGG/B<2BB2BB?22???/?<<?0?111?F/--A-><F1FF<=<=<<GCCFCDGH.G/CGCHHHFHA.0.CA.-99;9/CC-:-@9/9BFBBB/..;BF//;;FBB/B:B..;9/;.B9.;/F/BFFFBFBFFB/BB99B./9::FFF///9;B.:///;//;//
@M05620:37:000000000-D9766:1:1101:19459:8127 1:N:0:18
AGTACCAGCTCTCCATCGCACAGGGTACCACTCGCATGGCCCCTCCATCCAGAAAACCTATGACCTCACCGGCCACCTGGGGCACCCACTCCGCAGCTTGGCTCCCACCACCGTGTGTGGCGGCCGCCGCCATCTGGGCTGGGGGCCGGAGTGTGGAGCTGGGGTCAGACGGTCCTACTCGTGGCGGGTTCTGGTAAATGATCGGGTGAGACCGGACTCTTTGGCTCAACCCAGTCCCCCTGTCTGCTCTA
+
>111>B3@1CFFDGG1AAA1A0F0A00113110AA00AAF0FE/BE0A101A101A0B01AB2DG1B1B0/>>>/BG00B//BEEGG??EGB/?///B<B/011//0B/////0<0/@0/////>A------<C000/./...-----;:-9.0;.0./.9---9-A-//--;A-9////-;A--;-9@EFBFF///;/9/;/---;--://--;--@FFF////:///--;99/;//----////9///;
@M05620:37:000000000-D9766:1:1101:4579:8136 1:N:0:18
ACCACACCTTCTACAATGCGCTGCGTGTGGCTCCCGAGGAGCACCCCGTGCTGCTGACCGAGGCCCCCCTGAACCCCAAGGCCAACCGCGCGAAGATGAACCCAGGTGCGTGGCCCGCTCCCTCTTCTGGTGGCCGCCTCCCTCTTTCCTGGCCTCCAGGCGCTGCGCCCTTTCTCACTGGTTCTCTCTTCTGCCGTTTTCCGTGGGCCTCTCTTCTCTGCCTTGCGTCTCCTTTGGAACTCTGCTGGTTC
+
AAAAAAA1BCFFGGGGGGAEEGGGGGGB0AGGHFFE?EEGCHHHHGGAEEEGGHHHHHG>>E?EGGGGGGEHHHHGGGGHGHHHHGGGGG/>CGG?FGHHHH/>>FHG1>FCCG<<C-<CFGHHHH;CHHHHGHH@GGGGGGGG/;9F;CFFGGGGG/;BA@99@F@@F@@FFFFFFFFFFFFFFFF9;BFFFF/;;BFFF9-B-;@-;EFFFFF9B;BFFF/;BB@;;-:;FFFFFFFFF;:FF/;BFF/
@M05620:37:000000000-D9766:1:1101:16099:8150 1:N:0:18
GAGGCTGCTTTGGAAGAAACTCATAGATTACTGCAACAGTTCCCCCTGGACCTGGAAAAGTTTCTTGCCTGGCTTACAGAAGCTGAAACAACTGCCAATGGGATGATACACGTACGGAAAGGCACCTAGAAGACTCCAAGGGAGTAAAAGAGATGATGAACACATGGAAAGTAAGTCAGGCATTTAAGATTTAGCACTCTTGTGGATCCAATTGCCACATTCTCAGCATTTGTACTTGTACCTGACCCGCC
+
BBBBBBFBFFFFGGGGGGGGGGHHGHFHHHHGHHHHFHHHHHHHHGGGGFHHHHHGGHHHFGHHHHHHHHHHHHHHHHHHHHHHHHGHHHHHGHHHHHGH3FBG1@FGH3FFH21>EFEE0BF0B?FGHDGH33BGHHHHGFH//BF33@/@<DGFHH2G2@F/FGH1GDGGHGF1<GH0>.F111=11>1><FGGHHBGH0DGAGHHHHGHGH0000CG0CGCHHHHHHFHCGHGGGGG0CFFGGFBBDG
@M05620:37:000000000-D9766:1:1101:11768:8157 1:N:0:18
GAGGCTGCTTTGGAAGAAACTCATAGATTACTGCAACAGTTCCCCCTGGACCTGGAAAAGTTTCTTGCCTGGCTTACAGAAGCTGAAACAACTGCCAATGGGCTGCTACCCGTAAGGAAAGGCTCCTAGAAGACTCCAAGGGAGCAAAAGAGATGATGAAACAATGGCAAGTAAGTCAGGCATTTCCGCTTTAGCACTCTTGTGGCTCCAATTGAACAATTCTCAGAATTTGTACTTGTAACTGACAAGCC
+
A?ABAAFCF@B@GBBFCGCGGGHHHGGGHGFFGH4EGHHHHDDBFFAEEFBFHHFBB32FBFHDGHGBBBFFFGG3BBBGHHBFGB3FBB1GHHHGGHHH311B>?FDBBB??>EB33BBFA?3???BEFG3?3B3BBBB/AC?/??FG@/@22@2@@@GD@GEF?G00?F??BG@?=10><<><<1<<.CC0=<<<</=D<0C..:0C:C0;:<;0<;;000<0;00;;090;CFGF09BB;009CFAA.
@M05620:37:000000000-D9766:1:1101:19053:8169 1:N:0:18
AGTGCCAGCTCTCAATCGCACAGGGGACCCAGGGCCTGGCCCCTCCATCCAGAAAACCTATGACCTCACCCGCTACCTGGAGCACCAACTCCGCAGCTTGGCTGGGACCTATGTGAGTATCCAGCGTAGGAATCTGGGAGTTGGGGAGGAGTGAGGAGTTGGGGAAAGACAGTCCTAACCGTGGAGGGTTCTGGTAAATGATGGGGTGAGGAGGGGCTCTTTGGCTCCCACCAGTCCCCCTGTCTGGTCTA
+
A>AABFFFAFFFGGGGGGGGGGHHGGG2AEFEAAEEGGHHGAE1EEHHHGFFBG3FGFBFGHEHHGHHHHFEGEGGHHGHHHHGHHHHGHHHGGGGGHHHGHHGFEHHGHHHHHHHHHHHHHHHHGGGGGHHHHHHHHHGFHHHGGGGGGGGHGHGHGHHHHGGGGHHHHHHHGHGHHHHGGEGGGGGEGGGGGFGGGGGGGGGGGFFFFFFFFFFFFFFFFFFFFFFFFFFFFFFFFFFFFFFFFFFFF/
@M05620:37:000000000-D9766:1:1101:11494:8185 1:N:0:18
AGTGCCAGCTCTCAATCGCACAGGGGACCCAGGGCCTGGCCCCTCCCTCCCGCCGCCCTATGACCTCACCCGCTACCTGGAGCACCAACTCCGCAGCTTGGCTGGGACCTATGTGAGTATCCAGCGTAGGAATCTGGGAGTTGGGGAGGAGTGAGGAGTTGGGGAAAGACAGTCCTAACCGTGGAGGGTTCTGGTAAATGATGGGGTGAGGAGGGGCTCTTTGGCTCCCACCAGTCCCCCTGTCTGGTCTA
+
1111>DDBAFFFGFFBGFGCECEGFGEEEG0AA0EFGA/BBFEHGGEFEGA/AA//>E/0GG2FFHBGHGHEEEE/GFFFGHGEF>EFEBGHGGGGGHHGFFFGGGHHGHHHHGHGF1?1FGHGGGCFGGEHEHFDBBFA<0GFCGGCCGEGCFHHHGFFGBAAFGGF//;CBFF0FFBFG.C@BEG@:AFFFF9BBFBBF/FFFF-=AFEFFB?@??EFFB/FFFFF?F?BFFFFFFF--EFFBFB/9/B
@M05620:37:000000000-D9766:1:1101:9829:8204 1:N:0:18
AGTGCCAGCTCTCAATCGCACAGGGGACCCAGGGCCTTGCGACTCCATCCGGAGTGCCGATGAGCTCACCGGCTACCCGGAGCACCAAGGGCGCTGGTAGGCGGTGGGGTGCGGGAGTTCTCTTCGGATGACTCTCGTACTCCTGTATGATCTATGAGTTGCGGTAAGACAGTCCTAGCCGCGGAGGGCTCTCGTGACCCTTGGGGGCATGAGGTGCGCCTTGTCTCCCACCAGTACCCCTGTCTGGTCTA
+
AA3>AFBFBFFFGGGGGGGGGEHHFG?EGGHHG2B2A3B3220A1B3FABEE10115B0>01533DBF3?1/>/1BB1?>E/E???0?0///<>/B/B22/2//>A//->-.>---<./00<:00;...;/00<0:;....0/0:900C00009000;0;C09-9.9BFB/;FFB/B/;F.--;---;..;B/.../././/.;E---;../;B/9/-;..9//9://;;..;9////;9.:99B;/9;B/
@M05620:37:000000000-D9766:1:1101:21239:8208 1:N:0:18
GAGGCTGCTTTGGAAGAAACTCATAGATTACTGCAACAGTTCCCCCTGGACCTGGAAAAGTTTCTTGCCTGGCTTACAGAAGCTGAAACAACTGCCAATGGACTACTACACGTCAGGCGCAACTAAACGCAGCCACAAGATGCGAAGCCACTATAATACCCCACTAGACAATGGTTCAGAACTTACACATTTCGCCCTCATCTGGCTCCCCTAGCCAACTTAACAACTTTTAGCATTTGCACTTACAACCC
+
A?AAABFBBBB@GBBBEGFGGGHHHHGGHDBDFH4FFHGGHFFGHGEFEBBFGFFFA32BBFHGHHHBFEFGHHHBBAFFGABFGBFHFGGHHHHF3GGB33BB?B@@BB2??1?1BB/////BBF33?><<//0?B?02222//</<?001?111?1?11?<.<01<>>0111>100=0=/=<0=00<<==0/;.;AH.;000;;CCA../.9;;9;.;0;09;0./0;00/;CBF0F00;;//9;B/;9
@M05620:37:000000000-D9766:1:1101:24070:8218 1:N:0:18
ACCACACCTTCTACAATGAGCTGCGTGTGGCTCCCGAGGAGCACCCCGTGCTGCTGACCGAGGCCCCCCTGAACCCCAAGGCCAACCGCGAGAAGATGAACCCAGGTGAGTGGCCCGCTACCTCTTCTGGTGGCCGCCTCCCTCCTTCCTGGCCTCCCGGCGCTGCGCCCTTTCTCACTGGTTCTCTCTTCTGCCGTTTTCCGTAGGACTCTCTTCTCTGACCTGAGTCTCCTTTGGAACTCTGCAGGTTC
+
1>1AAA?AFFFFAGGD3BBGD1BFEEEBF0AGGGG0EEECEEHFGGEGE/EEFFFHFG0EFCEEFFEGGGGHHHE/?EGEFHHEHFEGC/<BCCHF1FGHHGGGEEGGHHHFFGHHGGGGGHHBGHFGFHHHGHHG-CG.CCGHGGGGGGGFGGB9EEFG-A@@@F@@F@@FFFFFFFFFF//BFF/BFFFFFFF@BFFFFFFFFFBFFFFFFFFFFFFFFFFFF/BBFFFFFFFFFFFFFFFFF/FFAFB
@M05620:37:000000000-D9766:1:1101:17161:8222 1:N:0:18
AGTGCCAGCTCTCAATCGCACAGGGGACCCAGGGCCTGGCCCCTCCATCCAGAAAACCTATGACCTCACCCGCTACCTGGAGCACCAACTCCGCAGCGTAGGAGTTGGGGAGGAGTGAGGAGTTGGGGAAAGACAGTCCTCACCGTGGAGGGTTCTGGTACCTGATGGGGTGAGGAGGGGCTCTTTGGCTCCCACCAGTCCCCCTGTCTGGTCTCTCTCCTGCCCTTAGATCGGAAGAGCACACGTCTGAA
+
>>>AAFFFAFFFGGGFGGGGCGHHGGGG2EEGGEGG2FGF2FGEGGFH5GFD3F3GGGFFHH5GGHFGHFGEGE?EHGHCGHHECFHHGFHHGGE@EEF/?ABFFGHHGCFCC/<0@>FGFF0FF1>@F/F00F0G<FCF11FFC<<C.<CC.C.0:0<C00:CGHHBCA:A.;9FFD@?-9CFFGG//;B9EFFFFFFBBFFFBEFFFFE/9B/:;/9BB//;EBF:FBF9A.;9..;BFFF.BFFFEB/
@M05620:37:000000000-D9766:1:1101:7048:8223 1:N:0:18
AGTGCCAGCTCTCAATCGCACAGGGGACCCAGGGCCTGGCCCCTCCATCCAGAAAACCTATGACCTCACCCGCTACCTGGAGCACCAACTCCGCAGCTTAGGCGTTGGGTAGGAGTGAGGAGTTGGGGAGAGACAGTCCTAACCGTGGAGGGTTCTGGTAAATGATGGGGCGAGGAGGGGCTCTTTGGCTCCCACCAGTCCCCCGGTCTGGTCTATCTCCTGCCCTTAGATCGGACCCGCACACTGCTGAA
+
AAA3AFFFBFFFG4GGGGGAEFHGGGFEGEHHFEGEGGHHHHGHGGHHHHHHHHHFHGHHHHHHHFHHHHHGE>EFHHHHBFHHHHF?EGHGEGCGECB3F?3><//0//B?FFG2F2<F2?2@2F/>//?//?0GDDGGF10>><<@..<A...<<GHH0;0;G0:G.?.=--9-9.-;9@.9/9;FFFF...9;A?F/9/A.-;B-.BF/;///:BF9BB/.;F/:9B/;9D.--.9@--@F///;//;
@M05620:37:000000000-D9766:1:1101:4385:8228 1:N:0:18
ACCACACCTTCTACAATGCGCTGCGTGTGGCTCCCGAGGAGCACCCCGTGCTGCTGACCGAGGCCCCCCTGAACCCCAAGGCCAACCGCGCGAAGATGAGGCCCGCTACCTCTTCTGGTGTCCGCCTCCCTCCTTCCTTGCCTCCCGGAGCTGCGCCCTTTCTCACTGGTTCTCTCTTCTGCCGTTTTCCGTCGGACTCTCTTTTCTGACCTGAGTCTCCTTTGGCCCTCTGCAGGTTCTCGATCGGCCGA
+
BBBBBAA>BCFFGGGGGG4EE?EGGED2AEFFGFFE?EECEHDHHGGAEEGGHHGHHHH>EEEGGFEGGGGHHHHGGGGHGHHHHGGGGG/B@?C?<FDGHGF>-->->CDGFHGDHDDFCCHGGGGD..::C:CGHH0;FFFG.;.;;-9CGG@?A9;FF99FFFFFF999BFFFFFEFFFF?DDFF/;DF:=@;9-BFFFF/B/BFFFFFF/;FFFFFFFFFF/BFFFFFF9BA./;;;E/BABD@.@-
@M05620:37:000000000-D9766:1:1101:21260:8230 1:N:0:18
GAGGCTGCTTTGGAAGAAACTCATAGATTACTGCAACAGTTCCCCCTGGACCTGGAAAAGTTTCTTGCCTGGCTTACAGAAGCTGAAACAACTGCCAATGGGATGCTACCCGTAAGGAAAGGCTCCTAGAAGACTCCAAGGGAGTAAAAGAGCTGATGAAACAATGGCAAGTAAGTCAGGCATTTCCGCTTTAGCACTCTTGTGGATCCAATTGAACAATTCTCAGCATTTGTACTTGTAACTGACAAGCC
+
BBBBBBFBFFFFGFGGGGGGGGHHFHHHGHHHHHFHGHHGHHHHHGGGHHHHHHHGGFFHHHHHHHHHHHHHHHHGHHHHHHHHHGHHHH?GHHHHHHHHHAFGEGHGBFGGGGGEGHHHHHHHHGHHHHHDGGHHHHHHGGHGBFGHH3CGHHHHHGHHG@FHFGHHHGGHHHH?FGFHGGGHHHHGGGGGFGFBGGHHHHHHDGGHHHHGGHHFCHGHHFCGH0GHHFGG;CFGGBFFFGGFGGGGGGG
@M05620:37:000000000-D9766:1:1101:22263:8230 1:N:0:18
AGTGCCAGCTCTCCATCGCACAGGGGACCCAGGGCCTGGCCCCTCCATCCAGAAAACCTATGACCTCACCCGCTACCTGGAGCACCAACTCCGCAGCTTGGCTGGGACCTATGTGAGTATCCAGCGTAGGATTCTGGGAGTTGGGGAGGAGTGCGGAGTTGGGGAAAGCCGGTCCTAACCGTGGAGGGTTCTGGTAAATGATGGGGTGAGGAGGGGCTCTTTGGCTCCCACCAGTCCCCCTGTCTGGTCTA
+
>A>>>DFFBFFFG4FBFAEFEEFHFEEEEEGEEEFEAFHHFHGFGGCFHHHHEBFGHGHHHHGHHHHCHHGEEE/FHFGGFGHHHH1FEH3GGFGGEGBFEGHGGDFHGHCHH333B?33B3??2/CAD?222?FFEC<FEGBHC?.@-.><.==-<<CF0/D-:.../.---;-0C0F.-.;?.;DGDA.BBF/BB//;/;BFFFF;AA./;AC;--.FF/F9/;BEE.AD.A/;FFF?;?9/FF/////
@M05620:37:000000000-D9766:1:1101:25545:8236 1:N:0:18
ACCACCCCTTCTCCAATGAACAGCGTTTCGCTCCCGCGGCTCCCCCCGCGCGTCTGACTGAGACCCCCCTCACCCCCAGGCCCACCCCCTAAGCACGTGGTGTCCCCCTACTTTTTCTGGCGGCCGCCTCCCTCCTTCCTGGGCGCCGGCGGCGGGGCCCTTGCTCACCGGTTCTTCCTTCTGCCGTTTTCCGTAGAAGTCTCTTCTCTGACCGGACTCTTCTTTTCAACCCGGCCCGCTCTACATCGGAA
+
>1>>>1>>>FFFBGG1ABA1B1B0AA00100ABAFB/AE//BA/EE////>////>1B1>1B1BF??/E//B?B<>C//?//??FGF<<</<0>10<><>...110<<-.<0=00</0=00--@-A@A.AA.:F./9C;BBF---;@-@-----;--;9--9-///9/--9@AE///9///9BF/;--B9B/;/:--;/;//////::/;BFB-@---/;///////;9/-A9=--------////9:--;
@M05620:37:000000000-D9766:1:1101:24471:8251 1:N:0:18
ACCACACCTTCTACAATGAGCTGCGTGTGGCTCCCGAGGAGCACCCCGTGCTGCTGACCGAGGCCCCCCTGAACCCCAAGGCCAACCGCGAGAAGATGAGTGGCCCGCTCCCTCTTCTGGTGGCCGCCTCCCTCCTTCCTGGCCTCCCGGCGCTGCGCCCTTTCTCACTGGTTCTCTCTTCTGCCGTTCTCCGTAGGACTCTCTTCTCTGCCCTGCGTCTCCTTTGGAACTCTGCAGGTTCTAGATCGGAA
+
BBBBBBBBFFFFGGGGGGGGGGHHGEGBCEHFFFGEGGEGEGGHHGEG1BEFFHHHHHHGGCFGFGGGGGEHFHGG>EFHGHHHHGGCCGDCGGHGHHHHHHGGFF>AD-<FHHHHHH1GGFFHHGGGG.GGHHGHHHHHHHHHHGGGGGGGGGGGGFFFFFFFFFFFFFFFFFFFFFFFFFFFFFDFBEFFFEFFFFFFFFFFFFFFFF/BFFF.@DFFFFFFFFF/FFFFFFFFFFAFFFFFFFFEF.A
@M05620:37:000000000-D9766:1:1101:5690:8268 1:N:0:18
GAGGCTGCTTTGGAAGAAACTCATAGATTACTGCAACAGTTCCCCCTGGACCTGGAAAAGTTTCTTGCCTGGCTTACAGAAGCTGAAACAACTGCCAATGGGATGCTACCCGTAAGGAAAGGCTCCTAGAAGACTCCACGGGAGTAAAAGAGCTGATGAAACAATGGCAAGTCAGTCAGGCATTTCCGCTTTAGCACTCTTGTGGATCCAATTGAACAATTCTCAGCATTTGTACTTGTAACTGACAAGCC
+
A3AABBFAFFFFGFFGFGFGGGHHHHFHHHHGHHGHEHHGHHHHHGGFGGHHHHHGHHCFBFGHHHHHHHHHHHHHHHHHHCGHHGHHHHEHHHHHHHHHFH2FFHGHGGHGGGDHF3GGA0GHHGHBD33?3GHHHG2<<CAGA2222>FCGHF2GGFH1F?/FHBHFFEH1FHGHHHHG.CBDDGDDDGGHHHGHHEBGHCGD0:GH0CFHHHEHHHHHGGGFGGGGGGFGGFGGGGGFFGGGGGGFGG
@M05620:37:000000000-D9766:1:1101:22727:8269 1:N:0:18
AGTGCCAGCTCTCAATCGCATAGGGGACCCAGGGCCTGGCCCCTCCATCCAGAAAACCTATGACCTCACCCGCTACCTGGAGCACCAACTCCGCAGCGTAGGAGTTGGGGAGGCGTGAGGCGTTGGGGAAAGCCCGTCCTCCCCGTGGCGGGTTCTGGTACCTGATGGGGTGCGGAGGGGCTCTTTGGCTCCCACCAGTCCCCCTGTCTGGTCTCTCTCCTGCCCTTAGATCGGCAGAGCCCACGTCTGAA
+
>A>>ADFFBFFFGGGGFFFGAEGHGFGGGGHHEEFGGEHFFHGHGGGHFHHGHFFFGGHHHHFHHGGHHHHGGEEEHGHGBGHFCH??FGHHEGGGGG?EGGHHHHHHGGGGG/BEGG/F/<EGGHGG<.>G/=CFGGGGB/CADFDG:CDFAEGGGGFFBFFFFFFFEFAF.@-DFFFFFFFFFFFFFFFFFBFFFFFFFFFFFFFFFFFFFF/FFFFFFFFFFFFFFFFFFF-;@EFF.EEFFFFFEFF
@M05620:37:000000000-D9766:1:1101:6343:8269 1:N:0:18
ACCACACATTCTACAATGAGCTGCGTGTGGCTCCCGAGGAGCACCCCGTGCTGCTGACCGAGGCCCCCCTGAACCCCAAGGCCAACCGCGCGAAGATGAGTGGCTCGCTCCCTCTTCTTGTTGCCGCCTTCCTCCTTCCTGGCCTCCCGGCGCTGCGCCCTTTCTCCCTGGTTCTCTCTTCTGCCGTTTTCCGTAGGACTCTCTTTTCTGCCCTGCGTCTCCTTTGGCACTCTGCAGGTTCTCGATTGGAA
+
AAAAAAA1BDFFGGGGGG1BGFHHGGGB0EGGGBFE?EEGFHHHHGGAEFGGHHGHHHHAEEGGGGGGGGFHGHHGGGGHGHHHHGGGGG/>CGGCFHH?@FE?0?>>F.>FGHHHHH0=G0.=GC-AC.<CGHHHHHHG0;GHFGGGGGGGGGGGG-;;;BFFFF/BFFFFFFFFFFFF/B;FF@FFFFFFFF;BFFFFFFFFF/;FFBFFFFF-;A@BFFFFFFF/;FFFFFFFF?ABFF/EFF/;:9B
@M05620:37:000000000-D9766:1:1101:16986:8282 1:N:0:18
AGTGCCAGCTCTCAATCGCACAGGGGACCCAGGGCCTGGCCCCTCCATCCAGAAAACCTATGACCTCACCCGCTACCTGGAGCACCAACTCCGCAGCTTGGCTGGGACCTATGTTGAGTATCCAGCGTAGGAATCTGGGAGTTGGGGAGGAGTGAGGAGTTGGGGAAAGACAGTCCTAACCGTGGAGGGTTCTGGTAAATGATGGGGTGAGGAGGGGCTCTTTGGCTCCCACCAGTCCCCCTGTCTGGTCT
+
ABBABFFFCFFFGFGGGGGGGGHHGGGGGGHHGGGGGGHHHHGHGGHHHHHHHHHHHGHHHHHHHHGHHHHGGGGGHHHHHHHHHHHHGHHHGGGGGHHHGHHGGGHHGHHHHHHHHHHHHHHHHGGGGGGHHHHHHHHHGEGHHGGGGGGGHHHHHHGHHHHGGGGHHHHHHGHHHHGHGGFGGGGGG:FGGGGBFGGGGGGGGGFFFFFFFFFFFFFFFFFFEFFFFFFFFFFFFFFFFFFFFFFFFFF
@M05620:37:000000000-D9766:1:1101:10781:8287 1:N:0:18
ACCACACCTTCTACAATGAGCTGCGTGTGGCTCCCGAGGAGCACCCCGTGCTGCTGACCGAGGCCCCCCTGAACCCCAAGGCCAACCGCGAGAAGATGAGGCCCGCTACCTCTTCTGGTGTCCGCCTCCCTCCTTCCTTGCCTCCCGGCGCTGCGCCCTTTCTCACTGGTTCTCTCTTCTGCCGTTTTCCGTCGGACTCTCTTCTCTGACCTGCGTCTCCTTTGGCCCTCTGCAGGGTCTCGCTCGGCCGA
+
BBBBB@A3CFFFGGGGGG5FGGHHGGGAAEGFHFF??EGGGHHHHGGAEFGGGHHHHHHAEECGGGGGGGGGHHHGGGGHGHHHHGGGGGB@CGHHHHHHGGGAD/><C<FGHHHHH1F0.>GGGGGGHGFHGHHHHH0CHHGH.;.@-9ABBG@GGBGFFFFFFFFFFBFFFFFFFFFFFFFBDDFFFFFF?B@BBBFFFFF/B/;BFFFFFFBFBFFFFFFFFFBEFFFFF/F?-;;BBF.AEBB;.@9
@M05620:37:000000000-D9766:1:1101:21172:8289 1:N:0:18
GAGGCTGCTTTGGAAGAAACTCATAGATTACTGCAACAGTTCCCCCTGGACCTGGAAAAGTTTCTTGCCTGGCTTACAGAAGCTGAAACAACTGCCAATGGGATGCTACCCGTAAGGAAAGGCTCCTAGAAGACTCCAAGGGAGTAAAAGAGCTGATGAAACAATGGCAAGTAAGTCAGGCATTTCCGCTTTAGCACTCTTGTGGATCCAATTGAACAATTCTCAGCATTTGTACTTGTAACTGACAAGCC
+
BBBCCCFCFFFFGGGGGFGGGGFHFGGHHHHHHFHHEFGDFGHHHGGGHHHHHHHHGHHHHFHHHHHHHHHHHHHHHHHHHHHFHHHHHHHHHHHHHHHHHFHHGHHHHHHGGGGHHHHHHHHHHGHHHGHGHHHHHGHHGGFGE2GHHHGHHHGGHHHHHGCGHHHHHHGHGHHFHHHHHGHHHHHGGGGGHHHHHHFHHHHHGHHHHHHHHHGHHHHHHGHHHBHHHGGGFGGGGFGGFGGGGGGGGGG
@M05620:37:000000000-D9766:1:1101:16972:8296 1:N:0:18
AGTGCCAGCTCTCAATCGCACAGGGGACCCAGGGCCTGGCCCCTCCATCCAGAAAACCTATGACCTCACCCGCTACCTGGAGCACCAACTCCGCAGCTTGGCTGGGACCTATGTTGAGTATCCCGCGTAGGACTCTGGGCGTTGGGGCGGAGTGAGGCGTTGGGGAACGACAGTCCTAACCGTGGAGGGTTCTGGTAAATGATGGGGTGAGGAGGGGCTCTTTGGCTCCCACCAGTCCCCCTGTCTGGTCT
+
ACAAAFFFCFFFGGGGGGGGGGHGGGGGGGHHGGGGGGHHHHGHGGHHHHHHHGHHHGHHHHHHHHHHHHHGGEEGHHHHFHHHHHFGFHHHGGGGGHHHGHHF/?GGGHHHHHHH3FF3FGH2?C@DC@FH1FGHHHF.ADDGHGC.AC-AEG0;F.CCBGGGAFF.;:B-@FFFFFFFFFFFF.AFFDFFFFFFFFFFFFFFFFFDC.AF/;DBFFFFFFFFFFFFFFFFFEFFFFFFFFFFFFBFFFF
@M05620:37:000000000-D9766:1:1101:9083:8303 1:N:0:18
AGTTCCAGCTCTCCATCGCACACGTCTGCACTCCCGTCACTCCGGAGACTCTCGTTTGCCGCCTTCTGCTTCAAACAAACCAAAAGCCATGTATATACGAAGTCAGCTCATATGAATACATGAGGAGTCAAACGAAGAAATGAGAATTATCGAGGTATCGAGGATCTTGAACGCGTACTAAGCGAAGGGATCATGACAAGACCAAACAGTCGACGACGAGAAACTGTTGGTCGAAAGGGGATAAGTCGGTG
+
>>33>BB54CFFGFGF5AE2E242F4FEB5BFHHGBB22ADBFEE2E0BGFHHAF11AAB00>11BB5DDD53BBBBBG1111?131123344B44440////4433B334B44444433443332/223332/////2222222222211//?>/111/..--001<1111<.-<--.00//-.--.../:.000/0;.////..../;0..99----;..///////../--.....-...////.--.
@M05620:37:000000000-D9766:1:1101:10770:8307 1:N:0:18
ACCACACCTTCTACAATGAGCTGCGTGCGGCTCCCGAGGAGCACCCCGTGCTGCTGACCGAGGCCCCCCTGAACCCCAAGGCCAACCGCGCGAAGATGAGGCCCGCTCCCTCATCTGTTAGCCGCCTCCCTCCTTCCTTGCCTCGCGACGCTACGCCCTTTCTCCCTAGTTCTATCTTCTGCCGTTTTCCGTCGGACTCTCTTCTCTGCCCTGCGTCTCCTTTGGCCCTCTGCTGGTTCTCGCTCGGTCGA
+
AAA@AAA>4BBFFDBFDG5BBAFFEBE22AA2ABAA2E0A1AEFAAA01ABA53BEGGB>>E/EFE/EE//B3?E?E<EHCEGCE?<<<<///@</?D1?0..<-->-C./<.=DG==D00<C.-:;:.;CC./0;CB00=;099;--:;9..99@@9@B/;B//:F/.;BFF/BBFF/;9BBBFD/A/;A;;;B--;;;BFFFF/B//;:F.A-A@DFF:;/;B;;AEEB///;B/;BBB?A.A@-.;99
@M05620:37:000000000-D9766:1:1101:15611:8329 1:N:0:18
GCGGCTGCTTTGGAAGAAACTCATAGATTACTGCCACAGTTCCCCCTGGACCTGTAAACGTTTCTTGCCTGGCTTCCAGAAGCTGAAACAACTGCCACTGGGATGCTACCCGTACGGAAAGGCTCCTAGAAGCCTCCCAGGGCGTCAACGCGCTGCTGAACCACTGGCACGTAAGTCAGGCCTTTCCGCTTTCGCACTCTTGTGGATCCAATTGCCCCATTCTCAGCATTTGTACTTGTACCTGACACGCC
+
>1>AAA?>FFDB11BFBFFGFG1FF31B3BBFDF01BAB1DBFGFG/F/BB0AF1DF2AE0B0FGGEBGHEGHBB0BF1B0FFB111@BFGHF0BFB1@GHE0F/BFFEHFFA/>EA/F/00FGFFHFB1BF1BGHA/B1///>//?/1?/>AC@CFC1D/...=CCHC0<C/:.;<CCHF.:CFHHGGGGG0ECA@GGFGGFFBFBFFB0BFB00;9AFFFFFFFBFFFFFFFFFFFFFBFFFFF/B?@F
@M05620:37:000000000-D9766:1:1101:21574:8334 1:N:0:18
ACCACACCTTCTACAATGAGCTGCGTGTGGCTCCCGAGGAGCACCCCGTGCTGCTGACCGAGGCCCCCCTGAACCCCAAGGCCAACCGCGAGAAGATGAGGCCCGCTACCTCTTCTGGTGGCCGCCTCCCTCCTTCCTGGCCTCCCGGAGCTGCGCCCTTTCTCACTGGTTCTCTCTTCTGCCGTTTTCCGTAGGACTCTCTTCTCTGACCTGAGTCTCCTTTGGAACTCTGCAGGTTCTAGATCGGCAGA
+
ABAAAABAFFFFGGGFGGGGGGGHGGGGF?FGHGGG22EE2BAGHGGFEEGF5FGHHHHGGG0EGGGGGGGHHHHGGGGHGHHHGGGEGCGGGGHFDFFFGGGG@DCDGHHHHHHFDGFGGGHGGDDEHGHHGHHHHFHHHHHHGEDB-;BGGGAFGDGCFGGFFFFFF;BFFFFFFFFFFFFF.AFFFFFF?DDFFFFFFFFFFFFFFFFFFBFFFFFFBFFFEB9BFFFFFFE.AFFF//BFFFDF@=.
@M05620:37:000000000-D9766:1:1101:7440:8334 1:N:0:18
ACCACACATTCTACAATGAGCTGCGTGCGGCTCCCGAGGAGCACCCCGTGCTGCTGACCGAGGCCCCCCTGAACCCCAAGGCCAACCGCGCGAAGATGAGGCCCGCTCCCTCTTCTGGTGTCCGCCTCCCTCCTTCCTTGCCTCTCTGCGCTGCGCCTTTTCTCCCTGGTTCTCTCTTCTGCCGTTTTTCGTCGGACTCTCTTTTTTGACCTGCGTCTCCTTTGGCCCTCTGCTGGGCCTCGCTCGGTCGA
+
AAAAAAA1BBBDFF1GGG1BGGHHGCF00AEEE/AB/EAE?GAFGGE/ABEFEHFHGFH/>/?EFGGGGEEF1FGEE?EHGHHHHGGGCC<BCGG?FGH1<F.<>->><.<CGFD0=0=<CCG:@.=;..;:E:CGFG00;FGG/;090;:@-CA@G.;FF/:F/BB9-9BFFFFFFFFFBBF@BFFF-;@;A@@9@@FFFFF/;/;;-BFFEF?F@FFFBFFFF/99E?BFF9;B--9;AB9AF@@;;@@
@M05620:37:000000000-D9766:1:1101:25092:8341 1:N:0:18
ACCACACCTTCTACAATGAGCTGCGTGTGGCTCCCGAGGAGCACCCCGTGCTGCTGACCGAGGCCCCCCTGAACCCCAAGGCCAACCGCGAGAAGATGAGGCCCGCTACCTCTTCTGGTGGCCGCCTCCCTCCTTCCTGGCCTCCCGGCGCTGCGCCCTTTCTCACTGGTTCTCTCTTCTGCCGTTTTCCGTAGGACTCTCTTCTCTGACCTGAGTCTCCTTTGGCACTCTGCAGGTTCTCGATCGGCAGA
+
CCCCCCBCFFFFGGGGGGGGGGHHGEEDHFGHHGGEEGGGGHGHHGGFEEFGFGHHHHHGGGEGGGGGGGFGHHHGGGGHFHHHEGGGG?CCGGHFGFGGHGFCCCDFGHHHHHHHHHHHGHHGGGGGHGHHGHHHHHGGHHHHHGGGAGGGGGGGFDDFFFFFFFFFF;BFFFFFFFFFFFFF.AFFFFFFFFDFFFEFFFFFFFFFFFFFF/;FFFFFFFFFF0;FFFFFFFFF.BFF0.BFF@D-@DE
@M05620:37:000000000-D9766:1:1101:19661:8343 1:N:0:18
GAGGCTGCTTTGGAAGAAACTCATAGATTACTGCAACAGTTCCCCCTGGACCTGGAAAAGTTTCTTGCCTGGCTTACAGAAGCTGAAACAACTGCCAATGGGATGCTACCCGTAAGGAAAGGCTCCTAGAAGACTCCAAGGGAGTAAAAGAGCTGATGAAACAATGGCAAGTAAGTCAGGCATTTCCGCTTTAGCACTCTTGTGGATCCAATTGAACAATTCTCAGCATTTGTACTTGTAACTGACAAGCC
+
BABBBBFBFFFFGGGG4GGGGGHHHGHHHHHHHHGFGGGEGHHHHGGGHHHHHHHHHH2FBGHHHHHHHHHHHHHHHHHHHHHHHHHHHHHHHHHHHEHGHEHHFHHHHHHGGGDHHHHHHHHHHGHHHHHHHHHHHEHHGGCFCFHDDGGHHHHFGGHHGHGFHHHHHHGHGHHFGHHHHHHHHHHGGGGGHHHHHHHHHHHHGHHHHHHFHHGHHHHHHGHHHHHHHGGGFGGGGGGGFGGGGGGBFFG
@M05620:37:000000000-D9766:1:1101:22964:8344 1:N:0:18
GAGGCTGCTTTGGAAGAAACTCATAGATTACTGCAACAGTTCCCCCTGGACCTGGAAAAGTTTCTTGCCTGGCTTACAGAAGCTGAAACACCTGCCAATGGGATGCTACCCGTAAGGAAAGGCTCCTAGAAGACTCCAAGGGAGTAAAAGAGCTGATGAAACAATGGCAAGTAAGTCAGGCATTTCCGCTTTAGCACTCTTGTGGATCCAATTGAACAATTCTCAGCATTTGTACTTGTAACTGACAAGCC
+
AAA?ABFAFFFFCGGGGG4FGGHHHHHGGDHHHHHFHHHHHHHHHGGFGFHHHGHBGHHGGHHHHHGHHHHHHHHHHHHHFHHHHHHHHH1EGHHGHHHHHFBG?FGEGGHGGEDGGFECGEHGHGHGF3BFGHHHHFHHGGGGBB?FHFGHHHHHHHGH>2@?GHGHHGFFFFHFGHHGHHHHHHHGFGGGGHGHHGHHHHHHGFHHHFCGHHHGHHHHHGEHHHHHG;CF=CGFGFG0C;CFFFGGGGG
@M05620:37:000000000-D9766:1:1101:22939:8347 1:N:0:18
GAGGCTGCTTTGGAAGAAACTCATAGATTACTGCAACAGTTCCCCCTGGACCTGGAAAAGTTTCTTGCCTGGCTTACAGAAGCTGAAACAACTGCCAATGGGACACTACACATCAGGAAAGGCTCATAGAAGCCTCCCAAGAAGACACCGAGCTGCTGAAACACTGGAACGAAAGTCAGGAATTTACGCATTAGCACTCTTGTGGATCCAATTGCCCAATTAACAGAATTTGTACTTGTACCTGAACCGCC
+
CCCCDCFCFFFFGGGGGGGGGGHHHHHHHHHHHHHHGHHGHHHHHGGGHHHHHHHHHHGGFGHHHHHHHHHHHHHHHHHHHHHHHHHHHHHHHHHHHHHHGGE11?@B3BG3B33BB3?B00?C0?4DDGHB3BGHHGG3?0BF2BFBF/EGCD2@@2DFFG1GGHG1?1</>..<>GHF1<>CFF<EE.<C00<=DGHHFGG0.0:0::0;GF0CG0CFGG0;:F/;FF0CC0CFFFGB:CCB/0;9:@-
@M05620:37:000000000-D9766:1:1101:5402:8349 1:N:0:18
GAGGCTGCTTTGGAAGAAACTCATAGATTACTGCAACAGTTCCCCCTGGACCTGGAAAAGTTTCTTGCCTGGCTTACAGAAGCTGAAACAACTGCCAATGGGATGCTACCCGTAAGGAAAGGCTCCTAGAAGACTCCAAGGGAGTAAAAGAGCTGATGAAACAATGGCAAGTAAGTCAGGCATTTCCGCTTTAGCACTCTTGTGGATCCAATTGAACAATTCTCAGCATTTGTACTTGTAACTGACAAGCC
+
BAABBBFBFFFFGGGGFGGGGGHHHHHHFHHHHHHHFHHFGHHHHGGGHCHHHFHHHHFHHHHHHHHHHHHHHHHHHHHHHHHHHHHHHHHHHHHHHHHHHF2GGHHHHHGGGGD0G3GFGFHFHGHHH3B33GHHHCHHGGEF?2F3BDFHHBGFDGGH2GGEHHBGH1?F1<GGFHGHGFFHHBFFGFGGFHHHHHGGHHGHGHHHHBBFHHHHHHHHHGHHGHGHHGGG9FFGGGGGFGGGFFFFFGE
@M05620:37:000000000-D9766:1:1101:16201:8373 1:N:0:18
GAGGCTGCTTTGGAAGAAACTCATAGATTACTGCAACAGTTCCCCCTGGACCTGGAAAAGTTTCTTGCCTGGCTTACAGAAGCTGAAACAACTGCCAATGGGATGCTACCCGTAAGGAAAGGCTCCTAGAAGACTCCAAGGGAGTAAAAGAGCTGATGAAACAATGGCAAGTAAGTCAGGCATTTCCGCTTTAGCACTCTTGTGGATCCAATTGAACAATTCTCAGCATTTGTACTTGTAACTGACAAGCC
+
>1>>A1>>FFDF1FGG1ABGFGBGHGHHH1GHHH11BAF1DGHHHGEFF0FFGFHHHFBBBGHHBHFHHHHHHHG1FGHHHHHHCEHHHFHHHHHHB1GGHHHHGHHHHHHGGGEHHHHHGHHHHGHHHHHHHHHHHCGHGGGGE0GFFHGHGHHDGHGGFG0FGHHHHGFGFHHHHHHHHHHHHHGGGGGGHHHHHHHHHHHHGHGHHHHHHHGHH0GHHHHHHHHHHGGGFGGGGGGGFGGGGG00;EE
@M05620:37:000000000-D9766:1:1101:24528:8379 1:N:0:18
AGTGCCAGCTCTCAATCGCATAGGGGACCCAGGGCCTGGCCCCTCCATCCAGAAAACCTATGACCTCACCCGCTACCTGGAGCACCAACTCCGCAGCGTAGGAGTTGGGGAGGCGTGAGGCGTTGGGGCAAGACCGTCCTCCCCGTGGCGGGTTCTGGTACCTGATGGGGTGCGGAGGGGCTCTTTGGCTCCCACCAGTCCCCCTGTCTGGTCTCTCTCCTGCCCTTAGATCGGAAGAGCCCACGTCTGAA
+
>A>>>DFFBFFFGAGGGFGC2ABGHFFFGGHHBEGEGGHHHHGHGGHGHHHHHHH2GGHHHFHHHGHHHHHEGEFGHHHH?FGHHH1?EHHFEGGGGGEEGGFHHHHHGGGGG/BEGG/F/@EDGHGG.<FE/CGGGGGGHCGGGGGGCBGG@EGGFFFFFFFFFFFFFFDB.@-BBBBBBBFFFFFFFFFFF.AFFFFFFFFFBFFFFFFFFFEFFFFFFFFFFFFFFFFFEF.ADFFF.AEFBFFFEFF
@M05620:37:000000000-D9766:1:1101:19602:8386 1:N:0:18
GAGGCTGCTTTGGAAGAAACTCATAGATTACTGCAACAGTTCCCCCTGGACCTGGAAAAGTTTCTTGCCTGGCTTACAGAAGCTGAAACAACTGCCAATGGGATGCTACCCGTAAGGAAAGGCTCCTAGAAGACTCCAAGGGAGTAAAAGAGCTGATGAAACAATGGCAAGTAAGTCAGGCATTTCCGCTTTAGCACTCTTGTGGATCCAATTGAACAATTCTCAGCATTTGTACTTGTAACTGACAAGCC
+
BBBBBBFBFFFFFFGGCGGGGGGFGHGHHHHHHHHHHHHFHHHHHGGGHHHHHGHFHHHHGHHHHFGHHHHHHFGHHHHHHHHHHHHFHHHHFHHHHEHGGFFHFGHHHGHGGGGHHHHHHHHHHGHHHHHHHHHHHHHHGGFGGHHHHGGHHHHHHHHHHFGHHHHHHGGHHHH@GHHEHHHHHHHGGGGGHHGFHHEHGHHHGHHHHHHFHHGHGHHHHFHHHGHHHFGGGGGGGGGFGGGFGGGGGGF
@M05620:37:000000000-D9766:1:1101:17460:8409 1:N:0:18
ACCACACCTTCTACAATGAGCTGCGTGTGGCTCCCGAGGAGCACCCCGTGCTGCTGACCGAGGCCCCCCTGAACCCCAAGGCCAACCGCGAGAAGATGAGGCCCGCTACCTCTTCTGGTGGCCGCCTCCCTCCTTCCTGGCCTCCCGGCGCTGCGCCCTTTCTCACTGGTTCTCTCTTCTGCCGTTTTCCGTAGGACTCTCTTCTCTGACCTGCGTCTCCTTTGGCACTCTGCAGGTTCTCGATCGGCAGA
+
BCCDDCDCFFFFGGGGGGGGGGHHGGGGGGHHHGGGGGGGGHHHHGGGGGGGHHHHHHHGGGGGGGGGGGGHHHHGGGGHGHHHHGGGGGGGGGHHHHHHHGGGGGDFGHHHHHHHHHHH.FHGGGGGHGHHGHHHHH0CHHHHHGDGCGFGGGGGFFFFFFFFFFFFFFFFFFHFFFFFFFFFDFFFFFFF.AAFFFFFFFFFFFFFFFFHF.CFFFFFFFFFF00;FFFFFFFFFFFF0EFFFCF=9BA
@M05620:37:000000000-D9766:1:1101:12403:8426 1:N:0:18
ACCACACCTTCTACAATGAGCTGCGTGTGGCTCCCGAGGAGCACCCCGTGCTGCTGACCGAGGCCCCCCTGAACCCCAAGGCCAACCGCGAGAAGATGAACCCACGTGAGTGGCCCGCTACCTCTTCTGGTGGCCGCCTCCCTCCTTCCTGGCCTCCCGGAGCTGCGCCCTTTCTCACTGGTTCTCTCTTCTGCCGTTTTCCGTAGGACTCTCTTCTCTGACCTGCGTCTCCTTTGGGACTCTGCAGGTTC
+
ABA@AAAAFFFFGGGGGGGGGGHHGFGGHGHHHGGGFGGCFHHHHGGGEEGGHEFHHHHGGGGGGGGGGGGHHHFEGGGHGHHHEGGGGGGGGGHGGBGF2/D///<?//1<.FFE@C--</<D<GGG<<0/CGHCCGA::C9FDB0FFB0FGGGGGG.--;-.BFFFFF-BFFFF/FFF.;BBBFFFFFFFFFFB99BEFF.B..9BBF//;FF/9FFF/FFF..;99..BFF/B/..AAF/BF//:;9/
@M05620:37:000000000-D9766:1:1101:11174:8432 1:N:0:18
GAGGCTGCTTTGGAAGAAACTCATAGATTACTGCAACAGTTCCCCCTGGACCTGGAAAAGTTTCTTGCCTGGCTTACAGAAGCTGAAACAACTGCCAATGGGATGCTACCCGTAAGGAAAGGCTCCAAGAAGACTCCAAGGGAGTAAAAGAGCTGATGAAACAATGGCAAGTAAGTCAGGCATTTCCGCTTTAGCACTCTTGGGGATCCAATTGAACAATTCCCAGAATTGGAACTTGTAACTGACAAGCC
+
A?AA>A?ABFFFG4BF4FFFGGHHHFGFGFAFDFBBGCGFGDDAFEAACGBGHFGH332GFHH5FHHBBBABBFF3BBBFFGBBG33EBB1GGGHFFFHHHA2B??E4FGGEE@ECE3CCGF?30?3??FGB?3?33B?FADHD/B3FG2/@22@2D>FFDFGED?F00?F<?DG<1<1<>F<1111<<.<.0=0=<0/0<<0<-.;./:::00<G::/C00:0009/9;090;CFF009;;000/90;..
@M05620:37:000000000-D9766:1:1101:11152:8433 1:N:0:18
GAGGCTGCTTTGGAAGAAACTCATAGATTACTGCAACAGTTCCCCCTGGACCTGGAAAAGTTTCTTGCCTGGCTTACAGAAGCTGAAACCACTGCCACTGGGATGCTACCCGTACGGAAAGACTCCAAGCAGCCTAAAAGGGCGACAAAGCGATGCTGAACAACTGGCACGTCCTTCAGGCATTTCCGCTTTCGCACTCTTGTGAATCCAATTACCACATTCACAGCATTTGTACTTGTAACTGACAAGCC
+
BCCCCCFCFFFFGGGGGGGGGGHHHHHHHHHHHHHHHHHFHHHHHGGGHHHHHHHHHHHHHHHHHHHHHHHHHHGHHHHHHHHGHHHHH1?FGHHHHHBGHA13B2DG3BFEF/?//?FEH3BGHH3FH/B32?222B23?A?B/><<G00//?E?F1>>FFHEHFFHF1<<.<.0=GGHGFHHFHHACDFG0C.;DFF0;CBF00;0C00;;0;90;CFGG0;0;EBBBFG0CFG0B90:FFFFFFF.;.
@M05620:37:000000000-D9766:1:1101:10834:8436 1:N:0:18
ACCACACCTTCTACAATGAGCTGCGTGCGGCTCCCGAGGAGCACCCCGTGCTGCTGACCGAGGCCCCCCTGAACCCCAAGGCCAACCGCGCGAAGATGAACCCAGGTGCGTGGCCCGCTCCCTCTTCTGGTGGCCGCCTCCCTCTTTCCTGGCCTCCCGGCGCTGCGCCCTTTCTCACTGGTTCTCTCTTCTGCCGTTTTCCGTGGGCCTCTCTTCTCTGCCTTGCTCCTCCTTTGGAACTCTGCCGGTTC
+
AAAAAAA1BFFFGGGGDE1AFBGHEEE000AAA/AE//A//GGFHGG/AAEGEHFFHHG/>E/EFAGGGGEGHFHGGGCHAGHEFFC?CG/BCCC/1?FGHHC<<FGFFCGGGGCGC<ACEGHFHH00;CHHGGG@GGGGGFEF/;;B;BF/FGGFE-;;@@-@@B-@A@?FFFFFBFFFFFFFFBF/;BBFFF/;BBFFFBBF-;@-9EFFFFFFBBFFBB/;////9/;B9FFFFFEB/BB/B/9>-A-
@M05620:37:000000000-D9766:1:1101:18659:8448 1:N:0:18
ACCACACCTTCTACAATGAGCTGCGTGTGGCTCCCGAGGAGCACCCCGTGCTGCTGACCGAGGCCCCCCTGAACCCCAAGGCCAACCGCGAGAAGATGAGGCCCGCTACCTCTTCTGGTGGCCGCCTCCCTCCTTCCTGGCCTCCCGGCGCTGCGCCCTTTCTCACTGGTTCTCTCTTCTGCCGTTTTCCGTAGGACTCTCTTCTCTGACCTGAGTCTCCTTTGGCACTCTGCAGGTTCTAGATCGGCAGA
+
AB@ABBABFFFFGGGFFGGGFFHFGEGGHEHGHGGFGGGCFHHHHGGGEEFEFFGHHHHGGGCGEGEGGGGHHHEEGGGGGHHEGFGEGFDCCDGHFFHHH/FG@FGCGGGHHHFHHHHH.FHGC@GGHGHHGFHHHF0C.GCCHEDC@DGGGG??DADFFFFEFFFFFFFFFFFFFFFFFFFFFFFFFFFB.;;BFFFFFFFFFBFFFFFFF/BFFFFFFFFFF//BFFFFF/9A9BFF/9BFFFD--;.
@M05620:37:000000000-D9766:1:1101:13582:8454 1:N:0:18
GAGGCTGCTTTGGAAGAAACTCATAGATTACTGCAACAGTTCCCCCTGGACCTGGAACAGTTTCTTGCCTGGCTTACAGAAGCTGAAACAACTGCCAATGGGATGCTACCCGTAAGGAAAGGCTCCTAGAAGACTCCAAGGGAGTCAAAGAGCTGATGAAACAATGGCAAGTCAGTCAGGCATTTCCGCTTTAGCACTCTTGTGGATCCAATTGAACCATTCTCAGCATTTGTACTTGTAACTGACACGCC
+
>11AAA1AFFFFFGGB1FFGFG1GFGFHGBFGHHB1B0BDDFHHHGAF/ABFGHFHG10BDFGGDGHGHHHHGGF1FGHFHHHEG@GGHBFHHHHHB1FFHHFHGHHHHHHGG@/FGFHBGFHHHGHHHFFGFHHHH1FGGG/EE0B2>B0FGHH1@G2G1F0/FGHHH1FH1@FFGHHHH.FGHHHGGGGGFHHHHHGHHHHHGHHHH0CGHHCCG.;GHGHHEHHHGGGGFGGGGGGG0CFGGGB0;@E
@M05620:37:000000000-D9766:1:1101:11676:8456 1:N:0:18
GAGGCTGCTTTGGAAGAAACTCATAGATTACTGCAACAGTTCCCCCTGGACCTGGAAAAGTTTCTTGCCTGGCTTACAGAAGCTGAAACAACTGCCAATGGGATGCTACCCGTAAGGAAAGGCGCCTAGAAGACTCCAAGGGAGGAAAAGAGCTGATGAAACAATGGCAAGTAAGTCAGGCATTTCCGCTTTAGCACTCTTGTGGATCCAATTGAACAATTCTCAGCATTTGTACTTGTAACTGACAAGCC
+
A?ABAAFBFFFFGBFGGGGGGGHHHFHHHHBFGGBGFHHHHDE3GGAFAGBFGCAFA32FBGGFHHG5BBFFFGA3B5FHHHBGHEBGBGEHGHHFHHHHEC23BFDHFGGDE>EEE333FF?/<<<EGFG332D22B?FAFCC/?2CG</@22?1??FHD<FEF110>FF1>DG11><0<F<1000<A.<E0==GD0:00:0CA0;0:::;0;C:;FCB00=;9;/0;;0;0;;FFG;;BFFFBBFGGAA
@M05620:37:000000000-D9766:1:1101:21720:8464 1:N:0:18
GAGGCTGCTTTGGAAGACACTCCTAGATTACTGCACCCGTTCCCCCTGTCCCTGTAAGCGTTTCTTTCCTGGCTTACAGAAGCTTCAACCACTGCCCCTGGGATGCTACCCGTACGGAAAGGCTCCTAGAAGACTCCCAGGGCGTCACCGCGCTGCTGAACCCCTGGCAAGTCAGTCAGGCCTTTCCGCTTTAGCACTCTTGTGGATCCAATTGCCCCATTCTCAGCATTTGTACTTGTACCTGACCCGCC
+
BBBBBBFBFFFFGGGGG4BGBFAFA5BG6FGHHHH3B222BBF3B2AB3BB3BFFGA5BEBEAADF55BFGHHHB3BGH5GHH@55BFHB?BB3BFGBGFHGFHGGGHHHHGG/?EEGGGGHHHHGHHHFGH1FHHHHHHGG/CCGGAGDCGGGGEHHBG<GC<EGHHH0CH0:CGHHHHHEHHHHHGGGFG0CFGGGGGGGGGGGGGGG0FGGF0B?EGGGGFFFFFFFFFFFFFFFFFBFFFFF9.=BB
@M05620:37:000000000-D9766:1:1101:21746:8466 1:N:0:18
GAGGCTGCTTTGGAAGAAACTCATAGATTACTGCAACAGTTCCCCCTGGACCTGGAAAAGTTTCTTGCCTGGCTTACAGAAGCTGAAACAACTGCCAATGGTATACTACCCGAAAGGAAAGGCAACTAGCAGACAACAAGGGAATAAAAGAAATGATGAAACAATGGAAAGTCAGGCAAGCAATTCAGCTTTAGCACTCTTGTGGATCCAATTGAACAATACACAGCATTTGTACTTTTAACTGAACAGCC
+
A@AAAAFAFFFFGCFGGGBGGGHHHGHHGHHHHB4GFHHHHDFGHGEBAEFGHHGGEBCGFHHGHFGFFGHHHHHEGGHHHHFHHEFHGGBGHHHGHHHHE@B44FHHDGHG//>/F23BFF?0B?B?BB33B02??F/2/BF0223D?B?0<2D2F22@D22?11??G1F<1?<0?F0<F00>1>F>=DDDGF0GHHB<D0G<?0CC<0<G0:0:0:;00;0;:.:GH0;B0CFGG0000;;09:/;;.;
@M05620:37:000000000-D9766:1:1101:21011:8480 1:N:0:18
ACCACACCTTCTACAATGAGCTGCGTGTGGCTCCCGAGGAGCACCCCGTGCTGCTGACCGAGGCCCCCCTGAACCCCAAGGCCAACCGCGAGAAGATGAACCCAGGTGAGTGGCCCGCTACCTCTTCTGGTGGCCGCCTCCCTCCTTCCTGGCCTCCCGGCGCTGCGCCCTTTCTCACTGGTTCTCTCTTCTGCCGTTTTCCGTAGGACTCTCTTCTCTGACCTGCGTCTCCTTTGGAACTCTGCAGGTTC
+
CCCCCCBCFFFFGGGGGGGGGGHHGGGEHFHHHGGGGGGGGHHHHGGGGFGGHHHHHHHGGGGGGGGGGGGHGHHGGGGHGHHHHGGGGGCGGGHHHHHHHHGGHGHH1GGHGGHHCGCDCHHHHHHHHHHHFHHGCGGGAEHHGGGGGGGGEFGGGGGG-?DCFFAFFFFFFFFFFFFFFFFFFFFFFFFFFFFFDFFFFFFFFFDFFFFFFFFFFFFFBFFFF.:ADDFFFFFFFFFFFFFFF9BFAF/
@M05620:37:000000000-D9766:1:1101:16062:8488 1:N:0:18
GAGGCTGCTTTGGAAGAAACTCATAGATTACTGCAACAGTTCCCCCTGGACCTGGAAAAGTTTCTTGCCTGGCTTACAGAAGCTGAAACAACTGCCAATGGGATACTACACGTCAGGAGCAACTAAAAGCAGACACAAAAGGCGAAACCGCGATAATAAACCACTGGAAAGTCGGTCAGAAATTTCCGATTTAGCACTCTTGTGGATCCAATAGCCAAATTAACAACATTTGTAATTGTAACTGACAAGCC
+
A?AA>AFAFBB@GA5B4GBFGGHHGGDFFDBDGG44CGHHHDEGHGEFEBBFHGFBB32FBAGAFFFBBBGGHGHBBFGGHHFGGEDGEBBFGGHGFHGFBC?G2FF4BB?EF1??B3///3B3BF33B0BG302BBF00??/>/B/<0//>>A/<<11=1>F.>FHH1FGF0.--<AC0=/==0;C.;:;E0CHBGFH0;0;0;0C0:0000;00=C;CFB0=;0;;;FF0;0;9F09;;FFFBFFFFFA
@M05620:37:000000000-D9766:1:1101:9807:8494 1:N:0:18
AGTGCCAGCTCTCAATCGCACAGGGGACCCAGGGCCTGGCCCCTCCATCCAGAAAACCTATGACCTCACCCGCTACCTGGAGCACCAACTCCGCAGCGTAGGCGTTGGGGAGGAGTGAGGAGTTGGGGAAAGACCGTCCTAACCGTGGAGGGTTCTGGTAACTGATGGGGTGAGGAGGGGCTCTTTGGCTCCCACCAGTCCCCCTGTCTGGTCTCTCTCCTGCCCTTAGATCGGCAGAGCACACGTCTGAA
+
AAA?AFFFBFFFGGGGGGGCFABCBEEEAEHHEEEGGGGGEGCHGGHHHHHFBGFGFGGFHHEHHHGHHHGCFE@EHHGHFGHGFFG1EHHHEDF?E/<EEEDEFD@0CFFGGGDGGG2?1C?FF1A?..><FG0AEGED00<GCCGG.CEGEHFGHHHH00;FGGGGGG;A.CFFEAACFDFFFFBEFBFEEFFDFFFFFFFFBEFFFFFBFF/;BBFFFFFFEFFFFFFFFD--@9.B/AFFFFFFEFF
@M05620:37:000000000-D9766:1:1101:25065:8495 1:N:0:18
ACCACACCTTCTACAATGAGCTGCGTGTGGCTCCCGAGGAGCACCCCGTGCTGCTGACCGAGGCCCCCCTGAACCCCAAGGCCAACCGCGAGAAGATCAGTGGCACGCTCCCTCTTCTGGTGGCCGCCTCCCTCCTTCCTGGCCTCCCGGCGCTGCGCCCTTTCTCACTGGTTCTCTCTTCTGCCGTTTTCCGTAGGACTCTCTTCTCTGCCCTGCGTCTCATTTGGAACTCTGCAGGTTCTCGATCGGAA
+
AAA1AAAAFFFFG3FG3G1BGFHFG0AAA0BBABFAAEGGGHHHHGGGEAEGHHHEGHHE@EGGG?EGGGG>GBGGGGAH//FHHG/<BC/<@/?111??FGH<G1?AAC/FHHHHHH1FF<.FGGC<ECECGHGFHHFFF/CCFHAFG?AA@?AG-AC@@FFF/:FF/F-;/;FFBBFFBFFFF@BFFFFFFF;ABFFFFFFFFFFFFF/:EFFA-;;AF/:FBFF9/9FFFF/9BF;BF//;FFF@B9A
@M05620:37:000000000-D9766:1:1101:25171:8498 1:N:0:18
ACCACACCTTCTACAATGAGCTGCGTGTGGCTCCCGAGGAGCACCCCGTGCTGCTGACCGAGGCCCCCCTGAACCCCAAGGCCAACCGCGAGAAGATGAGGCCCGCTACCTCTTCTGGTGGCCGCCTCCCTCCTTCCTGGCCTCCCGGCGCTGCGCCCTTTCTCACTGGTTCTCTCTTCTGCCGTTTTCCGTAGGACTCTCTTCTCTGACCTGAGTCTCCTTTGGAACTCTGCAGGTTCTAGATCGGCAGA
+
CCCCCCCCFFFFGGGGGGFGGGHHGGGEHGHHHGGGGGGGGHHHHGGGGGGGHHHHHHHGGGGGGGGGGGGHHHHGGGGHGHHHHGGGGGCFGGHHHHHHHGGGGGFFGHHHHHHHHHHHGHHGGGGGHGHHGHHHHHGHHHHHHGGG-?CGGGGGFFFFFFFFFFFFFFFFFFFFFFFFFFFFDFFFFFFFFFDFFFFFFFFFFFFFFFFFF/BFFFFFFFFFF0:FFFFFFEFFAFFF0BFFFFF-9CA
@M05620:37:000000000-D9766:1:1101:14279:8509 1:N:0:18
GAGGCTGCTTTGGAAGAAACTCATAGATTACTGCAACAGTTCCCCCTGGACCTGGAAAAGTTTCTTGCCTGGCTTACAGAAGCTGAAACAACTGCCAATGGGATGCTACCCGTACGGAAAGGCTCCTAGAAGACTCCAAGGGAGTAAAAGAGCTGATGAAACAATGGCAAGTAAGTCAAGCATTTCCGCTTTAGCACTATTGTGGATCCAATTGCACAATTCCCAGCATTTGTACTTGTACCTGACACGCC
+
>3>>A>FAFFFDFGGGECFGGGBGFFGHH5GGHHD4FFFBFHHHHGEFE2GHHHFHHHCFFGHHHHHHHHHHHHHBGHHGHHHHHHHHHGHHHHHHC@G3B123??@@3FFEGE1>//?>0F?3?FFF?33B33BFG1F?///?/012@G/<<1@11@2@GF0?111?GHE?11<11<11<><11=>D?EG.0=G0<C0==0=0.0<:C000C00<G0/00:0:<0.9C90C0;9CFGGG09CBBBBB.-.
@M05620:37:000000000-D9766:1:1101:12831:8521 1:N:0:18
ACCACACCTTCTACAATGAGCTGCGTGTGGCTCCCGAGGAGCACCCCGTGCTGCTGACCGAGGCCCCCCTGAACCCCAAGGCCAACCGCGAGAAGATGAGGCCCGCTACCTCTTCTGGTGGCCGCCTCCCTCCTTCCTGGCCTCCCGGCGCTGCGCCCTTTCTCACTGGTTCTCTCTTCTGCCGTTTTCCGTCGGACTCTCTTCTCTGACCTGCGTCTCCTTTGGCACTCTGCAGGTTCTCGATCGGCCGA
+
AAA1AAAAFFFFGGGGFGEAG1FFGAAB0AGG1BFE?EGGGHHHHGGGGGGGGHGFHHH/EECGG?FGGGGEHCHGGGAH/<GHHG//>C/<<CFFDGBHHGGGGAA<CFGHHHHHHHFH.>GCGGGCGEGHGHHHHG0FHHHHEF.A-9AGGG@GF@@FFFFFFFFEF9BBFFFFFFFFFFF@BFFFFFFF-;9@@@FFFFFBFBBFBFFFF-@B@FFFFFFFFF/BFFFFFFFF-/BBBFBFF@F@-;9
@M05620:37:000000000-D9766:1:1101:19058:8522 1:N:0:18
ACCACACCTTCTACAATGAGCTGCGTGTGGCTCCCGAGGAGCACCCCGTGCTGCTGACCGAGGCCCCCCTGAACCCCAAGGCCAACCGCGAGAAGATGAGGCCCGCTACCTCTTCTGGTGGCCGCCTCCCTCCTTCCTGGCCTCCCGGCGCTGCGCCCTTTCTCACTGGTTCTCTCTTCTGCCGTTTTCCGTCGGACTCTCTTCTCTGACCTGCGTCTCCTTTGGCACTCTGCAGGTTCTCGATCGGCAGA
+
CCCDDDDDFFFFGGGGGGGGGGHHGGGFHGHHHGGGGGGGGHHHHGGGGGGGHHHHHHHGGGGGGGGGGGGHGHHGGGGHGHHHHGGGGGGGGGHHHHHFFGC/D/>C?FDFD<GG11><.<C--AG?CCGFECCHHH0:CC:GEA.--;A?9.9AFFFBFFFFFFB0/FFB::BFBFBF00;@.A/E0BA;:9:--@BBFBFFFFF:0BBB/.9ADF/B00;FF0:BFFFB00BF:;BF0.:BFFF--9.
@M05620:37:000000000-D9766:1:1101:17864:8528 1:N:0:18
GAGCTGCTTTTGAAGAAACTCATAGATTACTGCAACAGTTCCCCCTGGACCTGGAAAAGTTTCTTGCCTGGCTTACAGAAGCTGAAACAACTGCCAATGGGATGCTACCCGTAAGGAAAGGCTCCTAGAAGACTCCAAGGGAGTCAAAGAGCTGATGAAACACTGGCAAGTAAGTCAGGCATTTCCGCTTTAGCACTCTTGTGGATCCAATTGAACAATTCTCAGCATTTGTACTTGTAACTGACAAGCCA
+
AAAAAF1FFF1D1FB1BFGFFFBBFGGHB1GGHFHHHFDDFFHHGGGHFGGFGHBHHFBBGHHHHHGGHGHFHHFADGFGHFHHFHHHHGHHHGHHGGHHHHHGGHHHHHGGE?HHEHHHGHFCFHBHHHHHHHHH11BFGHGC01B>GHH0FGBFH2GGF00@GHHHHGHH1?FHHFGH<GFHHHCGGGGHHHHHHHHHHFHGHHHHHHHHHEGHF/CGGHHHHHHHHHHGGGGGGGGGGGGGGG0C?FB
@M05620:37:000000000-D9766:1:1101:12627:8538 1:N:0:18
GAGGCTGCTTTGGAAGAAACTCATAGATTACTGCAACAGTTCCCCCTGGACCTGGAAAAGTTTCTTGCCTGGCTTACAGAAGCTGAAACAACTGCCAATGGGATGCTACCCGTAAGGAAAGGCTCCTAGACGACTCCAAGGGAGTAAAAGAGCTGATGAAACAATGGCAAGGAAGTCAGGCATTTCCGCTTTAGCACTCTTGTGGATCCAATTGAACAATTCTCATCATTTGCACTTGTAACTGACAAGCC
+
CCCCDCFBFFFFGGGGGGGGGGHHHHHHHHHGHHHHHHHGHHHHHGGGHHHHHHHHHGHHGGHHHHHHHHHHHHHGHHHHHHHHHHHHHHHHHHHHHHHF312BBBFBFG1EFGE0333BBG/3BF3B4?3//</?FCG2?/G?<@2@GG/2G2@2@GGFDHGHF==FGHG.>GF11<10>F1<1<DAAFG.<DG0<C/:;0;0;0;:::;CG0CGHG/:000;F0:;FFBF0;:FGFFFB0FGBFGBA.9
@M05620:37:000000000-D9766:1:1101:10336:8547 1:N:0:18
GAGGCTGCTTTGGAAGAAACTCATAGATTACTGCAACAGTTCCCCCTGGACCTGGAAAAGTTTCTTGCCTGGCTTACAGAAGCTGAAACAACTGCCAATGGGCTGCTACCCGTAAGGAAAGGCTCCTAGAAGACTCCAAGGGAGTAAAAGAGCTGATGAAACAATGGCAAGTAAGTCAGGCATTTCCGCTTTAGCACTCTTGTGGATCCAATTGAACAATTCTCAGCATTTGTACTTGTAACTGACAAGCC
+
AAAAAAFBFFFFFFFFCEFFGFDEEFGGGHGFFHFFHHHGFF5BGGAEFFHHHFFFAACG3GHGGEGFFGFB1BB3B5B5FHBGHBBGB3EGCGHFHGHHH11BB?CDFGHDFEG03?CBGF/?BFFDBFHH?B3B?FCGEDHG?FDFH@<G0<G1GFGHHGEFDGHF0?F?<GG??F>F>G>FFF1>DDCE0=GHH0CFGDDGA0CGH:C00:GGCCGFF00C0;;0;C9;0;9FGG0;CFFF9CF0FEE
@M05620:37:000000000-D9766:1:1101:18213:8557 1:N:0:18
ACCACACCTTCTACAATGAGCTGCGTGTGGCTCCCGAGGAGCACCCCGTGCTGCTGACCGAGGCCCCCCTGAACCCCAAGGCCAACCGCGAGAAGATGAGGCCCGCTACCTCTTCTGGTGGCCGCCTCCCTCCTTCCTGGCCTCCCGGAGCTGCGCCCTTTCTCACTGGTTCTCTCTTCTGCCGTTTTCCGTAGGACTCTCTTCTCTGACCTGAGTCTCCTTTGGAACTCTGCAGGTTCTAGATCGGAAGA
+
?AB@BBBBFFFFFFFGGGGFGFGFGEEFHGHGHGGFGGGGGHGHHGGGFDDGFGHHHHHGGGGGGGGGGGFGHHFGGGFHAAGHGGFGGG/@CGHEFGBGGGGGGGF?GHHHHHGHHHHH?HHGGGGGHGHHGHHGHH0CGHHHHGGF-9AFFFGGGGGGGBFFEFF/B;FFFFFFFFBF;FFFDFFFFFFFFFDFFFFFFFFBBBFFFFFFF/BFBFFFFFFFBBFFFFFFFFF.FFFF/9/BBA..;D.
@M05620:37:000000000-D9766:1:1101:10321:8563 1:N:0:18
GAGGCTGCTTTGGAAGAAACTCATAGATTACTGCAACAGTTCCCCCTGGACCTGGAAAAGTTTCTTGCCTGGCTTACAGAAGCTGAAACAACTGCCAATGGGATGCTACCCGTAAGGAAAGGCTCCTAGAAGACTCCAAGGGAGTAAAAGAGCTGATGAAACAATGGCAAGTAAGTCAGGCATTTCCGCTTTAGCACTCTTGTGGATCCAATTGAACAATTCTCAGCATTTGTACTTGTAACTGACAAGCC
+
333>A>FAFFFFGGGGB4FGGGCFBFFHHHGHHHDEFCFDDGHHHGEFABGGHHGEGE2FAFHHEGHHHHHHHHECGGHHHHHHH3GHGEEGGHHHFFGGFGCHFHHHHHHGGG1FGHHGGHHHHGHHH3FGHHHHH3FGGGEFE0F2BGFHHHH1GHDH>GF/GHHHHFGHBFHFHHHHHEHHHHHGGGGGHHHHHHHHHGHHGHHHHFCHHHHHF0CGHHHHHHGHHGGGFGGGFGGG0FGGGGG0AEG
@M05620:37:000000000-D9766:1:1101:18773:8567 1:N:0:18
ACCACACCTTCTACAATGAGCTGCGTGTGGCTCCCGAGGAGCACCCCGTGCTGCTGACCGAGGCCCCCCTGAACCCCAAGGCCAACCGCGAGAAGATGAACCCAGGTGCGTGGCCCGCTACCTCTTCTGGTGGCCGCCTCCCTCCTTCCTGGCCTCCCGGCGCTGCGCCCTTTCTCACTGGTTCTCTCTTCTGCCGTTTTCCGTAGGACTCTCTTCTCTGACCTGCGTCTCCTTTGGAACTCTGCAGGTTC
+
BBBABBBBFFFFGGGGFGFAG5GFGEEBAEGGEFGEDGEEDHHHHGGGDFGGGHGFHHHGGGEGGFGGGGGGHFHGGGGHCEHHHGA<CG<B@GGFDHDGHHGFHGHH1CFEGGHHGGGCGHHHHHHHHHHHGHHGGGGGHGGGGGGGGGGGGFGGGGGGBGBBBFBBFBBFFFFFFFFFFFFFFFFFFFFFFFF@9AFFFFFFFFFFFFFFFFFFFFFF/BFFF.BDBFFFFFFFFFFFFFFFF/BFFF/
@M05620:37:000000000-D9766:1:1101:18196:8567 1:N:0:18
ACCACACCTTCTACAATGAGCTGCGTGTGGCTCCCGAGGAGCACCCCGTGCTGCTGACCGAGGCCCCCCTGAACCCCAAGGCCAACCGCGAGAAGATGAGGCCCGCTACCTCTTCTGGTGGCCGCCTCCCTCCTTCCTGGCCTCCCGGCGCTGCGCCCTTTCTCACTGGTTCTCTCTTCTGCCGTTTTCCGTAGGACTCTCTTCTCTGACCTGCGTCTCCTTTGGCACTCTGCAGGTTCTCGATCGGCAGA
+
CCCCDDDDFFFFGGGGGGGGGGHHGGGFEGHHHGGGGGGGGHHHHGGGEGGGHHGHHHHGGGGGGGGGGGGHGHHGGGGHGHHHHGGGGGFGGGHHHHGHHGGGGDCFGHHHHHHHHHHH.GHGGGGGHGHHGHHHHH1GHHHHHGDG?DGGGGGGFFFFFFFFFFFFFFFFFFFFFHFFFFFFDFFFFFFF.BFFFFFFFFHFFFFFFFFFF.BFFFFFFFFFF0:BFFFFFFFF<FFF1<FFFFFB-C?
@M05620:37:000000000-D9766:1:1101:16418:8568 1:N:0:18
ACCACACCTTCTACAATGAGCTGCGTGTGGCTCCCGAGGAGCACCCCGTGCTGCAGACCGAGGCCCCCCTGAACCCCAAGGCCAACCGCGAGAAGATGAGGCCCGCTACCTCTTCTGGTGTCCGCCTCCCTCCTTCCTGGCCTCCCGGCGCTGCGCCCTTTCTCACTGGTTCTCTCTTCTGCCGTTTTCCGTCGGACTCTCTTCTCTGACCTGCGTCTCCTTTGGCACTCTGCAGGTTCTCGATCGGCAGA
+
CCCCCCCCFFFFGGGGGGFFGGHHGGGEHGHHHGGEGGGGGHGHHGGGGGGGHHFHHHHGGGGGGGGGGGGHGHHGGGGHGHHHHGGGGGGGGGHHHHHGHGGDG@CCCGGH1FHHHEH0.<GGGGGGHGHHGHHHHH0;GGHHHG?C-BBGGGGGGFFFFFFFFFFFFFFFFFFFFFFFFFFDDFFFFFFF9C=DFFFFFFFFFFFFFFFFFEFFFFFFFFFFF:0;FFFFF0;F;:BF9EBFFFF@-;9
@M05620:37:000000000-D9766:1:1101:13856:8578 1:N:0:18
ACCACACCTTCTACAATGAGCTGCGTGTGGCTCCCGAGGAGCACCCCGTGCTGCTGACCGAGGCCCCCCTGAACCCCAAGGCCAACCGCGAGAAGATGAGGCCCGCTACCTCTTCTGGTGGCCGCCTCCCTCCTTCCTGGCCTCCCGGCGCTGCGCCCTTTATCACTGGTTCTCTCTTCTGCCGTTTTCCGTAGGACTCTCTTCTCTGACCTGCGTCTCCTTAGGCACTCTGCAGGTTCTCGATCGGAAGA
+
BCBBCCCCFFFFGGGGGGGGGGHHGGGGHGHGHGGGGGGGGHHHHGGGGGGGHHHHHHHGGGGGGGGGGGGHHHHGGGGHGHHGHGGGGGGGCGHHHDHHHEGG/>CCGGGHHHHHHHHHCHHGGGDEHGHHGHHHHHCFHHHHH?DF-:CGFGGGFFFFF//BFFFFFBFFFFFFFFFFFFFFDFFFF/AFADDBFFEFFFFFFFFFFFBFF.DDAFFFFF/;9//;FFFFFFFFFFB:/;BFF-:..A.
@M05620:37:000000000-D9766:1:1101:15412:8580 1:N:0:18
AGTGCCAGCTCTCAATCGCACAGGGGACCCAGGACTCTGGGAGTTGGGGCGGAGTGAGGAGTTGGGGAAAGACAGTCCTAACCGGGGAGGGTTCTGGTAAATGATGGGGTGAGGCGGGGCTCTTTGGCTCCCACCCGTCCCCCTGTCTGGTCTATCTCCTGCCCTTAGATCGGAAGAGCACCCGTCTGCCCTCCAGTCACTCCGGAGAATCTCGTCTGCCGTCTTCTGCTTGAACAAAAACAAAAACCTAG
+
AA>AAFFFBFFFGGGFFAFCEEGGFEEGEEHGF22AFGHBFGFEHFAE01A>EEEFG3BFEFFBBE>FEHHHHHG3FGHFHGHE//><>BF??FHHH?FDHHHHHHHHGEGAGH.AFG-@AEGGGGGGGGGGBGG?DDFFFFFFFFFFFFFFFFFFFFFFFFFFFFFFFFFFFAFFFFFBF.;BDDFF//;FFFFFFFFFFFFFF.BF?FFFFFF.AEFFFDFFFFFFFFFFFB/BBFF.9.......///
@M05620:37:000000000-D9766:1:1101:9943:8589 1:N:0:18
GCTGCTGCTTTGGAATCAACTCATAGATTCCTGCCCCAGTTCCCCCTGTCCCTGGAACCGTTTCTTGCCTGGCTTCCAGAAGCTGCAACAACTGCCCATGGGATGCTACCCGTACGGAAAGGCTCCTAGAAGACTCCCAGGGAGTCACAGCGCTGCTGAACCAATGGCACGTAAGTCAGGCATTTCCGCTTTAGCACTCTTGTGGATCCAATTGAACCATTCTCAGCATTTGTACTTGTACCTGACACGCC
+
>11>>B1BCFB1BBG1B1BABB1AADF333DGHHHAE0BBBDFGHG0B1BF1B1/BGE/AFGEGADBFGHHHHH00FFHBFGH1BBFHH0?GCFGH/1FGHH0GEEFGHFGEGC//EFG/FE/EGFHHH1B11GHHH/GHFC/?<0@1<1/>A/C/1F<F1>0.<<CGH1<F0.CGFHGFF<GHBDGEGGGG0CGGHFHHHGGHGHGGF009;F00;.;FGGGF0CFFGFGG0FFGCFGB0FCFGF;/;@E
@M05620:37:000000000-D9766:1:1101:7201:8593 1:N:0:18
AGTGCCAGCTCTCCATCGCACAGGGGACCCAGGGCTTTGCGAGTCCATCCGGAATGAGGATGAGGTCAACGACAACCCGAACCGCCGAGGGCGCTGGTAACAGGTGGGGTGCGGGGGTACTCTTTGGATGAACCCCGTCCCCCTGTCTGGTCTATCTGCTGGGCTTAGATAGTCAGAGCCGCCGTCTGGCCTCCAGTACCTTCGGAGCAGCACGGGTGCCTTGTTTTGCATGAGCAAAACCGTATGGTCTA
+
>A>>AFFFBFFFG4FGFEEAFCHGG22FGEHG2AB22BF52A0AA35A5B1EE01AA53B33B33B2BBB11>>/?B1>/>/>/>////></>BCG<??>21</??/<-C<.A---;-./;C000;C/;//00;99@...;:9-A9/9B//:///////:B/.9..99///;;F//;/BF;>9@--.;/9;F.9.///;////;D.@-./...9---;AB///:/...9://;//;BF.;.-...9./9//
@M05620:37:000000000-D9766:1:1101:22912:8605 1:N:0:18
GAGGCTGCTTTGGAAGAAACTCATAGGCTACGGCAAAAGTTCCTCCAGGGCCCGGGCAAGATTCCCGCCCCGCCTACAGAAGCTGAAACACCGGCCAATGTCTGACAACAACCTACCCGTAAGGAAATGCTCCTAGAAGAATACAAGGGAGTAAAATATCTGATGAAACAATGGCAAAAAAGTAAAGCATTTGCTCAATAGCACTCTTGTGGATGCAATTGAACAATCCTCAGCATTTGCACTTTTAACTG
+
BBBBBBFACFFFGGGGGGFGGBG5DD4B4B4BEEGG2G3B5BD55B2B32BA00000A1B2A5553100>>///111BBGH3BG333BB3BE/>E//?GH2B?BFGHB?F//?<<<@@//<?0??<F1<?111<<1<<FB011<<<><.<.</=00000=0==00=<0:::0;/C/:./;9.00900;99000000000000;:;/;;0999C0/;99/;//BB99;/.//9/BF/;FF//9;;//;;;:/
@M05620:37:000000000-D9766:1:1101:27640:8609 1:N:0:18
ACCACACCTTCTACAATGAGCTGCGTGTGGCTCCCGAGGAGCACCCCGTGCTGCTGACCGAGGCCCCCCTGAACCCCAAGGCCAACCGCGAGAAGATGAGGCCCGCTACCTCTTCTGGTGGCCGCCTCCCTCCTTCCTGGCCTCCCGGCGCTGCGCCCTTTCTCACTGGTTCTCTCTTCTGACGTTTTCCGTAGGACTCTCTTCTCTGACCTGCGTCTCCTTTGGCACTCTGCAGGTTCTAGATCGGCCGA
+
AAA?AABBFFFFGGGGDFFFGFGCG2BAC2FA3FFEEEGCGHHFHGGGAEFEGGHGHG3FCGEGF>EGGEF?G3EGGG/?//FGHGD/>CB</CCFGFDGHGFADDDGGHHHHBGFH1F0.>CDGGGDG.CG.CGHH00GGHB:C.C--:9BBDG-ABBF/99;BFBFE/99/:BFFFFFF/:D:.B?FFDFFF?FFFFFFFFFFFFFFFFFF?9.@.FBFFFFFBBFFFFFFFFFFFFF/BBFFEB-.-;
@M05620:37:000000000-D9766:1:1101:27255:8610 1:N:0:18
ACCACACCTTCTACAATGAGCTGCGTGTGGCTCCCGAGGAGCACCCCGTGCTGCTGACCGAGGCCCCCCTGAACCCCAAGGCCAACCGCGAGAAGATGAACCCAGGTGCGTGGCCCGCTCCCTCTTCTGGTGGCCGCCTCCCTCCTTCCTGGCCTCCCGGCGCTGCGCCCTTTCTCACTGGTTCTCTCTTCTGCCGTTTTCCGTAGGACTCTCTTCTCTGACCTGCGTCTCCTTTGGAACTCTGCCGGTTC
+
ABCBAAABFCCFGGFFGGFGGGHHGEGBEEGBBFFBEGEEEEAFBEEEEEBFFGHHHGHGFCGGGGGEGCEG3GGEEEEHGHGHHGGGGCCGGGHHGHHHHHD/?FGH1AFFGGHHGGG-CFHHHHGHHHFGGHF:CCFGGGGGGGGGGGGFFGGGGGDFGAFFFFAFFFFFFFEF0BFBFFFFFFFFFFFFFFFFAFBEFFABAA.9BFFFFFFFFFFF0BFFFAFFADFFFFFF;BFFFFFFF0@>DD.
@M05620:37:000000000-D9766:1:1101:22923:8624 1:N:0:18
GAGGCTGCTTTGGAAGAAACTGAAAATCCAGTGACACAAGATCGGAAGACCACACCTCTGTACTCAAGTCACTCCGGAGAATCTCGTATTCCGTCTCCTGCTTTAAAAAAGAAACCATACCTTCCCGGCTCCTCGCCTCCTCCCCGATCGTCCCCGCGCTGCTGCCCCCCTGTCCCTTCCGTCCTGCGTTCCCGCTTTCGCTCTCTTGTTGCTCCCCTCGCCCGCTCCTCCCCGTGCGTCCTTGTGTTTTA
+
A?AAAAFAFFFFGF1FGGFGFDG1BB1BAAA3B1DFFGAFEABEEB//00B0////AB1A22BDD1BB2D212B0A//>>FGHD10>B012B0B000BB1BBB1B@1@B///0B0>/B1<B111<0////<FBG/////?FGC/////<>0<.<.--ACCCFGHEFAA--@9FC;00;;B.;9.9;9-;;.:0;-9--/--9--/;;F//9/:9:-;B9;----9--;/-B-99;----;--;/;/-/9-9
@M05620:37:000000000-D9766:1:1101:24419:8636 1:N:0:18
GAGGCTGCTTTGGAAGAAACTCATAGATTACTGCAACAGTTCCCCCTGGACCTGGAAAAGTTTCTTGCCTGGCTTACAGAAGCTGAAACAACTGCCACTGGGATGCTAACCGTCAGGAAAAGCTCCTAAAAGCATCCCAAGGCATCAAAGCACTGCTGAAAACATGGCAAGTCAGGCAAGCCATTCCGCTTTAACACTCTTGTGGATCCAATTGCAACATTCTCAGCATTTGTAATTGGAAATGAACAGCC
+
ABBBCBFBFFFFGGGGGGGGGGHHHHHHHHHHHHHFGHHFHHHHHGGGHHHHHHHHHHHHGHHHHHHHHHHHHHHHHHHHHHHHHHGHHFEHHHHHH@BB2?B3?BB4DFHFG1EAH3BG2F03FG3B4?BB0B?BGHH3?F?0BBFGD3B2@@FF2@2@F2GH2?GG0F/?F@10?=0><C0>>>GCADGG00=<<<GHHHGHGHEFG0<CGHCGHHHCFC0;00::0CFB0090C000;0;;F0BF/:;
@M05620:37:000000000-D9766:1:1101:22803:8675 1:N:0:18
ACCACACCTTCTACAATGAGCTGCGTGTGGCTCCCGAGGAGCACCCCGTGCTGCTGACCGAGGCCCCCCTGAACCCCAAGGCCAACCGCGAGAAGATGAACCCAGGTGCGTGGCCCGCTACCTCTTCTGGTGGCCGCCTCCCTCCTTCCTGGCCTCCCGGCGCTGCGCCCTTTCTCACTGGTTCTCTCTTCTGCCGTTTTCCGTAGGACTCTCTTCTCTGACCTGCGTCTCCTTTGGAACTCTGCCGGTTC
+
BBBAABBBFFFFGGGGFGGGGFHHGEEEDAHHGFGEAFGGGHHHHGGGDEGGHHFHHGHGGGGGGFGGGGGGHGHGGGGHCGHHHGE@FGFCCDGHFGHHHHGFHGHG1AFFGGHHGGGCFHHHHGHHHHGFEHHGGGF?GEGGGGGGGGGGGGGGGGGG?-BFFFFFFFFFFFFFEFFFEFFFFFFFBFFFFFFF.AFFFFDFA9DFFFFFFFFFFFFFBFFFB.9DFFFFFFFF/9FFFFFFF/-@>D?
@M05620:37:000000000-D9766:1:1101:22343:8676 1:N:0:18
AGTGCCAGCTCTCAATCGCACAGGGGACCCAGGGCCTGGCCCCTCCATCCAGAAAACCTATGACCTCACCCGCTACCTGGAGCACCAACTCCGCAGCTTGGCTGGGATCTGGGCGTTGTGTCGGCGTGAGGAGTTGGGGCCCGCCCGTCCTCCCCGTGGAGGGTTCTGGTAACTGATGGGGTGCGGAGGGGCTCTTTGGCTCCCACCAGTCCCCCTGTCTGGTCTCTCTCCTGCCCTTAGCTCGGACGCGC
+
>11>A1D@1FCDABG31AAFAEEGAEAE00AAFEA///BF0BEEGGHHA0FB1010FE0BAG2GGHEGHHHGE>>EHHG>FHHE0FEGF>@FE/>//0BG?G1/</0<<GHFF/>CCG/C02?/>A?C/.<><>FHBC-.<--<<:ACCCFCG.A@CA-.;.9;AFFBF;000;B0FGGGA-@?@@@@;-99;EFFFFFFFFFFBFBFF/F/BEA9E/:B/9FFF9BBFBFFFF-:FF/F//;A@9@---;
@M05620:37:000000000-D9766:1:1101:22720:8680 1:N:0:18
ACCACACCTTCTACAATGAGCTGCGTGTGGCTCCCGAGGAGCACCCCGTGCTGCTGACCGAGGCCCCCCTGAACCCCAAGGCCAACCGCGAGAAGATGAGGCCCGCTCCCTCTTCTGCTGTCCGCCTCCCTCCTTCCTGGCCTCCCAGCGCTGCGCCCTTTCTCACTGGTTCTATCTTCTGCCGTTTTCCGTCGGACTCTCTTCTCTGACCTGCGTCTCCTTTGGCACTCTGCTGGTTCTCGATCGGCAGA
+
AAA?AAAAFFFFGGGGDGG1B1BEE0AEEEGG1FFGAEGGFHGHHGGGFGGFDGHGHHHGEGCEF/EEGGGFGFFGGGCG/<GHHGC/BCGC/C01?D1F0<?/@///<.0<01=<11FG11<.-<CF.<<C::GGFHC/:G0;CF/0:--E-.;-9A-CF0FFGFFFF0BF//;BBF/B:BB-9A9E9B-/-9;@@@/FF/B;/;///;BFB---@B-//:BF///;F/9///;B9:9999/;99A-=-E
@M05620:37:000000000-D9766:1:1101:14058:8690 1:N:0:18
AGTGCCAGCTCTCAATCGCACAGGGGACCCAGGGCCTGGCCCCTCCATCCAGAAAACCTATGACCTCACCCGCTACCTGGAGCACCAACTCCGCAGCTTGGCTGGGACCTATGTGAGTATCCAGCGTAGGAATCTGGGAGTTGGGGAGGAGTGAGGAGTTGGGGAAAGACAGTCCTAACCGTGGAGGGTTCTGGTAAATGATGGGGTGAGGAGGGGCTCTTTGGCTCCCACCAGTCCCCCTGTCTGGTCTA
+
AAAABFFFAFFFFGGGGFFEE?GAFGGGFGHHGGGGGFHCGHGHGGEFEGHFF33FHGFFGHFHHHFFHHHGGCEGHEHHHHHHGHHHGHHHGGGGCCFHGHHGGGHHGGHHHHHHHHHHHHHHHGDGGGHHHHHFHHHGGHGHGGGGGGFGHHHHHGHHHHGGGGHHHHHHHHGHHHHHGGEGGGGGGGGGGGCFGGGGFGGGGGFFFFFFFBFFFFFFFFFFFFFFFFFFFFFFFFFFFFFFFFFFFFF
@M05620:37:000000000-D9766:1:1101:16540:8691 1:N:0:18
ACCACACCTTCTACAATGAGCTGCGTGTGGCTCCCGAGGAGCACCCCGTGCTTCTGACCGAGGCCCCCCTGAACCCCAAGGCCAACCGCGAGAAGATGAGGCCCGCTACCTCTTCTGGTGGCCGCCTCCCTCCTTCCTGGCCTCCCGGAGCTGCGCCCTTTCTCACTGGTTCTCTCTTCTGCCGTTTTCCGTAGGACTCTCTTCTCTGACCTGAGTCTCCTTTGGAACTCTGCAGGTTCTAGATCGGAAGA
+
>ABABABAFFFFGGGBGGGGGFHHGGDGDEGHGFGG2ECC2FAGHGGGGFEF5DGGHHHGEE0EFGGGGGG2@GHGGGEHGHHHHGGGGGGGGDH2DD2?GGGE<AFGGGGHHHHHFFHHGGGGGGGGHGHHGHHHHFHHHHHHCEFAF-DGGGAGGADFGGGGFFFFFFFFFFFFFFFFFFFFFAFFFFFBAD;BFFFFFFFFFFFFFFFFFFFFF9FFFFFFFFFFFFFFFFFFFFFFFBFFF;A9AD.
@M05620:37:000000000-D9766:1:1101:26357:8693 1:N:0:18
AGTACCAGCTCTCAATCGCACAGGGGACCCAGGGCCTGGCCCCTCCATCCAGAAAACCTATGACCTCACCCGCTACCTGGAGCACCAACTCCGCAGCTTGGCTGGGACCTATGTGAGTATCCAGCGTAGGAATCTGGGAGTTGGGGAGGAGTGAGGAGTTGGGGAAAGACAGTCCTAACCGTGGAGGGTTCTGGTAAATGATGGGGTGAGGAGGGGCTCTTTGGCTCCCACCAGTCCCCCTGTCTGGTCTA
+
AAAABFFFCFFFGGGGGGGCFCHFGEGFGGHHFGGGGGHHHHGHGGHHHGHHHHHHHGGHHHHHHHHHHHHGGEFGHHHHGGHHHHHHGHHGAFEGGHHHGHHGGGHHGHHHHHHHHFHHHHHHHGGGGGHHHHHHGHCFDHHHGGGGGFEFHDGHHGHHHHGGGGHHHHHHHHHHHHHHGGGGGGGGEGGGGGGGGGGGGGGGGGFFFFFFFFFFFFFFFFFFFFFFFFFFFFFFFFFFFFFFFFFFFFB
@M05620:37:000000000-D9766:1:1101:18665:8695 1:N:0:18
ACCACACCTTCTACAATGAGCTGCGTGTGGCTCCCGAGGAGCACCCCGTGCTGCTGACCGAGGCCCCCCTGAACCCCAAGGCCAACCGCGAGAAGATGAGTGGCCCGCTCCCTCTTCTGGTGGCCGCCTCCCTCCTTCCTGGCCTCCCGGCGCTGCGCCCTTTCTCACTGGTTCTCTCTTCTGCCGTTTTCCGTAGGACTCTCTTCTCTGACCTGCGTCTCCTTTGGAACTCTGCAGGTTCTAGATCGGAA
+
DDDCDDCDFFFFGGGGGGGGGGHHGGGFHGHHHGGGGGGGGHHHHGGGFGGGHHHHHHHGGGGGGGGGGGGHHHHGGGGHGHHHHGGGGGDGGGHFHHGHGHGGHHFGG-CFHHHHHH1FHHGHHGGGGDHGHHGHHHHHHHHHHGGGGG-CFGGGGFFFFFFFFFFFFFFFFFFFHFFFFFFFFFFFFFFFFFFFFFFFFFFFFFFFFF0BFFF.@DFFFFFFFFFBFFFFFFFFFFFFFFFFFFFFFDE
@M05620:37:000000000-D9766:1:1101:18941:8697 1:N:0:18
ACCACACCTTCTACAATGAGCTGCGTGTGGCTCCCGAGGAGCACCCCGTGCTGCTGACCGAGGCCCCCCTGAACCCCAAGGCCAACCGCGAGAAGATGAGTGGCCCGCTACCTCTTCTGGTGGCCGCCTCCCTCCTTCCTGGCCTCCCGGAGCTGCGCCCTTTCTCACTGGTTCTCTCTTCTGCCGTTTTCCGTAGGACTCTCTTCTCTGACCTGCGTCTCCTTTGGAACTCTGCAGGTTCTAGATCGGAA
+
DDDDDDDDFFFFGGGGGGGGGGHHGGGGHGHHHGGGGGGGGHHHHGGGEGGGHHHHHHHGGGGGGGGGGGGHHHHGGGGHGHHHHGGGGGGGGGGHHHHHHHGGHGGCCCGHHHDGHHEHHFGHHGGGGGGGHHGHHCHGHHHHHHGGDF-@DGGGGGGGGGFFFFFFFFF<BBFFFFFFFFFFFCFFFEBFDFFDFFFFFFFFFFFFFFBFFFF.>9<DFFFFFFF0FFFFFFFFFFAFFFFBFFFEFFE
@M05620:37:000000000-D9766:1:1101:13824:8698 1:N:0:18
GAGGCTGCTTTGGAAGAAACTCATAGATTACTGCAACAGTTCCCCCTGGACCTGGAAAAGTTTCTTGCCTGGCTTACAGAAGCTGAAACAACTGCCAATGGGATGCTACCCGTAAGGAAAGGCTCCTAGAAGACTCCAAGGGAGTAAAAGAGCTGATGAAACAATGGCAAGTAAGTCAGGCATTTCCGCTTTAGCACTCTTGTGGATCCAATTGAACAATTCTCAGCATTTGTACTTGTAACTGACAAGCC
+
A?AA>AFAFFDBGAEGFGGGFGGHFFAGHGFFHHBGCHHFGDGGFGGFHFGHHHGGFFFHFHHHHHHF3FHHHHHEFGHHHHFHFBDGGHFHHHHHGHFHF1?BFFHGBFGGFGGHG3GFHFHGFFCGHGHHHGBGHFHFEDHG?2FGHGGHHGHGHFHHHHHHHHGHHHGGBGH@1GGBGHGGHHHGGDGCGHE0GHEHHGHHD0CBGGHFGHGHHHHGGFFHCCBBGGFGBFFGGFFFFGFGGGG0FE9
@M05620:37:000000000-D9766:1:1101:15829:8701 1:N:0:18
AGTGCCAGCTCTCAATCGCACAGGGGACCCAGGGCCTGGCCCCTCCATCCAGAAAACCTATGACCTCACCCGCTACCTGGAGCACCAACTCCGCAGCTTGGCTGGGATCTGGGAGTTGGGGAGGCGTGAGGAGTTGGGGAAAGCCAGTCCTAACCGTGGAGGGTTCTGGTAAATGATGGGGTGAGGAGGGGCTCTTTGGCTCCCACCAGTCCCCCTGTCTGGTCTATCTCCTGCCCTTAGATCGGAAGAGC
+
AA>AAFFFBFFFGGGGGFGGFGHHGGGGGGHHGGGGGFHHHHGHGGHGHHHHHEHHHGHHHHHHHHHHHHHGGEEGHHHHHHHHHHHHGHHHGGGGGFHHGHHGGGHFGHGHH0?CGFCC//>B/>CC/EGHF0CGHG<>..</</CGHHH00CGCAHFAGGG:GFGGG;F0099BFFFFGGGAFG0;.D9=>9FBBFBBFFEEB:DEFFFFFFFFEFFFEB//B/BFFFFFFFFE/9/;/::9.;...;9
@M05620:37:000000000-D9766:1:1101:16522:8701 1:N:0:18
ACCACACCTTCTACAATGAGCTGCGTGCGGCTCCCGAGGAGCACCCCGTGCTGCTGACCGAGGCCCCCCTGAACCCCAAGGCCAACCGCGAGAAGATGAGGCCCGCTACCTCTTCTGGTGGCCGCCTCCCTCCTTCCTGGCCTCCCGGCGCTGCGCCCTTTCTCACTGGTTCTCTCTTCTGCCGTTTTCCGTAGGACTCTCTTCTCTGACCTGAGTCTCCTTTGGCACTCTGCAGGTTCTCGATCGGCAGA
+
AAA1AAAACFFFG3FD3FGB11EBEAA000E0/AAAAAFEGHFFFGCE//EAFDC1FHGE/EEGG/EEGEF0F>EEGE/F//FHHGA<CC//<CCFB11FGGFAC?@-AGFGBGGFHHD/.<<CC?F.CEC:EGHHF00;AAB.9..;--9A@-?=-@@FFFFFFF//99//BFFFB9FFFBB@-:9-F9BF-A-9B9BFBFFFFFFFFFFBF/BFFFFBFFFFB//;BFFFF9F--/;B/A/FF@B=-9A
@M05620:37:000000000-D9766:1:1101:10736:8712 1:N:0:18
AGTGCCAGCTCTCAATCGCACAGGGGACCCAGGGCCTGGCCCCTCCATCCAGAAAACCTATGACCTCACCCGCTACCTGGAGCACCAACGCCGCAGCGTAGGAGTTGGGGAGGAGTGAGGAGTTGGGGAAAGACAGTCCTAACCGTGGAGGGTTCTGGTAAATGATGGGGTGAGGAGGGGCTCTTTGGCTCCCACCAGTCCCCCTGTCTGGTCTATCTCCTGCCCTTAGATCGGAAGAGCACACGTCTGAA
+
>>AAAFFFBFFFGGGGGAFGGCF4BEAEGGHHGGGG2ABFHHGHGGHHHFGGHHE2GGHHFABGHFGHHHHE0EEGHH@BFGG?FGCGF1>EGE/E@>EAC<22BGFCFCFCGEDGGBGHHG??GG@GFGH<FFGGDHCDHE<CDCCCFCEGCFGHHHGCHFHGGGGGGD.;CFGFD;-;;9AF;BFFFFFEFBFFFFBBF9EF@.FFFFFBBFFFEBFFFFFFFFFEFF/BFAD9.9;.BFFF;;;.AF9
@M05620:37:000000000-D9766:1:1101:8413:8743 1:N:0:18
GAGGCTGCTTTGGAAGAAACTGATAACTCAGTGACACAAGATCGGATGAACACGCCTCCGCACTTTAGTTACCTTGCAGAATCTGGTACAACTTCCTCCGCTTAAAAAAAGAATCTTAGCAGCTTCCCAGGGGGTCCCACACCTGTTCCCCCCTTGCCAATTAGGTCAGGCATTCCCGTTTTACCCCTCTGTTGGTTCCCTTTAAACATTCCTCAGCTTTTGTACTGGTCATTGAAAAGCCAGGAACACAA
+
BBCCBCFCFFFFGFGGGGGGGBG5D5455B4DDBADGH2E23B22A2A35BD220B1B1B100033555D555D5@B3BDFBGH5@3B4B4B3BEFB33111??@34BE@/?B3?444434B?3BBB22BF//>///01<///?<1?1110>--.C/<00/0<000=<//C.<G0<0:.;C:00</...:000;;..;;00;00;9000;00;C0/;0F000;:/;/////9/;//;//.;/AA./99/A;
@M05620:37:000000000-D9766:1:1101:27171:8767 1:N:0:18
AGTGCCAGCTCTCAATCGCACAGGGGACCCAGGGCCTGGCCCCTCCATCCAGAAAACCTATGACCTCACCCGCTACCTGGAGCACCAACTCCGCAGCTTGGCTGGGACCTATGTGAGTATCCAGCGTAGGAATCTGGGAGTTGGGGAGGAGTGAGGAGTTGGGGAAAGACAGTCCTAACCGTGGAGGGTTCTGGTAAATGATGGGGTGAGGAGGGGCTCTTTGGCTCCCACCAGTCCCCCTGTCTGGTCTA
+
BCABBFFFCFFFGGGGGGGGGGHHGGGGGGHHGGGGGGHHHHGHGGHHHHHHHHHHHGHHHHHHHHHHHHHGGEGGHHHHHHHHHHHHGHHHGGGGGHHHGHHGGGHHGHHHHHHHHHHHHHHHHGEGGGHHHHHHHHGGGHHHGGGGGGGHHHHHHGHHHHGGGGHHHHHHHGHHHHHHGGGGGGGGEGFGGGFGGGGGGGGGGGFFFFFFFFFFFFFFFFFFFFFFFFFFFFFFFFFFFFFFFFFFFFF
@M05620:37:000000000-D9766:1:1101:6781:8767 1:N:0:18
GAGGCTGCTTTGGAAGAAACTCATAGATTACTGCAACAGTTCCCCCTGGACCTGGAAAAGTTTCTTGCCTGGCTTACAGAAGCTGAAACAACAGCCAATGGGCTACTACACGTAAGGCGAAGCTAAAAGCAGACACAAAGGGAGAAAAAGAGATGATAACACAATGGAAAGTAGGTCAGAAATTTCCCATTTAGCACTCTTCTCGCTCCAATAGCCAAATTAACAACTTTTGTCATTTGAACTGACAAGCC
+
CBCCBCFCFFFFGFFGGGGGGGHHHGHHHHHGHHCHGHHHHFGGHGEEEHFHHHGGB3CGGHHHHHHFBGAFGHHEBBFGHHHHHEEHGHFH1BB??F3FCGFGAGGFH3BEGHGFB?/////B3B3BF0GHC02B?F022??B/F=@F/?G0F11@111=???GDGGHGHG11<1<>F111>D0<0000=H=HH<GGG0=0;0::C.:GG00=00=C:CFF0FF0;00;;0/00;C0B;BFF0;;CFFAC
@M05620:37:000000000-D9766:1:1101:6062:8778 1:N:0:18
GAGGCTGCTTTGGACGAAACTGACAAGCCAGGGACACAAGATAGGAAGAGCACACGTCTGAACTCCAGTCAATCCGGAGAATCTAGTATGCCTTCTTCTGATTTAAAAAAAAAAATACGATATAGCCACAACAACATACAGACACACAGGCAATAAGCACACTAGTCATATTAATCTGTTCTACCTATCACCAACGGGCTCGCTTCGCTACCAACAGAAGCGTTTGGTGCTGTACAGTGTATAGACCGGAA
+
11AA>1BABBDDF11A1E0AFFAAAF0A0AB0AFA0BAFG0F1AF11A0BBB000AA/BBAA1F1B1BFB1D2@>B>/>>0@1@2BF2222@11@1B2BB@B22BB111>>E?B/0@@/////2211100//////01111<0000..0..../0000=/<.//0=0;<0000000;0000:000000000/0..:-.--.--...--9---//9--////----9---/9/;///;//9/;/;/99----
@M05620:37:000000000-D9766:1:1101:16583:8803 1:N:0:18
ACCACACCTTCTACAATGAGCTGCGTGTGGCTCCCGAGGAGCACCCCGTGCTGCTGACCGAGGCCCCCCTGAACCCCAAGGCCAACCGCGAGAAGATGAGTGGCCCGCTACCTCTTCTTCTGGCCGCCTCCCCCCTTCCTCGCCTCCCGGCGCTGCGCCCTTTCTCCCCGGTTTTCTCTTCTGCCGCTTTCCGCAGGACTCTCTTCTCTTACCTCAGTCTCCTTTGGTACTCTTCAGGTTCTAGATCGGAA
+
CCCBCCBCFFFFGGGGGGGGGGHHGGGGHFGFHGGGFGGGGHHHHGGGEGGGFGHHHHHGGGGGGGGGGGGHHHHGGGGHGHHHHGGGGGGGGGHHHHF?>D?C0?/><-AB1F1>GH11>111.-<CD<CA.;CC.:;C0.-;AEEG.99:@=@A-9A;:/;/;///.--;9.:////;BF/;:@-;DE//..-;-:./FB//BBFF////9;////9//;B9///./;9;9/;9B/9;/B//:;/A..;
@M05620:37:000000000-D9766:1:1101:22104:8806 1:N:0:18
AGTGCCAGCTCTCAATCGCACAGGGGACCCAGGGCCTGGCCCCTCCATCCAGAAAACCTATGACCTCACCCGCTACCTGGAGCACCAACTCCGCAGCTTGGCTGGGATCTGGGCGTTGTGTCAGCGTGCGGAGCTGGGACCCGCCCATCCTCCCCGTGGAGGGTTATGGTAGCTGATGGGGTGCGGCGGGGCTCTTTGGCTCCCACCAGTCCCCCTGTCTTGTCTCTCTCCTACCCTTAGCTCGGACGCGC
+
CBBCCFFFCFFFGGGGGGGGGGHGGGGGGGHHGGGGGGHHHHGHGGHGHHHHHHHHHGHGHHHHHHHHHHHGGFGGHHHHGHHHHHHHGHHHGGGGGHHHGHHGGGGBFH33F/>/<///2D2DGGG//>/AD->GHG00<<<-<-.<:.CC/.<=.<@.CDG<..0<00<0:<0000:.CED.-@-@@---99B0:::000../<9..0:00<.<.BFF:B<::0<B00B<00:<0/0<0<:.-.-99--
@M05620:37:000000000-D9766:1:1101:13043:8813 1:N:0:18
GAGGCTGCTTTGGAAGAAACTCATAGATTACTGCAACAGTTCCCCCTGGACCTGGAAAAGTTTCTTGCCTGGCTTACAGAAGCTGAAACAACTGCCAATGGGATGCTACCCGTAAGGAAAGGCTCCTAGAAGACTCCAAGGGAGTAAAAGAGCTGATGAAACAATGGCAAGTAAGTCAGGCATTTCCGCTTTAGCACTCTTGTGGATCCAATTGAACAATTCTCAGCATTTGTACTTGTAACTGACAAGCC
+
AABBBAFAFFFFFGGGGGGGGGHHHHHHHHHHHHHFGGGAFHHHHGGGEHHGHHHHHHHGGHHHHHFHHHHHHHHHHHHHHHHHHHHHHGHHHHHHHHHHHF?GGHHHHHHGGGGHHHHHHHHHHGHHHHHHHHHHHGHHGGHGECHHHHGHHHHHHHHHHHHGHHHHHHGHHHHGHHHHHHHHHHHGGGGGGHHHHHHHHHHHGFHHHHHHHHHHHGHHHHHHHGHHHGGGGFGGGGGGFGGGGGG0CEF
@M05620:37:000000000-D9766:1:1101:25139:8834 1:N:0:18
GAGGCTGCTTTGGAAGAACCTCATAGATTACTGCAACAGTTCCCCCTGGACCTGGAAAAGTTTCTTGCCTGGCTTACAGAAGCTGAAACACCTGCCAATGGGATGCTACCCGTAAGGAAAGGCTCCTAGAAGACTCCAAGGGAGTAAAAGAGCTGATGAAACAATGGCAAGTAAGTCAGGCATTTCCGCTTTAGCACTCTTGTGGATCCAATTGAACAATTCTCAGCATTTGTACTTGTAACTGACAAGCC
+
A>AABAF>CFFFGGGGGFFGGGHHHHHHHHGHHBGHFFGFGGHHHGG2FGHHHHHGHFBBGFHHHHGHHHGGHHHHHHHHFHHHHHHHH3FEHHHGHFHHHFBGEGGFGHHGG?AGFBFFGFHGHFHHHHFFFHHHHHCGGFHGEBB?GGFHHHHHHFFD@1@?GHHHFHFGFHH1GFBGHAGGHHHG.ECEHHD<GHFHHHHFD0GHHH0GHFFFFHHHHEHGFHHFF;CF;FGFG0CFB;CFGGGGGGG
@M05620:37:000000000-D9766:1:1101:16675:8839 1:N:0:18
GAGGCTGCTTTGGAAGAAACTCATAGATTACTGCAACAGTTCCCCCTGGACCTGGAAAAGTTTCTTGCCTGGCTTACAGAAGCTGAAACAACTGCCAATGGTATGATACCCGTCCGGAAAGACTCATAGAAGCCTACAAGAGCGTAACCGAGCTGATGAACCCATGGAACGTCGGTCAGGAATTTACGCTTTCGCACTCTTGTGGATCCAATTGCCCAATTCTCAGCATTTGTACTTTTACATGACCAGCC
+
A3AABBFAFFFFGGGGGGGGGGHHHHHHHDGHHHBAFGGDGHHHHGGGEHHHHHHHHGGHGHHHHHHHHHHHHHHHHHHHHHHHHHHHHGHHHHHHFCGHG@44B@FGGBFEF1>@//>/03BB334BF4??3FG3F2GG2??>/<C<@@DGG?1??GGGHH?/FHH1F1..<-<<.EHHBCGHG<=EG.=C0;E?DGHGFFBFABFFF00;900;B9EGGE0000/0;CFF0;CFB/;/;/;/99/9.;;
@M05620:37:000000000-D9766:1:1101:24509:8840 1:N:0:18
GAGGCTGCTTTGGAAGAAACTCATAGATTACTGCAACAGTTCCCCCTGGACCTGGAAAAGTTTCTTGCCTGGCTTCCAGAAGCTGACACAACTGCCAATGGGATGCTACCCGTCCGGAAAGGCTCCTAGAAGCCTCCCAGGGCGTCACCGCGCTGCTGAACCCCTGGCACGTCAGTCAGGCCTTTCCGCTTTCGCACTCTTGTGGATCCCCTTGACCCATTCTCAGCATTTGTACTTGTACCTGACCCGCC
+
AAA1>AFAFFFFG1BFAGGGGGGHH31FGBGH3GHFHCGFFGHHHGGGAFGHFHH0BEAFAFGGHDGGHHHFGFH0FGG10FGF110BB0BE@0BF@EGGFFGG/BF2GBGEE/>EEGG/00?10?EFF1<F1B10</0B//<//>//FC/><C@<<G1FCH..<CHHC0CGE..;GGHHHGBGHH0AGGGG0=EFGGGGGGGGGGGGG/.;FG00;BEFFB/B/BBBFFFFF/BFFFFBFFFEFF/-9@@
@M05620:37:000000000-D9766:1:1101:27063:8843 1:N:0:18
ACCCTTCTACAATGATCTGCGTGTGGCTCCCGAGGCGCACCCCGTGCTGCTGACCGATGCCCCCCTGAACCCCAAGGCCAACCGCGAGACGATGAGTGGCCCGCTACCTCTTCTGGTGGCCGCCTCCCTCCTTCCTGGCCTCCCGGAGCTGCGCCCTTTCTCCCTGGTTCTCTCTTCTGCCGTTTTCCGTAGGACTCTCTTCTCTGACCTGAGTCTCCTTTGGAACTCTGCAGGTTCTAGATCGGACGAGC
+
BBABBBBDFFFFFGG5FGGGAEEBFEHHHGGGEGG2AAEEFGGABEGGGGHHHHHFG/EEGGGGGG?GHHHGGGGGEGG?GGGGGGGGGCDFCFHHFFFGHECGF-CHHHHHGHHFDHDHFGGGGDHGHHGHHHHHHHHGGGGGGGFGGGGGGGGGFFFFFF/BFFFBFFFFFFFFFFFFFFDDBFFFFF..;BFFFFFFFFFFFFFFFFFFFFFFFFFFFFFFFFFFFFFBFFAFFFFB/9B.AD-;@FC
@M05620:37:000000000-D9766:1:1101:26138:8855 1:N:0:18
ACCACACCTTCTACAATGCGCTGCGTGTGGCTCCCGAGGAGCACCCCGTGCTGCTGACCGAGGCCCCCCTGAACCCCAAGGCCAACCGCGCGAAGATGAGGCTCGCTCCATCTTCTGGTGGCCGCCTCCCTCCTTCCTGGCCTCCCGGCGCTGCGCCCTTTCTCACTGGTTCTCTCTTCTGCCGTTTTCCGTCGGACTCTCTTCTCTGACCTGCGACTCCTTTGGCCCTCTGCCGGTTCTCGATCGGCCGA
+
BBBABBBACFFFGFGGEG4AEEEEGEEAAAGGGBFADEGCGHHHHGGEEEEGFHFHHHG0EECGGGGGGGGEGHHGGGGHEFHHFGGCGC<C?CCDGF1?GG/>-<F.<1=GHH0=GB<C.<<@D::C:EGHD/CFGG0CFFGG9E.A;@-;BDB?FBBFF/;FFF/B.9/BFFFFFFFFBFFBADFF/9;F:@-;-@FFEFF9:/;BFB/BF.;-;;DFFFFFF//;EEFFB/;=@AEF/E9FFBD-.-;
@M05620:37:000000000-D9766:1:1101:18794:8856 1:N:0:18
GAGGCTGCTTTGGAAGAAACTCATAGATTACTGCAACAGTTCCCCCTGGACCTGGAAAAGTTTCTTGCCTGGCTTACAGAAGCTGAAACAACTGCCAATGGGATGCTACCCGTAAGGAAAGGCTCCTAGAAGACTCCAAGGGAGTAAAAGAGCTGATGAAACAATGGCAAGTAAGTCAGGCATTTCCGCTTTAGCACTCTTGTGGATCCAATTGAACAATTCTCAGCATTTGTACTTGTAACTGACAAGCC
+
AAAAAACAFF3FGGGGF1BF1BGFFF1AFGGFAGG1AGF1F2DEFEAFE0G0AAGGCBF0AFDGG1FDHHFGCFGHGHFHHHEHHFFFFFGEFGFHFFFH10>G?BGFGGGGGGGF1DFBGGGGFEFG>FHBFBBGHHHFF?GE?FGHHFFFFGHFHFGHG<CGFGHFBCF?FHH@@GBCCGGGGFFGCCGE=DGDGHEHHHGGCGHHFGHBCGGG0CGCCBGGC:CCHFFGFFFGGFFFFGGGGGGGGGG
@M05620:37:000000000-D9766:1:1101:6902:8875 1:N:0:18
ACCACACATTCTACAATGCGCTGCGTGCGGCTCGCGAGGAGCACCCCGTGCTGCTGACCGAGGCCCCCCTCAACCCCAAGGCCAACCGCGCGAAGATGAGGCTGGCTCCTTCTTCTGTATTCCGCGTCGGTCCCTCCTCGCCTCGCTGGGCTGCGCCGTTTGTCACTGGTTCTCTCTTCTGCCGTTTTCCGTCGGACTCTCTTGTGTGACCTGCGTCTCCTTTGGTCCTCTGCGGGACCTCGCTCGGTCGA
+
AAAAAAA11BDFGGGFFG11A0EEEEE00AA/A/AE/AE?/GH0GGC//B/?1F1FHHC//>/EGEEEG?/BGGCFG?CHEEHHHGGGG?@@--<.=<1<GE<<<./<E<0=0<00<;00;<0CE;A-9--.-.=99//;:-.9;--;---BA-9-:9;BB-9//9/B-9//;FFFB9FBBB9@99/:/9;B9@-@--9//B//;/;AFB99B-@9@?FBFFBFF-;BFBB//-9--;;9/;-AA@@;;-@
@M05620:37:000000000-D9766:1:1101:14383:8891 1:N:0:18
ACCACACCTTCTACAATGAGCTGCGTGTGGCTCCCGAGGAGCACCCCGTGCTGCTGACCGAGGCCCCCCTGAACCCCAAGGCCAACCGCGAGAAGATGAGGCCCGCTACCTCTTCTGGTGGCCGCCTCCCTCCTTCCTGGCCTCCCGGAGCTGCGCCCTTTCTCACTGGTTCTCTCTTCTGCCGTTTTCCGTAGGACTCTCTTCTCTGACCTGAGTCTCCTTTGGAACTCTGCAGGTTCTAGATCGGCAGA
+
CCCBCCDCFFFFGGGGGGGGGGHHGEGEHGHHHGGGGGGGGHHHHGGGEGGGHHHGHHHGGGGGGGGGGGGHHHHGGGGHGHHHHGGGGGGGGGHHHHGHHGGGGGFGGHHHHHHHHHHHCHHGGGGGFGHHGHHGHHBFHHHHHGFB-CFGFGFGGGGGGGGFFFFFF;BFFFFFFFFFBFFFDFFFFFFF.ADBFFFFFFFFFFFFFFFFF/;FFFFFFFFFFB0FFFFFFFFFFFFF0;FFFFF-@CA
@M05620:37:000000000-D9766:1:1101:25565:8897 1:N:0:18
ACCACACCTTCTACAATGAGCTGCGTGTGGCTCCCGAGGAGCACCCCGTGCTGCTGACCGAGGCCCCCCTGAACCCCAAGGCCAACCGCGAGAAGATGAACCCAGGTGAGTGGCCCGCTACCTCTTCTGGTGGCCGCCTCCCTCCTTCCTGGCCTCCCGGAGCTGCGCCCTTTCTCACTGGTTCTCTCTTCTGCCGTTTTCCGTAGGACTCTCTTCTCTGACCTGAGTCTCCTTTGGAACTCTGCAGGTTC
+
ABBABCCAFFFFGGGGGGGGGFHHGFGGHGHHHFGGDGGGGHHHHGGFBEGGDGHHHHHGGGFGGGGGGGGHHHHGGGGHGHHHHGGGGD@DGGH2FDG>>?CFFFFHHHHHGGGH?DFCDHHHHHGHHFGFDHHGGGGEHGHHEFGGFFGGGGGGGGEDACDFFGFCFFBFFFFFFFFBFFFFFFFFFFFFFFFFAAFEBFDBFFFFFFFFFFFFBFFFEFFFF/9FFFFFBFFBBBBFFFFFF0FF9BB
@M05620:37:000000000-D9766:1:1101:5506:8915 1:N:0:18
GCGGCTGCTTTGGAAGACACTCATAGATTACTGCCACAGTTCCCCCTGGACCTGGAACAGTTTCTTGCCTGGCTTCCAGAAGCTGAAACAACTGCCAATGGGGTGTGATACGTAAGGAAAGGCTCCTATCAGCGTCCCAGGGAGTAACAGCGCTGATGTGCCACTGGCACGCATGACACGCACTTCCGCTCTATCACTCTCTTGGATCTCCTTGTCCCAATCTCTGCATTTGTACACGTAACTGAGACGCC
+
>>AA>>AAFFF1F1F1B1BBBFGHC3AGFFBGFG0BFCBBDDGHHGGG/BFA0F0BB10BDGFDFDGFGHHGFBB0BFGGBFGBBB@1B>BFBGHG1FG110/////>22B/110B110000/BF/11212B1//?//11/???<@12@10><///1?111>=1110>01.--..0/00.----;00:C.-;0000;0;B00;F000:0;000000;00//9;F00=000;0;////;A--:////9;-9;
@M05620:37:000000000-D9766:1:1101:12113:8918 1:N:0:18
GAGGCTGCTTTGGAAGAAACTCATAGATTACTGCAACAGTTCCCCCTGGACCTGGAACAGTTTCTTGCCTGGCTTTCAGAAGCTGAAACAACTGCCACTGGGATGCTACCCGTAAGGAAAGGCTCCTAGAAGACTCCAAGGGAGTCAAAGAGCTGATGAAACAATGGCAAGTAAGTCAGGCATTTCCGCTTTAGCACTCTTGTGGATCCAATTGAACCATTCTCAGCATTTGTACTTGTACCTGACAAGCC
+
A>3AAA4>FFFFGGGGAFFGGCGHGFGHF54FGFF4FHG5ABFDEEEF2BB222EBA32BDA5DGD5AFGGHH2B3BGAGHBGHHHBGFFGHHFGHH3FGG1BGFFHHHHHGDE1FGFHFFHHHHGHHHDGGGHHHH3FFGG/EE0F21F0FGHH1FG>G1F0/?GHHHBFH1@DFGHHHH.FGHHHGGGGGGFHHHHGHHHHHGHHHHFFHHHB0G.;GHFHHGHHHHGGGGGGGGGGG0CFGGG00CEF
@M05620:37:000000000-D9766:1:1101:12534:8929 1:N:0:18
ACCACACCTTCTACAATGAGCTGCGTGTGGCTCCCGAGGAGCACCCCGTGCTGCTGACCGAGGCCCCCCTGAACCCCAAGGCCAACCGCGAGAAGATGAGTGGCCCGCTACCTCTTCTGGTGGCCGCCTCCCTCCTTCCTGGCCTCCCGGCGCTGCGCCCTTTCTCACTGGTTCTCTCTTCTGCCGTTTTCCGTAGGACTCTCTTCTCTGACCTGCGTCTCCTTTGGAACTCTGCAGGTTCTAGATCGGAA
+
CCCCCDCCFFFFGGGGGGGGGGHHGGGEGGHHHGGGGGGGGHHHHGGGGGGGHHHHHHHGGGGGGGGGGGGHHHHGGGGHGHHHHGGGGGDGGGHHHHHHHHGGFG@DF-AHHHHHHH1FGBAHHGGGGCHGHHGHHHHHFHHHHHGGGG?GGGGGGFFFFFFFFFFFFFFFFFFFFFFFFFFFFFDFFFFFFFFFFFFFFFFFFFFFFF0FFFF.@AFFFFFFFFF0BFFFFFFHFFFFFF0FFFFFF?E
@M05620:37:000000000-D9766:1:1101:15062:8934 1:N:0:18
AGTGCCAGCTCTCAATCGCATAGGGGACCCAGGGCCTGGCCCCTCCATCCAGAAAACCTATGACCTCACCCGCTACCTGGAGCACCAACTCCGCAGCGTAGGAGTTGGGGAGGAGTGAGGAGTTGGGGAAAGACCGTCCTCACCGTGGAGGGTTCTGGTACATGATGGGGTGCGGAGGGGCTCTTTGGCTCCCACCAGTCCCCCTGTCTGGTCTATCTCCTGCCCTTAGATCGGAAGAGCACACGTCTGAA
+
AAAAAFFFAFBFFFGGGCG1FE1BGFGG?ECHGGGEEFFAAGGCEGBH1FFGF01BGGHHHHFHHHHHHHHFGGGGHHHCGGHH0GHHGFHHGGGGGGGCGC1FFBFGGCGGG/CHFB1@1?@GD1A///?GGH0AEGAG11CHA<CC.<AC:GHHHHHH00GGHGHFEC;@.;--A??@@@FFBFFFFBFEABFFFFFFFFFB@FFFBFFFFF/BFFFFFFBFFFBBFEFFFB-:BFFF/;BF@FFF-B9
@M05620:37:000000000-D9766:1:1101:12114:8936 1:N:0:18
GAGGCTGCTTTGGAAGCAACTCATAGATTACTGCCACAGGTCCCCCTGAACCTGGAACCGTTTCTTGCCTGGCTTTCAGAAGCTGGAACAACTGCCACTGGGATGCTACCCGTAAGGAAAGGCTCCTAGAAGACTCCCAGGGAGTCACAGAGCTGATGAAACACTGGCAAGTCAGTCAGGCCTTTCCGCTTTAGCACTCTTGTGGATCCAATTGAACCATTCTCAGCATTTGTACTTGTACCTGACACGCC
+
AAAAAAFAFFFFGGGG1BCGG1GDF3DFFD1FH10BEG0011B00BAB01B/A00B11/ABABAADF1AFFGH0B0BFEDF1GHF00FG0GHHBGHC1GGH/BG/0BG10FE/>/F1FHB0CGHHGHHH<BF<GHHH/BGGC/CC<G11<1@GHH1?G1F1F?0?GHHH1FG1>DGHHHHH.FGHHHGGGGG0DFFHHGHHHHHGGHHH0CHHHCBG.;FGGGGGGGGGGGGGGGGGGGG0CFGGGF9CAE
@M05620:37:000000000-D9766:1:1101:10923:8937 1:N:0:18
GAGGCTGCTTTGGAAGAAACTCATAGATTACTGCAACAGTTCCCCCTGGACCTGGACAAGTTTCTTGCCTGGCTTACTGAAGCTGAAACAACTGCCAATGGGCTGCTACCCGTAAGGAAAGGCTCCTAGAAGACTCCAAGGGAGTAAAAGAGCTGATGAAACAATGGCAAGTAAGTCACGCAGTTCCGCTTTAGCACACTTGTGGATCCAATTGAACAATTCTCAGCACTCGAACTTGTAACTGACAAGCC
+
A3AAAACA4DDFCBFGGGGGEGFHHFHFDGEGFFHF4FHABDG3BFEG2F2AAF2FBF1BDGFHFHD5B53BFGFFG5DGHHHHFFFHHFHHFGGBGBHHH11?B?FGHGG1?/EBF3F3?0?3BFFHGBG33BF3??CGGFEF/?D2D1/<0@@1@@DF>@CAD<C0<F/11@<@1F1.><-<111>CA.<0==DD/</=00;:0C0:00;0:;:FHGHH00;C9/B.;/..;;EFB0;9BF00;CB9.C
@M05620:37:000000000-D9766:1:1101:10904:8939 1:N:0:18
GAGGCTGCTTTGGAAGAAACTCATAGATTACTGCAACAGTTCCCCCTGGACCTGGAAAAGTTTCTTGCCTGGCTTACAGAAGCTGAAACAACTGCCAATGGGATGCTACACGTCAGGAACAACTAATAGCAGCCTCAAAGGGCGTAACAGCGATGATGCACCACTGGAAAGTCGGTCAGGACTTTCCGATTTCGCACTCTTGTGGATCCCATTGCCAAATTATCAGCATTTGTCATTGTCACTGACAAGCC
+
BCCCCCFCFFFFGGGGGGGGGGHHHHHHHFGHHHHHGHHGHHHHHGGGHHHHHHHHHHGHGHHHHHHHHHHHHHHHHHHHHHHHHHHHHHHHHHHHGHHHFH2F1FG@G3BEG1?EH32B22?B33?DFGHH2?2B3333B??B/</<22@>/</<?111?FG/G1<01>0F1.-><AH//.<<DGFD.<EG0;E:DGH0CCGCC0CFG/0;0;0;009CF00CF0;;FGG0;00;F000;FFGB;B/AEF
@M05620:37:000000000-D9766:1:1101:14241:8963 1:N:0:18
GAGGCTGCTTTGGAAGAAACTCATAGATTACTGCCACAGTTCCCCCTGGCCCTGGAACAGTTTCTTGCCTGGCTTCCAGAAGCTGAAACAACTGCCCATGGGATGCTACCCGTAAGGAAAGGCTCCTAGAAGACTCCCAGGGAGTCAAAGAGCTGATGAAACAATGGCAAGTAAGTCAGGCATTTCCGCTTTAGCACTCTTGTGGATCCAATTGAACAATTCTCAGCATTTGTACTTGTAACTGACACGCC
+
AAABBBFBFFFFCGGGCGBGFGFGFFGGGFFHGF4BCGG3DBGGFG2FA2BFH22F332BFHHE5D5BFGBFGHF2FGGEGGHF@3BFG??FGBEG13BFHA2BCGHFHHHGGC/GHHHGFHHFHGHHHHHHHHHHH/FGGG?E?0B2>1CGHHHFGHHHFH0<GFFFGGFHFFFGHHHHGGFHHHGEDGDGHHGFHHFHGFHHGFGGHHHHHHCGG0CGHHHHH0FGGGGGBFGGGGFBBFGFFF00;?E
@M05620:37:000000000-D9766:1:1101:23633:8967 1:N:0:18
ACCACACCTTCTACAATGAGCTGCGTGTGGCTCCCGAGGAGCACCCCGTGCTGCTGACCGAGGCCCCCCTGAACCCCAAGGCCAACCGCGAGAAGATCAACCCCGCTGCGTGACCCGCTCCCTCTTCTGGTGGCCGCCTCCCTCCTTCCTGGCCTCCCGGCGCTGCGCCCTTTCTCCCTGGTTCTCTCTACTGCCGTTTTCCGTAGGACTCTCTTCTCTGCCCTGCGTCTCCTTTGGAACTATGCAGGTTC
+
AABBBBBBFFFFGGGGGGGGGFHFGEEEGGHHHGGGGGGGGGHHHGGGFGGGHGHHHHHGGGGGGGGGGGAGHHHGEGGHGEHHHGGGGCDG?<GFH2?CCGF/</>/.<E<.>1G--@@EA/GC:CHHBCFDAH@DC?FGE9/.CBF/;BBFFBFE9E-9-=BFF-9DDDFEFFF/;BFAFFFF//9;/;;B/9BDDFEFFA/.;ABBFFFFF/9BBFB/;.B..9:9..BBFFFFF/B9//;F/:.:;/
@M05620:37:000000000-D9766:1:1101:14676:8980 1:N:0:18
ACCACACCTTCTACAATGAGCTGCGTGTGGCTCCCGAGGAGCACCCCGTGCTGCTGACCGAGGCCCCCCTGAACCCCAAGGCCAACCGCGAGAAGATGAGTGGCCCGCTACCTCTTCTGGTGGCCGCCTCCCTCCTTCCTGGCCTCCCGGAGCTGCGCCCTTTCTCACTGGTTCTCTCTTCTGCCGTTTTCCGTAGGACTCTCTTCTCTGACCTGCGTCTCCTTTGGAACTCTGCAGGTTCTAGATCGGAA
+
CCCCCDCCFFFFGGGGGGGGGGHHGGGGHGHHHGGGGGGGGHHHHGGGGGGGHHHHHHHGGGGGGGGGGGGHHHHGGGGHGHHHHGGGGGGGGGHHHHHHHHGGFE/CG-CHHHHHHHBGGBFHHGGGGGHGHHGHHHHHHHHHHHGGGG-CDGGGGGDGGGGFFFFFFFFFFFFFFFFFFFFFFFFFFFFFFFFFFFFFFFFFFFFFFFBFFFF.CACFFFFFFFFFFFFFHFFFFFABFFFFFFFFFFE
@M05620:37:000000000-D9766:1:1101:11440:8990 1:N:0:18
AGTGCCAGCTCTCAATCGCACAGGGGACCCAGGGCCTGGCCCCTCCATCCAGAAAACCTATGACCTCACCCGCTACCTGGAGCACCAACTCCGCAGCTTGGCTGGGATCTGGGAGTTGGGGAGGAGTGAGGAGTTGGGGAAAGACAGTCCTAACCGTGGAGGGTTCTGGTAAATGATGGGGTGAGGAGGGGCTCTTTGGCTCCCACCAGTCCCCCTGTCTGGTCTATCTCCTGCCCTTAGATCGGAAGAGC
+
>AAAAFFFCFFFG4FGGFCFEEFGEAEGGGGHGFGEFFHGHHGHGGFGHHGHGFHGHFHHHEGHHGGHHHHFEGFFHHGBGGF?FGEGFGHHGG/EEGHHGFHFGGHHGHFGHGGGHFHGGGGGGGGHHHHFGHHHHGGGGEGHHHHGHHHHHHGGGHGGHGGGGHHHF<;GHGGF9FBFGDAAFGFFGGCDGFFFFFFFFFFFFFFEF;BFFFFFFFFFFFBFFFFFFFFB:FFEFFFFFBBEDFFFFF9
@M05620:37:000000000-D9766:1:1101:13719:8990 1:N:0:18
ACCACACCTTCTACAATGAGCTGCGTGTGGCTCCCGCGGAGCACCCCGTGCTGCTGACCGAGGCCCCCCTGAACCCCAAGGCCAACCGCGAGAAGCTGCACCCATGTGAGTGGCCCGCTACCTCTTCTGGTGGCCGCCTCCCTCCTTCCTGGCCTCCCGGAGCTGCGCCCTTTCTCACTGGGTCTCTCTTCTGCCGGTTTCCGTAGGACTCTCTTCTCTGACCTGAGTCTCCTTTTTGACTCTGCAGGTTC
+
3>A?AAAAFFFFGGGGGGGGGGHHGGCG4AGHHGG?2EE00EGHHGGGBEEGFHHEHHHG/E/>FEGGGG/CGFHGG/EGGHH/CFDGGGGGGCH11?1?FCCF0<>F>>FDFEHHGG?A<<DGGHCC0;:/;CGDCFFEFGFB;;00;;0;.CBFEC.9;9;ABFBDDD;BFFFFEFF/;.;BFFFF;BBF/BB--99AFF.9A:.;FFFFFFFFFFF/B/;:;BBFFF;9/9///-./;;B/BF/A.:/
@M05620:37:000000000-D9766:1:1101:13701:8990 1:N:0:18
ACCACACCTTCTACAATGAGCTGCGTGTGGCTCCCGAGGAGCACCCCGTGCTGCTGACCGAGGCCCCCCTGAACCCCAAGGCCAACCGCGAGAAGATGAACCCAGGTGAGTGGCCCGCTACCTCTTCTGGTGGCCGCCTCCCTCCTTCCTGGCCTCCCGGAGCTGCGCCCTTTCTCACTGGTTCTCTCTTCTGCCGGTTTCCGTAGGACTCTCTTCTCTGACCTGAGTCTCCTTTGGAACTCTGCAGGTTC
+
DEEEEDDCFFFFGGGGGGGGGGHHGGGGHGHHHGGGGGGGGHHHHGGGGGGGHHHHGHHGGGGGGGGGGGGHHHHGGGGHGHHHHGGGGGGGGGHHHHHHHHGGHGHHHHHHGGHHGGGGGHHHHHHHHHHHGHHGGGGGHGHHGGGGGGGGGGGGGGGGFGGGGGFFFFFFFFFFFFFFFFFHFFHFFFFFHFFF-@FFFFAFFFFFFFFFFFHHFFHHFFFFFBFFFFFFFFFFFBFFFFFFFFFFFF0
@M05620:37:000000000-D9766:1:1101:14997:8995 1:N:0:18
ACCACACCTTCTACAATGAGCTGCGTGTGGCTCCCGAGGAGCACCCCGTGCTGCTGACCGAGGCCCCCCTGAACCCCAAGGCCAACCGCGAGAAGATGAACCCAGGTGCGTGGCCCGCTCCCTCTTCTGGTGGCCGCCTCCCTCCTTCCTGGCCTCCCGGCGCTGCGCCCTTTCTCACTGGTTCTCTCTTCTGCCGTTTTCCGTAGAACTCTCTTCTCTGACCTGCGTCTCCTTTGGAACTCTGCAGGTTC
+
ABAAABBBFFFFGGGGEGBFGDHGGBEA4AFFFFGE2EEE?CGEGGGG1EEGBGGHGFG0>E0>FEGGGGGGFHHGGGFHFHHHHGGECDBBCGHF2GHGGHGGHGHH1CFGGGHHGG--<EHHHHHHHHHHGHHGGGGGGGGGGGFGGGGGGGGGGGFGACFFFFFFFFFFFFFFFFFFFFFFFFF;FFFFFFFBAAFFFFFF?FFFFFFFFFFFFFFF/BBFFFBAFFFFFFFFFFFFFFFFB/;A:F/
@M05620:37:000000000-D9766:1:1101:25397:9027 1:N:0:18
AGTGCCAGCTCTCAATCGCACAGGGGACCCAGGGCCTGGCCCCTCCATCCAGAAAACCTATGACCTCACCCGCTACCTGGAGCACCAACTCCGCAGCTTGGCTGGGACCTATGTGAGTATCCAGCGTAGGAATCTGGGAGTTGGGGAGGAGTGAGGAGTTGGGGAAAGACAGTCCTAACCGTGGAGGGTTCTGGTAAATGATGGGGTGAGGAGGGGCTCTTTGGCTCCCACCAGTCCCCCTGTCTGGTCTA
+
ABBBBFFFBFFFGFGGGGGGCGHHGGGGGGHHGGGGGGHHHHGHGGHHHHHHHHHHHGHHHHGHHHHHHHHGGGGGHHHHHHHHHHFHGHHHGGGGGHHHGHHGGGHHGHHHHHHHHHHHHHHHHGEGGGHHHHHHHHHGEHHHGGGGGGGHHHHHHGHHHHGGGGHHHHHHHHHHHHHHGGGGGGGGCFFGGGFGGGGGGGGGGGFFFFFFFFFFFFFFFFFFFFFFFFFFFFFFFFFFFFFFFFFFFFF
@M05620:37:000000000-D9766:1:1101:11491:9029 1:N:0:18
GAGGCTGCTTTGGAAGAAACTCATAGATTACTGCAACAGTTCCCCCTGGACCTGGAAAAGTTTCTTGCCTGGCTTACAGAAGCTGAAACAACTGCCAATGGGCTGCTACCCGTAAGGCAAGGCTCCTAGAAGACTCCAAGGGAGTAAAAGAGCTGATGAAACAATGGCAAGTAAGTCAAGCATTTCAGCTTTAGCACTCTTGTGGATCCAATTGAACAATTCTCAGAATTGGTACTTGTAACTGACAAGCC
+
A3AB>AFAB5B@G4BBGGFGGGHHHFHGGHBADB4FCHGHHBAABBAF2FBBGGEGB32BFGHDGHG5AB3BBBG3BBBFHHBFG33GBB?GHHHGHHHHB11B>?BDFFG>?/EBB3?0?C/30?3B4BF?3?B3??2B/AC??B33F@/@22@2@2@F>@?/??F?0?/?<DG@<<1<><<=1><1<1<F1>1=<0/0=0=<.0<0C<000<:C0C;<000<C;000;0/;<CFGF09;CB;0;CFF9.
@M05620:37:000000000-D9766:1:1101:20713:9040 1:N:0:18
AGTGCCAGCTCTCAATCGCACAGGGGACCCAGGGCCTGGCCCCTCCATCCAGAAAACCTATGACCTCACCCGCTACCTGGAGCACCAACTCCGCAGCTTGGCTGGGACCTATGTGAGTATCCAGCGTAGGAATCTGGGAGTTGGGGAGGAGTGAGGAGTTGGGGAAAGACAGTCCTAACCGTGGAGGGTTCTGGTAAATGATGGGGTGAGGAGGGGCTCTTTGGCTCCCACCAGTCCCCCTGTCTGGTCTA
+
AAAABFFFBFFFGDGGGGGGGEHHGEGGGGHHGGGGFGHHHHGHGGGHHHHHHHHHHGGHHHHHHHHHHHHGGGGGHHGGHHHGHHFHGGHHGGEGGHHHGHHGGGHHGHHHHHHHHHHHHHHHHGGGGGHHHGHHHHHGEHHHGGGGGGGHHHHHHGHHHHGGGGHHHHHHHFHHHHHHGEEGGGGGCFGGGGFFGGGGGGGGGGFFFFFFFFFFFFFFFFFFFFFFFFFFFFFFFFFDFFFFFFFFFFF
@M05620:37:000000000-D9766:1:1101:4650:9042 1:N:0:18
GCTGCTGCTTTGGAAGCAACTCATAGATTCCTGCACCAGTTCCCCCTGGACCTGGAAAAGTTTCTTGCCTGGCTTACAGAAGCTGAAACAACTGCCAATGGGCTTGTACCCGGACGGAAAGGCACCTAGCAGACTACCAGGGAGGAGAAGAGAAGGTCAAACAAAGGGACGGCAGTCAAGCATTTCCGCTTTTGCACACTTCGCGGTCCCATTGCACCATTCCCAGCTTTTGGACTTGTACCTGGCACGCC
+
>11>ACCBBF3DFGGAA1BBEG1F3DFHH3FGHG01BAFBFHHHHG0F/0BFGF0BGBGFGHHHBFGHHHEGHHC1FGGBGGGFHFGFH0GHHGHF1111@000?/B1FBB///>>>/FE0F/00?B1B1110B11B011/?//////00100100?11>1>0.00>.><<?-<:/CCCG0/0;C:0:.:;E000900./00..;-99-.99/9/;9/;////9;/-///9/-/BBBBFB/FB/---/9-;
@M05620:37:000000000-D9766:1:1101:4356:9043 1:N:0:18
AGTGCCAGCTCTCAATCGCACAGGGGACCCAGGGCCTGGCCCCTCCATCCAGAAAACCTATGACCTCACCCGCTACCTGGAGCACCCACTCCGCAGCTTGGCTGGGACCTATGTGAGTATCCAGCGTAGGAATCTGGGCGTTGGGGAGGCGTGCGGAGTTGGGGAAAGACCGTCCTAACCGTGGAGGGTTCTGGTAAATGATGGGGTGAGGAGGGGCTCTTTGGCTCCCACCAGTCCCCCTGTCTGGTCTA
+
>A>3>DFFBFFFG4FGGGGFGFHGG2AAEEGHBBEEFGHHHHGHGGHHHGGHHFHBFFHHGGHHHGHHHHH>E>>EHHBG?BFHHH1??GH2?E?EEGBFEHHGGGHHGHGHHHHEHHHHHHEHHGG/BD@FGFHHHH/>CFGHGG.AD.<CD.AD-=AGHGGG...;/;/;EGGGBFGGGFFF.AFF;FFFFF;FFFFFFFFFFFDDEFFBFFFFFFFFFFFFFFFFFFFFEFFFFFFFAFFFFFFFFF/
@M05620:37:000000000-D9766:1:1101:9139:9048 1:N:0:18
ACCACACCTTCTACAATGAGCTGCGTGTGGCTCCCGAGGAGCACCCCGTGCTGCTGACCGAGGCCCCCCTGAACCCCAAGGCCAACCGCGAGAAGATGAACCCAGGTGAGTGGCCCGCTACCTCTTCTGGTGGCCGCCTCCCTCCTTCCTGGCCTCCCGGAGCTGCGCCCTTTCTCACTGGTTCTCTCTTCTGCCGTTTTCCGTAGGACTCTCTTCTCTGACCTGCGTCTCCTTTGGAACTCTGCAGGTTC
+
CCCCCCCBFFFFGGGGGGGGGGHHGGGGHGHHHGGGGGGGGHHHHGGGEGGGHHHHHHHGGGGGGGGGGGGHHHHGGGGHGHHHHGGGGGGGGGHHHHHHHHGGHGHHFHHHGGHHGGGGGHHHHHHHHHHHGHHGGGGGHGHHGGGGGGGGGGGGGGGG-AFGGGFFFFFFFFFFFFFFFFFFFFFFFFFFFFFFAFFFFFFFFFFFFFFFFFFFFFFFBFFFF.@DFFFFFFFEBBFFFFFFF0BFFFB
@M05620:37:000000000-D9766:1:1101:4367:9057 1:N:0:18
AGTGCCAGCTCTCCATCGCACAGGGGACCCAGCGCCTGGCCCCTCCATCCAGAAAACCTATGACCTCACCCGCTACCTGGAGCACCCACTCCGCAGCTTGGCTGGGACCTATGTGAGTATCCAGCGTAGGAATCTGGGAGTTGGGGAGGAGTGCGGAGGTGGGGAAAGACAGTCCTAACCGTGGAGGGTTCTGGTAAATGATGGGGTGAGGAGGGGCTCTTTGGCTCCCACCAGTCCCCCTGTCTGGTCTA
+
>>33>BFFBFFFGFGGFEA2A2BAF2AAEEFH2AE22BFFFGGEGGGHFAGHFF3B3BAFFGDGHDGFGH10E>>EG3BB?BF?E?>1?BGB>E//<F?EEGH//?F0/B?1?FG2BFFGHHBHHGE/>?1F1GDHFF0/<>1<A@.>C.<=C0---;-;.CA-..;9/;/9FFGGG09FBGG?.;EB;AFF/B/;//B//;9/.9DBEFFFFABBB?EFFBFBBB9AEFFFEFFFFFE9=AFFB/9B;F/
@M05620:37:000000000-D9766:1:1101:17400:9068 1:N:0:18
GAGGCTGCTTTGGAAGAAACTCATAGATTACTGCAACAGTTCCCCCTGGACCTGGAAAAGTTTCTTGCCTGGCTTACAGAAGCTGAAACAACTGCCAATGGGATGCTACCCGTAAGGAAAGGCTCCTAGAAGACTCCAAGGGAGTAAAAGAGCTGATGAAACAATGGCAAGTAAGTCAGGCATTTCCGCTTTAGCACTCTTGTGGATCCAATTGAACAATTCTCAGCATTTGTACTTGTAACTGACAAGCC
+
AAAABBFBFFFFGGGGGFGGGGFHGGHHHGHHHHHHHHHFGHHHHGGGHGHHHHHHHHFFGHHHHHHHHHHHHHHHHHHHHHHHHHHHHHHHHHHHFHHHHGGHGHHHHHHGGFGHHHHHGHHHHGHHHHHGHHHHHBHHGGHGECHFFFGHHHHHHHHHHH2?GHHHHHGHBGHGHHGHHEHHHHHGGGGGHHHHHHGHHHHHGHHHHHHHHHHHHFHHHHHHHHHHHGGGFGGGGFFGFGGFFGBBFGG
@M05620:37:000000000-D9766:1:1101:11121:9070 1:N:0:18
ACCACACCTTCTACAATGAGCTGCGTGTGGCTCCCGAGGAGCACCCCGTGCTGCTGACCGAGGCCCCCCTGAACCCCAAGGCCAACAGCGAGAAGATGAGGCCCGCTACCTCTTCTGGTGGCCGCCTCCCTCCTTCCTGGCCTCACGGAGCTGCGCCCTTTCTCACTGGTTCTCTCTTCTGCCGTTTTCCGTCGGACTCTCTTCTCTGACCTGCGTCTCCTTTGGCACTCTGCAGGTTCTAGATCGGCAGA
+
AAA1>AAAFFFFG3GF3F11F1FFG0AB00FG1AF00EFGFHHHHGGGCEEGFHGCHHHE/FCGG/EGGGGBG1GGGG?G/<FHHG/0BE/<<CCB1B1FHGGCG?@@CHHGHHHFHGHH.<FCGGGAEECGGHHHHH0;GHHH/;G.-=@.FE-9CAGGGG00;FFF/=FFGGGGGGFFFF9@;BFFFFFF---;@=/FFFFFFFFFB/;/B-9B@FFFFF/BFB/9BFBFF/9A;:BB/:/FFF--@@?
@M05620:37:000000000-D9766:1:1101:9101:9077 1:N:0:18
GCGGCTGCTTTGGAAGAAACTCATAGATTACTGCAACAGTTCCCCCTGGACCTGGAAAAGTTTCTTGCCTGGCTTACAGAAGCTGAAACAACTGCCAATGGGATGATCCCCGTCAGAAAATTCTAATAGAAGAATACAGGTGAGTAAACGAGCTGCTGAAACCCTGGCACGTCCGTCAGGCCATTCCGCTTTAGCACTCTTATGAATCCCCTTGACCCATTCTCCGAATTTGTAATTGTGCCTGAAAAGCC
+
>1>AADDAFFFFGGGFAFGGGGBGDFDHHBGFHHF1BAFADGHHHGEGAFGFHHHHHGGHGHHHHHHHHHHHHHHBGHHGHHHHHFHHHHHHHHHHHGHH1B0F/B@1@B/E?/?E1B10B1B>22B2BG1BF011<<1BBBBF>2FGG/?<<AF11@1@<@<?0?/?F?CGHA@<F>C0<<.<=D<C.EFEHFH00:CHF0;00;<CGCC/./::<9;F0;F00;-;AE00;;9B0900;009C0C0;.;
@M05620:37:000000000-D9766:1:1101:17411:9083 1:N:0:18
GAGGCTGCTTTGGAAGAACCTCATAGATTACTGCAACAGTTCCCCCTGGACCTGGACAAGTTTCTTGCCTGGCTTACAGAAGCTGAAACACCTGCCAATGGTATGCTACCCGTAAGGAAAGGCTCCTAGAATACTCCAAGGGAGTAAAAGAGCTGATGAAATAATGGCAAGTAAGTAACGCAGTTCCGCTCTAGCACTCTTTTGGATCCAATGGAACAATTCTCATCATTTGTACTTTTAACTGACAAGCC
+
>1>>>>B>@B@BB11B1B11BBBGGHG3D1ADDA1A1BADFDF1FEAA/B0ABB0BB10BDBDDBDD1B11BFFFBBAFDGFBBFFDFG>0BFFB0@@BF112BBB22@BB////>B100B0/1B?GG1FF21BB11<BB///??<B221/00@@1<@2112>1221??GA<1@D@1@??---><11>.<-<0<<<00C0000<-/<0C000//00://<<00:C0;0000000;0;0090;;00;;9..9
@M05620:37:000000000-D9766:1:1101:11988:9093 1:N:0:18
ACCACACCTTCTACAATGAGCTGCGTGTGGCTCCCGAGGAGCACCCCGTGCTGCTGACCGAGGCCCCCCTGAACCCCAAGGCCAACCGCGAGAAGATGAGTGGCCCGCTACCTCTTCTTGTGGCCGCCTCCCTCCTTCCTGGCCTCCCGGCGCTGCGCCCTTTCTCACTGGTTCTCTCTTCTGCCGTTTTCCGTAGGACTCTCTTCTCTGCCCTGCGTCTCCTTTGGAACTCTGCAGGTTCTAGATCGGAA
+
CCDDEEDDFFFFGGGGGGGGGGHHGGGGHGHHHGGGGGGGGHHHHGGGGGGGHHHHHHHGGGGGGGGGGGGHHHHGGGGHGHHHHGGGGGFGGGHHHHHHHHEC??<CD->FGHFHHH1FF1ACHCFGGAGGHHGHHHHHGGHHHHGGGGAGGGGGGFFFFFFFFFBFFFFFFFFFFFFFFFFFFFADFFFFFF:DFFFFFFFFFFFFFF0BEFFACABBFFFFFFF0BFFFFFFFFFFFFF1FFF:BDDE
@M05620:37:000000000-D9766:1:1101:24766:9097 1:N:0:18
GAGGCTGCTTTGGAAGAACCTCATAGATTACTGCAACAGTTCCCCCTTGACCTGGAAAAGTTTCTTGCCTGGCTTACAGAAGCTGAAACACCTGACCATGAGATGCTCACCGTCAGGAAAAGCTCCTAAAAGCATCCAAAGGCGTCAAAGCACTGCTGAAAACATGGCAAGTCAGTCAAGACATTCCGATTTCGCACTCTTGTGGATCCCATTGGAACATTCTCCACATTTGTAACTTGCAATGAACAACC
+
A1AAAA111BBFFGGGGGAGGGHHHHHAEGEGH1BFBGHGGHHHHGE0BFBFEFFFBGB0BADGGHGAFGBGHHHHHHHHHHHHHHHHHHHGHF000@BG1111@1@1BFCEG/>/B1BF0B0>GB>111B>01B<G1G10B<//>?EH1@10<F11<1<@DGG1?CC0?/?1@<1<11<100<>>=F.>CG</..--<DDF<GG0CBC/;:CH0:::GCGGC0;0;/;0;C;900;00=;BBBB00;/.;
@M05620:37:000000000-D9766:1:1101:11477:9104 1:N:0:18
ACCACACCTTCTACAATGAGCTGCGTGTGGCTCCCGAGGAGCACCCCGTGCTGCTGACCGAGGCCCCCCTGAACCCCAAGGCCAACCGCGAGAAGATGAACCCGGGTGCGTGGCCCGCTCCCTCTTCTGGTGGCCCCCTCCCTCCTTCCTGCCCTCCCGGCTCTGCCCCCTTTCTCTCTGTCTCTCTTCTCTGCCGTTTTCCGTGCGTCTCTCTTCTCTGCCGAGCGTCTCCTTTGGATCTCTGCGGGTTC
+
DCDDDDCDFFFFGGGGGGGGGGHHGEGGHGHHHGGGGGGGGHHHHGGGFGGGHHHHHHHGGGGGGGGGGGGHHHHGGGGHGHHHHGGGGGGGGGHHHHGFHF///>/>.><.->0<---<.CG//C0<0<</..C.-<-=.C/<./0:/:00.<0C.<.<<-./:B0<.-<.<F0B000<00<FFFF00<00:00-<</.00.:..-.<BFFB0<FF000<:--<--BD./0<<BFB00<F:00<<9@-<:
@M05620:37:000000000-D9766:1:1101:7123:9110 1:N:0:18
ACCACACCTTCTACAATGAGCTGCGTGTGGCTCCCGAGGAGCACCCCGTGCTGCTGACCGAGGCCCCCCTGAACCCCAAGGCCAACCGCGAGAAGATGAGGCCCGATACCTCTTCTACTGTCCCCCTCCCTCCTTCCTTTCCTCCCTGCGCTGCGCCATTTCTCCCTTGTTCTCTCTTCTCCCGTTTTCCGTCGGACTCTCTTCTCTGCCCTGCGTCTCCTTTGGCCCTCTGCAGGTTCTCGATCGGCCGG
+
BBBBBBBAFFFFGGGGGG5AGEHHGEGBFEHGHFGEFGFGGHHHHGGGGFGGHHHHHHH?EGGGGGGGGGGHGHHGGGGHGHHHHGGGFG>CFGHGGHH22///>/>-<>1>11>F11<1>FB0<.=<<<<<C:0:CC0:<GHHCC/:.-=A-C99A.C0;90CBC/0/90;;0;B/B/;/BF.9AF.;9A:;@B---;:B/9/9BB//;9F..-A99FFFFBFEF9AEAFB//9:9;BB/9/BFFDF9--
@M05620:37:000000000-D9766:1:1101:24756:9120 1:N:0:18
GAGGCTGCTTTGGAAGAAACTCATAGATTACTGCAACAGTTCCCCCTGGACCTGGAAAAGTTTCTTGCCTGGCTTACAGAAGCTGAAACAACTGCCAATGGGATGCTACCCGTAAGGAAAGGCTCCTAGAAGACTCCAAGGGAGTAAAAGAGCTGATGAAACAATGGCAAGTAAGTCAGGCATTTCCGCTTTAGCACTCTTGTGGATCCAATTGAACAATTCTCAGCATTTGTACTTGTAACTGACAAGCC
+
B?ABBBFAFFFFGFGGGG4BGGFHGGHEGHHHHBFHFHHGHHHEHGGC2GGEGGEF3F2BFHHHHHFFGGGGHHHGHFGFHHHHHFFHHHFGHHGEHHHHHG2FFGGHHGHEG@E?FFG?FAGCGFHHFFGB?FGCGCGGGGHG?BGFHB/@@2F2<F>@>@@F?<FFGGF1FGFFGH1<>GG1>FGEGGDE0=DGH0GBGDDGDDG0G:F:;CGFFGGHHB0CG0CG0FBB0;CFFFBCBFGFFGFFF?9
@M05620:37:000000000-D9766:1:1101:14025:9128 1:N:0:18
ACCACACCTTCTACAATGAGCTGCGTGTGGCTCCCGAGGAGCACCCCGTGCTGCTGACCGAGGCCCCCCTGAACCCCAAGGCCAACCGCGAGAAGATGAGTGGCCCGCTCCCTCTTCTTGGGGCCGCCTCCCTCCTTCCTGGCCCCCCGGCGCTGCGCCCTTTCTCTCTGGTTCTCTCTTCTGCCGTTTTCCGTAGGACTCTCTTCTCTGCCCTGCGTCTCCTTTGGCACTCTGCAGGTTCTAGATCGGAA
+
BBCCBCCCFFFFGGGGGGGGGGHHGEGBGGHGHGGGGGGGGHGHHGFGGGGGHHHHHHHGGGGGGGGGGGGHFHHGGGGHGHHHHGGGFFBCGGHHHHHH2>/F0?</<C.FGB0FF1<F1.-.=--;.C.CC/;BCC/;0/.C.;-;-=C=D-DD=DA@DBFF0F0:0;09BFFFFFFF0:00B-ADB9BB.:.:.0;FFF09BFFFF9BBA0A.:AD.9BFFFF/:0;F/:090:.:;0:000B:...:
@M05620:37:000000000-D9766:1:1101:19272:9140 1:N:0:18
GAGGCTGCTTTGGAAGAAACTCATAGATTACTGCAACAGTTCCCCCTGGACCTGGAAAAGTTTCTTGCCTGGCTTACAGAAGCTGAAACAACTGCCAATGGGATGATACCCGTAAGGAAAGGCACCTAGAAGCCTCCAAGGGCGTCAACGCGCTGCTGAAACCATGGCAAGTAAGTCAGGCATTTCCGATTTAGTACTCTTGTGGATCCAATTGCACCATTCTCAGCATTTGTACTTGTAACTGACAAGCC
+
CBCCCCFCFFFFGGGGGGGGGGHHHHGHHHHHHHHHHHHGHHHHHGGGHHHHHHFHHHHGGHHHHHHHHHHHHHHHHHHHHHHHHHHHHHHHHHHHF3FG3GHHC3DB@G@E?/113?33BF/0B/3G333F303B/2B?/C/<BCE/2?/>/<<ACC1111>.<F0<FCC0DDD0=00</.C0000:.:.:0000;0;GH0;C.9C0;:BFFG0;0/900;;0BBFGFGGFGGGBB9C090;;0000.;.
@M05620:37:000000000-D9766:1:1101:23889:9143 1:N:0:18
GAGGCTGCTTTGGAAGAAACTGACAAGCCAGGGACAAAAGATCGGCAGCGCACACGTCTGAACTCCAGTCACTCCGGAGAATCTCGTATGCCGTCTTCTGCTTGCAAAGCAAACCGCTACCTCTTCTGGTGGCCGCATCCCTCCAACCTAGCCTACCAGTGAAGCAACATTTCTCACTGGATCTCTCTTCTGCCGTTTTCCGTAGGACTCTCTTATCTGACCTGCGTCTCCTTTGGAACTCTGCAGGTTCT
+
1>>AAAFAFFFFFGGG1FGGD11A11AGEB0AA000B00001A////A//E/E/0/0BAFB2B@1B11@B11210>/EEEF1BD1>?/00B>>//0>2>1F111<111001010///BB?GG1<G121@@0/@F/@//->>1>.01<.>1>//0/<.0<0<=0=0//:./000:C:;0://=0:00:BFFFFFCAB.B?BBABF.C09:9C0;000000;9B/--@B;B-FBFFF///BFFF9B//--;;B
@M05620:37:000000000-D9766:1:1101:25795:9145 1:N:0:18
GAGGCTGCTTTGGAAGAACCTCATAGATTACTGCAACAGTTCCCCCTGGACCTGGAAAAGTTTCTTGCCTGGCTTACAGAAGCTGAAACACCTGCCAATGGGATGCTACCCGTAAGGAAAGGCTCCTAGAAGACTCCAAGGGAGTAAAAGAGCTGATGAAACAATGGCAAGTAAGTCAGGCATTTCCGCTTTAGCACTCTTGTGGATCCAATTGAACAATTCTCCGCATTTGTACTTGTAACTGACAAGCC
+
A1AAAAFAFFFFGFGG111AFGCHFFHGF1FHHBF1FFFEGHHHHGG/A0FCHGFGGG0GGHHHHHHHHHGHHHHHHFHHHHHHHHFHH00EHHHFFEHGHHBG?FG2GHHGGCCHHBGCGGHHHFHHHHHFGHHHHGHFGGEGCBGDHDEHH1GDDFGFB@@<GFCGH1?F1FDFGHBGH.GHGHHG.EGGHHHFHGGHHHGFC<GCHHBFGHHHHHHHHGH:0;A?E.;B;FFGGEFFFFFGGGGGFEF
@M05620:37:000000000-D9766:1:1101:23646:9150 1:N:0:18
GAGGCTGCTTTGGAAGAAACTCATAGATTACTGCAACAGTTCCCCCTGGACCTGGAAAAGTTTCTTGCCTGGCTTACAGAAGCTGAAACACCTGCCTCTGGGATGATACACGTCAGGAAAGACTACTAGAAGACACCAAAAGAGTCAAAGAAATAATGAAAACATGGCAAGTCAGTCAGGCATTTCCACTTTAGCACTCTTGTGGATCCAATTGAAAAATTCTCCGCATTTGTACTTGTAACTGACAAGCC
+
AAAABBFBFFFFG4EFGGGGGFHFHH56AFGHHHHHFGCHHGHHHGEGC2FHEFC2BBCG3DBFF5FFFGDFGHFEHHGFGFHHGFFFFGHGHGH13BBGBGAEBBFHH3F1B11?2FB3F3BFGGHB43FF3F3BFF?//BFGB?3B3BB0B32@@@@@@D2/@FBH0FFG1@1?F1GEG/FGHHH1>>>G1=11FFFHD0=<A<G0GHHHFGDG00CGHHGF0.;-C.;;;0CFG0CF0CFGGF0;FEF
@M05620:37:000000000-D9766:1:1101:15690:9150 1:N:0:18
ACCACACCTTCTACAATGAGCTGCGTGTGGCTCCCGAGGAGCACCCCGTGCTGCTGACCGAGGCCCCCCTGAACCCCAAGGCCAACCGCGAGAAGATGAGGCCCGCTACCTCTTCTGGTGGCCGCCTCCCTCCTTCCTGGCCTCCCGGCGCTGCGCCCTTTCTCACTGGTTCTCTCTTCTGCCGTTTTCCGTCGGACTCTCTTCTCTGACCTGCGTCTCCTTTGGCACTCTGCAGGTTCTCGTCGGCCGAG
+
BBBABBBBFFFFGGGGGGGGGFHHGEEBE2GG3FFEEGGGGHHHHGGGDEGGGHGHHHHGGGCGGAGGGGGFHFHGGGGHEGHHGFFFGGC@@DFH2DDHHGGGGF@/DGHHHHHHHHGH?GHGGGGGHGGHGHHHHHCGHHHHHGGGA?DGGGGGFFFFFFFFFFFFFBFFFFFFFFFFFFFFADFFFFFF.@@BFFFFFFFFFFFFFFFFF.BFFFFFFFFFFF/FFFFFFFFE;BFF/EFFFF-;@D@
@M05620:37:000000000-D9766:1:1101:18606:9154 1:N:0:18
AGTGCCAGCTCTCAATCGCACAGGGGACCCAGGACTCTGGGAGTTGGGGCGGAGTGAGGAGTTGGGGAAAGACAGTCCTAACCGTGGAGGGTTCTGGTAAATGATGGGGTGAGGAGGGGCTCTTTGGCTCCCACCCGTCCCCCTGTCTGGTCTATCTCCTGCCCTTAGATCGGAAGAGCACACGTCTGAACTCCAGTCACTCCGGAGAATCTCGTATGCCGTCTTCTGCTTGAAAAAAAACAAAACACCCC
+
BBABCFFFCFFFGGGGGGGCGGHHGGGGGGHHGG2BGFHFHHFBGHFG01AEF>EGHHHGEBFGFG>FEFHHFHFGHHH?GHHG/FE<FGGCFGHHHGHHDGHHHHHHGGG/GH1<EGCGGHHHHHHHHHGGFHG.DGGGGHGGGHHHGGGGGGGGGGGGGGGGGGFGGGGGG.AEFGGBF/ADFFFF00;FFFFFFFFFFFFFFFFFFFFFFFF.BFFFFFFFFFFFFFHFFFFFFFF-;.........-
@M05620:37:000000000-D9766:1:1101:24657:9159 1:N:0:18
ACCACACCTTCTACAATGAGCTGCGTGTGGCTCCCGAGGAGCACCCCGTGCTGCTGACCGAGGCCCCCCTGAACCCCAAGGCCAACCGCGAGAAGATGAGTGGCCCGCTACCTCTTCTGGTGGCCGCCTCCCTCCTTCCTGGCCTCCCGGCGCTGCGCCCTTTCTCACTGGTTCTCTCTTCTGCCGTTTTCCGTAGGACTCTCTTCTCTGCCCTGCGTCTCCTTTGGAACTCTGCAGGTTCTAGATCGGAA
+
CCCCCCCAFFFFGGGGGGFGGGHHGFGBAFHGHFGFDFEGDHFHHGGGGGFGGHGHGHHGGFGGGGGGGGGHFHHGGGGHGHHHHGGGFGBBFGHEGHHGGFGF=?>AD<>FHHHHHH1FG0AGHGGGG;;EHHGHHHHHC:GHHHGGGGGGGGGGGFFFFFFFFF0FFFFFFFFFFFFFFFFFFFDFFFFFFFADFFFFFFFFFFFFFFBFFFF.;DFFFFFFFFF0BFFFFFFFFFAFFF0FFF9ED.E
@M05620:37:000000000-D9766:1:1101:23629:9167 1:N:0:18
GAGGCTGCTTTGGAAGAAACTCATAGATTACTGCAACAGTTCCCCCTGGACCTGGAAAAGTTTCTTGCCTGGCTTACAGAAGCTGAAACAACTGCCAATGGGATGCTACCCGTAAGGAAAGGCTCCTAGAAGACTCCAAGGGAGTAAAAGAGCTGATGAAACAATGGCAAGTAAGTCAAGCATTTACGCTTTAGCACTCTTGTGGATCCAATTGAACAATTCTCAGCATTTGTACTTGTAACTGACAAGCC
+
>3AB>AFAFFFBGB5BGGGFGGHHHFHGHHFFFA4GFHBFFDAFGGGE2GAFGGEGB32FBFHFHHHBBFHBBFG3AABFGHBFG33FB?BGGHHGHFHHC12BBB3DDFG?E>EB?E3??FFB??B?DBG3B3?3BFBBCDHD?BBDH3/22>@2@@>D>22?????=CF??=F==?1<>>>1<1=<<.FA100DH</DG0=0<<<0<:C00;CF0CB<0::<0;0:<CCC0;9CF0099CC9;CFGGEC
@M05620:37:000000000-D9766:1:1101:24641:9171 1:N:0:18
ACCACACCTTCTACAATGAGCTGCGTGTGGCTCCCGAGGAGCACCCCGTGCTGCTGACCGAGGCCCCCCTGAACCCCAAGGCCAACCGCGAGAAGATGAGTGGCCCGCTACCTCTTCTGGTGGCCGCCTCCCTCCTTCCTGGCCTCCCGGCGCTGCGCCCTTTCTCACTGGTTCTCTCTTCTGCCGTTTTCCGTAGGACTCTCTTCTCTGACCTGCGTCTCCTTTGGAACTCTGCAGGTTCTAGATCGGAA
+
BBBBBBBBFFFFGGGGGGFGGGHGEEEEDGHHHFGGGGGGGHHHHGGEAEFGHHGHHHHGGGGGGGGGGGGGFGHGGGGHGHHHHGGGGGCDFGHHHHHHHHGG?FADG<CHHHHHHHFHHHGHHGGGGGHGHHGHHHHHHHHHHHGGGG?DGGGGGFFFFFFFFFFFFFFFFFFFFFFFFFFFFFDDFFFFFFFFFFFFFFFFFFFFFFFFFFFEFFFFFFFFFFFFFFFFFFFFFF;BFEFFFFFFFFF
@M05620:37:000000000-D9766:1:1101:16318:9188 1:N:0:18
AGTGCCAGCTCTCAATCGCACAGGGGACCCAGGGCCTGGCCCCTCCATCCAGAAAACCTATGACCTCACCCGCTACCTGGAGCACCAACTCCGCAGCTTGGCTGGGACCTATGTGAGTATCCAGCGTAGGAATCTGGGAGTTGGGGAGGAGTGAGGAGTTGGGGAAAGACAGTCCTAACCGTGGAGGGTTCTGGTAAATGATGGGGTGAGGAGGGGCTCTTTGGCTCCCACCAGTCCCCCTGTCTGGTCTA
+
CCBCCFFFDFFFGGGGGGGGGGHGGGGGGGHHGGGGGGHHHHGHGGHHHHHHHHHHHGHHHHHHHHHHHHHGGEFGHGHHHHHHHHHHGHHHGGGGGHGHGHHGGGHHGHGHHHHHHHHHHHHHHGGGGGHHHHHHHHHGGHHHGGGGGGGHHHHHHGHHHHGGGGHHHHHHHHHHHHHHGGGGGGGGEFGGGGFFGGGGGGGGGGFFFFFFFFFFFFFFFHHFFFFFFFFFFFFFFFFFFFFFFFFFFFF
@M05620:37:000000000-D9766:1:1101:20960:9210 1:N:0:18
ACCACACCTTCTACAATGAGCTGCGTGTGGCTCCCGAGGAGCACCCCGTGCTGCTGACCGAGGCCCCCCTGAACCCCAAGGCCAACCGCGAGAAGATGAGTGGCCCGCTCCCTCTTCTGGTGGCCGCCTCCCTCCTTCCTGGCCTCCCGGAGCTGCGCCCTTTCTCACTGGTTCTCTCTTCTGCCGTTTTCCGTAGGACTCTCTTCTCTGACCTGAGTCTCCTTTGGAACTCTGCAGGGTCTAGATCGGAA
+
BBBBB4AAFFFFBGGFDEGGFGFGEFEGD2GHHGG?2EE2AG2FHGGGB1EF5BFGHHHGGG?EEFGGGGGBGHGGGGDFGGHEEGGGGGGGGGHBF11FGDC/FHGGG-CFHH0FGHGHFGGHHGGGDGHGHEGHHGHHHHHHHGEGF@BBGFG/?ADGGGEFFFFFFF9/;BFFFFFFFFFFFBFFFEFFFFFDDBF/BFFBFFFFFFFFFFFFFBFF/BF/F/BBFBBFF/BFBA-;/BF/F/F.DF?
@M05620:37:000000000-D9766:1:1101:24380:9226 1:N:0:18
AGTGCCAGCTCTCAATCGCACAGGGGACCCAGGGCCTGGCCCCTCCATCCAGAAAACCTATGACCTCACCCGCTACCTGGAGCACCAACTCCGCAGCTTGGCTGGGACCTATGTGAGTATCCAGCGTAGGAATCTGGGAGTTGGGGAGGAGTGAGGAGTTGGGGAAAGACAGTCCTAACCGTGGAGGGTTCTGGTAAATGATGGGGTGAGGAGGGGCTCTTTGGCTCCCACCAGTCCCCCTGTCTGGTCTA
+
CCBBCFFFDFFFGGGGGGGGGGHHGGGGGGHHGGGGGGHHHHGHGGHHHHHHHHHHHGHHHHHHHHHHHHHGGGGGHHHHHHHHHHHHGHHHGGGGGHHHGHHGGGHHGHHHHHHHHHHHHHHHHGGGGGHHHHHHHHHGGHHHGGGGGGGHHHHHHGHHHHGGGGHHHHHHHHHHHHHHGGGGGGGGFGGGGGCFGGHHHHHGGGFFFFFFFFFFFFFFFHHFFFFFFFFFFFFFFFFFFFFFFFFFFFF
@M05620:37:000000000-D9766:1:1101:18399:9238 1:N:0:18
ACCACACCTTCTACAATGAGCTGCGTGTGGCTCCCGAGGAGCACCCCGTGCTGCTGACCGAGGCCCCCCTGAACCCCGAGGCCAAGCGCGAGAAGACGTGTGGCCCGCTCCCTCTTCTTTTGGCGGCCTCCCTACTTCCTCGCCTCCCGGCTCTGCGCCCTTTCTCCCGGGTTCTGTCTTATGCCGTTTTCTGACGGACTCTCTTCTCTGACCTGAGCCTCCTTTAGATCTCTGCAGGATCTATCTCGACA
+
DCDEEDEDFFFFGGGGGGGGGGHHGGGGHGHHHGGGGGGGGHHHHGGGGGGGHHHHHHHGGGGGGGGGGGGHHHHG?//>E//?//?/BF<BGD221///?=D/C/-><-C./C<DHD<111-0--=-.<E./0:0=1C11.<-C.E..-<-./00--<9-<FFF11<.--<EFB1B1<B111<0-<D:BF1B11.-.--:00:11<01<B1BF//<0///<<1<1<B1B11:1<<B..0/0111<<.0-9
@M05620:37:000000000-D9766:1:1101:8122:9263 1:N:0:18
AGTGCCAGCTCTCCATCGCACAGGGGACCCAGGCCTCTGGGAGTTGGGTAGGAGTGAGGAGTTGGGGAAAGACAGTCCTAACCGTGGCGGGTTCTGGTAAATGATGGGGTGAGGAGGGGCTCTTTGGCTCCCCCCCGTCCCCCTGTCTGGTCTATCTCCTGCCCTTAGATCGGCAGAGCACCCGTCTGCCCTCCAGTCACTCCGGAGAATCTCGTCTGCCGTCTTCTGCTTGAACAAAACCCCAACTCCAA
+
>A>3>BFCBFFFGBGGBAF2E?GDG2BAABBF22ABGGHCHHGEGHFFA5BFD3BFGHGFGFFAE>0BEFGHFGFBFHF4BBFE>?>/>EE>/BGBGFGFGFGDGHHHGEG/FH1?A@/<DHHHHHHHHGGG.<C-DFGGGGGGGGGGGGGGG0CFGFFGGGFEGGBF0BCE?-@DAFFBF.DFDDFFF/;FFDFFFF/FFFFFF.DAFFFFFFEDFFFFCF@.AFFFFBFFF;/;BFFA....9.//9/:
@M05620:37:000000000-D9766:1:1101:24336:9265 1:N:0:18
ACCACACCTTCTACAATGAGCTGCGTGTGGCTCCCGAGGAGCCCCCCGTGCTGCTGACCGAGGCCCCCCTGAACCCCAAGGCCAACCGCGAGAAGATGAACCCATGTGAGTGGCCCGCTACCTCTTCTGGTGGCCGCCTCCCTCCTTCCTGGCCTCCCGGCGCTGCGCCCTTTCTCACTGGTTCTCTCTTCTGCCGTTTTCCGTAGGACTCTCTTCTCTGACCTGAGTCTCCTTTGGAACTCTGCAGGTTC
+
AAAAA1AAFFFFDGGFBFGGGBGCEFGGAEFHGGGG0EG/BF/AEGGGAEEGFFCGGHFGCG>EGAEGGEGFCFGGGGEHFGGH/FGBC/><//F1<1?1?FCFFHH<1<=FFGHGGCGCGHFH<DDDGHC:AGGCCGBAA.FGBFBFGFGGGGGGGG?--;>>-A@@F@-FFFFFFFBBFFFFBFFFFFFFFEF?:9;EFF?BA-AFFBFBFFBFBB9B99BBF/:BFBFF/9B///;FFFFB/;FF-BF
@M05620:37:000000000-D9766:1:1101:20922:9268 1:N:0:18
ACCACACCTTCTACAATGAGCTGCGTGTGGCTCCCGAGGAGCACCCCGTGCTGCTGACCGAGGCCCCCCTGAACCCCAAGGCCAACCGCGAGAAGATGAACCGAGGGGAGTGCCCTGCCTCTTCTGCTGGTGGCCTCCCTCCTCCCTCCTGGCCCGCCGCTGCGGCCTTTCTCCTCACTTGTCTCCTCTGCCGCTGTTCTCCGGACGCCCCTCTCTGCTCTGCGTCGCCTTTTGTAGAACGCTGCTTGTTC
+
BBCCCCDDFFFFGGGGGGGGGGHHGGGEEGHGGGGGGGGGGHGHHGGGFGFGHHGHHHHGGGGGGGGGGGGHFHHGGGGHGHHHHGGGGGFGGGHGHHH22//<A@/-.>.011<0.<.0<0=GH00=GH//<GH0CH./<CG/C.</./0/<C.--<A--<D--<-.000<0<0/0.<00<0000<BF0<0<-9-<0:000<-99-----<DFB00B0000<-.---<D.0<0<00000.<.<.0:0B00
@M05620:37:000000000-D9766:1:1101:12544:9271 1:N:0:18
GAGGCTGCTTTGGAAGAAACTCATAGATTACTGCAACAGTTCCCCCTGGACCTGGAAAAGTTTCTTGCCTGGCTTACAGAAGCTGAAACAACTGCCAATGGGATGCTACCCGTAAGGAAAGGCTCCTAGAAGACTCCAAGGGAGTAAAAGAGCTGATGAAACAATGGCAAGTAAGTCAGGCATTTCCGCTTTAGCACTCTTGTGGATCCAATTGAACAATTCTCAGCATTTGTACTTGTAACTGACAAGCC
+
BABBBBFBFFFFGGGGCGGGGGHHHHFHHHHHHHGHGHHGHHHHHGGGHHHHHHGHHHEHHHHHHHHHHHHHHHHGHHHHHHHHHGHHHHEHHHHHHHGHHFFHGHHHHHHGGFDFHEHHHHHHHGHHHHFHHHHHHGHHGGHGF2GHHHGHHHHHHHGHFFHEHHHHHGGHFHHHHHHHHFHHHHHGGGGGHHHFHFFHHHHHGBGHHGFHHHGHHHFHHHHHFHHHHGFGFGGGGGGGFGGG0FFFGGG
@M05620:37:000000000-D9766:1:1101:21505:9275 1:N:0:18
GAGGCTGCTTTGGACGAACCTGATAATCAAGTGACACAAGATCGGAATATCACACATTTGCACTGCAGTCACTGCGGAGAATCTCGTATACCTTCTGCTGCTTTAAAAAAAAAAAAAATGAAGAAGAAAAAATAAAAAGAAAAAAAAAACAATGAAAAACAATAGGAACACAAGTTGAGAGAAAGAAAAAAAAGAAGTATTAGAGTGAGAAGGAAGGAGTTAAAGTAAGAAAGTACAATAGAGAGAGGAGC
+
>1A>1>B>B1B1F1AAAEAAG0F1DF2D1ABDD2A11BFF0GAAE///12ADD1BBB2222BBB0A1BB111B1AB>/>>FB1B1BBBE12B1@FF1BBB1BB@BF11>>////////01111?C0?0000-0<111<...//.--:--...000000...9000000.//...0000/-/-////9/------9-/////////////9//9:/-9;--/9//////////////////////-------
@M05620:37:000000000-D9766:1:1101:5616:9279 1:N:0:18
GAGGCTGCTTTGGAAGAAACTCATAGATTACTGCAACAGTTCCCCCTGGACCTGGAAAAGTTTCTTGCCTGGCTTACAGAAGCTGAAACAACTGCCAATGGGATGCTACCCGTAAGGAAAGGCTCCTAGAAGACTCCAAGGGAGTAAAAGAGCTGATGAAACAATGGCAAGTAAGTCAGGCATTTCCGCTTTAGCACTCTTGTGGATCCAATTGAACAATTCTCAGCATTTGTACTTGTAACTGACAAGCC
+
>3>AAAFBFFFFFGGGFGGGGFHGHHFHHHHHFHHFHHHAEGHHHGGGEFHHHGHFHHHHHHHHHHFHHHHHGHHHHHGGHHHGFFHHHHHHHHHHHFFGHHEGGHHHHHHGGGGHHHHHHHGHHGHHH3GFGHHHHFHHGGHD??GDHGGHHGHFHHHGFHHFHHHHG1FFDFHGHF?FHHHHGHHGGGGGHHHHHGHHHHHHGHHGHGHGHHHFGGHHHGHHHHHHHGGG;BFGGGGGGGGGGGG0FGG
@M05620:37:000000000-D9766:1:1101:12559:9281 1:N:0:18
GAGGCTGCTTTGGAAGAAACTCATAGATTACTGCAACAGTTCCCCCTGGACCTGGAAAAGTTTCTTGCCTGGCTTACAGAAGCTGAAACAACTGCCAATGGGCTGCTACCCGTAAGGAAAGGCTCCTAGAAGACTCCAAGGGAGTAAAAGAGCTGATGAAACAATGGCAAGTAAGTCAGGCATTTCCGCTTTAGCACTCTTGTGGATCCAATTGAACAATTCTCAGCATTTGTACTTGTAACTGACAAGCC
+
CABCCBFCFFFFGCGGGGGGGGGHHHHHHHHGHHGHFHHHHFGHHGGGHHHHHHGHFDFHFHHHHHHGGHHHHHHFGHHHHHHHHGGHHHHHHHHHHHHHHE1BEFHGHHHGGGGHH3GFGHHFHFGGGGHDFBFGHHHHGGHG?FFHHD/GGDHFHGHHGGGHHHHGHHGFGGH@FHBFFGGGFGGDEDFG0=FDGGFGHGGHD<GHHHGFCGHGGHGHHFBGFCGBFFBF;;FGGGCCFGGF9CFGGEG
@M05620:37:000000000-D9766:1:1101:18622:9296 1:N:0:18
GAGGCTGGCTTGGACGAACATCATAGACTAAGGGAATAGTTCCTCCTTGAACTGGACAAATGTCTTGACCCGCTTACTGAAGCTGAAACACCTGCGACTGGTTAGGACATATTTGAAGATGACGCGAAGGAATCAAAAGATTGGAGGAAAGAACGGAATTGAAGACAGACAGTCCTAACCGAGGAGGGTTCTGGTACCTATTGGGTTGAGGAGAGGATCTTTACCTCCCACCGAACCCCCAGTCTCAAATC
+
>1>1>>B1>BB>E11AAAA0B1BDFEFD1AB1B00B0ABD2BDDFHAB1BAA1B0BB10AB1BDADA2BBBEEGE?BDG@FGGFBBBFG0>B0>0/>>>/?BB>0011BB1B22221BB11B1///////0@F111110/1<101<//0<<000.....1100=</<//<</<GHH00::--;;:..-.;.F0009000009;0...-//99..9-:9/;////99;9--;A-9-;=-;---;/;9/////
@M05620:37:000000000-D9766:1:1101:11541:9308 1:N:0:18
ACCACACCTTCTACAATGAGCTGCGTGTGGCTCCCGAGGAGCACCCCGTGCTGCTGACCGAGGCCCCCCTGAACCCCAAGGCCAACCGCGAGAAGATGAGGCCCGCTACCTCTTCTGGTGGCCGCCTCCATCCTTCCTGGCCTCCCGGAGCTACGCCCTTTCTCACTGGTTCTCTCTTCTGCCGTTTTCCGTAGAACTCTCTTCTCTGACCTGAGTCTCCTTTGGCACTCTGCAGGTTCTAGATCGGCAGA
+
AAA1AAAAFFFFGBGF3GA1G1GHGAAA00BB1AFA0EEECHHHHGGGCAEFFHHFHHFE>ECGG?EGGGGBHBGGGG/G//GHHG</BC></CFF>GDGGGGCCCCCCHGHFE1FDFHC.0.<@C.EHCFGGHGHHCF/C:0:C:AAGGGF09;-9A@FFFF0;00/-/9;FFFFFFFFFBF=;BFFFFFB:A-;BFF/9FFBBFFB/B//B/;BB/BFBFF//99BFFF/:99A;9BB/;/FFFF<?;:
@M05620:37:000000000-D9766:1:1101:11856:9308 1:N:0:18
ACCAACCTTCTACAATGAGCTGCGTGTGGCTCCCGCGGAGCACCCCGTGCTGCTGACCGAGGCCCCCCTGAACCCCAAGGCCAACCGCGAGAAGATGAACCCAGGTGAGTGGCCCGCTACCTCTTCTGGTGGCCGCCTCCCTCCTTCCTGGCCTCCCGGAGCTGCGCCCTTTCTCACTGGTTCTCTCTTCTGCCGTTTTCCGTAGGACTCTCTTCTCTGACCTGCGTCTCCTTTGGAACTCTGCAGGTTCT
+
BBBBBBBFFFBDGGGGGBBFBBFAEEEGAFHHGGG2EG0AAGGHGGGE1?FHHB3DGHGGGGGGGGGGEFBFHHGGFGHGHHHHGGGGG/>@D??GG?FGFGGHGFHHHDHGGHEGGGGGHHHHHHHHHHHGHHGGGGFGGGGGFGGGGGGGGGGGGGGFFFFFFFFFFFFBFFFFFFFFFFFFFFFFFFFFFFFFFFFFFFFFF?FFFFFFFFFEFFFFFFFF.;DFFFFFBFFBBBFFFFFFFBAAFFF
@M05620:37:000000000-D9766:1:1101:18595:9310 1:N:0:18
AGTGCCAGCTCTCAATCGCACAGGGGACCCAGGGCCTGGCCCCTCCATCCAGAAAACCTATGACCTCACCCGCTACCTGGAGCACCAACTCCGCAGCTTGGCTGGGACCTATGTGAGTATCCAGCGTAGGAATCTGGGAGTTGGGGAGGAGTGAGGAGTTGGGGAAAGACAGTCCTAACCGTGGAGGGTTCTGGTAAATGATGGGGTGAGGAGGGGCTCTTTGGCTCCCACCAGTCCCCCTGTCTGGTCTA
+
BCABBFFFCFFFGGGGGGGGGGHGGGFGGGHHFEEGGGHHHHGHGGHHHGHHHHHHHGHHHFHHHHHHHHHGG>EEHFGHFHHHHHGGFHHFEGGGGHGHGHHGGGHHGHGHHHHHGHHHHHHHHGGGGGHHHHHHHGFGGGHHGGGGGFCGGHHHHGHHHHGGGGHHHHGHHHHHHHHHGGFGFGGGEFGGGGGGGGGGGGGGGGFFFFFFFFFFFFFFFFFFFFFFFFFFFFFFFFFFFFFFFFFFFFF
@M05620:37:000000000-D9766:1:1101:8650:9317 1:N:0:18
ACCACACCTTCTACAATGAGCGGCGTGTGGCTCCCGAGGAGCACCCCGTGCTGCTGACCGAGGCCCCCCTGAACCCCAAGGCCAACCGCGAGAAGATGAGTGGCCCGCTACCTCTTCTTGTGGCCGCCTCCCTCCTTCCTGGCCTCCCGGAGCTGCGCCCTTTCTCACTGGTTCTCTCTTCTGCCGTTTTCCGTAGGACTCTCTTCTCTGACCTGAGTCTCCTTTGGAACTCTGCAGGTTCTAGATCGGAA
+
AAA?AABAFFFFGGGGGGGGG2AEF2EAFEGHHFFEGGG0ACFG1FGE?FGAFEEGFHGGGFEEGGGGGGGHFHGFGGAGGFHEEFFGGGGGCGHFHFGHGG.<>G<-AAFHHGDHHH0==G?GH?CDG;AFGGDGGGGGFFGGGGGEGG-@DFEFFFF;DFFFFF/FFFFBFFFFFFFFFFFFFFDDFFFFFF9DFEFBFFFFFFFFFF/FFFF/BBFFFFFFFFFBFFFFFFFFFFFFFFEFFFFFF?E
@M05620:37:000000000-D9766:1:1101:15097:9334 1:N:0:18
AGTGCCAGCTCTCAATCGCACAGGGGACCCAGGGCCTGGCCCCTCCATCCAGAAAACCTATGACCTCACCCGCTACCTGGAGCACCAACTCCGCAGCTTGGCTGGGGGGGAATCTGGGAGTTGGGGCGGCGTGAGGCGTTGGGGCCAGACCGTCCTACCCGTGGAGGGTTCTGGTAAATGCTGGGGTGCGGAGGGGCTCTTTGGCTCCCCCCAGTCCCCCTGTCTGGTCTATCTCCTGCCCTTAGATCGGA
+
AAAAAFFFBFFFG4FFGGGFGEHFGGFFGGHHAEEGGGHHHHGHGGFHHHHHGHHHHGHHHHHHHHHHHHHGG>EEHHHHBGHHHH11?GHHEGGGGHHHGHHFGFGFC>>.BBFFFFFE;FFFFB.:@-@@@.;A.@:@@FCFB;DEAE.@DFFFFFFFFDFFFFFF.AFFFFFFFFFF/FFFFFDF.;D-9BDACCFFFFFFEFFFE.;@-;BFFFFFFFFFFFB9BFFBFBFFFFFF?FFFF;FFEFF
@M05620:37:000000000-D9766:1:1101:18306:9348 1:N:0:18
ACCACACCTTCTACAATGAGCTGCGTGTGGCTCCCGAGGAGCACCCCGTGCTGCTGACCGAGGCCCCCCTGAACCCCAAGGCCAACCGCGAGAAGATGAGTGGCCCGCTACCTCTTCTGGTGGCCGCCTCCCTCCTTCCTGGCCTCCCGGCGCTGCGCCCTTTCTCACTGGTTCTCTCTTCTGCCGTTTTCCGTAGGACTCTCTTCTCTGACCTGCGTCTCCTTTGGAACTCTGCAGGTTCTAGATCGGAA
+
BBBABABBFFFFGGGGFGGGGFHGGEEECEHHFGGFEGGFGHHHHGGGDEGGHHFHHHHGFGGGGEGGGGGGHFHGGGDHGEHHHGGEGGGCCGGGDGFHHDEFCFADC-CFGHHHHH1G<FDFHGGGGAGGHHGHHHHHEBGHHGGGGG9@DDGGGFFFFFFFFFFFFFFFFFFFFFFFFFFFFFDFFFFFFFFFFFFFFFFFFFFFFFFFFFF.;ABDBFFFFFF/;FFFFFFFFF9:FFF/FFFFD?E
@M05620:37:000000000-D9766:1:1101:9892:9357 1:N:0:18
AGTGCCAGCTCTCAATCGCACAGGGGACCCAGGGCCTGGCCCCTCCATCCAGAAAACCTATGACCTCACCCGCTACCTGGCGCACCACCTCCGCAGCTTGGCTGGGACCTATGTGAGTATCCAGCGTAGGAATCTGGGAGTTGGGGAGGAGTGAGGAGTTGGGGAAAGACAGTCCTAACCGTGGAGGGTTCTGGTAAATGATGGGGTGAGGAGGGGCTCTTTGGCTCCCACCAGTCCCCCTGTCTGGTCTA
+
>3>>>DDFBFFFFEGFGFFCGGGFGEEEEGGH2AEEFFFHHHGHGGHHFGHHHFHGGFHHHHEHHDGGHHHGG>EEHHHG1>EEGG1/?GHGEGGGGHGHGHHGGGHHGHFHGHHFHHHHHHFHHGGDGGHHHHHHHG0FGHHHGG.CG<<GH0GH<DHHHHGGE?GHFHFHGGGGGGGGGGGGEEGGCFFGGGFGGGGFFFFFFFFBFFFFFFBBBBFFFFFFFFFFFFFFFFFFFFFFBFFFFFFFFFF
@M05620:37:000000000-D9766:1:1101:12765:9358 1:N:0:18
ACCACACCTTCTACAATGAGCTGCGTGTGGCTCCCGAGGAGCACCCCGTGCTGCTGACCGAGGCCCCCCTGAACCCCAAGGCCAACCGCGAGAAGATGAGGCCCGCTACCTCTTCTGGTGGCCGCCTCCCTCCTTCCTGGCCTCCCGGAGCTGCGCCCTTTCTCACTGGTTCTCTCTTCTGCCGTTTTCCGTAGGACTCTCTTCTCTGACCTGAGTCTCCTTTGGAACTCTGCAGGTTCTAGATCGGCAGA
+
CCCCCCCCFFFFGGGGGGGGGGHHGGGFHGGHHGGGGGGGGHHHHGGGGGFGHHHHHHHGGGGGGGGGGGGHHHHGGGGHGHHHHGGGGGGGGGGHHH2?CFFG?CCFGHHHHHHHGGFCAHCDGFFGHGHHGGFHHG0/.:C:;C99AGGFBF?DDCBBFFGFFFFFFFFFFFFFFFFF/FFBDAFFFFF9FD./:BFFFFFFFFB///BFFBB;//BF9FFFBBBF/FFFFFFEFFFFBFFFFFF--9.
@M05620:37:000000000-D9766:1:1101:10674:9359 1:N:0:18
AGTGCCAGCTCTCAATCGCACAGGGGACCCAGGGCCTGGCCCCTCCATCCAGAAAACCTATGACCTCACCCGCTACCTGGAGCACCAACTCCGCAGCTTGGCTGGGATCTGGGAGTTGGGGAGGAGTGAGGAGTTGGGGAAAGACAGTCCTAACCGTGGAGGGTTCTGGTAAATGATGGGGTGAGGAGGGGCTCTTTGGCTCCCACCAGTCCCCCTGTCTGGTCTATCTCCTGCCCTTAGATCGGAAGAGC
+
ABABBFFFBFFFGGGGGGFGGGHHGGGGGGHHFGGGGGHGHHGHGGHHHHHHHG3GHGHGHHGHHHGHHHHGGEEGHHHHHHHHGHHHGGHHGGGGGHHHGHHGGGHHGHHHHGGGHHEFGGGGGGGHHHHHGGHHGGGEAGHFHHHHHHHH0GHDGHGGHGGDGHHHH;CGGHHGFGGGGDBEFGGGGGGGGFFFFFFFFFFFFFFFFFFFFFFFFBFFFFBFFEFFFFFFFFFFFFFF/;BEFDFFFFF
@M05620:37:000000000-D9766:1:1101:21721:9367 1:N:0:18
ACCACACCTTCTACAATGAGCTGCGTGTGGCTCCCGAGGAGCACCCCGTGCTGCTGACCGAGGCCCCCCTGAACCCCAAGGCCAACCGCGAGAAGATGAGTGGCCCGCTACCTCTTCTGGTGGCCGCCTCCCTCCTTCCTGGCCTCCCGGAGCTGCGCCCTTTCTCACTGGTTCTCTCTTCTGCCGCTTTCCCTAGGACTCTCTTCTCTGACCTCAGTCTCCTTTGGAACTCTTCAGGTTCTAGATCGGAA
+
BBBBBBBBFFFFGFGGFGGGGGHHGGGFH?GHHGGDGGGCFHHHHGFGEAFFGGHHHHHGGGFGEGGGGGGGHHEGGGGGGHHGHGGGGFCGGGHHGFHB>2/?CGC@/C-0<G11FHF11<...-<-<::E/G?::0G00;GHG.EG.---AF/;-:::-/;///BF/:.F///9///:BFB/F--:D./9//9.9/;/B:BBB/;FF/9B/B//9;//BFF/BF///B9/F/:////;BFF/F/:..9.
@M05620:37:000000000-D9766:1:1101:16237:9373 1:N:0:18
AGTGCCAGCTCTCAATCGCACAGGGGACCCAGGGCCTGGCCCCTCCATCCAGAAAACCTATGACCTCACCCGCTACCTGGAGCACCAACTCCGCAGCTTGGCTGGGATCTGGGAGTTGGGGCGGCGTGAGGAGTTGGGGAACGCCCGTCCTAACCGTGGAGGGTTCTGGTAACTGATGGGGTGAGGAGGGGCTCTTTGGCTCCCACCAGTCCCCCTGTCTGGTCTATCTCCTGCCCTTAGCTCGGACGAGC
+
BCABBFFFCFFFGGGGGGGGGGHGGGGGGGHHEFGGGGHHFHGHGGHHHHHHHHHGHGHHHHHHHHHHHHHGG>EGHFHHFGHHHHHHGHHHEGGGGHHHGHHGGGHFGHHGH0?<FF?B//>A-CFG?EHHG:GHHG;...;.:-A@DFD00:CA;E-.;DF:FFFFF:B:0;FFFFFFFF@.AF0;DDCA-AFBBFFFFFFFFFD9AFFFFFFFAFFFFFBFB0;B0BFBFB.E0/9;09:A;.:;-;9
@M05620:37:000000000-D9766:1:1101:27797:9380 1:N:0:18
AGTGCCAGCTCTCAATCGCACAGGGGACCCAGGCCTCTGGTAGTTCGGTCGGAATAATGAGTTGGGTAAAGACAACCATAAGCGTCGACGCCTCTGGTAAATGATTGGTTGAGGAGGGGCCCTGCGGCTCGCAGCCGCCCCCGGGGCTGATGTATCGCCGGCCCTTAGACCGGAAGAGCACACGTCTGCACTTCAGCCATTCCGGGGAACCACGTGTGCAGTCTTCTGCTTTAAAACATATAACTGACCAG
+
3>AABBBFAF@FGBGGG2AEAEBFAAEEGGHHG2A3B3B3555B552ABB0AE113D55FAGE530153@D5B32?B1@BB3B/?1/>////0?3B3B4444B3?4B0B//01B1//>CC/>/0//<>AE-->.-.--<:C----9--9.000000.;.-;9@B.//;B//-@-B...;/9.;-A.BEF/;B9/;;9:A//9/;--;@..9.:.A./;;//;99;F/;BBB////;9.//:/;;FB/:9/;
@M05620:37:000000000-D9766:1:1101:11484:9397 1:N:0:18
GAGGCTGCTTTGGAAGAAACTCATAGATTACTGCAACAGTTCCCCCTGGACCTGGAAAAGTTTCTTGCCTGGCTTACAGAAGCTGAAACAACTTCCCATGGGAAACTAAACGTCCGGAGAAGCTCCTAACAGACTAAAAGAGCGTAACAGAGATGCTCAACCAATGGAACGACAGTCAGGCCATTACGCTTTCGCACTCTTGTGAATACAATTGACCAATTCTACGCATTTGTAATTGGACATGAACAGCC
+
BABCCCFCFFFFGGGGGGGGGGGHHHHHHHHHHHHHFHHFGHHHHGGGFHHHHHHHHHHHGHHHHHHHHHHHHHHHHGHHHHHHHHHHHHC?3@DB2B3????313DF33FF?1?>/?/>0FE3BF3F42BDGFHD2FGG/B2>???/D2F@<@DD@2?F0?FGGH1<11<.---<FG1G/..<0=DEGGGG0;;A@-;0;0CH00;;FB0;F0F0:B;CF0F00::.;909;;0;;;/09BFFF/BF/.:
@M05620:37:000000000-D9766:1:1101:15032:9412 1:N:0:18
ACCACACCTTCTACAATGAGCTGCGTGTGGCTCCCGAGGAGCACCCCGTGCTGCTGACCGAGGCCCCCCTGAACCCCAAGGCCAACCGCGAGAAGATGAGGCCCGCTACCTCTTCTGGTGGCCGCCTCCCTCCTTCCTGGCCTCCCGGAGCTGCGCCCTTTCTCACTGGTTCTCTCTTCTGCCGTTTTCCGTAGGACTCTCTTCTCTGACCTGCGTCTCCTTTGGCACTCTGCAGGTTCTCGATCGGCAGA
+
BBB3AABBFFFFGFGGFGGGGFHHG2ABEAHHAFGEEGGGGHHHHGGGDEGEHHGHHHGE@GCGGEGGGGGBGEGGGGGHC?GHHG?<CGG@?FHGDHFHHGFDGA@DGHFFHHHHHHGG.FHGGGGDHGHFGHHHHH0GFHHHHGGG-:AFGGG@EGGGGGGFFFFFF;FFFFFFFFFFFFFBAAFEFFFF.;;FFFFFFFFFFFFFFFFBF.;D=AFFFFFFFBBBFFFFFFFF99BF/AFFFBF>>BA
@M05620:37:000000000-D9766:1:1101:12236:9416 1:N:0:18
ACCACACCTTCTACAATGAGCTGCGTGTGGCTCCCGAGGAGCACCCCGTGCTGCTGACCGAGGCCCCCCTGAACCCCAAGGCCAACCGCGAGAAGATGAGTGGCCCGCTACCTCTTCTGGTGGCCGCCTCCCTCCTTCCTGGCCTCCCGGAGCTGCGCCCTTTCTCACTGGTTCTCTCTTCTGCCGTTTTCCGTAGGACTCTCTTCTCTGACCTGAGTCTCCTTTGGAACTCTGCAGGTTCTAGATCGGAA
+
CCDDDDCDFFFFGGGGGGGGGGHHGGGGHGHHHGGGGGGGGHHHHGGGGGGGHHHHHHHGGGGGGGGGGGGHHHHGGGGHGHHHHGGGGGDGGGHHHHHGGFEGFE?//<C0DHD1FF1<><.C.<A?EDEECGGF0CC0<::GC..<9-<<C.:C-CF?9C:00F0B0<BBFFFFFFFFFFFF09<<FEF:A<FFD0<BFBFFFFFFF0<0BFB//000<FFFF0B0B0BFFB0<<FB0BFFFBBBFFB9
@M05620:37:000000000-D9766:1:1101:4842:9424 1:N:0:18
ACCACACATTCTACAATGAGCTGCGTGTGGCTCCCGAGGAGCACCCCGTGCTGCTGACCGAGGCCCCCCTGAACCCCAAGGCCAACCGCGAGAAGATGAGTGGCCTGCTACCTCTTCTTGTTTCCGCCTCCCTCCTTCCTTGCCTCCCGGCGCTGCGCCCTTTCTCCCTGGTTCTCTCTTCTGCCGTTTTCCGTAGGACTCTCTTCTCTGCCCTGCGTCTCCTTTGGCACTCTGCAGGTTCTCGATCGGAA
+
BBBBBBB3BDFFGGFGGG5BGGHHGGGB4EGGGABE2EFEDHGHHGGAEEGGGHHHGHH0E?EFGGGGGGGHFHHGGGGHGHHHHGGGGG/BDGHEGHH2@?C??1??F<??FGHHHH1<F10>FF.>C.<<GHGHHHHG00<GFHHGDGCDDGGGG;;-;CFGGG0FFFFFFFFFFFFF;;BFFFDFFFFFFF.;DBBFFFFFF/;FFFEFFFF.;ADAFFFFFFF//BFFFFBFF.AFFFBEEF.;A.;
@M05620:37:000000000-D9766:1:1101:17376:9429 1:N:0:18
GAGGCTGCTTTGGAAGAAACTCATAGATTACTGCAACAGTTCCCCCTGGACCTGGAAAAGTTTCTTGCCTGGCTTACAGAAGCTGAAACAACTGCCAATGGGATGCTACCCGTAAGGAAAGGCTCCTAGAAGACTCCAAGGGAGTAAAAGAGCTGATGAAACAATGGCAAGTAAGTCAGGCATTTCCGCTTTAGCACTCTTGTGGATCCAATTGAACAATTCTCAGCATTTGTACTTGTAACTGACAAGCC
+
BBBBBBFBFFFFGGGGGFGGGG4FDAFE6FHHHHHBG2ADFGH32BAF2BGHHGHHFD2FBHHGHHGHHHHHHHHHFFHHHHHHHHHHHHHHHHHHHHHHGGGGFHHHHHHGGEFHGHHHHFHGHGHHHHHHGHHHHHHHGGEGDBHFHHGHHHHGHHHGB@C<GHHHHHGGEBGGHHHHHFHHHHGGGGDGHHGHHHHHHGHHGGHHHGGHHHGHFHHHHHHHHFFGHGGGGGGGGBFFBFFFFFFFFEA
@M05620:37:000000000-D9766:1:1101:17359:9435 1:N:0:18
GCGGCTGCTTTGGAAGAAACTCATAGATTACTGCAACAGTTCCCCCTGGACCTGGAAAAGTTTCTTGCCTGGCTTACAGAAGCTGAAACAACTGCCAATGGGATGCTACCCGTAAGGAAAGGCTCCTAGAAGACTCCAAGGGAGTAAAAGAGCTGATGAAACAATGGCAAGTAAGTCAGGCATTTCCGCTTTAGCACTCTTGTGGATCCAATTGAACAATTCTCAGCATTTGTACTTGTAACTGACAAGCC
+
>33>AADAFF5DFGGEF4BGDGFGFFGHH5BGHHA3BBBDDFGHHGEF22BBGHEHH32BBGGH5FFHHHHHHHF3GHHHHHHBGHHHHFFGHHHHE@FFGHGHGHHHHHHGG@/BGFHFCHHHHGHHHFHHFHHHH1FGGG/EE0F22@/FHHH1FHDG1G0<GGHHHHGH1FFGHHHHH.GHHHHGGGGGHHHHHHGHHHHHGHHHHHHHHHBFH0GHHGHHGGGGGGGGGGGGGGGG0FFGGG00CEG
@M05620:37:000000000-D9766:1:1101:9589:9435 1:N:0:18
ACCACACCTTCTACAATGAGCTGCGTGTGGCTCCCGAGGAGCACCCCGTGCTGCTGACCGAGGCCCCCCTGAACCCCAAGGCCAACCGCGAGAAGATGAGGCCCGCTACCTCTTCTGGTGGCCGCCTCCATCCTTCCTGGCCTCCCGGAGCTGCGCCCTTTCTCACTGGATCTCTCTTCTGCCGTTTTCCGTCGGACTCTCTTCTCTGACCTGCGTCTCCTTTGGCCCTCTGCAGGTTCTCGATCGGCAGA
+
AAAAAAAAFFFFGGGGGGG1BAGFG00BA0AB1BFGGG?EGHHHH?AEEAEAEGF1GC0/>>/EEFGGGGGHFHHGGECFGGHHHF?<CB>CGGHGHFFHHAFCC//<CCFGHHBGFFGH.0<A@CAFEBGHHHHHHFFBF.GH:CBAGGGG/FG-C?AGGFGBFFF/9//9FFFFF9FFFFF--;FFFFFF-@--@?F/BFF/B9FFFF//F-@B@?FFFFFFFF/;EFFFF/BF9BFF/EBFF@F>-@-
@M05620:37:000000000-D9766:1:1101:25375:9437 1:N:0:18
ACCACACCTTCTACAATGAGCTGCGTGTGGCTCCCGAGGAGCACCCCGTGCTGCTGACCGAGGCCCCCCTGAACCCCAAGGCCAACCGCGAGAAGATGAGGCCCGCTACCTCTTCTGGTGTCCGCCTCCCTCCTTCCTGGCCTCCCGGCGCTGCGCCCTTTCTCACTGGTTCTCTCTTCTGCCGTTTTCCGTCGGACTCTCTTCTCTGACCTGCGTCTCCTTTGGCCCTCTGCCGGTTCTCGATCGGCCGA
+
BBBBBBBBFFFFGGGGFGGGGGHHGEEEHEGHFFGEEFGGGHHHHGGGEEGGHHHHHHHGGGGGGFGGGGGHHGHGGGGHCFHHHGGEG@FCCGFHDGH?FFF<C/<>@0GGHHHGF11>.>FACGGDC<<CFCCGHG0;.GHGHG::AABDADDGGG-BFFFFBFF/.BBFFFBFFFFF/F9BADFFFFFFFDBDFFFFFFFFF/BBFBFFEFF?DF.FFFFFF//AAEFBF/;>;9;;BE/;FAD-.@B
@M05620:37:000000000-D9766:1:1101:21997:9444 1:N:0:18
ACCACACCTTCTACAATGAGCTGCGTGTGGCTCCCGAGGAGCACCCCGTGCTGCTGACCGAGGCCCCCCTGAACCCCAAGGCCAACCGCGAGAAGATGAGTGGCCCGCTCCCTCTTCTGGTGGCCGCCTCCCTCCTTCCTGGCCTCCCGGCGCTGCGCCCTTTCTCACTGGTTCTCTCTTCTGCCGTTTTCCGTAGGACTCTCTTCTCTGACCTGCGTCTCCTTTGGAACTCTGCAGGTTCTAGATCGGAA
+
DDDDDDDCFFFFGGGGGGGGGGHHGGGGGFHHHGGGGGGGGHHHHGGGEFGGHHHHHHHGGGGGGGGGGGGHHHHGGGGHGHHHHGGGGGGGGGHHHHHHHHGG?F>CG-<FHHHHHH1FGHGHHGGGGAGGHHGHHHHHHHHHHGGGGGAFGGGGGFFFFFFFFFFFFFFFFFFFFFFFFFFHFFDFFFFFFFFFFFFFFFFFFFHFFF0FFFF.CDFDFFFFFFF0FFFFFFFFFFFFFFFFFFFF?FF
@M05620:37:000000000-D9766:1:1101:17373:9449 1:N:0:18
GAGGCTGCTTTGGAAGAAACTCATAGATTACTGCAACAGTTCCCCCTGGACCTGGAAAAGTTTCTTGCCTAGCTTACAGAAGCTGAAACAACTGCCAATGGGATGCTACCCGTAAGGAAAGGCTCCTAGAAGACTCCAAGGGAGTAAAAGAGCTGATGAAACAATGGCAAGTAAGTCAGGCATTTCCGCTTTAGCACTCTTGTGGATCCAATTGAACAATTCTCAGCATTTGTACTTTTAACTGACAAGCC
+
>3A>3>C3CDD4G45B4GAFGGHHHGGGGFA5FB4ABGBDGDBBBEAAACAFHGGBA32BBDFDFFFAAB5FFGG5BBFGHHBFG33FBB?FGHHFFHFGB1BBBBBDBBBEEEA1?BB?FE/?0?3EBBF3B3B?FBBB//F??BB?FB?@@@F<@@@F@2@G2@?0?1F1?<G<?<10?<<<><<<..CC00=0<<CGGDDC.<C0<:C00=;0=;;<;00;0:/:CGGE;;;CF0;B9;909/;FAEC
@M05620:37:000000000-D9766:1:1101:14598:9453 1:N:0:18
ACCACACCTTCTACAATGAGCTGCGTGTGGCTCCCGAGGAGCACCCCGTGCTGCTGACCGAGGCCCCCCTGAACCCCAAGGCCAACCGCGAGAAGATGAGTGGCCCGCTACCTCTTCTGGTGGCCGCCTCCCTCCTTCCTGGCCTCCCGGAGCTGCGCCCTTTCTCACTGGTTCTCTCTTCTGCCGTTTTCCGTAGGACTCTCTTCTCTGACCTGCGTCTCCTTTGGAACTCTGCAGGTTCTAGATCGGAA
+
AAA1AAAAFFFFGGGGDGGFGDGHGEEEF0FG1FFAFGGEGHCHHGGGGGGGHHHHHHHCGGCGGEGGGGGBFCGGGGEHA<GHHGEECGC@BCFHBHFGHFFGHHGGGGGHHHHHHH1GFGFHHGGGGEHGHHGHHHGHHGHHHHEGGG@GGGGGGGGGGGGFFFFFFFFFFFFFFFFFFFFFF@BFFFFFFFFFFFFFFFFFFFFFFFFFFFF-9A@F9FFF/9FFFFFFFFFBFFAFFFFFFFFFFFF
@M05620:37:000000000-D9766:1:1101:7422:9460 1:N:0:18
GAGGCTGCCTTGGACGAAACTCATAGATTAAGGCAACATTTCCTCCTGGAACTGGACAAGTTTCTTGACCCGCTTACTGAAGCTGAAACAACTGCCAATGATCTCCTACAATATCAGCATCGAAAGCAAAAATTTGGAGAAGAGCGAAAAGTAGGAAAATAGCTAATGAAAGAACGACAAGTAAGGGATTCAGGTCCATGTTGCCCTGAGGGGGGAACCTATACAAAAATCCACACCCCCTGTCTTGTAAC
+
>3>A>>B>44B@B4BEEEAEGFHFGFH66DA5BA2F2E3D5DDBDBAB3B3AAB3B1311DFF5ADADBB2A0A?13DDFGHBBB33FBB?GEFG3FFG334@BBF3BF@3B3B444?BBB>B3??3B3BB?0B3BB2?20?202/</<<@@2222<?0111?1111?<FF10<0<.-<A.=000/<.</<000</00000:00;;;CGHE.999-.9;;/://:/;9.99::;/...9;;.9;/9/;///
@M05620:37:000000000-D9766:1:1101:23042:9462 1:N:0:18
GCGGCTGCTTTGGAAGAAACTCATAGATTACTGCCACAGTTCCCCCTGGACCTGGAAACGTTTCTTGCCTGGCTTACAGAAGCTGAAACAACTGCCAATGGGATGCTACCCGTAAGGAAAGGCTCCTAGAAGACTCCAAGGGAGTAAAAGAGCTGATGAAACCATGGCAAGTAAGTCAGGCATTTCCGCTTTAGCACTCTTGTGGATCCAATTGAACAATTCTCAGCATTTGTACTTGTAACTGACAAGCC
+
>3>>A>DAFFFDFFF444BFGGGHGGHHH5BGHH3BF2BAFGHHHGEFGAGFHHFHGA3BBGHHFHHHHHHHHHF3BGHGFGHBG3GHHFGHHHHHF3FGHHGHGHGGHHHGF/?FGHHEGFHHHGHHH3GH3GHHH1FGGG/EE0@2>G/GHHH1FGHH1?0/FGHHHEFG1FGFGHGHHEHHHHHGGGGGBGGHHHGHHHGHGHHHHB0CHHFGG0CGHGGGGGGGGFFGBFGGGGGG0;CFFF00;EG
@M05620:37:000000000-D9766:1:1101:20159:9462 1:N:0:18
GAGGCTGCTTTGGAAGAAACTCATAGATTACTGCAACAGTTCCCCCTGGACCTGGAAAAGTTTCTTGCCTGGCTTACAGAAGCTGAAACAACTGCCAATGGGATGCTACCCGTAAGGAAAGGCTCCTAGAAGACTCCAAGGGAGTAAAAGAGCTGATGAAACAATGGCAAGTAAGTCAGGCATTTCCGCTTTAGCACTCTTGTGGATCCAATTGAACAATTCTCAGCATTTGTACTTGTAACTGACACGCC
+
BBAABBFBFFFFGFGFFGGGGFGFGHFHHHHHGHHGHGHFGHHHHGCFHFHFHGHEGHHHFHHHHHGHHHHHGCCGHHHHHGHHHHHFHFHHGHHHGHHHH1BC1FHHGGHGGEGGGFHHHHHHGAHHHHHGHHHHFHHHABCBC?GD?GGHGHBGFBFHBF2?GGHFFGFGHFH?GHGFHGHHHHH.ADECHHGHHHGHHHDGDBGHHHHEGFB00:GHHG0GCGGFGGGGGGGGGGGFBFGGGGG0CAC
@M05620:37:000000000-D9766:1:1101:25368:9463 1:N:0:18
ACCACACCTTCTACAATGAGCTGCGTGTGGCTCCCGAGGAGCACCCCGTGCTGCTGACCGAGGCCCCCCTGAACCCCAAGGCCAACCGCGAGAAGATGAGGCCCGCTACCTCTTCTGGTGGCCGCCTCCCTCCTTCCTGGCCTCCCGGCGCTGCGCCCTTTGTCACTGGTTCTCTCTTCTGCCGTTTTCCGTAGGACTCTCTTCTCTGACCTGAGTCTCCTTTCGCCCTCTGCAGGTTCTAGATCGGCAGA
+
ABCCCCCCFFFFGGGGGGGGGGHHGEGGHGHHHGGGGGGGGHHHHGGGEGGGHHHHHHHGGGGGGGGGGGGHHHHGGGGHGHHHHGGGGCGGGGHHHFHHHG//><@/AG1>FGHE1110.>.A-<<<CEHHGHBGHH0/.:CG.9E?9?C?9.;B.@F/9/9B/:B/9;/9BF//FFFF//B@A.B.FFFF.../;9FFFFFFFFFB9:FFB/;/B//:/9B/:...;./:/:/..:/;/;/;:..;@@:
@M05620:37:000000000-D9766:1:1101:6951:9466 1:N:0:18
GCGGCTGCTTTGGAAGAGCACACGTCTGCACTCCAGTCACTCCGGAGACTCTCGTATGCCGTCTTTTGCTGGCAAAAAAAAAATACAACTCCAGTAGTATCCCTTCAGGCTGCGCCCCTTCCTGCAAGGCTCCTCGCCACCTCCGCTGGCGTCACCATGCTGATGAACCCATTTCACGTCGTTCCACCATTTCCGCTTACGCACTCCTTTATCTCCCATGGCACCCTCCTCTTACTCTTTCCTTGTGACTT
+
>11>>>>AFFDFGGG11FBBECBEB00BBABG0B1ADGGFHGHFE/E/ABBBF/FF0BGFGFG0B2D@FG1FE010BF//>//01B11F1111121B22B2B<1101BB000?//?<>/<0<11?01?/?10?1>.->.CFCCG.<<--.;:-;AF00;/<00::000.9;;00;0;C:;--.;;00.9000;;--;9-;-;;-;/-;9////:/:/-;//9//-:9-9-9//;9/;//:/99/;B//9;/
@M05620:37:000000000-D9766:1:1101:11031:9472 1:N:0:18
ACCACACCTTCTACAATGCGCTGCGTGGGGCTCCCGAGTAGCACCCCTTGCTGCTGACCTAGGCCCCCCTGAACCCCAAGGCCAACCGCGCGAAGATGACGCCTGTTCCTTCTTCTTTTTTCCGCCTCTTTCCTTCCTTCCCTCACTTCGCTTCCCCTTTTTTCCCTTTTTCTCTCTTCTTCCGTTTTCCGCCGGACTCTCTTTTCCTCCCTGCGTCTCCTTTGGTCCCCTGCTGGCCCTCGCTCGGTCTA
+
>>A11>A111B@BD11GE1AEGGGG?E00AB/B/AB/A/B1D2BBAE/0BAG1GGG1BE1B@0BBEEEG>>B1FGEE??GFHFGHGGE<E/CCCG/FG11<?/</?<111??111?1?11<<<.>.<./===D=0=<G00/<0:.;000:;.:C/:C/9F009B9B900;;FGGFGFG0;0;9.;BFF99A-;9--;;B/;FB/B///9/AF/9-9--BB/;F9B9FB-EF-9;;/9;9--9@?E-@-;-/
@M05620:37:000000000-D9766:1:1101:10744:9472 1:N:0:18
AGTGCCAGCTCTCAATCGCACAGGGGACCCAGGGCCTGGCCCCTCCATCCAGAAAACCTATGACCTCACCCGCTACCTGGAGCACCAACTCCGCAGCGTAGGCGTTGGGGAGGAGTGAGGAGTTGGGGAAAGACAGTCCTAACCGTGGAGGGTTCTGGTAAATGATGGGGTGAGGAGGGGCTCTTTGGCTCCCACCAGTCCCCCTGTCTGGTCTATCTCCTGCCCTTAGATCGGAAGAGCACACGTCTGAA
+
>AAABFBFBFFFG4BGGAFEA2BFA2EGGGEHGGFFGDHFHHGHGGFHHGFFGBGHGECHH3GHGD3BGGHEEGCEGHF?GHF?BG1F??FGFE/>E>E?E/3/?B<CDCFCCACFFBGGGG??FF@DFEHF<>FFGFFGGB<<<<C@EGGG;CGCHF<;CHCFGHHHGD;;CFFBE;::A-;B;FBBF/FAA9FFEF//BBEF=EFFFFF9BBFFFBFBFFFFEBFBFB/9A9A;..;.;AFA9.;;;F/
@M05620:37:000000000-D9766:1:1101:25874:9476 1:N:0:18
ACCACACCTTCTACAATGAGCTGCGTGTGGCTCCCGAGGAGCACCCCGTGCTGCTGACCGAGGCCCCCCTGAACCCCAAGGCCAACCGCGAGAAGAAGAGGCCCGCTACCTCTTCTGGTGGCCGCCTCCCTCCTTCCTGGCCTCCCGGCGCTGCGCCCTTTCTCACTGGTTCTCTCTTCTGCCGTTTTCCGTCGGACTCTCTTCTCTGACCTGAGTCTGCTTTGGGACTCTGCAGGTTCTCGATCGGAAGA
+
CCCCCCCCFFFFGGGGGGGGGGHHGGGFHGHHHGGGGGGGGHHHHGGGFGGGHHHHHHHGGGGGGGGGGGGHHHHGGGGHGHHHHGGGGGGGGGGH22??/C/<C//><>111=F111>0<.CD-AA::C//;::GHHC/G::CA.:--A:--.:@DC@B0FF0B09;/9B0009B0FB0;0;B.;/A0;.0.-;-9CFFF0BB09F00;/0//:BFF0900;B:.9AFFB0000A90;B0A0FAB...:A
@M05620:37:000000000-D9766:1:1101:22169:9480 1:N:0:18
ACCACACCTTCTACAATGAGCTGCGTGTGGCTCCCGAGGAGCACCCCGTGCTGCTGACCGAGGCCCCCCTGAACCCCAAGGCCAACCGCGAGAAGATGAGTGGCCCGCTACCTCTTCTGGTGGCCGCCTCCCTCCTTCCTGGCCTCCCGGCGCTGCGCCCTTTCTCACTGGTTCTCTCTTCTGCCGTTTTCCGTAGGACTCTCTTCTCTGACCTGCGTCTCCTTTGGAACTCTGCAGGTTCTAGATCGGAA
+
BBAAABBBFFFFGGGGDGFFGEHHGEEA4AGHFGGEEEGGGHHHHGGGFEGGHHGGHHGGCGGGGEGGGGGHHFHGGGDHFEHHHG//CG<<@GFFDG1GHHGGGGDDD-AGHHHGHH1FG<AGHGGGGCGGHHGHHHHHHHHHHHEGG?9BG?BFBBFBBFFFFFFFFFFFFFFFFFFFFFFFFBDFFFFFFFFFFFFFFFFFFFFFFF/FFFF.;ABFFFFFFFF/BFFFFFFFFFFFFFEFFFFFFFF
@M05620:37:000000000-D9766:1:1101:4732:9491 1:N:0:18
AGTACCAGCTCTCCATCGCACATGGTACCCAGTACTCTGGGAGTTGGGTAGGAGTGAGGAGTTGGGGAAAGACAGTCCTACCCGTGGCGGGTTCTGGTAACTGATGGGGTGCGGCGGGGCTCTTTGGCTCCCCCCCGTCCCCCTGTCTGGTCTCTCTCCTGCCCTTAGCTCGTCAGAGCCCCCGTCTGACCTCCAGTCCCTCCGGAGAATCTCGTCTGCCGTCTTCTGCTTGAACAAAACCACAAATGTAA
+
>>>3>BFFBFFFGGGFBAE2E2FFHB5DBBBB3DBD5DFBEGFEFFGF2BBBEBFFGGHHGB3DBAABE1FGHHEBFG5D@BBEBB>/>EE>/BFGHFGH3?BBFHHHGCD/DG/>@--;CHGGGGGGG9AEDGGAFFFFFFFFFFFFFFFFFFFFFBFFFF;;FF/9BFFF-AEDBFF.;9@DDFFF/9BFFFBFFF/FFBFFFFF-:FFFFFF.;AFFAA-AEBFFF/BF;/;;BFFFF..9;:9//::
@M05620:37:000000000-D9766:1:1101:21630:9499 1:N:0:18
GAGGCTGCTTTGGAAGAAACTCATAGATTACTGCAACAGTTCCCCCTGGACCTGGAAAAGTTTCTTGCCTGGCTTACAGAAGCTGAAACAACTGCCAATGGGATGCTACCCGTCAGGAAAGGCTCCTAGAAGACTCCAAGGGCGTCACCGCGCTGATGAACCACTGGCAAGTCAGTCAGGCCTTTCCGCTTTAGCACTCTTGTGGATCCAATTGCCCCATTCTCAGCATTTGTACTTGTAACTGACAAGCC
+
>>A3AAFAFFFFFGG4F4FFGC4DEGHHFBGHHH44FAGDGHGHHGEFGFGGHHHHHB2BBGHHHHHHHHHFFFFCGHGHEHHB@DGFHHHG33EEBBGGHHFH1GGHHEGEE11?GHHFAEHHEEEGH3DG?G3FF3BGEG/B//?/@</B/A@?GD1G1G0.>GHHHBFH00<DHHHFF.CHHHHG?DEFCCHHHHHHHHGHGFGGGF0CFF00;.CFGFBFGGGGGGGGFFGFGGGG0FFGFF//AEF
@M05620:37:000000000-D9766:1:1101:16469:9508 1:N:0:18
AGTGCCAGCTCTCAATCGCACAGGGGACCCAGGGCCTGGCCCCTCCATCCAGAAAACCTATGACCTCACCCGCTACCTGGAGCACCAACTCCGCAGCGTAGGAGTTGGGGAGGAGTGAGGAGTTGGGGAAAGACAGTCCTAACCGTGGAGGGTTCTGGTAAATGATGGGGTGAGGAGGGGCTCTTTGGCTCCCACCAGTCCCCCTGTCTGGTCTATCTCCTGCCCTTAGATCGGAAGAGCACACGTCTGAA
+
ABABBFFFBFFFGGGGGFGGGGHGFEGGGEGHGGGGGGHHHHGHGGHHHHGHHHGHHGHHHHHHHHHHHHHGGGGGHHHHHHHHHHHHGHHHGGGGGGGGGFFGHFGE/BFDCEGHHGGHFGGHDF@CFDHHHHBGHHHHBFGHFEEF.GFGDHHHHGHHHGGHHHHGHG;AEAFGGGGGGGGFFGGGGFFFFFFFFF;FFFFFFFFFFFFFFFFFFFFFFFFFFFFFFFFFFAFFFFFFFFFFFAEFFFF
@M05620:37:000000000-D9766:1:1101:19802:9518 1:N:0:18
ACCACACCTTCTACAATGAGCTGCGTGTGGCTCCCGAGGAGCACCCCGTGCTGCTGACCGAGGCCCCCCTGAACCCCAAGGCCAACCGCGAGAAGATGAACCCAGGTGCGTGGCCCGCTACCTCTTCTGGTGGCCGCCTCCCTCCTTCCTGGCCTCCCGGCGCTGCGCCCTTTCTCACTGGTTCTCTCTTCTGCCGTTTTCCGTAGGACTCTCTTCTCTGACCTGCGTCTCCTTTGGAACTCTGCAGGTTC
+
BA@ABAAACFFFGGFGGGGGGFHFG2EA4E22BAFE2FEFDHHHHGGG?EEABGEGHFB0E@0EGGGEGEFFCGGGGAEGGEHHHG/<BD/B/BG<2GFF2FA?GEFF1@FDGFFC<?D-</<DGHHHFBGHGEGGG-A::9FFGF0CFFGF.AF99CGG9AF;BDFFD;@FFFFF9FFFFBF/BFFFBFFFF/9BD./:BFDF.AA/BBB/FFBFFFFF/:FFFFA.@A9/BF9/B/BBFFFFF/9..B/
@M05620:37:000000000-D9766:1:1101:9555:9523 1:N:0:18
AGTGCCAGCTCTCAATCGCACAGGGGACCCAGGGCCTGGCCCCTCCATCCAGAAAACCTATGACCTCACCCGCTACCTGGAGCACCAACTCCGCAGCTTGGCTGGGACCTATGTGAGTATCCAGCGTAGGAATCTGGGAGTTGGGGAGGAGTGAGGAGTTGGGGAAAGACAGTCCTAACCGTGGAGGGTTCTGGTAAATGATGGGGTGAGGAGGGGCTCTTTGGCTCCCACCAGTCCCCCTGTCTGGTCTA
+
A>>>>FFFAFFFGDGGFGGGEGHHGGGCEGGFF2EFEFHHGHGEEGHGHHFHFHHHHGHHHHHHHHHHHHHGG>EEHGHHHHHHHHHHGHHHGGGEEHHHGGHGGGHGGHHHHHHFHHHHHHHHHGGADGHHHHHHHHFFGGGHGGGGGD>FGDGFFGHFHFGG:AHHBHHHHHHGGGHHGGGGDEGG9FGGGGFFFGGGGGGGGGFBFFFFFF?BBBFFFFFFFFFFFFFFFFFFFFFFBFFFFFFFFF/
@M05620:37:000000000-D9766:1:1101:18517:9542 1:N:0:18
GAGGCTGCTTTGGAAGAAACTCATAGATTACTGCAACAGTTCCCCCTGGACCTGGAAAAGTTTCTTGCCTGGCTTACAGAAGCTGAAACAACTGCCAATGAGATCATACACGTAAGGAAAAGCACCTAGAAGAATCCAAGGGAATAAAAGAGATGATGAAAACATGGAAAGTAAGACAGACATTTAAAACATAGCACTATTGTGGATCCAATTGAAAAATTCTCAGCATTTGTACTTGTAACTGACAAGCC
+
>AA>>>C>CFDDGBAA4F4BFCFDGGDGHBFFG544GG2DGDBFGGABF2ABGFFBB3AFBDFDFDDBBFFHBEB3BBFGFGCFFBBDBB1?3FFB3G@333B@3BD4@@3EB2BF33B32BF32??BF3FB3F3BFBBB/?F02BBB?BCC?F2?3@>GDF2?@GB2D2FHDDD1?0F00<111?@1<1.1>=1><F11<1>0<<GF/<<0<<DFF0..:0:;GC:0;<:BGGFHH0:;00009/00.CA
@M05620:37:000000000-D9766:1:1101:10337:9545 1:N:0:18
ACCACACCTTCTACAATGAGCTGCGTGTGGCTCCCGAGGAGCACCCCGTGCTGCTGACCGAGGCCCCCCTGAACCCCAAGGCCAACCGCGAGAAGATGAGTGGCCCGCTACCTCTTCTGGTGGCCGCCTCCCTCCTTCCTGGCCTCCCGGAGCTGCGCCCTTTCTCACTGGTTCTCTCTTCTGCCGTTTTCCGTAGGACTCTCTTCTCTGCCCTGAGTCTCCTTTGGAACTCTGCAGGTTCTAGATCGGAA
+
BCCBCCCCFFFFGGGGGGGGGGHHGFGBGFHHHGGGGGGGGHHHHGGGGGGGHHHHHHHGGGGGGGGGGGGGHHHGGGGHGHHHHGGGGGCFFGHHFHHEHHGFGGAFG<AHHHHHHH1>FG.GGFGGG;GGHHGHHHHHHHHHHHGGGG-;CGGGGGGGGGGFFFFFFFFFFFFFFFFFFFFFFFFDFFFFFFAFFFFFFFFFFFBFFF0BEFF/;BBFFFFFFFFFFFFFFFFFFFFFFFBFFBFFFFF
@M05620:37:000000000-D9766:1:1101:17619:9550 1:N:0:18
TCTGCCCCTTCTTAATCGACCGACTAGCCCGGGCCCACCGATCGTAAGCGCACACGTCTGAACTCCAGTCACTCCGGAGAATCCCGTATGCCGTCTTCTGCTTGCCAAACAACCCATCCCGGAAACCACCTAAACAAGTTAGCGCGCACCTCACCCTCCCCACCTTCCAACCGTGGTTTACAATGCAACCTGCAAACCGAAGCACCTAACTGAACATACCGACCTGCTACAGACCTCTGGTACTAAACATG
+
1>>>>11>>C1BBBBABAB10AAA0ABBGF/A/AAAA//AA/A/0BFG1EF/EEHG0BGFHHH1FGH1BB1GHHHEEGG<BFF1B///BFFG@<>BF22?FGHC/1FF0/FF////00</?->-->0.>C.//0/<./00000-;-----/./.....;../...0//00/.-9-----/////99///-/--9//9--;99;/;-//9-////://99/---99--//9///--9;/;//////99//9/
@M05620:37:000000000-D9766:1:1101:6544:9575 1:N:0:18
ACCACACCTTCTACAATGAGCTGCGTGTGGCTCCCGAGGAGCACCCCGTGCTGCTGACCGAGGCCCCCCTGAACCCCAAGGCCAACCGCGAGAAGCTGAGGCCCGCTACCTCTTCTGGTGGCCGCCTCCCTCCTTCCTGGCCTCCCGGAGCTGCGCCCTTTCTCACTGGTTCTCTCTTCTGCCGTTTTCCGTAGGACTCTCTTCTCTGACCTGAGTCTCCTTTGGAACTCTGCAGGTTCTAGATCGGAAGA
+
>AABBAAAFFFFGGGGGGGGGFHHGGGGDGGHGFGG2EFAEG2FHGGEAEFF5FGHHHHGEG?EGFGGGGGF3BGEGGGHFHHHFFGGGGGFDDG2??2?FGFG@GGGGHHHHHHHHHHHGHHGGGEGHGHHGHHHHHFHHHHHGGGGGCGGGGGGGDFFGGBFFFFFF:;BFFFFFFFFFFFF;DFFFFFFFFAFFBFFFFFFFFFFFFFFFBFFFBFFFFFFBBBFFFFFFFF.AFFFFFFFFADAAF.
@M05620:37:000000000-D9766:1:1101:18716:9578 1:N:0:18
ACCACACCTTCTACAATGAGCTGCGTGTGGCTCCCGAGGAGCACCCCGTGCTGCTGACCGAGGCCCCCCTGAACCCCAAGGCCAACCGCGAGAAGATGAGGCCCGCTACCTCTTCTGGTGGCCGCCTCCCTCCTTCCTGGCCTCCCGGCGCTGCGCCCTTTCTCACTGGTTCTCTCTTCTGCCGTTTTCCGTAGGACTCTCTTCTCTGACCTGCGTCTCCTTTGGCACTCTGCAGGTTCTCGATCGGCAGA
+
BBCBCCDDFFFFGGGGGGGGGGHHGGGEEGHHHGGGGGGGGHHHHGGGDGGGHHGHHGGFGCGGGGGGGGGHHHHGGGGHGGHHHGGGGGBDGGHHFHEFHGGEGC@DCHHHHHHHHFHH.FGGGGGGHGHHGHHHHG0;CGHHHGBA-DDGGGGGFFFFFFFFFFFEFFFFFFFFFFFFFFFFAFFFFFFF.A.FFFFFFFFFFFFFFFFFF.;ADFFFFFFFF0:BFFFFFFFFAFFF0AFFFFF--9A
@M05620:37:000000000-D9766:1:1101:18471:9581 1:N:0:18
AGTGCCAGCTCTCAATCGCATAGGGGACCCAGGGCCTGGCCCCTCCATCCAGAAAACCTATGACCTCACCCGCTACCTGGAGCACCAACTCCGCAGCGTAGGAGTTGGGGAGGAGTGAGGAGTTGAGGACAGACCGTCCTCCCCGTGGCGGGTTCTGGTACCTGATGGGGTGCGGAGGGGCTCTTTGGCTCCCACCAGTCCCCCTGTCTGGTCTCTCTCCTGCCCTTAGATCGGCAGAGCCCACGTCTGAA
+
AAAAAFFFBFFFGGGGGGGGAAFFGGGGGGHHGGGGDFHHFHGHGGHHHHGFGGFHHGHHHHGHHHHHHHHGGGEGHHHHFHHHHHHHGHHHGFGEGGGGE/3BFGHHCG/B//?FHG20FEGFG2??1/<FBGAD.ADGFCCD-CD-<@C-9C.:FFGGEB00;BFB.ACAD--;-:-BCC.BBBFBFFFFFFFFFFFFFFFFFEFFFFFFFFBFFFFFFFFFFFF9BFBFAD-:D;.;.A.;BAEFF/9
@M05620:37:000000000-D9766:1:1101:6533:9589 1:N:0:18
ACCACACCTTCTACAATGAGCTGCGTGTGGCTCCCGAGGAGCACCCCGTGCTGCTGACCGAGGCCCCCCTGAACCCCAAGGCCAACCGCGAGAAGATGAGGCCCGCTACCTCTTCTGGTGTCCGCCTCCCTCCTTCCTTGCCTCCCGGAGCTGCGCCCTTTCTCCCTGGTTCTCTCTTCTGCCGTTTTCCGTCGGACTCTCTTCTCTGACCTGCGTCTCCTTTGGACCTCTGCAGGTTCTCGATCGGAAGA
+
BBCCCCCAFFFFGGFGGGFGGGHHGGGBFFHHHGFFDEEEGHFHHGGGGGGGHHHHHHHGGGGGGGGGGGGHFHHGGGGHGHHHHGGGFG>CGGHFHHG?FFFFFDC<AGGHFGHHG1GH.GF.<EGAGC<GF;:CHH00;GHG;C.--;;90;-;EB@FFGGG0BF0.BFFFFFFFFBF0BFAFFFFFFF;:CD;BDFFFFFFFFFF0BFFF.;DCFFF0BFFF00;FFFFF;;F:;BB0A0;FFF..;.
@M05620:37:000000000-D9766:1:1101:18221:9601 1:N:0:18
AGTGCCAGCTCTCAATCGCACAGGGGACCCAGGACTCTGGGAGTTGGGTCGGATTGAGGAGTTGGGTAAAGACAGTCCTAACCGTGGCGGGTTCTGGTAAATGATGGGGTGGGGAGGGGCTCTTTGGCTCCCCCCCGTCCCCCTGTCTGGTCTATCTCCTGCCCTTAGATCGGCAGAGCACCCGTCTGGACTCCAGTCACTCCGGAGAATCTCGTCTGCCGCCTTCTGCTTGAACAAAAACTGATGCCCCA
+
AAABBFFFAFFFGGGGGGGFGGHGFE2AEDEG22BFFFH32FBBA53A1BEEE1BFG3BBEGG5@E15BFGDB32BBFF44BB>E1//>EE</0BBG?FD2BFFF22?E?</<</<-@-<-.CG00<CHHGFDACG-9.CEGG??FGGGB;C;B9FG0999/AE/B/;;/;A.-9-9.//A.;9AD.A//;B:F/;9B/BFFFFF.==A/9BFFE.9.B/---9.:9;/;99.;9BFFF;A//9///;9AD
@M05620:37:000000000-D9766:1:1101:13486:9605 1:N:0:18
GCGGCTGCTTTGGAAGAAACTGACAAGCCAGGGACCAAAGATCGGAAGCGCACACGTCTGAACTCCAGTCACTCCGGAGAATCTCGTATGCCGTCTTCTGCTTGAAAAAAAAAAAAAAAGGAAAACAAATAAAGCTATGAGCTAGTCAGAGACAATAACAACAAGAAGGAAATATTAAATACAGATCACACAAAAGAAGACAAACACTAAAGACAAGAAAGTATATAAGATAGTAAAGTAGTAAACAGACA
+
>>1>A>>>FFBBFGBA1ABBBBBF1BBGG00BEFF0A//BG1FE/EFG/EECGGHGFGHGHFHBGHH1DFDGHHHGGGG>BGDBBC?A0FFHE?>GGHHHGHHHBBBGG/B</</><-<..<///<.<.0000000000000000000000:://;;0000...99//..//00;0;000000000/0/0/---;/;-////-----////:/9/--://///9/;/;///////:///9///////-/--
@M05620:37:000000000-D9766:1:1101:27291:9615 1:N:0:18
ACCACACCTTCTACAATGCGCTGCGTGCGGCTCGCGAGGAGCACCCCTTGCTGCTGACCGAGGCCCCCCTGAACCCCAAGGCCAACCGCGAGAAGATGACCCTGGGGCGTGGCCCCGTACCCTTTGTGGGGGCCCGCCCCCCCCTTCCGGGCCCCCCGGGCGCGGCCCCTTTTCTCACGGGTTCTCTTTTCGGCGTTTTCCCGTGGGCCTCTTTTTCTGCCCTGCGCCCCCCTTTGCACCTGTCTGGTTTT
+
BAAABBB3BCCFGGGGGGC2EEEEGFG2AE?EA2AF0EEECGHGHGC11B33@EFFHHF/EEEGGGGCGCAGHHHGGGGHGEHHHGGGGC/>//F1>=G1<F0<F.-.-:-:-:.--.-.990/000/;.---;----;------.;/.-9-----;----9---9-9B.9/;9/9//9.--../9//;//----999./;/..9--..../////////9./..--99---9./////9;//9/:;F/..
@M05620:37:000000000-D9766:1:1101:18210:9616 1:N:0:18
AGTGCCAGCTCTCAATCGCACAGGGGACCCAGGAATCTGGGAGTTGGGGCGGAGTGAGGAGTTGGGTAAAGACAGTCCTAACCGTGGAGGGTTCTGGCAAATGATGGGGTGAGGAGGGGCTCTTTGGCTCCCACCCGTCCCCCTGTCTGGTCTATCTCCTGCCCTTAGATCGGAAGAGCACCCGTCTGCACTCCAGTCACTCCGGAGAATCTCGTCTGCCGTCTTCTGCTTGAACAAAAACAACCCCTTCT
+
AAABBFFFBFFFGGGGGGGGGGHHAEFGDGDHGH23FHFBGAFBFGFE0AEE?/BBGBBBEFB@3E13BFGFE3BBGHHBBGGEF/</?EG?BBGGG2BFCHHHGHHHG/A?FGFGGF@C?GHHB1/<CCGG/<C.C:EGD.C@AHHHHHCFFFFBFGGGGBF?BFBBFGGGG?EGF./9F.;@;AAE/9BFFFFF9BFFFFFDADACF////;9.99FF-;@AEBBBBFBFFF//BFFE....9.9..;/
@M05620:37:000000000-D9766:1:1101:6739:9633 1:N:0:18
AGTGCCAGCTCTCAATCGCACAGGGGACCCAGGGCCTGGCCCCTCCATCCAGAAAACCTATGACCTCACCCGCTACCTGGAGCACCAACTCCGCAGCTTGGCTGGGACCTATGTGAGTATCCAGCGTAGGAATCTGGGATTTGGGGCGGCGTGAGGCGTTGGGGAAAGCAAGTCCTAACCGTGGAGGGTTCTGGTAAATGCTGGGGTGAGGAGGGGCTCTTTGGCTCCCACCAGTCCCCCTGTCTGGTCTA
+
>A>AAFFFAFFFF1BBBAFGEEHHGGEEEAFGFEF/AFGFCGGHGGHHGGGGFFGGGGHHHHFHHGGHHHHGGEEGHHHHGHHGGH0?EFHGEECG>0BB?BFFA/F<E0CBGGF2F>21F2210<?/</@1@F<G1001<?F1?/.<A-;9-.9..;C@@?-AA.-;///;99/B/;BA@F----A@9FFB/BB/;/BB/:9FB@F;--A/--9-;@FFFBFBBBFFEFAB-AFFFFFB=-:BBBFF9;B
@M05620:37:000000000-D9766:1:1101:15530:9646 1:N:0:18
GAGGCTGCTTTGGAAGAAACTCATAGATTACTGCAACAGTTCCCCCTGGACCTGGAAAAGTTTCTTGCCTGGCTTACAGAAGCTGAAACAACTGACCATGAGAAGCTAACCGGAAGGGAAAGCTCCTAAAAGAATCCAAAGGAAGAAAAGAACTGGTGAAAACATGGCCAGTAAGGCAAGCAATTCCGCTTTAGCCCTCTTGGGGGTCCAATTGGAACATTCCCAACATTTGTAATTTGCAATGAACAGCC
+
A3AAAAFACFBDEBFGFFBFFGFHHHGGGFGHHGDFBFGDGFGFGGEGACBBFGEBBA2FBBFGBFBBBFFHHHHGG5GFGHHGFFGHHG?GHG33?3BB33343333@BB>///>?/?F/B?3FG3B43B3/BB?F2F3BF2200BBF2/02222<@2<@<CC???00?/11??1000<.001>1<0.<<E000///.<D00.@-:.90;90;/9;/;090000/;99;C;9000;000;0C00//;/.:
@M05620:37:000000000-D9766:1:1101:21055:9660 1:N:0:18
AGTGCCAGCTCTCAATCGCACAGGGGACCCAGGGCCTGGCCCCTCCATCCAGAAAACCTATGACCTCACCCGCTACCTGGAGCACCAACTCCGCAGCGTAGGAGTTGGGGAGGAGTGAGGAGTTGGGGAAAGACCGTCCTCACCGTGGAGGGTTCTGGTACATGATGGGGTGAGGAGGGGCTCTTTGGCTCCCACCAGTCCCCCTGTCTGGTCTATCTCCTGCCCTTAGATCGGAAGAGCACACGTCTGAA
+
>A3AADDFBFFFDGGFAAFGEGFHCGGGGEHHGGGDFCGFHHGHGGHHFHHHHF3FHG3EHHHHHHFHHHHGGFEGHHHHFHHFFHHHGCGHGGGG@@?EFEHHHGGHCCGGG/AHHHHHCDHHGBCGFDGH<G0<ADGG0<GFDGHG<GGD.GGFHGGHCCHHHHHGHGCB.CFFDGGFGGGGGFFEFFFFFFFFFFFFFFFFFFFFFFFFFF/9FFFFFFFFFFFFFFFFFFAEFFFFFFFFFFFFFFB
@M05620:37:000000000-D9766:1:1101:16999:9663 1:N:0:18
ACCACACCTTCTACAATGAGCTGCGTGTGGCTCCCGAGGAGCACCCCGTGCTGCTGACCGAGGCCCCCCTGAACCCCAAGGCCAACCGTGAGAAGATGAACCCAGGTGAGTGGCCCGCTACCTCTTCTGGTGGCCGCCTCCCTCCTTCCTGGCCTCCCGGCGCTGCGCCCTTTCTCACTGGTTCTCTCTTCTGCCGTTTTCCGTAGGACTCTCTTCTCTGACCTGCGTCTCCTTTGGAACTCTGCAGGTTC
+
CCDCCDCCFFFFGGGGGGGGGGHHGFGEEGHHHGGGGGGGGHHHHGGGFGGGHHGHHHHGGGGGGGGGGGGHGHHGGGGHGHHHHGGG<GFGGFGGGGBGGCDG/FGF2?2D?CGGCC/--FDHHFHHBF=0EGH?@FDGFFHHGHGHHE0:.CGGEGA?-<@DADAFDFFFFFFF0:F0/B:FFBBBFFFFFFFFD?FEBBBB.<BFFFFFFFFFFFFFBFBBB.<<9ABB0BFFF<BFFFFFF00FAF0
@M05620:37:000000000-D9766:1:1101:16394:9666 1:N:0:18
ACCACACCTTCTACAATGAGCTGCGTGTGGCTCCCGAGGAGCACCCCGTGCTGCTGACCGAGGCCCCCCTGAACCCCAAGGCCAACCGCGAGAAGATGAACCCAGGTGCGTGGCCCGCTACCTCTTCTGGTGGCCGCCTCCCTCCTTCCTGGCCTCCCGGAGCTGCGCCCTTTCTCACTGGTTCTCTCTTCTGCCGTTTTCCGTAGGACTCTCTTCTCTGACCTGAGTCTCCTTTGGAACTCTGCAGGTTC
+
BBBAAAABFFFFGGGGDG5FGFHHGAAAA2FGCFFE?FGEEHCFGGGE1AEGHHFFHHFE@EEEG1FGGEE?@?GGGFEHCAGHHGEEGG///<CC1?11FGDFHGFC1/?<CCGGGGGCDHHF0GGFHHFHAHFGCGG.:AFFGGGFFFGBFAFEAFD--;?FBFB@DB?FFFFFFFB/FFFFFFFFFFFFFFB=;9BAFBDFAD?BFFBBFFFFFFBF/9BBF/;9BBFFFFF////;FFF/99BF.B/
@M05620:37:000000000-D9766:1:1101:14235:9668 1:N:0:18
AGTGCCAGCTCTCAATCGCACAGGGGACCCAGGGCCTGGCCCCTCCATCCAGAAAACCTATGACCTCACCCGCTACCTGGAGCACCAACTCCGCAGCTTGGCTGGGACCTATGTTGAGTATCCAGCGTAGGAATCTGGGAGTTGGGGAGGAGTGAGGAGTTGGGGAAAGACAGTCCTAACCGTGGAGGGTTCTGGTAAATGATGGGGTGAGGAGGGGCTCTTTGGCTCCCACCAGTCCCCCTGTCTGGTCT
+
ABABCFFFCFFFGGGGGGGGGGHHGGGGGGHHGGGGGGHHHHGHGGHHHHHHHHHHHGHHHHHHHHHHHHHGGGGGHHHHHHHHHHHHGHHHGGGGGHHHGHHGGGHHGHHHHHHHGHHGHHHHGHDEGGCHFHHHHHGHFCGFHGGFGGGGHGGHHCDCGHHGGGGEGFHHHGHHGGHHGGDFGGGGGCFFGGFBFFFGGGGGGGFDFFFFFFFFFFFFFFFFFFFFFFFFFFFFFFFFFFFFFFFFFFB
@M05620:37:000000000-D9766:1:1101:13936:9674 1:N:0:18
ACCACACCTTCTACAATGAGCTGCGTGTGGCTCCCGAGGAGCACCCCGTGCTGCTGACCGAGGCCCCCCTGAACCCCAAGGCCAACCGCGAGAAGATGAGGCCCGCTACCTCTTCTGGTGTCCGCCTCCCTCCTTCCTGGCCTCCCGGCGCTGCGCCCTTTCTCACTGGTTCTCTCTTCTGCCGTTTTCCGTCGGACTCTCTTCTCTGACCTGCGTCTCCTTTGGCACTCTGCAGGTTCTCGATCGGCAGA
+
CDDDDDCDFFFFGGGGGGGGGGHHGGGGHGHHHGGGGGGGGHHHHGGGGGGGHHHHHHHGGGGGGGGGGGGHGHHGGGGHGHHHHGGGGGGGGGHHHHGGHGGGGCDGGHHHHGHHFDGG.FGGGGGGHGHHGHHHHH0<GFHHHG?@-ABFGGGGGGFFFFFF0FFFFFFFFFFFFFFFFFFF9DFFFFFFACC>CFFFFFFFFFFFFFFFF.@DFFFFFFFEF00BFFFFF0BF<BFF0<BFFFF--@9
@M05620:37:000000000-D9766:1:1101:22713:9687 1:N:0:18
AGTGCCAGCTCTCAATCGCACAGGGGACCCAGGGCCTGGCCCCTCCATCCAGAAAACCTATGACCTCACCCGCTACCTGGAGCACCAACTCCGCAGCTTGGCTGGGACCTATGTTGCTTCTCCCGCGTCGGACTCTGGACGTTGGGACGGCGTGCGGCGTTGGGGAACACACTTCCTACCCGTGACGGGTTCTGGTAAATGATGGGGTGCGACGGGGCTCTTTGGCTCCCCCCCGTCCCCCTGTCTGGTCT
+
BBABBFFFBFFFGGFGGGFCGGHHGGGGGGGHGGGGEGHHHHGHGGHHHHHHHHBHHGFHHHHHHHHHHHHGGGGGHHHHHHHHHHHHGHFHGGEEGHHHFHHGGGHHGHHHHHH3323BFG32/<B</>/><CHDHH10->.GFG..<--:;-9;-;;;BDGG-;D..;../;;F/;/AFADA.:;@-;;AFF/;;F/9/99BFAD.-.9.-;@;;B9AFFFFFF/9A..;-9;.ADFFFFF9BBFB/FF
@M05620:37:000000000-D9766:1:1101:8221:9687 1:N:0:18
ACCACACCTTCTACAATGAGCTGCGTGCGGCTCCCGAGGAGCACCCCGTGCTGCTGACCGAGGCCCCCCTGAACCCCAAGGCCAACCGCGAGAAGATGAGTGGCCCGCTACCTCTTCTGGTGGCCGCCTCCCTCCTTCCTGGCCTCCCGGCGCTGCGCCCTTTCTCACTGGTTCTCTCTTCTGCCGTTTTCCGTAGGACTCTCTTCTCTGCCCTGAGTCTCCTTTGGAACTCTGCAGGTTCTAGATCGGAA
+
AAA1AAAA>FFFGFGB3FAEGBHFGEA000AAAAFA/EEECHHGHGGG/AEFEHFFHHC>/E?GG/EGGECCHCHGGGFHEAHHHGCCGG/<<CFB1F1GGHA??F<A<<<<GFHGHH0<=/.CGG@@G.:CGHCHHHGFB/AFFGEGG@-;A-@B@=B?@FFFFFFFBBFBFFFFFFB99BFFF@BFFFFEFF9ABFFFFFFFFBBFFF/BEFF-:BFFBFFFBFB/9BBFFFFFFFFFFF/FFF/AA?A
@M05620:37:000000000-D9766:1:1101:22727:9698 1:N:0:18
AGTGCCAGCTCTCAATCGCACAGGGGACCCAGGGCCTGGCCCCTCCATCCAGAAAACCTATGACCTCACCCGCTACCTGGAGCACCAACTCCGCAGCTTGGCTGGGACCTATGTTGAGTATCCAGCGTAGGAATCTGGGAGTTGGGGAGGAGTGAGGAGTTGGGGAAAGACAGTCCTAACCGTGGAGGGTTCTGGTAAATGATGGGGTGAGGAGGGGCTCTTTGGCTCCCACCAGTCCCCCTGTCTGGTCT
+
ABAAAFFFAFFFGGGGGGGGGGHHGGGFGGHHFEFGEGHHHHGHGGHFHHHHFHHFGGHHHHHHHHHHHHGGGEGGHHHHHHHHHHHHGHFHFGGEEGGHGHHGGGHHGHHGHHGHBFHBGHH3FFGG/CGB2FGHHHG0F?GHHGG.CG.CGG0DG0<<CGHGGFG.;:CCGHHHHHHHGADEG.EG?:AFGGGFGGBFGGGGGGFFF?FF/DFBBFAEFFFF/FFFFFFFFFFFFFFFFFEFFFFFFFF
@M05620:37:000000000-D9766:1:1101:3321:9716 1:N:0:18
ACCACACCTTCTACAATGAGCTGCGTGTGGCTCCCGAGGAGCACCCCGTGCTGCTGACCGAGGCCCCCCTGAACCCCAAGGCCAACCGCGAGAAGATGAGTGGCCCGCTACCTCTTCTGGTGGCCGCCTCCCTCCTTCCTGGCCTCCCGGCGCTGCGCCCTTTCTCACTGGTTCTCTCTTCTGCCGTTTTCCGTAGGACTCTCTTCTCTGCCCTGCGTCTCCTTTGGCACTCTGCAGGTTCTAGATCGGAA
+
ABB3AABBFFFFGGGCCGGFG5GFEBEAAE2BAFFGDEGGGGHGHEGGEEGGBGGFFHFE?0>EGGGGGGGFHHHGGG/FF/GHHGG?CGGCCGHHGHFH>D//0?>CD@->GGF<GFF1G0.<G@--C;:;GHGFGFHF::CCGCEAD??BBBBD@;;BBFFFEB/B9BFBFFFFBBFF9;FFFBD?FFFFFF;A.FFFFFFBFFFFFF/FEF..9ABFFFFB/9F/;FFFFFFFFFABFF/BFF/.;9;
@M05620:37:000000000-D9766:1:1101:13258:9719 1:N:0:18
ACCACACCTTCTACAATGAGCTGCGGGGGGCTCCCGAGGAGCACCCCGGGCTGCGGACCGAGGCCCCCCTGAACCCCAAGGCCAACCGCGAGAAGATGAACCCAGGTGCGTGGACCGCTACCTCTTCTGGTGGCCGCCTCCCTCCTTCCTGGCCTCCCGGCGCTGCGCCCTTTCTCACTGGTTCTCTCTTCTGCCGTTTTCCGTCGGACTCTCTTCTCTGACCTGCGTCTCCTTTGTAACTCTGCCGGATC
+
AAAAAAAAFFFFGGGGGBB11A1AE0E/E<//FFC<<C//<FGHHG/>-<<CA.--AC@@:C-AGGGG--.CFGGG.C-E9E9EFFF=;-99@-9:///;/-A;AFFFB-;A--BF=@@-9B//BFBB/BBBBFF=@@B-EEFFAFFFFFFFFF/AEAB-;9@@@A-@B@@FF//;9;FF-:FBBFFFFBFFFBF=;-/AB/-;--@?9@BBFF/BFFFF/;BFFF@F@B-/:/FB////;FFBF/-9-;-
@M05620:37:000000000-D9766:1:1101:14044:9720 1:N:0:18
AGTGCCAGCTCTCAATCGCATAGGGGACCCAGGGCCTGGCCCCTCCATCCAGAAAACCTATGACCTCACCCGCTACCTGGAGCACCAACTCCGCAGCTTGGCTGGGACCTATGTGAGTATCCAGCGTAGGAATCTGGGAGTTGGGGAGGAGTGAGGAGTTGGGGAAAGACAGTCCTAACCGTGGAGGGTTCTGGTAAATGATGGGGTGAGGAGGGGCTCTTTGGCTCCCACCAGTCCCCCTGTCTGGTCTA
+
ABAAAFFFBFFFGFGGGGGGGGHFGFGGGGHHGGGGGGHHHHGHGGHHHHHHHHHHHGHHGHHHHHHHHHHGGGGGHHHGHHHGHHHHGHHHGGFEGGHHGHGGGGHHGHHHHHHHHFHHHHHHHGGGGGHHHHHHHHHGGHHGGGGGGGGHHHHHHGHHHHGGGGHHHHHHHHHHHHHHGEEGGGGGCFGGGGFGGGGGGGGGGGGFFFFFFFFFFFFFFFFFFFFFFFFFFFFFFFFFFFFFFFFFFFB
@M05620:37:000000000-D9766:1:1101:8044:9721 1:N:0:18
ACCACACCTTCTACAATGAGCTGCGGGTGGCTCCCGAGGAGCACCCCGTGCTGCTGACCGAGGCCCCCCTGAACCCCAAGGCCAACCGCGAGAAGATGAGGCCCGCTCCCTCTTCTGGTGTCCGCCTACCTCCTTCCTGGCCTCCCGGCGCTGCGCCCTTTCTCCCTGGATCTCTCTTATGCCGTTTTCCGTAGGCCTCTCTTCTCTGACCTGCGTCTCCTTTGGCCCTCTGCAGGTTCTCGATCGGCAGA
+
AAA3AAABFFFFFAGDDGGEF5FCE2AAEAHHFGFEEGGGGHHHHGEGEEEEEEGFGGFG@E?GF1>EGGGBH?EEGGDF//FCGG/<C@<<>?<GEH110/F?-A<<E></<D0000=C.=GD-.:.;.:CG;C0::0/.;09..;----:-:B-.-9//9BF//.;A.//;BFB99/;9BFB.9FFFFFBA.A/BFAFFFF//BF//B//.999BFFB9/B/9//9;9.9B9;.9;;B/;/;FB.@>B.
@M05620:37:000000000-D9766:1:1101:15536:9730 1:N:0:18
GAGGCTGCTTTGGAAGAAACTCATAGATTACTGCAACAGTTCCCCCTGGACCTGGAAAAGTTTCTTGCCTGGCTTACAGAAGCTGAAACAACTGCCAATGGGATGCTACCCGTAAGGAAAGGCTCCTAGAAGACTCCAAGGGAGGAAAAGAGCTCATGAAACAATGGCAAGTAAGCCAGGCATTTCCGCTTTAGCCCTCTTATGAATCCAATTCAACAATACTCATCATTTGTACTTGTAACTGACAAGCC
+
BBBBBBFBFFFFFGGGFGGGGFHGHHHHHHHGHHFHHHHHHGGHHGGGHHGHHHGGFFFEGHHHHHHGFGHHHHHFGFHHHHHHHGGHHHHHHHGGHGHHB123BB343B?11>EE3??B?0F3BF33FF33B?3BBF32?BG//?FGH2?2@22@@@2GF1?F?FFHHB/GGHH1100.>><1>F1.<<<.<0=/</.<000000;0<0<;00;00:.<0/::00000C0;9;;CF0;00C;9FGFGGA.
@M05620:37:000000000-D9766:1:1101:17797:9736 1:N:0:18
AGTGCCAGCTCTCAATCGCACAGATCGGAAGAGCACACGTCTGAACTCCAGTCACTCCGGAGAATCTCGTATGCCGTCTTCTGCTTGAAAAAAAAAACACCCATGTGAGTGGCCCGCTAACTCTTCTGGTGGCCGCCTCACTCCTTCCTGTCCTCCCGGATCTGCGCCCTTTCTCACTGGTTCTCTCTTCTGCCGTTTTCCGTAGGACTCTCTTCTCTGACCTGAGTCTCCTTTGGAACTCTGCAGGTTCT
+
ABAABFFFAFFFGAGGGGGGGGHGHHHE?2EAGHCC2FFBFFFFGHHEGCGDGHFFGHEFAEEHFAFEGF1FCFGEEEFFGFHBBF3?F3FGE>//</?0/</22333B3F//0?/><//01<F1<?11<0/?0-><A./<00<00<<<<0/<0DCA.--.;00C--.-=/;;00;0B9;0:BFB;B90F0090-;;/.:B.F...://:/B/99/9/9B/9/;/.//:/;//9//////;///;/..///
@M05620:37:000000000-D9766:1:1101:15416:9737 1:N:0:18
AGTGCCAGCTCTCAATCGCACAGGGGACCCAGGGCCTGGCCCCTCCATCCAGAAAACCTATGACCTCACCCGCTACCTGGAGCACCAACTCCGCAGCTTGGCTGGGACCTATGTTGAGTATCCAGCGTAGGAATCTGGGCGTTGGGGAGGCGTGCGGCGTTGGGGAACGACAGTCCTAACCGTGGAGGGTTCTGGTAAATGATGGGGTGAGGAGGGGCTCTTTGGCTCCCACCAGTCCCCCTGTCTGGTCT
+
BCABBFFFCFFFGGGGGGGGGGHHGGGGGGHHFGGGGGHHHHGHGGHHHHHHHHHHHGHHHHHHHHHHHHHGGEEGHHHHFGHHHHCFFHHHFGGGGHHHGHHGGGHHGHHHHHHHFHH3GHH3FHGG/BGHDGHDGH0/>CDGHGG.AE.AEG.=E-;ADGGGGGG.;.;-@FFFFFFFFFFFF9AFFDFFFFFBFFFFFFFFFFFDF.FF0DFFDFFFFFFFFFFFFFFFFFFFFFFFFFFFFFFFFFF
@M05620:37:000000000-D9766:1:1101:6713:9738 1:N:0:18
ACCACACCTTCTACAATGAGCTGCGTGTGGCTCCCGAGGAGCACCCCGTGCTGCTGACCGAGGCCCCCCTGAACCCCAAGGCCAACCGCGAGAAGATGAGGCCCGCTCCCTCTTCTGGTGTCCGCCTCCCTCCTTCCTTGCCTCTCTGCGCTGCGCCCTTTCTCCCTGGTTCTCTCTTCTGCCGTTTTCCGTCGGACTCTCTTCTCTGACCTGCGTCTCCTTTGGCCCTCTGCAGGTTCTCGCTCGGTCGA
+
AAAAAAA1BFFFGFGGGG1BGGHHGGGBAEGFGAAF0EEECHGHHGGAEFFGGHHHHGHAFCEFGGGGGGGHFHHGGGGHGHHHHGGGGG<>CGHBGHG1FF?<>>>/C>>FGHFGD1>CGGFACCCC..=CE/:GHH0;CGHH;;000:;9-AA@F-;;FFFGBFFF.FFFFFFFFFFF/BF@FFFF:BB;A@@;@@FFFFF/:/;B/;FFFA@B@FFFBFFFF/;AEFFFF/;A-/;;;E-;E@@-9;@
@M05620:37:000000000-D9766:1:1101:23893:9743 1:N:0:18
ACCACACCTTCTACAATGAGCTGCGTGTGGCTCCCGAGGAGCACCCCGTGCTGCTGACCGAGGCCCCCCTGAACCCCAAGGCCAACCGCGAGAAGATGAACCCAGGTGCGTGGCCCGCTACCTCTTCTGGTGGCCGCCTCCCTCCTTCCTGGCCTCCCGGCGCTGCGCCCTTTCTCACTGGTTCTCTCTTCTGCCGTTTTCCGTAGGACTCTCTTCTCTGACCTGCGTCTCCTTTGGAACTCTGCCGGTTC
+
CCBCCCCBCBCFGGGGGG5GGGHHGEGGGGHFGFFEEGGGGHHHHGGEEFEGHHGHGHHEEEGGGGGGGF1FBGHGGGGHGHHHHGGGGG?DCDHHHHHHHHC?FFGH<CFFGGGGCAC<CHHHHHHHHGHFGHHGGGGFHGGGEGFGGGGGGGGGGGACA-DFFFFFFFFFFFFFFFFFFFFFFFFFBFFFFFFFA9FFFFDFF.DFFBFFFFFF/FFF:FFFFF;D;DFFFFFFFB/BFFFFF/@DFFE
@M05620:37:000000000-D9766:1:1101:25558:9744 1:N:0:18
ACCACACCTTCTACAATGAGCTGCGTGTGGCTCCCGAGGAGCACCCCGTGCTGCTGACCGAGGCCCCCCTGAACCCCAAGGCCAACCGCGAGAAGATGAGGCCCGCTACCTCTTCTGGTGGCCGCCTCCCTCCTTCCTGGCCTCCCGGCGCTGCGCCCTTTCTCACTGGTTCTCTCTTCTGCCGTTTTCCGTAGGACTCTCTTCTCTGACCTGCGTCTCCTTTGGCACTCTGCAGGTTCTCGATCGGCCGA
+
CBBBCCCCFFFFGGGGGGGGGGHHGFEAAEHHHGGGFGGGGHHHHGGGDEGGGHGHHHHGGGGGGGGGGGGHHHHGGGGHGHHHHGGGGGDGGGHGGHHHHGGEG>A@CGHHHHHHHDHF.FHGGGGGEEGHGCGHHH;GGHHHHGAFCBDGGGGGFFFFFFFFFFFFFFFFFFFFFFFFFFFFAFFFFFFF.;DFFFFFEFFFFFFFFFFFF.;DDFFFFFFFF//;BFFFF;FF./;B:EBFFFF@.@B
@M05620:37:000000000-D9766:1:1101:12284:9759 1:N:0:18
GAGGCTGCTTTGGAAGAAACTCATAGATTACTGCAACAGTTCCCCCTGGACCTGGAAAAGTTTCTTGCCTGGCTTACAGAAGCTGAAACAACTGCCAATGGGATGCTACCCGTAAGGAAAGGCTCCTAGAAGACTCCAAGGGAGTAAAAGAGCTGATGAAACAATGGCAAGTAAGTCAGGCATTTCCGCTTTAGCACTCTTGTGGATCCAATTGAACAATTCTCAGCATTTGTACTTGTAACTGACAAGCC
+
DCCCDDFCFFFFGGGGGGGGGGHHHHHHHHHGHHHHHGHGHHHHHGGGHHHHHHHHFFHHGHHHHHHHHHHHHHHHHHHHHHHHHHHHHHHHHHHHHHHHEE2FFGHGGGFGFE1GG3FGHHHHFFHHHHFFHBGHFGHHCDHD<2BGGHGHFHHHHFFHHHBHHHGHHHGHBGH@FHGHGAHHHHHGGGGGHHH0GHHGHFGCE0CGHHHGGHHHHGHHFG0GHHBGHGGGGGGGGGGGEGGFFGGFFGG
@M05620:37:000000000-D9766:1:1101:26165:9780 1:N:0:18
AGGGCCAGCTCTCAATCGCACAGGGGACCCAGGGCTTTGCGAGTCCGTCCGGAATGAGTAGTAGCTCACCGACAAACCGGACCACCGAGGGTGCTGGTAACCGGTGGGGTGCGGCGGTACTCTTTGGATGAACCCCGTCCCCCTGTCTGGTCTATCTCCTGCCCTTAGATCGTCCTAGCCGCCGACTGTCCTCCAGTACCTCCGGAGCATCTCGTCTGCCCTCTTCTGCATCAGCAAACCCGGCAGGTCCA
+
>>1>AA1A1FF3EAFA1AFFGEGGG0A0B0B0B0/0/BABA///0B//0B/EE//11@2DB222121@10//>/>0?/>/>>>>>//>/<//<?BGFF12<B</>CA?<E//>---;;.;:G0;CC//0/;0;;.9AFBBBAAAEF/0F90CF9B9///;B/--///9/:/-9:--//;F--;@-9@B/;BFBB-/9/99//9;@-;=EF///;9--;BB-/--//9/9///9//;-/-;9---99-;///
@M05620:37:000000000-D9766:1:1101:21790:9787 1:N:0:18
GAGGCTGCTTTGGAAGAAACTCATAGATTACTGCAACAGTTCCCCCTGGACCTGGAAAAGTTTCTTGCCTGGCTTACAGAAGCTGAAACAACTGCCAATGGGATGCTACCCGTAAGGAAAGGCTCCTAGAAGACTCCAAGGGAGTAAAAGAGCTGATGAAACAATGGCAAGTAAGTCAGGCATTTCCGCTTTAGCACTCTTGTGGATCCAATTGAACAATTCTCAGCATTTGTACTTGTAACTGACAAGCC
+
CBBCCCFCFFFFGGGGGGGGGGHHHHHHHGHHHHHHFHHFGHGHHGGGHHHHHHGHHHGHGHHHHHHHHHHHHHHGHHHHHHHHHHGHHHHHHHHGHHHHGFCHFGHHHHHGGGGHHGHHHHHFHGHHHHHHHHHHHHHHGGHGCFFHHGEHGHHGHHHHHFCGHFFHFHGGGHHGFHGHGHHHHHHFGGFGFHHHHGFHHFGHGHGGHHHHGHHGFFHHFFHHHGGHHGGGBFGGGB:CGGGGFGFBFGG
@M05620:37:000000000-D9766:1:1101:19524:9788 1:N:0:18
ACCACACCTTCTACAATGAGCTGCGTGTGGCTCCCGAGGAGCACCCCGTGCTGCTGACCGAGGCCCCCCTGAACCCCAAGGCCAACCGCGAGAAGATGAGGCCCGCTACCTCTTCTGGTGGCCGCCTCCCTCCTTCCTGGCCTCCCGGCGCTGCGCCCTTTCTCACTGGTTCTCTCTTCTGCCGTTTTCCGTCGGACTCTCTTCTCTGACCTGAGTCTCCTTTGGCACTCTGCAGGTTCTCGATCGGCCGA
+
BCCBCCCCFFFFGGGGGGGGGGHHGGGEEEHHHGGGGGGGGHHHHGGGGGGGHHHHHHHGGGGGGGGGGGGHGHHGGGGHGHHHHGGGGG<CGGHGHHHGHGGGGGC<DHHHHHHHHHHH?GHGGGGGHGHHGHHHHH0CGHHHHG?D-@AGCGGGFFFFFFFFFFFFFFFFFFFFFFFFFFFFDFFFFFFF.9:@BFFFFFFFFFFFFFFFF/BFFFFFFFFFF//;FFFFFFFF;FFF/EBFFFF9.;9
@M05620:37:000000000-D9766:1:1101:5304:9790 1:N:0:18
AGTGCCAGCTCTCAATCGCACAGGGGACCCAGGGCCTGGCCCCTCCATCCAGAAAACCTATGACCTCACCCGCTACCTGGAGCACCAACTCCGCAGCTTGGCTGGGACCTATGTGAGTATCCAGCGTAGGAATCTGGGAGTTGGGGAGGAGTGAGGAGTTGGGGAAAGACAGTCCTAACCGTGGAGGGTTCTGGTAAATGATGGGGTGAGGAGGGGCTCTTTGGCTCCCACCAGTCCCCCTGTCTGGTCTA
+
AA>AAFFFAFFFGGGGFFF2ECHHGEEEEEFGFEFAABGHFHGHGGHHHGHGFFFFGGFHGHFHHEGHHHHGGEEGHGHHGHHHGH1FFHHGEFCE>FFGGG3FGGHHGHHHHHHHHHHHHHGHHFEACDFGHHHHHH0FGHHHGG.AGACHHGHH<EHFHFGGCEHHBGHHHHHHHGHHGGGGDFGGCFFGGGFGGGGGGGGFFGFFFFFFFF;FFFFFFFFFBBFFFFFFFFFFFFFFFFFFFFFFFFF
@M05620:37:000000000-D9766:1:1101:24850:9811 1:N:0:18
GAGGCTGCTTTGGAAGAAACTCATAGATTACTGCAACAGTTCCCCCTGGACCTGGAAAAGTTTCTTGCCTGGCTTACAGAAGCTGAAACAACTGCCCATGTGATGCTACCCGTAAGGAAAGGCTCATAGAAGACTCCAAGGGAGAAAAAGAGCTGATGAAACCATGGCAAGTAAGTCAGGCATTTCCGATTTAGCACTCTTGTGGATCCAATTGAACAATTCTCAGCATTTGTACTTGTAACTGACAAGCC
+
CCCCCCFCFFFFGGGGFGGGGGHHHHHHHHHHHHHHHHHFHHHHHGGGHGHHHHHHHHHHHHHHHHHHHHHHHHHHHHHHHHHHHHHHHHHHHGGH13BF4F@G4FGHHFHGEGGGGFHHHHH3B34FGHHHHH3BF3FFCEG//0BBFD/<FGBFHFDFF20<?DGHHHGHFHGGHHHHHEHHHHHGCDGGHHHHHGHHHFGBADGFHHHFFFGGBFHHHHHHHHHFHGGFFFGGGFGFFGGGGGFGGGG
@M05620:37:000000000-D9766:1:1101:18777:9814 1:N:0:18
GCGGCTGCTTTGGAAGAAACTCATAGATTACTGCCACAGTTCCCCCTGGACCTGGAACCGTTTCTTGCCTGGCTTACAGAAGCTGAAACAACTGCCACTGGGATGCTACCCGTCAGGAAAGGCTCCTAGAAGACTCCCAGGGCGTAAAAGAGCTGCTGAAACAATGGCAAGTCAGTCAGGCATTTCCGCTTTAGCACTCTTGTGGATCCAATTGAACAATTCTCAGCATTTGTACTTGTACCTGACAAGCC
+
>1>>AADAFFFDGFGB11BGGG1FDFHHG1BGDG01BBF1AGGHHGEF/AAFGHABF1/AAEGH2D1FGHHHHE>1FGH1@GH1B1G1G0?GFCDH11BFFA>GFGHHGGHF>//>>BGHCAGHHFHFHEBF1GHHH/BFFC/<</?/11?GGHH1<1?GFH0<<GHHHHGH1>F<DBDGHEGHFHHGGCGEHBGBGHHFHCGCAGGHG0BFGG09C9BFGGFGGFFBFFFGBFGGGBFF0;FFGG00AEE
@M05620:37:000000000-D9766:1:1101:25460:9818 1:N:0:18
ACCACACCTTCTACAATGAGCTGCGTGTGGCTCCCGAGGAGCACCCCGTGCTGCTGACCGAGGCCCCCCTGAACCCCAAGGCCAACCGCGAGAAGATGAGTGGCCCGCTCCCTCTTCTGGTGGCCGCCTCCCTCCTTCCTGGCCTCCCGGCGCTGCGCCCTTTCTCACTGGTTCTCTCTTCTGCCGTTTTCCGTAGGACTCTCTTCTCTGACCTGCGTCTCCTTTGGAACTCTGCAGGTTCTAGATCGGAA
+
BBBBBBBBFFFFGGGFFGGGGGHHEFGECEHHHGGEGGGGFHHHHGGGDFGGGHHHHHHGGGGGGGGGGGGHHHHGGGGHGHHHHGGGGCDFGGHHHHHHHHGF0<ACG->FHHHHHHFHHHGHHGGGG;CFHHGHHHHH0GHHHGGGGGGGGGGGGFFFFFFFFFFFFFFFFFFFFFFFFFFFFFFFFFFFFFFFFFFFFFFFFFFFFF/BFFF.@AFFFFFFFFF/FFFFFFFFFF;;FFFFFFFF?DF
@M05620:37:000000000-D9766:1:1101:17311:9824 1:N:0:18
GAGGCTGCTTTGGAAGAAACTCATAGATTACTGCAACAGTTCCCCCTGGACCTGGAAAAGTTTCTTGCCTGGCTTACAGAAGCTGAAACAACTGCCAATGGGATGCTACCCGTAAGGAAAGGCTCCTAGAAGACTCCAAGGGAGTAAAAGAGCTGATGAAACAATGGCAAGTAAGTCAGGCATTTCCGCTTTAGCACTCTTGTGGATCCAATTGAACAATTCTCAGCATTTGTACTTGTAACTGACAAGCC
+
AAABB?CAFFFFFGGGGGGGGGGHFGHHHFGHHHHGGGGAGHHHHG?FFFHHHGGGHHFGFHHHGHHHHHHHHHHHHHHHHHHHHHHHHHHHHHHHHFHHHAFHGHHHHHHGGCFFHHHHHHHHHGHHHHHFGHHHHBHHGGFGGBGGDGGHHHHHHHHHHH2FHHHHHHGH1GHHHHGHHFHHHGHGGGGGHHHHHHGHHHHHGHHHHHHHHHGHGCHHHHHHHHGHHGGGGGGGGFFFFGGGGGBFFGG
@M05620:37:000000000-D9766:1:1101:4661:9831 1:N:0:18
AGTGCCAGCTCTCCATCGCACAGGGTACCCAGGGCCTGGCCCCTCCATCCAGAAACCCTATGACCCCACCCGCCACCTCGATCACCCACTCCGCAGCGTGGGAGTTGGGGCGGTGTGAGGCGTTGGGGCCAGCCCGTCCTCACCGGGGCGGGTTCTGGTACGTGCTGGGGCGCGGAGGGGCTCTTTGGCTCCCCCCAGTCCCCCTGTCTGGTCTGTCTCCTGCCCTTAGAGCGGCAGAGCAGACGTCTGAA
+
>>3>>B5CAFFFGGGABAEC22B4FBABBB3AAABBABFHBGGEEGFGF1ABFCG3BBAEBBFGHGEEGGG0>>/BFF1B13B?GHH1?GHB>E?E/<</>/??<BFG///>@-<..110.-C-AFCGDC:.:..;;DGG00;C9--9?-@B9../;BFBF.9:AE//.;.--9B-=B-@@BFFFF9BFFF??..;-;F/:/:A=AFFFF/BBF//B99/9B/9A9//;///--999.AB///;-..:;BB
@M05620:37:000000000-D9766:1:1101:15800:9838 1:N:0:18
ACCACACCTTCTACAATGAGCTGCGTGTGGCTCCCGAGGAGCACCCCGTGCTGCTGACCGAGGCCCCCCTGAACCCCAAGGCCAACCGCGAGAAGATGAGTGGCCCGCTACCTCTTCTGGTGGCCGCCTCCCTCCTTCCTGGCCTCCCGGAGCTGCGCCCTTTCTCACTGGTTCTCTCTTCTGCCGTTTTCCGTAGGACTCTCTTCTCTGACCTGAGTCTCCTTTGGAACTCTGCAGGTTCTAGATCGGAA
+
BBBABCBCFFFFGFGGGGGGGGHGFEEGHGHGHGGGGGGGGHHHHGGGEGGGHHHHHHHGGGGGGGGGGGGHHHGGGGGHGHHHHGGGGGGGGGHHHHHHHFGGHHGGGGGHHHHHHHBGGHGGHGGGGGHGHHGHHHHHHHGHHHGGGG-DCFGFGGGGGGGFFFFFFFFFFFFFEFFFFFFFFFFFFFFFFFFFFFFFFFFFFFFFFFFFFFF/F:FFFFFFFFFFFFFFFFFFFFFFFFFFFFFFFFE
@M05620:37:000000000-D9766:1:1101:22731:9844 1:N:0:18
GAGGCTGCTTTGGAAGAAACTCATAGATTACTGCAACAGTTCCCCCTGGACCTGGAAAAGTTTCTTGCCTGGCTTACAGAAGCTGAAACACCTGCCAATGGGATGCTACCCGTAAGGAAAGGCTCCTAGAAGACTCCAAGGGAGTAAAAGAGCTGATGAAACAATGGCAAGTAAGTCAGGCATTTCCGCTTTAGCACTCTTGTGGATCCAATTGAACAATTCTCAGCATGTGTACTTGTCACTGACAAGCC
+
A3AAAAFAFFFFG4GGGGGGGGHGGHBGHHHHHHHGEGHFHHGHHGGEHHHHHGHBFGGHGHHHHHFGHHHHHGHHHHHHCGGHGG@DGG1EGFFHHHHHGEBG?FG4FGHGG@DABGGFGBGHHFHHHGGBFHHHHFHGEFHGE0FGGGFHGHHHHGD@@1@<FGBGHFFDDGBFGHFHHCGFHHFGGGGGEFD0GFGHHDGF?<GGHF0CGGFHGHHHHHGF0CGGF0;C;CFBF0;0;CFGGGGEGGG
@M05620:37:000000000-D9766:1:1101:22718:9857 1:N:0:18
GAGGCTGCTTTGGAAGAAACTCATAGATTACTGCAACAGTTCCCCCTGGACCTGGAAAAGTTTCTTGCCTGGCTTACAGAAGCTGAAACAACTGCCAATGGGATGCTACCCGTAAGGAAAGGCTCCTAGAAGACTCCAAGGGAGTAAAAGAGCTGATGAAACAATGGCAAGTAAGTCAGGCATTTCCGCTTTAGCACTCTTGTGGATCCAATTGAACAATTCTCAGCATTTGTACTTTTAACTGACAAGCC
+
A?AB>AF3CFFDGB5BFGBFGGHHHGFFGFGFG54FFHGHHFEGHGFFAFEGHGFGB32BBFHFHHGBBFGGGGH3BBFGHHBGHB3GBFBFGHHGGHHHB1BBBBFFHFGGGEG?BGFBFGGECFBGGFH?BBBBGFF?EDGE?FBFH3/@<@F2F@>@@2@FD?G0<GF?FDH@?F10>FF>=11C??AFDDDDGC/FHG=CDDGBFCC0<:;::GFCF0:GF;::FFGG;;FFG0;BFFFBFFGFFEC
@M05620:37:000000000-D9766:1:1101:25315:9872 1:N:0:18
GAGGCTGCTTTGGAAGAAACTCATAGATTACTGCAGCAGCTCCCCCTGGACCTGGAAAAGTTTCTTGCCTGGCTTACAGAAGCTGAAACAACTGCCCATGGGATGCTACCCGTAAGGAAAGGCTCCTAGAAGACTCCAAGGGAGTAAAAGAGCTGATGAAACAATGGCAAGTAAGTCAAGCATTTCCGCTTTAGCACTCTTGTGGATCCAATTGAACAATTCTCAGCATTTGTACTTGTAACTGACAAGCC
+
AAAAAAFAFFFFGGGGF1A11BFA3A13AFGHFHH11FG00110BE/A/0FEEGHHBDGFGHDGHEGGHHGGEGFHGHGFHHFGHEBGFCGHHHHHGHGHHE0G?BFGHHFGGGGFHFHGHGA<FFFGFGH1FFGCHGFGFGHG?BFGH1<GF1F1G@GGF?FGD1??CGC?FGH<<F1<FGGG1>GFGCGGFGFGHC<GGDDCCCGCGGHC:GGFFHHHFC0GH;FBFFBB0;CGGBBBFGGFGGGGGEE
@M05620:37:000000000-D9766:1:1101:11409:9887 1:N:0:18
ACCAACCTTCTACAATGAGCTGCGTGTGGCTCCCGAGGAGCACCCCGTGCTGCTGACCGAGGCCCCCCTGAACCCCAAGGCCAACCGCGAGAAGATGAGGCCCGCTACCTCTTCTGGTGGCCGCCTCCCTCCTTCCTGGCCTCCCGGAGCTGCGCCCTTTCTCACTGGTTCTCTCTTCTGCCGTTTTCCGTAGGACTCTCTTCTCTGACCTGAGTCTCCTTTGGAACTCTGCAGGTTCTAGATCGGAAGAG
+
>>>3AA>FFFF@BFGFE5FGBAGGEEEG2AFGGGD?EAAEHAGHGEGG1BFHHCGGFHGGGEGGEEEEEFGEFGGGGGHGHHHGFGGGGCDCGHHHHFGHGGGGGCGGHHHHHHHHHDFEHHGGGGGHGHHGHHHHHHFHHHHHGG@?BGGGGGGGGGGGGGGBFFFF;FFFFFFFFFFFFFBFFFFFFDB9DFFFFFFFFFFFFFFFFFFF/BFFFFFFFFFFEBFFFFFFFFFFFFFFFFFFFFA.;F9
@M05620:37:000000000-D9766:1:1101:8312:9889 1:N:0:18
GAGGCTGCTTTGGAAGAAACTCATAGATTACTGCAACAGTTCCCCCTGGACCTGGAAAAGTTTCTTGCCTGGCTTACAGAAGCTGACCCAACTGCCAATGGGATGCTACCCGTAAGGAAAGGCTCCTAGCAGACTCCAAGGGAGTAAAAGAGCTGATGAAACAATGGCACGTAAGTCAGGCATTTCCGCTTTAGCACTCTTGTGGATCCCATTGAACAATTCTCAGCATTTGTACTTGTAACTGACAAGCC
+
>3>3>>FAFFFFGGGFFGF4BFGHGH5DGFGHDBADFEFDDGHHHGEFFEGBGHHAB32BBDGHGDFGHHHAFBBBFHBG3FFEG323BBGBGHGHF@@GGHBFFHHHHHHGG?>GHEH30EGHHGHFG?EG3GHHH11BFFEG<012@@/FGHHDGFHH1FG/FHHHB1?G0<<>GHHGH.FHHHHGGDGGBGHHHHGHHHHFFGHHH/0CGHCCGCGHFHHHGGGGGGGGFGGGGFGB0;CGGGGFAFG
@M05620:37:000000000-D9766:1:1101:8981:9889 1:N:0:18
GAGGCTGCTTTGGAAGAAACTCATAGATTACTGCAACAGTTCCCCCTGGACCTGGAAAAGTTTCTTGCCTGGCTTACAGAAGCTGAAACAACTGCCAATGGGCTGCTACCCGTAAGGAAAGGCTCCTAGAAGACTCCAAGGGAGTAAAAGAGCTGATGAAACAATGGCAAGTAAGTCAGGCATTTCCGCTTTAGCACTCTTGTGGATCCAATTGAACAATTCTCATCATTTGTACTTGTAACTGACAAGCC
+
A1AAAAFA@F@F1GGGGGGGGGFHGHHFFHHHHHHHCEHAFGHDHGGGEHGEFGEG1B0FGGFHDHABBB1FHHHGHEGFHHHGFGHHHCGHHHHFHHHHHE0BE?FGHFH/EEE>C1F>FCG1FFHHHHH11BF1FGFGGGEG/BGBG1/<@<G1<@FDDGHF1?<??GC??GDFFH=>><1>>>=CCC.C0=GDH<<0=<=C.0;0C0:0;<GFFHHHH00;C0;00;09;;;FFE0;9CF00;BBF.C
@M05620:37:000000000-D9766:1:1101:25707:9898 1:N:0:18
ACCACACCTTCTACAATGAGCTGCGTGTGGCTCCCGAGGAGCACCCCGTGCTGCTGACCGAGGCCCCCCTGAACCCCAAGGCCAACCGCGAGAAGATGAACCCAGGTGCGTGGCCCGCTACCTCTTCTGGTGGCCGCCTCCCTCCTTCCTGGCCTCCCGGCGCTGCGCCCTTTCTCACTGGTTCTCTCTTCTGCCGTTTTCCGTAGGACTCTCTTCTCTGACCTGCGTCTCCTTTGGAACTCTGCAGGTTC
+
CCCCCBBBFFFFGGGGGGCGGGHHGEGBAEE2FFFEGGGEDGFGHGGEAFEGGHFHGHHGGFGEGGGGGGGHFHHGGGGHGHHHHGGGGG/BFGHHHHHHHHGGHGHF1ACFGGHHGGGCGHHHHHHHHHHHGHHGGGGGHGGGGGGGGGGGGGGGGGGG?FFFFFFFFFFFFFFFFFFFFFFFFFFFFFFFFFFFDFFFFFFFADFFFFFFFFFFFFFFBFFFF.@9;.FFFFFFFFFFFFFFF0BFFFB
@M05620:37:000000000-D9766:1:1101:23887:9902 1:N:0:18
ACCACACCTTCTACAATGCGCTGCGTGTGGCTCCCGAGGAGCACCCCGTGCTGCTGACCGAGGCCCCCCTGAACCCCAAGGCCAACCGCGCGAAGATGAACCCAGGTGAGTGGCCCGCTACCTCTTCTGGTGGCCGCCTCCCTCCTTCCTGGCCTCCCGGCGCTGCGCCCTTTCTCACTGGTTCTCTCTTCTGCCGTTTTCCGTAGGACTCTCTTCTCTGCCCTGCGTCTCCTTTGGAACTCTGCAGGTTC
+
CCCCCCCAFFFFGGGGGG4EFGGGGGGBGGHHHFFFFGGCGHHHHGGEEGGGHHHHHHHEFGGGGGGGGGGGHHHGGGGHGHHHHGGGGF/BCCGGHHFHHH?.FGHH1FHHGF>CCAA-AHHHHHHHHHHHEHHDGGGGGGGGGGGGGGGGGGGGGGGG;CFFFFCFFFFFFFFFFFFFFFFFFFFFFFFFFFBDDFFFFFBF9.AFFFFFFFFFFFFF/BAFF.;:;;BFFFFFFFFFFFFFF9BFFFB
@M05620:37:000000000-D9766:1:1101:12208:9904 1:N:0:18
GAGGCTGCTTTGGAAGAAACTCATAGATTACTGCAACAGTTCCCCCTGGACCTGGAACAGTTTCTTGCCTGGCTTACAGAAGCTGCAACAACTGCCAATGGGATGCTACCCGTAAGGAAAGGCTCCTAGAAGACTCCCAGGGAGTCAAAGAGCTGCTGAAACAATGGCAAGTCAGTCAGGCATTTCCGCTTTAGCACTCTTGTGGATCCAATTGAACAATTCTCAGCATTTGTACTTGTAACTGACAAGCC
+
1>A@AAFAFFFFB1FFF1BGBF1D3BFGHFFGDG11B0BDDFFHHGAF/0BBBC0AF10BDGGGGGGFGHHAGBB1BFGBEHG1B101F0B/@FBH@GFFGHHHGEFHHHHGG//FFHHFCFHHHGHEH1FGCHHHH/<FFE/?C0>21F0FGHG1FH@G1G</GHHHHCFG1?GFHFHHH.GGFHHGGGGG0DGGHHHHHHHHGHHHHF0GHH0:C0CGGHHHFHHGGGGGFFFGGGGG0BFGGG00;CF
@M05620:37:000000000-D9766:1:1101:20076:9920 1:N:0:18
GAGGCTGCTTTGGAAGAAACTCATAGATTACTGCAACAGTTCCCCCTGGACCTGGAAAAGTTTCTTGCCTGGCTTACAGAAGCTGAAACAACTGCCAATGGGATGCTACCCGTAAGGAAAGGCTCCTAGAAGACTCCCAGGGAGTCAAAGAGCTGATGAAACAATGGCAAGTAAGTCAGGCATTTCCGCTTTAGCACTCTTGTGGATCCAATTGAACAATTCTCAGCATTTGTACTTGTAACTGACAAGCC
+
>3AAB>FAFFFFFGGEAGFGGGGHHGGHHFGHHH44FFFDFGGHHGAFF2FGHHFHH32BBFHHFHHGHHHHHHGCGHHGHHHGGHHHHCGHHHHHGGHHHHHHGHHHHHHGG@EGHHHHHHHHHGHHHHHHFHHHH/FHGG/CE0F21F0FGHH1FGFH1G0<FGHHHHGH1DGFHHHHHEHHHHHGGGGGHHHHHHGHHHHHGHHHHHHHHHBGFCHHHGHHHHHHGGGGGGGGGGGGBGGGGGE9CFG
@M05620:37:000000000-D9766:1:1101:17557:9922 1:N:0:18
ACCACACCTTCTACAATGAGCTGCGTGTGGCTCCCGAGGAGCACCCCGTGCTGCTGACCGAGGCCCCCCTGAACCCCAAGGCCAACCGCGAGAAGATGAACCCAGGTGAGTGGCCCGCTACCTCTTCTGGTGGCCGCCTCCCTCCTTCCTGGCCTCCCGGAGCTGCGCCCTTTCTCACTGGTTCTCTCTTCTGCCGTTTTCCGTAGGACTCTCTTCTCTGACCTGAGTCTCCTTTGGAACTCTGCAGGTTC
+
CCDDCDDDFFFFGGGGGGGGGGHHGFGEEGHHHGGGGGGGGHGHHGGGDGGGHHGHHHHGGGGGGGGGGGGHGHHGGGGHGHHHHGGGGGGGGGHHHHGHHHGGHGHHFHHHGGHHGGGGGHHHHHHHGHHHGHHGGGG?HFHHGGGGGGGGGGGGGGGG-9CFGGFFFFFFFFHFFFFFFFFFFFFFFFHFFFFFADFFFFFFFFFFFFFFFFHHHFFFFFFFF/BBFFFFFFFFFFFFFFFFF;FFFF0
@M05620:37:000000000-D9766:1:1101:18962:9934 1:N:0:18
GAGGCTGCTTTGGAAGAAACTCATAGATTACTGCAACAGTTCCCCCTGGACCTGGAAAAGTTTCTTGCCTGGCTTACAGAAGCTGAAACAACTGCCACTGGTATGATACCCGACAGGAAAGGCTCCTAGAAGCCTCCCAGGGCGTAACAGCGCTGCTGAAACCCTGGCAAGTCAGTCAGGCCTTTCCGCTTTCGCACTCTTGTGGATCCAATTGCACCATTCTCAGCATTTGTACTTGTACCTGACCCGCC
+
CCCCCCFCFFFFGGGGGGGGGGHFH5FGHHAFHB4BGHH55AF3AEAB2BF2FGAHE32BBFDBDGG5BGFGFHC3GHHDGHHHH3EGF?FHHHHH33FG2@@4@4BFG@B1///>/B2300FFC/BG43DF3BF2/?2F/?////?/2F0AFCFEC1<?<10.>FG001><11===DF/<.<CDGHGGG.;0.;;DGHHHGGGG0CBF00000;C9:AFFF0CB9/;FFF0;;;FFGBBFFBFF/9;C;@
@M05620:37:000000000-D9766:1:1101:19733:9942 1:N:0:18
ACCACACCTTCTACAATGAGCTGCGTGTGGCTCCCGAGGAGCACCCCGTGCTGCTGACCGAGGCCCCCCTGAACCCCAAGGCCAACCGCGAGAAGATCAGGCCCGCTACCTCTTCTGGTGGCCGCCTCCCTCCTTCCTGGCCTCCCGGCGCTGCGCCCTTTCTCACTGGTTCTCTCTTCTGCCGCTATCCGTCGGACTCTCTTCTCTGACCTGCGTCTCCTCTGGAACTCTGCAGGTTCTCGATCGGAAGA
+
CCCCCCBCFFFFGGGGGGGGGGHHGEGEHGHHHGGGGGGGGHHHHGGGEGGGHHHHHHHGGGGGGGGGGGGHHHHGGGGHGHHHHGGGGGGGC/FHB2?22?=CDG?FC0D<<1FG11<0.0<--<C..://A/0CHH0/C.0;C..--;99-.-;DD;:BFFB0B00/;B0000:0;0B00;B-;-A//;:9-:--;/0;9FF0BF00;/0/.:ADF/90/;000:;FF0;0009;BFF0.0/;@D....
@M05620:37:000000000-D9766:1:1101:13225:9944 1:N:0:18
AGTGCCAGCTCTCAATCGCACAGGGGACCCAGGGCCTGGCCCCTCCATCCAGAAAACCTATGACCTCACCCGCTACCTGGAGCACCAACTCCGCAGCGTAGGAGTTGGGGAGGAGTGAGGAGTTGGGGAAAGACAGTCCTAACCGTGGAGGGTTCTGGTAAATGATGGGGTGAGGAGGGGCTCTTTGGCTCCCACCAGTCCCCCTGTCTGGTCTATCTCCTGCCCTTAGATCGGACCAGCACACGTCTGAA
+
ABAABFFFCFFFGGGGGGGGGGHHGGGGGGHHGGGGGGHHFHGHGGHHHHHHFFGHHGHHHHGHHHHHHHHGGEGGHHHHHHHHHHHHGHHHGGGGG/?/E/3BB?BC@/?BDDG@C2FGGD2=1F/>?AG00GGHFHGGH10>><CDDGEG<..:0C::CBGHHFBGED:;.::0A9;;AC.C;9;FFFG../:;EAF0:BE.-;FBBFF0:B0:BFF9BFBAEF/:9B:FAD?--.9:/;/F99.B.0:
@M05620:37:000000000-D9766:1:1101:16593:9945 1:N:0:18
ACCACACCTTCTACAATGAGCTGCGTGTGGCTCCCGAGGAGCACCCCGTGCTGCTGACCGAGGCCCCCCTGAACCCCAAGGCCAACCGCGAGAAGATGAACCCAGGTGAGTGGCCCGCTACCTCTTCTGGTGGCCGCCTCCCTCCTTCCTGGCCTCCCGGAGCTGCGCCCTTTCTCACTGGTTCTCTCTTCTGCCGTTTTCCGTAGGACTCTCTTCTCTGACCTGAGTCTCCTTTGGAACTCTGCAGGTTC
+
CCCCCBCCFFFFGGGGGGGGGGHHGGGGGGHHHGGGGGGGGHFHHGGGGGGGFHHHHHHGGGFGGGGGGGGGHHHGGGGHGHHHHGGGGGGGGGGHHHHGHHGGGGHHHHHHGGHHGGGGGHHHGHHHHGHFGHHGGGGGFGHHGGGGGGGGGGGGGGGFGGGGGGFFFFFFFFFFFFFFFFFFFFFFFFFFFFFFDFFFFFDFFFFFFFFFFFFFFFFFFFFFFFFFFFFFFFFFF9FFFFFFFFFFFF0
@M05620:37:000000000-D9766:1:1101:23875:9951 1:N:0:18
AGTGCCAGCTCTCAATCGCACAGGGCAGCCATGGCCTGACCCCTCGATCCAGTAAACCTCTGAGCTCAGCCGCGCCCTGGAGTGCCCACCCCGCAGCCTGGCTGGGACCTTAGGCCGTCTCCAGCTTAGGAATCTGGGAGTTGGGGAGGCGTGAGGAGTTGGGGCACGACAGTCCTAACCGTGGAGGGTTCTGGTAAATGCTGCGCTGAGGCGGCGCTCTTTGGCTCTCACCAGTCCCCCTGTCTGGTCTA
+
BCBBCFFFCFFFGGGGGGGGGGHGG2222A253B23B22332BF22231A3355555B33B3F53GH3333>E@//>/1B2131B333?>?>/>E<</2BF0E///00?2?32222<B/@2D1FF1?1<1111111?<0CA<FC--<A-.-C-.:.0A;:CGGG.-...9-::CFFG0/.BF.A9EFFDFABBF0:;;FF0;00----:A..------;.;BB:BF0/90;F0A0BFFFD=AFFFFFFFF;
@M05620:37:000000000-D9766:1:1101:13209:9954 1:N:0:18
AGTGCCAGCTCTCAATCGCACAGGGGACCCAGGGCCTGGCCCCTCCATCCAGAAAACCTATGACCTCACCCGCTACCTGGAGCACCAACTCCGCAGCGTAGGAGTTGGGGAGGAGTGAGGAGTTGGGGAAAGACCGTCCTCACCGTGGAGGGTTCTGGTACCTGATGGGGTGCGGAGGGGCTCTTTGGCTCCCACCAGTCCCCCTGTCTGGTCTATCTCCTGCCCTTAGATCGGAAGAGCACACGTCTGAA
+
ABAABFFFCFFFGGGGGGGGGGHHGGGGGGHHGGGGGGHHHHGHGGHHHHHHGFHHHGHHGHGHHHHHHHHGGGGGHBGHHHHHGHHHGHHHGGGGGG??EGHHHHHHGGGGG/DFHB>G2?FGHHGC=/??0F0AGDDE00<FGHAG.<CD;.GGGHCG00<CGBFF?D.;.--ADADFFFFFFFFFFFFFF/FDFABBFFFFFFFFFFFFFF0BFFFFFFFFFFFFBBFBED.AD?FF0;BFFFAFEEB
@M05620:37:000000000-D9766:1:1101:24975:9965 1:N:0:18
AGTGCCAGCTCTCAATCGCACAGGGGACCCAGGGCCTGGCCCCTCCATCCAGAAAACCTATGACCTCACCCGCTACCTGGAGCACCAACTCCGCAGCTTGGCTGGGACCTATGAGAGGGTGAGGAGTAAGAAGCTGGGGAAAGACAGGGCGAACGGTGTTGGGGTCTGGCAAACGTAACCGTGAGGAGGGCTGGTAAATGATGGGGTAGGGAGGGGCTCTGTGCCACCCACCGCCCTTACAGTCTAATAGA
+
BCBBCFFFCFFFGGGGGGGGGGHHGGGGGGHHGGGGGGHHHHGHGGHHHHHHHHHHHGHHHHHHHHHHHHHGGGGGHHHHHHHHHHHHGHHHGGGGGHHHGHHFEGH0EH23F3B32?////0@2?F22D>F01?GHGC///?0000..<---<<<.;:.;GGC../;/;F0.9..9..:AEE..C0;9-.:..BBB0090000.:....9/.-:--;EFB9B0000;9:DD.--;-/000:00:000000
@M05620:37:000000000-D9766:1:1101:11887:9967 1:N:0:18
ACCACACCTTCTACAATGAGCTGCGTGTGGCTCCCGAGGAGCACCCCGTGCTGCTGACCGAGGCCCCCCTGAACCCCAAGGCCAACCGCGAGAAGATGAGTGGAGTGCTCCCTCATCTCTTTTGCGCCTCCCTCCCTCCTTTCCTCCCCGCGCTGAGCCCCTCCTCTCTGGATCGCTCTTCTGTCGTTTTCCTTCGGGCACGCTTCTCTGCCCTGAGCCTACTCTGGTTTGCTACTGGGTATCGACCGGAC
+
AABBBCCCFFFFGGGGGGGGGGHHGGGGHGHHHGGGGGGGGHHHHGGGGGGGHHHHHHHGGGGGGGGGGGGHHHHGGGGHGHHHHGGGGGGGGGHHHHHH22=1/1?=1?G/0001?G1<>1111--..=<<//=./<C<00<GH0:C.:E?A-;..;9;...;:/;:090009..;:.:FF000.99..000;0...9-..-.;AFFF0;0AFAF/0/90;;0;0000..090;000.;000.:---;--
@M05620:37:000000000-D9766:1:1101:19757:9986 1:N:0:18
ACCACACCTTCTACAATGAGCTGCGTGTGGCTCCCGAGGAGCACCCCGTGCTGCTGACCGAGGCCCCCCTGAACCCCAAGGCCAACCGCGAGAAGATGAGTGGCTTGCTCCCTCTTCTGGTGGCCGCCTCCCTCCTTCCTGGCCTCCCGGCGCTGCGCCCTTTCTCACTGGTTCTCTCTTCTGCCGTTTTCCGTAGGACTCTCTTCTCTGACCTGCGTCTCCTTTGGAACTCTGCAGGTTCTAGATCGGAA
+
BBBBBBBBFFFFFGGGGGFGGFHFFEFEEEHGHGGGGGGGGHHHHGGGGFGFHHHHHHHGGGGGGGGGGGGHHHHGGGGHGHHHHGGGGG/BCDGGDGDGD2</00<?<1</?GHGHH1<<>>CG-CCG.CEGHGEHH/0CGHHHHGGE--9AF???FGGFFFFFB/;//99;FFFFFFFB9FBFC:AFEBFFFFDDBFFFFFFFFFFFF/FFFF.BADDFFFFFFF/;FFFFFFFFFAFFFFFFFFFF.E
@M05620:37:000000000-D9766:1:1101:20056:10015 1:N:0:18
GAGGCTGCTTGGTAGGAAACGCATAGATTCCTGCACCAGTTCCCCCGGTACATGTAAAAGTTCCTTTCCTGGCTGCCAGAAGCGTAAACAACTGCCACTGGGATGCTACCCGTCCGGAAAGGCTCCTAGAAGACTCAAAGGGCGAAAACGCGCTGCTGCACCACTGGCACGTCCGTCAGGACTTTCCGCTTTCGCACTCTTGTGGATCCACTTGCCACATTCTCAGCATTTGTCCTTGTACCTGACACGCC
+
>33>AAFAFFF>BB5ABGBCAEEBA4FG6D6BF32BFFGGDFGH2EEA00ABDGDDB55DBA55D555BFGH1F11BFHHFH3/?1>BGH1?@3BF3FF3BFFF/0B?BFHF//////</0??BGGF1?<F@1<@G11<@@/?A//>->-->CC-.<00<:/.C::GGFHG..:-99A.B/.90;F09C.9.0;.:BBFF9BFFF/9;B//;B//;//.9/;BFBB//;BB9:/9;;B/B;F//;99F?=E
@M05620:37:000000000-D9766:1:1101:18440:10021 1:N:0:18
AGTGCCAGCTCTCAATCGCACAGGGGACCCAGGACTCTGGGAGTTGGGGCGGAGTGAGGAGTTGGGGAAAGACAGTCCTAACCGTGGAGGGTTCTGGTAAATGATGGGGTGAGGAGGGGCTCTTTGGCTCCCACCAGTCCCCCTGTCTGGTCTATCTCCTGCCCTTAGATCGGAAGAGCACACGTCTGAACTCCAGTCACTCCGGAGAATCTCGTATGCCGTCTTCTGCTTGAAAAAAAAAAACAAGTACT
+
AAABBFFFBFFFGGGGGGGGG?GEFEFGGGHHGFAFGEGFBBFBGFBG01AEE/EFGHGCE?FFBE/?EFGGFFFBFGHFGHHG/FECHGF?FGHHHFGFGHHGHGGHGCDFHH1EGGGGGHHHHHHHHHGGHHG.CHHHHHGGGHHHHHHHHHGGGGGGGGGGGGGGGGGGGDGGGGF/F/CDAFFF/BFFFFFFFFFFFFFFFFFFFFBBFFADFFFFCABFFFFFBFFFFFFFFFFF---9...//9/
@M05620:37:000000000-D9766:1:1101:15877:10023 1:N:0:18
ACCACACCTTCTACAATGAGCTGCGTGTGGCTCCCGAGGAGCACCCCGTGCTGCTGACCGAGGCCCCCCTGAACCCCAAGGCCAACCGCGAGAAGATGAGTGGCCCGCTACCTCTTCTGGTGGCCGCCTCCCTCCTTCCTGGCCTCCCGGAGCTGCGCCCTTTCTCACTGGTTCTCTCTTCTGCCGTTTTCCGTAGGACTCTCTTCTCTGACCTGAGTCTCCTTTGGAACTCTGCAGGTTCTAGATCGGAA
+
>>1AAA>AFFF@AGGA3BGEF1AGAAEEG0AFEFF0AEEEECG0AEEGAFGCGHHHGHHGGGGCGGG>EEEHHHCEEGGHGHHHHCEEGGGGGGHHHDGHH1FFC/@@@CGHHHGHHHFH1<.GCCCCGAEEGHGHFHHHFFHHHHFGGG-AAFBF@GGGGGFF/F9BBFFFFFBFFFFFFFF/F@BBFEFFFBAFFFFFFFFFFFFFF//BFFF/;9B;9FBFFFFBBFFBFFFFFF99FFFFFFFF?FE
@M05620:37:000000000-D9766:1:1101:7212:10038 1:N:0:18
ACCACACCTTCTACAATGAGCTGCGTGTGGCTCCCGAGGAGCACCCCGTGCTGCTGACCGAGGCCCCCCTGACCCCCAAGGCCAACCGCGAGAAGATGAGGCCCGCTACCTCTTCTGGTGGCCGCCTCCCTCCTTCCTGGCCTCCCGGAGCTGCGCCCTTTCTCACTGGTTCTCTCTTCTGCCGCTTTCCGTAGGACTCTCTTCTCTGACCTGAGTCTCCTTTGGCACTCTGCAGGTTCTAGATCGGCAGA
+
>A11>>A>FFFFGGGF3GF1GAGFGEEEG0FGFFFE0EEEEG/FHGGEBAEFAGHCGHHG/>/EFAGGGGG>0BFEGG/GC/FGEFFEGGGC<CGC?1BFFGF?A@CCGHFHGHGG1B=C..GG@@E:CAGGGHHHHF0C.:CC?EC?;@@G/B?@GGG/CFBBFFFFB;BFBB99BFFFFFF@-;-AFFBB-A9FFB/BFFFFFFFFEFB/B/-;;BBBFB9F///;FFBFFBB-;BB9//BFBEF-;@9
@M05620:37:000000000-D9766:1:1101:16321:10039 1:N:0:18
ACCACACCTTCTACAATGAGCTGCGTGTGGCTCCCGAGGAGCACCCCGTGCTGCTGACCGAGGCCCCCCTGAACCCCAAGGCCAACCGCGAGAAGATGAGTGGCCCGCTACCTCTTCTGGTGGCCGCCTCCCTCCTTCCTGGCCTCCCGGAGCTGCGCCCTTTCTCACTGGTTCTCTCTTCTGCCGTTTTCCGTAGGACTCTCTTCTCTGACCTGAGTCTCCTTTGGAACTCTGCAGGTTCTAGATCGGAA
+
BBBBBBBBFFFFGGGGFGFGGDHGGEEBGEHHHGGFGGGGGHHHHGGGFEGGHHHHHHHGGGGGGDGGGGGFHFHGGGGHGGHHHGGEGGCBDGFGBFFHHGGGHHDGG->GHHHHHHDGGHGHHGGGGEHGHHGHHHHHHGHHHHGGGG-@DGGGGGGGGGGFFFFFFFFFFFFFFFFFFFFFFFFFFFFFFFFFFFFFFFFFFFFFFFEFFFF/BFFFFFFFFFFFFFFFFFFFFFAFFFFFFFFFFFF
@M05620:37:000000000-D9766:1:1101:6401:10046 1:N:0:18
ACCACACCTTCTACAATGAGCTGCGTGTGGCTCCCGAGGAGCACCCCGTGCTGCTGACCGAGGCCCCCCTGAACCCCAAGGCCAACCGCGAGAAGATGAACCCAGTGGAGTGGCCCGCTACCTCTTCTGGGCGCCGCCTCTCTCCTTCCTCGCCTCCCGGAGCTCCGCCCCTTCTCACTTGTCCTCTCTTGTGCCGCGTTCCGTAGGACTCTCTTCTCTGAGCTTCGTCTCCTTTTCCACTCTGCATGGTC
+
BCCCCCCCFFFFGGGGGGGGGGHHGGGEHGHHHGGGGGGGGHHHHGGGGGGGHHHHHHHGGGGGGGGGGGGHHHHGGGGHGHHHHGGGGGCGGGHHHHGF2F/??11?<???//>G--->-<GH0D00==/.-:;-A-.;//0;:FGGGG0.A?EGAF.:-@F.//:.;--../;9///9/F//;FFFB//;9//---;9.99:...:/;FFFFBF/BFF///9//-;.:/9//;9///:/9///99BF//
@M05620:37:000000000-D9766:1:1101:14926:10058 1:N:0:18
AGTGCCAGCTCTCAATCGCACAGGGGACCCAGGGCCTGGCCCCTCCATCCAGAAAACCTATGACCTCACCCGCTACCTGGAGCACCAACTCCGCAGCCTAGGAGTTGGGGAGGAGTGAGGAGTTGGGGACAGACAGTCCTAAACGTGGAGGGTTCTGGTAAGTGATGGGGTGAGGAGGGGCTCTTTGGCTCCCACCAGTCCCCCTGTCTGGTCTATCTCCTGCCCTTAGATCGGAAGAGCAAACGTCTGAA
+
AAA?AFFFBFFFGGGGGGGG?EHGGGFEEEHHFEEECFHHAHGFFGHHHHHHEHHHHGHGHHFHHFHHHHHFE>EFHHHHBGHHHHAFEHHHG/@@E/2?FF33B3B3//?BD?C2@>@G2/22@@/<//?<0F0FGFHH1111<<<F..<<<<.DFF0=00:;C0CHE..;..;0.A-;-DEB0;0;:/;../;:E?FBB9.9-9B/;FF9B//9BFFB/;BFEF/FBB9F?DD.....//;A;.;.999
@M05620:37:000000000-D9766:1:1101:19751:10059 1:N:0:18
ACCACACCTTCTACAATGAGCTGCGTGTGGCTCCCGAGGAGCACCCCGTGCTGCTGACCGAGGCCCCCCTGAACCCCAAGGCCAACCGCGAGAAGATGCGGCCCGCTACCTCTTCTGGTGGCCGCCTCCCTCCTTCCTGGCCTCCCGGAGCTGCGCCCTTTCTCACTGGTTCTCTCTTCTTCCGTTTTCCGTAGGACTCTCTTCTCTGACCTGAGCCTCCTTTGGAACTCTGCAGGTTCTAGATCGGAAGA
+
DDDDDDCCFFFFGGGGGGGGGGHHGGGGHGHHHGGGGGGGGHHHHGGGGGGGHHHHHHHGGGGGGGGGGGGHGHHGGGGHGHHHHGGGGGGGGGHHH?2//</<-->@@FBGFD0D00<<<G<-C:A.CE/GGFCGB:0/.<<.9EA-<DGA:F9DD>9<00:BBFB0<FFFFFFFFE:F0<:AF0BEFBF0.B.0<BFB:FFB0F0000<F:BB0</BE/F0<B0B0<FFF0BF.:000<F0B<E..<BA
@M05620:37:000000000-D9766:1:1101:17552:10062 1:N:0:18
ACCACACCTTCTACAATGAGCTGCGTGTGGCTCCCGAGTAGCACCCCGTGCTGCTGACCGAGGCCCCCCTTAACCCCAAGGCCAACCGCGAGAAGATGATGCCCGCTACCTCTTCTGTTTTCCGCCTCCCTCCTTCCTTTCCTCCCTGCGCTGCGCCCTTTCTCCCTGTTTCTCTCTTCTGCCGTTTTCCGTCGGCCTCTCTTCTCTGCCCTGCTTCTCCTTTGGCCCTCTGCCGGTTCTCGCTCGGCCGA
+
>>A?1>A>1BB@DB1BFG1FGGHHGAEBAEA0BB0EAEABDA2BF/AAAEAFFFCCD0F/A/C>BEE>E>0B1FG>/>>?F>>?F/AE/>/<BCHFGF>22??0</</<01?GFGF??11?=<..>C?GCCFCFDGFG00=DGGFE/0;-@C@:;AB@?CBCFEFF/0009CFFGGFF0C;CB@BBFFFFF9A@--99-/BBFFFFB//;EF-;/99BFF/BF9B/9-AA;/;/9@;-;;;9-;E@----9
@M05620:37:000000000-D9766:1:1101:12002:10063 1:N:0:18
AGTGCCAGCTCTCAATCGCACAGGGGACCCCGGGCCTGGCCGCCCCATCCAGCAAACCTAGGACCTCACCCGCAACCTGGAGCACCAACTCCGCAGCTTGGCTGGGACCTATGTGAGTATCCAGCGTAGGAATCTGGGAGTTGGGGAGGAGTGAGGAGTTGGGGAAAGACAGTCCTAACCGTGGAGGGTTCTGGTAAATGATGGGGTGAGGAGGGGCTCTTTGGCTCCCACCAGTCCCCCTGTCTGGTCTA
+
>>AAADB11BBFFEGGGGGCECFG0A0AAE00//AAAAFFA/A/A/BFF01B0BEFCA011B1BG0FGG00>E/>EF0>FC0GHFH0FEFHBECC?<B1GCHHFAAHHFFBGHGHGHHDGHHEHHGCACFFGHHHHHHCEEHFGCGFCG.:;C0GHGFGHHGGGGF?F/:/;FFFFGBFA@CC@.;A@AFFFFFFFFFBFFFFFFF9-AFFBBF@?@@FFFBFFFFFF?BF?-FFFFFFB9EBBFFFFFE9
@M05620:37:000000000-D9766:1:1101:17569:10067 1:N:0:18
ACCACACCTTCTACAATGAGCTGCGTGTGGCTCCCGAGGAGCACCCCGTGCTGCTGACCGAGGCCCCCCTGAACCCCAAGGCCAACCGCGAGAAGATGAGGCCCGCTACCTCTTCTGGTGGCCGCCTCCCTCCTTCCTGGCCTCCCGGCGCTGCGCCCTTTCTCACTGGTTCTCTCTTCTGCCGTTTTCCGTAGGACTCTCTTCTCTGACCTGAGTCTCCTTTGGAACTCTGCAGGTTCTAGATCGGCAGA
+
CCDCCCDEFFFFGGGGGGGGGGHHGFGEHGHHHGGGGGGGGHHHHGGGGGGGHHHHHHHGGGGGGGGGGGGHHHHGGGGHGHHHHGGGGGGGGGHHGHHHHGGGGGGGGHHHHHHHHHHHDGHGGGGGHGGHGHHHHHBFHHHHHGFG-CDGGGGGFFFFFFFFFFFFFFFFFFHFFFFFFFFFDFFFFFFFFFAFFFFFFFFFFFFFFFFFF/BFFFFFFFFFFBBBFFFFFFFFFFFF1<BFFFF-<CA
@M05620:37:000000000-D9766:1:1101:17880:10071 1:N:0:18
ACCACACCTTCTACAATGAGCTGCGTGTGGCTCCCGAGGAGCACCCCGTGCTGCTGACCGAGGCCCCCCTGAACCCCAAGGCCAACCGCGAGAAGATGAGGCCCGCTACCTCTTCTGGTGGCCGCCTCCCTCCTTCCTGGCCTCCCGGCGCTGCGCCCTTTCTCACTGGTTCTCTCTTCTGCCGTTTTCCGTAGGACTCTCTTCTCTGACCTGTGTCTCCTTTGGAACTCTGCAGGTTCTCGATCGGCAGA
+
CCCCCCCCFFFFGGGGGGGGGGHHGGGFHGHHHGGGGGGGGHHHHGGGEGGGHHHHHHHGGGGGGGGGGGGHHHHGGGGHGHHHHGGGGGGGGGHHHHGE2FFCC/ACCEHFF<GBGBGB.>C--<<.:.CCE/0CG00/;CFHH..--:9?9C-@FF;9FFB0BFF0/9B0:BFFBB0BF0B@A:BA099B99.09BBBFBF000F0BBFFF00::99;009:B0:9:000009F9:BF0:0BFFF---;
@M05620:37:000000000-D9766:1:1101:12340:10079 1:N:0:18
ACCACACCTTCTACAATGAGCTGCGTGTGGCTCCCGAGGAGCACCCCGTGCTGCTGACCGAGGCCCCCCTGAACCCCAAGGCCAACCGCGAGAAGATGCGTGGCCCGCTACCTCTTCTCGTGGCCGCCTCCCTCCTTCCTGGCCTCCTGGCGCCGCGCCCTTTCTCACTGGCTCTCTCTTCTGCCGTTTTCCGTATGACTCTCTTCTCTGATCTGCGTCCCCTTTTGAACTCTGCAGGTTCTCGGTCGGAA
+
CCCCCCCCFFFFGGGGGGGGGGHHGGDEHFHHHGGGGGGGGHHHHGGGGGGGHHHHHHHFGGGGGGGGGGGHHHHGGGGHGHHHHGGGGGGGGGHHHHB///><=/<->--><FD1110.<..-=---C..C//=/<GH00/;.;FG/;F.-.--;@9B--;0B0B0FF0/.BF/BF00;000B0-;A/;0;.09./0;00;0;990900000000-.--;./.000.:BF0BF0B09F0000..999--;
@M05620:37:000000000-D9766:1:1101:17475:10081 1:N:0:18
AGTGCCAGCTCTCAATCGCACAGGGGACCCAGGCCTCTGGGAGTTGGGTCGGACTGAGGAGTTGGGTAAAGACAGTCCTAACCGTGGAGGGTTCTGGTAAATGATGGGGTGAGGAGGGGCTCTTTGGCTCCCACCCGTCCCCCTGTCTGGTCTATCTCCTGCCCTTAGATCGGAAGAGCCCCCGTCTGCACTCCAGTCACTCCGGAGAATCTCGTCTGCCGTCTTCTGCTTGAACAAAAAACATACTCACC
+
BAABBFFFAFFFGGGGGGGFGEGHGGGGGGAGG2FBGHHBGBAAAFAAA2AEA0ABF3F@EG3@BE15BDGFHFB3BGE4BEGE1?>EFFG?FHDGGBFDDGFFHHHHG?CFGF2CF@/>CFHHDGBHHHGG0GG.DAADGHAD.CGGHHGHHHHHFHHFCFHGHGHHHCHED.CDGAB.;.;B9CFGB0;FFF/F9;C9BFFD-:9>AFEFFFF?E.BB;9@F?FFEBBF9F9/;9.AA-..;/////9.
@M05620:37:000000000-D9766:1:1101:5208:10082 1:N:0:18
[truncated: 2,597,837 more chars]
