# Supplementary material for: Fast but not furious: a streamlined selection method for genome-edited cells
Source: Life Sci Alliance. 2021 Apr 26;4(6):e202101051. doi: 10.26508/lsa.202101051 (PMC8127327; doi:10.26508/lsa.202101051)
Supplement: Supplementary file 1 [file LSA-2021-01051_Supplemental_Data_1.zip › SANGER and Deep Sequencing/ACTB/19_S19_L001_R1_001.fastq]

@M05620:37:000000000-D9766:1:1101:17268:2040 1:N:0:19
ACCACACCTTCTACAATGAGCTGCGTGTGGCTCCCGAGGAGCACCCCGTGCTGCTGACCGAGGCCCCCCTGAACCCCAAGGCCAACCGCGCGAAGATGCCCAGGTGAGTGGCCCGCTACCTCTTCTGGTGGCCGCCTCCCTCCTTCCTGGCCTCCCGGCGCTGCGCCCTTTCTCACTGGTTCTCTCTTCTGCCGTTTTCCGTAGGACTCTCTTCTCTGACCTGAGTCTCCTTTGGAACTCTGCAGGTTCTA
+
CCCCCCCCFFFFGGGGGGGGGGHHGGGBAEHHHFGFDFGGGHHHHGGGGGGGGHHHHHHEGGGGGGGGGGGHHHHGGGGGGHHGGFGGGG/>CCGGFGBGH1F/=CBFFGAACG@DCCDHHHHHFH00<CAGACCCFGEFGFGFG0C90/.:BFEE:-::@@>DFFFFFFFFFFFFF0/0;9FFFFFFBF0009DDFFBFAFA..9BFFFFFFFFFFB0BFF//;BFFFFFBF0/9BFBFF09B0.99:F0
@M05620:37:000000000-D9766:1:1101:18705:2155 1:N:0:19
GCGGCTGCTTTGGAAGCAACTCATAGATTCCTGCAACAGTTCCCCCTGGCCCTGGAACCGTTTCTTGCCTGGCTTCCAGAAGCTGAAACAACTGCAGATAGGTTGCTACCCGGACAGAAAGGTGCCTAGAAGACTCCGAGGGAGGGAGCAGGCTGCAGAAACGATGGCAAGTAAGTCATTCATGTCCGCTCTAGCACTCGTGTGGATCCAATTGAACCATTCTCATCATTTGTACTTGTACCTGACCCGCC
+
>11>AADAFFFDGGG111BBAFGF3DFDD3DGFB011BF1DDGFHG/F/0F/BECGH1/AEFBFBD1GHHHHHH00BFGEGHHBE1BGHFGHGFG11111B01BBB12BF0E////?01110111BB>BDD1BFD11/>CBB/?//?//.0..0<.0<<F1/...../<<.=<=GHFG00000;000.;.-:00;000/...;C.B90/00000909.CBB00;;/B/B//9;/;///;9//B//;/-;--
@M05620:37:000000000-D9766:1:1101:17882:2157 1:N:0:19
AGTGCCAGCTCTCAATCGCACAGGGGACCCAGGGCCTGGCCCCTCCATCCAGAAAACCTATGACCTCACCCGCTACCTGGAGCACCAACTCCGCAGCTTGGCTGGGACCTATGTGAGTATCCAGCGTAGGAATCTGGGAGTTGGGGAGGAGTGAGGAGTTGGGGAAAGACAGTCCTAACCGTGGAGGGTTCTGGTAAATGATGGGGTGAGGAGGGGCTCTTTGGCTCCCACCAGTCCCCCTGTCTGGTCTA
+
ABAABFFFCFFFGGGGGGGGGGHGGGFGGGHHGGGGDGHHFHGHGGHHHGGHHHHHFGHHHHHHHHHHHHHGGEGGHHHHGHHHHHHHGHHGEGGGGHHHGHHGGGHHGHHHHHGHHHHHHHHHHGCDGGGHHHHHHFFFGHHFCGGGGGFGFHHHHGHHHGGGGGHHHHHHHHHHHHHHGAECGGGG;FFFFGCFFGGGGGGGGGFFEFFFFFFFFFFFFFFFBFFFFFFFFFFFFFFFFFFFFFFFFFB
@M05620:37:000000000-D9766:1:1101:18655:2194 1:N:0:19
GCGGCTGCTTTGGAAGAAACTCATAGATTACTGCAACAGTTCCCCCTGGACCTGGAACCGTTTCTTGCCTGGCTTCCAGAAGCTGAAACAACTGACGATACCCGTCAGGAACGGATCCGCACGGCATCCCAGGGCGTCGCCGCGATGCTGCCCACCTGGCCCGTAAGACAGGCCTTTCCGCTTTAGCCCTCTTGTGGATACCATTGACCCCTTCTCAGCATTTGAACTTGTAACTGATGCGCCAGGGACAA
+
1>>>A>1>FFB1BBFF1BBFBFBFGFGHH1FGHHA1BFFDDFHHHGAF/0BBGG0BF1/ABEHGDDAFGHHHHH00BGHEFHH@@1BFGBGHGCG1/??/>GHG/EEEH>00////>F0?///>///@0?1</</>///->-A<--<AC::C.0.../:C..-=-E?0;;/...;/909..:C.CF9B/;AF/9;9A/B//:F/B/9//9;--;/;////9//////;;BFF9F/;////-;;-@E--;-9
@M05620:37:000000000-D9766:1:1101:19322:2221 1:N:0:19
AGTGCCAGCTCTCAATCGCACAGGGGACCCAGGGCCTGGCCCCTCCATCCAGAAAACCTATGACCTCACCCGCTACCTGGAGCACCAACTCCGCAGCTTGGCTGGGACCTATGTGAGTATCCAGCGTAGGAATCTGGGAGTTGGGGAGGAGTGAGGAGTTGGGGAAAGACAGTCCTAACCGTGGAGGGTTCTGGTAAATGATGGGGTGAGGAGGGGCTCTTTGGCTCCCACCAGTCCCCCTGTCTGGTCTA
+
ABBBBFFFBFFFGGGGGGGGG2FGDEGEGGFHGGGGGGHCHHGHGG2GDGGHHFFHHGHHHHHHHHHHFHHGGGGGHHHHHHHHHHHHGHHHGFGGGCHHGGHGGGHHGGHHHHHHHHHHHHHHHGGGGGHHHHHHHHHGGHHHGGGGGGGHHHHHHGHHHHGGGGHHHHHHHHHHHHHHGGGGGGGGEFFGGGGGGGGGGGGGGGFFFFFFFFFFFFFFFFFFFFFFFFFFFFFFFFFFFFFFFFFFFFB
@M05620:37:000000000-D9766:1:1101:19351:2222 1:N:0:19
AGTGCCAGCTCTCAATCGCACAGGGGACCCAGGGCCTGGCCCCTCCATCCAGAAAACCTATGACCTCACCCGCTACCTGGAGCACCAACTCCGCAGCTTGGCTGGGACCTATGTGAGTATCCAGCGTAGGAATCTGGGAGTTGGGGAGGAGTGAGGAGTTGGGGAAAGACAGTCCTAACCGTGGAGGGTTCTGGTAAATGATGGGGTGAGGAGGGGCTCTTTGGCTCCCACCAGTCCCCCTGTCTGGTCTA
+
BBBBCFFFCFFFGGGGGGGGGGHHGGGGGGHHGGGGDGHHHHGHGGHHHHFHFHHHHGHHHHGHHHHHHHHGGGGGHHHHHHHHHHHHGHHHGGGCGHGHGHHGGCHGGHFHHHHGHHHFHHHFHGGGGGGHHHHHHHAGGHHHGGEGGFCGHHHHGGHHHHGGGGHHHHHHHHHHHFHHGGGGDGGGGGGGGGFFGGGGGGGGGGFFEFFFFFFFFFFFFFFFFFFFFFFFFFFFFFEDFFFFFFFFFFB
@M05620:37:000000000-D9766:1:1101:11212:2279 1:N:0:19
AGTGCCAGCTCTCAATCGCACAGGGGACCCAGGGCCTGGCCCCTCCATCCAGAAAACCTATGACCTCACCCGCTACCTGGAGCACCAACTCCGCAGCTTGGCTGGGACCTATGTGAGTATCCAGCGTAGGAATCGGGGAGTTGGGGAGGGGTGAGGAGTTGGGGAAAGACAGTCCTAACCGTGGAGGGTTCGGGTAAATGAGGGGGTGAGGAGGGGCTCTTTGGCTCCCACCAGTCCCCCTGTCTGGTCTT
+
AAAABFFFBFFFGFGGGFGCECHCGGGGFGHHFFGEFFHHFHGHGGHHHGHHFHHHHGHGHGFHHGHHHHHGG/EFHHHHBFHHHH1FEHHHEECEEGGGGHHGGEGHGHHHEDG33?33FHHHE@?/>/FG2G0?CDDCGHHHGDGGF-<;ACG.0.C/CHGFEGEF/FBFBF0;FFG.-;C-.CEFF.9-@.9BF///:/;DFF9DFF.FFFFF;-AFF/9/:/FFFFFFE.BFFFFD-./;/B/;99/
@M05620:37:000000000-D9766:1:1101:15043:2343 1:N:0:19
ACCACACCTTCTACAATGAGCTGCGTGTGGCTCCCGAGGAGCACCCCGTGCTGCTGACCGAGGCCCCCCTGAACCCCAAGGCCAACCGCGAGGTGAGTGGCCCGGTACCTCTTCTGGTGGCCGCCTTCCTCCTTCCTGGCCTCCAGGCGCTGCGCCCTTTCTGCCTGGTTCTCTCTTCTGCCGTTTTTCGTCGGACTCTCTTCTCTGACCTGCGTTTCCTTTGGCCCTCGTCAGGTGCTCGTTCGGACGAG
+
1A1AA>>1BB@BAEG1AE1FBGFGCEG000F0FAEA0AE/AFGFHGEE//E/A11FGHFAE??E>E/EE//FGHCEFEGCFHG?/FEEC</>//?101<<FG/A/>AEFFGHDFHHFG0<<.-<@?.;/;CGG:;GBC/;C:GH///;-@@9A?AFG@GFFB0;CBF?FFFFFFFFFFEF/;-9AFE-/9-;->9@@FFFFFFF/9B/BFF9-;A--;999F/B//9999-;-AB/9;B/-9;FB?-9;-;
@M05620:37:000000000-D9766:1:1101:14255:2353 1:N:0:19
ACCACACCTTCTACAATGAGCTGCGTGTGGCTCCCGAGGAGCACCCCGTGCTGCTGACCGAGGCCCCCCTGAACCCCAAGGCCAACCGCGAGAAGATGAGTGGCGTGCTGCCTCTTCTTGTTGCCGCCTACCTCCTTCCTGGCCTCCCGGCGCTGCGCCCTTTCTCACTGGTTCTCTCTTCTGCCGTTTTCCGTAGGACTCTCTTCTCTGCCCTGCGTCTCCTTTGGCACTCTGCAGGTTCTCGATCGGAA
+
AABBAAB34BBFGFGGGGBFGGHHGEEB4BFBFBBB2EEEDGABFEEAEEEGDHHHGHHAECCEFFGGGGGHBGHGGGFHGHGHHGGE>C/>CGHBFGGF?<F?//<?F11>FGBGHG1>G10>GD-<A<<<GHHHHHHFFHFHEHHGGF?@DCDDG99-9BFFFFBFFFFFFFFFFFFF:FFFFFDDFFFFF/;ADFFFFFFFF/:BFFBFFFF.;9B;FFFFFFF/;F9FFFFFF..;FF/;BF.9A.A
@M05620:37:000000000-D9766:1:1101:20871:2387 1:N:0:19
GAGGCTGCTTTGGAAGAAACTCATAGATTACTCCAACAGTTCCCCCTGGACCTGGGAAAGTTTCTCGCCTGGCCTACAGAGCCTGAAGCAACTGCCAATGCTGTACAGTCGCCAACTACAGGTTCCGGTAGCAGACCACAGGAGTACAACACACCAGGAAATAACCACTATCAAGCCGGTTATCTCATATGCAGCTTTACTAACGACTCAATTCAATAACCATAATCTTCTGTAATTTTCACTGGCAACTC
+
>1111>BACBB@FB111B11B1FFFA1DD1AD1B11BFADFBABBEAAA0ABFBCAA1/A1DD2D2BBAA//B0B00B@D00BBB0B11B000B@B1B11B@B@1B222B///?//011>B>1B11/////<B10</<?/B/@/0<1211///??/0/?0<1<?111.101<1=1<.---.<<000000=0:;CCCBG00000/:.-;90990C0;00:0/000000000900;00;0000900/999-/:
@M05620:37:000000000-D9766:1:1101:18967:2412 1:N:0:19
GCGGCTGCTTTGGAAGCAACTCATAGATTCCTGCCCCAGTTCCCCCTGGACCTGGAAACGTTTCTTGCCTGGCTTACAGAAGCTGAAACAACTGCCAATGTGCTCCCCGTAAGGCAAGTCGCCTCGAAGACTCCCCGGGAGTCCCCGAGCTGCTGAAACACTGGCAAATAAGTCAGGCATTTCCGCTTTCGCCCTCTTGTGGATCCAATTGACCACTTCTCCGCATTTGTACTTGTAACTGCCAAGCCAGG
+
AA>AA>>>CFB11BF11BBFBFBF3DFHH3FFHH00BABADGHHHGAF/0BBFGAHH10BBGHHDGHHHHHHHHGCGHHEGHHGGGFHH>GHHHHHCBGHGEG2B1?E//>>0FFGHCBF/>E//?/B/BGHHHHC/B/<A/?<FH/-ACG1FG11>1>GFDDGHC0.==000=0</:GGH00;AE.:;0.9.;?FFFGGB.FB9FF9FGGG0B/.C00;BBB?@9-/9;FBF/B;B/;BF//BF-;EB9-
@M05620:37:000000000-D9766:1:1101:14015:2428 1:N:0:19
AGTGCCAGCTCTCCATCGCACAGGGGACCCAGGGCCTGGCCCCTCCATCCAGAAAACCTATGACCTCACCCGCTACCTGGAGCACCAACTCCGCAGCTAGGCTGGGACCTGTGTGAGAATCCAGCGTGGGGATCTGGGAGTTGGGGAGGAGCGAGGAGTTGGGGAAAGACAGTCCTAAGCGTGGAGGGTTCTGGTAAATGATGGGGTGAGGAGGGGCTCTTTGGGTCCCACCAGTCCCCCTGTCTGGTCTA
+
>A>>AFFFBFFFG4FGGGGCECHAAE?EGGCGAGEE2FBBBGE1EGGHDCGH3F3BBE3BBE5FGFG3F??EE/>>G@DF?BGGFF11?3F@/E/E@33BF33F?/FFEG0B1?B1?1BF1F1@G/</<B/?/?11?<?FE0>1--<-AA<.-----;;/0:C-..9.9//9;B0000/;;CA-;.9@DF?/;B;B/;BF/;BFF..-9../;.-9@-;F/;F/.;B:9/..AFF//;AABA///;//;BF
@M05620:37:000000000-D9766:1:1101:21455:2621 1:N:0:19
AGTGCCAGCTCTCAATCGCACAGGGGACCCAGGGCCTGGCCCCTCCATCCAGAAAACCTATGACCTCACCCGCTACCTGGAGCACCAACTCCGCAGCTTGGCTGGGACCTATGTGAGTATCCAGCGTAGGAATCTGGGAGTTGGGGAGGAGTGAGGAGTTGGGGAAAGACAGTCCTAACCGTGGAGGGTTCTGGTAAATGATGGGGTGAGGAGGGGCTCTTTGGCTCCCACCAGTCCCCCTGTCTAGTCTA
+
11>AAFB@1FFFDGGGGAFF1EGGEEGA0BGGFEEFCCGF0FEGGGHH1BBA1B1BFE0FGD2FGF1FGGHGGG/EGHHEGGHAC/F/E>GHGFE@EGHHGGHAACHH/FGGBGGHHHH1>BG1CCAEGCDGFHHHEGGFGHGF?CGCGGFFFGHFH?GH0/--EGGAGHGHH0CGHH/G@99AAEB?CFFGGGGGGGGGGFGGGGF@FF?FAB;@@@FF/:/9B/;AEFFFFFFFFBEB@FFFF//;BB;
@M05620:37:000000000-D9766:1:1101:17031:2670 1:N:0:19
ACCACACCTTCTACAATGAGCTGCGTGTGGCTCCCGAGGAGCACCCCGTGCTGCTGACCGAGGCCCCCCTGAACCCCAAGGCCAACCGCGAGAAGATGAGCGGGTGGGTGCCTCTTCTCCTTTCCGGCTGCCTCCTTCCTGCCCTCCCGGCGCTGCGCCGTTTCTCCCTGGTTCTCTCTTTTGCCGTTTTCCGTAGGACTCTCTTCTCTGCCCTGCGTATCCTTTGGTACTCTGCAGGTTCTCGATTGGAA
+
CCCCCCCCFFFFGGGGGGGGGGHHGFGFHGHHHGGGGGGGGHHHHGGGGGGGHHHHHHHGGGGGGGGGGGGHHHHGGGGHGHHHHGGGGGGGGGHHHHF22/<<>>--><.<0C000=00=000=<--;:.;00C/CGG000;;FFGEGGG----;B-.--;:F0B0BFBE0BF0;F0:B00;B0-:A/A0B.0.9.0;//B0:90909:F9.09ABA..;BF00;:.0;F0BF0:9.ABBFB90:9;.0;
@M05620:37:000000000-D9766:1:1101:17741:2735 1:N:0:19
GAGGCTGCTTTGGAAGAAACTCATAGATTAGTGACACAGGACCCGCTGTCCATGTAACCGTTTCGTGGCTGGCTTCCAGAAGCTGGAACCACTTCCCCTGTGCTAACCGTAAGGCAAGGCTCCTCGCAGACTCCCCGGGCGTCCCCGCGCTGCTGCACCACTGGCAAGTAAGTCAGGCATTTCCGCTTTCGCACTCTTGTGGATCCAATTGACCCCTTCTCCGCATTTGTACTTGTAACTGCCAAGCCAGG
+
BBBBBBFBFFFFGGGGGGGGGFG5D5DFDD4DF6DFFH2A22B22AAA2BBGF5DD5AFABAB31BA10BBFGHHFGHGHHHHF32BFH1BFG3BGGHHGHCHH@@FH//?>0?3BFG/FHHGHCFCGGGHHHHHDDGG/<@<AFEC-ADGGAFHHF:GHEHHHHHHGHGGGGGGGGGGGGGGGGGGGG0CF9ADGFFFFFFFFFFFFFFFF/BBAEFFFFBFFFFFFFFFFFFFFFFFFF/FFFEFFFFF
@M05620:37:000000000-D9766:1:1101:16281:2768 1:N:0:19
ACCACACCTTCTACAATGAGCTGCGTGTGGCTCCCGAGGAGCACCCCGTGCTGCTGACCGAGGCCCCCCTGAACCCCAAGGCCAACCGCGAGAAGATGCCCAGGGGAGTGGCCCGCTACCTCTTCTGGTGGCCGCCTTCCTCCTTCCTGGCCTCCCGGGGCTGCGCCCTTTCTCACTGGTTCTCTCTTCTGCCGGTTTCCGTAGGACTCTCTTCTCTGACCTGGGTCCCCTTTGGAACTCTGCAGGGTCTA
+
BBBBBBBAFFFFGGGGGGBFGGHGGAEB4EGGGFFE?FFCDHGHHGGGGEFGGHGHHHHEEGGGGGGGGGGHFHHGGGGHGHHHHGGEDG>@CFHEFH2FG2<C//<//<FCFGC<@--<<<<DD00<0/C.CC-A..:C09C/;BFBBCAFB.CE.?-;-9..->DFFFFFBBBFFBF:F///9/9B9/;/BF-;AFFF?9:AD/9BF/;FEFF/9//;FFB.9/...;9FFBF/B///99/9FF-B9B/
@M05620:37:000000000-D9766:1:1101:12067:2768 1:N:0:19
AGTGCCAGCTCTCAATCGCACAGGGGACCCAGGGCCTGGCCCCTCCATCCAGAAAACCTATGACCTCACCCGCTACCTGGAGCACCAACTACGCAGCTTGGCTGGGACCTATGTGAGTAGCCAGCGTAGGACTCTGGGGGTGGGGGAGGGGTGAGGAGTTGGGGACAGGCAGGCCTAACCGTGGAGGGTTCTGGCAAATGATGGGGTGAGGGGGGGCTCTTTGGCCCTCGCACGTCCCCCTGACTGGCCTA
+
AAAAAFF@1CFFGGGGGG1FGAHEGGG0AFG0F0EF/BFFCGGCFGG1BGFGBGFHHGG1FFDGHHGHH00FGGEGHHHHHHHHFHHHGH1FA/?/EFHH/0B///0FE011<2BG1121BD10<//?/EH1FGD?CF/A---<<-AG---CAG.CG.//0/-A.-;:.:C.--A///;-9BA=-;-9AF-/:9/9/9;F//B9A---;----9--;@-/B9/BF/--9----;A--;-;@F-B//A-;//
@M05620:37:000000000-D9766:1:1101:13009:2797 1:N:0:19
AGTGCCAGCTCTCAATCGCACAGGGGACCCAGGGCCTGGCCCCTCCATCCAGAAAACCTATGACCTCACCCGCTACCTGGAGCACCAACTCCGCAGCTTGGCTGGGACCTATGTGAGTATCCAGCGTAGGAATCTGGGAGTTGGGGAGGAGTGAGGAGTTGGGGAAAGACAGTCCTAACCGTGGAGGGTTCTGGTAAATGATGGGGTGAGGAGGGGCTCTTTGGCTCCCACCAGTCCCCTTGTCTGGTCTA
+
>A>AAFFFBFFFFFGFGG2FGEGDFCFEFEEHEGGGAFAGHHG1EEGGHH3G3FGHHFHFHFFGHEGCGFG?E>EFHFHGGH1?GF1GF3FFEEG/E3BFEHHFEGHEFHHFDBGFFGFFGHHGHC/C@?11@GFGGHHCFHBCDCFDC?EG.GDGGGHHHFGGGGH.GFCGGHFFG0GHGG9B.CABGGGFFFFF0CBC00;9..AB?FFFFFBBBBEB9FFFBFFFFFFA.9FFFFFF.9BBF//://;
@M05620:37:000000000-D9766:1:1101:20192:2827 1:N:0:19
GAGGCTGCTTTGGAAGAAACTCATAGATTACTGCAACAGTTCCCCCTGGACCTGGAAAAGTTTCTTGCCTGGCTTACAGAAGCTGAAACAACGGCCAATGTGCTACTAGCACGAAACGAAGGCTAAAAGACTACACGAAAGGCCAAAAGCTGATGATGAAATAGCACGTAGGAAGGGCCTTTCTGCTTACGCACTCTTGTGGATGCACTTATCCACTAATCAACATTAGTACTAGTTACTACCAACAACGG
+
CCCBCCFBFFFFGGGGGGGGGGHHGHHHHHHHHHHHFGHFGHHHHGGGHHHHHHHHHHHHGHHHHHHHHHHHHHHHHGHHHHHFHHBEGHHH0/>E/?33@BEHBG34B3B3>/?/>/////?FB33BGE2BGG2B////?0///?2?201??F1D111?1111111-><0.110...<./<000==00<<.;-:/0;0CCD<://000/00000/0//;900::/000;00900;00900;/;;.:A9--
@M05620:37:000000000-D9766:1:1101:14989:2857 1:N:0:19
AGTGCCAGCTCTCAATCGCACAGGGGACCCAGGGCCTGGCCCCTCCATCCAGAAAACCTATGACCTCACCCGCTACCTGGAGCACCAACTCCGCAGCTTGGCTGGGACCTATGTGAGTATCCAGCGTAGGAATCTGGGAGTTGGGGAGGAGTGAGGAGTTGGGGAAAGACAGTCCTAACCGTGGAGGGTTCTGGTAAATGATGGGGTGAGGAGGGGCTCTTTGGCTCCCACCAGTCCCCCTGTCTGGTCTA
+
BBBBBFFFBFFFGGGGGGGCEFGGFFGGGGHHGGGGGGHHGHGHGGHHHHHHHHEHHGHGHHGHHHGHHHHGGFCGHHHHHHHAGHHHGGHHGGGGGHFGGHHGGEHHGHEFGFHGEDFGFHEGHGEDGGGHHHFHHGHFGHGHGGGGFDDGHFHHHGHEFFDGGGCCGHFHGFFHHHHHG.CDFEEFEFGEFGCFGGGGGFGGGGDDFFFFFFFFF-AFFFFFFFFFFFFFFFFFFFFFFFFFBFFFFF/
@M05620:37:000000000-D9766:1:1101:11223:2859 1:N:0:19
ACCACACCTTCTACAATGAGCTGCGTGTGGCTCCCGAGGAGCACCCCGTGCTGCTGACCGAGGCCCCCCTGAACCCCAAGGCCAACCGCGCGGTGAGTGGCCCGATACCTCTTCTGGTTGCCGCCTCCCTCCTTCCTGTCCTCCGGGCGCTGCGCCCTTTCTGCCTGGTTCTCTCTTCTGCCGTTTTTCGTCGGACTCTCTTCTTTGACCTGCGTCTCCTTTGGCCCTCGTCAGGTGCTCGCTCGGTCGAG
+
AAAAAAAAFFFBAGG4F4FFGGCHA2A24AAFF2BAEEEE2AGEAEEGAEGABGFHGHGEGC?EGGGEGGEHFHHFGGGHGHHHHEFGDG/>@/>/F1?FFF/</>AGC<GFHHHHHH<AGH-CCG.;;CGGHGGHHH0;GHHG.:-;BBGGGGBFBBFFFF/;BFFFFFFFFFFFFFFF/BBDFFF.;;;DBB-BBFFFFFFF/;FBFFFFFBF;;:BFFFFFBBA.99.;ADF9/:;BD-;ABB9.9;;
@M05620:37:000000000-D9766:1:1101:11407:2899 1:N:0:19
GAGGCTGCTTTGGAAGAAACTCATAGATTACTGCAACAGTTCCCCCTGGACCTGGAAAAGTTTCTTGCCTGGCTTACAGAAGCTGAAACAACTGCCAATGTGCCCACCATAAGGCAACTCGCCACGAAAACTCCCCAGTAGACCCCTAGCTACTAAAACACTGGCAAATACAACGGGCCTTAACGCATTCGCCCCCTTGTGGACACACTTGACCACTTATCCGAATAAGTACTAGAATCTGAAAAGCAAGG
+
>>A11>BACBB@GB1A1FABGFHHHBBDF1BADG11AGBFHA2BBBAA/0ABFFF0110FB2D2D1DB1BAABFB1BB1DBBBBFB11@B>BBBBE1B@BBB2@B1?>/BBBB@F0FCB>?>>/>><?//<BBFGC0?1B121B?//?@@@21@121@1??1?0FF101??111--.>-<C0==.A-<::0::.-;::C99.990CF.CFBF0;/.9000;;..9..0;://;/;/;//;F//;BB9/;99
@M05620:37:000000000-D9766:1:1101:15766:2928 1:N:0:19
ACCACACCTTCTACAATGAGCTGCGTGTGGCTCCCGAGGAGCACCCCGTGCTGCTGACCGAGGCCCCCCTGAACCCCAAGGCCAACCGCGAGAAGATGAGTGGCCCGCTGCCTCTTCTGGTGGCCGCCTCTCTCCTTCCTGGCCTCCCGGCGCTGCGCCCTTTCTCACTGGTTCTCTCTTCTGCCGTTTTCCGTAGGACTCTCTTCTCTGCCCTGCGTCTCCTTTGGAACTCTGCAGGTTCTAGATCGGAA
+
CCCCCCCCFFFFGGGGGGGGGGHHGGGEHGHHHGGGGGGGGHHHHGGGGGGGHHHHHHHGGGGGGGGGGGGHHHHGGGGHGHHHHGGGGGGGGGHGHHDB22F/?/>/A-.>>GBDFD11F<.<C@-<E.0;:CGFHHH00/CFHHHGGGG??99CF-A-9FFFFFBFFF/0;FFFFB:F0:BFB>AFBE9FA0.:.0;B/FBFF0;9000999A.:;9.BB000;/09BFBFFBFF?FFBF0:0:0...;
@M05620:37:000000000-D9766:1:1101:12598:2996 1:N:0:19
GAGGCTGCTTTGGAAGAAACTCATAGATTACTGCAACAGTTCCCCCTGGACCTGGAAAAGTTTCTTGCCTGGCTTACAGAAGCTGAAACAACTGCCAATGTGCTACCCGAACGGAACCGCAACTAAAAGCCTCCACAAGAGTCCAAGCGCTGATAACACCCTAGCACATAAGTGAGGCCTTTCCGCTCACGCCCTCTTGTGCACCCACTTGAACCCAACTCAACAATTGTCCTCATATCTACCAAGAACGG
+
AAAAABFBFFFFG4FGAGGFGFHHHH5FGBGHHHGGHHHHHHHHHGGGH2GGFFG2BGHH3FHHHBFGHHHGHHFHHHFHFCHHHG@@GGGGHFFH3FFBFEFFGHCGE/>>/AE/EFEF/</BF3B2BCBCF/FG2/0@0@FGHHDFACFGDH1?1???AE00C<101>>1<110...//<=D.AD-.<;CEGGHHHH0;0;09=C.CF00BFGG..9/0;/=B.;;9;0/;//////;/;::BAFFFAD
@M05620:37:000000000-D9766:1:1101:11658:3029 1:N:0:19
GAGGCTGCTTTGGACGAAACTCATAGATTACTGCAACAGTTCCCCATGGACCTGGACAAGTTTCTTGCCTTGCTTAACGAAGCTGAAACCTCTGGGATGCTACCCGTAAGGAAAGGCCCATAGAAGACTCCAATGGAGTAAAAGAGGTGATGAAAAAATGGCAAGTAAGACAGGCATTTACGATTTAGCACTATTGGGGATCCCATTGAACAATTCACAGAACCTGTACTTGTAACTGACAAGTCAAGGAC
+
>3AA>>CAC5B4F4BAEE2EEGHHHDGHHFAADF3BEGBFGADB22B33GBBFGAG131BDFG5DFG535ABBDB555BBFF>BG3333B3B33@BB312B4BFG1>/?0?B?C0B////3?BBD33B3BB?3?22B?2??333??/2/<2@>22@0<<?1?01<<11?1>0CF.<1111>.....00000<0==<0<A..;:CG;C0000:;00<0;00/;/.;.;0;;0;0;;0;90/0;.0;000:9;
@M05620:37:000000000-D9766:1:1101:10074:3079 1:N:0:19
ACCACACCTTCTACAATGAGCTGCGTGTGGCTCCCGAGGAGCACCCCGTGCTGCTGACCGAGGCCCCCCTGAACCCCAAGGCCAACCGCGAGAAGATGAGTGGCCCGCTACCTCTTCTTGTTTCCGCCTGCCTCCTTCCTGGCCTCCCGGCGCTGCGCCCTTTCTCACTGGTTCTCTCTTCTGCCGTTTTCCGTAGGACTCTCTTCTCTGCCCTGTGTCTCCTTTGGCACTCTGCAGGTTCTCGATTGGAA
+
ABCCCCCCFFFFGGFGGGFGGGHHGGGBFEHHHFGFEGEFGHGHHGGEGFFGHHHHGHHFGFGGGGGGGGGHGHHGGGGHGHHHHGGGGG/>CGHEHHH2>FFF0FACC-AGFGHGHH1<=10>0C.<C.<CFFHHHHHH0/::GHHGGGGGDD?DGG?DDFFFFF/:B/BFBFFFFFFF;BFFFFFFFFFFFF...;BFFFFFFFFFFF//AFF/;;;/:BFFF///9FF/:FFFFFFBBF/A/F/..99
@M05620:37:000000000-D9766:1:1101:20602:3142 1:N:0:19
AGTGCCAGCTCTCAATCGCACAGGGGACCCAGGGCCTGGCCCCTCCATCCAGAAAACCTATGACCTCACCCGCTACCTGGAGCACCAACTCCGCAGCTTGGCTGGGACCTATGTGAGTATCCAGCGTAGGAATCTGGGAGTTGGGGAGGAGTGAGGAGTTGGGGAAAGACAGTCCTAACCGTGGAGGGTTCTGGTAAATGATGGGGTGAGGAGGGGCTCTTTGGCTCCCACCAGTCCCCCTGTCTGGTCTA
+
AA>ABFFFBFFFGGGGGGGGGGHHGGGGGEHHGGGGGFHFGHGHGGGHFGHHHFBGHFCGHHHHHHFHHHHGGG@EHHHHGHHA1??GGFHHGGGGEEGHGHHGGGHHGHHHHHGHHHHHHHHHHGGGGGHHHHHHHEGGGHHHGCFGFDAFHHHHHGHHFHGGGGHHHHHHHHHHHHHHGDFGGGGGEGGGGGFGGGGGGGGGGGFFFFFFFFFFFFFFFFFFFFFFFFFFFFFFFFFFFFFFFFFFFFB
@M05620:37:000000000-D9766:1:1101:12866:3231 1:N:0:19
ACCACACCTTCTACAATGCGCTGCGTGTGGCTCCCGAGGAGCACCCCGTGCTGCTGACCGAGGCCCCCCTGAACCCCAAGGCCAACCGCGAGGCGAGTGGCCCGCTACCTCTTCTGGTCGCCGCCTGCCTCCTTCCTGCCCTCCTGGCGCTGCGCCCTTTCTGCCTGGTTCTCTCTTCTGCCGTTTTTCGTCGGACTCTCTTCTGTGACCTGCGTCTCCTTTGGCCCTCTTCAGGCCCTCGGTCGGGTGAG
+
BBBABBA>FFFFFGGFGG4AEEEGGGGBEEHHFFGG2EFCFHHHHGGEEEGGGFHHHHHGGGGGGGEGGGGHHHHGGGGHFHHGEGGGGG<B?/><CDC.FG.>-<ACGEGFHH0CCC0=;E--AA9;.9CEF9CFGE/;CBEE/;/9;DBBD-@FB-BFFF/;FFBEFFFF9/BBFFFF/B@;DFF.;9;A=B-9;BFFFFBF/;B/;BF.:;;BF9;/:FFF;/;AE./;BFF/9;A.B.;ABB-99.;
@M05620:37:000000000-D9766:1:1101:10934:3248 1:N:0:19
ACCACACCTTCTACAATGCGCTGCGTGTGGCTCCCGAGGAGCACCCCGTGCTGCTGACCGAGGCCCCCCTGAACCCCAAGGCCAACCGCGCGAAGATGAGTGGCGCGCTACCTCTTCTTGTGGCCGCCTCCCTCCTTCCTGGCCTCCCGGCGCTGCGCCCTTTCTCACTGGTTCTCTCTTCTGCCGTTTTCCGTAGGACTCTCTTCTCTGCCCTGCGTCTCCTTTGGCACTCTGCAGGTTCTAGATCGGAA
+
BBBBB@B3BCFFGGGGGG4AEEFFGFGAAEGGHABE2FE?DHHHHGGEEFGGFHHHHHHEEGCGGGGGGGGHHHHGGGGHGHHHHGGGGG/>BDDDGHHHHEG/-.>>@-<CGHHHHHGDC0.CGG:;C.9CFGGGGGGGBFGGGFFGGG@BBBBF?-9@@FFFFFFFFFFFFFFFFFFFFFFFFBAFFFFEFB.ADEFFFFFFF9;BFF/FAFF.@DBFFFFFFFF/:FFFFFFFFAFFFF/;FF/A.;A
@M05620:37:000000000-D9766:1:1101:19383:3256 1:N:0:19
ACCACACCTTCTACAATGAGCTGCGTGTGGCTCCCGAGGAGCACCCCGTGCTGCTGACCGAGGCCCCCCTGAACCCCAAGGCCAACCGCGAGAAGATGAGTGGCCCGCTCCCTCTTCTGGTGGCCGCCTCCCTCCTTCCTGGCCTCCCGGCGCTGCGCCCTTTCTCACTGGTTCTCTCTTCTGCCGTTTTCCGTAGGACTCTCTTCTCTGACCTGCGTCTCCTTTGGAACTCTGCAGGTTCTAGATCGGAA
+
AABCCCCBFFFFGGGGGGGGGGHHGGGGHGHHHGGGFGGFGHHHHGGGGGGGHHGHGHHGEGGGGGGGEFGHHHHGGGGHGGFHHGGGGGCGCGHGHH2FHHGGFGA@C->FHHHHHG1<GHGHH?DGGAHFHFEHHHHGHHHHHGEGDFACDGGGGFFFFFFFFFFFFFFFFFFFFFFFFFFFFFFFFFFFFFFADB0BFFFFFFFFFB0FFFF.BA=DFBFFFFFFFFFFFFFFFFFFFFFFFFFFFFF
@M05620:37:000000000-D9766:1:1101:18903:3264 1:N:0:19
AGTGCCAGCTCTCAATCGCACAGGGGACCCAGGGCCTGGCCCCTCCATCCAGAAAACCTATGACCTCACCCGCTACCTGGAGCACCAACTCCGCAGCTTGGCTGGGACCTATGTGAGTATCCAGCGTAGGAATCTGGGAGTTGGGGAGGAGTGAGGAGTTGGGGAAAGACAGTCCTAACCGTGGAGGGTTCTGGTAAATGATGGGGTGAGGAGGGGCTCTTTGGCTCCCACCAGTCCCCCTGTCTGGTCTA
+
AAAABFFFCFFFGGGGGGGCGGHGGGGGGGHHFGGGGGHHHHGHGGHHHHHHHHHHHGHHHGHHHHHHHHHGGEFGHHHHHHHHHHHHGHHHEGFGGHHHGHHGGGHHGHHHHHHHHHHHHHHHHGGGGGHHHHHHHHHGGHHHGGGGGGGHHHHHHGHHHHGGGGHHHHHHHHHHHHHHGGGGGGGGCFFGGGGGGGGGGGGGGGFFFFFFFFFFFFFFFFFFFFFFFFFFFFFFFFFFFFFFFFFFFFB
@M05620:37:000000000-D9766:1:1101:18771:3269 1:N:0:19
AGTGCCAGCTCTCAATCGCACAGGGGACCCAGGGCCTGGCCCCTCCATCCAGAAAACCTATGACCTCACCCGCTACCTGGAGCACCAACTCCGCAGCTTGGCTGGGACCTATGTGAGTATCCAGCGTAGGAATCTGGGAGTTGGGGAGGAGTGAGGAGTTGGGGAAAGACAGTCCTAACCGTGGAGGGTTCTGGTAAATGATGGGGTGAGGAGGGGCTCTTTGGCTCCCACCAGTCCCCCTGTCTGGTCTA
+
BBBBBFFFBFFFGGGGGGGGFFHGGGGGGGHHGGGGGGHHGHGHGGHHHHHHHEBFGGHHHHHHHHHGHHHGGGFGHHHHHHHHHHHHGHGHGGGGGHHHGHHGGGHHGGHHHHHHHHHHHHHHHGGGGGHHHHHGGHGFGHHHGGGGGGFHHHHHHGHHHHGGGGHHHHHGHHHHHCHHGGGGEFGGGGGGGGFFGGGFGGGGGGFFFFFEDFFFFFFFFFFEFFFFFFFFFFFFFFFFFFFFFFFFFF/
@M05620:37:000000000-D9766:1:1101:8810:3405 1:N:0:19
ACCACACCTTCTACAATGCGCTGCGTGTGGCTCCCGAGGAGCACCCCGTGCTGCTGACCGAGGCCCCCCTGAACCCCAAGGCCAACCGCGAGAAGATGCGCGGTTGCGGTACGGGACACCTCTTCGGAGGCTCCCCGGTCTCCTTCCTGCTGCTGCAGAGCTGGCACGTCTGTCAGGCGTTTCCGCTTTCGCCGTCTTGTGGATGAATTTGACCTCTTCTCCGACTTTGCACTTGAAACTGGCAAGTTCGG
+
>AAAAAA>BBFFGGGBAG1AA0EAEA?BAABGCBBAEEEEEGAGHGEEEEEFHHHFFHH///>EB/E>EEG01>?EEG/?//???FC@CC///?0?1?1///<>>>0--..=<.-<-..;CG0<G::.:;..C.CE---;.0;00;/0;9;//9/B///;;BFB--/9A---;FF/-/-;@@/B9BFFA/ABB-;-;E//;AF/;:///;///;;B;///;/;--;-;/;//;/;/;///9;;F/;:9;-;
@M05620:37:000000000-D9766:1:1101:10771:3417 1:N:0:19
AGTGCCAGCTCTCAATCGCACAGGGGACCCAGGGCCTGGCCCCTCCATCCAGAAAACCTATGACCTCACCCGCTACCTGGAGCACCAACTCCGCAGCTTGGCTGGGACCTATGTGAGTATCCAGCGTAGGAATCTGGGAGTTGGGGAGGAGTGAGGAGTTGGGGAAAGACAGTCCTAACCGTGGAGGGTTCTGGTAAATGATGGGGTGAGGAGGGGCTCTTTGGCTCCCACCAGTCCCCCTGTCTGGTCTA
+
AA>A3DFFBCFFGCFGFGCAECGFCGGGGGGDAEBEGGHHHHEGGEGGHHBGGGFHHGHHHGHHHHHFGGHGFFEGHHHHFGFHHHHGGHHHEEEGGHGHGGHGGGFGGHGHHHHGHHHHHHHHHCCE@DHHHHHHHHHGGFHHCGGGGGGGGHHHGFHHD/@FGGGHFHHGHHGHHHHHGGEGDEGG;FABFG;FFFFGFFGGGGFFFFFFFFFFFCFFFFFFFFFEAFFFFFFFFFFDFFFFFFFFFBB
@M05620:37:000000000-D9766:1:1101:15323:3424 1:N:0:19
ACTGCCCCTTCTCAATCGACCCGTGGATCCCTGCCCCGGCTCCCCCAGTCCGTCTAACCGTTACCTCCCTGGCTCCCAGGAGCACCAACTACTCCCCTTGTGCTGCCCGTAAGGCAAGGCTCCTCGCAGACTCCCCGGGAGTCCCCGCGCTGCTGCACCACTGGCAAGTAAGTCAGGCATTTCCGCTTTAGCACTCTTGTGGATCCAATTGAACCCTTCTCCGCATTTGTACTTGTAACTGCCAAGCCAGG
+
>>>>A>1>>CCFGGGBFAFEAEAAEAE11BFGFEHHCAA//BFCEG/B1BFBA0ABFG0>E//BBFB/FECGHH1?FCF/?FH/B?FFE0BG11B/?<BFBGD211BGCGG/FH0GAF/CFGGH0E/>E@GFFHA.ACC-<C/0/.<-;@@C.BF0;/CAA:FGGGGGBFGGGGGGGBEF0FGBEAA-ABFF/9BF/9BBBAB//-B:BBFF/9--;BFF//;-@BBFFFFFF/FB//BFF/;FFF-AFFF
@M05620:37:000000000-D9766:1:1101:10768:3437 1:N:0:19
AGTGCCAGCTCTCAATCGCACAGGGGACCCAGGGCCTGGCCCCTCCATCCAGAAAACCTATGACCTCACCCGCTACCTGGAGCACCAACTCCGCAGCTTGGCTGGGACCTATGTGAGTATCCAGCGTAGGAATCTGGGAGTTGGGGAGGAGTGAGGAGTTGGGGAAAGACAGTCCTAACCGTGGAGGGTTCTGGTAAATGATGGGGTGAGGAGGGGCTCTTTGGCTCCCACCAGTCCCCCTGTCTGGTCTA
+
3>AABFFFBFFFGGGGGGGGGGHHGEGGGGEEGEEEFGHHGHGFEGFHHHAFFF3BGFHGGGFGHHHFHHHFGFEEHFHFGGHEFGHHGHHH?E/EEEGHGHHEA/0BEGGHFHGHF?DGHHHHHFEDFEHFGHHHHHHAEGGF@FFG-ACHHBDFH<CG0CD?EGHFFHHBGGHFHHHHGG?BG?E-9FFGGFFGGEGGGFGG.A.9AFFFDFFFFBFFFFFFBFFFFFFFFFFFFFFFFEFFF//;BB9
@M05620:37:000000000-D9766:1:1101:18124:3446 1:N:0:19
AGTGCCATCTCTCAATCGCACAGGGGACCCAGGGCCTGGCCCCTCCATCCAGAAAACCTATGACCTCACCCGCTACCTGGAGCACCAACTCCGCAGCTTGGCTGGGACCTATGTGAGTATCCAGCGTAGGAATCTGGGAGTTGGGGAGGAGTGAGGAGTTGGGGAAAGACAGTCCTAACCGTGGAGGGTTCTGGTAAATGATGGGGTGAGGAGGGGCTCTTTGGCTCCCACCAGTCCCCCTGTCTGGTCTA
+
BBABBFFFFFFFGGGGGGGCGGHGGGGGEGHHFFGGCFHHEHGHGGHHHHHHGHHHHGHHHHHHHHHHHHHGGEEGHHHHGGHHHHHHGGHFEEFEEBGGGHGAFGHH/FGHHHHHHHH3HHHHHG<DGGHHHHHHHHHGDHHH?FGGGFEHHHHHHDGG0CADGGHHHHHHHHHHHHHHGFEGGGGACFFGGG;FGGGGGFGGGGFDFFFFFFFFFFFFBFBFF/BEFFFFFFFFFFFFFFFFFBFFFFB
@M05620:37:000000000-D9766:1:1101:23097:3450 1:N:0:19
GAGGCTGCTTTGGAAGAAACTCATAGATTACTGCAACAGTTCCCCCTGGACCTGGAAAAGTTTCTTGCCTGGCTTACAGAAGCTGAAACAACTGCCAACATGATACTACCCGTAACGAGAGGCAAAAAAAATAAACAAAAGGAAAAAAATAGACAATAAAAAAATGGAAAGTAAGGCAAAAATATACCATTTAACCCTCATGTCAATCCAATAGAAAAATTAACAACATTTGGACTTTGAACTGACAAGCC
+
>3AA>>CAB5B4F4BBAE4FGFGHHBFGGF4AFF4BCGBDFDABBAA2222BFGEF332ABAFDD5DA3B3BFFF33BBDGF3BF33BBB1?FGGF3B1133@4BB4442B1?>>//?////?/BB2?/>>0@22@@<<02?@20?0<A0<1>110111>F1<@=0<<<0;0:0;//;..;..00000=0;000;09...90000;90/99090;;0C..;;0CB0..9;///;;/;////;9/9:;F;..
@M05620:37:000000000-D9766:1:1101:12669:3460 1:N:0:19
GAGGCTGCTTTGGAAGAAACTCATAGATTACTGCAACAGTTCCCCCTGGACCTGGAAAAGTTTCTTGCCTGGCTTACAGAAGCTGAAACAACTGCCAATGTTCCGACCGTACGGCAATACTACTCAAGGACTCCCAGACCATCCCAGCGCAGCTAACGAACTGGCAAATAAATCAAGCCTATCCGATTTAGCCCTCTTGTGGATCGACTTGACACCTTCTCCACCATTGCCTTTGGAACTGACAAGCAAGG
+
ABBABBFBFFFFG4FFCGBGGGHHHFGGHGHHHHGFHGHFHHGHHGGGGBGFFFGBFGHHF5FHHFDGHHHCG2FGHHGGFAGFGG3DGF?FFFFG3C3BB4B4>B>>EF?/@//E/33BBFFHE333B0?BFG?F2//?22@<FG@<<@/<>?1?<...->10>010<00000000<<</0</..:AEGFFHHC:GGC::D009.;-CA00;909C0/9;;0/..0000//;;B///;BBB/BF.9F/..
@M05620:37:000000000-D9766:1:1101:19349:3499 1:N:0:19
AGTGCCAGCTCTCAATCGCACAGGGGACCCAGGGCCTGGCCCCTCCATCCAGAAAACCTATGACCTCACCCGCTACCTGGAGCACCAACTCCGCAGCTTGGCTGGGACCTATGTGAGTATCCAGCGTAGGAATCTGGGAGTTGGGGAGGAGTGAGGAGTTGGGGAAAGACAGTCCTAACCGTGGAGGGTTCTGGTAAATGATGGGGTGAGGAGGGGCTCTTTGGCTCCCACCAGTCCCCCTGTCTGGTCTA
+
BBABBFFFBFFFG4FFGGGGGGHCGGEGGGHGGGGGGGHHHHGGGGHHHHHHHGHHHEHGHFHHHFHHHHHGGEEFHHHGBGFHHHAGGHHHDGGGGEFGGHHGGGHHGHHHHHGHHHGHHHHHHGGGGGHHHHHHHEGEFGHHGGGCGGDHFHGCGDCHHHGFFGHAGHHFHHHHHGHHGGGGGGGGGGGGGGGGGFGFFGGGGGFFFFFFFFFFFFFFFFFFFFFFFFFFFFFFFFFFFFFFFFFFFF9
@M05620:37:000000000-D9766:1:1101:20895:3561 1:N:0:19
ACCACACCTTCTACAATGAGCTGCGTGTGGCTCCCGAGGAGCACCCCGTGCTGCTGACCGAGGCCCCCCTGAACCCCAAGGCCAACCGCGAGAAGATGAGTGGCCAGCTCCCTCTTCTTGTGGCCGCCTCCCTCCTTCCTGGCCTCCCGGCGCTGCGCCCTTTCTCACTGGTTATCTCTTCTGCCGTTTTCCGTAGGACTCTCTTCTCTGACCTGCGTCTCCTTTGGAACTCTGCAGGTTCTAGATCGGAA
+
BBBBBBBBFFFFGGGGGGGGGGHFGGGFHDHHHGGFGGGGGHHHHGGGFGGGHHHHHHHGGGGGGGGGGGGHHHHGGGGHGHHGHGGGGGGGGGHHFHHH2FFF?<??GFGGHHGH1=1>F1DGGGCGG<CGGHGHHHHHHGHH0GEGGGGGGGGGG-CDFFEFFFFFFFFFF/BFFFFFFFFFFFF.FFFFFFFFFFFFFBFFFFFFFF/:BFFFF.@AFFFFFFFBFFFFFF/FFFABFBFFFFB.AFE
@M05620:37:000000000-D9766:1:1101:9237:3593 1:N:0:19
ACCACACCTTCTACAATGAGCTGCGTGTGGCTCCCGAGGAGCACCCCGTGCTGCTGACCGAGGCCCCCCTGAACCCCAAGGCCAACCGCGAGAAGATGAGTGGGTGGCTTGCTCTTTTTGTTTGCGGCAGCCTCCTTCCTTGCTTCCCGGCGGTGCGAACGTTCTCACTGGCTCTCTCTTTTTCCGTTTTCCGTCGGACGCTCTTCCTTGCCTGGCGTCCCCTTTGGTCGTCTGTAGCTTGGCGATTGGTA
+
1AAAA?AAFFCDAGG1BEGGBDE1EBEAFAHF1F0EAEE/EHHHHGCGAAFCHBGGHE0ECGGGCA>EGGGHHC/EFE?F/CH</?E<CCC@/AFCGGB<>1<////?00-.==<1111-0<00<--<-::CCCE/:C::C0C000;:.-;--9-----;--9;AB/:B9--;;BFFFFE9///9-///9/9-;9;--;--99EFF/////;/;---B--A-9-///9/-;-9EF///9//-/9;@-:-//
@M05620:37:000000000-D9766:1:1101:15038:3624 1:N:0:19
ACCACACCTTCTACAATGAGCTGCGTGTGGCTCCCGAGGAGCACCCCGTGCTGCTGACCGAGGCCCCCCTGAACCCCAAGGCCAACCGCGAGGAGAGTGGCCCGCTACCTCTTCTGGTGGCCGCCTCCCTCCTTCCTGGCCTCCCGGCGCTGCGCCCTTTCTCCCTGGTTCTCTCTTCTGCCGTTTTCCGTAGGACTCTCTTCTCTGACCTGCGTCTCCTTTGGACCTCTGCAGGGTCTAGCTCGGACGAG
+
BCCDCCDDFFFFGGGGGGFGGGHHGEGBAEHGHGGEEGGGGHHHHGGGGEEGFHHHHHHGGGFGGGGGGGGHGHHGGGGHGHHHHGGGGGCFC/?CD?FFFHHG<ADGHHHHHHHHHG0EHHGGGGGHGHHGHHHHHHCGHHGGGGD-AGFGGFFFFFFFFFFBFFFFFFFFFFFFFFFFFFFDDFFBFDF.ADFFFFFFFFFFFFFFFFFF.@DFFFFFFFFFFBFFFFFFFFF-:BF0F0;BDF.;@BB
@M05620:37:000000000-D9766:1:1101:10514:3647 1:N:0:19
ACCACACCTTCTACAATGAGCTGCGTGTGGCTCCCGAGGAGCACCCCGTGCTGCTGACCGAGGCCCCCCTGAACCCCAAGGCCAACCGCGAGAAGATGCCCAGGTGAGTGGCCCGCTACCTCTTCTGGTGGCCGCCTCCCTCCTTCCTGGCCTCCAGGAGCTGCGCCCTTTCTCACTGGTTCTCTCTTCTGCCGTTTTCCGTAGGACTCTCTTCTCTGACCTGAGTCTCCTTTGGAACTCTGCAGGTTCTA
+
AA1AAA1AFF@@FGG13BBFBGFGEEFEA0FGHGC0AEE/EHHHHGAG//EAGDAGHFHGGGCGEGEGGGGHHHEEGGGEGHHHGFFGGCCGGGHF1<FGHCHECGHHHFFGFHGGGCGEHHHGHHHEGCGHHGC@CAHGHHAFGFFGFFGABFG//99E?F/C-@B@?FB/FFFFFFFFFFFFFFFFFFFFF@BFFFFFBBF?ABFFFFFFFFEFFFFF9FB9FFFFFFFFEFFFF9FFFFFFFFFFFF:
@M05620:37:000000000-D9766:1:1101:15214:3649 1:N:0:19
GAGGCTGCTTTGGAAGAACCTCAGAGACCACTGACACAGTACCCCCAGTCCAAATAACCGTTACCTCCCTGGCTAACAGCAGCTCCAACTACGTCCCCTGTGCTAACCGTACGGCAGGTCTCCTCGCAGACTCCCCGGACGTCCGCACGATGCTGCACCACTGGCAAGTCAGTCAGGCCTTTCCGCTTTCGCCCTCTTGTGGATCCAATTGACCGCTTCTCCGCCTTTGAACTTGTAACTGGCAAGCCCGG
+
AAAABAFABDFFFGGFGG4AGFE4B4B42B4BG3FE3BB3ABDA2EA23BB55A3BAG30EE1ABDB1BB3FHH3BB3F1FGH3B3BGH33B11B1??GF3B3@44?FE>G/>//>//0BBF11BE/>E/<1@F</BD//<><.<---<..<.0=0C/:.::GHEGHG00<GGHHB//.99C00....;;A...@.90;09;9//9;//9FF/;--;:DFFFD..99/;/;B//:/;FFFF/9:BA.9.-@
@M05620:37:000000000-D9766:1:1101:14639:3681 1:N:0:19
ACCACACCTTCTACAATGAGCTGCGTGTGGCTCCCGAGGAGCACCCCGTGCTGCTGACCGAGGCCCCCCTGAACCCCAAGGCCAACCGCGAGAAGATGCCCAGGTGAGTGGCCCGCTACCTCTTCTGGTGGCCGCCTCCCTCCTTCCTGGCCTCCCGGCGCTGCGCCCTTTCTCACTGGTTCTCTCTTCTGCCGTTTTCCGTAGGACTCTCTTCTCTGACCTGAGTCTCCTTTGGAACTCTGCAGGTTCTA
+
BBBBBBBBFFFFGGGGGGGGGGHHGEGEHFHHHGGGGGGCGHHHHGGGEDGGHHHHHHHGGGGGGGGGGGGGHHHGGGGHGHHHHGGGGGGGGGGHGBFHHHFG1GHFFGGGGHCGGGGHHHHHHFHHGHGHHGGGGEHGHGGHHGGGGGGGGFGGDG@-?>FFFFFFFFFFFFBFFFFFFFFFFFFFFFFFFCAFFFFFFFFFFFFFFFFFFFFFFFFFFFF;.:B/BF/BFFFFFFFFFFFFFFFFFFB
@M05620:37:000000000-D9766:1:1101:17527:3736 1:N:0:19
GAGGCTGCTTTGGAAGAAACTCATAGATTACTGCAACAGTTCCCCCTGGACCTGGAAAAGTTTCTTGCCTGGCTTCCAGCAGCGTCAACCACTTCCCATGTGCTCCCCGTAAGACACGTATCCTCGAAGACTCCCCGGGAAACAACGCGCTGCTGCACAACTAGCAAGTCAGTAAGGCATTTCCGCTTTCGACCTCTTGTGGATCCAATTGACCACTTCTAAGCCTTTGTACTTGTAACTGACAAGCCAGG
+
BABBBBFBFFFFGGGGGGGGGGHHHHHHHHHHHHHHHHHFHHHHHGGGHHHHHHGHFHHHHHHHHHHHHGHHHBFGHHGHHHH>>1113B?F@BFHHBBB4BF4@BFE/?>?G4BFBEB230B4B?EH/?FGFHHG/>>C//@@?FCCCD->><1>>>0<EH/<CD0GF0DGH00;GH.<GHHHGG.;CC..;;AFGGG0;C99FBFFGGGGFGGGGGGF0;9/9/;/;;:FFFFBFFFB/;BFF..:;AE
@M05620:37:000000000-D9766:1:1101:23359:3742 1:N:0:19
AGTGCCAGCTCTCAATCGCACAGGGGACCCAGGGCCTGGCCCCTCCATCCAGAAAACCTATGACCTCACCCGCTACCTGGAGCACCAACTCCGCAGCTTGGCTGGGACATATGTGAGTATCCAGCGTAGGAATCTGGGAGTTGGGGAGGAGTGAGGAGTTGGGGAAAGACAGTCCTAACCGTGGAGGGTTCTGGTAAATGATGGGGTGAGGAGGGGCTCTTTGGCTCCCACCAGTCCCCCTGTCTGGTCTA
+
AAAABFFFBFFFGGGGGGGGGGHGFGEF2EGHGGGGGGHHFHGHGGHHHFGHFFFHHGHHHHBHHHHHHHHGGEFGHHHHCGHHHHHAEHHHGGGGGHHHGHH/?EGH/GGHHHHHHHH3FGHHHGADFGHHHHHHHHHGEHHHCGGGGGGHHGHHHCGH0<-<EDHHHHHHHHHHHHHHGGGGGGGA;AFGGGFGGGGGGGGGGGFFEFFFFFFFFFFF/BBBF/;;AFFFFFFFFFFDFEFFF/;FBFF
@M05620:37:000000000-D9766:1:1101:8671:3814 1:N:0:19
AGTGCCAGCTCTCAATCGCACAGGGGACCCAGGGCCTGGCCCCTCCATCCAGAAAACCTATGACCTCACCCGCTACCTGGAGCACCAACTCCGCAGCTTGGCTGGGACCTATGTGAGTATCCAGCGTAGGAATCTGGGAGTTGGGGAGGAGTGAGGAGTTGGGGAAAGACAGTCCTAACCGTGGAGGGTTCTGGTAAATGATGGGGTGAGGAGGGGCTCTTTGGCTCCCACCAGTCCCCCTGTCTGGTCTA
+
ABBABFFFCFFFGGGGGGGGGGHHGGGGGGHHGGGGGGHHHHGHGGHHHHHHHHHHHGHHHHHHHHHHHHHGGGGGHHHHHHHHHHHHGHHHGGGGGHHHGEHGGGHHGHHHFHHHEHHHHHHHHGDDGGHHFHHHGHHEGHHEGGGGGGGHHFHHFGFHHHGGGGGHHHHHHHFHHGHHGGGGFFGGE?FGGGFGGGGGFGGGGGFFFFFFFFFFFFFFFFFFFFFFFBFFFFFFFFFFFFFFFFFFFF0
@M05620:37:000000000-D9766:1:1101:21386:3817 1:N:0:19
GAGGCTGCTTTGGAAGAAACTCATAGATTACTGCAACAGTTCCCCCTGGACCTGGAAACGTTTCTTGCCTGGCTTACAGAAGCTGAAACAACCTCCTCCAGGATGCTACCCGTAAGGAAAGGCTCCTAGAAGACTCCCAGGGAGTAAAAGAGCTGATGAAACCATGGCAAGTAAGTCAGGCATTTCCGCTTTAGCACTCTTGTGGATCCAATTGAACAATTCTCAGCATTTGTACTTGTAACTGACACGCC
+
CBBCCCFCFFFFGGGGGGGGGGHHH5DGHHFHHG4FGHFDGEHH2EAF22BBGE2GGA3BGGHGDGGEGHHGHHF3GHHHHHHHHBGHH3GH1BFHH2FHHFFH3EGGFGHGGGFHHHHHFHHHHGHHHHFHGHHHH/FGGG/F?2@22FAGGHH2GHFHFH0/FGHHHHGHGFGHHHHEH.GHHHHGGGGGHHHHHHHHHHHFEHGHHHHHHH00C:GHHFHHHGGGGGGGGGGGGFFFEGGGGG00;CF
@M05620:37:000000000-D9766:1:1101:11354:3878 1:N:0:19
GAGGCTGCTTTGGACGAAACTCATAGATTACTGCAACAGTTCCCCCTGGACCTGGAAAAGTTTCTTGCCTTGCTTAAAGAAGCTGAAACCACTGCCACTAAACTATCATACCCGAAAGGAGAGAAACCTATAATAAAACAAGGGCATAAAAGAGATGCAGAACAAATGGAAAGTAAGTCAGGAATTAACGCAATAGCAATCATCACGATCAAATTGAACAAACCACAGATGAGCAATTGATCATTACAAAG
+
>3AA>>CACBB4F4BAAE2EGGHHHCGHHHBBDG3BEGBFGD5BBAA22CABFGEB332BBFGDDFGA3B5BBDG55ADBGH3B333F311BGFGFF3B3333@B44B4BB33>>>@/BC/??/BCBB?333?BBB3FB??C?/?/2<<@2@?<<22@22???00?FFFHFH011>=>1=1<<01111><---.00==00<0<;00....:00;00:<:0/.9..;9./0000;9/9;9009000;0009/
@M05620:37:000000000-D9766:1:1101:18314:3893 1:N:0:19
AGTGCCAGCTCTCAATCGCACAGGGGACCCAGGGCCTGGCCCCTCCATCCAGAAAACCTATGACCTCCCCCGCTACCTGGAGCACCAACTCCGCAGCTTGGCTGGGACCTATGTGAGTATCCAGCGTAGGAATCTGGGAGTTGGGGAGGAGTGAGGAGTTGGGGAAAGACAGTCCTAACCGTGGAGGGTTCTGGTAAATGATGGGGTGAGGAGGGGCTCTTTGGCTCCCACCAGTCCCCCTGCCTGGTCTA
+
>>AAAFDFAFFFGGFGGAFAEAEGFEFGEE0BABEEAAGFEHGHGGHHGF1BBG1FGFGGGFAFFGC/FEAEEG>EHGG>FGH?FGGHGFGHGE/EEBGHGHHGE/0BEB<11GGGFFFFHHHHGC?<CCHHHGHHHBGGGFHGG-<<AACCC0<.CCC<0/ACEGHF:CG/:C99CFFAA9C@FEGGE.FFFB;CGFFFG/FFEBB@9FFFBF@@@99FFBFF//9;AFFBEFFFEBFB-9-9B9E/9//
@M05620:37:000000000-D9766:1:1101:23749:3949 1:N:0:19
GAGGCTGCTTTGGAAGAAACTCATAGATTACTGCAACAGTTCCCGCTGGACCTGGAAAAGTTTCTTGGCTGGCTTAGAGAAGCTGAAACAACTGCCAATGGGATGCTAACCGTAAGGACAGGGGACAAGAAGAATCCAAGGGAGAAAAAGAGAGAATGAAAAAATGGAAAGTAAGTAAGGCATTTCCGCGTTAGCACTATTGTGGATCCAATTGAACAATTACCAGCATTTGTACTTGTAACTGACAAGCC
+
A?AB>AC>C5B@F45FFF4BGCGHHFEGFF4FG54BCFFGE5DA2AAAEC2BFGFF332BBDFADGH33BAE1FF33BBGGGBFG33B@3B?FGE?CFBG312B1BBB4BB/??/B3?02??/////B02?2?B2?2B?2//<</@@<@</00//111<<?1?@>111<1>1>1>00=0/<<<0000..-::.::;::0;:0;0.090/:9;;:999;/;0;0000./;;0;0=;0;99999;/9:;;9..
@M05620:37:000000000-D9766:1:1101:9117:3957 1:N:0:19
AGTGCCAGCTCTCAATCGCACAGGGGACCCAGGGCCTGGCCCCTCCATCCAGAAAACCTATGACCTCACCCGCTACCTGGAGCACCAACTCCGCAGCTTGGCTGGGACCTATGTGAGTATCCAGCGTAGGAATCTGGGAGTTGGGGAGGAGTGAGGAGTTGGGGAAAGACAGTCCTAACCGTGGAGGGTTCTGGTAAATGATGGGGTGAGGAGGGGCTCTTTGGCTCCCACCAGTCCCCCTGTCTGGTCTA
+
BCBCCFFFDFFFGGGGGGGGGGHGGGGGGGHHGGGGGGHHHHGHGGHHHHHHHHHGHGHHHHHHHHHHHHHGGGGGHHHHHHHHHHHHGHHHGGGGGHHHGHHGGGHHGHHHHHHHHHHHHHHHHGFFGGHHHHHHHHHGGHHHGGGGGGGHHHHHHGHHHHGGGGHHHHHHHHHHHHHHGGGGGGGGGGGGHGFFGGGGHGHGGGFFFFFFFFFFFFFFFHHFFFFFFFFFFFFFFFFFFFFFHFFFFFF
@M05620:37:000000000-D9766:1:1101:9098:3960 1:N:0:19
AGTGCCAGCTCTCCATCGCACAGGGTACCCAGGGCCTGGCCCCTCCATCCAGAAAACCTATGACCTCACCCGCTACCTGGAGCACCCACTCCGCAGCTTGGCTGGGACCTATGTGAGTATCCAGCGTAGGAATCTGGGCGTTGGGGCGGAGTGAGGAGTTGGGGAAAGACAGTCCTAACCGTGGAGGGTTCTGGTAAATGATGGGGTGAGGAGGGGCTCTTTGGCTCCCACCAGTCCCCCTGTCTGGTCTA
+
>A3>>DFFCFFFGCFEAEE2E2FAF4BBG4BG2BE2AFFGHHGHGGHHHEFHGFHBBEHHAAFGHABFGHH>E0>>GHBF21BFGGE1?FH21?/E>F3??GFGGGFHGHHHHHHGHHHHHHHHHGGDGGHHHHHHGG/ADDGHFG.@D-;;C0<G:EGGGGGG?.CF/C9FGGGGGGGGGGFFAEDFDFFFFFFFFFFFFFFFFFFFEFF/DDFFFFFFFFFFFFFFFFFFFFFFFFFFFFFFFFFFFFF
@M05620:37:000000000-D9766:1:1101:23208:3967 1:N:0:19
ACCACACCTTCTACAATGAGCTGCGTGTGGCTCCCGAGGAGCACCCCGTGCTGCTGACCGAGGCCCCCCTGAACCCCAAGGCCAACCGCGAGAAGATGCCAAGGCCAGTGGACCGCTACCTCTTCTGGTGGCCGCCTCCCTCCTTCCTGGCCTCCCGGCGCTGAGCCCTTTCTCACTGGATCTCTCTTCTGCCGTTTTCCGTAGGACTCTATTCTCTGACCTGAGTCTCCTTTGGAACTCTACAGGTTCTA
+
ABCCCCCCFFFFGGGGGGGGGGHHGGGGHGHHHGGGGGGGGHHHHGGGFGGGHHHHHHHGGGGGGGGGGGGHHHHGGGGHGHHHHGGGGFGGGGHHHHHH2FG///??GHGDGHGGGCGFGHHGHH0GG/<GHGGGGGHGHHGGFHGGGGGGGGGGFGAGFFF?FFFFFFFFFFFFFFF/;;FFFFFFFFFFFFFFFFFFFFFD.FFFFF0BFFFFFFBFFFFFFFFFFFFFFEFFBB9B00;:;BFB0:;
@M05620:37:000000000-D9766:1:1101:12444:3996 1:N:0:19
GAGGCTGCTTTGGAAGAAACTCATAGATTACTGCAACAGTTCCCCCTGGACCTGGAAAAGTTTCTTGCCTGGCTTACAGAAGCTGAAACAACTGATGATAACCGAAAGGCACGGATACGATCAGAATCCAAGAGAATAGCCGAGCAGATGACCCCATGGAACGTAAGTCCGGCCGTTCCGCTATAGCTCTCTAGCGGATCCAATAGACCCCTTCACCGCATTTGTCAATGTAAATGACACGACAGAAACAA
+
BBBBBBFBFFFFGCGGGGGGGGHHHHHHHGHHHHHGHHHGHHHHHGGGHGHHHHHGHHHHFHHHHGFHHHHGHHHHHHHHGHHHHHGBHHHHHHG44BB@4BB>/>EFHHGHGCE/EGE?FGFFHHHGBBFF00B2B?2BFFCC//2@<@FGHGGGBGHHF1?>FAG>1>.CCC-<CGF.:;-.0;C<:;CC0=0=AADGGGG000C0:CA.CF09;.BD.;BFFB//;9//9B/;;BFFD--;@///9BF
@M05620:37:000000000-D9766:1:1101:11509:4006 1:N:0:19
AGTGCCAGCTCTCAATCGCACAGGGGACCCAGGGCCTGGCCCCTCCATCCAGAAAACCTATGACCTCCCCCGCTACCTGGAGCACCAACTCCGCAGCTTGGCGGTGACCTATGTGAGTATCCAGCGTAGGAATCTGGGAGTTGGGGAGGAGTGAGGAGGTGGGGAAAGACAGTCCTAACCGTGGAGGGTCCTGGGAAATGATGGGGTGAGGAGTGGCTCTTTGTCTGCCACTAGTCCCCCTGTCGGGTCTC
+
>3>AADFFBFCFGGGGGAFFAE4B2AEGGE2AFEEFFFB2ABFAEGFHFGA3B33BAF3BFAADBG31B?1EEF?EH3F1BFH?1?FHGFGHF/><E3GG/3///>/FGFG1FG2FGFG>G2><0<?/<?GH1F1<10<.>FG<C-<-<CC<C:0;G..;;ED-C..CFGGGGGFF00F.A9.-...9./9;9/.;F.B/9FF/EF.-...;..;;A.;/BF99B//;/B////:;/9A.-./9.999;./
@M05620:37:000000000-D9766:1:1101:12021:4018 1:N:0:19
ACCACACCTTCTACAATGAGCTGCGTGTGGCTCCCGAGGAGCACCCCGTGCTGCTGACCGAGGCCCCCCTGAACCCCAAGGCCAACCGCGAGAAGATGCGTGGCGGGCTGCCTCTTCTCGTGGCCGCCTCCCTCCTTCCTGGCCTCCCGGCGCTGCGCCCTTTCTCACTGGTTCTCTCTTCTGCCGTTTTCCGGATGACTCTCTTCTCTGACCTGCGTCTCCTTTGGAACTCTGCAGGTTCTAGATTGGAA
+
BBBBBBBAFFFFGGGGGGAGGFHHGEFAFEHHHFFE?EFCGHHHHGGGGEGGFHHHHHHGEGGGGEGGGGGGHHHGGGGHGHHHHGGEFG<BCGHEGH2<//>/<-<-A..;GHBGFF0.CC.@H--:C..;FBEGBFGF0;CAFGGFFFF;>ABDC-A=>FBFFFFFFBB/;FFFFFBF/BBFBADFFE9FA-..-/B/9FFFB/9BFB9/9FF.9.@9FB/B//9;9BFBFFBFF?AFF//:9/9/9/;
@M05620:37:000000000-D9766:1:1101:15085:4020 1:N:0:19
ACCACACCTTCTACAATGAGCTGCGTGTGGCTCCCGAGGAGCACCCCGTGCTGCTGACCGAGGCCCCCCTGAACCCCAAGGCCAACCGCGAGGAGAGTGGCCCGCTACCTCTTCTGGTTGCCGCCTCCCTCCTTCCTGGCCTCCCGGCGCTGCGCCCTTTCTCCCTGGTTCTCTCTTCTGCCGTTTTCCGTCGGACTCTCTTCTCTGACCTGCGTCTCCTTTGGACCTCTGCAGGTTCTCGCTCGGGCGAG
+
CCCCCCCBFFFFGGGGGGFGGGHHGEGBAEHGGFGEDGGGGHHHHGGGGGGGGHHHHHHGGGFGGGGGGGGHFHHGGGGHGHHHHGGEGGBDC/?=C?FFEHHG/>@DHGHHHHHHGH1AGH@@DG<C;CGGHCGHGH/:GHHH.;9@CGGGGGGFFFFFFF0;BFFFFFFFFFFFFFFFFF@ADFF0;;BFDC@CFFFFFFFF0;BFFFFFFDFFFFFFFFFFFFF:B00BFFF:0;B0A.;EFF-9;@C
@M05620:37:000000000-D9766:1:1101:17041:4035 1:N:0:19
AGTGCCAGCTCTCAATCGCACAGGGGACCCAGGGCCTGGCCCCTCCATCCAGAAAACCTATGACCTCACCCGCTACCTGGAGCACCAACTCCGCAGCTTGGCTGGGACCTATGTGAGTATCCAGCGTAGGAATCTGGGAGTTGGGGAGGAGTGAGGAGTTGGGGAAAGACAGTCCTAACCGTGGAGGGTTCTGGTAAATGATGGGGTGAGGAGGGGCTCTTTGGCTCCCACCAGTCCCCCTGTCTGGTCTA
+
BBABBFFFBFFFGGGGGGAFEEHAFEDEGEFGFEDGGFHHHFGEEFHHHHHHHHFHHGHHGHF5GHHHHHHEGGGGHHHHHHFHHHHHGHHHGGGGGHHHGHHGGGHHGHHHHHHHHGHHHHHHHGFGGGHHHHHHGHHGCHHHGGGGGGFGGGHHHGHHHHGGGGHHHHHHFHHHHHHHGEEBGGGGCFFGGGBFFGGGGGGGGGFBFFFFFFBBBBFFFFFFFFFFFFFFFFFFFFFFBFFFFFFFFFF
@M05620:37:000000000-D9766:1:1101:10259:4048 1:N:0:19
GAGGCTGCTTTGGAAGAAACTCATAGATTACTGCAACAGTTCCCCCTGGACCTGGAAAAGTTTCTTGCCTGGCTTCCAGCAGCTTCAACCACTTCCTACAGGACGCTAACCGTACGGAAAGGCTCCTAAAAGCCTCACAAAACAACACCGAGCTACTCAACCACTGGCACGTCAGTCAGGCCTTTCAGCTTACGCACTCTTGTGCATCCCCTTGACCCATTATCCACATTTGTACTTGTAAATGACAAACC
+
ABBABBFAFFFFGFGGFGGGGGHHHHAGHFHHHHGGHHHHHHHHHGGGHFHHHHHBGFHGBDHHHDFGHHHHHBBBGHFFGHB3@55DDBFGHHHHH@@F33B1>>F1?BB/??ECE/?EHGE3B?333B2B0BFHGH2200@//?/?<@CFGG1?C1G1FGGFHHEHG1<GAEA=GFHH/CFHHHBGC000;;;;DGF0;CC000;;FA9FGGFGG;EG000000::C9FBFFFGBFFFF/9FFF/:.;;
@M05620:37:000000000-D9766:1:1101:14264:4057 1:N:0:19
AGTGCCAGCTCTCAATCGCACAGGGGACCCAGGGCCTGGCCCCTCCATCCAGAAAACCTATGACCTCACCCGCTACCTGGAGCACCAACTCCGCAGCTTGGCTGGGACCTATGTGAGTATCCAGCGTAGGAATCTGGGAGTTGGGGAGGAGTGAGGAGTTGGGGAAAGACAGTCCTAACCGTGGAGGGTTCTGGTAAATGATGGGGTGAGGAGGGGCTCTTTGGCTCCCACCAGTCCCCCTGTCTGGTCTA
+
AB>ABFFFBFFFG4FFGGGAFCHCGGEEEEHHFEGECFHHFHGHGGHFHHHHEHHGHGHBFFFHHDFHHHHFG>>EHHGG?FGHHH1?EGHB>E?E>GBEFHHGGGHHGHHHHHHHHHGHHHHHHGDGGGHHHHHHHHCFGHHHGGGGGDEHH0GHGGBGHHGGGFGHFHHHHHHHHHHHGGGGFEGGCFFGGGCFGGGGGGGGGGFFFFFFFFFFFFFFFFFFFFFFFFFFFFFFFFFFFFFFFFFFFFF
@M05620:37:000000000-D9766:1:1101:8820:4063 1:N:0:19
AGTGCCAGCTCTCAATCGCACAGGGTTGCCAGCCCGTGGCCCGTTCATCCAGAAAACCTGTGACCTCACCCGCAACCTGGCGCACCCCCTCAGCAGATAGGCTGGGACCTATGTGAGTATCCAGCGTAGGAATCTGGGCGTTGGGGCGGCGTGCGGAGTTGGGGACAGCCAGTCCTAACCGTGGCGGGTTCTGGTAAATGATGGGGTGAGGCGGGGCTCTTTGGCTCCCACCAGTCCCCCTGTCTGGTCTA
+
>A>>ADD11BBFGGGGGFG1A0AA00B00BB100BAA/AE0B//0012DBFF1FF00AA0112DBDBFE00>E>>E0B0B0/?>>EG/>>/01B1B0B1BB1C0/<BG?B<FGBF2>F21F22@G@?/A<?1?GEHEF/<<ACECG.:C-:;-:;A-;-/BF@@---;---;BFBF9/BA@BE@-;;@9EFFFF;/9B/F/FFFF?9@-AA-;@@?--A:BFFFEB/AE-FF?FFEFBFF@FFBFFB/;FB
@M05620:37:000000000-D9766:1:1101:15205:4093 1:N:0:19
ACCACACCTTCTACAATGAGCTGCGTGTGGCTCCCGAGGAGCACCCCGTGCTGCTGACCGAGGCCCCCCTGAACCACAAGGCCAACCGCGAGAAGATGCCCAGGTGAGTGGCCCGCTACCTATTCTGGTGGCCGCCTCCCTCCTTCCTGGCCTCCCGGAGCTGCGCCATTTCTCACTGGTTCTCTCTTCAGCCGTTTTCCGTAGGACTCTCTTCTCTGACCTGAGTCTCCTTTGGAACTCTGCAGGTTATA
+
AA>1>A1>FFC1AFF1ABFAF1B1AAABG0FF1B0AAEEEFHGHHGEE//B/GF1FG00AEEGGCEEEEGGFFBE0FGHF/FFGC/</<<><//?F111?G1//1110<1A?GH?@@CC0G1=G<D0D0C.CC??@C..;:C.;00;GFG.A0A..9?@A@?F/9@E-AFF/;//;9FFBF/BFB/B/F/;B;9-;;EFFAF?--/9BBFFB//BFB/FBFB-BF///9BFFBF/F//:9F/;9BFA////
@M05620:37:000000000-D9766:1:1101:15825:4125 1:N:0:19
ACCACACCTTCTACAATGAGCTGCGTGTGGCTCCCGAGGAGCACCCCGTGCTGCTGACCGAGGCCCCCCTGAACCCCAAGGCCAACCGCGAGGGGAGTGGCCCGATAACTCTTCTGGTTGCCGCCTCCCTCCTTCCTGGCCTCCCGGCGCTGCGCCCTTTCTACCTGGTTCTCTCTTCTGCCGTTTTCCGTCGGACTCTCTTCTCTGACCTGAGCCTCCTTTGGACCTCTTCAGGTTCTCGCTCGGACGAG
+
AAAABBBBFFFFGGGFFFGEG5AEEEEEHEHHGGFEEEGGGHHHHGGGEAEEFEHHGGHGGGCGGGGGGGGHGHEEGFGEEFHGHCFEC@CCC/>A?/?FFCGG>->.1===0G0D0=0..<-;-.::.;:CC=0G09/9;FGG.9-;A@BB9-9DB=B/;//9BFF.//;FFFF/BBFF/;@..FA;/DFA?--;@BFFFF////;/BFFB/9/;/.;BF/9FB/9.9//999//;9;/.99EB?.-9-;
@M05620:37:000000000-D9766:1:1101:13630:4137 1:N:0:19
AGTGCCAGCTCTCAATCGCACAGGGGACCCAGGGCCTGGCCCCTCCATCCAGAAAACCTATGACCTCACCCGCTACCTGGAGCACCAACTCCGCAGCTTGGCTGGGACCTATGTGAGTATCCAGCGTAGGAATCTGGGAGTTGGGGAGGAGTGAGGAGTTGGGGAAAGACAGTCCTAACCGTGGAGGGTTCTGGTAAATGATGGGGTGAGGAGGGGCTCTTTGGCTCCCACCAGTCCCCCTGTCTGGTCTA
+
>1>AAFFC1F@FGGGGGFFEGGCFFGGGGGHHGEFGGGGHHHGAEGHFHGGHGGHH0EEEGGHHHHGHHFCEGECGHBGGFGGFGHHHGGGFEE?@EGHHGFBEEFAGEFHDGFG2G>FGHHHHHGGGGEH1FHH1DBGGCGFHG?FCAAEFCDHFBCC/<<C-.:..GHFHFF;GHGGGG.=A?99A9CFFFG;FFB0FF0BFGBF?E?A/AF@@@@-BF/9BF/F--9-9AA9;F/AA99B9/9B///9
@M05620:37:000000000-D9766:1:1101:13617:4149 1:N:0:19
AGTGCCAGCTCTCAATCGCACAGGGGACCCAGGGCCTGGCCCCTCCATCCAGAAAACCTATGACCTCACCCGCTACCTGGAGCACCAACTCCGCAGCTTGGCTGGGACCTATGTGAGTATCCAGCGTAGGAATCTGGGAGTTGGGGAGGAGTGAGGAGTTGGGGAAAGACAGTCCTAACCGTGGAGGGTTCTGGTAAATGATGGGGTGAGGAGGGGCTCTTTGGCTCCCACCAGTCCCCCTGTCTGGTCTA
+
CCBCCFFFDFFFGGGGGGGGGGHHGGGGGGHHGGGGFGHHHHGHGGHHHHGHHHGHHGHHHHHHHHHHHHHGGEGGHFHHGHHHHHHHGHHHGGGGGHHHGHHGGGHHGHHGHGHHGHGHHHHHHGEGGGHHHHHHHHGGGHHHGGGGGGGGHFHHHGHFGHGGGGGHHHHGHHHGHHHHGGFGDEGGFFGFFG<FGGFFGGGGGG.DEFFFFFFFFFFFFFFFFFFFFFFFEFFFFFFFFFFFFFFFFB0
@M05620:37:000000000-D9766:1:1101:11984:4152 1:N:0:19
AGTGCCAGCTCTCAATCGCACAGGGGACCCAGGGCCTGGCCCCTCCATCCAGAAAACCTATGACCTCACCCGCTACCTGGAGCACCAACTCCGCAGCTTGGCTGGGACCTATGTGAGTATCCAGCGTAGGAATCTGGGAGTTGGGGAGGAGTGAGGAGTTGGGGAAAGACAGTCCTAACCGTGGAGGGTTCTGGTAAATGATGGGGTGAGGAGGGGCTCTTTGGCTCCCACCAGTCCCCCTGTCTGGTCTA
+
A3>AADDFBFFFFGGGGFGGEGGHGGGGGGHHGGGDGCHACGEHGGBHDGFBE33BG13FGHB53F3GFGHGG@>>FBGCHEGC1?1FACBGGE>E/?BFEGHG?EGGGFFHHHFHHHHHEFFHEC/?<AFHGHGFG00?CGF1@-.-ACD<.D0CC.CGHHCCCDHHGGBGGFFGHEHH@CCB.EDB..CFGGFFFGGFFFFGGGABEFFFFFBBB-EFFFFFFBF.EFFDFFFFFFFFBFFFFFF/BBB
@M05620:37:000000000-D9766:1:1101:18836:4161 1:N:0:19
AGTGCCAGCTCTCAATCGCACAGGGGACCCAGGGCCTGGCCCCTCCATCCAGAAAACCTATGACCTCACCCGCTACCTGGAGCACCAACTCCGCAGCTTGGCTGGGACCTATGTGAGTATCCAGCGTAGGAATCTGGGAGTTGGGGAGGAGTGAGGAGTTGGGGAAAGACAGTCCTAACCGTGGAGGGTTCTGGTAAATGATGGGGTGAGGAGGGGCTCTTTGGCTCCCACCAGTCCCCCTGTCTGGTCTA
+
AAAABFFFCFFFFGGGGFFGGGFGGGGGGFHHFGEGGGHHHHGHGGGHHHHHHHHGHFHHHHHHHHHGHHHGGEEFHHHHHHHHHGFCFHHHFGGGG3BGGGHFGGHHGGHFGHHGFHGFHHHGHGDGGGFHFHGHHGHEGHHHGFFGGGDGFHHHCEGGHHGGGGHHHHHHHHHGHHFGCCE?FGGGGGAFFGCFFFGFFGGGGGFFFFFFFFFFFFFFFFFFFFFFFFFFFFFFFFFF=FFFFFFB;BB
@M05620:37:000000000-D9766:1:1101:18818:4173 1:N:0:19
AGTGCCAGCTCTCAATCGCACAGGGGACCCAGGGCCTGGCCCCTCCATCCAGAAAACCTATGACCTCACCCGCTACCTGGAGCACCAACTCCGCAGCTTGGCTGGGACCTATGTGAGTATCCAGCGTAGGAATCTGGGAGTTGGGGAGGAGTGAGGAGTTGGGGAAAGACAGTCCTAACCGTGGAGGGTTCTGGTAAATGATGGGGTGAGGAGGGGCTCTTTGGCTCCCACCAGTCCCCCTGTCTGGTCTA
+
ABAABFFFCFFFGAFGFFGAECHCGEEEGFFHBEEEGGGHHHGHGGHHHGGHHHHGHGHHHDGHHFGHHHHGG>EGHHFGBBGHHHFFEFHF/E?EEHBGGHHGGGHHGHHHHHHHHHHHHHGHHGGFGGHHHHHHHHAFGHHHGGGGGGEHHFHHHGHHHHGGGGHGFHHHHHHHHHHHGGGGGGGGEGFGGGGGGGGGGGGGGGFFFFFFFFFFFFFFFFFFFFFFFFFFFFFFFFFFFFFFFFFFFFB
@M05620:37:000000000-D9766:1:1101:22958:4227 1:N:0:19
AGTGCCAGCTCTCAATCGCACAGGGGACCCAGGGCCTGGCCCCTCCATCCAGAAAACCTATGACCTCACCCGCTACCTGGAGCAGCAACTCCGTAGCTTGGCTGGGACCTATGTGAGTATCCAGCGTAGGAATCTGGGAGTTGGAGAGGAGTGAGGAGTTGGGGAAAGACAGTCCTAACCGTGGAGGGATCTGGTAAATGATGGGGTGAGGAGAGGCTCTTTGGCTCCCACCAGTCCCCCTGTCTGGTCTA
+
AA>AAFFFAFFFGGGGFGGGGCGDGCEEDEGHGGGGGGHHCHGEGGHHGGHHF3CGHGHHHHGHHHHHHGHGGEEEHHHHHHHH3B1BG3BFE/0?FBGHGHHG//BFE0BFGHHFFH2DHFDGHGGGGGFGHHGHHH0FFGFH1?<ADGCFHFGGHGHHHHCGEDHFGHHH<:CG0CGHGGHGGHGG./=CF0B;BFGGFFFGGGGBEGFFB.;;DFFFFF/;;FFFFFFFFFFFFFFFBFFFFF/FFB/
@M05620:37:000000000-D9766:1:1101:24342:4307 1:N:0:19
AGTGCCAGCTCTCAATCGCACAGGGGACCCAGGGCCTGGCCCCTCCATCCAGAAAACCTATGACCTCACCCGCTACCTGGAGCACCAACTCCGCAGCTTGGCTGGGACCTATGTGAGTATCCAGAGTAGGAATCTGGAAGTTGGGGAGGAGTGAGGAGTTGGAGAAAGACAGTCCTAACAGTGGAGGGTTCTGGTAAATGATGGGGTGAGGAGGGGCTCTTTGGCTCCCACCAGTCCCCCTGTCTGGTCTA
+
>1>AADF11CCFGFGGGFGAECBA0A0ABECH00E/AFHHGFEAEFFHHAGH1B1GHFH1GG2FHDGHFF0E/>EEGHFH0FGHHHHGGHHHEEEGEFHHGBGF/EFHGGHGHHHHGHBH22BF<GFDFHHHHHGHH1@@?<1?<@FGGCEGHH10>><CGF0<<CGHHHHFGCGGHHHFGC0/;:EC:FF0CFBFFGGGGGGGGGE@FGFFFG@@@-EFFFFFFEFFFFFFEFBFFFFB--9;FFBFFFB
@M05620:37:000000000-D9766:1:1101:24326:4318 1:N:0:19
AGTGCCAGCTCTCAATCGCACAGGGGACCCAGGGCCTGGCCCCTCCATCCAGAAAACCTATGACCTCACCCGCTACCTGGAGCACCAACTCCGCAGCTTGGCTGGGACCTATGTGAGTATCCAGCGTAGGAATCTGGGAGTTGGGGAGGAGTGAGGAGTTGGGGAAAGACAGTCCTAACCGTGGAGGGTTCTGGTAAATGATGGGGTGAGGAGGGGCTCTTTGGCTCCCACCAGTCCCCCTGTCTGGTCTA
+
AB>AAFFFBFFFGAGGFFG2E?HCGGEFFDCGAEFEFGHHHHGHGGGHHFFHHHHHHGHHHFHHHHHHHHHGGEFGHHHHFGHHHH11EGHG?ECEGFGHGHHGGGHHGHHHHHHHHHHHHHHHHGFGGGHHHHHHHF?FGHHHGGFGGGEGHFHHHGHHHHGGGGHGHHHHHHHHHHHHGGEGGGGGEGGGGGFGGGGGGGGGGGFFFFFFFFFFFFFFFFFFFFFFFFFFFFFFFFFFFEFFFFFFFFB
@M05620:37:000000000-D9766:1:1101:10498:4332 1:N:0:19
GAGGCTGCTTTGGAAGAAACTCATAGATTACTGCAACAGTTCCCCCTGGACCTGGACAAGTTTCTTGCCTTGCTTACAGAAGCTGAAACAACTGCCACTAATCGCAAGGCAAGGCTACGAGAAGACTCCAAGGTAAAAAAAGAGCAGAAGAAACAATGACAAAAAAGTCAGGAAGTTCCGCATTAGAACTCTTGCGGATACAATTCAACAATAAACAACTTAAGTAATTTGAACTTTTAAGCAAGGGAAAA
+
>3AB>>FA4BB4E4ABF44FGGGHHFHHHHBDDG4FCEBBFDDBB2AA2GBBGHEF231BDFGDDHHBABABBFG535BDFG3BB33F331BG33333B334B?11?/11B?111B3B//?E?EFG3BBFG3/3B41B1>@AE@01@C0@1<F00/?<<?F100<-E1=>DCG0.<0=0.<-..0<;000;0000--;-.0;000000;0900;0:9.9/00;0000;00;9;:000/99/:;/....;99
@M05620:37:000000000-D9766:1:1101:11190:4350 1:N:0:19
ACCACACCTTCTACAATGAGCTGCGTGTGGCTCCCGAGGAGCACCCCGTGCTGCTGACCGAGGCCCCCCTGAACCCCAAGGCCAACCGCGAGAAGATGCCCAGGTGAGTGGCCCGCTACCTCTTCTGGTGGCCGCCTCCCTCCTTCCTGGCCTCCCGGCGCTGCGCCCTTTCTCACTGGTTCTCTCTTCTGCCGTTTTCCGTAGGACTCTCTTCTCTGACCTGAGTCTCCTTTTGAACTCTGCAGGTTCTA
+
CCCCCDDAFFFFGGGGGGAFGGHHGFGBEEHHHFFEDGGGGHHHHGGGGEGGGHHHHHHEGEFGGGGGGGGHHHHGGGGHGHHHHGGGGG<CGGHEGHHHHGHF1?DGHDCFHHGGGGFHHHFGHFHHHHDHHGGGGGHGHGFHGGGGGGGGGGGFGC;;CBFFACFFFFFFFFFFFFFFFFFFFFFFFFBFBDFFFFFFFFFFFFFFFEFFFFF:BFFFFFF/BFF0;0FFFFFFFFFFFFFFFFFFFFF
@M05620:37:000000000-D9766:1:1101:19510:4372 1:N:0:19
GAGGCTGCTTTGGAAGAAACTCATAGATTACTGCAACAGTTCCCCCTGGACCTGGAAAAGTTTCTTGCCTGGCTTACAGAAGCTGAAACAACTGCCTACAGGATGCTACCCGTAAGGAAAGGCTCCTAGAAGACTCCAAGGGAGGAAAAGAGCTGATGAAACAATGGCAAGTAAGTCAGGCATTTCCGCTTTAGCACTCTTGTGGATCCAATTGAACAATTCTCAGCATTTGTACTTGTAACTGACAAGCC
+
AABBAAFBFFFFGFGGGGGGGGHHHFGHGHHHHHGHFHHGGGGHHGGGGHHHHHGHBFFGGHHGHHHFHHHHHHHFGHHHHHHHHFEHGHHHHHHHBG2B33BB3BB4EBB??/E0BFGBEF?3B??B?BG?3B?BFGF?CFE</?BGG2/@2@22<22FFFCG<1F?FGA<<FF@@>1>>F<1DGHDCDFG0==0<0<D=<0<<:C;GCG;<;;CCGF:000;;0/;;FFF0;;CF000CF;00CB09;;
@M05620:37:000000000-D9766:1:1101:24418:4379 1:N:0:19
AGTGCCAGCTCTCAATCGCACAGGGGACCCAGGGCCTGGCCCCTCCATCCAGAAAACCTATGACCTCACCCGCTACCTGGAGCACCAACTCCGCAGCTTGGCTGGGACCTATGTGAGTATCCAGCGTAGGAATCTGGGAGTTGGGGAGGAGTGAGGAGTTGGGGAAAGACAGTCCTAACCGTGGAGGGTTCTGGTAAATGATGGGGTGAGGAGGGGCTCTTTGGCTCCCACCAGTCCCCCTGTCTGGACTA
+
BBBBBFFFBFFFGGGGGGGGGGFGFGGGGGHHGGGGGGGHHHGHGGHHHHHHHHHHHGGHHHHHHHHGHHHGGGGGHGHHHHHHGHHHGFHHGGGGGHHHGHHGG/GGGFHHHHHHHGHHGGHHGGGGGFHFHHHHFHHGGHHHGGGG->>GHHHHHGHHHHGGGGHHHHHHHHHHHHHHGEFGDGGGCFFGGGBGGGGGGGGGGGFFFFFFF.;BFBFFFFFFF/FEEFFFFFFFFFFD-;;FFFF/;;;
@M05620:37:000000000-D9766:1:1101:9282:4421 1:N:0:19
ACCACACCTTCTACAATGAGCTGCGTGTGGCTCCCGAGGAGCACCCCGTGCTGCTGACCGAGGCCCCCCTGAACCCCAAGGCCAACCGCGAGAAGATGAGTGGCGCGCTACCTCTTCTGCTGGCCGCCTCCCTCCCTCCTGGCCTCCCGGCGCTGCGGCCTTTCTCACTGGTTCTCTCGGCTGCCGTTTTCCCTAGGTCTCTCTGCTCTGCCCTGAGTCTCCTTTGGCACTCTGCAGGTTCTAGATCGGAA
+
AAAAA?AAFFFFFGGGB11BGF1GEEGEF?BGGGG?EAE?EGAGHGGGGEGCGHHGFHHE?FGEFEGEGGGF1BGFGGE?FHHHHGGCCCCCCGHHHFG12?/</?/<@AC0>GG1>000=</.<<-;::C./=A.:CFBFEG9FGGG.;-9AG?F--@@-;BFF/;F/;9;/BFF/B----------;A/9//;-//;;B/////;;////-99--BF/;FF/9B///9B/B/9FFFFFFF/;FBF-;-9
@M05620:37:000000000-D9766:1:1101:20593:4450 1:N:0:19
ACCACACCTTCTACAATGAGCTGCGTGTGGCTCCCGAGGAGCACCCCGTGCTGCTGACCGAGGCCCCCCTGAACCCCAAGGCCAACCGCGAGAAGATGCCCAGGTTAGTGGCCCGCTACCTCTTCTGGTGGCCGCCTCCCTCCTTCCTGGCCTCCCGGCGCTGCGCCCTTTCTCACTGGTTCTCTCTTCTGCCGTTTTCCGTAGGACTCTCTTCTCTGACCTGAGTCTCCTTTGGAACTCTGCAGGTTCTA
+
BBCCCCCCFFFFGGGGGGGGGGHHGFGGGGHHHGGGGGGGGHHHHGGGFGGGHHGHGHHGGGGGGGGGGGGHHHHGGGGHGHHHHGGGGGGGGGHHHHHHHEHFGGHHHHHGHHCCCFGHHHHGHHHHGHDHHGGGFGHGHHGHBGFFGGGGFGGGG?-:AD9DFFFFFFFFFFFFFFFFFFBFFFFFFFFFFFFFFFHFFFFFBFFFFFFFFFFFFFFFFFFFFBFFFFFFFFFFFBFFFFFFFFFBFF0
@M05620:37:000000000-D9766:1:1101:18415:4455 1:N:0:19
ACCACACCTTCTACAATGAGCTGCGTGTGGCTCCCGAGGAGCACCCCGTGCTGCTGACCGAGGCCCCCCTGAACCCCAAGGCCAACCGCGAGGAGAGTGGCCCGTTACCTCTTCTGGTCGCCGCCTCCCTCCTTCCTGGCCTCCCGGCGCTGCGCCCTTTCTCCCTGGTTCTCTCTTCTGCCGCTTTCCGTCGGACTCTCTTCTCTGACCTGCGTCTCCTTTGGACCTCTGCAGGTTCTCGCTCGGCCGAG
+
BBBBBBBBFFFFFGGGFGFGGGHGGGGGGGHHHGGGGFGFGHHHHGGGGGGAGHHHHHHGGGEGGGGGGGGHHHHGGGGHGHGHGGEG?D/C//??D?2/FCCD/0?C<<D1<GD11<1<-<--AF.:::/E/0=GHB/;:0CA..--;9--.-;D9-99BF9BBB/.BF/99BB/B99B/B>-;.A/;9/:-;--@FBF/BB99999B//9.-;BFF///;F//9BFF////;F9/;F/..:.BF..9--
@M05620:37:000000000-D9766:1:1101:12960:4478 1:N:0:19
AGTGCCAGCTCTCAATCGCACAGGGGACCCAGGGCCTGGCCCCTCCATCCAGAAAACCTATGACCTCACCCGCGACCTGGAGCACCAACTCCGCAGCTTGGCTGGGACCTATGTGAGTATCCAGCGTAGGAATCTGGGAGTTGGGGAGGAGTGAGGAGTTGGGGAAAGACAGTCCTAACCGTGGAGGGTTCTGGTAAATGATGGGGTGAGGAGGGGCTCTTTGGCTCCCACCAGTCCCCCTGTCTGGTCTA
+
1>>AADF1>FCDDGG3FFFFA0B0AA0EEE0FFAF//F/A0/E/AEG11FGBGGH0AFH1B1FAG1B1?GF@E?E/>EGHHHHEH/0?EHGHEEEE@<FHG0FFCAGC/??1FDGHHFHFHHFHHCECCGGHHHHHHH0FEHHHGGECGC<CG=DG<EGHHHGGGGHGFFFFFGGGGGGGGGGG;CGGCFGGGFBFFFFFFFFFFFB@FFFFFF@@@@FFFFFFFFFFFFFFFFFFFFFF@FFFFFFFFF9
@M05620:37:000000000-D9766:1:1101:24349:4535 1:N:0:19
AGTGCCAGCTCTCAATCGCACAGGGGACCCAGGGCCTGGCCCCTCCATCCAGAAAACCTATGACCTCACCCGCTACCTGGAGCACCAACTCCGCAGCTTGGCTGGGACCTATGTGAGTATCCAGCGTAGGAATCTGGGAGTTGGGGAGGAGTGAGGAGTTGGGGAAAGACAGTCCTAACCGTGGAGGGTTCTGGTAAATGATGGGGTGAGGAGGGGCTCTTTGGCTCCCACCAGTCCCCCTGTCTGGTCTA
+
AAABBFFFBFFFGGGGGGGGGGHHGGGGGGHHGGGGGGHHHHGHGGHHHHHHHGHHHGHHHHHHHHHHHHHGGGGGHHHHHHHHHHHHGGHHGGGGGHHHGGHGGGHHGGHHHHHHHHHHHHHHHGEGGGHHHGHHHGGGGHHHGGGGGGDGHHHHHGHHHHGGGGHHHHHHHHHHHHHHGDFGBGGGCFGGGGFFGGGGGGGGGGFFFFFFFFFFFFEFFFFFFFFFFFFFFFFFFFFFFFFFFFFFFFF
@M05620:37:000000000-D9766:1:1101:8100:4548 1:N:0:19
ACCACACCTTCTACAATGAGCTGCGTGTGGCTCCCGAGGAGCACCCCGTGCTGCTGACCGAGGCCCCCCTGAACCCCAAGGCCAACCGCGAGGCGAGTGGCCCGGTACCTCTTCTGGCTGCCGCCTGCGTCCTTCCTGTCCTCCGGTCGCTGCGCCCTTTCTGCCTGGTTCTCTCTTCTGCCGTTTTTCGTCGGTCTCTCTTCTGTGACCTGCGTCTCCTTTGGCCCTCTTCAGGTCCTCGCTCGGGCGAG
+
BBAAA4AAFFFFGGGGGGGCGFGGEEGGHGHHHFGGFGG?FHGHHGGGAEFE5FEGHHH?EE0EFFGGGGGGHHHGGGGHGHHHCGGGGGGG?><@DG<CAG.>-><ADGGFGHFFE0/.:C-:AE.;::9ADFFFGF999BFF.-;9AB?D?-@D?=/:9B/:BB/EBFFFFB/BFFFF/;@.ABE.;9;ABB-9;BBBFFBB//;9;BB..-9@D.//9FF/9/;;E./B;BF;/;;/.-.ABB----9
@M05620:37:000000000-D9766:1:1101:16880:4549 1:N:0:19
ACCACACCTTCTACAATGAGCTGCGTGTGGCTCCCGAGGAGCACCCCGTGCTGCTGACCGAGGCCCCCCTGAACCCCAAGGCCAACCGCGAGGCGAGTGGCCCGATACCTCTTCTGGTGGCCGCCTACCTCCTTCCTGGCCTCCCGGCGCTGCGCCCTTTCTCCCTGGTTCTCTCTTCTGCCGTTTTCCGTCGGACTCTCTTCTCTGACCTGAGTCTCCTTTGGACCTCTGCAGGTTCTCGCTCGGCCGAG
+
AAAABAABFFFDBGGB5FGGFGEGEBEBG2GHHG22BEEEGHHHHGGG11EEGABGHFHGGGGGEGGGGGGHHHHGGGGCFHHEHEGGG@BDC/>A/>?CEFGG@<@DHHHGGHDG0</.=G-A-C.C;CFGGF99BF/.CF.9..--;B=BDBB?B-;//;BFFFFFFFFFFFFFFFFFFFBD?FFB99;A@=;@BFFFFFFE/9FBFFFF/B//:FFFF/9BBFFFFF/BFFF;/9B/A..AB?9D;BB
@M05620:37:000000000-D9766:1:1101:24346:4555 1:N:0:19
AGTGCCAGCTCTCAATCGCACAGGGGACCCAGGGCCTGGCCCCTCCATCCAGAAAACCTATGACCTCACCCGCTACCTGGAGCACCAACTCCGCAGCTTGGCTGGGACCTATGTGAGTATCCAGCGTAGGAATCTGGGAGTTGGGGAGGAGTGAGGAGATGGGGAAAGACAGTCCTAACCGTGGAGGGCTCTGGTAAATGATGGGGTGAGGAGGGGCTCTTTGGCTCCCACCAGTCCCCCTGTCTGGTCTA
+
AAABBFFFBFFFGBGGGGGGGGHCGGGFAFHHGGGGGGHHAGGGGGHHHHHHEHHHHGHHHHFHHHHHHHHGGEGGHHHHHHHGHHHHGHHHGGGGGHHHGHHGGGHHGHHHHDGHEG33FGHHEC</>E2>F2?FFCFGGHHHF?E@D?D<CFDGB..<<GG.C?G.C;//00;:CGCCF.C9.AE?9A9/0B9F090;09CF.A.@A9FBFD9>BF.9FFF/B/;AFFF..9BBFF.AF9FB//9;BF9
@M05620:37:000000000-D9766:1:1101:18124:4556 1:N:0:19
ACCACACCTTCTACAATGAGCTGCGGGTGGCTCCCGAGGAGCACCCCGTGCTGCTGACCGAGGCCCCCCTGAACCCCAAGGCCAACCGCGAGAAGATGCCCAGGTGAGTGGCCCGCTACCTCTTCTGGTGGCCGCCTCCCTCCTTCCTGGCCTCCCGGAGCTGCGCCCTTTCTCACTGGTTCTCTCTTCTGCCGTTTTCCGTAGGACTCTCTTCTCTGACCTGAGTCTCCTTTGGAACTCTGCAGGTTCTA
+
AAA1AAAAFFFDFAGFBGGBG1F1E00A00FG1FFA/A/AAGHGHGCGAAGAFGFBGHHG?ECEF/EEGGG0B1FEGC?G//FHHG//BGC//C0C1?1<?GHGFHGFFHGEGCCCCCGHHHHBGGHF;GACCCCGBFEEFFFFBF/9FBFFF.CEAA-@@FFF>9A@;BFFFFFFFBFBFFFFFFFFFFFEF@BBFFFFBFFFFFFFBBF//FFFFFFFFFFFFFFFFFBFFFFFFFFFFFFFFF9FFFF
@M05620:37:000000000-D9766:1:1101:19448:4559 1:N:0:19
ACCACACCTTCTACAATGAGCTGCGTGTGGCTCCCGAGGAGCACCCCGTGCTGCTGACCGAGGCCCCCCTGAACCCCAAGGCCAACCGCGAGGAGAGGGGCCCGCTACCTCCTCTGGTCGCCGCCTCCCTCCTTCCTGCCCTCCCCGCGCTGCGCCCTTTCTCCCTGGTTCTCTCTTCTGCCGCTTTTCGTCGGACTCTCTTCTCTGACCTGCGTCTCCTTTGGACCTCTGCAGGTGCTAGCTCGGCCGAG
+
CCCCDDCDFFFFGGGGGGGGGGHHGGGEHGHHHGGGGGGGGHHHHGGGGGGGHHHHGHHGGGGGGGGGGGGHHHHGGGGHGHHHHGGGGGGG/<?G////AA/@-><@01<.<CH00=0<-<-:DGDE.GGGFFFGG00;:0ED..-9A=-:;->D;-/0;FBFB9B.;FBFBB00;:B00;>-:.A0;-:.:-9-@F0B0BFF9000;/0/.-;@AB000;B/0;;FFF000;F90;B00090;-..-9-
@M05620:37:000000000-D9766:1:1101:8935:4568 1:N:0:19
AGTGCCAGCTCTCAATCGCACAGGGGACCCAGGGCCTGGCCCCTCCATCCAGAAAACCTATGACCTCACCCGCTACCTGGAGCACCAACTCCGCAGCTTGGCTGGGACCTATGTGAGTATCCAGCGTAGGAATCTGGGAGTTGGGGAGGAGTGAGGAGTTGGGGAAAGACAGTCCTAACCGTGGAGGGTTCTGGTAAATGATGGGGTGAGGAGGGGCTCTTTGGCTCCCACCAGTCCCCCTGTCTGGTCTA
+
>>AABFFFBFFFG4FGGGGGGGGHCEEGGGHHGG2EGCGGFGGHFGFHHHHGFBGHHGHHHFBHHHGHHHHGGF?EGHHBFGG1BF?GGHHHGFGCGHHHGHH///BGGBGHHHHFHF?GHFFHHG<EC/FFHHHHHGGG/FGHCGEGGG?FHHHHH.<CFHFGGGGHHHHHHGHHHHHHG;CDGGGGCFGGGGBFGGGGGGGGGFFFFFFFFFF-=9AFFFFFFFFEFBFDEFBFFFFFFEFFFF/BBF;
@M05620:37:000000000-D9766:1:1101:23980:4595 1:N:0:19
ACCACACCTTCTACAATGAGCTGCGTGTGGCTCCCGAGGAGCACCCCGTGCTGCTGACCGAGGCCCCCCTGAACCCCAAGGCCAACCGCGAGAAGATGAGTGGCAAGCTCCCTCTTCTTGTGGCCGCCTCCCTCCTTCCTGGCCTCCCGGCGCTGCGCCCTTTCTCACTGGTTCTCTCTTCTGCCGTTTTCCGTAGGACTCTCTTCTCTGACCTGCGTCTCCTTTGGAACTCTGCAGGTTCTAGATCGGAA
+
11>>A?AAFFCD3GG13ABFAF1G0AEEH0BFGGG0B/A/EFGHEGGGCEGGHHFHHHHGEGEEFGGGGGGHHHEEFGGHGHHHGFGGGCGGGGGHH1GGHDC?01/?F1?/FGHFHH1>FCACGC?CC.G<GHGFGGHHFFHHHHHGACGGGGGG@@F@?FFFFEBFFFFFFFFFEFBBFFB/9@99BFFFFB?AA/BFFFBFFFFFFF99/9FF@A@F-FFFFF/B/BFBFFFFFAAFFBBFFFFFB-A
@M05620:37:000000000-D9766:1:1101:11382:4652 1:N:0:19
GAGGCTGCTTTGGAAGAAACTCATAGATTACTGCAACAGTTCCCCCTGGACCTGGAAAAGTTTCTTGCCTGGCTTACAGAAGCTGAAACAACTGCCAATGTTCCCCCCAAACAAAACCTCTCATAGGACTCTAACCGGGCAAAAGAGCGCAGCTAAAAAACTCACAAAACAGAGGGGCCTCTCCGCTATCACCCTCTTGTGGACACACTAGAAAGCTTCTCCGTCTTTGTACTTATATCAGACAACAGCGG
+
CCCCCCFCFFFFGGGGGGGGGGHHHDGGFHGHHGGGFHFAFDHGCEGGHHHHHHHGFHGGFGHGHHHFGHHGHHHGHHHHHHHHHHGHHHCGHGHGH3GHB4B4BFAE/1B/0/B00/BFGH3?F43B33BBFE3BB/>///@@2?FFDF/<<01<1>F-.11111<...<<//..-:-C.;/CEEF-:F0;9:CC/CC99E;/:.9.//00;;:/;;F//9..:;99/;/9/B//;///;;/;;.;/.;9
@M05620:37:000000000-D9766:1:1101:16870:4698 1:N:0:19
AGTGCCAGCTCTCAATCGCACAGGGGACCCAGGGCCTGGCCCCTCCATCCAGAAAACCTATGACCTCACCCGCTACCTGGAGCACCAACTCCGCAGCTTGGCTGGGACCTATGTGAGTATCCAGCGTAGGAATCTGGGAGTTGGGGAGGAGTGAGGAGTTGGGGAAAGACAGTCCTAACCGTGGAGGGTTCTGGTAAATGATGGGGTGAGGAGGGGCTCTTTGGCTCCCACCAGTCCCCCTGTCTGGTCTA
+
AA3>AFFFBFFFFGGGCFGGGGFDG?EGGFHHFEFFFA2GGHGDGGHHGFHHHGHGHGHHHFHHHFGHHHHGG/EFHFGHCEGHHHHHGHHH?ECECHBFEGFGGGHHGHHGGGGHHFHFHHHGHGGFGGGHFHHFHHCFDHHHGCGGGGDFGGGCGGCFGHGGGGHCHHFGHHHHHHHHGDEDGGGGEFFGBF;BFFFFGFGGGGADFFFFFFFFFCFFFFFFFFFFFFFFFFFFFFFFFFFFFFFFFFF
@M05620:37:000000000-D9766:1:1101:22769:4700 1:N:0:19
AGTGCCAGCTCTCAATCGCACAGGGGACCCAGGGCCTGGCCCCTCCATCCAGAAAACCTATGACCTCACCCGCTACCTGGAGCACCAACTCCGCAGCTTGGCTGGGACCTATGTGAGTATCCAGCGTAGGAATCTGGGAGTTGGGGAGGAGTGAGGAGTTGGGGAAAGACAGTCCTAACCGTGGAGGGTTCTGGTAAATGATGGGGTGAGGAGGGGCTCTTTGGCTCCCACCAGTCCCCCTGTCTGGTCTA
+
ABAABFFFCFFFGGGGGGGGGGHHGGGGGGGHGGGGGGHHFHGHGGHHHHHHGHHGHGHHHHHHHHHHHGHGGGCGHFHHHHHHHHHGGFHHGGGGGGHHGGHGGGHHGHHHHHHHHHHHHHHHHGGGGGGHFHHHHGHGGHHHCGGGGGDGHHHHHGFFHGGGGGHHHHHHHHHHHHHGGGECGGGGGGGGGGFGGGGGGGGGGGFFFFFFFFFFFFFFFFFFFEFFFFFFFFFFFFFFFFFFFFFFFFF
@M05620:37:000000000-D9766:1:1101:22845:4706 1:N:0:19
GAGTCTGCTATGGCCGAAACTCATAAATTACTTCAACACTTCACCGTGGACCTGGAAAAGGTTCTGGCCTGGCTTACATAAACTGACACAACTGCCAATGTGCTACTCGACAAGACAGGCAACTAAAAGCCTCCACAACAGAAAAAGAACTGATAACACCATAGCACACAAAGCAGGCGAAACTGCACACGCACTCTTGTGGATCCACTTCAAGAAAACTCAACCATCGTATTTATTTGTACCAAGAATGG
+
>1>>1BBBB1B1B1111A0ABBBFG3B3D1DD2121AB0BBB2BB/B///1BBB00B10A/BBBBDB1BBB/0AB1B12D@1@DB1B11B//BBBB1B112222BB11?//?/00000??/</B<1111BBB0/<B1//<00B10@//001@<22211?//1111?100>.0001<..----<00<0/0;--;:-/;000:;C00/0/0900;00;///0;9/;;.0/.9=////;/////////-;;///
@M05620:37:000000000-D9766:1:1101:22848:4725 1:N:0:19
GAGGCTGCTTTGGAAGAAACTCATAGATTACTGCAACAGTTCCCCCTGGAACTGGACAAGTTTCTTGCCTGGCTTACAGAAGCTGAAACAACTGCCAATGTTCTACCCGACATGACAGGCTCCTAAAAAACTCCAAAAGAGTAAAAGAACTGATTACACAATATACAGAACGTAAGGCAAATCCGCTAAACCACTCTTGTTGCCCCTATTGAACAACACTCAACAATGTTACTTTTCCATGATAAACCAGG
+
>1>>1>B>B1B1BB1A1F1BBBBFGAB3D1133B111BBDF2D10AA//01BBB0AB10B1DDDD1D11AB/BBB1B11D111BB11B1B?B@B101BB1B2BBBB10>/>//111B1>?00/1>1111</1BB1<1/</0>>1221<0@1<<22211@@/1111111<?0//00<10<00111>.<-.0//.</<00<00.00;..:C<000::/.:;99//;0.000;;C000;000;9:0;000/9=9
@M05620:37:000000000-D9766:1:1101:22828:4726 1:N:0:19
GAGGCTGCTTTGGAAGAAACTCATAGATTACTGCAACAGTTCCCCCTGGACCTGGAAAAGTTTCTTGCCTGGCTTACAGAAGCTGAAACAACTGCCAATGTGCTACCCGAAAGGAAAGGCACCTAGAAGACTCCACAAGAGTACAAGAGCTGATGAAACACTAGCAAGTAAGTCAGGCATTTCCGCTTTAGCACTCTTGTGGATCCAATTGAACAAAACTCAACATTTGTACTTGTAACTGACAAGACAGG
+
CCCCCCFCFFFFGGGGGGGGGGHHHHHHHGHHHHGHGHHGHHHHHGGGHHHHHHHHHGHHGHHHHHHHHHHHHHHGHHHHHHHHHGGHHHHHHHHGHHHGGFEGHHFHE/>/?BFHHHHE00?FF33D3BBGF?FG3/?B?B33DFCC?FBGHB22>@GC0@22@G<01?GF<FFFF0F11<>=<DD<.1><1<C/<00D0<0CGGGCHGCGGF0/..;:0:/;0/;0;C00C9090000009CBA/;FFG
@M05620:37:000000000-D9766:1:1101:11269:4727 1:N:0:19
ACCACACCTTCTACAATGAGCTGCGTGTGGCTCCCGAGGAGCACCCCGTGCTGCTGACCGAGGCCCCCCTGAACCCCAAGGCCAACCGCGAGGGGAGTGGCCCGCTACCTCTTCTGGTGGCCGCCTCCCTCCTTCCTGGCCTCCCGGCGCTGCGCCCTTTCTCCCTGGTTCTCTCTTCTGCCGTTTTCCGTCGGACTCTCTTCTCTGACCTGCGTCTCCTTTGGCCCTCTGCAGGATCTTGCTCGGCCGAG
+
>AA>AAAAFFFFGGGGGGFFGGHHGGGFHCFGGGGEEEE2AF2FHGEGGGGFHHHHHHHGEGGGFEGEGGGF3BGEGGGHGHHHHGGED?<B@>>CCDHGGFH--<AC00<DGHHH0=/<.<A--AEHCCGD/0;CF0/.C09;;.;9A--@A?BFB-9/BF/9/.B.99B/9BB/9;/9BFBA./A/;.B.9-9--/;BFFF/9B///9BFA9D-.;/FFFF//;EA../;BF?.;9;/;///:B.99--
@M05620:37:000000000-D9766:1:1101:13863:4747 1:N:0:19
AGTGCCAGCTCTCAATCGCACAGGGGACCCAGGGCCTGGCCCCTCCATCCAGAAAACCTATGACCTCACCCGCTACCTGGAGCACCAACTCCGCAGCTTGGCTGGGACCTATGTGAGTATACAGCGCAGGAATCTGGGAGTTGGGGAGGAGTGAGGAGTTGGGGAAAGACAGTCCTAACCGTGGAGGGTTCTGGTAAATGATGGGGTGAGGAGGGGCTCTATGGCTCCCACCAGTCCCCCTGTCTGGTATA
+
>3>>AFFFAFFDFGGFGFFGEEGDCEGC2BGHGEAE2AFC2FEHGGHDABGF3A3FGA33FG5GFHEHHHGGGGE/GHH1GHHFA1FGGB3FEAEE/3FGFHHG?EFHGCGHHGHH1B21222BGG/<B/?G1?1FGFF//<FG?DF--C.<.=GHH<CF0/-AFGHHHHHB0;CFFGG.BCE-9CF-99FFGG0BFFGGGGGFFFFBFFFF.ABB--;B/;99AF/.AFFFFFFFF/E.B./;FF///;B
@M05620:37:000000000-D9766:1:1101:14131:4765 1:N:0:19
AGTGCCAGCTCTCAATCGCACAGGGGACCCAGGGCCTGGCCCCTCCATCCAGAAAACCTATGACCTCACCCGCTACCTGGAGCACCAACTCCGCAGCTTGGCTGGGACCTATGTGAGTATCCAGCGTAGGAATCTGGGAGTTGGGGAGGAGTGAGGAGTTGGGGAAAGACAGTCCTAACCGTGGAGGGTTCTGGTAAATGATGGGGTGAGGAGGGGCTCTTTGGCTCCCACCAGTCCCCCTGTCTGGTCTA
+
BCACCFFFDFFFGGGGGGGGGGHHGGGGGGHHGGGGGGHHHHGHGGHHHHHHHHHHHGHHHGHHHHHHHHHGGFGGHHHHHHHHHHHHGHHHGGGGGHHHGHHGGGHHGHHHHHHHHHHHHHHHHGEGGGHHGHHHHHHGGHHHGGGGGGGHHHHHHGHHHHGGGGHHHHHHHHHHHHHHGEEFGGGGEFGGGGCGGGGGGGGGGGFFFFFFFFFFFDFFFHFFFFFFFFFFFFFFFFFFFFFFFFFFFFB
@M05620:37:000000000-D9766:1:1101:14706:4782 1:N:0:19
ACCACACCTTCTACAATGAGCTGCGTGTGGCTCCCGAGGAGCACCCCGTGCTGCTGACCGAGGCCCCCCTGAACCCCAAGGCCAACCGCGAGGTGAGTGGCCCGCTACCTCTTCTGGTGGCCGCCTCCCTCCTTCCTGGCCTCCCGGCGCTGCGCCCTTTCTCCCTGGTTCTCTCTTCTGCCGTTTTCCGTAGGACTCTCTTCTCTGACCTGCGTCTCCTTTGGACCTCTGCAGGTTCTAGATCGGCCGAG
+
ABBABBABFFFFGGGGGGGGGGHHGAABAEGGHGGEDGGGGHHHHGGGGGGGGEHHHHHG0ECGFEEGGGGGHHHGGGGHGHHHHGGEGG@@C??<C2?FEHHC>DCCGGFDB<GHFF0.CGD-CAGHEHEFFHHFCH/CHHHGEDA-A?-9C@FFA@FBB9F/BB99B9BFFFFFFFFBFB@.:/.;BAF.9ABFFEFF//FB/BF99F/B.;DFFFBF/BBF/99FFFBFFFFFFFFF//B;E?-.;--
@M05620:37:000000000-D9766:1:1101:14133:4784 1:N:0:19
AGTGCCAGCTCTCAATCGCACAGGGGACCCAGGGCCTGGCCCCTCCATCCAGCAAACCTATGACCTCACCCGCTACCTGGAGCACCAACTCCGCAGCTTGGCTGGGACCTATGTGAGTATCCAGCGTAGGAATCTGGGAGTTGGGGAGGAGTGAGGAGTTGGGGAAAGACAGTCCTAACCGTGGAGGGTTCTGGTAAATGATGGGGTGAGGAGGGGCTCTTTGGCTCCCACCAGTCCCCCTGTCTGGTCTA
+
>>AAAFFFBFFFGGGGGGGGGGHHGGC?EG22A2BEGGHHHF21AE2DGHC3322BFFC3BG5GHFHHHHHFG?EGHHGHHHHHHHHGGHGHGGGGGHHHGHHGGGHHGHFHHHHHHHHHHHHHHGEGGGHHHHHHHHFGAFHHGGGGGGGHHHHHHGHHHHGGGGHEHCHHGHHEHHHHGDEGGGGGGGGGGGBFGGGGGGGGGGDFFFFFFFFFFFFFFFFFFFFFFFFFFFFFFFFFFFFFFFFFFFF
@M05620:37:000000000-D9766:1:1101:16778:4793 1:N:0:19
GAGGCTGCTTTGGAAGAAACTCATAGATTACTGCAACAGTTCCCCCTGGACCTGGAAAAGTTTCTTGCCTGGCTTACAGAAGCTGAAACAACTGCCAATGTGCTACCCGTAAGGAAAGGCTCCTAGAAGACTCCAAGGGAGTAAAAGAGCGGAAGAAACAATGGCAAGAAAGTCAGGCATTTCCGCTGTAGCACTCTTGTGGAGCCAATTGAACAATTCTTAGCATTTGTACTTGTAACTGACAAGCCAGG
+
>AAAA4CAFFFFFCGFFCEGGGDGDFHGGFGHGFFBCEHBFGHFHGEGGHHGFFFHFGCGHBGHDHF5FFDFHHEGHEGDHHG3GFBGFEGHEFHBGFHH4B44@F?GA?E1GBBGCGC/3?/3BBGHFH33BFBFGE?EDECBDG1FB0/<</?0<CFCF1??<<CF0>GG=DGH00>11<11...<<0<000<<0:;0:.0./:/:/:<G::;909;F0;9BFC0BB0CF00;;00BFB;/;B..CB.9
@M05620:37:000000000-D9766:1:1101:23217:4807 1:N:0:19
CCACACCTTCTACAATGAGCTCAGTGTTGCTCCCGCGGGTCACCCCTTGCTGCGTACCGAGGCCCCCCCGCACCCCCAGGACAACAGAGCGATGATGCCCAGGTGCGTGGCACGCTACCTCTTCTGGTAGCCGCCTCCCTCCTTCATGGCCTACAGGAACTGCGCCCTTTCTGCCTGGTTCTCTCTTCTGCCGTTTTCCGTAGGACTCTCTTATCTGCCCTGCGTCTCCTTTGGCACTCTGCAGGATCTAG
+
>1>1A>>CFF@33BF3BBBFB1BB3D33A11A1B000//A/BBFHG/F01D11A>BE//?///B>/>E>>//>/<</>C///??C<0000B//<?<111<</F<11<>ACCG<E-CE?/0<GD0000;00;G.;:.:;./:./000;00;/C/:/0/;/;09;9?B@-//;///;/BE/99B/FF//:;//:--;FAFFFFFFFBFF/;BF/B9//9;/;F-;@A-;BB/B////9/-//99BFF-BFFFF
@M05620:37:000000000-D9766:1:1101:9568:4814 1:N:0:19
GAGGCTGCTTTGGAAGAAACTCATAGATTACTGCAACAGTTCCCCCTGGACCTGGAAAAGTTTCTTGCCTGGCTTACAGAAGCTGAAACAACTTCCAATGTGCTACCCGCACGAAAAGGAGCCTACCAGACTCCCCGAGAGTACAAGAACAGCTGAACAAATAGCAAGTAAGACAGGCATTTCCGCTTTCGCACTCTTGTGGATCCAATTGACCAATACTCCGCATTTGTACTTGTTACTACCAACAAAGG
+
BCBBBCFAFFFFGFGGFGGGGGHHHHGHHHHGHHFGFHHHHHHHHGGGHFHHHGHABEHHBFHHHGFGHHHHHHHGHHGHHGHHGH@GGGFHB5FF3B4BB@BG4D21?/>//////3/?/?FH320BBFF22B/?////<@@D2@<@2<0?0?1FF11?F1<1=1>C=F111<00>F.000==<EAC<<.CDD-;FGGFFDB;:CFGF00;0;FEB0;;::.:D.:;0FF0F00C00;0009;F..A.;9
@M05620:37:000000000-D9766:1:1101:17029:4832 1:N:0:19
GAGGCTGCTTTGGAAGAAACTCATAGATTACTGCAACAGCTCCCCCTGGACCTGGAAAAGTGTCCTGACTGGCTTACAGAAGCTGAAACAACGGCCAATGTGCTCGCCGTAAGGGAAGGTTACAAGAAGACGACCCAGGAGAACACGCGCTGATACAACAGTGGCAAGTAAGTCAGGCATGTGCGCGTTAGGGCTCTTGAGGATCCAATTGAACCCTTGTCAGCACTCGTACTTGTCACTAACAAGCCAGG
+
11AAA1>>@D3D1FGGGFG1AFADAAGDAG1DG1FG10F0AFGE0E/F/B00000FAF00B12D1D11B11BGH0GH1G1FHH111FGH0FH////>/FG@2221//>/>E/010?0?/1B>11BF<B010//>///???//?100//<---<<00=<<./<0/.<<.<:0000C0//;0.;00.@--:.9/./C9/B000/;//9:B0/9BBF---B-://B/9-;/;-9EA/////:////;B--99--
@M05620:37:000000000-D9766:1:1101:13723:4871 1:N:0:19
GAGGCTGCTTTGGAAGAAACTCATAGATTACTGCAACAGTTCCCCCTGGACCTGGAAAAGTTTCTTGCCTGGCTTACAGAAGCTGAAACAACTGCCAATGTGCTACCCGTAAGGCAAGGCTCCTCGCAGACTCCACGGGCGTACCCGCGCTGATGCACCACTGGCAAGTAAGTCAGGCATTTCCGCTTTCGCACTCTTGTGGATCCAATTGACCACTTCTCAGCATTTGTACTTGTAACTGCCAAGCCAGG
+
BABBBBFBFFFFGFGGGGGGGGHHHHHHHHHHHHFGHHHFBGHHHGGGHHHHHGFGHHEG3FGHHFDGHHHHHHHGHHGHHHHHHHHHHGHHHHHHGHHHHHHH43BFE1EEHHGH0F//?0?32E/EE/GHHG2F/>/<B/<>/1//>C-<.>1>D<CGHH0/<CG<G0DG0CFHHHFHH0;CF.EFG09E.:9FGGGFFFGGGGFGGFGG00CEGFFFFF/;/;FFFFFFFFFFFFFFF/BBFA;EBFF
@M05620:37:000000000-D9766:1:1101:20561:4882 1:N:0:19
GAGGCTGCTTTGGAAGAAACTCATAGATTACTGCAACAGTTCCCCCTGGACCTGGAAAAGTTTCTTGCCTGGCTTACAGAAGCTGAAACGACGGACCTTGACCCGGCCGTAAAGCAGCTCACCACACAGCATCCCAGGAAAACACCTCACTAATGAACCGCAAGCAAGTCAGGCAGACCTTTCCGATCACGCCCTCTTGTGCATCCAATTAAGCCCTACTACGCCTATGTCCTAGTAACTACCAAGTCATG
+
A3AAAAF>BDBFGBFFFGBCBBFGGHFBF5BDDF44AFFEHHGFHGEBA2BBBBCBBA2BBDFHGDD5BB3GEGFCFBGFGHHFGF3BG11>/>1/>23@33B2/>//>/E//B?B22B?2202//?/0?222@?<@F/?000?0?0<1/11<111>=.-<--<<=CF<DG0/;:..::CCFBC.;:-.9;..-;:/90C00;C;99;0C0909;.;.9/9/:--A.//9/;F/;/9;B//99;;;//;/9
@M05620:37:000000000-D9766:1:1101:22875:4902 1:N:0:19
AGTGCCAGCTCTCAATCGCACAGGGGACCCAGGGCCTGGCCCCTCCATCCAGAAAACCTATGACCTCACCCGCTACCTGGAGCACCAACTCCGCAGCTTGGCTGGGACCTATGTGAGTATCCAGCGTAGGAATCTGGGAGTTGGGGAGGAGTGAGGAGTTGGGGAAAGACAGTCCTAACCGTGGAGGGTTCTGGTAAATGATGGGGTGAGGAGGGGCTCTTTGGCTCCCACCAGTCCCCCTGTCTGGTCTA
+
AA>AAFFFBFFFGAGFFFGAECHCGEEEGGHHBEEEFGGHHHGHGGHHHHGHHHHGHGHHHHHHHGGHHHHGGEFGHHFHBFHHHH1?EGHFAFCGFHGHGGHGGGHHGHHHHHHHGHHHHHHHHGGFGGHHHHHHHH0FGGHHGGGGGFEGHGHHHGHHHHGGFGHHHHHHHHHHFHHHGGFGDGGGCFGGGGGGGGGGGGGGGGFFFFFFFFFFFFFFFFFFFFFFFFFFFFFFFFFFFFFFFFFFFFB
@M05620:37:000000000-D9766:1:1101:24050:4953 1:N:0:19
GAGGCTGCTTTGGAAGAAACTCATAGATTACTGCAACAGTTCCCCCTGGACCTGGAAAAGTTTCTTGCCTGGCTTACAGAAGCTGAAACAACTGCCAATGTGCTACCCGTAAGGAAAGGCTCCTAGAAGACTCCAAGGGAGTAAAAGAGCTGATGAAACAATGGCAAGTAAGTCAGGCATTTCCGCTTTAGCACTCTTGTGGATCCAATTGAACAATTCTCAGCATTTGTACTTGTAACTGACAAGCCAGG
+
>>AAB>FAFFFFGGGGFGGFBFFGHGGHH5GHHGAFFGGBDGGGHGEGHBGGGGHHHHGHGFHHFHHHHHHHHHGGHHHHHHHFHHFHHBGHHHHHGHHHHGFHHHHHGEF?BFHHHHHHHHGHGGHHGHHHHHHBGFEGGCGF?GHGGHHHHEDFHHHHGGFGHFFGGFGH@FFGHHHFGGGHFDD.F>1FFHHHFHHHCDHHHHHGHHHHCFHHG:CGGCCHFCGC0GGGHGGGGFGGGFFFG:9CFCF
@M05620:37:000000000-D9766:1:1101:11458:4955 1:N:0:19
ACCACACCTTCTACAATGAGCTGCGTGTGGCTCCCGAGGAGCACCCCGTGCTGCTGACCGAGGCCCCCCTGAACCCCAAGGCCAACCGCGAGAAGATGCCCAGGTGAGTGGCCCGCTACCTCTTCTGGTGGCCGCCTCCCTCCTTCCTGGCCTCCCGGAGCTGCGCCCTTTCTCACTGGTTCTCTCTTCTGCCGTTTTCCGTAGGACTCTCTTCTCTGACCTGAGTCTCCTTTGGAACTCTGCAGGTTCTA
+
CCCBCCCCFFFFGGGGGGGGGGHHGGGFHGHHHGGGGGGGGHHHHGGGFGGGHHHHHHHGGGGGGGGGGGGHHHHGGGGHGGHHHGGGGGGGGGHHHGHHHHHGHHHHHHGGHHGGGGGGHHHHHHHGGHGHGGGGGGHGHHGHHGGGGGGGGGGGGGFGGGGGGGFFFFFFFFFFFFFFFFFFFFFFFFFFFFFFFFFFFFFFDFFFFFFFFFFFFFFFFFFFFFFFFFFFFFFFFFFFFFFFFFFFFFB
@M05620:37:000000000-D9766:1:1101:18056:4957 1:N:0:19
GAGGCTGCTTTGGAAGAAACTCATAGATTACTGCAACAGTTCCCCCTGGACCTGGAAAAGTTTCTTGCCTGGCTTACAGAAGCTGAAACAACTGCCAATGTGCTCACCGTACGGCAAGGCTCCTCGCAGACTCCCCGGGCGTACCAGCGCTGATGCACCACTGGCAAGTAAGTCAGGCATTTCCGCTTTCGCCCTCTTGTGGATCCAATTGACCCCTTCTCCGCATTTGTACTTGTAACTGCCAAGCCAGG
+
33>ABAFAFFFFGGGGGBFGGG4FHHHHHHHGHHFDGABBFGHHHGEF2FGHFFFHGF2FBFHHHHHGHHHHHHGCGGHGHHHHHEFHHGGHFGHHH3EGEFHHF4BGECG?EG?E>F/?30FB?E@EGGHHHHG/B/<<A@///11/<DEG?GH1D<GHH/<GHHHEGBGG0GHHHHEBHFHFD..:90AE.CBGGGGFGGFFGGGFGGGG0FBD.;;BFBDF?FDBF;BFFFFFFFFFF/9BFE;:.AE
@M05620:37:000000000-D9766:1:1101:9050:5022 1:N:0:19
AGTGCCAGCTCTCAATCGCACAGGGGACCCAAGGCCTGGCCCCTCCATCCAGAAAACCTATGACCTCACCCGCTACCTGGAGCACCAACTCCGCAGCTTGGCTGGGACCTATGTGAGTATCCAGCGTAGGAATCTGGGAGTTGGGGAGGAGTGAGGAGTTGGGGAAAGACAGTCCTAACCGTGGAGGGTTCTGGTAAATGATGGGGTGAGGAGGGGCTCTTTGGCTCCCACCAGTCCCCCTGTCTGGTCTA
+
AAAAAFFFAFFFGFGGGGGGGGHHGGGGGGH2F2GHHGHHHHGHGGHHHHHHGFGHHGHGHHHHHHHHHHGGGFGGHHHHHHHHHHAGFH3GEGGFGHGHGHHGGGHHGHHGHHHHHHHHHHHHHGG/CGHFFHHHHHAFGHHHG?.CGGEGHGHHHGHHHGGGEDHHHHHHHHFHHHHHGFFGECFG9FGGGGCCFFGGGGGGGGEFFFFFFDFCFFFFFFFBFFFFFFFFFFFFFFFFFFFFFFFFFF/
@M05620:37:000000000-D9766:1:1101:13262:5043 1:N:0:19
AGTGCCAGCTCTCAATCGCACAGGGGACCCAGGGCCTGGCCCCTCCATCCAGAAAACCTATGACCTCACCCGCTACCTGGAGCACCAACTCCGCAGCTTGGCTGGGACCTATGTGAGTATCCAGCGTAGGAATCTGGGAGTTGGGGAGGAGTGAGGAGTTGGGGAAAGACAGTCCTAACCGTGGAGGGTTCTGGTAAATGATGGGGTGAGGAGGGGCTCTTTGGCTCCCACCAGTCCCCCTGTCTGGTCTA
+
BBABBFFFBFFFG4GGGGGCE?BCAFFEGGFHBEEGGGHHHHGHGGHHHGGHHGHHHGHHHGHHHHHHHHHGG>EFHHHHGHHHHGH1EHHHEGGGGHFHGGHGGGHHGHHHHHHHHGHHHHHHHGEGGGHGGHHHHHGGGHHHGGGGGGGHHHHHHGHHHHGGGGHHHGHHHHHHHHHHGGGGGGGGCFFGGGCFGGGGGGGGGGFFFFFFFFFFFFFFFFFFFFFFFFFFFFFFFFFFFFFFFFFFFFF
@M05620:37:000000000-D9766:1:1101:15339:5052 1:N:0:19
ACCACACCTTCTACAATGAGCTGCGTGTGGCTCCCGAGGAGCACCCCGTGCTGCTGACCGAGGCCCCCCTGAACCCCAAGGCCAACCGCGAGAAGATGAGTGGCCCGCTCCCTCTTCTTGTGGCCGCCTCCCTCCTTCCTGGCCTCCCGGCGCTGCGCCCTTTCTCACTGGTTCTCTCTTCTGCCGTTTTCCGTAGGACTCTCTTCTCTGACCTGCGTCTCCTTTGGAACTCTGCAGGTTCTAGATCGGAA
+
AAAAAAA?F1CFGGF1FGGGF1FGEEEEFAG01AFEEE?EE/EGHGGGGGC/FHGHHHHCG>@EFEEGGGGHHFHGGGGHGHHHHGGGGGGGCGF<FFFHHHA/0?>>C<>FHEBHHH1>FFFGH-<ACCGGGFFHGGGFGHEHGGFGBG?GG@@BG?F-;/9BFFFFFFF9BFFFFFFFFFFFF@?AFEFFB/ABFFFFFFF/BFFFFF/BFF-A@A@AFFFF/;B/FFFFEFFFFF?/FFEFFBFAFFE
@M05620:37:000000000-D9766:1:1101:13798:5058 1:N:0:19
ACCACACCTTCTACAATGAGCTGCGTGTGGCTCCCGAGGAGCACCCCGTGCTGCTGACCGAGGCCCCCCTGAACCCCAAGGCCAACCGCGAGAAGATGCCCAGGTGAGTGGCCCGCTACCTCTTCTGGTGGCCGCCTCCCTCCTTCCTGGCCTCCCGGCGCTGCGCCCTTTCTCACTGGTTCTCTCTTCTGCCGTTTTCCGTAGGACTCTCTTCTCTGACCTGAGTCTCCTTTGGAACTCTGCAGGTTCTA
+
BBBBBBBAFFFFGGGGGGBGGFHHGEEB4EGHHFFF?EFGDHHHHGGGFFGGGHGHHHHAEGCEGGGGGGGHHHHGGGGHGHHHHGEEGG/CFGHHGHHHHHHGGHHHHHGGHHGGGGGHHHHHHHHHHHGHHGGGGGHGHHGHHGGGGGFGGGGGGG-DGFFFFFFFFFFFFFFFFFFFFFFFFFFFFFFFFFDFFFFFFFFFFFFFFFFFFFFFFFFFFFFFFFFBFFFFFFFFFFFFFFFFFFFFFFB
@M05620:37:000000000-D9766:1:1101:23930:5064 1:N:0:19
GAGGCTGCTTTTGAAGAAACTCATAGATTACTGCAACAGTTCCCCCTGGACCTGGAAAAGTTTCTTGCCTGGCTTACAGAAGCTGAAACACCTGCCAATGTGCTACCCGTAAGGAAAGGCTACTAGAAGACTCCAAGGGAGTAAAAGAGCTGATGAAACAATGGCAAGTAAGTCAGGCATTTCCGCTTTAGCACTCTTGTGGATCCAATTGAACAATTCTCACCATTTGTACGTGTTACTGACAAACCAGG
+
>?AA3>C>CBDBB2BB5GBFGGHHHGGGGDBBGF4ACGAFGBDBBEAAA2BFGGEBA32ABDGBDBDBABBGGHG3ABBDFFABG33B@BBBFGGFBGGEF4BBBFBB1?/?1B@BB?F/33B3B4BB?BBFG3BB3/??<??BGHBE2B2B@2@2@@@@?222@@C/1???11??C<C1?1=1C...>11>1><<0=<=0.<CCG<<DDBC;<:C000<<:0;:0;00<0;./9;.0000;;0;/;;?;;
@M05620:37:000000000-D9766:1:1101:16366:5077 1:N:0:19
ACCACACCTTCGACAATGAGCTGCGAGTGGCTCCCGAGAGGCACCCCGGGCTGCTGAAAGAGGCCCCCCTGAACCCCAAGGCCAACCGAGAGAAGATCAGTGGCCAGATCCCTCTTCTGGAGGCCAACTCCCTAAAACCTGGCATCCAAGAACTGCGACCAATCTCACTGGTTCTCTCTTATGACGTTTTCCGAAGGACTCTCTTCTCTGACATGAGTCTCACTTGGAACTCTGAAGGTTCTAGAAAGGAA
+
1>11AA1AFFC11AEGGGGFGFEGG0A0AFFCABF///////BGGGGE/AF///1BF1110B//B>//>EFC1B?>/?EH/FFG//<<//>B/GHHH1??F>0/0??0<1?F1GHGHF1?1?.<F..<G><CGG/00<.<.GH/DGFG00;/:;CGCC@C-.;;9BBF00/;;FF900FFBBFBFB.9F?FFB-;9-A-BFFB///BFFB/:BB/9BFFFB9/;;FEBFFFBF/;FBB:/;BBFF///--;
@M05620:37:000000000-D9766:1:1101:17087:5106 1:N:0:19
AGTGCCAGCTCTCCATCGCACAGGGGACCCAGGGCCTGGCCCCTCCATCCAGAAAACCTATGACCTCACCCGCTACCTGGAGCACCAACTCCGCAGCTTGGCTGGGACCTATGTGAGTATCCAGCGTAGGAATCTGGGAGTTGGGGAGGAGTGAGGAGTTGGGGAAAGACAGTCCTAACCGTGGAGGGTTCTGGTAAATGATGGGGTGAGGAGGGGCTCTTTGGCTCCCACCAGTCCCCCTGTCTGGTCTA
+
AA>AAFFFBFFFG4FGGGGCFGHHGCFEEGHHBAEEAFHHCHGDGGHGHHHHFHGHGGHHHHFHHGHHHHGEGEEGHHHFEGHHHHHGFHFHEGF@EGGE?3?/AFEFDHFHEF?3GHHFDDHHFGDBDADGHGHGHH0?CGHFGG.AFAA<CGHHC<CBFHGFGGEHHGFHFGFBGHFFGAED;:CDDGFFFFCBBFFFFBFFGG?DEFAF.:=DFFFB999/BFFEFF?FFFFFFFFFFF9BBFBFFFF
@M05620:37:000000000-D9766:1:1101:15312:5126 1:N:0:19
AGTGCCAGCTCTCAATCGCACAGGGGACCCAGGGCCTGGCCCCTCCATCCAGAAAACCTATGACCTCACCCGCTACCTGGAGCACCAACTCCGCAGCTTGGCTGGGACCTATGTGAGTATCCAGCGTAGGAATCTGGGAGTTGGGGAGGAGTGAGGAGTTGGGGAAAGACAGTCCTAACCGTGGAGGGTTCTGGTAAATGATGGGGTGAGGAGGGGCTCTTTGGCTCCCACCAGTCCCCCTGTCTGGTCTA
+
ABAABFFFCFFFGGGGGGGGGGHGGGCGGGHHGGGFGGHHFHGHGGGHHHHHHGGHHGHHHHHHHHEHHHHGGEGGHHHEHHHHHHHHGEHHGGGGGFHHGGHGGGHHGHHHHHHHHHHHHHHHHGCGGGHHHHHHHHHGGHHHGGGGGGGHHHHHHGHGHHGGGGHHHHHHHGHHHHHHGDEGGGGGAFFGFGCFGGGGGGGGGGFFFFFFFFFFFFFFFFFFFFFFFFFFFFFFFFFFFFFFFFFFFFF
@M05620:37:000000000-D9766:1:1101:24519:5134 1:N:0:19
ACCACACCTTCTACAATGAGCTGCGTGTGGCTCCCGAGGAGCACCCCGTGCTGCTGACCGAGGCCCCCCTGAACCCCAAGGCCAACCGCGAGAAGATGAGTGGCACGCTCCCTCTTCTTGTGGCCGCCTCCCTCCTTCCTGGCCTCCCGGCGCTGCGCCATTTCTCCCTGGTTCTCTCTTCTGCCGTTTTCCGTCGGACTCTCTTCTCTGCCCTGCGTCTCCTTTGGCACTCTGCAGGTTCTCGATTGGCA
+
BBBBBAABFFFFGFFBGGGGGGHHGEEEGEEHHCFFEFEEFHFHHGGGGEEFHHHHGGHGGGCFFEFFGGGHFHHGGGGHGHHHHGGEB?<BDGHFGGG?></?0??/??/>GHBHHH1=11.>F-<<C<<EBBDBBGHB0:C.CFHGGGA??ABE?AC../BFFB/BBBFFFFFFFFFF9FFFFF.AFFBFF/9@--@AFF;/FBBFFF/;9BF.9A>9BBFF/9///;9BFFBFFAABFF/;FB/99/;
@M05620:37:000000000-D9766:1:1101:9208:5151 1:N:0:19
AGTGCCAGCTCTCAATCGCACAGGGGACCCAGGGCCTGGCCCCTCCATCCAGAAAACCTATGACCTCACCCGCTACCTGGAGCACCAACTCCGCAGCTTGGCTGGGACCTATGTGAGTATCAAGCGTAGGAATCTGGGAGTTGGGGAGGAGTGAGGAGTTGGGGAAAGACAGTCCTAACCGTGGAGGGTTCTGGTAAATGATGGGGTGAGGAGGGGCTCTTTGGCTCCCACCAGTCCCCCTGTCTGGTCTA
+
AA3AAFFFBFFFGGGGGFGCGCHDEAEEGGHHAEGDGFHHGHGHGGHHHGHHHHHHHGHHFGFHHFHHHHHCE>EGHHHHFGHHHHFEFGHHEE?EEGGBF3BF?FCGEHEHHHGGHGHFH3BF2??BF/FGHDGHHFGGGEDGFGGGCEEHHFB.=ACGGFCGGGEHF/C/<G0:FHF:BA.;CEGG9AFBBFFFGGFGG0CGGGG=EFFFFFFFFFFFFFFFFFFEFF.AFFFFFFFAAEFFFFFFFFF
@M05620:37:000000000-D9766:1:1101:24515:5153 1:N:0:19
ACCACACCTTCTACAATGAGCTGCGTGTGGCTCCCGAGGAGCACCCCGTGCTGCTGACCGAGGCCCCCCTGAACCCCAAGGCCAACCGCGAGAAGATGAGTGGCCCGCTACCTCTTCTGGTGGCCGCCTCCCTCCTTCCTGGCCTCCCGGCGCTGCGCCCTTTCTCACTGGTTCTCTCTTCTGCCGTTTTCCGTAGGACTCTCTTCTCTGACCTGCGTCTCCTTTGTAACTCTGCAGGTTCTAGATCGGAA
+
DDDCCCDDFFFFGGGGGGGGGGHHGGGEFGHHHGGGGGGGGHHHHGGGGGGGHHHHHHHGGGGGGGGGGGGHFHHGGGGHGHHHHGGGG/BB/CGHG?>FFDFA??CDC->GGHHFDGD<GHGHH-DGGA.CGHGGHFHCCG..C<EGF--ADG?A?;DAFFFBFFFFF0/<0<FFFB0BBB0F0@<B/E0B.<.B.:F/BFFFFFFFFFB0FFFA9.-</<FB000<<BFFB00:0:.:0<00<BF..<.
@M05620:37:000000000-D9766:1:1101:18097:5163 1:N:0:19
ACCACACCTTCTACAATGAGCTGCGTGTGGCTCCCGAGGAGCACCCCGTGCTGCTGACCGAGGCCCCCCTGAACCCCAAGGCCAACCGCGAGAAGATGAGTGGCCCGCTACCTCTTCTGGTGGCCGCCTCCCTCCTTCCTGGCCTCCCGGCGCTGCGCCCTTTCTCACTGGTTCTCTCTTCTGCCGTTTTCCGTAGGACTCTCTTCTCTGACCTGCGTCTCCTTTGGAACTCTGCAGGTTCTAGATCGGAA
+
BBBABBBBFFFFGGGGGGGBGFHFGEEEHGHHGGGFGGGGGHHHHGGGAEGGHHHHHHHGGGGGGGGGGGGHHHHGGGGHGHHGHGGGGGGGGGHHHHFF>DFF0?@CC<A<1GFDBD1GFGC.GGG@EAGFFFEFHHHBGHGFFHGFGG?A??FGGFFD>FFFBFFFFFB9FFEFFFEF/FFFB=DDFFFFB9FFDFFFFFFFFFFFFF/B9BF.>.D.BFFFFBFBFFFFFFFFFFFEFEFBFFFF.DE
@M05620:37:000000000-D9766:1:1101:12927:5174 1:N:0:19
GAGGCTGCTTTGGAAGAAACTCATAGATTACTGCAACAGTTCCCCCTGGACCTGGAAAAGTTTCTTGCCTGGCTTACAGAAGCTGAAACAACTGATAATAATCCTAAGGCAAAGCTACGCTCAGCATCAAAGGGCAACACAGCAAAGCAGCCCACCTAACAAGTAAGACAGACCTTTCCACTTTAGCCCTATTACGGATCCAATTGAACCATAACAAGCATTAGTACTTGTAACTGTCAAGCAAGAGCCAA
+
AAAABAFBFFFFGGGGGFFBBFEFGHBGFGHHHHHBCFC5AFGGHGFGACFFGFFB3FFGGHHHHHFGHHHHHHFHHHHGGHHHHHGHHFGHHHF44BBBB4B4BBEFFBBF1B2BBF?//EEEBFEGF3B?F?F//?0??G/2B2222BB?C/<C022@FGG<FGH1<0?00/??<GH1>>FFGHH1>FGGB10<<CECHHFDF0;C;..;0;/<G;::GG0:<CCFFFFFBCFF0;C0;0/9C/9:AFF
@M05620:37:000000000-D9766:1:1101:21500:5198 1:N:0:19
AGTGCCAGCTCTCAATCGCACAGGGGACCCAGGGCCTGGCCCCTCCATCCAGAAAACCTATGACCTCACCCGCTACCTGGAGCACCAACTCCGCAGCTTGGCTGGGACCTATGTGAGTATCCAGCGTAGGAATCTGGGAGTTGGGGAGGAGTGAGGAGTTGGGGAAAGACAGTCCTAACCGTGGAGGGTTCTGGTAAATGATGGGGTGAGGAGGGGCTCTTTGGCTCCCACCAGTCCCCCTGTCTGGTCTA
+
ABAABFFFCFFFGGGGGGGGGGHHGGGGGGHHGGGGGGHHHHGHGGHHHHHHHHFHHGHHHHHHHHHHHHHGGGGGHHHHHHHGHHHHGHHHGGGGGHHHGHHGGGHHGHGHHHHHHHHHHHHHHGGGGGHHHHHHHHGGGHHHGGGGGGGHHHHHHGHHHHGGGGHHHHHHHGHHHHHHGGGGGGGGCFFGGGGGGGGGGGGGGGFFFFFFFFFFFFFFFFFFFFFFFFFFFFFFFFFFFFFFFFFFFFB
@M05620:37:000000000-D9766:1:1101:16830:5222 1:N:0:19
ACCACACCTTCTACAATGAGCTGCGTGTGGCTCCCGAGGAGCACCCCGTGCTGCTGACCGAGGCCCCCCTGAACCCCAAGGCCAACCGCGAGGAGAGTGGCCCGCTACATCTTCTGGTGGCCGCATCCCTCCTTCCTGGCCTCCCGGAGCTGCGCCCTTTCTCACTGGTTCTCTCTTCTGCCGTTTTCCGTAGGACTCTCTTCTCTGACCTGAGTCTCCTTTCGAACTCTGCAGGTTCTAGATCGGACGAG
+
>AAABAAAFFFFFGGGGGGGGGHFGAEA4EHHFGGGGGGCCHHHHGGE1BEE5GCGHEBEEECEFF?EGGGHGHE>EEEECGHEG/EED@DCC/?G/1??FGH/D/DG1=FGD1FGD=GA.<<--.;CGHHGFGHC0;CGHHHFED?9-9CB/A-CG-B0F/B/BFFE9BBFFFF//9B/BFBA.BA/BDFADFEFFBFFFFF/BBBFBFFFBB;//BB/F//9;A.:9:FFFFF9B//9;FFFE.9--9;
@M05620:37:000000000-D9766:1:1101:10045:5226 1:N:0:19
ACCACACCTTCTACAATGAGCTGCGTGTGGCTCCCGAGGAGCACCCCGTGCTGCTGACCGAGGCCCCCCTGAACCCCAAGGCCAACCGCGAGAAGAGTAGCCAGGTGCGTCTTCTGGTTGCCTCCTTCGTCCTTCCTTCCCTCCTTCCGCGGCTCCCTATCTCCCTGGTTCTCTCTTCTGCCGTTTTTCGTCGGGTTCTCTTTTACGCCCTCCGCTTACTTTAGCCCCCTTCAGGGCTTTGCACGGGCGAG
+
AAABABBBBCBBFFBBGG5BFGHHGEFBGGHCFFFEAEAEGG2FFEFAEEAFGHHHGFGEFFGEFGGGGFGH3FHEEEGHGHGHGFEGBB>>//?202>2?F2?/?1</?/<.>GG1<1.>>1<.>1<.<<<E0=CG00<CCHG:00=..--;:DFGF0;0C00;C0.;C0;CFF/9/9F//-;9B..;9A.-9-.:.:B///;:/.9;DF.;...9./;/;/;9;/.9-..///..../;//;9@-9---
@M05620:37:000000000-D9766:1:1101:6354:5229 1:N:0:19
ACCACACCTTCTACAATGAGCTGCGTGTGGCGCCCGAGGAGCACCCCGTGCTGCTGACCGAGGCCCCCCTGAACCCCAAGGCCAACCGCGAGGCGAGTTGCCCAATACATATTCCGGCTACCTCCTCCCTCCTTCCTGTCCTCCCGTCCCTGCCCCCCTTATCCCTGGTTCTCTCTTCTGGCGCTTTCCGTCGGCCTCTCTCCTATGACCTTCGTCTCCTATCGCACTCTTCTGGTTCTCGCTCGAGGGAC
+
BBABBBBBFFFFGFGGGGGGGGHHGDEAAEE2EFGGGEFGEGHFEAAEEEGGBB@GHHBFG?/EFG@EEE/F33?EE<<?FEHHHGDC/BCC?//<A@.1FG<1<><<DG00=00/<-<.GHCG:CH:.;/;/<=;00;FGEBFF.CC99;FE.9CD99;/BF/;/9.//9BFFF/:FFF/:-.;.;F/.;9@-;9;.BB;/99;9BFFB//;.9A?F/////;.;;@FF/B/;B;;F//9AFA9-.--..
@M05620:37:000000000-D9766:1:1101:22217:5249 1:N:0:19
GAGGCTGCTTTGGAAGAAACTCATAGATTACTGCAACAGTTCCCCCTGGACCTGGAAAAGTTTCTTGCCTGGCTTACAGAAGCTGAAACAACTGCCAATGTGCTACCCGTAAGGAAAGGCTCCTAGAAGACTCCAAGGGAGTAAAAGAGCTGATGAAACAATGGCAAGTAAGTCAGGCATTTCCGCTTTAGCACTCTTGTGGATCCAATTGAACAATTCTCAGCATTTGTACTTGTAACTGACAAGCCAGG
+
AAAAAAFAFFFFGGGGCAGG1FGHGGBGHHHHFHH1BGH1FFFGHGGGGFHCHHHHHGHHGHHHGEHHHHHHCFFGHHHHHHHBG1EGFGHHHHHHHHHHHFGGHHHHG?>?BFGFGGHGFGGHFBGHFGHHHGGHHGGHF?FGFHGGGHHHHGHFFGGHHH@FHHHA<?FF@DFGFHHGFGHGGG.CF1=>1DGHDGGFFEHHGHHHHHHHCFHHC;CGH;;CGCGGHHFCFBCFGFFFGFFGF.;CFFE
@M05620:37:000000000-D9766:1:1101:17257:5265 1:N:0:19
AGTGCCAGCTCTCAATCGCACAGGGGACCCAGGGCCTGGCCCCTCCATCCAGAAAACCTATGACCTCACCCGCTACCTGGAGCACCAACTCCGCAGCTTGGCTGGGACCTATGTGAGTATCCAGCGTAGGAATCTGGGAGTTGGGGAGGAGTGAGGAGTTGGGGAAAGACAGTCCTAACCGTGGAGGGTTCTGGTAAATGATGGGGTGAGGAGGGGCTCTTTGGCTCCCACCAGTCCCCCTGTCTGGTCTA
+
ABABCFFFCFFFGGGGGGGCGFHFGGGGGGHHFGGGGGHHHHGHGGHGHHGHHHHHHGHHEGHHHDGHHHHGG>EGHGHHFGHHHHHHGHHHEECGEGHHGHHGGDHHGHHHHHHHHHHHHHHHHGDGGGHHHHHHHHHGGHHHGGGCGGEGHHHHHGHHHHGGGGHHHHHHHHHHHHHHGGEGGGGG;FGGGG;FGGGGGGGGGGFFFFFFFFFFAFFFFFFFF0FFFFFFFFFFFFFFFFFFFFBFFFF
@M05620:37:000000000-D9766:1:1101:21314:5321 1:N:0:19
AGTGCCAGCTCTCAATCGCACAGGGGACCCAGGGCCTGGCCCCTCCATCCAGAAAACCTATGACCTCACCCGCTACCTGGAGCACCAACTCCGGAGCCTGGCTGGGACCTATGTGAGTATCCAGCGTAGGAATCTGGGAGTTGGGGAGGAGTGAGGAGTTGGGGAAAGACAGACCTAACCGTGGAGGGTTCTGGTAAATGATGGGGTGAGGAGGGGATCTTAGGCTCCCACCAGACCCCCTATCTGGTATA
+
AA>ABFFFAFFFG4FGGFGGGGHGGEEA2BFHFEGE2FGH2FEAEGHHFHGH3F3FGGGFGH5FGGFHHFFEE>EGHHHH2FHHFG11EEHHF/?EE/BBF0B?/<BFE0BFGBDGHGHHHGHHGGFGG/@GHFHHHG?FAFDC-A.CC.<GHEGGHDCHHH-CFGEHHHHB/::;CFFG@.C@EEG@;FFGGGGGFGGGGGGFEFFBFFFEF?BBAAFFB/;;BFFFFFFFE..;99A;B.;:FF/;//;
@M05620:37:000000000-D9766:1:1101:17914:5327 1:N:0:19
ACCACACCTTCTACAATGAGCTGCGTGTGGCTCCCGAGGAGCACCCCGTGCTGCTGACCGAGGCCCCCCTGAACCCCAAGGCCAACCGCGAGGTGAGTGGCCCGCTACCTCTTCTGGTGGCCGCCTCCCTCCTTCCTGGCCTCCCGGAGCTGCGCCCTTTCTCACTGGTTCTCTCTTCTGCCGTTTTCCGTAGGACTCTCTTCTCTGACCTGAGTCTCCTTTGGAACTCTGCAGGTTCTAGATCGGAAGAG
+
AAAABBBAFFFFGGFGGGGGGFFCEEEGFEHHGFFFAEGF?HHHHGEEBEF15FGHFHHFEC0EEGEFGGGGHHEEGEGCFHHAFFEFGGC@D/?D02?FF0G/ACDCHHHHHHHHHFGD.C@C-CFHGFHGFHFGGCGCHHGFGGFGBGAFBGFDG?FFFFFFFFFF;BFFFFFFFFFFFFFADFEFFFFFFFFFFFFFFFFBFFFFFFFFFF:FFFFFFFFF9FFFFFFEFFFFF/BFFFFFF..99F.
@M05620:37:000000000-D9766:1:1101:7426:5369 1:N:0:19
ACCACACATTCTACAATGCGCTGCGTGTGGCTCCCGAGGAGCACCCCGTGCTGCTGACCGAGGCCCCCCTGAACCCCAAGGCCAACCGCGCGAAGATGACCAAGGTGTGGGGCCGGCAACCTTCTTGGGTGGCCGCCCCGCCGTTCCCGGGCCCCTGGGCGCTGCGCCTTTTCTCCCGGGTTCTCTGTTCTCGCGTTCTCGGGGGGACTCTTGTCTCTGCCTTGGGTCTCTTTTGGAACTCTGAGGGGTCT
+
>AAB>>A3BBBDFFEGGGBEFEGGGEF2AEFBB2AB2EAAAF1FFEF0EBBFGHHHGHH0>@EEFEEGGEEHBGGEFGGHGHGHEGGGBB>BCCG??FHHB1/?FH11>.<-<<-<C--.;::/;00<C;.-9=-9=-;-:-;;9.9;.--;--;..9999---.-;..9;9FB99/.;-.;9BFF/9;///.99;@../.9----;;.BFB/;9;/;9/B/;BF...9//;///-//9//;///;:D;:.
@M05620:37:000000000-D9766:1:1101:22203:5379 1:N:0:19
ACCACACCTTCTACAATGAGCTGCGTGTGGCTCCCGAGGAGCACCCCGTGCTGCTGACCGAGGCCCCCCTGAACCCCAAGGCCAACCGCGAGAAGATGAGTGGCGCGCTCCCTCTTCTTGTGGCCGCCTCCCTCCTTCCTGGCCTCCCGGCGCTGCGCCCTTTCTCCCTGGTTCTCTCTTCTGCCGTTTTCCGTAGGACTCTCTTCTCTGCCCTGCGTCTCCTTTGGAACTCTGCAGGTTCTAGATCGGCA
+
CCCCCCCCFFFFGGGGGGGGGGHGGGGGHGHHHGGGGGGGGHHHHGGGGGGGHHHHHHHGGGGGGGGGGGGHHHHGGGGHGHHHHGGGGGGGGGHHHHHFGFE=//>-><><<G0>GH<<D0.CC-<AE.;CCGDGCGHHBBFGGGGGGGGGGGFFFCF-@/BFFE0;/FEFFFF000:FFFFFFF.;FFFFF9.;DFFFFBBBFFFFFF0FFF..@DB.BFFF0BF0BFFFFFFBFF;;BF9BFF0ED--
@M05620:37:000000000-D9766:1:1101:15345:5380 1:N:0:19
ACCACACCTTCTACAATGAGCTGCGTGCGGCTCCCGAGGAGCACCCCGTGCTGCTGACCGAGGCCCCCCTGAACCCCAAGGCCAACCGCGAGAAGATGAGTGGCAAGCTACCTCTTCTTGTGGCCGCCTCCCTCCTTCCTGGCCTCCCGGCGCTGCGCCCTTTCTCACTGGTTCTCTCTTCTGCCGTTTTCCGTAGGACTCTCTTCTCTGACCTGCGTCTCCTTTGGCACTCTGCAGGTTCTAGATCGGAA
+
>111>A1AFFFFFFG13AA1A1ACAAA0000A//B//EEE?EHCEE//A/EFBECCGHC>>ECGG//>E>/0GE/EE?EFA/GH/F//B@///CF11?1F?DF<0?/>11<0FGFFHH11<<.<CCA@G..:GHACCFC0CFFF0C.EG@AAG?@9?9A;@FFFBFFF99BBFFFFFFF/9BFFB@;;FFFFBB-AAFF//BFFFFBFBF/9;:F;9A@BBFBFBFB9FFBBBFBBF-9/9FB//9/AA-A
@M05620:37:000000000-D9766:1:1101:25373:5391 1:N:0:19
ACCACACCTTCTACAATGAGCTGCGTGTGGCTCCCGAGGAGCACCCCGTGCTGCTGACCGAGGCCCCCCTGAACCCCAAGGCCAACCGCGAGGGGAGTGCCCCGTTACCTCCTCTGGTCGCCTCCTGCCTCCTTCCTGCCCTCCCGCTGCTGCGCCCTATCTACCTGGTTCTCTATTCTGTCGCTTTTCGTCGGCCTCTCTTATCTGTCCTTTGTCTCATTTGGACCTCTGCAGGTTCTCGCTAGGTTCAG
+
AAAAAAAAFFC1BGG13BBGFG1EABFGH0BGHGA0AAE/EHHHHGEGE/EEHFGHHFCFGGGGAFGGGGGHHHEEGGGCFHHHHGGGG/>C</>A//01?0<A>>C.111.0>10000--<..<C//.:0=/0<GH0/;./;...---.000-;9-9/09C/9///-;F//;///;////9--;-A9;--A9@--;-/B/;9B////;/////:9F////;B///;BF////;A-/;BF--9-;A/////
@M05620:37:000000000-D9766:1:1101:22189:5393 1:N:0:19
ACCACACCTTCTACAATGAGCTGCGGGTGGCTCCCGAGGAGCACCCCGTGCTGCTGACCGAGGCCCCCCTGAACCCCAAGGCCAACCGCGAGAAGATGAGTGGCCAGCTCCCTCTTCTTGTGGCCGCCTCCCTCCTTCCTGGCCTCCCGGCGCTGCGCCCTTTCTCACTGGTTCTCTCTTCTGCCGTTTTCCGTAGGACTCTCTTCTCTGACCTGCGTCTCCTTTGGAACTCTGCAGGTTCTAGATCGGAA
+
AAAAAAAAFFFFGFGGGGG1G1F1E0AA0AGGCFGEAEEGCGHHHGGGCGGGFHHGFHHGGGGGG?GGGEGBG1GGGFEH/AGHHG//>CC@/CCFGF1FHHGF01>>G>FFHHFHHH<0D0AAGGCCG:=CBGGHHFHHFEGGG?EGGGGGGGGF?@B@@FFFFFFFFFFBBFFFFFFFFFFFF@BFFFFFFFFFFFFFFFFFFFFFFF/BFFFF@B@FFFFFFFF/BFFFFFFFFF9;FFFFFFBEFBF
@M05620:37:000000000-D9766:1:1101:19135:5399 1:N:0:19
ACCACACCTTCTACAATGAGCTGCGTGTGGCTCCCGAGGAGCACCCCGTGCTGCTGACCGAGGCCCCCCTGAACCCCAAGGCCAACCGCGAGGAGAGTGGCCCGCTACCTCTTCTGGTTGCCGCCTCCCTCCTTCCTGGCCTCCCGGCGCTGCGCCCTTTCTCCCTGGTTCTCTCTTCTGCCGTTTTCCGTCGGACTCTCTTCTCTGACCTGCGTCTCCTTTGGACCTCTGCAGGTTCTAGCTCGGCCGAG
+
DDEEEDECFFFFGGGGGGGGGGHHGGGGHGHHHGGGGGGGGHHHHGGGGGGGGHHHHHHGGGGGGGGGGGGHHHHGGGGHGHHHHGGGGGGGC/?FD?2/FHEG/>A-FHGFDGEGDF1<CG-@D.<CEGFD/GGHBG/<GHHHEF-CBDG?EAGFFFF0<1:BFFB?<FFFFFFBFFFFFF@AAFA1<AFF=-9<CFFFFF11<BFBFFFF?B<DFFF111<FB<BB:<F0:FFA<<F1<1<FDF.9<-<
@M05620:37:000000000-D9766:1:1101:11538:5411 1:N:0:19
ACCACACCTTCTACAATGAGCTGCGTGTGGCTCCCGAGGAGCACCCCGTGCTGCTGACCGAGGCCCCCCTGAACCCCAAGGCCAACCGCGAGGCGAGTGGCCCGTTACCTCTTCTGGTTGCCTCCTCCCTCCTTCCTGTCCTCCCGTCGCTGCGCCCTTTCTCCCTGGTTCTCTCTTCTGCCGTTTTTCGTCGGACTCTCTTCTTTGTCCTGCGTCTCCTTTGAACCTCTTCAGGTCCTCGCTCGGCCGAG
+
DCDDDDDCFFFFGGGGGGGGGGHHGFGGHGHHHGGGGGGGGHHHHGGGGGGGHHHHHHHGGGGGGGGGGGGHHHHGGGGHGHHHHGGGGGGGC/>CGA==FGCD->CCDGGBGHHF000.<<00<G/<<<CCG0<GH0:<<CFG<9<<<A.DD?DGAG/<FF0<BBFEFFFFFFB0FFFF0BC<D/B.<<<BBD-<@FFFFFFB00<0<BF0B9BB9/00:<F0:<<FF:0:<BF:0<:0D<9ACF.<---
@M05620:37:000000000-D9766:1:1101:11882:5463 1:N:0:19
AGTGCCAGCTCTCAATCGCACAGGGGACCCAGGGCCTGGCCCCTCCATCCAGAAAACCTATGACCTCACCCGCTACCTGGAGCACCAACTCCGCAGCTTGGCTGGGACCTATGTGAGTATCCAGCGTAGGAATCTGGGAGTTGGGGAGGAGTGAGGAGTTGGGGAAAGACAGTCCTAACCGTGGAGGGTTCTGGTAAATGATGGGGTGAGGAGGGGCTCTTTGGCTCCCACCAGTCCCCCTGTCTGGTCTA
+
>>AABFFFBFFFGGGGGGFFGGH4FEAEGGHHGGGG2BFAGFEGGGHHHAFGGGBAGGHHDFDHHFBHHHHGG/FGHGGGHHHHHHFHG3GHEEEECGHHFHHGGGHHGHHFHHHHHHHHHHHHHGCFGFHHHHHHHHHGDFHHGGGGGGGHHGHHHFHHHHGGGGGHGHFFGFHHGHHGGCEBGEGG9AFFGGBFGGGGGGGGGGFBFFFFFFBBB9EFFFFFFFFFFFFFFFBFFFF?BEFFFFFFFFF
@M05620:37:000000000-D9766:1:1101:24179:5475 1:N:0:19
GAGGCTGCTTTGGAAGAAACTCATAGATTACTGCAACAGTTCCCCCTGGACCTGGAAAAGTTTCTTGCCTGGCTTACAGAAGCTGAAACAACTGCCAATGTGCTACCCGTAAGGAAAGGCTCCTAGAAGACTCCAAGGGAGTAAAAGAGCTGATGAAACAATGGCAAGTAAGTCAGGCATTTCCGCTTTAGCACTCTTGTGGATCCAATTGAACAATTCTCAGCATTTGTACTTGTAACTGACAAACCAGG
+
>AAABAFBFFFFGGGGGGFGGGHHHDFGGAFFH5GGFHHHF5BFGGGGGHGHHHHHFDGHAFGFGHHHHHHHHHHGHHHHHGHHHDDGH3?FGHHGHFHHHGFHHHHGF?E?BBFBFGC???FCBBFBBFGHHGFHGEEFD?FGHHHGBFGHG2@2@@@FG@22FCGF??@?11?FFFGBFFFGDAA>F11>1DCG=DDDFAGGGGHHHGFH:;GH::;CC;<;C:CCFHHC;BBFEFGFG;:9C/;;ACE
@M05620:37:000000000-D9766:1:1101:10437:5479 1:N:0:19
AGTGCCAGCTCTCAATCGCACAGGGGACCCAGGGCCTGGCCCCTCCATCCAGAAAACCTATGACCTCACCCGCTACCTGGAGCACCAACTCCGCAGCTTGGCTGGGACCTATGTGAGTATCCAGCGTAGGAATCTGGGAGTTGGGGAGGAGTGAGGAGTTGGGGAAAGACAGTCCTAACCGTGGAGGGTTCTGGTAAATGATGGGGTGAGGAGGGGCTCTTTGGCTCCCACCAGTCCCCCTGTCTGGTCTA
+
>3AABFDC?FFFGAFGG2AFFGFC2AEGGGGHGGGGAFGCGGFHEGGFHCGGBHGHHGHFFHFGHFFFGHHGEEGEFFFBGHHGHH1GEGHHGE@EEBGHFEHFFEHHGHHHHHHHHGHHHHHGGGAEDGHHGFHHGHGGEHHHGGGGGGGHHHHHGEGHHGGGFGEHGHHGGGHHFHHHG;;BGGGG;;FGGG;CFGFGGFGGGGFBFFFFFFBBB;AFFFFFFFFFFFFFFFFFFFFFBFFFFFF/BB9
@M05620:37:000000000-D9766:1:1101:10331:5485 1:N:0:19
GAGGCTGCTTTGGAAGAAACTCATAGATTACTGCAACAGTTCCCCCTGGACCTGGAAAAGTTTCTTGCCTGGCTTACAGAAGCTGAAACAACTGCCAATGTGCTACCCGTAAGGAAAGGCTCCTAGAAGACTCCAAGGGAGTAAAAGAGCTGATGAAACAATGGCAAGCAAGTCAGGCATTTCCGCTTTAGCACTCTTGTGGACCCAATTGAACAATTCTAAGCATTTGTACTTGTAACTGACAAGCCAGG
+
BBBBBBFBFFFFGGGGFGGGGGCHBGHHHHHHHHHHFHHFGHHHHGGGHHHHHHHHHGFHGHHHHHHHHHHHHHHHHGHHHHHHHGFHHHGHHHHGHFHHH4FFGHHFGE@1BGEFGFH/3BFBB4FGFHFHHGFFBAGHDCGHFHHGGHEHHFFD2GGHF222<<CC/?GF??G?0<C>1>1=.D..<110<D<GGHF=G?H/CEACCCGHH00:<00;0;:CG;CGBFGFBC0=000;0990;.;CF.C
@M05620:37:000000000-D9766:1:1101:10419:5487 1:N:0:19
AGTGCCAGCTCTCCATCGCACAGGGGACCCAGGGCCTGGCCCCTCCATCCAGAAAACCTATGACCTCACCCGCTACCTGGAGCACCCACTCCGCAGCTTGGCTGGGACCTATGTGAGTATCCAGCGTAGGAATCTGGGAGTTGGGGAGGAGTGAGGAGTTGGGGAAAGACAGTCCTAACCGTGGAGGGTTCTGGTAAATGATGGGGTGAGGAGGGGCTCTTTGGCTCCCACCAGTCCCCCTGTCTGGTCTA
+
>A>>>DFFCFFFG4FGFEE2E?GCFABEEBFG2BFAFFHHGHGHGGHHHFHGFHGFGGHHDEFHHDFHHHHGG>>EHHGGBBFGHH1?ECHB?F?E>FBFFFEGGGHHGGHGHHHHHGHHHHGHHGEBGGGHHHGHHH0FDGHHGG.ACECCG0DG0CGHHHGGEDHF/GGHHHHHHGGGGGEG9CEFEFGGFGCCFGGFGGGGGFDFFFFFFFFFFFFFFFFFFFFFFFFFFFFFFFFFFFFFFFFFFFF
@M05620:37:000000000-D9766:1:1101:19861:5508 1:N:0:19
ACCACACCTTCTACAATGAGCTGCGGGTGGCTCCCGAGGAGCACCCCGTGCTGCTGACCGAGGCCCCCCTGAACCCCAAGGCCAACAGCGAGGAGACTGGCCCGTTACCTCTTCTGGTCGCCGGCTCCCTCCTTCCTGGCCTCCCGGGGCTGCGCCCTTTCTCCCTGGTTCTCTCTTCTTCCGTTTTCCGTCGGACTCTCTTCTCTCACCTGAGTCTCCTTTGGACCTCTGCAGACTCTAGCTCGGCCGAT
+
AAA1AAAAFCFFG3GDBGA1G1FBE00A00FG1AF///EE?GGHHGEE?EEEBFBCGHFE/E?EF/EEGEF0F1?EGE/F//?GHG/0B>B/<////11?/</C/<CFHGHHBFD1<>F--<--;:.../CAG00C09;..9A9.C--;--;.-999-;/BF/99-9A///99/F/9////;A///-/9-;-99-9-/BFFFB//9///;/B/-;F/BFFFFFFB/;BF///9F/-/;////9B-9-9---
@M05620:37:000000000-D9766:1:1101:15427:5513 1:N:0:19
AGTGCCAGCTCTCAATCGCACAGGGGACCCAGGGCCTGGCCCCTCCATCCAGAAAACCTATGACCTCACCCGCTACCTGGAGCACCAACTCCGCAGCTTGGCTGCGACCTATGTGAGTATCCAGCGCAGGAATCTGGGAGTTGGCGAGGAGTGAGGAGTTGGGGAAAGACAGTCCTAACAGTGGAGGGTTCTGGTAAATGATGGGGTGAGGAGGGGCTCTTTGGCTCCCACCAGTCCCCCTGTCTGGTCTA
+
AABBCFFFCFFFGFGGGFFGGGHGGGGGAFHHGGGGCFHH2GGHGGHHHGHHDGFFGGHFHG5GHHGHHHHGGEEGHHGGHHHHHHFHGHHHGGGEGGHHFHHA//>B<DH3GGGHHFDBFFHHFG/@C/FFHHHHHHGGEHGH1>@FCGGFHHHHHCGFCH--CEHHGGGGGGGGGGG0:;CFGGGC;FFFGG;FGGGFFBFFEFFAFFFFFFFFFCFFBFFFFFBAEBFFFFFF09.:-.;;BBB:0BB
@M05620:37:000000000-D9766:1:1101:16937:5535 1:N:0:19
ACCACACCTTCTACAATGAGCTGCGTGTGGCTCCCGAGGAGCACCCCGTGCTGCTGACCGAGGCCCCCCTGAACCCCAAGGCCAACCGCGAGGCGAGTGGCCCGCTACCTCTTCTGGTTGCCGCCTCCCTCCTTCCTGGCCTCCCGGCGCTGCGCCCTTTCTCCCTGGTTCTCTCTTCTGCCGTTTTCCGTCGGACTCTCTTCTCTGACCTGCGTCTCCTTTGGACCTCTGCAGGTTCTCGCTCGGCCGAG
+
CCCBCCCCFFFFGGGGGGGGGGHHGEEEGGHHHGGGGGGGGHHHHGGGFEGGGHHHHHHGGGGGGGGGGGGHGHHGGGGHGHHGHGGGGGGGG<>AD>FFEGHF-<ACHHHHHHHHGH<.CHCGGDCHEGHGG9CFFF/;CFGGGG;BGFFFFFFFFFFFFFFFFEFEBFFFFFFFFFFFFF@A.FE9BDFFB>:;CFFFFFF0:BF0FFFFFFDFFFFFFFFFFBFFF00FFFF;0;F0;:AFFF.;BFD
@M05620:37:000000000-D9766:1:1101:19889:5542 1:N:0:19
GAGGCTGCTTTGGAAGAAACTCATAGATTACTGCAACAGTTCCCCCTGGACCTGGAAAAGTTTCTTGCCTGGCTTACAGAAGCTGAAACAACTGCCAATGTGCTACCCGTAAGGAAAGGCTCCTAGAAGACTCCAAGGGAGTAAAAGAGCTGATGAAACAATGGCAAGTAAGTCAGGCATTTCCGCTTTAGCACTCTTGTGGATCCAATTGAACAATTCTCAGCATTTGTACTTGTAACTGACAAGCCAGG
+
ABBBAAFBFFFFGBFGFGFGGGFHHFHHHHHHGGFFGHHFGFFHHGGFGHHHHHHGGFFHFGHGHHHHHHHHHHHFHHHHHHGHHBBGBGFHHHHGHHHHHEHHHHHHGAEAFGHHFFHFF0FHGGFHFFGHH?FGGAEHD?FGDGHGFFGHHHBDFHFFH@@2GGFEF?@F??<GHHEF?1GHGFAAF<FDBGCHDGGGHEGGHHHCDGFHGCHHG;;GF<<CC;GGHHCC;BFFGFFCFFFFG9CEFFF
@M05620:37:000000000-D9766:1:1101:21814:5549 1:N:0:19
GAGGCTGCTTTGGAAGAAACTCATAGATTACTGCAACAGTTCCCCCTGGACCTGGAAAAGTTTCTTGCCTGGCTTACAGAAGCTGAAACAACTGCCAATGTGCTACCCGTAAGGAAAGGCTTCTAGAAGACTCCAAGGGAGCAAAAGAGCTGACGAAACAATGCCAAGCAAGTCAGGCATTTGCGCTTTACCACTCGTGTGTATCCAATTGAACAACTCTCAGCATTTGTACTTCTAACTGACACACCAGG
+
BBBBBCFCFFFFGGGGGGGGGGHHHHHHGHHHHHFHHHHHHGGHHGGGEBGHHHFBBDBGBGHHHHGGGHHHHHHGGFGGHHHHHBDGGGFHHHHFBHGH444DDG2?11/113B330FF33B3B4?D??FFGG3?B/?///?FCH?F222=22///?>2=111?11//000111100.>111<<-@<.<0<0<<<.<C.:.;0;:00:00C<C0/.;;90;0900;;0;00;0900000;=000/;..;.
@M05620:37:000000000-D9766:1:1101:19446:5551 1:N:0:19
ACCACACCTTCTACAATGAGCTGCGTGTGGCTCCCGAGGAGCACCCCGTGCTGCTGACCGAGGCCCCCCTGAACCCCAAGGCCAACCGCGAGAAGATGAGTGGCCCGCTCCCTCTTCTTGTGGCCGCCTCCCTCCTTCCTGGCCTCCCGGCGCTGCGCCCTTTCTCACTGGTTCTCTCTTCTGCCGTTTTCCGTAGGACTCTCTTCTCTGCCCTGCGTCTCCTTTGGAACTCTGCAGGTTCTAGATCGGAA
+
CCDDDDDDFFFFGGGGGGGGGGHHGFGGHGHHHGGGGGGGGHHHHGGGGGGGHHHHHHHGGGGGGGGGGGGHHHHGGGGHGHHHHGGGGGGGGGHHHHHFGHE?0/>/>-><FHFHHH1><1.CC<?DF.CEHHGHFHHHCBGHHGGGDGGGGG?FGFF=FFFFFFFFFEFFFFFFFFFFBFFFFF.DFEFFF:;.:BFFFFFFFFFFFB0:EFF.@ABDFFFF0B/00FFBFFFFFF;;BF0FFFBE.:E
@M05620:37:000000000-D9766:1:1101:11613:5567 1:N:0:19
AGTGCCACTTCTCAATCGAACAGGGGATTCCTGCCCCGGCTCCCCCAGCCAGTAAACCTGTGACCTCACTCGCTACCTGGAGCACCAACTACGCACCTTGTGCGGGCCCTAAGACAGGATCCCGCGCAGGCTTCTCGGGGGTGGGGGGGCGGGTGGAGCCGCGGCAAGTCAGTCGGGCACGTGGGGGCTTCTGGTCAAGGGTGGCGAATGGAGGACCTCTTTGCCTCTCTACTGTCCCCATGTCTGACATG
+
>1>>>D111BFFGGGGGGGFFEGFFGG00B22B1BBAAEG/EG/EE/ABF0B112DGH00DB2DGHH1G11BEF/EH1FFGHHHHHHGFBFHGGG/>>>F11>////>//B0?11F0/01@F0/<A/>--<0<F10<C--::------;;---9-;;---9--9-;>E//;FF/-------;---------/9//9////---------/;B---99;FF;B///9/////;//9///;9-/99/9//;//
@M05620:37:000000000-D9766:1:1101:16028:5575 1:N:0:19
ACCACACCTTCTACAATGAGCTGCGTGTGGCTCCCGAGGAGCACCCCGTGCTGCTGACCGAGGCCCCCCTGAACCCCAAGGCCAACCGCGAGAAGATGAGTGGCCCGCTACCTCTTCTGGTGGCCGCCTCCCTCCTTCCTGGCCTCACGGCGCTGCGCCCTTTCTCACTGGTTCTCTCTTCTGCCGTTTTCCGTAGGACTCTCTTCTCTGACCTGCGTCTCCTTTGGAACTCTGCAGGTTCTAGATCGGAA
+
AAA1AAAAFFFFGBGA3FF1G1GFG0A000BF1EF0AEGEEHGHHGGG//EBFGFBGHFG/EEGG/EFGEE0G1?EGC/F//?GGG?/BGC//?0C1?1???<?<F/A@<<<D1FDGHFFB0.CGGGCC:CCGHCBCG/0CBACCC/:C.-:9-999-B@@FBFFFFF//9/BFFBBF9BFFFF/@;9BEF/B9AAAFFFFFFFFFFFFFFFFBF-;;=B-BFFFF/BFBFFBFFFFF9/999FB9B?-99
@M05620:37:000000000-D9766:1:1101:20511:5585 1:N:0:19
GAGGCTGCTTTGGAAGAAACTCATAGATTACTGCAACAGTTCCCCCTGGACCTGGAAAAGTTTCTTGCCTGGCTTACAGAAGCTGAAACAACTGCCAATGTGCTACCCGTCAGGAAAGGCTCCTAGAATACTCCAAGGGAGCAAAAGAGCTGACGAAACAATGCCAAGTAACTCAGGCATTCCCGCTTTAGCACTCTTGTGGATCCAATTGAACAATGACCAGCATTTGTACTTGTAATTGACAAACCAGG
+
>?AA>AC>FBB@G4BB4GBBGGHHHGGGGBBDGF44CGBFGADBBFEAA2BBGHFAA32BBDFDFDDAABAFFGH3ABFFGFABF33EBBBBGGGF3FBB4444BFB111>>1232?00?30?3B4?3?B343BB?3///?/?2FH2C2B2@22///<>??1111<?/1111<1<><<<>11=1A-@.<0==0=<<0=<<0:;0</::0:00:;0:;000:/9./009;00;;000000;B;;;09;.A:9
@M05620:37:000000000-D9766:1:1101:24555:5660 1:N:0:19
AGTGCCAGCTCTCAATCGCACAGGGGACACAGGGCCTGGCCCCTCCATACAGAAAACCTATGACCTCACCCGCTACCTGGAGCACCAACTCCGCAGCTTGGCTGGGACCTATGTGAGTATCCAGCGTAGGAATCTGGGAGTTGGGGAGGAGTGAGGAGTTGGGGAAAGACAGTCCTAACCGTGGAGGGTTCTGGTAAATGATGGGGTGAGGAGGGGCTCTTTGGCTCCCACCAGTCCCCCTGTCTGGTCTA
+
>>AABFF4>FFFGGGGGGGGGGCGFEEC2B2BBAEEFGHHHHGHFEH55BAG5GFGFE3GGFDGHHHHHFFFGEEGFGHHHHHHHHFHGHHHEGGGGHHGGHHGGGHHGFHHHHHHHHHHHGHHHGCEGGHFGBGGHHGGFGHHGGGGGCCFGHHHHGHFHHGGGGEHHFHHFHFHHHHGGEAGDFGGGGGGGGFFFGGGGGGGGGGFFFFFFFFFFF?FFFFFFFFFFFFFEFFFBFFFFF9FFEFFBBF
@M05620:37:000000000-D9766:1:1101:24667:5667 1:N:0:19
ACCACACCTTCTACAATGAGCTGCGTGTGGCTCCCGAGGAGCACCCCGTGCTGCTGACCGAGGCCCCCCTGAACCCCAAGGCCAACCGCGAGGCGAGTGGCCCGGTACCTCTTCTGGTTGCCGCCTCCCTCCTTCCTGCCCTCCCGCCGCTGCGCCCTTTCTCCCTGGTTCTCTCTTCTGCCGTTTTCCGTCGGCCTCTCTTCTCTGCCCTGCGTCTCCATTGGACCTCTGCAGGTTCTAGCTCGGCCGAG
+
CCCCCCCCFFFFGGGGGGGGGGHHGGGGHGHHHGGGGGGGGHHHHGGGGGGGHHHHHHHGGGGGGGGGGGGHHHHGGGGHGHHHHGGGGGGG?/>ACA//<F.C->-.0=000=0D0=0<<0--:....=/A/;;F0C0;EGGG.A-;?-?-;-@FFFE0:B09F/0.0;:BFFF000:F0:9A9F.00:BA---.;.BFBB000;000AF..-9;9:0000;BF0/:0:0009AA9::000;B.@..---
@M05620:37:000000000-D9766:1:1101:14062:5705 1:N:0:19
ACCACACCTTCTACAATGAGCTGCGTGTGGCTCCCGAGGAGCACCCCGTGCTGCTGACCGAGGCCCCCCTGAACCCCAAGGCCAACCGCGAGAAGATGAGTGGCCCGCTACCTCTTCTGGTGGCCGCCTCCCTCCTTCCTGGCCTCCCGGCGCTGCGCCCTTTCTCACTGGTTCTCTCTTCTGCCGTTTTCCGTAGGACTCTCTTCTCTGACCTGAGTCTCCTTTGGAACTCTGCAGGTTCTAGATCGGAA
+
CCCCCCCCFFFFGGGGGGGGGGHHGGGBCEHHHGGGGGGGGHHHHGGGGGGGGHGHHHGGGGFGGGGGGGGHHHHGGGGHGHHHHGGGGGGGGGHGFFHHHHGGC?CCG@DHGHHHHGFHGGGHHGGGGDHGHHGHHHHHHHHHHHGGGG?DGGGGGFFFFFFFFFFFFFFFFFFFFFFFFFFFFFDDFFFFFBFFFFFFFFFFFFFFFF/FFFF/BFFFFFFFFFFFFFFFFFFFFFFFFFFFFFFEDDE
@M05620:37:000000000-D9766:1:1101:11500:5762 1:N:0:19
ACCACACCTTCTACAATGAGCTGCGTGTGGCTCCCGAGGAGCACCCCGTGCTGCTGACCGAGGCCCCCCTGAACCCCAAGGCCAACCGCGAGGAGAGTGGCCCGCTACCTCTTCTGGTCGCCTCCTCCCTCCTTCCTGCCCTCCTGCCGCTGCGCCCTTTCTGCCTGGTTCTCTCTTCTGCCGTTTTTCGTCGGACTCTCTTCTCTGACCTGCGTCTCCTTTGGACCTCCTCAGGTCCTCGGTCGGTTGAG
+
BBBBBBBBFFFFGGGGGGGGGGHHGFGBEEHHHGGGGGGGGHHHHGGGGGGGHHHGHHHGGGGGGGGGGGGHFHHGGGGHGHHHHGGGGGGGC/?FA<2/?CGG/>A-0DB1=FFD1<1<<C..CG/<.C/;::CGHC/;C:GD///9A?-9A-AEFBF0CF0;C099FFFFFFF/BBBF/;=9:9E.;9AD@@--@//BBFFF/;B/BBF..-;@FEF//BBFF/B;B..:9;F:/;F/.9;;DF9.-/;
@M05620:37:000000000-D9766:1:1101:16229:5767 1:N:0:19
AGTGCCAGCTCTCAATCGCACAGGGGACCCAGGGCCTGGCCCCTCCATCCAGAAAACCTATGACCTCACCCGCTACCTGGAGCACCAACTCCGCAGCTTGGCTGGGACCTATGTGAGTATCCAGCGTAGGAATCTGGGAGTGGGGGAGGAGTGAGGAGTTGGGGAAAGACAGTCCTAACCGTGGAGGGTTCTGGTAAATGATGGGGTGAGGAGGGGCTCTTTGGCTCCCACCAGTCCCCCTGTCTGGTCTA
+
AAAAAFFFAFFFGGGGGGGAE0B0AEEEAEHHFEGG/AFCAGGEGGFDGHFG1FFGGEGFHFBHHHHHHGFEGGC>GGFEGHHEFGFHGBBGEC/>E>GH?0F/?/FGGGFDF2BG>B>1BFFFF???/AHFFHHFGH0F?0?/-@CG?AAHHHHHH?::0/ACEFHCCCGF0;FB9BF.AEF@BEAAEG.BFF9B9BFFFFFEFBA9AAFB9:9--@EFFFBFFBF-ABA-9AFFBF-;@F/B:/B/:9/
@M05620:37:000000000-D9766:1:1101:10113:5787 1:N:0:19
AGTGCCCCTCCCCCTCGGACAGGGGACCCCTGGCCTGGCCCCTCCATCCCGAAAACCTCTGACCCCACCCGCTACCTGGGGCACCCCCTCCGCAGCTTGGATGGGACCTCTGTGCGTATCCCGCGTCGGCATCTGGGCGTTGGGGCGGCGTGCGGCGTTGGGGCAAGCCCGTCCTAACCGTGGCGGGCTCTGGTAAATGATGGGGTGAGGCGGGGCTATTTGGCTCCCACCAGTACCCCTGTCTGGTCTAT
+
>A>>>D1>>A1>11AEG0EAAAFCG0AAAA/BABFF/F0BAEGGG01DBAA/A>EFEBG1G1@G0BEGGGGG/EEHHGG/EGGGGG/EE??CFC?CHHHG1?GEHFHGH<?GGHGG/CEHHHGGGC<<C-;AHHHHHC-A;AGG-;:@>@@@B@@@@-;@F@;;@FFAFA@@FFFFFFF@BF@-@@@-@EFFF/;BFFF/BFFFB-@EFF-@@@@9@-BFFF//;BFFFFF-AF/BFFFEFFEFFFBFFFF
@M05620:37:000000000-D9766:1:1101:15391:5791 1:N:0:19
ACCACACCTTCTACAATGAGCTGCGTGTGGCTCCCGAGGAGCACCCCGTGCTGCTGACCGAGGCCCCCCTGAACCCCAAGGCCAACCGCGAGGTGAGTGGCCCGCTACCTCTTCTGGTTGCCGCCTCCCTCCTTCCTGGCCTCCCGGCGCTGCGCCCTTTCTCCCTGGTTCTCTCTTCTGCCGTTTTCCGTCGGACTCTCTTCTCTGACCTGCGTCTCCTTTGGACCTCTGCAGGTTCTAGCTCGGCCGAG
+
BBBBBBBAFFFFGGGFGGGGGGHHGGGB4EHGGFGGCEGGFHGHHGGEEEGGFHGHHHHAEECFGGGGGGGHFHHGGGGHGHHHHGGGGG<C?/?<G?DCFGHG/>ADHHHHHHHHHH1>CG@FGGAGEHHGHCGHHH/;GHHH:;9ADGFGGGGGFFFFFF9FFFFFFFFFFFFFFFFFFFDAFFE/;;;FDC;@DFFFFFFF9FFFFFFFFFFFFFFFFFFF/FFBFBFFFFF999B/;/;9AF.;;@@
@M05620:37:000000000-D9766:1:1101:6192:5810 1:N:0:19
AGTTCCAGCTCTCCATCGCACAGGGTACCCAGAGCATGGCCCCTCCATCCAGAAAACCTATGACCTCACCCGCCACCTGGAGCACCCACTCTGCAGCTGGGCTGGGACCTATGTGAGTATCCAGCGTAGGAATCTGGGCGTTGGGGCGGAGTGCGGCGTTGGGGCCAGCCAGTCCTAACCGTGGAGGGTTCTGGTAAATGATGGGGTGAGGAGGGGCTCTTTGGCTCCCACCAGTCCCCCTGTCTGGTCTA
+
>>>3>BBDFFFFGGGBAAA2A2FAF44BBABB2BB3BBFGHHGHGGHHHBBFGFH2BEHHBAFGG5BBGHHAE00BFG3B2?BBGGG1?GH34B4F3B3B/CCFGGGHEGFGFHH4GHHHHH43GGG/>D23BDGFHH/BFGGF?D/@F-;;:0AC-?BGGGGG.-.:.C.;BFFF/;FFAFFF.A?FFFFFFFFBBFFF/9BFFFADEF?/;AFFFFFFFFFFFFFFF.FF9FFFFFFFFFFFFFFFFFB
@M05620:37:000000000-D9766:1:1101:19370:5813 1:N:0:19
ACCACACCTTCTACAATGAGCTGCGTGTGGCTCCCGAGGAGCACCCCGTGCTGCTGACCGAGGCCCCCCTGAACCCCAAGGCCAACCGCGAGGTGAGTGGCCCGCTACCTCTTCTGGTGGCCGCCTCCCTCCTTCCTGGCCTCCCGGCGCTGCGCCCTTTCTCCCTGGTTCTCTCTTCTGCCGTTTTCCGTCGGACTCTCTTCTCTGACCTGAGTCTCCTTTGGACCTCTGCAGGTTCTAGCTCGGCCGAG
+
BBBBBBBBFFFFGGGGGGGGGGHHGGGECEHHHGGGGGFGGHHHHGGGGGGGHHHHHHHGGGGGGGGGGGGHGHHGGGGHGHHHHGGGGGGGG/?FHGHGGHHG<AFGHHHHHHHHHH0CHHGGGGGHGHHGHHHHHGFHHHHGGGC-BGGGGGFFFFFFFFFFFFFFFFFFFFFFFFFFFFFDFFFFFFF.;BFFFFFFFFFFFFFFFFFF/:FFFFFFFFFFFFFFFFFFFFFFFFFBF/BFFF9DDFF
@M05620:37:000000000-D9766:1:1101:20507:5813 1:N:0:19
ACCACACCTTCTACAATGAGCTGCGTGTGGCTCCCGAGGAGCACCCCGTGCTGCTGACCGAGGCCCCCCTGAACCCCAAGGCCAACCGCGAGAAGATGAGTGGCCCGCTCCCTCTTCTTGTGGCCGCCTCCCTCCTTCCTGGCCTCCCGGCGCTGCGCCCTTTCTCACTGGTTCTCTCTTCTGCCGTTTTCCGTAGGACTCTCTTCTCTGACCTGCGTCTCCTTTGGAACTCTGCAGGTTCTAGATCGGAA
+
AAAAAAAACFFFGGGG3GGBG1GHG00B0AGG1FFA0EECCHHHHGGGEEFGFHHCGGFEEGCGGCGGGEGFFCHGGGCG/CGHHG/<>BB<<CFFFGFHHFFF??>AC>AFHHHFFH1FGFFEHGGCG.;EHHGHHHHHHGGHGGGGG@AGG-AB?@F@@FFFFFFFBFFFFFFFFFFFFFFFF@BBFFFFFFFFFFFFFFFFFFFFFF/FFFFF@F@FFFFFFFF/FFFFFFFFFF;;FFFFFFBEBFF
@M05620:37:000000000-D9766:1:1101:21395:5825 1:N:0:19
AGTGCCAGCTCTCATCGGACAGGGGACCCCGGGCCTGGCCCCTCCACCCCGAAAACCTCTGACCCCACCCGCTACCTGGGGCACCAACTCCGCCGCTTGGCTGGGACCTATGTGAGTATCCAGCGTCGGAATCTGGGCGTTGGGGCGGCGTGCGGAGTTGGGGAAAGACAGTCCTAACCGTGGAGGGTTCTGGTAAATGATGGGGTGAGGAGGGGCTCTTTGGCTCCCACCAGTCCCCCTGTCTGGTCTAT
+
AAAAAFFFAFFFGGGFG1AF0EFGG0AEEE0EEEGFFHHHHGHGGH0AE///>EEHGHCFG11G0BEEEGEECEEGHHH/>EEGF0GGHDGCC//>>?FGFGFGG?FEHBGHDH1FGFG>GHHGG>.<CGGGHHHHH.A:CCFCG.AA-@?@-@?-@-9FF@@-;EFFFFFFFFFFFFF@FF@FFF@;AFFFF/BBFBFFFFFFF-@AFFFFB@@@@EFFFFFFFFFFFFFFFBFFFFF@FFFBBBBBFFB
@M05620:37:000000000-D9766:1:1101:17720:5893 1:N:0:19
ACCACACCTTCTACAATGAGCTGCGTGTGGCTCCCGAGGAGCACCCCGTGCTGCTGACCGAGGCCCCCCTGAACCCCAAGGCCAACCGCGAGAAGATGCCCAGGTGAGTGGCCCGCTACCTCTTCTGGTGGCCGCCTCCCTCCTTCCTGGCCTCCCGGCGCTGCGCCCTTTCTCACTGGTTCTCTCTTCTGCCGTTTTCCGTAGGACTCTCTTCTCTGACCTGAGTCTCCTTTGGAACTCTGCAGGTTCTA
+
BBB3ABBBFFFFGGGGGGDEGDGGGEEB4AGFBFFE?EEECGHHHGGGFEGGFHGHHHHEGGGGGGGGGGGCGGHGGGFHEFHHHG?EDG?@CGGFFGHHHHHGHHHHHHGGHHGGGGGHHHHHHHHHHHGHHGGGGGHGHHGHHGGGGGGGGGGGGG-BBBBFBBFBBFFFFFFFFFFFFFFFFFFFFFFFFBFFFFFFFFFFFFFFFFFFFFFFFFFFFFFFFFFFFFFFFFFFFFFFFFFFFFFFFFF
@M05620:37:000000000-D9766:1:1101:13586:5899 1:N:0:19
AGTGCCAGCTCTCAATCGCACAGGGGACCCAGGGCCTGGCCCCTCCATCCAGAAAACCTATGACCTCACCCGCTACCTGGAGCACCAACTCCGCAGCTTGGCTGGGACCTATGCGAGTATCCAGCGTAGGAATCTGGGAGTTGGGGAGGAGTGAGGAGTTGGGGAAAGACAGTCCTAACCGTGGAGGGTTCTGGTAAATGATGGGGTGAGGAGGGGCTCTTTGGCTCCCACCAGTCCCCCTGTCTGGTCTA
+
AAAAAFFCAFFFG4GGGGGGGGHCAEEAAEGHFAEE2BGH2GEEGGHGHHHHBHBGHGHHDGFHHGHHHHHGG>EGHHHHGGHHHHCGEHHGEEC@EFBGEHHEEEHHGHHGH1CEGCGHHHHHHGDGGGHHHHHHHFGGGHH1<CFGGGECG0GHHFGCGHGGGCHHHHHGHHGGGGGGGEEBDCEB;CFGGGCFFFGGGFFFFDABFFFFFFBBBBFFF/;B9FFFFFFFFFFFFFFFBFFFFBFFFFB
@M05620:37:000000000-D9766:1:1101:20834:5926 1:N:0:19
AGTGCCAGCTCTCAATCGCACAGGGGACCCAGGGCCTGGCCCCTCCATCCAGAAAACCTATGACCTCACCCGCTACCTGGAGCACCAACTCCGCAGCTTGGCTGGGACCTATGTGAGTATCCAGCGTAGGAATCTGGGAGTTGGGGAGGAGTGAGGAGTTGGGGAAAGACAGTCCTAACCGTGGAGGGTTCTGGTAAATGATGGGGTGAGGAGGGGCTCTTTGGCTCCCACCAGTCCCCCTGTCTGGTCTA
+
AA>AAFFF@FFFGGGGGGGCE2BAFFGEEEDHFFGG2FFGFFEHGGHHH1GFDHFGFGFGFFFFGFFFEHHE@EE@GDGHHHHHHGGHGHHGFGGE>FGHGFHGC/GHG0FGFHFDGGHG2DDGB>A?DAFFHHDHFH0/EGHHCC<CGDCGHGDG0AGGHHGG.EH.//;GHBGHFHHGGGG@DGG@.;AGFGCFGGGFFFGFGG.BFFFF9DBB-9AFF/9BB/FFFFFDEA/;BFFA-9://;9/B/9
@M05620:37:000000000-D9766:1:1101:16684:5947 1:N:0:19
AGTGCCAGCTCTCAATCGCACAGGGGACCCAGGGCCTGGCCCCTCCATCCAGAAAACCTATGACCTCACCCGCTACCTGGAGCACCAACTCCGCAGCTTGGCTGGGACCTATGTGAGTATCCAGCGTAGGAATCTGGGAGTTGGGGAGGAGTGAGGAGTTGGGGAAAGACAGTCCTAACCGTGGAGGGTTCTGGTAAATGATGGGGTGAGGAGGGGCTCTTTGGCTCCCACCAGTCCCCCTGTCTGGTCTA
+
AAABAFFFCFFFGGGGGGFGGGGCEGGGFGHHFGGGGGHGHFGHGGHHHGHHHHHHHGHHHHHHHHHHHHHGGEFGHHHHFHHHHHHHGHHHEGCGGHGGGGHGGGHHGHHHHHHHHHHHHHHHHGFGGGHHHHHHHHHGGHHHGGGGGGGGHHHHHGHHHHGGGGHHHHHHHHHHHHHHGEEGGGGGGGGGGGFFFGGGGGGGGGDFFFFFFFFFFFFFFFFFFFFFFFFFFFFFFFFFFFFFFFFFFFF
@M05620:37:000000000-D9766:1:1101:6536:5975 1:N:0:19
ACCACACATTCTACAATGCGCTGCGTGAGGCTCTCGAGGAGCACCCCTTGCTGCTGACCTAGGCCCCCCTGAACCCCAAGGCCAACAGCGCGAAGATGCCCAGGTGAGCGGCCCGCTACCTCTTCTGGTGGGCGCCTCCCTCCTTCCTGGCCTCCCGGGGCTGTGACCATTCTCACTGATTTTCTCTTGGGCCGTTTTCCGTAGGACTCTCGTCTATGCACTGTGGCACCTTTGGGAATCTGCAGGTTCTA
+
AA?>AAA11BDFGGGF3AFAGCEGG00000FGA0BA1AEECGCHHGG/BEGHFHH1AFG11BEHH/EFGEC0FCGFGGAF//??FGA0BEE//C</>B11B1C/??1<1<<///><A->G11FB0=G0</<-<@CCGGCCC/::CCFFBB.90.;C.--=9-:-;///////99///9/////9/9////--9;--9-9/-BF-9/::BFF-;-:9;9//;;F//--9/;FBFBB-9/;99F/B/-;9/9;
@M05620:37:000000000-D9766:1:1101:6628:5978 1:N:0:19
AGTGCCAGCTCTCAATCGCACAGGGGACCCAGGGCCTGGCCCCTCCATCCAGAAAACCTATGACCTCACCCGCTACCTGGAGCACCAACTCCGCAGCTTGGCTGGGACCTATGTGAGTATCCAGCGTAGGAATCTGGGCGTTGGGGAGGAGTGAGGAGTTGGGGAAAGACAGTCCTAACCGTGGAGGGTTCTGGTAAATGATGGGGTGAGGAGGGGCTCTTTGGCTCCCACCAGTCCCCCTGTCTGGTCTA
+
BBABBFFFCFFFG4FGGGGFGGHHGEEEGGGHGGGGGGHHHHGHGGHHHHHHGHHHHGFHHHHHHHHHHHHGGGGGHHHHGHHHHHAFGHHHGG?GEHBEEHHGGGHHGHEHHHHFHHHHHG?GHGGCCDGDGHHGHH/ADGGHGG.@G.<<C0<G0CGHHHGGE.:G//CCGHGGGGGGGGGG.CEGGGGGGGCFBFFFFFFFFFFFFFFFDFFFFFF/BFFFFFFFFFFFFFFFFFFFFFFFFFFFFFF
@M05620:37:000000000-D9766:1:1101:17394:5986 1:N:0:19
ACCACACCTTCTACAATGAGCTGCGTGTGGCTCCCGAGGAGCACCCCGTGCTGCTGACCGAGGCCCCCCTGAACCCCAAGGCCAACCGCGAGAAGATGCCCAGGTGAGTGGCCCGCTACCTCTTCTGGTGGCCGCCTCCCTCCTTCCTGGCCTCCCGGCGCTGCGCCCTTTCTCACTGGTTCTCTCTTCTGCCGTTTTCCGTAGGACTCTCTTCTCTGACCTGAGTCTCCTTTGGAACTCTGCAGGTTCTA
+
CCCCCCCCFFFFGGGGGGGGGGHHGFGB4EHFGFGFGGEEDHDHHGGGGFEGFHGHHHHGGGFEGGGGGGGHEHHGGGGHGHHHHGGGGGDGGGHGHHGHHGHFGHHHHHGGHHGGGGGHHHHHHHHHGHGHHGGGGGHGHHGHHGGGGGGGGGGGGG-DGFFFFFFFFFFFFFFFFFFFFFFFFFFFFFFFFFFFFFFFFFFFFFFFFFFFFFFFFFFFFFFFFFFFFFFFFFFFFFFFFFFFFFFFFFF
@M05620:37:000000000-D9766:1:1101:9137:6010 1:N:0:19
ACCACACCTTCTACAATGCGCTGCGTGTGGCTCCCGAGGAGCACCCCGTGCTGCTGACCGAGGCCCCCCTGAACCCCAAGGCCAACCGCGCGGCGAGTGGCCCGGTACCTCTTCTGGTTCCCTCCTCCGTCCTTCCTGTCCTCCAGTCGCTGCGCCCTTTCTCCCTGGTTCTCTCTTCTGGCGCTTTATGTCGGTCTCTCTTCTTTGCCCTTCGTCTCCTTTGGCCCGCGTCAGGGGCTCGGTCGGTGGAG
+
BABBBBB>>BCFGGGGGG4AEAFGGEGA2AGCFABA2AECEHHHHGG0AEEGEHHHFGH0>E?EGGGGGFGHFHHGGGGHEGGGHGGFDF/>//>->>..<C.--<-:GF0::=GFGCF0;CGG:C9/.;:A90;/;C;CFB0C//=CEA.CDB-AFAFBF/;/:BFA9/9B9F//BFFF/9-.;:A/////;--.:9BB/B/F//:/;999F.FAA;//9/999;A99;9;..;.-9-A=-;9@@9....
@M05620:37:000000000-D9766:1:1101:17977:6023 1:N:0:19
GAGGCTGCTTTGGAAGAAACTCATAGATTACTGCAACAGTTCCCCCTGGACCTGGAAAAGTTTCTTGCCTGGCTTACAGAAGCTGAAACAACTGCCAATGCCAGCATGATACCAGTCAGGAGAAAATCCTAGCAGAATCCCCGAACGTAACAAAACTGCTGACCCAATGGCCCTTAAGAACGGAATCACCGCTTTAGCACTCTTGTGGATCCCCTAACACAATAATCAGCATTAGTACTTGTAACAACCAA
+
>>A>AAFBFF@FFBFCABFFBAFFF5DGHFHHFH44GFFAGFGHBF2FGFGGFFFBBGHHB5FG5B55FHHGHCEFGHFDCEHGFFGFHFHHFGGFBGHH3B@31B@B@GGHHFB33331B//03BBBGHHHHGGHGB?GHA////</B0/F1@0@1<<DGG00<FGCG100//0>1>1>0<><FF00<<<C-.<00D0CC/;;0;GFG0C/;:/.//;;CA000;9CBGG0F0;;0C00;90CB00;9;E
@M05620:37:000000000-D9766:1:1101:26162:6049 1:N:0:19
AGTGCCAGCTCTCAATCGCACAGGGGACCCAGGGCCTAGCCCCTCCATCCAGAAAACCTATTACCTCACCCGCTACCTGGAGCACCAACTCCGCCGCTTGGCTGGGACCTATGTGAGTATCCAGCGTAGGAATCTGGGAGTTGGGGAGGAGTGAGGAGTTGGGGAAAGACAGTCCTAACCGCGGAGGGTTCTGGTAAATGATGGGGTGAGGAGGGGCTCTTTGGCTCCCACCAGTCCCCCTGTCTGGACTA
+
>AAAAFFFBFFDGGGGG2AFAEBAB2AFEGCGG2EFF3ABFGGHGGGFFGGBBC3GGEFEGBBHHH3FGHFFEGC/FGG1BFF?B1B?E3BGE//EE<EFFEG/?/BFEFGG2B3GG3FFGDGGHC/?>/DGHBGGDBGG/FFHFCCDCDDHFHFFH./<=/@DAACGHHHB0;0;:FFG--;@GAGA99AFFFBFBFFFFFBBA.ADFFFBD.9;@-9FFBB/;9B?.F.AAFBFFB.9BA9BBB//;/;
@M05620:37:000000000-D9766:1:1101:26272:6131 1:N:0:19
ACCACACCTTCTACAATGAGCTGCGTGTGGCTCCCGAGGAGCACCCCGTGCTGCTGACCGAGGCCCCCCTGAACCCCAAGGCCAACCGCGAGAAGATGAGTGGCCCGCTCCCTCTTCTTGTGGCCGCCTCCCTCCTTCCTGGCCTCCCGGCGCTGCGCCCTTTCTCACTGGTTCTCTCTTCTGCCGTTTTCCGTAGGACTCTCTTCTCTGCCCTGCGTCTCCTTTGGAACTCTGCAGGTTCTAGATCGGAA
+
BBCCBCCCFFFFGFGGGGGGGGHHGGGGHGGGHGGGGGGGGHGHHGGGEGGGFHHGHHHGGGCGGGGGGGEFHHHGGGGHGHHHHGGGGGGGGGHHHHHGGFFF0?>>CAEGHHHHHH1F=1AGHGGGG;CGHHGHGGHG;GHHHGGGGGGGFGGGGFFFFFFFFFFFFFFFFFFFFFFFFFFFFFADFFFFFF.AABFFFFFFFFFFFF0BEFFFFDDDFFFFFFB0FFFFFFFFFF.:BBFFFFFF.DF
@M05620:37:000000000-D9766:1:1101:19545:6137 1:N:0:19
ACCACACCTTCTACAATGAGCGGCGGGGGGCCCCCGAGGAGCACCCCGTGCTGCTGACCGGGGCCCCCCGGAACCCCAAGGCCAACCGCGAGGGGAGTGGCCCGTTACCTCCTCTGGTCGCCGCCTCCCTCCTTCCTGGCCTCCCCGCGCTGCGCCCTTTCTCCCTGGTTCTCTCTTCTGTCGCTTTTCGTCGGACTCTCTTCTCTGACCTTCGTCTCCTTTGGACCTCTGCAGGTTCTCGCTCGGTCGAG
+
AAAAAAAAFFFBGEG13F11BAA0E/AEE<-->A-<-A--.:;GHG-:;..900;9;C/--;-AA@@@---;@@FF-B-E-;-:-9-----9-;;-@---;-9@-;A-///-9BBB///--;--;B--9B-B-/;FF//;9/A-----;9----;B9-/9;F/BB-/-;FB//9;/;/9//;9-;-;/;--9-;-9@//;/B//9///;////-;AF-B//;F///;;F9///;A;9;B/--9-@@9-9--
@M05620:37:000000000-D9766:1:1101:15404:6143 1:N:0:19
GAGGCTGCTTTGGAAGAAACTCATAGATTACTGCAACAGTTCCCCCTGGACCTGGAAAAGTTTCTTGCCTGGCTTACAGAAGCTTAAACAACTGCCAATGTGCTAACCGTAAGGAAAGGCTCCTAGAAGACTCCACGAGAGTACCAGAGCTGCTGAAACACTGGCAAGTAAGTCAGGCATTTCCGCTTTAGCACTCTTGTGGATCCAATTGAACCCTTCTCCGCATTTGTACTTGTAACTGACAAGACAGG
+
BBBBBBFBFFFFGGGGGGGGGGGHHHHHHHHHHHHHGHHFGHHHHGGGHHHHHGHGBGFHGHFHHHFGHHHHHHHFHGHFGHH@5BGHH@FHFFFGHHFHGFHD44FH?EGEHHF?FFGHC0F3F4BF?3FGH332//>//23333BFGH222@@DG2FC0@FGGHHGH1?GHFFHGHHFGHHGGGF..<FGFDGHGHHGGCHGHHHHHHHHFH..:/;CC0.;9.;;CCFFFFGF00CC0CFFGCCFFGG
@M05620:37:000000000-D9766:1:1101:22306:6149 1:N:0:19
ACCACACCTTCTACAATGAGCTGCGTGTGGCTCCCGAGGAGCACCCCGTGCTGCTGACCGAGGCCCCCCTGAACCCCAAGGCCAACCGCGAGAAGATGCCCAGGTGAGTGGCCCGCTACCTCTTCTGGTGGCCGCCTCCCTCCTTCCTGGCCTCCCGGAGCTGCGCCCTTTCTCACTGGTTCTCTCTTCTGCCGTTTTCCGTAGGACTCTCTTCTCTGACCTGAGTCTCCTTTGGAACTCTGCAGGTTCTA
+
3AAABBABFFFFDGGFGFGGFFHHGGGGHCHHHEGEEEG2EHHHHGGGEFGGHFHFGHHGGGGGEGCGGGGHHHHGGGGGGHHFGGGGG@BDGAHHHGHHHFHF??GHHHGGHHCGGCCHHHGGHHHHHHGHHGGGGGHGHHGEHGGGFGGGGGGGG@-BG?FG@GFBBFFFFFFFFFFFFFFFFFFFFFFFFBFFFFFFFFFFFFFFFFFFFFFFFFEFFFFFFFFFFFFFFFFFFFFFFFFFFFFFFFF
@M05620:37:000000000-D9766:1:1101:22270:6162 1:N:0:19
AGTGCCAGCTCTCAATCGCACAGGGGACCCAGGGCCTGGCCCCTCCATCCAGAAAACCTATGACCTCACCCGCTACCTGGAGCACCAACTCCGCAGCTTGGCTGGGACCTATGTGAGTATCCAGCGTAGGAATCTGGGAGTTGGGGAGGAGTGAGGAGTTGGGGAAAGACAGTCCTAACCGTGGAGGGTTCTGGTAAATGATGGGGTGAGGAGGGGCTCTTTGGCTCCCACCAGTCCCCCTGTCTGGTCTA
+
AAABCFFFCFFFGGGGGGGGGGHGGGGGGGHHGGGGGGHHHHGHGGHHHHHHHHHHHGHHHHGHHHHHHHHGGGGGHHHHHHHHHHHGGHHHGGGGGHHHGHHGGGGHGHGHHHHHHHHHHHHHHGGGGCFFFHHHHHCFEGHHGGGGGGGHHHHHFGHHHECGEFHHHHFHHHHHFHHHGGFGGGGGEFGGGGFBBFGGGGGGGGFFEFFFFFFFFFFFFFFFFFFFEFFFFFFFFFFFFFFFFFBFBB:
@M05620:37:000000000-D9766:1:1101:9991:6168 1:N:0:19
ACCACACCTTCTACAATGAGCTGCGTGTGGCTCCCGAGGAGCACCCCGTGCTGCTGACCGAGGCCCCCCTGAACCCCAAGGCCAACCGCGCGGCGAGTTGCCCGCTACCTCTTCTGGTTGCCAGCTGCCTCCTACCTGGCCTCCGGGCGCTTCACCCTTTCTCCATGGATCTCTCTTCTGCCGCTTTAGGTCGCTCTCTCTTCTCTGTCCTCCGTTCTCTTTGGTTCTCCTCGGTCCTAGCTCGGCCGCGC
+
AAAAAAAAFFFFGFGG3G1BF1GFGAABF0FGCFFAEEGGGHHHHGGEEEFGHHHBHHHA/EEGG/EEGEF0G1FFGG/FA/FGHGA?CG//>//>->.>G1F.-<--/<0<=D0DF0C.;:00;0:/;<GH/00.00..;9FE9:?A-9---/;BFE/FB/BB/9////:/9B/9//BBFF@-;AE////;-----;/9/;F9////9///9-;/--;/////--/;/9;9--9-@;9/;9/A-AA@;@-
@M05620:37:000000000-D9766:1:1101:22230:6180 1:N:0:19
GCGGCTGCTTTGGAAGAAACTCATAGATTACTGCAACAGTTCCCCCTGGACCTGGAAAAGTTTCTTGCCTGGCTTACAGAAGCTGAAACAACTGATGATACCCGTCAGGCACGGCTCCTAGAAGCCTCCAAGGGCGTCACCGCGCTGATGCAACCCTGGCCAGTAAGTCAGGCATTTCCGCTTTAGCCCTCTTGTGGATCCAATTGAACAATTATCAGCATTTGTACTTGTAACTGACAAGCCAGGGACAA
+
>1>AADDAFFFFGGGFF1FGGGFGDFGHHFGHHH1BFCFDGHHHHGEFCFGHHHGHGD0BFGHHHHHHHHHGHHH1GHHFFHHGHBHHH0GHHHGG12FHH1FAE/EE0>?FEEGGGEHGH1FG1GCGHFFHFC//</?/@?/<A@CA1?1>1G0CG0.F01<GFFHHG0GEHCGHFHHGG.;CGHF/CFHHHHHHGGGGFFBFGGFFG0/CF0=F0CFFGG0;F0CFFGF9FGGGFFF/9AEFFA--;EF
@M05620:37:000000000-D9766:1:1101:16730:6214 1:N:0:19
AGTGCCAGCTCTCAATCGCACAGGGGACCCAGGGCCTGGCCCCTCCATCCAGAAAACCTATGACCTCACCCGCTACCTGGAGCACCAACTCCGCAGCTTGGCTGGGACCTATGTGAGTATCCAGCGTAGGAATCTGGGAGTTGGGGAGGAGTGAGGAGTTGGGGAAAGACAGTCCTAACCGTGGAGGGTTCTGGTAAATGATGGGGTGAGGAGGGGCTCTTTGGCTCCCACCAGTCCCCCTGTCTGGTCTA
+
ABABCFFFCFFFGGGGGGGGGGHHGGGGDGHHGGGGGGHHGHGGGGHHHHHHHHHHHGHHHHHHHHHHHHHGG>EEHEFH?GHEFHCFEGFF>FCFGHFGEHFFFGEHGHHFHGHGFHHHHHHHHGC/>?<FGHGHHHFGGGHHGGC<DDDHHFHHHGHHHFDGGGFHGH/CHHHHHGHHGGFGDEGG;CFGGGGFFFGGGGFGGGFFFFFFFFFCFFFFFFFFFFFFFFFFFFFFFFFFFFFFFFFFFFF
@M05620:37:000000000-D9766:1:1101:16678:6215 1:N:0:19
AGTGCCAGCTCTCAATCGCACAGGGGACCCAGGGCCTGGCCCCTCCATCCAGAAAACCTATGACCTCACCCGCTACCTGGAGCACCAACTCCGCAGCTTGGCTGGGACCTATGTGAGTATCCAGCGTAGGAATCTGGGAGTTGGGGAGGAGTGAGGAGTTGGGGAAAGACAGTCCTAACCGTGGAGGGTTCTGGTAAATGATGGGGTGAGGAGGGGCTCTTTGGCTCCCACCAGTCCCCCTGTCTGGTCTA
+
3AABBFFFBFFFGGGGGGGGFCFHGGGGDGHHFFGGGGHHHHFGFGFHFHFHGE3GFEHHHHHHHHHHHHHGF>EEHEEHGGH1GHHEEGHHEEEFGHFHGHHGGGHHGHHHHHHHHHHHHHHHHGGGGGHHHHHHHHHGGHHHGGGGGGGHHHHHHGHHHHGGEFHHHHHHHHHHHHHHGGGGGGGG:FAGGGFGGGGGGGGGGGFFFFFFFFFFFFFFFFFFFFFFFFFFEFFFFFFFFFFFFFFFFFB
@M05620:37:000000000-D9766:1:1101:10804:6236 1:N:0:19
ACCACACCTTCTACAATGAGCTGCGTGTGGCTCCCGAGGAGCACCCCGTGCTGCTGACCGAGGCCCCCCTGAACCCCAAGGCCAACCGCGAGAAGATGCCCAGGTGAGTGGCCCGCTACCTCTTCTGGTGGCCGCCTCCCTCCTTCCTGGCCTCCCGGCGCTGCGCCCTTTCTCACTGGTTCTCTCTTCTGCCGTTTTCCGTAGGACTCTCTTCTCTGACCTGAGTCTCCTTTGGAACTCTGCAGGTTCTA
+
BBBBBBAAFFFFGGGCFG5FGGHHGGGBFEHHHGGGDGGCGHHHHGGGGDFGHHHHHHHAEEGGGGEGGGGHHHGGGFEHGHHGEGGGGG@C/DFHHGHHHHEFF1DFHHAFHHGGGGGHHHHHGHHHHH.GHGGGGGHGHHGHHGGGFFFGGGGGGC-ADFAFFFFFFFFFFFFFFBFFFFFFFFFFFFFFFFFFFFFFFF9DFFFFFFFFFFFFFF/BFFB/9FFFFFFFFFFFFFFFFFFFFFFFFFB
@M05620:37:000000000-D9766:1:1101:26206:6240 1:N:0:19
AGTGCCAGCTCTCAATCGCACAGGGGACCCAGGGCCTGGCCCCTCCATCCAGAAAACCTATGACCTCACCCGCTACCTGGAGCACCAACTCCGCAGCTTGGCTGGGACCTATGTGAGTATCCAGCGTAGGAATCTGGGAGTTGGGGAGGAGTGAGGAGTTGGGGAAAGACAGTCCTAACCGTGGAGGGTTCTGGTAAATGATGGGGTGAGGAGGGGCTCTTTGGCTCCCACCAGTCCCCCTGTCTGGTCTA
+
AA3ABFFFBFFFGGGGGGGGGGHGGGGGGEHHFGGGGGHGHHGHGGGHHHHHHHHHHGBGHHHHHHHHHHHGGGGGHHHHHHHHHHHHGFHHGGGGGHHHGHHGEEHHGHHHHH3BGHHHHBGHHG/?BAGHHHHHH00?CGHHG-<A-.>F.0<.0<GHHHG-;C:.::CGHHHHHHHHGGG?9EGGEGGGGGGGGGGGGGGGGGFFFF?BDFFFFFFFFFFFFFFFFFFFFFFFFFFFFFFFFFFFFFB
@M05620:37:000000000-D9766:1:1101:10755:6241 1:N:0:19
AGTGCCAGCTCTCAATCGCACAGGGGACCCAGGGCCTGGCCCCTCCATCCAGAAAACCTATGACCTCACCCGCTACCTGGAGCACCAACTCCGCAGCTTGGCGGGGACCTATGTGAGTATCCAGCGTAGGAATCTGGGAGTTGGGGAGGAGTGAGGAGTTGGGGAAAGACAGTCCTAACCGTGGAGGGTTCTGGTAAATGATGGGGTGAGGAGGGGCTCTTTGGCTCCCACCAGTCCCCCTGTCTGGTCTA
+
>AAAAFFFCFFFGGGGGGFFFGHHFGGGGGHHGGEGGGHHHHGFGGHHHHHHGGHGHGHFHHHHHHHBGHHGGEEEGHHGEGG?GG11?FGHGGEGGHHHCH?EDC?CDHFGB111>FBFDF11<-<.<C0=<GGFF/:.;:0GCC.:B.;CF0BF0.FGGGBF.CEFFG/BFFFFFFFF-;A=.9:C99:BFFFBBFFFBFFBE?.;.A?/:AD--;:FFFFFFFFFF/FF.:FFFFFFFFFFFBBF;B/
@M05620:37:000000000-D9766:1:1101:18494:6248 1:N:0:19
ACCACACCTTCTACAATGAGCTGCGTGTGGCTCCCGAGGAGCACCCCGTGCTGCTGACCGAGGCCCCCCTGAACCCCAAGGCCAACCGCGAGGAGAGTGGCCCCCCACCTCATCTGGTTGCCGCCTCCCTCCTTCCTGGCCTCCCGCCGCTGCGCCCTTCCTCACTGGCTCTCTCTTCTACCGTTTTCCGTCGGACTCTCTTCCCTGACCTGTGTCTCCTTTGGACCTCTGCAGGTTTGCGATCGGGCAGG
+
BBBBB@ABFFFFGGGGCFGGGGGHGGGGHGHHHGGGGGGCGHHHHGGGEGGGFGHHGHHGGGFGEGFGGGGGHHFGGGGHGHHGHGGGGGGG/>?G/?2<C0//<--><GF1>DFH0<0<C0-<ADEE.//:/;:G00/CFFGGF.-;-9:-;-BAF-/.;//9ABFB.;9BFFFFBB//;;@A.F./;:9;----9;FFFF//:/:FEF/.//;:BBFF/BB9/B9./BB///.9B/.9--.;9.-;-.;
@M05620:37:000000000-D9766:1:1101:21572:6254 1:N:0:19
AGTGCCAGCTCTCAATCGCACAGGGGACCCAGGGCCTGGCCCCTCCATCCAGAAAACCTATGACCTCACCCGCTACCTGGAGCACCAACTCCGCAGCTTGGCTGGGACCTATGTGAGTATCCAGCGTAGGAATCTGGGAGTTGGGGAGGAGTGAGGAGTTGGGGAAAGACAGTCCTAACCGTGGAGGGTTCTTGTAAATGATGGGGTGAGGAGGGGCTCTTTGGCTCCCACCAGTCCCCCTGTCTGGTCTA
+
>>AAAFFFAFFFGGGGGGGGGGHHGGGGFGHEGGFGFGHHGHGAEGHHHHFHHHFHHGBEHHHHHHHFHCCFEGEEHFHFGHHGHHHHGHHHGGEEGGHE/3F/<EFH/0CGD?2DGHHHEFHFHGB</<@1@1??F0?</0<?DGFCG?A><GHAB.C/0/A-CFHFHE/G:GFCCCGF?.9A..;9EGGBB9F90F00C99C..99:FFB99@B;BEFF/B//BF.EFADE9FBBBAAB.BB/B9FBB/
@M05620:37:000000000-D9766:1:1101:24017:6298 1:N:0:19
GAGGCTGCTTTGGAAGAAACTCATAGATTACTGCAACAGTTCCCCCTGGACCTGGAAAAGTTTCTTGCCTGGCTTACAGAAGCTGAAACAACTGCCCATGTGCTCCCCGTAAGGCAAGGCTCCTCGCAGACTCACCGGGAGTAACCGAGCTGCTGCACCACTAGCAAGTAAGTCAGGCATTTCCGATATAGCACTCTTGTGGATCCAATTGAACACATCTCAGCATTTGTACTTGTAACTGACAAACCAGG
+
AAAABBFBFFFFGGCGFGGGGGFHGGGHHGHGHHHHHGHHHHHHHGGGHFHHHHHHFFHHHHHHHHHHHHHGHHHGHGGGHHHHGGGHH3BGHHHHHFHHFEHBBFFG/?>11B3BGG/F3??GB/>>E@GH22BAFCGGGCGHHFGGGGG1??F1<FGH.G0>FHHHHFHHGDHHHHH00=DBCAE--0;;CGHHGHCGHEGGGGGFGFBFBFFF.0;;;CFFGBFGGFFFFGFFFFGG//;BF.AFFFF
@M05620:37:000000000-D9766:1:1101:16059:6302 1:N:0:19
AGTGCCAGCTCTCAATCGCACAGGGGACCCAGGGCCTGGCCCCTCCATCCAGAAAACCTATGACCTCACCCGCTACCTGGAGCACCAACTCCGCAGCTTGGCTGGGACCTATGTGAGTATCCAGCGTAGGAATCTGGGAGTTGGGGAGGAGTGAGGAGTTGGGGAAAGACAGTCCTAACCGTGGAGGGTTCTGGTAAATGATGGGGTGAGGAGGGGCTCTTTGGCTCCCACCAGTCCCCCTGTCTGGTCTA
+
AABBBFFFBFFFGGGGGGGGGFHGGGGGGGDHGGGGCFHHHHGEGGHHHGFHHFFGHEHHHHHHHHHGHHFGGFGGHHHHHHHHHHHHGHHHGGGCGHHHCBCE/E?CFG?DGHGHHHGGHHHFFC??CGHHHHFFBCGFDHHHGGGGFGEFG0<CHA<CHECFGGEHHHHHHHFHGBCHG9EFDEAC:9FFFGC9FFFFFGGFGGFFE.AFDDFFF>EBFFFEFBFFFFFDFFFFFFFFFFFBBBFFBF/
@M05620:37:000000000-D9766:1:1101:7234:6351 1:N:0:19
AGTGCCAGCTCTCCATCGCACAGGGGACCCAGGGCCTGGCCCCTCCATCCAGAAAACCTATGACCTCACCCGCTACCTGGAGCACCCACTCCGCAGCTTGGCTGGGACCTATGTGAGTATCCAGCGTAGGAATCTGGGCGTTGGGGCGGAGTGCGGAGTTGGGGAAAGCCAGTCCTAACCGTGGAGGGTTCTGGTAAATGATGGGGTGAGGAGGGGCTCTTTGGCTCCCACCAGTCCCCCTGTCTGGTCTA
+
>A>AAFFFAFFFG1FBAFEAEEHCG?AEEEHHEEFGAFHHHHGHGGHHHFHGH0G0FEHHHFGHHDFGHHHGG>>EHHHGBEGHHH//EHHBAE?E>G1BEGHGGGHHGHHHHGHBGHFHHHDGHGGCBC@1FGHHHH/@GGGFGG.AC-;;F0;A-AGGGGGG?..:/;;AFFFFFBFF@FF@-AB@FFFFFFFFFFFF/BFFFFF@EFFFFF@@@@FFFFFFFFFFFFFF?FFFFFFF@FFFFFFFFFF
@M05620:37:000000000-D9766:1:1101:23116:6351 1:N:0:19
AGTGCCAGCTCTCAATCGCACAGGGGACCCAGGGCCTGGCCCCTCCATCCAGAAAACCTATGACCTCACCCGCTACCTGGAGCACCAACTCCGCAGCTTGGCTGGGACCTATGTGAGTATCCAGCGTAGGAATCTGGGAGTTGGGGAGGAGTGAGGAGTTGGGGAAAGACAGTCCTAACCGTGGAGGGTTCTGGTAAATGATGGGGTGAGGAGGGGCTCTTTGGCTCCCACCAGTCCCCCTGTCTGGTCTA
+
BBBBBFFFBFFFGGGGGGGGGGFGGGGGGGHHGGGGGGHHHHGHGGHHHHHHHHHHHGHHHHHHHHHHHHHGGGGGHHGHHHHHHHHHGHHGGGGGGHHHGHHGGGHHGHHHHHHGHHHHHHHHHGGGGGHHHHHHHHGGGHHHGGGGGDCGHHHHHGHHHHGGGGHHGHHHHHHHHHHHGGGGGGGG;FFGGGGGGGGGGGGGGGFFFFFFFFFFFFFFFFFFFFFFFFFFFFFFFFFFFFFFFFFFFFB
@M05620:37:000000000-D9766:1:1101:7628:6373 1:N:0:19
AGTGCCAGCTCTCAATCGCACAGGGGACCCAGGGCCTGGCCCCTCCATCCAGAAAACCTATGACCTCACCCGCTACCTGGAGCACCAACTCCGCAGCTTGGCTGGGACCTATGTGAGTATCCAGCGTAGGAATCTGGGAGTTGGGGAGGAGTGAGGAGTTGGGGAAAGACAGTCCTAACCGTGGAGGGTTCTGGTAAATGATGGGGTGAGGAGGGGCTCTTTGGCTCCCACCAGTCCCCCTGTCTGGTCTA
+
>1>>AFF11CFFG1FDEFCGGEHFGGGAEEAFC0EECFHHFHG/EFHBACAFGH1BAE01BGGHHGH1F0>EFEEEHFGHFFHHHHCCEHBGEGCEEHD<AHBFGGAFEHGDG>>>BFG>GF2BG/E?>C<1<GHD1F0?<FB1@C.-<.><<0<.0<C/D/A?C.G:/;::;GGFFFCFGGE@.A.AGGGGFB;;FBFFFBBFGGB;EFAB-A9@@@EFF//BB/BA-BFB-AFFFFFF-AFFBFFFF//
@M05620:37:000000000-D9766:1:1101:17724:6381 1:N:0:19
ACTGCCACTTCTCAATCGACCCGGGGATTCCTGCCCCGGCTCCCCCAGCCCGTCTAACCGTTTCCTCCCTGGCTACCAGGAGCACCAACTACGCCCCTTGACAGGGTGCTACCCGTAAGGCCAGGCTCCTAGCAGCCTCCCTGGGCGTCACCGAGCTGTTGCCCCAATGGCACGTAAGTCCGGCATTTCCGCGTTAGCACTCTTGTGGATCCACTTGCACACTTCTCAGCATTTGTACTTGTAACTGCCAA
+
1>>AAF1@BFFDGGGFGF11E?EE?AEA0FDGHFHHEAAAAFFEEG/B0BAE>/0B2F0>E/0FFHH0F>@GHG1FGBG>GFH?BFGHG0EG////>/FG1GFHG/??EHHB<@EA/?0?0<FHACGFCCH11110<</<./=CG.<<-;.0;AC@CH09F0909;EBB/9/0.9:CA0C09;-@-/9999--9@BA///9/99B/:BF/9-9//:9/9//-/:BFF/99:/9////;//9/////;/;/F
@M05620:37:000000000-D9766:1:1101:11671:6382 1:N:0:19
ACCACACCTTCTACAATGCGCTGCGTGTGGCTCCCGAGGAGCACCCCGTGCTGCTGACCGAGGCCCCCCTGAACCCCAAGGCCAACCGCGAGGAGAGTGGCCCGCTACCTCTTCTGGTGGCCGCCTCCCTCCTTCCTGGCCTCCCGGCGCTGCGCCCTTTCTCCCTGGTTCTCTCTTCTGCCGTTTTCCGTCGGACTCTCTTCTCTGACCTGCGTCTCCTTTGGACCTCTGCAGGGTCTAGTTCGGGTGCA
+
BBBCCCCAFFFFGGGGGG4EFGGGGGG22EG2GFGGDGGFDGHHHGGEAEEGEFFHHHF>E?/EFGGGGFCGFHHGGDGHGHHHHGGGGC/B//?/<1?/FG/A->AFHHEF<GHHBH/AHC?@?E.CCGFD/;CGF0/;CFGG..-9:@C>D;FFFFFFFFB9FFFE/;/BFFFFF/BF/::DDFE/::B.-9--BBFFFFBF/BFFFFFB.@A9DBBB/;/F/9;/://9/;F-:/B/:/;FEFF.;A/
@M05620:37:000000000-D9766:1:1101:18245:6387 1:N:0:19
ACCACACCTTCTACAATGAGCTGCGTGTGGCTCCCGAGGAGCACCCCGTGCTGCTGACCGAGGCCCCCCTGAACCCCAAGGCCAACCGCGAGGCGAGTGGCCCGCTACCTCTTCTGGTTGCCGCCTCCCTCCTTCCTGGCCTCCCGGCGCTGCGCCCTTTCTCCCTGGTTCTCTCTTCTGCCGTTTTCCGTCGGACTCTCTTCTCTGACCTGAGTCTCCTTTGGACCTCTGCAGGTTCTAGCTCGGCCGAG
+
BBBBBBBBFFFFGGGGGGFFGFHFGEEBAEHHCFGEDGGGDHHHHGGGDFGGGHGHHHHGFGGGGCGGGGGHHFHGGGGHEEHHHGEEGGCBF/<<<AGGFHHG-ADGHGHHHHHHHH0AGHGGGGEHEHHGGGGGGG/FGFGGGGADGFFFFFFFFFFFFFFFFFFFFFFFFFFFFFFFFFDFFFFBFAF.@D@FFFFFFFFF/FFFFFFF/BBFFFFFFFFFBBFFFFFFFFFF/FF/;9;FFF9A=F-
@M05620:37:000000000-D9766:1:1101:15649:6393 1:N:0:19
AGTGCCAGCTCTCAATCGCACAGGGGACCCCGGGCCTGGCCCCTCCATCCAGAAAACCTATGACCTCCCCCGCTACCTGGAGCACCAACTCCGCAGCTTGGCTGGGACCTATGTGAGTATCCAGCGTAGGAATCTGGGAGTTGGGGAGGAGTGAGGAGTTGGGGAAAGACAGTCCTCACCGTGGAGGGTTCTGGTAAATGATGGGGTGAGGAGGGGCTCTTTGGCTCCCACCAGGCCCCCTGTCTGGTCTA
+
A>AAAFFFACCFGGGGGGGEG0FFAEEGGE0AEEEGFFFGGHG/EGFHFG1BBF1BFE0FGFGGHHH/FE>FEEEEHFHGGHH?GGCHGHHHGG/EEF10/F1/<<00?FGGH22@@GHFHHHHH/?ACED1<G<110F.ECGF-AE-CGA:.CG.:C:;0C--;9E.BBB9000;09.;.F??..9AG.9BFB99;/9/;F//;-9-A--/;-9---;FFFF/B9B99FFF----;-;@-;9/9FF/;;B
@M05620:37:000000000-D9766:1:1101:24158:6394 1:N:0:19
AGTGCCAGCTCTCCATCGCACAGGGGACCCAGGGCCTGGCCCCTCCATCCAGAAAACCTATGACCTCACCCGCTACCTGGAGCACCAACTCCGCAGCTTGGCTGGGAACTCTGGGAGTTTGGACGGCACGAAGCTGGGAGTTGCGCTGGTGCGACGCGTGGCGGAATGACAGGCATTACCGCGTGGGGCGCTGCTCAGTGACGCCCTCACGAGCCCCTGTCTGGTTCCTAACCTTCCCCTCGATTGGCCGA
+
AA>AAFFCAFFFG4FGGFGCGCGFAGDAAECAAAE2AFGH2GGDGGHHHGFHFHHHHGHHHHGHHHGHHFCFG@FGHHHHBFGFHHA1EGHFAECECHGG/F3/?E03??11B1B?FF0B1?11<<///<?//-110>0><0>1<<---</0-:---:B-99@B--.00//:.99B/9/9A-;---;@.---;.:///;///..---...;;---.;..;/;///////9/;./9;9F...;.//;;//--
@M05620:37:000000000-D9766:1:1101:7524:6424 1:N:0:19
ACCACACCTTCTACAATGAGCTGCGTGTGGCTCCCGAGGAGCACCCCGTGCTGCTGACCGAGGCCCCCCTGAACCCCAAGGCCAACCGCGAGGTGAGTGGCCGGCTACCTCTTCTGGTGGCCGCCTCCATCCTTCCTGGCCTCCAGGAGCTGCGCCCTTTCTCCCTGGTTCTCTCTTCTGCCGTTTTCCGTCGGACTCTCTTCTTTGACCTGAGTCTCCTTTGGCCCTCTTCTGGTTCTAGATCGGACGAG
+
AA11AAAAFFFFGGGGFGG1F1FGEFGBAEGFCFFFFGGGGHHHHGGGGGGGHHHHHHHGGGGGGGGEGGGHHFHGGGGEFHHHHGGEGGCBB/??F>FFFF/</>>F<GH1<FGH1>0.<C--AA;G/<;C00CGHC/.;GHH;//.9C.CF-9CG-CBFG;;FGF.9/;/:FFFFFFFFF@ABFA;;;;A@@@?>FFFFFFF/;F/:B9B/-FBBFFB9FFF//A-9-/9/:BB/:;/;/9BAB-;;-@
@M05620:37:000000000-D9766:1:1101:23544:6457 1:N:0:19
ACCACACCTTCTACAATGAGCTGCGTGTGGCTCCCGAGGAGCACCCCGTGCTGCTGACCGAGGCCCCCCTGAACCCCAAGGCCAACCGCGAGAAGATGAGTGGCCCGCTCCCTCTTCTTGTGGCCGCCTCCCTCCTTCCTGGCCTCCCGGCGCTGCGCCCTTTCTCACTGGTTCTCTCTTCTGCCGTTTTCCGTAGGACTCTCTTCTCTGCCCTGCGTCTCCTTTGGAACTCTGCAGGTTCTAGATCGGAA
+
BBBABBBBFFFFGGGGGGGDGGHHGEFECECG3FFEGGGGEGHHHFGEEGGGHHGFGFHGGCGGGGGGEGGHHGHGGGGHGHHHHGGG/CCCGGHHHHHCGHFF?/>>>->>CGHHHH1=G1AHHGCGG:GEHHGGHHHHB/CHHGGGGGG@GGGGGBF?BFFFFF/FFFFFFFFFFFFFFFFFFBADFFFFF999DFFFFFFFFFFFFFBBEBF?BFBDFFFFFBF/;FFFFFBFFF.BFFBFFFFADFF
@M05620:37:000000000-D9766:1:1101:25217:6476 1:N:0:19
ACCACACCTTCTACAATGAGCTGCGTGTGGCTCCCGAGGAGCACCCCGTGCTGCTGACCGAGGCCCCCCTGAACCCCAAGGCCAACCGCGAGAAGATGAGTGGCGGGCTCCCTCTTCTTGTCGCCGCCTCCCTCCTTCCTGGCCTACCGGCGCTGCGCCCTTTCTCACTGGTTCTCTCTTCTGCCGTTTTCCGTTGGATTCTCTTCTCTGTCCTGTGTCTCCTTTGGCACTCTGCAGGCTCTCGATTGGAA
+
ABBBBAAAFF@DGGGFDABEDBC4EEEA4AFB3F2A2EEEDHHGHGGGGEEEFFFHHHFGGGCGGEEEGGGHHHGEGGGHEEHHEGGGG?B//<<C?11?F1<//>-<<<<CCGGGFF;;C0:C:@99C9.C/;EFGBF90/9:B/;.-9=9BB?D--.;-B//9B/FBFF/BFFFFFBB/9BBFBFFFAFBAF/.;//9FFFFFBFFFF/BFFF/9/;9BFFFF9B/9/9FFB//;..:.B/9BF/9./;
@M05620:37:000000000-D9766:1:1101:16590:6496 1:N:0:19
ACCACACCTTCTACAATGAGCTGCGTGTGGCTCCCGAGGAGCACCCCGTGCTGCTGACCGAGGCCCCCCTGAACCCCAAGGCCAACCGCGAGGTGAGTGGCCCGCTACCTCTTCTGGTGGCCGCCTCCCTCCTTCCTGGCCTCCCGGAGCTGCGCCCTTTCTCACTGGTTCTCTCTTCTGCCGTTTTCCGTAGGACTCTCTTCTCTGACCTGAGTCTCCTTTGGAACTCTGCAGGTTCTAGATCGGCAGAG
+
CCCCCCCCFFFFGGGGGGGGGGHHGGGGHGHHHGGGGGGCGHHHHGGGEGGGHGHHHHHGGGGGGGGGGGGFHHHGGGGHGHHHHGGGGGFGG?FGHGHGGHHGGCGGHHHHHHHHHHHGHHGGGGGHGHHGHHHHHHEHHHHGGGA-ADGGGGGGGGGGGFF0BFFFFFFFFFFFFFFFFFFFFFFFFFF9DFFFFFFFFFFFFFFFFFFF/;FFFFFFFFFFF0FFFFFFFFFFFFFBFBFFFF;-;AA
@M05620:37:000000000-D9766:1:1101:18912:6516 1:N:0:19
AGTGCCAGCTCTCAATCGCACAGGGGACCCAGGGCCTGGCCCCTCCATCCAGAAAACCTATGACCTCACCCGCTACCTGGAGCACCAACTCCGCAGCTTGGCTGGGACCTATGTGAGTATCCAGCGTAGGAATCTGGGAGTTGGGGAGGAGTGAGGAGTTGGGGAAAGACAGTCCTAACCGTGGAGGGTTCTGGTAAATGATGGGGTGAGGAGGGGCTCTTTGGCTCCCACCAGTCCCCCTGTCTGGTCTA
+
AAAACFFFCFFFGGGGGGGGGGHGGGGGGGHHGGGGGGHHHHGHGGHHHHHHHHGHHGHHHHHHHHHHHHHGGEEGHHHHHHHHHHH1EHHHEFFGGHFHGHHGGGHHGHHHHHHHHHHHHHHHHGGGGGHHHHHHHHHGGHHHGGGGGGFGHHHHHGHHHHGGGGHHHHHHHHHHHHHHGGGGDGGGFFGGGGFGGGGGGGGGGGFFFFFFFFFFFFFFFFFFFFFFFFFFFFFFFFFFFFFFFFFFFFB
@M05620:37:000000000-D9766:1:1101:23542:6532 1:N:0:19
AGTGCCAGCTCTCAATCGCACAGGGGACCCAGGGCCTGGCCCCTCCATCCAGAAAACCTATGACCTCACCCGCTACCTGGAGCACCAACTCCGCAGCTTGGCTGGGACCTATGTGAGTATCCAGCGTAGGAATCTGGGAGTTGGGGAGGAGTGAGGAGTTGGGGAAAGACAGTCCTAACCGTGGAGGGTTCTGGTAAATGATGGGGTGAGGAGGGGCTCTTTGGCTCCCACCAGTCCCCCTGTCTGGTCTA
+
AA>AAFFFBFFFG4GFGGGCGCHCGEEEEFHHFEEEFGHHAHGFGGHHGGHHFGHGHEHHHHFHHHHHHFFGGEFGHHHH2FGHHH1?EGHFEGGG/GBGFHHFEFFCAGHHHHHHHHHHHHDGFGEEGD2F2DDGHH<FGEHHGGECG.><<0<GCA/CGHGCGAHHHH/GFGHFHHF.A9CD.CDG9AFFBF;09BGGGGGGGA.9.FFF?AFF;@A/9BFB/FB9.FFDAFFEFFADAFFBFFFFFB/
@M05620:37:000000000-D9766:1:1101:17337:6535 1:N:0:19
AGTGCCAGCTCTCAATCGCACAGGGGACCCAGGGCCTGGCCCCTCCATCCAGAAAACCTATGACCTCACCCGCTACCTGGAGCACCAACTCCGCAGCTTGGCTGGGACCTATGTGAGTATCCAGCGTAGGAATCTGGGAGTTGGGGAGGAGTGAGGAGTTGGGGAAAGACAGTCCTAACCGTGGAGGGTTCTGGTAAATGATGGGGTGAGGAGGGGCTCTTTGGCTCCCACCAGTCCCCCTGTCTGGTCTA
+
ABAABFFFCFFFGGGGGGGFGGHGGGGGGGHHFFGGGGHHHHGHGGHHHHHHHHHHHGHHHHHHHHHHHHHGGEFGHGHHGHHHGHFHGHHHGGGGGHHHGHHGGGHHGHHHHHHHHHHHHHHHHGGGGGHHHHHHHHHGGHHGGGGGGGGHHGHHHGHHHHGGGGHHGHHHHHHHHHHHGGGGGGGGGGGGGGGGGGGGGGGGGGFFFFFFFFFFFFFFFFFFFFFFFFFFFFFFFFFFFFFFFFFFFFB
@M05620:37:000000000-D9766:1:1101:11230:6537 1:N:0:19
AGTGCCAGCTCTCAATCGCACAGGGGACCCAGGGCCTGGCCCCTCCATCCAGAAAACCTATGACCTCACCCGCTACCTGGAGCACCCACTCCGCAGCTTGGCTGGGACCTATGTGAGTATCCAGCGTAGGAATCTGGGAGTTGGGGAGGAGTGAGGAGTTGGGGAAAGACAGTCCTAACCGTGGAGGGTTCTGGTAAATGATGGGGTGAGGAGGGGCTCTTTGGCTCCCACCAGTCCCCCTGTCTGGTCTA
+
AA>>AFFFBFFFG4FBBFF2F?HCGEAEGEFHAEEAFFHHHHGHGGHGHFHHHHHCGFHGFEGHHDFGHHHEG/>EHHGG?EGHHH1?EGFB>E/EEG3FEGHGGGHHGHHHHGHFHHHHHHEGHFEEGGEGGHHGHHAFGHHGFGC@G>CCG0DG0EHHHFGG.ACHHHHHHHHHHFHGGGEG.CGGCFFGGGGGGGGGGEFGGF?CEFFFFFFFFFFFFFFFFFFFFBFFFFFFFFFFFFFFFFFFFFF
@M05620:37:000000000-D9766:1:1101:22798:6542 1:N:0:19
ACCACACCTTCTACAATGAGCTGGTGTGCTCTCCCTTTGACACTCTCCCGGTGCTAGCTCGGAACACCACCCACCCCAAGTCCAACCGCTCCGAAGCGACTCGTGTGCCGTCTTCTGCTTCCACTCTAGTGGCCGCCTCCCTCCTTCCTGGCCTCCCGGAGCTGCGCCCTTTCTCACTGGTTCTCTCTTCTGCCGTTTTCCGTAGGACTCTCTTCTCTGACCTGCGTCTCCTTTGGAACTCTGCAGGTTCT
+
BBBBBBBBFFFFGGGGGGGGGGHBB44A55FG4BG25FG55D33F5AB3BEE2AG55BBF1AAFAABBFE1?11B10BB1BFGHB3B/>/E1///>///>/E??/?FG3///0/FF>2@222@22@22@210??<@GDCHGHHGHHHHHGHGHHGHE<C;C@:CCCGGGGGGGGB0BFGGGGGGGGGGFFGGGGFDDGAFFDBA.DFFFFFEFB/9/BF/FFFF.-;-ABFFFFEF/BBFBFFF//.;;FF
@M05620:37:000000000-D9766:1:1101:7399:6547 1:N:0:19
AGTGCCAGCTCTCAATCGCACAGGGGACCCAGGGCCTGGCCCCTCCATCCAGAAAACCTATGACCTCACCCGCTACCTGGAGCACCAACTCCGCAGCTTGGCTGGGACCTATGTGAGTATCCAGCGTAGGAATCTGGGAGTTGGGGAGGAGTGAGGAGTTGGGGAAAGACAGTCCTAACCGTGGAGGGTTCTGGTAAATGATGGGGTGAGGAGGGGCTCTTTGGCTCCCACCAGTCCCCCTGTCTGGTCTA
+
AAA>AFFFBFFFG4GGFGG2E?GFGGEEFEGHAEEAFGHHHHGHGGHHHHHHHHGHHGHHHHHHHGHHHHHGG>EEHHHH?FGHHHA?EGHF>ECGEHGHGHHGGGHHGHHHHHHHHHHHHHHHHGGGGGHHHHHHHHGGGHHHGGGGGGEHHFHHHGHHHHGGGGHHFHHHHHHHHHHHGGGGGGGGGGGGGGGGGGGGGGGGGGFFFFFFFFFFFFFFFFFFFFFFFFFFFFFFFFFFFFFFFFFFFFF
@M05620:37:000000000-D9766:1:1101:14958:6576 1:N:0:19
ACCACACCTTCTACAATGAGCTGCGTGTGGCTCCCGAGGAGCACCCCGTGCTGCTGACCGAGGCCCCCCTGAACCCCAAGGCCAACCGCGAGAAGATGCCCAGGTGAGTGGCCCGCTACCTCTTCTGGTGGCCGCCTCCCTCCTTCCTGGCCTCCCGGCGCTGCGCCCTTTCTCACTGGTTCTCTCTTCTGCCGTTTTCCGTAGGACTCTCTTCTCTGACCTGAGTCTCCTTTGGAACTCTGCAGGTTCTA
+
AAA1AAAA1FFFGGGF3E1BGBHFGAEA00FG1AFA0EG//GGFHGGG/EFGFHEFGHFE?F?EG/FGG?EFFGHGGCEHEEHHEFGEGC/<<?CF1?1CGCGGGHHCFFFEFGGGGGGHHHGGHHFFHHGHHGCGGFHGHFCHHGGGGGEFFFFFGG-A@@@F@@F@@FFFFFFFFFFFFBFFFFFFFFFBF@FBFFBFFFFBFFFFFFFFFFFFFFBBFFF;9FFBFF9:BFF/9FBFFFFFBFFFFFB
@M05620:37:000000000-D9766:1:1101:16586:6606 1:N:0:19
ACCACACCTTCTACAATGAGCTGCGTGTGGCTCCCGAGGAGCACCCCGTGCTGCTGACCGAGGCCCCCCTGAACCCCAAGGCCAACCGCGAGAAGATGAGTGGCCCGCTACCTCTTCTGGTGGCCGCCTCCCTCCTTCCTGGCCTCCCGGCGCTGCGCCCTTTCTCACTGGTTCTCTCTTCTGCCGTTTTCCGTAGGACTCTCTTCTCTGACCTGCGTCTCCTTTGGAACTCTGCAGGTTCTAGATCGGAA
+
CCCCCCCCFFFFGGGGGGGGGGHHGGGFFGHHHGGGGGGGGHHHHGGGDGGGHHGHHHHGGGFGGGGGGGGHHHHGGGGHGHHHHGGGGGCGGGHHHHHGHHGGHGFGG<CGGHHHHH1GHHGHHGGGGDHGHHGHHHHHFFHHHHGGGG?@BBFFGFFFFFFFFFBFFFFFFFFFFFFFFFFFFFDFFFFFFFFFFFFFFFFFFFFFFFBBFFF.;;DDFFFFFFF0BFFFFFFFFFFFFFFFFFFE?DF
@M05620:37:000000000-D9766:1:1101:6894:6615 1:N:0:19
AGTGCCAGCTCTCAATCGCACAGGGGACCCAGGGCCTGGCCCCTCCATCCAGAAAACCTATGACCTCACCCGCTACCTGGAGCACCAACTCCGCAGCTTGGCTGGGACCTATGTGAGTATCCAGCGTAGGAATCTGGGAGTTGGGGAGGAGTGAGGAGTTGGGGAAAGACAGTCCTAACCGTGGAGGGTTCTGGTAAATGATGGGGTGAGGAGGGGCTCTTTGGCTCCCACCAGTCCCCCTGTCTGGTCTA
+
BCBCCFFFCFFFGGGGGGGGGGHHGGGGGGHHGGGGGGHHHHGHGGHHHHHHHHHHHGHHHHHHHHHHHHHGGGGGHHHHHHHHHHHHGHHHGGGGGHHHGHHGGGHHGHHHHHHHHHHHHHGHHGGGGGFHHHHHHH?FGHHHGGAFGEEGHFHHFGHHHHGGEGHHHHGHHHHHHFHHGGGGGGGGGGGGGGFGGGGGGGGGGGFFFFFFFFFFFFFFFFFFFFFFFFFFFFFFFFFFFFFFFFFFFFF
@M05620:37:000000000-D9766:1:1101:11025:6638 1:N:0:19
AGTGCCAGCTCTCAATCGCACAGGGGACCCAGGGCCTGGCCCCTCCATCCAGAAAACCTATGACCTCACCCGCTACCTGGAGCACCAACTCCGCAGCTTGGCTGGGACCTATGTGAGTATCCAGCGTAGGAATCTGGGAGTTGGGGAGGAGTGAGGAGTTGGGGAAAGACAGTCCTAACCGTGGAGGGTTCTGGTAAATGATGGGGTGAGGAGGGGCTCTTTGGCTCCCACCAGTCCCCCTGTCTGGTCTA
+
>A>>>DFFCFFFG4FFFFF2E?GDFAEEFFGHABEEFGHHHHGHGGHGHGHHHGHHGGHGGFGHHFGHHHHGE>>EGHGHBGGHHH1??GHFAFCGFHFHGHHGGGEGGHHHHHHHHHHHHHGHHGG?DGHHHHHHGH0CGGFHGG.@C<>>G<GFGDHHHHGGEDGFBGFHHHHHHHHHGGGGAEGGEFGGGGGFFGGGGGGGGGFFFFFBDFFFFCFFFFFFFFFFFFFFFFFFFFFFFFFFFFFFFF/
@M05620:37:000000000-D9766:1:1101:20261:6736 1:N:0:19
GAGGCTGCTTTGGAAGAAACTCATAGATTACTGCAACAGTTCCCCCTGGACCTGGAAAAGTTTCTTGCCTGGCTTACAGAAGCTGAAACAACTGCCAATGTGCTACCCGTAAGGAAAGGCTCCTAGAAGACTCCAAGGGAGTAAAAGAGCTGATGAAACAATGGCAAGTAAGTCAGGCATTTCCGCTTTAGCACTCTTGTGGATCCAATTGAACAATTCTCAGCATTTGTACTTGTAACTGACAAACCAGG
+
AAAC>AFBFFFFGBBBGGFGGGFHHFGHHHGFHFBGFHGHGDAFGGEEEFBGHHGBA3EGBFHDGHGBBFFGFGHBBFGHHHBGHBBGBF?GGH3BCGHHH4BGEGGFE1>>1BFBGFH/3BFHBBFBBBGHH3BGB?EGD?FGHHHGBGFHH@D2>FFHHF<2FGG/1?@F<1@?FGFGFDDFGFAAG11>1D<GDGDFBAGGGGHGHHFFCCGH:;:CC;0;C<G0CHFC;B0CC0FCBF:0C/;;.AA
@M05620:37:000000000-D9766:1:1101:7757:6775 1:N:0:19
GAGGCTGCTTTGGAAGAAACTCATAGATTACTGCAACAGTTCCCCCTGGACCTGGAAAAGTTTCTTGCCTGGCTTACAGAAGCTGAAACAACTGCCAATGTGCTACCCGTAAGGAAAGGCTCCTAGAAGACTCCAAGGGAGTAAAAGAGCTGATGAAACAATGGAAAGCAAGTCAGGCATTTCCGCTTTAGCACTCATGTGGATCCAATTGAACAATCCTCACCATTTGTACTTGTAACTGACAAGCCAGG
+
AABCAAFBFFFFGCFFGGFGGGHHHGHHGHHGHHCHFHHHHDDBGGEEEHFGHHEFB32GFHHGHHHBBF3FGGHBBBFGHHBGHBBGBFCFGHFFHHHHH4FDFHHB11/?1BFFFFE?3B?3B4BBDFBF3BB3B??GD??DGFGG2?FGD2@2@FGHH@D2221?0?=?=1=F?CG?<==1CC.>C11>0<<</0==<0<<<C<<0=0;:=CG00/<0:.;00;;0<B;000;00009:00;.;;B9;
@M05620:37:000000000-D9766:1:1101:14862:6803 1:N:0:19
ACCACACCTTCTACAATGAGCTGCGTGTGGCTCCCGAGGAGCACCCCGTGCTGCTGACCGAGGCCCCCCTGAACCCCAAGGCCAACCGCGAGAAGATGAGTGGCCCGCTACCTCTTCTTGTGGCCGCCTCCCTCCTTCCTGGCCTCCCGGCGCTGCGCCCTTTCTCACTGGTTCTCTCTTCTGCCGTTTTCCGTAGGACTCTCTTCTCTGCCCTGCGTCTCCTTTGGAACTCTGCAGGTTCTAGATCGGAA
+
BBBBBBBAFFFFGGGGGGBGGFHHGGGA4AGGHFFECGGGFHHHHGGGGEGGFHGHHHHEEGCGGGGGGGGHHHHGGGGHGHHHHGGGGG<CGGHGBHHHHHGF??>@C>>FHHHHHH1FG1ACGGCFG:CFHHGHHHHHFBFHHHGGGGCGGGGGGFFFFFFFFFFFFFFFFFFFFFFFFFFFFFFFFFFFFFFFFFFFFFFFFFFFFF/BEFFEDFFFFFFFFFF/BFFFFFFFFFFFFFBFFFFF?AE
@M05620:37:000000000-D9766:1:1101:5316:6808 1:N:0:19
GAGGCTGCTTTGGAAGAAACTCATAGATTACTGCAACAGTTCCCCCTGGACCTGGAAAAGTTTCTTGCCTGGCTTACAGAAGCTGAAACAACTGCCATTGAGTATTCCACCCGGAAGGTAAGGTCCCAGACTCACCGGAAGGCAGCAAAATACTGCATTAAACACAGGTAAGTAAGGCATTTACGCTCTCGCCATCTTGTGGATAGACTTAACCGATCATCCCTCATCGTACTTACTTCTGACAAACAAGG
+
ABCCBCFCFFFFGFFGGGGGGGHHHHHHHHHFGGFFHHHGHHGHHGGGHHGHHHHHHGHHHHHHHHHGHHHHHHHGHFHHHHHHHHGHGHGHHHHHHB34434444BB4@1?>/EE/?FB433?B3BB3//3?BFEE//<C//F<?0@2@@2@@>2G11??1110/0?1??GHG1F1FHHHHHDFDE..<A.<DFHEFH0GD0C0/<0<G0:;:-;--.;;0.0;.;0/;.::C00000;099/9.;AEF.
@M05620:37:000000000-D9766:1:1101:23240:6821 1:N:0:19
GAGGCTGCTTTGGAAGAAACTCATAGATTACTGCAACAGTTCCCCCTGGACCTGGAAAAGTTTCTTGCCTGGCTTACAGAAGCTGAAACAACTGCCCCTGTGCTCACCGTAAGGCACGGCTCCTAGCAGACTCCACGGGCGTCCCCGCGCTGATGCACCACTGGCAAGTAAGTCAGGCCTTTCCGCTTTCGCCCTCTTGTGGATCCAATTGACCCCTTCTCCGCATTTGTACTTGTAACTGCCAAGCCCGA
+
CCCCCCFCFFFFGGGGFGGGGGGHHGHHHHGHHHHHHHHF5GHHGGGGEFHHHGHHH32FGHHGHHHHHHHHHHHCGHHGHHHHH3FGHGHHHHHHHGHGHHHHDDGHG1F1FHHH0//>E/FG3DFGHGFHHG3FF/>//>/>AGG/AD--.F10<DGH./<CGH0CHB;GHHHHGH.CGHHFDGG.;;AF:C?EFGGBFDFGGGGFGGFFBFGF.:BFFBDFADDFFFBFFFFFFFFFF/BFFFEA.;9
@M05620:37:000000000-D9766:1:1101:15395:6822 1:N:0:19
AGTGCCAGCTCTCAATCGCACAGGGGACCCAGGGCCTGGCCCCTCCATCCAGAAAACCTATGACCTCACCCGCTACCTGGAGCACCAACTCCGCAGCTTGGCTGGGACCTATGTGAGTATCCAGCGTAGGAATCTGGGAGTTGGGGAGGAGTGAGGAGTTGGGGAAAGACAGTCCTAACCGTGGAGGGTTCTGGTAAATGATGGGGTGAGGAGGGGCTCTTTGGCTCCCACCAGTCCCCCTGTCTGGTCTA
+
>>1>AF1FAFFDEGG3BAFGEEGH0EGGAEGHGGG?F/FCEGEFGGGHDGHFB01BGEFHHHGHHGCFHHHGGE?EHHHAFGHE>GHHG>GGGFGCE0>GGHHGGGGHGHGHHHHHHGHHHHHHHCCACGHHHHHGHEFGGHHHCCACGCEHHGHHHGHHGFCCGGHHHHHGHHHHHBGHGGGG.CEGFGGGGGFFGGGGGGGGGGF@FFFFFF@?@@FFFFEBFFFFFFFFFFFFFFFF@FFFFFFFFFB
@M05620:37:000000000-D9766:1:1101:16390:6834 1:N:0:19
GAGGCTGCTTTGGAAGAAACTCATAGATTACTGCAACAGTTCCCCCTGGACCTGGAAAAGTTTCTTGCCTGGCTTACAGAAGCTGAAACAACTGCCTACAGGATGCTACCCGTCAGGAAAGGCTCCTAGAAGACTCCCAGGGAGTAAACGCGCTGATGAAACCCTGGCAAGTCAGTCAGGCCTTTCCGCTTTAGCACTCTTGTGGATCCAATTGAACCATTCTCAGCATTTGTACTTGTACCTGACCCGCC
+
>>>AAAFBFFFFGGGGEGGGGGFGGGGHHBGHHH44GHGADGHHHGEGEAGGHHHHHB2BGHHHGHGHHHHHHHG3FGGGHHHGG3GHHHFHHHHHBFGFHFFH3FGGHHHGG11?GGHG0FGHEGFHHFHG3G?3GGHGFGA//0B21//>/@DEH11F1F?.>FGHHBFG1>FFGHHHH.CGHHHGGCGGHHHHHHGHHFGHGHHHH0BFBFBBCAFGGBFGFFGFGGGGFGGGGGGF0B=C/F//9BB
@M05620:37:000000000-D9766:1:1101:13293:6842 1:N:0:19
GAGGCTGCTTTGGAAGAAACTCATAGATTACTGCAAAAGTTCCCCCTGGACCTGGAAAAGTTTCTTGCCTGGCTTACAGAAGCTGAAACAACTGCCAATGTGCTACCCGTAAGGAAAGGCTCCTAGAAGACTCCAAGGGAGTAAAAGAGCTGATGAAACAATGGCAAGTAAGTCAGGCATTTCCGCTTTAGCACTCTTGTGGATCCAATTGAACAATTCTCAGCATTTGTACTTGTAACTGACAAGCCAGG
+
AAABBAFBFFFFGGGGGGGGGCGAFG5DGGHHHHHH5BGEGGHHHGGGH2FGFFF2BFGG3DGGA5DGGHGAFFFHHHHGHHHHFHGHH3GHHHHGCFHHHGHHBBGHGEEEFG3GHHHFHHGHFD3GDFGHFGBG?FGEA?FGHHHGBGHHDGHBGGHHHBDCGFHG?FHHGFHHHHHFGHHGGGDCFEBGFHHHGHHFHGHHHHHHFHHHHFBG0CGHFC0CHFGHGHHHGFGFFFGFFBFFC.CEFGG
@M05620:37:000000000-D9766:1:1101:5514:6842 1:N:0:19
ACCACACCTTCTACAATGAGCTGCGTGTGGCTCCCGAGGAGCACCCCGTGCTGCTGACCGAGGCCCCCCTGAACCCCAAGGCCAACCGCGAGAAGATGAGTGGCAAGCTACCTCTTCTTGTAGCCGCCTCCCTCCTTCCTAGCCTCCCGGCGCTGCGCCCTTTCTCACTGGTTATCTCTTCTGCCGTTTTCCGTAGGACTCTCTTCTCTGACCTGCGTCTCCTTTGGCACTCTGCAGGTTCTAGATCGGAA
+
1>>1AA>>CF@@3FG1AB1A11B1AAABFAHH1AAAEEE/FHHHHGAE/AE/AA1BG0AECGCGC//EGGGFHB>?EGFC/EH</FE<B<><//?FDD1F?FE/01?GGGFHHH1GHH<1>1>>GFGG.<<C/<EG0D<D00;G0GCEGGG-AA-AAACA?FGGGG/FF/9BB/;FFFFFFFFBF@-9FFFF?;;9AFF/FFFFFBBFFFBFFFE;--;BF/FBFF//;FFFFF/9FFFFF//;F/F---A
@M05620:37:000000000-D9766:1:1101:13275:6849 1:N:0:19
GAGGCTGCTTTGGAAGAAACTCATAGATTACTGCAACAGTTCCCCCTGGACCTGGAAAAGTTTCTTGCCTGGCTTACAGAAGCTGAAACAACTGCCAATGAGCTTACCGTAAAGCAAGGCTCCTCACAGACTCCCAGGGCATCAAAACGCTGCTGCAAACATGGCAAATCAGTCAGGCATTTCCGCTTTCGCCATCTTGTGGATCCAATTGAACCATTCTCCGCCTTTGTACTTGTAACTGACAAGCCCGG
+
11>>A1FAFFFFGGEFGCGGFGFGFGEHHCFGHHBFGFFBDFHHHGEGEHHHFHEFHG0FFHHHHGHHHGHHHHGHHHHHHHHGGEHHHFHHHHHHFHHH11B11@BFE??//B1BFBA/FHGFF1/B1B<BGFH01?/B/0BBF11B/>AEC1GHFF10?1<FF0<011?1<?GBGF.1>GGHGGCGGG.<CACCGGHCCCCB0;CCHH:0:0:C0<;0;F..9.;CB;90;FFF0FB;F09CF..=.9@
@M05620:37:000000000-D9766:1:1101:21094:6887 1:N:0:19
GAGGCTGCTTTGGAAGAAACTCCTAGATTACTGCAACAGTTCCCCCTGGACCTGGAAAAGTTTCTTGCCTGGCTTACAGAAGCTGAAACAACTGCCAATGTGCTACCCGTAAGGAAAGGCTCCTAGAAGACTCCAAGGGAGTAACAGAGCTGATGAAACAATGGCAAGTAAGTCAGGCATTTCCGCTTTAGCACTCTTGTGGATCCAATTGAACAATTCTCAGCATTTGTACTTGTAACTGACAAGCCAGG
+
BBBBBBFBFFFFGGGGGFGGFF4B4BBFGHHHHHH4F2AADFGDHFEFE2GHHHHGG3FFGHHFFHBGHGFGHHFHHHHHGHHHBGHHHGGHHEHHCBCGHGFHFHHGEEGEHHHHGHHHHHGHBFBFHHHHHH33GGGHGDC33BFGHHHHFHHFG2GFCFHFHHHGGFGHHHHHGHHHHHHHGGGGGF1FHHHHHHHHHDFGHHHHHHHHHHFGHGFHFC0GGHH0CGGFHF0FFB0FGBFGGFEGGGG
@M05620:37:000000000-D9766:1:1101:8610:6897 1:N:0:19
AGGGCCAGCTCTCCAGAGCACAGGGTACCAAGGGCATGGCCCCTCCATACAGAAAACCTATGACCCCACCCGCGACCTGGAGCACCCACTCCGCAGCTTGGCTGGGACATATGTGCGTATCCAGCGTAGGAATCTGGGTGTTGGGGCGGCGTGCGGCGTTGGGGACCGCCAGTCCTACCCGTGGAGGGTTCTGGTAAATGATGGGGTGCGGAGGGGCTCTTTGGCTCCCACCAGTCCCCCTGTCTGGTCTA
+
>111>>1>>CBDDEFB1A1AA0B0000B131B0ABA0BBF0BE/AE0120B11110BBB11B2DF0B/BAB/>//>EE0B00B?GEE/?CG0/?/</<10/B1/?C0</F12BB>2??//@F2@G/</>E1?1FFGFH0.A<.<--.-;-=9;9-;-9;>-A99----9@--;F/BF/9-AB?--:--AFFFFF99//:///BBAB9--9--99-9-9-//;/99//9E-FB9AFBBFAB@AFFB/F/BF/
@M05620:37:000000000-D9766:1:1101:11375:6899 1:N:0:19
AGTGCCAGCTCTCCATCGCACAGGGGACCCAGGGCCTGGCCCCTCCATCCAGAAAACCTATGACCTCACCCGCTACCTGGAGCACCCACTCCGCAGCTTGGCTGGGACCTATGTGAGTATCCAGCGTAGGAATCTGGGAGTTGGGGAGGAGTGAGGAGTTGGGGAAAGCCAGTCCTAACCGTGGAGGGTTCTGGTAAATGATGGGGTGAGGAGGGGCTCTTTGGCTCCCACCAGTCCCCCTGTCTGGTCTA
+
AA>AAFFFCFFFG4FEGGGAECGCF?EEFEGHABEBFGHHHHGFGGHHGHHHHHHFFEGHHFHHH@GFHHHFE>>EGBBG?FGHHH1??GH2?A@E/G33EFBFGG0GGHHHHGHEGHHHHHDFHGGADGE2GHHHHG0FGHHHCG.<A.<CG0GC<ECHHHGGE?GE/;CCGHHHFGFFGGEA?CDGCFFGGGCFFFFGGFGGGFFCAAFB.DFFFFFFFF0BFBFFAFADFFFFFFFDFFFEFBFFFFB
@M05620:37:000000000-D9766:1:1101:13641:6908 1:N:0:19
ACCACACCTTCTACAATGAGCTGCGTGTGGCTCCCGAGGAGCACCCCGTGCTGCTGACCGAGGCCCCCCTGAACCCCAAGGCCAACCGCGAGGCGAGTGGCCCGCTACCTCTTCTGGTTGCCGCCTCCCTCCTTCCTGGCCTCCCGTCGCTGCGCCCTTTCTCCCTGGTTCTCTCTTCTGCCGTTTTCCGTCGGACTCTCTTCTCTGACCTGCGTCTCCTTTGGACCTCTGCAGGTTCTCGCTCGGTCGAG
+
CCCCCCCBFFFFGGGGGGDGGGHHGGGA4EHGHGFGCEEGDHHHHGGGFGGGFHFHHGHAFC?EGGGGGGGFBGHGGGGHGHHHHFGGGG<D?/>/AAFFGHFG-><DHHHHHHHHHHBEHH-CFG;CCCGGGGGGGG/;FGGG9..;@DDFGFFFFFFFFF/FFFFFFFFFFFFFFFFFBFFFFFF:;;BFFF-9DFFFFFFF/BF/FFFFA>FFDBFBFFFB/;BFFBBFBFF;/9B/;.;EDD..::;
@M05620:37:000000000-D9766:1:1101:17847:6913 1:N:0:19
ACCACACCTTCTACAATGAGCTGCGTGTGGCTCCCGAGGAGCACCCCGTGCTGCTGACCGAGGCCCCCCTGAACCCCAAGGCCAACCGCGAGAAGATGAGTGGCCCGCTCCCTCTTCTTGTGGCCGCCTCCCTCCTTCCTGGCCTCCCGGCGCTGCGCCCTTTCTCACTGGTTCTCTCTTCTGCCGTTTTCCGTAGGACTCTCTTCTCTGACCTGCGTCTCCTTTGGAACTCTGCAGGTTCTAGATCGGAA
+
BBBBBBBBFFFFGGGGGGGGGDHHGEGECEHHHGGGGGGGGHHHHGGGFGGGHHGHHHHGGGGGGGGGGGGHHHHGGGGHGHHHGGGEFGCFGGHHHFGHHHGG0?>@D->FHHHHHH1>GBDHHGGGGEHGHHGHHHHHFHHHHGGGGGGGGGGGGFFFFFFFFFFFFFFFFFFFFFFFFFFFFFFFFFFFFF?ADFFFFFFFFFFFFF/BFFFFDDDDFFFFFFF/FFFFFFFFFFFFFFEBFFFFFFF
@M05620:37:000000000-D9766:1:1101:7981:6931 1:N:0:19
ACCACACCTTCTACAATGCGCTGCGTGGGGCTCCCGAGGAGCACCCCTTGCTGCTGACCGAGGCCCCCCTGAACCCCAAGGCCAACCGCGCGGAGAGTGCCCAGGTACCTCTTCTGGTTGCCGCCTTCTTCCTTCCTGTCCTCCTGCCGCTGCGCCCTTTCTTCCTGGTTCTCTCTTCTGTCGTTTTTTGTCGGACTCTCTTCTCTGCCCTGCGTCTCCTTTGGCGCCCCGCTGGGACTCGTTCGGTTGAG
+
BBBBBBB3BFFFGGGGGGB2E2E2EEE22AFEGABE2EA?AEFEHGG11BBGFHHHHHH0>?@EFEGGGGEHFGHGGGGHGHGHHGGGGG/</>>/C111>F<G.><>1F<0<GHHFH<.CG-<-A:00<0:C:;GF00=GHGG9;/;99B-C?DGGGGGGG/BFFBB9BBFFFFFF/BF/9;AFFA.-;;B.---;:FF/FBB/;B/BEF?9@A-;.99/9/BF-.------;@..9;/;9.:AC..9//
@M05620:37:000000000-D9766:1:1101:6482:6937 1:N:0:19
GAGGCTGCTTTGGAAGAAACTCATAGATTACTGCAACAGTTCCCCCTGGACCTGGAAAAGTTTCTTGCCTGGCTTACAGAAGCTGAAACAACTGCCAATGTGCTACCCGTACGGAACGGCTCCTAGAAGCCTCCACGGGAGTCCAAGCGCTGATGAAACCCTGGCAAGTAAGTGAGGCATTTCCGCTCTCGCCCTCTTGTGGACCCAATTGACCCCATCTCAGCATTTGTAATCGTTTCTGCCAAGAACGG
+
AABBBBFAFFFFFGGFGBGGGGHHFGDGHGHGHHEDBBGFGHGHHGGGH2GHHHHHHHGFFGHHHHHHHHHHHHHHHHHHGGHHHHHHHHHHHHHFFGHHHHHHHHHHG1E?EG////?E///B34?BFGHHF/FF//<?C<2@@@<?ADFG/D1@?<?0.<0>FHH.=<FGG0<<CF.00==DAGC-.;;C-;:G:;;099;/=CEEGGFF0;/;.99C0C0CB0;FFGF/9/.;../9/;/9/.99.;D
@M05620:37:000000000-D9766:1:1101:22572:6958 1:N:0:19
ACCACACCTTCTACAATGAGCTGCGTGTGGCTCCCGAGGAGCACCCCGTGCTGCTGACCGAGGCCCCCCTGAACCCCAAGGCCAACCGCGAGGTGAGTGGCCCGCTACCTCTTCTGGTGGCCGCCTCCCTCCTTCCTGGCCTCCCGGAGCTGCGCCCTTTCTCCCTGGTTCTCTCTTCTGCCGTTTTCCGTAGGACTCTCTTCTCTGACCTGAGTCTCCTTTGGACCTCTGCAGGTTCTAGATCGGCCGAG
+
CCCCCCCCFFFFGGGGGGGGGGHHGGGGHGHHHGGGGGGGGHHHHGGGGGGGHHHHHHHGGGGGGGGGGGGHHHHGGGGHGHHHHGGGGGGGG<?FGGHGGHHGGDGGHHHHHHHHHFCEHHGGGGGHGHHGHHHHHHGHHHHGGGG-ACGGGGGGGGGGGFF0FFFFFFFFFFFFFFFFFFFFFFFFFFFFFFFFFFFFFFFFFFFFFFFF/FFFFFFFFFFFE0;FFFFFFFFFFFFEF0BFFF-.@D>
@M05620:37:000000000-D9766:1:1101:24231:6959 1:N:0:19
ACCACACCTTCTACAATGAGCTGCGTGTGGCTCCCGAGGAGCACCCCGTGCTGCTGACCGAGGCCCCCCTGAACCCCAAGGCCAACCGCGAGAAGATGAGTGGCCCGCTCCCTCTTCTGGTGGCCGCCTCCCTCCTTCCTGGCCTCCCGGCGCTGCGCCCTTTCTCACTGGTTCTCTCTTCTGCCGTTTTCCGTAGGACTCTCTTCTCTGACCTGCGTCTCCTTTGGAACTCTGCAGGTTCTAGATCGGAA
+
BBBBBBBBFFFFGGGGGGGGGGHGGFDFHGHHFGGGGGGGGHHHHGGGGGGGHHHHHHHGGGGGGGGGGGGHHHHGGGGHFHHHHGGCGGGGGGHHHHHHHHGGFF@FG->FHHHHHH1GGBGHHGGGG.GGHHGHHHHHHHHHHGGGGG?FGGAGGFFFFFFFFFFFFFFFFFFFFFFFFFFFFFDFFFFFFFFDFFFFFFFFFFFFFFBFFFF.@;BFFFFFFBFFFFFFFFFFFFFFFFFFFFFFFFE
@M05620:37:000000000-D9766:1:1101:25121:6987 1:N:0:19
AGTGCCAGCTCTCAATCGCACAGGGGACCCAGGGCCTGGCCCCTCCATCCAGAAAACCTATGACCTCACCCGCTACCTGGAGCACCAACTCCGCAGCTTGGCTGGGACCTATGTGAGTATCCAGCGTAGGAATCTGGGAGTTGGGGAGGAGTGAGGAGTTGGGGAAAGACAGTCCTAACCGTGGAGGGTTCTGGTAAATGATGGGGTGAGGAGGGGCTCTTTGGCTCCCACCAGTCCCCCTGTCTGGTCTA
+
BBABBFFFDFFFGGGGGGGCGGHGGGGGGGHHGGGGGGHHGHGHGGHHHHHHHHGHHGHHHHGHHHHHHHHGGEGGHHHHGGHHGHFHGHHGEGGGGHHHGHHGGGHHGHHHHHHHHHHHHHHHHGGGGGHHHHHHHHFGGHFHGGGGGGEHHHHHGGHHHHGGGGHHHHHHHHHHHHHHGGGGGGGGGGGGGGFGGGGGGHHGGGFFFFFFFFFFFFFFFFFFFFFFFFFFFFFFFFFFFFFFHFFFFFB
@M05620:37:000000000-D9766:1:1101:15802:7001 1:N:0:19
ACCACACCTTCTACAATGAGCTGCGTGTGGCTCCCGAGGAGCACCCCGTGCTGCTGACCGAGGCCCCCCTGAACCCCAAGGCCAACCGCGAGGTGAGTGGCCCGCTACCTCTTCTGGTGGCCGCCTCCCTCCTTCCTGGCCTCCCGGCGCTGCGCCCTTTCTCCCTGGTTCTCTCTTCTGCCGTTTTCCGTCGGACTCTCTTCTCTGACCTGAGTCTCCTTTGGACCTCTGCAGGTTCTAGCTCGGACGAG
+
CCCCCCCCFFFFGGGGGGBGGGHHGEGFHGHHHGGGGGGGGHHHHGGGGGGGHHHHHHHGGGGGGGGGGGGHHHHGGGGHGHHHHGGGGGGGG/?GHGHGGHHGCADGHHHHHHHHHFCEHHGGGGGHGHHGHHHHHH/GHHHGGGC-CDGGGGFFFFFFFFF/FFFFFFFFFFFFFFFFFFFFFFFFFFF.@DFFFFFFFFFFFFFFFFFF/BFFFFFFFFFFFBFFFFFFFFFFBFF/B/;FFF.9@DD
@M05620:37:000000000-D9766:1:1101:23199:7005 1:N:0:19
AGTGCCAGCTCTCCATCGCACAGGGGACCCAGGGCCTGGCCCCTCCATCCAGAAAACCTATGACCTCACCCGCTACCTGGAGCACCAACTCCGCAGCTTGGCTGGGACCTATGTGAGTATCCAGCGTAGGAATCTGGGAGTTGGGGAGGAGTGAGGAGTTGGGGAAAGACAGTCCTAACCGTGGAGGGTTCTGGTAAATGATGGGGTGAGGAGGGGCTCTTTGGCTCCCACCAGTCCCCCTGTCTGGTCTA
+
AA3AADFFBCFFG4BBDEE2ECHAF2BAFEGFAEAEFGHHGGGHGGHHHFBGHCGBFEHH5ABGHDFGHHH>E>>>FGFGBBGHHH1??GF3/E/E>G3FEFHGGGHHGHHHHHGHHHHHHHHBHGGGGGFHGHHHGH0FEGHGGC.A?.>GH0GH0EGHHHGC.E.FHHFHHHHHGFHGGGGGAAEGAFAFGGFFFFGGFGGGGGFBEFFFFFBBBBFFFFFFFFFFEFFFFFFFFFFFBFFFFFFFFF/
@M05620:37:000000000-D9766:1:1101:23216:7015 1:N:0:19
AGTGCCAGCTCTCAATCGCACAGGGGACCCAGGGCCTGGCCCCTCCATCCAGAAAACCTATGACCTCACCCGCTACCTGGAGCACCAACTCCGCAGCTTGGCTGGGACCTATGTGAGTATCCAGCGTAGGAATCTGGGAGTTGGGGAGGAGTGAGGAGTTGGGGAAAGACAGTCCTAACCGTGGAGGGTTCTGGTAAATGATGGGGTGAGGAGGGGCTCTTTGGCTCCCACCAGTCCCCCTGTCTGGTCTA
+
ABAACFFFCFFFGGGGGGGGGGHHGGGGGGHHGGGGGGHHHHGHGGHHHHHHHHHGHGHHHHHHHHHHHHHGGGGGHHHHHHHHHHHHGHHHGGGGGHHHGHHGGGHHGHHHHHHHHHHHHHHHHGGGGGFHHHHHHHHGEHHHGGGGGGGHHHHHHGHHHHGGGGHHGHHHHHGHHHHHGEGGDEGGEGGGGGFGGGGGGGGGGGFFFFFFFFFFFFFFFFFFFFFFFFFFFFFFFFFFFFFFFFFFFFB
@M05620:37:000000000-D9766:1:1101:22604:7041 1:N:0:19
AGTGCCAGCTCTCAATCGCACAGGGGACCCAGGGCCTGGCCCCTCCATCCAGAAAACCTATGACCTCACCCGCTACCTGGAGCACCAACTCCGCAGCTTGGCTGGGACCTATGTGAGTATCCAGCGTAGGAATCTGGGAGTTGGGGAGGAGTGAGGAGTTGGGGAAAGACAGTCCTAACCGTGGAGGGTTCTGGTAAATGATGGGGTGAGGAGGGGCTCTTTGGCTCCCACCAGTCCCCCTGTCTGGTCTA
+
BCCACFFFCFFFGFGGGGGGGGHHGGGGGGHHGGGGGGHHHHGHGGHHHHHHHHGHHGHHHHHHHHHHHHHGGGGGHHHHHHHHHHHHGHHHGGGGGHHHGHHGGGHHGHHHHHHHHHHHHHHHHGFGGGHHHHHHHHHGGHHHGGGGGGGHHHHHHGHHHHGGGGHHHHHHHHHHHHHHGGGGGGGGCFGGGGGGGBFGGGGGGGFFFFFFFFFFFFFFFHHFFFFFFFFFFFFFFFFFFFFFHFFFFFB
@M05620:37:000000000-D9766:1:1101:17243:7044 1:N:0:19
AGTGCCAGCTCTCAATCGCACAGGGGACCCAGGGCCTGGCCCCTCCATCCAGAAAACCTATGACCTCACCCGCTACCTGGAGCACCAACTCCGCAGCTTGGCTGGGACCTATGTGAGTATCCAGCGTAGGAATCTGGGAGTTGGGGAGGAGTGAGGAGTTGGGGAAAGACAGTCCTAACCGTGGAGGGTTCTGGTAAATGATGGGGTGAGGAGGGGCTCTTTGGCTCCCACCAGTCCCCCTGTCTGGTCTA
+
BCBBCFFFCFFFGGGGGGGGGGHHGGGGGGHHGGGGGGHHHHGHGGHHHHHHHHHHHGHGHHHHHHHHHHHGGGGGHHHHHHHHHHHHGHHHGGGGGHHHGHHGGGHHGHHHHHBFGHHHDHHGCCDDGGHHHHGDHHFGGHDGGGGFGFFGGFGHFECHDGGGGGHHFHHHHFHFGHHHGDFGDEEG.CFFFG;CFGGFFFFGGG9@EFFFFFFFA>ABFFFFFFFEF/FFFFFFFFFFAAFFF:F0B00
@M05620:37:000000000-D9766:1:1101:17923:7050 1:N:0:19
GAGGCTGCTTTGGAAGAAACTCATAGATTACTGCAACAGTTCCCCCTGGACCTGGAAAAGTTTCTTGCCTGGCTTACAGAAGCTGAAACAACTGCCAATGTGCTACCCGTAAGGAAAGGCTCCTAGAAGACTCCAAGGGAGTAAAAGAGCTGATGAAACAATGGCAAGTAAGTCAGGCATTTCCGCTTTAGCACTCTTGTGGATCCAATTGAACAATTCTCAGCATTTGTACTTGTAACTGACAAGCCAGG
+
AABBBAFBFFFFGGGGFGGGGGHHHFGGHGHHHHHEEGGBFGHHHGGGGHHHHHHHHHHGGHHHFHEFHHGHHHHHHHHHHHHHGHGHHHHHHHHGHHHHHGHHFHHHGGGFHHHHHHHFHHGHHHHHHHHHHHHHHGGHGGHHHHHGHHHHHHHGHHHGHHHHHGHGFGHHHHHHGHHHFHHHGGGDGDGFBGHHGHHHHDFHHHHCGHHHHGHHHFHHFCCHHHHHGHHHHGFFFFGFGGGGGCCEGGG
@M05620:37:000000000-D9766:1:1101:26653:7079 1:N:0:19
ACCACACCTTCTACAATGAGCTGCGTGTGGCTCCCGAGGAGCACCCCGTGCTGCTGACCGAGGCCCCCCTGAACCCCAAGGCCAACCGCGAGAAGATGCCCAGGTGAGTGGCCCGCTACCTCTTCTGGTGGCCGCCTCCCTCCTTCCTGGCCTCCCGGAGCTGCGCCCTTTCTCACTGGTTCTCTCTTCTGCCGTTTTCCGTAGGACTCTCTTCTCTGACCTGAGTCTCCTTTGGAACTCTGCAGGTTCTA
+
AAAAAA?AFFFFGGGGDGGGGDHHGE0AAAFEBFGGEGGCEHHHHGEGEAAF1FC1GHHECGCGGGGEGGGGHHCFGGGHEFHHGG//C?/B@GHE>?GGHH/F<GGHGD/FGHGC-CCHFHBGGGB0=G..C?CCCFGFHHGFHGFGG/9FFAEE??A??CFGG--9-B/BFFFF/B;/;BF/9FFFFFFFF@FBB-BF-;ABFFFFBFFEBFBFF/BFFFFFBFFFFB/:/BBBFFFFFFFFFFAFFFB
@M05620:37:000000000-D9766:1:1101:9054:7081 1:N:0:19
AGTGCCAGCTCTCAATCGCACAGGGGACCCAGGGCCTGGCCCCTCCATCCAGAAAACCTATGACCTCACCCGCTACCTGGAGCACCAACTCCGCAGCTTGGCTGGGACCTATGTGAGTATCCAGCGTAGGAATCTGGGAGTTGGGGAGGAGTGAGGAGTTGGGGAAAGACAGTCCTAACCGTGGAGGGTTCTGGTAAATGATGGGGTGAGGAGGGGCTCTTTGGCTCCCACCAGTCCCCCTGTCTGGTCTA
+
AA>>AFFFBFFFGGGFFGF2ECHAFGAFEAGH2EG22FHFEHEHGGHHHCGHFHFFHGHHHHEHHHHHHHHCE/EEHHFHEFHHHHG1?CGGEEEEGGHHGGH?EEHHGHGHHHHHHGGHHHHHHGEFGGGHHHHHHHHGEHHHGGGGGGEHHGHHHGHHHHGGGGGHGHHHHHHHHGHHGGEBGGGG;CFGGGFFFGGGGGGGGGFBFFFFFFBBB-EFFFFFFFFFEFFFFFFFFFFFBFFFFFFFFFB
@M05620:37:000000000-D9766:1:1101:9542:7087 1:N:0:19
ACCACACCTTCTACAATGAGCTGCGTGTGGCTCCCGAGGAGCACCCCGTGCTGCTGACCGAGGCCCCCCTGAACCCCAAGGCCAACCGCGAGGTGAGTGGCCCGCTACATCTTCTGGTGGCCGCCTCCCTCCTTCCTGGCCTCCCGGCGCTGCGCCCTTTATCCCTGGTTCTCTCTTCTGCCGTTTTCCGTCGGCCTCTCTTCTCTGACCTGCGTCTCCTTTCGAACTCTGCAGGTTCTAGATCGGACGAG
+
>A>AAABAFFFFGGGGGGGGGGHHGGGGHGGHGGGDAEFGGHFHHGGGEGGFFHHFHHHG0>0EFGGGGGGEEGHGGGFHEHHEHFG@FGGDC??DGFGFGHG/<ADG1FGGGHFFGD0.><ADGGGHGHHGFHHHFF/;CFAGFA---;@DFGGFF-;//;FBFFFEFFFFFFFFFFFFFFFDDFFFFFF?-B-;A9FFF/FB/;BFFFFF.-DFFFFB/B/:.:FEFFFFFFFFFFFFF/;FE..--;-
@M05620:37:000000000-D9766:1:1101:13708:7088 1:N:0:19
ACCACACCTTCTACAATGAGCTGCGTGTGGCTCCCGAGGAGCACCCCGTGCTGCTGACCGAGGCCCCCCTGAACCCCAAGGCCAACCGCGAGAAGATGAGTGGCCCGCTACCTCTTCTGGCGGCTGCCTCCCGCCTTCCTGGTCTCTCGCAGCTGCGCCCTTTCTCACTGGTCCTCTCTTCTGTCGTTTTCCGTATGCCTCTCTTCTCTCACCTGAGTCTCCTTTGGAACTCTGCATGCTCTAGATCGGAA
+
ABBBBAABFFFFGGGGGGGGGGHHGGGGHGHHHGGGCGGFDHHHHGGGEGGGHHHGHHHGGGGGGGGGGGGHHHHGGGGHGHHHHGGGGGGGGGHHHHG2?2FFFHD//<CFD<<>G=<>1<-C-;;:0:GG.:BG9FGG0//00;09;.;.B///9;AFF/99/;//;/.;/;////BFFF//;9A.;.;FFFA.//;/9//9/BFFF///;F//;/;/////;//;;/B//;BF/;/;//99/;/..9.
@M05620:37:000000000-D9766:1:1101:17238:7089 1:N:0:19
AGTGCCAGCTCTCAATCGCACAGGGGACCCAGGGCCTGGCCCCTCCATCCAGAAAACCTATGACCTCACCCGCTACCTGGAGCACCAACTCCGCAGCTTGGCTGGGACCTATGTGAGTATCCAGCGTAGGAATCTGGGAGTTGGGGAGGAGTGAGGAGTTGGGGAAAGACAGTCCTAACCGTGGAGGGTTCTGGTAAATGATGGGGTGAGGAGGGGCTCTTTGGCTCCCACCAGTCCCCCTGTCTGGTCTA
+
ABBBCFFFCFFFFGGGGGGGGGHGFEGGCGHHGGGGGGHGCHGHGGHHGHHHFHFHHGHHHHEHHHHHHHHGGFGGHHHHGHHEFHHHGGHGFFCGGHGHGGHE//BGG2GHHHHHHHFHHGHHHGDGGDHHHHHHHHHGGHHHGGGGGG?HHHHHHFHHHHGGGGHHHHHHHHHHHHHHGGEGGGGG;FFFGGFGGGGGGGGGGGFFFFFFFFF-@@EFFFFFFFFFFFFFFFFFFFFFFFFFFF9FBFB
@M05620:37:000000000-D9766:1:1101:13690:7091 1:N:0:19
ACCACACCTTCTACAATGAGCTGCGTGTGGCTCCCGAGGAGCACCCCGTGCTGCTGACCGAGGCCCCCCTGAACCCCAAGGCCAACCGCGAGAAGATGAGTGGCCCGCTCCCTCTTCTGGTGGCCGCCTCCCTCCTTCCTGGCCTCCCGGAGCTGCGCCCTTTCTCACTGGTTCTCTCTTCTGCCGTTTTCCGTAGGACTCTCTTCTCTGACCTGCGTCTCCTTTGGAACTCTGCAGGTTCTAGATCGGAA
+
ABABBBABFFFFGGGFDGGGGGHHGFGEH?HHHGG?EEECGHHHHGGGE?EFHFGHHHHGGGGGEGGGGGGHHHGGFGGEGHHC/?EEDCBDFGGFHFGHH2FGHHCGD-CGFGHHHH1FGGCHFCDGDGHGG/CGHHHHEB.:GGGGGG-BDFFGFFGGGGFFFFBFFFFFFFFFFFFF/BFFFFFFFFFFFF.AFFFFFFFFBFFFFFFFFBF.;9@DFFFBF/FBFFFFFEBFBFFF/B9BFFB999;
@M05620:37:000000000-D9766:1:1101:20257:7094 1:N:0:19
AGTGCCAGCTCTCAATCGCACAGGGGACCCAGGGCCTGGCCCCTCCATCCAGAAAACCTATGACCTCACCCGCTACCTGGAGCACCAACTCCGCAGCTTGGCTGGGACCTATGTGAGTATCCAGCGTAGGAATCTGGGAGTTGGGGAGGAGTGAGGAGTTGGGGAAAGACAGTCCTAACCGTGGAGGGTTCTGGTAAATGATGGGGTGAGGAGGGGCTCTTTGGCTCCCACCAGTCCCCCTGTCTGGTCTA
+
>ABABFFFBFFFGFGGGGGCEGHHGEGGGGHHGGGGGGHHHHGHGGHHHHHHHHGHHGHHHHHHHHHGHHHGGGGGHHHHHHHGHHHHGHHHGGEGGHHHGHHEEEHHGHHHHHGHHHHHHHHHHGFDGGHHHHHHHHHGGHHHGGGGGGGHHHHHHGHHHHGGGGHHHHHHHHHHHHHHGGFGGGGG;FGGGGFGFFGEGFGGGGFFFFFFFFFFFFFFFFFFFFFFFFFFFFFFFFFFFFFFFFFFFFF
@M05620:37:000000000-D9766:1:1101:6059:7120 1:N:0:19
AGGGCCAGCTCTCAATAGCACAGGGGACTAAGGGAATGGCCCCTCCATCAAGAAAACCTATGACCTCACCCGCTACCTGGAGCACCAACTCCGCAGCTTGGCTGGGACCTATGTGCGTATCCAGCGTCGGAATCTGGGCGTTGGGGCGGAGTGAGGCGTTGGGGCAAGCCAGTCCTAACAGTGGAGGGTTCTGGTAAATGATGGGGTGAGGAGGGGATCTTTGGCTCCCACAAGTCCCCCTGTCTGGTCTA
+
>1>>A>1>>FB3B1B33BBBABBBCEB00BBGGB000BBA0BFGGGEH11B1100BB/0BBB2FBDAFGHGGGE?>GHHBBGHEC/>?E0BFEE?E/0BFAGCFC<EF?BBFFHF2/?/CC22BC<//><>/??1F1C//>A@0@-.<CAA:.FBA.9;AAG@@.AGE--;ABBFFF/B//9BFFFF?-;FFFFB9/BF//;BBEFF@-FF/;B@@--;F//9;B/BEF-F-999FBFFF-9FFFFFFFF/
@M05620:37:000000000-D9766:1:1101:14329:7123 1:N:0:19
AGTGCCAGCTCTCAATCGCACAGGGGACCCAGGGCCTGGCCCCTCCATCCAGAAAACCTATGACCTCACCCGCTACCTGGAGCACCAACTCCGCAGCTTGGCTGGGACCTATGTGAGTATCCAGCGTAGGAATCTGGGAGTTGGGGAGGAGTGAGGAGTTGGGGAAAGACAGTCCTAACCGTGGAGGGTTCTGGTAAATGATGGGGTGAGGAGGGGCTCTTTGGCTCCCACCAGTCCCCCTGTCTGGTCTA
+
ABCAAFFFCFFFGFGGGFEGGGFHFEEGGGHHGGGGGGHHHHGHGGHGGHHHGHGHHGHGHHFHHHHHHHHGGGGGHGHGHHHGHHHHGGHHGGGGGHHHGHHEFGHHGHHHHHHHHGHHHHHHHGCGGGHHHHHHHHHGGHHHGGGGGGGHHHHHGGHHHHGGGGHGGHHHFHHHHHHHGDCGGGGGCFGGGGFFGGFFGGGGGFD-.9A9AFFFA:AFFFFFFFFF?FFD?FBFFFFFFFFFFFFBBB:
@M05620:37:000000000-D9766:1:1101:19453:7149 1:N:0:19
ACCACACCTTCTACAATGAGCTGCGTGTGGCTCCCGAGGAGCACCCCGTGCTGCTGACCGAGGCCCCCCTGAACCCCAAGGCCAACCGCGAGAAGATGAGTGGCCCGCTCCCTCTTCTTGTGGCCGCCTCCCTCCTTCCTGGCCTCCCGGCGCTGCGCCCTTTCTCACTGGTTCTCTCTTCTGCCGTTTTCCGTAGGACTCTCTTCTCTGACCTGCGTCTCCTTTGGAACTCTGCAGGTTCTAGATCGGAA
+
BCCCCCCCFFFFGGGGGGGGGGHHGGGECEHCHGGGGGGGFHHHHGGGEGGGHHGHHGHGGGGGGGGGGGGGGHHGGGGHGHHHHGGGGGGGGGHGGHEFHGGG??>AD->FHHHHHH1>G1DGHGGGG:CFHHGHHHHHGHHHHGGGFGGGGGGFAFFFFFFFFFFFFFFFFFFFFFFFFFFFFFFFFFFFFFFFFFFFFFFFFFFFFF0BFFFEFDFFFFFFHHF:FFFFFFFFFF;FFFBFFF0EBAE
@M05620:37:000000000-D9766:1:1101:15949:7155 1:N:0:19
AGTGCCAGCTCTCAATCGCACAGGGGACCCAGGGCCTGGCCCCTCCATCCAGAAAACCCATGACCTCACCCGCTACCTGGAGCACCAACTCCGCAGCTTGGCTGGGACCTATGTGAGTATCCAGCGTAGGAATCTGGGAGTTGGGGAGGAGTGAGGAGTTGGGGAAAGACAGTCCTAACCGTGGAGGGTTCTGGTAAATGATGGGGTGAGGAGTGGCTCTTTGGCTCCCACCAGTCCCCCTGTCTGGTCTA
+
ACAABFFFCFFFGGGGGGGGGGHHGGGGGGHHGGGGGGHHHHGHGGHHHHHHHHHHHGEGHHHHHHHHHHHGGGGGHHHHHHHHHHHHGHHHGGGGGHHHGHHGGGHHGHHHHHHHHHHHHHHHHGGGGGHHHHHHHHHGGHHHGGGGGGGHHHHHHGHHHHGGGGHHHHGHHHHHHHHGGGGGGGGGEFGGGGFGGGGGGGGGGFFFFFFFF9FFFFFFFFFFFFFFFFFFFFFFFFFFFFFFFFFFFFF
@M05620:37:000000000-D9766:1:1101:7591:7182 1:N:0:19
GAGGCTGCTTTGGAAGAAACTCATAGATTACTGCAACAGTTCCCCCTGGACCTGGAAAAGTTTCTTGCCTGGCTTACAGAAGCTGAAACAACTGCCAATGTGCTACCAGCACGAAACCTAGGCTCCCAGAATACCCGAACGGACTAAAACAGATGATCAAACAACAGGAAGGAAGGGAATCAACGCTTCCGCACTCTTGTGGATACACTAAACCAATAATTCGCATTAGTACTAGTTGCAGCCAACAACGG
+
CCCCCDFCFFFFGGGGGGGGGGHHHHHHHHHHHHHHFHHGHHHHHGGGHHHHHHHGGHHHGHHHHHHHHHHHHHHGHHHHHHHHHGHHHHHHHHHHHHHH44BF@D2BC121/11?/03BB3BBB/?BB?3DFF33////>/?//22@2@/@22?F1?GHH10//?0/000>0<0.<.0<000/<A.<.0<.A@-/0<:GCA0:<<000/00:<=EB00<0<AAE??00<00<00=00000<.:<.<A.<9
@M05620:37:000000000-D9766:1:1101:12221:7201 1:N:0:19
ACCACACCTTCTACAATGAGCTGCGTGTGGCTCCCGAGGAGCACCCCGTGCTGCTGACCGAGGCCCCCCTGAACCCCAAGGCCAACCGCGAGAAGATTAGTGGCCCGCTACCTCTTCTGGTGGCCGCCTCCCTCCTTCCTGGCCTCCCGGCGCTGCGCCCTTTCTCACTGGTTCTCTCTTCTGCCGTTTTCCGTAGGACTCTCTTCTCTGACCTGAGTCTCCTTTGGAACTCTGCAGGTTCTAGATCGGAA
+
CCCCCCCCFFBFGGGGGGGGGGHHGGGEFGHHHGGGGGGGGHHHHGGGGGGGHHHHHHHGGGGGGGGGGGGHHHHGGGGHGHHHHGGGGGGGGGHHHHHHHHHGGHDGG-AHHHHHHH1GGFFHHGGGGDHGHHGHHHHHHHHHHHGGGG-ADGGGGFFFFFFFFFFFFFFFFFFFFFFFFFFFFFDFFFFFFFFFFFFFFFFFFFFFFFBFFFF/B;FFFFFFFFFFFFFFFFFFFFFFFFBFFFFFFFF
@M05620:37:000000000-D9766:1:1101:21568:7225 1:N:0:19
AGTGCCAGCTCTCAATCGCACAGGGGACCCAGGGCCTGGCCCCTCCATCCAGAAAACCTATGACCTCACCCGCTACCTGGAGCACCAACTCCGCAGCTTGGCTGGGACCTATGTGAGTATCCAGCGTAGGAATCTGGGAGTTGGGGAGGAGTGAGGAGTTGGGGAAAGACAGTCCTAACCGTGGAGGGTTCTGGTAAATGATGGGGTGAGGAGGGGCTCTTTGGCTCCCACCAGTCCCCCTGTCTGGTCTA
+
BBABCFFFCFFFGGGGGGGGGGHGGGGGGGGHFGGGGGHHHHGHGGFHHHGHHGHHHGGGHHHHHHHHHHHGGGGGHHHHHHHHGHHHGHHHFGGGGHHHGHHGGGHHGHHHHHHHHHHHHHHHHGFGGGHHHHHHHHHGGHHHGGGGGGGHHHHHHGHHHHGGGGGHHHHHHHHHHHHHGGEGGGGG;FFGGGFGGGGGGGGGGGFFFFFFFFFFFFFFFFFFFFFFFFFFFFFFFFFFFFFFFFFFFFB
@M05620:37:000000000-D9766:1:1101:17056:7236 1:N:0:19
ACCACACCTTCTACAATGAGCTGCGTGTGGCTCCCGAGGAGCACCCCGTGCTGCTGACCGAGGCCCCCCTGAACCCCAAGGCCAACCGCGCGGCGAGTGGCCCGTTACCTCTTCTGGTGGCCGCCTCCCTCCTTCCTGGCCTCCCGGCGCTGCGCCCTTTCTCCCTGGTTCTCTCTTCTGCCGTTTTCCGTTGGACTCTCTTCTCTGACCTGAGTCTCCTTTGGCCCTCTGCAGGTTCTCGCTCGGCCGAG
+
AAA1AAAAFFFFGGGF3G11FAGFGEE00AFFFFFA0EG??GCFGGEE/AEFEGFEHHCE/E/EF/FGG@EBG1GGGGGGEEGHEFGCGG//>/<>->FCFH.@-<AEHHHHHBGFFH/.CGCCCGAECFGGGBFGGGB?FF9EEE9-@@<@B??B@@FFFFBBF-BEB/BF99BFFF99/9;:AFE/9;//9;9B/BFFFF/F/;BBFBFF/;;FBBFBFFFF//;-ABBFFFF9/B9/9-;A@@-;-;9
@M05620:37:000000000-D9766:1:1101:19271:7236 1:N:0:19
ACCACACCTTCTACAATGAGCTGCGTGTGGCTCCCGAGGAGCACCCCGTGCTGCTGACCGAGGCCCCCCTGAACCCCAAGGCCAACCGCGAGGCGAGTGGCCCGCTACCTCTTCTGGTGGCCGCCTCCCTCCTTCCTGGCCTCCCGGCGCTGCGCCCTTTCTCCCTGGTTCTCTCTTCTGCCGTTTTCCGTAGGACTCTCTTCTCTGACCTGCGTCTCCTTTGGACCTCTGCAGGTTCTAGCTCGGCCGAG
+
BBBBBBBBFFFFGGGGGGGGGFHHGFGACEHHHGGGEFFGGHHHHGGGDEGGHHHHHHFGGGGGGGGGGGGHHHHGGGGHGGHHHGGGGGDGF/>@@DHGAGHG->CFHHHHHHHHGH/<CHGGFGDHGGGGGGGGGG/FFFFGGG??FDFFFFFFFAFFFFFFFFFFBBFFFFFFFFFFFFDADFF9FDB.ADFFFFFFFFFFFFFFFFFF.@DDD.FFFF/B;/;BFFFFFFF./BF/B/;FAD;9;-@
@M05620:37:000000000-D9766:1:1101:10133:7301 1:N:0:19
GAGGCTGCTTTGGAAGAAACTCATAGATTACTGCAACAGTTCACCCTGGACCTGGAAAAGTTTCTTGCCTGGATTACAGAAGCTGAAACAACTGCCAATGTTCTACCCGTAAGGAAAGGAGTCTAGAAGACTCCAAGGGAGTAAAAGAGCTGATGAAACAATGGCAAGTAAGACAGGCATTTCCGCTTTAGCACTCTTGTGGACCCAATTGAACAATTCTAAGCATTTGTACTTGTCACTGACAAACCAGG
+
>3>>>4>ABBB4B4BA4BABGCAF5EDGFFA5DB4BGEBBFD5DFEAEGBBBFBGCB3AGAFHDFAFBBB3A2B33A5BFC3BBFB33B31?BF3F33G3B4BBFGFB?1>?1@B3?1C0/03344BB3BBB3B?3?/<?//31BGGA0B1FF1B21@DGE@11@<C?@2@?110?FF/???11..>.<11=1<1<=00=0.0/<<.<C000;:<C00<0;;0;00<<0<B0;;0;09;09=900;;:..;
@M05620:37:000000000-D9766:1:1101:10104:7301 1:N:0:19
GAGGCTGCTTTGGAAGAAACTCATAGATTACTGCAACAGTTCCCCCTGGACCTGGAAAAGTTTCTTGCCTGGCTTACAGCAGCGTACCCCCCGGCCAATGTGCCTACCGTACGGCAAGGCTCCTAGAAGCCTCACCAAACAACCGCAAGCAACTGAACCACTGGCAAGTCAGTAAGGCCTTTCAGCTTTCGCAATCTTGTGGATCCACTTGACCCCTACTCCGCATTTGACCTTGTAACTGCCAAGACAGG
+
BBBBBBFBFFFFGGGGGGGGGGHHHHHHFHHHHHHHGHHHHHHHHGGGHHHHHHHFGHHHHHHHHHGHHHHHHHHHHHH3B120BB>?G1/>/>>>EH3FB4B34BB0/??EEGGGGGG/20?2@2@@22@@F2?G1///0/?<->->AH0/<<CFD/<GEHHHHHFE:CFHH00;GFCGHHHBGGG00;=CFE.:BFGFG?0CFGG/FGGGGF;;;.;;;/.;9.;/;//;9/9/;BFF//;;9.A.9;.
@M05620:37:000000000-D9766:1:1101:24435:7307 1:N:0:19
ACCACACCTTCTACAATGAGCTGCGTGTGGCTCCCGAGGAGCACCCCGTGCTGCTGACCGAGGCCCCCCTGAACCCCAAGGCCAACCGCGAGGGGAGTGGCCCGATACCTCTTCTGGTTGCCGCCTCCCTCCTTCCTGCCCTCCCGGCGCTGCGCCCTTTCTCCCTGGTTCTCTCTTCTGCCGTTTTCCGTCGGACTCTCTTCTCTGACCTGCGTCTCCTTTGGACCTCTGCAGGTTCTAGCTCGGACGAG
+
1>>AAAAAFFCDFGGB3FFGBGCEEEGGF0FHHGC0AAE/EHHHHGCGEAE/FAAFHCFGGGCG/E/EGGGFFH/EEGGEGHH//FGGG/BGG/>///??FGHC->A@0GDD0GG<<<0<CGCCCFCE:G/;/CCFB0FFGFGF..---A@>--=A;>///B///99-9BFFBFB/BBFFBF--9;E/BBF---9;@BFFBF/;99B/:9B--@B@FB/BF9///;;FF//FBBA;9BF/;9BBF@;9--9
@M05620:37:000000000-D9766:1:1101:23928:7320 1:N:0:19
ACCACACCTTCTACAATGAGCTGCGTGTGGCTCCCGAGGAGCACCCCGTGCTGCTGACCGAGGCCCCCCTGAACCCCAAGGCCAACCGCGAGGAGAGTGGCCCGCTACCTCTTCCGGCTACCGCCTCCCTCCTTCCTGTCCTCCCGGCGCTGCGCCCTTTCTCCCTGGTTCTCTCTTCTGCCGTTTTCCGTTGGCCTCTCTCCTATGACCTGCGTCTCCTTTCGAACTCTGCAGGTTCTCGCTCGACGGTG
+
CCCCCCBCFFFFGGGGGGGGGGHHGGGGHGHHHGGGGGGGGHHHHGGGGGGGHHHHHHHGGGGGGGGGGGGHHHHGGGGHGHHHHGGGGGGG//?FA22/?GH///>-0<1<FG1.---.<<-<-CEE;:CDF0CC:00;9099C.-;-99:E;-AD-:/9/B:/:B.//:B/F999FFB/B-.9/AF/;9/../9;.:BB/9;/;9BF/9/.-ACFF/;///....;BFFF//.;BB//.;E:----:..
@M05620:37:000000000-D9766:1:1101:25399:7332 1:N:0:19
AGTGCCAGCTCTCAATCGCACAGGGGACCCAGGGCCTGGCCCCTCCATCCAGAAAACCTATGACCTCACCCGCTACCTGGAGCACCAACTCCGCAGCTTGGCTGGGACCTATGTGAGTATCCAGCGTAGGAATCTGGGAGTTGGGGAGGAGTGAGGAGTTGGGGAAAGACAGTCCTAACCGTGGAGGGTTCTGGTAAATGATGGGGTGAGGAGGGGCTCTTTGGCTCCCACCAGTCCCCCTGTCTGGTCTA
+
AB>ABFFFCFFFG4GGGGGCGGHGGGGGGGHHEEGGGGHHHHGHGGHHHHHHHHHGHGHHHHHHHHHHHHHGGEFGHHHHFGHHHHC?EFHFEGGGGHHHGHHGGGHHGHHHHHHHHHHHHHHHHGGGGGHHHHHHHHCFGHHHGGGGGGCGHGHHCGHHHHGGGGHHHHHHHHHHHHHHGGGGGGGGCFGGGGFGGGGGGGGGGGFFFFFFFFFFFFFFFFFFFFFFFFFFFFFFFFFFFFFFFFFFFFF
@M05620:37:000000000-D9766:1:1101:16903:7339 1:N:0:19
AGTGCCAGCTCTCAATCGCACAGGGGACCCAGGGCCTGGCCCCTCCATCCAGAAAACCTATGACCTCACCCGCTACCTGGAGCACCAACTCCGCAGCTTGGCTGGGACCTATGTGAGTATCCAGCGTAGGAATCTGGGAGTTGGGGAGGAGTGAGGAGTTGGGGAAAGACAGTCCTAACCGTGGAGGGTTCTGGTAAATGATGGGGTGAGGAGGGGCTCTTTGGCTCCCACCAGTCCCCCTGTCTGGTCTA
+
AAAAAFFFBFFFG4GGGFGCGFHFGE?EFGHH2EEEFFHHHHGEGGHHHFHHFHHHHGHHHFHHHGHHHHHGG/EEHFGGBBGHHHEFFHHHEFCGFHGHGHHGGGHHGHHHHHHHHHHHHHHHHGDGGGHHHHHHHHFGGHHHGGGGGGEGHFHHGGHHHHGGGGHHHHHHHHHHHHHHGFGFEGGGEGGGGGFGGGGGGGGGGGDFFFFFFFFFFFFFFFFFFFFFFFFFFFFFFFFFFFFFFFFFFFF
@M05620:37:000000000-D9766:1:1101:22645:7341 1:N:0:19
ACCACACCTTCTACAATGAGCTGCGTGTGGCTCCCGAGGAGCACCCCGTGCTGCTGACCGAGGCCCCCCTGAACCCCAAGGCCAACCGCGAGAAGATGAGTGGCCCGCTACCTCTTCTGGTGGCCGCCTCCCTCCTTCCTGGCCTCCCGGCGCTGCGCCCTTTCTCACTGGTTCTCTCTTCTGCCGTTTTCCGTAGGACTCTCTTCTCTGACCTGAGTCTCCTTTGGAACTCTGCAGGTTCTAGATCGGAA
+
DDDDDDCCFFFFGGGGGGGGGGHHGFGEHGHHHGGGGGGGGHHHHGGGGGGGHHHHHHHGGGGGGGGGGGGHHHHGGGGHGHHHHGGGGGGGGGHHHGHHHHGGHHGGG-CHHHHHHHBHHHGHHGGGGEHGHHGHHHHHHHHHHHGGGG-CFGGGGFFFFFFFFFFFFFFFFFFFFFFFFFFFFFFFFFFFFFFFFFFFFFFFFFFFHHFFFFF/BBFFFFFFFFFBFFFFFHFFFFFFFFFFFFFFFFF
@M05620:37:000000000-D9766:1:1101:25394:7349 1:N:0:19
AGTGCCAGCTCTCAATCGCACAGGGGACCCAGGGCCTGGCCCCTCCATCCAGAAAACCTATGACCTCACCCGCTACCTGGAGCACCAACTCCGCCGCTTGGCTGGGACCTATGTGAGTATCCAGCGTAGGAATCTGGGAGTTGGGGAGGAGTGAGGAGTTGGGGAAAGACAGTCCTAACCGTGGAGGGTTCTGGTAAATGATGGGGTGAGGAGGGGCTCTTTGGCTCCCACCAGTCCCCCTGTCTGGTCTA
+
>>>>AB5FAFFFGAFGGAA2AABBAAEEAEAGGEEEBABGCHGHGGGHHGFGGFHBBEGFG35FFF@FGHFEEG?EGHFBBGB?BF1F?3FGG?/>E>EF/3F/<?FGEFFFFGHHHB2@GDDGFG?C?DHHHHFHHBFGAFGGGGC@CFDHHDDGFCCGGF?@...;B:GFC0:F0FBFB.;@AFGG;.;CFG;CFFFFBBB/EFFBEFFFFF-@?B?FBF/9B//A.9.:A9BF//;.BEFBFB/9999
@M05620:37:000000000-D9766:1:1101:8048:7367 1:N:0:19
GAGGCTGCTTTGGAAGAAACTCATAGATTACTGCAACAGTTCCCCCTGGACCTGGACAAGTTTCTTGCCTGGCTTACAGAAGCTGAAACAACTGCCAAGGTGCTACCACCAAGAAAAGGAGGCTACAAGACTACAAGAGAGGAAAAGAACAGATGAAAAAACAACAAGAAAGAAGGGAAACATTGCTGCATTAGCCCTGTTGTGCCTACAAAAGAACAATTAGCATCTGTACTACTTTCAACTAACACAGG
+
A3AA>>FBFFDFFBFGGEFGGGFHHHHHHHFFGHCFCGGDGDDBFFAFAGBFGHEGB31BFHHFFHFBBB3BBGHEB5BDGHFFEBBGBFGHHHHFHG?1B3FB4F?@311111B323/BE/??F23BGG2BFE3B3202?/?2BB2?0B2@F2222>2@<?///</0<?010000..>.>00000<00/0000<//<.:CG/.0<0;//00./;C///;0;0;C000;;;00;9;900;009/0///;..
@M05620:37:000000000-D9766:1:1101:21558:7401 1:N:0:19
GAGGCTGCTTTGGAAGAAACTCATAGATTACTGCAACCGCTTCCCCGGGCCGTTGAAACGTTTCCAAGTAAGCTAGGAGTCTCCGCTACAACACCCCTGTTGCTCCCCGTAAAGAACTTCTACTAGCAGTCTCTCCAACCGACAACGCACTGATAAAACACTGGCAAAGCAGACGGGCCTATCCGATTTAGACCTCTTGAGGATCCAATTGACCCCTTCTCCGAATATGTACTTGTAACTGCCAAGCCCGG
+
A>AAABFBFFFFGGGGGGGGGGHHHHHDGHHH5BFH42AAA2BAB2A2EE0A0BBBGHHE?B?3@55@555D343@13B23@B3??1//BBF///?>//3?B?GGH///?<?/3BF233B?B22@222@222@2@@211/>/>A@<->-<=GH00==D<GFFHH.G0./:;//;-.-9-./09;.;.A.FBF0:BFBB000/09:.;/////9;.;EFFBBBD-...//;9;BBBBFFFFF/BFFE.EA;-
@M05620:37:000000000-D9766:1:1101:21677:7402 1:N:0:19
ACCACACCTTCTACAATGAGCTGCGTGTGGCTCCCGAGGAGCACCCCGTGCTGCTGACCGAGGCCCCCCTGAACCCCAAGGCCAACCGCGAGAAGATGCCCAGGTGAGTGGCCCGCTACCTCTTCTGGTGGCCGCCTCCCTCCTTCCTGGCCTCCCGGCGCTGCGCCCTTTCTCACTGGTTCTCTCTTCTGCCGTTTTCCGTAGGACTCTCTTCTCTGACCTGAGTCTCCTTTGGAACTCTGCAGGTTCTA
+
BBBBBBBBFFFFGGGGFGGFGDHHGEEA42FGFFFE?EFGCHHHHGGGDEFGFHFHHHFF?FCGGAGGGFFCGFHGGGDHECHHHGGEGGGCCGFF2FDGFGFFHHHGFHGFHECGG@DFGHHHHHHHHHGHHGGGGGHEHFGHHGGGGGEFFGGGGG-9ADFFFFFFFBFFFF/BBFFBFFFFFFFFFFF/BDDDFFBFFFFDD/9FFFFFFFFFFF//:FF/9BFFFFB/FFFBFFFFFFBFFFFFFF9
@M05620:37:000000000-D9766:1:1101:20546:7405 1:N:0:19
ACCACACCTTCTACAATGAGCTGCGTGTGGCTCCCGAGGAGCACCCCGTGCTGCTGACCGAGGCCCCCCTGAACCCCAAGGCCAACCGCGAGAAGATGAGTGGCCCGCTACCTCTTCTGGTGGCCGCCTCCCTCCTTCCTGGCCTCCCGGCGCTGCGCCCTTTCTCACTGGTTCTCTCTTCTGCCGTTTTCCGTAGGACTCTCTTCTCTGACCTGCGTCTCCTTTGGAACTCTGCAGGTTCTAGATCGGAA
+
ABAABAABFFFFGGGGGGGFDBGFEEFFDECGEFGGGGGGDCG1AEGGEFGEGHFGDHHGGGE@GFGCCEFHH3/?EGEHECHGHAECCCDC?B0?F1?FF1<?<<<AC-AGFHHHHH1>DCFHGCGGG=GGHHGHHHHHHHHHHHGGGG@BGGGGGBFBBFFFFFFFFFFFFFFFFFFFFFFFFBFFFFFFFFFFFFFFFFFFFFFFFF/BFFF?BD?FFFFFFFF/BFFFFFFFFFAFFFBFFFBEFDE
@M05620:37:000000000-D9766:1:1101:15743:7417 1:N:0:19
GAGGCTGCTTTGGAAGAAACTCATAGATTACTGCAACAGTTCCCCCTGGACCTGGAAAAGTTTCTTGCCTGGCTTACAGAAGCTGAAACAACTGCCAATGTCCTACACGATCGTACCCGCAAGTAAAAGCCTCCACAAGACTCCAAGCGCTGATAAAACCCTAGCAAATAATGCCAGCTATTCCACTTACGCCCTCTTTAGGACTCTTTTGAACCCATCTCAGCAATTGTCATTGTTTCTGCCAAGAACGG
+
AAABCBFCFFFFGGGGGGGGGGHHHHHHHHHHHHHHHHHFFHHHHGGGHGHHHHGHHFFGGHHHHHHHHHHHHHHGHHHHHHHHHFHHHHHHHHHHFHHHH4BGHG32?/11/21/?3E?///?44D4DF03B/B22/B22DGHG2@/<////211111?/?001?D11=F111111.1111=>00=000..<ECHHH00=0<0/;000;C.;0=E.//;000;0/;;:C00000;0/0;0;00099/;.9
@M05620:37:000000000-D9766:1:1101:18014:7422 1:N:0:19
AGTGCCAGCTCTCCATCGCACAGGGGACCCAGGGCCTGGCCCCTCCATCCAGAAAACCTATGACCTCACCCGCTACCTGGAGCACCAACTCCGCAGCTTGGCTGGGACCTATGTGAGTATCCAGCGTAGGAATCTGGGAGTTGGGGAGGAGTGAGGAGTTGGGGAAGCCCGTCCTAACCGTGGAGGGTTCTGGTAAATGATGGGGTGAGGCGGGGCTCTTTGGCTCCCACCAGTCCCCCTGTCTGGTCTAT
+
AA>1>DBCAFFFG1FFGEGGEFHFG00AEGHHFFGECFFGFHGGEGFGHFBGFFHHHGHHHFDHHGGHHHHGGEEEHHBBFGHHHHA>EHHHGGGE?GEECHHGFGHHGHHFFGHFFGBFHHG1GCB/BA11@FGFHH0?AGHGGG.-AAC<C0DG<ECHGHGC.:E.C.;;ABGG;FG@GGGB.E@AFGGFFFFCF9F0/BFFFF@EFF-;-@@@;EF/FFFFFFFEFFF-AFFFFFF?F/;BFBBFBFF
@M05620:37:000000000-D9766:1:1101:15760:7428 1:N:0:19
GAGGCTGCTTTGGAAGAAACTCATAGATTACTGCAACAGTTCCCCCTGGACCTGGAAAAGTTTCTTGCCTGGCTTACAGAAGCTGAAACAACTGCCAATGTGCTACCCGTAAGGAAAGGCTCCTAGAAGACTCCAAGGGAGTAAAAGAGCTGATGAAACAATGGCAAGTAAGTCAGGCATTTCCGCTTTAGCACTCTTGTGGATCCAATTGAACAATTCTCAGCATTTGTACTTGTAACTGACAAGCCAGG
+
AABBBBFAFFFFCGGGGBGGFGBHFHHHHHHHHHHHFFHAGHHHHGGGHGHHHHHHHHHGFGHHFHDGHHHHHHHGHHHFHHHGGHHHHHHHHHHGGFHHHHHHHHHHGGGGHHGHHHGHGHGHHHEHHHHHHHHFHGEHGGHFFFHEHHHHHFHHHHHHGHHHHHGGHGGHHHHHHHHHHHHHGGGGGGHHFHHHFHHHHGHHHHHGHHHHHGFHHHHHFGHHGHHHHHHHHFGGGGGFFFFFFFFGGGG
@M05620:37:000000000-D9766:1:1101:16658:7430 1:N:0:19
ACCACACCTTCTACAATGAGCTGCGTGTGGCTCCCGAGGAGCACCCCGTGCTGCTGACCGAGGCCCCCCTGAACCCCAAGGCCAACCGCGAGAAGATGCCCAGGTGAGTGGCCCGCTACCTCTTCTGGTGGCCGCCTCCCTCCTTCCTGGCCTCCCGGAGCTGCGCCCTTTCTCACTGGTTCTCTCTTCTGCCGTTTTCCGTAGGACTCTCTTCTCTGACCTGAGTCTCCTTTGGAACTCTGCAGGTTCTA
+
BBBABBBBFFFFGGGGFGGFGDHFGEEB4EGHCFGEEGGGDHHHHGGGDFGGHHGHHHGEEGCGGDGGGGGFHHHGGGGHFEHHHGGEGGBB?DHGGF2GFHHGHHHC?GCEHGGGGGGHHHHHHHFHHHGFHCCGGGHGHFGHHFGGGFFGGGFGGF-;AFFGFAFFFFFFFFBBFFBFFFFFFFFFBBFFFFFFFFFFFFEDDFFFFFFFFFFFFFFFFFFBBFFFFFFFFFBBBF/9FFFFFFFFFF:
@M05620:37:000000000-D9766:1:1101:11341:7443 1:N:0:19
ACCACACGTCCTACCTCGAGCCGCGTTCCGAAACCTCGTATGCCCCCGTCTGCCTGACCGATACATCCCTGGCTCCCAGAAGCCCCAACTACTCCCCTAACCCAGGTGAGTGGCCCGCTACCTCTTCTGGTGGCCGCCTCCCTCCTTCCTGGCCTCCCGGAGCTGCGCCCTTTCTCACTGGTTCTCTCTTCTGCCGTTTTCCGTAGTACTCTCTTCTCTTACCTGAGTCTCCTTTTGCACTCTACAGGGTC
+
AAAAAAA1B1>>FGAB11AAA0AA0AA/BB//A/BF0BAE00DFBAA/B?0?11BFGHF/>///1220?11>B01FGB1/01B0///?E<B111<//0/0BB?F</1<?0?1//@//A<<>><11=>11>>0.><-@C?<<CGB;:0;;:0:..C.E;.-;;;9//;9.9-9CB09B///9;/9/;/;:;FBBFF;;9::;B-/:--9;B//;:9B/;9/9/B//;:9BBBF/99///9//:B/:B/9-;B
@M05620:37:000000000-D9766:1:1101:17198:7454 1:N:0:19
AGTGCCAGCTCTCAATCGCACAGGGGACCCAGGGCCTGGCCCCTCCATCCAGAAAACCTATGACCTCACCCGCTACCTGGAGCACCAACTCCGCAGCTTGGCTGGGACCTATGTGAGTATCCAGCGTAGGAATCTGGGAGTTGGGGAGGAGTGAGGAGTTGGGGAAAGACAGTCCTAACCGTGGAGGGTTCTGGTAAATGATGGGGTGAGGAGGGGCTCTTTGGCTCCCACCAGTCCCCCTGTCTGGTCTA
+
CDCCCFFFDFFFGGGGGGGGGGHGGGGGGGHHFGGGGGHHHHGHGGHHHHHHHHHHHGHHGGHHHFHHHHHGG>FGHHHHHHHHHHHHGHHHFGGGGHHHGHHGGGHHGHHHHHHHHHHHHHHHHGGGGGHHHHHHHHGGGGHHGGGGGGGHHHHHHGHHHHGGGGHHHHHHHHHHHHHHGGGGGGGGEGGGGGGGGGGHHGGGGGFFFFFFFFFFFFFFFHHFFFFFFFFFFFFFFFFFFFFFFFFFFFF
@M05620:37:000000000-D9766:1:1101:14153:7476 1:N:0:19
ACCACACCTTCTACAATGAGCTGCGTGTGGCTCCCGAGGAGCACCCCGTGCTGCTGACCGAGGCCCCCCTGAACCCCAAGGCCAACCGCGAGGTGAGTGGCCCACTACCTCTTCTGGCTGCCGCCTCCCTCCGTCCTGTCCTCCCGTCCCTGCGCCCCTTCTCTCTGGCTCTCTCTTCTGCCGTTTTCCGTTGGCCTCTCTCCTCTGACCTGCGTCTCTTATCGAACTCTGCTGGTTCTAGCTCGAAGGAG
+
CCCCCCCBFFFFGGGGGGGGGGHHGEGGHGHHHGGGDGGGGHGHHGGGEGGGHHHHHHHGGEEGGGGGGGGHHHHGGGGHGHHHHGGGGGGGG/??G2?/?CG//?=00111?>11>10.>F-A-EG..</..;;..0;=G:0;E.:..90;E--;D-../0=000=:0/9B00000;FF0:9.;/;F0.00;.00;.B/;0/;/0;FFB9/9-;@DF00000../.;BF0B0:0:0;00:9B0.-/....
@M05620:37:000000000-D9766:1:1101:6689:7487 1:N:0:19
AGTGCCAGCTCTCCATCGCACAGGGGACCCAGGGCCTGGCACCTCCATCCAGAAAACCTATGACCTCACCCGCTACCTGGCTCACCAACTCCGCAGCTTGGCTGGGACCTATGTGAGTATCCAGCGTAGGAATCTGGGCGTTGGGGCGGCGTGCGGCGTTGGGGACAGCCCGTCCTAACCGTGGCGGGTTCTGGTAAATGATGGGGTGAGGAGGGGCTCTTTGGCTCCCACCAGTCCCCCTGTCTGGTCTA
+
>>11>BD1>FFFF1EBBA11EEHGG0000BFG00B//BBG0BCFHH0FGCEG1G1FAAGBFD2G11FC>GGGC/>>FFGH00@BFG@/>B@1>E?//B1B?GCCGGHHEGGHHHF2FFHFHH2GHGC/>E<>FGHHHG/@CGGG-<.AC-=;A.AA-9-@>F9@---:-E-9@FFFB9FF@FF@-@@-@FFFFFFFFFFFBFFFFFB@EFE/;B@;@@FFBFBFFEF?9-AF-FFFFFFF@FFFFFFFFFF
@M05620:37:000000000-D9766:1:1101:20965:7490 1:N:0:19
GAGGCTGCTTTGGAAGAAACTCATAGATTACTGCAACAGTTCCCCCTGGACCTGGAAAAGTTTCTTGCCTGGCTTACAGAAGCTGAAACAACTGCCTACAGGATACTACACGTCAGGAACAACTAATAGCAGCCACAAAAGGCGAAACCGCGATAATACACCACTGGAAAGTCGGTCAGGACTTTCCGATTTCGCACTCTTGTGGATCCCATTGCCAAATTAACAGCATTTGTCATTGTAACTGACAAGCC
+
A3>ABAFAFFFFFFGGFGGGGGCFHHHHHFGHHHFGFFGDGHHHHGGGHFHHHHHHHHFGFGHHHHHHHHHHHHFBGHHGGHHFFDGHHHHHGFHH3BB33BGH3FFFBE?E??E?E32B22/B334BB??FG/0B?/003<?C///<@<<C/@//?1<?<>.<FFG01>FG1.--<CG//.<<:GG.;EGGFH.:@FG09090;0;BB/000=BFF0/CBB0;B09;;FF09/9;F///;BF/B///;.:
@M05620:37:000000000-D9766:1:1101:16667:7509 1:N:0:19
GAGGCTGCTTTGGAAGAAACTCATAGATTACTGCAACAGTTCCCCCTGGACCTGGAAAAGTTTCTTGCCTGGCTTACAGAAGCTGAAACAACTGCCAATATGCTATCCGACCGGCAAGGAAACTCGCCGACTACACGCCAAGCCACTAACAGATGCAACAAAAGCATGGCAAGCAAGCCTTTCAGCTTTGGCCCTCTTGTGGTTCCAATTGAACCCAACTACGCTTATGTACTTGTCTCTGACAAGACAGG
+
A1AAAAFAFFFFGGGG1FFGGGAGGGHHHBGHHHFAFFGFGHHHHGGGHHHHHHHHGG0BFHHHHHHHHHHHHHHGHGHGHHHHHHHHHGHHHHHHG1F1222FFBCF///>/E/E/FF00001B<C/<<<//0@G///?//</001<111><=11<110.../.=0<.<G0<.C/;GC/;:<CB0G0:0//:.../09C:./.0/0;CF0FF099..;//9.;---/////;B////9/;////;-;B99
@M05620:37:000000000-D9766:1:1101:18639:7511 1:N:0:19
AGTGCCAGCTCTCAATCGCACAGGGGACCCAGGGCCTGGCCCCTCCATCCAGAAAACCTATGACCTCACCCGCTACCTGGAGCACCAACTCCGCAGCTTGGCTGGGACCTATGTGAGTATCCAGCGTAGGAATCTGGGAGTTGGGGAGGAGTGAGGAGTTGGGGAAAGACAGTCCTAACCGTGGAGGGTTCTGGTAAATGATGGGGTGAGGAGGGGCTCTTTGGCTCCCACCAGTCCCCCTGTCTGGTCTA
+
>>AAAFFFAFFFGGGGGGGAE0BFEEGGEEGHFEGGAFHHFGGHGGHHGFFGHGHHHGFHHFHHHHHFHHHEGGEGHFHFHHHCGGGHG0GHGGEGGHHHEFH//?FH?GHHGHFHGHHHHHH<0CAEG?FGHHHHGHGGAGFGCCFGGGGHHHBHHGHHHHC-EFHFHHHHGHHHHHHHGEE@GGAG;.FGGGGGGFGBBFFGGGF@FFFFFF@@@;?FEBFBFFFFFFFFFEBFBBFF??FFFBFBBF/
@M05620:37:000000000-D9766:1:1101:23244:7512 1:N:0:19
GCGGCTGCTTTGGAATCAACTCATAGATTCCTGCCCCAGTTCCCCCTGTCCCTGGAACCGTTTCTTGCCTGGCTTCCAGAAGCTGCAACCACTGCCTACAGAGGGTGATCCGCGTGGAAAGCCTCTTATAGACGTCTCACGGGGTGACCGCGCGCTGCTACCCCTCTCACGCAAGTCACGCACCTTTGCGCTATCGCACTCTTGTGTCCCATCTTGCCATTTTCAGCACTTTTGCTCGTATCTCTCCACAC
+
>>>AA>>>CFB1BBF1F1BFBB1D3DFHHGDGGGG0BBB1DFGHHGAFABBA11/BBB/AB/ABDFDBGHHHHHBFGHHBFGGBBBCGG0BFBBFGBB01110//>//2BG0//////110001B1B1>2221//?0021/</>///1?/>>C----.000;.:..//00..---000;..---=00;;--=-.9.;-@@B/BF//-/////////B/////;B//;/9/B/F////;;-/A//////-/;
@M05620:37:000000000-D9766:1:1101:19416:7522 1:N:0:19
AGTGCCAGCTCTCAATCGCACAGGGGACCCAGGGCCTGGCCCCTCCATCCAGAAAACCTATGACCTCACCCGCTACCTGGAGCACCAACTCCGCAGCTTGGCTGGGACCTATGTGAGTATCCAGCGTAGGAATCTGGGAGTTGGGGAGGAGTGAGGAGTTGGGGAAAGACAGTCCTAACCGTGGAGGGTTCTGGTAAATGATGGGGTGAGGAGGGGCTCTTTGGCTCCCACCAGTCCCCCTGTCTGGTCTA
+
BCBCCFFFDFFFGGGGGGGGGGHGGGGGGGHHGGGGGGHHHHGHGGGHHHHHHHHHHGHHHHHHHHHHHHHGGFGGHHHHHHHHHHHHGHHHGGGGGHHHGHHGGGHHGHHHHHHHHHHHHHHHHGGGGGHHHHHHHHHGGHHHGGGGGGGHHHHHHGHHHHGGGGHHHHHHHHHHHHHHGGGGGGGGGGGGGGGGGGGGGHHGGGDFFFFFFFFFFFFFFFFFFFFFFFFFFFFFFFFFFFFFHFFFFFB
@M05620:37:000000000-D9766:1:1101:16660:7528 1:N:0:19
GAGGCTGCTTTGGAAGAAACTCATAGATTACTGCAACAGTTCCCCCTGGACCTGGAAAAGTTTCTTGCCTGGCTTACAGAAGCTGAAACAACTGCCAATGTGCTACCCGTACGGCAAGGCTCCTCGCAGACTACACGGGAATCCACGAACTGATGCAACAATGGCAAGTCAGTCAGGCATTTCAGCTTTCGCCCTCTTGTGGATCCAATTGAACCCTTCTCCGCATTTGTACTTGTAACTGACAAGACAGG
+
BBCCCCFCFFFFGGGGGGGGGGHHHHHHHHHHHHHHHHHFHHHHHGGGHHHHHHHHHEHHFHHHHHHHHHHHHHHHHHHHHHHHHHHHHHHHHHHHHHHHHHHHG@FGE1>?EGGGEFGE30?GFEFEEGHH2FFFGG///@@GHH?</>/?1FGHH1G<.11>>GGGH1>1<=GHHH.0<DH0DHHFH0EGAF@GHHHHHGFHGGGGGGGGGGGG./;;0;CG-A.9C;BFFGFFF0FFFFFFFF/BFFF
@M05620:37:000000000-D9766:1:1101:16686:7532 1:N:0:19
GAGGCTGCTTTGGAAGAAACTCATAGATTACTGCAACAGTTCCCCCTGGACCTGGAAAAGTTTCTTGCCTGGCTTACAGAAGCTGAAACAACTGCCAATGTTCTACCCGTAAGGAAAGGCTCCTAGAAGACTCCAAGGGAGTAAAAGAGCTGATGAAACAATGGCAAGTAAGTCAGGCATTTCCGCTTTAGCACTCTTGTGGATCCAATTGAACAATTCTCAGCATTTGTACTTGTAACTGACAAGCCAGG
+
A@ABABFCFDDDGBBFFGFGGGHHHGGHGHHGHH4FFHFHHFFGHGEFEFFGHHGBB3CGBGHGHHGFFGHHHHHEGFHGHHGGHBFGGGFGHHGGFGHGF4BFGHFBE?>11BB?GHH?3BFFB4BB3BFFHHBFB???E?BGHHDCBBGFGF>2@@@FC@@2@CFF<?<?@?G?FGE?<FFHGGA>F11=<><C0=<D0<DFCHDCGGBH;:GH0:00;;;;FGH0GHHGCGBFF0BCBCCBF.;;/99
@M05620:37:000000000-D9766:1:1101:21036:7534 1:N:0:19
GAGGCTGCTTTGGAAGAAACTCATAGATTACTGCAACAGTTCCCCCTGGACCTGGAAAAGTTTCTTGCCTGGCTTACAGAAGCTGAAACAACTGCCAATGTGCTACCCGTAAGGAAAGGCTCCTAGAAGACTCCACGGGAGTAAAAGAGCTGATGAAACAATGGCAAGTAAGTCAGGCATTTCCGCTTTAGCACTCTTGTGGATCCAATTGAACAATTCTCAGCATTTGTACTTGTAACTGACAAGCCAGG
+
>3>AAAFBFFFFGGGGCFGGGGGGGGHHHFHHHHHFHHHFHHHHHGGGHHHHHGHHHHFGGHHHHHHHHHHHHHHHHHHHHHHHHHHFHFGHHHHHHFHHHHHHEHHHGAEGFGHHFFHHBCFHHEGHHFHHHHH2/<BDG?2333F/GHGHGF2FGHHH/G1FGHHAGFGHHHHGGHHBDGHGGGFFAGFHHHHHHHFDFDGHHHHHHHHHHHHHB:GHHGCHGFGFFFFFGGFFGGGFBBFGGF?EFGG
@M05620:37:000000000-D9766:1:1101:21966:7547 1:N:0:19
ACCACACCTTCTACAATGAGCTGCGTGTGGCTCCCGAGGAGCACCCCGTGCTGCTGACCGAGGCCCCCCTGAACCCCAAGGCCAACCGCGAGAAGATGAGTGGCCCGCTACCTCTTCTGGTGGCCGCCTCCCTCCTTCCTGGCCTCCCGGCGCTGCGCCCTTTCTCACTGGTTCTCTCTTCTGCCGTTTTCCGTAGGACTCTCTTCTCTGACCTGCGTCTCCTTTGGAACTCTGCAGGTTCTAGATCGGAA
+
CCCCCCCCFFFFGGGGGGGGGGHHGEGFEGHHHGGGGGGGGHHHHGGGFGGGHHGHHHHGGGGGGGGGGGGHHHHGGGGHGHHHHGGGGGGGGGHHGHHGHGGG?FCCG->GHHHHHH1GFCGHHGGGGCGGHHGHHHHHFHHHHHGGGG?DGGGGGFFFFFFFFFFFFFFFFFFFFFFFFFFFFFFFFFFFFFFFFFFFFFFFFFFFFFFFFFF.@DFFFFFFFFFBFFFFFFFFFFFFFFFFFFFFFFF
@M05620:37:000000000-D9766:1:1101:16832:7557 1:N:0:19
ACCACACCTTCTACAATGAGCTGCGTGTGGCTCCCGAGGAGCACCCCGTGCTGCTGACCGAGGCCCCCCTGAACCCCAAGGCCAACCGCGAGAAGATGCCCAGGTGAGTGGCCCGCTACCTCTTCTGGTGGCCGCCTCCCTCCTTCCTGGCCTCCCGGCGCTGCGCCCTTTCTCACTGGTTCTCTCTTCTGCCGTTTTCCGTAGGACTCTCTTCTCTGACCTGAGTCTCCTTTGGAACTCTGCAGGTTCTA
+
DCDDDDDCFFFFGGGGGGGGGGHHGGGBCEHHHGGGFGGCFHHHHGGGGGGGHHGHHHHEGEGGGGGGGGGHGHHGGGGHGHHHHGGGGGCGGGHGHHHHHHHGHHHHHHGGHHGGGGGHHHHHHHHHHHGHHGGGGGHGHHGHHGGGGGGGGGGGGG-CFFFFFFFFFFFFFFFFFHFFFFFFFFFFHHHFFFFFFFHFFFFFFFFFFFFFFFHFFHFFFHFFFFFFFFFFFFFFFFFFFFFFFFFFFFB
@M05620:37:000000000-D9766:1:1101:11342:7561 1:N:0:19
ACCACACCTTCTACAATGAGCTGCGTGTGGCTCCCGAGGAGCACCCCGTGCTGCTGACCGAGGCCCCCCTGAACCCCAAGGCCAACCGCGAGGAGAGTGGCCCGCTACCTCTTCTGGTGGCCGCCTCCCTCCTTCCTGGCCTCCCGGAGCTGCGCCCTTTCTCACTGGTTCTCTCTTCTGCCGTTTTCCGTAGGACTCTCTTCTCTGACCTGCGTATCCTTTGGATCTCTGCAGGTTCTAGATCGGAAGAG
+
AAAAAA?A>FFFGGGCFGGFGDGCEEE24AFAFCGGAEG?AHHCGGCG1AE1FF3FHHCA0EEGGAEEGE?CGFEGGDEFEEHHGGGCGGC@@/</?1<</FA<C/CDHHBGB11DGHHGHFC?DDDHGBBDHBCCC0/::C.9AF;;BG.9B?@A@-CB9/B/BBBFFFB///;BBFB//9B.9/./9A9.;DBB9/F9FFFB///9BB/9.9;.9ABFFFFFB/;/BF/BFFF9;BB//9BFED....9
@M05620:37:000000000-D9766:1:1101:8370:7567 1:N:0:19
ACCACACCTTCTACAATGAGCTGCGTGTGGCTCCCGAGGAGCACCCCGTGCTGCTGACCGAGGCCCCCCTGAACCCCAAGGCCAACCGCGAGGTGAGTGGCCCGCTACCTCTTCTGGTGGCCGCCTCCCTCCTTCCTGGCCTCCCGGCGCTGCGCCCTTTCTCCCTGGTTCTCTCTTCTGCCGTTTTCCGTCGGACTCTCTTCTCTGACCTGAGTCTCCTTTGGACCTCTGCAGATTCTAGATCGGAAGAG
+
AAABBBBBFFFFGGGGGGFFGGFFFAEBFEGGHGGGCEE?AEGHHGGCAEFFFHHHHHHECFEGGEEGGGGBGFHGGGGFFFGHHGGGGCB@>?<FC?FFCGH<A@FGHFFHHFFH<=0CHHGGGGGHGFFGCGHHE0/GGHHGGDA-;?BAE?FFFFFBFFF/BBB./;BFBFFBFFFFFFFA.BAFFFF.@-DFFFFFFBFB9://BBFF/.:BFFFFFFFF//.BFFFFB9/;F/B/F/:BFD..:AA
@M05620:37:000000000-D9766:1:1101:19572:7589 1:N:0:19
AGTGCCAGCTCTCAATCGCACAGGGGACCCAGGGCCTGGCCCCTCCATCCAGAAAACCTATGACCTCACCCGCTACCTGGAGCACCAACTCCGCAGCTTGGCTGGGACCTATGTGAGTATCCAGCGTAGGAATCTGGGAGTTGGGGAGGAGTGAGGAGTTGGGGGAAGACAGTCCTAACCGTGGAGGGTTCTGGTAAATGATGGGGTGAGGAGGGGCTCTTTGGCTCCCACCAGTCCCCCTGTCTGGTCTA
+
ABABBFFFCFFFGGGGGGGGGGHHGGGGGGHHGGGGGGHHHHGHGGHHHHHHHHGHHGHHHHHHHHHHHHHGGGGGHHHHHHHHHHHHGHHHGGGGGHHHGHHGGGHHGHHHHHHHHHHHHHHHHGGGGGHHHHHHHHHGGHHHGGGGGGGHHHHHHGHHHHGG?DGGHHHHGGGGGGGGGGGGGGGGCFGGGGGGGGFFFFFFFFFFFFFFFFFFFFFFFFFFFFFFFFFFFFFFFFFFFFFFFFFFFFB
@M05620:37:000000000-D9766:1:1101:23590:7591 1:N:0:19
ACCACACCTTCTACAATGAGCTGCGTGTGGCTCCCGAGGAGCACCCCGTGCTGCTGACCGAGGCCCCCCTGAACCCCAAGGCCAACCGCGAGAAGATGCCCAGGTGAGTGGCCCGCTACCTCTTCTGGTGGCCGCCTCCCTCCTTCCTGGCCTCCCGGAGCTGCGCCCTTTCTCACTGGTTCTCTCTTCTGCCGTTTTCCGTAGGACTCTCTTCTCTGACCTGAGTCTCCTTTGGAACTCTGCAGGTTCTA
+
CBCCDDDDFFFFGGGGGGGGGGHHGGGFEGHHHGGGGGGGGHHHHGGGFGGGHHGHHHHGGGGGGGGGGGGHHHHGGGGHGHHHHGGGGGGGGGHHGHHHHHHGHHHHHHGGHHGGGGGHHHHHHHHHHHGHHGGGGGHGHHGHHGGGGGGGGGGGGF-ADGGGGGFFFFFFFFHHHHFFFFFFHFFFFFHFFFDFFFFFFFFFFFFFFFFFHHHFHFFFFFFFFFFFFFFFFHFFFFFFFFFFFFFFFFF
@M05620:37:000000000-D9766:1:1101:19923:7596 1:N:0:19
GAGGCTGCTTTGGAAGAAACTCATAGATTACTGCAACAGTTCCCCCTGGACCTGGAAAAGTTTCTTGCCTGGCTTACAGAAGCTGAAACAACTGCCAACAGGATGCTACCCGTAAGGAAAGGCTCATAGAAGACTCAAAGGGAGAAAAAGAGATGATGAAACAATGGCAAGTAAGTCAGGAATTTCCGATTTAGCACTCTTGTGGATCCAATTGAACAATTATCAGCATTTGTACTTGTAACTGACAAGCC
+
AAABBAFBFFFFGGGGGGGGFGHHHHH6BGFHHGHHFGHEFGHDGGGFAGHHGHEB3F2FBFFHAFDAG53GHHGHHHGHHHHHFHHHHC1GGFFB3B?1F11B3BGFHEHFEE/FHBGEFEGG034FGDHHFH3B3BG3FDCE/BFFGDFHBF22@2>22@@/FGF0FFC?DFGGHHD010<<GHGD?DAEBGDGHCFBDBDHGEHCGFHFBHHFFGGHH00;;0=GBFFF9C9FFEFFFFGFBFGGFEA
@M05620:37:000000000-D9766:1:1101:19813:7601 1:N:0:19
ACCACACCTTCTACAATGAGCTGCGTGTGGCTCCCGAGGAGCACCCCGTGCTGCTGACCGAGGCCCCCCTGAACCCCAAGGCCAACCGCGAGAAGATGAGTGGCCCGCTACCTCTTCTTGTGGCCGCCTCCCTCCTTCCTGGCCTCCCGGCGCTGCGCCCTTTCTCACTGGTTCTCTCTTCTGCCGTTTTCCGTAGGACTCTCTTCTCTGACCTGCGTCTCCTTTGGAACTCTGCAGGTTCTAGATCGGAA
+
BBB@BBBBFFFFGGGGGGGFGDGHGGGFHGHHGGGGGGGGGHHHHGGGGGGGHHHHHHHGGGGGGGGGGGGGHHHGGGGHEGHHHGGEGGGGCGHGFHGHHGGG0?>CD->FGHFGHH11>FEEFFGGGGHGBGGHHHHHHHHHHHGGGG-9@DGGGFFFFFFFFFBBFFFFFFFFFFFFBFFFFFDFFFFFFF.DFFFFFFFFFBFFFFFFFFF.;DDD.FFFFFF/BFFFFFFBBF:BFFBBFFFFBDE
@M05620:37:000000000-D9766:1:1101:7636:7605 1:N:0:19
ACCACACCTTCTACAATGAGCTGCGTGTGGCTCCCGAGGAGCACCCCGTGCTGCTGACCGAGGCCCCCCTGAACCCCAAGGCCAACCGCGAGAAGATGAGTGGCCCGCTACCTCTTCTTGTGGCCGCCTCCCTCCTTCCTGGCCTCCCGGCGCTGCGCCATTTCTCACTGGTTCTCTCTTCTGCCGTTTTCCGTAGGACTCTCTTCTCTGCCCTGCGTCTCCTTTGGCACTCTGCAGGTTCTCGATCGGCA
+
BBBBBBBBFFFFGGGGGGGGGGHHGFGFHGHHHGGGGGGGGHGHHGGGGGGGHHHHGHHGGGGGGGGGGGGHHHHGGGGHGHHHHGGGGGCGGGHHHHHFDG//</>/>->>GHDGHHFDG1.<G<<=C:;CGHGHHHHH0CGHHHGGGGGGGGGGG@D.A/BFFF/BFFFFFFFFFFFF;FFFFFDDFFFFFF.AFFFFFFFBF;;FFBFFFF..;;DAFFFF/BF/;FFFFFFFF;ABFF/AFF9@D-;
@M05620:37:000000000-D9766:1:1101:19842:7624 1:N:0:19
ACCACACCTTCTACAATGAGCTGCGTGTGGCTCCCGAGGAGCACCCCGTGCTGCTGACCGAGGCCCCCCTGAACCCCAAGGCCAACCGCGAGAAGATGGGCCGCCTACTCCTTCTTGTGGCGGCCTCCTTCCTCCCTGCCCTCCTGGCGGTGCGCCCTTCTTCCTTGCTTCTTCTCTCTTCTGTCTTCTGTCGTAGTCCTTTCTTTGCCCTGCTGCGCCTTCTTACGCCCGCTGCTGCTTGTTGGTCCGAG
+
BBBBBBBBFFFFGGGGGGGFGFHHGEGEFEHHFGGGGGGGGHHHHGGGFGGGHHHHHHHGGGGGGGGGGECGHHHGGGDHGHHHHGFFGGB//??C22<<0<//</.>11>1>FG11<1>.-<AD.GH/0<CH0C.;0.../;C///;:--;A--:--/./;/;////;//;//9/;BFBF/;///9/////;....////;/B///////..///--AD./////..-----;.///9//9/.;.//-9-
@M05620:37:000000000-D9766:1:1101:21951:7646 1:N:0:19
ACCACACCTTCTACAATGAGCTGCGTGTGGCTCCCGAGGAGCACCCCGTGCTGCTGACCGAGGCCCCCCTGAACCCCAAGGCCAACCGCGAGAAGATGCCCAGGTGAGTGGCCCGCTACCTCTTCTGGTGGCCGCCTCCCTCCTTCCTGGCCTCCCGGCGCTGCGCCCTTTCTCACTGGTTCTCTCTTCTGCCGTTTTCCGTAGGACTCTCTTCTCTGACCTGAGTCTCCTTTGGAACTCTGCAGGTTCTA
+
CCCBCCCCFFFFGGGGGGGGGGHHGGGEEEHGGGGFDGEGGHGHHGGGGFGGGHGHHHHGGGGGGGGGGGGHGHHGGGGHGHHHHGGGGGCDGGHHHHHHHHHGHHHHHHGGHHGGGFGHHHHHHHHHHHGHHGGGGFHGHHGHHGGGGGGGGGGGGG-DGFFFFFFFFFFFFFFFFFFFFFFFFFFFFFFFFFFFFFFFFFFFFFFFFFFFFFFFFFFFFFFBBFFFFFFFFFFFFFFFFFFFFFFFFFB
@M05620:37:000000000-D9766:1:1101:10115:7696 1:N:0:19
GAGGCTGCTTTGGAAGAAACTCATAGATTACTGCAACAGTTCCCCCTGGACCTGGAAAAGTTTCTTGCCTGGCTTACAGAAGCTGAAACACGCTCCCCGTAGCTAACCGCACGGAGACGATCCTAAGAGACTAAAAGAGCTGACGAAACAAGCTGAAACAATGGCGGGACAGTCGGGCCTTTACGCTTTCGCACTCTTGTGAACACACTTGACCACTTCTACGTCTAAGTGATAATAACTGACAAAAACGG
+
CCCCCCFCFFFFGGGGGGGGGGHHHHHHHHHHHHHFHHHHHHHHHGGGHGHHHHHGHHHHFHHHHHHHHHHHHHHGHHHHGHHHHHHGHH11/B1EFEE?/>1BFGFCE//>@/>/>??/FHGEG322BFCGGHHHH/@F2FFC??/C/0/=.1>FF11>>>FB0--;-;..0=.--;;.;9CFAEGG.FFDF--;990FF0;0B;:.BFFF0;F.;FFFFF?..;.00;00:000;900;009;/;E.-.
@M05620:37:000000000-D9766:1:1101:18896:7701 1:N:0:19
ACCACACCTTCTACAATGAGCTGCGTGTGGCTCCCGAGGAGCACCCCGTGCTGCTGACCGAGGCCCCCCTGAACCCCAAGGCCAACCGCGAGAAGATGAGTGGCCCGCTCCCTCTTCTGGTGGCCGCCTCCCTCCTTCCTGGCCTCCCGGCGCTGCGCCCTTTCTCACTGGTTCTCTCTTCTGCCGTTTTCCGTAGGACTCTCTTCTCTGACCTGCGTCTCCTTTGGAACTCTGCAGGTTCTAGATCGGAA
+
BBBBBBBBFFFFGGGGGGGFGFHFGEFECEHHHGGGGGGGGHHHHGGGFGGGHHGHHHHGGGGGGGGGGGGHHHHGGGGHGHHHHGGGGGDDCGHHHHHHHHGGGG@CG->FHHHHHH1GGBDHHGGGGEHGHHGHHHHHFHHHHGGGGGAGGGGGGFFFFFFFFFEFFFFFFFFFFFFFFFFFFFFFFFFFFFFFFFFFFFFFFFFFFF/FFFF.@:DDFFFFFFF/BFFFFFFFFFAFFFBFFFFFF..
@M05620:37:000000000-D9766:1:1101:13318:7703 1:N:0:19
ACCACACCTTCTACAATGAGCTGCGTGTGGCTCCCGAGGAGCACCCCGTGCTGCTGACCGAGGCCCCCCTGAACCCCAAGGCCAACCGCGAGAAGATGCCCAGGTGAGTGGCCCGCTACCTCTTCTGGTGGCCGCCTCCCTCCTTCCTGGCCTCCCGGAGCTGCGCCCTTTCTCACTGGTTCTCTCTTCTGCCGTTTTCCGTAGGACTCTCTTCTCTGACCTGAGTCTCCTTTGGAACTCTGCAGGTTCTA
+
BBBBBBBBFFFFGGGFFGGGGGFHGEGBEAGGHGGGGCEGGHHHHGGGFGGGHHGHHHHGGGGGGGGGGGGHHHHGGGGHGHHHHGGGGGGGGGHHHHHHHGHGHHHHHHGGHHGGGGGHHHHHHHHHHGGGHGGGGGHGHHDHHGGGGGGGGGGGGA-;BGGGGGFFFFFFFFFFFFFFFFFFFFFFFFFFFFFFFEFFFFFFFBFFFFFFFFFFFFEFFFFFFFFFFFBFFFFFFFFFFFFFFFFFFFF
@M05620:37:000000000-D9766:1:1101:12905:7707 1:N:0:19
ACCACACCTTCTACAATGAGCTGCGTGGGGCTCCCGAGGAGCACCCCGTGCTGCTGACCGAGGCCCCCCTGAACCCCAAGGCCAACCGCGAGGTGAGTGGCCCGCTACCTCTTCTGGTTGCCGCCTCCCTCCTTCCTGTCCTCCCGGCGCTGCGCCCTTTCTCCCTGGTTCTCTCTTCTGCCGTTTTCCGTCGGACTCTCTTCTCTGACCTGCGTCTCCTTTGGACCTCTGCAGGTCCTCGCTCGGTCGAG
+
AAA1AAAAFFF@AGG1BF1BFGFHGAE00AEEHGEF?//EECHHHCEEAEEGEGHHFFH/>E//FGECEGFHGFHGEFGFGFHHHGGGGG>BC/?<FFGFGHHG<>ACHHHHHHHGGH0CGH-CGG;GCGFGHHHHHH0=GGGG:C-;AA@GG?@F@@FFFF/9FFFEFFFFFFFFFFFFFF@FFFF9;ABF@@@@@FFFFFFF/BF/BFF-->F@FFFFFFFF/;FBB//BBFFF/;B/;-;;@@-9;-;
@M05620:37:000000000-D9766:1:1101:4122:7724 1:N:0:19
ACCACACCTTCTACAATGAGCTGCGTGTGGCTCCCGAGGAGCACCCCGTGCTGCTGACCGAGGCCCCCCTGAACCCCAAGGCCAACCGCGAGAAGATGACCCAGTTGGGTGGCCGCCTCCTCCTTTTGGTGCCCCCTTCCTCCCTCCCTGCCTCCCCGGGCTTCCCCCTTTCCTACTTGGTCTCCCCTCCTCCCGTTTCCCGAAGACCCCCCTCTCCTACCCTACGCCCCCTTTGGACTTTTCCAGGTCCT
+
ABBBBBBBFFFFGGGGGG5FGGHHGGGBFEHHHFFGDFGCGHHHHGGGGGGGHHHHHHHEEEGGGGGGGGGHHHHGGGGHGHHHHGGGGG<CBAGFHH2?GB/?111?/<?-<G>--.<<///<00<=-.:0;/.;-.;G00;.;/;./9.;00;C.;-:-9.:/.;A-;F////9//9/;/////.;..:.:..;AF/B/..-;./...--;:;/////;./...---@-;FBB//////:///;/;///
@M05620:37:000000000-D9766:1:1101:18596:7731 1:N:0:19
AGTGCCAGCTCTCAATCGCACAGGGGACCCAGGGCCTGGCCCCTCCATCCAGAAAACCTATGACCTCACCCGCTACCTGGAGCACCAACTCCGCAGCTTGGCTGGGACCTATGTGAGTATCCAGCGTAGGAATCTGGGAGTTGGGGAGGAGTGAGGAGTTGGGGAAAGACAGTCCTAACCGTGGAGGGTTCTGGTAAATGATGGGGTGAGGAGGGGCTCTTTGGCTCCCACCAGTCCCCCTGTCTGGTCTA
+
ACABBFFFDFFFGGGGGGGGGGHGGGGFGGHHFFGGFGHHFHGHGGHHHHHHFHHBGGHHHHHHHHHHHHHGG>EFHHHHGHHHHHGHGHHHFGGGGHHHGHHGGGHHGHGHHHHHHHHHHHHHHGGDGGHHHHHHHHHGGGHHGGGGGEEGHGHHHGHHHHGGEGHHGHHHHHHHHHHHGGGGEGGGEGGGGGFGGGGGGHHGGGFFFFFFFFFFFFFFFFHFFFFFFFFFFFFFFFFFFFFFFFFFFFF
@M05620:37:000000000-D9766:1:1101:24338:7739 1:N:0:19
GAGGCTGCTTTGGAAGAAACTCATAGATTACTGCAACAGTTCCCCCTGGACCTGGAAAAGTTTCTTGCCTGGCTTACAGAAGCTGAAACAACTGCCAATGTGCTACCCGTAAGGAAAGGATCCTAGAAGACTCCAAGGGAGTAAAAGAGCTGATGAAACAATGGCAAGTAAGTCAGGCATTTCCGCTTTAGCACTCTTGTGAATCCAATTGAACAATTCTTAGCATTTGTACTTGTAAATGACAAACCAGG
+
>>AA>>CACDD4FBABEGFFFGGGHFFFGHFHDG4GFHFAFD5BBAAACFBGHHGHB32ABEHFGHHDBD3BBFF3BBBFGFBFG33FBB?GHHHHGFHHG4FFGHFB?>>?1BFG30?2BBB4B4BB3BB?B?BF?/EFD?BGGFGEBBBFF2@22@<FC222@@2<?<???1<GFHC??111><.<<11>1<<<=0<=00=0=G<00=<D<0<G00;;0;0;00;=0;:;0;:;:;00;;;9;/;;A9;
@M05620:37:000000000-D9766:1:1101:23951:7743 1:N:0:19
ACCACACCTTCTACAATGAGCTGCGTGTGGCTCCCGAGGAGCACCCCGTGCTGCTGACCGAGGCCCCCCTGAACCCCAAGGCCAACCGCGAGAAGATGAGTGGCCCGCTCCCTCTTCTGGTGGCCGCCTCCCTCCTTCCTGGCCTCCCGGCGCTGCGCCCTTTCTCACTGGTTCTCTCTTCTGCCGTTTTCCGTAGGACTCTCTTCTCTGACCTGCGTCTCCTTTGGAACTCTGCAGGTTCTAGATCGGAA
+
3AA?AABAFFFFGGGFGGFFGGHHGGGGCGHHHFFE2EEFGHCHHGGGBEEGFGHHHHHGEG@FGGGGGGAGHHHGGFGHGHHHHGGGGBCGGGH2?FFFGHEGCHCCF-CGHHHHHG1FFGGHHGGGGGHGHHGHHHHHHHHGHGGGGGFADFGG?@FFFFFFFFFFFFEBBFFFFFFFFFFFFFDDFFFFFFFADFFFFFFFFFFFFFFFFFFFFDDDFFFFF/F/BB/FFFF//;;9FFFBFBB9DFF
@M05620:37:000000000-D9766:1:1101:19013:7763 1:N:0:19
ACCACACCTTCTACAATGAGCTGCGTGTGGCTCCCGAGGAGCACCCCGTGCTGCTGACCGAGGCCCCCCTGAACCCCAAGGCCAACCGCGAGAAGATGCCCAGGTGAGTGGCCCGCTACCTCTTCTGGTGGCCGCCTCCCTCCTTCCTGGCCTCCCGGAGCTGCGCCCTTTCTCACTGGTTCTCTCTTCTGCCGTTTTCCGTAGGACTCTCTTCTCTGACCTGAGTCTCCTTTGGAACTCTGCAGGTTCTA
+
1>1>AA1AFFC@BGG13BBG1GGBEBEFH0GHHGG0EEE?EHHHHGAF//BAF1AFHCAFGGCG>E@FGGGHHHCEFGGEFHHA/?EGG@BCCAHHH1GHHHHGHCGHHBGFHHGGGGGHFDGHBHHFHHGHHGCGG.C./C:GHGGEFG?.0;.99A-:@.;CAGF@@FFFFFFFFFFFFFFFFFF/FFFFF@FFFFFFFFFFFFFFFFFFFFFF/BBFFFF99:FFFFFFFFFFFFFFFFFFFFFFFFB
@M05620:37:000000000-D9766:1:1101:10323:7778 1:N:0:19
ACCACACCTTCTACAATGAGCTGCGTGTGGCTCCCGAGGAGCACCCCGTGCTGCTGACCGAGGCCCCCCTGAACCCCAAGGCCAACCGCGAGAAGATGCCCAGGTGAGTGGCCCGCTACCTCTTCTGGTGGCCGCCTCCCTCCTTCCTGGCCTCCCGGAGCTGCGCCCTTTCTCACTGGTTCTCTCTTCTGCCGTTTTCCGTAGGACTCTCTTCTCTGACCTGAGTCTCCTTTGGAACTCTGCAGGTTCTA
+
AAAAAAAAFFFFGGGD3FGGG1FGGAAABA0FGFFGGGGGGGHHHCGEGEGGFHHHHHHEG@?GGGGGGGGHHHHGGGGHGHHHHGGGGGCGGGHHHHHHHHHGHHGHHHGGHHGGGGGHHHHHHHHHHHGHHGGGGGHGHHGHHGGGGGGGGGGGGG-AAGFGGGF@@FFFFFFFFFFFFFFFFFFFFFFFF@FFFFFFFFFFFFFFFFFFFFFFFFFFFFFFFFFFFFFFFFFFFFFFFFFFFFFFFFF
@M05620:37:000000000-D9766:1:1101:15093:7780 1:N:0:19
ACCACACCTTCTACAATGAGCTGCGTGTGGCTCCCGAGGAGCACCCCGTGCTGCTGACCGAGGCCCCCCTGAACCCCAAGGCCAACCGCGAGGTGAGTGGCCCGCTACCTCTTCTGGTGGCCGCCTCCCTCCTTCCTGGCCTCCCGGCGCTGCGCCCTTTCTCCCTGGTTCTCTCTTCTGCCGTTTTCCGTCGGACTCTCTTCTCTGACCTGCGTCTCCTTTGGACCTCTGCAGGTTCTAGCTCGGCCGAG
+
BBBBBBBBFFFFGGGGGGGFGFHFGGGECEFHHGGGGGGGGHHHHGGGEGGGGHGHHHHGGGGGGGGGGGGHHHHGGGGHGHHHHGGGGGGGG<?FGFHGGHHGDAFGHHHHHHHHHG0CGHGGGGGHGHHGHHHHHH/GHHHGGGA-ABCGGGFFFFFFFFF/FFFEFFFFFFFFFFFFFFFFFFFFFFF.@CFFFFFFFFFFBFFFFFFF.BFFFFFFFFFFFBFFFFFFFFFFFFFBF/;FFB.;@D=
@M05620:37:000000000-D9766:1:1101:23880:7803 1:N:0:19
AGTGCCAGCTCTCCATCGCACAGGGGACCCAGGGCCTGGCCCCTCCATCCAGAAAACCTATGACCTCACCCGCTACCTGGAGCACCAACTCCGCAGCTTGGCTGGGACCTATGTGAGTATCCAGCGTAGGAATCTGGGAGTTGGGGAGGAGTGAGGAGTTGGGGAAAGACAGTCCTAACCGTGGAGGGTTCTGGTAAATGATGGGGTGAGGAGGGGCTCTTTGGCTCCCACCAGTCCCCCTGTCTGGTCTA
+
AAABBFFFBFFFG4FFFGGFFFHCG2BEEFHHFDAAFGHHHHGHGGFHHGHHG3G2FEGHGGDHHFGFHHHGG>/EGHFGBFGHHH1?EFHGAECGGH3FFHHGGGHHGHCFHHFFFHGHHHHHHGEEGGBGGHFGGE0?EGFHFGADCDCCF0DF0DHHGFCG...:/=/CGHHHFHHGGGGGDEGGGGGGGGF0BFFGGGGGGGFDEFFFFFFFFFFFFFFFFFFFFFFFEFFFFFFFFFFFFFFFFFE
@M05620:37:000000000-D9766:1:1101:7275:7808 1:N:0:19
ACCACACCTTCTACAATGAGCTGCGTGTGGCTCCCGCGGAGCACCCCGTGCTGCTGACCGAGGCCCCCCTGAACCCCAAGGCCAACCGCGAGGTGAGTGGCCCGCTACCTCTTCTGGTGGCCGCCTCCCTCCTTCCTGTCCTCCCGGCGCTGCGCCCTTTCTCCCTGGTTCTCTCTTCTGCCGTTTTCCGTCGGACTCTCTTCTCTGACCTGCGCCTCCTTTGGACCTCTGCAGGTTCTAGATCGGACGAG
+
BBBCCBBAFFFFGGGGGGFGGGHHGFGGHGHHHFGG2AEGFGHHHGGFEFGG5GHHHHHGEE/EGGGGGGFHHHHGGGGHGHHHHGGGGGCG@/?1F1D?FGF>-><-<GFHHH0=00/.<GCDC.;CCGGEFFFGB09;CFFF;.-9;AFFF;FFFCF/B/;9FFF./;BFFFF/FFFFBBCDFFEFBDFAFC-;:FFFFFF///:;BFFFF--;DFFF//FFB/;BFF/FBFFFBFF/B/9BAA.-;-;
@M05620:37:000000000-D9766:1:1101:13986:7819 1:N:0:19
ACCACACCTTCTACAATGAGCTGCGTGTGGCTCCCGAGGAGCACCCCGTGCTGCTGACCGAGGCCCCCCTGAACCCCAAGGCCAACCGCGAGAAGATGCCCAGGTGAGTGGCCCGCTACCTCTTCTGGTGGCCGCCTCCCTCCTTCCTGGCCTCCCGGAGCTGCGCCCTTTCTCACTGGTTCTCTCTTCTGCCGTTTTCCGTAGGACTCTCTTCTCTGACCTGAGTCTCCTTTGGAACTCTGCAGGCTCTA
+
ABBBBBBBFFFFGGGGGGGFFFHHGEGAFEDFFGGGGGFEGDHHHGGGEDGFFFFHGHHGGC@EFGGGGGGHHGHGGG?HGHHGHFEFCD<<CGCGHFFHHEHAGHHHHHGGHHGGGGGHHHHGHHHHHHGHHGGGGGHGHHGHHGGGGGGGGGGGGG9BDGFGGGFFFFFFFFFFFFFFFFFFFFFFFFFFFFFFFFFFFFFFFBFFFFFFFFFFFFFFFFFFFFFFFFFFFFFFFFFFFFFFFFFFFFB
@M05620:37:000000000-D9766:1:1101:21637:7826 1:N:0:19
GAGGCTGCTTTGGAAGAAACTCATAGATTACTGCAACAGTTCCCCCTGGACCTGGAAAAGTTTCTTGCCTGGCTTACAGAAGCTGAAACAACTGCCAACAGTATGATACCCGTCCGGAAGGACTCATAGAAGCCTACAAGGGCGTAACCGAGCTAATGAACCCATGGAAAGTCAGTCAGGAATTTACGCTTTAGCACTCTTGTGGATCCAATTACCCAATTCACAGCATTTGTACTTGTACATGACCAGCC
+
BABBBBFBFFFFGGFGGGFGGGHHHHHHHHHHHHHHHGHGHHHHHGGGHGGHGHHGHHFGBGFHHHHHHHHHHHHHHHHHHHHHHHHHHHEHGHHH3B?1G4@@4FFHHHGGD1?E?EE/>0?3G34BB4BGBG3?FFGH/</>//C/GDGC?<1<<?DGHHGEFF01>1>1<11==DFH/CHH0<=EF.=:0;;CG0GGB0;GC0:CGB0BF00;;0:FFG00;0./;CB0;0CFFBBFG09009FF.AA
@M05620:37:000000000-D9766:1:1101:18951:7832 1:N:0:19
AGTGCCAGCTCTCAATCGCACAGGGGACCCAGGGCCTGGCCCCTCCATCCAGAAAACCTATGACCTCACCCGCTACCTGGAGCACCAACTCCGCAGCTTGGCTGGGACCTATGTGAGTATCCAGCGTAGGAATCTGGGAGTTGGGGAGGAGTGAGGAGTTGGGGAAAGACAGTCCTAACCGTGGAGGGTTCTGGTAAATGATGGGGTGAGGAGGGGCTCTTTGGCTCCCACCAGTCCCCCTGTCTGGTCTA
+
BCABCFFFCFFFGFGGGGGCECHFGEEGGEHHBEGFGGHHHHGHGGHHHHHHHHHGHGHHHFHHHHHHHHHGGEEGHHHHBGHHHHAGFHHGEGGGGHHHGHHGGGHHGHGHHHHHHHHHHHHHHGGGGGHHHHHHGHHGGHHHGGGGGGDHHHHHFGHHHHGGGDEHFHHHHHHHHHHHGGGGDGGGGGGGGGFGGGGGGGGGGGFFFFFFFFFFFFFFFFFFFFFFFFFFFFFFFFFFFFFFFFFFFFB
@M05620:37:000000000-D9766:1:1101:5948:7848 1:N:0:19
GAGGCTGCTTTGGAAGAAACTCATAGATTACTGCAACAGTTCCCCCTGGACCTGGACAAGTTTCTTGCCTTGCTTACAGAAGCTGAAACAACTGCCAATGTGCTACCCGTAAGGAAAGGCTCCTAGAAGACTCCAAGGGAGTAAAAGAGCTGATGAAACAATGGCAAGTAAGTCAGGCATTTCCGCTTTACCACTCTTGTTAATCCTATTGAACAATCCTAACCATTTGTACGTGTCCATGAAAAACCAGG
+
A@BCAAFBFFFBG4BBFGFGGGHHGCHHHHGFGHCGFGBFGBBBBFAEAFFGHHEGA31FDFHBGHHABFABFGHB35BFGHCEGB3FBFEHHHHGGHHFH4FBGHHA1?>?13BCGAH/30??B?BGB?GG?B?33???A?2BFHHEBBBBF@222@GHH22@@<2?<?FG11@FFHG?1@1=>>>..11>1>1<<0<=0000==0<0=<0DCGH0/:C0;/;:0<<0<:C.:/;/09009;;0.;;A;.
@M05620:37:000000000-D9766:1:1101:11216:7848 1:N:0:19
GAGGCTGCTTTGGAAGAAACTCATAGATTACTGCAACAGTTCCCCCTGGACCTGGAAAAGTTTCTTGCCTGGCTTACAGAAGCTGAAACAACTGATAATACTCGTAAGGCAAAGCTACTCGCAGCATCAAAGGGCGACACAGCAAAGATGCCCCCCTAACAAGTAAGACAGACATTTCCGCTTTAGCACTATTGCGGATCCAATTCAACAATTATAAGCATTAGTACTTGTAACTGTCAAGCCAGAGCCAA
+
BBBBBBFBFFFFGGGGGGGGGGGHGHHHHGHHHHHHGGHEGHHHHGGGGHHHHHGGFHHHFHHHFHFHHHHHHHHHHHHGHHHHHHHHHFFHHHG44BBBB4B1BEGHBBBF1BBF3G33/>>>>0FGH3B3GEE//><>@F/222222@22?//<>.0>FGHHHDG1<0</./==0DH.<CF.GHH0:CC:G00;::ADB0FFF0;CFF.:0;0;CCBCFG0BFFFGGGCFB0F9/;B/;;..;..9AFB
@M05620:37:000000000-D9766:1:1101:18770:7884 1:N:0:19
AGTGCCAGCTCTCAATCGCACAGGGGACCCAGGGCCTGGCCCCTCCATCCAGAAAACCTATGACCTCACCCGCTACCTGGAGCACCAACTCCGCAGCTTGGCTGGGACCTATGTGAGTATCCAGCGTAGGAATCTGGGAGTTGGGGAGGAGTGAGGAGTTGGGGAAAGACAGTCCTAACCGTGGAGGGTTCTGGTAAATGATGGGGTGAGGAGGGGCTCTTTGGCTCCCACCAGTCCCCCTGTCTGGTCTA
+
ABAABFFFCFFFGGGGGGGGGGHHGGGGGGHHGGGGGGHHGHGEGGHHHHHHHFHHHGHHHHHHHHHHHHHGGGGGHGHHHHHHHHHHGHHHGGGGGHHHGHHGGGHHGHGHHHHHHHHHHHHHGGGGGGHHHHHHHHHGGHHHGGGGGGGHHHHHHGHHHHGGGGHHHHHHHHHHHHHHGGGGGGGGAFGGGGFFGGGGGGGGGGFDFFFFFFFFFFFFFFFFFFFFFFFFFFFFFFFFFFFFFFFFFFB
@M05620:37:000000000-D9766:1:1101:23631:7906 1:N:0:19
AGTGCCAGCTCTCAATCGCACAGGGGACCCAGGGCCTGGCCCCTCCATCCAGAAAACCTATGACCTCACCCGCTACCTGGAGCACCAACTCCGCAGCTTGGCTGGGACCTATGTGAGTATCCAGCGTAGGAATCTGGGAGTTGGGGAGGAGTGAGGAGTTGGGGAAAGACAGTCCTAACCGTGGAGGGTTCTGGTAAATGATGGGGTGAGGAGGGGCTCTTTGGCTCCCACCAGTCCCCCTGTCTGGTCTA
+
AA>AADDFBFFFDGGGGGGGGGHHEEEGGGHHFGGGGGHHHHGHGGGHHHHHHHHHHGHHHHHHHHHHHHHGG>EGHHHHFHHHHHHEEHHHEFGGGHHHGHHGGGHHGHHHHHHHHHHHHHHHHGGDGGFHHHHHHHFFEHHHGGGGGAEHHDHHGGHHFHGGGGEH/GFHHHHHHHHHGGGGGGGGCFFGGGFFGGGGGGGGGGFFFFFFFFFFFFFFFFFFFFFFFFFFFFFFFFFFFFFFFFFFFFF
@M05620:37:000000000-D9766:1:1101:14524:7908 1:N:0:19
ACCACACCTTCTACAATGAGCTGCGTGTGGCTCCCGAGGAGCACCCCGTGCTGCTGACCGAGGCCCCCCTGAACCCCAAGGCCAACCGCGAGGTGAGTGGCCCGCTACCTCTTCTGGTGGCCGCCTCCCTCCTTCCTGGCCTCCCGGAGCTGCGCCCTTTCTCACTGGTTCTCTCTTCTGCCGTTTTCCGTAGGACTCTCTTCTCTGACCTGAGTCTCCTTTGGAACTCTGCAGGTTCTAGATCGGAAGAG
+
CCCCCCCCFFFFGGGGGGGGGGHHGFGFHGHHHGGGGGGGGHHHHGGGGGGGHHHHHHHGGGGGGGGGGGGHHHHGGGGHGHHHHGGGGGGG//FGF>?=FCF/@?CCGDGGFHHHD10>.GDCGGGHGHGGCGHHHFBGFCHEEA??F@ABB9DGGAGGGFFBFFFBFFFFBBFBFFF0:BB:DBEBFFBF.AFFFFBFFFFFEFEFFFBFFBFFFFFFBFFEFBFFFFFB9FFFFFFFBFFFFF..AFF
@M05620:37:000000000-D9766:1:1101:18430:7913 1:N:0:19
ACCACACCTTCTACAATGAGCTGCGTGTGGCTCCCGAGGAGCACCCCGTGCTGCTGACCGAGGCCCCCCTGAACCCCAAGGCCAACCGCGAGGCGAGTGGCCCGCTACCTCTTCTGGTTGCCGCCTCCCTCCTTCCTGTCCTCCCGGCGCTGCGCCCTTTCTCCCTGGTTCTCTCTTCTGCCGTTTTCCGTCGGACTCTCTTCTCTGACCTGCGTCTCCTTTGGACCTCTGCAGGTTCTCGCTCGGCCGAG
+
BBBBBBABFFFFGGGGGGGGGGHHGEFBAEHGFGGGGGAEAGHHHGGGDFGGHHGHHGHFGGEGGGGGGGGHHHHGGGGHGHHHHGGGGGDGG/<<@AGFGHHF->@CHHHHHHHFFHFDCHCFGGFH:CGGGGGGGG0;FFGGGG-BDGFFFAFFFFFFFFFFFFFFFFFFFFFFFFFFFFAFFFF9FFBFAFBA;FFFFF/F/BFFFFFFABFFFFFFFFEF/FFFFFFFFFFFBFF/;;AEFA99---
@M05620:37:000000000-D9766:1:1101:17006:7926 1:N:0:19
AGTGCCAGCTCTCAATCGCACAGGGGACCCAGGGCCTGGCCCCTCCATCCAGAAAACCTATGACCTCACCCGCTACCTGGAGCACCAACTCCGCAGCTTGGCTGGGACCTATGTGAGTATCCAGCGTAGGAATCTGGGAGTTGGGGAGGAGTGAGGAGTTGGGGAAAGACAGTCCTAACCGTGGAGGGTTCTGGTAAATGATGGGGTGAGGAGGGGCTCTTTGGCTCCCACCAGTCCCCCTGTCTGGTCTA
+
BCBBCFFFDFFFGGGGGGGGGGHHGGGGGGHHFGGGGGHHHHGHGGHHHHHHHHHHHGHHHGHHHHHHHHHGGGGGHHHHHHHHHHHHGHHHGGGGGHHHGHHGGGHHGHHHHHHHHHHHHHHHHGGGGGHHHHHHHHHGGHHHGGGGGGEHHHHHHGHHHHGGGGHHHHHHHHHHHHHHGGGGGGGGEGGGGGGGGGHHHHHGGGDFFFFFFFFFFFFFFHHFFFFFFFFFFFFFFFFFFFFFFFFFFF0
@M05620:37:000000000-D9766:1:1101:12592:7947 1:N:0:19
GAGGCTGCTTTGGAAGAAACTCATAGATTACTGCAACAGTTCCCCCTGGACCTGGAAAAGCTTCTTGCCTGGCTTACAGAAGCTGAAACAACTGCCAATGTGCTACCCGTAAGGAAAGGCTCCTAGAAGACTCCAAGGGAGTAAAAGAGCTGATGAAACAATGGCAAGTAAGTCAGGCATTTCCGCTTTAGCACTCTTGTGGATCCAATTGAACAATTCTCAGCATTTGTACTTGTAACTGACAAGCCAGG
+
ABCBABFCFFFFGGGGGGGGGGHHHGHHHHHHHHHHHHHGHHHHHGGGHHHHHHHHHHHHGHHHHHHHHHHHHHHHHHHHHHHHHHHHHHHHHHHHGHHHHHHHHHHHGFGGHHGHHHHHHHGHHHHHHHHHHHHFHGGHGEHHGFHGHHHHHGHHHHHHHHFFHHHGFFHHDGHHHHHHHHHHGGGGGHGHGHHHGHHHFEHHGHGHHHHHHHHHHFHH0;;GHHHGHHHGGGEGBFFBFGGGGFEGGGG
@M05620:37:000000000-D9766:1:1101:17236:7999 1:N:0:19
AGTGCCAGCTCTCAATCGCACAGGGGACCCAGGGCCTGGCCCCTCCATCCAGAAAACCTATGACCTCACCCGCTACCTGGAGCACCAACTCCGCAGCTTGGCTGGGACCTATGTGAGTATCCAGCGTAGGAATCTGGGAGTTGGGGAGGAGTGAGGAGTTGGGGAAAGACAGTCCTAACCGTGGAGGGTTCTGGTAAATGATGGGGTGAGGAGGGGCTCTTTGGCTCCCACCAGTCCCCCTGTCTGGTCTA
+
BBBBCFFFDFFFGGGGGGGGGGHHGGGGGGHHGGGGGGHHHHGHGGHHHHHHHHHHHGHGHHHHHHHHHHHGGFGGHHHHHHHHHHHHGHHHGGGGGHGHGHHGGGHHGHHHHHHHHHHHHHHHHGGGGGGHHHHGHHHGGHHGGGGGGGGHHHHHHGHHHHGGGGHHHHHHHHHHHHHHGGGGGGGGEGGGGGGGGGGGGGGGGGFFFFFFFFFFFFFFFFFFFFFFFFFFFFFFFFFFFFFFFFFFFFF
@M05620:37:000000000-D9766:1:1101:13287:8000 1:N:0:19
ACCACACCTTCTACAATGCGCTGCGTGTGGCTCCCGAGGAGCACCCCGTGCTGCTGACCGAGGCCCCCCTGAACCCCAAGGCCAACCGCGCGAAGATGAGTGGCCCGCTCCCTCTTCTTGTTGCCGCCTCCCTCCTTCCTGGCCTCCCGGCGCTGCGCCCTTTCTCACTGGTTCTCTCTTCTGCCGTTTTCCGTAGGACTCTCTTCTCTGCCCTGCGTCTCCTTTGGAACTCTGCCGGTTCTCGATCGGAA
+
BBBBBBBACFFFGGGGFG4AEEEGGEGBA2FGGFFD?GC?EHHHHGG0AEEGFHGHHHH>0E?EGGGGGEFGHHHGGE?GGHHHCFGGGC/BC/DDFDHHHGFF0.<>@-<EHHHHHH=DD0.=DDCCG;;EHHGGGGGG0BFGGGGGD?BB@BBFBBFBBFFFFFBFFFFFFFFFFFFFFFFFFBFFFFFFFF.DFFFFFFFFFFFFFFBFFFFEBDBDFFFFFFF/9FFFFFF/@?BDFF/;/F.@DD?
@M05620:37:000000000-D9766:1:1101:20812:8001 1:N:0:19
ACCACACCTTCTACAATGAGCTGCGTGTGGCTCCCGAGGAGCACCCCGTGCTGCTGACCGAGGCCCCCCTGAACCCCAAGGCCAACCGCGAGAAGATGCCCAGGTGAGTGGCCCGCTACCTCTTCTGGTGGCCGCCTCCCTCCTTCCTGGCCTCCCGGAGCTGCGCCCTTTCTCACTGGTTCTCTCTTCTGCCGTTTTCCGTAGGACTCTCTTCTCTGACCTGAGTCTCCTTTGGAACTCTGCAGGTTCTA
+
CCCCCCCCFFFFGGGGGGGGGGHHGEGGHGHHHGGGGGGGGHHHHGGGEFGGHHHHHHHGGGGGGGGGGGGHHHHGGGGHGHHHHGGGGGGGGGHHHHHHHHHGHHHHHHGGHHGGGGGHHHHHHHHGGHGHHGGGGGHGHHGHHGGGGGGGGGGGGF-;DGGGCGFFFFFFFFFFFFFFFFFFFFFFFFFFFFDFFFFFFFFFFFFFFFFFFFFFFFFFFFFBFFFFFFFFFFFFFFFFFFFFFFFFFFF
@M05620:37:000000000-D9766:1:1101:13302:8015 1:N:0:19
ACCACACCTTCTACAATGAGCTGCGTGTGGCTCCCGAGGAGCACCCCGTGCTGCTGACCGAGGCCCCCCTGAACCCCAAGGCCAACCGCGAGAAGATGAGTGGCCCGCTACCTCTTCTGGTGGCCGCCTCCCTCCTTCCTGGCCTCCCGGAGCTGCGCCCTTTCTCACTGGTTCTCTCTTCTGCCGTTTTCCGTAGGACTCTCTTCTCTGACCTGAGTCTCCTTTGGAACTCTGCAGGTTCTAGATCGGAA
+
AAAAA>AAFFFFGGGGGGGGGGHHGGGGHGHHGFGG2FG?EH2GHGGEBEFFBGHHGHHGEEEEGGGGGGGF3FGGGGGHGHHHFGGGGGGGCGH2>GDFGGFFHHCGGGGHHHHHHHHH>GGHHGFGGGHGHHGHHHHHHHGHFHGGGGGGGGGGGDGGGGGFFFFFFFFFFFFFFFFFFFFFFFAAFFFFFFFFFFFFFFFFFFFFFFFFFFFFFFFFFFFFFFFEFFFFFFFFBF;BFFFEFFFFFFE
@M05620:37:000000000-D9766:1:1101:12802:8016 1:N:0:19
ACCACACCTTCTACAATGAGCTGCGTGTGGCTCCCGCGGAGCCCCCCGTGCTGCTGACCGAGGCCCCCCTGAACCCCAAGGCCAACCGCGAGAAGCTGGGTGGCCCGGTACCTCTTCTGGTGGCCTCCTCCCTCCTTCCTGGCCTCCTGCTGCTCCTCCCTTTCTCACTGGTTCTCTCTTCTGCCGTTTTCCCGAGGGCTCTCATCTCTGACCTGCGGCTCCTTTGGAACTCTGCAGGTTCTAGATCGGAA
+
>A>>A>>AFFFFEGG4AFGGFEFFEAEG42BFEFFA22E00A1BEGCE?1E?3@BBGGFF>>/E/E>EEGGF3B?CDG</FCF?<FGGG@D@//>11>0<<.>FGAD-<-.0<G00:G0<<G..G0C.G//./9./0;CB09C?0CE////0000;/9/.;/;/;9/B9/./;B/9/;/9//;FF-9./.;//.:---..A9F/9:BFFF//;9..----9A/:///99B9///9//;F/B;///;/99..
@M05620:37:000000000-D9766:1:1101:14681:8021 1:N:0:19
ACCACACCTTCTACAATGAGCTGCGTGTGGCTCCCGAGGAGCACCCCGTGCTGCTGACCGAGGCCCCCCTGAACCCCAAGGCCAACCGCGAGGTGAGTGGCCCGCTACCTCTTCTGGTGGCCGCCTCCCTCCTTCCTGGCCTCCCGGAGCTGCGCCCTTTCTCACTGGTTCTCTCTTCTGCCGTTTTCCGTAGGACTCTCTTCTCTGACCTGAGTCTCCTTTGGAACTCTGCAGGTTCTAGATCGGACGAG
+
CCCCDDDCFFFFGGGGGGGGGGHHGGGGHGHHHGGGGGGGGHHHHGGGEGGGHHHHHHHGGGGGGGGGGGGHHHHGGGGHGHHHHGGGGGGGG??FHGHGGHHGGGGGHHHHHHHHHGGGHHGGGGGHGHHGHHHHHHEHHHHGGGGAGGGGGGGGGGGGFFFBFFFFBFFFFFFFFFFFFFFFFFFFFFFAFFFFFFFFFHFFFFFFFFFFFFFFFFFFFFFFFBFFFFFFFFFFFFFFFBFFFFA-<B@
@M05620:37:000000000-D9766:1:1101:17929:8036 1:N:0:19
AGTGCCAGCTCTCAATCGCACAGGGGACCCAGGGCCTGGCCCCTCCATCCAGAAAACCTATGACCTCACCCGCTACCTGGAGCACCAACTCCGCAGCTTGGCTGGGACCTATGTGAGTATCCAGCGTAGGAATCTGGGAGTTGGGGAGGAGTGAGGAGTTGGGGAAAGACAGTCCTAACCGTGGAGGGTTCTGGTAAATGATGGGGTGAGGAGGGGCTCTTTGGCTCCCACCAGTCCCCCTGTCTGGTCTA
+
>33>ADDFBFFDBGGGFFFGCGFHGGGGGDHHGGGEFCGFEGGHGGHHBGHGHB3FHFFHHHHHHHFHHHHGGGEEHGHHHHHFFHHHGFHHGGGGGFGHGHHGGGHHGHHHHHHHHHHHHHHHH?CEGGHHHHHFFHHGFHH1/@FGGGEGHHHHHGHHGFGGGGHHGHHHHHHHHHHHGGGGGGGGCFGGGGFGGGGGGGGGGGFBFFFFFFBB?BFFFFFFFFFFFFFFFFFFFFFFBFFFFFFFFFB
@M05620:37:000000000-D9766:1:1101:14643:8077 1:N:0:19
ACCACACCTTCTACAATGAGCTGCGTGTGGCTCCCGAGGAGCACCCCGTGCTGCTGACCGAGGCCCCCCTGAACCCCAAGGCCAACCGCGAGAAGATGAGTGGCTCGCTGCCTCTTCTTGTTGCCCCCTCCCTCCTTCCTGGCCTCCCGGCGCTTCGCCCTTTCTCACTGGTTCTCTCTTCTGCCGTTTTCCGTAGGACTCTCTTCTCTGTCCTGCGTCTCCTTTGGAACTCTGCAGGTTCTAGATCGGAA
+
ABCBCBCBFFFFGGGGGGGGGGHHGGGGHFGHHGGGGGGGGHHHHGGGGGGGHHHHHHHGGGGGGGGGGGGFHHHGGGGHGHHHHGGGGGGGGGHFFGFG22?F<1/>/..<111<FD1><10>00.-<..<GHGBF0:0:C.GBH.C.AD-9?..-CFG-/B/BB/F9BB9BB9//:BF/B/BFF.DFFFBA/.:./;9FBBFFF//9//:;B//9D-./:9B/99//9BF9///9..999//BB9A.9:
@M05620:37:000000000-D9766:1:1101:9179:8082 1:N:0:19
AGTGCCAGCTCTCAATCGCACAGGGGACCCAGGGCCTGGCCCCTCCATCCAGAAAACCTATGACCTCACCCGCTACCTGGAGCACCAACTCCGCAGCTTGGCTGGGACCTATGTGAGTATCCAGCGTAGGAATCTGGGAGTTGGGGAGGAGTGAGGAGTTGGGGAAAGACAGTCCTAACCGTGGAGGGTTCTGGTAAATGATGGGGTGAGGAGGGGCTCTTTGGCTCCCACCAGTCCCCCTGTCTGGTCTA
+
ABAAAFFFBFFFGFGGGGGGGGHHGGGGGGHHGGGGGGHHHHGHGGHHHHHHHHHHHGHHHHHHHHHHHHHGGGGGHHHHHHHHHHHGFHHHGGGGGHHHGHHGGGHHGHHHHHHHGHHHHHGHHGGDFGFHHHHHHHGGGHHGGGGFGDCGHDGHFGHHHHGGEDFHHHCHHHHHHHHHGGGGFGGGEGGGGGGGGGGGGGGGGGFFFFFFFFFFFFFFFFFFFFFFFFFFFFFFFFFFFFFFFFFFFFB
@M05620:37:000000000-D9766:1:1101:17357:8103 1:N:0:19
AGTGCCAGCTCTCAATCGCACAGGGGACCCAGGGCCTGGCCCCTCCATCCAGAAAACCTATGACCTCACCCGCTACCTGGAGCACCAACTCCGCAGCTTGGCTGGGACCTATGTGAGTATCCAGCGTAGGAATCTGGGAGTTGGGGAGGAGTGAGGAGTTGGGGAAAGACAGTCCTAACCGTGGAGGGTTCTGGTAAATGATGGGGTGAGGAGGGGCTCTTTGGCTCCCACCAGTCCCCCTGTCTGGTCTA
+
>AAAAFFFCFFFGBGGGGEGGGHHFEGGGGHGGGGGGGHHHHGHGGHGHHHHHGHHHGHGHHHHHHHHHHHGGGGGHGHGHHHGGHGHGHFHGGFGGHHHGHHEGGHHGHHHGHGHHHHHHHHHGGEGGGGHHHHHHHGGGHHHGGGGGGGHHHHHHGHGHHGGGGGHHGHHHHHHHHHHGGFGGGGGCFGGGGCFGGGGGGGGGGFFFFFFFFFFFFFFFFFEFFFFFFFFFFFFFFFFFFFFFFFFFFB
@M05620:37:000000000-D9766:1:1101:16484:8105 1:N:0:19
CCTCTGCTTTGTAAGACACTCATAGATTACTGCCCCAGTTCCCCCTGGACCTGTAAACGTTTCTTGCCTGGCTTACAGACGCTGACACACCTGCCACTGTGCTACCCGTCAGGCCAGGCTCCTCGCCGACTCCACGGGAGTCCCCGAGCTGCTGCCACAATGGCAAGTAAGTCAGGCATTTCCGCTTTCGCACTCTTGTGGATCCAATTGAACCCTTCTCAGCATTTGTACTTGTAACTGCCAAGCCCGGG
+
1>1>A1BDFF1BBBDGG1BFGGHHHDDGHGHHH0FECEGADFGHGGCG0GGHH1DFGFEBGHH2ADFGBFGHHHHHHHH0AE//E0FHH>BGHHHFFHHGHHHHHHGFG/?EG0EGHHHHHGH0?//><BCGHCFGGGGGGEFCGGGGGGH1GH1FGH.<GGHHHHGHHDGHHB0CHHHHHHHGGGGG0CC9AGGGGGFGGGGGGGGGGG0CF..CFFFF/BFFFFFFFFFFFFFFFFFFBFFFFFF?@@@
@M05620:37:000000000-D9766:1:1101:10225:8107 1:N:0:19
ACCACACCTTCTACAATGAGCTGCGTGTGGCTCCCGAGGAGCACCCCGTGCTGCTGACCGAGGCCCCCCTGAACCCCAAGGCCAACCGCGAGGTGAGTGGCCCGCTACCTCTTCTGGTTGCCGCCTCCCTCCTTCCTGTCCTCCCGGCGCTGCGCCCTTTCTCCCTGGTTCTCTCTTCTGCCGTTTTCCGTCGGACTCTCTTCTCTGACCTGCGTCTCCTTTGGACCTCTGCAGGTTCTCGATCGGTCGAG
+
CCCCCCCCFFFFGGGGGGGGGGHHGGGFHGHHHGGGGGGGGHGHHGGGGGGGHHHHGHHGGGGGGGGGGGGHGHHGGGGHGHHHHGGGGGGGG???G>FEGHHG>>A@GHHHHHGHHH1>CG?DDA<CCGHGHHHHHH0;GHHHCE-9BDGGGGGGFFFEFFBBFFFEFFFFFFFFFFFFBFFFFFF;BABFDA9@FFFFFFFB0;F0FFFEADADFFFFFFFFF0BFBBBFFFFF0BF0;0;AFF.:;:@
@M05620:37:000000000-D9766:1:1101:26413:8122 1:N:0:19
ACCACACCTTCTACAATGAGCTGCGTGTGGCTCCCGAGGAGCACCCCGTGCTGCTGACCGAGGCCCCCCTGAACCCCAAGGCCAACCGCGAGAAGATGAGTGCCCCGCTACCTCCTCTGGTGTCCTCCTCCCTCCTTCCTGGCCTCCCCGCGCTGCGCCCTTTCTCACTGGTTCTCTCTTCTGCCGTTTTCCGTCGGTCTCTCTTCTCTGCCCTGCTTCTCCTTTGGTCCTCTTCAGGTTCTCGATCGGAC
+
AAAAABABFFFFGDGF5FGEG5GFGA2A42FFAFFAEEAEEHHHHGGGEEGGFHFCHHFG?EEGG1EEGGEEHCGGGG?E//FGHG/>C/<//?0<>F1<2?110/<</-<<FG.<F11<10./00=/<//.CGEC:G:00/.;0.:;.--;@--;-B.-9/0:BFFFB/.BFFFFFFFF9B/99-A.;EFBD/.@--.;F9/FB/;///9/;F..//999F9BB9FA//9BF//9;99/:9/;//.9..-
@M05620:37:000000000-D9766:1:1101:26395:8125 1:N:0:19
ACCACACCTTCTACAATGAGCTGCGTGTGGCTCCCGAGGAGCACCCCGTGCTGCTGACCGAGGCCCCCCTGAACCCCAAGGCCAACCGCGAGAAGATGAGTGGCCCGCTACCTCTTCTGGTGGCCGCCTCCCTCCTTCCTGGCCTCCCGGCGCTGCGCCCTTTCTCACTGGTTCTCTCTTCTGCCGTTTTCCGTAGGACTCTCTTCTCTGACCTGCGTCTCCTTTGGAACTCTGCAGGTTCTAGATCGGAA
+
AAA1AAAAFFFFG3GF3GDBGBGCG00BF0BG1FFEGGGGGHHHHGGGGAEFHHH1GHHG@EGGG/EEGGG0B>FGGG/F//?GHG//>></<CCGDG1?G<C/?F@//--<><GGHHGF<C?<FCGCCACEGFFFHH/GCBGHHHAAG-;9A-:E?@B@@FFF/9FFBF-FFFFFFFFFFFFFB@:BFFB9A9AA-/BFFFFFFFF9B9;;FFFF?B>F-FFF/;/;/BFF/BFB/A;BFF//9FFE-A-
@M05620:37:000000000-D9766:1:1101:22655:8141 1:N:0:19
AGTGCCAGCTCTCAATCGCACAGGGGACCCAGGGCCTGGCCCCTCCATCCAGAAAACCTATGACCTCACCCGCTACCTGGAGCACCAACTCCGCAGCTTGGCTGGGACCTATGTGAGTATCCAGCGTAGGAATCTGGGAGTTGGGGAGGAGTGAGGAGTTGGGGAAAGACAGTCCTAACCGTGGAGGGTTCTGGTAAATGATGGGGTGAGGAGGGGCTCTTTGGCTCCCACCAGTCCCCCTGTCTGGTCTA
+
AABABFFFBFFFGFGGGFGGCGFEFEEGGGHHGGGGGFHFHHGHGGHHHHHHFHFGHGHHHHHHHHHHHHHGGGGGHHHFHHHGFHFHGHHHGGEFGGHHGHHFGGHHGHHHHHGHHHHHHHHHHGGGGGHHGHHHHHHGGHHGGGGGGGGHHHHHHGHHHHGGGGHHHHHHHHHHHHHHGGGGGGGG;CFGGGGGGGGGGGGGGGFFFFFFFFFFFFFFFFFFFFFEFFFFFFFFFFFFFFFFFFF/;FB
@M05620:37:000000000-D9766:1:1101:14425:8143 1:N:0:19
ACCACACCTTCTACAATGAGCTGCGTGTGGCTCCCGAGGAGCACCCCGTGCTGCTGACCGAGGCCCCCCTGAACCCCAAGGCCAACCGCGAGAAGATGAGTGGGTGGCTGCCTCTTCTTGTCGCCGCCTCCCTCCTTCCTTGCCTCCCGGCGCTGCGCCCTTTCTCACTGGTTCTCTCTTCTGCCGTTTTCCGTTGGACTCTCTTCTCTGCCCTGCGTCTCCTTTGGCCCTCTGCAGGTTCTCGATTGCTA
+
BBBABBBAFFFFGGGGGGBFGDHHGBE24AGGFFFE?EEC?HHHHGGG?EGGFHEHHHGEEECGGGGGGEFFHHHGGFDHFHHHGFGCDG/BCFHFBF1<21?////0?/?>FF1<1F11>1..<--<C.;;CCFBGFHG00C/CGH?FG?---:AB-;-9FFFFF/;FBB/;FBFFFFF/:9FF9DFFFFFD//;A/FFFFBBBBBBB/9/./9EBDB.B//BB////;A9FF/9/.;//9/.///.//;
@M05620:37:000000000-D9766:1:1101:23819:8144 1:N:0:19
AGTGCCAGCTCTCAATCGCACAGGGGACCCAGGGCCTGGCCCCTCCATCCAGAAAACCTATGACCTCACCCGCTACCTGGAGCACCCACTCCGCAGCTTGGCTGGGACCTATGTGAGTATCCAGCGTAGGAATCTGGGAGTTGGGGAGGAGTGAGGAGTTGGGGAAAGACAGTCCTAACCGTGGAGGGTTCTGGTAAATGATGGGGTGAGGAGGGGCTCTTTGGCTCCCACCAGTCCCCCTGTCTGGTCTA
+
AA>>AFFBAFFFG1FGFFFCECHCG?AAEEHHFAEEEFHHHHGHGGHHHGHHGFHFGFGGHHHHHGGFHHHGG>EEHHHHBFHHHH/>?GFFEECEEHGHGHCFGGHGGHHHHHBGHHHHHHHHHCF<<<FGHFHHGH0FEHHH?CEGCACHH0GHCAGHHCCCG.CGGHGHHHHHHHHGGGGGFGGG.CFGFGFGFGGGGGGFGBF@FFFFFF@@@@FFFFFFFF/:EFFFEAFFFFFF@F/FFFFFFFF
@M05620:37:000000000-D9766:1:1101:19830:8161 1:N:0:19
ACCACACCTTCTACAATGAGCTGCGTGTGGCTCCCGAGGAGCACCCCGTGCTGCTGACCGAGGCCCCCCTGAACCCCAAGGCCAACCGCGAGAAGATGCCCAGGTGAGTGGCCCGCTACCTCTTCTGGTGGCCGCCTCCCTCCTTCCTGGCCTCCCGGAGCTGCGCCCTTTCTCACTGGTTCTCTCTTCTGCCGTTTTCCGTAGGACTCTCTTCTCTGACCTGAGTCTCCTTTGGAACTCTGCAGGTTCTA
+
CCDDCCCCFFFFGGGGGGGGGGHHGGGEHGHHHGGGGGGGGHHHHGGGEGGGHHHHGHHGGGGGGGGGGGGHGHHGGGGHGHHHHGGGGGGGGGHHHHGHHHHGHHHHHHGGHHGGGGGHHHHHHHHHHHGHHGGGGGHGHHGHHGGGGGGGGGGGGG-AFGGGGGFFFFFFFFFFFFFFFFFFFFFFFFFFFFFFFFFFFFFFFFFFFFFFFHFFFFFFFFFFFFFFFFFFFFFFFFFFFFFFFFFFFFB
@M05620:37:000000000-D9766:1:1101:4793:8165 1:N:0:19
ACCACACCTTCTACAATGAGCTGCGTGTGGCTCCCGAGGAGCACCCCGTGCTGCTGACCGAGGCCCCCCTGAACCCCAAGGCCAACCGCGAGAAGATGCCCAGGTGAGTGGCCCGCTACCTCTTCTGGTGGCCGCCTCCCTCCTTCCTGGCCTCCCGGAGCTGCGCCCTTTCTCACTGGTTCTCTCTTCTGCCGTTTTCCGTAGGACTCTCTTCTCTGACCTGAGTCTCCTTTGGAACTCTGCAGGTTCTA
+
BBCBCCCCFFFFGGGGGGGGGGHHGEEGHGHHHGGGGGGCFHHHHGGGGGGGGHHHHHHGGGGGGGGGGGGHHHHGGGGHGHHHHGGEGGDCGGGHHHDGHFAGHHFHHHGGHHGGGCGHHHGHHHFGHHGGHCGGGGGGHHGHHGGGGGFFGGGGGGGGFGEGGGFFFFFFFFFFFFFFFFFFFFFFFFFFFFDFFFFFDBFFF/BFFFFFFFFFFFFFFFFFE:FFFFFFFFFFFFFFFFFFFF.BFF9
@M05620:37:000000000-D9766:1:1101:18887:8171 1:N:0:19
GAGGCTGCTTTGGAAGAAACTCATAGATTACTGCAACAGTTCCCCCTGGACCTGGAAAAGTTTCTTGCCTGGCTTACAGAAGCTGAAACAACTGCCAATGTGCTACCCGTAAGGAAAGGCTCCTAGAAGACTCCAAGGGAGTAAAAGAGCTGATGAAACAATGGCAAGTAAGTCAGGCATTTCCGCTTTAGCACTCTTGTGGATCCAATTGAACAATTCTCAGCATTTGTACTTGTAACCGACAAGCCAGG
+
ABBCABFBFFFDGCBGGGGGGGHHHGHHHHGGHHBGFHHHHGHHHGEGFHHHHHGGB3CGBFHHHHGGFHHHHHHEFGGHHHGHHEFHGGEHHHHGHHHHHDGHHHHHGEEAGHFHHGHGGHGHBDGGBGHHHCBGGEGHGBFGHHHGHHHHHHHBFHFFHGDGHGFFG?GGG1FFFGGGHHHHGGDEG1<=1<<CDGDGGDHHHHHGHHFHGGGH0;CGH;<CFCFGHHFCCFFFFGGF?CDGG.CEFFE
@M05620:37:000000000-D9766:1:1101:20353:8174 1:N:0:19
AGTGCCAGCTCTCAATCGCACAGGGGACCCAGGGCCTGGCCCCTCCATCCAGAAAACCTATGACCTCACCCGCTACCTGGAGCACCAACTCCGCAGCTTGGCTGGGACCTATGTGAGTATCCAGCGTAGGAATCTGGGAGTTGGGGAGGAGTGAGGAGTTGGGGAAAGACAGTCCTAACCGTGGAGGGTTCTGGTAAATGATGGGGTGAGGAGGGGCTCTTTGGCTCCCACCAGTCCCCCTGTCTGGTCTA
+
AA>AAFFFBFFFGEGGGGGCGGHCGEEFGGHHAEEEGGHHGHGHGGHHHHGHHHHGGGHHHFHHHEGHHHHEE/>EGGBGBFGHHH1?EGHCAFCGEH3BEHHGGGHHGHHHHHHHHHHHHHGHHGGGGGHFGHHHHHFEGHHHGGECG<CGHBHHEFHHHHGGEDEHFHFHHHHHCHHHGGGGDGGGFGGGGGFGGGGGGGGGGGFFFFFFFFFFFFFFFFFFFFFFFFFFFFFFFFFFFFFFFFFFFFB
@M05620:37:000000000-D9766:1:1101:19234:8176 1:N:0:19
ACCACACCTTCTACAATGAGCTGCGTGTGGCTCCCGAGGAGCACCCCGTGCTGCTGACCGAGGCCCCCCTGAACCCCAAGGCCAACCGCGAGGTGAGTGGCCCGCTACCTCTTCTGGTGGCCGCCTCCCTCCTTCCTGGCCTCCCGGCGCTGCGCCCTTTCTCCCTGGTTCTCTCTTCTGCCGTTTTCCGTAGGACTCTCTTCTCTGACCTGCGTCTCCTTTGGACCTCTGCAGGTTCTAGATCGGACGAG
+
CDDDCDCCFFFFGGGGGGGGGGHHGGGFHGHHHGGGGGGGGHHHHGGGGGGGHHHHGHHGGGGGGGGGGGGHGHHGGGGHGHHHHGGGGGGGG/?GHFHGGHHGGCGGHHHHHHHHHHBGHHGGGGGHGHHGHHHHHHFHHHHGGGG-CDFGGGFFFFFFFFF0BFFFFFFFFFFFFFHFFFFFFFFFFFF?DFFFFFFFFFFFFFFFFFFF.CDFFFFFFFFFF0FFFFFFFFFFFFFBF0BFFF.-<C@
@M05620:37:000000000-D9766:1:1101:22690:8185 1:N:0:19
ACCACACCTTCTACAATGAGCTGCGTGTGGCTCCCGAGGAGCACCCCGTGCTGCTGACCGAGGCCCCCCTGAACCCCAAGGCCAACCGCGAGGTGAGTGGCCCGCTACCTCTTCTGGTGGCCGCCTCCCTCCTTCCTGGCCTCCCGGCGCTGCGCCCTTTCTCCCTGGTTCTCTCTTCTGCCGTTTTCCGTAGGACTCTCTTCTCTGACCTGAGTCTCCTTTGGACCTCTGCAGGTTCTAGATCGGCCGAG
+
DDDCDDDEFFFFGGGGGGGGGGHHGGGFHGHHHGGGGGGGGHHHHGGGGGGGHHHHGHHGGGGGGGGGGGGHHHHGGGGHGHHHHGGGGGGGF/?GH?DCFHHGCDGGHHHHHHHHHHHDHHGGGGGHGHHGHHHHHHEHHHHGGGF-@DGGGGFFFFFFFFF1BFFFBFFFFFFFFFFFFFDDAFFFFBBFDDFFFFFFFFFFFFFFFFFF/FFFFFFBFFFFF0FFFFFFFFFAFFFFF1BFEF<.<D@
@M05620:37:000000000-D9766:1:1101:20357:8193 1:N:0:19
AGTGCCAGCTCTCAATCGCACAGGGGACCCAGGGCCTGGCCCCTCCATCCAGAAAACCTATGACCTCACCCGCTACCTGGAGCACCAACTCCGCAGCTTGGCTGGGACCTATGTGAGTATCCAGCGTAGGAATCTGGGAGTTGGGGAGGAGTGAGGAGTTGGGGAAAGACAGTCCTAACCGTGGAGGGTTCTGGTAAATGATGGGGTGAGGAGGGGCTCTTTGGCTCCCACCAGTCCCCCTGTCTGGTCTA
+
3>AABFFBAFCFGFGGGGGGGGGH2A2EFGGHE2EEFFCF2BEHGGGHHHCGACBFGEFFHHDHHGGGHHFEEGGGHHGFGHH?GHCGGHHHGGCGGGHHGHHGGGHHGGHHHHHHHHGHHHHHGGGGGGHHHHHHHHHGEHHHGGEGGGGHHHHHHEGHHHGGGGHHFGHHHHHGHHHHGEEBGGGGEGGGGGBBGGEFGGGGGGFBFFFFFFBBBBFFFFFEFFFFFFFAEFFFFFFFBFFFFFFFBFB
@M05620:37:000000000-D9766:1:1101:18494:8195 1:N:0:19
AGTGCCAGCTCTCAATCGCACAGGGGACCCAGGGCCTGGCCCCTCCATCCAGAAAACCTATGACCTCACCCGCTACCTGGAGCACCAACTCCGCAGCTTGGCTGGGACCTATGTGAGTATCCAGCGTAGGAATCTGGGAGTTGGGGAGGAGTGAGGAGTTGGGGAAAGACAGTCCTAACCGTGGAGGGTTCTGGTAAATGATGGGGTGAGGAGGGGCTCTTTGGCTCCCACCAGTCCCCCTGTCTGGTCTA
+
AA>>AF1@AFFFGGGGDGGEGEHAFGFGGGCGGCE?EGHHGGGEGGBGHFCGEAFCEEGGGHHHHFHCHGHGG@EEHHHHCFHHHH0FEFHHGGCGGFHF?GHGGCAGEHGHGHEHHHHHHHHGHGFCG/FHHHHGHGFFCGFFCCFCGGEGGHGHHGFFBFCGEGHHHHGHHHHHFGHHGGEGBGGGGGGGGGFFFGGGEFGGGGF@FFE/AA=@@@FFFFFFFFFFFFFFFFFFFFFF@FFFFFFFFF/
@M05620:37:000000000-D9766:1:1101:13176:8196 1:N:0:19
AGTGCCAGCTCTCAATCGCACAGGGGACCCAGGGCCTGGCCCCTCCATCCAGAAAACCTATGACCTCACCCGCTACCTGGAGCACCAACTCCGCAGCTTGGCTGGGACCTATGTGAGTATCCAGCGTAGGAATCTGGGAGTTGGGGAGGAGTGAGGAGTTGGGGAAAGACAGTCCTAACCGTGGAGGGTTCTGGTAAATGATGGGGTGAGGAGGGGCTCTTTGGCTCCCACCAGTCCCCCTGTCTGGTCTA
+
ABABAFFFCFFFGFGGGGGGGGHHGGGGGGHHGGGGGGHHFHGHGGHHHHHHEHHHHGHHGHGHHHHHHHHGGEEFHFHHHHHHHHGHGHHHGGGGGHGHGHHGGGHHGFGHHHHHHHHHHHHHHGGGGGHHHHHHHGGGGHHGGGGGGGGHHFHHHGHHHHGGGDHHHHHHHFHHHHHHGGEGFGGGAFGGGGGFGGGGGGGGGGFFFFFFFFAAFFFFFFFFFFFFFFFFFFFFFFFFFFFFFBFFFF/
@M05620:37:000000000-D9766:1:1101:23273:8223 1:N:0:19
AGTGCCAGCTCTCAATCGCACAGGGGACCCAGGGCATGCCCCCTCCATCCAGAAACCCTATGACCTCACCCGCTACCTGGGGCACCACCTCCGCAGCTGGGCTGGGACTTATGTGAGTATCCAGCGTAGGAATCTGGGCGTTGGGGAGGAGTGGGGGGTTGGGGAAAGACAGTCCTAACCGTGGAGGGTTCTGGTAAATGATGGGGGGAGGAGGGGCTCTTTGGCTCCCACCAGTCCCCCTGTCTGGTCTA
+
>3>AAFDFBFFFFGGFFFFCEFFGEAEGEAFFF2E2AA3BBFE0EE25A13BFA33B1B23B5DA533BGC0>//>?3GC1>?/?F1??0F?>A///?3B/?2?E/0F023B333?BF?>FD2@2<//</F11?<F10//>-AHGF.A@../<.<--9;-9@F-AD.A/9/.9BBBF/BFD.;-.;.@AAFFFB/9FF////FFFF---;-.;AB=A-EFFFF9//;A..;9:ABFFFFD=A/;BF/9://
@M05620:37:000000000-D9766:1:1101:22595:8227 1:N:0:19
AGTGCCAGCTCTCAATCGCACAGGGGACCCAGGGCCTGGCCCCTCCATCCAGAAAACCTATGACCTCACCCGCTACCTGGAGCACCAACTCCGCAGCTTGGCTGGGACCTATGTGAGTATCCAGCGTAGGAATCTGGGAGTTGGGGAGGAGTGAGGAGTTGGGGAAAGACAGTCCTAACCGTGGAGGGTTCTGGTAAATGATGGGGTGAGGAGGGGCTCTTTGGCTCCCACCAGTCCCCCTGTCTGGTCTA
+
BBBABFFFCFFFGFGGGFFGGGHCGGGGGGHHGGGGGGHHHHGHGGHHHHHHHHGHHGHGHHFHHHHHHHHGGFGGHHHHHHHHHHHHGHHGGGGGGGHHGHHGEEHHGHHHHHHHHHHHHHHHHGGGGGHHHHHHHHHGFHHHGGGGGFEHHHHHHGHHHHGGGGHHGHHHHHHHHHHHGFEGDGGG;FGGGGGGGGGGGGGGGGFFFFFFFFFFFFFFFFFFFFFFFFFFFFFFFFFFFFFFFFFFFFF
@M05620:37:000000000-D9766:1:1101:27223:8243 1:N:0:19
ACCACACCTTCTACAATGAGCTGCGTGTGGCTCCCGAGGAGCACCCCGTGCTGCTGACCGAGGCCCCCCTGAACCCCAAGGCCAACCGCGAGGAGAGGACCCCGGTGACTGTCCCGGTAGCCCTTCTGCTCCTTCCTGCCCTCCTGCCGCTGCTCCCTTACCTGCTGGCTTTCTCTTCTGTTGTTTTTTGTGGCGCTCTCTTCTGTGCCCTCTGCTTTCTCCTGAGCCTCCTTGGGAATTGTTCGGGTGCG
+
CCCCCCCCFFFFGGGGGGGGGGHHGGGEEGHHHGGGFGGGGHGHHGGGGGGGHHHHHHHGGGGGGGGGGGGHFHHGGGGHGHHHHGGGGGGG/<CG//0/?D/D/A-.1>111>1>-<-.<0////:00=0000:=000=GHHGB009----;0;CG/000/90;900.;.BFFF0000:000;.;/.9-;/..-.;.;F0000900:0;F./0000000000;B:09/9./00;..0/0900;.@9.9.-
@M05620:37:000000000-D9766:1:1101:13782:8244 1:N:0:19
AGTGCCAGCTCTCAATCGCACAGGGGACCCAGGGCCTGGCCCCTCCATCCAGAAAACCTATGACCTCACCCGCTACCTGGAGCACCAACTCCGCAGCTTGGCTGGGACCTATGTGAGTATCCAGCGTAGGAATCTGGGAGTTGGGGAGGAGTGAGGAGTTGGGGAAAGACAGTCCTAACCGTGGAGGGTTCTGGTAAATGATGGGGTGAGGAGGGGCTCTTTGGCTCCCACCAGTCCCCCTGTCTGGTCTA
+
AA>>AFFCAFFFGDGFEFGAE?GCGAEEEFEH0AEEEFHHFHGGGGHHHGHHFGFGGGHBDGFHHEGGHHHGG/>EHGHH>FGHHH0?EFHGEGCEEGFEEHHGGGHHGHHHHHHGHHHHHHHHHGGEGGHHHHHHHG<<EGHHGCACGCC>GBDFCG/GGHGGGFEGGHHHHHHHHGHHGGF@CEGGCFGGFGGGFFGGGGGGGGF@FFFFFF@@@@FFFFFFFFFFFFFFFFFFFFFF@FFFFFFFFF9
@M05620:37:000000000-D9766:1:1101:15521:8249 1:N:0:19
ACCACACCTTCTACAATGAGCTGCGTGTGGCTCCCGCGGAGCACCCCGTGCTGCTGACCGAGGCCCCCCTGAACCCCAAGGCCAACCGCGAGGTGAGTGGCCCGCTACCTCTTCTGGTGGCCGCCTCCCTCCTTCCTGGCCTCCCGGAGCTGCGCCCTTTCTCACTGGCTCTCTCTTCTGCCGTTTTCCGTAGGACTCTCTTCTCTGACCTGAGTCTCCTTTGGAACTCTGCAGGTTTTAGATCGGAAGAG
+
AA1AAAAAFFFFDFG13AFAFGBHAAAE00FGFGF00AEA/EGHHGGEEAEC1BGFHHGE/E/E/EEEGGGFEHHGGGE?FHHHHFGCGGGC?/G1?<?FGHE->@CCHFDDGGFHG0<.<<;-AAEEGFGG9CBBBBBA?FGGEC@@-AFFF;=B@@FFFFFFFFEB-;:FFFF/99FFFF@F?BEFFBFFBABFFFFFBFF/FFBFBFFBFBBFFFFBFB/BBBBFFFFFBBFFF/99BFFBAABEAFF
@M05620:37:000000000-D9766:1:1101:27202:8250 1:N:0:19
ACCACACCTTCTACAATGAGCTGCGTGTGGCTCCCGAGGAGCACCCCGTGCTGCTGACCGAGGCCCCCCTGAACCCCAAGGCCAACCGCTAGGTGATTGGCCCGCTACCTCTTCTGGTGGCCGCCTCCCTCCTTCCTGGCCTCCCGGAGCTGCGCCCTTTCTCCCTGGTTCTCTCTTCTGCCGTTTTCCGGAGGACTCTCTTCTCTGACCTGAGTCTCCTTTGGACCTCTGCAGGTTCTAGATCGGACGAG
+
CCCDCCDDFFFFGGGGGGGGGGHHGGGEGGHHHGGGGGGGGHGHHGGGGGGGHHHHGHHGGGGGGGGGGGGHGHHGGGGHGHHHHGGGG/<??2?22B?F2G/<>@<CHHHD=?D11GC.0<DCGGGHGF<C/DGFCG/CHHF.C:--:-.CB-;DGGGFF900C/C?FG0:BB9FF0BB:F=9AFA9F.-.-;..::BFFFFF0FFFFFFF//0;F00;FF0/00/:0BFFBFFABFFBF00BFA.--:-
@M05620:37:000000000-D9766:1:1101:27112:8257 1:N:0:19
AGTGCCAGCTCTCAATCGCACAGGGGACCCAGGGCCTGGCCCCTCCATCCAGAAAACCTATGACCTCACCCGCTACCTGGAGCACCAACTCCGCAGCTTGGCTGGGACCTATGTGAGTATCCAGCGTAGGAATCTGGGAGTTGGGGAGGAGTGAGGAGTTGGGGAAAGACAGTCCTAACCGTGGAGGGTTCTGGTAAATGATGGGGTGAGGAGGGGCTCTTTGGCTCCCACCAGTCCCCCTGTCTGGTCTA
+
33>AAFFFBFFFGGGGGCGGCEBGFGGGGGHHGGGGGEHFCHGHGGGHFHHFFB3GHGFHHHFHHHCHHHHGGECGHHHHHHHHGHHGGHHHEFGGEGHHGHHGCEHHGHHHHHHHHGGHGHHHHGAEGGHHHHHFHHGFEHHGGGGGGGGFHFHHHGHHHGGGGGHHHHHHHHHHHHHHGGEGGGGG;AFGFGFFGGGGGGGGGGFBFFFFFFBBB?FFFFFFFFFFFFFFFFFFFFFFBFFFFFFFFFF
@M05620:37:000000000-D9766:1:1101:19587:8262 1:N:0:19
AGTGCCAGCTCTCAATCGCACAGGGGACCCAGGGCCTGGCCCCTCCATCCAGAAAACCTATGACCTCACCCGCTACCTGGAGCACCAACTCCGCAGCTTGGCTGGGACCTATGTGAGTATCCAGCGTAGGAATCTGGGAGTTGGGGAGGAGTGAGGAGTTGGGGAAAGACAGTCCTAACCGTGGAGGGTTCTGGTAAATGATGGGGTGAGGAGGGGCTCTTTGGCTCCCACCAGTCCCCCTGTCTGGTCTA
+
ABBBBFFFBFFFGGGGGGGGGGHGGGGGGGHHGGGGGGHHHHGGGGHHHHHHHHHHHGHHHGHHHHHHHHHGGEEFHHHHGGHHHHGHGGHHGGGGGHFHGGHGGGGHGHHFHHHHHHHHHHHHGGGGGGHHFHHHHFGFEGGHGFGGGGEFGHHHHGHHHHGGGGHFHHFGHHFGHHHHGDFCDGDGAFFGGGGGGGGGGGGGGGDFFFFFFBFFFFFFFFFFFFFF?FFDFFFFFFFFFFFFFFFFFFF
@M05620:37:000000000-D9766:1:1101:16404:8280 1:N:0:19
GAGGCTGCTTTGGAAGAAACTCATAGATTACTGCAACAGTTCCCCCTGGACCTGGAAAAGTTTCTTGCCTGGCTTACAGAAGCTGAAACAACTGCCAATGTGCTAACCGTACGGCAAGTCTCCTAGCAGACTCAACAGTCGACCAAGCGCTGCTGCACAACTGGCAAGTCAGTCAGGCATTTCCGCTTTCGCCCTCTTGTGGATCCAATTGACACCTTCTCCGCCTTTGTACTTGTAACTGACAAAACAGG
+
BBBBBBFBFFFFGCGGGGGGGGGHHHFHHHHHHHHHGHHHHHHHHGGGHHHHHHHFGHHHHHHHHHHHHHHHHHHHHHHHHHHHHHDHHHHHHHHGFHHF4BGBHFHFGFE1E1/E/F3BGHH3343B33BB33?B3B3B?/><><0//<?CDH11?11?/?00?>1.>=>GF11>0FHHF0==CEGGG0C..CCHHHH0G?CC0;CFFG0;00;AFFFFG0:CA..9;;FGGFGCFF0CFFFFF..;.:.
@M05620:37:000000000-D9766:1:1101:12244:8303 1:N:0:19
GAGGCTGCTTTGGAAGAAACTCATAGATTACTGCAACAGTTCCCCCTGGACCTGGAAAAGTTTCTTGCCTGGCTTACAGAAGCTGAAACAACTGCCTACAGGATGCTACCCGTAAGGAAAGGCTCCTAGAAGACTCCAAGGGAGTAAAAGAGCTGATGAAACAATGGCAAGTAAGTCAGGCATTTCCGCTTTAGCACTCTTGTGGATCCAATTGAACAATTCTCAGCATTTGTACTTGTAACTGACAAGCC
+
>AAA>AFAFFDDF4BFAGFGGGFHFDGHFGFFGHCGFHHHF55B2EEFEFFHFHGHA3EGFFFDGHHAFGDFFGHBABBFGHBFHB3FBFAHHHHHBFB3F31BBBFBFFGGGEFHF3FBFGFBBFGGEFGDE3BBCGFGADHE<BDGHBCGFGHBGFFHGFGHGDH0CCE?GDH??F1<>G>F<FDAD.DG0=DGH0/GHFGH.<C0;;C0<<GG0;CGF00;C;/0;C0C;;CFGG99FFFFFFGB?AC
@M05620:37:000000000-D9766:1:1101:20046:8313 1:N:0:19
ACCACACCTTCTACAATGAGCTGCGTGTGGCTCCCGAGGAGCACCCCGTGCTGCTGACCGAGGCCCCCCTGAACCCCAAGGCCAACCGCGAGAAGATGCCCAGGTGAGTGGCCCGCTACCTCTTCTGGTGGCCGCCTCCCTCCTTCCTGGCCTCCCGGCGCTGCGCCCTTTCTCCCTGGTTCTCTCTTCTGCCGTTTTCCGTAGGACTCTCTTCTCTGACCTGAGTCTCCTTTGGAACTCTGCAGGTTCTA
+
DDDDDCCCFFFFGGGGGGGGGGHHGFGGHGHHHGGGGGGGGHHHHGGGGGGGHHHHHHHGGGGGGGGGGGGHHHHGGGGHGHHHHGGGGGGGGGHHHHHHHFEGGHF=FGGAHHCC<<AHFFDGF1<GDGGFHCGGDAHGGGGFHFFFBF?GFAEGDF<9A@DF==DFAFFFFB1::<EFFBBB:00B::<BFBBFFFFFDF:.D<</<:B<FB:BBB11<:/::<B:<F1FFFF0FFF:<BFBBFFFF01
@M05620:37:000000000-D9766:1:1101:10630:8318 1:N:0:19
AGTGCCAGCTCTCAATCGCACAGGGGACCCAGGGCCTGGCCCCTCCATCCAGAAAACCTATGACCTCACCCGCTACCTGGAGCACCAACTCCGCAGCGTGGCTGGGACCTATGTGAGTATCCAGCGTAGGAATCTGGGAGTTGGGGAGGAGTGAGGAGTTGGGGAAAGACAGTCCTAACCGTGGAGGGTTCTGGTAAATGATGGGGTGAGGAGGGGCTCTTTGTCTCCCACCAGGCCCCCTGTCTGGTCTA
+
>>>AABBFAFCFFGGGGCFEAABEAEFGFG0AFAEFF/B0BGE/EFCGFH1BDBBG0EFHHBBFCH11FBBEFCEEHHD0GHGC0/F>E>FFEAE////?/<0?//B<E0<<F2B21B>DD@FF0<?CC/1?1?<1F00</011A-<<<CCCC00<CCC/<;@-..::/G/:GH09CB/99C9-9CA?..;9000;CF000C9/:---:9-/B--@-@-;/////:/BFEFB-----;9@-A99F;F/B99
@M05620:37:000000000-D9766:1:1101:15033:8340 1:N:0:19
AGTGCCAGCTCTCAATCGCACAGGGGACCCAGGGCCTGGCCCCTCCATCCAGAAAACCTATGACCTCACCCGCTACCTGGAGCACCAACTCCGCAGCTTGGCTGGGACCTATGTGAGTATCCAGCGTAGGAATCTGGGAGTTGGGGAGGAGTGAGGAGTTGGGGAAAGACAGTCCTAACCGTGGAGGGTTCTGGTAAATGATGGGGTGAGGAGGGGCTCTTTGGCTCCCACCAGTCCCCCTGTCTGGTCTA
+
AA>AAF1CAFFFGDGFGFGGEEGFFEAEEFCG0EEAFFHHFHGEFGBGHF1FB01BFEGFGGGHHGHEHFGEG/>EHDGH0GHHHH0?EGHHGGEGGGGHGHHGGGHHGHFHHHGGHHHFHHFGHGGFGGB>CGHGHC?FEFFFCCFGGACGH0DG0CHHFF?CG.GHFHHFHHHHHBGHGCEGCCB@AFAFGG9FFFGF0CBFFBF@FFFFFF@?@@FFFFFFFFFFF-ABEFFBFFFF@FFFFFFFFFB
@M05620:37:000000000-D9766:1:1101:20213:8365 1:N:0:19
AGGGCCAGCTCTCAATCGCACAGGGGACCAAGGGCATGGCCCCTCCATCCAGAAAACCTATGACCTCACCCGCTACCTGGAGCACCAACTCCGCAGCTTGGCTGGGACCTATGTGAGTATCCAGCGTAGGAATCTGGGAGTTGGGGAGGAGTGAGGAGTTGGGGAAAGACAGTCCTAACCGTGGAGGGTTCTGGTAAATGATGGGGTGAGGAGGGGCTCTTTGGCTCCCACCAGTCCCCCTGTCTGGTCTA
+
111>A>>AAF@3ABG31AAFAECGAAEFF0FGFG//B0BBFGGHGGFF10BBF01BFA01FGFHCD1FHHHGGE/>GFGCBFH/0?>FE0FGGGGGGHHHGHHG/EFHGHHFHFHHGHHHHGG1F/?BCGHHHGFDFHEFGFH1/>.A@<C<C00<CEHHHBGGGGAHHHHHHHHHHGHGGGGG9EG@.CFGGGGGGGGFGGGGGGF@FFFEFF@<?@FFFFFFFFFFFFFFFFFFFFFF?FFFFFFFFFF
@M05620:37:000000000-D9766:1:1101:24798:8395 1:N:0:19
ACCACACCTTCTACAATGAGCTGCGTGTGGCTCCCGAGGAGCACCCCGTGCTGCTGACCGAGGCCCCCCTGAACCCCAAGGCCAACCGCGAGAAGATGAGTGGCCCGCTCCCTCTTCTGGTGGCCGCCTCCCTCCTTCCTGGCCTCCCGGCGCTGCGCCCTTTCTCACTGGTTCTCTCTTCTGCCGTTTTCCGTAGGACTCTCTTCTCTGCCCTGCGTCTCCTTTGGTACTCTGCAGGTTCTAGATCGGAA
+
BBBAABBBCFFFDGCFFGCFG5FHEEEEHGHGEFFEGGGFEHHHHGGFEGGGHHHHHHHGGGGGGGGGGGGHGGHGGGGHEHHHHGG@BC/@DGHH2FGFBFFG0?<@C><FHHGHB11<=0<CHCCF?:;CHHGCCGGC0:CG0C?E.@??CGGGGFFFC/9FBFFFFFF:FFFFFFFFFFFFEF.AFF/BDB.9./FFFFFFFFFFFB/BEF..BFFDFF/B/BF.;B//;B/FFFABFFFFFBBA.:E
@M05620:37:000000000-D9766:1:1101:6285:8397 1:N:0:19
AGTGCCAGCTCTCAATCGCACAGGGGACCCAGGGCCTGGCCCCTCCATCCAGAAAACCTATGACCTCACCCGCTACCTGGAGCACCAACTCCGCAGCTTGGCTGGGACCTATGTGAGTATCCAGCGTAGGAATCTGGGAGTTGGGGAGGAGTGAGGAGTTGGGGAAAGACAGTCCTAACCGTGGAGGGTTCTGGTAAATGATGGGGTGAGGAGGGGCTCTTTGGCTCCCACCAGTCCCCCTGTCTGGTCTA
+
AA>AAFFFBFFFFFGGGGGGGGHHGGGGGGHHGGGGGGHHHHGHGGHHFHHHHHHHHGHHHHHHHHHHHHHGGEGGHHHHHHHHHHHHGHHHGGGGGHHHGHHGGGHHGHHHHHHHHHHHHHHHHGGGDGHHHHHHHHCFGHHHGGEGGECGHFHHHGHHHHGGEGHHHHHHHHHHHHHHGGGGEGGGEGGGGGFGGGGGGGGGGGFFFFFFFFFFFFFFFFFFFFFFFFFFFFFFFFFFFFFFFFFFFFF
@M05620:37:000000000-D9766:1:1101:16051:8425 1:N:0:19
ACCACACCTTCTACAATGAGCTGCGTGTGGCTCCCGAGGAGCACCCCGTGCTGCTGACCGAGGCCCCCCTGAACCCCAAGGCCAACCGCGAGAAGATGCCCAGGTGAGTGGCCCGCTACCTCTTCTGGTGGCCGCCTCCCTCCTTCCTGGCCTCCCGGAGCTGCGCCCTTTCTCACTGGTTCTCTCTTCTGCCGTTTTCCGTAGGACTCTCTTCTCTGACCTGAGTCTCCTTTGGAACTCTGCAGGTTCTA
+
BBBCCCDCFFFFGGGGGGGGGGHHGEGFGGHHHGGGGGGGGHHHHGGGEGGGHHGHHHHGGGGGGGGGGGGHHHHGGGGHGHHHHGGGGGGGGGHHHHHHHHHGGHHHHHGGHHGGGGGHHHHHHHHHHHGHHGGGGGHGHHGHHGGGGGGGGGGGGG-AFGGGGGFFFFFFFFFFFFFFFFFFFFFFFHFFFFFFFFFFFFFFFFFFFFFFFFHFFFFFFFFFFFFFFFFFHHFFFFFFFFFFFFFFFFF
@M05620:37:000000000-D9766:1:1101:26504:8426 1:N:0:19
ACCACACCTTCTACAATGAGCTGCGTGTGGCTCCCGAGGAGCCCCCCGTGCTGCTGACCGAGGCCCCCCTGAACCCCAAGGCCAACCACTAGGCGAGTGGCCCGCTACCTCTTCTGGTGGCCGCCTCCCTCCTTCCTGGCCTCCCGGGGCCTCGCCCTTTCTCGCTGGGTCTCTCTTCTGCCGCTTTCCGTGGGACTCTCTTCTCTGACCTGAGTCTCCTTTGGACCTCTGCAGTGTCTCTGTCGGGCCAG
+
>A>1A1AAFFFFGGGF3FGBG1FBEG0B00BF1AFA0AE//B/BEGEFEAE>1@F@FGHG/E/>F/>EGGGB11?EEF/?//?F/FC/?1B1B0>//BCFEC/</<<AH11<=11111FAH.-@-:.:E//;G0GH0G:.:0.;E.-9:--...--9-/;B9/------;;-/BF//9/9//9----//-/--99--9;/:9/////;9/BF/99;9/9/;/;B//-;9//;//99;B////9B-;;--9E
@M05620:37:000000000-D9766:1:1101:11233:8430 1:N:0:19
ACCACACCTTCTACAATGAGCTGCGTGTGGCTCCCGAGGAGCACCCCGTGCTGCTGACCGAGGCCCCCCTGAACCCCAAGGCCAACCGCGAGAAGATGCCCAGGTGAGTGGCCCGCTACCTCTTCTAGTGGCCGCCTCCCTCCTTCCTGGCCTCCCGGCGCTGCGCCCTTTCTCACTGGTTCTCTCTTCTGCCGTTTTCCGTAGGACTCTCTTCTCTGACCTGAGTCTCCTTTGGAACTCTGCAGGTTCTA
+
BBBABBBBFFFFGGGGGGFFGDHHGEEBAEHHGGGEDFGGGHHHHGGGGGGGGHGHHHHECGGGGEGGGGGGHHHGGGGHFFHHHGDEGGCCFGHFDGGHHGHGHHHHHHGGHGGGGGGHHHHHHH0=DFCGHGGGGGHGHHGHGHGGGGGGGGGGGG-AFGFFFFFFFFFFFFFFFFFFFFFFFFFFFFFFFFFFFFFFFFFFFFFFFFFFFFFFFFFFFFFBFFFEFFFFFFFFFFFFFFFFFFFFFFF
@M05620:37:000000000-D9766:1:1101:24659:8432 1:N:0:19
GAGGCTGCTTTGGAAGAAACTCATAGATTACTGCAACAGTTTCCCCTGGACCTGGAAAAGTTTCTTGCCTGGCTTACAGAAGCTGAAACAACTGCCAATGTGCTACCCGTAAGGAAAGGCTCCTAGAAGACTCCAAGGGAGTAAAAGAGCTGATGAAACAATGGCAAGTAAGTCAGGCATTTCCGCTTTAGCACTCTTGTGGATCCAATTGAACAATTCTCAGCATTTGTACTTGTAACTGACAAGCCAGG
+
AAAAA>>AFFBFGGGGCGGG1FFGDFFGHHHHHHH1BBFAD2DGHHFGABGGHGFGGHHHGDGHFHGHHHHHHHAFGHGHHHHBFFHHH0GHHHHGGGHHHHGHHHHHGEGEBGFGCCGGBGGHGHGHGFHHHHHHHGEGGCGFBGFFGHHHHDGFHFFFHGGHHHHG??GHGHHHGHHFGHGGECGF.1<=1<GHGGHGGGHGGFFCDGHHFGFGCCFHC;;CGHGHGCGHCGCCFFGFBBBFFCEAFGF
@M05620:37:000000000-D9766:1:1101:16699:8465 1:N:0:19
AGTGCCAGCTCTCAATCGCACAGGGGACCCAGGGCCTGGCCCCTCCATCCAGAAAACCTATGACCTCACCCGCTACCTGGAGCACCAACTCCGCAGCTTGGCTGGGACCTATGTGAGTATCCAGCGTAGGAATCTGGGAGTTGGGGAGGAGTGAGGAGTTGGGGAAAGACAGTCCTAACCGTGGAGGGTTCTGGTAAATGATGGGGTGAGGAGGGGCTCTTTGGCTCCCACCAGTCCCCCTGTCTGGTCTA
+
1A>AAFDFAFFDEGGB1FFFAEGHEGGGAEHHGGCE/AGC0FEFFGFH1FGFDA1FGFBGGHBHGH1GHHHGGG@EHHHEGHHE0FGHGBGHGCEE/0GHEHFFA/GFGHGHHHFFFF>G2FFHC@<?CADGFGDHDC?<?GGF@-FCGFEGFGDCGCHFHHGCEGHGFCGHHBGHHGH.-CE@GGG@.;FGGGFFGGGGGGGFGGF@FFFFFF@@-9AFF/99:/9EFFFB?ABB/9AF;AFFFFB9BF9
@M05620:37:000000000-D9766:1:1101:14911:8499 1:N:0:19
ACCACACCTTCTACAATGAGCTGCGTGTGGCTCCCGAGGAGCACCCCGTGCTGCTGACCGAGGCCCCCCTGAACCCCAAGGCCAACCGCGAGGCGAGTGGCCCGTTACCTCTTCTGGTTGCCGCCTCCCTCCTTCCTGGCCTCCCGGCGCTGCGCCCTTTCTCCCTGGTTCTCTCTTCTGCCGTTTTCCGTCGGACTCTCTTCTCTGACCTGCGTCTCCTTTGGCCCTCTGCAGGTTCTCGCTCGGTCGAG
+
BBAABBBBFFFFGGGGFGGGG5FGGAEBE2GGFGGDGEGCGHHHHGGGGFGGHHGHHHHGGEEGGDGGGGEGHGHGGGGE/?GHHGEEGG@@B/<><><FEHGD-><CGHFGGFHHBG0CC0-@C..;:CFFHFHGFF/.CFFGGG-@?B==AB;A@BFBF9/;FBBE9BFFFFFBFFFFFB@D.B9/9:9;9-9@=BFFFFFF/:BFFFFF.-;BDBBBFFBF/;9EFB/B99FFBFF/9..EBB.;-@=
@M05620:37:000000000-D9766:1:1101:19250:8500 1:N:0:19
ACCACACCTTCTACAATGAGCTGCGTGTGGCTCCCGAGGAGCACCCCGTGCTGCTGACCGAGGCCCCCCTGAACCCCAAGGCCAACCGCGAGAAGATGCCCAGGTGAGTGGCCCGCTACCTCTTCTGGTGGCCGCCTCCCTCCTTCCTGGCCTCCCGCCGCTGCGCCCTTTCTCACTGGTTCTCTCTTCTGCCGTTTTCCGTAGGACTCTCTTCTCTGACCTGAGTCTCCTTTGGAACTCTGCAGGTTCTA
+
CCCCCCCCFFFFGGGGGGGGGGHHGGGGHGHHHGGGGGGGGHHHHGGGFGGGGHHHHHHGGGGGGGGGGGGHHHHGGGGHGHHHHGGGGGGGGGHHHHHCH=/??GHCGHA=GH-AC@@FFHHFFHDBGH?FGFDDAFGGFGD/0;:00/9C0FEGA--;AD-.@FFFAFFFFFBFFB/BFFFFFFF09BF0B99.FFFB?09.:FFFFFFFFFFFF009B0//:0:BFF0FF0990:BBFB090?FFFF0
@M05620:37:000000000-D9766:1:1101:9713:8523 1:N:0:19
AGTGCCAGCTCTCAATCGCACAGGGGACCCAGGGCCTGGCCCCTCCATCCAGAAAACCTATGACCTCACCCGCTACCTGGAGCACCAACTCCGCAGCTTGGCTGGGACCTATGTGAGTATCCAGCGTAGGAATCTGGGAGTTGGGGAGGAGTGAGGAGTTGGGGAAAGACAGTCCTAACCGTGGAGGGTTCTGGTAAATGATGGGGTGAGGAGGGGCTCTTTGGCTCCCACCAGTCCCCCTGTCTGGTCTA
+
ABAABFFFCFFFGGGGGGGGGGHHGGGGGGHHGGGGGGHHHHGGGGHHHHHHHFHHHGHGHHFHHHHHHHHGGFGGHHHHGHHHHHHHGHHHGGGGGHHHGHHGGGHHGHGHHHHGHHHHHHHHHGGDGDH2GHHHGHGGGGHFGGEDGGEHHHHHHGHHHHGGGGHHHHHHHHHHHHHHGFFGGGGGCFGGGGFBFGGGGGGGGGFFFFFFFFFFFFFFFFFFFFFFFFFFEFFFFFFFFFFFFFFFFFB
@M05620:37:000000000-D9766:1:1101:7500:8565 1:N:0:19
ACCACACCTTCTACAATGAGCTGCGTGTGGCTCCCGAGGAGCACCCCGTGCTGCTGACCGAGGCCCCCCTGAACCCCAAGGCCAACCGCGAGAAGATGAGTGGCCCGCTACCTCTTCTTGTGGCCGCCTCCCTCCTTCCTGGCCTCCCGGCGCTGCGCCCTTTCTCACTGGTTCTCTCTTCTGCCGTTTTCCGTAGGACTCTCTTCTCTGCCCTGCGTCTCCTTTGGAACTCTGCAGGTTCTAGATCGGAA
+
BBBBBBB3FFFFGGGGGGBGGGHHGGGBAEHHHFFFDFFGGHHHHGGFFGGGHHHHHHHEGCGGGGGGGGGGGHHGGGGHGHHHHGGGGGBCGGHFGHGGHHGF0?>@F<CHHHHHHH1>GCAHHGFGG:GEHHGHHHHHFHHHHHGGGG-BGGGGGBFFBFFFFFBFFFFFFFFFFFFFFFFFFFDFFFFFFFFFFFFFFFFFF/FFFF/FFFF.;ADAFFFFFFF/BFFFFFFFFFFFFF/BFF/ADAE
@M05620:37:000000000-D9766:1:1101:6895:8568 1:N:0:19
AGTGCCAGCTCTCAATCGCACAGGGGACCCAGGGCCTGGCCCCTCCATCCAGAAAACCTATGACCTCACCCGCTACCTGGAGCACCAACTCCGCAGCTTGGCTGGGACCTATGTGAGTATCCAGCGTAGGAATCTGGGAGTTGGGGAGGAGTGAGGAGTTGGGGAAAGACAGTCCTAACCGTGGAGGGTTCTGGTAAATGATGGGGTGAGGAGGGGCTCTTTGGCTCCCACCAGTCCCCCTGTCTGGTCTA
+
>1>>AD@FAFFFDFGDGGGGGGFGGCFEAEHHBEEGGCAGEGGHGGHHBGHHHFHHHGHHHHHHGGGHHHHGG>FGHHHHGHHHHHC/EGHGFGCGGHHHGHHGGGHHGHHHHHHHHHHHHHHHHGGCCGHGHHHHHHFGGHHHGGGGGCEHHGHHGGHHHHGGGGHHGHFHHHHHHHHHGGGGBGGGGGGGGGFGGGGGGGGGGGF@FFFFFF@@@@FFFFFFFFFFFFFFFFFFFFFF@FFFFFFFFFB
@M05620:37:000000000-D9766:1:1101:12387:8579 1:N:0:19
GAGGCTGCTTTGGAAGAAACTCATAGATTACTGCAACAGTTCCCCCTGGACCTGGAAAAGTTTCTTGCCTGGCTTACAGAAGCTGAAACAACTGCCAATGTGCTACCCGTAAGGAAAGGCTCCTAGAAGACTCCAAGGGAGTAAAAGAGCTGATGAAACAATGGCAAGTAAGTCAGGCATTTCCGCTTTAGCACTCTTGTGGATCCAATTGAACAATTCTCAGCATTTGTACTTGTAACTGACAAGCCAGG
+
BBCCBBFCFFFFGGGGGGGGGGHHHHHHHHHGHHGHFHHHHGHHHGGGHHHHHHGGBFHHGHHHHHHHHHHHHHHGHHHHHHHHHGGHHHHHHHHHHHHHHHHHHHHHGFGGHHHHHGHGGHGHHGHHHHHHHHHHHFGHGCGHHHHGHHHHHBGFFHHHHHGHHHHG??GHHFHHGHHHFHHHEGD?FDDG1DGHDDFHHGGFGHGCFHHHHHHHFFHHC<;GHHHHGHHHGFFFB0FFFFBFGFEEGGG
@M05620:37:000000000-D9766:1:1101:14827:8583 1:N:0:19
ACCACACCTTCTACAATGAGCTGCGTGTGGCTCCCGAGGAGCACCCCGTGCTGCTGACCGAGGCCCCCCTGAACCCCAAGGCCAACCGCGAGGTGAGTGGCCCGCTACCTCTTCTGGTGGCCGCCTCCCTCCTTCCTGGCCTCCCGGAGCTGCGCCCTTTCTCACTGGTTCTCTCTTCTGCCGTTTTCCGTAGGACTCTCTTCTCTGACCTGAGTCTCCTTTGGACCTCTGCAGGTTCTAGATCGGCCGAG
+
CCCCCCCCFFFFGGGGGGGGGGHHGFGEHGHHHGGGGGGGGHHHHGGGGGGGHHHHHHHGGGGGGGGGGGGHHHHGGGGHGHHHHGGGGGGGG??GHFHGGHHGDCGGHHHHHHHHHG0CGHGGGGGHGHHGHHHHHHGHHHHGGGG-AFGGGGGGGGGGGFF/BFFFFFFFFFFFFFFFFFFFFFFFFFFADFFFFFFFFFFFFFFFFFFF/FFFFFFFFFFFF/BFFFFFFFFFFFFBF/BFFF-.@DF
@M05620:37:000000000-D9766:1:1101:11546:8596 1:N:0:19
GAGGCTGCTTTGGAAGAAACTCATAGATTACTGCAACAGTTCCCCCTGGACCTGGAAAAGTTTCTTGCCTGGCTTACAGAAGCTGAAACAACTGCCAATGTGCTACCCGAACGGAACGGCACCTAGCAGCCTACAAAAGAATCCAAGCGCAGATGCACCACTAGCAAATAAGTCAGGCATTTACGATTTCGCCCTCTTGAGGATCCAATTGACCACTTCTCAGCATTTGTACTTATAACTGACAAGCAAGG
+
CCCDDDFCFFFFGGGGGGGGGGHHHHHHHHHHHHHHHHHGHHHHHGGGHHHHHHHGHHHHFHHHHHHHHHHHHHHHHHHHHHHHHHGHHHHHH3FGBGHHHGHDGGHH1/>>>E////?////?333D22?F222?202/022@>@F=/</>>111111?<F01>>1111<1>1>DGF<0<D0=E.<..0:E:ECHGHH0:/C//;BFBFFF0;FE00;;00;0C:FFGFGFBF0:;00::::BB..;BFF
@M05620:37:000000000-D9766:1:1101:10013:8624 1:N:0:19
ACCACACCTTCTACAATGAGCTGCGTGTGGCTCCCGAGGAGCACCCCGTGCTGCTGACCGAGGCCCCCCTGAACCCCAAGGCCAACCGCGAGGTGAGTGGCCCGCTACCTCTTCTGGTTGCCGCCTGCCTCCTTCCTGTCCTCCCGGCGCTGCGCCCTTTCTCCCTGGTTCTCTCTTCTGCCGTTTTCCGTCGGACTCTCTTCTCTGACCTGCGTCTCCTTTGGACCTCTGCAGGTCCTCGATCGGACGAG
+
BBAABBBBFFFFGGGBEGGFGFHFGGGFHEFFCFGGFGG?EHHHHGGGGGGGHHHHGHHGEGGGGGGEGGGGCGHGGGGHEHHHHGG@FFGGF<?FGGHFFH/@>>@CHHFGDHHHE=BAGD?CFG.<CGHHFHFFHG:CGFHH.:-999-BDDGGGFFFFFF/FFFEFFFBFFFBFBFBBFF.DFF/BABFFA;-=BFFFFFF9BF/BFFB.9DFFFFEFBFF/;BFF//9/BF9/;9/999A@A.-;-9
@M05620:37:000000000-D9766:1:1101:26110:8652 1:N:0:19
GAGGCTGCTTTGGAAGAAACTCATAGATTACTGCAACAGTTCCCCCTGGACCTGGAAAAGTTTCTTGCCTGGCTTACAGAAGCTGAAACCACTGCCAATGTGCTACCCGTAAGGAAAGGCTCCTAGAAGACTCCAAGGGAGTAAAAGAGCTGATGAAACAATGGCAAGTAAGTCAGGCATTTCCGCTTTAGCACTCTTGTGGATCAAATTGAACAATTCTCAGCATTTGTACTTGTAACTGACAAGCCAGG
+
AABBBACAFFFFGGGGCGGBBB4F5DFGHFHGHHA4BBGFFGGHHGGGGHHHHFHHHHBHHHHHGHHHHHHHHHFFHHHHHHHHHEFHH1BFGHHHHBHHFEGH4DHHG1EEBFG?GAG/BFFGGGHFGGHHC3BEGEGGG?F1BFDFGHDHHGHFHH@<F@@1FHHGDGHHHGHHHHHHHHBFEGDACG1GDHGHGFGDG?GGG.<GFFHHHHHFGGGH0<0CCCC;CGGCC00;BBFFFGGFF.CAFFG
@M05620:37:000000000-D9766:1:1101:16225:8656 1:N:0:19
GAGGCTGCTTTGGAAGAAACTGACAAGCCAGGGACAAAAGATCGGAAGAGCACACGTCTGAACTCCAGTCACTACGGAGAATCTCGTATGCCGTCTTCTGCTTGAAAAAAAAAAAAAAAAAACAAAAAAAAAATGAAAAAAGAAAAAATAAGAGTAAAGAAACAATGAGAAAAGGAATAAAAAAACACACAAACAAAAGAAATAAAAAGCTAAGCAAAGAGAACAATAGGAGACAGTTGCGATTCAACGGC
+
3AAAB?FAFFFFGFGF44FGGFBBEAFGG4BGGFG2F22BFFFH?DEGAGHHHGHGFHFGGHHGHHCFGHGFH5?BE110BD@4@CCFBHFHG1EGFHHHGHHF0BGHH@EF/B/////---....<.<@---.09000.-...//.9.00/////////.///.9/////9./..///////--............./9.//9////..//////99/9..///.//////..9.////--..:/;/.--
@M05620:37:000000000-D9766:1:1101:17539:8668 1:N:0:19
ACCACACCTTCTACAATGAGCTGCGTGTGGCTCCCGAGGAGCACCCCGTGCTGCTGACCGAGGCCCCCCTGAACCCCAAGGCCAACCGCGAGAAGATGAGTGGCCCGCTACCTCTTCTGGTGGCCGCCTCCCTCCTTCCTGGCCTCCCGGCGCTGCGCCCTTTCTCACTGGTTCTCTCTTCTGCCGTTTTCCGTAGGACTCTCTTCTCTGACCTGCGTCTCCTTTGGCACTCTGCAGGTTCTAGATCGGAA
+
BBBBBBBBFFFFGGGGGGGGGGHHGEGEDEHHHGGGGGEGGHHHHGGGGGGGHHHHHHHGGGGGGGGGGGGHHHHGGGGHGHHHHGGGGGFGGGHHHHFHHHGGFHGGG-AGHHHHHH1FHGDHHGGGGDHGHHGHHHHHBGHHHHGGGGFGGGGGFFFFFFFFFFFFFFFFFFFFFFFFFFFFFFFFFFFFFFFFFFFFFFFFFFFFFF/FFFF.BFFFFFFFFFF/BFFFFFFFFFFFFFBFFFFFF.A
@M05620:37:000000000-D9766:1:1101:5447:8670 1:N:0:19
ACCACACCTTCTACAATGCGCTGCGTGTGGCTCCCGAGGAGCACCCCGTGCTGCTGACCGAGGCCCCCCTGAACCCCAAGGCCAACCGCGCGAAGATGAACCCAGGTGCGTGGCCCGCTCCCTCTTCTGGTGGCCGCCTCCCTCCTTCCTGGCCTCCCGGCGCTGCGCCCTTTCTCACTGGTTCTCTCTTCTGCCGTTTTCCGTTGGACTCTCTTCTCTGCCCTGCGTCTCCTTTGGAACTCTGCCGGTTC
+
BBBABBBAFFFFGGGFGGCEGCGGGEFAA2FHFAFE2EGGGHHHHGG?EAEGFHFHHHG00EEEGEGGGGGFGGHGGGGHGFHHEFDCGG?<BGDD1GDFHHGCGGHG1AFGGGFGG-<-CEGHHF::GHGH?HHGG?D9EGGG.9;FFFGGGGGFE9;BDF-9>DAADF=BFFFFFFBBBFFFFFF/;BFFFF:;;AFEFBDF/;ABFFFFFFF/9BFF/F.99.@.;.;BBFFFFFFFF/:FB/;@@D.
@M05620:37:000000000-D9766:1:1101:16259:8710 1:N:0:19
ACCACACCTTCTACAATGAGCTGCGTGTGGCTCCCGAGGAGCACCCCGTGCTGCTGACCGAGGCCCCCCTGAACCCCAAGGCCAACCGCGAGAAGATGAGTGGCCCGCTACCTCTTCTGGTGGCCGCCTCCCTCCTTCCTGGCCTCCCGGAGCTGCGCCCTTTCTCACTGGTTCTCTCTTCTGCCGTTTTCCGTAGGACTCTCTTCTCTGACCTGAGTCTCCTTTGGAACTCTGCAGGTTCTAGATCGGAA
+
ABAABABBFFFFGGGGGGGGGBGHFBEBGGHHHGGGGGG?EHHHHGGGEEGEGGHHHHHGGGGGGGGGGGGFGGHFGGGFFHHHAGGGGDCGCFHGHBGHFHGGHHGGGGGHHHHHHHFHHHGHHGGGGFHGHHGHHHHHHHHHHFGGGG@FFGGGGGGGGGGFFFFFFFFFFFFFFFFFFFFFFCDFFFFFFFFFFEFFFFFFFFFFFFFFFFF/BBFFFFFFFFFFFFFFFFFFFFFFFFFFFFFFFFE
@M05620:37:000000000-D9766:1:1101:22145:8747 1:N:0:19
AGTGCCAGCTCTCAATCGCACAGGGGACCCAGGGCCTGGCCCCTCCATCCAGAAAACCTATGACCTCACCCGCTACCTGGAGCACCAACTCCGCAGCTTGGCTGGGACCTATGTGAGTATCCAGCGTAGGAATCTGGGAGTTGGGGAGGAGTGAGGAGTTGGGGAAAGACAGTCCTAACCGTGGAGGGTTCTGGTAAATGATGGGGTGAGGAGGGGCTCTTTGGCTCCCACCAGTCCCCCTGTCTGGTCTA
+
AAAAAFFBAFFFGGGGGGGCGGHHGGGGGGHHFEGGEFHHHHGHGGHHHHHHHFHHHGHHHHHHHBHHHHHGG>EFHHHH2GHHHHHAFHFHFGGGGHHHGHBFGGHHGHHHHG3FGHHHHHHHHGGGGGFHHHHHHHCGGHHHGGGGGACGHBGHCGHHHFGGGDHHEHFHHHHHFHHHGGGGDGGGCFFGGGGFFGGGGGGGGGFFFFFFFFFFFFFFFFFFFFFFFFFFFFFFFFFFFFFFFFFFFFB
@M05620:37:000000000-D9766:1:1101:14659:8752 1:N:0:19
ACCACACCTTCTACAATGAGCTGCGTGTGGCTCCCGAGGAGCACCCCGTGCTGCTGACCGAGGCCCCCCTGAACCCCAAGGCCAACCGCGAGAAGATGCCCAGGTGAGTGGCCCGCTACCTCTTCTTGTGGCCGCCTTCCTCCTTCCTGGCCTCCCGGAGCTTCGCCCTTTCTCACTGGTTCTCTCTTCTGCCGTTTTCCGTAGGACTCTCTTCTCTTACCTTGGTCCCCCTTTGAACCCTGCAGGTTCTT
+
BBBBBBBBFFFFGGGGGGGGGGHHGFGEHGHHHGGGGGGCGHHHHGGGGGGGHGHHHHHGGGGGGGGGGGGHHHHGGGGHGHHHGGGGGGDGGGHHGH2GH2/F111<?1??GH-?--->1<0=0<0==<CCC-CG..<G00C/G0C00C.F09EG.B--;./;-;=D-BF////;/9B:F////9/;////;-.;FF/F./..;/9/////;//////;F////;//.;.;F/;/;/......9;9B//9
@M05620:37:000000000-D9766:1:1101:22254:8766 1:N:0:19
ACCACACCTTCTACAATGAGCTGCGTGTGGCTCCCGAGGAGCACCCCGTGCTGCTGACCGAGGCCCCCCTGAACCCCAAGGCCAACCGCGAGGTGAGTGGCCCGCTACCTCTTCTGGTTGCCGACTCCATCCTTCCTGGCCTCCCGGAGCTGCGACCTTTCTCCCTGGTTCTCTCTTCTGCCGTTTTCCGTCGGACTCTCTTCTCTGACCTGAGTCTCCTTTGGACCTCTGCAGGTTCTAGCTCGGCCGAG
+
AAA1AAAAFFFFGGGGAGG1F1FHGEABE0FGAFF0EEEGGHHHHGGGGCGGHHHFHHHGEGEEGCGGGGE0GFHGGGEH/<GHHGA<CCG@B/<<?F?FFHHG/><AHDH<GH1<11<.<D-@@@CGFGCH0CGHH0/:.:GHGC@--9.9C--9A.FBF0;FFFF-//B/9FBBFFB/;F@9A9A;BBFF@<>@@FBFFBFFBFFEFBF-/9FFFFFFFFBB/;FBFF///9A:;BF/;BFFB@AB--@
@M05620:37:000000000-D9766:1:1101:22265:8784 1:N:0:19
ACCACACCTTCTACAATGAGCTGCGTGTGGCTCCCGAGGAGCACCCCGTGCTTCTGACCGAGGCCCCCCTGAACCCCAAGGCCAACCGCGAGAAGATGAGACAGCGACCCCCTCCGTCGGCTGCTGCCCGCCTTCCTCGCTCCTCGGATCCCCGCCCTGCGCCATTGCTCCTTTCTTCTGTCGTCTTCCGTATTACGCCCTTCTCTCATCTGAGCCTCGTTTCTCAGTATGCAGTCTTTAGATCCTAAAAG
+
AAAABAABFFFFGGGGGGCGFEGFFEAEF?GHFGFGAEGG2GHHHGGGABEF5DBEGFHGGE0EFDEGGGGFHFFEGGFE/EGHHEE<ECF@//?2?F222222//<>/-.->E....<-<.<C00:C:.-A..CFBF.-..;/;..;.-//.-@-9@..--;;.;:/9/9//////;///;.;.;.;BDF..//;.:--;:9BFFFF/;/////9/9..;AB//;/;/;B///;9;///99;//9/;/9/
@M05620:37:000000000-D9766:1:1101:23748:8799 1:N:0:19
AGTGCCAGCTCTCAATCGCACAGGGGACCCAGGGCCTGGCCCCTCCATCCAGAAAACCTATGACCTCACCCGCTACCTGGAGCACCAACTCCGCAGCTTGGCTGGGACCTATGTGAGTATCCAGCGTAGGAATCTGGGAGTTGGGGAGGAGTGAGGAGTTGGGGAAAGACAGTCCTAACCGTGGAGGGTTCTGGTAAATGATGGGGTGAGGAGGGGCTCTTTGGCTCCCACCAGTCCCCCTGTCTGGTCTA
+
AB>ABFFFCFFFGGGGGGGAFCHCGEEGGGHHFEGGGGHHHHGHGGHHHGHHHHHFHFHHGFGHHFGHHHHGG>EEHHHHBFHHHH1?EFHHEGGGGHHHGHHGGGHHGHHHHHHHHHHHHHHHHGGGGGHHHHHHHHAFGHHHGGEGGDCGHDGHHGHHHHGGGG.GHHHHHHHHHHHHGGGGDFGGEGGGGGGGGGGGGGGGGGFFFFFFFFFFFFFFFFFFFFFFFFFFFFFFFFFFFFFFFFFFFFF
@M05620:37:000000000-D9766:1:1101:23760:8814 1:N:0:19
AGTGCCAGCTCTCAATCGCACAGGGGACCCAGGGCCTGGCCCCTCCATCCAGAAAACCTATGACCTCACCCGCTACCTGGAGCACCAACTCCGCAGCTTGGCTGGGACCTATGTGAGTATCCAGCGTAGGAATCTGGGAGTTGGGGAGGAGTGAGGAGTTGGGGAAAGACAGTCCTAACCGTGGAGGGTTCTGGTAAATGATGGGGTGAGGAGGGGCTCTTTGGCTCCCACCAGTCCCCCTGTCTGGTCTA
+
>AAABDFFBFFFGGFGGCFFG?GDFFGGGFEHGGFFFEGHHHGHGGHHHHFHFHGGHGHHHHFHHHHFHHHGGGEGHHHGHHHCGGHHGFHHGF/EFFHHGHHFEEHHGHHHGHHHHHHHHHHHHGAEFGHHHHHHHHHGGHHHGGGGGGGHHHHHGEGHHHGGFGHHHHHHHHHHHHHHGAEGGGGG;CGGGGFGGGGGGGGGGGDFFFFFFFFFFBFFFFFFFFFFFFFFFFFFFFFFFFFFFFFFFFB
@M05620:37:000000000-D9766:1:1101:6167:8868 1:N:0:19
AGTGCCAGCTCTCAATCGCACAGGGGACCCAGGGCCTGGCCCCTCCATCCAGAAAACCTATGACCTCACCCGCTACCTGGAGCACCAACTCCGCAGCTTGGCTGGGACCTATGTGAGTATCCAGCGTAGGAATCTGGGAGTTGGGGAGGAGTGAGGAGTTGGGGAAAGACAGTCCTAACCGTGGAGGGTTCTGGTAAATGATGGGGTGAGGAGGGGCTCTTTGGCTCCCACCAGTCCCCCTGTCTGGTCTA
+
ABABAFFFCFFFGGGGGGGCGCHHGGGGGGHHFFGGGGHHHHGHGGHHHHHHHHHHHGHGHHHHHHHHHHHGG>FFHHHHHHHHHHG?EHHHGGGGGHHHGHHGGGHHGHHHHHHHHHFHHHHHHGEDDGHHHHHHHHHGGHHHGGGGG?EFGGHHHGHHGHGGGGGHHHHFHHHHHHHHGGGGDGGGEGGFGGCFGGFGFFGGGGFFFFFFFFFFFCFFFFFFFFFFFFFFFFFFFFFFFFFFFFFFFF0
@M05620:37:000000000-D9766:1:1101:19172:8880 1:N:0:19
ACCACACCTTCTACAATGAGCTGCGTGTGGCTCCCGAGGAGCACCCCGTGCTGCTGACCGAGGCCCCCCTGAACCCCAAGGCCAACCGCGAGAAGATGAGTGGCCCGCTACCTCTTCTGGTGGCCGCCTCCCTCCTTCCTGGCCTCCCGGAGCTGCGCCCTTTCTCACTGGTTCTCTCTTCTGCCGTTTTCCGTAGGACTCTCTTCTCTGACCTGAGTCTCCTTTGGAACTCTGCAGGTTCTAGATCGGAA
+
AB?ABBBBFFFFGGGG5AFGGGFH?FGGHGHHHGG2AAEGGHAGHGGGEEGEEHGHHHHGGGCEFGCEGGGGHHHGGGGHGHHHHGGGGGGGGGHHHHHGHGGGHHCGGGGHHHHHHHHHHHGHHGGGGGHGHHGHHHHHHHHHHHGGGGGGGGGGGGGGGGGFFFFFFFFFFFFFFFFFFFFFFBDFFFFFFFFFFFFFFFFFFFFFFFFFFFFFFFFFFFFFFFFFFFFFFFFFFFAFFFFFFFFFFFE
@M05620:37:000000000-D9766:1:1101:17226:8884 1:N:0:19
ACCACACCTTCTACAATGAGCTGCGTGTGGCTCCCGAGGAGCACCCCGTGCTGCTGACCGAGGCCCCCCTGAACCCCAAGGCCAACCGCGACGCGAGTGGCCCGTTACCTCTTCTCGTCTCCGCCTCCCTCCTTCCTGTCCTCCCGTCGCTGCGCCCTTTCTTCCCGGTTCTCTCTTCTGCCGTTTTCCGTCGGACTCTCTTCTCTGACCTGAGTCTACTTTGGATCTCTGCAGGTCCGCGCTCGGATCAG
+
A>>AB@ABFFFFGGGDBAGGFGFGEFEEG2GHHGG2EEG?GHHHHGEGEAEEGFFGHHFGGGCGEGEGGGGHHHEEGGGHGHHHFGGGGCD>//>>//>F.0.D-0.<<0000=G0.<../0....;:EC/C/09;090CFGB/C?..-9;E.-@.-9BBBB//9..-9:.B/;//;FF///99./9/9./.9----9///;:F/B//9BFB/.;///9B9BB///;/B//B/9A;/B-;--9.9B..-.9
@M05620:37:000000000-D9766:1:1101:19153:8884 1:N:0:19
ACCACACCTTCTACAATGAGCTGCGTGTGGCTCCCGAGGAGCACCCCGTGCTGCTGACCGAGGCCCCCCTGAACCCCAAGGCCAACCGCGAGAAGATGAGTGGCGCGCTCCCTCTTCTAGTGGCCGCCTCCCTCCTTCCTGGCCTCCCGGCGCTGCGCCCTTTCTCACTGGTTCTCTCTTCTGCCGTTTTCCGTAGGACTCTCTTCTCTGTCCTGCGTCTCCTTTGGCACTCTGCAGGCTCTAGATCGGAA
+
BBBABBBBFFFFGGGGGGGGGFHHGAEBEEGHEGGGGGGGGHHHHGGGEFGGHHGHHHHGGGGGGEGGGGGFHFHGGGFHEEHHHGFECFGFCGHGDGFF22//</><<.>.0FGGHH0000.<<<-:A.:;CGDGFCGF0/CFG.CFA?-;A?9D@=AFFBFB9B/BB/.F////9BBFFFB/B;9AFA//./;;ABBFFF/BFFFFF//;9F9/-A=AFFFFEFF//B.9B///BA.;AF//BBBE..:
@M05620:37:000000000-D9766:1:1101:11557:8904 1:N:0:19
ACCACACCTTCTACAATGAGCTGCGTGTGGCTCCCGAGGAGCACCCCGTGCTGCTGACCGAGGCCCCCCTGAACCCCAAGGCCAACCGCGAGGGGAGTGGCCCGCTACCTCTTCTGGTGGCCGCCTCCCTCCTTCCTGGCCTCCCGGCGCTGCGCCCTTTCTCACTGGTTCTCTCTTCTGCCGTTTTCCGTCGGACTCTCTTCTCTGACCTGCGTCTCCTTTGGAACTCTGCAGGTTCTAGATCGGACGAG
+
AAAAAAAAFF@DFGGFFFG111A1EAAEFCHGCFGEEGG?FHHHHGCG/BEEHE1BGFEECEGGGA@EGGGCHCCEGGEF/EGEFF?<C<B<@//C@/FG/0G?><<AHHHHHHHGF</<G.<@CC:CEHHGHHGGGB/;.CFGGB--;A=@F?=9@=FFFFF/BFF-/;F/B/9FFFFFB/@BF/EBF?B-@@-@=FFFFFFFFFFEFFFF-9A@F-BFFFFF///;FFBFFFFFF/F9FFFFFF----9
@M05620:37:000000000-D9766:1:1101:7585:8909 1:N:0:19
GAGGCTGCTTTGGAAGAAACTCATAGATTACTGCAACAGTTCCCCCTGGACCTGGAAAAGTTTCTTGCCTGGCTTACAGAAGCTGAAACAACTGCCAATGTGCTACCCGTAAGGAAAGGCTCCTAGAAGACTCCAAGGGAGTAAAAGAGCTGATGAAACAATGGCAAGTAAGTCAGGCATTTCCGCTTTAGCACTCTTGTGGATCCAATTGAACAATTCTCAGCATTTGTACTTGTAACTGACAAGCCAGG
+
AAAAAAFBFFFFGBFF4FGGGGHHHEGGGGHHHHHBEFHDFGGHHGGFHFHHHHHHFFFHHHHHHHHHGHHGGHGGGBBFHHGHHHFHHHHHHHHHFGHHHHHHHHHHEEEGHHHHHHHFFGGHHHHHHHHHFFHHHGGHD?FGHHHGHHHHHFHEFGHHHGGHHFFG1?GH@FGGFHHGFHFF>A?CFGHHEHGG<=<GHDHHHHHHHHGGHGHHGCFH;=:GHCGHFHHH0=BC99;CFGFFGFGEFGG
@M05620:37:000000000-D9766:1:1101:21478:8911 1:N:0:19
GCGGCTGCTTTGGAAGAAACTCATAGATTACTGCAACAGTTCCCCCTGGACCTGGAAAAGTTTCTTGCCTGGCTTACAGAAGCTGAAACAACTGCCAATGTGGTTCCCGGAACGAAAGGCTCCTACAAGACTCCCAGGGAGTAAACGACCTGATTAAACAATTGCCAGGAAGTCAGGCATTTCCGCTTTAGGACTCTTGTGGATCCCATTGAACAATTCTCAGCCTTTGTACTTGTAACTGACAAGCCAGG
+
>1>AAADAFFFFFEGGA1BGGG1GFGHHH1FFHH1AB0FDFGHHHGEFC0BBGHFHH10BBGHHGHHHHHHHHHHBGHHFHHHGGFHHHFGHHHHHF1FG221>/BFH///>/?/?A/</10?1111B<00<<F/01?CC//0121/<///00?11?111/11>11>1..>0<1<1<<<<DH<GA..=EC;00://0<:;0C:00=/=0C00;F090C00000///;C000;0C009=00;0/;F.-A-9E
@M05620:37:000000000-D9766:1:1101:18197:8939 1:N:0:19
AGTGCCAGCTCTCAATCGCACAGGGGACCCAGGGCCTGGCCCCTCCATCCAGAAAACCTATGACCTCACCCGCTACCTGGAGCACCAACTCCGCAGCTTGGCTGGGACCTATGTGAGTATCCAGCGTAGGAATCTGGGAGTTGGGGAGGAGTGAGGAGTTGGGGAAAGACAGTCCTAACCGTGTAGGGTTCTGGTAAATGATGGGGTGAGGAGGGGCTCTTTGGCTCCCACCAGTCCCCCTGTCTGGTCTA
+
AABABFFFBFBFEFFGGCGGGGCHCEEGGGAHGGGGGDHFHHGHGGHHHG3FGHHHHGHHHHHHHHHGHHHGGGGGHFHFHHHHHHHHGHHHGGEGGGHHGHHGGGFHGHHHHHHHGHHHHHHHHGEFGGHHHHHHHHGGGHHHGGGGGGGHHHHHHGHHHHGGGGHHHHHHHHHHHHHGGGAAFFGGGGGGGGGGGGGGGGGGGGGBFFFFFFBBBBFFFFFFFFFFFFFFFFFFFFFFBEFFFFFFFF/
@M05620:37:000000000-D9766:1:1101:23443:8945 1:N:0:19
ACCACACCTTCTACAATGCGCTGCGTGTGGCTCCCGAGGAGCACCCCGTGCTGCTGACCGAGGCCCCCCTGAACCCCAAGGCCAACCGCGCGGTGAGTGGCCCGCTACCTCTTCTGGTTGCCGCCTCCCTCCTTCCTGTCCTCCCGTCGCTGCGCCCTTTCTCCCTGGTTCTCTCTTCTGCCGTTTTCCGTCGGACTCTCTTCTCTGACCTGCGTCTCCTTTGGCCCTCTTCAGGTTCTCGATCGGTCGAG
+
AABBBBB>CFFFFF5AGGGEGGGGGDGABEHGHBFE?E2AEHDHHGG0BEEGHHHEHHH0>@EGGGGGGGGGGHGGGC?GGHHHHGGGGG<B/?>/F?1??F/>->->0FFHHGH0<D0<GG-<CE.CCCCEH0<GH0;;FGGG9:.;-BDED-BEGBFFFF9BFF/:/BFFFFFFFFFF;FBFFFE/;:BF@?;;BFFFFFFF/BBBFFF.99DBA.;BFFFF//;.:./;/;F/9BB/A9;ABD..;--
@M05620:37:000000000-D9766:1:1101:11802:8956 1:N:0:19
AGTGCCAGCTCTCAATCGCACAGGGGACCCAGGGCCTGGCCCCTCCATCCAGAAAACCTATGACCTCACCCGCTACCTGGAGCACCAACTCCGCAGCTTGGCTGGGACCTATGTGAGTATCCAGCGTAGGAATCTGGGAGTTGGGGAGGAGTGAGGAGTTGGGGAAAGACAGTCCTAACCGTGGAGGGTTCTGGTAAATGATGGGGTGAGGAGGGGCTCTTTGGCTCCCACCAGTCCCCCTGTCTGGTCTA
+
ABCBCFFFCFFFGGGGGGGGGGHHEGGGGGHHGGGGGGHHHGFHGGHGHHGHFHHHHGHGFHFHHHHHHHHGGGGGHGHHHHHHHHHHGHHHGGGGGHHHGHHGGGHHGHHHHHHHHGHHHHHHHGGGGGHHHHHHHHHGEHHHGGGGGGGHHGHHHGHHHHGGGGHGHHHHHHHHHHHHGEEGGGGGCFGGGGFGGGGGGGGGGGFFFFFFFFFFFFFFFFFFFFFFFFFFFFFFFFFFFFFFFFFBFFF
@M05620:37:000000000-D9766:1:1101:18231:8958 1:N:0:19
AGTGCCAGCTCTCAATCGCACAGGGGACCCAGGGCCTGGCCCCTCCATCCAGAAAACCTATGACCTCACCCGCTACCTGGAGCACCAACTCCGCAGCTTGGCTGGGACCTATGTGAGTATCCAGCGTAGGAATCTGGGAGTTGGGGAGGAGTGAGGAGTTGGGGAAAGACAGTCCTAACCGTGGAGGGTTCTGGTAAATGATGGGGTGAGGAGGGGCTCTTTGGCTCCCACCAGTCCCCCTGTCTGGTCTA
+
ABBABFFFCFFFGGGGGGGGGGHHGGGGGGGHGGGGGGHHHHGHGGHHHHHHHHHHHGHHHHHHHHHGHHHGGGGGHHHHHHHHHHHHGHHHGGGGGHHHGGHEGEHHGHGHHHGHHFHHHHHHHGGGGGHHHHHGHHHGGHHHGGGGGGGHGHHHHGHHHGGGGGHHHHHHHHHHHHHHGGFGGGGGFGGGGGGGGGGGGGGGGGFFFFFFFFFFFFFFFFFFFFFFFFFFFFFFFFFFFFFFFFFFFFF
@M05620:37:000000000-D9766:1:1101:20554:8961 1:N:0:19
GAGGCTGCTTTGGAAGAAACTCATAGATTACTGCAACAGTTCCCCCTGGACCTGGAAAAGTTTCTTGCCTGGCTTACAGAAGCTGAAACAACTGCCAATGTGCTACCCGTAAGGAACGGCTCCTAGAAGCCTCCACGAGAGTCCAAGCGCTGATGAAACACTGGCAAGTAAGTCAGGCATTTCCGCTTTAGCACTCTTGTGGATCCAATTGAACCCTTCTCAGCATTTGTACTTGTAACTGCCAAGCACGG
+
BBBBBBFBFFFFGGGGGGGGGGHHHHHHHHHHHHHHGHHGHHHHHGGGHHHHHHHGGHHHHHHHHHHHHHHHHHHHHHHHHHHHHHHHHHHHGHHHHGHHHGHHFHHFG1/1B@FC0/?E//?GG4B?F3FFG/?2//>?@G2@F<G/CCFGAD1??<D00<10?GG.<>FF><1GGHE11=DHFGC..0=D0<GHHHH0:.;0:GHEGHHBGC.../9CFF0CF0CCFGB0C00C990C009/09.//9B
@M05620:37:000000000-D9766:1:1101:23794:8977 1:N:0:19
GAGGCTGCTTTGGCAGAACCTCATAGATTACTGCAACAGTTCCCCCTGGACCTGGAAAAGTTTCTTGCCTGGCTTACAGAAGCTGAAACACCTGCCAATGTGCTACCCGTAAGGAAAGGCTCCTAGAAGCCTCCAAGGGAGTAAAAGAGCTGATGAAACAATGGCAAGTCAGTCAGGCATTTCCGCTTTAGCACTCTTGTGGATCGAATTGAACAATTCTCAGCCTTCGTACTTGTCACTGACAAGCCAGG
+
>>>AA?1>BFBFC1BEAFF1BBFGFHAADFGHFFDGFEG1FHHFHGC/ABGFFBC01BBBBBDFADABGGBGGFFHHHHHHGGG1@@FGBGGG000FCGHHBFFFGHHFEEECGHFFGHFHHGHEBG111BFGHEBGG?GGGGHGF1FHHHHHHHF11@0?FGHF01?111?GHGHFH.>DHHHGGGCFHFG0DFFDDGFFAGCC..:CGHGHHFE0CGHFHGC/FF;;/:CCF0000;0=0CFF.CA/CF
@M05620:37:000000000-D9766:1:1101:12015:8982 1:N:0:19
AGTGCCAGCTCTCCATCGCACAGGGGACCCAGGGCCTGGCCCCTCCATCCAGAAAACCTATGACCTCACCCGCTACCTGGAGCACCCACTCCGCAGCTTGGCTGGGACCTATGTGAGTATCCAGCGTAGGAATCTGGGCGTTGGGGAGGAGTGAGGCGTTGGGGAAAGACAGTCCTAACCGTGGAGGGTTCTGGTAAATGATGGGGTGAGGCGGGGCTCTTTGGCTCCCACCAGTCCCCCTGTCTGGTCTA
+
>A>>>DDCAFFFGFGGFEFAECGCF2AAABFG2ABB2BFHFHGDGGHHGGHHB3EFFFGHAFBGHDBFHGHEE/>>GG3B2BFGHHD1?FH2>E?@>F3BEGHGGGGEGGGHHGF3FGHHHH3GH@ECFDFGGHHFF0/>CACFC@.<A.=<C0<C.;C@@;?D..9C/;FBFGGGFBFGGGAA.;ABFFFFFFB9BFFF/BBFFFFF?F?.9@>;AFFFFFFFFFFFA.FDEFFFFFFF=EFFFFFFFF/
@M05620:37:000000000-D9766:1:1101:7642:8989 1:N:0:19
GAGGCTGCTTTGGAAGAAACTCATAGATTACTGCAACAGTTCCCCCTGGACCTGGAAAAGTTTCTTGCCTGGCTTACAGAAGCTGAAACGACTGCCTACAGGATGCTACCCGACCGGAACAGCTCATAGCAGACTCCCAGAGCGTCACAGCGCTGATGAACCACTGGCACGTCAGTCAGGCCTTTCCGCTTTCGCACTCTTGTGGATCCCATTGCACAATTCTCCGAATTTGTACTTGTAACTGACACGCC
+
ABBBBAFBFFFFGGGGFGGGGGHHHHHHHHHHHHHHHHHEGHHHHGGGHFHHHGHHHHHHGHHHHHFHHHHHHHHHHHHHHHHHHHHHH1BF>BBGG3?3@F13BBBHHBF1///>><E/2BC2F2?FBFHB2BG2F/G2//2/?/?/F<////>C1G1=<.>.></<GC.<...==GFHH.CGF0C:.;CF:CCEBCBFGFFFGGGBF/;0FF00;FGG0FF;/;-.;EFF9FFFFFFFFFFFFF99.;;
@M05620:37:000000000-D9766:1:1101:6981:9003 1:N:0:19
AGTGCCAGCTCTCAATCGCACAGGGGACCCAGGGCCTGGCCCCTCCATCCAGAAAACCTATGACCTCACCCGCGACCTGGAGCACCAACTCCGCAGCTTGGCTGGGACCTATGTGAGTATCCAGCGTAGGAATCTGGGAGTTGGGGAGGAGTGAGGAGTTGGGGAAAGACAGTCCTAACCGTGGAGGGTTCTGGTAAATGATGGGGTGAGGAGGGGCTCTTTGGCTCCCACCAGTCCCCCTGTCTGGTCTA
+
AAAABFFFBFFFFGGGGGGCEEHHGFGGGG2GGEGGGGGFGFGCEFFH5FG3AGFFGEHHHGDFHFHFHHHGG/EEFGHHHGHGHC0GGHHHGGCGGBGHGFHGGGHHGHHHHHHHHHHHHHHHHGGGGGHHHHHHHGFFGHHGGGEFG?EHHDHHBGHHHGGGEDEHFGGGGGGGGGGGGGGGDGGGGGGGGFBFFFFFFFFFFFFFFFFFFFFFFFFFFFFFFFFFFFFFFFFFFFFFCEFFFFFFFFB
@M05620:37:000000000-D9766:1:1101:18602:9014 1:N:0:19
ACCACACCTTCTACAATGAGCTGCGTGTGGCTCCCGAGGAGCACCCCGTGCTGCTGACCGAGGCCCCCCTGAACCCCAAGGCCAACCGCGAGGCGAGTGGCCCGCTACCTCTTCTGGTTGCCGCCTCCCTCCTTCCTGGCCTCCCGGCGCTGCGCCCTTTCTCCCTGGTTCTCTCTTCTGCCGTTTTCCGTCGGACTCTCTTCTCTGACCTGCGTCTCCTTTGGACCTCTGCAGGTTCTAGCTCGGCCGAG
+
BBBABBBBFFFFGGGGFGFGGCHHGEEA42FGGGGEEFEGGHHHHGGGDEGGGHFHHHFGCFCGGGGGGFGHHHHGGGGHGHHHHGGEGGCCG/>@/>GGGHHG-AFGHHHHHHHHHH0CGHGGDGDEEGHFGGFGGG/;FFGGGG-9ACFFF;DDFFFFFFFBBFFFBBFFFFFFFFFEFF@ADFFBFD9.;@-@CFFFFFEF/BFFFFFF;@ABDFFFFFFFB/BBFFFFFFFF/FF/9/;FDF.:9=;
@M05620:37:000000000-D9766:1:1101:26731:9031 1:N:0:19
AGTGCCAGCTCTCAATCGCACAGGGGACCCAGGGCCTGGCCCCTCCATCCAGAAAACCTATGACCTCACCCGCTACCTGGAGCACCAACTACGCAGCCTGGCTGCGACCTATGTGAGTATCCAGCGTAGGAATCTGGGAGTTGGGGAGGAGTGAGGAGTTGGGGAAAGACAGTCCTAACCGTGGAGGGTTCTGGTAAATGATGGGGTGAGGAGGGGATCTTTGGCTCCCACCAGTCCCCCTGTCTGATCTA
+
AA>ABFF4>FFFGGGGGGGGGGHHGGGEAEGHGAGE2FFGCHGCGFF5DGHHFFFHHGHBHHFHHFHHHHFFE>EGHHHHFGHGFH1F?B3BE/?EE/BG?0??//<>D/G?G3BGF3FFFHFHFCE?@EF<1GHHHBFFA<DHG@C-<<<<GBGFBG//=/--C?.CBCFGGHGGGFBFCCCDD9AD.;;BFF0CFBGGGFBFFBDA?AAFFF-9.9ABFBBBF/9AFB..:9B/BBEDFFFFFE//9/9
@M05620:37:000000000-D9766:1:1101:18256:9049 1:N:0:19
GAGGCTGCTTTGGAAGAAACTCATAGATTACTGCAACAGTTCCCCCTGGACCTGGAAAAGTTTCTTGCCTGGCTTACAGAAGCTGAAACAACTGCCTACAGGATGCTACACGTAAGGAAAGGCTCATAGCAGCCTCCCAGGAAGACACCGCGCTGATGAACCCATGGCAAGTCAGTCAGGCCTTTCCGATTTAGCACTCTTGTGGATCCAATTGACCCATTCTCAGCATTTGTACTTGTAACTGACCAGCC
+
BACCCCFAFFFFGGGGGFGGGGFHHHHHHHHHHHHHHFHFGHHHHGGFHHHHHHHGHHHGFGHHHHHHHHHHHHHHHHHHHHHGHHHHHHGHH3BGH3BFHGHF3BGHH3FFGFFHH3GB0FF3B34B43BG2/2B?/FGG/B002B2?///>C/?FGHH1F//?FHHHHGH1FG1FHHGH.CGHHHG.EG.<GHHHHHHHFHHGHHHHFHHH0:0;9EFFGFBFGGGGGGFGGGGFFGGFGGGGGFFFGG
@M05620:37:000000000-D9766:1:1101:27819:9071 1:N:0:19
ACCACACCTTCTACAATGAGCTGCGTGTGGCTCCCGAGGAGCACCCCGTGCTGCTGACCGAGGCCCCCCTGAACCCCAAGGCCAACCGCGAGAAGATGTCCAGGTGAGTGGCCCGCTACCTCTTCTGGTGGCCGCCTCCCTCCTTCCTGGCCTCCCGGAGCTGCGCCCTTTCTCACTGGTTCTCTCTTCTGCCGTTTTCCGTAGGACTCTCTTCTCTGACCTGAGTCTCCTTTGGAACTCTGCAGGTTCTA
+
BBBBBBBBFFFFGGGGGGGGGGHHGGGGFGHHFGGGGGGGGHHHHGGGEGGGBGHHHHHGGG?EGGGGGGGHHHHGGGGHGEHHHGG?F@DCCGGFHH2?GG2??CHFGHEFHH-A-@DHFHFHHFFHFHGHGGG?DDHGHHGHHHHGGEFGFGGGF?9-99BFCAFF-BFFFFBFFFFFFBFFFFFFFFFFFFDFFFFFF/?.AFFFFFFFFF/BB/9FFFB/.;;9BFBFFFF/BFFFFFFFFF9BF9:
@M05620:37:000000000-D9766:1:1101:19060:9087 1:N:0:19
AGTGCCAGCTCTCAATCGCACAGGGGACCCAGGGCCCGGCCCCTCCATCCAGAAAACCTATGACCTCACCCGCTACCTGGAGCACCAACTCCGCAGCCTGGTTGGCACCTATGTGAGTATCCAGCGTAGGAATCTGGGAGTTGGGGAGGAGTGAGGAGTTGGGGAAAGACAGTCCTAACCGTGGAGGGTTCTGGTAAATGATGGGGTGAGGAGGGGATCTTTGGCTCCCACCAGTCCCCCTGTCTGGTCTA
+
>?>AAFF11C1DBGGGGFGGEEBHCEE00BCAF0EG//A//AE/EFCGDGFA1A1AGGFFHE2FBGC1F>FEEE/EHDFHFHH/0FGFF0BGA//<</BG/11</1<BFFHBHD2F>FFDH@G<G@<C/EFBCHHGEFFF.0<>@-F?C..<GGFAGG//;/-:CCCG//CFFGGGGBF.?EE?AE.?9;C09B0;B/FF/9BFE9B@AF-B??@--:A/B//BF/9AAFABFFFFB/9A@FFFFB//;B;
@M05620:37:000000000-D9766:1:1101:7773:9093 1:N:0:19
GAGGCTGCTTTGGAAGCAACTCATAGATTCCTGCACCAGTTCCCCCTGGCCCTGGAACAGTTTCTTGCCTGGCTTACAGAAGCTGAAACAACTGCCCATGTGCTACCCGTAAGGAACGTGTCCTCGAAGACTCCCCGGTCGTACAAAAGCTGCTGAAACAATGGCAAGTACGGCAGGCCTTTCCGCTTTCGCACTCTTGTGGATCCAATTGACCAATTCTCCGCATTTGTACTTGTAACTGACAAGACCGG
+
>1>>AAFAFFFFGGG11FGGGGHHGGGF33FGGHA1BGGBFGHHHGGGF0FGHGHHG10BGHHHFHFHHHGGHHF1FGGFHHHHH1BGHG/FF>FGEFGGFGFHBBFGG>EA0F1B0E//BB1>1?EEFEHHH1//<<//><0/C@100?1?1?F1?1F0/FDGFF1F>11>.<<@-<.</0CCE?GGE0;A;@AGBGFFGBFFFGGBF0;B0;/.C0CFF0CE-B?FFFFFFF/B//FFF/;BB9---;@
@M05620:37:000000000-D9766:1:1101:14498:9096 1:N:0:19
ACCACACCTTCTACAATGAGCTGCGTGTGGCTCCCGAGGAGCACCCCGTGCTGCTGACCGAGGCCCCCCTGAACCCCAAGGCCAACCGCGAGAAGATGAGTGGCCCGCTACCTCTTCTGGTGGCCGCCTCCCTCCTTCCTGGCCTCCCGGAGCTGCGCCCTTTCTCACTGGTTCTCTCTTCTGCCGTTTTCCGTAGGACTCTCTTCTCTGACCTGAGTCTCCTTTGGAACTCTGCAGGTTCTAGATCGGAA
+
DDDCDDDDFFFFGGGGGGGGGGHHGGGFGGHHHGGGGGGGGHHHHGGGGGGGHHHHHHHGGGGGGGGGGGGHHHHGGGGHGHHHHGGGGGGGGGHHHHHHHHGGHHGGGDGHHHHHHHHHHHGHHGGGGGHGHHGHHHHHHHHHHHGGGG-DFGGGGGGGGGGFFFFFFFFFFFFFFFFHFFFFFFDFFFFFFFFFFFFFFFFFFFFFFFFFFFF/FBFFFFFFFFFFFFFFFHFFFFFFFFFFFFFFFFF
@M05620:37:000000000-D9766:1:1101:20471:9100 1:N:0:19
GAGGCTGCTTTGGAAGAAACTCATAGATTACTGCAACAGTTCCCCCTGGACCTGGAAAAGTTTCTTGCCTGGCTTACAGAAGCTGAAACAACTGCCAATGTGCTACCCGTAAGGAACGGCTCCTAGAAGACTCCAAGGGAGTAAACGAGCTGATGAAACAATGGCAAGTAAGTCAGGCATTTCCGCTTTAGCACTCTTGTGGATCCAATTGAACAATTCTCAGCATTTGTACTTGTAACTGACAAGCCAGG
+
A>AAAAFAFFFFFFGGGB1FGGFGDGGHHFGHHHBFFFGAGHHHHGFAG0FGHGFHHD0FGHHHGHHHHHHHHHHHHHHHHHHFHEHHHGHHHHHHHFHHGGFG2FGHGF@>GGDF0EEEG?FHFHFBG1FGFH11BF//BC01B1?/CCGH1<G2F<?G/?GFHHFFGDDHHHHHHHGHHHHHGGCFGEFHDGFGHHHFHCGHHCGCGHEHGHGHHHHHFBFGBGGBFBFGGGGGGGGFGFFGGFGGEFF
@M05620:37:000000000-D9766:1:1101:25372:9106 1:N:0:19
ACCACACCTTCTACAATGAGCTGCGTGTGGCTCCCGAGGAGCACCCCGTGCTGCTGACCGAGGCCCCCCTGAACCCCAAGGCCAACCGCGAGGCGAGTGGCCCGCTACCTCTTCTGGTTGCCGCCTCCCTCCTTCCTGACCTCCCGACGCTGCGCCCTTTCTCCCTGGTTCTCTCTTCTGCCGTTTTCCGTCGGACTCTCTTCTCTGACCTGCGTCTCCTTTGGACCTCTGCAGGCTCTCGCTCGGCCGAG
+
>>>1A?AABFBB33B1AF1BGBFBE0A000BBBA0B0A/E?GHFHGGG?AEFBGEFGGEE/E?EFAEEGEF0GCGGGG/F//FGHG<ECG/<</</<><?CHEG->@CHHFHHFHGHH0.;G--ACCCEG/CF09BFG09CFFAAE.-;9CBB-99-@FFFE9;/99E/9/;FFFFFFFF/B@BAFA/9AB-;@-99FFFBFBF/BF//BF--9A@FFFFFFFF//;9B/;BBFF--;;/;;;E@?:9999
@M05620:37:000000000-D9766:1:1101:15632:9112 1:N:0:19
GCGGCTGCTTTGGAAGAAACTCATAGATTACTGCAACAGTTCCCCCTGGACCTGGAACCGTTTCTTGCCTGGCTTACAGAAGCTGAAACAACTGCCAATGTGCTACCCGTAAGGCAAGGCTCCTAGAAGACTCCACGGGAGTCAACGAGCTGATGCAACAATGGCAAGTAAGTCAGGCATTTCCGCTTTAGCACTCTTGTGGATCCAATTGAACAATTCTCAGCATTTGTACTTGTAACTGACAAGCCAGG
+
33>AAAD>FFFFFFGGEFFGGGFHFGHHH5FGHH3AB2FDFGHHHGEF22BFGFAHF31ABEGHGHHHHHHHHHHFGHHHHHHGHFHGHFFGHHHH3BGGHHHHGHHHGEGEHH3FFGGHHHGH3G3FHGHHHH10?DC/CE01>1?/?AFH1FG1F1FH.FGHHHHGHGHHHHHHHHHHHHHHGGGGG0GHCHHHHHHHHGHHHHHGHGGGFGB/CFGGGFGGGGGGGGGGGGGGGGGGG0FGGFGGFFF
@M05620:37:000000000-D9766:1:1101:7691:9133 1:N:0:19
AGTGCCAGCTCTCAATCGCACAGGGGACCCAGGGCCTGGCCCCTCCATCCAGAAAACCTATGACCTCACCCGCTACCTGGAGCACCAACTCCGCAGCTTGGCTGGGACCTATGTGAGTATCCAGCGTAGGAATCTGGGAGTTGGGGAGGAGTGAGGAGTTGGGGAAAGACAGTCCTAACCGTGGAGGGTTCTGGTAAATGATGGGGTGAGGAGGGGCTCTTTGGCTCCCACCAGTCCCCCTGTCTGGTCTA
+
AA>ABFFFBFFFGGGGGGGGGGHGDCGGGGHHFFEGGGHHHHGFGGGHGGHHGGFGGEGHHHHHHHHHHHFEGE@FHHHHFHHHHH1?EHHHEFGGGHGHGGFFGGGHGHHHGFHHHFHFHHDGHGGGFGFDCGHFHF0FCGFHGGA<CA>><=GC<EHHFHGCEDHFFGHHFHHHHHHHGAEC?AAFCFGGGGCFFGGFGFFGGGFFFFFFFDFFFFFFFBFFF/FFFFFFFFFFFFFDCFFFFFFFFFF
@M05620:37:000000000-D9766:1:1101:3412:9136 1:N:0:19
ACCACACCTTCTACAATGAGCTGCGTGTGGCTCCCGAGGAGCACCCCGTGCTGCTGACCGAGGCCCCCCTGAACCCCAAGGCCAACCGCGAGGTGAGTGGCCCGCTACCTCTTCTGGTGGCCGCCTCCCTCCTTCCTGTCCTCCCGGCGCTGCGCCCTTTCTCCCTGGTTCTCTCTTCTGCCGTTTTCCGTCGGACTCTCTTCTCTGACCTGAGTCTCCTTTGGAACTCTGCAGGTTCTAGATCGGAAGAG
+
AAAAABBBFFFFGGGGGGGGGBGFEEFEHGGGHGGGGGGGCGGHHGGGEGGGDGGCEGHGGGCGGGGGGGGEHHHGGGGHGHHHHGGGGGGGG<?FGGGFFHGD>ADCGHFHHG1G<10.CGCFGDFHCGGDGHHHHC0;GHGHGA---;BGD-BFF-BFFFFBFFBE9FFFFFFFFFFF/B@FDFFFFDFFFF;CFFFFFFFF9BFBBFFB/BFFFFFFFF/F/;;BFB/B;BFFFFF/;/BFFF..:;;
@M05620:37:000000000-D9766:1:1101:26395:9150 1:N:0:19
ACCACACCTTCTACAATGAGCTGCGTGTGGCTCCCGAGGAGCACCCCGTGCTGCTGACCGAGGCCCCCCTGAACCCCAAGGCCAACCGCGAGGGGAGTGGCCCGATACCTCTTCTGGTGGCCGCCTCCCTCCTTCCTGGCCTCCCGGCGCTGCGCCCTTTCTCCCTGGTTCTCTCTTCTGCCGTTTTCCGTAAGACTCTCTTCTCTGACCTGAGTCTCCTTTGGAACTCTGCAGGTTCTAGCTCGGAAGAG
+
1>1>A>>AFFCDBFG13BFED1A1ABEEH0FG1F00BAE/FHHHHGEEA/BAFFFGH00AEE@GEEEEGGGHHGEEEGEC/FHEE?E@C/@CG/>C@<GFGHF><>CGHBGHHHBGFHEG.CCG-::GGHHGGG0F00/.;CFGE.9-;@@@-@--;@FFFF/:BFF?B/BFFFFFFFF/9F@FFFFFFFFA-F/FFFFFFFFFFFFFFFFFFFFF/;FFFB9/F/BFFFFEFFAFFFF//9BFB@--;F-
@M05620:37:000000000-D9766:1:1101:14837:9151 1:N:0:19
ACCACACCTTCTACAATGAGCTGCGTGTGGCTCCCGAGGAGCACCCCGTGCTGCTGACCGAGGCCCCCCTGAACCCCAAGGCCAACCGCGAGGTGAGTGGCCCGCTACCTCTTCTGGTGGCCGCCTCCCTCCTTCCTGGCCTCCCGGAGCTGCGCCCTTTCTCACTGGTTCTCTCTTCTGCCGTTTTCCGTAGGACTCTCTTCTCTGACCTGAGTCTCCTTTGGAACTCTGCAGGTTCTAGATCGGCAGAG
+
BBBBBBBBFFFFGGGGGGGGGFHHGEEGHGHHHGGGGGGGGHHHHGGGFGGGHHHHHHHGGGGGGGGGGGGGHHHGGGGGGHHHHGGGGGGGG??FG?GGGFH/CDGGHHHHHHHHH<0CGGGGGGGHGHHGGHHHHHEFHHHGGGG-;@FFGGGGGAFFGFFEFFFFFFFFFFF/FBF9FFF9DFFFFFB9::FF/9FFFFFBBFBBFFFF/BFFEFFFFF/BB/BFFEBFFFFFFBFFFFFF?9--;:.
@M05620:37:000000000-D9766:1:1101:22957:9155 1:N:0:19
GAGGCTGCTTTGGAAGAAACTCATAGATTACTGCAACAGTTCCCCCTGGACCTGGAAAAGTTTCTTGCCTGGCTTACAGAAGCTGAAACAACTGCCAATGTGCTACCCGTAAGGAAAGGCTCCTAGAAGACTCCAAGGGAGTAAAAGAGCTGATGAAACAATGGCAAGTAAGTCAGGCATTTCCGCTTTAGCACTCTTGTGGATCCAATTGAACAATTCTCAGCATTTGTACTTGTAACTGACAAGCCAGG
+
A3AABAFBFFFFGGGGGGGGGGFG5FFFGEGFHHFFGFGGGHHHHGGGHGHHGHHHHGFHHHHHBHFHHHHHHGGHHHGHHHHGGFFHHG1FGHHGHHHHHGFHBGHHGEEA1FHHHFHFCGGHGGGHHHHHHGCGGGGG?EGDF?GGHHHGFGHHFH@GHFD2FGHF1?GGGHGGEGEGFGHHGGF>F<=<GHFHHHHFHEHHFGG<GHHGHHHF0:CGCC<CHHH:<GHHGGBFBBF;BFFFF.;EFGG
@M05620:37:000000000-D9766:1:1101:5298:9168 1:N:0:19
ACCACACCTTCTACAATGAGCTGCGTGTGGCTCCCGAGGAGCACCCCGTGCTGCTGACCGAGGCCCCCCTGAACCCCAAGGCCAACCGCGAGGAGATGGGCACGCTACCGCTTCTGGTGGCCGCCTCCCTCCTTCCTGCCCTCCCGGAGCTGCGCCCTTTCTCACTGGTTCTCTCTTCGTCCGCTTTCCGGCCGACTCTCTTCTCTGACCTGTGTCTCCTTTGGACCTCTGCAGGTACTAGATCGGATGAG
+
BBBBBBBBFFFFGGGGGGB5AFCGFEGBG2FGHGGFFFEFGHHHHGGE1BEFHFHFHHGEEGGGGGGGGGGHGHHGGGGHCGHHHGGGGG/B//<C2?2/?0/?//C/<--<>CGBG=/<.<--CF.::C/CCCGHHB/=./=...--;9.//:AF-9FBFFF/9B/.FF9/9/;/B9...AD-9.;/;A---;--;:/;/FBF/B/9F9/;/9BFF/B//;B9//;;B////;F./;B/9/9/;D..;/;
@M05620:37:000000000-D9766:1:1101:14063:9169 1:N:0:19
ACCACACCTTCTACAATGAGCTGCGTGTGGCTCCCGAGGAGCACCCCGTGCTGCTGACCGAGGCCCCCCTGAACCCCAAGGCCAACCGCGAGAAGATGAGTGGCTCGCTACCTCTTCTTGTGGCCGCCTCCCTCCTTCCTGGCCTCCCGGCGCTGCGCCCTTTCTCACTGGTTCTCTCTTCTGCCGTTTTCCGTAGGACTCTCTTCTCTGACCTGCGTCTCCTTTGGAACTCTGCAGGTTCTAGATCGGAA
+
CCDDDDDDFFFFGGGGGGGGGGHHGFGFHGHGHGGGGGGGGHHHHGGGGGGGHHHHHHHGGGGGGGGGGGGHHHHGGGGHGHHHHGGGCGGGGGHHHHHFFFE?01<<F.>FDGFFHH1>F1..C??CE.:CCHGGHHHF0CGFHHGEFGDACA?ECCDFFFFFBF0FFFFFFFFFEFFF0BFFFFDDFFBFA::DFBFFFFFFFFBBB00;:BB?BD=.BFFFFFF00FFBFFEFFFFFFFFFFFFEF.E
@M05620:37:000000000-D9766:1:1101:17008:9193 1:N:0:19
GAGGCTGCTTTGGAAGAAACTCATAGATTACTGCAACAGTTCCCCCTGGACCTGGAAAAGTTTCTTGCCTGGCTTACAGAAGCTGAAACAACTGCCAATGTGCTACCCGTAAGGAAAGGCTCCTAGAAGACTCCAAGGGAGTAAAAGAGCTGATGAAACAATGGCAAGTAAGTCAGGCATTTCCGCTTTAGCACTCTTGTGGATCCAATTGAACAATTCTCAGCATTTGTACTTGTAACTGACAAGCCAGG
+
BBCBCCFCFFFFGGGGGGGGGGHHGGHHHHHHHHHHHHGDGHHHHGGGHHHHHHHHGHHHHHHHHHHHHHHHHHHHHHHHHHHHHHHHHHHHHHHHHHHHFDGHHHHHG?>EHHHGHFGHFHGHFFHHGFHHHHHHHGGHG<FFFFHEGHFHHHHGHHHFFHEHHFFGF?GF?GGDFFEHFFHHGDGAFHGHBGHHGHHHHDHGHHHFHFFHHHHHEHHHHGCFGHFHHFCCCFG99CFBBBFF0:CEGGG
@M05620:37:000000000-D9766:1:1101:5677:9234 1:N:0:19
ACCACACCTTCTACAATGAGCTGCGTGTGGCTCCCGAGGAGCACCCCGTGCTGCTGACCGAGGCCCCCCTGAACCCCAAGGCCAACCGCGAGAAGATGAGTGGCCCGCTACCTCTTCTTGTGGCCGCCTCCCTCCTTCCTTGCCTCCCGGCGCTGCGCCCTTTCTCACTGGTTCTCTCTTCTGCCGTTTTCCGTAGGACTCTCTTCTCTGCCCTGCGTCTCCTTTGGCACTCTGCAGGTTCTCGATCGGAA
+
AAAAAAAAFF1DAGF1BA1BA1AFAAEECFAEGGGEG/E/EHHHCEA/B/EFGHHFFFA/EEEEEGCEGGGHBGEEEFGEFHHHHGGGGG>CGGHGHHHHHHG/0?>A@-AGHF1FGH11<1.<.C<AGCHGHHGFHHHHC0CCBGHGF@G@GGGG@@F@@FFFFF/BFFFFFFFFFFFF9BFFF@FFFFFFBB:;B;BFFFFFF/;FFB/9AFF-;99AFFFFFFF/9FFFFFBFFFAFFF/AFFF@B?E
@M05620:37:000000000-D9766:1:1101:8898:9240 1:N:0:19
GAGGCTGCTTTGGAAGAAACTCATAGATTACTGCAACAGTTCCCCCTGGACCTGGAAAAGTTTCTTGCCTGGCTTACAGAAGCTGAAACAACTGCCAATGTTCCCCCCGAACAAAACGTCTCCTAGCACCCTAACCGAGCAAAAGAGCGCTGCTAAAAAACTCACAAAACAGACGGGCCTCTCCGCTATCACCCTCTTGTGGACACAATAAAAACCTTCTCCACCTTTGTACTTATATGAGAAAACACCGG
+
CCCCDDFBFFFFGGGGGGGGGGHHHHHHHHHHHHHHFGHGHHHHHGGGHHHHHHHHHHHGGHHHHHHHHHHHHHHHHHHHHHHHHHHHHHHHHHHHGHHHF4B4BGEE//>>/20B0/?FGH3?F3?D2/??CFBCC/>//2@?1/??@F/<.11>1><<<G000<0..<<//.-:-;-;.;:GGGG-.:0=/=CEBFGF0A00;F:.0000;;..::FB0:0/.;FF0;0B0F00:000:;0;:/;;.@@
@M05620:37:000000000-D9766:1:1101:21069:9246 1:N:0:19
CCTGCGGCTTATCAATCGCACACGTCTGCCCTCCCGTATCTCCTTAGACTCTCTTATTCCGTCGTCCTCTTGAAACAAATTAAACATTAAGACCTCATCGAACATATTAGTCAGTTACGTAAACGACACCTTGAAAAACAAGAACATACTTAACAAGTTCTAATATAATACAACACGATTAAACTAAAGACACCTGCGCCTCCCAACGATCACAAAAGACGAGTCAGATTTGCAATCCTGAACTCTATCTC
+
3>33>33>>A4B5AB5BAA2E?22B2BF5BFHHGGEA22BDDFB5B35BFAGF3D555DFFBB0>B11DDF3DGHHGHH34B44333444443133B333330/3?444444434444/030/4?/<//?01111@10/?/00000<1111111<101111@11111111<111...-..<000000<0=///.//.--....://......909.././.--:/0000////9///.//////9//////
@M05620:37:000000000-D9766:1:1101:15873:9247 1:N:0:19
AGTGCCAGCTCTCAATCGCACAGGGGACCCAGGGCCTGGCCCCTCCATCCAGAAAACCTATGACCTCACCCGCTACCTGGAGCACCAACTCCGCAGCTTGGCTGGGACCTATGTGAGTATCCAGCGTAGGAATCTGGGAGTTGGGGAGGAGTGAGGAGTTGGGGAAAGACAGTCCTAACCGTGGAGGGTTCTGGTAAATGATGGGGTGAGGAGGGGCTCTTTGGCTCCCACCAGTCCCCCTGTCTGGTCTA
+
AA3AAFFFBFFFGGGGFGGGGEHDGGGGGGHHDGGFGGHHHHGHGGFHHGHHGBGHHGHHHHHHHHHHHHHGGEEEHHHHGGHHHHHGGHHHGGGGGHHHGHHGGGHHGHHHHHHHHFHHHFHHHGGGGGGHHHHHHHHGGHHGGGGGGGFHHHHHHGHFHHGGGGHHHHHHHHHHHHHHGGGGFFGGGGGGGGFGGGGGGGGGGGFBFFFFFFBBBBFFFFFFFFFFFFFFFFFFFFFFBFFFFFFFFFB
@M05620:37:000000000-D9766:1:1101:14502:9248 1:N:0:19
AGTGCCAGCTCTCAATCGCACAGGGGACCCAGGGCCTGGCCCCTCCATCCAGAAAACCTATGACCTCACCCGCTACCTGGAGCACCAACTCCGCAGCTTGGCTGGGACCTATGTGAGTATCCAGCGTAGGAATCTGGGAGTTGGGGAGGAGTGAGGAGTTGGGGAAAGACAGTCCTAACCGTGGAGGGTTCTGGTAAATGATGGGGTGAGGAGGGGCTCTTTGGCTCCCACCAGTCCCCCTGTCTGGTCTA
+
ABABAFFFCFFFGFGGGGGGGGHGGFGGGGHHAEEGGGHHHHGHGGHHHGHHGHHHHGHHFHHHHHHHHHHGG>EFHFFHFHHHHHFHGHHHGGGGGHFHFHHGGGHHGHHHEHHHHHGGHFHHHG<<C<FGGHHHHGGFGHHHGFGGFDCGHHHHFGFFHH?DEDHHF/GG:0CHHHHHFGEGGGGC;CFGGG;BFGFGGFGGEFFFFFFFFACCFFFFFFFFFFFFFFF.EF:FFFFDFFFFFFB/BFB
@M05620:37:000000000-D9766:1:1101:23059:9249 1:N:0:19
AGTGCCAGCTCTCAATCGCACAGGGGACCCAGGGCCTGGCCCCTCCATCCAGAAAACCTATGACCTCACCCGCTACCTGGAGCACCAACTCCGCAGCTTGGCTGGGACCTATGTGAGTATCCAGCGTAGGAATCTGGGAGTTGGGGAGGAGTGAGGAGTTGGGGAAAGACAGTCCTAACCGTGGAGGGTTCTGGTAAATGATGGGGTGAGGAGGGGCTCTTTGGCTCCCACCAGTCCCCCTGTCTGGTCTA
+
BCABBFFFDFFFGGGGGGGCGGHGGEGGGGHHFFGGGGHHHHGHGGHHHHHHHHHFHGHHHHHHHFGHHHHGGEFGHHHHBGHHHHAGFHHGEGGGGHHHGHHGGGHHGHHHHHHHHHHHHHHHHGGGGGHHHHHHHGCFGHHHGGGGGDCGH0GHGGHHHHGGGGHHHHHHHHHHHGHHGGGGFGGGFGGGGGGGGGGGGHGGGGFFFFFFFFFFFFFFFFFFFFFFFFFFFFFFFFFFFFFFHFFFFFF
@M05620:37:000000000-D9766:1:1101:5729:9256 1:N:0:19
AGTCCCAGCTCTCCATCGCACAGGGGACCCAGCGCCTGGCCCCTCCATCCAGAAAACCTATGACCTCACCCGCCACCTGGCGCACCCCCTCTGCAGCTTGGCTGGGACCTATGTGAGTATCCAGCGTAGGAATCTGGGCGTTGGGGCGGAGTGCGGAGTTGGGGAAAGACAGTCCTAACCGTGGAGGGTTCTGGTAAATGATGGGGTGAGGAGGGGCTCTTTGGCTCCCACCAGTCCCCCTGTCTGGTCTA
+
>>>3>BFFFFFFGGGA5AE2E2FAF2BAE2BG2AEABFHHHHGHGGGHH1FGHHH2BEGH5@GHHDBFHHH>E/>EGH?BB>?EEGE/>EE03B4FBB3BEGHGGGHHGHHHHGGDFHHHHHHHHGGDCG??FHHHHH.ADGGGGG.;D-;;C0AA-AEGGGGG?.9F/;9BFFFFFFFFBFFBAEFBDFFFFFFFFFFFFFFFFFFBFFFEFFBBBBFFFFFFFFFFFFFFFFFFFFFFBFFFFFFFFFF
@M05620:37:000000000-D9766:1:1101:6313:9258 1:N:0:19
ACCACACCTTCTACAATGAGCTGCGTGTGGCTCCCGAGGAGCACCCCGTGCTGCTGACCGAGGCCCCCCTGAACCCCAAGGCCAACCGCGAGAAGATGAGTGGCCCGCTACCTCTTCTTGTTGCCGCCTCCCTCCTTCCTTGCCTCCCGGCGCTGCGCCCTTTCTCCCTGGTTCTCTCTTCTGCCGTTTTCCGTAGGACTCTCTTCTCTGCCCTGCGTCTCCTTTGGAACTCTGCAGGTTCTCGATCGGAA
+
BBBBBBB>BCCFGGFGGG5BGGHHGGG2AEGGHBFF?EGGFHGHHGGAEEEGHHHHHHHEFCGGGGGGGGGHFHHGGGGHGHHHHGGGFG/>CGHEGHH2@FF/0/><C>>>GHHHHH1>G10=GG<@E<<CFHGHHHHH0;CHHHHGGGAFGGGGG9;;@FFFFF/FFFEFFFFFFFFF/;BFFFFFFFFFFF;AFFFFFFFFF9BFFFFFEFF.;AFAFFFFFFF/;BFFFFBFF?FFFF/EFF;@D.A
@M05620:37:000000000-D9766:1:1101:17202:9269 1:N:0:19
ACCACACCTTCTACAATGAGCTGCGTGTGGCTCCCGAGGAGCACCCCGTGCTGCTGACCGAGGCCCCCCTGAACCCCAAGGCCAACCGCGAGGTGAGTGGCCCGCTACCTCTTCTGGTGGCCGCCTCCCTCCTTCCTGGCCTCCCGGCGCTGCGCCCTTTCTCCCTGGTTCTCTCTTCTGCCGTTTTCCGTAGGACTCTCTTCTCTGACCTGAGTCTCCTTTGGAACTCTGCAGGTTCTAGATCGGCCGAG
+
CCCCDDDCFFFFGGGGGGGGGGHHGGGGHGHHHGGGGGGGGHHHHGGGEAGGHHHHHHHGGGGGGGGGGGGHHHHGGGGGGHHFHCEFGGGGG/?FGGHFF0GDC/CCHHHGHHHFDD0<GHGGGGGHGFHGHHHGHH/;GHHGGG?-:AACGGFFF;FBFFF0FFFFBFFFFFFFFFFFFFFADFFFED::AFFFFFFFFFFFFFFFFFFF/BBFFFFFFF0:00;BFFFEFF.:00BBFBB0E?9:9B@
@M05620:37:000000000-D9766:1:1101:6935:9272 1:N:0:19
ACCACACCTTCTACAATGCGCTGCGTGCGGCTCCCGAGGAGCACCCCGTGCTGCTGACCGAGGCCCCCCTGAACCCCAAGGCCAACCGCGCGAAGATGAAGGGGGGGCTTCCGCTTCTGGTTTCCGTCTGCCTCCTTCCTTTCCTCCCGGCGCTGCGCCCGTTCTCCCTGGTTCTCTCTTGTGCCGTTTTCCGTAGGACTCTCTTGTCTGCCCTGTGTCTCCTTTGGCCCTCTGTAGCTTCTCGATGGGCA
+
AAAAAAA11BBDGCBDGG1AECEGGEG00AE/B/FE/AAEAFA0FEEA?EBBDGFFGHF/>/EEFGGEGEE0<GHGG/EHGHHHHGGCCC/>ACC.>GG1>1>-<-9=>9;;-;-;9F//99-/B:/;9-;;FFFBFBF/BFBFF/FE----9-99--9--9---;BFF/-;;B/;BBFF/;//F;B?FEFBBB-9A///;B;///:;BFFFEF-/99B/BF/9BFFF/99-FF/////9//9-9//---9
@M05620:37:000000000-D9766:1:1101:10221:9279 1:N:0:19
AGTGCCAGCTCTCAATCGCACAGGGGACCCAGGGCCTGGCCCCTCCATCCAGAAAACCTATGACCTCACCCGCTACCTGGAGCACCAACTCCGCAGCTTGGCTGGGACCTATGTGAGTATCCAGCGTAGGAATCTGGGAGTTGGGGAGGAGTGAGGAGTTGGGGAAAGACAGTCCTAACCGTGGAGGGTTCTGGTAAATGATGGGGTGAGGAGGGGCTCTTTGGCTCCCACCAGTCCCCCTGTCTGGTCTA
+
ACABBFFFDFFFGGGGGGGGGGHGGGGGGGHHFGGGGGHHHHGHGGHHHGHHHHHHHGHHHHHHHHHHHHHGGEFGHHHHGGHHHHHHGHHHEGGGGHHHGGHGGGHHGHHHHHHHHHHHHHHHHGGGGGHHHGHHHHHGGHHHGGGGGGEHHHHHHGHHHHGGGGHHHHHHHHHHHHHHGGGGGGGGCFGGGGFGGGGGGGGGGGFFFFFFFFFFFFFFFFFFFFFFFFFFFFFFFFFFFFFFFFFFFFF
@M05620:37:000000000-D9766:1:1101:16529:9284 1:N:0:19
ACCACACCTTCTACAATGAGCTGCGTGTGGCTCCCGAGGAGCACCCCGTGCTGCTGACCGAGGCCCCCCTGAACCCCAAGGCCAACCGCGAGGTGAGTGGCCCGCTACCTCTTCTGGTGGCCGCCTCCCTCCTTCCTGGCCTCCCGGAGCTGCGCCCTTTCTCACTGGTTCTCTCTTCTGCCGTTTTCCGTAGGACTCTCTTCTCTGACCTGAGTCTCCTTTGGAACTCTGCAGGTTCTAGATCGGACGAG
+
AB?ABAABFFFFFGGBBFGGFFFFEEFFHGHHHGGAEEEEGHHHHGCGE?EEFBAGHGGGGGCGEF@EGGGHHHEEGGGFGHHECFGGGCDGG<?GHDHGGHHGG@GGHHHHHHHGGGBDHHGGGGGHGHHGHHHHHB/GHHFGGD-@@BFGG@GGGGGGEFFBFFFFFFFFFFFFFFFFFFBFFFFFFFFFFFFFFFFFFFFFFFFFFFFFBFFFFFFFFFFFF/FFFFFFFFFFFFFFF/BFF?9-;B@
@M05620:37:000000000-D9766:1:1101:11787:9289 1:N:0:19
AGTGCCAGCTCTCAATCGCACAGGGGACCCAGGGCCTGGCCCCTCCATCCAGAAAACCTATGACCTCACCCGCTACCTGGAGCACCAACTCCGCAGCTTGGCTGGGACCTATGTGAGTATCCAGCGTAGGAATCTGGGAGTTGGGGAGGAGTGAGGAGTTGGGGAAAGACAGTCCTAACCGTGGAGGGTTCTGGTAAATGATGGGGTGAGGAGGGGCTCTTTGGCTCCCACCAGTCCCCCTGTCTGGTCTA
+
AACBCFFFCFFFGGGGGFGGGGHHGFGGGGFGGGGGGGHHHHGFGGHHHHGHFGHHHGHHHHGHHHHFHHHGGGGGHHHHHHHGHHHHGHHHGGEGGGHHGHHF/EGGFCFHHHBHF3BGGHHHHGEFGGGGHHHFHHHGDFGFGCGGGGGHHHHFHGHHHGGGGFHHHHGGHHHHHHHHGEECGGGGCAFFGFCFGFFGGGGBEDA=EFFFFFAFFBFFFFFFFFFF?FFFFFFFFFFFFFBFFFBFBB0
@M05620:37:000000000-D9766:1:1101:16834:9289 1:N:0:19
ACCACACCTTCTACAATGAGCTGCGTGTGGCTCCCGAGGAGCACCCCGTGCTGCTGACCGAGGCCCCCCTGAACCCCAAGGCCAACCGCGAGGCGAGTGGCCCGCTACCTCTTCTGGTGGCCGCCTCCCTCCTTCCTGCCCTCCCGCAGCTGCCCCCTTTCTCCCTGGTTCTCTCTTCTGCCGCTTTCCGTCGGACTCTCTTCTCTGACCTGAGTCTCCTTTGGAACTCTGCAGGTTCTCGATCGGTTGAG
+
CCCCCCCCFFFFGGGGGGGGGGHHGGGEHGHHHGGGGGGGGHHHHGGGGGGGHHHHHHHGGGGGGGGGGGGHHHHGGGGHGHHHHGGGGGGGC/>AC<//FCCF-<D@/DG00DG00=/..;--AEACCFBE/BFGGB0=.0;.:9--;?/00.;A-=F0BFF0B/0.;F0009B0;BF00F=-@.A0BD;.9@--@B0B9FFFBB90B90///;FFFF00BFFB0;FFBF00BF90BF0:09ADF..-/9
@M05620:37:000000000-D9766:1:1101:28252:9305 1:N:0:19
AGTGCCAGCTCTCAATCGCACAGGGGACCCAGGGCCTGGCCCCTCCATCCAGAAAACCTATGACCTCACCCGCTACCTGGAGCACCAACTCCGCAGCTTGGCTGGGACCTATGTGAGTATCCAGCGTAGGAATCTGGGAGTTGGGGAGGAGTGAGGAGTTGGGGAAAGACAGTCCTAACCGTGGAGGGTTCTGGTAAATGATGGGGTGAGGAGGGGCTCTTTGGCTCCCACCAGTCCCCCTGTCTGGTCTA
+
>A>AAB@FAFF3ABGGFFFAAAFGFEEEGEHHGGGGFFHGHCGCEFHHHHHHHGHFGGHHHHHHHHHCGHHGGEE@HGHHEGHHHEGCEFHGGCEEGEHHGFGFEEHHGFHHHHHHHHHHHHHHHGCGGGHHHHHHHHHGGHHHGGGGGGGHHHHHHGHHHHGGGGHHHHHHHGGHHHHHGFGGGGGGCFGGGGFGGGGGGGGGGGF@FFFFFF@@@@FFFFFFFFFFFFFFFFFFFFFF@FFFFFFFFFF
@M05620:37:000000000-D9766:1:1101:7293:9315 1:N:0:19
AGTGCCAGCTCTCAATCGCACAGGGGACCCAGGGCCTGGCCCCTCCATCCAGAAAACCTATGACCTCACCCGCTACCTGGAGCACCAACTCCGCAGCTTGGCTGGGACCTATGTGCGTATCCAGCGTAGGAATCTGGGAGTTGGGGCGGAGTGAGGAGTTGGGGAAAGACAGTCCTAACCGTGGAGGGTTCTGGTAAATGATGGGGTGAGGGGGGGCTCTTTGGCTCCCACCAGTCCCCCTGTCTGGTCTA
+
AAAAAFFFAFFFGGGGGGGAE0FAFGGGEEEAFEEGFFHGFGGAEFAGGHBGG0AFGGGHFHHHHHH1GFGGGGEEHGHHHHHHHHGGGHHHGGGGGHHH/GEFGGHHGH1FFGH2/?CEHH2GHGF?>A11?<FGFF<FCFF1CC.<C@ACGHHG9EBFBFG@.;EF/;BBCFGFFBFFG9A>BFF@AFFFFFF/;FFB//9FEFF9-9A-;9@?@>AF/BFFFBBEFFF?AABFFFFF@FFFFFFBBF/
@M05620:37:000000000-D9766:1:1101:8024:9322 1:N:0:19
AGTGCCAGCTCTCAATCGCACAGGGGACCCAGGGCCTGGCCCCTCCATCCAGAAAACCTATGACCTCACCCGCTACCTGGAGCACCAACTCCGCAGCTTGGCTGGGACCTATGTGAGTATCCAGCGTAGGAATCTGGGAGTTGGGGAGGAGTGAGGAGTTGGGGAAAGACAGTCCTAACCGTGGAGGGTTCTGGTAAATGATGGGGTGAGGAGGGGCTCTTTGGCTCCCACCAGTCCCCCTGTCTGGTCTA
+
ABAAAFFFCFFFGGGGGGGAFGHHGGGGGGHHFFGGGGHHHHGHGGHHHHHHHHHFHGHHHHHHHHHHHHHGGEFGHHHHBGHAGHCFFHHHEGGGGHHHGHHGGGHHGHHHHHHHHHHHHHHHHGGGGGHHHHHHHHGGGHHHGGGGGDEHHFHHHGHHHHGGGGHHHHHHHHHHHHHHGGGGDGGGEGGGGGFGGGGGGGGGGGFFFFFFFFFFFFFFFFFFFFFFFFFFFFFFFFFFFFFFFFFFFFF
@M05620:37:000000000-D9766:1:1101:24938:9332 1:N:0:19
AGTGCCAGCTCTCAATCGCACAGGGGACCCAGGGCGTGGCCCCCCCATCCAGAAAACCTATGACCCCACCCGCTACCTGGAGCACCAACTCCGCAGCTTGGCTGGGACCTATGTGAGTATCCAGCGTAGGAATCTGGGAGTTGGGGAGGAGTGAGGAGTTGGGGAAAGACAGTCCTAACCGTGGAGGGTCTTGGGAAATGATGGGGAGAGGAGGGGCTCTTTGGCTCCCACCAGTCCCCCCGTCAGGTCCT
+
>1>>AFF11CFFF1FFAEFEEC0E0A0EAE000AE/AAEGCHG/EEFFFC11DFCG0F01BGBFG0E/?///E//EG1>F00B<GHCGE0F1<////0B</F1FG?A</GB1<?111??1@11<0->.A.D11><<0<.<.<D/<?A--.;:.00::.C/;/9AE.A./:9909C09;9.9C.-----A/-///-;9-;9B///AB------9--->@-/9/;B///;-;F-9-;9BFA---9A-;B9///
@M05620:37:000000000-D9766:1:1101:26508:9333 1:N:0:19
AGTGCCAGCTCTCAATCGCACAGGGGACCCAGGGCCTGGCCCCTCCATCCAGAAAACCTATGACCTCACCCGCTACCTGGAGCACCAACTCCGCAGCTTGGCTGGGACCTATGTGAGTATCCAGCGTAGGAATCTGGGAGTTGGGGAGGAGTGAGGAGTTGGGGAAAGACAGTCCTAACCGTGGAGGGTTCTGGTAAATGATGGGGTGAGGAGGGGCTCTTTGGCTCCCACCAGTCCCCCTGTCTGGTCTA
+
AA>>AFFCAFFFGBGFFFG1E0G0FEGECE0FC0EEAFHHCHGAEGAGFH1DEA1BFEFGFHFGHFH1G0>>E>/EHHHGHHHHHHHHGFHFCG@?EGHC/F1/E?EGAHHHF2221BDGHB2F0@CACC11CGG11C0F/F<1/-<--<CFGBDF0<CGH/-@..:.C///;CGHFCCFABE?.;.-;.CFFFCF0;CFEF00A?B;AA-/----;>F//BBB9//A--;-EFFFFFFB--9B/9BB///
@M05620:37:000000000-D9766:1:1101:21190:9337 1:N:0:19
GAGGCTGCTTTGGAAGAAACTCATAGATTACTGCAACAGTTCCCCCTGGACCTGGAAAAGTTTCTTGCCTGGCTTACAGAAGCTGAAACAACTGCCAATGTGCTACCCGTAAGGAAAGGCTCCTCGAAGACTCCCCGGGAGTACCCGAGCTGATGAAACAATGGCAAGTAAGTCAGGCATTTCCGCTTTAGCACTCTTGTGGATCCAATTGAACAATTCTCAGCATTTGTACTTGTAACTGACAAGCCAGG
+
AABBBAFBFFFF4BGGGGFGGGCFHHHFFHHHHHGHFFHADGHFHGGGFFHGHHFGG3BFGHHHDHDGHGFHHHG3GGHHHGHGB@GHHGCHHCFCGEHHHGBHHFGHGGG1GEFHHHHEFHGH0E/BFEHHHH///>B/CF0111?/CDGF1?GGHGFF.FHHHGHGHFHHHHGHGHGFFFGGGGG.::CCCFHHHFGHHGHFHHHGGGGGGGGFGGGGBFFGGGF0;;FGGGGB09C900=BFFFFFFF
@M05620:37:000000000-D9766:1:1101:23977:9345 1:N:0:19
ACCACACCTTCTACAATGAGCTGCGTGTGGCTCCCGAGGAGCACCCCGTGCTGCTGACCGAGGCCCCCCTGAACCCCAAGGCCAACCGCGAGAAGATGCCCAGGTGAGTGGCCCGCTACCTCTTCTGGTGGCCGCCTCCCTCCTTCCTGGCCTCCCGGCGCTGCGCCCTTTCTCACTGGTTCTCTCTTCTGCCGTTTTCCGTAGGACTCTCTTCTCTGACCTGAGTCTCCTTTGGAACTCTGCAGGTTCTA
+
AAAAAAAAFFFFGGGGGGAGGGHHGEFA00FBFFFECGAE/GHHHGGE/EFFBGBGHGCEE??EGGGGG//FGHHGGCGHGHHHEFGGGG/>@AGF>GHHH1FGGHF0<FEGHHGGCCCH1GHHHHFHHHGHGCGGGGHGHHGHHGGGFGFGGGGGG@-AA?@F@@F@?FFFFF/BFFF/B;BFFFFFFFFFF@BFFFFFFFABFFFFFFFFFFFFFF/BFFFBFFFBFF/BFFFF9F/9B9FBFFFFFF;
@M05620:37:000000000-D9766:1:1101:15343:9346 1:N:0:19
ACCACACCTTCTACAATGAGCTGCGTGTGGCTCCCGAGGAGCACCCCGTGCTGCTGACCGAGGCCTCCCTGAACCCCAAGGCCAACCGCGAGAAGATGAGTGGCCCGCTACCTCTTCTGGTGGCTGCCTCCCTCCTTCCTGGCCTCCCGGAGCTGCGCCCTTTCTCACTGGTTCTCTCTTCTGCCGTTTTCCGTAGGACTCTCTTCTCTGACCTGAGTCTCCTTTGGAACTCTGCAGGTTCTAGATCGGAA
+
AAAABBBBFFFFGGGGGGGGGFHHGFEBGFHHHGGGGGGGGHHHHGGGEGGFHHGHHHHGGGGGGCHHGHHGHHHGGGGHGHHHHGGGGEEGFGFHHHHHHHGGHHGGG?DHHHHHHHEHGHGHGGGHHHHGGHGHHHHHHHHHHHHGGG-ADHHGGGGGGGGGGGGGGGGBFGGGGGGGGGGGGFDFFFFFFFFFFFFFFFFFFFFFFFFFFFF/;9BFFFFFFFFFFFFFFFFFFFAFFFFFFFFFFFE
@M05620:37:000000000-D9766:1:1101:18605:9354 1:N:0:19
ACCACACCTTCTACAATGAGCTGCGTGTGGCTCCCGAGGAGCACCCCGTGCTGCTGACCGAGGCCCCCCTGAACCCCAAGGCCAACCGCGAGGAGAGTGGCCCGCTACCTCTTCTGTCTGCCGCCTCCCTCCTTCCTCCCTTCCCGCCGCTGCGCCCTTTCTCCCTGGTTCTCTCTTCTGCCGTTTTCCGTCGGACTCTCTTCTCTGACCTGTGTCTCCTTTGGACCTCTGCAGGCTCTAGGTCGGCCGAG
+
CDDCDDCDFFFFGGGGGGGGGGHHGGGFHGHHHGGGGGGGGHHHHGGGGGGGHHHHHHHGGGGGGGGGGGGHHHHGGGGHGHHHHGGGGGGG//?GAGFFGH/A//<@GG11>G111111=0--@E.GCGHGGCGHH0/:/0;:/C---;--.-AAFFB099FFFF0.;9B00;BBBFFB0;::.BA:FDB.---9-/0B0BFFBB000;B/0;:B90;0BB0/009;B0B0B0..;.:0;0;9:--.9--
@M05620:37:000000000-D9766:1:1101:14765:9379 1:N:0:19
GAGGCTGCTTTGGAAGAAACTCATAGATTACTGCAACAGTTCCCCCTGGACCTGGAAAAGTTTCTTGCCTGGCTTACAGAAGCTGAAACAACTGCCAATGTGCTACCCGTAAGGAAAGGCTCCTAGAAGACTCCAAGGGAGTAAAAGAGCTGATGAAACAATGGCAAGTAAGTCAGGCATTTCCGCTTTAGCACTCTTGTGGATCCAATTGAACAATTCTCAGCATTTGTACTTGTAACTGACAAGCCAGG
+
>AAABAFAFFFFGGGGAGGGGGGGFGHHHHHGGHHCHFGFGHHHHGGGHHHHHHHGHHHHGHHHHHHHHHHHHHHHHHGFHHHHHHHFHFHHHHGHGHHHHFHHHHHHGEGEGHHHHHHHHHGHHGEHHHHHHHHHHGGHGEFHHHHGHHHGHHHHHHHHHHHHHFHGFFFHFFHHGHFHHHHHDDEGGGBHFHFHGHHGHCGHHHECDHHHHHHHFGFHHC0GHHHHHHHFHGGGFFFFFEFGGFEGGGE
@M05620:37:000000000-D9766:1:1101:27160:9387 1:N:0:19
GAGGGTGCTTTGGAAGAAACTCATAGATTACTGCAACAGTTCCCCCTGGACCTGGAAAAGTTTTTTGGTTGGCTTACAGAAGTTGAAATCACTGCCAATGTTCTACCCGAAAGGAAAGGAGACTAAAAGACTACAAAGGAGTAAAAGAACTGATGAAACAATAGCAAGCAAGAAAGGCAGTAAAGATTTAGAACTCAAGTGGATCCAATTGAAAAAGACTAAACAAATGTACGTATTTCTGACAAACCAGG
+
>1AA1>>AD@B1F1ABBGBGGGHHHCGGHHB3FG1BCHADD2DAA0A//BBBGGEGA10BBDFDAEEG/B/>BBB1B1BDGH11B22B2B1BF1GGFHHHB222BB10/////0B00><B/??111B11?B1B01<100</0<@FBDE0011@2@21F?</11?1110/<0000<<0C0.<1=1=D00<0000<==0/0000:::;0000:;:0=;../0;90;0..9;;9;./9;/0=00;009/;=.;.
@M05620:37:000000000-D9766:1:1101:4453:9416 1:N:0:19
ACCACACCTTCTACAATGAGCTGCGTGCGGCTCCCGAGGAGCACCCCGTGCTGCTGACCGAGGCCCCCCTGAACCCCAAGGCCAACCGCGCGAAGATGAGTGGCCCGCTACCTCTTCTTGTGGCCGCCTCCCTCCTTCCTTGCCTCCCGGCGCTGCGCCCTTTCTCACTGGTTCTCTCTTCTGCCGTTTTCCGTAGGACTCTCTTCTCTGCCCTGCGTCTCCTTTGGCACTCTGCAGGTTCTCGATCGGAA
+
ABAABA3AFFFFFGGCFGGFFBCFEEE22AA2E2BEEEEE1AA1AE0F1EEE533GFHBE///>FEE?E@AGCHHGGGEGFFHHHCDDGC@C/CG/D1FGGHE.0.><@--<DFHGGH0<=0.:CD=:C.:CFGGFGFGF09C90CEGGGGG?BBFB9A9-FFFFF/BFFB/BFFFFFFF9FFFFBDAFFFFFF;99FFFFFFFFBFFFFFFFFF.9ABFFFFFFFF/BFFFFFFFF?FFFF/EFF;@A9E
@M05620:37:000000000-D9766:1:1101:25848:9454 1:N:0:19
GAGGCTGCTTTGGAAGAAACTCATAGATTACTGCAACAGTTCCCCCTGGACCTGGAAAAGTTTCTTGCCTGGCTTACAGAAGCTGCAACAACTGCCAATGTGATACCCGTAAGGTAAGGCTCCTAGCAGACTCCAAGGGAGTAACCGAGCTGATGCACCACTGGCAAGTAAGTCAGGCATTTCCGCTTTAGCACTCTTGTGGATCCAATTGAACCCTTCTCAGCATTTGTACTTGTAACTGACAAGCCAGG
+
33>>A>CAFFFFGGGGAFGGGGHHHHHHHGGHHH4BFGGAFGHHHGEF2ABFHGEHH32BBGHHFHFGHHHHHHF3BGHFHHHGF3BGH1FHHBGG3BFGGH4BF43F1?E1F@4BBDGHHGG33F3F?GGHHC33B/</???1B1//>/AF1<G11<00/1?<GHFF??FGFGGHGFC<GD1GAF?CGGFH0GHGHBD0<<D::FCFGHB00C..:C/::09;FF0FB9BF0C0C0CB0C0/;C.;.;FA
@M05620:37:000000000-D9766:1:1101:22052:9474 1:N:0:19
AGTGCCAGCTCTCAATCGCACAGGGGACCCAGGGCCTGGCCCCTCCATCCAGAAAACCTATGACCTCACCCGCTACCTGGAGCACCAACTCCGCAGCTTGGCTGGGACCTATGTGAGTATCCAGCGTAGGAATCTGGGAGTTGGGGAGGAGTGAGGAGTTGGGGAAAGACAGTCCTAACCGTGGAGGGTTCTGGTAAATGATGGGGTGAAGAGGGGCTCTTTGGCTCTCACCAGTCCCCCTGTCTGGTCTA
+
>>AAAFF1>FFFGGGGGF1FGGBEAEGEGGCHG0BE/AFGHHGFFGH1FGCHHHHHHGG1GHHHHHH1GFEEE>EEHGHGFHHEHGHEFG1BEFE/EFG<EGEFAEGHAFFHFD2FG1GHFHHFHGE?@EFFCGDFHFCF/?1FGGGCGCAGAGHFG.GHGFGCFGHAFFHHFHHHGHHGGBAAGEB@CGGFGFGFFGGFGFEBA.9;E/:BAE---@-/BFBBBFF/BF/FF-BBFFFB@A9FFFFFFF/
@M05620:37:000000000-D9766:1:1101:25795:9476 1:N:0:19
ACCACACCTTCTACAATGAGCTGCGTGTGGCTCCCGAGGAGCACCCCGTGCTGCTGACCGAGGCCCCCCTGAACCCCAAGGCCAACCGCGAGAAGATGCCCAGGTGAGTGGCCCGCTACCTCTTCTGGTGGCCGCCTCCCTCCTTCCTGGCCTCCCGGCGCTGCGCCCTTTCTCACTGGTTCTCTCTTCTGCCGTTTTCCGTAGGACTCTCTTCTCTGACCTGAGTCTCCTTTGGAACTCTGCAGGTTCTA
+
1>1AA?1AFFF13GG13DGGBFFHEAFEF0AFHGG?EEE?E/G0/BEGEGGFHHHHEHGGGGG?FGG/>EEHFHH/E>EEGGHEH/<E/CGGGCHHHGGHHC/F<?10<?FFHHCCGCGHHHFHG0GHGHGGHGGGGEHGHHGGHGGGFGFGGGGGG@@-?=@F@@F@@FFFFFFFFFFFFFFFFFFFFFFFF@9BFFFFFFA-9BBFFFFFFFBFFF/BFFF:9;BFFF;FFFFBFFFFFFFFFFAFFFB
@M05620:37:000000000-D9766:1:1101:11437:9486 1:N:0:19
ACCACACCTTCTACAATGAGCTGCGTGTGGCTCCCGAGGAGCACCCCGTGCTGCTGACCGAGGCCCCCCTGAACCCCAAGGCCAACCGCGAGAAGATGAGTGGCCCGCTACCTCTTCTGGTGGCCGCCTCCCTCCTTCCTGGCCTCCCGGCGCTGCGCCCTTTCTCACTGGTTCTCTCTTCTGCCGTTTTCCGTAGGACTCTCTTCTCTGACCTGAGTCTCCTTTGGAACTCTGCAGGTTCTAGATCGGAA
+
BBBABBBBFFFFGGGGFGGFGBHHGEEBEEHHCFGEDGGGGHHHHGGGGFGGHHHHHHHGFGGGGEGGGGGGHHHGGGGHGGHHHG/E@F@CFGHHBHDGGHGGHHGG@<AGHHHHHH1FGFGGHGGGGEHGHHGHHHHHFGHHHHGGGG-;??@DGFFFFFFFFFFFFFFFFFFFFFFFBFFFFFFFFFFFFFFFFFFFFFFFFFBFFF/BFFF/;9B9FFFFFFF/FFFBFFFFFFFFFFFFFFFFDFE
@M05620:37:000000000-D9766:1:1101:24743:9496 1:N:0:19
AGTGCCAGCTCTCAATCGCACAGGGGACCCAGGGCCTGGCCCCTCCATCCAGAAAACCTATGACCTCACCCGCTACCTGGAGCACCAACTCCGCAGCTTGGCTGGGACCTATGTGAGTATCCAGCGTAGGAATCTGGGAGTTGGGGAGGAGTGAGGAGTTGGGGAAAGACAGTCCTAACCGTGGAGGGTTCTGGTAAATGATGGGGTGAGGAGGGGCTCTTTGGCTCCCACCAGTCCCCCTGTCTGGTCTA
+
BCABCFFFCFFFGGGGGGGGGGHGGGGGGGGHFGGGGGHHHHGHGGHHHHHHHHHHHGHHHHHHHHHGHHHGGFGGHHHHEGHHHHHHGHHHEGGGGHGHGHHGGGHHGHHHHHHHHHHHHHHHHGFGGGHHHHHHHHHGGHHHGGGGGGEGHHHHHGHHHHGGGGHHHHHHHHHHHHHHGGGGGGGG;FFGGGCGGGGGGGGGGGDFFFFFFFFFFFFFFFFFFFFFFFFFFFFFFFFFFFFFFFFFFFF
@M05620:37:000000000-D9766:1:1101:10456:9503 1:N:0:19
GAGGCTGCTTTGGAAGAAACTCATAGATTACTGCAACAGTTCCCCCTGGACCTGGAAAAGTTTCTTGCCTGGCTTACAGAAGCTGAAACAACTGCCAATGTGCTACCCGTAAGGAAAGGCGCCTAGAAGACTCCAAGGGAGTAAAAGAGCTGATGAAACAATGGCAAGAAAGTAAGGCATTTCCGCGGTAGAACTCTTGTGGATCCAATTGAACAATTCTAAGCATTTGTACTTGTCACTGACAAGCCAGG
+
A?AB>ACACDFDGBBBGFFGGGHHHGGDGH4ADB4FFFFGFDD3BBAFAG2BFBAF332BFHFFGHGAAB3BBFFB3ABFGHAFG33FBBCGFHHFHHHHG4GEGHHG11>1BBBCCBF//>//??BG3B?3333?B?<CA/??FFDC@<@GF2@2>F2?C1?100<C0<???1=>10<1<111<.--<.<00:<00:<GB.<0<C00<::::0;/09;;0;9;B9;;BFGF0;0;000009/;;.;;BFA
@M05620:37:000000000-D9766:1:1101:21430:9504 1:N:0:19
ACCACACCTTCTACAATGAGCTGCGTGTGGCTCCCGAGGAGCACCCCGTGCTGCTGACCGAGGCCCCCCTGAACCCCAAGGCCAACCGCGAGGCGAGTGGCCCGCTACCTCTTCTGGTGGCCGCCTCCCTCCTTCCTGGCCTCCCGGCGCTGCGCCCTTTCTCCCTGGTTCTCTCTTCTGCCGTTTTCCGTAGGACTCTCTTCTCTGACCTGAGTCTCCTTTGGACCTCTGCAGGTTCTAGCTCGGCCGAG
+
AAA3AABACFFFGGGF5GGFGCHGGEAEAAGFCFGE?GGCCHFGGGGG1EFGGHFFHHFE0EEGGAEGG@11E?GFGEAHEAHHGGGEGGG@G/<A/>?F.GCA<ACGHHGHHDB<GH/.CGC-C?EGEFFFGGFFFG/9CF?ACE--;9B?D=B?=BFFFFF/9BBF9/99BFFFFFBBBF@;::E/9A9.;A/BBFFEFFFFFFFFFFFF/BBFFFFFFFFFF/BFFFFFFFFA/FF/9/;F.@.9---
@M05620:37:000000000-D9766:1:1101:16791:9508 1:N:0:19
AGTGCCAGCTCTCAATCGCACAGGGGACCCAGGGCCTGGCCCCTCCATCCAGAAAACCTATGACCTCACCCGCTACCTGGAGCACCAACTCCGCAGCTTGGCTGGGACCTATGTGAGTATCCAGCGTAGGAATCTGGGAGTTGGGGAGGAGTGAGGAGTTGGGGAAAGACAGTCCTAACCGTGGAGGGTTCTGGTAAATGATGGGGTGAGGAGGGGCTCTTTGGCTCCCACCAGTCCCCCTGTCTGGTCTA
+
ABABBFFF@FFFGGGGGGGGGGHHGGGGEGHHFGGGGGHH2GFGGGHHHHHHFHGHHGHHHHFHHHHHHGHGFEEGHHHHGHHHHHHHFHHHGGCFEHDCEHHEEEFHGBGHFHHFFGHHHHHGHGBE@AFGGHHHHFFEDGFHFCFG-><FGFFHGAGGHFCGGGGHFGHHHGHHHHHHGGGGAEDG:FFGFFCFFFFGGGGGGGA@EFFFD?DFFCEFFFFFF//.AFFFFFFFFFFF=EFBBFB/9BB
@M05620:37:000000000-D9766:1:1101:6920:9513 1:N:0:19
ACCACACCTTCTACAATGAGCTGCGTGTGGCTCCCGAGGAGCACCCCGTGCTGCTGACCGAGGCCCCCCTGAACCCCAAGGCCAACCGCGAGAAGATGAGTGGCCCGCTACCTCTTCTGGTGGCCGCCTCCCTCCTTCCTGGCCTCCCGGAGCTGCGCCCTTTCTCACTGGTTCTCTCTTCTGCCGTTTTCCGTAGGACTCTCTTCTCTGACCTGAGTCTCCTTTGGAACTCTGCAGGTTCTAGATCGGAA
+
BBBBBBB?FFFFGGGGGGFBGGHHGGGE4EHGHFFGEGGFGHHGHGGGEEEFGHFHHHGCFGGGGGGGGGGHHHHGGGGHGHHHHGGGGGBDCGHFFHHH>GGGGEDC@>?FFGHHHHHHHHDGHGGGGDGGHHGFHHHFCGGHHHGGGG-ADFGFDGGGGGGFFFBFFFFFFFFFFFFFFFFFFFFFFFFFFFFF?FFFFFFFFFFFFF/BFFF/FBFFFFFFFFFBBFFFFFFFFFFFFFFFFFFFDDE
@M05620:37:000000000-D9766:1:1101:23263:9514 1:N:0:19
ACCACACCTTCTACAATGAGCTGCGTGTGGCTCCCGAGGAGCACCCCGTGCTGCTGACCGAGGCCCCCCTGAACCCCAAGGCCAACCGCGAGAAGATGAGTGGCCCGCTCCCTCTTCTGGTGGCCGCCTCCCTCCTTCCTGGCCTCCCGGCGCTGCGCCCTTTCTCACTGGTTCTCTCTTCTGCCGTTTTCCGTAGGACTCTCTTCTCTGCCCTGCGTCTCCTTTGGAACTCTGCAGGTTCTAGATCGGAA
+
BBBBBBBAFFFFGGGGGGAFGGHHGGGBEAHGGFGEDFEEFHHHHGEFFEGGHHHHHHHEGGGGGGGGGGGHGHHGGGGHGHHHHGGGGG/BDGHHHHHFFHGFGGCDF->FHHHHHH1>G<AGHGGGG=;EHHGHHHHHC/CGHGGGGGGGFGGGGFFFFFFFFFBFFFFFFFFFFFFFFFFFFFDFFFFFFFFFFFFFFFFFFFFFFF/BFFF.;ADFFFFFFFF/;FFFFFFFFFFBFF/BBFFFB.A
@M05620:37:000000000-D9766:1:1101:11336:9520 1:N:0:19
AGTGCCAGCTCTCAATCGCACAGGGGACCCAGGGCCTGGCCCCTCCATCCAGAAAACCTATGACCTCACCCGCTACCTGGAGCACCAACTCCGCAGCTTGGCTGGTACCTATGTGAGTATCCAGCGTAGGAATCTGGGAGTTGGGGAGGAGTGAGGAGTTGGGGAAAGACAGTCCTAACCGTGGAGGGTTCTGGTAAATGATGGGGTGAGGAGGGGCTCTTTGGCTGCCACCAGTCCCCCTGCCTTGTCTA
+
>>>AAFFFAFFFGGGGGAFEEGFHFEGGGGFHFFEGGFFFGHGCFGEHFHFHGFFH3EFFHFHGHHHCGFEGGEEEHBHFGGHFGFGGEFGHGDEEGFGGGHHG<34BFFG32GH333FG?GHHE@?/B/F2GF>2F<0?E0G1A/<--.>FG1<.C.<C0/A-CAG.//:::<;0C0/.;CA-..C-::CFGF;FG000;0CFEF.-;.:F..BFF@.9B/BBB/.;AF/FFABFF/AA-...;/;///;
@M05620:37:000000000-D9766:1:1101:19745:9528 1:N:0:19
GAGGCTGCTTTGGAAGAAACTCATAGATTACTGCAACAGTTCCCCCTGGACCTGGAAAAGTTTCTTGCCTGGCTTACAGAAGCTGAAACAACTGCCTACAGGATGCTACCCGTAAGGAAAGGCTCCTAGAAGACTCCAAGGGAGTAAAAGAGCTGATGAAACAATGGCAAGTAAGTCAGGCATTTCCGCTTTAGCACTCTTGTGGATCCAATTGAACAATTCTCAGCATTTGTACTTGTAACTGACAAGCC
+
>>AABAFBFFFFGGGGG4EGGGFHFGHHHBGFHHDFGAFDFGHHHGGGHCFGHHHHHGFGGHHHHHHHHHHHHHHHHHHHHHHHHHHHHHHHHHHHHFHEHFFHGHHHHHHGGGGHHFHHHHHHHGHHHHHHHHHHHFHHGGCFE0GHHHGHHHHDGHHG1@0?GHHHHHGGFHHFHHHHHEHHHHHGEGGGHHHHHHGHHHHHGFHHHHHHHGHHHHHHHGHHHGHHHGGGFGGGGGGGGGGGFGG0FGE
@M05620:37:000000000-D9766:1:1101:11844:9529 1:N:0:19
AGTGCCAGCTCTCAATCGCACAGGGGACCCAGGGCCTGGCCCCTCCATCCAGAAAACCTATGACCTCACCCGCTACCTGGAGCACCAACTCCGCCGCTTGGCTGGGACCTATGTGAGTATCCAGCGTAGGAATCTGGGAGTTGGGGAGGAGTGAGGAGTTGGGGAAAGACAGTCCTAACCGTGGAGGGTTCTGGTAAATGATGGGGTGAGGAGGGGCTCTTTGGCTCCCACCAGTCCCCCTGTCTGGTCTA
+
>>AAAD@FAFFFG1BFGAFCE0BCAAEEGFHHGGFEFAGHFHGHGGFHHGFFGBFGHGFFGEDGGF@BGHHFEGC>FHG>GHG?CF>GECGGE>/>E<EFCFFFE/CHGHHHHHGHFBFFHDGGFCCEGGHHGFHHHBCF/GHGCGCCCGCCGFFFHGHHHHGCGGHFHFHGGEFGGGGG@.CACAGG9.:FGG;FEGFFGBBFEBB?FFFFFB@?@-AFFFFFFF/AEFFF--:/B9EB@EFFFFFFBFB
@M05620:37:000000000-D9766:1:1101:23274:9533 1:N:0:19
ACCACACCTTCTACAATGAGCTGCGTGTGGCTCCCGAGGAGCACCCCGTGCTGCTGACCGAGGCCCCCCTGAACCCCAAGGCCAACCGCGAGAAGATGAGTGGCCCGCTACCTCTTCTGGTGGCCGCCTCCCCCCTTCCTGGCCTCCCGGAGCCCCGCCCTTTCTCACTGGTTCTCTCTTCTGCCGTTTTCCCTAGGACTCTCTTCTCTGACCTGAGTCTCCTTTGGTACTCTGCAGTTTCTCGATCGCAA
+
>AABBAABFFFFGGGGGGFGGCHHGGGEGCFGHGFGGGGEDF2FHGGAEFFGGHHHHHHA?E?EFGGFGGGFFHHGGGGHEHHHHGGFG@/@DGHHHH22>?/<FF</<<<F1FF1>111=0..<-<<CA.E.:A-CFF00;CACFG.E-?-9..;;-99-;/;9B/BBBB/;9/BFF/FB//;B-;D/:/9///.//;//;B9BB99//;/;;.;./;99F/;///.;BFFFFBF//;9;9/.//9-.99
@M05620:37:000000000-D9766:1:1101:12121:9533 1:N:0:19
ACCACACCTTCTACAATGAGCTGCGTGTGGCTCCCGAGGAGCACCCCGTGCTGCTGACCGAGGCCCCCCTGAACCCCAAGGCCAACCGCGAGGTGAGTGGCCCGCTACCTCTTCTGGTGGCCGCCTCCCTCCTTCCTGGCCTCCCGGAGCTGCGCCCTTTCTCACTGGTTCTCTCTTCTGCCGTTTTCCGTAGGACTCTCTTCTCTGACCTGAGTCTCCTTTGGAACTCTGCAGGTTCTAGATCGGACGAG
+
CCCCCCCCFFFFGGGGGGGGGGHHGGGGHGHHHGGGGGGGGHHHHGGGGGGGHHHHHHHGGGGGGGGGGGGHHHHGGGGHGHHHHGGGGGGGG?FGHGHFGHHDGGGGHHHHHHHHHFBCHHFGGFGHGHHGHHHHHHGHHHHGGGG-CDGGGGGGGGGGGFF0FFFFBFFFFFFFFFFFFFDDAFFBFDFADFFFFFFFFFFFFFFFFFFF/BFFFFFFFFFFFBFFFFFFFFFFFFFFFFFFFFA-:@B
@M05620:37:000000000-D9766:1:1101:13960:9537 1:N:0:19
GAGGCTGCTTTGGAAGAAACTCATAGATTACTGCAACAGTTCCCCCTGGACCTGGAAAAGTTTCTTGCCTGGCTTACAGAAGCTGAAACAACTGCCAATGTGCTACCCGTAAGGAAAGGCTCCTAGAAGACTCCAAGGGAGTAAAAGAGCTGATGAAACAATGGCAAGTAAGTCAGGCATTTCCGCTTTAGCACTCTTGTGGATCCAATTGAACAATTCTCAGCATTTGTACTTGTAACTGACAAGCCAGG
+
A3ABBAF>@FFFFFGGFGFFGGHHHHHDAFFGGFHF4GHBFGH3GGEGAGABBFCG3F2EGHFHHHFAGEAGHHFHHBGGHHHHHHGHHGHHHFGBHFHHFFBGFHHHEEGEFGFHFHG/3F?CBGGHHHFFCHBGHFEEGGGGFGFFGBGFGFGBGFDCGDGBFGHG1?GHGFHHF0GC<GF1AE..F1=11<GC0<<D0AFGGHF0=DCGC::C;CFH0<;CHHCCGCGHCF990;F00C/CB9EGGGG
@M05620:37:000000000-D9766:1:1101:26998:9556 1:N:0:19
AGTGCCAGCTCTCAATCGCACAGGGGACCCAGGGCCTGGCCCCTCCATCCAGAAAACCTATGACCTCACCCGCTACCTGGAGCACCAACTCCGCAGCTTGGCTGGGACCTATGTGAGTATCCAGCGTAGGAATCTGGGAGTTGGGGAGGAGTGAGGAGTTGGGGAAAGACAGTCCTAACCGTGGAGGGTTCTGGTAAATGATGGGGTGAGGAGGGGCTCTTTGGCTCCCACCAGTCCCCCTGTCTGGTCTA
+
A3>ABFFFBFFFDGGGGAEEEEGGFGGGGFHHGGGGGEHHHHGHGGHHHHGHGGHHHGBGHHHHHHHHHHHGGGGGHHHHHHHHGHHHGBGHGGGGGEHHGHHGGGHHGHHHHHGHHHHHHHHHG@CEGGHHHHFHGHFFEGHH?DGGGGGHFFHFHFHHHH?DGGHFHHHHHHHHHHHGGGGGGGGG.;FFGGCFGGGGGGGGGGFFFFFFFFFFFFFFFFFFFFFFFFFFFFFFFFFFAFFFFFFBFFF
@M05620:37:000000000-D9766:1:1101:10653:9562 1:N:0:19
AGTGCCAGCTCTCAATCGCACAGGGGACCCAGGGCCTGGCCCCTCCATCCAGAAAACCTATGACCTCACCCGCTACCTGGAGCACCAACTCCGCAGCTTGGCTGGGACCTATGTGAGTATCCAGCGTAGGAATCTGGGAGTTGGGGAGGAGTGAGGAGTTGGGGAAAGACAGTCCTAACCGTGGAGGGTTCTGGTAAATGATGGGGTGAGGAGGGGCTCTTTGGCTCCCACCAGTCCCCCTGTCTGGTCTA
+
BCBBCFFFBFFFGGGGGGGGGGHHGGGGGGHHGGGGGGHHHHGHGGHHHHHHHHHHHGHGHHGHHHHGHHHGGEGGHHHGFHHHHHHHGHHHGGGGGHHHGHHGGGHHGHGHHHHHHHFHHHHHHGGGGGEHHHHHHHHGGHHHGGGGGGGHFDFHHGHHHHGGGGHHHHHHHHHHHGHHGGGGDEGGAFGGGGGGGGGGGGGGGGFFFFFFFFFFFFFFFFFFFFFFFFFFFFFFFFFFFFFFFFFFFFF
@M05620:37:000000000-D9766:1:1101:22943:9562 1:N:0:19
GAGGCTGCTTTGGACGAACCTCATAGATTACTGCAACAGTTCCCCCTTGACCTGGAAAAGTTTCTTGCCTGGCTTACAGAAGCTGAAACACCTGCCAATGTTCTACCCGTAAAGAAAGGAGCCAAGAAGACTACAAGAGAGTAAAAGAGCTGATGAAACAATGACAAGTAAGTAAGGCATTTACGCATTAGCACTCTTGTGGATCAAATTGAACAATTCTCAGCATTGGTACTTGTAACTGACAAACCAGG
+
A@AAAAF>BDBDFB4AEFEFGGHHHGHDFFGFHA3B3FBGHFFGGGEBAABFGGFBB323BDFFGGFBBBDGHHH3BBGFGGFFGBBGFGBEHHHFFHHHG4B4BFGH?E@E/B??FFG2//?3B?B333BG2?BF?2BBD??FBFGF@G22@2@2@F2<??<1?FF0??<DF1@FFFGF>1<DFA.<<<=CBGFHFB<DG<GHH.:;:G:CCH0:<;:C0;0;::C0;;9;0;0;00;;FBFB;/;CEFE
@M05620:37:000000000-D9766:1:1101:15790:9572 1:N:0:19
AGTGCCAGCTCTCAATCGCACAGGGGACCCAGGGCCTGGCCCCTCCATCCAGAAAACCTATGACCTCACCCGCTACCTGGAGCACCAACTCCGCAGCTTGGCTGGGACCTATGTGAGTATCCAGCGTAGGAATCTGGGAGTTGGGGAGGAGTGAGGAGTTGGGGAAAGACAGTCCTAACCGTGGAGGGTTCTGGTAAATGATGGGGTGAGGAGGGGCTCTTTGGCTCCCACCAGTCCCCCTGTCTGGTCTA
+
ABAABFFFCFFFG4FGGGGCGGHGGFGGGGHHFEFGGGHHHHGHGGHHHHHHHHHHHGHGFFHHHFHHHHHGG>EEHHHHBGHHHHCFEHHFEGGGGHFHGHHGGGHHGHHHHHHGHHHHHHHHHGGGGGHHHHHHHHGGGHHHGGGGGDEGHHHHHGHHHHGGGGHHGHHHHHHHHHHHGGGGGGGGGGGGGGFFFGGGGGGGGGFFFFFFFFFFFDFFFFFFFFFFFFFFFFFFFFFFFFFFFFFFFF0
@M05620:37:000000000-D9766:1:1101:11852:9582 1:N:0:19
AGTGCCAGCTCTCAATCGCACAGGGGACCCAGGGCCTGGCCCCTCCATCCAGAAAACCTATGACCTCACCCGCTACCTGGAGCACCAACTCCGCAGCTTGGCTGGGACCTATGTGAGTATCCAGCGTAGGAATCTGGGAGTTGGGGAGGAGTGAGGAGTTGGGGAAAGACAGTCCTAACCGTGGAGGGTTCTGGTAAATGATGGGGTGAGGAGGGGCTCTTTGGCTCCCACCAGTCCCCCTGTCTGGTCTA
+
BBAABFFFBFFFGGGGFGGCFEHFGGGGGGHHCEGGEGHHHHGHGGHHHGHHHHHHH1BGHHHHHHHHHHHGG@EEHHHHHHHHHHHHGHHHGGGGGHHHGHHGGGHHGHHHHHHHHHHHHHHHHGGGGGHHHHHHHHHGGHHHGGGGGGEGHHHHHGHHHHGGGGHHHHHHHHHHHHHHGGGGGGGGCFGGGGFGGGGGGGGGGGFFFFFFFFFFFFFFFFFFFFFFFFFFFFFFFFFFFFFFFFFFFFB
@M05620:37:000000000-D9766:1:1101:7079:9586 1:N:0:19
ACCACACCTTCTACAATGAGCTGCGTGTGGCTCCCGAGGAGCACCCCGTGCTGCTGACCGAGGCCCCCCTGAACCCCAAGGCCAACCGCGAGAAGATGCCCAGGTGAGTGGCCCGCTACCTCTTCTGGTGGCCGCCTCCCTCCTTCCTGGACTCCCGCCGCTGCGCCCTTTCTCACTGGTTCTCTCTTCTGCCGTTTTCCGTAGGACTCTCTTCTATGACCTGAGTCTCCTTTGGAACTCTGCAGGTTCTA
+
BBBBBBBBFFFFFGGFGGGGGFHFEEGGHGHHHGGDEEFCAGHHHGGGF?EEFBFFHHHGGGCGGGEGGGGHHHGGGGGHGHHHEGGGGGGGGGHHHFHFGFH/11?FG1?FHC-CGG<0<0<=GF00=/<GFGGGG?HGFCAGGFGBFF/9FFGFG----9;A=FFFF/FFFF/FFFFF/9BFFFFFFFFF/B.AFFFFFFFFD/FFFF/BFFFFFB9FFFB/.BF/;;FFFF/://BBBFFFFE./:BB
@M05620:37:000000000-D9766:1:1101:10364:9603 1:N:0:19
ACCACACCTTCTACAATGAGCTGCGTGTGGCTCCCGAGGAGCACCCCGTGCTGCTGACCGAGGCCCCCCTGAACCCCAAGGCCAACCGCGAGGGGAGTGGCCCGCTACCTCTTCTGGTGGCCGCCTCCCTCCTTCCTGGCCTCCCGGAGCTGCGCCCTTTCTCACTGGTTCTCTCTTCTGCCGTTTTCCGTAGGACTCTCTTCTCTGACCTGAGTCTCCTTTGGAACTCTGCAGGTTCTAGATCGGAAGAG
+
AA1>AA1AFFF@AGG1FFGDA1BFEBEEGEHHAFFEEEGCGHHHHGEGA/EEGB1FGAFGGGGGEG@EGGGHHFE?EGGA/FGC<?E/CGGGG/CFGCHGEHH@CGGGHHH0<DHHH</C<<C@CAFHGHHGHHGEGGE9.0;.EGG--AFB/A@-@@FFFBB/BFFFBFFFFFFFFFFFFF@FF/EFBBBFFFFFFFFFFFFFFFFFFFBFBFFFFFFFFFFFF/9BFFFFF9FFFEFFB9BFFBA-9:A
@M05620:37:000000000-D9766:1:1101:14584:9626 1:N:0:19
AGTGCCAGCTCTCAATCGCACAGGGGACCCAGGGCCTGGCCCCTCCATCCAGAAAACCTATGACCTCACCCGCTACCTGGAGCACCAACTCCGCAGCTTGGCTGGGACCTATGTGAGTATCCAGCGTAGGAATCTGGGAGTTGGGGAGGAGTGAGGAGTTGGGGAAAGACAGTCCTAATCGTGGAGGGTTCTGGTAAATGATGGGGTGAGGAGGGGCTCTTTGGCTCCCACCAGTCCCCCTGTCTGGACTA
+
B>AABFFCAFFFGGGFFGGCGCGCFGDEA?GHFGGFEGHHFHGHGGGHHGHHBGHHHGH3FHFHHHHGHHHGGEEGHHFHGGHHHHHEEHHHGGGCGGHHGEC/?DGGG0BGHH22F?FGGHHHHGBED/1FG1BDGEGFGGHFG-FG?DDFGFF.<A<CGF-:CAGHHHH/CFB0CGHHEEFDA.EB.A9FGFC0FFG0BF00A?ABEAABDFB-@99BBFFBFBF?EFA.A.9/B9.A-;9/FBF/;B9
@M05620:37:000000000-D9766:1:1101:9825:9628 1:N:0:19
ACCACACCTTCTACAATGAGCTGCGTGTGGCTCCCGAGGAGCACCCCGTGCTGCTGACCGAGGCCCCCCTGAACCCCAAGGCCAACCGCGAGAAGATGAGTGGCCCGCTACCTCTTCTGGTTTCCGCCTCCCTCCTTCCTTGCCTCCCGGCGCTGCGCCCTTTCTCCCTGGTTCTCTCTTCTGCCGTTTTCCGTAGGACTCTCTTCTCTTCCCTGCGTCCCCTTTGGCACTCTGCAGGTTCTAGATCGGAA
+
AACCAAA>CCCFGFBGGGBFGGHHGEF2AEE2GFFF2AAEEGCGFEEAEFDGFHHHHHHAEC?>FFGGGGGE3GHEEFDGGHGHHGGGBC>BCGHFHHF22?/?0<>@A>>>1FHHHH11F10=DAD?E.<<GGDHHHHC0:;GHHEG.AB?BG-;AAED=FFFFFBFFF.BFFFFFBFF/;/;B-ADFEFFDB.;A/;:BFFFFFFFF/;FFFF.9AD-;EFFFFE//BFBFBB9B:FBFF/BFF/A.:A
@M05620:37:000000000-D9766:1:1101:12184:9635 1:N:0:19
ACCACGCCTTCTACAATGAGCTGCGTGTGGCTCCCGCGGCGCACCCCGTGCTGCTGACCGATGCCCCCCTGAACCCCAAGGCCACCCGCGAGGTGAGTGGCCCGCTACCTCTTCTGGTGGCCGCCTCCCTCCTTCCTGGCCTTCCGGACCTGCGCCCTTTCTCACTGGCTCTCTCTTCTGCCGTTTTCCGTAGGACTCTCTTCTCTGACTTGAGTCTCCTTTGGAACTCTGCAGTTTCTAGATCGGAAGAG
+
AAAAA1AAFAF13GG1GGGGGGGGGFFGA?GFHFG0//A//A>EFGGG?EEC@FFGFHHE@/?EHGFGGGGHBHHGG??GGHHE/FC?CGGCCCE101><CFH-<<-<C<<0GG00C0;:;CCG@GEEFFFABBFC00;9C0/:;:AB-9BFF9-;@-/9BF;/9/B---:B/////;;BB:@--/;B9B/--9;B/9B///;FFBFBF//999FFFF/BB////;/9FFBB//9/;//;9BF/--:--9-
@M05620:37:000000000-D9766:1:1101:5801:9637 1:N:0:19
GAGGCTGCTTTGGAAGAAACTCATAGATTACTGCAACAGTTCCCCCTGGACCTGGAAAAGTTTCTTGCCTGGCTTACAGAAGCTGAAACAACTGCCAATGTGCTAACCGTACGGCACGGCTACTCGAAGCCTCCCAGGTCGTCACAACGCTGCTGAAACACTGGCCAGTCAGTCAGGCCTTTCCGCTTTAGCCCTCTTGTGGATCCAATTGACCACTTCTCAGCCTTTGTACTTGTAACTGACAAGCAAGG
+
BBBBBBFBFFFFGGGGGFGGGGHGHHAGHHFHHHHHHHHFGHHHHGGGHHHHHHH2FE2FBFGHHGHFGHHAG2FFHHFHHHHHHH3F3GHHHHHHHHHHF4B4B4BGGFH1>E/E////>/BE3??EF<BBGH/FC/22/><//22/<AAE/111>11<0<F0F0>.<100=0<=CH.CC0DH?.:E:GHH/CCGFHHHHGG0FGGFBFBFB0:.;0;9B00://0=C;BFFGGFB0BBFFFFFAAB/BE
@M05620:37:000000000-D9766:1:1101:12815:9645 1:N:0:19
ACCACACCTTCTACAATGAGCTGCGTGTGGCTCCCGAGGAGCACCCCGTGCTGCTGACCGAGGCCCCCCTGAACCCCAAGGCCAACCGCGAGAAGATGAGTGGCCCGCTCCCTCTTCTGGTGGCCGCCTCCCTCCTTCCTGGCCTCCCGGCGCTGCGCCCTTTCTCACTGGTTCTCTCTTCTGCCGTTTTCCGTAGGACTCTCTTCTCTGCCCTGCGTCTCCTTTGGAACTCTGCAGGTTCTAGATCGGAA
+
CCDDCDDBFFFFGGGGGGGGGGHHGGGECFHHHGGGGGGGGHHHHGGGGGGGGHHHHHHGGGGGGGGGGGGHHHHGGGGHGHHHHGGGGGCDGGHGHHHCGHGGGFDFG-CFHHHHHH1<G0.CGGGGGDHGHHGHHHHHCBHHHGGGGG?BBGCDDFFFFFFFFFBFFFFFFFFFFFFHFFFFFFFFFFFFFFFFFFFFFFFFFFFFFF0BFFF.@DFDFFFFHFF0FFFFFFFEFFFFFFBFFFFFFFF
@M05620:37:000000000-D9766:1:1101:19560:9655 1:N:0:19
GAGGCTGCTTTGGAAGAAACTCATAGATTACTGCAACAGTTCCCCCTGGACCTGGAAAAGTTTCTTGCCTGGCTTACAGAAGCTGAAACAACTGCCAATGTTCCACCCGTACAGCACGGAGCCAAGCCGCCTACAAGAGCGTAACCGAGCAAATGAACCAATGACAAATAAGTAAGTCATTTACGCATTCGCACTCTTGTGGATCCAATTAACCAATTCTACACATTTGTACTTGTAAATGCCAAACCAGG
+
CCCCCCFCFFFFGGGGGGGGGGHHHHHHHHHHHHHHHHHHHHHHHGGGHHHHHHHGGHHHGHHHHHHHHHHHHHHHHHHHHHHHHHHGHHHHHHHHHHHHH444BB?E/E/11B@20/////?3B??/><BF/2FFG202<<?C<FDFGG/0?1>F>FFACCG1>G10100=<0DD0=DGGGHHFG.;;0;E:;EGG0C0:.0;9/:00C0;CFGFFFC99B0:0;;0C0;CBFFGB00;;0;0B/;:..;
@M05620:37:000000000-D9766:1:1101:5740:9662 1:N:0:19
GAGGCTGCTTTGGAAGAAACTCATAGATTACTGCAACAGTTCCCCCTGGACCTGGAAAAGTTTCTTGCCTGGCTTACAGAAGCTGAAACAACTGCCAATGTGCTACCCGTAAGGAAAGGACCCTAGAAGACTCCAAGGGAGTAAAAGAGCTGATGAAACAATGGCAAGGAAGTAAGGCAGTTTCGCTTGACCACTCTAGTGGATCCAATTGAACAATCCTCAGCATCTGTACGTGTCACTGACAAACCAGG
+
AABBABFBFFFBGBBFEGFGGGHHHFHHHHHGHHCHFHGHHGFHHGFFFHGHHHGG332FGHHGHHHBBG3BFGHEBBBGHHEGHBBGBGHHHHHGHHHHHBGHHHHFE?>E1BF3FFG20/?3BBBGBGGFF3B3B/EEF/BFFBGE?CDHF2@2>FHHF@@FC0CF/?0??11?GFG.0111<><<.000/</<00=00<00<<0<000;C0CG:/:;0;/;C:0;0;00.//;/;000;/9;/;;.;:
@M05620:37:000000000-D9766:1:1101:26353:9665 1:N:0:19
ACCACACCTTCTACAATGAGCTGCGTGTGGCTCCCGAGGAGCACCCCGTGCTGCTGACCGAGGCCCCCCTGAACCCCAAGGCCAACCGCGAGAAGATGCCCAGGTGAGTGGCCCGCTACCTCTTCTGGTGGCCGCCTCCCTCCTTCCTGGCCTCCCGGAGCTGCGCCCTTTCTCACTGGTTCTCTCTTCTGCCGTTTTCCGTAGGACTCTCTTCTCTGACCTGAGTCTCCTTTGGAACTCTGCAGGTTCTA
+
CCDCCDDDFFFFGGGGGGGGGGHHGEGFEGHHHGGFDGGGGHHHHGGGFGGGHHGHHHHGGGGGGGGGGGGHFHHGGGGHGHHHHGGGGGGGGGHGHHGHHHHGHHGHHHGGHHGGGGGHHHHHHHHHHHGHHGGGGGHGHHGHHGGGGGGGGGGGGG-ADGGGGGFFFFFFFFFFFFFFFFFHHFFHHFFFFFBFFFFFFFFFFFFFFFFFFFHFHHFFFFFFFFFFFFFFFFFFFFFFFFFFFFFFFFB
@M05620:37:000000000-D9766:1:1101:6132:9683 1:N:0:19
AGTGCCAGCTCTCAATCGCACAGGGGACCCAGGGCCTGGCCCCTCCATCCAGAAAACCTATGACCTCACCCGCTACCTGGAGCACCAACTCCGCAGCTTGGCTGGGACCTATGTGAGTATCCAGCGTAGGAATCTGGGAGTTGGGGAGGAGTGAGGAGTTGGGGAAAGACAGTCCTAACCGTGGAGGGTTCTGGTAAATGATGGGGTGAGGAGGGGCTCTTTGGCTCCCACCAGTCCCCCTGTCTGGTCTA
+
AAAABFFFBFFFGGGGGGGAE2GHGGGGGGEHGGGGGGHHHHGGGGGHHHHHHCHHHGFHHHHHHHHHHHHGGGGGHHHHHHHHHHHHGHHHGGGGGHHGGHHGGGHHGHGHGHHHHHHGHHHHHGGGG?1GHHHHHHHEEHHGGGEGGGEGHHHHH?//=CCGGFHHHHGFHHHHHHGF?DGG?EGGGGGGGGFBFFGGFGGGGBDBFFF/ADBBBBFFFFFFFFFFFFFFFFFFFFFFBFFFFFFFFFF
@M05620:37:000000000-D9766:1:1101:12137:9686 1:N:0:19
GAGGCTGCTTTGGAAGAAACTCATAGATTACTGCAACAGTTCCCCCTGGACCTGGAAAAGTTTCTTGCCTGGCTTACAGAAGCTGAAACAACTGCCAATGTGCTACCCGTAAGGAAAGGCTCCTAGAAGACTCCAAGGGAGTAAAAGAGCTGATGAAACAATGGCAAGTAAGTCAGGCATTTCCGCTTTAGCACTCTTGTGGATCCAATTGAACAATTCTCAGCATTTGTACTTGTAACTGACAAGCCAGG
+
AABBBAFBFFFFGGGGGGGGGGHHHHHFFHHHHGHGCFHEGHHFHGGGEHHHHHHHGHBGGHGHHHHGHHHHHHHHHFHHHHHHFHHHHHHHHFHGHHHHHFHHGHHHGFGGHHHHHHHGGHGHHHHHHHHHHHHGHGGHGDGHHHHGHHHHHBHFHHHHHHHFHHHGFFFHHHHHGHHHHHHHEGGEGFHGBDGHGGGGHGFHHHGFDHHHHHHHHFHHFCGHHHHHHHHHGGGGBBFFFGFGGFFGGGG
@M05620:37:000000000-D9766:1:1101:21254:9702 1:N:0:19
ACCACACCTTCTACAATGAACTGCGTGTGGCTCCCGAGGAGCACCCCGTGCTGCTGACCGAGGCCCCCCTGAACCCCAAGGCCAACCGCGAGAAGATGCCCAGGTGAGTGGCCCGCTACCTCTTCTGGTGGCCGCCTCCCTCCTTCCTGGCCTCCCGGAGCTGCGCCCTTTCTCACTGGTTCTCTCTTCTGCCGTTTTCCGTAGGACTCTCTTCTCTGACCTGAGTCTCCTTTGGAACTCTGCAGGTTCTA
+
DDDCCDCCFFFFGGGGGGGGGGHHGGGGHGHHHGGGGGGGGHHHHGGGGGGGHHHHHHHGGGGGGGGGGGGHHHHGGGGHGHHHHGGGGGGGGGHHHHHHHHHGHHHHHHGGHHGGGCGHHHHHHHFHHHGHHGGGGGHGHHGHHHHGFGGGGGGGGG-ABGFGGGFFFFFFFFFFFFFFFFFFHFFFFHHFFFFFFFHFFFFFFFFFFFFFHHHFFFFFFFFBFFFFFFFFFFFFFFFFFFFFFFFFFFB
@M05620:37:000000000-D9766:1:1101:16126:9704 1:N:0:19
GAGGCTGCTTTGGAAGAAACTCATAGATTACTGCAACAGTTCCCCCTGGACCTGGAAAAGTTTCTTGCCTGGCTTACAGAAGCTGAAACAACTGCCAATGTGCTACCCGTAAGGAAAGGCTCCTAGAAGACTCCAAGGGAGTAAAAGAGCTGATGAAACAATGGCAAGTAAGTCAGGCATTTCCGCTTTAGCACTCTTGTGGATCCAATTGAACAATTCTCAGCATTTGTACTTGTAACTGACAAGCCAGG
+
BACCCCFCFFFFGGGGGGGGGGHHHHHHHHHGHHHHHHHFHHHHHGGGHHHHHHHHHHHHBHHHHHHHHHHHHHHHHHHHHHHHHHHHHHHHHHHHHHHHHFHHHHHHGFGEGGHHHHHHHHGHHHHHHGHHHHHHHGGHGFGHFHFFHHHHHHHHHHHHHHHHHHGGHGGHHHHHHHGHHHHHGGGGGHHHHHHHHHHHHGHHHHHHFHHHHHHHHHHHHGFHHHHHHHHHHGGGGGGFGGGGGCEGGGG
@M05620:37:000000000-D9766:1:1101:8864:9706 1:N:0:19
AGTGCCAGCTCTCAATCGCACAGGGGACCCAGGGCCTGGCCCCTCCATCCAGAAAACCTATGACCTCACCCGCTACCTGGAGCACCAACTCCGCAGCTTGGCTGGGACCTATGTGAGTATCCAGCGTAGGAATCTGGGAGTTGGGGAGGAGTGAGGAGTTGGGGAAAGACAGTCCTAACCGTGGAGGGTTCTGGTAAATGATGGGGTGAGGAGGGGCTCTTTGGCTCCCACCAGTCCCCCTGTCTGGTCTA
+
AAAABFFFBFFFGGGGFGCCEEHEFGGGGFHHCFGGAFHFHHGGGGHHHGHHGHHHHGHHHHHHHHHHHHHGGEGGHHHH2BFGGGHHGHHHGFECEFGFGGHGGGHHGHGHHHHHHHHGHHHHHGGGGGGHHHHHHHHGGHHHGGGGGGGHHGHHHGHHHHGGGGHHHHHHHHHHHHHHGEEGGGGG;FFFFGCFFGGGGGGGGGFBFFFFFFBBB;EFFFFFFFFFFFFFFFFFFFFFBFFFFFFFFFB
@M05620:37:000000000-D9766:1:1101:9067:9711 1:N:0:19
AGTGCCAGCTCTCAATCGCACAGGGGACCCAGGGCCTGGCCCCTCCATCCAGAAAACCTATGACCTCACCCGCTACCTGGAGCACCAACTCCGCAGCTTGGCTGGGACCTATGTGAGTATCAAGCGTAGGAATCTGGGAGTTGGGGAGGAGTGAGGAGTTGGGGAAAGAAAGTCCTAACCGTGGAGGGTTCTGGTAAATGATGGGGTGAGGAGGGGCTCTTTGGCTCCCACCAGTCCCCCTGTCTGGTCTA
+
AABBCFFFCFFFGGGGGGGGGGHGAEGGGGHHGGGGGGHHHHGHGGHGHHHHHHHHHGHHHHHHHHHHHHHGGGGGHHHGHHHHHHHHGHHHGGGGGHHHGHHGGGHHGHHHHH3FGGHHH33GFG<CF/@FFHHHHB0?EFHHG-.<-.>F00<.0<CHHHG-;EE.:.;CGHHGHHHHGEE-.CFGCFFGGGFGFGG0BFGGGGGAEF./DFFFFFFFFFFBFFFFFFFBEFFFFFFFFFFFFFF9BB/
@M05620:37:000000000-D9766:1:1101:24953:9713 1:N:0:19
ACCACACCTTCTACAATGAGCTGCGTGTGGCTCCCGAGGAGCACCCCGTGCTGCTGACCGAGGCCCCCCTGAACCCCAAGGCCAACCGCGAGAAGATGCCCAGGTGAGTGGCCCGCTACCTCTTCTGGTGGCCGCCTCCCTCCTTCCTGGCCTCCCGGCGCTGCGCCCTTTCTCACTGGTTCTCTCTTCTGCCGTTTTCCGTAGGACTCTCTTCTCTGACCTGAGTCTCCTTTGGAACTCTGCAGGTTCTA
+
AAA1AAAAFFFFGEGGEGFDGDGHG0ABAAFF1FFAEFEGCHGHHGGGAEEGHHGFHHHGGGCFG>EGGGGFF>GEFGEH/CFGHG/<>B@<BFFH1GGHHHHGHHHHHHGGHHGGG-CHGHHHHHHGHHGHHGGGGGHGHHGHHGFGG/CFG.CEB@-A@?@F@-A@-F/BFFFFFFFFFFFFFFFFFFFFF@;BFFFFFFFFF/BFFFFEFFFFFFFFFFF/FFFFFF9BFFFFFFFFFFFFFFFFFFF
@M05620:37:000000000-D9766:1:1101:7103:9714 1:N:0:19
ACCACACCTTCTACAATGAGCTGCGTGTGGCTCCCGAGGAGCACCCCGTGCTGCTGACCGAGGCCCCCCTGAACCCCAAGGCCAACCGCGAGAAGATGAGTGGACCGCTGCCTCTTCTTATTTCCGCCTGCCTCCTTCCTTGCCTCCCGGCGCTGCGCCCTTTCTCCCTGGTTCTCTCTTGTGCCGTTTTCCGTCGGACTCTCTTCTCTGCCCTGCGCCTCCTTTGGCACTCTGCAGGTTCTCGATTGGAA
+
ABBBAABBFFFFGGGGGGBGGGHHGFGBFEHGGFGEDGEGGHFHHGGGGFFGHHGHHHHEEGGGGGGGGGGHFHHEGGGHGHHHHGGGDF/BDGHGHHH22</1<0>></.>1F<D1FB1>11>>AGGE.<<GHHFHHGG<0;GCGEG?DGGGGFDCF9--999FF/;FBAFFFFFFFFF/;:BFFF.FFFBFFFFF;@DFFBFF//;F/FFFFFFA-...;.BBBF//9BFFFBBB.;:BB9ABB/;A/9
@M05620:37:000000000-D9766:1:1101:21260:9720 1:N:0:19
ACCACACCTTCTACAATGAACTGCGTGTGGCTCCCGAGGAGCACCCCGTGCTGCTGACCGAGGCCCCCCTGAACCCCAAGGCCAACCGCGAGAAGATGCCCAGGTGAGTGGCCCGCTACCTCTTCTGGTGGCCGCCTCCCTCCTTCCTGGCCTCCCGGAGCTGCGCCCTTTCTCACTGGTTCTCTCTTCTGCCGTTTTCCGTAGGACTCTCTTCTCTGACCTGAGTCTCCTTTGGAACTCTGCAGGTTCTA
+
BBBBBBBBFFFFGGGGGGG5FGHHGGGGHGGHHGGCAEEFEGGHHGGGFEEGFHHGHHHGGG0EFGGGGGGFHHHGGGGHEHHHHGGGGGFGGGHHHGFHHGHGHHHHHHEFHHGGGGGHHHHHHHFFHHGHH?DGGGHGHGGHHHHGGGGGGGGGB?DBDFFFFGFFFFFFFFFFFFFFFFFFFFFFFFFFFFFFFFFFBFFAABFFFFFFFFFFFFFFFFFFFFF/FFFFFBBFFFFFFFFFFFFFFF9
@M05620:37:000000000-D9766:1:1101:19536:9728 1:N:0:19
ACCACACCTTCTACAATGAGCTGCGTGTGGCTCCCGAGGAGCACCCCGTGCTGCTGACCGAGGCCCCCCTGAACCCCAAGGCCAACCGCGAGGTGAGTGGCCCGCTACCTCTTCTGGTGGCCGCCTCCCTCCTTCCTGGCCTCCCGGCGCTGCGCCCTTTCTCACTGGTTCTCTCTTCTGCCGTTTTCCGTAGGACTCTCTTCTCTGACCTGAGTCTCCTTTGGAACTCTGCAGGTTCTAGATCGGACGAG
+
BBBABBBBFFFFGGGGGGGFGFHFGEEEGEHHGGGGGGGGGHHHHGGGGGGGGHHHHHHGGGGGGGGGGGGHHHHGGGGHGHHHHGGFGGBCG??FFFHGGHHGGFGGHHHHHHHHHBCEHHGGGGGHGHHGHHHHHHFHHGHGGGA-;BGGGGFFFFFFFFF/BFFFBFFFFFFFFFFFFFFFFFFFFDFFFFFFFFFFFFFFFFFFFFFFBFFFFFFFFFFFF/FFFFFFFFFFFFFFF/BFED.-;B@
@M05620:37:000000000-D9766:1:1101:24965:9729 1:N:0:19
ACCACACCTTCTACAATGAGCTGCGTGTGGCTCCCGAGGAGCACCCCGTGCTGCTGACCGAGGCCCCCCTGAACCCCAAGGCCAACCGCGAGAAGATGCCCAGGTGAGTGGCCCGCTACCTCTTCTGGTGGCCGCCTCCCTCCTTCCTGGCCTCCCGGAGCTGCGCCCTTTCTCACTGGTTCTCTCTTCTGCCGTTTTCCGTAGGACTCTCTTCTCTGACCTGAGTCTCCTTTGGAACTCTGCAGGTTCTA
+
DDCCDDDCFFFFGGGGGGGGGGHHGGGGHGHHHGGGGGGGGHHHHGGGGGGGFHHHFHHGGGGGGGGGGGGHHHHGGGGHGHHHHGGGGCGGGGHHGHFHHHGGHHHHHHGGHHCGCFGHHHGHHHHHHHGHFGGGGGHGHHGHHGGGGGGGGGGGBBD?FGGGGGFFAFFFFFFFFFFFFFFFFFFFHFFFFFFFFFFFFFFFFFFFFFFFFFFFFEFFFFFFFFFFFFFFFFFFFFFFFFFFFFAFFFB
@M05620:37:000000000-D9766:1:1101:17460:9739 1:N:0:19
AGTGCCAGCTCTCAATCGCACAGGGGACCCAGGGCCTGGCCCCTCCATCCAGAAAACCTATGACCTCACCCGCTACCTGGAGCACCAACTCCGCAGCTTGGCTGGGACCTATGTGAGTATCCAGCGTAGGAATCTGGGAGTTGGGGAGGAGTGAGGAGTTGGGGAAAGACAGTCCTAACCGTGGAGGGTTCTGGTAAATGATGGGGTGAGGAGGGGCTCTTTGGCTCCCACCAGTCCCCCTGTCTGGTCTA
+
ABAABFFFBFFFGGGGGGGGGGHHGGGGGGGHGGGGDGHHHHGHGGGHHHHHEHGHHGHHHHGHHHHHHHHGGGGGHHHHHHHHHHHHGHHHGGFGGHHHGHHGGGHHGHHHHHGHHHHHHHHHHGGGGGGHHHHGHHHGGHHHGGGGGGGHHHHHHGGHHGGGGGHHHHHHHHHHHHHHGGGGGGGGEGGGGGGGFGGGGGGGGGFFFFFFFFFFFFFFFFFFFFFFFFFFFFFFFFFFFFFFFFEFFF/
@M05620:37:000000000-D9766:1:1101:22036:9745 1:N:0:19
AGTGCCAGCTCTCAATCGCACAGGGGACCCAGGGCCTGGCCCCTCCATCCAGAAAACCTATGACCTCACCCGCTACCTGGAGCACCAACTCCGCAGCTTGGCTGGGACCTATGTGAGTATCCAGCGTAGGAATCTGGGAGTTGGGGAGGAGTGAGGAGTTGGGGAAAGACAGTCCTAACCGTGGAGGGTTCTGGTAAATGATGGGGTGAGGAGGGGCTCTTTGGCTCCCACCAGTCCCCCTGTCTGGTCTA
+
ABBBBFFFCFFFGGGGGGGGGGHHGGGGGGHHGGGGGGHHHHGHGGHHHHHHHHHHHGHHHHHHHHHHHHHGGGGGHHHHHHHHHHHHGHHHGGGGGHHHGHHGGGHHGHHHHHGHHHHHHHHHHGGGGGHHHHHHHHHGGHHHGGGGGGGHHHHHHGHHHHGGGGHHHHHHHHHHHHHHGGGGGGGGCFGGGGGGGGGGGGGGGGFFFFFFFFFFFFFFFFFFFFFFFFFFFFFFFFFFFFFFFFFFFFB
@M05620:37:000000000-D9766:1:1101:18319:9757 1:N:0:19
ACCACACCTTCTACAATGAGCTGCGTGTGGCTCCCGAGGAGCACCCCGTGCTGCTGACCGAGGCCCCCCTGAACCCCAAGGCCAACCGCGAGAAGATGCCCAGGTGAGTGGCCCGCTACCTCTTCTGGTGGCCGCCTCCCTCCTTCCTGGCCTCCCGGAGCTGCGCCCTTTCTCACTGGTTCTCTCTTCTGCCGTTTTCCGTAGGACTCTCTTCTCTGACCTGAGTCTCCTTTGGAACTCTGCTGGTTCTA
+
CDDDCCCCFFFFGGGGGGGGGGHHGGGFHGHHHGGGGGGGGHHHHGGGEGGGHHHHHHHGGGGGGGGGGGGHGHHGGGGHGHHHHGGGGGGGGGHHHHHHHHHGHHHHHHGGHHGGGGGHHHHHHHHHHHGHHGGGGGHGHHGHHGGGGGGGGGGGGG?BGGGGGGFFFFFFFFHFFFFFFFFFFFFFFFFFFFFFFFFFFFFFFFFFFFFFHHHFFFFFFFFFFFFFHFFFHFFFFFFFFFFFFFFFFFF
@M05620:37:000000000-D9766:1:1101:10801:9758 1:N:0:19
GAGGCTGCTTTGGAAGAAACTCATAGATTACTGCAACAGTTCCCCCTGGACCTGGAAAAGTTTCTTGCCTGGCTTACAGAAGCTGAAACAACTGCCAATGTGCTACCCGTAAGGAAAGGCTCCTAGAAGACTCCAAGGGAGTAAAAGAGCTGATGAAACAATGGCAAGTAAGTCAGGCATTTCCGCTTTAGCACTCTTGTGGATCCAATTGAACAATTCTCAGCATTTGTACTTGTAACTGACAAGCCAGG
+
>?AA>>FBFBB4G4BFGGFGGGHHHGHHHGFGDFBGFHFHHBDB2FEFFHGGHHFGB32FBGHDFHHABBBBBFG3BBBFHHAFHBBGBFFGHHHGHGHHH4GGGHHHE?>?BGHEFFH?30?3BBFG?BFG3BB?BFGFD?BDHHHE2FGHF2@22GGHH@<@F2<F1?@D?1<FGBG??111>DD>.1=11<<==0<D0.00<=<<0=0:C:CF;0;;0;0;C;:CCGEG0;;;;0;0;=;:0.;;FFF
@M05620:37:000000000-D9766:1:1101:15668:9765 1:N:0:19
ACCACACCTTCTACAATGAGCTGCGTGTGGCTCCCGAGGAGCACCCCGTGCTGCTGACCGAGGCCCCCCTGAACCCCAAGGCCAACCGCGAGGTGAGTGGCCCGCTACCTCTTCTGGTGGCCGCCTCCCTCCTTCCTGGCCTCCCGGAGCTGCGCCCTTTCTCACTGGTTCTCTCTTCTGCCGTTTTCCGTAGGACTCTCTTCTCTGACCTGAGTCTCCTTTGGAACTCTGCAGGTTCTAGATCGGACGAG
+
BBABBBABFFFFGGGGFGGGGGGHEEGEHGHHHGGGGGGGGHHHHGGGFEGFHHHHHHHGGGGGGGGGGGGHHHHGGGGEGHHHGGGGGGGGG?FFHGHGGHHGG@FGHHHHHHHHHGFFHHGGGGGHGHHGHHHHFFBFHHHGGGF-ABFGGGGGGGGGGFF/FFFFFFFFFFFFFFFFFFFFFFFFFFFADFFFFFFFFFFFFFFFFFFFBFFFFFFFFFEFF/FFFFFFFFFFFFFBF/FFFFD-;BB
@M05620:37:000000000-D9766:1:1101:27749:9769 1:N:0:19
AGTGCCAGCTCTCAATCGCACAGGGGACCCAGGGCCTGGCCCCTCCATCCAGAAAACCTATGACCTCACCCGCTACCTGGAGCACCAACTCCGCAGCTTGGCTGGGACCTATGTGAGTATCCAGCGTAGGAATCTGGGAGTTGGGGAGGAGTGAGGAGTTGGGGAAAGACAGTCCTAACCGTGGAGGGTTCTGGTAAATGATGGGGTGAGGAGGGGCTCTTTGGCTCCCACCAGTCCCCCTGTCTGGTCTA
+
BBABBFFFBFFFGGGGGGGCFCHHGGGGGGHHFEEGGGHHHHGHGGHHHHHHHHHGHGHHHHGHHHHHHHHGGGGGHHHHEGHHHHGFGHHHFGGGGHHHGHHGGGHHGHHHHHHHHBHHHHHHGGGGGGHHHHHHHHHGGHHHGGGGGFDGHDGHHGHHHHGGGGHHHHHHHHHHHHHHGGGGGGGG:FFGGGGGGGGGGGGGG?DFFFFFFFFFFFFFFFFFFFFAEFFFFFFFFFFFFFFFFFFFFFB
@M05620:37:000000000-D9766:1:1101:14146:9771 1:N:0:19
AGTGCCAGCTCTCAATCGCACAGGGGACCCAGGGCCTGGCCCCTCCATCCAGAAAACCTATGACCTCACCCGCTACCTGGAGCACCAACTCCGCAGCTTGGCTGGGACCTATGTGAGTATCCAGCGTAGGAATCTGGGAGTTGGGGAGGAGTGAGGAGTTGGGGAAAGACAGTCCTAACCGTGGAGGGTTCTGGTAAATGATGGGGTGAGGAGGGACTCTTTGGCTCCCACCAGTCCCCCTGTCTGGTCTA
+
BBAABFFFBFFFGGGGGGGGGGHHGGGGGGHHGGGGDGHHFHGHGGHHHGHHGFHHHGHHHHHHHHHHHHHGGEGGHHHHHHHHHHHHGHHHGGGGGGGGGHHGGGHHGHHHHHHHHHHHHHHHHGGGGGGHHHHHHHHGGHHHFFGGGGGHHHHHHGHHHGCGEGGHHHHHHHHHGHGHGGGGGGGGFGGGGGFGGGGGGGGGGGFFFFFFFFFAEFFFFFFFFFFFFFFFFFFFFFFFFFFFFFFFFF9
@M05620:37:000000000-D9766:1:1101:11349:9781 1:N:0:19
AGTGCCAGCTCTCAATCGCACAGGGGACCCAGGGCCTGGCCCCTCCATCCAGAAAACCTATGACCTCACCCGCTACCTGGAGCACCAACTCCGCAGCTTGGCTGGGACCTATGTGAGTATCCAGCGTAGGAATCTGGGAGTTGGGGAGGAGTGAGGAGTTGGGGAAAGACAGTCCTAACCGTGGAGGGTTCTGGTAAATGATGGGGTGAGGAGGGGCTCTTTGGCTCCCACCAGTCCCCCTGTCTGGTCTA
+
AAAABFFFCFFFGGGGGGGGGGHHFEGGGGHHGGGGGGHHHHGHGGHHHHHHGHHHHGHHHHHHHHHHHHHGGGGGHHHGHHHGHHGHGHHHGGGGGHHHGHHGGGHHGHHHHHGHHHHHHHGHHGEGGGGHHHHHGGHGGHHHGGGGGGGHHHHHGGHHHHGGGGHHHHHHHGHHHHHGGCCBGEGG;CFGGGFFGGGGGGGGGGFFFFFFFFFFFFFFFFFFFFFFFFFFFFFFFFFFFFFFFFFFBFB
@M05620:37:000000000-D9766:1:1101:17958:9788 1:N:0:19
ACCACACCTTCTACAATGAGCTGCGTGTGGCTCCCGAGGAGCACCCCGTGCTGCTGACCGAGGCCCCCCTGAACCCCAAGGCCAACCGCGAGGCGAGTGGCCCGCTACCTCTTCTGGTCGCCGCCTCCCTCCTTCCTGCCCTCCCGGCGCTGCGCCCTTTCTCCCTGGTTCTCTCTTCTGCCGTTTTCCGTCGGACTCTCTTCTCTGACCTGTGTCTCCTTTGGACCTCTGCAGGTTCTAGCTCGGTCGAG
+
CCCCCCCCFFFFGGGGGGGGGGHHGGGFHGHHHGGGGGGGGHHHHGGGGGGGHHHHHHHGGGGGGGGGGGGHHHHGGGGHGHHHHGGGGGGGC/>@D<=/>FEG->AC<<D<0DG0<D0<-C--;E.A9C/C/;FGGB0;9:EA..--;=--9-;D;C9BFFFFF/9.BF099B90;9F00BB.ABE0;AFA-@--@9:BBF0:0000BB0/00;BB;000;B/90;BF0909BF90;B09;00AF.;--9
@M05620:37:000000000-D9766:1:1101:13443:9809 1:N:0:19
GAGGCTGCTTTGGAAGAAACTCATAGATTACTGCAACAGTTCCCCCTGGACCTGGAAAAGTTTCTTGCCTGGCTTACAGAAGCTGAAACAACTGATGCTACCCGTAAGGAAAGGCTCCTAGAAGACTCCAAGGGAGTAAAAGAGCTGATGAAACAATGGCAAGTAAGTCAGGCATTTCCGCTTTAGCACTCTTGTGGATCCAATTGAACAATTCTCAGCATTTGTACTTGTAACTGACAAGCCAGGGACAA
+
>>1>>>BAFFFFFGGGABGGEB1BDFGHHCGHFHGFHHG1DGFHHGEFGFHFFAFAGFFGFHGHEGDHHHHHGGGGHHHFGGHFCGHEHFHEGHFGHHGHHHHGGGGHHGHFHHHHHGHHHFHHGHHHHHHGGG/EG0FFGHFHHHHHHGHDGHHGHHHHGGGHHHHHHHHHHHHHHHHGGGGGHHGHHGHHHHHHGGHHHHHHGHF=GHHHHGHHHHHHHHHHHBHHHHGHHHGGGGGGGGGGGGG.EGG
@M05620:37:000000000-D9766:1:1101:9495:9827 1:N:0:19
AGTGCCAGCTCTCAATCGCACAGGGGACCCAGGGCCTGGCCCCTCCATCCAGAAAACCTATGACCTCACCCGCTACCTGGAGCACCAACTCCGCAGCTTGGCTGGGACCTATGTGAGTATCCAGCGTAGGAATCTGGGAGTTGGGGAGGAGTGAGGAGTTGGGGAAAGACAGTCCTAACCGTGGAGGGTTCTGGTAAATGATGGGGTGAGGAGGGGCTCTTTGGCTCCCACCAGTCCCCCTGTCTGGTCTA
+
AB>AAFFFBFFFG4GGGGGCGFHHGGGGGGHHFEGGGGHHHHGHGGHHHHHHGGGGHGHHHHHHHGHHHHHGGEEGHHHHFHHHGHCGFHHFFGGGCHGHGHHGGGHHGHHHHHHHHHHHHHHHHGGGGGHHHHHHGHFFGGHHGGGGGGCFGGFGGGHHHHGGGGHHHGGGHHHHHHHHGGGGGGGGCFGGGGCFGGGGGGGGGGFFFFFFFFFFFFFFFFFFFFFFFFFFFFFFFFFFFFFFFFFFFF/
@M05620:37:000000000-D9766:1:1101:27697:9835 1:N:0:19
ACCACACCTTCTACAATGAGCTGCGTGTGGCTCCCGAGGAGCACCCCGTGCTGCTGACCGAGGCCCCCCTGAACCCCAAGGCCAACCGCGAGAAGATGAGTGGCCCGCTACCTCTTCTGGTGGCCGCCTCCCTCCTTCCTGGCCTCCCGGCGCTGCGCCCTTTCTCACTGGTTCTCTCTTCTGCCGTTTTCCGTAGGACTCTCTTCTCTGACCTGCGTCTCCTTTGGAACTCTGCAGGTTCTAGATCGGAA
+
CCCBCCCCFFFFGGGGGGFGGGHHGGGEHGHHHFFGFGGGGHHHHGGGEGGGHHHHHHHGGGCGGGGGGGGHHHHGGGGHGHHHHGGGGG?CGGHHHGHHHHGGGFCFG->GHH1GHHGHGFGHHGGGGEHGHHGHHHHHHHHHHHGGGG-ADGGGGFFFF/9FFFFFFFFFFFFFFFFFFFFFFFDFFEFFFFFFFFFFFFFFFFFFFFBFFFF.@AFFFFFFFFFFFFFFFFFFFFAFFFBFFFFFFFF
@M05620:37:000000000-D9766:1:1101:12898:9837 1:N:0:19
ACCACACCTTCTACAATGAGCTGCGTGTGGCTCCCGCGGAGCACCCCGTGCTGCTGACCGAGGCCCCCCTGAACCCCAAGGCCAACCGCGAGGTGAGTGGCCCGCTACCTCTTCTGGTGGCCGCCTCCCTCCTTCCTCGCCTCCCGGAGCTGCGCCCTTTCTCACTGGCCCTCTCTTCTGCCGTTTTCCGCAGGACTCTCCTCTCTGACCTGATTCTCCTTTGGTACTCTGCAGTTTCTAGATCGGAAGAG
+
AA?AA1>AFFFFBFG13BGFEFEFEGCE00BGFFG00AE//A/BGGEGA/E/111BFGHEEE/EEEEEGGGF1B?EGGEEFHGGAFGCG@CC?/F101?CFCCCCG-C/<GD0<D000<.CHGCGGGGCC/C:0;FG0.9:..;;.-9-;;FF-@9>-B/9/;9F//B--9A9-///9/;B/-99BFFBB--9-;-/;9//;-9//;F/F/-9/;;/BF//;//-9;/BB///:/99/99/;BF-9A-AF-
@M05620:37:000000000-D9766:1:1101:22445:9841 1:N:0:19
AGTGCCAGCTCTCAATCGCACAGGGGACCCAGGGCCTGGCCCCTCCATCCAGAAAACCTATGACCTCACCCGCTACCTGGAGCACCCACTCCGCAGCTTGGCTGGGACCTATGTGAGTATCCAGCGTAGGAATCTGGGAGTTGGGGAGGAGTGAGGAGTTGGGGAAAGACAGTCCTAACCGTGGAGGGTTCTGGTAAATGATGGGGTGAGGAGGGGCTCTTTGGCTCCCACCAGTCCCCCTGTCTGGTCTA
+
AB>AAFFFBFFFGGGGGFGFGGHHGEEEGGHHFGGGGGHHHHGHGGHHHHHHHHHHHGHHHFGHHGGHHHHGG>FGHHGG?FGHHH1?EGHGFGFGFHHHGHHGGGHHGHHHHHHHHHHHHHH2GGFDGGHGHHHHHH<<EGHHGF.@C<<CG0DG<AGHHHGGG.CGFHFGHHHHHHHGGGGGAAFGGGGGGGGFFGGGGGGGGFFFFFFFFFFFFFFFFFFFFFFFFFFFFFFFFFFFFFFFFFFFFFF
@M05620:37:000000000-D9766:1:1101:13872:9842 1:N:0:19
ACCACACCTTCTACAATGAGCTGCGTGTGGCTCCCGAGGAGCACCCCGTGCTGCTGACCGAGGCCCCCCTGAACCCCAAGGCCAACCGCGAGGTGAGTGGCCCGCTACCTCTTCTGGTGGCCGCCTCCCTCCTTCCTGGCCTCCCGGAGCTGCGCCCTTTCTCACTGGTTCTCTCTTCTGCCGTTTTCCGTAGGACTCTCTTCTCTGACCTGAGTCTCCTTTGGAACTCTGCAGGTTCTAGATCGGAAGAG
+
CCCCCCCCFFFFGGGGGGGGGGHHGFGEHGHHHGGGGGGGGHHHHGGGEFGGHHHHHHHGGGGGGGGGGGGHHHHGGGGHGHHHHGGGGGGGG?FHHHHGGHHGGGGGHHHHHHHHHHHGHHGGGGGHGHHGHHHHHHBGHHHGGGG-CFGGGAGGGGGGGFF/FFFFFFFFFFFFFFFFFFFFFFFFFFFFDFFFFFFFFFFFFFFFFFFFBFFFFFFFFFFFB/FFFFFFFFFFFFFBFBFFFFA.AFA
@M05620:37:000000000-D9766:1:1101:12394:9846 1:N:0:19
GAGGCTGCTTTGGAAGAAACTCATAGATTACTGCAACAGTTCCCCCTGGACCTGGAAAAGTTTCTTGCCTGGCTTACAGAAGCTGAAACAACTGCCAATGACAGGATTCTACCCGTAAGGAAAGGCTCCTAGAAGACTCCAAGGGAGTAAAAGAGCTGATGAAACAATGGCAAGTAAGTCAGGCATTTCCGCTTTAGCACTCTTGTGGATCCAATTGAACAATTCTCAGCATTTGTACTTGTAACTGACAA
+
ABBBBBFBFFFFGGGGGGGGGGHFHHHHHHHGHHHGHHHGHHHHHGGGHHHHHFHGGHHHFHHHHHGGHHHHHHHHHHHHHHHHHHGHHHHHHHHHHHHHHHFGGHHHHHHHHHGGFAGHHHHHHHHHGHHGHHHHHHHHHHHGGEGGHHGHHGHHHHHHHHHHHGHHHGHHHGGHHHHHHHHHHHHHHHGGGGGHHHFDHGHHBGGGHHHHHHHHHHHHHFHHHHHGHHGGGGGGGGGGGGGFGGGFGGF
@M05620:37:000000000-D9766:1:1101:21150:9856 1:N:0:19
ACCACACCTTCTACAATGAGCTGCGTGTGGCTCCCGAGGAGCACCCCGTGCTGCTGACCGAGGCCCCCCTGAACCCCAAGGCCAACCGCGAGAAGATGAGTGGCCCGCTACCTCTTCTGGTGGCCGCCTCCCTCCTTCCTGGCCTCCCGGCGCTGCGCCCTTTCTCACTGGTTCTCTCTTCTGCCGTTTTCCGTAGGACTCTCTTCTCTGACCTGCGTCTCCTTTGGAACTCTGCAGGTTCTAGATCGGAA
+
BBAABBBBFFFFGGGFDGGGG5GFFEEEAAGHFFFEEGGEEHHGHGGG1EEFHHFHHHFE?FCGGDFGGEEFFGHGGGGHGHHHGFEEDGGCDFHH11?GG1ACCFAAC->CGF1FGH>11<DGHCCGGAHGHHFHHHGG0/CGFGGGGG9BGGGBBBDBBBFFFFFFFFFFFFFFFFFFFFFFFBADFFFBFF.DDFFFFFFFFFFFFFBFFFB.9ABF.BBFBBF/BFFFFF//;F.;FFF/9FFF??E
@M05620:37:000000000-D9766:1:1101:8900:9859 1:N:0:19
AGTGCCAGCTCTCAATCGCACAGGGGACCCAGGGCCTGGCCCCTCCATCCAGAAAACCTATGACCTCACCCGCTACCTGGAGCACCAACTCCGCAGCTTGGCTGGGACCTATGTGAGTATCCAGCGTAGGAATCTGGGAGTTGGGGAGGAGTGAGGAGTTGGGGAAAGACAGTCCTAACCGTGGAGGGTTCTGGTAAATGATGGGGTGAGGAGGGGCTCTTTGGCTCCCACCAGTCCCCCTGTCTGGTCTA
+
ABBABFFFBFFFGFGGGGGGGGGHFEGGGGHHGGGGGGHHHHGHGGGHHHHGGEBGHGHHHHGHHHFHHHHGGGGGHHHHHHHGHHHHGHHHGGGGGHHHGGHGGGHHGHHHHHHHHHEGHHHHHGCGG/FHHHHHHHGGGHHHGGGGGGGHHHHHHGHHGGGGGGHHHHHHHHHHHHHHGDEGGGGG9CFGGGCFFGGGGGGGGGFFFFFFFFFFFFFFFFFFFFFFFFFFFFFFFFFDFFFFFFFB9FB
@M05620:37:000000000-D9766:1:1101:21611:9864 1:N:0:19
ACCACACCTTCTACAATGAGCTGCGTGTGGCTCCCGAGGAGCACCCCGTGCTGCTGACCGAGGCCCCCCTGAACCCCAAGGCCAACCGCGAGAAGATGCCCAGGTGAGTGGCCCGCTACCTCTTCTGGTGGCCGCCTCCCTCCTTCCTGGCCTCCCGGAGCTGCGCCCTTTCTCACTGGTTCTCTCTTCTGCCGTTTTCCGTAGGACTCTCTTCTCTGACCTGAGTCTCCTTTGGAACTCTGCAGGTTCTA
+
CCCCCCCCFFFFGGGGGGGGGGHHGGGGHGHHHGGGGGGGGHHHHGGGEGGGHHGHFHHGGGGGGGGGGGGHGHHGGGGHGHHHHGGGGGGGGGHHHHHHHHHGHHHHHHGGHHGGGGGHHHHHHHHHHHGHHGGGGGHGHHGHHGGGGGGGGGGGGG?BGGGGGGFFFFFFFFFFFFFFFFFFFFFFFFFFFFDFFFFFFFFFFFFFFFFFFFFFFFFFFFFFFFFFFFFFFFFEFFFFFFFFFFFFFFF
@M05620:37:000000000-D9766:1:1101:3575:9865 1:N:0:19
ACCACACGTTCTACAATGCGCTGCGGGCGGCGCGCGAGGAGCACCCCGTGCTGCTGACCGAGGCCCCCCTGAACCCCAAGGCCAACCGCGAGAAGATGAGTGGCCGGCTTACTCTTCTGGTGACCGCATCAATCCGTCCGGGCGTGCCGGCGCTGCGCCCTTTCTAACTGAGTCTCTATTGTGCAGGGTTCCGTAGGACTCTCTTTTCTGCACTGAGTCTCCTTTGGCCATCTGCAGGTTCTCGATCGGAA
+
AAAAAAA11BCAGBG1AG11E0EEF00//AA/>/>>/>EE?HH0GGG///??1F1<FGC//</CFACCG?/0FGCCGA.FF.<CHF.@CG-;-CH/:::090...--;9-/00;90;C00;/0/;@--;-//9;B-------------;-99--;--9---/;F//;9////;B9B//://;://;--;AF/AF---99//;BBF/;//9//9BF/9;F/9FFF9FF///99/;//B--:BF/9/B-;--;
@M05620:37:000000000-D9766:1:1101:26245:9874 1:N:0:19
AGTGCCAGCTCTCAATCGCACAGGGGACCCAGGGCCTGGCCCCTCCATCCAGAAAACCTATGACCTCACCCGCTACCTGGAGCACCAACTCCGCAGCTTGGCTGGGACCTATGTGAGCATCCAGCGTAGGAATCTGGGAGTTGGGGAGGAGTGAGGAGTTGGGGAAAGACAGTCCTAACCGTGGAGGGTTCTGGTAAATGATGGGGTGAGGAGGGGCTCTTTGGCTCCCACCAGTCCCCCTGTCTGGTCTA
+
>>>AADBCAF1DDAFGGAEF1E0F0AEEGGHHGCEGFAGFHHGHGGBAGHHFH0FGHFHHH1DGFG1GHHHGGGCEHGGBFGG/0G0FEE1FE//>E>GHEEG?<?BGEGHHGHFGG1FGHHHHGG?EBEHHHHHHHGHGEHGGGGGGGGGHHHFHGACFHHGGEFEGHHHGCGBCGHHG@CFGGGGG99FFFGFFGGFFGFF0C-A@AFFFFF@-@=EFFEFFBBB-;FABEFFFFFFB@FFFFFB;99;
@M05620:37:000000000-D9766:1:1101:20932:9885 1:N:0:19
ACCACACCTTCTACAATGAGCTGCGTGTGGCTCCCGAGGAGCACCCCGTGCTGCTGACCGAGGCCCCCCTGAACCCCAAGGCCAACCGCGAGAAGATGCCCAGGTGAGTGGCCCGCTACCTCTTCTGGTGGCCGCCTCCCTCCTTCCTGGCCTCCCGGAGCTGCGCCCTTTCTCACTGGTTCTCTCTTCTGCCGTTTTCCGTAGGACTCTCTTCTCTGACCTGAGTCTCCTTTGTAACTCTGCAGGTTCTA
+
AAAAA?AA>FFFFGGGFGF1GFFFEGGFFGHFHFFGEGG/AF/BGGGEEAEFDGCAFGHGEEEGGGGGGCFFGHHGGGGHGHHEGFGECCCC/A01D1?FG1FEFGHHFGEFFGGGG@CHFHHGHHF0=GAGFCCGGGHGHHEFCFBBB/9CBFAE.@@@AFFFAGF@;/FFFFBFFB-9BFFFFFFFBFB/9@AAFFBBABAABFFFFFFFFFFFF9FFFFFFFFFFFF//BB///;9BFFB:/AFFFF;
@M05620:37:000000000-D9766:1:1101:11620:9890 1:N:0:19
GAGGCTGCTTTGGAAGAAACTCATAGATTACTGCAACAGTTCCCCCTGGACCTGGAAAAGTTTCTTGCCTGGCTTACAGAAGCTGAAACAACTGATGCTACCCGTAAGGAAAGGCTCCTAGAAGACTCCAAGGGAGTAAAAGAGCTGATGAAACAATGGCAAGTAAGTCAGGCATTTCCGCTTTAGCACTCTTGTGGATCCAATTGAACAATTCTCAGCATTTGTACTTGTAACTGACAAGCCAGGGACAA
+
BBCCACFCFFFFGCGGGGGGGGHHGFHHHHHHHHGHFHHHHHHHHGGGGHHHHHGHFFFHHHHHHHHGGHHGHHHGGHGHHHGHHHEHHHHHHH3GHGHFFFGEFGGHHHHHGHHHGGHHHHHHHHGHHHHBF?GGFGFHHHGHHBHHGFDHHGHGHGGGHHGGGFHGGHHHHC=F?GGFCA.FDHGHHEGHHFGHGHFFHG<GGDH=GHHGGFBGG;CGFGHHHCCFFFCCGHG0:;BCCEACF.C.;AA
@M05620:37:000000000-D9766:1:1101:10054:9892 1:N:0:19
AGTGCCAGCTCTCAATCGCACAGGGGACCCAGGGCCTGGCCCCTCCATCCAGAAAACCTATGACCTCACCCGCTACCTGGAGCACCAACTCCGCAGCTTGGCTGGGACCTATGTGAGTATCCAGCGTAGGAATCTGGGAGTTGGGGAGGAGTGAGGAGTTGGGGAAAGACAGTCCTAACCGTGGAGGGTTCTGGTAAATGATGGGGTGAGGAGGGGCTCTTTGGCTCCCACCAGTCCCCCTGTCTGGTCTA
+
BCBBCFFFCFFFGGGGGGGGGGHHGGGGGGHHGGGGGGHHHHGHGGHHHHHHHHHGHGHHHHHHHHHHHHHGGEGGHHHHHHHHHHGHGHHHGGGGGHHHGHHGGGHHGHHHHHHHHHHHHHHHHGGGGGHHHHHHHHHGGHHHGGGGGGEGHFHHHGHHHHGGGGHHHHFHHHHHHHHHGGGGDFGGEGGGGGFGGGGGGGHGGGFFFFFFFFFFFFFFFHFFFFFFFFFFFFFFFFFFFFFFFFFFFFB
@M05620:37:000000000-D9766:1:1101:11602:9895 1:N:0:19
GAGGCTGCTTTGGAAGAAACTCATAGATTACTGCAACAGTTCCCCCTGGACCTGGAAAAGTTTCTTGCCTGGCTTACAGAAGCTGAAACAACTGATGATACCCGTCAGGCACGGCTCCTCGCAGCCTCAAAGGGCGTAACCGCGCTGATGACCCACTGGCCAGTAAGTCCGGCCTTTCCGCTTTAGCCCTCTTGTGGATCCAATTGAACAATTCTCAGCATTTGTCCTTGTAACTGACAAGCCAGGGCCAA
+
>1>AA>FAFFFFG1FGGGGGGGHGHHFHHHHHHHDGFGGDGHHHHGGGEGHHHHHGHF0FBGHHHFHHHHHHHAGCGHHHFHHHHHHHGHHHHHH212BBFHHG//?EH0F0//>E/FF0?/<E<FBH11<FGCFC///?1//>/</.>F11<G.<G10.<<.G<DG0=0=-<-;CFHHGAFGGBGH/CFG/;F9FGBFGGGFGFFGFGB/CG00;90CFFG0BFB/FFB9/BFFF/BF/FEFFF---;;E
@M05620:37:000000000-D9766:1:1101:25147:9903 1:N:0:19
GAGGCTGCTTTGGAAGAAACTCATAGATTACTGCAACAGTACCCCATGAACCCGGAAAAGTATCTTGCCTGGCTTACAGAAGCTGACACAACTGCCAATGTGCTACCAGTAAGGAACGGCTCCTAGAAGACTCCACGGTAGTCCAAGCGCTGATGCAACCCTGGCACGTCAGTCAGGCCTTTCCGCTTTCGCCCTCTTGTGGATCCAATTGACCACTTCTCAGCCTTTGTCCTTGTAACTGACAAGAACGG
+
AA1AAAFAFFFFFGGGF1BGF11F3313BDBEGHA1FFGA2BFGF0BF1ABA/AAAA/0BB22DFD2BEG1/A0BBFGFEG@GHHD0BFGFGGGGFC1GHHHHHHE01B1@2B1100/?E/EFG11B1F1BBGB<G////?B2DG11/?BFC/GB11?10/?0<?01<F..<>GDGBE.</DGHGGGGCCAC.CGHHHH0G?GB0;B0CFFF0C/990;FGE0//;C9;;0;BCF0CFF;C/:BB9-/-;:
@M05620:37:000000000-D9766:1:1101:11624:9908 1:N:0:19
GAGGCTGCTTTGGAAGAAACTCATAGATTACTGCAACAGTTCCCCCTGGACCTGGAAAAGTTTCTTGCCTGGCTTACAGAAGCTGAAACAACTGCTGCTAACCTTACGGAAAGGCTCCTAGAAGACTCCAAGGTAGTAAAAGAGCTGATGAAACAATGGCAAGTAAGTCAGGCATTTCCGCTTTAGCACTCTTGTGGCTCCAATTGCACAATTCTCAGCATTTGTACTTGTAACTTACAAGCCAGGGACAA
+
>3AB>>CACBB@G45BBGBGGGHHHGFHHFBAFF4ECGFGHDBBBAAAAFBBGGABB32BBFGDFFGBAB3BEFG3B5BFGHBFF33FBB?FHH3BBBB@@?B@@B31??1>1B?F0FF?FF3B?F3BFGB3/3B33B?BFBEBB1BFB1??FBF/@@@@<@/>@FG@D>>0??1<?@1??<>.>FF><1<<1>FGD..<C</==<0<0=C<<:;::0:<0;0<C;;<<:0;0;000;999;./9.9:9..
@M05620:37:000000000-D9766:1:1101:7888:9914 1:N:0:19
AGTGCCAGCTCTCAATCGCACAGGGGACCCAGGGCCTGGCCCCTCCATCCAGAAAACCTATGACCTCACCCGCTACCTGGAGCACCAACTCCGCAGCTTGGCTGGGACCTATGTGAGTATCCAGCGTAGGAATCTGGGAGTTGGGGAGGAGTGAGGAGTTGGGGAAAGCCAGTCCTAACCGTGGAGGGTTCTGGTAAATGATGGGGTGAGGAGGGGCTCTTTGGCTCCCACCAGTCCCCCTGTCTGGTCTA
+
AAAAAFDFBFFFGEGBFFGAEAGGFGGGGGEGGGFGGGHHHHGFGGEHHHFHHFFHHGHHHHGHHHHFHHHGGG/EHHHHHHHHHHGHGHHHGGGGGHHFEGHGGGHHGHHHHHGBGHHHHH2FGCG/BE@1GGHHHF0FFHGHGG.ADA>FHFHH0EHHHHGG.:.C/;;.GHHF:;CFGGG@.:DGGGGGGGF0CFFG0BBGGGFBFFF/A?=;@BFFFFFFFFFFF.FD?FFFFFFFBFFFFFFFFB9
@M05620:37:000000000-D9766:1:1101:20374:9915 1:N:0:19
ACCACACCTTCTACAATGAGCTGCGTGTGGCTCCCGAGGAGCACCCCGTGCTGCTGACCGAGGCCCCCCTGAACCCCAAGGCCAACCGCGAGAAGATGAGTGGCCCGCTCCCTCTTCTTGTGGCCGCCTCCCTCCTTCCTGGCCTCCCGGCGCTGCGCCCTTTCTCACTGGTTCTCTCTTCTGCCGTTTTCCGTAGGACTCTCTACTCTGACCTGCGTCTCCTTTGGAACTCTGCAGGTTCTAGATCGGAA
+
BCCCBCCCCFFFGGGGGGCGGGHHGGGEDGHGFFFFFGFGDGDGGGEEAFEGHHGHHHHGGFFFGGGGGGFGFHHGGGGHGHHHHGGGCGCFDGHHHHHGHHGGGF>CG-CFHHHHHH1FGCEHHCGGGDHGHHGHHHHHHBGHHGGGGG-BDGGGAFFFFFFFFFFFFFFFFFFFFFFFFFFFFFDFFEFFFFAFFFFFFFFFBBBFFF0FFFFEFDFFFFFFFFF0FFFFFFFFFF9BFFFFFFFF?.A
@M05620:37:000000000-D9766:1:1101:12259:9923 1:N:0:19
GAGGCTGCTTTGGAAGAAACTCATAGATTACTGCAACAGTTCCCCCTGGACCTGGAAAAGTTTCTTGCCTGGCTTACAGAAGCTGAAACAACTGCCAATGTGCTACCCGTAAGGAAAGGCTCCTAGAAGACTCCAAGGGAGTAAAAGAGCTGATGAAACAATGGCAAGTAAGTCAGGCATTTCCGCTTTAGCACTCTTGTGGATCCAATTGAACAATTCTCAGCATTTGTACTTGTAACTGACAAGCCAGG
+
AABABBFBFFFFGGGGGGGGGGHHHGHHHHHHHHHHGHHFGHHHHGGGHGHHHHHHHHHHHHHHHHHHHHHHHHHHHGHHHHHHHHGHHHHHHHHHHHHHHHHHHHHHGGGGHHHHHHHHHHGHHHHHHHHHHHHHHGGHGDHHHHHGHHHHHHHHHHHHHHHHHHHGGGHHHHHHHHHHHHHHGGGGGHHHFHHHHHHHHGGHHHHHHHHHGHHHHHHHFGHHHHHHHHHHFGGGGGGGGGGGGGGGGGG
@M05620:37:000000000-D9766:1:1101:24489:9927 1:N:0:19
AGTGCCAGCTCTCAATCGCACAGGGGACCCAGGGCCTGGCCCCTCCATCCAGAAAACCTATGACCTCACCCGCTACCTGGAGCACCAACTCCGCAGCTTGGCTGGGACCTATGTGAGTATCCAGCGTAGGAATCTGGGAGTTGGGGAGGAGTGAGGAGTTGGGGAAAGACAGTCCTAACCGTGGAGGGTTCTGGTAAATGATGGGGTGAGGAGGGGCTCTTTGGCTCCCACAAGTCCCCCTGTCTGGTCTA
+
ABAABFFFCFFFGGGGGGGFGCHHGGGGGGEHFGGGGFHGHHGHGGHGHHHHHHHHHGHHHHHHHHHHHHHGGEFGHHHHGHHHHHHGFHHHEGGGGHHHGHHGGGHHGHHHHHHHHHHHHHHHHGEGGGHHHGHHHHGGGHHHGGGGGGEGHHHHHGHHHHGGGGHHHHHHHHHHHHHHGGGGGGGGFGFGGGGGGGGGGGGGGGFFFFFFFFFFFFFFFFFFFFFFFFFFFFFFFFFFFFFFFFFFFFF
@M05620:37:000000000-D9766:1:1101:9570:9938 1:N:0:19
AGTGCCAGCTCTCCATCGCACAGGGGACCCAGGGCCTGGCCCCTCCATCCAGAAAACCTATGACCTCACCCGCTACCTGGAGCAGCCACTCCGCAGCTTGGCTGCGACCCATGTGAGTATCCAGCGTAAGAATCTGGGAGTTGGGGAGGAGTGCGGAGTTGGCGAAAGACAGACCTAACCGTGGAGGGTTCTGGTAAATGATGGGGTGAGGAGAGGCTCTTTGGCTCCCACCAGTCCCCCTGTCTGCTATA
+
>>>1>BD11FFFG1GGFEE1E?HCG0BAABFG00BA/BFHCGEGGGHBGFGGBGHFFGHCAF2GHBBGHHG>>/>>GHDF0BFG0B/BG1BGC/>E>GFHGHEF//>BC/?BGHHBGH21@G2FF/?//?11?GHHGH0?CGHF->.>C.<CG0<C-A.;G:/;-9-9/;/:/..;;;CF-;EG.;E@-;FFF/;;/BFFFFFFFBB@FFF/A-;ABFFF/B/;FFFEFF?BE-/BFBAF@F/BFF//9/;
@M05620:37:000000000-D9766:1:1101:12374:9939 1:N:0:19
ACCACACCTTCTACAATGAGCTGCGTGTGGCTCCCGAGGAGCACCCCGTGCTGCTGACCGAGGCCCCCCTGAACCCCAAGGCCAACCGCGAGGTGAGTGGCCCGCTACCTCTTCTGGTGGCCGCCTCCCTCCTTCCTGGCCTCCCGGAGCTGCGCCCTTTCTCACTGGTTCTCTCTTCTGCCGTTTTCCGTAGGACTCTCTTCTCTGACCTGAGTCTCCTTTGGACCTCTGCAGGTTCTAGATCGGACGAG
+
AAA1AAAAFFFFGGGF3GFFG1GEE0AAA0FG1FFEAEGCEHHFHGGGAAFFHHGCHHFG/EEGG/EGGGF0F>GGGFCHA/GHHGC?CGG@C/?F0?GGFHHGGCGGHHHHHGHGHFFCHHGGGGGEGHGGHHGHHH/CHGGGGG--;?FGG@@B@GGGGFF/BBFF//BFFFFFFFFFFF@AAFFFFBB-ABFFFFFFFFFFFFFFFFFE/FBFFFFFFFFFB/;FFFFFFFE9/BFBF;FFEF9-999
@M05620:37:000000000-D9766:1:1101:18697:9952 1:N:0:19
AGTGCCAGCTCTCAATCGCACAGGGGACCCAGGGCCTGGCCCCTCCATCCAGAAAACCTATGACCTCACCCGCTACCTGGAGCACCAACTCCGCAGCTTGGCTGGGACCTATGTGAGTATCCAGCGTAGGAATCTGGGAGTTGGGGAGGAGTGAGGAGTTGGGGAAAGACAGTCCTAACCGTGGAGGGTTCTGGTAAATGATGGGGTGAGGAGGGGCTCTTTGGCTCCCACCAGTCCCCCTGTCTGGTCTA
+
AAAABFFFBFFFGGGGGGGGEGGHGGGGGGHHGGGGGGHHHHGHGGGHGHHGHHGHHGFHHHHHHHHHHHHGGGGGHHHHHHHGFHHHGHHHGGGGGHHHGHHGGGHHGHHHHHHHHHHHHHHGHGADGGHHHHHHEHGFGFGHGGGGGGGFHHGHHFHHHHGGGGHHHHHGGHHHHHHHGGEGGGGGDGGGGGFGGGGGGGGGGGFFFFFFFFFFFFFFFFFFFFFFFFFFFFFFFFFFFFFFFFFFFFB
@M05620:37:000000000-D9766:1:1101:21700:9952 1:N:0:19
AGTGCCAGCTCTCAATCGCACAGGGGACCCAGGGCCTGGCCCCTCCATCCAGAAAACCTATGACCTCACCCGCTACCTGGAGCACCAACTCCGCAGCTTGGCTGGGACCTATGTGAGTATCCAGCGTAGGAATCTGGGAGTTGGGGAGGAGTGAGGAGTTGGGGAAAGACAGTCCTAACCGTGGAGGGTTCTGGTAAATGATGGGGTGAGGAGGGGCTCTTTGGCTCCCACCAGTCCCCCTGTCTGGTCTA
+
AA3>AFFFBFFFGGGGFEFFEEBAFGDGGEHHEGG2AFGAFHEEGGHHGFHHFBCFGGFHHHFHHHHHHHHGG/EEHHFHHEHHHHHEGBGHEEEEE3BBEGCFGCGHGHGHFDHFDHHFHFHHFGGGGGHGEHHHHFGF?G1C?-FCCGFGCFF.<AGGHHGGFDHHHHGFC0GHHFGHGGEGGGGGGEFGGFCFFFGFGGFGGGFBEFFFFFBBBBFFFF/FFFFFEFFFEAFFFFFF<EFFFFFFFF9
@M05620:37:000000000-D9766:1:1101:7201:9957 1:N:0:19
ACCACACCTTCTACAATGAGCTGCGTGTGGCTCCCGAGGAGCACCCCGTGCTGCTGACCGAGGCCCCCCTGAACCCCAAGGCCAACCGCGAGAAGATGCCCAGGTGAGTGGCCCGCTACCTCTTCTGGTGGCCGCCTCCCTCCTTCCTGGCCTCCCGGCGCTGCGCCCTTTCTCACTGGTTCTCTCTTCTGCCGTTTTCCGTAGGACTCTCTTCTCTGACCTGAGTCTCCTTTGGAACTCTGCAGGTTCTA
+
DDDDDDDCFFFFGGGGGG5FGGHHGFGBCEHHHGFFGGGGGHHHHGGGGGGGHHGHHHHEEEGGGGGGGGGHGHHGGGGHGHHHHGGGGG/BGGHGHHHH2BHGG1FGHHAGHGCG-@DFHHHHHHHHDHDHGGGGGGHGHHGHCGGFGBFAFGGGG--::@:DFFFFFFBFF00BFFFF9BFFFFFF:BFFFFFFFEFFFBAFDFBFFFFFFFB;BB9BFFF/B:90;9BFFFEBFFFFFFFFFFF0FF0
@M05620:37:000000000-D9766:1:1101:5753:9962 1:N:0:19
ACCACACCTTCTACAATGAGCTGCGTGTGGCTCCCGAGGAGCACCCCGTGCTGCTGACCGAGGCCCCCCTGAACCCCAAGGCCCACCGCGAGGAGAGTGGCCCGTTAAGTCTTCTGCTCGCCCCCCCCGTCCTCCCTGCCCTCCTGCCGCTGCGCCCTTACTGCCTGCTTCTCTCTTCTGCCGTCTTCCGTCGGCGTCTCTTCTTTGCCCTGCGCCTCCTTGGGACCTCCTCAGGTCCTTGTTCGGTCGCG
+
CCCCCCBCFFFFGGGGGGGGGGHHGGGGHGGHHGGCFGGGGH2GHGGGGGGGDGHHHHHGGG0EFGGGGGGHCHHGGGGGGHH??FEEGGGG?/?FFG2/?F?<>F?C1<1>FG1>111.-<.----;-;C.909CBB..CB.C/00:?--;A-@FF-F0B00::00.00;::FF00;000:;A-:A00.;.--;---:900900;000;;..--;.99:F00:A.:/0.;B0;B00;B0;00:;@;9---
@M05620:37:000000000-D9766:1:1101:12895:9965 1:N:0:19
ACCACACCTTCTACAATGAGCTGCGTGTGGCTCCCGAGGAGCACCCCGTGCTGCTGACCGAGGCCCCCCTGAACCCCAAGGCCAACCGCGAGAAGATGCCCCGGTGAGTGGCCCGCTACCTCTTCCGGTTGCCGCCTCCCTCCTTCCTTGCCTCCCCGAGCTGCGCCCCTTCTCACCTGGTCCCCCTTCTTCCGTTTTCCGTAGGACTCTCTTCCCTGACCTGAGTCTCCCTTGGGACTCCGCAGGGTTCA
+
>AAAAABBFFFFGGGGFGGGGFHHGFEGHDFGFGGGEGGEGHEHHGGGEGFFHHHHHHHGE0EEFEGEGGFHHHHGGGGHGGHGHGDEGGGGCDFHFH1FG//>///<1<<.GG---<-C00<<00.:-.;.;--;..=EF/9/;0CB0;:F09CA.:--9.9:-9AB-AF.////./;.;B/..99A.///;.9BFF/B./..99//;///;B/9//./;B./;/:/BF/B9.;9;.9//.:--9-;../
@M05620:37:000000000-D9766:1:1101:14019:9998 1:N:0:19
GAGGCTGCTTTGGAAGAAACTCATAGATTACTGCAACAGTTCCCCCTGGACCTGGAAAAGTTTCTTGCCTGGCTTACAGAAGCTGAAACAACTGCCAATGTGCTACCCGTAAGGAAAGGCTCCTAGAAGACTCCAAGGGAGTAAAAGAGCTGATGAAACAATGGCAAGTAAGTCAGGCATTTCCGCTTTAGCACTCTTGTGGATCCAATTGAACAATTCTCAGCATTTGTACTTGTAACTGACAAGCCAGG
+
BBCCCCFCFFFFGGGGGGGGGGHHHHHFGHHHHHHHFHHEGHHHHGGGHHHHHHHHHHGGFHHHHHHHHHHHHHGHHFHHHHHHHHHHHHHHHHHGHHHHHHGHGHHHGGGFHHHHHHHHHHGHHHHHHHHGHHHHHGGHGGHHGHHGHHHHHHHGHHHGHHHGHHHGFGHGHHHHGHHHHHHHGGGGGHGGGHHHHHHHHGHHHHHHHHHHHHFHHHHHFCGHHHHHHHHHHGGGGGGGGGGGGFGGGGG
@M05620:37:000000000-D9766:1:1101:21799:9998 1:N:0:19
AGTGCCAGCTCTCAATCGCACAGGGGACCCAGGGCCTGGCCCCTCCATCCAGAAAACCTATGACCTCACCCGCTACCTGGAGCACCAACTCCGCAGCTTGGCTGGGACCTATGTGAGTATCCAGCGTAGGAATCTGGGAGTTGGGGAGGAGTGAGGAGTTGGGGAAAGACAGTCCTAACCGTGGAGGGTTCTGGTAAATGATGGGGTGAGGAGGGGCTCTTTGGCTCCCACCAGTCCCCCTGTCTGGTCTA
+
AA>ABFDFBFFDBGGGGAFGAEFHEEGGGFHHFGDAF2FAGHGHGGFHHHHEGC3GHGBGHHHHGHFHHHHGGGCEHHHH2GHEEHHHG3GHGGGGEFHHGHGGFEHHGHHHHHHHHHHHHHHHHCEFGGHHHHHHHGGGDGHBCCGGGGGHHFFHHFHHHHGGGGHHHHHHHHHHHHHHGGGGGGG@CFFGGGGFFGGGGGGGGGFBFFFFFFBBBBFFFFFFFFFFFFFFFFFFFFFFBFFFFFFFFFB
@M05620:37:000000000-D9766:1:1101:17040:10001 1:N:0:19
AGTGCCAGCTCTCAATCGCACAGGGGACCCAGGGCCTGGCCCCTCCATCCAGAAAACCTATGACCTCACCCGCTACCTGGAGCACCAACTCCGCAGCTTGGCTGGGACCTATGTGAGTATCCAGCGTAGGAATCTGGGAGTTGGGGAGGAGTGAGGAGTTGGGGAAAGACAGTCCTAACCGTGGAGGGTTCTGGTAAATGATGGGGTGAGGAGGGGCTCTTTGGCTCCCACCAGTCCCCCGGCTGGTTCTT
+
AB>AAFFFCFFFGGGGGGGGGGHHGGGGGGHHFAGD2FGHHHGDFGHFHHFHHHHHHGFFHFGHHFGCGHHEEC>EGGGH2BBEGHHHGHHFG//E@GFGEFEGGGHHFHGHHDHFFBDDHHFHFCC<DGHHBFGGHHHGGHHHGGGGGDGFHHHHFFHFHHGFGGGHHHEHHHHHHHHHGFCBAEGGCFGGFGFGGGFFBBGGGD.:AFFBDFFCCBEFFFFFFFFFFFFFFFFFFFF.-----;/////
@M05620:37:000000000-D9766:1:1101:15380:10015 1:N:0:19
AGTGCCAGCTCTCAATCGCACAGGGGACCCAGGGCCTGGCCCCTCCATCCAGAAAACCTATGACCTCACCCGCTACCTGGAGCACCAACTCCGCAGCTTGGCTGGGACCTATGTGAGTATCCAGCGTAGGAATCTGGGAGTTGGGGAGGAGTGAGGAGTTGGGGAAAGACAGTCCTAACCGTGGAGGGTTCTGGTAAATGATGGGGTGAGGAGGGGCTCTTTGGCTCCCACCAGTCCCCCTGTCTGGTCTA
+
AAAABFFFBFFFGGGGGGGFGCH4FEEGGGHHGGGG2FGAHHGHGGHHHGFHFGFFHGHHFHFHHFHHHHHEGGGGHHHHHHHHHHHHGGHHGG?EEHHHGHHGGGHHGHHHHHHHHHHHHHHHHGEGGGHHHGFHHHGGGGHHGGGGGDGHHHHHFEGHGHGGGGGHHFFFGGFFHFHEG:CB.EGGCFGFFG0CFFBFFBFGGGA99FF9DDFFFFFFFFFFFFFFEFFD?FFFFFFFFFFFFFFFBB;
@M05620:37:000000000-D9766:1:1101:21799:10017 1:N:0:19
AGTGCCAGCTCTCAATCGCACAGGGGACCCAGGGCCTGGCCCCTCCATCCAGAAAACCTATGACCTCACCCGCTACCTGGAGCACCAACTCCGCAGCTTGGCTGGGACCTATGTGAGTATCCAGCGTAGGAATCTGGGAGTTGGGGAGGAGTGAGGAGTTGGGGAAAGACAGTCCTAACCGTGGAGGGTTCTGGTAAATGATGGGGTGAGGAGGGGCTCTTTGGCTCCCACCAGTCCCCCTGTCTGGTCTA
+
>>AA>DFF@FFFG4BGG2AFEGFHFAEEGEFGFFGEEBFGHHGGGGHHHHHHHGHFFEHHHFFGFGGGHHHEEGFGHHG?FGGFGH1FEFFHGF/EE?GHGHHFEFGHGFHHHHGHHHHHFFFGHGDGGGGHHFHHHHFG?GHHGGEGDFGHHGHHHDGHHHGGFDEHFFHHGBGHFHHHGCEGGGGG99FGGGGGGGGGGFGFGGFFFFFFFFFFFBFFFFFFEFFEFFFFFAFFFFFDFFFFFFFFBB;
@M05620:37:000000000-D9766:1:1101:13184:10044 1:N:0:19
AGTGCCAGCTCTCAATCGCACAGGGGACCCAGGGCCTGGCCCCTCCATCCAGAAAACCTATGACCTCACCCGCTACCTGGAGCACCAACTCCGCAGCTTGGCTGGGACCTATGTGAGTATCCAGCGTAGGAATCTGGGAGTTGGGGAGGAGTGAGGAGTTGGGGAAAGACAGTCCTAACCGTGGAGGGTTCTGGTAAATGATGGGGTGAGGAGGGGCTCTTTGGCTCCCACCAGTCCCCCTGTCTGGTCTA
+
AA>>AFFCAFFFGGGGFGGGGEHCGGGGGGGH2AEEAFHGHHEEEFFHHGHH3ACFHGHFHHFHHDHFHGFEE/EGHBFHHFHHHHHGGGHHGGGGGHGFFHHGGGHHGHHHHDHHHGHFHHFHFCCBDGFHFHHHHHHGDFGHGGGCGDEGHHHHHGHFHHGGGGHHHHGHHHFBHHHHGGGGDEGGGGGGGGFFGFGGGGGGGGD?FFFFFFBBBBFFBBFFFFBEFFFFFFFFFFFFBFFFFFFFFFB
@M05620:37:000000000-D9766:1:1101:3119:10044 1:N:0:19
ACCACACCTTCTACAATGAGCTGCGTGTGGCTCCCGAGGAGCACCCCGTGCTGCTGACCGAGGCCCCCCTGAACCCCAAGGCCAACCGCGAGGTGAGTGGCCCGCTACCTCTTATGGTTGCCGCCTCCCTCCTTCCTGTCCTCCGGTCGCTGCGACCTTTCTCCCTGGTTATCTCTTCTGCCGTTTTCCGTCGGCCTCTCTTCTCTGCCCTGCGTCTCCTTTGGCCCTCTGAAGGTTCTAGATCGGATGAG
+
CCCCCCCCFFFFGGGGGGGGGGHHGGGEGGHHHGGGGGGGGHHHHGGGGGGGHHGHHHHGGGGGGGGGGGGHHHHGGGGHGHHHHGGGGGGGC/?FGGFF/0GG/>@DH1>>F1<GC1<.<DDCGG<CEHHGH;CHHH;:GHHH.;99;ACDF@-:CGGBBBFFFF0AFBBFF00;BFFB9;=DFFEFFFFFFF-ADF0;F0BFBFF0BEF:;@.;A;BBFF0:0BFFF/00F0;0;0BFF0;9ADD.-9:
@M05620:37:000000000-D9766:1:1101:17250:10048 1:N:0:19
AGTGCCAGCTCTCAATCGCACAGGGGACCCAGGGCCTGGCCCCTCCATCCAGAAAACCTATGACCCCACCCGCTACCTGGAGCACCAACTCCGCAGCTTGGCTGGGACCTATGTGAGTATCCAGCGTAGGAATCTGGGAGTTGGGGAGGAGTGAGGAGTTGGGGAAAGACAGTCCTAACCGTGGAGGGTTCTGGTAAATGATGGGGTGAGGAGGGGCTCTTTGGCTCCCACCAGTCCCCCTGTCTGGTCTA
+
BCAABFFFCFFFGFGGGGGGGGHHGGGGGGHHGGGGGGHHFHGHGGGHHHHHHGHHHGHHHHHHHHGGGGGGGGGGHHHHHHHHHHHHGHHHGGEGGHHHGHHGGGHHGHHHHHHHHHHHHHHHHGGGGGHHGHHHHHGGGHGHGGGGGGGHHHHHHGHHHHGGGGHHHHHHHHHGHGGGGGCDDGGG9CFGGGCFGGGGGGGGFFFFFFFFFFFFFFFFFFFFFFFFFFFFFFFFFFFFFFFFFFFFFFF
@M05620:37:000000000-D9766:1:1101:25206:10059 1:N:0:19
GAGGCTGCTTTGGAAGAAACTCATAGATTACTGCAACAGTTCCCCCTGGACCTGGAAAAGTTTCTTGCCTGGCTTACAGAAGCTGAAACACCTGCCAATGTGCTACCCGTAAGGAAAGGCTCCTAGAAGACTCCAAGGGAGTAAAAGAGCTGATGAAACAATGGCAAGTAAGTCAGGCATTTCCGCTTTAGCACTCTTGTGGATCCAATTGAACAATTCTCAGCATTAGTACTTGTAACTGACAAGCCAGG
+
AAAAAAFAFFFFGGGGAGGGGC1AAA133DFHHHHBG0FD22EF0AAFA0GH0BAA11BFBA2DD1DDGEB/FHHFHHFHHGHHEFEHGB0EGHHFFGHHHH2FGHH0?>EEHHGHHGHHHFGGHHHHHHHHGHHBGFGHGEHGHFHGHHGHFHHHHHFFGD<FHFFGFGHHGHFGHGHHHHGEC?<CGFGHEHFHFGGDHGHHH/DGHHGHHHFHFFHHGGCHHHH0=<CC9FGFGGGFFGGGG;AEFFE
@M05620:37:000000000-D9766:1:1101:22298:10065 1:N:0:19
ACCACACCTTCTACAATGAGCTGCGTGTGGCTCCCGAGGAGCACCCCGTGCTGCTGACCGAGGCCCCCCTGAACCCCAAGGCCAACCGCGAGGTGAGTGGCCCGCTACCTCTTCTGGTTGCCGCCTCCCTCCTTCCTGGCCTCCCGGCGCTGCGCCCTTTCTCCCTGGTTCTCTCTTCTGCCGTTTTCCGTCGGACTCTCTTCTCTGACCTGCGTCTCCTTTGGACCTCTGCAGGTTCTCGCTCGGCCGAG
+
CCCDDCCDFFFFGGGGGGGGGGHHGGGGHGHHHGGGGGGGGHHHHGGGGGGGHHHHHHHGGGGGGGGGGGGHHHHGGGGHGHHHHGGGGGGGC/?FGFF/FGGG/>ACFHGFHHHE1<1><G-<CGAGCGFEGGGHHF/=CGHHGG-<CFCGD?GGFF/BFFBFFF0BFFFFFF0BFFFFFFF9DFF:FFFABF<;DFFFFFFFFFFBFFF:A>DFFFBBFFFF0<BFF00<<BF<:<F0B9<AFF.<9CB
@M05620:37:000000000-D9766:1:1101:17723:10074 1:N:0:19
ACCACACCTTCTACAATGAGCTGCGTGTGGCTCCCGAGGAGCACCCCGTGCTGCTGACCGAGGCCCCCCTGAACCCCAAGGCCAACCGCGAGGTGAGTGGCCCGCTACCTCTTCTGGTGGCCGCCTCCCTCCTTCCTGGCCTCCCGGAGCTGCGCCCTTTCTCACTGGTTCTCTCTTCTGCCGTTTTCCGTAGGACTCTCTTCTCTGACCTGAGTCTCCTTTGGAACTCTGCAGGTTCTAGATCGGAAGAG
+
>A1AAA>AFFFF3GG131FFDFBFAEFFG0GHHGG0A/E?EHEHHGEGEAE/BABGGHHGGGCEEE/EGGGHFHCFGGGCFHHC?FGGG?CCG?FGG>GFFFH?CGGGHHHHFHHFHHHFGFCGG.CHEHHGFHHGHC/CGGHGGF--A@GFG@@GGGGGGFFFFFFF9BFFFFFFFFFFEF@ABFEBBA9ABFFFFFFFFFFBBFFFFFBFBF9FFEFFFFBFFBFFFFFFFFFFFBFBFBFFFB-;BF-
@M05620:37:000000000-D9766:1:1101:7912:10090 1:N:0:19
AGTGCCAGCTCTCAATCGCACAGGGGACCCAGGGCCTGGCCCCTCCATCCAGAAAACCTATGACCTCACCCGCTACCTGGAGCACCAACTCCGCAGCTTGGCTGGGACCTATGTGAGTATCCAGCGTAGGAATCTGGGAGTTGGGGAGGAGTGAGGAGTTGGGGAAAGACAGTCCTAACCGTGGAGGGTTCTGGTAAATGATGGGGTGAGGAGGGGCTCTTTGGCTCCCACCAGTCCCCCTGTCTGGTCTA
+
>AAABFFFBFFFGFGGGGGGGFHHGGGGGGGHFGGEEFHGHHGHGGHHHHHHHHHHHGHHHHGHHHHHHHHGGGGGHHHHHHHHHHHEGHHHGGGGGGHHGHHGGGHHGHHHHHHHHGHHHHHHHGEGGGHHHHHHHHHGGHHHGGGGGGGHHHHHHGHHHHGGGGHHHHHHHHHHHHHHGEEGGGGGEGGGGGCFGGGGGGGGGGFFFFFFFFFFFBFFFFFFFFFFFFFFFFFFFFFDFFFFFFFFFFF
@M05620:37:000000000-D9766:1:1101:12211:10091 1:N:0:19
ACCACACCTTCTACAATGAGCTGCGTGTGGCTCCCGAGGAGCACCCCGTGCTGCTGACCGAGGCCCCCCTGAACCCCAAGGCCAACCGCGAGAAGATGCCCAGGTGAGTGGCCCGCTACCTCTTCTGGTGGCCGCCTCCCTCCTTCCTGGCCTCCCGGAGCTGCGCCCTTTCTCACTGGTTCTCTCTTCTGCCGTTTTCCGTAGGACTCTCTTCTCTGACCTGAGTCTCCTTTGGAACTCTGCAGGTTCTA
+
DCCCDDCCFFFFGGGGGGGGGGHHGGGFHGHHHGGGGGGGGHHHHGGGEGGGGHHHHHHGGGGGGGGGGGGHHHHGGGGHGHHHHGGGGGGGGGHHHHHGGHFFH1GGGHGGHHGCFFGHFFBDGFGEGBCFHCGGD.GGFFFFHBFF:BFGFFEG?A?BGFBF-ADF-FFBFBFF0BFBFB::000BBFFFFFADFEBF.;::ABFBBB00BBB00BBFFF/BFFF0BF0FF0BBFFBFFBFFFFFFBF0
@M05620:37:000000000-D9766:1:1101:6392:10095 1:N:0:19
ACCACACCTTCTACAATGAGCTGCGTGTGGCTCCCGAGGAGCACCCCGTGCTGCTGACCGAGGCCCCCCTGAACCCCAAGGCCAACCGCGAGAAGATGCCCAGGTGAGTGGCCCGCTACCTCTTCTGGTGGCCGCCTCCCTCCTTCCTGGCCTCCCGGCGCTGCGCCCTTTCTCACTGGTTCTCTCTTCTGCCGTTTTCCGTAGGACTCTCTTCTCTGACCTGAGTCTCCTTTGGAACTCTGCAGGTTCTA
+
BBBABBBBFFFFGGGGBG5BGBHHGEGAAAGGHFGE?GGGGHHHHGGGDEEGFHFHHHGE@EEGGGGGGGGHFHHGGGGHGGHHHGGEGG<>DGHEBGGHHHGGHHFGGHFGHHGGGGGHHHFHGHHHHFGGHGGGGDGGHHGHHGFFFGGGGGGGGG-;BBBFBBFB<FFFFFFFFFFFFFFFEFFFFFFFFBDFFFFFFFFFFFFFFFFFFFFFFFFFFFFBFFF9FFFFFFFFFFFFFFFFFFFFFFB
@M05620:37:000000000-D9766:1:1101:13507:10125 1:N:0:19
ACCACACCTTCTACAATGAGCTGCGTGTGGCTCCCGAGGAGCACCCCGTGCTGCTGACCGAGGCCCCCCTGAACCCCAAGGCCAACCGCGAGAAGATGAGTGGCCCGCTACCTCTTCTGGTGGCCGCCTCCCTCCTTCCTGGCCTCCCGGAGCTGCGCCCTTTCTCCCTGGTTCTCTCTTCTGCCGTTTTCCGTAGGTCTCTCTTCTCCGACCTGAGTCCCCTTTGGAACTCTGCAGGTTCTAGATCGGAA
+
BCCDDDCDFFFFGGGGGGGGGGHHGGGFHGHHHGGGGGGGGHHHHGGGGGGGHHHHHHHGGGGGGGGGGGGHHHHGGGGHGHHHHGGGGGGGGGHHHHB2>?FFCCCCF--G<GF1<>11>0..C-<-E..C/<C:GHH00/<.CHG?AF---.0<-@FF?FEFBF0BFF.0<FFFFEFF0<0<09<DFFBF9<..90<::FFFFF00B.-999//:<B0<9BAFB:00BF:FFFFFFFB:B0B<B:AA.A
@M05620:37:000000000-D9766:1:1101:5881:10134 1:N:0:19
GAGGCTGCTTTGGAAGAAACTCATAGATTACTCCAACAGATCCCCCGGGCCTTTGAAACGTTTCTCGCCTGGCTTCCAGAAGCTGCCACAACTGCCTATGTGCTCCCCGTAAGGAACGTCTACTAGAAGCCTCCCCGGTCGTCAACGCGCTGATGAAACACTGGCAAGTCAGTCAGGCATTTCCGCTTCAGACCTCTTGTGGATCCAATTGACCACTTCTCCGCATTTGTACTTGTAACTGACAAGCCCGG
+
A3>AB?FAFFFFGGEFCGGFGGGFHHH6BBFG5BBF32B3BBBGG?22A0E133BAFHEFCG3A55A1>1??12BBBB4B33B3BB13BBFEB33B3333B?FHBHGAEEE/0?FG0E/?G/1FDGBBB10BG/?///>>>/?FDF.-<<@@?D00==DFC0GF.CC.CBCC0C::CG.9990FD.EG.;F0:CBBFG00CAF0;/:0FFBF/;/.;///B/A.-.9/;/9/BFF/BFBBF/;BBF.9.;;
@M05620:37:000000000-D9766:1:1101:19947:10137 1:N:0:19
GAGGCTGCTTTGGAAGAAACTCATAGATTACTGCAACAGTTCCCCCTGGACCTGGAAAAGTTTCTTGCCTGGCTTACAGAAGCTGAAACAACTGCCAATGTGCCATCCGAAAGGAACCTATCCTCAAAGAATCCCCGGTAGAACACTCGAAGCTACAAAAATAGCTCATCAGACAGTCCTAACCGATTTAGCCATCTTGTGGTTACAATTGACCCCTTCTCAGCATATGTACTCGCAACTGCCAAACTCGG
+
BABBB?CAFFFFBFGGGGGGGGHHHHGHHFHHHHHHFHH5FHGHHGEGGFHHHHGHHHGHHHHHGHFHHHHHHHGFHHGGFHHG3GHHHFHHGCGFHFHHH443B@FG?11>EGHF0/0B?FG4D3BBBG033BF/<<BBD1B1?@1F//0?/<111?1?F<1?F111?1?11>>01<11110<-<-<.<G0/<G=G0;:0./;00:;0<0C00/9:./9;B0/0;0000;9C09-;.A/90/:0.;//;.
@M05620:37:000000000-D9766:1:1101:5900:10140 1:N:0:19
GAGGCTGCTTTGGAAGAAACTCATAGATTACTGCAACAGTTCCCCCTGGACCTGGAAAAGTTTCTGGCCTGGCTTACAGAAGCTGAACCAACTGCCAATGTGCTACCCGTAAGGAAAGGCTCCTAGAAGACTCAAAGGAAGTAAAAGAGCTGATGAAACAATGGCAAGAAAGGCAGGCATTTCAGCTTTAGCACTCTTGTGAATCCAATTGAACAATTCTCACCATTTGTACCTTTTACTGACAAACCAGG
+
AAAAAAFAFFBDGF1GGGGGGGHHGBFF31A3DAA1BFFGFHHHHAAF/0BFHFFHFF0GHHFFH2FGFFEHAGFG11BDBB11BFF1/BGE>FGFHFC12B222@0F/?EE01B>FGF/10?1BBF1<BGHC1BF1F0BF1BGFBH/0FF1F112@1FFA1@F0FG/0?<F0FGACGG11FFDG1<1F11>1D</=000<00==<0<G0DCGHBGCGFH0<0;;C:C:;CC000;00;000;;;/;9A.9
@M05620:37:000000000-D9766:1:1101:10757:10141 1:N:0:19
AGTGCCAGCTCTCAATCGCACAGGGGACCCAGGGCCTGGCCCCTCCATCCAGAAAACCTATGACCTCACCCGCTACCTGGAGCACCAACTCCGCAGCTTGGCTGGGACCTATGTGAGTATCCAGCGTAGGAATCTGGGAGTTGGGGAGGAGTGAGGAGTTGGGGAAAGACAGTCCTAACCGTGGAGGGTTCTGGTAAATGATGGGGTGAGGAGGGGCTCTTTGGCTCCCACCAGTCCCCCTGTCTGGTCTA
+
CDCCCFFFCFFFGGGGGGGGGGHHGGGGGGHHGGGGGGHHHHGHGGHGHHHHFHHHHGHGHHFHHHHHHHHGGGGGHHHHHHHHHHHHGHHHGGGGGHHHGHHGGGHHGHHHHHHHHHHFHHHHHGEDGGFGHHFHHHHGGHHHGGGGGGGHHHHHGFHGHHGGGGGHHHHHHHCHHHHHGGFGGGGGGGGGGGCFGGGGFFGGGGFFFFFFFFFFFFEFFFFFFFFFFFFFFFFFFFFFFFFFFFFFFF0
@M05620:37:000000000-D9766:1:1101:24189:10144 1:N:0:19
AGTGCCAGCTCTCAATCGCACAGGGGACCCAGGGCCTGGCCCCTCCATCCAGAAAACCTATGACCTCACCCGCTACCTGGAGCACCAACTCCGCAGCTTGGCTGGGACCTATGTGAGTATCCAGCGTAGGAATCTGGGAGTTGGGGAGGAGTGAGGAGTTGGGGAAAGACAGTCCTAACCGTGGAGGGTTCTGGTAAATGATGGGGTGAGGAGGGGCTCTTTGGCTCCCACCAGTCCCCCTGTCTGGTCTA
+
>33AAD5FBFFFDGGGDCFCAEFHFGGGF2GHFGF2FCGCEGEHGGFHDGHFHF3BGGFHHHGHFFEGHHHGGE/EHHHF2FHC1FGFF3GGGFGG?FGHGFFGCEGHGHHHHHHHHHHHHHHHHCCGGGHHHGHHHHAFDGHFGGGGGGEHHFHFGDGHHHGGGGHHHHHHHHHHHHHHGDGBGGGG;CFFGGFGGGGGGGGGGGFBFFFFFFBBBBFFFFBFFFFFFFFFFFFFFFFFBFFFFFFFFFF
@M05620:37:000000000-D9766:1:1101:5887:10164 1:N:0:19
AGTGCCAGCTCTCCATCGCACAGGGGACCCAGCGCCTGGCCCCTCCATCCAGAAAACCTATGACCTCACCCGCTACCTGGGGCACCCCCTCCGCAGCTTGGCTGGGACCTATGTGAGTATCCAGCGTAGGAATCTGGGAGTTGGGGAGGAGTGCGGAGTTGGGGAAAGACAGTCCTAACCGTGGAGGGTTCTGGTAAATGATGGGGTGAGGAGGGGCTCTTTGGCTCCCACCAGTCCCCCTGTCTGGTCTA
+
>A>>>DFFBFFFG4GBBEE2E2FAF2AAEBAG2AEAAFGHHHGHGGHHHFFHHHGBFEHHFDHHHBBGHHH>E>>EGFBF1/?EGGE/>EF><E/E<BBBAGHGGGGHGHGGHGFFGHHHHGHHFGEECDGHHGGFHH0<EGGFGG.@F<CCC0;C-AEHHHGGEAAA/:;FGGGGGGGGGGGD.EDFDFFFFF;/BFFFFFFFFFFFFFFFDFFFFFFFFFFFFFFFFFFFFFFFFFFFCFFFFFFFFF/
@M05620:37:000000000-D9766:1:1101:8831:10181 1:N:0:19
GCGGCTGCTTTGGAAGAAACTCATAGATTACTGCAACAGTTCCCCCTGGACCTGGAAAAGTTTCTTGCCTGGCTTACAGAAGCTGAAACAACTGCCAATGTTCTACCCGTCTAGCCGTAAGCATAGACGCCTACCAGGGTGTAAGCGAGCTGATGACCCAATGAAACGACGGTAAGGAATTTACGCTTTCGCGCTCTTGTGGATCCACTTAACCAATTCTCCGCATTTGAGCTTGTAAATGACAAGCCGGG
+
>11>AA@AFFDF1FG1B1BGGG1FDGFHG1BGGHF1B0BDDFFHHGEG/AFGGGEGGG0GGGHHHHHHHGHHHHG1GGHDHHHEG1GFH0GHHHHH11F@B2B2BBF0???0/@BF////01111B1B<EEH/001B//0/<1221>/>B/111?111<//?F11><..<-<<.=G/0<CH:00;E.;E0:E-AA;E0F00.000/9/0000;CB.CFC90;---;-BB/-9/;BFB///;/;9B-A----
@M05620:37:000000000-D9766:1:1101:16655:10209 1:N:0:19
ACCACACCTTCTACAATGAGCTGCGTGTGGCTCCCGAGGAGCACCCCGTGCTGCTGACCGAGGCCCCCCTGAACCCCAAGGCCAACCGCGAGAAGATGCCCAGGTGAGTGGCCCGCTACCTCTTCTGGTGGCCGCCTCCCTCCTTCCTGGCCTCCCGGAGCTGCGCCCTTTCTCACTGGTTCTCTCTTCTGCCGTTTTCCGTAGGACTCTCTTCTCTGACCTGAGTCTCCTTTGGAACTCTGCAGGTTCTA
+
ABBBB4ABFFFFFGEFGFFGGGHHGFGAGGGGHGFGGGG2EGFHHGGGEGGGHHFEGGHAEEEEGGGGGGFFFHHGGEEHFHHH/FEEC//>C/FGF1GHHGHGHHHFGGEEFHGDGGGHHHHHHHG0GHDGHCGGGGHGHHGHHGGGGBAFFGGG?B;?BGGG@GFB<FFFFFFF/B.FFFFFFFFFFFFFFBFFFFFFFFFFFFFFFFFFFFFFBFBFFFFFFFFBFFBFFFF//BBBFFF/BFFFFFB
@M05620:37:000000000-D9766:1:1101:19648:10215 1:N:0:19
ACCACACCTTCTACAATGAGCTGCGTGTGGCTCCCGAGGAGCACCCCGTGCTGCTGACCGAGGCCCCCCTGAACCCCAAGGCCAACCGCGAGAAGATGAGTGGCCCGCTACCTCTTCTGGTGGCCGCCTCCCTCCTTCCTGGCCTCCCGGAGCTGCGCCCTTTCTCACTGGTTCTCTCTTCTGCCGTTTTCCGTAGGACTCTCTTCTCTGACCTGAGTCTCCTTTGGAACTCTGCAGGTTCTAGATCGGAA
+
BCABCBCCFFFFGGGGFGGGGGHHGGDGHGGHGGGGGGGGGHHHHGGGEFGGFHHHGHHGGGGGGGGGGGGGHHHGFGGHGHHHHGGEGGGGGGHGBHFHHHGGHH?FCGGHHHHHHGFH<GAGHFFGGDHGHHGHHGHHHHHHFGGGFAAGGGFFGGGCGGGFFFFFFFBBFFFFFFFFFFFFFFFFFFFFFBFDDBFFFFBFFFFFFFFFFFB/FFF/FFFFFFFBFFFFFBFFFFAFFFFFFFFFFFE
@M05620:37:000000000-D9766:1:1101:13571:10218 1:N:0:19
ACCACACCTTCTACAATGAGCTGCGTGTGGCTCCCGAGGAGCACCCCGTGCTGCTGACCGAGGCCCCCCTGAACCCCAAGGCCAACCGCGAGGTGAGTGGCCCGCTACCTCTTCTGGTGGCCGCCTCCCTCCTTCCTGGCCTCCCGGCGCTGCGCCCTTTCTCCCTGGTTCTCTCTTCTGCCGTTTTCCGTCGGACTCTCTTCTCTGACCTGAGTCTCCTTTGGACCTCTGCAGGTTCTAGATCGGACGAG
+
BBBABBBBFFFFGGGGGGGGGCHHGEEB4AGGCFGEDGGGFHHHHGGGDEFGFHGHHHGFCFCGGEGGGFFFHGHGGGGHCFHHHGGGGG@BF/<<?FDFFHHGAADGHHHHHHHHHH0<GHDDGGFHGHHGHHHHHH/CGGHGGG9-ADGFGGFFFFFFFFF/BFFFFFFFFFFFFFFFFFFFFFFFFDB9BFBFFFFFFFFFBFFFFFFF/;FFFFFFFFFF//BFFFFFFFFF/FF/;/;FEF.9;;;
@M05620:37:000000000-D9766:1:1101:16641:10221 1:N:0:19
ACCACACCTTCTACAATGAGCTGCGTGTGGCTCCCGAGGAGCACCCCGTGCTGCTGACCGAGGCCCCCCTGAACCCCAAGGCCAACCGCGAGAAGATGCCCAGGTGAGTGGCCCGCTACCTCTTCTGGTGGCCGCCTCCCTCCTTCCTGGCCTCCCGGAGCTGCGCCCTTTCTCACTGGTTCTCTCTTCTGCCGTTTTCCGTAGGACTCTCTTCTCTGACCTGAGTCTCCTTTGGAACTCTGCAGGTTCTA
+
CDDDDDDDFFFFGGGGGGGGGGHHGGGEFGHHHGGGGGGGGHHHHGGGGGGGHHHHHHHGGGGGGGGGGGGHGHHGGGGHGHHHHGGGGGGGGGHHHHHHHHHGHHHHHHGGHHGGGGGHHHHHHHHGHHGHHGGGGGHGHHGHHGGGGGGGGGGGGG9BDGGGGGFFFFFFFFFFFFFFFFFFFFFFHFHFFFFFFFFFFFFFFFFFFFFFFHFFFFFFFFFFFFFFFFFFFFFFFFFFFFFFFFFFFFB
@M05620:37:000000000-D9766:1:1101:20312:10227 1:N:0:19
GCGGCTGCTTTGGAAGCAACTCATAGATTCCTGCCCCAGTTCCCCCTGGCCCTGGAAACGTTTCTTGCCTGGCTTCCAGAAGCTGAAACAACTGATGCTACCCGTAAGGAAAGGCTCCTAGAAGACTCCAAGGGCGTCAACGAGCTGATGAAACAATGGCACGTAAGTCAGGCATTTCCGCTTTAGCACTCTTGTGGATCCAATTGAACAATTCTCAGCATTTGTACTTGTAACTGACAAGCCAGGGACAA
+
11>AA>>>FFB1ABF111BF0B1A3DGHHBFFHHA0B0BBDFGHHGAF/0BABG/FG1ABFFGG2DFFGHHHHHC0BGH@GHH@B1FGH0BGHFHFGGGHFHHGGEEHHGH0FHHHHGHFGEGH1BGHHHHFGF/CB/C/1?/?@EHDGH1D1?C/?GHH01<FGGHHHHHHHHHHHHHGGGGGHHHGHHHHGHHHGHHHHHHHHGGGGGFGGGFGGGGGGGGGGBGGGGFFGGGGGGFBFGGFFFFAAEF
@M05620:37:000000000-D9766:1:1101:12773:10233 1:N:0:19
ACCACACCTTCTACAATGAGCTGCGTGTGGCTCCCGAGGAGCACCCCGTGCTGCTGACCGAGGCCCCCCTGAACCCCAAGGCCAACCGCGAGAAGATGCCCAGGTGAGTGGCCCGCTACCTCTTCTGGTGGCCGCCTCCCTCCTTCCTGGCCTCCCGGAGCTGCGCCCTTTCTCACTGGTTCTCTCTTCTGCCGTTTTCCGTAGGACTCTCTTCTCTGACCTGAGTCTCCTTTGGAACTCTGCAGGTTCTT
+
CCDDDDCDFFFFGGGGGGGGGGHHGGGFHGHHHGGGGGGGGHHHHGGGEGGGHHHHHHHGGGGGGGGGGGGHHHHGGGGHGHHHHGGGGGFGGGHHHHBGHCCFFHBGFGGGHH?C@CFHHF0DDD=GGBDGHCFGGDHGGGGEHGGFBFFGFFGGAF-9?.0C?9DFBFFF0BBF0BFFFF::0::B:0::F@AFFFBFDB:.DBF:::BFFB0:B00;F:B:BB0::BBFFBF0FBB00:0BBFFFBB0
@M05620:37:000000000-D9766:1:1101:15457:10237 1:N:0:19
ACCACACCTTCTACAATGAGCTGCGTGTGGCTCCCGAGGAGCACCCCGTGCTGCTGACCGAGGCCCCCCTGAACCCCAAGGCCAACCGCGAGGCGAGTGGCCCGCTACCTCTTCTGGTGGCCGCCTCCCTCCTTCCTGGCCTCCCGAGGCTGCGCCCTTTCTCCCTGGTTCTCTCTTCTGCCGTTTTCCGTCGGACTCTCTTCTCTGACCTGCGTCTCCTTTGGCCCTCTGCAGGTCCTCGGTCGGCCGAG
+
AAA1A1AA1CFFFFG13F1AG1GFG0A000AF1AF0AEG/AGABGGGE//A/1GBADG0A/E/EG/FEG>>0B>?EGA/FA/?GGF/<BC//>/<</>/FCG.@-<<CHHDFFFFBGH/.;G--;::..:B9F0099F/..;...;.-;9.------9BFBB//9-/AB/////;BB/9//9;-:9-/999-;@9--/9/BFBB/9//:B99-;99-9BBFFFF//;-;-/:FFF-/;//;9;B9@-9---
@M05620:37:000000000-D9766:1:1101:7158:10259 1:N:0:19
ACCACACCTTCTACAATGAGCTGCGTGTGGCTCCCGAGGAGCACCCCGTGCTGCTGACCGAGGCCCCCCTGAACCCCAAGGCCAACCGCGAGAAGATGCCCAGGTGAGTGGCCCGCTACCTCTTCTGGTGGCCGCCTCCCTCCTTCCTGGCCTCCCGGAGCTGCGCCCTTTCTCACTGGTTCTCTCTTCTGCCGTTTTCCGTAGGACTCTCTTCTCTGACCTGAGTCTCCTTTGGAACTCTGCAGGTTCTA
+
BBBBBBBBFFFFFGGGGGGFGGHGGFGEHGHHHGGFGGGGGHHHHGGGGEGGHGHHHHHGGGGGGGGGGGGHHHGGGGGHGHHHHGGGGGCGGGHHGHHHHHGE?FHHHHGGHGGGGFGHHHHHHHHHGHGHHGGGGGHGHHGFHGGGGGGGGGGGGF-ADGFGGGFFFFFFFFFFFFFFFFFFFFFFFFFFFFFFFFFFFFFDDFFFFFFFFFFFFFFFFFFFFFFFFFFFFFFFFFFFFFFFFFFFFFB
@M05620:37:000000000-D9766:1:1101:25460:10261 1:N:0:19
AGTGCCAGCTCTCCATCGCACAGGGTCCCCAGGGCCTGGCCCCTCCATCCAGAAAACCTATGACCTCACCCGCTACCTGGAGCACCCACTCCGCAGCTTGGCTGGGACCTATGTGAGTATCCAGCGTAGGAATCTGGGTGTTGGGGAGGCGTGCGGAGTTGGGGAAAGACAGTCCTAACCGTGGAGGGTTCTGGTAAATGATGGGGTGAGGAGGGGCTCTTTGGCTCCCACCAGTCCCCCTGTCTGGTCTA
+
>>>3>BDFAFFFFBG5AAE2E2GAF44AA2BE2BE22BGH2FE2EGFHFAGG3EF2BEEGBFAGHAFGHFG0E0>EHF3B2BFGGHE1?FH11E?>>F3BAGHAFGFG/FFGHGH2GGGBGHFFHGA/BG1DGHHHHH0?AAGGGG.>A.=<@.AD-::C0=@DC..:/;/;FGGGGBFGGGGG.9DBAFFFFFBBFFFFFFFFFFABFFFFADBBBBEBBFFFF/FAEFFFEFFFFFFFBFFFFFFFFFF
@M05620:37:000000000-D9766:1:1101:24663:10269 1:N:0:19
GAGGCTGCTTTGGACGAAACTCATAGATTACTGAAACATTTCCCCCTTGACCTGGACAACTTTCTTGCCTGGCTTACCGAAGCTGAAACACCTGCCAAGTACTTCATGCATTTCCCCTTTAGCACTCTTTCCGATCCAATTGAACAATTCTCACAATTTTTACTTCTAACCGACAAGCCATGGACAAAAGATATGAAGAGCACCCTTCTGAACTACACTCAATAATCCGCATCTCTTCTGCCGTCTGCTGC
+
>3AA>>B>B5B4B4BAEE2AFGFHFFFAAGB5D53B3E35BDDBFFE22AAFFFAFA311BBFDFGFBB5BAFF13B3>>E0>FB33FB?1BEGACEGFD444@@B44BB4BB44322?3?BBB??33B443/?<<?2??3B3?B32@2@@>>22222@2@<@?1111??0//-<-0..>1<0000.<./.0==00=00./::.::;/000;/00/:/0://0;:;0;9C9;909090=;FB-9-..;;;/
@M05620:37:000000000-D9766:1:1101:17575:10271 1:N:0:19
ACCACACCTTCTACAATGAGCTGCGTGTGGCTCCCGAGGAGCACCCCGTGCTGCTGACCGAGGCCCCCCTGAACCCCAAGGCCAACCGCGAGAAGATGAGTGGCCCGCTACCTCTTCTGGTGGCCGCCTCCCTCCTTCCTGGCCTCCCGGAGCTGCGCCCTTTCTCACTGGTTCTCTCTTCTGCCGTTTTCCGTAGGACTCTCTTCTCTGACCTGAGTCTCCTTTGGAACTCTGCAGGTTCTAGATCGGAA
+
CCCCCCCCFFFFGGGGGGGGGGHHGEGFFGHHHGGGGGEGGHHHHGGGEEGGHHHHHHHGGGGGGGGGGGGHHHHGGGGHGHHHHGGGGGGGGGHHHHHHHGGGHHGGGGGHHHHHHHFFGHGHHGGGGGHGHHGHHHHHHHHEHHGGGG-;CGFGAGGGGGGFFFFFFFFFFFFFFFFFFFFFFFFFFFFFFFFFFFFFFFFFFFFFFFFFFFF/BFFFFFFFFFFBFFFFFFFFFF:BFFFFFFFFFDF
@M05620:37:000000000-D9766:1:1101:7150:10276 1:N:0:19
ACCACACCTTCTACAATGAGCTGCGTGTGGCTCCCGAGGAGCACCCCGTGCTGCTGACCGAGGCCCCCCTGAACCCCAAGGCCAACCGCGAGAAGATGCCCAGGTGAGTGGCCCGCTACCTCTTCTGGTGGCCGCCTCCCTCCTTCCTGGCCTCCCGGCGCTGCGCCCTTTCTCACTGGTTCTCTCTTTTGCCGTTTTCCGTAGGACTCTCTTCTCTGCCCTGAGTCCCCTTTGGAACTCTGCAGGTTCTA
+
BBBBBBBAFFFFGFFGGG5FGGHHGGGAAEHAHDFFDGECEHHHHGGEAEEFHGFHHHHAECEGGGGGGFGHFHHGGGGHGGHHGGFGGG/<CDHEGHHHGBHF1?<?FF/FG/<<-@C0<DFBDDFHBG.<C@D-CDHEHHAHHGF9C/:9BFE.:--9-9-9:@D==F/9BF/9/:BB9BF//:BF//:BBDFFFEFFFB.AFF9BFFFFFBB9BF/;ABF.:9//;9:FBB//FF/BFFFFFFFBBB/
@M05620:37:000000000-D9766:1:1101:15791:10281 1:N:0:19
GAGGCTGCTTTGGAAGAAACTCATAGATTACTGCAACAGTTCCCCCTGGACCTGGAAAAGTTTCTTGCCTGGCTTACAGAAGCTGAAACAACTGATGCTACCCGTAAGGAAAGGCTCCTAGAAGACTCCAAGGGAGTAAAAGAGCTGATGAAACAATGGCAAGTAAGTCAGGCACTTCCGCTTTAGCACTCTTGTGGATCCAATTGAACAATTCTCAGCATTTGCACTTGTAACTGACAAGCCAGGGACAA
+
@ABBBAFBFFDFFGGGGFGGDGFHHHHGHGHHHHHGFGH5FHHGHGCGFHHGHFHHCGFHGEGHDHAFHFDGHHFHHGHFHHHGFDHGHEHHHF3B4BFB3FG1EEFHFFC31?F3FFH?BGBGHHHHGHF3F/?EEFHHHBFGHFGFDF2?FGHEGGFFFFC@GHB?FGEB0?0?1?G/DDGAFHEFGFHH0DHF?0CBHDCDDB00<CC:CCHHC0:0CG0C0;:C/;0<CFG00CFFFG.C9ADAE.;
@M05620:37:000000000-D9766:1:1101:20571:10283 1:N:0:19
ACCACACCTTCTACAATGAGCTGCGTGTGGCTCCCGAGGAGCACCCCGTGCTGCTGACCGAGGCCCCCCTGAACCCCAAGGCCAACCGCGAGAAGATGCCCAGGTGAGTGGCCCGCTACCTCTTCTGGTGGCCGCCTCCCTCCTTCCTGGCCTCCCGGAGCTGCGCCCTTTCTCACTGGTTCTCTCTTCTGCCGTTTTCCGTAGGACTCTCTTCTCTGACCTGAGTCTCCTTTGGAACTCTGCAGGTTCTA
+
DDDDDDCCFFFFGGGGGGGGGGHHGFGEFGHHHGGGGGGGGHHHHGGGEGGGHHGHGHHGGGGGGGGGGGGHFHHGGGGHGHHHGGGGGGGGGGHHHHHHHHHGHHHHHHGGHHGGGGGHHHHHHHHHHHGHHGGGGGHGHHGHHGGGGGGGGGGGGG-AFFGGGGFFFFFFFFFFFFFFFFFFFFFFFFFFFFFFFFFFFFFDFFFFFFFFFFFFFFFFFFFFFFFFHFFFFFFFFFFFFFFHFFFFFFF
@M05620:37:000000000-D9766:1:1101:22169:10296 1:N:0:19
GAGGCTGCTTTGGAAGAAACTCATAGATTACTGCAACAGTTCCCCCTGGACCTGGAAAAGTTTCTTGCCTGGCTTACAGAAGCTGAAACACCTGCCAATGTGCTACCCGTAAGGAAAGGCTCCTAGAAGACTCCAAGGGAGTAAACGAGCTGATGAAACAATGGCAAGTAAGTCAGGCATTTCCGCTTTAGCACTCTTGTGGATCCAATTGAACAATTCTCAGCCTTTGTACTTGTAACTGACAAGCCAGG
+
AABBBBFAFFFFCBGFGC4GGGBHHHGHGFGHHFHCF2GHHHGHHGG2ACGFHHHFFGFAGFHHHGHHHHHHHHHHHHFGFFHHHHHEFFEEHHHFHHHHH4BB4FGHG>/1?BFG3CEGFHGHGFHEDBFGH3B3FF?FDDF?G1//ECGHDF12FHHC/FFGHHHGFBHHHHHHGFGHHGHHGGGDGFFHHHHHHHGDG.GGHHHFHHHHGHEGGGHHHG0C/CF0C;0CGGG;BFFCFBFGG.9C/CE
@M05620:37:000000000-D9766:1:1101:23812:10305 1:N:0:19
GAGGCTGCTTTGGAAGCAACTCAGAAATCAGTGACACAAGATCGGAGGACCACATATCCGTACTGTAGTCACCGTAGAGCATCTTGTATCACTTCCCCTGATCTAACAAAAAAACAACCATCAGGCCAGACTCCCCGCGGCCTCCCAGCACGTCCCAGCACTGCAGACACCCTGGCAAGTCCGTCCGGCCTTACCGCATTAGCCCCCTTTTAGCCCCCCTAGCACCATGTGACGCTCCTGTCACTGTCCAT
+
>1AA>AFA1BB1G1BB1B1GG1B1BB1BABADDFADEF0G0FB0AB/A//AA//1BB22BB0AA2D2DD2211/0?>>DFGDBF2DBB2B2B1BFGBBFF0BB21B1@1BB////???//B<1B1B/??0?111/?B////>E0>AG1000<0..<GGC<CFFF0/0.;/..:/.;/0:0:G..99--;-./0/;99-9;00/;/99--///9B/FA;-9--///--;/9;//9----;//9;////;//;
@M05620:37:000000000-D9766:1:1101:22156:10312 1:N:0:19
GAGGCTGCTTTGGAAGAAACTCATAGATTACTGCAACAGTTCCCCCTGGACCTGGAAAAGTTTCTTGCCTGGCTTACAGAAGCTGAAACAACTGCCAATGTTCTACCCTTAAGGAAAGGCTCCTAGAAGACTCCAAGGGAGTAAAAGAGCTGATGAAACAATGGCAAGTAAGTCAGGCATTTCCGCTTTAGCACTCTTGTGGATCCAATTGAACAATTCTCAGCATTTGTACTTGTAACTGACAATCCAGG
+
A3AA>AF>CBB@F4BBAG4BGFHHHGHDGDBFG54AAFBDFBDBFEAB2ABBGFEBB32ABDGGGGFBBBBB1BG3BBFFFFBFGB3EBF?BGGFECHHHH4B@BFFB33B@4@@BBCG?30?3B4BB?BGFFCB?B/??E<?FGHDFBBB?B2B3?@@@?@2@2@CF2>2?11??FHA??111C<.<.11=1<>F<>1D0<DGGHFH0D0D=<0C0;:;<;0;00;;C00=0;;;000;;:;0B0;C00/
@M05620:37:000000000-D9766:1:1101:12227:10313 1:N:0:19
GAGGCTGCTTTGGAAGAAACTCATAGATTACTGCAACAGTTCCCCCTGGACCTGGAAAAGTTTCTTGCCTGGCTTACAGAAGCTGAAACAACTGCCAATGTGCTACCCGTAAGGAAAGGCTCCTAGAAGACTCCAAGGGAGTAAAAGAGCTGATGAAACAATGGCAAGTAAGTAAGGCATTTCCGCTTTAGCACTCTTGTGGATCCAAGTGAACAATTCTCACCATTTGTACTTGTTTATGACAAACCAGG
+
>>AA3>CBFBD4C4BBCBCBGGFHHFHGGFBFDB4FFFHHHDDGFEEFEFGHHHGGB32GGGHFHHHFAFEBBGHBB5BDGHBFGB3FBB?GHHHHHGHHE4B44GHF??>?1EGGBCE?3?/3BBGG3FGHB3BFG/?ED/BFGHHEB22FF2@22F<BG@<22<??11<<@1??F0?1?11>>A.<>1<=1><<=0<=0.<0<C<00<00;;CF;0000;0;0:;CC;0009;;0/900;99;/;9AC.
@M05620:37:000000000-D9766:1:1101:9571:10315 1:N:0:19
GAGGCTGCTTTGGAAGAAACTCATAGATTACTGCAACAGTTCCCCCTGGACCTGGACAAGTTTCTTGCCTGGCTTAAAGAAGCTGAAACAACTGCCACTGTGCTCCCCGCAAAAAAAGGGGCCCAGAAAACTATAAAAGAGAAAAAGAGATGAGAAAAAAAAAGCAAAAAAAAGAGGCATATCAGCTCTAGAACACTCGTGGACACAATAGAAAAAAACTAACCACATGTACTCATTTCAGAAAAAACAGG
+
>3AA>>FAB5B4B45BBGBGGGHHHFHFGH45DB4FBGBF555ABAAA2G2BFGAG231BDEFDFHGAAB3BABG3DDDFFG3BF33E3B1FG3F3FE@FGDDB@BFE>>E@/2?/</?/><//?GFF2<@@22@D22@?22@??</?00?1<1111>FDC-<../://;=--.9;.9C00090900;0900009=0/;9...//9.::/;B/BF9-9.;:99AF..;9F/////;;B//9//9.;-.9.;
@M05620:37:000000000-D9766:1:1101:20580:10320 1:N:0:19
AGTGCCAGCTCTCAATCGCACAGGGGACCCAGGGCCTGGCCCCTCCATCCAGAAAACCTATGACCTCACCCGCTACCTGGAGCACCAACTCCGCAGCTTGGCTGGGACCTATGTGAGTATCCAGCGTAGGAATCTGGGAGTTGGGGAGGAGTGAGGAGTTGGGGAAAGACAGTCCTAACCGTGGAGGGTTCTGGTAAATGATGGGGTGAGGAGGGGCTCTTTGGCTCCCACCAGTCCCCCTGTCTGGTCTA
+
CCABCFFFDFFFGGGGGGGGGGHGGGGGGGHHFGGGGGHHHHGHGGHHHHHHHHHHHGHHHHHHHHHHHHHGGEGGHGHHFHHHHHFGFHHHFGGGGHHHGHHGGGHHGHHHHHHHHHHHHHHHHGEFGGHHHHHHHHCFGHHHGGGGGGEGHFHHHGHHHHGGGGHHHHHHHHHHHHHFGGEGGGGGDFGGGGFFGGGGGHGGGGFDFFFFFFFFFFFFFFFFFFFFFFFFFFFFFFFFFFFFFFFFFFF
@M05620:37:000000000-D9766:1:1101:19010:10320 1:N:0:19
GAGGCTGCTTTGGAAGAAACTCATAGATTACTGCAACAGTTCCCCCTGGACCTGGAAAAGTTTCTTGCCTGGCTTACAGAAGCTGAAACAACTGCCAATGTGCTACCCGTAAGGAAAGGCTCCTAGAAGACTCCAAGGGAGTAAAAGAGCTGATGAAACAATGGCAAGTAAGTCAGGCATTTCCGCTTTAGCACTCTTGTGGATCCAATTGAACAATTCTCAGCATTTGTACTTGTAACTGACAAGCCAGG
+
AABBBBFBFFFFGGGGGGGGGGHHHFHHHHHFHH4FGHGDFGHFFG2F2BFCFFAGFF2BBFHHHHFFHHHHHHAGHHHHHHHHFFHGHFGGFHHHH3FHHFHHFHHHGFGFHHFHHHHHHHGHGHFHHHHHHH33FFGEGDB333B/GHHH2GH2F>GH/FHHHHHGHHHHHHHHCHHHHHHGGGGGGHHHHHHHHHFFHGHHHHHHHHHHHHB/GHHHHFHGHHHHHHHHHGGGGGGGG0FFGFGGGGG
@M05620:37:000000000-D9766:1:1101:21754:10329 1:N:0:19
AGTGCCAGCTCTCAATCGCACAGGGGACCCAGGGCCTGGCCCCTCCATCCAGAAAACCTATGACCTCACCCGCTACCTGGAGCACCAACTCCGCAGCTTGGCTGGGACCTATGTGAGTATCCAGCGTAGGAATCTGGGAGTTGGGGAGGAGTGAGGAGTTGGGGAAAGACAGTCCTAACCGTGGAGGGTTCTGGTAAATGATGGGGTGAGGAGGGGCTCTTTGGCTCCCACCAGTCCCCCTGTCTGGTCTA
+
BCABCFFFCFFFGGGGGGGGGGHHGGGGGGHHGGGGGGHHHHGHGGHHHHHHHHHHHGHHHHHHHHHHHHHGGGGGHHHHHHHHHHHHGHHHGGGGGHHHGHHGGGHHGHHHHHHHHHHHHHHHHGGGGGHHHHHHHHHGGHHHGGGGGGGHHHHHHGHHHHGGGGHHHHHHHHHHHHHHGGGGGGGGEFGGGGGGGGGGGGGGGGFFFFFFFFFFFFFFFFFFFFFFFFFFFFFFFFFFFFFFFFFFFFB
@M05620:37:000000000-D9766:1:1101:13628:10332 1:N:0:19
GAGGCTGCTTTGGAAGAAACTCATAGATTACTGCAACAGTTCCCCCTGGACCTGGAAAAGTTTCTTGCCTGGCTTACAGAAGCTGAAACAACTGCCTACAGGATGCTACCCGTAAGGAAAGGCTCCTAGAAGACTCCAAGGGAGTAAAAGAGCTGATGAAACAATGGCAAGTAAGTCAGGCATTTCCGCTTTAGCACTCTTGTGGATCCAACTGAACAATTCTCAGCATTTGTACTTGTAACTGACAAGCC
+
AAAAAAFAFFFFGGGGGB1GGGHHCGBGHHHHFHF1AGH12AAFGFGGGCHGFHHGGFHHGHHHHFHGHHHHHHHHHHHHHHHHHGGHHHHHHHHHGHGFHHCHFFHGHHHGGGGHGHHHHGHGHFHHHHHHHHHHGGHGEGHG<FGHHGFHCHHBHBGHHGHHHHHHHGG?GHH@FGDCFHHHFFFC?FGGBDGHHFFGHGDHGHHGGHHHFFHHHGHHH00CFGFGGGFG9FFGGGFFGGGGGGGFGGE
@M05620:37:000000000-D9766:1:1101:7891:10338 1:N:0:19
ACCACACCTTCTACAATGAGCTGCGTGTGGCTCCCGAGGAGCACCCCGTGCTGCTGACCGAGGCCCCCCTGAACCCCAAGGCCAACCGCGAGGTGAGTGGCCCGCTACCTCTTCTGGTGGCCGCCTCCCTCCTTCCTGGCCTCCCGGAGCTGCGCCCTTTCTCACTGGTTCTCTCTTCTGCCGTTTTCCGTAGGACTCTCTTCTCTGACCTGAGTCTCCTTTGGAACTCTGCAGGTTCTAGATCGGAAGAG
+
CCCCDCCDFFFFGGGGGGGGGGHHGGGEHGHGHGGGGGGGGHHHHGGGGGGGHHGHHHHGGGGGGGGGGGGHHHHGGGGHGHHHHGGGGGGGG?FHHGFFGHHGGDGGHHHHHHHHHHGGHHGGGGGHGHHGHHHHHH/CHHHGEG--;AFFFGGGGGGGGFFBFFFFFFFFFFFFFFFFFFFFFFFFFFF.;DFFFFFFFFFFFFFFFFFF/BFFFFFFFFFFF0FFFFFFFFFFFFF0FFFFFFF.AFF
@M05620:37:000000000-D9766:1:1101:25338:10344 1:N:0:19
ACCACACCTTCTACAATGAGCTGCGTGTGGCTCCCGAGGAGCACCCCGTGCTGCTGACCGAGGCCCCCCTGAACCCCAAGGCCAACCGCGAGGTGAGTGGCCCGCTACCTCTTCTGGTGGCCGCCTCCCTCCTTCCTGGCCTCCCGGCGCTGCGCCCTTTCTCCCTGGTTCTCTCTTCTGCCGTTTTCCGTAGGACTCTCTTCTCTGACCTGCGTCTCCTTTGGACCTCTGCAGGTTCTAGATCGGCCGAG
+
BBBBBBB@FFFFGGGGGGBEGGHHGFGBCEHHHGGGFGGGGHHHHGGGEFFGHHGHHHHGGCFGGGGGGGGHGHHGGGGHGHHHHGGGGGDGC/?2GGGFFHHG<>CGHHHHHHHHHH0AGHGGGGDHEGHGHHHHHH/CHHHGGG--BGGGGGFFFFFFFFFFFFFFFFFFFFFFFFFFFFFDFFFBFDB.ADFFFFFFFFFFFFFFFFFF.@ABDFFFFFFFFBFBBFFFFFF;/BF/:/;BEF-:;9;
@M05620:37:000000000-D9766:1:1101:11518:10347 1:N:0:19
ACCACACCTTCTACAATGAGCTGCGTGTGGCTCCCGAGGAGCACCCCGTGCTGCTGACCGAGGCCCCCCTGAACCCCAAGGCCAACCGCGAGGTGAGTGGCCCGCTACCTCTTCTGGTGGCCGCCTCCCTCCTTCCTGGCCTCCCGGAGCTGCGCCCTTTCTCACTGGTTCTCTCTTCTGCCGTTTTCCGTAGGACTCTCTTCTCTGACCTGCGTCTCCTTTGGAACTCTGCAGGTTCTAGATCGGACGAG
+
BCBCCCDCFFFFGGGGGGGGGGHHGGGGGGHHHGGGCGGGGHFHHGGGEGGGHHHHHHHGGGGGGGGGGGGHHHHGGGGHGHHHHGGGGGGGG/?2FFHGFHHGGGGGHHHHHHHHHFFEHHGGGGGHGHHGHHHGHHEHHHHGGGGAGDFGGFDGGGBFGFFBFFFF;:BFFFFFFFFFFFFADFFFFFB;DFFFBFFFFFFFFFFFFFFF.@DFFFFFFFFFB0:FFFFFFFFFFFFFF0FFED.9;B>
@M05620:37:000000000-D9766:1:1101:25322:10356 1:N:0:19
ACCACACCTTCTACAATGAGCTGCGTGTGGCTCCCGCGGAGCACCCCGTGCTGCTGACCGAGGCCCCCCTGAACCCCAAGGCCAACCGCGAGGCGCGTGGCCCGCTACCTCTTCTGGAGGCCGCCTCCCTCCTTCCTGGCCTCCCGGAGCCGCGCCCTTTCTCCCTGGTTCTCTCCTCTGCCGCTCTCCGCAGGACTCTCTTCTCTGACCTGAGTCTCCTTTGGACCTCTGCAGGTTCTACATCCGACGAG
+
AAAAAAB>BCFFFGGGGG5AGBFGEEFEGFHHHFF222AEEGHGHGGEB>EEDFEHHHHF>>/>FEGGGG/FBGHGG//??FGA/?C>>>////<-->@-@.<--:;:CC0;:GG000;.A?BAC9CAEFFD/;FFGB/.;0;.;99--;.---;@@-/BFB;//:9.;;999/9//;F/;F@-D-;BF..9--;9;9/9BBB/;///;9/:9.;;/;9/;/////9;/9F/:/99/;/;///9/..9--9
@M05620:37:000000000-D9766:1:1101:11196:10396 1:N:0:19
AGTGCCAGCTCTCAATCGCACAGGGGACCCAGGGCCTGGCCCCTCCATCCAGAAAACCTATGACCTCACCCGCTACCTGGAGCACCAACTCCGCAGCTTGGCTGGGACCTATGTGAGTATCCAGCGTAGGAATCTGGGAGTTGGGGAGGAGTGAGGAGTTGGGGAAAGACAGTCCTAACCGTGGAGGGTTCTGGTAAATGATGGGGTGAGGAGGGGCTCTTTGGCTCCCACCAGTCCCCCTGTCTGGTCTA
+
BCABBFFFCFFFGGGGGGGGGGHHGGGGGGHHFGGGGGHHHHGHGGHHHHHHHHHHHGHGHFHHHHHHHHHGGEFGHFFHFGHHHHFGFHHHGGGGGHHHGHHGGGHHGHHHHHHHHHHHHHHHHGEGGGGHHHHHHHHGGHHHGGGGGDEHHGHHHGHHHHGGGGHHHHHHHHHHHHHHGGGGFFGG:FGGGGFGGGGGGGGGGGFFFFFFFFFFFFFFFFFFFFFFFFFFFFFFFFFFFFFFFFFFFFB
@M05620:37:000000000-D9766:1:1101:6302:10396 1:N:0:19
ACCACACCTTCTACAATGAGCTGCGTGTGGCTCCCGAGGAGCACCTCGTGCTGCTGACCGAGGCCCCCCTGAACCCCAAGGCCAACCGCGAGAAGATGCCCAGGTGAGTGGCCCGCTACCTCTTCTGGTGGCCGCCTCCCTCCTTCCTGGCCTCCCGGAGCTGCGCCCTTTCTCACTGGTTCTCTCTTCTGCCGTTTTCCGTAGGACTCTCTTCTCTGACCTGAGTCTCCTTTGGAACTCTGCAGGTTCTA
+
CCCCCCCCFFFFGGGGGGGGGGHHGGGEGFHHHGGGGGGGGHHHHCGGEHGGHHGHHHHGGGGGGGGGGGGHHHHGGGGHGHHHHGGGGGGGGGHHHHGHHHHGHHHHHHGGHHGGGGGHHHHHHHHHHHGHHGGGGGHGHHGHHHHHHGGGGGGGGG?DGGGGGGGFFFFFFFFFFFFFFFFFFFFFFFFFFFFFFFFFFFFFFFFFFFFFFFFFFFFFFFFFFFFFFFFFFFFFFFFFFFFFFFFFFFF
@M05620:37:000000000-D9766:1:1101:15426:10397 1:N:0:19
AGTGCCAGCTCTCAATCGCACAGGGGACCCAGGGCCTGGCCCCTCCATCCAGAAAACCTATGACCTCACCCGCTACCTGGAGCACCAACTCCGCAGCTTGGCTGGGACCTATGTGAGTATCCAGCGTAGGAATCTGGGAGTTGGGGAGGAGTGAGGAGTTGGGGAAAGACAGTCCTAACCGTGGAGGGTTCTGGTAAATGATGGGGTGAGGAGGGGCTCTTTGGCTCCCACCAGTCCCCCTGTCTGGTCTA
+
BBBBCFFFCFFFGGGGGGGGGGHHGGGGGGHHGGGGGGHHHHGHGGHHHHHHHHHHHGHHHHHHHHHHHHHGGGGGHHHHHHHHHHHHGHHHGGGGGHHHGHHGGGHHGHHHHHHHHHHHHHHHHGGGGGHHHHHHHHHGGHHHGGGGGGGHHHHHHGHHHHGGGGHHHHHHHHHHGHHHGGGGGGGGFGGGGGFGGGGGGGGGGGFFFFFFFFFFFFFFFHHFFFFFFFFFFFFFFFFFFFFFHFFFFFF
@M05620:37:000000000-D9766:1:1101:26450:10428 1:N:0:19
AGTGCCAGCTCTCAATCGCACAGGGGACCCAGGGCCTGGCCCCTCCATCCAGAAAACCTATGACCTCACCCGCTACCTGGAGCACCAACTCCGCAGCTTGGCTGGGACCTATGTGAGTATCCAGCGTAGGAATCTGGGAGTTGGGGAGGAGTGAGGAGTTGGGGAAAGACAGTCCTAACCGTGGAGGGTTCTGGTAAATGATGGGGTGAGGAGGGGCTCTTTGGCTCCCACCAGTCCCCCTGTCTGGTCTA
+
>A>>>DDFAFFFG1FGGGFAECFFG?0AEEHHFEGFGGHHHHGHGGHHHGHHHGHFGEGFHHHHHFGFHHHEG/EGHHFH0BGHHH0/EGHHEGGGGHGHGHHGGGGHGHHHHHHHHHHHHHHHHGGCGGHHHHHGHHAFGHHHGGGGGCC>GGHHFGHHHHGGCCHHHHFHHHHHHHHF@GEGBEGG;FAFGGGGGGGGGGGGGGF@FFFFFF@@@@FFFFFFFFFFFFFFFFFFFFFF@FFFFFFFFFF
@M05620:37:000000000-D9766:1:1101:22326:10432 1:N:0:19
ACCACACCTTCTACAATGAGCTGCGTGTGGCTCCCGAGGAGCACCCCGTGCTGCTGACCGAGGCCCCCCTGAACCCCAAGGCCAACCGCGAGGTGAGTGGCCCGCTACCTCTTCTGGTGGCCGCCTCCCTCCTTCCTGGCCTCCCGGCGCTGCGCCCTTTCTCACTGGTTCTCTCTTCTGCCGTTTTCCGTAGGACTCTCTTCTCTGACCTGAGTCTCCTTTGGAACTCTGCAGGTTCTAGATCGGACGAG
+
CCCCCCCBFFFFGGGGGG5FGGHHGGGBFEHGHFFGGGGGGHHHHGGEEGGGHHGHHHHEEFGGGGGGGGGHHHHGGGGHGHHHHGGGGG/BD??DFFGFGHHGGDGGHHHHHHHHHHFFHHGGGGGHGHHGHHHHHH/CHHHGGG--ACADGGFFFFFEFFF/FFEFBFFFFFFFFFFFFFFDDFFFFAB..?FFFFFFFFFFFFFFFFFE/;FFFFFFFFFF//;;B//BBFF:BFB/;9BBFD.-;C>
@M05620:37:000000000-D9766:1:1101:12172:10440 1:N:0:19
ACCACACCTTCTACAATGAGCTGCGTGTGGCTCCCGAGGAGCACCCCGTGCTGCTGACCGAGGCCCCCCTGAACCCCAAGGCCAACCGCGAGGGGAGAGGCCCCCTACCTCTTCTGCCGGCCGCCTCCCTCCTTCCTGGCCTCCAGGCGCTGCGCCCTTCCTACCTGATTCTCTCTTCTGCCGTTTTCCGTCGGACTCTCTTCTCCGACCTGAGTCTCCTGTGGAACTCTGAGGGTTTTTGCTCGGAAGAG
+
AA1AAAAAFFF1AGG13BGFDAFCABEFG0GFFG00EAE//GGHHGCGA/E/EA1FHGCEGECG/E/EGGGGHHA>EEE/EEHEC?EEG<CC<<>///?CC/C-<-<>01FFGHHH00-<--=@@.:C9//=/C0/00/..9CE///.AA-A-;-9--/-/;//-/9////;/9F/FBF//;--:/EF/9B-99@@@FF///9///------/-////9;///-9//9/////--:;----9;/:---99A
@M05620:37:000000000-D9766:1:1101:8727:10447 1:N:0:19
ACCACACCTTCTACAATGAGCTGCGTGTGGCTCCCGCGGAGCCCCCCGTGCTGCTGACCGAGGCCCCCCTGAACCCCAAGGCCAACCGCGAGGTGCGTGGCCCGCTACCTCTTCTGGTGGCCGCCTCCCTCCTTCCTGGCCTCCCGGAGCTGCGCCCTTTCTCACTGGTTCTCTCTTCTGCCGTTTTCCGTAGGACTCTCTTCTCTGACCTGAGTCTCCTTTGGAACTCTGCAGGTTCTAGATCGGAAGAG
+
BBBBB?AAFFFFGGGBBGGGGFGHGGGGCEBG3BF22AE0AAAFGGGGEE1?3FGHHHHGGG/EF?EEGGGF3B?CGGCGFGGH/FF/C@DAA<G1<FDGAGG@DCGGHHHHHCGHHCGCGGGGGGGGGGGGGGGGGGGFGGGGCFBBBBFFFBBFBBFFFFFFFFFF9;;BFFFFFFFFFFBD.FFFFFBFADFF;BFFFBFFFFFFFFFFFFFFFFFFFFFFF/BFFFFFFF9FFFFFFFFFFDF.DFF
@M05620:37:000000000-D9766:1:1101:25769:10451 1:N:0:19
GAGGCTGCTTTGGAAGAAACTGACAACTCAGGGCCACAAGATCGGAAGAGCACACATCTGAACTCCAGTCACTTCGGAGAATCTCGTATCACGTCCCCTGGTCTAATAAACAAACGGCAATTCTTCTAGAAGACTCTTCGTCCGTTACCGCGTTGCTGCACCCCTGGCATGTCTGTCAGGCTATTCTGCCTGAGCACTCCTTTGGCTCCATTTGCCCCGACCTCAGCAGTGTTACTGGTATCTGGCCCTCC
+
A1>AA>FAFFBDFFGG1CGGG1111B01BAB0F0EAF0AB0BF/A/BB00B1CA0/1B1D2DFAB11B2111B1BA>?EEG1G21>>B00@B/0B//?GE/B1F122>2>11/>?//<>/111B2B2BF>111B<1111/0////1??G/A//>-.1>1>>>>>....<0.=0<00==B/C.000<0<=:0;//;::G/:G0009;/0./0090;C09---9.;////-;/9/9/9///;/9///99-;;-
@M05620:37:000000000-D9766:1:1101:4272:10456 1:N:0:19
GAGGCTGCTTTGGAAGAAACTCATAGATTACTGCAACAGTTCCCCCTGGACCTGGAAAAGTTTCTTGCCTGGCTTACAGAAGCTGAAACAACTGCCAATGTGCTACCCGTAAGGAAAGGCTCCTAGAAGACTCCAAGGGAGTAAAAGAGCTGATGAAACAATGGCAAGTAAGTCAGGCATTTCCGCTTTAGCACTCTTGTGGATCCAATTGAACAATTCTCAGCATTTGTACTTGTAACTGACAAGCCAGG
+
AAAABBFBFFFFGGGGGGGGGGHHGH5FGHHHHHHHHHHFHGHHHGGGGHHHHHGG3ECGDGHHHHHGHHGGHHHHHHFHHHHHHHGGHHHHHHHHHHHHHGHHHHHHE?EFHHHHHHHEFGGHHHHGH3GHHHHHHGGHG?GFHHHGHHHHHDHEFHHHHHHHHFFG?<FGGEHHHHHFFGEHEDDCE<<G1DGG<=<GGCFFHHHC0GGGHHFHCCGH<;;GHHGGGHHH0C;C0;CFFFFGF.CEFGG
@M05620:37:000000000-D9766:1:1101:5129:10471 1:N:0:19
GAGGCTGCTTTGGAAGAAACTCATAGATTACTGCAACAGTTCCCCATGGACCTGGACAAGTTTGTTGCTTTGCTTAACGAAGCTGAAATAACTGCCCAGAGGCTGCTACCCTTAAGGCAAGGCACCCAGAATAATACAAGGGAGCAAAAGAGATGATCAAACAATGGAAAGTAAGTAAAGCAGTACAGCATTAGCACTATTGTGGCTGCAATTGAACAATTACCATCAGTGGTACTTGGAACTTCCAAGCC
+
>3>A3>BA@@B4F4ABBF4FGGGHF5FFG545DB44AGBDF553B2BA333BFFAG232BDFH5BFG5BBDB5DD5DABBFE0BF33B5D5BGHHG1B11?1B?1?B@BEG3?3FB@300?F/0B?///?F44?B4433B/?AA<?0BG0/@01@1@1@F1@0/<1?<1????1F11?11><011111101>1><FH000<0=0..<.</<0::;G0;CCB00<00/00<:/0;0CFF090C000;;00.;
@M05620:37:000000000-D9766:1:1101:11482:10475 1:N:0:19
AGTGCCAGCTCTCAATCGCACAGGGGACCCAGGGCCTGGCCCCTCCATCCAGAAAACCTATGACCTCACCCGCTACCTGGAGCACCAACTCCGCAGCTTGGCTGGGACCTATGTGAGTATCCAGCGTAGGAATCTGGGAGTTGGGGAGGAGTGAGGAGTTGGGGAAAGACAGTCCTAACCGTGGAGGGTTCTGGTAAATGATGGGGTGAGGAGGGGCTCTTTGGCTCCCACCAGTCCCCCTGTCTGGTCTA
+
>A>>AFFFBFFFGFGFGAAFEEBG2AEGEGHEEDEEFGHHHHGHGGGHHHEHHFHHGGHHHHHHHHHHHHHEGEEGHHHHHCBFGHAGAGEHGGGGGGHHGHHFGGHHGHGHHFFHHFHHHBGHFGEGGGHHHGHHHHHGGGHHGGGGCGGGHGHHHGHHHGGGGDEHEHHGHHHHGGEHGDEGGGFGCCGGGGCFGGGGGFGFGGDBEFFFFFBBBBFFFFFFFFFEEFFFFFFFFFFFBFFFFFFFFF/
@M05620:37:000000000-D9766:1:1101:5380:10477 1:N:0:19
GAGGCTGCTTTGGAAGAAACTCATAGATTACTGCAACAGTTCCCCCTGGACCTGGAAAAGTTTCTGGCCTGGCTTACGGAAGCTGAACCAACTGATGCTACCCGTAAGGAAAGGCTCCTAGAAGACTCCCAGGGAGTAAAAGAGCTAATGAACCAATGGCAAGTAAGTCCGGCATTCCCGCTTTAGCACTCTTGTGGATCCAATTGAACAATTCTCACCATTTGTACTTTTAACTGTCAAGCCAGGGACAA
+
>AAAA4CAFFFFFFGGCGGGGFF5GGGGHHHF5FGFGHHBGHHHH?2FF2BBGCEC3G2BFH5BG5AGEFF11BAFA1AB?>133GH3FGHE3BF4@G3F32B1>/?F333B0??30?3GGB3B3BG3??B3///C/?F22B?CGD111@>@1?0?FH1?C1?1?@??11?-@@-G11<>A<<EBFG0DC<G<G00.:CG:C:CBC0CGCG;GF0;C0.0;;000;FF;090:9B000;C9B.9;.9C?EF
@M05620:37:000000000-D9766:1:1101:20493:10479 1:N:0:19
ACCACACCTTCTACAATGAGCTGCGTGTGGCTCCCGAGGAGCACCCCGTGCTGCTGACCGAGGCCCCCCTGAACCCCAAGGCCAACCGCGAGAAGATGCCCACCTCAGTCTCCCCCTACCTCTTCCGGCCGCCTCCTCCCTCCTCCCTGGCCTCCCGCAGCTGCGCCCTTTCTCACTGGTTCTCTCTTCTGCCGTTTTCCGTACGACTCTCTTCTCTTACCTGAGTCTCCTTTAGAACTCTGAAGGTTATA
+
AAAAA?AAFFFFBFGFGGGGGBHHGGGGHGHHGGGGCGGAEGEHHGGGAFFF1FGFHHHGGG?EGGGGGGGEHHHGGGCH/GGHHGG?CCGGGGH1GHE101//0011?11?10/<-.0>1>11>1.----;A.:C/:/:/;:99C./0.C.0CAE.---9//=-;---;9BFF/FF/-;/B/9FFFFFBF//;--/AF/-B-----;;9FFFB/;//9;BF/;9://9BB///;////99B///9:///9
@M05620:37:000000000-D9766:1:1101:5127:10489 1:N:0:19
GAGGCTGCTTTGGAAGAAACTCATAGATTACTGCAACAGTTCCCCCTGGACCTGGAAAAGTTTCTTGCCTGGCTTACAGAAGCTGAAACAACTGCCTACAGGCTGCTACCCGTAAGGCAAGGCTCCTAGAAGACTCCAAGGGAGTAAAAGAGCTGATGAAACAATGGCAAGTAAGTCAGGCATTTCCGCTTTAGCACTCTTGTGGCTCCAATTGAACAATTCTCAGCATTTGTACTTGTAACTGACAAGCC
+
A@BBABFBFFFFGCBGGGFGGGHHHGHHHHHHHHCHFHGHHGFGHGFGGHGGHHGGB3CGFHHHHHHFFGBFHHHEBBFHHHFGHEEHFGEHHHHHBBB3E3?F?BGDGGH1EEFFG3BBFFGB??BGGFF3FFHEGGFHEGEF/B3FF@=CCFHBGFGHHHHHHHHGGHE1?GG@FG1<>F>><>FDC<<E0=DGH</DHD=G?.;0C;F0<CGHHHHHGB:<C0;09;99;;CFGGBBFGFC9CFGFEG
@M05620:37:000000000-D9766:1:1101:11470:10490 1:N:0:19
AGTGCCAGCTCTCAATCGCACAGGGGACCCAGGGCCTGGCCCCTCCATCCAGAAAACCTATGACCTCACCCGCTACCTGGAGCACCAACTCCGCAGCTTGGCTGGGACCTATGTGAGTATCCAGCGTAGGAATCTGGGAGTTGGGGAGGAGTGAGGAGTTGGGGAAAGACAGTCCTAACCGTGGAGGGTTCTGGTAAATGATGGGGTGAGGAGGGGCTCTTTGGCTCCCACCAGTCCCCCTGTCTGGTCTA
+
AA>AAFBFAFFFG1GGDFFFE?G0FEFGGGCHEGEEFFHHFHGGFGEHHHFHGAEGGGGHHHGHHHHEHGHGGEEFHFHHFGHHHHAFEHHHGGGEGGFHGHHGGGHHGHFFHHFFHHGHHGHHHGEA?G<>FGFFFH0FFHFHCGCCG.>GHDGHHGHHHFGGG..CFHHHHHHHH0CGGGGG.C?AGGGGGG;FFFGGBGFBEGF@FFF/BB@@@@FF/FFFFFFFFFFFFFFFFFFF@EFFFFFFFFB
@M05620:37:000000000-D9766:1:1101:24934:10519 1:N:0:19
GAGGCTGCTTTGGAAGAAACTCATAGATTACTGCAACAGTTCCCCCTGGACCTGGAAAAGTTTCTTGCCTGGCTTACAGAAGCTGAAACAACTGCCAATGTGCTACCCGTAAGGAAAGGCTCCTAGAAGACTCCAAGGGAGTAAAAGAGCTGATGAAACAATGGCAAGTAAGTCAGGCATTTCCGCTTTAGCACTCTTGTGGATCCAATTGAACAATTCTCAGCATTTGTACTTGTAACTGACAAGCCAGG
+
CCCCCCFCFFFFGGGGGG4FGGHHHHHHHHHGHFGHHHHGFHHHHGGFGGHHHHHGGHGHHHHHHHHHHHHHHHHHHHHHHHHHHHGHHHEHHHHHHHHHHHGHHHHHGFGFHHHHHHHHHHGHHFHHHHHHHHHGHGGHGDHBHFHGHHHHHGHGHHGGHHHHHHHGHHHHHHHHHHHHHHHGGGGEGHHHGHGHHHGFHGHHH<=GHHHHHHGHGGHHHGGGHHH:<<CGFGGGGGHGGGGGGCEGFGG
@M05620:37:000000000-D9766:1:1101:18853:10525 1:N:0:19
AGTGCCAGCTCTCAATCGCACAGGGGACCCAGGGCCTGGCCCCTCCATCCAGAAAACCTATGACCTCACCCGCTACCTGGAGCACCAACTCCGCAGCTTGGCTGGGACCTATGTGAGTATCCAGCGTAGGAATCTGGGAGTTGGGGAGGAGTGAGGAGTTGGGGAAAGACAGTCCTAACCGTGGAGGGTTCTGGTAAATGATGGGGTGAGGAGGGGCTCTTTGGCTCCCACCAGTCCCCCTGTCTGGTCTA
+
>>>>AFF4AFFFFGGGGGGAG?HAGGGGDEFHG2EEFFHHAGEHGGHHHGGHBGGGHGHHHH5GHHHFHHAEE>FGHBFHHGHHGHHEGBDGGECGGCEFEHHGFGHGGHHHHFHHG1BGFHFHHGCDGGHHGHHHHGHGGEHHGGGGGGGFHHHHFG<<GHGGGGHHGFFFHHHFHGHFGDEGGGGG9FFFGGFFFGGGGGGGGDDBFFFFFFB?B=FFFFFFFFFEFFFFFFFFFFFFBFFFFFFFFFF
@M05620:37:000000000-D9766:1:1101:14259:10530 1:N:0:19
ACCACACCTTCTACAATGAGCTGCGTGTGGCTCCCGAGGAGCACCCCGTGCTGCTGACCGAGGCCCCCCTGAACCCCAAGGCCAACCGCGTGGTGAGTGGCCCGCTACCTCTTCTGGTGGCCGCCTCCCTCCTTCCTGGCCTCCCGGAGCTGCGCCCTTTCTCACTGGTTCTCTCTTCTGCCGTTTTCCGTAGGACTCTCTTCTCTGACCTGAGTCTCCTTTGGAACTCTGCAGGTTCTAGATCGGAAGAG
+
CCCCCCCCFFFFGGGGGGGGGGHHGEFEHGGFFGGGGFEGGHHHHGGGGGGGHHHHHHHFGGGGGGGGGGGGHHHGGGGHGHHHHGGGGG/B@/FHH2DCCHHGFGGGHFGHFHHGHFGAFGDCGGDHGHHGFHHHGH/GHGHHEGAGDGGBFBGGGGEFFGGGGGBB0FBFFFFFFBFFFFC9.BEBFDBF?DFFFFFFFFFFFFBFFFFFFFBFFFFB0BFEFFFFFFFBBFF.BFFFFFFFEDD?FFF
@M05620:37:000000000-D9766:1:1101:23590:10535 1:N:0:19
ACCACACCTTCTACAATGAGCTGCGTGTGGCTCCCGAGGAGCACCCCGTGCTGCTGACCGAGGCCCCCCTGAACCCCAAGGCCAACCGCGAGAAGATGCCCAGGTGAGTGGCCCGCTACCTCTTCTGGTGGCCGCCTCCCTCCTTCCTGGCCTCCCGGAGCTGCGCCCTTTCTCACTGGTTCTCTCTTCTGCCGTTTTCCGTAGGACTCTCTTCTCTGACCTGAGTCTCCTTTGGAACTCTGCAGGTTCTA
+
BBBABBBBFFFFGGGGGGGGGGHHGEEFHFHHFGGGGGGGGHHHHGGGGGGGHHHHHHHGGGGGGGGGGGGHHHHGGGGHAGHHHGG@DCBCFGHHHHHHHHHFHHHHHHGGGHGGCGGHHHHHHHHHDGGHHGGGGGGGHHGGHGGGGGGGGGGGGAGFFGGGGGFFFFFFFFFFFFFFFFFFFFFFFFBFFFDFFFFFFFFFFFFFFFFFFFFBFFFFFFFFFFFFFFFFFFFFFFFFFFFFFFAFFFB
@M05620:37:000000000-D9766:1:1101:23570:10538 1:N:0:19
ACCACACCTTCTACAATGAGCTGCGTGTGGCTCCCGCGGAGCACCCCGTGCTGCTGACCGAGGCCCCCCTGAACCCCAAGGCCAACCGCGAGAAGATGCCCAGGTGAGTGGCCCGCTCCCTCTTCTGGTGGCCGCCTCCCTCCTTCCTGGCCTCCCGGAGCTGCGCCCTTTCTCACTGGTTCTCTCTTCTGCCGTTTTCCGTAGGCCTCTCTTCTCTGACCTGAGTCTCCTTTGGAACTCTGCAGGTTCTA
+
1AAAA1AABCC13FFE3BDGGGGGEAEEH0FFHF0B0AAEEGGHFEEEABFFFGFGFFHFEEEEEEEEGG/GHHHGGEGHGHHHFGGGGG/>AAH1?GHHGHEGHGHHHHGGHHCCG-CC/GFHHHCFGHGHHGGGGGGGGFGGGGGGGGGGGGGGBG?@@FFF?@F@@FFFFFFFBBFFFFFFFFFFFFFFF@BBFFFFFFFBF/;FFFFFFFFFFBFFFFFBFFFFFF/;BFF/BFFFFFFBFFFFFFB
@M05620:37:000000000-D9766:1:1101:14247:10546 1:N:0:19
ACCACACCTTCTACAATGAGCTGCGTGTGGCTCCCGAGGAGCACCCCGTGCTGCTGACCGAGGCCCCCCTGAACCCCAAGGCCAACCGCGAGGAGAGGGGCCCGCTACCTCTTCTGTTGGCCGCCTCCCTCCTTCCTCGCCTCCCGGAGCTGCGCCCTTTCTCACTGGTTCTCTCCTCTGCCGCTTTCCGTAGGACTCTCTTCTCTGACCTGAGTCTCCTTTGGAACTCTGCAGGTTCTAGATCGGATGAG
+
BCCCCCCCFFFFGGGGGGGGGGHHGFGEHGHHHGGG2EEGGHHHHGGGEGGGHHHGHHHGGGGGGGGGGGGHHHHGGGGHGHHHHGGGGGGG//?G////>/<@@-DC01<0<DD00=0<0C--AGDCC//C:0GGG0.9-.;.9.--;:900-;D--/0;FB0000/;B0990:/;;000;--;9E0B.0..;:0B90;0BFE0B09B/0///BFFBF00;0/0:BFF0000;F9:FF00000AD..-00
@M05620:37:000000000-D9766:1:1101:9278:10554 1:N:0:19
ACCACACCTTCTACAATGAGCTGCGTGTGGCTCCCGAGGAGCACCCCGTGCTGCTGACCGAGGCCCCCCTGAACCCCAAGGCCAACCGCGAGGTGAGTGGCCCGCTACCTCTTCTGGTGGCCGCCTCCCTCCTTCCTGACCTCCCGGAGCTGCGCCCTTTCTCACTGGTTCTCTCTTCTGCCGTTTTCCGTAGGACTCTCTTCTCTGACCTGAGTCTCCTTTGGACCTCTGCAGGTTCTAGATCGGACGAG
+
AAA1AAAAFFFFGGGGFGG1B1BEEAABGAGH1FGEFGGGGHHHHGGGGEGGHHHFHHHGGGGGE/EEGGGBH1GGGGGH//GHHG//>CC<>??G<?FFGHHGCCCGHHHHHFGFHGC.GGGGGGGHGHFCHFHHHH0::GHH;E-9@-CFGGGG@GGGGGFEFFFFF/BFFBFFFFFFFF?BFFFFFFF-AFBFFFFFFFFFBFFFFFFB/BFFFFFFFFFFE/;BFFFFFFFAFFFBF/FFFB9-9@9
@M05620:37:000000000-D9766:1:1101:14888:10555 1:N:0:19
ACCACACCTTCTACAATGAGCTGCGTGTGGCTCCCGAGGAGCACCCCGTGCTGCTGACCGAGGCCCCCCTGAACCCCAAGGCCAACCGCGAGGTGAGTGGCCCGCTACCTCTTCTGGTGGCCGCCTCCCTCCTTCCTGGCCTCCCGGCGCTGCGCCCTTTCTCCCTGGTTCTCTCTTCTGCCGTTTTCCGTCGGACTCTCTTCTCTGACCTGAGTCTCCTTTGGACCTCTGCAGGTTCTAGCTCGGCCGAG
+
CCCCCCCCFFFFGGGGGGGGGGHHGGGBFGHHHGGGGGGGGHHHHGGGGGGGHHHGHHHGGGGGGGGGGGGGHHHGGGGHGHHHHGGGGGFGC/?FG?>/FHHG/>ADHHFHHHHHDH0<CFCCCDACEHFFCFGHCC/;CFHGGD----ABG?FFFFFFFFFFFFB9BFEFFFFFFFFFFFAD?FE0:9F.9--;@:FFFFBFBFFEFFF///;BFFFFBB0FFEB990090BF.:FF0;0:FDF.999;
@M05620:37:000000000-D9766:1:1101:10119:10579 1:N:0:19
GCGGCTGCTTTGGAAGAAACTCATAGATTACTGCAACAGTTCCCCCTGGACCTGGAAAAGTTTCTTGCCTGGCTTACAGAAGCTGCAACAACTGCCAATGTGCTTCCCGTAAGGAAAGGCTCCTAGAAGACTCCACGGTCGTAAAAGCGCTGATGAAACAATGGCAAGTAAGTCAGGCATTTCCGCTTTGGCACTCTTGTGGATCAAATTGAACAATTCTCAGCATTTGTACTTGTAACTGACAAGCCAGG
+
>3>>A3AAFFFFGGGCGFG4DG4GBGFHHHFGFG3FF2FDFHHHHGFG2BFGHHAGG32BBFGHEFFFHHHHGBB3BGHF3FGFG3B@BBFGHHHHFFGHGB4B4432??/EGF3F300?3FFH3?B3F3BGGH32?///>>00?>>0/BC/?G111<?0/11100<.1111>FFDFHAFG0D0C.CC.0<CD0CC0;GHH?H0;.;CCCCG0CB/CFFGFFFGGGGGGGGGBFFGGGGGG0FF0:CFBFF
@M05620:37:000000000-D9766:1:1101:19610:10579 1:N:0:19
ACCACACCTTCTACAATGAGCTGCGTGTGGCTCCCGAGGAGCACCCCGTGCTGCTGACCGAGGCCCCCCTGAACCCCAAGGCCAACCGCGAGGTGAGTGGCCCGCTACCTCTTCTGGTGGCCGCCTCCCTCCTTCCTGGCCTCCCGGCGCTGCGCCCTTTCTCCCTGGTTCTCTCTTCTGCCGTTTTCCGTAGGACTCTCTTCTCTGACCTGAGTCTCCTTTGGACCTCTGCAGGTTCTAGATCGGACGAG
+
BBA>ABBBFFFFGGGGDFGEGFHHG2ABCAGH3FFAEGGGGHHHHGGGDEGGHHGFHHGGEGGGGDGGGGGCHGHGGGEG/?GHHG//BGC<D/??0?FFFHHG?ADGHHHHHHHHHGEAGHGGGGGGGHHGHHHHHHCFHHHGGG@-A?BGG-@DBBFFFFF/9BBF/9BFFFFFFFFFFFBDFFEFFDBADDFFFFFFFFFFFFFFFFFFBF9FFFFFFFFFF/BFFFFFFFF99FF/F/;FED.-999
@M05620:37:000000000-D9766:1:1101:19031:10586 1:N:0:19
AGTGCCAGCTCTCAATCGCACAGGGGACCCAGGGCCTGGCCCCTCCATCCAGAAAACCTATGACCTCACCCGCTACCTGGAGCACCAACTCCGCAGCTTGGCTGGGACCTATGTGAGTATCCAGCGTAGGAATCTGGGAGTTGGGGAGGAGTGAGGAGTTGGGGAAAGACAGTCCTAACCGTGGAGGGTTCTGGTAAATGATGGGGTGAGGAGGGGCTCTTTGGCTCCCACCAGTCCCCCTGTCTGGTCTA
+
BBAACFFFCFFFFGGFGGGGGGHHGGGGGGHHGGGGGGHHHHGHGGHHHHHHHHHHHGHHHHHHHHHHHHHGGFGGHGGHGHHHGHHGGHHHGGGGGHHHGHHGGGHHGHHHHHHHHGHHHHHHHGGGGGHHHHHHHHHGGHHHGGGGGGGHHHHHHGHHHHGGGGHGHHHHHHHHHHHHGGGGGGGGFGGGGGGGGGGGGGGGGGFFFFFFFFFFFFFFFFFFFFFFFFFFFFFFFFFFFFFFFFFFFFB
@M05620:37:000000000-D9766:1:1101:14297:10599 1:N:0:19
ACCACACCTTCTACAATGAGCTGCGTGTGGCTCCCGAGGAGCACCCCGTGCTGCTGACCGAGGCCCCCCTGAACCCCAAGGCCAACCGCGAGAAGATGCCCAGGTGAGTGGCCCGCTACCTCTTCTGGTGGCCGCCTCCCTCCTTCCTGGCCTCCCGGAGCTGCGCCCTTTCTCACTGGTTCTCTCTTCTGCCGTTTTCCGTAGGACTCTCTTCTCTGACCTGAGTCTCCTTTGGAACTCTGCAGGTTCAT
+
DDDDDDCCFFFFGGGGGGGGGGHHGFGFHGHHHGGGGGGGGHHHHGGGGGGGHHHHHHHGGGGGGGGGGGGHHHHGGGGHGHHHHGGGGGGGGGHHHHHHHGHGHHHHHHGGHHGGGGGHHHHHHHHGHHGHHGGGGGHGHHGHHGGGGGGGGGGGGGADGGGGGGFFFFFFFFFHHFFFFFFHFFFHHHHFFFFFFFHFFFFFFFFFFFFFHFFFHFFFFHFFFFFFFFFFFEFFFFFFFFFFFFFFFFF
@M05620:37:000000000-D9766:1:1101:12964:10609 1:N:0:19
AGTGCCAGCTCTCAATCGCACAGGGGACCCAGGGCCTGGCCCCTCCATCCAGAAAACCTATGACCTCACCCGCTACCTGGAGCACCAACTCCGCAGCTTGGCTGGGACCTATGTGAGTATCCAGCGTAGGAATCTGGGAGTTGGGGAGGAGTGAGGAGTTGGGGAAAGACAGTCCTAACCGTGGAGGGTTCTGGTAAATGATGGGGTGAGGAGGGGCTCTTTGGCTCCCACCAGTCCCCCTGTCTGGTCTA
+
AAAAAFFFBFFFGBGGGGCCGGHHGFGGGGHGFEGEGFGHHHGHGGHFHHHHHHEGGGHHHFHHHHHHHHGGGEGGHFHHFGHHHHFHGHFGGGGGGHHHGHHEGGHHGHHHHHHHHHHHHHHHHGGGGGHHHHHHHGGGGHHHGGGGGGGHHHHHFGHHHHGGGGHGHHHHHHHHHHHHGGGGGGGGEGGGGGFGGGGGGGGGGGFFFFFFFFFFFFFFFFFFFFFFFFFFFFFFFFFFFFFFFFFFFFB
@M05620:37:000000000-D9766:1:1101:18192:10610 1:N:0:19
ACCACACCTTCTACAATGAGCTGGTGTGCTCTTCCTTTGGAACTCTGCAGGTTCTAGATCGGAAGAGCACACGTCTGAACTCCAGTCACTCCGGAGAATCTCGTATGCCGTCTTCTGCTTGAAAAAAAAAAAAAACACACGACCACGACACATTATATAATCTAGTGATATAGTAACGAGTAATGACAGAAAATAGCGATGACCACATTATCAACAGAGGCGTAAGTGGGGTTAGAAGTGGTAGATCATGC
+
DEEEDEDDFFFFGGGGGGGGGGHHFGHEHHHHHHHHHHHCFFGGHHGHHHHFGGHGHBFHHGGGFHFGFHGHGFGGFHHFHHHHGGGHHHHHGEFG>1F3GHHGAFGHHGGGHGHHHHHH3BGDG0EDF?DB//-..0..-----..----/01111111111111<1111111111.....1111000/00/1001--..1000..0111111/0//:..-.-..110.-.<..11110011<1110111
@M05620:37:000000000-D9766:1:1101:4805:10610 1:N:0:19
AGTGCCACCTCTCCATCGCACAGGGGACCCAGTCCCTGGCCCCTCCATCCAGAAAACCTATGACCTCACCCGCTACCTGGCGCACCCCCTCCGCAGCTTGGCTGGGACCTATGTCCATATCCCGCGTCGGCCTCTGGGCTTTGGCGCGGCGTGCGGCGTTGGGGACATCCCGTACTCCCCGTGGCGTCTTCTGGTAAATGCTGGGGTGCGGCGGCGCTCTTTGGCTCCCTCCCGACCCCCTCTCTGGTCTA
+
>A>>>B@1BCFFGBFFFC?1EAFEC000AABAB1BB1BFGEGEHGG01GGHF1A1BBEH1FGBHGDGGHHC>E>/EGF1F0>EEEGE>EE>?EEC/>GFF/B1?C/BCFH1FG22>222@@D1AC?C<@@-<EHGG0<././<GC@.-::A-@?-;--;-@-----9///;-;-AE/BA;-9-;-@9--9FF/9;F:///;/B/--9---9-;@--;-:A///9B/:9A------;@-A=@--;9B/:/B/
@M05620:37:000000000-D9766:1:1101:23245:10616 1:N:0:19
ACCACACCTTCTACAATGAGCTGCGTGTGGCTCCCGAGGAGCACCCCGTGCTGCTGACCGAGGCCCCCCTGAACCCCAAGGCCAACCGCGAGAAGATGAGTGCCCCGCTACCTCTTCTTGTTGCCGCCTCCCTCCTTCCTGGCCTCCCGGCGCTGCGCCCTCTCTCACTGGTTCTCTCTTCTGCCGTTTTCCGTAGGACTCTCTTCTCTGCCCTGTGTCTCCTTTGGCACTCTGCAGGTTCTAGATCGGAA
+
AABABBBBFFFFGGGGGGGGGGHHGEEBCEHHGGGGFGGGGHHHHGGGFGGGGHGHGHGGGGCGGFGGGGGHHHHGGGGHEFHGHGGEGGDGCGHHHHGC?D220/>/A->><G1>GH1>=10>D--<E.<CGHGHGHHG0/;GHFHGDGGAFGBDA@CBF.;FFF/BFFEFFBFFFFFFFFFFFA.DF?9FD/;ADBBBFFB/F9BFFB/BEF./;;FBFFFFFFF/9FFFFFBFF?9;FF/;BF9...;
@M05620:37:000000000-D9766:1:1101:14048:10658 1:N:0:19
ACCACACCTTCTACAATGAGCTGCGTGTGGCTCCCGAGGAGCACCCCGTGCTGCTGACCGAGGCCCCCCTGAACCCCAAGGCCAACCGCGAGGTGAGTGGCCCGCTACCTCTTCTGGTGGCCGCCTCCCTCCTTCCTGGCCTCCCGGAGCTGCGCCCTTTCTCACTGGTTCTCTCTTCTGCCGTTTTCCGTAGGACTCTCTTCTCTGACCTGAGTCTCCTTTGGAACTCTGCAGGTTCTAGATCGGAAGAG
+
ABBAABBBFFFFGGGGGGGFGFHHGFGEHGHHHGGGGGGGGHHHHGGGEGGGHHHHHHHGGGGGGGGGGGGHHHGGGGGHEHHHHGGGGGGGG?FGHHHGGHHGGDGGHHHHHHHHHHHGHHGGGGGHGHHGHHHHHHGHHHHGGGG-ADGGGGGGGGGGGFF/FFFFFFFFFFFFFFFFFFFFFFFFFFF.ADFFFFFFFFFFFFFFFFFFFFFFFFFFFFFFFBFFFFFFFFFFFFFEF/BFFD..;FF
@M05620:37:000000000-D9766:1:1101:19600:10660 1:N:0:19
ACCACACCTTCTACAATGAGCTGCGTGTGGCTCCCGAGGAGCACCCCGTGCTGCTGACCGAGGCCCCCCTGAACCCCAAGGCCAACCGCGAGAAGATGCCTGGCCCGCTACCTCTTCTGCTGGCCGCCTCCCTCCTTCCTGGCCTCCCGGAGCTGCGCCCCTTCTCCCTGGCTCTCTCTTCCTCCGTTCTCCGTAGGACTCTCTTCTCTGACCTGCGTCCCCTTTGGTACTCTGCAGCTTCTCGATCGGAA
+
CCCCCCCCFFFFGGGGGGGGGGHHGGGGHGHHHGGGGGGGGHHHHGGGGGGGFHHHHHHGGGGGGGGGGGGHHHHGGGGHGHHHHGGGGGGGGGHFGH2222?0?///>--F1F111111>11.<---<..;//;/<GH00/;.CGGAEG---.0;A-.--;.B9F0BF9..;F/BF00B000;/.;F/A0B.....0;//;B99B000000/0/.-.--;./.90/:9BF0BF0F00;9000.0/.-..:
@M05620:37:000000000-D9766:1:1101:22104:10680 1:N:0:19
ACCACACCTTCTACAATGAGCTGCGTGTGGCTCCCGAGGAGCACCCCGTGCTGCTGACCGAGGCCCCCCTGAACCCCAAGGCCAACCGCGAGAAGATGAGTGGCCCGCTCCCTCTTCTGGGGGCCGCCTCCCTCCTTCCTGGCCTCCCGGAGCTGCGCCCTTTCTCACTGGTTCTCTCTTCTGCCGTTTTCCGTAGGACTCTCTTCTCTGACCTGAGACTCCTTTGGAACTCTGCAGGTTCTAGATCGGAA
+
1111A11AFFCD3BG13BFA11A1AAAEE0FH1F0A0AE/AGHHHGCGA/E/A11BF00EEG?E///EEGGFH1>/EFE///FE/<<<B/B<//?111?1FHEGGGGGG?CGH0<FHHF10<ACGCC?E.;E/CEGF0/CFG.CF.9.9=AGGGG/@@-@-://;FBFB/BB///;FFFFFFFFF@BBBFFFAF-ABEFFFFFFFFFFF/BFFFFFF/;FBFF//;BFFBFFF/F9/;F//9;FF//--AE
@M05620:37:000000000-D9766:1:1101:13113:10687 1:N:0:19
AGTGCCAGCTCTCAATCGCACAGGGGACCCAGGGCCTGGCCCCTCCATCCAGAAAACCTATGACCTCACCCGCTACCTGGAGCACCAACTCCGCAGCTTGGCTGGGACCTATGTGAGTATCCAGCGTAGGAATCTGGGAGTTGGGGAGGAGTGAGGAGTTGGGGAAAGACAGTCCTAACCGTGGAGGGTTCTGGTAAATGATGGGGTGAGGAGGGGCTCTTTGGCTCCCACCAGTCCCCCTGTCTGGTCTA
+
AAAABFFFCFFFGGGGGGGGGGHHGGGGGGHHGGGGGGHHHHGHGGHHHHHHHGHHHGHHHHHHHHHHHHHGGFGGHHHHHHHGHHHHGHHHGGGGGHHHGHHGGGHHGHHHHHHHHHHHHHHHHGGGGGHHHGHHHHHGGHHHGGGGGGGHHHHHHGHHHHGGGGHHHHHHHHHHHHHHGGGGGGGGDFGGGGGGGGGGGGGGGGFFFFFFFFFFFFFFFFFFFFFFFFFFFFFFFFFFFFFFFFFBBFF
@M05620:37:000000000-D9766:1:1101:16902:10702 1:N:0:19
ACCACACCTTCTACAATGAGCTGCGTGTGGCTCCCGAGGAGCACCCCGTGCTGCTGACCGAGGCCCCCCTGAACCCCAAGGCCAACCGCGAGAAGATGAGTGGCCCGCTACCTCTTCTGGTGGCCGCCTCCCTCCTTCCTGGCCTCCCGGAGCTGCGCCCTTTCTCACTGGTTCTCTCTTCTGCCGTTTTCCGTAGGACTCTCTTCTCTGACCTGAGTCTCCTTTGGAACTCTGCAGGTTCTAGATCGGAA
+
CDDCCCCCFFFFGGGGGGGGGGHHGGGGHGHHHGGGGGGGGHHHHGGGEGGGHHHHHHHGGGGGGGGGGGGHGHHGGGGHGHHHHGGGGGGGGGHCGHHHHHEGHHGGGCGHHHHHHHGHFHGHHGGGGGHGHHGHHHHHHHHHHHGGGG-?DGGGGGGGGGGFFFFFFFFFFFFFFFFFFFFFFFDFFFFFFFFFFFFFFFFFFFFFFFFFFHF/;BBBFFFFFFFFFFFFFFFFFFFFFFFFFFFFFDF
@M05620:37:000000000-D9766:1:1101:17245:10715 1:N:0:19
AGTGCCAGCTCTCAATCGCACAGGGGACCCAGGGCCTGGCCCCTCCATCCAGAAAACCTATGACCTCACCCGCTACCTGGAGCACCAACTCCGCAGCTTGGCTGGGACCTATGTGAGTATCCAGCGTAGGAATCTGGGAGTTGGGGAGGAGTGAGGAGTTGGGGAAAGACAGTCCTAACCGTGGAGGGTTCTGGTAAATGATGGGGTGAGGAGGGGCTCTTTGGCTCCCACCAGTCCCCCTGTCTGGTCTA
+
BCABBFFFCFFFGGGGGGGFGGHGGGGGGGHHFGGGGGHHHHGHGGHGHHHHHHHGHGHGHHHHHHHHHHHGGEFGHHHHGHHHHHHHGHHHGGGGGHHHGHHGGGHHGHHHHHHHHHHHHHHHHGGGGGHHHHHHHHGGGHHHGGFGGEGHHGHHHGHHHHGGGGEGCGEGHHHHHHHHGGGGFGGGGGGGGGFGGGGGGGGGGGFBFFFFFFFFFFFFFFFFFFFFFFFAAFFFFFFFFFFFFFFFFF9
@M05620:37:000000000-D9766:1:1101:15305:10717 1:N:0:19
ACCACACCTTCTACAATGAGCTGCGTGTGGCTCCCGAGGAGCACCCCGTGCTGCTGACCGAGGCCCCCCTGAACCCCAAGGCCAACCGCGAGAAGATGAGTGGCCCGCTACCTCTTCTGGTGGCCGCCTCCCTCCTTCCTGGCCTCCCGGAGCTGCGCCCTTTCTCACTGGTTCTCTCTTCTGCCGTTTTCCGTAGGACTCTCTTCTCTGACCTGAGTCTCCTTTGGAACTCTGCAGGTTCTAGATCGGAA
+
DDDDDDDDFFFFGGGGGGGGGGHHGGGEHGHHHGGGGGGGGHHHHGGGGGGGHHHHHHHGGGGGGGGGGGGHHHHGGGGHGHHHHGGGGGGGGGHHHHHHHHGGHHGGGGGHHHHHHHHHHHGHHGGGGGHGHHGHHHHHHHHHHHGGGG?DGGGGGGGGGGGFFFFFFFFFFFFFHFFFFHFFFFFFFFFFFFFFFFFFFFFFHHFFHHFFFHFBFFFFFFFFFHFFFFFFHFFFFFFFFFFFHHFFFFF
@M05620:37:000000000-D9766:1:1101:16921:10730 1:N:0:19
ACCACACCTTCTACAATGAGCTGCGTGTGGCTCCCGAGGAGCACCCCGTGCTGCTGACCGAGGCCCCCCTGAACCCCAAGGCCAACCGCGAGAAGATGAGTGGCCCGCTACCTCTTCTGGTGGCCGCCTCCCTCCTTCCTGGCCTCCCGGAGCTGCGCCCTTTCTCACTGGTTCTCTCTTCTGCCGTTTTCCGTAGGACTCTCTTCTCTGACCTGAGTCTCCTTTGGAACTCTGCAGGTTCTAGATCGGAA
+
CCCCCCCCFFFFGGGGGGGGGGHHGEGEHGHHHGGGGGGGGHHHHGGGEGGGHHHHHHHGGGGGGGGGGGGHHHHGGGGHGHHHHGGGGGGGGGHGHHFGHHGGHHGGGCGHHHHHHHGFGHGHHGGGGGHGHHGHHHHHHFHHFHGGGG-DGGGGGGGGGGGFFFFFFFFFFFFFFFFFFFFFFFDFFFFFFFFFFFFFFFFFFFFFFFFFFFF/FBFFFFBFFFFBFFFFFFFFFF.;FFFFFFFFFDE
@M05620:37:000000000-D9766:1:1101:5521:10734 1:N:0:19
AGCCCCAGCTCTCCACTGCACAGGGTACCTAGCGCTCGGCCCCTCCATCTAGAAATCCTACGACCGCACCCGCAACCTCGTCCACCCGCTCAGCAGCTCGGCTGGGACCTATGTGAGTATCCCGCGTAGGACTCTGGGCGTTGGGGCGGCGTGCGGCGTTGGGGCCCGCCAGTCCTCACCGTGGCGGGTTCTGGTAAATGCTGGGGTGAGGCGGGGCTCTTTGGCTCCCCCCAGTCCCCCTGTCTGGTCTA
+
>>>>1>>1CCCFFEF11BB1B1F0BA0B13DB1AA00AAFEEECGG0DF1DDA1D1BFFDB/ABE/>>EE?/>//>FB0?//??FGG/>EE/0B1B0B1<<?/>CC?G?F1?GG111F<GHH1AC@C->>0/<GHGE/.-<A:.:-C-A-;9-A@@<@@-@-9;;--@@@--BBF///;-9AE@@@-@@FFFFFFB9FBF/9B9B@-;-9--9;9>@<E/9BFFB/BEE-A@-ABFFFFF@F/BFFFFFFB
@M05620:37:000000000-D9766:1:1101:19774:10735 1:N:0:19
GAGGCTGCTTTGGAAGAAACTCATAGATTACTGCAACAGTTCCCCCTGGACCTGGAAAAGTTTCTTGCCTGGCTTACAGAAGCTGAAACAACTGCCAATGTGCTACCCGTAAGGAAAGGCTCCTAGAAGACTCCAAGGGAGTAAAAGAGCTGATGAAACAATGGCAAGTAAGTCAGGCATTTCCGCTTTAGCACTCTTGTGGATCCAATTGAACAATTCTCAGCATTTGTACTTGTAACTGACAAGCCAGG
+
ABBBBBFBFFFFFGGGGFGGDGDFFHHHFDGFHHGFHHFGAGHHHGGGHHHHBFGCGGFHBHHHHHHHHHHGHHHFHHHHFFHHHFHHHHFHFHGFGFHHHHHHHHHHGGGGHGHHFHHHHHGHHGHHHHGHHHG3GEGEFEC1FDGFHHHHHHHHHHGGGHHHHHHGHHHHHHHHGHHHHHHHGGGGGFGHHHGHHHFDGGHHH/=GHHHHHGHHGHHHHHHHGHH0;;<GHGGFGGGFGFFGGFEGGGG
@M05620:37:000000000-D9766:1:1101:19765:10752 1:N:0:19
GAGGCTGCTTTGGAAGAAACTCATAGATTACTGCAACAGTTCCCCCTGGACCTGGAAAAGTTTCTTGCCTGGCTTACAGAAGCTGAAACAACTGCCAATGTGCTACCCGTAAGGAAAGGCTCCTAGAAGACTCCAAGGGAGTAAAAGAGCTGATGAAACAATGGCAAGTAAGTCAGGCATTTCCGCTTTAGCACTCTTGTGGATCCAATTGAACAATTCTCAGCATTTGTACTTGTAACTGACAAGCCAGG
+
ABAAABCAFFFFGGGCFGBGGGHHHHGHHGHHHHFFHHHHHHHHHGGGGFHHHGHFFGFHFGHHHHHHHHHGHHHHHHHFHHGHHGGGHH?FGHHHGHHHFGHHHHHHD>>EEBFEFFGHHHGHFFFFEGHHHHHHH/FGG<FFFHHFGGHHFDDGBHGHHHHFFHHGHDFFGGHGBHHHHHHHCEDFG11FGGHHHHHFH.GBGCDFDGFFCGFHHCBCG:;CFHHGFHCCCFFFFFF0FFGGGFEGGGE
@M05620:37:000000000-D9766:1:1101:14496:10755 1:N:0:19
GAGGCTGCTTTGGAAGAAACTCATAGATTACTGCCACAGTTCCCCCTGGACCTGGAAAAGTTTCTTGCCTGGCTTACAGAAGCTGAAACAACTGCCAATGTGCTACCCGTAAGGAAAGGCTCCTAGAAGACTCCAAGGGAGTAAAAGAGCTGATGAAACAATGGCAAGTAAGTCAGGCATTTCCGCTTTAGCACTCTTGTGGATCCAATTGAACAATTCTCAGCATTTGTACTTGTAACTGACAAGCCAGG
+
>3AAAAFBFFFFGGGGCGGGGGFGCFHHHBGGHH44B2FFGHHHHGGGFAGHHHGHHHFGHHHHHHHHHHHHHHHHHHHHHHHHHEGHHFGHHHHH3FGHHHHHHHHHGFGGHHHHHHHHHHGHHHHHHGHGHHHFHGGHGFGBBFHGHGHHHHHHHHHHHHHHHGHGFGHHGHHHHHHHHHHHGGGGGFHHHHHHHHHGHGGHHHHGHHHHHHGHHGHHCHHHHHHHHHHHGGGGGGGFGGGGGFGGGGG
@M05620:37:000000000-D9766:1:1101:17280:10759 1:N:0:19
GAGGCTGCTTTGGAAGAAACTCATAGATTACTGCAACAGTTCCCCCTGGACCTGGAAAAGTTTCTTGCCTGGCTTACAGAAGCTGAAACAACTTCCAATGTGCTACCCGTAAGGAAAGGCTCCTAGAAGACTCCAAGGGAGTAAAAGAGCTGATGAAACAATGGCAAGTAAGTCAGGCATTTCCGCTTTAGCACTCTTGTGGATCCAATTGAACAATTCTCAGCATTTGTACTTGTAACTGACAAGCCAGG
+
BBBBBBFBFFFFGFGGGGFGGGHHHHHHHHHHHHHHFHHHHHGHHGGGGHHHHHGHGFHHHHHHHHHHHHHHHHHGHHHHHHGHHGHHHHGHHHHHHHHHHHHHHHHHGGGGHHHHHHHHGHGHHHHHHHHHHHHHHGGHGFHHHHHGHHHHHHHHHHGHHHHHHHHGHGHHHGHHHHHHHHHHGGGGGGFGFHHHHHHHGGHHHHHGHHHHHHHHHFGHHCCHHHHGHGGHHHGGGGGGGGGGG:CEGGG
@M05620:37:000000000-D9766:1:1101:10330:10761 1:N:0:19
ACCACACCTTCTACAATGAGCTGCGTGTGGCTCCCGAGGAGCACCCCGTGCTGCTGACCGAGGCCCCCCTGAACCCCAAGGCCAACCGCGAGAAGATGCCCAGGCGAGTGGCCCGCTACCTCTTCTGGTGGCCGCCTCCCTCCTTCCTGGACTCCCGGCGCTGCGCCCTTTCTCACTGGTTCTCTCTTCTGCCGTTTTCCGTAGGACTCTCTTCTATGACCTGAGTCTCCTTTGGAACTCTGCAGGTTCTA
+
BBBCCBCBFFFFGGGGGGGGGGHHGGGGHGHHHGGGGGGGGHHHHGGGEGGGGGHHHHHGEGCGGGGGGGGHHHHGGGGHGHHHEGGGGGGGGDHHHGHFHHH///<@G.<FHHGGGC-<<0<DHHFFG/AHHGGGGGGGGFGGGGGGGG/AFGGGG--9@BFFFFFFFFFFFFFFFFFFBFFFFFFFFFFFFFDFFFHFFFFFFFFFFF0BFFFBBFFFFFFFFFFBFFFFFFBFFFFFFFBFFF:BFFB
@M05620:37:000000000-D9766:1:1101:7675:10769 1:N:0:19
GAGGCTGCTTTGGAAGAAACTCATAGATTACTGCAACAGTTCCCCCTGGACCTGGAAAAGTTTCTTGCCTGGCTTACAGAAGCTGAAACAACTGCCAATGTGCTACCCGTAAGGAAAGGCTCCTAGAAGACTCCAAGGGAGTAAAAGAGCTGATGAAACAATGGCAAGCAAGCCAGGCATTTCTGCCTTAGCACTCTTGTGGATCCAATTGAACAATTCTCAGCATTTGTACTTTTAACTGACAAGCCAGG
+
>>>AAAFAFFFFGBBF4FGGGGBFFFGFF5FGGGG4FGGGFGHHHGGGG2FHHHHHHHHHHHHHHHHHHHHHHHHGHHGFGHHHHHDHGHHHHHHC3BFG@@GFHHHFF>>EHCH3??AFGGGGG4?FGHH333B3F/AG/?FGH21CCBDFD11F1>@FG1@1FC1F/?BG/?0F/FG11>=11<11111110<<00<00.DGCFHH00000CFH0:<:<:0;C::CCF:G0;009900B0CF0;?CF??
@M05620:37:000000000-D9766:1:1101:14483:10769 1:N:0:19
GAGGCTGCTTTGGAAGAAACTCATAGATTACTGCAACAGTTCCCCCTGGACCTGGAAAAGTTTCTTGCCTGGCTTACAGAAGCTGAAACAACTGCCAATGTGCTACCCGTAAGGAAAGGCTCCTAGAAGACTCCAAGGGAGTAAAAGAGCTGATGAAACAATGGCAAGTAAGTCAGGCATTTCCGCTTTAGCACTCTTGTGGATCCAATTGAACAATTCTCAGCATTTGTACTTGTAACTGACAAGCCAGG
+
AAABBBFAFFFFGGGGGGGGGGFHHGGHHHHHHHHHGFGGHHHHHGGGHHHHHHHHHHGGFHHHHHHHHHHHHHHFHHHHHHHHHHHHHHHHHHHHHFHHHHHHHHHHGGGGHHHHHHHHHHGHHGHHHFHHHHHFHGGHGGGDHGFFHHHHHHHGGHHHHHHHHHHGHFHHHHHHHHHHHHHHGGGGGGGHHHHHHHHHHGHHHHHHHHHHHHHFHHHHHHHHHHHHHHHHHGGGGGGGGFGGGFGGGGG
@M05620:37:000000000-D9766:1:1101:24347:10769 1:N:0:19
AGTGCCAGCTCTCAATCGCACAGGGGACCCAGGGCCTGGCCCCTCCATCCAGAAAACCTATGACCTCACCCGCTACCTGGAGCACCAACTCCGCAGCTTGGCTGGGACCTATGTGAGTATCCAGCGTAGGAATCTGGGAGTTGGGGAGGAGTGAGGAGTTGGGGAAAGACAGTCCTAACCGTGGAGGGTTCTGGTAAATGATGGGGTGAGGAGGGGCTCTTTGGCTCCCACCAGTCCCCCTGTCTGGTCTA
+
CCABCFFFCFFFGGGGGGGFGGHGGGGGGGHHGGGGGGHHHHGHGGHHHHHHHHHFHGHHHHHHHHHHHHHGGEGGHHHHFGHHHHHHGHHHGGGGGHHHGHHGGGHHGHHHHHHHHHHHHHHHHGEGGGHHHHHHHHHGGHHHGGGGGGGHHHHHHGHHHHGGGGHHHHHHHHHHHHHHGGGGGGGGEFGGGGFGGGGGGGGGGGFFFFFFFFFFFFFFFFFFFFFFFFFFFFFFFFFFFFFFFFFFFFF
@M05620:37:000000000-D9766:1:1101:6328:10772 1:N:0:19
ACCACACCTTCTACAATGAGCTGCGTGTGGCTCCCGAGGAGCACCCCGTGCTGCTGACCGAGGCCCCCCTGAACCCCAAGGCCAACCGCGAGAAGATGCCCAGGTGAGTGGCCCGCTACCTCTTCTGGTGGCCGCCTCCCTCCTTCCTGGCCTCCCGGAGCTGCGCCCTTTCTCACTGGTTCTCTCTTCTGCCGTTTTCCGTAGGACTCTCTTCTCTGACCTGAGTCTCCTTTGGAACTCTGCAGGTTCTA
+
CCCCCCCAFFFFGGGGGGBFGGHHGGGBAEHHHFFE?FEGGHHHHGGGGGGGHHHHHHHFGGGGGGGGGGGHHHHGGGGHGHHHHGGGGG<BFGHHHHHHHHGEHHHHHHGGGHGGGGGHHHHHHHHHGGGHHGGGGGHGHHGFHGGGGGGGGGGGGG-AAFFGGGFFFFFFFFFFFFFFFFFFFFFFFFFFFAFFFFFFFFFFFBFFFFFFFFFFFFFFFFFFFFFBFFFFFFFFFFFFFFFFFFFFFFB
@M05620:37:000000000-D9766:1:1101:19370:10777 1:N:0:19
ACCACACCTTCTACAATGAGCTGCGTGTGGCTCCCGAGGAGCACCCCGTGCTGCTGACCGAGGCCCCCCTGAACCCCAAGGCCAACCGCGAGAAGATGCCCAGGTGAGTGGCCCGCTACCTCTTCTGGTGGCCGCCTCCCTCCTTCCTGGCCTCCCGGAGCTGCGCCCTTTCTCACTGGTTCTCTCTTCTGCCGTTTTCCGTAGGACTCTCTTCTCTGACCTGAGTCTCCTTTGGAACTCTCAGGTTCTAG
+
ABAABBABFFFFGFGGGGGGGGHHGGDFHGHHHGGGEGGGFHHHHGGEEEGGHHHGHHHGGGGGGGGGGGGEHHHGGGGHGFHGHGGFGGGGGGHCGGHHHHHEGHHHFHEFHHGGGGGHGHHHHHHGHHGHHGGGGGHGHHGHHGGGGGGGGGGGGBGGGGFGGGFFFFFFFFFFFFFFFFFFFFFFFFFFFFFFFFFFFFF?AFFFFFFFFFFFFFFFFFFFEFFFFFFFFFFFFFFFFFFFFFFFFFF
@M05620:37:000000000-D9766:1:1101:7667:10787 1:N:0:19
GAGGCTGCTTTGGAAGAAACTCATAGATTACTGCAACAGTTCCCCCTGGACCTGGAAAAGTTTCTTGCCTGGCTTACAGAAGCTGAAACAACTGCCAATGTGCTACCCGTAAGGAAAGGCTCCTAGAAGACTCCAAGGGAGTAAAAGAGCTGATGAAACAATGGCAAGTAAGTCAGGCATTTCCGCTTTAGCACTCTTGTGGATCCAATTGAACAATTCTCAGCATTTGTACTTGTAACTGACAAGCCAGG
+
AAABBAFAFFFFGGGFGGGFGGHHHHHHFHHHHHHHFHHHHHHHHGFFHGHHHHHHHHFFFGHHHHHHHHHHHHFHHFHHHHHHHHHHHGHHGHHHHGHHHHHHHHHHGGGDHFHHFHGEBCFHHHHHGF3GFHH3FF/GFEGFGFHFHHHHFHHG2GHHHGHHGHHGGFHG1GDGHH/FGHHHGGDEGGHHHGHHDHHHHDHFHHGHHHHFGHFHHHHHHGFHHHHHHGHHHGGGGGGFFFGGGCEGGGG
@M05620:37:000000000-D9766:1:1101:14821:10793 1:N:0:19
AGTGCCAGCTCTCAATCGCACAGGGGACCCAGGGCCTGGCCCCTCCATCCAGAAAACCTATGACCTCACCCGCTACCTGGAGCACCAACTCCGCAGCTTGGCTGGGACCTATGTGAGTATCCAGCGTAGGAATCTGGGAGTTGGGGAGGAGTGAGGAGTTGGGGAAAGACAGTCCTAACCGTGGAGGGTTCTGGTAAATGATGGGGTGAGGAGGGGCTCTTTGGCTCCCACCAGTCCCCCTGTCTGGTCTA
+
AAAABFFFDFFFGGGGGGGGGGHHGGGGGGHHGGGGGGHHHHGHGGHHHHHHHHHHHGHHHHHHHHHHHHHGGEGGHHHHHHHHHHHHGHHHGGGGGHHHGHHGGGHHGHHHHHHHHHHHHHHHHGGGGGHHHHHHHHHGGHHHGGGGGGGHHHHHHGHHHHGGGGHHHHHHHHHHHHHHGGGGGGGGEGGGHGGGGGHHGGGGGGFFFFFFFFFFFFFFFFHFFFFFFFFFFFFFFFFFFFFFFFFFFFB
@M05620:37:000000000-D9766:1:1101:18783:10802 1:N:0:19
GAGGCTGCTTTGGAAGAAACTCATAGATTACTGCAACAGTTCCCCCTGGACCTGGAAAAGTTTCTTGCCTGGCTTACAGAAGCTGAAACAACTGCCAATGTGCTACCCGTAAGGAAAGGCTCCTAGAAGACTCCAAGGGAGTAAAAGAGCTGATGAAACAATGGCAAGTAAGTCAGGCATTTCCGCTTTAGCACTCTTGTGGATCCAATTGAACAATTCTCAGCATTTGTACTTGTAACTGACAAGCCAGG
+
>1AAAAFAFFFFGGGGCGGGGFG33AFBAFAFHG11FFGB22DFF0EF/AFFEFE0G1ABA2DDAA1EGG1/BFGAEGEGHHHHHFGGFE/BBCGFF@GHHHFHHHFGCEEGHHHHFHFHHHGHHHHHHHHHHHFBHGGFGGEDGFGAGHHHBHHHHHHHFHHHHHHGHHHHHHHHHHHHHHHHGGGGGHHHHHHHHHHHHGHHHHFGHHHHHHHHHHHHHHGHFHH;;=CHHGGFGGGGFFGGFAGGGGG
@M05620:37:000000000-D9766:1:1101:28054:10803 1:N:0:19
AGTGCCAGCTCTCAATCGCACAGGGGACCCAGGGCCTGGCCCCTCCATCCAGAAAACCTATGACCTCACCCGCTACCTGGAGCACCAACTCCGCAGCTTGGCTGGGACCTATGTGAGTATCCAGCGTAGGAATCTGGGAGTTGGGGAGGAGTGAGGAGTTGGGGAAAGACAGTCCTAACCGTGGAGGGTTCTGGTAAATGATGGGGTGAGGAGGGGCTCTTTGGCTCCCACCAGTCCCCCTGTCTGGTCTA
+
AA3ABFFFBFFFGGGGGGGGGGHHFEGGGGHHGGDFGGGHHHGHGGHHHGHHFHBHHC3FHHHHHHHHHHHGGGGEHHHFHHHGHCHHGHHHGGGGGHHHGHHG?GHHGBGH23BF3BGHGHHHHG/C//@@GHHHEF0?C0GGD-FCGGGHHHFHH./<G/<CEGF.;GC/0:GHHHHH?EFGGGGGCFF0FGFGGGGGGGGGGGFFF.FBF.-9-9EFFFFFFF/EFEFFFFFFFFF?BFFFF//FFFF
@M05620:37:000000000-D9766:1:1101:24988:10805 1:N:0:19
GCGGCTGCTTTGGAAGAAACTCATAGATTACTGCCCCAGTTCCCCCTGGACCTGGAACCGTTTCTTGCCTGGCTTACAGAAGCTGCAACAACTGCCCTTGTGCTCCCCGTACGGAACGGCTCCTCGCAGTCTCCCCGGAAGTCCCCGCGCTGCTGCACCACTGGCAAGTAAGTCAGGCATTTCCGCTTTCGCCCTCTTGTGGATCCAATTGAACCATTCTCCGCCTTTGTACTTGTAACTGACAAGCCAGG
+
>>ABA>DAFFFFGFG4FEFGGGEGHHHHH5BFGH32AABAAFHHHGEF22BBFGABG3AABFBFFDFGHGHHHHG3GGH5CGGGG3BEGEFHFHBHH3?BFF@E4B??>?>EGGGG///>/CFCFD?/?/1@G1C/<<//??F1<F----<<CGHHHHHH./;/C/:CH0;CGGHG/C?FGG0CEGDFE0DD.9BEFFGBBDBFFFFFFBFF/99./;B///;..;A/B9/BBFFBFFFFF9BBFFE..;.
@M05620:37:000000000-D9766:1:1101:28612:10821 1:N:0:19
ACCACACCTTCTACAATGAGCTGCGTGTGGCTCCCGAGGAGCACCCCGTGCTGCTGACCGAGGCCCCCCTGAACCCCAAGGCCAACCGCGAGGTGAGTGGCCCGCTACCTCTTCTGGTGGCCGCCTCCCTCCTTCCTGGCCTCCCGGAGCTGCGCCCTTTCTCACTGGTTCTCTCTTCTGCCGTTTTCCGTAGGACTCTCTTCTCTGACCTGCGTCTCCTTTGGAACTCTGCAGGTTCTAGATCGGAAGAG
+
BBBBBBBBFFFFGGGGGGGGGGHFGGGGHGHHHGGGGGGGGHHHHGGGEGGGHHHHHHHGGGGGGGGGGGGHHHHGGGGHGHHHHGGCGCGCC?/GHHHGGHHGGGGGHHHHHHHHHHFGHHGGGGGHGGHGHHHHHFHHHHHGGGG-ABFGGGGGGGGGGFF/BFFFFFFFFFFFFFFFFFFDDFFFFFF?FFFFFFFFFFFFFFEFFFFF.@DFDFFFFFFFF/BFFFFFFFFFFFFFF/FFED..;A:
@M05620:37:000000000-D9766:1:1101:24991:10824 1:N:0:19
GAGGCTGCTTTGGAAGAAACTCATAGATTACTGCAACAGTTCCCCCTGGACCTGGAAAAGTTTCTTGCCTGGCTTACAGAAGCTGAAACAACTGCCAATGTGCTACCCGTAAGGAAAGGCTCCTAGAAGACTCCAAGGGAGTAAAAGAGCTGATGAAACAATGGCAAGTAAGTCAGGCATTTCCGCTTTAGCACTCTTGTGGATCCAATTGAACAATTCTCAGCCTTTGTACTTGTAACTGACAAGCCAGG
+
BABBABFBFFFFGF5FGGFGGGHHHGHGHHHHHHDHHHHHHHHHHGGGEGGHHHFGB3EGGHHHHHHDGHHHHHHFHHHHHHHHHGEHHHFGHHHGHHHHHF@FGHHGGFGECHGCGHGGGGGEBBGG3GHHHFHHHFGHGCFGHHGGGHHHHBGDGHGHHD2<GGHG<FGG1FGGHHHFHHHGEDD.F=<FBGCGDGDGGDHHHHHHGHHHHGFHB:;GC<0:/;C:C<:GCFBF09F;FGEFG.AEFGF
@M05620:37:000000000-D9766:1:1101:2467:10825 1:N:0:19
GAGGCTGCTTTGGAAGAAACTCATAGATTACTGCAACAGTTCCCCCTGGACCTGGACAAGTTTCTTGCCTTGCTTACCGAAGCTGAAACAACTGCCAATGTGCTACCCGTAAGGAAAGGCTCCTACAAGACTCCAAGGGAGTAAAAGAGCTGATGAAACAACGGCAAGCAAGCCAGGCATTTCCGCTTTACCACTCTTGTCGATCCAATTGAACAATTCTCATCATTTGTACTTTTCCCTGACAAACCAGG
+
BBBBBBFBFDDFGBBFGGGGGGFHHGHHHHFFGHGHFHBGHAD32EEFEGGGHHFG23AFFBGGHHFFGH5FHHHB33AEFGFHHEBGFFEHHHHHHHHHG4BBHHHF??>E03B3GAF?3FFC?3BBBBG?B??BB/<F/?B333FF2@@@G22@2GFGH/</><-<.<<>.<0>.<C<<=00<<...0000;;;;0:;0..:;C:G00000;;C0;;0000;090;;;0F009;00000;/00/;;A:.
@M05620:37:000000000-D9766:1:1101:16520:10831 1:N:0:19
GAGGCTGCTTTGGAAGAAACTCATAGATTACTGCAACAGTTCCCCCTGGACCTGGAAAAGTTTCTTGCCTGGCTTACAGAAGCTGAAACAACTGATGCTACCCGTAAGGAAAGGCTCCTAGAAGACTCCAAGGGAGTAAAAGAGCTGATGAAACAATGGCACGTAAGTCAGGCATTTCCGCTTTAGCACTCTTGTGGATCCAATTGAACAATTCTCAGCATTTGTACTTGTAACTGACAAGCCAGGGACAA
+
11>AAAFAFFFDGGGF1EFGGGEHGGHHH1BGHH11BBFDGHHHHGFGCBFGHHEHH10BBHHHFHHHHHHHHHH1GHHHHHHHG1FGH0FHHHHHHHHHHHHGGEGHHHHFHHHHHGHHFDHHBHHHH1GHGG/EE0F22B/BGHH1GHB>>GC/GHHHB1CHHHHHHHHHHFHHHHHFGGGGHHHDHHHHHHHHGHHGHHHHGHHHHGCFHHHHEFFHHHHHHGHGHHHGGGGGGGGGGGGGGGG?EFG
@M05620:37:000000000-D9766:1:1101:9670:10833 1:N:0:19
GAGGCTGCTTTGGAAGAGCACACGTCTGAACTCCAGTCACTCCGGAGACTCTCGTATGCCGTCTTCTGCTTGAAAAAAAAAAAAAAAAAGGCAACACGTGGAGAAGGTACTATCCAGCACATAGAAGAAAAATAACGGACGGCGTGAGAACAGATGAAAACGTAAAAAAAAGGAACAAATAATGACGGGTACCGTATAACAAAGGGCGTAGAGGTAAGGTCTGCTGAGCAGTAATGAGCGACTGCCGATCA
+
AA3AB>FBFFFFGGGF4GGFGFGEBFEF5DFHFHHFEFGHHHHFGEGEFBHHHDGGGGHHGBEFFADFGHHEFEH@GGE>E/>><///////00/0//0?///1000<1111110<10000111100/</<..00<.-.-------..00///900;000/9....0/-;-.../..../:;////.--9-//.;../////.9...----.;.////9//9/99/9.///////////----.//9-9-.
@M05620:37:000000000-D9766:1:1101:16537:10847 1:N:0:19
GAGGCTGCTTTGGAAGAAACTCATAGATTACTGCAACAGTTCCCCCTGGACCTGGAAAAGTTTCTTGCCTGGCTTACAGAAGCTGAAACAACTGCTGCTACCCGTAAGGAAAGGCTCCTAGAAGACTCCAAGGGAGTAAAAGAGCTGATGAAACAATGGCAAGTAAGTCAGGCATTTCCGCTTTAGCACTCTTGTGGATCCAATTGAACAATTCTCAGCATTTGTACTTGTAACTGACAAGCCAGGGACAA
+
>3AA>>C>B@B4F4AB4GBBFGHHHGHDFDBDD54AAGBFHABBBAAB2ABBGFABB32BBDGDFFFBBABFGHG33BBGHFBBF33FBB?BGG3BBBB4@BBBE>?B3BBB?B1BFAG?FDBBBB?BBF?3?/?/?3?33BC2??F?BBB3>@2/@22@22/2@?G1?<?0?<1<<?1/>.>.>BD<>1<>><=<?0<0/<<=0<0<0:C:0;00:;::0;0;C:<0;CC:;<B99/099;C/F.9;.;C
@M05620:37:000000000-D9766:1:1101:15871:10858 1:N:0:19
ACCACACCTTCTACAATGAGCTGCGTGTGGCTCCCGAGGAGCACCCCGTGCTGCTGACCGAGGCCCCCCTGAACCCCAAGGCCAACCGCGAGGTGAGTGGCCCGCTACCTCTTCTGGTGGCCGCCTCCCTCCTTCCTGGCCTCCCGGAGCTGCGCCCTTTCTCACTGGTTCTCTCTTCTGCCGTTTTCCGTAGGACTCTCTTCTCTGACCTGAGTCTCCTTTGGAACTCTGCAGGTTCTAGATCGGAAGAG
+
CCCCCCCCFFFFGGGGGGGGGGHHGFGEHGHHHGGGGGGGGHHHHGGGGGGGHHHHHHHGGGGGGGGGGGGHHHHGGGGHGHHHEFGGGGGGG?FHHGHGGHHFFGGGHHHHHHHHHHHGHHGGGGGHGHHGHHHHHHGHHHHGGGGFGGGGGGGGGGGGGFFFFFFFFFFFFFFFFFFFFFFFFFFFFFBFDFFFFFFFFFFFFFFFFFFFFFFFFFFFFFFFFFFFFFFFFFFFFFFFFFFFFFFEFFF
@M05620:37:000000000-D9766:1:1101:19599:10858 1:N:0:19
AGTGCCGCTCTCAATCGCACAGGGGACCCCGGGCCTGGCCCCTCCATCCCGAAAACCTCTGACCTCACCCGCTACCTGGAGCACCCACTCCGCAGCTTGGCTGGGACCTATGTGCGTATCCAGCGTAGGAATCTGGGCGTTGGGGCGGCGTGCGGCGTTGGGGCAAGCCAGTCCTAACCGTGGAGGGTTCTGGTAAATGATGGGGTGAGGAGGGGCTCTTTGGCTCCCACCAGTCCCCCTGTCTGGTCTAT
+
AAAABF>>DB>BFGGGFFFGEGGEFAAA2A2AEEGG1F1A1ECEG2BDE1B>>>@FFHFFHBGH4BGHHGGG?EGHFFH2BGHHH?FFFHHFGGGGGGHGEGFGGCCDG2?GFF1CFDFGH<GFC<.>E<GGFFFGH.@AAFFFG?-@?DFF.@A-@DFFFFF?DFF.A:FFFFFFFFFFDEF.;DFAFFFFFFFFFFF/FFFED9@EFFBDFFFFFFFFFFFFFFFFFFDFFFFFFFFFEBBFFFFFFFF
@M05620:37:000000000-D9766:1:1101:16431:10865 1:N:0:19
ACCACACCTTCTACAATGAGCTGCGTGTGGCTCCCGAGGAGCACCCCGTGCTGCTGACCGAGGCCCCCCTGCACCCCAAGGCCACCCGCGAGAAGATGCCCAGGTGAGTGGCCCGCTACCTCTTCTGGTGGCCGCCTCCCTCCTTCCTGGCCTCCCGGAGCTGCGCCCTTTCTCACTGGTTCTCTCTTCTGCCGTTTTCCGTAGGACTCTCTTCTCTGACCTGAGTCTCCTTTGGAACTCTGCAGGTTCTA
+
>>3>A?ABFFFFEBAB5GFGGGGGEEEBGGGA3FFGGG2E2FEHHGG0A1EF5BABGHHE?00EFEGEEEF1BFGGEG?G/FGE/FD@EC<</AGCGDGGHHHE<11?GD/?FGDGCCGHHHG<GHFEGG?GCDGGGGHGGFDGGGGGGFFFGFGGG?A-AF/FBBFB<FBFFFFFFFBFBFFFFFFFF/FFF;ADFEFFFFFF:FBBBFFFBFFFFB/BFFF/99BFFFFFE/9FB//:FBFFBAA//9/
@M05620:37:000000000-D9766:1:1101:10681:10865 1:N:0:19
GAGGCTGCTTTGGAAGAAACTCATAGATTACTGCAACAGTTCCCCCTGGACCTGGAAAAGTTTCTTGCCTGGCTTACAGAAGCTGAAACAACTGCCAATGCCATGATGATACCCGTCAGACAAGGCTCCTAGAAGACACCCCAAGAGTACACGAGCTGATGCCACACAGGCCCTGAAGTCCGGCATTTCCGCTTTAGCCCTCTTGTGGATCCCCTTGCACCCTTCTCAGCCTTTGTACTTGTAACTGACAA
+
BBBBBBFBFFFFGFDGGGGGGGGHHHHHHHHHHHHHFHHHHHHHHGGGHGHHHHHGHHHHGHHHHHHHHHHHHHHHHHHHHGHHHHHHHHHHHHHHHHHH3FHHH3BFG44@BG1?>1E3B?GGFG3F?F3FGB3BB3B?////?0F?DGHDD/CDD1F1<DFGHF//0??F..0><1=>1.-<-AB0DFFGDGE;GC/;/.CC0:;.000;/.;AF/;B/.;FFFG0CB/;9FGBFGFBFG0;FFF/9;9
@M05620:37:000000000-D9766:1:1101:10704:10868 1:N:0:19
GAGGCTGCTTTGGAAGAAACTCATAGATTACTGCAACAGTTCCCCCTGGACCTGGAAAAGTTTCTTGCCTGGCTTACAGAAGCTGAAACAACTGCCAATGACATGATGCTACCCGTAAGGAAAGGCTCCTAGAAGACTCCAAGGGAGTAAAAGAGCTGATGAAACAATGGCAAGTAAGTCAGGCATTTCCGCTTTAGCACTCTTGTGGATCCAATTGAACAATTCTCAGCATTTGTACTTGTAACTGACAA
+
B@BBBAFA4FFFCGGGGGGCGGFFHHHB6GEGGFHHBGHHFGHDGGCGCGEFFGAG3F2GGHFHHHFAF5AGHHGHHFGHHHHHGHHHHGHHFGEFHGHHFHFGGGE4GHHFFFEA/?FBHHHHFGGFFGHF3F3?F?B???FGGEF?FHDDGGH0FHHHHFHFFGHGB1FC1?<1F<?FGHHEFF11>>C?.AEFDD<<<G0<<DCEG0:::C;00;GB:B:<GHGFB:CB090;0CFFF;;99CFFGB;
@M05620:37:000000000-D9766:1:1101:22741:10881 1:N:0:19
ACCACACCTTCTACAATGAGCTGCGTGTGGCTCCCGAGGAGCACCCCGTGCTGCTGACCGAGGCCCCCCTGAACCCCAAGGCCAACCGCGAGGTGAGTGGCCCGCTACCTCTTCTGGTGGCCGCTTCCCTCCTTCCGGGCCTCCCGGAGCTCCGCCCTTTCTCACTGGTTCTCTCTTCGGCCGTTTCCCGTAGCACTCTCTTCTCTGACCTGATCCTCCTTTGGAATTCTGCAGGTTCTAGATCGGAAGAG
+
DDDDDDDCFFFFGGGGGGGGGGHHGEGGHGHHHGGGGGGGGHHHHGGGEGGGHHHHHHHGGGGGGGGGGGGHHHHGGGGHGHHHHGGGGGGGG/FHH2?/?GECDG-ACHDGDHHH1<<.C.-<-.<<:<C./0CG.<-=@AFGEG?---.0:<EGFFF000<<B0:/<:0:BBBF00..<.-@.B0:0.9-..<0</<FF:00:00<<FB//000<</<00:/FF0000000<.<000000<<A....:.
@M05620:37:000000000-D9766:1:1101:16420:10883 1:N:0:19
ACCACACCTTCTACAATGAGCTGCGTGTGGCTCCCGAGGAGCACCCCGTGCTGCTGACCGAGGCCCCCCTGAACCCCAAGGCCAACCGCGAGAAGATGCCCAGGTAAGTGGCCCGCTACCTCTTCTGGTGGCCGCCTCCCTCCTTCCTGGCCTCCCGGAGCTGCGCCCTTTCTCACTGGTTCTCTCTTCTGCCGTTTTCCGTAGGACTCTCTTCTCTGACCTGAGTCTCCTTTGGAACTCTGCAGGTTCTA
+
CCCCCCCCFFFFGGGGGGGGGGHHGGGGGGHGHGGGCFGGGHHHHGGGEGGGDGHHFGHGEGFGGGGG//1BBFGG/E>F/?FHHG?////<@/??22?F22F/F1=??G1FH/<@-->GHFHFFHHEDH.<GDFCDFHGHHGHBG/CF/FAFGGEG---9F0CDGFCFFEF00;F0FBFBFFFFFF0F9FFFCFFFFFFD0;?.00:BBFFFFBFB0;FFF/:/09BF0FF0F/;B0;FF000BFFFF00
@M05620:37:000000000-D9766:1:1101:13163:10886 1:N:0:19
GAGGCTGCTTTGGAAGAAACTCATAGATTACTGCAACAGTTCCCCCTGGACCTGGAAAAGTTTCTTGCCTGGCTTACAGAAGCTGAAACAACTGCCAATGTGCTACCCGTAAGGAAAGGCTCCTAGAAGACTCCAAGGGAGTAAAAGAGCTGATGAAACAATGGCAAGTAAGTCAGGCATTTCCGCTTTAGCACTCTTGTGGATCCAATTGAACAATTCTCAGCATTTGTACTTGTAACTGACAAGCCAGG
+
AAAAAAFACFFFBGGGCGGGGGHHHHHDGFHHHHHFFHGGGHHFHGGGEHHHHHGHGHFHHHHHFHFGHHGHHHHHHGGHHHHHFHHHHHHHHFHGHHHHHHGHHHHHFGGFHHFHGHFEBGGGHHGHHGHHFHFHHGGHGGFGHHHFHHHHHHHFHGGFEGGFHHHG?FHHHHHHGHHBHHHHGGFCFDDF1DGHDFGHGGGFHHF<DDHHGGHF0CHHC;CGHHG0CGHHFGGFFFGFGGBFFAFGFGG
@M05620:37:000000000-D9766:1:1101:7228:10915 1:N:0:19
GAGGCTGCTTTGGAAGAGCACACGTCTGAACTCCAGTCACTCCGGAGAATCTCGGATGCCGTCTTCTGCTTGCAAAACCAAAAGTAACACACTGCCCATTATCCCCCAGACAAGCAACGGAAAAAACTACAAGTAAATGAAAAACATGCAAAAAATAAACTACGATATGACAGAGCGGAACCAAGAACCGAAGTACCAAGTACCCCATACAAAACCAACTAAAATCATATGACCAGTTGTGAGTCACAAAG
+
BABCABFBFBFDGBFGGBGGABGFBA4BBGFG5B33ABA5FBBBE2EC23B5BB1BEEBBAEAGF5FF5DFG1355211?B11334444B113B33133344443//////220/23B<////20>/2>@22222222222210//1?11110/-011>>>11>..<-=00<0/</---:-..:../9.----.00000.0;;009;///900....9./0000000;000B09B.9B00.900:0909.:
@M05620:37:000000000-D9766:1:1101:27103:10919 1:N:0:19
ACCACACCTTCTACAATGCGCTGCGTGTGGCTCCCGAGGAGCACCCCGTGCTGCTGACCGAGGCCCCCCTGAACCCCAAGGCCAACCGCGCGAAGATGCCCAGGTGAGTGGCCCGCTACCTCTTCTGGTGGCCGCCTCCCTCCTTCCTGGCCTCCCGGTGCTGCGCCCTTTCTCACTGGTTCTCTCTTCTGCCGTTTTCCGTAGGACTCTCTTCTCTGACCTGAGTCTCCTTTGGAACTCTGCAGGTTCTA
+
BBBBBBB>FFFFGGGGGFBEFGGGGGGBF?GHHBFAAEGGGHHHHGGAEAEGHHHHHHH>EEGGGGGGGGGGGHHGGGGHFHHGHGGGGG?C/AFD11FFGFFGG<1<>1<AFG@-?-@CGHHHHFG:C/.;:DDGGAAEBFGB0CFFB/.;99EG.-9-;FFF;-AAFFEB9//;BB.9BFFFF/FF:/9:BBADFFEFAF.../9FB/:99FFBBB//BFF/.BB/:9BBBFFFFFFFF/9BF.99/:/
@M05620:37:000000000-D9766:1:1101:6785:10920 1:N:0:19
GAGGCTGCTTTGGAAGAAACTCATAGATTACTGCAACAGTTCCCCCTGGACCTGGAAAAGTTTCTTGCCTGGCTTACAGAAGCTGAAACAACTGCCAATGTGCTACCCGTAAGGAAAGGCTCCTAGAAGACTCCAAGGGAGTAAAAGAGCTGATGAAACAATGGCAAGTAAGTCAGGCATTTCCGCTTTAGCACTCTTGTGGATCCAATTGAACAATTCTCAGCATTTGTACTTGTCACTGACAAGCCAGG
+
AABBBA4AFFFFFGGFFGFGGGFHFHHHHHHGHHGFHFHHHHGHHGCFFHFHHCFF3AFGBGHHHFBFFGGCBF1FFGGHFCFGFGHHGHFECGDHFHHHFHFGGHHHAEE?1BFGGEAFBGGHF4FGHFHHFE3FGFGHD?CGHFFFBGGHH1FDDGFGE1@@@CHA?<?F@FGFCGE1?FD1CDF<F1>>=D0<=DGDGC0<CG<<0DGGC;CG0;;C0=0;0;;;0;C00;0;90;;0:/09.;;/.;
@M05620:37:000000000-D9766:1:1101:13733:10923 1:N:0:19
ACCACACCTTCTACAATGAGCTGCGTGTGGCTCCCGAGGAGCACCCCGTGCTGCTGACCGAGGCCCCCCTGAACCCCAAGGCCAACCGCGAGGCGAGTGGCCCGCTACCTCTTCTGGTGGCCGCCTCCCTCCTTCCTGTCCTCCCGGAGCTGCGCCCTTTCTCACCGGTTCTCTCTTCTGCCGTTTTCCGTCGAACTCTCTTCTCTGACCTGCGTCTCCTTTGGACCTCTGCAGGTTCTAGCTCGGCCGAG
+
BBB?BABBFFFFGGGGGGFGGGHHGEEECAGGFGGEEGGGGHHHHGGGGGGGHHHHHHGGGGGGGGGGGGFFHFHGGGGHEEHHHGGGGG@BF/>@CACFFHGG<AFGFHHHG0D<0=/<..-;:.:C.:9CFFFF0C0990;B.AABDC?/C=9A;DF/9B99BFFDDFFBFF/BFFFFF/>F?FFFFD9.@-;AEFBFFFBF/BFFFFFF.9:@DFFFBF/;:/B.FFBB/9.;/;B;FFFFF;.;-;-
@M05620:37:000000000-D9766:1:1101:11957:10939 1:N:0:19
GAGGCTGCTTTGGAAGAAACTCATAGATTACTGCAACAGTTCCCCCTGGACCTGGAAAAGTTTCTTGCCTGGCTTACAGAAGCTGAAACAACTGCCAATGTGCTACCCGTAAGGAAAGGCTCCTAGAAGACTCCAAGGGAGTAAAAGAGCTGATGAAACAATGGCAAGTAAGTAAGGCATTTCCGCTTTAGCACTCTTGTGGATCCAATTGAACAATTCTCAGCATTTGTACTTGTAACTGAAAGCCAGGG
+
AABBAAFCFFFDGCFGFGGGGGGHGFHGHFHFGGBGFGGHHFDGHGFGGFFHHHGHB32FFGHHHHHFBAGFFGHEBFFGHHFGHEBGBGFGHHHHHHHHHFHHHHHHGEEEGHHGHFH?3FGHBDGGFGGHFB?EFFGED<2DGFGEFGHHF>F>BGFGE@@=2=CF??FF@1=FFFHFGHFBCED>F1<>1><C<<<DCAGFGHGC<GCFHGHH0;;G0;0;GGHHHHFH0C0C;;BFFCF0;;FGFGG
@M05620:37:000000000-D9766:1:1101:13763:10946 1:N:0:19
ACCACACCTTCTACAATGAGCTGCGTGTGGCTCCCGAGGAGCACCCCGTGCTGCTGACCGAGGCCCCCCTGAACCCCAAGGCCAACCGCGAGAAGATGCCCAGGTGAGTGGCCCGCTACCTCTTCTGGTGGCCGCCTCCCTCCTTCCTGGCCTCCCGGAGCTGCGCCCTTTCTCACTGGTTCTCTCTTCTGCCGTTTTCCGTAGGACTCTCTTCTCTGACCTGAGTCTCCTTTGGAACTCTGCAGGTTCTA
+
ABBBBBBBFFFFGGGGGGGDGDGHGEEAEDHGGGGGGGGGGHHHGGGGEFGGHHFHGHHGGGGGGGGGGGGGGHHGGGGHFHHHHGGGGDCCFGGHHGHHHHHGHHHHHHGGHHGGGGGHHHHHHHHHHHGHGGGGGGHGHHGHHGGGGGGGGGGGGGGGGGGGGGFFFFFFFFFFFFFFFFFFFFFFFFFFFFFFFFFFFFFFFFFFFFFFFFFFFFFFFFFFFFFFFFFFFFFFFFFFFFFFFFFFFFB
@M05620:37:000000000-D9766:1:1101:7168:10962 1:N:0:19
GAGGCTGCTTTGGAAGAAACTGATAACCCAGTGACACAGGATCCGAAGAACACACCACCGTACCTTAGCTGCCGGCCATAATCTGGCACAACGTCCACTGTTATAAGAAAAAGGAAATGCTCCTAGAAGACTCGCCGGCACCCCAATCGCTGCTGCGACACTGGCAACTTAGCCAGGCCGTTCCGCTTTAGCACTTTTGCGGATTCAATTGACCAATTGACCGAATTTGCACTTGTAACTGTGAAGCTGGG
+
BABBBBFBFFFFGGGGGGGGG5GDB5444B4ABADFFH2A23B22A2A2BBA21111A1BA1115B533A33B>>>/E?3G4FG433B3?BE/1?1?BFGB44BB44333B?//B??33BGGHE2B233BBFG///>///////..00>.0..<<0-----<C/;/0./00;0;CC.C:-;9C/;C.CE00;0;F/F0F0---9.//:9////;;.;B//;/9--;.////;:F/9/://////;/;//.9
@M05620:37:000000000-D9766:1:1101:16397:10969 1:N:0:19
ACCACACCTTCTACAATGAGCTGCGTGTGGCTCCCGAGGAGCACCCCGTGCTGCTGACCGAGGCCCCCCTGAACCCCAAGGCCAACCGCGAGGTGAGTGGCCCGCTACCTCTTCTGGTGGCCGCCTCCCTCCTTCCTGGCCTCCCGGCGCTGCGCCCTTTCTCACTGGTTCTCTCTTCTGCCGTTTTCCGTAGGACTCTCTTCTCTGACCTGAGTCTCCTTTGGAACTCTGCAGGTTCTAGATCGGAAGAG
+
DDDDDCDDFFFFGGGGGGGGGGHHGGGEHGHHHGGGGGGGGHHHHGGGGGGGHHHHHHHGGGGGGGGGGGGHHHHGGGGHGHHHHGGGGGGGG/?GHGECFHHGCDGGHHHHHHHHHHFGGHFGGGGHGHHGBGHHFGCGHHHGGGA-<BFCGDFFFFFFFFF:BFBB0BFFFFFFFFFFFBBFDFABFDFF..BFFFFFFFFFFFFFFFFFEBFFFFFFFBFFFBBFFBFBBFFAFFFBB0BFFF.<BF<
@M05620:37:000000000-D9766:1:1101:8260:10984 1:N:0:19
GAGGCTGCTTTGGAAGAAACTCATAGATTACTGCAACAGTTCCCCCTGGACCTGGAAAAGTTTCTTGCCTGGCTTACAGAAGCTGAAACAACTGCCTACAGGCTGCTACCCGTAAGGAAAGGCTCCTAGAAGACTCCAAGGGAGTAAAAGAGCTGATGAAACAATGGCAAGTAAGTCAGGCATTTCCGCTTTAGCACTCTTGTGGATCCAATTGAACAATTCTCAGCATTTGTACTTGTAACTGACAAGCC
+
BBBCCCFCFFFFGGGGGGGGGGHHHGHHHHHHHHGHHGHHHHHHHGGGGGHHHGHFFFFHFHHHHHGGGHHGHHHGHHGHHHHHHGGGHHHHHHHHGGFFHH1FFFHHHHHGGEGGGHHGHGHGHGFGHHHGGGHHHHHHGGHG?FGHHFFHFFGGHDHHGHHHHGHHFHGGFGHFGFFFFHGHGHHGDDEED<FHHGFHHHHHGDGGHFHBGHHFCGGGHFGHC:CCFGFGCCFGGGFFFGGGGGGGGGE
@M05620:37:000000000-D9766:1:1101:16306:11012 1:N:0:19
ACCACACCTTCTACAATGAGCTGCGTGTGGCTCCCGAGGAGCACCCCGTGCTGCTGACCGAGGCCCCCCTGAACCCCAAGGCCAACCGCGAGGTGAGTGGCCCGCTACCTCTTCTGGTGGCCGCCTCCCTCCTTCCTGGCCTCCCGGAGCTGCGCCCTTTCTCACTGGTTCTCTCTTCTGCCGTTTTCCGTAGGACTCTCTTCTCTGACCTGAGTCTCCTTTGGAACTCTGCAGGTTCTAGATCGGAAGAG
+
ABBBBBABFFFFGGGCFGGGGGHGGFGFHEHHHGGEEEGCGHHHHGGGEEEFHGHHHHHGGGGGGGGGGGGHGHFGGGGHGHHHGGGGGGGGG/?GG>GGEFHFFCGGHHHGHHHHGGHGHHGGGDGHGHHGGHHHHCCGFHHGGGGGGGGGGGGFGGGEFFFFFFFFFFFFFFFFFFFFFFFFFFFFBABFFFFFEFFFFFFFFFFFFFFFFFFFFEFFFFFFFFFFFFFFFFFFFFFEFBFFFFFFDFF
@M05620:37:000000000-D9766:1:1101:14151:11014 1:N:0:19
ACCACACCTTCTACAATGAGCTGCGTGTGGCTCCCGAGGAGCACCCCGTGCTGCTGACCGAGGCCCCCCTGAACCCCAAGGCCAACCGCGAGAAGATGACCCCGTGAGTGGGCCCCTACCCCTTTTGGTGGGCCCCCCCCCCCCTTCCGGCCCCCCCGGGCTGCGCCCCTTTTCACTGGGTTTCTCTTTTGCCCCTTTTCCCAGGACTCTCTTTTCTGACCCGAGCCTCCCTTTGGAATCTCCAGGGTCTT
+
CDDDDCCCFFFFGGGGGGGGGGHHGGGGHGHHHGGGGGGGGHHHHGGGEGGGHHHHHHHGGGGGGGGGGGGHHHHGGGGHGHHHHGGGGGGGGGHHHH22?2/>/?//1?//>F-<..0>0<<.000-.<.-<.<A-:9A-<<-9.//.--9-<9@-9-9@-..<<9C-.B0<<0<00/.<.<<::0:0<00<0..<B000000<../<:BB00<BB000</-----/<../<00:000<<0000<.://0
@M05620:37:000000000-D9766:1:1101:13977:11015 1:N:0:19
ACCACACCTTCTACAATGAGCTGCGTGTGGCTCCCGAGGAGCACCCCGTGCTGCTGACCGAGGCCCCCCTGAACCCCAAGGCCAACCGCGAGGTGAGTGGCCCGCTACCTCTTCTGGTGGCCGCCTCCCTCCTTCCTGGCCTCCCGGAGCTGCGCCCTTTCTCACTGGTTCTCTCTTCTGCCGTTTTCCGTAGGACTCTCTTCTCTGACCTGAGTCTCCTTTGGAACTCTGCAGGTTCTAGCTCGGACGAG
+
BBBBBBBBFFFFGGGGGGGGGGHHGEFEFGHHGGGGGGGGGHHHHGGGEGGGHHHHHHHGGGGGGGGGGGGHHHHGGGGHFHHHHGGGGGGGG??GGFHGGHHGGFGGHHHHHHHHHHHFHHGGGGGHGHHGHHHHHHBGHHHGGGG-ACGGGGGGGGGGGFF/FFFFFFFFFFFFFFFFFFFFFFFFFFF.9DFFFFFFFFFFFFFFFFFFFFFFFFFFFFFFFBFFFFFFFFFFFFFEF/:FFF;-;BA
@M05620:37:000000000-D9766:1:1101:15055:11027 1:N:0:19
ACCACACCTTCTACAATGAGCTGCGTGTGGCTCCCGAGGAGCACCCCGTGCTGCTGACCGAGGCCCCCCTGAACCCCAAGGCCAACCGCGAGAAGATGCCCAGGTGAGTGGCCCGCTACCTCTTCTGGTGGCCGCCTCCCTCCTTCCTGGCCTCCCGGAGCTGCGCCCTTTCTCACTGGTTCTCTCTTCTGCCGTTTTCCGTAGGACTCTCTTCTCTGACCTGAGTCTCCTTTGGAACTCTGCAGGTTCTA
+
CCCCCCCCFFFFGGGGGGGGGGHHGGGEHGHHHGGGGGGGGHHHHGGGGGGGHHHHHHHGGGGGGGGGGGGHGHHGGGGHGHHHHGGGGGGGGGHHHHHHHHHGHHGHHHGGHHGGGGGHHHHHHHHHHHGHHGGGGGHGHHGHHGGGGGGGGGGGGG-DGGGGGGFFFFFFFFFFFFFFFFFFFFFFFFFFFFFFFFFFFFFFFFFFFFFFFFFFFFFFFFFFFFFFFFFFFFFFFFFFFFFFFFFFFFB
@M05620:37:000000000-D9766:1:1101:13073:11034 1:N:0:19
ACCACACCTTCTACAATGAGCTGCGTGTGGCTCCCGAGGAGCACCCCGTGCTGCTGACCGAGGCCCCCCTGAACCCCAAGGCCAACCGCGAGAAGATGAGTGGCCCGCTACCTCTTCTGGTGGCCGCCTCCCTCCTTCCTGGCCTCCCGGAGCTGCGCCCTTTCTCACTGGTTCTCTCTTCTGCCGTTTTCCGTAGGACTCTCTTCTCTGACCTGCGTCTCCTTTGGAACTCTGCAGGTTCTAGATCGGAA
+
BBB?ABBBFFFFGGGGDGFGGGHHGFEA4AFFBFFE?FEGDHHHHGGG?EEGEHFFHHFE@GCGGDGGGEFFHFHGGFEHGEHHHGEEGGCCCGHF2GBHDFFG?G<DC@@FBGHHHGD1FC.CGGFGGCGEHHDHHHHGFHHHHHGGGG-9BAFGGGGGGGGFFFFFFFFBFFFFFFFFFFFFFFDFFFFFFFFFFFFFFFFFFFFFFF/BFFF.;DFFFFFFFFFBFFFFFFFFFF;BFFFFFFBFDDF
@M05620:37:000000000-D9766:1:1101:13979:11036 1:N:0:19
ACCACACCTTCTACAATGAGCTGCGTGTGGCTCCCGAGGAGCACCCCGTGCTGCTGACCGAGGCCCCCCTGAACCCCAAGGCCAACCGCGAGGTGAGTGGCCCGCTACCTCTTCTGGTGGCCGCCTCCCTCCTTCCTGGCCTCCCGGAGCTGCGCCCTTTCTCACTGGTTCTCTCTTCTGCCGTTTTCCGTAGGACTCTCTTCTCTGACCTGAGTCTCCTTTGGAACTCTGCAGGTTCTAGATCGGAAGAG
+
CCCCCDBCFFFFGGGGGGGGGGHHGGGGHGHHHGGGGGGGGHHHHGGGFGGGHHHHFGHGGGGGGGGGGGGHGHHGGGGHGGHHHGGGGGGGGDGHHHHGGHHGGGGGHHHHHHHHGGGGHHGGGGGHGHHGHHHHHHGHHHHGGGGGGGGGGGGGGGGFGFFFFFFFFFFFFFFFFFFFFFFFFFFFFFFFDDFFFFFFFFFFFFFFFFFFFFFFFFFFFFFFFFFFFFFFBFFFFFFFFFFFFDFFFFF
@M05620:37:000000000-D9766:1:1101:19999:11038 1:N:0:19
GAGGCTGCTTTGGAAGAAACTCATAGATTACTGCAACAGTTCCCCCTGGACCTGGAAAAGTTTCTTGCCTGGCTTACAGAAGCTGAAACAACTGCCAATGTGCTCCCCGCAAGGAAACGCTCGTAGAAGACTCTCGAGGAGTCCAAGAGAGGATAAAAGAAAAGCAAACAAGTGAGGCATATCCGCTCTAGAACTCTTGTGCACCCAATTGAAAACAACTCACCATTTGTACTCGTATCTGCCAAGACAGG
+
CBCCCCFCFFFFGGGGGFGGGGHHHHHHHHHGHHHHGHHHHHHHHGGGHHHHHHHHHHHHGHHHHHHHHHHHHHHGHHHHHHHHHHHHHHHHHHHHHHHHH4GH4B11>/////03?3?//<////?33223F22/2/></22<@GGAG0//0011<?1/00000>G10>G01100..<0000=...-.0000<0=CHC0C0;0/;..90C000;9...=9;/;F00;;F0000.;./.://///..;99E
@M05620:37:000000000-D9766:1:1101:15350:11038 1:N:0:19
AGTGCCAGCTCTCAATCGCACAGGGGACCCAGGGCCTGGCCCCTCCATCCAGAAAACCTATGACCTCACCCGCTACCTGGAGCACCAACTCCGCAGCTTGGCTGGGACCTATGTGAGTATCCAGCGTAGGAATCTGGGAGTTGGGGAGGAGTGAGGAGTTGGGGAAAGACAGTCCTAACCGTGGAGGGTTCTGGTAAATGATGGGGTGAGGAGGGGCTCTTTGGCTCCCACCAGTCCCCCTGTCTGGTCTA
+
BCBCBFFFCFFFGGGGGGGGGGHHGGGGGGHHGGGGGGHHHHGHGGGHHHHHHHHHHGHHHHHHHHHHHHHGGGGGHHHHHHHHHHHHGHHHGGGGGHHHGHHGGGHHGHHHHHHHHHHHHHHHHGGGGGHHHHHHHHHGGHHHGGGGGGGHHHHHHGHHHHGGGGHHHHHHHHHHHHHHGGGGGGGGGGGGGGGGGGGGGGGGGGFFFFFFFFFFFFFFFFFFFFFFFFFFFFFFFFFFFFFFFFFFFFF
@M05620:37:000000000-D9766:1:1101:15586:11043 1:N:0:19
ACCACACCTTCTACAATGAGCTGCGTGTGGCTCCCGAGGAGCACCCCGTGCTGCTGACCGAGGCCCCCCTGAACCCCAAGGCCAACCGCGAGAAGATGAGTGGCCCGCTACCTCTTCTGGTGGCCGCCTCCCTCCTTCCTGGCCTCCCGGAGCTGCGCCCTTTCTCACTGGTTCTCTCTTCTGCCGTTTTCCGTAGGACTCTCTTCTCTGACCTGAGTCTCCTTTGGAACTCTGCAGGTTCTAGATCGGAA
+
DCCDDDDDFFFFGGGGGGGGGGHHGGGEEGHHHGGGGGGGGHHHHGGGDGGGHHGHHHHGGGGGGGGGGGGHFHHGGGGHGGHHHGGGGGGGGGHHHHHHHHGGGHGGGGGHHHHHHHHHHHGHHGGGGDHGHHGHHHHHHHHHHHGGGG-ADGGGGGGGGGGFFFFFFFFFFFFFFFFFFFFFFFDFFFFFFFFFFFFFFFFFFHFFFFFFFFF/BFB0FFFFFFFFFFFFFFFFFFFFFFFFFFFFFFF
@M05620:37:000000000-D9766:1:1101:21048:11043 1:N:0:19
AGTGCCAGCTCTCAATCGCACAGGGGACCCAGGGCCTGGCCCCTCCATCCAGAAAACCTATGACCTCACCCGCTACCTGGAGCACCAACTCCGCAGCTTGGCTGGGACCTATGTGAGTATCCAGCGTAGGAATCTGGGAGTTGGGGAGGAGTGAGGAGTTGGGGAAAGACAGTCCTAACCGTGGAGGGTTCTGGTAAATGATGGGGTGAGGAGGGGCTCTTTGGCTCCCACCAGTCCCCCTGTCTGGTCTA
+
AA3AAFFFBFFFGFGGGGGFEGHGAEGGGGHHGGGGGGHHHHGGGGHGHHHGHHHHHGHHHHHHHHHHHHHGGGGGHHHHGHHHHHHHGGGHGGGGGHHHGHGGEEHHGHHHHHEHHHHHHHHHHGCEGGFHHHHHHHHGGHGHGGGGGGGHHEHGHGGHHHGFGGHHGHHHFHHHHGHHGFGGGGGGEGGGGGGGGGGGGGGGGGFFFFFFFFFFFFFFFFFFFFFFFFFFEFFFFFFF;EFFFFFBFFB
@M05620:37:000000000-D9766:1:1101:10819:11044 1:N:0:19
GAGGCTGCTTTGGAAGAAACTCATAGATTACTGCAACAGTTCCCCCTGGACCTGGAAAAGTTTCTTGCCTGGCTTACAGAAGCTGAAACAACTGCCAATGTGCTACCCGTAAGGAAAGGCTCCTAGAAGACTCCAAGGGAGTAAAAGAGCTGATGAAACAATGGCAAGTAAGTCAGGCATTTCAGCTTTAGCAATCTTGTGGATCCAATTGAACAATTCTCAGCATTTGTACTTGTAACTGACAAGACAGG
+
11AAA1CAFF@F1FGGGB1FBG1G3GHFHHHHHHHHCAHGGHHFGGCGEHHHHEEG1B0GGDGH2H1BGFDGHHFHHFG1FCF11BFDG0>GEB@BGFGHGBH2B1BF/EEEHGBGBGA/10F1GDFH1BFFBB1B1//?//BBBF1<GH11@@GDGDGF/GHHHHHG1<GHH1FDBCFCFHF1FGH1<11<111>1<<=GCF0</00DDHHD<DC00<C0:;;G0:000:G00;:00;009;9;./9;9;
@M05620:37:000000000-D9766:1:1101:21413:11048 1:N:0:19
ACCACACCTTCTACAATGAGCTGCGTGTGGCTCCCGAGGAGCACCCCGTGCTGCTGACCGAGGCCCCCCTGAACCCCAAGGCCAACCGCGAGAAGATGCCCAGGTGAGTGGCCCGCTACCTCTTCTGGTGGCCGCCTCCCTCCTTCCTGGCCTCCCGGAGCTGCGCCCTTTCTCACTGGTTCTCTCTTCTGCCGTTTTCCGTAGGACTCTCTTCTCTGACCTGAGTCTCCTTTGGAACTCTGCAGGTTCTA
+
BBBBBBABFFFFGFGFGGGGGGHHGGDEHCHGHGGEGGGGGHGHHGGGEEEFHGHHHHHGGGGGGGGGGGGHGHGGGGGHGGHHHGGGGGFGGGHHHGGHHHHGHHGHHHGGHHGGGCGHHHHHHHHHHHGHHGGGGGHGHHGHHGGGGGGGGGGGGGAGGGGGGGFFFFFFFFFFFFFFFFFFFFFFFFFFFFFFFFFFFFFFFFFFFFFFFFFFFFFFFFFEFFFFFFFFFFFFFFFFFFFFFFFFFFF
@M05620:37:000000000-D9766:1:1101:17223:11051 1:N:0:19
GAGGCTGCTTTGGAAGAACCTGACAAGCCAGGGACAAAAGATCGGAAGAGCACACGTCTGAACTCCAGTCACTCCGGAGAATCTCGTATGCCGTCTTCTGCTTGAAAAAAAAAAAAAACCCGCTTCGGCCTCTGGGCGTTGTGGCGTCGCGCGGCGCTGGGGCCCGCCCGTCCTCCCCGTGTCGTGTTCTGGTCCATGCAGGGGTGAGGCGTATCTCTTTGTCTCCCACCAGTCCCCCGGTCTGTTCTCTC
+
AAAAA1C1BFDFBGGGCG1FFE0BBGFGG0BGGAF0GEHFFFGGECFAGFGHHHH?GFHFFDGHHFAFDGHHHHHGGFGEHFH2FHFGHBFHG/>GFDHHBGGFB>G1F@EC@/////?/.---<><?-<EC<BF/<=;CC:...-.;--9---;--;-999;=@-@@?->AA?//9A?A-9F--;--////9//://///;----;9------;/9/;B//9/;9B--9-;9///EF---;A//;/9B//
@M05620:37:000000000-D9766:1:1101:14732:11055 1:N:0:19
GAGGCTGCTTTGGAAGAAACTCATAGATTACTGCAACAGTTCCCCCTGGACCTGGAAAAGTTTCTTGCCTGGCTTACAGAAGCTGAAACAACTGCCAATGTGCTACCCGTAAGGAAAGGCTCCTAGAAGACTCCAAGGGAGTAAAAGAGCTGATGAAACAATGGCAAGTAAGTCAGGCATTTCCGCTTTAGCACTCTTGTGGATCCAATTGAACAATTCTCAGCATTTGTACTTGTAACTGACAAACCAGG
+
>3AA3>C>@BB4F45BCG4FGGHHHFGDFGADDA4B4GBFGDD3BAAB2AAFGGEBB32BBAG5DGFABBBFBFG33ABFGHABG33FBB1BFGGFCGGGEFBFBEFBE?E??B3BEFF?3??F?BBF?BFBBB33?/?/A<2?GDBCB?BG<@@2>D2@/222@<FC?????1?FFGE??1<<>?.<F1><1<<<==DDGCFGFH<<0=:C::0C:0<<;00;<0CCFHCG<C0;;000;;/0C/9:9;A
@M05620:37:000000000-D9766:1:1101:7603:11058 1:N:0:19
GAGGCTGCTTTGGAAGAAACTCATAGATTACTGCAACAGTTCCCCCTGGACCTGGAAAAGTTTCTTGCCTGGCTTACAGAAGCTGAAACAACTGCCAATGTGCTACCCGTAAGGAAAGGCTCCTAGAAGACTCCAAGGGAGTAAAAGAGCTGATGAAACAATGGCAAGTAAGTCAGGCATTTCCGCTTTAGCACTCTTGTGGATCCAATTGAACAATTCTCAGCATTTGTACTTGTAACTGACAAGCCAGG
+
BABBBAFBFFFFCFGGGGGCEFGHFHHEEGHHHHHHCFHGGHHFHGGGAGGGHFFFBG2FBGGHDGABGGFHHHGHHFHHHHHFEHHHHFHHCFBGHFHHHHHHHHHHDGGGHFGHHF0/BGFFGHHHHHHFFHFGGGGHGGHHHHGFGHHHHHHGHHHHHFGHHHHGFFHHHHHFFFCFFHFGDD..FFFB1DGHD<<GC<DFGGDGHHHHHHGHBGHHC;;CHHGHGHHHFFGFFGGBFFCFFCFGGGG
@M05620:37:000000000-D9766:1:1101:16078:11079 1:N:0:19
AGTGCCAGCTCTCAATCGCACAGGGGACCCAGGGCCTGGCCCCTCCATCCAGAAAACCTATGACCTCACCCGCTACCTGGAGCACCAACTCCGCAGCTTGGCTGGGACCTATGTGAGTATCCAGCGTAGGAATCTGGGAGTTGGGGAGGAGTGAGGAGTTGGGGAAAGACAGTCCTAACCGTGGAGGGTTCTGGTAAATGATGGGGTGAGGAGGGGCTCTTTGGCTCCCACCAGTCCCCCTGTCTGGTCTA
+
AA>AAFFFBFFFGGGGGFGGFGHHGGGGDEHHGFG?2AGF2GGCEGHHFHHGFHEHHGHGHHEHGHHHHHHGG/EEHHHFHHHGFHHHGFHHGGGCECGHGHHGGGHHGHHHHGFHHGHHHGHHHGGGGGGHHHHGHGHGGHHHGFGGGGFGHHHGGGGFFGGGGGGGHHGHHHFHHFHHGDFGGFGG9AFGGGFGGGGGGGGGGGFFFFFFFFFFFFFFFFFBFEFFFFFFFFFFFFFDFEFFFFFFFFF
@M05620:37:000000000-D9766:1:1101:9993:11080 1:N:0:19
ACCACACCTTCTACAATGAGCTGGTTTGCTCTTCCTTTGGAACTCTGCCGGTTCTAGCTCGGAAGAGCACACGTCTGAACTCCAGTCCCTCCGGAGAATCTCGTATGCCGTCTTCTGCTTTCACCCAACCAACCCCCCACCCTCACACCATTCAGTAATATCAAAAAGAGAGAAAAAACCCGCCAACGAACGACAGAAACACCAAGAGAAGACAGAGAGTTCAAAGCATAGCAAATGTGACAGGCCCAGAA
+
CCCCCCCCFFFFGGGGGGFGGGHFG4FEHHHHBDFHHHHB3BFGHHFFGEFABBG5DDFHGCFGEGBFGH2FEBBBFGHBDGHHBBB3BFH1?/1>/B33BFGF/BFFGEFGHGFHHGHHBFF4D0?/??C?B//?//</////0.11..1=<111111=1100<0.../<..00/.-...-----....--.9--/00//..9..../0/0//////.0000000/0000000000000000......./
@M05620:37:000000000-D9766:1:1101:19888:11081 1:N:0:19
GAGGCTGCTTTGGAAGAAACTCATAGATTACTGCAACAGTTCCCCCTGGACCTGGAAAAGTTTCTTGCCTGGCTTACAGAAGCTGAAACAACTGCCAATGTGCTACCCGTAAGGAAAGGCTCCTAGAAGACTCCAAGGGAGTAAAAGAGCTGATGAAACAATGGCAAGTAAGTCAGGCATTTCCGCTTTAGCACTCTTGTGGATCCAATTGAACAATTCTCAGCATTTGTACTTGTAACTGACAAGCCAGG
+
CCCCCCFCFFFFGGGGGGGGGGBHHFGHHHHHHHHHHCFF5FHHHGGGHGHHHHHHGHFGFGHHHHHHHHHHHHHHHHHHHHHHHHHHHHHHHHHHHHHHHHHHHGHHGEGGHHHHHHHHGHGHGHHHHHHHHHF3FFGHGEFDF3BFGHHG2GGDG2<F/2FGHHGGFHHHHFGHCGHHHHHHGGGGGHHHHHHHHHHHHFHHHGHHHHFHHHHHHHHHHGHHHHHGGCGGHGGFGGGGB:BFGAEAFGG
@M05620:37:000000000-D9766:1:1101:10005:11093 1:N:0:19
ACCACACCTTCTACAATGAGCTGCGGGGCTCTCCCGAGGAGAACCTGCTGGTGCTAGACCGGGCGCGCACACGCCCGAACTCCAGCCACGCCAGGGAACCCAGGATGGTGGCCCCCTACCTCTTATGGTGGCCGCCTCCCTCCTTCCTGGCCTCCCGGCGCTGCGCCCTTTCTCACTGGTTCTCTCTTCTGCCGTTTTCCGTAGGACTCTCTTCTCTGACCTGAGTCTCCTTTGGAACTCTGCAGGTTCTA
+
AAA?AAAAFFFFGGGGEGGFGFH1A00A//BF1GG///A//A01B0001B1F0BG2111B/>/////>///0//?//>B//?FHB0<0?/C//////0.>..>..11.1=.C..---...0::0000/00.:;:@?B?EEFGGGGE/CF/FFG?EGB@-@@@@F<?-@-9/BFFBFFBBFFFFF/FFFBFFFF@FAFFFFFFABFFFFFFFEFFFFFFBFBFF;;FF;FFFFFFFBFFFFFFFFFFFFFFF
@M05620:37:000000000-D9766:1:1101:16510:11094 1:N:0:19
ACCACACCTTCTACAATGAGCTGCGTGTGGCTCCCGAGGAGCACCCCGTGCTGCTGACCGAGGCCCCCCTGAACCCCAAGGCCAACCGCGAGAAGATGCCCAGGTGAGTGGCCCGCTACCTCTTCTGGTGGCCGCCTCCCTCCTTCCTGGCCTCCCGGAGCTGCGCCCTTTCTCACTGGTTCTCTCTTCTGCCGTTTTCCGTAGGACTCTCTTCTCTGACCTGAGTCTCCTTTGGAACTCTGCAGGTTCTA
+
AAABBAAAFFFFGGGFGGGGGGHHGGFGHGFHHGGGDGGEDGGHHGGGEGGFFGHFGHHGFEEFFGGFGGGHGHHGGGGHGGGHHGGCFGGGFGH2FGHHHHHGHHHHHHGGHHGGGGGHHHHHHHGHDGGHHFGGGGHGHHGHHGGGGFGGGGGGGBCFDFBGGGFFFFFFEFFFFFFFFFFFFFFFFFFFFFFFFFFFFFFFDFFFFFFFFFFFFFFFFFFFFFFFFFFFFFEFFFFFFFFFFFFFFFB
@M05620:37:000000000-D9766:1:1101:20888:11106 1:N:0:19
GAGGCTGCTTTGGAAGAAACTCATAGATTACTGCAACAGTTCCCCCTGGACCTGGAAAAGTTTCTTGCCTGGCTTACAGAAGCTGAAACAACTGCCAATGTGCTACCCGTAAGGAAAGGCTCCTAGAAGACTCCAAGGGAGTAAAAGAGCTGATGAAACAATGGCAAGCAAGCCAGGCATTTCCGCTTTAGCACTCTTGCGGATCCAATTGAACAATTCTCAGCATTTGTACTTGTAACTGACAAGCCAGG
+
CBCCCCFCFFFFGGGGGGFGGGHHHHHHHHHHHHHHGHHHHHHHHGGGHHHHHHHHHHHHHHHHHHHHHHHHHHHHHHHHHHHHHHHHHHHHHHHHHHHHHFFH4G?G??>EFB@?3GA?3FF3?4?BDGHFFBBFD/EC/?C3?3DC22BFF2>>GHHHF2<2<2CA/?GF/?FG?F<FFGH<<C.<<00=0<CGDG00-<:-CHBCG0CFCHHGBFG0BC9/FB9CBF0FF0;FFF09CFFFG.CGFFF
@M05620:37:000000000-D9766:1:1101:18288:11109 1:N:0:19
AGTGCCAGCTCTCAATCGCACAGGGGACCCAGGGCCTGGCCCCTCCATCCAGAAAACCTATGACCTCACCCGCTACCTGGAGCACCAACTCCGCAGCTTGGCTGGGACCTATGTGAGTATCCAGCGTAGGAATCTGGGAGTTGGGGAGGAGTGAGGAGTTGGGGAAAGACAGTCCTAACCGTGGAGGGTTCTGGTAAATGATGGGGTGAGGAGGGGCTCTTTGGCTCCCACCAGTCCCCCTGTCTGGTCTA
+
ABBABFF4AFFFGGGGGGGGGGHHGGDEGGDHC2EAFFHHHHGHGGHEHHGHHHHHHGHHHHHHHGHHHHAFGGGGHBHHHHHHHHHHGHHHGGEGGFHHGFHEFGHHGHHHHHHHHHHHHHHHGGCFGGHHHHHHHHHGGHHHGGGGGGGHHHHHGGHHHHGGGGHHHHHHHHHFHHHHGGGGGGGGEGGGGGGGGGGGGGGGGGFFFFFFFFFFFFFFFFFFFFFFFFFFFFFFFFFFFFFFFFFFFFF
@M05620:37:000000000-D9766:1:1101:13869:11109 1:N:0:19
AGTGCCAGCTCTCAATCGCACAGGGGACCCAGGGCCTGGCCCCTCCATCCAGAAAACCTATGACCTCACCCGCTACCTGGAGCACCAACTCCGCAGCTTGGCTGGGACCTATGTGAGTATCCAGCGTAGGAATCTGGGAGTTGGGGAGGAGTGAGGAGTTGGGGAAAGACAGTCCTAACCGTGGAGGGTTCTGGTAAATGATGGGGTGAGGAGGGGCTCTTTGGCTCCCACCAGTCCCCCTGTCTGGTCTA
+
ABABBFFFBFFFGGGGGGGGGGHGGGGGGGHHGGGGGGHHHHGHGGHHHHHHHHHHHGHHHHHHHHHHHHHGGGGGHHHHHHHHHHHHGHHHGGGGGHHHGHHGGGHHGHHHHHHHHHHHHHHHHGGGGGHHHHHHHHHGGHHHGGGGGGGHHHHHHGHHHHGGGGHHHHHHHHHHHGHHGGGGGGGGGGGGGGGGGGGGGGGGGGFFFFFFFFFFFFFFFFFFFFFFFFFFFFFFFFFFFFFFFFFFFFB
@M05620:37:000000000-D9766:1:1101:26853:11114 1:N:0:19
ACCACACCTTCTACAATGAGCTGCGTGTGGCTCCCGAGGAGCACCCCGTGCTGCTGACCGAGGCCCCCCTGAACCCCAAGGCCAACCGCGAGAAGATGCCCAGGTGAGTGGCCCGCTACCTCTTCTGGTGGCCGCCTCCCTCCTTCCTGGCCTCCCGGAGCTGCGCCCTTTCTCACTGGTTCTCTCTTCTGCCGTTTTCCGTAGGACTCTCTTCTCTGACCTGAGTCTCCTTTGGAACTCTGCAGGTTCTA
+
BCCCCCCCFFFFGGGGGGGGGGHHGEEEGGHHHGGGGGGGGHHHHGGGEFGGHHGHHHHGGGGGGGGGGGGHHHHGGGGHGHHHHGGGGGGGGGHHHHHHHHHGGHHGGHGGHH-ADGGHHHHHHFHHHHGHHGGGGGHGHHGHHGGGFGGGGGGGGG;-;AFGGGFFFFFFFFFFFFFFFFFFFFFFFFFFFF9DFFFFFFF..;FFFFFFFF0;BFFFFFFFBFF9::0FFFFFFFFFFFFFFFFFFFF
@M05620:37:000000000-D9766:1:1101:10631:11115 1:N:0:19
AGTGCCAGCTCTCAATCGCACAGGGGACCCAGGGCCTGGCCCCTCCATCCAGAAAACCTATGACCTCACCCGCTACCTGGAGCACCAACTCCGCAGCTTGGCTGGGACCTATGTGAGTATCCAGCGTAGGAATCTGGGAGTTGGGGAGGAGTGAGGAGTTGGGGAAAGACAGTCCTAACCGTGGAGGGTTCTGGTAAATGATGGGGTGAGGAGGGGCTCTTTGGCTCCCACCAGTCCCCCTGTCTGGTCTA
+
AAAAAFFFCFFFGDGGGGGGGGHHGCEEEEFEAEEEFGHHHHGHGGHFHHHHHHHHHFHFDGHHHGHHHHHFE>EEHHBG2FGHHH11?GHHGGGFGHGHGHHGGGHAFHHHHHFHHHHHHHGHHFGGGGHHHHHHHHGGGHHHGGGGGFGHHEHHGGHFGFGGE?GH/GFGHHHHHHHHGGGGBEGGGGGGGGGGGGGGFGGGGGFFFFFFFFFFFFFFFFFF/FFFFFFFFFFFFFFFFFFFFFFFFFB
@M05620:37:000000000-D9766:1:1101:24789:11120 1:N:0:19
ACCACACCTTCTACAATGAGCTGCGTGTGGCTCCCGAGGAGCACCCCGTGCTGCTGACCGAGGCCCCCCTCAACCCCAAGGCCAACCGCGAGAAGATGAGTGGCCCGCTACCTCTTCTGGTGGCCGCCTCCCTCCTTCCTGGCCTCCCGGCGCTGCGCCCTTTCTCACTGGTTCTCTCTTCTGCCGTTTTCCGTAGGACTCTCTTCTCTGCCCTGCGTCTCCTTTGGAACTCTGCAGGTTCTAGATCGGCA
+
ABBBBBABFFFFDGGGFGGGFGHHEEEBF?GGHGGEEFGEGHHHHGEGEEFEHFGHHHHGGGGGEGCGGGDHHHFGGGGGGHHGEGGGGCBDDGHGHHHCGB/??<</>->><G1FHH1FG0.CG?CFD;CEHHGHFHHC0;GHHHGGGG--?AADD=9-@//9BF/BFFFFFFFFFFFFFFFFFDADFFFFDB.ADBFFFFFFF9BFFF/FFFA.;;@AFFBBBFF/9BFFFFFFF?9;BF/:FB/AA-;
@M05620:37:000000000-D9766:1:1101:18276:11123 1:N:0:19
AGTGCCAGCTCTCAATCGCACAGGGGACCCAGGGCCTGGCCCCTCCATCCAGAAAACCTATGACCTCACCCGCTACCTGGAGCACCAACTCCGCAGCTTGGCTGGGACCTATGTGAGTATCCAGCGTAGGAATCTGGGAGTTGGGGAGGAGTGAGGAGTTGGGGAAAGACAGTCCTAACCGTGGAGGGTTCTGGTAAATGATGGGGTGAGGAGGGGCTCTTTGGCTCCCACCAGTCCCCCTGTCTGGTCTA
+
AAAAAFFF?CFFGGFGGFGAE2FGGEFGGGGHGFGEAFGGHDGHGGEHGHHHHBGGHGHHHHGHHHFHHHHEGCEGHFFCGHGGHHFHGFHHGG/EEGHHGHHGGGHHGHHHGHGHHGHHHHHHGGEGGGHHHHHHHHHGGHHHGGEGGGGHHGHHHGHHHHGGGGHFHHHHHHHHHHHHGGGGGGGG99FGGGFGGGGGGGGGGGF?FFFFFFBBBBFFFFFFFFFFFFFDFFFFFFFFBFFFFFFFFB9
@M05620:37:000000000-D9766:1:1101:11803:11141 1:N:0:19
AGTGCCAGCTCTCAATCGCACAGGGGACCCAGGGCCTGGCCCCTCCATCCAGAAAACCTATGACCTCACCCGCTACCTGGAGCACCAACTCCGCAGCTTGGCTGGGACCTATGTGAGTATCCAGCGTAGGAATCTGGGAGTTGGGGAGGAGTGAGGAGTTGGGGAAAGACAGTCCTAACCGTGGAGGGTTCTGGTAAATGATGGGGTGAGGAGGGGCTCTTTGGCTCCCACCAGTCCCCCTGTCTGGTCTA
+
AAABAFFFAFFFGGFGGGGGGGHGGGGGGGFHFGGGGGHHHHGHGGFFHHHGHFHFGGHGHHHHHHHHHHHGGEGGHHHHGHHHHHHGGHHHGGGGGHHHGGHGGGHHGHHHHHHHHHHHHHGHHGGGGGHHHHHHHHHGGHHGGGGGGGGHHHHHHGHHHHGGGGHHHHHHHHHHHHHHGGGGGGGGGGGGGGGGGGGGGGGGGGFFFFFFFFFFFFFFFFFFFFFFFFFFFFFFFFFFFFBFFFFFFF/
@M05620:37:000000000-D9766:1:1101:17821:11145 1:N:0:19
AGTGCCAGCTCTCAATCGCACAGGGGACCCAGGGCCTGGCCCCTCCATCCAGAAAACCTATGACCTCACCCGCTACCTGGAGCACCAACTCCGCAGCTTGGCTGGGACCTATGTGAGTATCCAGCGTAGGAATCTGGGAGTTGGGGAGGAGTGAGGAGTTGGGGAAAGACAGTCCTAACCGTGGAGGGTTCTGGTAAATGATGGGGTGAGGAGGGGCTCTTTGGCTCCCACCAGTCCCCCTGTCTGGTCTA
+
AB>AAFFFBFFFGGGGGGGCGGHGGFGGGGHHAEGGGFHHHHGHGGHGHHGHHGHHGGHHFFHHHHHHHHHGGEFGHGHH?FHHHHGEGHHFEGFGGHHHGHHGGGHHGHHHHHHHHHHHHHHHHGGGGGHHHHHHHHFGGHHHGGGGGGGHHHHGGGHHHHGGGGHHHHHHHHHHHHHHGGGGFGGGEGGGGGFGGGGGGGGGGGFFFFFFFFFFFFFFFFFFFFFFFFFFFFFFFFFFFFFFFFFFFFF
@M05620:37:000000000-D9766:1:1101:16903:11158 1:N:0:19
ACCACACCTTCTACAATGAGCTGCGTGTGGCTCCCGAGGAGCACCCCGTGCTGCTGACCGAGGCCCCCCTGAACCCCAAGGCCAACCGCGAGAAGATGCCCAGGTGAGTGGCCCGCTACCTCTTCTGGTGGCCGCCTCCCTCCTTCCTGGCCTCCCGGAGCTGCGCCCTTTCTCACTGGTTCTCTCTTCTGCCGTTTTCCGTAGGACTCTCTTCTCTGACCTGAGTCTCCTTTGGAACTCTGCAGGTTCTA
+
CCCCCCCCFFFFGGGGGGGGGGHHGEEEGEHHHGGGGGGGGHHHHGEGEFGGHGGHHHHGGGGGGGGGGGGHFHHGGGFHGHHHHGGGGGGGGGFHGHHGHHHGHHHHHHGGHHGGGGGHHHHHHHHHHHGHHGGGGGHGHHGHHGGGGGGGGGGGGG-BGGGGGGFFFFFFFFFFFFFFFFFFFFFFFFFFFFFFFFFFFFFFFFFFFFFFFFFFFFFFFFFFFFFFFFFFFFFFFFFFFFFFFFFFFFF
@M05620:37:000000000-D9766:1:1101:12386:11163 1:N:0:19
ACCACACCTTCTACAATGAGCTGCGTGTGGCTCCCGAGGAGCACCCCGTGCTGCTGACCGAGGCCCCCCTGAACCCCAAGGCCAACCGCGAGGTGAGTGGCCCGCTACCTCTTCTGGTGGCCGCCTCCCTCCTTCCTGGCCTCCCGGAGCTGCGCCCTTTCTCACTGGTTCTCTCTTCTGCCGTTTTCCGTAGGACTCTCTTCTCTGACCTGAGTCTCCTTTGGAACTCTGCAGGTTCTAGATCGGAAGAG
+
CCCCCCCCFFFFGGGGGGGGGGHHGGGGHGHHHGGGGGGGGHHHHGGGGGGGHHHHHHHGGGGGGG/EFGGHHHHGGGGHGHHHHGGGGGGGG?FGHGHFGHHGGGGGHHHHHHHHHHHGHHGGGGGHGHHGHGHHHHFHHHHGGGGGGGGGGGGGGGGGGFFFFFFFFFFFFFFFFFFFFFFFFFFFFFFFFFFFFFFFFFFFFFFFFFFFFFFFFFFFFFFFFFFFFFFFFFFFFFFFFFFFFFFFAF9
@M05620:37:000000000-D9766:1:1101:18138:11166 1:N:0:19
ACACACCTTCTACAATGAGCTGCGTGTGGCTCCCGAGGCGCACCCCGTGCTGCTGACCGAGGCCCCCCTGAACCCCAAGGCCAACCGCGAGAAGATGCGTGGCCCGCTACCTCTTCTGGTGGCCGCCTCCCTCCTTCCTGGCCTCCCGGAGCTGCGCCCTTTCTCACTGGTTCTCTCTTCTGCCGTTTTCCGTAGGACTCTCTTCTCTGACCTGCGTCTCCTTTGGCACTCTGCAGGTTCTAGATCGGAAG
+
AB?AABAFFFBDDEGGGBBFBF4AAEEFEDAGDFE2AA20AAEEGGAE1EGDF3BFFHCGGGCGGEEG/?BEGGFGGGGFFFHHFGC/</>>/<FFF1>??@CF<AD-<@GHFHFHHEGD/.:G@CCG.CAFBDGGGGBF/AF0AEGFGGG@FFBBBFBBFEFEFFFEFFBBFFFFFFFFFB/BB9DEEBFFFFFFFFFFFBFFBBFFF/;FFB.;;@ABBFFFFB//BFFFF:B9A9/:BBFFFBA.9;9
@M05620:37:000000000-D9766:1:1101:3748:11166 1:N:0:19
GAGGCTGCTTTGGAAGAAACTCATAGATTACTGCAACAGTTCCCCCTGGACCTGGAGAAGTTTCTTGCCTGGCTTACAGAAGCTGAAACAACTGCCTACAGGCTGCTACCCGTAAGGAAAGGCTCCTAGAAGACTCCAAGGGAGTAAAAGAGCTGATGAAACAATGGCAAGTAAGTCATGCATTTCCGCTTTAGCACTCTTGTGGATACAATTGAACAATTCTCATCATTTGTACTTGTAACTGACAAGCC
+
A?AA>AFBFFFFG4BBBGGGGGGHHFGGFFFGFGBEFHFGHDDFEFEFA2BFGHEH231BGHHHHHHBBB3BBGHBBBBDGHBGHB3GBGGHHHHHBB23B?1G??GFHHH1E>EBC3?3BCF3BFFBBFG3?BG3F?CGEGFF<B3DGB<@<<@DG@FHFGHEF1F?<FC?<DG@DD1=><=>1=>AA?DFB=GHH</<G0=G?D=0<:C:<;GGFHHHG00<C0<0<C0:0;CFGGBFBFF9;;FGFEG
@M05620:37:000000000-D9766:1:1101:19729:11167 1:N:0:19
GAGGCTGCTTTGGAAGAAACTCATAGACTACTGCAAAAGTTCCCCCTGGACCTGGAAAAGTTTCTTGCCTGGCTTACAGAAGCTGAAACACCTGCCTACAGGTTGCTACCCGTAAGGAAAGGCTCCTAGAAGACTCCAAGGGAGTAAAAGAGCTGATCAAACAATGGCAAGTAAGTCAGGCATTTCCGCTTTATCACTCTTGTGGATCCAATTGAACAATTCTCAGCATTTGTACTTGTAACTGACAAGCC
+
BBBBBBFAFFFFGGGGGBGFGBGDGF545B45F5FG5BFGF5F3A2A222FG2A223B233A5AA5A53531B2A3FG3BG3BGFB3G3?FFCGHCGH?3@33@2B3@EFC11EEF??FGGCE3F/GH4BD3B3BEBFG1F/G//BBGHBCFCD1@@1>FG<@CFFF0GGF??GH@@11CFGHG1<1>A.<EF0=0=0=FH0D0.<C0GHGB0:::CF;::CCGFC/CG0;B;CFFG0CFC;F0CF:B;AE
@M05620:37:000000000-D9766:1:1101:15946:11180 1:N:0:19
ACCACACCTTCTACAATGAGCTGCGTGTGGCTCCCGAGGAGCACCCCGTGCTGCTGACCGAGGCCCCCCTGAACCCCAAGGCCAACCGCGAGGTGAGTGGCCCGCTACCTCTTCTGGTGGCCGCCTCCCTCCTTCCTGTCCTCCCGGCGCTGCGCCCTTTCTCCCTGGTTCTCTCTTCTGCCGTTTTCCGTAGGACTCTCTTCTCTGACCTGAGTCTCCTTTGGACCTCTGCAGGTTCTAGCTCGGAAGAG
+
DDDDDDDDFFFFGGGGGGGGGGHHGGGEGGHHHGGGGGGGGHHHHGGGGGGGHHGHHHHGGGGGGGGGGGGHFHHGGGGHGHHHHGGGGGGGC/?FG?DAFHGG@C@DHHHH1FDF1G0A..AC?DGHGFHDFFGF0<0<CCGHGD---<9BGGGFCFFBFFF0<FBE<BFFBFFFFFFFFFFADFAFFFF.9.0<BFFFFBB0:0<BFFFF//:<FFFFFFF:<0/BBBF0BFAFFFFBF0<FF-.<B:A
@M05620:37:000000000-D9766:1:1101:6105:11182 1:N:0:19
GAGGCTGCTTTGGAAGAAACTCATAGATTACTGCAACAGTTCCCCCTGGACCTGGACAAGTTTCTTGCCTGGCTTAAAGAAGCTGAAACAACTGCTGCTAACCTTAAGGAAAGGCTCCTAGAAGACTCCAAGGTAGTAAAAGAGCTGATGAAACAATGGCAAGTAAGTCAGGCAGTTCCGCTTTAGCACTCTTGTGGATACAATTGCACAATTCTCACCATTTGTACTGTGAACTTTCAAGCAAGGGACAA
+
>3>A>>CBB@B4G4BBBGBFFGGHHCHHHHAADB4BBGADGB5ABAAAAFBBFFEH231BDGHDFGGB353BBBF355DFGG3BF33F3B1GHH3@3BF44BBB@BB43BBEB1F@1?F3FD?3CG?BGGG3?34BB4?4DEAFG3B?2333??2/BBBB2@/2@2F2>>>22//<1?</?///<=11>10=F1=1.>1=<=0000=0<</000<=00.<0;;;:;;<0:::;C0;00:0;;;//9.;9..
@M05620:37:000000000-D9766:1:1101:16416:11184 1:N:0:19
GAGGCTGCTTTGGAAGAAACTCATAGATTACTGCAACAGTTCCCCCTGGACCTGGAAAAGTTTCTTGCCTGGCTTACAGAAGCTGAAACAACTGATGCTACCCGTAAGGAAAGGCTCCTAGAAGACTCCAAGGGAGTAAAAGAGCTGATGAAACAATGGCAAGTAAGTCAGGCATTTCCGCTTTAGCACTCTTGTGGATCCAATTGAACAATTCTCAGCATTTGTACTTGTAACTGACAAGCCAGGGACAA
+
AAAABBFBFFFFGGGGFGGFGGFEFGGHHHHHHHFFHFGFFHHHHGFG2BFGHGFGH3AFFHHHFHFHHHHHHHEGHHHGGHHHFHHFHGHGHGHHHHFHHHHGGGGHHHHHHGHHHGHHGGHHHHHHHHHHGGHGEFGD3GCGHHHFHHHHHHHFHHHHHBFHGHHGHHHHHHGHHHHGGGGGHHHGGHHHHHHHGHHHHGFHGHHHHHHGHHHHHHHHHHHHHHHHHHHHHHFGGFGGGGGGGGGGGGG
@M05620:37:000000000-D9766:1:1101:6087:11193 1:N:0:19
GAGGCTGCTTTGGAAGAAACTCATAGATTACTGCAACAGTTCCCCCTGGACCTGGAAAAGTTTCTTGCCTGGCTTACAGAAGCTGAAACAACTGATGCTACCCGTAAGGAAAGGCTCCTAGAAGACTCCCAGGGAGTAAAAGAGCTGATGAAACAATGGCAAGTAAGTCAGGCATTTCCGCTTTAGCACTCTTGTGGATCCAATTGAACAATTCTCAGCATTTGTACTTGTAACTGACAAGCCAGGGACAA
+
BBBBBBFAFFFFFGGGFGFGGGHHHGHGHFHHHHHGEGHHHHHHHGGGHGGHHHHBFFHFBDHHHDFHHHHHHFHHHHHFHHHHHHDGGFHFFGFFHHGBFGGFFGGHHHHGFGGGHGHHHGHHHHGHH/BGGGGGGGFHEHGHHHHFFHHHFHHEHHHHH2FHHH1@GDHHHHHHHHHGGGDGHHHHHFHHHHHHGGFHHHHHGHDGHFHHHHFHHGHHHHHGHGHFHFGCHGGGGFFGFGGGGFAAEFG
@M05620:37:000000000-D9766:1:1101:28101:11208 1:N:0:19
ACCACACCTTCTACAATGAGCTGCGTGTGGCTCCCGAGGAGCACCCCGTGCTGCTGACCGAGGCCCCCCTGAACCCCAAGGCCAACCGCGCGAAGATGCCCAGGTGAGTGGCCCGCTACCTCTTCTGGTGGCCGCCTCCCTCCTTCCTGGCCTCCCGGAGCTGCGCCCTTTCTCACTGGTTCTCTCTTCTGCCGTTTTCCGTAGGACTCTCTTCTCTGACCTGAGTCACCTTTGGAACTCTGCAGGTTCTA
+
AAABB@BAFFFFGGGGGG5FGGHHGGEEHGGHGFFEEEG2EHHHHGGGFFGGHHHHGHHEEGGGGGGGGGGGFHHGGGGHFHHHHGGGGG/BDGGGHHHFHHGF<<F?G<.FGHGFDC@GHBFGHHBDG/CGGGGGGGHGGGGGGGGGGEGGGGGGG-9BBFFFFFFFFFFFFFFFFFB99FFFFFFF/BFFFF.AFFFFFFFFBBFFFF/FFFF/BBFFFFFFFFF/9BFFFFBBBFFFFFFFF?9BFFF
@M05620:37:000000000-D9766:1:1101:12081:11220 1:N:0:19
AGTGCCAGCTCTCAATCGCACAGGGGACCCAGGGCCTGGCCCCTCCATCCAGAAAACCTATGACCTCACCCGCTACCTGGAGCACCAACTCCGCAGCTTGGCTGGGACCTATGTGAGTATCCAGCGTAGGAATCTGGGAGTTGGGGAGGAGTGAGGAGTTGGGGAAAGACAGTCCTAACCGTGGAGGGTTCTGGTAAATGATGGGGTGAGGAGGGGCTCTTTGGCTCCCACCAGTCCCCCTGTCTGGTCTA
+
AB>ABFFFBFFFGDGGGFGFGFHHGGGGGGHHGGGGGGHHHHGHGGHHHGHHHFHHHGHHHHHHHGHHHHHGGEEGHHHHHHHHHHGHGHHHEGGGFHFGEHHGGGHHGHHGHHHHGHHHHHHHHGFGGGHHHHHHHHFGGHFFGGGGGGGGHFGFHGGHHHGGGGHHGHHHHHGFHHHHGFGGGGGGAFGGGGGFFFFGGGGGGGADFFFFFFFFFFFFFFFFFFFFFFFFFFFFFFFFFFFFFFFFFFB
@M05620:37:000000000-D9766:1:1101:12353:11234 1:N:0:19
GAGGCTGCTTTGGAAGAAACTCATAGATTACTGCAACAGTTCCCCCTGGACCTGGAAAAGTTTCTTGCCTGGCTTACAGAAGCTGAAACAACTGCCAATGTCCGATACGACCGGTAAGGAAAGGCCCCTAAAAGAGTAAAAGGGAGGAAAAGAGATTATCAAACAATGGCAAGATTGCCAGGCAAGCCCGCTTTAGCATTCTATTGAACCAAACTGAACAATTCTAAGCATAACTGCTAGTAACTGACAAA
+
B?ABBAFA@FFFGFGGGGGGGGHHHHHFFFGHGFGFBGHFFHGEGGGGACGGHHEG3B2GGHHHFHFBFFDGHHHHHDFGHHHHGHGGGFFHHG333@F3B44?11>/1?1/>>//?3B?3G0F///>/?222B?2@22@FG/C///?00<0?0011111><11>F111<<1./0000<00.......;-:DG.0:0<00;000;C0;0.....:0C0FF/FC0;0;0/0;00/;00///;;B///9/;B.
@M05620:37:000000000-D9766:1:1101:22380:11235 1:N:0:19
GAGGCTGCTTTGGAAGAAACTCATAGATTACTGCAACAGTTCCCCCTGGACCTGGAAAAGTTTCTTGCCTGGCTTACAGAAGCTGAAACAACTGCCAATGTGCTACCCGTAAGGAAAGGCTCCTAGAAGACTCCAAGGGAGTAAAAGAGCTGATGAAACAATGGCAAGTAAGTCAGGCATTTCCGCTTTAGCACTCTTGTGGATCCAATTGAACAATTCTCAGCATTTGTACTTGTAACTGACAAGCCAGG
+
ABCCABFCFFFFGFFGGGGGGGHHHHHHHHHGHHCHHHHHHGGHHGGGHHGHHHGHGDFHFHHHHHHHHHHGHHHFHHFGHHGHHFFHGHHHHHHHHHHHHFHHGHHHG?E>BFGHFFF/BGGHD4FHGHHHHHEHHF?GC??GHHFFGFHHF>>FGHFGGDGFF2FC??FD@1==CFCGGFD1<EDEF==1<GCG<GHHEGHFGH0<DGGH0CCG0;<C;:0;G;CGHHCG<0C;CFBFGFFGFAEGFFE
@M05620:37:000000000-D9766:1:1101:20101:11236 1:N:0:19
GAGGCTGCTTTGGACGAACCTCATAGATTACTGCAACAGTTCCCCCTTGACCTGGACAATTTTCTTGCCTGGCTTACAGAAGCTGAAACACCTGCTGCTACCCTTACGGAAAGGCTCCTAGAAGACTCCAACGGAGTAAAAGAGCTGATGAAACAATGGCAAGTAAGTCAGGCATTTCCGCTTTAGCACTCTTGTCGATCCAATTGAACAATTCTCAGCATTTTTACTTGTAACTGACAAGCCAGTGACAA
+
A?AA>AF3BBB4GBBAEEAEGGHHHG5DDEBBG53BBGFGFDDBGGEBAABFGGAB1313DBFGGGFBBAAFFHHBBBEFHFGGGFFHFEBFHG1B3BF43BB33B3?1??>00/3B?33?G3BBB?BGGF3?/<//???DFF@22@2@222>@CC1110<1/??F1?FG10<<1>1>=.>>>CG000<<<=D<=0..::.CGGG00000C00;0<;0:000;00;9;;C0;0CB00;9B99.;.90;;00
@M05620:37:000000000-D9766:1:1101:16566:11279 1:N:0:19
AGTGCCAGCTCTCAATCGCACAGGGGACCCAGGGCCTGGCCCCTCCATCCAGAAAACCTATGACCTCACCCGCTACCTGGAGCACCAACTCCGCAGCTTGGCTGGGACCTATGTGAGTATCCAGCGTAGGAATCTGGGAGTTGGGGAGGAGTGAGGAGTTGGGGAAAGACAGTCCTAACCGTGGAGGGTTCTGGTAAATGATGGGGTGAGGAGGGGCTCTTTGGCTCCCACCAGTCCCCCTGTCTGGTCTA
+
ABABBFFFCFFFGEGGGGGFFGHEG2FEFGGH2EEEGGHHHHGHGGEHHGHHHHH2FEHHHHHHHFGHHHHGG>>EHHFH2GHFHHAEFHHHGGGCGHFHGHHGGGFHGHFHHHHEHHHHHHHHHGGDGGFHHHHHHHFGGHHHGGGCCEGHHHHHCGHGHGGGGFEHCG/CGHHHGFHHGGGGGGGGGGGGGGGGGGGGGGGGGGFFEFFFFFFFFFFFFFFFFFFFFFFFFFFFFFFFFFFFFFFFFFF
@M05620:37:000000000-D9766:1:1101:17928:11281 1:N:0:19
GCGGCTGCTTTGGAAGCAACTCATAGATTCCTGCCCCAGTTCCCCCTGTACCTGGAACCGTTTCTTGCCTGGCTTCCAGAAGCTGAAACAACTGCCCATGTGCTACCCGTAAGGCAAGGCTCCTAGAAGACTCCACGGGAGTCCCAGAGCTGCTGCAACAATGGCAAGTAAGTCAGGCATTTCCGCTTTAGCACTCTTGTGGATCCAATTGAACCATTCTCAGCATTTGTACTTGTAACTGACAAGCCAGG
+
>>1>AAA>FF@BFFG1ABBFFG1DDAGGGFGHHHHGF0BBDFGHHG/B1DF2FFAGG1AABEGG2DABGHHHHGG0FHH@GHHBB1BGH0>BBBFG/1BFGHGH2BGHGGGCHH0GFFEGHHGHBG1GH1FGHH1<CGC/>E0111@/?GHH1FH1F1GH/FHHHHHGH1GHHHHGFHHHHHHHGGGGGBHHHHHHHHHHHGHHHHHGHHHGFFA.;FGGGBFGGGGGGGGGGGGGGGGGG0CFFGGGGGF
@M05620:37:000000000-D9766:1:1101:8894:11282 1:N:0:19
ACCACACCTTCTACAATGAGCTGCGTGTGGCTCCCGCGGAGCCCCCCGTGCTTCTGACCGATGCCCCCCTGACCCCCAAGGCCAACCGCGAGAAGTTGTACCCGTTAGGTACCCCCCCTCTCAGCCTCCCAGGGCGTCACCGCGTTCCTGACCCCCTGACCCGTAACTCCTGCCTTTCCGCTTTAGCTCTCTTGTTGTTCCAATTGATCCCTTCTCCTCATTTGTGCTTGTTACTGACACGCCCGGGTCCA
+
>AAAA>AAFFFFGGG4FGFCGGHBEEFF4BBG3FGG2EEA0A1FFGEGEEE?3BFFFGHG//1?B?FEGGFB3BFEGB/?//???FG?CCG</?0111<1>F<>E0<<>>1100.----;//;0//;/../0...-99.;0.;--9.9/B///9.@-E.;B.9.-9./;///9.//9//A.:.9B///99////:/..9;F////////;.:;./99/.//;;/;./:9/9///99////.-;--@B.9.:
@M05620:37:000000000-D9766:1:1101:16583:11285 1:N:0:19
AGTGCCAGCTCTCAATCGCACAGGGGACCCAGGGCCTGGCCCCTCCATCCAGAAAACCTATGACCTCACCCGCTACCTGGAGCACCAACTCCGCAGCTTGGCTGGGACCTATGTGAGTATCCAGCGTAGGAATCTGGGAGTTGGGGAGGAGTGAGGAGTTGGGGAAAGACAGTCCTAACCGTGGAGGGTTCTGGTAAATGATGGGGTGAGGAGGGGCTCTTTGGCTCCCACCAGTCCCCCTGTCTGGTCTA
+
BBCCCFFFCFFFGGGGGGGGGGHHGGGGGGHHGGGGGGHHHHGHGGHHHHHHHHHHHGHGHHGHHHHHHHHGGGGGHHHHHHHHHHHHGHHHGGGGGHHHGHHGGGHHGHHHHHHHHHHHHHHHHGGGGGHHHHHHHHHGGHHHGGGGGGGHHHHHHGHHHHGGGGHHHHHHHHHHHHHHGGGGGGGGEFGGGGGGGGGGGGGGGGFFFFFFFFFFFFFFFFFFFFFFFFFFFFFFFFFFFFFFFFFFFFF
@M05620:37:000000000-D9766:1:1101:9267:11286 1:N:0:19
GAGGCTGCTTTGGAAGAAACTCATAGATTACTGCAACAGTTCCCCCTGGACCTGGAAAAGTTTCTTGCCTGGCTTACAGAAGCTGAAACAACTGCCAATGTGCTACCCGTAAGGAAAGGCTCCTAGAAGACTCCAAGGGAGTAAAAGAGCTGATGAAACAATGGCAAGTAAGTCAGGCATTTCCGCTTTAGCACTCTTGTGGATCCAATTGAACAATTCTCAGCATTTGTACTTGTAACTGACAAGCCAGG
+
AABCCCFCFFFFGGGGGGGGGGHHHHHHHHGFHHHHHHHHHHHHHGGGHHGHHHHGHHHHGGHHHHHGHGHHHHGGHHHHHHHHHHHHHHHHGHGHHGHHHGHHHHHGF1EGHH3GHHGGFFGHHHH333BGHHFHGGCFFDGHHHFFHHHHGHGGHHHHFDDHFHCEHH11@@DHHHHGGHHHGD?AFHHEHHFFGH0DHFBCGGHHHBCFGHHGHFGGHGHHGHHHHHHFHBFGGFG9B0BGG:EFGGG
@M05620:37:000000000-D9766:1:1101:19987:11290 1:N:0:19
ACCACACCTTCTACAATGAGCTGCGTGTGGCTCCCGAGGAGCACCCCGTGCTGCTGACCGAGGCCCCCCTGAACCCCAAGGCCAACCGCGAGGTGAGTGGCCCGCTACCTCTTCTGGTGGCCGCCTCCCTCCTTCCTGGCCTCCCGGAGCTGCGCCCTTTCTCACTGGTTCTCTCTTCTGCCGTTTTCCGTAGGACTCTCTTCTCTGACCTGAGTCTCCTTTGGAACTCTGCAGGTTCTAGATCGGAAGAG
+
DCCCDDCDFFFFGGGGGGGGGGHHGGGFHGHHHGGGGGGGGHHHHGGGGGGGHHHHHHHGGGGGGGGGGGGHHHHGGGGHGHHHHGGGGGGGG?FHH2GGGHHG@DGGHHHHHHHHHHHGHHGGGGGHGHHGHHHHHHHHHHHGGGGAGGGGGGGGGGGGGFFFFFFFFFFFFFFFHHHHHFFFFFFFFFFFFFFFFFFFFFFFFFFFFFFFFFFFFFFFFFFFFFFFFFFFFFFBFFFFFFFFFF..AFF
@M05620:37:000000000-D9766:1:1101:13074:11290 1:N:0:19
AGTGCCAGCTCTCAATCGCACAGGGGACCCAGGGCCTGGCCCCTCCATCCAGAAAACCTATGACCTCACCCGCTACCTGGAGCACCAACTCCGCAGCTTGGCTGGGACCTATGTGAGTATCCAGCGTAGGAATCTGGGAGTTGGGGAGGAGTGAGGAGTTGGGGAAAGACAGTCCTAACCGTGGAGGGTTCTGGTAAATGATGGGGTGAGGAGGGGCTCTTTGGCTCCCACCAGTCCCCCTGTCTGGTCTA
+
AABAAFFFBFFFGFGGGGGGGFHHGEGGGGHHGGGGGGHHHHGHGGGHHHHHHGHHHGHGHHHHHHHHHHHGGGGGHGGGHHGGHHCHGHHHGGCGGGHHGHHGGGHHGHHHHHHHHHHHHHHHHGEGGGHHHHHHHHGGEHHHGGGGGGGHHHHHHGHHHHGGGGHHHHHHHHHHHHHHGAFGGGGGCFGGGGFGGGGGGGGGGGFFFFFFFFFFFFFFFFFFFFFFFFFFFFFFFFFFFFFFFFFFFF/
@M05620:37:000000000-D9766:1:1101:5411:11293 1:N:0:19
GAGGCTGCTTTGGAAGAAACTCATAGATTACTGCAACAGTTCCCCCTGGACCTGGACAAGTTTCTTGCCTGGCTTACAGAAGCTGAAACAACTGCCAATGTGCTACCCGTAAGGAAAGGCTCCTAGAAGACTCCAAGGGAGTAAAAGAGCTGATGAAACAATGGCAAGTCAGTCAGGCATTTCCGCTTTAGCACTCTTGTGGATCCAATTGAACAATTCTCAGCATTTGTACTTGTCCCTGACAAGCCAGG
+
AAAABAFBFFFFGGGGEFGGGGGHFGGGGGHHHHHGCHHHHHHGHGGGFFHHHHFH2FCHHHHHFHFHHGEFHHGGHBFGGHHHFHHHHFFHHFHHHHHHHHHHHHHHEGGGHHHHHHHHHFGHHHGHHFHHHHHHHGEHGGHGGHHGHHHHHFHFHHHHHEHHHHHG<1@GGHHHGHEFHHFHDGGEGFFHDDHH==DGGAGBGGD<<GHHCGFCCCHH:;:GBHHHFHHH;;0;00;:0;F00CEEFFG
@M05620:37:000000000-D9766:1:1101:16354:11296 1:N:0:19
ACCACACCTTCTACAATGAGCTGCGTGTGGCTCCCGAGGAGCACCCCGTGCTGCTGACCGAGGCCCCCCTGAACCCCAAGGCCAACCGCGAGGTGAGTGGCCCGCTACCTCTTCTGGAGGTCGCCTCCCTCCCTCCTGGCTCCCCGGAGCTGCGCCCTTTCTCACTGGTTCTCTCTTCTGCCGTTCTCCGTAGGACTCTCTTCTCTGACCTGAGTCTCCTTTGGAACTCTGCAGGTTCTAGATCGGAAGAG
+
CDCCCBCCFFFFGGGGGGGGGGHHGGGGHGHHHGGGGGGGGHHHHGGGGGGGHHHHHHHGCGGGGGGGGGGHHHHGGGGHGHHHHGGGGG<D@/FF02>/F0/>A/A-01<1<F11110..<<-CFACC/:E.:CFH0/;/0=:.---;A.00-;E9-::BFFBB:0/;B0000:0;:000B9.;/;:FD:A.A00FB0;:FF00B00B/0://;FFBB00;B;00BBF0B00BF.:FFF0:0:AD?....
@M05620:37:000000000-D9766:1:1101:24969:11299 1:N:0:19
ACCACACCTTCTACAATGAGCTGCGTGTGGCTCCCGAGGAGCACCCCGTGCTGCTGACCGAGGCCCCCCTGAACCCCAAGGCCAACCGCGAGAAGATGAGTGGACCGCTCACTCTTCTGGTCGGCGACTCCCTCCTTCCTGGGCTCCCGGCGCTGCGCCCTTTCTCGCTGGTTGCCCCTTCTGACTTTTTCTGTCGGCCTCTGTTTTCTGTACAACGCTCCTCTTGGACCTCAGTAGGTTTTGGAACGCAG
+
>>>AA1AAFFC13FGD3BAB1A11ABEEG0FGFF00AAE/EHHHHGEEEABAGFBFH00AEEGGAE>EGGGGHHE>EGGEEGH<<?EEC//<<CGFGHHCGHG11?<A//.111111>FG11--<-AC-.=CGF./0:/00/../;;E.A@--A--9@-@-F/BB/---9-//--9/-;A-F/BB//9//B/;:BF----;//;:/9//;/////99----9-;/;BFFFF//;//;////;--9/B----
@M05620:37:000000000-D9766:1:1101:12157:11300 1:N:0:19
ACCACACCTTCTACAATGAGCTGCGTGTGGCTCCCGAGGAGCACCCCGTGCTGCTGACCGAGGCCCCCCTGAACCCCAAGGCCAACCGCGAGAAGATGAGTGGCCCGCTACCTCTTCTGGTGGCCGCCTCCCTCCTTCCTGGCCTCCCGGAGCTGCGCCCTTTCTCACTGGTTCTCTCTTCTGCCGTTTTCCGTAGGACTCTCTTCTCTGACCTGAGTCTCCTTTGGAACTCTGCAGGTTCTAGATCGGAA
+
BBBBBBBBFFFFGGGGFGGFGGHGGEEGHDGHHGGGCGGGEHHHHGGGEGGGHHHHHHHGGGGGGGGGGGGHHHHGGGFHGHHHHGGGGGGGGGHFHHFHHHGGHH?GGGGHFHGHHHGFGHGGGGGGGGHGHHGHHHGHFCGHHHGGGAGGGGGGFGGGCFFFFBFFFFFFFFFFFFFFFFFFFF.AFFFFBFFDFFFFFBB/FFFFFFFFFFFFB9FBFFFFB9BBFFFFFFFBFF.BFFFFFFFE?.:
@M05620:37:000000000-D9766:1:1101:23584:11306 1:N:0:19
ACCACACCTTCTACAATGCGCTGCGTGTGGCTCCCGAGGAGCACCCCTTGCTGCTGACCGAGGCCCCCCTGAACCCCAAGGCCAACCGCGCGAAGATGAGTGGCCCGCTACCTCTTCTGGTGGCCGCCTCCCTCCTTCCTGGCCTCCCGGAGCTGCGCCCTTTCTCACTGGTTCTCTCTTCTGCCGTTTTCCGTAGGACTCTCTTCTCTGACCTGAGTCTCCTTTGGAACTCTGCAGGTTCTAGATCGGAA
+
CCCCCCCCFFFFGGGGGGBEEEGGGGGFHGGFFGGGGGG0EGEHHGG11BGHHHHHHHH0EEFGGGGGGGGGHHHGGGGHGHHHHGGDCG@CGGGFFFHHGGGFHHFGGGGHHHHHHHHHGGAHHGGGG:CEFHGFHGGGGGGGGGGGGG-9AFFFG9.:;BFFFFFFFFFFFFFFFFFFFFFFFFADFFFFDB?DDFFFFFFFF/:BFF/FFFFFFFF/FFFFFBF/:BFFFFFFB.:BFF/:BF/ADFE
@M05620:37:000000000-D9766:1:1101:16758:11309 1:N:0:19
ACCACACCTTCTACAATGAGCTGCGTGTGGCTCCCGAGGAGCACCCCGTGCTGCTGACCGAGGCCCCCCTGAACCCCAAGGCCAACCGCGAGGTGAGTGGCCCGCTACCTCTTCTGGTGGCCGCCTCCCTCCTTCCTGGCCTCCCGGAGCTGCGCCCTTTCTCCCTGGTTCTCTCTTCTGCCGTTTTCCGTAGGACTCTCTTCTCTGACCTGAGTCTCCTTTGGAACTCTGCAGGTTCTAGATCGGAAGAG
+
CCCBCCCCFFFFGGGGGGGGGGHHGEGFHGHHHGGGGGGGGHHHHGGGEEGGHHHHHHHGGGGGGGGGGGGHHHHGGGGHGHHHHGGGGGGGG/?FGGHGGHHGCDGGHHHHHHHHHHHGHHGGGGFHGHHGHHHHHHHHHHHGGGG?FGGGGGGGGGGGGFF0BFFFFFFFFFFFFFFFFFFFFFFFFFFEFFFFFFFFFFFFFFFFFFFFFFFFFFFFFFFFF0BFFFFFFFFFBFFBF0FFFF9.AFA
@M05620:37:000000000-D9766:1:1101:15828:11315 1:N:0:19
GAGGCTGCTTTGGAAGAAACTCATAGATTACTGCAACAGTTCCCCCTGGACCTGGAAAAGTTTCTTGCCTGGCTTACAGAAGCTGAAACAACTGATGCTACCCGTAAGGAAAGGCTCCTAGAAGACTCCAAGGGAGTAAAAGAGCTGATGAAACAATGGCAAGTAAGTCAGGCATTTCCGCTTTAGCACTCTTGTGGATCCAATTGAACAATTCTCAGCATTTGTACTTGTAACTGACAAGCCAGGGACAA
+
AAAABAFBFFFFGGGGGGGGCGBHHHHHHGFHHHFDBEFDGHHHHGGFC2GHHHHHGHBFFGHHGHGHHHHHHHHHHHHHHHHGHHHHHFEHHHHHHHGHHHHGGGGHHHHGHHHHHGHGHEGHHHHHH3GHGGEGG3GD?GFHHHGDHHFH2GH/GHHHG2FHHHHHHHHFHHHHHHHGGGGGHHGFGHHHHGHHGHHHHHFHHFHGHHGHHHGHHCFHHHHHC0;CFCCGHFFFFBBFGG9FGGG.CEG
@M05620:37:000000000-D9766:1:1101:7006:11317 1:N:0:19
AGTGCCAGCTCTCAATCGCACAGGGGACCCAGGGCCTGGCCCCTCCATCCAGAAAACCTATGACCTCACCCGCTACCTGGAGCACCAACTCCGCAGCTTGGCTGGGACCTATGTGAGTATCCAGCGTAGGAATCTGGGAGTTGGGGAGGAGTGAGGAGTTGGGGAAAGACAGTCCTAACCGTGGAGGGTTCTGGTAAATGATGGGGTGAGGAGGGGCTCTTTGGCTCCCACCAGTCCCCCTGTCTGGTCTA
+
AABCCFFFCFFFGGGGGFFFGGHGFGGGGGHGFGGGGGHHHGGHEGHFHHFHHGHGHGHHHHGHHHHHHHHGGGGGHHHHBGH1GHHAFHFHGGGGGHHHGHHGGGHHGHHHHHHHHHHHHHHHHGFGGGHHHHHHHHGGGHHHGGGGGGGHHHHGHGHHHHGGGGHGHHHHHHHHHHHHGGGGGGGGEFGGGGGGGGGGGGGGGGDFFFFFFFFFFDFFFFFFFFFFFFFFFFFFFFFFFFFFFBBFBF0
@M05620:37:000000000-D9766:1:1101:6989:11324 1:N:0:19
AGTGCCAGCTCTCAATCGCACAGGGGACCCAGGGCCTGGCCCCTCCATCCAGAAAACCTATGACCTCACCCGCTACCTGGAGCACCCACTCCGCAGCTTGGCTGGGACCTATGTGAGTATCCAGCGTAGGAATCTGGGCGTTGGGGCGGCGTGAGGAGTTGCGGAAAGACAGTCCTAACCGTGGCGGGTTCTGGTAAATGATGGGGTGAGGAGGGGCTCTTTGGCTCCCACCAGTCCCCCTGTCTGGTCTA
+
AAAAAFB1>FFFG1GFGGGGECHGG?EAEECGGAEFEGHGHHGHGGBAGHFFG0BGGEH1FFGHHHH@GFGEEE/>GHFHGHHEGH/?EHGGFGEEEHGHEG<FEGFGGCBDF222B>BFHH2GGGG//?<1?GGFDB/<ACC0@C.<@-:AA9AF0;F/C0-;---AFFFFF//F//;F=AA--;@---;FBB/999:F9FBF-9;@-AA9AB?9@@FFFF//BBF-A-9A-9BFBFFB@FFFFFBFBF/
@M05620:37:000000000-D9766:1:1101:24424:11346 1:N:0:19
ACCACACCTTCTACAATGAGCTGCGTGTGGCTCCCGAGGAGCACCCCGTGCTGCTGACCGAGGCCCCCCTGAACCCCAAGGCCAACCGCGAGGTGAGTGGCCCGCTACCTCTTCTGGTGGCCGCCTCCCTCCTTCCTGGCCTCCCGGAGCTGCGCCCTTTCTCCCTGGTTCTCTCTTCTGCCGTTTTCCGTAGGACTCTCTTCTCTGACCTGAGTCTCCTTTGGACCTCTGCAGGTTCTAGCTCGGACGAG
+
AAA1>AAACFFFGGGGAGFAG1GGGB0BFEEHAFFEEFGGGHHHHGGAAEEEGHH1DFGA>EEFFAGGGGA>1>GGEE/F//FGHGA/>B?BC??1??FFCG?C>ACCHHHHHHHHH<CC=<CCCGGHGHHGHFHHFHEGFFFGCE?-;?FGF@@EG?FGFFF//9BE/;BFFEFFFFFFFB@A9FFFFFBFFFFFBF/FFFFFFFFFFFFF/FFB/FFFFFFFB/9B/FF9BF?FFFFBF//BF@--;@9
@M05620:37:000000000-D9766:1:1101:8548:11347 1:N:0:19
AGTGCCAGCTCTCAATCGCACAGGGGACCCAGGGCCTGGCCCCTCCATCCAGAAAACCTATGACCTCACCCGCTACCTGGAGCACCAACTCCGCAGCTTGGCTGGGACCTATGTGAGTATCCAGCGTAGGAATCTGGGAGTTGGGGAGGAGTGAGGAGTTGGGGAAAGACAGTCCTAACCGTGGAGGGTTCTGGTAAATGATGGGGTGAGGAGGGGCTCTTTGGCTCCCACCAGTCCCCCTGTCTGGTCTA
+
>AABCFFFBFFFGGGGGFFEEEGHFEGGGGHHGGGGGGHHHHGHGGFHHHGHHGHHHGHHHHHHHHHHHHHGGGCEHHGHHHHHHHHGGHHHGGGGGHHHGHHGGGHHGHHHHHHHHHHHHHHHHGEGGGHHHHHHGHHGEHHHGGGGGGGHHHHHHGHHHHGGGGHHGHHHHHGHHHHHGGGGGGGGCFGGGGFGGGGGGGGGGGFFFFFFFFFFFFFFFFFFFFFFFFFFFFFFFFFFFFFFFFFFFF:
@M05620:37:000000000-D9766:1:1101:22661:11360 1:N:0:19
ACCACACCTTCTACAATGAGCTGCGTGTGGCTCCCGAGGAGCACCCCGTGCTGCTGACCGAGGCCCCCCTGAACCCCAAGGCCAACCGCGAGGTGAGTGGCCCGCTACCTCTTCTGGTGGCCGCCTCCCTCCTTCCTGGCCTCCCGGAGCTGCGCCCTTTCTCACTGGTTCTCTCTTCTGCCGTTTTCCGTAGGACTCTCTTCTCTGACCTGAGTCTCCTTTGGAACTCTGCAGGTTCTAGATCGGAAGAG
+
CCCCCCCCFFFFGGGGGGGGGGHHGGGGHGHHHGGGGGGGGHGHHGGGFGGGHHHHHHHGGGGGGGGGGGGHGHHGGGGHGHHHHGGGGGGGG<FFC?GG/FGGGGGGHHHHHH1FGGHGEFFCGGGHGHHGFHHHGFGFHHGGEGACGGFGGGGGGGGGGFFBFFFFBBFFFFFFFFFFFFFAFFFFFFFFFDFFFFFFFFF0F0FFFFFFFFBFFFFFFBFFFFFFFFFFFFFFFFFFF0FFFF;:DFF
@M05620:37:000000000-D9766:1:1101:27506:11370 1:N:0:19
AGTGCCAGCTCTCAATCGCACAGGGGACCCAGGGCCTGGCCCCTCCATCCAGAAAACCTATGACCTCACCCGCTACCTGGAGCACCAACTCCGCAGCTTGGCTGGGACCTATGTGAGTATCCAGCGTAGGAATCTGGGAGTTGGGGAGGAGTGAGGAGTTGGGGAAAGACAGTCCTAACCGTGGAGGGTTCTGGTAAATGATGGGGTGAGGAGGGGCTCTTTGGCTCCCACCAGTCCCCCTGTCTGGTCTA
+
>A>ABFFFBFFFGGGGGGGCEEHGGGGEFGHHFEFGGGHHHHGHGGFFGHHHFFFGHGHFHHGHHHHHHHHGGE?EHFHHGGHHGHFHGHHHEFGEEGF?AHFGGGGHGHHHHFHHHGHHHHGHHG?EGGHFHHHHHGFFEGGHGGGGGGDFG<DHFG<<<GGFGGHGHHHGHHHHHHFHGDEFFFGGAAFGBFCFFFBFFCFGGB;@FFFFFFFFFCFFFFFFFFF.EFFFFFFFFFFFFFFFFFFFFFF
@M05620:37:000000000-D9766:1:1101:15176:11373 1:N:0:19
[truncated: 1,834,229 more chars]
