# Supplementary material for: Fast but not furious: a streamlined selection method for genome-edited cells
Source: Life Sci Alliance. 2021 Apr 26;4(6):e202101051. doi: 10.26508/lsa.202101051 (PMC8127327; doi:10.26508/lsa.202101051)
Supplement: Supplementary file 1 [file LSA-2021-01051_Supplemental_Data_1.zip › SANGER and Deep Sequencing/ACTB/1_S1_L001_R1_001.fastq]

@M05620:37:000000000-D9766:1:1101:19567:1973 1:N:0:1
ACCACACCTTCTACAATGAGCTGCGTGTGGCTCCCGAGGAGCACCCCGTGCTGCTGACCGAGGCCCCCCTGAACCCCAAGGCCACCCGCGAGTAGATGCCCAGTTTAGTGGCCCGCTACCTCTTCTGGTTGCCGCCTCCCTCCTTCCTGGCCTCCCGGCTCTGCGCCCTTTCTCACTGGTTCTCTCTTCTGCCGTTTTCCGTATGACTCTCTTCTCTGACCTGAGTCTCCTTTGGAACTCTGCAGGTTCTT
+
1AAAAAAAFFFFGGGGFGGBGGHHGGGEGEHHGGGGGGGG?CHHHGGGAEGFHGHHHHHECG/EFEEEEE/01B>?E/////?//B?<?////012?21<?1/1?11?F10<0?->A-@GHFHHGH00=0.<<--:CAGEHFAHH:CG0/.9CAEA.---;C0:-ACAGFFFFFBFF/-;B9BBFFFF/B//9-AFFFFB-B--///;9FFFFFFFF//9;F-/9;:BB9BFF/////B9F//;/9:BFF/
@M05620:37:000000000-D9766:1:1101:18414:1996 1:N:0:1
GAGAATGCCTTGGACGAAGCTCATAGTGTAGCTCAACAGTTGCACCTCGAGCTGGTGAACGATGTCGCCCTGCTTACCTATGCTGACCCAGCTGCCATTCCCTGCTTAGCTGAACGCTACGTCTTCAGTTGTCCGCATCCCTCCAACATTGCCTACCAAAGAAGCGCCCTTTAGCACTTCATCTCTCTTCTACCTTTTTCCTTAATACTATCTAATAATACCCAAGTCTTCTTCTTTTCTCTGCAAATTCT
+
>>1>>1BDCFF1ABF1E1A0BFC1EFDAF31DADGF0BB12BDGHHCAA/ABEG0BBBF10/AAA2/AB/AEA11DBE1B11B2BFFB0/?0@B10B1122@11>B12111111B>//?</<B<<>212211B1/<>//B/1<?01@/@1>1?1?<011<0?001>@->@C110<0<C/00=<0==D0=0=0:;0:CCGBC0;0000<C0;:000;;000;9/09.00900;900000;00C000000909
@M05620:37:000000000-D9766:1:1101:16034:2012 1:N:0:1
GAGGCTGCTTTGGAAGAAACTCATAGATTACTGCAACAGTTCCCCCTGGACCTGGAAAAGTTTCTTGCCTGGCTTACAGAAGCTGAAACAACTGCCAATCCTACCCGATGCTACCCGTAAGGAAAGGCTCCTAGCCGACTCCACGGGAGTCCAAGAGCTGATGCAACAATGGCAAGTAAGTCAGGCATTTCCGCTTTAGCACTCTTGTGGATCCCATTGAACCATTCTCAGCATTTGTACTTGTAACTGAC
+
AABCCCFCFFFFGGGGGGGGGGHHHHHHHHHHHHHHGHHGHHHHHGGGHHHHHHHGGGHHFGHHHHHHHHHHHHHHHHGFFHH3FHHFH3GGFG3FFHHF2G4@11?EE>EGFFFHFEE/0BF?EBB?GGFH3?3BE/<//?=@B/<//C01=FFCC0=C1G1<GGHACDGHFFGGG0<0=DBD/<.0<GD0.;EEF00:BCGFGG0;0EB0CB/0C00BBFEGG09;F00:909C0;CFFGEFF0;CFBF
@M05620:37:000000000-D9766:1:1101:16410:2016 1:N:0:1
ACCACACCTTCTACAATGAGCTGCGTGTGGCTCCCGAGGAGCACCCCGTGCTGCTGACCGAGGCCCCCCTGAACCCCAAGGCCAACCGCGAGAAGATGCCCAGGTGAGTGGTCCGCTACCTCTTCTGGTGGCCGCCTCCCTCCTTCCTGGCCTCCCGGAGCTTCGCCCTTTCTCACTGGTTCTCTCTTCTGCCGTTTTCCGTATTACTCTCTTCTCTGACCTTATTCTCCTTTGGAACTCTTCAGTTTCTA
+
AAABBAABFFFFDGGF5GBGGGGGGEEEG2GHHGFEEEEGGHHHHGGGGEEGHHHHHHHGGGGGGGGGGGGHHHHGGDFHGGHFHGGGGG<BCGHHHH2CGFG/?1<0F</?<</<>-<0GFHHHB0DG/.<.-<-CEHEHFGCGGHFCFGFB99CD9--9F/FBEGGFFFFFFBFFB.;F/9B99FF/B/B/-DDFEFBAF../9/99/FFBF/BB//9BB99///9BFFBFF/;/BB9B/;9//;;/B/
@M05620:37:000000000-D9766:1:1101:19037:2062 1:N:0:1
ACCACACCTTCTACAATGAGCTGCGTGTGGCTCCCGAGGAGCACCCCGTGCTGCTGACCGAGGCCCCCCTGAACCCCAAGGCCAACCGCGAGAAGATGACCCGGTTAGTGGCCCGCTTCCTTCTTTTGTTGCCGCCTTCCTCCTTTCTGGCCTCCCCGCGCTGCGCCCCTTCCTACCTGTTTTCTTTTTTGCCGTTTTTCGTTGGACTCTCTTCTCTTACCTTAGTTTCCTTTTGAACTCTTCAGGTTTTT
+
BBBABAAAFFFFFGGD5GFGGGHBEEFBCEHHHGGEDGGGFHHHHGGGGGGGHHHHHHHGGGGGGGGGGGGHHFHGGGGHGGHHHFGGGG/C/CGHH11?G0//<//?<10.FG---..<000<000=</<0;--;..<G00;/;0;0090;0.;E.9-;-9-9--;@-;F.////./9/B/.////;/--/;-9AFF.B-9/.;///////;///////;////;///;/;F/;.;///////99/;/.9
@M05620:37:000000000-D9766:1:1101:15657:2384 1:N:0:1
ACCCACCTTCTACAATGCGCTGCGTGTGGCTCCCGCGGCGCAGCCCGTTCTGCTTACCGAGGCCCCCCCGAACCCCAAGGCCAACCGCGCGAAGATGCCCAGGTGAGTGGCCCGCTCCCTCTTCTGGTGGCCGCCTCCCTCCTTCCTGGCCTCCCGGCGCTGCGCCCTTTCTCACTGGTTCTCTCTTCTGCCGTTTTCCGTAGGACTCTCTTCTCTGCCCTGCGTCTCCTTTGGCACTCTGCAGGTTCTAG
+
AAAAAAAFFF@BFGGGG1AA000ABAEH?FABFGGAEG//>E/>F//>0BBGF@BBGGGCEEEGGGGG/>/<BCGGGGHGCGHHGGCCC<<<C-<DH:GH:GG;G:;:CGGHHGGG-;EFGGGGGGGGGGGGG@@FFFFFFFFFFFFF9FFFFFFF@99@@@F@@F@@FFFFF/BF/FBFFFFFFFFFFFFF@BFFFFFFFFFFFFFFFFFFFFFFFFFFFF:=B@FFFFFFFF/:F-BBFFFFFAFFFFB
@M05620:37:000000000-D9766:1:1101:15700:2465 1:N:0:1
ACCACACCTTCTACAATGAGCTGCGTGTGGCTCCCGAGGAGCACCCCGTGCTGCTGACCGAGGCCCCCCTGAACCCCAAGGCCAACCGCGAGAAGATGCCCAGGTGGGTGGCCCGCTACCTCTTTCGGTGACCGCCCCCCCCCTTCCTGGCCTCCCGGCACCTGGCCCTTTCTTACTGGTTCTCTCTTTTGGCGTTTTCCGGAGGACTCTTTTCCCTGACCTGGGTTCTCTTTGGAACTCTGCAGGGTCTA
+
AAAAAAAAFFFFGGGGGGGDG1ABEAFE00FGHG0EFAAAEGGHHG/E/EGFH1FGGHHGEGGG/ECEEGGHFHFEFGGEFHHHHGGEGGGGGGHHHFHHHH/??C///?C0GC-----C000=00<@:C:0;--;--;@--;-FFFB/B9A/:AA-=----//9-;EAFFFF///9:F/;/9////;/9/-;--;@F/99---;--/;F//;/9///-9B/---:--/99BF/B/B//999///;-;B-/
@M05620:37:000000000-D9766:1:1101:15473:2478 1:N:0:1
GAGGCTGCTTTGGAAGAAACTCATAGATTACTGCAACAGTTCCCCCTGGACCTGGAAAAGTTTCTTGCCTGGCTTACAGAAGCTGAAACAACTGCCAACCGTACGGAACGGTACCTGTAAGGAACGGAGCGAGGACGCATTCAGGTGAGAAAAAGGCCTGATGAAACAACGTTACGGCATTCGGGCATTTGTGGTTCAGCATGATTAAGTATCCAACTTTATAATTGTCAGTGTTAATCCTGGGAACTGAG
+
BABBBBFBFFFFGGGGFGFGGGHHHHHFGGHHHGHFHHHDGHHGHGGGHHHGHFGGGGHHHHHHHHFHHHGHHHHHHHHHHHHHHGHHHHEHHHH3BF1B>EEE/E>1/?///?FB3FGBD3330<//</////<///<//?11?1?1?1?100<..>>>0111100/.<-.//...--:<00..;-/;C09C999900;009:;;00000;C000/;0000;0;F0B/F///9///9/;//B.FBEF/;/
@M05620:37:000000000-D9766:1:1101:16107:2509 1:N:0:1
ACCACACCTTCTACAATGAGCTGCGTGTGGCTCCCGAGGAGCACCCCGTGCTGCTGACCGAGGCCCCCCTGAACCCCAAGGCCAACCGCGAGAAGATGCCCAGGTGAGTGGCCCGCTACCTCTTCTGGTGGCCGCCTCCCTCCTTCCTGGCCTCCCGGCGCTGCGCCCTTTCTCACTGGTTCTCTCTTCTGCCGTTTTCCGTAGGACTCTCTTCTCTGACCTGCGTCCCCTTTGGAACTCTGCAGGTTCTA
+
ABBAABBBFFFFGGGGGGEGGFHGGEEAAEHHHGGE?EGGDHHHHGGGDEGGFHGHHHHEEECGGEGGGGGGHGHGGGGHGGHHHGGGGG/<@DFFDGF1CCGG<FHHHHGGAG@D?C?CFHEFHHHH0<.<GDCG?.CCGHACCFBFBF?FGGGG?BB??B-D?<DB?FFFF/;9BBFBFBBBBFFFFFB/BBADFFFEBFADDFBBFBFFFFF/9B//BFF.;99-9.9;BFFFFFFFFF//F9.BFF/
@M05620:37:000000000-D9766:1:1101:14651:2535 1:N:0:1
ACCACACCTTCTACAATGAGCTGCGTGTGGCTCCCGAGGAGCACCCCGTGCTGCTGACCGAGGCCCCCCTGAACCCCAAGGCCAACCGCGAGAAGATGCCCAGGTGAGTGGCCCGCTACCTCTGCTGGTGGCCGCGTCCCTCCTTCCTGGCCTCCCGGAGCTGCGCACTTTCTCACTGGTTCTCTCTTCTGCCGTTTTCCGTAGGACTCTCTTCTCTGACCTGAGACTCCTTTGGAACTCTGCAGGTTCTA
+
AAAABAAAFFFBGGG4AFEFFDEA2A2BF2GHAF2AEEGGGHHHHGEGGEGFHFGEHHHGCGGGE1>FGGGCHFFGGG//C?GFEG//B@CC@ACGF111<GE/?11??FF/<<>@-@-FFH00GDCH//CFHGG-:A-C0BE/90/00/9;0.;EG-9--.9:@---;9/B/BBB/FB///;;//9BFFBBF?.;FEF/A9AA./9FBFF///////9;999/./99BBF/BFFFFF9FFFFFF.:;FF/
@M05620:37:000000000-D9766:1:1101:19052:2605 1:N:0:1
GCCACACCTTCTACAATGAGCTGCGTGTGGCTCCCGAGGAGCACCCCGTGCTGCTGACCGAGGCCCGCCTGAACCCCAAGGCCAACCGCGAGAAGATGCCCAGGTGAGTGGCCCGCTACCTCTTCTGGTGGCCGAATCCCTCCTTCCTGGCCTCCCGGCGCTGCGCCCTTTCTCACTGGTTCTCTCTTCTGCCGTTTTCCGTAGGACTCTCTTCTCTGACCTGAGTCTCCTTTGGAACTCTGCAGGTTCTA
+
1>1AAF1AFFCDGFG13BFG1FGBEEEGH0FGHG00BAE/EHHHHG?E//BAA11BF0AEFG@G/E/>EGHHHH//EEG/FHH//<?EG<CGC/?G11?GHCG/1?GHHHGGCHGGGGGG1DG11>GHH/AGCC--C.GHHHA/=GHBCB..0;C.A9-;-AA?G@F@@FFFFFFFFFFFFF/BFFBFFFFFF@FFFFFFFFFBFFFFFFFFFFBBFFFFFF-FFFFFFFFFFFFFFFFFFFFFF?:BFFF
@M05620:37:000000000-D9766:1:1101:13250:2684 1:N:0:1
ACCACACCTTCTACAATGAGCTGCGTGTGGCTCCCGAGGAGCACCCCGTGCTGCTGACAGAGGCTCCCCTGAACCCCAAGGCCAAACGCGAGAAGATGCCCAGGTGAGTGGCCCACTACCTATTCTAGTGGCCGCCTACCTCCTTACTGGCCACCAGGCGCTGAGCCCTTTCTCACTGGTTCTCTCTTCTGCCGTTTTCCGTAGGACTCTCTTCTCTGACCTGCGTCTCCTTTGGAACTCTGCAGGTTCTA
+
AA?AAAAAFF1@BFGGD1FAFGF1E0AAA00B1BFEAE/AEHHHHE/AA/B/BFGEHHG1FFEG/BFFGFFHFHHGGE//?FGHHH/>E/>EEEGHHFECH1?F11FFG1?FFH/?@FGHF11@DH1@<1<<GC<-<.0>F<<000<00<CC/<<<GECC?CG.C:C.9/;CFGFGFFGCFBBBB90=B9CF0ACCFGGFGFFFBFFFBFB//BBFFBBFFBF-@:@AFFFBBFBFFFFFFFFFFFF/9B9
@M05620:37:000000000-D9766:1:1101:18843:2738 1:N:0:1
ACCACACCTTCTACAATGAGCTGCGGGTGGCTCCCGAGGAGCACCCCGTGCTGCTGACCGAGGCCCCCCTGAACCCCAAGGCCAACCGCGAGAAGATGCCCAGGTCAGTGGCCCGCTAGCTAGTCTGGTCGCCGCCTCGCTCCTTCCTGGCCTCCCGGCGCTGCGCCATTTCGCACTGGATCTCTCTCCTGCCGTTTTCAGTAGGACTCTCTTCTCTGACCTCCGACTCCTTTCGATTGCTGCAGGTTCTA
+
1AA1AAAAFFFFGGGGFGGBG1F1A0AEE?GH1FFCEEG?EHHHHGGEEEFC1FGEGGHGE//EC/>EGGG0F1/<EE/<//?/?///>/B///0<1111?<<?11>F<10<G<-<<-.<000<000C;0:AF--9.9.-99EB00/;;9.:0;..;---9;--@@B-9/:9--9;@FB///;F9/F//;B/F@AAFFF/B/B///9BBFF//;/B///9///----;A/9///--//-9//9/B--/;F/
@M05620:37:000000000-D9766:1:1101:13622:2801 1:N:0:1
ACCACACCTTCTACAATGAGCTGCGTGTGGCTCCCGAGGAGCACCCCGTGCTGCTGACCGAGGCCCCCCTGAACCCCAAGGCCAACCGCGAGAAGATGCCCAGGTGAGAGGCCCGCTACCTCTTCTGGTGGCCGCCTCCCTCCTTCCTGGCCTCCCGGCGCTGCGCCCTTTCTCACTGGTTCTCTCTTCTGCCGTTTTCCGTAGGACTCTCTTCTCTGACCTGAGTCTCCTTTGGAACTCTGCAGGTTCTA
+
AAAAB?A>FFFFGGGGGGGGGGHHGEGGHGGHHDGG?FG??H2FHGEFEEGFHHFHHHHFEE0EGGGFGGGGEFHGGE>GCEGHEGGEGGGG/DF2FGHFCG//<FFH1?CEEFCFC-C0DGHGHG0GDGCEGGCD?CHAGHDB0;CBBF9CBFEAC--:-9-9@CFAFFFFFFFFFFFFFFFBF9//;FFFFD.AFEFBA9.D?/BBF9FFBBFFF/FF/F./;/BFFBBFFFFF/BFFFFFFF.:FFFB
@M05620:37:000000000-D9766:1:1101:14335:2832 1:N:0:1
GAGACTGCTTTGGCAGAAAGTTATATGTGACTCCAAAGGAGCACCCCGGGCTGTGGAACGAGGCCCCGCTGAACCCCAAGGCCAGCCGCAAGAAGCTACCCAGGCCTGTGGAACACTACCTACTATGTTGCCCGCCAACCTACAACCTACCCACAAGACGCTGAGCCATTTCACGCTGGTACTCTATTCACCCGCTTTCCGTACCACTCTCTTCTCTGAACTGATACTCCTTTGGAACTCTACAGGTTCTC
+
>>1>>11BBB3BABB111B1BAA33DDDB3DDDFC1B0BBA0FGHE/AA/AEE0BBBABABA//?E>//>>?GHE//?EGGEHE>>?>C/</00B1111B01////1/1<B1<10@1<@FGF01<111@@11<?C/->>C<1<111<///<<0..<.//.-.;.:;//<0<000.=.;-/000;000;;000.--;C900-/A--///9;BF//BBBB//9//9///;/9;F////;;/;/////9/;;B/
@M05620:37:000000000-D9766:1:1101:21188:2964 1:N:0:1
GAGGCTGCTTTGGAAGAAACTCATAGATTACTGCCACAGGTCCCCCTGGACCTGGAACCGTTTCTTGGCTGGCTTTCAGAAGCTGGAACAACTGCCCATCCTACAGGATGCTCCCCGTAATGACCGGCTCCTCGCCGCCTCCCCGGGCGTCCCAGCGCTGCTGCAACCATGGCAAGTAAGTCCGGCCTTTCCGCTTTAGCACTCTTGTGGATCCCCTTGACCCATTCTCAGCATTTGTACTTGTAACTGAC
+
AABBBBFBFFFFGGGGGGGGG4BDDBFGAB4DDF4AFGG233B22BAB22B22B2F331AEE33DDA3ABFGGHB35DF5FGHHC21FGFGHE3BGC3BGHHHHHBGGG3B33FFGGGG//?FBG/<CGCFHBFFGGGGGGHCF/A@?FG?@GHHHGGGG.C0GHHH.CGGGG/BEGGGGFFGGGGCGGGGGGGFFFFFFFFFFFFFFFF/9FF.?BFFF/B.;BFFFFFFFFFFFFFFFFFFFF/BFFFF
@M05620:37:000000000-D9766:1:1101:11763:3037 1:N:0:1
ACCACACCTTCTACAATGAGCTGCGTGCGGCTCCCGAGGAGCACCCCGTGCTGCTGACCGAGGCCCCCCTGAACCCCAAGGCCAACAGCGCGAAGATGCCCAGGTGAGTGGCCCGCTACCTCTTCTGGTGGCCGCCTCCCTCCTTCCTGGCCTCCCGGCGCTGCGCCCTTTCTCACTGGTTCTCTCTTCTGCCGTTTTCCGTAGGACTCTCTTCTCTGACCTGAGTCTCCTTTGGAACTCTGCAGGTTCTA
+
AAA1AAA1BCFFGEGGBG11B1GFG00000AA//BA/EAE?GHHHGG/AAEFBHFCGHG>/E?EG/EEGEE0B1FEGE<F//FGHG/0BB//<B//1?11FGHGHHHHHHFGFFC-@CGHHHFHHHH0<GA.CCCCEB99CFFFFF/0C/9FG.CA.A-;@@@B--99-B//FFBFFBFFFFFF/BBF;BFFF@BFFFFFFFEBFEFFFFFBFBF/BF/FFFF99FF9;BFFFFFFFFFFFFFFFFFFFFB
@M05620:37:000000000-D9766:1:1101:18517:3069 1:N:0:1
TCTGCGTCTTGTGAATCGACCCTCTGGCCCCGGCCCACGCCCCCCCAGAGCTCACGACTGAACCCCACCTGCCTACCCGTAGCCCCAACGACGGCCCCTCCTACGGGATGCTCCCCGTAAGGACCGGCTCCTCGCCGCCTCCCCGGGCGTCCCAGCGCTGCTGCAACAATGGCCAGTAAGTCCGGCCTTTCCGCTTTAGCACTCTTGTGGATCCCCTTGAACCATTCTCAGCATTTGTACTTGTAACTGAC
+
>>>>A33>>A5B4BBBGBBEA24ABB33AFE2AEEEE1A11AAA>00B11B33B31?>1?33B?E/?EE03003BBB0?<>?F10??CB?/></>/</?/?<<1.<-..FC<GHGGGEGC.;GHCDDGGFGG/C@BGGAEGGFGBBB-BB@?DFFFBBFB.:FFFFF.AFFFF/BEBFFFFFBABB=DFFFFFDDFEFFFFFFFFFFFFD/BFFFEB;FFBFFFFBFFFFFFFFFFF9BFFFFFF/9BFB9
@M05620:37:000000000-D9766:1:1101:9374:3175 1:N:0:1
ACCACACCTTCTACAATGAGCTGCGTGTGGCTCCCGAGGAGCACCCCGTGCTGCTGACCGAGGCCCCCCTGAACCCCAAGGCCAACCGCGAGAAGATGACCAGCCCAGTGGACCGCTACCTCTTCTCGTCGCCGGCTCCCTCCTCTCTGGCCTCCCGGCCCTGAGCCCTTTCTCACTGGATTTCTCTTCTGCCGTTTTCCGTACCACTCTATTCTCTGACCTGAGGCTCCTTTGGGATGCTGCAGGGTATA
+
A>AA>ABBCFFFFFFGGGFGGGHHGEEEGGHGGGGEFEEFGGDGGGGGFEEFGHHHHGHGEEGEGGGGGGGHCGHEFGFHGHGHFGFECD>CCFHFHF2?G20/??/?11?1?GG-<--<<0DD0=0C..<-.--;;..9:9EB/9;0CF099A.EB?---..../BA.FB/B/;9BBF///:9//9B/FF/:@.:FF9F?/...///:B//B/BFF///;FF/;.;.AE/BF/9../..////:9-.///
@M05620:37:000000000-D9766:1:1101:9381:3191 1:N:0:1
ACCACACCTTCTACAATGAGCTGCGTGTGGCTCCCGAGGAGCACCCCGTGCTGCTGACCGAGGCCCCCCTGAACCCCAAGGCCAACCGCGAGAAGATGCCCAGGTGAGTGGCCCGCTACCTCTTCTGGTGGCCGCCTCCCTCCTTCCTGGCCTCCCGGAGCTGCGCCCTTTCTCACTGGTTCTCTCTTCTGCCGTTTTCCGTAGGACTCTCTTCTCTGACCTGAGTCTCCTTTGGAACTCTGCAGGTTCTA
+
AABCBCCBFFFFGGGGGGDGGGHHGEGBEEHHHFGFDGGGGHHHHGGGGGGGGHHHHHHGGGGGGGGGGGGHHHHGGGGHGHHHHGGGGG<CGGHGHHBGHF/F?1FGHD/FHHGGGGCGHHGHGHGH=GD.CCGGG.GGHHGHEFFGFFFGGFGGCA-::F0FA?DFFFFFFFFFFFFFFFFFBBBFFFEFFF:DFFFFFFF.AFF//FBFFFFFFFFFFFFF/B90:9BFF0BFBBFBBFFBBFFFBF0
@M05620:37:000000000-D9766:1:1101:9365:3201 1:N:0:1
ACCACACCTTCTACAATGCGCTGCGTGTGGCTCCCGAGGAGCACCCCGTGCTGCTGACCAAGGCCCCCCTGAACCCCAAGGCCAACCGCGCGAAGATGCCCAGGCTAGTGGCCCGCTACCTCTTCTGGTGGCTGGCTCCCTCCTTGCTGGCCTCCCAGCGCTGTGACCTTTCTCACTGGTTCTCGCTTCGGCCGTTTTCCGTGGGACGCTCTTCTATGCCCTGAGTCCCCTTTGGAACTCTGCAGGTTCTA
+
>AAAAAB3BBCFGGGGFGFEECGEGAE22AFBB2BB2AEEDHDGHGG0BEEFDGHHGHG3?B1FGAEGGGF?CFGGGGEHGEGHHGGEEFBCCGG/?GF2FHG?/01?110/0>@->--<DH0D0=0<0<.....;;CEEG/.C00:C0/AFB9.;/:9--.-./00;;CF9B9BFG/BF/;//.:9A.-.;DD-./99B.;.--..--;..//;9///;BFF..;/9;.:ABFF/BF//BBBF9.FF/BB
@M05620:37:000000000-D9766:1:1101:20176:3243 1:N:0:1
GAGGCTGCTTTGGAAGCAACTCATAGATTACTGCCACAGTACCCCCTGGACATGGAAAAGTTTCTTGCCTGGCTTCCAGAAGCTGAAACACCTTCCTCCAGGATGATACCCGTCAGGAGCTTCTAATAGAAGACTACAAGTGAGTAAACGAGCTGATGCAACCCTGGCACGTCCGTCAGGCCTTTCCGCTTTCGCACTCTTGTGGATCCCCTTGACCCATTCTCCGCATTTGTACTGGTACCTGAAAAGCC
+
AAAABAFBFFFFGGGG4BCGGBGDG5BBB5AFG5B4FGC35BDAAEEF22B33BCGFB2FF55DDF5FFG3BGHF2BGHHHEHHH3@FFF1F?FGGGHF2B31B3BF44@F>>>EE0F//?3BF4BFFHFGF3?33B33B3BBFF2G2B/?<BAGF1F1@1@<?0?GHHF?GHG?GHGG0<>1>FGDACEAE0<CEGGHHHBCG?CGHH:C/FF00C/9FBFF;0AA-C990CF0;0900;0;B9:;/BAF
@M05620:37:000000000-D9766:1:1101:13058:3352 1:N:0:1
ACCACACCTTCTACAATGAGCTGCGTGTGGCTCCCGAGGAGCACCCCGTGCTGCTGACCGAGGCCCCCCTGAACCCCAAGGCCAACCGCGAGAAGATGCCCAGGTGAGTGGCCCGCTACCTCTTCTGGTGGCCGCCTCCCTCCTTCCTGGCCTCCCGGCGCTGCGCCCTTTCTCACTGGTTCTCTCTTCTGCCGTTTTCCGTAGGACTCTCTTCTCTGACCTGAGTCTCCTTTGGAACTCTGCAGGTTCTA
+
BBBBABB3BCCFGGGGGG5FGGHHGFGB4EGGHBEE?EEEAGEGHGGEEEEGFHHHHHHAEE?EGGGGGGGHFHHGGGGHGHHHHGGGGG/>DGHEGHHHHHHGHHHHHHGGHHGGGGGHHHHHHHHHHHGHHGGGGGHGHHGHHGGGGGGGGGGGGG-AGBBFBBFBBFFFFFFFFFFFFFFFFFFFFFFFFBDFFFFFFFFFFFFFFFFFFFFFFFFFFFFBFFF9BFFFFFFFFFFFFFFFFFFFFF;
@M05620:37:000000000-D9766:1:1101:19514:3420 1:N:0:1
GAGGCTGCTTTGGAAGAAACTCCTAGATTACTGCACCCGCTCCCCCAGTCCCTGTAACCGTTTCTTTCCTGGCTTACAGAAGCTCCAACTACTCCCCATCCTACCGGATGCTCCCCGTAAGGACCGGCTCCTCGCCGCCTCCCCGGGCGTCCCAGCGCTGCTGCAACCATGGCAAGTAAGTCCGGCCTTTCCGCTTTAGCACTCTTGTGGATCCCCTTGAACCATTCTCAGCATTTGTACTTGTACCTGAC
+
1>AAAAFAFFFFFGGGG1BBABBA11BDBDGHHHHHHG000AA/EE/BAFG1BBBFB2GEEF0BBFB2FGHHHH0@BEH1GHH11BBCG0BFB1B?E0BFGFGG0>EEGGHHEHGGGGG/0FG0?CGGGGGH0C@GGGCGGHFGGGG@CCGCFHHHGGGGBGGGGGG.CFGGG/CGGGGGGGFBGG=FFFFFFFFFFFFFFFFFFFFFFFFFFFBEFFFFFFFFFFFFFFFFFFFFFFFFFFFFF/;FFFB
@M05620:37:000000000-D9766:1:1101:17695:3459 1:N:0:1
GAGGCTGCTTTGGAAGAAACTCATAGATTACTGCAACAGTTCCCCCTGGACCTGGAAAAGTTTCTTGCCTGGCTTACAGAAGCTGAAACAACTGCCAATCCTACAGGATGCTACCCGTAAGGAAAGGCTCCTAGAAGACTCCAAGGGAGTAAAAGAGCTGATGAAACAATGGCAAGTAAGTCAGGCATTTCCGCTTTAGCACTCTTGTGGATCCAATTGAACAATTCTCAGCATTTGTACTTGTAACTGAC
+
AA1>A1C>FFFFGBGGCCAGGGFG3FGHHFHGHHG1FGHBGGHHHGGFFGHHHGHHGFHGFGHHHHHGGHHHFHHEBGFGHHBCFFFHGFCGGHHHHHHHHFEGHFGFFHHHGGHHGEGEGHHHHHFHHGGHHGHFHBBEFHHBFECHGEGHHHHGHHGHHHHFHHHHHFHHHFHG<GHHGGFHHHHHHGHHGGGFGHHHFGHHGHHGCCHCGHHHHCFHGH0CCG0G0BFFGGGG0CFFGFFGGGGGFG/
@M05620:37:000000000-D9766:1:1101:8524:3569 1:N:0:1
GAGGCTGCTTTGGAAGAAACTCATAGATTACTGCAACAGTTCCCCCTGGACCTGGAAAAGTTTCTTGCCTGGCTTACAGAAGCTGAAACAACTGCTAACCGTCAAGAAAGGCTCCTAGAAGACTAAAAGGGAGTACAAGAGCTGAAGACACAATGGCAAGTCAGTCAGGCATTGCCGCTTTCGCACTCTTGTGGATCCAATTGAACAATTCTCAGCAATTGTACTTGTAACTGACATGCCAGGGACAAAAG
+
A?ABBBFBFFFFGFGGGGBGGGGHGGGHHHHHHHFHEFGGHFGHHGGFEHHGHHGGBAFFBFFGHHHGFHFHHHHGHHGHHHHFHGGFHGEHHHH4G4BBEF1E13BE3311FF/BG43B3BFG33BGG//FGGH?FGHHGFGHH2BB?FG2FD22@2@/@FDHHHH1?0F?G11?CCD..1>CDFCG0DGGFGF<GHHHHFC0;CCCGCCG00;=G/<CG00;009;F00;C09B000CC0;.EEE.999
@M05620:37:000000000-D9766:1:1101:16331:3579 1:N:0:1
ACCACACCTTCTACAATGAGCTGCGTGTGGCTCCCGAGGAGCACCCCGTGCTGCTGACCGAGGCCCCCCTGAACCCCAAGGCCAACCGCGAGAAGATGCCCAGGTGAGTGGCCCGCTACCTCTTCTGGTGGCCGCCTCCCTCCTTCCTGGCCTCCCGGCGCTGCGCCCTTTCTCACTGGTTCTCTCTTCTGCCGTTTTCCGTAGGACTCTCTTCTCTGACCTGAGTCTCCTTTGGAACTCTGCAGGTTCTA
+
BBAAAABAFFFFGGGGGGGGGBGCG2AB4EHHFFGE?EGGDHHHHGGGGGGGGHGHHHHFEGFGGEGGGGGCHFHGGGAHEEHHHGGECGB@CGHEFHHHHHHG?GHHHHGGHHGGGGGHHHHHHHHHGHGHHGGGGGHGHHGGHGFGGFFGGGGGGG-ABDFFFFFFFFFFFFFFFFFFFFFFFFFFFFFFFFADFFFFFFFFFFFFFFFFFFFFFFFFFFFFFFFFFFFFFFFFFFFFFFFFFFAFFFF
@M05620:37:000000000-D9766:1:1101:16384:3591 1:N:0:1
ACCACACCTTCTACAATGAGCTGCGTGTGGCTCCCGAGGAGCACCCCGTGCTGCTGACCGAGGCCCCCCTGAACCCCAAGGCCAACCGCGAGAAGATGCCCAGGGGAGGGGCCCGCTACCTCTTCTGGTGGGCGGCTCCCTCCTTCCTGGCCTCCCGGAGCTTCGCCCTTTCTCACTGGTTCTCTCTTCTTGCGGTTTCCGTAGGACTCTCTTCTCTGACCTGAGGCTCCTTTGGAAATCTGCAGGGTTTT
+
BBBBBBBAFCFFGGGFGGGGGGHHGGGGHGHHHGGG2E2EFHHHHGGEBEGGBGHHHHHGGGCGGGGGGGGHHHHGGGGHGHHHHGGEGGGGGGH2DG2?C2/?///>-<>-<C-<<-<<000;0;0:0/=-:--;-.;C//;/;/B/9B.A/.AF.>@--9//-9;D-BF///;B/;F/9/9;/:/;/://;--;BFBF./.;9////9//;//:;//;;9./....;:/;B/:/;///////:A-:.:9
@M05620:37:000000000-D9766:1:1101:20499:3597 1:N:0:1
GAGGCTGCTTTGGAAGAAACTCATAGATTACTGCAACGGATTCCCAGAGCCGTTGAAACGTTTCCTAGTTAGTTAGGAGTATCCGCTATAACTCCTCACCGTATCCAACGGAACATAGACTAGTACCAGGGAGTCCAAGCGATAATGCAACCATAACAAATCCGTCAAGCATATGCGCTAACGCCATCTAGAGGATCCAATTGAACAATTCGCCGCCTTTGTCATAGTAACTGACAAGCCCGGGACCCCAG
+
B?ABBBFBFFFFGGGGGGGGGGFGHHH6AFGGAFGH4AA2A2B5F3B2BBB2ABBBFDG1BBA35A5A555D555B25??35D@BB101B4B433323???1F1B@BF31/E/>FF33BBEB34B???B///?C2?BF2/?EE/?@2@F@@0?221??10?F1<???.>DGF1>1=.>A-.<.<-<<:00:00/.::CGGHB00;0</0;F..;B?BGFF9FF00000=;00::BFF:AAA@BFA@...;:
@M05620:37:000000000-D9766:1:1101:16362:3603 1:N:0:1
ACCACACCTTCTACAATGAGCTGCGTGTGGCTCCCGAGGAGCACCCCGTGCTGCTGACCGAGGCCCCCCTGAACCCCAAGGCCAACCGCGAGAAGATGCCCAGGTGAGTGGCCCGCTACCTCTTCTGGTGGCCGCCTCCCTCCTTCCTGGCCTCCCGGAGCTGCGCCCTTTCTCACTGGTTCTCTCTTCTGCCGTTTTCCGTAGGACTCTCTTCTCTGACCTGAGTCTCCTTTGGAACTCTGCAGGTTCTA
+
CDCDDDCCFFFFGGGGGGGGGGHHGGGBFFHHHGGGGGGGGHHHHGGGGGGGHHHHHHHEFGGGGGGGGGGHHHHGGGGHGHHHHGGGGGDGGGHFHHGHHHHF=GFGGHGEFHGGCFGHHHHHHHHHHHGFHCGGGGHGHHGHHFGGFF:FFFGGFC-ACFFFGGFFFFFFFFFFFFFBFFFFFFFFFFFFFFBFFFFFF<FAFFBBFFFFFFFFFFFFFFBBBBFFFFBFFB/<FFFFFFFFFFABFFB
@M05620:37:000000000-D9766:1:1101:19282:3638 1:N:0:1
ACCACACCTTCTACAATGAGCTGCGTGTGGCTCCCGAGGAGCACCCCGTGCTGCTGACCGAGGCCCCCCTGAACCCCAAGGCCAACCGCGAGAAGATGCCCAGGTGAGTGGCCCGCTACCTCTTCTGGTGGCCGCCTCCCTCCTTCCTGGCCTCCCGGAGCTGCGCCCTTTCTCACTGGTTCTCTCTTCTGCCGTTTTCCGTAGGACTCTCTTCTCTGACCTGAGTCTCCTTTGGAACTCTGCAGGTTCTA
+
AAAAA11>FFFFGGFD3BFGFGHHGGGGE0FGHFF00EEECHFHHGGEBAEF1BFGFHHGEE/EFGGGGGGHHGHGGGGHEHHHHGFGGCGCCFH1F1FHHHH/FFGGHHFFHHGGGGGHHHHHHHFHHGCHHCCGGGHGHHGHHGGGFGGGGGGGB-9AAFBF@GF@@FFFFFFFFFFFFFFFFFFFFFFFF@FFFFFFFFFBABFFFFFFFFFFFFFFFFFFFFFFFFFFFFFFFEFFFFFFFFAFFF/
@M05620:37:000000000-D9766:1:1101:18373:3662 1:N:0:1
ACCACACCTTCTACAATGAGCTGCGTGTGGCTCCCGAGGAGCACCCCGTGCTGCTGACCGAGGCCCCCCTGAACCCCAAGGCCAACCGCGAGAAGATGCCCAGGTGAGTGGCCCGCTACCTCTTCTGGTGGCCGCCTCCCTCCTTCCTGGCCTCCCGGCGCTGCGCCCTTTCTCACTGGTTCTCTCTTCTGCCGTTTTCCGTAGGACTCTCTTCTCTGACCTGAGTCCCCTTTGGAACTCTGCAGGTTCTA
+
BBBBBBBBFFFFGGGGGGGGGFHFGEEBAAGHFGGEEGGGGHHHHGGGGEGGGHGHHHGGGGGGGGGGGGGFHFHGGGGHGHHHHGGEGG@BDGGHHHEHHFAFFFD0<?F/GH-<--<GDD0DD0<D=<ECG?-C.:;CCCD/G;FBBF?F99EG?F9-9-;9--ADCFFFFF/9/:F/F///99/;//;BF@9DFFFFD9..A/BB99BBFB/9/9//;/./.://9A.;FBFBF////;//;F:FB9:
@M05620:37:000000000-D9766:1:1101:8060:3699 1:N:0:1
ACCACACCTTCTACAATGAGCTGCGTGTGGCTCCCGAGGAGCACCCCGTGCTGCTGACCGAGGCCCCCCTGAACCCCAAGGCCAACCGCGAGAAGATGCCCAGGTGAGTGGCCCGCTACCTCTTCTGGTGGCCGCCTCCCTCCTTCCTGGCCTCCCGGCGCTGCGCCCTTTCTCACTGGTTCTCTCTTCTGCCGTTTTCCGTAGGACTCTCTTCTCTGACCTGAGTCTCCTTTGGAACTCTGCAGGTCTAG
+
AABCCCCCFFFFGGGGGGGGGGHHGGFBCAGHFFGGGGGGGHHHHGGGGGGGHHHFHHHGCFGGGDGGGGGEFFHGGGGHEEHHHGGGGGCFGGHFHHHHHHHGFHHHHHEGHHGGGCGHHHGHHHHEHH?<GGGGDGGCGHGFHGFGGEAFGGGGDA-;ADBD;BFFFFEFFFFFFFFFFFFFEFFFFFFFFFFFFFFFFFFFFFFFFFFFFFFFFFFFFFFFFFFFFFFFFFFFFFFFFFFFFFF9;90
@M05620:37:000000000-D9766:1:1101:10075:3711 1:N:0:1
GAGGCTGCTTTGGAAGAAACTCATAGATTACTGCAACAGTTCCCCCTGGACCTGGAAAAGTTTCTTGCCTGGCTTACAGAAGCTGAAACAACTGCCAATCCTCCAGGATGCTACCCGTAAGGAAAGGCTCCTAGAAGACTCCAAGGGAGTAAAAGAGCTGATGAAACAATGGCAAGTAAGTCAGGCAGTTCCGCTTTAGCACTCTTTTGGATCCAATTGAACAATTCTCAGCATTTTTACTTGTAACTGAC
+
A>1AA1CAFFFFBGFGAGGFAFFFHGFHHHHHHHF1FFHDGHHHHGGGHHHHHHHGHHHFBGHHHHGHHHHHHHHHHHHHHHHGGHHHHGHHHHHHHHHHHF1BG10FFHHHBBF>??/EGHHHFHFCFFFHGBEEFF0EBGHBBFEGGB<FBGFFF@@11FD>GGFGHDFGFCFF?FHHHHHHCGH.<1FG.<CE<DGBBD0CDG0;;-:CCFGCGGBG;:0GGGFGFFGEBCFF0;EFFGFGEFFGGGG
@M05620:37:000000000-D9766:1:1101:16892:3728 1:N:0:1
GAGGCTGCTTTGGAAGAACCTCATAGATTACTGCAACAGTTCCCCCTGGACCTGGACAAGTTTCTTGCCTGGCTTACAGAAGCTGAAACACCTGCCCATCCTACCGGCTGCTAAACGTACTGACCGGCTGCTAGCCGACTAAAAGGGCGTACCAGAGATGCTGAAAAAATGGCCATAACGTCCGGCCTTTCCGCTTTAGCACTCTTGTGGATAACCTTGACCAATTCTCAGCATTTGTACTTGTACATGAC
+
A1AAAAF11BBFFGGF1E1FFFH1FHH33AB3FABB1BGB2FHBGGC//0BEABAG0A0AFDBFDGDEH1AFGHGCHAGFHHHHF1GHHB0F>>G0B1F0>1@FC//>///F12B1?FH//2B10/</>//B1>BCEC?BCB11D/</>/--<F10<>DD>10DGH0.<<0C/://0<:.;;:;---.;BF0C:C:.C09C9B/00CF9.000;99/BB/;9/-/:B:FF9FFBB/9//;F/::9BFFB//
@M05620:37:000000000-D9766:1:1101:12377:3735 1:N:0:1
GAGGCTGCTTTGGAAGAAACTCATAGATTACTGCAACAGTTCCCCCTGGACCTGGAAAAGTTTCTTGCCTGGCTTCCAGAAGCTGCAACAACTGCCAATACGGACCGGCTCCTCGACGACTCCCCGGGCGTACCCGCGCTGCTGACACCATGGCACGTAAGTCCGGCATTTCCGCTTTCGCCCTCTTGTGGCTCCAATTGAACAATTCTCAGCATTTGTACTTGTCCCTGACAAGCCAGGGACAACAGCTC
+
A>>AAAFAFFFF11FGAAAFGBFDFFGHHHFHHH1BGFF1DFGHHGEGAFGF0FFGH1AFB2FFADAGHHHHHFF0BGHDGHHHF1>EG0/F1BGCG1B@1?E///>E/>EGB0>E/EEGGGH//>/C/ACG//<<<-<--.0C=<<G.GFFBH/0C./.;;00:A@-9FGG0ABGGG0EBBC?GGGFFFF?F99BFFFFFBFFBFFFFFFFF//BFFBFFF/BFFFFFF-BF/-AEF-AB-AEF----9;
@M05620:37:000000000-D9766:1:1101:8649:3739 1:N:0:1
ACCACACCTTCTACAATGAGCTGCGTGTGGCTCCCGAGGAGCACCCCGTGCTGCTGACCGAGGCCCCCCTGAACCCCAAGGCCAACCGCGCGAAGATGCCCAGGGGAGTGGCCCGCGACCTCTTCTGGGGAACGCCTCCCTCCGGCCTGGCCTCCCGGCGCTGCACCCGTTCTCACTGGTGCTCTCGTGTGCCGTTTTCCGTAGGACTCTCTTCTCTGACCTGAGTCTCCTTTGGAACTCTGCAGGTTCTA
+
AAA>AAB>BBFFGGGFFG5BG5GGEAAB4AFGEBBE2EEEFHGHHGGEFEGGFHHFHHHA0E@GGDGGGGFBGEHGGG/GE/FGGFEEGG/<@DC?1?11?G///>>-.>..>.<--<--;C:GHHC0/-..;:.;9E..;CC.--99..:A/..ADB;--9;D/;/A-;.:9BFFF/././9:9F.A.99B/;ADF?//.;.;;/9;;FFF/BF/9/BBFFBB.9F/;BFFFFEFFFFFFFFFFFFFFFB
@M05620:37:000000000-D9766:1:1101:12797:3741 1:N:0:1
AGTGCCAGCTCTCAATCGCACAGGGGACCCAGGGCCTGGCCCCCCCATCCAGAAAAACTATGACCTCACCCGCTACCTGGAGCACCAACTCCGCAGCTTAGCGGGGGCCTACGCGAGTACTCCGCGGGGGAATCTGGGCGTTGGGGACGAGTGCGGAGTTGGGGAGCGTTTGCCCTTTCGGTGGCGGGTTGTGCTAAATGATGAGGTCTCGAGGGTTGCACTGGCTCCTACCAGTCCACCTGCAAGGGCTA
+
A1>AA1DF1C1DBGBFG1AFEEHHGEFGFGAFGGGGGCGHEGG/AEEABGGHFF1B0E11FGGHGHHHHA0>EEEEH1BGGHHGGGAEGGFHGGEEGHH111/>>/--=C</.-<A::C0:C/;E@---;-;9F/B/99----;;-9--;--;/-----9;/;---------//;B//;-9------;@---://;B/;FF///;/;-////-------//9/B-:9E///;FB/;F//--;-9/9--;F-
@M05620:37:000000000-D9766:1:1101:22676:3776 1:N:0:1
ACCACACCTTCTACAATGAGCTGCGTGTGGCTCCCGAGGAGCACCCCGTGCTGCTGACCGAGGCCCCCCTGAACCCCAAGGCCAACCGCGAGAAGATGCCCAGGTGAGTGGCCCGCTACCTCTTCTGGTGGCCGCCTCCCTCCTTCCTGGCCTCCCGGCGCTGCGCCCTTTCTCACTGGTTCTCTCTTCTGCCGTTTTCCGTAGGACTCTCTTCTCTGACCTGAGTCTCCTTTGGAACTCTGCAGGTTCTA
+
CCDCCDCCFFFFGGGGGGGGGGHHGGGGHGHHHGGGGGGGGHHHHGGGGGGGHHHHHHHGGGGGGGGGGGGHHHHGGGGHGHHHHGGGGGGGGGHHHHHHHHHGHHHHHHGGHHGGGGGHHHHHHHHHHHGHHGGGGGHGHHGHHGGGGGGGGGGGGG-@DFFFFFFFFFFFFFFFFFFFFFFFFFFFFFFFFFFFFFFFFFFFFFFFFFFFHHFFFFFFFFFFFFFFFFFFFFFFFFFFFFFFFFFFFF:
@M05620:37:000000000-D9766:1:1101:12285:3809 1:N:0:1
ACCACACCTTCTACAATGAGCTGCGTGTGGCTCCCGAGGAGCACCCCGTGCTGCTGACCGAGGCCCCCCTGAACCCCAAGGCCAACCGCGAGAAGATGCCCAGGTGAGTGGCCCGCTACCTCTTCTGGTGGCCGCCTCCCTCCTTCCTGGCCTCCCGGCGCTGCGCCCTTTCTCACTGGTTCTCTCTTCTGCCGTTTTCCGTAGGACTCTCTTCTCTGACCTGAGTCTCCTTTGGAACTCTGCAGGTTCTA
+
BCCCCCC>CFFFGGGGGGDGGGHHGGGBAEHGHBFF?EEFDHHHHGGFFFGGFHHHHHHEEFCFGGGGGGGHHHHGGGGHGHHHHGGGGGBDGGHEHHHHHHGGGHFHHHGGHHGGGGGHHHHHHHHHHHGGHGGGGGHGHHGHHGGGFGGGGGGGGF-;AFFFFFFFFFFFFFFFFFFFFFFFFFFFFFFFFFFFFFFFFBFDFFFFFFFFFFFFFFFFFFFFFBF0:FFFFFFEFBFFFFFFFFFFFFB
@M05620:37:000000000-D9766:1:1101:14643:3882 1:N:0:1
ACCACACCTTCTACAATGCGCTGCGTGTGGCTCCCGAGGAGCACCCCGTGCTGCTGACCGAGGCCCCCCTGAACCCCAAGGCCAACCGCGCGAAGATGCCCAGGTGAGTGGCCCGCTACCTCTTCTGGTGGCCGCCTCCCTCCTTCCTGGCCTCCCGGCGCTGCGCCCTTTCTCACTGGTTCTCTCTTCTGCCGTTTTCCGTAGGACTCTCTTCTCTGACCTGAGTCCCCTTTGGAACTCTGCAGGTTCTA
+
BBBBBBB3BBCFGGGGGG4EFGGGGGG22BGBF2BB2AEE?GHHHGG0BEEFBHHHHGH0>@/EFEGGGGFHGHHGGGGHGHHHHGGGCG/BDGD??FGHHHHFGH1>FGGGHHCCG-CHHGHHHHHFHHGACDCGGGGGGGGGGGGG0;9FFFEGE--;BB?DB?FBBFFFBBBBFEFFFBFFFFFF;BBFFB;DFFFF.BA.9/BBBFFFFFF/BF9BFBB99F9/;A9FF/B/B/;/9BBFBAFFBFB
@M05620:37:000000000-D9766:1:1101:16190:3889 1:N:0:1
GAGGCTGCTTTGGAAGAAACTCATAGATTACTGCAAAAGTTCCCCCTGGACCTGGAAAAGATTCTTGCCTGGCTTACAGAAGCTGAAACAACTGCTAACGGTAGGGAAAAGCACCTAGAAGACTCCAAGAGAGTCCCCGAGATGATGACACCCTGGCAAGACCATCAGGCATTTCAGCTATCGAACTCATGTGGATCCAATTGAACAATTCTACGCAATTATACTTATAACTGACACGCCTAAGACACAAG
+
A>ABBAFBFFFFFGGGFFGGGFE5DG56ADA5FFGH5FHF5FGAGF2FA2BC22223B2B1A5D555BB531BA1BG53AGHHH3BGGG3?F3BG44B31>1111?B111313B/3BF3?3B33F333B00B/B3B3?>////BF2@F1@1?/?0?<01?0<0011<1?FG11111>1111><.><.<000=D0D0<<D00GH000C:;00000:@C-.90=0;B0000;;;F0/B0.9...//009;FA.
@M05620:37:000000000-D9766:1:1101:13389:3971 1:N:0:1
ACCACACCTTCTACAATGAGCTGCGTGTGGCTCCCGAGGAGCACCCCGTGCTGCTGACCGAGGCCCCCCTGAACCCCAAGGCCAACCGCGAGAAGATGCCCAGGTGAGTGGCCCGCTACCTCTTCTGGTGGCCGCCTCCCTCCTTCCTGGCCTCCCGGGACTGCGCCCTTTCTCACTGGTTCTCTCTTCTGCCGTTTTCCGTAGGACTCTCTTCTCTGACCTGGGTCTCCTTTGGAACTCTGCAGGTTCTA
+
ABBBB@ABFFFFCGGGFGGGGGGGEAFEFGAGHGGGGGFEEEHGHGGGEFGGHHHHGHHGGGFEGGGGGGGFFHHFGGGHGGHHEFFFGGGGGCHHHGHHHB/?FF<0??FFHH-<<-<GGFFHH0=D=CGGH??DA.GFFFGFHBGFBF.FFFGG?D--9.:/9;DFCFFFFF///9FBF99B9B/B9/BBF>AFFFBF99A.A/BF9:BFFF/99//9;9...;9.;B/FFFFFFFFFFF99FF.BFF/
@M05620:37:000000000-D9766:1:1101:22840:3988 1:N:0:1
ACACACCTTCCACAATGTGCAGTGTGTGGCTCCCGCGGCACACCCCATTCTGCATACCGAGGCCCCCCCGCACCCCCAGGCCAACCGCGGGAACATGCCCCGGTGTGTGGCCCGCTCCCTCTTCTGGTGGCCGCCTCCCTCCTTCCTGGCCTCCCGGCGCTGCGCCCTTTCTCCCTGGTTCTCTCTTCTGCCGTTTTCCGTAGGACTCTCTTCTCTGCCCTGCGTCTCCTTTGGCACTCTGCAGGTTCTAG
+
AAAAAAABFF1BF1FFG3A331B1D1000A0AFFAAAE//ABFEFG/012BDGA12BB///>EGGGGG>>//<EFG/</?CFCGFGCCC@@--.0=<1>>.@@-<<;;.EHCG@GGAGGGGGGGGEFFFGGGA@GGGGFFFFFFFFFF/FFFFFFB@@@@@;B@@F@@FFFFFBFFFEBFFFFFFFF;BFFF@BFFFFFFFABBBFFFFFFFFFFFFFFFFFA@B@FFFFFFFFFFF-BFFEFFFAFBFB:
@M05620:37:000000000-D9766:1:1101:21763:3989 1:N:0:1
GAGGCTGCTTTGGAAGAAACTCATAGATTACTGCAACAGTTCCCCCTGGACCTGGAAAAGTTTCTTGCCTGGCTTACAGAAGCTGAAACAACTGCCAATCCTACAGGATGCTACCCGTAAGGACAAGCTCCTAGACGACTCCCCAGGAGTCCAAGAGCTGCTGCAACAATGGCAAGTAAGTCCGGCATTTCCGCTTTAGCACTCTTGTGGATCCCCTTGAACAATTCTCAGCATTTGTACTTGCAACTGAC
+
BBBBBBFBFFFFGGGGGGGGGGFHHHHHHHHHHHHGGHHFHHHHHGGGHHHHHHHHHHHHHHHHHHHHHHHHHHHHHHHHHHHHHHHHHHHHHHHHHHHHHHHHHBGGG3GH4F2FEGCE03G0F00?FGHH3GBG/>>/?G/?2/</?F<2FF2@F2GH1G1??GHHHHHHHGHGHFH11><.CG?D0=DGGGGGGHHHGHHHHHHHHGHHGG/./.;:B09FF0CFGGGGGGGGGGGG0CF0C00/:CC
@M05620:37:000000000-D9766:1:1101:21121:4023 1:N:0:1
ACCACACCTTCTACAATGAGCTGCGTGTGGCTCCCGAGGAGCACCCCGTGCTGCTGACCGAGGCCCCCCTGAACCCCAAGGCCAACCGCGAGAAGATGCCCAGGTGAGTGGCCCGCTACCTCTTCTGGTGGCCGCCTCCCTCCTTCCTGGCCTCCCGGAGCTGCGCCCTTTCTCACTGGTTCTCTCTTCTGCCGTTTTCCGTAGGACTCTCTTCTCTGACCTGAGTCTCCTTTGGAACTCTGCAGGTTCTA
+
CCCDDCCDFFFFGGGGGGGGGGHHGGGGHGHHHGGGGGGGGHHHHGGGGGGGHGHHHHHGGGGGGGGGGGGHHHHGGGGHGHHHHGGGGGGGGGHHHHHHHGHGHGHHHHGGHHGGGGGHHHHHHHHHHHGHHGGGGGHGHHGHHGGGGGGGGGGGGCGACGGGGGFFFFFFFFFFHFFFFFFFFFFFFFFFFFFFFFFFFFFFFFFFFFFFFFFFHFFHFHFFFFFFFFFFFFFFFFFFFFFFFFFFFFB
@M05620:37:000000000-D9766:1:1101:20420:4026 1:N:0:1
ACCACACCTTCTACAATGAGCTGCGTGTGGCTCCCGAGGAGCACCCCGTGCTGCTGACCGAGGCCCCCCTGAACCCCAAGGCCAACCGCGAGAAGATGCCCAGCCCAGTAGCCCGCTAGCTCTTCTCGTCGCCGCCTCCCGCCTTCCTGGACTCCCGCCGCTGCGCCCTTTCTCACTGGTCCTCTCTTCTGCCGTTTTCCGTCGGCCTCTATTCTATGACCTGAGTCTCCTTTGGAACTCTGCAGGCTCTA
+
3AABBBBBFFFFGGGGGGGGGGHHGFGGHEHHHGGGGGGGGHHHHGGGEEGGFHHHHHHGGGGGGGGGGGGHGHHGGGGHGHHHHGGGGGGGGGHHGHHFF2G0//??G11G1CAC-@.1>111=G0.<.<C.-@:;EGE.-=.EFGF0FCABBBEG-A-9@;A-;.@DB/FFF9BFBBF//;;/:FFBBFFFF.A:EFBDF?99-.9999//:9/BF/:F/B/./B//;BBFF/;//9//B/B/..;.9;
@M05620:37:000000000-D9766:1:1101:22218:4060 1:N:0:1
ACCACACCTTCTACAATGAGCTGCGGGTGGCTCCCGAGGAGCACCCCGTGCTGCTGACCGAGGCCCCCCTGAACCCCAAGGCCAACCGCGAGAAGATGCCCAGGTGAGTGGCCCGCTACCTCTTCTGGTGGCCGCCTCCCTCCTTCCTGGCCTCCCGGCGCTGCGCCCTTTCTCACTGGTTCTCTCTTCTGCCGTTTTCCGTAGGACTCTCTTCTCTGACCTGAGTCTCCTTTGGAACTCTGCATGTTCTA
+
A>AABBAA>BCFGGGC5GFGGBGBF2AA22BB3AFE2E?A?GHGHGGE1AEGFHFCHHFE/E?EG1EEG>F0B?FEGE/G//FHGG/<BD<</A<<?F11<GCFGFHFFBE.<CCCCDGHHHHFGG00;GDF.@-:9.99CFABB099F/990999.A-9;9BFBBF?-B/BFFFFFFFFFB99B//9FFEB/BDDB.9FDF.ADFBFFBB9/BFFFF/BBFFB.FFFFFBFBF/BFFFFFFFF/BFFFFB
@M05620:37:000000000-D9766:1:1101:14223:4075 1:N:0:1
ACCACACCTTCGACAATGAGCTGCGTGTGGCTCCCGAGGAGCACGCCGTGCTGCTGAAAGAGGCCCCCCTGAACCCCAAGGCCAACCGCGAGAAGATGCCCAGGTGAGTGGCCCGCTACCTCTTCTGGTGGCCGCCTCCCTCCTTCCTGGCCTCCCGGAGCTGCGCCCTTTCTCACTGGTTCTCTCTTCTGCCGTTTTCCGTAGGACTCTCTTCTTTGACCTGAGTCCCCTTTGGAACTCTGCAGGTTCTA
+
AAAAAAA1BC1>FFEEG1BGG11F0BBB0BBBFABBEEEEFCCG//FAEEEFFBGHH1@1B0/EFGGGG?EGBGHGGGGHGHFGHFGE@B>BCGHBGDGHHHGF?F1??FFEHHGG@-CHHFHHFFHGD/EGHGGGG.CEFFGCBGHF0CFFGGGGB:-9;./;?@G@@FFFFFBBFFFFFBFFFFFF9/BFF@9AFEFFB/ABFB/9BFFFFFF/;B/;B/B/999//;BFFFFFFBFFFBBFBF;B9BB
@M05620:37:000000000-D9766:1:1101:12872:4104 1:N:0:1
ACCACACCTTCTACAATGAGCTGCGTGTGGCTCCCGAGGAGCACCCCGTGCTGCTGACCGAGGCCCCCCTGAACCCCAAGGCCAACCGCGAGAAGATGCCCAGGTGAGTGGCCCGCTACCTCTTCTGGTGGCCGCCTCCCTCCTTCCTGGCCTCCCGGCGCTGCGCCCTTTCTCACTGGTTCTCTCTTCTGCCGTTTTCCGTAGGACTCTCTTCTCTGACCTGAGTCTCCTTTGGAACTCTGCAGGTTCTA
+
BBBBBBBAFFFFGGGGGGBGGGHHGGFB4AGFFBFE?EFGDHHHHGGEDEFGEHGHHHHA?E?EGFGGGGGHHHHGGGGHGGHHHFAEGG/>CGHE2FGGHHHGHHHHHHGGHHGGGGGHFHB0GHHFDGDHHGGGDGHGFHGGHGGGGGGFF.CEFF9@DFFFFFFFAFFFFFFFFFFFFFFFFFFFFFFFFFFFFFFFFFFFFEFFFFFFFFFFFF/BFFF/BFFBFFFFFFEFFFFFFFFFFFFFFFB
@M05620:37:000000000-D9766:1:1101:16700:4151 1:N:0:1
ACCACACCTTCTACAATGAGCTGCGTGTGGCTCCCGAGGAGCACCCCGTGCTGCTGACCGAGGCCCCCCTGAACCCCAAGGCCAACCGCGAGAAGATGCCCAGGTGAGTGGCCCGCTACCTCTTCTGGTGGCCGCCTCCCTCCTTCCTGGCCTCCCGGAGCTGCGCCCTTTCTCACTGGTTCTCTCTTCTGCCGTTTTCCGTAGGACTCTCTTCTCTGACCTGAGTCTCCTTTGGAACTCTGCAGGTTCTA
+
ABABBBBBFFFFGGGFFGBGGGHHGEGBAEHGGFGEDGGGGHHHHGGGGGGGHHHHHHHEGFGGGGGGGGGHFHHGGGGHGHHGHGGGGGCGGGHGHHHHHHGG1GHGGFGGHHGGGGGHHHHHHHHHGHGHHGDGGGHGHHGHHGGGGGGGGGGGGF-;?FFGGGFFFFFFFFFFFFFFFFFFFFFFFFFFFFAFFFFFFFFFFFFFFBFFFFFFFFFFFFFFBBF/FFFFFFFFFFFFFFFFFFABFFB
@M05620:37:000000000-D9766:1:1101:11964:4181 1:N:0:1
ACCACACCTTCTACAATGAGCTGCGTGTGGCTCCCGAGGAGCACCCCGTGCTGCTGACCGAGGCCCCCCTGAACCCCAAGGCCAACCGCGAGAAGATGCCCAGGGGAGTGGCCCGCTTACTCTTCTGGGGGCCCCCTCCCTCCTTCCTGGCCTCCCCGAGCCGCCCCCCTTCTCACTGGTTCTCTCTTCTGCCGTTTTCCGTAGGACTCTCTTCCCTTACCTGAGTCTCCTTTGGAACTCTGCAGGGTCTT
+
AA>AA1AAFFFF3FGF3FGBGBGGEEEFA0GHGFF00AF/EHFGHGGGAEGA111GHHHEEE/EGEGEGGFHHHHGGG?FFHHHEGGGGCG@//0111<F01/?/<//<0<.<G---..<0=00<00</-A:A----9C?9/;/;9F0;/.;099A.;9---;---;@-@FB/:B//9B/9////////9//9-:AFF/B-/--A/9/9///;B/9///BFFF/-::/;F/:FBBBBF/9///9/A-BB-/
@M05620:37:000000000-D9766:1:1101:23351:4191 1:N:0:1
ACCACACCTTCTACAATGAGCTGCGTGTGGCTCCCGAGGAGCACCCCGTGCTGCTGACCGAGGCCCCCCTGAACCCCAAGGCCAACCGCGAGAAGATGCCCAGGTGAGTGGCCCGCTACCTCTTCTGGTGGCCGCCTCCCTCCTTCCTGGCCTCCCGGCGCTGCGCCCTTTCTCACTGGTTCTCTCTTCTGCCGTTTTCCGTAGGACTCTCTTCTCTGACCTGAGTCTCCTTTGGAACTCTGCAGGTTCTA
+
CCCACBCCFFFFGGGGGGGFGGHHGFGGHGHHEFGGGGGGGHHHHGGG1EGGHHHHHHHGGGGGGGGGGGGHHHHGGGGH/FHHHGG?F/DFGGHHHBGGHHHGHHHHHHGGFHGGGGGHHHGHHGGGHHGHHGGGDGHGHHGHHGGGGGFGGGGGGG-9ADFFBFFFFFFFFFFFFFFFFFFFFFFFFFFFFFDFFFFFFFFFFFFFFFFFFFFFFFFFFFFFFFFFFFFFFF/FFFFFFFFFFFAFFF:
@M05620:37:000000000-D9766:1:1101:17560:4199 1:N:0:1
GCTGCGGCTTGTCAATCTACTCATCGATTCCTGCCCCTGGTCCCCCTGTCCCTGTAACCGTTTCGTGCCTGGCTTCCAGCAGCGGCAACCACTGCCCCTCCTACAGGATGCTCCCCGTACGGACCGGCTCCTCGCCGCCTCCCCGGGCGTCCCAGCGCTGCTGCAACAATGGCAAGTAAGTCCGGCCTTTCCGCTTTAGCACTCTTGTGGAGCCCCTTGACCCATTCTCAGCATTTGTACTTGTACCTGAC
+
1>>>A>1>>D1B1BBBF1BB3B1D1BBG2DFHHHHHG/B/1DBGHG/BBFG1B1BDAFGGEGBF/B/BBGHHHH0BFFH0BFG//>>EH0?FBBBFH/??<0B11B<0FFB<FFFGCA</////<</ACGEH<.@@CC-CFEGG@@C-A9--CFBF@GE?.BBB/FF..://9/B-9/:F//BB-=-9BFFBAF?AFFFBBFBFF/BFFB/-;:AFF?FB/:BA//;BF/9///9B/B/BB/9FF/;9B//
@M05620:37:000000000-D9766:1:1101:14601:4220 1:N:0:1
ACCACACCTTCTACAATGAGCTGCGTGTGGCTCCCGAGGAGCACCCCGTGCTGCTGACCGAGGCCCCCCTGAACCCCAAGGCCAACCGCGAGAAGATGACCAGGTGAGTGGCCCGCTACCTCTTCTGGTGGCCGCCTCCCTCCTTCCTGGCCTCCCGGCGCTTCGCCCTTTCTCACTGTTTCTCTCTTCTGCCGTGTTCCGTATTACTCTCTTCTCTTACCTTAGTCTCCTTTGGAGCTTTGCAGGTGCTA
+
BBBBBBBBFFFFGGGGGGGGGGHGGEEBCEHHFGGGGGGGGHHHHGGGGGGGGHGHHHHGGGGGGGGGGGGFHHHGGGGHGHHHHGGGGGBB@GHHHH22?2?<??1??</?<F----<FFBG0D0<0=<.<.-A-CDHCGFG/GGG0CFGA9..CE-9;9@.;9DAFF/9BFFBFF/9;://;//;FBF/B/9:-..;/.;..//////;/9:/;//;9B//////:;FFBFF/;/;A///;//.;///;
@M05620:37:000000000-D9766:1:1101:18483:4249 1:N:0:1
ACCACACCTTCTACAATGAGCTGCGTGTGGCTCCCGAGGAGCACCCCGTGCTGCTGACCGAGGCCCCCCTGAACCCCAAGGCCAACCGCGAGAAGATGCCCAGGTGAGTGGCCCGCTACCTCTTCTGGTGGCCGCCTCCCTCCTTCCTGGCCTCCCGGAGCTGCGCCCTTTCTCACTGGTTCTCTCTTCTGCCGTTTTCCGTAGGACTCTCTTCTCTGACCTGAGTCTCCTTTGGAACTCTGCAGGTTCTA
+
AA>AA4AAFFFFGGGGGGGGGGHGGGGGCFHHHFGGFGGEAG2GHGEEEEGFFFGHHHHG@FCEFEGGGGGBCHHGGGEHFHHHHGGEGCGFFDHGHFHHGHHFHEGH<DFFGHGGGCGFHGHFHHFHGHGHHGFGGGHFHHGGFFBGGGGGFGGGGA-@-CBFFCFFAFFFFFFFFFFFFFFFFFFFFFFFFFFFFFFFFFFFDFFFEFFFFFFFFFFFFF.FF/BFFFFFFFFBFFFFFFFFF.;BBF/
@M05620:37:000000000-D9766:1:1101:16373:4355 1:N:0:1
ACCACACCTTCTACAATGAGCTGCGTGTGGCTCCCGAGGAGCACCCCGTGCTGCTGACCGAGGCCCCCCTGAACCCCAAGGCCAACCGCGAGAAGATGCCCAGGTGAGTGGCCCGCTACCTCTTCTGGTGGCCGCCTCCCTCCTTCCTGGCCTCCCGGAGCTGCGCCCTTTCTCACTGGTTCTCTCTTCTGCCGTTTTCCGTAGGACTCTCTTCTCTGACCTGAGTCTCCTTTGGAACTCTGCAGGTTCTA
+
BBBBBBBBFFFFGGGGGGGFGDHFGEEBGEHHHGGEGGGGGHHHHGGGGEGGHHHHHHHGGGFGGEFGGGGFHGHGGGGHEEHGHEEEGCDCGGHFGDFGHHEF<1GHGFGGHHCGGG@HFB<GDDBHGCDHHGC?:E.:GHGGFF/FGGGGGGEEG?;-@FFFD?F-@FFFBBFFFFF/BBFFFFFFFFFFFFDFFFFFF9F.AFFFFFFFBFBF9B/BBBB/;9BBFFF/FBFF9/9B/BFFFF9FFFE
@M05620:37:000000000-D9766:1:1101:9144:4357 1:N:0:1
ACCACACCTTCTACAATGAGCTGCGTGTGGCTCCCGAGGAGCACCCCGTGCTGCTGACCGAGGCCCCCCTGAACCCCAAGGCCAACCGCGAGAAGATGCCCAGGTGAGTGGCCCGCTACCTCTTCTGGTGGCCGCCTCCCTCCTTCCTGGCCTCCCGGCGCTGCGCCCTTTCTCACTGGTTCTCTCTTCTGCCGTTTTCCGTACGACTCTCTTCTCTGACCTGCGTCTCCTTTGGAACTCTGCAGGTTCTA
+
BBABBBBBFFFFGGGGGGGGGGHHGEFEHEHHHGGEGGGGGGHHHGGGFEGGHHHHHHHGGGGGGGGGGGGHFHHGGGGGGHHHHGGEDDBDDFHHHGHHHH/?<?D0??FGHH-><@@GGHHHD0=GDHGGHGCCADHGHFGHFFGG0FFGGGGGDA----9A@CFA9FFFFEFFFFFFFFFFFFFB;9FFFFAFFFFFFFA.;;DFFFFFFF/;9B/;FFF:-9;9;FFFFFF/BFFFFFFFFFFFFFB
@M05620:37:000000000-D9766:1:1101:23157:4385 1:N:0:1
ACTGCCACTTCTCAATCGACCGGCGTGCCCCGGCCCCGGGACCCCCAGAGCGCACGACTGAACCCCACCCACCTCCCTCGATCACCTACGCCGCGTTCTGCATGGGAACCATTCCGCTTTCTCTCTCTTGTGGCTCTCCTTTCCGCATTCTCCGCCTTTGTCGTTGTCTCTGTCACTCCCGTGCCCCGCGCTCGGAAGCGCTCAGGTCTGCACTCCCGTCCCGACTCCGCCTAGGGCATCCGGACTTTTTA
+
>>>>A11BBFBB1BBBGFFAAAA00AA//B//AEEC/AA//>B///>B??F/>E/>/>>?>11?EEG/</<?/BB?F00>?<F?0G1?0/<>@/->-.<DG000..//.<.0000:.:.;G000:;0;:GC0.;F0/0/9;090.;-;.00;099...////-:--99/9:F/;9//:;AA9A9-9----9;A@-9E--;@---/:;///B//9/9E--;--;-9@-;---9-//----//-----///9-
@M05620:37:000000000-D9766:1:1101:15693:4423 1:N:0:1
ACCACACCTTCTACAATGAGCTGCGTGTGGCTCCCGAGGAGCACCCCGTGCTGCTGACCGAGGCCCCCCTGAACCCCAAGGCCAACCGCGAGAAGATGCCCAGGGGAGGGGCCCGCTACCTCTTCTGGTGGCCGCCTCCCTCCTTCCTGGCCTCCCGGAGCTGCGCCCTTTCTCACTGGGTCTCTCTTCTGCCGTTTTCCGTAGGACTCTCTTCTCTAACCTGAGTCCCCTTTGGAACTCTGCAGGTTCTA
+
AA1AA?>AFFFDDGGD31BGGG1BABEEG0FHHGC0EEE/EHHHHGEGA/EFH1AFGFBEEEEGFF@EEGFGHHHEFGGEEHHF/FEEG/>@C/FGBD1?01/F////-->-CG--<--C000;:CCG0/;:G--;.9EGB9E/BBF00:.;09EF.--9-://99A@-FFB//;B9BF-9--////;9/BBF=;BFF/F-9-9A///999//9/9//9;A9-/99//9A-AF/9/B9/;99//9F-9/9/
@M05620:37:000000000-D9766:1:1101:20627:4430 1:N:0:1
AGTGCCAGCTCTCAATCGCACTGTGTGGGCTATCTCCTGCCCTTAGATCGGTACAGCCCCACGGCTCAACTCCACTCACCTTACCCGATCTCGCATGCCGTCTTGTGCTTGCCCCAAAAACCAACCTAGTCCACTTTCCTCTCCTCCCACATCTACCATATTTTCCAACACTTCGTTCTATTACCATTTTACCTTCCCCACTTTGCTCCTACATGCATCTCATTTGACACCCTACCCCCTCTCCGGTTTAT
+
BBAABFFFBFFFGGGGGGGGGGHA5DBF2BBF3FGHHCGHHHHHH3FHHHG2BADFGHGGGFE0AEBFGHHHHHB5BBB1BBGH?B>E//BBG1>EE3BEEEHGBB?GHHGHHHGG/CG/?/////0111121<11<11111<0?0?/00/<11111111111111111..000.</<.0<<00=00:0<00000/////;.00:0000/0;/0000900;00;090;C09../...;9>.:/;.-9..//
@M05620:37:000000000-D9766:1:1101:19012:4432 1:N:0:1
GAGGCTGCTTTGGAAGAAACTCATAGATTACTGCAACAGTTCCCCCTGGACCTGGAAAAGTTTCTTGCCTGGCTTACAGAAGCTGAAACAACTGCCAATCCTAAAGGATACTCAACGTACGAACCGGCTCCTCGCCGCCTCCCCGGGCGTAACAGAGCAGCTGCAACCATGGCAAGTAAGAACGGCCATTCCGCTTTAGCACTCTTGTGGATCCACTTGACCCATTCTCAGCATTTGTACTTGTACCTGAC
+
>3ABBAFAFFFFGGGGGGGGGFGBGHBA65DFGFH4FGHAADFGF?EB22BB2A2ABFEG355DB55BA5311A1BF5BGHHH3@BBFFE1GCGGFFGHG2@B@FHDHE3@@BB3GEHC/>/?EFG/EEEGG2/>//<>BECFGGC--<ADADHFHHF/</</CHHH.EFHGG:GGHH0;00;CG-9-/;;;/;EEGGF0;0BBFFGFF./BF.F//99;/B.:/BFFFFFFFBB/B/BF/;BBFBFFFFB
@M05620:37:000000000-D9766:1:1101:16989:4471 1:N:0:1
ACCACACCTTCTACAATGAGCTGCGTGTGGCTCCCGAGGAGCACCCCGTGCTGCTGACCGAGGCCCCCCTGAACCCCAAGGCCAACCGCGAGAAGATGCCCAGGTGAGTGGCCCGCTACCTCTTCTGGTGGCCGCCTCCCTCCTTCCTGGCCTCCCGGAGCTGCGCCCTTTCTCACTGGTTCTCTCTTCTGCCGTTTTCCGTAGGACTCTCTTCTCTGACCTGAGTCTCCTTTGGAACTCTGCAGGTTCTA
+
BBCCBCCCFFFFGGGGGGGGGGHHGGGBEFHHHGGGFGGFGHGHHGGGGFGGHHHHHHHGGGGGGGGGGGGHHHHGGGGHGHHHGGGGGGGGGGHHHHHHHHHGGHHHGHGGHHGGGGGHHHHHHHHHHHGHHGGGGGHGHHGHHGGGGGGGGGGGGF-@FGGGGGFFFFFFFFFFFFFFFFFFFFFFHFFFFFFFFFHFFFFFFFFFFFFFHHFFHFFFFHFFFFFFFFFFFFFFFFFFFFFFFFFFFFF
@M05620:37:000000000-D9766:1:1101:12253:4473 1:N:0:1
GAGGCTGCTTTGGAAGAAACTCATAGATTACTGCAACAGTTCCCCCTGGACCTGGAAAAGTTTCTTGCCTGGCTTACAGAAGCTGAAACAACTGCCAATAAGGATAGGCTCCATGAAGACCCCGTAGGAGTAGACGACCTGTTAAAACAAGGGCAAGTAAAACCGGCATTACCGCTTTAGCCCTATGGGCGTTCCAATTCAACAAGTCTCAGCAGAAGTACTATCAACTTATGAGCTAGGCCCAAAACATC
+
CBCCCCFCFFFFGGGGGGGGGGHHGHHHHHHHHHHHHHHFGHHHHGGGHHHHHHHHHHGHHHHHHHHHHHHHHHHHHHHHHHHHHHHHHHHHHHEHHB33B3E33B33F3B1344@B3@F2?>///?/3BBF34B/////23B33B?DCHB/?///?21<11?/<//<-11<=><-<<00=0<C/<0<..--:;/0;0C;00:0./;00;0900.//00;0;00090/0090000000:./0...:..90:
@M05620:37:000000000-D9766:1:1101:22897:4499 1:N:0:1
ACCACACCTTCTACAATGAGCTGCGTGTGGCTCCCGAGGAGCACCCCGTGCTGCTGACCGAGGCCCCCCTGAACCCCAAGGCCAACCGCGAGAAGATGCCCAGGTGAGTGGCCCGCTACCTCTTCTGGTGGCCGACTCCCTCCTTACTGGACTCCAGGCGCTGCGCCCTTTCTCACTGGTTCTCTCTTCTGCCGTTTTCCGTAGGACTCTCTTCTCTGACCTGAGTCTCCTTTGGAACTCTGCAGGTTCTA
+
>>>1AAAAFFF@AFGAAGGAD1F1A0ABF0GH1FAAEEG?FHHHHGEGEAECHFCFHAAEEEGGEA/EGGGEHCE?EGEF>CHEC?/<BC<B@BCGD1<FFHHGC1GGH1FGHG->>C-FGHHHB0=GGHGHA---;.;GHF.CH0C09F/;FGG/;F;A-AAGGGG@@FFFFF/FFFF/BFBFFFFFFFFFB@BFFFFFFF?BFFFFFFFFFF/:FFBFFFFFFFFFFFFFF/FFFFFFFFFFFF?/9B9
@M05620:37:000000000-D9766:1:1101:12938:4505 1:N:0:1
ACCACACCTTCTACAATGCGCTGCGTGTGGCTCACGAGGAGCACCCCGTGCTGCTGACCGAGGCCCCCCTGAACCCCAAGGCCAACCGCGAGAAGATGCCCAGGTGAGTGGCCCGCTACCTCTTCTGGTGGCCGCCTCCCTCCTTCCTGGCCTCCCGGCGCTGCGCCCTTTCTCACTGGTTCTCTCTTCTGCCGTTTTCCGTAGGACTCTCTTCTCTGACCTGAGTCTCCTTTGGAACTCTGCAGGTTCTA
+
BBAAABB>BBFFGFGF5G4AE?FCGEAEGGG2A3BA2A22BGHFEAFG1BEFHHEHHCG>>0/EEE@/E>?0GHH/EEG/FHHEEGGG@D/BD/FGHHHHGGCFG<DF?GEEA.->->A/GHHHHHHHHHGFCCC@EDHGHHDFGGGGGGGGGGGFFB-;BBBFBBF?BFBBFFFFFFF9FFFFFFFFBFFFFBFDFFFFFFADFBFFFFFFFFFFBFFFFFF/BFF9;FFFFFFFFFFFFFFFFFABFFB
@M05620:37:000000000-D9766:1:1101:21678:4510 1:N:0:1
ACCACACCTTCTACAATGAGCTGCGTGTGGCTCCCGAGGAGCACCCCGTGCTGCTGACCGAGGCCCCCCTGAACCCCAAGGCCAACCGCGAGAAGATGCCCAGGTGAGTGGCCCGCTACCTCTTCTGGTGGCCGCCTCCCTCCTTCCTGGCCTCCCGGAGCTGCGCCCTTTCTCACTGGTTCTCTCTTCTGCGGTTTTCCGTAGGACTCTCTTCTCTGACCTGAGTCTCCTTTGGAACTCTGCAGGTTCTA
+
AAA1AAAACFFFGBGD3FAAG1GFG00A00FG1AFA0EGC?GHGHGGG?AGGEHFAGH0A/F?EG/FGGEF0G1FGGE/G//FGHG/<BC<//CFB1?11?CC/1FFC1D/<G/C?CCC01<DDG0<00<.C.---....;C.C0B/00/9.9.9.;9---.;/9?A-9B//BF///B-B//////;B////-9A@B9B/;B-ABF//9/99BFBFB//://9/-;B/BFBBFF/;/;/:BF//99FBFF;
@M05620:37:000000000-D9766:1:1101:18483:4531 1:N:0:1
ACCACACCTTCTACAATGAGCTGCGTGTGGCTCCCGAGGAGCACCCCGTGCTGCTGACCGAGGCCCCCCTGAACCCCAAGGCCAACCGCGAGAAGATGCCCAGGTGAGTGGCCCGCTACCTCTTCTGGTGGCCGCCTCCCTCCTTCCTGGCCTCCCGGCGCTGCGCCCTTTCTCACTGGTTCTCTCTTCTGCCGTTTTCCGTAGGACTCTCTTCTCTGACCTGAGTCTCCTTTGGAACTCTGCAGGTTCTA
+
BCCCBCCBFFFFGGGGGGGGGGHHGGGBCEHGHGGGGGGGGHHHHGGGGGGGHHGHHHHGGGGGGGGGGGGHFHHGGGGHGGHHHGGGGGGGGGHGHHHHHHHGFHHHHHGGHHGGGGGHHHHHHHHHFHGHHGGGFGHGHHGHHGGGGGFGGGGGGG-ADFFFFFFFFFFFFFFFFFFFFFFFFFFFFFFFFFDFFFFFFFFDFFFBFFFFFFFFFFFFFFFFFFF9BFFFFFFFFFFFFFFFFFAFFFB
@M05620:37:000000000-D9766:1:1101:22155:4535 1:N:0:1
ACCACACCTTCTACAATGAGCTGCGTGTGGCTCCCGAGGAGCACCCCGTGCTGCTGACCGAGGCCCCCCTGAACCCCAAGGCCAACCGCGAGAAGATGCCCAGGTGAGTGGCCCGCTACCTCTTCTGGTGGCTGCCTCCCTCCTTCCTGGCCTCCCGGAGCTGCGCCCTTTCTCACTGGTTCTCTCTTCTGCCGTTTTCCGTAGGACTCTCTTCTCTGACCTGAGTCTCCTTTGGAACTCTGCAGGTTCTA
+
BCCCCCCCFFFFGGFGGGGGGGHHGGGGHGHHHGGGGGGGGHHHHGGGGGGGHHHHHHHGGGGGGGGGGGGHFHHGGGGHGHHHHGGGGGGGGGHHGHFHHHEGGCGHGGGAGHGFGFGHFHHHHHHHGHGF.<CFGHHGHHGHHGHHFHHG0CGGDF-@BFFFGGGGGFFFFFFFFBFFFFFFFFFFFFFFFFFFFFFFD9ADFFFFFFFFFFFFFBFFFFBFFFFFFFFFFFFFFFFFFBFFFFA/;:;
@M05620:37:000000000-D9766:1:1101:20983:4537 1:N:0:1
GAGGCTGCTTTGGAAGAAACTCATAGATTACTGCAACAGTTCCCCCTGGACCTGGAAAAGTTTCTTGCCTGGCTTACAGAAGCTGAAACAACTGCTAACCGTAAAGAACGGCTCATAGACAACTAAAAGGGAGTACAAGAGCTGAAGCCACCATGGCACGTCAGTCAGGCATTTCCGCTTACGCACTCTTGTGGATCCAATTGAACAATTCTCCGCAATTGTACTTGTAACTGACAAGCCAGGGACACCAG
+
B@BBBCFBFFFFGFGGGGGGGGDHHDGDEFGHHHFGFFEBEGHHHGGGEFHGGFFGFGFGHHHHHHHFGHHHHHHGHHGHHHHHHHHHHGHHFHHEGF31EB??14DFG1?@@E3FBH4342/333?FG?EHGGGD3D22GHEF2222@@2==222@=2?FEAE=GH1F=GHF1FG.?E..<<<E@-<0=DDHFHCGHHHGHGHHHGHFFF00<9C--;;C0;CF0;;FFGFF09F9.CEFGGGFFF..:.
@M05620:37:000000000-D9766:1:1101:8574:4551 1:N:0:1
ACCACACCTTCTACAATGCGCTGCGTGTGGCTCCCGAGGAGCACCCCGTGCTGCTGACCGAGGCCCCCCTGAACCCCAAGGCCAACCGCGCGAAGATGCCCAGGTGAGTGGCCCGCTACCTCTTCTGGTGGCCGCCTCCCTCCTTCCTGGCCTCCCGGCGCTGCGCCCTTTCTCACTGGTTCTCTCTTCTGCCGTTTTCCGTAGGACTCTCTTCTCTGACCTGAGTCTCCTTTGGAACTCTGCAGGTTCTA
+
BBBAABB3BBFFFGGGGG4EEEGGGFGAAEGGHFFEDEGCEHHHHGG0EEGGFHGHHHH>EECFGGGGGGGHHHHGGGGHGHHHHGGGGG/DGCG?FHHFFFHE1<DCHFEFFHGGG-AFHGHHHHHHHHGGFCGBGGGGFFGGGGGGGGGGGGGFG9-;BBBFBBFBBFFFFFFFFFFFFFFFFFFF;9FFFB:DFFFFFFFFBBFFFFFFFFF9BFFFFFF/BFF/9BFFFFFFFFFFFFFFFFF/FFF
@M05620:37:000000000-D9766:1:1101:20695:4593 1:N:0:1
GAGGCTGCTTTGGAAGAAACTCATAGATTACTGCAACAGTTCCCCCTGGACCTGGAAAAGTTTCTTGCCTGGCTTACAGAAGCTGAAACAACTGCCAATCCTACAGGATGCTACCCGTAAGGAAAGGCTCCTAGAAGACTCCAAGGGAGTAAAAGAGCTGATGAAACAATGGCAAGTAAGTCAGGCATTTCCGCTTTAGAACTCTTGTGGATCCAATTGAACAATTATAAGCATTTTTACTTGTAACTGAC
+
>1AA1>CAFFD1F11BFGFGGGHHHGHHHHFFFB1BFHFFGD2BBEAEACBFHHEFA10BADHDFGGBAB1BBBF11BBGHF1BG11BBB/GFGHHCHGBBB2BG1B0B1F1B@BB?//>BCB>>00?<BFF<1BF<BBB1BBF1/??/?0>FD1/0@11@@1@@<?0?1?<F01<??<=1>1>>>.<<111.><CCGF0=<=D0=<=C.:0:;:C000=0:<C;00:0:;0;00;0CA9900CF;C;0;:
@M05620:37:000000000-D9766:1:1101:9872:4606 1:N:0:1
ACCACACCTTCTACAATGAGCTGCGTGTGGCTCCCGAGGAGCACCCCGTGCTGCTGACCGAGGCCCCCCTGAACCCCAAGGCCAACCGCGAGAAGATGCCCACGTGAGTGGCCCCCTACCTCTTCCGGTGGCCGCCTCCCTCCTTCCTGGCCTCCCGGGACCGCGCCCTTTCTCACTGGTTCTCTCTTCTGCCGTTTTCCGCACGACTCTCTTCCCTGACCTGAGTCTCCTTTGGAACTCTGCAGGTTTTT
+
BBBBBBABFFFFGGGFFGCGGGHHGGGGFEHHHGFDAEFFFHGHHGGGEAEFGGFHHGHGFGGGGGGGGGGHHHHGGGGHGHHHGFGFGFCGGDHFBD2GHH/><///<?/FHH--->0<<10D<0.A--<.C:--.;GGEFG9;FGFCG?90FFG9A---.;---;D>FF/B///99B/:9/999/BB9/:F-.AFFFF?.--;.9.9;B/B//.99.B//./.;/99;9FF/F/;9B////9/F9;/..
@M05620:37:000000000-D9766:1:1101:8538:4613 1:N:0:1
GAGGCTGCTTTGGAAGAAACTCATAGATTACTGCAACAGTTCCCCCTGGACCTGGAAAAGTTTCTTGCCTGGCTTACAGAAGCTGAAACAACTGCTACCCGTAAGAAAAGTCTCCTAGAAGACTCCAAGGGAGTAAAAGAGCTGATGAAACAATGGCAATGCAGTCAGGCATTTCCGCTTTAGCACTCTTGTGGATCCAATTGAACAATTCTCAGCATTTGTACTTGTAACTGACAAGCCAGGGACACAAG
+
>?AB>AFAFBFFGBFFGGBGGGFHHDGHFHGHHHFGCAA5D5FGGGGFEFG2FGCG3EFFB5FF5HE53FBGFHHFGBG5GGGGGFFHG31F33F4@B2B>B/?1433B334443BBBBFGFGG3BBGF//?/?BGFFHGHGBFG23B3F2C/BF2@2F2222@@2GD0<G1FG11CEE/<>1=GD1<FHGGCDF0<CD<G<00=<=<000<000CHCGH0<00CG0CGCC0;:;<09.AFF..:...;9.
@M05620:37:000000000-D9766:1:1101:19804:4627 1:N:0:1
ACCACACCTTCTACAATGAGCTGCGTGGGGCTCCCGAGGAGCACCCCGTGCTGCTGACCGAGGCCCCCCTGAACCCCAAGGCCAACCGCGAGAAGATGCCCAGGTGAGTGGCCCGCTACCTCTTCTGGTGGCCGCCTCCCTCCTTCCTGGCCTCCCGGCGCTGCGCCCTTTCTCCCTGGTTCTCTCTTCTGCCGTTTTCCGTTGGACTCTCTTCTCTGCCCTGCGTCTCCTTTGGAACTCTGCAGGTTCTA
+
>>>A>AA>BCBFGGAFGGFGGGHGGEG2AAEABBBEAFAEFH1BBAEABEBFFHHHB2G0>EFEGGGGGE?F?GHGGEDHGHGHHGGGDG>CGGHEGHGHHEEAFG1F1?FFHHGCG-CGHHHHFHFFGFDHHFCGD.CEFGGGF0CB0FFFGGGGDB9;-@B?-=DFFFFFFF9BBBFFF//:9BFB9/;FFCAFFFFFF9/;A/9/;FFFF9B9BF99EFF.999.BF/BFBF/FFBBFFFEFFAFFF/
@M05620:37:000000000-D9766:1:1101:21192:4627 1:N:0:1
ACCACACCTTCTACAATGAGCTGCGTGTGGCTCCCGAGGAGCACCCCGTGCTGCTGACCGAGGCCCCCCTGAACCCCAAGGCCAACCGCGAGAAGATGCCCAGGTGAGTGGCCCGCTACCTCTTCTGGTGGCCGCCTCCCTCCTTCCTGGCCTCCCGGAGCTGCGCCCTTTCTCACTGGTTCTCTCTTCTGCCGTTTTCCGTAGGACTCTCTTCTCTGACCTGAGTCTCCTTTGGAACTCTGCAGGTTCTA
+
BCCCCCCCFFFFGGGGGGGGGGHHGEGFHGHHHGGGGGGGGHGHHGGGGGGGHHHHHHHGGGGGGGGGGGGHGHHGGGGHGHHHHGGGGGGGGGHHHGHHHHHGHHHGHHGGHHGGGGGHHHHHHHHHHHGHHGGGGGHGHHGHHGGGGGGGGGGGGC@FDGGGGGFFFFFFFFFHFHFFFFFFFFFFFFFFFFDFFFHFFFFFFFFFFFFFHFFFHFFHFHFFFHFFHFFFHFFFFFFFFFFFFFFFFFF
@M05620:37:000000000-D9766:1:1101:19827:4628 1:N:0:1
ACCACACCTTCTACAATGAGCTGCGTGTGGCTCCCGAGGAGCACCCCGTGCTGCTGACCGAGGCCCCCCTGAACCCCAAGGCCAACCGCGAGAAGATGACCAGGGGAGTGGCCCCCTACCTCTTCTGTGGTGCGCCCCCCCCCCTCCCCTCCTCCCGCAGCTGCGCCCCCTCTCACTGTGTCTCTCTTCTGCCCCTTTCTGCATGACTCTCTTCTCTCAGCCCAGCGTCCTTTTTGAATCTCTACGGTCTC
+
CCCCDDECFFFFGGGGGGGGGGHHGGGGGGHHHGGGGGGGGHHHHGGGGGGGHHHHHHHGGGGGGGGGGGGHHHHGGGGHGHHHHGGGGGGGGGHHHHB2?20//>/>?F..<>->-<.<0=G11=111=/.0-<.-=-<-<---..../../</<.--<@/00<C.<--<.<F0<111111<FFFF11<110...<<111111::01<FFF11BFF001</..<.-<D-.1<00-.<:BF1111<./.<1
@M05620:37:000000000-D9766:1:1101:11991:4647 1:N:0:1
ACCACACCTTCTACAATGAGCTGCGTGTGGCTCCCGAGGAGCACCCCGTGCTGCTGACCGAGGCCCCCCTGAACCCCAAGGCCAACCGCGAGAAGATGCCCAGGTGAGTGGCCCGCTACCTCTTCTGGTGGCCGCCTCCCTCCTTCCTGGCCTCCCGGAGCTGCGCCCTTTCTCACTGGTTCTCTCTTCTGCCGTTTTCCGTAGGACTCTCTTCTCTGACCTGAGTCTCCTTTGGAACTCTGCAGGTTCTA
+
AA1AAAAAFFFDFGGF3FGGDEFH0EEEGAGHHGG0EAG?EHHHHGCGAAFFH1BGHHGGGGGGFG/FGGGHHHEEEGGCFHHE/FGGG/BCCCHH1DGGHHHGHHHHHHGGHHGGGGGHFHHHHHHGHHGHHG-@A.GEHHGHFGGGGGGGFGGGG@@@AFBFGGF@@FFFFFFFFFFFFFFFFFFFFFFFF@BFFFFFBFFFFFFFFFFFFFFFFFFFFFFFFFFFFFFFFFFFFFFFFFFFFF?/BFB
@M05620:37:000000000-D9766:1:1101:23660:4654 1:N:0:1
ACCACACCTTCTACAATGAGCTGCGTGTGGCTCCCGAGGAGCACCCCGTGCTGCTGACCGAGGCCCCCCTGAACCCCAAGGCCAACCGCGAGAAGATGCCCAGGCGAGTAGCCCGCTACCTCTTCTGGTGGCCGCCTCCCTCCTTCCTGGACTCCCGGCGCTGCGCCCTTTCTCACTGGTTCTCTCTTCTGCCGTTTTCCGTAGGACTCTCTTCTATGACCTGAGTCTCCTTTGGAACTCTGCAGGTTCTA
+
BBBBBBBBFFFFGGGGGGGGGGHHGEEFHGEHHGGGFGGCGHHHHGGGEFGGHHHHGHHGGGGGGGGGGGGHHFGGGGGHFHHHHGGGGGGGGGHHHHGHHCC///>@A0=>FHGGGC-CGHHHHHFG</DGHGCGGDHFGGGGEFGGGGGGGGGGGG-ADFFFFFFFFFFFFFFFFFFBFFFFEFFFFFFFFFDFFFFFFFFFFFFFFF/FFFFFFFFEFFFFFFFFFFBFFFBBFFFFFEFFFF.BFFB
@M05620:37:000000000-D9766:1:1101:15479:4679 1:N:0:1
ACCACACCTTCTACAATGAGCTGCGTGTGGCTCCCGAGGAGCACCCCGTGCTGCTGACCGAGGCCCCCCTGAACCCCAAGGCCAACCGCGAGAAGATGCCCAGGCGAGTGGCCCGCTACCTCTTCTGGTGGCCGCCTCCCTCCTTCCTGGCCTCCCGGCGCTGCGCCCTTTCTCACTGGTTCTCTCTTCTGCCGTTTTCCGTAGGACTCTCTTCTCTGACCTGAGTCACCTTTGGAAGTCTGCAGGTTCTA
+
BBBABBBBFFFFGGGGGGGAG5GFGEFBAAGHFFGEDEGGGHHHHGGGGGGGHHHHHHHGGGGGGGGGGGGHHHHGGGGHFHHHHGGEGGGCCGFFGHG101F///>/A..F0F?@-@-/<000=G00=/.C.@D-CFGE//;9FFGFFG.90CFEG-@-9B9A-B.;B//BFF9FF/;B/;BFBBFFBFFFFB.99EFBAF.99///9B/9/99/BF/9FBB/;BB//;BFFF/BB/;B9B//9:.9/9;
@M05620:37:000000000-D9766:1:1101:7755:4682 1:N:0:1
GAGGCTGCTTTGGAAGAAACTCATAGATTACTGCAACAGTTCCCCCTGTACCTGGAAACGTTTCTTGCCTGGCTTACAGAAGCTGAAACAACTGCCAATCCTACAGGATGCAACCCGTACTTACCGGCTACTCGCCGCCTCCCAGGGCGTCCCAGCGATGATGCAACACTGACCAGTACGTCCGGCCTTTACGCTTTAGCACTCTTGTGGCTAACATTGACCAATTCTCATCATTTGAACTTGTAACTCCA
+
A3>?AAFAFFFFGFGGAGGGGGHHHFEG6DFGHH4GHFB5ADGHHGEF3DFFGH2AAB3BBFFGAGHHHHHGHHCAGEFFGHHHBEFEGGHHGFGFFHGF?GHG33B1BGF33BB?/>>/?44FE/E<//BBCED//>/?//<01//</>ACEHHHCC..=0DGF0<..<<0<<C.:CC.=;ECCDGGGGBFG.;EEGGGG9;CFFF;FFEF00;C0:BFFFB.;/;FFF//;BFBB/;BFFBBF//;/:B
@M05620:37:000000000-D9766:1:1101:17718:4686 1:N:0:1
ACCACACCTTCTACAATGAGCTGCGTGTGGCTCCCGAGGAGCACCCCGTGCTGCTGACCGAGGCCCCCCTGAACCCCAAGGCCAACCGCGAGAAGATGCCCAGGTGAGTGGCCCGCTACCTCTTCTGGTGGCCGCCTCCCTCCTTCCTGGCCTCCCGGCGCTGCGCCCTTTCTCACTGGTTCTCTCTTCTGCCGTTTTCCGTAGGACTCTCTTCTCTGACCTGAGTCTCCTTTGGAACTCTGCAGGTTCTA
+
BBAABBBBFFFFGGGGFG5GGGHHGEEEFEHHHGGEFGGGGHHHHGGGFEGGHHHHHHHGGGGGGGGGGGGGHHHGGGGHGHHHHGGEGGGGGGGHGHGHHHHGCGGC<GFAGHCC?DCGFFFHHDGF=GGFHCCC?AGGHFGEFGFGGF?FGGGGDC9-;;BDA-ABFFFFFFBBBFF9FFFFFFFFBFFEFFDFFFEFFF?AFFFFFFFFFFBFBFBBFFF/.;B9BFBFFFFFFFFFFFEFFFFFFFB
@M05620:37:000000000-D9766:1:1101:13465:4718 1:N:0:1
GAGGCTGCTTTGGAAGAAACTCATAGATTACTGCAACAGTTCACCCTGGACCTGGAAAAGTTTCTTGCCTGGATTACAGAAGCTGAAACAACTGCCTACAGTCTGCTAACCGTAAGGCCAGGCTTCTAGAAGACTACAAAGGAGTAAAAGAGCTGATGAAACAATGGAAAGTAAGTCAGGCATTTCCGCTTTAGCACTCTTGTGGCTCCAATTGAACAATTATCAGAATTTGTACTTGCAACTGACAAGCC
+
>3A>3>BAFBB@F4BA4F4FGFHGHG5GG5BADF44EF2DGDDDBBB2A2BBFGE2332B3DDADDDBBBBBBDB33BBDBAABB33@@B1?FFBB3D2BB4344B444B1/1?1?@31????03B3B?B3B3333B3B33B??B?B??3/?2BB22??@>@FA2@@2@20@>1?1?<<0?/111?</>..<1<>1<<011<=<...0<</000<=0::;::;<00:0;<;<;;00C0000;/999:C;99
@M05620:37:000000000-D9766:1:1101:16874:4725 1:N:0:1
ACCACACCTTCTACAATGAGCTGCGTGTGGCTCCCGAGGAGCACCCCGTGCTGCTGACCGAGGCCCCCCTGAACCCCAAGGCCAACCGCGAGAAGATGCCCAGGTGAGTGGCCCGCTACCTCTTCTGGTGGCCGCCTCCCTCCTTCCTGGCCTCCCGGAGCTGCGCCCTTTCTCACTGGTTCTCTCTTCTGCCGTTTTCCGTAGGACTCTCTTCTCTGACCTGAGTCTCCTTTGGAACTCTGCAGGTTCTA
+
BBBBBBBBFFFFGGGGGGGCGGHFGEEBEEHHFGGGGGGGGHHHHGGGGGGGHHHHHHHGGGGGGGGGGGGGGFHGGGGHGEHHHGEEGGGCCGFHFHFFHHHGHHHGHFGGHHGGGGGGHHHHHHHHHGGHHGGGGGHGHHGHHGGGGGGGGGGGGG-9AFFGGGFFFFFFFFFFFFFFFFFFFFFFFFFFFFDFFFFFFFFFFFFFFFFFFFFFFFFFFFFFFFFFFFFFFFFFFFFFFFFFFFAFFFF
@M05620:37:000000000-D9766:1:1101:12745:4733 1:N:0:1
GAGGCTGCTTTGGAAGAAACTCATAGATTACTGCAACAGTTCCCCCTGGACCTGGAAAAGTTTCTTGCCTGGCTTACAGCAGCTTAAACCACTGCCAATAAGGAAAGGCTCCTCGAAGACTCCAAGGGAGTACACGAGCTGATGCCACCATGGCCAGTCAGTCCGGCCTTTCCGCTTTAGCCCTCTTGTGGCTCCAATTGAACAATTCTCAGCCTTTGTACTTGTACCTGACAAGCCAGGGCCAAAAGATC
+
A3AABBFBFFFFGGGGGGGGGGHHHHHHHHHHHHHHHHHFGHHHHGGGHHHHHHHHHFFHGHHHHHHHHHHHHHHFHHH3BFG3BBFHH3BB3BGHHHHH3BG33BBGEGHGH2EGFF?GBGH?33/??EEGD4GG//>?22BG3BGFCG2>@G22FF2FHGHCEGG-CGHHH.>EGG0GHFHFHHHD0<D<.<CHHHHHHHGH/GHHHHBFHCGGG0;;FG0BBB0;FFFGFBFGGGGG..;DG.;F.B;
@M05620:37:000000000-D9766:1:1101:15952:4736 1:N:0:1
ACCACACCTTCTACAATGAGCTGCGTGTGGCTCCCGAGGAGCACCCCGTGCTGCTGACCGAGGCCCCCCTGAACCCCAAGGCCAACCGCGAGAAGATGCCCAGGTGAGTGGCCCGCTACCTCTTCTGGTGGCCGCCTCCCTCCTTCCTGGCCTCCCGGCGCTGCGCCCTTTCTCACTGGTTCTCTCTTCTGCCGTTTTCCGTAGGACTCTCTTCTCTGACCTGAGCCTCCTTTGGAACTCTGCAGGTTCTA
+
AAAAAAAAFFFFGBGFGFB1B1FBEEEBC?GFEFFECEEECHHHHGEGGCGFFFHCGHGEGGCGFGCEGEEFHHHGGFCHEHHHHG?@C@<@CCGHHFHHFFHCF1FGGFFFHF?CCGGHHHHHHHHHFHGHHGGC.:CEFFEHGFFFBBFFFFGGG?-:A?=?@@F@@FFFFBBFFFFFFFFFFFFFFFFFF@FFFFFFF/AFBFFFFFFFFFFFFEFFFFFFF//:;AFFFFFFFBFFFFBBFFFFFF/
@M05620:37:000000000-D9766:1:1101:16126:4758 1:N:0:1
ACCACACCTTCTACAATGAGCTGCGTGTGGCTCCCGAGGAGCACCCCGTGCTGCTGACCGAGGCCCCCCTGAACCCCAAGGCCAACCGCGAGAAGATGCCCAGGTGAGTGGCCCGCTACCTCTTCTGGTGGCCGCCTCCCTCCTTCCTGGCCTCCCGGAGCTGCGCCCTTTCTCACTGGTTCTCTCTTCTGCCGTTTTCCGTAGGACTCTCTTCTCTGACCTGAGTCTCCTTTGGAACTCTGCAGGTTCTA
+
AAAABBBAFFFFGGB4FGD5B5F4EEEGH2EFHFGG2EEEEGHGHGGEEDGFBGHGHHHGGECGGGGGGGEHHHGGGGGHGHHGHGGGGGCGGGH1FGHHHHHFFFGHHGACGHGDGGGHGHHHHHGGGHGGHCGGGGHGHHFHFFFGBBAFGGGGG?-@BFFFGGFBBFFFFFFFFFFBFFFFFFFFFFFFFBADFFFFF9FDA;FFFFFFFFFFFBBFFF.BFFFFFFFFFFFFFBBFFEEFFFFFFF/
@M05620:37:000000000-D9766:1:1101:16104:4765 1:N:0:1
ACCACACCTTCTACAATGAGCTGCGTGTGGCTCCCGAGGAGCACCCCGTGCTGCTGACCGAGGCCCCCCTGAACCCCAAGGCCAACCGCGAGAAGATGCCCAGGTGAGAGGCCCGCTACATCTTCTCGTGGCCGCCTCCCTCCTCCCTGGCCTCCCGGCGCTCCGCCCTTTCTCACTGGTTCTCTCTTCTGCCGTTTTCCGTAGGACTCTCTTCTCTGACCTGTGTCTCCTTTGGAACTCTGCAGGTTCTA
+
BCCCAACBFFFFGGGGGG5FGGHHGEGBEEHGFFFFFGGGGHDGHGGGDFG1DGHHHHHGGGGGGGGGGGGHCGHGGGGHGHHHHGGGDGBCGGHGGHFBGH//=?1F1?E/?E-C-@-1=GH0<G0<<CE?.-C-:C.EFG?:/:./0;..:CAEA--;-9.:AD.@;BFFFF0FB0B::;BFFFF00;B0:>.9BEFBA0.;.0:/;FFFB:FFF00:/:/0;::;B0:BFFFB0:0;FB00:.:0BFB
@M05620:37:000000000-D9766:1:1101:23350:4776 1:N:0:1
GAGGCTGCTTTGGAAGAAACTCATAGATTACTGCAACAGTTCCCCCTGGACCTGGAAAAGTTTCTTGCCTGGCTTACAGAAGCTGAAACAACTGCCAATCCTACAGGATGCTACCCGTAAGGAAAGGCTCCTAGAAGACTCCAAGGGAGTAAAAGAGCTGATGAAACAATGGCAAGTAAGTCAGGCTTTTCCGCTTTAGCACTCTTGTGGATCCAATTGAACAATTCTCAGCATTTGTACTTGTAACTGAC
+
3>AABAFAFFFFGGGGCGGGGGDHHGHHHHGHHHHBGGGAFGHHHGGGHGHHGHHGHFFHFHHHHHFHHHHHHHFHHGGHHHHGFGFGH3GGBFHHHHHHEBBFGF3FH3GHG@1FGGGGHGHHHG0FEFFHHGFGGHGGGHHHHCDHD?FGHHHGBFHHHHHGGHHFHFDHFFGG?GH>>GFFGEA<GHFBD?GACGGBGHGG0DDHGGGCGHHGHGBGFCCFHHGHFGGEG0BF0FFGG0;CFCFGFB9
@M05620:37:000000000-D9766:1:1101:15960:4807 1:N:0:1
GAGGCTGCTTTGGAAGAACCTCAGAGACCACTGACACAGGACCGCCAGTCCAGCTAACCGTTACCTCCCTGGCTACCAGAAGCTACAACTACTTCACCTCCTACAGGCTGCTCCCCGTACTGACCGGCTCCTCGCCGCCTCCCCGGGCGTCCCAGCGCTGCTGCAACCATGGCCAGTACGTCCGGCCTTTCCGCTTTAGCACTCTTGTGGCTCCCCTTGACCCATTCTCAGCATTTGTACTTGTACCTGAC
+
A@AAAACABBFFGGFGAG1FGBHBB1BBA00BBBBF1B0A0AB//A/A1BF1101B1FC/E///AD1/BB1FGH10B@FGFHHB11BBG11B11B2BBGCFGD1B1B/00/111//>EEE?2B<GCC/@?<1@B@@CA/CFECECC--<--:;GHF-:CACBFGFGBAEF9FFB9.9;0.:CEA-99AFFFFBBFA?FFFF9:;BFFFBB--9:9-:;-BBF-:9BF/BFFFFEF/9/9;FFFBF/9;BB/
@M05620:37:000000000-D9766:1:1101:18271:4807 1:N:0:1
ACCACACCTTCTACAATGAGCTGCGTGTGGCTCCCGAGGAGCACCCCGTGCTGCTGACCGAGGCCCCCCTGAACCCCAAGGCCAACCGCGAGAGGATCCCCAGACCAGTGGCCCGCTCCCTCTTCTGGCGGCCGCCTCCCTCCTACCTGGCCTCCCGCCCATGCGCCCTTTCTCACGGGTTCTCTCTTATGACGTTTTCCGTAGGCCTCACTTCTCTGCCCAACGTCGCCGGTGGATCGATGCAGATACTA
+
ABCBBBBCFFFFGGGGGGGGGGH4EBEBFFHGFFFFGGGGGHGHHGGGEEEGGGHHHHHGGGGGGGGGGGGHGHHGGGGHGHHHHFGGGGCGG/?0?<?F/?A/?/00??0/0.<---<.<<GFG0<00<:DG?--99.CFF.B00;CF99A9FAA.---;/;;DB.@BFFFFE/B..-:A.9/9B/BF/BFFF.A/E;FF/.;./;B./;:///;FF/:./.;9..-;D--;-A./9:.A/9:B/9//;;
@M05620:37:000000000-D9766:1:1101:23345:4825 1:N:0:1
ACCACACCTTCTACAATGAGCTGCGTGTGGCTCCCGAGGAGCACCCCGTGCTGCTGACCGAGGCCCCCCTGAACCCCAAGGCCAACCGCGAGAAGATGACCAGGAGAGTGGCCCGCTACCTCTTCTTGGTGGCGCCTCCCTCCTTCCCTGCCTCCCGGAGCTTGGCCCTTTCCTACTGGGTTTCTCTTCTGGCGGTTTCCGGAGGACCTTCTTCTCTTACCTTAGGCTCCTTTTGAAATCTTCAGGGTTCT
+
AAABBBAAFFFFGGGCFCGGGGHGEEFGHCGGHGF2ECFGGHHHHGGGE?EFGFHHHGHGGGGGGGGGGGGHHHGGGGGHGHHHHGGGGCGGG/GGFF2FGF0F///?1??/GH-----C000=000=0<<.<-.;:.;E//;/;0C/0;.C00;E.;-9-.//./;C.;F///;B//;.;..////;////;--;BF/F.-.-;....9//;//////;;///////.;/BFFF.9////////B.B../
@M05620:37:000000000-D9766:1:1101:18276:4831 1:N:0:1
ACCACACCTTCTACAATGAGCTGCGTGTGGCTCCCGAGGAGCACCCCGTGCTGCTGACCGAGGCCCCCCTGAACCCCAAGGCCAACCGCGAGAAGATGCCCAGGTGAGTGGCCCGCTACCTCTTCTGGTGGCCGCCTCCCTCCTTCCTGGCCTCCCGGAGCTGCGCCCTTTCTCACTGGTTCTCTCTTCTGCCGTTTTCCGTAGGACTCTCTTCTCTGACCTGAGTCTCCTTTGGAACTCTGCAGGTTCTA
+
ABCBBCCCFFFFGGGGGGGGGGHHGGGEGGHHHGGGGGGGGHHHHGGGGGGGHHHHHHHGGGGGGGGGGGGHHHHGGGGHGHHHHGGGGGGGG/GHH2FHHHHG=1GGGFGGHHGGGGGHHHHHHHHHHHGHHGGGGGHGHHGH0FGGGGGGGGGGGG9D?FGGGGFFFFFFFFFFFFFFFFFFFFFF0FFFFFDFFFFFFFFFFFFFFFFFFFFFFFFFFF/9;BFFFFFFFFFFFFFFFFFFFFA0BF0
@M05620:37:000000000-D9766:1:1101:23329:4839 1:N:0:1
ACCACACCTTCTACAATGAGCTGCGTGTGGCTCCCGAGGAGCACCCCGTGCTGCTGACCGAGGCCCCCCTGAACCCCAAGGCCAACCGCGAGAAGATGCCCAGGTGAGTGGCCCGCTACCTCTTCTGGTGGCCGCCTCCCTCCTTCCTGGCCTCCCGGAGCTGCGCCCTTTCTCACTGGTTCTCTCTTCTGCCGTTTTCCGTAGGACTCTCTTCTCTGACCTGAGTCTCCTTTGGAACTCTGCAGGTTCTA
+
1AAAA@1AFFFFDGGF31FDDB1G0B0BA0BGHGG0B/A/?FHHHGGGE?ECGFFFDGHGGECEGGEGGGGGGHHGGGGEFHHEEFEEG@<BCGH1FDFFHH//??FGGFAFHHCCCCGGHFHHHHGG0<AGHCGGCCHGHHGGHGGGGFGGGGGGG?-;AFFGGGF@@FFFFFFFFFBBFFFFFFFFFBFFF@FFFFFF?FF-9;FFFFFFFFFF/;BFFE9B-B/FBFFFFFBBFFFFFFFFFF-;FBF
@M05620:37:000000000-D9766:1:1101:11287:4900 1:N:0:1
GAGGCTGCTTTGGAAGAAACTCATAGATTACTGCAACAGTTCCCCCTGGACCTGGAAAAGTTTCTTGCCTGGCTTACAGAAGCTGAAACAACTGCCAAGCAAACCGGGTGTTCCCCGTACAGCACGGCTCCTCGCCGCATCGAACGACGTTCACAAGATGTTGTCACAATGGCCAATCCATGCAGAATTGACGCTTTAGCAATCCTGTGGATACCCTTGACCGATTCACAACATTGGACCTTGTATTTGGC
+
AAABBBFBFFFDGGGGFBGFGGFGFGHHHFHGHHHBGAFAFHHHHGGGHEHHHGGHHFHHHHHHHHHHHHHHHHHHHGHFHHHHGFHHHHFHHHHHF3112331B/>/?//?4?F?>E///B3B0///>//??//>//><//??0-.---.<C000./<D000<00=<GB0///;.//;0<0:000900009..9.9000000=/9C00/;000;B0CFF//99-;;////A.;/////../;/B///://
@M05620:37:000000000-D9766:1:1101:7683:4921 1:N:0:1
ACCACACCTTCTACAATGCGCTGCGTGTGGCTCCCGAGGAGCACCCCGTGCTGCTGACCGAGGCCCCCCTGAACCCCAAGGCCAACCGCGAGAAGATGCCCAGGTGAGTGGCCCGCTACCTCTTCTGGTTGCCGCCTCCCTCCTTCCTGGCCTCCCGGAGCTGCGCCCTTTCTCACTGGTTCTCTCTTCTGCCGTTTTCCGTAGGACTCTCTTCTCTGACCTGAGTCTCCTTTGGAACTCTGCAGGTTCTA
+
AA3AAAA>CCFFGFGGGG4EFGGDGGGBCEGHHFA?DGG?EHAGHGGFFGGGHHHHHHHGEFGGFEEEEGGGHGHEGGEHGFGEGFGGGG@C@FHGHHBFGHHG?11?GFGFHFDDCGDGGHHHHHHFHHGHHGGGGGHGGHEGGBF0FBCC0FEEGA-;ACFFFFBDF9/BFBFBFFF9BF/FFFFFFFFFFBAABEFF?FEFFBBBF9FFFBFFFFE9FFF/99B;BFFFFFFF//BBFFFFFF.BFF9
@M05620:37:000000000-D9766:1:1101:10873:4922 1:N:0:1
ACCACACCTTCTACAATGAGCTGCGTGTGGCTCCCGAGGAGCACCCCGTGCTGCTGACCGAGGCCCCCCTGAACCCCAAGGCCAACCGCGAGAAGATGCCCACGTGAGTGGCCCCCTACCTCTTCCGGTGGCCGCCTCCCTCCTTCCTGGCCTCCCGGAACCGCGCCCTTTCTCACTGGTTCTCTCTTCTGCCGTTTTCCGTACGACTCTCTTCCCTGACCTGAGTCTCCTTTGGAACTCTGCAGGTTCTA
+
BBCCCBCAFFFFGGGGGGGGGGHHGFGGHGHHHGGG2EGGGHHHHGGGEEGGDHHHHHHGE>EGGGFFGGGGFHHGGGGHGHHHGGGGGGGGGGHCHHHHHH//==//1?=?GH--<FFFGHFHF0<<<<<CCCDGGGHGHBGGGGGG999:FFGGD?--;.-;-:CF=FFFFEBBB0FFFFFFFFFFFF09F-.AFFFFD09.-;.AA0BFFF0;0:/FFF/;/;:;:FFFF0B0;BFB90BBFEFFF0:
@M05620:37:000000000-D9766:1:1101:7672:4934 1:N:0:1
ACCACACATTCTACAATGCGCTGCGTGAGGCTCCCGAGGAGCACCCCGTGCTGCTGACCGAGGCCCCCCTGAACCCCAAGGCCAACCGCGCGAAGATGCCCAGGTGAGTGGCCCGCTACCTCTTCTGGTTGCCGCCTCCCTCCTTCCTGGCCTCCCGGCGCTGCGCCCTTTCTCACTGGTTCTCTCTTCTGCCGTTTTCCGTAGGACTCTCTTCTCTGACCTGAGTCCCCTTTGGAACTCTGCAGGTTCTA
+
BBBBABB3BBDFGGFGGG4EFGGGGEG22BFFG2BB2EEEDGDHHGG0BEEFGHHHGHH>>@CEGGGGGGGHFHHGGGGHGHHHHGGGGG/>DCG/FGHHHHHFHHHHHHGGHHGGGCGHHHHHHHHHHHGHHGGGFGGGGGGGGGGGFGGGGGGGG?-;@BBFBBFBBFFFFFFFFFFFFFFFFFFF;9BFFBFFFFFFFFFDD/FFFFFFFFF:;FFFFFF/BFF/;AFFFFFFFFFFFFFFFFFFFFF
@M05620:37:000000000-D9766:1:1101:7692:4938 1:N:0:1
ACCACACCTTCTACAATGAGCTGCGTGTGGCTCCCGAGGAGCACCCCGTGCTGCTGACCGAGGCCCCCCTGAACCCCAAGGCCAACCGCGAGAAGATGACCAAGTGAGGGGCCCGCTACCTCTTCTGGTTGCCGCCTCCCTCCTTCCTGGCCTCCCGGAGCTTCGCCCTTTCTCACTGGGTCTCTCTTCTGCCGGTTTCCGTAGGACTCTCTTCTCTTACCTGAGGCTCCTTTTGGAATCTTCAGGTTCTT
+
BBCCBBCCFFFFGGGGGGGGGGHHGGGFHGHHHGGFDGFGGHGHHGGGFGGGHHHHHHHGGGGGGGGGGGGHFHHGGGGHGHHHHGGGGGGGGGHHHH2FH2/?111=0?>/AG<<>-<GB<0D0=0<0DE.C--<..<E/:E/F0<:0<AFB<EE.<-<<<0:-.BF-FFFB:FF00B.<:BFB<:FB<00<<-<DF0F?:..<0:<BBBBF:<<<00<F:0<<.<<<E0FF0F-B0<000000<0<BB0
@M05620:37:000000000-D9766:1:1101:16465:4949 1:N:0:1
ACCACACCTTCTACAATGAGCTGCGTGTGGCTCCCGAGGAGCACCCCGTGCTGCTGACCGAGGCCCCCCTGAACCCCAAGGCCAACCGCGAGAAGATCCCCAGGCGAGTGGCCCGCTACCTCTTCTGGTGGCCGCCTCCCTCCTTCCTGGCCTCCCGGCGCTGCGCCCTTTCTCACTGGTTCTCTCTTCTGCCGTTTTCCGTAGGACTCTCTTCTCTGACCTGAGTCTCCTTTGGAACTCTGCAGGATCTA
+
ABCBBCCCFFFFGGGGGGGGGGHHGFGEGGHHHGGGGGGGGHHHHGGGGGGGHHHHHHHGGGGGGGGGGGGGFHHGGGGHGHHHHGGGGGGGG/FGH2FGGHGG//>CDGGFHHGGGGGHHFHHHHFHCHGHHGGGGGGGGGGGGGG0;CFGGGGGGF-BCFFFFFFFFFFFFBFFFFFFFFFFFFFFFFF0BDAFFFFFFFFFFFFFFFFFFFFF0;;BFFFFF0;BFFFFFFFFFFFFFFFFF?.;FF;
@M05620:37:000000000-D9766:1:1101:15936:4951 1:N:0:1
GAGGCTGCTTTGGACGAAACTCATAGATTACTGCAACAGTTCACCCTGGACCTGGGAAAGATTCTCGCCTGGATTACAGAAGCTGAAACAACTGCCAACCCACGACAGTAGCCCACTAGCAAGTAAAGTCGCCGACAAGATCCTAAGTGGCCACAAGAACCTACGACACATCGGACTGGAACTCACTCATGCCGTTTTCAGCACGCCTCTCGACCAAAACCAACAATTCTTATCATTTGCACCAGAAACTG
+
>>11>>B>CBBBF1111A00B1FDGF1DF1BAAB11BBBABDDDBBBAA0BBBBC/B1/B0BDDD2ABAAB/B1B1@B1D11BBB1@1@B//1B1B1B/////>>>>>1>>1BB/?<01B1B01B2BB2B/>C/<>/>0?1?1???0111/<1>>.00<0<<<0>.<<-/00..;--;.///:;0/0;:0009-;.9AFBB0FA--.;./C.0:-----;--:---//;///////9;9////-:-;9///
@M05620:37:000000000-D9766:1:1101:11069:4953 1:N:0:1
GAGGCTGCTTTGGAAGAAACTCATAGATTACTGCAACAGTTCCCCCTGGATCTGGACAAGTTTCTTGATTTGCTTAATGAAGTTGAAACAACTGCCAATTTTCCAAGAACCTATCCGCGAGGAAAGCCACCTATAAGAGTAGAAGGGACAAAAAGATCTAAACAAACAAAGAAAGGTAAGAAAGGCACATAAGATCAAGAACTCCCGTGGAGCAAATATAACAATAATCAGAACATTTAAAAATTACAGAC
+
>3AA3>BAB@B4F4BBAG4GGGHHHCGHGHBBDF4BBG2DF5A3BBAA2B5BBFBBB31BDDF5DFG555BDDDD5D5DDFF5DF55B3B1BGHHEBHF55BBB@F313BF233B311//>/>2B030BB0?3?343?B3B33B30?///020///222@1111/0/0/?00<01>1><1==010>0<<00000000<<0/<0=0....:../.::000000;000:;0099;/9;CF000;0./;0009.
@M05620:37:000000000-D9766:1:1101:12501:5014 1:N:0:1
GAGGCTGCTTTGGAAGAAACTCATAGATTACTGCAACAGTTCCCCCTGGACCTGGAAAAGTTTCTTGCCTGGCTTACAGAAGCTGAAACAACTGCCAATCCTCCAGGATGCTACCCGTAAGGAAAGGCTCCTAGAAGACTCCAAGGGAGTAAAAGAGCTGATGAAACAACGGCAAGTAAGGCAGGCAGTTCCGCTTAAGCACTCGTGTGGATCCAATTGAACAATTCTCAGCATTTGTACTTGTAACTGAC
+
AAABBB?ACFFFFFGG4FGGGGHHHHHFFDEGGGHHCGHFFHHFHGCFEFFGFCFHGHCGHHFHHHGFHF3FHH1FHFGHHHHHHHGHHGHHFHHFG3FB?B3FGHEGEGFG@3B?EEGEEFF3CFB/?0?334BDHB?32?2BGFCGE/2@>FG/@@2<@<GGGF<0F//A/A@F<GGF1F<E?A<.<=G0<D:..;;00C0:...:.C909B0C0;09900B0;09CFGBFCFB0CFGGEBB0FFFBFB
@M05620:37:000000000-D9766:1:1101:12476:5014 1:N:0:1
GAGGCTGCTTTGGAAGAAACTCATAGATTACTGCAACAGTTCCCCCTGGACCTGGAAAAGTTTCTTGCCTGGCTTACAGAAGCTGAAACAACTGCCAATCCTACAAGATGCTCCCCGTACTAACCAACTCCTCGCAGACTACCCGAGCGTACCAAAGCTGCTGAAACAATGACGAGTACGAACGGACTTACCGCTTTAGCACTCTTGTGGATCAACTAGACCAATAATCAGCATTTGTACTTGTAACTGAC
+
CBCBCCFCFFFFGGGGGGGGGGHHHHHFHHHGHHHGHHHGHHHHHGGGHHGHHGHBFGHHBFGHHFFFHHHHHHHFHHHHHHHHHGGFHHHGHHGHBGB?2FHH33BBGHHHDHEFGEE//4B303/?BBBG2E@EGGGGFHC0//</>?E/CG1<?01?1?GHHHHHCGH1<..<<G0<.<-<A.-AF0;;EGGGGGGGGFGGEGGGGG0CFA0/;/;C0CBEF00;=FBFFFFB9FFBF/;;F/;//9;
@M05620:37:000000000-D9766:1:1101:12562:5058 1:N:0:1
GAGGCTGCTTTGGAAGAAACTCATAGATTACTGAAACAGGTCCCCCTGAACATGGAAACGTTTCTTGGCTGGCGTGCAGAAGCTGGAACAACTGCCACTAATGAAAGGAACATAGAAGACTCCAAGGGAGTAAAAGAGCTGCTGACACAATGGCACGTAAGTCAGGCATTTCCGCTTTAGCCCTCTTGTGGATCCAATTGAACAATTCTCAGCATTTGTACTTGTAACTGACAAGCCAGGGACAAAAGACC
+
ABBCBCFBFFFFGFGGGGGGG4BDF5DFFG4DF54BFG2233B222AB2ABABB2G333BB233DAA33B1BE010>BG5BFGHG21BF2BGHBGG3BG3G4BBBF@1B3B23B3DEG3BFGFFFFGC/EFH444B/?FGF2FCG2BF2=@G2F22<02?0@=1?FF/?=1@1CEAAF11F1<GHGFH=0.0GCF0<GHBGBGHGHC0CFGFG0G;0:0::CCGG000;;0FG0..;CAE..CAF/;:://
@M05620:37:000000000-D9766:1:1101:18383:5072 1:N:0:1
ACCACACCTTCTACAATGAGCTGCGTGTGGCTCCAGAGGAGCACCCCGTGCTGCTGAACGAGGCCCCCCTGAACCACAAGGCCAAACGCGAGAAGATGCCCAGGTGAGTGGCCCGCTACCTCTTCTGGTGGCCGCCTCCCTCCTTACTGGCCTCCCGGAGCTGCGCCCTTTCTCACTGGTTCTCTCTTCTGCCGTTTTCCGTAGGACTCTCTTCTCTGACCTGAGTCTCCTTTGGAACTCTGCAGGTTCTA
+
111>A>1>FF@1AFG131BFDFE1ABEEG0BFGF11BAA0EHHHHG/E//BAF11BG11BEGCG/E/>EGGHFG/0?GH0FGG//0??E<>E@/GH11<BF<G/B1?FGHGA0?CG/C/0FHHHH1GG=GCHHGG-.<.C<<C/:0=C0GHHHHHGG-9--.;CAGG--FG00CFGFGG0;BFFFFFFFF9BF?9AFFFFFFFFFFFFFFFB/////;;BFFB9:/;FFFF/FFFFFFBFFEFFF?;:FF/
@M05620:37:000000000-D9766:1:1101:8138:5076 1:N:0:1
GAGGCTGCTTTGGAAGAAACTCATAGATTACTGCAACAGTTCCCCCTGGACCTGGAAAAGTTTCTTGCCTGGCTTACAGAAGCTGAAACAACTGCTACCCGTCACTAATGCCTGCTAGAAGACTTCAAGGGAGTAAAAGAGCTGATGAAACAATGGCCACTAAGTCAGGCATCCCCGCGTCAGCACTCTCGGCGATCCAATTTCACAACTCTCATCATTTGTACTGGTAACTGACAAGCCATGGACATAAG
+
A11>AAF>FFFFGGGGGFAGGGBHHFGHHFHHHHHHGFGDFGHHHGCFFCGHHHGHGGFBBGHHHHHHHGHHHHHGHHHEHHHFHHGHHFCHHHHFFHB>/B///22B111B11BFFD1BB1F12BB1B1/??/0>22>/FG1FG1BB>GGFA1<B001/10<F22210@F100////><-.<0=G0/=0<<.--;.CG:0C00;00;.99B000000;00000;;/;CFBF0;C909EF///;9B/////
@M05620:37:000000000-D9766:1:1101:8121:5086 1:N:0:1
GAGGCTGCTTTGGAAGAAACTCCTAGATTACTGCAACCGTTCCCCCTGGACCTGGAAACGTTTCTTGCCTGGCTTACAGAAGCTTAAACAACTGCTAACCGTACGGAAAGGCTCCTAGACTCCTCCAAGGGAGTCCCCGCGCTGATGCCACCCTGGCACGTCCGTCAGGCATTTCCGCTTTCGCACTCTTGTGGATCCACTTGAACAATTCTCCGCCTTTGTACTTGTAACTGACAAGCCCGGGACACCAG
+
BBBBBBFBFFFFGFGGGBGGBF4FFBBGBGHHHHHBG22BBAFFGG2F2BGAGB1FFD3BGHFEHF5FGHHHHHAGHHHFHHH355@DG3BF@FHH4BBGGFH1>AEFEGHHFHGH3?FD4?BGFBBGFFGHG/FF2////<AD/?111??0>GGCG<<<G..<<CDGBGGHHHHHDGGGGG?EECD/;FGB0;0:FG09;FCF00;/CFFFG0DED.DFFB;F;/B9;9BFEFFFF;EF.@CDC-;9.;9
@M05620:37:000000000-D9766:1:1101:7473:5114 1:N:0:1
GAGGCTGCTTTGGAAGAAACTCATAGATTACTGCAACAGTTCACCCTGGACCTGGAAAAGTTTCTTGCCTGGCTTACAGAAGCTGAAACAACTGCCAATGTTCCTACAGGATGCTACCCGTAAGGAAAGGCTCCTAGAAGACTCCAAGGGAGTAAAAGAGCTGATGAAACAATGGCAAGTAAGTCAGGCATTTCCGCTTTAGCCCTCTTGTGGATCCAATTGAACAATTCTCAGCATTTGTACTTGTAACT
+
>1>A1>CA11B1FFABAEFGGGHGHGHF3GGBABDGFGC12DA1GHHBGHAFGGFF110GBGFAFAD11B1B0BB111BDEGBFGBB1BB/FFHFFGHHHHHFGFGHE10BFB0F@BBB?/>?CFGCGB0?F<?F1FGFFF0B<BCFD/?/??BDBF1?@@<C@FG2D1?CF??F0<1<??FF<F>>0F.>>11>.C.<<0=0<CC<C0<<;;G;CCG0CGFHFGC:<;000;0;;=F;F9;0=99;0;00
@M05620:37:000000000-D9766:1:1101:21040:5146 1:N:0:1
ACCACACCTTCTACAATGAGCTGCGTGTGGCTCCCGAGGAGCACCCCGTGCTGCTGACCGAGGCCCCCCTGAACCCCAAGGCCAACCGCGAGAAGATGCCCAGGTGAGTGGCCCGCTACCTCTTCTGGTGGCCGCCTCCCTCCTTCCTGGCCTCCCGGAGCTGCGCCCTTTCTCACTGGTTCTCTCTTCTGCCGTTTTCCGTAGGACTCTCTTCTCTGACCTGAGTCTCCTTTGGAACTCTGCAGGTTCTA
+
AAAAAAAAFFFFGGGFDGFDGBGFGAEEGAGH1FGEEGGGGHHHHGGGEEGGHHGFHHHGCEGGGAGGGGGBF>GEGGCHA/GHHGE@CGG?CGFHBGBBGHEA<GGFFHFEHHGGGGGHHHHHHHGEDHCFHG?CGEACGGGFHGBFFFGGGGGGFG-AAFFGG@B@;B/FFFFFFFFBFFFFFFFFFFFEF@BAFFFFBFFFFFFFFFFFFFFFFFFFFFFFFFFFFFFFFFFFFFFFFFFFFFFFFFB
@M05620:37:000000000-D9766:1:1101:16755:5195 1:N:0:1
ACCACACCTTCTACAATGAGCTGCGTGTGGCTCCCGAGGAGCACCCCGTGCTGCTGACCGAGGCCCCCCTGAACCCCAAGGCCAACCGCGAGAAGATGCCCAGGGGAGTGGCCCGCTACCTCTTCTGGTGGCCGCCTCCCTCCTTCCTGGCCTCCCGGAGCTGCGCCCTTTCTCACTGGGTCTCTCTTCTGCCGTTTTCCGTAGGACTCTCTTCTCTGACCTGAGTCTCCTTTGGAACTCTGCAGGTTCTA
+
CCCCCCCCFFFFGGGGGGGGGGHHGGGEFGHHHGGFGGGGGHHHHGGGEGGGHHHHHHHGGGGGGGGGGGGHHHHGGGGHGHHHHGGGGGGGGGHHHH2FHF/?///>/>FCGH@-<<<G000D000D0/=.;--A.:GG/BE/F9F00C9FBAFG.C-9-.099:AF-BFB00BF0:F.B9:BB:9BB0B0;@.;FFFF.9;.;00//0;0BB;BB00:B9/:B0;9BFBFF0B0B0900090:F.;000
@M05620:37:000000000-D9766:1:1101:10361:5197 1:N:0:1
ACCACACCTTCTACAATGAGCTGCGTGTGGCTCCCGAGGAGCACCCCGTGCTGCTGACCGAGGCCCCCCTGAACCCCAAGGCCAACCGCGAGAAGATGCCCAGGTGAGTGGCCCGCTACCTCTTCTGGTGGCCGCCTCCCTCCTTCCTGGCCTCCCGGCGCTGCGCCCTTTCTCACTGGTTCTCTCTTCTGCCGTTTTCCGTAGGACTCTCTTCTCTGACCTGAGTCTCCTTTGGAACTCTGCAGGTTCTA
+
AAAAAAA>BCFFGGGGGG11FAFFGEEAAAFFBABB0EEGCHEGHGGEFEEGFHHHHHHA>E?EGAGGGGFFFFHGGGGHEFHHHGFEGG/>@FGB1GGHHHHFGHHHHHGGHGGGGGGHHHGHHHHHHHGHHGGCFGHGHHGHHGGGGGGGGGGGGG-A@@@F@@F@@FFFFFFFFFFFFFFFFFFFFFFFF@FFFFFFFFFFFFFFFFFFFFFFFFFFFFFFFBB:;FFFFFFFFFFFFFFFFAFFFFF
@M05620:37:000000000-D9766:1:1101:7115:5212 1:N:0:1
ACCACACCTTCTACAATGAGCTGCGTGTGGCTCCCGAGGAGCACCCCGTGCTGCTGACCGAGGCCCCCCTGAACCCCAAGGCCAACCGCGAGAAGATGCCCACGTGAGTGGCCCCCTACCTCTTCCGGTGGCCGCCTCCCTCCTTCCTGGCCTCCCGGCACCGCGCCCTTTCTCACTGGTTCTCTCTTCTGCCGTTTTCCGTACGACTCTCTTCCCTGACCTGAGTCTCCTTTGGAACTCTGCAGGTTCTA
+
CCDCCCCDFFFFGGGGGGGGGGHHGGGGHGHHHGGGGGGGGHHHHGGGEGGGHHHHHHHGGGGGGGGGGGGHGHHGGGGHGHHHHGGGGGGGGGHHHGGHHH/>?F=/?FFGHH-><FHHHHHHH0=CA<EHHGGG?EHGHGGGGGGGGGGGGGGGG-;-:.;:>=CFFFFFFFFFFFFFFFFFEFFF:BFFFDDFFFFFFFF.:ADFFFFFFF0:;BBFFFF//;;:;FFFFFFFFFFFFFFFFFFFFB0
@M05620:37:000000000-D9766:1:1101:17317:5221 1:N:0:1
ACCACACCTTCTACAATGAGCTGCGTGTGGCTCCCGAGGAGCACCCCGTGCTGCTGACCGAGGCCCCCCTGAACCCCAAGGCCAACCGCGAGAAGATGCCCAGGTGAGTGGCCCGCTACCTCTTCTGGTGGCCGCCTCCCTCCTTCCTGGCCTCCCGGCGCTGCGCCCTTTCTCACTGGTTCTCTCTTCTGCCGTTTTCCGTAGGACTCTCTTCTCTGACCTGAGTCTCCTTTGGAACTCTGCAGGTTCTA
+
33>ABAAAFFCFFGGEFFGGFFFFAEFBG2GGHGGEDEE2EHHHHGEGEEFCGFHHHHHEEEGGEF>EGGGHHHEEGGGFFHHC?FEGGGGGGDHFFFDGHHGGFGHHHFFGCCDGGGGHGHHHHHBGDGDHHGGGD.GGHHGHB0FBFGGGGGFGF--;A--ABBD?BFFFFFFFFFFF/;FFFFFFFFFFFBFFFFFFFFFFFFFFFFFFFBBFBB9BFFFFFFB/FFFFFFFFFFFFFFFFF?.FFFF
@M05620:37:000000000-D9766:1:1101:20238:5237 1:N:0:1
ACCACACCTTCTACAATGAGCTGCGTGTGGCTCCCGAGGAGCACCCCGTGCTGCTGACCGAGGCCCCCCTGAACCCCAAGGCCAACCGCGAGAAGATGCCCAGGTGAGTGGCCCGCTACCTCTTCTGGTGGCCGCCTCCCTCCTTCCTGGCCTCCCGGCGCTGCGCCCTTTCTCACTGGTTCTCTCTTCTGCCGTTTTCCGTAGGACTCTCTTCTCTGACCTGAGTCTCCTTTGGAACTCTGCAGGTTCTA
+
ABB3AABBCFFFGGGGGGGEG5GFGEEBAAHHCFGE?EGCDHGHHGGGEEGGGHHFHHHGCGGGGFGGGGGEGFEGGGGH/CHHHGGEGGC@@DCFGGGHHHHGHHHHHHGGHHGGGGGHHHHHHHHHHGGHHGGGGGEGHHGHHGGGFFGGGGGGG@-BGBBFBBFBBFFFFFFFFFFFFFFFFFFFFFFFFBAFFFFFFFFFFFFFFFFFFFFFFFFFFFFFFFFFFFFFFFFFFFFFFFFFFFFFFFB
@M05620:37:000000000-D9766:1:1101:10997:5261 1:N:0:1
ACCACACCTTCTACAATGAGCTGCGTGTGGCTCCCGAGGAGCACCCCGTGCTGCTGACCGAGGCCCCCCTGAACCCCAAGGCCAACCGCGAGAAGATGCCCAGGTGAGTGGCCCGCTACCTCTTCTGGTGGCTGCCTCCCTCCTTCCTGGCCTCCCGGGGCTGCGCCCTTTCTCACTGGTTCTCTCTTCTGCCGTTTTCCGTAGGACTCTCTTCTCTGACCTGAGTCTCCTTTGGAACTCTGCAGGTTCTA
+
BAA>ABBBFFFFGGGGDGDEGBGFGAA242BF3AFA2EGCEHHHHGGGDAE1DGFCGHFE0E?EG1EEGGEEHEHGGGAH/?GHHG//BC//<DF11?110FGGCGHC11FFAGCGGD-<<DB0D0G00GDH..<CGGCAGFDH0;CG0/:C0.C.9B--9-.C-9.>9///BFBBBBF/9FFEE//9BFF//@99BE/9D9..ABFBFFEB/9BFBB;/BFF/.99;BF///:/:BF/FFFEB/FAFBF;
@M05620:37:000000000-D9766:1:1101:6617:5279 1:N:0:1
GAGGCTGCTTTGGAAGAAACTGATAAATTAGTGACACAAGATCGGACGACCATGCATCCGTACTCTAGTTAGCGCTCAGGAGCTCGTACTACTTCCTCTAGTCTAATAAACATAAGGAAAGGCTCCTAGAAGACTCCCAGGGCGTCACCGAGCTGATGCACCAATGGCACGTAAGTCAGGCCTTTCCGCTTTGGCACTCTTGTGGATCCAATTGACCCATTCTCCGCATTTGAACTTGTACCTGACACGCC
+
>3>A>>CAFDFDG45BBBBGG5EDD5D66AADDDDDEF2B2AB2ABAA2AAA353BAB3BB11A5D5D@@5D@001BB33B??F3B/?114BB4B33BB3B?4B4?4?4BG33BBB?3B3B?GCGFG?FBBB1BBFGGFGGG/</<</1//>><>11>111<0.<<CC/<<</..=0==/;.C/00;;CD:C0;:CF9CBFF0CEEF;/B0FB900;FAFGF009.;99:BF//;B/BBBB/B9;//;.-.
@M05620:37:000000000-D9766:1:1101:8074:5321 1:N:0:1
ACCACACCTTCTACAATGAGCTGCGTGTGGCTCCCGAGGAGCACCCCGTGCTGCTGACCGAGGCCCCCCTGAACCCCAAGGCCAACCGCGAGAAGATGCCCAGGTGAGTGGCCCGCTACCTCTTCTGGTGGCCGCCTCCCTCCTTCCTGGCCTCCCGGCGCTGCGCCCTTTCTCACTGGTTCTCTCTTCTGCCGTTTTCCGTAGGACTCTCTTCTCTGACCTGAGTCTCCTTTGGAACTCTGCAGGTTCTA
+
AAAAAAA1BCCDBFG1FE1BEGEHAEEA0AFFF0BA0EEEAFFHHGGEEFEFGHGHGHHAFEGCGGGGGGGHGHHGGGGHGHHEHEGGGG/>@CHBGFHHHGHFGGHHGFGGHHGGGGGHHHHHHHHHGHGHHGGGGGHGHHGHHGGGGGGGGGGGGA-;A@@F@@F@@FFFFFFFFFFFFFFFFFFFBFFFF@FFFFFFFFFFFFFFFFFFFFFFFFFFFFFFFFF;BFFFFFFFFFFFFFFFFFFFFFF
@M05620:37:000000000-D9766:1:1101:8097:5324 1:N:0:1
ACCACACCTTCTACAATGAGCTGCGTGTGGCTCCCGAGGAGCACCCCGTGCTGCTGACCGAGGCCCCCCTGAACCCCAAGGCCAACCGCGAGAAGATGACCCAGGTAGGGGCCCGCTCCCCCTTCTTGGGGCCGGCCCCCTCCTTCCTGGGCTCCCGGAGCTGCGCCCTTTCTCACTGGGTCTCTCTTCTTCCGGTTTCCGGAGGCATCTCTTCTCTTACCTGAGGCTCCTTTTGGAATCTTGAGGGTCTT
+
CCCCCCCAFFFFGGGGGGFDGGHHGGGGHGHHHGGGDGGGEHHHHGGEEFGGFHHHHHHGGGGGGGGGGGGHHHHGGGGHGHHHHGGGGGGGCGHHHHGHH2/?/111//</@C@-<-.=..-</<0=0.-.;--;-9;?-.A/00;00;.:/.:E.B---:/9:9AD:BBB//BF//BEFB///:/;;://;9-9DF/B.-.-:../////B::;;//99////..::9/;BBF-/////////:.:///
@M05620:37:000000000-D9766:1:1101:8082:5337 1:N:0:1
ACCACACCTTCTACAATGAGCTGCGTGTGGCTCCCGAGGAGCACCCCGTGCTGCTGACCGAGGCCCCCCTGAACCCCAAGGCCAACCGCGAGAAGATGCCCAGGGGAGTGGCCCGCTACCTCTTCTGGTGGCCGCCTCCCTCCTTCCTGGCCTCCCGGCGCTGCGCCCTTTCTCACTGGTTCTCTCTTCTGCCGTTTTCCGTAGGACGCTCTTCTCTGACCTGAGTCCCCTTTGGAACTCTGCAGGTTCTA
+
AAAAABA3>CFFGFGGFGB5BEGFEEG2AA22B2FA2AA2AGHAGGC?1A11533BGHC0>@0EFGE/E/?GHHHGG/EGFHHE/FEGGC></?01?1FGGFGG/<A@/<CC<FCG-<-<DHF0G00D0<CHC---:.C.FBA900C09/.90C.99;----9.;@D?@FF9FFFFBF.;/9//99//9;BB/@DDF9B/.B.AD/B-;.:AB/9/9//BFFF/./B/;A9.BF//9F9FFFFEBF.9FF/
@M05620:37:000000000-D9766:1:1101:11650:5343 1:N:0:1
GAGGCTGCTTTGGAAGAAACTCATAGATTACTGCAACAGTTCCCCCTGGACCTGGAAAAGTTTCTTGCCTGGCTTACAGAAGCTGAAACAACTGCTACCCGTAAGGAAAGGCTCCTAGAAGACTCCAAGGGAGTAACAGAGCTGATGAAACAATGGCAAGTAAGTCAGGCATTTCCGCTTTAGCACTCTTGTGGATCCAATTGAACAATTCTCAGCATTTGTACTTGTAACTGACAAGCCAGGGACACAAG
+
BBBBBBFBFFFFGGGGFGGGGGGHHGHHHHHHHHHGHHGFGHHHHGGGHHHHHHHHHHHHGHHHHHHHHHHHHHHHHHHHHHHHHHHHHHHHHHHHHGHHGG/ECGHGHHHGHHFHHHHHHBHHHHEGHFDHGGFG44D2FGHFBGHH3FFG/GFHHC2FD2>DHHFHHHHHHHHHGGGGGBFHHHFHHHHHHGHCGFHHHHGFHHHHHHHGHHHHFHHHHHFHHHHHHHHEHHGGFGGGBFGGGG?.CE9
@M05620:37:000000000-D9766:1:1101:17811:5345 1:N:0:1
GAGGCTGCTTTGGAAGAAACTGATAGATTAGTGAAACAAGACCGGATGGACATGGAAAAGTATCTTGGCTAGCTGAAAGAAGCTGAAACAACTGCCTATGGTTTACAAACCGAAAGGAAAGGCTCCTAGAAGACTCCAAGGGAGTAAAAGAGCTGATGAAACAATGGCAAGTAAGTCAGGCATTTCCGCTTTAGCACTCTTGTGGATCCAATTGAACAATTCTCAGCATTTGTACTTGTAACTGACAAGCC
+
AABBAAFBFFFFFFFGGGGGG5F5F5B66F4DD6DFGH2A22B22AAE23B3AB2A3A2B355555533331BB3AB3BFC3BF333B3B?FGHHG33333@3B344@B1?//>E/0BBBFA?BB?B??FB3FB3BCBB2FAHD?@@2G@C<<@C211FDF1?G?1C<CCFF=GD1=1<0<>>>>1><AD?.DFFGGFG0CB<GDHHHHCHFBCGH0;;:;00;90:B0BCFBCBBF00;BC;;CFCGFE.
@M05620:37:000000000-D9766:1:1101:11660:5360 1:N:0:1
GAGGCTGCTTTGGAAGAAACTCATAGATTACTGCAACAGTTCCCCCTGGACCTGGAAAAGTTTCTTGCCTGGCTTACAGAAGCTGAAACAACTGCTACCCGTCAGGCAAGGCTCCTAGAAGACTCCAAGGGAGTAAAAGAGCTGATGAAACAATGGCAAGTAAGTCAAGAATTTCCGCGTTAGCACTCTTGTGGATCCAATTGCACAATTCTCATCATTTGTACTTGTAACTGACAAGCCAGGGACAAAAG
+
>3A>>>CAFBB4F4A44FBFGFHFHFBGHBBADG44FGBFGD5BBEACA2BBGGEBB32F3DFDFADBBBBA1BB3BBAD33B@B33@@B1?BBB44B2B?B1?123111?1B1??BF3BF3B33BBB3//?/??BFDBFB2B?BBBBFB2@G222@@F<2@@>@?<1?1???1@GGA->->>1<10<00<00.=<<<DC000:<C0;00:=<:0<000000<;;0<;0;9009/90.;::.9..:9C/;/
@M05620:37:000000000-D9766:1:1101:19247:5371 1:N:0:1
ACCACACCTTCTACAATGAGCTGCGTGTGGCTCCCGAGGAGCACCCCGTGCTGCTGACCGAGGCCCCCCTGAACCCCAAGGCCAACCGCGAGAAGATGCCCAGGTGAGTGGCCCGCTACCTCTTCTGGTGGCCGCCTCCCTCCTTCCTGGCCTCCCGGAGCTGCGCCCTTTCTCACTGGTTCTCTCTTCTGCCGTTTTCCGTAGGACTCTCTTCTCTGACCTGAGTCTCCTTTGGAACTCTGCAGGTTCTA
+
BCCCCCCCFFFFGGGGGGGGGGHHGFGEHGHGHGGGGGGGGHHHHGGGGGGGHHHHHHHGGGGGGGGGGGGHHHHGGGGHGHHHHGGGGGGGGGHGHFHHHHHGHHHHHHGGHHGGGGGHHHHHHHHHHHGHHGGGFGHGHHGHHGGGGGGGGGGGGG-:CFGGGGFFFFFFFFFFFFFFFFFFFFFFFFFFFFDFFFFFFFFFFFFFFFFFFFFFFFFFFFFBBFFFFFFFFFFFFFFFFFFFFFFFFF:
@M05620:37:000000000-D9766:1:1101:15898:5408 1:N:0:1
ACCACACCTTCTACAATGAGCTGCGGGTGGCTCCCGAGGAGCACCCCGTGCTGCTGACCGAGGCCCCCCTGAACCCCAAGGCCAACAGCGAGAAGATGTCCAGGGCGGAGGAACGCTAGCGCTTCTGGTGGGCGACTACCTGCTTACAGGCATCCCGAAGCTGCGCCCTTTCTGGCTGGTTATCTCTTCAGCAGTTTTCCGTAGGACTCTATTATCTGACCTGGGTCTCCTTTCGAATGCTGCAGGATCTG
+
AAA1AAAACFFFG3GFCG1AF1FBE00A00FE1AFA/EEECHHHHGG/BAEFFGH@GHF>>FCGG/EEGEE0F>FEGG/?//FGGF/0B@///CB1112>?>1?///<-<A./<...../:-.;.;000;.-9:?99-/9;0;/0000;/;-;/;E--9-;///9----;FFF//:---///;////B//;//:/;9B/F?B-;B///9////9//////;9---/--/;9/;/;-A//9/////;-BB//
@M05620:37:000000000-D9766:1:1101:24629:5457 1:N:0:1
ACCACACCTTCTACAATGAGCTGCGTGTGGCTCCCGAGGAGCACCCCGTGCTGCTGACCGAGGCCCCCCTGAACCCCAAGGCCAACCGCGAGAAGATGCCCAGGTGAGTGGCCCGCTACCTCTTATGGTGGCCGCATCCCTCCTTCCTGGCCTCCCGGCGCTGCGCCCTTTCTCACTGGTTCTCTCTTCTGCCGTTTTCCGTAGGACTCTCTTCTCTGACCTGAGTCTCCTTTGGAACTCTGCAGGTTCTA
+
BBBBBBBBFFFFGGGGGGGGGFHHGEEEHGHFHGGEGGGGGHHHHGGGEGGGHHHHHHHGGGGGGGGGGGGHFFHGGGGHCFHHHGG?DCGCCGHHHHGHHBGAFHGHH1?F0<->><CF1<DG<GGHH0CH.CDCFGHHHHGFHHFFFGGGGFGGGA-:-DFDD=D;9FFFFFFFFFFBFF/FFFBFFFFFFBADFFFFFFFAF/BFFFFFFFFFFFFFEFFFFFFFFFFFFFFFFFFFF/BFFA9BFFF
@M05620:37:000000000-D9766:1:1101:24667:5484 1:N:0:1
GAGGCTGCTTTGGAAGAAACTCATAGATTACTGCAACAGTTCCCCCTGGACCTGGAAAAGTTTCTTGCCTGGCTTACAGAAGCTGAAACAACTGCTAACCGTAAGGAAAGGCTCATAGAAGACTCAAAGGGAGTACCAGAGCAGCAGAAACACTGACAAGTCAGTCAGGCATTTCCGCTTTAGCACTCATGTGGATCCAATTGAACAATTCTCAGCAATTGTCCTTGTAACTGACAAGCCAGGGACAAAAG
+
AA1>A1>AFFBFCFGA1AG1AAA33GDHHFHHFHHBHFH1BG2FGG0FHBGGG0G0GHHHAGFHDEAGHHHF0ABGHHHFFFF1BFG@GFHE@0@B@2GHGGEF01BEHAFFF0@1BDFFBGF1F1>>B0EEE/0B1>C0F<1000BBFCG00@D1@1FG1121@FG1C0/?11FFCC/<<11>1GHH0>G1>F0GFCGHFD<<DGHHEHDG0;0:0/;:CG0CC00;C00:CGEGB99;9;.;EEEFBA/
@M05620:37:000000000-D9766:1:1101:10807:5526 1:N:0:1
GAGGCTGCTTTGGAAGAGCACAAGTGTGCACTCCAGTACCCGTACCCCGACTCGGACAACGTCCTCGTCTTGAAAACAAAAAATGAAACAACTGCCAATGATGACCCGACGAAAATAGCAAGGTTCCGACTCGAGTAATAGGGACAGAAGAATGAATAGAAACACTACAATAAAAATCATAAACGAACCAGGTAATTTAAGGCCACAAGAAGATCAACGCAGCCGATACTAGTCACTTGGAAATGACAACC
+
>1>>AAFAFFFFFFFCE1B11ABF1ADD3BBGAB11AD1AAA0AB/1///A//BAA//0AAA//BDE/BFBFHG1BBGCGF?>>@1@@1B//1B101BB1>B2>1B0</>///?/1B11>1@/111@/?//////10=1<1100.<<<<11<<0<0000000<<.0///0:00000./000000...:-.../00000;090/9...9.9///099//--9-;;-;---///;9//;;F//////;;//--
@M05620:37:000000000-D9766:1:1101:24030:5535 1:N:0:1
GAGGCTGCTTTGGAAGAAACTCATAGATTACTGCAACAGTTCCCCCTGGCCCTGGAAAAGTTTCTTGCCTGGCTTCCAGAAGCTGAAACAACTGCTCCCCGTAAGGAAAGGCTCCTAGAAGACTCCAAGGGAGTAACAGAGCTGATGAAACAATGGCAAGTACGTCAGGCATTTCCGCTTTAGCACTCTTGTGGATCCAATTGAACAATTCTCAGCATTTGTCCTTGTAACTGACACGCCAGGGACACAAG
+
>>1>AABAFFFFGGFG1FGGFGFGHFGHH1FGGHB1FGH1FGHHHGEG/0BFGGEGCAEFHHHHFG1GHFHGHHF0BBDBFGHFFBFGH>GHHGGF1F>EEFEE0BFGF>0?GC>GGGDGGHFFCGCGFC<?<E0121BBGBHF11B>1FFCG<G1<0@?G2>/??/<F<<F??GFCCCCG1>DDFCGGD0=CCB<CGFGHD<CHHGHBB:0CGHHF0GHH00;G;;;CFG0;BFG0;AEE9..;C.:9E:
@M05620:37:000000000-D9766:1:1101:17607:5574 1:N:0:1
GCGGCTGCTTTGGAAGAAACTCATAGATTACTGCAACAGTTCCCCCTGGACCTGGAACCGTTTCTTGCCTGGCTTACAGAAGCTGAAACAACTGCCAATCCTACAGGATGCTCCCCGTAAGGACCGGCTCCTAGCCGACTCCACGGGAGTACCAGAGCTGATGAAACAATGGCAAGTAAGTCAGGCATTTCCGCTTTAGCACTCTTGTGGATCCAATTGAACCATTCTCAGCATTTGTACTTGTAACTGAC
+
>3>AADBAFFFFFGGFGFGGGGGHHHHHHGFHHHD3FHGBDGHHHGEF22BFGHEHG31ABFGGFGGGHHHHHHG3BGHGHHHFF@DGHGGHFGGH3FGHGGHB33BGGH2F3B/EFEGGHFF0//><CGCG2F<2E/<BEHB0C@@/>>011<<0FHGH1<00<=G/C0DCGBC<=<:CCB0CCG.GGHGHGGGDGGGGFGGFFG009.0CFG0000;FBFEF0BFGGFGFFFFFFFFFFFFBF/;/9B/
@M05620:37:000000000-D9766:1:1101:17860:5594 1:N:0:1
ACCACACCTTCTACAATGAGCTGCGTGTGGCTCCCGAGGAGCACCCCGTGCTGCTGACCGAGGCCCCCCTGAACCCCAAGGCCAACCGCGAGAAGATGCCCAGGTGAGTGGCCCGCTACCTCTTCTGGTGGCCGCCTCCCTCCTTCCTGGCCTCCCGGAGCTGCGCCCTTTCTCACTGGTTCTCTCTTCTGCCGTTTTCCGTAGGACTCTCTTCTCTGACCTGAGTCTCCTTTGGAACTCTGCAGGTTCTA
+
BBBBBBBAFFFFGGGGBGGGGGHHGGGGHGHHHGGCEGGGGHHHHGGFEGGGHHHHGHHGEGGGGGGGGGGHHHHGGGGHGHHHHGGGGGGGGGHHHGHHHHHFGHHHHHGGHHGGGGGHHHHHHHHHHHGHHGGGGGHGHHGHHGGGGGGGGGGGGFGGGGGGGGFFFFFFFFFFFFFFFFFFFFFFFFFFFFDFFFFFFFFDDFFFFFFFFFFFFFFFFFFFFFFFFFFFFFFFFFFFFFFFFFAFFFF
@M05620:37:000000000-D9766:1:1101:8754:5619 1:N:0:1
ACCACACCTTCTACAATGAGCTGCGTGTGGCTCCCGAGGAGCACCCCGTGCTGCTGACCGAGGCCCCCCTGAACCCCAAGGCCAACCGCGAGAAGTTGCCGCAGGGAACGGCTCCTCGACTCCTCCTAGGGTGCCCCCCCGCTGTTGCTCCCCTGCCGGGTCTGTCACTCTTCTCCCCTTTTCCACCTTCGTCGGTTCTCTTTAGGAATTCTCCGCCTTACCTGTTGCAACTGTCAAGCCCTGGAGGTCAT
+
AA?>AAAAFFFFFGGBBE1AF1B1E0ABFEBGCFFGFGF/EG/FHGEEFEGFGHHGGHHE/>EEF>EFEGG01>?EEG/FC/FFGFFCCC/</??111??//><///<..<-->F/C.<C..<D/</0;/;/:.:=.-9A----9;0;00/99B--;9-;-9-;99///9/;/;F9/--;F/////--;/-9---;--/;9//;//;/;:9/9/--99-///;/:9/9//9B/9//;/;-;-;-B----//
@M05620:37:000000000-D9766:1:1101:18869:5624 1:N:0:1
ACCACACCTTCTACAATGAGCTGCGTGTGGCTCCCGAGGAGCACCCCGTGCTGCTGACCGAGGCCCCCCTGAACCCCAAGGCCAACCGCGAGAAGATGCCCAGGTGAGTGGCCCGCTACCTCTTCTGGTGGCCGCCTCCCTCCTTCCTGGCCTCCCGGAGCTGCGCCCTTTCTCACTGGTTCTCTCTTCTGCCGTTTTCCGTAGGACTCTCTTCTCTGACCTGAGTCTCCTTTGGAACTCTGCAGGTTCTA
+
ABB>ABBBFFFFGGGGFGGFGFHFG2ABFEGHCFGFGGGGGHHHHGGGGGGGHHGFHHGGGGGGGGGGGGGCGFHGGGEH/?GHHGC/DGGCCGGHDGFFGHHGHHHHHHEFHHGGCCGHHEHHHHHHHHGHHGGGAEEEHGDGGGBFGFFFFFGGGB-;AFBFBBFBBFFFFFFFFFFFFFEFFFFFFFFFFBFFFEFFFFFFFFFFFFFFFFFFFFFFFFFFFFFFFFFFFFFFFFFFFFFFFFFFFFF
@M05620:37:000000000-D9766:1:1101:21239:5625 1:N:0:1
GAGGCTGCTTTGGAAGAAACTGACAAACCAGTGACACAAGATCGGAAGACCACACATCTGTACTCTAGTCAGCTGAAAGGAGCTCGTACTACGTCCCCTCCTAGAAGAAACTACCCGTAAGGACCGGCTCCTCGCCGCCTCCCCGGGCGTCCCAGCGCTGCTGCAACCATGGCCAGTAAGTCCGGCCTTTCCGCTTTAGCACTCTTGTGGCTCCCCTTGAACCATTCTCAGCATTTGTACTTGTACCTGAC
+
BABBBAFBFFFFFGGGGFGGGBG4BA44BF4ABBGHHH2BFAG222BBA3BEAF113B5DA5D5D5DB5555BFGG33A1B1BFG10B114B1?B11?F1EF3433@B3333332B?EG/03BFHEDGGAFG2CBGGDGGFC/CDGC@AC@?DHHFCGGGDFHFHGGAEFGGGBFFFG0CBBFCFGADGGGGFFFFEFFFFBFBFFFBFF.9;EE.;FFF/B.9BFFBFFEFFFFBB/9;FFF9F;/;9B/
@M05620:37:000000000-D9766:1:1101:17540:5663 1:N:0:1
ACCACACCTTCTACAATGAGCTGCGTGTGGCTCCCGAGGAGCACCCCGTGCTGCTGACCGAGGCCCCCCTGAACCCCAAGGCCAACCGCGAGAAGATGCCCAGGTGAGTGGCCCGCTACCTCTTCTGGTGGCCGCCTCCCTCCTTCCTGGCCTCCCGGAGCTGCGCCCTTTCTCACTGGTTCTCTCTTCTGCCGTTTTCCGTAGGACTCTCTTCTCTGACCTGAGTCTCCTTTGGAACTCTGCAGGTTCTA
+
BCCCCCCCFFFFGGGGGGGGGGHHGGGFGGHHHGGGGGGGGHHHHGGGDGGGHHHHHHHGGGGGGGGGGGGHHHHGGGGHGHHHHGGGGGGGGGHHHHHHHHHGHHHHHHGGHHGGGGGHHHHHHHHHHHGHHGGGGGHGHHGHHGGGGGGGGGGGGD-ACFGGGGFFFFFFFFFFFFFFFFFFFFFFFFFFFFFFFFFFFFFFFFFFFFFFFFFFFFFFFFFFFFFFFFFFFFFFFFFFFFFFFFFFFFF
@M05620:37:000000000-D9766:1:1101:19647:5681 1:N:0:1
GAGGCTGCTTTGGAAGAAACTCATAGATTACTGCAACAGTTCCCCCTGGACCTGGAAAAGTTTCTTGCCTGGCTTACAGAAGCTGAAACAACTGCCAATCATACCAGATACTCCCCCTAAAGCACGCCTCCTCACCCAATCCAACAGTGCAAAACAGCTGTACAAACAATGGAAAGGCAATCAAGAAAATACGCTATAGCAACCCTGCGGATCCCCATTAACCATTCTGAACATCTTTACTTGTAACCGAC
+
B?A@BBFCFFFFGGGGGGGGGGHHHHHHHHHHHHGHFHHHHGHHHGGGHFGHHHHGHFHHFGHHHHHHHHHHHHHEGHHHHHHHHFFHGHHHHH@FGH33BB4BB331344@3BF?1>/23B3B2//?BAGG23?00??FB2BG?/23?222@20?2<@C22@111<<?1?1F1<00.<0<1111>>001>0<EE..0000<...;/.:-;-://./900;00C0999000/0;0;00;000;;0;;0--9
@M05620:37:000000000-D9766:1:1101:19625:5696 1:N:0:1
GAGGCTGCTTTGGAAGAAACTCATAGATTACTGCAACAGTTCCCCCTGGACCTGGAAAAGTTTCTTGCCTGGCTTACAGAAGCTGAAACAACTGCCAATCCTACTAGATGCAACCCATGGTGACCAGCACCTCGCAACCTACCAAAGCATCCCAGCGAAGAAGCAACAATGACCAGGACATCCGGCCTTTACGATTTAGCACTCTTGAGGCTAACAATGACCAATACTCAGCATTTGTACTTGTAACTGAC
+
CCCCCCFBFFFFGGGGGGGGGGHHHHHHHHHHHHHHHHHGHHHHHGGGHHHHHHHHHHHHGHHHHHHHHHHHHHHHHHHGHHHHHHHHHHHHHHHHHHHFCFGHB443BGF3B@B?1B33D3DB33B?2B?B0FGG/<0BB2BB2/2223@=?FGF/B/<?0?=?FFH/F1111>0.<.0>><AECGGHHGFGC:GEGHHFGFHHFC0;/..;;FG0;;;0CB.:0:;BBF0:CFB0;;FFF0;FGC0;F0
@M05620:37:000000000-D9766:1:1101:14971:5710 1:N:0:1
GAGGCTGCTTTGGAAGAAACTCATAGATTACTGCAACAGTTCCCCCTGGACCTGGAAAAGTTTCTTGCCTGGCTTACAGAAGCTGAAACAACGGCCAATCCCAGAGGATGCGCCACGTACAAGCAAAGTCCTCGACAACACCCCAAGCGTCCACAAGATGGTGCCCCACTGGCGAATAGGACCGGCCTACCCGCTTTAGCACTCTCGAGGCCACCCATGACAACTATCCCCTGTTGGTACATGTACAAGCC
+
AAA>AAFAFF@FF1GFCFA1A1B3EFBA31FEAFGFBFGD2GHFHGCFCEGB0AFBFGEFF22FAD1BGFDFHABCGBGDFFHFB@BGG0/B//>/>/@>FB@@>//0010/?EE??E0</11/<010B212B//<////?BCC//<?/?/>/11>0011111100>.<.0/<---;.000/:;;-A.//.9.=9EG0BF0:0/90.0;-;--:A--/999//;//////---///--///9;/;/9//9-
@M05620:37:000000000-D9766:1:1101:16425:5710 1:N:0:1
ACTGCCCCTTCTAAATCGACCCGCGGATTCCTGCCCCGGCTCCCCCCGTCCTTCTAACCGTTTCCTCCCTGGCTCCCAGGAGCACCAACCACTCCTCCCCGTAAGGAAAGGCTCCTAGAAGACTCCCAGGGAGTCCCCGCGCTGCTGACACCATGGCCAGTCCGTCAGGCATTCCCGCTTTCGCACTCTTGTGGATCCAATTGAACAATTCTCCGCCTTTGTCCTTGTAACTGACAAGCCAGGGACCCAAG
+
AAAAA11>>FCD3BF3E1BEECA0AAEAAFGHFHHGGAA//BFFGG>E/BE/B1FGGFFE?/0FFGDGFHHHHF1FFFG<<?G?0?FCG/?F<0B1<0FCC/B/FGGH0FCFCH<CGHHGB1>FGF.FHGGGGCC0CE?-=@CGCF00/:9..9;B.//.;B0CCFFFGGGBF0;0B@;AE/ABB@?EFFFBFF9;FFFFFFFBFFFB/FFFF/;B-A-BFFFFFFF9FFFFFBFFF-AE-AA-A9--;--
@M05620:37:000000000-D9766:1:1101:15446:5742 1:N:0:1
GAGGGTGCTTTGGACGAAACTGAGAAAAAAGTGAAACAAGATCGGAGGATGACGGTTAAGCATTTGAGTCATTTTAAGAAATGTGGTATACCTTCAGCTGATTCAACAAACAAAACACGAAAGAAAAGAACCAAAAAACAAGCAAACAAGAAATAACAGCAAAACAATCCTTCTGTCCGTAACACATAAAGGATACTGATGGACATCCGTCCTAATTAACCGAGTTGAGCATTTGAAATACATGTAAATAT
+
>1>>1>>>B3B1B1BA1A0AFAF1DD1000A1D2211BFF0B1/A////01B1///B/1DB@1DD22BD1122DB2111BBB1B2BB22@2BB1B11BBB1B22BB11/B/0/>00/0///??000BB/00/0</<///?/0/0<100/000011>111000100..1//00000000.....0/.000000/000000;00/0000/;..;90900000;-;-;.9;/0/9///////////////////
@M05620:37:000000000-D9766:1:1101:9394:5753 1:N:0:1
ACCACACCTTCTACAATGAGCTGCGGGTGGCTCCCGAGGAGCACCCCGTGCTGCTGACCGAGGCCCCCCTGAACCCCAAGGCCAACAGCGAGAAGATGCCCAGGTGAGTGGCCCGCTACCTATTATGGTGGCCGACTCGCTCCTTCCTGGCCTCCCGGGGCTGCGCCATTTCTCACTGGATCTCTCTTATGCCGTTTTCCGTAGGACTCTCTTCTCTGCCCTGCGTCTCCTTTGGAACTCTGCAGGTTCTA
+
>>AAA?A>BFCBDDGFFFA111B1A00AA0GG1BAAEEG/EHHHHGCEAAEEHFHCG00>>EEGE//EEEC0F1<?EF/<//?</?<0B<>//?011?1<0FGF11?FD1?FHE-><A-C000=000<00<GH--@-..-::AF90/9;/.A0...;---->-->-9-A//;/9/;/FF//9;B//B9;/9BF@FBFEF/A9A9AFFFFFFB/BB99///9/--99;9BBF///9///;B//9BF?99FFB
@M05620:37:000000000-D9766:1:1101:22428:5769 1:N:0:1
GAGGCTGCTTTGGAAGAAACTCATAGATTACTGCACCAGTTCCCCCTGGCCCTGGAAAAGTTTCTTGCCTGGCTTACAGAAGCTGAAACCACTGCCAATCCTACAGGATGCTACCCGTAAGGAAAGGCTCCTAGCCGACTCCACGGGAGTAAAAGAGCTGATGAAACAATGGCAAGTAAGTCAGGCATTTCCGCTTTAGCACTCTTGTGGATCCAATTGAACCATTCTCAGCATTTGTACTTGTAACTGAC
+
11>AA>1>FFDDCGG11BBFBB1DDDFGHFHHHHGCG0B1DFGHHG0F/0BFGCAGG10BBGHHDFBFHHHHHHBFHHHFGHH11BEGH0?FGFHH11BGHGHH1BGHHHHHHHHHGGGGHHHGHGHHHHGHGG10?/>BFHH0CCGCGGHG1FGAGGHHFHHFHHHHGHHGHHHGGHHHHHFFHHHHHHHHGGGGGHHHGGHHHHHGHGHHHGBFGGEGGG.CFFFGGGGGGGGGFGFGGGGGGGGGGGC
@M05620:37:000000000-D9766:1:1101:14841:5790 1:N:0:1
ACCACACCTTCTACAATGAGCTGCGTGTGGCTCCCGAGGAGCACCCCGTGCTGCTGACCGAGGCCCCCCTGAACCCCAAGGCCAACCGCGAGAAGATGCCCAGGTGAGTGGCCCGCTACCTCTTCTGGTGGCCGCCTCCCTCCTTCCTGGCCTCCCGGCGCTGCGCCCTTTCTCACTGGTTCTCTCTTCTGCCGTTTTCCGTAGGACTCTCTTCTCTGACCTGAGTCTCCTTTGGAACTCTGCAGGTTCTA
+
BBBBBABBFFFFGGGFGGGGGGHHGGGBAEHHHGGGGGEGFHHHHGGGDGGGGHGHHHHGGGFGGGGGGGGHHHHGGGGHGHHHHGGGGGDGGGHGHHHHHGHGGHHFDFFGFFGGGGGHHHGHHHHHDHGHHCGGGGHGHHGHHGGGGFGGGGGGGG-:BF-DFFFFFFFFFFBFFFF9FFFFFFFFFFFFFFDFFFFFFFFDAFFFFFFFFFFFFFFFFF.BFBFBFFBFFFFFFFFFFFFFFFFFEFF
@M05620:37:000000000-D9766:1:1101:21514:5820 1:N:0:1
ACCACACCTTCTACAATGAGCTGCGTGTGGCTCCCGAGGAGCACCCCGTGCTGCTGACCGAGGCCCCCCTGAACCCCAAGGCCAACCGCGAGAAGGTGACCAGGTGAGTGCCTCTTCTCCTCTTCTGCTGCCTCCCTCCTTCCCTCCTGGCGCCCCGCACCTTCGCCCTTTCTCACTCTTTTTCTGTTTTCCGTTGGACTCTATTACTCTCCTCGCGTACCTTATGGTCCTCTGGAGGTTCTCGGTTGCTA
+
BBBBBBBBFFFFGGGGFGFGGGHHGEGEHGHHHGGGGGFGGHHHHGGGEGGGHHHHHHHGGGGGGGGGGGGHFHHGGGGHGHGHHGGGGGGGGGH0<F2<2<?/?<10??1?1?<1111>=<=1>111>>1>10<.<GG/==G/DGG/;GH-.--;:-9--;:F.CCGG/00CF/;B//;///;//;B/;/;.//../;//;/;B/////;//..;--9-;//99//::BF/BF/;..;./::..:9-./;
@M05620:37:000000000-D9766:1:1101:19816:5824 1:N:0:1
ACCACACCTTCTACAATGAGCTGCGTGTGGCTCCCGAGGAGCACCCCGTGCTGCTGACCGAGGCCCCCCTGAACCCCAAGGCCAACCGCGAGAAGATGCCCAGGTGAGTGGCCCGCAACCTCTTCTGGTGGCCGCCTCCCTCCTCCCTGGCCTCCCGGCGCTCCGCCCTTTCTAACTGGTTCTCTCTTCTGCCGTTTTCCGTAGGACTCTCTTCTCTGACCTGAGTCTCCTTTGGAACTCTGCAGGTTCTA
+
BCCBCBCBFFFFGGGGGGGGGGHHGFGGHGHHHGGGGGGGGHHHHGGGGGGGHHHHHHHGGGGGGGGGGGGHGHHGGGGHGHHHHGGGGGGGGGHHHHHH22FF?1?CGHCFHC@@-->CHGHBGGHFGHAHCDG:.CHEHGDF/=:CFEFAFFGEG--999.;;DFFFFFFF/9:/BBF/BFFFFF/::BFFFFFFFFFD/:A.99BFFFFBFBFF//BFF.;:/:;BBFFBF/;B/:BB//9FFF/://
@M05620:37:000000000-D9766:1:1101:9473:5857 1:N:0:1
GAGGCTGCTTTGGAAGAAACTCATAGATTACTGCAACAGTTCCCCCTGGACCTGGAAAAGTTTCTTGCCTGGCTTACAGAAGCTGAAACAACTGCCAGGATGCTACCCGTAAGGAAAGGCTACTAGAAGACTCCAAGGGAGCAAAAGAGCTGATGAAACAATGCCAAGTAAGTAAGGCATTCCCGCTTTAGCACTCTTGTGGATCCAATTGAACAATTCTAACCATTTGTACTTGTAACTGACAAACCAGG
+
AABBAACAFDDFGFFA4FBFGFGFFHGHHFGFFHBDGHFFHDDBFFAAEBABGFFBB3AGBFHDFAFBBBBF1BF3BBBGHHBBF33EBB1BEGHHF@B1F3F3BGFB?1>?1BBB?0F/33?B4BBB3BBFBBBB3/??A/??FFGF2@22@@@2@FFHH221111/??@1<11??G0><111<-<..0000<0<==0=<.00<<00000<;;<C00<:;;0;00;;;C0;;00;000;09/00/;:.99
@M05620:37:000000000-D9766:1:1101:14110:5876 1:N:0:1
ACCACACCTTCTACAATGAGCTGCGTGTGGCTCCCGAGGAGCACCCCGTGCTGCTGACCGAGGCCCCCCTGAACCCCAAGGCCAACCGCGAGAAGATGCCCAGGTGAGTGGCCCGCTACCTCTTCTGGTGGCCGCCTCCCTCCTTCCTGGCCTCCCGGAGCTGCGCCCTTTCTCACTGGTTCTCTCTTCTGCCGTTTTCCGTAGGACTCTCTTCTCTGACCTGAGTCTCCTTTGGAACTCTGCAGGTTCTA
+
AA>ABBCBFFFFGGGFGGGGGGHHGGEGHEHHHGGGGGGFGHHHHGGEEFGGHHHHFHHGFGGGGGGGGGGHHHHGGGEHEHHHHGGEGGGGGGFHHGHHHHFFGGHFGHGGHHGGGGGHHHHHHHGHDGGHHGGGGFCEHGGHGFFFGGFGGGGGG?-:AFFFAGFFFFFFFFFFFFFBFFFFFFFFFFFFFFADFFFFFBFAAFFFFFFEFFFFFFFFFFFFFBFFFFFFFFFFFFFFFFFFFF?FFFF
@M05620:37:000000000-D9766:1:1101:22103:5880 1:N:0:1
ACCACACCTTCTACAATGAGCTGCGTGTGGCTCCCGAGGAGCACCCCGTGCTGCTGACCGAGGCCCCCCTGAACCCCAAGGCCAACCGCGAGAAGATGCCCAGGTGAGTGGCCCGCTACCTCTTCTGGTGGCCGCCTCCCTCCTTCCTGGCCTCCCGGCGCTGCGCCCTTTCTCACTGGTTCTCTCTTCTGCCGTTTTCCGTAGGACTCTCTTCTCTGACCTGAGTCTCCTTTGGAACTCTGCAGGTTCTA
+
BBBBBBBAFCCFGGFFGGFGGFFGAEFGDGGHFFG?2E2AEGGHHGGGGGFEGFGHHHHAEE0>CEGGGGGHHGHGGGCGEHHHHGGCDGG??/G2>2GHHHG/?CF0?F/CHE-<-<@CFFFHF00DHFG.CDGGAEHGGHGCGGFF0CFFGGGGFA;-;-@A>;FFBFEFFF/9BFEFFF//F//9BBFFF@AFFFFFFF;9DFBFFBBBFFFFFB//9/B/.9//;FFFFFF/F9BF/BFB99./9;:
@M05620:37:000000000-D9766:1:1101:7550:5887 1:N:0:1
ACCACACCTTCTACAATGAGCTGCGTGTGGCTCCCGAGGAGCACCCCGTGCTGCTGACCGAGGCCCCCCTGAACCCCAAGGCCAACCGCGAGAAGATGCCCAGGTGAGTGGCCCGCTACCTCTTCTGGTGGCCGCCTCCCTCCTTCCTGGCCTCCCGGAGCTGCGCCCTTTCTCACTGGTTCTCTCTTCTGCCGTTTTCCGTAGGACTCTCTTCTCTGACCTGAGTCTCCTTTGGAACTCTGCAGGTTCTA
+
BABABBBAFFFFGGGGGG5BGFHHGEEBAEGGGDFEDGFGGHHHHGGCAEEFFFFHHHHEFGCGGGGGGGGFFHHGGGEGEHHHHGGGGG<B@GHFGHHHHGHGFGHHHHGGFHGGGGGHGHHHHHHHGHFHHGGGGGHEHHGHGGFFFFFGGGGGGG?DGGGGGGFFFFFFFFFFFFFBFFFFFFFFFFFFFDADFFFFFFFFFFFFFFFFFFFFFFFFFFFFFFFFFFBFFFFFFFFFFFFFFFFFFFB
@M05620:37:000000000-D9766:1:1101:23661:5896 1:N:0:1
GAGGCTGCTTTGGACGAAACTCATAGATTACTGCAACACTTCACCCTGGACCTGGACAAGTTTCTTGCCTGGCTTACAGAAGCTGAAACAACTGCCAACAGGCAACTACACGTAATGCCAAGCTAAAAAAATACACAAAAGGAAAAAACGAGACAATAAAACAATGGAAAGTAAGTCAGAAATATCCGACTAACACTCATTTCAATCCAAACAAACAATTCAACTAAATTGAACATGTAAATTGCAAAGCC
+
A3>>>>CBF@BBG4B2AE2AFGHFCFGBFDAAFB3ABF2BB35BAAB2222BBGFF131B5DD5DFGBB53BBBB335BDFF3BG33@B31BFGFG3BB?2?11?13@33B/BFF/443B3/?33B3B3<>0BB1BB/B00/@000<<<//<?/0011>F11>.<>1><0<000=<==00</=000=.;-:-0:;:0:/;0000;;;/0;0..:.;9;;;00;00;00;9C0990;/00/9////:;9/9.
@M05620:37:000000000-D9766:1:1101:13735:5903 1:N:0:1
ACCACACCTTCTACAATGAGCTGCGTGTGGCTCCCGAGGAGCACCCCGTGCTGCTGACCGAGGCCCCCCTGAACCCCAAGGCCAACCGCGAGAAGATGCCCAGGTGAGTGGCCCGCTACCTCTTCTGGTGGCCGCCTCCCTCCTTCCTGGCCTCCCGGCGCTGCGCCCTTTCTCACTGGTTCTCTCTTCTGCCGTTTTCCGTAGGACTCTCTTCTCTGACCTGAGTCTCCTTTGGAACTCTGCAGGTTCTA
+
BBBBBBBBFFFFGGGGGG5BGFFHGGGEEEHHHGGGGGGGGHHHHGGGGGGGHHHHHHHFGGCGGEGGGGGHHHHGGGGHGHHHHGEGGGGGGGGHGHHHHHHFHFHHHHCFHHCFGGGHHHHHHGHHHFCHHGGGGGHEHHGHHGFFFFAGGGGGD--9ADFFCDFFAFFFFFFFFFFFFFFFFFFFFFFFFFADFFFFFFFDDFFFFFFFFFFFFBFFFF.FFFF/FBFFFFFFFFFFFFFFFFFFFFB
@M05620:37:000000000-D9766:1:1101:18245:5914 1:N:0:1
GAGGCTGCTTTGGAAGAAACTCATAGATTACTGCAACAGTTCCCCCTGGACCTGGAAAAGTTTCTTGCCTGGCTTACAGAAGCTGAAACAACTGCCAATCCTACAGGATGCTACCCGTAAGGAAAGGCTCCTAGAAGACTCCAAGGGAGTAAAAGAGCTGATGAAACAATGGCAAGTAAGTCAGGCATTTCCGCTTTAGCACTCTTGTGGATCCAATTGAACAATTCTCAGCATTTGTACTTGTAACTGAC
+
BBBBBBFBFFFFGGGGGGGGGGFHFHHHHHHHHHFHHHHGHHHHHGGGHGHHHHHHGFHHAGHHHHHHHHHHHHHEGHHHHHHHHEFFGGEHHHHHGHHGGFGHHBEGHCGGB3FHF>>?GGFHHFCGFFFHFGHHHGFGFFGFDFDHC?FGHH2CGGGHHF2@FD?FG<FFG<<F?GFF>FDFFGC1>=GHGEFDEFDD0GCGDGHGGEC0CGGH;CCGFCCGCC0CCFF9F0CF0;BBFCFFGGFCBFB
@M05620:37:000000000-D9766:1:1101:11755:5941 1:N:0:1
ACCACACCTTCTACAATGAGCTGCGTGTGGCTCCCGAGGAGCACCCCGTGCTGCTGACCGAGGCCCCCCTGAACCCCAAGGCCAACCGCGAGAAGATGCCCAGGTGAGTGGCCCGCTACCTCTTCTGGTGGCCGCCTCCCTCCTTCCTGGCCTCCCGGCGCTGCGCCCTTTCTCACTGGTTCTCTCTTCTGCCGTTTTCCGTAGGACTCTCTTCTCTGACCTGAGTCTCCTTTGGAACTCTGCAGGTTCTA
+
AAAABBABFFFFGGGFGGB5FAGCEEGEGDHHFFFEEEGCGHHHHGGGGEEFHFGHHHHGCGGGGE@FGGGHHHFGGGFHAFHCEFG<BDDCCBHHHHHHGHHGGHHHFHGGHH@CGGGHHHHHHHFGGHFHHGGGGGHEHGGFHGGFBFGGGGGGGG-:-9@ABBFBBFFFFFFFFFFFFFFFFFFFFFFFFBDFFFFFFFFFFFFFFFFFFFFBFFFFFFFFFFFFFFFFFFFFFFFFFEFFFE9BBF;
@M05620:37:000000000-D9766:1:1101:16503:5944 1:N:0:1
GAGGCTGCTTTGGAAGAAACTCATAGATTACTGCAACAGTTCCCCCTGGACCTGGAAAAGTTTCTTGCCTGGCTGACAGCAGCATAAACGACTACCAGTCCTACAGGATGCTCCCCGTACAGACCGACTCCTCGCAGCCTCCCCGGGCGTACCAGCGCTGCTGAAACAATGGCAAGTAAGTCAGGACTTTCAGCTTTAGCACTCTTGTGGATCCCATTGAACCATTCTCAGCATTTGTACTTGTACCTGAC
+
ABAABAFBFFDFGGGGA4EBFGDGFGGHF5FHGHHFHHHFGHHHHGCGE2GFFGHFHGHHFHFGGHFHHDBAAC1BAFF12BG155BD3>BEE>B?33BB34G3B3BB3FGH33FE/?E//4B0?</<>CGB0?//E?H0@F/C@DG-@CCCCGCGCCGGDHB0:GHCGHFH/CGFCF0FFFGGB/.;FFG0CFGGGGEFGF9F00CB9909C..://9;;BEFF//;BFF/9/9//999//9BFB/;F//
@M05620:37:000000000-D9766:1:1101:10449:5959 1:N:0:1
ACCACACCTTCTACAATGAGCTGCGTGTGGCTCCCGAGGAGCACCCCGTGCTGCTGACCGAGGCCCCCCTGAACCCCAAGGCCAACCGCGAGAAGACCCCCAGGAGAGTCCCCCGCCACCTCTTCTGGTCGCCGCCTCTCTCCTCCCTCGCCTCCCGGCGCTGCACCCTTTCACACTGGTTCTCTCTTCTGCCGTTTTCCGTAGCACTATCTTCTGACACCAGAGCCTCTTTTAAAACTCTACAGGCTATA
+
ABAAAAAAFFFFGGGF5FGGGGHHGGGGHAFHGFGDAFGGGHHHHGGGEEGFHHHHHHHGCEGGFAFEGGGEGGHGGGDGE/GHHGEEFGG?CGC<2<?//>/?/</<?11>F.A---.<CG00<=<G:0--:-;?.C//;F/09;.9/---9.C..9@;--;A/;/;EF/9/;/9//.B/BBFF//BF////9;./.BF./...;/9/9//;B////;9...9./9;;//:9////9;///;B//.9//:
@M05620:37:000000000-D9766:1:1101:21297:5964 1:N:0:1
ACCACACCTTCTACAATGAGCTGCGTGTGGCTCCCGAGGAGCACCCCGTGCTGCTGACCGAGGCCCCCCTGAACCCCAAGGCCCACCGCGAGAAGATGCCCAGGTGAGTGGCCCGCTACCTCTTCTGGTGGCCGCCTCCCTCCTTCCTGGCCTCCCGTCGCTGCGCCCTTTCTCACTGGTTCTCTCTTCTGCCGTTTTCCGTAGGACTCTCTTCTCTGCCCTGAGTCTCCTTTGGAACTCTGCAGGTTCTA
+
CCCCCCCCFFFFGGGGGGGGGGHHGGGGCEHHHGGGGGGGGHHHHGGGEGGGHHGHHHHGGGGGGGGGGGGHHHHGGGGHGHH/EFE/EC/<BF=22GFC=2/FGB1?1?/?G/->-<AFFGH0G0DH=G..<@@D:E.:GH./0C/0C/.FFGAE..:-9...--9-9/BFB0B900/B0:FFFFFFF0BBBDAD9EFF.B:DFF0//0:90B09FB0::0.//0:0:9BFB9/;90BFFFFF0.90;90
@M05620:37:000000000-D9766:1:1101:25761:5967 1:N:0:1
ACCACACCTTCTACAATGAGCTGCGTGTGGCTCCCGAGGAGCACCCCGTGCTGCTGACCGAGGCCCCCCTGAACCCCAAGGCCAACCGCGAGAAGAGGCCCAGGTGAGAGGCCCGCTCCCTCTTCTGGTGGCGGGCTCCCTCCTTCCTGGCCTCCCGTAGCTGCGCCCTTTCTCACTGGTTCTCTCTGCTGCCGTTTTCCGTAGGAATCTCTTCTCTTACCGGAGGCTCCTGTAGAACTCTGCAGGATCTA
+
AAAAA?ABFFCDGGGGFGFBEEGFGEEEHEHGBF2BEEGEGHHHHGEGEEEFH3FGHGCEGGGGGF/EGGGGHHFEGGGHCGHACFE/>///</?10/??///<11101?/?F<-A--<./<G0=0<D<C..---;-.;./;9C0;B0;/.;/A.9..-..9//--9--;/9BBB9/9.:9/;BFFF/999/.9;D/AF/.;.;D//99;B/FF/;///9B.----9;9.9////;/;BB/B/F/../9//
@M05620:37:000000000-D9766:1:1101:12651:5973 1:N:0:1
GAGGCTGCTTTGGAAGAAACTCATAGATTACTGCAACAGTTCCCCCTGGACCTGGAAAAGTTTCTTGCCTGGCTTACAGAAGCTGAAACAACTGCCAATAAGGAAAGGCACCTAAAAGACGCCACGGGAGTAAACGAGCTGCTGGCACCAAAGCCAGCAAGTCCGGCATTTCCGCTTTCGAACTCATAAGGAACCAATTGAACAATTCTAAGCCATAGTACTGGAAACTGACAAGCCAGGAACAACAGATC
+
A1AAA1CACF@FCABFF1FGFGDHFGADFGGHHHDDBBFAFFGGHGEGCBBBFFABBF0EB2DFEADBFAFGHHGGHHHABBG@BFBFH>FB@B1>1EBBGE1@>00BF0B>FF1BB1F>//E/>E/<//?B1B>?<?B?F1@G</FHEC//??00?/??G<>1><A-@GHHFGGGGA0.<:..;0;00;00/.;;CCH00;B0/0C0B000B//;00;;BF09//0;F;0CFB;CEB9---;;F--;/B;
@M05620:37:000000000-D9766:1:1101:8135:6006 1:N:0:1
GAGGCTGCTTTGGAAGAAACTCATAGATTACTGCAACAGTTCCCCCTGGACCTGGAAAAGTTTCTTGCCTGGCTTACAGAAGCTGAAACAACTGCCAATCCTATACGAGGCTCAACGTAAGGACCGAGTACTAGCAGCATCTACGGGAGTGCCAGAGATGATGTAACCAAGGAAAATATGCACGGCCTTTCTGCTTTAGCACTCTTTTGGATCTAATTGAACCCATCTCACCATTTGTATTTGTACCTGAC
+
A33ABBFBFFFFGGGGAF4BGGGHHH5FH5FHHH44BEGFFGHHHGGGHHHHGHHHHHFHHHHHHHHHHHHHHGGGHHHHHHHHHFHHHHHH33BB@FFF2444B3111//1B3BF?/0?033B////?B1?21?110B1111@<//<<<01??1?G?1<11111@=GH.<.0000111<1=0.-<-</0000;00;0;G0;0/<00<C-;900;00000009..9/0;00;000;0;;0000=00009/9
@M05620:37:000000000-D9766:1:1101:8154:6018 1:N:0:1
GAGGCTGCTTTGGAAGAAACTCATAGATTACTGCAACAGTTCCCCCTGGACCTGGAAAAGTTTCTTGCCTGGCTTACAGAAGCTGAAACAACTGCCAATCCTCCAGTATGCTACCCGTAAGGAAAGTCGCCTACAAGACTCCAAGGGAGGAAAAGAGCTGATGAAACAACGGCAAGCAAGTCAGGCAGTTCCGCTTTAGCACTCGTTTGGATCCAATTAAACAATGCTCAGCATTTGTACTTTTAACTGAC
+
BBBCCCFCFFFFGGGGGGGGGGHHHHHHHHHHHHHHGHHHHHHHHGGGHHHHHHHGHHHHHHHHHHHHHHHHHHHGHHHHHHHHHHHHHHHHH3BGCGC32B3B?BBD4DD4BFG?E1>EGGG3GB4D?EGAE2?BBGHD2CG2B//?/<B2FFFF22D??FFF11=FG/><EE-<.>0<==00/<..<<00.:;.:0:00:</.:..:;BFF/CF00;99;;E00:;0;/;BC0;0=0C0;00;;F0BFB
@M05620:37:000000000-D9766:1:1101:8125:6020 1:N:0:1
GAGGCTGCTTTGGAAGAAACTCATAGATTACTGCAACAGTTCCCCCTGGACCTGGAAAAGTTTCTTGCCTGGCTTACAGAAGCTGAAACAACGTCCAACCCTATACGATGCTCAACGTAAGGCCCCGATAATAGCCGAATCGACGAAAGTACCCGAGAAGACAACCCCAAGGAAGTTACGCACGGCCTCTCCACTTTAGCATTGTCGTCAATACAATAGACCCCATCACTTCAACTTGTATCGTACATGCC
+
BABCCCFCFFFFGFGGGGGGGGHHHHHHHHHHHHHHGHHHHHHHHGGGHFGHHHHBBGFHGHHHHHGHHHHHHHHGHHHHHGHHHHHHHHHH0?BF1B3B>1?@@31?11?3@BFC//?BGG3?<///></BFF32/////0@/<//?/?@1?GFC--.0>00<..<<E.<<</.:::0;.::@-@DD.0990/090;;900=9;09;..;000:BB000:0.;.9;0;009:00:000000:;:E.0B0:
@M05620:37:000000000-D9766:1:1101:15559:6027 1:N:0:1
ACCACACCTTCTACAATGAGCTGCGTGTGGCTCCCGAGGAGCACCCCGTGCTGCTGACCGAGGCCCCCCTGAACCCCAAGGCCAACCGCGAGAAGATGCCCAGGTGAGTGGCCCGCTACCTCTTCTGGTGGCCGCCTCCCTCCTTCCTGGCCTCCCGGAGCTGCGCCCTTTCTCACTGGTTCTCTCTTCTGCCGTTTTCCGTAGGACTCTCTTCTCTGACCTGAGTCTCCTTTGGAACTCTGCAGGTTCTA
+
BBBBBBBBFFFFGGGGGGGGGFHHGEGGHGGHGGGGGGGGGHHHHGGGGGGGHHHHHHHGGGGGGGFGGGGHHHHGGGGHGEHHHGGEGGGGCGFHGHHFCHHG1FFHHFFGGHCGGGGHFFGFHH<GGHGHHCCGDG.CHFDH0BBFFFFGFFGGGG-ADF/CFFFCBFFFFFFFFFF/BFFFFFFFFF/BFF;DFFFFFBFB.BFFFFEFFFFFFFFFFFBFFFFEFFBFFFFFFFFFFFFFFFF/BF;
@M05620:37:000000000-D9766:1:1101:23116:6047 1:N:0:1
GCGGCTGCTTTGGAAGAAACTGATAGATCACTGCCACAGGACCCCCTGGACACGGAACAGTACCTTGCCTGGCTTCCAGACGCGGATACCACTTCCCCTCCTAACGGATGCTCCACGTACTGACCGGCTCCTCGCCGCCTCCCAGGGCGTCCCAGCGCTGCTGCAACCATGGCCAGTAAGTCCGGCCTTTCCGCTTTAGCACTCTTGTGGCTCCCCTTGACCCATTCTCAGCATTTGGACTTGTACCTGAC
+
>1>AAADAFFFFGGGB1BFGG1BDE3B33A0DDGGFH0F00AF//AAF/BB1BE////0BD21BBB1AAB1?0BBB1@BB//>/>//?B1BB11BBF00//0110///<<01BG1BECG//2>FH?C/C?/?CCCGGGC?CHC/CG.E--:::GFGC@A@E0:0BFFGEGFFG/CEFF0;FFBB@@-BFFFFFFFFFFFFFBF/BFFBFB-;9EEBFFFF//;E9FFFFFFFFFFFF/:BFFF;F;;/9/9
@M05620:37:000000000-D9766:1:1101:20829:6055 1:N:0:1
ACCACACCTTCTACAATGAGCTGCGTGTGGCTCCCGAGGAGCACCCCGTGCTGCTGACCGAGGCCCCCCTGAACCCCAAGGCCAACCGCGAGAAGATGCCCAGGTGAGTGGCCCGCTACCTCTTCTGGTGGCCGCCTCCCTCCTTCCTGGCCTCCCGGAGCTGCGCCCTTTCTCACTGGTTCTCTCTTCTGCCGTTTTCCGTAGGACTCTCTTCTCTGACCTGAGTCTCCTTTGGAACTCTGCAGGTTCTA
+
AAAABAABFFFFFGGFFGGGGDFBEEEGDEHHGGGG2EGF?GHHHGGGEAGC5FGHHGFEGGCGFGEGGGGHHHEEFGGGFHHGH/EEGCFGCDHHHHHHHFHFF1GGHEFGHA-A@CGHHHHFHFFF0CDHFD-:CEHGHH./:;FFFFGGGGGAF-AA@GFGGGFFFBFFF/BFFFFFFFFFFFFFFFFFFFAFFFFFFFFFBFFFFFFFFF/BF/;FFF.BBFFFFFFFFFFFFFFF/BFFFF9/FFB
@M05620:37:000000000-D9766:1:1101:13449:6070 1:N:0:1
ACCACACCTTCTACAATGAGCTGCGTGTGGCTCCCGAGGAGCACCCCGTGCTGCTGACCGAGGCCCCCCTGAACCCCAAGGCCAACCGCGAGAAGATGCCAGGGGAGGTGGCCCCCACCCTCTTCTGGTGGCCGCCCCCCCCCTCCCTGGCCTCCCGAGCCTCCCCCCTTTCTACCGGGTCTTCTCTCTTGCCGTTTTCCGAAGACCTCCCTTCCCTACCCTAGGCTTCCTTTGAAATCCTCACGGTCTAA
+
CCCCCBBCFFFFGGGGGGGGGGHHGFGGHGHHHFGGDGG?EHGHHGGGFGGGHHHHHHHGGGGGGGGGGGGHHHHGGGGHGHHHHGGGGGGGGGHHHF2FD=//////...>F.---.<A..<0000<0/.;:----;A--;9D:../;.;90;E.A.-9-99..;A@>F000;;:-;B9-/0000;000:0:9:DF.;B...;.//00..:0///00.;.09///0/;0;;00000000;09.:A9..00
@M05620:37:000000000-D9766:1:1101:9265:6169 1:N:0:1
GCGGCTGCTTTGGCAGAAACTCATAGATTACTGCCCCAGTTCCCCCTGTCCCTGTAACCGTTTCTTGCCTGGCTTCCAGAAGCTGCCACAACTGCCCATCCTACCGGCTGCTCCCCGCACTTACCGGCTCCTCGCCGCCTCCCCGGGCGTCCCAGCGCTGCTGCAACCATGGCCAGTACGTCCGGCCTTTCCGCTTTAGCACTCTCGTGGCTCCACTTGACCCATTCTCAGCATTTGTACTTGTACCTGAC
+
11>>>>>>CF@@B1BA1BBBBA1D3DDDF1BFDBA0BAB1DDGHHGAFB1BABF1DFGHGAEGGDD1BFGHAGABBFGF10BF1BB01B0B?BBBF>1BBG1BF0///EGEBGHGEE/<C/11BGGCGG/?@FCCCCGGFAGGC<-<-ACC@F00GG?9?C0FGGBFGFGFFG/CECB0CFFFA@@@F/BFFFFBBFFFBBFFFF/:999-AFF/;F9/;BF-:BBFFFF/B/BFBFF/;FFFFF/;;BBF
@M05620:37:000000000-D9766:1:1101:18086:6175 1:N:0:1
GAGGCTGCTTTGGAAGAAACTCATAGATCACTGCCACAGTTCCCCCTGTCCCTGTAACCGTTTCCTCCCTGGCTACCAGCAGCTGCAACTACTGCTCCCCGTAAGGAAAGGCTCCTAGAAGCCTCCCAGGGAGTCCCCGCGCTGCTGACACACTGGCCAGTCCGTCAGGCATTTCCGCTTTCGCACTCTTGTGGATCCAATTGAACAATTCTCCGCCTTTGTCCTTGTAACTGACAAGCCCGGGACCCAAG
+
AAAAA?FAFFFFFGGGFGGGFBH3D3DB3ABGHHGHCEC12BDD0A/B1BF1F1BD2GGEFEBBBD10BABGHH1BF1FBGFHB11BGH0BGB1FDGHGGGE/EHFH0BBFCFCFHEHHE11BGGH/GHGGGG?0FFCB//<BCAGG10??0/?FGEC1CGFBE>FCGFHEHHFHHGFCCG0CCGGCFHHGGGGBFFGFFFGFGGGGGGGGBF0CG.CCGBFBFFFF9BFFFFFFB/-EE-@@;@@9A9A-
@M05620:37:000000000-D9766:1:1101:10355:6176 1:N:0:1
GAGGCTGCTTTGGAAGAAACTCATAGATTACTGCAACAGTTCCCCCTGGACCTGGAAAAGTTTCTTGCCTGGCTTACAGAAGCTGAAACAACTGCCAATCCTATCCGATCCTCACCGCAAGGCCCCGATACTAGCCCAATCCACGAAAATACCCGAGCAAACAATACCATGGAAGGTACGCACGGCCTCTCCACCTTAGCACTCTTGTGAATCCAATAGACCCCTTCACTTCAACTTTAAACGTACATGAC
+
AABABAFAFFFFGGGGGGGGGGHHHHGHHHHHHHGHHHGDGHHHHGGGHHHHHHHHHF2FFHHHHHHHHHHHHHHGHHHFHHHHHFHHHHHHHHHH3@F3?44433??1>?4@B1BA/>>EF/??<</>B?FFGBG2/?@2222/////?11?1/>-A-0>00.10<<C0=/<0/.<0=C.;CF-CGD.B9/09..900900;/00;000;99CFFB0000:...9.////9///;//////9;AED/B/9
@M05620:37:000000000-D9766:1:1101:12401:6182 1:N:0:1
ACCACACCTTCTACAATGAGCTGCGTGTGGCTCCCGAGGAGCACCCCGTGCTGCTGACCGAGGCCCCCCTGAACCCCAAGGCCAACCGCGAGAAGATGCCCAGGTGAGTCGCCCGCTACCTCTTCTGGTCGCCGCCTCCCTCCTTCCTGGCCTCCCGCCGCTCCGCCCTTTCTCACTGGTTCTCTCTTCTGCCGTTTTCCGTAGGACTCTCTTCTCTCCCCTGCGTCTCCTTTGGAACTCTGCAGCTTCTA
+
CCCCCCCAFFFFGGGGGGFGGGHHGGGBEFHHHGGGGGGGGHHHHGGFFEGGHHHHHHHEGGGGGGGGGGGGHHHGGGGHGHHHHGGGGG/BDGHGHHHGGBH/GHGFG1<AFG-DCADHHHHHHHHH00<CG@GGFGHGHGGGGGBF09FGGGGFG-;;AB-AADDFFFFBFF0;FFFF0;BFFFFFFFFFFFDABEFFFF...0;BFFFFFFF000/;;F..>.@AFB0FFB/099;BBFFBF0;9FF0
@M05620:37:000000000-D9766:1:1101:12317:6187 1:N:0:1
ACCACACCTTCTACAATGCGCTGCGTGTGGCTCCCGAGGAGCACCCCGTGCTGCTGACCGAGGCCCCCCTGAACCCCAAGGCCAACCGCGCGAAGATGCCCAGGTGAGTGGCCCGCTACCTCTTCTGGTGGCCGCCTCCCTCCTTCCTGGCCTCCCGGCGCTGCGCCCTTTCTCACTGGTTCTCTCTTCTGCCGTTTTCCGTAGGACTCTCTTCTCTGACCTGAGTCTCCTTTGGAACTCTGCAGGTTCTA
+
BBAABBB>CCFFGGGGFG4AF?GGGAEA2AFG3BB22EFC?GHHHGG01EFGBHFHHHG>EE?EGEGGGGGFHEHGGGCHCCHEEFDCGG/<<@@ADGFGHFHFHGGFGHGGHHGGGGGHHHHHHHHHHHGHHGGGGGGGGGGGGGGGGGGGGGGGGB;BBBBFBBFBBFFFFF/FFFFFFFFFFFFFFFFFFBFFFFFFFFAFFFFFFFFFFFFFFE/BFFF99FF9FFFFFFFB/FFFFFFFFFFFFF:
@M05620:37:000000000-D9766:1:1101:6414:6191 1:N:0:1
GAGGCTGCTTTGGAAGAAACTGATAGATTACTGCCACAGGTCCCCCTGGACCTGGAACCGTTTCTTGCCTGGCTTCCAGAAGCTGCCACAACTGCCACTCCTACAGGATGCTACCCGTAAGGACCGGCTCCTCGCCGCCTCCCCGGGCGTCACCGCGCTGCTGCAACCATGGCCAGTACGTCCGGCCTTTCCGCTTTAGCACTCTTGTGGATCCCATTGAACAATTCTCAGCATTTGTACTTGTAAATGAC
+
A>AAAAFAFFFFFFGGGGGGF1AAD3BDFG1DG10FCGF0BABA0E/B/0B0B0EF11/AB/BB2D1AABFFAB00BBFBFFGF110FF0>E@0B011BFGG111100@1FF21>FEGG/01<0///B?/?G0?@/<BCCG///>A--<<-..0.;:CA:.CC0B0;9.CFFA/BE9B0:BA.9-A-AFFFFFFFFEF/:9BB;BBFFFF/FFF-;BF9F/9/9BFFBFFBFBFF9/99;FB99B//;:/9
@M05620:37:000000000-D9766:1:1101:22198:6203 1:N:0:1
GAGGCTGCTTTGGAAGAAACTCATAGATTACTGCAACAGTTCCCCCTGGACCTGGAAAAGTTTCTTGCCTGGCTTACAGAAGCTGAAACAACTGCCAATCCTACCGGCTGCTCCACGTACGGACCGGCTCCTCGCCGACTCCACGGGCGTCCCAGCGCTGATGCAACCATGGCCAGTAAGTACGGCCTTTCCGCTTTAGCACTCTTGTGGCTCCAATTGACCCATTCTCAGCATTTGTACTTGTACCTGAC
+
AAAAAAF1BFDFGGGGCGABB1FBGFF33DFFD1GHBGGFFHHFHGGFGHHHFBCGHFGCGHFHFHEHHHEGHGHBGGGHFGHHG1BFGF/FBGHH1GFFGGEBB///>/>FGH1BEHH/>/?/EECCCCFF<ECCG@CGGH1?E----<<<AFF.:CFCCF00<CGAFGBFG//A9F00C0CEBG-;CFGGGGGFEFFFE/BBFFFFFF--:9/:;/99/;BE:FFBFFFFFFFFF:/;/BFB//////;
@M05620:37:000000000-D9766:1:1101:17675:6226 1:N:0:1
ACCACACCTTCTACAATGAGCTGCGTGTGGCTCCCGAGGAGCACCCCGTGCTGCTGACCGAGGCCCCCCTGAACCCCAAGGCCAACCGCGAGAAGATGCCCAGGTGAGTGGCCCGCTACCTCTTCTGGTGGCCGCCTCCCTCCTTCCTGGCCTCCCGGCGCTGCGCCCTTTCTCACTGGTTCTCTCTTCTGCCGTTTTCCGTAGGACTCTCTTCTCTGACCTGAGTCTCCTTTGGAACTCTGCAGGTTCTA
+
AABBBBBBFFFFGGGGGGGFGFHHGEGGHGHHGGGGGGGGGHHHHGGGGFGGHHHHHHHGGGGGGGGGGGGHHHHGGGGHGHHHGGGGGG?DCFHHHHHHHHHGHHGHHHGGHHGGGFGHHHHHHGHHHHGHHGGGGGHGHHGHHGGGGGGGGGGGGF-ADFFFFFFFFFFFFFFFFFFFFFFFFFFFFFFFFFDFFFFFFFFFFBFFFFFFFFFFEFFFFFF/;FFFFFFFFFFFFFFFFFFFFFFFFFF
@M05620:37:000000000-D9766:1:1101:20915:6230 1:N:0:1
GAGGCTGCTTTGGAAGAAACTGATAGGCTACTGCAACAGTTCCCTATGGACCTGGGAAAGAATCTCGCCTACATTACAAAATCTGACACACCTGCTACTGCTATACAAGATGCCAGCTGCAACTAAAGGCGGCCAAAACACTAAAACCTGAAATAACAGCACAACGCACATTGGCACTGAATATCTACACTGCCGTTTTCCGTCCGACTCTCATATAAGACAACAATCTCCTTCAGTTGTATGCAGAATCT
+
>A>A>>FAFFFFGGAA1FFFG1B3D3011A01B1B1BF0A22211BAB11BB0BAB0A/BB011BDAA///BB1DAD11BB1BDB2111BB?BFA111B1B@12B12B101B1BB1?@1BB1101B1>1///////B/0?0101111/0001???111100000<-<>@-><00<<CGB00000=<000<<0=C@;CHG0:.0..-.;-AF90;00;0000;/...0;;0C00///9//9//////;;BF/
@M05620:37:000000000-D9766:1:1101:11718:6331 1:N:0:1
ACCACACCTTCTACAATGAGCTGCGTGTGGCTCCCGAGGAGCACCCCGTGCTGCTGACCGAGGCCCCCCTGAACCCCAAGGCCAACCGCGAGAAGATGCCCAGGTGAGTGGCCCGCTACCTCTTCTGGTGGCCGCCTCCCTCCTTCCTGGCCTCCCGGAGCTGCGCCCTTTCTCCCTGGTTCTCTCTTCTGCCGTTTTCCGTAGGACTCTCTTCTCTGCCCTGAGTCTCCTTTGGAACTCTGCAGGTTCTA
+
AAAAAAAACFFFGGGDAG1BGBHGGA0000BBAEFEAEGCEHHFHGGAAAEFGHHFHHFE/EEGG/EGGGF0GEHGGE/GE/GHEGE@CG/<<CFE1F1<CFGEGHHFFFACFGGCCCCGGHBGHHGBDC.CCC?:AACCGHCGFF/BF/.999E?.A-9-CGG?-99-//9FF/;-/9/:;B/99BFBFB/B@FFFEFFBF?BFBFFFFB//BFFFB/9AFF;-FF/BBFBBBFFFFFBFFFFBFFFFF9
@M05620:37:000000000-D9766:1:1101:16968:6367 1:N:0:1
ACCACACCTTCTACAATGAGCTGCGTGTGGCTCCCGAGGAGCACCCCGTGCTGCTGACCGAGGCCCCCCTGAACCCCAAGGCCAACCGCGAGAAGATGCCCAGGTGAGTGGCCCGCTACCTCTTCTGGTGGCCGCCTCCCTCCTTCCTGGCCTCCCGGAGCTGCGCCCTTTCTCACTGGTTCTCTCTTCTGCCGTTTTCCGTAGGACTCTCTTCTCTGACCTGAGTCTCCTTTGGAACTCTGCAGGTTCTA
+
BBBBBBBAFFFFGFGGFGGGGGHHGGGACEHGHGGDGGGGGHHHHGGGGGGGHHHHHHHGGGGGGGGGGGGHHHGGGGGHGGHHHGGGGGGGGGHHHHHHHHHGHHHHHHGGHHGGGGGHHHHHHHHHHHGHHGFGFDHGHHGHGGGGFFGGGGGGFF-ABGGGGGFFFFFFFFFFFFFFFFFFFFFFFFFFFFFDFFFFFFFFFFFFFFFFFFFFFFFFFFFFFFFFFFFFFFFFFFFFFFFFFFFFFFF
@M05620:37:000000000-D9766:1:1101:24747:6383 1:N:0:1
ACCACACCTTCTACAATGAGCTGCGTGTGGCTCCCGAGGAGCACCCCGTGCTGCTGACCGAGGCCCCCCTGAACCCCAAGGCCAACCGCGAGAAGATGCCCAGGCGAGTAGCCCGCTAGCTCTTCTGGTGGCCGCCTCCCTCCTTCCTGGACTCCCGGCGCTGCGCCCTTTCTCACTGGTTCTCTCTTCTGCCGTTTTCCGTAGGCCTCTCTTCTATGACCTGAGTCTCCTTTGGAACTCTGCAGGTTCTA
+
BBBABBBBFFFFGGGG5GGFGGHGGAAAEAGHFFGEDGGGGHHHHGGGDEGGHHGHHHGG?FGGGFGGGGF2FFHGGGAHECHGHGAEG?D@?FGHFFF22CF///><>0111>CCC?.<D00<GFD0GC.G.:C?CGCEC9EFGGBFGFFFGGGG?B-DAFFF-99BFFFFFFBFFFFFB;BFFFFFFFFFFDADFFFFDF9DF//:9B/;BFB/BB/:9FF/;FFFFFF/FFFBFFFFFFEFFF.;FFF
@M05620:37:000000000-D9766:1:1101:23997:6387 1:N:0:1
TCTGCATCTTATTAATCGACCCCGTGTTTCCTGCCGCTGCTCCCCCCGTCCTTCTAACCGTTTCATACCTGGCTCCCAGCAGCGACAACCACTGCTCCCCGTAACGAACGGCTCCTAGAAGCCTCCCAGGGAGTCCCCGCGCTGCTGCCACCCTGGCCAGTCCGTCAGGCATTTCCGCTTTCGCACTCTTGTGGATCCAATTGAACAATTCTCCGCCTTTGTCCTTGTAACTGACAAGCCAGGGACCCAAG
+
1>>1>3BBBD3B3ABBGCG1AE00AB0BAFDG1FH0A/AABBBFGGAEB/EA21BDFGGGFGFG@@2BBGFHFF@BFHH0>BG//>>EGFFGFBBFG1?EGCCC//?F/BC/BGGHDHH1<1FCGHGHHGGFEFHHHHGCCGGGGHGBGHG:EEGGGGBGGGG.;FGCFFGGGGGGGGG.EBBBF@@FFFFFFFFFFFF/FFFFFFFFFFFFF/BFABFFFFFFFFFFFFFFFBFFFFFF--:AEFFFFFE
@M05620:37:000000000-D9766:1:1101:22208:6406 1:N:0:1
GAGACTGCTTTGGCAGAAAGTTACAAGTGAGTCACACAAGGTAGGCCGTGCAGCTGTCCGAGGTCCCGTTGAACTACAAGGCCTAGTGTGAGATGATCCCCTGGAAAGAAGAACGCTACCTCTTCTGGTGGCCGCCTCCCTCCTTCCTGGCCTCCCGGCGCTGCGCCCTTTCTCACTGGTTCTCTCTTCTGCCGTTTTCCGTAGGACTCTCTTCTCTGACCTGAGTCTCCTTTGGAACTCTGCAGGTTCTA
+
>>11>@BBBB@BEBB11A11B33DDABD33111AA110AB0BD1A1BA/AEAABCG1BBEE/?ABBBAAB/?D1@1BBBFC/B1BB1@@B@B111@F@@>F>??01B>00B10>/?EEGHHHHFHFHHHHGHFGGCECHGHHGHHHHHHHHGHHHGGG@CCGGGGGCCGHHHHHFHHHHHHFGGGGGGFGFGGGGGGGGGGGFGGF9FFGGFFFFFFF/BFFFEFFBFFFFFFFFFFFFFFFFFFFFFFF9
@M05620:37:000000000-D9766:1:1101:8353:6434 1:N:0:1
ACCACACCTTCTACAATGAGCTGCGTGTGGCTCCCGAGGAGCACCCCGTGCTGCTGACCGAGGCCCCCCTGAACCCCAAGGCCAACCGCGAGAAGATGCCCAGGTGAGTGGCCCGCTACCTCTTCTGGTGGCCGCCTCCCTCCTTCCTGGCCTCCCGGCGCTGCGCCCTTTCTCACTGGTTCTCTCTTCTGCCGTTTTCCGTAGGACTCTCTTCTCTGACCTGAGTCTCCTTTGGAACTCTGCAGGTTCTA
+
AABA>AA3BBCFGGGGGGAAF5GCEEE2ABF2B2BB2EEADGCGGFEEGEFGFFGGGHHEECGGGGCGGGFHGHFEGGGGFHFGEEAECC/><B01FDGHHGF/FG1?GFGGHHGGCGGFHHHHHGFHDGFHFGGGGGHGHHGHHGGGGGGGGGGGGB-ABBBBBBFBBFFFFFFFFFFFFFFFFFFFFFFFFBFFFFFFFF.9ABBFFFFEFFFFFFFFFFFFFBBBBFFFFFFFFFFFFFFFFFFFFF9
@M05620:37:000000000-D9766:1:1101:10037:6453 1:N:0:1
GAGGCTGCTTTGGAAGAAACTGACAAGCCAGTGACACAAGATCGGATGAACACGTGACCGAACTTCAGTTACCGTGAAAAATCTGGCACACCTTCCTCTACTGGAAGGAACAACGACGACTCCCCGGGCGTACCCGAGCTTCTGACCCACTGGCCCGTCCGTACGGCCTTTCCTCTTTCGTCCTCTTGTGGCTCCAATTGAACAGTTCTCCTCCTTTGTACTTGTACCTGACATGCCAGGGGCAACTGCTC
+
BAABBBFAFFFFGFGFFGBGGGGBBAA42B4BBBAAGG2B23B22B2A35BD211B1ABA00015D555D55BB1???55?1BG4@3?32???3B33@B3F4F3??F/B3?22//?///>//B///>B/>>/A/<>--><1>G00=<C..<0/<.CG@A.AE:;CAF@EFGGF0;;CF09.:AAFFFB9FDGFF:/:;9//9;9/;;;BFF/9BFFB99;F//9B/;BBB////;;9B/.:-;@E.//;9;
@M05620:37:000000000-D9766:1:1101:10714:6458 1:N:0:1
ACCACACCTTCTACAATGAGCTGCGTGTGGCTCCCGAGGAGCACCCCGTGCTGCTGACCGAGGCCCCCCTGAACCCCAAGGCCAACCGCGAGAAGATGCCCAGGTGAGTGGCCCGCTACCTCTTCTGGTGGCCGCCTCCCTCCTTCCTGGCCTCCCGGCGCTGCGCCCTTTCTCACTGGTTCTCTCTTCTGCCGTTTTCCGTAGGACTCTCTTCTCTGACCTGAGTCTCCTTTGGAACTCTGCAGGTTCTA
+
BCCCCCCCFFFFGGGGGGGGGGHHGGGBEEHGHGGGGGGGGHGHHGGGGGGGHHHHHHHGGGGGGGGGGGGHHHHGGGGHGHHHHGGGGGGGGGHHHHHHHHGGHHHFHHGGHHGGGGGGHHHHHHHHHHGHHGGGGGHGHHGHHGGGFGGGGGGGGG-@CFFFFFFFFFFFFFFFFFFFFFFFFFFHFFFFFFFFFFFFFFFFFFFFFFFFFHFFFFFFFFFFFFBFFFFFFFFFFFFFFFFFFFFFFFB
@M05620:37:000000000-D9766:1:1101:20167:6461 1:N:0:1
ACCACACCTTCTACAATGAGCTGCGTGTGGCTCCCGAGGAGCACCCCGTGCTGCTGACCGAGGCCCCCCTGAACCCCAAGGCCAACCGCGAGAAGATGCCCAGGTGAGTGGCCCGCTACCTCTTCTGGTGGCCGCCTCCCTCCTTCCTGGCCTCCCGGCGCTGCGCCCTTTCTCACTGGTTCTCTCTTCTGCCGTTTTCCGTAGGACTCTCTTCTCTGACCTGAGTCTCCTTTGGAACTCTGCAGGTTCTA
+
>11>A11ACF@13BG13BBF1FAFA0BA00AFGAF00AAAAEHC/EEEAEEFFHFHHHFE@EC@GEE?E>?CHHHGGFGGGHHHHCEGGG<BCCHB>1GHH1FF1CG<F1CCCFCGG@CGGHGFHH0DDFCH.<-:;AGEHFCGHFGGGGEFFGGEAG-9@@@A@@F@@BFFFF/99BFBF99FFFFFFFB/B@BBFFBFFFFFFFFFFFFFFFFFFB/:9FF;9FFFFF9BFFFBBF9FFFF/9FAFFF/
@M05620:37:000000000-D9766:1:1101:19279:6481 1:N:0:1
GAGGCTGCTTTGGAAGAAACTCATAGATTACTGCAACAGTTCCCCCTGGACCTGGAAAAGTTTCTTGCCTGGCTTACAGAAGCTGAAACAACTGCCAATCCTACCCGATACTAAACGTACTTACAAGCTCCTAACCGACTAAAAGAGCGTACCAAAGATGCTCAAACAATGGAGGGTACGTCCGGCCATTACGCTTTAGCACTCTTGTGGATAACCTTGACCAATTCTCAGCATTTGTACTAGTACATGCC
+
AAAAAAFBFFFFGFGGGGGGGGFGHHBHFHHHHHHGFFHHHGFHHGGGGHGHHHHFFFHHGGGHGHHGHGFHHHHHHHHGGHHHHHGHHGHHHHHHHFHFHGGHHA?///>BB4FBEFFF?4B3F3B/33BFF4BBBB/B@GHHF/@FCGG/FG1?0?1??F1?FGGHA<G110.>>C/</<CDCCC-;;0CEGGG.CGBF09C0BBFG.990CB9CFFG0C/.=C0C090F0;09;B//;/;;/BBFF/9
@M05620:37:000000000-D9766:1:1101:8814:6497 1:N:0:1
ACCACACCTTCTACAATGAGCTGCGTGTGGCTCCCGAGGAGCACCCCGTGCTGCTGACCGAGGCCCCCCTGAACCCCAAGGCCAACCGCGAGAAGATGCCCAGGTGAGTGGCCCGCTACCTCTTCTGGTGGCCGCCTCCCTCCTTCCTGGCCTCCCGGAGCTGCGCCCTTTCTCACTGGTTCTCTCTTCTGCCGTTTTCCGTAGGACTCTCTTCTCTGACCTGAGTCTCCTTTGGAACTCTGCAGGTTCTA
+
CCCCCCCCFFFFGGGGGGGGGGHHGGGEGGHHHGGGGGGGGHGHHGGGGGGGHHHHHHHG@EGGGGGGGGGGGHHGGGGHGHHHHGGGGGGGFGHHHHFHHHFEHCFGFHGGHHCGGGGHHHHHHHHHHHDFHGGGGFHGHHGHHGGGBFGGGGGGGB-;AF0FFGFFFFFFFFFFFFFFFFFFFFFFFFFFFFDFFFFFFB?AFFFFFFFFFFFFFFFFFF9BFFFFFFFFFBFFFFFFF0BFFE:BFF;
@M05620:37:000000000-D9766:1:1101:19275:6498 1:N:0:1
GAGGCTGCTTTGGAAGAAACTCATAGATTACTGCAACAGTTCCCCCTGGACCTGGAAAAGTTTCTTGCCTGGCTTACAGAAGCTGAAACAACTGCCAATCCTACCGGATGCTACCCGTAAGGACCGGCTCCTAGCCGCCTCCAAGGGCGTACCAGAGCTGATGAAACAATGGCAAGTAAGTCAGGCATTTCCGCTTTAGCACTCTTGTGGATCCCATTGAACAATTCTCAGCATTTGTACTTGTAACTGAC
+
BBBBBBFBFFFFGGGGGGGGGGGHGHFHHHHHHHHGHHHGHHHHHGGGHFHHHHGHHHHGGHHHHHHHHHHHHHHGHHHHHGHHHHHHHHHHHHHHFHHHGHHH1EEEFCHHFGHHGGGFFHH0//>>DGGH2322//>C/?2<</?/<A--<FB0F0FH1<D0=GHGHHHEHFHGHHHHHH0CHH.0CFHFGGGGGGGGGGGGGGGGGGGGFB/0;CFGGG0CFFGGGGGGFFFFFFFFFFFFFBFFFFF
@M05620:37:000000000-D9766:1:1101:17898:6502 1:N:0:1
GAGGCTGCTATGGAAGAAACTCATAGATTACTGCAACAGTTCCGCCTGGACCTGGACAAGTTTCTTGCCTGGCTTACAGAAGCTGAAACACCTGCTACTGGTCAGGAAAGTCTCCTAGCAGACAACAAAGAAGTAAAAGAGATAATGAAAAAATGGAAAGTAAGTAAGGCATTGCTGCATTAGAACTCTTCTGGACCCAATTGAACTATTCTAAGCATCTGTACTTGTAACTGAACCTCCAGTGTCAAAAG
+
>1>>1>C1@1B@11BBB11BFGFHFC1BBF1DD11B1FFGF2B0ABB//ABBFFABB10BDDDBDDFA1B1BBBF1B1BDGF1BF11BB>0BFGH1BB111B12>01BB0122@111B11>EB00>?/0B00<>2222>/B011B2B><BB0/0111@1012@1>22110?11<?11101111111111><F11>00C../000=00<=0=00<=/=00;<0<:0;0:0000:=0/:/:./;90;0;9;0/
@M05620:37:000000000-D9766:1:1101:11255:6519 1:N:0:1
ACCACACCTTCTACAATGAGCTGCGTGTGGCTCCCGAGGAGCACCCCGTGCTGCTGACCGAGGCCCCCCTGAACCCCAAGGCCAACCGCGAGAAGATGCCCAGGTGAGTGGCCCGCTACCTCTTCTGGTGGCCGCCTCCCTCCTTCCTGCCCTCCCGGCGCTGCGCCCTTTCTCACTGGTTCTCTCTTCTTCCGTTTTCCGTAGGACTCTCTTCTCTGACCTGAGTCTCCTTTGTACCTCTGCCGGTTCTA
+
AAA1AAAAFFFFGGGGDGGEGDHFGA0BG0GH1FGEEGGEGHCHHGGGGEGGHHHFHHHGCGGGG?EGGGGCHFHGGGCHACHHGG?<CGC@B?FHDG110??<1???<F/<?G--<<<FGFGHGB00=G..C-;-.;..::::0CBFB/;.9.9A.;-9A-@---;-9///;BF/:/-;:/;BF//;/9///9B/BAB/;9---//;BFFFBFBFFF9//9-;;:/;9;F//////;/B////-;-;99/
@M05620:37:000000000-D9766:1:1101:24096:6537 1:N:0:1
ACCACACCTTCTACAATGAGCTGCGTGTGGCTCCCGAGGAGCACCCCGTGCTGCTGACCGAGGCCCCCCTGAACCCCAAGGCCAACCGCGAGAAGATGCCCAGGTGAGTGGCCCGCTACCTCTTCTGGTGGCCGCCTCCCTCCTTCCTGGCCTCCCGGAGCTGCGCCCTTTCTCACTGGTTCTCTCTTCTGCCGTTTTCCGTAGGACTCTCTTCTCTGACCTGAGTCTCCTTTGGAACTCTGCAGGTTCTA
+
BBBBBBBBFFFFGGGGGGGFGGHHGGGGHGHHHGGGGGGGGHHHHGGGFGGGHHHHHHHGGGGGGGGGGGGGHHHGGGGHFHHHHGGGGCGGGGHHHHHHHHHGHGHHHHGGHHGGGGGHHHHHHHHHHFGGGGGGGGHGHHGHHGGGGGGGGGGGGG-@BGGGGGFFFFFFFFFFFFFFFFFFFFFFFFFFFFFFFFFFFFFFFFFFFFFFFFFFFFFFFFFFFFFFFFFFFFFFFFFFFFFFFFFFFFF
@M05620:37:000000000-D9766:1:1101:22050:6555 1:N:0:1
ACCACACCTTCTACAATGAGCTGCGTGTGGCTCCCGAGGAGCACCCCGTGCTGCTGACCGAGGCCCCCCTGAACCCCAAGGCCAACCGCGAGAAGATGCCCAGGTGAGTGGCCCGCTACCTCTTCTGGTGGCCGCCTCCCTCCTTCCTGGCCTCCCGGAGCTGCGCCCTTTCTCACTGGTTCTCTCTTCTGCCGTTTTCCGTAGGACTCTCTTCTCTGACCTGAGTCTCCTTTGGAACTCTGCAGGTTCTA
+
BBBBBBABFFFFGGGFFGGGGGHFGGGGHDHHHGGFGGGGGHHHHGGGGGGGHFHHHHHGGGGGGGGGGGGGHHHGGGGHGHHGHGGGGGGGGGHHHEHHHGHGHHHHHHGGHHGGGGGHHHHHHHHEHHGHHGGGGGHGHHGHHGGGGFFGGGGGGC-BAFGGGGFFFFFFFFFFFFFFFFFFFFFFFFFFFFDFFFFFDFFDFFFFFFFFFFFFFFFFFFFFFFFFFFFFFFFFFFFFFFFFFFFFFFF
@M05620:37:000000000-D9766:1:1101:26557:6560 1:N:0:1
GAGGCTGCTTTGGAAGCAACTCATAGATTACTGCCACAGTTCCCCCTGGACCTGGAAAAGTTTCTTGCCTGGCTTACAGAAGCTGAAACCACTGCCACTCCTACAGGATGCTACCCGTAAGGACAGGCTCCTATAAGACTCCAAGGGAGTAAAAGAGCTGATGAAACAATGGCAAGTAATTCAGGCATTTCCGCTTTAGCACTCTTGTGGATCCAATTGAACAATTCTCAGCATTTGTACTTGTAACTGAC
+
>>1>AAF>FFD11FDC1BBFBF1A3DGGH1FFHH01BBFAFGHHHGGGG0FGGHHHHB0BGHHHHHHHHHGEHHHCHHHFHHHHHHHHHCFFHHHGB1BGGF1F11>BF@FGGGHHFGEEGHF0B/<FBFFHH2<2>1BFGHH1DCEECGHHFG1F<@GCH1@<FHHHHHHFGGGGGFF1=>F1FCHGDGFHAEF.C0=DDGGHFHFFHCHFHHHHECCGHH0GCFHGGGGEFFBF0CFGFBGGFGFGGGC
@M05620:37:000000000-D9766:1:1101:13503:6640 1:N:0:1
GAGGCTGCTTTGGAAGAAACTCATAGATTACTGCAACAGTTCCCCCTGGACCTGGAAAAGTTTCTTGCCTGGCTTACAGAAGCTGAAACAACTGCCAATCCTACCGGATGCTACCCGTAAGGAAAGGCTCCTAGCCGACTCCAAGGGAGTAAAAGAGCTGATGAAACAATGGCAAGTAAGTCAGGCATTTCCGCTTTAGCACTCTTGTGGATCCAATTGAACAATTCTCAGCATTTGTACTTGTAACTGAC
+
>3>AAAFAFFFFGGGG4BBGEGBGGGHHH5FGHH44BFFDFGHHHGFGE2FGHHFHH32BFHHHHHHHHHHHHHHFHHHHHHHHHHHHHHHHHHHH3FHFHG4F1/>/?/FFF3?GGE@/CCG3B?EC3FFHH410?//>/1F<F/D/?CG11?1?GFGG1G1?GGGGH1FF00<F<11F1=0DGGA<GH0DAEGGCGGGHFCG0C:GH.CC::0:CFFG0F09CFBF0;;FBF0FFG90F0BFF0;FFB/
@M05620:37:000000000-D9766:1:1101:26401:6652 1:N:0:1
GAGGCTGCTTTGGAAGAAACTCATAGATTACTGCAACAGTTCCCCCTGGACCTGGAAAAGTTTCTTGCCTGGCTTACAGAAGCTGAAACAACTGCCAATCCTCCAGGATGCTACCCGCAAGGAAAGGCTCCTATAAGACTCCAAGGGAGTAAAAGAGCTGATGAAACAATGGCAAGTAAGTCAGGCATTTCCGCTTTAGCACTCTTGTGGATCCAATTTAACAATTCTCAGCATTTTTACTTTTAACTGAC
+
11>AA1BAFFFFF1ABCGGF1FBGFAFFH1BFGHC1BFBADDFGHGGGEHFHHHGHA10FGGHFFFGFGHDFGFB1BFBGHFA1@11FB0?FHHHGHFH0BB1BB10>B1BGB1BFE/>>>EFHH00?BBFF<2BFFG1B11<B1/????0DFH@/0@11?1<?FD<CE??CC0>F=<=1>><=>0.>11=0.<<C.0=00<<C;00;;C:0<GFG;;0::<00CB0;0099BFEF0;9FF90;;;;;;FF
@M05620:37:000000000-D9766:1:1101:13316:6666 1:N:0:1
ACCACACCTTCTACAATGAGCTGCGTTTGGCTCCCGAGGAGCACCCCGTGCTGCTGACCGAGGCCCCCCTGAACCCCAAGGCCAACCGCGAGAAGATGCCCAGGTGAGTGGCCCGCTACCTCTTCTGGTGGCCGCCTCCCTCCTTCCTGGCCTCCCGGAGCTGCGCCCTTTCTCACTGGTTCTCTCTTCTGCCGTTTTCCGTAGGACTCTCTTCTCTGACCTGAGTCTCCTTTGGAACTCTGCAGGTTCTA
+
CCCCCCCCFFFFGGGGGGGGGGHHGFGFGGHHHGGGFGGGGHHHHGGGGGGGGHHHHHHGGGGGGGGGGGGHHHHGGGGHGHHHHGGGGGGGGGHHHHHHHHHGHHHHHHGGHHGGGGGHHHHHHHHHHHGHHGGGGGHGHHGHHHGGGGGGGGGGGG-;CGGGGGFFFFFFFFFFFFFFFFFFFFFFFFFFFFDFFFFFFFFFFFFFFFFFFFFFFFFFFFFFFFFFFFFFFFFFFFFFFFFFFFFFFFB
@M05620:37:000000000-D9766:1:1101:8932:6695 1:N:0:1
ACCACACCTTCTACCATGAGCTGCGTGTGGCTCCCGAGGAGCACCCCGTGCTGCTGACCGAGGCCCCCCTGAACCCCAAGGCCACCCGCGAGAAGATTCCCAGGCGAGTGGCCCGCTACCTCTTCTGGTGGCCGCCTCCCTCCTTCCTGGACTCCCGGCGCTGCGCCCTTTCTCACTGGTTCTCTCTTCTGCCGTTTTCCGTAGGACTCTCTTCTCTGACCTGAGTCTCCTTTGGACCTCTGCAGGTTCTA
+
AAAAAAA?F1FFGG1BBGGGGFHHGEFCHGG0ACFE0E//A//BFEEAEE?AGGHHHHHCGC?GGFGGGEEHHHHGGE/FFHHH/FGEGGC<B/<1?1?@F1F///>AC..<FGCCCC-<<0<GHH0<C/.::--@ACGGGGEFEFGGG//;CFB9.---9@@F@@F@@FFFFFB9BFFF/BFFFBFFFFB/;@:AFFFFFF?BFBFFFF/9FFF//9/BFFFBBFFFFFFFFFF//9BBFFB//A-BFF;
@M05620:37:000000000-D9766:1:1101:10384:6737 1:N:0:1
ACCACACCTTCTACAATGAGCTGCGTGTGGCTCCCGAGGAGCACCCCGTGCTGCTGACCGAGGCCCCCCTGAACCCCAAGGCCAACCGCGAGAAGATGCCCAGGTGAGTGGCCCGCTACCTCTTCTGGTGGCCGCCTCCCTCCTTCCTGGCCTCCCGGAGCTGCGCCCTTTCTCACTGGTTCTCTCTTCTGCCGTTTTCCGTAGGACTCTCTTCTCTGACCTGAGTCTCCTTTGGAACTCTGCAGGTTCTA
+
BCCCBBCAFFFFGGGGGGBGGGHHGFGBAFHGHFFEEGGGGHFHHGGGGGGGGHHHGHHEGGGGGGGGGGGHGHHGGGGHGHHHHGGGDGCFGGHGHHHHHHHGHHHGHHGGHHGGGGGHHHHHHHHHHHGHHGGGGGHGHHGHHGGGGGGGGGGGGG-;CGGGGGFFFFFFFFFFHFFFFHFFFFFFFFFFFFFFFFHFFFFFFFFFFFFFFFFFFFFFFFFFFFFBFFFFFHFFFFFFFFFFFFFFFFF
@M05620:37:000000000-D9766:1:1101:25320:6754 1:N:0:1
ACCACACCTTCTACAATGAGCTGCGTGTGGCTCCCGAGGAGCACCCCGTGCTGCTGACCGAGGCCCCCCTGAACCCCAAGGCCAACCGCGAGAAGATGCCCAGGTGAGTGGCCCGCTACCTCTTCTGGTGGCCGCCTCCCTCCTTCCTGGCCTCCCGGCGCTGCGCCCTTTCTCACTGGTTCTCTCTTCTGCCGTTTTCCGTAGGACTCTCTTCTCTGACCTGCGTCTCCTTTGGAACTCTGCAGGTTCTA
+
CCCCCCCCFFFFGGGGGGGGGGHHGGGGHEGHHGGGFGGGDHHHHGGGEFGGGGHHHHHGGGGGGGGGGGGHHHHGGGGHGHHHHGGGGFGGGGHHHHH2GHHGHH1?FGFE0GDCCC<GH0<DDF00=/<CGCG@AECCHHFFFGGGB/FAFFGGDF?FDF-9:9DFA9BF/:/BFFFFBFFFFFF//BFFB@:DFFFFFB9.A/:BFFFFF/BFFFFFFFE.:DFFFF/9:B99BFB/FFB9B.AFFF/
@M05620:37:000000000-D9766:1:1101:11597:6756 1:N:0:1
GAGGCTGCTTTGGAAGAAACTCATAGATTACTGCAACAGTTCCCCCTGGACCTGGACAAGATTCTTGCCTGGCTTACAGAACCTGAAACAACTGCCAATGATGCTACGTGGAACGCAAGGTCTTCAGGAGGCCTCAACGCAGCAAACTAGCCTCCCGAACAAGCGCCATTTAGCACTGGATCTCTCTTCTACTATTTTCCGTAGGCCTCTCTAACAAGCCCTACGACTCTTATGGTTCTCTGCCGATCCTG
+
A11>>A1>BB3BABB11BBAAAA3ADBDF1GF3FBBFBBDDF2FHGAAC0BAF0F001A001DDA2BBBBBA0B0ABBADB0BBBBB@BBB>@01F1F11B2B@@21?>0/?F1?E////B>>1F2111/???1BB1B/>//>0<@0111<<<0////</<00<.>>C.10=0=0<0<</=<DG0GF0;<0;0000;0;CAGG.;0;/9/:00;0;0/.;;;9:9.9;;0;00;900;//;///-----;/
@M05620:37:000000000-D9766:1:1101:11612:6769 1:N:0:1
ACCACACCTTCTACAATGAGCTGCGTGTGGCTCCCGCGGAGCACCCCGTGCTGCTGACCGAGGCCCCCCTGACCCCCAAGGCCAACCGCGAGAAGCTGCCCAGGTGAGTGGCCCGCTACCTCTTCTGGTGGCCGCCTCCCTCCTTCCTGGCCTCCCGGAGCTGCGCCCTTTCTCACTGGTTCTCTCTTCTGCTGTTTTCCGTAGGACTCTCTTCTCTGACCTGAGTCTCCTTTGGAACTCTGCAGGTTCTA
+
>AABA>AAFFFFGGGFGGGGGGHHGGGGDEFGGFGG2AE0AE1FHGGGAEFF@EGHGHHG>EEEFEEEGGGB3B?EEE?FEFFFCFGCCCF@A/<1??GFGFEFGFFGDD.F0>@C---GFHCGGBGHHH?CH-D@DGG.CF?/;CCFBC.AFFGGD99-;ABFFFFFFFFFFFFBFF./FFB99BF/;/9FFFBBBFFBDF.A://;B9FB/BFBB;/;BB.9./;;BBF/9/9//;BFB/BFFA:/BF/
@M05620:37:000000000-D9766:1:1101:18816:6825 1:N:0:1
GAGGCTGCTTTGGAAGAAACTCATAGATTACTGCAACAGTTCCCCCTGGACCTGGAAAAGTTTCTTGCCTGGCTTACAGAAGCTGAAACAACTGCCAATCCTACCGGATGCTCCCCGTAAGGACAGGCTCCTAGACGACTCCACGGGAGTAACAGAGCTGATGAAACCATGGCAAGTAAGTACGGCCTTTCCGCTTTAGCACTCTTGTGGATCCAATTGAACCATTCTCAGCATTTGTACTTGTACATGAC
+
AAAABACBFFFFGAFFCFGGGFHGHHHHHFHHHHHGHHHFHHHHHGEGHFHHHFHFGHHHGHHHHHGHHHHHHHFHHHHHHHHHHGGHHGHHHHFHE3FGHHFG1/>>EEGFGB/EFGGGGBFG2?EFHAFH2F2BED@A/<CGG//?/??11?1GBH1GH111=FGFC1GGGG0CDG0GG0=ADCG.GHHH?EGGGHHHGGGGGGGGGAFGGF09B0;C0CEGFFFGGEFGGGGGGFFF/;FBF///9//
@M05620:37:000000000-D9766:1:1101:21244:6850 1:N:0:1
GAGGCTGCTTTGGAAGAAACTCATAGATTACTGCAACAGTTCCCCCTGGACCTGGAAAAGTTTCTTGCCTGGCTTACAGAAGCTGAAACAACTGCTACCCGTAAGGAAAGGCTCCTAGAAGACTCCAAGGGAGTAAAAGAGCTGATGAAACAATGGCAAGTAAGTCAGGCATTTCCGCTTTAGCACTCTTGTGGATCCAATTGAACAATTCTCAGCATTTGTACTTGTAACTGACAAGCCAGGGACAAAAG
+
BBCBCBFCFFFFGGGGGGGGGGGHHHHHHFHHHHHHGHHGHHHHHGGGHHHHHHHHHHHHGHHHHHHHHHHHHHHGHHHHHHHHHGGHHHHHHHHHHGBFEEEGB3GHGFFHHHGHHHGHHHHHHHHHHGDFEGHHHHHGHHHHGHHHHHGHHHHHHHHGHHFGHHHGHGHHHGHHGGGGGHHHHGHHHHHHHGHHHHGHHHGHHHGHHHHGHHFHHHHHHHHHHHHGGGGHHHGGFFEEF?E.EEEAFGG
@M05620:37:000000000-D9766:1:1101:16329:6954 1:N:0:1
ACCACACCTTCTACAATGAGCTGCGTGTGGCTCCCGAGGAGCACCCCGTGCTGCTGACCGAGGCCCCCCTGAACCCCAAGGCCAACCGCGAGAAGATGACCTAGCCGAGTGGCCCTCTACGTCTTCTGCTCCCCGCTTCCCTCCTTCCTGGACTCCCGCCGCTGCGCACTTTCTCACTTTTTCTCTCTTCTGCCGTTTTCCGTTTGACTCTCTTCTATCACCTTTGGCTCCTTTGGGAGTCTGCAAGCTCT
+
CCCCCCCCFFFFGGGGGGFGGGHHGEGGHGHHHGGGGGGGGHHHHGGGGGGGHHHHHHHGGGGGGGGGGGGHHHHGGGGHGHHHHGGGGGDGGGHHHHH2=22>==?//?/..><.GG11.>0<.==00=00<<---:;:/0CE/:CG0C//FF/B..----;-;-;-9-0;0000:0009;/0BBBFF00000-..;.0B.90/.0;:0:F0:0:0B009B000:/;0BE9B00:...;BB0:;09.090
@M05620:37:000000000-D9766:1:1101:15572:6968 1:N:0:1
ACCACACCTTCTACAATGAGCTGCGTGTGGCTCCCGAGGAGCACCCCGTGCTGCTGACCGAGGCCCCCCTGAACCCCAAGGCCAACCGCGAGAAGATGCCCAGGTGAGTGGCCCGCTACCTCTTCTGGTGGCCGCCTCCCTCCTTCCTGGCCTCCCGGCGCTGCGCCCTTTCTCACTGGTTCTCTCTTCTGCCGTTTTCCGTAGGACTCTCTTCTCTGACCTCAGTCTCCTTTGGAACTCTTCAGGTTCTC
+
CCCCCDCDFFFFGGGGGGGGGGHHGGGGGGHHHGGGGGGGGHHHHGGGGGGGHHHHHHHGGGGGGGGGGGGHHHHGGGGHGHHHHGGGGGGGGGHHHHGFHFC/?GFGDH/=FG-A@--0>GHBDG00=G.C.<C-<C.CGGA/0</:0/::<F9EA--=<@-.@DAF;BFFFF0FF:/<<FFFFFF0<F00:-9<FFF090..9:<:BFFF0BFFF00:::00<:<FFB:<F0/00<BBF0000<B0BF0
@M05620:37:000000000-D9766:1:1101:7862:6977 1:N:0:1
GAGGCTGCTTTGGAAGAAACTGATAAACCAGTGACACAAGATCGGATGAACACGCCTATGCACTTAAGTCACCTTACACAATCTGGTATACCTTCTACTGCTGGAAAAAACAAAAAACGCAAGTAAACTCGCCGACTACACTAAAAGCGGCTATAAGAAGCCACCCTACAGCAGAATTCAATCCTTTCAGGAGTTGAACTCTGGCCGCGCCCAACGAACACTAGTACTCCTTTGTACTTTAGACAGAACAG
+
AABB>AFACBBDG4BBBGBGGBGADA544ABBBG5DBFFG2GBAA2AA35ADB201115B3A3B355DDD55BBF5B533BB3D5DBGFD5D@4F34BB3BB33B@321E1?FEF/>?///>/3B4B3?2CBD/@C//2?0?011110//<-<1<11==0/</<.<C/./00/::/::0000;/00:0;00/.//000:90;0009----9-......9-;//////:9/;/;//////9///9/.//./:
@M05620:37:000000000-D9766:1:1101:17692:6987 1:N:0:1
ACCACACCTTCTACAATGAGCTGCGTGTGGCTCCCGAGGAGCACCCCGTGCTGCTGACCGAGGCCCCCCTGAACCCCAAGGCCAACCGCGAGAAGATGCCCAGGTGAGTGGCCCGCTACCTCTTCTGGTGGCCGCCTCCCTCCTTCCTGGCCTCCCGGAGCTGCGCCCTTTCTCACTGGTTCTCTCTTCTGCCGTTTTCCGTAGGACTCTCTTCTCTGACCTGAGTCTCCTTTGGAACTCTGCAGGTTCTA
+
ABB@BABBFFFFFGGGGGFGGGHHGGGGAEGHHGGG?FG22FGHHGGGEGGG5GHHHHHGGG0EGGGGGGGGBHHGGGGHGHHHAFGGGGCG@DGGHHHHHHHEHHFGHHEFHHGF?@FHHHHHHHHEHFAGH@DGGGHGHHGHHGGGFFFFGGGGB;D?BGFGGGFFFFFFFFEFFFFFFFFFFFFFFFFFFFFFFFFFDFFDFFFFFFFFFFFFFBFFFFEFEFFFFFFFFFFF/9BFFFFBFFFFFFB
@M05620:37:000000000-D9766:1:1101:17674:6992 1:N:0:1
ACCACACCTTCTACAATGAGCTGCGTGTGGCTCCCGAGGAGCACCCCGTGCTGCTGACCGAGGCCCCCCTGAACCCCAAGGCCAACCGCGAGAAGATGCCCAGGTGAGTGGCCCGCTACCTCTTCTGGTGGCCGCCTCCCTCCTTCCTGGCCTCCCGGCGCTGCGCCCTTTCTCACTGGTTCTCTCTTCTGCCGTTTTCCGTAGGACTCTCTTCTCTGACCTGAGTCTCCTTTGGAACTCTGCAGGTTCTA
+
BCCCCCCCFFFFGGGGGGGGGGHHGGGEEGHHHGGGGGGGGHHHHGGGGGGGHHHHHHHGGGGGGGGGGGGHHHHGGGGHGHHHHGGGGGGGGGHHHHHHHFHGHHHHHHGGHHGGGGGHHHHHHHFHHFGHHGCGDFHGHHGHHGGGFGGGGGGGGF-ADADFFFFFFFFFFFFFFFFFFFFFFFFFFFFFFFFFFFFFFFFFFFFFFFFFFFFFFFFFFFFFFFFFFFFFFFFFFFFFFFFFFFFFFF9
@M05620:37:000000000-D9766:1:1101:14493:7004 1:N:0:1
ACCACACCTTCTACAATGAGCTGCGTGTGGCTCCCGAGGAGCACCCCGTGCTGCTGACCGAGGCCCCCCTGAACCCCAAGGCCAACCGCGAGAAGATGCCCAGGTGAGTGGCCCGCTACCTCTTCTGGTGGCCGCATCCCTCCTTCCTGGCCTCACGGCGCTGCGCCCTTTCTCACTGGTTCTATCTTCTGCCGTTTTACGTAGGACTCTCTTCTATGACCTCAGTCTCCTTTGGAACTCTGCAGGTTCTA
+
1111A>1AFFC1BBG1ABFAA1B1AAAEE0FF1F0AEEE?EHHHHG?FAAECD11BG00E@E?E///EEGGBH1//EE?///?/////><B///0?1111?FC/11?F1FFG0/->--<010000<=G0<.C<-:-.:/;GHG/0;/;0;A.09/9.;A@@-9A@=9@-/BF/BFF9F-/;;9//;9/:BFFF@-BFF/BA-/--/9BFFFFFFB//9/;///;/;9;9F/99/9///;///:BF--/;9;
@M05620:37:000000000-D9766:1:1101:16601:7007 1:N:0:1
ACCACACCTTCTACAATGAGCTGCGTGTGGCTCCCGAGGAGCACCCCGTGCTGCTGACCGAGGCCCCCCTGAACCCCAAGGCCAACCGCGAGAAGATGCCCAGGTGAGTGGCCCGCTACCTCTTCTGGTGGCCGCCTCCCTCCTTCCTGGCCTCCCGGAGCTGCGCCCTTTCTCACTGGTTCTCTCTTCTGCCGTTTTCCGTAGGACTCTCTTCTCTTACCTTAGTCCCCTTTTGAACTCTGCAGGTTCTT
+
BBBBBBBBFFFFGGGGGGGGGGHHGGGEEGHHHGGGGGGGGHHHHGGGGGGGHHHHHHHGGGGGGGGGGGGHHHHGGGGHGHHHHGGGGGGGGGHHHF2GH2<F11<?11FEHH-><-<F1<<GBD0<</<<G-:C..GF//C:GBFB9B.F09EG.A-:9./9-;AD-FF//9/;//;BF//9/99B////;=9DFF/F.;..A/B/99//;//////;B////9///;.AF/;.B/////9//;9B///
@M05620:37:000000000-D9766:1:1101:24773:7015 1:N:0:1
ACCACACCTTCTACAATGAGCTGCGTGTGGCTCCCGAGGAGCACCCCGTGCTGCTGACCGAGGCCCCCCTGAACCCCAAGGCCAACCGCGAGAAGATGCCCAGGTGAGTGGCCCGCTACCTCTTCTGGTGGCCGCCTCCCTCCTTCCTGGCCTCCCGGAGCTGAGCCCTTTCTCACTGGTTCTCTCTTCTTCCGTTTTCCGTAGGACTCTCTTCTCTGACCTGAGTCTCCTTTGGAACTCTGCAGGTTCTA
+
AAA1AAAAFFFFFAGFFGG1G1FBE00BFAHH1FFEEGGGGHHHHGGGEEGGHHH1GFGGEGEGGAEGGGGGHFHEGGGG/<GHHC//>/></?GHDGHHHHHGGHHH11?FHH-CGCG01<DHHHFH0CAHH-=AAC:.;GGEHGF0;/;9FGGGBG-A-./0:BFGF/9BF/BFFF-;FF/;FFFBBFFFF-;BFFFFFFFFFFFFFF/FFFF/9BFFFFFBF/BFFFFFFF/;BBBF//BBFF99/;;
@M05620:37:000000000-D9766:1:1101:4680:7023 1:N:0:1
GAGGCTGCTTTGGAAGAAACTCATAGATTACTGCAACAGTTCCCCCTGGACCTGGACAAGTTTCTTGCCTTGCTTAATGAAGCTGAAACAACTGCTACTGGTCAGACAACATTTCAAGAAGAAGCCAAGGAAGTAAAAGAGAGGAGGAAAGAAAGGAAATTAAGAAAGACAGTGCTGACCGAGGACGCTTCTGGAACCAATTGCACTAAGGACAGCACTTTTACTTGTAACAGACTTGCCACTTTCAAAAG
+
>1>A>>CAC1B@G11B1BBGGGFFHDGDE113DB11AF0DDAA10BAA/ABBFFAG010BFGHDDFGA111BBDF2A2DDGG1BG11B1B/FCGH1DFB11BFH011BB//01BB222B0BE00BBFF//>00B22221/<0//<///B<0000<0@@F11@F11@010<?011?11100/<<--.--...<=0=<<<..:0:;;G;0///0./.;9:;;00;;000;900;0:9/00=909/00;;CF;/
@M05620:37:000000000-D9766:1:1101:12771:7039 1:N:0:1
ACCACACCTTCTACAATGAGCTGCGTGTGGCTCCCGAGGAGCACCCCGTGCTGCTGACCGAGGCCCCCCTGAACCCCAAGGCCAACCGCGAGAAGATGCCCAGGTGAGTGGCCCGCTACCTCTTCTGGTGGCCGCCTCCCTCCTTCCTGGCCTCCCGGCGCTGCGCCCTTTCTCACTGGTTCTCTCTTCTGCCGTTTTCCGTAGGACTCTCTTCTCTGACCTGAGTCTCCTTTGGACCTCTGCAGGTTCTA
+
BBBBBBBAFFFFGGGGGGAFGFHHGGGA4BGGFBFE?EGGDHHHHGGGEEEGFHGHHHHAEE?FGGGGGGGHHHHGGGGHGGHHHGGGGG/>CGHFDG2GH2F/?F101G/FHFDFGCDHGDHD0DH0=GCG.-A@AEHECGAHGF9BFBAABFGED;-9:@AABADAAFFF9F/BFFBFFE//B/FF///:BBFFFFFFDFADDBFFFFBFFBF/:;/;FFF/.;//;FFFFF/B/;999BF/B.AFFF;
@M05620:37:000000000-D9766:1:1101:20968:7042 1:N:0:1
ACCACACCTTCTACAATGAGCTGCGTGTGGCTCCCGAGGAGCACCCCGTGCTGCTGACCGAGGCCCCCCTGAACCCCAAGGCCAACCGCGAGAAGATGCCCAGGTGAGTGGCCCGCTACCTCTTCTGGTGGCCGCCTCCCTCCTTCCTGGCCTCCCGGCGCTGCGCCCTTTCTCACTGGTTCTCTCTTCTGCCGTTTTCCGTAGGACTCTCTTCTCTGACCTGAGTCTCCTTTGGAACTCTGCAGGTTCTA
+
AAA3AAAAFFFFGGGGFGGDG5BAEEDGHDGHFFGFDGGEGHFHHGEEEEGFHHHHHHHG?FGGFAEEGGGFCEGGGGFHFHHHHGEEGGGC@A?FDDFHEBGFHCG<1FFEHHGGC@@FFHHFHHGH0/CGH?GGCFCEGGDHBFFGGEAFFGGAE?--;-9.B?FBBFFFFFFFBFF9F/BF/FFF9FFFF=99FE/BDFAFFFBBBF/BFF/FFB/BFF./B//B//9FFB//;B/;FBFBF?FFFB9
@M05620:37:000000000-D9766:1:1101:13232:7066 1:N:0:1
ACCACACCTTCTACAATGAGCTGCGTGTGGCTCCCGAGGAGCACCCCGTGCTGCTGACCGAGGCCCCCCTGAACCCCAAGGCCAACCGCGAGAAGATGCCCAGGTGAGTGGCCCGCTACCTCTTCTGGTGGCCGCCTCCCTCCTTCCTGGCCTCCCGGCGCTGCGCCCTTTCTCACTGGTTCTCTCTTCTGCCGTTTTCCGTAGGACTCTCTTCTCTGACCTGAGTCTCCTTTGGAACTCTGCAGGTTCTA
+
CCCCCCCBFFFFGGGGGGGGGGHHGGGGHGHHHGGGGGGGGHHHHGGGGGGGHHHHHHHGGGGGGGGGGGGHHHHGGGGHGHHHHGGGGGGGGGHHHHHHHHHEGHHHDHGGHHGGGGGFHHHGHHGHHHGHHGGGGGHGHHGHFGGGFGGGGGGGG?-;-@9DFFFFFFFFFFFFFFFFFFFFFFFFFFFFFFADFFFFFBFFDFFFFFFFFFFFFFFFFFBFFBFFFFFFFFFFFFFFFFFFF?;BFFF
@M05620:37:000000000-D9766:1:1101:18303:7068 1:N:0:1
ACCACACCTTCTACAATGAGCTGCGTGTGGCTCCCGAGGAGCACCCCGTGCTGCTGACCGAGGCCCCCCTGAACCCCAAGGCCAACCGCGAGAAGATGCCCAGGTGAGTGGCCCGCTACCTCTTCTGGTGGCCGCCTCCCTCCTTCCTGGCCTCCCGGCGCTGCGCCCTTTCTCACTGGTTCTCTCTTCTGCCGTTTTCCGTAGGACTCTCTTCTCTGACCTGAGTCTCCTTTGGAACTCTGCAGGTTCTA
+
BCCCCCCCFFFFGGGGGGGGGGHHGGGGHGHGHGGGGGGGGHHHHGGGGGGGHHHHHHHGGGGGGGGGGGGHFHHGGGGHGHHHHGGGGGGGGGHHHHHHHFEGHHGHHDFGHACGF-CHHHGHHGHHGHGGHGGGDDHGHHGHHGGGGGGGGGEFDBA?DFAFFFFFFFFFFE0F0BFFFFFFFFFFFFFFFFFFFFFFFF.DD0BFFFFFFFFFFF0FFFE/;BFFFFFBFFFFFFFFFFFBFFFF009
@M05620:37:000000000-D9766:1:1101:16823:7088 1:N:0:1
ACCACACCTTCTACAATGAGCTGCGTGTGGCTCCCGAGGAGCACCCCGTGCTGCTGACCGAGGCCCCCCTGAACCCCAAGGCCAACCGCGAGAAGATGCCCAGGTGAGTGGCCCGCTACCTCTTCTGGTGGCCGCCTCCCTCCTTCCTGGCCTCCCGGCGCTGCGCCCTTTCTCACTGGTTCTCTCTTCTGCCGTTTTCCGTAGGACTCTCTTCTCTGACCTGAGTCTCCTTTGGAACTCTGCAGGTTCTA
+
CCCCCCBCFFFFGGGGGGGGGGHHGFGEGGHHHGGEEGGGGHHHHGGGGGGGHHHHHHHGGGGGGGGGGGGHHHHGGGGHGHHHHGGGGGGGGGHHHFHHHHHGHHHHHHGGHHGGGGGHHHHHHHHHHHGHHGGGGGHGHHGHHGGGGGGGGGGGGG-CGFFFFFFFFFFFFFFFFFFFFFFFFFFFFFFFFFFFFFFFFFFFFFFFFFFFFFFFFFFFFFFFFFFFFFFFFFFFFFFFFFFFFFFFFFB
@M05620:37:000000000-D9766:1:1101:8554:7095 1:N:0:1
GAGGCTGCTTTGGAAGAAACTCATAGATTACTGCAACAGTTCCCCCTGGACCTGGAAAAGTTTCTTGCCTGGCTTACAGAATCTTACCCTACGGACAACCGTACGAAAAGGCTCCTAGGGAGCAAAAAAGGAGACCAAACAATGCTAACCAACTGACACATCCGTCCGGCATTACCGCTTTCGACCTAATGTAACTCCCCTTGACCACTTCTCCGCCATTGTACAAGCAAGTGACAAGCCAGGGAAACAAG
+
CBBCBCFCFFFFGGGGGGGGGGHHHHHHHHHHHHGGGHHHHHHHHGGGGGHHHHHFGFFHGHHHHHGHGHHHHHHFGHH5BD55DDFGH321>B1/>B1>/E1EG11?EGAGHHG3GH3/3/?/BBF//?/2?/??FG/?0?FH1?1??0???GB1=1>0>10.>>.---<AF0==<@FGG0;C:ADH0=C;00;0;;9.;.:BF09.CFF0B;C.:-.00;BF00;.::/:BFFFF.;.;AEDAFA/;./
@M05620:37:000000000-D9766:1:1101:9465:7107 1:N:0:1
ACCACACCTTCTACAATGAGCGGCGTGTGGCTCCCGAGGAGCACCCCGTGCTGCTGACCGAGGCCCCCCTGAACCCCAAGGCCAACCGCGAGAAGATGCCCAGGAGAGTCGCCCGCTACCTCTTCTGGTCGCCGCCTCCCTCCTCCCTCGCCTCCCGGCGCTGCGCCCTTTCTCACTGGTTCTCTCTTCTGCCGTTTTCCGTAGCACTCTCTTCTCTCACCTGAGTCTCTTTTAGATCTCTACAGGCTATA
+
BBBBBBBAFFCFGGGDFGGGF2EFEAEA2EAG3EF11EA011111BEEEEA15BEGFHHGG/>EFGC>>E/233?EEEAGFHGGC??>@DCC/DFFHFGHH1>...<<11<<<.--@-:CGHFGCHHHG0-:EFAGDGAGGGGG/C.;/--;DFFFB==BD-9DCFDDFFEF/;99/B.9FFFFFFFFFFFFFFFFFEFFFFF.9BFFFFFFFFFF//;;9/999BFBF/::9//;//BBB/;BFF.A/:;
@M05620:37:000000000-D9766:1:1101:24304:7115 1:N:0:1
ACCACACCTTCTACAATGAGCTGCGTGTGGCTCCCGAGGAGCACCCCGTGCTGCTGACCGAGGCCCCCCTGAACCCCAAGGCCAACCGCGAGAAGATGCCCAGGTGAGTGGCCCGCTACCTCTTCTGGTGGCCGCCTCCCTCCTTCCTGGCCTCCCGGCGCTGCGCCCTTTCTCACTGGTTCTCTCTTCTGCCGTTTTCCGTAGGACTCTCTTCTCTGACCTGAGTCTCCTTTGGAACTCTGCAGGTTCTA
+
AAAAAAAA1FFFG3GF3GAAGCHCG00A00AB1AFA0EFC?FGEGGGG/AEF1DBCGH0A/E/EG/EEGEE0F1FGGE/GA/GH/F/<C@@</?CB1?<CFCGGHHHF?1//<CCCCCGFGHFBGGHFDGFHC@-;:;CCGGCFGBBFGEFABAEEAG-:?@@B@=9@-B/BFF/9BB99BBFFFFFFFFF/B@BFFFFFBFFBFBFFFEFFFFFFBB/9BFF:9FFBFF999F//9B:BFFBF/FFFFFB
@M05620:37:000000000-D9766:1:1101:21152:7205 1:N:0:1
GAGGCTGCTTTGGAAGAAACTCATAAATTAGTGAAACAGGTCCCGCTGGACATGGAACAGTTTCTTGGCTGGCTTACAGCAGCTGGAACAACTGCCACTCCTACAGGATGCTACCCGTAAGGAAAGGCTCCTAGACGCCTCCAAGGGAGTAAAAGAGCTGATGCAACAATGGCAAGTAAGTCAGGCATTTCCGCTTTAGCACTCTTGTGGATCCAATTGAACCATTCTCAGCATTTGTACTTGTAACTGAC
+
CBCCCCFCFFFFGFGGGGGGGGHHH5DDFG4DFF5DEG2233B22AAA22BAFGBA332BD5D5DD533B1BE2BB3BG3GEHHG21FE2BFH3FG3BGHHFFGF3FF33B3FF2FDGGFHHH33FGHHHGHDG23?/>FEH22FFG/EFB21FF/FGHH1GH1?GH0FGGHHHGFFHHHHHFHHHHHHHHHGGGGGHHFHHHHHHHFHEHFHH0BFFFGGG.CFGGGGGGGGGGGGGFGGGGGGGGGGGF
@M05620:37:000000000-D9766:1:1101:18146:7212 1:N:0:1
GAGGCTGCTTTGGAAGAAACTCATAAATTAGTGAAACAATATCGGATGGACCTGGATAAGTTTTTTGGTTAGGTTATAGAAGCTGGAATAACTTCTACTGGTTCCAACAACAAAACAAAGGCTCCTACAACTATCCAAGTGAGTAAAAGATAAGATGAAACAACGGCAAGGAAGAGACACACATGCGCTTCAGCACTCGTGCTCATGTCAATCAACAATTAACAGCATTTGTACTTTTAACTGACAATGCC
+
>3A>3>C>BBB4G45AAFBFGBFGG55DD44AFFB5AG2F5AD22BBA2AB2BBAAA53FB5F5FEA0A1512D@53DD5D5@BF21B3BBFG4G44BBB3B@434B3?111?B00//B32/30/333?3333443?B2333233?3B3?2B2<<22@2222?///><>//0F<<0<0000..00<..-<.0=00.;/.....00<00000;0;9/0.0009;;0.;000;0;0;F;FCF0;00;;000/0
@M05620:37:000000000-D9766:1:1101:13477:7225 1:N:0:1
GAGGCTGCTTTGGAAGAAACTCATAGATTACTGCAACAGTTCCCCCTGGACCTGGAAAAGGTTCTTGCCTGGCTTACAGAAGCTGAAACAACTGCCTACAGGATGCTACCCGTCCGGAACGACTCCTAGCAGCATCACAGGGAGTCACCGAGATGCTGAACCAATGGCACGTAAGTCAGGCATTTCCGCTTTCGCACTCTTGTGGATCCACTTGACCCATTATCAGCATTTGTACTTGTACCTGACACGCC
+
A3>AAAFAFFFFGGGGFBAAAEDBF5A66DFG5FB4FFH5GHHFFG2ACAGCBFFGF32B1BDGHAEDHHFHHFGHBGFHGHHHHHDGHFHFFGFH3BFGBG13G1BFBGF>>11E>>E/</</?FD?D1GG001B111B//??CGFB1?////1?GH1?<FACGFH0<1<<0FGDHGHGHHHGH0DDFGGGBEFACDGCFHBFGGGGGF/;B000;/;BF0090CFFFBFBFBFFGGGEB/BFFF/9.;;
@M05620:37:000000000-D9766:1:1101:18130:7234 1:N:0:1
GAGGCTGCTTTGGAAGAAACTCATAGATTACTGCAACAGTTCCCCCTGGACCTGGAAAAGTTTCTTGCCTGGCTTACAGAAGCTGAAACAACTGCCAATGTTCCACGGTACTACACCTGAAGGAAAACTCCCATAAAAGACCAAAAGAGTAAAAAAGATGATAAGACACAGTGACGTAAAACAGGTATATCTCCTTTAGAACTCTTTTGTAGCCCATATAAAACTATTCTGAGCATTTACACGTAACAGAC
+
CCCCCCFDFFFFGGGGGGGGGGGHHHHHHHHHHHHHHHHHHHHHHGGGHHHHHHHGGHHHGHHHHHHHHHHHHHHHHHHHHHHHHGHHHHHHHHHHHHH34@44D31/111444BF3?3B3330B32BBF?/23B3?B3/B22??/?/B333DF2@?/>2222=1?1?0001111/>.0<11>0.11111<100D0=0000<0==0<0D/<<00/://00;0;0000:<0;;000:;F0909.:9;.00/.
@M05620:37:000000000-D9766:1:1101:16751:7279 1:N:0:1
ACCACACCTTCTACAATGAGCTGCGTGTGGCTCCCGAGGAGCACCCCGTGCTGCTGACCGAGGCCCCCCTGAACCCCAAGGCCAACCGCGAGAAGATGCCCAGGTGAGTGGCCCGCTACCTCTTCTGGTGGCCGCCTCCCTCCTTCCTGGCCTCCCGGAGCTGCGCCCTTTCTCACTGGTTCTCTCTTCTGCCGTTTTCCGTAGGACTCTCTTCTCTGACCTGAGTCTCCTTTGGAACTCTGCAGGTTCTA
+
ABBABBBBFFFFGGGGGGGGGBG4EEEEGGGHHGGGGGGGGGHHHGCEEGGGHGHHHHHGGGGGGGGGGGEGCHHFFGGHGAHHHG?E@CCCCGHHHHHFHHHF?CGHHHGEFHDGGGGHHHGGHHHFHFGHHCGCDGHEHHGHFGGGFFGGGGFEG?-9@FGGGGFB?FFFFFFFEBFFBFFFFFFFFFFFFBFFFFFFFFFFDFFFFFFFFFFFFFFFFFFFFFFFFFFFFFFFFFFFFFFFFFFFFFF
@M05620:37:000000000-D9766:1:1101:16294:7283 1:N:0:1
GAGGCTGCTTTGGAAGAAACTCATAGATTACTGCAACAGTTCCCCCTGGACCTGGAAAAGTTTCTTGCCTGGCTTACAGAAGCTGAAACAACTGCCTACAGGATGCTACCCGTAAGGAAAGGCTCCTAGAAGACTCCAAGGGAGTAAAAGAGCTGATGAAACAATGGCAAGTAAGTCAGGCATTTCCGCTTTAGCACTCTTGTGGATCCAATTGAACAATTCTCAGCATTTGTACTTGTAACTGACAAGCC
+
CCCCCCFCFFFFGGGGGGGGGGHHHHFHHHHGHHDGCHGDFGHHFFFGG2GHHHHHHGBGGHHHFHHHHHHHHHHFHHHGHHHHHHHHHHHHH3GHH3FGHBGHFHHGHHHGGGEHHFHHHHHHHGHHHHHHHHHHHFHHGGEGFBHFGHGHHHHDGHHHHHHEHHHHHGGHFHHHHHHHHHHHHHHGGGGGGHHGHHHHHHHHGHHHHHHHHHHHHCGHHGHHHHHHHHGGGGGGGGGG0FFGFG00CEE
@M05620:37:000000000-D9766:1:1101:5446:7290 1:N:0:1
GAGGCTGCTTTGGAAGAAACTCATAGATTACTGCAACAGTTCCCCCTGGACCTGGAAAAGTTTCTTGCCTGGCTTACAGAAGCTGAAACAACTGCCAATCCTACAGGATGCTACCCGTAAGGCAAGGCTCCTAGAAGACTCCAAGGGAGTAAACGAGCTGATGAAACAATGGCAAGTAAGTCAGGCATTTCCGCTTTAGCACTCTTGTGGATCCAATTGAACAATTCTCAGCATTTGTACTTGTAACTGAC
+
ABABABFBFFFFCGFFAGFGGFHFHFFGGHDGFGGHHHHGHHGGHGEGHEFFHGHBAGFH3DFHHAFFGFGA1FFFGHGHE3BGHFGFFHEHFHFFFHGCGGFHHHHGHHHHFGHG>E>>B33BBFFHHHGHFHHH3FHHHHHHF//?/?GDG2?BEBCGHHEG11?F/F<1?G><F1>GDGFF0>GHHDGH.ADFGHGH0GHHHHHH0.;GHHHGHFFC0B;9CCCFFBFF0CFGFF0BCFGCFGGGE0;
@M05620:37:000000000-D9766:1:1101:4793:7291 1:N:0:1
GAGGCTGCTTTGGAAGAAACTCATAGATTACTGCAACAGTTCCCCCTGGACCTGGAAAAGTTTCTTGCCTGGCTTACAGAAGCTGAAACAACTGCCAATGTTCATTGAGCCTCACGGCAAGGAATCCAGAATAACCGCATGCACGGAAATAAATGACGAAATAAACCCATGTAAGCAAGTCACCGCGTCCCTACCACACCAGTGTTTCGAATCCAACAGATCAATCCACTGCAATTTGAAACCAACAAGCC
+
CCCCCCFBFFFFGGGGGGGGGGHHHHHHHHHHHHHHHHHGHHHHHGGGHHHHHH2GHHBBGH5BGDGHCHHHCHA33BGHHHB3BGHFGH1FGFGHHGG344BB44@43BB3BG111///?/B?33?B333B433B///</222?////22222222/////1?<10<.0<11>11100<=F11.--<--;00:.00..:.::0;:/0;..0.900/.//0/9009/0/009:09:B000/9...:../.;
@M05620:37:000000000-D9766:1:1101:10057:7309 1:N:0:1
GAGGCTGCTTTGGAAGAAACTCATAGATTACTGCAACAGTTCCCCCTGGCCCTGGAAAAGTTTCTTGCCTGGCTTACAGAAGCTGCAACAACTGCCCATAAGGAAAGGCTCCTAGAGGACTCAGCGGGAGTAAACGCGCTGATGACACAATGGAAAGTAAGTCAGGCGTTTCCGCTTTCGCACTATTGTGGATCCAATTGAACAATTCTCAGCATTTGTACTTGTACCTGACAAGCCAGGGACAACAGCTC
+
A1AAAAFA@FFFGGGFFFG1FAF3DEG33D1BGB1B1GE1ADGBBE0AB0B//0/FF10AFG2DBFGBFEEHHHA1B1F1GHHFE1FGH0?G1010/1B0111BFCBBG10>11@G10F>GH111?<//>/B1>1?/<////1F111?0?1<G1110=1<F=F1100-.--/0<<E..0.:.--0:0<CGF0::;FGBFGGFFGFFGF0900/0;;BFB9BFBG900;B0/;F9-EEFFEB?EFF-9;-;;
@M05620:37:000000000-D9766:1:1101:16800:7322 1:N:0:1
ACCACACCTTCTACAATGAGCTGCGTGTGGCTCCCGAGGAGCACCCCGTGCTGCTGACCGAGGCCCCCCTGAACCCCAAGGCCAACCGCGAGAAGATGCCCAGGTGAGTGGCCCGCTACCTCTTCTGGTGGCCGCCTCCCTCCTTCCTGGCCTCCCGGCGCTGCGCCCTTTCTCACTGGTTCTCTCTTCTGCCGTTTTCCGTAGGACTCTCTTCTCTGACCTGAGTCTCCTTTGGAACTCTGCAGGTTCTA
+
AAAAAAAAFFFFGGGFFGF1A1F1E0ABFCGG1BFFGGGCGHHHHGCGEEGEGGFEHHHGGGGGC>EEGGGEH1>EGG/F//GC/FA/BCC//<<GFFDCHHHGHHHGGDEGHHGGGG@GDGHHHHGHHHGH<C-CCGEEGHGHFGGFBFFGBGGGG@-A@-@B@@F@@FFFEFFFFFFFFFFFFFFFFFFFF@FFFFFFFFFFFFFFFFFFEFFFFFBFFFFFFBFBFFFFFFFFFFFFFFFFFFFFFF;
@M05620:37:000000000-D9766:1:1101:21176:7333 1:N:0:1
GAGGCTGCTTTGGAAGATACCCCTTCAGAACTGCACCCGCATCCCGAGTCCTCGTAAGCGGTCCTTTGCTGGCTACCAGAAGCGCCAACCACTCCTCCCCGTAAGGAACGGCTCCTCGACTCCTCCCAGGGAGTCCCCGCGCTGCTGCCACCCTGGCCCGTCCGTCAGGCATTTCCGCTTTCGCACTCTTGTGGATCCACTTGAACAATTCTCCGCCTTTGTCCTTGTAACTGACAAGCCCGGGACCCCAG
+
A3>AAAFAFFFFGCGGE5BF4BFBA44AADBGBB33BE2A222BB22A1AB55BBE11BA0E00B5D5DGEHG?32BBBBBBG//>1>?1??3?BBFFFEG?E<BBGEG?DGGGGH0/C//<GHHHGHHFGGGEHGFH-A@CGGFHCGFHHHGHHHHHHGGGDBFGGGGGEFGGGG.DFGGFGGFBBFFFFFFFFFFFF/BFFFFFF.FF/FFBDDAFFFFFFFFFFFFFFFF/;FFFFFFBBBBBFB.D.
@M05620:37:000000000-D9766:1:1101:8851:7336 1:N:0:1
ACCACACCTTCTACAATGAGCTGCGTGTGGCTCCCGAGGAGCACCCCGTGCTGCTGACCGAGGCCCCCCTGAACCCCAAGGCCAACCGCGAGAGGAGCACCCGGTGAGCTCGGCTCTTCGCCTCCTCCTTGCGTGCTCCCTCCCTGCTGCCCCCCCGGATCTGCCGTCTTTCCTATTCGCTCTCTCTTCTTCGGGGTTCCTTTTGAACCCTTCTTCGCATTTGCCCTTCTTCCGGACCTCCGCGGGCCCAA
+
>>>1A>AAFFFFGGGG3F1BG1FFG0EB00BFAFFAEEE/AF/FGFEEAEGGHHFFHHHA?/EEFAGFGGGF1>?EEF>FE<F/?F/<CC/////?//??FFG/</<>111.->../00.<<A.<C//:0;/-....:0;/9..;0.=C0.:.-A-==--;9/;/-;;9-/:/9/9//--;-;/////////:9--99AF/99/;?//9;FFB/9F-:-99;F//9/;-//:;-;----/----;@--;--
@M05620:37:000000000-D9766:1:1101:26491:7368 1:N:0:1
ACCACACCTTCTACAATGAGCTGCGTGTGGCTCCCGAGGAGCACCCCGTGCTGCTGACCGAGGCCCCCCTGAACCCCAAGGCCAACCGCGAGAAGATGCCCAGGTGAGTGGCCCGCTACCTCTTCTGGTGGCCGCCTCCCTCCTTCCTGGCCTCCCGGAGCTGCGCCCTTTCTCACTGGTTCTCTCTTCTGCCGTTTTCCGTAGGACTCTCTTCTCTGACCTGAGTCTCCTTTGGAACTCTGCAGGTTCTA
+
BBBABABBFFFFGGGGGGFFEFGFGGGG4AGHHGGCAEG2EHGHHGGGAAFEGHHHHHHGGGGGEEGGGGGHGHHGGGGHGHHGHGGGG?DGGGHHHHHHHHHG1GHFHFGGHHGGGCGHHHHHHHHHHHGHHFCGDDHGHHGHEGGGGGGGGGGGGG?BBGFGFGFFFFFFFFFFFFFFFFFFFFFFFFFFFFFFFFFFFFFFFFFFFFFFFFFFFFFFFFFFFFFFFFFFFFFFFFFFFFFFFFFFFFB
@M05620:37:000000000-D9766:1:1101:20563:7368 1:N:0:1
ACCACACCTTCTACAATGAGCTGCGTGTGGCTCCCGAGGAGCACCCCGTGCTGCTGACCGAGGCCCCCCTGAACCCCAAGGCCAACCGCGAGAAGATGCCCAGGTGAGTGGCCCGCTACCTCTTCTGGTGGCCGCCTCCCTCCTTCCTGGCCTCCCGGCGCTGCGCCCTTTCTCACTGGTTCTCTCTTCTGCCGTTTTCCGTAGGACTCTCTTCTCTGACCTGAGTCTCCTTTGGAACTCTGCAGGTTCTA
+
CCCDDDDDFFFFGGGGGGGGGGHHGFGEDGHHHGGGGGGGGHHHHGGGGGGGGHHHHHHGGGGGGGGGGGGHHHHGGGGHGHHHHGGGGGGGGGHHHHHHHGHGHHHHHHGGHHGGGGGHHHHHHHHHHHGHHGGGGGHGHHGHHGGGGGGGGGGGGG?DGFFFFFFFFFFFFFFFFFFFFFFFFFFFFFFFFFFFFFFFFFFFFFFFFFFFFFHFFFFFFFFFFFFFHFFFFFFFFFFFFFFFFFFFFFF
@M05620:37:000000000-D9766:1:1101:13100:7380 1:N:0:1
ACCACACCTTCTACAATGAGCTGCGTGTGGCTCCCGAGGAGCACCCCGTGCTGCTGACCGAGGCCCCCCTGAACCCCAAGGCCAACCGCGAGAAGATGCCCAGGTGAGTGGCCCGCTACCTCTTCTGGTGGCCGCCTCCCTCCTTCCTGGCCTCCCGGCGCTGCGCCCTTTCTCACTGGTTCTCTCTTCTGCCGTTTTCCGTAGGACTCTCTTCTCTGACCTGAGTCTCATTTGGAACTCTGCAGGTTCTA
+
BBABBBBBFFFFGGGFDGDFGCHGGEEAAAGHFGGDDGGGFHHHHGGGEEFFHHGGHHGG?ECGGEGGGGEBGGHGGFEHFEHHHGDEGGGCCGFFDGFHHHHGHHHGFBCFGCFGFCGHHHGHHHHHGHGHHGFDGGHFHHFGHGGGGGGGGFFEDC--ADBFFFFFAFBFFFBFFFFFFFFFFFFEFFFFFDFFFFFFFFEFFFFFFFFFEFFFFF/FFFF9.BFFFFFFFFFFFFFFFFFFFF.FFFF
@M05620:37:000000000-D9766:1:1101:4966:7393 1:N:0:1
ACCACACCTTCTACAATGAGCTGCGTGTGGCTCCCGAGGAGCACCCCGTGCTGCTGACCGAGGCCCCCCTGAACCCCAAGGCCAACCGCGAGAAGATGCCCAGGTGAGTGGCCCGCTACCTCTTCTGGTGGCCGCCTCCCTCCTTCCTGGCCTCCCGGCGCTGCGCCCTTTCTCACTGGTTCTCTCTTCTGCCGTTTTCCGTAGGACTCTCTTCTCTGACCTGAGTCTCCTTTGGAACTCTGCAGGTTCTA
+
BBBBBBBAFFFFGGGGFG5FGFHHGGGAFEHHHGGDGGG?FHHHGGGEEEGGHHHHHHHGGGGGGGGGGGGGHHHGGGGHGHHHEGGGGGCGCDHGHHFHHHHFHHHHHHGGHHGGGGGHHHHHHHHHHHGHGGGGGGHGHHGHHGGGGGGGGGGGG--9AFFFFFFFFFFFFFFFFFFFFFFFFFFFFFFFFFDDFFFFFFFFDFFFFFFFFFF9FFFFFFFFFFF9BFFFFFFFFFFFFFFFFFFEFFB
@M05620:37:000000000-D9766:1:1101:7967:7395 1:N:0:1
ACCACACCTTCTACAATGAGCTGCGTGTGGCTCCCGAGGAGCACCCCGTGCTGCTGACCGAGGCCCCCCTGAACCCCAAGGCCAACCGCGAGAAGATGCCCAGGTGAGTGGCCCGCTACCTCTTCTGGTGGCCGCCTCCCTCCTTCCTGGCCTCCCGGCGCTGCGCCCTTTCTCACTGGTTCTCTCTTCTGCCGTTTTCCGTAGGACTCTCTTCTCTGACCTGAGTCTCCTTTGGAACTCTGCAGGTTCTA
+
AAA1AAA1CFFFGGGGAG1BFFHGGEA000B01ABA0EGECHHHHGC/A/BFFBFEGHFA/>?EG/EEGGF0GFGGGG/F//FGHG/<BC/<<CG11F1?CCFFGHHC1G//0?@@-CCCHHB0DDG0=G..C<-:..:.CGC/0;90C/.9C.C?.;-:A;@B---9-:/9BFFFB/9:/F/99;//;/BBB@BB/A9B-B--BFFFFF///BB9BFBB9/FB-BB;:/B99BBFFFFFFFFF/-FFFF/
@M05620:37:000000000-D9766:1:1101:22896:7408 1:N:0:1
ACCACACCTTCTACAATGAGCTGCGTGTGGCTCCCGAGGAGCACCCCGTGCTGCTGACCGAGGCCCCCCTGAACCCCAAGGCCAACCGCGAGAAGATGCCCAGGTGAGTGGCCCGCTACCTCTTCTGGTGGCCGCCTCCCTCCTTCCTGGCCTCCCGGCGCTGCGCCCTTTCTCACTGGTTCTCTCTTCTGCCGTTTTCCGTAGGACTCTCTTCTCTGACCTGAGTCTCCTTTGGAACTCTGCAGGTTCTA
+
BBBBBABAFFFFGGGGGGGFGFHCEEFFGGGGFFGGGGGCGHHHHGGGFGGGHHHHHHHGGGGGFDEEGGGHHHHGGGGHFGHFHFGGGGGCCGFFGHFHHHHEGHHHHHGGHH@DGGGHGHHHHFHHHHGHHGGGDGHGHHGHHGGGGGFGGGGGGB-9BBBFBBFBBFFFFFFFFFFFFFFFFFFFFFFFFBFFFFFFFFFBDFFFFFFFFFFFFFFFFFFFFFFFFFFFFFFFFFFFFFFFFFFFFFB
@M05620:37:000000000-D9766:1:1101:7344:7413 1:N:0:1
GAGGCTGCTTTGGAAGAAACTCATAGATTACTGCAACAGTTCCCCCTGGACCTGGAAAAGTTTCTTGCCTGGCTTACAGAAGCTGAAACAACTGCCAATCCTACAGGATGCTACCCGTAAGGAAAGGCTCCTAGAAGACTCCAAGGGAGTAAAAGAGCTGATGAAACAATGGCAAGTAAGTCAGGCATTTCCGCTTTAGCACTCTTGTGGATCCAATTGAACAATTCTCAGCATTTGTACTTGTAACTGAC
+
A1>AAAFAFFFFGGGG1FGGGGHHHHHHHBGHHHD1BEFDDGHHHGEFAAFGHHHHHHHGHHHHHHHHHHHHHHHBGHGFHHHHHHHHHHHHHHHHFGHGHG2GHHHHHHHHHHHHGFGGHHHHFHHHHHGHGF1<G<FGGHFFHGGHGGHFFHHGGHHHBGGDHHGGGGHGHHHG?GHHFGHHHHHHHHHFGGGEEGHHHHHHHHHGHGGHHHHHGHFHHHHHHHHHHFGGGFGGBFFGGGGGGFGGGGF
@M05620:37:000000000-D9766:1:1101:9752:7436 1:N:0:1
GAGGCTGCTTTGGAAGAAACTGACAAGCCAGTGACACAAGATCGGAAGACCACACATCTGTACTCTAGTCACCTTACTTGATCTCGTATGCCTTCTCCTGGTTTAACAAACAAAAGAAATAAAGTACTTCAGTTACGTTTTCGCCTTCATGTGGCTCCCCTAGCACACTTCACATGATTAGTACATGTCCCTGCCAATGCAGGGCACAAAGATCGGCCGAGACCCCACCTGAACTCCCCTCCCCTTCCTCT
+
>3AA>>CABBB4F4BBFGBGGBG4BB4B2BB4BBDDEGFHBGBAE22A23BBA11ABBDDAAAD555DDA55BBF5B555B5DD@B?BB3DB4FF33BBB3BB1B@4@FG?EE113??3443BB444444B3?B?4?2BBF4</?/?223333?/@2</?2/2@@<<<011111?1?1111=111=1111>1<.01></<=DA<.../<.;:C0..-:--9-;:......;/;90B0../:..9;9./:99
@M05620:37:000000000-D9766:1:1101:20550:7436 1:N:0:1
ACCACACCTTCTACAATGAGCTGCGTGTGGCTCCCGAGGAGCACCCCGTGCTGCTGACCGAGGCCCCCCTGAACCCCAAGGCCAACCGCGAGAAGATGCCCAGGTGAGTGGCCCGCTACCTCTTCTGGTGGCCGCCTCCCTCCTTCCTGGCCTCCCGGAGCTGCGCCCTTTCTCACTGGTTCTCTCTTCTGCCGTTTTCCGTAGGACTCTCTTCTCTGACCTGAGTCTCCTTTGGAACTCTGCAGGTTCTA
+
AAA?AAAAFFFFGGGFB1FG111BAEAEAEFFHGG00AAAEHFGHG/E/BEED111FHHGEG?FFGGEEGGHCBEEGGEF/CGEFFG/C/>C??GFH1FGGFHEF1DGHHFFHHGGGGGHGHHHHHGGHHGGHGGGGGGGHHGHFFBFFEFFFGGGG@A@GGFFGGF@@FFFFFFFFFFBFFFFFFFFFFFFF@FFFFFFFBABFFFFFFFFFFFFFBFFFFFFFFFFFFFFFFFFFBFFFFFFFFFFFF9
@M05620:37:000000000-D9766:1:1101:24287:7484 1:N:0:1
AGTGCCAGCTCTCAATCGCACAGGGGACCCAGGGCCTGGCCCCTCCATCCAGAAAACCTATGACCTCACCCGCTACCTGGAGCACCAACTCCGCAGCTTGGCTGGGACCTATGTGAGTATCCAGCGTAGGAATCTGGGAGTTGGGGAGGAGTGAGGAGTTGGGGAAAGACAGTCCTAACCGTGGAGGGTTCTGGTAAATGATGGGGTGAGGAGGGGCTCTTTGGCTCCCACCAGTCCCCCTGTCTGGTCTA
+
>AAAAFFFBFFFFDGGGAFCE2BFBAFGGGGHGGFEBBFGFHGHGGHHHHGHFGGGHGHHHEGHHHHHHHHGGGGEGHGFGHFFFG1GE?GGFGCGGGHHGGHGFEFHGGHHHHHFGGHHHHFHHGEE@EFGHHHHHHHG?FHHFGFDFEFHHFGHFEGHHHGGFFHHFHHG;CHHGHHHGEEGGGGGEAAFGGBFGGGGGGGGGGFFFFFFFFFFF;EFFFFFFFFFFFFFFFFFFFFFFFFFFFFFFFF
@M05620:37:000000000-D9766:1:1101:6504:7491 1:N:0:1
GAGGCTGCTTTGGAAGAAACTCATAGATTACTGCAACAGTTCCCCCTGGACCTGGAAAAGTTTCTTGCCTGGCTTACAGAATCTGAAACAACTGCCAATCCTCCAGGATGCTACCCGTAAGGAAAGGCTCCTAGAAGACTCCAAGGGAGTAAAAGAGCTGATGAAACAATGGCAAGTAAGTCAGGCATTTCCGCTTTAGCACTCTTGTGGATCCAATTGAACAATTCTCAGCATTTGTACTGGTAACTGAC
+
111AAAFAFFFF1FGGGBGGFGDH3FGGFFHHHHHHC0G1DFHGHGEGGGHFHFFH1FBGHFFH2HAFGHFFHHHHHGF1BGG2BGFHHBGHHFF01@GBBB10BGBFG1BGGBBGGGGGHGHGHH0F<BFHG1BFHHBF1<FGHGGHG?0FFGHAFCGFBGHGHHHFH1?F0GGF??G<<FDGFH.1>GH<AAE<<=D<=D0C=DGFCEG0CCCG0C0:;;;CCHFHHFFBF0FF09CFG09;BBBGB09
@M05620:37:000000000-D9766:1:1101:23529:7510 1:N:0:1
GAGGCTGCTTTGGAAGAAACTCATAGATTACTGCAACAGTTCCCCCTGGACCTGGAAAAGTTTCTTGCCTGGCTTACAGAAGCTGAAACAACTGCCAATAAGATACTGCACCTAAGAGACTACAAATGGCTGACAGAACAGATGAAACAATGATAAGAAACTAAGGCACAGTCGCTTTAGAATTTCTGAGTATGCAATCTTACAAATCTCAGTATCAATACAACTAACTGTAAAATTAGGAATAAAAAACC
+
BBBBBBFBFFFFGGGGGGAGGGHHHHGHHHHHHGHHFHHHHHHHHGGFHHHHHHHGHHHHGHHHHHHHHHHHHHHGHHHHHHHHHGHHHHEHHHHH3F3F3F34444BF3G3B333332B3?B3B334322/0233B323B?3B4F3FG/2B?33B23BB22222@2@0<22@//?//11111?111>><>111>=1><11<1100=<0=000000=<00/<0///0:<;000000/00::000<;;0-.9
@M05620:37:000000000-D9766:1:1101:23502:7516 1:N:0:1
GAGGCTGCTTTGGAAGAAACTCATAGATTACTGCAACAGTTCCCCCTGGACCTGGAAAAGTTTCTTGCCTGGCTTACAGAAGCTGAAACAACTGCCAATAAGGAACGGCTCCTAGAAGACTCCAAGGGAGTAAAAACGCTGCTGCCACCATGGCCAGTAAGTCAGGCATTTCCGCTTTAGCCATCTTGTGGATCCAATTGAACAATTCTCAGCCTTTGTACTAGTCACTGACAAGCCAGGGACAAACGATC
+
BBBABBFAFFFFGGGGGGGGGGHHHHGHHHHHHHHHHHHGHHHHHGGGHGHHHHHHHHHHGHHHHHHHHHHHHHHHHHHHHHHHHFFFHHEHHHHHHHHHHBDGF1EEGGGG33BGFHHHFHFGCGFGEAEHF4?3</>?E/22@@F<FG222@2<FF1?1@FGHHHHHHHHG.DDGEHHHGFHHH0==CDGHHHHHHHHGHHFHHHHHHHHH//0;CCHHH0;CBFFFGGGGFFEGGGGG.CAFFGFDAE
@M05620:37:000000000-D9766:1:1101:9239:7591 1:N:0:1
GAGGCTGCTTTGGAAGAAACTCATAGATTACTGCAACAGTTCCCCCTGGACCTGGAAAAGTTTCTTGCCTGGCTTACAGAAGCTGAAACAACTGCCAATCCTCCAGGATGCTACCCGTAAGGAAAGGCTCCTAGAAGACTCCAAGGGAGTAAAAGAGCTGATGAAACAATGGCAAGTAAGTCAGGCATTTCCGCTTTAGCACTCTTGTGGATCCAATTGAACAATTCTCAGCATTTGTACTTGTAACTGAC
+
AAAAAACAFFFFGGGFCFFCGGEFDG5GHHHHHHHFHCHFGGAGHGAFHEGFHFH2FFHGAFFHGFFGHHHFAFCHHHFEAGGHFGH3G3C?BF@GGFGGHG3BGBGEFHHHFBFGFEEEHHBGHGFHGGGHHFHHGGGHFHGHDFEHGEGHFFFCFGFGHHGGHHHHGBGGGGGG?DGBFFFFGHE>GGHHGGGGGHHFHHHHFHHFGEGGHGHHCC:GCGHHHGGHGGGFFFFF0CFBFGGGGGGGGGB
@M05620:37:000000000-D9766:1:1101:22355:7611 1:N:0:1
ACCACACCTTCTACAATGAGCTGCGTGTGGCTCCCGAGGAGCACCCCGTGCTGCTGACCGAGGCCCCCCTGAACCCCAAGGCCAACCGCGAGAAGATGCCCAGGTGAGTGGCCCGCTACCTCTTCTGGTGGCCGCCTCCCTCCTTCCTGGCCTCCCGGAGCTGCGCCCTTTCTCACTGGTTCTCTCTTCTGCCGTTTTCCGTAGGACTCTCTTCTCTGACCTGAGTCTCCTTTGGAACTCTGCAGGTTCTA
+
ABBBBAABFFFFGFGFGGGGGGFHGEGGHGHHHGGGGFGCGGHHHGFFEEGGHFHHFFHGGGGGGGGGGGGHHHHGGGGHGHHHHGGGGGGGGGHHHHHHHHHGHHHHHHGGHHGGGCGHHHHHHHHHHGGHHGGGEGHGHHGHHGGGGGGGGGGGGG-;BGGGGGFFFFFFFFFFFFFFFFFFFFFFFFFFFFFFFFFFFFFFFFFFFFFFFFFFFFFFFFFFFFFFFFFFFFFFFFFFFFFFFFFFFFB
@M05620:37:000000000-D9766:1:1101:13896:7649 1:N:0:1
ACCACACCTTCTACAATGAGCTGCGTGTGGCTCCCGAGGAGCACCCCGTGCTGCTGACCGAGGCCCCCCTGAACCCCAAGGCCAACCGCGAGAAGATGCCCAGGTGAGTGGCCCGCTACCTCTTCTGGTGGCCGCCTCCCTCCTTCCTGGCCTCCCGGCGCTGCGCCCTTTCTCACTGGTTCTCTCTTCTGCCGTTTTCCGTAGGACTCTCTTCTCTGACCTGAGTCTCCTTTGGAACTCTGCAGGTTCTA
+
CCCCCCCCFFFFGGGGGGGGGGHHGFGFHFHHHGGGGGGGGHHHHGGGGGGGHHHHHHHGGGGGGGGGGGGHHHHGGGGHGHHHHGGGGGGGGGHHHHHHHGHGHHHHHHAFHEGGGFGFHHHHHHHHHHGHCDGGGGHGHHGHHGGGGGGGGGGGGF-;ABAFFFFFFFFFFF0FFFFFFFFFFFFFFFFFFFFFFFFFFFFFD0BBFFFFFFFFFF0FFFFBBFFFFFFFB9FFFFFFFFFFFEFBFF9
@M05620:37:000000000-D9766:1:1101:18911:7745 1:N:0:1
GAGGCTGCTTTGGAAGAAACTCATAGATTACTGCAACAGTTCCCCCTGGACCTGGAAAAGTTTCTTGCCTGGCTTACAGAAGCTGAAACAACTGCCAATAAGGAAAGGCTCCTAGAAGACTCCAAGGGAGTAAAAGAGCTGATGAAACAATGGCAAGTAAGTCAGGCATTTCCGCTTTAGCACTCTTGTGGATCCAATTGAACAATTCTCAGCATTTGTACTTGTAACTGACAAGCCAGGGACAAAAGATC
+
AABABACAFFFFGCGFCFGFDBDAGHHHHHHHFHHFHHH5GHHHHG2FHFHFHBFEHHHHEFGHDFAGHHHGHFAFHHHHFGHFFHHBGFHHHGGGCGGHH33EEFGFGHGEHHGFFHHHBEHCF3/EE<?GGHHFFCGEF3BBDBGHHFGFFBGH/@DGHFFD1@GH1FGBDFG?<FFHF<GFHGDDHC.11FFD1GFBD<<GHHHGHH00/=<C00:CHFHHFFFHHFC/C:CECF.ADA.AFBFFA90
@M05620:37:000000000-D9766:1:1101:23460:7755 1:N:0:1
ACCACACCTTCTACAATGAGCTGCGTGTGGCTCCCGAGGAGCACCCCGTGCTGCTGACCGAGGCCCCCCTGAACCCCAAGGCCAACCGCGAGAAGATGCCCAGGTGAGTGGCCCGCTACCTCTTCTGGTGGCCGCCTCCCTCCTTCCTGGCCTCCCGGAGCTGCGCCCTTTCTCACTGGTTCTCTCTTCTGCCGTTTTCCGTAGGACTCTCTTCTCTGACCTGAGTCTCCTTTGGAACTCTGCAGGTTCTA
+
CCCCCCDDFFFFGGGGGGFGGGHHGGGGHGHHHGFGGGGGGHHHHGGGGGGGHHHFHHHGGGGGGGGGGGGGHHHGGGGHGHHHHGGGGGDCGGHHHGHHHHHGHHHHHHGGHHGGGGGHHHHHHHHHHHGHHGGGGGHGHHGHHGGGGGGGGGGGGGAGGGGGGGFFFFFFFFFHFHFFFHFFHFFFFFFHFFFFFFFFFFFFFFFFFFFFHFFFFFFFFHFFFFFFFFFFFFFFFFFFFFFFFFFFFFF
@M05620:37:000000000-D9766:1:1101:21965:7760 1:N:0:1
GAGGCTGCTTTGGAAGAAACTCATAGATTACTGCAACAGTTCCCCCTGGACCTGGAAAAGTTTCTTGCCTGGCTTACAGAAGCTGAAACAACTACTACCCGTAACGAACGGCAACTAGACGCCTCCAAGGGAGTCCAAGCGATGATGACACCCTAGCAAGTAAGTCCAGCATTTCCGCTTTCGCACTCTTGAGGATCCAATTGAACAATTCTCAGCATTTGTCCTTGTAACTGCCAAGCACGGGAAACCAG
+
BBBBBBFBFFFFGGGGGGGGGGHGHHHHHHHHGHHHHHHGHHHHHGGGHHHHHHHHHHFGFHHHHHHHHHHHHHGHHHHHHHHHHHHHHHHHH3BFGGGFFEEE1>FF//?E//?FHGG3?/>BEHHC2/<?<CCF22GCEDHGH21@1?G/<G0<?GHFGG1FHH11>>0111>FEGGG.<<<ADGHHHH0:;HFFH00<GCGGFBBF0;FGF0;F0CFFGF0C00;;9CFF0990.;//9BF.-9;.;9
@M05620:37:000000000-D9766:1:1101:4870:7763 1:N:0:1
ACCACACCTTCTACAATGAGCTGCGTGTGGCTCCCGAGGAGCACCCCGTGCTGCTGGCCGAGGCCCCCCTGAACCCCAAGGCCAACCGCGAGAAGATGCCCAGGTGAGTGGCCCGCTACCTCTTCTGGTGGCCGCCTCCCTCCTTCCTGGCCTCCCGGAGCTGCGCCCTTTCTCACTGGTTCTCTCTTCTGCCGTTTTCCGTAGGACTCTCTTCTCTGACCTGAGTCTCCTTTGGAACTCTGCAGGTTCTA
+
AAAAAAAAFFFFFGGDEGB5AFFHEAEBAEFGC2BEEEEGEDHHHGGG1BEEGGHHBEGEEEGCGGGGGGGHHHHGGGFG/FHGHFG/DG/BCDHFGDGHHHFCGBHGHHEEGHCDCGGHHHHHHHHHGFCHHGGGGGHFHHGEGGGGFFFFGGGGE@-9;FBF@BFBBFEFFFFFFFFFFFFFFFFFFFFFFBFFFFFFFFFDDFFFFFFFFFFFFFFFFFFFEFF/9FFFFBEFFFFFFFFFFFFFFF:
@M05620:37:000000000-D9766:1:1101:4505:7767 1:N:0:1
ACCACACCTTCTACAATGAGCTGCGTGTGGCTCCCGAGGAGCACCCCGTGCTGCTGACCGAGGCCCCCCTGAACCCCAAGGCCAACCGCGAGAAGATGCCCAGGTGAGTGGCCCGCTACCTCTTCTGGTGGCCGCCTCCCTCCTTCCTGGCCTCCCGGCGCTGCGCCCTTTCTCACTGGTTCTCTCTTCTGCCGTTTTCCGTAGGACTCTCTTCTCTGACCTGAGTCTCCTTTGGAACTCTGCAGGTTCTA
+
AAA>AAAAFFFFGGGBFGGAGDGFGEGE0EHHHGGGCEECGHHHHGGG/EGGHFHHHHHGGGGGGGGGGGGFHHHGGGGHGHHHHEGGGG/<B?0C1<GGHBG/GEHHHFEGHHGGGGCHHHGHHD0<DCGHHGGGGGHGHHGHHGGG0CFGGGGGB?--=-9A?@F@@FFFFFFFFFFFBFFFFFF/;;FFF>-;BEFFF9A-9BFFFFFFFF/;;//;FFFF-;B;BFFFFFFE//BFFFFFFE9FFF;
@M05620:37:000000000-D9766:1:1101:6244:7776 1:N:0:1
ACCACACATTCTACAATGCGCTGCGTGTGGCTCCCGAGGAGCACCCCTTGCTGCTGACCGAGGCCCCCCTGAACCCCAAGGCCAACCGCGCGAAGATGCCCAGGTGAGTGGCCCGCTACCTCTTCTGGTGGCCGCCTCCCTCCTTCCTGGCCTCCCGGCGCTGCGCCCTTTCTCACTGGTTCTCTCTTCTGCCGTTTTCCGTAGGACTCTCTTCTCTGACCTGAGTCGCCTTTGGAACTCTGCAGGTTCTA
+
BBBBABB3BBDFGFFGGG4EGGGGGEGBAEGFG2AE2EEC?FCGGGG1BFFHFHGHHHH>>0@EGGGGGEEFFHHGGGGHGHHHHGFGFG/<CGG/FGHHHHHGHHHHHHGGHHGGGCGHHHHHHHHHHHGHHGFGFGGGGGGGGGGGGGGGGGGGGF-;@DAFFFFFFFFFFFBFFFFFFFFFFFFF9:BFFFFFFFFFFFFDFBBFFFFFFFF/;B/;FFF/;FF-99DFFFFFFEFFFFFFFFFFFF/
@M05620:37:000000000-D9766:1:1101:7068:7816 1:N:0:1
ACCACACCTTCTACAATGAGCTGCGTGTGGCTCCCGAGGAGCACCCCGTGCTGCTGACCGAGGCCCCCCTGAACCCCAAGGCCAACCGCGAGAAGATGCCCAGGTTCGTGGGCCCGCACCTTTTGCGGGTGTCGGCCCCCTGCCTCCTTGCCTGCCGGTAGCGCAACCCTTTCTCATGGTTGTTGCCTTCTCCGATTTCCGGACGACTGCCGTCCCTGTCCCGCACCCTCTTTTGAACTTCGCTGGTTTCT
+
AAAAAAAAFFFFGF1FGGG1F1GGGEEA0E0FAFGGGGECEHEHHCEEAEE/DGFFHCGE>//EFEEEGGGFCFGG///?FHHHHGC@/<CCCGFFHF1<G1/?<11/<</-..-<-<-</000=0<;-:--:.-9.-99-...;0./0;/900;A>----/-----9-9//9/////9/;----//:;9//;--;9A//----9----//-9---////:/-----9-;-/9//-;:/9/-9--;F/9/9
@M05620:37:000000000-D9766:1:1101:19321:7872 1:N:0:1
ACCACACGTCGTAACTCCAGTCCCCTTACTCGATCTCGTATGCCTTCTTCTGCATGACCAAAAAAAAAAAATTAATAATACTAGCATCACTTAGCCAAGGTTACCCATTATCTATGCGGGGGGACACCCCCCGACAAATTGGAACAGCCGCGTCAATCACCCCTTATACACTGAGATCTGAGCCAAACAGAAAAACACAATACCCTCTCCATCGTATAACGACCTACAATGAGCCGTTAGAAATAACAGAT
+
AAAAAAADFA1>BAEGG1BF3BBBBBBGFGHGHGHHHHFFBAGHBDFGHHHHH2DFFGHHH/GHEE/>>>/011122222122101211>11111110//1B1BBF101B222B221////-99-99---------;;/////99B/---------//9/----9///99////////9//////-----///---;--9//9///-;//9;/---:///;--99//////////-;---//;///;////
@M05620:37:000000000-D9766:1:1101:27232:7889 1:N:0:1
GAGGCTGCTTTGGAAGAAACTCATAGATTACTGCAACAGTTCCCCCTGGACCTGGAAAAGTTTCTTGCCTGGCTTACAGAAGCTGAAACAACTGCCCATCCTACCCGATGCTAAACGTAAGGACAGGCTCCTAGCCGACTCCACGAGAATACCAGAGCTGATAAAACAATGGAAAGTAAGTACGGCATTTCCGCTTTAGCACTCTTGTGGATCCAATTGAACCATTCTCAGCATTTGTACATGTAAATGAC
+
BCCABBFCFFFFGGGGGGGGGGHHHHFHHGHGHHHGHHHHHHHHHGGGHGHHHHHFGHHHFHHHHHHHHHHHHHHGHHHHHHHHHHHHHHHHHHHHFGHCFGFH?1?>/1>344BBEGCGHFHG2?CFHFFHH43BCC>CDFG2C/>C/2@21?FGEFB1F?1?FFFFH1<<1<DGFF11<<0<AC-<0=GH.CFG.0CCFHHHC::GGAF9CFFF000;;FAFGG099F0/00B00CBF09099000;;:
@M05620:37:000000000-D9766:1:1101:14223:7913 1:N:0:1
ACCACACCTTCTACAATGAGCTGCGTGCGGCTCCCGAGGAGCACCCCGTGCTGCTGACCCAGGCCCCCCTGAACCCCAAGGCCAACCGCGAGAAGATGCCCAGGTGAGTGGCCCGCTACCTCTTCTGGTTGCCGCCTTCCTCCTTCCTGTCCTCCCGGCGCTGCGCCCTTTCTCACTGGTTCTCTCTTCCGCCGTTTTCCGTATGACTCTCTTCTCTGACCTGAGTCTCCTTTGTAACTCTGCAGGTTCTT
+
1AAAAAA11@BDGF1AGGB1GGGHGEE000AAB/AE/EAA?FCBGEAABEBFBFG@1BF0B//FFEGGG//B1FGFE///>GF/FEFGEB<//CGFB1?FGCH/F110?1FEHH-A-->FGHHH0GDDD0<GH@CC?.<GGCHCHBC0:0;CGGGG.-9-;A-.--;-=FFFB//;F/BBB/99FBBB//9AB?@FFFFF9/--//;//:FFFF/:///9;B-9-;//;/BBB//9/;99//;9/-;9///
@M05620:37:000000000-D9766:1:1101:25028:7913 1:N:0:1
ACCACACCTTCTACAATGAGCTGCGTGTGGCTCCCGAGGAGCACCCCGTGCTGCTGACCGAGGCCCCCCTGAACCCCAAGGCCAACCGCGAGAAGATGCCCAGGTGAGTGGCCCGCTACCTCTTCTGGTGGCCGCCTCCCTCCTTCCTGGCCTCCCGGAGCTGCGCCCTTTCTCACTGGTTCTCTCTTCTGCCGTTTTCCGTAGGACTCTCTTCTCTGACCTGAGTCTCCTTTGCAACTCTGCAGGTTCTA
+
1>>1A?1AFFFF3FG1AGBAE1F1AABBFEHHBFFEEGG/EHHHHG?EAAEEHD11FAFEGGGGE>/EEGGFGF/>EGCFEEHC/??<B?><//<FD1DCH1?/1FGHHGEFCHCGGGGFBDDF0=GFHHFH<C-:E.;EHHACGGG0CF?.09AAG@-;9AF/@?B?@FEFFFF/;BB9FF/BBFBFBFFFF@BFFFBFFF?BBBBFFFEFFF//;F9/BF-BBBFFFFFFFF/BFFBBFFFFF-9BBF:
@M05620:37:000000000-D9766:1:1101:6037:7922 1:N:0:1
ACCACACCTTCTACAATGCGCTGCGTGTGGCTCCCGAGGAGCACCCCGTGCTGCTGACCGAGGCCCCCCTGAACCCCAAGGCCAACCGCGAGAAGATGCCCAGGTGAGTGGCCCGCTACCTCTTCTGGTGGCCGCCTCCCTCCTTCCTGGCCTCCCGGAGCTGCGCCCTTTCTCACTGGTTCTCTCTTCTGCCGTTTTCCGTAGGACTCTCTTATCTGACCTGAGTCTCCTTTGGAACTCTGCAGGTTCTA
+
>11AAA>AFFFFFGGB3B1AEAA?EBAB00FGHGF//AE//AEHHGC///BFA1BGHGHEFGCGCEEGGGGHHBEEGGGEEEGFGFF/C@/BCGHHF1FGHCHG<GFHH1FF0.AC-CGHHHHHHHGHDCFHHGGG?.CEGBGGEFFBFGFGGGGGG@?-AABF@@F??FFFF9FFFFFF/FFFFFF//;F/B@9BBEFFFFFF?FFFFFFFF/9F//;BFFB/FFFBFFFFFBFB/FFBFFFFF--BFF:
@M05620:37:000000000-D9766:1:1101:14464:7946 1:N:0:1
ACCACACCTTCTACAATGAGCTGCGTGTGGCTCCCGAGGAGCACCCCGTGCTGCTGACCGAGGCCCCCCTGAACCCCAAGGCCAACCGCGAGAAGATGCCCAGGTGAGTGGCCCGCTACCTCTTCTGGTGGCCGCCTCCCTCCTTCCTGGCCTCCCGGAGCTGCGCCCTTTCTCACTGGTTCTCTCTTCTGCCGTTTTCCGTAGGACTCTCTTCTCTGACCTGAGTCTCCTTTGGAACTCTGCAGGTTCTA
+
BBBBBBBBFFFFGGGGGGGGGGHHGFGFEEHHHGGGGGGGGHHHHGGGGGGGHHHHHHHGGGGGGGGGGGGGHHHGGGGHGHHHHGGEGGGGGGHHHHHHHHHGHHHHHHGGHHGGGGGHHHHHHHHGHHGHHGGGGFHGHHGHHGGGGGGGGGGGGG?DGGGGGGFFFFFFFFFFFFFFFFFFFFFFFFFFFFFFFFFFFFFFFFFFFFFFFFFFFFFFFFFFFFFFFFFFFFFFFFFFFFFFFFFFFFB
@M05620:37:000000000-D9766:1:1101:8881:7957 1:N:0:1
GAGGCTGCTTTGGAAGAAACTCATAGATTACTGCAACAGTTCCCCCTGGACCTGGAAAAGTTTCTTGCCTGGCTTACAGAAGCTGAAACAACTGCCAATGCTCCACGATCATAACCGCAAGGAGAGGATAATAGAAGAATCCAAGAAAATAAAAGAGCAGATAAAAAAAAGGAAGGAAACCAAGACATTTCCACTTAATGACTCTTGTGAATCCAATATAACAAATCTCAGCAATTTTAATTTTAAAAGTC
+
A3AAAAFAFD@FGFGFGFFGGFEFGHHFDFBDDFDGFGGFGGAAGGEG2F2BFGFBAA2FBFHHFGFBBB3B1BCFG5BFGFGGFGFFFEGGFGHGHHH33B3FC21/111B@F33>/>>>/0////0??34433?BBB23?22B02@2>222@@/2@22<11<<?1/><.><G...<</.<.<.//0;;C000000;00=:0;000;00;;;00;0000;000.00;B00CB/:CBB;90000000000;
@M05620:37:000000000-D9766:1:1101:9876:7977 1:N:0:1
GAGGCTGCTTTGGAAGAAACTCATAGATTACTGCAACAGTTCCCCCTGGACCTGGAAAAGTTTCTTGCCTGGCTTACAGAAGCTGAAACAACTGCCAATCCTCCAGGATGCTACCCGTAAGGAAAGGCTCCTAGAAGACTCCAAGTGAGTAAAAGAGCTGATGAAACAATGGCAAGTAAGTCAGGCATTTCCGCTTTAGCACTCTTGTGGATCCAATTGAACAATTCTCAGCATTTGTACTTGTAACTGAC
+
B@BCBCFAFFFFGGGGGGGGGGHHHHHHGHGHHHGHFGHGGGFFHGAFEHFEFGEFBECGBHFHHHHBFGFHHHHEGGHGHHHHHGFHHHEHHHHFHHHGBB3FGFBGGGFHF@BFFEFEFFGFHGBFGGFHG4FGHFFFFHBGFBFGGFDGFFHEBFFFGGFGGHHHH1FFEFFF<FH1??1?<GA1>DGBDGGD.GGFDGGHDG<DCEDCFFHHFFGF;CCFHHBGHFHFHCFF0CFFGFFGEFGGGGF
@M05620:37:000000000-D9766:1:1101:25843:7981 1:N:0:1
ACCACACCTTCTACAATGAGCTGCGTGTGGCTCCCGAGGAGCACCCCGTGCTGCTGACCGAGGCCCCCCTGAACCCCAAGGCCAACCGCGAGAAGATGCCCAGGTGAGTGGCCCGCTACCTCTTCTGGTGGCCGCCTCCCTCCTTCCTGGCCTCCCGGAGCTGCGCCCTTTCTCACTGGTTCTCTCTTCTGCCGTTTTCCGTAGGACTCTCTTCTCTGACCTGAGTCTCCTTTGGAACTCTGCAGGTTCTA
+
BBBBBBBBFFFFGGGGGGGGGGHFGGGFGGHHHGGGGGGGGHHHHGGGGGGGHHHHHHHGGGGGGGGGGGGHHHHGGGGHGHHHHGGGGGGGGGHHHHHHHHGGHHHHHHGGHHGGGGGHHHHHHHHHHHGHHGGGFCHGHHGHHGGGBFGGGGGGGFAGGGGGGGFFFFFFFFFFFFFFFFFFFFFFFFFFFFDFFFFFFFFDFFFFFFFFFFFFFFFFFFFFFFFFFFFFFEFFFFFFFFFFFFFFFFB
@M05620:37:000000000-D9766:1:1101:18308:7992 1:N:0:1
ACCACACCTTCTACAATGAGCTGCGTGTGGCTCCCGAGGAGCACCCCGTGCTGCTGACCGAGGCCCCCCTGAACCCCAAGGCCAACCGCGAGAAGATGCCCAGGTGAGTGGCCCGCTACCTCTTCTGGTGGCCGCCTCCCTCCTTCCTGGCCTCCCGGCGCTGCGCCCTTTCTCACTGGTTCTCTCTTCTGCCGTTTTCCGTAGGACTCTCTTCTCTGACCTGAGTCTCCTTTGGAACTCTGCAGGTTCTA
+
CCCBBBCCFFFFGGGGGGGGGGHHGEGEGFHFHGGGGGGGGHGHHGEGFGGGHHHHHHHGGGGGGGGGGGGHGHHGGGGHGHHHHGGGGGGGGGHGHHHHHHHGHHHHHHGGHHGGGFGHHHHHHHHHHHGHHGGGGGHGHHGHHGGGGGGGGGGGGG-DGFFFFFFFFFFFFFFFFFFFFFFFFFFFFFFFFFFFFFFFFFFFFFFFFFFFFFFFFFBFFFFFFFFFFFFFFFFFFFFFFFFFFFFFFFB
@M05620:37:000000000-D9766:1:1101:4577:8005 1:N:0:1
ACCACACCTTCTACAATGAGCTGCGTGTGGCTCCCGAGGAGCACCCCGTGCTGCTGACCGAGGCCCCCCTGAACCCCAAGGCCAACCGCGAGAAGATGCCCAGGTGAGTGGCCCGCTACCTCTTCTGGTGGCCGCCTCCCTCCTTCCTGGCCTCCCGGAGCTGCGCCCTTTCTCACTGGTTCTCTCTTCTGCCGTTTTCCGTAGGACTCTCTTCTCTGACCTGAGTCTCCTTTGGAACTCTGCAGGTTCTA
+
BBBBBBBBFFFFGGGGGGGGGGHHGEGFGGGHHGGGGGG?FHHHHGGGEGGGBGHHHHHGGGFGGGGGGGGHHHHGGGGHGGHHHGGGGGGGGGHHHHFGFFEGFGHHHFGGHHGFGCCHHHHHHHGHGFFHHG@DGGHGHHCHHGGGBFFGGGGGGGAD-FGBBAFFFFFFFFFFFFF/BFFFFFFFFFFFFFAFFFFFBBAFFBBFFFFFFFFFFFFFFFFFFFFBFFFFFFFFFBFFFFFFFF.BFF9
@M05620:37:000000000-D9766:1:1101:20439:8025 1:N:0:1
ACCACACCTTCTACAATGAGCTGCGTGTGGCTCCCGAGGAGCACCCCGTGCTGCTGACCGAGGCCCCCCTGAACCCCAAGGCCAACCGCGAGAAGATGCCCAGGTGAGTGGCCCGCTACCTCTTCTGGTGGCCGCCTCCCTCCTTCCTGGCCTCCCGGCGCTGCGCCCTTTCTCACTGGTTCTCTCTTCTGCCGTTTTCCGTAGGACTCTCTTCTCTGACCTGAGTCTCCTTTGAACTCTGCAGGTTCTAG
+
DDDDDCCDFFFFGGGGGGGGGGHHGGGEHGHHHGGGGGGGGHHHHGGGGGGGHHHHHHHGGGGGGGGGGGGHHHHGGGGHGHHHHGGGGGGGGGHHHHHHHHHGHHHGHHGGHHGGGGGHHHHHHHHHHHGHHGGGGGHGHHGHHGGGGGGGGGGGGF-ADFFFFFFFFFFFFFFFFFFFFFFFFFFFFFFFFFDFFFFFFFFDFFFFFFFFFFHFFFFFFFFFFFFFHFFFFF0:FFFFFFFFFFFFFFB
@M05620:37:000000000-D9766:1:1101:6550:8056 1:N:0:1
ACCACACCTTCTACAATGAGCTGCGTGTGGCTCCCGAGGAGCACCCCGTGCTGCTGACCGAGGCCCCCCTGAACCCCAAGGCCAACCGCGAGAAGCTGCCCAGGTGAGTGGCCCGCTACCTCTTCTGGTGGCCGCCTCCCTCCTTCCTGGCCTCCCGGAGCTGCGCCCTTTCTCACTGGTTCTCTCTTCTGCCGTTTTCCGTAGGACTCTCTTCTCTGACCTGAGTCTCCTTTGGAACTCTGCAGGTTCTA
+
AA>AA1>AFFFFDGGGGGGGGFGFEEEG0EFGFFGF0EF//F/FHGGEBEEF1BFFGHHGFG/EFEEGGGG01FGGGG/FFGGH/FE<C/C><?C1?FGHFFEGFHHHFGACFHGGG?-GGHHHHHHGGHGGG?CCGGHGGFCH0CFGGFGFFFGGG@?9AGBFG@F@@FFFFFFFFFFFFFFFFFFFFFFFF@BBFEFFFFFBA/;FFFFFFFBFFFFFFFEFFFFFFBFFFFEF/9FFFFFFFFFFFFF
@M05620:37:000000000-D9766:1:1101:12273:8092 1:N:0:1
ACCACACCTTCTACAATGAGCTGCGTGTGGCTCCCGAGGAGCACCCCGTGCTGCTGACCGAGGCCCCCCTGAACCCCAAGGCCAACCGCGAGAAGATGCCCAGGTGAGTGGCCCGCTACCTCTTCTGGTGGCCGCCTCCCTCCTTCCTGGCCTCCCGGCGCTGCGCCCTTTCTCACTGGTTCTCTCTTCTGCCGTTTTCCGTAGGACTCTCTTCTCTGACCTGAGTCTCCTTTGGAACTCTGCAGGTTCTA
+
CCCCCCCBFFFFGGGGGGGGGGHHGEGBGFHHHGGGGGEGGHHHHGFGGGGGHHGHHHHGGGGGGGGGGGGHHHHGGGGCFHHHHGGGGG>CGGHFGBGHHHHGHHHHHFGGHHGGGGGHHHHGHHHHHHGHHGGGGGHGHHGHFGGGGGGGGGGGGG-:BFFFFFFFFFFFFFFFFFFFFFFFFFFFFFFFFFFDFEFFFFFDFFFFFFFFFFFFFFFFFFFFFFFFFFFFFFFFFFFFFFFFFFFFFFB
@M05620:37:000000000-D9766:1:1101:7782:8110 1:N:0:1
GAGGCTGCTTTGGAAGAAACTCATAGATTACTGCAACAGTTCCCCCTGGACCTGGAAAAGTTTCTTGCCTGGCTTACAGAAGCTGAAACAACTGCCAATCCTCCAGGATGCTACCCGTAAGGAAAGGCTCCTATAAGACTCCAAGGGAGGAAAAGAGCTGATGAAACAATGGCAAGTAAGTCAGGCATTTCGGCTTTAGCACTCTTGTGGATCCAATTGAACAATTCTCAGCATTTGTACTTGTAACTGAC
+
CCCDCDFCFFFFGFFGGGGGGGHHHHHHHHHGHHGHFHHHHGHHHGGGHHHHHHHHGFHHGHHHHHHGHHHHHHHGHHHHHHHHHGFHHHGHHHHHHHHB2B3FB@3?3BBEF32G?//?F3FHB0?F?BFGE4DGBF3BBB?F?/<F//?2GGC/2@22>11=1FGHE?F1F=1<>1F<>1<1<<GCGHH0<A.@/<=00<<<C000<.00<CGHCG00<CGBCB0BB0CBFFGF00<BF00<FFFFBF0
@M05620:37:000000000-D9766:1:1101:18932:8120 1:N:0:1
ACCACACCTTCTACAATGAGCTGCGTGTGGCTCCCGAGGAGCACCCCGTGCTGCTGACCGAGGCCCCCCTGAACCCCAAGGCCAACCGCGAGAAGATGCCCAGGTGAGTGGCCCGCTACCTCTTCTGGTGGCCGCCTCCCTCCTTCCTGGCCTCCCGGAGCTGCGCCCTTTCTCACTGGTTCTCTCTTCTGCCGTTTTCCGTAGGACTCTCTTCTCTGACCTGAGTCTCCTTTGGAACTCTGCAGGTTCTA
+
AAAAAAAAFFFFGGGF3GGFG1GFGEE0A0FHBFFCGGGGGHCHHGGGFECF1GFGHHHGGGEGGFGGGGGHHFHGGGGHEEHHHGGCGGG?@F0GGGFHHGHGHGHHHHGGHHGGGGGGHHHHHHHHHHGHFGGGGGHGHHGHHGGGGGGGGGGGGG?GGGGGGGF@@FFFFFFFFFFFFFFFFFFFFFFFF@FBFFFFBFFBBFFFFFFFFFFFFFFFFFFFBFFBFFFFFBBFFFFFFFFFFFFFFFB
@M05620:37:000000000-D9766:1:1101:7759:8123 1:N:0:1
GAGGCTGCTTTGGAAGAAACTCATAGATTACTGCAACAGTTCCCCCTGGACCTGGAAAAGTTTCTTGCCTGGCTTACAGAAGCTGAAACAACTGCCAATCCTACCGGCTCCTAACCATACGTACCGGCAACTCGCCAAGTCACCAAAAGTCCCCACGAAGCAGCACCAATGAAGAGTACGACCGGCCTTTCAGCTTTAGCACTCTTGTGACTCAACAAGACCCATTATCTGCATTTGTAATTGTAAATGAC
+
CBCCCCFCFFFFGGGGGGGGGGHHHHHHHHHGHHHHGHHGHHHHHGGGHHHHHHHGHHHHFHHHHHHHHHHHHHHHHHHHHHHHHHHHHHHHHHHHHHHCGBBBBE?>>1?BB4?B33B2BB3?FE/</>?2D/BD///D2>>@2//??1??</0/>C..>10<00>FEFF000=<<0<<.<-:@D-.;CFGGG0:F0FFB;F90;BCF00;0CFG0.;;/;AEF/BFF/FFF/BFBFBBFFFFFFFFF/:
@M05620:37:000000000-D9766:1:1101:4073:8127 1:N:0:1
ACCACACCTTCTACAATGAGCTGCGTGTGGCTCCCGAGGAGCACCCCGTGCTGCTGACCGAGGCCCCCCTGAACCCCAAGGCCAACCGCGAGAAGATGCCCAGGTGAGTGGCCTGCTACCTCTGCTGGTCGCCGCGTCCCTCCTTCCGGGGCTACCGGCGCGGCGAACTTTCGCACTGGTTGTCTCGTATGCCGTTTTCAGTAGGACTCTGTTCTCTGACCTGAGTCTCCTTTGGAACTCTGCAGGTTCTG
+
33AAABBAFFFFGEGGFGBGFFGCE2ABFEHHABABEEGCGGHHHGGGEEEEFHHCGE3A0ECGG>>EGGG1FFGEGG/FC?FGCF/<BB/</AC<B11101</11?GG1?<C1/><F1<<111<11F01<AF------.GGGFF0/.;----.//@-------@---9//9.9.--;9/9.;B///;.;9/9B:9FFF/F/9BF//;/;//;:F//B///9;/.9/9;FB/99///999/9//BFAFFF/
@M05620:37:000000000-D9766:1:1101:18663:8128 1:N:0:1
ACCACACCTTCTACAATGAGCTGCGTGTGGCTCCCGAGGAGCACCCCGTGCTGCTGACCGAGGCCCCCCTGAACCCCAAGGCCAACCGCGAGAAGATGCCCAGGTGAGTGGCCCGCTACCTCTTCTGGTGGCCGCCTCCCTCCTTCCTGGCCTCCCGGAGCTGCGCCCTTTCTCACTGGTTCTCTCTTCTGCCGTTTTCCGTAGGACTCTCTTCTCTGACCTGAGTCTCCTTTGGAACTCTGCAGGTTCTA
+
CCCCCDCDFFFFGGGGGGGGGGHHGGGGHGHHHGGGGGG?EHHHHGGGGGGGHHHHHHHGGGGGGGGGGGGHGHHGGGGHGHHHHGGGGGGGGGHHHHHHHHHGHHHHHHGGHHGGGGGHHHHHHHHHHHGHHGGGGGHGHHGHHGGGGGGGGGGGGG-ADGGGGGFFFFFFFFFFFFFFFFFFHFFFFHHHFFFFFFFFFFFFFFFFFFFFHHHFFFFHFHFFFFFFFFFFFFFFFFFFFFFFFFFFFFF
@M05620:37:000000000-D9766:1:1101:7773:8132 1:N:0:1
GAGGCTGCTTTGGAAGAAACTCATAGATTACTGCAACAGTTCCCCCTGGACCTGGAAAAGTTTCTTGCCTGGCTTACAGAAGCTGAAACAACTGCCAATCCTACAGGATGCTACCCGTAAGGAAAGGCTCCTAGAAGACTCCAAGGGAGTAACAGAGCTGATGAAACACTGGCAAGTAAGTCAGGCATTTCCGCTTTAGCACTCTTGTGGATCCAATTGAACAATTCTCAGCATTTGTACTTGTAACTGAC
+
BCBABCFAFFFFGFFGGGFGGGHGGHFGHGHHHHHGFHHHHHHHHGGGHHHHHHHBGGHGBFHHHFHHHHHHHGFFGHHFGFGHHHFGFHEGGHHHHHHHGG4B3BGFHGHHFFHH?EEAEFGEHHGH30?GDGD33??GHH22?//?EDCD222<GFFFDF22@FGH0FH0?0GGHF<G<GD=0F<FFGH1.>DFGHHHHHHHHHHHG?0CGFHH0CGHHHHHHGBGBBFGFGGG0FFFFFGGGGBGGGF
@M05620:37:000000000-D9766:1:1101:6955:8151 1:N:0:1
ACCACACCTTCTACAATGAGCTGCGTGTGGCTCCCGAGGAGCACCCCGTGCTGCTGACCGAGGCCCCCCTGAACCCCAAGGCCAACCGCGAGAAGATGCCCAGGTGAGTGGCCCGCTACCTCTTCTGGTGGCCGCCTCCCTCCTTCCTGGCCTCCCGGAGCTGCGCCCTTTCTCACTGGTTCTCTCTTCTGCCGTTTTCCGTAGGACTCTCTTCTCTGACCTGAGTCTCCTTTGGAACTCTGCAGGTTCTA
+
BBBBBBBAFFFFGGGGGGDGGGHHGFGEGFHHHGGGGGGGGHHHHGGGGGGGHHHHHHHGGGGGGGGGGGGHHHHGGGGHGHHHHGGGGG<CGGHGHHHHGHHFHHHHHHGGHHGGGGGFHHHHHHHHGHGHHGGGFGHGHHGHFGGGFGGGGGGGGA-;9FBFGGFFFFFFFFFFFFFFFFFFFFFFFFFFFFFFFFFFFFADFFFFFFFFFFFFFEFFFF.:BFF/FFFFFFFFFFFFFFFFFFFFFF;
@M05620:37:000000000-D9766:1:1101:8908:8162 1:N:0:1
GAGGCTGCTTTGGAAGAAACTGAGAAACCAGTGACACAGGACCGGCAGACCAAATAACCGTTATGTAGCTGGCGGCCAGAAGCTTCAACTCCTTCCCCTCCTACAGGATGCTACCCGTACTTAGCGGCTCCTCGCCGCCTCCCCGGGCGTCCCAGCGCTGCTGCAACCATGGCCAGTACGTCCGGCCTTTCCGCTTAAGCATCTTGTGGGTCCCGTTGAACCGTTTCCAGCCATTGGACCTGTAACTTCCA
+
A@AAAAFACFFFGGGG1G1BG1B1D31BBA0BBBFE1G0000A//////BB0//1D1B1AE///1D22221BE//>>//0B1FH111BB2BB1BF0BFG?EG<B11B011B1210<?EGA?2@1@BB/A??1?C--A--<<CC.AC--;:99CFG?9-;A;BFFGG09C90;FFFA/BFAFFE@-9--BFFBBBF?9////;//B/:;----9:--:--9/A-;9//;//9;9FF99;B-B-9/:/;////
@M05620:37:000000000-D9766:1:1101:20889:8176 1:N:0:1
GAGGCTGCTTTGGAAGAAACTCATAGATTACTGCAACAGTTCCCCCTGGACCTGGAAAAGTTTCTTGCCTGGCTTACAGAAGCTGAAACAACTGCCTACAGGATCCTACCCGTACGGAAAGGCTCCTAGAAGACTCAAAGGGCGAAAACGAGCTGCTGAACAACTGGCAAGTAAGTCAGGACTTTCCGCTTTAGCACTCTTGTGGATCCAATTGAATAATTCTCAGCATTTGTACTTGTACCTGACACGCC
+
A3>ABAFAFFFFGGGGGGGGGGHHHGHHHHGHHHFGFGGDGHHHHGGGFFGHHHHHH32BBHHHHHHHHHHHHHHFHHHHHHHHHGHHHHHHHBH33@23F31B3BB@BFFE1>?EE/?EF0/3?F33BG3?3B3F2FHGF//</<BBF/?//?11F1<G110.<FG.GCFGD0DDGH0//.<<000<ED::CCG0:0:GHFHBCFFB900;009009;;090C00/0CF09FB9BFBFB0FFBBFFFDDE
@M05620:37:000000000-D9766:1:1101:11914:8182 1:N:0:1
ACCACACCTTCTACAATGAGCTGCGTGTGGCTCCCGAGGAGCACCCCGTGCTGCTGACCGAGGCCCCCCTGAACCCCAAGGCCAACCGCGAGAAGATGCCCAGGTGAGTGGCCCGCTACCTCTTCTGGTGGCCGCCTCCCTCCTTCCTGGCCTCCCGGCGCTGCGCCCTTTCTCACTGGTTCTCTCTTCTGCCGTTTTCCGTAGGACTCTCTTCTCTGACCCGAGTCTCCTTTGGAACTCTGCAGGGTCTA
+
ACBBCCCBFFFFGGGGGGGGGGHHGEEFHGHHHGGGGGGGGHHHHGGGEEGFHHHHGHHGGGGGGGGGGGGHHHHGGGGHGHHHHGGGGGGGGGHGGF<FGG/?FH1<<F/FGH-----F<GD000=<=G?CF-DC.:.:/CA/;;CF0/AABAAA:---;--9DF.@-FFFFFF/BFF/;:FFFFBF9FFBF-9;FF/BD/A.9/BFFFFB9F/;/9/9B/9:-9/;:9FFF////:;BFFF//A-;BB:
@M05620:37:000000000-D9766:1:1101:6124:8189 1:N:0:1
GAGGCTGCTTTGGAAGAAACTCATAGATTACTGCAACAGTTCCCCCTGGACCTGGAAAAGTTTCTTGCCTGGCTTACAGAAGCTGAAACAACTGCCAATCCTCCAGGATGCGACCCGTAAGGAAATTCTCCGATAAGACTCCAATGGAGTAAAACAGCTGATTAAACAAGGGCATGCAACTCACGCATTCTCGCGGTACCACTCGTACGCATCCAAGTCTATAATTTTCAGCATGTTTACCTCTGACTGAC
+
AAAABAFBFFFFGGGGFGCGGGHHHHHHHHHGHHHHGHHGHHHHHGGGHHHHHHHHGHHHHHHHHHHHHHHHHHHHHHHHHHH3FHH3BFH1B333B33BFB3BF3B133B/?>>E/E><?33FG34BBB3////?2BB32@<F2@22@2@>DG2/?<?<<1??F1<FFCE.>.><1>11>10/<CC<<000<.--:..<CGH/.9..-..:A/;F0;0000000;0=0;;0;FG9//;9/;////;;/:/
@M05620:37:000000000-D9766:1:1101:24942:8210 1:N:0:1
GAGGCTGCTTTGGAAGAAACTCATAGATTACTGCAACAGTTCCCCCTGGACCTGGAAAAGTTTCTTGCCTGGCTTACAGAAGCTGAAACAACTGCCAATAAGGAAAGGCTCCTAGAAGACTCCAAGGGAGTAAAAGCGCTGATGCAACCATGGCAAGTAAGTCAGGCATTTCCGCTTTAGCACTCTTGTGGATCCAATTGAACAATTCTCAGCATTTGTACTTGTAACTGACAAGCCAGGGACAAACGATC
+
111>A>1>FF3DCGGG1BBF1BBDFFFHGDGFFHA1BFG1DGGHHGEF/AGCGECGGB0BBHFH2FAGHHHGFH01FGGFGGGGFDGGH0FGFFFG1@FFGHFHF0GHHHHGHHEGHHHHHHHBFHGGHGEFHHFF0/EFCCHHB1BF0FGHFHFCFGGHHGFGHHHHBHHFGEGGFGFHHDGHHHHHHGCBGGHHHFHHHGGDHHHHHGGGFBCHGFHHFH0FGH;CGHHHGGFFGGFGG?9EFG.CC=9
@M05620:37:000000000-D9766:1:1101:20880:8222 1:N:0:1
ACCACACCTTCTACAATGAGCTGCGTGTGGCTCCCGAGGAGCACCCCGTGCTGCTGACCGAGGCCCCCCTGAACCCCAAGGCCAACCGCGAGAAGATGCCCAGGTGAGTGGCCCGCTACCTCTTCTGGTGGCCGCCTCCCTCCTTCCTGGCCTCCCGGCGCTGCGCCCTTTCTCACTGGTTCTCTCTTCTGCCGTTTTCCGTAGGACTCTCTTCTCTGACCTGAGTCTCCTTTGGAACTCTGCAGGTTCTA
+
BCCCCDDDFFFFGGGGGGGGGGHHGFGFFGHHHGGGGGGGGHHHHGGGEGGGHHGHHGHGGGGGGGGGGGGHGHHGGGGHGHHHHGGGGGGGGGHHGHHHHHHGHHHHHHGGHHGGGGGHHHHHHHHHHHGHHGGGGGHGHHGHHGGGGGGGGGGGGG-AFFFFFFFFFFFFFFFFFFFFFFFFHFFHFFFFFFDFFFFFFFFFFFFFFFFFHFFFFFFFFFFBFFFFFFFFFFFFFFFFFFFFFFFFFFF
@M05620:37:000000000-D9766:1:1101:12620:8223 1:N:0:1
ACCACACCTTCTACAATGAGCTGCGTGTGGCTCCCGAGGAGCACCCCGTGCTGCTGACCGAGGCCCCCCTGAACCCCAAGGCCAACCGCGAGAAGATGCCCAGGTGAGTGGCCCGCTACCTCTTCTGGTGGCCGCCTCCCTCCTTCCTGGCCTCCCGGCGCTGCGCCCTTTCTCACTGGTTCTCTCTTCTGCCGTTTTCCGTAGGACTCTCTTCTCTGACCTGAGTCTCCTTTGGAACTCTGCAGGTTCTA
+
BBBABBBBFFFFGGGGGGFFGBGFGEDEHGHHFGGGGGGGGHHHHGGGGGGGHHHHHHHGGGGGGEEGGGGFHFGGGGEHEEHGHGG/CCFDCGGHGHGFFGFFCCGHHGEGHHFGG@@HFHFHGHHHHFDHH??@EDCCHHGHHGFGGBFFFFGGGA9-:BCFF-A=D//FFFBFFFFFF9FFBFFF/BFFFFFFFFFBDB99A/BFBFFFFFBFFF/BFFF/9BFFFFFBFBB/BFFFFBFFFFFFFF/
@M05620:37:000000000-D9766:1:1101:8281:8233 1:N:0:1
ACCACACCTTCTACAATGAGCTGCGTGTGGCTCCCGAGGAGCACCCCGTGCTGCTGACCGAGGCCCCCCTGAACCCCAAGGCCAACCGCGAGAAGATGCCCAGGTGAGTGGCCCGCTACCTCTTCTGGTGGCCGCCTCCCTCCTTCCTGGCCTCCCGGCGCTGCGCCCTTTCTCACTGGTTCTCTCTTCTGCCGTTTTCCGTAGGACTCTCTTCTCTGACCTGAGTCTCCTTTGGAACTCTGCAGGTTCTA
+
BBBABBBAFFFFGGGGGGGFGBGHGGGBAEFHGFFGGGGGFHHHHGGGFGGGGHFHGHHEEGGGGGGGGGGHHHHGGGGHGHHHHGGGGG<CGGHFGGHHHHHGHHHHGHGGHHGGGGGHHHHHHHHHGHGHHGGGGGHGHHGHHGGGGGGGGGGGGG-ADFFFFFFFFFFFFFFFFFFFFFFFFFFFFFFFFFDFFFFFFFFFFFFFFFFFFFFFFFFFFFFFFFFFFFFFFFFFFFFFFFFFFFFFFF;
@M05620:37:000000000-D9766:1:1101:22671:8243 1:N:0:1
ACCACACCTTCTACAATGAGCTGCGTGTGGCTCCCGAGGAGCACCCCGTGCTGCTGACCGAGGCCCCCCTGAACCCCAAGGCCAACCGCGAGAAGATGCCCAGGTGAGTGGCCCGCTACCTCTTCTGGTGGCCGCCTCCCTCCTTCCTGGCCTCCCGGAGCTGCGCCCTTTCTAACTGGTTCTCTCTTCTGCCGTTTTCCGTAGGACTCTCTTCTCTGACCTGAGTCTCCTTTGGAACTCTGCAGGTTCTA
+
AAA1AAAAFFFFGFGGGGGAF1F1E0AFGAGHCFGG?EGCAGHHHGCEEEGEDGHCGGHGEE/EF/EEGGGEHBCEGGCH//EGGF?/BCC?CCFFGBHHHBGAHBFA?<?FCFCGGGG01<GGHFHFG/<C.<-CCC.CFBAGHGB;CFE?FGGEB?G??F/9A@F@</BFF//BBFFFBFFFFFFFFFFF/@:;/EFFBFFFBFFFFF9F9FFFF/FFFFB/9;FFFFFFFFB//:F/:BFFFE-BBFB
@M05620:37:000000000-D9766:1:1101:16389:8258 1:N:0:1
GAGGCTGCTTTGGAAGAAACTCATAGATTACTGCCACAGTTCCCCCTGGACCTGGAAAAGTTTCTTGCCTGGCTTACAGAAGCTGAAACAACTGCCAATAAGGAAAGGCACCTCGACGACTCCACGGGAGTACACGCGCTGATGACACCATGGCACGTAAGTCCGGCATTTCCGCTTTAGAACTCTTGTGGCTCCAATTGAACAATTCTCAGCCTTTGTACTTGTCACTGACACGCCAGGGCCAAACGATC
+
BABBBBFBFFFFGGGGFFGGGGGHHHHHHHGHHH4BFCGBFGHHHGEGAFGHHHGHHH2FFHHHGHHHHHHHHHHBGHHHHHHHH3FHHHHHHHHHBBGF3BF3B3?B11B1B111/>//?FH3?//>?<?G3BB<BC//<A1F1FDHEH1GHHF<A0<F0>11<-@<CFF00;AAEFGF0::CC0;C:0=.;0:9CBFGFFFGGGG0CF09:/CFG0FBG00;F0CFFFFFF/9BEDC.;.9;EFFF.A.
@M05620:37:000000000-D9766:1:1101:16413:8260 1:N:0:1
GAGGCTGCTTTGGAAGAAACTCATAGATTACTGCAACAGTTCCCCCTGGACCTGGAAAAGTTTCTTGCCTGGCTTACAGAAGCTGAAACACCTGCCAATAATGAAAGGCTCCTAGAAGACTCCAAGGGAGTAAAAGAGCTGATGAAACAATGGCAAGTAAGTCAGGCATTTCTGCTTTAGCACTCTTGTGCATGCAATTGAACAATTCTCAGCATTTGTACTTGTAACTGACAAGCCCGGTACAAAAGATC
+
A3AAAAFA4FDFGGGGGF4FBFFHFHH6GHHHGBGHFFHFGHHFHGG2AFGFGGFG3B2BFFFHFHGAFF3BGHHHHEGHHHHFGHHHHF1ECGFFEFE3B444B@31?3FE33GFBF33BF3?F3//??/B?EFB/B?3G33B?FF10?1?BF?1/122F2@>10@/@12111??<1F1?<1<011?>C11111<GGGFHDC1<<G000DGBD000<=0=DD000<CCCCFFF.:E.----;000;/:90
@M05620:37:000000000-D9766:1:1101:22537:8260 1:N:0:1
ACCACACCTTCTACAATGAGCTGCGTGTGGCTCCCGAGGAGCACCCCGTGCTGCTGACCGAGGCCCCCCTGAACCCCAAGGCCAACCGCGAGAAGATGCCCAGGTGAGTGGCCCGCTACCTCTTCTGGTGGCCGCCTCCCTCCTTCCTGGCCTCCCGGAGCTGCGCCCTTTCTCACTGGTTCTCTCTTCTGCCGTTTTCCGTAGGACTCTCTTCTCTGACCTGAGTCTCCTTTGGAACTCTGCAGGTTCTA
+
BBBBBBBAFFFFGFGGGG5EGGHHGGEBFEHFHDFGFGG?FHHHHGGEEGGGHHGHHHHA@EEGGGFGGGGHHHHGGGFHGHHHHGGGGG/CCA2GGBHHHFHGFHHHHHGFHHGGGFGHHHHHHHFHHHGHHGCGGGHGHHGHHGGGGGFGGGGGGA-AAFGGGGFFFFFFFFFFFFFFFFFFFFFFFFFFFFFFFFFFFFFFFFFFFFFFFFFFFFBFFFFFFFFBFFFFFFFFEFFFFFFFFFFFFF:
@M05620:37:000000000-D9766:1:1101:15328:8271 1:N:0:1
ACCACACCTTCTACAATGAGCTGCGTGTGGCTCCCGAGGAGCACCCCGTGCTGCTGACCGAGGCCCCCCTGAACCCCAAGGCCAACCGCGAGAAGATGCCCAGGTGAGTGGCCCGCTACCTCTTCCGGTCGCCGCCTCCCTCCTCCCTGGCCTCCCGCAGCTGCGCCCTTTCTCACTGGTTCTCTCTTCTGCCGTTTTCCGTAGGACTCTCTTCTCTGACCTCCGTCTCCTTTGGAACTCTGCAGGTTCTA
+
AAAABABAFFFFFGGGGFGGGGFHFGGGGGFGHFFEEEGCFFAGHGGGGGGGHHGGHHHGEEFGGGGEGGGF@GHGGG/G/GGE?FEED?DC/<C2222?2?//?110FBA/F/->-->FFG0<00.-<---CDFGDEGG//.//9;/;.CFBAAF.----9/B-9ABBBFB///;/B.;B9/;///;9///;-.;F.9F./9..////9BF/999;//////..;99./FF///9:;BBBB/BFF./;/:
@M05620:37:000000000-D9766:1:1101:22218:8273 1:N:0:1
GCAGAGCACACTGCTTCACTCCAGTGACATTACTCGATCTCGTATGCCTTCTTCTGCTTGAAAAAAAAAAAAATTACCGAATGTGAAACAACTGCCAATGTTCCACATAATCATATACGCAATAAAATACTCTTACAAGAAAAAAAGATAAAAAAATAACAAATTACACAAAGGCCACGAAATAAATCAGAATAACCCCATCCCACCCATAGAACAAATTGAACAAATGTCACCATTTGGACATCCAAACG
+
1>>>A1BCFFF1ABF1BBBBFG1BD1BF3DDFGHHEGF0BDABEB0DFA1FGGGHFHB1GF1BGCE/EEE/>>0111@/?>/11B22>1B/?BCGBFC11B>BB2B11<B2212>222B//</@11121@2121@1?1?<?00<--<.1>11=1--.<0<00;000;000:;//;...--99.00;00:000000;/...:/.;0.---//99/9/;A9///;9/B-9/////9/;/B//;9////;9/--
@M05620:37:000000000-D9766:1:1101:25321:8286 1:N:0:1
ACCACACCTTCTACAATGAGCTGCGTGTGGCTCCCGAGGAGCACCCCGTGCTGCTGACCGAGGCCCCCCTGAACCCCAAGGCCAACCGCGAGAAGATGCCCAGGTGAGTGGCCCGCTACCTCTTCTGGTGGCCGCCTCCCTCCTTCCTGGCCTCCCGGCGCTGCGCCCTTTCTCACTGGTTCTCTCTTCTGCCGTTTTCCGTAGGACTCTCTTCTCTGACCTGAGTCTCCTTTGGAACTCTGCAGGTTCTA
+
BBBBBBBAFFFFGGGGGGGGGFHHGFEBFEHHGGGGGGGGGHGHHGGGGGGGHHGHHHHGGGGGGGGGGGGGHGHGGGGHEGHHHGG?FFGFGGHFBGHHHHHFGHDFHFEAFHGGGCDHHHHHFHHHDGFHHGGCGGGEHHGFHGGGGBAFGFGG?D-;@DFFFFFFFFBFFFFFBFFFFFFFFFFFFEFFFFADFEFFFB:DDFBFBFFFFFFFFF/FFFFFFFFBFFBFFFFFFFFFBFFFFFFFFE/
@M05620:37:000000000-D9766:1:1101:6700:8305 1:N:0:1
ACCACACCTTCTACAATGAGCTGCGTGTGGCTCCCGCGGAGCCCCCCGTGCTGCTGACCGAGGCCCCCCTGACCCCCAAGGCCAACCGCGAGAAGCTGCCCAGGTGAGTGGCCCGCTACCTCTTCTGGTGGCCGCCTCCCTCCTTCCTGGCCTCCCGGAGCTGCGCCCTTTCTCACTGGTTCTCTCTTCTGCCGTTTTCCGTAGGACTCTCTTCTCTGACCTGAGTCTCCTTTGGAACTCTGCAGGTTCTA
+
>>>AA4A>FFFFFGGDBGFBGGHGGGGF42AFBBFE2AAA0A1FFGG>B?EB3BGGHHHF>>/>FEFEFGE??BGDGG?GFGF?/FD/C><><>G1FCGHEHC<GHHHHHEEHH@DG-;GHHHHGHHFGHFFG?DAGGFGFGFGGFGGFFFFFFFFFDFCFFFFFFFF-BFFFFFFFFFBFFFFFFFFBFBFFFADFEFFDBFDA/;BFFFFFFBBB9BFBFFFFFFFFBFFFFE//9BFFBFFFFFFFFB
@M05620:37:000000000-D9766:1:1101:6675:8306 1:N:0:1
ACCACACATTCTACAATGCGCTGCGTGAGGCTCCCGAGGAGCACCCCGTGCTGCTGACCGAGGCCCCCCTGAACCCCAAGGCCAACCGCGCGAAGATGCCCAGGTGAGTGGCCCGCTACCTCTTCTGGTGGCCGCCTCCCTCCTTCCTGGCCTCCCGGCGCTGCGCCCTTTCTCACTGGTTCTCTCTTATGCCGTTTTCCGTAGGACTCTCTTCTATGACCTGAGTCGCCTTTGGAACTCTGCAGGTTCTA
+
>AA1>>A1@BBDFGGGFGA1A0AEEAA0ABFCA0BB/AEEFHCGHGA/BBEEHGHHHGF/>>EEG/EEGEFCF>CEFGEH/CFFFG//><<<<@//?FFCGHHFHH1<F<FFGHGGC-@HHHHBDGHE0/;.CCCCF..CFFGGGFFFBFGGB.CAC--9-@;B=?F@@FB/BF9FFFFFF/BFFF9F99;BF@FFFFFFFF-99/FFFFFEFFF/;B/;9BB/:;B--;AFFFFFFFFFFFFFFFFFFF/
@M05620:37:000000000-D9766:1:1101:15682:8335 1:N:0:1
GAGGCTGCTTTGGAAGAAACTCATAGATTACTGCAACAGTTCCCCCTGGACCTGGAAACGTTTCTTGCCTGGCTTACAGAAGCTGAAACAACTGCCAATCCTACAGGATGCTACCCGTAAGGAAAGGCTCCTAGAAGCCTCCAAGGGAGTAACAGAGCTGATGAAACAATGGCAAGTAAGTCAGGCATTTCCGCTTTAGCACTCTTGTGGATCCAATTGAACAATTCTCAGCATTTGTACTTGTAACTGAC
+
>11>AA1AFFDFFGGG1FFGDBBBDGGHHFGHHH1AFGF1DGHHHGAF/AFFGF0CH10BBFGHDHGHHHHHHGF1GGHFGGHGCDGFHHHHH0BGFGGHHHDHGHHHHHHHEHHHGGGCFHFHEHHHHHGHGG11F1BGHHB1FFF/EGHF2@G0FGHHDHHBHHHBGHHEHHHGGFHHHHHHHHHHHHHHGGGGGHHGHHHHHHHGHGHHHHHHHHHHHH0GHHGGGGGGGGGGGFGGGGGGGGGGGGF
@M05620:37:000000000-D9766:1:1101:9616:8364 1:N:0:1
ACCACACCTTCTACAATGAGCTGCGTGTGGCTCCCGAGGAGCACCCCGGGCTGCTGACCGAGGCCCCCCTGAACCCCAAGGCCAACCGCGAGAAGATGCCCAGGTGAGTGGCCCGCTACCTCTTCTGGTGGCCGCATACCTCCTTCCTGGCCTCCAGGAGCTGCGCCCTTTATCACTGGTTATCTCTTCTGCCGTTTTCCGTAGGACTCTCTTCTCTGACCTGAGTCTCCTTTGGAACTCTGCAGGCTCTA
+
1>11A11AFFC13FG13AB111110AAEC0FH1F00B/E/EGHHHGCG//AAB/1BF00>EG?E>?/>EGGFHC>>EGA//<F///?/>/><//?G11<CG<F/G1GCGHGGHGGGGGGFH0DGH00DDGGHHGG@F.;C0CEG00;FGF.AFG./;FEGGGGB@GG-9BF/B//;BFFF/9BFF/BFF/;FF@ABFFFFFFF?-FFFFFFFFBFFF/;BFF-/F//9BFFFFFFFB9FFF/FFFF--99;
@M05620:37:000000000-D9766:1:1101:25494:8373 1:N:0:1
GAGGCTGCTTTGGAAGAAACTCATAGATTACTGCAACAGTTCCCCCTGGACCTGGAAAAGTTTCTTGCCTGGCTTACAGAAGCTGAAACAACTGCCAATCCTACACGATACTCCACGTAAAGACAAACTCCTAGACAACACCCCAAGAGTCCAAAAGATGCTACAACAAAGGCAAGTAAAACAGGCACATCCGCTTTAGCACTCTTGTGGAGACACAAGAAAAATACTCAGCATATGTACATGTAAAAGAC
+
AAABBBFBFFFFGGGGCG4FEGGHGFGGHGHHHGHBEHHDFHHHHGGGGGHHHHHHHHHHHHHHHHFHHHHHHHHHHGHFHHHHHHHHG31BGHHGFFH324B@F21>F1>B@3BGEG00/4B0B00?BFFE34B34B//?//>//?0@111@F1/<<GG1F11<F1F<00</0<F=GF11>.<.<.0/=</<ED.CDG0<G0CGHHHFEC./;///../9;CF.09;;BB/900;0;9B00;;B;000./
@M05620:37:000000000-D9766:1:1101:12746:8377 1:N:0:1
ACCACACCTTCTACAATGAGCTGCGTGTGGCTCCCGAGGAGCACCCCGTGCTGCTGACCGAGGCCCCCCTGAACCCCAAGGCCAACCGCGAGAAGATGACCCGGTGAGTGGCCCGCTACCTCTTCTGGTGGCCGCCTACCTCCTTCCTGGCCTCCCGGAGCTGCCCCCCTTCTCACTGGTTCTCCCTTCTGCCGTTTTTCGTAGGACTCTCTTCTCTTACCTGAGTCTCCTTTGGAACTCTGCCGGTTCTT
+
?A?ABBAAFFFFFFGG5EFFGGFHEFGFH2GFHFF2EEGEGHHHHGGGA1EFHECGHHGGGGGGGGCEGGGHGHHGGGGHGHHHFGGGGCCGC/G1111?F0/<///?<1>.FH->--<GD00=000<=C..G--;..;G099/;0;90B.FB.EG.:--;9//..;B-;AFB//://;/;/////.;.///;-;AFF.B-...:/:/9///;B9:///9///9.;/99F9BF/9///9//9//---;9//
@M05620:37:000000000-D9766:1:1101:9622:8382 1:N:0:1
ACCACACCTTCTACAATGAGCTGCGTGTGGCTCCCGAGGAGCACCCCGTGCTGCTGACCGAGGCCCCCCTGAACCCCAAGGCCAACCGCGAGAAGATGCCCAGGTGAGTGGCCCGCTACCTCTTCTGGTGGCCGCCTCCCTCCTTCCTGGCCTCCCGGAGCTGCGCCCTTTCTCACTGGTTCTCTCTTCTGCCGTTTTCCGTAGGACTCTCTTCTCTGACCTGAGTCTCCTTTGGAACTCTGCAGGCTCTA
+
ABCABCCBFFFFGGGGGGGGGGHHGFGGHGHHHGGGGGGGGHGHHGGEEFGGHHHGFHHGEFGGGGGGGGGHHHHGGGGHGHHHHGGGGFCFDGHHGHHHHHHFHHHHHHGGHHCGGCGHHHHHHHHHHHGHHGGGGGHGHHGHGGGGBGFGGGGGGCGGGGBFAGFFFFFFFFFFFFFFFFFFFFFFFFFFFFFFFFFFFFFD./BFFFFFFFFFFFFFFFFFFFFFFFFFFFFFFFFBFFFFFFDFFF;
@M05620:37:000000000-D9766:1:1101:22674:8386 1:N:0:1
GAGGCTGCTTTGGAAGAAACTCATAGATTACTGCAACAGTTCCCCCTGGACCTGGAAAAGTTTCTTGCCTGGCTTACAGAAGCTGAAACACCTGCCAATCCTACCGGATGCTACCCGTAAGGAAAGGCTCCTAGAAGACTCCAAGGGAGTAAAAGAGATGATGAAACAATGGCAAGTAAGTCAGGCATTTCCGCTTTAGCACTCTTGTGGATCCAATTGAACAATTCTCAGCATTTGTACTTGTAACTGAC
+
AABBBAFAFFFFGGGGGG4FGGHHHHHFFHHHHBFGCGHGGHHGHGGFAGGHHGFBBGFGGHHHFHFFGGGHHHHHHHHHGHHHFHGHHF1EHGGFHHHHHFBG1///?/FGHFGGDGGGG?GHHGFHFHGHGH2?F2F3B2B2GGGHGGHGGDGFH0FGD11@?GHHHBD1FGHG>GHF1>GHHHA1<DHFGAEDGHHHHBFCHHHHHGHHHHBF000CGFFGGGGBFGGGGGGF0;FFGFGFGGGGGFF
@M05620:37:000000000-D9766:1:1101:12728:8391 1:N:0:1
ACCACACCTTCTACAATGAGCTGCGTGTGGCTCCCGAGGAGCACCCCGTGCTGCTGACCGAGGCCCCCCTGAACCCCAAGGCCAACCGCGAGAAGATGCCCAGGTGAGTGGCCCGCTACCTCTTCTGGTGGCCGCCTCCCTCCTTCCTGGCCTCCCGGCGCTGCGCCCTTTCTCCCTGGTTCTCTCTTCTGCCGTTTTCCGTAGGACTCTCTTCTCTGACCTGGGTCTCCTTTGGAACTCTGCAGGTTCTA
+
BBBCDCCCFFFFGGGGGGGGGGHHGGGGHGHHHGGGGGGGGHHHHGGGGGGGHHHHHHHGGGGGGGGGGGGHHHHGGGGHGHHHHGGGGGDGGGHHHHHHHF/FGCB0==FFHH-<<>@HGHDGD0=DD<?FH?@F.<GECCDFHFGF0BFGFFGG.@9-<--9-9DFAFFFFB0<B0BBF0::0:0B0<0BF;9DFFFF?:..<FF/B:<BFB0:00:<B0/..<::<F:FF0FBFFB:BBB00FFFF00
@M05620:37:000000000-D9766:1:1101:24542:8403 1:N:0:1
ACCACACCTTCTACAATGAGCTGCGTGTGGCTCCCGAGGAGCACCCCGTGCTGCTGACCGAGGCCCCCCTGAACCCCAAGGCCAACCGCGAGAAGATGCCCAGGTGAGTGGCCAGCTACCTCTTCTGGTGGCAGACTCCCTACTTCCTAGCCTCCCGGAGAAGCGCCCTTTCTCACTGGTTCTCTCTTCTGCCGTTTTCCGTAGGACTCTCTTCACTGACCTGAGTCTCCTTTGGAACTCAGCAGGTTCTA
+
BBB?ABBBFFFFGGGGDGFE45BCFAAB42GHFGGEAEGGDHHHHGGGFEGGFHGFHHHGCGGGG1EGGGGCG?GGGGDH/?GHHG//BCC</CFFDFFHHBCFFHHHHHGGH1FGHH1F11>FHHHH10<CGDE<CFHH/<<CHHFH0<;GHHHGGG-A@.=/ABGGGGGG09;CFGGGGGFFFFFFFFFFF-;;FFFFFB9ADFFFFFFFFF/;;F9FFFB9BFFBFFFFFF/BFFFB/;;BFF9FFFF
@M05620:37:000000000-D9766:1:1101:5369:8413 1:N:0:1
ACCACACCTTCTACAATGAGCTGCGTGTGGCTCCCGAGGAGCACCCCGTGCTGCTGACCGAGGCCCCCCTGAACCCCAAGGCCAACCGCGAGAAGATGCCCAGGTGAGTGGCCCGCTACCTCTTCTGGTGGCCGCCTCCCTCCTTCCTGGCCTCCCGGCGCTGCGCCCTTTCTCACTGGTTCTCTCTTCTGCCGTTTTCCGTAGGACTCTCTTCTCTGACCTGAGTCTCCTTTGGAACTCTGCAGGTTCTA
+
AAA1AAAAFFFFGGGGDG1BF1GHGEEBEAGHCBFA0EGGGHHHHGGGFFGGHHHHHHHEEEGGGEGGGGGGHHHGGGGH/FHHHGG/CG<BCGHEFHHHHHHGHHHHHHGGHHGGGGGHHHHHHHHHHHGHHGGGGGHGHHGHHGGGGGGGGGGGGG-AA@@F@@F@@FFFFFFFFFFFFFFFFFFFFFFFF@BFFFFFFFFFFFFFFFFFFFFFFFFFFFFFFFF;FFFFFFFFFFFFFFFFFFFFFFF
@M05620:37:000000000-D9766:1:1101:19730:8421 1:N:0:1
ACCACACCTTCTACAATGAGCTGCGTGTGGCTCCCGAGGAGCACCCCGTGCTGCTGACCGAGGCCCCCCTGAACCCCAAGGCCAACCGCGAGAAGATGCCCAGGTGAGTGGCCCGCTACCTCTTCTGGTGGCCGCCTCCCTCCTTCCTGGCCTCCCGGAGCTGCGCCCTTTCTCACTGGTTCTCTCTTCTGCCGTTTTCCGTAGGACTCTCTTCTCTGACCTGAGTCTCCTTTGGAACTCTGCAGGTTCTA
+
BBBBBBBBFFFFGGGGGGGFGBHHGEEBCEHHFGGGFGGGFHHHHGGGEFGGHHFHHHHGGGGGGGGGGGGGHFHGGGGHGGHHHGGFGGGGCGHFBGFHHHHGHHHHHHGGHHGGGGGHHHGHHHHHHHGHHGGGGGHGHHGHHGGGGGGGGGGGGG-BBGGGGGFFFFFFFFFFFFFFFFFFFFFFFFFFFFFDFEFFFFFFFFFFFFFFFFFFFFFFFFFFFFF/FFFFFFFFFFFFFFFFFFFFFFB
@M05620:37:000000000-D9766:1:1101:26074:8423 1:N:0:1
GAGGCTGCTTTGGAAGAAACTCATAGATAACTGCAACAGTTCCCCCTGGACCTGGAAAAGTTTCTTGCCTGGCTTACAGAAGCTGAAACAACTGCCAATCCTACAGGATGCTACCCGTAAGGAAAGGCTCCTAGAAGACTCCAAGGGAGTAAAAGAGCTGATGAAACCATGGCAAGTAAGTCAGGCATTTCCGCTTTAGCACTCTTGTGGATCCAATTGAACAATTCTCAGCATTTGTACTTGTAACTGAC
+
AAB?AACAFFFFGGGGGGFFGGFHHH5A65BFAGHHHHGG5DDFGFG22BBFFFGGFGCGBFGHHFFFHHHGHFHHHHHHHHHHGH@@GHEGFHHHFHHFHBBGHB313FGFBFBBE/>/FC3EG0B?3FFHDEFGGGGDGFG2F?/GGD<GH22<FH2CD2F2@1G0/1?00?1<??=GFFF1<GE>DGFH.CA<E0DHBGHCH0<DG.CHHHHHB<0;CGFHHHHHGF0C09FFGGGBFFEGEFFGFF/
@M05620:37:000000000-D9766:1:1101:21776:8424 1:N:0:1
ACCACACCTTCTACAATGAGCTGCGTGTGGCTCCCGAGGAGCACCCCGTGCTGCTGACCGAGGCCCCCCTGAACCCCAAGGCCAACCGCGAGAAGATGCCCAGGTGAGTGGCCCGCTACCTCTTCTGGTGGCCGCCTCCCTCCTTCCTGGCCTCCCGGAGCTGCGCCCTTTCTCACTGGTTCTCTCTTCTGCCGTTTTCCGTAGGACTCTCTTCTCTGACCTGAGTCTCCTTTGGAACTCTGCAGGTTCTA
+
CCCCCCBCFFFFGGGGGGGGGGHHGFGFEGHHHGGFGGGGGHGHHGGGGGGGHHHHHHHGGGGFGGGGGGGHGHHGGGGHGHHHHGGGFGGGGGHHHHHHHHHGHHHHHHGGHHGGGCGHHHHHHHHHHHGHHGGGGGHGHHGHHGGGGGGGGGGGGG-AGGGGGGFFFFFFFFFFFFFFFFFFFFFFFFFFFFFFFFFFFFFFFEFFFFFFFFFFFFFFFFFFFFFFFFFFFFFFFFFFFFFFFFFFFFF
@M05620:37:000000000-D9766:1:1101:25386:8438 1:N:0:1
ACCACACCTTCTACAATGAGCTGCGTGTGGCTCCCGAGGAGCACCCCGTGCTGCTGACCGAGGCCCCCCTGAACCCCAAGGCCAACCGCGAGAAGATGCCCAGGTGAGTGGCCCGCTACCTCTTCTGGTGGCCGCCTACCTCCTTACTGGCCTCCCGGAGCTGAGCCCTTTCTCACTGGTTCTCTCTTCTGCCGTTTTCCGTAGGACTCTCTTCTCTGACCTGAGTCTCCTTTGGAACTCTGCAGGTTCTA
+
ABBBBBBBFFFFGGGGGGFFGFHCGEGGHGHHHFGGGGGGGHHHHGGEEEFGFHHHFHHGGGGGGGGGGGFHFGEGGGGHGHHHGGGGGC@C@DFFHHHHGHHFHHHHGHGGHH-AD?GHHHGHHH0<=CGHHGGGG.CGHHHHH0FG0;EG0;E..AADDGG09FFEGEFFFFFFFFFFFFFFFFFFFFFFFFADBFFFFFFFFFFFFFFFFFFFFFFFFFFFFFFFFFFFFFFFFFFFFFFFFFFFFFF
@M05620:37:000000000-D9766:1:1101:16599:8454 1:N:0:1
ACCACACCTTCTACAATGAGCTGCGTGTGGCTCCCGAGGAGCACCCCGTGCTGCTGACCGAGGCCCCCCTGAACCCCAAGGCCAACCGCGAGAAGATGCCCAGGTGAGTGGCCCGCTACCTCTTCTGGTGGCCGCCTCCCTCCTTCCTGGCCTCCCGGCGCTGCGCCCTTTCTCCCTGGTTCTCTCTTCTGCCGTTTTCCGTAGGACTCTCTTCTCTGACCTGAGTCTCCTTTGGAACTCTGCAGGTTCTA
+
BBBBBBBBFFFFGGGGGGGGGGHHGFGEHGHHHGGGGGGEGHHHHGGGEEGGHHGHHHHGGGCGGGGGGGGHHHHGGGGHGHHHFGGGGGGGGDHHHEHHHBGGHHHEGFGFHHCDFADHFFFHHG0GGFGHHC?DDDHGHFGHHGGGGG?GGGGGAC:-9@CA=BFFAFFFFF/9.9EFF/FBBFBFBFBFFCFFFFBFDFFFFBFFFFFFFFFF9///BFF/9FF/;F/BFFFFFFBBFBFBFFFFFF:
@M05620:37:000000000-D9766:1:1101:8360:8477 1:N:0:1
GAGGCTGCTTTGGAAGAAACTCATAGATTACTGCAACAGTTCCCCCTGGACCTGGAAAAGTTTCTTGCCTGGCTTACAGAAGCTGAAACAACTGCCAATCCTCCAGGATGCTACCCGTAAGGAAAGGCTCCTAGAAGACTCCAAGGGAGTAAAAGAGCTGATGAAACAATGGCAAGTAAGTCAGGCATTTCCGCTTTAGCACTCTTGTGGATCCAATTGAACAATTCTCAGCATTTGTACTTGTAACTGAC
+
CCCCCCFBFFFFGGGGGGGGGGHHHHHHHHHHHHGHFHHHHHHHHGGGHHHHHHHHEGHHGHHHHHHHHHHHHHHGHHHHHHGHHGGHHHEGHHHHHHHEGF3GHF3EFFGHFDGGEEEEGHGHHFBGEFGHH4FGGHGHGHFGGEDHGEGHHGGGHGFCGGGHHHHHHFGHHGGG?DG<>GFFGHF<FGHFEFFEEDGHFHGHGHFHHGG0CGHF0;;GCCGGGGFGFGGFG9FC0CFFFGGGGGGFFGF
@M05620:37:000000000-D9766:1:1101:17445:8484 1:N:0:1
ACCACACCTTCTACAATGAGCTGCGTGTGGCTCCCGAGGAGCACCCCGTGCTGCTGACCGAGGCCCCCCTGAACCCCAAGGCCAACCGCGAGAAGATGCCCAGGTGAGTGGCCCGCTACCTCTTCTGGTGGCCGCCTCCCTCCTTCCTGGCCTCCCGGAGCTGCGCCCTTTCTCACTGGTTCTCTCTTCTGCCGTTTTCCGTAGGACTCTCTTCTCTGACCTGAGTCTCCTTTGGAACTCTGCAGGTTCTA
+
CCCCCCCCFFFFGGGGFGGGGGHHGGGGHGHHHGGFGGGGGHHHHGGGGGGGHHHHHHHGGGGGGGGGGGGHHHHGGGGHGHHHHGGGGGDGGGHHHHHHHHHGHHHHHHGGHGGGGGGHHHHHHHHHHHGHHGGGGGHGHHGHHGGGGGGGGGGGGG9DAGGGGGFFFFFFFFFFFFFFFFFFFFFFFFFFFFFFFFFFFFFFFFFFFFFFFFFFFFFFFFFFFFFFFFFFFFFFFFFFFFFFFFFBFFB
@M05620:37:000000000-D9766:1:1101:14313:8492 1:N:0:1
ACCACACCTTCTACAATGAGCTGCGTGTGGCTCCCGAGGAGCACCCCGTGCTGCTGACCGAGGCCCCCCTGAACCCCAAGGCCAACCGCGAGAAGATGCCCAGGTGAGTGGCCCGCTACCTCTTCTGGTGGCCGCCTCCCTCCTTCCTGGCCTCCCGGAGCTGCGCCCTTTCTCACTGGTTCTCTCTTCTGCCGTTTTCCGTAGGACTCTCTTCTCTGACCTGAGTCTCCTTTGGAACTCTGCAGGTTCTA
+
ABAABBABFFFFFGG4DDGGGFGFEEFFH?GHHGGEEEG?EHHHHGEGEAEEGFBGHEGGGGGGEG@EGGGHHHCEGGGEFHHE?FGEG@CCCAGHB?GHGFHFGHHFHDFGGHGGGGGHHGHGHHGHGHFHHGGCF.GGHHGHGFGGGGGGGGGGGG-@BGGGGGF?BFFFFFFFFFFFF/FFFFFFFFFFFBAFFFFFFFFDFFFFFFFFFFFFFB/BFFFFFFFFFFFFFFFFF/FFFFFFFFAFFFB
@M05620:37:000000000-D9766:1:1101:25197:8541 1:N:0:1
GAGGCTGCTTTGGAAGAAACTCATAGATTACTGCAACAGTTCCCCCTGGACCTGGAAAAGTTTCTTGCCTGGCTTACAGAAGCTGAAACAACTGCCAATCCTACCGGATGCTCCCCGTACGGAACGGCTCCTCGCCGACTCCAAGGGCGTCCAAGAGCTGCTGCAACCATGGCCAGTACGTCCGGCATTTCCGCTTTAGCACTCTTGTGGATCCCCTTGAACCATTCTCAGCATTTGTACTTGTAACTGAC
+
AAAAAAFAFFFFGGGGGG1FGGBGH3FAADGHGGGFFABDFFHHHCGGAGHHHFGGA10BBHHFHGFDHHHHHHHHHHHHHGHHH1FHGGHHHHEHHHHHHFEBG/EEE/GHHHGFGGG//??/EEGGG?FG0BCGGCGGGHB1G//<>ACC.0<.CHHHH0=DGDH.;GHFF/CGHH0:;GA-A@A-0;;FFGGGGGGGGFGGGGGFFF/BFF9--;FFFFAFFFFFFFFFFFFFFFFFFFFFF9;BFBB
@M05620:37:000000000-D9766:1:1101:25209:8559 1:N:0:1
GAGGCTGTTTTGGACGAACCTCATAGATTACTGGAACAGTTCCCCCTTGACCTGGACAAATTTCTTGCCTGGCTTACAGACGCTGAAACACCTGCCAATCCTACAGTCTTCTATCCGTAAGGAAAGGCTCCTACAAGACGATAAGGGAGCAAAAGAGCTGATGAAACAACGGCAAGGAACTCAGGCAGTTCCGCTAACGGACTCGTGTGGATCCAACTTAACAATTCCCATCATTCCTACTGTTAACTGAC
+
>3A3>>CBBBB>EB4A2EA2BBBFHAD5D5BDD3333B3DFDD3ABA2233BBB1BB312BDDDDDD5A53ABFB3BBBD10>BB1B333BBBB?13BB31B@BB?4344BB44BB/?B/03??B00?1BF111?1B00////<@@0<///0100/001111>11=<0>.-<-<-=.<<.0=0://..;;<;:.C-./9-:--/.;.9:EB00900//0000//9;;/;/;99/;////BB///////9;/
@M05620:37:000000000-D9766:1:1101:14266:8565 1:N:0:1
ACCACACCTTCTACAATGAGCTGCGTGTGGCTCCCGAGGAGCACCCCGTGCTGCTGACCGAGGCCCCCCTGAACCCCAAGGCCAACCGCGAGAAGATGCCCAGGTGAGTGGCCCGCTACCTCTTCTGGTGGCCGCCTCCCTCCTTCCTGGCCTCCCGGCGCTGCGCCCTTTCTCACTGGTTCTCTCTTCTGCCGTTTTCCGTAGGACTCTCTTCTCTGCCCTGAGTCTCCTTTGGAACTCTGCAGGTTCTA
+
ABBBBBABFFFFFGGFGGBGGGHHGEEBFFHHHFGE2EAEEHHHHGGE1BEEGGBFFGFEEEEEFGGGGGGFHHHGGGGGGHHGEGGFGB<>BAHFHFFHHHFFGFHFHHGGHHGGG?FHHHHHHHHEGHGGHGGGFDHGHHGGHGFGFBFGGGGGGC-;?BFFFFFFFFFFFFFFFFFFFFFFFFFFFFFFFFFFFFFFFF.ADFFFFFFFFFFFFF/FEFF9BBFFFFFFFFFFFFFFFFFEBFFFFF9
@M05620:37:000000000-D9766:1:1101:21102:8577 1:N:0:1
ACCACACCTTCTACAATGAGCTGCGTGTGGCTCCCGAGGAGCACCCCGTGCTGCTGACCGAGGCCCCCCTGAACCCCAAGGCCAACCGCGAGAAGATGCCAAGGTGAGTGGCCCGCTACCTCTTCTGGTGGCCGCCTCCCTCCTTCCTGGCCTCCCGGAGCTGCGCCCTTTCTCACTGGTTCTCTCTTCTGCCGTTTTCCGTAGGACTCTCTTCTCTGACCTGAGTCTCCTTTGGAACTCTGCAGGTTCTA
+
BBBBBBBBFFFFGGGGGGGGGGHHGGGGH?GHHGGDEGGCGHHHHGGGGGGG5FGHHHHGGG0EFGGGGGGHHHFGGGGHGHHHHGGGGGGGGGHHHBGH2?GFH1GHHHGGHHGG-ADHHHHGHGHHHHDHHGGGFGHGHHGHGHGGGGGGGGGGG-9;BGBFGGFFFFFFF/BFFFFFFFFFFFFFFFFFFFFFFFFFF/AAAFFFFFFFFFFFFBFFFFFFFFFFFFFFFF/9B/BFFFBFFFFBFFF
@M05620:37:000000000-D9766:1:1101:13841:8593 1:N:0:1
GAGGCTGCTTTGGAAGAAACTCATAGATTACTGCAACAGTTCCCCCTGGACCTGGAAAAGTTTCTTGCCTGGCTTACAGAAGCTGAAACAACTGCTACCCGTCAGGAAAGGCTCCTAGAAGACTCCAAGGGAGTAAAAGAGCTGATGAAACAATGGCAAGTAAGTCAGGCATTTCCGCTTTAGCACTCTTGTGGATCCAATTGAACAATTCTCAGCATTTGTACTTGTAACTGACAAGCCAGGGACAAAAG
+
AAAB>AFBFFDFGBBBCGGGGFHHHGHHHHFFFF4FGHHHHDFGHGEEGEFFHHGFB3CGBGHFHGGBBGHGBFGBBBFGHHAFGBDEBFCGGHH@FGBBBE1B?BBFG?1?GGFHFFBBGHE3BGGH3?/?EFBGHHHGGFGFG2FFGFFFG2@@GFFFF>H@FHFFF0/FBF1GCA<EF>>>D<CG<1DDCAG<CCDCD=<0=G=C0<CFGCCCC0;;CCCGBCFGCC00;CFB;C9.;;9.;CEFFFC
@M05620:37:000000000-D9766:1:1101:20421:8599 1:N:0:1
ACCACACCTTCTACAATGAGCTGCGTGTGGCTCCCGAGGAGCACCCCGTGCTGCTGACCGAGGCCCCCCTGAACCCCAAGGCCAACCGCGAGAAGATGCCCAGGGTAGTGGCCCCCTACCTTTTTTGGTGGCCGCCTCCCCCCTTCCTGGCCTCCCGGACCTTCCCCCTTTTCCACTGGTTTCTCCTTTTGCCGTTTTCCGTAGGACTCCTTTTCCTTACCTTAGGTCCCTTTGGAACTTCTCAGGTTTCT
+
CCDDDDCCFFFFGGGGGGGGGGHHGGGEHGHHHGGGGGGGGHHHHGGGGGGGHHHHHHHGGGGGGGGGGFFHHHHGGGGHGHHHGGEFCF?CFGHFFHBGH2/=/00?1?0/GF---.>G111<0---....:--;..;C.:@?F/C00/AF0:CE.---:/0:/:;A-AB0000;00;0B.0000::000:;-;DFFFF.0:.;0B//000:000000;B0000000::0BF0:0:000000::::B000
@M05620:37:000000000-D9766:1:1101:3853:8693 1:N:0:1
GAGGCTGCTTTGGAAGAAACTCATAGATTACTGCAACAGTTCCCCCTGGACCTGGAAAAGTTTCTTGCCTGGCTTACAGAAGCTGAAACAACTGCCAATCCTACAGGCTGCTCCACGCACAAACAGGCTCCTCGACGACTCCCCGGGCGTCCAAGAGCTGCTGCAACACTGGCGAGTACGTCCGGCCTTTCCGCTTTAGAACTCTCGTGGCTCCCCTTGACAACTTCTCAGCATTTGTACTTGTATATGAC
+
AAAABBFBFFFFGGGGCGGGGGGHHGHHHHFGGHHBGHHGHHHHHGGGGHHHHHHAFDFGFHHHHHHHHHHHHHGHHHHHHHHHHF3FGGHHHHHHHGHHFF@3B3B1B1?GFH3BE//>/20/02/?FGGHFE/<//</?G?//<//A@C-.=1>G/=//=0<<DGF.0<<G-;D@G0./;:@?G-./;FGFGGGGGG0;FGGG/;:AA-A/:9D..;BB/B.//;;F///;//;/;/9//;BF///:9:
@M05620:37:000000000-D9766:1:1101:9235:8696 1:N:0:1
ACCACACCTTCTACAATGAGCTGCGTGTGGCTCCCGAGGAGCACCCCGTGCTGCTGACCGAGGCCCCCCTGAACCCCAAGGCCAACCGCGAGAAGATGCCCAGGTGAGTGGCCCGCTACCTCTTCTGGTGGCCGCCTCCCTCCTTCCTGGCCTCCCGGCGCTGCGCCCTTTCTCACTGGTTCTCTCTTCTGCCGTTTTCCGTAGGACTCTCTTCTCTGACCTGAGTCTCCTTTGGAACTCTGCAGGTTCTA
+
AAAAA?AAFFFFGFGDFGGGGGHHEGCEDGFHHGGGAAF2EG2BGGGGEGGEGDGFGHHGGGGGGEEEGGGG3FGEGGGACFGG/?EEC?BBGDHHHEHFHFHAHFHHHGEFGHCFGGGHGHHHHHFHHFGG<C?-:CGFHHGHGGGGGEGFFGGEGF-ABCCFFFFFFFFFFFBFFFE9FFFFBFFFFFFFFBADFFFFDFFDFFFFFFFFFFF//FFFFFB;BFFBFFBFFFBBFFFFFFFFFFAFFF9
@M05620:37:000000000-D9766:1:1101:27311:8710 1:N:0:1
GAGGCTGCTTTGGAAGAAACTCATAGATTACTGCAACAGTTCCCCCTGGACCTGGAAAAGTTTCTTGCCTGGCTTACAGAAGCTGAAACAACTGCCAATCCTACCGGATGCTACCCGTACGGACCGGCTCCTCGCCAACTCACCAAGAGTCCCAGCGATGCTGCAACAATGGCCAGTACGACCGGCCTTTCCGCTTTAGCACTCTTGTGGCTCAACTTGAACCATTCTCAGCATTTGTACTTGTAAATGAC
+
>1A>AAFAFFFFG1FG1CFAFGHHHH1DF1GHHHHCFFHGHHHHHGGGHCHHGGH0BB0BBFGHHFGHHGHHHHHHHHHHFGHHH11BBBEGHGFHHHHGHBBBGGG/E/BG21BF/?E?E/?EEG/>><FGCCGG//?FF1?F1/<<?<GHH11>>-GGG00<<0<<.DF//<CCGH0C.;-;@AAGGGGFGGGGGGGGGGGFGFB9FB-AF/FB/;9B/9AFFF/BFFFFFFFFFFFFFFFFFFBBFBF
@M05620:37:000000000-D9766:1:1101:25716:8711 1:N:0:1
GAGGCTGCTTTGGCAGAAACTCATAGATTACTGCCACAGTTCCCCCTGGACCTGGAACCGTTTCTTGCCTGGCTTCCAGCAGCTGCCACACGTGGCACCCCTACTGGATGCTCCCCGTAAGGACTCCCTGCTCGCCGCCTCCAAGGGAGTCCACTGGCTGCTGCATCCATGGTAAGTACGTCCGGCCTTTTGTCTTTCGCATTGTTGTGGATTCCACCGATCTACTGTCATCATTCGTACTTGTAACTGAC
+
AAB3AAFBFFFFG4FGGGGEGFGGH5DGFFAF5B4BFHGBADGGEFEF22BABG22B31AEFH3FGHFGHHCGFG2FGG32BFHGB1BB11/1B1>231?>11133B333?333??//>/03??332/22/23?////>/A/01?///..0>1111<<0..00<C0=/0=0<00=<=0<.;:.----:/;00/00090.CA.C000.9..0000000..;--.9/;//9B/9//99/9.9./9B/;BB/;/
@M05620:37:000000000-D9766:1:1101:17573:8716 1:N:0:1
ACCACACCTTCTACAATGAGCTGCGTGTGGCTCCCGAGGAGCACCCCGTGCTGCTGACCGAGGCCCCCCTGAACCCCAAGGCCAACCGCGAGAAGATGCCCAGGTGAGTGGCCCGCTACCTCTTCTGGTGGCCGCCTCCCTCCTTCCTGGCCTCCCGGCGCTGCGCCCTTTCTCACTGGTTCTCTCTTCTGCCGTTTTCCGTAGGACTCTCTTCTCTGACCTGAGTCTCCTTTGGAACTCTGCAGGTTCTA
+
AABBABA>BCFFGFBGGG5FFGHHGEGAAEEBFFGE?E2AEGHHHGEAA1DFFGFHFGH000?EFGGEFEE2CGHGG//FEGGFHGGGGG>BGGHHHHGHHEGFHHHHHHGFHECGG-CGHHHHHHDGHCDFFFGGEEHGHHGHHGGGFBFFGGGGD99BFC@DA=DFFFFFFF/BFBFFFFFFFFFFFFFFFFFFFFEFFF9DDFFFFFFFFFFFFF/BFFB:;FFFFFFFFFBFFFFFFFFFFFFFFF:
@M05620:37:000000000-D9766:1:1101:20507:8720 1:N:0:1
ACCACACCTTCTACAATGAGCTGCGTGTGGCTCCCGAGGAGCACCCCGTGCTGCTGACCGAGGCCCCCCTGAACCCCAAGGCCAACCGCGAGAAGATGCCCAGGTTAGTGCCCCCCTACCTCTTGTGGTCGCCTCCTTCCTCCTTCCTCGCCTCCCGCTGCTCCGCCCTTTCTCACTGGTTCTCTCTTCTGCCGTTTTCCGTACGCCTCTCTTCTCTCACCTGCGCCTCCGTTGGTACTCTGCAGCTTCTT
+
CCCCCCCCFFFFGGGGGGGGGGHHGGGGEGHGHGGGGGGGGHHHHGGGGGGGHHHHGHHGGGGGGGGGGGGHGHHGGGGHGHHHHGGGGGGGGGHHHH2==2F/111??111?=/>-.>FGHHG0=GG/0<@G.CH/0<GFCG/CC:00.;C..:EG--;C00;...--;000000:09B0000:BFFF0B099A./.0099;.-.-..;FF00099000.0/.--;A9..:0...900;0:0090;9000
@M05620:37:000000000-D9766:1:1101:23432:8727 1:N:0:1
ACCACACCTTCTACAATGAGCTGCGTGTGGCTCCCGAGGAGCACCCCGTGCTGCTGACCGAGGCCCCCCTGAACCCCAAGGCCAACCGCGAGAAGATGCCCAGGTGAGTGGCCCGCTACCTCTTCTGGTGGCCGCCTCCCTCCTTCCTGGCCTCCCGGAGCTGCGCCCTTTCTCACTGGTTCTCTCTTCTGCCGTTTTCCGTAGGACTCTCTTCTCTGACCTGAGTCTCCTTTGGAACTCTGCAGGTTCTA
+
AAA?A4ABFFFFGGGFDGDFGGFHGFAF42BGGFGGDA2AAFFGHGGGGFEG5FGGGHHGGG0EFGGGGGGBEGHGGGDGEHHHGGGEGB/<@DHHHFGHHHHGHHHHHHEFHHGDGGGHHHGHHHHHHHGHHGGGGGHGHHGHHGGGGGGGGGGGGB@@BFGGGGFBBFFFFFFFFFF9BFFFFFFFFFFFFBFFFFFFFFFAD9FFFFFFFFFFFFFFFFFFFFFBFFFFFFFFFFFFFFFFFFFFFFF
@M05620:37:000000000-D9766:1:1101:17564:8733 1:N:0:1
ACCACACCTTCTACAATGAGCTGCGTGTGGCTCCCGAGGAGCACCCCGTGCTGCTGACCGAGGCCCCCCTGAACCCCAAGGCCAACCGCGAGAAGATGCCCAGGTGAGTGGCCCGCTACCTCTTCTGGTGGCCGCCTCCCTCCTTCCTGGCCTCCCGGCGCTGCGCCCTTTCTCACTGGTTCTCTCTTCTGCCGTTTTCCGTAGGACTCTCTTCTCTGACCTGAGTCTCCTTTGGAACTCTGCAGGTTCTA
+
BBBBBBBBFFFFGGGGGGGGGGHHGGGEAEHHHGGGEGGCDHHHHGGGAEGGHHFHHHFFGGGGGGGGGGFHHHHGGGGHGHHHHGGGGGGGGGHHFHHHHHHGHHHFHDFCGHGGGCFHHHHHHHHHHHGHHCCGEGHGHHGHHGGGGGGGGGGGFG--?DFFFFFFFFFFFF/:FFFFFFFFFFFFFFFFFFFFFFFFFFFFFFFFFFFFFFFFFF/BFFFFBFFFFFFFFFFBBFFFFFFFFFFFFFF
@M05620:37:000000000-D9766:1:1101:14596:8736 1:N:0:1
ACACACCTTCTACAATGAGCTGCGTGTGGCTCCCGCGGCGCACCCCGTTCTGCTTACCGAGGCCCCCCTGAACCCCAAGGCCAACCGCGCGAACATGCCCAGGTGAGTGGCCCGCTACCTCTTCTGGTGGCCGCCTCCCTCCTTCCTGGCCTCCCGGCGCTGCGCCCTTTCTCACTGGTTCTCTCTTCTGCCGTTTTCCGTAGGACTCTCTTCTCTGCCCTGCGTCTCCTTTGGCACTCTGCAGGTTCTAG
+
AAAAAAAFFFBBFFGGF1BB1A1AEFGG?HCGCFE?FG/AAEEGGG>EBGFHHBBBGHGCGGGGGEGG<F<FGFGG/CGFF?GHGGGCC/>>C->FG<FGCGGGH=<GHFGHHGGG-CHHHHGHHHHGGGGGG@GGGGGGGGGGGGGGFFFFFFFF?-;@@@F@@F@@FFFFF/FFFFFFFFFFFFFBFFFF@FFFFFFBFFFF/FFFFFFFFFFFFBFFFFE>B@FFFFFFFF/;FBFFFF/BFFFFFFF
@M05620:37:000000000-D9766:1:1101:12506:8758 1:N:0:1
GAGGCTGCTTTGGAAGAAACTCATAGATTACTGCAACAGTTCCCCCTGGACCTGGAAAAGTTTCTTGCCTGGCTTACAGAAGCTGAAACAACTGCCAATCCTACAGGATGCTCCCCGTAAGAAACGGCTCCTCGAAGACTCCCCGGGAGTCAAAGCGATGCTGCAACCATGGCAAGTAAGTACGGCCTTTCCGCTTAGAACTCTTGTGGCTCCACTTGAACCATTCTCAGCATTTGTACTTGTAACTGACA
+
BABBBBFBFFFFGGGGGFGGGG4D5DGHHHGHHHHAG2BBFGHHHGEGEFFGFGFHF3BGFHFHHHHGHHHHHHHHHHHHHHHFHFGHHGHHHHGH33B3?BE33BBG3FGH3GGG//>EG433B?/<E?FF2?/2//232B?</>CC//0111?GD.>E?111<<<F.<0CC/<E=<0=G0=EDF-:CGHHGG.E9C0;CFGG00C0..;FGF/00;9F09.BFBFGGGF/B9;F/;FFBFFFFFF/FFE
@M05620:37:000000000-D9766:1:1101:22784:8769 1:N:0:1
GCGGCTGCTTTGGAAGCAACTCATAGATTCCTGCCCCAGTTCCCCCTGGCCCTGGAAACGTTTCTTGCCTGGCTTCCAGAAGCTGAAACAACTGCCCATGCTACAGGTTCCTACCGGCAAGTAAAGGCCCCTACAGGCTTCCAAGGGATAAAAACGCCGAAGCCAAAAAGGCCAAGAAATCCAGGCATTCCCTCTTAGGAATCTTTTTGCACCCATTTCAACCATTGCAGTAATTTTTACTTTTAACGGAA
+
>11>A>>AFF@BAFGB11BFBFBFFDGHGDFGHH0AFABBFGHHHGEFA0BAFHEHH10BFGFHDGGHHHHHHHG0BGH1FGH1F1BGH0FHHGGH/1F>1BF11B0@11122BF//></<1B>2>1/</<//0110/@@FG12@///@011?1?///----<.=//.<<<.CE..://;0C0:/..0:0C:0:CF0090099090;CA000;E./000;;F..=00//////;://9-/////9//--;-
@M05620:37:000000000-D9766:1:1101:22333:8796 1:N:0:1
ACCACACCTTCTACAATGAGCTGCGTGTGGCTCCCGAGGAGCACCCCGTGCTGCTGACCGAGGCCCCCCTGAACCCCAAGGCCAACCGCGAGAAGATGCCCAGGTGAGTGGCCCGCTACCTCTTCTGGTGGCCGCCTACCTCCTTCCTAGCCTCCCGGAGCTGCGCCCTTTCTCACTGGTTATCTCTTCTGCCGTTTTCCGTAGGACTCTCTTCTCTGACCTGAGTCTCCTTTGGAACTCTGCAGGTTCTA
+
3AAAA43AFFFFDGGFFF5BA5B4EBEE4AFGFGF2EAE2FHHHHGAE11BAFAACG2AEEGGG1E/EGGGFHH/?EGGECGH//?E@C<>BG/GHH1GHHFHFHFHHHFFGHG-AGGGGFFHHHHHHHHGHCDCCE.;GHF.GH0C00;/FBGG?F@?B-9//;BGBBFFFEFBFFFFFF/BFFFFFFFFFFBFFFFFFFFFFFFFFFFFFFFB/;99FFFFEFFFBFFFFFEFFFFFF/BFFFF9/9B9
@M05620:37:000000000-D9766:1:1101:24809:8796 1:N:0:1
GAGGCTGCTTTGGAAGAAACTCATAGATTACTGCAACAGTTCCCCCTGGACCTGGAAAAGTTTCTTGCCTGGCTTACAGAAGCTGAAACAACTGCCAATCCTACAGGATGCTCCACGTACAAACAAGCTCCTCGACAACTCCCCAAGCGTCCAAAAGATGCTACAACACTGGCCAGTACGACCGGCCTATCCGCTTTAGCACTCTTGTGGCTACCCTAGACAAATTCTCAGCATATGTACTTGTACATGAC
+
BBBABBFBFFFFG4FGFGFFGGHHHG5GHFHHHHHBFHHHHHHHHGGGHEHHHHHBGHHHFGHHHGGHHHHHHHHHHHHHGHHHHHHBGF1GHHHHHGHFB4B@B3?1B3BBFFHHE?2?/43?B/2?BFGGHFG?/</2BB?D2///?<BGD22?<?GF1G1<1?FGG1<0<01.111...-=-<-./;<:CGGGGFH0CFFGGBFFFD?.0;CF0/;;0;B/C0;;CCF/09/;FF/B//;BF/;///9
@M05620:37:000000000-D9766:1:1101:21243:8853 1:N:0:1
ACCACACCTTCTACAATGAGCTGCGTGTGGCTCCCGAGGAGCACCCCGTGCTGCTGACCGAGGCCCCCCTGAACCCCAAGGCCAACCGCGAGAAGCTGCCCAGGTGAGTTGCCCGCTACCTCTTCTGGTGGCCGCCTCCCTCCTTCCTGGCCTCCCGCACCTGCGCCCTTTTCCACTGGTTTTCTCTTCTGCCGTTTTCCGTAGGACTCTCTTCTTTGACCTTATGCCCCTTTTGAACTCTGCAGGTTCTC
+
CCCCCCCCFFFFGGGGGGGGGGHHGGGFHDHHHGGEFGGCGHHHHGGGEEGGFGHHHHHGGGCGGGGGGGGHHHHGGGGHGHHHGGGGGGGG<?F2??2FEC/?F11?D1?<FGGG--AGHH1=1<=0=/..CCGGGGHGFHGF00:009AFF.:E.---9/;.-;CFFFF///9;/9/;F..:///:9///;-9AFE/;./:..///:;BFBFF/;://B/////9//..;://.://///;//A;F;/9
@M05620:37:000000000-D9766:1:1101:21112:8854 1:N:0:1
GAGGCTGCTTTGGAAGAAACTCATAGATTACTGCAACAGTTCCCCCTGGACCTGGAAACGTTTCTTGCCTGGCTTACAGAAGCTGAAACAACTGCCAATCCTACAGGATGCTACCCGTAAGGAAAGGCTCCTAGAAGACTCCAAGGGAGTAACAGAGCTGATGAAACAATGGCAAGTAAGTCAGGCATTTCCGCTTTAGCACTCTTGTGGATCCAATTGAACAATTCTCAGCATTTGTACTTGTAACTGAC
+
A3>ABAFAFFFFCGGFFCGGGF4F5DGHHGGFHG44BABDFGHHHGEFA2BAGFFFG33BBFGHGHHHHHHHHHGHHHHFHHHHHFHHHFHHHHHHH3FHHHHH3FHHGHHH4GHHGGGGHHH3BGHHHHGHDF33B3BGHH22BFF/EGB>2@G2@GHH2GH1GHHFHHHHHHHGHHHHHHEHHHHHHGHHGGGGGHHHHHHHHHHGHGHHHHFHHHHHHH0GHHHGGGGGGGGGGGGGGGGGGFGGGFF
@M05620:37:000000000-D9766:1:1101:26741:8867 1:N:0:1
ACCACACCTTCTACAATGAGCTGCGTGTGGCTCCCGAGGAGCACCCCGTGCTGCTGACCGAGGCCCCCCTGAACCCCAAGGCCAACCGCGAGAAGATGCCCAGGTGAGTGGCCCGCTACCTCTTCTGGTGGCCGCCTCCCTCCTTCCTGGCCTCCCGGAGCTGCGCCCTTTCTCACTGGTTCTCTCTTCTGCCGTTTTCCGTAGGACTCTCTTCTCTGACCTGAGTCTCCTTTGGAACTCTGCAGGTTCTA
+
CCCBBCCCFFFFGGGGGGFGGGHHGGGGHGHGGGGGGGGGGHHHHGGGEGGGHHHHHHGGGGGGGGGGGGGHGHHGGGGHGHHHHGGGGGCGGGHHGHGHHHHGHHHGHHGGHHCGGGGHHGHHHHHHHHGHHGGGGGGGHHGHFGGGGGGGGGGGGG-AD.:FGGFFFFFFFFFFFFFFFFFFFFFFFFFFFFFFFFFFFFF.:FFFFFFFFFFFFFFFFFFFFFFFFFFFFFFFFFFFFFFFFFFFFFF
@M05620:37:000000000-D9766:1:1101:20585:8873 1:N:0:1
ACCACACCTTCTACAATGCGCTGCGTGTGGCTCCCGAGGAGCACCCCGTGCTGCTGACCGAGGCCCCCCGCACCCCCAAGGCCACCGCGTGAAAATGGCCCAGTGGGGTGCCCCCTCACTCTTCTGGTTGCCGGCTCCCTTCTTCCTTGCCTCCCGGCGCTTGCCCCTTTCTCCCTTGTTCTCTCTTTTGCCGTTTTCCGTTGGCATCTCCTCTCTGGCCTGCGTCTCCCTTTGTACCTTGCCGGTTCTCT
+
CCCCCCBAFFFFGGGGGG4EEGGGGGGBFEHGGFGFFGGGGHHHHGG0BAFFHGHFHHH>>EEGGGGG///><EEGE@/?/?/?FH////</??1=?1?FG/?><0.-.=.<G.--..<00:<:00:C0;.=--;-.;E/0;0=0;09;0;90;E.:----...0;A.;F000;//;BBB000000;0;0BB-;AFF0B.90.9;00/000;/09;:00;0..-:-.:B/;FFF0;0000;0;-:@D.:00
@M05620:37:000000000-D9766:1:1101:22341:8874 1:N:0:1
GCGGCTGCTTTGGAAGCAACTCATAGATTCCTGCCCCAGTTCCCCCTGGCCCTGGAACCGTTTCTTGCCTGGCTTACAGAAGCTGAAACAACTGCCAATCCTACAGGATGCTACCCGTAAGGAAAGGCTCCTAGCCGCCTCCAAGGGAGTAACAGAGCTGATGAAACAATGGCAAGTAAGTCAGGCATTTCCGCTTTAGCACTCTTGTGGATCCAATTGAACCATTCTCAGCATTTGTACTTGTAACTGAC
+
11>AA>AAFFD1BFF11ABGBGBF3DGHH3FGHH00B0BBDGHHHGAF/0BBFHEHH1/ABFHHDFGGHHHHHHF1FGHBGGHFF1BFH0?GGHHH11BGHHHH1BCGHHHHGHHHGGGGHHHH0FHHHHGHDH10?/>EGHC1@FG/EGFD1?G0FGHHDHH1GHHGHHHGHHHGHHHHHHGHHHHHHGHHGGGGGHHHGHHHHHHGGGGGGG09CGGGGG.FGGGGGGGGGGGGFGGGGGGGGGGFFFF
@M05620:37:000000000-D9766:1:1101:20570:8888 1:N:0:1
ACCACACCTTCTACAATGAGCTGCGTGTGGCTCCCGAGGAGCACCCCGTGCTGCTGACCGAGGCCCCCCTGAACCCCAAGGCCAACCGCGAGAAGATGCCCAGGTGAGTGGCCCGCTACCTCTTCTGGTGGCCGCCTCCCTCCTTCCTGGCCTCCCGGAGCTGCGCCCTTTCTCACTGGTTCTCTCTTCTGCCGTTTTCCGTAGGACTCTCTTCTCTGACCTGAGTCTCCTTTGGAACTCTGCAGGTTCTA
+
BCCCCBCBFFFFGGGGGGGGGGHHGGGGHGHHHGGGGGGGGHHHHGGGGGGGHHHHHHHGGGGGGGGGGGGHHHHGGGGHGHHHHGGGGGGGGGGHHGHHHC=F11=F1=FFHH--<-@GGGBGGF0D0<CGH?@DDAHGHHGFH:F0:BFGB.CF.--@B.B:9?DFAFF0B::BF0BBFFFFBBFF0:B0F>;DFFFF.:AAD00/:BFFFF0BB0:BFF/FFFFBBF0BF0FFFBBB0::BBF.BB00
@M05620:37:000000000-D9766:1:1101:6770:8898 1:N:0:1
ACCACACCTTCTACAATGAGCTGCGTGTGGCTCCCGAGGAGCACCCCGTGCTGCTGACCGAGGCCCCCCTGAACCCCAAGGCCAACCGCGAGAAGATGCCCAGGTGAGTGGCCCGCTACCTCTTCTGGTGGCCGCCTCCCTCCTTCCTGGCCTCCCGGAGCTGCGCCCTTTATCACTGGTTCTCTCTTCTGCCGTTTTCCGTAGGACTCTCTTCTCTGACCTGAGTATCCTTTGGAACTCTGCAGGTTCTA
+
A>>1A1AAFFFFFGG1BEB1A1BEABEBFEGHCFFEEEG/FHHHHGCFEAE/DAAFHFEGEGCGEE@EGGGFHFEEGGGA/FHF/FG/CB>B@BGHGFHHHHHGHHHHHFFGHHGGCG?F1<DHHHFHH/<C.<-=EGHG/GGHHGGBFF9F0FGGG?-;-./;AGF@@FF/;FFFFFF/FFFFFFFFFFFFF@FFFFFFFFFFFFFFFFFF/FFFB/9FFFFFFF//BFFFFFFFFEFFF/BFFFFF/FB
@M05620:37:000000000-D9766:1:1101:6773:8917 1:N:0:1
ACCACACCTTCTACAATGAGCTGCGTGTGGCTCCCGAGGAGCACCCCGTGCTGCTGACCGAGGCCCCCCTGAACCCCAAGGCCAACCGCGAGAAGATGCCCAGGTGAGTGGCCCGCTACCTCTTCTGGTGGCCGCCTCCCTCCTTCCTGGCCTCCCGGCGCTGCGCCCTTTCTCACTGGTTCTCTCTTCTGCCGTTTTCCGTAGGACTCTCTTCTCTGACCTGAGTCTCCTTTGGAACTCTGCAGGTTCTA
+
AAABABAAFFFFFFBFGG5FGGHHGGGEFFHFHFGEEFEEEFAGGFEEFEEEHFHHFFGFEEGGEEEFGGGHEHFEEGGHGHFEHGGGCC>C?DHFFFHHHGE/FG1?FFGGHHGCGGGFGHHHGHHHG/<CHGGGGGHGHHGHGGGG;FGGGGGGC9-;AB-ADCFFFFFFFFFFFFFFFFFFFFFFFEFFFDADFFFFFF.9A9BBFFFFFFFFFFBFF;BFFBBFBFFFFFFFFFFFFFBFF.ABFF/
@M05620:37:000000000-D9766:1:1101:10127:8936 1:N:0:1
GCGGCTGCTTTTGAAGAAACTCATAGATTACTGCCACAGTTCCCCCTGTACCTGTAACCGTTTCTTGCCTGGCTTCCAGAAGCTGCAACAACTGCCTACAGGATGCTACCCGTACGGAACGGCTCCTAGAAGACTCCCAGGGCGTCACAGCGCTGCTGAACCACTGGCACGTCAGTCAGGCCTTTCCGCTTTCGCACTCTTGTGGATCCAATTGAACCATTCTCAGCATTTGTACTTGTACCTGACACGCC
+
>1>>>>1>FFB1B1B111BBBFFGFAFHHCBGDFAAF0B1DDGHHGAF12DBDF1DD2BEEGHFDDBBGHHCGBB0FGH@FGGBB10BBBBBFFHHHBFHHHHHHFFGHGGGG//>EFG//?>EGGHHH1BF1GHHHCGFEG/>B<A/?F/ACGG.GH1>1G<.=GHHH0<G..<DGHHHH.;GHHHGGGGG0;CEGGGGGGGGGGGGGB0CGG00;.;FFFFF/BFBFFFFFFFF9FFFBFFFFFB/;@A
@M05620:37:000000000-D9766:1:1101:18328:8949 1:N:0:1
GAGTCTGCTTTGGCAGAAACTGACAACTTAGTTACACAGGATCGGCTGACCACTTCTCCGTCGTGTAGTTGACTTCCGCACGCTTGTGCTACTTCCCCTACTGAACGGCTCCTCGACTACTCCCCGGGCGTACCCGCGCTTCTGCCCCCCTGGCCCGTCCGTCCGGCCTTTCCTCTTTCGCCCTCTTGTGGCTCCAATTGACCACTTCTCCTCCTTTGTCCTTGTCCCTGCCAGGCCAGTGCCAACCGCTC
+
1A?1>DDFFDBDGG1AAGFGF111B10A111A33A3AA0C01A00A/A00B1/1BB2ABEA0//AA012DA2B1DDB//>>/>?//0112@11BBF0B0/>112B10>E/?/FGE/</>BGHH?CCCC/>AC@FHCGGGC.CGHDF.CA-;C.;CE?@G.AA.:9A9@BFGFGFFFFFBAAF9@EFBFFF?EFFF//FBF//:/-;BBFFE/FFF9/B;/;BFFFBBFBB-;B/:AA--/;/;9/;-;>9@
@M05620:37:000000000-D9766:1:1101:3605:8964 1:N:0:1
ACCACACCTTCTACAATGAGCTGCGTGTGGCTCCCGAGGAGCACCCCGTGCTGCTGACCGAGGCCCCCCTGAACCCCAAGGCCAACCGCGAGAAGATGCCCAGGTGAGTGGCCCGCTACCTCTTCTGGTGGCCGCCTCCCTCCTTCCTGGCCTCCCGGCGCTGCGCCCTTTCTCACTGGTTCTCTCTTCTGCCGTTTTCCGTAGGACTCTCTTCTCTGACCTGAGTCCCCTTTGGAACTCTGCAGGTTCTA
+
BBBBBBB>CFFFGGGGGG5BGFHHGEGBAEHHHAFE?EEGGHHHHGGEEEGGGHGHHHHAEFGGGGGGGGGHGHHGGGGHGHHHHGGGGG/BDGHEGHHHFBHFH1<?FH/FHHCG->DFHHHFGHHHGH.CGCG@DGHCGHDHFGGFFBFAFGGEE--9;B9DFFFFFFFFF//BFFFFBBFFFFFF9;;FFFFFFEFFF/;D.F9BFFFFFFB9;//;9B./;//9;9FFFFBFFBBBFBBFFFF/;B/
@M05620:37:000000000-D9766:1:1101:18350:8974 1:N:0:1
GAGGCTGCTTTGGAAGAAACTCATAGATTACTGCAACAGTTCCCCCTGGACCTGGAAAAGTTTCTTGCCTGGCTTACAGAAGCTGAAACAACTGCCAATAAGGAAAGGCTCCTAGAAGACTCCAAGGGAGTAAAAGAGCTGATGAAACAATGGCAAGTAAGTCAGGCATTTCCGCTTTAGCACTCTTGTGGATCCAATTGAACAATTCTCAGCATTTGTACTTGTAACTGACAAGCCAGGGACAAAAGATC
+
AAA@BAFBFFFFF4FECCGFEFBFFHDHHFHHFHHBHFG5FH5GHGCGHFHFHFHAGHHHBBFHFAAGHHHFHGFEHHGFFCGGFHFDGBFFEFFFCGFHF33BEFGF1GF1CDFD3FHHDFGFF3/?/<EC4FD3?0BB?31?B?FHFC?1??FG/1>FH>>@1@GC1FG1GAF//?DGF<GFHH1<GC.1<FB<1GHG0<0DCDDGHHD</<0=00;<GGHHFCBGHCC/0;CC:F9...99CFF/900
@M05620:37:000000000-D9766:1:1101:24677:8984 1:N:0:1
GAGGCTGCTTTGGAAGAAACTCATAGATTACTGTAACAGTTCCCCCTGGACCTGGAAAAGTTTCTTGCCTGGCTTACAGAAGCTGAAACAACTGCCCATACGGATCGGCCCCTAGAAGACTCCCCGGGCGTAACCGCGCTGCTGCAAAAATGGCCAGTAAGTAAGGCCTTTCAACTTTCGCACTCTTGTGGCTCCAATTGACCAATTCTCAGCCTATATACTTGTCACTGACAAGCCAGTACCAACAGCTC
+
BBBBBBFBFFFFGCGGGGGGFGHHHHHHHHHHHGHHHHHDGHHHHGGGHHHHHHHFHGHHGHHHHHHHHHHAGHGHHHHHHHHGHHFHHHHHH3BF?E3B21EB1>E?E1EEE/2B33B?3?FHEGGG/<>B/<F?D//<<<1><><1<.01<GFCCH0=00<<=/C<C/<=00<0CG0CD.@DHHBGGBD..;AFGFFFB0;CEGFFB000;///900;;CFFBB/;B///999E?BA//9;9;9E../:
@M05620:37:000000000-D9766:1:1101:24703:8984 1:N:0:1
GAGTGTGCTTTGGCCGAAACTCATAGGCTACGTCAACACTTCCCGCTGGACCTGGGAAAGTTTCTCGCGCGCATTACACAATCTGAACCACCTGCCAATACGGCCAGGATCAAAGCAGCCTACAATAGCGTCAAATAGCAAAATACACAATGACAAGAAATTAAGGCATTTCCGCTTTAGAAATCAAGTGGCTCGAATTGCACACTTCTCAGACTTTATACATATAACTGACCAACCATGAACAAAAGATC
+
>1A11BBF3@B1A1BA1E0AB1BAG31A1100BB001B/BA11B/AA//00B0B0/01/B12BBD2A/////>B?1111B/11BB221/0/?BB001BBB1<//////<1001BB0100/0@C@11111/???/11<1111>01111<1.1>11<1.///000=00<<GBB00.....:;C000;000000..;--/;.00000./=BB0000//90000;///99//;/9;//-;--///:;/---:-/;
@M05620:37:000000000-D9766:1:1101:26273:8989 1:N:0:1
GAGGCTGCTTTGGAAGAAACTCATAGATTACTGCAACAGTTCCCCCTGGACCTGGAAAAGTTTCTTGCCTGGCTTACAGAAGCTGAAACAACTGCCAATCCTACAGGATGCTACCCGTAAGGAAAGGCTCCTAGAAGACTCCAAGGGAGTAAAAGAGCTGATGAAACAATGGCAAGTAAGTCAGGCATTTCCGCTTTAGCACTCTTGTGGATCCAATTGAACAATTCTCAGCATTTGTACTTGTAACTGAC
+
A3AA>AFAFFDDG45BAGABGGHHHGFFGBBFHF4ACGFGHDDBFEEB2ABGGGEBA32BBDHDGHGAABFFFHG3BBFGGHAFG33BBFBGGHHFCGH3BB4BF33?B3BGBBBFE?EEFFGGF?B?BFFHF4BFBFBB?BBFB?EC??0@DF@/@@FF<1@>@??GH1?FH0?F?FG=1F<1<>.>><>>.CAEEFG00D<GGHHFGCG;CH;C0;0;;C;;0;;0CB0BFFGG0;BB09;=0CB;BFB
@M05620:37:000000000-D9766:1:1101:20421:8992 1:N:0:1
GAGGCTGCTTTGGAAGAAACTCATAGATTACTGCAACAGTTCCCCCTGGACCTGGAAAAGTTTCTTGCCTGGCTTACAGAAGCTGAAACAACTGCCAATCCTACCAGATGCTCACCGTAAAGAAAAGCTCCTCACAACCTCCCAAGGCGTCAAAACGCTGCAGCAACCATGGCAAGTAAGTCCGGCCATTCCGCTTTAGCACTCTTGTGGATCCCATTGAAACATTCTCAGCATTTGTACTTGTAAATGAC
+
BBBBBBFBFFFFGGGGGGGGGGHHHHHHHHHHHHHHHHHGHHHHHGGGHHHHHHHHHHHHGHHHHHHHHHHHHHHHHHHHHHHHHHHHHHGHHHHHHHHHHED3G3BB3BGH@4BGGCGE/BBGH2BB?GHHC3?B3?/BBGFG2??F/?>E/F2@/>EFG0?<?FG0>1FCF0GGFHH1>F1.<<<-<=DGHGGGGHCHG0GHFGHGHGBBFGGG0;CCFBFGGGGGGGFFFBGGBBBBFGGGGBBCFFF
@M05620:37:000000000-D9766:1:1101:21518:8993 1:N:0:1
GAGGCTGCTTTGGAAGAAACTCATAGATTACTGCAACAGTTCCCCCTGGACCTGGAAAAGTTTCTTGCCTGGCTTACAGCAGCGTAAACCACTGCCAATCCTACCAGATGCTCCCCAGAAGGAAAAACTCCTCGCCAAATAACCGGGAGTAACAGAGCTGTTGCAACCATGGCAAGTAAGTCCAGCAATTCCGATTTAGCACTCTTGTGGATCCCCTAGAACAATACTCAGCATTTGTACATGTAACTGAC
+
BABCCCFCFFFFGGGGGGGGGGHHHHHHHHHHHHHHHHHGHHHHHGGGHHHHHHHHHHHHHHHHHHHHHHHHHHHHHHH3BA20BE11D??BBBBGHHH3BBBF133B3DDG3GEF2//?3?0BF20<3BFFB/<>/<2?BFB@///>CA0F?D1?GHF111111>G0FB<0<C1<0=<0<000<<//0<00:.;.;0:C0C:GBF0CG.0CF//././990//C0:CG0CGE00C0FFF0;BFBF0;0:9
@M05620:37:000000000-D9766:1:1101:20443:8996 1:N:0:1
GAGGCTGCTTTGGAAGAAACTCATAGATTACTGCAACAGTTCCCCCTGGACCTGGAAAAGTTTCTTGCCTGGCTTACAGAAGCTGAAACACCTGCCAATCCTACAGGATGCTACCCGTAAGGAAAGGCTCCTAGAAGACTCCAAGGGAGTAAAAGAGCTGATGAAACAATGGCAAGTAAGTCAGGCATTTCCGCTTTAGCACTCTTGTGGATCCAATTGAACAATTCTCAGCATTTGTACTTGTAACTGAC
+
BBBBBBFBFFFFGGGGGFGGGFHFGHE66FFAGGHHHHHHFDG32AAFA2FHCF22BA2FB5ADDADBBA3A1BGFB5BGHCGGGB3GFF1E?GHA3GH3FB4BEB3BG@FFFBBFAEFFGHHHHB?FGHGHHDGHHHBFBFFGFEGHDD<FHGGEFGHHHHHGHFHHHDGFHGGF?GHHGG1>FGCFFFGHFDGEGHGHEGHHHHHHHGGBGHCC0<CGHHGCHHF00FFFGGGG0FBB;BFFFFGGGFF
@M05620:37:000000000-D9766:1:1101:5672:8998 1:N:0:1
ACCACACCTTCTACAATGAGCTGCGTGTGGCTCCCGAGGAGCACCCCGTGCTGCTGACCGAGGCCCCCCTGAACCCCAAGGCCAACCGCGAGAAGATGCCCAGGTGAGTGGCCCGCTACCTCTTCTGGTGGCCGCCTCCCTCCTTCCTGGCCTCCCGGAGCTGCGCCCTTTCTCACTGGTTCTCTCTTCTGCCGTTTTCCGTAGGACTCTCTTCTCTGACCTGAGTCTCCTTTGGAACTCTGCAGGTTCTA
+
BBBBBBBBFFFFGGGFFGFGGGHHGGGGHGHGHGGEGGG?EHHHHGFFEAEFFGHHHHHGEFCGFGGGGGGGGHHGGGGHGHHHHGGGGGGGGGHGHDHHHHHGHHFGHFFGHHGGGGGGHHHHHHHDDGDHHGF?EDGGHHGFHGGGCFFGGGGGA9-@BF/F@BFCFFFFFFFFFFFFFFFFFFFFFFFFFFDFFFFFFFFDD/;FFFFFFFFFFFBFFFFFEFFFFFFFFFFFFBFFFBFFF?FFFFB
@M05620:37:000000000-D9766:1:1101:24695:9006 1:N:0:1
GAGGCTGCTTTGGAAGAACCTCATAGATTACTGTAACAGTTCCCCCTTGACCTGGAAAATTTTCTTGCCTGGCTTACAGAAGCTGAAACACCTGCCAATAAGGAAAGGCTCCTAGAAGACTCCAAGGGAGTAAAAGAGCTGATGAAACAATGGCAAGTAAGTCAGGCATTTCCGCTTTAGCACTCTTGTGTATCCAATTGAACAATTCTCAGCATTTGTACTTGTAACTGACAAGCCAGGGACAAAAGATC
+
>3A3>>C>BBB4BABB4FBAFEHHHFBAD5BEGB665F3FGDAFGEA2BA3FGFAAB325BBDDFDDBBBDEHHF3BBFFFEBBFB@BD3B?FFF13FF@@333BF1B?3BFHH43BF3BFBFF??/??>E3BFBB?BBBEFBB?FBB???B1?B1/@2@1@@@10@GB1@FGDF/DGH11??>FD1DG<0>FG>1<<FG1<<D<<GGHHHHHH0===DGGGG00;;0CBBC:C.;;/.;99E9AFA;C;;
@M05620:37:000000000-D9766:1:1101:24671:9007 1:N:0:1
GAGGCTGCTTTGGAAGAAACTCATAGATTACTGTAACAGTTCCCCCTGGACCTGGAAAAGTTTCTTGCCTGGCTTACAGAAGCTGAAACAACTGCCACTAAGGACAGGATCCTAAAAGACACCCAGGGAGTAAACGCGCAGATGCCAAAATAGCAGGTAAGACAGGCATTTCCGCGTTAGCCATCTTGTGGATACAACTGAACAATTCTCAGCATAAGTACTTGTAACTGACAAACCAGGAACAAACAAGC
+
BABBBBFBFFFFGFGGFGGGGGHHHHHHHHHHHDGGFHHGHHHHHGGGGGHHHHGHHHGHHHHHHHHHHHHHHHHHHGHHHHHHHHFHHHHHHHHGH3BEGGCG1B1113BFF44B3GF23???/?//?E?F4FFEEC//>/@2@2@2@G<2?G11/?FG11?G0/><11<=1..-<-<<DBDG/G000:.0;0CGH/:/0;/0::C09C;B/;00090;0;;;0;9F0B0;0;/;..;..=;..AA.;.:
@M05620:37:000000000-D9766:1:1101:20432:9011 1:N:0:1
GAGGCTGCTTTGGACGAAACTCATAGATTACTGCAACAGTTCCCCCTGGACCTGGAAAAGTTTCTTGCCTGGCTTACAGAAGTTGAAACAACTGCCAATCCTACAGGATGCTACCCGGAAGGAAAGGCTCCTAGAAGACTAAAAGGGAGTAAAAGAGCTGATAAAACAATGGCAAGTAAGTCAGGCATTTCCGCATAAGAACTCTTGTGGAGCCAATAGAACAATTATCAGAATTTTTAAGTGTAACTGAC
+
>1>>1>C>@@B1B11A1E0AFGHHHCDDDFA2D11B1FADFAAB0AAA/0BBBFAB110B1DDDDDF11ABBBFF11BBDGH1DF22BBB/BGGFFBGC>>B2BF1B>11B1@1B0>///?<B<<00?1B?B11BDB<0111B<1/?<?<01>@>/001?<<11?1?/<11<00><>><1<<11</.00000..-<.0:00:;C000;C?:./;:9/00900;/00;;0990900;0990000;;;B09:;
@M05620:37:000000000-D9766:1:1101:22420:9044 1:N:0:1
ACCACACCTTCTACAATGAGCTGCGTGTGGCTCCCGAGGAGCACCCCGTGCTGCTGACCGAGGCCCCCCTGAACCCCAAGGCCAACCGCGAGAAGATGCCCAGGTGAGTGGCCCGCTACCTCTTCTGGTGGCCGCCTCCCTCCTTCCTGGCCTCCCGGAGCTGCGCCCTTTCTCACTGGTTCTCTCTTCTGCCGTTTTCCGTAGGACTCTCTTCTCTGACCTGAGTCTCCTTTGGAACTCTGCAGGTTCTA
+
BCABCCCBFFFFGGGGGGGGGGGHGGGGHGFHHGGGDGGFGHHHHGGGEGGF5GHHHHHGGGCEGGGGGGGHHHHGGGGHGHHHHGGGGGGGGGHHFFFHHHHGHFGHHHFFHHGGGGGHGHHHHHHFGHFGHCGGGGHGHHGHGGGGGGGGGGGGB-BBFGFGCGFFFFFFFFFFFFFFFFFFFFFFFFFFFFDFFFFFFFAADBFFFFFFFFFFFFFFFFFFBFFFFFFFFFFFFFFFFFFFFFFFFFB
@M05620:37:000000000-D9766:1:1101:21552:9066 1:N:0:1
ACCACACCTTCTACAATGAGCTGCGTGTGGCTCCCGAGGAGCACCCCGTGCTGCTGACCGAGGCCCCCCTGAACCCCAAGGCCAACCGCGAGAAGATGCCCAGGTGAGTGGCCCGCTACCTCTTCTGGTGGCCGCCTCCCTCCTTCCTGGCCTCCCGGCGCTGCGCCCTTTCTCACTGGTTCTCTCTTCTGCCGTTTTCCGTAGGACTCTCTTCTCTGACCTGAGTCTCCTTTGGAACTCTGCAGGTTCTA
+
BBBABBBBFFFFGGGGFGAFGDGFGEEBFEHGHGGFGGGGGHHHHGGEGEGGHHHHHHHEEGGGGGGGGGGGHHHGGGGHGHHHHGGGGG/BCGHHGHHHHHHGHHHHHHGGHHGGGGGHHHHHHHHHHHGHHGGGGGHGHHGHHGGGGGGGGGGGGG?BBBBFBBFBBFFFFFBFFFFFFFFFFFFFFFFFFBFFFFFFFFFFFFFFFFFFFFFFFFFFFFFFFFFFFFFFFFFFFFFFFFFFFFFFFFB
@M05620:37:000000000-D9766:1:1101:8867:9077 1:N:0:1
ACCACACCTTCTACAATGAGCTGCGTGTGGCTCCCGAGGAGCACCCCGTGCTGCTGACCGAGGCCCCCCTGAACCCCAAGGCCAACCGCGAGAAGATGCCCAGGTGAGTGGCCCGCTACCTCTTCTGGTGGCCGCCTCCCTCCTTCCTGGCCTCCCGGCGCTGCGCCCTTTCTCACTGGTTCTCTCTTCTGCCGTTTTCCGTAGGACTCTCTTCTCTGACCTGAGTCTCCTTTGGAACTCTGCAGGTTCTA
+
CCCDCDCAFFFFGGGGGGBGGGHHGGGBAEHHHFFECEGGGHHHHGGGFGGGGHHHHHHEFFGGGGGGGGGHGHHGGGGHGHHHHGGGGG>CFGHFHHHHHHHGHHHHHHGGHHGGGGGHHHHHHHHHHHGHHGGGGGHGHHGHHGGGGGGGGGGGGG-CDFFFFFFFFFFFFFFFFFFFFFFFFFFFFFFFFFFFFFHFFFFFFFFFFFFFHFFFFFFFFFFFFFFBFFFFHFFFFFFFFFFFFFFFFFB
@M05620:37:000000000-D9766:1:1101:3807:9093 1:N:0:1
ACCACACCTTCTACAATGAGCTGCGTGTGGCTCCCGAGGAGCACCCCGTGCTGCTGACCGAGGCCCCCCTGAACCCCAAGGCCAACCGCGAGAAGATGACCCGGTGGGTGTCCCGCTACCTCTTCTGGTGTCCCCCTCCCTCCTTCCTGGCCTCCCGGAGCTTCTCCCTGTCTCACTCTTTCTCCCTTCCGCCGTGGTCCCTCTTCCTCTCCTCTCGTACCTTATGCTCCTTTGGAGCTTTTCGATTGCTA
+
ABAAABBBFFFFGGGGDGGDG5GHGEEEG2FGFGGEEGEGGHHHHGGGEGGGGHHHHHHGGGGGGGGGGGGHHFHGGGGHGEHHHGGEDDC@@DFGFGD110>/></->.->=>----<<<DGDDD<0<;.;;0;.;EG.CCE/CFG0;FF;0.:;D;;-9C/C0;FFF/9/BF/BF/;F:/9B/;BF./.;.-9--;;9.:../////:B/;./;.;;9A//////9;BF/BB/;/;A///;-./;.//B
@M05620:37:000000000-D9766:1:1101:6871:9105 1:N:0:1
GAGGCTGCTTTGGAAGAAACTCATAGATTACTGCAACAGTTCCCCCTGGACCTGGAAAAGTTTCTTGCCTTGCTTACAGAAGCTGAAACAACTGCCAATGCTCCAGGATTCTATCCGTAAGGAAAGTCTCCTATAAGACTCCAAGGGAGTAAAAGAGCTCATGAAACAAGGGCAAGTAAGTCAGGCATTTCCGCTTTAGAACTCTTTTGGACCCAATTTTACAATTCTCAGCAGTTTTACTTGTAACTGAC
+
A3ABAACACFDFCEAFFCFGDGFHDFGHHGFGGHFFFCF5FDGBGGEFEEFFHGEB3A2FBFHGEGDBBF5BFGEFF5B5FGGFFBDHGEEHHGD?FGH@3BBCGB3BB3BB44BB???>BFBFHF4BBBFB?4B4BGBF3?BBB?<CD/01FFD/0B@1<@@>@F1@F0<</?????G111<?00.1>=F1CA<>.=00=<==0<0==C//<;:;/;00:0=00;0;0;C/C.;;0B90;00;;;;999/
@M05620:37:000000000-D9766:1:1101:3287:9121 1:N:0:1
GAGGCTGCTTTGGAAGAAACTCATAGATTACTGCAACAGTTCCCCCTGGACCTGGAAAAGTTTCTTGCCTGGCTTACAGAAGCTGAAACAACTGCCAATCCTCCAGGATGCTACCCGTAAGGAAAGGCTCCTAGACGACTCCAAGGGAGTAACCGAGCTGATGAAACAATGGCAAGTAAGTCAGGCATTTCCGCTTTAGCACTCTTGTGGATCCAATTGAACAATTCTCAGCATTTGTACTTGTAACTGAC
+
A?AAAACAFFFFGGGGGFGFDGEHHHHHHFHHHHHFGAFBGHHHHGCFHHHGHGHHHHFGGHHHHHHHHHHHHFGHHHHH3FGHHFHEGFHHHHHHFFGBFH3BGC3CG3?F43B1E/E/BGFFBF0?FGGHF4F3?//<CCGB2F//?C2G22/>/>AF<FH1?GG0><>1FHGG>GFFHHBHGFCHBGHHFEGEGHHFH0GHHHEHHGHBGHG0CB9F0FFFFGGGGGFGFGGG0FG0;99FF;FFBB9
@M05620:37:000000000-D9766:1:1101:15649:9122 1:N:0:1
GAGGCTGCTTTGGCAGAAACTCATAGATTACTGCAACAGTTCACCCTGGACCTGGAAAAGATTCTCGCCTGAATTACAGAACCTGAAACAACTGCCAATGCGCTACCGTGGACGACAGGCTCTTATAATACCCGAATCGAGCAAAAGAGCCGACCAGACAATGCGACCTAACTCAGGCATTCTCTCTTCAGCACTTTTCCGTAGCCCACTCTACAATTCCCAGCATCTCCATTTGTACTCTACAGGCCAGG
+
>A11>1B>C@3BB1B111B111A3AD1DF1FE3BD1BAB1FG2FGH0BF0AAAAF01AFC/BAEA2/BEEH0A22BFG1A10BBFFB1B0B/1B1B1B111//>>>0//?/?1//////?<F0FF>222B11B/>B//0@/?>01?0/?00//--<00.<>F><..-<<0//<:C0//.;C00<0<CGC0;<:.;/9C00999.;99..;/00=0;;009;00;/9/9///:;///;/B///;9//:-A--
@M05620:37:000000000-D9766:1:1101:24278:9129 1:N:0:1
ACCACACCTTCTACAATGAGCTGCGTGTGGCTCCCGAGGAGCACCCCGTGCTGCTGACCGAGGCCCCCCTGAACCCCAAGGCCAACCGCGAGAAGATGCCCAGGTGAGTGGCCCGCTACCTCTTCTGGTGGCCGCCTCCCTCCTTCCTGGCCTCCCGGAGCTGCGCCCTTTCTCACTGGTTCTCTCTTCTGCCGTTTTCCGTAGGACTCTCTTCTCTGACCTGAGTCTCCTTTGGAACTCTGCAGGTTCTA
+
CCCCCCCCFFFFGGGGGGGGGGHHGGGGHGHHHGGGGGGGGHHHHGGGGGGGHHHHHHHGGGGGGGGGGGGHGHHGGGGHGHHHHGGGGGGGGGHHHHHHHHHGHHHHHHGGHHGGGGGHHHHHHHHHHHGHHGGGGGHGHHGHHGGGGGGGGGGGGGGGGGGGGGFFFFFFFFFFFFFFFFFFFFFFFFFFFFDFFFFFFFFFFFFFFFFFFFFFFFFFFFFFFFFFFFFFFFFFFFFFFFFFFFFFFFF
@M05620:37:000000000-D9766:1:1101:15641:9139 1:N:0:1
ACCACACCTTCTACAATGAGCTGCGTGTGGCTCCCGAGGAGCACCCCGTGCTGCTGACCGAGGCCCCCCTGAACCCCAAGGCCAACCGCGAGAAGATGCCCAGGTGAGTGGCCCGCTACCTCTTCTGGTGGCCGCCTCCCTCCTTCCTGGCCTCCCGGAGCTGCGCCCTTTCTCACTGGTTCTCTCTTCTGCCGTTTTCCGTAGGACTCTCTTCTCTGACCTGAGTCTCCTTTGGAACTCTGCAGGTTCTA
+
CCCCCCBCFFFFGGGGGGGGGGHHGGGEHFHHHGGGGGGGGHHHHGGGEEGGHHHHHHHGGGGGGGGGGGGHHHGGGGGHGHHHHGGGGGGGGGHHHHGHHHHGHHHHHHGGHHGGGGGHHHHHHHHGHHGHHGGGFGHGHHGHHGGGFGGGGGGGGA?BFGGGGGFFFFFFFFFFFFFFFFFFFFFFFFFFBDDFFFFFFFFFFFFFFFFFFFFFFFFFFFFFFFFFFFFFFFFFFFFFFFFFFFFFFFF
@M05620:37:000000000-D9766:1:1101:7748:9143 1:N:0:1
GAGGCTGCTTTGGAAGAAACTCATAGATTACTGCAACAGTTCACCCTGGACCTGGAAAAGTTTCTTGCCTGGATTACAGAAGCTGAAACAACTGCATAAAGGATGCGACCCGTAAGGAAAGGCTTCTAGAAGACTCCAAGGGAGTAAAAGAGCTGATGAAACAATGGCAAGTAAGTCAGGCATTTCCGCTTTAGCACTCTTGTGGCTCCAACTGAACAATTCTCAGCATTTGTACTTGCAACTTACAAGCC
+
>A11>11>CB@D1BB11AA1B1A33F1F31BA3FB1BAB12DDGGH0BG0A00AF0B1FG1DBFD1BBBFF/B111BAAF11BB11B1B0//1>11D2@11101BB//>>/>/>E011>BBCFG0BF2BB1BBB11F1B1/?G/?<BGD@/00F1@11@FDGFE1??0C1/??1<1>110<.1>11>.<<<.<0=0<<<0<DG<..:G.=:/::C0/0/000:;9;/09;00=;0;C000;B/00;;B0;;
@M05620:37:000000000-D9766:1:1101:16052:9151 1:N:0:1
GAGGCTGCTTTGGAAGAAACTCATAGATTACTGCAACAGTTCCCCCTGGACCTGGAAAAGTTTCTTGCCTGGCTTACAGAAGCTGAAACAACTGCCAATCCTACAGGATGCTACCCGTAAGGAAAGGCTCCTAGAAGACTCCAAGGGAGTAAAAGAGCTGATGAAACAATGGCAAGTAAGTCAGGCATTTCCGCTTTAGCACTCTTGTGGATCCAATTGAACAATTCTCAGCATTTGTACTTGTAACTGAC
+
AAAAB4CBFFFFCGGGGGGGGGHHHHHHHHHHHHHHFHHBGHHHHGGGHHHHHHHHGHHGGHHHFHFHHHHHHHHHHHHGHHHHFHHHHHHHHHGFHFHBBBBF3B3?@FBDF@?1E?@/?F?GG?F/FFC334BGFFBBC1?FB?/AA<F12G>/<FD1F<>>DF<GAF1C0?1F1?G1G1110<FGHHG1<DDG.<00<DCGHE0<0.00<GHH0G0<0<GB000CCBF99FGE0;CFG9C9CFFF0B/
@M05620:37:000000000-D9766:1:1101:20119:9152 1:N:0:1
ACCACACCTTCTACAATGAGCTGCGTGTGGCTCCCGAGGAGCACCCCGTGCTGCTGACCGAGGCCCCCCTGAACCCCAAGGCCAACCGCGAGAAGATGCCCAGGTGAGTGGCCCGCTACCTCTTCTGGTGGCCGCCTCCCTCCTTCCTGGCCTCCCGGAGCTGCGCCCTTTCTCACTGGTTCTCTCTTCTGCCGTTTTCCGTAGGACTCTCTTCTCTGACCTGAGTCTCCTTTGGAACTCTGCAGGTTCTA
+
BBBBBBBBFFFFGGGGGGGGGGHHEEEFHEHHHGGEGGGGGHHHHGGGEEGGHGHHHHHGGGGGGGGGGGGHHHHGGGGHGHHHHGGGGGDGCDHHHGHHHHHGHGHHHFGGHGGGGGGHHHHHHHHHHFGHHGGGGFHGHHGHHGGGGGGGGGGGGGAGGGGFGGFFFFFFFFFFFFFFFFFFFFFFFFFFFFFFFFFFFFFFFFFFFFFFFFFFFFFFFFFFFFFFFFFFFFFFFFFFFFFFFFFFFFB
@M05620:37:000000000-D9766:1:1101:12935:9153 1:N:0:1
ACCACACCTTCTACAATGAGCTGCGTGTGGCTCCCGAGGAGCACCCCGTGCTGCTGACCGAGGCCCCCCTGAACCCCAAGGCCAACCGCGAGAAGATGCCCAGGTGAGTGGCCCGCTACCTCTTCTGGTGGCCGCCTCCCTCCTTCCTGGCCTCCCGGCGCTGCGCCCTTTCTCACTGGTTCTCTCTTCTGCCGTTTTCCGTAGGACTCTCTTCTCTGACCTGAGTCTCCTTTGGAACTCTGCAGGTTCTA
+
BCCCCCBBFFFFGGGFGGGGGGHHGFGEHEHHHGGEFGGGGHGHHGGGGEGGHHHHHHHGGGGGGGGGGGGHGHHGGGGHGGHHHGGGGDCFGGHHGGGHHHHGHHHHHHGGHHGGGGGHGHHHHHHGHHGHHGGGEGHGHHGHHGGGGGGGGGGGGD-;BDFFFFFFFFFFFFFFFFFFFFFFFFFFFFFFFFFFFFFFFFFFFFFFFFFFFFFFFFFFFFFFFFFFFFFFFFFFFFFFFFFFFFFFFFF
@M05620:37:000000000-D9766:1:1101:13657:9161 1:N:0:1
ACCACACCTTCTACAATGAGCTGCGTGTGGCTCCCGAGGAGCACCCCGTGCTGCTGACCGAGGCCCCCCTGAACCCCAAGGCCAACCGCGAGAAGAAGCCCAGGTGCGTGGCACCCTACCTGTTCTCGTGGCCGCCTCCCTCCTTCCTCGCCTCCCGGCGCTCCGCCCTATCGGACTGGTCCTCTCTCCTGCCGTTTTCCGCACGCCTCTCTTATCTGACCTGCGTCTCCTATGGTACTCTGCAGATACTG
+
DCCDDDDCFFFFGGGGGGGGGGHHGGGGHGHHHGGGGGGGGHHHHGGGFGGGHHHHHHHGGGGGGGGGGGGHHHHGGGGHGHHHHGGGGGGGGG222?2=/FHA=G1/?</<>G.<.>0>G10=<D0.<..-<<C:.;..;CACBFGG0.;-;.;E.;?BF;9:..A@-/0;.-.;-.;F00;FF/00/;00.@.;FE0;D.----.;DFFFFB0;FFFFF0/;>A-;/000000:0;00:;0000:0:00
@M05620:37:000000000-D9766:1:1101:20107:9167 1:N:0:1
ACCACACCTTCTACAATGAGCTGCGTGTGGCTCCCGAGGAGCACCCCGTGCTGCTGACCGAGGCCCCCCTGAACCCCAAGGCCAACCGCGAGAAGATGCCCAGGTGAGTGGCCCGCTACCTCTTCTGGTGGCCGCCTCCCTCCTTCCTGGCCTCCCGGAGCTGCGCCCTTTCTCACTGGTTCTCTCTTCTGCCGTTTTCCGTAGGACTCTCTTCTCTGACCTGAGTCTCCTTTGGAACTCTGCAGGTTCTA
+
BBBBBBBBFFFFGGGGGGGGGGHHGGGGHGHGHFGGGGGGGHHHHGGGEEGGFGGFHHHGEEGGGGGGGGGHHHHGGGGHGHHHHGGGGGCDFGHFHHHHHGHGHFGHHGGGHHGGG-CHFHHHHHGHFHGHHGGGGGHGHHGHHGGGGGGGGGGGBGCGGGGGGGFFAFFFFFFFFBFBFFFFFFFFFFFFFFDFFFFFFFFFFBFFFFFFFFFFFFFFFFFFFFFFFFFFFFFFFFFFFBB/BFABFF:
@M05620:37:000000000-D9766:1:1101:8786:9188 1:N:0:1
ACCACACCTTCTACAATGAGCTGCGTGTGGCTCCCGAGGAGCACCCCGTGCTGCTGACCGAGGCCCCCCTGAACCCCAAGGCCAACCGCGAGAAGATGCCCAGGCGAGTGGCCCGCTACCTCTTCTGGTGGCCGCCTCCCTCCTTCCTGGACTCCCGGCGCTGCGCCCTTTCTCACTGGTTCTCTCTTCTGCCGTTTTCCGTAGGACTCTATTCTATGACCTGAGTCACCTTTGGAACTCTGCAGGTTCTA
+
BBBAABBBFFFFGGGGGGGGGGHHGGGEHGGHHGGGGGGGGHHHHGGG1EGGHHHHHHHGGGGGGGGGGGGHHHHGGGGHGHHHHGGGGGGGGGHHHHHB?2G///>>D..FCGDCFG-/D0<<GH0<D/:GCFGCGGGE/9CFGGGGGG/:CGGGG-;-@FFFAFBFFFFFFFFFFFFF/BFFFFFFFFFFFF.AFFFFFFFDBFFFFF/:BFF/FF9FFFBBBFF/;FFFFFBFF9FFFFBFFF.BFFB
@M05620:37:000000000-D9766:1:1101:14144:9202 1:N:0:1
GAGGCTGCTTTGGAAGAAACTCATAGATTACTGCAACAGTTCCCCCTGGACCTGGAAAAGTTTCTTGCCTGGCTTACAGAAGCTGAAACAACTGCTACCCGTAAGGAAAGGCTCCTAGAAGACTCCAAGGGAGTAAAAGAGCTGATGAAACAATGGCAAGTAAGTCAGGCATTTCCGCTTTAGCACTCTTGTGGATCCAATTGAACAATTCTCAGCATTTGTACTTGTAACTGACAAGCCAGGGACAAAAG
+
ABABBCFCFFFFGGGGGGGGGGGHHHHHHHHHHHGHFHHGHHHHHGGGHHHHHHHHGHHHBGHHHHHHHHHHHHHGHGHHHHHHHHGHHHGHHHHGHHHHGGEFHGHHHHGHHHGHHHHHHHHHHHHHHGGHEFHHHHHGHHHHHHHHHHHHHHHHHHHGHHHHHHHHHGHHHHHHEGGGGHHHHHHGHHHFHGHGHHHHHHGGHHHHFGFFHHHHHHHHHGHHHHHGGGGFHHGGGGFGGGGGGGGFGGB
@M05620:37:000000000-D9766:1:1101:22460:9203 1:N:0:1
ACCACACCTTCTACAATGAGCTGCGTGTGGCTCCCGAGGAGCACCCCGTGCTGCTGACCGAGGCCCCCCTGAACCCCAAGGCCAACCGCGAGAAGATGCCCAGGTGAGTGGCCCGCTACCTCTTCTGGTGGCCGCCTCCCTCCTTCCTGGCCTCCCGGAGCTGCGCCCTTTCTCACTGGTTCTCTCTTCTGCCGTTTTCCGTAGGACTCTCTTCTCTGACCTGAGTCTCCTTTGGAACTCTGCAGGTTCTA
+
CCCCDDDCFFFFGGGGGGGGGGHHGGGGHGHHHGGGGGGGGHHHHGGGEGGGHHHHHHHGGGGGGGGGGGGHHHHGGGGHGHHHHGGGGGGGGGHHHHHHHHHGHHHHHHGGHHGGGGGHHHHHHHHHHHGHHGGGGGHGHHGHHGGGGGGGGGGGGGGGGGGGGGFFFFFFFFHHHHFFFFFFFFFHHHHHFFFFFFHFFFFFFFFFFFFFHFHFHHHHFHFFFFFHHFFFHFFFFFFFFFFFFFFFFFF
@M05620:37:000000000-D9766:1:1101:13743:9276 1:N:0:1
GAGGCTGCTTTGGAAGAAACTCATAGATTACTGCAACAGTTCCCCCTGGACCTGGAAAAGTTTCTTGCCTGGCTTACAGAAGCTGAAACAACTGCCAATCCTCCAGGATGCTACCCGCCAGGAAAGGCTCCTAGAAGAATCCAACGGAGTAAAAAAGCTGATGAAACAATGGCAGGTAAGTCAGGCATTTCCGCTTCAGTACTCCTGTGGAGCCAATCAAACAATTATCAGCAGATTTAGTCGTAACTGAC
+
>3AA3>CACBB4G45BFGCGGGHHHGFGHHBDFF4BCHFGGDABBEAACCBFGGEBA32BBFGDFDFAABBBFGG3ABAFGHABF33FBB?GHHHGFHG32B3BB33?B3CDB3?11///>/?0?B0?30FGB4?DBF01111B1/</?/<1>>1//?11?11?1<?0>111>0.<0>110000//.00000.<...;;00:0</:/;CC0././99/0000;C;0090;00;./90;0090.;.9;//:;
@M05620:37:000000000-D9766:1:1101:18616:9279 1:N:0:1
GAGGCTGCTTTGGAAGAAACTCATAGATTACTGCAACAGTTCCCCCTGGACCTGGAAAAGTTTCTTGCCTGGCTTACAGAAGCTGAAACAACTGCTACCCGTAAGGAAAGGCTCCTAGAAGACTCCAAGGGAGTAAAAGAGCTGATGAAACAATGGCAAGTAAGTCAGGCATTTCCGCTTTAGCACTCTTGTGGATCCAATTGAACAATTCTCAGCATTTGTACTTGTAACTGACAAGCCAGGGACAAAGA
+
BBBBBBFBFFFFGGGGGCGGGGGHGHHHHHHGHHHHFHHFGGHHHGGGHHHHHHHHGHHHHHHHHHHHHHHHHHHFHHHGHHHHHGHHHHGHHHHHHHGGGGFGHHHGHHFHHHGHHHGHHHHHHHHHHGGHEFHHHFFGHHHHHHHHHHHHHGHHHHHGHF2FGHHGHGHHHHHHGGGGGGHHHHHHGHHGHGHHHHHGHHFHHGHHHGHHHHHHHHHHHGFHHHH;CGCGHHGGC9CEFFGBGGGEGGF
@M05620:37:000000000-D9766:1:1101:11724:9281 1:N:0:1
ACCACACCTTCTACAATGAGCTGCGTGTGGCTCCCGAGGAGCACCCCGTGCTGCTGACCGAGGCCCCCCTGAACCCCAAGGCCAACCGCGAGAAGATGCCCAGGTGAGTGGCCCGCTACCTCTTCTGGTGGCCGCCTCCCTCCTTCCTGGCCTCCCGGCGCTGCGCCCTTTCTCACTGGTTCTCTCTTCTGCCGTTTTCCGTATGACTCTCTTCTCTGCCCTTAGTCTCCTTTGGAACTCTGCAGGTTCTA
+
CCCCCCBAFFFFGGGGGGDGGGHHGGGBEEHHHGGGGGGGGHHHHGGGGGGGHHHHHHHEGGGGGGGGGGGHHHHGGGGHGHHHHGGGGGDGGGHHHHHFC?GAFCF0FF/FCG-<@<@CGGHDGHF0G/.C<-@-CFHFFFGGHGGBFGGA99AEF----@-A-CAFFFBBFF0BF0/B90;B90BF0F0F0-::/AFB?F../00999B09:BFB900A0/00;000BFBFFBFB0B000:09..090B
@M05620:37:000000000-D9766:1:1101:11746:9284 1:N:0:1
ACCACACCTTCTACAATGAGCTGCGTGTGGCTCCCGCGGAGCACCCCGTGCTGCTGACCGAGGCCCCCCTGAACCCCAAGGCCAACCGCGAGAAGATGCCCAGGTGAGTGGCCCGCTACCTCTTCTGGTGGCCGCCTCCCTCCTTCCTGGCCTCCCGGAGCTGCGCCCTTTCTCACTGGTTCTCTCTTCTGCCGTTTTCCGTAGGCCTCTCTTCTCTGACCTGAGTCTCCTTTGGAACTCTGCAGGTTCTA
+
ABAAA?A>FFFFGFGFGGFDGFHCEGFE4ABGFFFG2AE0AE1FHGGEEEEFDHGHHHHG>>?EFGGFGGGG3BGEGGFG/FGHAFD/CCCB<AG11?FGB1G.111>F1.>AE?CC?</D000CGC0G/.:CDGGFEE./9EF0;BFF/AF9FGGG-:9;A/B-@AFCFFFFFFFFB.B9BFFBBFBFFBFFF;DBEFB.9.9./;:AFBF/;99/;FFFFBF9;BBFBFFEB/F//;BF//;;.:/9B/
@M05620:37:000000000-D9766:1:1101:20494:9297 1:N:0:1
GAGGCTGCTTTGGAAGAAACTCATAGATTACTGCAACAGTTCCCCCTGGACCTGGAAAAGTTTCTTGCCTGGCTTACAGAAGCTGAAACAACTGCTACCCGTAAGGAAAGGCTCCTAGAAGACTCCAAGGGAGTAAAAGAGCTGATGAAACAATGGCAAGTAAGTCAGGCATTTCCGCTTTAGCACTCTTGTGGATCCAATTGAACAATTCTCAGCATTTGTACTTGTAACTGACAAGCCAGGGAGATCGG
+
BACCBBFCFFFFGBBFGGGGGGHHHHHHHHHHHHGHGHHHHHGHHGGGHGGHHHGGB3CGBGHHGHGFFGHHHHHEBGGHHHHHHBBHFHFHHHHBFGBBBE/F1BGH?B1?GHFHFF3GGFFDF3FF3?/?<EFHHHHEFFFFGFHHHGHHH222F@CFF@F2DFHF?0FGD1GFCEDFGG1>DDFGGHGDGCDGFHBGB=0=D<GFHEHHHC0;0;;;;<<GHGFHHC;C:CFB;.AE9.;.A9CFFEA
@M05620:37:000000000-D9766:1:1101:20636:9298 1:N:0:1
ACCACACCTTCTACAATGAGCTGCGTGTGGCTCCCGAGGAGCACCCCGTGCTGCTGACCGAGGCCCCCCTGAACCCCAAGGCCAACCGCGAGAAGATGCCCAGGTGAGTGGCCCGCTACCTCTTCTGGTGGCCGCCTCCTCCTTCCTGGCCTCCCGGCGCTGCGCCCTTTCTCACTGGTTCTCTCTTCTGCCGTTTTCCGTAGGACTCTCTTCTCTGCCCTGCGTCTCCTTTGGAACTCTGCAGGTTCTAG
+
CCCDDCCCFFFFGGGGGGGGGGHHGGGFFGHHHGGGGGGGGHHHHGGGGGGGHHGHGHHGGGGGGGGGGGGHFGHGGGGHGHHHHGGGGGGGGGHHHHGHHHHGHHHHHHGGHHGGGGGHHHHHHHHHHHGHHGGGGGHHHHHHHHGGGGGGGGGGG?DGGFFFFFFFFFFFFFFFFFFFFFFFFFHFFFFFFDFFFFFFFFFFFFFFFFFFFFFFF0BEFF.@DFFFFFFFFFFFFFFFFFFFFFFFFFF
@M05620:37:000000000-D9766:1:1101:17930:9308 1:N:0:1
ACCACACCTTCTACAATGAGCTGCGTGTGGCTCCCGAGGAGCACCCCGTGCTGCTGACCGAGGCCCCCCTGAACCCCAAGGCCAACCGCGAGAAGATGCCCAGGTGAGTGGCCCGCTACCTCTTCTGGTGGCCGCCTCCCTCCTTCCTGGCCTCCCGGAGCTGCGCCCTTTCTCACTGGTTCTCTCTTCTGCCGTCTTCCGTAGGACTCTCTTCTCTGACCTGAGTCTCCTTTGGAACTCTGCAGGTTCTA
+
BBA>AAABFFFFGGGGGGGGGFHGGAEA4AGGBFGEEGGGGHHHHGGGDEGGHHGHHHHGGGGGGDGGGGGCHFHGGGDHCEHHHGE<DGD@@DCF>G2?GGHGFHHA?FFAGHGGCCDH1G0DGF0DDCDHF--;?.GEHBEGHBFFFF?FF?EFDG-?AFBB?DDF-FB/BF/;/;BBF//9//9FBBF/BCFFFF/B.BADFFBBBBB/BFFF/9;/BFFB.;B/;F/BFFFFFF/;B///BFFBBF9
@M05620:37:000000000-D9766:1:1101:7090:9318 1:N:0:1
ACCACACCTTCTACAATGAGCTGCGTGTGGCTCCCGAGGAGCACCCCGTGCTGCTGACCGAGGCCCCCCTGAACCCCAAGGCCAACCGCGAGAAGATGCCCAGGTGAGTGGCCCCCTACCTCTTCTGGTGGCCGCCTCCCTCCTTCCTGGCCTCCCGGGGCTGCGCCCTTTCTCACTGGTTCTCTCTTCTGCCGTTTTCCGTAGGACTCTCTTCTCTGTCCTGAGTCTCCTTTGGAACTCTGCAGGTTCTA
+
CCCCCCCCFFFFGGGGGGGGGGHHGGGGHGHHHGGGGGGGGHHHHGGGGGGGHHHHHHHGGGGGGGGGGGGHHHHGGGGHGHHHHGGGGGGGGGHHHHGFHH/=??1??GA?=G->->0F1GH11<<00<..<<C:.C.C/G./<:/00/.90;9C.:--;-..:C.C-9B0BF0:009:00;BFFFF0;009-;.BF00.0..;00/;BFFB00;F0009000/00:::00B0/09:0;BB000;:00;0
@M05620:37:000000000-D9766:1:1101:7774:9323 1:N:0:1
GAGGCTGCTTTGGAAGAAACTCATAGATTACTGCAACAGTTCCCCCTGGACCTGGAAAAGTTTCTTGCCTGGCTTACAGAAGCTGAAACAACTGCTACCCGTAAGGAAAGGCTCCTAGAAGACTCCAAGGGAGTAAAAGAGCTGATGAAACAATGGCAAGTAAGTCAGGCATTTCCGCTTTAGCACTCTTGTGGATCCAATTGAACAATTCTCAGCATTTGTACTTGTAACTGACAAGCCAGGGACAAAAG
+
AAAAA@>AFF@FFAGGFGGGFGFFEHHHHHHHHHHGHFHBGHHHHGEGHGHHHCHFGHHHBBHH2BAFGGHHHHCFHHHAGHH1EGFHHGHHHFHHHGBEEE>EFFFHHAEGHHFCGEGFHGHHFGCGHEAGEAFEGGFGHBDGDGDGHH1FGBF1GBF/1FGG>FD?GFGHHHFDACEGGHHDGGHHG<DF1CHGGHDGDD<0=GHHHHGBCGHGHHHHGHFFHHF:C0GFHFGGFGGFGFGBA?AFFGB
@M05620:37:000000000-D9766:1:1101:4580:9331 1:N:0:1
GAGGCTGCTTTGGAAGAAACTCATAGATTACTGCAACAGTTCCCCCTGGACCTGGACAAGTTTCTTGCCTCGCTTACAGAAGCTGAAACAACTGCCAATGGTCCAGGACACTACCAGTAAGGAGAGCCGACTATAAGAAGAGAAGGGAGAAAAAGGACTGAAAAAACAATAACAAGAAAGGCAGGCACTTCTGCTATATCACTCTTGGGGAAACAATTGAACAATTATCAGCATTTTTACTAGTAACCAAC
+
A3AAAAFAFDDFGB5B4FFGGGHCGFHFEAB5DBFBEE2BFFG3FFEFA2BBFAAF2B1BFHHFGFF5BA3BABGDF5BFHGFGHFBGFGEGBGHFFHH33B4@333?121B33B3333B433//>/B>/</<33?BB3220222B////0@@@?/0<?/?111?-<..111<>100<//.<<.-.<.:=G0C0000:00;C0G:000.-...9/:00099;CB90;;;BBBBB000;.:;000/99//99
@M05620:37:000000000-D9766:1:1101:15646:9340 1:N:0:1
GAGGCTGCTTTGGAAGAAACTCATAGATTACTGCAACAGTTCCCCCTGGACCTGGACAAGTTTCTTGCCTGGCTTACAGAAGCTGAAACAACTGCCAATCCTACAGGATGCTACCCGTAAGGAAAGGCTCCTAGAAGACTGCAAGGGAGTAAAAGAGCTGATGAAACAATGGCAAGTAAGTCAGGCATTTCCGCTTTAGCACTCTTGTGGATCCAATTGAACAATTCTCAGCATTTGTACTTGTAACTGGC
+
A1AAA1CACF@F1BBGGFGGEGFHHHHFFFFHHAGGBEGABFFAGGEF/FBACGAF0B0BFEBHDHBAFEAGHHGHH1FFHHHGEGHHHF?GG>B0GFHBBB2BFF>BF1FHG1BGGGCAFCGBGG0F1FFHE1BEGHFH10BFGGGHGA0FDGH/0@GBFFGFHHHGH1<F0F<F<?G1>D1><<.1>GF1C.E..DD0DGCC0<0=CEB;::000=00;:;C:GF0GGFGGFGB09;FG0;;9;CFE/9
@M05620:37:000000000-D9766:1:1101:7787:9390 1:N:0:1
GAGGCTGCTTTGGAAGAAACTCATAGATTACTGCAACAGTTCACCCTGGACCTGGAAAAGTTTCTTGCCTTGATTACAGAAGCTGAAACAACTGCCAATGTTCCTACAGTATGCTACCAGCAAGGAAAGTATCCTAGAAGACTGCAAGTGAGAAAAAAATCTGATAAAACAATGGCAAGTAAGGCAGGCATTTCCACTTTATCCCTCTTGTGGATCCAATTGAACAATTTAAAACATTGGTACTTGTAACT
+
>3>A>>CABBB@FB5BAECFGGGHHGBDGGADAF4AFGADEA55B2BB2BBA2FAB332BADEDD5BBA55B35D535BAA3BBBB333B1?3BBF3GF34FHH4BFFB4444444@B3B1?1B1?BB?44444B4??BB?3B3B3B33B434BB0B/<0@2@2>221>1?<1?10??/<?1?1?0<->.1<<1>11111=<==C0//000<.<0=:0:::0;;;;CC0000000:<;09;;0;;;0;909
@M05620:37:000000000-D9766:1:1101:6338:9429 1:N:0:1
GAGGCTGCTTTGGACGAAACTCATAGATTACTGCAACAGTTCCCCCTGGACCTGGACAAGTTTCTTGCCTTGCTTACCGAAGCTGAAACAACTGCCAATGCTCCAGGATCCTACCCGTAAGGAAAGCCTCCTATAAGACTCCAAGGGAGTAAAAGAGCTGATGAAACAATGGCACGTAAGTAAGGAATTTCCGCTTTAGAACTCTTGTGGATCCAATTGCACACTTCTCAGACTTTTTCATTGTCACTGAC
+
>3AA3>CAB@B@F4BAEE?AFGFHFFGGGFBADB3BCG2DFDABFEAACE2BGHFG131BDGHDFGHBABABBDG5BBBBE@0BGBBFBB1BGFHFGHHB3BBGH331B3B4B?BB?E/?B3BGG?303B?2?3B?B?BB2?B@<</??/2@F@>/0??111?<?1<<?1>10<1.0><>11==/</<<=D0<.<C=CCFGC0C;00;<.;00/<:;;90;9;./00CFCF09B0F0C/0;00BB;C0009
@M05620:37:000000000-D9766:1:1101:8300:9439 1:N:0:1
GAGGCTGCTTTGGAAGAAACTCATAGATTACTGCAACAGTTCCCCCTGGACCTGGAAAAGTTTCTTGCCTGGCTTACAGAAGCTGAAACAACTGCCAATCCTACAGGATGCTACCCGTAAGGAAAGGCTCCTAGAAGACTCCAAGGGAGTAAAAGAGCTGATGAAACCATGGCAAGTAAGTCAGGCATTTCCGCTTTAGCACTCTTGTGGATCCAATTGAACAATTCTCAGCATTTGTACTTGTAACTGAC
+
BAAAAAFBFFFFGFGF4BFGGFHGG5DFFDAFFDFEGHF55A5B2BAF22B2B2EEGHHFB5AFG5F5BGFEA2FCGHDFECFG33B@B3EEB3FFG3BGGG@BG@FHE3C34B2F>?@/BGHGFHFAG0?F3FGDH33F2G2FG/?FGAG2>2@FFBGHHHHFHHH0<11?GFHF?FFHGHFHHGCHHHHGDGFGGHHHHHHH0DGDG?FGGHHHHHHHBFGFFGHHFGGEFGGFFBFGGGGFGBFBBB;
@M05620:37:000000000-D9766:1:1101:27523:9443 1:N:0:1
ACCACACCTTCTACAATGAGCTGCGTGTGGCTCCCGAGGAGCACCCCGTGCTGCTGACCGAGGCCCCCCTGAACCCCAAGGCCAACAGCGAGAAGATGCCCAGGTGAGTGGCCCGCTACCTCTTCTGGTGGCCGCCTCCCTCCTTCCTGGCCTCCCGGAGCTGCGCCCTTTCTCACTGGTTCTCTCTTCTGCCGTTTTCCGTAGGACTCTCTTCTCTGACCTGAGTCTCCTTTGGAACTCTGCAGGTTCTA
+
ABBAABAAFFFFG5BFDGBEGCGFGA2AA2GFAAFA2EEEEHHGHGGGEEEFGFG3GGGEEGGGF?E>EGGBFCFEGGAG/?FCEF/2B/></DGBDFFFFHHGFHHHHHEGHHGFGGGHHHEFHHG<>G<.<CDCEGAEGHGBGHBGH/;CG.CE.B-@B./F--9A-;09FFFFFBFFFFEFBFFFFFFFFFDDFEFFFFFFFFFFFEFFFFFFFFFFFFFFFFFFFFFFBFFFFFFFFFFFFFABFFF
@M05620:37:000000000-D9766:1:1101:11569:9467 1:N:0:1
ACCACACCTTCTACAATGAGCTGCGTGTGGCTCCCGAGGAGCACCCCGTGCTGCTGACCGAGGCCCCCCTGAACCCCAAGGCCAACCGCGAGAAGATGCCCAGGTGAGTGGCCCGCTACCTCTTCTGGTGGCCGCCTCCCTCCTTCCTGGCCTCCCGGCGCTGCGCCCTTTCTCACTGGTTCTCTCTTCTGCCGTTTTCCGTAGGACTCTCTTCTCTGACCTGAGTCTCCTTTGGAACTCTGCAGGTTCTA
+
AABAAAABFFFFFGGGGGGEGBFHGEGB4AGGHGGGGCFGGHHHFGG?1EFGHHHHGFHGGGGGGGFFGGGHHHHGGGGHGHHHHGGGGGCGGGHHHHHHHHHGHFHHHHGGHHGGC@FHHHHGHHGHHHGHHGGGGGHGHHGHFGGGFGGGGGGGD--:AF=DFFFFFFFFFFFFFFFFFFFFFFFFFFFFFFFFFFFFFFADD/FFFFFFFFFFFE/FFF.;FFFFFFFFFFFFFFFFFFFFFFFFFFB
@M05620:37:000000000-D9766:1:1101:17726:9470 1:N:0:1
GAGGCTGCTTTGGAAGAAACTGATAAATTCCTTCCACAGCACCCCCTGGCCCTCTATGCGTTTCATTGCTAGCTTAGAGACACTAGAACCACTGCCCATACGGACAGGCTCCTCGAAGACTACCCGGGCGTACACGCGCTGCTGCCACCATGGCAAGTAAGTCCGGCCTTTCCGCTTTAGCCCTCTTGTGGCTCCAATTGAACAATTCTCAGCCTTTGTACTTGTCACTGACAAGCCAGGGCCAACCGATC
+
A1AAAAFAFFFFGGGGGBGGG113A3DDGADF3GHFHFG000BE0EABFAB/A/A1221BBBEF2DE2DD211D2B11B@00>101B1B?>/@FHHHHGF0>E///>/FGGG10?>B?EHH1F00?/>/<<BCEFGCC/CA.FF1GCF0.00/<<0<<0=GGF0CCG-CGHHHCGGGGBFGBFFGGGGGFG.9FGFGGGGGEFGFFGGGG/:F/BFFFFFFFFFFF/BFFFFF/FFFFF-A-AFF--@-;=
@M05620:37:000000000-D9766:1:1101:8005:9486 1:N:0:1
GAGGCTGCTTTGGAAGAAACTCATAGATTACTGCAACAGTTCCCCCTGGACCTGGAAAAGTTTCTTGCCTGGCTTACAGAAGCTGAAACAACTGCCAATCCTACAGGATGCTCACCGTAAGGAACGGCTCCTAGCCGACTCCACGGGAGTACCAGAGCTGATGAAACCATGGCAAGTACGTCAGGCATTTCCGCTTTAGCACTCTTGTGGATCCAATTGAACAATTCTCAGCATTTGTACTTGTACATGAA
+
ABBAAAFAFFFFGFGFGGGBGGHHHGHGFHHHGGDFFGGBGHHHHGGGFGHHHHHGHD2FFHHHHHHHHHHGGFGBGFHH3GGFGFEBBGHHEGHHHHGHHH4@B33FG3GH343BEFGGFHH30/?<E/?G?G33E@BDDF?2E//?>CG1<<FGHH11F111FGHCG1FC0<1>=D0<<..<GH.<<GHF.;ACEHHHHHHGHCHHG.BFFGGGG0:F0F0/0;C0FBBFFBFG09=;009CFB00;/F
@M05620:37:000000000-D9766:1:1101:9589:9498 1:N:0:1
ACCACACCTTCTACAATGAGCTGCGTGTGGCTCCCGAGGAGCACCCCGTGCTGCTGACCGAGGCCCCCCTGAACCCCAAGGCCAACCGCGAGAAGATGCCCAGGTGAGTGGCCCGCTACCTCTTCTGGTGGCCGCCTCCCTCCTTCCTGGCCTCCCGGAGCTGCGCCCTTTCTCACTGGTTCTCTCTTCTGCCGTTTTCCGTAGGACTCTCTTCTCTGACCTGAGTCTCCTTTGGAACTCTGCAGGTTCTA
+
CCCCCCCCFFFFGGGGGGGGGGHHGGGECFHHHGGGGGGGGHHHHGGGGGGGHHHHHHHGGGGGGGGGGGGHHHHGGGGHGHHHHGGGGGGGGGHHHHHHHHHGHHHHHHGGHHGGGGGHHHHHHHHHHHGHHGGGGGHGHHGHHGGGGGGGGGGGGG-DDGGGGGFFFFFFFFFFFFFFFFFFFFFFFFFFFFDFFFFFFFFFFFFFFFFFFFFFFFFFFFFFFFFFFFFFFFFFFFFFFFFFFFFFFFF
@M05620:37:000000000-D9766:1:1101:24870:9512 1:N:0:1
ACCACACCTTCTACAATGAGCTGCGTGTGGCTCCCGAGGAGCACCCCGTGCTGCTGACCGAGGCCCCCCTGAACCCCAAGGCCAACCGCGAGAAGATGCCCAGGTGAGTGGCCCGCTACCTCTTCTGGTGGCCGCCTCCCTCCTTCCTGGCCTCCCGGAGCTGCGCCCTTTCTCACTGGTTCTCTCTTCTGCCGTTTTCCGTAGGACTCTCTTCTCTGACCTGAGTCTCCTTTGGAACTCTGCAGGTTCTA
+
CCDDDCCCFFFFGGGGGGGGGGHHGGGGHGHHHGGGGGGGGHHHHGGGGGGGHHHHHHHGGGGGGGGGGGGHHHHGGGGHGHHHHGGGGGGGGGHHHHHHHHGGHHHHHHGGHHGGGGGHHHGHHHHHHHGHHGGGGGHGHHGHHGGGGGGGGGGGGGGGGGGGGGFFFFFFFFFHFHFFFFFFHFFFHFFFFFFFFFHFFFFFFFFFFFFFFFFFFFFFFHFFFHFFFFFFHFFFFFFFHHFHFFFFFFF
@M05620:37:000000000-D9766:1:1101:16827:9559 1:N:0:1
ACCACACCTTCTACAATGAGCTGCGTGTGGCTCCCGAGGAGCACCCCGTGCTGCTGACCGAGGCCCCCCTGAACCCCAAGGCCAACCGCGAGAAGATGCCCAGGTGAGTGGCCCGCTACCTCTTCTGGTGGCCGCCTCCCTCCTTCCTGGCCTCCCGGAGCTGCGCCCTTTCTCACTGGTTCTCTCTTCTGCCGTTTTCCGTAGGACTCTCTTCTCTGACCTGAGTCTCCTTTGGAACTCTGCAGGTTCTA
+
BBBBBBBBFFFFGGGGFGGGGGHHGGGGHGHHHGGDGGGGGHHHHGGGGGGGGGHHHHHGGGGGGGGGGGGHHHGGGGGHGHHHHGGGGFGGGGHHHHHHHHHGHHHHHHGGHHGGGGGHHHHHHHHHHHGHHFCGGGHGHHGHHGGGGEGGGGGGGF-@BGGGFGFFFFFFFFFFFFFFFFFFFFFFFFFFFFFFFFFFFFFFFFFFFFFFFFFFFFFFFFFFFFFFFFFFFFFFFFFFFFFFFFFFFFB
@M05620:37:000000000-D9766:1:1101:20740:9563 1:N:0:1
ACCACACCTTCTACAATGAGCTGCGTGTGGCTCCCGAGGAGCACCCCGTGCTGCTGACCGAGGCCCCCCTGAACCCCAAGGCCAACCGCGAGAAGATGCCCAGGTGAGTGGCCCGCTACCTCTTCTGGTGGCCGCCTCCCTCCTTCCTGGCCTCCCGGCGCTGCGCCCCTTCTCACTGGTTCTCTCTTCTGCCGTTTTCCGTAGGACTCTCTTCTCTGACCTGAGTCTCCTTTGGAACTCTGCAGGTTCTA
+
DDDDDDDDFFFFGGGGGGGGGGHHGGGGHGHHHGGGGGGGGHHHHGGGGGGGHHHHHHHGGGGGGGGGGGGHHHHGGGGHGHHHGGGGGGGGGGHHHHHHHFHCGHHHH1?FHG->@>DHHHHHHHHHD/<GH-DC:EHGHHGHHGFGFFGGGGG.A9-;A>-A:@FC=FA/;F0:FFFFFFFFFFFFFFFFFFFFFFFFDBAADBBFFFFFFFF0B00BFFF/;:BFFBFFF0BBF00;00;;F.F0BB;
@M05620:37:000000000-D9766:1:1101:9241:9564 1:N:0:1
ACCACACCTTCTACAATGAGCTGCGTGTGGCTCCCGAGGAGCACCCCGTGCTGCTGACCGAGGCCCCCCTGAACCCCAAGGCCAACCGCGAGAAGATGCCCAGGTGAGTGGCCCGCTACCTCTTCTGGTGGCCGCCTCCCTCCTTCCTGGCCTCCCGGAGCTGCGCCCTTTCTCACTGGTTCTCTCTTCTGCCGTTTTCCGTAGGACTCTCTTCTCTGACCTGAGTCTCCTTTGGAACTCTGCAGGTTCTA
+
ABABBBBBFFFFGGGFFGGGGFHGGGGGHGGHHGGGEEGCGHFHHGGGFGGGHHHHHHHGEGGGGGGGGGGHHHHGGGGHGHHHGGGGGGGGGGHHFHHHHHHFGGHHHHGGHHGGGGGHHHGHHHFFFGDGHGGGGGHGHHGHBFGGGFGGGGGGG--9AF9FCGFFFFFFFFFFFFFFBFFFFFFFFFFFFFDDFEFFD9A../;FFFFFFFFFFFFFFFE/FFFFFFFFEFFFFFFFFFFFF?99FF9
@M05620:37:000000000-D9766:1:1101:28366:9574 1:N:0:1
ACCACACCTTCTACAATGAGCTGCGTGTGGCTCCCGAGGAGCACCCCGTGCTGCTGACCGAGGCCCCCCTGAACCCCAAGGCCAACCGCGAGAAGATGCCCAGGTGAGTGGCCCGCTACCTCTTCTGGTGGCCGCCTCCCTCCTTCCTGGCCTCCCGGAGCTGCGCCCTTTCTCACTGGTTCTCTCTTCTGCCGTTTTCCGTAGGACTCTCTTCTCTGACCTGAGTCTCCTTTGGAACTCTGCAGGTTCTA
+
BBCCABCAFFFFGGFGGGFFGGHHGGGBFEGGGBFE?EGGGGDHHGGEGEEGHHHHHHHEECGGGGGGGGGHGHHGGGGHGHHHHGGGGG>BCGHFHHHHHHHGGHGGHHGGHHGGGCDHHHHHHHHHHHGHGGGGGGHGHHGHGGGGGGGGGGGGGG-AFGFGGGFFFFFFFFFFFFFFFFFFFFFFBFFFFFDFFFFFFFFFFBFFFFFFFFF0BFBFFFFEFFF0:FFFFFFFFFFFFEFFFFFFFFB
@M05620:37:000000000-D9766:1:1101:21281:9577 1:N:0:1
ACCACACCTTCTACAATGAGCTGCGTGTGGCTCCCGAGGAGCACCCCGTGCTGCTGACCGAGGCCCCCCTGAACCCCAAGGCCAACCGCGAGAAGATGCCCAGGTGAGTGGCCCGCTACCTCTTCTGGTGGCCGCCTCCCTCCTTCCTGGCCTCCCGGAGCTGCGCCCTTTCTCACTGGTTCTCTCTTCTGCCGTTTTCCGTAGGACTCTCTTCTCTGACCTGAGTCTCCTTTGGAACTCTGCAGGTTCTA
+
BBBBBBABFFFFGFDGGGEGGFHGGDEEHGFGGAFGGGGGGHHHHGGGGGGGBGHEGFH?EEGGGGGGGGGFGHHGGGGHGGHHHGGGGGDGCGHHHHHHHHH<GHHHHHGGGHGGGGGHHHGHHHHFHCDHHGGGGGHGHHGGHGGGCBFGGGGGBA-BBFGGGGFBBFFFFFFFFFFFFFFFFFFFBFFFFBFFFFFFFFFD?FFFFFFFFFFFFFFFFFFFFFFFFFFFFFFFFFFFFFFFFFFFFFB
@M05620:37:000000000-D9766:1:1101:11424:9600 1:N:0:1
GAGGCTGCTTTGGAAGAAACTCATAGATTACTGCAACAGTTCCCCCTGGACCTGGAAAAGTTTCTTGCCTGGCTTACAGAAGCTGAAACAACTGCCAATCCTCCAGGATGCTACCCGTAAGGAAAGGCTCCTAGAAGACTCCAAGGGAGTAAAAGAGCTGATGAAACAATGGCAAGTAAGTCAGGCATTTCCGCTGTAGCACTCTTGTGGATCCAATTGAACAATTCTCAGCATTTTTACTTGTAACTGAC
+
B@BCABFCFFFFGGGGGGGGGGHHHGHHHHHHGGFHFHHHHGHGHGFGEHFHHHGHF3BGFHHGHHHFFGGFGGHFFGGHHHGHHFFHGHHHHHHGHHHBBB3BCB3?3BFHBD?F?///BBF3C0??BBFHG4BFHHFGGH?FB/ACC<=DDF@=@@DGFF2FBBFGF?11=0?=1?11=>1>0F.>>111.<<-<==0=DCGDGBFGE0::G:G0=0;00;;;;CC;FFBG09;0;?:F;0C;;C99F9
@M05620:37:000000000-D9766:1:1101:11406:9603 1:N:0:1
GAGGCTGCTTTGGAAGAAACTCATAGATTACTGCAACAGTTCCCCCTGGACCTGGAAAAGTTTCTTGCCTGGCTTACAGAAGCTGAAACAACTGCCAATCCTACAGGATGCTACCCGTAAGGAAAGGCTCCTAGCAGACTCCAAGGGAGTAAAAGAGCTGATGAAACAATGGCAAGTAAGTCAGGCATTTCCGCTTTAGCACTCTTGTGGATCCAATTGAACAATTCTCAGCATTTGTACTTGTAACTGAC
+
>3>AAAFAFFFFGGFABCFGGGCHBFGHHGFHHH4BBFFDDGHHHGEFABGGHHGHH32BBGHHFHHHHHHHHGGEGHHHHHHFHBFHHGHHHHHHBGHHHHHHGHHHHHHHDGHHGGGFHHHHCGHHHHGHFF33B3BGHHC1GGF/EGH12@G<GHHHDH1>FHH0FFGFHHHGGHHHHHFHHHHHHHHHGGGGGHHHHHHHHHHHHGHHHHFGHHHHHHBGGHHHGGGGGGGGGFGGGGGGGFGGGGF
@M05620:37:000000000-D9766:1:1101:24434:9614 1:N:0:1
GCCACACCTTCTACAATGAGCTGCGTGTGGCTCCCGAGGAGCACCCCGTGCTGCTGACCGAGGCCCCCCTGAACCCCAAGGCCAACCGCGAGAAGATGCCCAGGTGAGTGGCCCGCTACCTCTTCTGGTGGCCGCCTCCCTCCTTCCTGGCCTCCCGGAGCTGCGCCCTTTCTCACTGGTTCTCTCTTCTGCCGTTTTCCGTAGGACTCTCTTCTCTGACCTGAGTCTCCTTTGGAACTCTGCAGGTTCTA
+
1>>AACAAFFFFBGGF31FAF1110FCGC0BGEFE00/EE/FFGHGEGE/EA1BFBFBGE?>/>E?EEGGGHCCFEGGE//FGGEFG/B<B</??1>1?FGH//<110<1?/0<->CCGH1<D000D<0/<.C-CGGCA://./<FG00F.90..C.9AA-.9/;@A?-/9B/F9BB/-/;///////9/9B/-B-/-;/-BF--9FFFF//F9//9/;99F-9-;B/FFF9F/////;/BF/F/-;///;
@M05620:37:000000000-D9766:1:1101:10130:9615 1:N:0:1
ACCACACCTTCTACAATGAGCTGCGTGTGGCTCCCGAGGAGCACCCCGCGCTGCTGACCGAGGCCCCCCTGAACCCCAAGGCCAACCGCGAGAAGATGCCCAGGTGAGTGGCCCGCTACCTCTTCTGGTGGCCGCCTCCCTCCTTCCTGGCCTCCCGGAGCTGCGCCCTTTCTCACTGGTTCTCTCTTCTGTCGTTTTCCGTAGGACTCTCTTCTCTGACCTGAGTCTCCTTTGGAACTCTGCAGGTTCTA
+
A1AAAAAACFCDBDGBBA11A1FB0BAA000B1A0A0AE?AGHCHGCE/AA/E/1@GG0>/EEGFAEEG?CCF1/EGA<?C/GA/?C<C/B<>/CFFB1CGGHFGHG<=FCFGAC@--AG0G0=GFFC0/:..A-:.C.EFGGGBFFECFFFFFGEG?@@?-BF;@B<;/9//BBBFF-9/FBFFBFFFFB/:AE-99FF-BAAA/9BF/:BB/9B9//B/BBF-FBBFBB9FFB//B//BFEBB?-;FF:
@M05620:37:000000000-D9766:1:1101:16138:9633 1:N:0:1
ACCACACCTTCTACAATGAGCTGCGTGTGGCTCCCGAGGAGCACCCCGTGCTGCTGACCGAGGCCCCCCTGAACCCCAAGGCCAACCGCGAGAAGATGCCCAGGCGAGTAGCCCGCTAGCTCTTCTGGTCGCCGCCTCCCTCCTTCCTGGACTCCCGGCGCTGCGCCCTTTCTCACTGGTTCTCTCTTCTGCCGTTTTCCGTAGGCCTCTATTCTATGACCTGAGTCTCCTTTGGAACTCTGCAGGCTCTA
+
CCCCCCCCFFFFGGGGGGGGGGHHGGGGHGHHHGGGGGGGGHHHHGGGEGGGFGHHHHHGGGGGGGGGGGGHHHHGGGGHGHHHHGGGGGGGGGHHHHHB==G///>>D0<>FGCC-A.0=00<DG0<G0-AACG-EEGEB/C9FFGGGGBABFGGG-9-9@CD-CADFFBBFFFFFFBF09;FBBFFFFFFFF9.BEFBAF.:.09;AF0:0;B0BF09FBB/BBB09BFBFF/B00BFBF000A.::/B
@M05620:37:000000000-D9766:1:1101:17594:9642 1:N:0:1
GAGGCTGCTTTGGAAGAAACTCATAGATTCCTGCACCAGTTCCCCCTGGACCTGGAAAAGTTTCTTGCCTGGCTTACAGAAGCTGAAACAACTGCCAATCCTACCGGATGCTACCCGTAAGGAAAGGCTCCTAGAAGACTCCAAGGGAGTAAAAGAGCTGATGAAACAATGGCAAGTAAGTCAGGCATTTCCGCTTTAGCACTCTTGTGGATCCAATTGAACAATTCTCAGCATTTGTACTTGTAACTGAC
+
11>>A1FAFFFBBBG111BB1B1D3FDGG3FDGAB1B0BBFFFFHGCGHHFHHFFFFEFFHFHHBHEFGFGHGHGGFHHEGFGFHFBHG0BFHHHG11BBGBFG0>>EEEHFHF0GGEEEFHHGFFEFGHGHH111D1BFFHH1<FCECFHHFGBFFFHHFHHGFHHHHFDFFHHF>GHF<FGFHFHGFHGHCEGFEBDDFFGFFHHFGCHFHHHHHHFHHF0CFF0;;BFFGFGG0FBFFBFGGGGFFFB
@M05620:37:000000000-D9766:1:1101:17622:9665 1:N:0:1
ACCACACCTTCTACAATGAGCTGCGTGTGGCTCCCGAGGAGCACCCCGTGCTGCTGACCGAGGCCCCCCTGAACCCCAAGGCCAACCGCGAGAAGATGCCCAGGTGAGTGGCCCGCTACCTCTTCTGGTGGCCGCCTCCCTCCTTCCTGGCCTCCCGGAGCTGCGCCCTTTCTCACTGGTTCTCTCTTCTGCCGTTTTCCGTAGGACTCTCTTCTCTGACCTGAGTCTCCTTTGGAACTCTGCAGGTTCTA
+
DDDDDDDDFFFFGGGGGGGGGGHHGGGFHGHHHGGGGGGGGHHHHGGGGGGGHHGHHHH0EFGGGGGGGGGHHHHGGGGHGHHHHGGGGGGGGGHHHHHHHHHGHHHHHHGGHHGGGGGHHHHHHHHHHHGHHGGGGGHGHHGHHGGGGFFGGGGGGG?DFGGGGGFFFFFFFFFFHFFFFFFFFFFFHHFFFFFFFFHFFFFFFFFFFFFFFFFFHFFFFFFFFFFFFFFFFFFFFFFFFFFFFFFFFFB
@M05620:37:000000000-D9766:1:1101:16495:9687 1:N:0:1
ACCACACCTTCTACAATGAGCTGCGTGTGGCTCCCGAGGAGCACCCCGTGCTGCTGACCGAGGCCCCCCTGAACCCCAAGGCCAACCGCGAGAAGATGCCCAGGTGAGTGGCCCGCTACCTCTTCTGGTGGCCGCCTCCCTCCTTCCTGGCCTCCCGGCGCTGCGCCCTTTCTCACTGGTTCTCTCTTCTGCCGTTTTCCGTAGGACTCTCTTCTCTGACCTGAGTCTCCTTTGGAACTCTGCAGGTTCTA
+
CCCCCCCCFFFFGGGGGGGGGGHHGGGGHGHHHGGGGGGGGHHHHGGGGGGGHHHHHHHGGGGGGGGGGGGHHHHGGGGHGHHHHGGGGGGGGGHHHGHGHHHGHHHHHHGGHHGGG?DHHHHHHHHHHHGHHGGGGDHGHHGHHGGGGEFGGGGGGD-ADFFFFFFFFFFFFFFFFFFFFFFFFFFFFFFFFFFFFFFFFFFFFFFFFFFFFFFFFFFFFFFBFFFFFFFFFFFFFFFFFFFFFFFFFF;
@M05620:37:000000000-D9766:1:1101:14377:9689 1:N:0:1
ACCACACCTTCTACAATGAGCTGCGTGTGGCTCCCGAGGAGCACCCCGTGCTGCTGACCGAGGCCCCCCTGAACCCCAAGGCCAACCGCGAGAAGATGCCCAGGTGAGTGGCCCGCTACCTCTTCTGGTGGCCGCCTCCCTCCTTCCTGGCCTCCCGGAGCTGCGCCCTTTCTCACTGGTTCTCTCTTCTGCCGTTTTCCGTAGGACTCTCTTCTCTGACCTGAGTCTCCTTTGGAACTCTGCAGGTTCTA
+
EEEDEEDEFFFFGGGGGGGGGGHHGGGGHGHHHGGGGGGGGHHHHGGGFGGGHHHHHHHGGGGGGGGGGGGHHHHGGGGHGHHHHGGGGGGGGGHHHHHHHHHGHHHHHHGGHHGGGCGHHHHHHHHHHHGHHGGGGGHGHHGHHGGGGGGGGGGGGGCGGGGGGGFFFFFFFFFFFFFFFFFFFFFHHHHFFFFFFFHFFFFFFFFFFFFFHFHFHFFFFHFFFFFFFFFFHFFFFFFFHFFHFFFFFFB
@M05620:37:000000000-D9766:1:1101:16542:9694 1:N:0:1
ACCACACCTTCTACAATGAGCTGCGTGTGGCTCCCGAGGAGCACCCCGTGCTGCTGACCGAGGCCCCCCTGAACCCCAAGGCCAACCGCGAGAAGATGCCCAGGTGAGTGGCCCGCTACCTCTTCTGGTGGCCGCCTCCCTCCTTCCTGGCCTCCCGGCGCTGCGCCCTTTCTCACTGGTTCTCTCTTCTGCCGTTTTCCGTAGGACTCTCTTCTCTGACCTGAGTCTCCTTTGGAACTCTGCAGGTTCTA
+
AAAAAAAAFFC@FGGFFDGGBB1FEEEEHAFFGGGFCGGGGFHHFGEGE/EFGFHHHH0EGGGGFGGGGGGHHHHGGGGFFHHHHGGGGCCGGGHHGFHHGHHEGBHHHHGGHHCGGCCGHHHHHHG0GHGHGC@@ECHGHHGHHFGFFFFFGGGEBG-A@@@F@@F@@FFFFF/FFFFBFFFFFFFFFFFFF@FFFFFFFFFFBFFFFFFFFFFFFFBFFFFBFFFFFFFFFFBFFFFFFFFFFEFFFFB
@M05620:37:000000000-D9766:1:1101:16540:9711 1:N:0:1
ACCACACCTTCTACAATGAGCTGCGTGTGGCTCCCGAGGAGCACCCCGTGCTGCTGACCGAGGCCCCCCTGAACCCCAAGGCCAACCGCGAGAAGATGCCCAGGTGAGTGGCCCGCTACCTCTTCTGGTGGCCGCCTCCCTCCTTCCTGGCCTCCCGGAGCTGCGCCCTTTCTCACTGGTTCTCTCTTCTGCCGTTTTCCGTAGGACTCTCTTCTCTGACCTGAGTCTCCTTTGGAACTCTGCAGGTTCTA
+
@AABBAAAFFFFBFGCBGGGFGFHGGGGH2GHHGGDECG?2FGHHGGGA?EEDFAGHHHGGG0EFGGGGGGGHHGGGGGEGHHGEGGGGCDGGGHFFFGHH1FFBB1FHGGFHHA@@CCHHHHHGBDF=<.CG?-::.GGHHGEHBFFFFFFBAFG.99??FBF-@DB-FFFFFFFBBFFFFFB/FFFFFBBF?9DFFFF.9..9BB9B9//BFFFF//FFFBFBFFBBF/FF/FFFEF9;BFFFFFBF//
@M05620:37:000000000-D9766:1:1101:12869:9723 1:N:0:1
ACCACACCTTCTACAATGAGCTGCGTGTGGCTCCCGAGGAGCACCCCGTGCTGCTGACCGAGGCCCCCCTGAACCCCAAGGCCAACCGCGAGAAGATGCCCAGGTGAGTGGCCCGCTACCTCTTCTGGTGGCCGCCTCCCTCCTTCCTGGCCTCCCGGAGCTGCGCCCTTTCTCACTGGTTCTCTCTTCTGCCGTTTTCCGTAGGACTCTCTTCTCTGACCTGAGTCTCCTTTGGAACTCTGCAGGTTCTA
+
CCCCCCCCFFFFGGGGGGGGGGHHGGGEHGHHHGGGGGGGGHHHHGGGGGGGHHHHHHHGGGGGGGGGGGGHHHHGGGGHGHHHHGGGGGGGGGHHHGHHHHHGHHHHHHGGHHGGGCGHHHHHHHHHHHGHHGGGGGHGHHGHHGGGGGGGGGGGGF-ABGGGGGFFFFFFFFFFFFFFFFFFFFFFFFFFFFFFFFFFFFFDFBFFFFFFFFFFFFFFFFFFFFFFFFFFFFFFFFFFFFFFFFFFFFB
@M05620:37:000000000-D9766:1:1101:5699:9728 1:N:0:1
ACCACCCCTTCTCCAATGAGCTGCGTGTTGCTCCCGCGGCTCCCCCCGTGCTTCTGACCGAGTCCCCCCTGACCCCCACGGCCACCCGCGAGACGCTTCCCCGGGGAGGTTCCCGCTCCCCCCTCTTGGGTCCCCCCCCCTTCTTCCTGGGCTCCCCGAGCTGCGCCCCTTCTCACCGGTTCTCCCTTCTTCCGTTTTTCGTAGGCCTCTTCTCTCTTACCTGAGTCTCCCTTGTACCTCCGCCGGGTCTT
+
>AA3AAAAAFFF4BGABEB5BBAFEE2E22DBBBF2AEGG0EEGGGGGB1BB3FG3BFGE/>1BG3FEGGF0BBFEEE/>B/>@/FB/>/>//<.<...1<>-<---A-./0;:.---.9.9-=C/9BBA.9C.9;-;@B-.;//9B9//.;.9;E.;9--9//--AB-...//9/..--..;//9.9;://;.//9A.;-.;9A//;99//;:/;/:/;99/9.9;;;F/;/9/;/9//..:.-9-D@F/
@M05620:37:000000000-D9766:1:1101:12410:9729 1:N:0:1
GCGGCTGCTTTGGAAGAAACTCATAGATTACTGCAACAGTTCCCCCTGGACCTGGAAAAGTTTCTTGCCTGGCTTCCAGAAGCTGAAACAACTGCCAATAAGGAAAGGCTCCTAGAAGACTCCAAGGGAGTAAACGAGCTGATGAAACAATGGCAAGTAAGTCAGGCATTTCCGCTTTAGCACTCTTGTGGATCCAATTGAACAATTCTCAGCATTTGTACTTGTAACTGACAAGCCAGGGACAAAAGATC
+
>11>A1>>FFFD1GG1B1BGGGDGBFGHH1FGGH11BABDDGHHHGEF/AFGHHAGH10BBGHHDGHGHHHHHHF0BGHHGGHFGBHHHFGHHHHHGEGFGGHHBFCHHFHGHGHHDGHHHHHHBHGG/EGHEH1E/CCEHDHHD1BGFHHGHHH1FGDGHHG1FGG/GHHHHGGGGGHHHBGHHHHFFGEDGHHHHHHHHHHGFHHHHHHGH0CGHHHHHHGFH0;CCFFGGGGGEFGEG9EGGF.FEFF
@M05620:37:000000000-D9766:1:1101:6679:9738 1:N:0:1
GAGGCTGCTTTGGAAGAAACTCATAGATTACTGCAACAGTTCCCCCTGGACCTGGAAAAGTTTCTTGCCTGGCTTACAGAAGCTGAAACAACTGCCAATCCTCCAGGATGCTACCCGTAAGGAAAGGCTCCTAGAAGACTCCAAGGGAGTAAAAGAGCTGATGAAACAATGGCAAGTAAGTCAGGCATTTCCGCTTTAGCACTCTTGTGGATCCAATTGAACAATTCTCAGCATTTGTACTTGTAACTGAC
+
AA3>AAF>FFFFFFFCGCBGGGHHFFGHGBHHHHG4BBGBDFFGHGGFB2FGHHHH3FHFFGHHGHHHHHBGHFFGHHGHFGEGHHGGHHGHHHHF3FGBBB@FGG3?BBBGHBBBF?@FHHHHF0???GGHH4FGG3BFBFHHFEGGG<FHHGHECGHFH<GHDF??G1?GHHHG<?G>>FGHGHG1GFHDEGG<<=G=<GGHGHHHCDH:GG0CC00;CC0C0;CGB0FFG9CC09CFG0;F90FGFGB
@M05620:37:000000000-D9766:1:1101:5674:9738 1:N:0:1
ACCACACCTTCTACAATGAGCTGCGTGTGGCTCCCGAGGAGCACCCCGTGCTGCTGACCGAGGCCCCCCTGAACCCCAAGGCCAACCGCGAGAAGATGCCCAGGTGAGTGGCCCGCTACCTCTTCTGGTGGCCGCCTCCCTCCTTCCTGGCCTCCCGGAGCTGCGCCCTTTCTCACTGGTTCTCTCTTCTGCCGTTTTCCGTAGGACTCTCTTCTCTGACCTGAGTCTCCTTTGGAACTCTGCAGGTTCTA
+
ABB?AAAAFFFFDBFD5GBBGBGFG2AAAAFFABFA2EECEHFHHGGGGEEFHFHCGHHE@EGGG>EGGGGCCCGEGGDH?/FGEG/<><><@DCCFFBCGFHFHHGGHHEGHHG@@CCHHHHHHHHBDGDCGGCCGGHCGHGHFGBFF/9CF?EFA--;AGGGB?.B-F/BFFFFFBFFFFFFFFFF;BFFFBFFFFFFFBFDDBBFFFFFFFFFFFFFFFFFFBF/;BFFFFFFFFFFFFFFFFFFFFB
@M05620:37:000000000-D9766:1:1101:6675:9756 1:N:0:1
GAGGCTGCTTTGGAAGAAACTCATAGATTACTGCAACAGTTCCCCCTGGACCTGGAAAAGTTTCTTGCCTGGCTTACAGAATGTTACCCAACTGCCAAGGCTCCTAGATGATTCCAAGGGAGTAAAACACCTCATGAAATAATGGCAAGTAAGCTAGCCGTTGCCCCTCTAGCAAGTACGTCCAGCCAATCCAATAAAGCTCTCCTTTGGAACCAATAGAACACTTCTCAGCGACTGTACATGTAACTAAC
+
CBCCCCFBFFFFGGGGGGGGGGHHHHHHHHHHHHHHGHHHHHHHHGGGHHHHHHHHHHHHHHHHHHHHHHHHHHHHHHG5FG55DFGHH3?13B3BFGC1BF1F33BF4D444BD44B11/?/BF44?/0?F03344BFDB344D22BFGGH3B3BB?2//?</22?//?1?FG10111?F0..1>.00><01<00000=0<0</00=0C00;:..;00:00;/000;CHG0.--9;0;00;0;9C0;00;
@M05620:37:000000000-D9766:1:1101:12793:9758 1:N:0:1
ACCACACCTTCTACAATGAGCTGCGTGTGGCTCCCGAGGAGCACCCCGTGCTGCTGACCGAGGCCCCCCTGAACCCCAAGGCCAACCGCGAGAAGATGCCCAGGTGAGTGGCCCGCTACCTCTTCTGGTGGCCGCCTCCCTCCTTCCTGGCCTCCCGGCGCTGCGCCCTTTCTCACTGGTTCTCTCTTCTGCCGTTTTCCGTAGGACTCTCTTCTCTGACCTGAGTCTCCTTTGGAACTCTGCAGGTTCTA
+
BBBBBBBBFFFFGGGGGGGDGEGHGEFEFEHHFGGGGGGGGHHHHGGGGGGGHHGHHHHGGGGGGGGGGGGHHHHGGGGHGHHHHGGGGGCFGGHHFHHHHHHGHHHHHHFGHHGGGCGHHHHHHHHGHHGHHCGGGGHGHHGHHGGGGFGGGGGGGB-ABFCFFFFFFFFFFFFFFFFFFFFFFFFFFFFFFFFFFFFFFFFDF/BFFFFFFFFFFF/BFFFFFFFFFFFFFFFFFFFFFFFFFFFFFF9
@M05620:37:000000000-D9766:1:1101:12650:9758 1:N:0:1
GAGGCTGCTTTGGAAGAAACTCATAGATTACTGCAACAGTTCCCCCTGGACCTGGACAAGTTTCTTGCCTGGCTTACAGAAGCTGAAACAACTGCCAATCCTACAGGATTCTACCCGTAAGGAAAGGCTCCTAGAAGACTTTAAGGGAGTAAAAGAGCTGATGAAACAACGGCACGAAAGTCAGGCAGTTCTGCTTTAGCACTCTTGTGGATCCAATTCAACAATTCTCAGCAGTTTTACTGTTAACTGAC
+
A1AAA1>>1D@F1FGGG1AFAFBGDHH3AG1FGDHHB0G1AFG1FECF/BA0AF0B0B0AD2AG2F11B11BGHFHH1FDHHHF@GGHHC>FF>10FCH00B2@BB>B11BG@2BBEEG/B1B0FG0>1<?C<1<1FC01212BB1</E/0>>G1/@<@1<1@2@GG0F//</>->.>E.111=//..<<G0D0=00=00<C0:0:0;:A00;/::0;0000;90990CF0BF.;9090CF0000;;C00/
@M05620:37:000000000-D9766:1:1101:16602:9778 1:N:0:1
ACCACACCTTCTACAATGAGCTGCGTGTGGCTCCCGAGGAGCACCCCGTGCTGCTGACCGAGGCCCCCCTGAACCCCAAGGCCAACCGCGAGAAGATGCCCAGGTGAGTGGCCCGCTCCCTCTTCTGGTGGCCGCCTCCCTCCTTCCTGCCCTCCCGGAGCTCCGCCCTTTCTCACTGGTTCTCTCTTCTGCCGTTTTCCGTATCTCTCCCTTCTCTGACCTGAGTCTCCTTTGGAACTCTGCAGTTTCTA
+
CCCCCCCCFFFFGGGGGGGGGGHHGGGGHGGHHGGGGGGGGHHHHGGGGGGGFGHHHHHGCEFGGGGGGGGGHHHGGGGHGHHHHGGGGGGGGGHGH22?<FAFHHH0<1CF0G-AD-../<<=DDH0=<.<<-@DGGH.GHGH0FG00/;CBEGE.-9-;90=...;B/:BFBBBF///;FFF//:9F////-9.9ABFD/.../;B////;//;/99/BF/////;//:BB//////9/B/////9BF/
@M05620:37:000000000-D9766:1:1101:12910:9787 1:N:0:1
ACCACACCTTCTACAATGAGCTGCGTGTGGCTCCCGAGGAGCACCCCGTGCTGCTGACCTAGGCCCCCCTGAACCCCAAGGCCAACCGCGAGAAGATGCCCAGGTGAGTGGCCCGCTACCTCTTCTGGTGGCCGCCTCCCTCCTTCCTGGCCTCCCGGCGCTGCGCCCTTTCTCACTGGTTCTCTCTTCTGCCGTTTTCCGTAGGACTCTCTTCTCTGACCTGAGTCCCCTTTGGAACTCTGCAGGTTCTA
+
A>AAA1A>FCB1FGD1BFF1EFFCE0A0AA0FGFGA?EA/AGCHHG/A//AABGBEFFF1110GEFCGGEFGB1FE>EE>FH/F/FFG?E/CGCHHHE1FH1FFF1?0GD//<?//ACCHDHB1>GGHFBC0F<-<<...;/;GF0/C0G.C0.::A?-;;AA.AAA@-:/9BF//9/99B/BF//BFFBFBB@9BFE/9-99ABFBFBB//BBBFFE/;BFF/-9B/9;--9/9//B//9BF/BFFFBF/
@M05620:37:000000000-D9766:1:1101:18275:9798 1:N:0:1
ACCACACCTTCTACAATGAGCTGCGTGTGGCTCCCGAGGAGCACCCCGTGCTGCTGACCGAGGCCCCCCTGAACCCCAAGGCCAACCGCGAGAAGATGCCCAGGTGAGTGGCCCGCTACCTCTTCTGGTGGCCGCCTCCCTCCTTCCTGGCCTCCCGGAGCTGCGCCCTTTCTCACTGGTTCTCTCTTCTGCCGTTTTCCGTAGGACTCTCTTCTCTGACCTGAGTCTCCTTTGGAACTCTGCAGGTTCTA
+
BCCCCCCCFFFFGGGGGGGGGGHHGGGFHGHHHGGGGGGGGHHHHGGGGGGGHHHHGHHGGGGGGGGGGGGHHHHGGGGHGHHHHGGGGGGGGGHHHHHHHHHGHHHHHHGGHHGGGGGHHHHHHHHHHHGHHGGGGGHGHHGHHGGGGGGGGGGGGGGGGGGGGGFFFFFFFFFFFFFFFFFFFFFFFFFFFFFFFFFFFFFFFFFFFFFFFFFFFFFFFFFFFFFFFFFFFFFFFFFFFFFFFFFFFFF
@M05620:37:000000000-D9766:1:1101:11989:9821 1:N:0:1
ACCACACCTTCTACAATGAGCTGCGTGTGGCTCCCGAGGAGCACCCCGTGCTGCTGACCGAGGCCCCCCTGAACCCCAAGGCCAACCGCGAGAAGATGCCCAGGTGAGTGGCCCGCTACCTCTTCTGGTGGCCGCCTCCCTCCTTCCTGGCCTCCCGGAGCTGCGCCCTTTCTCACTGGTTCTCTCTTCTGCCGTTTTCCGTAGGACTCTCTTCTCTGACCTGAGTCTCCTTTGGAACTCTGCAGGTTCTA
+
BBBBBBBBFFFFGGGGGGFGGFHGGGFEGEHHHGGGGGGGGHHHHGGGFEGGGHHHHHHEGGGGGGGGGGGHHHHGGGGHGHHHHGGGGGCDGGHGFHHHHHHGHHHHHGFGHHGGGGGHHHHHHHHHHHFHHGGGDFHGHHGFHGGGGGGGGGGGGG-ABFFGAGFFFFFFFFFFFFFFFFFFFFFFFFFFFFFFFFFFFFFFFFFFFFFFFFFFFFFFFFFFFFFFFFFFFFFFFFFFFFFFFFFFFFB
@M05620:37:000000000-D9766:1:1101:14201:9868 1:N:0:1
GAGGCTGCTTTGGAAGAAACTCATAGATTACTGCAACAGTTCCCCCTGGACCTGGAAAAGTTTCTTGCCTGGCTTACAGAAGCTGAAACAACTGCTACCCGTAAGGAAAGGCTCCTAGAAGACTCCAAGGGAGTAAAAGAGCTGATGAAACAATGGCAAGTACGTCAGGCATTTCCGCTTTAGCACTCTTGTGGATCCAATTGAACAATTCTCAGCATTTGTACTTGTAACTGACAAGCCAGGGACACAAG
+
3?AAAAFAFFFF4GGGCBFGGGAGGGGHHBFFHHBBFAFDFGHHHGEFG2FEFFEHHFCBBGGHGHHHHHHHHHCBGHHEGGHCGHHHHFGHHGHHEHHHGGEGHFHHHHGHHHGHHHHHFFHHHHBGHGGHGG3444B?GHHH2FG?3GHH/GHHHBHGH22?GHGGHGHHHHHHGGGGGGHGHHHHHHHHHGHFHHHHGHGFHHHHHHHHHGHGFHHHHH0GHHHGHGGGGGGGGGGGFGGGGGA.9EF
@M05620:37:000000000-D9766:1:1101:24629:9873 1:N:0:1
ACCACACCTTCTACAATGCGCTGCGTGTGGCTCCCGAGGAGCACCCCGTGCTGCTGACCGAGGCCCCCCTGAACCCCAAGGCCAACCGCGCGAAGATGCCCAGGTGAGTGGCCCGCTACCTCTTCTGGTGGCCGCCTCCCTCCTTCCTGGCCTCCCGGAGCTGCGCCCTTTCTCACTGGTTCTCTCTTCTGCCGTTTTCCGTAGGACTCTCTTCTCTGACCTGAGTCGCCTTTGGAACTCTGCAGGTTCTA
+
BBBBBBBBFFFFGGGFFG4AEEGGGEDBC?BGHFFGGGE?1FHHHGGGEGGGEGHHFHHFGGGGGGGGGGGHHHHGGGGHGHHHHGGGGD/@CGGGHHEHHHGFHHHHHHGGHHGGGCFHHHHHHHHHGHGGHGGGGGGGGGGGGGGGGFFGGGGGG?AFFFFFFFFFFFFFFFFFFFEBFFFFFFFFFFFFFFDFFFFFFFFAD/FFFFFFFFFFFFFFFFFFFFF--9DDFFBFFFFFFFFFFFFFFFB
@M05620:37:000000000-D9766:1:1101:14531:9927 1:N:0:1
GCGGCTGCTTTGGAAGAAACTCATAGATTACTGCCACAGTTCCCCCTGTACCTGGAACCGTTTCTTGCCTGGCTTCCAGAAGCTGAAACAACTGCTACCCGTAAGGAAAGGCTCCTAGAAGACTCCCAGGGAGTCCCCGCGCTGATGCCACCCTGGCAAGTCCGTCAGGCATTTCCGCTTTCGCACTCTTGTGGATCCAATTGAACAATTCTCAGCATTTGTCCTTGTAACTGACAAGCCAGGGACACAAG
+
111>A>>>FFDD1BF111BF1F1D3DDGF1BFFG01B0BBDFGHHGAF12DDFG0FF1/AAEGHDGEFHHHHHHB0FGH@FGHBB1BGGBFFGGGH1BGHGGEGHHHH0GHHHHGHEHH111BGHH/BGGGGEE011///>CGG/FG11?F0/>GHH0<FH11>GHGGHHEHHHHHGGGGG0:EGGGHHHHFGGGGGGGFGGGGGGGGGGGGGBFG0FGGGG0FFGGFGFFFFFFFFFFF-FFFEF---99
@M05620:37:000000000-D9766:1:1101:3880:9952 1:N:0:1
ACCACACCTTCTACAATGAGCTGCGTGTGGCTCCCGAGGAGCACCCCGTGCTGCTGACCGAGGCCCCCCTGAACCCCAAGGCCAACCGCGAGAAGATGCCCAGGTGAGTGGCCCGCTACCTCTTCTGGTGGCCGCCTCCCTCCTTCCTGGCCTCCCGGAGCTGCGCCCTTTCTCACTGGTTCTCTCTTCTGCCGTTTTCCGTAGGACTCTCTTCTCTGACCTGAGTCTCCTTTGGAACTCTGCAGGTTCTA
+
>AAABABAFFFFGGFDGGFGGGHHGGGGHGHHHGGGEGGGGHHHHGGEEGGGGHHFHHHG0>EEGGGGGGGFGHHGGG/?FFHFFFGGGGGG<<F2FGHHHEH/FCFCHHEFHHCCG-CHHHHHHHHHFH.CGCGGGGHGHHGHHFFGB9CFGGGGD9-9;A;C?DFFFFFFFFFFFFBFFFFFFFFFFFFFFFFFFFFFFFADD9BFFFFFFFFFFBFFFFBF9;FFFFFFFFFFFFFFFBFFF.AFFF;
@M05620:37:000000000-D9766:1:1101:3859:9953 1:N:0:1
ACCACACATTCTACAATGCGCTGCGTGTGGCTCACGAGGAGCACCCCGTGCTGCTGACCTAGGCCCCCCTGAACCCCAAGGCCAACCGCGCGAAGATGCCCAGGTGAGTGGCCCGCTACCTCTTCTGGTGGCCGCCTCCCTCCTTCCTGGCCTCCCGGGGCTGCGCCCTTTCTCACTGGTTCTCTCTTATGCCGTTTTCCGTAGGACTCTCTTCTATGACCTGAGTCGCCTTTGGAACTCTGCAGGTTCTA
+
>>AA3>A3BBBBAABBGG4AA2EEGEE2ABB2B3BB2A2AAA1BAAA0BBABGHHHEBF5BBGBBEEFEECF3B??>EEGEG??/??>/</><@B/?DFGHFEA?F2?FDEFHHFCC?DHHGGH=GHH0/<<<@-;E:CEHGGFH=GHGHFGGGGGGG-;?DDFCFFFB/F9F;/;FFFFF;FFFFFF//;9BDADFFFFFFA?9/B9FFFFF/B/;9/9BBF/;;9--;ADFFFFFB;:/BBFFFA/9:/
@M05620:37:000000000-D9766:1:1101:12045:9972 1:N:0:1
GAGGCTGCTTTGGAAGAAACTCATAGATTACTGCAACAGTTCCCCCTGGACCTGGAAAAGTTTCTTGCCTGGCTTACAGAAGCTGAAACAACTGCCAATCCTACAGGATGCTACCCGTAAGGAAAGGCTCCTAGAAGACTCCAAGGGAGTAAAAGAGCTGATGAAACAATGGCAAGTAAGTCAGGCATTTCCGCTTTAGCACTCTTGTGGATCCAATTGAACAATTCTCAGCATTTGTACTTGTAACTGAC
+
CCCCCCFCFFFFGGGGGGGGGGHHHHHHHHHHHHHHHHHFGHHHHGGGHHHHHHHHHHHHGHHHHHHHHHHHHHHHHHHHHHHHHHHHHHHHHHHHHHHHHHFHHHHHHHHHGHHHGGGGHHHHHHHHHHGHHHFHHGGHHHHHHGGHGGHHFHHGHHHHHHHHHHHHHHHHHHHGGHHHHHHHHHHHHHHHGGGGGHHHHHHHHHHHHGHGHHHHHHHHHHHHHHHHFGGGGGGGFFGGGGGGGGGGGGB
@M05620:37:000000000-D9766:1:1101:9311:9974 1:N:0:1
ACCACACCTTCTACAATGAGCTGCGTGTGGCTCCCGAGGAGCACCCCGTGCTGCTGACCGAGGCCCCCCTGAACCCCAAGGCCAACCGCGAGAAGATGCCCAGGTGAGTGGCCCGCTACCTCTTCTGGTGGCCGCCTCCCTCCTTCCTGGCCTCCCGGAGCTGCGCCCTTTCTCACTGGTTCTCTCTTCTGCCGTTTTCCGTAGGACTCTCTTCTCTGACCTGAGTCTCCTTTGGAACTCTGCAGGTTCTA
+
BBCCBCCBFFFFGGGGGGEGGGHHGEGBEFHHHGGGGGGGGHFHHGGFEEGGHHHHHHHEGGGGGGGGGGGHFHHGGGGHGHHHHGGGGG<BGGHGHHHHHHHGHHHHHHGGHHGGGGGHHHHHHHHHHHGHHGGGGGHGHHGHHGGGGGGGGGGGGG-AFGGGGGFFFFFFFFFFFFFFFFFFFFFFFFFFFFFFFFFFFFFFFFFFFFFFFFFFFFFFFFFFFFFFFFFFFFFFFFFFFFFFFFFFFFF
@M05620:37:000000000-D9766:1:1101:5248:9976 1:N:0:1
GAGGCTGCTTTGGAAGAAAATAAGAGAGTACTGCAACAACATTACTTGGACCCGGATGAGGTCTTTGGCTTGCTAAAAGAAGATGAAATAACTGCCAATGTTTCTACCCCTAAGTAACGGAACCTACAAAACATAAAAGGAGTAAAAAAAATAATGAAACAAAATCAAGAAAGACAGGAACGTACACCAGAAAACTCATTTAGCACCAAATGAACAAATCTCACCAATATGACAATTTAATAACCACCAAG
+
A?AAAAFAFFFFGBBFGCAF1F1B11001DDGHHCB1AB00BDADDFF1B1B/AAFA/B1AB0DDD1BEGHEA122B1DBG01DB11F2B1BGHHFHHH1BB2B2BF1>/??>B2B2BE>///?0BBBFDF</111B1B/B<B01B21>//?1?111??GFF001111<1<<<0><<..<...<..0<...///;0:000;00;;<....00;0CF/.;;00=;.;.=0;0;;0;;=0000;;0;;;;-99
@M05620:37:000000000-D9766:1:1101:10025:9982 1:N:0:1
GAGGCTGCTTTGGAAGAAACTCATAGATTACTGCAACAGTTCCCCCTGGACCTGGAAAAGTTTCTTGCCTGGCTTACAGAAGCTGAAACAACTGCCAATGATGCTAGGCTCAAGGAACGCTCCCCAGGAGTCCCCAAGGGAGTAAAACACTGGACCAAACAACCGGAATTTAGTCAGTCATCCTCTTGTGACTACACTTGTACAATTATCCGAACATGTACTAGTACTTGCAACGCTAAGGAAAAATCCAG
+
AAABBBFBFFFFGGGGGGGGGGHHHHGHHFGGHHHBGHHGHHHHHGGGHHHHHHHHHHHHHHHHHHHHHHHHHHHHHHHHHHHHHGHHHHHHHHHHHHH3EBHG3B41BB1333BFG11/??EG/2?/?F233BF2?G////?2BFH?G022@202//?F0//?>/-<.<1=1>F11>=11=<0D0<0DG0=0=<//==C000;0000000;AE--0;C99;090;000;00009-.;.090/:CF.////
@M05620:37:000000000-D9766:1:1101:14356:9990 1:N:0:1
ACCACACCTTCTACAATGAGCTGCGTGTGGCTCCCGAGGAGCACCCCGTGCTGCTGACCGAGGCCCCCCTGAACCCCAAGGCCAACCGCGAGAAGATGCCCAGGTGAGTGGCCCGCTACCTCTTCTGGTGGCCGCCTCCCTCCTTCCTGGCCTCCCGGAGCTGCGCCCTTTCTCACTGGTTCTCTCTTCTGCCGTTTTCCGTAGGACTCTCTTCTCTGACCTGAGTCTCCTTTGGAACTCTGCAGGTTCTA
+
CCDCDCCDFFFFGGGGGGGGGGHHGGGEHGHHHGGGGGGGGHHHHGGGGGGGGHHHHHHGGGGGGGGGGGGHHHHGGGGHGHHHHGGGGGGGGGHHHHHHHHHGHFHHHGGGHHGGGCGHHHHHHHHHHHGHHGGGGGHGHHGHHGGGGGGGGGGGGG-BFGGGGGFFFFFFFFFFHHFFFFFFFFFHFHHFFFFFFFHFFFFFFFFFFFFFHHHFHHFHFHFFFFFFFFFFHFFFFFFFFFFHFFFFFFB
@M05620:37:000000000-D9766:1:1101:20146:10002 1:N:0:1
GCGGCTGCTTTGGAAGAAACTCATAGATTACTGCCACAGTTCCCCCTGGACCTGGAAACGTTTCTTGCCTGGCTTACAGAAGCTGAAACAACTGCTACCCGTAAGGAAAGGCTCCTAGAAGACTCCAAGGGAGTCCACGAGCTGCTGACACACTGGCAAGTACGTCAGGCATTTCCGCTTTAGCACTCTTGTGGATCCAATTGAACAATTCTCAGCATTTGTACTTGTAACTGACAAGCCAGGGACAAAAG
+
11>>A1A>CFDB1FGB1ABBFG1F3DFHH1FHHH01BAB1DGFHHGAFF0FBGHFHG10BAFGHFHHHHHHHGGA1BGH11FH1F@GFH0?EGGHHDGHHGGGGHHHHGHHHHHGHDGHHHGHHHH1GHGGHGE0111?/BCGH1GH10@G0/?FHH0?FH11?GHGGHHGHHHHHGGGGG0GHHHHHHHHFHGHFHHGHHHHHHHHHHHHHGGGGFGGGGG0CFGGCFFGGGGGGGGGG/FGFGG.-9AB
@M05620:37:000000000-D9766:1:1101:16551:10041 1:N:0:1
ACCACACCTTCTACAATGAGCTGCGTGTGGCTCCCGAGGAGCACCCCGTGCTGCTGACCGAGGCCCCCCTGAACCCCAAGGCCAACCGCGAGAAGATGCCCAGGTGAGTGGCCCGCTACCTCTTCTGGTGGCCGCCTCCCTCCTTCCTGGCCTCCCGGCGCTGCGCCCTTTCTCACTGCTTCTCTCTTCTGCCGTTTTCCGTAGGACTCTCTTCTCTGACCTGAGTCTCCTTTGGAACTCTGCAGGTTCTA
+
BBB@BBBBFFFFGGGGGGEGGFHGGAEB4EGFBFFEFGGCEHHHHGGGCEGGFHFFGGFAEECGGEGGGEGGHHHGGGDHECHHEFEEGG/BCDFFD<DFHFEGHHHHHFGGHHGGGGGHGHHGHHHEHHDHHCGCGGEGHHGFHGGGGBAGGGGGG@-9ABBFBBDB<FBBFFBFFF/;FFFFFFFFFFFFFBFFFFFFFF?ADFBFFFFFFFFFFFBFFFFFFFFFFFFFFFEB/FFFFFB/FFFFFFB
@M05620:37:000000000-D9766:1:1101:22064:10044 1:N:0:1
ACCACACCTTCTACAATGAGCTGCGTGTGGCTCCCGAGGAGCACCCCGTGCTGCTGACCGAGGCCCCCCTGAACCCCAAGGCCAACCGCGAGAAGATGCCCAGGTGAGTGGCCCCCTACCTCTTCTCGTCGCCGCCTCCCTCCTTCCTCCCCTCCCGGCGCCCCGCCCTTTCTCACTGGTTCTCTCTTCTGCCGCTTTCCGCACGACTCTCTTCCCTGACCTGAGTCTCCTTTGCAACTCTGCAGGTTCTA
+
AAAAAABAFFFFGFGGGGGBGFGHAE2A4EGHHGGGEEG2EEGHHGGGA1EFDGHFFHHGEG?FGGGGGGGEHGHGGGGHEFHHHGG?GGGGGGHEHGB2FGH/?G1<<F/<0?-<-.0FG11><<0.<.--C@F:.C..:G99BCFG0/;.C.9A.-9-D-----@9-//9///9//.;/9BFFF///:9//9--A.BF..9--.-;DFFFB//;FFFBB/./.;/B9/9//////;////9BB.9/;//
@M05620:37:000000000-D9766:1:1101:7107:10047 1:N:0:1
ACCACACCTTCTACAATGAGCTGCGTGTGGCTCCCGAGGAGCACCCCGTGCTGCTGACCGAGGCCCCCCTGAACCCCAAGGCCAACCGCGAGAAGATGCCCAGGTGAGTGGCCCGCTACCTCTTCTGGTGGCCGCCTCCCTCCTTCCTGGCCTCCCGGAGCTGCGCCCTTTCTCACTGGTTCTCTCTTCTGCCGTTTTCCGTAGGACTCTCTTCTCTGACCTGAGTCTCCTTTGGAACTCTGCAGGTTCTA
+
>A>AAAAAFFFFGGGGGGGGGGHHFFFGHGFHGFGGEGGFGHFHHGGGEGGFEGHHGHHG>E0EFEGGGGGEEGHEGGEGGHHHGFE@DCFC/<FFGFFFFFHEHHHHHHEFHHGGGCDHGHHHHEGHHH.CGCFFFGHGHHGH0BFGGBFGGGGGB9-9:.9BFFFFAB/BFFFFFF.;BFFF/BFBFFFFFFDDFFFFFFFA./BF/BFFFB9F/99BFBBFBF9BBFFBFF/B:/FB/FFFF..BFF/
@M05620:37:000000000-D9766:1:1101:13253:10054 1:N:0:1
ACCACACCTTCTACAATGAGCTGCGTGTGGCTCCCGAGGAGCACCCCGTGCTGCTGACCGAGGCCCCCCTGAACCCCAAGGCCAACCGCGAGAAGATGCCCAGGTGAGTGGCCCGCTACCTCTTCTGGTGGCCGCCTCCCTCCTTCCTGGCCTCCCGGAGCTGCGCCCTTTCTCACTGGTTCTCTCTTCTGCCGTTTTCCGTAGGACTCTCTTCTCTGACCTGAGTCTCCTTTGGAACTCTGCAGGTTCTA
+
ABBBBBBBFFFFFGGGFGGGFFGFEFFGHFHHHGGEEEGFGHHHHGFGEEGEGFHHHHHGGGGGEFEGGGGGHHFGGGGEGGHEEFGGGCDFGGHH22DGHHHGCHHHHGFGFEGGGCGHHGGFHHHEGHGHHGGGGDHGHHGHFFGGFGGGGGGGG?DAGABGGGFFAFFFFFFFBFFFFFFFFFFFFFFFFFADFEFFFFFF?BFFFFFFFFFFFFFFFFFFFFFBBFFFFFFFF/FEBFFFF?AFFF9
@M05620:37:000000000-D9766:1:1101:23483:10075 1:N:0:1
ACCACACCTTCTACAATGAGCTGCGTGTGGCTCCCGAGGAGCACCCCGTGCTGCTGACCGAGGCCCCCCTGAACCCCAAGGCCAACCGCGAGAAGATGCCCAGGTGAGTGGCCCGCTACCTCTTCTGGTGGCCGCCTCCCTCCTTCCTGGCCTCCCGGAGCTGCGCCCTTTCTCACTGGTTCTCTCTTCTGCCGTTTTCCGTAGGACTCTCTTCTCTGACCTGAGTCTCCTTTGGAACTCTGCAGGTTCTA
+
BBBBBCCCFFFFGGGGGGFGGGHHFBEEEGHHHGGGGGGGGHHHHGGFEEFGHHGHGGHGGGGGGGGGGGGHGHHGGDGHGHHHHGGGGGCGGGHHGHHHHHHGHHHHHHGGHHCGG-CHHHHHHHHHHHGHHGGGGGHGHHGHGGGGGGGGGGGGGC-@FGGGGGFFFFFFFFFHFFFFFFFFFFFFFFFFFDADFEFFFFFFF0:BFFFFFFFFFFFFFFFFFFFFFFBFFFFFFFFFFFFFFFFFFFF
@M05620:37:000000000-D9766:1:1101:12135:10085 1:N:0:1
GAGGCTGCTTTGGAAGAAACTCATAGATTACTGCAACAGTTCCCCCTGGACCTGGAAAAGTTTCTTGCCTGGCTTACAGAAGCTGAAACAACTACCAATCCTACAGGATGCTACCCGTAAGGAAAGGCTCCTAGAAGACTCCAAGGGAGTAAAAGAGCTGATGAAACAATGGCAAGTAAGTCAGGCATTTCCGCTTTAGCACTCTTGTGGATCCAATTGAACAATTCTCAGCATTTGTACTTGTAACTGAC
+
AA3>AACAFFDFFGGCAFGGEAEADGFGHFHHFGHHHHHAGH5GHGAFHFHFGFHFFGHHEHHHFDBFGHHCBBAGHHHGGFGHFHGFGCGHF@FHHHHHHF4FGFFHHGGHFBGGFGGEGHEBG?0?CGGHG4GHHFFHHCFG??AGDC0GHEFFBGHHGFFGHEGHHFHBH<1F??<FFGDDCGAFHGGGGGGGGHHBFHHHHHHFGA:0</C00=CHGGGHHH0;CFF/;BFG9FGGFGGBB;FFFFB
@M05620:37:000000000-D9766:1:1101:21812:10092 1:N:0:1
ACCACACCTTCTACAATGAGCTGCGTGTGGCTCCCGAGGAGCACCCCGTGCTGCTGACCGAGGCCCCCCTGAACCCCAAGGCCAACCGCGAGAAGATGACCAGGTGAGTGCCCCTCTACCTCTTCTGCTGCCCCCTTCCCTCCTTCCTGGCCTCCCGCACCTTCGCCCTTTCTCACTCTTTCTCTCTTCTGCCGTTTTCCGTATTACTCTCCTCTCGGACCTTATGCTCCTTTGCAACTCTGCAGTTTCTA
+
BBBBBBBBFFFFGGGGGGGGGFHHGGGEGFHHHGGGGGGGGHHHHGGGGGGGHHHHHHHGGGGGGGGGGGGHHHHGGGGHEHHHHGGCGGGGFGF2?G2?2?F/?1?0?11?0F/.01==FDD1F111><1>..<-<GH<GFF/CHH0GHH:0..;E----;0;.CDGG/00;F0CF00;900;//;F/B/B/-9./9;/.;9.99//9/B/9./;..:-@./////9;FF/;F/;/9;///:///9/99F
@M05620:37:000000000-D9766:1:1101:4138:10096 1:N:0:1
ACCACACCTTCTACAATGCGCTGCGTGTGGCTCCCGAGGAGCACCCCGTGCTGCTGACCGAGGCCCCCCTGAACCCCAAGGCCAACCGCGAGAAGATGCCCAGGTGAGTGGCCCGCTACCTCTTCTGGTGGCCGCCTCCCTCCTTCCTGGCCTCCCGGCGCTGCGCCCTTTCTCACTGGTTCTCTCTTCTGCCGTTTTCCGTAGGACTCTCTTCTCTGACCTGAGTCTCCTTTGGAACTCTGCAGGTTCTA
+
AA1>>AA>CFFFGGGG3F1AE0EGGAAB00BBABB//AEEEHHHHGGEEAEGGHHBGHH>/EEGG/EGGGGCFEHGGGCH/CFHHG//>B/<BCG11FGHHHHGHHHHHHGGHHGGGGGHHHHHHHHEGHACHGGGGGEEGGGGGGGGG/CFGAEG?A-;@@@F?=A@-B/BFFFFFFFFFFFFFFFFBFFFF@FFFFFFFFFFFFFFFFFFFFFFFFFFFFFFFFF/;FFFFFFFFFFFFFFFFFFFFFF
@M05620:37:000000000-D9766:1:1101:15111:10101 1:N:0:1
ACCACACCTTCTACAATGAGCTGCGTGTGGCTCCCGAGGAGCACCCCGTGCTGCTGACCGAGGCCCCCCTGAACCCCAAGGCCAACCGCGAGAAGATGCCCAGGTGAGTGGCCCGCTACCTCTTCTGGTGGCCGCCTCCCTCCTTCCTGGCCTCCCGGAGCTGCGCCCTTTCTCACTGGTTCTCTCTTCTGCCGTTTTCCGTAGGACTCTCTTCTCTGACCTGAGTCTCCTTTGGAACTCTGCAGGTTCTA
+
AAA1AAAAFFFFGGGD3FGAG1GFG0AB00FF1FFAAEGGGHHHHGGG?EEFFHFFHHGG?FCGG/EGGGGBGBGGGG?HAAHHHG?<CGC/?FCF1?DGGHHGHGHC<GEAHEGGGGGHHGFHHGHHHHGFFC-:AGGGHHGHFGGGGGGFFGGGGG-AAFGGGGF@@FFFFFFFFFFFFFFFFFFFFFFFF@BBFFFFFFFFFBFFFFFFFFFFFF/BBFFF-FFBFFFFFFFFFFFFFFFFFFFFFFF
@M05620:37:000000000-D9766:1:1101:3588:10123 1:N:0:1
ACCACACCTTCTACAATGAGCTGCGTGTGGCTCCCGCGGAGCACCCCGTGCTGCTGACCGAGGCCCCCCTGAACCCCAAGGCCAACCGCGAGAAGCTGCCCACATGAGAGTCCCCCTCCATCTTCTCTTGGCCGCCTCCCTCCTCCCTCGCCTCCCGCCGATCCGCCCTTTCTCACTCGTTCTCTCTCCTGCCGCTTTCCGCAGAACACTCTTCTCTCACATCAGACTCTTTTGGATCTCTCCAGATTCTA
+
>>3AAAAAFFFFDGGAGGGDGGHHGGAFAEBGGFF22AE0AEAGHGGEEBEF5FGFFHHG/>/>FEGEGGGB3FHGGGAGCGHE/?DBC<B///<1?CGHGH/<1><11<1>1>.C-..<=DH0=G00000:::@-.;.C9C9;9:./9-99AE.EA9----99;E.@>/;9FFBF//.;.9AFFFF//;9/.>-;AEF/;.9-99./;FFF/BFF/9/9/:9///:;F/;/:9-//9/9B9////;/9F9
@M05620:37:000000000-D9766:1:1101:3407:10124 1:N:0:1
GAGGCTGCTTTGGAAGAAACTCATAGATTACTGCAACAGTTCCCCCTGGACCTGGAAAAGTTTCTTGCCTGGCTTACAGAAGCTGAAACAACTGCTACCCGTCAGGAAAGGCTACTAGAAGACTACAAGGGAGTAAAAGAGCTGATGAAACAATGGCAAGTAAGTCAGGCATTTCCGCTTTAGCACTCTTGTGGATCCAATTGAACAATTATCAGCATTTGTACTTGTAACTGACAAGCCAGGGACAAAAG
+
AAABBBFBFFFFGGGG4GGGGGGHHGHHHFHHHHH4EGHGHHHHHGGGGGHHHHGF3BBGHHHHHHHHHHFFHHHGHGGGHHHHHGEGGFHGHHHF4B2BBE1112FG311?B3?3GF?B3?GF3BFGB??F/?FBFGGGG2?FG2?HFF?FGF<2<FG/FHD2@FGDGCGGF1FGFG/>.>F1=GCFGF11<<G<<GEFHBG00<DHHFDB;GFFF0GGHGCGF00:;C;0:GHF0;.;/..9.AA./CF
@M05620:37:000000000-D9766:1:1101:25401:10136 1:N:0:1
ACCACACCTTCTACAATGAGCTGCGTGTGGCTCCCGAGGAGCACCCCGTGCTGCTGACCGAGGCCCCCCTGAACCCCAAGGCCAACCGCGAGAAGATGCCCAGGTGAGTGGCCCGCTACCTCTTCTGGTGGCCGCCTCCCTCCTTCCTGGCCTCCCGGAGCTGCGCCCTTTCTCACTGGTTCTCTCTTCTGCCGTTTTCCGTAGGACTCTCTTCTCTGACCTGAGTCTCCTTTGGAACTCTGCAGGTTCTA
+
BBBBBBBBFFFFGGGGGGGGGGHHGGGGHGHHHGGGGGGG?GHHHGGGGGGGGHHGHHHGGGCGGGGGGGGGHHHGGGGHGHHHHGGGGCGGGGHHHGHHHHGFHHHHHHGGHHGGGGGHHHHHHGHHHHGHHGGGGGHGHHGHHGGGGGGGGGGGGGFGGFGGGGFFFFFFFFFFFFFFFFFFFFFFFFFFFDDFFFFFFFFFFFFFFFFFFFFFFFFFFFFFFFFFFFFFFFFFFFFFFFFFFFFFFFF
@M05620:37:000000000-D9766:1:1101:19471:10137 1:N:0:1
ACCACACCTTCTACAATGAGCTGCGTGTGGCTCCCGAGGAGCACCCCGTGCTGCTGACCGAGGCCCCCCTGAACCCCAAGGCCAACCGCGAGAAGATGCCCAGGTGAGTGGCCCGCTACCTCTTCTGGTGGCCGCCTCCCTCCTTCCTGGCCTCCCGGAGCTGCGCCCTTTCTCACTGGTTCTCTCTTCTGCCGTTTTCCGTAGGACTCTCTTCTCTGACCTGAGTCTCCTTTGGAACTCTGCAGGTTCTA
+
BBBBBBBBFFFFGGGGGCFGFGHHGEGBGGHHHFG?AF?EEHGHHGGFEFGGHGFHHHHGGGGGGGGGGGEHFHHGGGGHGHHHHGGGGC>CGDHFH2?FHFHGHHHHHHGGHHGGGGGHHHHHHHHHHHGHHGGGGGHGHHGHHGGGGGGGGGGGGG-@DGGGGGFFFFFFFFFFFFFFFFFFFFFFFFFFFFFFFFFFFFFDFFFFFFFFFFFFFFFFFFFFFFFFFFFFFFFFFFFFFFFFFFFFFFB
@M05620:37:000000000-D9766:1:1101:10794:10143 1:N:0:1
GAGGCTGCTTTGGAAGAAACTCATAGATTACTGCAACAGTTCCCCCTGGACCTGGAAAAGTTTCTTGCCTGGCTTACAGAAGCTGAAACAACTGCTACCCGTAAGGAAAGCCTCCTAGAAGACTCCAATGCTGTAAAAGAGCTGATGAAACAATGGCAAGTAAGTCAGGTATCTCCGCTTTAGGACTCTTGTGCATCCAATTTCACAATTCTCAGCATTTGCACTTGTAACTGACAGGCCAGGGACAAAAG
+
AAAABBFBFFFFGGGGGGGGGGFHHHHHGGGFHHFDFFGFGHHHHGGGA2GHHFFHHHFGGHHHHHHHHHHHHHHHHHHHHHHHHHHHHHHHHHHBDG2F1E@EBF3F3F313BF23BGGGFE3F3B34334443???3/2F?222BF3?GGCBGF2F2F22222>2222221111?///?1<11>00>G11>11>1<1<<<00<00<00<DGG<C0=00000<GG0;GH0000/00:.;..;.;EE./=/
@M05620:37:000000000-D9766:1:1101:10522:10148 1:N:0:1
ACCACACCTTCTACAATGAGCTGCGTGTGGCTCCCGAGGAGCACCCCGTGCTGCTGACCGAGGCCCCCCTGAACCCCAAGGCCAACCGCGAGAAGATGCCCAGGTGAGTGGCCCGCTACCTCTTCTGGTGGCCGCCTCCCTCCTTCCTGGCCTCCCGGAGCTGCGCCCTTTCTCACTGGTTCTCTCTTCTGCCGTTTTCCGTAGGACTCTCTTCTCTGACCTGAGTCTCCCTTGGAACTCTGCAGGTTCTA
+
AAA1AAAAFFFFGGGC3G11G1GFGAA000FG1BFE0EGGCHHHHGGGAAFFFFGCHHFE/ECGG/EGGEE0G1FFGC?G//FGHGA/CG<//C0B1?1?GGHGHHHFDGFEHEGGGGGBBGGFHHHHHHGHGGC@AG.CGFCHHGGGGEFAFFGGGG-;AFGGGGF@;9BFFFFFFFF/BBFFFFFFFFF/B@BBFEFFFFFFFFBFFFFFFFFFFFFFFFFF9FFBFF/9BFFFFFFFFFFFFFFFFFB
@M05620:37:000000000-D9766:1:1101:18780:10156 1:N:0:1
ACCACACCTTCTACAATGAGCTGCGTGTGGCTCCCGAGGAGCACCCCGTGCTGCTGACCGAGGCCCCCCTGAACCCCAAGGCCAACCGCGAGAAGATGCCCCGGTGAGTTGCCCGCTACCCCCTCTTGTGGCCCGCTTCCTTCTTTCTTGCCTCCCCGAGCTTCCCCCCTTTTCCCCGGGTTTCCTTTCTGCCGTTTTCCCGAGGACTCTTCTCTCCTACCTGAGTCCCCCTTTGAACCCTGCCGGGTCTT
+
CCCCCCCCFFFFGGGGGGGGGGHHGFFEHGHHHGGFEGGGGHHHHGGGEEGGHHHHHHHGGGGGGGGGGGGGHHHGGGGHGGHHHGGGGGGGGGHHHH2FG//A///011>1FH.----=..-<./0:00;.C.---.;F00;0F0;00;0;00CE.A9;-./0//;A-;.//////---;..////;////;-.:FE/;/..9;-.9////;//////9;/////:/9;.@./;9;/.../..-:-;-//
@M05620:37:000000000-D9766:1:1101:19481:10156 1:N:0:1
ACCACACCTTCTACAATGAGCTGCGTGTGGCTCCCGAGGAGCACCCCGTGCTGCTGACCGAGGCCCCCCTGAACCCCAAGGCCAACCGCGAGAAGATGCCCAGGTGAGTGGCCCGCTACCTCTTCTGGTGGCCGCCTCCCTCCTTCCTGGCCTCCCGGAGCTGCGCCCTTTCTCACTGGTTCTCTCTTCTGCCGTTTTCCGTAGGACTCTCTTCTCTGACCTGAGTCTCCTTTGGAACTCTGCAGGTTCTA
+
AB?ABBBBFFFFGGGGFGFGGFHHGGGGHGHHGGGGGGGFEGHHHGGGGGGGGHHHHHHGGGCGGGGGGGGGHHHGGGGHGGHHHGGGGG/DFGHHHGHHHHEFHHHHHHEFHHGGGGGHHHHHHHHHHHGHHGGGGGHGHHGHHGGGFFFGGGGGFGGGFGFGAGFFAFFFFFFFFFFFFFFFFFFFFFFFFFDFFFFFFFFFFFFFFFFFFFFFFFFFFFFFFFFFFFFFEFFFFFFFFFFFFFFFFFB
@M05620:37:000000000-D9766:1:1101:15043:10159 1:N:0:1
ACCACACCTTCTACAATGAGCTGCGTGTGGCTCCCGAGGAGCACCCCGTGCTGCTGACCGAGGCCCCCCTGAACCCCAAGGCCAACCGCGAGAAGATGCCCAGGTGAGTGGCCCGCTACCTCTTCTGGTGGCCGCCTCCCTCCTTCCTGGCCTCCCGGCGCTGCGCCCTTTCTCACTGGTTCTCTCTTCTGCCGTTTTCCGTAGGACTCTCTTCTCTGACCTGAGTCTCCTTTGGAACTCTGCAGGTTCTA
+
BBCCBBCCFFFFGGFGGGGGGGHHGGGEEGHGHGGGGGGGGHGHHGGGGGGGHHGHHHHGGGGGGGGGGGGHFHHGGGGHGHHHHGGGGGGGGGHGGHHHHHHFHHHHHHGGHHGGGFGHHHHHHHHGHHGHHGGGGGHGHHGHHGGGFFGGGGGGGG-ADFFFFFFFFFFFFFFFFFFFFFFFFFFFFFFFFFFFFFFFFFFFF0FFFFFFFFFFFFBFFFFFFFFFFFFFFFFFFFFFFFFFFFFFFF;
@M05620:37:000000000-D9766:1:1101:18343:10166 1:N:0:1
ACCACACCTTCTACAATGAGCTGCGTGTGGCTCCCGAGGAGCACCCCGTGCTGCTGACCGAGGCCCCCCTGAACCCCAAGGCCAACCGCGAGAAGATGCCCAGGTGAGTGGCCCGCTACCTCTTCTGGTGGCCGCCTCCCTCCTTCCTGGCCTCCCGGAGCTGCGCCCTTTCTCACTGGTTCTCTCTTCTGCCGTTTTCCGTAGGACTCTCTTCTCTGACCTGAGTCTCCTTTGGAACTCTGCAGGTTCTA
+
CCCDDDCCFFFFGGGGGGFGGGHHGGGEFGHHHGGGGGGGGHHHHGGGEGGGHHGHHHHGGGGGGGGGGGGHGHHGGGGHGHHHHGGGGGGGGGHHHHGHHHHFF=GGFFEFGG-D@?DHHHHHGHHHGFGHH?FGD:GGHHGFHGGGB/FGFFGGG--=AF0FC?FFCFFFFFFFFFFFFB::FFFFFFFFFFFFFFFFFFF..0:/:FFFFFFFFB:FFFF:FFFFFB0BFFEBBFFBFFFFFFFFFFB
@M05620:37:000000000-D9766:1:1101:4528:10186 1:N:0:1
ACCACACCTTCTACAATGAGCTGCGTGTGGCTCCCGAGGAGCACCCCGTGCTGCTGACCGAGGCCCCCCTGAACCCCAAGGCCAACCGCGAGAAGATGCCCACGTGAGTGGCCCGCTACCTCTTCTGGTGGCCGCCTCCCTCCTTCCTGGCCTCCCGGCGCTGCGCCCTTTCTCACTGGTTCTCTCTTCTGCCGTTTTCCGTAGGACTCTCTTCTCTGACCTGAGTCTCCTTTGGAACTCTGCAGGTTCTA
+
BBBBBBBBFFFFGGGGGGGGGGHHGGGGHGHHHGGGGGGGGHHHHGGGGGGGFHHHHHHGGGGGGGGGGGGHHHHGGGGHGGHHFGGGGCDGGGHHFHHHHH/>/??/??FFHH-@<?-GGHDGG00D=CDCHGGGDDGGGGGG0;;B0CEGGGGGFA--;--;--DFAFFFFE/::FFFBFFEBFF/FFF9FB:DFFFFFBF../FFFFFFFF/;B9/BFF././:/9::FFFF/9BFBFBBFFFF/://
@M05620:37:000000000-D9766:1:1101:27954:10190 1:N:0:1
ACCACACCTTCTACAATGAGCTGCGTGTGGCTCCCGAGGAGCACCCCGTGCTGCTGACCGAGGCCCCCCTGAACCCCAAGGCCAACCGCGAGAAGATGCCCAGGTGAGTGGCCCGCTACCTCTTCTGGTGGCCGCCTCCCTCCTTCCTGGCCTCCCGGAGCTGCGCCCTTTCTCACTGGTTCTCTCTTCTGCCGTTTTCCGTAGGACTCTCTTCTCTGACCTGAGTCTCCTTTGGAACTCTGCAGGTTCTA
+
ABBBBAABFFCFGGGGGGFGFGHFEFGGHDHHHGFDEGGGGHHHHGEGGGGFHGHHHHHGGGGGGGGGGGGHHHHGGGGHGHHHHGGGGCCGCDHHHGHHHHGGGHFHHHEFHHGGGGGHHHHHGHHHHHGHHGGCDDHGHHGHHGGGGGGGGGGGGGGGGFFGGGFBBFFFFFFFFFFFFFFFFFFFFFFFFBFFFFFFFFFFFFFFFFFFFFEFFFFFFFFFFFFFFFFFFFFFFFFFFFFFFFFFFF;
@M05620:37:000000000-D9766:1:1101:4229:10201 1:N:0:1
GAGGCTGCTTTGGAAGAAACTCATAGATTACTGCAACATTTCACCCTGGACCTGGACAAGTTTCTTGCCTTGATTACCGAAGCTGAAACAACTGCCAATCCTCCATGATTCTAACCGTAAGGAAAGTCTCCTATAAGAATCAAAGGGATGAAAAGATCTCATGAAACAATGGCACGTAAGTCAGGCACTTCAGCATTAGAACTCTTTTGGACCCAATTTCACAATTCTCAGAATATTTAATTATCACTGAC
+
>3>A3>>A@BB4F4BB4F4BGGFGHFHGHF4BDB44EG3AF55532BAAGBBFGGHB32BFGHDDFH5AB5B3DD535BBEE0BF33FBB1BGHHGGHH?BB@FGBB3@4BBB4B1/>/?BBB?B0BB4B?BB43DB?3B33BB3B<F2/2B332/2@@2>222>2@</@22?0<<0?<<111?00.0<<11111<1>111<<=0=00=-//<<<C/000:0<00<0<00:0;00<<G:;000;0;=00;;
@M05620:37:000000000-D9766:1:1101:8834:10203 1:N:0:1
GAGGCTGCTTTGGAAGAAACTCATAGATTACTGCAACAGTTCCCCCTGGACCTGGAAAAGTTTCTTGCCTGGCTTACAGAAGCTGAAACAACTGCCAATCCTACAGGATGCTACCCGTAAGGAAAGGCTCCTAGAAGACTCCAAGGGAGTAAAAGAGCTGATGAAACAATGGCAAGTAAGTCAGGCATTTCCGCTTTAGCACTCTTGTGGATCCAATTGAACAATTCTCAGCATTTGTACTTGTAACTGAC
+
BABBBAFBFFFFFGGGGGGGGGHHHHHHHHHHHHGGFHHEGGHGHGGGHGHHHGFBBEFGBFGHHHGGHHHHHHHGHHHHHHHHGHHHHFEGHGHFHGHFEB4BGGGFHHHHF3FGEFGFGGFGHGFGHHGHGDHHHGGHGHGHGFFHGA<GHFGEFGGFHGHGHHHHHFHHHGFG?GHHHG1FFGE>GHHGDGGGEHHHHHHHGHFHFFGCGHHGBGFHCCGHHHFHHGFFFBFG0;FBFGGGFFGGGGB
@M05620:37:000000000-D9766:1:1101:7579:10215 1:N:0:1
ACCACACCTTCTACAATGAGCTGCGTTTTTCTACCTCGGAGCCCCCCGTGCTTCTGACCGAGTCCCCCCTGACCCCCAAGGCCACCCGCGAGAAGCTGCCCAGGTGAGTGGCCCGCTACCTCTTCTGGTGGCCGCCTCCCTCCTTCCTGGCCTCCCGGCGCTGCGCCCCTTCTCACTGGTTCTCTCTTCTGCCGTTTTCCGTAGGACTCTCTTCCCTGACCTGAATCTCCTTTGGAACTCTGCAGGTTCTA
+
BBBBBBBBFC4BGGGA5ABBB5BBAE?E2ABG5FG33B2EAAFFFGGGGB1A5DBGHHHGG>1BFBEFGGG233F?EE/F/EFF/BE/>/>///?2?2CGGH//?G<??D/?FG->CCGHHH0GG00<=G?GH??GDDHEGHGHFHGFBCFFBAEGGA--;-9A=B?D-.;:BFF///9;FFFBBFBBFFF/FB9.99B/.BA.AF9FF/FFFF/;//9;9B.9/9BBFFFFBB///;BB/BBFF.;BBF9
@M05620:37:000000000-D9766:1:1101:7183:10223 1:N:0:1
GAGGCTGCTTTGGAAGAAACTCATAGATTACTGCAACAGTTCCCCCTGGACCTGGAAAAGTTTCTTGCCTGGCTTACAGAAGCTGAAACAACTTCTAACCGTAAGGAAAAGCTCCTCGGAAGCTCCCAGGGAGTCAAAACACTGATTCAAACATGGCCAGTAAGTCCAGCCATTCCGCTTTCACCATCTTGTGGATCCCATTGAACAATTCTCCGCCATTGTCCTTGTAACTGAAAAGCCCAGGACCAAAG
+
CCCCCCFCFFFFGGGGGGGGGGHHHHHHHHHHHHHHHHHGHHHHHGGGHHHHHHHEGHHHGHHHHHHHHHHHHHHHHHHHHHHHHHHHHHHHHDD4@BFGFAGG1BBFG2BFGFGH2//>///BBGFH3??//?2BB?20/0BF2333DFHGG2@FGCG/@2?1@@11??F0=?=FGGFDGD1=1<<>1>GGGF<<GG<CDHHHGFHGFHHHFF.<.-<<0G00<CB0:F0<F:0<F/.<..<<<.<AAE/
@M05620:37:000000000-D9766:1:1101:9939:10247 1:N:0:1
ACCACACCTTCTACAATGAGCTGCGTGTGGCTCCCGAGGAGCACCCCGTGCTGCTGACCGAGGCCCCCCTGAACCCCAAGGCCAACCGCGAGAAGATGCCCAGGTGAGTGGCCCGCTACCTCTTCTGGTGGCCGCCTCCCTCCTTCCTGGCCTCCCGGCGCTGCGCCCTTTCTCACTGGTTCTCTCTTCTGCCGTTTTCCGTAGGACTCTCTTCTCTGACCTGAGTCTCCTTTGGAACTCTGCAGGTTCTA
+
BBBBBBAAFFFFGGEGGGGGGGHHG?EB4EGFHGFGEGGGFGHHHGEEAEGGFGCFGFHGGC?EGGGGGGG2FGFGGFGEGGHH/FEFGG/BCDFFHFHHHHHGHHHHHHGGHEGGGCGHHHGHHHHHFBFHHGGFDGHGHHGHHGGGGGGGGGGGGG-BBFFFFFFFFFFFFFFFFEFFFFFFFFFFFFFFFFFFFFFFFFFFFFFFFFFFFFFFFFFFFFFFFFFFFFFFEFFFFFFFFFFFFFFFFF:
@M05620:37:000000000-D9766:1:1101:26554:10257 1:N:0:1
ACCACACCTTTACAATGCGCTGCGTGTGGCTCCCGCGGCGCACCCCGTGCTGCTGACCGAGGCCCCCCTGAACCCCAAGGCCAACCGCGCGAAGATGCCCAGGTGCGTGGCCCGCTACCTCTTCTGGTGGCCGCCTCCCTCCTTCCTGGCCTCCCGGAGCTGCGCCCTTTCTCACTGGTTCTCTCTTCTGCCGTTTTCCGTAGGACTCTCTTCTCTGCCCTGAGTCTCCTTTGGAACTCTGCAGGTTCTAG
+
BBBBBBBBFFBBFBGGG4AAAAAAEEFHGHHGGGG2EE00>EFGGGEE1EFHHB@FBGEGEGGGGGGG<F0FGHGG/DGGHHHHGGGGGCDCG-CGGFHH0G<<C0AEDGGHHGGG-AFGGGGGGGGGGGGGBBBGFFFFFFFFFFFFFFFFFFFFB-;BFBFBBFBBFFFFFBFF/FFFFFFFFFFFFFFFBADFFFFFFADDFFBFFFFFFFFFF/9EFF.BFFFFFFFFFFBFFFFFFFBFFAFFFFF
@M05620:37:000000000-D9766:1:1101:21490:10266 1:N:0:1
ACCACACCTTCTACAATGAGCTGCGTGTGGCTCCCGAGGAGCACCCCGTGCTGCTGACCGAGGCCCCCCTGAACCCCAAGGCCAACCGCGAGAAGATGCCCAGGTGAGTGGCCCGCTACCTCTTCTGGTGGCCGCCTCCCTCCTTCCTGGCCTCCCGGAGCTGCGCCCTTTCTCACTGGTTCTCTCTTCTGCCGTTTTCCGTAGGACTCTCTTCTCTGACCTGAGTCTCCTTTGGAACTCTGCAGGTTCTA
+
CCCCCCCCFFFFGGGGGGGGGGHHGGGEHGHHHGGGGGGGGHHHHGGGGGGGGHHHHHHEEG?EGGGGGGGHHHHGGGGHGGHHEFEE@C/@DGEHFFGGHHH<?FFGHHEFFG@@DGCHHHHHHHGBGFDHFGGGDGGGHHGHHGGGF/CFGGGGG--;AF/CAFFFFFFFFFFFFFBFFFFFFFFBBFFFFFFFFFFFD9A?:BFFFFFFFFFFFFFFFFBFFFFFFFFFFB9BBFFFBBFFF.ABBF;
@M05620:37:000000000-D9766:1:1101:7461:10283 1:N:0:1
GAGGCTGCTTTGGAAGAAACTCATAGATTACTGCAACAGTTCCCCCTGGACCTGGAAAAGTTTCTTGCCTGGCTTACAGAAGCTGAAACAACTGCCAATCCTCCAGGATGCTACCCGTAAGGAAAGGCTCCTATAAGACTCCAAGGGAGTAAAAGAGCTGATGAAACAATGGCAAGTAAGTCAGGCATTTCCGCTTTAGCACTCTTGTGGAGCCAATTGAACAATTCTCAGCATTTGTACTTGTAACTGAC
+
A??AAAFAFFFFGCBA4GGFGGFHHEFEDEGHGHGDGHHHHHHFHGGFCABFHGFHFFCFGHFHGGFGGFFGGFHFFBFGHHFEGFBFFFEHGHHHHHHGFGBBG@B?@BFGF3FFE/>EHGHHHC?F3FFBG4BFFHBFGGGHHGGHGBCHHFFCFGGHF@GGFG?GE?FGHCGF??G===>GHHE<<FHHGGFDADD0DDGGGHGFC;C.;CHHG00;;CGHH0;CFFGBF0BC0CFBFFGGGGGGGGF
@M05620:37:000000000-D9766:1:1101:5162:10288 1:N:0:1
GAGGCTGCTTTGGAAGAAACTCATAGATTACTGCAACAGTTCCCCCTGGACCTGGAAAAGTTTCTTGCCTGGCTTACAGAAGCTGAAACAACTGCCAATCCTACAGGATGCTCCCCGTAATGAACGGCTCCTAGCCGCATCACACGGCGTAACCGCGCTGATGCCACCATGGCAAGTACGCCAAGACTTTCCGATTTAGCACTCTTGTGACTCCACTTGACCCATTCTCAGCATTTGTACTTGTAAATGAC
+
CCCCCCFCFFFFGGGGGGGGGGHHHHHHHHHHHHHHFHHGHHHHHGGGHHHHHHHGHHHHGHHHHHHHHHHHHHHHHHHHHHHHHHHHHHHHHHHHHHH32FG3BGH1FGCHE@?EE/>E/44330//>?FG?42?A@//><@F2<<<//>?C1CG-<--<00000<CGH0CH/CE0<:A.;C-.9;00;CFFD.9:CFGE9F/0=FFG0;0;CG/0/;B:FF.//;:;FFFF////:/;BF/BFFB/;B:
@M05620:37:000000000-D9766:1:1101:15042:10290 1:N:0:1
ACCACACCTTCTACAATGAGCTGCGTGTGGCTCCCGAGGAGCACCCCGTGCTGCTGACCGAGGCCCCCCTGAACCCCAAGGCCAACCGCGAGAAGATGCCCAGGTGAGTGGCCCGCTACCTCTTCTGGTGGCCGCCTCCCTCCTTCCTGGCCTCCCGGAGCTGCGCCCTTTCTCACTGGTTCTCTCTTCTGCCGTTTTCCGTAGGACTCTCTTCTCTGACCTGAGTCTCCTTTGGAACTCTGCAGGTTCTA
+
BBBBBBBBFFFFFGGGGGGGFEFFEBEEGGHHHGGFEGGGGGHHHGGGEFGFHFHHHHHGGGGGGGGGGGGHHHHGGGGHGHHHHGGGGGGGGDHHHFHGHHECGHGHHGGGHHGGGGGHHHHHHHGHHHGGHGGGGGHGHHGHFGGGGGGGGGGGGBCAGG/FCGFFFFFFFFFFFFFFFFFFFFFFFFFFFFDFFEFFFBFFF/BFFFFFFFFFFFFFFFFFF9BFFFFFFFFFFFFFFFFFFFFFFFF
@M05620:37:000000000-D9766:1:1101:5182:10299 1:N:0:1
GAGGCTGCTTTGGAAGAAACTCATAGATTACTGCAACAGTTCCCCCTGGACCTGGAAAAGTTTCTTGCCTTGCTTACAGAAGCTGAAACAACTGCCAATCCTCCAGGATGCTACCCGTAAGGAAAGGCTCCTAGAAGACTCCAAGGGAGTAAAAGAGCTGATGAAACAATGGCAAGTAAGTCAGGCATTTCCGCTTTAGCACTCTTGTGGATCCAATTGAACAATTCTCAGCATTTTTACTTGTAACTGAC
+
A@ABAACACDFFGBBBECFGGGHHHGHGGGBGHHCFEGGHHFEBFEEEACBGGGEB33AFBDHDHGGBBF5FFHGBBAFGHHGHHEGGHGCGGGHFHHHBBBFGG33?BBBEF3BB??>?GFH3GGBFBBFHH4FGGHFGBGFC?CDEGBBFHGBC<@@2@@@FFHFGG<1?G??F1<F??<=>FGE>>1GGGGD?CGHB<DCC<=<GGEGCGEHHG00::=;GG00<00GFF;B;0;E0FB9FF;FCBFF
@M05620:37:000000000-D9766:1:1101:26145:10304 1:N:0:1
GAGGCTGCTTTGGAAGAAACTCATAGATTACTGCAACAGTTCCCCCTGGACCTGGAAAAGTTTCTTGCCTGGCTTACAGAAGCTGAAACACCTGCCAATCCTACAGGCTACACCACGTAATTACCAACTAATAGCCGCCACAACAGTCGAACCCACGAAGATACCCCACTGAACAGTAAGAACGGACTTACCGATTTCGCACTTTTGAGGCTCCAATAGACAAATTAACAACATTCGTAATTGTAACTGCC
+
AABCAAFAFFFFGGGGGG4BGGFHHHHEHHHGHADFFHHHHHHHHGGFFFFGHHHHFDF3BFHHGHHHGFHGHHHEBEGHHHBGG3BGFGBEHHHCGHH32B4BFB3?F3B3BB??A?2B/444?43?BB344DF3/<///BF//??2//?0///?<A/<??1111<>>011>>>0=0<=0=/..<-<:0;::CFGG0;E.9;00;0../.CFGB:;0;BBFF/CCF0C00.9/:0;//.;BFFFFFFF09
@M05620:37:000000000-D9766:1:1101:4967:10305 1:N:0:1
GAGGCTGCTTTGGAAGAAACTCATAGATTACTGCAACAGTTCCCCCTGGACCTGGAAAAGTTTCTTGCCTGGCTTACAGAAGCTGAAACAACTGCTACCCGTAAGGAAAGGCTCCTAGAAGACTCCAAGGGAGTAAAAGAGCTGATGAAACAATGGCAAGTAAGTCAGGCATTTCCGCTTTAGCACTCTTGTGGATCCAATTGAACAATTCTCAGCATTTGTACTTGTAACTGACAAGCCAGGGACAAAAG
+
CBCCCCFBFFFFGGGGGGGGGGHGHHHHHHGHHHHHHHHFGHHHHGGGHHHHHHHGHHHHGHHHHHHHHHHHHHHHHHHHHHHHHHHHHHGHHHHHHGFGFG?ECHHHHCAGHFGHFHF3B3FGCB33F/?FEG3BEGG/2FGFBGF3?3BB=GHHH=2?G222DFHHHH/GHHHHGGFGG1GFH1GCGH1>GGHGGHGCGGGFHHHHHHHHHBH0;CHHHGHHHF0<GGFEHFFGFGGGFGGGGGGEFGG
@M05620:37:000000000-D9766:1:1101:26133:10329 1:N:0:1
GAGGCTGCTTTGGAAGAAACTCATAGATTACTGCAACAGTTCCCCCTGGACCTGGAAAAGTTTCTTGCCTGGCTTACAGAAGCTGAAACACCTGCCAATCCTACAGGATGCTACCCGTAAGGAAAGGCTCCTAGAAGACTCCAAGGGAGTAAAAGAGCTGATGAAACAATGGCAAGTAAGTCAGGCATTTCCGCTTTAGCACTCTTGTGGATCCAATTGAACAATTCTCAGCATTTGTACTTGTAACTGAC
+
??ABBAF>BFDFBFGGGF4BFGHHGHHGGHFHHBFGFGHBGGHHHGG2ABFGHHFGFHG3GDFHGHFBGG3GHHHHHHHGHHHGFHGHHG1EHFGAGHH?FB4EGG3BGGHHHFBFFGGGHHHHHHGHFGGHHFGHHHGHF1BCHGGHGGBGHHHEHFHEGHHHHHHHH1DHHGGG?FHFDGFGGHE>GHH1CFG..DGGDFG<DFFHGGHHHHBF0C:CGHGFFHH0;C;BFFGFFCGGGGGGGFFGGG9
@M05620:37:000000000-D9766:1:1101:15117:10332 1:N:0:1
ACCACACCTTCTACAATGAGCTGCGTGTGGCTCCCGAGGAGCACCCCGTGCTGCTGACCGAGGCCCCCCTGAACCCCAAGGCCAACCGCGAGAAGATGCCCAGGTGAGTGGCCCGCTACCTCTTCTGGTGGCCGCCTCCCTCCTTCCTGGCCTCCCGGAGCTGCGCCCTTTCTCACTGGTTCTCTCTTCTGCCGTTTTCCGTAGGACTCTCTTCTCTGACCTGAGTCTCCTTTGGAACTCTGCAGGTTCTA
+
AAA?ABBB>FFFGGGCBGBEGCHFEAEA42GH3FFEAEGCEHHFHGGGAAEGFHGHHHFE0FCGG1EEG??1GBGGGDDHCAHHHGGEGG<</BFF1?<CGHFGHHHA1FFAFHGCCDGFHHHHHGFFHHFH.@-;C:CEGFGHHFGGGFFGGGGGDB-;@GGGGGFBBFFFFFBFFFF:FBFFFFFFFFBBFBDDFEBFDFAFFFFFFFFBFFFFFF/;BFF/9FF/FF/9BFF/FFBFFFEBFFAFFF9
@M05620:37:000000000-D9766:1:1101:4330:10337 1:N:0:1
ACCACACCTTCTACAATGAGCTGCGTGTGGCTCCCGAGGAGCACCCCGTGCTGCTGACCGAGGCCCCCCTGAACCCCAAGGCCAACCGCGCGAAGATGCCCAGTTGAGTGGCCCGCTACCTCTGCTGGTGGCCGCGTCCCTCCTTCCGGGCCTCCCGGGGCGGCGCCCTTTCTCACTGGTTGTCTCGTCTGCCGTTTTCCGTAGGACTCTCTTCTCTGACCTGAGTCTCCTTTGGAACTCTGCAGGTTCTA
+
AABBBBB>CFFFFGGGGG5BGFHGGEEBAEHHHBFEAEGEGHHHHGGEGEGFHHHHHHHA?FGGFE@GGGGGHFEGGGGHGFHHFGGGGC/>@CCDFFD10<C11<FGF1C.G.->-<-<DHD0<0CG/<<CH@?-:@?DB9CCBFBAB?--;;AFF--;--;9@--;9999/9/B/9B//.;B///9.;./FB..BFBBD/A..;/;/;//;9BFFFB//;:;.9//;;9//99BBFB9/B//;.9;BF/
@M05620:37:000000000-D9766:1:1101:23376:10338 1:N:0:1
GAGGCTGATTTGGAAGAACCTCATAGACTACTGAAACAGTTCCCCCTTGACCTGGACAAGTTTCTTGCCTGGCTTACAGAAGCTGAAACACCTGCCAATGGTACAATATACTATACGTCAGGAAAGACTCCTAGAAGAATCTAAGGGAGTAAAAGAGCTATGAAACAAAGGCAAGAAAAACAGGCAGTACTTCTTCAGTATTCTTTTTGATCCAATAAAACAATTCTCAGCAGTTTTTTTAATTACTGACA
+
>3AA>>C4BBB5F45BFFBAGGGHHCF45B4DBB4B3BBDAB5B22A22BBB5F2F2311A5DDFHGB3B3BFGG3AB3FGHBBG33FB??EHHH1BGG33BBBF443@444B44B1B111BBBB03B3B33B4B33B3334BB430///23BBB/22?2>@@2>22?022/00/0?<00/?0?...01=11=1111=1>0000=0=0<E0000<000000=:00::=CC/C.0000.-9.0;00000=/0
@M05620:37:000000000-D9766:1:1101:16053:10338 1:N:0:1
ACCACACCTTCTACAATGAGCTGCGTGTGGCTCCCGAGGAGCACCCCGTGCTGCTGACCGAGGCCCCCCTGAACCCCAAGGCCAACCGCGAGAAGATGCCCAGGTGAGTGGCCCGCTACCTCTTCTGGTGGCCGCCTCCCTCCTTCCTGGCCTCCCGGAGCTGCGCCCTTTCTCACTGGTTCTCTCTTCTGCCGTTTTCCGTAGGACTCTCTTCTCTGACCTGAGTCTCCTTTGGAACTCTGCAGGTTCTA
+
BBAABBBBFFFFGGGCDGGGGGHHGFFAEAGGHGFEEGGEGHHHHGGG1EEFHHGHHHGGEGGGGGGGGGGFHFHGGGGHGHHHGGGGGGGCCGFF1GDGHHHGHHHHGHGGHHGGGGGHGHHHHHHHHHGHFC?ACDGGHHGGHGGGGGGGGGGGGGGGGGGGGGFBBFFFFFFFFFFFFFFFFFFFFFFBFBFFFFFFFFFFFFFFFFFFFFFFFFFFFFFFFFFFFFFFFFFFFFFFFFFFFFFFFFF
@M05620:37:000000000-D9766:1:1101:25305:10339 1:N:0:1
ACCACACCTTCTACAATGAGCTGCGTGTGGCTCCCGAGGAGCACCCCGTGCTGCTGACCGAGGCCCCCCTGAACCCCAAGGCCAACCGCGAGAAGATGCCCAGGTGAGTGGCCCGCTACCTCTTCTGGTGGCCGCCTCCCTCCTTCCTGGCCTCCCGGAGCTGCGCCCTTTCTCACTGGTTCTCTCTTCTGCCGTTTTCCGTAGGACTCTCTTCTCTGACCTGAGTCTCCTTTGGAACTCTGCAGGTTCTA
+
CCCCCBCAFFFFGGGGGGFGGGHHGGGEHGHHHFFEEEEEGHHHHGGEGGGGHHHHHHHEGGGGGGGGGGGGHHHGGGGHGHHHHGGGGG/BFGHHHHHHHHHGHHHHHHGGHHGGGGGHHHHHHHHHHHGHHGGGGGHGHHGHHGGGGGGGGGGGGB@GGGGGGGFFFFFFFFFFFFFFFFFFFFFFFFFFFFFFFFFFFFFFFFFFFFFFFFFFFFFFFFFFFFFFFFFFFFFFFFFFFFFFFFFFFFF
@M05620:37:000000000-D9766:1:1101:12234:10343 1:N:0:1
ACCACACCTTCTACAATGAGCTGCGTGTGGCTCCCGAGGAGCACCCCGTGCTGCTGACCGAGGCCCCCCTGAACCCCAAGGCCAACCGCGAGAAGATGCCCAGGTGAGTGGCCCGCTACCTCTTCTGGTGGCCGCCTCCCTCCTTCCTGGCCTCCCGGAGCTGCGCCCTTTCTCACTGGTTCTCTCTTCTGCCGTTTTCCGTAGGACTCTCTTCTCTGACCTGAGTCTCCTTTGGAACTCTGCAGGTTCTA
+
BCCCCCCCFFFFGGGGGGGGGGHHGGGFHGHHHGGGGGGGGHHHHGGGGGGGHHHHHHHGGGGGGGGGGGGHGHHGGGGHGHHHHGGGGGGGGGHHHHHHHHHGHHHHHHGGHHGGGGGHHHHHHHHHHHGHHGGGGGHGHHGHHGGGGGGGGGGGGG-DFGGGGGFFFFFFFFFHHFFFFFFFHFFFHHHHFFFFFFFFFFFFFFFFFFFFFHHFHHFFFHFFFFFFHFFFFFFFFFFFHHFHFFFFFFF
@M05620:37:000000000-D9766:1:1101:15229:10362 1:N:0:1
ACCACACCTTCTACAATGAGCTGCGTGTGGCTCCCGAGGAGCACCCCGTGCTGCTGACCGAGGCCCCCCTGAACCCCAAGGCCAACCGCGAGAAGATGCCCAGGTGAGTGGCCCGCTACCTCTTCTGGTGGCCGCCTCCCTCCTTCCTGGCCTCCCGGAGCTGCGCCCTTTCTCACTGGTTCTCTCTTCTGCCGTTTTCCGTAGGACTCTCTTCTCTGACCTGAGTCTCCTTTGGAACTCTGCAGGTTCTA
+
BBBBBBBBFFFFGGGGFGGGGGHHGEEEHEHHFGGGGGGGGHHHHGGGEEGGHHHHHHHGGGGGGGGGGGGFHHHGGGDHGGHHHGGFGGGFFGHGFHFFHHHGHHHHHHGGHHGGGGGHHHHHHHHGHHGHGGCGGGGGHGGHHGGGGGGGGGGGGGACGGGGGGFFFFFFFFFFFFFFFFFFFFFFFFFFFFFFFFEFFFFFFFFFFFFFFFFFFFFFFFFFFFFFFFFFFFFFFFFFFFFFFFFFFFF
@M05620:37:000000000-D9766:1:1101:17110:10369 1:N:0:1
GAGGCTGCTTTGGAAGAAACTCATAGATTACTGCAACAGTTCCCCCTGGACCTGGAAAAGTTTCTTGCCTGGCTTACAGAAGCTGAAACAACTGCCAATAAGGACAGGCTCCTCGACGACTCCACGGGAGTACACACGCTGCTGCAACCATGGCAAGTAAGTCAGGCATTTCCGCTTTAGAACTCTTGTGGATCCAATTGAACAATTCTCAGCATTTGTACTTGTAACTGACAAGCCAGGGCCAAAAGATC
+
BBBBB4FAFFFFFGGGGGGGGGHHHHGHHGHHHHHHFHGDFHHHHGGGHHHHHHHHHHHGGHHHHHHHHHHHHHHHHGHHHHHGHHHHHHHHHHHHHGHE@3BF1B?CFHHFH2EF/>EEG/E32//<?>?F3332</<?//@FDFHH0F<GHFHHFHGHHHHGHHGHHHH1>CGFFGG000<DFEHF0<:0<GHHHHHEHHFHHHHFFGGGB0;F00;9;009;C0CFGGGF9.;A/A...;9E../.;/
@M05620:37:000000000-D9766:1:1101:16204:10381 1:N:0:1
GAGGCTGCTTTGGAAGAAACTCATAGATTACTGCAACAGTTCCCCCTGGACCTGGAAAAGTTTCTTGCCTGGCTTACAGAAGCTGAAACAACTGCCAATCCTACAAGATGCTACCCGTAAGGAAAGGCTCCTAGAAGACTCCAAGGGAGTAAAAGAGCTGATGAAACAATGGCAAGTAAGTCAGGCATTTCAGCTTTAGCACTCTTGTGGATCCAATAGAACAATTATCAGCATTTGTACTTGTAACTGAC
+
A?AB>AF>CBB4G4BBAGBFGGHHHGFGGFBDGF4ECHFGHDABBEAECBBFGHFF332BBFHFGFFABFFHH213BBFGHFFGE33BBFCHHHHGCFFB2B@BF3B2@BGFB3BF11/?B3BBEB0?BFFH??FGBGB3B?BF2?CGEE?DHH@CFFHFF<@@@GFFG1GCE<????DF><1>>0<><111>DGHHF0=00<G0DDDC.<0C/;C00<;;:;CC000;;C000;<0;00009CBB0;;F/
@M05620:37:000000000-D9766:1:1101:15093:10390 1:N:0:1
GAGGCTGCTTTGGAAGAAACTCATAGATTACTGCAACAGTTCCCCCTGGACCTGGAAAAGTTTCTTGCCTGGCTTACAGAAGCTGAAACAACTGCCAATCCTACAGGATGCTACCCGTAAGGAAAGGCTCCTAGAAGACTCCAAGGGAGTAAAAGAGCTGATGAAACAATGGCAAGTAAGTCAGGCATTTCCGCTTTAGCACTCTTGTGGATCCAATTGAACAATTCTCAGCATTTGTACTTGTAACTGAC
+
BBBBBBFCFFFFGGGGGFGGGGHHFGHHHHHHHHHGFFHFHHGHHGGGHHHHHHHHHGHHGHHHHHHHHHHHHHHGHHHHHHHHHHGHHHHHHHHHHHHFHFGHHHHHHHHHHGGHGFGGHHHHHHGHHHGHHHFHHGEGGHHGHGGHGGGHHHHGHHHHHHHHHHHHH<FGHHGGFGHHFGDGHHGGHHHHGGGGGHHGFHHHHHHHHGHGHHGHHHHHHHHHHHGHHGGGGGGGFFFGGGGGGGGGGGB
@M05620:37:000000000-D9766:1:1101:19994:10411 1:N:0:1
GAGGCTGCTTTGGAAGAAACTCATAGATTACTGCAACAGTTCCCCCTGGACCTGGAAAAGTTTCTTGCCTGGCTTACAGAAGCTGAAACAACTGCCCATCCTACAGGATGCTACCCGTAAGGAAAGGCTCCTAGACGCCTCCCCGGGCGTAAAAGAGCTGCTGAAACAATGGCAAGTAAGTCCGGCATTTCCGCTTTAGCACTCTTGTGGATCCAATTGAACCATTCTCAGCATTTGTACTTGTAACTGAC
+
A3>ABBFBFFFFGGGGGFEGGG4GBGHGHHGHHH4BF2BDFHHHHGEFHFGHHHGGHH2FGHHHHHHHHHHHHHHGHHHGHGHHHHHHHHAHHHHH13BFHHEGCFHCGHHF4FBFEEG/0BG3?GHHHHGH343B//>FB?/<//<//>///<1.FGHH1FH1FGHFHHHHH/GFHHHHH00CDG-:GCGHFGGGGGGGGGGBFFGBBEBFGF0:CFGG0F.CFFF;0BBFFFFBFBBFFFBBFB/BFBB
@M05620:37:000000000-D9766:1:1101:24681:10412 1:N:0:1
GAGGCTGCTTTGGAAGAAACTCATAGATTACTGCAACAGTTCCCCCTGGACCTGGAAAAGTTTCTTGCCTGGCTTACAGAAGCTGAAACAACTGCCAATCCTACAGGATGCTACCCGTAAGGAAAGGCTCCTAGAAGACTCCAAGGGAGTAAAAGAGCTGATGAAACAATGGCAAGTAAGTCAGGCATTTCCGCTTTAGCACTCTTGTGGATCCAATTGAACAATTCTCAGCATTTGTACTTGTAACTGAC
+
BBBBBBFBFFFFGGGGGG4FGGHHHHHHHHHHHHHHHHGHHHHHHGGAFGHHHHHGGHHBGGHHHHHHHHHHHHHHHHHHHHHHHHHHHH?GHHHHHHHFHGFHH3FGGHHHHHBG?EEFHGHHH?FGHHGHHHHHFGHHHHHGFFFHFGHHHFGGHHHHHHBHHHHHGHHEGFGGGDGGHHG>GHHHHHHHDGGGGBGHHFHHHHHHHGHHGHHHFGGHHHHCHHHBHF0CBGGFFGGGGGGGGGGGGGF
@M05620:37:000000000-D9766:1:1101:19987:10429 1:N:0:1
GAGGCTGCTTTGGAAGAAACTCATAGATTACTGCAACAGTTCCCCCTGGACCTGGAAAAGTTTCTTGCCTGGCTTACAGAAGCTGAAACAACTGCCAATCCTACAGGATGCTACCCGTAAGGAAAGGCTCCTAGAAGACTCAAAGGGAGTAAAAGAGCTGATGAAACAATGGCAAGTAAGTCAGGCATTTCCGCTTTAGCACTCTTGTGGATCCAATTGAACAATTCTCAGCATTTGTACTTGTAACTGAC
+
BBBBBAFAFFFFEGGGGGGGFGHHHHHHHHHHHHHHFHHGHHHHHGGGEHHHHHGHGHGHHHHHHHHHHHHHHHHHHHHHHHHHHHGHHHHHHHHH33B3?BFHH33FGCGHH3FHGGGFHGGHHFBGFHGHGGH333BFG2B232?//?B@2F2?BGFHGHHHHHHHHDGHFHFFFHHGG1>GFFEHHHHBDGGDEHHFHFHHHHHHHGG0G/CGFHHGGC0CF0;CGHFFFBFBFCFGGFGFGGEFGFF
@M05620:37:000000000-D9766:1:1101:9149:10444 1:N:0:1
GAGGCTGCTTTGGAAGAAACTCATAGATTACTGCAACAGTTCCCCCTGGACCTGGAAAAGTTTCTTGCCTGGCTTACAGAAGCTGAAACAACTGCTACCCGTAAGGAAAGGCTCCTAGAAGACTCCAAGGGAGTAAAAGAGCTGATGAAACAATGGCAAGTAAGTCAGGCATTTCCGCTTTAGCACTCTTGTGGATCCAATTGAACAATTCTCAGCATTTGTACTTGTAACTGACAAGCCAGGGACAACAG
+
>1>AAAFAFFFFGCGGGBGGGGGHFG1GHHFGDG1FGFFDDGHHHGFG/FGGGHFGGD0BFFFHHHHGHHHHHGH1FGHFBGGFH11@BFGGHHHHGHHHGGGGHHHHHHHHHHGHFHHDG1GHHHFGHGGGEE0122>/FGHHDHF2DGGC/FGHHH1FHBFGHHHHHHHHHHHHGGGGGHHGHHHHHHHGHGGHHHHBGGGHHHHFHHHHHEHH0GHHHHBHGHHGHHHGHHGGGGGGFGGGGGG..=:
@M05620:37:000000000-D9766:1:1101:27960:10460 1:N:0:1
ACCACACCTTCTACAATGAGCTGCGTGCGGCTCACGAGGAGCACCACGTGCTGCTGACCGAGGCCCCCCTGAACCCCAAGGCCAACCGCGAGAAGATGCCCAGGAGAGTGGCCCGCTACCTCTTCTGGTGGCCGCCTCCCTCCTTCCTGGCCTCCCGGAGCTGCGCCCTTTCTCACTGGTTCTCTCTTCTGCCGTTTTCCGTAGGACTCTCTTCTCTGACCTGAGTCTCCTTTGGAACTCTGCAGGTTCTA
+
AAAAAAAAFFFFGGGCEGGAE11100B0A000A1BAEE////AAA0BA/AA/1GBGBHFEE/E/FFE>/>/F>1?//EF///FFH/EE@C<BCCFFH11FH1/F///?11?/0><@@@CHHGHHFFHH=<A<GG?CCAHGHHGFGGGFBFFGGFGGGG-9AFBF@@F@@FFFFFFFFFF/BFFFFFFFF9BBF@ABFFFFFBAAFBFBFFFFFFFFFF/FFFFFFBB//BBFFBF/FBFFFB9BFFAFFF/
@M05620:37:000000000-D9766:1:1101:10445:10462 1:N:0:1
ACCACACCTTCTACAATGAGCTGCGTGTGGCTCCCGAGGAGCACCCCGTGCTGCTGACCGAGGCCCCCCTGAACCCCAAGGCCAACCGCGAGAAGATGCCCAGGTGAGTGGCCCGCTACCTCTTCTGGTGGCCGCCTCCCTCCTTCCTGGCCTCCCGGAGCTGCGCCCTTTCTCACTGGTTCTCTCTTCTGCCGTTTTCCGTAGGACTCTCTTCTCTGACCTGAGTCTCCTTTGGAACTCTGCAGGTTCTA
+
CCCBCCCBFFFFGGGGGGGGGGHHGGGGHGHHHGGGGGGEFHHHHGGGEGGGFHHHHHHGEGGGGGGGGGGHHHHGGGGHGHHHHGGGGGGGCGHFHHGHHHHFHHGHHH/FHEDGGCGHEFFGGFHHHH?CC?F?EGHGHHGHFFGGFEFGGGGG??D?DFFFDGFACFFFFFEFBBF0BBFFFBBBFFBFFDDDFEFF.:FA.0;:BFFFFFFFBFBFBFFFFFFBFB0BBF/F0BFFBBFFFF9BFF9
@M05620:37:000000000-D9766:1:1101:17548:10477 1:N:0:1
ACCACACCTTCTACAATGAGCTGCGTGTGGCTCCCGAGGAGCACCCCGTGCTGCTGACCGAGGCCCCCCTGAACCCCAAGGCCAACCGCGAGAAGATGCCCAGGTGAGTGGCCCGCTACCTCTTCTGGTGGCCGCCTCCCTCCTTCCTGGCCTCCCGGAGCTGCGCCCTTTCTCACTGGTTCTCTCTTCTGCCGTTTTCCGTAGGACTCTCTTCTCTGACCTGAGTCTCCTTTGGAACTCTGCAGGTTCTA
+
CDDDCDDDFFFFGGGGGGGGGGHHGGGGHGHHHGGGGGGGGHHHHGGGEGGGHHHHHHHGGGGGGGGGGGGHHHHGGGGHGHHHHGGGGGGGGGHHHHHHHHHGHHHHHHGGHHGGGGGHHHHHHHHHHHGHHGGGGGHGHHGHHGGGGGGGGGGGGF?DDGGGGGFFFFFFFFFFFFFFFFFFFFFFFFHHFFFFFFFFFFFFFFFFFFFFFFFFFFFFFFFFFFHHHFFFHHFFFFFFFFFFFFFFFFF
@M05620:37:000000000-D9766:1:1101:11271:10477 1:N:0:1
GAGGCTGCTTTGGAAGAAACTCATAGATTACTGCAACAGTTCCCCCTGGACCTGGAAAAGTTTCTTGCCTGGCTTACAGAAGCTGAAACAACTGCCAATCATCCAGGATGCTAACCGTAAGGAAAGGCTCCTAGAAGACTACAAGGGAGTAAAAGAGCTGATGAAACAATGGCAAGTAAGTCAGGCATTTCCGCTTTAGAACTCTTGTGGATCCAATTGAACAATTCTAAGAATTTTTAATTGTAACTGAC
+
>3AB3>FACBB@GBABFGCGGGHHHGHHHHBEFF4FFHGHHD5BBBAA2CBBGGEF332BBFGDDFFBB53BAFG33BBFHGBBG33EBB1GHHFFFHHB3B4BG33?B3FD@4BB>>/>BEB?C?0?BB?G?4??BC3?3??B1/?C?<0?D2@/<@<@<1>>11?0?11<<01?1?<?<=1><<.11=<1....<==00<<D==G0<.:0::::0;:;00=C0;0;00<0;00;0;?099;FF;C00;9
@M05620:37:000000000-D9766:1:1101:19925:10478 1:N:0:1
ACCACACCTTCTACAATGAGCTGCGTGTGGCTCCCGAGGAGCACCCCGTGCTGCTGACCGAGGCCCCCCTGAACCCCAAGGCCAACCGCGAGAAGATGCCCAGGTGAGTGGCCCGCTACCTCTTCTGGTGGCCGCCTCCCTCCTTCCTGGCCTCCCGGAGCTGCGCCCTTTCTCACTGGTTCTCTCTTCTGCCGTTTTCCGTAGGACTCTCTTCTCTGACCTGAGTCTCCTTTGGAACTCTGCAGGTTCTA
+
BCCBBCCCFFFFGGGGGGGGGGHHGGGFHGHHHGGGGGGGGHHHHGGGGGGGHHHHHHHGGGGGGGGGGGGHHHHGGGGHGHHHHGGGGGGGGGHHHHHHHHHGHHHHHHGGHHGGGGGHHHHHHHHHHHGHHGGGGGHGHHGHHGGGGGGGGGGGGGAGGGGGFGFFFFFFFFFFFFFFFFFFFFFFFFFFFFFFFFFFFFFFFFFFFFFFFFFFFFFFFFFFFFFFFFFFFFFFFFFFFFFFFFFFFFB
@M05620:37:000000000-D9766:1:1101:15162:10487 1:N:0:1
ACCACACCTTCTACAATGAGTTGCGTGTGGCTCCCGAGGAGCACCCCGTGCTGCTGACCGAGGCCCCCCTGAACCCCAAGGCCAACCGCGAGAAGATGCCCAGGTGAGTGGCCCGCTACCTCTTCTGGTGGCCGCCTCCCTCCTTCCTGGCCTCCCGGAGCTGCGCCCTTTCTCACTGGTTCTCTCTTCTGCCGTTTTCCGTAGGACTCTCTTCTCTGACCTGAGTCTCCTTTGGAACTCTGCAGGTTCTA
+
BBBBBBBBFFFFGGGGGGGABBDGGEEEEEHHFGGGGGGGGHHHHAEGEEGGGHGHHHHGGGFGGGGGGGGHGHHGGGGHGHHHHGGGGCBFGGHHHHGHHHHGHGHHHHEGGGGGGFGHHGHEHHHHFGGHEFGFGGHGHHGHHGGGGGFGGGGGGC-DDGGGGGFFFFF/FFFFFFFFFFFFFFFFFFFFFFDFFFFFFFFFF9FFFFFFFFFFFFFFFFFFFFFFFFBFFFFFFFFFFFFFFFFFFFB
@M05620:37:000000000-D9766:1:1101:11563:10519 1:N:0:1
ACCACACCTTCTACAATGAGCTGCGTGTGGCTCCCGAGGAGCACCCCGTGCTGCTGACCGAGGCCCCCCTGAACCCCAAGGCCAACCGCGAGAAGATGCCCAGGTGAGTGGCCCGCTACCTCTTCTGGTGGCCGCCTCCCTCCTTCCTGGCCTCCCGGAGCTGCGCCCTTTCTCACTGGTTCTCTCTTCTGCCGTTTTCCGTAGGACTCTCTTCTCTGACCTGAGTCTCCTTTGGAACTCTGCAGGTTCTA
+
DDDDDDCDFFFFGGGGGGGGGGHHGGGFHGHHHGGGGGGGGHHHHGGGGGGGHHHHHHHGGGGGGGGGGGGHHHHGGGGHGHHHHGGGGGGGGGHHHHGHHHHGHHHHHHGGHHGGGCGHHHHHHHHHHHGHHGGGGGHGHHGHHGGGGGGGGGGGGG-CDGGGGGFFFFFFFFFHFFFFFFFFFFFFFHHFFFFFFFFFFFFFFFFFFFFFFFHFHFFFFFFFFFHHHFFFHHFFFFFFFFFFFFFFFFF
@M05620:37:000000000-D9766:1:1101:10058:10525 1:N:0:1
ACCACACCTTCTACAATGAGCTGCGTGTGGCTCCCGAGGAGCACCCCGTGCTGCTGACCGAGGCCCCCCTGAACCCCAAGGCCAACCGCGAGAAGATGCCCAGGTGAGTGGCCCGCTACCTCTTCTGGTGGCCGCCTCCCTACTTCCTGGCCTCCCGGAGCTGCGCCCTTTCTCACTGGTTCTCTCTTCTGCCGTTTTCCGTAGGACTCTCTTCTCTGACCTGAGTCTCCTTTGGAACTCTGCAGGTTCTA
+
CCCCCCCCFFFFGGGGGGGGGFHHGEGEFGHHHGGGGFGFGHHHGGGGGGGGHHHHHHHGGGGGGGGGGGGHHHHGGGGHGHHHHGGGGGGGGGHHHHHHHHHGHHHHHHGGHHGGGGGHHHHHHHHHHHGHHGGGGGHGHGHHHHGGGGGGGGGGGG-@DGGGGGFFFFFFFFFFFFFFFFFFFFFFFFFFFFFFFFFFFFFFFFFFFFFFFFFFFFFFFFFFFFFFFFFFFFFFFFFFFFFFFFFFFFF
@M05620:37:000000000-D9766:1:1101:9328:10539 1:N:0:1
GAGGCTGCTTTGGAAGAAACTCATAGATTACTGCAACAGTTCCCCCTGGACCTGGACAAGTTTCTTGCCTGGCTTACAGAAGCTGAAACAACTGCCAATAAGTAAAGGCTCCTAGAAGAAGCCAAGGGAGTAAAAGAGATGATGAAAAAATGGCAAGTAAGTCAGGCAGAACAGCTTTAGCAGTCTTGAGGATCCAATTGAACCATTACAAGCATTTGTAATTGTAACTGAAAAGCCTGGTACACAAGATC
+
>3AA3>BABBB4F45B4F4GGFGHHGHGGHB5DB4FFF2DGAB322A22E2BFGAB231BDDGDDFFA353BABF33BBDGH3BF33@BB1FGHHGGHH3D34BFH4@?3B?B3B@333333B0??/??><344???B0B34BBBDB?B<?B<@<1/1>@12@21@@///000?01111<><111<111>0100><C=000=<<<<<00=0<::0:0;0;:000C;000;00:;/.9/9./;990;;.900
@M05620:37:000000000-D9766:1:1101:9306:10540 1:N:0:1
GAGGCTGCTTTGGAAGAAACTCCTAGATTACTGCAACCGTTCCCCCTGGACCTGGAAACGTTTCTTGCCTGGCTTACAGAAGCTGCCACAACTGCCAATAAGGAAAGGCTCCTAGAAGACTCCAAGGGCGTAAACGAGCTGATGACACAATGGCACGTAAGTCAGGCCTTTCCGCTTTAGCACTCTTGTGGATCCAATTGAACAATTCTCAGCATTTGTACTTGTAACTGACAAGCCAGGGACAAAAGATC
+
AAB>AAFAFFFFGEGGFBGFFG4F45AD6BFH5BFFF2ABBFFHCF2F2BBBFF1BF33B1FFBG55BFHHFFBBFGGGH3FGCG313BBFECFFFFCGFBFHH3BGHHHHGH3GE3BGHHHHH3FFG/EGC//3C/?CGH2GHD22GH/FGHH01?G0FGGH1FHHCGHHHHAGGGGBGH0DHHHHHHGGCGHHFGHHHGHHHFHHHHHBFF0FFGGGGGGGGG00;BFFGGFGGGGFEGEFGG.;B.;B
@M05620:37:000000000-D9766:1:1101:26340:10545 1:N:0:1
GAGGCTGCTTTGGAAGAAACTCATAGATTACTGCAACAGTTCCCCCTGGACCTGGAAAAGTTTCTTGCCTGGCTTACAGAAGCTGAAACAACTGCCTACAGGATGATACCCGTCCGGAAAGGCTCCTAGAAGACTCCAAGGGAGTAACCGCGATGATGAACACCTGGCACGTACGTCAGGCCTTTCCGATTTAGCACTCTTGTGGATCCAATTGCCCCATTCTCAGCATTTGTACTTGTACCTGACACGCC
+
BBCABCFCFFFFGEGGGGGGGGHHHHDHHHHHHHHHGHHDGHHHHGGGHHHHHHHBGHHHFHHHHHHHHHHHHHHHHHHHHHHHHHGHHHHHHHHG3BFFHHHHB3FGH3FFG11EEGG/0BF3B?GGHDGG3BGHHHFHGGH/?@@2<>/C/AFGHHGHG10.FGHHH1>GC.<CHGG/C.CCGD0..;.;;GGHHHEHHGHGGGGGG00CFG00;.;FFGFFGGGGGFGGG0FGGGGGFGFFFF//;@E
@M05620:37:000000000-D9766:1:1101:22959:10547 1:N:0:1
GAGGCTGCTTTGGAAGAAACTCATAGATTACTGCAACAGTTCCCCCTGGACCTGGAAAAGTTTCTTGCCTGGCTTACAGAAGCTGAAACAACTGCCAATGCTCCCACATGCTCCCAGTAGTAAGCAACTCCTCGCAGAAGACTCCAAGGTACCAAAGCTGCTGAACCAATGACCGCTACGAACGCAGTCACCGCTTTAGTATTCTCGTAGCTCAGCCAGTCCAATAACTCTCATTTTTACTAGTAGCAACC
+
AAA3AAFBFFFFGFGC4FGGGFHHHHGFHDGHHHGHHHHHHHHHHGGGHEHHHGHFFGHHBFGHGFFGHHHGHFGHHHHHGGHCGHGFHFFGEFFGCFF33B3B121?333BFG?23B344BB43B303BBDF//>/>B3BG3?BB22/?B33@2?2@22<22@2</?CF1<11//-><..>--.<<</000.:::.;0:<00;00.;...00:///..0000000C0000;0;000;.0000;000//:.
@M05620:37:000000000-D9766:1:1101:18244:10552 1:N:0:1
ACCACACCTTCTACAATGAGCTGCGTGTGGCTCCCGAGGAGCACCCCGTGCTGCTGACCGAGGCCCCCCTGAACCCCAAGGCCAACCGCGAGAAGATGCCCAGGTGAGTGGCCCGCTACCTCTTCTGGTGGCCGCCTCCCTCCTTCCTGGCCTCCCGGAGCTGCGCCCTTTCTCACTGGTTCTCTCTTCTGCCGTTTTCCGTAGGACTCTCTTCTCTGACCTGAGTCTCCTTTGGAACTCTGCAGGTTCTA
+
BBBBCCCCFFFFGGGGGGGGGGHHGEGEEGHHHGGGGGGGGHHHHGGGGGGGHHHHHHGFGGGGGGGGGGGHHHHGGGGHGHHHHGGGGGCGGGHHGHHHHHHGHHHHHHGGHHGGGGGHHHHHHHHHHHGGHGGGGGHGHHGHHGGGGGGGGGGGGG?FFGGGGGFFFFFFFFFFFFFFFFFFFFFFFFFFFFFFFFFFFFFFFFFFFFFFFFFFFFFFFFFFFFFFFFFFFFFFFFFFFFFFFFFFFFF
@M05620:37:000000000-D9766:1:1101:22942:10566 1:N:0:1
GAGGCTGCTTTGGAAGAAACTCATAGATTACTGCAACAGTTCCCCCTGGACCTGGAAAAGTTTCTTGCCTGGCTTACAGAAGCTGAAACAACTGCCACTCCTACCGGATGCTACCCGTAAGGACCGGCTCCTAGCCGACTCAACGGGAGTAACAGCGATGATGCAACAATGGCAAGTAAGTCAGGCATTTCCGCTTTAGCACTCTTGTGGATCCAATTGAACCATTCTCAGCATTTGTACTTGTAACTGAC
+
CCCCCCFBFFFFGGGGGGGGGGHHHHHHHHHHHHHHHHHHHHHHHGGGHHHHHHHHHHHHHHHHHHHHHHHHHHHHHHHHHHHHHHHHHHEHH?FGHHHHHHFHFGGGGCHHH?GH?EFGGGH0/>/>/?FHBF2?/><DG222//??AC011>10>-<E1100<DGHHHH//CGGGHHH0;0GHHGHHHHGGGGGGGGGGGGGGGGFCABFGFF000;FGG.CGGGFGGGFFFFFBFFFFFFFFFBFFFF
@M05620:37:000000000-D9766:1:1101:26333:10568 1:N:0:1
GAGGCTGCTTTGGAAGAAACTCATAGATTACTGCAACAGTTCCCCCTGGACCTGGAAAAGTTTCTTGCCTGGCTTACAGAAGCTGAAACAACTGCCTACAGTATGCGATCCTTAACGCAAGGCTCCGATAATAGTCCAAGGGAGTAAAATAGCCGATCAAACAATAGCAAGTAAGGTAAGCATTGCCGCTTCACCACTGCTGTGTAGCCAATCGAACAATTCTCATCACTTGTACTTGTAACTGACAAGCC
+
AABBAAFCFFFFGFGGGGGGGFHHHHHHHHHGGHGHFHHHHHHHHGGGHHHHHHHHFFFHHHHHHHHHHGGGHHHEGGGHHHGHHEEGFGGHHHHH3B2334@44B1>1??44DG3E/E>EF/3??/>/>F4D33B3DG2/<F//22F>><2D2/<///1<1<F?11>=1><FFB11>1><F100=G--@..0000./:000C/;00000=:/.=C.:/99;;;00;00;000;;BB00;0;00;;F9C.;
@M05620:37:000000000-D9766:1:1101:24931:10569 1:N:0:1
GAGGCTGCTTTGGAAGAAACTCCTAGATTACTGCACCCGTTCCCCCTGGACCTGGAAGCGTTTCTTGCCTGGCTTACAGAAGCTGAAACAACTGCCAATCCTACAGGATGCTACCCGTAAGGACAGGCTCCTAGACGACTCCACGGGAGTAACAGAGCTGATGCAACAATGGCAAGTAAGTCAGGCATTTCCGCTTTAGCACTCTTGTGGATCCAATTGAACAATTCTCAGCATTTGTACTTGTAACTGAC
+
BBBBBBFBFFFFGGGGG44FBB4F45BF6FHHHHHFG?2ABFGHFGAF22BBFFGHF31ABFEBGGEAGHHHHHCHHHHHHHH@GFGHHCGHG?GHBBFGHHHHFGFHHHHHHHHHGEGGHHH00?FFHHGHFH11C/>EDHC0?CG/@A0<1?G0FGHG11=1>GH0GFFGHHHGDHHHHHFHHHEFFHHHGGGCGHGGGHHHHFGBCDBFGGB0BBFFGG0CFFGBFFFGGGGGF9BFGGGGFFFFFFF
@M05620:37:000000000-D9766:1:1101:19779:10584 1:N:0:1
ACACACCTTCTACAATGCGCTGCGTGTGGCTCCCGCGGAGCACCCCGTGCTGCTGACCGAGGCCCCCCTGAACCCCAAGGCCAACCGCGCGAAGATGCCCAGGTGCGTGGCCCGCTACCTCTTCTGGTGGCCGCCTCCCTCCTTCCTGGCCTCCCGGCGCTGCGCCCTTTCTCACTGGTTCTCTCTTCTGCCGTTTTCCGTAGGACTCTCTTCTCTGACCTGAGTCTCCTTTGGAACTCTGCAGGTTCTAG
+
BBBBBBBFFFBBFBGEG4AA2AAEFEGHGHFGGGG2AE0AAFGHGGEF1EFHGF3FFHGGGGGGGGGGEF?FHHGGGGFFEGHHGGCCC/>/C><GH>GH1F.G10<EFCCHEGGG--CF0GGHHF0F/.9.ABGDGGGGGGGGG/0BFFFFFFFF=-99B-ABBFBBFFFFF/;F/;;BFFFFFFFFF/;B-;DFFFFFFA.9/:BFFF//BFFFF/;BFFFFFFF/FBBFFF/B/9//BFBFF9F9FBB
@M05620:37:000000000-D9766:1:1101:19956:10591 1:N:0:1
GAGGCTGCTTTGGAAGAAACTCATAGATTACTGCAACAGTTCCCCCTGGACCTGGAAAAGTTTCTTGCCTGGCTTACAGAAGCTGAAACAACTGCCAATCCTACAGGATGCTACCCGTAAGGACAGGCTCCTAGACGACTCCCCGGGCGTACAAGAGCTGCTGCAACAATGGCAAGTAAGTCCGGCATTTCCGCTTTAGCACTCTTGTGGATCCCATTGAACAATTCTCAGCATTTGTACTTGTAACTGAC
+
BABBBAFAFFFFGGGGGGGGGGHHHHHHHHHHHHHHGHHHHHHHHGFFHFHHHHHHHHFGGGHHHHHHHHHHHHHFHHHHHHHHHHHHHHHHHHHHHHHHHEGGHFHFH3FG4B2BEGE?03D?F//?FHGH3BGG/>B/CG/?//>/<A//.><<GCGH1G11>GHHEBGEF/GEGGF00=0:CF-;0;;CFGGGGGGGGGGGGGGFFGGGFG/009CFFFFBF0CFFFFBFFFFFFFFBFFFFE//BFF
@M05620:37:000000000-D9766:1:1101:23880:10598 1:N:0:1
GAGGCTGCTTTGGAAGAACCTCATAGACTACTCCAATTGCTCCCCAGAGCCGCTGAAACGTTTCCTACCAAGCTAGGAGGCTCCGCTACACCGCACCTGCCTATCCGATGCAACACGTACCAGCAGGCTTATCTCCAACTCACAAGTCATCCACAAAATGCTGCAACACTAGACGTTACGTCCGCACTTACAGCTTTAACCCTCTTGTGGCGCCCCTTGACCCATTATCAGCATTCGTCCTTGCACCTGAC
+
AAAAA1FAFFFFFGGGGG1FCGHHHHH1A1FH1BAB11BDD1BAE0B/AFBA/AEEDGF/BBB1DAB1011B/1B101B//>B>BE/>/BBB>//>>B0001B1B0/??//1BBF//B0//21?<<//@01112211@FH1?FG1?1?1@11?C1?00F11>F1<FGG.1/0<D.<./<./<:;-;-;:0;:00:0F0000;;EBFBFGB?-.A--.;B///--////;///;FF///-;;BF////;//9
@M05620:37:000000000-D9766:1:1101:16070:10601 1:N:0:1
ACCACACCTTCTACAATGAGCTGCGTGTGGCTCCCGAGGAGCACCCCGTGCTGCTGACCGAGGCCCCCCTGAACCCCAAGGCCAACCGCGAGAAGATGCCCAGGTGAGTGGCCCGCTACCTCTTCTGGTGGCCGCCTCCCTCCTTCCTGGCCTCCCGGAGCTGCGCCCTTTCTCACTGGTTCTCTCTTCTGCCGTTTTCCGTAGGACTCTCTTCTCTGACCTGAGTCTCCTTTGGAACTCTGCAGGTTCTA
+
CCCCCCCCFFFFGGGGGGGGGGHHGEGFHGHHHGGGGGGGGHHHHGGGGGGGHHHHHHHGGGGGGGGGGGGHHHHGGGGHGHHHHGGGGGGGGGHHHHHHHHHGHHHHHHGGHHGGGGGHHHHHHHHHHHGHHGGGGGHGHHGHHGGGFGGGGGGGGG-ADGGGGGFFFFFFFFFFFFFFFFFFFFFFFHFFFFFFFFHFFFFFFFFFFFFFFHFFHHFFFFFFFFFFFFFFFFFFFFFFFFFFFFFFFFE
@M05620:37:000000000-D9766:1:1101:28602:10607 1:N:0:1
ACCACACCTTCTACAATGAGCTGCGTGTGGCTCCCGAGGAGCACCCCGTGCTGCTGACCGAGGCCCCCCTGAACCCCAAGGCCAACCGCGAGAAGATGCCCAGGTGAGTGGCCCGCTACCTCTTCTGGTGGCCGCCTCCCTCCTTCCTGGCCTCCCGGCGCTGCGCCCTTTCTCACTGGTTCTCTCTTCTGCCGTTTTCCGTAGGACTCTCTTCTCTGACCTGAGTCTCCTTTGGAACTCTGCAGGTTCTA
+
ABBBBAAAFFFFFGGGGGBGGGHGGEGBCEHFGGGE2EEEEGEGHGGGGEEGFGHHHHHGGFFGEGGGGGGHFHHFGGGHGHHHHGGGGF>DGGHEFHHHHHGGHHEFFHGGHHGGGGGHHHHHHHHHHHGHGGCCEDHGHHFHEGGG0CFGGGGGF?9BGA;FFFFFFFFFFFBFFFFFFFFFFFFFFFFFFFDFFFFFFF9ADFFFFFFFFFFFFF/BBFFFFFFFFFFFFFFFFFFFFFFFFFABFFB
@M05620:37:000000000-D9766:1:1101:9542:10610 1:N:0:1
GAGGCTGCTTTGGAAGAAACTCATAGATTACTGCAACAGTTCCCCCTGGACCTGGAAAAGTTTCTTGCCTGGCTTACAGAAGCTGAAACAACTGCCAATAAGGAAAGGCTCCTAGAAGACTCCAAGGGAGTAAAAGAGCTGATGAAACAATGGCAAGTAAGTCAGGCATTTCCGCTTTAGCACTCTTGTGGATCCAATTGAACAATTCTCAGCATTTGTACTTGTAACTGACAAGCCAGGGACAAAAGATC
+
A1AAA1>AFFDFABGGGCGGFGFGAGGHHHHHHHHGFCHGHHHGHGEGGHHHHGFFAFBGB2FHEGAFHHGHHHGHHHHDGHHF1FGHHCGHG>1EGCGFHF@BFGGCGHHGFDGGFGHFFGHHHHEEGGEH1GBEEHGHHDFGHFHBFFDHHHFFC@@GH@FD@@GF1FGG1?CFEFHFFFF<GFFHHHA1<1>FHGHHHHF0C<GDGHDDGF<C;0CG0C0CCCGHFCHHHF;GF/99.9;AFBF/EGC
@M05620:37:000000000-D9766:1:1101:12537:10697 1:N:0:1
AGTGCCAGCTCTCCATCGCACAGGGTACCCAGTGCCTGGCCCCTCCATCCAGAAAACCTATGACCTCACCCGCTACCTGGGGCACCCCCTCCGCAGCTTGGCTGAGACCTATGTAAGTATCCAGCGTAGGCATCTGGGAGTTGGGGGGGAGTGAGGAGTTGGGGAAAGACAGTCCTAACCGTGGAGGGTTCTGGTAAATGATGGGGTGAGGAGGGGCTCTTTGGCTCCCACCAGTCCCCCTGTCTGGTCTA
+
>>>1>DD11CFFG1GBDFEAE?HCG0BA1110B1BA1BGHFHG/EG01AE1FDCGFGE011B2GHDFCGC0A>//>GD1F/>BEGG//>EEEAGCEEFBB/0BF00B1<G11<B2222B22B21BB?C//1@@<1@<?0?ECDHGC-;--;;A/FF/A-/;/---:--/;/99/////9;-9;9-AA;-;F/;:B/BFFBBFF/?9B@E-FB??@-@@EB/;///9BEA-AB?FFFFFE9-;FFF//;;F/
@M05620:37:000000000-D9766:1:1101:10169:10709 1:N:0:1
GAGGCTGCTTTGGAAGAAACTCATAGATTACTGCAACAGTTCCCCCTGGACCTGGAAAAGTTTCTTGCCTGGCTTACAGAAGCTGAAACAACTGCCAATAAGAAAAGTAACGTAGAAGACTCCAAGGGAGCAAAGGAGCTGATGAAACAATGGCAAGAAAGTCAGGCATTTCCGCTTTATCACTCTTGTGGATCCAATTGAACCAATCTCACCATTTGTACTAGTAACTGACAAAACTGGCAAACAAGATC
+
CCCCCDFCFFFFGGGGGGGGGGHHHHHHHHHGHHHHHHHHHHHHHGGGHHHHHHHHHHHHGHHHHHHHHHHHHHHHHHHHHHHHHHHHHHHHHHHHHHH33@@332B@4441?B11433B333?F3F////?BG3BB//B2F23DFBG2/2BF?GH/2@=G>FG2F2F=1FF1?//??11>1111>G1<1.1>G/00D<GFGH.=.</00<:.CGH000<0000<0:00:000;/.;0;/.=0...;C/00
@M05620:37:000000000-D9766:1:1101:6587:10722 1:N:0:1
GAGGCTGCTTTGGAAGAAACTCATAGATTACTGCAACAGTTCCCCCTGGACCTGGAAAAGTTTCTTGCCTGGCTTACAGAAGCTGAAACAACTGCCAATAAGGAAAGGCTCCTAGAAGACTCCAAGGGAGTAAAAGAGCTGATGAAACAATGGCAAGTAAGTCAGGCATTTCCGCTTTAGCACTCTTGTGGATCCAATTGAACAATTCTCAGCATTTGTACTTGTAACTGACAAGCCAGGGACAAAAGATC
+
CABBBCFCFFFFGBFGGGGGGGHHHFGFGHHGHHHHFHHHHHHHHGGGHFHHHHGH3GFHHHHHHHHGHHHGHHGHHHGHHHHHHHEHHHHHHHHHGHHEGH3FGH?1FGGEFHHHHHGGHHHHHHF/FFGFGHHHGH?GFGHHGHFBFHHHGGFGEFDHHGGHGHFHF2?FB?AEE/FFGHGHFFHFFF>>GFHHHDHHFHH0CHGGGF=GGHGC;0CHBCGHHFGFHGHHHH;GECCEAEEGGFGGEFB
@M05620:37:000000000-D9766:1:1101:15920:10727 1:N:0:1
GCGGCTGCTTTGGAAGAAACTCATAGATTACTGCAACAGTTCCCCCTGGACCTGGAACCGTTTCTTGCCTGGCTTCCAGAAGCTGAAACAACTGCCAATCCTACAGGATGCTACCCGTAAGGAAAGGCTCCTAGCCGCCTCCACGGGAGTAAAAGAGCTGATGAAACAATGGCAAGTAAGTCAGGCATTTCCGCTTTAGCACTCTTGTGGATCCAATTGAACAATTCTCAGCATTTGTACTTGTAACTGAC
+
>11>A11AFFDD1BF11BFGGG1F3FFHHBFFGH1AFBBDDGHHHGAFA0FGHHEHH1/ABEGGDFGGHHHHHGB0BGHGHHHGF1BGGFGHHGHH1BFGHHHHGHHHHHHHBHHHGGGGHHHF0FGHHHGHFH10?/>EGH00?CG/CC011?G/?GHHDGH1FHH0GHHHHHHGHHHHHHGHHHCHHHHHGGGGGHHHHHHHHHGGGGGGGGB0CFGGGG0FGGGGGGGGGGGGGGGGGGGGGFFFFFF
@M05620:37:000000000-D9766:1:1101:20690:10728 1:N:0:1
GAGGCTGCTTTGGAAGAAACTCATAGATTACTGCAACAGTTCCCCCTGGACCTGGAAAAGTTTCTTGCCTGGCTTACAGAAGCTGAAACAACTGCCAATAAGGAAAGGCTCCTAGAAGACTCCAAGGGAGTAAAAGAGCTGATGAAACAATGGCAAGTAAGTCAGGCATTTCCGCTTTAGCACTCTTGTGGATCCAATTGAACAATTCTCAGCATTTGTACTTGTAACTGAAAGCCAGGGACAAAAGATCG
+
BBBBBA4AFFFFGGGFFFGFGGFFHHHHHHHGGGHHGHHHHHHHHGCGHHGGHHHFHHHHGFHHHHHGHHHHHHFHHGGHHHHGHHHHHHHHHHHHHHHHHHHHGHGGHHHGHHHHHHGHGHGHHHGGHGGHHHFHEHHHHHHHGHHHHGHGHHHGGHHHHHHHGHHHGHHHGDGAFGGHGGHHHHGHHF.GHHHHGHHHHGHHHHHHHHHHHHHHHHHHGHHHHHGGFHHGGCGHHHGGGGGGGGFFGGE
@M05620:37:000000000-D9766:1:1101:10127:10746 1:N:0:1
GAGGCTGCTTTGGAAGAAACTCATAGATTACTGCAACAGTTCCCCCTGGACCTGGAAAAGTTTCTTGCCTGGCTTACAGAAGCTGAAACAACTGCCAATCCTACAGGATGCTACCCGTAAGGAAAGGCTCCTAGAAGACTCCAAGGGAGTAAAAGAGCTGATGAAACAATGGCAAGTAAGTCAGGCATTTCCGCTTTAGCACTCTTGTGGATCCAATTGAACAATTCTCAGCATTTGTACTTGTAACTGAC
+
B@BBB4CACFDFCBGGGGGGFGGHFHHFGHHHHHHHFFHHHHHFHGEGEHHHHGEF3FBGBHHHFHABGGHHHHHGHHHHHHHHGHFGHFHHHGGHHHHEFF@FGGGHHFHHDBFGGGGAEBGHHHFGHHGHD4FFGFFHBC?GGFGFG/<DFHHEFHHFDFHDGHHGH?FHEGHG?GHFGHDFGHG>GHHFFGGGGHFHHHHHHHBGGGF:GHHF0CGFCCGHHHHHHGFGGFGGFFGGGGFCFFGGGF/
@M05620:37:000000000-D9766:1:1101:15935:10748 1:N:0:1
GAGGCTGCTTTGGAAGAAACTCATAGATTACTGCAACAGTTCCCCCTGGACCTGGAAAAGTTTCTTGCCTGGCTTACAGAAGCTGAAACAACTGCCAATCCTACAGGATGCTACCCGTAAGGAAAGTCTCCTAGAAGACTCCAAGGGAGGAAAAGAGCTGATGAAACAATGGCAAGTAAGTCAGGCATTTCCACTTTAGCACTCTTGTGGATCCAATTGAACAATTCTCAGCATTTTTACTTGTAACTGAC
+
AAAAAACAFFBDFBB44ABBEFBABGAFG5FFFFDBGFFGHF5FGGEFHBFGHFH2B3EG3FHHFFFFGHHE1ABCFGFGEBFGGFGBG3B?3FFF3FFFFBFGF3BB3B13BBFB1?EE0G3?304??BF3B?3F3?BBB?BGB/<F?//@FB0F@0<111@2?1?GGFH1G01<?<1>FF>100>>F1111>1=D0DDFFH/<G0<<.00;/<00::GGF:;:00;:CC/;C0;00900CF9CFBBBB/
@M05620:37:000000000-D9766:1:1101:14101:10752 1:N:0:1
ACCACACCTTCTACAATGAGCTGCGTGTGGCTCCCGAGGAGCACCCCGTGCTGCTGACCGAGGCCCCCCTGAACCCCAAGGCCAACCGCGAGAAGATGCCCAGGTGAGTGGCCCGCTACCTCTTCTGGTGGCCGCCTCCCTCCTTCCTGGCCTCCCGGAGCTGCGCCCTTTCTCACTGGTTCTCTCTTCTGCCGTTTTCCGTAGGACTCTCTTCTCTGACCTGAGTCTCCTTTGGAACTCTGCAGGTTCTA
+
BCCABBBCFFFFGGGGGGGGGGHHGFFFHGHHHGGGGGGGGHHHHGGGEGGGHHHHHHHGGGGGGGGGGGGHHHHGGGGHGHHHHGGGGGGGGGHHHHHHHHHGFHHHHHGGHHGGGGGHHHHHHHHHHHGHHGGGGGHGHHGHHGGGGGGGGGGGGFGGGGGGGGFFFFFFFFFFFFFFFFFFFFFFFFFFFFFFFFFFFFFFFFFFFFFFFFFFFFFFFFFFFFFFFFFFFFFFFFFFFFFFFFFFFFF
@M05620:37:000000000-D9766:1:1101:15923:10767 1:N:0:1
ACCACACCTTCTACAATGAGCTGCGTGTGGCTCCCGAGGAGCACCCCGTGCTGCTGACCGAGGCCCCCCTGAACCCCAAGGCCAACCGCGAGAAGATGCCCAGGTGAGTGGCCCGCTACCTCTTCTGGTGGCCGCCTCCCTCCTTCCTGGCCTCCCGGAGCTGCGCCCTTTCTCACTGGTTCTCTCTTCTGCCGTTTTCCGTAGGACTCTCTTCTCTGACCTGAGTCTCCTTTGGAACTCTGCAGGTTCTA
+
AAAABBBBFFFFGF5FGGGGGGHGCAEEAEEAGDFGEEEFGHGHHGGG1EDGDFGFFEG?EECEGGGGGGFHFFHGGGGHGGGHHGDGC@@DCGHHHHGHHFE???GGHDFGHHGGGCCFHHHHHHHHHGGHHG-CDGHGHCEHGGGGGGFFFGGGGG?BGGGGGGFFFFFFFFFFFFFFFFFFFFFFFFFFFFDFFFFFFFEFD/BFFFFFFFFFFFFFFFFFFFFFFFFFFFFFFFFFFFFFFFFFFFF
@M05620:37:000000000-D9766:1:1101:23490:10783 1:N:0:1
ACCACACCTTCTACAATGAGCTGCGTGTGGCTCCCGAGGAGCACCCCGTGCTGCTGACCGAGGCCCCCCTGAACCCCAAGGCCAACCGCGAGAAGATGCCCAGGTGAGTGGCCCGCTACCTCTTCTGGTGGCCGCCTCCCTCCTTCCTGGCCTCCCGGAGCTGCGCCCTTTCTCACTGGTTCTCTCTTCTGCCGTTTTCCGTAGGACTCTCTTCTCTGACCTGAGTCTCCTTTGGAACTCTGCAGGTTCTA
+
CCCCCCCCFFFFGGGGGGGGGGHHEGGFHGHHHGGGGGGGGHHHHGGGEGGGHHHHHHHGGGGGGGGGGGGHHHHGGGGHGHHHHGGGGGGGGGHHHHHHHH/F?GHFGFGGHH-DGGGHGHHHHFFHHGGHHGGGFGHGHHGHHGGGGGGGGGGGGC--A.;FGGFFFFFFFFFFFFFFFFFFFFFFFFFFFFFFFFFFFFF.DFFFFFFFFF0;BFFFFFFFBFFFFFFFFFFFFFFFFFFEFFFFFFB
@M05620:37:000000000-D9766:1:1101:11878:10801 1:N:0:1
ACCACACCTTCTACAATGAGCTGCGTGTGGCTCCCGAGGAGCACCCCGTGCTGCTGACCGAGGCCCCCCTGAACCCCAAGGCCAACCGCGAGAAGATGCCCAGGTGAGTGGCCCGCTACCTCTTCTGGTGGCCGCCTCCCTCCTTCCTGGCCTCCCGGAGCTGCGCCCTTTCTCACTGGTTCTCTCTTCTGCCGTTTTCCGTAGGACTCTCTTCTCTGACCTGAGTCTCCTTTGGAACTCTGCAGGTTCTA
+
CCCCDDCCFFFFGGGGGGGGGGHHGGGFHGHHHGGGGGGGGHHHHGGGGGGGHHHHHHHGGGGGGGGGGGGHHHHGGGGHGHHHHGGGGGGGGGHHHHHHHHHGHHHHHHGGHHGGGGGHHHHHHHHHHHGHHGGGGGHGHHGHHGGGGGGGGGGGGG-BDGGGGGFFFFFFFFFFHHFFFFFHHFFFFHFFFFFFFFHFFFFFFFFFFFFFHHHFFFFFFFFFFFFHHFFFHFFFFFFFFFFHFFFFFFB
@M05620:37:000000000-D9766:1:1101:9102:10830 1:N:0:1
GAGGCTGCTTTGGAAGAAACTCATAGATTACTGCAACAGTTCCCCCTGGACCTGGAAAAGTTTCTTGCCTGGCTTACAGAAGCTGAAACAACTGCCAATAAGGAAAGGCTCCTAGAAGACTCCAAGGGAGTAAAAGAGCTGATGAAACAATGGCAAGTAAGTCAGGCATTTCCGCTTTAGCACTCTTGTGGATCCAATTGAACAATTCTCAGCATTTGTACTTGTAACTGACAAGCCAGGGACAAAAGATC
+
AA@AABFCFFFFGFGGGGGGGGGHHHHHHGHHHHHFFHHHHHHHHGGGEHHHHHHHGFEHHHHHHHHHHHHHHHHGHHGHHHHHHHEHHHHHHHHHHHHGHHGHHHHFHHHGGFHHHHGFFHHHHHFFFGGGHHHHGHGGHHHHHHGFHHHHHHHHGHHHHHHHHHHHHHGGHGGGGGHHHHHHGHHHHGCFHHHHHHHHGHGGHHHGHHGHHHHFGHCHCGGHHHHHEFHHHHGHCFFEDGGGGGGGGGF
@M05620:37:000000000-D9766:1:1101:24085:10852 1:N:0:1
ACCACACCTTCTACAATGAGCTGCGTGTGGCTCCCGAGGAGCACCCCGTGCTGCTGACCGAGGCCCCCCTGAACCCCAAGGCCAACCGCGAGAAGATGCCCACGTGAGTGGCCCGCTCCCTCTTCTGGTCGCCGCCTCCCTCCTTCCTGGCCTCCCGGACCTGCGCCCTTTCTCACTGGTTCTCTCTTCTGCCGTTTTCCGCACGCCTCTCTTCCCTGACCTGCATCTCCTTTCGTACTCTCCAGGTTCTA
+
ABA3AAAAFFFFFGFFFGFFG5FCEEEGGGHHFFGGFGGGGHHHHGGGEGGGHGHFGHHGEEGGGFGGGGGFHGGGGGDECFHHHGG/CGGC??FCDFD1<1/</<?E<1/?GC-A--.<C//=D0=GD0AAG-@@.A.9/9D900/;C/.CBAEGG----;.99-.=-/BBB///9F.///BF/99//BFFF?A9FFB/A.;-9-;ADFFBBB/;//.9//.../9;F/9/9/...9./9/99F//;BF9
@M05620:37:000000000-D9766:1:1101:2922:10885 1:N:0:1
GAGGCTGCTTTGGAAGAAACTCATAGATTACTGCAACAGTTCCCCCTGGACCTGGAAAAGTTTCTTGCCTGGCTTACAGAAGCTGAAACAACTGCCAATCCTCCAGGATGCTACCCGTAAGGAAAGGCTCCTATAAGACTCCAAGGGAGTAAAAGAGCTGATGAAACAATGTCAAGTAAGTCAGGCATTTCCGCTTTAGCACTCTTGTGGATCCAATTGAACAATTCTCAGCATTTTTACTTGTCACTGAC
+
AB@ABBFBFFFFFFGGAGGFFFFGFHGGGGHHGEDFHFGHGHGHHGEGEFHHHGHHBDBGHHHHHHHHHHFFBFGEBABGHHFFGFBGFGHGGHHHFHHB?B3FFB3?B3BFGBFGG?EFGFFFFB0?BBFGB4BBFG?BB?BCFA?C??<@DFDFFGHFHHHF1DFGA1??F?1?1<?1@F1>>GC><F1<EDDEG=D00D0GDF0D<CC0;GGHC;0<CCCFCGGHFBG/F90;0;ABFGGB0;CFFF:
@M05620:37:000000000-D9766:1:1101:2914:10901 1:N:0:1
GAGGCTGCTTTGGAAGAAACTCATAGATTACTGCAACAGTTCCCCCTGGACCTGGAAACGTATCTTGCCTGGCTTACAGAAGCTGCAACAACTGCCAATCCTACAGGATGCTCCACGTACTGACAGGCTCCTCGACGACTCCCCGGGCGTCCCCGCGATGCTGCCACCCTGTCCAGTACGTCCGGCCTTTCCGCTTTAGCACTCTTGTGGCTCCACTTGACCAATTCTCAGCATTTGTACTTGTAGCTGAC
+
BBBBBBFBFFFFGGGG4GGGGGHGHB566D4DF54BFH2B55DAAAAF2AB22B22333BB15ADDF5BGAABBA3AFFGH3FHG33BFBEGGFHGG3B3FFF3B3EGF3B@3EBFEH2G/4433B?FH0FG2E/E//</CGC?@?</A<--..<-<-<CDFFB./C.C.;CG:GCGFC9;FEA-A?GBFGGGGGGGGGGB;F:FFFFFFEFBE9;9BFFBF/EFFFBFB/9;9B9BFFB/BFFF//;;9:
@M05620:37:000000000-D9766:1:1101:6334:10909 1:N:0:1
GAGGCTGCTTTGGAAGAAACTCATAGATTACTGCAACAGTTCCCCCTGGACCTGGAAAAGTTTCTTGCCTGGCTTACAGAAGCTGAAACAACTGCCTACAGGATGCTACCCGTAAGGAAAGGCTCCTAGAAGACTCCAAGGGAGTAAAAGAGCTGATGAAACAATGGCAAGTAAGTCAGGCATTTCCGCTTTAGCACTCTTGTGGATCCAATTGAACAATTCTCAGCATTTGTACTTGTAACTGACAAGCC
+
A1>AAAFAFFFFGGGF1GGGFGHHGHHHHHHHHHFHHHGGGHHHHGGGGHHHHHHHHDAFFHHHGHHHHHHHHHHHHHHHHHHHHHHHHHHHHHHHHHHFGHHHHHGHHHHGGECGHHHB0EHHHGHGH1BFBGHHHFFHGGCEB0B22>/FGFH@GHDH1FG/FGFHH1FG1?DFGHHHH.GHHHHGGGGGBGGHHHGHHHHHGHFHH0:CHHFHHHHHHHHFHHHHHHGGFGGGGGGBBFGGGGGFFGG
@M05620:37:000000000-D9766:1:1101:7273:10921 1:N:0:1
ACCACACCTTCTACAATGAGCTGCGTGTGGCTCCCGAGGAGCACCCCGTGCTGCTGACCGAGGCCCCCCTGAACCCCAAGGCCAACCGCGAGAAGATGCCCAGGTGAGTGGCCCACTACCTCTTCTGGTGGCCGCCTCCCTCCTTCCTGGCCTCCCGGGGCTGCGCCCTTTCTCACTGGTTCTCTCTTCTGCCGTTTTCCGTAGGACTCTCTTCTCTGACCTGAGTCTCCTTTGGAACTCTGCAGGTTCTA
+
CCCBCCCCFFFFGGGGGGEGGGHHGGGBFEHHHGGGGGGGGHHHHGGGGGGGHHGHHHHEEGGGGGGGGGGHGHHGGGGHGHHHHGGGGGBFGGHHHH2FHF/F?F??<1F/GHGE0FGHB1<F1><G<CECG--D.:GGCCFBGGHFCHHHBAGGAD-::-.:9@DF=FFF/9:FBBF9F//9/9/F///:F9ADFFFFDFFAFEF/:/9/BBBB/9:9FFFBF::9:F/FFBF/B//::/9BFFFFB//
@M05620:37:000000000-D9766:1:1101:9906:10931 1:N:0:1
GAGGCTGCTTTGGAAGAAACTGACAAGCCAGGGACACAAGATCGGAAGAGCACACGTCTGAACTCCAGTCACCTTACTCGATCTCGTATTCCGTCTTCTGCTTGAAAAAAAAAAAAATATCCCTCGTCGGACTCTGTGCGTTGGGGCGGGGTGCGGCGTTGGGGCCCGCCCGTCCTACCCTTGGAGTGTTCTGGTAAATGATGGGGTGAGGCTGGGCTCTTTGGCTCCCACCCGTCCCCCTGTCTGGTCTA
+
A?AAAACA@D@F1FFGGCGGDFD1ABBBFGGFECFEC0C0FFGGAAAEC0BBFGH/BFHF12BDGBBBDFDDBFEFGGBEGHG>GB?EC1BGG@>0/BFGBBGFEEBGHEE@///</@12@G11F/?///--->F11>1.<C-.--.---;9--9--99@?->@-;---9-;;ABF//;-/;-;/;9-;BB9BBF///;B/9B/EB---;---;A-;-A/;BFFFBFFF-AB-99--AFF@EBFFFB9/9/
@M05620:37:000000000-D9766:1:1101:10630:10938 1:N:0:1
ACCACACCTTCTACAATGAGCTGCGTGTGGCTCCCGAGGAGCACCCCGTGCTGCTGACCGAGGCCCCCCTGAACCCCAAGGCCAACCGCGAGAAGATGACAAGGTGGGCGGCTCCCTATCCTTTCTGGTGCCCCCCTCCCTCCTTCCTGCCCTCCCCTAGCCCCTCCCTCTCTCACTGTCTCTCCCTCCTGTCGTTGTCCGTCGCACTTCTCTCTCTGGCCTGAGTTTTCTTTGTAACTCGGCACTTTCTC
+
ABBAAABAFFFFGGGGGGDAGBGEEADAFEGHHGGGDEECGGHHHGGCEEGGGGHHGHHC@EGGFGGGGGGGHHGGGGGGGGHHHGGGGCBDGFHFFF>?110??</<//>A-<.<<000/0;::0;0;=0:/.;;@.E.=FDF00;00/=C;.C../..///;...9:..;F9B/F///;BF9//;.;.;/9.9..;B/9..---;@////;//;////./;9.;/9//;9//9///;;.;.--9//9B;
@M05620:37:000000000-D9766:1:1101:7344:10943 1:N:0:1
ACCACACCTTCTACAATGAGCTGCGTGTGGCTCCCGAGGAGCACCCCGTGCTGCTGACCGAGGCCCCCCTGAACCCCAAGGCCAACCGCGAGAAGATGCCCAGGTGAGTGGCCCGCTACCTCTTCTGGTGGCCGCCTCCCTCCTTCCTGGCCTCCCGGCGCTGCGCCCTTTCTCACTGGTTCTCTCTTCTGCCGTTTTCCGTAGGACTCTCTTCTCTGACCTGAGTCTCCTTTGGAACTCTGCAGGTTCTA
+
BBBBBBBAFFFFGGGGGGAFGGHHGGGBAEGFHFFEDGGGGHHHHGGGDEGGHHGHGHHEEEFGGGGGGGGHGHHGGGGHGHHHHGGGGG<CFGGHFHHHHHHGHHHHHHGGHHGGGGGHHHHHHHHHHHGHHGGGGGHGHHGHHGGGGGGGGGGGGG-ADCFFFFFFFFFFFFFFFFFFFFFFFFFFFFFFFFFFFFFFFFFDFFFFFFFFFFFFFFFFFFFFBFFBBFFFFFFFFFFFFFFFFFFFFFF
@M05620:37:000000000-D9766:1:1101:21058:11010 1:N:0:1
GAGGCTGCTTTGGAAGAAACTCATAGATTACTGCAACAGTTCCCCCTGGACCTGGAAAAGTTTCTTGCCTGGCTTACAGAAGCTGAAACAACTGCCTACAGGATGCTACCCGTAAGGAAAGGCTCCTAGAAGACTCCAAGGGAGTAAAAGAGCTGATGAAACAATGGCAAGTAAGTCAGGCATTTCCGCTTTAGCACTCTTGTGGATCCAATTGAACAATTCTCAGCATTTGTACTTGTAACTGACAAGCC
+
>1>AA>FAFFFFBGGG1EGGBF1F3DGHH1FFHH11B0BDFHHHHGEFH0FGHHFHHF0FFGHHDGGHHHHHHHFEGFHFGHHEGHHHHGHHHHHHHGHFHHGHHHHHHHHGGGGHHHHHHHHHHGHHHHHHHHHHHGHHGGAEEFHGGHGHHHHDGHHHFH<FHHHHHHGHGHHGHHHHHEHHHHHGGGGGHHHHHHGHHHHHGHHHHHHHHHHHHHHHHGHHHHHHHHGGFGGGGGGGGGGGGGGGGGG
@M05620:37:000000000-D9766:1:1101:25570:11027 1:N:0:1
ACCACACCTTCTACAATGAGCTGCGTGTAGCTCCCGAGGAGCACCCCGAGCTGCTGACCGAGGCCCCCCTGAACCCCAAGGCCAACCGCGAGAAGATGCCCAGGTGAGTGGCCCGCTACCTCTTCTGGTGGCCGCCTCCCTCCTTCCTGGCCTCCCGGCGCTGCGCCCTTTCTCACTGGTTCTCTCTTCTGCCGTTTTCCGTAGGACTCTCTTCTCTGACCTGAGTCTCCTTTGGAACTCTGCAGGTTCTA
+
>AA1>A>AFFFFFAGFFGA1GBFAFAF00ADFHHCE?E/EAA/FF/EE/AEFFAG110GE>ECEFGEEGGG0FGHE/EEFEHHHHGGGGGBCGGHGHHHHHHHGHHHFHHGGHHGGGGGHHHHHHHHHHHGHHGGGGGHGHHGHHGGGGGGGGGGGGG-AA@@F@@F@@FFFFFFFFFFFFFFFFFFFFFFFF@BFFFFFFFFFFFFFFFFFFFFFFFFFFFFFFFFBBFFFFFFFFFFFFFFFFFFFFFF
@M05620:37:000000000-D9766:1:1101:21060:11028 1:N:0:1
GAGGCTGCTTTGGACGAACCTCATAGATTACTGCAACAGTTCCCCCTGGACCTGGAAAAGTTTCTTGCCTGGCTTACAGAAGCTGAAACAACTGCCTACAGGATGCTACCCGTAAGGACAGGCTCCTAGAAGACTCCAAGGGAGTAAAAGAGCTGATGAAACAATGGCAAGTAAGTCAGGCATTTCCGCTTTAGCACTCTTGTGGATCCAATTGAACAATTCTCAGCATTTGTACTTGTAACTGACAAGCC
+
A?AAAAF1BBB@GB1AEE0AFGHHHGHFGFFBG11BBFAFGDFFGGEA/ABFGGEBB100BBFFHHGFBBFGGHHBBBGGHGFGGB1FBF/BGGHFBBB@BFBF1BFFEFGGG@C>BB0<?CFBFECG>BG1<BBBG<CB/AGC?@@DG1<@0@1?11??<1?<??F0?FF><DG=>F<CFFFG==0C..EGD0=0D</CGCCC.:CCGCC0;=;:;C;;099CF0;BFGFF0;;FG9BB9CFFFFFGFEE
@M05620:37:000000000-D9766:1:1101:17675:11034 1:N:0:1
ACCACACCTTCTACAATGAGCTGCGTGTGGCTCCCGAGGAGCACCCCGTGCTGCTGACCGAGGCCCCCCTGAACCCCAAGGCCAACCGCGAGAAGATGCCCAGGTGAGTGGCCCGCTACCTCTTCTGGTGGCCGCCTCCCTCCTTCCTGGCCTCCCGGAGCTGCGCCCTTTCTCACTGGTTCTCTCTTCTGCCGTTTTCCGTAGGACTCTCTTCTCTGACCTGAGTCTCCTTTGGAACTCTGCAGGTTCTA
+
DCDDDDCCFFFFGGGGGGGGGGHHGGGGHGHHHGGGGGGGGHHHHGGGGGGGHHHHHHHGGGGGGGGGGGGHHHHGGGGHGHHHHGGGGGGGGGHHHHHHHHEF1FGHHFGGHH@DCCGHHHHHHGHHHHGHHGGGGFHGHHGHHGGGFGGGGGGGGF-BFAFGGGFFFFFFFFFFFFFFFFFFFFFFFFFFFFFFFFFFFFFDFFFFFFFFFFFBFFFFFFEFFFFFFFFFFFFFFEFFFFFFFFFFFFB
@M05620:37:000000000-D9766:1:1101:15451:11035 1:N:0:1
ACCATACCTTCTACAATGAGCTGCGTGTGGCTCCCGAGGAGCACCCCGTGCTGCTGACCGAGGCCCCCCTGAACCCCAAGGCCAACCGCGAGAAGATGCCCAGGTGAGTGGCCCGCTACCTCTTCTGGTGGCCGCCTCCCTCCTTCCTGGCCTCCCGGAGCTGCGCCCTTTCTCACTGGTTCTCTCTTCTGCCGTTTTCCGTAGGACTCTCTTCTCTGACCTGAGTCTCCTTTGGAACTCTGCAGGTTCTA
+
ABBC3DFFFFFFGGGGGGGGGGHHGGGGHGHHHGGGGGGGGHHHHGGGGGGGHHHHHHHGGGGGGGGGGGGHHHHGGGGHGHHHHGGGGGGGGGHHHHHHHHGGHHHHHHGGHHFGGGGHHHHHHGHHHHGHHGGGDGHGHHGHHHHGGGGGGGGGGGFGG?FGGGFFFFFFFFFFFFFFFFFFFFFFFFFFFFFFFFFFFFFFFFFFFFFFFFFFFFFFFFFFFFFFFFFFFFFFFFFFFFFFFFFFFFB
@M05620:37:000000000-D9766:1:1101:12711:11059 1:N:0:1
GAGGCTGCTTTGGAAGAAACTCATAGATTACTGCAACAGTTCCCCCTGGACCTGGAAAAGTTTCTTGCCTGGCTTACAGAAGCTGAAACAACTGCCAATCCTACAGGATGCTACCCGTAAGGAAAGGCTCCTAGAAGACTCCAAGGGAGTAAAAGAGCTGATGAAACAATGGCAAGTAAGTCAGGCATTTCCGCTTTAGCACTCTTGTGGATCCAATTGAACAATTCTCAGCATTTGTACTTGTAACTGAC
+
AAAABBFBFFFFGGGGGGGGGGDHHHHHHHHHHHHHHHHHHHHHHGGGHHHHHHHHHHHHHHHHHHHHHHHHHHHGHHHHHHHHHHGHHHHHHHHHHGHHHHHHGHHHHGHHHHHHGGGFHHHHHHGHHHGHHHHHHHHHHHHHHGGHGGHHHHHGHHHHHHHHHHHHHHHGHFGGFGHHHHHHHHHHHHHHGGGGGHHGHHHHHHHGGGHHHHHHHHHHGHHHHHHHHGGGGGGGGGGGGGGGGGGGGGF
@M05620:37:000000000-D9766:1:1101:10451:11061 1:N:0:1
GAGGCTGCTTTGGAAGAAACTCATAGATTACTGCAACAGTTCCCCCTGGACCTGGAAAAGTTTCTTGCCTGGCTTACAGAAGCTGAAACAACTGCCAATAAGGAAAGGCTCCTAGAAGACTCCAAGGGAGTAAAAGAGCTGATGAAACAATGGCAAGTAAGTCAGGCATTTCCGCTTTAGCACTCTTGTGGATCCAATTGAACAATTCTCAGCATTTGTACTTGTAACTGACAAGCCAGGGACAAAAGATC
+
>1>AAACAFFFFGGGB1AFGGGEHHGHHHFGHHHGFGHGFGHHHHGEGGBGHHHFHHD0FGHHHHHHHHHHHHHGGHFHHHHHHHHHHHGHHHHHHGHHGGGHHHHHHHHGGHHHHHHHHHHGGFHGF/EEHEGDGEGGHHBHHHBGHHHHHHFBFFGHHHHHHHFB/1F1GHGGGGEDGHHHHFHHHHHGGHHHHHGHHHHHHHHHGGHGHGFHHHHHHHHHHHHEHHHHHHGHHGGGGGEGEGCFGAFC
@M05620:37:000000000-D9766:1:1101:18803:11065 1:N:0:1
ACCACACCTTCTACAATGAGCTGCGTGTGGCTCCCGAGGAGCACCCCGTGCTGCTGACCGAGGCCCCCCTGAACCCCAAGGCCAACCGCGAGAAGATGCCCAGGTGAGTGGCCCGCTACCTCTTCTGGTGGCCGCCTCCCTCCTTCCTGGCCTCCCGGAGCTGCGCCCTTTCTCACTGGTTCTCTCTTCTGCCGTTTTCCGTAGGACTCTCTTCTCTGACCTGAGTCTCCTTTGGAACTCTGCAGGTTCTA
+
BABBBBBBFFFFGFGDGGFGFGHHGEEEHDAFHFGE?E?A2CGHCFGGEFGEGHHHHHHGGGGFGGGEEGEHHHEGGGGHGGHHHCEFGGGGGGHHHGHHHFEGFGHHFHGGHHGGGFGHHGFHHHHHHHGGHGGGGGHGGHGHHGGGGGGGFFGGGGBDFGGGGGFFFFFFFFFFFFFFFFFFFFFFFFFFFADFFFFFFBFDFFFFFFFFFFFFFFFFFFFFFFFFFFFFFFFFFFFFFFFFFFFFFF9
@M05620:37:000000000-D9766:1:1101:10467:11068 1:N:0:1
GAGGCTGCTTTGGAAGAAACTCATAGATTACTGCAACAGTTCCCCCTGGACCTGGAAAAGTTTCTTGCCTGGCTTACAGAAGCTGAAACAACTGCCAATAAGGAAAGGCTCCTAGAAGACTCCAAGGGAGTAAAAGAGCTGATGAAACAATGGCAAGTAAGTCAGGCATTTCCGCTTTAGCACTCTTGTGGATCCAATTGAACAATTCTCAGCATTTGTACTTGTAACTGACAAGCCAGGGACAAAAGATC
+
A?ABAAFAFFFFGCFGGGGGGGGHHHHHHHGFGGBGGHHHHGFGHGEFEFFGHGFFB32GBHHGHHGFFFHHGHHBBFFGHHFGHBBFBFEGHHHHHFHFHHBGHHF?GFGEG@4@EGFB?GHFEF????EE4DBBEFBG?GBFGFFBFGFGGFBC<@@FF@F22@FC22111????F<FF1<>GDGHHF><<FGGGHGFHDC0<<D<<D0<<D=;00<G0G0GH:0;:;GCCC;;:;:C;C.;CCF;909
@M05620:37:000000000-D9766:1:1101:14963:11080 1:N:0:1
GAGGCTGCTTTGGAAGAAACTCATAGATTACTGCAACAGTTCCCCCTGGACCTGGAAAAGTTTCTTGCCTGGCTTACAGAAGCTGAAACAACTGCCAATCCTACAGGATGCTACACGTAAGGAAAGGCTCCTAGACGACTCCACAGGCGTAAAAGAGCTGATGCAACAATGGCAAGTAAGTCAGGCATTTCCGCTTTAGCACTCTTGTGGATCCCATTGAACAATTCTCAGCATTTGTACTTGTAAATGAC
+
AABBBBFBFFFFGGGGGGGGGGHHHHHHHHHHHHHHHHHHHHHHHGGGHGHHHHHGHHHHGHHHHHGHHHHHHHHHHHHHGHHHHHHFHHHHHHHHHHHHFFHFGBFCH3?@4B3BEG2003B3B00?BGFH3FG3/>//?F2?20?/>?</?G2?F0?G1<11???G/1?1<0<F=DD11=1<0F.00=DDEGGGGHF00GHHHHHHHD000;/000<;C0;:B0;CFFF9BB09BFBF09CFG0000;;
@M05620:37:000000000-D9766:1:1101:9782:11093 1:N:0:1
ACCACACCTTCTACAATGAGCTGCGTGTGGCTCCCGAGGAGCACCCCGTGCTGCTGACCGAGGCCCCCCTGAACCCCAAGGCCAACCGCGAGAAGATGCCCAGGTGAGTGGCCCGCTACCTCTTCTGGTGGCCGCCTCCCTCCTTCCTGGCCTCCCGGAGCTGCGCCCTTTCTCACTGGTTCTCTCTTCTGCCGTTTTCCGTAGGACTCTCTTCTCTGACCTGAGTCTCCTTTGGAACTCTGCAGGTTCTA
+
AAA1AAAAFFFFGGGGBGG1G1FCEA0BG0FG1FGCGGGGGHHHHGGGGEGEHHH1GHHG?EGGG/EEGGG0F1FFGG?G//?GGG//BC@/<C<G1GFC<FGFHHHGGHFFHHCGGGGHHHHHHHH0<CC.CCG:EC.EFHGBGGBFF/;;FFFEBA-;?FFF@G-->//9BFFFFFBBFFFF/BFBFFFFF@BFFF/BBFFBBFFFFFFFFFFFFFEBFFFBFFFFF/9FBB/FFFFBFFFFFFAFFFB
@M05620:37:000000000-D9766:1:1101:12485:11095 1:N:0:1
ACCACACCTTCTACAATGAGCTGCGTGTGGCTCCCGAGGAGCACCCCGTGCTGCTGACCGAGGCCCCCCTGAACCCCAAGGCCAACCGCGAGAAGATGCCCAGGTGAGTGGCCCGCTACCTCTTCTGGTGGCCGCCTCCCTCCTTCCTGGCCTCCCGGAGCTGCGCCCTTTCTCACTGGTTCTCTCTTCTGCCGTTTTCCGTAGGACTCTCTTCTCTGACCTGAGTCTCCTTTGGAACTCTGCAGGTTCTA
+
CCCCCCCCFFFFGGGGGGGGGGHHGGGGHGHHHGGGGGGGGHHHHGGGEEGGHHHHHHHGGGGGGGGGGGGHHHHGGGGHGHHHHGGGGGGGGGHHHHHHHHHGHHHHHHGGHHGGGGGHHHHHHHHHHHGHGGGGGGHGHHGHHGGGGGGGGGG?EDFGGGGGGGFFFFFFFFFFFFFFFFFFFFFFFFFFFFFFFFFFFFFFFFFFFFFFFFFFFFFFFFFFFFFFFFFFFFFFFFFFFFFFFFFFFFB
@M05620:37:000000000-D9766:1:1101:8002:11110 1:N:0:1
ACCACACCTTCTACAATGAGCTGCGTGTGGCTCCCGAGGAGCACCCCGTGCTGCTGACCGAGGCCCCCCTGAACCCCAAGGCCAACCGCGAGAAGATGCCCAGGTGAGTGGCCCGCTACCTCTTCTGGTGGCCGCCTCCCTCCTTCCTGGCCTCCCGGAGCTGCGCCCTTTCTCACTGGTTCTCTCTTCTGCCGTTTTCCGTAGGACTCTCTTCTCTGACCTGAGTCTCCTTTGGAACTCTGCAGGTTCTA
+
CCCCCCCCFFFFGGGGGGGGGGHHGGGGHGHHHGGGDEGFGHHHHGGGGGGGHHHHHHHGGGGGGGGGGGGHHHHGGGGHGHHHHGGGGGGGGGHGHHHHHHHGHHHHHHGGHHGGGGGHHHHHHHHHHHGHHGGGGGHGHHGHHGGGGGGGGGGGGGGGGGGGGGFFFFFFFFFFFFFFFFFFFFFFFFFFFFFFFFFFFFFFF9BFFFFFFFFFFFFFFFFFFFFFFFFFFFFFFFFFFFFFFFFFFFF
@M05620:37:000000000-D9766:1:1101:13062:11125 1:N:0:1
GAGGCTGCTTTGGAAGAAACTCATAGATTACTGCAACAGTTCCCCCTGGACCTGGAAAAGTTTCTTGCCTGGCTTACAGAAGCTGAAACAACTGCCAATCACAGGATGTGCCCCGCATGGAAACGCTCCTCGAAGACTCTAAGCGAGTATAACAGCTGAGGAAACACTGGCACGAAAATGACCCACTTTCGCTCTTGCACTCTTTTGTGGCTAATTTAAAAATTTTCACAACATTTACTCTTAACTCTGAA
+
>11AAAFAFFFFGCGGGFGGGGBGBGDGHFGHEG1BFEGHHHHHHGGGGGGHHHGGGF0FBGHHHHHHHHHGHGHHHHHHFHHHHGEFGHHHGHHHGHH011B1/0111121BF/////011F0///?/10/?0/<01B11120>/</01@<1<GF1110/10?0>0110.01<...-0000//...=00.;..;0000=0=G0:CF//.:.00000000;0./0;F0000..;0;00000;///////;/
@M05620:37:000000000-D9766:1:1101:14021:11125 1:N:0:1
ACCACACCTTCTACAATGAGCTGCGTGTGGCTCCCGAGGAGCACCCCGTGCTGCTGACCGAGGCCCCCCTGAACCCCAAGGCCAACCGCGAGAAGATGCCCAGGTGAGTGGCCCGCTACCTCTTCTGGTGGCCGCCTCCCTCCTTCCTGGCCTCCCGGAGCTGCGCCCTTTCTCACTGGTTCTCTCTTCTGCCGTTTTCCGTAGGACTCTCTTCTCTGACCTGAGTCTCCTTTGGAACTCTGCAGGTTCTA
+
CCCCCCCCFFFFGGGGGGGGGGHHGGGGHGHHHGGGGGGGGHHHHGGGEGGGHHHHHHHGGGGGGGGGGGGHHHHGGGGHGHHHHGGGGGGGGGGHHHHHHHHGHHHHHHGGHHGGGGGHHHHHHHHHHHGHHGGGGGHGHHGHHGGGGGGGGGGGGGGGGGGGGGFFFFFFFFFFFFFFFFFFFFFFFFFFFFFFFFFFFFFFDFFFFFFFFFFFFFFFFFFFFFFFFFFFFFFFFFFFFFFFFFFFFFB
@M05620:37:000000000-D9766:1:1101:24978:11132 1:N:0:1
ACCACACCTTCTACAATGAGCTGCGTGTGGCTCCCGAGGAGCACCCCGTGCTGCTGACCGAGGCCCCCCTGAACCCCAAGGCCAACCGCGAGAAGATGCCCAGGTGAGTGGCCCGCTACCTCTTCTGGTGGCCGCCTCCCTCCTTCCTGGCCTCCCGGAGCTGCGCCCTTTCTCACTGGTTCTCTCTTCTGCCGTTTTCCGTAGGACTCTCTTCTCTGACCTGAGTCTCCTTTGGAACTCTGCAGGTTCTA
+
CCCCCCCCFFFFGGGGGGFGGGHHGGGGHFHHHGFGGGGGGHHHHGGGFEEGHHHHHHHGGGGGGGGGGGGHHHHGGGGHGHHHEGGGGGGGGGHHHHHHHHHGHHHHHHGFHHGGGGGHHHHHHHHHHHGHHGGGGGHGHHGHHGGGGGGGGGGGGGCGGGGGGGFFFFFFFFFFFFFFFFFFFFFFFFFFFFFFFFFFFFFFFFFFFFFFFFFFFFFFFFFFFFFFFFFFFFEFFFFFFFFFFFFFFFF
@M05620:37:000000000-D9766:1:1101:6404:11132 1:N:0:1
GAGGCTGCTTTGGAAGAAACTCATAGATTACTGCAACAGTTCCCCCTGGACCTGGAAAAGTTTCTTGCCTGGCTTACAGAAGCTGAAACAACTGCCAATAAGGAAAGGCTCCTAGAAGACTCCAAGGGAGTAAAAGAGCTGATGAAACAATGGCAAGTAAGTCAGGCATTTCCGCTTTAGCACTCTTGTGGATCCAATTGAACAATTCTCAGCATTTGTACTTGTAACTGACAAGCCAGGGACAAAAGATC
+
BBABBAFBFFFFGGGGGGGGGGGHHHHHHHHHHHHHFHHHHHHHHGGGHHHHHHHHFHGHGHHHHHFHHHHHHHHHHGHHHHHHHHHHHFHHFHDGGCGEHH3BFGBBFFHGHHHHHHHGGHHHHHF/FGGGFGFHEHHHGHHHHHH2GHGGHHHHEGGFHFGFFGHGG<@F1?CDEGHGHHHGHHHHGGCFFHHHHDFHHFGFHHHGDHGGEFDG00;CGGHH0;GHHHHHHH:CCB:?9;CEGGFGEBC
@M05620:37:000000000-D9766:1:1101:10792:11146 1:N:0:1
GAGGCTGCTTTGGAAGAAACTCATAGATTACTGCAACAGTTCCCCCTGGACCTGGAAAAGTTTCTTGCCTGGCTTACAGAAGCTGAAACAACTGCCAATCCTACAGGATGCTATCCGTAAGGAAAGGCTCCTAGAAGACTCTAAGGGAGTAAAAGAGCTGATGAAACAACGGTAAGTAACTCAGGCAGTTCCGCTAAAGCACTCGTTTGGATCCAATTGAACAATTCTCAGCATTTGTACTTGTAACTGAC
+
A1>AA1B11BBF1GGFGGCBFAABFHH33DA3FFGF1FHGEGG1BECF/B0BAB0A1B00BDAHDGE1B11BGHAFH1FDHHHF@GFHHFGH@B1>GFG00B2@FF0B@10F22>0?FG/B1GEHH>/BB?11><1GC01<111BCA/?/<12GH/00F111@2FG10F//</?/11@F11<1>0<..>=B1C.E-.=<0<<</.;...=/0:/::000009;;0BFBFGBFG0C00;CFG0;00;0F00/
@M05620:37:000000000-D9766:1:1101:4341:11167 1:N:0:1
GCGGCTGCTTTGGCAGAAACTCATATATTACTGCCACAGTTCCCCCTGGACCTGGAACCGTTTCTTGCCTGGCTTCCAGAAGCTGCCACAACTGCCAATCCTACAGGATGCTCCCCGTACGGACAGGCTCCTCGCCGACTCCCCGGGCGTAACCGCGCTGCTGAAACCCTGGCAAGTACGTCAGGCCTTTCCGCTTTAGCACTCTTGTGGATCCAATTGAACAATTCTCAGCATTTGTACTTGTAACTGAC
+
33>3>>>>FF@4BBGE2ABBBFEFG66DD6DGDFA3FBBBDGHHHGEF2BBBFG12BAAAABEFFDDFGHHBBAB2BGDBBBBBB3F3BBF>@BBBBE3FGGGFFHHHHHHH3GFGGGG//////??CFFFG0E//>/><EH//AC--<<-..0<-:CDC.:G000;99.F?F/CC0B0CFG.9CB.CFFFGDDDFFFFFFFFFFFFFFD/;FF/99FFF/B/BFFFFFFBFFFFFF9BBFFFBF;;FFB/
@M05620:37:000000000-D9766:1:1101:7778:11185 1:N:0:1
GAGGCTGCTTTGGAAGAAACTCATAGATTACTGCAACAGTTCCCCCTGGACCTGGAAAAGTTTCTTGCCTGGCTTACAGAAGCTGAAACAACTGCCAATAAGGAAAGGCTCCTAGAAGACTCCAAGGGAGTAAAAGAGCTGATGAAACAATGGCAAGTAAGTCAGGCATTTCCGCTTTAGCACTCTTGTGGATCCAATTGAACAATTCTCAGCATTTGTACTTGTAACTGACAAGCCAGGGACAAAAGATC
+
>>AAAAFAFFFFF1BFGGGBGGHHCFGHHHGHDG1FFCFFGHHHHGFGAGGAGHGBGDGGBGHHHFGHHHHEG0FBGHHGBGGHHD11BGHHHHHHHHHCGHHHHHHHHHHGHGHHBFHHHHHHHHGG>EGHGFFHGHHHHFHHHHHHHGHHHHHGGHFHHHHFHHHAGFHHHGGGGGFHHHHHHHHHHGG<GHHHHHHHHGFHGGGHHHGGHFHHHHHHHHHHHHFHFHHHHHHHGGGGGEGGG9FFEGF
@M05620:37:000000000-D9766:1:1101:24109:11193 1:N:0:1
ACCACACCTTCTACAATGAGCTGCGTGTGGCTCCCGAGGAGCACCCCGTGCTGCTGACCGAGGCCCCCCTGAACCCCAAGGCCAACCGCGAGAAGATGCCCAGGCGAGTGGACCGCTCCCTCATCTCGTCGCCGCGTCGCTCCTCCCTGGCCTCCCGGCGCTGAGCCCTTTCTCACTGGACCTCTCTTCTGCCGTTTTCCGTACCACTCTATTCTCTGCCCTGAGCCGCCTTTGGATCGCTACAGGTTATA
+
ABBBBBBBFFFFFGGGFGFGGFHGGEGEGAHHHGGEGGGGGHHHHGGGAEGGHHHHHHHGGGGGGEGGGGGHHHHGGGGHGGHHHGGGGGGCCGHHGHH2?G////>@>GFHB0<CD-C<<C.0=G0<C.A@?-:-:A-;CEGG/9CFCFFFF.AE?-D-;9@.ABF.BB/FFF/99F./...9:99FFFFB/;DF/./:DF...9//9//:BFFFFF//;FFF./:---;.B/////.9..;/;9F/;/9
@M05620:37:000000000-D9766:1:1101:13334:11195 1:N:0:1
GAGGCTGCTTTGGAAGAAACTCATAGATTACTGCAACAGTTCCCCCTGGACCTGGAAAAGTTTCTTGCCTGGCTTACAGAAGCTGAAACAACTGCTACCCGTAAGGAAAGGCTCCTAGAAGACTCCAAGGGAGTAAAAGAGCTGATGAAACAATGGCAAGTAAGTCAGGCATTTCCGCTTTAGCACTCTTGGGGATCCAATTGAACAATTCTCAGCATTTGTACTTGTAACTGACAAGCCAGGGACAAAAG
+
A1AAA1C>@FDF1FGGGGAGGGGHHHHFFHHHHGHHBGHFHHGFHGGFAFGGHHEG1B0FFGGHFHEBFFFGHHHHHFFDHHHHBFGHHC?FFF11GFEBFEEEHHHHHEBACGEGGHEGHGHFFHFFD//?E/01FBFAGBDGH1GGFF1FA11F0@1F12F>@2F1C?<<1<?1?E.ECDF11<FGFGH1<-C<<<DB00<DD0GBG;:CC::/CGHHHCGCHFB;CG00;FGG99.;/.9C.CEAF?/
@M05620:37:000000000-D9766:1:1101:6698:11195 1:N:0:1
GAGGCTGCTTTGGAAGAAACTCATAGATTACTGCAACAGTTCCCCCTGGACCTGGAAAAGTTTCTTGCCTGGCTTACAGAAGCTGAAACAACTGCCAATCCTACAGTATGCTACCCGTAAGGAAAGTCTCCGAGAAGACTCCAAGGGAGGAAAAGAGCTGATGAAACAATGGCAAGCAAGTCAGGCATTTCCGCTTTAGCACTCTTGTGGATCCAACTGAACAATGCTCAGCATTTGTACTTGTAACTGAC
+
BABCCCFCFFFFGGGGGGGGGGHHHHHHHHEFHHHHFFHHHHHHHGGG2BFGHHHFGGHGBHHHHHGHHHHHHHHHHHHHHHHHHHHHHHHHGHHHFHF32B4FEBBF@DD4@FGCF>EFHHHBHFBF4DG/E//?3GGG22B2B//?C/?CF2FF==>???FF11?F=1?=GHBF.F<F>>11<FH<<G00..<<.00000CC00:0:.;<0:CG0:/00;0C00;;09CB00;;0;0C0;09CFGFFFF
@M05620:37:000000000-D9766:1:1101:14289:11195 1:N:0:1
GAGGCTGCTTTGGAAGAAACTCATAGATTACTGCAACAGTTCCCCCTGGACCTGGAAAAGTTTCTTGCCTGGCTTACAGAAGCTGAAACAACTGCCTACAGGATGCTACCCGTAAGGAAAGGCTCCTAGAAGACTCCAAGGGAGTAAAAGAGCTGATGAAACAATGGCAAGTAAGTCAGGCATTTCCGCTTTAGCACTCTTGTGGATCCAATTGAACAATTCTCAGCATTTGTACTTGTAACTGACAAGCC
+
BABCCBFCFFFFGGGGGGGGGGHHHHHHHHHGGGHGFHHHHHHHHGGGHHHHHHHHGHFHGHHHHHFHHHHHHHGGHHHHHHHHHHHHHHHHHHHHHHHHHHHHFGHHHHHGGGGHFHHGHHFHHGHHHHHHFHHHHHHHGGHG?GGHHHGHGHHHHHHHHFHHHHHHHGGGHHH?GHHEHGFHHHFGGGGGHHHGHHHHHHHHGHHHHHHHHHHFFHGHHHGHFGHGHHGGFFGGGGGFGGGGGGGGGGG
@M05620:37:000000000-D9766:1:1101:27163:11197 1:N:0:1
ACCACACCTTCTACAATGAGCTGCGTGTGGCTCCCGAGGAGCACCCCGTGCTGCTGACCGAGGCCCCCCTGAACCCCAAGGCCAACCGCGAGAAGATGCCCAGGTGAGTGGCCCGCTACCTCTTCTGGTGGCCGCCTCCCTCCTTCCTGGCCTCCCGGCGCTGCGCCCTTTCTCACTGGTTCTCTCTTCTGCCGTTTTCCGTAGGACTCTCTTCTCTGACCTGAGTCTCCTTTGGAACTCTGCAGGTTCTA
+
AABCBBCCFFFFGGGGGGGGGGHHGGGBFFHHHGGEDGEFDHDHHGGGGEEFFHHHHHHGGGCGGGGGGGGHEHHGGGGHGHHHHGGGGG>BDGHGHHGHHHHGHHHGGHGGHHGGCCGHHHHHHHGHHHGGHGGGGGHGHHGGHGGGGGGGGGGGGG-;AFFFFFFFFFFFFFFFFFFFFFFFFFFF;BFFFFDFFFFFFBFFFFFFFFFFFFFBFFBFFFFFFFF;:FFFFFFFFFFFFFFFFFFFFFB
@M05620:37:000000000-D9766:1:1101:14276:11208 1:N:0:1
GAGGCTGCTTTGGAAGAAACTCATAGATTACTGCAACAGTTCCCCCTGGACCTGGAAAAGTTTCTTGCCTGGCTTACAGAAGCTGAAACAACTGCCTACAGGATGCTACCCGTAAGGAAAGGCTCCTAGAAGACTCCAAGGGAGTAAAAGAGCTGATGAAACAATGGCAAGTAAGTCAGGCATTTCCGCTTTAGCACTCTTGTGGATCCAATTGAACAATTCTCAGCATTTGTACTTGTAACTGACAAGCC
+
CCCCDDFBFFFFGGGGGGGGGGHHGHHHHHHHHHHHHFHHHHHHHGGGHHHHHHHHHHFGGHHHHHHHHHHHHHHHHHHHHHHHHHHHHHHHHHHHGHFCGHHHHHHHHHHGGGGHHHHHHHHHHGHHHGHHHHHHHHHHGGHGDGHHHHGHHGHHHHHHHHHHHHGHHHGHFGH@GHHGHHHHHHHGGGGGHHHDHHHHHHHHGHHHHFHHHHHHHHGHHHHHHGHGHHHGFGFGGGGFFGGGGGGGGGG
@M05620:37:000000000-D9766:1:1101:5661:11209 1:N:0:1
ACCACACCTTCTACAATGAGCTGCGTGTGGCTCCCGAGGAGCACCCCGTGCTGCTGACCGAGGCCCCCCTGAACCCCAAGGCCAACCGCGAGAAGATGCCCAGGTGAGTGGCCCGCTACCTCTTCTGGTGGCCGCCTCCCTCCTTCCTGGCCTCCCGGAGCTGCGCCCTTTCTCACTGGTTCTCTCTTCTGCCGTTTTCCGTAGGACTCTCTTCTCTGACCTGAGTCTCCTTTGGAACTCTGCAGGTTCTA
+
BBBAABBAFFFFGGGGGGGEGEGHGGGBAEFGEAFEDGEGGHHHHGFFEGGGHHHHHHHEGGGGGGGGGGGHGHHGGGGHEHHHHGGEDG>CDGHFGHHHHHHGHHHGGFFGHHGGGGGHHHHHHHHHFCAGHGGGGGHGHHGHHGGGCFGGGGGGG?-AAFFFGGFFFFFFFFFFFFFFFFFFFFFFFFFFFFFFFFFFFFFFFBFFFFFFFFFFFFFFFFFFFFFFFFFFFFFFFFFFFFFFFFFFFFB
@M05620:37:000000000-D9766:1:1101:13722:11215 1:N:0:1
ACCACACCTTCTACAATGAGCTGCGTGTGGCTCCCGAGGAGCACCCCGTGCTGCTGACCGAGGCCCCCCTGAACCCCAAGGCCAACCGCGAGAAGATGCCCAGGTGAGTGGCCCGCTACCTCTTCTGGTGGCCGCCTCCCTCCTTCCTGGCCTCCCGGAGCTGCGCCCTTTCTCACTGGTTCTCTCTTCTGCCGTTTTCCGTAGGACTCTCTTCTCTGACCTGAGTCTCCTTTGGAACTCTGCAGGTTCTA
+
CCCDDDCCFFFFGGGGGGGGGGHHGGGEHGHHHGGGGGGGGHHHHGGGGGGGHHHHHHHGGGGGGGGGGGGHHHHGGGGHGHHHHGGGGGGGGGHHHHHHHHHGHHHHHHGGHHGGGGGHHHHHHHHHHHGHHGGGGGHGHHGHHGGGGGGGGGGGGGFGGGGGGGFFFFFFFFHHHHFFFFFFHFFHHHHHFFFFFFHFFFFFFFFFFFFFHHHFHFFFFHFFFFFFFFFFHHFFFFFFFFFFFFFFFFF
@M05620:37:000000000-D9766:1:1101:19848:11267 1:N:0:1
ACCACACCTTCTACAATGAGCTGCGTGTGGCTCCCGAGGAGCACCCCGTGCTGCTGACCGAGGCCCCCCTGAACCCCAAGGCCAACCGCGAGAAGATGCCCAGGTGAGTGGCCCGCTACCTCTTCTGGTGGCCGCCTCCCTCCTTCCTGGCCTCCCGGAGCTGCGCCCTTTCTCACTGGTTCTCTCTTCTGCCGTTTTCCGTAGGACTCTCTTCTCTGACCTGAGTCTCCTTTGGAACTCTGCAGGTTCTA
+
BCCCCCAAFFFFGGGGGGGGGGHHGGGEHFEHHEGEGGGGGHHHHGFGGGGGHFHHGHHGGGGGGGGGGGGGHHGGGGGHGGHHHGGGGGCGGGHHHHHGHHHGHHGHHHGGHHGGGGGHHHGHHHHHHHGHHGGGGGHGHHGHHGGGGGGGGGGGGGCGGGGGGGFFFFFFFFFFFFFFFFFFFFFFFFFFFFFFFFFFFFFFFFFFFFFFFFFFFFFFFFFFFFFFFFFFFFFFFFFFFFFFFFFFFFF
@M05620:37:000000000-D9766:1:1101:3055:11275 1:N:0:1
ACCACACCTTCTACAATGAGCTGCGTGTGGCTCCCGAGGAGCACCCCGTGCTGCTGACCGAGGCCCCCCTGAACCCCAAGGCCAACCGCGAGAAGATGCCCAGGCCAGTGGCCCGCTACCTCTTCTCGTCGCCGCCTCCCTCCTTCCTGGACTCCCGCCGCTGCGCCCTTTCTCACTGGTTCTCTCTTCTGCCGTTTTCCGTAGGACTCTATTCTATGACCTGAGTCACCTTTGGAACTCTGCAGGCTCTA
+
CCDDCCCCFFFFGGGGGGGGGGHHGGGEHGHHHGGGGGGGGHHHHGGGGGGGHHHHGHHGGGGGGGGGGGGHHHHGGGGHGHHHHGGGGG@FGGHHHHHB2=F///?=?10?=FCGCC-<D00<DG0.<.-::DCCGGGG//CFGGGGGGGGGGGGG-A-9@DFFF.@DFFFFFFFFFFF0:0BFFFF:;BBFF.;FEFFDFFFFFFFFF0B:FFFFF0:FFF;BFF00;FFFF/;00BFFF0:BF.AAF:
@M05620:37:000000000-D9766:1:1101:25338:11278 1:N:0:1
ACCACACCTTCTACAATGCGCTGCGTGTGGCTCCCGAGGAGCACCCCGTGCTGCTGACCGAGGCCCCCCTGAACCCCAAGGCCAACCGCGCGAAGATGCCCAGGTGAGTGGCCCGCTACCTCTTCTGGTGGCCGCCTCCCTCCTTCCTGGCCTCCCGGAGCTGCGCCCTTTCTCACTGGTTCTCTCTTCTGCCGTTTTCCGTAGGACTCTCTTCTCTGACCTGAGTCTCCTTTGGAACTCTGCAGGTTCTA
+
BBBABBBAFFFFGGGGGG4EGGGGGEEBAEHGGAFE?EGGGHHHHGGAEEGGGHGHHHHECFCGGGGGGGEFHHHGGGGHGHHHHGGCGG/>@FG??GFGHHHGHHHGHHGGHHGGGGGHHHGHHHHHHHGHHGGFGDGEGGGGGGGGGGGGGGGGDG-BFFFFFFFDAFBFFFFFFFFFFFFFFFFFEFFFFFDDFFFFFFFFFFFFFFFFFFFFFFFFFFFFFFF:;BFFFFFFFFFFFFFFFFFFFFF
@M05620:37:000000000-D9766:1:1101:15610:11283 1:N:0:1
ACCACACCTTCTACAATGAGCTGCGTGTGGCTCCCGAGGAGCACCCCGTGCTGCTGACCGAGGCCCCCCTGAACCCCAAGGCCAACCGCGAGAAGATGCCCAGGTGAGTGGCCCGCTACCTCTTCTGGTGGCCGCCTCCCTCCTTCCTGGCCTCCCGGAGCTGCGCCCTTTCTCACTGGTTCTCTCTTCTGCCGTTTTCCGTAGGACTCTCTTCTCTGACCTGAGTCTCCTTTGGAACTCTGCAGGTTCTA
+
BCCCCCBCFFFFGGGGGGGGGGHHGFGFHGHHHGGGGGGGGHHHHGGGFEGGHHHHHHHGGGGGGGGGGGGHHHHGGGGHGHHHHGGGGGGGGGHHHHHHHHHGHFHHHFGGHFGGG?FHHHHHHHHHHHGHHGGGG?HGHHGHHFGGGGGGGGGGGGFF?FBFGGFFFFFFFFFFFFFFFFFFFFFFFFFFFFFFFFFFFFFDFBFFFFFFFFFFFFFFFFFBBFFFFFFFFFFFFFFFFFFFFFFFFFB
@M05620:37:000000000-D9766:1:1101:3066:11289 1:N:0:1
ACCACACCTTCTACAATGAGCTGCGTGTGCCTCCCGAGGAGCACCCCGTGCTGCTGACCGAGGCCCCCCTGGACCCCAAGGCCAACAGCGAGAAGATGCCCAGGTGAGCGGCCCGCTACCTCTTCTGTGGTGCGCCTCACTCCTTCCTGACCTCCCGGCGCTGCGCCCTTTCTCTCTGTGTCTCTCTTCTGCCGTTTTCCGTAGGCCTCTCTTCTCTGACCTGAGTCTCCTTTGTGACTCTGCAGGCTCTT
+
AA>1AAAAFFFFFDG13BBFGCHHG00AA3DBAAF00AFGEHHHHGGGC/BFGGF1GHFE/E?EG/EEGGG/F>GGGG?G//FHEG/0BE>/<BFC1B1<F?/<1?1?1>//<A><-->>DGB=0D000//.0-;:.;/;0CB0:0/:00:9;09E.--;A-;9--9;-9//;F/;/9//9:FFBFFB/BBB9-;-9A9B;F--;//;;FFF;9FBF;//;9-/BB/9BFFF//9-/99BF/9//;--9B/
@M05620:37:000000000-D9766:1:1101:13113:11299 1:N:0:1
ACCACACCTTCTACAATGAGCTGCGTGTGGCTCCCGAGGAGCACCCCGTGCTGCTGACCGAGGCCCCCCTGAACCCCAAGGCCAACCGCGAGAAGATGCCCAGGTGAGTGGCCCGCTACCTCTTCTGGTGGCCGCCTCCCTCCTTCCTGGCCTCCCGGAGCTGCGCCCTTTCTCACTGGTTCTCTCTTCTGCCGTTTTCCGTAGGACTCTCTTCTCTGACCTGAGTCTCCTTTGGAACTCTGCAGGTTCTA
+
BCCCCCCDFFFFGGGGGGGGGGHHGGGFFGHHHGGGGGGGGHHHHGGGGGGGHHHHHHHGGGGGGGGGGGGHGHHGGGGHGHHHHGGGGGGGGGHHHHHHHHHGHHHHHHGGHHGGGGGHHHHHHHHHHHGHHGGGGGHGHHGHHGGGGGGGGGGGGG-ACGGGGGFFFFFFFFFFFFFFFFFFFFFHHHHHFFFFFFHFFFFFFFFFFFFFHHHFFFFFFFFEFFFFFFFFHHFFFFFFFFFFFFFFFFB
@M05620:37:000000000-D9766:1:1101:7211:11323 1:N:0:1
ACCACACCTTCTACAATGAGCTGCGTGTGGCTCCCGAGGAGCACCCCGTGCTGCTGACCGAGGCCCCCCTGAACCCCAAGGCCAACCGCGAGAAGATGCCCAGGTGAGTGGCCCGCTACCTCTTCTGGTGGCCGCCTCCCTCCTTCCTGGCCTCCCGGCGCTGCGCCCTTTCTCACTGGTTCTCTCTTCTGCCGTTTTCCGTAGGACTCTCTTCTCTGACCTGAGTCTCCTTTGGAACTCTGCAGGTTCTA
+
ABCCAACCFFFFGGGGGGGGGGHHGEGEGGHFGGGEGGEEGHDGHGGGGFFGHHHHGHHGGGGGGGGGGGGHEHHGGGGHGHGHHGGGGCBFGGHHHHHHHH/?FF??GHGGHH-A@ADHHHHHH0DHFCEGHGGGGGHGHHGGHGGGBFGGGGGGD?9-;--;@DFFFFFFFFBFFFFFFFFFFFFFF0FFFDFFFFFFFFA.;F:BFFFFFFB;:F0;FFB;9;:9BFFFFFFFFFFFFFFFFFFFFF0
@M05620:37:000000000-D9766:1:1101:9035:11332 1:N:0:1
GAGGCTGCTTTGGAAGAAACTCATAGATTACTGCAACAGTTCCCCCTGGACCTGGAAAAGTTTCTTGCCTGGCTTACAGAAGCTGAAACAACTGCCAATCCTACAGGATGCTACCCGTAAGGAAAGGCTCCTAGAAGACTCCAAGGGAGTAAAAGAGCTGATGAAACAATGGCAAGTAAGTCAGGCATTTCCGCTTTAGCACTCTTGTGGATCCAATTGAACAATTCTCAGCATTTGTACTTGTAACTGAC
+
B@BBBAFBFFFFCGGGGGGGGGGHHHHHHHHHHHHHCFHGHHHGHGEGGGHHHHGG3FCGGGHHFHEGHHFHHHHGHFHFHHHHBFGHHFHHHBGHHFHFFB4BCGCGH3FHGBFHGGGGFFFHHH0FGGGHHBGFHHHHE1GHHGGHGCGFHFHGEGHGFHHHHHHGH<?CBFFF?FGGHHFHFHGGHHHBFGGC<GGGHHHHGHHHFGH0CHCG0G0CC0CHHHHFHGGGGFGGBCFGGFFBBFGGGF/
@M05620:37:000000000-D9766:1:1101:26134:11346 1:N:0:1
ACCACACCTTCTACAATGAGCTGCGTGTGGCTCCCGAGGAGCACCCCGTGCTGCTGACCGAGGCCCCCCTGAACCCCAAGGCCAACCGCGAGAAGATGCCCAGGTGGGTGGCCCGCCTCGTCTTCTGGTGGCTGCTTCCCTCCTTCCCGGCGTCCCGCCCCTTCGCCCTTTCTCTCTGGTTTGCTCTTTTGCGGTTTTCCGTATGACCCTCTTTTCTGCCCCGTGTGACCTTTGGAAGTCTGCAGGTTCTA
+
CBCCCCCBFFFFGGGGGGFGGGHHGFGBEGHHHFGE?FFGFHDGHGGGGEEFFHGHHHGGGGCFGGGGGGGHEHHGGGGHGHHHHGGGDF>BFGHFFH>?2=?=?=//CD->0F---...=...=000=;.G..;0<GHB:/E/CFG/CDG----;A-;--;.;.;:AF/09BF0BF00B0..;00;B0;0B-9.-..:0.;../000//;/000909;0A.-..9.0:;F0;F/B0/;000000.:000;
@M05620:37:000000000-D9766:1:1101:16193:11352 1:N:0:1
GAGGCTGCTTTGGAAGAAACTCATAGATTACTGCAACAGTTCCCCCTGGACCTGGAAAAGTTTCTTGCCTGGCTTACAGAAGCTGAAACAACTGCCTACAGGATGCTACCCGTAAGGAAAGGCTCCTAGAAGACTCCAAGGGAGTAAAAGAGCTGATGAAACAATGGCAAGTAAGTCAGGCATTTCCGCTTTAGCACTCTTGTGGATCCAATTGAACAATTCTCAGCATTTGTACTTGTAACTGACAAGCC
+
AAAAB@FBFFFFGGGGG4GGGGCHCGFHHCGHHHHFFAGFHHHHHGGGHFHHHHHHHHHHGHHHHHHHHHHHHHHFHHHFHHHHHHHHHGHHHGHHGGHFHHFHHHHHHHHGGGGHHHHHHGHHHGHHHHHHHHHHHHHHGGHGCFHHHHGHHHHEHHHHHHFHHHHHHGFGHHGFGHHHHHHHHHHGGGGGHHHGHHHHHHHHGHHHHHHHHHGHFGHHHHHHHHHHHHGGGGGGGGGGFGGGFGBFFFF
@M05620:37:000000000-D9766:1:1101:26132:11366 1:N:0:1
ACCACACCTTCTACAATGAGCTGCGTGTGGCTCCCGAGGAGCACCCCGTGCTGCTGACCGAGGCCCCCCTGAACCCCAAGGCCAACCGCGAGAAGATGCCCAGGTGAGTGGCCCGCTACCTCTTCTGGTGGCCGCCTCCCTCCTTCCTGGCCTCCCGCAGCTGCGCCCTTTCTCACTGGTTCTCTCTTCTGCCGTTTTCCGTAGGACTCTATTCTATGACCTGAGTCACCTTTGGAACTCTGAAGGCTCTA
+
CCCCCCCCFFFFGGGGGGGGGGHHGGGGHGHHHGGGGGGGCHHHHGGGEGGGHHHHFHHGGGGGGGGGGGGHHHHGGGGHGHHHHGGGGGGGGGHHHGFFFF//11?GG1=FCG@FCF-<F00=DG0<D/.CCFGCEGHG//EHHGGGGG.9FFGGG---;9;FFG.DFFFFFFFFFFFF0;FFFFFFFFFFFF.:FFFFFBA?AFFFFF0:BFB0;;FFFFEFFFF0;BFFFF/:90;BFF0:FB.BFFB
@M05620:37:000000000-D9766:1:1101:22492:11382 1:N:0:1
ACCACACCTTCTACAATGAGCTGCGTGTGGCTCCCGAGGAGCACCCCGTGCTGCTGACCGAGGCCCCCCTGAACCCCAAGGCCAACCGCGAGAAGATGCCCAGGTGAGTGGCCCGCTACCTCTTCTGGTGGACGCCTCCCTCCTTCCTGGCCTCCCGGAGCTGCGCCCTTTCTCACTGGTTCTCTCTTCTGCCGTTTTCCGTAGGACTCTCTTCTCTGACCTGAGTCTCCTTTGGAACTCTGCAGGTTCTA
+
AAAABBBBFFFFGGGGGGGAFGGFEEEAGEHHGGGEGFGCGHHHHGGGEAEFHGGHHGCFFGGGFEEGGGGHFFFFGGGFFGHFEFGEGC/<<?FGFDDHHHHEGGHFF1FFF/->DGGHHHHHF0DFDHDC/@@@G.GGFG./<:GHGG?FGGA.9-99BFF/BAG;DFFFBFFFFFFFFFFFFFF/BFBFFFFFFFFFFFFFFFFFFFFFFFFFFFFFFFFFFFFFFFFFFFFFFFFFFBFFFF.BFFB
@M05620:37:000000000-D9766:1:1101:27716:11394 1:N:0:1
ACCACACCTTCTACAATGAGCTGCGTGTGGCTCCCGAGGAGCACCCCGTGCTGCTGACCGAGGCCCCCCTGAACCCCAAGGCCAACCGCGAGAAGATGCCCAGGTGAGTGGCCCGCTACCTCTTCTGGTGGCCGCCTCCCTCCTTCCTGGCCTCCCGGCGCTGCGCCCTTTCTCACTGGTTCTCTCTTCTGCCGTTTTCCGTAGGACTCTCTTCTCTGACCTGAGTCTCCTTTGGAACTCTGCAGGTTCTA
+
DCDDDDDDFFFFGGGGGGGGGGHHGGGEHGHHHGGGGGGCGHHHHGGGGGGGHHHHHHHGGGGGGGGGGGGHHHHGGGGHGHHHHGGGGGGGGGHHHHEHHHAF?G1F?1FCHEDCCCGHFFDGFHDHFGGFHF@DDDHGFFGHHGGFFFFGBCFGGF--9@-DCFFFDFFFFBFFFFF:BBBFB:BB:BBBFF9DFFBFFBFFD0BBFFFFFF0BF0:BFFBBF0;B;F0BF0F0BBBFF000BF:F0B0
@M05620:37:000000000-D9766:1:1101:17663:11398 1:N:0:1
ACCACACCTTCTACAATGAGCTGCGTGTGGCTCCCGAGGAGCACCCCGTGCTGCTGACCGAGGCCCCCCTGAACCCCAAGGCCAACCGCGAGAAGATGCCCAGGTGAGTGGCCCGCTACCTCTTCTGGTGGCCGCCTACCTCCTTCCTGGCCTCCCGGAGCTGCGCCCTTTCTCACTGGTTCTCTCTTCTGCCGTTTTCCGTAGGACTCTCTTCTCTGACCTGAGTCTCCTTTGGAACTCTGCAGGTTCTA
+
AAAABAABFFFDBGGB5FFGFFHBEEGGH2GHHGD2BAEEDHHHHGCEB1EAGAFGHBAEGGGGEG@EGGGHHHEEGGGEFHHE??EEG?CCCAFG1<FGHHHGHCGH1<FEHHGGGCGGHGH0DGHH0/DHHCCCE.:G0CHHHHGGGGGG0FGGG?-?-:9FGGFBBFFBBBBFFFFFF/FFFF/;/FFFFBFFFFFFFFFDFBFFFFFFFFFFFEFFFFFBFFFFFFFFFFFBBBFFBFFFFFFFFFF
@M05620:37:000000000-D9766:1:1101:19331:11402 1:N:0:1
ACCACACCTTCTACAATGAGCTGCGTGTGGCTCCCGAGGAGCACCCCGTGCTGCTGACCGAGGCCCCCCTGAACCCCAAGGCCAACCGCGAGAAGATGCCCAGGTGAGTGGCCCGCTACCTCTTCTGGTGGCCGCCTCCCTCCTTCCTGGCCTCCCGGAGCTGCGCCCTTTCTCACTGGTTCTCTCTTCTGCCGTTTTCCGTAGGACTCTCTTCTCTGACCTGAGTCTCCTTTGGAACTCTGCAGGTTCTA
+
BBAAAABBFFFFGGGGFGGGGGHGGAEB4EHHFFGEEGGGGHHHHGGGGGGGHHHFHHHGGGGGGFGGGGGFHFHGGGEHGCHHFGE?FGBCCGHGHGHHHHHGGHHHHHGGHHGGGGGHHHHHHHHHHHDHGFC@FDAEGHGHGGFGGGGGGFGGDGDGGGGG??DC-BBBFFFFFFFFFFFFFFFFFFFFFFFFFFFFFFFFFFFFFFFFFFFFFFFFFFFFFFFBFFFFFFFFFFFFFFFFFFFFFFF
@M05620:37:000000000-D9766:1:1101:19998:11412 1:N:0:1
ACCACACCTTCTACAATGAGCTGCGTGTGGCTCCCGAGGAGCACCCCGTGCTGCTGACCGAGGCCCCCCTGAACCCCAAGGCCAACCGCGAGAAGATGCCCAGGTGAGTGGCCCGCTACCTCTTCTGGTGGCCGCCTCCCTCCTTCCTGGCCTCCCGGAGCTGCGCCCTTTCTCACTGGTTCTCTCTTCTGCCGTTTTCCGTAGGACTCTCTTCTCTGACCTGAGTCTCCTTTGGAACTCTGCAGGTTCTA
+
DDDDDDDDFFFFGGGGGGGGGGHHGGGGHGHHHGGGGGGGGHHHHGGGGGGGHHHHHHHGGGGGGGGGGGGHHHHGGGGHGHHHHGGGGGGGGGHHHHEHHHAGFCF0?DFEHH-><-<GF<<GD0=GD<ECH@:D.:GGFFGFHFGFFGFGFAEGDD--@.::-:DF-FFBB:BB0:F:FBFBBB:F:::0F=ADFFBFD::9D0BFFFB:FB0000;BFB:BBB:::F:FFBFEF0BBBBBFFFFF0:0
@M05620:37:000000000-D9766:1:1101:9480:11416 1:N:0:1
ACCACACCTCTACAATGAGCTGCGTGTGGCTCCCGAGGAGCACCCCGTGCTGCTGACCGAGGCCCCCCTGAACCCCAAGGACAACCGAGAGAAGATGCCCAGGTGAGTGGCCCGCTCCCTCTTCTGGTGGCCGCCTCCCTCCTTCCTGGCCTCCCGGAGCTGCGCCCTTTCTCCCTGGTTCTCTCTTCTGCCGTTTTCCGTAGGACTCTCTTCTCTGACCTGAGTCTCCTTTGGAACTCTGCAGGTTCTAG
+
BBBABBBBFFBBF5FGF5BBBAFEEEEGDHFGFFE2AE2BFFHHGGGF1EFHHF3DBFECFGGGGGGGEFFFGFGGAEHG0BGHHGG/<<>CG?CHFFGH2FFGHFGHHGGHHGGG-CGHHHHHHHHHGGHHGGGGGHGHHGHHGGHHHHHFGGGGG9AAFGGCGGGGFFFFF/FFFFFFFFFFFFFFFFFFFFFFFFFFFFFF9FBFFFFFFFFFF/BFFF9FFFFFFFFFFF/BFBFFFF/FFFFFFF9
@M05620:37:000000000-D9766:1:1101:19778:11444 1:N:0:1
ACCACACCTTCTACAATGAGCTGCGTGTGGCTCCCGAGGAGCACCCCGTGCTGCTGACCGAGGCCCCCCTGAACCCCAAGGCCAACCGCGAGAAGATGCCCAGGTGAGTGGCCCGCTACCTCTTCTGGTGGCCGCCTCCCTCCTTCCTGGCCTCCCGGAGCTGCGCCCTTTCTCACTGGTTCTCTCTTCTGCCGTTTTCCGTAGGACTCTCTTCTCTGACCTGAGTCTCCTTTGGAACTCTGCAGGTTCTA
+
>1>AA11AFFC@3GG131BFAGCGA0BBB0AGGFF00AEAEAGFAEGGAGGEGGHHFHHGGGG?FEGCEEFFGHHGEGFFFFHEC<EEGGCCC/GHHEHHHHGFGFHFFGFGHHGGGGGGHHHHHHHHHHGHFCCCGGHGHHGHHGGGGFGGGGGGG@@@GGGGGGF@@FFFFFFFFFBFFFFFFFFFFFFFB@FFFFFFF/ABFFFFFFFFFFFFFFFFFFFFFFFFFFFFFFFFFFFFFFFFFFFFFFB
@M05620:37:000000000-D9766:1:1101:9098:11451 1:N:0:1
AGTGCCAGCTCTCAATCGCACAGGGGACCCAGGGCCTGGCCCCTCCATCCAGAAAACCTATGACCTCACCCGCTACCTGGAGCACCAACTCCGCAGCTTGGCTGGGACCTATGTGAGTATCCAGCGTAGGAATCTGGGAGTTGGGGAGGAGTGAGGAGTTGGGGAAAGACAGTCCTAACCGTGGAGGGTTCTGGTAAATGATGGGGTGAGGAGGGGCTCTTTGGCTCCCACCAGTCCCCCTGTCTTGTCTA
+
AA>>A@DFAFFF1EGEEFFAE?GCFGCG0AFGEEEA/BF00FAAEGHHFCFD101BBEHHGHBHHFGGHHHE/>EEHHFGG>FG>GGCE0FEE///>0>FEGFFAGEHGHFGHGGHHGFHH22GGG?CCEHHHHHGHFHGGFDGGGGC-CCFHBGHHA<CGHGCE.AG/GHFHHCGBG/G?9;@GGF@9;AFF0;;BFFFFCB0C.-;AAFFFF@@@@?FFFF/BFBE-FFFFAFFFFFF-EFFB/:9;F/
@M05620:37:000000000-D9766:1:1101:19297:11455 1:N:0:1
GAGGCTGCTTTGGAAGCCACTCATAGATTCCTGCAACAGTTCCCCCTGGACCTGGAAAAGTTTCTTGCCTGGCTTACAGAAGCTGAAACCACTGCCAATCCTCCAGGATGCTACCCGTAAGGAAAGGCTCCTAGAAGACTCCAAGGGAGTAAAAGAGCTGATGAAACAATGGCAAGTAAGTCAGGCATTTCCGCTTTAGCACTCTTGTGGATCCCCTTGAACCATTCTCAGCATTTGTACTTGTAACTGAC
+
111AA>F>CFDDGGFG11ABAF0A3DFFG3FGHG01B0BDFGFGHGFAABBFGBEGG10BBFGHHHFFHHFFGFGGFGFEHHHGFFEHG0>BB1FG11BFGG1FBBGEHCGHHEBBEEEFHHHEHFFGGGGHHE1DGFHHHHHBGGGHGGHHEHHGGFDGHHHHHFGHHFFCGFGG1GGHGGGFHHFHHEHGGGFGGFHHHHGG=DGGHGHHHG/.;;:C:;.:090;0;B/CFFC0;FBFGGGGFGGGGG
@M05620:37:000000000-D9766:1:1101:13625:11458 1:N:0:1
ACCACACCTTCTACAATGAGCTGCGTGTGGCTCCCGAGGAGCACCCCGTGCTGCTGACCGAGGCCCCCCTGAACCCCAAGGCCAACCGCGAGAAGATGCCCAGGTGAGTGGCCCGCTACCTCTTCTGGTGGCCGCCTCCCTCCTTCCTGGCCTCCCGGAACTACGCCCTTTCTCCCTGGTTCTCTCTTCTGCCGTTTTCCGTTGGACTCTCTTCTCTGACCTGAGTCTCCTTTGGAACTCTGCAGGATCTA
+
>>AAAA1AFFFDGGG1B1AFFGFFAEEFH0BFGG00EAE/BGHHHGAE//AAFBAGHHFGGGGGAF?EGGGHHGCEGGGEFHHA/FGGG<BCCAFB11FGGHHG11FGG1FF0/<--->F1DHFGH0D0/CHHCGGA::ECCEH00;09;FCGEAEB---:00;.-A>@FFB///;BFFFB/BBBFFFBFF/:@ABFEFFBB/9-/;:9//:B//;/;;;BF-FFF/FFB/BFBFBFB/B///BB--99/9
@M05620:37:000000000-D9766:1:1101:14573:11459 1:N:0:1
ACCACACCTTCTACAATGAGCTGCGTGTGGCTCCCGAGGAGCACCCCGTGCTGCTGACCGAGGCCCCCCTGAACCCCAAGGCCAACCGCGAGAAGATGCCCAGGTGAGTGGCCCGCTACCTCTTCTGGTGGCCGCCTCCCTCCTTCCTGGCCTCCCGGCGCTGCGCCCTTTCTCACTGGTTCTCTCTTCTGCCGTTTTCCGTAGGACTCTCTTCTCTGACCTGAGTCTCCTTTGGAACTCTGCAGGTTCTA
+
BBBBBBABFFFFFFGDEGGGGGHHGAEEG2AFGCFAFGA?ECHFAFFGEGGGHHHHGHHGGGG?FGG@EG1GFHFEGDGHGHHHH/EFG<<DC?FGHGHHHGHEG1<GFFGGHHGGG?<GHGHHHHFFHFGHHGGGGGHGHHGHHGGGGFGGGGGGFC-9AF;DFFFFFFFFFFFFFFFFFBFFFFFFFF/BF;DFFFFFFFAADBBFFFFFFFFFFF:FFFFFFFFFFFFFFFFFFFFFBBFFFFAFBF:
@M05620:37:000000000-D9766:1:1101:26252:11461 1:N:0:1
GAGGCTGCTTTGGAAGAAACTCATAGATTACTGCAACAGTTCCCCCTGGACCTGGAAAAGTTTCTTGCCTGGCTTACAGAAGCTGAAACAACTGCCAATAAGGAAAGGCTCCTAGAAGACTCCAAGGGAGTAAAAGAGCTGATGAAACAATGGCAAGTAAGTCAGGCATTTCCGCTTTAGCACTCTTGTGGATCCAATTGAACAATTCTAAGCATCTGTACTCGTAACTGACAAGCCAGGGACAAAAGATC
+
AAAB>AFBFFFFGBFGFAEFDGFGFEGHHDGHGHB4BBFGFDDFFEEEEEBGFHGHA32GGGHDGGHBBF3BBGH3BBBGHHBFGB3GBBAGHHHGGFHBDG3BGH11F3FEFE@DFD333BBGGG/>?/?3EBGGGH0B?GFG2FD1??BFFHFB/1@G>>@D1<</11@1<??</????GF<01D1>F.1<1>F1=<DB=<0C<D0=0=DGG<00;;C000.:;:.00:::G:.9/;99;9.CC.9;:;
@M05620:37:000000000-D9766:1:1101:26370:11474 1:N:0:1
ACCACACCTTCTACAATGAGCTGCGTGTGGCTCCCGAGGAGCACCCCGTGCTGCTGACCGAGGCCCCCCTGAACCCCAAGGCCAACCGCGAGAAGATGCCCAGGTGAGTGGCCCGCTACCTCTTCTGGTGGCCGCCTCCCTCCTTCCTGGCCTCCCGGCGCTGCGCCCTTTCTCACTGGTTCTCTCTTCTGCCGTTTTCCGTAGGACTCTCTTCTCTGACCTGAGTCTCCTTTGGAACTCTGCAGGTTCTA
+
BBCCACCBFFFFGGGGGGBGGGHHGGGBEFHGHFFGDGFGGHDGGGGFEFEGGHGGHHHFGCCEGGGGGGGHEHHGGGGHGHHHHGGGGG>BGGHFGHHHHHHGFGGHHHGGHHGGGGGHHHHHHHHHHHGHHGGGGGHGHHGHHGGGGGGGGGGGGG-ADFFFFFFFFFFFFFEFFFFFFFFFFFFFFFFFFFFFFFFFFFFFFFFFFFFFFFFFFFFFFFFFFFFFFFFFFFFFFFFFFEFFFFFFFFB
@M05620:37:000000000-D9766:1:1101:9224:11474 1:N:0:1
ACCACACCTTCTACAATGAGCTGCGTGTGGCTCCCGAGGAGCACCCCGTGCTGCTGACCGAGGCCCCCCTGAACCCCAAGGCCAACAGCGAGAAGATGCCCAGGTGAGTGGCCCGCTACCTCTTCTGGTGGCCGCCTCCCTCCTTCCTGGCCTCCCGGAGCTGCGCCCTTTCTCACTGGTTCTCTCTTCTGCCGTTTTCCGTAGGACTCTCTTCTCTGACCTGAGTCTCCTTTGGAACTCTGCAGGTTCTA
+
AAA1AAAAFFFFGDGE3FAAGCHGG00AA0BB1BF0AEFEEHHHHGGEEAEGHHHCHHGE/FEGG/EGGGG0F1FFGG/G//FGEF/0BE//<CCF1B1<FGHGHHHHGHEEGHG/CGCFHHBFHHHBFGA.CCCCC?.:CG?GFG/0G/:CC:CE.A-AAFGG?-.9-;0/FFFFF9BBFFFFFFFFFFFFF@FBBEFFBFFFFFFFBFB/BFFFFFFFFFFFFFFFFBFFFFFFFFFFFFFFFFFFFFB
@M05620:37:000000000-D9766:1:1101:13190:11474 1:N:0:1
ACCACACCTTCTACAATGAGCTGCGTGTGGCTCCCGAGGAGCACCCCGTGCTGCTGACCGAGGCCCCCCTGAACCCCAAGGCCAACCGCGAGAAGATGCCCAGGTGAGTGGCCCGCTACCTCTTCTGGTGGCCGCCTCCCTCCTTCCTGGCCTCCCGGAGCTGCGCCCTTTCTCACTGGTTCTCTCTTCTGCCGTTTTCCGTAGGACTCTCTTCTCTGACCTGAGTCTCCTTTGGAACTCTGCAGGTTCTA
+
CCCCCCCCFFFFGGGGGGGFGGHHGGGGHGHHHGGGGGGGGHHHHGGGEGGGHHHHHHHGGGGGGGGGGGGHHHHGGGGHGHHHHGGGGGGGGGHHHHHHHHHGHHHHHHGGHHGGGGGHHHHHHHHHHHGHHGGGGGHGHHGHHGGGGGGGGGGGGGCGGGGGGGFFFFFFFFFFFFFFFFFFFFFFFFFFFFFFFFFFFFFFFFFFFFFFFFFFFFFFFFFFFFFFFFFFFFFFFFFFFFFFFFFFFFF
@M05620:37:000000000-D9766:1:1101:12687:11491 1:N:0:1
ACCACACCTTCTACAATGAGCTGCGTGTGGCTCCCGAGGAGCACCCCGTGCTGCTGACCGAGGCCCCCCTGAACCCCAAGGCCAACCGCGAGAAGATGCCCAGGTGAGTGGCCCGCTACCTCTTCTGGTGGCCGCCTCCCTCCTTCCTGGCCTCCCGGAGCTGCGCCCTTTCTCACTGGTTCTCTCTTCTGCCGTTTTCCGTAGGACTCTCTTCTCTGACCTGAGTCTCCTTTGGAACTCTGCAGGTTCTA
+
BBBBBBBBFFFFGGGGGGGGGGHHGGGEGGHHHGGGGGGGGHHHHGGGDGGGHHHHHHHGGGGGGGGGGGGGHHHGGGGHGHHHHGGGGGCGDGHHHHHHHHHGHHGHHHGGHHGGGFGHHHHHHHGFDGGHHGGGGGHGHHGHHGGGGGGGGGGGGG-@DGGG?DFFFFFFFFBFFFFFFFFFFFFFFFFFFFFFFFFFDF?DFEFFFFFFFFFFFF/FFFF/FFFFFFFFFFF/BFFFFFFFF?FFFFB
@M05620:37:000000000-D9766:1:1101:13183:11492 1:N:0:1
ACCACACCTTCTACAATGAGCTGCGTGTGGCTCCCGAGGAGCACCCCGTGCTGCTGACCGAGGCCCCCCTGAACCCCAAGGCCAACCGCGAGAAGATGCCCAGGTGAGTGGCCCGCTACCTCTTCTGGTGGCCGCCTCCCTCCTTCCTGGCCTCCCGGAGCTGCGCCCTTTCTCACTGGTTCTCTCTTCTGCCGTTTTCCGTAGGACTCTCTTCTCTGACCTGAGTCTCCTTTGGAACTCTGCAGGTTCTA
+
ABCBABBCFFFFGGGGGGGGGGHHGGGEHGHHHGGGGGGGGHHHHGGGGGGGHHHHFHHGGGGGGGGGGGGGFHHGGGCHGHHHHGGGGGGGGGHHHHHHHHGGGCGHHHGGHHGGCCGHHHHHBGHHGFDHHGCGGGHGHHGHHGGGFGGGGFFGGFGFGFFF?CFFFFFFFFFFFFFFFFFFFFFFF//FFFDFFFFFDBFADFFBB9BFFF/:FFFFF//;F/BFFFFFFFFFFF//99B//FFFFF/
@M05620:37:000000000-D9766:1:1101:12706:11498 1:N:0:1
ACCACACCTTCTACAATGAGCTGCGTGTGGCTCCCGAGGAGCACCCCGTGCTGCTGACCGAGGCCCCCCTGAACCCCAAGGCCAACCGCGAGAAGATGACCCAGTGAGTGGCCCCCTACCTCCTTCTGTGGGCGGCCTCCCCCCTTCCGGCCCTCCCGAGCCTCCCCCCTTTCTACCTGGTTTTCTCTTCTGCCGTTTTCCGTAGACCCCTCTTCCTTGCCCTAGGTCTCTTTTGGAACTCTGCGGGTTCT
+
CCCDDDCCFFFFGFGGGGGGGGHHGGGGHGHGHGGGGGGGGHHHHGGGGGGGHHHHHHHGGGGGGGGGGGGHHHHGGGGHGHHHHGGGGGGGGGHHHH2GH2/?111111?/?G---.<>11.>100=<0<.<--=:.CE..;-;.C/.;-;-.;D.;.-;-//..;A-@F0000000;.;0..000;0000;0-;DF.F0.0.;.00....;0000000;00/:/000;0BF0:-;000:000-;9@..0
@M05620:37:000000000-D9766:1:1101:3770:11498 1:N:0:1
GAGTCTGCTTTGGCAGAAACTCATAGCTTACTGCAACAGTTCCCCCTCGACCTGGAACAGTTTCTTGCCTGGCTTACAGACGCTGACCCAACTGCCAATCCTACAGGATGCTACCCGTAAGGAAAGGCTCCTAGAAGACTCCAAGGGAGTAAAAGAGCTGATGAAACACTGGCAAGTAAGTCAGGCATTTCCGCTTTAGCACTCTTGTGGATCCAATTGAACAATTCTCAGCATTTGTACTTGTAACTGAC
+
>>A1>@BFFFDFG1FECFFBBBFGHB1AB1BGDB11FEGGGHHDFGEAAAE/AFF0B10BD2FG2DDBGHH/B001BGH10>>EA/00B>?EBGHFHFGFHHFHHHFFGGHHHHHHGGG?GHH00FAFCFFH1F1DG1GHHHEBFF/GEC0F21?/FHHH1FH1<1F00>>GH0FFGHFHHHHHHHEHHHHGGGGGGHHHHHHHHHHHH?0<GHG0FGFFBFFGGGGGGGGGGGGGGFFFGGGGGFGFGGF
@M05620:37:000000000-D9766:1:1101:13203:11520 1:N:0:1
ACCACACCTTCTACAATGAGCTGCGTGTGGCTCCCGAGGAGCACCCCGTGCTGCTGACCGAGGCCCCCCTGAACCCCAAGGCCAACCGCGAGAAGATGCCCAGGTGAGTGGCCCGCTACCTCTTCTGGTGGCCGCCTCCCTCCTTCCTGGCCTCCCGGCGCTGCGGCCTTTCTCCCTGGTTCTCTCTTCTGCCGTTTTCCGTAGGACTCTCTTCTCTGACCTGAGTCTCCTTTGGAACTCTGCAGGTTCTA
+
CDDDDDDDFFFFGGGGGGGGGGHHGGGEHGHHHGGGGGGGGHHHHGGGGGGGHHHHHHHGGGGGGGGGGGFHHHHGGGGHGHHHGGGGGGGGGGHHHHHHHGAC=C10FGGEGH<-@-<GFF<G00=G=/<.G--C.CGGFHGFHFGBBB.FF?EF.A---9:.--;@DFFF000//0::F00000:B0000B9:DFF0F90..:0;9/0:0B000000:B:///;0:9B0FFFFFFE009990:FAFF00
@M05620:37:000000000-D9766:1:1101:18950:11527 1:N:0:1
ACCACACCTTCTACAATGAGCTGCGTGTGGCTCCCGAGGAGCACCCCGTGCTGCTGACCGAGGCCCCCCTGAACCCCAAGGCCAACCGCGAGAAGATGCCCAGGTGAGTGGCCCGCTACCTCTTCTGGTGGTCGCCTCCCTCCTTCCTGGCCTCCCGGAGCTGCGCCCTTTCTCACTGGTTCTCTCTTCTGCCGTTTTCCGTAGGACTCTCTTCTCTGACCTGAGTCTCCTTTGGAACTCTGCAGGTTCTA
+
BBBABBBBFFFFGGGGFGGFGFHHGEEBAAGGFFGEDFFGFHHHHGGGGEGGFHGHHHHG@GFGG?FGGGGGHFHGGGDHECHHHG?EDGC@CGCF>GFFHHHGHHHGHHGGHGGGGGGHHHHHHHHGGHGGGGCEFGHGHHGHHHHHGBFFGAEGGGACGGGGGADFFFFFFFFFFFFFFFFFFFFFFFFFFFFFFFFFFFFFFFFFFFFFFFFFFFFFFFFFFFFFFFFFFFFFFFFFFFFFFFFFFFF
@M05620:37:000000000-D9766:1:1101:8866:11533 1:N:0:1
GAGGCTGCTTTGGAAGAAACTCATAGATTACTGCAACAGTTCCCCCTGGACCTGGAAAAGTTTCTTGCCTGGCTTACAGAAGCTGAAACAACTGCTACCCGTAAGGAAAGGCTCCTAGAAGACTCCAAGGGAGTAAAAGAGCTGATGAAACAATGGCAAGTAAGTCAGGCATTTCCGCTTTAGCACTCTTGTGGATCCAATTGAACAATTCTCAGCATTTGTACTTGTAACTGACAAGCCAGGGACAAAAG
+
BAABCCFCFFFFGGGGGGGGGGGHHHHHHGHHHHFFGHGHHHHHHGGGHFGHHHHHHHHHHHHHHHHHHHHHHHHBHHHHHHHHHHHHHHHHHHHHDHHHGGGGHHHHFHHHHHGHHHHHHGHHHHHHHGGHGGGHHGHFHHHHHHHHHHHHFHHHHHHGHHHHHHHHGHHHHHHHGGGGGHHHHHHHHHHHHGHHHHHHHHHHHHHHHHHHHHHHHHHHHHHHHHHGHHHHGHGGGGGGGGGGGGG?FF:
@M05620:37:000000000-D9766:1:1101:26059:11537 1:N:0:1
ACCACACCTTCTACAATGAGCTGCGTGTGGCTCCCGAGGAGCACCCCGTGCTGCTGACCGAGGCCCCCCTGAACCCCAAGGCCAACCGCGAGAAGATGCCCAGGTGAGTGGCCCGCTACCTCTTCTGGTGGCCGCCTCCCTCCTTCCTGGCCTCCCGGAGCTGCGCCCTTTCTCACTGGTTCTCTCTTCTGCCGTTTTCCGTAGGACTCTCTTCTCTGACCTGAGTCTCCTTTGGAACTCTGCAGGTTCTA
+
BBBBBBBBFFFFGGGGGGGGGGHHGFGGHGHHHGGGGGGCGHHHHGGGGGGGHHHHHHHGGGGGGGGGGGGHHHHGGGGHGHHGHGGGGGGGGAHHH2?FBGHEGFFHHHGGHHGGG-CHHHHHHHHHFHDAHFCGDGHGHHGH0FGGGGGGGGGGGG?D?FGGGGFFFFFFFFFFFFFFFFFFFFFF/:BBB>ADFFFBDF.9DBBFFFFFFFFFFFFFFE.:BFFFFFFFFFFFFFFFFFFFFFFFFFB
@M05620:37:000000000-D9766:1:1101:16278:11573 1:N:0:1
ACCACACCTTCTACAATGAGCTGCGTGTGGCTCCCGAGGAGCACCCCGTGCTGCTGACCGAGGCCCCCCTGAACCCCAAGGCCAACCGCGAGAAGATGCCCAGGTGAGTGGCCCGCTACCTCTTCTGGTGGCCGCCTCCCTCCTTCCTGGCCTCCCGGAGCTGCGCCCTTTCTCACTGGTTCTCTCTTCTGCCGTTTTCCGTAGGACTCTCTTCTCTGACCTGAGTCTCCTTTGGAACTCTGCAGGTTCTA
+
BCBBCBCBFFFFGGGGGGGGGGHHGGGGHGGHHGGGAFGEDGAGHGGGGGGGGHHHHHHGGG0EFGGGGGGHFHHGGGFHGHHHEFGGGG/DGFHBHFFHH2GGHHFHHHGGHHGGCFGHHHHHHHDDDGDGHGGGGGHGGHGHHGGGGGGGFGGGGGFBDFBFCGFF=FFFFFFFFFFFFFFFFFFFFFFFFFFFFFFFFFFFDFFFFFFFFFFFFBFFFF9BBBFFFFFFFFFFFFFFFFFFFFFFFFB
@M05620:37:000000000-D9766:1:1101:5466:11581 1:N:0:1
ACCACACCTTCTACAATGAGCTGCGTGTGGCTCCCGAGGAGCACCCCGTGCTGCTGACCGAGGCCCCCCTGAACCCCAAGGCCAACCGCGAGAAGATGCCCAGGTGAGTGGCCCGCTACCTCTTCTGGTGGCCGCCTCCCTCCTTCCTGGCCTCCCGGAGCTGCGCCCTTTCTCACTGGTTCTCTCTTCTGCCGTTTTCCGTAGGACTCTCTTCTCTGACCTGAGTCTCCTTTGGAACTCTGCAGGTTCTA
+
AAA?AAAA1FFFGGGBDGAAG1GCGAA000BAAAFE0EFGAGHCGGGGAAABBFCFHHCA/ECGGAEGGEECHFHGGA/GECHHHGEEGG/<<CFF1FD<FFGGHHHF?G/<</A@@@CFHHBDHHF0DGA.<C-::.::GHC/CB9BFBFFBAEE.A-9?FGG---9-9//FFFF/999BFFF/BBFBFFBF@FAFEFF?FFFFFFFFF/9F/F9FF9BFFFFFFFFFFFFFFFFFFFFFFFFFFFFFFB
@M05620:37:000000000-D9766:1:1101:22994:11603 1:N:0:1
ACCACACCTTCTACAATGAGCTGCGTGTGGCTCCCGAGGAGCACCCCGTGCTGCTGACCGAGGCCCCCCTGAACCCCAAGGCCAACCGCGAGAAGATGCCCAGGTGAGTGGCCCGCTACCTCTTCTGGTGGCCGCCTCCCTCCTTCCTGGCCTCCCGGAGCTGCGCCCTTTCTCACTGGTTCTCTCTTCTGCCGTTTTCCGTAGGACTCTCTTCTCTGACCTGAGTCTCCTTTGGAACTCTGCAGGTTCTA
+
CCCBCCCCFFFFGGGGGGFGGGHHGGGAFEHGGGGGGGGGGHHHHGGFEEGGGHHHHHHEGGGGGGGGGGGHHHHGGGGHGHHHHGGGGGCFGGHHH2FGHHHGHHHHHHGGHHGGGGGHHHHHHHHHHHGHHGGGGGHGHHGHHGGGGGGGGGGGGGAGGGGGGGFFFFFFFFFFFFFFFFFFFFFFFFFFFFFFFFFFFFFFFFFFFFFFFFFFFFFFFFFFFFFBFFFFFFFFFFFFFEFFFFFFFFB
@M05620:37:000000000-D9766:1:1101:14603:11608 1:N:0:1
ACCACACCTTCTACAATGAGCTGCGTGTGGCTCCCGAGGAGCACCCCGTGCTGCTGACCGAGGCCCCCCTGAACCCCAAGGCCAACCGCGAGAAGATGCCCAGGTGAGTGGCCCGCTACCTCTTCTGGTGGCCGCCTCCCTCCTTCCTGGCCTCCCGGAGCTGCGCCCTTTCTCACTGGTTCTCTCTTCTGCCGTTTTCCGTAGGACTCTCTTCTCTGACCTGAGTCTCCTTTGGAACTCTGCAGGTTCTA
+
BBBABBBBFFFFGGGGGGGFGGHHGGGGHGHHGGGGGGGGGHHHHGGGGGGGHHHHHHHGGGGGGFGGGGGHHHHGGGGHGHHHHGGEGGGGGGHHHHHHHHHGHHHHHHGGHHGGGFGHHHHGHHHHHHGHHGGGGGHGHHGHHGGGGGGGGGGGGGCGGGGGGGFFFFFFFFFFFFFFFFFFFFFFFFFFFFFFFFFFFFFDFFFFFFFFFFFFFFFFFFFBFFFFFFFFFFFFFFFFFFFFFFFFFF9
@M05620:37:000000000-D9766:1:1101:4030:11620 1:N:0:1
ACCACACCTTCTACAATGAGCTGCGTGTGGCTCCCGAGGAGCACCCCGTGCTGCTGACCGAGGCCCCCCTGAACCCCAAGGCCAACCGCGAGAAGATGCCCAGGTGAGTGGCCCGCTACCTCTTCTGGTGGCCGCCTCCCTCCTCCCTGGCCTCCCGCACCTGCGCCCTTTCTCACTGGTTCTCTCTTCTGCCGTTTTCCGTAGGCCTCTCTTCTGTGACCTGAGTCTCTTTTGGAACTCTGCAGGTTCTA
+
BBBABBBBFFFFGGGGGGFGGGHHGGGFGEHHHGGGGGGGGHHHHGGGGGGGHHGHHHHGGGGGGFGGGGGHHHHGGGGHGHHHHGGGGGGGGGGHHHHGHFFGHHEHHHEFHA@A<-@<GHHFFFHFHGGG.CGGGDGEHHGH/9:/:9F.:FGGD-9--9/=->DF;FBB9//;BB.FB/9BFFF/;;9:BDFDFFFFFF.D./;BFBFFFF//;//;BFB/9/9/;/9BFF-/99/9B99BF?F/9B/
@M05620:37:000000000-D9766:1:1101:9447:11622 1:N:0:1
ACCACACCTTCTACAATGAGCTGCGTGTGGCTCCCGAGGAGCACCCCGTGCTGCTGACCGAGGCCCCCCTGAACCCCAAGGCCAACCGCGAGAAGATGCCCAGGTGAGTGGCCCGCTACCTCTTCTGGTGGCCGCCTCCCTCCTTCCTGGCCTCCCGGAGCTGCGCCCTTTCTCACTGGTTCTCTCTTCTGCCGTTTTCCGTAGGACTCTCTTCTCTGACCTGAGTCTCCTTTGGAACTCTGCAGGTTCTA
+
BBBBBBB>CFCFGGFGGG5FGGHHGGGBAFHCGBFF?FEGGHGHHGGEEEEGFHHHGHHAE@CGGGGGGGGHBHHGGGGHGHHHHGGGGG>CGGHGHHHHHHHGHHHHHHGGHHGGGGGHHHHHHHHHHHGHHGGGGGHGHHGHHGGGGGGGGGGGGG-;CGGGGGFFFFFFFFFFFFFFFFFFFFFFFFFFFFFFFFFFFFFFFEFFFFFFFFFFFFBFFFFFFFF/BFFFFFFFFFFFFFFFFFFFFF9
@M05620:37:000000000-D9766:1:1101:14842:11634 1:N:0:1
ACCACACCTTCTACAATGAGCTGCGTGTGGCTCCCGAGGAGCACCCCGTGCTGCTGACCGAGGCCCCCCTGAACCCCAAGGCCAACCGCGAGAAGATGCCCAGGTGAGTGGCCCGCTACCTCTTCTGGTGGCCGCCTCCCTCCTTCCTGGCCTCCCGGAGCTGCGCCCTTTCTCACTGGTTCTCTCTTCTGCCGTTTTCCGTAGGACTCTCTTCTCTGACCTGAGTCTCCTTTGGAACTCTGCAGGTTCTA
+
CCCCDDDDFFFFGGGGGGGGGGHHGGGFHGHHHGGGGGGGGHHHHGGGGGGGHHHHHHHGGGGGGGGGGGGHHHHGGGGHGHHHHGGGGGGGGGHHHHHHHHHGHHHHHHGGHHGGGGGHHHHHHHHHHHGHHGGGGGHGHHGHHGGGGGGGGGGGGG?FGGGGGGFFFFFFFFFFFFFFFFFHFFFHHHFHFFFFFFHFFFFFFFFFFFFFHHHFHFFFFHFFFFFFFFFFHFFFFFFFFFFHFFFFFFB
@M05620:37:000000000-D9766:1:1101:8054:11638 1:N:0:1
ACCACACCTTCTACAATGAGCTGCGTGTGGCTCCCGAGGAGCACCCCGTGCTGCTGACCGAGGCCCCCCTGAACCCCAAGGCCAACCGCGAGAAGATGCCCAGGTGAGTGGCCCGCTACCTCTTCTGGTGGCCGCCTCCCTCCTTCCTGGCCTCCCGGAGCTGCGCCCTTTCTCACTGGTTCTCTCTTCTGCCGTTTTCCGTAGGACTCTCTTCTCTGACCTGAGTCTCCTTTGGAACTCTGCAGGTTCTA
+
CCCCCCCBFFFFGGGGGGGGGGHHGGGECEHHHGGGGGGGGHHHHGGGFGGGHHGHHHHGGGGGGGGGGGGGHHHGGGCHGHHHHGFGGGBCGGHHHHBGHF/FHCDFFGGGHHCFGGGHHFGHHHDHHGGFHGCGGFHGFHGHHFGGBFGGGFGGDG-CDGFGAGDFFFFFFFFFFBFFFFFFB9FFFFFFFFFFFFFFFFF?DFFFFFFFFFFFF00BFFBFFBFFFFFFFBFFFBFFF000BFAFFF9
@M05620:37:000000000-D9766:1:1101:14149:11642 1:N:0:1
GAGGCTGCTTTGGAAGAAACTCATAGATTACTGCAACAGTTCCCCCTGGACCTGGAAAAGTTTCTTGCCTGGCTTACAGAAGCTGAAACAACTGCCAATCCTACAGGATGCTACCCGTAAGGAAAGGCTCCTAGAAGAATCCAAGAAAGTAAAAGAGCTGATGAAACAATGGAAAGTAAGTCAGGAATTTACGCTTTAGCAATCTTGTGGATCCAATTGAACAATTCTCAGCATTTGTACTTGTAACTGAC
+
BBBBBAFBFFFFGGGGGGGGGGHBGGF6AFGGHHHHHHGHFFG3BE?G22GHCE22BB2FAFDG5A5BFAA1A21BGFGHHHHH3BDGGB1GFFD3@GG3?F4B33BF33BFGGHHDGCE0F3BB00?FCEHF4BF3B?FB2BF202BB3BGG3B?2@GHG2>>@FHCG1?G1FGH11@1@1F10><111=>>.<..<0<<00<=<0<CGG0C;GH0CCF;C0GGGGG0C0CCGFH0FB0;FFGGGGGGBC
@M05620:37:000000000-D9766:1:1101:27222:11647 1:N:0:1
ACCACACCTTCTACAATGAGCTGCGTGTGGCTCCCGAGGAGCACCCCGTGCTGCTGACCGAGGCCCCCCTGAACCCCAAGGCCAACCGCGAGAAGATGCCCAGGCGAGTAGCCCGCTAGCTGGTCTGGTCGCCGCCTCCCTCCTTCCTGGACTCCCGGCGCTGCGCACTTTCTCACTGGTTCTCTCTTCTGCCGTTTTCCGTAGGACTCTATTCTATGACCTGAGTCACCTTTGGAACTCTGAAGGCTCTA
+
1>AAA11AFF11AFGGFFGG1GFCEEFGH0GHHGF0AAE/EHHHHGAE//EFHEFHFEGGGGGGCE@EGGGHHHEEGGGHGHHE<FGGGCCCGCHH11F101C////<>0<><FCC-<./=0/<=D//=0<AACG-CCGE//:;FGGGGGGFFGGGG-?-@@@B@@-@@FFFFFBFFFFB/;9BFFFFFFFFF@-;FEFBBB-AB/BFFFBBBFFFFF//FFF/BBF//BFFFF/;9/BFFF/:BB-B-/;
@M05620:37:000000000-D9766:1:1101:9620:11651 1:N:0:1
GAGGCTGCTTTGGCAGAAACTCATAGATTACTGCAACAGTTCCCCCTGGACCTGGAACCGTTTCTTGCCTGGCTTACAGAAGCTGACACAACTGCCAATCCTCCAGGATGCTACCCCTAAGGAAACTCTCCTAGAAGACCCTAAGTGAGGAAAACAGCTGACGAAACACTGGCAAGTAAGTTATGCATTTCCGCTTTAGCACTCTTACGCATCCAACTGAACAATTCTCAGCATTTATACTTGTAACTGAC
+
11>1>1>AFF@@CCGEACGC1EFF331DGBFHEG11FFGEGHHHHGEFG0FEGFAAB1/ABBFGF1DFGHHFGBA1BGBFFGGFF101B0FEEGGG1FG0F11001B/11B1BBF0/?/>>B10B01B1BF1BBFGDBH0F0BGB22210BF0@0?001<10?//<@F0<10>F1.>1GF>1>111><=FD0.<<.<00=0<0CC000..:.-/0:///;F/0/9;CB00;/0CC000;FFF00000;09/
@M05620:37:000000000-D9766:1:1101:8756:11655 1:N:0:1
ACCACACCTTCTACAATGAGCTGCGTGTGGCTCCCGAGGAGCACCCCGTGCTGCTGACCGAGGCCCCCCTGAACCCCAAGGCCAACCGCGAGAAGATGCCCAGGTGAGTGGCCCGCTACCTCTTCTGGTGGCCGCCTCCCTCCTTCCTGGCCTCCCGGAGCTGCGCCCTTTCTCACTGGTTCTCTCTTCTGCCGTTTTCCGTAGGACTCTCTTCTCTGACCTGAGTCTCCTTTGGAACTCTGCAGGTTCTA
+
CCCBCCBCFFFFGGGGGGGGGGHHGGGGHGHHHGGGGGGGGHHHHGGGFGGGHHHHHHHGGGGGGGGGGGGHHHHGGGGHGHHHHGGGGGGGGGHHHHHHHHHGHHHHHHGGHGGGGGGHHHHHHHHHHHGHHGGFFGHGHGGHHGGGGGGGGGGGGGGGGGGGGGFFFFFFFFFFFFFFFFFFFFFFFFFFFFFFFFFFFFFFFFFFFFFFFFFFFFFFFFFFFFFFFFFFFFFFFFFFFFFFFFFFFFB
@M05620:37:000000000-D9766:1:1101:7683:11661 1:N:0:1
ACCACACCTTCTACAATGAGCTGCGTGTGGCTCCCGAGGAGCACCCCGTGCTGCTGACCGAGGCCCCCCTGAACCCCAAGGCCAACCGCGAGAAGATGCCCAGGTGAGTGGCCCGCTACCTCTTCTGGGGGCCGCCTCCCTCCTTCCTGGCCTCCCGGGACTGCGCCCTTTCTCCCTGGTTCTCTCTTCTGCCGTTTTCCGTACGACTCTCTTCCCTGACCTGCATCTCCTTTGGAACTCTGCAGGTTCTA
+
AAAAAAABFFFFGGGGGGGFF5GCEABEHGHH3FGEEEGGGHHHHGGGEEGFGGHGHHHGGGCGG?EGGGGCHCEFGGAG?EHHHGD<CCG<<B2?DDBGF2/<1110?<FEHH-<-<-FB<0=000D/-<-D--;A.99B9EBB0;B0:9FBFEA.;--9..9.-;--//9////./A/BBFFBBF9/99/F=AAFFB/./..;.;A?FF/99/;/:.9B/.../9/;B/99/://:;/////BF9;FB/
@M05620:37:000000000-D9766:1:1101:15799:11690 1:N:0:1
ACCACACCTTCTACAATGAGCTGCGTGTGGCTCCCGAGGAGCACCCCGTGCTGCTGACCGAGGCCCCCCTGAACCCCAAGGCCAACCGCGAGAAGATGCCCAGGTGAGTGGCCCGCTACCTCTTCTGGTGGCCGCCTCCCTCCTTCCTGGCCTCCCGGAGCTGCGCCCTTTCTCACTGGTTCTCTCTTCTGCCGTTTTCCGTAGGACTCTCTTCTCTGACCTGAGTCTCCTTTGGAACTCTGCAGGTTCTA
+
CDCCCCCDFFFFGGGGGGGGGGHHGGGEHGHHHGGGGGGGGHHHHGGGGGGGHHHHHHHGGGGGGGGGGGGHHHHGGGGHGHHHHGGGGGGGGGHHHHHHHHHGHGHHHHGGHHGGGGGHHHHHHHHHHHGHHGGGGGHGHHGHHGGGGGGGGGGGGG?FFGGGGGFFFFFFFFFFHHFFFFFFFFFFHHHHFFFFFFHFFFFFFFFFFFFFHHHFHHFFFFFFFHHFFFFFFHFFFFFFFFFHFFFFFFB
@M05620:37:000000000-D9766:1:1101:12425:11695 1:N:0:1
GAGGCTGCTTTGGAAGAAACTCATAGATTACTGCAACAGTTCCCCCTGGACCTGGAAAAGTTTCTTGCCTGGCTTACAGAAGCTGAAACAACTGCCAATCCTACAGGATGCTACCCGTAAGGAAAGGCTCCTAGAAGACTCCAAGGGAGTAAAAGAGCTGATGAAACAATGGCAAGTAAGTCAGGCATTTCCGCTTTAGCACTCTTGTGGATCCAATTGAACAATTCTCAGCATTTGTACTTGTAACTGAC
+
AABBABFCFFFFGFGGGGGGGGHHHHHHHHHHGGHHFHHHHHHHHGGGHHHHHHHHGHHHHHHHHHHHHHHHHHHGHHGHHHHHHHFHGHHHHHHHHHHHHHHHHHFHHHHHHGHHGGGGHHHFHGEHHHGHHHHHHHFHHHGHHGGHGGHHHHHGHHHHHHHHHHHHHHHHHFHGFGFGGHFHHHHHHHHFGGGGGHHHHHHHHHHHHGHHHHHHGHHHHHHHHHGHGGGGGGGGBFGGGGGGGGGGGGF
@M05620:37:000000000-D9766:1:1101:18183:11718 1:N:0:1
GAGGCTGCTTTGGAAGAAACTCATAGATTACTGCAACAGTTCCCCCTGGACCTGGAAAAGTTTCTTGCCTGGCTTACAGAAGCTGAAACAACTGCCAATCCTACAGGATGCTACCCGTAAGGAAAGGCTCCTAGAAGACTCCAAGGGAGTAAAAGAGCTGATGAAACAATGGCAAGTAAGTCAGGCATTTCCGCTTTAGCACTCTTGTGGATCCAATTGAACAATTCTCAGCATTTGTACTTGTAACTGAC
+
AAA@BBFAFFFFGGGGGGAFGGFHHHHGHGHHHFGEHHHHHHHHHGGAGGFHHHHHHHHHHHHHHHHHHGGHHHHHHHHHHHHHHHHHHH1GHHHHHHHHHHFHHHGGHHHHHHBFEEGGHGHHHHHHHHGHFHGFHHHHHHFHHGGHGGHHHHHGHHHHHHHGHHHHHGHEHHHGGHHFGHHHHHHHHGGGDDGGGHHGHGHHHHHFGGHHHHHGHHHFGHGHHHH;:FBFGFFFGGFGGGGGGGGGGGG
@M05620:37:000000000-D9766:1:1101:13747:11722 1:N:0:1
ACCACACCTTCTACAATGAGCTGCGTGTGGCTCCCGAGGAGCACCCCGTGCTGCTGACCGAGGCCCCCCTGAACCCCAAGGCCAACCGCGAGAAGATGCCCAGGTGAGTGGCCCGCTACCTCTTCTGGTGGCCGCCTCCCTCCTTCCTGGCCTCCCGGAGCTGCGCCCTTTCTCACTGGTTCTCTCTTCTGCCGTTTTCCGTAGGACTCTCTTCTCTGACCTGAGTCTCCTTTGGAACTCTGCAGGTTCTA
+
CCBBCCCDFFFFGGGGGGGGGGHHGGGFHGHHHGGGGGGGGHHHHGGGGGGGHHHHHHHGGGGGGGGGGGGHHHHGGGGHGHHHHGGGGGGGGGHHHHHHHHHGHHFHHHGGHHGGGGGHHHHHHHHHHHGHHGGGGGHGHHGHHGGGGGGGGGGGGG?CDGGGGGFFFFFFFFFFFHFFFFFHFFFFFHFHFFFFFFFFFFFFFFFFFFFFHFHFHFFFFFFFFFFFFFFFFFFFFFFFFFFFFFFFFFE
@M05620:37:000000000-D9766:1:1101:4068:11729 1:N:0:1
ACCACACCTTCTACAATGAGCTGCGTGTGGCTCCCGAGGAGCACCCCGTGCTGCTGACCGAGGCCCCCCTGAACCCCAAGGCCAACCGCGAGAAGATGCCCAGGTGAGTGGCCCGCTACCTCTTCTGGTGGCCGCCTCCCTCCTTCCTGGCCTCCCGGTGCTGCGCCCTTTCTCACTGGTTCTCTCTTCCGCCGTTTTCCGTAGGACTCTCTTCTTTGCCCTGAGTCCTCTTTGGAACTCTGCAGGTTCTA
+
ABBBBBBAFFFFGGFGGGAGGGHHGFGBAFHHHBFECFFGGHGHHGGEEGGGFHHHHHHEGCFGGGGGGGGHHHHGGGGHGHHHHGGGGG@CDGGGHHGHHE//?F10?<<FCF--@-<<FHFHH00<=/.GG@-A..:C/GA/:FFGFGGGFFGF.----00;-A.99FFFFF/BF/.BFF//F9BFB/A.DC=DFFFF.F...;:BF/;FFFF//9/BFF..;9;9/;BFFFFBFF//9/BBBFFBFFB
@M05620:37:000000000-D9766:1:1101:18180:11736 1:N:0:1
GAGGCTGCTTTGGAAGAACCTCATAGATTACTGAAACAGTTCCCCCTTGACCTGGAAAAGTTTCTTGCCTGGCTTACAGAAGCTGAAACACCTGCCAATCCTACAGGATGCTACCCGTAAGGAAAGGCTCCTAGAAGACTCCAAGGGAGTAAAAGAGCTGATTAAACAATGTCAAGTAAGTCAGGCATTTACGCTTTAGCACTATTGTGGATCCAATTGAACAATTTTTAGCATTTTTATTTGTAACTGAC
+
AAA3AAF3BDBDG45A4G4AFGHGHHD6DAFDG54ABFBFGFDFFEAAB3BFGFFAA323ADGFFGGBBFFHHHGBFGHGFFFGGBFGGF?BFGFF@GGBBB@@F3B13B?3BB2B1>>??3B?3?0?BFFFG43333BB22BB2/?F/<2>D22?22<@222221<?/111<1@???11@@<1<0<<<11><<.<C00000C0=00==.00;::0000:::0/:0000:;00;FF0090090;BFB000;
@M05620:37:000000000-D9766:1:1101:12295:11737 1:N:0:1
GAGGCTGCTTTGGAAGAGCACACGTCTGAACTCCAGTCACATTACTCGATCTCGTATGCCGTCTTCTGCTTGCAAAAAAAAAAGGAACAAGTCTTTGAGGAGAAAACTGACAAATGGGGAAAGAGAATAATGGTAAAGTACGAACAGTATGAATGATCGAAAATAGTACGGAGTTGGTAGCAAATGACAAAGTAAGCCAAGATACCAAAAACGAAAACGAGATTTGAGGAAGGCTGGTGTGAAGAACATAG
+
>3AA>>FACDF@G4BBGBBCBBGG4FAB5DADBB3BAFA5BFHDDFDA2B2BDBBAFGABABEHG5AD5ADB13552?0/>//112312223344444/B3//?32333B33323320////0?2222@2222222@2221/////0111111<1111..0.-100=0=...../0/.00/0;/;00000//;0:00///..000000....-...-:9.:..////.///.../..//..//9///////
@M05620:37:000000000-D9766:1:1101:9688:11751 1:N:0:1
ACCACACCTTCTACAATGAGCTGCGTGTGGCTCCCGAGGAGCACCCCGTGCTGCTGACCGAGGCCCCCCTGAACCCCAAGGCCAACCGCGAGAAGATGCCCAGGTGAGTGGCCCGCTACCTCTTCTGGTGGCCGCCTCCCTCCTTCCTGGCCTCCCGGAGCTGCGCCCTTTCTCACTGGTTCTCTCTTCTGCCGTTTTCCGTAGGACTCTCTTCTCTGACCTGAGTCTCCTTTGGAACTCTGCAGGTTCTA
+
DDDEEDDDFFFFGGGGGGGGGGHHGGGGHGHHHGGGGGGGGHHHHGGGGGGGHHHHHHHGGGGGGGGGGGGHHHHGGGGHGHHHHGGGGGGGGGHHHHECHCGFGHHHHHEFHHGGGGGHHHHHHHGBGHCGH?GGGGGGHHFFHFFFGEGGFGGGDFAGGGGGGGFFAFFFFFFFBFB<BBFFFFFFFFFFFFDFFFFFDFFFFFFFFFFFFFFFFBFBFFFFFFFFFFFFFF/010BBFFFBFFFFFF<
@M05620:37:000000000-D9766:1:1101:17395:11759 1:N:0:1
ACCACACCTTCTACAATGAGCTGCGTGTGGCTCCCGAGGAGCACCCCGTGCTGCTGACCGAGGCCCCCCTGAACCCCAAGGCCAACCGCGAGAAGATGCCCAGGTGAGTGGCCCGCTACCTCTTCTGGTGGCCGCCTCCCTCCTTCCTGGCCTCCCGGAGCTGCGCCCTTTCTCACTGGTTCTCTCTTCTGCCGTTTTCCGTAGGACTCTCTTCTCTGACCTGAGTCTCCTTTGGAACTCTGCAGGTTCTA
+
BBBBBBBBFFFFGGGGGGGGGGHHGFGFHGHHHGGEGGGGGHHHHGGGEFGGHHHHHHHGGGGGFGGGGGGHHHHGGGGHGHHHGGGGGGGGGGHHHGHHHHHGFHHHHHGGHHGGGCGHGHHHHHHHFHGHHGGFADHGHHGHHGGGGGGGGGGGGGAFGGFGGGFFFFFFFFFFFFFFFFFFFFFFFFFFFFFFFFFFFFFFF/BFFFFFFFFFFFBFFFFFFFFFFFFFFFFFFFFFFFFFFFFFFFB
@M05620:37:000000000-D9766:1:1101:24363:11766 1:N:0:1
GCGGCTGCTTTGGAAGCAACTCATAGATTCCTGCCCCAGTTCCCCCTGGCCCTGGAACCGTTTCTTGCCTGGCTTACAGAAGCTGCAACAACTGCTACCCGTAAGGAAAGGCTCCTAGAAGACTCCTAGGGAGTACCCGAGCTGATGACACACTGGCAAGTACGTCAGGCATTTCCGCTTTCGCACTCTTGTGGATCCAATTGAACAATTCTCAGCATTTGTACTTGCAACTGACAAGCCAGGGACAAAAG
+
111>A1>AFF@1ABF1A1BFBF1D3DGGHFFGHFC0F0BBDGHHHGAFE0FAEACGH1/EEEFGDFFGHHHHHHG1BGH1BFH1B1BGHBBGHGGF1FGFGEG?HG>G0FG?GHGFFHH1BBGHHH1FHGG0?<0>11?/>BAG1@F21<?0/<GG/0FE<11<<0FACGEH1DGDCC..<0<..CCCCGHFFFHCHFCFGBCFF0;B0BFE0;FF0;9FG;0;F0;00;9/BFGGCGEA-9-;EEA-BA/
@M05620:37:000000000-D9766:1:1101:23590:11784 1:N:0:1
ACCACACGTTCTACAATGCGCTGCGTGCGGCTCCCGAGGAGCACCCCTTGCTGCTGACCAAGGCCCCCCTGAACCCCAAGGCCAACCGCGCGAAGATGCCCAGGTGAGTGGCCCGCTACCTCTTCTGGTGGCCGCCTCCCTCCTTCCTGGCCTCCCGGTGCTGCGCCCTTTCTCCCTGGTTCTCTCTTCTGCCGTTTTCCGTAGGACTCTCTTCTCTGCCCTGAGTCCCCTTTGGAACTCTGCAGGTTCTA
+
A?AAA1A>>CBA3GGGFGB1FAFEGEG000//B/AB/EEE?HHGHGGA0BBFBGBGHHF1?E/FHGG/E>/FHHHGGFEHGGHHFFGGGG/>//@/<GHFHFHG<G1<FHE.FGGGC@@GHHHGHHHHDFC.C:-::.C9FGBFB9FBFB.FBFAA.?--9;FF;@B-9BF/FF/BBBAB/99/9BFF9BBB9@B?/9BB9BABF/FB9FFBFBB;/9:FFFF-;FF;:999BFFBFFBBFFF9BF:FFFF
@M05620:37:000000000-D9766:1:1101:12575:11795 1:N:0:1
ACCACACCTTCTACAAGAGCTGCGTGTGGCTCCCGAGGAGCACCCCGTGCTGCTGACCGAGGCCCCCCTGAACCCCAAGGCCAACCGCGAGAAGATGCCCAGGTGAGTGGCCCGCTACCTCTTCTGGTGGCCGCCTCCCTCCTTCCTGGCCTCCCGGAGCTGCGCCCTTTCTCACTGGTTCTCTCTTCTGCCGTTTTCCGTAGGACTCTCTTCTCTGACCTGAGTCTCCTTTGGAACTCTGCAGGTTCTAG
+
CCCCCCCCFFFFGGGGGBFGFGFEGGGGGGHHGGG2EECEHEHHGGGG?EGHHF3GHHGGGGGGGGGGGGGHHHGGGGHGHHHHGGGGG/B?DFCGHHHHFHGGHFHHHGGHHGGGGGHHHHHHHHFHHGHHGGGFGHGHHGHGGGGFFGGGGGGGGBGGGGGGFFFFFFFFFFFFFFFFFFFFFFFFFFFFFDFFFFFFFFFF0FFFFFFFFFFFF0BFFF/BFFFFFFFFFFFFFFFFFFFFFFFFFB:
@M05620:37:000000000-D9766:1:1101:23964:11796 1:N:0:1
ACCACACCTTCTACAATGAGCTGCGTGTGGCTCCCGAGGAGCACCCCGTGCTGCTGACCGAGGCCCCCCTGAACCCCAAGGCCAACCGCGCGAAGATGCCCAGGTGAGTGGCCCGCTACCTCTTCTGGTGGCCGCCTCCCTCCTTCCTGGCCTCCCGGAGCTGCGCCCTTTCTCACTGGTTCTCTCTTCTGCCGTTTTCCGTAGGACTCTCTTCTCTGACCTGAGTCTCCTTTGGAACTCTGCAGGTTCTA
+
BBBABBBBFFFFGGGGEFGDGGHHGGGA4EGHFGGGEEEG2AGHHDEEAFGFFHGHHHHGG@?EGGGGGGFHEHHGGGGHGGHHHGGCCG/BDGCDHHGHHHHGHHH0<?AFHHGGGGGHHHHHHHHHHHGHHGGGGGHGGGGGGGGGGGGGGGGGGG-ABGFFBBFBBFFFFFFFFFFFFFFFFFFFFFFFFBDFFFFFFFFFFFFFFFFFFFFFFFFFFFFFFFF/9BFFFFFFFFFFFFFFFFFFFFB
@M05620:37:000000000-D9766:1:1101:26724:11803 1:N:0:1
ACCACACCTTCTACAATGAGCTGCGTGTGGCTCCCGAGGAGCACCCCGTGCTGCTGACCGAGGCCCCCCTGAACCCCAAGGCCAACCGCGAGAAGATGCCCAGGTGAGTGGCCCGCTACCTCTTCTGGTGGCCGCCTCCCTCCTTCCTGGCCTCCCGGAGCTGCGCCCTTTCTCACTGGTTCTCTCTTCTGCCGTTTTCCGTAGGACTCTCTTCTCTGACCTGAGTCTCCTTTGGAACTCTGCAGGTTCTA
+
CCCCCCCBFFFFGGGGGGAFGGHHGGGFHGHHHFGGGGGGGHGHHGGGGEGGHHHHGHHGGGGGGGGGGGGHFHHGGGGHGHHHHGGGGG/BDFHGHHHHHHGGGGFF1GFGHHGGGGGGHHHHHGHHHFEGHGGGGGHGHHGHHFGGFGGGGGGGGG-:AFGGGGFFFFFFFFFFFFFBFFFFFFFFFFFFFFAFFFFFFFFDDFFFFFFFFFFFFFFFFFFFFFFBBFFFF0FFFFFFFFFFFFFFFF:
@M05620:37:000000000-D9766:1:1101:4590:11804 1:N:0:1
ACCACACCTTCTACAATGAGCTGCGTGTGGCTCCCGAGGAGCACCCCGTGCTGCTGACCGAGGCCCCCCTGAACCCCAAGGCCAACCGCGAGAAGATGCCCAGGTGAGTGGCCCGCTACCTCTTCTGGTGGCCGCCTCCCTCCTTCCTGGCCTCCCGGAGCTGCGCCCTTTCTCACTGGTTCTCTCTTCTGCCGTTTTCCGTAGGACTCTCTTCTCTGACCTGAGTCTCCTTTGGAACTCTGCAGGTTCTA
+
BBBBBBBBFFFFGGGGGG5BGFHHGGGAFEGHHFFFEGGGGHHHHGGGGGGGHHHHHHHAEEFGGGGGGGGGHHHGGGGHGHHHHGGGGG/BCGFHHHHHHHHFGHHHHHGGHHGGGGGHHHHHHHHHHHGGHGFGGGHGHHGHHGGGFFGGGGGGGG-;BFGGGGFFFFFFFFFFFFFFFFFFFFFFFFFFFFFFFFFFFFFFFFFFFFFFFFFFFFFFFFFFFFF/BFFFFFFFFFFFFFFFFFFFFF/
@M05620:37:000000000-D9766:1:1101:11334:11824 1:N:0:1
ACCACACCTTCTACAATGAGCTGCGTGTGGCTCCCGAGGAGCACCCCGTGCTGCTGACCGAGGCCCCCCTGAACCCCAAGGCCAACCGCGAGAAGATGCCCAGGTGAGTGGCCTGCTGCCTCTTCTGGCGGCCGCCTCCCTCCTTCCTGGCCTCCCGGTGCTGCGCCCTTTCTCACTGGTTCTCTCTTCTGCCGTTTTCCGTAGGACTCTCTTCTCTGACCTGGGTCTCCCTTGGAACTCTGCAGGTTCTA
+
BBA?ABBBFFFFGGGGAGGFGGHGGEEEC2GHAFGEEEGGGHHHHGGGEEFGHHHFHHGG?GGGGAGGGGGCHCHGGGFHCCGHHGEEDGGCCGHHFHB101//<<1011/?01/011<01F<1F11<1--<A--;...9;C./0;/09/C.0;9C.----/9B-9.--;/BFF/BF/.;BF//9/BFFBF//@;./AF/.F...//9/9;////////;/BF.;9..9B/9/.F;/////B///A.//9;
@M05620:37:000000000-D9766:1:1101:20484:11827 1:N:0:1
ACCACACCTTCTACAATGAGCTGCGTGTGGCTCCCGAGGAGCACCCCGTGCTGCTGACCGAGGCCCCCCTGAACCCCAAGGCCAACCGCGAGAAGATGCCCAGGTGAGTGGCCCGCTACCTCTTCTGGTGGCCGCCTCCCTCCTTCCTGGCCTCCCGGAGCTGCGCCCTTTCTCACTGGTTCTCTCTTCTGCCGTTTTCCGTAGGCCTCTCTTCTCTGACCTGAGTCTCCTTTGGAACTCTGCAGGTTCTA
+
BBBABBBBFFFFGGGGFGGGGGHHGEGEFEHHHGGGGGGGGHHHHGGGDEGGHHHHHHHGGGGGGGGGGGGHHHHGGGFHGHHHGGGGGGGGGGHHGHHHHHHGHGHHHGGFHHGCG?CHFFGHHHHGGHFHHGCGDDHFHHGHHGGGGGGGGGGGGG-A?FGGGGFFFFFFFF/FFFFFFFFFFFFFFFFFFFDFFFFFFF:DF/BFAFFFFFFFFFFFFFFFFFFFFFFFFFFFFFFFFFFFFFFFFFB
@M05620:37:000000000-D9766:1:1101:17253:11832 1:N:0:1
ACCACACCTTCTACAATGAGCTGCGTGTGGCTCCCGAGGAGCACCCCGTGCTGCTGACCGAGGCCCCCCTGAACCCCAAGGCCAACCGCGAGAAGATGCCCAGGTGAGTGGCCCGCTACCTCTTCTGGTGGCCGCCTCCCTCCTTCCTGGCCTCCCGGAGCTGCGCCCTTTCTCACTGGTTCTCTCTTCTGCCGTTTTCCGTAGGACTCTCTTCTCTGACCTGAGTCTCCTTTGGAACTCTGCAGGTTCTA
+
A>1AA1>>CFC@BGGBABA1A1B1ABEBGAGFFCFEEEG?EHHHHGAE/AE/F11BGG0AEGCGEE@EGGGGHF>?EGGEEHHE/FGGGC/CC?GHHBGHHHHGFHHHGFEGGHGGGGGHFHFHHHGF0GCH<@C-..;C:GGHH0BG0C.C0CEGGGGGGG//-@B9=F//;FFFB/BFFF/B/9BFFFFFF@FFFFFFBFFFFFFFFFFFFFBBB//BFFFFFFFBFFFFFFFFFFFFFBFBFFF/FF;
@M05620:37:000000000-D9766:1:1101:11582:11836 1:N:0:1
ACCACACCTTCTACAATGAGCTGCGTGTGGCTCCCGAGGAGCACCCCGTGCTGCTGACCGAGGCCCCCCTGAACCCCAAGGCCAACCGCGAGAAGATGCCCAGGTGAGTGGCCCGCTACCTCTTCTGGTGGCCGCCTCCCTCCTTCCTGGCCTCCCGGAGCTGCGCCCTTTCTCACTGGTTCTCTCTTCTGCCGTTTTCCGTAGGACTCTCTTCTCTGACCTGAGTCTCCTTTGGAACTCTGCAGGTTCTA
+
ABAAABABFFFFGGGGGGGGGGHBEGFGGGFGCFGGFGGG?G2GHGGGEFFFBFHHHHHGGGGGGGGEGGGC3FGEGGGGGHHHHFGFGGGGFGHFFGHHHHHAGHGHHHEGHHFGGFGHHHHHHHHHHHGHHGGGGGHGHHGHHGGGGGGGGGGGGD??AFBFGGFFFBFFFFFFFFFFFFFFFFFFFFFFFFDDFFFFFFFDDFBBFFFFFFFFFFFFFFFFFFFFFFFFFFFFFFFFFFFFFFAFFF;
@M05620:37:000000000-D9766:1:1101:11564:11838 1:N:0:1
ACCACACCTTCTACAATGAGCTGCGTGTGGCTCCCGAGGAGCACCCCGTGCTGCTGACCGAGGCCCCCCTGAACCCCAAGGCCAACCGCGGGAAGATGCCCAGGTGAGTGGCCCGCTACCTCTTCTGGTGGCCGCCTCCCTCCTTCCTGGCCTCCCGGCGCTGCGCCCTTTCTCACTGGTTCTCTCTTCTGCCGTTTTCCGTAGGACTCTCTTCTCTGACCTGAGTCTCCTTTGGAACTCTGCAGGTTCTA
+
BCCCBBCCFFFFGGGGGGDGGGHHGGGEGGGGHGGGGGGGGHHHHGGGGGGGHHGHHHHEGGGGGGGGGGGHFHHGGGGHGHHHHGGGGG/BCGGHHHHHHHGGHHHFHHGGHHCGC<DGHHHHFHHHHFGHHGGGGDGGGGGGGGGF0BFGGGGGGC-9@@=DFFFFFFFFFF0BFBFFFFFFFFFFFFFFFFFFFFFFFFF9AFFFFFFFFFBBFF0FFFF9BFFFFFFFFEFFFFFFFFFFFFFFFF:
@M05620:37:000000000-D9766:1:1101:21607:11841 1:N:0:1
GAGGCTGCTTTGGAAGAAACTCATAGATTACTGCAACAGTTCCCCCTGGACCTGGAAAAGTTTCTTGCCTGGCTTACAGAAGCTGAAACAACTGCCAATAAGGAAAGGCTCCTAGAAGACTCCAAGGGAGTAAAAGAGCTGATGAAACAATGGCAAGTAAGTCAGGCATTTCCGCTTTAGCACTCTTGTGGATCCAATTGAACAATTCTCAGCATTTGTACTTGTAACTGACAAGCCAGGGACAAAAGATC
+
CBCCCCFBFFFFGGGGGGGGGGHHHHHHHHHHHGHHHHHHHHHHHGGGHHHHHHHGHHHHHHHHHHHHHHHHHHHHHHHHHHHHHHHHHG1GHHHHHHHHHHHHHGHHHHHGHHHHHHHHGHHHHHGGHGGHHHHHGHHHHFHHHHHHHHHHHHHHGHHHHHHHHHHHHHHHHGGGGGHGHHHHHHHHHGDGHHGHHHHHHHHHHHHHHHHHHHHHHHHHHHHHHHHHGHGHHHHHGGGGGGGGGGGGGGG
@M05620:37:000000000-D9766:1:1101:12892:11859 1:N:0:1
GAGGCTGCTTTGGAAGAAACTCATAGATTACTGCAACAGTTCCCCCTGGACCTGGAAAAGTTTCTTGCCTGGCTTACAGAAGCTGAAACAACTGCCAATCCTACAGGATGCTACCCGTAAGGAAAGGCTCCTAGAAGACTCCAAGGGAGTAAAAGAGCTGATGAAACAATGGCAAGTAAGTCAGGCATTTCCGCTTTAGCACTCTTGTGGATCCAATTGAACAATTCTCAGCATTTGTACTTGTAACTGAC
+
CBCCCDFDFFFFGGGGGGGGGGHHHHHHHHHHHHHHHHHHHHHHHGGGHHHHHHHHHHHHFGHHHHHHHHHHHHHHHHHHHHHHHHHHHHHHHHHHHHHHHHHHHHHHHHHHHHHHGGGGHHHHHHHHHHGHHHHHHHHHHGHHHGGHGGHHHHHGHHHHHHHHHHHHHHHHHHHGHHHHFHHHHHHHHHHGGGGGGHHHHHHHHHHHHGHHGHHHHHHHHHHHHHHHHGHGGGGGFGGGGGGGGGGGGGF
@M05620:37:000000000-D9766:1:1101:11015:11865 1:N:0:1
ACCACACCTTCTACAATGAGCTGCGTGTGGCTCCCGAGGAGCACCCCGTGCTGCTGACCGAGGCCCCCCTGAACCCCAAGGCCAACCGCGAGAAGATGCCCAGGTGAGTGGCCCGCTACCTCTTCTGGTGGCCGCCTCCCTCCTTCCTGGCCTCCCGGAGCTGCGCCCTTTCTCACTGGTTCTCTCTTCTGCCGTTTTCCGTAGGACTCTCTTCTCTGACCTGAGTCTCCTTTGGAACTCTGCAGGTTCTA
+
DDDDDDDCFFFFGGGGGGGGGGHHGGGGEGHHHGGGGGGGGHHHHGGGEGGGHHHGHHHGGGGGGGGGGGGHHHHGGGGHGHHHHGGGGGGGGGHHHHHHHHHGHHHHHHGGHHGGGGGHHHHHHHHHHHGHHGGGGGHGHHGHHGGGGGGGGGGGGGCGGGGGGGFFFFFFFFFFHFFFFFFFFFFHHFFFFFFFFFHFFFFFFFFFFFFFHHHFHFFFFHFFFFFFFFFFHFFFFFFFFFFFFFFFFFF
@M05620:37:000000000-D9766:1:1101:17446:11868 1:N:0:1
ACCACACCTTCTACAATGAGCTGCGTGTGGCTCCCGAGGAGCACCCCGTGCTGCTGACCGAGGCCCCCCTGAACCCCAAGGCCAACCGCGAGAAGATGCCCAGGTGAGTGGCCCGCTACCTCTTCTGGTGGCCGCCTCCCTCCTTCCTGGCCTCCCGGAGCTGCGCCCTTTCTCACTGGTTCTCTCTTCTGCCGTTTTCCGTAGGACTCTCTTCTCTGACCTGAGTCTCCTTTGGAACTCTGCAGGTTCTA
+
3AABA?AAFFFFEGGFBBFDA5AA2EEGAAGHFGGA2AE?2GHHHGCEEEG1AFHHHHHGGG?ECE>EGGGHGBEFGGGEGHHCFFEEC@<C?B?CF1DGHF/FCGFHHHGGHHCGGGGHHHHGHFHHFHGHHGG?.EGGHHGGHBFGFGGGGGGGG?@A@FFFGGFB?FF9FFFFFFFBFFFFFFFFFFFFFBFFFFFFDBFDFFFFFFFFFFFFBBFFFF.BFFFFFFFFFFFFFFFFFFFFFFFFFF;
@M05620:37:000000000-D9766:1:1101:24748:11869 1:N:0:1
ACCACACCTTCTACAATGAGCTGCGTGTGGCTCCCGAGGAGCACCCCGTGCTGCTGACCGAGGCCCCCCTGAACCCCAAGGCCAACCGCGAGAAGATGCCCAGGTGAGTGGCCCGCTACCTCTTCTGGTGGCCGCCTCCCTCCTTCCTGGCCTCCCGGAGCTGCGCCCTTTCTCACTGGTTCTCTCTTCTGCCGTTTTCCGTAGGACTCTCTTCTCTGACCTGAGTCTCCTTTGGAACTCTGCAGGTTCTA
+
BCBCCCBBFFFFGGGGGGFGGGHHGFGGHGHHHFFGGGGGGHHHHGGEAEGGHHHHHHHFFGGGGGGGGGGHGHHGGGGHGHHHHGGGGGCDGGHHHHHHHHAFGHHHGHEGHHFGG-CHHHHHHHHGHHGHHGGGGGHGHHGHHGGGGGGGGGGGGGGGGFGGGGFFFFFFFFFFFFFFFFFFFFFFFFFFFBADFFFFFFFFFBFFFFFFFFFFFFFFFFFFFFFFFFFFFFFFFFFFFFFFFFFFFFF
@M05620:37:000000000-D9766:1:1101:5460:11877 1:N:0:1
GAGGCTGCTTTGGAAGAAACTCATAGATTACTGCAACAGTTCCCCCTGGACCTGGAAAAGTTTCTTGCCTGGCTTACAGAAGCTGAAACAACTGCCAATCCTACAGGATGCTACCCGTAAGGAAAGGCTCCTAGAAGACTCCAAGGGAGTAAAAGAGCTGATGAAACAATGGCAAGTAAGTCAGGCATTTCCGCTTTAGCACTCTTGTGGATCCAATTGAACAATTCTCAGCATTTGTACTTGTAACTGAC
+
BAAABBFBFFFFGGGGGGGGGGHHHHHHHHGHFHHGHGHHHHHHHGGGHHHHHHHGHHHHHHHHHFHHHHHHHGHHHHHHFGHHHHHHHHHHHHHHGHHHHHFHHHHHHHHHHHHHGGGGHHHHHHAGFHGHHHHHHEFHHFFHFFEHGFHHGHHGHHHHHHHHHHHBGHHHHHHFFGDHHHHHGGHHHHHHGGGGGHHHHHHHHHHHHGGGHHGFHHHHHHHHGHHHHGGGGGGGGFGGGGGGGGGGGGF
@M05620:37:000000000-D9766:1:1101:24309:11886 1:N:0:1
GAGGCTGCTTTGGAAGAAACTCATAGATTACTGCAACAGTTCCCCCTGGACCTGGAAAAGTTTCTTGCCTGGCTTACAGAAGCTGAAACAACTGCTACCCGTTACGAAACGCTTCCAGAAGACCTCAAGGGACGACAAGAGACGAAGACACACCTGGAAGGAAGGTAGGCACTTTCGCCTTTGGACTCTTTGGGATCCAATTGGACAATTTTTAGCATTTGGACTTGGAACTTACAAGCCAGGGACAAAAA
+
CBCBCCFCFFFFGGGGGG4GGGHHHHGHHHHHHHHHGHHFGHHHHGGGHHHHHHHHHHHHHHHHHHHHHHHHHHHHHHHHHHHHHHHHHHEHHF3B4BGH111?1?1?1/?///?3343B?3B23BGF3?E/////><02022/>/</0?F0//0?0<F<.<<0.1=1>0<.<C0G...<.00/:C0/;<00/;./.;<BBF0/=/0;0;000;/;;0;F00//0;000;/000;0B/.;.;;A.9A.BF.
@M05620:37:000000000-D9766:1:1101:20011:11900 1:N:0:1
ACCACACCTTCTACAATGAGCTGCGTGTGGCTCCCGAGGAGCACCCCGTGCTGCTGACCGAGGCCCCCCTGAACCCCAAGGCCAACCGCGAGAAGATGCCCAGGTGAGTGGCCCGCTACCTCTTCTGGTGGCCGCCTCCCTCCTTCCTGGCCTCCCGGAGCTGCGCCCTTTCTCACTGGTTCTCTCTTCTGCCGTTTTCCGTAGGACTCTCTTCTCTGACCTGAGTCTCCTTTGGAACTCTGCAGGTTCTA
+
AA??ABBAFFFFGGGG5GFFGDGGEBEAAAGFFGGAAEEGGHHHHGGGDEFGGHGGHHGGCGGGGDGGGGGFHGHGGGDHEEHHHGGEGGB@CGFF1GFFHHHGHHHHHHGGHHGGGGGHHHHHHHHGGHGHHGGGGGGFHHGHHGFGGFGGGGGGGGBGGGGGGGFBBFFFFFFFFFFFFFFFFFFFFFFFFBFFFFFFFFFFFFFFFFFFFFFFFFFFFFFFFFFFFFFFFFFFFFFFFFFFFFFFFFB
@M05620:37:000000000-D9766:1:1101:15564:11914 1:N:0:1
GCTGCTGCTTTGGAAGCCACTCATAGATTACTGCAACAGTTCCCGCTGGACCTGGAAAAGTTTCTTGCCTGGCTTACAGAAGCTGAAACAACTGCCAATCCTACAGGATGCTACCCGTAAGGAAAGGCTCCTAGACGACTCCAAGGGAGTAACAGAGCTGATGAAACCATGGCAAGTAAGTCAGGCATTTCCGCTTTAGCACTCTTGTGGATCCAATTGAACAATTCTCAGCATTTGTACTTGTAACTGAC
+
111>>BCBFFFF1FF111BGFGHH33FGHHHHGHG1BAFBGFHH0AAE/0BEH0FBGFHGFAFHAFBGHHHHHFE1BGH11BGGF1BGG0>BBFHG11FGHHFHBGHHHHHHGHHHGGGCHFHF0FHHHHGH1F11?/>CGH11@FE/?E012FH0<GHH1FH1FHH0FGGFHHHGHHBGHH1GFHAGHHHHGGGGGGHHHHHHHHHHHGFHHHE0<GHGGGBFFGGGGGGGGGGGGFGGGGGGGFGFGGF
@M05620:37:000000000-D9766:1:1101:5639:11917 1:N:0:1
GAGGCTGCTTTGGAAGAAACTCATAGATTACTGCAACAGTTCCCCCTGGACCTGGAAAAGTTTCTTGCCTGGCTTACAGAAGCTGAAACAACTGCTACCCGTAAGGAAAGGCTCCTAGAAGACTCCAAGGGAGTAAAAGAGCTGATGAAACAATGGCAAGTAAGTCAGGCATTTCCGCTTTAGCACTCTTGTGGATCCAATTGAACAATTCTCAGCATTTGTACTTGTAACTGACAAGCCAGGGACAAAAG
+
CCCCCCFCFFFFGGGGGGGGGGHHHHHHHHHHHHHHGHHHHHHHHGGGHHHHHHHHHHHHHHHHHHHHHHHHHHHHHHHHHHHHHHHHHHHHHHHHHH?FEF/BGGGFHF?GGHGHHHHHHHHHHHHHHFEGGGGFHHHGHHHFFGHHHHHHHGHHHHHGHHHHFHFHGGHFHHHHEFAEGHHHHHHHHHHHHGH<CHHHHHHFHHHHGHHHHCHHHHHHHHHHHHHHCGGCGFFG0FGEGGEGGEGGGG/
@M05620:37:000000000-D9766:1:1101:13323:11936 1:N:0:1
GAGGCTGCTTTGGAAGAAACTCATAGATTACTGCAACAGTTCCCCCTGGACCTGGAAAAGTTTCTTGCCTGGCTTACAGAAGCTGAAACAACTGCCACTTCTTAAGAAAGCTTCCCAGAAGACTCCAATGCTCTAAAAGAGCTCATGAAACAATGCGAAGTAACTCACGTATCTCCGCTGTACCACTCTTCCGCATTCAATCTCATAATTCTCACCATGAGCACTTCTAAGCGATAGGCCATGTACAAAAC
+
BBCBBCFCFFFFGGGGGGGGG4GFHBBFDG4AD5BFHHHGBDG3222BCCFC22B2ABBGB55BFG55AF311FG335BAG3FHHBBFEGGHFGHHHB333B44@44B3@333BB23BF?F3F3B333433434BF4E3/2B3334BF33BGH2B2/?/B/22222<2/001<<11////>=111>10>F1<<A-=.=00<000<0000<DGHH0;0<0000=CFH0C0;:/-....//;.:=0CFG00..
@M05620:37:000000000-D9766:1:1101:19581:11949 1:N:0:1
GAGGCTGCTTTGGAAGAAACTCATAGATTACTGCCACAGTTCCCCCCGGCCCTGGAACTGTTTCCTGCCTGGCTCCCAGAAGCTCGAACTACTGCCACTCCTCCAGGATGCTACCCGTAAGGAAAGGCTCCTAGCAGCCTCCAAGGGAGTAACAGAGCTGATGAAACAATGGCAAGTAAGTCAGGCATTTCCGCTTTAGCACTCTTGTGGATCCAATTGAACAATTCTCAGCATTTGTACTTGTAACTGAC
+
>AA@AACAFF3FCBGGFGGGAAF3DBB331BHHHFFHFFGD2D10E/A//A/A0/B1B1B2212@@1@>1B?G01/BB1/BCGC1//B0/BF@1BF11B0BB0BF1CGF1FBE1B0EGG?GFFC0F0FGHGB111<10?F0/01?F/?C<0?1<FCHFGCDG11FDFBC0<C/<0CGDGFF00=/:GGGHHHG?ECCGF0C:;B9F00:CF0;/000C00;90;FFEC09BB;0;;C9;FFFFBFFFF/:/
@M05620:37:000000000-D9766:1:1101:3823:11980 1:N:0:1
GAGGCTGCTTTGGAAGAAACTCATAGATTACTGCAACAGTTCCCCCTGGACCTGGACAAGTTTCTTGCCTGGCTTACTGAAGCTGAAACAACTGCCAATACTCCAGCATGCTACCCGTAAGGAAAGGCTCCTATAAGACTCCAAGGGAGTAAAAGATCTGATGAAACAACGGCAAGAAACTCAGGCATTTCCTCTAAAGCACTCTTGTGGATCCAATTGAACAATTCTCAGCATTTTTACTTGTAACTGAC
+
A@ABABFCFFFFGCBGGGGGGGHHHFHHHHHHHHFHFHHHHFGFHGGGGHHHHHGH231FGHHGHHHGGG3BGGHFF5DFHH3FH33GFGHH3GHHGHH3@BBGH@323BBF43B?1?>?FFFHB00?BBFB3434?33B3BBF2FF/</B3>G@/2@@>2@2222@FA/<>/>>>0><0>11><0<<<=D000=00=<0/<=C;;C0:A0:0;<G:C00:<;::9BCB00BF9;C0CEGF00C0;C90CB
@M05620:37:000000000-D9766:1:1101:26863:11991 1:N:0:1
ACCACACCTTCTACAATGAGCTGCGTGTGGCTCCCGAGGAGCACCCCGTGCTGCTGACCGAGGCCCCCCTGAACCCCAAGGCCAACCGCGAGAAGATGCCCAGGTGAGTGGCCCGATCCCTCTTCTGGTCGCCGCCTCCCTCCTCCCTCGCCTCCCGGCGCCGCGCCCTTTCTCACTGGTTCTCTCTTCTGCCGTTTTCCGTAGCACTCTCTTCTGTCACCTGAGTCCCTTTTGGAACTCTGCAGGCTATA
+
CBCCBCCCFFFFGGGGGGGGGGHHGEFBEEFGGGGEGGGGFHHGHGGGEGGGHHHHHHHGGGGFGGGGGGGHBGHGGGGHGHHHHGGGBB?FGDH222??2CHG1G??F1/?CGG-<<.GHC/GDGHHG0<-DF-DA?.EGGDG//.;/9-ADGFG.9BB=-;@;D;@CFFF0F:0FFF9FFFFFFBB909:BDDFFE009::..0;BFFFFFFF0900:;09/9;F0:00:00-00;909090BF.;:BB
@M05620:37:000000000-D9766:1:1101:26848:12000 1:N:0:1
ACCACACCTTCTACAATGAGCTGCGTGTGGCTCCCGAGGAGCACCCCGTGCTGCTGACCGAGGCCCCCCTGAACCCCAAGGCCAACCGCGAGAAGATGCCCAGGTGAGTGGCCCGCTACCTCTTCTGGTGGCCGCCTCCCTCCTTCCTGGCCTCCCGGAGCTGCGCCCTTTCTCACTGGTTCTCTCTTCTGCCGTTTTCCGTAGGACTCTCTTCTCTGACCTGAGTCTCCTTTGGAACTCTGCAGGTTCTA
+
BBBAABBBFFFFGGGFGGGGGDHGGEEAAEHFGFGEDFGGGHGGHGGGEEFGFHFHHHHGGGCEGEGGGGGGFHHGGGFHGHHHHGGGFGDCCFHFFGGHHHHGHHHHGHGGHHGGGGGHHHGHHHHGHHDHHGGGGGHGHHGHHGGGGGGGGGGGGB-;@FGGGGFFFFFFFFFFFFFFFFFFFFFFFFFFFFFFFFFFFFFFFFFFFFFFFFFFFFFFFFFFFFFFFFFFFFFFFFFFFFFFFFFFFFB
@M05620:37:000000000-D9766:1:1101:12700:12041 1:N:0:1
ACCACACCTTCTACAATGAGCTGCGTGTGGCTCCCGAGGAGCACCCCGTGCTGCTGACCGAGGCCCCCCTGAACCCCAAGGCCAACCGCGAGAAGATGAGCCAGGTGCCTGGTCCGTTTTCTCTTCTGGTCGTCGCTCCTTTCTTGCCTGCCGTCCCTGCGCTGCGTCTTACTTCACTGCTTTTCTCTTGTGTTGCTTTCCGTTGTATTCTCTGCTCTGACCTGCGTCTGCTTTTCAACTGTGCAGGTTTT
+
BBBABBBBFFFFGGGGFGGGGGHHGEEBEAGH3FGEEGGGGHHHHGGGGFGGGHHFHHHGGGGGGDGGGGGFHCGGGGDH/AGHHGA<BFCBCGFHDGF222?G/1?10<?/1<F-.10.>G11=111<11--<-A..:/:0;000;CG0.;-.:.90;.;B--.-.;..000;0/////;//;BF/99/;/././/;9//99/..//;BFFF/99BFFF//9..-;-:.////////;//9////..//.
@M05620:37:000000000-D9766:1:1101:3676:12084 1:N:0:1
GAGGCTGCTTTGGAAGAAACTCATAGATTACTGCAACAGTTCCCCCTGGACCTGGACAAGTTTCTTGCCTGGCTTACAGAAGCTGAAACAACTGCCAATCCTCCAGTATTCTACCCGTAAGGAAAGTCTCCTATAAGACTCCAAGGGAGTAAAAGAGCTGATGAAACAATGGCAAGTAAGTCAGGCATTTCCGCTTTAGCACTCTTGTGGATCCAATTTAACAATTCTCAGCATTTTTACTTGTCACTGAC
+
A3ABAACAFFDFFFFGGCFGGGFHFHHHHHGFGFBGFFGGHFGBFFAFEGFGHBAGA31FGFHHFHEBBB3BBGACB5BAGHGHGFBHFGHHHHHHHHH32B3?EB4B4@BF@BBFEEGAEFHFHGBBBBGGD434FE?F33??BFDEE?23FFFC2@F<<@F2FFGEF@?F0?1???F1@@1?C0<<>=G1..C.<=D0<DCH<G0G<C<0</:C0=0<0:<;;C0GBCCFH0<C9B?BF00;0;;CFBB
@M05620:37:000000000-D9766:1:1101:19441:12095 1:N:0:1
GAGGCTGCTTTGGAAGAAACTCATAGATTACTGCAACAGTTCCCCCTGGACCTGGAAAAGTTTCTTGCCTGGCTTACAGAAGCTGAAACAACTGCCAATTCTACAGGATGCTACCCGTAAGGAAAGGCTCCTAGAAGACTCCAAGGGAGTAAAAGAGCTGATGAAACAATGGCAAGTAAGTCAGGCATTTCCGCTTTAGCACTCTTGTGGATCCAATTGAACAATTCTCAGCATTTGTACTTGTAACTGAC
+
CBCCCBFCFFFFGGGGGGGGGGHHHHHHHHHGHGHHGHHHHHHHHGGGFHHHHHGGGGGHGHHHHHHHHHHHHHHHHGHHHHHHHFHHHHHHHHHHHHHHFFFHHGFFHHHHBDFGGGGFHHHHGBBGHHGHDEFFGFBGFGGHGEFHGAFFFHFCGHHHFHHDGFHHHDGBG??F?FDDGH<=FCFFHHHG.EGGGFGFFHHHHHHFFCFCGHGHHHHHCGHGFHFHHHFFGGGGFGGGGGGGGGGGGGF
@M05620:37:000000000-D9766:1:1101:3008:12109 1:N:0:1
GAGGCTGCTTTGGAAGAAACTCATAGATTACTGCAACAGTTCCCCCTGGACCTGGACAAGTTTCTCGCCTTGCTTACAGAAGCTGAAACAACTGCCTACAGGCTGCTACCCGTAAGGCAAGGCGCCTAGAATACTCCAAGGGAGTAAAAGAGCTGATGAAACAATGGCAAGTAAGTCATGCATTTCCGCTTTAGCACTCTTGTGGCTCCAATTGAACAATTCTCAGCATTTGTACTTGTAACTTACAAGCC
+
A3ABABFAFFFFG4BBFGGGGGHHHFGHHHHHHHCHFHFHHDDBGGFFCGFGHHGG231GGHHGHDBBEA1BGFGBB5BFHHGHHB3FBGEHHHHHBB?33BCG??BDGHH1?EE0E3?BFEG/>><EG2D33DG2F2GDFGED<@FB22?@<<CDH1?G1FCGG?FFFH>1=FF>1F1=>>11>=<E=.<<<0=DH0/=G<;;:::0;C/00<<CFGFGG00;90;0;;;09;;FGB09;FF00;;F9;E
@M05620:37:000000000-D9766:1:1101:12230:12129 1:N:0:1
GAGGCTGCTTTGGAAGAAACTCATAGATTACTGCAACAGTTCCCCCTGGACCTGGAAAAGTTTCTTGCCTGGCTTACAGAAGCTGAAACAACTGCCAATCCTACAGGTTGCTAACCGTACGTAAAGGCTTCTAGAAGACTCAAAGGGAGTAAAAGAGATGATGAAACAATGGAAAGTAAGTCAGGAATTTCCGCTTTAGCACTCATGTGAATCAAATTGAACAATTGTAAGCATTTGTGCTAGTACATGAC
+
CBCDDDFCFFFFGGGGGGGGGGHHGHHHHHHGHHHHHHHHHHHHHGGGHHHHHHHHHHHHGHHHHHHHHGHGH2AGCGHF3AGB3GFGFHHHHHHHHGF3BFGF33F33213D431/1//>2B0?4?/33B3F44BF?B333BFG2C///B3BD2/22>2D>2FG22FH1=1=11011111?110101<111.CEG.==DG00</00=D0=00000000C0GC/CC0<00000:000</0000<0000C00
@M05620:37:000000000-D9766:1:1101:10573:12136 1:N:0:1
ACCACACCTTCTACAATGAGCTGCGTGTGGCTCCCGAGGAGCACCCCGTGCTGCTGACCGAGGCCCCCCTGAACCCCAAGGCCAACCGCGAGAAGATGCCCAGGTGAGTGGCCCGCTACCTCTTCTGGTGGCCGCCTCCCTCCTTCCTGGCCTCCCGGAGCTGCGCCCTTTCTCACTGGTTCTCTCTTCTGCCGTTTTCCGTAGGACTCTCTTCTCTGACCTGAGTCTCCTTTGGAACTCTGCAGGTTTTA
+
DDDDDDCCFFFFGGGGGGGGGGHHGGGFHGHGHGGGGGGGGHHHHGGGGGGGHHHHHHHGGGGGGGGGGGGHHHHGGGGHGHHHHGGGGGGGGGHHHHHHHHHGHHHHHHGGHHGGGGGHHHHHHHHHHHGHHGGGGGHGHHGHHGGGGGGGGGGGGGGGGGGGGGFFFFFFFFFFFFFFFFFHHFFHHHHHFFFFFFHFFFFFFFFFFFFFHHHFFFFFFHFFFFFFFFFFHFFFFFFFFFFFFFF00.0
@M05620:37:000000000-D9766:1:1101:6787:12141 1:N:0:1
ACCACACCTTCTACAATGAGCTGCGTGTGGCTCCCGAGGAGCACCCCGTGCTGCTGACCGAGGCCCCCCTGAACCCCAAGGCCAATCGCGAGAAGATGCCCAGGTGAGTGGCCCGCTACCTCTTCTGGTGGCCGCCTCCCTCCTTCCTGGCCTCCCGGAGCTGCGCCCTTTCTCACTGGTTCTCTCTTCTGCCGTTTTCCGTAGGACTCTCTTCTCTGACCTGAGTCTCCTTTGGAACTCTGCAGGTTCTA
+
BBBBBABBFFFFGGGGGGGGGGHHGGGFHGGHHGGGGGGGGHDHHGGGGGGGHHHHHHHGFGGEGGGGGGGFHHHGGGGHGHHHH3FFFGDGCGCGH2DGHGEFHHFGHHGFFHCFCC-GGHHGFDGB=GFHC?D@:EHGHHGHHHHCGB:FFFAE9--;;A9C??DC9BFFFFFFFFF9BFB/FBBFB/99B=DFFF9FAFA9DFFFFFFFFFFF/BFBFFFB9B//:FFFFFFBFFFFBBFFFAFFFF;
@M05620:37:000000000-D9766:1:1101:22549:12188 1:N:0:1
ACCACACCTTCTACAATGAGCTGCGTGTGGCTCCCGAGGAGCACCCCGTGCTGCTGACCGAGGCCCCCCTGAACCCCAAGGCCAACCGCGAGAAGATGCCCAGGTGAGTGGCCCGCTACCTCTTCTGGTGGCCGCCTCCCTCCTTCCTGGCCTCCCGGAGCTGCGCCCTTTCTCACTGGTTCTCTCTTCTGCCGTTTTCCGTAGGACTCTCTTCTCTGACCTGAGTCTCCTTTGGAACTCTGCAGGTTCTA
+
BCCCBCCCFFFFGGGGGGGGGGHHGGGEGGHHHGGEGGGGGHFHHGGGGGGGHHGHHHHGGGGGGGGGGGGHFHHGGGGHGHHHHGGGGGCGGGHHHHHHHHFGHHHHHHGGHHFGGGGHHHHHHHHHHHGHHGGGGGHGHHGHHGGGGGGGGGGGGG;?DGGGGGFFFFFFFFFFFFFFFFFFFFFFFFFFFFFFFFFFFFF?DFFFFFFFFFFFFFFFFFBB/;FFFFFFFFFFFFFFFFFFFFFFFFB
@M05620:37:000000000-D9766:1:1101:17647:12197 1:N:0:1
AGTGCCAGCTCTCAATCGCACAGGGGCCCCAGGGACTGGCCCCTCCGTCCAGAGATCGTATGACCTCACCCCCAACCTTGAGCACCCACTCCGCAGCTTGGCTGGGACCTATGTGAGTATCCAGCGTCGGCATCTGGGCGTTGGGGCTGAGTGAGGCGTTGGGGACAGACCGTCCTAACAGTGGAGGGTTCTGGTAAATGATGGGGTGAGGAGGGGCTCTTTGGCTCCCACCAGTCCCCCTGTCTGGTCTA
+
1A1AAB1F@1CFGEEGGGGGEEFFF00AAEGG0//A0FF/0A/G///A0/BB1/F1A/BA0B2FB11B/00/>//>BFB1B@BB>//>?F0B/?/><F10/01/?<<<?GFD<GB2B12BGF21FCE//>//<FG110.->-<.--.-...;:0:..;.-;CA?A-9A/;E-ACBB0BF/09;B9-99-9ABFBBFB////;/9-------/:A--99EBFB9B/BFFF-9B-:FFFFFF@-/9BFFFFF/
@M05620:37:000000000-D9766:1:1101:8639:12198 1:N:0:1
GAGGCTGCTTTGGAAGAAACTCATAGCTTACTCCAACAGTTCCCCATGGACCTGGAACAGTTTCTTGCCTGGCCTACAGACGCTGACCCAACTGCCAATCCTACAGGATGCTACCCGTACGGAAAGGCTCCTAGAAGACTCCCAGGGAGTAAACGCGCTGATGAAACCCTGGCAAGTACGTCAGGCATTTCCGCTTTAGCACTCTTGTGGCTCCAATTGAACAATTCTCAGCATTTGTACTTGTAACTGAC
+
AAAAAAFAFFFFGGGGG1GF1B13DD13ABFG1FGBGFFD2DG1F0A001BEGF0BG10BAFFG211BGHHHH0B0BG1D0A>/>/BBB/FFGHGFC11BFGH1FGGHHHHG@FGHFGG//E/F/FHHHGGH1B1BF1FGFH/@1CB/CCC121</>ACG.FGDD1F0.<CCG/GFHH0CGHACHHEGHHHHCGGGGFFGGFGFGGGGGG.CFFF/;CFFBFBFGGGGGEGGBFFFF;BFFFFFF:9;B//
@M05620:37:000000000-D9766:1:1101:4530:12203 1:N:0:1
GAGGCTGCTTTGGAAGAAACTCATAGATTACTGCAACAGTTCCCCCTGGACCTGGACAAGTTTCTTGCCTGGCTTACAGAAGCTGAAACAACTGCCAATCCTCCAGGATTCTACCCGTAAGGAAAGGCTCCTATAAGACTCCAAGGGAGTAAAAGAGCTGATGAAACAACGGCAAGTAAGTCAGGCAGTTCCGCTTTAGCACTCTTGTGGATCCAATTGAACAATTCTCAGCATTTTTACTTGTAACTGAC
+
B3AABBFACFFFGCGGGGGFGGHHHFHEDGGHHHHHBGGHHFF3FFGGAEBFGGAG2A1BGHHHHHHEGA3BFHFFF5BFGHFGHFEHGHHHBHHGFHHB2B3FGF3?33BF44B?E?E/?BFGHH??BBFG3434FD3?3222?CDCD/22>FHA2@G222@2FF?0F//@/@<F=>F11>1>00..=<G0<.A..==00=:C<C:::A0<;/;C0;000:;:9CBFEBBBF9;C0BEFF90;9;CCBBC
@M05620:37:000000000-D9766:1:1101:6743:12211 1:N:0:1
ACCACACCTTCTACAATGAGCTGCGTGTGGCTCCCGAGGAGCACCCCGTGCTGCTGACCGAGGCCCCCCTGAACCCCAAGGCCAACCGCGAGAAGATGCCCAGGTGAGTGGCCCGCTACCTCTTCTGGAGGCCGCCTCCCTCCTTCCTGGCCTCCCGGAGCTGCGCCCTTTATCACTGGTTCTCTCTTCTGCCGTTTTCCGTAGGACTCTCTTCTCTGACCTGAGTCTCCTTTGGAACTCTGCAGGTTCTA
+
AAAAAAAAFFFFGGGGGGF1B1BGGEEEGAGF1BFEEGGCGHHGGGGGFGGGHHHFHHHGGGGGGCEGGGGFH1FEGGGH/<FGHGC/>B><@FGHFFHHHHHGCHHHHDFFGEGG?CGHFHHHHHGH0.=<CCCCC?.EGFGHGEBBF/FGGGGGGGGGGFFGG@F=-FF/9BFFFFFFFFFFFFFFFFF/F@FFFFFFFFFFFFFFF/FFFFFFFFFFFFFFFFBFFFFFFFFFFFF/BFFFFFFFFFB
@M05620:37:000000000-D9766:1:1101:19869:12213 1:N:0:1
ACCACACCTTCTACAATGAGCTGCGTGTGGCTCCCGAGGAGCACCCCGTGCTGCTGACCGAGGCCCCCCTGGACCCCAAGGCCAACCGCGAGAAGATGCCCAGGTGAGTGGCCCGCTACCTCTTCTGGTGGCCGCCTCCCTCCTTCCTGGCCTCCCGGAGCTGCGCCCTTTCTCACTGGTTCTCTCTTCTGCCGTTTTCCGTAGGACTCTCTTCTCTGACCTGAGTCTCCTTTGGAACTCTGCAGGTTCTA
+
CCCCCCCDFFFFGGGGGGGGGGHHGFGGHGHHHGGGGGGGGHHHHGGGGGGGHHHHGHHGGGGGGGGGGGGHGHHGGGGHGHHHHGGGGGGGGGHHHHHHHHHGHHHHHHGGHHGGGGGHHHHHHHHHHHGHHGGGGGHGHHGHHGGGGGGGGGGGGGGGGGGGGFFFFFFFFFFFFFFFFFFHFFFHHFHHFFFFFFHFFFFFFFFFFFFFFFHFFFFFFFFFFFFFFFFFFHFFFFFFFFFHFFFFFFF
@M05620:37:000000000-D9766:1:1101:19888:12217 1:N:0:1
AGTGCCAGCTCTCAATCGCACAGTCTGGTCTATCTCCTGCCCTTAGATCGGAAGAGCACACGTCTGAACTCCAGCCACATTACCCGATCTCGTATGCCGTCTTCTGCTTGAAAAAAAACATATTCTATTTTCCTCCTCCCTCCTTCCTTTCCTCCCTAACCTTCTCCCTTTCTCACTTTTTCTCTCTTCTACCATTTTCCTCACTACTCTCTACTATGTCCTTTTACGCCTTTTTACCTCAACACTTACTC
+
AABABFFFABFFFB5BGGGEGGHFFFBBFFAEFGGFHGHHAGFFFGDBFAEAE22AGGGFFGHHFAEDFFF3FE3AFHGFHHH5BE>>/?@F?EGFFH/1>GCBG4FHHH03BFFE/C</23B333B3333>22222<<?<2<01??D1111<?0?01>00111111001<1100=<0000/=000000000000;0:0:000.00;:C0000;00;000;;00000..9;A000.9900/0/0.00/;//
@M05620:37:000000000-D9766:1:1101:12943:12242 1:N:0:1
GAGGCTGCTTTGGAAGAAACTCATAGATTACTGCAACAGTTCCCCCTGGACCTGGAAAAGTTTTTTGCCTGGCTTACAGAAGCTGAAACAACTGCCAATCCTACAGGATGCTACCCGTAAGGAAAGGCTCCTAGAAGACTCCAAGGGAGTAAAAGAGCTGATGAAACAATGGCAAGTAAGTCAGGCATTTCCGCTTTAGCACTCTTGTGGATCCAATTGAACAATTCTCAGCATTTGTACTTGTAACTGAC
+
AAAABA4AFFFFFGGGGG4BBGFGGGHFD5GGFBB4AEGHHHHGHGE2CBGHHFFHAFFHHHHHAE?GHGGBGHEGHGBDGHHGEGFHHF1FG3FFCGGFF@DFGHGFH3FHGFEGFGGFFCHCGG0GHHGHFEFHHHFFBCFCGGGEGCBDBHHFGFHFFHHFHHHFH?<GBF<F=FG=>G1GFH.<GGHDEDFACDGDG0GCGFCG:EF:<G0C0C0;G0;CFFGCFGFFGFF9099CFFF99BFFEB9
@M05620:37:000000000-D9766:1:1101:8616:12256 1:N:0:1
ACCACACCTTCTACAATGAGCTGCGTGTGGCTCCCGAGGAGCACCCCGTGCTGCTGACCGAGGCCCCCCTGAACCCCAAGGCCAACCGCGAGAAGATGCCCAGGTGAGTGGCCCGCTACCTCTTCTGTGGCCGCCTCCCTCCTTCCTGGCCTCCCGGAGCTGCGCCCTTTCTCACTGGTTCTCTCTTCTGCCGTTTTCCGTAGGACTCTCTTCTCTGACCTGAGTCTCCTTTGGCACTCTGCCGGTTCTAG
+
BCCBACCAFFFFGGGGGGFGGGHHGEGBEEHGHGGGDGFGGHHHHGGGGFGGGHHHHHHGGGGGGGGGGGGHGHHGGGGHGHHHHGGGGGCFGGHHHHHHHHHGHHHHHHGGHHGGGGGHHHHHHHHHHHHHGGGGGHGHHGHHCGGFFGGGGGGGG9@DGGFFGFFFFFFFF0FFFFFF;BFFFFFFFFFFFFFFFFFFFADF0;BFFFFFFFFFF0BFFF;FFFFFF;FFFF0;BBFFFB0;DCD9B:;
@M05620:37:000000000-D9766:1:1101:10902:12288 1:N:0:1
GAGGCTGCTTTGGAAGAAACTGATAACTTACTGCCACAGGTCCCCCTGAACCTGGAACCGTTTCTTACCTGGCTTCCAGAATCTGCCACAACTGCCACTCCTACAGGATGCTACCCGTAAGGAAAGGCTCCTCGCCGCCTCCCAGGGAGTAACAGAGCTGCTGCAACCATGGCCAGTACGTCAGGCATTTCCGCTTTAGCACTCTTGTGGATCCACTTGAACAATTCTCAGCATTTGTACTTGTAACTGAC
+
AAABBB@BFFFFGGGGCFGGG54DE54B5A5BD5ABFAF2BAF22A2B23B222223B1A113ADD553D311A123B53E5B5553BBB?E33BB33BBGHB33EFFB@F@4FGHGGG/0?BG3BGHHHGH2C//>/>EGH/2@F</?E0111?0>GHH1FH1GBGC<GFGHBCAFH0CHH.CCCCGHHHHGGGGGHHHGGGGGGGGGG0BFGF/;FGG0C09CFGGGGFGGGGGGFFFFFFFF/BBFBB
@M05620:37:000000000-D9766:1:1101:14434:12288 1:N:0:1
ACCACACCTTCTACAATGAGCTGCGTGTGGCTCCCGAGGAGCACCCCGTGCTGCTGACCGAGGCCCCCCTGAACCCCAAGGCCAACCGCGAGAAGATGCCCAGGTGAGTGGCCCGCTACCTCTTCTGGTGGCCGCCTCCCTCCTTCCTGGCCTCCCGGAGCTGCGCCCTTTCTCACTGGTTCTCTCTTCTGCCGTTTTCCGTAGGACTCTCTTCTCTGACCTGAGTCTCCTTTGGAACTCTGCAGGTTCTA
+
BBBBACCCFFFFGGGGGGGGGGHHGGGEHGHHHGGGGGGGGHGHHGGGGGGGGHFHHHHGGGGGGGGGGGGHHHHGGGGHGHHHHGGGGGDGGGHGHHHHHHHGHHHHHHGGHHGGGGGHHHHHHHHHHHGHHGGGGGHGHHGHHGGGGGGGGGGGGG?GGGGGGGFFFFFFFFFFFFFFFFFFFFFFFFFFFFFFFFFFFFFFFFFFFFFFFFFFFFFFFFFFFFFFFFFFFFFFFFFFFFFFFFFFFF0
@M05620:37:000000000-D9766:1:1101:19278:12303 1:N:0:1
GAGGCTGCTTTGGAAGAAACTCATAGATTACTGCAACAGTTCCCCCTGGACCTGGAAAAGTTTCTTGCCTGGCTTACAGAAGCTGAAACAACTGCTACCCGTAAGGAAAGGCTCCTAGAAGACTCCAAGGGAGTAAAAGAGCTGATGAAACAATGGCAAGTAAGTCAGGCATTTCCGCTTTAGCACTCTTGTGGATCCAATTGAACAATTCTCAGCATTTGTACTTGTAACTGACAAGCCAGGGACAAAAG
+
A?AAAAFACFDFFFFFGGAGGGHHHHFFGHHCHG4GFFGHHFGHGGEEGFFHGGEBBFH3AFGHG5FFFFGFFEHFHGHHFHFBFFFHHHBGCGHHBHBBEE/BFGGHHF1EGFFFGHBGHHGFFGCEBFEHEGGBGFHGHFHHHFHHHHGFEB@CFFFFGFGGGHHFHHHHHGHHGGGFG<=DDGFHHHF11<GHHHGGFG0GG0DGFHHHH0GCC;CGHHCGCGECGGGHGHGG09CEF9:EEGFGFF;
@M05620:37:000000000-D9766:1:1101:2402:12307 1:N:0:1
GAGGCTGCTTTGGAAGAAACTCATAGGTTACTGCAAAAGTTCCCCCTGGACCTGGGAAAGATTCTTGCCTGGCTTACAGAAGCTGAAACAACTGCCAATCCTCCAGGATGCTACCCGTAAGGAAAGGCTCCTATAAGACTCCAAGGGAGTAAAAGAGCTGATGAAACACAGGCAAGTAAGTCAGGCACTTCCGCTTTAGAACTCTTGTGGATCCAATTGAACAATTCTCAGCATTTTTACTCGTAACTGAC
+
BBBBBBFBFFFFGGGGGGGGGEG5DG4DGGHHHHHHFHHHHHHGHEAFF2BGHFF21BCG3BGHD5BBFHBAGHHHHFAAFGHHFFFHH3BFGHHHCGHBBGD3G3??G3FGF3?FFEE/03B3GF0?FGGHF4FGGH33BBGH2?E?E/@FGHFEFFGCFHB1GG?F0/0?F/GE1>11=>GH0GF0<FHDAFG.<=G<=GGHHFFHFGCC0CF0B0:;::C/0;CFGBF/;00;0=AF00.;9AAFFG9
@M05620:37:000000000-D9766:1:1101:7739:12325 1:N:0:1
ACCACACCTTCTACAATGAGCTGCGTGTGGCTCCCGAGGAGCACCCCGTGCTGCTGACCGTGGCCCCCCTGAACCCCAAGGCCAACCGCGAGAAGATGCCCAGGTGAGTGGCCCGCTACCTCTTCTGGTGGCCGCCTCCCTCCTTCCTGGCCTCCCGGATCTGCGCCCTTTCTCACTGGTTCTCTCTTCTGCCGTTTTCCGTAGGACTCTCTTCTCTGACCTGAGTCTCCTTTGGAACTCTGCAGGTTCTA
+
BBBABBBBFFFFGGGGGGGFGGHHGGGEGGGHGGGGGGGGGHHHHGGGEGGGHHHHHHHGFFGGHHGGGGGHHHHGGGGHGHHHHGGGGGGGGGHHHHHHHHHGHHHHHHGGHHGGGGGHHHHHHHHHHEGHHGGGGGHGHHGHHHHHHHHHHGGGGGDGFGGGGGGGGGGGGFFFFFFFFFFFFFFFFFFFFFFFFFFFFFFFFFFFFFFFFFFFFFFFFFFFFFFFFFFFFFFFFFFFFFFFFFFFFF;
@M05620:37:000000000-D9766:1:1101:14718:12354 1:N:0:1
ACCACACCTTCTACAATGAGCTGCGTGTGGCTCCCGAGGAGCACCCCGTGCTGCTGACCGAGGCCCCCCTGAACCCCAAGGCCAACCGCGAGAAGATGCCCAGGTGAGTGGCCCGCTACCTCTTCTGGTGGCCGCCTCCCTCCTTCCTGGCCTCCCGGAGCTGCGCCCTTTCTCACTGGTTCTCTCTTCTGCCGTTTTCCGTAGGACTCTCTTCTCTGACCTGAGTCTCCTTTGGAACTCTGCAGGTTCTA
+
BBBBBBBBFFFFGGGGGGGGGGHHGFGEHEHHHGGGGGGGGHHHHGGGFFGGHHGHHHHGGGGGGGGGGGGHHHHGGGGHGHHHHGGGGGFDGGHHFHHHHHHGHHHHHHGGHHGGGGGHHHHHHHHHFFGHHGGGGGHGHHGHHGGGGGGGGGGGGGAGGGGGGGFFFFFFFFFFFFFFFFFFFFFFFFFFFFFFFFFFFFFFFFFFFFFFFFFFFFFFFFFFFBFFFFFFFFFFFFFFFFFFFFFFFFB
@M05620:37:000000000-D9766:1:1101:20407:12356 1:N:0:1
ACCACACCTTCTACAATGAGCTGCGTGTGGCTCCCGAGGAGCACCCCGTGCTGCTGACCGAGACCCCCCTGAACCCCAAGGCCAACCGCGAGAAGATGCCCAGGTGAGTGGCCCGCTACCTCTTCTGGTGGCCGCCTCCCTCCTTCCTGGCCTCCCGGAGCTGCGCCCTTTCTCACTGGTTCTCTCTTCTGCCGTTTTCCGTAGGACTCTCTTCTCTGACCTGAGTCTCCTTTGGAACTCTGCAGGTTCTA
+
CCDDCDDCFFFFGGGGGGGGGGHHGGGGHGHHHGGGGGGGGHHHHGGGEGGGHHHHHHHGGG?FGHGGGGGHHHHGGGGHGHHHHGGGGGGGGGHFHHHHHFHGHHHGHHGGHHCGG-CHHHHHHHHHH/EHH-CGGGHGHHGHBHCH0GFGGGGGGG-:?::FGGGFFFFEFFFFFFFFFFFFFFFFFFFFFF.AFFFFFFF?.BFFFFFFFFFFFFBFBFB/BFFFFF0FFBFFFFBFFFFFFFFFFFF
@M05620:37:000000000-D9766:1:1101:16459:12377 1:N:0:1
ACCACCCTTCTACAATGAGCTGCGTGTGGCTCCCGCGGAGCACCCCGTGCTGCTGACCGAGGCCCCCCTGAACCCCAAGGCCAACCGCGCGAAGATGCCCAGGTGAGTGGCCCGCTACCTCTTCTGGTGGCCGCCTCCCTCCTTCCTGGCCTCCCGGCGCTGCGCCCTTTCTCCCTGGTTCTCTCTTCTGCCGTTTTCCGTAGGACTCTCTTCTCTGACCTGAGTCTCCTTTGGAACTCTGCAGGTTCTAG
+
AA1AAAAAFFBBGGGGBBBGBFFGEGEFCHGFEFE?EEEEEHHFGGEF/BFHHF1FFGCEGGGGGCGGEF0>GCEGGFHGEAH/FC@BC/>>@<CGDFFHHEFGHBGDDEEHFCCCCCHHHHHHHHFGHGGHGGGGAE?FBBGFFFFGGGGFG?AE@--9@-:@=A?@FBBBF/;FFABBBFFFFFFFFFFF@FBFFFFFF-AFFFFFFFFFFFFFF/BFFF9BFFFBFFFFFFBFFFFBFFBBF?FFFB/
@M05620:37:000000000-D9766:1:1101:17088:12382 1:N:0:1
ACCACACCTTCTACAATGAGCTGCGTGTGGCTCCCGAGGAGCACCCCGTGCTGCTGACCGAGGCCCCCCTGAACCCCAAGGCCAACCGCGAGAAGATGCCCAGGTGAGTGGCCCGCTACCTCTTCTGGTGGCCGCCTCCCTCCTTCCTGGCCTCCCGGAGCTGCGCCCTTTCTCACTGGTTCTCTCTTCTGCCGTTTTCCGTAGGACTCTCTTCTCTGACCTGAGTCTCCTTTGGAACTCTGCAGGTTCTA
+
BBBBBBBBFFFFGGGFGGGGGGHHGFGGHDHHHGGEGFGGGHHHHGGGEEGEGGHHHHHGGGGGGGEGGGGHHHFGGGGGFHHHEGGGGCCFCFHHF2GHHHHGHGHHHFGGHHGGGGGHHHHHHHHHHHGHHGGGGDHGHHGHHGGGGGGGGGGGGGGGGGFGGGFFFFFFFFFFFFFFFFFFFFFFFFFFFFFFFFFFFFFFFFFFFFFFFFFFFFFFFFFFFFFFFFFFFFFFFFFFFFFFFFFFFFB
@M05620:37:000000000-D9766:1:1101:20854:12391 1:N:0:1
GAGGCTGCTTTGGAAGAACCTCATAGATTACTGAAACAGTTCCCCCTTGACCTGGAAAATTTTCTTGCCTGGCTTACAGAAGCTGAAACACCTGCCAATAAGGAAAGGCTCCTAGAAGACTCCAAGGGAGTAAAAGAGCTGATGAAACAATGGCAAGTAAGTCAGGCATTTCCGCTTTATCACTCTTGTGAATCCAATTGAACAATTCTCAGCATTTGTACTTGTAACTGACAAGCCAGGGACAAAAGATC
+
>3AA>AF3BBB4F4BBEGBGGGHHHFEBDFA5F54B3BBDFDAABEA2BEAFFGAB332ABDFDFFGBABAFFGG3BBFGHHABGB3FBFBEGGG1BFG@FB33BF1B?BGFHD4BBGB?B3B??B//?>?B44DB?B2BF?BF?DB?2?B22?B2/>2>22@>22@<@<2F1/<A/F11?11>1<FD1>1><<><1=GFB0<0<0DDFDDHHF0000=GC0CC0::0;C0:CC.;C:.9.9;9:CF;90;
@M05620:37:000000000-D9766:1:1101:5045:12394 1:N:0:1
GAGGCTGCTTTGGAAGAAACTCATAGATTACTGCAACAGTTCCCCCTGGACCTGGAAAAGTTTCTTGCCTGGCTTACAGAAGCTGAAACAACTGCCAATCCTACAGGATGCTACCCGTACAGAAAGGCAACTAGCAGCATCCAAGGGAGTAACCGAGCTGCTGAAACCCTGGCGAGTACGTCAGGAATTTCCGCTTTAGCACTCTTGTGGATCCACTTGAACAATTCTCAGCATTTGTACTTGTAACTGAC
+
BABBBBFBFFFFGGGGGFGGGGFHFHHHHHHHHHHHGHHHHHHHHGGGHHHHHHHGHHGHGHHHHHHHHHHHHHHHHHHHHHHHHHHHHHHHHHHHBG3F2B4FB33F3B?GBFG11>E//B4?33B?00/BB333B2?32BGHHE/?F?2@22</>B<F1G111?GCACCGG-<A>.0./<.</</0<=CGDF.;:GHBCGHH0GB;0.9;FFGB009C00;FC0C00;0;FF9CF;CB0;FBBBFFF/;
@M05620:37:000000000-D9766:1:1101:17157:12420 1:N:0:1
GAGGCTGCTTTGGAAGAGCACACGTCGGAACTCCACACACATTACTAGAGCTCGCATGTCGTCTTCTGCTCGCACAAATAAACACTTCTGCCGCATTTTGCCTGCGACCTATGCGATTATCCAGCGTATTAATCTTTGAGTTTGGGATTAGTTATTAGTTGGGTACATACAGTCCTAACCGTGGATGTTTCTGGTAAATTCTTGGGTGAGGCGGGGCTCTTTGGCTCTCACCCGTCCCCCTGTCTGGTCTA
+
AAAAAAFAFFFFGGGGGAA1B0F0AB00EFA1BB101AAAFH21DF2DGBGBBA//AA1DAABF/D2GD11>>//>>B11B11@B1112@BB@///?22B11BB0/>///B111/?//?2>1@1@/EG/1@@FGHBGHE/??11//.101>F1111F1=F11-<0/=0=00=D00000/:-C.-:0;=0<000;::;090000;0.;.....---9--;//:B//9F//;/;---:ABEA@-BFFBFFFB/
@M05620:37:000000000-D9766:1:1101:5230:12436 1:N:0:1
GAGGCTGCTTTGGAAGAAACTCATAGATTCCTGCAACAGTTCCCCCTGGACCTGGACAAGTTTCTTGCCTGGCTTAAAGAAGCTGAAACAACTGCCAATCCTCCAGTATTCTAACCGTAAGGAAAGACTCCTATAAGAATACAAGGGAGTAAAAGAGCTGATGAAACAACGGCAAGTAAGTCAGGCACTTCAGCTTTAGCACTCTTGTGGATCCAATTGAACAATTCTCAGCATTTTTACTCGTCACTGAC
+
>33>>>FB4DF4F4BB4FFBEGFGHDHAD5D5BB44AG2FGBABBEEEA2BBGHEH231BFGHDGHHAB53BBBF355DBFG@BF33B@B?BGHGF33F32BBBG34B44B@44BBE??>FFFHHG3B?BFBD4D4EGBB433B?/DEA/01D2BA0@@1<@1>1D@0</</<<<>1==1=<1><0.001>000=<<==00<<C=GDG<.00;/<C0<00:<0:::0:0099F09=0CC090.:.:=;00;
@M05620:37:000000000-D9766:1:1101:16759:12450 1:N:0:1
ACCACACCTTCTACAATGAGCTGCGTGTGGCTCCCGAGGAGCACCCCGTGCTGCTGACCGAGGCCCCCCTGAACCCCAAGGCCAACCGCGAGAAGATGCCCAGGTGAGTGGCCCGCTACCTCTTCTGGTGGCCGCCTCCCTCCTTCCTGGCCTCCCGGAGCTGCGCCCTTTCTCACTGGTTCTCTCTTCTGCCGTTTTCCGTAGGACTCTCTTCTCTGACCTGAGTCTCCTTTGGAACTCTGCAGGTTCTA
+
CDDCCCCDFFFFGGGGGGGGGGHHGGGGHGHGHGGGGGGGGHHHHGGGFGGGHHHHHHHGGGGGGGGGGGGHHHHGGGGHGHHHHGGGGGGGGGHHHHEHHF/FGF1FFFGEGH-<-<@GFD0G00=GGCDCHC?D..CECCF/GBF::FFGB:EG.A--A.:C-@DF-FFFB0BFBBFFF0000::B0:::B>AFFFBF?::.A:F/:000B:00::::F0/::0:0:B:FF:FBF00000;:BF:F0:0
@M05620:37:000000000-D9766:1:1101:26921:12457 1:N:0:1
ACCACACCTTCTACAATGAGCTGCGTGTGGCTCCCGAGGAGCACCCCGTGCTGCTGACCGAGGCCCCCCTGAACCCCAAGGCCAACCGCGAGAAGATGCCCAGGTGAGTGGCCCGCTACCTCTTCTGGTGGCCGCCTCCCTCCTTCCTGGCCTCCCGGAGCTGCGCCCTTTCTCACTGGTTCTCTCTTCTGCCGTTTTCCGTAGGACTCTCTTCTCTGACCTGAGTCTCCTTTGGAACTCTGCAGGTTCTA
+
ABBBBBBBFFFFGGGGGGDEFGGFGGGEGEHHHGGEEGGCGHHHHGGEEEGGHHHHHHGGGGGGFEFGGGGGHHFGGGGHGHHHHGGGGGDGGGHFHBFHHHGGHHGHHHGGHHFGGGGHHHHHHHHHHHGHGGGGGGHGHHGHHGGGGGGGGGGGGG-BDGFGGGFFFFFFFFFFFFFFFEFFFFFFFFFFFFDFFFFFFFFFFFFFFFFFFFFFFFFFFFFFFFFFFFFFFFFFFFFFFFFFFFFFFFF
@M05620:37:000000000-D9766:1:1101:19561:12475 1:N:0:1
ACCACACCTTCTACAATGAGCTGCGTGTGGCTCCCGAGGAGCACCCCGTGCTGCTGACCGAGGCCCCCCTGAACCCCAAGGCCAACCGCGAGAAGATGCCCAGGTGAGTCGCCAGCTACCTCTTCTGGTGGCCGCCTCCCTCCTTCCTGGCCTCACGGCGCTGCGCCCTTTCTCACTGGTTCTCTCTTCTGCCGTTTTCCGTAGGACTCTCTTCTCTGACCTGAGTCTCCTTTGGAACTCTGCAGGATATA
+
CCCCCCCCFFFFGGGGGG5GGGHHGGGGHGHHHGGGGGGGGHHHHGGGGGGGHHHHHHHGGGGGGGGGGGGHHHHGGGGHGHHHHGGGGGCGGGHHHGH222=FHHHFF1>C?.@FHDCFHH1FHHHF0C?GACFGGGHGHHGHHFHHGCFGFF0;;A-;9C-C-=AFFFFFF90BFFFBFFFFFFF0B0FFFF:ABF0:D0.:.0BFFFFFFF0;:B0:BF//:0099900;9BB0:B9BFF0:..;0;;
@M05620:37:000000000-D9766:1:1101:22642:12484 1:N:0:1
ACCACACCTTCTACAATGAGCTGCGTGTGGCTCCCGAGGAGCACCCCGTGCTGCTGACCGAGGCCCCCCTGAACCCCAAGGCCAACCGCGAGAAGATGCCCAGGTGAGTGGCCCGCTACCTCTTCTGGTGGCCGCCTCCCTCCTTCCTGGCCTCCCGGAGCTGCGCCCTTTCTCACTGGTTCTCTCTTCTGCCGTTTTCCGTAGGACTCTCTTCTCTGACCTGAGTCTCCTTTGGAACTCTGCAGGTTCTA
+
CCCCCCCCFFFFGGGGGGGGGGHHGGGEHGHHHGGGGGGGGHHHHGGGGGGGGHHHHHHGGGGGGGGGGGGHHHHGGGGHGHHHHGGGGGGGGGHHHHHHHHHGHHHHHHGGHHGGGGGHHHHHHHHHHHGHHGGGGGHGHHGHHGGGGGGGGGGGGG?DDGGGGGFFFFFFFFFFFFFFFFFFFFFFFFFFFFFFFFFFFFFFFFFFFFFFFFFFFFFFFFFFFFFFFFFFFFFFFFFFFFFFFFFFFFF
@M05620:37:000000000-D9766:1:1101:10748:12486 1:N:0:1
GAGGCTGCTTTGGAAGAAACTCATAGATTACTGCAACAGTTCCCCCTGGACCTGGAAAAGTTTCTTGCCTGGCTTACAGAAGCTGAAACAACTGCCAATCTTCCACGAGACTATCCGCAAGGAAAGACTCCCATAAGATTCTAAGGGAGCAAAAGAGCGCATGAAACAAGGGCACGCAAGACACGCACATTTCCGCTAGCACACTTGTGGATCTAAAATAACAAATTTCAGCACATTTATCTTTGACAGAC
+
?AAAAAFBFFFFFGGGGGGFGGDGFFGGHBGFGGFDFFHHHGFHHGGGHGGHHHHHHFHHHFHHHHHGHHHHHHHGGHHFGHGFHFEHGHGHHHHHGHH34BB4B31//113BB4B//////03F032BB3/B?F23F33B3B332B/B//2@C2FFC/<///11??GH0......----////.<-;-<0000..;-.909/;900;FA009090;00000;0.009F0090..;9;/////;//;///9
@M05620:37:000000000-D9766:1:1101:19555:12493 1:N:0:1
ACCACACCTTCTACAATGAGCTGCGTGTGGCTCCCGAGGAGCACCCCGTGCTGCTGACCGAGGCCCCCCTGAACCCCAAGGCCAACCGCGAGAAGATGCCCAGGTGAGTGGCCCGCTACCTCTTCTGGTGGCCGCCTCCCTCCTTCCTGGCCTCCCGGAGCTGCGCCCTTTCTCACTGGTTCTCTCTTCTGCCGTTTTCCGTAGGACTCTCTTCTCTGACCTGAGTCTCCTTTGGAACTCTGCAGGTTCTA
+
CCCCCDDDFFFFGGGGGGGGGGHHGGGGHGHHHGGGGGGGGHHHHGGGGGGGHHHGHHHGGGGGGGGGGGGHHHHGGGGHGHHHHGGGGGGGGGHHHHHHHHHGHHHHHHGGHHGGGGGHHHHHHHHHHHGHHGGGGGHGHHGHHGGGGGGGGGGGGGGGGGGGGGFFFFFFFFHHFFFFFFFFFFFFHHFFFFFFFFFFFFFFFFFFFFFFFFFFFFFFFFFFFFHHFFFFHFFFFFFFFFFFFFFFFFB
@M05620:37:000000000-D9766:1:1101:13391:12494 1:N:0:1
ACCACACCTTCTACAATGAGCTGCGTGTGGCTCCCGAGGAGCACCCCGTGCTGCTGACCGAGGCCCCCCTGAACCCCAAGGCCAACCGCGAGACGATGCCCAGGTGAGTGGCCCGCTACCTCTTCTGGTGGCCGCCTCCCTCCTTCCTGGCCTCCCGGAGCTGCGCCCTTTCTCACTGTTTCTCTCTTCTGCCGTTTTCCGTAGGACTCTCTTCTCTGACCTGAGTCTCCTTTGGAACTCTGCAGGTTCTA
+
AA33A>AAFFFFBFGGFGGGGFFFEEAEHGFGBEFEAFG2AGAGHGGGDAEFDFBFGHHGEEEEGEEGG?FHHBGEGGFHFFFE/?<>DGC///?<?F/??BGFHHHHHHEFHHCCGGGHHHHHGFGHHGGHHGGCGGHGHHEFCFFGGBFFFGGA.9-:?FGG?BFBBFFFFF/BBB/9BFFFBFFFFFFFFBFFFFFFDFF9.9F/;/;9FF/FB9/BFFBBFFFFFF/B/;//BFBBFFFF/.FF/9;
@M05620:37:000000000-D9766:1:1101:15669:12494 1:N:0:1
GAGACTGCTTTGGCAGAAACTCATAGGTTACTGCAACAGTTCACCCTGGACCTGGAAAAGATTCTTGCCTGGATTACAGAAGCTGAAACAACTGCCAACGCAGGATGGAACAACGCCACGTATTCCAGTCATCTCCTCTCTACTACCCTTCCTCACCCAACTGAGCCATTCTCAGCTTGTTCACTCTTAAGTCATTTGCCGGGGACCACACTTCTCTAGACCACACCTCCGATCTCACGCTACATTACTCG
+
AA11>11BDF@DABB11111B1133A1D11B33BD1BABB2DDFHH0BF0BBAAF0BEFB/11GE2BAFFH/011BFFBA11BBBF@1F0//1B1011/////>/11/0@1BG/>//?>/?F11>2>1211222BGBG10BB121B001000<11/0<?//??F1F0?1F111?1G<10>111>F11>>111000000=0---;--.::../;C09000000/:...9;..-.-.000.---9B//////-
@M05620:37:000000000-D9766:1:1101:3939:12498 1:N:0:1
GAGGCTGCTTTGGAAAGAAACTCATAGATTACTGCAACAGTTCCCCCTGGACCTGGAAAAGTTTCTTGCCTGGCTTACAGAAGCTGACACAACTGCCAATAAGGAAAGGCTCCTAGAAGACTCCAAGGGCGTAAAAGAGCTGATGAAACAATGGCAAGTAAGTCAGGCATTTCCGCTTTAGCACTCTTGTGGATCCAATTGAACAATTCTCAGCATTTGTACTTGTAACTGACAAGCCAGGGACAAAAGAT
+
AAB3ABFBFFFFGFGFFGG4B5F4FHGFGFHHGHHG3FGHGCFHHHGGGGHHHHHH23BABBFHHFHGHHHHHGFHGHGH5AEHHHG2BGHGGHHHHHFGHGFHHHHGGHHHGHFHEBGHHGHHHFHGG/>EEGHHHGFHGHHHHHHHH0FGHHHHHGHHFHHHHHGHHHHHHHGGGGGGHHHHGHGHHGHGHGHHHHHHGFHHHFHGHHHHHHGGHHHHHHHHEHHHHHGBFGFFGGGGEGGGGGGGGGC
@M05620:37:000000000-D9766:1:1101:3412:12507 1:N:0:1
ACCACACCTTCTACAATGAGCTGCGTGTTGCTCCCGCGGATCCCCCCGTGCTGCTGACCGAGTCCCCCCTGACCCCCAAGGCCAACCGCGAGAAGCTGCCCAGGTGAGTGGCCCGCTACCTCTTCTGGTGGCCGCCTCCCTCCTTCCTGGCCTCCCGGAGCTGCGCCCTTTCTCACTGGTTCTCTCTTCTGCCGTTTTCCGTAGGACTCTCTTCTCTGACCTGAGTCTCCTTTGGAACTCTGCAGGTTCTA
+
>A1>A>AAFFFFGGGFFGG1GAGGFGGG0ADFBFFA0AFA/AAGFGAEB>EF1BGEGHHE>E/FGBGEGGG>0BGEGG?GFAFA/?CBC/B/>?C1?1?FGGFFHHFCFG.CFFCCGGGHGHGHGHHGGFCGH@CCEGGGCF?FFFGGGBFGGGGGFGG@@FFF@@F@@BBBFFFFFFF;BFFFFFFFFFFFF@BABFFFFFFFFFFFFFFFFFFFFFFF9BFFFFFFFFFF/B/F/FFFFFFFFFFFFFF
@M05620:37:000000000-D9766:1:1101:13380:12509 1:N:0:1
ACCACACCTTCTACAATGAGCTGCGTGTGGCTCCCGAGGAGCACCCCGTGCTGCTGACCGAGGCCCCCCTGAACCCCAAGGCCAACCGCGAGAAGATGCCCAGGTGAGTGGCCCGCTACCTCTTCTGGTGGCCGCCTCCCTCCTTCCTGGCCTCCCGGAGCTGCGCCCTTTCTCACTGGTTCTCTCTTCTGCCGTTTTCCGTAGGACTCTCTTCTCTGACCTGAGTCTCCTTTGGAACTCTGCAGGTTCTA
+
>AAA>AAAFFFFGFGGGGGGGGHHGDGBFFHFGGGGGGGFEEAGGGGGEEEGGHFHGHHGGGFEGGGGGGGHEHHGEGGHGHHHHGGGGGCGGGGHHHGHHHHFGHGHHGGGHHGGGCGHHHHHHHHHFHGHGGGGGGHGHHGHHGGGGFGGGGGGGF-ABFFFFAFFFFFFFFFFFFFFFFFFFFFFFFFFFFFFFFFFFFADDBFFFFFFFFFFFFBFFFFBFFFFFFFFFFFFFFFFFFE/FFFFFF/
@M05620:37:000000000-D9766:1:1101:28005:12519 1:N:0:1
GCTGCGGCTTTTGCAGAACCTACTAGAATCCTGACACTGTGCCCCCAGTCCGTGGAATCGTTGCTTTCCTGGCTTGCATCTGCGAAAACACCGTTCCATACGGCCCGGCTAATCGACTGATACCAGGGTGTCATCGCACTGCTGACCACCTGGCCAGTCAGTCCGGCATTTACTGTTTCGCACACTTGTAGAACCAATTGTACAATTCTCAGAATATGTACATGTCCCTGACAAACTAGAGACAAAAACTC
+
>AAAA11>>A11BAB11FBAG1B1FFB1ABBFFFG111BA11DB///A1AAABFA/B1BABB0/B111B1F0BB0//@2B1B1>/>>E0>0?/B/B0B2B>B//EG/E///<BFA0<//12>1@FC/C??/1?1<?A/>-><DF=>01>.>GGHA/.<0<000<.ACC?GF0000;;;0A..--;;C000;;0;.99B090;0C09FF0000;///;/;/;/9;9/9//;-99B-;//:/BFEFF-;-;/;
@M05620:37:000000000-D9766:1:1101:25818:12523 1:N:0:1
ACCACACCTTCTACAATGAGCTGCGTGTGGCTCCCGAGGAGCACCCCGTGCTGCTGACCGAGGCCCCCCTGAACCCCAAGGCCAACCGCGCGAAGATGCCCAGGTGAGTGGCCCGCTACCTCTTCTGGTGGCCGCCTCCCTCCTTCCTGGCCTCCCGGAGCTGCGCCCTTTCTCACTGGTTCTCTCTTCTGCCGTTTTCCGTAGGACTCTCTTCTCTGACCTGAGTCTCCTTTGGAACTCTGCAGGTTCTA
+
CCCCCCCAFFFFGGGGGG5FGGHHGGGAAEHHHFFE?FEGGHHHHGGEEFGGGHGHHHGEECCGGGGGGGGHGHHGGGGHGHHHHGGGGG/BCGGCGHHHHHHGHHHHHHGGHHGGGGGHHHHHHHHHHHGHHGGGGGHGGGGGGGGGGGGGGGGGGG-CCGFFFFFFFFFFFFFFFFFFFFFFFFFFFFFFFFFFFFFFFFFFFFFFFFFFFFFFFFFFFFFFFFF9BFFFFFBFFFFFFFFFFFFFFFB
@M05620:37:000000000-D9766:1:1101:3408:12526 1:N:0:1
ACCACACCTTCTACAATGAGCTGCGTGTGGCTCCCGAGGAGCACCCCGTGCTGCTGACCGAGGCCCCCCTGAACCCCAAGGCCAACCGCGAGAAGATGCCCAGGTGAGTGGCCCGCTACCTCTTCTGGTGGCCGCCTCCCTCCTTCCTGGCCTCCCGGAGCTGCGCCCTTTCTCACTGGTTCTCTCTTCTGCCGTTTTCCGTAGGACTCTCTTCTCTGACCTGAGTCTCCTTTGGAACTCTGCAGGTTCTA
+
CCCCCCDCFFFFGGGGGGGGGGHHGGGEFGHHHGGFFGGGGHGHHGGGGGGGHHHHGHHGGGGGGGGGGGGHGHHGGGFHGHHHHGGGGGDGGGHHHHEHHHEFHHEHFFGGHHGGGGGHHHHHHHHHHFGFHGCGEGHGHHGHHGGGFBFGGGGGGG?FGGGGGGFFFFFFFFFFFFFFFFFFFFFFHHFFFFFFFFFFFFFDDFFFFFFFHFFFHHFFFFFFFBFFFFFFHFFFFBFFFFFFFFAFBFB
@M05620:37:000000000-D9766:1:1101:4083:12535 1:N:0:1
GAGACTGCTTTGGCAGAAAGTTACAGGTTACTCCAAAAGTTCCCCCTGGGCCTGGGACAGATTCTCGCCTGGACTACAGAGGCTGACGCGAGTGCTACCCGTAAGGAAAGGCTCCTAGAAGACTCCAAGGGAGTAAAAGAGCTGATGAAACAATGGCAAGTAAGTCAGGCATTTCCGCTTTAGCACTCTTGTGGATCCAATTGAACAATTCTCAGCATTTGTACTTGTAACTGACAAGCCAGGGACAAAAG
+
>111>1BCFFDD1BFA1B1BB3F3DBBB11BG1FB1BAF12DAAFE0FA/B////AB0BF0F1F2EEFGGH/0AA0FG110/BF0FBAE/>/>/1B2>0B/EE/FBBCB<GFEGGH1GH1G1FGFHHBGC/CFGEF22@/FFGF1GBFG1?G/GGHHHB>GHGHHGHGGF.GGHHGGC<<CFHBHHHGHHCGCCFHGHH0GHHFGGFFGGGGFGGGGGGFFFFGGGGGFGGGEBF0C9EAFAE??AEF-;;
@M05620:37:000000000-D9766:1:1101:27998:12539 1:N:0:1
GAGGCTGCTTTGGAAGAAACTCATAGATTACTGCAACAGTTCCCCCTGGACCTGGAAAAGTTTCTTGCCTGGCTTACAGAAGCTGAAACAACTGCCAATAAGAAAAGCCTCGTAGAAGACTCCAAGTGAGGAAAACAGCTGATGAAACAATGGCAATGAAGTCAGGCACTTCCGCTTTAGCACTCTTGTGGACCCAATTGAACCATTCTCAGCATTCGTACTTGTAACTGACAAGCCAGGCACAAAAGACC
+
AAAAAAFAFFFFCG1B1FGFGFDFGHGGHDHHFHHFHAGDGEDGHGCGGEG0FFGCGHFHDGHHFFFBFFEF0A0FFHHHG1FGBG@B@FFFFFDGGCH1B1110000BBB/?E//B1FG11B1B11B>B01BFB0?0F1FE1B2GHDH/1B10BF11@@12@F1@0G0@111?/?//1<?F1<<11<1<.110>C.C000=<.<0==0D=C/C;000::..;;0;<;;00/0;..9=:9.;./9CF/./9
@M05620:37:000000000-D9766:1:1101:25831:12562 1:N:0:1
GAGGCTGCTTTGGAAGAAACTCATAGATTACTGCAACAGTTCCCCCTGGACCTGGAAAAGTTTCTTGCCTGGCTTACAGAAGCTGAAACAACTGCCAATCCTACAGGATGCTACCCGTAAGGAAAGGCTCCTATAAGACTCCAAGGGAGTAAAAGAGCTGATGAAACAATGGCAAGTAAGTCAGGCATTTCCGCTTTAGCACTCTTGTGGATCCAATTTAACAATTCTCAGCATTTTTACTTGTAACTGAC
+
AAABAAC>FFFFGGFBFG4BFEGDGFHGHHGHGBDGHHHGGFFGHGGFACFGHHGFB32BBFHGHGGBBFHFFGGEBFFGHHFGHB3GBG1FGHHHHHH3BB4BFB3?B3BBB3BB1EE??GGFFB0?BBFFB4BF43BB3BBFBFAG??2@GB@/2@2@@@@@D2?0C???G0????<?><1=<0<><=1=>C<EEDBG0D<GDGD<G::0;;;C0;0;:<C0;;0<:;C/FB;;0CF;090;C;F;9F;
@M05620:37:000000000-D9766:1:1101:22163:12570 1:N:0:1
ACCACACCTTCTACAATGAGCTGCGTGTGGCTCCCGAGGAGCACCCCGTGCTGCTGACCGAGGCCCCCCTGAACCCCAAGGCCAACCGCGAGAAGATGCCCAGGTGAGTGGCCCGCTACCTCTTCTGGTGGCCGCCTCCCTCCTTCCTGGCCTCCCGGCGCTGCGCCCTTTCTCACTGGTTCTCTCTTCTGCCGTTTTCCGTAGGACTCTCTTCTCTGACCTGAGTCTCCTTTGGAACTCTGCAGGTTCTA
+
BBBBBBBBFFFFGGGGGGGGGGHGGGFGHGHHHGGGGGGGGHHHHGGGGGGGHHHHHHHGGE@GGGFGGGGHHHHGGGGHGHHHHGGGGG?@?D2GHHHH2GCFFFDGHFGGHH-A@?DHD0<DGH0GHHGHHCDG?:CEHH?F0;BF9FFGBFGEGD-@D--;B=D-@FFFFFFFFFFBFFFEFFFBBF/BFFFFFFFFF/9..;9BFFFFFF/B9F/B/99:.;;;/BFFFFBBBFFFFFFFFFFFFF9
@M05620:37:000000000-D9766:1:1101:25226:12577 1:N:0:1
GAGGCTGCTTTGGAAGAAACTCATAGATTACTGCAACAGTTCCCCCTGGACCTGGAAAAGTTTCTTGCCTGGCTTACAGAAGCTGAAACAACTGCCAATAAGGACCGGCTCCTAGAAGACGCCCCGGGAGTACTCGAGCTGATGAAAACATGGCACGAAAGAACGGCATTTAAGCTTTAGACCTCTTGTGGATCCAATTGAACAATTCTACGCATTTGTACTTGTCACTGACACGCCAGGGACAAAAGATC
+
CBCCBCFCFFFFGGGGGGGGGGHHHHHHHHHHHHGHHHHGHHHHHGGGHHHHHHHHHHHHHHHHHHHHHHHHHHHGHHHHHHHHHHGHHHGHHHHHHHHF3GHEG1>EF/?F3BBGHFHH/>EE/C/>C/?F22>?F//?GHHHGHHB=FHHHHHFF.>EG/./<EFG?GH00CHHGH0C00<CHFHFGHGGFGFGGGGGGFGGGGGGG00:AE.900;;;B09F0BFF00FF0A-A.@.;.;AFFFF.FF
@M05620:37:000000000-D9766:1:1101:18009:12582 1:N:0:1
ACCACACCTTCTACAATGAGCTGCGTGTGGCTCCCGAGGAGCACCCCGTGCTGCTGACCGAGGCCCCCCTGAACCCCAAGGCCAACCGCGAGAAGATGCCCAGGTGAGTGGCCCGCTACCTCTTCTGGTGGCCGCCTCCCTCCTTCCTGGCCTCCCGGAGCTGCGCCCTTTCTCACTGGTTCTCTCTTCTGCCGTTTTCCGTAGGACTCTCTTCTCTGACCTGAGTCTCCTTTGGAACTCTGCAGGTTCTA
+
CCCBCCCCFFFFGGGGGGGGGFHHG2EGHGHHHGGG?FGFGHHHHGGGEGGFHHHHHHHGGGGGGGGGGGGHHHHGGGGHGHHHHGGGGGGGGGHHHHFHHFHEHHHFDFFFHHDGC-CHHHFFHHGHHHGHHCGGGGHEFFGFHGGGGGGGGGGGGDD?BFGFGGFFCFFFFFFFFFFFFFFFFFFFFFFFFFFFFFFFFFFDA/BFFFFFFFFFFFFFFFFFFFFFFFFFFFFFFFFFFFFBFFAFFF/
@M05620:37:000000000-D9766:1:1101:22153:12584 1:N:0:1
ACCACACCTTCTACAATGAGCTGCGTGTGGCTCCCGAGGAGCACCCCGTGCTGCTGACCGAGGCCCCCCTGAACCCCAAGGCCAACCGCGAGAAGATGCCCAGGTGAGTGGCCCGCTACCTCTTCTGGTGGCCGCCTCCCTCCTTCCTGGCCTCCCGGAGCTGCGCCCTTTCTCACTGGTTCTCTCTTCTGCCGTTTTCCGTAGGACTCTCTTCTCTGACCTGAGTCTCCTTTGGAACTCTGCAGGTTCTA
+
ABAAAABBFFFFGGGGFGGFGGHHGGGGHGGHFGGGCEGFFHHHHGGGEGEF5FHHHHHGGGFGGGGGGGGHFHHFGGGHGHHGHGGGGGDGGGH2GGFHHHHEHHHHHHGGHHGDGGGHHHHHHHHFHHGHHCGGGGHGHHGHHGGGGFGGGGGGGAFCGGFFGGFFFFFFFFFFFFFFFFFFFFFFFFFFFFFFFFFFDFFF?FFFFFFFFFFFFFFFFFFFFFFFFFFFFFEFFFFFFFFFFAFFFF:
@M05620:37:000000000-D9766:1:1101:21483:12598 1:N:0:1
ACCACACTTCTACAATGAGCTGCGTGTGGCTCCCGCGGAGCACCCCGTGCTGCTGACCGAGGCCCCCCTGAACCCCAAGGCCAACCGCGAGAAGATGCCCCGGTGAGTGGCCCGCTACCTCTTCTGGTGGCCGCCTCCCTCCTTCCTGGCCTCCCGGAGCTGCGCCCTTTCTCACTGGTTCTCTCTTCTGCCGTTTTCCGTAGGACTCTCTTCTCTGACCTGAGTCTCCTTTGGAACTCTGCAGGTTCTAG
+
CCCBCCCFFFDDGGGGG5BFBFAEEFGHGHFGGGE2AF0AEEGHGGFGAFFHHHFHHHGGGGGGGGGG>F2BGHGG/E?FHFHHGGGFC/<<D?FGHFGH/>@AC<GGHGGHHGGG-;CHHHHHHHHHHGHHGGGGGGGGGGGGGGGFFGGGGGGFF-@AFFFFFFFFFFFFF/FFFFFFFFFFFFFFFFFFFFFFFFFFF?DAFFFFFFFFFFFFF/BFFF/BFFFFFBFFFF/BFFFFFF/FFFFFFFB
@M05620:37:000000000-D9766:1:1101:16698:12600 1:N:0:1
ACCACACCTTCTACAATGAGCTGCGTGTGGCTCCCGAGGAGCACCCCGTGCTGCTGACCGAGGCCCCCCTGAACCCCAAGGCCAACCGCGAGAAGATGCCCAGGTGAGTGGCCCGCTACCTCTTCTGGTGGCCGCCTCCCTCCTTCCTGGCCTCCCGGAGCTGCGCCCTTTCTCACTGGTTCTCTCTTCTGCCGTTTTCCGTAGGACTCTCTTCTCTGACCTGAGTCTCCTTTGGAACTCTGCAGGTTCTA
+
BBBBBBBBFFFFGGGGGGGFGGHGGGGGHGHHHGGGGGGGGHHHHGGGGGGGHHHHHHHGGGGGGGGGGGGHHHHGGGGHGHHHHGGGGGDGGGHHHHHHHHHGHHHHHHGGHHGGGGGHHHHHHHHHHHGGHGGGGGHGHHGHHGGGGGGGGGGGGG?GDGGGGGFFFFFFFFFFFFFFFFFFFFFFFFFFFFFFFFFFFFFFFFFFFFFFFFFFFFFFFFFFFFFFFFFFFFFFFFFFFFFFFFFFFF9
@M05620:37:000000000-D9766:1:1101:25225:12602 1:N:0:1
GAGGCTGCTTTGGAAGAAACTCATAGATTACTGCAACAGTTTCCCCTGGACCTGGAAAAGTTTCTTGCCTGGCTTACAGAAGCTGAAACAACTGCCAATAAGGAAAGGCTCCTAGAAGACTCCAAGGGAGTAAAAGAGATGATGAAACAATGGCAAGCAAGCCAGTCAGTTCCGCTGTAGCACTCTTGCGGATCCAATTGAACCATTCTCAGCACTTGTAATTGTAATTGACAAACCAGGTACAAAAGATC
+
>3>A3>C>BBB4G45BBGBFGGHHHGFFGEBADB4BEG2DG55BBBBA2F2BGGEF332BBBF5DGGB3B3BBBG3BBBFGHBBG33BBBBBGGHCFHH@@33BBG11BBB1B34B@@@3@3B3?B//?/?B444B?B0B?BBBFDBBB??B??01//@@0/?@<@@112@@@?///??1@<>101=<1<-<-<<GF=0<0==.::<0;0;<:C.0/0<:;0:0;;:00990;;/9.9;9/;000;C/900
@M05620:37:000000000-D9766:1:1101:21740:12606 1:N:0:1
GAGGCTGCTTTGGAAGAAACTCATAGATTACTGCAACAGTTCCCCCTGGACCTGGAAAAGTTTCTTGCCTGGCTTACAGAAGCTGAAACAACTGCCTACAGGGTGCTACCCGTAAGGTAAGGCTCCTAGAAGACGCCAAGGGAGTAAAAGAGCTGATGAAACAATGGCAAGCAAGTCAGGCATCTCCGCTTTATCACTCTTGTTGATCCAATCTAACAATTTTCACTATTTGCACTTGTAACTGACAAGCC
+
CBCCDCFCFFFFGGGGGGGGGGHHGHHHHHHGHFHHHGHHHHHHHGGGHHHHHHHHHHHHHHHHHHHHHHHHHHHHHHHHHHHBHHH3FGG1B?3?3@2B331BB?34DFGGGE/034D4?333B/BBBB3F3B//>DG/F///?2F2@>?2F>222?GHH1=G1GBHH1F.G0<>G<F00.>01><...<C0000=DF0;0<0;:0=0C0;/0;C0;GHG000;00;:F;:000::000;F0B00;F.9.
@M05620:37:000000000-D9766:1:1101:5535:12612 1:N:0:1
ACCACACCTTCTACAATGAGCTGCGTGTGGCTCCCGAGGAGCACCCCGTGCTGCTGACCGAGGCCCCCCTGAACCCCAAGGCCAACCGCGAGAAGATGCCCAGATGAGTGGCCCCCTACATCTTCTCGTGGCCGCCTCCCTCCTCCCTCGCCTCCCGCCGATCCGCCCTTTCTCACTGGTTCTCTCTCCTGCCGCTTTCCGCAGAACTCTCTTCTCTGACCTCAGACTCCTTTGGAACTCTGCAGGTTCTA
+
BBBAABBBFFFFFGGGGGGFGFHHGGFEHGHGFGGEGGGGGGFHHGGGEGGGHHHHGHHGGGGGGGGGGGGHFHGGGGGHEHGHHGG@CDCGGGFFGHHGHH//????1?FFGH/A@.01FGHB>G1<<<ECHFG?AFAEHHDH/;:B/9BBDGEFG9-;-;-9AF?DFFFFFFFFBBFFFFFFFFF/;;BFFF-DFFF/D.9--9;/:BFFFFFFF//;/;/:;/;BF/BFFFF//:/9F/9BF.;B;F;
@M05620:37:000000000-D9766:1:1101:2185:12614 1:N:0:1
GAGGCTGCTTTGGAAGAAACTCATAGATTACTGCAACAGTTCCCCCTGGACCTGGAAAAGTTTCTTGCCTGGCTTACAGAAGCTGAAACAACTGCCAATACTGAAGGGCTCCACGCCTACTCAAAGGGCCTAACAAGACTGCTAGCGCGCAGAACAGTCAGTCAAACATTTCCACGTAAGCCATCTAGTGGCTCCAATTGACCAATTCGCATCCTTTGTAATTGTACCTAGCACGCCAGGGACAAACGCTC
+
BBABBBFBFFFFGGEEBGGGGGHHHHHHFFHHHHHHGHHHHHHHHGGGHFHHFGHHHHHHHHHHHHHHHHHHHHHHHHHHHHHHHHGHHHHHHHHHHHHG34@4B3B1?FF13?>1/0?033BBGHH////?B0B300BB??1111///>///?0?011?1?1111>01>11>1<.>0<<<<<0/=00=<<..<://00:;:CG.;CC..9.=900;;FF0C00C9;BF00;C09-99-.9.9..;.;-.;
@M05620:37:000000000-D9766:1:1101:8388:12623 1:N:0:1
ACCACACCTTCTACAATGAGCTGCGTGTGGCTCCCGAGGAGCACCCCGTGCTGCTGACCGAGGCCCCCCTGAACCCCAAGGCCAACCGCGAGAAGATGCCCAGGTGAGTGGCCCGCTACCTCTTCTGGTGGCCGCCTCCCTCCTTCCTGGCCTCCCGGAGCTGCGCCCTTTCTCACTGGTTCTCTCTTCTGCCGTTTTCCGTAGGACTCTCTTCTCTGACCTGAGTCTCCTTTGGAACTCTGCAGGTTCTA
+
AAA1AAAAFFFFGGGF3GGFGCHHGAAA00BGAFFAAEGGGHHHHGGGGAFGGHHFHHHE?EGGGAGGGGGFHFHGGG?H/?GHHGE/CGBBCGHFBGFGHHHGHHHHHHGGHHGGGGGHHHGHHHHFHHCCHGGGGCEEHHGHHGFGGBGGGAEGBA-AAGGGGGB@;FBFFFFFFFFFFFFFFFFFFFFFF@FFFFFFBFFFFFFFFFFFFFFFFFFFFFFFFFFFFFFFFFFFFFFFFFFFFFFFFFB
@M05620:37:000000000-D9766:1:1101:17206:12626 1:N:0:1
ACCACACCTTCTACAATGAGCTGCGTGTGGCTCCCGAGGAGCACCCCGTGCTGCTGACCGAGGCCCCCCTGAACCCCAAGGCCAACCGCGAGAAGATGCCCAGGTGAGTGGCCCGCTACCTCTTCTGGTGGCCGCCTCCCTCCTTCCTGGCCTCCCGGAGCTGCGCCCTTTCTCACTGGTTCTCTCTTCTGCCGTTTTCCGTAGGACTCTCTTCTCTGACCTGAGTCTCCTTTGGAACTCTGCAGGTTCTA
+
ABBABABBFFFFGGGFGGGFEGF4ABEEGEHHGGGFGGGFGHHHHGFGEEGFHGHHHHHGGGGGGEEGGGGHHGHGGGGHGHHHHGGEGDBCGGHHHDGHHHHGCGHHHHGGFHGGGCGHHHHFHHHHHFGHFGGGDGGEGGDHFGGGGFGGFFEGGA-BFGBFGGFAFFF/BFFFFFFFFFFFFFBFFFFFFFFFFFFFFFFFF/FFFFFFFFFFFFFFFFFFFFFFFFFFFFFFFFFFFFFFFFFFFF;
@M05620:37:000000000-D9766:1:1101:19803:12640 1:N:0:1
ACCACACCTTCTACAATGAGCTGCGTGTGGCTCCCGAGGAGCACCCCGTGCTGCTGACCGAGGCCCCCCTGAACCCCAAGGCCAACCGCGAGAAGATGCCCAGGTGAGTGGCCCGCTACCTCTTCTGGTGGCCGCCTCCCTCCTTCCTGGCCTCCCGGAGCTGCGCCCTTTCTCACTGGTTCTCTCTTCTGCCGTTTTCCGTAGGACTCTCTTCTCTGACCTGAGTCTCCTTTGGAACTCTGCAGGTTCTA
+
CCCCCCDCFFFFGGGGGGGGGGHHGGGGHGHHHGGGGGGGGHHHHGGGGGGGFGHHHHHGGGGGGGGGGGGHHHHGGGGHGHHHHGGGGGGGGGHHHHHHHH//?GHH1FFGHH?DGGF0FGHHHHBGHGFHHGGGDGHGHHGHEGGG0FFGGGGGG-<A-C0<BGFFFFFFFFFFFFFFFFFFFFFEBFFFFF.DFFFFF0<<.BFFFFFFFFFFH00F:F/<F0BFFBFFFFFFFFFFFFFFF?FFFFB
@M05620:37:000000000-D9766:1:1101:22849:12651 1:N:0:1
ACCACACCTTTACAATGAGCTGCGTGTGGCTCCCGAGGAGCACCCCGTGCTGCTGACCGAGGCCCCCCTGAACCCCAAGGCCAACCGCGAGAAGATGCCCAGGTGAGTGGCCCGCTACCTCTTCTGGTGGCCGCCTCCCTCCTTCCTGGCCTCCCGGAGCTGCGCCCTTTCTCACTGGTTCTCTCTTCTGCCGTTTTCCGTAGGACTCTCTTCTCTGACCTGAGTCTCCTTTGGAACTCTGCAGGTTCTAG
+
BBBBBBAAFFFFFGGGGGGGGGGGDEEHGHGGGEFGGFCGHAGHFGGFGGGHHGHHHHGGGGGGGGGGGGHHHHGGFGHFHHGHGGGGGCFCGHHHHHHHFHGHFHHHHGFHHGGGC>FHHHHHHHHHHGHHGCGGGHGHHGHHHGGGFGGGGGGGGGGGGGGGGFFFFFFFFFFFFFFFFFFFFFFFFFFFFFFFFFFFFFDDFFFFFFFFFFFFFFFFFFEFFFFFFFFFFBBFFFFFFFFFFFFFFFF
@M05620:37:000000000-D9766:1:1101:17270:12657 1:N:0:1
GAGGCTGCTTTGGAAGAAACTCATAGATTACTGCAACAGTTCCCCCTGGACCTGGAAAAGTTTCTTGCCTGGCTTACAGAAGCTGAAACAACTGCCAATCCTACATGATCCTCCTCGTAAGTAAAGCCTCCTCGCCGACTACCAGGGAGTAAAAGCGCTGATGAAACAATGGCAAGTAAGTCCGGACATTACGCTTTAGCAATCTTGAGGATCCAATTGAACAATTATCAACATTTGGACTTGTAAATGAC
+
AABBBAFAFFFFGGGGFGGGGGHFHGFGFHHHHHDGHHHHHHHHHGFGHGHHHHGFHFFGFGHHHHHHHHHHHHHGHHFGFHHBHHHGGHHHHGHHGHHC2@4FF44B444@3F2B111004B4443B?2?G2//</>/</FCGGE</?/@2@>10//<//?1>=1G0.111001.FD0GHF0<@.--0000:CG:.:0000::C090;B09FG0;9009;F0/0000000/;/0;;0;/0=B99/9////
@M05620:37:000000000-D9766:1:1101:8037:12669 1:N:0:1
ACCACACCTTCTACAATGCGCTGCGTGTGGCTCCCGAGGAGCACCCCGAGCTGCTGACCGAGGCCCCCCTGAACCCCAAGGCCAACCGCGCGAAGATGCCCAGGTGAGTGGCCCGCTACCTCTTCTGGGGGCCGCGTCCCTCCTTCCTGGCCTCCCGGTGCTGCGCCCTTTCTCCCTGGTTCTCTCTTCTGCCGTTTTCCGTAGGACTCTCTTCTCTGCCCTGAGTCTCCTTTGGAACTCTGCAGGTTCTA
+
AAA1AAAACFFFGGGFEG1EE?EFGEF000AAFAFE?EE??GHFHGG//AA>1FCF@FB/>E/EGGGCG>>>FFEFGEEHECHH/FGGGG/B<<@A<FFCC1CF<GG0<1..0.<---</0CC0C00:/;-------9A.CF-9//;/B/--9A9--9---/9/9;A-9///BF//-/-//9///9///;///;AA9-9/-;-;A//9//9///99B//99BF--;F/;///:B///;/;FFB//99BFFB
@M05620:37:000000000-D9766:1:1101:8154:12685 1:N:0:1
ACCACACCTTCTACAATGAGCTGCGTGTGGCTCCCGAGGAGCACCCCGTGCTGCTGACCGAGGCCCCCCTGAACCCCAAGGCCAACCGCGAGAAGATGCCCAGGTGAGTGGCCCGCTACCTCTTCTGGTGGCCGCCTCCCTCCTTCCTGGCCTCCCGGAGCTGCGCCCTTTCTCACTGGTTCTCTCTTCTGCCGTTTTCCGTAGGACTCTCTTCTCTGACCTGAGTCTCCTTTGGAACTCTGCAGGTTCTA
+
CCCBCCCCFFFFGGGGGGGGGGHHGGGEHGHHHGGGGGGGGHHHHGGGGGGGHHHHHHHGGGGGGGGGGGGHHHHGGGGHGHHHHGGGGGGGGGHHHHHHHHHGHHHHHHGGHHGGGGGHHHHHHHHHHHGHHGGGGGHGHHGHHGGGGGGGGGGGGGGGGGGGGGFFFFFFFFFFFFFFFFFFFFFFFFFFFFFFFFFFFFFFFFFFFFFFFFFFFFFFFFFFFFFFFFFFFFFFFFFFFFFFFFFFFFB
@M05620:37:000000000-D9766:1:1101:14292:12693 1:N:0:1
ACCACACCTTCTACAATGAGCTGCGTGTGGCTCCCGAGGAGCACCCCGTGCTGCTGACCGAGGCCCCCCTGAACCCCAAGGCCAACCGCGAGAAGATGCCCAGGTGAGTGGCCCGCTACCTCTTCTGGTGGCCGCCTCCCTCCTTCCTGGCCTCCCGGAGCTGCGCCCTTTCTCACTGGTTCTCTCTTCTGCCGTTTTCCGTAGGACTCTCTTCTCTGACCTGAGTCTCCTTTGGAACTCTGCAGGTTCTA
+
BBCBCCCCFFFFFGGGGGGGGGHHGFGFHGHGHGGEFGGGGHHHHGGGEEGFHHHHHHHGGGFGGGGGGGGGHHGGGGGHGGHEHGGGGGGGGGHHHGHHHHHGHHHHHGGGHHGGGGGHHHHHHHHHHHGHGGGGGGHGHFGHHGGGGGGGGGGGGGGGGGGGGGFFAFFFFFFFFFFFFFFFFFFFFFFFFFFFFFFFFFFFFFFFFFFFFFFFFFFFFFFFFFFFFFFFFFFFFFFFFFFFFFFFFFB
@M05620:37:000000000-D9766:1:1101:6089:12694 1:N:0:1
ACCACACCTTCTACAATGAGCTGCGTGTGGCTCCCGAGGAGCACCCCGTGCTGCTGACCGAGGCCCCCCTGAACCCCAAGGTCAACCGCGAGAAGATGCCCAGGTGAGTGGCCCGCTACCTCTTCTGGTGGCCGCCTCCCTCCTTCCTGGCCTCCCGGAGCTGCGCCCTTTCTCACTGGTTCTCTCTTCTGCCGTTTTCCGTAGGACTCTCTTCTCTGACCTGAGTCTCCTTTGGAACTCTGCAGGTTCTA
+
BBB?ABBAFFFFGGGGGGGFGEHHGEEBEEGH3BFEDGGGGHHHHGGGGGGGHHHHHHHGGGGGGGGGGGGHHBHGGGGHE3BFHHG/>DCDCGHHHHHHHHHGHHHHHHGGHHGGGGGHHHHHHHHHHHGHHGGGGGHGHHGHHHHHGFGGGGGGGG:ADGGGGGGFFFFFFFFFFFFFFFFFFFFFFFFFFFFFFFFFFFFFFFFFFFFFFFFFFFFFFFFFFFFFFFFFFFFFFFFFFFFFFFFFFFF
@M05620:37:000000000-D9766:1:1101:6106:12702 1:N:0:1
ACCACACCTTCTACAATGAGCTGCGTGTGGCTCCCGAGGAGCACCCCGTGCTGCTGACCGAGGCCCCCCTGAACCCCAAGGCCAACCGCGAGAAGATGACCAGGTGAGTGGCCCGCTACCTCTTCTGGTGGCCGCCTCCCTCCTTCCTGGCCTCCCGGAGCTGCGCCCTTTCTCACTGGTTCTCTCTTCTGCCGTTTTCCGTAGGACTCTCTTCTCTGACCTGAGGCTCCTTTGGAACTCTGCAGGTTCTA
+
CCDDCCCCFFFFGFGGGGGGGGHHGGGEGDHFHGGGGGGGGHGHHGGGGGGGHGHHHHHGGFGGGGGGGGGHFHHGGGGHGAHHHGGGGGGGGGHHHH2FH20?F=1?1?FAGHDCFCGHH0<D<D0DD/C<G@-AA.CFBCDCHFG00<FFB:EG.A-9CF0CBFFF@FFB:0BFB:F0FFBFBFFFFFB0F-9BFFFF?<:.A00:<000BFFFF00<FBB</.<BAEFFFFF0B0<0B00::FFFBB0
@M05620:37:000000000-D9766:1:1101:20168:12734 1:N:0:1
ACCACACCTTCTACAATGAGCTGCGTGTGGCTCCCGAGGAGCACCCCGTGCTGCTGACCGAGGCCCCCCTGAACCCCAAGGCCAACCGCGAGAAGATGCCCAGGTGAGTGGCCCGCTACCTCTTCTGGTGGCCGCCTCCCTCCTTCCTGGCCTCCCGGAGCTGCGCCCTTTCTCACTGGTTCTCTCTTCTGCCGTTTTCCGTAGGACTCTCTTCTCTGACCTGAGTCTCCTTTGGAACTCTGCAGGTTCTA
+
CCDCDCCCFFFFGGGGGGGGGGHHGGGFHGHHHGGGGGGGGHHHHGGGGGGGHHHGHHHGGGGGGGGGGGGHHHHGGGGHGHHHHGGGGGGGGGHHHHHHHHHGHHHHHHGGHHGGFCFHEDHHHHHFHGGHHCCGDGHGHFGFHGGGGFGGFGGGGGDABGBFAGFFFFFFFFFFFFFFFFFFFFFFFBFFFCDFFFFFDFFDF0B:BFFFFFFFFFFFFFFFFHHFFFEFFFFFFFFFFFFFFFFFBF:
@M05620:37:000000000-D9766:1:1101:11451:12741 1:N:0:1
ACCACACCTTCTACAATGAGCTGCGTGTGGCTCCCGAGGAGCACCCCGTGCTGCTGACCGAGGCCCCCCTGAACCCCAAGGCCAACCGCGAGAAGATGCCCAGGTGAGTGGCCCGCTACCTCTTCTGGTGGCCGCCTCCCTCCTTCCTGGCCTCCCGGAGCTGCGCCCTTTCTCACTGGTTCTCTCTTCTGCCGTTTTCCGTAGGACTCTCTTCTCTGACCTGAGTCTCCTTTGGAACTCTGCAGGTTCTA
+
BBBABBBBFFFFGGGGGGGCGGHHGGGGHGHHCFGGGGGGGHHHHGGGAEGGHHHGHHHGGGGGGGGGGGGHHHHGGGGHEHHHHGGCGGGGGGHHHHHFCFHA1<FCGB/F0G<--<@FHDDGHGFDG/<G.@D-EGHFFGGFHGGFGGGGBAEGG?---C/;-BABBFBFFFFFFB9FFBBF/BFFFFFFF-9DFFFFAF...9/99/B9999FBF/BFB.9.BBBBFFFFFBFF/B9//;:B.;BBFF
@M05620:37:000000000-D9766:1:1101:7765:12750 1:N:0:1
ACCACACCTTCTACAATGAGCTGCGTGTGGCTCCCGAGGAGCACCCCGTGCTGCTGACCGAGGCCCCCCTGAACCCCAAGGCCAACCGCGAGAAGATGCCCAGGTGAGTGGCCCGCTACCTCTTCTGGTGGCCGCCTCCCTCCTTCCTGGCCTCCCGGAGCTGCGCCCTTTCTCACTGGTTCTCTCTTCTGCCGTTTTCCGTAGGACTCTCTTCTCTGACCTGAGTCTCCTTTGGAACTCTGCAGGTTCTA
+
BBBAAABBFFFFGGGGFGGEGDGHGAABG2FGAFGEFGGGGHHHHGGGGEGGHHHHHHHGEGGGGEGGGGGHHFHGGGGHCFHHHGD<BDB<CGGHFGFGHHGGHHHHHGGGHHGGGGGHGHHHHHHHHHGHHGGGGGEGHHGHFGFGG/FGGFGGGG9;BGGGGGFBB//FFFFFFFFFFFFFEFFFFFFFFBFFFFFFFFFFFFFFFFFFFFFFFFFFFFFBFFFFFFFEFFFFFFFFFFFFFFFFFFB
@M05620:37:000000000-D9766:1:1101:17307:12779 1:N:0:1
ACCACACCTTCTACAATGAGCTGCGTGTGGCTCCCGAGGAGCACCCCGTGCTGCTGACCGAGGCCCCCCTGAACCCCAAGGCCAACCGCGAGAAGATGCCCAGGTGAGTGGCCCGCTACCTCTTCTGGTGGCCGCCTCCCTCCTTCCTGGCCTCCCGGAGCTGCGCCCTTTCTCACTGGTTCTCTCTTCTGCCGTTTTCCGTAGGACTCTCTTCTCTGACCTGAGTCTCCTTTGGAACTCTGCAGGTTCTA
+
CCCBCCCCFFFFGGGGGGGGGGHHGGGEHGHGHGGGGGGGGHHHHGGGGGGGGGHHHHHGGGGGGGGGGGGHHHHGGGGHGHHHHGGGGGGGGGHHHHHHHHHGHHHHHHGGHHGGGGGHHHHHHHHHHHGHHGGGGGHGHHGHHGGGGGGGGGGGGGGGGGGGGGFFFFFFFFFFFFFFFFFFFFFFFFFFFFFFFFFFFFFFFEFFFFFFFFFFFFFFFFFFFFFFFFFFFFFFFFFFFFFFFFFFFFB
@M05620:37:000000000-D9766:1:1101:24351:12782 1:N:0:1
ACCACACCTTCTACAATGAGCTGCGTGTGGCTCCCGAGGAGCACCCCGTGCTGCTGACCGAGGCCCCCCTGAACCCCAAGGCCAACCGCGAGAAGATGCCCAGGTGAGTGGCCCGCTACCTCTTCTGGTGGCCGCCTCCCTCCTTCCTGGCCTCCCGGCGCTGCGCCCTTTCTCACTGGTTCTCTCTTCTGCCGTTTTCCGTAGGACTCTCTTCTCTGACCTGAGTCTCCTTTGGAACTCTGCAGGTTCTA
+
BBBBBBBBFFFFGGGGGGGGFGHHFEFFHEHHHGGAEFEEGHHHHGGGGEGGHHHHHHHGGGGGGGGGGGGHHHFGGGGGGHHFHGGGGGDGGGHHHFHHHHGCGHGGHFFGHHCDGGGHHHHHHHHHGFGHHGGGAFHGHHGGHGGGFGGGGGGGG--AAFADCFFFFFFFFFBFFFFFFFFFFFFFFFFFFFFFFFFFDFFAA/BFFFFFFFFFFFFFFFFFFFFFFB/BFFFFFFFB/BFFFAAFFF;
@M05620:37:000000000-D9766:1:1101:13325:12783 1:N:0:1
ACCACACCTTCTACAATGAGCTGCGTGTGGCTCCCGAGGAGCACCCCGTGCTGCTGACCGAGGCCCCCCTGAACCCCAAGGCCAACCGCGAGAAGATGCCCAGGTGAGTGGCCCGCTACCTCTTCTGGTGGCCGCCTCCCTCCTTCCTGGCCTCCCGGAGCTGCGCCCTTTCTCACTGGTTCTCTCTTCTGCCGTTTTCCGTAGGACTCTCTTCTCTGACCTGAGTCTCCTTTGGAACTCTGCAGGTTCTA
+
ABBBBBBBFFFFGFGFGGGGFGHHGFGGHGHHHGGFEGG?EGHHHGGGGGGFDFGHHHHGGGGGGGGGGGGHHHFGGGGHGHHHAGGGGFBDGFHHHHFHHHHGHFGGHFGGHHCGG-AGFHHHHHHHHGGHFFGGF?CFHH?GHFGFFFGGGGGGGGGGAGFFGGFFFFFFFFFFFFFFFFFFFFFFFFFFFFFFFFFFFFFDFFFFFFFFFFFFF/BFFFFFFFFFFBFFFFFFFFFFBFFFFFFFFF;
@M05620:37:000000000-D9766:1:1101:13161:12794 1:N:0:1
GAGGCTGCTTTGGAAGAAACTCATAGATTACTGCAACAGTTCCCCCTGGACCTGGAAAAGTTTCTTGCCTGGCTTACAGAAGCTGAAACAACTGCTACCCGTAAGGAAAGGCTCCTAGAAGACTCCAAGGGAGTAAAAGAGCTGATGAAACAATGGCAAGTAAGTCAGGCATTTCCGCTTTAGCACTCTTGTGGATCCAATTGAACAATTCTCAGCATTTGTACTTGTAACTGACAAGCCAGGGACAAAAG
+
AA1>AA>AFFFFFGGG1EGG1BA3AGDHFGGHFGFEHFGGFHHHHGAGHFHCGAFCGFGHEHHHF1AGGHHCHF0BGHHFHFHB1FDHFHAHCHHHGHGGFGEEHHHHHHHHFHEFGHFHHGHHHHHHHGCHEEEHHHHGHHGHHEGHGHHHHHFHHHHGHFHHDFHHHGEHFHHBECGGGGBGFGGHHGFGHCFFHHGHHHGHHFHHHHHFHC0:GGHGCGCCFHGCGFHGHHGGBFGGFGGBGGGGGF/
@M05620:37:000000000-D9766:1:1101:18261:12804 1:N:0:1
ACCACACCTTCTACAATGAGCTGCGTGTGGCTCCCGAGGAGCACCCCGTGCTGCTGACCGAGGCCCCCCTGAACCCCAAGGCCAACCGCGAGAAGATGCCCAGGTGAGTGGCCCGCTACCTCTTCTGGTGGCCGCCTCCCTCCTTCCTGGCCTCCCGGAGCTGCGCCCTTTCTCACTGGTTCTCTCTTCTGCCGTTTTCCGTAGGACTCTCTTCTCTGACCTGAGTCTCCTTTGGAACTCTGCAGGTTCTA
+
BBCCBABCFFFFGGGGGGFGGGHHGEGEGFHGHGGFFGGGGHFGHGGGGEEFHHHHHHHGGGGGGGGGGGGHFHHGGGGHGHHFHGGGGGGGGGHHHHHHHHHGHHHHHHGGHHGGGGGHHHHHHHHHHHGHHGGGGGHGHHGGHGGGGGGGGGGGGG?GGEGGGGFFFFFFFFFFFFFFFFFFFFFFFFFFFFFFFFFFFFFFFFFFFFFFFFFFFFFFFFFFFFFFFFFFFFFFFFFFFFFFFFFFFFF
@M05620:37:000000000-D9766:1:1101:2544:12804 1:N:0:1
ACCACACCTTCTACAATGCGCTGCGTGTGGCTCCCGAGGAGCACCCCGTGCTGCTGACCGAGGCCCCCCTGAACCCCAAGGCCAACCGCGAGAAGATGCCCAGGTGAGTGGCCCGCTACCTCTTCTGGTGGCCGCCTCCCTCCTTCCTGGCCTCCCGGAGCTGCGCCCTTTCTCACTGGTTCTCTCTTTTGCCGTTTTCCGTAGGACTCTCTTCTCTGACCTGAGTCCCCTTTGGAACTCTGCAGGTTCTA
+
AAAAAAA1BFFFGGGGFG1EEEGGGGGBAEGFGAFE?EGEGHHHHGGA/BEGHGHHHHHEG@EGGGEGGGEFHHHGGGGHGHHHHGGGGC/</B0?FGBGHCGGHHHFFGFGCGGG?-AGHHFHHHFFGHGFH-ACCAGGGFGGFBFGGF?.BFEE9;-;AFFF9@F?@BFFFFFFFFBFB/9F/FFF//;FF<FFFFF/9;A-AB/FBFFEFFB;BF9BFFFBBFF/9A9FFFFFFB/BFFFFFFFFFE/
@M05620:37:000000000-D9766:1:1101:29193:12813 1:N:0:1
ACCACACCTTCTACAATGAGCTGCGTGTGGCTCCCGAGGAGCACCCCGTGCTGCTGACCGAGGCCCCCCTGAACCCCAAGGCCAACCGCGAGAAGATCCCCACGCGAGTGGACCGCTACCTCTTCTCGTCGCCGCGTCCCTCCATCCTGGCCTCCCGGCGCCGCGCCCTTTCTCACTGGTTCTCTCTTCTGCCGTTTTCCGTACGACTCTCTTCTCTGACCTGAGTCTCCTTTGCATCTCTGCAGGTCATA
+
>>>AAA@>CFFFDGGBBFGGGGHFEEEFD2F2BBFA2AF22F2BGGEE11E1BDGHFHBEEECEGGGGGEEGFFHEGGEHEHGH/FGED/<//??<F1?0<0/<</A-<<>1>0---<@B0G0:G00C:.:;A-9-;@-CB/A/0;CBFG.9BAAFF-;-;-9-BB<9-9999B/9/BB//:/:BBB/B;B//@.:FE/FFFA.-:..;//99B/;BB///BBFB/;/9B/BF/////////:/;99/99/
@M05620:37:000000000-D9766:1:1101:18276:12814 1:N:0:1
ACCACACCTTCTACAATGAGCTGCGTGTGGCTCCCGAGGAGCACCCCGTGCTGCTGACCGAGGCCCCCCTGAACCCCAAGGCCAACCGCGAGAAGATGCCCAGGTGAGTGGCCCGCTACCTCTTCTGGTGGCCGCCTCCCTCCTTCCTGGCCTCCCGGAGCTGCGCCCTTTCTCACTGGTTCTCTCTTCTGCCGTTTTCCGTAGGACTCTCTTCTCTGACCTGAGTCTCCTTTGGAACTCTGCAGGTTCTA
+
AAA?AABBFFFFGGGGGFGGGGHHGGGGHGGHGGFGGGGEGGAGHGG?EGEGFGHFHHHEEFCEGGGEGGGCEGEGGGGGEHHHHGE>CG/>CGGHGGHHGF/<FGHHHHAFHHCDCFGHHHGHHHHHGF.GHFGGGDGGHFGHHGGGGGGGGGGGGB-:-AC:DGFFFFFFFFFFFFFBFBFFFFFBFFBFFFFDFFFFFBFA.BFFFFFFFFBFFFBFFFFFBFBFFFFFF/BFFFFFBBBFF?FFFF/
@M05620:37:000000000-D9766:1:1101:11539:12817 1:N:0:1
GAGGCTGCTTTGGAAGAAACTCATAGATTACTGCAACAGTTCCCCCTGGACCTGGAAAAGTTTCTTGCCTGGCTTACAGAAGCTGAAACAACTGCCAATCCTACAGGATGCTACCCGTAAGGAAAGGCTCCTAGAAGACTCCAAGGGAGTAAAAGAGCTGATGAAACAATGGCAAGTAAGTCAGGCATTTCCGCTTTAGCACTCTTGTGGATCCAATTGAACAATTCTCAGCATTTGTACTTGTAACTGAC
+
BBBBBBFBFFFFGGGGGGGGGGHHHHHHHHHGHHHHHGHHHHHHHGEGHHHHHHHHHHHHHHHHHHGHHHHHHHHHHHHHHHHHHHHHHHHHHHHHHHHHHHHHHHHHHHHHHHHHGGGGHHGGHHHGHHGHHHHHHHHHHHHHHGGHGGHHHHHGHHHHHHHHHHHHHGHHHHHGGHHHHHFFHHGHHHHHGGGGGHHHHHHHHHHHHGHHHHHHHHHHHHHHHHHHHGGGGGGGFFGGGGGGGGGGGFF
@M05620:37:000000000-D9766:1:1101:5551:12824 1:N:0:1
ACCACACCTTCTACAATGAGCTGCGTGTGGCTCCCGAGGAGCACCCCGTGCTGCTGACCGAGGCCCCCCTGAACCCCAAGGCCAACCGCGAGAAGATGCCCAGGTGAGTGGCCCGCTACCTCTTCTGGTGGCCGCCTCCCTCCTTCCTGGCCTCCCGGAGCTGCGCCCTTTCTCACTGGTTCTCTCTTCTGCCGTTTTCCGTAGGACTCTCTTCTCTGACCTGAGTCTCCTTTGGAACTCTGCAGGTTCTA
+
CCDDCCCCFFFFGGGGGGGGGGHHGGGEFGHHHGGGGGGGGHGHHGGGGGFGHHGHGHHEGFGGGGGGGGGHFHHGGGGHGHHHHGGGGG@DGGHHHHHHHHHGHHHHHHGGHHGGGGGHHHHHHHHHHHGHHGGGGGHGHHGHHGGGGGGGGGGGGG-CBGGGGGFFFFFFFFFHHFFFFFFFHFFHHFHHFFFFFFHFFFFFFFFFFFFFHFFFFFFFFFFFFFFFFFFFFFFFFFFFFHFHFFFFFFB
@M05620:37:000000000-D9766:1:1101:2644:12879 1:N:0:1
ACCACACCTTCTACAATGCGCTGCGTGTGGCTCCCGAGGAGCACCCCATGCTGCTGACCGAGGCCCCCCTGAACCCCAAGGCCAACCGCGAGAAGATGCCCAGGTGAGTGGCCCGCTACCTCTTCTGGTGGCCGCCTCCCTCCTTCCTGGCCTCCCGGAGCTGCGCCCTTTCTCACTGGTTCTCTCTTCTGCCGTTTTCCGTAGGACTCTCTTCTCTGACCTGAGTCTCCTTTGGAACTCTGCAGGTTCTA
+
?AAAA?1AFFFFGGGFDG1AE?0AEAEA00GHHGFF///AAGHGHCG/0FHH1AGFBCH/>E//?E@@GGFFFHHG/EFGAHHHHGGGGG<BCGHFGHHHHGGGHHEHHHGGHHGGGCGHHGHHFHHHHHGHHGGGGGHGHHGGGGGGGGGGGGGGGG-;AGGGG@F@@FFFFFFFFFFFFFFFFFFFFFFFF@FFFFFFFFFFFFFFFFFFFFFFFFBFFFFFFFF;BFFFFFFFFBFFFFFFFFFFFFB
@M05620:37:000000000-D9766:1:1101:10138:12902 1:N:0:1
GAGGCTGCTTTGGAAGAAACTGACAAGCCAGGGACAAAAGATCGGAAGCGCACACGTCTGAACTCCAGTCACATTACTCGATCTCGTATGCCGTCTTCTGCTTGAAAAAAAAAAAAAAAAAGCATCCCTTTCAAAAATCTGAAATCTATTTACTCTCTGAAACTATCACACAATAACCTACCATGCCTACAAATGTGGGACAACAAAGGAATTCATGCCAAAACACATATAGCAAGGAGTAACACAACGGC
+
CCCCCCFCFFFFGGGGGGGGGGHHHGHHGHFGFEGGHHFHGHHGGBFF2EFGGGHGHHHGHHHHHHFHHGHHHHHHHHHGBB1FGFFEGHHHGEFHGHHHHHHHHHHHHGGGGD<>><---..000<.00<00000..0000000:00000000<0000000000000000<.0000000/.00<0000/0:000000...9.....////00000000:0<.....0000<000/<..//0000...---
@M05620:37:000000000-D9766:1:1101:10102:12913 1:N:0:1
ACCACACCTTCTACAATGAGCTGCGTGTGGCTCCCGAGGAGCACCCCGTGCTGCTGACCGAGGCCCCCCTGAACCCCAAGGCCAACCGCGAGAAGATGCCCAGGTGAGTGGCCCGCTACCTCTTCTGGTGGCCGCCTCCCTCCTTCCTGGCCTCCCGGAGCTGCGCCCTTTCTCACTGGTTCTCTCTTCTGCCGTTTTCCGTAGGACTCTCTTCTCTGACCTGAGTCTCCTTTGGAACTCTGCAGGTTCTA
+
AAA1AAAAFFFFGGGF3GGFGFHHGEEAA0FG1FF0AFGGGHHHHGGGAAEGHHGGHHHGCGGGGCGGGGGBHCHGGGCHEGHHHGF@CGGCCGHH1G1<<GHGHHGC1?FF0F@@GG@01DBFHFHEHH?H<@CGGGEAGHGHFBBBBBFGF.CEB???@FFF@?-@@//BFFFBFBF/BFFFFFBFFFFF/-;-BEFFFBF9A/BF/9FFFFFFFFFFFFFB9;BBFFF/BBFBFF/;9FFBF-FFFF:
@M05620:37:000000000-D9766:1:1101:17096:12917 1:N:0:1
GAGGCTGCTTTGGAAGAAACTCATAGATTACTGCAACAGTTCCCCCTGGACCTGGAAAAGTTTCTTGCCTGGCTTACAGAAGCTGAAACAACTGCTACCCGTAAGGAAAGGCTCCTAGAAGACTCCAAGGGAGTAAAAGAGCTGATGAAACAATGGCAAGTAAGTCAGGCATTTCCGCTTTAGCACTCTTGTGGATCCAATTGAACAATTCTCAGCATTTGTACTTGTAACTGACAAGCCAGGGACAAAAG
+
B3ABBAFA@FFFFFAFGG4FGBFGHHHFDHEGGFFHBGGHFGG3GGEG2GBBEFAF3B2BFGGHHHHAGD3FGHHHHAFGHHHHHHHHHHGHHFFBGGB1BE/EFFG3F1?1B1?FGHG?EHF?GGHHHC<FEE?44DDAF0BGG?DBDGFCA1FGHGG/@2>@@@FFBHH1F<G1<?<<FBGDG<1<DGDFFDB<CGBBGGG00CGFHG0C0:0/;;<CGHGHHHFGHHHHFHGF09CE99...9EFGF/
@M05620:37:000000000-D9766:1:1101:8751:12923 1:N:0:1
GCGACTGCTTTGGCAGAAACTCATATCTTACTTCCACAGTTCCCCCTGGACCTGGCACCGTTTCTTGCCTGGCTTACAGACGCTGACCCAACTGCCAATCCTACAGGATGCTACCCGTAAGGCAAGGCTCCTCGAAGACTCCAAGGGAGTAACCGAGCTGATGCAACCCTGGCCAGTACGTCAGGCATTTCCGCTTTAGCACTCTTGTGGATCCAATTGAACAATTCTCAGCATTTGTACTTGTAACTGAC
+
>1>1>>>BFFF@BGGEFBB1BB1FG33DFBGHBD11BBBBGHHHHGEF/AFGHHF0B1/ABBGGG1DFGHH/BBB1BGBDF/EEE/FBB?F>>BFFCGGGHHHHHHHHHHGH2GHHGGG/<E0B0?FHHHGH0?/0F/GHHH11@F//?E0?11>/>CGC1>G111>0.<GAG.<CGD0<GHAAFG.CGHHHGFGGGGFGBFGGGGGGFG0BGFB0;FGGBFFG0FFFGBFG0FFFFBFFFFFFFFFFFF9
@M05620:37:000000000-D9766:1:1101:9520:12933 1:N:0:1
ACCACACCTTCTACAATGAGCTGCGTGTGGCTCCCGAGGAGCACCCCGTGCTGCTGACCGAGGCCCCCCTGAACCCCAAGGCCAACCGCGAGAAGATGCCCAGGTGAGTGGCCCGCTACCTCTTCTGGTGGCCGCCTCCCTCCTTCCTGGCCTCCCGGAGCTGCGCCCTTTCTCACTGGTTCTCTCTTCTGCCGTTTTCCGTAGGACTCTCTTCTCTGACCTGAGTCTCCTTTGGAACTCTGCAGGTTCTA
+
CCCCCCCCFFFFGGGGGGGGGGHHGGGEGEHGHGGGGGGGGHGHHGGGGGGGHHHHHHHGGGGGGGGGGGGHGHHGGGGHGHHHHGGGGGGGGGHHHHHHHHHGHHHHHHGGHHGGGGGHHHHHHHHHHHGHHGGGGGHGHHGHHGGGGGGGGGGGGGDGGGGGGGFFFFFFFFFFFFFFFFFFFFFFFFFFFFFFFFFFFFFFFFFFFFFFFFFFFFFFFFFFFFFFFFFFFFFFFFFFFFFFFFFFFFF
@M05620:37:000000000-D9766:1:1101:3774:12934 1:N:0:1
ACCACACCTTCTACAATGAGCTGCGGGTGGCTCCCGAGGAGCACCCCGTGCTGCTGACCGAGGCCCCCCTGAACCCCAAGGCCAACCGCGAGAAGATGCCCAGGTGAGTGGCCCGCTACCTCTTCTGGTGGCCGCATCACTCCTTCCTGGCCTCCCGGAGCTGCGACCTTTCTCACTGGTTCTCTCTTCTGCCGTTTTACGTAGGACTCTCTTCTCTGACCTGAGTCTCCTTTGGAACTCTGCAGGTTCTA
+
?AA?AAAAFFCBFFGFFGFF11B1A00AEAHHAFFEEEGCGHHHHGEGEEGCGGGFG00>>EEGE//EGGG0F><?EG/?//?/<//<B<><//<FD11<FHHE<1>G1GEGC.<CC@A/00<00<CG:C?G.-;-.-0CCFG090/;0;F.0..;.;-;@-BF---;-/;/9FFFFF-/:BF/:BF/;FFFF@BFFF/BE99FABBFFFB/BFF/9BBFF/9BFFFFFF/B//B99BFBFFFFFEABFFF
@M05620:37:000000000-D9766:1:1101:11382:12938 1:N:0:1
GAGGCTGCTTTGGAAGAAACTCATAGATTACTGCAACAGTTCCCCCTGGACCTGGAAAAGTTTCTTGCCTGGCTTACAGAAGCTGAAACAACTGCCAATAGGATGCTACCCGTAAGGAAAGGCTCTTAGAACATTCAAAGGGAGAAAAAGAGTTGAGAAAACAAGGCAAAGTAAGTCAGGAATTCCCGTTTTAGCACCTTTGTGGATCCAATTGACCAATTTACAGCATTTGCATTTTGAACTAACAACCC
+
BBBBBBFBFFFFGGGGGGGGGGHHHHHHHHHGHHHHHHHHHHHHHGGGHHHHHHHHHHHHGHHHHHHHHHHHHHHHHHHHHHHHHHHHHHHHHHHH3F33B33B323BFF111>1?3F33?0/?B334?443334B4B43FEFF/GFH0//22@222/@F2<G/0?/0?0?1?111?1?010>F1F1..>F.0/<00./<00<<A0<CFF0C0:C00;.;000;00</<C00000;900;;09009=0.:.
@M05620:37:000000000-D9766:1:1101:12730:12940 1:N:0:1
GAGGCTGCTTTGGAAGAAACTCATAGATTACTGCAACAGTTCCCCCTGGACCTGGAAAAGTTTCTTGCCTGGCTTACAGAAGCTGAAACAACTGCTACCCGTAAGGAAAGGCTCCTAGAAGACTCCAAGGGAGTAAAAGAGCTGATGAAACAATGGCAAGTAAGTCAGGCATTTCCGCTTTAGCACTCTTGTGGATCCAATTGAACAATTCTCAGCATTTGTACTTGTAACTGACAAGCCAGGGACAAAAG
+
AABBBBFBFFFFGGGGGGGGGGHHGHHHHGHHHHHFFHGHHHHHHGGGGGHHHHHHHFHGGHHHHHHHHHHHHHHFHGHFHHHHHHHHHHHHHHHHEHHHGGGGHHHHGHHGHHGHHHGBHFHHHHGHHGGHGEHHHHHGHGHHHHHHHHHHHHHHHHHGHHHHFHHHGHHGHHHHGGGGGHHHHHHHHHHFHGHHHHHGHHHHFHHHHHGFHHHHHHHHHHHHHHHGHHHHHHGGGGGGGGGGGGGGGGB
@M05620:37:000000000-D9766:1:1101:5968:12940 1:N:0:1
[truncated: 1,380,406 more chars]
