# Supplementary material for: Fast but not furious: a streamlined selection method for genome-edited cells
Source: Life Sci Alliance. 2021 Apr 26;4(6):e202101051. doi: 10.26508/lsa.202101051 (PMC8127327; doi:10.26508/lsa.202101051)
Supplement: Supplementary file 1 [file LSA-2021-01051_Supplemental_Data_1.zip › SANGER and Deep Sequencing/ACTB/20_S20_L001_R1_001.fastq]

@M05620:37:000000000-D9766:1:1101:16310:1901 1:N:0:20
AGTGCCAGCTCTCAATCGCACAGGGGACCCAGGGCCTGGCCCCTCCATCCAGAAAACCTATGACCTCACCCGCTACCTGGAGCACCAACTCCGCAGCTTGGCTGGGACCTATGTGAGTATCCCGCGTTGGTATCTGGGGGTTGGGGCGGTGTGCGGCGTTGGGGAAAGACCGTCCTAACCGTGGCGGGTTCTGGTAAATGATGGGGTGAGGAGGGGCTCTTTGGCTCCCACCTGTCCCCCTGTCTGGTCTT
+
3>>AAFFFBFFFGGGGGGGCGEHGGGGGGGHHGGGGGGHGHHGHGGGHHGHFHHHHHGHBGHFHHGHEGFFFG@/>FFDA21F1BG11?GHFFD/E/EG3/?F///0B<F2B2G333?333B2///<//0/111<1<0/-->-<--.----9.0.--;9;-ACA.9..9..-.:AA//..-;.---9-BF?BBFF///;/;9//..D-..99.9AFA999BF/B/9/99..9.9;/:99AB.B/9//;/9/
@M05620:37:000000000-D9766:1:1101:12964:1978 1:N:0:20
ACCACACCTTCTACAATGCGCTGCGTGTGGCTCCCGAGGAGCACCCCGTGCTGCTGACCGAGGCCCCCCTGAACCCCAAGGCCAACCGCGAGAAGATGAGTGGCTTGCTTCCTCTTCTTGTTTCCGCCTTCCTCCTTCCTTGCCTCCCGGCGCTGCGCCCTTTCTCACTGGTTCTCTCTTCTGCCGTTTTCCGTTGGTCTCTCTTCTCTGCCCTGCGTCTCCTTTGGTACTCTGCAGGTTCTCGATTGGTA
+
ABABBBBAFFFFGGGGFG4AE?GGGEEA2AGHGEFE?EGGFHHHHGGGFEGGFHGHHHGG?ECGG1EEGGGFH?FEG?/GFEHGAFDGGC////<F?111?<//00//?1=><=FF1<11><01>..<<.<<DDGCHHHF00::G:C..-?-999.--.--;FFFF/FFB.BFFFFFFFF/9/9/-AD9EB/.//...:BFF/BF/9;99;9AF.E?ABAF9FFF//./:;/B9//9.;BBF/;//9..//
@M05620:37:000000000-D9766:1:1101:17964:1998 1:N:0:20
ACCACACCTTCTACAATGAGCTGCGTGTGGCTCCCGAGGAGCACCCCGTGCTGCTGACAGAGGCCCCCCTGAACCCCAAGGCCAACCGCGCGAAGATGAGGTGTGTGGCACGCTCCCTCTTCTGGTGGCCGCCTCCCTCCTTCCTGCCCTCCCGGCGTTGCGTCCTTTCTCCCTTGTTCTCTCTTCTGCCGTTTTCCGTCGGACTCTCTTCTCTGCCCTGCGTCTCCTTTTGTTCTCCTCCGGTTCTCGCT
+
BBBBBBBBFFFFGGGGG4BBGGHGG2EAA22BBBFE?E2EDHHHHG0AB1BAEGHHHH3AEGGG1?EFGGGGHFGGG?A1FEGEACEEG?//</BAF222F2F2/<0/<0?/@A/.<GFFHGGD1F0...-<<.<:C:C?GCC:GB/../:9..------C-9-9A9FFFB/9F9.;:9B/;/9B/////9AA/E//9BFC---9/;/9BFF/9F;B.9A.-A-9.//;///..//9//:/9--;.:9..;
@M05620:37:000000000-D9766:1:1101:14962:2000 1:N:0:20
ACCACACCTTCTACAATGAGCTGCGTGTGGCTCCCGAGGAGCACCCCGTGCTGCTGACCGAGGCCCCCCTGAACCCCAAGGCCAACCGCGAGAAGATGTGTGGCTAGCTCCCTCTTCTGGTTGCCGCCTTCCTCCTTCCTGGCCTCCCGGCGCTGCGCCCTTTCTCACTGGTTCTCTCTTCTGCCGTTTTCCGTCGGACTCTCTTCTCTGCCCTGCGTCTCCTTTGGTACTCTGCAGGTTCTAGATTCGAA
+
ABBABBBBFFFFGGGGGGGGF5G4E2ABFAHH3FFEEEGEGHHHHGGGGGGGHHHHHHHGCGGGG1>EEGGEH3/EEGDHEAGAFGD<DGG//?01><2??0/F010??11/?0FG1<1FF1.<<>-<<.<<DGGFEF/=0::CB.CE?CC-99-.--.A9/FFGGFBBFF9/9BFBBFB/B/BBB.DFF//.9.99-9@FFB9FFF/BB//./..9;-9.B/FFB/.//B/:;///;AFBF/BBB//;/9
@M05620:37:000000000-D9766:1:1101:17479:2039 1:N:0:20
AGTGCCAGCTCTCAATCGCACAGGGGACCCAGGGCCTGGCCCCTCCATCCAGAAAACCTATGACCTCACCCGCTACCTGGAGCACCAACTCCGCAGCTTGGCTGGGACCTATGTGAGTATCCAGCGTAGGAATCTGGGAGTTGGGGAGGAGTGAGGAGTTGGGGAAAGACAGTCCTAACCGTGGAGGGTTCTGGTAAATGATGGGGTGAGGAGGGGCTCTTTGGCTCTCACCAGTCCCCCTGTCTGGTCTA
+
>AAABFFFBFFFGGGGGGGGECH4FGGGDAAFAEEE2FHAFHGHGGGFGH3FFC3FGGHFGGFGHHF3GGFEGE/EGHF1BFH1FGHEGHGHED//>FGF?FH?//?FEGCGGGFHEGHBB?B1F/BA/AFFF@GBFF0F/?F1>-FCCDAGFGHAGDGCHHG?EDHEGFGHHCGHHBFH-EE-..A-EGFFF0;00BFFBFFB..DBE.AFF.9BBBAFFF//B9;/;//9B9F///AA9;BFB//;;F/
@M05620:37:000000000-D9766:1:1101:15368:2051 1:N:0:20
ACCACACCTTCTACAATGAGCTGCGTGTGGCTCCCGAGGAGCACCCCGTGCTGCTGACCGAGGCCCCCCTGAACCCCAAGGCCAACCGCGCGAAGATGAGTGGCGTGCTTCCTCTTCTTGTTGCCGCCTCCCTCCTTCCTGGCCTCCCGGCGCTGCGCCCTTTCTCACTGGTTCTCTCTTCTGCCGTTTTCCGTAGGACTCTCTTCTCTGCCCTGCGTCTCCTTTGGCACTCTGCAGGTTCTAGATCGGAA
+
ABBBBBB>BCFFGGGGGG5FGGHHGEG24BGGGAFE?EG22GGHHGGEEEGGBHFHHHHAEF?GGGGGGGGHHGHGGGFEFFHE/FEGGG/>//CCHF1F?F////-<<<>>GFHFFH11=0.<<<-<...;GHDGHHHF0/C.CGGG??AADGGG?-9-@FFFFFFFFFEFFFFFFFFFFF//9@A9FEF/./99./;FFFB/B9;FFBBFF/A.-ABF.FFF/////BFBFFFBFAF/;F/B/;/....
@M05620:37:000000000-D9766:1:1101:19673:2096 1:N:0:20
AGTGCCAGCTCTCAATCGCACAGGGGACCCAGGGCCTGGCCCCTCCATCCAGAAAACCTATGACCTCACCCGCTACCTGGAGCACCAACTCCGCAGCTTGGCTGGGACCTATGTGAGTATCCAGCGTAGGAATCTGGGAGTTGGGGAGGAGTGAGGAGTTGGGGAAAGACAGTCCTAACCGTGGAGGGTTCTGGTAAATGATGGGGTGAGGAGGGGCTCTTTGGCTCCCACCAGTCCCCCTGTCTGGTCTA
+
CCBCCFFFCFFFGGGGGGGGGGHHGGGGGGHHGGGGGGHHHHGHGGHHHHHHHHHHHGHHHHHHHHHHHHHGGGGGHGHHHGHEHHFHGHHHGGGGGGHHGGHGGCHGGHHHHHHHHFHHFHHHHGGGGGHHHHHHHGHGGHHHGCGGGGGHHHHHHGHHHGGGGGHHHHHHHHHHHHHHGGGGGGGGGGGGGGFGGGGGGGGFGGFFFFFFFFFFFFFFFFFFFFFFFFFFFFFFFFFFFFFFFFFFFF0
@M05620:37:000000000-D9766:1:1101:20419:2221 1:N:0:20
ACCACACCTTCTACAATGAGCTGCGGGTGGCTCCCGAGGAGCACCCCGGGCTGCTGACCGAGGCCCCCCTGAACCCCAAGGCCAACCGCGAGAAGATGAGGTGTGTGGCCCGCTCCCTCTGGTGGCGGCAGCATCCCTCCTGCCTGGACTCCCGGAGCAGCGCACTTTTTCCATGGTTCTCTCTTCTGCCGTATTCCGCCGGACTCTCTTCTTTGCCAAGCGTCACCTTTTGAACTTTTAAGGTTCTCGAT
+
1>1>AA>AFFF1EAGDGFGEFEB1E0AE00FG1F/AAEGC/FHHHGCE/>E///1BG0>>/>/>/>/>EGGBHB<<EF/<</GGC//<C?C@C/<?D1<1F0<1>00.<FG@A--.:/;/00<;..;?--:A.;CFG09A///.C0---9//;-9----/--;--9/////://9/9B/;B//9FFBFFE@A--/;B/---@9--/;F///9////9//9-9;A--;/;F/;-9BB////;/9/9B//;//
@M05620:37:000000000-D9766:1:1101:12243:2257 1:N:0:20
ACCACACATTCTACAATGCGCTGCGTGTGGCTCCCGAGGAGCACCCCTTGCTGCTGACCCAGGCCCCCCTGAACCCCAAGGCCAACCGCGCGAAGATGAGTGGCTTGCTGCCTCTTCTTGTTTCCGCCTTCCTCCTTCCTGGCCTCCCGGCGCTGCGCCCTTTCTCCCTGGTTCTCTCTTCTGCCGTTTTCCGTAGGACTCTCTTTTCTGCCCTGCGTCTCCTTTGGAACTCTGCAGGTTCTCGATTGGAA
+
BBBBBBB3BBBFGFFGGG4EEGGGGEF22BF2F2AB2EEEAGFGHGG1AFEHBGFHHHH2B1AFFGGGGFCHFHHGGGGHGHHHHEGGEE>BCGG?FGHB?2F/00>?F1?FGHHHGH11G10=FF.>C.<CGGHHGGHG0<GHFCGGDGGDGGGGG-;9:CFFFF0CFFEFFFFFFFFF/;BFFFDFFFFFFB.ADFFFFF/BF/:BFFFFABF.;AFAFFFFFFF/:BFFFF/99.;BBF/AFF/9./:
@M05620:37:000000000-D9766:1:1101:19253:2265 1:N:0:20
ACCACACCTTCTACAATGAGCTGCGTGTGGCTCCCGAGGAGCACCCCGTGCTGCTGACCGAGGCCCCCCTGAACCCCAAGGCCAACCGCGAGAAGATGAGTGGCCCGCTCCCTCTTCTGGTGGACGCCTCCCTACTTCCTGGCCTCCAGGCGCTGCGCCCTTTCTCACTGGTTCTCTCTTCTGCCGTTATCCGAATGACTCTCTTCTCTGACCTGCGACTCCATTAGAACTCTGCAGGTTCTAGATCGGAA
+
AAAAAAAAFFF@FGGEFFG1A1B1AABBEEGHFGFBEEGCEHHHHG?G/AEEA11BGCCEGGCGEEEGGGGHHFE/EGCHFEHHGCEEC@><@/?FB1>??1F<</>//<.FFH011>>11<../--<.<;C/0;C:;C00/CC:GG/;F.----.;@E?AGBFFG0FF/-///9FFF/FF//:/-A9-;/;----//;BBBFF/9:9///;//-99-9-;///////;FF9F//B9AAF////9//--9-
@M05620:37:000000000-D9766:1:1101:12775:2313 1:N:0:20
ACCACACCTTCTACAATGAGCTGCGTGTGGCTCCCGAGGAGCACCCCGTGCTGCTGACCGAGGCCCCCCTGAACCCCAAGGCCAACCGCGAGAAGATGAGGTGAGTGGCCCGCTCCCTCTTCTGGTGGCCGCCTCCCTCCTTCCTGGCCTCCCGGCGCTGCGCCCTTTCTCCCTGGTTCTCTCTTCTGCCGTTTTCCGTAGGACTCTCTTCTCTGCCCTGAGTCTCCTTTGGAACTCTGCCGGTTTTCGAT
+
>11>A1>AFFC@DGG13FAFGG1FEEGBG0AFGG0EE/AAEGHHHGGGGFGGHFHFHHHGGGGGFEGGGGGHHHHGGGGHGHHHHGGCGGGGGGHHHHHGH0?<GHHGGFFCGGCCGHHHHHHHHGFGHGGGGGGHGHHGHHHHHGGGGGGGGGGAGGG@F@@B@@FFFFF/FFBEFFFFFFFFFFFFFF@FFFFFFFF-BBFFFB;FFFFFFFFBBEFF-BBFFFFFFFBFFBFFFB/:F@@@F-;B@FB
@M05620:37:000000000-D9766:1:1101:11615:2352 1:N:0:20
AGTGCCAGCTCTCAATCGCACAGGGGACCCAGGGCCTGGCCCCTCCATCCAGAAAACCTATGACCTCACCCGCTACCTGGAGCACCAACTCCGCAGCTTGGCTGGGACCTATGTGAGTATCCAGCGTAGGAATCTGGGAGTTGGGGAGGAGTGAGGAGTTGGGGAAAGACAGTCCTAACCGTGGAGGGTTCTGGTAAATGATGGGGTGAGGAGGGGCTCTTTGGCTCCCACCAGTCCCCCTGTCTGGTCTA
+
>AAABFFFBFFFGGGGGGGGGGHGGGGFGGHHGGGG2FHGHHGHGGHHHHHHGHHHHGHHHGHHHFHFHHHGGEEFHHHHGGHHHHAGGHHHEGGFGHHHGFGGDGHHGHHHHHHHHHHHHHHHHGGDGGGHHHHHHHHGGHHHGGEGGGEHHGHHHGHHHHGGGGEHHHHHHHHGGHHGGGGGGGGG:FFGGGFGGGGGGGGGGGFFFFFFFFFFFFFFFFFFFFFFFFFFEFFFFFFFFFFFFFFFFF/
@M05620:37:000000000-D9766:1:1101:14506:2360 1:N:0:20
AGTGCCAGCTCTCAATCGCACAGGGGACCCAGGGCCTGGCCCCTCCATCCAGAAAACCTATGACCTCACCCGCTACCTGGAGCACCAACTCCGCAGCTTGGCTGGGACCTATGTGAGTATCCAGCGTAGGAATCTGGGAGTTGGGGAGGAGTGAGGAGTTGGGGAAAGACAGTCCTAACCGTGGAGGGTTCTGGTAAATGATGGGGTGAGGAGGGGCTCTTTGGCTCCCACCAGTCCCCCTGTCTGGTCTA
+
ABAABFFFBFFFGGGGGGGGGGHHGGGGGGHHGGGGGGHHHHGHGGHHHHHHHHHHHGHHHGHHHHHHHHHGGGGGHHHHHHHHHHHHGHHHEGGGEHGHGHHGGGHHGHHHHHHHHHGHHHHHHGCEGGHHHHHHHHCFGHHHGGGGGGEGHDHHCEHHHHGGGGHHFHHHHHHHHHHHGGFGEFGGCFGGGGCFGGGGGGGGGGFFFFFFFFFFFFFFFFFFFFFFFFFFFFFFFFFFFFFFFFFFFFF
@M05620:37:000000000-D9766:1:1101:21134:2422 1:N:0:20
ACCACACCTTCTACAATGAGCTGCGTGTGGCTCCCGAGGAGCACCCCGTGCTGCTGACCGAGGCCCCCCTGAACCCCAAGGCCAACCGCGAGAAGATGAGTGGCTCGCTGCCTCTTCTTGTTTCCGCCTCCCTCCTTCCTGGCCTCCCGGCGCTGCGCCCTTTCTCACTGGTTCTCTCTTCTGCCGTTTTCCGTAGGACTCTCTTCTCTGCCCTGCGTCTCCTTTGGCACTCTGCAGGTTCTCGATTGGAA
+
BBBBBBB>BBBFGFGGGGBGGGHHGGGA4BFBGFEE2EAE?GHGHGGEEEGGEHFHHGGAECCGGGGGGEGHCHHGGGGHGHGHHGGGDG>BGGHFFHFGH2F?01>>F.>>GHHHHH11>10>=..CE<<CHHGHHHHH0/CGHHHFGGGGGGGGB9ECFFFFFFFFFFFFFFFFFFFFBFFFFFFFFFFFFFA??FFFEFFFFFFFFFFFFFF9>DDFFFFFFFF9BFFFFEF/B.;;BF/;;F/9./B
@M05620:37:000000000-D9766:1:1101:16075:2514 1:N:0:20
AGTGCCAGCTCTCAATCGCACAGGGGACCCAGGGCCTGGCCCCTCCATCCAGAAAACCTATGACCTCACCCGCTACCTGGAGCACCAACTCCGCAGCTTGGCTGGGACCTATGTGAGTATCCAGCGTAGGAATCTGGGAGTTGGGGAGGAGTGAGGAGTTGGGGAAAGACAGTCCTAACCGTGGAGGGTTCTGGTAAATGATGGGGTGAGGAGGGGCTCTTTGGCTCCCACCAGTCCCCCTGTCTGGTCTA
+
>1>>AF1FAFFF1GGFGFGGGGCFGGGGG?GHGGEEGAEFGHGHGGHHFHHFHFFHHGHHHHHHHHHHHHHGGGGGHGGFGGGGHHHGGHHHGGCGGFHHGHHGGGHHGHHHHHHHHHHHHHHHHGAFGGHHHHHHHHHGCGHHGGGGGGGHHGHHHGHGHHGGGGHHHHHHHHHHHHHHGFEGGGGGEGGGGG;FFGGGGEGGGGF@FFFFFF@@@@FFFFFFFFFFFFFFFFFFFFFF@FFFFFFFFF/
@M05620:37:000000000-D9766:1:1101:16809:2540 1:N:0:20
ACCACACCTTCTACAATGAGCTGCGTGGGGCTCCCGAGGAGCACCCCGTGCTGCTGACCGAGGCCCCCCTGAACCCCAAGGCCAACCGCGAGAAGATGAGTGGCCCGCTCCCTCTTCTTGTGGCCGCCTCCCTCCTTCCTGGCCTCCCGGCGCTGCGCCCTTTCTCACTGGTTCTCTCTTCTGCCGTTTTCCGTAGGACTCTCTTCTCTGCCCTGCGTCTCCTTTGGAACTCTGCAGGTTCTAGATCGGAA
+
BBBBBBBBFFFFG5BFGGEGGGHHGEE22EFEGAFEDGEGFHDHHAG?AEEFFHGH5BG>>>?FGGGGCGFHHHHGGGEHGHHHHGGG@D<>CGHHHHHHGFG/0?>-A<<FHHHHHH0=D<AGHGDGG;GGHHGHHHHGGGGGGGGGGGGGGGFFFFFFFFFFFFFFFFFFFFFFFFFFFFFFFFDDFFFFFFFFFFFFFFFFFFFFFFBFFFF.@AFFFFFFFFF;FFFFFFFFFFFFFFBFFF:ADDE
@M05620:37:000000000-D9766:1:1101:14047:2549 1:N:0:20
AGTGCCAGCTCTCAATCGCACAGGGGACCCAGGGCCTGGCCCCTCCATCCAGAAAACCTATGACCTCACCCGCTACCTGGAGCACCAACTCCGCAGCTTGGCTGGGACCTATGTGAGTATCCAGCGTAGGAATCTGGGAGTTGGGGAGGAGTGAGGAGTTGGGGAAAGACAGTCCTAACCGTGGAGGGTTCTGGTAAATTATGGGGTGAGGAGGGGCTCTTTGGCTCCCACCAGTCCCCCTGTCTGGTCTA
+
ABABAFFFBFFFG4GGGGGFGGHFGEGGGGHHFGGGGGHHHHGGGGFHHHHHHHHHHGHHHFGHHFEFGHHGG>EEHFFGFGHHFHCFEFHFEFCEEF?BEHGGGGHHGHHGGFHHHFFHHGHFHGAEGGHHGHGHHHAFAGFGCCEGGGC>CDFCFGCBGHGGEDH.:GHFHHHHHGHHGGGAACAGCFGGGG;0CFFBFFGGGGFFFEFBDDFFDFFFBFFFFFFEFFFFFFFFFFFADEFFFFFFFFB
@M05620:37:000000000-D9766:1:1101:17951:2612 1:N:0:20
ACCACACCTTCTACAATGAGCTGCGTGTGGCTCCCGAGGAGCACCCCGTGCTGCTGACCGAGGCCCCCCTGAACCCCAAGGCCAACCGCGAGAAGATGAGTGGCGGGCTTCCTCTTCTTGTGGCCGCCTCCCTCCTTCCTGGCCTCCCGGCGCTGCGCCCTTTCTCACTGGTTCTCTCTTCTGCCGTTTTCCGTAGGACTCTCTTCTCTGCCCTGCGTCTCCTTTGGAACTCTGCAGGTTCTCGATCGGAA
+
BABBBAB3BFFFGGGGGGDGGGHCEAEA4AGGGCGF2EGCCHHHHGGEAEEC5GFHHHGEEE?EGFFEGGEGHHHGGGGHFGHHEGGFGG/>@BG2?DGHGBF///<<A./<GHFHHHCCG0?CGG:BG.9CFGGGGGGGGGGGGGGGGGFFFFFFF=DF-FFFFFFFFFFFFFFFFFFFFFFFFDADFFFFFB9DFFFFFFFFFFFFFFFFFFFABDFFFFFFBFF/BFFFFFFFFEAFFF/;BB;@AAE
@M05620:37:000000000-D9766:1:1101:21062:2651 1:N:0:20
AGTGCCAGCTCTCAATCGCACAGGGGACCCAGGGCCTGGCCCCTCCATCCAGAAAACCTATGACCTCACCCGCTACCTGGAGCACCAACTCCGCAGCTTGGCTGGGACCTATGTGAGTATCCAGCGTAGGAATCTGGGAGTTGGGGAGGAGTGAGGAGTTGGGGAAAGACAGTCCTAACCGTGGAGGGTTCTGGTAAATGATGGGGTGAGGAGGGGCTCTTTGGCTCCCACCAGTCCCCCTGTCTGGTCTA
+
33>ABFDFBFFFGGFGGGFGCGGGFGGGGGHHGGGGGGCFFHEHGGFGDHGFBBBGFFHHHGGHHGGHHHHGGFEGHHHFHHHHFHHHGHHHGGGGGFGHGGHG??GG/GHHHHHHHHHFHHHHHC?ECGHHFHHHHHHGGHGGCGGCGGGHGHGHHGHH0=C?GGHHHHHFHHHHHHHHGGGGGGGGEGFGGGFBFBFGFGGGEBDBFFFFFFBBBBFFFFFEF/BEEFFFFFFFFFFD?AFFF//FBFB
@M05620:37:000000000-D9766:1:1101:11392:2678 1:N:0:20
ACCACACCTTCTACAATGAGCTGCGTGTGGCTCCCGAGGAGCACCCCGTGCTGCTGACCGAGGCCCCCCTGAACCCCAAGGCCAACCGCGAGAAGATGAGTGGCCCGCTACCTCTTCTGGTGGCCGCCTCCCTCCTTCCTGGCCTCCCGGGGCTGCGCCCTTTCTCACTGGTTCTCTCTTCTGCCGTTTTCCGTAGGACTCTCTTCTCTGACCTGAGTCTCCTTTGGAACTCTGCAGGTTCTAGATCGGAA
+
AAAAACCAFFFFGGGGGGGGGGHGGAABFEHHEFFEEEGGGHHHHGGGGEFGHHHHGHHGEGGGGDGGGGG2FCGEGG?GE/FGHG/>BC><@DGFDHBGHHG/GH@@DCFHHFHHHHFBFFD.<C@-EFHGH/ECHHFGG/GHHH.:E?-;@-;EGD.CDFFFF/FFFFBF/BFFBFFFFBFF/;.;BEFFF:.;DFFEFFFFFFBBBB//;BB/;BBFBBFFFFF;FFFFFBFFFF9BBFBBBFFFDD9
@M05620:37:000000000-D9766:1:1101:13811:2705 1:N:0:20
AGTGCCAGCTCTCAATCGCACAGGGGACCCAGGGCCTGGCCCCTCCATCCAGAAAACCTATGACCTCACCCGCTACCTGGAGCACCAACTCCGCAGCTTGGCTGGGAACTATGTCAGTATGCAGCGTAGGAATCTGGGGGTGGGGGAGGAGTGAGGAGTTGGGGAAAGACAGTCGTAAACGTGGAGGGTTCTGGTAAATGATGGGGTGAGGAGGGGCTCTTTGGATCCCACCAGTCCCCCTGTCTGGTCTA
+
AA>AAFF11BFFG1GGGGCAECHGGGCA?EHHG?EG/FHH0GGHGGH1FFGHBFBCGGH1BG2GHHHHHFGGGECEHHHHGHHHHHHHGG1GEEEEEFHHGF1FE/01/<B22F2BB22222BB</<CCGHBFGBGFB//<-<@CCG-@EC/;0:.0.9/;/-A:E.;//9/C0.9CC.9E.C?-;99--99/9;///FFFFB/A9B@?F-/-A-;@-;99BFB/99-9/A---;FFB-:--;:;//BF//
@M05620:37:000000000-D9766:1:1101:21017:2763 1:N:0:20
AGTGCCAGCTCTCAATCGCACAGGGGACCCCGGGCCTGGCCCCTCCATCCCGAAAACCTATGACCTCCCCCGCTACCTGGAGCACCAACTCCGCAGCTTGGCTGGAACCTATCTGAGTATCCAGCGTAGGAATCTGGGAGCTGGGGAGGAGTGAGGAGGTTGGTAAAGACAGTACTAACCGTGGAGGGTTCTGGGAAATGATGGGGTGAGGAGGGGCTCTTTGGCTTCCACCAGTCCCCCTGTCGTGTCTA
+
>1AAADD11BBFFGGGGAFFEGBABAEAEE0AE/AE/FBB0BF/BEBBAF/EBF/E0B0@FE2BBGG/F//>EE>EH1GFFFG?0?FEEBFGFE/@CCFG/B1/?0?1/?<11@21111?GHBGHC<.>>111>1>10<..=/<.-.ACA;G.;0.0.../;-.0;C00CF/C0;;C09C-9.-;CE9-;9;//--/-;///99--;---;/9--9@--BB//9;/--;/BF-99;B9E--9;9--9:;B/
@M05620:37:000000000-D9766:1:1101:17087:2769 1:N:0:20
AGTGCCAGCTCTCAATCGCACAGGGGACCCAGGGCCTGGCCCCTCCATCCAGAAAACCTATGACCTCACCCGCTACCTGGAGCACCAACTCCGCAGCTTGGCTGGGACCTATGTGAGTATCCAGCGTAGGAATCTGGGAGTTGGGGAGGAGTGAGGAGTTGGGGAAAGACAGTCCTAACCGTGGAGGGTTCTGGTAAATGATGGGGTGAGGAGGGGCTCTTTGGCTCCCACCAGTCCCCCTGTCTGGTCTA
+
ABAABFFFBFFFGGGGGGGGGGHHGGGGGGHHGGGGGFHHHHGFGGHHHHHHHHHHHGHHHHHHHHHHHHHGGGGGHHHHHHHHHHHHGHHHGGGFEGHHGGHGGGHHGHGHHHHHFHGHHHGHHGDEGGHHHGHGGHHGGHHFGGGGGGEFGGGHGGHHHHGGGGHHHHHHHHGHHHHHGFEGEFGG;CFGFG;FFGGGGFFFGGFCEFFFDFCFFFFFFFFFFFFFFFFFFFFFFFFFFFFFFFFFFFF
@M05620:37:000000000-D9766:1:1101:16083:2789 1:N:0:20
ACCACACCTTCTACAATGAGCTGCGTGTGGCTCCCGAGGAGCACCCCGTGCTGCTGACCGAGGCCCCCCTGAACCCCAAGGCCAACCGCGAGAAGATGAGTGGCGGGCTCCCTCTTCTTGTGGCCGCCTCCCTCCTTCCTGGCCTCCCGGCGCTGCGCCCTTTCTCACTGGTTCTCTCTTCTGCCGTTTTCCGTAGGACTCTCTTCTCTGCCCTGCGTCTCCTTTGGAACTCTGCAGGTTCTAGATCGGAA
+
BBBBBBBBFFFFGGGGFGGGGGHHGEEB4AGGGEFECFGFDHHHHGGEFEEGFHGHHHHEEGCGFAFGGGGGHHHGGGGHGEHHHGEFGGFGGGGB2FGF2<F?//<=-.<<GHFGHH0;G0AAGF@-..;CFGGEFFFBBBA.BFFED-BAFFF?@@D;@BFFFFFBFFFFFFFFFFFFBFFFB@DDFFBBD/;ADFFFFFFFFBBFFFBBEFF:-A=DFFFFFBF9B9BFFFFFFFAFFF/BFF9A.AA
@M05620:37:000000000-D9766:1:1101:15920:2863 1:N:0:20
ACTGCCACTTCTCAATCGCACAGGGCTGACCTCCCGTGGCTCCGCAGAATCGCCTAACCGGGCCCCCCCTTGCAACAAAGGACACCCGCTAGGCAGTTCCGCTGGGAGTTGCGCGCTACTCCTGCGTGGGGCTGTGGGCGTTCGGCCTGGGTGCGGGGATGGGGGCCCTCTGTCATTGCCGTGGTGTGCTGTCGTTATTCGTAGGGCTCGCTGCGCTGACCTGGCTCCCCCCTGGACCCCTGTCGGGTCTA
+
>>>>A>1BBDDD1BG3BAECECHAE00A0FFG1ABE0E/E0FF//A//A1A0//ABA0A/>>/>E>E/>>0B1B1B>>0B0<BF0FF/@/B/001/?12?///>BCGC/011/<>>---00<0/<-.<-@-.-..//.9-;-..--9.;../.;--9;9--9;--9@----9;B//////9-------/;///;;---//-9-;B-----------9---;;;--9B-;;--;;---;-;AF//-9-A?FB
@M05620:37:000000000-D9766:1:1101:19831:2867 1:N:0:20
ACCACACCTTCTACAATGAGCTGCGTGTGGCTCCCGAGGAGCACCCCGTGCTGCTGACCGAGGCCCCCCTGAACCCCAAGGCCAACCGCGAGAAGATGAGGTGAGGGGCCCGCTCCCTCTTCTGGTGGCCGCCTCCCTCCTTCCTGGCCTGCCGGCGCTGCGCCCCTTCTCACTGGTTCTCTCTTCTGCCGTGTTCCGTAGGACTCTCTTCTCTGACCTGAGTCTCCTTTGGAACTCTGCAGGTTCACGAT
+
AA1>A?AAFFF13GGFABBGGBE1AABBG0GHFGCA0AE?EHHHHGCGAAFAD1AGHCCEEF/EFEEEGEA0FCGEGE?GE/GHHGCECGGC?CG1>FGGF0??<0/>@@CC-@-C.<C/0DGDB</...:-;:C.C/C.C9BF00;FFG.9.9-:-99=A@@B<@F-B//9/9/B////9BB/B/BB/9-:--ABF-B---99//999BFFFF/////9/9///;/9/;////9/;/99//--;9/;---
@M05620:37:000000000-D9766:1:1101:14445:2907 1:N:0:20
AGTGCCAGCTCTCAATCGCACAGGGGACCCAGGGCCTGGCCCCTCCATCCAGAAAACCTATGACCTCACCCGCTACCTGGAGCACCAACTCCGCAGCTCGGCTGGGACCTATGTGAGTATCCAGCGTAGGAATCTGGGAGTTGGGGAGGGGTGAGGAGTTGGGGAAAGACAGTCCTAACCGTGGAGGGTTCTGGTAAATGATGGGGTGAGGATGGGCTCTTTGGCGCCCACCAGTCCCCCTGTCTGGTCTA
+
>A>AAFDCAFFFG4FDEFFAE?FCFGGG2BAGF?FG22BFAGGGGGHHFHGB333BFFHHHHBHH5GFHHHGG>EFHHHGFGHHGH1?EFHFAECEEB3/<FE@ECFFGHC1BBF2FFGDFDG1FBFGGFF11?GD?G<FEHBG-<.-<-<<<.C.<E:::GG-E..F/C/9;;0C0;/.;;9-.C.;9=.FF;;;////B/9;A9:>?AFF/;9.ABAFFFBFF-A9;..99F/BFFFA-AF/9;//9//
@M05620:37:000000000-D9766:1:1101:12301:2935 1:N:0:20
ACCACACCTTCTACAATGAGCTGCGTGTGGCTCCCGAGGAGCACCCCGTGCTGCTGACCGAGGCCCCCCTGAACCCCAAGGCCAACCGCGAGAAGCTGAGTGGCCCGCTACCTCTTCTGGTGGCCGCCTCCCTCCTTCCTGGCCTCCCGGAGCTGCGCCCTTTCTCACTGGTTCTCTCTTCTGCCGTTTTCCGTAGGACTCTCTTCTCTGACCTGAGTCTCCTTTGGAACTCTGCAGGTTCTAGATCGGAA
+
>A>AA1>>CFFFDGGBGGG1GBGFFEEE0BFGBAFE0EE//F/BFG?E/AEA1DCGHHEE/E>EG?EEEEFB1B/?E?????FG/?EEC/C<//0111<?FF/??CCG@?CFGDFHHHHH<>AFHCCC.CGEHHGFGFCCGHFC:CAEB@AGGGGE@AEA-;/;FFFFFFF/BFFFFF/;;BFBF@9-;EFFF/99;FFF/BBFBBF/FFFFF9F/BBFFFFBB9B/9BBBFBFF//;:9BBB/9/;999;
@M05620:37:000000000-D9766:1:1101:12279:2940 1:N:0:20
ACCACACCTTCTACAATGAGCTGCGTGTGGCTCCCGAGGAGCACCCCGTGCTGCTGACCGAGGCCCCCCTGAACCCCAAGGCCAACCGCGCGAAGATGAGTGGGGTGCTTCCTCTTCTAGTTCCCGTCTTCCTCCTTCCTTTCCTCCCGGCGCTGCGCCCTTTCTCACTGGTTCTCTCTTCTGCCGTTTTCCGTAGGACTCTCTTCTCTGCCCTGTGTCTCCTTTGGCACTCTGCAGGTTCTCGATGGGCA
+
CBCCBCC>CFFFGFGGGG5FGGHHGGGAAEGGGAFE2EEEDHHHHGG0AFFGBHFHHHGAEC?EGGGGGGEHFHHGGGGHGHHHHGGGDG/>BGGCGHH111////>><1=1=FGFHH00==00<E.<<.0=DGFGFCGC00;CGBHG?D-;@D-E--.--9B9:B/;B//BBBFFFFFF/;B/FCADFEFED/.;.;9/BF/BB/;:FB/F.F?/9BBBFFFFFFFFBFBBFF/;/..;BF/AF//...:
@M05620:37:000000000-D9766:1:1101:18849:2993 1:N:0:20
ACCACACCTTCTACAATGAGCTGCGTGTGGCTCCCGAGGAGCACCCCGTGCTGCTGACCGAGGCCCCCCTGAACCCCAAGGCCAACCGCGAGAAGATGAGTGGCTCGCTCCCTCTTCTTGTCGCCGCCTCCCTCCTTCCTGGCCTCCCGGCGCTGCGCCCTTTCTCACTGGTTCTCTCTTCTGCCGTTCTCCGTAGGACTCTCTTCTCTGCCCTGCGTCTCCTTTGGAACTCTGCAGGTTCTAGATCGGAA
+
3AAABAABFFFFFGGFFGGGGGHHGGGGHDHHHGGGGGGGGHHHHGGGEFGGHGHHHHHGGGGGFGGEGGGHHHHGGGGHGHHHHGGGGGGGGGHHGH2<?2F/01</?/.<0FCDFF11>1..C--<C.:C//C/CHH00/C:FFGAFGG-9--;@-D;>FBFFF/BFF./;FFFF/BF///B/9AD.;/9...../;/9B9BBF9/////99.A-.-.BB/B/F///;F/BF/FBAFFFB//9//.9.;
@M05620:37:000000000-D9766:1:1101:20830:3046 1:N:0:20
ACCACACCTTCTACAATGAGCTGCGTGTGGCTCCCGAGGAGCACCCCGTGCTGCTGACCGAGGCCCCCCTGAACCCCAAGGCCAACCGCGAGAAGATGAGTCGCGGGCTGGCTCTTCTTCTCTCCGCCTGGCTCCTTCCTTCCCTCCCGGCCCTGCGCCGTTTCTCACTGGTTCTCTCTTTTGCCGTTTTGCGTATGACTCTCTTCTCTTCCCTGCGTCTCCTTTTGTACTTTGCAGGTTCTGAATGGCAA
+
AABCCCCCFFFFGGGGGGGGGGHHGGGEFGHHHGGGGGGGGHHHHGGGGGGGHGHHHHHGGGGGGGGGGGGHHHHEGGGHGHHHHGGGGGCGCGHHFG2?@2<</>->-<.<CHFGHF00=000;.:::;.;/0E/;FF000//;/;CC;A-AEF?-:.-;.;/BFB/B/9;B//BFFFF//;FF-A9;E.9@.:.;/;/9B//;B/;F/B/B/;E9D-AF/;/B/B/////9;/B/9:////////://;
@M05620:37:000000000-D9766:1:1101:20848:3049 1:N:0:20
ACCACACCTTCTACAATGAGCTGCGTGTGGCTCCCGAGGAGCACCCCGTGCTGCTGACCGAGGCCCCCCTGAACCCCAAGGCCAACCGCGAGAAGATGAGTGGCCCGCTACCTCTTCTGGTGGCCGCCTCCCTCCTTCCTGGCCTCCCGGCGCTGCGCCCTTTCTCACTGGTTCTCTCTTCTGCCGTTTTCCGTAGGACTCTCTTCTCTGACCTGCGTCTCCTTTGGAACTCTGCAGGTTCTAGATCGGAA
+
BBBBBBBBFFFFGGGGFGGFGAGHGE?EHAGHFGGGDGGEGHHHHGGGEEGGFHGHHHHG?E@FGAGGGGGHHFHGGGCHFCHHHGGGGGGC?GFGDHDFHHAEFCCC<->FGHDGH<GF=GGEG<ADDDGG//CCGGC0GE..::AA.@9@BGGA?@D=BE9FFFFFBFFFF/FF/FFFB:FFF?DDFF/BD/F.AB9BBFFFBFFFF/99B/F.=9-ABF/BF/;/BFFB/;;F/FAFFFFFF/B..:.
@M05620:37:000000000-D9766:1:1101:13112:3129 1:N:0:20
AGTGCCAGCTCTCAATCGCACAGGGGACCCAGGGCCTGGCCCCTCCATCCAGAAAACCTATGACCTCACCCGCTACCTGGAGCACCAACTCCGCAGCTTGGCTGGGACCTATGTGAGTATCCAGCGTAGGAATCTGGGAGTTGGGGAGGAGTGAGGAGTTGGGGAAAGACAGTCCTAACCGTGGAGGGTTCTGGTAAATGATGGGGTGAGGAGGGGCTCTTTGGCTCCCACCAGTCCCCCTGTCTGGTCTA
+
AAABBFFFBFFFGGGGGFGCEEHHFCFGGGHHGGGGGGHHHHGHGGFGHHHHGGHHHGHHHHHHGHHHHHHFGFGGHGGFGGGFHHGHGHGHEFGGGHFHGEFFFDGHGHHHHHHHHHHHHHHGHG?BDDHHHHHHHHFGGHHHGGGGCGGGHFHHHGHFFHGGGGEFHHHHHHHHHHHHG.;CDEGG:CFGGGCFGGGGGCFFGGFFEFFFFFCFFFFFFFFFFFF.EB.DEFFFFFFFFFFFFFFFB/9
@M05620:37:000000000-D9766:1:1101:15404:3183 1:N:0:20
AGTGCCAGCTCTCAATCGCACAGGGGACCCAGGGCCTGGCCCCTCCATCCAGAAAACCTATGACCTCACCCGCTACCTGGAGCACCAACTCCGCAGCTTGGCTGGGACCTATGTGAGTATCCAGCGTAGGAATCTGGGAGTTGGGGAGGAGTGAGGAGTTGGGGAAAGACAGTCCTAACCGTGGAGGGTTCTGGTAAATGATGGGGTGAGGAGGGGCTCTTTGGCTCCCACCAGTCCCCCTGTCTGGTCTA
+
BBABCFFFCFFFGGGGGGGGGGHGGGGGGGHHFGGGGGHHHHGHGGHHHHHHFHHHHGHHHHHHHHHHHHHGGGGGHHHHHHHHHHHHGHHHEGEGGHHHGHHGGGHHGHHHHHHHHHHHHHHHHGGGGGGGHHHHHHFGGHHHGGFGGGEGHFHHHGFHHHGGGGHHGHHHHHHHHGHGGGGGEEGGEGGGGGFFGGGGGGGGGGFFFFFFFFFFFFFFFFFFFFFFFFFFFFFFFFFFFFFFFFFFFFF
@M05620:37:000000000-D9766:1:1101:17304:3184 1:N:0:20
ACCACACCTTCTACAATGAGCTGCGTGTGGCTCCCGAGGAGCACCCCGTGCTGCTGACCGAGGCCCCCCTGAACCCCAAGGCCAACCGCGAGAAGATGAGTGGGGGGCTTCCTCGTCTCGTCGCCGCCTGCCTCCTTCCTGGCCTCCCGGCGCTGCGGCCTTGCTCACTGTTTCTCTCTTCTGCCGTTTTCCGGTGGACTCTCGGCTCTGCCCTGCGTCTCCGTGGCAACTCTGCAGCTCCGAGAGTTGTA
+
AAAAAAA1>CCFFGGGGGBFGFHFEEGA0EGAG0FF0EE/?GHHHGGEAFGC1GFHHHF/EC?EGGGEGCAFHHHGGGGHGHHHHFGGGG/B/?<1??1121?///-----9/;-:-9-/;---;9--99-;B9A-;BF///9-99E?F@;---999-9--:///;9BF///;B9BF//9/;BB:@99FEBFA;----;//;/-----//9/-9:---;-;/-----9/;B9BF////9//-----////;
@M05620:37:000000000-D9766:1:1101:9207:3192 1:N:0:20
GAGGCTGCTTTGGAAGAAACTCACAGACCACGGCCAAAGTCTCTCCAGCGCCCACATCTGATCCCTACTCCGCTCAGAGCAGCTCAAATGACGGCCTCTGTCCGACAGGAACCTACCCGTAAGGACAAGCTCCTAGAAGACTCCAAGGGAGTAAAAGAGCTGATGAAACAATGGCAAGAAAGAGAGGCATTTGGGCTTTAGCACGCTTGTGGAGCCACTTGACCACTTCTCAGCATTTGTACTTGGCCCTG
+
AAAAAAFAFFFFFGGGGAFGGBA1A110AB0AEEAEC0012AD21BAFB/E//A//111D2211BA101@@/////0BB0BFHF111B21BFE/E//0BG221/?/>//B00/B10BBB<>B<@G0@00<@@1??FG1<10<1?<?FC<FC<<1B11.<<0/000<=0<CG<DB</CA/;/C//::CC.09B00.;/.=00;0;-9;...9AF.;CB-;F/F/:/-/;/:/9;BFFFFF/;9/;;//9-;-
@M05620:37:000000000-D9766:1:1101:16217:3199 1:N:0:20
AGTGCCAGCTCTCAATCGCACAGGGGACCCAGGGCCTGGCCCCTCCATCCAGAAAACCTATGACCTCACCCGCTACCTGGAGCACCAACTCCGCAGCTTGGCTGGGACCTATGTGAGTATCCAGCGTAGGAATCTGGGAGTTGGGGAGGAGTGAGGAGTTGGGGAAAGACAGTCCTAACCGTGGAGGGTTCTGGTAAATGATGGGGTGAGGAGGGGCTCTTTGGCTCCCACCAGTCCCCCTGTCTGGTCTA
+
AAAABFF4AFFFGGGGGGFGECCFFGGEEGHHG?EEFFEHGHGHGGHBGFHHHFHHHGHFHGGHHGHFHHHGG>EEHHHG?GHHHHCFEBGHEECEE3BGAHGGGDHFGHHHHGHHGFHHHHHGHGDFGGHHHHHGGFHGGGHHG@GGG?<FFFHGFEFGGF<CFGHHHHGHHGFHHHHHG9EGFEGG:F9FFFCFFGGGGGGGGBDFFFFFFFF=C;EFFFFBFFFAEBFDFFFFFFFFFFFFBFFFFFF
@M05620:37:000000000-D9766:1:1101:19790:3214 1:N:0:20
ACCACACCTTCTACAATGAGCTGCGTGTGGCTCCCGAGGAGCACCCCGTGCTGCTGACCGAGGCCCCCCTGAACCCCAAGGCCAACCGCGAGAAGATGAGTGGCGGGCTTCCTCTTCTAGTGGCCGCCTGCCTCCTTCCTGGCCTCCCGGCGCTGCGCCCTTTCTCACTGGTTCTCTCTTCTGCCGTTTTCCGTAGGACTCTCTTCTCTGCCCTGCGTCTCCTTTGGCACTCTGCAGGTTCTAGATCGGAA
+
A>A1AAAACFFFGGGFAG1BFAGCEAAA0AFFAFFE0EGA?GE0GGGE/ABA1FCCEGAA/E/EG/EEG/>0BEGGG?EGFCGH/F<<CC/<//C<111F21////<=<.</<000:C0000.:;C@@A.9.;FA/CBB90/9.:99:E?-9@-@-9-9-9/9B99FB/9-;BFB/99/9/BFBB@9-BEF/A9;9-FB//F/999B/9F9999A:>F@F-BFBB9///9-;/FB99--9;B/9/:/9--A
@M05620:37:000000000-D9766:1:1101:18858:3256 1:N:0:20
AGTGCCAGCTCTCAATCGCACAGGGGACCCAGGGCCTGGCCCCTCCATCCAGAAAACCTATGACCTCACCCGCTACCTGGAGCACCAACTCCGCAGCTTGGCTGGGACCTATGTGAGTATCCAGCGTAGGAATCTGGGGGTTGGGGAGGAGTGAGGAGTTGGGGAAAGACAGTCCTAACCGTGGAGGGTTCTGGTAAATGATGGGGTGAGGAGGGGCTCTTTGGATCCCACCAGTCCCCCTGTCTGGTCTA
+
>A>AAFF11CCFGFGGGFCFEEGHGGGA0AAGF0AE/AFE0BEAEGGB1FEB1A1BFEE1BB2DFF1BGGCEGE?EFFHECGHE>FGGECGHGEE//>BGEHHGG/BGCF<1FGBFBD2B>>2B0B?/C/FD<D1G1F//>CGGGC.AC<CC:;::0:CCGHGCEGFF/;BBB00;FBG.-.=@EFG?.CABFF;FFFBBBBFFFFB@9FF/AF?;--9FBBB9//BFFFFB--;BB9-;-;BBBFF/BF/
@M05620:37:000000000-D9766:1:1101:12855:3264 1:N:0:20
ACCACACCTTCTACAATGAGCTGCGTGTGGCTCCCGAGGAGCACCCCGTGCTGCTGACCGAGGCCCCCCTGAACCCCAAGGCCAACCGCGAGAAGATGAGGAGGGTGGCGCGCTACCTCTTCTGGTGGCTGCCTCCCTCCTTCCTGCCCTCCCGGCGGTGCGGCCTTTCTTCCTTCTTCTCTCTTCTGCCGTTTTTCGTCGGAATCTCTTCTCTGCCTTGCGTATCCTTCTTACTACTTCCGGATTTAGAT
+
AAABABBBFFFFGGGFGGFGGGHHGGGBEFHHHFGEDGEEGHDHHGGEGFGGFHHHGHHGGGGGGGGGGGGHEHHGGGGHGHHHHGGGDFDGGGHGHHG222?/>?<C0<.-<-<<<<G0=GH<0CGG..;CG0<G;/;EG9F9F0/;:;CGA.-;D--;@9-;:./::B/:BF//;B/B//;/;FF/F9@..;A./-.;B>D.;:/BFFFF//:;:9/:BDD.A.9/;/;/////;99;:AB.9.;///;
@M05620:37:000000000-D9766:1:1101:12456:3277 1:N:0:20
AGTGCCAGCTCTCAATCGCACAGGGGACCCAGGGCCTGGCCCCTCCATCCAGAAAACCTATGACCTCACCCGCTACCTGGAGCACCAACTCCGCAGCTTGGCTGGGACCTATGTGAGTATCCAGCGTAGGAATCTGGGAGTTGGGGAGGAGTGAGGAGTTGGGGAAAGACAGTCCTAACCGTGGAGGGTTCTGGTAAATGATGGGGTGAGGAGGGGCTCTTTGGCTCCCACCAGTCCCCCTGTCTGGTCTA
+
AA>AAFFFBFFFGGGGGGGAE?GAFFEEDEHHBEFACFHGFHGHGGHHHFHHEFFFHGHGHHFHHFGHHHHGG/EEHHHH2FGHHHHEGFHFAE?EEEGGGGHGGGHHGHGHHHHHGHHHHHHHHGGGGGHHHHHHHGGGGHHHGGGGGGDHHHHHHGFHHHGGGGHHHHHHHHHHHHHHGGGGGEGGAGFGGGFGGGGGGGGGGGFFFFFFFFFAFFFFFFFFFFFFFFFFFFFFFFFFFFFFFFFFFFF
@M05620:37:000000000-D9766:1:1101:16091:3310 1:N:0:20
ACCACACCTTCTACAATGAGCTGCGTGTGGCTCCCGAGGAGCACCCCGTGCTGCTGACCGAGGCCCCCCTGAACCCCAAGGCCAACCGCGAGAAGATGAGGAGGGTGGCGCGCTCCCTCTTCTGGTGGCCGCCTCCCTCCTTCCTGGCCGCCCGGCGCTGCGGCCTTTCTCCCTGGTTGTCTCTTCTGCCGTTTTCCGTCGGACGCTCTTCTCTGCCCTGCGTCGCCTTCGGAGGTATGCCGGTTGTTGAT
+
CDBCCCCCFFFFGGGGGGGGGGHHGEGEEEHHHGGGFGGFFHGGHGGGGEEGHHGHHHHGGGGGGGGGGGGHHHHGGGGHGHHHHGGGGFDGGGHGHH22=??///?<0-.<A<.C.<G/DHH00CHGC.ADG..E9;FGG0FBFF/.:-;C---;B-9;D--;:.0:0;0:/:;9B0.;0BBBBFFFBB@../;00.0.;:D---.;AFFF0;0::.;:.-.---:;909..--9000:0;9-.9A..0:
@M05620:37:000000000-D9766:1:1101:15812:3311 1:N:0:20
ACCACACCTTCTACAATGAGCTGCGTGTGGCTCCCGAGGAGCACCCCGTGCTGCTGACCGAGGCCCCCCGGAACCCCAAGGCCAACCGCGAGAAGATGCCCAGGCGAGACGCCCGCTACCGGTTCTGGTCGCCGCCTCCCTCCTCCCTGGCCTCCCGGCGCTCCGCCCTTTCTCACTGGTTCTCTCTTCTGCCGTTTTCCGCAGGACTCTCTTCTCTGACCTGCGTATCCTTTGGAATTCTGCAGGTTATG
+
AAAA>AA?4CCFGFBFFG5BGDHFGFFABEEFGFGEDGEFGHCFGFEEEAEFHHHHGGGAEEGFGGGG///>@EGE/?EGAG/FGF?<<//<//<1?111?1<//<<A-.<<@<CCG--:--;:.C0000:9;?DDD??E/CDG//;BF?:FF.EED--D;D....;-9BFFFF/B9BFBF/9FFBFF//99/9;.B.FFF.99-.;FB/;/;;/;99/;FFF.;...;/:BF/99//9;F/:9F.9999/
@M05620:37:000000000-D9766:1:1101:15991:3329 1:N:0:20
ACCACACCTTCTACAATGAGCTGCGTGTGGCTCCCGAGGAGCACCCCGTGCTGCTGACCGAGGCCCCCCTGAACCCCAAGGCCAACCGCGAGAAGATGACCCAGCAGAATGGCCCGCTACCGCTTCAGGTGGCCGCCTCACACCTTCATGGCATACCGGAGAAGCGCACTTTCTCACTGGATCTCTCTTCTGCCGTTTTCCGTAGGAATATCTTATCTGACCTGAGTCTCCTTTGGAACTCTGCAGGTTCT
+
AAAAAAAAFFFFGGGGFGGAG1GFG0AB0AGHAFFE?EGGCHHHHGGGEEGGGHGGHHHEEGGGGEGGGGGFHCGGGGCHCEHHHGEECCB@@GFFFGF1GHHA000001???GG<--->G---<<0<0=CECF-@CC.:.0:C9B/999C?90:CF.-99-.;/9--9@//;;:9///B///99//9/99BFF9-AFF/F-;-9AF////9/////9::BFFF/-FFBFFFFFFFFFFFFEBFFFFFFFF
@M05620:37:000000000-D9766:1:1101:16086:3331 1:N:0:20
ACCACACCTTCTACAATGAGCTGCGTGTGGCTCCCGAGGAGCACCCCGTGCTGCTGACCGAGGCCCCCCTGGACCCCAAGGCCAACCGCGAGAAGATGAGGTGAGTGGCCCGCTCCCTCGTCTGGTGGCCGCCTCCCTCCTTCCCGGCCTCCCGGCGCTGCGCCCTTTCTCACTGGTTCTCTCTTCTGCCGTTTTCCGTAGGACCCTCTTCTCTGCCCTGAGTCTCATTTTGAACTCTTCCGGTTCTCGAT
+
1>>1AA1AFFFFFGGCFGGFF1A1E0AEA?GH1FFEC/AE/GCGHGCEFEGF1AFAGCFE///>>>/EGGG/B0BEFG/>><GGHE/<B@<///011<1??G/10<1/<0?>C@C<F0G-G.<CH0/.C.--A:;:CC/:90;C/.--:A..;.---9-@A9@9--9//;/9B/;-99BFBB9FB/9FF9@BF/9/B9F-9A9B--9AFFF/BB9FFE/--;//;9/;F///EBB9/;//9-9@BAFB-//
@M05620:37:000000000-D9766:1:1101:13190:3336 1:N:0:20
ACCACACCTTCTACAATGAGCTGCGTGTGGCTCCCGAGGAGCACCCCGTGCTGCTGACCGAGGCCCCCCTGAACCCCAAGGCCAACCGCGAGAAGATGAGTGGCACGCTTCCTCTTCTTGTGGTCGCCTCCCTCCTTCCTGGCCTCCCGGCGCTGCGCCCTTGCTCACTGGGTCTCTCTTCTGCCGTTTTGCGTAGTACTGTCTTCTCTGGCCTGCGTCTCCGTTTGAACTCTGGAGGCTGTCGAGCGGAA
+
>AAAAAAAFFFFFGFBBBGGGGCH2AEAG?BGGFF?E?AA2A2FGGEGEEG1FHGGDHHGEEEEFFGEEGE?3BFEGGEGEGGGE?EEDB/>>/FHHF11?FF<0?/>//<?1<GBGH11>1<0>CAA.<<</CFC:0/0;/CGCGGGG@-;BGGGBBGG?F.//;B/BBF.BFBBFF/B/B/F/-ADF..;-..9.//;///;;//;F///;/;A-;BDFF?A//.;/;B:F//;...;.;/.;-9----
@M05620:37:000000000-D9766:1:1101:18158:3344 1:N:0:20
ACCACACCTTCTACAATGAGCTGCGTGTGGCTCACGAGGAGCACCCCGTGCTGCTGACCGAGGCCCCCCTGAACCCCAAGGCCAACCGCGAGAAGATGAGTGGCCCGCTCCCTCTTCTGGTGGACGCCTCCCTCCTTCCTGGCCTCCCGGAGCTGCGCCCTTTATCACTGGTTCTCTCTTCTGCCGTTTTCCGTAGGACTCTCTTCTCTGACCTGCGTCTCCTTTGGAACTCTGCAGGTTCTAGATCGGAA
+
>>1>AA1AFFFDGGGG3BAFGGHGGAEEA0GHH1AAEEG?EHHHHGEG/AEFG1CGHCGEEGCCCEGGGGGHFGHGGGGCFHHEHCE</<>CCGFG1FGHHGF/0?><CGG.GHHHHH1>=0>.>CGGHFGGH/:G0GGHH/.;CHEGGG---9/;AAG?AGF0;FG0BFFB/;/BFFFFF/FFF-;AFFFFFFFFFFFBFFFFFFFFFF/BF/-;@B?FF//;FFFFFFFBFFFFFFFFFFFFF/;A--A
@M05620:37:000000000-D9766:1:1101:13174:3345 1:N:0:20
ACCACACCTTCTACAATGAGCTGCGTGTGGCTCCCGAGGAGCACCCCGTGCTGCTGACCGAGGCCCCCCTGAACCCCAAGGCCAACCGCGAGAAGATGAGTGGAACGCTACCTCTTCTTATTTCCGCCTCCCTCCTTCCTGTCCTCCCGGCGCTGCGCCCATTCTCACTGGTTCTCTCTTCTGCCGTTTTCCGTCGGACTCTCTTCTCTGCCCTGCGTCTCCTTTGGCACTCTGCAGGTTCTCGATAGGAA
+
AABBABBAFFCFGFGF5FABGGHHFAEBFEGGGBFBAEAAEGABBEEEFEBFGHHHHHHFFFGEFGGGGEGH3GGEEGGHGGGGHGGEBC>BDGHEGHH<2</111?<//>?FHDGGB11>>1>GGGGD.<<CHGHHHGH00;:0<;C:DCFGGGGGG;9.=0;;C0FFFBFFFFFFFFF;BFFFBA.BAFFFF.-DCFFFB;B//9BFFFFEFFEB.@A9//;B/;//:;FFFBFF;9;;B/A//.;9/;
@M05620:37:000000000-D9766:1:1101:13002:3423 1:N:0:20
ACCACACCTTCTACAATGAGCTGCGTGTGGCTCCCGAGGAGCACCCCGTGCGGCTGACCGAGGCCCCCCTGACCCCCAAGGCCAACCGCGAGAAGGTGAGTGGCCCGCTTCCTCTTCTTGTGGCCGCCTCCCTCCTTCCTGGCCTCCCGGGGCTGCGCCCTTTATCACTGGTTCTCTCTTCTGCCGTGTTCCGTAGGACTCTCTTCTCTGACCTGCGTCTCCTTTGGAACTCTGCAGGTTCTAGATCGGAA
+
AAAABAA>>FFFGGGGGGGFG5GCEEEAAEA2B2FF2FGCEH2AGGEGAFE00A0>GH30/>/EFFEEEECF3BFEGEEGFHHH/FFGGGCG/<00?<FGFD/.<<AC@.</=00D<D0=<<E<GCGGAAGEHHD/0;FBBB.90.C.E9-:-9A.--;9-///9BFBBFB/;BF/9B/99BF/BB.-;FF/A/;.:FF/;FB///;/9FBBB:F.@DBF.9/9B///BB9FBBFB/?.9///;///;9.A
@M05620:37:000000000-D9766:1:1101:12984:3425 1:N:0:20
ACCACACCTTCTACAATGAGCTGCGTGTGGCTCCCGAGGAGCACCCCGTGCTGCTGACCGAGGCCCCCCTGAACCCCAAGGCCAACCGCGAGAAGATGAGCAGCCCGCTACCTATTATTGAGTCCACTTATCTCCTTCCTGGCCACCAGGCACTACGTCCTTAATCACTGGCTCTCTCTTCTGCCGCTTTCCGTAGGACTCTTTTCTCTGCCTTGCGTCTCCTTTGGAACTCTGCAGGTTCTCGATCGGCA
+
BBBAAAB>>CBFGGGGGGBAGDGCGBE2AAGGFBFB2EAEDGDGGGEAEBEFFHGHHHH0>E?EFEGGGGGHBFFEFGGHGHHHHGGEBB<><DGBGHH?11????//</-><FHF1<11111>F1<0=00=<D<G0=/00<CH/.;.:.;.:C0;:.;;.C0;0;0/90/./0;;90;C;C000;-;.AFBD/.;A9/B9F/9:/;////B//99-;BFF//9;///99BFF/B;F.9/;/FF/BFB.;-
@M05620:37:000000000-D9766:1:1101:19988:3467 1:N:0:20
AGTGCCAGCTCTCAATCGCACAGGGGAGCCAGGGCCTGGCCCGTCCATCCAGAAAACCTATGACCTCACCCGCTACCTGGAGCACCAACTCCGCAGCTTGGCTGGGACCTATGTGAGTATCCAGCGTAGGAATCTGGGAGTTGGGGAGGAGTGAGGAGTTGGGGAAAGACAGTCCTAACCGTGGAGGGTTCTGGTAAATGATGGGGTGAGGAGGGGCTCTTTGGCTCCCACCAGTCCCCCTGTCTGGTCTA
+
?AAABFFC3FFFGGGGGGGGGGHHGGE22BGFF2EGGGDHFH0A11BADHHHFFHHF1FF535BFGHFHC?EEEEEFGHHHHHHGHHHGHHHGGGGGHHHGHHGGGHHGHHHHHHHHHHHHHHHGGDGGGHHHHHHHGGEGHHHGGGCGGEHHHFHFGHHHHGGGGHHHHHHHHHGGGGGGGGGGGGGFGGGGGGGGGGGGGFFFFFBFFFFFFBBB;FFFFFFFFFFFFFFFFFFFFFFBFFFFFFFFFF
@M05620:37:000000000-D9766:1:1101:12888:3491 1:N:0:20
AGTGCCAGCTCTCAATCGCACAGGGGACCCAGGGCCTGGCCCCTCCATCCAGAAAACCTATGACCTCACCCGCTACCTGGAGCACCAACTCCGCAGCTTGGCTGGGACCTATGAGAGTATACAGCGTAGGAATCTGGGAGGTGGGGAAGAGAGCGGAGTTGGGAAAAGACAGTCCTAACCGTGGAGGGTTCTGGTAAATGATGGGGTGAGGAGGGGCTCTTTGGCTCCCACCAGTCCCCCTGTCTGCTATA
+
>11>ADDFAFCDF1G31FFCEEG0FGGGEAGHGGCCGFEHGHGHGGHHGGHGDECGHG0GHHBHEFEGHHHGGGEEHHHHHHHGFGHHGFHHGGEEGHBECHFEGGHH?FCGH2BB1BFFF22B@/??//@@FFHH1F0//?FA-<..<>>/C.-<-ACBC/-.;:/;:/CGF0B0099FAG.;9;;A9FFFG09;;;BFFFFFFFA@E-A9AF=?>@EFFF/;B;F-EBFFE-/FBBAB--BFFF/;//9
@M05620:37:000000000-D9766:1:1101:19864:3491 1:N:0:20
ACCACACCTTCTACAATGAGCTGCGTGTGGCTCCCGAGGAGCACCCCGTGCTGCTGACCGAGGCCCCCCTGAACCCCAAGGCCAACCGCGAGAAGATGAGTGGCCCGCTCCCTCTTCTGGTGGCCGCCTCCCTCCTTCCTGGCCTCCCGGCGCTGCGCCCTTTCTCACTGGTTCTCTCTTCTGCCGTTTTCCGTAGGACTCTCTTCTCTGACCTGCGTCTCCTTTGGAACTCTGCAGGTTCTAGATCGGAA
+
>>>ABBBBFFFFGGGFFGGGGGGHGEEEH?HHHGGGGGGGGHHHHGGGGGGGHHHHHHHGGGGGGGGGGGGHHHHGGGGHGHHHHGGGGGGGGGHHHHHC><//0/>A@-.<<GHBGH111<<<.<<<<:..:GDFHCHB:/GHHFGG.B--AF-D?@.D>FFB/;FFBBBF//9BB9BBFFB/F-.AF999999../;9FB9B/9;FF//BBFB.-A99FFF//FBBFFB/B999/9.;FFF/F/9..::
@M05620:37:000000000-D9766:1:1101:10511:3494 1:N:0:20
ACCACACCTTCTACAATGAGCTGCGTGCGGCTCCCGAGGAGCACCCCGTGCTGCTGACCGAGGCCCCCCTGAACCCCAAGGCCAACCGCGCGAAGATGAGTGGCACGCTACCTCTTCTTGTGGCCGCCTGCCTCCTTCCTGGCCTCCCGGCGCTGCGCCCTTTCTCACTGGTTCTCTCTTCTGCCGTTTTCCGTAGGACTCTCTTCTCTGCCCTGCGTCTCCTTTGGCACTCTGCAGGTTCTCGATCGGAA
+
>>>1AAA>1CFFGBGBEG1AAAFGEBE00A0A//BA/EE//CG0AEEE/AB/1FBFGH0>/E/>FAG?E//BCEG/?</?//FGHA/<BG/</></111?<?..>1<>.<-/0<DDDG=0=0..=C-:;.:;GHEFFBB90/.999A9E@?A@>@-99;-;BFFFFF9/9-9;FFBFF99/;B/B@:-BEFFF/-9-;FBBFBFF/;/9F/99BF--A@FBBBFFFFFB/9B/FB/9-99BF/9/9-;-9E
@M05620:37:000000000-D9766:1:1101:11008:3518 1:N:0:20
ACCACACCTTCTACAATGAGCTGCGTGTGGCTCCCGAGGAGCACCCCGTGCTGCTGACCGAGGCCCCCCTGAACCCCAAGGCCAACCGCGAGAAGATGAGTGGCCCGCTACCTCTTCTTGTGGCCGCCTCCCTCCTTCCTGGTCCCCCGGAGCTGCGCCCTTCCTCACTGGTTCTCTCTTCTGCCGTTTTCCGCAGGACTCTCTTCTCTGACCTGCGTCTCCTTTGGAACTCTGCGGGTTCTAGATCGGAA
+
AA3ABBAAFFFFFGGB5BGGGGGFEEGGH?HHHGE2AEEEGHHHHGGGE1EEHEFHHFHGGGGGGGEGGGGHHHHGGGGHGHHHHGGGGGGGGFHHBDGB>1<?<///>-<0FGD<F<1<1<.<.<A-..:./:CG::/00//00..;9--;:./;-;.999.99B/A/:.FFFFFBFF/BF/F/-;.;EF9D.9@-.;;F//B9/BF////;F.9-.-9.;:B//;//9/BF//-9-;.9//;/;/;.9.
@M05620:37:000000000-D9766:1:1101:17576:3535 1:N:0:20
AGTGCCAGCTCTCAATCGCACAGGGGACCCAGGGCCTGGCCCCTCCATCCAGAAAACCTATGACCTCACCCGCTACCTGGAGCACCAACTCCGCAGCTTGGCTGGGACCTATGTGAGTATCCAGCGTAGGAATCTGGGAGTTGGGGAGGAGTGAGGAGTTGGGGAAAGACAGTCCTAACCGTGGAGGGTTCTGGTAAATGATGGGGTGAGGAGGGGCTCTTTGGCTCCCACCAGTCCCCCTGTCTGGTCTA
+
AA>AAFFFBFFFGGGGGGGGGGHHGGGGGGHHGGGGGGHHHHGHGGHHHHFHHFCGHGHHHHHHHHGHHHHGGGGGHHHGGHHHGHHHGFHHGGGGGFHHGHHGGGHHGHHHHHHHHHHHHHHHHGGGGGHHHHHHHHHGGHHHGGGGGGGGHHHHHGHGHHGGGGHHHHHHHHHHHHHHGGEGGGGGCFFFFG;FGGGGGGGGGGFFFFFFFFFFFFFFFFFFFFFEFFFFFFFFFFFFFFFFFFFFFFF
@M05620:37:000000000-D9766:1:1101:21486:3571 1:N:0:20
ACCACACCTTCTACAATGAGCTGCGTGTGGCTCCCGAGGAGCACCCCGTGCTGCTGACCGAGGCCCCCCTGAACCCCAAGGCCAACCGCGAGAAGATGAGTGGCCAGCTCCCTCTTCTTGTGGCCGCCTCCCTCCTTCCTGGCCTCCCGGCGCTGCGCCCTTTCTCACTGGTTCTCTCTTCTGCCGTTTTCCGTAGGACTCTCTTCTCTGCCCTGCGTCTCCTTTGGAACTCTGCAGGTTCTAGATCGGAA
+
BBBBBBBBFFFFGGGGGGGEGGHHGEFBAEHHAFGEFGGGEHGHHGGGEFGGGHHHHHHGGGGGGGGGGGEHEHHGGGGHEGHHHGGCCGCDCGHGHHHHHHGF?1?FF?GGHHHHHHFGHBDHHGGGG.CEFHGHHHHHFFHHHHHGGGGGGGGGG-EGFFFFFFFFFFFFFFFFFFFFFFFFFFFFFFFFFFADFFFFFFFFFFFFFF/BFFFEFADFFF/FFFFBBFFFFFFFFFFFFFFFFF/EDAA
@M05620:37:000000000-D9766:1:1101:16243:3599 1:N:0:20
ACCACACCTTCTACAATGAGCTGCGTGTGGCTCCCGAGGAGCACCCCGTGCTGCTGACCGAGGCCCCCCTGAACCCCAAGGCCAACCGCGAGAAGATGAGTGGTACGCTACCTCTTCTGTTAGCCGACTCCCTCCTTCCTTGCCTCCCGGCGCCGCGAACTTTCTCACTGGTTCTCTCTTCTGCCGTTTTCCGTAGGACTCTCTTCTCTGCCCTGCGTATCATTTGGTCCTCTGAAGTTTATCGATAGGAA
+
AAAABBBBFFFFFGGFFGGDFAFCEAAEGEHHGGGE?EGEGHHHHGGGEEECDGGGHF3EEGCGGEEGGGGFHGHEGGGEEGHGHCA<CCDC@AG<1<???1?<<<//?</?1G11F111111<<<-<A<<C//.<==C000:CCCGEFCC9A--9A-;9.BBF/BB/;/:;9B/FFBFB///B/9D./A/FA:.;A/B//9//BFB/;BFB./9A-;..;/////99//;/;99BF/9:///..;99//9
@M05620:37:000000000-D9766:1:1101:21173:3605 1:N:0:20
GAGACTGCTTTGGCAGAAAGTTATATGTTACTCCAAAAGTTCACCCTGGACCTGGGAAAGAGTCTCGCCTGAACTACAAAGCCTGACGCAAGAGGAAAAGTGGCCAGCTCCCTCTTCTTGTAGCCGACTCCCTCCAAACTGGCCAACAGGAGCTAAGACCTAACTCAATGGTTGTCTCTTATGCCGTTTTCCGTAGGACTCTCTTCTCTGACCAACGACTCCATTAGAACTCTGCAGGTTCTAGATAGGAA
+
>>1>>BBBD1BB1BB111B1B333A3DDB3DADB111ABA2DDGGHABF0AA0BFAA1FGB0BBBDBBABG0BFB1BFBB0BBB>BB>E/>>00B000>BB1@FH1//FFHG00BGHB1BB1B2B/>EE<FFGHG01B?B10?@1??/@?@FHG111<1?F110?>><BGF11.<>GGHHG0DDG-<=G.<<C0.EGGHHHHHHFFGHHH0;F/.;..;;;C/09090;:FFGGGGB.F0B00/;/;/;BB
@M05620:37:000000000-D9766:1:1101:22300:3619 1:N:0:20
AGTGCCAGCTCTCAATCGCACAGGGGACCCAGGGCCTGGCCCCTCCATCCAGAAAACCTATGACCTCACCCGCTACCTGGAGCACCAACTCCGCAGCTTGGCTGGGACCTATGTGAGTATCCAGCGTAGGAATCTGGGAGTTGGGGAGGAGTGAGGAGTTGGGGAAAGACAGTCCTAACCGTGGAGGGTTCTGGTAAATGATGGGGTGAGGAGGGGCTCTTTGGCTCCCACCAGTCCCCCTGTCTGGTCTA
+
AAAABFFFBFFFGGGGGGGGEFHGGGGGGGHHAFGGGGHHHHGHGGHHHHHHHHHHHGHHHHHHHHHHHHHGGGGGHHHHHGHHHHHHGHHHFGGGGHHHGHHGGGHHGHHHHHHHHHHHHHHHGGGGGGHHHHHHHGHGGHHHGGGGGGGGHHHHHGHHHHGGGGHHHHHHHHHHGHHHGGGGGGGGCFFGGGFGGGGGGGGGGGFFFFFFFFFFFFFFFFFFFFFFFFFFFFFFFFFFFFFFFFFBFFF
@M05620:37:000000000-D9766:1:1101:14890:3655 1:N:0:20
AGTGCCAGCTCTCAATCGCACAGGGGACCCAGGGCCTGGCCCCTCCATCCAGAAAACCTATGACCTCACCCGCTACCTGGAGCACCAACTCCGCAGCTTGGCTGGGACCTATGTGAGTATCCAGCGTAGGAATCTGGGAGTTGGGGAGGAGTGAGGAGTTGGGGAAAGACAGTCCTAACCGTGGAGGGTTCTGGTAAATGATGGGGTGAGGAGGGGCTCTTTGGCTCCCACCAGTCCCCCTGTCTGGTCTA
+
BBBBBFFFBFFFGGGGGFFGGGHGGGGGGGHHGGGGAFHHHHGHGGHHHGHHGHHCHGHHHHHHHHHHHHHG@EFGHHFHHHHHHHHHGGHHGGGGGHHHGHHGGGHHGHHHHHHHHHHHHHHHHGEGGGHHHHHHHHHGGHHHGGGGGGGHHHHHHGHHHHGGGGHHHHHHHHHHHHHHGGGGDEEGCFFGGGFFGGGGGGGGGGFFFFFFFFFFFFFFFFFFFFFFFFFFFFFFFFFDFFFFFFFFFFF
@M05620:37:000000000-D9766:1:1101:23248:3671 1:N:0:20
AGTGCCAGCTCTCAATCGCACAGGGGACCCAGGGCCTGGCCCCTCCATCCAGAAAACCTATGACCTCACCCGCTACCTGGAGCACCAACTCCGCAGCTTGGCTGGGACCTATGTGAGTATCCAGCGTAGGAATCTGGGAGTTGGGGAGGAGTGAGGAGTTGGGGAAAGACAGTCCTAACCGTGGAGGGTTCTGGTAAATGATGGGGTGAGGAGGGGCTCTTTGGCTCCCACCAGTCCCCCTGTCTGGTCTA
+
A?AABFFFBFFFFGGGGGEFG?GAFFGGGGHHGGGG2FGAGHGHGGFHHFHHFFHFHGEHHHFHHHHHHHHGGGGGHGHGHGHCGHHHG3BGFDEEFCHHGGHGFFHHGHHHHHHHHHHHHHHHHGGGGGFHHHHHFGHGGHHHGGGGGGDHHHHHHGHHHHGGGGHHHHHHHHHHHHHHGGGGGGGGCFFGGGFGFGGGGGGGGGFFFFFFFF;DFAFFFFFFFFFFFFFFFFFFFFFFFFFFFFB/9F9
@M05620:37:000000000-D9766:1:1101:18563:3675 1:N:0:20
ACCACACCTTCTACAATGAGCTGCGTGTGGCTCCCGAGGAGCACCCCGTGCTGCTGACCGAGGCCCCCCTGAACCCCAAGGCCAACCGCGAGAAGATGAGTGGCCCGCTACCTCTTCTGGTGGCCGCCTCCCTCCTTCCTGGCCTCCCGGCGCTGCGCCCTTTCTCACTGGTTCTCTCTTCTGCCGTTTTCCGTAGGACTCTCTTCTCTGCCCTGCGTCTCCTTTGGAACTCTGCAGGTTCTAGATCGGAA
+
AA>AA?>ACFBD3GGBBEBFDFEFEEEBA0FGHGCBEEFCEHHHHGEEBAFFF1BGHHHGGGGGFG@FGGGHGHEFGGGHGHHHEGGEG//>CCHFF1FHGGGGF/>AC->GHHHHFH11GGGGHGGGC;GGFHGHHHHHHHHFFGFGGG@GGGGGG@F@@EFFFFFFFFF/;BFFFFFFFFFFF@ABFFFFFFFFFFFFFFFFFFFFFF/B-FFE@A@BFFFFFFF/FFFFFFFFFFAFFFFFFFFFFAE
@M05620:37:000000000-D9766:1:1101:18387:3680 1:N:0:20
ACCACACCTTCTACAATGAGCTGCGTGTGGCTCCCGAGGAGCACCCCGTGCTGCTGACCGAGGCCCCCCTGAACCCCAAGGCCAACCGCGAGAAGATGAGGGGCGTGGTCCCTTTCCTCGTCGCGGGCTCGCTCCCTCCCGGCCTGCCGTCCCGGCGCTGCTTCCTTCTGGCCTTCTTTTCTGCTCTGCCGCTTTCCGCTGGCTTCTCTTCTCTGCCTTTCGTTTCCTACTCAGCACGTTCGATTTTGGAA
+
BBBBBBBBFFFFGGGGGGGGGGHGGEEFFGHHHGGGGGGGGHHHHGGGEGGGHHHHHHHGGGGGGGGGGGGHHHHGGGGHGHHHHGGGGGGGGGHHHHHHE/C/<>A-.<<.00<0=D0.<.-------;-=..;.//;..-;@D..;-.:.;-;BFF--.//;////////.///;//;BF//9/;///---;.//...--..;FFFF/9/;BFE////;.;/;////:////;/.9..;9.//.//;;/
@M05620:37:000000000-D9766:1:1101:19866:3732 1:N:0:20
ACCACACCTTCTACAATGAGCTGCGTGGGGCTCCCGAGGAGCACCCCGTGCTGCTGACCGAGGCCCCCCTGAACCCCAAGGCCAACCGCGAGAAGATGAGTGGCCCGCTCCCTCTTCTTGTTGCCGCCTCCCTCCTTCCTGGCCTCCCGGCGCTGCGCCCTTTCTCACTGGTTCTCTCTTCTGCCGTTTTCCGTAGGACTCTCTTCTCTGCCCTGCGTCTCCTTTGGCACTCTGCAGGTTCTAGATCGGAA
+
A>>>AAAAFFC13FG1FG1BGFCFGAE000EEHG/E/A/AFHAC//EA/BEGFFHH10B>>EE/>F@/EEEEFHH/EFGHGHHHHGGGGG>CGGHFHGHHHBF/0/>>C>>FHHHHHH<=G0.=DC<CF.;CHHGHHHHH0CFGGGGGGGGGGGGG@@B@@FFFFFFFFFFFFFFFFFFF;FFFF@BFFFFFFB:BFFFFFFFFFFFFFFEFEFFE@F@FFFFFFFF/BFFFFFEFFE9BFF/BFF;9--A
@M05620:37:000000000-D9766:1:1101:20380:3738 1:N:0:20
AGTGCCAGCTCTCAATCGCACAGGGGACCCAGGGCCTGGCCCCTCCATCCAGAAAACCTATGACCTCACCCGCTACCTGGAGCACCAACTCCGCAGCTTGGCTGGGACCTATGTGAGTATCCAGCGTAGGAATCTGGGAGTTGGGGAGGAGTGAGGAGTTGGGGAAAGACAGTCCTAACCGTGGAGGGTTCTGGTAAATGATGGGGTGAGGAGGGGCTCTTTGGCTCCCACCAGTCCCCCTGTCTGGTCTA
+
CCCCCFFFCFFFGGGGGGGGGGHGGGGGGGHGGGGGGGHHHHGHGGHHHHHHHHHHHGHFHHGHHHHHHHHGGEGGHHHHHHHHHHHHGHHHGGGGGGHHFGHGGGHHGHHHHHHHFHHHHHHHHGGGGGHGHHHHHGHGGHHHGCGGGGEGGHHHHGHHHFGGGGHHGHHHHHGHHFHHGFGGGGGGCGFGGGGGGGGGGGGGGGFFFFFFFDFFFFFFFFFFFFFFFFFFFFFFFFFFFFFFFFFFFFF
@M05620:37:000000000-D9766:1:1101:15866:3750 1:N:0:20
ACCACACCTTCTACAATGAGCTGCGTGTGGCTCCCGAGGAGCACCCCGTGCTGCTGACCGAGGCCCCCCTGAACCCCAAGGCCAACCGCGAGAAGATGAGTGGCATGCTCCCTCTTCTTGTGGTCGCCTCCCTCCTTCCTGGCCTCCCGGCGCTGCGACCTTTCTCACTGGTTCTCTCTTCTGCCGTTTTCCGTAGGACTCTCTTCTCTGCCCTGCGTCTCCTTTGGCACTCTGCAGGTTCTAGATCGGAA
+
1AA>A1AAFFFFGGG1EGFFDAFBE00AFAFH1FF??EE?EGFHHGAEEAFCG11FGGFGCGGGEE/EEEG0GC>EFG?>C/F</FA/BCB@//CGFDBF?1F/?1<<?1??0FFBGG1=D>.0>C@?C.<<CGCBHGGD0/GH0GGEA@-9?-:BA--;AB0;BFBFFFFBFFBFF/BF99BF/>A;BEFFA/9A?BFF/F9BF9;BFF/9ABFE@B@BFFFB/9B//9BFFFBFFFFFFE/BBB/;9-:
@M05620:37:000000000-D9766:1:1101:16481:3770 1:N:0:20
AGTGCCAGCTCTCAATCGCACAGGGGACCCAGGGCCTGGCCCCTCCATCCAGAAAACCTATGACCTCACCCGCTACCTGGAGCACCAACTCCGCAGCTTGGCTGGGACCTATGTGAGTATCCAGCGTAGGAATCTGGGAGTTGGGGAGGAGTGAGGAGTTGGGGAAAGACAGTCCTAACCGTGGAGGGTTCTGGTAAATGATGGGGTGAGGAGGGGCTCTTTGGCTCCCACCAGTCCCCCTGTCTGGTCTA
+
AAAABFFFBFFFGGGGFGGFGGHGGCAEGGDHAEEEGGGACH2BE1FFHFFHHHHH3EHHHGHGHHGHGHHGGEEGHFHHGFGHHGHHGHHHAEFGGFGGGHGGGGHHGHHGHHHHHHHHHHHHHGGGGGHHHHHHHHHFEHHHGGGGGGGGGHHHFGHHHHGGGGHHHHHHHHHHHHHHGECDGFGGCFGGGGFGGGGGGGGGGGDCFFFFFFFFFBFFFFFFFFFFFFFFFFFFFFFFFFFFFFFFFF9
@M05620:37:000000000-D9766:1:1101:21635:3800 1:N:0:20
AGTGCCAGCTCTCAATCGCACAGGGGACCCAGGGCCTGGCCCCTCCATCCAGAAAACCTATGACCTCACCCGCTACCTGGAGCACCAACTCCGCAGCTTGGCTGGGACCTATGTGAGTATCCAGCGTAGGAATCTGGGAGTTGGGGAGGAGTGAGGAGTTGGGGAAAGACAGTCCTAACCGTGGAGGGTTCTGGTAAATGATGGGGTGAGGAGGGGCTCTTTGGCTCCCACCAGTCCCCCTGTCTGGTCTA
+
A1>AAD@FAFFDFGGFGEGGEEFGCGGGGFHHGGG?GAGFHHGHGGHGHHHGHFHHHGGHHHHHHHHHHHHGGGGGHHHGGHHHHHHHGEHHGGG?@CGHGHHGCGHHGHHHHFGHHHHHHHHHHCCCGGHHHHHHGHFGGHHHGGGGGGEGEGHHHGHHHHCGGGHHHHHHHHHHFHHHGCEGEGGG.AFFGGFGGFGGGGGGGGF@FFFFFF@@<@FFFFFFFFFEFFFFFFFFFFFF@FFFFFFFFF9
@M05620:37:000000000-D9766:1:1101:21704:3816 1:N:0:20
ACCACACCTTCTACAATGAGCTGCGTGTGGCTCCCGAGGAGCACCCCGTGCTGCTGACCGAGGCCCCCCTGAACCCCAAGGCCAACCGCGAGAAGATGAGTGGCCCGCTCCCTCTTCTGGTGGCCGCCTCCCTCCTTCCTGGCCTCCCGGAGCTGCGCCCTTTCTCACTGGTTCTCTCTTCTGCCGTTTTCCGTAGGACTCTCTTCTCTGACCTGAGTCTCCTTTGGAACTCTGCAGGTTCTAGATCGGAA
+
BBBBBBBBFFFFGGGGBGGGGGHHGFGGHGHHHGGGGGFGGHHHHGGGGFGFHHFHHHHGGGGGGGGGGGGHHHHGGGGHGHHHHGGGGGGGGGHHHHHHHHGG?GFGGCFGHHGHHH1FGHGHHGGGGDHGBGGHHGHHHHFHHGGF?F-9AGGGGGGGAFFFFFFFFFFFBFFFFFFFFFFFFFDFFFFFFFFFFFFFFFFFFFFFFFFFFFF/FFFFFFFFFFFFFFFFFFFFFF9BBFFFFFFFFFF
@M05620:37:000000000-D9766:1:1101:10128:3832 1:N:0:20
ACCACACCTTCTACAATGAGCTGCGTGTGGCTCCCGAGGAGCACCCCGTGCTGCTGACCGAGGCCCCCCTGAACCCCAAGGCCAACCGCGAGAAGATGAGTGGCACGCTACCTCTTCTGGTGGCTGCCTCCCTCCTTCCTGGCCTCCCGGGGCTGCGCCCTTTCTCACTGGTTCTCTCTTCTGCCGTTTTCCGTAGGACTCTCTTCTCTGACCTCCGTCTCCTTTGGCACTCTTCAGGTTCTAGATCGGAA
+
ABBBBBBBFFFFGGGGGGGGFFGFEBEGHGHHGGGEAFGEGHHHHGGGFEGGHHHHHHHGGGGGGGEGGGGGHGFFGGGEGHHHHGGGGFGGCDGFDDDCGD/?01?<///<<F1FGH1>10<00..<0<.<//./00/00/GG0.:C:?-;9A..--.9@BFFFBGF//.B////9/9//9;9B-;9;99/./.../;9B///9/BFF9/99F/.9A.99BB//;//;B./9//////;BB//;//..9.
@M05620:37:000000000-D9766:1:1101:10634:3848 1:N:0:20
ACCACACCTTCTACAATGAGCTGCGTGTGGCTCCCGAGGAGCACCCCGTGCTGCTGACCGAGGCCCCCCTGAACCCCAAGGCCAACCGCGAGAAGATGAGTGGCCCGCTACCTCTTCTGGTGGCCGCCTCCCTCCTTCCTGGCCTCCCGGAGCTGCGCCCTTTCTCACTGGTTCTCTCTTCTGCCGTTTTCCGTAGGACTCTCTTCTCTGACCTGCGTCTCCTTTGGAACTCTGCAGGTTCTAGATCGGAA
+
AABBBAAAFFFFGGGGGGGGGGHHGGGGHGHHHGGGDGGCGHHHHGGGEGGGHHHHHHHG@FGGGGGGGGGHHHHGGGGHGHHHHGGGGCGC/?G2?FG?GFFGGHGGGGGHHHHHHGDHGHGHHGGGGGHGHHGHHHHHGHGH0GEGD??DFGGGFDGGGGFFFFFFFFFBFFFFFFFFFFFFFF;9FFFFFFFFAFFFFFFFFFFFFFFFFFF.=9@DFFFFFFFFFBFFF/99/AFFFFFBFFFEFF.
@M05620:37:000000000-D9766:1:1101:12154:3849 1:N:0:20
ACCACACCTTCTACAATGAGCTGCGTGTGGCTCCCGAGGAGCACCCCGTGCTGCTGACCGAGGCCCCCCTGAACCCCAAGGCCAACCGCGAGAAGATGAGGGGCCTGCTACCTCTTCTGGTGGCCTCCTCCCTCCTTCCTGGCCTCCCGGCGCTGCGCCCTTTCTCACTGGTTCTCTCTTCTGCCGGTTTCCGTAGGACTCTCTTCTCTGTCCTGCGTCTCCTTTGGAACTCTGCAGGTTCTAGATCGGAA
+
>AAABBBCFFFFGGGGGGGGGGHHGGGEHGGHHGGGGEEEGHHHHGGGGGGFHHHHHHHGCEGGGGGEGGGGFGHEGGEFFCGHHGGGGGGGGGHHGHGH2//////??><><F11F11>FC.>G0<.<</./<=<=D:0</.:<CCFG?-----.=BGFC/F9///BBFB9/9BFF/B/FF//B>-;;D/BD/;.9/:F/FB9F/9B////9;//-:9AFBFF/B///;FBBF/9FFABFF/:F/;A..;
@M05620:37:000000000-D9766:1:1101:23480:3865 1:N:0:20
AGTGCCAGCTCTCAATCGCACAGGGGACCCAGGGCCTGGCCCCTCCATCCAGAAAACCTATGACCTCACCCGCTACCTGGAGCACCAACTCCGCAGCTTGGCTGGGACCTATGTGAGTATCCAGCGTAGGAATCTGGGAGTTGGGGAGGAGTGAGGAGTTGTGGAAAGACAGTCCTAACCGTGGAGGGTTCTGGTAAATGATGGGGTGAGGAGGGGCTCTTTGGCTCCCACCAGTCCCCCTGTCTGGTCTA
+
>A>>AFFFBFFFGGGGBFFFE?G4FEEGDDHHGGGGGFHHCHGHGGGHHHHHGFGHHGHHHHGHHHHHHHHCGEEGHHHF?GHHHHHHGHHHGGGEEGHHGHHGGGHHGHFHHGGGGHFHHHHGHGGDGGEGGHHHGG<FGHHFGGFCG?EHFGHH<EGGHHGGH0:CBGHGHHFHGHHEDDFGDFDGCFFGFGGFGGGGGGGGGGGB.FFFFF<B??FFFFFFFFFEFFFFFFFFFFFFBFFEFFFFFFF
@M05620:37:000000000-D9766:1:1101:15061:3870 1:N:0:20
AGTGCCAGCTCTCAATCGCACAGGGGACCCAGGGCCTGGCCCCTCCATCCAGAAAACCTATGACCTCACCCGCTACCTGGAGCACCAACTCCGCAGCTTGGCTGGGACCTATGTGAGTATCCAGCGTAGGAATCTGGGAGTTGGGGAGGAGTGAGGAGTTGGGGAAAGACAGTCCTAACCGTGGAGGGTTCTGGTAAATGATGGGGTGAGGAGGGGCTCTTTGGCTCCCACCAGTCCCCCTGTCTGGTCTA
+
AA>AAFFFCFFFG4GGGGGCGCHHGGGGGGGHFEGGGGHHGHGHGGHGHHHHGHGHHGHHEHHHHGGHHHHGG>EGHHHHFEGHHH1FEHHF?FCGEFBFFGGGGGHGGHHHHHHHHHHHHHHHHGCEFGHHHGHHHHHGGHHHGGGGGGGGHHHHFGHHHHGGGGHHGHHHHHHHHGHHGGEFDEGG;AFGGGFGGGGGGGGGGGFFFFFFFFFFFFFFFFFFFFFFFFFFFFFFFFFFFFFFFFFFFFF
@M05620:37:000000000-D9766:1:1101:15408:3875 1:N:0:20
ACCACACCTTCTACAATGAGCTGCGTGTGGCTCCCGAGGAGCACCCCGTGCTGCTGACCGAGGCCCCCCTGAACCCCAAGGCCAACCGCGAGAAGATGAGTGGCCCGCTCCCTCTTCTGGTGGCCGCCTCCCTCCTTCCTGGCCTCCCGGCGCTGCGCCCTTTCTCACTGGTTCTCTCTTCTGCCGTTTTCCGTAGGACTCTCTTCTCTGACCTGCGTCTCCTTTGGAACTCTGCAGGTTCTAGATCGGAA
+
ABAABBBBFFFFGGGFGGGGGGHHGFGEEEHHHGGGGGGGFHHHHGGGEGGGHHHHHHHGGGGGGG?EGGGHHHHGGGGHGHHHEGGGGGGGGGHHGEBFHHGG??@CC-CFHHFHHH1FFGGHHGGGGCGGGHEHHHGHHHHHHFGGGGADGGGGGFFFFFFFFFFFFFFBFFFFFFFFFFFFFFDFFFFFFFFFFFFFFFFFFFFFFFBFFFFAA;BDFFFFFFFFFFFFFFFFFFFEFFFFFFBAFFF
@M05620:37:000000000-D9766:1:1101:18229:3919 1:N:0:20
GAGGCTGGCTTGGAAGAACCTCATAGACTAAGGGAATAGTTCCTCCTTGAACAGGACAAATTTCTTGACCCGCTAACTGAAGCTGAAACACCTGCGAATGGTTCAGACCTATATGAGTATCAAGAGTAGGAAACAAGAAGTTAGGGAGGAGAAAGAAGTTAGGAAAAGACAGTACTAACCGAGGAGGGATCTGGTAAATGATGGGGTGAGGAGGAGCTCTTTAGCTACAACCAGTCCCCCTGTCTAGTCTA
+
11>>>11>>CBDE1B11BG0B011BAFB3B1BBAF001B22DDAGH0B11B110/BAA0BB11DADAFGHGAAE/>B1D@FGB11@1GF>EE0>0/>/EH11@1@22FC1FB122>B2>122>1B<1B11BF0B0/<00B1122000/<?//0<<0<0??1<01<<<0?0FG11=1FF10<--=<<.-./;00C:;CH00<:<::CE@AF.0....;.9=0000000000/99-/B//----B////9//;
@M05620:37:000000000-D9766:1:1101:18209:3919 1:N:0:20
AGTGCCAGCTCTCAATCGCACAGGGGACCCAGGGCCTGGCCCCTCCATCCAGAAAACCTATGACCTCACCCGCTACCTGGAGCACCAACTCCGCAGCTTGGCTGGGACCTATGTGAGTATCCAGCGTAGGAATCTGGGAGTTGGGGAGGAGTGAGGAGTTGGGGAAAGACAGTCCTAACCGTGGAGGGTTCTGGTAAATGATGGGGTGAGGAGGGGCTCTTTGGCTCCCACCAGTCCCCCTGTCTGGTCTA
+
ABABBFFFAFFFGGGGGGGGGGHHGGGGGGHHGGGGGFHHGHGFGGHHHHHHHGHHHGHHHHHHHHHHHHHGGEFGHHHGGHHHHHHGGGHHGGGFEGHHGFHFGGGHGHHHGHGGHHHHHHFGHGBFGDHHFHHGHHHGGHHHGGGGGGGCFHHHGFHFHHGGEGHGHHFGHHHHHGFHGGEGGGGGEGGGGG;FFGGGGGGGGGFFFFFFFFFFFFFFFFFFFFFFFFFFFFFFFFFFFFFFFFFBBBF
@M05620:37:000000000-D9766:1:1101:13645:3958 1:N:0:20
ACCACACCTTCTACAATGAGCTGCGTGTGGCTCCCGAGGAGCACCCCGTGCTGCTGACCGAGGCCCCCCTGAACCCCAAGGCCAACCGCGAGAAGATGAGGTGAGTGGCCCGCTCCCTCTTCTGGTGGCCGCCTCCCTCCTTCCTGGCCTCCCGGCGCTGCGCCCTTTCTCACTGGTTCTCTCTTCTGCCGTTTTCCGTAGGACTCTCTTCTCTGCCCTGCGTCTCCTTTGGAACTCTGCCGGTTCTCGAT
+
CCCCCCCBFFFFGGGGGGGGGGHHGFGB4EGHHGGGGGGGGHHHHGGGGGGGGHHGHHHGGGGGGGGGGGGHHHHGGGGHGHHGHGGFGGCFGGHHFHHHH?F1GHHGGFGGGGCDGHHHHHHHHDGGHGFGGGGHGHHGHHHHHGGGGGGGGGG@BDGFFF=ADFFFFFFBFFBFFFFFFFFFFFFFFFFFFFFFFFF.DFFFBFFFFFFFFFF/BFFF.CFFFFFFFFFFFFFFFF9FFFF-AAFFEFF
@M05620:37:000000000-D9766:1:1101:13122:3964 1:N:0:20
ACCACACCTTCTACAATGAGCTGCGTGTGGCTCCCGAGGAGCACCCCGTGCTGCTGACCGAGGCCCCCCTGAACCCCAAGGCCAACCGCGAGAAGATGAGTGGCCCGCTACCTCTTCTGGTGGCCGCCTCCCTCCTTCCTGGCCTCCCGGCGCTGCGCCCTTTCTCACTGGTTCTCTCTTCTGCCGTTTTCCGTAGGACTCTCTTCTCTGCCCTGCGTCTCCTTTGGAACTCTGCAGGTTCTAGATCGGAA
+
BBBBBBBAFFFFGGGGGGFFGFHFGEGB4AGGHFFE?EEGDHHHHGGFEEGGFHGHHHHEGGCGGGGGGGGHHHHGGGGHGHHHHGGGGG<CCGHFGHHHHHGF0?><C>>GHHHHHH1>G0.CGFCDG.;EGHGHHHHHFHHHHHGGGGCGGGGGG@DFFFFFFFFFFFFFFFFFFFFFBFFFFFDFFFFFFFFFFFFFFFFFFBBFFF/BFFF.@DFDFFFFFFFFFFFFFFFFFFFFFFEFFF/ADFE
@M05620:37:000000000-D9766:1:1101:12237:3969 1:N:0:20
AGTGCCAGCTCTCAATCGCACAGGGGACCCAGGGCCTGGCCCCTCCATCCAGAAAACCTATGACCTCACCCGCTACCTGGAGCACCAACTCCGCAGCTTGGCTGGGACCTATGTGAGTATCCAGCGTAGGAATCTGGGAGTTGGGGAGGAGTGAGGAGTTGGGGAAAGACAGTCCTAACCGTGGAGGGTTCTGGTAAATGATGGGGTGAGGAGGGGCTCTTTGGCTCCCACCAGTCCCCCTGTCTGGTCTA
+
ABAAAFFFCFFFGGGGGGGAFCHCGEFEGFHHBEFEFGHHHHGHGGHHHGHHHHHHHGHHHGHHHFGHHHHGG>EEHHHHHHHHHGC?EBGGEFFGGHGHGGHGGGHHGHHHHHHHHHFHHHHHHGEGGGHHHHHHHHFGGHHHGGGGGGEGHHHGHGHHHHGGFGHHHHHHHHHHHHHHGGGGGGGGCFGGGGCFGGGGGGGGGGFFFFFFFFFFFFFFFFFFFFFFFFFFFFFFFFFFFFFFFFFFFFB
@M05620:37:000000000-D9766:1:1101:13555:3978 1:N:0:20
AGTGCCAGCGCTCAATCGCACAGGGGACCCAGGGCCTGGCCCCTCCATCCAGAAAACCTATGACCTCACCCGCTACCTGGAGCACCAACTCCGCAGCTTGGCTGGGACCTATGTGAGTATCCAGCGTAGGAATCTGGGAGTTGGGGAGGAGTGAGGAGTTGGGGAAAGACAGTCCTAACCGTGGAGGGTTCTGGTAAATGATGGGGTGAGGAGGGGCTCTTTGGCTCCCACCAGTCCCCCTGTCTGGTCTA
+
>A>3>DFFA2>AE?45GFCFEEHHGGGGGGFAFEBAFFABGAACBEGHEFAGGFBFABFGHHHDFHHEBEFE/>EEEFFH?GBGGFGHCFDHEGGEGGHHGHHGGDHFDHHHHHHHGHHHFGHGFDFDCGFBGFHHGHHGFHHHGGEGGDACGFHHGGFGFHGCGDEHHG/GHFFGGGGGBFEB;CEGCF.FFG;FFFGGFFFFFFFBEFFFFFBB>@EFFFFFFEFAEFAAEF/FFFFDBFBFFFFFFFB
@M05620:37:000000000-D9766:1:1101:13532:3994 1:N:0:20
AGTGCCAGCTCTCAATCGCACAGGGGACCCAGGGCCTGGCCCCTCCATCCAGAAAACCTATGACCTCACCCGCTACCTGGAGCACCCACTCCGCAGCTTGGCTGGGACCTATGTGAGTATCCAGCGTAGGAATCTGGGAGTTGGGGAGGAGTGAGGAGTTGGGGAAAGACAGTCCTAACCGTGGAGGGTTCTGGTAAATGATGGGGTGAGGAGGGGCTCTTTGGCTCCCACCAGTCCCCCTGTCTGGTCTA
+
AA>>AFFFCFFFG4FGGGG2E2FAFEEEGEGH2BEBFFHHHHGHGGHHHGHHGHHFGGHHGDGHHDFGHHHGG>EEHHGHB?GHHG1??GHB>E?E>GBFFHHGGGHHGHHHHHHHHHHHHHHHHGGGGGHHHHHHHH0FGHHHGG.@GDCGH0GH<EGHHHGGGAEHFHFGHHHHGHHGGGGGDGGGCFGGGGCFGGGGGGGGGFFFFFFEFFFFFFFFFFFFFFFFFFFFFFFFFFFFFFFFFFFFFFF
@M05620:37:000000000-D9766:1:1101:23431:4001 1:N:0:20
AGTGCCAGCTCTCAATCGCACAGGGGACCCAGGGCCTGGCCCCTCCATCCAGAAAACCTATGACCTCACCCGCTACCTGGAGCACCAACTCCGCAGCTTGGCTGCGACCTATGTGAGTATCCAGCGTAGGAATCTGGGAGTTGGGGAGGAGTGAGGAGTTGGGGAAAGACAGTCCTAACCGTGGAGGGTTCTGGTAAATGATGGGGTGAGGAGGGGCTCTTTGGCTCCCACCAGTCCCCCTGTCTGGTCTA
+
ABAABFFFBFFFGGGGGGGGGGHGGGGGEFHHGGGGGGHHCGGHGGHHHHHHFHFHHGHHHHFHHHHHHHHGGEGGHHHHFHHHHHHGFHHHEGGGGHHHGFH///>BF/BBGHHHHH2@G2FGHGDGG/FHHHHHHHFGGHHHGGGGGG.=CGHHHGHHHHGGGGHHHHHHHHGGGGGGGGGGGGGGFGGGGGGFGGGGGFFFFFFFFFEFDFF-;@FFFFFFFFFEFFFFFFFFFFFFFFFFFFBFFF;
@M05620:37:000000000-D9766:1:1101:10952:4007 1:N:0:20
AGTGCCAGCTCTCAATCGCACAGGGGACCCAGGGCCTGGCCCCTCCATCCAGAAAACCTATGACCTCACCCGCTACCTGGAGCACCAACTCCGCAGCTTGGCTGGGACCTATGTGAGTATCCAGCGTAGGAATCTGGGAGTTGGGGAGGAGTGAGGAGTTGGGGAAAGACAGTCCTAACCGTGGAGGGTTCTGGTAAATGATGGGGTGAGGAGGGGCTCTTTGGCTCCCACCAGTACCCCTGTCTGGTCTA
+
AAAAAFF4AFFFGDGFGGGAECHCGGEEEEGHF2EB2FHHHHGHGGHHHHHHFHHHHGHFGHFHHGHHHHHGG>EEHHHHGHHHHH1??GDFAECEEGBGGGHGGGHHGHHHHHHFHGHHHHHHHGGGGGHHHHHHHHFGGHHHGGACGFEFH<GGGGFFHHGGFFEHHHHHHHGHHGHHGGGGDEGG9FGGGGCFGGGGGGGGG?;BEFFFFFBBBBFFFFFFFFFFFFFFFFFFFFFFFFFFFFFBBF/
@M05620:37:000000000-D9766:1:1101:12272:4009 1:N:0:20
ACTGCCACTTCTCAATCGCACAGGTCTGACCTCCCGTTACCCCTCAAACTCGCATACGCCGGCCCCCACTTGCAACCAAGAACACCAACTCCGCGGCTTGGCTGGGACCTATGTGAGTATCCAGCGTAGGAATCTGGGAGTTGGGGCGGAGTGAGGCGTTGGGGAAAGACAGTCCTAACCGTGGAGGGTTCTGGTAAATGATGGGGTGAGGCGGGGCTCTTTGGCGCCCACCCGTCCCCCTGGCTGGTCTC
+
>1>AAB1@1BBB1FGFGGFCGGBAB1101DABB0FEH00B1BF//A11AA1/AA/BB0/////>>/>/B01B11BG0//BB00>BE//?C11///>>@@//0?<BC0F<01???F1GH1FDF1FFCEACCH1<11>DC0<.C=BCC.;9@@CF0CF.;9A@F@@FF-;/9B:BBBB//BF@BA?-;A@-99BFFFB9BFF/:FFEF-;-;A---@?@@EB/////--;>?E?9-AB-AEB>E-:B-A/;F/
@M05620:37:000000000-D9766:1:1101:22630:4016 1:N:0:20
AGTGCCAGCTCTCAATCGCACAGGGGACCCAGGGCCTGGCCCCTCCATCCAGAAAACCTATGACCTCACCCGCTACCTGGAGCACCAACTCCGCAGCTTGGCTGGGACCTATGTGAGTATCCAGCGTAGGAATCTGGGAGTTGGGGAGGAGTGAGGAGTTGGGGAAAGACAGTCCTAACCGTGGAGGGTTCTGGTAAATGATGGGGTGAGGAGGGGCTCTTTGGCTCCCACCAGTCCCCCTGTCTGGTCTA
+
AAAABFFFBFFFGGGGFGGGGCHAGGGGGEFHFEGAFFHFAHGHGGHHHCFFFHFFHGHHHHHHHHHCHHHEG@EEHHHHFGHHHHHEGEHFFD/?E3BGFHHGGCFGGHHHHHHHHHHHHHHGEGGGGDHHHHHHHGHGACGHGGGC?FGGHFHGHD/<DHFGGGHHHHHGFBHHHHHHFGGGGGGGGEGGGGGGGGGGGFFFGGFFFFFFFFFFDFFFFFFFFBFFFFFFFFFFFFFFFEFFFFFFFF/
@M05620:37:000000000-D9766:1:1101:21010:4023 1:N:0:20
GAGGCTGGCTTGGAAGAACATAATAGACTAAGGGAATAGTTCCTCCTTGAACAGGACAAATGTCTTGACCCGCGAAGTGGAGTACGAACCCCGCAGCCTGGCTGGAACCTATGTGAGTATCCAACGTAGGAAAATAGGAGATGAAAAAAAGTGAAGAATTGGAGAAAGACAGGCCTAACCATGGAGGGTTCTGGTAAATGATGGGGTGAGGAAGGGCTCTTTGGCACCCACCAGTCCCCCAGTCTAGACTA
+
11>>>1B>>C1AABBFGFA0A1A33DDA3BABGF0B0BBB2DDDGH0F1BB110/BBF0BBA2D2DADBAFEE/>E/BFBFE1BF/>?>>?EE@@EG?<B?FF//01BFGHHFHHGGHFHHBB1@??@FCHG0<?1??<?/?1111<0-<><0=0==/0=<<0<<<GGHHHH.:EHHHHH0;;:CFG@.C.;BF9FGGG0FBFB?FGGE.AF-9;:E-9FFFFFF/;999--;-:BFF-9-99;B///;9/
@M05620:37:000000000-D9766:1:1101:12347:4074 1:N:0:20
ACCACACCTTCTACAATGAGCTGCGTGCGGCTCCCGAGGAGCACCCCGTGCTGCTGACCGAGGCCCCCCTGAACCCCAAGGCCAACCGCGAGAAGATGAGGTGAGTGGCCCGCTCCCTCTTCTGGTGGCCGCCTCCCTCCTTCCTGGCCTCCCGGCGCTGCGCCCTTTCTCACTGGTTCTCTCTTCTGCCGTTTTCCGTCGGACTCTCTTCTCTGCCCTGCGTCTCCTTTGGAACTCCGCCGGTTCTCGAT
+
AAAAAAA>BCFFGGGFAG1BFBHHG0B00AAAA/BA/AAE/FHGHGGC/EEFBGFGHHF>>E/EFEGEGEAEHFHGGGCHCCGHHGF<BC/<@FG1<GDHH0?1?GFGG0<ACG-<EGHHHHHHHDFFG.::CCCGGFFGGGGGBF/A.BFGGGGA?9;?F@-;@?FBFFF/BF/9:;FF9FFFFFFF;F@BAFFFFFF-9;@9@;;BFFFFFFF/;-/;-@B-;;B/;//9B/:/;/-:-@@-B-;/;BB
@M05620:37:000000000-D9766:1:1101:16275:4098 1:N:0:20
ACCACACCTTCTACAATGAGCTGCGGGTGGCTCCCGAGGAGCACCCCGCGCTGCTGACTGAGGCCCCCCTGAACCCCAAGGCCAACAGCGAGAAGATGAGGCGAGTGGCACGCTCCCTCTTCTGGTGGCCGCCTCCCTCCTTCCTGGCCTCCAGGGGCTGCGCCCTTTCTCACTGGTTCTCTCTTCTGCCGTTTTCCGTAGGACTCTCTTCTCTGACCTGAGTCTCCTTTGGAACTCTGCCGGTTCTCGAT
+
>1>1A1AA1CC@33FB3EFBE1B1E0000AFF1/EAAEE//FA0GG?F//>/>/1@B0111B/F?/>>E@/0B1//EE////???//0B/////0<111?G/<>--><F0>C-<<..CB/00=D00;.:.::-:...//.:C090;/..9;A/C/.--@B---;@=//999/BF/9/9B/9B//;//:999BB9EEBAFF-AFB/9BF/9/:/9B;//9-9-;;B/BB/9B/FBB////B/99-A-9:AB;
@M05620:37:000000000-D9766:1:1101:12456:4114 1:N:0:20
ACCACACCTTCTACAATGCGCTGCGTGTGGCTCCCGAGGAGCACCCCGTGCTGCTGACCGAGGCCCCCCTGAACCCCAAGGCCAACCGCGCGAAGATGAGGAGAGTGGCCCGCTCCCTCTTCTGGTGGCCGCCTCCCTCCTTCCTGGCCTCCCGGCGATGCGACCTTTCTCCCTTGTTCTCTCTTCTGACGTTTTCCGTCGGACTCTCTTCTCTGCCCTGCGTCTCCTTTTGACCTCTGCCGGTTTTCGAT
+
CBCCCCC>BCBFGGGGGG4EECGGGFGAAEHHFBBB2AE?EGDGHGFAEEEGFHHHHHHEEFCGGGGGGGFHCGHGGGGHGHHHHGGCGG/>BGG?FGHHH??.<>GGG0>>DG-CGHHHHHFHGCGG:.;CGEFGGGFGGGGGGFBF;CFGEGCBF-;DFF:;@DFBFF/BBFBFFFFF/BFFFFFF/:AAAFFFFFF.BCF:B:;BFFFFBFFBF.BA?CF=AFB:;///;/:B;;/:;BFBD.;;9AB
@M05620:37:000000000-D9766:1:1101:23601:4116 1:N:0:20
ACCACACCTTCTACAATGAGCTGCGTGCGGCTCCCGAGGAGCACCCCGTGCTGCTGACCGAGGCCCCCCTGAACCCCAAGGCCAACCGCGAGAAGATGAGTGGCGGGCTCCCTCTTCTTGTGGCCGCCTACCTCCTTCCTGGCCTCCCGGCGCTGCGCCCTTTCTCACTGGTTCTCTCTTCTGCCGTTTTCCGTAGGACTCTCTTCTCTGACCTGCGTCTCCTTTGGAACTCTGCAGGTTCTAGATCGGAA
+
A1>1AAAA1FCFD3FF3FAAGBHFFEE00EE0EFFA/EEA/FH0FEEGEEFFBGFGHHC@E>/EGEG/EE/BFGHGGGGGFHHHEGGCGCBCGAHFFBGHH1F/>-<<@.:CGHHHHHFHF0;GG@@AG.:CFGGGGGGG0BFFFFGFF@?@@@@F@@F@@FFFFFFFFBFFFFFFFFFFFFFFF@BFFFFFFFFFFEF/FFFFFFFFFF/BFFFF@B@FFBFBFFF/BFFFFFFFFE9BBF/FBF/:9-E
@M05620:37:000000000-D9766:1:1101:10126:4122 1:N:0:20
ACCACACCTTCTACAATGCGCTGCGTGTGGCTCCCGAGGAGCACCCCGTGCTGCTGACCGAGGCCCCCCTGAACCCCAAGGCCAACCGCGAGAAGATGAGGTGGGTGGCACGCTCCCTCTTCTGGTGGCCGCCTCCCTCCTTCCTGGCCTCCCGGCGCTGCGGCCTTTCTCCCTTGTTCTCTCTTCTGCCGTTTTCCGTCGGACTCTCTTCTCTGACCTGCGTCTCCCTCTGAACTCCTCCGGTTTTCGAT
+
AAAAAAA>BFFFGGGGFG1AE0FFGAEBAAFGBABA/EECEHGHHGG/BEEGFHGHHHHECECGGCGGGGGFHFHGGGGHCEHHHG<<BC/<BCH1>FDGH??/<?ACH0GEGG.<EFFGHHHHHHHGC:ACGFGHGGGGGFGGGG/C.:FGGGG@@;@@F@-;@FFFBFFFFF/;FFFF9BFFFFFF:B@A?BEBFBFA@@@-;99BFFFFFFF/BBFFF@F--:B/;-9;F/9/B//;;A@@B-;/;AF
@M05620:37:000000000-D9766:1:1101:16139:4125 1:N:0:20
ACCACACCTCTACAATGAGCTGCGTGTGGCTCCCGAGGAGCACCCCGGGCCGCTGACCGAGGCCCCCCTGAACCCCAAGGCCAACCGCGAGAAGCTGAGTGGCCCGCTACCCCTTCTGGCGGCCGCCTCCCTCCTTCCTGGCCTCCCGGAGCTGCGCCCTTTCTCACTGGTTCTCCCTTCTGCCGCTTTCCGTAGGACTCTCTTCTCTGACCTGACTCTCCTTTGGAACTTTGCAGGTTCTAGATCGGAAG
+
AAABBABAFCFFGFGGFG5FFFH?EE2BEG2AFF2EAAEEFGHHGGG0EE00>>>E2F//>/EFFGGG??2BFHGGGGF/?GGCFF/@@C<AGF111<>=1.<GH@-A-A<.<.<<G0;0---99?A99EA/;./90;;/;;FFFFA.;--;F/B--;B-/;B//:B//.;/9B///.;9B//;9-@F.;9./99.///;/;//B/BF//B/B.//;B9FFFB/BB9/;B/;/BB9.9;FFF9FBB..;9.
@M05620:37:000000000-D9766:1:1101:13658:4148 1:N:0:20
ACCACACCTTCTACAATGAGCTGCGGGTGGCTCCCGAGGAGCACCCCGTGCTGCTGACCGAGGCCCCCCTGAACCCCAAGGCCAACCGCGAGAAGATGAGTGGCCGGCTACCGCTTCTGGTGGCCGCCTCCCTCCTTCCTGGCCTCCCGGCGCTGCGCCCTTTCTCACTGGTTCTCTCTTCTGCCGTGTTCCGGAGGACTCTCTTCTCTGCCCTGCGTCTCCTTTGGAACTCTGCAGGTTCTAGATCGGAA
+
AAA1AAA11BCDDFGGFGA1G1G1E00000BE1AFA/AEA?HGFHAEEE/??@D1EGHH>EE/EFEGEGEE0GFHGGFCGEFFEHG<<BCBB?CHFDGFH1<C/0->@@.<<-<-ACHD0</:.;C?CC:E?FGG/;0;90:CF0.AFG@-@==@A@?B--9/;BBFFFFB/FBFFFFFF/BFB9@;-;AFBF--@--A/;BFBFFF/BB/B-9A;-A@-FF//:FB/;FFFFFBFF-9;////://-;-9
@M05620:37:000000000-D9766:1:1101:17733:4170 1:N:0:20
AGTGCCAGCTCTCAATCGCACAGGGGACCCAGGGCCTGGCCCCTCCATCCAGAAAACCTATGACCTCACCCGCTACCTGGAGCACCAACTCCGCAGCTTGGCTGGGACCTATGTGAGTATCCAGCGTAGGAATCTGGGAGTTGGGGAGGAGTGAGGAGTTGGGGAAAGACAGTCCTAACCGTGGAGGGTTCTGGTAAATGATGGGGTGAGGAGGGGCTCTTTGGCTCCCACCAGTCCCCCTGTCTGGTCTA
+
BCABCFFFCFFFGFGGGGGGGGHFGGGGGGHHGGGGGGHHHHGHGGHHHHHHHHHHHFHHHHHHHHHHHHHGGEFFHHHHHHHHHHFHGHHHEGGGGHGHGFHGGGHHGHGFHHHHHHHHHHHHGGDGGGHHHHGHGHGGDHHHGFGGGDAGHHHHHGHHHHGGGGHHGHHGHHHHHHHHGGGGEGGGEGFFFGCFFGGGGGGGGGFFFFFFFFFFFFFFFFFFFFFFFFFFFFFEFBEDFFFFFFFFFFB
@M05620:37:000000000-D9766:1:1101:14865:4180 1:N:0:20
ACCACACCTTCTACAATGAGCTGCGTGTGGCTCCCGAGGAGCACCCCGTGCTGCTGACCGAGGCCCCCCTGAACCCCAAGGCCAACCGCGAGAAGATGAGTGGCCCGCTACCTCTTCTGGTGGCCGCCTCCCTCCTTCCTGGCCTCCCGGCGCTGCGCCCTTTCTCACTGGTTCTCTCTTCTGCCGTTTTCCGTAGGACTCTCTTCTCTGACCTGCGTCTCCTTTGGAACTCTGCAGGTTCTAGATCGGAA
+
CCBCCCCCFFFFGFGFGGGGGGHHGGGEEGHHHGGGFGGGGHGHHGGGEEGGHHGFHHHGGGCGGGGGGGGGHHHGGGGHGGHHHGGGGGGGGFFGGHGHHHGC?<>CD-AGHHHHHH1FFGGHHGGGGGHGHHGHHHHHGHHHHHGGGG-ADCGGGFFFFFFFFFFFFFFFFFFFFFFFFFFFFF;DFFFFFBFFFFFFFFFFFFFFFFEFFFF.CDFFFFFFFFFFFFFFFFFFFFFFFFFFFFBEDFE
@M05620:37:000000000-D9766:1:1101:20105:4184 1:N:0:20
AGTGCCAGCTCTCAATCGCACAGGGGACCCAGGGCCTGGCCCCTCCATCCAGAAAACCTATTACCTCACCCGCTACCTGGAGCACCAACTCCGCAGCTTGGCTGGGACCTATGAGAGTGTACAGCGTAGGAAACAGGGAGAAGGGGAGAAGTGAGGAGTTAAGGAAAGACAGACCTAACCGTGGAGGGTTCTGGTAAATGATGGGGTGAGGAGGAGCTCTTTGGCTCCCACCAGACCCCCAGTCTGCTCTA
+
>1AAAD@FAFFFG1FGGFGFG0A00AEEGGCGFEEFEFHHHHGFGGHHHHFHFHHGGGHHG1BGHGFEGHHEGG@FHHFBGGHFGHFHGFGHCE/>E0FHA0FFEEGHGHHHH2BBGG1BF2BGHCBE//F>0@0????C/0?0>><C.>>GHHHGHGHH00=<<CGHHHHH/..<CGFHCECAGGGGCFGGG09;9CFFGGGFFGG@FFFEFF-;9;;BFF/9BFFEFFFFFF-;99-@--;;B;/BFFB
@M05620:37:000000000-D9766:1:1101:14850:4195 1:N:0:20
ACCACACCTTCTACAATGAGCTGCGTGTGGCTCCCGAGGAGCACCCCGTGCTGCTGACCGAGGCCCCCCTGAACCCCAAGGCCAACCGCGAGAAGATGAGCGGGTTGCTGCCTCTTCTTCTCTCCGGCTGCCTCCTTCCCTCCCTCCCGGCGCTGCGGCGCTTCTCCCTGTTTCTCTCTTTTGCCGTTTTCCGTAGGACTCTCTTATCTGCCCTGCGTCCCCTTTGGAACTCTGCAGGTTCTCGATTGGAA
+
ABBBABB3BCBFGGFGGF5FGGHHGEG24BGBFAFF2EAEDGDGHGFEEFEGBGFHHGHAE@?EGGGGGGGHFHHGGGGHGHHHHGGGGG<BDGHBFGG22/>/<.<0>=<>1>1===10=000<<--A;.;0:C/CHH/0/;.BFGAFGG--;-;@-;--;9D/;/;F///;B/BF/BF/9/;/-:A/EBB./.../;/9B999//9;/;F./.;-:9-;A.9BF/;/;F/BF/9/.;//BB.;//../;
@M05620:37:000000000-D9766:1:1101:12645:4199 1:N:0:20
ACCACACCTTCTACAATGAGCTGCGTGTGGCTCCCGAGGAGCACCCCGTGCTGCTGACCGAGGCCCCCCTGAACCCCAAGGCCAACCGCGAGAAGATGAGGAGGGTGGCGCGCTCCCTCTTCTGGTGGCCGCCTCCCTCCTTCCTGGCCTCCCGGCGCTGCGGCCTTTCTCCCTTGTTCTTTCTTCTGCCGTTTTCCGTCGGACTCTCTTCTCTGCCGTGCGTCTCCTTCTGATCTCCTCGGGTTGTCGAT
+
A>>AA1AACCCFFGGG3F1FBGGGFBAECEGHFGG0EEE/BFFHHGGGAEAFHGGHFHHGGGCGGGGGGEGFHFHGGGGHFHCCCFGCGG/>/CGF?<110??/<?/C0-.>--.<<<C/=GGDB:CE.;:-;..;.9=E9BB/BB/F.0:EABG@@--;9@->@?FBF///;B/-/9/99:B/99FFBF@-;BA9;-/A-@>--////;FFBBBFB-999@9-9-;/;///9B//;//--:--;;;9-9:
@M05620:37:000000000-D9766:1:1101:12665:4208 1:N:0:20
ACCACACCTTCTACAATGAGCTGCGTGTGGCTCCCGAGGAGCACCCCGTGCTGCTGACCGAGGCCCCCCTGAACCCCAAGGCCAACCGCGAGAAGATGAGGTGAGTGGCCCGCTACCTCTTCTGGTGGCCGCCTCCCTCCTTCCTGGCCTCCCGGAGCTGCGCCCTTTCTCACTGGTTCTCTCTTCTGCCGTTTTCCGTAGGACTCTCTTCTCTGACCTGAGTCTCCTTTGGAACTCTGCAGGTTCTCGAT
+
BBBBB4AAFFFFGGGGFGGGFGHFFEEEGGGHHFGF2EEAAF2FHGGEAEEFHHHHHHHGEE>EGGGGGGGFGHHGGGGHGHHHCGGGGGGG?BH2?2>FB?GBGFHEECHGGGCCHHHEDHB=G</ACG<ADG?GEFHD/C0GFCFGFBFAEDG-AACBFGGFFFFFF9BFFFFF;:FFBBFFFBBFBFADDFFFFBBA.DFF/BFFFFFFFFF//BF9FFBFFFBFFFBFBFBFBFFBFFEFFBB/:F;
@M05620:37:000000000-D9766:1:1101:12645:4226 1:N:0:20
ACCACACCTTCTACAATGAGCTGCGTGTGGCTCCCGAGGAGCACCCCGTGCTGCTGACCGAGGCCCCCCTGAACCCCAAGGCCAACCGCGAGAAGATCAGTGCCTCGCTCCCTCTTCTTGTGGCCCCCTCCCTCCTTCCTGGACCCCCGGCGCTGCGCACTTTCTCACTGGTTCGCTCTTCTGCCGATTTCCGTCGGACTCTCTCCTCTGCCCTGCGTCTACTTTGGAACTCTGAAGGTTCTAGATCGGAA
+
CCCDDDDCFFFFGGGGGGGGGGHHGGGFHGHHHGGGGGGGGHHHHGGGGGGGHHHHHHHGGGGGGGGGGGGHHHHGGGGHGHHHHGGGGGGG?/??222>FF2D1??/F??FGFHHHB1>G1.>F.=<DGGEFGGHHHHHHH/C/<<CGAGGGGFGGF-DFFFFFFFFFFFFFF-@DEFF<BFFFF-<B.<<BB.-CFFFFFF00:::BFFFFFF.<BDD.FF0BFFFFBFFFF0FF0<0<0<BFFF.BA9
@M05620:37:000000000-D9766:1:1101:22931:4244 1:N:0:20
AGTGCCAGCTCTCCATCGCACAGGGTACCCAGGGCCTGGCCCCTCCATCCAGAAAACCTATGACCTCACCCGCTACCTGGCGCACCCACTCCGCAGCTTGGCTGGGACCTATGTGAGTATCCAGCGTAGGAATCTGGGAGTTGGGGAGGAGTGAGGAGTTGGGGAAAGACAGTCCTAACCGTGGAGGGTTCTGGTAAATGATGGGGTGAGGAGGGGCTCTTTGGCTCCCACCAGTCCCCCTGTCTGGTCTA
+
>1>1>BFFAFFFGCGF1AE1E0FAFA0BDCFG0AA0AAFFGHGHGGHGFFHHFFFABE0FBFDGHAFGHHH>>/>>GGBF0>EEGE???GGB/E/E@CBFEFCFEEHFCHEHHBGFHGHHHHGHHGGCCG1F1FFHEH0/<?<1-<.-@A<CG00<<A//=CC?A?C./:;/<CHHFFFFGGE-.?EG.;AF0C0CB0C0;CFGEFF??FFFF?@@@=FFF/FF9:BAFFFFAFFF/B?A?FFBF9/BFF/
@M05620:37:000000000-D9766:1:1101:13848:4256 1:N:0:20
ACCACACCTTCTACAATGAGCTGCGTGTGGCTCCCGAGGAGCACCCCGTGCTGCTGACCGAGGCCCCCCTGAACCCCAAGGCCAACCGCGAGAAGATGCGCGGGCGGCTGCCTCGTCTGGTGGCCTCCTGGCTGCTTCCTTGCCTCCCGGCGCTGCGCCCTTGCTCACTGGCTCTCTCGTCTGCCGTTTTGCGGATTACTGTCGGCTCTGCCCTTCTGCTCCGTGGCAACTCTGCAGGTTCGAGGGCTGAA
+
BCBBBBCCFFFFGGGGGGGGGGHHGEEBFEHHGFGEDGGGGHHHHGGGGEGGHHHHHHHGGGGGGEGGGGGHGHHGGGGHGHHHHGGEFGBCFGHFHF2///>-----;-.;0;.;.../;/..=0..;//;/.;09CF00/;/;BE.ADB----;@-A-:;/B/B/;F//.;F;BF/.;...;/-;DFE.B99--./;//;:.-;.:////.;////:/;/.;.--/9AF/FF/B/.://9./--....;
@M05620:37:000000000-D9766:1:1101:9042:4283 1:N:0:20
AGGGCCAGCTCTCCATCGCACAGGGGACCAAGGGAGTGGCCCCTCCATCCAGAAAACCTATGACCTCACCCGCCACCTGGGGCACCCGCTCCGCAGCTTGGCTGGGACCTATGTGAGTATCCAGCGTAGGAATCTGGGAGTTGGGGAGGAGTGAGGAGTTGGGGAAAGACAGTCCTAACCGTGGAGGGTTCTGGTAAATGATGGGGTGAGGAGGGGCTCTTTGGCTCCCACCAGTCCCCCTGTCTGGTCTA
+
>>11>AAAAFFFG1G11AA1E00AF0AAA0GH0AA/B0AECGEHGG0F10BAB010BEECBFDG@1BBGHH@E/>>FH>B//?ECG//>/>//E/E/<<BAFFFGGHHGHHHHHHGBGFHHHHGHCC/CGGHGGHGGH0FCGHECC.ACCCCG0CGBEGHFHGGECCFGGFGGGGGGGGGGGGG?EGGEFFGFFFFFFFFFFFFFBB@FFFEBB;??;EFFFBBF/FFFFFFFFBFFFFF@FFFFBFFFFF
@M05620:37:000000000-D9766:1:1101:18505:4294 1:N:0:20
ACCACACCTTCTACAATGAGCTGCGTGTGGCTCCCGAGGAGCACCCCGTGCTGCTGACCGAGGCCCCCCTGAACCCCAAGGCCAACCGCGAGAAGATGAGGCGGGTGGCCCGCTCCCTCTTCTGGCGGCGGCCTCCCTCCTTCCTGGCCTACCGGCGATGCGTCCTTTCTCACTTGTTCTCTCTTATGCCGTTTTCCGTCGGAATCTCTTCTATGCCCTGCGTCTCCTTCGTACCTCATCCGGTTGTGGCT
+
CCCCCCCAFFFFGGGGGGGGGGHGGAEBAEHFFFFE?FFGDHHHHGGGGEGGFHHHHHGEGGGGGGGGGGGHHHHEGGGHGHHHHGGGCG@CCGHGHHGFF///<AD-<..;A-CA.CF/090000AD--;;-..AEFBA.FFFFF/9.//;FC-9-;-9.-;:;.:/BFB/:B//;B:FFFFF///;/;@99/:99;BFFC-.;/9;B////;//;//.;-A-:9//;/9.:../:9/;;9B:.-;...;
@M05620:37:000000000-D9766:1:1101:23949:4297 1:N:0:20
ACTGCCACTTCTCAATTGACCGGCCCGCCCTGGCCCAGCAATCTCAAGAGCACACGTCTGAACCCCACCCACTCCACAGGATCACCTATTCCGGCTTCTGCCTGTGAAACAAAACCTCCCAGCACCTGCCACCCGACCCACATCGTTTTTGTCTTCATCGCCGGCCCGTTATGTCACCCCGCTGTACCATCTGGTCGGTCCCAAGCCCACCCTTCGCACACGTCACCCTCGTAACTACCTTCCCAGGGTCC
+
>>1>A11BBDBFFGGF31BBFA0EA0AAEA/B/FGEE/0001111DEBB0B1000E0BFF@2B/BEA>/?/?FGG10BB>BBG0001B112B0/>/>01BD11111BB11B<000/<0?/0B000?00@<1@0/////-<.<11.....<</0<0=0=0/..----;9;9..00;0009-----:;0//////;//---9--9/--------;/B------;----/-;-9::--9//-////;//;--9-
@M05620:37:000000000-D9766:1:1101:18495:4309 1:N:0:20
ACCACACCTTCTACAATGAGCTGCGTGCGGCTCCCGAGGAGCACCCCGTGCTGCTGACCGAGGCCCCCCTGAACCCCAAGGCCAACCGCGAGAAGATGAGGTGGGTGGCGCGCTCCATCTTCTAGTGGACGCATCCCTCATTCCTGGACTACCGACGATGCGACCTTTCTCACTTGTTCTCTCTTCTGCCGTTTTCCGTCGGACTCTCTTCTATGCCCTGCGTCTCCTTTTGAACTCGTCCGGTTCTCGAT
+
AABAAAB>4BCFGEGGGG5AFDGFGBE22AEAA2AB2AAEDEEFGGG0ABEFGHHHHHH>>EEGGEEEGGEBCFE>EEAGEHFEHF/<>B/>@DHFFFGGF0?/>>ACF-<<CCFG/;G0;CH0;:;GH/;@D.-FGGB.9;FGGF//=9FFF?.9;9EEFF.;@AF/;/;BFB9/BFBB/FFFF/;F/BBA9BFFFFB.BA@;DFFFFBFBFFF/B9/;ACD-;BFFB//;ABFFF..;.@B;A.;;;/B
@M05620:37:000000000-D9766:1:1101:18514:4317 1:N:0:20
ACCACACCTTCTACAATGAGCTGCGTGTGGCTCCCGCGGAGCACCCCGTGCTGCTGACCGAGGCCCCCCTGAACCCCAAGGCCAACCGCGAGAAGATGAGGTGAGTGGCCCGCTACCTCTTCTGGTGGCCGCCTCCCTCCTTCCTGGCCTCCCGGAGCTGCGCCCTTTCTCACTGGTTCTCTCTTCTGCCGTTTTCCGTAGGACTCTCTTCTCTGACCTGAGTCTCCTTTGGAACTCTGCAGGTTCTAGAT
+
AAA>AABAFFCBBGGB5FAFGDEFEFFGGGHFBFG?2AEE0AGGHGGAB1EB5FGHEFHGE/>EFEGEGGGCEHHFGGGGEHH/FFGCGC@@/DHHB1??BFGF>>FFGFFCCGGDHDG0DFB0G:CD;CACGGGGGG9EFGGF0;FGGBFAEGB@B@9;B9;;BBFBFBFB;BBB9/9FB9B/BB9B/FB9A/AFFA;.9.;F/BFFFFFFFFFFFFBBB./;BF9/FFFFFBFFBFFBF:.::;B///9
@M05620:37:000000000-D9766:1:1101:20510:4333 1:N:0:20
ACCACACCTTCTACAATGAGCTGCGTGTGGCTCCCGAGGAGCACCCCGTGCTGCTGACCGAGGCCCCCCTGAACCCCAAGGCCAACCGCGAGAAGATGAGGCGAGTGGCCCGCTCCCTCTTCTGGTGGCCGCCTCCCTCCTTCCTGGCCTCCCGGCGCTGCGCCCTTTCTCACTGGTTCTCTCTTCTGCCGTTTTCCGTAGGACTCTCTTCTCTGACCTGAGTCTCCTTTGGAACTCTGCCGGTTCTCGAT
+
3AABBBABFFFFGGGBGGGGGGHFEEEGHDHHHGGEGGGCGHHHHGEG1AEFDG3GHAGGGG?EEE@EGGGHHGE/EGGFGHHEC?EEGCGGCAGG1<DGH/>A/<FFF>GCG-DGGCHC0<D000;EHGCGG?E.9FFGGGGFBFGGFGGE.;-;@BBBF=BFBBFFFFF//B/;/BF/BFFFFFF9BFB9AFFFFFFFFDBFBFFFFFFFFFF//BFFB.//9FFFFFBFFFFFB99/;@BBF.:BEBB
@M05620:37:000000000-D9766:1:1101:9249:4343 1:N:0:20
AGTGCCAGCTCTCAATCGCACAGGGGACCCAGGGCCTGGCCCCTCCATCCAGAAAACCTATGACCTCACCCGCTACCTGGAGCACCAACTCCGCAGCTTGGCTGGGACCTATGTGAGTATCCAGCGTAGGAATCTGGGAGTTGGGGAGGAGTGAGGAGTTGGGGAAAGACAGTCCTAACCGTGGAGGGTTCTGGTAAATGATGGGGTGAGGAGGGGCTCTTTGGCTCCCACCAGTCCCCCTGTCTGGTCTA
+
AABABFFFCFFFGGGGGGGGGGHHGGGGGGHHGGGGAFHHHHGCEGHGFHGHFG3FHGFFGHEGHHHFHHHGGGGGHGHHHHHHHHHHGHHHGGG/EFHHGHHGDFHHGHCFBHHHFHHHHHHHHCC/CGGH=GHHFHHG/F11>-FCGGE<CGHAFEHH00@EEGHHFGHFHHBGHFGH?.;?DEDACFFFFFGFGFGGGGFF..:@E?AFFBFAD9AFFBB:BBFA./ADEFFFFFFFAEB0BFFFBF0
@M05620:37:000000000-D9766:1:1101:11150:4345 1:N:0:20
ACCACACCTTCTACAATGAGCTGCGTGTGGCTCCCGAGGAGCACCCCGTGCTGCTGACCGAGGCCCCCCTGAACCCCAAGGCCAACCGCGAGAAGATGAGTGGCTGGCTGCCTCTTCTTGTGGCCGCCTCCCTCCTTCCTGGCCTCCCGGCGCTGCGCACTTTCTCACTGGTTCTCTCTTCTGCCGTTTTCCGTAGGACTCTCTTCTCTGCCCTGCGTCTCCTTTGGTACTCTGCAGGTTCTAGATCGGAA
+
ABBCCCCDFFFFGGGGGGGGGGHHGGGGHGHHHGGGGGGGGHHHHGGGEGGGHHHHGHHGGGGGGGGGGGGHHHHGGGGHGHHHHGGGGGGGGGHHHHHC?FF?0/<<F/??GHHHGB1>G<.FG@<@E.<CCFEGHHHF0:GFHHHGGGGGFFCFG;-;-FFFFFBFFFFFFFBFFFFF;9FFF>DD/AFFFB;D?FFFFFFFFFFFFE0BABFFFD-.BFF0:BF.BFFFFFFFFFFFFF0FFF:ADDE
@M05620:37:000000000-D9766:1:1101:22006:4351 1:N:0:20
AGTGCCAGCTCTCAATCGCACAGGGGACCCAGGGCCTGGCCCCTCCATCCAGAAAACCTATGACCTCACCCGCTACCTGGAGCACCAACTCCGCAGCTTGGCTGGGACCTATGTGAGTATCCAGCGTAGGAATCTGGGAGTTGGGGAGGAGTGAGGAGTTGGGGAAAGACAGTCCTAACCGTGGAGGGTTCTGGTAAATGATGGGGTGAGGAGGGGCTCTTTGGCTCCCACCAGTCCCCCTGTCTGGTCTA
+
BCBCCFFFCFFFGGGGGGGGGGHGGGGEEEGHGGGGDFHHHHEHGGHHHFGHGHHHHFHHHHHHHHHHHHFEGEGGHHHHHHHHHHHGGGHHGGGGGHHHGHFGGGGHEHHGHHGHHHHHHHHHHGGGGGHHHHHHHHHGDHHHGGGGGGGGFHHEHGHHHHGGGGHHHHHHHHHHHGGHGGEFGGGGGGGGGGFGGFGGGGGGGGFFFFFFFFFFFFFFFFFFFFFFFFFFFFFFFFFFFFFFFFFFFFB
@M05620:37:000000000-D9766:1:1101:16788:4355 1:N:0:20
ACCACACCTTCTACAATGAGCTGCGTGTGGCTCCCGAGGAGCACCCCGTGCTGCTGACCGAGGCCCCCCTGAACCCCAAGGCCAACCGCGAGAAGATGAGCGGCCCGGTACCTCGTCTCCTCGCCGCCTCCCTCCTTCCCTGCCTCCCGGCGCTGCGCCCTTTCTCACTGTTTCTCTCTTTTGCCGTTTTCCGTAGGACTCTCTTCTCTGCCCTGCTGCCCCTTGGGAACTTTGCAGGTTCTAGAGCGGAA
+
BCCBBBCBFFFFGGGGGGGGGGHHGFGBFEHHHGGEDGFGGHHHHGGFGEGGHHHHHHHEFGGGGGGGGGGHGHHGGGGHGHHHHGGGGGDGGGHGHF222/<//->-<-.=0<..<</0=/.-;:--C..;//=/;FG/00C9FGGGGGF----;:-;:-B0F0;0BB000;B9FF00;090;0-;DFE0:.0...0;//;B00BB:0009.:9.00;.A9.9/0..0AB0;F090.9:9000000---;
@M05620:37:000000000-D9766:1:1101:24266:4364 1:N:0:20
GAGGCTGCTTTGGAAGAAACTGACAAGCCAGGGACAAAAGATCGGCTATCAAACTTCTGAACACCACGCACTCCGAAGACTCCCAGATGACGTCTTCTGCTTGGAAAAAAAAACGGAAAGGCTCCTCGAAGACTACCATGGCGTAAAAGAGATGCTGAAACCATGGCCAGTCCGTCAGGCGATTCCGATATCGCAATATTGTGGAGCCACTTGAGCCCTTCTAAGGCTTAGTACTTGAACCTGACAAGCCA
+
>AABAAFACFFFGFF4FGGFGEFGFFHHGEAFAFFFCFA3A3BAE22ABBFFGHFFDFHHHH5AAE11AA0>FG10?0EB@B3?B313@4B?1?FFH4@DD33/33B0BE/<B////?/00?10/@<//0</01100<1>00<<<>.=0.<C00<0=0<0<.<00/.:;.:00;;.:.//--:;909..--0;9...;;//999/.9;BB//9B/99.9;B/9/////;////:B;///;..99///.9..
@M05620:37:000000000-D9766:1:1101:12118:4372 1:N:0:20
ACCACACCTTCTACAATGAGCTGCGTGTGGCTCCCGAGGAGCACCCCGTGCTGCTGACCGAGGCCCCCCTGAACCCCAAGGCCAACCGCGAGAAGATGAGTGGCCCGCTACCTCTTCTGGTGGCCGCCTCCCTCCTTCCTGGCCTCCCGGAGCTGCGCCCTTTCTCACTGGTTCTCTCTTCTGCCGTTTTCCGTAGGACTCTCTTCTCTGACCTGCGTCTCCTTTGGAACTCTGCAGGTTCTAGATCGGAA
+
BBBBBBBBFFCFGGGGGBGGBGEGGFGBGGHHHGG2EE2EEHGHHGCG1EFGGBAGHHHGGGGGGGGGGGGHHHHGGGGHGHHHHGGGG@>CGAHHH1FFFGFGF/ACG?CHHHGHHHBHFCEHGCGGGCGEHHGHHFHHHHHHCGGGGG-9BGGG??FGGG0FFFEFFFFFFEFFFFFFFFFFFBDAF?FBFBADFFFFFFFFFFFFFFBFFFF.@999FFBBFFFFFFFFFFB9F?AFFFFFFBBEDFE
@M05620:37:000000000-D9766:1:1101:18996:4379 1:N:0:20
AGTGCCAGCTCTCAATCGCACAGGGGACCCAGGGCCTGGCCCCTCCATCCAGAAAACCTATGACCTCACCCGCTACCTGGAGCACCAACTCCGCAGCTTGGCTTGGACCTATGTGAGTATCCAGCGTATGAATCTGGGAGTTGGGGATTAGTGAGGATTTGGGGAAAGACAGTCCTAACCGTGGAGGGTTCTGGTAAATGATGGGGTGAGGAGGGGCTCTTTGGCTCCCACCAGTCCCCCTGTCTTGTCTA
+
AAA?AFBCAFFFEGGGGFF2EEC4FCDEGG2AFEEEF2GGHFGCEGGHGH3ADGEGHG33GFFFGFH3GFFGGGEGHFHHHFGFHH1EEGHHCF/EE3BG/B30<?BCGF1B?2BBBGGHHB2BB/?//@222FG2>C0<CG1?@C..0<1<<1<FF0=<<0<-<DC./<//:;G:C0CC-CC-...9.;;F0B9CFBBF0;90.;E-AF.9..@B9-:B/9/9;B/A99AD..;;BBEF-A9B9//:/9/
@M05620:37:000000000-D9766:1:1101:15955:4383 1:N:0:20
AGTGCCAGCTCTCAATCGCACAGGGGACCCAGGGCCTGGCCCCTCCATCCAGAAAACCTATGACCTCACCCGCTACCTGGAGCACCAACTCCGCAGCTTGGCTGGGACCTATGTGAGTATCCAGCGTAGGAATCTGGGAGTTGGGGAGGAGTGAGGAGTTGGGGAAAGACAGTCCTAACCGTGGAGGGTTCTGGTAAATGATGGGGTGAGGAGGGGCTCTTTGGCTCCCACCAGTCCCCCTGTCTGGTCTA
+
ABAABFFFCFFFGGGGGGGGGGHGGGGGGGHHFEGGGGHHHHGHGGHHHHHHHHFHHGHHHGHHHHHHHHHGGEGGHHHHHHHHHHHHGHHHEFGGGHHHGHHGGGHHGHHHHHHHHHHHHHHHHGGGGGHHHHHHHHHGGHHHGGGGGGGGHHHHHGHHHHGGGGHHHHHHHHHHHHHHGGEGFGGGCFGGFGFGGGGGGGGGGGFFFFFFFFFFFFFFFFFFFEFFFFFFFFFFFFFFFFFFFFFFFFF
@M05620:37:000000000-D9766:1:1101:14685:4385 1:N:0:20
AGTGCCAGCTCTCAATCGCACAGGGGACCCAGGGCCTGGCCCCTCCATCCAGAAAACCTATGACCTCACCCGCTACCTGGAGCACCAACTCCGCAGCTTGGCTGGGACCTATGTGAGTATCCAGCGTAGGAATCTGGGAGTTGGGGAGGAGTGAGGAGTTGGGGAAAGACAGTCCTAACCGTGGAGGGTTCTGGTAAATGATGGGGTGAGGAGGGGCTCTTTGGCTCCCACCAGTCCCCCTGTCTGGTCTA
+
BBAABFFFBFFFGGGGGGGGGGHGGGGGGGHHFGGEFGHHHHGHGGHHHFHHHHHHHGHHHHHHHHHHHHHGGGGGHHHHHHHHHHHEGHHHGGCEGFHHGHHGGGHHGHHHHHHHGHHHHHHHHGGGGGHFHHHHHHHGGHHHGGGGGGGHHHHHHG<GHHGGGGHHHHHHHHGHGHHHGGEGGGGGEFGGGGCFGGGGGGGGGGFFFFFFFFFFFFFFFFFFFFFFFFFFFFFFFFFFFFFFFFFFFFB
@M05620:37:000000000-D9766:1:1101:20639:4417 1:N:0:20
ACCACACCTTCTACAATGAGCTGCGTGGGGCTCCCGAGGAGCACCCCGTGCTGCTGACCGAGGCCCCCCTGAACCCCAAGGCCAACCGCGAGAAGATGCGTGGGTGGCTGGCTCTTCTCGTGGCCGCCTCCCTCCTTCCTGGCCTCCCGGCGCCGCGCCCTTGCTCACTGGCTCTCTCTTCTGCCGTTTTCCGGAGGACTCTCTTCTCTGCCCTGCGTCCCCTTTGGAACTCTGCAGGTTCTCGAGCTGAA
+
BBBABBBBFFFFGGGGFGGFGFHBFEG22AAAFF2EFGGGFHAFGEGG?EEFFHGHHHHGGGGGGFGGGGEHHHHGGGGHGEGHHGAFFG?BCGHEDG1<</>/..-0>..>/C/0000.<..-;---C..=//=/CFG09/;.CFG.EGG----;@-@9-B.;/B/BF9..;F/FF//;///;/-;DFE/B.-.--.;//;9//9/9////./.;-.9-;..;9///;BF/;F/F/.;////./...//;
@M05620:37:000000000-D9766:1:1101:21206:4434 1:N:0:20
ACCACACCTTCTACAATGAGCTGCGTGTGGCTCCCGAGGAGCACCCCGTGCTGCTGACCGAGGCCCCCCTGAACCCCAAGGCCAACCGCGAGAAGATGAGTGGCCAGCTCCCTCTTCTTGTGGCCGCCTCCCTCCTTCCTGGCCTCCCGGCGCTGCGCCCTTTCTCACTGGTTCTCTCTTCTGCCGTTTTCCGTAGGACTCTCTTCTCTGACCTGCGTCTCCTTTGGAACTCTGCAGGTTCTAGATCGGAA
+
BBBBBBBBFFFFGGGGGGGGGFHFGAEA4AGHFFGE?EEE?GHGHGGGDEGGEHFHHHGFEGCGGEGGGGGFHFHGGGGHFFHHHGFEGG<<@DGEFFDHHFF?01??F??FGHHHHH>FF1EHHGDGG<CGHHGHHHHHFFHHHHHGGGGGGGGGGGGGFFFFFFFFFFFFFFFFFFFFFFFFFFDFFFFFFFFFFFFFFFFFFFFFFF/BFFFFFFFFFFFFFFF/BFFFFFFFFFABFFBFFFBEFDF
@M05620:37:000000000-D9766:1:1101:19307:4460 1:N:0:20
AGTGCCAGCTCTCAATCGCACAGGGGACCCAGGGCCTGGCCCCTCCATCCAGAAAACCTATGACCTCACCCGCTACCTGGAGCACCAACTCCGCAGCTTGGCTGGGACCTATGTGAGTATCCAGCGTAGGAATCTGGGAGTTGGGGAGGAGTGAGGAGTTGGGGAAAGACAGTCCTAACCGTGGAGGGTTCTGGTAAATGATGGGGTGAGGAGGGGCTCTTTGGCTCCCACCAGTCCCCCTGTCTGGTCTA
+
>A>ABFFFAFFFGGGGGGGAEFCAFGGGE2FHGG2EA2FE2BEFEGFH5FGFF33BGECAGFDGAGGHHHFGGGE>GHHFHHHEGFHHGGHHGEEEECHHG3F?E/BFEGHHHHHHHGHDH2GHGG/?CGBGHHHBHHHE<FHH/<FGGGAFFH0<GGCHHGG@CAH.GGH:G00CGHHH9.;BDAEG;.AFGGCFFGGGGGFGEGDBFFFFFABBB?EFFFFFFB/9EFFFFFFF//AABEFFFFFFFF/
@M05620:37:000000000-D9766:1:1101:19315:4483 1:N:0:20
GAGGCTGGCGTGGAAGAACCTCATAGACCAGGGGAATACTTCCGCATTGAACAGGACAACTTTCTTGACCCGCTTACGGAAGCTGAAATACCTGCCAATGGTTCGACCCAATGTAAGGATCAAACAAAAAAAAATAGAGAAGGGGAAGAAATAAAAAATTAGGAAAAAAAAGGCCAAACCAAGAAAGGAACTGGAAAATAATGCTGTGAGAAGAAGAACCTTACCAACAAAAAAACCTCCTATCTCAACTC
+
>1>>>>B111>>A11BFBB0GGGGF3FB1B0AB0/B0B1D2A1/B/B/1AB11B/B/00/B12BDDD@B10>/>?/1//BFF/B@11B2B1FBGH0B1BB1>B1/?/////0122221110B1110/<0?><//>11111100.-...<</00000<-.:0:00;//.:;9......;....9.///.-/-//9/9B-///////;://////////;--:9///9/99------99//;-/9/9/99-//
@M05620:37:000000000-D9766:1:1101:19467:4488 1:N:0:20
AGTGCCAGCTCTCAATCGCACAGGGGACCCAGGGCCTGGCCCCTCCATCCAGAAAACCTATGACCTCACCCGCTACCTGGAGCACCAACTCCGCAGCTTGGCTGGGACCTATGTGAGTATCCAGCGTAGGAATCTGGGAGTTGGGGAGGAGTGAGGAGTTGGGGAAAGACAGTCCTAACCGTGGAGGGTTCTGGTAAATGATGGGGTGAGGAGGGGCTCTTTGGCTCCCACCAGTCCCCCTGTCTGGTCTA
+
ABAAAFFFBFFFG4FGFGGCFCHAFAEEGFHHABEEGGHHHHGGGGHHHGHHHHHGHGFHHFHHHHHHHHHEG/EEHHFH?FGHHH1?EHHG>ECGEHGHGGHGGGGHGHHHHHGHHHHHHHGHHGDADGHHHHHHHHCFFHHGGG.CC.>FHGHFGGHHHHGGEGHGHHFHHHHHHHHHGGGBAEGGCFFGGGCFGGGFGGGGGGFFFFFFFFFFFFFFFFFFFFFFFFFFFFFFFFFFFFFFFFFFFFB
@M05620:37:000000000-D9766:1:1101:16886:4496 1:N:0:20
AGTGCCAGCTCTCAATCGCACAGGGGACCCAGGGCCTGGCCCCTCCATCCAGAAAACCTATGACCTCACCCGCTACCTGGAGCACCAACTCCGCAGCTTGGCTGGGACCTATGTGAGTATCCAGCGTAGGAATCTGGGAGTTGGGGAGGAGTGAGGAGTTGGGGAAAGACAGTCCTAACCGTGGAGGGTTCTGGTAAATGATGGGGTGAGGAGGGGCTCTTTGGCTCCCACCAGTCCCCCTGTCTGGTCTA
+
1>>AAFDFAFFFGGGGGGCFAEFHCEGGFGGHGGGGGAHACHGCGGFHEHGGGAAGAEEHHHGHFHBGHH0EGE/EHEHCGGHCEHHHGFHHGGGGECHHCBEFEAGGGBGFFGGHGDBGHFHFFC?ECGHHHHFFFHGG<CHEC@FGGCAHHHHHHCCCDCCGCCHFFHHGHHHFFCHHGGG@FGFGGGGFFF;BFFGGGFGBEFA?EFFBFA?@@@FFFFFFFBFEEBFAEFFB:9EB@FFFFFFBB/9
@M05620:37:000000000-D9766:1:1101:14177:4497 1:N:0:20
AGTGCCAGCTCTCAATCGCACAGGGGACCCAGGGCCTGGCCCCTCCATCCAGAAAACCTATGACCTCACCCGCTACCTGGAGCACCAACTCCGCAGCTTGGCTGGGACCTATGTGAGTATCCAGCGTAGGAATCTGGGAGTTGGGGAGGAGTGAGGAGTTGGGGAAAGACAGTCCTAACCGTGGAGGGTTCTGGTAAATGATGGGGTGAGGAGGGGCTCTTTGGCTCCCACCAGTCCCCCGGCTGGGATAT
+
ABAACFFFCFFFGGGGGGGGGGHGGGGGGGHHGGGGGGHHHHGHGGHHHHHHHHHHHGHHHHHHHHHHHHHGGEGGHGHHHHHHHHHHGHHHFDGGE3BFGHHGGCHHGHHHHHHHHHHHHHHHHGCFGGHHHHHHHHHGGHGHGGGGGGFGHHHHHGHHHHGGGGHHHHHHHHHHHHHHGGEFEEDGCFFGFGFFGGGGGGGGGGFFFFFFFFFFFFFFFFFFFFFFFFFFFFFFFFF.:---9A..090
@M05620:37:000000000-D9766:1:1101:17053:4517 1:N:0:20
ACCACACCTTCTACAATGAGCTGCGTGTGGCTCCCGAGGAGCACCCCGTGCTGCTGACCGAGGCCCCCCTGAACCCCAAGGCCAACCGCGAGAAGATGAGGTGCGTGGCCCGCTCCCTCTTCTGGTGGCCGCCTCCCTCCTTCCTGGCCTCCCGGCGCTGCGCCCTTTCTCCCTGGTTCTCTCTTCTGCCGTTTTCCGTCGGACTCTCTTCTCTGCCCTGCGTCTCCTTTGGAACTCTGCAGGTTCTCGAT
+
BCCCBCCAFFFFGGGGGGGGGGHHGEGBEEHHHGGGDGFFGHHHHGGGGGGGHHHHGHHGGGGGGGGGGGGHFHHGGGGHGHHHHGGGGGCGGGHGHHHHH2?1>/CCFHHGGGGGGHHHBGHHHGHGHHGGGGGHGHGGGGGGFGGG.CFGGGGGAFFFFF=DFAFFFFF0FF0;BFFFFFFFFFFFFFB;.BEFFFF.@DFFFFFFFFFFFBFBFEFF.@DCD/BBF:0BFFFFF0990BF;B9B0;B:
@M05620:37:000000000-D9766:1:1101:17879:4524 1:N:0:20
ACCACACCTTCTACAATGAGCTGCGTGTGGCTCCCGAGGAGCACCCCGTGCTGCTGACCGAGGCCCCCCTGAACCCCAAGGCCAACCGCGAGAAGATGAGTGGCCCGCTACCTCTTCTGGTGGCCGCCTCCCTCCTTCCTGGCCTCCCGGCGCTGCGCCCTTTCTCACTGGTTCTCTCTTCTGCCGTTTTCCGTAGGACTCTCTTCTCTGACCTGCGTCTCCTTTGGAACTCTGCAGGTTCTAGATCGGAA
+
ABBCCCCCFFFFGGGGGGGGGGHHGFGBAEHHHGGGDGGGGHHHHGGGGFGGGHHHHHHGGGGGGGGGGGGHHHHGGGGHGHHHHGGGGGDGGGHFGHHHHHGG<?ACD<AGHHHHHH=DGFGHHGGGG;GGHHGHHHHHHHHHGHGGGGAFGGGGGFFFFFFFFFFFFFFFFFFFFFFFFFFFFFDFFFFFFFFFFFFFFFFFFFFFFF/BFFF.BFFFFFFFFFFFFFFFFFFFFFFEFFFFFFBEDFF
@M05620:37:000000000-D9766:1:1101:21872:4543 1:N:0:20
ACCACACCTTCTACAATGAGCTGCGTGTGGCTCCCGAGGAGCACCCCGTGCTGCTGACCGAGGCCCCCCTGAACCCCAAGGCCAACCGCGAGAAGATGAGTGTCCTGCTCCCTCTTCTTGTTGCCGCCTTCCTCCTTCCTGGCCTCCCGGCGCTGCGCCCTTTCTCACTGGTTCTCTCTTCTGCCGTTTTCCGTAGGACTCTCTTCTCTGTCCTGCGTCTCCTTTGGCACTCTGCAGGTTCTAGATAGGAA
+
CCCDDDDDFFFFGGGGGGGGGGHHGEGEHGHHHGGGGGGGGHHHHGGGGGGGHHGHHHHGGGGGGGGGGGGHGHHGGGGHGHHH/FGGGBBDGDHHHHHC?2?>?1???1?/?GFGHH1><10<<--<A.<<DHFFDDGF0/=GHGHFAEC-AFAF??E?AFF0;:;FBCBFFFF:B:BF0FB0FD.;FA0;90:;D0FFFBBBFFFFFB0;:FB0:A-9BFFFB0/00;::FFBFFF.;BF:BFF00/0:
@M05620:37:000000000-D9766:1:1101:20690:4551 1:N:0:20
ACCACACCTTCTACAATGAGCTGCGTGTGGCTCCCGAGGAGCACCCCGTGCTGCTGACCGAGGCCCCCCTGAACCCCAAGGCCAACCGCGAGAAGATGAGGTGAGTGGCACGCTCCCTCTTCTGGTGGCCGCCTCCCTCCTTCCTGGCCTCCCGGCGCTGCGCCCTTTCTCACTGGTTCTCTCTTCTGCCGTTTTCCGTAGGACTCTCTTCTCTGCCCTGAGTCTCCTTTGGAACTCTGCCGGTTCTCGAT
+
>>1>A?>AFFFB3GG1A1BFDFAFAAEB00AFFFGAAAE/AEFFGFGG/EGEFEFHHHHGEGCEFEEEEGGGHHEGGEFHFEHGFFEEGCGCCGGGDDBFH0/?01FCE0?ACFCGGHHHHHHHFGHGFGC?CCFHEFHGHHHHBGGGFGGGGGGGGGGGG@9B@@FFFEFFFF/FFFFBBFBBBFFB/9@:-/AFFBFFBFFFFFFFFFFFFFFFFEBF--;FFFFF/9F/B;BFF/FB/@@@BEF9EFB
@M05620:37:000000000-D9766:1:1101:21843:4607 1:N:0:20
GAGGTTGCTGTGTAGGAAGCTCCTACTAAATGACAAGCCATGGAGAGAAAGCCGGAAGAGCACAGGTTTGACGTGAAGTCACTCCGTATCATTTCTAATTCGGTCTTCTGCTTGAGAAGAAACAAAATAACGAAAAAAGAAAAAAATAATAAAGAAGAAAAAAAGAGAGAGCAGAGCCGACAAATAAAAGAAAAAGGTGAAGACACACGAAGAAAAAATAAAAAAAAATTTAGAATGTGAGAAGGAAAAGT
+
>11>>1>1B1B13311111A11ABBBBADBD3111BAA0011B1010/11B00AAA//0A0A000AA11A11/>///BDF21D10//>00222BB@22222/0/?/12>1111B01?101000B/BB<111////<B///0000</0?11?1?1<001<0<F-<..//<...///./.-----/00;;00..//;;.;/000;99//.:9;--/9---9/////-9---/////////9/////--//-//
@M05620:37:000000000-D9766:1:1101:13742:4612 1:N:0:20
ACCACACCTTCTACAATGAGCTGCGTGTGGCTCCCGAGGAGCACCCCGTGCTGCTGACCGAGGCCCCCCTGAACCCCAAGGCCAACCGCGAGAAGATGAGTGGGTGGCTGCCTCTTCTTTTCTCCGGCTGCCTCCTTCCTTCCCTCCCGGCGCTGCGGACCTTCTCACTGGTTCTCTCTTCTGCCGTTTTCCGTTGGACTCTCTTCTCTGCCCTGCGTATCCTTTGGTCCTCTGCAGGTTCTCGATCGGAA
+
CCCCCCCCFFFFGGGGGGGFGGHHGEGEEFHHHGGGGGGGGHHHHGGGAEGGHHGHHHHGGGGGGGGGGGGHHHHGGGGHGHHHHGGGGGFGGGHHHHHB?2?////<?/<><GFFF1>1>111>C-<<-.<<0C/CHHC:0;/GGDEGGG@???DG----;/BBF/;B/9/;B/FF//B//;B/9;9/;/FD//.9/B/9FBBBF//BBFF?/.A=9..;/:/:BB./9:/BF/FF.FB///.//.;..;
@M05620:37:000000000-D9766:1:1101:14588:4645 1:N:0:20
ACCACACCTTCTACAATGAGCTGCGTGTGGCTCCCGAGGAGCACCCCGTGCTGCTGACCGAGGCCCCCCTGAACCCCAAGGCCAACCGCGAGAAGATGAGTGGCCCGATACCTCCTCTGGTGGCCCCCTCCCTCCTTCCTGGCCTCCCGGCGCTGCGCCCTCTCTCACTGGTTCTCTCTTCTGCCGTTTTCCGTAGGACTCTCTTCTCTGCCCTCCGTCTCCTTAGGAACTCTGCAGGTTCTAGATCGGAA
+
AAABCBCBFFFFGGGGGGGGGGHHGGGGHGHHHGGGEGGGGHHHHGGEEEGGHHHHHHHGFEGGGGGGGGGGHHHGGGGHGHHGHGGGGGGGGGFBDGHB2>//0=>/<-<>=G.>FF11=/..<.-AD<CA/GE/CGH00:GFGFGF9DG?AB-CC=A-:.:BFF0;BBFB0BFFFFBFFFFBFB.;BEFBD0;ADFF/BBFBFFFFF00:;F..;AF./;BB0:00:9FFBFBBBF;FBB00B909;.E
@M05620:37:000000000-D9766:1:1101:13517:4651 1:N:0:20
AGTGCCAGCTCTCAATCGCACAGGGGACCCAGGGCCTGGCCCCTCCATCCAGAAAACCTATGACCTCACCCGCTACCTGGAGCACCAACTCCGCAGCTTGGCTGGGACCTATGTGAGTATCCAGCGTAGGAATCTGGGAGTTGGGGAGGAGTGAGGAGTTGGGGAAAGACAGTCCTAACCGTGGAGGGTTCTGGTAAATGATGGGGTGAGGAGGGGCTCTTTGGCTCCCACCAGTCCCCCTGTCTGGTCTA
+
CCBBCFFFBFFFGGGGGGGGGGHGFGGFEGHHGGGGDGGHHHGHGGHHHHHHHHHHHGHHHHHHHHHHHHHGGEGGHHHHHHHHHHHHGHHHGGGGGHHHGHHGGGHHGHHHHHHHHHHHHHHHHGGGGGHHHHHHHHHGGHHHGGGGGGGHHHHHHGHHHHGGGGHHHHHHHHHHHHHHGECGGGGG;FFGGGFGGGGGGGGGGGFFFFFFFFFFFFFFFFFFFFFFFFFFFFFFFFFFFFFFFFFFFFF
@M05620:37:000000000-D9766:1:1101:19309:4680 1:N:0:20
AGTGCCAGCTCTCAATCGCACAGGGGACCCAGGGCCTGGCCCCTCCATCCAGAAAACCTATGACCTCACCCGCTACCTGGAGCACCAACTCCGCAGCTTGGCTGGGACCTATGTGAGTATCCAGCGTAGGAATCTGGGAGTTGGGGAGGAGTGAGGAGTTGGGGAAAGACAGTCCTAACCGTGGAGGGTTCTGGTAAATGATGGGGTGAGGAGGGGCTCTTTGGCTCCCACCAGTCCCCCTGTCTGGTCTA
+
AABBBFFFAFFFGGGGGCGGGGFHEEGE2ECGG?EFCEHG2FFAEGHHFH3G3FCHGFFFHF5GHHGFH1CEGEGGHFGFHHHGFGGHGCHHGGEEFHBBFFHEA/FF?CGFFFDGHHGHHHHBHCC/CDBF<FGHHGHFA?1?@CFGGGE<<GDCGF//<CCFGGHHFHHHHFGGHFFHCAEADGFG9AFFBB0;00C9BBCFEDAD?FEFF?;CFBEFFFFBBBBAAFFDEFFFFFFD;EFFFBBB9B/
@M05620:37:000000000-D9766:1:1101:9532:4681 1:N:0:20
ACCACACCTTCTACAATGAGCTGCGTGTTGCTCCCGCGGAGCCCCCCGTGCTGCTGACCGAGGCCCCCCTGACCCCCAAGGCCAACCGCACGAGGATGAGGTGCGAGGCCCGCTCCCTGTTCTGGTCGCCGCCTCCCTCCTTCCTGGCCTCCCGGCGCTGCGACCTTTCTCCCTGGTTCTCTCTTCTGCCGTTTTCCGTAGCACTCTCTTCTCTGCCCTGCGTCTCCTTTGGAACTCTGCAGGTTATCGAT
+
>>1>>1>>CFCFFGG13FFAA1AAAFEE00DFBBF00AE//A/FFG>E?BF/111BBGGE/>/>??>EEGGB0B0?BC?<F/?FF/?/>//>/</-011>F0.1-.<-<EE-C:-.:/0<;0;0:009:C?-@CBFG/;CF0;;/9;-AB-EAB;-9=@-;-99;BF/F///BF/-;;B9;BB/B9////-9-/-;/9;;--/;///;///BBB//;A/-;-:--;BBBF//B;/;/B///9AF/B//-;-
@M05620:37:000000000-D9766:1:1101:18120:4724 1:N:0:20
AGTGCCAGCTCTCAATCGCACAGGGGACCCAGGGCCTGGCCCCTCCATCCAGAAAACCTATGACCTCACCCGCTACCTGGAGCACCAACTCCGCAGCTTGGCTGGGACCTATGTCAGTTTCCAGCGCATGAATCTGGCAGTGGGCCAGTAGTGAGGAGTTGGGGAAAGACAGCCCTAACCGGGGAGGGTGCTGGTAAATGAAGGGGTCAGGACGGCCGCTTCGACTCCCACCAGTCCCCGTGGCTGGCCTA
+
AAAABFFFAFFFGFGFGFFFGCGEFEEAEE2AF2EE2ABF2FF1EFFGGFAFDCEBBE3AF3FGHHH3F11EFG/EH@F1BFHGHHHHG3FGGEE/>B3B/33???00?B2B2?333B3BG3D3F<///?221?F111?/?10//.>.1<1101101<</0/--....<G/G.:.///CCC-;-9--9.99C0F/;F//;//9/.;A..;9:.---;---..-.;A.B.B.9A9//99.-..--.9...//
@M05620:37:000000000-D9766:1:1101:23660:4748 1:N:0:20
ACCACACCTTCTACAATGAGCTGCGTGTGGCTCCCGAGGAGCACCCCGTGCTGCTGACCGAGGCCCCCCTGAACCCCAAGGCCAACCGCGAGAAGATGAGTGGCCCGCTACCTCTTCTTGTGGCCGCCTCCCTCCTTCCTGGCCTCCCGGCGCTGCGCCCTTTCTCACTGGTTCTCTCTTCTGCCGTTTTCCGTAGGACTCTCTTCTCTGACCTGCGTCTCCTTTGGAACTCTGCAGGTTCTAGATCGGAA
+
ABBBBBBBFFFFGGGGGGGGGGHGGEGFHGHHHGGGGGGGGHGHHGGGEEGGHHHHHHHGGGGGGGGGGGGGFHHGGGGHGHHGHGGGGCGGGFHHBGFHHFGFG/C@F->GHHHHHH1G1FDCHGGGGEGGF:ECHHHHHHCCGCEG.ABG-BCDGFFFFFFFFFFBFFFFFFFF/FF/BFFBF=9ABABFFFFFFFFFFFFFFFFFFFEFFBF.-;@DFFFBF/FBBFFFFFFFFFFFBFFFFFF.;AE
@M05620:37:000000000-D9766:1:1101:16426:4763 1:N:0:20
ACCACACCTTCTACAATGAGCTGCGTGTGGCTCCCGAGGAGCACCCCGTGCTGCTGACCGAGGCCCCCCTGAACCCCAAGGCCAACCGCGAGAAGATGAGGTGAGTGGCCCGCTCCCTCTTCTGGTGGCCGCCTCCCTCCTTCCTGGCCTCCCGGCGCTGCGCCCTTTCTCCCTGGTTCTCTCTTCTGCCGTTTTCCGTCGGACTCTCTTCTCTGCCCTGCGTCTCCTTTGGAACTCTGCCGGTTCTCGAT
+
DCDDDDDAFFFFGGGGGGGGGGHHGEGB4EHGHFFE?EEGDHHHHGGGEEFGGHGHHHHEFFFGGGGGGGGHGHHGGGGHGHHHHGGGGG@DGGHFFHHHH2?1?GHGG??AFG@FGHHHHHHHHHHGG<ADGDGHGHHGHHHHHGGGGGGGGGGGGCGFFF<BDDFFFFFFFF0<FFFFBFFFFFFFFFFBDFFFFFF.<BF@DFFFFFFFFFF<B<BF.@F@DFFFF<:BF0:BF<0<FDF<B9B:<B<
@M05620:37:000000000-D9766:1:1101:7911:4770 1:N:0:20
ACCACACCTTCTACAATGAGCTGCGGGTGGCTCCCGAGGAGCACCCCGTGCTGCTGACCGAGGCCCCCCTGAACCCCAAGGCCAACCGCGAGAAGATGAGGTGAGTGGCCCGCTCCCTCTTCTGGTGGCCGCCTCCCTCCTTCCTGGCCTCCCGGGGCTGCGCCCTTTCTCCCTGGTTCTCTCTTCTGCCGTTTTCCGTAGGACTCTCTTCTCTGCCCTGAGTCTCCTTTGGAACTCTGCCGGTTCTCGAT
+
>AA1A>AAFFFFGDGGCGGFG1GBE00AEAFG1FGGEEGGGHHHHGGGGCGGHFG1FHHG?FGGG/>EGEGBFBHGGGEGC/GHAFG@CCCCCFF<1DB?G<?FGHGAF>FC?C@.CHHHHHHGHDGAGC-A@CGGGGFBGGEFFF/AFGGFG?A--;@FF@@A@@FFFFF/9F/-;BFFFFFFFFFFFB?ABFFFFFB-A?FBFB;BF/BFFFF/BEFF-;BBBFFFFFB/FBFFF//99-9@FAFBEF/
@M05620:37:000000000-D9766:1:1101:23870:4777 1:N:0:20
AGTGCCAGCTCTCAATCGCACAGGGGACCCAGGGCCTGGCCCCTCCATCCAGAAAACCTATGACCTCACCCGCTACCTGGAGCACCAACTCCGCAGCTTGGCTGGGACCTATGTGAGTATCCAGCGTAGGAATCTGGGAGTTGGGGAGGAGTGAGGAGTTGGGGAAAGACAGTCCTAACCGTGGAGGGTTCTGGTAAATGATGGGGTGAGGAGGGGCTCTTTGGCTCCCACCAGTCCCCCTGTCTGGTCTA
+
AAABCFFFCFFFGGGGGGGFGGHGGGGGGGHHFGGGGGHHHHGHGGHHHHHHHHHHHGHHHHHHHHHHHHHGGEGGHHHHHHHHHHHHGHHHDGGGGHHHGGHGGGHHGGHGHHHHGHHHHHHHHGGGGGHHGHHHHHGGGHHHGGGGFGGHGEHHHFHHHHGGGGHHHHHHHHHHHHHHGEGGGGGGCFFGGGFGGGGGGGGGGGFFFFFFFFFFFBFFFFFFFFFFEFFFFFFFFFFFFFFFFFFFFFF
@M05620:37:000000000-D9766:1:1101:20727:4791 1:N:0:20
AGTGCCAGCTCTCAATCGCACAGGGGACCCAGGGCCTGGCCCCTCCATCCAGAAAACCTATGACCTCACCCGCTACCTGGAGCACCAACTCCGCAGCTTGGCTGGGACCTATGTGAGTATCCAGCGTAGGAATCTGGGAGTTGGGGAGGAGTGAGGAGTTGGGGAAAGACAGTCCTAACCGTGGAGGGTTCTGGTAAATGATGGGGTGAGGAGGGGCTCTTTGGCTCCCACCAGTCCCCCTGTCTGGTCTA
+
AA>AAFFFBFFFGGGGGGGGGGHDGGGGGGHHGGGGGGHHHHGHGGHHHHHHHHHHHGHHHHHHHHHHHHHGGEGGHHHHGHHHHHHHGHHHEGGGGHHHGGHGGGHHGHHHHHHHHHHHHHHHHGGGGGHHHHHHHHHGGHHHGGGGGGDGHHHHHGHHHHGGGGHHHHHHHHHHHHHHGGGGGGGGEFGGGGGGGGGGGGGGGGFFFFFFFFFFFFFFFFFFFFFFFFFFFFFFFFFFFFFFFFFFFFF
@M05620:37:000000000-D9766:1:1101:7631:4805 1:N:0:20
AGTGCCAGCTCTCAATCGCACAGGGGACCCAGGGCCTGGCCCCTCCATCCAGAAAACCTATGACCTCACCCGCTACCTGGAGCACCAACTCCGCAGCTTGGCTGGGACCTATGTCATATTCCACGTTGGGAATCGGGGATTTGGGCAGGGTGCGGGGTTGGGGGAAGGCCGTTCTTAACGTGGGGGGGTTCGGTTAAAGGAGGGGTGGGGGAGGGGCTCTTGGGCCCCACCCATTCCCCCGGTCGGTTCAT
+
AAA>>FFFCFFFGGGGGGF2E2BAFE?EEAHHBEFAFDHHHHGHGGHHHHHHHHHHHGHHHHHHHFGHHHHEG>EEHHHH2FGHHH1??GHGEGGGGHGHGGHGGGHHGHHHHH33333BDH32//@/@<?2220?C//.>1>FE00>--/..-<--:;-AFG-AA...;--.;.0B0;.::A--;C-;-9-;..;B00;/.;DF.---;--;@F---.;F0F...;;..;A./0;BFF.-----;-..00
@M05620:37:000000000-D9766:1:1101:10593:4810 1:N:0:20
ACCACACCTTCTACAATGATCTGCGTGTGGCTCCCGAGGAGCACCCCGTGCTGCTGACCGAGGCCCCCCTGAACCCCAAGGCCAACCGCGAGAAGATGAGAGGCCCGCTCCATCTTCTTGGGTCCCCCTCCCTCCTCCCTTGCTCCCCCGCGATGCGCCCTCTCTCACTGGTTCTCTCTTCTGCCGTTTTCCGTAGGACACTCTTCTCTGCCATCCGTCTCCCTTGGTACTCTCCAGGGTCTCGATAGGAA
+
CCCCCCCCFFFFGGGGGGGGGGHHGEGFHGHHHGGGGGGGGHHHHGGGGGGGHHHHHHHGGGGGGGGGGGGHHHHGGGGHGHHHHGGGGGGGGGHHHHHH2?D//?<>CFA1=FHGHH111>.<<.<A-C<EGHGGHHEC0;C00<:E.9:B-:.ADGCDC.;9FF0;0;/B0;BFFFFF;FFFFBDDFFFFF0.;A9:/;BFF00;BFFF09B0.9.::FB//:;B;0;0;F0;0B9.:;FBBFF9A/00
@M05620:37:000000000-D9766:1:1101:10609:4817 1:N:0:20
ACCACACCTTCTACAATGAGCTGCGTGTGGCTCCCGAGGAGCACCCCGTGCTGCTGACCGAGGCCCCCCTGAACCCCAAGGCCAACCGCGAGAAGATGAGTGACCCGCTACCTCTTCTGCCGGCTGCCTCCGTCCTCCCTGGCCTCCCTGACCTCCGCCCTTTCTCACTTTTTTTCTTGTCTGCCTCTTCCCCTAGTTCTCGCTTCTCTGACCTGAGTCTCCTTTGGAACTTTTCAGGCTCTACAGCTGAA
+
CCDDDCCCFFFFGGGGGGGBGGHHGGGGHGHHHGGGGGGGGHGHHGGGGGGGHHHHGHHGGGGGGGGGGGGHHHHGGGGHGHHHHGGGFFCGGGHHHHH2>2221?AC///0<>F1>GH11<----<.00..:;.::/;/0.;CC.;E/;//:C0;.;9A-;:0000;00:;0--;0000;B00FB0:B00///./00::F.;..:0;F00B/B;//000;BF0BF/:0BB0;00000/;AF00;0000:0
@M05620:37:000000000-D9766:1:1101:12234:4826 1:N:0:20
AGTGCCAGCTCTCAATCGCACAGGGGACCCAGGGCCTGGCCCCTCCATCCAGAAAACCTATGACCTCACCCGCTACCTGGAGCACCAACTCCGCAGCTTGGCTGGGACCTATGTGAGTATCCAGCGTAGGAATCTGGGAGTTGGGGAGGAGTGAGGAGTTGGGGAAAGACAGTCCTAACCGTGGAGGGTTCTGGTAAATGATGGGGTGAGGAGGGGCTCTTTGGCTCCCACCAGTCCCCCTGTCTGGTCTA
+
AAAAAFFFBFFFGGGGGGEAECGAFEFEGEHHEFGGEFHHHHGHGGHGHGHHHGHFHGHHGHHHHDGHHHHEG>EFHGHFFFHHHHHHFEHGEECGEHGHGHHGGGHHGHHHHHHHHHHHHHHHHGFGGGHHHHHHHHHGGHHHGGGGGGGHHHHHHGHHHHGGGGHHHHHHHHHHHHHHGDEFFGGGEFGFGGFGGGGGGFGGGGFFFFFFFFFFFFFFFFFFFFFFFFFFFFFFFFFFFFFFFFFFFFF
@M05620:37:000000000-D9766:1:1101:25035:4885 1:N:0:20
ACCACACCTTCTACAATGAGCTGCGTGTGGCTCCCGAGGAGCACCCCGTGCTGCTGACCGAGGCCCCCCTGAACCCCAAGGCCAACCGCGAGAAGATGAGGTGAGTGGCCCGCTCCCTCTTCTGGTGGCCGCCTCCCTCCTTCCTGGCCTCCCGGAGCTGCGCCCTTTCTCACTGGTTCTCTCTTCTGCCGTTTTCCGTAGGACTCTCTTCTCTGCCCTGAGTCTCCTTTGGAACTCTGCAGGTTCTAGAT
+
CCCCCCCCFFFFGGGGGGGGGGHGGFFBCEHHHGGEEGGCDHHHHGGGGGGGGHHHHHHGGGGGGGGGGGGHGHHGGGGHGHHHHGGGFGGGGGHHHHHHH?F?GHHGGGHGGG-CFHHHGHHHG=FGHHGGGGGHGHHGHHHHHGFFFGGGGGG-ADGGGGGGFFFFFFFFFFFFFFFFFFFFFFFFFFFDFFFFFFF.AFFFFFFFFFFFFFF/BFFF/BFFFFFFFFFFFBFFFFFF/;FAFFF/;BB
@M05620:37:000000000-D9766:1:1101:18791:4959 1:N:0:20
ACTGCCACTTCTCAATCGACCGGCGAGCCCGGGCCCAGCGATCGCAAGAGCACACGTCTGAACCCCAGCCACTCCGGAGGATCACCTATGCCGCCTTCTGCTTGGAAAACAGCTCACCATCCAGCGTGGGTCCCCGCCACCTCCTCAGGAGTCACCGGGCTGGTGAACCCATTCCAAGTCGTTCAGGGCTGTCGGCTTTCGTAGTGTTGTGAGTCGCTTTTCGGCTTCCACCGGGCCCCTCGTCGTTTCTA
+
1>>>A>BBBF1BABFFG1BE1A0A0/AAEGGGG/EEAA0/>/B>/BEEGFG1FGFE0?FFB@B/??>?0?BBEB0<>EE/?BF<B01B1<FHG<>//<FF11?1/1?1<?.00111<011><1>C-<.<-</:..;---..9:.//0:9:;:/;00.;9--;99-;B/-9A///;/9//;----9BF;-;-;9-@-9-;/-;---/;/--://9/----9//------;9BF---;------;-9--;;9/
@M05620:37:000000000-D9766:1:1101:18957:4979 1:N:0:20
ACCACACCTTCTACAATGAGCTGCGTGTGGCTCCCGAGGAGCACCCCGTGCTGCTGACCGAGGCCCCCCTGAACCCCAAGGCCAACCGCGAGAAGATGAGGTGAGTGGCCCGCTCCCTCTTCTGGTGGCCGCCTCCCTCCTTCCTGGCCTCCCGGCGCTGCGCCCTTTCTCACTGGTTCTCTCTTCTGCCGTTTTCCGTAGGACTCTCTTCTCTGCCCTGAGTCTCCTTTGGAACTCTGCCGGTTCTCGAT
+
CCCCCCCCFFFFGGGGGGGGGGHHGGGEFGHGHGGGGGGGGHHHHGGGFGGGHHGHHHHGGGGGGGGGGGGHHHHGGGGHGHHHHGGGGGGGGGHHHHHHH?FGGHHGGHHGGG-CGHHHHHHHHHHGHGGGGGGHGHHGHHHHHGGGGGGGGGG@CGGFFFFFFFFFFFFBFFFFFFFFFFFFFFFFFFFADFFFFFF?FFFFFFFFFFFFFFFBFFFF/FFFFFFFFFFFFFFFFFFB0DF@DEFFFFF
@M05620:37:000000000-D9766:1:1101:22797:4997 1:N:0:20
ACCACACCTTCTACAATGAGCTGCGTGTGGCTCCCGAGGAGCACCCCGTGCTGCTGACCGAGGCCCCCCTGAACCCCAAGGCCAACCGCGAGAAGATGAGTGGCCCGCTCCCTCTTCTTGTGGCCGCCTCCCTCCTTCCTGGCCTCCCGGCGCTGCGCCCTTTCTCACTGGTTCTCTCTTCTGCCGTTTTCCGTCGGACTCTCTTCTCTGCCCTGCGTCTCCTTTGGAACTCTGCAGGTTCTAGATCGGAA
+
AAAABBBACFFFGGGGGGBFGGHHFEEBAEHGHFGE?EGCEHHHHGGGFGGGGHHHHHGAEEEGGGEEGEGHFHHGGGGHGHHHHGGGGGBCGGHFGHHHHFGF0/>>@><<CFFGGH1FGB?CGGDGG:CEHHGHHHGHFBGGCFGEDG?ACCGDAAFFFFBBFFFFFFFFFFFFFFFFFFFEBD;AFFFFFF.;@DFAFFFFFFFFFF;BEFF.@AFDFFFFFBF/9FFFFFFFFF;BFF/FFF/9..A
@M05620:37:000000000-D9766:1:1101:14053:5022 1:N:0:20
ACCACACCTTCTACAATGAGCTGCGTGTGGCTCCCGAGGAGCACCCCGTGCTGCTGACCGAGGCCCCCCTGAACCCCAAGGCCAACAGCGAGAAGATGAGTGGGGCGCTACCTCTGCTAGCGGCCGCCTTCCTCCTTCCTGGCCTCCCGGGGCTGCGCCCGTTCTAACTGGTTTCCTTTTCTGCCGCTTTCGGGAGGATTCTCTGCTCTGACCTGACTCTCCTGTGTAACTCTGCGGGCTCTAGAGGTGAA
+
AAA1AAAAFFFFGFGD3GF1B1GFG0AA00BF1AF00EEECHHHHGGGEAEGGHGEGHFE/ECGG/EFGEF0G1GGGG?G//FGHG/BFEB//CFB1F1<21////>>---<1>>1<D0</<---;--..0/;C//00/09/AFF?.9.---;--9--99-99--/;;/9/9/-/9////9;9/:9-;A-;-------//://///;;B//B/BF//;//BFF/9B//9B//9//----;AF//;/-/-9/
@M05620:37:000000000-D9766:1:1101:11867:5026 1:N:0:20
ACCACACCTTCTACAATGAGCTGCGTGTGGCTCCCGAGGAGCACCCCGTGCTGCTGACCGAGGCCCCCCTGAACCCCAAGGCCAGCCGCGAGAAGATGAGGCGGGTGGCCCGCTCCCTCTTCTGGTGGCCGCCTCCCTCCTTCCAGGCCTCCCGGCGCTGCGCCCTTTCTCCCTGGTTCTCTCTTCTGACGTTTTCCGTCGGACTCTCTTCTCTGGCCTGAGACTCCTTTGGAACTCTGCCGGTTCTCGAT
+
BABBBABAFFFFGGGGGG5AGFHGGEG2AEGCHCFE2EFCFHHFHGGGEEGEEGBGHHF0EE@FGGGEG@?GHHHGGAEHGHHH/FFEGC/>@/?1?<FGH/>---<<GCAC@G-;CF/FFGGGG;BD..:@@.EEEFGFFFF//;/;.B.EEDB;=-9@AB;DBBFFFFF//./.;FFF9F9BB99FBBAA./;BBDF.9>B-9/BBBFFFF/;/;./;.://9:B/;//9;///;//;/-99A.//:/;
@M05620:37:000000000-D9766:1:1101:11058:5031 1:N:0:20
ACCACACCTTCTACAATGAGCTGCGTGTGGCTCCCGAGGAGCACCCCGTGCTGCTGACCGAGGCCCCCCTGAACCCCAAGGCCAACCGCGAGAAGATGAGTGGCCCGCTACCTCTTCTTGTGGCCGCCTCCCTCCTTCCTGGCCTCCCGGCGCTGCGCCCTTTCTCACTGGTTCTCTCTTCTGCCGTTTTCCGTAGGACTCTCTTCTCTGCCCTGCGTCTCCTTTGGAACTCTGCAGGTTCTAGATCGGAA
+
ABBAABBAFFFFGGGGGGFAGDGHGEEBAEHGFBFE?EGGGHHHHGGGGFGGFHGHHHHEEGCGGGGGGGGHHHHGGGGHEHHHHGG?DGBDCGHEHHHFHHGF0/>>C->GHHHHHH1GG1.CGG?CG;CEFHGHHHHHFHHHGHGGGGGGGGGGG@DBBFFFFFFFFFFFFFFFFFFFFFFFFBDFFFFFFFFFFFFFFFFFFFFFFF/BFFFABFB?FFFFFFF/BFFFFFFFFFFFFFBFFFBFFFF
@M05620:37:000000000-D9766:1:1101:22427:5040 1:N:0:20
ACCACACCTTCTACAATGAGCTGCGTGTGGCTCCCGAGGAGCACCCCGTGCTGCTGACCGAGGCCCCCCTGAACCCCAAGGCCAACCGCGAGAAGATGAGTGGCCCGCTCCCTCTTCTTGTGGCCGCCTCCCTCCTTCCTGGCCTCCCGGCGCTGCGCCCTTTATCACTGGTTCTCTCTTCTGCCGTTTTCCGTAGGACTCTCTTCTCTGACCTGCGTCTCCTTTGGAACTCTGCAGGTTATAGATCGGAA
+
CCDCCCDCFFFFGGGGGGGGGGHHGEGEHGHHHGGGGGEGGHHHHGGGGGGGHHHHHHHGGGGGGGGGGGGHGHHGGGGHGHHHHGGGGGFGGGHHHHHHHHGGHHGGG>E.FHHHHH<GHFFHHGGGGGHGHHGHHHHHFFHHHGGGGGGGGGGGGFFFFFFBFFFFFFFFFFFFFFF0<BFFFFFFFFFFFFEFFFFFFFFFFFFFFFFFFFFFFFFFFFFFFFFFFFFFHHFFFFAB00<BFBBAA<A
@M05620:37:000000000-D9766:1:1101:23271:5074 1:N:0:20
GAGGCTGCTTTGGACGAAACTCATAGATTACTGCAACAGTTCCCCCTGGACCTGGAAAAGTTTCTTGCCTGGCATACTAAAGGTGACCAACCTGACAAAAATTCCACTAGAAGACTCCAAGGGAGAAAAATAGATACAGAAACAAAGACAAGAAAATCAGACCATTCAGCTAGAGCACTCAATTGAACAAAATTGAACAATACTCAGCAATTGAACTATTAAATGATAAGCGAAATATAAAAGATCAAAAG
+
>AAA>>BAF@BDGB4AEEAEGGHHHGHFFFEDGF3FFH2DFDDBFFE2A2BFGGEGA32BBDGDDGH5BAFFF2F3B55DBFBFH5B53B>EFF3B3B?B113BB43B?@BB33B33B3?3/>??/BBFGB333?441BBBG0B/0B0B@000@00@@<111?0<<1@?1111???1?<0011111<<1000>/00=<<C00<00=0/</::00;0000;0;C00:00;0:-.--.00000;090;00;9/
@M05620:37:000000000-D9766:1:1101:17596:5082 1:N:0:20
ACCACACCTTCTACAATGAGCTGCGTGTGGCTCCCGAGGAGCACCCCGTGCTGCTGACCGAGGCCCCCCTGAACCCCAAGGCCAACCGCGAGAAGATGAGGTGAGTGGCCCGCTACCTCTTCTGGTGGCCGCCTCCCTCCTTCCTGGCCTCCCGGAGCTGCGCCCTTTCTCACTGGTTCTCTCTTCTGCCGTTTTCCGTAGGACCCTCTTCTCTGACCTGAGTCTCCTTTGGAACTCTGCAGGTTCTAGAT
+
AACCCCBBFFFFGGGGGGGGGGHHGGGGGGHHHGGG?EEGGHHHHGGGEGGGBGHGHHHGGG?FGGGGGGGHGHHGGGGHGHHFHGGECFGGGGHGFHFFGG/<??GFA?/A@CA>GBFF110=G=<C<GACCDAHFGFGGHHHFB9AF9CEGG-:-;./;A;A@BFFFFFBFB:B;;:/;;FF/B;B:FF.9;ABFDFA.:BF.;FFFFFFBFFBFF/:BB9;B/;BFFFF/;/9/;B9B:FAB;9//B:
@M05620:37:000000000-D9766:1:1101:17579:5084 1:N:0:20
ACCACACCTTCTACAATGAGCTGCGTGTGGCTCCCGAGGAGCACCCCGTGCTGCTGACCGAGGCCCCCCTGAACCCCAAGGCCAACCGCGAGAAGATGAGGTGAGTGGCCCGCTCCCTCTTCTGGTGGCCGCCTCCCTCCTTCCTGGCCTCCCGGCGCTGCGCCCTTTCTCACTGGTTCTCTCTTCTGCCGTTTTCCGTAGGACTCTCTTCTCTGCCCTGAGTCTCCTTTGGAACTCTGCCGGTTCTCGAT
+
CCCCCDECFFFFGGGGGGGGGGHHGEGEHGHHHGGGGGGGGHHHHGGGGGGGHHHHHHHGGGGGGGGGGGGHHHHGGGGHGHHHHGGGGGGGGGHHHHHHH?FFFGHGGFGDGGCGGHHHHHHGHHHGHHGGGGGHGHHGHHHHHGGGGGGGGGGDGGGFFFFFFFFFFFFBFFFFFFFFFFFFFFFHHFFDFFFFFFF?DFFFFFFFFFFHFFFFFFFF/BFFFFFFFFFFFFFFFBBF0@DFDEFFEF:
@M05620:37:000000000-D9766:1:1101:12017:5086 1:N:0:20
AGTGCCAGCTCTCAATCGCACAGGGGACCCAGGGCCTGGCCCCTCCATCCAGAAAACCTATGACCTCACCCGCTACCTGGAGCACCAACTCCGCAGCTTGGCTGGGACCTATGTGAGTATCCAGCGTAGGAATCTGGGAGTTGGGGAGGAGTGAGGAGTTGGGGAAAGACAGTCCTAACCGTGGAGGGTTCTGGTAAATGATGGGGTGAGGAGGGGCTCTTTGGCTCCCACCAGTCCCCCTGTCTGGTCTA
+
111>AFFCAFFDEGGFCFGCAEFCFGGE?AGHGAA//AGF0GGHGGGHFGHFBGCGHA0FGHBGFFFHHHHGGEEEHHHFFGHCE?GEGFGHEEEE/BDHGHHGGCHFGFHHHF2FHHHF2FGGHCCGGCHHBHHHHFHGCFDGG-<<-<<>GGHAGGCG<C?@EGHHHFHHC:0CHHHH@.CAFFGG9FFGFG;FFFFFFFGGGGF@FFFFFF??@-AFFFFEFFFFFFFFFFFFFBEA-AFFFEF9BFB
@M05620:37:000000000-D9766:1:1101:15112:5097 1:N:0:20
ACCACACCTTCTACAATGAGCTGCGTGTGGCTCCCGAGGAGCACCCCGTGCTGCTGACCGAGGCCCCCCTGAACCCCAAGGCCAACCGCGAGAAGATGAGGTGCGTGGCACGCTCCCTCTTCTGGTGGCCGCCTCCCTCCTTCCTGCCCTACCGGCGCTGCGTCCTTTCTCCCTCGTTCTCTCTTCTGTCGTTTTCCGTCGGAATCTCTTATCTGACCTGCGTCTCCTTCGGATCGCAGCCGGTTGTTGAT
+
ABBBBBBBFFFFGGGGGGGEF5GHGAEBAE2FEEFEGGCCEDH1EEFGEFGEFHHHEHHGG?C?FGGCGGFHBGEG/EEGEFHHHAEEBF@BCDFFFDF22?/1//?//??<@.<<FH00<0000</<.<<-A..;EHHG/GHHGF/C.//;A--;-;--99.;;.//;F//;F.-.:.9/BFF/////;A..9;//.;.-D-..:9FFB///;B/B//9A-A-:.9/;/....9....-;-9-.-..99B
@M05620:37:000000000-D9766:1:1101:17008:5098 1:N:0:20
AGTGCCAGCTCTCAATCGCACAGGGGACCCAGGGCCTGGCCCCTCCATCCAGAAAACCTATGACCTCACCCGCTACCTGGAGCACCAACTCCGCAGCTTGGCTGGGACCTATGTGAGTATCCAGCGTAGGAATCTGGGAGTTGGGGAGGAGTGAGGAGTTGGGGAAAGACAGTCCTAACCGTGGAGGGTTCTGGTAAATGATGGGGTGAGGAGGGGCTCTTTGGCTCCCACCAGTCCCCCTGTCTGGTCTA
+
1>1AAFDFAFFFFGGBGEFGEGFHFGGGGGHHGGGAFAGFCGGEGGHHBGHFH01FGGFHHHHHHG1GHHHGGEEGHHHEFGHHCHFHG0GHEEGG>0BGCHHGCGHHGGHFHHFHHHFHEHHHHGCFGGHHHHHHFFGGGGHHCCGGGGCFGHHHGFGHHHGGGGHGHHHFHHHHHHHH@9CAFFGG;FFFFGFGGGGGGGGGGGB@FFFFFF@@@?FFEFBFFFFFFFFFFFFFFFFF@FFFFFFBFFF
@M05620:37:000000000-D9766:1:1101:20037:5146 1:N:0:20
ACCACACCTTCTACAATGAGCTGCGTGTGGCTCCCGAGGAGCACCCCGTGCTGCTGACCGAGGCCCCCCTGAACCCCAAGGCCAACCGCGAGAAGATGAGTGGCTCGCTGCCTCTTCTTGTGGCCGCCTCCCTCCTTCCTGGCCTCCCGGCGCTGCGCCCTTTCTCACTGGTTCTCTCTTCTGCCGTTTTCCGTAGGACTCTCTTCTCTGCCCTGCGTCTCCTTTGGAACTCTGCAGGTTCTAGATCGGAA
+
DDDDDDDDFFFFGGGGGGGGGGHHGGGFHGHHHGGGGGGGGHHHHGGGGGGGHHHHGHHGGGGGGGGGGGGHHHHGGGGHGHHHHGGGGGGGGGHHHHH2?2F/01</?.<><GFFGF1<F1..C@?@E.:E:CECGHH00:CCHHGFGGG?CA-ADADB>FFFFFFFFB/0;FFFFFFFFBFFB9ADFFBFDBF9A0F::FBFFFFFBB0;9::ABA@.BFF0BFF0BFFBFFFFFFFFFFBFFBB..9E
@M05620:37:000000000-D9766:1:1101:9361:5158 1:N:0:20
ACCACACCTTCTACAATGAGCTGCGTGTGGCTCCCGAGGAGCACCCCGTGCTGCTGACCGAGGCCCCCCTGAACCCCAAGGCCAACCGCGAGAAGATGAGGCGGGTGGCTCGCTCCCTCTTCTGGTGGCGGCCTCCCTCCTTCCTGTCGTCCCGGCGCTGCGGCCTTTCTCCCTTGTTCTGTCTTCTGCCGTTTTCCGTCGGACTGTCTTCTCTGTCTTGCGTGTCCCTCTGAGCTCCTCCGGGATGGGAA
+
AAAAAAA?>FCFGGGFEG1BGDHHGEE00AB0B0FB0EEECHGFHGG/AA//1FCFHHE/>E/EGEEEG@/EGHHGGCFHFGHHHGF@CC/><CH1>?FGH?</=<CCH::A@E.:EHHHGGGGF9FG9-9;99;AEFFBFFFFFF/:-;-AB@@-9-;@B@;;>BFFFFB/FF/BFFFF/BB/B/FF;;@AABFFBABF@@@-@-;;BFFFFFF/;/9BB@9-:;9/;-9;F://;9/B/A@@@F9;--B
@M05620:37:000000000-D9766:1:1101:19241:5162 1:N:0:20
ACCACACCTTCTACAATGAGCTGCGTGTGGCTCCCGAGGAGCACCCCGTGCTGCTGACCGAGGCCCCCCTGAACCCCAAGGCCAACCGCGAGAAGATGAGGTGAGTGGCCCGCTCCCTCTTCTGGTGGCCGCCTCCCTCCTTCCTGGCCTCCCGGCGCTGCGCCCTTTCTCACTGGTTCTCTCTTCTGCCGTTTTCCGTAGGACTCTCTTCTCTGCCCTGAGTCTCCTTTGGAACTCTGCCGGTTCTCGAT
+
BBBBBBBBFFFFGGGGFGGFG5GFGAEBCAHHGGGEECGGGHHHHGGGEGGGHHHHHHHGGGGGGEGGGGGGHFHGGGGHGGHHHGGEGGGCCGFHGHFHHFGFGFHGGHHGGG-AGFHHHHHHGGHGHHGGGGGHGHGGHHHHHGEGGGGGGG?-@BGBFBBFBBFFFFFFFFFFBFFFFFFFFFFFFFBDDFFFFFFFFFFFFFFFFFFFFFF/FFFF.FFFFFFFFFFFFFFFFFFF/@BBFEFBFFF
@M05620:37:000000000-D9766:1:1101:11928:5184 1:N:0:20
AGTGCCAGCTCTCAATCGCACAGGGGACCCAGGGCCTGGCCCCTCCATCCAGAAAACCTATTACCTCACCCGCTACCTGGAGCACCAACTCCGCAGCTTGGCTGGGACCTATGTGAGTATCCAGCGTAGGAATCTGGGAGTTGGGGAGGAGTGAGGAGTTGGGGAAAGACAGTCCTAACCGTGGAGGGTTCTGGTAAATGATGGGGTGAGGAGGGGCTCTTTGGCTCCCACCAGTCCCCCTGTCTGGTCTA
+
AAABBFDCAFBDF4AFGAFFEEB4B2EEEEFGGGGEABGFEGGHGGHHHFCFBGFGFEFFF5AFFGGHGHHE0>EEGHF1BFB?F?1FEFGFEE>EEFFHGBGFEEGGGHHHGHFFHFFHFHGFGG?C<AGFHGHHHGGGDFGGCGEDCFGHHHHHGAG/GGGGGDAGFHHHG0CHFHHHC;;BDEDA;9CFFGCFFFFGFCFBCEFFEFFFFF;AF=AFFFB:9BF.A.:.E:/BBFFD;EFFF/;BBBB
@M05620:37:000000000-D9766:1:1101:6509:5189 1:N:0:20
AGTGCCAGCTCTCAATCGCACAGGGGACCCAGGGCCTGGCCCCTCCATCCAGAAAACCTATGACCTCACCCGCTACCTGGAGCACCAACTCCGCAGCTTGGCTGGGACCTATGTGAGTATCCAGCGTAGGAATCTGGGAGTTGGGGAGGAGTGAGGAGTTGGGGAAAGACAGTCCTAACCGTGGAGGGTTCTGGTAAATGATGGGGTGAGGAGGGGCTCTTTGGCTCCCACCAGTCCCCCTGTCTGGTCTA
+
AA>>AFFFBFFFGGGGGGG2E?FCCEEFGEHHAEFEFFHGGHGHGGHHHHHHGHHGHGHHHHHHHHHHHHHGG/EEHHHHBFGHHHC1?GHB>A??EHFHGEGGGGHFGHGHHHHHHFHHHHHHHGDEGGGHHGHHHHFFGHHHGGGGGDEHHFHHHGHHHHGGGGHHHHHHHHHHHHHHGFGGFGGGEGFGGGFGGGGGGGGGGGFFFFFFFFFFF=FFFFFFFFFFFFFFFFBFFFFDFFFFFFFFFFF
@M05620:37:000000000-D9766:1:1101:11909:5193 1:N:0:20
AGTGCCAGCTCTCAATCGCACAGGGGACCCAGGGCCTGGCCCCTCCATCCAGAAAACCTATGACCTCACCCGCTACCTGGAGCACCAACTCCGCAGCTTGGCTGGGACCTATGTGAGTATCCAGCGTAGGAATCTGGGAGTTGGGGAGGAGTGAGGAGTTGGGGAAAGACAGTCCTAACCGTGGAGGGTTCTGGTAAATGATGGGGTGAGGAGGGGCTCTTTGGCTCCCACCAGTCCCCCTGTCTGGTCTA
+
A?>ABFFFBFC5FFGGGGGGCEFHGEGGEGHHGGGGGGHHCFEHGGHHHHHHGEFHH?3GHHHHHHGHHHHGGEGGHHHHHHHHHHHHGGHHGGGGGHHHGHHGGGHHGHGHHHHHHHHHHHHHHGGGGGHHHHHHHHHGGHHHGGGGGGGHHHHHHGHHHHGGGGHHHHHHHGHHHHHGGGGGDFGGEGGGGGFGGGGGGGGGGGFBFFFFFFBBB?FFFFFFFFFFFFFFFFFFFFFFBFFFFFFFFFF
@M05620:37:000000000-D9766:1:1101:22093:5227 1:N:0:20
AGTGCCAGCTCTCAATCGCACAGGGGACCCAGGGCCTGGCCCCTCCATCCAGAAAACCTATGACCTCACCCGCTACCTGGAGCACCAACTCCGCAGCTTGGCTGGGACCTATGTGAGTATCCAGCGTAGGAATCTGGGAGTTGGGGAGGAGTGAGGAGTTGGGGAAAGACAGTCCTAACCGTGGAGGGTTCTGGTAAATGATGGGGTGAGGAGGGGCTCTTTGGCTCCCACCAGTCCCCCTGTCTGGTCTA
+
ABAAAFFFCFFFGGGGGGGGGGHHGGGGGGHHGGGGGGHHHHGHGGHHHHHHHHHHHGHHHHHHHHHHHHHGGGGGHHHHFHHHHHHHGHHHGGGGGHHHGHHGGGHHGHHHHHHHHHHHHHHHHGGGGGHHHHHHHHFFDHHHGGGGGGEHHGHHHGHHHHGGGGHHHHHHHHHHHHHHGGGG?EGGEFGGGGGGGGGGGGGGGGFFFFFFFFFFFFFFFFFFFFFFFFFFFFFFFFFFFFFFFFFFBF;
@M05620:37:000000000-D9766:1:1101:14441:5264 1:N:0:20
ACCACACCTTCTACAATGAGCTGCGTGTGGCTCCCGAGGAGCACCCCGTGCTGCTGACCGAGGCCCCCCTGAACCCCAAGGCCAACCGCGAGAAGATGAGTGGCCCGCTACCTCTTCTGGTGGCCGCCTCCCTCCTTCCTGGCCTCCCGGGGCTGCGCCCTTTCTCACTGGTTCTCTCTTCTGCCGTTTTCCGTAGGACTCTCTTCTCTGACCTGTGTCTCCTTTGGAACTCTGCAGGTTCTAGATCGGAA
+
CCCCCCDBFFFFGGGGGGGGGGHHGGGB4EGGHGFECFEGDHHHHGGGGEGGFHFHHHGEGGCEGGGGGGGHFHHGGGGHGHFHHGEGCFDDGGHEBGFC2?=/0/>>/-<><GFFHH<<=<.CA<-@D.:.:C?GCCG0:BGHHGGGGG--AD9A99ADCBFFFB0BFFBFBBBF0:B0:FBFFF:DF.:0A0.9DFF/BFBFBB:FFB0;:FF0:0:0BFFFFFBBFFF0BFB0:.;FFFEFF00A?DE
@M05620:37:000000000-D9766:1:1101:24748:5264 1:N:0:20
ACCACACCTTCTACAATGAGCTGCGTGTGGCTCCCGAGGAGCACCCCGTGCTGCTGACCGAGGCCCCCCTGAACCCCAAGGCCAACCGCGAGAAGATGACTGACCCGCTAGCTCCTCTGGCGGCTCCGTCGGCCCCTCCCGGCCTCCCTGGGCTCCCGGCGCTCTCCCCTGTCCCCTCGGCTCCCTCTTTCCCCGTTTCTCTCTGGTCTGACCTCACTCTCCTGTGTAACTTTTGGAACTCTAGAGCTGAA
+
CCCCCCCCFFFFGGGGGGGGGGHHGFGFHGHHHGGGGGGGGHHHHGGGFGGGHHHHHHHGGGGGGGGGGGGHHHHGGGGHGHHHHGGGGGGGGGHHHHH22>2200>///.11>11>F111>---:....---;--..=..9ADG.EG/C..;F.E..----;..0/;./.;000./.-..;..;//;F0000/-99/909000000;F/0;/B00.;00;FF00BB00B00;00-000;BF00;000000
@M05620:37:000000000-D9766:1:1101:21452:5266 1:N:0:20
ACCACACCTTCTACAATGAGCTGCGTGTGGCTCCCGAGGAGCACCCCGTGCTGCTGACCGAGGCCCCCCTGAACCCCAAGGCCAACCGCGAGAAGATGAGTGGCACGCTCCCTCTTCTTGTGGCCGCCTCCCTCCTTCCTGGCCTCCCGGCGCTGCGCCCTTTCTCACTGGTTCTCTCTTCTGCCGTTTTCCGTAGGACTCTCTTCTCTGCCCTGCGTCTCCTTTGGAACTCTGCAGGTTCTAGATCGGAA
+
CCCDCDDDFFFFGGGGGGGGGGHHGEGBEFHGGGGGDGGGGHGHHGGGGGGGGHHHHHHGGGGGGGGGGGGHFHHGGGGHGHHHHGGGGGFGGGHGHHHGHFGG0??>C??FGHHHHH1FG1AGHGGGG<CEHHGHHHHHHHHHHHHGGGGGGGGGGGGFFFFFFFFFFFFFFFFFFFFFFFFFFFDFFFFFFFFFFFFFFFFFHFFFFH0FFFFEBFFFFFFFFFF0BFFFFFFFFFBFFFBFFF0ED.B
@M05620:37:000000000-D9766:1:1101:25069:5288 1:N:0:20
AGTGCCAGCTCTCAATCGCACAGGGGACCCAGGGCCTGGCCCCTCCATCCAGAAAACCTATGACCTCACCCGCTACCTGGAGCACCAACTCCGCAGCTTGGCTGGGACCTATGTGAGTATCCAGCGTAGGAATCTGGGAGTTGGGGAGGAGTGAGGAGTTGGGGAAAGACAGTCCTAACCGTGGAGGGTTCTGGTAAATGATGGGGTGAGGAGGGGCTCTTTGGCTCCCACCAGTCCCCCTGTCTGGTCTA
+
>A>>AFFFBFFFGFFDGAFFGGHHGFDGGGHHGGG2FFHHGHGHGGGHHGGHFFHHHGHHHFHHHHGHHHHGGFGGHHHHGGHGHHAFEHHHGGGG/GGHGHHGGGHHCGHGHHHFHHGHHGHFHGGGGGHHHFHHHHHGGHHCDFGGGDEHHHHHHGHHHHGGGGEFHHHHHGHHGHHGGGGGBEGGEGGGGGFGGGGGGGGGGGFFFFFFFFFFFFFFFFFFFFFFFFFFEFFFFFFFFFFFFFFFFF9
@M05620:37:000000000-D9766:1:1101:12856:5307 1:N:0:20
ACCACACCTTCTACAATGAGCTGCGTGTGGCTCCCGAGGAGCACCCCGTGCTGCTGACCGAGGCCCCCCTGAACCCCAAGGCCAACCGCGAGAAGATTAGTGACTGGCTCCCTCTTCTTGCTGCCGCCTCCCTCCTTCCTGGCCTCCCGCCGCTGCCCCCTTTCTCACTGGCTCTCTCTTCTGCCGTTTTCCGTAGGACTCTCTTCTTTGTCCGCCGTGTCCTTTGTAACTCAGCAGGTTGTAGATCGGAC
+
CCCCCCCCFFFFGGGGGGGGGGHHGGDFHGHHHGGGFGGGGHHHHGGGFGGGHHHHHHHGGGGGGGGGGGGHGHHGGGGHGHHHHGGGGGGGGGHGH2FHHH2221?F=1/?GH01111111=10<-<<.<EHHG/GHHH0/;.0.;E.-;----..9.9-.9;F00;F0/.;0F0;FF00090;-.:/.00.:..;099/:B:0000;00;0.-;;@-./::B0000009B0000.;.:/.:00;:EAA-
@M05620:37:000000000-D9766:1:1101:15412:5310 1:N:0:20
AGGGCCAGCTCTCAATCGCACAGGGGACCCAGGGCCTGGCCCCTCCATCCAGAAAACCTATGACCTCACCCGCTACCTGGAGCACCCACTCCGCAGCTTGGCTGGGACCTATGTGAGTATCCAGCGTAGGAATCTGGGAGTTGGGGAGGAGTGAGGAGTTGGGGAAAGACAGTCCTAACCGTGGAGGGTTCTGGTAAATGATGGGGTGAGGAGGGGCTCTTTGGCTCCCACCAGTCCCCCTGTCTGGTCTA
+
>11>>>>AAFFFF1FAAAF1E?FCCABEE0BFBBA/BABFGHGHGGHHEFFGFFABFEFHGDFGHDBGHHHGG>>EHHFFBFGFFH/?E0F0>E?E>0BBEHHGFGHHGHHHHHHHHHHHHHHHH/?CCGHHHHFHFF0FEHHH-C.CGCEGHDGHGGHHHHCGGGGHGHHHHHHHHGGG@FGGFFGGAFFGGGCFGGGGGGGGFFF@FFFEFF@@??FBFF/BFBFFFFFFFFFFFFFF@FFFFFF/FFF
@M05620:37:000000000-D9766:1:1101:21047:5319 1:N:0:20
ACCACACCTTCTACAATGAGCTGCGTGTGGCTCCCGAGGAGCACCCCGTGCTGCTGACCGAGGCCCCCCTGAACCCCAAGGCCAACCGCGAGAAGATGAGCAGGTGGCTGCCTCTTCTCCTTTCCGGCTGCCTCCCTCCCTGCCTCCCGGCGCTGCGCCCTTTCTCCCTGTTTCTCTCTTCTGCCGTTTTCCGTAGGACTCTCTTCTCTGCCTTGCGTCTCCTTTGGCACTCTGCAGGTTCTCGATTGGAA
+
BBBBBBBBFFFFGGGGGGGGGFHFGEEBCEHHFFGEDEGGGHHHHGGGGEGGHHGHHHHGGGGGGGGGGGGGFFHGGGGHGGHHHGEEFFBCCGHHFHH222?/0?/0?/<?1F?F=111>111>.--=<.=0<C.CGG./0;:GFHCDGG-9@-CA-;--;;F/F/BF///;F9FFB9B/9/B/9AFFF/B./.../;99F/9//9:/9BF//:BAD-.;BBBFFF//;F/BF/B/.9;BB9.9//../;
@M05620:37:000000000-D9766:1:1101:21634:5325 1:N:0:20
AGTGCCAGCTCTCGATCGCACAGGGGACCCAGGGCCTGGCCCCTCCATCCAGAAAACCTATGACCTCACCCGCTACCTGGAGCACCAACTCCGCAGCTTGGCTGGGACCTATGTGAGTATCCAGCGTAGGAATCTGGGAGTTGGGGAGGAGTGAGGAGTTGGGGAAAGACAGTCCTAACCGTGGAGGGTTCTGGTAAATGATGGGGTGAGGAGGGGCTCTTTGGCTCCCACCAGTCCCCCTGTCTGGTCTA
+
AAABBFFFBFFFG2FGGFGGGGGHFGGGGGHHGGGGGEHGHHGHGGHHHHHHHHHHHGHHHHHHHHHHHHHGGGGGHHHHHHHHHHHHGHHHGGGGGHHHGHHGGGHHGHHHHHHHHHHHHHHHHGGGGGHHHHHHHGHGGHHHGGGGGGEHHHHHHGHHHHGGGGHHHHHHHHHHHGGGGGFGGGGGGGGGGGGGGGGGGGGGFFFFFFFFFFFFFFFFFFFFFFFFFFFFFFFFFFFFFFFFFFFFFFF
@M05620:37:000000000-D9766:1:1101:12763:5335 1:N:0:20
ACCACACCTTCTACAATGAGCTGCGTGTGGCTCCCGAGGAGCACCCCGTGCTGCTGACCGAGGCCCCCCTGAACCCCAAGGCCAACCGCGAGAAGATGAGTGGCCCGCTACCTCTTCTTGTGGCCGCCTCCCTCCTTCCTGGCCTCCCGGCGCTGCGCCCTTTCTCACTGGTTCTCTCTTCTGCCGTTTTCCGTAGGACTCTCTTCTCTGCCCTGCGTCTCCTTTGGAACTCTGCAGGTTCTCGATCGGAA
+
BBBABBB>BCCFGGGGGG5FGFHHGEEB4EGGGFFE2EEEDHGHHGGFDFEGEHHHHHHAEECEGGGGGGEHGHHGGGGHGHHHHGGGGG<>CGHBGHHF?GF?0?><C->FHHHHHH11F1<CGG=DG.;CFHGHHHHH0/CHHHGGGGGGGGGGF-;@DFFFFFFFFFFFFFFFFFFF:BFFFFAFFFFFFF9DFFFFFFFFF9BFFFFFFFFA@FFDFFFFFFF/BFFFFFFFF?FFFF/AFF9BAAE
@M05620:37:000000000-D9766:1:1101:9262:5357 1:N:0:20
ACCACACCTTCTACAATGAGCTGCGTGTGGCTCCCGAGGAGCACCCCGTGCTGCTGACCGAGGCCCCCCTGAACCCCAAGGCCAACCGCGAGAAGATGAGGTGAGTGGCCCGCTCCCTCTTCTGGCGGCCGCCTCCCTCCTTCCTGGCCTCCCGGAGCTGCCCCCTTTCTCACTGGTTCTCTCTTCTTCTGCTTCCCGCACACCTCTCTTCTCTGCCCTGACTCTCCTTTGGAACTGTGCAGGTTCTCGAA
+
A>>AAAAAFFFDFGGFBFFGGGHHGEGGHAGHHGFA2EE?2GHHHGAEA1ECGDGGHHBEFGGG1EEGGGGHHHHGGGGGGHHHHAFEGCGGCDH22FFHFFGG01??/FC/---<>C0<F00<00<C;A-;-9C..9BAFBFGG0/9C09.9.9;9@.9/..:@99/9/9////.99;FFFF///9//////;//..----.999FFFBF/BB9//.9.9/9//9//9/;;/;BF/;B/9/..9B9/.9.
@M05620:37:000000000-D9766:1:1101:10633:5358 1:N:0:20
ACCACACCTTCTACAATGAGCTGCGTGTGGCTCCCGAGGAGCACCCCGTGCTGCTGACCGAGGCCCCCCTGAACCCCAAGGCCAACCGCGAGAAGATGAGTGGCTAGCTGCCTCTTCTTGTTTCCGGCTCCCTCCTTCCTTGCCTCCCGGCGCTGCGCCCTTTCTCACTGGTTCTCTCTTCTGCCGTTTTCCGTAGGACTCTCTTTTCTGCCCTGCGTCTCCTTTGGCACTCTGCAGGTTCTCGATTGGAA
+
AAAAAAA>BCFFGGGGAG1BF1FGGAAB0AGGEBFE?EEGGHHHHGGEEEFGFHHHHHHA>ECEGAGGGGGFHFHGGGGHGFHHHGA>CG/<BCFF>G1<21<??101??1?1GHFHH11G101<>--<.<<<C<CFH/000/CHHCAFGG@-9-C--9--=CFGGGG//-/;BFFFBFF/BFFF@ABBEBBA;-;-/BF/FFFF/9/:BB99/AA-9-A-:FB/BF//BFF9FFFB-:/9FF-/9:9;/;
@M05620:37:000000000-D9766:1:1101:12096:5365 1:N:0:20
AGTGCCAGCTCTCAATCGCACAGGGGACCCAGGGCCTGGCCCCTCCATCCAGAAAACCTATGACCTCCCCCGCTACCTGGAGCACCAACTCCGCCGCTTGGCTTGGACCTATGTGAGTATCCAGCGTAGGAATCTGGGAGCTGGGGAGGAGTGAGGAGGTGGGTAAAGACAGTCCTAACCGGGGAGGGTTCTGGGAAATGATGGTGTGAGGAGGGGCTCTTTGGCTCCCACCAGTCCCCCTGTCGTGTCTA
+
>>>AABDFBFBFFBFGGAAAA2BAAAEEEEAFFEEEABBABFE1EGFHFGFGGB3B3E33F3DDBF31BB1>EEEFH3F1BFG1BFFGGBGHEE/EE>EFAHG0<?B100?11@2FF@2FHHEGH@?/@?11111F1<0..>10C-.ACGFH.D<.0;.;.;;.0;G0GFF/;9C9F9CFB-:-;ABB.;:B//.99.;//;9F/9;./9;/A?B?@9.B9///;//;;FFD..99BBE.-;;9.9..;B/
@M05620:37:000000000-D9766:1:1101:22488:5376 1:N:0:20
GAGGCTGCTTTGGAAGAAACTGACAAGCCAGGGACACAAGATCGGAAGAGCACACGTCTGAACTCCAGTCACTCCGGAGAATCTCGTATACCGTCTTCTGCTTGAAAAAAAAAAACTTATACCAAATGGGGCTATATACGTAAATACTGCGCTCAACAATGAGACCCATCCGTCCTCCCCGTTGAGTATTATGGTAAACGATGGGGCGAGACAAGGCTCTTTGGCTCCCCCCCGTCCCCCTATCTGATCTA
+
A1AAAAFACF@FGFGGFGFGADA1BBBFFGFAE0AFABCBAFGGCEAEA0BBBC0/BB0BD2BFFBFFFGHGFBBBE/>@GGG2FGFEH1BG//?B/BBF1BB101>FBE<<B@//11<22221@/1110/?/01111>0110.11>111.--<.0<0.<00000.;.:/...;.:0/..9..9./0000000;C;000......;---;-9---9-9-9/////9:AE-B--;-;-AEB--//;;//99/
@M05620:37:000000000-D9766:1:1101:9057:5395 1:N:0:20
ACCACACCTTCTACAATGAGCTGCGTGTGGCTCCCGAGGAGCACCCCGTGCTGCTGACCGAGGCCCCCCTGAACCCCAAGGCCAACCGCGAGAAGATGAGGGGGGTGGCCAGCTGCCTCTTCTGGTGGCCGCCTCCCTCCTTCCTGTCCTCCCGGCGCTGCGCCCTTTCTCCCTTGTTCTCTCTTCTGCCGTTTTCCGTCGGATTTTCTTCTCTGCCCTGCGTCTCCATATGAGCCCCTCCGGTTCTTGAT
+
BBBBBBB>BFFFGGGGGGDFGGHHGGG2AEHFGAFE?EGGFHGHHGGFAFEFDHFHHHFAEE?EGGGGGFAHHHHGGGGHGHHHHGGGGG<C@FHBGHHHE/>/99>-F9/;.B//.;BBBFFF/;B.A.---....;9.;B/;9B/;BFFFE.9-9-;-DC9ADCBB//9/;B9.;;9BBFF/9B/B/99;.;A:9;FFA--.;/;;B////9B9BEFF.-9-..9;:/9:B///;..;.:B-9.;//9:
@M05620:37:000000000-D9766:1:1101:22727:5401 1:N:0:20
AGTGCCAGCTCTCAATCGCACAGGGGACCCAGGGCCTGGCCCCTCCATCCAGAAAACCTATGACCTCACCCGCTACCTGGAGCACCAACTCCGCAGCTTGGCTGGGACCTATGTGAGTATCCAGCGTAGGAATCTGGGAGTTGGGGAGGAGTGAGGAGTTGGGGAAAGACAGTCCTAACCGTGGAGGGTTCTGGTAAATGATGGGGTGAGGAGGGGCTCTTTGGCTCCCACCAGTCCCCCTGTCTGGTCTA
+
BBBBBFFFDFFFGGGGGGGGGGHGGGGGGGHHFGGGGGHHHHGHGGHHHHHHHHHHHGHHHHHHHGHHHHHGGEGGHHHHHHHHHHHHGHHHEGGGGHHHGHHGGGHHGHHHHHHHHHHHHHHHHGFGGGHHHHHHHHHGGHHHGGGGGGGHHHHHHGHHHHGGGGHHHHHHHHHHHHHHGGGGGGGGEGGGGGFGGGGGGGGGGGFFFFFFFFFFFFFFFFHFFFFFFFFFFFFFFFFFFFFFFFFFFFF
@M05620:37:000000000-D9766:1:1101:17917:5405 1:N:0:20
ACCACACCTTCTACAATGAGCTGCGTGTGGCTCCCGAGGAGCACCCCGTGCTGCTGACCGAGGCCCCCCTGAACCCCAAGGCCAACCGCGAGAAGATGAGTGGCCCGCTACCTCTTCTGGTGGCCGCCTCCCTCCTTCCTGGCCTCCCGGCGCTGCGCCCTTTCTCACTGGTTCTCTCTTCTGCCGTTTTCCGTAGGACTCTCTTCTCTGACCTGCGTCTCCTTTGGAACTCTGCAGGTTCTAGATCGGAA
+
BBBBBBBBFFFFGGGGGGEGGGHHGEEA4EHHHGGECGEGDHHHHGGGCEGGFHFHHHGGGGFGGGGGGGGHHHHGGGGHGHHHHGGEFGGGFGHGDGGHGFGE<<>C?-AFFHHHHH1FGHFHHGGGGGHGHHGHHHHHHHHHHHGGGGAFGGGGGFFFFFFFFFFFFFFFFFFFFFFFFFFFFF;DFFFFFBFFFFFFFFFFFFFFFFFFFFFABDFDFFFBFFFFFFFFFFFFFFAFFFFFFFFF?FF
@M05620:37:000000000-D9766:1:1101:20935:5433 1:N:0:20
AGTGCCAGCTCTCAATCGCACAGGGGACCCAGGGCCTGGCCCCTCCATCCAGAAAACCTATGACCTCACCCGCTACCTGGAGCACCAACTCCGCAGCTTGGCTGGGACCTACGTGAGTATCCAGCGTAGGAATCTGGGAGTTGGGGAGGAGTGAGGAGTTGGGGAAAGACAGTCCTAACCGCGGAGGGGTCTGGGAAATGATGGGGAGAGGAGGGGCTCTTTGGCTCCCACCAGTCCCCCTGTCTGGTCTA
+
>AAAAFFF1FCFGGGGGCFF1E0FFFEEAEFHGAE?EFA0BGE/EG0G1BBGG01FFE0EGGHGHHHC?C0EEEEEHFHG0FHFGGHEF0FFE?/>/B10/01?/?FEEFF0?G0GG>GDHGB<0<//<CGH1F1<<0?/<?G<C?F-<CC<C00<G./<0/:-;..GFHHHHH000;F.A-----99---BB/-;F?F//BF/EF-9---A--@-@-9/BFB/B//;:----9;B9:99-9/9//:B;//
@M05620:37:000000000-D9766:1:1101:10237:5435 1:N:0:20
ACCACACCTTCTACAATGAGCTGCGTGTGGCTCCCGAGGAGCACCCCGTGCTGCTGACCGAGGCCCCCCTGAACCCCAAGGCCAACCGCGAGAAGATGAGGTGAGTGGCCCGCTCCCTCTTCTGGTGGCCGCCTCCCTCCTTCCTGGCCTCCCGGCGCTGCGCCCTTTCTCCCTTGTTCTCTCTTCTGCCGTTTTCCGTCGGACTCTCTTCTCTGCCCTGCGTCTCCTTTGGAACTCTTCCGGTTCTCGAT
+
AAAAAAA1BCFFGGGGGG1FGFHHGEE00EGFGFFE0AAE?GHHHGGEABEFBGFGFHFAEE?EGGGGGGCCGHHGGGGHGHHHGGGGGG/B/CHBGHHFF??1?FGFG<?AGG<CFGHHHHHHHGHGH<ACGGGHGHHGHHHHHG/CFGGGGGGGG@@@F@-;@@FFFFF/FF/BBFFFFFFFFFFFFF@;BFFFFFF-@@@9@;;FFFFFFFF;FAFF-@B;;BF9B//;B:99F//;BB@@F9;BEFB
@M05620:37:000000000-D9766:1:1101:14271:5436 1:N:0:20
ACCACACCTTCTACAATGAGCTGCGTGTGGCTCCCGAGGAGCACCCCGTGCTGCTGACCGAGGCCCCCCTGAACCCCAAGGCCAACCGCGAGAAGATGAGTGGCCCGCTACCTCTTCTGGTGGCCGCCTCCCTCCTTCCTGGCCTCCCGGCGCTGCGCCCTTTCTCACTGGTTCTCTCTTCTGCCGTTTTCCGTAGGACTCTCTTCTCTGACCTGAGTCTCCTTTGGAACTCTGCAGGTTCTAGATCGGAA
+
BABBBBBBFFFFGGGGGGGGGGHGGGGEAEHHHGGGFGGGGHHHHGGGDEGGGHHHFHHGGGGGGGGGGGGHHHHGGGGHGHHHHGGGGGGGGGHHHHHHHHGEFGADG@DHHHHHHHEHHHGHHGGGGEHGHHGHHHHHHHHHHHGGGG-ADCGGGFFFFFFFFFFFFFFFFFFFFFFFFFFFFDDFFFFFFFFFFFFFFFFFFFFFFFFFFFF/BBFFFFFFFFFFFFFFFFFFFFFFFFFFFFFFFFF
@M05620:37:000000000-D9766:1:1101:21780:5445 1:N:0:20
AGTGCCAGCTCTCAATCGCACAGGGGACCCAGGGCCTGGCCCCTCCATCCAGAAAACCTATGACCTCACCCGCTACCTGGAGCACCAACTCCGCAGCTTGGCTGGGACCTATGTGAGTATCCAGCGTAGGAATCTGGGAGTTGGGGAGGAGTGAGGAGTTGGGGAAAGACAGTCCTAACCGTGGAGGGTTCTGGTAAATGATGGGGTGAGGAGGGGCTCTTTGGCTCCCACCAGTCCCCCTGTCTGGTCTA
+
BB?AAFFFBFFFGGGCEAFEEE44BEFGGEGFCFFA2FGCFHGEGGFHHFHEGFHBHGHHGHHHHHHHHHHG?/EGHHGHBFHHGHHHGHHHDEEEGHGHGGHGDGHHGHHHHHHHGFGGHHFHHGEF/AHGHHHHHGFEGHHBGDEGDGGGHHEGHGHGGHG?EDGHHGFHCCGHHHHEGEE?DE?BGGGFFFGGGGGGGGFFFFFBFFFFDD;B?-9FFFFBBFFFFFFFFFFFFFFB-ABFF/BFFF/
@M05620:37:000000000-D9766:1:1101:18932:5466 1:N:0:20
ACCACACCTTCTACAATGAGCTGCGTGTGGCTCCCGAGGAGCACCCCGTGCTGCTGACCGAGGCCCCCCTGAACCCCAAGGCCAACCGCGAGAAGATGAGTGGCCCGCTACCTCTTCTGGTGGCCGCCTCCCTCCTTCCCGGCCTCCCGGCGCTGCACCCTTTCTCACTGGTTCTCTCTTCTGCCGTTTTCCCCAGGTCTCGCTTCTCTTACCTGCGTCTCCTTCGTAACTCTTCATGCTCTAGATCCGAA
+
AAAAAAAAFFFFGGGGDGGAG1FCE00EC0FGFGG?EEGGGHHHHGGG?EFGGHFCGHFE/E/EGCFGGGGHHFHFGGGHGHHHHG/<CG<@@C<G111<?<//0</>/-->1111>F1110...<<-.;;C/;E/00:/.-;ACC.EB@-;AG?A/;BB-9B///;FBB-/9////9;B/;/:9--AF-///----//9//9;-AB/F///9//--;--;F///---;;//F//////;9/;/;/9/---
@M05620:37:000000000-D9766:1:1101:20517:5473 1:N:0:20
AGTGCCAGCTCTCAATCGCACAGGGGACCCAGGGCCTGGCCCCTCCATCCAGAAAACCTATGACCTCACCCGCTACCTGGAGCACCAACTCCGCAGCTTGGCTGGGACCTATGTGAGTATCCAGCGTAGGAATCTGGGAGTTGGGGAGGAGTGAGGAGTTGGGGAAAGACAGTCCTAACCGTGGAGGGTTCTGGTAAATGATGGGGTGAGGAGGGGCTCTTTGGCTCCCACCAGTCCCCCTGTCTGGTCTA
+
>AAAAFFFBFFFGFGGGFGEEEHHGEEEGEHHGDGEFEGFGHGHGGHHHHHHHGHGGGGHHHHHHHFHHHHFGGFGHHHGHHGFGH1GFHHHGF@EGGHHGHFFEEHGGHHHHHHHHDGHGHHHHGBEG?HHHHHHHHGGCGHHGGFGCGEGGHHHHGHHHHGGGFEFGCGHGGFHHHGHGCEBDGGG.CFFGGBBFGBFFGGGGGFFEFFFFFFFCBEFFFFFFFFFFFADFFFFFFFDFFFFFFFFFFF
@M05620:37:000000000-D9766:1:1101:12149:5474 1:N:0:20
AGTGCCAGCTCTCAATCGCACAGGGGACCCAGGGCCTGGCCCCTCCATCCAGAAAACCTATGACCTCACCCGCTACCTGGAGCACCAACTCCGCAGCTTGGCTGGGACCTATGTGAGTATCCAGCGTAGGAATCTGGGAGTTGGGGAGGAGTGAGGAGTTGGGGAAAGACAGTCCTAACCGTGGAGGGTTCTGGTAAATGATGGGGTGAGGAGGGGCTCTTTGGCTCCCACCAGTCCCCCTGTCTGGTCTA
+
>11>ADDFAFFFGFGABAFGAEHGAGGEAEGHGE0//AGCAGGHGGFG10FB1A1BG/0BFG2GFG1FGHHGGG@>GGHFGHH/0>BGGFHHGAEE/>BGGHHGG/FEG0FHH2>BGHHB2BFGHGEGG/FG1GHHHCGG/F1GC-<--..>C0D.<C<<0<-::.CGHCGH000CGHHH?.CACEGG;FFG0F;CFFFGGFGGGGF@FAAFFF@-@-9BFFFF/BFFFBFFFABF/BEA-9BFFFFBBFB
@M05620:37:000000000-D9766:1:1101:9840:5500 1:N:0:20
AGTGCCAGCTCTCAATCGCACAGGGGACCCAGGGCCTGGCCCCTCCATCCAGAAAACCTATGACCTCACCCGCTACCTGGAGCACCAACTCCGCAGCTTGGCTGGGACCTATGTGAGTATCCAGCGTAGGAATCTGGGAGTTGGGGAGGAGTGAGGAGTTGGGGAAAGACAGTCCTAACCGTGGAGGGTTCTGGTAAATGATGGGGTGAGGAGGGGCTCTTTGGCTCCCACCAGTCCCCCTGTCTGGTCTA
+
>>>AAFBC3FFFGBGGGGGAEAGCF?DEGGFHDEGEFGHAFHGDFGFHFHHHHHFH3EAFGHHHHHHHHFFGG>EEHFHHFGHGGGGGFHHHEFCE?GHH/FFE//F?/0G1F?GF1FDDDGHFHGDDCAGF11<GGB?//?<C@?C<-.<<.=D.C<//=GDCEGHGHHFHCH0C0;CCBGG@GEDBCFFFGGGBBFGBBFFB.99-AA./.A;;B-;99FBF/BFA99.AE.F/9BED=EBFBFF/B;F
@M05620:37:000000000-D9766:1:1101:23294:5506 1:N:0:20
AGTGCCAGCTCTCAATCGCACAGGGGACCCAGGGCCTGGCCCCTCCATCCAGAAAACCTATGACCTCACCCGCTACCTGGAGCACCAACTCCGCAGCTTGGCTGGGACCTATGTGAGTATCCAGCGTAGGAATCTGGGAGTTGGGGAGGAGTGAGGAGTTGGGGAAAGACAGTCCTAACCGTGGAGGGTTCTGGTAAATGATGGGGTGAGGAGGGGCTCTTTGGCTCCCACCAGTCCCCCTGTCTGGTCTA
+
AA>ABFFFBFFFGGGGGGGGGGHGGGGGAFHHGGGGGEHH2GGGGGHHGHHHFG3FHGHHHHFHHHGHHHHGGEEGHHHHHHHGGHHGGGHGEGGGGHGHGHHGGGGHGHHHHHHHHHHHHHGHHGGGGGHHHHHGHGGGEHHHGGGGGGGGHHHHHGHHHHGGGGHHHHHHHHHHHGHHGGGGGGGGFGGGGGFGGGGGGGGGGGFFFFFFFFFFFFFFFFFFFFFFFFFFFFFFFFFFFFFFFFFFFFF
@M05620:37:000000000-D9766:1:1101:10834:5513 1:N:0:20
AGTGCCAGCTCTCAATCGCACAGGGGACCCAGGGCCTGGCCCCTCCATCCAGAAAACCTATGACCTCACCCGCTACCTGGAGCACCAACTCCGCAGCTTGGCTGGGACCTATGTGAGTATCCAGCGTAGGAATCTGGGAGTTGGGGAGGAGTGAGGAGTTGGGGAAAGACAGTCCTAACCGTGGAGGGTTCTGGTAAATGATGGGGTGAGGAGGGGCTCTTTGGCTCCCACCAGTCCCCCTGTCTGGTCTA
+
>>1>AFFFAFFFGGGFGFGGGGHHG?AAAEGHFEAEFFCHFCGHCEHHDFHGBFHHFAGHFHHGGDFEHHHGG>EEHHHGFGHHHHC/EGHGEG?E>CFGGHHGGGHHGHHHHFHHGHHHHHHHHCE?BCBDGHHHBG0FFGGH?G.<C.><G0<GGGHHHHGC:CEH/GFGHHHHHHHHGGGGAEGGEGGGGGFFGGGGGGGGGGF@EFFFFF@@@@FFFFFFFFFFFFFFEFFFFFFF@FFFFFFFFFB
@M05620:37:000000000-D9766:1:1101:19219:5542 1:N:0:20
AGTGCCAGCTCTCAATCGCACAGGGGACCCAGGGCCTGGCCCCTCCATCCAGAAAACCTATGACCTCACCCGCTACCTGGAGCACCAACTCCGCAGCTTGGCTGGGACCTATGTGAGTATCCAGCGTAGGAATCTGGGAGTTGGGGAGGAGTGAGGAGTTGGGGAAAGACAGTCCTAACCGTGGAGGGTTCTGGTAAATGATGGGGTGAGGAGGGGCTCTTTGGCTCCCACCAGTCCCCCTGTCTGGTCTA
+
ABAABFFFBFFFGGGGGGGGGGHCGGGGGGHHGGGGCFHGHHGHGGHHHGHHHFFFHGHHGHHHHGHHHHHGG?EGHHGHHGHHHHHHGHHHFGCGGFGGEHHGGGHHGHHGHHHHHGHFHHFHHGEGGGHHHHHHHFFFGHHHGCGGGGAFGDGHHGHFGHGGGGHHFHHFHHHHHGHGGDEBDEGG9FFFFGGFFGGGGGGGGGDFFFFFFFFFFFFFFFFFFFFFFFFFFFFFFFFFFFFFFFFFFFF
@M05620:37:000000000-D9766:1:1101:21198:5543 1:N:0:20
AGTGCCAGCTCTCAATCGCACAGGGGACCCAGGGCCTGGCCCCTCCATCCAGAAAACCTATGACCTCACCCGCTACCTGGAGCACCAACTCCGCAGCTTGGCTGGGACCTATGTGAGTATCCAGCGTAGGAATCTGGGAGTTGGGGAGGAGTGAGGAGTTGGCGAAAGACAGTCCTAACCGTGGAGGGTTCTGGTAAATGATGGGGTGAGGAGGGGCTCTTTGGCTCCCACCAGTCCCCCTGTCTGGTCTA
+
AAAABFFFCFFFGGGGGGGGGGHGGGGGGGHHGGGGGGHHGHGHGGHHHHHHHHHHHGHHGHHHHHHHHHHGGGGGHHHHHHHHHHHHGHHHFGGGGHHHGHHGGGHHGHHHHHHHHHHHHHHHHGEGGGHHHHHHHHHGGHHHGGGGGGFGHHHHHGEFHHHGGGGGHHHHHHHHHGGGGGFGGGGGCFGGGGGGGGGGGGGGFFFFFFFFFFFFFFFFFFFFFFFFFFFFFFFFFFFFFFFFFFFFFFF
@M05620:37:000000000-D9766:1:1101:21109:5569 1:N:0:20
ACCACACCTTCTACAATGAGCTGCGTGTGGCTCCCGAGGAGCACCCCGTGCTGCTGAACGAGGCCCCCCTGAACCACAAGGCCAACCGCGAGAAGATGAGTGGCCCGCTCCCTCTTCTGGGGGCCGCCTCCCTCCTTCCTGGCCTACAGGAGCTGAGCCCATTATCACTGGTTCTCTCTTCTGCCGTTTTCCGTAGGACTCTCTTCTCTGACCTGAGACTCCTTTGGAACTCTGCAGGTTATAGATAGGAA
+
1>1>A11AFFF@3FG1AAFB11A1ABAEG0FGBF00BAE/EGHHHG?EA/B/11ABG11BEE/F/?/EEGGHHF/0FGF0?CH///?<>/B@//<B111FGHGF?FCCGCGGH00>FG110>@CGCGGG.CG/;CGF0;FFG.;F/C/0;9EFGG0.F/9.;00;CBFG0FB///;:FF/;/;/9>;BFFFF-;AAABFFFFFFFFFFF/FFFF-/B//;9BF/9BFFBFFBF/BB/;A///9FF///;:/
@M05620:37:000000000-D9766:1:1101:22389:5570 1:N:0:20
AGTGCCAGCTCTCAATCGCACAGGGGACCCAGGGCCTGGCCCCTCCATCCAGAAAACCTATGACCTCACCCGCTACCTGGAGCACCAACTCCGCAGCTTGGCTGGGACCTATGTGAGTATCCAGCGTAGGAATCTGGGAGTTGGGGAGGAGTGAGGAGTTGGGGAAAGACAGTCCTAACCGTGGAGGGTTCTGGTAAATGATGGGGTGAGGAGGGGCTCTTTGGCTCCCACCAGTCCCCCTGTCTGGTCTA
+
AA>ABFDFBFFFGGGGGGGGGGHGGGGGGGHHFGGGGFHHHHGHGGHHHGHHHHHHHGHHHHHHHHHGHHHGGGGGHHHHHHHHHGHHGHHHEEGGGHGHGHHGGGHHGHHHHHHHHHHHHHHHHGGGGGHHHHHHHHHGGHHHGGGGGGEGHHHHHGHHHHGGGGHHHHHHHHHHHHHHGGFGGGGGCFGGGGFFGGGGGGGGGGFFFFFFFFFFFFFFFFFFFFFFFFFFFFFFFFFFFFFEFFFFFFF
@M05620:37:000000000-D9766:1:1101:13370:5572 1:N:0:20
AGTGCCAGCTCTCAATCGCACAGGGGACCCAGGGCCTGGCCCCTCCATCCAGAAAACCTATGACCTCACCCGCTACCTGGAGCACCAACTCCGCAGCTTGGCTGGGACCTATGTGAGTATCGAGCGTAGGAATCTGGGAGTTGGGGAGGAGTGAGGAGTTGGGGAAAGACAGTCCTAACCGTGGAGGGTTCTGGTAAATGATGGGGTGAGGAGGGGCTCTTTGGCTCCCACCAGACCCCCTGTCTGGTCTA
+
AAA>AFF4>CFFGGGCGFF2E?GAFED22AFGE2EA2FHHCHGDEGHBFEGFBFCEHGH3FGEHHFGGHGFEE/EGHHFH?FHHFHH1E3@BEE/>>33BEGFEGG0GGGGH1B2?1G2FF//F/B/<B/1<FGFFFH0C??DGGCGG-<<<CGHHBE/CDB-:::CGFBCC00:C9BFF-CEBDED-.;AFFF09CF0FG0;/;.;9AFFFF.9--9.9FFE/;FF......9..9A9-;:BFFBF/99/
@M05620:37:000000000-D9766:1:1101:18441:5582 1:N:0:20
AGTGCCAGCTCTCAATCGCACAGGGGACCCAGGGCCTGGCCCCTCCATCCAGAAAACCTATGACCTCACCCGCTACCTGGAGCACCAACTCCGCAGCTTGGCTGGGACCTATGTGAGTATCCAGCGTAGGAATCTGGGAGTTGGGGAGGAGTGAGGAGTTGGGGAAAGACAGTCCTAACCGTGGAGGGTTCTGGTAAATGATGGGGTGAGGAGGGGCTCTTTGGCACCCACCAGTCCCCCTGTCTGGTCTA
+
A?>AAFFFBFFFGGGGGGGGGGHHGGGEAEHHGGEG2FHH2FFHGGGHFHHHFFBGHGCFHHBGHHHHHHHGGGGGHHHHHHHHGGHHGHHHFGGEEFGHGHHGDAHH/FHHHHFHHHBF?3?GFDAEGFHHHHFHHF0/CGHHCCEGGGGHFHFFGDGH0<@GGGHFBCGHHFHFHHHADEEGGGGA9CFGGGCGGGGFGGGFGGFFFFFFDFFFABEFF//BB/:;AEFFFF/FBFEF;EFFFB/BFFF
@M05620:37:000000000-D9766:1:1101:11406:5603 1:N:0:20
AGTGCCAGCTCTCAATCGCACAGGGGACCCAGGGCCTGGCCCCTCCATCCAGAAAACCTATGACCTCACCCGCTACCTGGAGCACCAACTCCGCAGCTTGGCTGGGACCTATGTGAGTATCCAGCGTAGGAATCTGGGAGTTGGGGAGGAGTGAGGAGTTGGGGAAAGACAGTCCTAACCGTGGAGGGTTCTGGTAAATGATGGGGTGAGGAGGGGCTCTTTGGCTCCCACCAGTCCCCCTGTCTGGTCTA
+
A11>AD@FAFFFDGGGGCCCEGCGCEGGGGGHGGGCGEHFHHGHGGFGGHFFGFFGHGHHHHHHHHGGHHHGGGEGHHHHFGGGFHHHGHHHGGGGGHHHGHHGEGHHGHHHHHHHHHHHHHHHHGEGGGHHHHHHHHHGGHHHGGGGGGGHHHHHHGHHHHGGGGGHGHHHHHHHHHHHGEEGGGGG=FGGGGFGGGGGGGGGGGF@FFFFFF@@@@FFFFFFFFFFFFFFFFFFFFFF@FFFFFFFFFF
@M05620:37:000000000-D9766:1:1101:23218:5607 1:N:0:20
AGTGCCAGCTCTCAATCGCACAGGGGACCCAGGGCCTGGCCCATCCATCCAGAAAACCTATGACCTCACCCGCTACCTGGAGCACCAACTCCGCAGCTTGGCTGGGACCTATGTGAGTATCCAGCGTAGGAATCTGGGAGTTGGGGAGGAGTGAGGAGTTGGGGAAAGACAGTCCTAACCGTGGAGGGTTCTGGTAAATGATGGGGTGAGGAGGGGCTCTTTGGCTCCCACCAGTCCCCCTGTCTGGTCTA
+
AA11ADFFAFFFFGGB1FF1E0F0FFEG0AGH0EE//BA00F/BGHCHH0FB10B0GEHHGG2GGGHHHHHG?/>EHHHH0>FGFFG/E0F@////>0B0EHHGGCAGGHHHHHHHHHHHHHHHFGGGGCFHHHHHHFFFEHHGC?FCCGGGGFHFGGCHHHCGGGHHHHFHHHHHHHHHGGG@GGGGGGGGGGGGGGGGFFGFGGG@FFFFAB;?@@?FFFFEFFFFFFFFFFFFBFEF@EFFFFFFFFB
@M05620:37:000000000-D9766:1:1101:9382:5611 1:N:0:20
AGTGCCAGCTCGCAATCGCACAGGGGACCCAGGGCCTGGCCCCTCCATCCAGAAAACATATGACCTCACCCGCTACCTGGAGCACCAACTCCGCAGCTTGGCTGGGACCTATGTGAGTATCCAGAGTAGGAATCTGGGAGTTGGGGAGGAGTGAGGAGTTGGGGAAAGACAGTCCTAACCGTGGAGGGTTCTGGTAAATGATGGGGTGAGGAGGGGCTCTTTGGCTCCCACCAGTCCCCCTGTCTGGTCTA
+
11>>A11FAF11A1EEGCFF0ECG0EGGGGHHGEAEFAHAFGGHGG0G1AFA101BB/1BGHBGGH1FGHHFGG?/BFGCHHG/0/>FE0FGE>EE/0GHCCHG//GHG0FG1FHFHGHHGBGF1?@G11@FGGHHH00//?1?CGG--AEG.DH.<./<0C@CFGGHG/GG0:GGHHF.A;.;=EE9;AF0;F;CGGGGGGGGGGB@FFFFFF@@?@FFFFFFF/:AEFFBFF/BFFFF@FFFFFFFFFF
@M05620:37:000000000-D9766:1:1101:11229:5677 1:N:0:20
ACCACACCTTCTACAATGAGCTGCGTGTGGCTCCCGAGGAGCACCCCGTGCTGCTGACCGAGGCCCCCCTGAACCCCAAGGCCAACCGCGAGAAGATGAGTGGCCCGCTACCTCTTCTGGTGGCCGCCTCCCTCCTTCCTGGCCTCCCGGAGCTGCGCCCTTTCTCACTGGTTCTCTCTTCTGCCGTTTTCCGTAGGACTCTCTTCTCTGACCTGCGTCTCCTTTGGAACTCTGCAGGTTCTAGATCGGAA
+
CCCCCCCCFFFFGGGGGGGGGGHHGEGFHGHHHGGGGGGGGHHHHGGGGGGGHHGHGHHGGGGGGGGGGGGHHHHGGGGHGHHHHGGGGGCGGGHHHH2?>2FEF=@<A-<GFHFDDF1<GGDCG?<<DC:ECCECGHHCH/G.GHGEFG-99.0<DCGDCGBFBFFFFFE:BFFFFFBF0:BFFDFFFFBF.:AA.0BF/BFFEFFBBB:B:BB.-.<.FFFF:B/BFFFBFFBFBFFBF0BFB0<.BDE
@M05620:37:000000000-D9766:1:1101:11233:5696 1:N:0:20
ACCACACCTTCTACAATGAGCTGCGTGTGGCTCCCGAGGAGCACCCCGTGCTGCTGACCGAGGCCCCCCTGAACCCCAAGGCCAACCGCGAGAAGTGGGCGGCCCCCCTCCCCTTCCTGTTGTCCCCGCCCTCCCTCCCTTCCCCCCGGACCTCTCTCCCTTCGTACTTGTTCTTCCTTTCTTCTCTTTCCCGAGTTTCCTTTTCCCCTCCCCCGGTTCCCTTTGGAACTCTCCCAGTTCTGCATTCTCAA
+
CCCCCCCCFFFFGGGGGGGGGGHHGEGEFGHHHGGGGGEGGHHHHGGGGGGGGHHHHHHGGGGGGGGGG/1FHHHG/EAH/G?//?///<//</2>2?///>-<>----.::;/;C:00000/<00:---9-.:.//;./0:9//;--;---:0090:;//;/.9/9.000;900;0009000;00;0;0:0..-..0;:0000009//.....--;.:0;00;0;09B0000///00;;900;0900000
@M05620:37:000000000-D9766:1:1101:10703:5729 1:N:0:20
ACCACACCTTCTACAATGCGCTGCGTGTGGCTCCCGAGGAGCACCCCGTGCTGCTGACCGAGGCCCCCCTGAACCCCAAGGCCAACCGCGCGAAGACGAGTCGCGCGCTTCCTCTTCTACCTCCCCCCTCCCTCCCTCCTGGCCTCCCGGCGCTGCGCACTTTCTCCCTGTTTCTCTCTTCTGCCGATTTCCGTCGTACTCTTTTTTCTGCCCTGTCTCTCCTTTGGCCCTCTGAAGTCTCTAGATCGTAA
+
AAAAAAA>1BFFGFGFFG1AFCGGGAE00AFGB0BA/EEECHHHHGG/EAEGBHHFHHH>EFCGGEGGGGGFHFHGGGGHFCHHHGCCGG/</<@C0//<<0---><C-:./0:0:;;000;<.:.:--9.:/;9.99A///.99.-;:;--;@-A9--;999/BF/B-//;///;/99B/;//9--9B-9/-9------9/////99///:9B-//;///;F/9:/9/;--9/;//://;;9/B//9--;
@M05620:37:000000000-D9766:1:1101:21363:5742 1:N:0:20
ACCACACCTTCTACAATGAGCTGCGTGTGGCTCCCGAGGAGCACCCCGTGCTGCTGACCGAGGCCCCCCTGAACCCCAAGGCCAACCGCGAGAAGATGAGTGGCGCGCTACCTCTTCTTGTGGCCGCCTCCCTCCTTCCTGGCCTCCCGGCGCTGCGCCCTTTCTCACTGGTTCTCTCTTCTGCCGTTTTCCGTAGGACTCTCTTCTCTGACCTGCGTCTCCTTTGGAACTCTGCAGGTTCTAGATCGGAA
+
ABAAB?ABFFFFFGGBGGFGGFHHG?EB4ABGHGG?A?AA2EFGHEFG1AEFEGGHHHHCCGCGGGGGGEFHHHHGGGDHGHHHHGGGGGGGGGGHFDDGHEFE//>>C->FGHFHGG0==CDHHGGGG.CEHHGHHHHH0FGGGGGGGG-9;@?D-@ACAFFFFFFFFFFBFFFFFFFFFFFFFFADFFFFFBF.AFFFFFFFFFFFFF/9FFF.@FFDFFFFFFF/;FFFFFFFFF.;BFFFFFFFDDE
@M05620:37:000000000-D9766:1:1101:23676:5749 1:N:0:20
AGTGCCAGCTCTCAATCGCACAGGGGACCCAGGGCCTGGCCCCTCCATCCAGAAAACCTATGACCTCACCCGCTACCTGGAGCACCAACTCCGCAGCTTGGCTGGGACCTATGTGAGTATCCAGCGTAGGAATCTGGGAGTTGGGGAGGAGTGAGGAGTTGGGGAAAGACAGTCCTAACCGTGGAGGGTTCTGGTAAATGATGGGGTGAGGAGGGGCTCTTTGGCTCCCACCAGTCCCCCTGTCTGGTCTA
+
ABABCFFFCFFFGGGGGGGGGGHGGGGGGGHHGGGGGGHHHHGHGGHHHHHHHHHHHGHHHHHHHHHHHHHGGGGGHHHHHHHHHHGHGHHHGGGGGGHHGHHGGGHHGHHHHHHHHHHHHHHHHGEGGGGHHHHHHHHGGHHHGGGGGGGHHHHHHGHHHHGGGGHHHHHHHHHHHHHHGGGGGGGGCFFGGGFGGGGGGGGGGGFFFFFFFFFFFFFFFFFFFFFFFFFFFFFFFFFFFFFFFFFFFFF
@M05620:37:000000000-D9766:1:1101:19541:5806 1:N:0:20
ACCACACCTTCTACAATGAGCTGCGTGTGGCTCCCGAGGAGCACCCCGTGCTGCTGACCGAGGCCCCCCTGAACCCCAAGGCCAACCGCGAGAAGATGAGTGGCCCGCTCCCTCTTCTGGTGGCCGCCTCCCTCCTTCCTGGCCTCCCGGCGCTGCGCCCTTTCTCACTGGTTCTCTCTTCTGCCGTTTTCCGTAGGACTCTCTTCTCTGACCTGCGTCTCCTTTGGAACTCTGCAGGTTCTAGATCGGAA
+
BBBBBBBBFFFFGGGGGGGGGFHFGEEEEEHGHGGGGGGGGHGHHGGGGEGGHHHHHHHGGGGGGGGGGGGHGHHGGGGHGHHHHGGFGDCGCGHGGHHHHHGG<F>CF->FHHHHHH1>F0DHHGGGGEHGHHGHHHHGHHHHHGGGGGAFGGGGGFFFFFFFFFFFFFFFFFFFFFFFFFFFFFFFFFFFFFFFFFFFFFFFFFFFFF/FFFF?DDFFFFFFFFFFFFFFFFFFFFFBFFFFFFFFFFF
@M05620:37:000000000-D9766:1:1101:8958:5838 1:N:0:20
AGTGCCAGCTCTCCATCGCACAGGGGACCCAGGGCCTGGCCCCTCCATCCAGAAAACCTATGACCTCACCCGCTACCTGGAGCACCAACTCCGCAGCTTGGCTGGGACCTATGTGAGTATCCAGCGTAGGAATCTGGGAGTTGGGGAGGAGTGAGGAGTTGGGGAAAGACAGTCCTAACCGTGGAGGGTTCTGGTAAATGATGGGGTGAGGAGGGGCTCTTTGGCTCCCACCAGTCCCCCTGTCTGGTCTA
+
>A>AAFFFBFFFG4FGGGGCGGHHGFEEGFHHFEGGGGHHHHGHGGHHHHHHGFHGGGHGHGGHHDFHHHHEFEFGHHHH?GHHHHA?EGHGEGGGEHBFGHFGGGHHGHHHHHHHHHGHHHFHHGGGGGGDGHHHHHAFGHHHGG.@C.>CG0DGCDHHHGGGG.GHCH/GHHHHGBHGGGFGAEFGGGGGGGCCGFGGGGGGGGDDEFFBFFFFFFFFFFFFFFFFFFFFFFFFFFFFFFFFFFFFFFB
@M05620:37:000000000-D9766:1:1101:10175:5856 1:N:0:20
ACCACACCTTCTACAATGAGCTGCGTGTGGCTCCCGAGGAGCACCCCGTGCTGCTGACCGAGGCCCCCCTGAACCCCAAGGCCAACCGCGAGAAGATGAGTGGCCCGCTCCCTCTTCTTGTGGCCGCCTCCCTCCTTCCTGGCCTCCCGGCGCTGCGCCCTTTCTCACTGGTTCTCTCTTCTGCCGTTTTCCGTAGGACTCTCTTCTCTGCCCTGCGTCTCCTTTGGCACTCTGCAGGTTCTAGATCGGAA
+
CCBCCCCAFFFFGGGGGGGGGGHHGGGBAEHHHGFGDGGGGHHHHGGGFGGGGHHHGHHAFGFGGGGGGGGHHHHGGGGHGHHHHGGGGGCGGGHFF2GFFHG/FG@DG->FGHHHHH1FG1.<G@<AD.;EHGGHHHHH0CGHFGGGGGGGGGGGFCFFFFFFFFEFFFFFFFFFFFFFBFFFFFDFFFFFFF.DFFFFFFFFFFFFFF0FFFFEFFCAFFFFFFF0:BFFFFFFFFFFFF0BFF;ADFF
@M05620:37:000000000-D9766:1:1101:17262:5897 1:N:0:20
AGTGCCAGCTCTCAATCGCACAGGGGACCCAGGGCCTGGCCCCTCCATCCAGAAAACCTATGACCTCACCCGCTACCTGGAGCACCAACTCCGCAGCTTGGCTGGGACCTATGTGAGTATCCAGCGTAGGAATCTGGGAGTTGGGGAGGAGTGAGGAGTTGGGGAAAGACAGTCCTAACCGTGGAGGGTTCTGGTAAATGATGGGGTGAGGAGGGGCTCTTTGGCTCCCACCAGTCCCCCTGTCTGGTCTA
+
AAAAAFFFAFFFGGGGGGGFGGHFGGGEEEHHFEGG2FHHFGGHGGHHHGHHHHHHHGHHHHHHHHHHHHHGG>FGHHHHHHHHHHHHGHHHEFGEEHFHGHHGGGHHGHHHHHHHHHHHHHHHHGEGGGHHHHHHHHHGGHHHGGGGGGFGHHHHHGHCHHGGGGHHHHHHHHHHHHHHGGGGGGGGEFGGGGBFGGGGGGGGGGDFFFFFFFFFFFFFFFFFEFFFFFFFFFFFFFFFFFFFFFFFFFF
@M05620:37:000000000-D9766:1:1101:10854:5900 1:N:0:20
ACCACACCTTCTACAATGAGCTGCGTGTGGCTCCCGAGGAGCACCCCGTGCTGCTGACCGAGGCCCCCCTGAACCCCAAGGCCAACCGCGAGAAGATGAGTGGCCAGCTACCTCTTCTGGTATCCGCCTCCCTCCTTCCTGGCCTCCCGGCGCTGCGCCCTTTCTCACTGGTTCTCTCTTCTGCCGTTTTCCGTAGGACTCTCTTCTCTGCCCTGCGTCTCCTTTGGCACTCTGCAGGTTCTCGATCGGAA
+
CBCBCBCBFFFFGGGGGGFGGFHHGFGBAEHHHFFEDGECEHHHHGGEEEGGHHGHHHHAFGFFGGGGGGGHGHHGGGGHGHHHHGGGGG<BFGHGHHHHHHGGGHFFH1?FGHHHHH11>11>FA<EC<<CGHGHHHHH0<GHHHHGGGGGGGGGGGGGGGFGGGFGGGFFFFFFFFFF:FFFFFFAFFFFFF;ADFFFFFFFF9;FFFFFFFF.;AFDFF/;BFF/9BFFFFFFFFFB/F/EFFF9..;
@M05620:37:000000000-D9766:1:1101:25142:5912 1:N:0:20
ACCACACCTTCTACAATGAGCTGCGTGGGGCTCCCGAGGAGCACCCCGTGCTGCTGACCGAGGCCCCCCTGAACCCCAAGGCCAACCGCGAGAAGATGACCGCCCCTGTACCTCCTCCGGCGTCTTCTTCTGTCCGTCCCGGCCTTCCCTAGCCTCCCGGCTTCTCGCTGTTTCTCTCTGCTTCTCTTTTCTGTCGTTCTCTCTTGTCCTATCTTATCTTCCTTGCGTCCTCTTTGGATCCCTGCTGGGTC
+
AAABAAAAFFFFGFBAEGFGGGHGGEG2A2AABFFAAEEEGDHHHGECEEGFHHHFHHHGCFGGGFGEGGGHBGF>EEGGGHGGHGGGB/>@DGHHHHB11/<<--..11111>.<//=----;:.=00000;CH.;;..---:./0=/00;B/0;...--;-./:.;...;BFFF9BF//;/B//;/;BF/B/;A9..;B//://9/////9;9/////;99FB/99;-.;99//////../;.://./9
@M05620:37:000000000-D9766:1:1101:12214:5934 1:N:0:20
ACCACACCTTCTACAATGAGCTGCGTGTGGCTCCCGAGGAGCACCCCGTGCTGCTGACCGAGGCCCCCCTGAACCCCAAGGCCAACCGCGAGAAGATGAGTGGCTGGCTCCCTCTTCTCGTTGCCGCCTGCCTCCTTCCTTGCCTCCCGGCGCTGCGCACTTTCTCACTGGTTCTCTCTTCTGCCGTTTTCCGTAGGACTCTCTTCTCTGCCCTGCGTATCCTATGGTCCTCTGCAGGTTCTAGATCGGAA
+
BCCBBBBCFFFFGGGGGGGGGFHHGGGEHEHHHGGEEGGGGHHHHGGGEEGFHHHGGHHGGGGGGGGGGGGGHHHGGGGHGGHHHGGFGCCCCGHHFFF?????0//?F???CGFDF11.>.0>FC<AC.<CGFGFHHHB00=CHGHGGGGGCFBEG-@;-;BFBF/BFFB9;//BFBFF;/BFFADF/;BFF/:;DBBBBFFFFBB/BFBFEBFEFD9:FFF//BB//;FBFF:BFAFFFF/BFF/:..:
@M05620:37:000000000-D9766:1:1101:22172:5956 1:N:0:20
ACCACACCTTCTACAATGAGCTGCGTGTGGCTCCCGAGGAGCACCCCGTGCTGCTGACCGAGGCCCCCCTGAACCCCAAGGCCAACCGCGAGAAGATGAGGTGAGTGGCCCGCTACCTCTTCTGGTGGCCGCCTCCCTCCTTCCTGGCCTCCCGGAGCTGCGCCCTTTCTCACTGGTTCTCTCTTCTGCCGTTTTCCGTAGGACTCTCTTCTCTGACCTGAGTCTCCTTTGGAACTCTGCAGGTTCTAGAT
+
ABBAAABAFFFFGGGBGGGFGGHFGGGGD2FGGGGDGGGGAGHHHGGGG1EF5GHHFFGGGG0EFGGGGGGGHHHGGGGGGHHHHGGGGGGGCDHF2GFFHHHH0FFEFGHGGGCGHHHHFBHHG=CGGH@DCGDHGHHGHHHHFCFGGGGGEDAGFFGGG?BDFFFFFBFFFFFF/B;9FFFFFFFFFFF;AFFFFF/A.AFFFFFFFFFFFFFFFFFFFFFFFFF9BFFFBFFFFFFFFFFAFFF/FF9
@M05620:37:000000000-D9766:1:1101:14393:5965 1:N:0:20
AGTGCCAGCTCTCAATCGCACAGGGGACCCCGGGCCTGGCCCCTCCATCCAGAAAACCTATGACCTCACCCGCTACCTGGAGCACCAACTCCGCAGCTTGGCTGGGACCTATGTGAGTATCCAGCGTAGGAATCTGGGAGTTGGGGAGGAGTGAGGAGTTGGGGAAAGACAGTCCTAACCGTGGAGGGTTCTGGTAAATGATGGGGTGAGGAGGGGCTCTTTGGCTCCCACCAGTCCCCCTGTCTGGTCTA
+
>>>A>BD11CFFG1FFFFGCGGHCF?EAAE00//A//BFF0GG/EGHBFFCGBGCEEFC1@GBGHGFFHCCEE>EEH1B0>FGHGHCEE0>FAEC//0B<?GFG/CHHG01<?@FGF1@GHHHGGGG/CGHH1GHHH0<<C0FCC?.<C.<<<0D.0C:/C/@CEC.CBGBBFGGEF0FFGBEA?ACG.;AFFB;/FFFFFBFFFFF@EFFE-A@9@--;9FBB/;BE?BABFF9/9BEF@E/9BFFFBF/
@M05620:37:000000000-D9766:1:1101:14076:5974 1:N:0:20
ACCACACCTTCTACAATGAGCTGCGTGCGGCTCCCGAGGAGCACCCCGTGCTGCTGACCGAGGCCCCCCTGAACCCCAAGGCCAACCGCGAGAAGATGAGTGGCCCGCTTCCTCTTCTGGTGGCCGCCTCCCTCCTTCCTGGCCTCCCGGCGCTGCGCCCTTTCTCACTGGTTCTCTCTTCTGCCGTTTTCCGTAGGACTCTCTTCTCTGACCTGCGTCTCCTTTGGCACTCTGCAGGTTCTAGATCGGAA
+
BAABBBBAFFFFGGGGGG5GGGHHG2E2AEEEFEFF?2AE?GGGHGAEAEEGBHFHFH3>EECEGG>EFEEHHHEEGDGHGHHEGGGGGG/CGDHEF1GGFFGF?/>>@.><GHBGHH00=<.CGGCGG;;EHHGHHHHGFFFGGGGGGGGGGGFDB>DDFFFFFFFFFFFFFFFFFFFFBFFFFFAFFFFFFBADFFFFFFFFFBFFFF/BFFF;;AFDFFFFFFF/BFFFFFBFF?:FFFBFFF/;A.E
@M05620:37:000000000-D9766:1:1101:20888:5982 1:N:0:20
ACCACACCTTCTACAATGAGCTGCGTGTGGCTCCCGAGGAGCACCCCGTGCTGCTGACCGAGGCCCCCCTGAACCCCAAGGCCAACCGCGAGAAGATGAGTGGCCCGCTCCCTCTTCTGGTGGCCGCCTCCCTCCTTCCTGGCCTCCCGGCGCTGCGCCCTTTCTCACTGGTTCTCTCTTCTGCCGTTTTCCGTAGGACTCTCTTCTCTGACCTGCGTCTCCTTTGGAACTCTGCAGGTTCTAGATCGGAA
+
BBBABBBBFFFFGGGGGGGGGDGFGEFECEGHFGGGFGGCDHHHHGGGDGGGHHHHHHHGGGGGGGGGGGGHHHHGGGGHFHHHHGGEGGDFCGHHHHGHHHGG<?>@F->FHHHHHHBGHGDHHGGGGGGGHHGHHHHFHFHHHGGGGG?DFGGGGFFFFFFFFFFFFFFFFEFFFFFFFFFBFFFFFFFFFFFDDFFFFFFFFFFFFFEFFFFEFDDDFFFFFFFEFFFFFFFFFFFFFFFFFBBFDFF
@M05620:37:000000000-D9766:1:1101:21585:6023 1:N:0:20
AGTGCCCCTCTCAATCGCACAGGGGCCCCCTGGCCTGGCCCCTCCCCCCCGCAAACCTCTGACCGCACCCGCTACCTGGCGCACCCACTCCGCAGCTTGGCTGGGACCTCTGTGCGTATCCCGCGTCGGAATCTGGGCGTTGGGGCGGCGTGCGGCGTTGGGGCAAGCCAGTCCTAACCGTGGCGGGTTCTGGTAAATGATGGGGTGAGGAGGGGCTCTTTGGCTCCCACCAGTCCCCCTGTCTGGTCTAT
+
>A>1AD1>AA1BB3BGF1AAABGAEAAA0A0BBFGHFH0BAEHGG//AA>E>>/>>FFGHH1BG/>>EEGGGEEGHGGF0>CCCGC<BG0?CCGGGHHHGG1?EG0>CG1FGFHHFGGGHHCCGGCCGG-:CFGGGGA-AAAGGGG-@@@@@F@@@@@@@F@@F@FF-A-;FFFFFFFF@BE@-;@@9;FFFFFBFFFFBFFFFFF@FFF/;B@@@?FFFFFFFFFFFFFFEFFFFFFF@FFFFFFFFFFF
@M05620:37:000000000-D9766:1:1101:15589:6032 1:N:0:20
ACCACACCTTCTACAATGAGCTGCGTGTGGCTCCCGAGGAGCACCCCGTGCTGCTGACCGAGGCCCCCCTGAACCCCAAGGCCAACCGCGAGAAGATGAGTGGCCCGCTCCCTCTTCTTGTGGCCGCCTCCCTCCTTCCTGGCCTCCCGGCGCTGCGCCCTTTCTCACTGGTTCTCTCTTCTGCCGTTTTCCGTAGGACTCTCTTCTCTGCCCTGCGTCTCCTTTGGAACTCTGCAGGTTCTAGATCGGAA
+
AABCCCCCFFFFGGGGGGGGGGHHGGGBGGHGGFGGGGGGGHHHHGGGGGGGHHHHHHHGGGGGGGGGGGGHGHHGGGGHGHHHHGGGGGDGGGHHHHHGFHG/=?>AF->FHHHHHH1FGCDHHGGGG:GGHHGHHHHHFHHHHGGGGGGGGGGGGFFFFFFFFFFFFFFFFFFFFFFFFFFFFFDFFFFFFFAFFFFFFFFFFFFFFF0BFFF?DDFFFFFFFFFBFFFFFFFFFFFFFF0BFF0;DFF
@M05620:37:000000000-D9766:1:1101:7820:6056 1:N:0:20
ACCACACCTTCTACAATGAGCTGCGTGTGGCTCCCGAGGAGCACCCCGTGCTGCTGACCGAGGCCCCCCTGAACCCCAAGGCCAACAGCGAGAAGATGAGGGCCGACTCCCTCTCCACATTTCCTCCTCGCTCCTTCCTGTCCTCCCGGCGCGTCGCACTTGCTCCCGTGTGCACTCTTTCGCCGTTCTCCGGCGGACTCTATTACCGGCCCTGCGTATCCTTTGGCCCTCTGCAGGTTCTGGATAGGCAG
+
AAAAAAA1CFFFGGGFGGFFGD1A0E?A00F0BAFE0AA/ABAEFEEEA/BF1FA1DF0A///EEE@/E/?G1B/???E/???GHF/BBE?C/?FFFFFC0//////</1???00>101<11=111<<0.-<<CC00/0==;000/:C@-?----;AG--//;;//;-----:/;;;FF//----9--;/9;--;---;/;//9F//----9-FA@A--;F///////;9:BF//;9-;BF/9BB///9B-
@M05620:37:000000000-D9766:1:1101:12846:6064 1:N:0:20
ACCACACCTTCTACAATGAGCTGCGTGTGGCTCCCGAGGAGCACCCCGTGCTGCTGACCGAGGCCCCCCTGAACCCCAAGGCCAACCGCGAGAAGATGAGGAGAGTGGCCCGCTACCTCTTCTGGTGGCCGCCTCCCTCCTTCCTGGCCTCCCGGCGCTGCGCCCTTTCTCACTGGTTCTCTCTTCTGCCGTTTTCCGCAGGACTCTCTTCTCTGCCCTGCGTCTCCTTTGGAACTCTGCCGGTTCTCGAT
+
BBBBBBAAFFFFGGGFGGAFGEGFEEGBGEHHHGGGGGGFGHHHHGGGGGGGHHHHHHHGGGGGGGEGGGGHGHHGGGGHGHHHHGGGGGCGGGHGGH2<<2?//?<FE0<>D<->FBG1GHHHGHHGGCDGGAGHGFHGH0GCHBBFF9FGFD-9DBBFFB=D-99BBFB/9BB9F//BBBFBFFFFFFF99/E9/..-;-A9//99/BFFFFB//:9..99-.;FFF//99B/9/9/;/;-9..B9EB9
@M05620:37:000000000-D9766:1:1101:10206:6070 1:N:0:20
ACCACACCTTCTACAATGCGCTGCGTGTGGCTCCCGAGGAGCACCCCGTGCTGCTGAACGAGGCCCCCCTGAACCCCAAGGCCAACCGCGCGAAGATGAGTGGCAGGCTACCTCTTCTGATGTCCGCATTCCTCCTTCATTGCCTCCCGGAGATGCGCACTTTCTCCCTGTATCTCTCTTATGCCGTTTTCCGTAGGACTCTCTTCTCTGCCCTGGGTCTCCTTTGGCACTCTGCAGGTTCTCGATCGGAA
+
1>>1>1A1BBB@A3BBEG1A00A0E0AAA0F0AABA/EEAEHFHHGA/BAB/EFHGH110>BFE>>/EEEC011/?EE?E//?//?/<></>C@C?G1G111?/0?><01>><<FHGH11110=D.@@.<0=0<C/;;000<GC00CE.----/;9@9--;9999F0/9990;CFGFFFF/;/9;-:BFFFFBF-9A/B9FFBFF/;;/;9F9;--9/999;BFFBFB//99BF;//--;;B;;B/9---;
@M05620:37:000000000-D9766:1:1101:24118:6087 1:N:0:20
AGTGCCAGCTCTCAATCGCACAGGGGACCCAGGGCCTGGCCCCTCCATCCAGAAAACCTATGACCTCACCCGCTACCTGGAGCACCAACTCCGCAGCTTGGCTGGGACCTATGTGAGTATCCAGCGTAGGAATCTGGGAGTTGGGGAGGAGTGAGGAGTTGGGGAAAGACAGTCCTAACCGTGGAGGGTTCTGGTAAATGATGGGGTGAGGAGGGGCTCTTTGGCTCCCACCAGTCCCCCTGTCTGGTCTA
+
AB>AAFFFBFFFGDGGGGGGGGHEGGGFGGHHGGGGGGHHHHGHGGHHHHGHHFHHHGHHGHHHHHHHHHHGGGGGHHHHHHGHHH1FFHHHGGGGFHHHGHHGGGHHGHGHHHHGHGFHHHHHGGGGGGHGHHHHHGFFGHHFGGFGGGEGGFHHFDHHHHGGEDHHFHFGHHHHHGHCFEGGAEGGDFFGGGGGGGGGGGGGGGFFFFFFFFFFFFFFFFFFFFFFFFFFFFFFFFFFFFFFFFFFFFF
@M05620:37:000000000-D9766:1:1101:19538:6093 1:N:0:20
ACCACACCTTCTACAATGAGCTGCGTGTGGCTCCCGAGGAGCACCCCGTGCTGCTGACCGAGGCCCCCCTGAACCCCAAGGCCAACCGCGAGAAGATGAGTGGCTCGCTCCCTCTTCTGGTGGCCGACTCCCTCCTTCCTGGCCTCCCGGCGCTGCGCCCTTCCTCAATGGTTGTCTCTTCTGACGTTTTCCGTCGGACTCTCTTCTCTGCCCTGCGCCTCCCTTGGAACTCTGCATGTTCTAGAACGGAA
+
BCCCCCCCFFFFGGGGFGGGGGHHGGGGHGHHHGGGEGGFGHHHHGGGGGGEDGHHHHHGGGFGGGGGGGGHHHGGGGGGGHHHHGGGGGGGGGHHFHHHHHA?01>A?G.<FFFDFGFH><..<A-<-<;.;G?CCC/00/:C0;CE.-@-?D?E-@DF-B.B/B///9///.;B/9FFFFB/BD:EFFF/AF.99-:9F/:BF/BF/F/9;B.A--..9..;:.BF/BF/:FBB///;BF:BF/;:.9.
@M05620:37:000000000-D9766:1:1101:11232:6098 1:N:0:20
ACCACACCTTCTACAATGAGCTGCGTGTGGCTCCCGAGGAGCACCCCGTGCTGCTGACCGAGGCCCCCCTGAACCCCAAGGCCAACCGCGAGAAGATGAGGTGAGTGGCCCGCTCCCTCTTCTGGTGGCCGCCTCCCTCCTTCCTGGCCTCCCGGCGCTGCGCCCTTTCTCCCTGGTTCTCTCTTCTGCCGTTTTCCGTAGGACTCTCTTCTCTGCCCTGAGTCTCCTTTGGAACTCTGCCGGTTCTCGAT
+
BBCCCCCBFFFFGGGGGGGGGGHHGEGBFEHHHGGGGGGGGHHHHGGGFGGGHHHHHHHEEFGGGGGGGGGHHHHGGGGHGHHGHGGGGGDGGGHGHHHHH=??FDFFGHHCGG->FFGCGHHHH=G.GHGGGGGHGHFGHHHHEGGGGGGGGGG@DGGFFC;A;BFFFFFBFF0;;BFFFFFFFFFFFFFDDFFFFFF.AFFEFFFFFFFFFFF0;:0F/:FBFFE;B00;0BFFFB0;0;>;A.B:AFB
@M05620:37:000000000-D9766:1:1101:12742:6140 1:N:0:20
ACCACACCTTCTACAATGAGCTGCGTGTGGCTCCCGAGGAGCACCCCGTGCTGCTGACCGAGGCCCCCCTGAACCCCAAGGCCAACCGCGAGAAGATGAGGCGAGTGGCCCGCTCCCTCTTCTGGTGGCCGCCTCCCTCCTTCCTGGCCTCCCGGCGCTGCGCCCTTTCTCCCTTGTTCTCTCTTCTGCCGTTTTCCGTCGGACTCTCTTCTCTGCCCTGCGTCTCCTTTGGAACTCTGCCGGTTCTCGAT
+
BBBBBBBBFFFFGGGGGGGGGGHHGEEEFAHHHGGGEGGEFHHHHGGGEEEGHHGHHHGG?GGGGEGGGGFGFGHGGGGHGGHHHGGEGGCBCGHFDGFHG/<<>CHFG0>ADGGGGHHHHHHHH0CFC;:@CEEGGGGGGGGGFG/.CCAEGGGFCDF=F;;ADAFFFFFEFF/;;BFF9BFFFFFFFBDDAFFFFFF.@DDFFFFFFFFFFFF/;./A.BD=:;F/;//:B/9;F//9;@C9A;B;;B;
@M05620:37:000000000-D9766:1:1101:16810:6151 1:N:0:20
ACCACACCTTCTACAATGAGCTGCGTGTGGCTCCCGAGGAGCACCCCGTGCTGCTGACCGAGGCCCCCCTGAACCCCAAGGCCAACCGCGAGAAGATGAGGTGAGTGGCCCGCTACCTCTTCTGGTGGCCGCCTCCCTCCTTCCTGGCCTCCCGGCGCTGCGCCCTTTCTCACTGGTTCTCTCTTCTGCCGTTTTCCGTAGGACTCTCTTCTCTGACCTGAGTCTCCTTTGGAACTCTGCAGGTTCTCGAT
+
CCDDDDCDFFFFGGGGGGGGGGHHGGGGHGHHHGGGGGGGGHHHHGGGGGGGHHHHHHHGGGGGGGGGGGGHHHHGGGGHGHHHHGGGGGGGGGHHHHECF?FGFFGFFHHCGC?GHGHDGHHHHHHGHHGGGGGHGGHGHFHHHHBFGFGGG?A-A?-DF@DFFFFFBFF:FFFBBFFFFFFFFFFFFFD:.;EFFFBADDFF/FFFFFFFFFF00BB//:0BBFFFFFFFEFFFFFFFBFFA0BF0AB/
@M05620:37:000000000-D9766:1:1101:9848:6155 1:N:0:20
ACCACACCTTCTACAATGAGCTGCGTGTGGCTCCCGAGGAGCACCCCGTGCTGCTGACCGAGGCCCCCCTGAACCCCAAGGCCAACCGCGAGAAGATGATTGGCCCGCTCCCTCTTCTTGTGGCCGCCTCCCTCCTTCCTGGCCTCCCGGCGCTGCGCCCTTTCTCACTGGTTCTCTCTTCTGCCGTTTTCCGTAGGACTCTCTTCTCTGACCTGCGTCTCCTTTGGAACTCTGCAGGTTCTAGATCGGAA
+
BBBABBBBFFFFGGGGGGGGGFHHGGFEGDGHFGGGGGGGGHHHHGGGGGGGHHHHHHHF?FFEGGGGGGGFEFHGGGGHFHHHHGGGGGDGGGHGFHHHHHHH?GDGG/>FHHHHHH1FFGGGHGGGGCGGHHGHHHHHHHHHHHGGGG?DDG@DDFFFFFFFFFFFFFFFFFFFFFFFFFFFFFADFFFFFFAFFFFFFFFFFFFFFF/BFFF?DDFFFFFFFFF9FFFFFBFBFFFFFF/FBFFFDFF
@M05620:37:000000000-D9766:1:1101:9754:6162 1:N:0:20
ACCACACCTTCTACAATGAGCTGCGTGTGGCTCCCGAGGAGCACCCCGTGCTGCTGACCGAGGCCCCCCTGAACCCCAAGGCCAACCGCGAGAAGATGAGTGGCCCGCTACCTCTTCTTGTGGCCGCCTCCCTCCTTCCTGGCCTCCCGGCGCTGCGCCCTTTCTCACTGGTTCTCTCTTCTGCCGTTTTCCGTAGGACTCTCTTCTCTGCCCTGCGTCTCCTTTGGAACTCTGCAGGTTCTCGATCGGAA
+
3ABBBBB>CFFFGGGGGGFGGGHHGGGBAEHHHFFFCGEGGHHHHGGEEFGGFHGHHHHA0>?EGGGGGGGEHHHGGGFHGHHFHGGGGG>BDGHEHHF<FGGC??<AC-->GHHHHH11GF?CGGCDG:;CGHGHHHHH0:CHHHGGGGFCDG-A@>DFFFFFFF/BFFFFFFFFFFFFFFFFFFFFFFFFDF9ADBFFFFFFFBBFF/9FEFF.9AD9FFFFFFF/9FFFFBB/B?FFFF/;BF.>..A
@M05620:37:000000000-D9766:1:1101:10183:6172 1:N:0:20
ACCACACCTTCTACAATGAGCTGCGTGTGGCTCCCGAGGAGCACCCCGTGCTGCTGACCGAGGCCCCCCTGAACCCCAAGGCCAACCGCGAGAAGATGAGGCGTGTGGCGCGCTCCCTCTTCTGGTGGCCGCCTCCCTCCTTCCTGTCCTCCCGGCGCTGCGCCCTTTCTCCCTTGTTCTCTCTTCTGCCGTTTTCCGTCGGACTCTCTTCTCTGCCCTGCGTATCCTTCTGACCTCCTCCGGTTTTCGAT
+
ABBBBABBFFFFGGGGGFB5FEAEEEGEHEEFHFGEFG?EEHHHHGGGAEGGHHHHHHHEEGGGGGGGGGGFGHHGGGGHFHHFEFGGGG<B</FGGG11</>?/?/C<>.-<-AC./</DHH0:CGC..-;CAGGE/FGGEGFF00:0;CG..-;;;-;A--;--/9/FFFFF/.;/BF//9/BFFFF9B..;EB/./9=B--;;9//;FF///;/9/9;=D.;.BF9/9B//9/;.;BFF;;9.;/-.;
@M05620:37:000000000-D9766:1:1101:17988:6193 1:N:0:20
ACCACACCTTCTACAATGAGCTGCGGGCGGCTCCCGAGGAGCACCCCGTGCTGCTGACCGAGGCCCCCCTGAACCCCAAGGCCAACCGCGAGAAGATGAGTGGCCCGCTCCCTCTTCTGGTGGCCGCCTCCCTCCTTCCTGGCCTCCCGGCGCTGCGCCCTTTCTCACTGGTTCTCTCTTCTGCCGTTTTCCGTAGGACTCTCTTCTCTGACCTGCGTCTCCTTTGGCACTCTGCCGGTTCTAGATCGGAA
+
AAA1AAAA>FFFGDFB3F11G1GCE0A0//EE/AFA/EG//GECGGGE>>EFBGFCHH0@/E/EG/EEG@<01<?CGA/G//GG/F//C@-<>.<10<0<00.<.<-;:-::;:CCGG000/99;A@AC.AEFGBFFFFF0/99/9AAF=-9@>@B=>A9@F/FFFFF//-;BFB9BF/9BFFFF@;AFFF/BB-9AFFFFFFFFBFFFF/99/B99A@F-BBF/99//9-BBFF/9--9;///9/BA--:
@M05620:37:000000000-D9766:1:1101:19475:6196 1:N:0:20
ACCACACCTTCTACAATGAGCGGCGTGTGGGTCACGAGGAGCAGCCCGTGCTGCTGACCGAGGCCCCCCTGAACCCCAAGGCCAACCGCGCGAAGATCAGTTGCCCGCTCCCTCTTCTTGTGGCCGCCTCCCTCCTTCCTGGCCTCCCGGCGCTGCGCCCTTTCTCACTGGTTCTCTCTTCTGCCGTTTTCCGTAGGACTCTCTTCTCTGCCCTGCGTCTCCTTTGGCACTCTGCAGGTTCTCGATCGGAA
+
1111>A1AFFC1AAG13FF110AEE0AA/A/B00BAEG?///B00BEE>EG/1FCG1GFEG??/?EE/>>/01BG//<////FCG//<<B///</<F1<>>1>F11>A<-CEGFHHHH0;G0.CGCCCG;CEFGGGGGGGF/CFGGGGGGG@@@@F@@F@@FFFFFFFFFFFFFFFFFFFFFFFF@FFFFFFFF9BFFFFFFFFFFFFFF/FAFF?@F@FFFFFFFF/9BFFFFFBFFAFFF/;BF;@?-;
@M05620:37:000000000-D9766:1:1101:12373:6199 1:N:0:20
ACCACACCTTCTACAATGAGCTGCGTGTGGCTCCCGAGGAGCACCCCGTGCTGCTGACCGAGGCCCCCCTGAACCCCAAGGCCAACCGCGAGAAGATGAGGCGAGTGGCCCGCTCCCTCTTCTGGCGGCCGCCTCCCTCCTTCCTGTCCTCCCGGCGCTGCCCCCTTTCTCCCTTGTTCTCTCTTCTGCCGTTTTCCGTCGGACTCTCTTCTCTGCCCTGCGTCTCCTTTTGATCTCTTCCGGTTCTCGAT
+
BCCDDDCCFFFFGGGGGGGGGGHHGGGGHGHHHGGGGGGGGHHHHGGGGGGGHHHHHHHGGGGGGGGGGGGGHHHGGGGHGHHHHGGGGGDGCGHFHHFCF///>AG.F0<ADDDGGHHGHHHFC0:@@-;@CCDGGGGGGGGGGG0;;FFFFF=B@>A-D.:;CCFFFFFFFF0;:B:F:BFFFFFBBBAAA:ABFDFFFA-;CFFFFFFFFF00BAFF?=;@.;B:F00090::B0;:BAF@A9;::0:
@M05620:37:000000000-D9766:1:1101:24017:6219 1:N:0:20
ACCACACCTTCTACAATGAGCTGCGTGTGGCTCCCGAGGAGCACCCCGTGCTGCTGACCGAGGCCCCCCTGAACCCCAAGGCCAACCGCGAGAAGATGAGTGGCCCGCTCCCTCTTCTTGTGGCCGCCTCCCTCCTTCCTGGCCTCCCGGCGCTGCGCCCTTTCTCCCTGGTTCTCTCTTCTGCCGTTTTCCGTAGGACTCTCTTCTCTGCCCTGCGTCTCCTTTGGCACTCTGCAGGTTCTAGATCGGCA
+
CCCCCBCCFFFFGGGFGGGGGGHHGGGGHGHHHGGGGGGFGHHHHGGGGGGGHHHHHHHGGGGGGGGGGGGFHHHGGGDHGHHHFFGGGGGGCGHCGHB2@2//0?>/><>FGH0<GH1>11.<<-<@C.;C:GDG0CHC0/CGHGGGDGGGFG?ED=D--/BBFF9FBFFFFFFBFBFFFFFBFA.;FABFD/.;D/BBFFFBFFFFFB/BEF..-A9AFFFF/F/:/BFFFFFBFA::BF:BFF9E.-;
@M05620:37:000000000-D9766:1:1101:7913:6220 1:N:0:20
AGTGCCAGCTCTCAATCGCACAGGGGACCCAGGGCCTGGCCCCTCCATCCAGAAAACCTATGACCTCACCCGCTACCTGGAGCACCAACTCCGCAGCTTGGCTGGGACCTATGTGAGTATCCAGCGTAGGAATCTGGGAGTTGGGGAGGAGTGAGGAGTTGGGGAAAGACAGTCCTAACCGTGGAGGGTTCTGGTAAATGATGGGGTGAGGAGGGGCTCTTTGGCTCCCACCAGTCCCCCTGTCTGGTCTA
+
>AAAAFFFCFFFGGGGGFFAECBEFFGGGGHHFFGGGFFFHHGHGGFHHHHHHFHHHGHHHHHHHHHHHHHGG>EEHHHC?FH?GGF1EHHHGGGGGHHHGHH??EGGFHHHGHGHHHFGHHHHHGC?DEFDGHHHHHFGGHHHGGGGG.CHHBHFHDHHHHG?EGHHHHHHHHHHHFHHDEECDGGGCFGGGGFBBFGGGGGGEDFCFFFFFFFFFFFFFFFFBFFFFFFFFFFFFFFFFFFFFFFFBF9
@M05620:37:000000000-D9766:1:1101:24012:6240 1:N:0:20
ACCACCCCTTCTCCAATGAGCTGCGTGTGGCTCCCGCGGCGCCCCCCGTGCTTCTGACCGAGTCCCCCCTGACCCCCAAGGCCACCCGCTAGACGCTTAGTGGCCCGCTACCTCTTCTGGTGGCCGCCTCCCTCCTTCCTGGCCTCCCGGAGCTGCGCCCTTTCTCACTGGTTCTCTCTTCTGCCGTTTTCCGTAGGACTCTCTTCTCTGACCTGAGTCTCCTTTTGAACTCTGCAGGTTCTAGATCGGAA
+
A>>1A>AAAFFF1GGBBFE1BBFCEEAE0BBFFFFA/AF//A>EEGGG>?E>1B@BBFFE>E/BGFGEGCA<0BFCG//??FFGCGG/A//?11.->.<>>10<<<<<<-AG:00CCHHF0;AGHGAGABGGGGGFBCFFGGAFBAFEF--@@AFB@9A@?F/9FFFFFF9/;FBBFF/B;FFFF@A-BFFFFBFBAFFFFFF//9B9BFFFF9FB-BFF/;/////-;FFF/FF9/-9BF/B/99;-;AE
@M05620:37:000000000-D9766:1:1101:7759:6251 1:N:0:20
ACCACACCTTCTACAATGAGCTGCGTGTGGCTCCCGAGGAGCACCCCGTGCTGCTGACCGAGGCCCCCCTGAACCCCAAGGCCAACCGCGAGAAGATGAGGTGAGTGGCCCGCTCCCTCTTCTGGTGGCCGCCTCCCTCCTTCCTGTCCTCCCGGCGCTGCGCCCTTTCTCCCTGGTTCTCTCTTCTGCCGTTTTCCGTCGGACTCTCTTCTCTGCCCTGCGTCTCCTTTTGAACTCTGCCGGTTCTCGAT
+
CCDDDDC>FFFFGGGGGG5FGGHHGGGBAFHHHBFE?EFGGHHHHGGEGGGGHHHHHHHEECGGGGGGGGGGHHHGGG?GGHHHHGGGGG/<<DHGHHBGH???FGHGG?FDGG<EFHHHHHHHHHHGH<@CDGGHGHHGHHHHHG0<BFGGGGDFAGGGFF<BFFFFFFFFFF0BBFFFFFFFFFFFBBD<BFFFFFFADFF9CB<FFFFHFHH0<BFF.@D<<FF<F00<.<BFFB0<BDFFF.<0<<<
@M05620:37:000000000-D9766:1:1101:23942:6258 1:N:0:20
ACCACACCTTCTACAATGAGCTGCGTGTGGCTCCCGAGGAGCACCCCGTGCTGCTGACCGAGGCCCCCCTGAACCCCAAGGCCAACCGCGAGAAGATGAGTGGCCCGCTCCCTCTTCTGGTGGCCGCCTCCCTCCTTCCTGGCCTCCCGGCGCTGCGCCCTTTCTCACTGGTTCTCTCTTCTGCCGTTTTCCGTAGGACTCTCTTCTCTGACCTGCGTCTCCTTTGGAACTCTGCAGGTTCTAGATCGGAA
+
BBBBBBBBFFFFGGGGGFGGFGGHCFGGG2FHHGGGGGGGGDHHAFGGGGGGHDGHHHHGGGGGGGGGGGGHHHHGGG?HGHHHHGGGGCGGGGHHHHEHHHGGHHGCG-CGHHHHHHDHHHGHHGGGGEHGHHGHHHHHHHHHHGGGGGGGGGGGGBFBBFFFFFFFFFFFFFFFFFFFFFFFFBFFFFFFFFFFFFFFFFFFFFFFFF/FFFF.@DBFFFFFFFF9BFFFFFFFFFFFFFFFFFFFFFE
@M05620:37:000000000-D9766:1:1101:9838:6292 1:N:0:20
AGTGCCAGCTCTCAATCGCACAGGGGACCCAGGGCCTGGCCCCTCCATCCAGAAAACCTATGACCTCACCCGCTACCTGGAGCACCAACTCCGCAGCTTGGCTGGGACCTATGTGAGTATCCAGCGTAGGAATCTGGGAGTTGGGGAGGAGTGAGGAGTTGGGGAAAGACAGTCCTAACCGTGGAGGGTTCTGGTAAATGATGGGGTGAGGAGGGGCTCTTTGGCTCCCACCAGTCCCCCTGTCTGGTCTA
+
AA>AAFFFCFFFGGGGGGGGEEHHGFGGGGHHGGGGGGHHHHGHGGFHHHHHHHHHHGHHHHHHHHHHHHHGGGGGHHGHHHHHHH1GGHHHGGGGGHHHGHHGGGHHGHFHHHHHHHHHHHBGHGGDGGGFGHHHGHFEGGHHG?.ACACGH<DH<EGHHHGGEA.GFHFHHHHHFHHHGGGGAEGGGGGGGGFBGGGGFGGGGGFFEFFFFFFFFFFFFFFFFFFFFFFFFFFFFFFFFFFFFFFFFFB
@M05620:37:000000000-D9766:1:1101:12605:6296 1:N:0:20
ACCACACCTTCTACAATGAGCTGCGTGTGGCTCCCGAGGAGCACCCCGTGCTGCTGACCGAGGCCCCCCTGAACCCCAAGGCCAACCGCGAGAAGATGAGTGGCCCGCTACCTCTTCTGGTGGCCGCCTCCCTCCTTCCTGGCCTCCCGGCGCTGCGCCCTTTCTCACTGGTTCTCTCTTCTGCCGTTTTCCGTAGGACTCTCTTCTCTGACCTGCGTCTCCTTTGGAACTCTGCAGGTTCTTCGGCCGAG
+
ABBAB?ABFFFFBGGGFGGGGGHFFEEGHGGHGGGGDGG2EGGHHGGGEEFGHGGHHHHGGGEGGEFGGGGECEGGGGGHGHHHEGGGGGGGGDH2FGFGHHFFFHFFG?DHHGGHHG1F=0EHHGGGGGHGHGGHHHHHHHHHHHGGGC-A@FADACFFFFFFFFFFFBFFFFFFFFFFFFFFFFAABFFFFFFFFFFFFFFFFFFFFFFFFFFADDDFFFFFFBF9BFFFFFFFBFAFFFFFFF-9@DF
@M05620:37:000000000-D9766:1:1101:25546:6326 1:N:0:20
ACCACACCTTCTACAATGAGCTGCGTGTGGCTCCCGAGGAGCACCCCGTGCTGCTGACCGAGGCCCCCCTGAACCCCAAGGCCAACCGCGAGAAGATGAGGCGAGTGGCCCGCTCCCTCTTCTGGCGGCCGCCTCCCTCCTTCCTGCCCTCCCGGCGCTGCCTCCTTTCTCCCTCGTTCTCTCTTCTGCCGTTTTCCGTCGGACTCTCTTCTCTGTCCTGCGTCTCCTTTGGATCTCAGCCGGCTCTCGAT
+
BBBBBBBBFFFFGGGGGDFGGGHHGEGECEHHHGGGFFGCDHGHHGGGFGGGGHGHHHHGGGGGGGGGGGGHGHHGGGGHGHHHHGGGGGGGGGHHHHHBB///>AGC.0<>C-AAEHF/<00000;C--;9A.9CEGGGBGGGGB/;.;.DFD-B;-=9../9;B/9FF//;F.99A.;/BFFBB/9/;@9./A//;BF=F--9/:BFBFBBF//;//999D-..9/;//////9////;9@-9.9/9/:
@M05620:37:000000000-D9766:1:1101:25532:6337 1:N:0:20
ACCACACCTTCTACAATGAGCTGCGTGTGGCTCCCGAGGAGCACCCCGTGCTGCTGACCGAGGCCCCCCTGAACCCCAAGGCCAACCGCGAGAAGATGAGGTGAGTGGCCCGCTCCCTCTTCTGGTGGCCGCCTCCCTCCTTCCTGGCCTCCCGGCGCTGCGCCCTTTCTCACTGGTTCTCTCTTCTGCCGTTTTCCGTAGGACTCTCTTCTCTGCCCTGAGTCTCCTTTGGAACTCTGCCGGTTCTCGAT
+
CDDDDDDDFFFFGGGGGGGGGGHHGGGGGGHHHGGGGGGGGHHHHGGGGGGGHHGHHHHGGGGGGGGGGGGHHHHGGGGHGHHHHGGGGGGGGGHHHHHHH2?DGGHGGFHGGGGGGHHHHHHHHGHGHHGGGGGHGHHGHHHHHGGGGGGGGGGGGGGFFFFFFFFFFFF0BFBFFFFFFFFFFHFFFFFDDFFFFFF.BFFFFFFFFHFFFFHBFFFF/BFFFFFFFFF/B0FFFFFFFFFDFFFBAFF
@M05620:37:000000000-D9766:1:1101:15700:6338 1:N:0:20
AGTGCCAGCTCTCAATCGCACAGGGGACCCAGGGCCTGGCCCCTCCATCCAGAAAACCTATGACCTCACCCGCTACCTGGAGCACCAACTCCGCAGCTTGGCTGGGACCTATGTGAGTATCCAGCGTAGGAATCTGGGAGTTGGGGAGGAGTGAGGAGTTGGGGAAAGACAGTCCTAACCGTGGAGGGTTCTGGTAAATGATGGGGTGAGGAGGGGCTCTTTGGCTCCCACCAGTCCCCCTGTCTGGTCTA
+
CCBCCFFFCFFFGGGGGGGGGGHGGGGGGGHHGGFGGGHHHHGHGGHHHGHHHHHHHGHHHHHHHHHHHHHGGGGGHHHHGHHHHHHHGHHHGGGGGHHHGHHGGGHHGHHHHHHHHHHHHHHHHGGGGGHHHHHHHHHGGHHHGGGGGGEHHGHHHGHHHHGGGGHHHHHHHHHHHHHHGGGGBGGGCFGGGGFGFGGGGGGGGGFFFFFFFFFFFFFFFFFFFFFFFFFFFFFFFFFFFFFFFFFFFF9
@M05620:37:000000000-D9766:1:1101:16937:6344 1:N:0:20
AGTGCCAGCTCTCAATCGCACAGGGGACCCAGGGCCTGGCCCCTCCATCCAGAAAACCTATGACCTCACCCGCTACCTGGAGCACCAACTCCGCAGCTTGGCTGGGACCTATGTGAGTATCCAGCGTAGGAATCTGGGAGTTGGGGAGGAGTGAGGAGTTGGGGAAAGACAGTCCTAACCGTGGAGGGTTCTGGTAAATGATGGGGTGAGGAGGGGCTCTTTGGCTCCCACCAGTCCCCCTGTCTGGTCTA
+
3>>AADB@3FFFDGGBDEFG2EECEFGA2A2EFAEE2AFE2BEAEGCFAEGB3A3FGEE3GF5FEGCGHC1FGG@EHFHCHHHA1FGHGFGHGDE>>3GH?GF/</FCEF1DFH2B??2F2B2B0<<AD/11<1<G1B</??FF?@<AGGEHAGFFGDC/<G?CEGHF/:GF00CFHCG.-CE?DGG?.;AFFFFBBBFBB9;9E?DBEEFFDD-==99FB////999E.FA9.////.;-.;9FB//B/B
@M05620:37:000000000-D9766:1:1101:25534:6356 1:N:0:20
ACCACACCTTCTACAATGAGCTGCGTGTGGCTCCCGCGGAGCCCCCCGTGCTTCTGACCGATTCCCCCCTGAACCCCAAGGCCAACCGCTAGCAGCTGAGGTAAGTGGCCCGCTACCTCTTCTGGTGGCCGCCTGCCTCCTTCCTGGCCGCTCGCAGCTGCGCCCGTTCGCACTGGTTTTCTCTTCTGCCGCTTTCCGTAGTACTCTCTTCTCTGACCTGAGTCTCGTTTGGAACTCTGCAGGTTCTAGAA
+
>AA>AABAFFFFFGFBABFFGEGHGGDE4ABFBFGAAAA00A1FFGEFEEEB@FHFFGHG//1BBBGEEGGB3BFEGG/????F?FD<><>/222201??/?1?1@@1FF.>C<@-<<<0000=00<<=<-;@:.::0::/0;F00;A.-;--:--.=//9;BFF-@9B.-;DDF./;.;F///;9B9/F;-;.A//9/...9;//;//:B/BB//;B;.9.9;B//;..../:B/:FFF//../;;/9B/
@M05620:37:000000000-D9766:1:1101:17895:6371 1:N:0:20
AGTGCCAGCTCTCAATCGCACAGGGGACCCAGGGCCTGGCCCCTCCATCCAGAAAACCTATGACCTCACCCGCTACCTGGAGCACCAACTCCGCAGCTTGGCTGGGACCTATGTGAGTATCCAGCGTAGGAATCTGGGAGTTGGGGAGGAGTGAGGAGTTGGGGAAAGACAGTCCTAACCGTGGAGGGTTCTGGTAAATGATGGGGTGAGGAGGGGATCTTTGGCTCCCACCAGTCCCCCTGTCTGGTCTA
+
AA>AAFFFBFFFGGGGGGGCGFHGGCEEEGHHAEEECFHHGHGHGGHHHHHHHHHHHGHHHHHHHHHHHHGGG>FFHHHHFHHHHHFGFHHHG/EEF3GHGFHG//BGGHHHHHHHHHHHH3FGHG/?<EGHHHHHHHGGGGGHCCE-<.>FGFHGGGHHHHGGEGHHHHHHH0;CCHBGGDEF:EGGAGF0CFFFGGGGGFFGGGFFF.ABDFFF.AEFFFFFF0;AEFFDEAFFFFFFFFFFF0/;FFB
@M05620:37:000000000-D9766:1:1101:23001:6378 1:N:0:20
AGTGCCAGCTCTCAATCGCACAGGGGACCCAGGGCCTGGCCCCTCCATCCAGAAAACCTATGACCTCACCCGCTACCTGGAGCACCAACTCCGCAGCTTGGCTGGGACCTATGTGAGTATCCAGCGTAGGAATCTGGGAGTTGGGGAGGAGTGAGGAGTTGGGGAAAGACAGTCCTAACCGTGGAGGGTTCTGGTAAATGATGGGGTGAGGAGGGGCTCTTTGGCTCCCACCAGTCCCCCTGTCTGGTCTA
+
ABABBFFFCFFFGGGGGGGGGGHGGGGGDGHHGGGGGGHHFHGFGGHHHHHHEHFFHGHHHHBGHHHHHGHGGEEGHHHHHHH11?GFGHHGEFGFGHHHGHHGGGGHGHHHHHHHHHHHHHHHHGGGGGHHHHHHGHHGEHHHGGGGGECFGHHHHGHGHHGGGGHHHHHHHGHHHHHHGGEGDGGGCFGGGGFFGGGGGGGGGGFFFFFFFFFFFFFFFFFFFFFFFFFFFFFFFFFFFFFFFFF0FFF
@M05620:37:000000000-D9766:1:1101:18224:6388 1:N:0:20
AGTGCCAGCTCTCAATCGCACAGGGGACCCAGGGCCTGGCCCCTCCATCCAGAAAACCTATGACCTCACCCGCTACCTGGAGCACCAACTCCGCAGCTTGGCTGGGACCTATGTGAGTATCCAGCGTAGGAATCTGGGAGTTGGGGAGGAGTGAGGAGTTGGGGAAAGACAGTCCTAACCGTGGAGGGTTCTGGTAAATGATGGGGTGAGGAGGGGCTCTTTGGCTCCCACCAGTCCCCCTGTCTGGTCTA
+
1>1>AFDFAFFDFGGFFFGGEEGCFGGGGGHHGGGCFFHFEHGGGGGHFHGHH01FGEFHHHHHGHCGHHHGGG?EHHHFHHHE>GHHGBHHGFGGGHHHGHHGGGHHGHFFHHHHFGHHGHHHHG/ECGHHHHBD1FFFGHHH?CF??CECADGFH?CGH/-CEGHHGHHHHHHHGFHHGAE@BGGGCFFGGGGGGGGGGGGGGGF@FFFFFB?@-@FFFFEFFFFEFFFFFFFFFFFB;EFFFFE/BFB
@M05620:37:000000000-D9766:1:1101:21560:6394 1:N:0:20
ACCACACCTTCTACAATGAGCTGCGTGTGGCTCCCGAGGAGCACCCCGTGCTGCTGACCGAGGCCCCCCTGAACCCCAAGGCCAACCGCGAGAAGATGAGTGGCTTGCTCCCTCTTCTTGTTGCCGCCTCCCTCATTCCTGGCCTCCCGGCGCTGCGCCCTTTCTCACTGGTTCTCTCTTCTGCCGTTTTCCGTAGGACTCTCTTCTCTGCCCTGCGTCTCCTTTGGCACTCTGCAGGTTCTAGATCGGCA
+
CDCCCCCCFFFFGGGGGGGGGGHHGGGGHGHHHGGGGGGGGHHHHGGGGGGGHHHHHHHGGGGGGGGGGGGHHHHGGGGHGHHHHGGGGGGGGGHHHHHFF2??00>/?1??CGFHHH1=F10<G-@CC<<EHH.=DGHG0/=GHHHGDGFCDGCG?BF-AFGGFF0BBFFFFFFBFFFFBFFBFC.DFEEFF:.;DBFFFFBBFFFFFF0BEFE.;DFAFFFFBFF0:FFFFFBFFFFBFF:BFFBE.-@
@M05620:37:000000000-D9766:1:1101:16422:6398 1:N:0:20
ACCACACCTTCTACAATGAGCTGCGTGTGGCTCCCGAGGAGCACCCCGTGCTGCTGACCGAGGCCCCCCTGAACCCCAAGGCCAACCGCGAGAAGATGAGTGGCCCGCTACCTCTTCTGGTGGCCGCCTCCCTCCTTCCTGGCCTCCCGGCGCTGCGCCCTTTCTCACTGGTTCTCTCTTCTGCCGTTTTCCGTAGGACTCTCTTCTCTGACCTGCGTCTCCTTTGGAACTCTGCAGGTTCTAGATCGGAA
+
CCCCCCCCFFFFGGGGGGGGGGHHGGGGHGHHHGGGGGGGGHHHHGGGFGGGHHHHHHHGGGGGGGGGGGGHHHHGGGGHGHHHHGGGGGFGGGHGFHGHHHGGHE?DF-AGHHHHHH1GGGGHHGGGGDHGHHGHHHHHGGHHHHGGGG-CFGGGGFFFFFFFFFFFFFFFFFFFFFFFFFFFFFFFFFFFFFFFFFFFFFFFFFFFFFEFFFF.@DDFFFFFFFF9BFFFFFFFFFFFFFFFFFFFFFE
@M05620:37:000000000-D9766:1:1101:21767:6409 1:N:0:20
ACCACACCTTCTACAATGAGCTGCGGGTGGCTCCCGAGGAGCACCCCGTGCTGCTGACCGAGGCCCCCCTGAACCCCAAGGCCAACAGCGAGAAGATGAGTGGCGCGCTTCCTCTTCTTGTCGCCGCCTCCCTCCTTCCTGGCCTCCCGGCGCTGCGCCCTTTCTCACTGGTTCTCTCTTCTGCCGTTTTCCGTAGGACTCTCTTCTCTGCCCTGCGTCTCCTTTGGCACTCTGCAGGTTCTAGATCGCAA
+
A>A1A1AACFFFFEGBBFG1E1B1A00A00GG1AF?AEE?CHFGHGCGAAFAFDG1GH0E/ECGE/>EG@/0>1<EE</?//?FGF/0BCC//?0?111?>1/////>-.<1=<FGFH0000<<CCCGGAGCHG?GGFF00/..09A?C---99@-@@A@?FF/FBFF9BB:BFFFBFFBFFF/B@99BFF/B/9-AF//BF9/FBFFBF/;9B9A;A@FB/;BFB//9/-B/B///:-/;B/9/B9A--;
@M05620:37:000000000-D9766:1:1101:21562:6412 1:N:0:20
ACCACACCTTCTACAATGAGCTGCGTGTGGCTCCCGAGGAGCACCCCGTGCTGCTGACCGAGGCCCCCCTGAACCCCAAGGCCAACCGCGAGAAGATGAGTGGCCCGCTACCTCTTCTGGTGGCCGCCTCCCTCCTTCCTGGCCTCCCGGCGCTGCGCCCTTTCTCACTGGTTCTCTCTTCTGCCGTTTTCCGTAGGACTCTCTTCTCTGACCTGAGTCTCCTTTGGAACTCTGCAGGTTCTAGATCGGAA
+
AAABCCCBFFFFGGGGGGGGGGHHGGGGHGHHHGGGGGGGGHHHHGGGGGGGGHHHFHHGGGFGGGGGGGGGHHHGGGGHGHHHHGGGGGGGGGHFHHHHHGGGHHGGG-CHHHHHHHEFGHGHHGGGGGHGGHFHHHHHHGHHHHGGGG-ADDGGGFFFFFFFFFFFFFFFFFFFFFFFFFFFFFDDFFFFFFFFFFBFFFFFFFFFFFFFFFF/FBFFFFFFF:FBFFFFFFFFFFAFFFFFFFFFFF?
@M05620:37:000000000-D9766:1:1101:14518:6422 1:N:0:20
ACCACACCTTCTACATGGGCCTGGTTTGGCCCCCGCGGTGCACCCCCTTCTGCCTACCGAGGCCCCCCCGAACCCCCAGGCCAACCGCGGGAAAATGGGGTGAGTGGCCCGCTCCCTCTTCTTGTGGCTGCCTCCCTCCTTCCTGGCCTCCCGGCGCTGCGCCCTTTCTCACTTTTTCTCTCTTCTGTCGTTTTCCGTCGGACTCTCTTCTCTGCCCTGAGTCTCCTTTGTAACTCTGCCGGTTCTTGCTC
+
AAAAAAAAFFFFGGGDG1ABA000B1B0011AEEE/AE///BFHGG//BAAFD1B1BF>/>E>FGGGG/><>EEGGBC/?/?FGGG?<</<->.01>0..<<CGHHEA:.;ACCACFB9C0B0;00CA.=AFF0CEGGGFGGGG0/A-B?EF--;9-@;A---;>9BFFB/;F//9;9B/BFFFF99/;99-99//9B-9@-9@/9BFFBFBF//;-BA-9B/9B9BFFB//9/;999//;@@A?F/;9F;
@M05620:37:000000000-D9766:1:1101:10092:6437 1:N:0:20
ACCACACCTTCTACAATGAGCTGCGTGTGGCTCCCGAGGAGCACCCCGTGCTGCTGACCGAGGCCCCCCTGAACCCCAAGGCCAACCGCGAGAAGCTGAGTGGCCCGCTCCCTCTTCTGGCGGCCGCCTCCCTCCTTCCTGGCCTCCCGGCGCTGCGCCCTTTCTCATTGGTTCTCTCTTCTGCCGTTTTCCGTAGGACTCTCTTCTCTGACCTGAGTCTCCTTTGGAACTCTGCAGGTTCTAGATCGGAA
+
CCCCCCBCFFFFGGGGGGGGGGHHGFGEHFHHHGGFGGGGGHHHHGGGGFGGHHHHHHHGGGGGGGGGGGGHGHHGGDGHGHH//?E?C@@CCDC22?<FDF//<F/>/->F0><1GF111<-;@@@-:AEE/C.:9C/FB/.C0;A9:--99-9;-:A@-:/:BB///;/B.:BFB/BBFFBFF;DDF.B/D9..;/;//:///;9FFB/;BFB9//;9B/99F/;/;9B//;FFEFFFF//;::/;:A.
@M05620:37:000000000-D9766:1:1101:17634:6449 1:N:0:20
ACCACACCTTCTACAATGAGCTGCGTGTGGCTCCCGAGGAGCACCCCGTGCTGCTGACCGAGGCCCCCCTGAACCCCAAGGCCAACCGCGAGAAGCTGCGTGGCCCTCTACCTCTTCTGGTGGCCGCCTCCCTCCTTCCTGGCCTCCCGGAGCTGCGCCCTTTCTCACTGGTTCTCTCTTCTGCCGTTTTCCGTAGGCCTCTCTTCTCTGACCTGAGTCTCCTTTTGAACTCTGCAGGTTCTAGATCTGAA
+
?A3AB?ABFFFFEFGB5FFGFGFHEEGEH2GHHGEAEEE?EHHHHGGGEAFEGGFHHHHGGGGGGGEGGGGGHHHGGGFEFFHHGGGGG?BDD/?111</?<//FC//<1>GBHHFHB11>F.0.<A?AFHACHDFFG/:0/.;:....---9.;/9AE@-/0;0;//;BB/;BFFFEFF/B/B/9.A99F/.B..9//;ABFFB99////;9/.;B/BF/BBF/99.;/FFBBFB/.A/BFBF/FF/;9/
@M05620:37:000000000-D9766:1:1101:17618:6457 1:N:0:20
ACCACACCTTCTACAATGAGCTGCGTGTGGCTCCCGAGGAGCACCCCGTGCTGCTGACCGAGGCCCCCCTGAACCCCAAGGCCAACCGCGAGAAGATGAGTGGCCCGCTACCTCTTCTGGTGGCCGCCTCCCTCCTTCCTGGCCTCCCGGCGCTGCGCCCTTTCTCACTGGTTCTCTCTTCTGCCGTTTTCCGTAGGACTCTCTTCTCTGACCTGCGTCTCCTTTGGAACTCTGCAGGTTCTAGATCGGAA
+
CCCCCCCCFFFFGGGGGGGGGGHHGFGEGEHHHGGGGGGGGHHHHGGGFEGGHHGHHHHGGGGGGGGGGGGGHHHGGGGHGGHHGGGGGGBDGGHHFHGHHHGGGFCDD->GHHHHHH1>DGGHHGGGGAHGHHGHHHHHHHHHHHGGGGGGGGGGGFFFFFFFFFFFFFFFFFFFFFFFFFFFFFFFFFFFFFFFFFFFFFFFFFFFFF/BFFFACABDFFFFFEF/;FFFFFFFFFFFFFBFFFFFFFF
@M05620:37:000000000-D9766:1:1101:25580:6476 1:N:0:20
AGTGCCAGCTCTCAATCGCACAGGGGACCCAGGGCCTGGCCCCTCCATCCAGAAAACCTATGACCTCACCCGCTACCTGGAGCACCAACTCCGCAGCTTGGCTGGGACCTATGTGAGTATCCAGCGTAGGAATCTGGGAGTTGGGGAGGAGTGAGGAGTTGGGGAAAGACAGTCCTAACCGTGGAGGGTTCTGGTAAATGATGGGGTGAGGAGGGGCTCTTTGGCTCCCACCAGTCCCCCTGTCTGGTCTA
+
>AAAAFFFBFFFGAFGGAFGGG4FBAEG?EEHGFGEFFAGGHGHGGGHHGGHHGHHHGHHHFGHHHFHHHHGGGGGFBG1FGGGGG1GEBGGGF/EEFGHGHFFA/FGGFGGHHBGHFHHHHHHHGBEDDGHHHHHHHHGGGHHDGFG?EGHHHHGFACGHCCCEDEGHHHHGHHHHHHHGCEGFEGG9FFGGGCFGGGGGFFFFGFFFFFFFFAAB@FFFFFFFFFEFBFBE.BFFFFFF9BFFBFBBBF
@M05620:37:000000000-D9766:1:1101:22902:6491 1:N:0:20
AGTGCCAGTCTCAATCGCACAGGGGACCCCGGGCCTGGCCCCTCCATCCAGAAAACCTATGACCTCACCCGCTACCTGGAGCACCAACTCCGCAGCTTGGCTGGGACCTATGTGAGTATCCAGCGTAGGAATCTGGGAGTTGGGGAGGAGTGAGGAGTTGGGGAAAGACAGTCCTAACCGTGGAGGGTTCTGGTAAATGATGGGGTGAGGAGGGGCTCTTTGGCTCCCACCAGTCCCCCTGTCTGGTCTAT
+
A3ABBFFFFFFDFFFFEFFEEFBFAEEEGEGGGGG2FGFFGGHGGHGHF3FGCFCGGF3GGHHHFGBGHHGGGGCFGGHBFGFEEG/EHGHEEEGE?3FEGGF//?FFHCGHHGFHHGHGHHHGFB/>?GHHGHHHH0FEHG1<A.ACACHGBDCCEGHHHCGEDEHHHHGFGGFGGGGGDEDDGDG99AFGGFC;FFFFFFFEDD@EFAFFDFFF;EFFFFFFFFFFBADEFBFFFFFFFBBFFBFBFF;
@M05620:37:000000000-D9766:1:1101:26177:6493 1:N:0:20
ACCACACCTTCTACAATGAGCTGCGTGTGGCTCCCGAGGAGCACCCCGTGCTGCTGACCGAGGCCCCCCTGAACCCCAAGGCCAACCGCGAGAAGATTAGGGGATTGGCCCGCTCCCTCTTCTGGTGGCCGCCTCCCTCCTTCCTGGCCTCCCGGGGCTGCGCCCTTTCTCACTGGTTCTCTCTTCTGCCGTTTTCCGTAGGACTCTCCTCTCTGACCTGAGTCTCCTTTGGAACTCTGCGGGTTCTCGAT
+
CCCCCCCCFFFFGGGGGGGGGGHHGGGGHGHHHGGGGGGGGHHHHGGGGGGGHHHHHHHGGGGGGGGGGGGHHHHGGGGHGHHHHGGGGGGGGGHHH22?>0///0?=FH/-<<-><FCG0<GHF0G.CC<CCDFHE:GAG0GBBFBFABFGGG9-:9-9::@FFFFF00BB9BBFF00;:BFF09BFF09ADFFFB.9:D9B9::;9/9/99:B0;:0;;/B9FFFFFEF/FFBBFFBB-;-D?9F0AB/
@M05620:37:000000000-D9766:1:1101:10416:6505 1:N:0:20
ACCACACCTTCTACAATGAGCTGCGTGTGGCTCCCGAGGAGCACCCCGTGCTGCTGACCGAGGCCCCCCTGAACCCCAAGGCCAACCGCGAGAAGATGAGTGGCTCGCTCCCTATTCTTGTTGCCGCCTCCCTCCTTCCTTGCCTCCCGGCGCTGCGCCCTTTCTCTCTGGTTCGCTCTTCTGCCGTTTTCCGTCGGAATCTCTTCTCTGCCCTGCGTCTCCTTTCGTACGATGCAGGTACTAGATCGGAA
+
CCCCCCCCFFFFGGGGGGGGGGHHGGGEGGHHHGGGGGGGGHHHHGGGGGGGHHGHHHHGGGGGGGGGGGGHHHHGGGGHGHHHHGGGGGGGGGHHHHH2GH//01>><?>FH11>=1F1<1>1<A<A..=CHHGFHHHH00CG0:GF.-;:9--.9-9@=/0;F90;FB00B0-9;EFB9:90B=../.90.;9-@:.;B0;F00:9B;0BA09E=D=A9B0:90..;.-....:0A:09:000;0;.:.
@M05620:37:000000000-D9766:1:1101:5111:6513 1:N:0:20
ACCACACATTCTACAATGCGCTGCGTGCGGCTCACGAGGAGCACCCCGTGCTGCTGACCTAGGCCCCCCTGAACCCCAAGGCCAACCGCGCGAAGATGAGGTGGGTGGCGAGCTTCCTCTTCTGGTGGGGGCCTCCCTCCTTCCTGTCTTCCCGGCGTTGCGGCCTTTATACCTTGTTCTATCTTCTGTCGTTTTCCGTCGGAATTTCTTCTCTGCCACGCGTCTCCCTCTGAGTCCCTCCGGTTGTCGCT
+
ABBBBBB3BBBFGGGGGG4AFEGGGFC22AEEE3BB2AAEDGEHHGG0AEEGFGGHHHH5B3?FGEGGGGECFFGEFFEHGHGHHG/<EC<BCGG/?GGFG0??<?CC0<-><.==CGHFHHFD0=G.--;;@.99.F/.CFGGGB090;;BB.-;-;;@D-9;@DEF/;9;FFB/BB/;/;BFFFEF/;A;:AE/;ABF?B?.;;/;BFFB9BB/;/;-9@B;;.;/;.99////;/;9:.=@D9;/;.;
@M05620:37:000000000-D9766:1:1101:10661:6521 1:N:0:20
ACCACACCTTCTACAATGAGCTGCGTGTGGCTCCCGAGGAGCACCCCGTGCTGCTGACCGAGGCCCCCCTGAACCCCAAGGCCAACCGCGAGAAGATGAGTGGCCCGCTACCTCTTCTTGTGGCCGCCTCCCTCCTTCCTGGCCTCCCGGCGCTGCGCCCTTTCTCACTGGTTCTCTCTTCTGCCGTTTTCCGTAGGACTCTCTTCTCTGCCCTGAGTCTCCTTTGGAACTCTGCAGGTTCTAGATCGGAA
+
BBBBBBBBFFFFGGGGGGBFGFHHGEEBFEHHFFGGDGGCGHHHHGGEFEGGHHHHHHHGGGGGGGEGGGGHHHHFEGGHGGHFFEEGGG>DCGHGHHHHHHG??FCFD-AGHHHHHH11=1<CGGGGGCHGHHGHHHHH0GGHGHGGBGGGGGGGG9DFCFFFFFFFFFFFFFFFFFFFFFFFFFFFFFFFFFAFFFFFFFFFFFFFFE/FFFF.BFFFFFFFFFF/FFFFFFFFFFFFFFFFFFBAFFE
@M05620:37:000000000-D9766:1:1101:21779:6528 1:N:0:20
AGTGCCAGCTCTCAATCGCACAGGGGACCCAGGGCCTGGCCCCTCCATCCAGAAAACCTATGACCTCACCCGCTACCTGGAGCACCAACTCCGCAGCTTGGCTGGGACCTATGTGAGGATCCAGCGTAGGAATCTGGGAGATGGGGAGGCGTGAGGAGTTGGGGAAAGACAGTCCTAACCGTGGAAGGTTCTGGTAAATGATGGGGTGAGGAGGGGCTCTTTGGCTCCCACCAGTCCCCCTGTCTGGTATA
+
>>>AAFFFAFFDGGGFGGGGE?G0FFGE0EFCFEGG/FHF0FECEGCGAFAF101B0AF1FG2FGHFEHF>FGG@>G@GFHHHEC>GHGGFH?>>>/0GH/0F///0BE0FF<B2B101BFCHB0<//><111??D100//??1.<.->.-<-.<C0.;:C/--...;/;//CFFFFBFF@GE?.0/./00;FBGFB0;FB00;E-9--;-/----9-9///;9F//-9-9-9-/9BFA-9;B/FFB///9
@M05620:37:000000000-D9766:1:1101:6978:6573 1:N:0:20
GAGGCTGCTTTGGAAGAAAATGAGAATGCAGTGCCACAAGATCGGTAGATCACACATCCGGACTCCAGTCACTCCGGAGAATCTCGTATTCCATGATCCGCTTGGAAAAAAAAAGCTCCTCTCCTGCTTGACGGGCTTCCCCGCCACGGTGCCCCCCTGGCTGGCCCGTGGTTCCTTTCGTCTCTCTCCCTCTGGTGGTCCGAAGTGCCCCCTTGTCTGCCTTTGTACTCCTAGTGGACCCGCCAGGTGCA
+
>1AAA>F>FFBFGGGGG1B111111A111D1B11B1B0ABB1FC?/BA12D1F11AB10BA/AA011B2111210?/B>>>1B@@B?/>BB@2@11B11>F/?//11B00/////<11110100<11@1101/<<@/<?G00----.--<.ACGG-@?.:./...9A--.-99;/;;;0;..;/;F09/;-;-9/9-A-:;-----/:9;99@9-99///B///;;/9;///////-9;F--9;-9-9/9/
@M05620:37:000000000-D9766:1:1101:17774:6575 1:N:0:20
ACCACACCTTCTACAATGAGCTGCGTGTGGCTCCCGAGGAGCACCCCGTGCTGCTGACCGAGGCCCCCCTGAACCCCAAGGCCAACCGCGAGAAGATGAGTGGTCCGCTACCTAATCTCAGGTCAGCCTCCCTCCATCCTTTCCTCCCGGCGCTGCGCCCTTTCTCACTGGTTCTCTCTTCTGCCGTTTTCCGTAGGACTCTCTTCTCTGCCCTGAGTCTCCTTTGGCACTCTGCAGGTTCTCGATCGGCA
+
AAABBBBBFFFFGGGGGGFGGGHHGEEBFEHFGFGGGGEGGHHHHGFGGGGGGFGHHHHGGGGGGGGGGGFGFHHGGDGGGHHHHGEECD/>CFHFGHFFFFF111>AEGFGGB1>>F111<1>1G>CCCHGHHE/=<<<00;:CCGGGGCGGGFGB@GGAGB;0B;FFFBFBFB/BBFFBFFFFFDDFAFF.;.;AFFFFFBFFFFFFFEFAFFFFFF///;B9/FB/;FFFFFFB.99://;/;FD.9B
@M05620:37:000000000-D9766:1:1101:17795:6581 1:N:0:20
ACCACACCTTCTACAATGAGCTGCGTGTGGCTCCCGAGGAGCACCCCGTGCTGCTGACCGAGGCCCCCCTGAACCCCAAGGCCAACCGCGAGAAGATGAGTGGCCCGCTACCTCTTCTGGTGGCCGCCTCCCTCCTTCCTGGCCTCCCGGCGCTGCGCCCTTTCTCACTGGTTCTCTCTTCTGCCGTTTTCCGTAGGACTCTCTTCTCTGACCTGAGTCTCCTTTGGAACTCTGCAGGTTCTAGATCGGAA
+
CCCCCCCCFFFFGGGGGGGGGGHHGGGEEGHHHGGGGGGGGHHHHGGGGGGGHHHHHHHGGGGGGGGGGGGHHHHGGGGHGHHHHGGGGGDGGGHHHHGHHHGGHHGGGDGHHHHHHHEHFHGHHGGGGGHGHHGHHHHHGHHHHHGGGG-;CGGGGFFFFFFFFFFFFFFFFFFFFFFFFFFEFFFFFFFFFFFFFFFFFFFFFFFFFFFFFFF/BFFFFFFFFFF/BFFFFFFFFF9FFFFFFFFFFBE
@M05620:37:000000000-D9766:1:1101:17822:6586 1:N:0:20
ACCACACCTTCTACAATGAGCTGCGTGTGGCTCCCGAGGAGCACCCCGTGCTGCTGACCGAGGCCCCCCTGAACCCCAAGGCCAACCGCGAGAAGATGAGGTGAGTGGTCCGCTACCTCCTCTGGTGGCCGCCTCCCTCCTTCCTGCCCTCCCGGCGCTGCGCCCTTTCTTACTGGTTGTCTCTTCTTCCGTTTTCTGTAGGACTCTCTTCTCTGACCTGCGTCTCCTTCGGTACTCTGCCGGTTCTTGAT
+
DDDDDDCCFFFFGGGGGGGGGGHHGGGFHGHHHGGGGGGGGHHHHGGGGGGGHHHHHHHGGGGGGGGGGGGHHHHGGGGHGHHHHGGGGGGGGGHHHH2=2?F1011=1?1<C.-<FGB.>BD1<=/A.C@CGDDH./CDFFHHH00:.0;EE.-:@?--9--A=-/00;00:090:0.;9BF009B009.00/;000900009/BBBBFF90BB00/9/.-:-9/0BF0...9.;0:B00-;:..90900
@M05620:37:000000000-D9766:1:1101:11407:6589 1:N:0:20
AGTGCCAGCTCTCAATCGCACAGGGGACCCAGGGCCTGGCCCCTCCATCCAGAAAACCTATGACCTCACCCGCTACCTGGAGCACCAACTCCGCAGCTTGGCTGGGACCTATGTGAGTATCCAGCGTAGGAATCTGGGAGTTGGGGAGGAGTGAGGAGTTGGGGAAAGACAGTCCTAACCGTGGAGGGTTCTGGTAAATGATGGGGTGAGGAGGGGCTCTTTGGCTCCCACCAGTCCCCCTGTCTGGTCTA
+
ABAAAFFFBFFFGFFFGGGCGEHDFGGGGGHHGEFGFFHHHHGEGGHHHHHHHHHHHGGHHHHHHHHHHHHGGGEEHHGHHHHHHHHHGHHHGGGGGHHHGGHGGGHHGHFHHHHHGGFHGHFGFGGGGGGHEHHHHHHGGHHHGGGGGGGHGFEHHGHHHHGGGGHGGFHHHGHGFHHHGGGG?ADGCFFGGGCFFFBFGGGGGGF<?FFFDDBBBBFFEFFFFFFFFFFFEFFFFFFDBFFFFFFFBF:
@M05620:37:000000000-D9766:1:1101:24905:6595 1:N:0:20
AGTGCCAGCTCTCAATCGCACAGGGGACCCAGGGCCTGGCCCCTCCATCCAGAAAACCTATGACCTCACCCGCTACCTGGAGCACCAACTCCGCAGCTTGGCTGGGACCTATGTGAGTATCCAGCGTAGGAATCTGGGAGTTGGGGAGGAGTGAGGAGTTGGGGAAAGAAAGTCCTAAACGTGGAGGGTTCTGGTAAATGATGGGGTGAGGAGGGGCTCTTTGGATCCCAACAGTCCCCATGTCTGGTCTA
+
AABABFFFAFFFGGGGGGGEG2FEFEFCAEFFFEEG2FHH2GGGGGHHHFCG3FGGHGHFHD5GHHHGHFFEGGEGHHHHHHHHHHHHG3EGGG?>EHHHEHH//?GH/GGFG?BBF1?1B?2FG@CE/A<FF<GHGHHGGHHH?D.>@DEGGFHHHG<GGFCGGGHHH.:GCHCFFGCHGGE..;A?;FFFGG0CFF0;;0;C.AFBFFFFFF;=BBEF/9///;:FBF/;..B9/9A..BFFFB//;9B
@M05620:37:000000000-D9766:1:1101:20571:6617 1:N:0:20
GAGGCTGGCTTGGAAGAGCACACTGCACCAAGGGACTCACTCCGGCGTCCAGAGAATGTATGATTTTGCCCGCTAACTGAAGCACCAACTCCGCAGCTTGGCTGGGACCTATGTGAGTATCCAGCGTAGGAATCTGGGAGTTGGGGAGGAGTGAGGAGTTGGGGAAAGACAGTCCTAACCGTGGAGGGTTCTGGTAAATGATGGGGTGAGGAGGGGCTCTTTGGCTCCCACCAGTCCCCCTGTCTGGTCTA
+
>3>>>>B>>BB>A4ABABB4B4B4BBB442A22A2ABB335BBB2A0A0AAA3A2B35DDD555DD@@BBBEC>/1B@433BFFBGF1ECFHGGGCCGHHGHHGFDEGFHHHHHHGHHHHHHHHHGGGGGHHHHHHHHGEGGHHGGGGGGFHHHHHHGHHHHGGGGHHHHEHGHHHHHHHGGEGGGGG;FGGGGFFGGGGGGGGGGFBFFFEFFBBBBEFFFFFFFFFFFFFFFFFFFFD=EFFFBFFFF:
@M05620:37:000000000-D9766:1:1101:21334:6617 1:N:0:20
AGTGCCAGCTCTCAATCGCACAGGGGACCCAGGGCCTGGCCCCTCCATCCAGAAAACCTATGACCTCACCCGCTACCTGGAGCACCAACTCCGCAGCTTGGCTGGGACCTATGTGAGTATCCAGCGTAGGAATCTGGGAGTTGGGGAGGAGTGAGGAGTTGGGGAAAGACAGTCCTAACCGTGGAGGGTTCTGGTAAATGATGGGGTGAGGAGGGGCTCTTTGGCTCCCACCAGTCCCCCTGTCTGGTCTA
+
B?ABBFFFBFFFGGGGGCGGEEFHGGGGGGHHGGGGGEGHHHGHGGHHHHGHFF3GHGGHHHHHHHFGHHHGGGGGHHHHHHHHGHHHGEHHGGEFGHHHGHGGGGHHGHHHHHFHHH3GHHHGHGGGGGFHHHHHHGFGGGFHGGFGGGGHHFHHGGHHHHCGGGHHHHHHHHHHHFHHGEEG?FGG9FGGGGGGGGGFGGGFGDDDEFFFFFFFFFFFFFFFFFFFFFFFFFFFFFFFFFFFFFFFFF;
@M05620:37:000000000-D9766:1:1101:20559:6632 1:N:0:20
AGTGCCAGCTCTCAATCGCACAGGGGACCCAGGGCCTGGCCCCTCCATCCAGAAAACCTATGACCTCACCCGCTACCTGGAGCACCAACTCCGCAGCTTGGCTGGGACCTATGTGAGTATCCAGCGTAGGAATCTGGGAGTTGGGGAGGAGTGAGGAGTTGGGGAAAGACAGTCCTAACCGTGGAGGGTTCTGGTAAATGATGGGGTGAGGAGGGGCTCTTTGGCTCCCACCAGTCCCCCTGTCTGGTCTA
+
A3>AAFFFBFFFGGGGGGGGGGHGGGGGGGHHGGGGFFFHCGGHEGHHGHGHFHHHHGHHHHGHHHHHHHHGGFFGHHHHHHHHHHHHGHHHGGGGGHHHGHHGGGHHGHHHHHHGHHHHHHHHHGGGGGHHHHHHHHHGGHHHGGGGGGDHHHHHHGFHHHGGGGHHHHHHHHHHHHHHGGGGGGGGCFGGGGFFGGGGGGGGGGFFFFFFFFFFFFFFFFFFFFFFFFFFFFFFFFFFFFFFFFFFFF;
@M05620:37:000000000-D9766:1:1101:18405:6632 1:N:0:20
AGTGCCAGCTCTCAATCGCACAGGGGACCCAGGGCCTGGCCCCTCCATCCAGAAAACCTATGACCTCACCCGCTACCTGGAGCACCAACTCCGCAGCTTGGCTGGGACCTATGTGAGTATCCAGCGTAGGAATCTGGGAGTTGGGGAGGAGTGAGGAGTTGGGGAAAGACAGTCCTAACCGTGGAGGGTTCTGGTAAATGATGGGGTGAGGAGGGGCTCTTTGGCTCCCACCAGTCCCCCTGTCTGGTCTA
+
CCCCCFFFDFFFGGGGGGGGGGHHGGGGGGHHGGGGGGHHHHGHGGHHHHHHGHHHHGHHHHFHHHHHHHHGGGGGHHHHHHHHHHHHGHHHGGGGGHHHGHHGGGHHGHHHHHHHHHHHHHHHGGGGGGHHHHHHHHHGGHHHGGGGGGGHHHHHHGHHHHGGGGHGHHHHHHHHHHHHGGGGGGGGAFGGGGFFGGGGGGHGGGFFFFFFFFFFFFFFFHHFFFFFFFFFFFFFFFFFFFFFHFFFFFF
@M05620:37:000000000-D9766:1:1101:16547:6689 1:N:0:20
AGTGCCAGCTCTCAATCGCACAGGGGACCCAGGGCCTGGCCCCTCCATCCAGAAAACCTATGACCTCACCCGCTACCTGGAGCACCAACTCCGCAGCTTGGCTGGGACCTATGTGAGTATCCAGCGTAGGAATCTGGGAGTTGGGGAGGAGTGAGGAGTTGGGGAAAGACAGTCCTAACCGTGGAGGGTTCTGGTAAATGATGGGGTGAGGAGGGGCTCTTTGGCTCCCACCAGTCCCCCTGTCTGGTCTA
+
AA>AAFFFBFFFGGGGGGEEGGFFGEEEGAGHFEEEC2FGFAFHGFFFFHHHE3AFEAGFFHFFEDFFHHHGG>/EHGHGFGHFHHFEEBFGEGFGEGHHGHHGGGHHGHHHHHHHHHHHHHHHHGGDGGHGHHHHHG0FGGHHGGAFGFEGHFHHFGHHHHGGFGHHFHHHHHHHHHHHGGGGDGGGFGGGGGGFGGGGGGGGGGFFFFFFFFFFFFFFFFFFFFFFFFFFFFFFFFFFFFFFFFFFFFB
@M05620:37:000000000-D9766:1:1101:9944:6709 1:N:0:20
ACCACACCTTCTACAATGAGCTGCGTGTGGCTCCCGAGGAGCACCCCGTGCTGCTGACCGAGGCCCCCCTGAACCCCAAGGCCAACCGCGAGAAGATGAGTGGCCCGCTCCCTCTTCTTGTGGCCGCCTCCCTCCTTCCTGGCCTCCCGGCGCTGCGCCCTTTCTCACTGGTTCTCTCTTCTGCCGTTTTCCGTAGGACTCTCTTCTCTGACCTGCGTCTCCTTTGGAACTCTGCAGGTTCTAGATCGGAA
+
BCCCCBBCFFFFGGGGGGGGGGHGGGGGGGGFHGGGGGGGFHCGHGGGEDGGHHHHHHHGGGGGGGGGGGGFEGHGGGFHGGHHHGGGGGGGGGHFHHFHHHE=??<<A->FGHFHHH1GHB.<G-ADG.CEGHGGGHHHHHHHHGGGGG?BDGGGGFF-C/BFFFBFFFFFFFFFFFFFFFFFFF?DFFFFFF9DFFFFFFFFFBFFFF0;FF/.@AFFFFFFBFB;BFFFFEFFFFFBFF9FFF0AA?:
@M05620:37:000000000-D9766:1:1101:20690:6713 1:N:0:20
AGTGCCAGCTCTCAATCGCACAGGGGACCCAGGGCCTGGCCCCTCCATCCAGAAAACCTATGACCTCACCCGCTACCTGGAGCACCAACTCCGCAGCTTGGCTGGGACCTATGTGAGTATCCAGCGTAGGAATCTGGGAGTTGGGGAGGAGTGAGGAGTTGGGGAAAGACAGTCCTAACCGTGGAGGGTTCTGGTAAATGATGGGGTGAGGAGGGGCTCTTTGGCTCCCACCAGTCCCCCTGTCTGGTCTA
+
AAABBFFFCFFFGGGGGGGGGGHHGGGGGGHHGGGGGGHHHHGHGGHHHHHHHGFHHGHHHHHHHHHHHHHGGGGGHGGGHGH?FHHHGHHHGGCFGHHHGHHGGGHHGHHHHHHHHHHGHHHHGGGGGGHHHGHHHHHGGHHHGGGGGGGHHHHHHGHHHHGGGGHHHHHHHGHHHHHHGEEFGGGGCFFGGGFGGGGGGGGGGGFFFFFFFFFFFFFFFFFFFFFFFFFFFFFFFFFFFFFFFFFFFF9
@M05620:37:000000000-D9766:1:1101:16128:6718 1:N:0:20
ACCACACCTTCTACAATGAGCTGCGTGTGGCTCCCGAGGAGCACCCCGTGCTGCTGACCGAGGCCCCCCTGAACCCCAAGGCCAACCGCGAGAAGATGAGTGGCCCGCTCCCTCTTCTTGAGGCCACCTACCTCCTTCCTGGCCTCCCGGCGCTGCGCCCTTTATCACTGGTTCTCTCTTCTGCCGTTTTCCGTAGGACTCTCTTCTCTGCCCTGCGTCTCCTTTGGAACTCTGCAGGTTCTAGATCGGAA
+
BBBABBBBFFFFGGGGGGGEGDHFGEEBAEGHEFGEDCGGDHAGHGGGGGGGHHHGHHHFGGGGGGGGGGGHHHHGGGGHGHHHHGGGGGBCCGGGGHGHHHGG0?ADF-CFH0FG1F1=1><EE.<C./<CGHHH0CCHHHHH0=C.;CF-;@-;@DGGGF//BFFFFFFBFFFFFFFFFF/;FFDFFFFFF/;ADFFFFFFFFFFFFE/;EFF.@A@DFFBFFFFFFFFFFFFFFFFFFFFFFFFF?A.
@M05620:37:000000000-D9766:1:1101:9927:6723 1:N:0:20
ACCACACTGTCTACAATGCGCTGCGTGAGGCTCTCGAGGAGCACCCCTTGCTGCTGACCTAGGCCCCCCTGAACCCCAAGGCCAACCGCGAGAAGATGAGTGGCTCGCTGCCTCTTCTTGTTTCCGCCTCCCTCCTTCCTTGCCTCCCGGCGCTGCGCCGTTTCTCCCTGGTTCTCTCTTCTTCCGTTTTCCGTAGGCCTCTCTTATCTGCCCTGCGTCTCCTTTGGCCCTTTGCAGGTTCTCGATTGGCA
+
1>>>>>A11BBBBBABBGBAAAECGBB00B0BA0BB1AAA/A/BBAA/0BBB1GHHFCB1BB0ABEEEF/>B1BE??EEG?G?FAF/>><<></C1BD1B21?/01<<?/??1FFGGH11?1<1@<.<..<<0>EGGFFF<0<<DHEG?CC-A-;C@-.-9;BCBF0F/0.9;9/BB9FB/;9;;9BFFEB:99-;-9/;AFBFF//BF/;F;9--;;@-BBFFFFB;/;E/;9//:--;/B;-/9/9A/;
@M05620:37:000000000-D9766:1:1101:5334:6734 1:N:0:20
AGGGCCAGCTCTCCATCGCACAGGGGACCCAGGGCCTGGCCCCTCCATCCAGAAAACCTATGACCTCACCCGCTACCTGGAGCACCCACTCTGCAGCTTGGCTGGGACCTATGTGAGTATCCAGCGTAGGAATCTGGGCGTTGGGGCGGCGTGCGGCGTTGGGGCAAGCCAGTCCTAACCGTGGAGGGTTCTGGTAAATGATGGGGTGAGGAGGGGCTCTTTGGCTCCCACCAGTCCCCCTGTCTGGTCTA
+
>>3>>>ABBFFFGEGGBAE2E2FAF22AA2BF2BEABBGHGHGHGGHHHBFGHGH2BEHHBAFGH5BFHHH>>/>>GHBB2?BFGHG1?FF3?B4F?BBBEFHGGGFGGHGFHGG3FGFHHH3FGGG/>E22@FHHHH/CGGGHGG?@G-;ADADG-ADFFFFF.-.9.;.;BFFFF/FFFFFF.:DFFFFFFFFFFFFFFFFFFFFF?F?/ADFFFFFFFFFFFEFFF.FFFFFFFFFFFFFFFFFFFFB
@M05620:37:000000000-D9766:1:1101:10452:6737 1:N:0:20
ACCACACCTTCTACAATGCGCTGCGTGTGGCTCCCGAGGAGCACCCCGGGCTGCGGACAGAGGCCCCCCTGAACCACAAGGCCAACCGCGAGAAGATGAGCTGCCCGCTATCAATTCTTTCTCCAAGCTGCCTCCTTACGAAAATCCCGGCTCTTGCAACCTTATCCCTGGTTCTCTCTTTTTCCGTTTTCCGTTGGACTCTCCTCTCTTTCAAGCGTCCCCTTCGGCTCTCTTTAGCGTTACGATAGCAA
+
111>>A>ACFCFEGGGDE1AA0AAE0ABAAGGFFAABA//ACEGCE/A/A>/E//>>>//0F/E/?/EEEFCFF/0??F0CFGFC/CBC<<<<<F?1<1?11<<0<.@--.<110<GFB00=0=0/0</0<<00C/;0/...;-;/CB.9--./0000;0.90;0;0/009/0000/////;9FFF/9FFB/-//;9///9////://///////;-;---;-9-A-9--;B9///:/--9------;/99
@M05620:37:000000000-D9766:1:1101:10472:6737 1:N:0:20
ACCACACCTTCTACAATGAGCTGCGTGTGGCTCCCGAGGAGCACCCCGTGCTGCTGACCGAGGCCCCCCTGAACCCCAAGGCCAACCGCGAGAAGATGAGTGGCCCGCTGCCTCTTCTTGCGGCTTCTTGCCTCCTTCCTGGTCTTCCGTGGCTTCCCCCTTTCTCACCGGTTCTCTCTGCTTCCGTTTTCCGTAGGTCTCTCTTCTCTTCCCTTCGTTGCCTTTGGAACTCTTCGGGTTCTTGATCGGAA
+
BBBBBBBBFFFFGGGGGGGFGFHHGGGEGGHHHGGFGGGGGHHHHGGGGGGGHHHHHHHFGGGGGFGGGGGHHHHGGGGHGHHGHGGGGGFDCGGHGGFB22??0////-.01>F1F<111<-<--<0000/0=G/0</00//<000<.0.;A..:/;/.-;;00;0;..-;9AFF/BF//B/;/9;9BEF/A/.;.9/:://;B9//////;B/..9/..;/B///////:///.;....9/////9...
@M05620:37:000000000-D9766:1:1101:5987:6741 1:N:0:20
ACCACACCTTCTACAATGAGCTGCGTGTGGCTCCCGAGGAGCACCCCGTGCTGCTGACCGAGGCCCCCCTGAACCCCAAGGCCAACCGCGAGAAGATGAGTTGCAAGCTGCCTCCTCTTGTGTCCGGCTCCCTCCTTACTGGCCCCCCGGCGCTGCGCTCTTTCTCCCTGGTTCTCTCTTCTGCCCTTTTCCGCCGGACTCTCCTCTCTGCCCTAAGTCTCCAATGGTACTCTGCTGGGTCTAGATCGGAA
+
1A1AA11AFFB13BGA3AGGCDECABEE00BGFGFAAEG//FGHHG?EAEEC111BFBGFE//>/E/EEGGGHG/EGGGCCEHA/FEEC?C<</<?111?>21?11?/?1??1?/<<?11<10==.->AFG.//</=0<G0/::.-:A@G@-9--C@@---;/99B/;9/AF/;//B/9B///99-//;BFFF----;9@////;-/BB/9BE/-;/;99/;//;/99/9/;BB//;/-;:;/9B/;9;9-
@M05620:37:000000000-D9766:1:1101:26582:6742 1:N:0:20
AGTGCCCGCTCTCCATCGCACAGGGGACCCAGGGCCTGGCCCCTCCCTCCAGAAAACCTATGACCTCACCCGCCACCTGGAGCACCCACTCCGCAGCTTGGCTGGGACCTATGTGAGTATCCAGCGTAGGAATCTGGGCGTTGGGGAGGAGTGCGGAGTTGGGGACAGACAGTCCTAACCGTGGAGGGTTCTGGTAAATGATGGGGTGAGGAGGGGCTCTTTGGCTCCCACCAGTCCCCCTGTCTGGTCTA
+
>A>1>B1AD>>AGAFD1AA0E0GAF00AEBFAAAEAAFGHHHEHGG/GHEGFG0FABEHHDBDGGDBFGHH@E//?FH0B00BGHH>>?GG0/E/E<GBBEH1FGGBGFHGHFGF2FGDGHH2FGCF<ACFGGGHGHH.>CCGHGG.<C<<CG0AC-@EHHFGGE-.;/=/;CGGG0FFFAGFGAEF@BFFFFFFFFFFFEFFFFFB@EFFBBF@@?@FFFFFFFFFFFFFFFFFFFFFF@FFFFFFFFF9
@M05620:37:000000000-D9766:1:1101:21205:6755 1:N:0:20
AGTGCCAGCTCTCAATCGCACAGGGGACCCAGGGCCTGGCCCCTCCATCCAGAAAACCTATGACCTCACCCGCTACCTGGAGCACCAACTCCGCAGCTTGGCTGGGACCTATGTGAGTATCCAGCGTAGGAATCTGGGAGTTGGGGAGGAGTGAGGAGTTGGGGAAAGACAGTCCTAACCGTGGAGGGTTCTGGTAAATGATGGGGTGAGGAGGGGCTCTTTGGCTCCCACCAGTCCCCCTGTCTGGTCTA
+
AAAAAFFFBFFFGFGFGGGGGGHDGFGGGGHHGGGGGGHHHHGHGGFHHGGHHGFHHFHHHHHHHHHGHHHGGCCFHHHHFHHHHHAGGHHGGGGGGHGFEFFGGGHHGHBBGGFFHHHHHHGGFGDDCDFFHHFHBG<FEGFHGGGGGD>GF0DGGEHGHH?DEACCGHFCHHHHGHGHGGA?9EEDFFGGGGGGFFGGGGGGGGFFFFFEFFFFFFFFFFFFFFFFFFEDFFFFFFFFFFFFFFEFBF;
@M05620:37:000000000-D9766:1:1101:20665:6775 1:N:0:20
ACCACACCTTCTACAATGAGCTGCGTGTGGCTCCCGAGGAGCACCCCGTGCTGCTGACCGAGGCCCCCCTGAACCCCAAGGCCAACCGCGAGAAGATGAGTGGCCCGCTACCTCTTCTGGTGGCCGCCTCCCTCCTTCCTGGCCTCCCGGAGCTGCGCCCTTTCTCACTGGTTCTCTCTTCTGCCGTTTTCCGTAGGACTCTCTTCTCTGACCTGAGTCTCCTTTGGAACTCTGCAGGTTCTAGATCGGAA
+
?AABBAAAFFCFFGG45FGFFGHHGEDEG2FGFGG2AEFE?GGHHG?EE1ECAAAFGGHGEG?EEE@EGGGFHHAEGGGEFGHC?FECGCGDGDH11?1?FFFFHHCDGGGHHGGHHHHHGGGHG-ADGGHGHHAG0CCFHGHH0CEEG@@B?A/F?BGGGG0FFFFFFFF9FFFFFFFFFFFFFBFFFFFFBFFDFBFFFFFFFFFFFFFFFFEFFFFFFFEFFBB/FFFFFFFFBFFFFFFFFB;EFF?
@M05620:37:000000000-D9766:1:1101:19834:6779 1:N:0:20
ACCACACCTTCTACAATGAGCTGCGTGTGGCTCCCGAGGAGCACCCCGTGCTGCTGACCGAGGCCCCCCTGAACCCCAAGGCCAACCGCGAGAAGATGCGGTGAGTGGCCCGCTACCTCCTCTGGTGGCCGCCTCCCTCCTCCCTGGCCTCCCGGCGCTGCGCCCTTTCTCACTGGTTCTCTCTTCTGCCGTTTTCCGTAGGACTCTCTTCTCTGACCTGAGTCTCCTTTGGTACTCTGCAGGTTCTAGAT
+
CCCDDDDCFFFFGGGGGGGGGGHHGGGGHGHHHGGGGGGGGHHHHGGGGGGGHHHHHHHGGGGGGGGGGGGHHHHGGGGHGHHHHGGGGGFGGGHHHH2</<AC0=?F/?.<A<-D/<G.<GH00DCGFFFGGGGH.:GGG/C.F:..;0FG..--;9-@D-@F:9:0:F0;00;/BB0B00:0BFF0F0C..:;00:0;A.;:/B::0BFFB:0:0:;://:;0:BF000/.::B00BF0F.:0:B0:0:
@M05620:37:000000000-D9766:1:1101:20956:6810 1:N:0:20
ACCACACCTTCTACAATGAGCTGCGTGTGGCTCCCGAGGAGCACCCCGTGCTGCTGACCGAGGCCCCCCTGAACCCCAAGGCCAACCGCGAGAAGATGAGAGGCGCGCTCCCTCTTCTCGCGGCCGCCTCCCTCCTTCCTGGCCTCCCGGCGCTGCGCCCTTTCTCCCTGGTTCTCTCTTCTGCCGTTTTCCGTTGGCCTCTCTTCTCTGTCCTGTGTCTCCTTTGGAACTCTGCAGGTTCTAGATCGGAA
+
AAABBAABFFFFGGGFFFGGFGHHGGGFE2GGHGGAEGGCGHHHHGGGE?EFHGHHHHHGGGGGEGEGGGGHHHGGGGGGGHHHGGGGGFCFGGHHGHG22?C</>A-@.>F<</=D00<.--;-;--;.;E/FGGBFGG0/..9CA.D-;-;--.;BADF////;//;/.B/9/9B9FFFFB/B-A.;.BFFF/9./;/9//BBFFFF///BF//;/;////9B/9///;99FBFFF.;/999/B/...9
@M05620:37:000000000-D9766:1:1101:26070:6813 1:N:0:20
AGTGCCAGCTCTCAATCGCACAGGGGACCCAGGGCCTGGCCCCTCCATCCAGAAAACCTATGACCTCACCCGCTACCTGGAGCACCAACTCCGCAGCTTGGCTGGGACCTATGTGAGTATCCAGCGTAGGAATCTGGGAGTTGGGGAGGAGTGAGGAGTTGGGGAAAGACAGTCCTAACCGTGGAGGGTTCTGGTAAATGATGGGGTGAGGAGGGGCTCTTTGGCTCCCACCAGTCCCCCTGTCTGGTCTA
+
BBBBBFFFBFFFGGGGGGGGGGHGFGFGGGHHGCGGFGHHHHGHGGHHHHHHBHFHHGHHHHBGHHHHHHHGGFFGHHHHHHHHHHHHGHHHGGCFGFHHGHGFFEHHFHHHHHBHHHHHHHHHHGGGGGHFGHHHHHHGGHHHGGGGGGEHHHHHEDGHGHGGGGHHHHHHHHHHHHHHGGGGGGGG.AFGGGFFGGGGGGGGGGFFFFFFFFFFFDFFFFFFFFFFFFFFFFFFFFFFFFFFFFFFFFB
@M05620:37:000000000-D9766:1:1101:20944:6824 1:N:0:20
ACCACACCTTCTACAATGAGCTGCGTGTGGCTCCCGAGGAGCACCCCGTGCTGCTGACCGAGGCCCCCCTGAACCCCAAGGCCAACCGCGAGAAGATGAGTGGCCCGCTCCCTCTTCTTGTGGCCGCCTCCCTCCTTCCTGGCCTCCCGGCGCTGCGCCCTTTCTCACTGGTTCTCTCTTCTGCCGTTTTCCGTAGGACTCTCTTCTCTGACCTGCGTCTCCTTTGGAACTCTGCAGGTTCTAGATCGGAA
+
ABBBBBBBFFFFFGGGGGGGFGHFGEGEHGHHHGGGGGGCGGHHHGGGEEGEGGHHHGHGGGGGEGGGGGGHHHFGGGGGGHHHHGGGGGGGGGHGFFHHHFGG0?<<C-<FGFHHHH1=GGGHF-CGGGEGFFFHGHFHB/CCGGGGGG--ADAFFFFFFBFFFFFFFFFBFFFFFFFFFFBFF=AAFFFFFFFFFFEFFFFFFFFFFFFFFFFF-ABFFFFFF/B;FFFFFFFFFF.;FFFBFFBEDDF
@M05620:37:000000000-D9766:1:1101:17393:6829 1:N:0:20
AGTGCCAGCTCTCAATCGCACAGGGGACCCAGGGCCTGGCCCCTCCATCCAGAAAACCTATGACCTCACCCGCTACCTGGAGCACCAACTCCGCAGCTTGGCTGGGACCTATGTGAGTATCCAGCGTAGGAATCTGGGAGTTGGGGAGGAGTGAGGAGTTGGGGAAAGACAGTCCTAACCGTGGAGGGTTCTGGTAAATGATGGGGTGAGGAGGGGCTCTTTGGCTCCCACCAGTCCCCCTGTCTGGTCTA
+
AAAABFFFBFFFGGGGGGGCG2GGGGGGGGFHGGGGGGHHFHGGGGHHHHGHFHHHHGHHHHFHHHHFHHHGGGEGHHHHHHHHHHHHGHHHGGEEGHHHFHHCEEGFGHFHHHHHHGFHHHFHGG?EGDF>GDHHHHFGGHGGCGGGGGGHHHHHHGHGFHGFGGHHHHHGGHHHHHEHGDEBGGGG;CFGGGGBCFFFFGFGGGFAEFFFFFF=DFEFFFFBFFFEFBF?.9BBB9EDDEFBFB/FBF:
@M05620:37:000000000-D9766:1:1101:24914:6833 1:N:0:20
ACCACACCTTCTACAATGAGCTGCGTGTGGCTCCCGAGGAGCACCCCGTGCTGCTGACCGAGGCCCCCCTGAACCCCAAGGCCAACCGCGAGAAGATGAGTGGGTTGCTCCCTCTTCTCGTCGCCGCCTGCCTCCTTCCTTGCCTCCCGGCGCTGCGCCCTTTCTCACTGGTTCTCTCTTTTGCCGTTTTCCGTTGGACTCTCTTCTCTGCCCTGCGTCTCCTTTGGCCCTCTGCAGGTTCTCGATTGCCA
+
BBB@BBBBFFFFGGGGAGFFGGHFGEEA4AGGCFG?EFGFGHHHHGGGFGGGHHGFHHHGCGGGGAGGGGGHHFHGGGGHEEHHHGE<DFG@@GHHFH2<22?/?//0?11?0>CD1=1.>.--<--<C.:;:CG/GHH000;:GHHAFAG??-9CB-AB-BFFEF/B9/.9;F9FFBBF/9/;/;DFFFBF.//;./;/9F/BF/99//;/./.ABF-.B/B/BF///;EAFF/9/.;;BF/99B/9//;
@M05620:37:000000000-D9766:1:1101:19779:6835 1:N:0:20
ACCACACCTTCTACAATGAGCTGCGTGTGGCTCCCGAGGAGCACCCCGTGCTGCTGACCGAGGCCCCCCTGAACCCCAAGGCCAACCGCGAGAAGATGAGTGGCCCGCTCCCTCTTCTCGTGGCCGCCTCCCTCCTTCCTGGCCTCCCGGCGCTTCGCCCTTTCTCACTGGTTCTCTCTTCTGCCGTTTTCCGTTGGACTCTCTTTTCTGACCTGTGTCTCCTTTTGAACTCTGCGGGCTCTAGATCGGTT
+
ABBAAAABFFFFGGGGGGFFGEHFGFFECEHHCFGFFGGGGHHHHGGGGFGGHHHHHHHGCGGGGEEGGGGGHFHGGGGHEEHHHGGECGBB@GGFGHHHHH//0<AC/->.0>0<F11<>GC@GG?-:CGF/C./:C::0/;.09;.C-9;B-.;-;.D-FFFB9/://9//;FB/9/;//;FF9DFF./B.//:A//9///9B/9/9////;.////;B9/B///.//;FF//----;.////;;A...
@M05620:37:000000000-D9766:1:1101:7756:6836 1:N:0:20
ACCACACCTTCTACAATGAGCTGCGTGTGGCTCCCGCGGAGCACCCCGTGCTGCTGACCGAGGCCCCCCTGAACCCCAAGGCCAACCGCGAGAAGATGAGTGGCCCGCTACCTCTTCTGGTGGCCGCCTCCCTCCTTCCTGGCCCCCCGGAGCTGCGCCCTTTCTCACTGGTTCTCTCTTCTGCCGTTTTCCGTAGGACTCTCTTCTCTGACCTGCGTCTCCTTTGGAACTCTGCAGGTTCTAGATCGGAA
+
ABBACBCAFFFFGGGGGGGGGGHHGFGGHCHHHGGG2EFEFFHHHGGGEGGGBGFHHHHGEGGGGGGGGGGHHHHGGGFHGHHHAFGCGGGGD?G1FHF1FG//0>CF---CFHBFGFD<</<CGDCDE:CEFHGGGFGGFEFG.;@GFF-:@FFFC@DF-;9BFF/FBBFFFFFFFFFFFFFFFF;.BEFFFFAAA/FFFFFFFFFFFF/BFFF.;:@D/B9:B///BFFFFFFB/A.9FFFBFBF.ADE
@M05620:37:000000000-D9766:1:1101:26422:6848 1:N:0:20
AGTGCCAGCTCTCAATCGCACAGGGGACCCAGGGCCTGGCCCCTCCATCCAGAAAACCTATGACCTCACCCGCTACCTGGAGCACCAACTCCGCAGCTTGGCTGGTGCCTATGTGAGTATCCAGCGTATGGATCTGGGCGTTGGGGAGGAGTGAGGAGTGGGGGAAAGACAGTCCTAACCGTGGAGGGTTCTGGTAAACGATGGGGGGAGGAGGGGCTCTTTTGCTCCCACCAGTCCCCCTGTCTGGTCTA
+
33>AAFFFBFFFGGGGGAFFGCFGF?2AEEEHGGGEGEBFFGGCEGGHGHFHHFFBFEFFHFHGGHHFHA1EE>@EHHHF?BGFFG11?FGHFFGGGHHH/33??32B3BB32B3BDGFFHHEHH/<//@2@<2<220///>AH?FA-<A.<<00.0<<..<A-@D.GBFBBF09BB0FGGA.-...;..;CF/:/:;/..;.A.D----9;..-;B;E//B/://;/AF...;B/FB.9@99FFF99;9/
@M05620:37:000000000-D9766:1:1101:9235:6855 1:N:0:20
ACCACACCTTCTACAATGAGCTGCGTGTGGCTCCCGAGGAGCACCCCGTGCTGCTGACCGAGGCCCCCCTGAACCCCAAGGCCAACCGCGAGAAGATGAGTGGCGCGCTACCTCTTCTTGTTGCCGCCTTCCTCCTTCCTGGCCTCCCGGCGCTGCGCCCTTTCTCACTGGTTCTCTCTTCTGCCGTTTTCCGTAGGACTCTCTTCTCTGCCCTGCGTCTCCTTTGGAACTCTGCAGGTTCTAGATCGGAA
+
CCCCCCC>CFFFGGGGGG5FGGHHGGGBAFHHHFFF?EEGDHHHHGGAEFGGFHGHHHH0>E?EGGGGGGGGHHHGGGGHGHHHHGGGGG/>BFHFHHH2?FF///>>C->>FHHHHH0<G0.=BD-<E.:CGHHHHHHF0:GHGGGGDG??DGAD?-:CCFFFFF0FFFFFFFFFFFFF0BFFFFDFFFFFDB;ADBFFFFFFF::FFF0FEFF.9:>AFFFFFFB0;FBFFB0BB.ABFF9FFF0;..A
@M05620:37:000000000-D9766:1:1101:6693:6863 1:N:0:20
ACCACACCTTCTACAATGAGCTGCGTGTGGCTCCCGAGGAGCACCCCGTGCTGCTGACCGAGGCCCCCCTGAACCCCAAGGCCAACCGCGAGAAGATGAGTGGCCCGCTACCTCTTCTGGTGGCCGCCTCCCTCCTTCCTGGCCTCCCGGAGCTGCGCCCTTTCTCACTGGTTCTCTCTTCTGCCGTTTTCCGTAGGACTCTCTTCTCTGACCTGAGTCTCCTTTGGAACTCTGCAGGTTCTAGATCGGAA
+
BBBBBBBBFFFFGGGGFGGGGGHHGEEEFEHHHGGEEGGGGHHHHGGGGEEGHHHFHHGGCGGGGEGGGGGFHGHGGGGHGFHHHGGFFGGGGGHHFHFGGFGGHHGGCGCHHFHBGHHHGHGGHGG?DGHFHHGHHGHGHHHFFAEEDAFGF?FGFDGGGGGFFFFF/BBFFFFFFFFFFFFFFFDFFFFFFFFFFFFFFFFFFFFFFFFFFFFFFFFFFFFFFFFFFFFFFFFFFF.BFFFFFFFEFDE
@M05620:37:000000000-D9766:1:1101:20682:6871 1:N:0:20
ACCACACCTTCTACAATGAGCTGCGTGTGGCTCCCGAGGAGCACCCCGTGCTGCTGACCGAGGCCCCCCTGAACCCCAAGGCCAACCGCGAGAAGATGAGTGGCTCGCTCCCTCTTCTTGTGGCCGCCTCCCTCCTTCCTGGCCTCCCGGCGCTGCGCCCTTTCTCACTGGTTCTCTCTTCTGCCGTTTTCCGTAGGACTCTCTTCTCTGCCCTGCGTCTCCTTTGGAACTCTGCAGGTTCTAGATCGGAA
+
BBBBABCCFFFFGGGGGGGGGGHHGEGB4EGFGFGFEGEFCGGHHGGGEEEGFHGHHGHAFCCGGGGGGEFHHHHGGGGHGHHHHFGGGGCGGGHHHHHFG2F?01>>?/>FGHHHHH1<F1<GGGCGE.;CGGGHHHHH0;CHHHGGGGGCGGGGC@DFCBFFFF0FFFFFFFFFFFFFBFFBFFDFFFFFFF.ADFFFFFFFFFFFFF0FEFFFFFFFFFFFFFF0:BFFFFFFBF9;FF0BFF9A?.:
@M05620:37:000000000-D9766:1:1101:18322:6873 1:N:0:20
GAGGCTGCTTTGGAAGAAACTCATAGATTACTGCAACAGTTCCCCCTGGACCTGGAAAAGATTCTTGCCTGGCTTACAGAAGCTGAAACAACTGCCAATGTGTCACCCTACATCATCTTATGGCCAACTACCTCCTTCCAGAACACTCCGAGCTACGAACATACTTGATGGAACTCTCTTAAGCCATTAACCGACGGCCTCTCTACTATGACCTGTGATCCAATTGAAACATTGCAGGTACTAGAACGGGA
+
AAAAAAFAFFDFF1BA1AAAF1FAFF1FG1BGGGD1FGGFFGAFFEAFG0BFGEG0BACG/BFFF2DBFGFA0BA1BFGDA1FFGBB1BB>/@F@B1B1BF22B2110?BFCB21B@2B2211/01?/011B11?B1F01B1B0BB100//<//1</??//<1111??11?01111<1FG=1=1<0>>11=1----;-;.://00;C0C0;CF0/0=0000:9;C00000/0;00;;.9090;90;;;---
@M05620:37:000000000-D9766:1:1101:11869:6883 1:N:0:20
ACCACACCTTCTACAATGAGCTGCGTGTGGCTCCCGAGGAGCACCCCGTGCTGCTGACCGAGGCCCCCCTGAACCCCAAGGCCAACCGCGAGAAGCTGAGGTGAGTGGCCCGCTCCCTCTTCTGGTGGCCGCCTCCCTCCTTCCTGGCCTCCCGGCGCTGCGCCCTTTCTCACTGGTTCTCTCTTCTGCCGTTTTCCGTAGGACTCTCTTCTCTGACCTGAGTCTCCTTTGGAACTCTGCCGGTTCTCGAT
+
BBBBBBBBFFFFGGGGGGFGGGHHGGGFHGHHHGGGGGGFGHHHHGGGGGGGHHHHHHHGEGGGGGGGGGGHHHHGGGGHGHHHHGGGGGFGGGH2?2<?/<??GHHFA</CGC-<FHC0000000/<<CC?@A:GFHHG/GHGG0/C90.EG.---:9@D9:ABAB/BFB/FFBB/;/:BFFF/9///;-9.9:99.BA.A/B/BFFF///:B//B9B:/9BBFF//B9////;BFFB//-;:..:/./;
@M05620:37:000000000-D9766:1:1101:23724:6885 1:N:0:20
ACCACACCTTCTACAATGAGCTGCGTGTGGCTCCCGAGGAGCACCCCGTGCTGCTGACCGAGGCCCCCCTGAACCCCAAGGCCAACCGCGAGAAGATGAGTGGCCCGCTACCTCTTCTGGTGGCCGCCTCCCTCCTTCCTGGCCTCCCGGCGCTGCGCCCTTTCTCACTGGTTCTCTCTTCTGCCGTTTTCCGTAGGACTCTCTTCTCTGACCTGAGTCTCCTTTGGAACTCTGCAGGTTCTAGATCGGAA
+
ABB?AABBFFFFGGGGDGGFGGHHGGGECAGGEFGEGGGGGHEHHGGGAEGGGHFHHHFGG@EFGGGGGGFHHGHGEEEHEHHHHGGCGGCFCGEHHHEC></<<C@?C-<FFHFHHF<<FBD.CCCCGDCFCCF/GGH00BGFHHGGGG-9AD-CD=?DCFFFFFFFFE.;BFFFFFBFBBBFFCDFFFBF.9A../B9BFFFFFBBFF/;9BF/.FB9FFFEFFB/;FF/FFFF/FAFFFFFEFF..AE
@M05620:37:000000000-D9766:1:1101:13070:6905 1:N:0:20
ACCACACCTTCTACAATGAGCTGCGTGTGGCTCCCGAGGAGCACCCCGTGCTGCTGACCGAGGCCCCCCTGAACCCCAAGGCCAACCGCGAGAAGATGAGTGGCCCGCTCCCTCTTCTGGTGGCCGCCTCCCTCCTTCCTGGCCTCCCGGCGCTGCGACCTTTCTCACTGGTTCTCTCTTCTGCCGTTTTCCGTAGGACTCTCTTCTCTGACCTGCGTCTCCTTTGGAACTCTGCAGGTTCTAGATCGGAA
+
1>AAAA1AFFF@AGG1BFGD1AB1EBEFHAGGCGFAFGGCFHHHHG?EA/E/GDAFH00EGGGGAE/EGGGHHG/>EFGCCFH/<<E/B@CG??FGDBFHHHGGHFCC@-><00>GHH1FG0<C.@@CGCHG/GGH0GHC0/.;0;EGGG-A-A-=A-;@FF//9FF/BFF/B/FFFFFFFFFFF@-AF?FFFFFFFFFFFFFFFFFFFB/B/FF-@-@BFBFFFFFBFBFFFFBB:FFF/::FFFFFFFE
@M05620:37:000000000-D9766:1:1101:18325:6908 1:N:0:20
AGTGCCAGCTCTCAATCGCACAGGGGACCCAGGGCCTGGCCCCTCCATCCAGAAAACCTATGACCTCACCCGCTACCTGGAGCACCAACTCCGCAGCTTGGCTGGGACCTATGTGAGTATCCAGCGTAGGAATCTGGGAGTTGGGGAGGAGTGAGGAGTTGGGGAAAGACAGTCCTAACCGTGGAGGGTTCTGGTAAATGATGGGGTGAGGAGGGGCTCTTTGGCTCCCACCAGTCCCCCTGTCTGGTCTA
+
BBABBFFFCFFFGGGGGGGGGGHHGGGGGGHHGGGGGGHHHHGHGGHHHHHHFHHHHGHHHFHHHHHHHHHGGFGGHHHHHHHHHHHHGHHHGGGGGHHHGHHGGGHHGHHHHHHHHHHHHHHHHGGGGGHHHHHHHHGGGHHHGGGGGGEGHHHHHGHHHHGGGGHHHHHHHHHHHHHHGGGGGGGGGGGGGGFGGGGGGGGGGGFFFFFFFFFFFFFFFFFFFFFFFFFFFFFFFFFFFFFFFFFFFFB
@M05620:37:000000000-D9766:1:1101:7909:6909 1:N:0:20
AGTGCCAGCTCTCCATCGCACAGGGGACCCAGGGCCTGGCCCCTCCATCCAGAAAACCTATGACCTCACCCGCTACCTGGAGCACCCACTCCGCAGCTTGGCTGGGACCTATGTGAGTATCCAGCGTAGGAATCTGGGAGTTGGGGAGGAGTGAGGAGTTGGGGAAAGACAGTCCTAACCGTGGAGGGTTCTGGTAAATGATGGGGTGAGGAGGGGCTCTTTGGCTCCCACCAGTCCCCCTGTCTGGTCTA
+
>A>>>DFFCFFFG4FGGFG2F?HCG2AAFAGHBEEAFGHHHHGHGGHHHGHHHHFBFEHGFEGH3DBGHHHFG>>EGHHH2BGHHH11?FGB>E?EEHBFGHHGGGHHGHHHHHHHHHHHHHHHHGGDDGGHHHHHHG0FGHGHGG.CG.=CH<GFBEHHHHGGG.:C/CCGHHHGFHGGGGGGAEGGFGGGGGFFFFGGFGGGGFFFFFFBDFFFFFFFFFFFFFFFFEFFFFFFFFFFFFFFFFFFFFB
@M05620:37:000000000-D9766:1:1101:9038:6920 1:N:0:20
AGTGCCAGCTCTCAATCGCACAGGGGACCCAGGGCCTGGCCCCTCCATCCAGAAAACCTATGACCTCACCCGCTACCTGGAGCACCAGCTCCGCAGCTTGGCTGGGACCTATGTGAGTATCCAGCGTAGGAATCTGGGAGTTGGGGAGGAGTGAGGAGTTGGGGAAAGACAGTCCTAACCGTGGAGGGTTCTGGTAAATGATGGGGTGAGGAGGGGCTCTTTGGCTCCCACCAGTCCCCCTGTCTGGCCTA
+
AA>1>FFBAFFFGGGDFFG1E0FAFAAAAAFH0AE/AFHHFHGHGGHDGFBGFHHFGGHBEHFHHFHHHHHGE>EGHHFH0BGHHHG0?FFG?E/EEFGGGHHFFGHHGHGHHHFHHHHHGHHHGGGGGGEGHHHGHGHGGGHHCGGGGCEHHHHHHG/CGHGGGGHHHHFHHHHHGHHHGGEGCEFG9AFGGGFFFFGGGGGGGBF@FFFFFF@@@@FFFFFFFFFAFFFFFEFFF/;B;-/BFFF/;B9
@M05620:37:000000000-D9766:1:1101:7036:6932 1:N:0:20
AGTGCCAGCTCTCAATCGCACAGGGGACCCAGGGCCTGGCCCCTCCATCCAGAAAACCTATTACCTCCCCCGCTACCTGGAGCACCAACTCCGCAGCTTGGCTTGGACCTATGTGAGTATCCAGCGTAGGAATCTGGGAGTTGGGGAGGAGTGAGGAGTTGGGTAAAGACAGTCCTAACCGGGGAGGGCTCTGGGAAATGATGGGGTGAGGAGGGGCTCTTTGGCTCCCACCAGTCCCCCTGTCTGGTCTA
+
>1>AA11CAFB@BBGGGAAFAE0B0AEEGE0EFAEE//BBBGECGGEHHG1AAB1FBEFGG1ADBF1/BEEEEGCGH1BBBFB?BFCCGBFGE?//<0BB/BG0</B1F<FGBFBGD1BFGFEFHC??C?F<FFDHDGEF/?1<A@.CCGGHFH0C0<</0<@.0:C0CGHC::GCGFBG;--9AA@A.;ABBB--;AFF/99;-;;9-:9/:A@-;9;FB/;;//;9;BFBA9/;/BEA>AB/////;99
@M05620:37:000000000-D9766:1:1101:9029:6939 1:N:0:20
AGTGCCAGCTCTCCATCGCACAGGGGACCCAGGGCCTGGCCCCTCCATCCAGAAAACCTATGACCTCACCCGCTACCTGGAGCACCCACTCCGCAGCTTGGCTGGGACCTATGTGAGTATCCAGCGTAGGAATCTGGGAGTTGGGGAGGAGTGAGGAGTTGGGGAAAGACAGTCCTAACCGTGGAGGGTTCTGGTAAATGATGGGGTGAGGAGGGGCTCTTTGGCTCCCACCAGTCCCCCTGTCTGGTCTA
+
AAAAAFF1AFFFG1GGGFAAECHFG?EAAEEHAAEE/FGHEHGGGGHHHHHHBGFGGGHCGGBHHFGHHHHGE>>EHHHHBGHHHH/?EGGF?EC@>GFGGHHGGGHHGHHHHHHHHGHHHHGHHGGCGGGFHHHHHGAFGFHHGG.AC.<CH0DH<ECGHHGGE?CCCGFHHHHHGCFGGGGGCEGG.CFGGGGGGGGGGGGGG-A?EFFFFF@@@@FFFFFFFFF?EBFFEFFFFBEF@FBFFFFFFFB
@M05620:37:000000000-D9766:1:1101:15215:6939 1:N:0:20
AGTGCCAGCTCTCAATCGCACAGGGGACCCAGGGCCTGGCCCCTCCATCCAGAAAACCTATGACCTCACCCGCTACCTGGAGCACCAACTCCGCAGCTTGGCTGGGACCTATGTGAGTATCCAGCGTAGGAATCTGGGAGTTGGGGAGGAGTGAGGAGTTGGGGAAAGACAGTCCTAACCGTGGAGGGTTCTGGTAAATGATGGGGTGAGGAGGGGCTCTTTGGCTCCCACCAGTCCCCCTGTCTGGTCTA
+
BBABBFFFAFFFGGGGGGGGGGHHGGGGGGFCFEFGGGHHHHGDGGHFHHGHGHFHHGHFHHHHHHHFFA?EFEEFFHGHEHFHHHEGGFFHGDGFGGDGGFE?AFCFEC2GHHFGF3BFGFDGCC?A</@FGHHHFHFF?FGH/@EFGGGHGHHHGA<GFC<::EGC/CHHHHHHECCGC9CD?EGGGFFGGGFFG0BFFFBFE?DFEFFFFFAFF=AFFFFFFFF?EBFDE.9BBFEAFFFFFBFF/9:
@M05620:37:000000000-D9766:1:1101:17014:6945 1:N:0:20
ACCACACCTTCTACAATGAGCTGCGTGTGGCTCCCGAGGAGCACCCCGTGCTGCTGACCGAGGCCCCCCTGAACCCCAAGGCCACCCGCGAGAAGATGAGGTGACTGGCCCGCTCCCTCTTCTGGTGGCCGCCTCCCTCCTTCTTGCCCTCCCGAAGATGCGCCCTTTCTCCTTGGTTCTCTCTTCTGCCGTTTTCCGTCGGACTCTCTTCTCTGCCCTGCTTCTCCTTTGGACTTCTGCGGGTTCTGGAT
+
?AAABA3AFFFFGGGB5FFGDEFCEBFEH2GHHGGAEEG?FHHHHGCF11ECEBBGHFGGGG?E1E/EE@FG3F?EEGA??F??/B/<///></?1111?0F/111?/<0//--->.<<F=<GH00<.C.-;-:EH./;.:0;0900;0/;C.E.--.009-=99BB//99B//:/B./9///:/9;/;/-9;FFF/./.;;--9/9/99//////:./..////;/FF/9/;///;///---;..9///9
@M05620:37:000000000-D9766:1:1101:18267:6960 1:N:0:20
AGTGCCAGCTCTCAATCGCACAGGGGACCCAGGGCCTGGCCCCTCCATCCAGAAAACCTATGACCTCACCCGCTACCTGGAGCACCAACTCCGCAGCTTGGCTGGGACCTATGTGAGTATCCAGCGTAGGAATCTGGGAGTTGGGGAGGAGTGAGGAGTTGGGGAAAGACAGTCCTAACCGTGGAGGGTTCTGGTAAATGATGGGGTGAGGAGGGGCTCTTTGGCTCCCACCAGTCCCCCTGTCTGGTCTA
+
BCABCFFFCFFFGGGGGGGGGGHGGGGGGGHHGGGGGGHHHHGHGGHHHHHHHHHHHGHHHHHHHHHHHHHGGFGGHHHHHHHHHHHHGHHHGGGGGHHHGHHGGGHHGHHHHHHHHHHHHHHHHGGGGGHHHHHHHHHGGHHHGGGGGGEHHHHHHGHHHHGGGGHHHHHHHHHHHHHHGGGGGGGGGGGGGGGGGGGGHGGGGGFFFFFFFFFFFFFFFHHFFFFFFFFFFFFFFFFFFFFFFFFFFFB
@M05620:37:000000000-D9766:1:1101:14771:6986 1:N:0:20
ACCACACCTTCTACAATGAGCTGCGTGTGGCTCCCGAGGAGCACCCCGTGCTGCTGACCGAGGCCCCCCTGAACCCCAAGGCCAACCGCGAGAAGATGAGTGGCCCGCTACCTCTTCTGGTGGCCGCCTCCCACCTTCCTGGCCTCCCGGAGCTGCGCCCTTTCTCACTGGTTCTCTCTTCTGCCGTTTTCCGTAGGACTCTCTTCTCTGACCTGCGTCTCCTTTGGAACTCTGCAGGTTCTAGATCGGAA
+
BBBABBBBFFFFGGGGGGGDG5GFGEGECEHHEFGEFCGGGHHHHGGGGGGGHHGHHHHEEGGGGGGGGGGGHHHGGGGHEGHHHGGCGGGGCGHHHHGHHHGGCGCDD->GHHHHFF1<F0..CDGGA;GGHHGHHHF0CFHHHGF.EBGGGG/;B-CGGGFFFFF/B/9//;FFFFFFFFFFF;ADFFFFFFFFFFFFFFFFFFFFFE/B/BF.@9BDFFFFFFFBFFFFFFFFFFAFFFBFFFFFFFF
@M05620:37:000000000-D9766:1:1101:9453:6989 1:N:0:20
ACCACACCTTCTACAATGAGCTGCGTGTGGCTCCCGAGGAGCACCCCGTGCTGCTGACCGAGGCCCCCCTGAACCCCAAGGCCAACCGCGAGAAGATGAGTGGCCCGCTACCTCTTCTTGTCGCCGCCTCCCTCCTTCCTGGCCTCCCGGCGCTGCGCCCTTTCTCACTGGTTCTCTCTTCTGCCGTTTTCCGTAGGACTCTCTTCTCTGCCCTGCGTCTCCTTTGGAACTCTGCAGGTTCTAGATCGGAA
+
AAA?AAA>FFFFGGGGDG1AF1FEG0ABA0GGCFFAAEGGGHHHHGGEEEGGGHGGHHHE>ECGG/EEGGG0G>GGGGCHEAHHHGE@CGB<<CCF1F1F>FF/0/<><<>FGHHHHH1FG1CGE@<-C:;;CCEHHHHHFFA:FGFGG-;?A@GB@9B@@FFFFFFFFFBFFFFFFFFF9FFF/@BFFFFFFFFFA//B9FFFFB:BF99FEFFE@F;BFFFFFFF;BBFFBFFFFFFFFF/:FB;9ABE
@M05620:37:000000000-D9766:1:1101:25089:6992 1:N:0:20
ACCACACCTTCTACAATGAGCTGCGTGTGGCTCCCGAGGAGCACCCCGTGCTGCTGACCGAGGCCCCCCTGAACCCCAAGGCCAACCGCGAGAAGATGAGGAGAGTGGCCCGCTCCCTCTTCTGGTGGCCGCCTCCCTCCTTCCTGGCCTCCCGGCGCTGCGCCCTTTCTCCCTGGTTCTCTCTTCTGCCGTTTTCCGTCGGACTCTCTTCTCTGCCCTGCGTCTCCTTTGGAACTCTGCCGGTTCTCGAT
+
BBBBBBBBFFFFGGGGGGGGGGHHGEGACEHGHGGGGGEEFHHHHGGGDGGGGGFHHFHGGECEGGEFGGGHGHHGGGGHGHHHGGGGGGGGGGGHHHEGH2?/?GHGG??DGGGGGHHHHHHFHHHGH<ADGGGHGHHGHHHGGG/FFFFGGGGGGGGFFFCFFFFFFFFBFF/.BFFFFFFFFFFFFFFDAFFFFFF.BCDFFFFFFFFFFFFEFEFF.>DFFFFFBFF/:/:BF/BB:@C;D?B/A/:
@M05620:37:000000000-D9766:1:1101:5987:6998 1:N:0:20
ACCACACATTCTACAATGCGCTGCGTGTGGCTCCCGAGGAGCACCCCTTGCTGCTGACCTAGGCCCCCCTGAACCCCAAGGCCAACCGCGCGAAGATGAGGTGGGTGGCACGCTCCCTCTTCTGGTGGGCGCCGCCCTCCTTCCTGTCCTCCCGGCGCTGCGGCCTTTCTCCCTTGTTCTCTCTTCTGCCGTTTTCCGTCGGACTTTCTTCTCTGTCCTGCGTTTCCCTCTGTTCCCCTCCGGTTGTTGCT
+
AAAA>AA>BBDFGFFGGGAAEGGGGEGA2BFBF2AB2AEEDGDFGFG1AFBGFHHHFGH5B3EGHGGGFFCHBGHEEAFHGHGGHGGF>E/>BDG/FGH2<2</<?CC00<<@..>FGH<FGF<0DGG<<<:A-:ACFGGFGGGGG;90;CGG.-B@99BDD;;@DFFEF9:FF9.;B/;/;:BFFFE/;;:9;A//:BFFAB-@99;FFFFFFF9////BBF.;/:/;.;/////;.;99D;;;-;.;/;
@M05620:37:000000000-D9766:1:1101:11440:6999 1:N:0:20
AGTGCCAGCTCTCAATCGCACAGGGGACCCAGGGCCTGGCCCCTCCATCCAGAAAACCTATGACCTCACCCGCTACCTGGAGCACCAACTCCGCAGCTTGGCTGGGACCTATGTGAGTATCCAGCGTAGGAATCTGGGAGTTGGGGAGGAGTGAGGAGTTGGGGAAAGACAGTCCTAACCGTGGAGGGTTCTGGTAAATGATGGGGTGAGGAGGGGCTCTTTGGCTCCCACCAGTCCCCCTGTCTGGTCTA
+
ABAABFFFCFFFGGGGGGGGGGHHGGGGGGHHGGGGGGHHHHGHGGHHHHHHGHHHHGHHHHHHHHHHHHHGGFGGHHHHHHHHHHHHGHHHGGGGGHHHGHHGGGHHGHGHHHHHHHHHHHHGHGGGGGFHGHHHHHHGGHHHGGGGGGEGHGHHHGHHHHGGEGHHHGHHHHHHHHHHGGGGDEGGDFGGGGFGGGGGGGGGGGFFFFFFFFFFFFFFFFFFFFFFFFFFFFFFFFFFFFFFFFFFFFF
@M05620:37:000000000-D9766:1:1101:9255:7001 1:N:0:20
AGTGCCAGCTCTCAATCGCACAGGGGACCCAGGGCCTGGCCCCTCCATCCAGAAAACCTATGACCTCACCCGCTACCTGGAGCACCAACTCCGCAGCTTGGCTGGGACCTATGTGAGTATCCAGCGTAGGAATCTGGGAGTTGGGGAGGAGTGAGGAGTTGGGGAAAGACAGTCCTAACCGTGGAGGGTTCTGGTAAATGATGGGGTGAGGAGGGGCTCTTTGGCTCCCACCAGTCCCCCTGTCTGGTCTA
+
AAACBFFFCFFFGGGGGFFCECFDAEFGGGHHGGGGGGHHHHGHGGGHHHHGFFGHHGHHHHGHHHFHHHHGGECGHHHEGGHGHHHHGHHGEGGGGHHHGHHGGGHHGHHHHHHGHGHHHHHHHGCDGGHHHHHHHHGGGHHGGGGGGGGHHHHHHGHHHHGGGGHHHHHHHHHGGHFHGCEDFGGG;F?FGG;FGGGGGGGGGDFFEFFFFFFFFFFFFFFEFFFFFFFFFFFFFFFFAFFFFFBFBF0
@M05620:37:000000000-D9766:1:1101:18278:7002 1:N:0:20
ACCACACCTTCTACAATGAGCTGCGTGTGGCTCCCGAGGAGCACCCCGTGCTGCTGACCGAGGCCCCCCTGAACCCCAAGGCCAACCGCGAGAAGATGAGTGGCCCGCTACCTCTTCTGGTGGCCGCCTCCCTCCTTCCTGGCCTCCCGGCGCTGCGCCCTTTCTCACTGGTTCTCTCTTCTGCCGTTTTCCGTAGGACTCTCTTCTCTGACCTGCGTCTCCTTTGGAACTCTGCAGGTTCTAGATCGGAA
+
1A>AAA>AFFCDBGF1ABFG1FEHEAFEE0FGHGG0EEEEGFHHEFGGGGGGHHHHHHHGGGGGGGGEGGGHHHEGGGGHGHHHHCEGGGCGGGHHHFHHHHGG0<>@C>CHHHHHHH1FFGCHHGGGGCGGHHGHHHHHFFHHHHGGGG@GGGGGG@F@@FFFFFFFFFFFFFFFFFFFFFFFF@FFFFFFBFFFFFFFFFFFFFFFFF/BFFF?@B@FFFFFFFF/;FFFFFFFFFFFFFBFFFFF?AF
@M05620:37:000000000-D9766:1:1101:9240:7011 1:N:0:20
AGTGCCAGCTCTCAATCGCACAGGGGACCCAGGGCCTGGCCCCTCCATCCAGAAAACCTATGACCTCACCCGCTACCTGGAGCACCAACTCCGCAGCTTGGCTGGGACCTATGTGAGTATCCAGCGTAGGAATCTGGGAGTTGGGGAGGAGTGAGGAGTTGGGGAAAGACAGTCCTAACCGTGGAGGGTTCTGGTAAATGATGGGGTGAGGAGGGGCTCTTTGGCTCCCACCAGTCCCCCTGTCTGGTCTA
+
A33>ADBFBFFFFFFFGFFFEEGBFFEEEGHHGGGGGFGFCGGHGGGHBHGGE33BFEFHHF5GGHFGHHHGGGFGHFHGHHHHFGHHGGHGGGGGGHHHGHHGGGHHGHHHHHHHHHHHHHHHGGGGGGHHHHHHHHHGGHHHGGEGGGEGHHHHHGHHHHGGEFEFHHHHHHHHHGHGGGGGDEEGCAFGGGGFFGGGGGGGGGFFFFFFFFFAAAFFFFFFFFFFFFFFFFFFFFFFFFFFFFFFFFF
@M05620:37:000000000-D9766:1:1101:15777:7012 1:N:0:20
AGTGCCAGCTCTCAATCGCACAGGGGACCCAGGGCCCGGCCCCTCCATCCAGAAAACCTATGACCTCACCCGCTACCTGGCGCACCACCTCCGCAGCTTGGCTGGGACCCATGAGAGTATCCAGCGTACGAATCTGGGAGTTGGGGAGGCGTGAAGAGTTGGCGAAAGACAGTGGTAACCGTGGAGGCTTCTGGTAAATGAAGGGGTGAGGAGGAGCTCTGTCGCTCCCACAACTCTCCATGTCTGATATA
+
>>>1>DF11CFFGFGGFGGCGCHAFGG00A0A00BA/AEF/EE/EFC1DG1F1AFGHGF1BG2FHFGCH0EEE/>EHHGH0>EEEE0/?GFGGGE/BGGG/0<//BFFF/??011@<<1FGE1?FCG/-<.<FGHHG0F.C<DGGGECC.:;C:.;9:;0;B9;--99BFGFG0/=;;CF@9A@-AB--/;FFF//9;/;;//9-9;@EFFBBF--9AB//:/-A-;-9--9A-BF//;/;FF/;;/:99;
@M05620:37:000000000-D9766:1:1101:9535:7031 1:N:0:20
AGTGCCAGCTCTCCATCGCACAGGGGACCCAGCGCCTGGCCCCTCCATCCAGAAAACCTATGACCTCACCCGCCACCTGGAGCACCCCCTCCGCAGCTTGGCTGGGACCTATGTGAGTATCCAGCGTAGGAATCTGGGAGTTGGGGAGGAGTGAGGAGTTGGGGAAAGACAGTCCTAACCGTGGAGGGTTCTGGTAAATGATGGGGTGAGGAGGGGCTCTTTGGCTCCCACCAGTCCCCCTGTCTGGTCTA
+
>A>1>D@1AFFFG1GFAEE1E0FAF0BAAAAF0AA//BGHCHGHGGGAGFHHEFHFGFH1BF@GH@BFHHHEG/>EGHFG0BFGHH//>EE?/E?EEHBFEHHGGGHHGHHHHHHHHHHHHHHHHGGGGGHHHHHHHG0FGHHHGC.CG.<CG0DGCF/;GHGGGAGF/:9FFGGGFGGGGGGG9AFGBFGGGGFFFFFFFFFFFFF@FFFFFF@<@@EFFFFFFFFEEFFFFFFFFFFF@FFFFFFFFFF
@M05620:37:000000000-D9766:1:1101:16657:7041 1:N:0:20
AGTGCCAGCTCTCAATCGCACAGGGGACCCAGGGCCTGGCCCCTCCATCCAGAAAACCTATGACCTCACCCGCTACCTGGAGCACCAACTCCGCAGCTTGGCTGGGACCTATGTGAGTATCCAGCGTAGGAATCTGGGAGTTGGGGAGGAGTGAGGAGTTGGGGAAAGACAGTCCTAACCGTGGAGGGTTCTGGTAAATGATGGGGTGAGGAGGGGCTCTTTGGCTCCCACCAGTCCCCCTGTCTGGTCTA
+
ABABBFFFCFFFGGGGGGGGGGHHGGGGGGHHGGGGGGHHHHGHGGHHHHHHHHHHHGHHHHHHHHHHHHHGGGGGHHHHGHHHHHHHGHHHGGGGGHHHGHHGGGHHGHHHHHHHHHHHHHHHHGGGGGHHHHHHHHFGGHHHGGGGGGGHHHHHHGHHHHGGFGHHHHHHHHHHHHHHGGGGGGGGEGGGGGGGGGGGGHGGGGFFFFFFFFFFFFFFFHHFFFFFFFFFFFFFFFFFFFFFHFFFFFB
@M05620:37:000000000-D9766:1:1101:20842:7049 1:N:0:20
ACCACACCTTCTACAATGAGCTGCGTGTGGCTCCCGAGGAGCACCCCGTGCTGCTGACCGAGGCCCCCCTGAACCCCAAGGCCAACCGCGAGAAGATGAGTGGCCCGCTACCTCTTCTCGTGGCCGCCTCCCTCCTTCCTGGCCTCCCGGCTCTGCGCCCTTTCTCACTGGTTCTCTCTTCTGCCGTTTTCCGTAGGACTCTCTTCTCTGACCTGCGTCTCCTTTGGAACTCTGCAGGTTCTAGATTGGAA
+
BBBBB@ABFFFFGGGFGGGFG5FF?EGFHFGFHGGGGGGCGHGHHGGGEEGGHGFHHHHGGGCGGGEGGGGHHHHGGGGHGHHGGGGGGGGGGGHHHHHHBGG/0/</@->F1<FGDG1..<.ACGCCF.;E/GGHFHHH0/..0=.:C-?-=/90?BDGGB0;/B//9/.;9999/9BFFFF/B@F.B.BFFF.../;B99;BFFFFF///BFF.@.@..//BF/9/BBFB/BFFF?.;/9BF9F//.9/
@M05620:37:000000000-D9766:1:1101:23016:7099 1:N:0:20
GAGGCTGCTTTGGAAGAAACTGACAAGCCAGGGACAAAAGATCGGAAGAGCACACGTCTGAACTCCAGTCACTCCGGAGAATCTCGTATGCCGTCTTCTGCTTGAAAAAAAAAAAAATCCCTCTTCTGTTGTCCGCCTCCCTCCTTCCTGGCCTCCCTGCCCTGCCCCTTTTTTCACTGGTTCTCTCTTCTGCTGTTTTCCTTTTTCCCCCCTTCTCGGCCTTTGTTCTCTTTTGGAACCCTCCAGGTTCC
+
>>AABAFAFFFFGGGGFGGGFBBBFGGHGBBGEFGEEGGFEGHHGFFEFHHBFGHGHHHGGHHHHHGFHHFHH5?EEGG/BEGBB1?EFEHHF?>?FGHHHGH3BBFGF@/C//<//011?1<<?GF11110<1<<AADHA/<<<==/00/<C0::C/0.../...=:.90;0-:00909000CC099CBF0;09CFFFFF//////9/999@..//..9;.///:.9///;//9-://..9.;;9/;/B/
@M05620:37:000000000-D9766:1:1101:14873:7104 1:N:0:20
ACCACACCTTCTACAATGAGCTGCGTGTGGCTCCCGAGGAGCACCCCGTGCTGCTGACCGAGGCCCCCCTGAACCCCAAGGCCAACCGCGAGAAGATGAGTGGCCCGCTCCCTCTTCTCGTGGCCGCCTCCCTCCTTCCTGGCCTCCCGGCGCTGCGCCCTTTCTCACTGGTTCTCTCTTCTGCCGTTTTCCGTAGGACTCTCTTCTCTGACCTGCGTCTCCTTTGGAACTCTGCAGGTTCTAGATCGGAA
+
CCCCCCCBFFFFGGGGGGGGGGHHGGGGHGHHHGGGGGGGGHHHHGGGFGGGHHHHHHHGGGGGGGGGGGGHHHHGGGGHGHHHGGGGGGGGGGHHHHHHFGA=0?/>@-<FCHHHHH1>FHCCC-ACDECEFHGFCFCF0/FFBFEF:99AC?BDFFDFFBF0BFBFFBFFFFFFFFFFBFFBB@99FFBB?0;DD0BBFFFFF0BFFB0:FF/.;.-AFFF9B0/9;F9FFFB;0A.0;B90FBBAAD.
@M05620:37:000000000-D9766:1:1101:22992:7133 1:N:0:20
ACCACACCTTCTACAATGAGCTGCGTGTGGCTCCCGAGGAGCACCCCGTGCTGCTGACCGAGGCCCCCCTGAACCCCAAGGCCAACCGCGAGAAGATGAGTGGGTCGCTCCCTCTTCTTGTTGCCGCCTTCCTCCTTCCTGGCCTCCCGGCGCTGCGCCCTTTCTCACTGGTTCTCTCTTCTGCCGTTTTCCGTAGGACTCTCTTCTCTGCCCTGCGTCTCCTTTGGTACTCTGCAGGTTCTAGATCGGAA
+
BBCCBCCCFFFFGGGGGGGGGGHHGEGB4EGBGFFEDGAEDGHGHGGGDFFFGHGHHGGGGGFGGGGGGFFGFHHGGFEHGHHHHGGGDGCFCGHHFHHFD2A/<0>>C/<CGHCGHH1=F1<DG<-@D.<CGHHHHHHH0:CHHFHGGGGGGGGGFFGFCBFFFF0FFFBFFFFFFFFFFFFFFFDFFFFFFB.DFFFFFFFFFFFFFF0<AFAEFFFDFFFFFFF.<BFFFFBFFF:BBF0BFF0B..B
@M05620:37:000000000-D9766:1:1101:15373:7139 1:N:0:20
AGTGCCAGCTCTCAATCGCACAGGGGACCCAGGGCCTGGCCCCTCCATCCAGAAAACCTATGACCTCACCCGCTACCTGGAGCACCAACTCCGCAGCTTGGCTGGGACCTATGTGAGTATCCAGCGTAGGAATCTGGGAGTTGGGGAGGAGTGAGGAGTTGGGGAAAGACAGTCCTAACCGTGGAGGGTTCTGGTAAATGATGGGGTGAGGAGGGGCTCTTTGGCTCCCACCAGTCCCCCTGTCTGGTCTA
+
AAAABFFFBFFFGGGGGGGGE?GFGEGGGEFHFEGGEGHFFHGEFGEHHGFGE3GGHGFHHHHHHHHFHFFEG/EEHHGHFFHEHHHHGGHHGG?EFGBGEFHGEEHHGH2GHF3BGBFDGGFGF@/CD?FHFHFHHHGGGG1<@CC<@AEFGHF.C.CGDHCGG?GCGGBGHGHFHGGG?.CA:A?BD.FFFFFFFGBFB0CFGG?D.:F/AA-BDBFFFFBFFFFEFFFDFEFFFFEAD9BFFBBFFBB
@M05620:37:000000000-D9766:1:1101:5739:7139 1:N:0:20
AGTGCCAGCTCTAAATCGCACAGGGGACCCAGGGCCTGGCCCCTCCATCCAGAAAACCTATGACCTCACCCGATACCTGGAGCACCAACTCCGCCGCTTGGCTGGGACCTATGTGAGTATCCAGCGTAGGAATCTGGGAGTTGGGGAGGAGTGAGGAGTTGGGGAAAGACAGTCCTAACCGTGGAGGGTTCTGGTAAATGATGGGGTGAGGAGGGGCTCTTTGGCTCCCACCAGTCCCCCTGTCTGGTCTA
+
>>AAABBCAFCF11BFGGGCECEC0AAEEECG0BB/AAF00BAFEGFGHFG11FBBBEGAB12DFA@BGHHE/>>EHHBBBBB/0?>>E0FGC?/>><?FEFG/?/BFE0FHFH2DG@DF2FGHHC?CC/FDFGHHGGFG/<FFCCEC@FFHFFHGFCCGBC:@:?CC/CGHB09CFGFG?.CABFGG;FFGFFCCFGFFBBBBAAB@A-FFFF@@@-AFFFF/:BFEE-9AE99BBBE??-BFF/9;;:/
@M05620:37:000000000-D9766:1:1101:8789:7157 1:N:0:20
ACCACACCTTCTACAATGAGCTGCGTGTGGCTCCCGAGGAGCACCCCGTGCTGCTGACCGAGGCCCCCCTGAACCCCAAGGCCAACCGCGAGAAGATGAGGAGGGTGGCCCGCTCCCTCTTCTGGTGGCAGCCTCCCTCCTTCCTGGCATCCCGGCGATGCGACCTTTCTCACTTGTTCTCTCTTCTGCCGTTTTCCGTCGGACTCTCTTCTCTGCCCTGAGTCTCCTTTTGAGCTCTTCCGGTTCTCGAT
+
AAA1AAAAFFFFGGGGGGABE1FCEAABBAHH1BFECEGCGHHHHGGEFEEFHGGFHECEEEGGF>>EGGG0G>EEEGEG//FECF//BB/</?F11<110<?/<?FC00>@C?<../</<=DGFHFC.:CC:C:GEHHCC0CC0F/./0/;.;;?A-AEA--;-9BFBF///B/B:BF:/;9/BFFFFE@ABFE/BBB-@?@-;99:BFFF/B///-9:-9BBFF//;//;--//;B/99-9;:-;:-/;
@M05620:37:000000000-D9766:1:1101:26375:7180 1:N:0:20
AGTGCCAGCTCTCAATCGCACAGGGGACCCAGGGCCTGGCACCTCCATACAGAAAACCTATAACCTCACCAGCTACCTGGAGCACCAACTCCGCAGCTTGGCTGGGACCTATGTGAGTATCCAGCGTAGGAATCTGGGAGTTGGGGAGGAGTGAGGAGTTGGGGAAAGACAGTCCTAACCGTGGAGGGTTCTGGTAAATGATGGGGTGAGGAGGGGCTCTTTGGCTCCCACCAGTCCCCCTGTCTGGTCTA
+
3AAAAFFFAFFFGFGGGFGFGEHGGEGGGGAGG2EFFFEFBGFHFCCHHHG5FCHFHFHHH5ADGH3FGH3GH3DGHHFGHHHHHHHGGHHHGG@EGFHHGHHFE?GH?GHBGGHHHHHHHHHHHGEDGGGHHHHHHHHFBGHGGCGGGDEHHHGHHGFHHHGGGGHHHHHHHGHGHGHHGDHGGHGGEFGGGGBFFFFFBBFGGGGGEFFFFFFFFFFFFEFFFFFFFFFFFFFFFFFF;EFFB/FFFF9
@M05620:37:000000000-D9766:1:1101:18183:7186 1:N:0:20
ACCACACCTTCTACAATGAGCTGCGTGTGGCTCCCGAGGAGCACCCCGTGCTGCTGACCGAGGCCCCCCTGAACCCCAAGGCCAACCGCGAGAAGATGAGTGGCCCGCTACCTCTTCTGGTGGCCGCCTCCCTCCTTCCTGGCCTCCCGGCGCTGCGCCCTTTCTCACTGGTTCTCTCTTCTGCCGTTTTCCGTAGGACTCTCTTCTCTGACCTGCGTCTCCTTTGGAACTCTGCAGGTTCTAGATCGGAA
+
ABB3ABBBFFFFGGGG5GFEGDGGGEEB4AGG3FFEDGGGCHHHHGGGDEGGGHGHHHGE?EEGGAFGGGGGHFHGGGGHAEHHHGEEGG<B@FGFDHBHHFFF0?>>C-><GHHHHH1>FCDHHGGGG;GGHHGHHHHHEFFHHHGEG@BGGGGGGBFBBFFFFFFFFFFFFFFFFFFFFFFFFBFFFFFFFFFDDFFFFFFFFFFFFF/BFFFFBDBFFFFFFFF/BFFFFFFFFFAFFFBFBFBE.9E
@M05620:37:000000000-D9766:1:1101:13842:7199 1:N:0:20
AGTGCCAGCTCTCAATCGCACAGGGGACCCAGGGCCTGGCCCCTCCATCCAGAAAACCTATGACCTCACCCGCTACCTGGAGCACCAACTCCGCAGCTTGGCTGGGACCTATGTGAGTATCCAGCGTAGGAATCTGGGAGTTGGGGAGGAGTGAGGAGTTGGGGAAAGACAGTCCTAACCGTGGAGGGTTCTGGTAAATGATGGGGTGAGGAGGGGCTCTTTGGCTCCCACCAGTCCCCCTGTCTGGTCTA
+
ABBBBFFFBFFFGGGGGGGFGEHHGGGGGGHHGGGGGGHHHHGHGGHHHHGHFHHHHGHHHHHHHHHHHHHFGGGGHHHHHHHHFHHHGHHHGGGGGHHHFHHGGGHHGHGHGHHHHHHHHGHGHGEFGGFHHHHHHHHGGGGHGGGGGGGHHHHHHGHHGHGGGGHHGHHHGHHHHHHHGCCDEGGGEFGGGGFFFGGGGGGGGFFFFFFFFFFFFFFFFFFFFFFFFFFFFFFFFFFDFFFFFFFFFFB
@M05620:37:000000000-D9766:1:1101:18358:7215 1:N:0:20
AGTGCCAGCTCTCAATCGCACAGGGGACCCAGGGCCTGGCCCCTCCATCCAGAAAACCTATGACCTCACCCGCTACCTGGAGCACCAACTCCGCAGCTTGGCTGGGACCTATGTGAGTATCCAGCGTAGGAATCTGGGAGTTGGGGAGGAGTGAGGAGTTGGGGAAAGACAGTCCTAACCGTGGAGGGTTCTGGTAAATGATGGGGTGAGGAGGGGCTCTTTGGCTCCCACCAGTCCCCCTGTCTGGTCTA
+
CCCCCFFFCFFFGGGGGGGGGGHHGGGGGGHHGGGGGGHHHHGHGGHHHHHHHHHHHGHGHHHHHHHHHHHGGGGGHHHHHHHHHHHHGHHHGGGGGHHHGHHGGGHHGHHHHHHHHHHHHHHHHGGGGGHHHHHHHHHGGHHHGGGGGGEHHHHHHGHHHHGGGGHHHHHHHHHHHHHHGGGGGGGGEGGGGGGGGGGGGGGGGGFFFFFFFFFFFFFFFFFFFFFFFFFFFFFFFFFFFFFFFFFFFFB
@M05620:37:000000000-D9766:1:1101:4742:7233 1:N:0:20
AGTGCCAGCTCTCAATCGCACAGGGGACCCAGGGCCTGGCCCCTCCATCCAGAAAACCTATGACCTCACCCGCTACCTGGAGCACCAACTCCGCAGCTTGGCTGGGACCTATGTGCGTATCCCGCGTAGGCATCTGGGCGGTGGGGGGGCGTGCGGCGTTGGGGCAAGCCCGTCCTAAACGTGGCGGGCTCTGGTAAATGATGGGGTGAGGGGGGGCTCTTTGGCTCCCCCCCGTCCCCCTGTCTGGTCTA
+
CCBCCFFFCFFFGGGGGGGGEGHHGGGGGGHHGGGGGGHHHHGHGGHHHHHHHHFHHGHHHHHHHHHHHHHGGFGGHGHHHHHHHHHHGHHHGGGGGHGHGHHGGGHHGHHHHFG3////=@2/><@/</1?1=11>G.--<-<CF--:-9;@.-:9@D@-AFF.:E..9:--::D0B0;.:9;--@D-;EFF00;;F0000;;ED9@..:.:@-DFAFFFF0FFBFEF..@--.ADFFF-ABBFFBBFF0
@M05620:37:000000000-D9766:1:1101:19637:7240 1:N:0:20
AGTGCCAGCTCAATCGCACAGGGGACCCAGGGCCTGGCCCCTCCATCCAGAAAACCTATGACCTCACCCGCTACCTGGAGCACCAACTCCGCAGCTTGGCTGGGACCTATGTGAGTATCCAGCGTAGGAATCTGGGAGTTGGGGAGGAGTGAGGAGTTGGGGAAAGACAGTCCTAACCGTGGAGGGTTCTGGTAAATGATGGGGTGAGGAGGGGCTCTTTGGCTCCCACCAGTCCCCCTGTCTGGTCTATC
+
1>1>AFBFAFCCCGGGCFEECGAEEEEEA0FEFGCGHHGHCGGGHHHHGHF0F0FGH1EGHHHHCHCEHGEEGGHHGGHHGHHGFHFFHHFGGGGHHHEHFGFEFGEHHHHGFHFHHHHHHHHGC/BFHHHHGGHG<FEGGHCCC@@<CGGFHHGFHHHHGG.AGFHHHHHGHHHHHHGGGGGGFG.FFGGG;FFFGGFFBFGG9@FFFFFB>@@@FFFFFFFFFFFFFFFFFFFFFF@FBFFFF;BFFF/
@M05620:37:000000000-D9766:1:1101:18828:7247 1:N:0:20
ACCACACCTTCTACAATGAGCTGCGTGTGGCTCCCGAGGAGCACCCCGTGCTGCTGACCGAGGCCCCCCTGAACCCCAAGGCCAACCGCGAGAAGATGAGGTGAGGGGTCCGCTCCCCCTTCTGGTGGCCGCCTCCCCCCTTCTTCGCGTCCCCCCGCTGCGCCCTTTTTCCCTCGTGTTCTCCTCTCCTGTCTTCTTCAGAACTCTTTTCTCTCCTCTCCGGCTCCTCTTGGAATCTGCAGGTGGTCCTT
+
1AAAA1>AFFFFGGG1EFGFDGGFEFGGG?GHHGGG0EE/EGGHHGCGEEGCABFGHHHGGG?EEFEEGGGHHHEGGGGGGHHC/FGGGGGGGGHHFGH10??100/>/</->.->.<E-<GF<0=<A..-AC?E;::CA@.;009..--9-.-9-@------9--///:////-----:9///:BF/;/;///;/////9/9-/;://;:F99///-///--9-99:-9////////////-;9-;////
@M05620:37:000000000-D9766:1:1101:19108:7259 1:N:0:20
ACCACACCTTCTACAATGAGCTGCGTGTGGCTCCCGAGGAGCACCCCGTGCTGCTGACCGAGGCCCCCCTGAACCCCAAGGCCAACCGCGAGAAGATGAGTGGCCCGCTACCTCTTCTGGTGGCCGCCTCCCTCCTTCCTGGCCTCCCGGCGCTGCGCCCTTTCTCACTGGTTCTCTCTTCTGCCGTTTTCCGTAGGACTCTCTTCTCTGACCTGCGTCTCCTTTGGAACTCTGCAGGTTCTAGATCGGAA
+
CCCDDDCCFFFFGGGGGGGGGGHHGGGBCFHHHGGGGGGGGHHHHGGGGGGGHHGHGHHGGFGGGGGGGGGHFHHGGGGHGHHHHGGGGGCGGGHHGHHHHHGGFGCDG->GHHHHHH1>GFGHHGGGGAGGHHGHHHHHHHHHHHGGGGGGGGGGGFFFFFFFFFFFFFFFFFFFFFFFFFFFFFFFFFFFFFFFFFFFFFFFFFFFFFBFFFFADFFFFFFFFFF0FFFFFFFFFFFFFFFFFFFFFFE
@M05620:37:000000000-D9766:1:1101:23178:7265 1:N:0:20
ACCACACCTTCTACAATGAGCTGCGTGTGGCTCCCGAGGAGCACCCCGTGCTGCTGACCGAGGCCCCCCTGAACCCCAAGGCCAACCGCGAGAAGATGAGTGGCAAGCTCCCTCTTCTTGTTGCCGTCTCCCTCCTTCCTGTCCTCCCGGCGCTGCGCCCTTTCTCACTGGTTCTCTCTTCTGCCGTTTTCCGTAGGACTCTCTTCTCTGCCCTGCGTCTCCTTTGGCACTCTGCAGGTTCTAGATAGGCA
+
AAABBBBB>CBFGGGFGGEGGGHHGAEA4EGFFFGE?EEADDEHHGGGEEAFFGFHEF3AE?C@CGCE>E1FFHFGGFGHGHHHHGGGF?BCGGHFDFF?>2F/01?<F1?FBGFHFG=>F101>A.>C/<CGHGF==CD00<00;;C.CA??9?EC-C9@/B0;C0CBFFFFFFFFFFF;;9BFBDFFFFFFF.;DFFFFFBFFFFFFFFFEFFEDDDAFFBBFFFE/;9FFF/BB.:;;B//9B////;
@M05620:37:000000000-D9766:1:1101:18932:7272 1:N:0:20
ACCACACCTTCTACAATGAGCTGCGTGTGGCTCCCGAGGAGCACCCCGTGCTGCTGACCGAGGCCCCCCTGAACCCCAAGGCCAACCGCGAGAAGATGACCGGAATGCTACCCCCTCTTGTGGCCGCCTTCCTCCTTCCTCGCCTCCCGGCGCTGCGCCCTTTCTCCCTGGTTCTCTCTTTTGCCGCTTTCCGTAGGACTCTTTTCTCTGTCTTGCGTCTCCTTCGGGACTCTGCCGGTTCTGGATCGGAA
+
ABBBBBBBFFFFFGGGGGGGGDGCEEEGHGHHFEGGAEGCGHHHHGEGEEGEFHHHHHHGGGGGGDEGGGGHHFFGGGGHGEHHHGGEGG?DDGHHHF111>////?<?11<0<--.<1111<<.-<-:.0/00C/0;:00:A-;D9.;-@-;--9-B.--:B9///9.B./;/;F///;/;9/;--;.A//.9.9./;/BF/;9//9///;////9.-:./B//...-;.:FF9/---9;B/;9BFD..9
@M05620:37:000000000-D9766:1:1101:26985:7277 1:N:0:20
GAGGTTGCTATGGACGAAACTCATAGATTACTGAAACACTTTTCTATGGATCTGGATAAGTTTATTGCTTGGCTTAGGGAAGTTGAACACTCTGCTACGATTGCCTCAACCAAAATCGATGAGAAGACGCCCATCAAGCAAAAGAAGAAAAGAAAAAACCAAAACTAACTCAGGTACTTTCGAATCACAACTATCATCGATCCAATTCGAAGAGAAAAACCAACTAGAGTTGCAACTTACAACACAAAGAC
+
>1>>1BB1B3B1B11AAE0AFFHHHBG3DA12D21B1B0ABB1A12D211ABBFBBD21A2BD2DDF1211A0BB11BBBF/1DD2211B1>111111B////BB1111B>>///11/B/>>1110B0/>></00111100100<0010000/0000/////?/011111<11<1111<11..00.0/00.//00000/<...0<0:;.0;.:./;//......//000;000;00;=0000/..=.-/9-
@M05620:37:000000000-D9766:1:1101:18713:7286 1:N:0:20
ACCACACCTTCTACAATGAGCTGCGTGTGGCTCCCGAGGAGCACCCCGTGCTGCTGACCGAGGCCCCCCTGAACCCCAAGGCCAACCGCGAGAAGATGAGGCGGGTGGCTCGCTCCCTCTTCTGGTGGGTGCCCCCCTCCTTCCTGCCCTCCCGGCGCTGCGCCCTCTCTCTCTCATTCTCTCTTCTGTCGTTTTCCGTCGGACTCTCTTCTCTGTCCTGCGTGTCCCTTCTACCTCTCCCGGCTGTCGCT
+
BBBBBABAFFFFFGGGGGGFGGHHGFGEEGHHHGGGCGG?EHHHHGGGEGGGGHHHHHGGEE?GGGGGGGGHHHHGGGGHGHHHEGGGGGGGGAFHHHG10?/<A@D-.::;C:C:EH:/000090/9-.;9F/.;ABFFBFFFFF/F./.9A.-9--9-.--.;-.9BFF/;F///;/:/BFF///9/;9:..;//.;A-@--9/9BF////;//;////-;...//;/./////:///9AB-99;/..;
@M05620:37:000000000-D9766:1:1101:7775:7317 1:N:0:20
AGTGCCAGCTCTCAATCGCACAGGGGACCCAGGGCCTGGCCCCTCCATCCAGAAAACCTATGACCTCACCCGCTACCTGGAGCACCAACTCCGCAGCTTGGCTGGGACCTATGTGAGTATCCAGCGTAGGAATCTGGGAGTTGGGGAGGAGTGAGGAGTTGGGGAAAGACAGTCCTAACCGTGGAGGGTTCTGGTAAATGATGGGGTGAGGAGGGGCTCTTTGGCTCCCACCAGTCCCCCTGTCTGGTCTA
+
ABABCFFFCFFFGGGGGGGGGGHHGGGGGGHHGGGGGGHHHHGHGGHHHHHHHHHGHGHHHHHHHGHHHHHGGFGGHHHHHHHHHHFGGHHHFGGGGHHHGHHGGGHHGHHHGHHFBGHHHHHHHGGGDGGBFHHHHH0?EGHHGG.CC.CGH0DGBGHHHHGGGFHHGHHHHHHHHHHHGGGGAEFGCFGGGGFGGGGGGGGGGGFFFFFB.DFFFFFFFFFFFFFFFFFFFFFFFFFFFFFFFFFFFF/
@M05620:37:000000000-D9766:1:1101:17312:7340 1:N:0:20
ACCACACCTTCTACAATGAGCTGCGTGTGGCTCCCGAGGAGCACCCCGTGCTGCTGACCGAGGCCCCCCTGAACCCCAAGGCCAACCGCGAGAAGATGAGTGGCCCGCTACCTCTTCTGGCGGCCGCCTCCCTCCTTCCTGGCCTCCCGGCGCTGCGCCCTTTCTCACTGGTTCTCTCTTCTGCCGTTTTCCGTAGGACTCTCTTCTCTGACCTGCGTCTCCTTTGGAACTCTGCAGGTTCTAGATCGGAA
+
CCCDDCCDFFFFGGGGGGGGGGHHGGGEFGHHHGGGGGGGGHHHHGGGEGGGHHHHHHHGGGGGGGGGGGGHHHHGGGGHGHHHHGGGGGGGGGHHHHGHGFFGFECDG<AHFHHHHH1F1-<@CCFGGAEGFGGFGGGFFFGGGGGGGG-:BFADADFFFFFFFFFFFFFFFFFFFFFFFFFFFF9DFEFFD:AFFFFFFFFFFFFFFFEFFFF.@DFFFFFFFFF0BFFFFFFFFFAFFFFFFFFEBAF
@M05620:37:000000000-D9766:1:1101:21920:7356 1:N:0:20
ACCACACCTTCTACAATGAGCTGCGTGTGGCTCCCGAGGAGCACCCCGTGCTGCTGACCGAGGCCCCCCTGAACCCCAAGGCCAACCGCGATAAGATTAGTGGCCCGCTACCTCTTCTGGTGGCCGCCTCCCTCCTTCCTGGCCTCCCGGAGCTGCGCCCTTTCTCACTGGTTCTCTCTTCTGCCGTTTTCCGTAGGACTCTCTTCTCTGACCTGAGTCTCCTTTGGAACTCTGCAGGTTCTAGATCGGAA
+
CCCCCCCCFFFFGGGGGGGGGGHGGGGFHGHHHGGGGGEGGHGHHGGGFGGGHHHGHHHGGGGGGGGGGGGHGHHGGGGHGHHHHGGGGGG/BFHHH2GHHHHGHHGGG/CHHHHHHHEHHHGHHGGGGGHGHHGHHHHHHHHHGHHGGG-ABGGGGGGGGGGGGGGGFFFFFFFFFFFFFFFFFFFFFFFFFFFFFFFFFFFFFFFFFFFFFFF/BBFFFFFFFFFFFFFFFFFFFFAFFFFFFFFFFFF
@M05620:37:000000000-D9766:1:1101:15959:7366 1:N:0:20
AGTGCCAGCTCTCAATCGCACAGGGGACCCAGGGCCTGGCCCCTCCATCCAGAAAACCTATGACCTCACCCGCTACCTGGAGCACCAACTCCGCAGCTTGGCTGGGACCTATGTGAGTATCCAGCGTAGGAATCTGGGAGTTGGGGAGGAGTGAGGAGTTGGGGAAAGACAGTCCTAACCGTGGAGGGTTCTGGTAAATGATGGGGTGAGGAGGGGCTCTTTGGCCCCCACCAGTCCCCCTGTCTGGTCTA
+
>AAAAFFFBFFFGFGGGGGGGGHGGGGGGGDHFFEGFGHHHHGFGGHHHHFHFHHHHFGHHHHHHHHGHHHGGEEGHHHHHHHGHHHHGHHGGGGGGHHHGHHGF/GGGBGHHHHHFGHHHHHHHGDFCGGHFHHFHFCFECGHGCFGGFCFCGFFHGGCGFCCGDHFGHHFHHHFHHFHCDED?EGGDFGGGG;BFGFFGEFGE?:BEFFFFD-;@=FFFFBFF/A=BFFFFFFFFFFFFFFFFF/;BB9
@M05620:37:000000000-D9766:1:1101:15107:7374 1:N:0:20
ACCACACCTTCTACAATGAGCTGCGTGTGGCTCCCGAGGAGCACCCCGTGCTGCTGACCGAGGCCCCCCTGAACCCCAAGGCCAACCGCGAGAAGATGAGTGGCCCGCTACCTCTTCTGGTGGCCGCCTCCCTCCTTCCTGGCCTCCCGGAGCTGCGCCCTTTCTCACTGGTTCTCTCTTCTGCCGTTTTCCGTAGGACTCTCTTCTCTGACCTGAGTCTCCTTTGGAACTCTGCAGGTTCTAGATCGGAA
+
AAAAAAAAFFFFGGDBFGGGGGHGGGDEDEGHFFGGEGGGGHDHHGGEEEDFGHHBGGHGEEEEFGGFGGGB@GHGGGFHGHHGHFGGGGGGGGH2GHGGHHGGCG/CD@DHHHHHHD1DFCDHC-ACGGHC/CEHHHHHGFAGHHGGDG-BG?FFAGGGGGFFFFFF/:BBBFFFFFFFFFFFFFFFF./BA9FFF/BBFFFFFB/FFFFEFFF/9/9B/99BF9/BFFFFFFFFFFAFFFF/BB9EDF.
@M05620:37:000000000-D9766:1:1101:16932:7374 1:N:0:20
AGTGCCAGCTCTCAATCGCACAGGGGACCCAGGGCCTGGCCCCTCCATCCAGAAAACCTATGACCTCACCCGCTACCTGGAGCACCAACTCCGCAGCTTGGCTGGGACCTATGTGAGTATCCAGCGTAGGAATCTGGGAGTTGGGGAGGAGTGAGGAGTTGGGGAAAGACAGTCCTAACCGTGGAGGGTTCTGGTAAATGATGGGGTGAGGAGGGGCTCTTTGGCTCCCACCAGTCCCCCTGTCTGGTCTA
+
ABAABFFFCFFFGGGGGGGGGGHHGGGGGGHHGGGGGGHHHHGHGGHHHHHHHHHHHGHHHHHHHHHHHHHGGCGGHHHHHHHHHHHHGHHHGGGGGHHHGHHGGGHHGHHHHHHHHHHHHHHHHGGGGGHHHHHHHHHGGHHHGGGGGGGHHHHHHGHHHHGGGGHHHHHHHHHHHHHHGGGGGGGGEFGGGGGGGGGGGGGGGGFFFFFFFFFFFFFFFFFFFFFFFFFFFFFFFFFFFFFFFFFFFF/
@M05620:37:000000000-D9766:1:1101:19922:7398 1:N:0:20
AGTGCCAGCTCTCAATCGCACAGGGGACCCAGGGCCTGGCCCCTCCATCCAGAAAACCTATGACCTCACCCGCTACCTGGAGCACCAACTCCGCAGCTTGGCTGGGACCTATGTGAGTATCCAGCGTAGGAATCTGGGAGTTGGGGAGGAGTGAGGAGTTGGGGAAAGACAGTCCTAACCGTGGAGGGTTCTGGTAAATGATGGGGTGAGGAGGGGCTCTTTGGCTCCCACCAGTCCCCCTGTCTGGTCTA
+
ACBBBFFFCFFFGGGGGGGGGGHHGGGGGGGHGGGGGGHHHHGHGGHHHHHHHHHHHGHHHHHHHHHHHHHGGGGGHHHHHHHHHHHHGHHHGGGGGHHHGHHGGGHHGHHHHHHHHHHHHHHHHGGGGGHHHHHHHHHGGHHHGGGGGGFHHHHHHGHHHHGGGGHHHHHHHHHHHHHHGGFGGGGGEGGGGGGGGGGGGGGGGGFFFFFFFFFFFFFFFFFFFFFFFFFFFFFFFFFFFFFFFFFFFF/
@M05620:37:000000000-D9766:1:1101:9201:7416 1:N:0:20
AGTGCCAGCTCTCAATCGCACAGGGGACCCAGGGCCTGGCCCCTCCATCCAGAAAACCTATGACCTCACCCGCTACCTGGAGCACCAACTCCGCAGCTTGGCTGGGACCTATGTGAGTATCCAGCGTAGGAATCTGGGAGTTGGGGAGGAGTGAGGAGTTGGGGAAAGACAGTCCTAACCGTGGAGGGTTCTGGTAAATGATGGGGTGAGGAGGGGCTCTTTGGCTCCCACCAGTCCCCCTGTCTGGTCTA
+
A1>AAFFCAF@FFGGGGGGGGGBHF0AA0BGH0AA/AFAGEHGH/AF11BGGFF1GC/GHBHGFHGGFHHFGG>EFHHHHHHHHHH0?EGHGEECGEHFHGHHGAFHHGHHHHHHHHHHHHHHHHGGCGCGHHHHHHE0FEHEHGGECGACGHDDGCCGHHHGGGCFFHHFHHHHHHHHHGGAACEGG;FFBBFCFFGGGGGGGGGF@FFFFFF@@@@FFFFFFFFFFFFFFFFFFFFFF?AFFFFFFFFB
@M05620:37:000000000-D9766:1:1101:10845:7426 1:N:0:20
ACCACACCTTCTACAATGAGCTGCGTGTGGCTCCCGAGGAGCACCCCGTGCTGCTGACCGAGGCCCCCCTGAACCCCAAGGCCAACCGCGAGAAGATCAGGTGAGTGGCCCGCTCCCTCTTCTGGTGGCCGCCTCCCTCCTTCCTGGCCTCCCGGCGCTGCGCCCTTTCTCCCTGGTTCTCTCTTCTGCCGTTTTCCGTAGGACTCTCTTCTCTGCCCTGAGTCTCCTTTGGAACTCTGCAGGTTCTAGAT
+
1A11A11AFF1@FGG13AF111AB0BEEC0FF1FF0EAE/EHCHHGAGA/E/1A1BGGAEGGCGEE/EEGGEHF/?EGF/CHH//?E/C<BC//?G11?FGHHFGHGGFFGGGG@GEHHF10DHHD<CHHGGGG.::::.GHGHFGG..CF.9AA:A-:@F--A@@FFFFF/BF9E9BFFF/FFFFFFFF@BFFFFFFFA9BFFEFFFFFFFF/B/:EFF-B9FFFFFFFFFFFFFFFBF9FFFFFFBBF;
@M05620:37:000000000-D9766:1:1101:14320:7431 1:N:0:20
ACCACACCTTCTACAATGAGCTGCGTGTGGCTCCCGAGGAGCACCCCGTGCTGCTGACCGAGGCCCCCCTGAACCCCAAGGCCAACCGCGAGAAGATGAGTGGCCCGCTCCCTCTTCTTGTGGCCGCCTCCCTCCTTCCTGGCCTCCCGGCGCTGCGCCCTTTCTCACTGGTTCTCTCTTCTGCCGTTTTCCGTAGGACTCTCTTCTCTGCCCTGCGTCTCCTTTGGCACTCTGCAGGTTCTAGATCGGAA
+
CCCCCCBCFFFFGGGGGGGGGGHHGGGGHGHHHGGGGGGGGHHHHGGGGGGGHHHHHHHGGGGGGGGGGGGHHHHGGGGHGHHHHGGGGGGGGGHHGHHCGHC???>/A><FGHBGHH1>=1.<C<@DE::EFHGHGHHH0:GFHFGGGGGACGDGCFF-@BFFFF/FFFFFFFFFFFFFFFFFFF.AFFFFF/.;ABFFFFBBFFFFFF/BEF..@D=DFFFF/;://BBBFFFEFFABFF/BFFFFD.:
@M05620:37:000000000-D9766:1:1101:18149:7432 1:N:0:20
ACCACACCTTCTACAATGAGCTGCGTGTGGCTCCCGAGGAGCACCCCGTGCTGCTGACCGAGGCCCCCCTGAACCCCAAGGCCAACCGCGAGAAGATGAGGTGAGTGGCCCGCTCCCTCTTCTGGTGGCCGCCTCCCTCCTTCCTGGCCTCCCGGCGCTGCGCCCTTTCTCACTGGTTCTCTCTTCTGCCGTTTTCCGTAGGACTCTCTTCTCTGCCCTGAGTCTCCTTTGGAACTCTGCCGGTTCTCGAT
+
CCDDDDCDFFFFGGGGGGGGGGHHGEGEHGHHHGGGGGGFGHHHHGGGGGGGHHHHHHHGGGGGGGGGGGGHHHHGGGGHGHHHHGGGGGGGGGHHHHHHH?FFHHHGGGHGGGCFGHHHHHHHFDGGHHGGGGGHGHHGHHHHHGBGGGGGGGGDGGGFFFFFFFFFFFF0BFBFBFFFFFFFFFFFFFFAFFFFFFFADFFFFFFFFHHHFHF0FFFF/BFFFFFFFFFFFFFFFFFF0CFFFEF;EFF
@M05620:37:000000000-D9766:1:1101:18969:7437 1:N:0:20
AGTGCCAGCTCTCAATCGCACAGGGGACCCAGGGCCTGGCCCCTCCATCCAGAAAACCTATGACCTCACCCGCTACCTGGAGCACCAACTCCGCAGCTTGGCTGGGACCTATGTGAGTATCCAGCGTAGGAATCTGGGAGTTGGGGAGGAGTGAGGAGTTGGGGAAAGACCGTCCTAACCGTGGAGGGTTCTGGTAAATGATGGGGTGAGGAGGGGCTCTTTGCCTCCCACCAGTCCCCCTGTCTGGTCTA
+
>>>>>DB11FFDG1G31FEEEAHEF?EAEEG00AB//BGHFFG/EGF1GFBGG0FGFEFCGGHHHDF1G>EEE//>GFFG0BFHHH0/?GGHEFEGGHFH/BG/</<BEF1F1FB21GFHFDBGC/?///@1@GDD1G0/EHFFGGGC<<AGHHHHGAHGDF-:..::/:/:;A.AFGGG?CE@AAA@:AAFFGF09BFBFFF/-9B?EFAB--9-@?EFFFF/;BF?E-A-A99:B9-A>FFFF////;9
@M05620:37:000000000-D9766:1:1101:26135:7441 1:N:0:20
AGTGCCAGCTCTCAATCGCACAGGGGACCCAGGGCCTGGCCCCTCCATCCAGAAAACCTATGACCTCACCCGCTACCTGGAGCACCAACTCCGCAGCTTGGCTGGGACCTATGTGAGTATCCAGCGTAGGAATCTGGGAGTTGGGGAGGAGTGAGGAGTTGGGGAAAGACAGTCCTAACCGTGGAGGGTTCTGGTAAATGATGGGGTGAGGAGGGGCTCTTTGGCTCCCACCAGTCCCCCTGTCTGGTCTA
+
BBBBCFFFCFFFGGGGGGGGGGHHGGGGGGHHGGGGGGHHHHGHGGHHHHHHGHEHHGHHHHHHHHHHHHHGGGGGHHHHHHHHHH1GGHHHGGGGGHHHGHHGGGHHGHHHHHHHHHHHHHHHHGDGGGHHHHHHHHHGGHHHGGGGGGGHHHHHHGHHHHGGGGHHHHHHHHHHHHHHGGGGGGGGDFGGGGGGGGGGHHHGGGFFFFFFFFFFFFFFFFFFFFFFFFFFFFFFFFFFFFFFHFFFFFF
@M05620:37:000000000-D9766:1:1101:17696:7454 1:N:0:20
AGTGCCAGCTCTCAATCGCACAGGGGACCCAGGGCCTGGCCCCTCCATCCAGAAAACCTATGACCTCACCCGCTACCTGGAGCACCAACTCCGCAGCTTGGCTGGGACCTATGTGAGTATCCAGCGTAGGAATCTGGGGGTTGGGGAGGAGTGAGGAGTTGGGGAAAGACAGTCCTAACCGTGGAGGGTTCTGGTAAATGATGGGGTGAGGAGGGGCTCTTTGGCTCCCACCAGTCCCCCTGTCTGGTCTA
+
CCCBCFFFCFFFGGGGGGGGGGHHGGGGGGHHGGGGGGHHHHGHGGHHHHHHHHHHHGHHHHHHHHHGHHHGGGGGHGHHHHHHHHHHGHHHGGGGGHHHGHHGGGHHGHGHHHHHHHHHHHHHHGGGGGHHHHHHHH@DDGGGGGGGGGGGHHHHHGHHHHGGGGGGGGGGGGGGGGGGGGEGGGGGEGFFFFFFFFFFFFFFFFFFFFFFFFFFFFFFFFFFFFFFFFFFFFFFFFFFFFFFFFFFFFF
@M05620:37:000000000-D9766:1:1101:7915:7459 1:N:0:20
ACCACACCTTCTACAATGAGCTGCGTGTGGCTCCCGAGGAGCACCCCGTGCTGCTGACCGAGGCCCCCCTGAACCCCAAGGCCAACCGCGAGAAGATGAGTGGCCCGCTACCTCTTCTTGTGGCCGCCTCCCTCCTTCCTGGCCTCCCGGCGCTGCGCCCTTTCTCCCTGGTTCTCTCTTCTGCCGTTTTCCGTAGGACTCTCTTCTCTGCCCTGAGTCTCCTTTGGCACTCTGCAGGTTCTAGATCGGAA
+
ABABAAA>BFCFGGGGGG5BGFHHGEGBAEGHGBFE2EEEFGDHHGGAEEEGHHHHHHHAEEGGGGGGGGGHFHHGGGGHGHFGHGEF@C/<BFHEGHF22GFF0/<@D-<G<GHHHH1FG1.<CC-@E.;CCHGHHGHG0CGHHHGGGG-9@?@E-;ABFFFFFF/9FF?FFFFFF9FFFFFFFADFFAFFB99ADFFBFFBFF/BFFB/BAFF.9BFBFFFFFFE/;FF/BBFFFFFFFF/9FF/A?AA
@M05620:37:000000000-D9766:1:1101:10193:7507 1:N:0:20
ACCACACCTTCTACAATGAGCTGCGTGTGGCTCCCGAGGAGCACCCCGTGCTGCTGACCGAGGCCCCCCTGAACCCCAAGGCCAACCGCGAGAAGATGAGGTGAGTGGCCCGCTCCCTCTTCTGGTGGCCGCCTCCCTCCTTCCTGTCCTCCCGGCGCTGCGCCCTTTCTCCCTGGTTCTCTCTTCTGCCGTTTTCCGTCGGACTCTCTTCTCTGCCCTGCGTCTCCTTTTGAACTCTTCCGGTTCTCGAT
+
BBCCCCCAFFFFGGGGGG5FGGHHGEGAAEFGHFFEFGGGGHHHHGGEEFGGGHGHHHHEGFCFGGGGGGGHHHHGGGGHGHHHHGGGGGBDGGHGHHHHH2?<?FGGG0FCGG->FHHHHHHHHHHGHCAGGGGHGHHGHHHHHG0=FFGGGGGGGFGGFF@DDFFFFFFEFF/AFFFFBFFFFFFFFFD;DFFFFFFADFF@FEFFFFFFFFF/;AFF?CD@AFF;B//;;;:BF//;;AA;D.;:;9B
@M05620:37:000000000-D9766:1:1101:23158:7508 1:N:0:20
ACCACACCTTCTACAATGAGCTGCGTGTGGCTCCCGAGGAGCACCCCGTGCTGCTGACCGAGGCCCCCCTGAACCCCAAGGCCAACCGCGAGAAGATGAGTGGCCCGCTCCCTCTTCTGGTGGCCGCCTCCCTCCTTCCTGGCCTCCCGGCGCTGCGCCCTTTCTCACTGGTTCTCTCTTCTGCCGTTTTCCGTAGGACTCTCTTCTCTGCCCTGCGTCTCCTTTGGAACTCTGCAGGTTCTAGATCGGAA
+
CBCCCCDDFFFFGGGGGGBEGGHHGGGECFHHGGGGFGFGFHHHHGGGFGGGGHGHHHGGGFGGGGGGGGGHHHHGGGGHGHHHHGGGGGFGGGHGHH2=F2F?0/>>A-.FFHHHHH1<GG.CGCGGG.:EHHGHHHHFC/GFHGGGGGGADGGFGCFFAFFFFFFFFFFFFFFFFFFFBFFFFDFFFFFFFFF.AFBFFFFFFFFFFF0BAF.A>:@DFFFFFBF0BFFFFFFFFFFFFFFFFBBA?.A
@M05620:37:000000000-D9766:1:1101:12834:7516 1:N:0:20
ACCACACCTTCTACAATGCGCTGCGTGTGGCTCCCGAGGAGCACCCCGTGCTGCTGACCGAGGCCCCCCTGAACCCCAAGGCCAACCGCGCGAAGATGAGGTGAGTGGCCCGCTCCCTCTTCTGGTGGCCGCCTCCCTCCTTCCTGCCCTCCCGGCGCTGCGTCCTTTCTCCCTTGTTCTCTCTTCTGCCGTTTTCCGTACGCTTCTCTTCTCTGCCCTGCGTCTCCTTTGGAGCTCTTTCGGTTTTGGAT
+
BBBBBBB3BCCFGGGGFG4AEEFFGEEA2AGBFBAE2EEEDHHHHGG0EEGGFHFHGHG0>E?EGEGGGEEHHHHGGEGHGHHHHGGCGG/>BFDDDHHHH<??>FGC.<>----.CGHHHHHDC0/:.;-;;.;9.CF9CFGGGE/C./99EDGFF@BB.-9@DA99/99;:.;.;9/;;BFB//B///-.;;E/9D9..-.99A9FFBF/BFF9/.99A-D-;9/////9//.9/9//:.-.9.;.9/9
@M05620:37:000000000-D9766:1:1101:6158:7540 1:N:0:20
ACCACACCTTCTACAATGAGCTGCGTGTGGCTCCCGAGGAGCACCCCGTGCTGCTGACCGAGGCCCCCCTGAACCCCAAGGCCAACCGCGAGAAGATGAGTGGCCCGCTACCTCTTCTTGTGGCCGCCTCCCTCCTTCCTGGCCTCCCGGCGCTGCGCCCTTTCTCACTGGTTCTCTCTTCTGCCGTTTTCCGTAGGACTCTCTTCTCTGCCCTGCGTCTCCTTTGGAACTCTGCAGGTTCTAGATCGGAA
+
BBBBBAAAFFFFGFGFGGDDGGFHGGGEEEGHHGGGG?EEGHGHHGGGEFGGHHHHHHHEEEGFFGGGGGGEGHHGGGGHGHHHHGGGGG@D@DHFHHEHHHGF?<>CG<AGHHHHHH1FFFDHHG@CF:CEHHGHHHHH0CGHHHGGGGADFGGGG@DFFFFFFFFFFFFFFFFFFFFFFFFFFFFFFFFFFFADFFFFFFFFFFFFFFBFFFF.;DBFFFFFFFF/FFFFFFFFFFFFFF/FFFBAAAE
@M05620:37:000000000-D9766:1:1101:23221:7577 1:N:0:20
AGTGCCAGCTCTCAATCGCACAGGGGACCCAGGGCCTGGCCCCTCCATCCAGAAAACCTATGACCTCACCCGCTACCTGGAGCACCAACTCCGCAGCTTGGCTGGGACCTATGTGAGTATCCAGCGTAGGAATCTGGGAGTTGGGGAGGAGTGAGGAGTTGGGGAAAGACAGTCCTAACCGTGGAGGGTTCTGGTAAATGATGGGGTGAGGAGGGGCTCTTTGGCTCCCACCAGTCCCCCTGTCTGGTCTA
+
>3>AAFFFBFFFGFGGGCGCGFHHGEGGEGHHGGFEFFHHCGGHGGHHFHHHBGBFGGBGHF5GHHGHHHHFGGGGHGGEHHGGH1?GE3GHGG/EGCGGFFCFEEGHGBHHHDFFHFFHFDFHHG?ED?GHHHGHHHFFCGHHGGGGGGGHHH0<CEHFHHGGGGHAGCGHHFFHHHHHGCEGGGGF.;FFGGFGGGGBFFGBEGFFEFFFFF-@-@EFFEBBFFFFFFF.A99FB/;D-AFFFF/:9:B
@M05620:37:000000000-D9766:1:1101:27070:7579 1:N:0:20
ACCACACCTTCTACAATGAGCTGCGTGTGGCTCCCGAGGAGCACCCCGTGCTGCTGACCGAGGCCCCCCTGAACCCCAAGGCCAACCGCGAGAAGATGAGTGCTACGCTCTCCCCTCCGGTCGCCCCCTCTCTTCTTCCTCTCCCCCCGGCGCTGCGCGCTTTCTCACTGGTTCCCTCTTCTGCCGTTCTCCGTGGGACTCTCCTCTCTGGCCTCCGCCTCCTCAGGTCTCCTGCTGGGTCTAGATCGGTA
+
AABAB?AAFFFFBGFEFGGGFEFCEFGGGEHHHFFG2EE2?GHHHGGEEEFEHHHHHHHE0EEGFEGGGGGGGHHGGGGGGHHHHFEGGC@BBAG11<?CG11?11//??<100.<C..---<<<.<-::/=00<00<C000;C/;9-A---9--:@?-;@..///;F/99FF////.;9FF/B/99..://...-9...////;BF/B//;;B.A...:.;..//9;////;/9/;/.;B./;/;/....
@M05620:37:000000000-D9766:1:1101:18921:7582 1:N:0:20
AGTGCCAGCTCTCAATCGCACAGGGGACCCAGGGCCTGGCCCCTCCATCCAGAAAACCTATGACCTCACCCGCTACCTGGAGCACCAACTCCGCAGCTTGGCTGGGACCTATGTGAGTATCCAGCGTAGGAATCTGGGAGTTGGGGAGGAGTGAGGAGTTGGGGAAAGACAGTCCTAACCGTGGAGGGTTCTGGTAAATGATGGGGTGAGGAGGGGCTCTTTGGCTCCCACCAGTCCCCCTGTCTGGTCTA
+
AAAAAFF11CFFGGGGGGFCG0FHGGGAEE0AFAEG/FHGEGG/EFFGGH1GFHEHHGFBHHFHHHFCGCCEEGEGHFHHHHHHHHHHGGFHGF@>EEGHEHHCEEFGF0<1FDB2F121FF2GHCECG/1GFHGFGC0<<?1GC-<--AAGHHFFBCCCGHC@C...CGGF0HFFEGFG@.;ABFFG9;FGFBGBBBFFFGGGGGF<-A-BBF@?@@FBF/B//B/;A-----;FFFFA?EFF///;9B/
@M05620:37:000000000-D9766:1:1101:27053:7589 1:N:0:20
ACCACACCTTCTACAATGAGCTGCGTGTGGCTCCCGAGGAGCACCCCGTGCTGCTGACCGAGGCCCCCCTGAACCCCAAGGCCAACCGCGAGAAGATGACCAGCTGGCTGCCTCTTCTCCTCTCCGCCTGCCTCCTTCCTTCCCTCCCGGCGCTGCGCCCTTTCGCACTTTCTCTCTCTTCTTCCGTTTTCCGTATTACTCTCTTCTCTTCTCTGCTTCTCCTTTGGTACTCTGCAGGTTCTCGATTGCTA
+
CCCCCCCCFFFFGGGGGGGGGGHHGGGGF?HHHGGGGGGGGHHHHGGGGCGGHHHHHHHGGGGGGGGGGGGHGHHGGGGHGHHHHGGGG?CGGGGHHE2222?/?10/?//?1?11<111>010>...=..<00</=GH000;/=GG.CEG----;A9A--;9C.;.;C000;B0BF00;000;0.;BBE0B.:..00;00;0:900000:0000;0000;00000/.0;F0FF0F0.A:090.0/0.00;
@M05620:37:000000000-D9766:1:1101:21191:7625 1:N:0:20
ACCACACCTTCTACAATGAGCTGCGTGTGGCTCCCGAGGAGCACCCCGTGCTGCTGACCGAGGCCCCCCTGAACCCCAAGGCCAACCGCGAGAAGATGAGGAGGGTGGCCCGCTCCCTCTTCTGGTGGCCGCCTCCCTCCTTCTTGCCCTCCCGGCGCTGCGCCCTTTCTCCCTACTTCTCTTTTCTGTCGTTTTCCGTCGGACTATCTTCTCTGCCCTGCGTCTTCTTTGTAGCTCCTCCGGTTGTCCTT
+
A3>AA4AACFFFCGGBFG5FGFFFAEFEA2GGGFG??EE?EHHHHGGG1EGEHFBGHHGGEE0EFFEGGGFHHHHGGGGGGHHHEGGGGC/BCDHFFB1?<1?//?/>00>--<-<.<C/GHH00DCD..;AD....CGGGFF0;00/0;9...9;B--9A9-999/BBF/B/.:.;9/;/9//;B/99/;9..;/99/9@----////;BF///9/./..-.-:.;9/////9//://B/;9-:-;////
@M05620:37:000000000-D9766:1:1101:18835:7631 1:N:0:20
ACCACACCTTCTACAATGAGCTGCGTGTGGCTCCCGAGGAGCACCCCGTGCTGCTGACCGAGGCCCCCCTGAACCCCAAGGCCAACCGCGAGAAGATGAGGTGAGTGGCCCGCTCCCTCTTCTGGTGGCCGCCTCCCTCCTTCCTGGCCTCCCGGCGCTGCGCCCTTTCTCCCTGGTTCTCTCTTCTGCCGTTTTCCGTAGGACTCTCTTCTCTGCCCTGAGTCTCCTTTGGAACTCTGCCGGTTCTCGAT
+
>A>1>>AAFFFFGGG13FGDGGHHG0B000B0AFF?EGGE/G/EGAEE/EFE1A1FFG0EE//EFE@EG//0FFGGF?EHEGHE<F///C/<</F1111?C0?1FG1/F??@GGGAFHHHHHHHH=GCG.ACCGGHGHHGHHHHFGBFFFFGGBG@@GG@B@?F@@FFFFB/;B/;9FFFBFFFFFFFFF@BFFFFFFF-9BFFFFFFFFFFFFFBFAFF-;BBFBFFFFFBF;99F/;::@@@FAB9A/;
@M05620:37:000000000-D9766:1:1101:5880:7639 1:N:0:20
AGTGCCAGCTCTCCATCGCACAGGGGACCCAGGGCCTGGCCCCTCCATCCAGAAAACCTATGACCTCACCCGCTACCTGGAGCACCCACTCCGCAGCTTGGCTGGGACCTATGTGAGTATCCAGCGTAGGAATCTGGGAGTTGGGGAGGAGTGCGGAGTTGGGGAAAGCCAGTCCTAACCGTGGAGGGTTCTGGTAAATGATGGGGTGAGGAGGGGCTCTTTGGCTCCCACCAGTCCCCCTGTCTGGTCTA
+
>A3>>DFFBFFFGCGGGFGAFCHFG2BAEEGH2EEAEFHHHHGHGGHHHFHHHHHBFEHHGFHHHDGHHHH>E>>EHGGH?BGHHHA??GH2>E?EEGBGGHHGGGHGGHHHHHHBHFHHHHDGHGE<>C@DGHHHHH0?EHHBDF.@D.<GH0AD@DGHHHGGA:.C/;/FGGGGFFFGGEGG.CDG.CAFGGFFFFFFFFFFFFFFFAFBDFFFFFFFFFFFFFFFFFFFFFFFFFFFAFFFFFFFFFB
@M05620:37:000000000-D9766:1:1101:14768:7673 1:N:0:20
ACCACACCTTCTACAATGAGCTGCGTGTGGCTCCCGAGGAGCACCCCGTGCTGCTGACCGAGGCCCCCCTGAACCCCAAGGCCAACCGCGAGAAGATGAGTGGACCGCTCCCTCTTCTTATTGCCGCCTCCCTCCTTCCTCGCCCCCCGGCGCTGCGCCCTTTCTCCCTGGTTCTCTCTTCTGCCGTTTTCCGTCGGACTCTCTTCTCTGCCCTGCGCCTACCTTAGCACTCTGCAGGTTCTAGATCGTAA
+
CCCCCCBCFFFFGGGGGGGGGGHHGGGGHGHHHGGGGGGGGHHHHGGGGGGGHHHHHHHGGGGGGGGGGGGHHHHGGGGHGHHHHGGGGGGGFGHHHHH22>/?10<<//.><G0>GD111<1>1-<-C..C/CEH0GFC0.;@.;-C--?A@=-;-@9D-:000;0;B9.F00:FFFFFFF0BF;A.;.BB.099--;@F00B0090B00;AF..C-...;.:;090009/BFB09F.;;00:900A/.;
@M05620:37:000000000-D9766:1:1101:14849:7694 1:N:0:20
ACCACACCTTCTACAATGAGCTGCGTGTGGCTCCCGAGGAGCACCCCGTGCTGCTGACCGAGGCCCCCCTGAACCCCAAGGCCAACCGCGAGAAGATGAGGTGAGTGGCCCGCTCCCTCTTCTGGTGGCCGCCTCCCTCCTTCCTGGCCTCCCGGCGCTGCGCCCTTTCTCCCTGGTTCTCTCTTCTGCCGTTTTCCGTCGGACTCTCTTCTCTGCCCTGCGTCTCCTTTGGACCTCTGCCGGTTCTCGAT
+
BBBBBBBBFFFFGGGGGGGGGGHHGEGBEGHHHGGGGGGCGHHHHGGGEGGGHHHHHHHEGGGGGGGGGGGHHHHGGGGHGHHHEGGGGG<CDDHHHHBHF???0FHEG0?@FDGGGHHHHHHHHGFGHHGDGGGHGHHGHHHHHG/CFGGGGGGGGGGFFFFFFFFFFFF/FF/:9FFFFFFFFFFEFFF9DFFFFFF.;D-@BFFFFFFFFFF/BAFF.@A-DFFFFEFEB/;BF///9@DDF?B9ABB
@M05620:37:000000000-D9766:1:1101:15757:7702 1:N:0:20
ACCACACCTTCTACAATGAGCTGCGTGTGGCTCCCGAGGAGCACCCCGTGCTGCTGACCGAGGCCCCCCTGAACCCCAAGGCCAACCGCGAGAAGATGAGTGGCCCGCTACCTCTTCTGGTGGCCGCCTCCCTCCTTCCTGGCCTCCCGGCGCTGCGCCCTTTCTCACTGGTTCTCTCTTCTGCCGTTTTCCGTAGGACTCTCTTCTCTGACCTGCGTCTCCTTTGGAACTCTGCAGGTTCTAGATCGGAA
+
BBBBBABBFFFFGGGGGGGGGGHHGGGGHGHHHGGGEGGCGHHHHGGGFGGGHHHHHHHGGGGGGGGGGGGFHHHGGGGHGHHHHGGGGGGGGGHHGHFHHHGGGHGGG-AGHHHHHH1GHHGHHGGGGFHGHHGHHHHHHHHHHHGGGG?FGGGGGFFFFFFFFFFFFFFFFFFFFFFFFFFFFFDFFFFFFFFFFFFFFFFFFFFFFF/BFFF.BDFFFFFFFFFFFFFFFFFFFFFFFFFFFFFFFFE
@M05620:37:000000000-D9766:1:1101:13055:7708 1:N:0:20
GAGGCTGCTTTGGAAGAAACTCATAGATTACTGCAACAGTTCCCCCTGGACCTGGAAAAGTTTCTTGCCTGGCTTACAGAAGCTGAAACAACTGCCAATGGTCCGATACCCGTAAGGAAAGACTCAAAGAAGACTACAAGAGCGCAAAAGAGCTAATGAAACCATGGAAAGAAAGTCAGGAATTTACGCATTAGCACTCTTGTGGATTCAATTATCCAATTCACAACATTTGTACTTGTATATGACCAGCC
+
ABBABBFBFFFFFFGECFGFGEEDGHFHHGHGHHHFHHHFHHGHHGEGHGHFHEHEFGHHDFHHFFFFGHHGCFFGHHHGHFHHFHHFHHGHFGHHFHFG3443/1?//BFEE//?3333032?F33B3BB3333B2BGB202//>B/2FFF011<?FGD1?0?<?01<DG000>11<FC1FGCD<0.<..<==C::CHFB:0:.000;::CH0000;C9;00990..:0;9;BFFF0;B0900;99:..;
@M05620:37:000000000-D9766:1:1101:26986:7726 1:N:0:20
AGTGCCAGCTCTCAATCGCACAGGGGACCCAGGGCCTGGCCCCTCCATCCAGAAAACCTATGACCTCACCCGCTACCTGGAGCACCCACTCCGCAGCTTGGCTGGGACCTATGCGTATCCCGCGTCGGGGTCTGGGCGTTGTGGCGGCGTGCGGCGTTGGGGCCAGACAGTCCTAACCGTGGCGGGGGCTGGGGAATGATGTGGGGAGGGGGGGCTCTTTGTCTCCCACCACTCCCCCCGTCTGGTCTCTC
+
>A>>AFFFBFFFGGGGFFG2E?FCFAAEEECGBEGEFFHHHHGHGGHHHHHHHHHGHGHHHGGHHFFGHHHFG>EFHHHH?GHHHH1?EAGF>ECGFFGFGGHGGGHHGHHHH2EC/?F2G?/C///>---<F0/<.A--<<CE.D--=;;.;9-;9--.;@.-:.A.F.:9:///;F@.A--;:@--;B...-99./////;F.@.@--;-@D:-;B;F//9/;/B.AD..//.;AF--;9A.///;/B9
@M05620:37:000000000-D9766:1:1101:6472:7730 1:N:0:20
ACCACACCTTCTACAATGCGCTGCGTGCGGCGCACGAGGAGCACCCCTTGCTGATGACTAAGGCCCACCCGAACCCCAAGGCCAACCGCGCGAAGATGAGTGGTCGGCTAACTCTTCTTTTTTACGACACCCTCCTTCCTTGCCTCCCGGCGCTGCGTGCTTTCTCCCTGGTTCTCTCTTTTGCCGTTTTCCGTAGGACTCTCTTTTCTGCCCTGAGTCTCCTTTGGCACTCTGCAGGTTCTCGATCGGAA
+
A>>1AAA1BBCFG3FDBGGGF?EEGA0E00AAEAAA/EA//?F0/E/B0BF@111@BG21B10B?>/?E//>>/EEEGCEFEHEEE///<@</<</??1F1?.1>--><<<CDF00=D<0=<@.:C..--=;CAAFFBB090;C00;CFG@?@->B9---;9BFF//9-/9;B/B/FBFF/;;BF?BFFAFFBF-;A9FFFB9BF/;BFFBF;BF-;;BBFF9FFFFB//BFFF/9/-;;;BBABF-;A-:
@M05620:37:000000000-D9766:1:1101:22521:7740 1:N:0:20
ACCACACCTTCTACAATGAGCTGCGTGTGGCTCCCGAGGAGCACCCCGTGCTGCTGACCGAGGCCCCCCTGAACCCCAAGGCCAACCGCGAGAAGATGAGTGGCCCGCTACCTCTTCTGGTGGCCGCCTCCCTCCTTCCTGGCCTCCCGGCGCTGCGCCCTTTCTCACTGGTTCTCTCTTCTGCCGTTTTCCGTAGGACTCTCTTCTCTGACCTGCGTCTCCTTTGGAACTCTGCAGGTTCTAGATCGGAA
+
DDDDDDCCFFFFGGGGGGGGGGHHGGGGHGHHHGGGGGGGGHHHHGGGGGGGHHHHHHHGGGGGGGGGGGGHHHHGGGGHGHHHHGGGGGGGGGHHHHHHHHGGHHGGG-CHHHHHHHDHHHGHHGGGGGHGHHGHHHHHHHHHHHGGGG-CDGGGGFFFFFFFFFFFFFFFFFFFFFFFFFFFFFFFFFFFFFFFFFFFFFFFHFFFHF0FFFF.@DFFFFFFFFFBFFFFHFFFFFFFFFFFFFHFFFF
@M05620:37:000000000-D9766:1:1101:26987:7744 1:N:0:20
AGTGCCAGCTCTCAATCGCACAGGGGACCCAGGGCCTGGCCCCTCCATCCAGAAAACCTATGACCTCACCCGCTACCTGGAGCACCAACTCCGCAGCTTGGCTGGGACCTATGAGCATATAGCGCGTGAATCTCTGGGCTGTGGCGGAGCGAGCGGCGTTGGGGACAGACCGTCAACACCGTGGGGGGCTCTGGAAAAAGGTGGGGTGAAGGGGCGCTCTGTCGCCCACCACACCCCCCCTCTCTGCTATT
+
BBBABFFFCFFFGGGGGGGGGGHHGGGGGGHHGGGGFGHHHHGHGGFGHHFHGHHHHGHHHHHHHHHGHHHGGGGGHGHHHHHHHHFHGEHHGGGGGFGHGHHGGGHHGHHHGBG22B33333>//////11?11F1F/0>0>GCC?-A-=-;--;--:9:F--:-;.:..-.9..00.9;..;-9:-=C./;0:;0/...0;AAF9@:0;0;@--@@9E000;A.DFFFF....;>F--:9;/900;0F0
@M05620:37:000000000-D9766:1:1101:20441:7758 1:N:0:20
AGTGCCAGCTCTCAATCGCACAGGGGACCCAGGGCCTGGCCCCTCCATCCAGAAAACCTATGACCTCACCCGCTACCTGGAGCACCAACTCCGCAGCTTGGCTGGGACCTATGTGAGTATCCAGCGTAGGAATCTGGGAGTTGGGGAGGAGTGAGGAGTTGGGGAAAGACAGTCCTAACCGTGGAGGGTTCTGGTAAATGATGGGGTGAGGAGGGGCTCTTTGGCTCCCACCAGTCCCCCTGTCTGGTCTA
+
AA>AAFFFBFFFGGGGGFGGGGHHGGGGGGHHGFGGGGHHHHGHGGHHHHHHHGHHHGHHHHHHHHHGHHHGGEFGHHHHCGHHHHFGGHHHGGGGGHHHGHHGGGHHGHHHHHHHHHHHHHHHHGGDGGHHHHHEHHHGGHHECGGGGGEHHHHHHGHHHEGGGGFGHHHHHHHHHHHHGGGGGGGGFGGGGGGGGGGGGGGGGGFFFFFFFFFFFFFFFFFFFFFFFFFFFFFFFFFFFFFFFFFFFFB
@M05620:37:000000000-D9766:1:1101:17500:7765 1:N:0:20
AGTGCCAGCTCTCCATCGCACAGGGGACCCAGGGCCTGGCCCCTCCATCCAGAAAACCTATGACCTCACCCGCTACCTGGAGCACCCACTCCGCAGCTTGGCTGGGACCTATGTGAGTATCCAGCGTAGGAATCTGGGAGTTGGGGAGGAGTGAGGAGTTGGGGAAAGACAGTCCTAACCGTGGAGGGTTCTGGTAAATGATGGGGTGAGGAGGGGCTCTTTGGCTCCCACCAGTCCCCCTGTCTGGACTA
+
>A>>>FDFAFFFG4FBFEG2EAHAF22AEEGF2BEBAFGGAGGGGGFHGFFHBEHFGEHGHGFHHDFGHHH>F//>GHBF2BFGHH1??GHCAE?EEHBFFHH?E/?BD0BFGHHDG?GF2GFHHGF///@1?GHHGH0FEGFG-@.--<<CF0GH<<CFHHGGEDCCCG/CHHHHGFGGGFGBCEGGEGGG0CC;CGGGGGGGGFFBFFFBD.;@BBFFFFFFF//;A.AF9.FFF9EF-;BFFFF/.//
@M05620:37:000000000-D9766:1:1101:17516:7774 1:N:0:20
AGTGCCAGCTCTCAATCGCACAGGGGACCCAGGGCCTGGCCCCTCCATCCAGAAAACCTATGACCTCACCCGCTACCTGGAGCACCAACTCCGCAGCTTGGCTGGGACCTATGTGAGTATCCAGCGTAGGAATCTGGGAGTTGGGGAGGAGTGAGGAGTTGGGGAAAGACAGTCCTAACCGTGGAGGGTTCTGGTAAATGATGGGGTGAGGAGGGGCTCTTTGGCTCCCACCAGTCCCCCTGTCTGGTCTA
+
BBBBCFFFCFFFGGGGGGGGGGHHGGGGGGEHGGGGGGGHHHGHGGHHHHHHHHHHHGHHHHHHHHHHHHHGG/>EHHHHHHHHHHHHGHHHGGEGGHHHGGHGGGHHGHHHHHHHHHHHHHHHHGGGGGGHHHHHHHHGGHHHGGGGGGGGHHHHHGHHHHGGGGHHHHHHHHHHHHHHGGGGGGGGEGGGGGGGGGGGGGGGGGFFFFFFFFFFFFFFFFFFFFFFFFFFFFFFFFFFFFFFFFFFFF9
@M05620:37:000000000-D9766:1:1101:13116:7786 1:N:0:20
ACCACACCTTCTACAATGCGCTGCGTGCGGCTCCCGAGGAGCACCCCTTGCTGCTGACCGAGGCCCCCCTGAACCCCAAGGCCAACAGCGCGAAGATGAGTGGCCCGCTACCTCTTCTTGTTGCCGCCTCCCTCCTTCCTTGCCTCCCGGCGCTGCGCCCTTTCTCACTGGTTCTCTCTTCTGCCGTTTTCCGTAGGACTCTCTTCTCTGCCCTGCGTCTCCTTTGGCACTCTGCAGGTTCTCGATTGGAA
+
AAA1>AA11BCFGFGA3F1AF0FEG00000AAAABA/AAE?GHCHGG/0>BF1GFEGHF//>/EG/EEGE/0G>GGGE?HEEHHHG/<FC/<<CC?1?1??DF/0.<><-<<DDGDGH=0=<.0<A;-C.::CGCGFFBB00;C0B.;E--?A-@B=9A@@FFFF/BF/B-/;FFFBFBB;BFF/@-;FFFEFF-9AFFFFFFFF/BFFF/FAFF9;B@FBBFFFFF99FFFBF/9B-;:BF/;BF/;-/;
@M05620:37:000000000-D9766:1:1101:19465:7787 1:N:0:20
AGTGCCAGCTCTCAATCGCACAGGGGACCCAGGGCCTGGCCCCTCCATCCAGAAAACCTATGACCTCACCCGCTACCTGGAGCACCAACTCCGCAGCTTGGCTGGGACCTTTGTGAGTATCCAGCGTAGGAATCTGGGAGTTGGGGAGGAGTGAGGAGTTGGGGAAAGACAGTCCTAACCGTGGAGGGTTCTGGTAAATGATGGGGTGAGGAGGGGCTCTTTGGCTCCCACCAGTCCCCCTGTCTGGTCTA
+
AAAAAFFFCFFFGGGGGGGGGGHGGEGGGGFHFGEFGGHHHHGFGGHHHHGHHHHHHGHHHHHHHHHFHHHGGEEEHHHHFHHHHHFFEHHHGGGGGHHHDGHGGGHGGHHHFHHBBHHHHHHHHGGEGGBFGHHHGH0FEGFB@CFDFDCHHFHHGGHHGHGCGDGECHCCHHHHHCGHGGGGFEGGGGGGGGFFFGGGGGGGGGFFFFFFFFFFFFFFFFFFFFFFFFFFFFFFFFFFFFFFFFFFFF;
@M05620:37:000000000-D9766:1:1101:12000:7791 1:N:0:20
ACCACACCTTCTACAATGAGCTGCGTGTGGCTCCCGAGGAGCACCCCGTGCTGCTGACCGAGGCCCCCCTGAACCCCAAGGCCAACCGCGAGAAGATGAGTGGCCCGCTACCTCTTCTGGTGGCCGCCTCCCTCCTTCCTGGCCTCCCGGAGCTGCGCCCTTTCTCACTGGTTCTCTCTTCTGCCGTTTTCCGTAGGACTCTCTTCTCTGACCTGAGTCTCCTTTGGAACTCTGCAGGTTCTAGATCGGAA
+
AAAAAAA>FFFFGGGAEGGFGGHHGGGGHGFGCFGE2EEAAGCGHGGGEEGFGHHHGHHGEEGFGEGGGGGGC3GFGGDHGHGHCFEEGGGCFAH2FFD?GGFFHHGGGCFHHHHHHHHH>GGHHGGGGGHGHHGHHHHHHGFHFHGGGAFGGGGGFBGGGGGFFFFFFFFFFFFFFFFFFFFFFFADFFFFFFFFFFFFFFFFFFFFFFFFFFFFF9FFFFFFFBFFF9BF/;B99AAFFFFFBFFFFFE
@M05620:37:000000000-D9766:1:1101:11985:7804 1:N:0:20
ACCACACCTTCTACAATGAGCTGCGTGTGGCTCCCGAGGAGCACCCCGTGCTGCTGACCGAGGCCCCCCTGAACCCCAAGGCCAACCGCGAGAAGATGAGTGGCCCGCTACCTCTTCTTGTGGCCGCCTCCCTCCTTCCTGGCCTCCCGGCGCTGCGCCCTTTCTCACTGGTTCTCTCTTCTGCCGTTTTCCGTAGGACTCTCTTCTCTGCCCTGAGTCTCCTTTGGCACTCTGCAGGTTCTAGATCGGAA
+
AA3ABAAAFFFFFGGFGGAFFGHHEBE2AAGHHFFE?EECFGHHHGGGFEEFFHHHHHGEEGCEGGGGGEEHHHHGGGGHGHHHHGGGGG@CDGHEDHGG?GFF0/>A@->FFHHHFH1<>1.<CD<CE:;CGHGHHHHH0/;CFGGGGGB@BBGGG?F;BFFFFFFFFFFFFFFFFFFF;FFFFBDFFFFFFF;AFFFFFFFFFFFFFFBFFFF.:BFFFFFFFFF/;FFFFFBBF?ABFF/BBF/A?.A
@M05620:37:000000000-D9766:1:1101:20397:7804 1:N:0:20
AGTGCCAGCTCTCAATCGCACAGGGGACCCAGGGCCTGGCCCCTCCATCCAGAAAACCTATGACCTCACCCGCTACCTGGAGCACCAACTCCGCAGCTTGGCTGGGACCTATGTGAGTATCCAGCGTAGGAATCTGGGAGTTGGGGAGGAGTGAGGAGTTGGGGAAAGACAGTCCTAACCGTGGAGGGTTCTGGTAAATGATGGGGTGAGGAGGGGCTCTTTGGCTCCCACCAGTCCCCCTGTCTGGTCTA
+
A?>AAFBFAFCFDGGGGCFGAECHAEGGGGCHGGGGGCGHHHGHGGHHHHGFEHHHHGHHHHGHHHHHHHHGGGGGHHHFHHHGHHHHGHHHGGEGGHHHGHHGCCHHGHHHHHGHHHHHHHHHHGGGGGHHHGHHHHHGGHGHGGGGGGGHHGHGHGGHFHGGGGHHHHHGHHHHHHHHGGFGGGGGAFGGGGGGGFGGGGGGGGF@FFFFFF@@@@FFFFFFFFEEFFFFFFFFFFFF@FFFFBFFFF9
@M05620:37:000000000-D9766:1:1101:14864:7807 1:N:0:20
ACCACACCTTCTACAATGAGCTGCGTGTGGCTCCCGAGGAGCACCCCGTGCTGCTGACCGAGGCCCCCCTGAACCCCAAGGCCAACCGCGAGAAGATGAGTGGCCCGCTACCTCTTCTGGTGGCCGCCTCCCTCCTTCCTGGCCTCCCGGAGCTGCGCCCTTTCTCACTGGTTCTCTCTTCTGCCGTTTTCCGTAGGACTCTCTTCTCTGACCTGAGTCTCCTTTGGAACTCTGCAGGTTCTAGATCGGAA
+
BBCCCCCCFFFFGGGGGGGGGGHHGFGGHGHHHGGGGGGGGHHHHGGGEGGGHHHHHHHGGGGGGGGGGGGBGHHGGGGHGHHHGGGGGGGGGGHFHH2F?DFEGH@<CC@HFHHHHGBDGHDFH-@@GFEF/:CGHHHFHFHHHHGEFG??-.0CFFGGGGFFFFFFFFF:FFFFFFFFB:BFFBDFFFBF?0ADABFBBFFFFFFFF:BBBBF::;B:FFFFF0/0BFFFFFFFBFAFFEFFBFFAD?E
@M05620:37:000000000-D9766:1:1101:16297:7812 1:N:0:20
ACCACACCTTCTACAATGAGCTGCGTGTGGCTCCCGAGGAGCACCCCGTGCTGCTGACCGAGGCCCCCCTGAACCCCAAGGCCAACCGCGAGAAGATGAGGCGAGTGGCCCGCTCCCTCTTCTGGTGGCCGCCTCCCTCCTTCCTGTCCTCCCGGCGCTGCGCCCTTTCTCTCTTGTTCTCTCTTCTGCCGTTTTCCGTCGGACTCTCTTCTCTGCCCTGCGTCTCCTTTGGACCTCTTCCGGTTCTCGAT
+
BCCDCCCCFFFFGGGGGGGGGGHHGGGGHGHHHGGGGGGGGHHHHGGGGGGGHHHHHHHGGGGGGGGGGGGHHHHGGGGHGHHHHGGGGGGGGGHHHHGFH//><AG..<<AG@DDGHHFHFFBF0:A:CCCGAAFGGGGGGGGGF0=9BFGG.-A=DA-A--:@>B:FFF0;F000;0BBFFF00999FB..9ABB?F?-D--CFFFFBB09F90;.:9.-;-.;99B00/00;;FF00;DD;.9B0:0;
@M05620:37:000000000-D9766:1:1101:11256:7833 1:N:0:20
ACCACACCTTCTACAATGCGCTGCGTGCGGCTCCCGAGGAGCACCCCTTGCTGCTGACCGAGGCCCCCCTGAACCCCAAGGCCAACCGCGCGAAGATGCCCAGGTTGCTGGCTCTTTTTCTATCCGGCTGGCTCCTTCCTTGCCTCCCGGCGTTGCGGCGTTTCTCCCTGGTTCTCTCTTTTGCTGTTTTCCGTAGGACTCTCTTACCTGCCTTGCGGCTCCTTTGGCCCTCTGGAGGTTCTCGGTTGGTA
+
>>A3>>A>>BBDEBFFDGBAE2EEGBA22AAAA2BA1AEGDH1BFEE1BBBFBGGHHHH>>E?EF>EEGEA?3CGEFFFHCEGGHGD/>C<>@DC/?F1101><<>00>11<<C/D0<0/=0<0<.--;-.;::ECFCC0009/;0;.;?B----;B;999;-F/;9FF/./;BBFF/9B9;9F/:BFFF/FA/.../;//;/////9:/;.;;/9----;./;/9/;/;A.BF/9..;9/9B...9--.;
@M05620:37:000000000-D9766:1:1101:11280:7840 1:N:0:20
ACCACACCTTCTACAATGAGCTGCGTGTGGCTCCCGCGGAGCCCCCCGTGCTGCTGACCGAGGCCCCCCTGAACCCCAAGGCCAACCGCGAGAAGCTGCGTGGCCCGCTACCTCTTCAGGTGGCCGCCTCCCCCCCTCCTGGCCTCCTGGAGCCGCGCCCTTTCTCACTGGCTCTCTCTTCCGCCGTTCTGCGTAGGACCCTCTTCTCTTACCCTAGCCCCCTTTTCAACTTTGCATGTTCTAGATCGCAA
+
>>>>A>>>CF4FFGGABFGGGBGCEE2EFEBGHGGG2AFAAE1FEGEEE1BF3FGFGHHG>>>EFEEEEGFB3BFCDGDGFGFGGFFBDCG@ADG1<F>>><<<<<--<<@H0C0<;0;:0/;.;-9A;.9C.9A-99A.;/;./;9.//;..9-;-9BA-9/;/BF/9BB..9/BF///;/9;9-@F9:/B-;9-9/;../.;/99///;9:9/.:///:9>FB///:BF/;/BB/9B9//9:/;:..9.
@M05620:37:000000000-D9766:1:1101:19443:7844 1:N:0:20
AGTGCCAGCTCTCAATCGCACAGGGGACCCAGGGCCTGGCCCCTCCATCCAGAAAACCTATGACCTCACCCGCTACCTGGAGCACCAACTCCGCAGCTTGGCTGGGACCTATGTGAGTATCCAGCGTAGGAATCTGGGAGTTGGGGAGGAGTGAGGAGTTGGGGAAAGACAGTCCTAACCGTGGAGGGTTCTGGTAAATGATGGGGTGAGGAGGGGCTCTTTGGCTCCCACCAGTCCCCCTGTCTGGTCTA
+
AAAAAFFFBFFFGGGGFGGCGGHDCFGFEDAGAEEDFGHGAHGDGGHHHHGHFHHHHGHHHHHHHGHCGHFGGCEGHFHHFFGHHHFFEHHHGGGGGGHHGHHGG?GHGHHGHHHGHHHHHHHHHGGGGGHHHHHHGEGGFGHGGGGGGGFHHHHGHGHFHHGGGGHGFHHHHHHHHEHHGGGGFGGGGGGGGGFGGGGGFGGGGGFFFF?FDFFFFFFFFFFFFFFFFFFFF?FFFFFFFFFFFFFFFF/
@M05620:37:000000000-D9766:1:1101:24782:7883 1:N:0:20
ACCACACCTTCTACAATGAGCTGCGTGTGGCTCCAGAGGAGCACCCCGTGCTGCTGACAGAGGCCCCCCTGAACCCCAAGGCCAACCGCGAGAAGATGAGTGGCGAGCTACCTCTTCTGGTGGCCGCCTCCCTCCTTACTGGACTCCCGGCGATGCGCCCTATCTCACTGGTTCTCTCTTCTGCCGTTTTCCGTAGGACTCTCTTCTCTGACCTGCGTCTCCTTTGGAACTCTGCAGGTTCTAGATCGGAA
+
>1>AA1AACF@13FG131BE1A110AABC0BBEF11B0A0EGGHHG?E//B/BAABG01BGHEG/A>EGEAGHFEEFGG/?GHFCFGEG/>E@AHG11BFGHGF//>BFDH0GFFHHG1?F0CG0AGGG?GGHH.CG0C00</CGHHFGG---A..;CEG?/;CFGGGGGGGGGGFFFFFFFFFF@F-;AFFFFFFFFFFEFFFFFFFFFBFFFFF-;@BFFFFFEF/BFFFFFFFFF-BBBFEBF/-;-E
@M05620:37:000000000-D9766:1:1101:25376:7895 1:N:0:20
ACCACACCTTCTACAATGAGCTGCGTGTGGCTCCCGAGGAGCACCCCGTGCTGCTGACCGAGGCCCCCCTGAACCCCAAGGCCAACCGCGAGAAGATGAGTGGCCCGCTCCCTCTTCTGGTGGCCGCCTCCCTCCTTCCTGGCCTCCCGGCGCTGCGCCCTTTCTCACTGGTTCTCTCTTCTGCCGTTTTCCGTAGGACTCTCTTCTCTGCCCTGCGTCTCCTTTGGCACTCTGCAGGTTCTAGATAGGAA
+
AAA1AAAAFFFFGBGF3GGFGCHFGE0AB0FG1FFEEGGGGHHHHGGGEEEGHHHBGHHGCGGGGFGGGGGFHHHGGGGHEFHHGGA<CCCBCGHGFHGHGFGG0?>AC-<FHHHFHH1>GB.GHGGCG:CEGHGHHHHFGGHGHGEGG@AG@@-E@@F@@FFFB/BF/9-;FFFFFFFFFFFFF?FFFFFFFB-ABFFFFFFFFFFFFF//EF--;9@BFFFFFFF//;FFFFFFFF:BFF/FFF/BF/F
@M05620:37:000000000-D9766:1:1101:5450:7896 1:N:0:20
AGTGCCAGCTCTCAATCGCACAGGGGACCCAGGGCCTGGCCCCTCCATACAGAAAACCTATTACCTCACCCGCTACCTGGAGCACCAACTCCGCCGCTTGGCTGGGACCTATGTCAGTATCCAGCGCAGGAATCTGGGAGTTGGCGAGGAGTGAGGACTTGGGGAAAGACAGTCCTAACCGTGGAGGGTTCTGGCAAATGATGGGGTGAGGAGGGGCCCTTTCTCTCCCACCAGTCCCCCTCTCTAGTCTA
+
3AABBFF4>FFFF4BGGAFEEEFG2AEEEFGHG2EECFFGBAEHGGHH5BBF5B3FGEFBFA5DGGGHHHEEFEEEHHGBGGF1FF1??BGGGE//E>EFEG3//?BFBBFGFH2?F2?2@2FGF//>>/?FF1FDFHAF<CGG1A-A<@AHHDGF0.:000.-:..::GGF;90BBFFF9.;B?ED-;9.;090=BF;///;/..;-;.F/:.----;AB///;/;//.9.A./99/:.-.B9//;9;/9
@M05620:37:000000000-D9766:1:1101:13857:7898 1:N:0:20
ACCACACCTTCTACAATGAGCTTCGTGTGGCTCCCGAGGAGCACCCCGTGCTGCTGACCGAGGCCCCCCTGAACCCCAAGGCCAACCGCGAGAAGATGAGTGGCCCGCTACCTCTTCTGGTGGCCGCCTCCCTCCTTCCTGGCCTCCCGGAGCTGCGCCCTTTCTCACTGGTTCTCTCTTCTGCCGTTTTCCGTAGGACTCTCTTCTCTGACCTGAGTCTCCTTTGGAACTCTGCAGGTTCTAGATCGGAA
+
CCCDEEECFFFFGGGGGGGGGGBHGHGGHGHHHGGGGGGGGHHHHGGGGGGGHHGHHHHGGGGGGGGGGGGHHHHGGGGHGHHHHGGGGGGGGGHHHHGFGB/?GGGGGGDHHHHHHHHF>FDFFGDCGDCEGHGHHHHHCGHHHHHGBG?BDG0B-@DGCGGGFGBFFFFFE1BFBBFFBFFFFC<DFAF0.0<DA0FBFFBFFFFFFFFFFFF/FFEFFFFFFFFFFFB1F1B10.:<FFF1FBBAADA
@M05620:37:000000000-D9766:1:1101:20118:7917 1:N:0:20
AGTGCCAGCTCTCAATCGCACAGGGGACCCAGGGCCTGGCCCCTCCATCCAGAAAACCTATGACCTCACCCGCTACCTGGAGCACCAACTCCGCAGCTTGGCTGGGACCTATGTGAGTATCCAGCGTAGGAATCTGGGAGTTGGGGAGGAGTGAGGAGTTGGGGAAAGACAGTCCTAACCGTGGAGGGTTCTGGTAAATGATGGGGTGAGGAGGGGCTCTTTGGCTCCCACCAGTCCCCCTGTCTGGTCTA
+
>1>AAFF1>CBFGGGGGGGGGGHHGGFG0E0AF0BEFFHHHHEFEEH1FGCGDGCGHF01FGAGGHH1F>0EGEEEHHHHHHHHHHHHGHHHGGCGGHD<EHFFEGGGGHFHHHDFGGHHHHGHHCB/BCFDCHHGHHGFGFHHCGECGCC<CDGHHG<GDHCCGCGFGHHHGB:GCCCG@GG@CEGGGGGGGGBBFGGGGGG0EFB-E--BB??@=@FFFFFFFFFEEFFFAABFFFFF@FFFFFFFBBF
@M05620:37:000000000-D9766:1:1101:9793:7922 1:N:0:20
ACCACACCTTCTACAATGAGCTGCGTGTGGCTCCCGAGGAGCACCCCGTGCTGCTGACCGAGGCCCCCCTGAACCCCAAGGCCAACCGCGAGAAGATGAGTGGCCCGCTACCTCTTCTGGTGGCCGCCTCCCTCCTTCCTGGCCTCCCGGCGCTGCGCCCTTTCTCACTGGTTCTCTCTTCTGCCGTTTTCCGTAGGACTCTCTTCTCTGCCCTGCGTCTCCTTTGGAACTCTGCAGGTTCTCGATCGGAA
+
BBA3AABAFFFFGGGGDGBBG5GFGAABA2FGABFA2EGGGHHHHGGGEEEGFHHFHHHE0ECEG1EGGGGCHCHGGGDHAEHHHGE/BG/<BGHF1FFHGHGF<?>@A<>GHHHHHH1>G0.CGGGGG;CEHHGHHHGH0CGHGHGGG@?GG@BGGBFBBFFFFFFF/B.;FFFFFFFFBFFFFBFFFFFFDF:DFFFFFFFFF/BFF99BFFF.;ABDFFFFFFF//FFFFFFBFFFFFF/AFF9@DDE
@M05620:37:000000000-D9766:1:1101:19726:7941 1:N:0:20
AGTGCCAGCTCTCAATCGCACAGGGGACCCAGGGCCTGGCCCCTCCATCCAGAAAACCTATGACCTCACCCGCTACCTGGAGCACCAACTCCGCAGCTTGGCTGGGACCTATGTGAGTATCCAGCGTAGGAATCTGGGAGTTGGGGAGGAGTGAGGAGTTGGGGAAAGACAGTCCTAACCGTGGAGGGTTCTGGTAAATGATGGGGTGAGGAGGGGCTCTTTGGCTCCCACCAGTCCCCCTGTCTGATCTA
+
ABBBBFFFBFFFGGDGGAFFE2BG2EEGGFCGGEGEFFGGHHGHGGHHHHEGFHHGHGHBH3AGHHHFHHHGGGEGHHHCGHHGHHHHGHHHGG/EEFGHGHF//?FGFHHHHHDGHHBGGHHHHGDFGGFHHHHHHGHGEHHHGGGGGGGHGHGGHGFHBGG?EGHGHHHGHGHGHHHHGDEGFEGG9AFGGGF09CB0FFFF..A=EFFFFFBBBBFFFFB/;FFEFFFFFFFFFFFFBFFFFF/FBF:
@M05620:37:000000000-D9766:1:1101:15602:7956 1:N:0:20
ACCACACCTTCTACAATGAGCTGCGTGTGGCTCCCGAGGAGCACCCCGTGCTGCTGACCGAGGCCCCCCTGAACCCCAAGGCCAACCGCGAGAAGATGAGGTGAGTGGCCCGCTCCCTCTTCTGGTGGCCGCCTCCCTCCTTCCTGGCCTCCCGGCGCTGCGCCCTTTCTCCCTGGTTCTCTCTTCTGCCGTTTTCCGTAGGACTCTCTTCTCTGCCCTGAGTCTCCTTTGGAACTCTGCCGGTTCTCGAT
+
DDCDDDCCFFFFGGGGGGGGGGHHGGGEEGHHHGGGGGGGGHHHHGGGGGGGHHGHHHHGGGGGGGGGGGGGHHHGGGGHGHHHHGGGGGCGGGHHHHGHH?FHHHGGGGGGGGCGGHHHHHHHHHHGHHGGGGGHGHHGHHHHHGEFGGGGGGDAFGGFFFFFFFFFFFF0BF0BFFFFFFFFFFFFFFFDFFFFFFF.<DBFFFFFFFFFFFF0BEFF/FFFFFFFFFFFFBFFFFBFBFFFFFFFEFF
@M05620:37:000000000-D9766:1:1101:13280:7964 1:N:0:20
AGTGCCAGCTCTCAATCGCACAGGGGACACAGCGCCTGGCACCTCCATCCAGAAAACCTATGACCTCACCCGCTACCTGGAGCACCAACTCCGCAACTTGGCTGGGACCTATGTGAGTATCCAGCGTAGGAATCTGGGAGTTGGTGAGGAGTGAGGAGTTGGGGAAAGACAGTCCTAACCGTGGAGGGTTCTGGTAAATGATGGGGTGAGGAGGGGCTCTTTGGCTCCCACCAGTCCCCCTGTCTGGTCTA
+
ABAABFFFBFFFGGGGGGGGGGEGF2B22BFG2AA2A2AF23ABG1BA5AFGGFFH31BC5FFAA5B@GHCEG/>>FGFGFFGGHHC1EGHEAE/?>?3BFHHGGGHHGHHGHHHFFHHHHHHHH/?/BDGHHHHHEF0?DGHH//1FH1>FG<GG1DHHHH?-<.<F/GHFHHHHHBHHGGHGAEGGFGGGGG;FFGGGFGGGGGGGGFFFFFBBBBFFFFFFFFFFFEFFEFFEFFFFBFFFFFFBFF/
@M05620:37:000000000-D9766:1:1101:9082:7966 1:N:0:20
ACCACACCTTCTACAATGAGCTGCGTGTGGCTCCCGAGGAGCACCCCGTGCTGCTGACCGAGGCCCCCCTGAACCCCAAGGCCAACCGCGAGAAGATGAGTGGCCCGCTACCTCTTCTGGTGGCCGCCTCCCTCCTTCCTGGCCTCCCGGAGCTGCGCCCTTTCTCACTGGTTCTCTCTTCTGCCGTTTTCCGTAGGACTCTCTTCTCTGACCTGAGTCTCCTTTGGAACTCTGCAGGTTCTAGATCGGAA
+
ABBBBBBBFFFFGGGGGGGGGGHHGEGGHGHHHGGGEGGFGHHHHGGGEFGGHHGHHHHGFGCGGGGGGGGHHHGGGGGHGHHHHGGGGGGGCDF2??2<GFFFHHFFGCCBG<GGHH1DFGFHE@CFFEHGHHGHHHHFHHHHGGEFGAFAAFGGAGGGGGFFFFBFFFFFEBFFFFFFFFFFFDD?FAFFAFF.DFFFFFFFFFFFFFFBFFE9./9BFFFBFF//BBFF//;//A99/FFFFFFADFA
@M05620:37:000000000-D9766:1:1101:11204:8018 1:N:0:20
AGTGCCAGCTCTCCATCGCACAGGGGACCCAGCGCCTGGCCCCTCCATCCAGAAAACCTATGACCTCACCCGCTACCTGGGGCACCCACTCCGCAGCTTGGCTGGGACCTATGTGAGTATCCAGCGTAGGAATCTGGGCGTTGGGGAGGAGTGAGGAGTTGGGGAAAGACAGTCCTAACCGTGGAGGGTTCTGGTAAATGATGGGGTGAGGAGGGGCTCTTTGGCTCCCACCAGTCCCCCTGTCTGGTCTA
+
>A>>>DFFBFFFGFGFBEE2A2FAF2BAABBG2AEAABGHFHGHGGGFGAGF3EFBBFHFBB5GGDBGHHHEF/>EGHFF1>?EFG/??GG?/E/<>BBBEGHGGGHHGHGHHGGGHHHHHHHHHGGDGGFFGHHHHH/>CADHGG.<C.<<G0<G0C/;CGGGA.9F/;9CFGGGGGGGGGGG.=EGFGGFFFBFFFFFFFFFFFAFAFF/ADFFFFEFFFFFFEFFFFFFFFFFFFFFFFFFFFFFFFF
@M05620:37:000000000-D9766:1:1101:19639:8025 1:N:0:20
ACCACACCTTCTACAATGAGCTGCGTGTGGCTCCCGAGGAGCACCCCGTGCTGCTGACCGAGGCCCCCCTGAACCCCAAGGCCAACCGCGAGAAGATGAGGCGAGTGGCTCGCTCCCTCTTCTGGTGGCCGCCCCCCTCCTTCCTGCCCTCCCGGCGCTGCGCCCTTTCTCTCTCGCTCTCTCTTCTGTCGTTTTCCGTAGGACTCTCTTCCCTGCCCTGCGTCTCCCTTGGATCTCCCCCGGCTCTTGCT
+
AAAAA>AAFFFFGGGGFG1BGFHFGEFAAEGHHGGGEGGCEHHHHGGGAEGGHHFFHHFEEEEEGFGGGEFGFGHGGGGHGFHHEFGEGGCCCCFFD?FFFGG/CCHAF>GACCHGGGGB0=00<0/;..;A@--9AAEGFFFFGB/;.B.AEB@?--@-A9--;@/9B9//;B/9-:9A/;BF///9/9-A--ABBBF---//9/;FFB//-;9-;-/;--;---;/9/-/////;//-:@@-@-;///:
@M05620:37:000000000-D9766:1:1101:12055:8034 1:N:0:20
ACCACACCTTCTACAATGAGCTGCGTGTGGCTCCCGAGGAGCACCCCGTGCTGCTGACCGAGGCCCCCCTGAACCCCAAGGCCAACCGCGAGAAGATGAGTGGCCCGCTACCTCTTCTGGTGGCCGCCTCCCTCCTTCCTGGCCTCCCGGCGCTGCGCCCTTTCTCCCTGGTTCTCTCTTCTGCCGTTTTCCGTAGGACTCTCTTCTCTGCCCTGTGTCTCCTTTGGCACTCTGCAGGTTCTAGATCGGAA
+
CCDCCCCAFFFFGGGGGGGGGGHHGGGBCFHGHGGGFGGGGHHHHGGGGGGGGHGHHHHEGFCGGGGGGGGHHHHGGGGHGHHHHGGGGG/BCGHHHHGFGDE???>AD-AGHHHHHH1>><.CFD@CE.;EFGGHHFHG0/GHHHGGGG;ACG-A?@DFFFFFFF0;BFEF00:B0:BF0;0BFDADF.::A:.AF0B/B;0BF0:BF00;:FA00;00BFFFFFF0:F//0BBFB?;BFF00BF0AD?A
@M05620:37:000000000-D9766:1:1101:18828:8034 1:N:0:20
ACCACACCTTCTACAATGAGCTGCGTGTGGCTCCCGAGGAGCACCCCGTGCTGCTGACCGAGGCCCCCCTGAACCCCAAGGCCAACCGCGAGAAGATGAGTGGCCCGCTCCCTCTTCTGGTGGCCGCCTCCCTCCTTCCTGGCCTCCCGGCGCTGCGCACTTTCTCACTGGTTCTCTCTTCTGCCGTTTTCCGTAGGACTCTCTTCTCTGCCCTGCGTCTCCTTTGGAACTCTGCAGGTTCTAGATCGGAA
+
BCBCCBBAFFFFGFGGFGGGGGHHGGGGHGGHHGGGDGGE2GHHHGGGEGGG5GHHGHHGGGCGGGGGGGGGHHHGGGGHGHHHHGGGGGGGDDHGHHBGGFGFFG@/A->FCHHHHH1<GCAFHCGGG.EFFEEGHHHFC:GFHFGEGGGFA??DGF->-BFFFF0FFFF:BFBFFFFFFB:FB-ADFFFFDB.ADBFFBFFFFFFB:909A0:9@D-.BFF0F9F0BFFBFFFFF?FFFF09FFFFA.A
@M05620:37:000000000-D9766:1:1101:16438:8036 1:N:0:20
ACCACACCTTCTACAATGAGCTGCGTGTGGCTCCCGAGGAGCACCCCGTGCTGCTGACCGAGGCCCCCCTGAACCCCAAGGCCAACCGCGAGAAGATGAGTGGCCCGCTACCTCTTCTTGTGGCCGCCTCCCTCCTTCCTGGCCTCCCGGCGCTGCGCCCTTTCTCACTGGTTCTCTCTTCTGCCGTTTTCCGTAGGACTCTCTTCTCTGCCCTGCGTCTCCTTTGGCACTCTGCAGGTTCTAGATCGGAA
+
BBBBBBBBFFFFGGGGGGGGGFHHGEFBAEHHFGGGFGGGGHHHHGGGFGGGHHGHHHHEEGGGGGGGGGGHFHHGGGGHGHHHHGGFGGBBCGHGHHHHHHGF??>AC->GHHHHHH1>G1>GHGGGG;GGHHGHHHHH0CFHHHGGGGGGGGGGGFFFFFFFFFFFFFFFFFFFFFFFFFFFFFFFFFFFFFFFFFFFFFFFFFFFFF/FFFFEFFFFFFFFFFF/9BFFFFFFFFFFFF/BFFFFF.9
@M05620:37:000000000-D9766:1:1101:16957:8039 1:N:0:20
ACCACACCTTCTACAATGAGCTGCGTGTGGCTCCCGAGGAGCACCCCGTGCTGCTGACCGAGGCCCCCCTGAACCCCAAGGCCAACCGCGAGAAGATGAGGTGAGTGGCCCGCTACCTCTCCTGGTGGCCGCCTCCCTCCTTCCTGGCCTCCCGGAGCTGCGCCCTCTCTCACTGGCTCTCTCTCCTGTCGTTTTCCGTAGGACTCTCTTTTCTCACCTGAGTCTCCCTTGGAAATCTGCAGGTTCTAGAT
+
BBAABAAAFFFFFGGGGGGGFFEFFEGGFGHHHGGD2EGAFHGHHGGG1BFFDAFFGHHGEGGGGEGGGGGGHHHGGGGHEHHHGGGFGCGGGCH2F2GC22/1?1?//<<>C-<-<FDF000/<//<..-:C.:;EFHG/C:G00/9.0..C.-;--.//-:.@-..;9:/B//:.9//;FFF//////.9..://.;A../99/:BF///99//;./9/.///9//.9.//////9////..////9/;
@M05620:37:000000000-D9766:1:1101:21141:8041 1:N:0:20
ACCACACCTTCTACAATGAGCTGCGTGTGGCTCCCGAGGAGCACCCCGTGCTGCTGACCGAGGCCCCCCTGAACCCCAAGGCCAACCGCGAGAAGATGAGTGGCCCGCTCCCTCTTCTTGTGGCCGCCTCCCTCCTTCCTGGCCTCCCGGCGCTGCGCCCTTTCTCACTGGTTCTCTCTTCTGCCGTTTTCCGTAGGACTCTCTTCTCTGACCTGCGTCTCCTTTGGAACTCTGCAGGTTCTAGATCGGAA
+
BBBBBBBBFFFFGGGGGGGFGBGFGEEEAEHHGGGGGGGGFHHHHGGGDFGGFHGHHHHGGGFGGGGGGGGGHFHGGGGHGGHHHGGFGGGC?DFFGFGHHGGE0<<@C->FHHHHHH1>FGDHHGGGG:GGHHGHHHHHGHHHHGGGGGFGGGGGGFFFFFFFFFFFFFFFFFFFFFFFFFFFFFFFFFFFFFFFFFFFFFFFFFFFFFFFFFF?DDFDFFFFFFFBFFFFFFFFFFAFFFFFFF/E??E
@M05620:37:000000000-D9766:1:1101:16457:8041 1:N:0:20
ACCACACCTTCTACAATGAGCTGCGTGTGGCTCCCGCGGAGCACCCCGTGCTGCTGACCGAGGCCCCCCTGAACCCCAAGGCCAACCGCGAGAAGATGAGTGGCCCGCTACCTCTTCTGGTGGCCGCCTCCCTCCTTCCTGGCCTCCCGGAGCTGCGCCCTTTCTCACTGGTTCTCTCTTCTGCCGTTTTCCGTAGGACTCTCTTCTCTGACCTGAGTCTCCTTTGGAACTCTGCAGGTTCTAGATCGGAA
+
>AAAAABAFFFFDGGFGGGGGFHHGGGGA2BGHGGG2AEE0A1BGGGGGGE?5FGGHHHG>//>FEGEGGFE3GHEGGEH/CGGEFD/B@DB/AG1DF1?F1/?FG-<->AGGHDGH0DG0<CGH:ACCFHGBCEF0C990;FG0;;CD-9AD9/FDBDFFF/BFFFFB9BFFFFFFFFFFFBFFD;DFA:9.9AA./9BF/;BBFFFF/99BFBF./:BFF/FB///:9;FF/;//.99BB//;B;;9.:
@M05620:37:000000000-D9766:1:1101:14434:8044 1:N:0:20
ACCACACCTTCTACAATGAGCTGCGTGTGGCTCCCGAGGAGCACCCCGTGCTGCTGACCGAGGCCCCCCTGAACCCCAAGGCCAACCGCGAGAAGATGAGTGGCCCGCTACCTCTTCTTGTGGCCGCCTCCCTCCTTCCTGGCCTCCCGGCGCTGCGCCCTTTCTCACTGGTTCTCTCTTCTGCCGTTTTCCGTAGGACTCTCTTCTCTGACCTGCGTCTCCTTTGGAACTCTGCAGGTTCTAGATCGGAA
+
AAA>AAAAFFFFGGGGFGDBG1GFG0AA0AFG1BFEAEGGCHHHHGGGCEGGFHHGHHHGEGCGG/EGGGGEH1GGGGCHCEHHHGE<CG?@<CGF1F1GGHGF0?>>C<>GHHHHHH1>F<CGGGGGG;.CFGGHHHGHHGHHHHGGGGAGG@GGG@F@@FFFFFFFFFFFFFFFFFFFFFFFF@FFFFFFFFFFFFFFFFFFFFFFFF/BFFF?@B@BFFFFFFF/BFFFFFFFFF:BFFFFFFFEFFF
@M05620:37:000000000-D9766:1:1101:15800:8044 1:N:0:20
AGTGCCAGCTCTCAATCGCACAGGGGACCCAGGGCCTGGCCCCTCCATCCAGAAAACCTATGACCTCACCCGCTACCTGGAGCACCAACTCCGCAGCTTGGCTGGGACCTATGTGAGTATCCAGCGTAGGAATCTGGGAGTTGGGGAGGAGTGAGGAGTTGGGGAAAGACAGTCCTAACCGTGGAGGGTTCTGGTAAATGATGGGGTGAGGAGGGGCTCTTTGGCTCCCACCAGTCCCCCTGTCTGGTCTA
+
AA3>AFFFBFFFGGGGGGGGGGHHGGGGGGHHFGGGGGHGFHGHGGGHFHHHHECGGECHHHGHHHHHHHHGGEGGHEHHFGHHHHHHGGHHGGGGGHHHGHHGGGHHGHHHGHHHHHHHHHHHHGGGGGHHHHHHGHCFGHHHGGGGGGEGHHHHHGHHHGGGGGHHHHHHHHHHHHHHGGEGGGGGCFGGGGGGGGGGGGGGGGFFFFFFFDAF;DFFFFFFFFFFFFFFFFFFFFFFFFFFFFFFFF/
@M05620:37:000000000-D9766:1:1101:18815:8046 1:N:0:20
ACCACACCTTCTACAATGAGCTGCGTGTGGCTCCCGAGGAGCACCCCGTGCTGCTGACCGAGGCCCCCCTGAACCCCAAGGCCAACCGCGAGAAGATGAGTGGCCCGCTCCCTCTTCTGGTGGCCGCCTCCCTCCTTCCTGGCCTCCCGGCGCTGCGCCCTTTCTCACTGGTTCTCTCTTCTGCCGTTTTCCGTAGGACTCTCTTCTCTGACCTGCGTCTCCTTTGGAACTCTGCAGGTTCTAGATCGGAA
+
ABBBA?>AFFFFFFGDGGGGGC4F2AAFCAAGHGGE2AEA2AAGFGGEEAEF5BGHFHHGEE0>FGGGGGGHHHHGGGGHGGHEHGGGGC@/>DH1G1>CFDFG?F<<A<>>FHHDGH1<=<EHGGCGGAHGHHDGFGFCFFHHHFGEDG?BGB@G@B.@-B/BFFFFFFF/BF/BFFFFFFFF9-:.BEFFFFEFFBFFFFBFFFFFFFBBFFFFBA-.9FFFFFF/BFFFFFFFFFFBFFFFFFFFFDE
@M05620:37:000000000-D9766:1:1101:10264:8066 1:N:0:20
AGTGCCAGCTCTCAATCGCACAGGGGACCCAGGGCCTGGCCCCTCCATCCAGAAAACCTATGACCTCACCCGCTACCTGGAGCACCAACTCCGCAGCTTGGCTGGGACCTATGTGAGTATCCAGCGTAGGAATCTGGGAGTTGGGGAGGAGTGCGGAGTTGGGGAAAGACAGTCCTAACCGTGGAGGGTTCTGGTAAATGATGGGGTGAGGAGGGGCTCTTTGGCTCCCACCAGTCCCCCTGTCTGGTCTA
+
AA>>AFFFCFFFGBGGGGGCGCHFG?EFGGHHABEEFGHHHHGHGGHHHHHHHHHGHGHHHFHHHAGHHHHEE>EEHHHH2FHHHH1??GHFEFCGEHBGGHHGGGHHGHHHHHHHHHHHHHHHHGGDGGHHHHHHHGAFGGHHGGAFG?CGH0<EEGGHHHGGGGHFFH/GGGGGGGGGGGGGEFGGCFGGGGFGGGGFFFHFFFFFFFFFFFFFFFFFFFFFFFFFFFFFFFFFFFFFFFFFFHFFFFB
@M05620:37:000000000-D9766:1:1101:8348:8081 1:N:0:20
AGTGCCAGCTCTCAATCGCACAGGGGACCCAGGGCCTGGCCCCTCCATCCAGAAAACCTATGACCTCACCCGCTACCTGGAGCACCAACTCCGCAGCTTGGCTGGGACCTATGTGAGTATCCAGCGTAGGAATCTGGGAGTTGGGGAGGAGTGAGGAGTTGGGGAAAGACAGTCCTAACCGTGGAGGGTTCTGGTAAATGATGGGGTGAGGAGGGGCTCTTTGGCTCCCACCAGTCCCCCTGTCTGGTCTA
+
AAAAAFFFAFFFGGGGGGGGGCFEGGGGGG2CFAEGFGHHFHGFFGHHHHCHFFFGHGGBGDGGHHHBGHHFGGEGHGGEGGHHHHHHGHHHEGGCGCGHGHF/EGHGEHFGHH3GFG3GHHHFH@?CDDHHHFHHFBCF?GHHGGGGCGGHHHGHHGHHFH<@EGHHEHBGHHHHHGHHGGGGGGGG.;FF0B0;FFF0FC0CEFF;EFFFFF;DF-AFFFBBBF/9EFFFFFFFFFFFAAFFFBF/:B;
@M05620:37:000000000-D9766:1:1101:22936:8086 1:N:0:20
ACCACACCTTCTACAATGAGCTGCGTGTGGCTCCCGAGGAGCACCCCGTGCTGCTGACCGAGGCCCCCCTGAACCCCAAGGCCAACCGCGAGAAGATGAGTGGCCTGCTCCCTCTTCTTGTGGCCGCCTCCCTCCTTCCTGGCCTCCCGGCGCTGCGCCCTTTCTCACTGGTTCTCTCTTCTGCCGTTTTCCGTAGGACTCTCTTCTCTGCCCTGCGTCTCCTTTGGCACTCTGCAGGTTCTAGATCGGAA
+
ABCCABCCCCCFGGGGGGCGGGHHGEFB4EGBBFFFEGEFDGDGGFEEEGEGGHHHHGHGGGGEFGGGGE1FBHHGGGDHGHGHHGGGBC?GGGHHHHH2@2/?01?=G??FFGGHGG<=G1<C0<-AE.<EFGGGHHHFFFHHHFHGGG??DFGGFFGGF/FFFFBBFFBFFFFFFFFFBFFFFFFFFFFFFFAFFFFFFFFFFFBFFF0:AFFEFFF.FFFFFFF0;B/9FFFFFF:BFFFFBFBE.9;
@M05620:37:000000000-D9766:1:1101:9759:8097 1:N:0:20
AGTGCCAGCTCTCAATCGCACAGGGGACCCAGGGCCTGGCCCCTCCATCCAGAAAACCTATGACCTCACCCGCTACCTGGAGCACCAACTCCGCAGCTTGGCTGGGACCTATGTGAGTATCCAGCGTAGGAATCTGGGAGTTGGGGAGGAGTGAGGAGTTGGGGAAAGACAGTCCTAACCGTGGAGGGTTCTGGTAAATGATGGGGTGAGGAGGGGCTCTTTGGCTCCCACCAGTCCCCCTGTCTGGTCTA
+
AA>AAFFFBFFFGGGGGFGGGGHHGGGGGGHHGGGEDFHHHHGHGGHHHHGHFFHHHGHHHHHHHHHHHHHGGGGGHHHHHHHHHHHHGHHHGGG/ECGHGHHGDGGHGHHHHHHHHFGHHHHHGDEFGGHHHHHHHHHGGHHHGGGGGGGHHHHHHGHHHHGGGGHHHHHHHHHHHHHHGGGGGGGGCFGGGGGGGGGGGGGGGGFFFFFFFFFFFFFFFFFFFFFFFFFFFFFFFFFFFFFFFFFFFFB
@M05620:37:000000000-D9766:1:1101:16112:8111 1:N:0:20
ACCACACCTTCTACAATGAGCTGCGTGTGGCTCCCGAGGAGCACCCCGTGCTGCTGACCGAGGCCCCCCTGAACCCCAAGGCCAACCGCGAGAAGATGAGTGGCCCGCTACCTCTTCTGGTGGCCGCCTCCCTCCTTCCTGGCCTCCCGGAGCTGCGCCCTTTCTCACTGGTTCTCTCTTCTGCCGTTTTCCGTAGGACTCTCTTCTCTGACCTGAGTCTCCTTTGGAACTCTGCAGGTTCTAGATCGGAA
+
BBBAB?AAFFFFGGGGEGGFGDGFEBE2AAFHEFFEAFG?EHHHHGGG?EFGHHGHHHGGCGGGGEGGGEFFFEHGGGFHEEHHHGFEGGGCCDFG>GBGHHCFFECDC-CFHHHHHHGHFGGHHG-<ECGGHHGHHHHHHGHHHHGGGG-ABGGGGGGGGGGFFFFFFFFFFFFFFFFFFFFFFBFFFFFFFFFFFBFFFFFFFEFFFFFFFFF/:FFFFFFFFFFBFFFFFFFBBF.9BFFEBFFFDD?
@M05620:37:000000000-D9766:1:1101:10529:8124 1:N:0:20
AGTGCCAGCTCTCAATCGCACAGGGGACCCAGGGCCTGGCCCCTCCATCCAGAAAACCTATGACCTTACCCGCTACCTGGAGCACCAACTCCGCAGCTTGGCTGGGACCTATGTGAGTATCCAGCGTAGGAATCTGGGAGTTGGGGAGGAGTGAGGAGTTGGGGAAAGACAGTCCTAACCGTGGAGGGTTCTGGTAAATGATGGGGTGAGGAGGGGCTCTTTGGCTCCCACCAGTCCCCCTGTCTGGTCTA
+
BCABBFFFCFFFGGGGGGGCGFHGGGGGEGHHFEGGFFHHHHGHGGHHHGHHGHHHHGHHHHGHHF3BGHHGG>EEHHHHFGHHHHGFFHHGEGFFEHHHGHHGGGHHGHHHHHHHHHHHHHHHHGGGGGHHHHHHHHGGGHHHGGGGG?CGHFHHHGCGHHGGGGHHHHHHHHHHHHHHGGGGDEGG;FGGGGFFGGGGGGGGGGGFFFFFFFFFFFFFFFFFFFFFFFFFFFFFFFFFFFFFFFFFFFB
@M05620:37:000000000-D9766:1:1101:27404:8130 1:N:0:20
ACCACACCTTCTACAATGAGCTGCGTGTGGCTCCCGAGGAGCACCCCGTGCTGCTGACCGAGGCCCCCCTGAACCCCAAGGCCAACCGCGAGAAGATGAAGGGGCGGCTCCCTCTTCTTCTTCCCGCCTCCCTCCCTCCCCTCCTCCCGGCGCCGCGCCCTTTCTCCCTCTTTCTCTCTTCTGCCGCTTTCCGTCGGACTCTCTTCTCCGCCCTGCGCCTCCTTATGCCCTCTGCATGTTCTAGATCTAGA
+
BBBBBBBBFFFFGGGGFGGGGGHHGFDAH2GHHGGGGEGGGHHHHG?FEGGGHGHHGHHGGGGGFGEEGGGHHHHGGGGHGHHHHGGGGGGGGGHF2F2?22C</---<CCE/;/0G0;0C000/:--9.;A/;:./;9../.;/99..---;-:9--;--/:B/;/;B..//;9//9BB///:9--;..:BDB.----9////9////..;--.99-;A.A.F/////9;..;////;/;//9/:////;
@M05620:37:000000000-D9766:1:1101:4456:8142 1:N:0:20
ACCACACCTTCTACAATGCGCTGCGTGTGGCTCCCGAGGAGCACCCCGTGCTGCTGACCGAGGCCCCCCTGAACCCCAAGGCCAACCGCGAGAAGATGAGTGGCCCGCTACCTCTTCTTGTTGCCGCCTCCCTCCTTCCTTGCCTCCCGGCGCTGCGCCCTTTCTCCCTGGTTCTCTCTTCTGCCGTTTTCCGTAGGACTCTCTTCTCTGCCCTGCGTCTCCTTTGGCACTCTGCAGGTTCTCGATCGGAA
+
AAAAAAA1BCBFGGGGGG1AEEGGEGGAAEGGFBAEACEEGHFHHGGEEFEGHHGGHGH>EEGGGGGGGGGHEHHGGGGHGHHHHGGGCC/>CGHEHHH1@<?/0?><A->>>GFHHH0=D0.=DC-AC:;CGHGHHHHF::;GGGGGBG@@AG@F@-9;;FFFFF/BFB-BFFFFFFFF9B9FF@FFFFFFBB-999;BFFFFF//BFBFFFFFE@F@-FFFFFFF//BFFFFBFFFFBFF/EFF-;?-A
@M05620:37:000000000-D9766:1:1101:10527:8144 1:N:0:20
AGTGCCAGCTCTCCATCGCACAGGGGACCCAGGGCCTGGCCCCTCCATCCAGAAAACCTATGACCTCACCCGCTACCTGGAGCACCAACTCCGCAGCTTGGCTGGGACCTATGTGAGTATCCAGCGTAGGAATCTGGGAGTTGGGGAGGAGTGAGGAGTTGGGGAAAGACAGTCCTAACCGTGGAGGGTTCTGGTAAATGATGGGGTGAGGAGGGGCTCTTTGGCTCCCACCAGTCCCCCTGTCTGGTCTA
+
ABAAAFBFBFFFG45FGGGFEEHFF2BEEGEHFEEGGGHHHHGHGGCHFHHHF3BBFEHCGEFHHGFFHHHGG>>EGH@B2BFGHH1?EGHGEGCGGHHHGHHGGGHHGHHHHHHHGHHHHHFGHGGFGGFHHHHHFF0FGHFFDC.<@<CGF0DG0EHHHFGG...::CGHHHHHCGHGBGGGACDGGGGGGGGFFGGG0FFFGGF?EFF/99B=BBFFFFFFFFFFF.FFAFFFFFFFBFFFFFFFFF/
@M05620:37:000000000-D9766:1:1101:10896:8170 1:N:0:20
ACCACACCTTCTACAATGAGCTGCGTGTGGCTCCCGAGGAGCACCCCGTGCTGCTGACCGAGGCCCCCCTGAACCCCAAGGCCAACCGCGAGAAGATGAGTGGCCCGCTACCTCTTCTGGTGGCCGCCTCCCTCCTTCCTGGCCTCCCGGCGCTGCGCCCTTTCTCACTGGTTCTCTCTTCTGCCGTTTTCCGTAGGACTCTCTTCTCTGACCTGAGTCTCCTTTGGAACTCTGCAGGTTCTAGATCGGAA
+
CCCCCCCCFFFFGGGGGGGGGGHHGGGEGGHHHGGGGGGGGHHHHGGGGGGGHHHHHHHGGGGGGGGGGGGHHHHGGGGHGHHHHGGGGGBDDGHGHHHHHHGGHHCGG<AHHHHHHH1FGCDGHGGGGEGGHHGHHHHHGFHHHHGGGG-CDGGGFFFFFFFFFFFFFFFFFFFFFFFFFFFFFFDFFFFFFFAFFFFFFFFFFFFFFF0FFFF/;FFFFFFFFFEBBFFFFFFFFFFFFFEFFFFFDDE
@M05620:37:000000000-D9766:1:1101:9255:8176 1:N:0:20
AGTGCCAGCTCTCAATCGCACAGGGGACCCAGGGCCTGGCCCCTCCATCCAGAAAACCTATGACCTCACCCGCTACCTGGAGCACCACCTCCGCAGCTTGGCTGGGACCTATGTGAGTATCCAGCGCAGGAATCTGGGAGTTGGGGAGGAGTGCGGAGTTGGGGAAAGACAGTCCTAACCGTGGAGGGTTCTGGTAAATGATGGGGTGAGGAGGGGCTCTTTGGCTCCCACCAGTCCCCCTGTCTGCTCTA
+
AA>3AFFBAFFFGGGGFGGCEEHHGGEECEFH2AE22FHFAGGFGGHFHGHHBGFFHGHBGHBHHHHHHFGCGEGGHHHHBGHHHHC1?GHHGG/EEHBBEBH///BFGF1BFHHGHG21F2BFGC//><FHG1GHHHHGDHHHGGGCGF<<G0<CD?::GH?DGAGF/;FFFBFFFFGFBCCB:CEG;CFGFFBBFFFBFFFFFFFBEF.BDAB-@-AFFFFBFFFFFEFFEFBF/BFF<FFFFF/:BF/
@M05620:37:000000000-D9766:1:1101:15309:8180 1:N:0:20
GAGGCTGCTTTGGAAGAGCACACGTCTGAACTCCAGTCACTCCGGAGAATCTCGTATGCCGTCTTCTGCTTGAAAAAAAAAAATGACGGAAGAGGCAACCAAGCACCGTAGCACACTCCCTATTAAATTCGCCGACAACATCCTAACTTGCATCAATAAGCTACTCCATTTCTGACTGGTTCTCTCTCAGGCCATTTTCCTACCACCACTCTTCTCAAACCAAAGACTCCTTTCGAATTGAACAGAAACAA
+
AAAAAAFAFFFFGGGGCFFGFGAE0A0B13BGFGF12111DGHE/EAA01B21B/AA021AB/0BG21BFFHFG1FGEEE>E>0111//<//00/?/</0//0/00</0//<2100000/0??1111111//.-<--<<.<0/000/00000000:00:000;000//000000000;.0009000099;//../9900;000.:0:.9;/9///;////----/9-//////9---99///////////9
@M05620:37:000000000-D9766:1:1101:15255:8197 1:N:0:20
AGTGCCAGCTCTCAATCGCACAGGGGACCCAGGGCCTGGCCCCTCCATCCAGAAAACCTATGACCTCACCCGCTACCTGGAGCACCAACTCCGCAGCTTGGCTGGGACCTATGTGAGTATCCAGCGTAGGAATCTGGGAGTTGGGGAGGAGTGAGGAGTTGGGGAAAGACAGTCCTAACCGTGGAGGGTTCTGGTAAATGATGGGGTGAGGAGGGGCTCTTTGGCTCCCACCAGTCCCCCTGTCTGGTCTA
+
BCBCBFFFDFFFGGGGGGGGGGHGGGGGGGHHGGGGGGHHHHGHGGHHHHHHHHHHHGHHHHHHHHHHHHHGGEFGHHHHHHHHHHHHGHHHGGGGGHHHGHHGGGHHGHHHHHHHHHHHHHHHHGGGGGHHHHHHHHHGGHHHGGGGGGFHHHHHHGHHHHGGGGHHHHHHHHHHHGHHGGGGGGGGFGGGGGFGGGGGGGHGGGFFFFFFFFFFFFFFFFFFFFFFFFFFFFFFFFFFFFFFFFFFFFB
@M05620:37:000000000-D9766:1:1101:21585:8222 1:N:0:20
ACCACACCTTCTACAATGAGCTGCGTGTGGCTCCCGAGGAGCACCCCGTGCTGCTGACCGAGGCCCCCCTGAACCCCAAGGCCAACCGCGAGAAGATGAGTGGCCCGCTACCTCTTCTGGTGGCCGCCTCCCTCCTTCCTGGCCTCCCGGCGCTGCGCCCTTTCTCACTGGTTCTCTCTTCTGCCGTTTTCCGTAGGACTCTCTTCTCTGACCTGCGTCTCCTTTGGAACTCTGCAGGTTCTAGATCGGAA
+
CCDDDCDDFFFFGGGGGGGGGGHHGFGFHGHHHGGGGGGGGHHHHGGGGGGGHHHHGHHGGGGGGGGGGGGHGHHGGGGHGHHHHGGGGGGGGGHHHHHHHHGGHHCFG-AGHHHHHHBGGHGHHGGGGFHGHHGHHHHHHHHHHHGGGGAGGGGGGFFFFFFFFFFFFFFFFFFFFFFFFFHFFFFFFFFFFFFFFFFFFFFFFFFFFFFFFFF.@<CFFFFFFFFBFFFFFHFHFFFFFFFFFFFFFFE
@M05620:37:000000000-D9766:1:1101:26866:8227 1:N:0:20
ACCACACCTTCTACAATGAGCTGCGTGTGGCTCCCGAGGAGCACCCCGTGCTGCTGACCGAGGCCCCCCTGAACCCCAAGGCCAACCGCGAGAAGATGAGGTGAGTGGCCCGCTCCCTCTTCTGGTGGCCGCCTCCCTCCTTCCTGTCATCCCGGCGCTGCGCCCTTTCTCACTGGTTCTCTCTTCTGCCGTTTTCCGTAGGACTCTCTTCTCTGCCCTGAGTCTCCTTTGGAACTCTGCCGGGTCTCGAT
+
1A1AAA1>FFCBAGG1BFAFFFGFEEGEG0GHHFFEEEE/EHHHHGCG/AFFH1AGHHHGGGEG>E/EEGGHGH/EGGGHGHHE/FEEC//>CAHHHHHFC0?D?1<??0?A@@-CCGGFHHHB0D<...<:-:.::::ECCCH000;0;0BEC-9A@@AF@@?-@/BFF//:BB-;B/B9/9/BFFF//9A9/A/9-F-;A//B99BFFFFFFB//;FF-9;B///;9BB//;9//BFF/;>----//9;
@M05620:37:000000000-D9766:1:1101:11132:8235 1:N:0:20
ACCACACCTTCTACAATGAGCTGCGTGTGGCTCCCGAGGAGCACCCCGTGCTGCTGACCGAGGCCCCCCTGAACCCCAAGGCCAACCGCGAGAAGATGAGGTGAGTGGCCCGCTACCTCTTCTGGTGGCCGCCTCCCTCCTTCCTGGCCTCCCGGCGCTGCGCCCTTTCTCACTGGTTCTCTCTTCTGCCGTTTTCCGTCGGACTCTCTTCTCTGACCTGAGTCTCCTTTGGAACTCTGCAGGTTCTAGAT
+
CCDDCCDBFFFFGGGGGGGGGGHHGGGBAEHGHGGFFGGGGHGHHGGGFEEFFHHHHHHGGGCFGGGGGGGHHHHGGGGHGHHHHGGGGGGGGGHGHHHHH?FDGHHGGHHGGG-DHHHHHHHHHHHGHHFGGFGHGHHGHHHHHHBFGGGGGGF-DGGGFFFFFFFFFFF0FFBFFFFFFFFFFFFFFFD<BFFFFFF.@FFFFFFFFFFFFHH0BFFF/BFFFFFFFFFFFFFFFFFF0FF<FFF0<BB
@M05620:37:000000000-D9766:1:1101:23484:8236 1:N:0:20
AGTGCCAGCTCTCAATCGCACAGGGGACCCAGGGCCTGGCCCCTCCATCCAGAAAACCTATGACCTCACCCGCTACCTGGAGCACCAACTCCGCAGCTTGGCTGGGACCTATGTGAGTATCCAGCGTAGGAATCTGGGAGTTGGGGAGGAGTGAGGAGTTGGGGAAAGACAGTCCTAACCGTGGAGGGTTCTGGTAAATGATGGGGTGAGGAGGGGCTCTTTGGCTCCCACCAGTCCCCCTGTCTGGTCTA
+
ACBBCFFFCFFFGGGGGGGGGGHGGGGGGGHHGGGGGGHHHHGHGGHHHGHHHHHHHGHHHHHHHHHHHHHGGFGGHHHHGHHHHHHHGGHHFGGGGHHHGHHGGGHHGHHHHHHHHFHHHHHHHGGGGGHHHHHHHHHGGHHHGGGGGGGHHHHHHGHHHHGGGGHHHHHHHHHHHHHHGGGGGGGG<AFGGGFGGGGHHGGGGGFFFFFFFFFFFFFFFHFFFFFFFFFFFFFFFFFFFFFFFFFFFFF
@M05620:37:000000000-D9766:1:1101:20003:8237 1:N:0:20
AGTGCCAGCTCTCAATCGCACAGGGGACCCAGGGCCTGGCCCCTCCATCCAGAAAACCTATGACCTCACCCGCTACCTGGAGCACCAACTCCGCAGCTTGGCTGGGACCTATGTGAGTATCCAGCGTAGGAATCTGGGAGTTGGGGAGGAGTGAGGAGTTGGGGAAAGACAGTCCTAACCGTGGAGGGTTCTGGTAAATGATGGGGTGAGGAGGGGCTCTTTGGCTCCCACCAGTCCCCCTGTCTGGTCTA
+
BCCBCFFFDFFFGGGGGGGGGGHHGGGGGGHHGGGGGGHHHHGHGGHHHHHHHHHHHGHHHHHHHHHHHHHGGGGGHHHHHHHHHHHHGHHHGGGGGHHHGHHGGGHHGHHHHHHHHHHHHHHFHGGGGGHHHHHHHHHGGHHHGGGGGGEGHHFHHCHHHHGGGGHHHHHHHHHHHHHHGGGGGGGGEGGGGGGGGGGGGGGGGGFFFFFFFFFFFFFFFHHFFFFFFFFFFFFFFFFFFFFFFFFFFFB
@M05620:37:000000000-D9766:1:1101:5413:8242 1:N:0:20
AGTGCCAGCTCTCAATCGCACAGGGGACCCAGGGCCTGGCCCCTCCATCCAGAAAACCTATGACCTCACCCGCTACCTGGAGCACCAACTCCGCAGCTTGGCTGGGACCTATGTGAGTATCCAGCGTAGGAATCTGGGAGTTGGGGAGGAGTGAGGAGTTGGGGAAAGACAGTCCTAACCGTGGAGGGTTCTGGTAAATGATGGGGTGAGGAGGGGCTCTTTGGCTCCCACCAGTCCCCCTGTCTGGTCTA
+
AAABBFFFCFFFGGGGGGGGGGHHGGGEGGHHFGGGGGHHHHGHGGHHHHHHHGHHHGHHHHHHHHHHHHHGGFFGHHHHHHHHHHFHGHHHFGGGGHHHGHHGGGHHGHHHHHHHHHHHHHHHHGGGGFFHHHHHHHGGGHHHGGEGGDEHHHHHH<GHHHGGGGHHHHHHHHHHHHHHGGGGDGGGCFGGGGFGGGGGHGHGGGFFFFFFFFFFFFFFFHFFFFFFFFFFFFFFFFFFFFFFFFFFFF0
@M05620:37:000000000-D9766:1:1101:7238:8247 1:N:0:20
AGTGCCAGCTCTCAATCGCACAGGGGACCCAGGGCCTGGCCCCTCCATCCAGAAAACCTATGACCTCACCCGCTACCTGGAGCACCAACTCCGCAGCTTGGCTGGGACCTATGTGAGTATCCAGCGTAGGAATCTGGGAGTTGGGGAGGAGTGAGGAGTTGGGGAAAGACAGTCCTAACCGTGGAGGGTTCTGGTAAATGATGGGGTGAGGAGGGGCTCTTTGGCTCCCACCAGTCCCCCTGTCTGGTCTA
+
BBABBFFFBFFFGGGGGGGGEGHHGGGGGGHHFEGGEGHHFHGHGGHHHHHHHFHHHGFGHHHHHHHHHHHGGGGGHHHHHHHHHHHHGHHHGGGGGHHHGHHGGGHHGHHHHHHHHHHHHHHHHGGGGDHHHHHHHHHGGHHHGGGGGGEGHHHHHGHHHHGGGGHHHHHHHHGHHHHHGGGGGGGGEGGGGGCFGGGGGGGGGGFFFFFFFFFFFFFFFFFFFFFFFFFFFFFFFFFFFFFFFFFFFFB
@M05620:37:000000000-D9766:1:1101:11065:8255 1:N:0:20
ACCACACCTTCTACAATGAGCTGCGTGTGGCTCCCGAGGAGCACCCCGTGCTGCTGACCGAGGCCCCCCTGAACCCCAAGGCCAACCGCGAGAAGATGAGTGGCCGGCTCCCTATTCTTGTTGCCGCCTCCCTCCTTCCTTGCCTCCCGGCGCTGCGCCCTTTCTCACTGGTTCGCTCTTCTGCCGTTTTCCGTCGGACTCTCTTCTCTGCCCTGCGTCTCCTTTGGTACGATGCAGGTTCTAGATAGGAA
+
BBBBBBBBFFFFGGGGGGGGGFHHGEGACEH2FFFGEGGGGHHHHGGGEEGGFGGHHHHEGGFGGGGGGGFHHHHGGGGHGHHHHGGGGG<CCGHFGHHHHHG/0/<>->.FG11FF<1111<0<A-<..<CGHGFGFHH0;;C00;CF?BD99-.--;@9//;BF/BF/.9;9--AEF//9B/FD..9.B/AFA-A@--;/;B//;BFFBB?/9A9DDDBB9F/9/./;.....;/A9//:/;BF/;//;
@M05620:37:000000000-D9766:1:1101:20623:8257 1:N:0:20
AGGGCCAGCTCTCAATCGCACAGGGGACCCAGGGCCTGGCCCCTCCATCCAGAAAACCTATGACCTCACCCGCTACCTGGAGCACCAACTCCGCAGCTTGGCTGGGACCTATGTGAGTATCCAGCGTAGGAATCTGGGAGTTGGGGAGGAGTGAGGAGTTGGGGAAAGACAGTCCTAACAGTGGAGGGTTCTGGTAAATGATGGGGCGAGGAGAGGCTCTTTGGCTCCCACCAGTCCCCCTGTCTGGTCTA
+
>>1>AAAAAFFFF1GA1AFFEEGEEEEE00AAAAE/AAGG0FE/EFFH1B11101BFEFFFH2FGBB1G0>EF>/EGFF>BFHGFFCGGBGGE/E>>F<0/0FEG/<FF0B1<FFFFGB>>D21@/?</?1FCDG1100??0?1--.<-.<<<DGHC.<C0/-;...:/;/:GGBCGFF/F00/09:9EGFGB0;C0;FBFBFFEB.9--@---9-9AA//B//9//A?B-9-A9B/F-A-;/;B//;B9;
@M05620:37:000000000-D9766:1:1101:5273:8258 1:N:0:20
ACCACACCTTCTACAATGAGCTGCGTGTGGCTCCCGAGGAGCACCCCGTGCTGCTGACCGAGGCCCCCCTGAACCCCAAGGCCAACCGCGAGAAGATGAGGTGAGTGGCCCGCTCCCTCTTCTGGTGGCCGCCTCCCTCCTTCCTGTCCTCCCGGCGCTGCGCCCTTTCTCCCTTGTTCTCTCTTCTGCCGTTTTCCGTCGGACTCTCTTCTCTGACCTGCGTCTCCTTTTGACCTCTTCCGGTTCTAGAT
+
CCCCCCC3CFFFGGGGGG5FGGHHGGGBAEHHHBFF?EFGGHHHHGGEEFGGHHGHGHGAEEGGGGGGGGGHGHHGGGGHGHHHHGGGGG/<CGHEHHGGG2??FGHGG0?AFC->FHHHHHHHHHHGC<ACFAEHGHHGHFHHHG;CCFGGGGGGGBGGFF;;BFFFFFFFFF/BFFFF;FFFFFFFFFF;AFFBFFFABFF:@/;FFFFFFFF/;;BFFDD-;;F;;//;;/;:;;/;9AA:..;/:;;
@M05620:37:000000000-D9766:1:1101:25881:8263 1:N:0:20
AGTGCCAGCTCTCAATCGCACAGGGGACCCAGGGCCTGGCCCCTCCATCCAGAAAACCTATGACCTCACCCGCTACCTGGAGCACCAACTCCGCAGCTTGGCTGGGACCTATGTGAGTATCCAGCGTAGGAATCTGGGAGTTGGGGAGGAGTGAGGAGTTGGGGAAAGACAGTCCTAACCGTGGAGGGTTCTGGTAAATGATGGGGTGAGGAGGGGCTCTTTGGCTCCCACCAGTCCCCCTGTCTGGTCTA
+
ABABBFFFCFFFGGGGGGGCGGHGGGGGGGHHGGGGGGHHHHGHGGHHHHHHHHGHHGHHHHHHHHHHHHHGGFGGHHHHHHHHHHHHGHHHEGGGGHHHGHHGGGHHGHHHHHHHHHHHHHHHHGGGGGHHHHHHHHHGGHHHGGGGGGGHHHHHGGHHHHGGGGHHHHHHHHHHHHHHGGGGGGGGEFGGGGFGGGGGGGGGGGFFFFFFFFFFFFFFFFFFFFFFFFFFFFFFFFFFFFFFFFFBFFF
@M05620:37:000000000-D9766:1:1101:21641:8283 1:N:0:20
ACCACACCTTCTACAATGAGCTGCGTGTGGCTCCCGAGGAGCACCCCGTGCTGCTGACCGAGGCCCCCCTGAACCCCAAGGCCAACCGCGAGAAGATGAGTGGCCCGCTCCCTCTTCTTGTGGCCGCCTCCCTCCTTCCTGGCCTCCCGGCGCTGCGCCCTTTCTCACTGGTTCTCTCTTCTGCCGTTTTCCGTAGGACTCTCTTCTCTGACCTGCGTCTCCTTTGGCACTCTGCAGGTTCTAGATCGGAA
+
BBBBBBBBFFFFGGGGGGGGGGHHGGGGHGHHHGGGGGGCGHHHHGGGGFGGHHHHHHHGGGGGGGGGGGGHHHGGGGGHGHHHHGGGGGGGGGHHHHHHFBFF0?<>A><CGHHHHH1F<1.CGCGGG:CEGHGGCHHH0/GGHGGG?GACDGAGGFFAFFFFFFFFFFFFFFFBFFFFFFFFFF.DFFFFA9;DFBFFFFFFFFFFFFFFFFF.9A@9FFFFFFF/9FF9FFFFFFFFFF9BFFFF..;
@M05620:37:000000000-D9766:1:1101:13289:8285 1:N:0:20
AGTGCCAGCTCTCCCTCGCACAGGGGACCCAGTGCCTGGCCCCTCCATCCAGAAAACCTATGACCTCACCCGCTACCTGGCGCACCCCCTCCGCAGCTTGGCTGGGACCTATGTGCGTATCCCGCGTCGGAATCTGGGCGTTGGGGCGGCGTGCGGCGTTGGGGCCCGCCAGTCCTAACCGTGGAGGGTTCTGGTAAATGATGGGGTGAGGAGGGGCTCTTTGGCTCCCACCAGTCCCCCTGTCTGGTCTA
+
>1>1>BBFACFFGB1AFECEEEGCC00ABEHH1BFBGG/BFGGHGGGFHHHHGFB0BEHGEGFHHAFGHHH/E>>EGH1B0>?EEEF>EEGEEGCGEHFBCGHGGGGGGH1FHHH2/FCFHH1CCGC-CG-.<GHGFH.-<A@ACC:-A-@@?-9@-;@@@F@?---9-;-9BFFF//;F@FF@-;?@FFFFFFFB9FFFFFFFFFF@-AF/AB@@@?FFFFFEFFFFF-FF-FFFFFFF@FFFFFBFFF/
@M05620:37:000000000-D9766:1:1101:13307:8292 1:N:0:20
AGTGCCAGCTCTCAATCGCACAGGGGACCCCGGGCCTGGCCCCCCCATCCCGAATACCCATTACCTCCCCCGCTACCTGGAGCACCAACTCCACCGCTCGGCTTGGTCCTATGTGAGTACCCAGCGTAGGAACCTCGGAGTTGGGGAGGAGTGAGGAGTTCGGGAAAGACAGCCCTAAGCGTGGAGGGTTCTGGTAAATGTGTGGGTCAGGAGGGGCTCTTCTGCGCCTACGAGTCCCCCTGTCTGGTCTC
+
>1>AABB@ACBDGFGGGAF1A0ABBAEEEE00AAEEBBBBBFE/EE>F0F/B?E/B1B1BB1@BBFF/?//>EE>EH1B<BFG/BFGHGFFG1B0</>//>///>/1?F?D11111>1>1111<F-CGG.D0.<C/..:A::0=--;--../.0;.0;990.9.--..;B/--;-B-B//9------;-;-;/;:;///9///;A-A----/-;--;--BF///;-;A-----;9-9/-:--;////////
@M05620:37:000000000-D9766:1:1101:25670:8299 1:N:0:20
AGTGCCAGCTCTCAATCGCACAGGGGACCCAGGGCCTGGCCCCTCCATCCAGAAAACCTATGACCTCACCCGCTACCTGGAGCACCAACTCCGCAGCTTGGCTGGGACCTATGTGAGTATCCAGCGTAGGAATCTGGGAGTTGGGGAGGAGTGAGGAGTTGGGGAAAGACAGTCCTAACCGTGGAGGGTTCTGGTAAATGATGGGGTGAGGAGGGGCTCTTTGGCTCCCACCAGTCCCCCTGTCTGGTCTA
+
ACAABFFFDFFFGGGGGGGCGGHGGGGGGGHHFGGGGGHHHHGHGGHHHGHHHHHFHEHHHHHHHHHHHHHGGEGGHHHHGHHHHHHHGHHHEGGGGHHHGHHGGGHHGHHHHHHHHHHHHHHHHGGGGGHHHHHHHHHFGHHHGGFGGGGHHHHHHGHHHHGGFGHHHHHGHHHHHHHHGGGGGGGGGGGGGGGGGHHHGHGGGGFFFFFFFFFFFFFFFFHFFFFFFFFFFFFFFFFFFFFFHFFFFFF
@M05620:37:000000000-D9766:1:1101:10330:8299 1:N:0:20
ACCACACCTTCTACAATGAGCTGCGTGTGGCTCCCGAGGAGCACCCCGTGCTGCTGACCGAGGCCCCCCTGAACCCCAAGGCCAACCGCGAGAAGATGACGCGGGTGACTCGCTCCCTCTTCTTGCGGGTGCCTCCCTCCTTCCTTTCTTCCCGGCGGTACCTCCTTTCTCCCTCACTCTTTCTTCTGTCGGTTTCCGTCGGACTCTCTTCTCTCTCTTGCGTCACCCTCTGTTCTCATTCGGTTTTTGCT
+
DCDEDCCDFFFFGGGGGGGGGGHHGGGEHGHHHGGGGGGGGHHHHGGGGGGGHHHHHHHGGGGGGGGGGGGHHHHGGGGHGHHHHGGGGGGGGGHHHHH2///<>>C.011<<.<.<G:/1111<1-<-<<.<10<EFGG/FGGG11<1:1CF.-<---..:::</11BF11<F/..<1:1<BF11111<<-9.911.<F-B--</0<B1110<00<0:0<-<-..0<<./0:11:<<<1<1<...<.-0<
@M05620:37:000000000-D9766:1:1101:25679:8314 1:N:0:20
AGTGCCAGCTCTCAATCGCACAGGGGACCCAGGGCCTGGCCCCTCCATCCAGAAAACCTATGACCTCACCCGCTACCTGGAGCACCAACTCCGCAGCTTGGCTGGGACCTATGTGAGTATCCAGCGTAGGAATCTGGGAGTTGGGGAGGAGTGAGGAGTTGGGGAAAGACAGTCCTAACCGTGGAGGGTTCTGGTAAATGATGGGGTGAGGAGGGGCTCTTTGGCTCCCACCAGTCCCCCTGTCTGGTCTA
+
>AAABFFFBFFFGDGGGFGGGGFHAAEFGGGHGGGGFBGGHHGHGGGHHHHHHGHHHGHHHFGHHHHHHHHGGGGGHHHBGGHFGHCHGFGHGG/EGFHHGHHFEEGHGHHHHHGHHHHHHHHHHGCEGFHHHHHHHGGGEHHGGGGGGGGHHHHHHEHHHHGGGGGHHHFHGGHHHHHHGDEGGGGGEGGGGGFGGGGGGEGGGGFFFFFFFFFFFDFFFFFFFFFFFFFFFFFFFFFFFFFFFFF9;B;
@M05620:37:000000000-D9766:1:1101:19367:8325 1:N:0:20
ACCACACCTTCTACAATGAGCTGCGTGTGGCTCCCGAGGAGCACCCCGTGCTGCTGACCGAGGCCCCCCTGAACCCCAAGGCCAACCGCGAGAAGATGAGGTGAGTGGCCCGCTCCCTCTTCTGGTGGCCGCCTCCCTCCTTCCTGGCCTCCCGGCGCTGCGCCCTTTCTCACTGGTTCTCTCTTCTGCCGTTTTCCGTAGGACTCTCTTCTCTGCCCTGAGTCTCCTTTGGAACTCTGCCGGTTCTCGAT
+
CCCDCCCCFFFFGGGGGGGGGGHHGGGEFGHHHGGGGGGGGHGHHGGGGGGGHHGHHHHGGGGGGGGGGGGHHHHGGGGHGHHHHGGGGGCGGGHHHHGHH??FHHHGFHHFGGCGGHHHHHHHHDGGHHGGGGGHGHHGHHHHHGBFGGGGGGGGGGGFFAFFFFFFFFF0BF0FFFFFFFFFFHFFFFFADFFFFFFADFFFFFFFFFFFFFFBFFFF/BFFFFFFFFFFFBFFFFFE0@CFFFFBEFF
@M05620:37:000000000-D9766:1:1101:22700:8327 1:N:0:20
ACCACACCTTCTACAATGAGCTGCGTGTGGCTCCCGAGGAGCACCCCGTGCTGCTGACCGAGGCCCCCCTGAACCCCAAGGCCAACCGCGAGAAGATGAGGTGAGTGGCCCGCTACCTCTTCTGGTGGCCGCCTCCCTCCTTCCTGGCCTCCCGGAGCTGCGCCCTTTCTCACTGGTTCTCTCTTCTGCCGTTTTCCGTAGGACTCTCTTCTCTGACCTGAGTCTCCTTTGGAACTCTGCAGGTTCTAGAT
+
AABBBBCAFFFFGGGFFGGGGGHHGGGGCGGHHGGGEGGEEHHHHGGGGGGF5GHHDGHGGG0EFGGEGGGFGGHGGGEHCAFGFFG/BBDGBDFC22>??FAG<GDFGHHGGCDFHHGHHHHGBDC?GH-CGGGHGGCECHHHCFGFFFFCAE::DAGGGCFGFFFFFFFFFFFFFB/BFFFFFFFFFB-;AFEFFDFFD.BB//9/BFFFFFBFFFF:BF;B9FFBBFFFFFFFBFFF/:;FFFFBFF9
@M05620:37:000000000-D9766:1:1101:18474:8352 1:N:0:20
ACCACACCTTCTACAATGAGCTGCGTGTGGCTCCCGAGGAGCACCCCGTGCTGCTGACCGAGGCCCCCCTGAACCCCAAGGCCAACCGCGAGAAGATGAGTGGCCCGCTCCCTCTTCTTGTGGCCGCCTCCCTCCTTCCTGGCCTCCCGGCGCTGCGCCCTTTCTCACTGGTTCTCTCTTCTGCCGTTTTCCGTAGGACTCTCTTCTCTGCCCTGCGTCTCCTTTGGAACTCTGCAGGTTCTAGATCGGAA
+
CCCDDDDDFFFFGGGGGGGGGGHHGGGGHGHGHGGGGGGGGHHHHGGGFGGGHHHHHHHGGGGGGGGGGGGHHHHGGGGHGHHHHGGGGGGGGGHHHHEGGHFE?/<AC<<FHHHHHH1>F1.CGGGGG:CEHHGHHHHH:/GHHGGGGGGGGGGGGFFFFFFFFFBFFFFFFFFFFFFFFFFFFFDFFFFFFF.DFFFFFFFFFFFFFF0FFFFFFFCDFFFFFFF0:FFFFFFFFFBFFF0BFFFFB.A
@M05620:37:000000000-D9766:1:1101:23382:8354 1:N:0:20
ACCACACCTTCTACAATGAGCTGCGTGTGGCTCCCGAGGAGCACCCCGTGCTGCTGACCGAGGCCCCCCTGAACCCCAAGGCCAACCGCGAGAAGATGAGGTGAGTGGCCCGCTCCCTCTTCTGGTGGCCGCCTCCCTCCTTCCTGGCCTCCCGGCGCTGCGCCCTTTCTCACTGGTTCTCTCTTCTGCCGTTTTCCGTAGGACTCTCTTCTCTGACCTGAGTCTCCTTTGGAACTCTGCCGGTTCTCGAT
+
CCCCCCCCFFFFGGGGGGGGGGHHGGGGHGHHHGGGGGGGGHHHHGGGGGGGHHHHHHHGGGGGGGGGGGGHHHHGGGGHGHHHHGGGGGGGGGHHHHHHH?FGGHHGGHHGGG-EGHHFHHHHHFHGHHGGGGGHGHHGHHHHHGFGGGGGGGG?DFGFFFFFFFFFFFF0FFFFFFFFFFFFFFFFFFFDDFFFFFF.ADFFFFFFFFFFFFF0:FFFBFFFFFFFFFFFFFFFFFFFBFFFFFF9AFB
@M05620:37:000000000-D9766:1:1101:11418:8366 1:N:0:20
AGTGCCAGCTCTCAATCGCACAGGGGACCCAGGGACTGGCCCCTCCATGAAGAGAACCTATGACCTCACCCGCTACCTGGAGCACCCACTCCGCAGCTTGGCTGGGACCTATGTGAGTATCCAGCGTAGGAATCTGGGAGTTGGGGAGGAGTGAGGAGTTGGGGAAAGACAGTACTAACAGTGGAGGGATCTGGTAAATGATGGGGTGAGGAGGGGCTCTTTGGCTCCCACCAGTCCCCCTGTCTGGTCTA
+
CCBBCFFFCFFFGGGGGGGGGGHHGGGGGGHHG22AAFH2AGEHD12D53DBF1BBF1BGFG5D353BBGFEG0//BF@1BGH1111??GHBEF?FFHFG/3B?EGHHGHH3BF3DB33DFHFGHGG/B/222@F1???FDHGHGGACG.>FGHHHF.<GHH-ECEEHHHFH:0<:GGH0:0=;;CFG./;CFGB9FB0CBFGF.DECFFFFFFF-;;EFFFBFFFFFF/ADA.0;BFFB-AFFFFFFFF0
@M05620:37:000000000-D9766:1:1101:18486:8366 1:N:0:20
ACCACACCTTCTACAATGAGCTGCGTGTGGCTCCCGAGGAGCACCCCGTGCTGCTGACCGAGGCCCCCCTGAACCCCAAGGCCAACCGCGAGAAGATGAGTGGCCCGCTACCTCTTCTGGCGGCCGCCTCCCTCCTTCCTGGCCTCCCGGAGCTCCGCCCTTTCTCACTGGTCCTCTCTTCTGCCGTTTTCCGTAGGACTCTCTTCTCTGACCTGAGTCTCCTTTGGAACTCTGCAGGTTCTAGATCGGAA
+
ABBBBABAFFFFGGGFGGGGGGHHGGGGAEFGHGGE2AEEAG2GHGGGEGEF5FGHHHHGFE0>FEGEGGGHHHHGGGGHEHHEHGGEFGGCC/FGGHHC22/?FG<A/>@F1G11GF<11<@?--:;:9CE/B?/0;F0;/AFFAFG.-9-@A/;.;ADA/BFFFFF/9/B/:/BB/BBBF/:F;.AF9:B.:AD.BF9//;//BBFF//9BB/9/9:/BFF/B/BF/9/:;/://..;BFF/;/:....
@M05620:37:000000000-D9766:1:1101:8826:8380 1:N:0:20
GAGGCTGCTTTGGAAGAAACTGATAACCCAGGGAAACAAGATCGGATGAACACGGCTATGTACTTGAGTCACTTTGGAGAATCTGGTATAACTGCCTCTGATTAAAAAACAAAAAAAGGAAGGCTCCTAGCCGACTCCCAGGGAGTCAACAATCTGATAAAACACTTGCACATAAATCCGTCATTTCCGCTTTATCCCTCTTGTGTCACCAATTGAACAAAGCTCAGCATTGTTACTTGTAACTGACAAAC
+
A?AB>AFAC@B4G4ABFG4GGCFDDF444BBBEFBBFGHF2FBAE22A35AD2100AB3B555DDA3BDA55D@3@B@BGHHBFD5BFB4BB44@33BFCFB444B43>//?00F////B?0CE2BFCD322//<//</@1//?//0?1<1>11<1<11>>1FG0<1000000<0000/...:.C0<0.....;00:/09;00;0:00;;;;C0000;0/./;000//;;0000;/9;B9BF/99:B99.;
@M05620:37:000000000-D9766:1:1101:21213:8383 1:N:0:20
ACCACACCTTCTACAATGAGCTGCGTGTGGCTCCCGAGGAGCACCCCGTGCTGCTGACCGAGGCCCCCCTGAACCCCAAGGCCAACCGCGAGAAGATGAGTGACCCGCTACCTCTTCTGGCGGCCGCCTCCCTCCTTTCTGGCCTTCCTGAGCTGCCCCCTTTCTCACCGGTTCTCCCTTCTGTCGCTTTCGGTAGGATTCTCTTCTCTGACCTGAGTCTCCTTTGGAACCCTTCAGGCTCTACATCGGAA
+
CCCCCCCCFFFFGGGGGGGGGGHGGFGGHGHHHGGGGGGGGHHHHGGGGGGGHHHGHHHGGGGGGGGGGGGHHHHGGGGHGHHHHGGGGGCGGGHHHHH2?22><0AF/</<<F<=GHF11<------..../C.990;000CFG/FG0;0/;F/C..9A-.;9///;..-@../:////9B//;..;E./.-9...///;9/;//;FF//;/B///;/:BFF//;/9/B..;///9;/;FF//;/;.9..
@M05620:37:000000000-D9766:1:1101:9436:8393 1:N:0:20
AGTGCCAGCTCTCAATCGCACAGGGGACCCAGGGCCTGGCCCCTCCATCCAGAAAACCTATGACCTCACCCGCTACCTGGAGCACCAACTCCGCAGCTTGGCTGGGACCTATGTGAGTATCCAGCGTAGGAATCTGGGAGTTGGGGAGGAGTGAGGAGTTGGGGAAAGACAGTCCTAACCGTGGAGGGTTCTGGTAAATGATGGGGTGAGGAGGGGCTCTTTGGCTCCCACCAGTCCCCCTGTCTGGTCTA
+
>A>AAFF4AFFFGGGGGGGCECGFGGGAAEGHB2EF2FGGEHGFGGGHGHFHB3FGHGHFHH5GHGFGHHHGG>@FHHHH2FHFHHHGEFFHEEE@EGHHGH3FEGGFGHHHHH3GHFHHHHHHH?CEDGFHHFHHHGFFEHHHGGGGGGCGGHHHHGHBF/@CGGFHHHHHHHHHHHHHGDEFDEGG.;FFGG0CFFFFFGGFGGFFFFFFFDCFFDFFFFFFBFFFFFFFEABFFFFFFEFFFFFFBF;
@M05620:37:000000000-D9766:1:1101:8809:8399 1:N:0:20
GCGGCTGCTTTGGCAGAAACTGACAAGCCAGGGACAACAGATCGGAAGAGCACACGTCTGAACTCCAGTCACTCCGGAGCATCTCGTATGCCGTCTTCTGCTTGAAAAAAAAAAAACACAGGGAGTGATCATATACTGGTCATGTGGTGACGATAAGACAATTTGCAAGCGCAGTAGTGTCGTAAGTGGAGTATACGTGAAAAGATTGAATGCGAAGATGAGAATTAAGGACGAGAGGAGGCGATAGTGAG
+
>3>AA>3>CFFFCGGE2BCGFBBBAAFB22AAEFA22B2B35FGDE1B1FGFF2GA1FBEGHG5FGGEFBGG5B2?0?//B@B@BG?E3FBG?EEAFGBDHHGH03BGG/<<</////0/0///..011111111111110000000/.0<.....000//00000000..---.000/00.....0000.//000.0/..0//;/////;/9..--99//////;/////.-9-.-.9...---..9///
@M05620:37:000000000-D9766:1:1101:18601:8403 1:N:0:20
ACCACACCTTCTACAATGAGCTGCGTGTGGCTCCCGAGGAGCACCCCGTGCTGCTGACCGAGGCCCCCCTGAACCCCAAGGCCAACCGCGAGAAGATGCGGAGAGTGGCCCGCTGCCTCCTCTGGTGGCCGCCTCCCTCCTTCCTGCCCTCCCGGCGCTGCGCCCTTTCTTCCCGGTTCTCTCCTCTTCCGCCTTCCGTAGTACTCTCCTCTTTGCCCCGCGTCTCCTCTGGAACTCCGCTGGCTCTTGAT
+
CCCCCCBBFFFFGGGGGGGGGGHHGGGEEGHHHGGGGGGGGHHHGGGGDGGGHHFHHHHGGGGGGGGGGGGHHHHGGGGHGHHHHGGGGGFGGGHHFH2///>//11>.0<<A--<.<C.<GH00=<E..AFG.DH./CEG0F/C00..:AE..-=A--@D--A=-/00;000/9-;..;000/;BF0B0;...;0/.0.;.;00:00/;BF000000.--9-;./;9/000000000.;.C-./0;0000
@M05620:37:000000000-D9766:1:1101:17206:8404 1:N:0:20
GAGGCTGCTTTGGAAGAAACTGACAAGCCAGGGACAAAAGATCGGAAGAGCACACGTCTGAACTCCAGTCACTCCGGAGAATCTCGTATGCCGTCTTCTGCTTGAAAAAAAAAAAGAATCCCTCGTCGGCATCTGTGCTTTAGGGCTTCGTGCTGCGTTGGGGCACGCCCGTCCTCACAGTTGCGGTTTCTGGTCAATGCTGGGGTGCGGCAGGGCTCTTTGGCTCCCACCCTTCCCCCTGTCTGGTGTAT
+
A>AAA1CAFFDF1EFG1AFG1BA1BBBGG0BFEFG0000BABBAEAFEF0BCGHHECGHFDDFGFG1FDG1FHFGEEAE>>B12BBFFHBGFE/EGGGHHGHHFEHHHFEE@B////@<D11?0<<?</--<F111=1>1>0=0.<<./-<.<.0;::ACF-@A-..9;---;;C09.0;B0C0----;/:9B//;///////;--9--;9-99-9--B/9BB//;A9-A9A-9-;-BB;EBB///;-:/;
@M05620:37:000000000-D9766:1:1101:11897:8417 1:N:0:20
ACCACACCTTCTACAATGAGCTGCGTGTGGCTCCCGAGGAGCACCCCGTGCTGCTGACCGAGGCCCCCCTGAACCCCAAGGCCAACCGCGAGAAGATGAGTGGCCCGCTACCTCTTCTTGTGGCCGCCTCCCTCCTTCCTGGCCTCCCGGCGCTGCGCCCTTTCTCACTGGTTCTCTCTTCTGCCGTTTTCCGTAGGACTCTCTTCTCTGCCCTGCGTCTCCTTTGGAACTCTGCAGGTTCTAGATCGGAA
+
CCCCCCCBFFFFGGGGGGFGGGHHGGGBFGHHHGGGGGGGGHHHHGGGGGGGHHHHHHHGGGGGGGGGGGGHGHHGGGGHGHHHHGGGGGBCGGHHHHHHGHG=?/>>A->GHHHHHH1=F1.<GFFGG=GEHHGHHHHHCGHHHHGGGGGGGGGGGFFCFFFFFFBFFFFFFFFFFFFFFFFFFFDFFFFFFF;DFFFFFFFFFBFFFFBFFFF.;ADDFFFFEFF0;FFFFFFFFFAFFF0BFFBEFDE
@M05620:37:000000000-D9766:1:1101:22892:8454 1:N:0:20
CCTGCCCCTTCTCAATTCACCGCCTCGCCCCGGCCCACCGAGCTTAAGCGCACACGGCTGAACGCCATTCACTCCGCAGTATCCCCGATGCCGTCTTCTGCCTGCTAAACACCCCACACACCACCACAAATATACTCCTAACCAACTAACTTACAGCCCCACCATCTCTGCAGAGGCCACCATACATAGGAATACAGACATCTACTTCCGGTCACACACGAGAGTATCGTGACCATTGACACATCATCAAC
+
1>>>A1>>>C1B1BB3B1BBAA0A0ABAEE0AAAEAE/A///A/11DB1>>/>>GG/>EEG@G0?>E/1B2B2BG//></12BDF//>>?/G<<>?/22?>1?F01>?1<1?C<@E/<....<...>...0000000/000/.0:.//0;00=<0:0...9...0/000000/9..9.....00/0000099//9//;--///////;9----:///---9---/9//---/;///9/////-//:/9///
@M05620:37:000000000-D9766:1:1101:7929:8455 1:N:0:20
ACCACACCTTCTACAATGAGCTGCGTGTGGCTCCCGAGGAGCACCCCGTGCTGCTGACCGAGGCCCCCCTGAACCCCAAGGCCAACCGCGAGAAGATGAGGTGAGTGGCCCGCTACCTCTTCTGGTGGCCGCCTCCCTCCTTCCTGGCCTCCCGGCGCTGCGCCCTTTCTCCCTTGTTCTCTCTTCTGCCGTTTTCCGTCGGACTCTCTTCTCTGACCTGCGTCTCCTTTGGAACTCTGCCGGTTCTCGAT
+
CCCCCCCAFFFFGGGGGGGGGGHHGGGAEFHHHGFGGGGGGHHHHGGGFEGGHHHHHHHEGGGGGGGGGGGGHHHGGGGHGHHHHGGGGGBDFGHHHHGHH?F=GGHGGCGGGG->GHHHHHHHHGHGHHGGGGGHGHHGHHHHHH/FFGGGGGGDGDGGFFCDFFFFFFFBFF0BBFFFFFFFFFFFFFF;AFFFFFF.@DFDFEBFFFFFFFF0:FFF.@D@DFF9B00;90;BF00;9BFFFAF0;BB
@M05620:37:000000000-D9766:1:1101:16040:8455 1:N:0:20
ACCACACCTTCTACAATGAGCTGCGTGTGGCTCCCGAGGAGCACCCCGTGCTGCTGACCGAGGCCCCCCTGAACCCCAAGGCCAACCGCGAGAAGATGAGTGGCCCGCTCCCTCTTCTTGTCGCCGCCTCCCTCCTTCCTGGCCTCCCGGCGCTGCGCCCTTTCTCACTGGTTCTCTCTTCTGCCGTTTTCCGTAGGACTCTCTTCTCTGCCCTGCGTCTCCTTTGGTCCTCTGCAGGTTCTAGATCGGTA
+
BBCCCCCDFFFFGGGGGGGGGGHHGGGFHGHHHGGGGGGGGHHHHGGGGGGGHHHHHHHGGGGGGGGGGGGHHHHGGGGHGHHHHGGGGGCFGGHHBHHGG2F/0=//>-.><GFGHH1FG1.<C@@DD:CCCBEGHHHF0/CFGGGEGGGDBC9CD>.@@FFFFF0FFEFFFFFFFFFFFFFFFADF:EFFD0::ABB:BFFFFFE0BB0BEFFFFD-AFFFBFFF.0;BFFFFFFFFFFF0:BF:E..;
@M05620:37:000000000-D9766:1:1101:19464:8456 1:N:0:20
ACCACACCTTCTACAATGAGCTGCGTGTGGCTCCCGAGGAGCACCCCGTGCTGCTGACCGAGGCCCCCCTGAACCCCAAGGCCAACCGCGAGAAGATGAGGTGAGTGGCCCGCTCCCTCTTCTGGTGGCCGCCTCCCTCCTTCCTGGCCTCCCGGCGCTGCGCCCTTTCTCACTGGTTCTCTCTTCTGCCGTTTTCCGTAGGACTCTCTTCTCTGCCCTGAGTCTCCTTTGGAACTCTGCAGGTTCTCGAT
+
CCCDCCCDFFFFGGGGGGGGGGHHGFGGHGHHHGGGGGGGGHHHHGGGGGGGHHHHHHHGGGGGGGGGGGGHGHHGGGGHGHHHHGGGGGGGGGHHHHHHH?FGGHHGGHHGGGFGGHHHHHHHHDGGHHGGGGGHGHHGHHHHHGGGGGGGGGGGGGGFFFFFFFFFFFFFFFFFBFFFFFFFHFFFFFFDFFFFFFFFDFBFFFFFFFHHFFF0FFFFFFFFFFFFFFFFFFFFFFFF0BFFFFF0EFF
@M05620:37:000000000-D9766:1:1101:14565:8471 1:N:0:20
ACCACACCTTCTACAATGAGCTGCGTGTGGCTCCCGAGGAGCACCCCGTGCTGCTGACCGAGGCCCCCCTGAACCCCAAGGCCAACCGCGAGAAGATGAGTGGCCCGCTACCTCTTCTGGTGGCCGCCTCCCTCCTTCCTGGCCTCCCGGAGCTGCGCCCTTTCTCACTGGTTCTCTCTTCTGCCGTTTTCCGTAGGACTCTCTTCTCTGACCTGCGTCTCCTTCGGAACTCTGCAGGTTCTAGATCGGAA
+
ABBBBABBFFFFFGGGFGGFGFHGGEFEHDGHFGGGDGG?EHEHHGGGEGGGHHHHHHHGGGGGGGGGGFGHEGHGGGGHGFHHEFFFGGBCBDGFHGFGHHEGGHCCC-@GHHHHHH1F>FFHHGGGGFHGHHGHHHHHHHHHGHGFGA-ADGGGGGGGGGGFFFFFFFFFFFFFFFFFFFFFFFDDFFFFFFFFFFFFFFFFFFFFFFFFFFF.@ABFFFFFF?DDFFFFFFFFFFAFFFFFFFFFFFE
@M05620:37:000000000-D9766:1:1101:5861:8482 1:N:0:20
ACCACACATTCTACAATGCGCTGCGTGCGGCTCCCGAGGAGCACCCCGTGCTGCTGACCGAGGCCCCCCTGAACCCCAAGGCCAACCGCGCGAAGATGAGTGGCCCGCTACCTCTTCTTGTTGCCGCCTCCCTCCTTCCTTGCCTCCCGGCGCTGCGCCCTTTCTCACTGGTTCTCTCTTCTGCCGTTTTCCGTAGGACTCTCTTTTCTGCCCTGCGTCTCCTTTGGCACTCTGCAGGTTCTCGATTGGAA
+
BBBBBBB>BDDFGGGGGGAEEFGGGGG22AEAE2BA1EEECHHHHGG0?EEFFHFHHHG>>@?EGGGGGGEHFHHGGGGHGHHHHGGGGG>ADGG?DGHF=DF.0.><@-<<DGHHHH;:G0.;CD-;C.;CFGGGGGGG00BFEFGGGGGGFFFFF-;99FFFFF/BFFFFFFFFFFFF9BFFFFADFFFFFB;;DFFFFFFFF/;BFFFFFFF.;;BDFFFFFFFB/FFFFFBFF?FFFF/AFF/;A/B
@M05620:37:000000000-D9766:1:1101:27604:8500 1:N:0:20
AGTGCCAGCTCTCAATCGCACAGGGGACCCAGGGCCTGGCCCCTCCATCCAGAAAACCTATGACCTCACCCGCTACCTGGAGCACCAACTCCGCAGCTTGGCTGGGACCTATGTGAGTATCCAGCGTAGGAATCTGGGAGTTGGGGAGGAGTGAGGAGTTGGGGAAAGACAGTCCTAACCGTGGAGGGTTCTGGTAAATGATGGGGTGAGGAGGGGCTCTTTGGCTCCCACCAGTCCCCCTGTCTGGTCTA
+
BBABCFFFCFFFGGGGGGGGGGGDFEEEGGGHGGGAFFHH2FEHFGHGHGGHHGHHHGGGHHHHHHHGHHHGGFCFHHHEGHHHHHGHGHHHGGGGGHHHGHHGGGHHGHHHHHHHHGHHHHFHHG<EGGHHGHHHHGHGGHHHGGGGGGGHHHHGHGHHHHGGGGGHHHHHHHHHHHHHGDFGGGGGCFFGGGFGGGGGGFGGGGFFFFFFFFFFFFFFFFFFFFFFFFFFFFFFFFFFFFFFFF9F;BB
@M05620:37:000000000-D9766:1:1101:22772:8511 1:N:0:20
AGTGCCAGCTCTCAATCGCACAGGGGACCCAGGGCCTGACCCCTCCATCCAGAAAACCTATGACCTCACCCGCTACCTGGAGCACCAACTCCGCAGCTTGGCTGGTACCTATGTGAGCATCCAGCGTAGGAATCTGGGAGTTGGGGAGGAGTGAGGAGTAGCGGAAAGACAGTCCTAACCGTGGAGGGCTCTGGCCAATGACGCGGTGAGGAGGCGCTCTTTCCCTCCCACCAGTCCCCCTCACTGGTCTA
+
AAAABFFFCFFFGFGGGFCFGGFHGAEGGGHHGGGGGFFFGHGGGGHGHHFGHHHHHGHHHHGHHHHHHHHGGGGCHGHGHHHHHHGHGHHHGG/EEBGFDFBE/3?DFHHHGGGDG2?2G2F22B<EC/@@CF2F20F//=?1@/.<-<>0<1<.0AG/=0-<A@-G/;CGC0::BG/.-;9-9.;CAAEFF00.:.:BB0..-;D@.FFB...-;CF.FF00;B::.99AAA:B0B.;9..;;0/;B0;
@M05620:37:000000000-D9766:1:1101:24892:8511 1:N:0:20
ACCACACCTTCTACAATGAGCTGCGTGTGGCTCCCGAGGAGCACCCCGTGCTGCTGACCGAGGCCCCCCTGAACCCCAAGGCCAACCGCGAGAAGATGAGTGGCCCGCTACCTCTTCTGGTGGCCGCCTCCCTCCTTCCTGGCCTCCCGGAGCTGCGCCCTTTCTCACTGGTTCTCTCTTCTGCCGTTTTCCGTAGGACTCTCTTCTCTGACCTGAGTCTCCTTTGGAACTCTGCAGGCTCTAGATCGGAA
+
DDDDDDDBFFFFGGGGGGGGGGHHGGGGHGHHHGGGGGGGGHHHHGGGEGGGHHHHHHHGGGGGGGGGGGGHGHHGGGGHGHHHHGGGGGGGGGHHHHHCFG/FFGGGCG-FGHHDHHHF1<AG.@@<AAC.CHDF0CHFBFHHHAGGGGFGGGGGCDDGC/FFFFFFFBBFFBBFFF:0BFFBFF9DF?:09:;990;BFBFFFFFFFFBFFFFBBF0BFFFFFF/BFFFFF0B:0A.:AFB0B0BA.A:
@M05620:37:000000000-D9766:1:1101:17042:8518 1:N:0:20
ACCACACCTTCTACAATGAGCTGCGGGTGGCTCCCGAGGAGCACCCCGTGCTGCTGACCGAGGCCCCCCTGAACCCCAAGGCCAACAGCGAGAAGATGAGTGGCCCGCTCCCTCTTCTTGTGGCCGCCTCCCTCCTTCCTGGCCTCCCGGCGCTGCGCCCTTTCTCACTGGTTCTCTCTTCTGCCGTTTTCCGTAGGACTCTCTTCTCTGACCTGCGTCTCCTTTGGCACTCTGCAGGTTCTAGATCGGAA
+
AAA1AAAACFFFG3GF3GAAG1GCG00000BG1AF//EEGCHHGHGGGCAEGFHG1GHFE/ECGG/EGGEF0B1FGGF/G//FHHG/0BB<//C?11F1F@?F<</<>@-><GFFGGH11<<A.CCC@E;CEGHGHHHBG0/:CFFAEG-A?A-@B-@B@@FFFFFFF/FB9FFFFFFFFBFFFF@ABFFFBFF-9AFFFFFFFFBFFFF//;FFF@F@FFFFFFBF/9BBFFFFBFF-;BF/BFFFE?-A
@M05620:37:000000000-D9766:1:1101:18549:8522 1:N:0:20
ACCACACCTTCTACAATGAGCTGCGTGTGGCTCCCGAGGAGCACCCCGTGCTGCTGACCGAGGCCCCCCTGAACCCCAAGGCCAACCGCGAGAAGATGAGGTGAGTGGCCCGCTCCCTCTTCTGGTGGCCGCCTCCCTCCTTCCTGGCCTCCCGGCGCTGCGCCCTTTCTCACTGGTTCTCTCTTCTGCCGTTTTCCGTAGGACTCTCTTCTCTGCCCTGAGTCTCCTTTGGAACTCTGCCGGTTCTAGAT
+
ABAABBBBFFFFGFGFFGGGGGHHGEGBG?GHHGGCFGGGGHHHHGGGFEGGHGHGHHHGGGGGFGFGGGGHGHEGGGGHGFHFHGGGGGFGGGHGHHHHHGHHHHHGGHHGGG-CGHHHHHHHHGGFHHGGGGGGGHHGHHHHHG/FFFFGGBG@FGGFFFFFFFFFFFFBFFFFFFFFFFFFFFFFFFFDFFFFFFFFFDFFFFFFFFFFFFF/BEFF.BFFFFFFFFFFFFFFFFFF/@DDFEF9FFF
@M05620:37:000000000-D9766:1:1101:5715:8534 1:N:0:20
ACCACACCTTCTACAATGAGCTGCGTGTGGCTCCCGAGGAGCACCCCGTGCTGCTGACCGAGGCCCCCCTGAACCCCAAGGCCAACCGCGAGAAGATGAGGCCAGTGGCGCGCTCCCTCTTCTTGCGGGGGCCCCCCTCCTTCCTGTCCTCCCGGCGCTGCCCCCTTTCTCCCTTGTTCTCTCTTCTGTCGTGTTCCGTCGGACTCTCTTCTCTCCCCTGCGTCACCTTCTGATTTCCTCCGGTTATGGCT
+
BBCCCCCCFFFFGGGGGGGGGGHHGGGGHGHGHGGGGGGGGHHHHGGGGGGGHHHHHHHGGGGGGGGGGGGHHHHGGGGHGHHHHGGGGGGGGGHGHHH22?//??F0?//>A->DEGE/=GF000<@--;-;-;@CFFFFFFFF0;;0BBFF.9C-;@-;..9;C.BBBB0BF0;::9;0;BFBFBB0;AE..:0:ABFA-;-@/;;FFFFFF0/;.BE.-;-.:00:000000;;;9:;AD:..;00.;
@M05620:37:000000000-D9766:1:1101:17043:8535 1:N:0:20
ACCACACCTTCTACAATGAGCTGCGTGTGGCTCCCGAGGAGCACCCCGTGCTGCTGACCGAGGCCCCCCTGAACCCCAAGGCCAACCGCGAGAAGATGAGTGGCCCGCTACCTCTTCTGGTGGCCGCCTCCCTCCTTCCTGGCCTCCCGGAGCTGCGCCCTTTCTCACTGGTTCTCTCTTCTGCCGTTTTCCGTAGGACTCTCTTCTCTGACCTGAGTCTCCTTTGGAACTCTGCAGGTTCTAGATCGGAA
+
BBBBBBBBFFFFFGGGGGGFGDHFGEGFGGHHHGGGGGGGGHHGHGGEEFGGHHGHFHHGGGGGGGGGGGGGGHHGGGGHGHHHHGGGGCCGCGHGHHFHHEGGHHGGGCGHHHHHHHFHGHGHHGGGGGHGHHGHHHHHHHHHHGGGGG-DGGGGGGGGGGGFFFFFFFFFFFFFFFFFFFFFFFFFFFFFFFFFFFFFFFFFFFFFFFFFFFF/B9BFFFFFFFFBBBFFFFFFFFAFFFFFFFFFFFE
@M05620:37:000000000-D9766:1:1101:6826:8575 1:N:0:20
ACCACACATTCTACAATGCGCTGCGTGAGGCTCGCGAGGAGCACCCCTTGCTGCTGACCTAGGCCCCCCTGAACCCCAAGGCCAACCGCGCGAAGATGAGGCGGGTGGCGCGCTCCCTCTTCTGGTGGAAGCCTCCCTCCTTCCTGTCCTCCCGGCGTTGCGTCCTTTCTCCCTTGTTCTCTCTTCTGTCGTTTTCCGTCGGAATTTCTTCTCTGTCTTGCGTGTCCCTGTGATTCCCTCCGGTTTTCGCT
+
AAAA>AA>B5BBBFBBGG4AEAEGGEG22BB2BAAA0AAAAF1BBAA1BBBDGHHHGHH5BDFGHGGGG>AF3FGEEFGHEH?GHGG<>B>>CGG/?GG1?/<-<<CC.-:;A9.=CBF/CFG09CFG.0;;:/;CFGFFFFFFFFFF/;BFFF@BC9;@D9.;;DFFFF9BFF;.BF;;/;BFFFFB/;;;;EF/9;BFFF;.;;;;FFFFBFF9;;/9BFF.;;//;/;9/9//;/;9:9;;;9;/9.;
@M05620:37:000000000-D9766:1:1101:27123:8583 1:N:0:20
AGTGCCAGCTCTCAATCGCACAGGGGACCCAGGGCCTGGCCCCTCCATCCAGAAAACCTATGACCTCACCCGCTACCTGGAGCACCAACTCCGCAGCTTGGCTGGGACCTATGTGAGTATCCAGCGTAGGAATCTGGGAGTTGGGGAGGAGTGAGGAGTTGGGGAAAGACAGTCCTAACCGTGGAGGGTTCTGGTAAATGATGGGGTGAGGAGGGGCTCTTTGGCTCCCACCAGTCCCCCTGTCTGGTCTA
+
BBBBBFFFBFFFGGGGGGGGGGHHGGGGGGHHGGGGGGHHHHGHGGHHHGHHHHHHHGHHHHHHHHHHHHHGGGGGHHHHHHHHHHHHGHHHGGGGGHHHGHHGGGHHGHHHHHGHHHHHHHHHHGEGGGHHHHHHHHGGGHHHGGGGGGGHHHHHHGHFHFFGGGHHHHHHHHHHHHHHGGGGGGGGEGFGGGFGGGGGGGGGGGFFFFFFFFFFFFFFFFFFFFFFFFFFFFFFFFFFFFFFFFFFFFB
@M05620:37:000000000-D9766:1:1101:3788:8594 1:N:0:20
ACCACACATTCTACAATGAGCTGCGTGTGGCTCCCGAGGAGCACCCCGTGCTGCTGACCGAGGCCCCCCTGAACCCCAAGGCCAACCGCGCGAAGATGAGTGGCGCGCTACCTCTTCTTGTTGCCGCCTTCCTCCTTCCTTGCCTCCCGGCGCTGCGCCCTTTCTCCCTGGTTCTCTCTTCTGCCGTTTTCCGTAGGACTCTCTTTTCTGCCCTGCGTCTCCTTTGGCACTCTGCAGGTTCTCGATTGGAA
+
BBBBBBB3BDDFGGFGGG5BGGHHGGG2ABGFHBAE2EEEDHGHHGGEEEGGGHHHFHH0>>EFGGGGGGGHGHHGGGGHGHHHGGGGGG/>>CG?GHH<??F/</>>A-<<DHHHHG0=GD.=GG-;C.<;GHHHHHHH09CFFGGGGGGGGGGFB-;99;BFFF/FFFEFFFFFFFFF9;BFFBDFFFFFFF.;ABFFFFFFF/;BFFFFEFF.;AB;FFFFFFF/BFFFFF/BB.ABFFFFFF/;./;
@M05620:37:000000000-D9766:1:1101:12579:8605 1:N:0:20
ACCACACCTTCTACAATGAGCTGCGTGTGGCTCCCGAGGAGCACCCCGTGCTGCTGACCGAGGCCCCCCTGAACCCCAAGGCCAACCGCGAGAAGATGAGGTGAGTGGCCCGCTCCCTCTTCTGGTGGCCGCCTCCCTCCTTCCTGGCCTCCCGGCGCTGCGCCCTTTCTCCCTTGTTCTCTCTTCTGCCGTTTTCCGTCGGACTCTCTTCTCTGCCCTGCGTCTCCTTTGGAACTCTGCCGGTTCTCGAT
+
CCCCCCCCFFFFGGGGGGGGGGHHGGGEEEHHHGGGGGGGGHHHHGGGGGGGGHHHHHHGGGGGGGGGGGGHHHHGGGGHGHHHHGGGGGCFGGHHHHGHH?FGHHHGGHHGGG-CGHHHHHHHHHHGHHGGGGGHGHHGHHHHHGBFGGGGGGDDFGGFFFFFFFFFFFFBFF0BFFBFFFFFFFFFFFFDFFFFFFF.;D=DFFFFFFFFFFF0BFFF.@DDDFFFFF0BBFFFF00;:@FFFAB0;BF
@M05620:37:000000000-D9766:1:1101:11803:8608 1:N:0:20
AGTGCCAGCTCTCAATCGCACAGGGGACCCAGGGCCTGGCCCCTCCATCCAGAAAACCTATGACCTCACCCGCTACCTGGAGCACCAACTCCGCAGCTTGGCTGGGACCTATGTGAGTATCCAGCGTAGGAATCTGGGAGTTGGGGAGGAGTGAGGAGTTGGGGAAAGACAGTCCTAACCGTGGAGGGTTCTGGTAAATGATGGGGTGAGGAGGGGCTCTTTGGCTCCCACCAGTCCCCCTGTCTGGTCTA
+
A3>ABFFFBFFFFGGGGGGGGGHHFGGGGGHHGGGGGGHHHHGHGGHHGHHHHF3GHGFHHHHHHHBGHHHGGGFFHHHFHHHHFHHHGEFHGFGGGFHHGHHGGGHHGGHHHHHHHHHHHHHHHGGGGGHHHHHHHHHGDHHHGGGGGGGHHHHHHGGHFFFGGGHHHHHHHHHHHHHHGEEGGGGG9FGGGGFFFGGGGGGGGGFFFFFFFFFFFAFFFFFFFFFFFFFFFFFFFFFFF?FFFFFFFF9
@M05620:37:000000000-D9766:1:1101:4915:8614 1:N:0:20
AGTGCCAGCTCTCAATCGCACAGGGGACCCAGGGCCTGGCCCCTCCATCCAGAAAACCTATGACCTCACCCGCTACCTGGAGCACCAACTCCGCAGCTTGGCTGGGACCTATGTGAGTATCCAGCGTAGGAATCTGGGAGTTGGGGAGGAGTGAGGAGTTGGGGAAAGACAGTCCTAACCGTGGAGGGTTCTGGTAAATGATGGGGTGAGGAGGGGCTCTTTGGCTCCCACCAGTCCCCCTGTCTGGTCTA
+
>>>AAFFFBFFFGGGGGGGCGFGGG2BAAEGHABEBB22GHHGHGGFHFFHHHFHHHGHHHHHHHDFFHHHGG>>FHHHHGGHHHH1??GHB>E?E@GFGGHHGGGHHGHHHHHHGHHHHHHHHHGGGGGHHHGHHHH0FEHHHGGADG.CGH0GHGGHHHHGGGGHHFHFHHHHHHHHHGGGGDFGGCFGGGGCFGGGGGGGGGGFFFFFFFFFFFFFFFFFFFFFFFFFFFFFFFFFFFFFFFFFFFFB
@M05620:37:000000000-D9766:1:1101:18673:8625 1:N:0:20
ACCACACCTTCTACAATGAGCTGCGTGTGGCTCCCGAGGAGCACCCCGTGCTGCTGACCGAGGCCCCCCTGAACCCCAAGGCCAACCGCGAGAAGATGAGGTGAGTGGCCCGCTACCTCTTCTGGTGGCCGCCTCCCTCCTTCCTGGCCTCCCGGAGCTGCGCCCTTTCTCACTGGTTCTCTCTTCTGCCGTTTTCCGTAGGACTCTCTTCTCTGACCTGAGTCTCCTTTGGAACTCTGCAGGTTCTAGAT
+
?AAABAAAFFFFGGGDGGGGFFFBEEFGGEGHHGGFEGG?EHGHHGCGEEGC5AFHHGHGGG?FEE>EGGGHHHEEGGGHGEGHEFGEGGCGGDHHFFBGGHHGFFFFEHHCCC-DHGFDGGHFD<<EHHCCCEGHCGCFFFGHHFFAGGFAEDBBGGGGFGGGBBFFFFFFFFFFBF/FFFFFFFFFBFBDABEFFFFF?AFF9BBFFFFFFFFFFBFF/F;FFBFBBFFFFFFFFFFFBFFFFFB/9B;
@M05620:37:000000000-D9766:1:1101:23694:8627 1:N:0:20
ACCACACCTTCTACAATGAGCTGCGTGTGGCTCCCGAGGAGCACCCCGTGCTGCTGACCGAGGCCCCCCTGAACCCCAAGGCCAACCGCGAGAAGATGAGTGGCCCGCTACCTCTTCTGGTGGCCGCCTCCCTCCTTCCTGGCCTCCCGGCGCTGCGCCCTTTCTCACTGGTTCTCTCTTCTGCCGTTTTCCGTAGGACTCTCTTCTCTGACCTGAGTCTCCTTTGGAACTCTGCAGGTTCTAGATCGGAA
+
BCCCCCCCFFFFGGGGGGGGGGHHGEGEGGHHHGGDEGGGGHHHHGGGFGGGHHHHHHHGGGGGGGGGGGGHHHHGGGGHGHHHHGGGGGGGGGHHHHHGHF//??ADG-<GHHBGHHGG=FDFFC@DGCCFHHGHHHHHHGHHHHGGGG-;BGGGGFFFF/FFFFBFFFFFFFFFFFFFFFFFFFDFFFFFFFFFFFFFFFFFFFFFFFBFFF./9BFFFFFFFFF/BFFFFFFFFF.BFFFFFFFFDFF
@M05620:37:000000000-D9766:1:1101:5914:8632 1:N:0:20
ACCACACCTTCTACAATGAGCTGCGTGTGGCTCCCGAGGAGCACCCCGTGCTGCTGACCGAGGCCCCCCTGAACCCCAAGGCCAACCGCGAGAAGATGAGGTGAGTGGCCCGCTCCCTCTTCTGGTGGCCGCCTCCCTCCTTCCTGTCCTCCCGGCGCTGCGCCCTTTCTCCCTTGTTCTCTCTTCTGCCGTTTTCCGTCGGACTCTCTTCTCTGCCCTGCGTCTCCTTTTGAACTCGTCCGGTTCTCGAT
+
CCCCCCC>FFFFGGGGGGAFGGHHGGGBAEHHHBFE?EGGFHHHHGGEEEGGGHGHHHHAECEGGGGGGGFHGHHGGGGHGHHHHGGGGG/BCFHFFHHGH<??FGHGG<FCGG<CFHHHHHHHHHHGC<<CDCFHGHHGHHHHHG0C;CGGGDFGGCCGFF;;BFFFFFFFFF9BFFFF;FFFFFFFBFFADFFFFFFFFFF:@/;FFFFFFFF/;;BFEDF;;BF:;//;:;:9;.9;;>C@D.;/;:;
@M05620:37:000000000-D9766:1:1101:9703:8641 1:N:0:20
ACCACACCTTCTACAATGAGCTGCGTGTGGCTCCCGAGGAGCACCCCGTGCTGCTGACCGAGGCCCCCCTGAACCCCAAGGCCAACCGCGAGAAGATGAGTGGCCCGCTACCTCTTCTGGTGGCCGCCTCCCTCCTTCCTGGCCTCCCGGAGCTGCGCCCTTTCTCACTGGTTTTCTCTTCTGCCGTTTTCCGTAGGACTCTCTTCTCTGACCTGAGTCTCCTTTGGAACTCTGCAGGTTCTAGATCTGAA
+
BBBBBBBBFFFFGGGFGGGGGGHHGEGE4EGHHGGGDGGGGHHHHGGGEFGGHGGHHHHGGGGGGGFGGGGHHHHGGGGHGHHHHGGGGGGGGGGHHEF<22/??GCC?@CG1DHFFHHF1>DF.<<@<A:./CE::;C0:GGACGEG?C-9D./99;CF-=CBBFFF9/.BB.9BFFBB:B9/9-..;A//.;9..//9BBFFB9FFF//9BBB9BBFFFFFF///;/F//F9B//;.;FFF/;/;//B9
@M05620:37:000000000-D9766:1:1101:9683:8643 1:N:0:20
ACCACACCTTCTACAATGAGCTGCGTGTGGCTCCCGAGGAGCACCCCGGGCTGCTGACCGAGGCCCCCCTGAACCCCAAGGCCAACCGCGAGAAGATGAAAGGCTCGATGCCTCTTATTGTGTCCGCCTGCCTCCTTCCATTCATCCAGGCACTGCGCCTTTTCTCCCTGGTTCTCTCTTATGCCGTTTTCCGTAGGACTCTCTTTTCTGCCCTGCGTCTCATTTGGACCTCTGCAGGTTATCGATCGGCA
+
>>1>AA1AFFF@BGGFDEGGFFFFEBEEC0BGFF0A0AE//GGHHGCG//A/A/1BFEBE@E/E>E/EGGEFFF//EFFCEEGA<?CCG?CC?/F1F1111?0?<0-<<>.>1<<=111<<0/0=.-<<.<<00;:CGH00000;GH0CHG..9;BA-;.:;0BCFBFB0.;=00;CF9F0;09B=B-/;BFB/-;A;BF/B;///;/B//;-B-A-99-;/;FB////;99FFFBF-://;/---9@?-;
@M05620:37:000000000-D9766:1:1101:17365:8647 1:N:0:20
AGTGCCAGCTCTCAATCGCACAGGGGACCCAGGGCCTGGCCCCTCCATCCAGAAAACCTATGACCTCACCCGCTACCTGGAGCACCAACTCCGCAGCTTGGCTGGGACCTATGTGAGTATCCAGCGTAGGAATCTGGGAGTTGGGGAGGAGTGAGGAGTTGGGGAAAGACAGTCCTAACCGTGGAGGGTTCTGGTAAATGATGGGGTGAGGAGGGGCTCTTTGGCTCCCACCAGTCCCCCTGTCTGGTCTA
+
>>1>>DDFAFCBEGGDGAEFAEFGAAEEFGHGFEC/FAGGHHGHGGHEDEFFGF1BFEBCGDHHGGCHHGHGGEEGHFFGFHHF0G>FECGHGGGGCF>GEHHGGGHHGHHHHHHGHHHGHHHHFGGCGGEGHHFHHHGGCHHGCGGGCCEHHFHHHFHHGE?CEGHHHHHHHHHGHGHGGGEGFGGGBFGGGGGGGGGGGGGGGGF@FFFFBF@@@?FFFFFFFFFEEFFFFFFFFFFF?FFFFFFFFFB
@M05620:37:000000000-D9766:1:1101:23283:8649 1:N:0:20
ACCACACCTTCTACAATGAGCTGCGTGTGGCTCCCGAGGAGCACCCCGTGCTGCTGACCGAGGCCCCCCTGAACCCCAAGGCCAACCGCGAGAAGATGAGTGGCCCGCTCCCTCTTCTGGTGGCCGCCTCCCTCCTTCCTGGCCTCCCGGCGCTGCGCCCTTTCTCACTGGTTCTCTCTTCTGCCGTTTTCCGTAGGACTCTCTTCTCTGACCTGCGTCTCCTTTGGAACTCTGCAGGTTCTAGATCGGAA
+
CCCCCCCCFFFFGGGGGGGGGGHHGFGBCDHGHGGGGGGGGHHHHGGGGGGGHHHHGHHGGGGGGGGGGGGHHHHGGGGHGHHHHGGGGFBDGGHGHHHHHHGG??<AD-CFHHHHHH1FGCDHHGGGGCGGHHGHHHHHHGHHHGGGGGG?CGGGGFFFFFFFFFFFFFFFFFFFFFFFFFFFFFDFFFFFFFFFFFFFFFFFFFFFFF/FFFF?DDFFFFFFFFF/BFFFFFFFFFFFFFFFFFFEFFF
@M05620:37:000000000-D9766:1:1101:10801:8679 1:N:0:20
AGTGCCAGCTCTCAATCGCACAGGGGACCCAGGGCCTGGCCCCTCCATCCAGAAAACCTATGACCTCACCCGCTACCTGGAGCACCAACTCCGCAGCTTGGCTGGGACCTATGTGAGTATCCAGCGTAGGAATCTGGGAGTTGGGGAGGAGTGAGGAGTTGGGGAAAGACAGTCCTAACCGTGGAGGGTTCTGGTAAATGATGGGGTGAGGAGGGGCTCTTTGGCTCCCACCAGTCCCCCTGTCTGGTCTA
+
AAAAAFFC3FFFGGGGFGAEGGHGGGGAEEEHDAEF2FHHFHGEGGHBGFAGDHFHHGH3FGFHHHHHHHGGGEGGHHHHHGHGHHHGGH3GGGEEGGHHGHFFGEHFEHHHHH2DGGHGHHHHH?CFGGHGHHHGHHHGFHHHCGGGGGFHHHHHHDH/D/@CGGHHHHHHHHHHGHHHGGEGGFFGCFGGGGCFGGGGGGGGGGFBFFFFFF?BB@EFFFFF/BFFFFFFFFFFFFFFBFF9FFF9BF/
@M05620:37:000000000-D9766:1:1101:9799:8679 1:N:0:20
ACCACACCTTCTACAATGAGCTGCGTGTGGCTCCCGAGGAGCACCCCGTGCTGCTGACCGAGGCCCCCCTGAACCCCAAGGCCAACCGCGAGAAGATGAGTGGGGTGCTTCCCCTTCTACTTCCCCTCTTCCTCCTTCCTCTCCTCCCGGCGCTGCGCCCTTTCTCCCTGGTTCTCTCTTTTGCCGTTTTCCGTGGGACTCTCTTCTCTCCCCTGTGTCTCCTTTGGCACTCTGCAGGTTCTCGATGGGCA
+
CCCCCCCCFFFFGGGGGGFGGGHHGEGBAEHHHGGGGGGGGHHHHGGEEGGGGHHHHHHAEECGGGGGGGGGHHHGGGGHGHHHHGGGGG<CFGHFHHG222////>/>11<0>0<FH111<1<///.<=000=CC<<G000;GHBGG.A--;A-;--.-9/;009BF9:.B009900BF0;00B-.;F.00.9.:9999BF0:B00BF09B.B.00;00;BFFBB/00;//;0000..;BF0.:/0...;
@M05620:37:000000000-D9766:1:1101:21477:8688 1:N:0:20
AGTGCCAGCTCTCAATCGCACAGGGGACCCAGGGCCTGGCCCCTCCATCCAGAAAACCTATGACCTCACCCGCTACCTGGAGCACCAACTCCGCAGCTTGGCTGGGACCTATGTGAGTATCCAGCGTAGGAATCTGGGAGTTGGGGAGGAGTGAGGAGTTGGGGAAAGACAGTCCTAACCGTGGAGGGTTCTGGTAAATGATGGGGTGAGGAGGGGCTCTTTGGCTCCCACCAGTCCCCCTGTCTGGTCTA
+
AA>AAFFFBFFFGFGGGGGGEGHHGGGGEGHHGGGGGGHHFHGHGGHHHHHHHHGHHGHHHHHHHHHHHHHGGFGGHHHHGHHHHHEEEHHFGGGGGHHHGHFGGGHHGHHHHHHHHHHHHHHFHGGGGGHHHHHHGHFGGHHH?CFGCEEGHEHHHGHHHEGGGGHHHHHHHHHHHHHHGGEGDEGGGGGGGGGGGGGGGGFFGGFFFFFFDDAFDFFFFFFFFFFFFFFFFFFFFFFFFFFFFFFFFFB
@M05620:37:000000000-D9766:1:1101:24428:8696 1:N:0:20
AGTGCCAGCTCTCAATCGCACAGGGGACCCAGGGCCTGGCCCCTCCATCCAGAAAACCTATGACCTCACCCGCTACCTGGAGCACCAACTCCGCAGCTTGGCTGGGACCTATGTGAGTATCCAGCGTAGGAATCTGGGAGTTGGGGAGGAGTGAGGAGTTGGGGAAAGACAGTCCTAACCGTGGAGGGTTCTGGTAAATGATGGGGTGAGGAGGGGCTCTTTGGCTCCCACCAGTCCCCCTGTCTGGTCTA
+
AA>>AFFFBFFFGGGFGGGCGAHAGGDGGDFHEGFA2FHHHHGCGGHHGFGHHHFGCEGHHHHHHHHHHHAEGEFGHHHHFGHHHHC?EFGFEGECEEECEGBFF?FGAHHB?FGHFHHHHFHGFGGFGFFHBHHHFHCC<F<?ACGCCDDH.DD.CGHHHHGGGGHCCGHCCGHHHGFHGGGFGEGGGFGFFF9C90F9F9FBEGDA?AFFFBFFDFFFFFFFFBBEEFFFEFFFFFFA;EFFFFFFBB/
@M05620:37:000000000-D9766:1:1101:19505:8702 1:N:0:20
ACCACACCTTCTACAATGAGCTGCGTGTGGCTCCCGAGGAGCACCCCGTGCTGCTGACCGAGGCCCCCCTGAACCCCAAGGCCAACCGCGAGAAGATGAGTGGCCCGCTCCCTCTTCTGGTGGCCGCCTCCCTCCTTCCTGGCCTCCCGGCGCTGCGCCCTTTCTCACTGGTTCTCTCTTCTGCCGTTTTCCGTAGGACTCTCTTCTCTGACCTGCGTCTCCTTTGGAACTCTGCAGGTTCTAGATCGGAA
+
BBBBBBBBFFFFGGGGGGEGGFHHFEAEDGHHHGGGGGGGGHHHHGGGEGGGHHGHHHHGGGGGGGGGGGGGHHHGGGGHGHHHHGGGGGCDCFHHDHFHHGGGFGCDD<CFHHHHHH1FFGGHHGGGGAGGHHGHHHHHGBGHHGGGGGDGGGGGGFFFFFFFFFFFFFFFFFFFFFFFFFFFFFDFFFFFFF?FFFFFFFFFFFFFFF/FFFF.BDFFFFFFFFF/;FFFFFFFFF;BFFBFFFFFBAF
@M05620:37:000000000-D9766:1:1101:9466:8709 1:N:0:20
ACCACACCTTCTACAATGAGCTGCGTGTGGCTCCCGAGGAGCACCCCGTGCTGCTGACCGAGGCCCCCCTGAACCCCAAGGCCAACCGCGAGAAGATGAGTGGCCCGCTACCTCTTCTTGTGGCCGCCTCCCTCCTTCCTGGCCTCCCGGCGCTGCGCCCTTTCTCACTGGTTCTCTCTTCTGCCGTTTTCCGTAGGACTCTCTTCTCTGCCCTGCGTCTCCTTTGGAACTCTGCAGGTTCTAGATCGGAA
+
BBBBBBBBFFFFGGGGGGGGGGHHGECBGEGHGFGEAFGGGHHHHGGGGEEFHHHHHHHGCFCEFEGGGGGHHHHGGGGHGHHGHGGGGG?DGGHHFHHHGHC??/</>-<FGHHHHH1>G1<CGC=CE;;EHHGHHHHH0GHFHHGGGGGGGGAFGBF9DFFFFFFFFFFFFFFFFFFFFFFFFFDFFFFFFF9AFFFFFFFFFFFFFFEFFFF.;ADFFFFFBFF:FFFFFFFFFFABFF/BFF/;A.A
@M05620:37:000000000-D9766:1:1101:10930:8710 1:N:0:20
ACCACACCTTCTACAATGAGCTGCGTGTGGCTCCCGAGGAGCACCCCGTGCTGCTGACCGAGGCCCCCCTGAACCCCAAGGCCAACCGCGAGAAGATGAGTGGCCCGCTACCTCTTCTTGTGGCCGCCTCCCTCCTTCCTGGCCTCCCGGCGCTGCGCCCTTTCTCCCTGGTTCTCTCTTCTGCCGTTTTCCGTAGGACTCTCTTCTCTGCCCTGCGTCTCCTTTGGAACTCTGCAGGTTCTCGATCGGAA
+
CCCCCCCAFFFFGGGGGGGGGGHHGGGAAEHHHFFEDEFGDHGHHGGEEGGGFHGHHHHEFFCFGGGGGGGGHHHGGGGHGHHHHGGGGGBDGGHFHHFFGFGF<?>@C>>GHHHHHH1=F1.CGGDGF:;EHHGHHHHH0/CHGHGGGGGGDGFDB@DFFFFFFF/;FFFFFFFFFFFFFFFFFFFFFFFFFF:ADFFFFFFFFBFFFFBFFFF:@FFFFFFFFFE//;FFFFFFF?FFFF/AFF;@D?A
@M05620:37:000000000-D9766:1:1101:20700:8712 1:N:0:20
ACCACACCTTCTACAATGAGCTGCGTGTGGCTCCCGAGGAGCACCCCGTGCTGCTGACCGAGGCCCCCCTGAACCCCAAGGCCAACCGCGAGAAGATGAGGTGAGTGGCCCGCTCCCTCTTCTGGTGGCCGCCTCCCTCCTTCCTGGCCTCCCGGCGCTGCGCCCTTTCTCACTGGTTCTCTCTTCTGCCGTTTTCCGTAGGACTCTCTTCTCTGACCTGAGTCTCCTTTGGAACTCTGCAGGTTCTCGAT
+
BBBBBBBBFFFFGGGGGGGGGFHHGEGFFFHHHGGGGGGGGHHHHGGGGGGGHHGHHHHGGGGGGGGGGGGHHHHGGGGHGHHHHGGGGGGGGGHHFHHHHFGGHHHGGHHGGG->FFHHHHHHGDCEHHGGGGGHGHHGHHHHHGGGGGGGGGG-AFGFFAFFFFFFFFFBFFFFFFFFFFFFFFFFFFFDFFFFFDBFDDFFFFFFFFFFFFF/BFFF/BFFFFFFFFFFBFFFFFFB/;FFFFF/AB9
@M05620:37:000000000-D9766:1:1101:27514:8736 1:N:0:20
AGTGCCAGCTCTCAATCGCACAGGGGACCCAGGGCCTGGCCCCTCCATCCAGAAAACCTATGACCTCACCCGCTACCTGGAGCACCCACTCCGCAGCTTGGCTGGGACCTATGTGAGTATCCAGCGTAGGAATCTGGGAGTTGGGGAGGAGTGAGGAGTTGGGGAAAGACAGTCCTAACCGTGGAGGGTTCTGGTAAATGATGGGGTGAGGAGGGGCTCTTTGGCTCCCACCAGTCCCCCTGTCTGGTCTA
+
>A>>>DFFBFFFG4FGDFG2E2G4F2AAE2FGBEEBFFHHHHGHGGHHHFFHHHHBFEHHHFHHHDGHHHHGG>EEHHHH?BGHHH1??EG1/E?EEHBGGGHGGGHHGHHHHHHHHHHHHHHHHGFEGGHHHHHHHH0FFHHHGG.CD<CGG0DGCFHHHHGGGAGFHHFHHHHHHHHGGGGGDGGGCFGGGGFFGGGGGGGGGFFBFFFFFFBBBBFFFFFFFFFFFFFFFFFFFFFFBFFFFFFFFFF
@M05620:37:000000000-D9766:1:1101:27506:8752 1:N:0:20
AGTGCCAGCTCTCAATCGCACAGGGGACCCAGGGCCTGGCCCCTCCATCCAGAAAACCTATGACCTCACCCGCTACCTGGAGCACCAACTCCGCAGCTTGGCTGGGACCTATGTGAGTATCCAGCGTAGGAATCTGGGAGTTGGGGAGGAGTGAGGAGTTGGGGAAAGACAGTCCTAACCGTGGAGGGTTCTGGTAAATGATGGGGTGAGGAGGGGCTCTTTGGCTCCCACCAGTCCCCCTGTCTGGTCTA
+
>ABABFFFBFFFG4FGGFFGGGGDAAFGGGGHGGGEDEGHHHGHGGFHHHFHGBGHHGHHHHHHGHGFHHHGGGGFHGGBGGFFGH1GEGHGGE@GGFHHGHHFEGGHGHHHHHHFFFFFHHFHHGBBBCGFFHHHGGGG/GHHGGFFGGGHHFHHGAGGHHGGEDFHFHHHGHFHFHGHG=EGFGGG;AFFGGCFGGFGFCFFEGFFFFFFFFFFFDFFFFFFFFFFFFADFFFFFFFDFFFFFFFFBBF
@M05620:37:000000000-D9766:1:1101:6083:8764 1:N:0:20
ACCACACCTTCTACAATGAGCTGCGTGTGGCTCCCGAGGAGCACCCCGTGCTGCTGACCGAGGCCCCCCTGAACCCCAAGGCCAACCGCGAGAAGATGAGTGGCCCGCTACCTCTTCTTGTGGCCGCCTCCCTCCTTCCTGGCCTCCCGGGGCTGCGCCCTTTCTCACTGGTTCTCTCTTCTGCCGTTTTCCGTAGGACTCTCTTCTCTGCCCTGCGTCTCCTTTGGAACTCTGCAGGTTCTAGATCGGAA
+
CCCCDCCBFFFFGGGGGGGGGGHHGGGBAEHHHFFGDGGGGHHHHGGGEEGGHHHHHHHGGGGGGGGGGGGHHHHGGGGHGHHHHGGGGG@DGGHFHHFCGFGE=/</>-<FGDGDGB1<F1..G@<<A.:CCCE/CGF00/GHHHG?GA--AD.AGAEBB/;BFFFFFBBBFFFFFB9BFFBBFF.DFFFB.99..0;B/;BFF9;:F00::B..9.:AFFFF0:/09FFFBF9FBFFFFB0:090A..;
@M05620:37:000000000-D9766:1:1101:26187:8770 1:N:0:20
ACCACACCTTCTACAATGAGCTGCGTGTGGCTCCCGAGGAGCACCCCGTGCTGCTGACCGAGGCCCCCCTGAACCCCAAGGCCAACCGCGCGAAGATGAGTGGCACGCTCCCTCTTCTGGTGGCCGCCTCCCTCCTTCCTGGCCTCCCGGCGCTGCGCCCTTTCTCACTGGTTCTCTCTTCTGCCGTTTTCCGTAGGACTCTCTTCTCTGCCCTGCGTCTCCTTTGGAACTCTGCAGGTTCTAGATCGGAA
+
>>>AA11AFFCB3GG1311B1B11AEEFH0BFHGC0EAE/AGHHHGCE/A/AB1B1GF0A>F@E/E@EEEEGHHCEGGAE>GGA/FEEC//>//>/1111@GGG0</-<.CCHFFGHDDD0<.G.-<@CCHGHHCHFCCBGGGGB.EFG@?@?A@B;?F?@FFFFF//BFFFFFFFFFFF/:BFB@BFBAFFBB9ABFFFFFFFF/BFFF/FFFF-999AFF/FFFFEBFFFFEBFFFFFFF/FFF/:AAA
@M05620:37:000000000-D9766:1:1101:16728:8779 1:N:0:20
AGTGCCAGCTCTCAATCGCACAGGGGACCCAGGGCCTGGCCCCTCCATCCAGAAAACCTATGACCTCACCCGCTACCTGGAGCACCAACTCCGCAGCTTGGCTGGGACCTATGTGAGTATCCAGCGTAGGAATCTGGGAGTTGGGGAGGAGTGAGGAGTTGGGGAAAGACAGTCCTAACCGTGGAGGGTTCTGGTAAATGATGGGGTGAGGAGGGGCTCTTTGGCTCCCACCAGTCCCCCTGTCTGGTCTA
+
ABAABFFFCFFFGGGGGGGGGGHGGGGGGGHHGGGGGGHHHHGHGGHHHHHHHHHHHGHHHHHHHHHHHHHGGEEGHHHHFHHHHHHHFHHHFGGGGHGHGHHG//FHG2BGHHHHHHHHHHHHHGDDGAHHHHHHHHHGGHHHGGGGGG<FHHHHHGHHHHGGGGHHHHHHHHHHHHHHGGFGGGGGEGGGGGGGGGGGGGGGGGFFFFFFFFF;DFFFFFFFFFFFFFFFFFFFFFFFFFFFFFFFFF0
@M05620:37:000000000-D9766:1:1101:5550:8788 1:N:0:20
ACCACACCTTCTACAATGAGCTGCGTGTGGCTCCCGAGGAGCACCCCGTGCTGCTGACCGAGGCCCCCCTGAACCCCAAGGCCAACCGCGAGAAGATGAGGTAAGTGGCCCGCTACCTCTTCTGGTTGCCGCCTCCCTCCTTCCTGGCCTCCCGGCGCTGCGCCCTTTCTCACTGGTTCTCTCTTCTGCCGGTTTCCGTAGGACTCTCTTCTCTGACCGGCGTCTCCTTTGGAACGATGCCGGTTCTAGAT
+
>AAABBABFFFFFGGGGGGGGBGHEAF24AA2BAFEFGE2A2F11AAFAFG15BAGFHFGG00>FG@/>>?G3F/?>EEHFHHHHAEE@D<BCGHFHHFF<F12?@F1/0/>>@D-GHH1<1110=0<.0A-<A.CEHHGFHHHH0/C.0;EG.---9-;;9-.B-99FF//BFFF/;//;FFF99999F---;.9/.;..A9//9:FFFB9/;F/BB-9-;B-A.9/B/B//9/...../-9;9.99/;B
@M05620:37:000000000-D9766:1:1101:6340:8801 1:N:0:20
AGTGCCAGCTCTCAATCGCACAGGGGACCCAGGGCCTGGCCCCTCCATCCAGAAAACCTATGACCTCACCCGCTACCTGGAGCACCAACTCCGCAGCTTGGCTGGGACCTATGTGAGTATCCAGCGTAGGAATCTGGGAGTTGGGGAGGAGTGAGGAGTTGGGGAAAGACAGTCCTAACCGTGGAGGGTTCTGGTAAATGATGGGGTGAGGAGGGGCTCTTTGGCTCCCACCAGTCCCCCTGTCTGGTCTA
+
>A>AAFFC1FFFFGGGGGFGGGHHGGGGEEHGGAEFCAGGCGGCGGHDEGGHFCAGHGH1FHFHHHGFHFFGGGCEHHHGHHHHFHHGEF1GGGEEEEGHGHB/EGHFEHHFHG2B>FGHGGGFH/?CBFFHGHGHGGFF<FGHCCGGCCAFFFHHHCCFGB@CE.CHCHGFHHHHFFFF@AEAFAC?EGFGGG0;BBBBBFGE9.;9-AFF--@--@AFFFFBFFF?-BFBFFBFFBEF?FFFFB/9;99
@M05620:37:000000000-D9766:1:1101:16348:8809 1:N:0:20
ACCACACCTTCTACAATGAGCTGCGTGTGGCTCCCGAGGAGCACCCCGTGCTGCTGACCGAGGCCCCCCTGAACCCCAAGGCCAACCGCGAGAAGATGAGTGGCCCGCTACCTCTTCTGGTGGCCGCCTCCCTCCTTCCTGGCCTCCCGGCGCTGCGCCCTTTCTCACTGGTTCTCTCTTCTGCCGTTTTCCGTAGGACTCTCTTCTCTGCCCTGCGTCTCCTTTGGCACTCTGCAGGTTCTAGATCGGAA
+
BABAB@BBCFFFGGGGGGGGGEGFEBEBAEGFHGGEDEFCFDGGHGGGEFGGHGHHGGHFGGFGGGGGGGGHHHHGGGGHGHHHHGGGGG@DFGHFFFHHHHGA0/><C-<FGHHGHH1<=0<CGGGGG:CFHHGHHHHG0/CGHGGGGG-9?CGDGFFFFFFFFFFFFFFFFFFFFFFFFFFFFFDFFFFFFFFFFFFFFFFFFFFFFF/BEFFA@FFFFFFFFFE/9F.BFFB9BA.;BF/;FFFE?.E
@M05620:37:000000000-D9766:1:1101:17599:8818 1:N:0:20
ACCACACCTTCTACAATGAGCTGCGTGTGGCTCCCGAGGAGCACCCCGTGCTGCTGACCGAGGCCCCCCTGAACCCCAAGGCCAACCGCGAGAAGATGAGTGGCCCGCTCCCTCTTCTTGTGGCCGCCTCCCTCCTTCCTGGCCTCCCGGCGCTGCGCCCTTTCTCACTGGTTCTCTCTTCTGCCGTTTTCCGTAGGACTCTCTTCTCTGCCCTGCGTCTCCTTTGGAACTCTGCAGGTTCTAGATCGGAA
+
CCCCCDCCFFFFGGGGGGGGGGHHGGGGHGHHHGGGGGGGGHHHHGGGGGGGHHHHHHHGGGGGGGGGGGGHHHHGGGGHGHHHHGGGGGBFGGHHHGFF2FFFC/<@D->FGGHHFH1<FC?CCFGGGEGGHHGHHHHHC/CG0FAEG?DGDGDDGAFFFF0BFFFFFFFFF:FFEFFFFFFFFFF?FFFFFF.DD:BFFBFFFFFFFB0;EFF?C.BAFFFFFEF00;FFFF0:B.;;BBBFFFFE?..
@M05620:37:000000000-D9766:1:1101:22783:8834 1:N:0:20
ACCACACCTTCTACAATGAGCTGCGTGTGGCTCCCGAGGAGCACCCCGTGCTGCTGACCGAGGCCCCCCTGAACCCCAAGGCCAACCGCGAGAAGATGAGGTGAGTGGCCCGCTCCCTCTTCTGGTGGCCGCCTCCCTCCTTCCTGGCCTCCCGGCGCTGCGCCCTTTCTCACTGGTTCTCTCTTCTGCCGTTTTCCGTCGGACTCTCTTCTCTGACCTGAGTCTCCTTTGGAACTCTGCCGGTTCTCGAT
+
BBBABBBBFFFFGGGGFGGEGDGGGEEBCEGHFGGEEGGGGHHHHGGGGEGGHHGHFHHGCGGGGEGGGGGGHFHGGGGHACGHHGA<CGC@@GBFDHFHH??FGHHGGHHGGG?EGHHHHHHHGHHGHHGGGGGHGHHGHHHHHGEGGGGGGGGB?BGBFBBFBBFFFFF/BF/FFFFFFFFFFFFFFFBDFFFFFFF.;BBBBFFFFFFFFFF/;FFF/FFFFFFFFFFFF/BFFFFFFBBBFFF/AFF
@M05620:37:000000000-D9766:1:1101:27241:8834 1:N:0:20
AGTGCCAGCTCTCAATCGCACAGGGGACCCAGGGCCTGGCCCCTCCATCCAGAAAACCTATGACCTCACCCGCTACCTGGAGCACCAACTCCGCAGCTTGGCTGGGACCTATGTGAGTATCCGGCGTAGGAATCTGGGGGTTGGGGGGGAGTGAGGAGTTGGGGAAGGCAAGTCCTACCCGTGGGGGGTTCTGGAAAATGATGGGGTAAGGGGGGCCCCTTTGCCTCCAACAAGCCCCCCTGTCTGGCATA
+
ABAAAFFFCFFFGGGGGGGGGGHHGGGGGGHHGGGGGGHHHHGHGGHHHHHHHHHHHGHHHHHHHHHHHHHGGGGGHHHHHHHHHHHHGHHHGGGGGHHHGHHGGGHHGHHHHH33B3BFGD///<//>/F111?GHF--A-AGG--@--;.;0;;09FFFFFFFF......;B00B0A.:.;--;@CDDFFFF0BF/:000;FFF../;0.;@F---;AFBF0;0;;/0B../.;EFFFCFF00FB0/;0
@M05620:37:000000000-D9766:1:1101:17192:8843 1:N:0:20
AGTGCCAGCTCTCAATCGCACAGGGGACCCAGGGCCTGGCCCCTCCATCCAGAAAACCTATGACCTCACCCGCTACCTGGAGCACCAACTCCGCAGCTTGGCTGGGACCTATGTGAGTATCCAGCGTAGGAATCTGGGAGTTGGGGAGGAGTGAGGAGTTGGGGAAAGACAGTCCTAACCGTGGAGGGTTCTTGTAAATGATGGGGTGAGGAGGGGCTCTTTGGCTCCCACCAGTCCCCCTGTCTGGTCTA
+
BBABCFFFDFFFGGGGGGGGGGHGGGGGGGHHGGGGGGHHHHGHGGHHHHHHHHHHHGHHHGHHHHHHHHHGGGGGHHHHGHHHHHHHGHHHGGGGGHHHGHHGGGHHGHHHHHHHHHHHHHHHHGGGGGHHHHHHHHHGGHHHGGGGGGGHHHHHHGHHHHGGGGHHHHHHHHHHHHHHGGGGGGGGGGGG0CFFGGGHHHHGGGFFFFFFFFFFFFFFFHHFFFFFFFFFFFFFFFFFFFFFHHFFFFF
@M05620:37:000000000-D9766:1:1101:7434:8854 1:N:0:20
AGTGCCAGCTCTCAATCGCACAGGGGACCCAGGGCCTGGCCCCTCCATCCAGAAAACCTATGACCTCACCCGCTACCTGGAGCACCAACTCCGCAGCTTGGCTGGGACCTATGTGAGTATCCAGCGTAGGAATCTGGGAGTTGGGGCGGAGTGAGGCGTTGGGGCCAGCCCGTCCTAACCGTGGCGGGTTCTGGTAAATGATGGGGTGAGGAGGGGCTCTTTGGCTCCCACCAGTCCCCCTGTCTGGTCTA
+
>A>>>FF1>FFFG1FEFFFCECHHGCEAAEGH00BB/BFH0GGEFGH1FFGGBFHHGGH1FG2GHGGHHHFGG>EFHHGG>FHHHH0/?G@B/?//>B>B?FBAEGFAAHGHHH22BFGFF>BGH/<CBC@@@GHFHHGFACGHGG.A@C@AC:GG.:;-ACA@.-.9.:A-@FFFFFFF@FA@-9;@9EFFFFBFFBFBFFFFFFA@EFF/BF-@@@FFFFFFEFFFFFFFAFFFFFFF@FFFFFB;9FF
@M05620:37:000000000-D9766:1:1101:27356:8857 1:N:0:20
ACACACCTTCCACCATGCGCCGCGTGTGGCTCCCGCGGCACACCCCGTTCTGCATGCCGAGGCCCCCCTGCACCCCAAGGCCAACCGCGCGAAAATGAGTGGCCCGCTCCCTCTTCTGGTGGCCGCCTCCCTCCTTCCTGGCCTCCCGGAGCTGCGCCCTTTCTCACTGGTTCTCTCTTCTGCCGTTTTCCGTCGGACTCTCTTCTCTGACCTGCGTCTCCTTTGGCACTCTGCAGGTTCTCGATCGGCAG
+
AAAAAAAFFF1BF1AFGBAAAA00AABFAAFFFGGAEE//>>BEFG/BB>FGH212BFEECCGFFEGG/?/BBFCGGG/F/FGHGGC<@//->--><=D=DECA.<:;-CEGHGGHH00;/.CA?@AGCAEFFGEGGGGGGGFFFFFB@-@@FFF@@F@@F/BFFFFFFFFFFFFFFFFFFBFF@ABFEFFBBA@?@@@FFFFFFFFFF/9BFFF@F@FFFFFFFF/;FFFFEF/;A-;BFFFFFF@A9--
@M05620:37:000000000-D9766:1:1101:21654:8867 1:N:0:20
ACCACACCTTCTACAATGAGCTGCGTGTGGCTCCCGAGGAGCACCCCGTGCTGCTGACCGAGGCCCCCCTGAACCCCAAGGCCAACCGCGAGAAGATGAGTGGCCCGCTACCTCTTCTGGTGGCCGCCTCCCTCCTTCCTGGCCTCCCGGAGCTGCGCCCTTTCTCACTGGTTCTCTCTTCTGCCGTTTTCCGTAGGACTCTCTTCTCTGACCTGAGTCTCCTTTGGAACTCTGCAGGTTCTAGATCGGAA
+
CCCCCCCDFFFFGGGGGGGGGGHHGGGGHGHHHGGGDGGGGGHHHGGGGGGGHHHHHHHGGGGGGGGGGGGHHHHGGGGHGHHHHGGGGGGGGGHHGHHHHHGGHHGGGGGHHHHHHHFHGHGHHGGGGGHGHHGHHHHHHHHHHHGGGG-;DGGGGGGGGGGFFFFFFFFFFFFHFFFFFFFHFFFFFFFFFFFFFFFFFFFFHHHFFFFFFFF/BBFFFFFFFFFBFFFFFFFFFFABFFFFFFFFFFF
@M05620:37:000000000-D9766:1:1101:15754:8888 1:N:0:20
AGTGCCAGCTCTCAATCGCACAGGGGACCCAGGGCCTGGCCCCTCCATCCAGAAAACCTATGACCTCACCCGCTACCTGGAGCACCAACTCCGCAGCTTGGCTGGGACCTATGTGAGTATCCAGCGTAGGAATCTGGGAGTTGGGGAGGAGTGAGGAGTTGGGGAAAGACAGTCCTAACCGTGGAGGGTTCTGGTAAATGATGGGGTGAGGAGGGGCTCTTTGGCTCCCACCAGTCCCCCTGTCTGGTCTA
+
BCABBFFFCFFFGGGGGGGGGGHGGGGGGGHHGGGGGGHHHHGHGGHHHHHHHHHHHGHHHHHHHHHHHHHGGEGGHHHHHHHHHHHHGHHHGGGGGHHHGHHGGGHHGHHHHHHHHHHHHHHHHGGGGGHHHHHHHHHGGHHHGGGGGGEHHHHHHGHHHHGGGGHHHHHHHHHHHHHHGGGGGGGGGGGGGGGGGGGGGGGGGGFFFFFFFFFFFFFFFFFFFFFFFFFFFFFFFFFFFFFFFFFFFFB
@M05620:37:000000000-D9766:1:1101:13788:8891 1:N:0:20
ACCACACCTTCTACAATGAGCTGCGTGTGGCTCCCGAGGAGCACCCCGTGCTGCTGACCGAGGCCCCCCTGAACCCCAAGGCCAACCGCGAGAAGATGAGTGGCCCGCTACCTCTTCTGGTGGCCGCCTCCCTCCTTCCTGGCCTCCCGGAGCTGCGCCCTTTCTCACTGGTTCTCTCTTCTGCCGTTTTCCGTAGGACTCTCTTCTCTGACCTGTGTCTCCTTTGGAACTCTGCAGGTTCTAGATCGGAA
+
CCCCCCCCFFFFGGGGGGGGGGHHGGGEEFHHHGGGGGGGGHHHHGGGGGGGHHHHHHHGGGGGGGGGGGGHHHHGGGGHGHHHHGGGGGDGGGHHHHHFFF/?<GCGG-<FDHGGHH1<>0.CC@@<E::CGHDFGFHFCGHHHHGGDG-:AFFG-BDGGFGFFFFFFFFFF/FFFFBFFFFBFF:DFABB.:9ADBFFFFFFFEFFFF/FFFF/;BBFFFFFFFFFFFF/B/9//:.:FF/;FBFF..;
@M05620:37:000000000-D9766:1:1101:22634:8893 1:N:0:20
ACCACACCTTCTACAATGAGCTGCGTGTGGCTCCCGAGGAGCACCCCGTGCTGCTGACCGAGGCCCCCCTGAACCCCAAGGCCAACCGCGAGAAGATGAGTGGCCCGCTCCCTCTTCTTGTGGCCGCCTCCCTCCTTCCTGGCCTCCCGGCGCTGCGCCCTTTCTCACTGGTTCTCTCTTCTGCCGTTTTCCGTAGGACTCTCTTCTCTGACCTGCGTCTCCTTTGGCACTCTGCAGGTTCTAGATCGGAA
+
AAAABBBBFFFFGGGGGGGGGGHCEEEAFEHHHGGEEEF2EHHHHGEGAEFFHHHHHHHGGGGGGGEEFGFHHHGGGGGHGHHHGGGGGGGGGGHGGHHCG2<<0/><A-CFHHHHHF1>G1DEHGCGGAGGHHGHHHHH0/CHBAGEGGCGGGGGAFFFFFFFFFBFFFFFFFFFFFFFFFFFFFFFFFFFFBAFFFFFFFFFFFEFEF/;BFBABFFFFFFFFFF//B9FFF//FF./BF/BBFFA..;
@M05620:37:000000000-D9766:1:1101:5019:8898 1:N:0:20
AGTGCCAGCTCTCAATCGCACAGGGGACCCAGGGCCTGGCCCCTCCATCCAGAAAACCTATGACCTCACCCGCTACCTGGAGCACCAACTCCGCAGCTTGGCTGGGACCTATGAGAGTATCCAGCGTAGGCATCTGGGAGTTGGGGAGGCGTGAGGAGTTGGGGAAAGACAGTCCTAACCGTGGAGGGTTCTGGTAAATGATGGGGTGAGGAGGGGCTCTTTCGCTCCCACCACTCCCCATGTCTGGTCTA
+
33>3>@DCBFFFGGGGFFFCEEGFEGGEAEGHFEE?AAGAFHGHGGGHFHHEFCCGHGFHHFFHFGGHHHFEG/EEHHHH2FGAGF?1?GGGGGC@GFHHE3B?<AGGECGHE21BF1?FHHDGGGCD</1@GCHGHHFAEFGB-@.<@.<EDF.<C.::GG--:;GFHHGGGB0;F0CF9;CBDGG@;.CGFF0;BF/BFB:B.?ABA.AFFF-9B=EFFE/.;AE.9.....;B..A.;9BFF//;/99
@M05620:37:000000000-D9766:1:1101:11263:8907 1:N:0:20
ACCACACCTTCTACAATGAGCTGCGTGTGGCTCCCGAGGAGCACCCCGTGCTGCTGACCGAGGCCCCCCTGAACCCCAAGGCCAACCGCGAGAAGATGAGTGGCCCGCTACCTCTTCTTGTGGCCGCCTCCCTCCTTCCTGGCCTCCCGGCGCTGCGCCCTTTCTCACTGGTTCTCTCTTCTGCCGTTTTCCGTAGGACTCTCTTCTCTGACCTGAGTCTCCTTTGGAACTCTGCAGGTTCTAGATCGGAA
+
1>>>AA1AFFCDEGG1DGG1A1BGEEEBGEAG1AFEGGFGEAHFGGEG/EFAGHHGGHHGGGECFGGCEEEHH1GEEFG/?<GEH/<</@><@C0<1<1FG1??FC<AC@CCDGFHHF1>11>CG@CCA:CEGGEGHHHHHHHHBGGG?G9-A@AGG@B@?FFFFF//;FFFFFFFFFFFBFFFF@FFFFFFFFAFFFBBFFF9F/BFFF/BFFF/-;;/FF/FFFF/BFFFFFFFFF-BFFBFF999ABA
@M05620:37:000000000-D9766:1:1101:3606:8916 1:N:0:20
ACCACACCTTCTACAATGAGCTGCGTGTGGCTCCCGAGGAGCACCCCGTGCTGCTGACCGAGGCCCCCCTGAACCCCAAGGCCAACCGCGAGAAGATGAGGTGGGTGGCGCGCTTCCTCTTCTGGTGGCTGCCTCCCTCCTTCCTGTCTTCCCGGCGTTGCGCCCTTTCTCCCTTGTTCTTTCTTCTGCCGTTTTCCGTCGGATTTTCTTCTCTGCCTTGCGTTTCCTTGTGATTCCGTCCGGTTTTGGCT
+
>1>AA>A>CFCFAGGGGGBAFABGGAEAABFBFFFB0AAAAACGGEGE/BBFHHHHGHHAEEGEFGEEEEFGBGHE?EFHGH?GHGGEBC/>BCHEGHH<0<?/>?EC?-.<>-.=<=D<DGHD0DGF;.:;C0CGECHGHBFFGF0C0;CFGA;A?-9;B@-;9@FFBF9BFF;BFF/;/9;FFFFFFF@;AFF/9;/A@?--;//;BFFF/BBBF;;/B@B-;//9;/;9//;9B/;A-9=@-9;-9/;
@M05620:37:000000000-D9766:1:1101:11899:8928 1:N:0:20
AGTGCCAGCTCTCAATCGCACAGGGGACCCAGGGCCTGGCCCCTCCATCCAGAAAACCTATGACCTCACCCGCTACCTGGAGCACCAACTCCGCAGCTTGGCTGGGACCTATGTGAGTATCCAGCGTAGGAATCTGGGAGTTGGGGAGGAGTGAGGAGTTGGGGAAAGACAGTCCTAACCGTGGAGGGTTCTGGTAAATGATGGGGTGAGGAGGGGCTCTTTGGCTCCCACCAGTCCCCCTGTCTGGTCTA
+
BBBCCFFFCFFFGGGGGGGGGGHHGGGGGGHHGGGGGGHHHHGHGGFHHHHHHFHGHGHHHHHHHHHHHHHGGGGGHHHHGHHHHHHHGHHHGGGGGHHHGHHGGGHHGHHHHHFHHHHHHHHHHGGGGGHHHHHHHGHGGHHHGGGGGGGGHHHHHGHHHHGGGGHHHHHHHHHHHHHGGGGGGGGGFGGGGGFFFGGGBFFGGGDFFFFFFFFFFFFFFFFFFFFFFFFFFFFFFFFFFFFFFFFFFF/
@M05620:37:000000000-D9766:1:1101:22939:8934 1:N:0:20
ACCACACCTTCTACAATGAGCTGCGTGTGGCTCCCGAGGAGCACCCCGTGCTGCTGACCGAGGCCCCCCTGAACCCCAAGGCCAGCCGCCAGAAGATGAGTGGCCCGCTCCCTCTTCTGGTGGCCGCCTCCCTCCTTCCTGGCCACCCGGCGCTGCGCCATTTCTCCCTGGTTCTCTCTTCTGCCGTTTTCCGAAGGACTCTCTTCTCTGCCCAGAGTCTCCATTGGAACTCTGCAGGTTCTAGATCGGCA
+
ABBBBBBBFFFFGGGEGGGCGGBGEFGGAAFGHGGEEEGEAF2FHGGGGGGGBGHEHHHGEG0EGGGGGGGHHHHGGGGHFHHH/F//>///00?BFFDGHG/F?GC/AC<FFH0FGHFFD0<>G-<A..<CGHGHFHHH:/CG/;;C@BBGBG@G@BF.9//9FF/BBFFF/9///BFFFFFEFB.A/9;:...;9.;FFFFBF/;BF9/:;/..:;BBBF///;;/9BB/B//;B.;:FFB/FBF..--
@M05620:37:000000000-D9766:1:1101:22916:8946 1:N:0:20
ACCACACCTTCTACAATGAGCTGCGTGTGGCTCCCGAGGAGCACCCCGTGCTGCTGACCGAGGCCCCCCTGAACCCCAAGGCCAACCGCGAGAAGATGAGTGGCCCGCTACCTCTTCTGGTGGCCGCCTCCCTCCTTCCTGGCCTCCCGGCGCTGCGCCCTTTCTCACTGGTTCTCTCTTCTGCCGTTTTCCGTAGGACTCTCTTCTCTGACCTGCGTCTCCTTTGGAACTCTGCAGGTTCTAGATCGGAA
+
CCCCCCCCFFFFGGGGGGGGGGHHGEGGHGHHHFFGGGGGGHGHHGGE1FGGHHHHGHHGGGGGGGGGGGGHGHHGGGGHGHHHHGGGGGGGGGHGHHHHHHGGFGDGG-CHHHHHHHBGGHGHHGGGGGHGHHGHHHHHHHHHHHGGGG-ADGGGGDFFFFFFFFFFFFFFFFFFFFFFFFFFFFDFFFFFFFFFFFFFFFFFFFFFFFFFFFF.CDFFFFFFFFFBFFFFFFFFFF::FFFBFFFFDFF
@M05620:37:000000000-D9766:1:1101:6865:8947 1:N:0:20
ACCACACCTTCTACAATGAGCTGCGTGTGGCTCCCGAGGAGCACCCCGTGCTGCTGACCGAGGCCCCCCTGAACCCCAAGGCCAACCGCGAGAAGGCTCGTGTCCCTCTACCTCTTCTGGTGGCCGCCTCCCTCCTTCCTGGCCGCCCGGAGCTGGGCCCTTTCTCACTGGTTCTCTCTTCTGCCGGTTTCCGTAGGACTCTCTTCTCTGACCTGGGTCTCCTTTTGAACTCTGCAGGTTCTAGATCTGAA
+
BABABBBAFFFFGGGFDGFEGFGHGAEAA2GCFEGFEFG?EHHFHGGGE1EFFHEGHHFECG?GGEGGGGGHHFHGGFFHGEHHHGGGGGGC//?0/2?</??<?1100?<F1>GDF1<<FB?0FGFC.<<.:;./0::00:.;-9:-:----9;/..:9.//;B///;/B//;B://:/9;/B/9-;..B/9BA..9/:B//999BBBFEFF/.../;B/;//9//;9/BF//;//9;BF/9//;B//9;
@M05620:37:000000000-D9766:1:1101:27104:8951 1:N:0:20
AGTGCCAGCTCTCAATCGCACAGGGGACACAGGGCCTGGCACCTCCATCCAGAAAACCTATGACCTCACCCGCTACCTGGAGCACCAACTCCGCAGCTTGGCTGGGACCTATGTGAGTATCCAGCGTAGGAATCTGGGAGTTGGGGAGGAGTGCGGAGTTGGGGAAAGACAGTCCTAACCGTGGAGGGTTCTGGTAAATGATGGGGTGAGGAGGGGCTCTTTGGCTCCCACCAGTCCCCCTGTCTGGTCTA
+
AAAAAFF4>FFFGGGGGGCFEGHGG22A2BAG22EAFFHH2CFHHCG55AGG3FFGHEHFHHBGHHHHHHFEEEEE2FBGGHHHGH11?EDCEGCGGHFHGHHGGGHHGHGHHHFFHHHHHHBGHGGDGGEHGHGHGG<FEHHHGG/CD.CGG1<D-<<CG/:DFA:C/C/GHHHHFFGEBGGG?EGGEG?FGGBFFGGGFGGFF.DBFFFFFF?BBBFFFFFFFFF?EFFFFFFFFFFFBFFFFFFFFFB
@M05620:37:000000000-D9766:1:1101:23383:8957 1:N:0:20
ACCACACCTTCTACAATGAGCTGCGTGTGGCTCCCGAGGAGCACCCCGTGCTGCTGACCGAGGCCCCCCTGAACCCCAAGGCCAACCGCGAGAAGATGAGTGGCCCGCTCCCTCTTCTTGTGGCCGCCTCCCTCCTTCCTGGCCTCCCGGCACTGCGCCCTTTATCACTGGTTCTCTCTTCTGCCGTTTTCCGTAGGACTCTCTTCTCTGCCCTGCGTCTCCTTTGGAACTCTGCAGGTTCTAGATCGGAA
+
AAAAABBBFFFFGFGCBGGFGCGFGAA242GG3FFA2EEFDHHHHGGG?EGGFHFFHHHG?F?GG1EGGEF2F?GGGGDHEAGHHG/<BCB</FFFFHBGHFEF</<><<<FHCHHDH1>1>.CH-<AD;:EHGGH:GGHHHGH0;A.CDF-;C/9ABGGGG0/;BFFFFF9FF/BFFFFFF/;BDDFFFFFF/ADFFBFFFFFFFFFFB/:AFF?BFCFBFFFBFFFFF//FFFFFFFEFFEFFFFF.;.
@M05620:37:000000000-D9766:1:1101:17111:8962 1:N:0:20
ACCACACCTTCTACAATGAGCTGCGTGTGGCTCCCGAGGAGCACCCCGTGCTGCTGACCGAGGCCCCCCTGAACCCCAAGGCCAACCGCGAGAAGATGAGTGGCCCGCTACCTCTTCTGGTGGCCGCCTCCCTCCTTCCTGGCCTCCCGGCGCTGCGCCCTTTCTCACTGGTTCTCTCTTCTGCCGTTTTCCGTAGGACTCTCTTCTCTGACCTGCGTCTCCTTTGGCACTCTGCAGGTTCTAGATCGGAA
+
AAA1AAAAFFFFGDGB3F1AG1GFE0A000FGCFGF?EEGGHHHGGGG?EFGEHGFFHHE/FCEGEGGGGF0GEAGGGCHAFHHHGE<CGC@@GFF1F1GFGFFFF>@@-AFHHHHHH1<FHFCHGGGG;GFHHGHHHHHCFFHFHGFG@-@@@GBG@F@@FFFFFFFFFF9FFFFFFFFFFFFF@BFFFFFFFFBFFFFFFFFFFFFFFFFFFF-;A@BBFFFFFF/;FFFFFFFFAAFFFBFFFFFB?E
@M05620:37:000000000-D9766:1:1101:14040:8967 1:N:0:20
ACCACACCTTCTACAATGAGCTGCGTGTGGCTCCCGAGGAGCACCCCGTGCTGCTGACCGAGGCCCCCCTGAACCCCAAGGCCAACCGCGAGAAGATGAGGTGAGTGGGCCGCCACCTCCTTCTGCTGCCGCCTCCCTCCCTCCTTGCCTCCCGGAGCTGCCCCCTTTCTCACTGGTTTTTTCTTTCTCCGGTTTTCGTACGACTCTCTTTCTTTACCTGACTCTCCCTTGGTACTCTGTCGGTTCTTGAT
+
CDDDDDCDFFFFGGGGGGGGGGHHGGGEGGHHHGGGGGGGGHHHHGGGGGGGHHHHHHHGGGGGGGGGGGGHGHHGGGGHGHHHHGGGGGGGGGHH2?22==/1???F/?/<A-->FF.<C00<D00<0<--:..;EC:E.C/E:B0FF00;E.----.00..CC-.;0900;B090:.9.99000000;.-::D.0-./.;....000:000000;:0://9000//;0/009:B00900.;-9.90:9B
@M05620:37:000000000-D9766:1:1101:14151:8969 1:N:0:20
GAGGCTGCTTTGGAAGAGCACACGTCTGAACTCCAGTCATAACTGACAAGCCAGGGACAAAAGATCGGAAGAGCACACGTCTGAACTCCAGTCACTCCGGAGAATCTCGTATGCCGTCTTCTGCTTGAAAAAAAAAAAAAACTGAAGCCCCCATAACACGTCAGTCCATACTTTCCTCTTACGACCTCATGTGGCTCCCATTGCCCACTTCTACGCATCTTAACTTGTCACTGCACCTCCAGGTCAAACCA
+
AAAAAAFAFFFFGGGGGCGB1BCE0GFFBGHHFHHGDFGF2FGFGF1FAFGGEGHEFFFGFAFFHGGFGGGFF01>FHG0FHG12FGHHHGFFDGHHFEGCE>GFFGHHFFE0DF/?EC/2BB1B1BGHHHHCCG/>A->-.00<00<.<.;A:/0;;;...C:;C0000;900;00;000;9..-.0/;0000../-;-;B/9/;/9-;FF//--9--;;/99;//9//;/99999B-A-;//;//;/--
@M05620:37:000000000-D9766:1:1101:16212:8970 1:N:0:20
ACCACACCTTCTACAATGAGCTGCGTGTGGCTCCCGAGGAGCACCCCGTGCTGCTGACCGAGGCCCCCCTGAACCCCAAGGCCACCCGCGAGAAGATGAGTGGCCCGCTACCTCTTCTGGTGGCCGCCTCCCTCCTTCCTGGCCTCCCGTAGCTGCGCCCTTTCTCACTGGTTCTCTCTTCTGCCGTTTTCCGTAGGACTCTCTTCTCTGACCTGAGTCTCCTTTGAACTCTGCAGGTTCTAGATCGGAAG
+
1AAAA1AAFFFFGGFFGGGGGGHHGGGGFGEGHGGCEAEAEGHHHGGFEFEGGFGFGHHG/>>EFGGGGGGFHHGGGGCGAGH//FE/E</B//?1?G11?1FGFH?CGGGFD<DGFHH1<>AH.<CGGGHEHHGHHHGCC:CHGGGG?.9.C9999-.A@/0BFF;0BBF/BFF//9BFFFFE/=-9BEFBA/9-9/;FF/9BFFFFF9:FFF-/999B/9/B9/;B/FF;FF//-;FFF/BBFF-9A9-
@M05620:37:000000000-D9766:1:1101:16192:8975 1:N:0:20
ACCACACCTTCTACAATGAGCTGCGTGTGGCTCCCGAGGAGCACCCCGTGCTGCTGACCGAGGCCCCCCTGAACCCCAAGGCCAACCGCGAGAAGATGAGTGGCCCGCTACCTCTTCTGGTGGCCGCCTCCCTCCTTCCTGGCCTCCCGGCGCTGCGCCCTTTCTCACTGGTTCTCTCTTCTGCCGTTTTCCGTAGGACTCTCTTCTCTGACCTGCGTCTCCTTTGAACTCTGCAGGTTCTCGATCGGAAG
+
DDDDDDCCFFFFGGGGGGGGGGHHGFGEEGHHHGGGGGGGGHHHHGGGGGGGHHHHHHHGGGGGGGGGGGGHHHHGGGGHGHHHHGGGGGFGGGHHHHHHHHGGCG@CD-AGHHHHHH1GHGCHGGGGGEHGHHGHHHHHHHHHHHGGGG-;CGGGCAFFFFFFFFFFFFFFFFFFFFFFFFFFFFDFFFFFFFFDFBFFFFFFFFFFFF0BFFF.@ADDFFFFFF0;BFFFFF0;F:BFF0AFFFFF.;9
@M05620:37:000000000-D9766:1:1101:26936:8982 1:N:0:20
ACCACACCTTCTACAATGAGCTGCGTGTTGCTCCCGAGGAGCACCCCGTGCTGCTGACCGAGGCCCCCCTGAACCCCAAGGCCAACCGCGAGAATATCAGTGGCTCCCTCCCTCTTCTGGTGGCCGCCTCCCTCCTTCCTGGCCTCCCGGCGCCGCGCCCTTTCTCACTGGGTCTCTCTTCCGCTGTTTTTCGTAGGACCCTCTTCTTCGACCTGCGTCTCCTTTGGAACTCGGCATGTTCTATATCGGAA
+
1>1>AAAAFFFFFGGFD1GDF1B1AF?F00DFGHG00AE//B/FHGCGA/BA1BAABFCEE//>>E/>EGGFGF>EEEE//>FCC/E/><>B@F1122222?FF01//00?F00?111111>AF0->-..=C/<CG0CG0CCCCG.G..---9---;9-@-/;9:///9;--9;-/;F;/;/:--;-:/--/-;B--/;--;-B/9///9-9-:9--9---/;;9/9BBFF/-9A>-ABFFB////;----
@M05620:37:000000000-D9766:1:1101:13914:8990 1:N:0:20
AGTGCCAGCTCTCAATCGCACAGGGGACCCAGGGCCTGGCCCCTCCATCCAGAAAACCTATGACCTCACCCGCTACCTGGAGCACCAACTCCGCAGCTTGGCTGGGACCTATGTGAGTATCCAGCGTAGGAATCTGGGAGTTGGGGAGGAGTGAGGAGTTGGGGAAAGACAGTCCTAACCGTGGAGGGTTCTGGTAAATGATGGGGTGAGGAGGGGCTCTTTGGCTCCCACCAGTCCCCCTGTCTGGTCTA
+
>>1AADDFAFCBAGGFGCFGAAFGCEGGFGHHGG?EGCHCEGGHGGFHDGHEBA1BGE0FGHEHFHBGHHHGGG/EHHHFHHHE0>GHGFHHGEEGEGHHGHHGGGHHFBGHHHHHHFHHHGHFHGEG/<FHHHHHH00F/?GHGGGGGGEH.DHHF.CG0C@CGGHHHHH/::0CGGHH@.CAAE.A.CFGGGBFGGGGGGGGGGF@FFFBBF@-@@FFBFFFFFFFFFFFFFFFFFAB?EFFFFFFFFB
@M05620:37:000000000-D9766:1:1101:23237:8997 1:N:0:20
ACCACACCTTCTACAATGAGCTGCGTGTGGCTCCCGAGGAGCACCCCGTGCTGCTGACCGAGGCCCCCCTGAACCCCAAGGCCAACCGCGAGAAGATGAGTGGCCCGCTACCTCTTCTGGTGGCCGCCTCCCTCCTTCCTGGCCTCCCGGCGCTGCGCCCTTTCTCACTGGTTCTCTCTTCTGCCGTTTTCCGTAGGACTCTCTTCTCTGACCTGAGTCTCCTTTGGAACTCTGCAGGTTCTAGATCGGAA
+
CCCCCCCCFFFFGGGGGGGGGGHHGFGGHGHHHGGGGGGGGHHHHGGGGGGGHHHHHHHGGGGGGGGGGGGHHHHGGGGHGHHHHGGGGGGGGGHGHHHHHHGGHHGGG?DHHHHHHHFHHHGHHGGGGFHGHHGHHHHHHHHHHHGGGG-ADGGGGFFFFFFFFFFFFFFFFFFFFFFFFFFFFFDFFFFFFFFFFFFFFFFFFFFFFFFFFFF/BBFFFFFFFFFBFFFFFFFFFFFFFFFFFFFFFFF
@M05620:37:000000000-D9766:1:1101:8238:9006 1:N:0:20
ACCACACCTTCTACAATGAGCTGCGTGTGGCTCCCGAGGAGCACCCCGTGCTGCTGACCGAGGCCCCCCTGAACCCCAAGGCCAACCGCGAGAAGATGATTGGCCCGCTACCTCTTCTTGTGGCCGCCTCCCTCCTTCCTGGCCTCCCGGCGCTGCGCCCTTTCTCACTGGTTCTCTCTTCTGCCGTTTTCCGTAGGACTCTCTTCTCTGCCCTGCGTCTCCTTTGGAACTCTGCAGGTTCTAGATCGGAA
+
CCCCCCCAFFFFGGGGGGBGGGHHGGGBAFHHHFFFCFGGGHHHHGGGGGGGHHGHHHHAFFGGGGGGGGGHGHHGGGGHGHHHHGGGGG<CGGHGHHH@GHHG??>CF>AGHHHHHH1>G1.FHGDGG<CEHHGHHHHH0GHHHHHGGGAGGGGGGDFFFFFFFFBFFFFFFFFFFFFFFFFFFFFFFFFFFFFFFFFFFFFFFFFFFF0FFFF.@DFFFFFFFFF0BFFFFFFFFFFFFF0BFF0ADAE
@M05620:37:000000000-D9766:1:1101:27940:9012 1:N:0:20
AGTGCCAGCTCTCAATCGCACAGGGGACCCAGGGCCTGGCCCCTCCATCCAGAAAACCTATGACCTCACCCGCTACCTGGAGCACCAACTCCGCCGCTTGGCTGGGACCTATGTGAGTATCCAGCGTAGGAATCTGGGAGTTGGGGAGGAGTGAGGAGTTGGGGAAAGACAGTCCTAACCGTGGAGGGTTCTGGTAAATGATGGGGTGAGGAGGGGCTCTTTGGCTCCCACCAGTCCCCCTGTCTGGTCTA
+
>>AAAFFFBFFFGAFGG2FEEFFHAAEEGGHHGGGEFCGGHHGHGGEHHHGH33FGHGHFH3AGHG3FHHHEFGCEGHGBFGF?FG1GGFGGE?/>E>EGEFH??CGHGHHHHHHHHFFHFGGFHG?CADHHHGHHHFGG?FHHGCEGGGGHHHFHHDHHHHGGGGHHHHHH:CFGGGGGG;CCFGGG9AFGGGBBFFGGFFFFEDDFFFFFFFFFA@FFFFEFFFFFFFFFFFFFFBFAFEFFFBBFBFF
@M05620:37:000000000-D9766:1:1101:18122:9017 1:N:0:20
GAGGCTGCTTTGGACGAAACTCATAGATTACTGCAACAGTTCCCCCTGGACCTGGAAAAGTTTCTTGCCTGGCTTACAGAAGCTGAAACAACTGCCAATGTCCTACAGGATGCTACACGTAAGGAAAGGCTCATAGAAGAATCCAAGAAAATAAAAGAGCTAATGAAACAATGGCAAGTAAGTAAGGCATTTCCGCTTTAGCACTCTTGTGGATCCAATTGAACAATTCTCAGCATTTGTAATTGTAAATG
+
>3AA>AF>BBB4F44AAEAEGGHHHGDDFEBEG53BCGFGHDABBFABA2BBGGEBB32BBDGFGFFBBBFGFHH3BBBFGFBBG33FBB1BGHHECGFFF@BBBFBF3BB@BBEG32?0??FBFHF0B?FHFHB4B?FFC23BBB?02?23@@FD2?2@22@@@@2FDHH1????1?<?FD111>CCGFFG11<E.AA=0=GFCHGDG<0CC;:;:=;;0;GHCG00;C0;C/F0FFG0B0;C;;;0C;F
@M05620:37:000000000-D9766:1:1101:17176:9018 1:N:0:20
ACCACACCTTCTACAATGAGCTGCGTGTGGCTCCCGAGGAGCACCCCGTGCTGCTGACCGAGGCCCCCCTGAACCCCAAGGCCAACCGCGAGAAGATGAGGTGAGTGGCCCGCTCCCTCTTCTGGTGGCCGCCTCCCTCCTTCCTGGCCTCCCGGCGCTGCGCCCTTTCTCACTGGTTCTCTCTTCTGCCGTTTTCCGTAGGACTCTCTTCTCTGACCTGAGTCTCCTTTGGAACTCTGCCGGTTCTCGAT
+
BBBBBBBBFFFFGGGGGGGFGBHHGEFEEEHGEGGFFGGGGHHHHGGGEFGGHHGHHHHGGGGGGGGGGGGHHGHGGGGHGHHHHGGGGGGGCGFHGHHHHFGFHHHGGHHGGG-CFHHHHHHHHFHGGHGGGGGEGHHGHHHHHGFGGGFGGGG-@DGFFFFFFFFFFFF/BFFFBFFFFFFFFFFFFFFDDFFFFFFEDFFFFFFFFFFFFFF/BFFF9FFFFFFFFFFFFFFFFFFF/@FFFFF/EFF
@M05620:37:000000000-D9766:1:1101:12081:9026 1:N:0:20
ACCACACCTTCTACAATGAGCTGCGTGTGGCTCCCGAGGAGCACCCCGTGCTGCTGACCGAGGCCCCCCTGAACCCCAAGGCCAACCGCGAGAAGATGAGTGGCCCGCTACCTCTTCTGGTGGCCTCCTCCCCCCTTCCTGGCCTCCCGGAGCTCCGCCCTTTCTCACTGGTTCTCTCTTCTGCCGTTTTCCGTAGGTCTCTCTTCTCTTACCTGAGTCTCCTTTGGAACTCTGCAGGTTCTAGATCGGAA
+
BBBBBBBBFFFFGGGGGGGFGFHHGFGGHGHHHGGGGGGGGHHHHGGGEGGGHHHHHHHGGGGGGGGGGGGHHHHGGGGHGHHHHGGGGGGGGGHHHH222?FCFE@/A@-F1G1111<1><..<0<.CC/C..;-CFH0;/G.:AE.CFG--.0;:AEC-F/F/F/BFFB/;FBFF//;///;/-9ABE/B./9../;//BB//B9///;/////.;B/B/9/;/:/BFF/9B/B/AA/9BFFB//.;.;
@M05620:37:000000000-D9766:1:1101:19362:9033 1:N:0:20
ACCACACCTTCTACAATGAGCTGCGTGTGGCTCCCGAGGAGCACCCCGTGCTGCTGACCGAGGCCCCCCTGAACCCCAAGGCCAACCGCGAGAAGATGAGGTGAGTGGCCCGCTCCCTCTTCTGGTGGCCGCCTCCCTCCTTCCTGGCCTCCCGGCGCTGCGCCCTTTCTCACTGGTTCTCTCTTCTGCCGTTTTCCGTAGGACTCTCTTCTCTGCCCTGAGTCTCCTTTGGAACTCTGCCGGTTCTAGAT
+
?AA1AA>AFFFFAGGDDGG1AAFHE0BBEA0B10BAEEA///A0/AEE/BE/DFGHFHHGG/>/FFC/>E/B11?EAG/GCAHEH/?<<C@<@B0?G1?FGGEBCFDC/<F@-@->FHHFHHFGF<CEGHGGGCCGGHHGHHHHHGFFGGGGG?A@@GG@F@@F@@FFFFF/;FBFFFBFFFFFFFFFFF@FBFFFFBB--ABBFFFFFFFFFFF/;EFF-9FFFFFBFFFF/:FFFBB/9@@@BEF/99:
@M05620:37:000000000-D9766:1:1101:17320:9039 1:N:0:20
ACCTCACCTTCTACAATGAGCTGCGTGTGGCTCCCGAGGAGCACCCCGTGCTGCTGACCGAGGCCCCCCTGAACCCCAAGGCCAACCGCGAGAAGATGAGGTGAGTGGCCCGCTCCCTCTTCTGGTGGCCGCCTCCCTCCTTCCTGGCCTCCCGGCGCTGCGCCCTTTCTCACTGGTTCTCTCTTCTGCCGTTTTCCGTAGGACTCTCTTCTCTGACCTGAGTCTCCTTTGGAACTCTGCCGGTTCTCGAT
+
ABBABFBFFFFFGGGGGGGGGFHHGEF2AEGHHGGGDEEGGHHFHEEEAFGGGHHHGFHGGGGGGGGGGGGGHHHGGGGHGHHHHGGGGGGGGGHHHHHHH?GHHHHGGHHGGG-CGHHHHHHHHGHGHHGGGGGHGHHGHHHHHHBFGGGGGAB9BDGGFFFFFFFFFFFBFFFFFFFFFFFFFFFFFFFDFFFFFFFFDFFFFFFFFFFFFFF/BFFF9FFFFFFFFFFFFFFFFFFF/@F@FAF/;/B
@M05620:37:000000000-D9766:1:1101:5307:9041 1:N:0:20
ACCACACCTTCTACAATGAGCTGCGTGTGGCTCCCGAGGAGCACCCCGTGCTGCTGACCGAGGCCCCCCTGAACCCCAAGGCCAACCGCGAGAAGATGAGTGGCACGCTACCTCTTCTTGTAGCCGCCTCCCTCCTTCCTGGCCTCCCGGCGCTGCGACCTTTCTCACTGGTTCTCTCTTCTGCCGTTTTCCGTAGGACTCTCTTCTCTGCCCTGCGTCTCCTTTGGTACTCTGCAGGTTCTAGATCGGAA
+
AAA1AAAAFFFFGGGGFGGAE1BEE0ABGCHH1FGEFGGCGHHHHGGGGEGGGGHBGGHG?ECGG/>EGGG0G1FEGG/F//F?EF//BCC@/?CFFF1GHHF/0<?AE?CGHHDGH11<11<1<C-=EEHGH/<GGFC0;:GHFACCE-;A?--;A-9;;FFFFBBFF9-BBBFFFFFF/:FFF@BABEFFFB-:BFF/BFFFFFFFFFF/EFFF??@AFFB9BBF-B9F/99BFBA9B99/;FF;:BBE
@M05620:37:000000000-D9766:1:1101:12263:9047 1:N:0:20
AGTGCCAGCTCTCAATCGCACAGGGGACCCAGGGCCTGGCCCCTCCATCCAGAAAACCTATGACCTCACCCGCTACCTGGAGCACCAACTCCGCAGCTTGGCTGGGACCTATGTGAGTATCCAGCGTAGGAATCTGGGAGTTGGGGAGGAGTGAGGAGTTGGGGAAAGACAGTCCTAACCGTGGAGGGTTCTGGTAAATGATGGGGTGAGGAGGGGCTCTTTGGCTCCCACCAGTCCCCCTGTCTGGTCTA
+
ABBACFFFCFFFGGGGGGGGGGHHGGGGGGHHGGGGGGHHHHGHGGHHHHHHHHHHHGHGHHHHHHHHHHHGGGGGHHHHHHHHHHHHGHHHGGGGGHHHGHHGGGHHGHHHHHHHHHHHHHHHHGGGGGHHHHHHHHHGGHHHGGGGGGGHHHHHHGHHHHGGGGHHHHHHHHHHHHHHGGGGGEGGCFGGGGFGGGGGGGGGGGFFFFFFFFFFFFFFFFFFFFFFFFFFFFFFFFFFFFFFFFFFFFB
@M05620:37:000000000-D9766:1:1101:13713:9049 1:N:0:20
AGTGCCAGCTCTCAATCGCACAGGGGACCCAGGGCCTGGCCCCTCCATCCAGAAAACCTATGACCTCACCCGCTACCTGGAGCACCAACTCCGCAGCTTGGCTGGGACCTATGTGAGTATCCAGCGTAGGAATCTGGGAGTTGGGGAGGAGTGAGGAGTTGGGGAAAGACAGTCCTAACCGTGGAGGGTTCTGGTAAATGATGGGGTGAGGAGGGGCTCTTTGGCTCCCACCAGTCCCCCTGTCTGGTCTA
+
CCBCCFFFCFFFGGGGGGGGGGHGGGGGGGHHGGGGGGHHHHGHGGHHHHHHHHHHHGHHHHHHHHHHHHHGGGGGHHHHHHHFHHHHGHHHGGGGGHHHGHHGGGHHGHHHHHHHHHHFHHHHHGEGGGHHHHHHHHHGGHHHGGGGGGGGHGHGHGHHHHGGGGHHHHHHHHHHHHHHGGGGGGGG<CFGGGCFGGGGHGGGGGFFFFFFFFFFFFFFFFHFFFFFFFFFFFFFFFFFFFFFFFFFFF:
@M05620:37:000000000-D9766:1:1101:27964:9065 1:N:0:20
AGTGCCAGCTCTCAATCGCACAGGGGACCCAGGGCCTGGCCCCTCCATCCAGAAAACCTATGACCTCACCCGCTACCTGGAGCACCAACTCCGCAGCTTGGCTGGGAACTATGAGAGTATCCAGCGTAGGAATCTGGGAGTTGGGGAGGAGTGAGGAGTTGGGGAAAGAAAGTCCTAACCGTGGAGGGCTCTGGTAAATGATGGGGTGAGGAGGGGCTCTTTGGATCCCACCAGTCCCCATGTCTGGTCTA
+
A?>AAFF1AFFFGGGGGGAEECGHGGGCAEHHG0EE/FGHAHGHGGHHGHHHBGFHHGHBGGFHHHHHHHGGGGGGHHHHHHHHH/>GEHFGGEE/EFBFEHGFGCG1F1<FH2>BGCH12B>FH@CCG/@@1@GFFFHGAG1GGGG?C<<FG0D<0E//0/--;.:GH./C000<CGFH-9CG?EFG.9EG0C0;BFGGGGGGGBF@F--;;B?-@=AFFFF//FF-F/AFF-9///A--/;BB//9BFB
@M05620:37:000000000-D9766:1:1101:20549:9066 1:N:0:20
ACCACACCTTCTACAATGAGCTGCGTGTGGCTCCCGAGGAGCACCCCGTGCTGCTGACCGAGGCCCCCCTGAACCCCAAGGCCAACCGCGAGAAGATGAGGTGAGTGGCACGCTACCTCTTCTGGTGGCCGCCTCCCTCCTTCCTGGCCTCCCGGAGCTGCGCCCTTTCTCACTGGTTCTCTCTTCTGCCGTTTTCCGTAGGACTCTCTTCTCTGCCCTGAGTCTCCTTTGGAACTCTGCAGGTTCTAGAT
+
A>1>AAAAFFFFCGGDFFGDGAFEEAEEHAHHFGFEEEECEGHHHGGGAEEFFGCGHGHEEGCGGEEEGGGHHFFEEGGC>EHEEF/<B@CC@?G<111GG0?10?GGG0?CCG.AHFDG111F1</CGHGGGG.GEC/.CGHHC0GHHGGG?E-9A-FFFA@GGGF/;/9/999FBFB9BFFFFFFF/;@BBFFFFFFF?-BFFFFFFFFB/BB//9BF-:/B//;BBFF/;//;9BFFFBFFFFB/9B;
@M05620:37:000000000-D9766:1:1101:19029:9070 1:N:0:20
ACCACACCTTCTACAATGAGCTGCGTGTGGCTCCCGAGGAGCACCCCGTGCTGCTGACCGAGGCCCCCCTGAACCCCAAGGCCAACCGCGAGAAGATGAGTGGCCCGCTACCTCTTCTGGTGGCCGCCTCCCTCCTTCCTGGCCTCCCGGCGCTGCGCCCTTTCTCACTGGTTCTCTCTTCTGCCGTTTTCCGTAGGACTCTCTTCTCTGACCTGCGTCTCCTTTGGAACTCTGCAGGTTCTAGATCGGAA
+
CCCCCCCCFFFFFGGGGGFGGGHHGEFEEEHHHGGGGGGGGGHHHGGGGGGGHHHHHHHGGGGGGGGGGGGHHHHGGGGHGHHHHGGGGGGCGGHFFHFHHFGGHHGGG-AGHHHHHHBGFHFHHGGGGDHGHHGHHHHHGGHHHHGGGG--AGGGGFFFFFFFFFFFFFFFFFFFFFFFFFFFFFDFFFFFFFFFFFFFFFFFFFFFFFFFFFF.@DFFFFFFFFFBFFFFFFFFFF.BFFFFFFFFFFE
@M05620:37:000000000-D9766:1:1101:11699:9078 1:N:0:20
ACCACACCTTCTACAATGAGCTGCGTGTGGCTCCCGAGGAGCACCCCGTGCTGCTGACCGAGGCCCCCCTGAACCCCAAGGCCAACCGCGAGAAGATGAGGTGAGTGGCCCGCTCCCTCTTCTGGTGGCAGCCTCCCTCCTTCCTGGCCTCCCGGCGCTGCGCCCTTTCTCACTGGTTCTCTCTTCTGCCGTTTTCCGTAGGACTCTCTTCTCTGCCCTGAGTCTCATTTGGAACTCTTCCGGTTCTCGAT
+
AAA>AAAAFFFFFGGBEGGFD1BEEAAEGCHHFGFEGEGCGHHHHGGGFEGEHFGFHGGGGGGGEA>EGGG>G>?EGGAG>CHC<F/<B@B</A<FGFDGH<??FGHGGGHGGC-<<<<C1<0GHG<.</.A.CCGGHH?C0GHCH/..;.C.CA-AGGG.--A=9FFFFBB9F/;;FFBBFF/FFFFFF@FFFFFFFF-ABFFFFFFFFFFFFF/B9BFFFFFFF/9FBBFF/9/BF/9/:=@A9:F-B9
@M05620:37:000000000-D9766:1:1101:14600:9085 1:N:0:20
ACCACACCTTCTACAATGAGCTGCGTGTGGCTCCCGAGGAGCACCCCGTGCTGCTGACCGAGGCCCCCCTGAACCCCAAGGCCAACCGCGAGAAGATGAGTGGCACGCTACCTCTTCTGGTGGCCGCCTCCCTCCTTCCTGGCCTCCCGGAGCTGCGCCCTTTCTCACTGGTTCTCTCTTCTGCCGTTTTCCGTAGGACTCTCTTCTCTGACCTGAGTCTCCTTTGGAACTCTGCAGGTTCTAGATCGGAA
+
>1>AA?>AFFF1BGG131BGFG1CABFFH0FGGG00A/E/EHHHHGCE//AAFA1FG0AEGGGG/E/EEGGHGHA/EEGAFHHE//?EC/>BCGHG1FFHHFGG0<ACE/AGHHHHGGBH10<GHG@CGGHGHHG/CGH0<GFHHHHGGGGGGGGGGGGGGGGBFGF0BFFFEFFFFFFFFF/FF?ABFFFFFFFFFFFFFFFFFFFFFF9FFFFFF/B9BFFFFBFBFFFFFFFFFF;B/BBFFFBFFFF
@M05620:37:000000000-D9766:1:1101:20150:9094 1:N:0:20
ACCACACCTTCTACAATGAGCTGCGTGTGGCTCCCGAGGAGCACCCCGTGCTGCTGACCGAGGCCCCCCTGAACCCCAAGGCCAACCGCGAGAAGATGAGGTGAGTGGCCCGCTACCTCTTCTGGTGGCCGCCTCCCTCCTTCCTGGCCTCCCGGCGCTGCGCCCTTTCTCACTGGTTCTCTCTTCTGCCGTTTTCCGTAGGACTCTCTTCTCTGCCCTGAGTCTCCTTTGGAACTCTGCCGGTTCTCGAT
+
AAABBBBBFFFFGGGGGGGGGFHHGGGGGGGFGGGGGGGGGHHHHGGGGGGGHHHHHHHGGGGGGGGGGGGHHHHGGGGHGHHHHGGGGGGGGGHHFHHHHFGGHHHGGHHGGC-AGHH1GHHFDDGDHHFGGGGHGHHGHHHHHHEFGGGGGGGFAGGFFCFFFFFFFFF/FFBFBFFFFFFFFFFFFFFDAFFFFD;.AFFFFFFFFFFFFFF/:EFF.BFFFFFFFFFFFFFFFFFF/BC@DEF/;B9
@M05620:37:000000000-D9766:1:1101:10373:9098 1:N:0:20
AGTGCCAGCTCTCAATCGCACAGGGGACCCAGGGCCTGGCCCCTCCATCCAGAAAACCTATGACCTCACCCGCTACCTGGAGCACCAACTCCGCAGCTTGGCTGGGACCTATGTGAGTATCCAGCGTAGGAATCTGGGAGTTGGGGAGGAGTGAGGAGTTGGGGAAAGACAGTCCTAACCGTGGAGGGTTCTGGTAAATGATGGGGTGAGGAGGGGCTCTTTGGCTCCCACCAGTCCCCCTGTCTGGTCTA
+
BCACCFFFCFFFGGGGGGGGGGHHGGGGGGHHGGGGGGHHHHGHGGHHHHHHHHHHHGHHHHHHHHHHHHHGGGGGHHHHHHHHHHHHGHHHGGGGGHHHGHHGGGHHGHHHHHHHHHHHHHHHHGGGGGHHHHHHHHHGGHHHGGGGGGEGHHHHHGHHHHGGGGHHHHHHHHHHHHHHGGEGDGGGCFGGGGFGGGGGGGGGGGFFFFFFFFFFFFFFFHHFFFFFFFFFFFFFFFFFFFFFHFFFFFB
@M05620:37:000000000-D9766:1:1101:13052:9114 1:N:0:20
ACCACACCTTCTACAATGAGCTGCGTGTGGCTCCCGAGGAGCACCCCGTGCTGCTGACCGAGGCCCCCCTGAACCCCAAGGCCAACCGCGAGAAGATGAGTGGCCCGCTCCCTCTTCTGGTGGCCGCCTCCCTCCTTCCTGGCCTCCCGGGGCTGCGCCCTTTCTCACTGGTTCTCTCTTCTGCCGCTTTCCGTAGGACTCTCTTCTCTGACCTGTGTCTCCTTTGGAACTCTGCAGGTTCTAGATCGGAA
+
CCCCCBCCFFFFGGGGGGGGGGHHGEGGHGHHHGGGGGGFGHHHHGGGGGGGHHHHHHHGGGGGGGGGGGGHHHHGGGGHGHHHHGGGGGGGGGHHHHHB><//0/>/<-<<0F<=GH11<0...---<.:./;.:00C:0/CHG.EGDG--:D.C--.-9/;////;/:/F///////:9B//B=-;D.9/./...///B//9//BFF//;/B//:://BFFF/FB/9;//;////99;FF//B9/A...
@M05620:37:000000000-D9766:1:1101:15844:9114 1:N:0:20
ACCACACCTTCTACAATGAGCTGCGTGTGGCTCCCGAGGAGCACCCCGTGCTGCTGACCGAGGCCCCCCTGAACCCCAAGGCCAACCGCGAGAAGATGAGGAGGGTAGCGCGCTCCCTCTTCTGCTGGTGGCCTCCCTCCTTCCTGACGTCCCGGCGCTGCGGCCTTTCTTCCTAGTTCTTTCTTCTGCCGTTTTCCGTCGGACTCTCTTCTCTGCCCTGCGTCTCCTTTTTAGCTCCTCTGGTTGTTCTT
+
BBB3ABBBFFFFGGGGFGFFGFHHGAABCAGH3FFEECGGGHHHHGGGFEGGHHGFHHGFGGGGGFGGGGG1GFHGGGDHCCHHHG?/BGC@CGFHGF11<1?//<0?1/<->-.<./C/DGH00=CC//;CG0CG.//CH0C/C00/..;C.--99--@D--;-.///;/;////;//;////;BF/F/;../;//./.9-;--////;FF///;/./.;-.-..;B////.///;/9;/;9//.;.///
@M05620:37:000000000-D9766:1:1101:17136:9119 1:N:0:20
ACCACACCTTCTACAATGAGCTGCGTGTGGCTCCCGAGGAGCACCCCGTGCTGCTGACCGAGGCCCCCCTGAACCCCAAGGCCAACCGCGAGAAGATGAGTGGCCCGCTACCTCTTCTTGTGGCCGCCTCCCTCCTTCCTGGCCTCCCGGCGCTGCGCCCTTTCTCACTGGTTCTCTCTTCTGCCGTTTTCCGTAGGACTCTCTTCTCTGACCTGCGTCTCCTTTGGAACTCTGCAGGTTCTAGATCGGAA
+
AAAAAAAAFFFFGGGGDGGBG1GFEAABC0GHFFGEEEEGFHHHHGGGCEGGHHGGHHGG?GGGGAEGGEGFHFHGGGGHAEHHHGEEGGC<?CGFDGGHHHFFG/AC@->FGFHHFH1><FEHHGGGG.CEHHGHHHHH0BGFHHGGGGAGGGGGG@F@@FFFFFFFFFFFFFFFFFFFBFFFF@BFFFFFFFFBBFFFFF/FFFFFFF/;BFF-@A?B-BFF/BF/9BBFFFFBBA;9FF/FFFFF-;E
@M05620:37:000000000-D9766:1:1101:14701:9137 1:N:0:20
ACCACACCTTCTACAATGAGCTGCGTGTGGCTCCCGAGGAGCACCCCGTGCTGCTGACCGAGGCCCCCCTGAACCCCAAGGCCAACCGCGAGAAGATGAGTGGCCCGCTACCTCTTCTGGTGGCCGCCTCCCTCCTTCCTGGCCTCCCGGAGCTGCGCCCTTTCTCACTGGTTCTCTCTTCTGCCGTTTTCCGTAGGACTCTCTTCTCTGACCTGAGTCTCCTTTGGAACTCTGCAGGTTCTAGATCGGAA
+
CCCDDCCCFFFFGGGGGGGGGGHHGGGGHGHHHGGGGGGGGHHHHGGGFGGGHHHHHHHGGGGGGGGGGGGHHHHGGGGHGHHHHGGGGGGGGGHHHHHHHHGGHHGGGGGHHHHHHHFGHGGGHCGGGGHGHHGGHHHHHGHHHHGGGG?BGGGGGGGGGGFFFFFFFFFFFFFHHFFFFFFFFBAFFFFFFFFFFFFFFFFFFFFFFFFFFFF/FFFFFFFFFBFFFFFFFFFFFFAFFFFFFFFEFF?
@M05620:37:000000000-D9766:1:1101:3780:9144 1:N:0:20
GAGGCTGCTTTGGAAGAGCACACGTCTGCACTCCAGTCACTCCGGAGACTCTCGTATGCCGTCTTCTGCTTGAAAAAAAAAAAAAAAAACGCTACACCATCTCACACATCGATACGTAGATACTACAGCAGTAGCATAGCGAAACACACGTGAGCAGAAATTCACTCACATAAGACCGATCATATTACTAAGCGATTTAAGCACCTAACATCTACCACTCCGCCACGTGCTATCGTATCAAAGAGCCCTTT
+
>>>AAAFAFFFFFGGGGGG4B4BABAAB5DGHBFABFFBFFHHEGEEGG3A3BAA1BB5BEAEBFDA5DGGHC@5BBEEE//>//////?/////10?/11111<11/11.0..-.110.000000/<0/.00000000/--:--/...-;.../0////00;0090;/0;90009/9---./////;/////9..;9///9/;.///.//////////9..;;-.-....//9...;./99/;.9...//
@M05620:37:000000000-D9766:1:1101:17789:9150 1:N:0:20
ACCACACCTTCTACAATGAGCTGCGTGTGGCTCCCGAGGAGCACCCCGTGCTGCTGACCGAGGCCCCCCTGAACCCCAAGGCCAACCGCGAGAAGATGAGTGGCCAGCTACCTCTTCTGGTGGCCGCCTCCCTCCTTCCTGGCCTCCCGGCGCTGCGCCCTTTCTCACTGGTTCTCTCTTCTGCCGTTTTCCGTAGGACTCTCTTCTCTGACCTGCGTCTCCTTTGGAACTCTGCAGGTTCTAGATCGGAA
+
BBABBBBBFFFFGGGGFGGGGGHHGAEEGFGHHGFEEGFGGFHFHGGGEFGFHHHHHGHGGGFGGGGGEFFHHHHGGGGHGHHHHGGFFCCFDDGGG2?GG2FGF1?FHFGHHHHHGHBGHHGHGGGGGEHGHHGHHHHHGHHHGHHGGG?FGGGGGAFGGFFFFFFFFFFFFFFFFFFFFFFFFFDDFFFFFFFFFFFFFFFFFFFFFF/FFFF.@9BAFFBFFFF/BFFFFFFFFF9BFFFFFFFFFFF
@M05620:37:000000000-D9766:1:1101:13343:9154 1:N:0:20
ACCACACCTTCTACAATGAGCTGCGTGTGGCTCCCGAGGAGCACCCCGTGCTGCTGACCGAGGCCCCCCTGAACCCCAAGGCCAACCGCGAGAAGATGAGTGGCCCGCTCCCTCTTCTGGTGGCCGCCTCCCTCCTTCCTGGCCTCCCGGCGCTGCGCCCTCTCTCACTGGTTCTCTCTTCTGCCGTTTTCCGTAGGACTCTCTTCTCTGACCTGCGTCTCCTTTGGCACTCTGCAGGTTCTAGATCGGAA
+
BBBBBBBBFFFFGGGGGGGGGFHHGGGEEEHHHGGEGGGGGHHHHGGGDFGGHHGHHHGGGGFGGGGGGGGHHHHGGGGHGHHHHGGGGGDGGGHHGHHFDFA?0/</@-><<GCFHH1><0..<--<E.:ECHFFFFHF0/GHHAGGGG-:AA?D-;A-@.BF/99B/BBFFF/;/:BFFFFBFF.AFABBD/;9?B9/BF/BFEBFFF/;/FB.@DCDFFFFFFF/;F.:FFFFFE:BFFBFFFBE?.A
@M05620:37:000000000-D9766:1:1101:17657:9160 1:N:0:20
ACCACACCTTCTACAATGAGCTGCGTGTGGCTCCCGAGGAGCACCCCGTGCTGCTGACCGAGGCCCCCCTGAACCCCAAGGCCAACCGCGAGAAGATGAGTGGCCCGCTCCCTCTTCTGGTGGCCGCCTCCCTCCTTCCTGGCCTCCCGGCGCTGCGCCCTTTCTCACTGGTTCTCTCTTCTGCCGTTTTCCGTAGGACTCTCTTCTCTGACCTGCGTCTCCTTTGGCACTCTTCAGGTTCTAGATCGGAA
+
CDDDDDCCFFFFGGGGGGGGGGHHGEGGHGHHHGGGGGGGGHHHHGGGGGGGFHHHHHHGGGGGGGGGGGGHHHHGGGGHGHHHHGGGGGGGGGHHHHHHHHGGHHC@D->FGHHHHH1>FCDGH<CGGDHGHHGHHHHHBFGHHGGGGG-BDGGGGFFAFFFFFFFFFFFFFFF0BBFFFFFBFF9DFFFFF9.DFFFFFFFFFFFFFF0BFFF.;;@DFFFF0BF09FFFFFFFF0;BFF:BFFFFD.;
@M05620:37:000000000-D9766:1:1101:13677:9176 1:N:0:20
ACCACACCTTCTACAATGAGCTGCGTGTGGCTCCCGAGGAGCACCCCGTGCTGCTGACCGAGGCCCCCCTGAACCCCAAGGCCAACCGCGAGAAGATGAGTGGCCCGCTACCTCTTCTGGTGGCCGCCTCCCTCCTTCCTGGCCTCCCGGAGCTGCGCCCTTTCTCACTGGTTCTCTCTTCTGCCGTTTTCCGTAGGACTCTCTTCTCTGACCTGAGTCTCCTTTGGAACTCTGCAGGTTCTAGATCGGAA
+
CDCCCCCDFFFFGGGGGGGGGGHHGGGEHGHHHGGGGGGGGHHHHGGGGGGGHHHHHHHGGGGGGGGGGGGHHHHGGGGHGHHHHGGGGGDGGGHHHHHHHHGGHHGGG<DHHHHHHH1GHGDHHGGGGGHGHHGHHHHHGHHHHHGGGG-ADGGGAGGGGGGFFFFFFFFFFFFFFFFHFFFFFFDFFFFFFFFFFFFFFFFFFFFFFFBFFFF/BFFFFFFFFFF0FFFFFFFFFFFFFF0;FBBE?A.
@M05620:37:000000000-D9766:1:1101:20326:9177 1:N:0:20
ACCACACCTTCTACAATGAGCTGCGTGTGGCTCCCGAGGAGCACCCCGTGCTGCTGACCGAGGCCCCCCTGAACCCCAAGGCCAACCGCGAGAAGATGAGGTGAGTGGCCCGCTACCTCTTCTGGTGGCCGCCTCCCTCCTTCCTGGCCTCCCGGAGCTGCGCCCTTTCTCACTGGTTCTCTCTTCTGCCGTTTTCCGTAGGACTCTCTTCTCTGACCTGAGTCTCCTTTGGAACTCTGCAGGTTCTAGAT
+
CCCCCCCCFFFFGGGGGGGGGGHHGGGEHGHHHGGGGGGGGHHHHGGGGGGGHHHHHHHGGGGGGGGGGGGHHHHGGGGHGHHHHGGGGGGGGGHGHHHHHFHHHHHGGHHGGC?CHHG1GGHGG=/.CG@CGDGHGHHGFHHHHG/FFFGGGGG-;@.FG9ADFFBFFFFFFFFF9BFFFFFFFFFBBFDFFFEFFFFF.D0FFFFFFFFFFFF09BBFFEFFBFBFFFBFBBFFBB9000A:BFF0::B
@M05620:37:000000000-D9766:1:1101:17649:9177 1:N:0:20
ACCACACCTTCTACAATGAGCTGCGTGTGGCTCCCGAGGAGCACCCCGTGCTGCTGACCGAGGCCCCCCTGAACCCCAAGGCCAACCGCGAGAAGATGAGTGGCCCGCTACCTCTTCTGGTGGCCGCCTCCCTCCTTCCTGGCCTCCCGGAGCTGCGCCCTTTCTCACTGGTTCTCTCTTCTGCCGTTTTCCGTAGGACTCTCTTCTCTGACCTGAGTCTCCTTTGGAACTCTTCAGGTTCTAGATCGGAA
+
ABBCCCCCFFFFGGGGGGGGGGHHGEGGHGHHHGGGEEGGGHHHHGGGEGGGGHHHFHHGGGEGGGGGGGGHHHHGGGGHGHHHHGGGGGCGGGHHHHBFGFGGHHGFGGGHHHHHGHFHHHGHHDFGGGHGHHGHHHHHHHGHHHGGGGGGGGGGGGGGGGGFFFFFFFFFFFFFFFFFFFFFFFFFFFFFFFFFFFFFFFFFFFFFFFFFFFFFFFFFFFFFFFFFFFFFBFFFFF9BFFFFFFFFFFF
@M05620:37:000000000-D9766:1:1101:14437:9197 1:N:0:20
AGTGCCAGCTCTCAATCGCACAGGGGACCCAGGGCCTGGCCCCTCCATCCAGAAAACCTATGACCTCACCCGCTACCTGGAGCACCAACTCCGCAGCTTGGCTGGGACCTATGTGAGTATCCAGCGTAGGAATCTGGGAGTTGGGGAGGAGTGAGGAGTTGGGGAAAGACAGTCCTAACCGTGGAGGGTTCTGGTAAATGATGGGGTGAGGAGGGGCTCTTTGGCTCCCACCAGTCCCCCTGTCTGGTCTA
+
AAAAAFFFAFFFGGGGGFFGCC0F0EAEEECHGGGEC/FH0FEAAEGH1GFF1FGGHGFHHGBGFHHHHHHEEE?EHHGCGGGHFHHHGFHHGG?EEBGG?HHGGGHHGHHGHHHHHFHGHHHHHGGGGGHHHHHHHHHGFHHHGGGGGGFHHGHHHGFHFHGGGGHHHHGHHHHHHHHHGGGGGGGGEFGGGGFFGGGGGGGGGGF?FFFFFF@@@@FFFFFFFFFFFFFFFFFFFFFF@FFFFFFFBFF
@M05620:37:000000000-D9766:1:1101:7059:9208 1:N:0:20
ACCACACCTTCTACAATGAGCTGCGTGTGGCTCCCGAGGAGCACCCCGTGCTGCTGACCGAGGCCCCCCTGAACCCCAAGGCCAACCGCGAGAAGATGAGTGGCCCGCTACCTCTTCTTGTGGCCGCCTCCCTCCTTCCTTGCCTCCCGGCGCTGCGCCCTTTCTCACTGGTTCTCTCTTCTGCCGTTTTCCGTAGGACTCTCTTCTCTGCCCTGCGTCTCCTTTGGAACTCTGCAGGTTCTCGATCGGAA
+
BBCCCCC>CFFFGFEGGGFGGGHHGGGBFFHHHFFFCFGGGHGHHGGFFGGGHHGHHHHEECGGGGGGGGGFHHHGGGGHGHHHHGGGGG>BFGHFHGGFGHGF??>CC<AGHHHHHH<FH1.CGCCFG;CEHHGHHHHH0;GHHHHGGGGGGGGGA;DFDFFFFF/BFFFFFFFFFFFFFFFFFFDFFFFFFF;DFFFFFFFFF;BFFFFFFFF.@DFDFFFFFFF/BFFFFFFFFFFFFF/AFF:@DAE
@M05620:37:000000000-D9766:1:1101:4490:9210 1:N:0:20
GAGGCTGCTTTGGAAGAAACTCATAAACCAGGGAAACAAGATCGGAAGGACACACATATGTACTTTAGTCAGTTTGGGGAATCTGGTATACCGGCTACTGATTCAAAAAAAAAAAAACGAGACATAAAACCTAAAACAAAAATGCAAAAGAATAAAAAAGAATAGCCAAACATGGCGGAAAATACACTCAGGAGCTCTAAAACCCAACAATGAAACGATGAAACGAATTTTAACAGTTCGTACTACCAACC
+
>3>A>>FA@@B4G45BAFFGG4BDD5DBBAGDGFBBAG2ECGEFF?2B2BBBB21BAB5DB5AFAD5BDGF5GHF5B1>1BBBDD55BBB4B1/>>1?BF@B44BB43F?EEE?</>//////011???1.>11111..0<.01=0=0</..0000<0:...000000//..0:/.-;---/900000;/0//.;.;//////.9..9..///9/9.9..////.;.;.//////;;//..:..;/.:/:.
@M05620:37:000000000-D9766:1:1101:18389:9222 1:N:0:20
ACCACACCTTCTACAATGAGCTGCGTGTGGCTCCCGAGGAGCACCCCGTGCTGCTGACCGAGGCCCCCCTGAACCCCAAGGCCAACCGCGAGAAGATGAGTGGCCCGCTACCTCTTCTGGTGGCCGCCTCCCTCCTTCCTGGCCTCCCGGAGCTGCGCCCTTTCTCACTGGTTCTCTCTTCTGCCGTTTTCCGTAGGACTCTCTTCTCTGACCTGAGTCTCCTTTGGAACTCTGCAGGTTCTAGATCGGAA
+
DCDDDDCDFFFFGGGGGGGGGGHHGGGGHGHHHGGGGGGGGHHHHGGGGGGGGHHHHHHGGGGGGGGGGGGHHHHGGGGHGHHHHGGGGGGGGGHHHFHFHHGGHHGGGGGHHHHHHHGHFHGHHFGGGGHGHHGHHHHHHHHHHHGGFG-ADGGG?BGGGGGFFFFFFFFFFFFFFFFFHFFFFFFFFFFFFBFFFFFFFFFFFFFFFFFFFFFBF:FFFFFFFFFBFFFFFFFFFF.BFFFBFFFFF?E
@M05620:37:000000000-D9766:1:1101:12272:9229 1:N:0:20
AGTGCCAGCTCTCAATCGCACAGGGGACCCAGGGCCTGGCCCCTCCATCCAGAAAACCTATGACCTCACCCGCTACCTGGAGCACCAACTCCGCAGCTTGGCTGGGACCTATGTGAGTATCCAGCGTAGGAATCTGGGAGTTGGGGAGGAGTGAGGAGTTGGGGAAAGACAGTCCTAACCGTGGAGGGTTCTGGTAAATGATGGGGTGAGGAGGGGCTCTTTGGCTCCCACCAGTCCCCCTGTCTGGTCTA
+
BBBBBFFFBFFFGGGGGGGCFFHDFGGGGGHH2EEECFHHFHGHGGHHHHHHFHGHHGHHFHHHHGHHHHHGG>EFHFFH2FHHHHFGGHHHEGGEEHGGGGHGGGHHGHHHHHHHHHHHHHHHHGGGGDHHHHHHGHHGFGHGGGGGGGEFGGHHGGBGHHGGGGHHHHHHHHHHHHHHGGEGDGGGEFGGGGFGGGGGGGGGGGFFFFFFFFFFFFFFFFFFFFFFFFFFFFFFFFFFFFFFFFFFFF/
@M05620:37:000000000-D9766:1:1101:17733:9248 1:N:0:20
ACCACACCTTCTACAATGAGCTGCGTGTGGCTCCCGAGGAGCACCCCGTGCTGCTGACCGAGGCCCCCCTGAACCCCAAGGCCAACCGCGAGAAGATGAGTGGCCCGCTCCCTCTTCTGGTGGCCGCCTCCCTCCTTCCTGGCCTCCCGGCGCTGCGCCCTTTCTCACTGGTTCTCTCTTCTGCCGTTTTCCGTAGGACTCTCTTCTCTGACCTGCGTCTCCTTTGGAACTCTGCAGGTTCTAGATCGGAA
+
CCCCCCCCFFFFGGGGGGGGGGHHGFGEEEHHHGGFGGGGGHHHHGGGEGGGHHHHHHHGGGGGGGGGGGGHHHHGGGGHGHHHHGGGGGGGGGHHGHHHHGGE?=>CG-CEHHHHHHBGDF.CGGGGG.CEHHGHHHGHGBHHFFGGGGCGGGGGGFFFFFFFFFFFFFFFFFFFFFFFFFFBFFDFFFFFFB9DFFFFFFFFFFFFFF0;BFF.>AADFFFFFFF0BFFFFFFFFF;BFFBFFFFFB.;
@M05620:37:000000000-D9766:1:1101:9090:9250 1:N:0:20
GAGGCTGCTTTGGAAGAAACTCATAGATTACTGCAACAGTTCCCCCTGGACCTGGACAAGTTTCTTGCCTGGCTTACAGAAGCTGAAACAACTGCCAATGCCTCCTACAGGATGCTACCCGTAAGGAAAGGCTCCTAGAAGACTCCAAGGGAGTAAAAGAGCTGATGAAACAATGGCAAGTAAGTCAGGCATTTCCGCTTTAGCACTCTTGCGGATCCAATTGAACAATTCTCAGCTTTTGTACTTGTAAC
+
>3AA>>FBCBBDGB5BEGCGGGHHHFGHGHFBDGBGFH2DGDBBGFAFAFFGHGFHB31FDGHDGGGBBB3BBBFBA5BDGHBFGB3EBB1GGHGHHHHH3BBFGBFGF33BBBFG@GB0?>>AE3BFGB0?B0FGBBEGFB2BBB?GB/???<<2DG2?<F@1FGFFBDGFE<?C?<<.<=11<>1><>.1<>=DCD<<<D0=GHG/;:G0:@;:-;00;;990C0/0;0;;;;90;;0;/00;9;09;;
@M05620:37:000000000-D9766:1:1101:20654:9264 1:N:0:20
AGTGCCAGCTCTCAATCGCACAGGGGACCCAGGGCCTGGCCCCTCCATCCAGAAAACCTATGACCTCACCCGCTACCTGGACCACCAACTCCGCAGCTTGGCTGGGACCTATGTGAGTATCCAGCGTAGGAATCTGGGAGTTGGGGAGGAGTGAGGAGTTGGGGAAAGACAGTCCTAACCGTGGAGGGTTCTGGTAAATGATGGGGTGAGGAGGGGCTCTTTGGCTCCCACCAGTCCCCCTGTCTGGTCTA
+
BBBBCFFFDFFFGGGGGGGGGGHHGGGGGGHHGGGGGGHHHHGHGGHHHHHHHHHHHGHHHHHHHHHHHHHGGGGGHGHHHHHHHGHHGHHHGGGGGHHHGGHGGGHHGHHHHHHHHHHHHHHHHGEGGGHHHHHHHHHGGHHHGGGGGGGGHHHHHGHHHHGGGGHHHHHHHHHHHHHHGEEGGGGGC?FGGGFGGGGGGGGGGGFFFFFFFFFFFFFFFFFFFFFFFFFFFFFFFFFFFFFFFFFFFFF
@M05620:37:000000000-D9766:1:1101:9789:9318 1:N:0:20
ACCACACCTTCTACAATGCGCTGCGTGTGGCTCCCGAGGAGCACCCCGTGCTGCTGACCGAGGCCCCCCTGAACCCCAAGGCCAACCGCGAGAAGATGAGGTGAGTGGCCCGCTCCCTCTTCTGGTGGCCGCCTCCCTCCTTCCTGGCCTCCCGGCGCTGCGCCCTTTCTCCCTGGTTCTCTCTTCTGCCGTTTTCCGTAGGACTCTCTTCTCTGCCCTGCGTCTCCTTTGGAACTCTGCCGGTTCTCGAT
+
CCCDDDDAFFFFGGGGGG4EFGGGGFGBCFHHHGFGDGEGGHHHHGGGGGGGGHHHHHH>EECGGGGGGGGHHHHGGGGHGHHHHGGGGG/>DGHGHHHHH?FFHHHGGHHGGG-CFHHHHHHHHGHGHHGGGGGHGHHGGGGGGGBFGGGGGGG-AFFFFFFFFFFFFFFBFF0EBBBFFFFFFFFFFFFDFFFFFFF.;DFFFFBFFFFFFHH0;A0F9CD=AFF:FBBFF:FBF00;0@DBD.B:AFB
@M05620:37:000000000-D9766:1:1101:10151:9394 1:N:0:20
ACCACACCTTCTACAATGAGCTGCGTGTGGCTCCCGAGGAGCACCCCGTGCTGCTGACCGAGGCCCCCCTGAACCCCAAGGCCAACCGCGAGAAGATGAGGTGAGTGGCCCGCTCCCTCTTCTGGTGGCCGCCTCCCTCCTTCCTGGCCTCCCGGCGCTGCCCCCTTTCTCCCTGGTTCTCTCTTCTGCCGTTTTCCGTCGGACTCTCTTCTCTGTCCTGCGTCTCCTTTGGAACTCTGCCGGTTCTCGAT
+
CCCDDDCDFFFFGGGGGGGGGGHHGGGEHGHHHGGGGGGGGHHHHGGGGGGGHHHHHHHGGGGGGGGGGGGHHHHGGGGHGHHHHGGGGGGGGGHHHGHFG2/1FGHEFFA@C-<AFGG0<00=G0<DF.CCG:DGGHHGHFHHH0/=.0AGG?-:----A.;ABCFBFFF0BFBE:B0;:BFF0:000FFA::A:0AF.-@-@-::FF0:0:BF0;0:00;:-9B00;00/000BF;00:-@-..:0;:;
@M05620:37:000000000-D9766:1:1101:20816:9437 1:N:0:20
AGTGCCAGCTCTCAATCGCACAGGGGACCCAGGGCCTGGCCCCTCCATCCAGAAAACCTATGACCTCACCCGCTACCTGGAGCACCAACTCCGCAGCTTGGCTGGGACCTATGTGAGTATCCAGCGTAGGAATCTGGGAGTTGGGGAGGAGTGAGGAGTTGGGGAAAGACAGTCCTAACCGTGGAGGGTTCTGGTAAATGATGGGGTGAGGAGGGGCTCTTTGGCTCCCACCAGTCCCCCTGTCTGGTCTA
+
ABAAAFFFAFFFGGGGGGGFGGHGG?EEFGHHFEEECFHHFHGCEGHHHHHHHHGBGGFFHHGHHGHHHHHGG>EFHHHH2FHHHH1?EHHFEFGEEHFBEHHGGGHHGHHHHHGHHHHHHHHGHGEGGGGHHHHHHF<FEGHHGFECGA>>G0DGHGGFGHGCEGHHGHHFGHGHHHHHGFFBDEDGFFGGFGGGGGGGGGGGGGADFFFFFFFFFFFFFFFFFFFEFFFFFFFFFFFFFFFFFFFFFFB
@M05620:37:000000000-D9766:1:1101:4843:9458 1:N:0:20
AGGGCCAGCTCTCCATCGCACAGGGTACCCAGGGCATGGCCCCTCCATCCAGAAAACCTATGACCTCACCCGCTACCTGGAGCACCCACTCCGCAGCTTGGCTGGGACCTATGTGAGTATCCAGCGTAGGAATCTGGGCGTTGGGGCGGCGTGCGGCGTTGGGGCCCGCCCGTCCTAACCGTGGCGGGTTCTGGTAAATGATGGGGTGAGGAGGGGCTCTTTGGCTCCCACCAGTCCCCCTGTCTGGTCTA
+
>11>>>A1AFFFGGGBBAECEEGGF00B11BB0AE00BGGCGGHGGHGHAFF1GC0BEGGBBEGH1BGHHH/>>>EHHBBBBBGFHG/?FG0?E?E>BBB?GCFGGHGGHFHHGD2FGHHHH2FHCE/>C1@FGHHHG/ACGGHCC.AG@;;A;AG-A@@@F@@---9999@@FFF//BF@FF@9@@@@FFFFFFBFFFFFFFEFFB@EFF/AB=@@?FFFFFF//FEFBFFAFBFFFFF@FFFFFFFFFB
@M05620:37:000000000-D9766:1:1101:22275:9460 1:N:0:20
ACCACACCTTCTACAATGAGCTGCGTGTGGCTCCCGAGGAGCACCCCGTGCTGCTGACCGAGGCCCCCCTGAACCCCAAGGCCAACCGCGAGAAGATGAGGAGAGTGGCCCGCCTCCTCCTCTTGTGGCCGCCTCCCTCCTTCCTGGCCTCCCGGCGCTGCGCCCCTTCTCCCTTGTTCTCTCTTCTGCCGGTTTCCGTCGGACTCTCCTCTCTGCCCTGCGTCTCCTTTGGAACTCTTCCGGTTCTTGAT
+
CCDDDCCCFFFFGGGGGGGGGGHHGGGGHGHHHGGGGGGGGHHHHGGGGGGGHHHHHHHGGGGGGGGGGGGHHHHGGGGHGHHHHGGGGGCGGGHHHHH2G2?/<??F/?F->-.>>0<0<CD0<DBD.G@@D?AGG/:C:C:G00/.;B:EF.:-99--;--;B-;F/:00B/0;::0;0000;:000;@-:;D0;.0.--@@-/00/;/:/000;A0..;:-./;0;:0/0;;000::BD;-:.:0:00
@M05620:37:000000000-D9766:1:1101:6029:9464 1:N:0:20
AGTGCCAGCTCTCCATCGCACAGGGGACCCAGGGCCTGGCCCCTCCATCCAGAAAACCTATGACCTCACCCGCTACCTGGAGCACCCACTCCGCAGCTTGGCTGGGACCTATGTGAGTATCCAGCGTAGGAATCTGGGAGTTGGGGCGGAGTGAGGAGTTGGGGAAAGACAGTCCTAACCGTGGAGGGTTCTGGTAAATGATGGGGTGAGGAGGGGCTCTTTGGCTCCCACCAGTCCCCCTGTCTGGTCTA
+
>A>>AF1@1CFFG1F11AACE?GEF0A0ABAFF0EA/BAGAGGCEGE1DFEFEFBFGEF1BFDGHDFEGECEE>EFHDBBEFFHHH/??C0B>ECE>FBGEFFGGGGF/BB1FGG2B>DGHHHFGCBC<CD1?D<G1C0<?GH1@C.-A-:CG0:C0;//99@9.99.9FB9FG0B;B9FAAE@-9A;9;AF9FBFFFBFBFFFF-;@A?-/--9@@@F//;BFFFFEFFFBEFFFFFFB@FBBFFFFFFF
@M05620:37:000000000-D9766:1:1101:10483:9488 1:N:0:20
ACCACACCTTCTACAATGAGCTGCGTGTGGCTCCCGAGGAGCACCCCGTGCTGCTGACCGAGGCCCCCCTGAACCCCAAGGCCAACCGCGAGAAGATGAATCGTGTGACCTGCCCCCTCTTCTCGCGGCGGCCTCCCTCCTTCCTCTCTTCCCGCCGCTGCGCCCTTTCTTCCTTGTTTTGTCTTCTGGCGCTTTCCGTCGGCTTCTCTTCTCTGCCTTGCGTCTCCCTCTGCCCTCGTCCGGTTTTTGCT
+
ABBABBBBFFFFGG5GGGGGGGHHGFGGHGHHGGGGEGGFGHHHHGGGGGGGHHHHHHHGGGGGGGGGGGGHHHGGGGDGGFHHHGGGGGGFFGGGFF222?0???<11<10??/?<<.0<FG1..<A@:-A?CFE.99D/BBBF00:00;/B.-;-;9-9--;@-///;///B//9/.9;9;/9////;9.;9.//9/;---.9./;////;B/;///;/-;-.;//.9.///.99-;;.@AF.;E.9FF
@M05620:37:000000000-D9766:1:1101:16872:9509 1:N:0:20
ACCACACCTTCTACAATGAGCTGCGTGTGGCTCCCGAGGAGCACCCCGTGCTGCTGACCGAGGCCCCCCTGAACCCCAAGGCCAACCGCGAGAAGATGAGTGGCCCGCTACCTCTTCTGGTGGCCGCCTCCCTCCTTCCTGGCCTCCCGGCGCTGCGCCCTTTCTCACTGGTTCTCTCTTCTGCCGTTTTCCGTAGGACTCTCTTCTCTGACCTGCGTCTCCTTTGGAACTCTGCAGGTTCTAGATCGGAA
+
DDDCDCBCFFFFGGGGGGGGGGHHGGGEHGHHHGGGGGGGGHHHHGGGFGGGHHHHHHHGGGGGGGGGGGGHHHHGGGGHGHHHHGGGGGGGGGHHHHHFFD=CFC/<C-@GHHHBGG1>=<.GG-DCGDEEHHGHHHHC0/CGFFEGDA-AC-<D-DDDDFFFFFFFBFFFFFFHFFFFFFFFF>DDFFFFFB<BDBFFFFFFFFFFBF0<BFF.<9<9FFFFFFF0:BBFFBFBF?<<BB:FBFFFB.A
@M05620:37:000000000-D9766:1:1101:26749:9514 1:N:0:20
ACCACACCTTCTACAATGAGCTGCGTGTGGCTCCCGAGGAGCACCCCGTGCTGCTGACCGAGGCCCCCCTGAACCCCAAGGCCAACCGCGAGAAGATGAGTGGCCCGCTACCTCTTCTGGTGGCCGCCTCCCTCCTTCCTGGCCTCCCGGCGCTGCGCCCTTTCTCACTGGTTCTCTCTTCTGCCGTTTTCCGTAGGACTCTCTTCTCTGACCTGAGTCTCCTTTGGAACTCTGCAGGTTCTAGATCGGAA
+
CCCDDDDDFFFFGGGGGGGGGGHHGGGEHGHHHGGGGGGGGHHHHGGGGGGGHHHHHHHGGGGGGGGGGGGHGHHGGGGHGHHHHGGGGGGGGGHHHHHHHHAFF/>DGCGHHHHHHHGHGHGHHGGGGGHGHHGHHHHHHHHHHHGGGG-ADGGGG=FFFFFFFFFFFFFFFFFFFFFFFHFFFFBDFFFFFFFFFFFFFFFFFBFFFFFFFFB/<BFFFFBFFFFFFFFFHHFHFFAFFFFFHFFFFFF
@M05620:37:000000000-D9766:1:1101:10586:9518 1:N:0:20
AGTGCCAGCTCTCAATCGCACAGGGGACCCAGGGCCTGGCCCCTCCATCCAGAAAACCTATGACCTCACCCGCTACCTGGAGCACCAACTCCGCAGCTTGGCTGGGACCTATGTGAGTATCCAGCGTAGGAATCTGGGAGTTGGGGAGGAGTGAGGAGTTGGGGAAAGACAGTCCTAACCGTGGAGGGTTCTGGTAAATGATGGGGTGAGGAGGGGCTCTTTGGCTCCCACCAGTCCCCCTGTCTGGTCTA
+
ABABBFFFCFFFGGGGGGGCG?GGGGGGGGHHFFGGGGHHHHGHGGHHHHHHHHHHHGHHHHHHHHHHHHHGGEGGHHHHHHHHHHHHGHHHGGGGGHHHGHHGGGHHGHHHHHHHHHHHHHHHHGGGGGHHHHHHHHHGGHHGGGGGGGGHHHHHHGHHHHGGGGHHHHHHHHHHHHHHGGFGFGGGCFFGGGFGGGGGGGGGGGFFFFFFFFFFFFFFFFFFFFFFFFFFFFFFFFFFFFFFFFFFFFB
@M05620:37:000000000-D9766:1:1101:14906:9528 1:N:0:20
AGTGCCAGCTCTCAATCGCACAGGGGACCCAGGGCCTGGCCCCTCCATCCAGAAAACCTATGACCTCACCCGCTACCTGGAGCACCAACTCCGCAGCTTGGCTGGGACCTATGTGAGTATCCAGCGTAGGAATCTGGGAGTTGGGGAGGAGTGAGGAGTTGGGGAAAGACAGTCCTAACCGTGGAGGGTTCTGGTAAATGATGGGGTGAGGAGGGGCTCTTTGGCTCCCACCAGTCCCCCTGTCTGGTCTA
+
ABBBCFFFCFFFGGGGGGGGGGHHGGGGGGHHGGGGGGHHHHGHGGHHHHHHHHHHHGHHHHHHHHHHHHHGGGGGHHHHHHHHHHHHGHHHGGGGGHHHGHHGGGHHGHHHHHHHHHHHHHHHHGEGGGHHHHHHHGHGGHHHGGGGGGGHHHHHHGHHHHGGGGHHHHHHHHHGHHHHGGFGGGGGEGGGGGFGGGGGGGGGGGFFFFFFFFFFFFFFFFFFFFFFFFFFFFFFFFFFFFFFFFFFFFB
@M05620:37:000000000-D9766:1:1101:12358:9537 1:N:0:20
AGTGCCAGCTCTCAATCGCACAGGGGACCCAGGGCCTGGCCCCTCCATCCAGAAAACCTATGACCTCACCCGCTACCTGGAGCACCAACTCCGCAGCTTGGCTGGGACCTATGTGAGTATCCAGCGTAGGAATCTGGGAGTTGGGGAGGAGTGAGGAGTTGGGGAAAGACAGTCCTAACCGTGGAGGGTTCTGGTAAATGATGGGGTGAGGAGGGGCTCTTTGGCTCCCACCAGTCCCCCTGTCTGGTCTA
+
BBBBBFFFDFFFGGGGGGGGGGHHGGGGGGHHGGGGGGHHHHGHGGHHHHHHHHGHHGHHHHHHHHHHHHHGGFGGHHHHHHHHHHHHGHHHGGGGGHHHGHHGGGHHGHHHHHHHHHHHHHHHHGGGGGHHHHHHHHHGGHHHGGGGGGGHHHHHHGHHHHGGGGHHHHHHHHHHHHHHGGGGGGGGEGGGGGFGGGGHGGGGGGFFFFFFFFFFFFFFFFHFFFFFFFFFFFFFFFFFFFFFFFFFFFB
@M05620:37:000000000-D9766:1:1101:20734:9544 1:N:0:20
ACCACACCTTCTACAATGAGCTGCGTGTGGCTCCCGAGGAGCACCCCGTGCTGCTGACCGAGGCCCCCCTGAACCCCAAGGCCAACCGCGAGAAGATGAGGTGAGTGGCCCGCTACCTCTTCTGGTGGCCGCCTCCCTCCTTCCTGGCCTCCCGGAGCTGCGCCCTTTCTCACTGGTTCTCTCTTCTGCCGTTTTCCGTAGGACTCTCTTCTCTGACCTGAGTCTCCTTTGGAACTCTGCAGGTTCTAGAT
+
EDEEEEEEFFFFGGGGGGGGGGHHGGGGHGHHHGGGGGGGGHHHHGGGGGGGHHHHHHHGGGGGGGGGGGGHHHHGGGGHGHHHHGGGGGGGGGHHHHHHHGHHHHHGGHHGGG@GHHHHHHHHHGGGHHGGGGGHGHHGHHHHHHGGGGGGGGG-ADFGGGGGFFFFFFFFFFFFFFFFFHFFFHHHHFFDDFFFFFFFFFFFFFFFFFHHFHFBFFFFFFFFFFFFFFFFFFFFFFFF1FFFFFF1BFB
@M05620:37:000000000-D9766:1:1101:17000:9548 1:N:0:20
ACCACACCTTCTACAATGAGCTGCGTGTGGCTCCCGAGGAGCACCCCGTGCTGCTGACCGAGGCCCCCCTGAACCCCAAGGCCAACCGCGAGAAGATGAGTGGCCCGCTCCCTCTTCTGGTGGCCGCCTCCCTCCTTCCTGGCCTCCCGGCGCTGCGCCCTTTCTCACTGGTTCTCTCTTCTGCCGTTTTCCGTAGGACTCTCTTCTCTGACCTGCGTCTCCTTTGGAACTCTGCAGGTTCTAGATCGGAA
+
DCCDDDDDFFFFGGGGGGGGGGHHGEGFHGHHHGGGGGGGGHHHHGGGGGGGHHHHHHHGGGGGGGGGGGGHHHHGGGGHGHHHHGGGGGGGGGHHHHHHHHGGHHGGG->FHHHHHH1GHHGHHGGGGGHGHHGHHHHHHGHHHGGGGGGGGGGGGFFFFFFFFFFFFFFFFFFFFFFFFFFFFFFFFFFFFFFDFFFFFFFFFFFFFFBFFFF.<<BFFFFFFFF0FFFFFFFFFFAFFFFFFFFFFDF
@M05620:37:000000000-D9766:1:1101:7236:9550 1:N:0:20
ACCACACCTTCTACAATGAGCTGCGTGTGGCTCCCGAGGAGCACCCCGTGCTGCTGACCGAGGCCCCCCTGAACCCCAAGGCCAACCGCGCGAAGATGAGGCAAGTGGCCCGCTACCTCTTCCGGTTGCCGCCTCCCTCCTTCCTGGCCTCCCGGCGCTGCGCCCTTTCTCACTGGCTCTCTCTTCTGCCGTTTTCCGTAGGAATCTCTTCTCTGTCCTGCGTCTCCTTTGGAACTATGCCGGTTCTCGAT
+
BBBABBB>CFFFGGGGFG5BGBGHGFGA4AGHEBFA?EEGGHHHHGGEAEGGGHGHHHGA>FEGGGGGGGGHHGHGGGGHEGHHHGGEDG/<@DCC<GG1<//0?FHD<0.>A-<<GHG0000<-<.;:0@-A:.=EGGG/FGGGF/F90.;EF----99AB-9@>99FF//BF/;.;9/9BFF/////;-..9.9/.B..;//9/9BFB///BF/;9/:/9D-.9//;/99//9//////-;-9.9/9:F
@M05620:37:000000000-D9766:1:1101:23660:9559 1:N:0:20
ACCACACCTTCTACAATGAGCTGCGTGTGGCTCCCGAGGAGCACCCCGTGCTGCTGACCGAGGCCCCCCTGAACCCCAAGGCCAACCGCGAGAAGATGAGTGGCCCGCTACCTCTTCTGGTGGCCGCCTCCCTCCTTCCTGGCCTCCCGGCGCTGCGCCCTTTCTCACTGGTTCTCTCTTCTGCCGTTTTCCGTAGGACTCTCTTCTCTGCCCTGCGTCTCCTTTGGAACTCTGCAGGTTCTAGATCGGAA
+
DDDDDDDDFFFFGGGGGGGGGGHHGGGFEGHHHGGGGGGGGHHHHGGGGGGGHHHHHHHGGGGGGGGGGGGHGHHGGGGHGHHHHGGGGGGGGGHHHHHHGHGG??>CD->GGHHHHH1FHG?HHGGGG;CEHHGHHHHFCGGHHHGGGGGGGGGGGFFFFFFFFFBFFFFFFFFHFFFFFFFFFFFFFFFFFFFFFFFFFFFFHFFFFF0BFFF?BDFDFFFFFFF:FFFFFHFFFFFFFFFFFFFFFFF
@M05620:37:000000000-D9766:1:1101:24504:9564 1:N:0:20
AGTGCCAGCTCTCAATCGCACAGGGGACCCAGGGCCTGGCCCCTCCATCCAGAAAACCTATGACCTCACCCGCTACCTGGAGCACCAACTCCGCAGCTTGGCTGGGACCTATGTGAGTATCCAGCGTAGGAATCTGGGAGTTGGGGAGGAGTGAGGAGTTGGGGAAAGACAGTCCTAACCGTGGAGGGTTCTGGTAAATGATGGGGTGAGGAGGGGCTCTTTGGCTCCCACCAGTCCCCCTGTCTGGTCTA
+
BBBBBFFFBFFFGGGGGGEFGGHHGGGGGGHHG2EGGGHHHHGHGGHDHHHHHGHHHGHBHHHHHHHHHHHGGGGGHHHHHHHHHHHHGHHHGGGGGHHHGHHGGGHHGHHHHHHHHHHHHHHHHGGGGGHHHHHHHHHGGHHHGGGGGGGHHHHHHGCCGHGGGGHHHHHHHHHHHHHHGGGGGGGGFGGGGGFGGGGGGGGGGADFFFFFFFFFFFFFFFFFFFFFFFFFFFFFFEFFFFFFFFFFFFF
@M05620:37:000000000-D9766:1:1101:5105:9588 1:N:0:20
ACCACACCTTCTACAATGCGCTGCGTGTGGCTCCCGAGGAGCACCCCGTGCTGCTGACCGAGGCCCCCCTGAACCCCAAGGCCAACCGCGCGAAGATGAGTGGAGGGCTACCTCTTCTTGTTTCCGCCTGCCTCCTTCCTTGCCTCCCGGCGCTGCGCGCTTTCTCGCTGGTTCTCTCTTGTTCCGTTTTCCGTAGGACTCTCTTGTCTGCCCTGCGTCTCCTTTGGCCCTCTGCAGGTTCTCGATGGGCA
+
BBBABBB3BCFFGGGGGG4AFEGGGFEAABGFFABE2EEEDHGHHGGAEEFGFHGHGHH>>@CEGGGGGGEFFGHGGGGHGHHHHGG?CD<BCGG?FHH111?1..>.<00<1F<D0GD0=0/=D.<<..:;:CH/CGF;00/CCGAFCB-BBB9D----9.;FFF.;A.-;FFFFFFFF/B/;BAFFFFFFFB.;./;FFF/FF//9B/BFFF.9;A-9BFFFFFF//:AFFB/9B..:;B/ABF/;..;
@M05620:37:000000000-D9766:1:1101:18117:9599 1:N:0:20
AGTGCCAGCTCTCAATCGCACAGGGGACCCAGGGCCTGGCCCCTCCATCCAGAAAACCTATGACCTCACCCGCTACCTGGAGCACCAACTCCGCAGCTTGGCTGGGACCTATGTGAGTATCCAGCGTAGGAATCTGGGAGTTGGGGAGGAGTGAGGAGTTGGGGAAAGACAGTCCTAACCGTGGAGGGTTCTGGTAAATGATGGGGTGAGGAGGGGCTCTTTGGCTCCCACCAGTCCCCCTGTCTGGTCTA
+
ACBCBFFFCFFFGGGGGGGGGGHHGGGGGGHHGGGGGGHHHHGHGGHHHHHHGHHHHGHHHHHHHHHHHHHGGFGGHHHHHHHHHGGGFHHHGGGGGHHHGHHGGCGHGHHFHHHGGGHHHHHHGGDFGGHGHHHHHGHFGFHHGCGCGDEGHHGHGFCGFFGGG?HFCGHHHHHHHGHHGGADDFGG9AFGGGFGGGGGGGGGGGFFFFFFFFFFFFFFFFFFFFFEFFFFFFFFFFFFFFFFFFFFFFB
@M05620:37:000000000-D9766:1:1101:19859:9599 1:N:0:20
ACCACACCTTCTACAATGAGCTGCGTGTGGCTCCCGAGGAGCACCCCGTGCTGCTGACCGAGGCCCCCCTGAACCCCAAGGCCAACCGCGAGAAGATGAGGTGAGTGGCCCGCTCCCTCTTCTGGTGGCCGCCTCCCTCCTTCCTGGCCTCCCGGCGCTGCGCCCTTTCTCACTGGTTCTCTCTTCTGCCGTTTTCCGTAGGACTCTCTTCTCTGACCTGAGTCTCCTTTGGAACTCTGCAGGTTCTCGAT
+
CCDCCDCCFFFFGGGGGGGGGGHHGGGFHGHHHGGGGGGGGHHHHGGGGGGGHHHHHHHGGGGGGGGGGGGHGHHGGGGHGHHHHGGGGGGGGGHHHHHHHGHHHHHGGHHGGG-CGHHHHHHHHGHGHHGGGGGHGHHGHHHHHGGGGGGGGGA-BGGFFFFFFFFFFFFFFFFFFFFFFFFFFFFFFFFADFFFFFFFFFFFFFFFFFFFFFF0BFFFFFFFFFFFFFFFFFFFFFFF0FFFFFF0AFB
@M05620:37:000000000-D9766:1:1101:19107:9609 1:N:0:20
ACCACACCTTCTACAATGAGCTGCGTGTGGCTCCCGAGGAGCACCCCGTGCTGCTGACCGAGGCCCCCCTGAACCCCAAGGCCAACCGCGAGAAGATGAGTGGCCCGCTACCTCTTCTGGTGGCCGCCTCCCTCCTTCCTGGCCTCCCGGCGCTGCGCCCTTTCTCACTGGTTCTCTCTTCTGCCGTTTTCCGTAGGACTCTCTTCTCTGACCTGCGTCTCCTTTGGAACTCTGCAGGTTCTAGATCGGAA
+
CCCCCCCCFFFFGGGGGGGGGGHHGGGEHCHGHGGGGGGGGHHHHGEGEAFGHHHHHHHGGGGGFGGGGGGHHHHGGGGHGHHHHGGGGGGGGGHHHHHHHHGGHGFGG-DHHHHHHHBHGFGHHGGGGFHGHHGHHGHHGHHHHHGGGG-::BAGGFFFFFFFFFFFFFFFFFFFFFFFFFFFFFFFFFFFFFFFFFFFFFFFFFFFFFFFFFF.@;CDFFFFFFFBFFFFFFFFFF9FFFFFFFFFFFF
@M05620:37:000000000-D9766:1:1101:23798:9615 1:N:0:20
AGTGCCAGCTCTCAATCGCACAGGGGACCCAGGGCCTGGCCCCCCCATCCAGAAAAACTATGACCTCCCCCGCTACCTGGAGCACCAACTCCGCAGCTTGGTTGGGACCGATGCGAGTATCCAGCGTATGAATGTGGGAGCTGGGGAGGAGCGAGGAGTGGGGGAAAGACAGTCCTAACCGTGGAGGGTTCTGGTAAATGATGGGGGGAGGAGCGGCTGTTTGGCTCCCACCAGTCGCCCTTGCTGCTCTA
+
>1>>>1BF1CCFGEGGGFFEEGHHCECAEG0AFEEEAFB0BFF/EEEFAG1GGH1B0B1BFGHGHHH/F//>E>>EG1BBBFG?GG0?EBGGEEGGGGFH/1/?<>/?//>A//-<>CH111F1FC.<.<0000<0<.....//;CC-A...--=--9C...;-99A-;-/;/;/B/BF----;----;AF/B/F//;//;//9----9@=-9-9;-@-9//:-/;F9EF-AE-;B-;-;@/-9/9/;/9/
@M05620:37:000000000-D9766:1:1101:25794:9617 1:N:0:20
AGTGCCAGCTCTCAATCGCACAGGGGACCCAGGGCCTGGCCCCTCCATCCAGAAAACCTATGACCTCACCCGCTACCTGGAGCACCAACTCCGCAGCTTGGCTGGGACCTATGTGAGTATCCAGCGTAGGAATCTGGGAGTTGGGGAGGAGTGAGGAGTTGGGGAAAGACAGTCCTAACCGTGGAGGGTTCTGGTAAATGATGGGGTGAGGAGGGGCTCTTTGGCTCCCACCAGTCCCCCTGTCTGGTCTA
+
>3>>AFFFAFFFGGGGGEFFEGFFCAEF2EHHFEA2FAGHFHGHGGHGBAGGGHCHHC3FGHFHHHFHHHFGGEEEFFHGGHHHFFFFEBGFEEEGEHGHGHHGE?GHGGHHHGEHHHHHHHHHHGGFGGHGCHHHEH<F/GFHGGEGGGD<G<DGGGHGHHGGGGHHHHHHHHHHHHHHGDEGGGBGEFGGGGFGGGGGGGGGGGABFFFFFFBBB-EFFFFFFFFFFFFFFFFFFFFFBFFFFFFFFFB
@M05620:37:000000000-D9766:1:1101:4011:9622 1:N:0:20
ACCACACCTTCTACAATGAGCTGCGTGTGGCTCCCGAGGAGCACCCCGTGCTGCTGACCGAGGCCCCCCTGAACCCCAAGGCCAACCGCGAGAAGATGAGCGCTTTGATTCCTCCTCTTGTTCCCCTCTTCCTCCTTCCTTTCCTCCCGGCGCTGCGCAATTTCTCCCTGGTTCTCTCTTCTGCCGTTTTCCGTCGGACTCTCTTCTCTGCCCTCCGTCTCCTTAGGCCCTCTGCAGCTTCTCGATTGGCA
+
DCDDDDDBFFFFGGGGGGGGGGHHGGGGHGHHHGGGGGGGGHHHHGGGEGGGGHHHHHHGGGCGGGGGGGGHHHHGGGGHGHHHHGGGGGGGGGH2GHH22/////??F11?=F1>G111=<1><0<>>==<=DFFFGHF<<GHHHHGGGC@DGCGA--<C0<<:BBG/BAFFFF00:BF0<<BF;.</<00A0.<<<-<FFB0BBBFFF0F.F.<.<<:<BFF0<B00<99FF00<0:<FFBABF0<.<<
@M05620:37:000000000-D9766:1:1101:22997:9625 1:N:0:20
ACCACACCTTCTACAATGAGCTGCGTGTGGCTCCCGAGGAGCACCCCGTGCTGCTGACCGAGGCCCCCCTGAACCCCAAGGCCAACCGCGAGAAGATGAGGTGAGTGGCCCGCTACCTCTTCTGGTGGCCGCCTCCCTCCTTCCTGGCCTCCCGGCGCTGCGCCCTTTCTCACTGGTTCTCTCTTCTGCCGTTTTCCGTAGGACTCTCTTCTCTGACCTGAGTCTCCTTTGGAACTCTGCAGGTTCTAGAT
+
AAAAAAAAFFCFGGGGGDF11F1BEBEBG0FGHGG0BE/AEGHHHGCG/EEGHA11FGGGEEEGGGGG@E/0GHHGGGGHCGHHHGGCC/>BB/0FH11?GGH10?GG/?GGGG-AGDGF<FHGFGCEHHGGGGGHGHHGGHHHFHFGGGGGGGA-;A?AF@@F@@FFFFF/FFBFBFFFFFFFFFFFFF@-A/EBFBB-;-FBB9;FFBFFFF//BFFFBFFFFFE9;F/FBB/9/;/F//9;FFF//B:
@M05620:37:000000000-D9766:1:1101:5970:9628 1:N:0:20
ACCACACCTTCTACAATGAGCTGCGTGTGGCTCCCGAGGAGCACCCCGAGCTGCTGACCGAGGCCCCCCTGAACCCCAAGGCCAACCGCGAGAAGATGATGTGTGTGGCGCGCACCCTCTTCTGGTGGTAGCCTCCCTCCTTCCTGTCGTCCCGGCGCAGCGCCCTTTCTCCCTTGTTCTCTCTTCTGCCGTTTTCTGTCGGACTCTCTTCTCTGCTATGCGTCTACTTTTGTCATCTTCCGGTTTTCGCT
+
>>>A>>AABBCDGFBBGGBBGFHHGEEBGEE2BFABEFAAEA2BBBAA0AAAAGFGGB3E>EF/FEE>EEGF3BF????GFH/?F??><>/>@AGFFDD22111<??<///<<-<A..</=<D000<C.;;;:0/;E:CFFFHB09;;.;;CF?-ABA----;;;BFBBF99B.:./;:;/;BBF;B//;;.;;A//;/;ABB--B/FFFFF;;/;/;9//;.-..;:B/;99///;9//:;-;..;;;.9
@M05620:37:000000000-D9766:1:1101:25146:9633 1:N:0:20
ACCACACCTTCTACAATGAGCTGCGTGTGGCTCCCGAGGAGCACCCCGTGCTGCTGACCGAGGCCCCCCTGAACCCCAAGGCCAACCGCGAGAAGATGAGGTGAGTGGCCCGCTCCCTCTTCTGGTGGCCGCCTCCCTCCTTCCTGGCCTCCCGGCGCTGCGCCCTTTCTCCCTGGTTCTCTCTTCTGCCGTTTTCCGTCGGACTCTCTTCTCTGCCCTGCGTCTCCTTTGGACCTCTGCCGGTTCTCGAT
+
BBBBBBBAFFFFGGGGGG5GFGHHGGGFHGHHHGGGGGGGGHHHHGGGGGGGHHHHHHHGGGGGGGGGGGGHHHHGGGGHGHHHHGGGGGCCFGHHHHG?G2??FHGGG0?AFGCFGHHGHHHHGDHGGGDGFAEHGHHGHHHHHG/;FFFGGGGCGGGFFFFFFFFFFFFFFF/.:FFFFFFFFFFFFFF;DFFBFFF.BFBBFFFFFFFFFFFBFEFF.@D@DBB9B;//99;BF;/9FDF;A9;;;/;
@M05620:37:000000000-D9766:1:1101:5987:9633 1:N:0:20
ACCACACCTTCTACAATGAGCTGCGTGTGGCTCCCGAGGAGCACCCCGTGCTGCTGACCGAGGCCCCCCTGAACCCCAAGGCCAACCGCGAGAAGATGAGGTGAGTGGCCCGCTACCTCTTCTGGTGGCCGCCTCCCTCCTTCCTGTCCTCCCGGCGCTGCGCCCTTTCTCCCTGGTTCTCTCTTCTGCCGTTTTCCGTCGGACTCTCTTCTCTGACCTGCGTCTCCTTTTGAACTCTTCCGGTTCTTGAT
+
CCCCCCCAFFFFGGGGGGBFGGHHGGGBAEHHHFFE?FGGGHHHHGGGGGGGHHGHHHGEEFGGGGGGGGGHHHHGGGGHGHHHHGGGGG/BDGGFHHHFH??<FGBFFCG@FC->FDGDHHHDBGHGGCCDGDGHGHHGHHHHHG0:BFFGEDBGGCCCD@-;@DFFFFFFFF/9FFFF:FFBFFFFFFF:9BEBFFB.D;CBABBBFFFFFFF9::BF9>A;;BFBF9/;;/99B//;/A@;D.B//:;
@M05620:37:000000000-D9766:1:1101:27724:9641 1:N:0:20
AGTGCCAGCTCTCAATCGCACAGGGGACCCAGGGCCTGGCCCCTCCATCCAGAAAACCTATGACCTCACCCGCTACCTGGAGCACCAACTCCGCAGCTTGGCTGGGACCTATGTGAGTATCCAGCGTAGGAATCTGGGAGTTGGGGAGGAGTGAGGAGTTGGGGAAAGACAGTCCTAACCGTGGAGGGTTCTGGTAAATGATGGGGTGAGGAGGGGCTCTTTGGCTCCCACCAGTCCCCCTGTCTGGTCTA
+
ABAAAFFFBFFFGDGGGGC2ECHGGGEEGEHHFAEEFGHHHHGHGGHHHFGHHHHFGGHHHHHHHGHHHHHGGEEGHHHHBGHHHHF?EHBGEEFGGHHHGH3FGGHGGHHHHH?GHHHHHHHHHFCEGGGHHHHHHHCGGHHHGGGGGGCGHFHHGGHCHBDGFGHHHHGHHHHHHHHHGGGGGGGGCFFGGGGGGGGGGGGFGGFFFFFFFF;FFFFFFFFFFFFFFFFFFFFFFFFFFFFFFFFFFFF
@M05620:37:000000000-D9766:1:1101:14335:9654 1:N:0:20
AGTGCCAGCTCTCAATCGCACAGGGGACCCAGGGCCTGGCCCCTCCATCCAGAAAACCTATGACCTCACCCGCTACCTGGAGCACCAACTCCGCAGCTTGGCTGGGACCTATGTGAGTATCCAGCGTAGGAATCTGGGAGTTGGGGAGGAGTGAGGAGTTGGGGAAAGACAGTCCTAACCGTGGAGGGTTCTGGTAAATGATGGGGTGAGGAGGGGCTCTTTGGCTCCCACCAGTCCCCCTGTCTGGTCTA
+
BCBBCFFFCFFFGGGGGCFGGGHHGGGGGGGHGGGGGGHHFHGHGGHHHHHHHHHHHGHHHHFHHHHHHHHGGGGGHHHHHHHHHHHHGHHHGGCGGBFHFHHG?EHHGHHHGHHHHHHGHHHHHGEG?DHHHHHHHHHGFFHHGGGGGGFHHHHHHGFHHFGGGGGHHHHHGHHHGHHHGGEAGGGG;9FGGG;BBFFGF9FFGGFFFFFFFFFFFFFFFBFFFFFFFFFDFFFFFFFFFFFFFFFF0F:
@M05620:37:000000000-D9766:1:1101:17076:9654 1:N:0:20
ACCACACCTTCTACAATGAGCTGCGTGTGGCTCCCGAGGAGCACCCCGTGCTGCTGACCGAGGCCCCCCTGAACCCCAAGGCCAACCGCGAGAAGATGAGTGGCCCGCTACCTCTTCTGGTGGCCGCCTCCCTCCTTCCTGGCCTCCCGGCGCTGCGCCCTTTCTCACTGGTTCTCTCTTCTGCCGTTTTCCGTAGGACTCTCTTCTCTGACCTGCGTCTCCTTTGGAACTCTGCAGGTTCTAGATCGGAA
+
CCDCCDDDFFFFGGGGGGGGGGHHGGGEEGHHHGGGGGGGGHHHHGGGFGGGHHHHHHHGGGGGGGGGGGGHGHHGGGGHGHHHHGGGGGCGGGHHHHGHHGGGHHGGG-CHHHHHHH1FGGGHHGGGGEHGHHGHHHHHGHHHHHGGGG?FGGGGGFFFFFFFFFFFFFFFFFFHHFFFFFFFFFFFFFFFFFFFFFFFFFFFFFFFFF1BFFF?DFFFFFFFFFFBFFFFFFFHFFAFFFFFFFFFFAF
@M05620:37:000000000-D9766:1:1101:3430:9657 1:N:0:20
ACCACACCTTCTACAATGAGCTGCGTGTGGCTCCCGAGGAGCACCCCGTGCTGCTGACCGAGGCCCCCCTGAACCCCAAGGCCAACCGCGCGAAGATGAGGCGGGTGGCTCGCTACCTCTTCTGGTGGGTGCCCCCCTCCTTCCTGTCCTCCCGGCGTTGCGTCCTTTCTCCCTCGTTCTCTCTTCTGTCGTTTTCCGTCGGAATGTCTTCTCTGTCTTGCGTTTCCCTCTGAATTCCGCCGGTTTTTGAT
+
BBBABABBFFFFGGGFFG5FGFGFEEEA4AFCHABE2EFCDHHGHFGGAEGGFHGHHHHECGGGGGGGGGEFHCHGGGGHGHHHHGGGGG/CFGFC1FF?F<<-<AF?C;;;;;.9;F0C9FBBB;/A-.;CF/9ADFFFFFFFFE/;/;/BF.;D;-;-9@.9;ABFFFF/FF.-.;AA/;BFEFBB;;AA;AA;:AFFAFA.;/;BFFFFFFF9;//99@F.-/;9;..;9///;9/99>F-;99.;.;
@M05620:37:000000000-D9766:1:1101:25147:9660 1:N:0:20
ACCACACCTTCTACAATGAGCTGCGTGTGGCTCCCGAGGAGCACCCCGTGCTTCTGACCGAGGCCCCCCTGAACCCCAAGGCCAACCGCGAGAAGCTGCGGTGAGTGGCCCGCTACCCCTTCTGGTGGCCGCCTCCCTCCTTCCTGGCCTCCCGGAGCCGCGCCCTTTCTCACTGGTTCTCTCTTCTGCCGTTTTCCGCAGGACTCTCTTCTCTGACCTGAGTCTCCTCTGGAACTCTGCAGGTTCTAGAA
+
BBABBBBACFFFGGGGGGFFGGHFF2EE4EGHGFF22AEE2F2GHGGE1BEA5DBFGHHEE>0>FGGGGGG2@FHGGGGHEHHHHGGEE/<>>CC22<2><C/??<1?F?>>-A<><.<..CGHBGG?<C-ACFGEE:CDF09FFB9.9;CA..-9-9.;==@-BDFBF;9;//99;;9:;/;BBBFFF/;9A9EFFFA@-9AA:;F:;BFFFFE;/BB9BB9;/;9F.;:BB;FF/;BEB;;999/BB9/
@M05620:37:000000000-D9766:1:1101:17784:9663 1:N:0:20
ACCACACCTTCTACAATGAGCTGCGTGTGGCTCCCGAGGAGCACCCCGTGCTGCTGACCGAGGCCCCCCTGAACCCCAAGGCCAACCGCGAGAAGATGAGGTGAGTGGCCCGCTCCCTCTTCTGGTGGCCGCCTCCCTCCTTCCTGGCCTCCCGGCGCTGCGCCCTTTCTCACTGGTTCTCTCTTCTGCCGTTTTCCGTAGGACTCTCTTCTCTGCCCTGAGTCTCCTTTGGAACTCTGCAGGTTCTCGAT
+
DCDCDEDDFFFFGGGGGGGGGGHHGGGFHGHHHGGGGGGGGHHHHGGGGGGGHHHHHHHGGGGGGGGGGGGHHHHGGGGHGHHHHGGGGGGGGGHHHHHHHGHHHHHGGHHGGG-CGHHHHHHHHGHGHHGGGGGHGHHGHHHHHGBFGGGGGGG?FGGFFFFFFFFFFFF1FF1FFFFFFFFFFFHHHFFBFFFFFFFFFFFFFFFFFHHFFFF0<EFFBFFFFFFFFHFFFFFFFHFF1BFFFFF1BFB
@M05620:37:000000000-D9766:1:1101:9234:9666 1:N:0:20
ACCACACCTTCTACAATGAGCTGCGTGTGGCTCCCGAGGAGCACCCCGTGCTGCTGACCGAGGCCCCCCTGAACCCCAAGGCCAACCGCGAGAAGATGAGGTGAGTGGCCCGCTACCTCTTCTGGTGGCCGCCTCCCTCCTTCCTGGCCTCCCGGCGCTGCGCCCTTTCTCCCTGGTTCTCTCTTCTGCCGTTTTCCGTAGGACTCTCTTCTCTGCCCTGAGTCTCCTTTGGAACTCTGCCGGTTCTCGAT
+
DDDDDDDDFFFFGFGGGGGGGGHHGGGFHGHGHGGGGGGGGHHHHGGGGGGGHHHHHHHGGGGGGGGGGGGGHHHGGGGHGHHHHGGGGGGGGGHHHHGHH=FGGHGGGGGFGG-AGHHFHHHHHHGGHGFGGGGHGHHGHHHH0CBFGGGGGGA-ADGGFFFFFFFFFFFBFF0EFFFFFFFFFFFFFFFDFFFFFFF.;DFFFFFFFHHHFHH0BEFFBFBFF0FFFFEFFFFFFFBF0:CFF?B0;BB
@M05620:37:000000000-D9766:1:1101:15709:9693 1:N:0:20
ACCACACCTTCTACAATGAGCTGCGTGTGGCTCCAGAGGAGCACCCCGTGCTGCTGACCGAGGCCCCCCTGAACCCCAAGGCCAACCGCGAGAAGATGAGGTGAGTGGCCCGCTCCCTCTTCTGGTGGCCGCCTCCCTCCTTCCTGGCCTCCCGGCGCTGCGCCCTTTCTCACTGGTTCTCTCTTCTGCCGGTTTCCGTAGGACTCTCTTCTCTGACCTGAGTCTCCTTTGGAACTCTGCCGGTTCTCGAT
+
BBBBBBBBFFFFGGGGGGG5GG4CFAEBE2BFGG3FH22BAAG2GFGG1EGGHAGHFAGEGGG?1E/>EEGHHHH1EGGHGHHHHGGGGGDGGGHHHHHFF<?1GHHGAF<CG//<FHF0===1<<0>CCC@DA.GGHHGEHHHH0/CCBCFGA-;-;-AD-9AB?FBFFB/FF/B/B9BFFFFB//99B>-;9:/B.B..;/:BBFFFFB/9F//;9/B/9B9F9B/BBB//999/9///-;99.B9./B
@M05620:37:000000000-D9766:1:1101:16632:9694 1:N:0:20
ACCACACCTTCTACAATGAGCTGCGTGTGGCTCCCGAGGAGCACCCCGTGCTGCTGACCGAGGCCCCCCTGAACCCCAAGGCCAACCGCGAGAAGATGAGTGGCCCGCTACCTCTTCTGGTGGCCGCCTCCCTCCTTCCTGGCCTCCCGGAGCTGCGCCCTTTCTCACTGGTTCTCTCTTCTGCCGTTTTCCGTAGGACTCTCTTCTCTGACCTGAGTCTCCTTTGGAACTCTGCAGGTTCTAGATCGGAA
+
CCDCDDDCFFFFGGGGGGGGGGHHGGGEHGHHHGGGGGGGGHHHHGGGGGGGHHHHHHHGGGGGGGGGGGGHHHHGGGGHGHHHHGGGGGGGGGHHHHGHHFGGHHGGGCGHHHHHHHFHHHGHHGGGGGHGHHGHHHHHHHHHHHGGGG?DGGGGGGGGGGGFFFFFFFFFFFFFFFFFFFFFFFFFFFFFFFFFFFFFFFFFFFFFFFFFFFF/BFFFFFFFFFF<FFFFFFFFFFBFFFFFFFFFFFF
@M05620:37:000000000-D9766:1:1101:25468:9714 1:N:0:20
ACCACACCTTCTACACTGCGCTGCGTGTTGCTCCCGAGGATCACCCCTTGCTGCTGACCTAGGCCCCCCTGAACCCCAAGGCCAACCGCGCGAAGATGAGTGGCCCGCTACCTCTTCTGGTGGCCGCCTCCCTCCTTCCTGGCCTCCCGGAGCTGCGCCCTTTCTCACTGGTTCTCTCTTCTGCCGTTTTCCGTAGGACTCTCTTCTCTGACCTGAGTCTCCTTTGGAACTCTGCAGGTTCTAGATCGGAA
+
AAAAAAAAFFFFBGF1BAG1AE?EGG?000DFFBFEA?E/0BBFGHGA00BF1BG1DFG1B10BFEGEGGGHGHHGGGCGFGHH/FGEE/<<@CGGH<1?F1/FGHCCGGGHHHHHHHHHHHGHHGGGGGHGHHGHHGGHHHGHEGHGGC?AGGGGG@A?AFFFGGGGFFGBFFFFFFFFFFFFF@ABFFFFFFFFFEBFFFFFF/;BFFFFFFFFFBFFBF/9B;B/BBFFFFFFFA:BFB/9FB/-BA-
@M05620:37:000000000-D9766:1:1101:25449:9719 1:N:0:20
ACCACACCTTCTACAATGAGCTGCGTGTGGCTCCCGAGGAGCACCCCGTGCTGCTGACCGAGGCCCCCCTGAACCCCAAGGCCAACCGCGAGAAGATGAGTGGCCCGCTACCTCTTCTGGTGGCCGCCTCCCTCCTTCCTGGCCTCCCGGAGCTGCGCCCTTTCTCACTGGTTCTCTCTTCTGCCGTTTTCCGTAGGACTCTCTTCTCTGACCTGAGTCTCCTTTGGAACTCTGCAGGTTCTAGATCGGAA
+
BBCCBBBAFFFFGGGGGGGGGGHHGFGGHGGHHGGG2EFEAH2GHGGFEFFF5FGHGHHGFF0EFGGGGGGGHHHGGGGHGHHHHGGGG/<>CGH2FDGFGH/FHH@DGGGHHHHHHHHHFFDHHCDGGGHGHHGHHHFHHHGHHHGGGGGGGGGGCAFGGGGFFFEFFFFBFFFFFFFFFFFFFFADFFFFFFFDFFEFFFFFFFFFFFFFFFFFFBFFFFBFF0B0BB0FBFBB9F.:FBBBFFFADFF
@M05620:37:000000000-D9766:1:1101:20588:9723 1:N:0:20
ACCACACCTTCTACAATGAGCTGCGTGTGGCTCCCGAGGAGCACCCCGTGCTGCTGACCGAGGCCCCCCTGAACCCCAAGGCCAACCGCGAGAAGATGAGGTGAGTGGCCCGCTACCTCTTCTGGTGGCCGCCTCCCTCCTTCCTGGCCTCCCGGCGCTGCGCCCTTTCTCACTGGTTCTCTCTTCTGCCGTTTTCCGTAGGACTCTCTTCTCTGACCTGAGTCTCCTTTGGAACTCTGCAGGTTCTCGAT
+
AAABA4AAFFFFGGGGFGGGGGHHGEFEEEGHHGGGCEE2FHFGGGGCAEGGHGFHHHHGGGGGGGGGGGFFBHHGGGGHGHHHEFGGGFGGGDHHFDGGHFAGHHHEGHHGGG-AHHHHHHHHB=<CHHGGGGGHGHHGHHHHHHGGGGGGGFG-;BFAFFFFFFFFFBFBFFFF:FFFFFFFFFFFFFFDFFFFFFFFFFFFFFFFFFFFFFFBFFFFBFFFFFF9BFFFFFFFF/FF/FFFFFF/AB9
@M05620:37:000000000-D9766:1:1101:5030:9744 1:N:0:20
ACCACACCTTCTACAATGAGCTGCGTGTGGCTCCCGAGGAGCACCCCGTGCTGCTGACCGAGGCCCCCCTGAACCCCAAGGCCAACCGCGAGAAGATGAGTGGTCCGCTACCTCTTCTTGTTTCCGCCTCCCTCCTTCCTTTCCTCCCGGCGCTGCGCACTTTCTCCCTGGTTCTCTCTTCTGCCGTTTTCCGTAGGACTCTCTTCTCTGCCCTGCGTCTCCTTTGGTCCTCTGCAGGTTCTCGATTGGAA
+
CCCCDCCDFFFFGGGGGGGGGGHHGGGFHGHHHGGGGGGGGHHHHGGGGGGGHHHHHHHGGGGGGGGGGGGHGHHGGGGHGHHHHGGGGGCGGGHHHHH222??=1<<?</><FGGH111><0>FD.<<.<=CGEHHHHG:0<CGFFGGGGGFGBDG-<--CFGEF:FFFEFFFFFFFFF0<0<BCFF/<<FFF.<.:<BFEFFFFFFB0BFEB?ECB-.<BF0BFF.0<BFFF0BF:<BFF0EFF0<.0B
@M05620:37:000000000-D9766:1:1101:14036:9762 1:N:0:20
ACCACACCTTCTACAATGAGCTGCGTGTGGCTCCCGAGGAGCACCCCGTGCTGCTGACCGAGGCCCCCCTGAACCCCAAGGCCAACCGCGAGAAGATGAGTGGCCCGCTACCTCTTCTGGTGGCCGCCTCCCTCCTTCCTGGCCTCCCGGAGCTGCGCCCTTTCTCACTGGTTCTCTCTTCTGCCGTTTTCCGTAGGACTCTCTTCTCTGACCTGAGTCTCCTTTGGAACTCTGCAGGTTCTAGATCGGAA
+
CDDDDDDDFFFFGGGGGGGGGGHHGFGGHGHHHGGGGGGGGHHHHGGGEGGGHHHHHHHGGGGGGGGGGGGHHHHGGGGHGHHHHGGGGGGGGGHHH2FGHBFFCHGGG-AHHHBGHHDGGFGHHGGGGGHGHHGHHHHHHHHHHHGGGG-ADGGFGFGGGGFFFFFFFFFBFFFFFFFFHFFFFFDFFFFFFFFFFFFFFFFFFFFFFFFFFFFFFFFFFFFFFFFFFFFFHFFFFF<F0FFFFFFADFE
@M05620:37:000000000-D9766:1:1101:28181:9766 1:N:0:20
ACCACACCTTCTACAATGAGCTGCGTGTGGCTCCCGAGGAGCACCCCGTGCTGCTGACCGAGGCCCCCCTGAACCCCAAGGCCAACCGCGAGAAGATGAGTGCCCCGCTACCTCCTCTGGTGCCCCCCTCCCTCCTTCCTGGCCTCCCGGCCCTGCGCCGTCTCTCACTGGTTCTCTCTTCTGCCGTTTTGCGTAGTACTCTCTTCTCTGACCTGAGTCTCCTTAGGTACTCTGCAGGTTCTAGATCTGAA
+
AAAABBBAFFFFGGGGGGGGGGHHGFGGHGHHHFGGCGG2EGHHHGGGEEGGEGHFHHHGEEEEGGGGGGGHGHHGGGGHGGHHEGGGG/CF?AFFH222>22<0/>/<<->FGAGHH11<00</.--;;.;C/:/:;G0;/CFBF.:C?--;A.:@?A-;-;:/9/BF/.99///;9/;//;BFBADFE.9;.;-./;B//:/;99FF/9/;/./.;;BFFB///;//;//;9FF9FFFFF/B/BF///;
@M05620:37:000000000-D9766:1:1101:3889:9780 1:N:0:20
AGTGCCAGCTCTCAATCGCACAGGGGACCCAGGGCCTGGCCCCTCCATCCAGAAAACCTATGACCTCACCCGCTACCTGGAGCACCAACTCCGCAGCTTGGCTGGGACCTATGTGAGTATCCAGCGTAGGAATCTGGGAGTTGGGGAGGAGTGAGGAGTTGGGGAAAGACAGTCCTAACCGTGGAGGGTTCTGGTAAATGATGGGGTGAGGAGGGGCTCTTTGGCTCCCACCAGTCCCCCTGTCTGGTCTA
+
BCABCFFFCFFFGGGGGGGCGGHHGGGGGGHHGGGGGGHHHHGHGGHHHHHHHHHHHGHHHHHHHHHHHHHGGGGGHHHHHHHHHHHHGHHHGGGGGHHHGHHGGGHHGHHHHHHHHHHHHHHHHGGGGGHHHHHHHHFGGHHHGGEGGGGHHHHHHGHHHHGGGGHHHHHHHHHHHHHHGGGGGGGGGGGGGGGGGGGGGGGGGGFFFFFFFFFFFFFFFFFFFFFFFFFFFFFFFFFFFFFFFFFFFFB
@M05620:37:000000000-D9766:1:1101:17189:9781 1:N:0:20
AGTGCCAGCTCTCAATCGCACAGGGGACCCAGGGCCTGGCCCCTCCATCCAGAAAACCTATGACCTCACCCGCTACCTGGAGCACCAACTCCGCAGCTTGGCTGGGACCTATGTGAGTATCCAGCGTAGGAATCTGGGAGTTGGGGAGGAGTGAGGAGTTGGGGAAAGACAGTCCTAACCGTGGAGGGTTCTGGTAAATGATGGGGTGAGGAGGGGCTCTTTGGCTCCCACCAGTCCCCCTGTCTGGTCTA
+
AB>ABFFFBFFFGGGGGGGGGGHHGGGGGGHHGGGGGGHH2GGEGGHHFHHHGHFHHGHHHHGHHHHHHHHGGEEGHHHGGHHHHHHHGHHHGGGEEGHHGHHGGGGHGHGHHHHGHHHHHHHHHGGGGGHHHHHHHHHGGHHHGGGGGGGGHHHHHFHHHHGGGGHHGHHHHHHHHHHHGGFGDGGGDGGGGGFFGGGGGGGGGGDFFFFFFFFFFFFFFFFFFFFFFFFFFFFFFFFFFFFFFFFFFFB
@M05620:37:000000000-D9766:1:1101:21963:9799 1:N:0:20
AGTGCCAGCTCTCAATCGCACAGGGGACCCAGGGCCTGGCCCCTCCATCCAGAAAACCTATGACCTCACCCGCTACCTGGAGCACCAACTCCGCAGCTTGGCTGGGACCTATGTGAGTATCCAGCGTAGGAATCTGGGAGTTGGGGAGGAGTGAGGAGTTGGGGAAAGACAGTCCTAACCGTGGAGGGTTCTGGTAAATGATGGGGTGAGGAGGGGCTCTTTGGCTCCCACCAGTCCCCCTGTCTGGTCTA
+
?AAABFFFBFFFGGGGGGGGGGHHGGGGGGHHGGGGGGHHHHGHGGGHHHHHHHHHHGGHHHHHHHHHHHHGGGGGHHHHHHHHHHHHGGHHGGGGGHHHGHHGGGHHGHHHHHHHHHHHHHHHHGGGGGHHHHHHHHHGGHHHGGGGGGGHHHHHHGHHHHGGGGHHHHHHHHHHHHHHGGFGGGGGCFGGGGGGGGGGGGGGGGFFFFFFFFFFFFFFFFFFFFFFFFFFFFFFFFFFFFFFFFFFFF;
@M05620:37:000000000-D9766:1:1101:7337:9822 1:N:0:20
ACCACACTTTCTACAATGCGCTGCGTGTGGCTCCCGAGGAGCACCCCTTGCTGCTGACCGAGGCCCCCCTGAACCCCAAGGCCAACCGCGCGAAGATGAGTGGCGGGCTGCCTCTTCTTTTTTCCGCCTTCCTCCTTCCTTTCCTCCCGGCGCTGCGCCCTTTCTCCCTGGTTCTCTCTTTTGCCGTTTTCCGTAGGACTCTCTTTTCTGCCCTGTGTCTCCTTTGGCACTCTGCAGGTTCTCGATTGGAA
+
@AAAA1A1BBBDDDFGFGBEEEGGGGEBAEG0FEAE?EE?CGGHHGGBAGFGFFFCHHG/>/>EGGGGGECFHHGGGF?GGHHHCFEEB@///<//?<11@1?//-<<A:;CFHGFFH:0:0-;B?;.;.:9BFGGGGGGB0;9FFFEB@?@@@?F-99-;BFFFF/:9FEFFFFFEFFF/;BBF@FFFEFFFB-9A/9BFF/BF/BFFBBFEFFFFFF/BFFFFFFF/B9FFF//9-:99F/EFF/;9/:
@M05620:37:000000000-D9766:1:1101:9249:9823 1:N:0:20
AGTGCCAGCTCTCAATCGCACAGGGGACCCAGGGCCTGGCCCCTCCATCCAGAAAACCTATGACCTCACCCGCTACCTGGAGCACCAACTCCGCAGCTTGGCTGGGACCTATGTGAGTATCCAGCGTAGGAATCTGGGAGTTGGGGAGGAGTGAGGAGTTGGGGAAAGACAGTCCTAACCGTGGAGGGTTCTGGTAAATGATGGGGTGAGGAGGGGCTCTTTGGCTCCCACCAGTCCCCCTGTCTGGTCTA
+
AABABFFFCFFFGFAGGFGCGGGHFEEFFGHHGGGGFFFHFHEGGGHHHHHGFFHHGGHHHHHHHHHHHHHEGGGGHEFFGHF?FG1GEFHHGGCEGFHHGHFGGGHHGHHHHHHHHHHGHHHHHGCGDGHHHHHHHHGGGGHHGGGGGGGHHHHHHGHHHHGGGGGHHHHGGHHHHHHHGAEGGGGG;:FGGGFFFGGGGGGFEGFFFFFFFFFFFFFFFFFFFFFFFFFFFFFFFFFFFEFFFFFBBFB
@M05620:37:000000000-D9766:1:1101:7353:9831 1:N:0:20
ACCACACCTTCTACAATGAGCTGCGTGTGGCTCCCGAGGAGCACCCCGTGCTGCTGACCGAGGCCCCCCTGAACCCCAAGGCCAACCGCGAGAAGATGAGTGGCCCGCTACCTCTTCTGGTGGCCGCCTCCCTCCTTCCTGGCCTCCCGGAGCTGCGCCCTTTCTCACTGGTTCTCTCTTCTGCCGTTTTCCGTAGGACTCTCTTCTCTGACCTGTGTCTCCTTTGGAACTCTGCAGGTTCTAGATCGGAA
+
AAAAAAA1F1FFGGEAGGGGGGHHGGGFFEG01FFEEFAEG/FHHGGGGGCEFHHHHHHCGEEEGGGGGGGHHHHGGGGHGHHHHGGGGGGGGGHHHH1<?G/<FE?@CC@GFHHFHHHD>FCAC<@CCCEGCHGFGCG0CFHHHHGGA?@9@F/C-AEGGFFFFFFFB9BFBFFFBB/FBFFBF?9BFABF-9A--/;/F9BFFFFFF/BFFFF;B/FBFFFFB9/B9F;9F/;;/;9FFFF/BBF-:B;
@M05620:37:000000000-D9766:1:1101:13761:9840 1:N:0:20
AGTGCCAGCTCTCAATCGCACAGGGGACCCAGGGCCTGGCCCCTCCATCCAGAAAACCTATGACCTCACCCGCTACCTGGAGCACCAACTCCGCAGCTTGGCTGGGACCTATGTGAGTATCCAGCGTAGGAATCTGGGAGTTGGGGAGGAGTGAGGAGTTGGGGAAAGACAGTCCTAACCGTGGAGGGTTCTGGTAAATGATGGGGTGAGGAGGGGCTCTTTGGCTCCCACCAGTCCCCCTGTCTGGTCTA
+
ABABCFFFCFFFGGGGGGGGGGHHGGGGGGHHGGGGGGHHHHGHGGHHHHHHHHGHHGHHHHHHHHHHHHHGGGGGHHHHHHHHGHHHGHHHGGGGGHHHGHHGGGHHGHHHHHHHHHHHHHHHHGGGGGHHHHHHGGHGGHHHGGGGGGGHGHHHHGHHGHGGGGHHHHHHHHHHHHHHGGGGGGGGEGGGGGBFGGGGGGGGGGFFFFFFFFFFFFFFFFFFFFFFFFFFFFFFFFFFFFFFFFFFFFB
@M05620:37:000000000-D9766:1:1101:9844:9846 1:N:0:20
ACCACACCTTCTACAATGAGCTGCGTGTGGCTCCCGAGGAGCACCCCGTGCTGCTGACCGAGGCCCCCCTGAACCCCAAGGCCAACCGCGAGAAGATGAGGTGAGTGGCCCGCTCCCTCTTCTGGTGGCCGCCTCCCTCCTTCCTGTCCTCCCGGCGCTGCGCCCTTTCTCCCTTGTTCTCTCTTCTGCCGTTTTCCGTCGGACTCTCTTCTCTGCCCTGCGTCTCCTTTGGAACTCTTCCGGTTCTCGAT
+
ABBBBBABFFFFBFGFGGFGFGBHGDGAAAGHHGGGF?2EEHHHHGGFEFGGFFHHFFHAEFCEFGFEGGGHHHHGGGGHGHHHHGGGGG/BDGHFGHGFC2??FHHGGGGDG-->FGHBGHHGFGHGH.<CG?DHGHHGGFHHHE0=9FFGGG?FA@AFFF@;DFFEFFFFFF/:BF/B;FFFFFFFFFF9ABEBBAFADF-;-BBBFFFFFFF/;:/A.@D-ABB;;//9;//9B//9/A>;..;/;9B
@M05620:37:000000000-D9766:1:1101:28213:9866 1:N:0:20
AGTGCCAGCTCTCCATCGCACAGGGGACCCAGGGCGTGGCCCCTCCATCGAGAAAACCTATGACCTCACCCGCCACCTGGAGCACCCGCTCCGCAGCTTGGCTGGGACCTATGTGAGTATCCAGCGTAGGAATCTGGGAGTTGGGGAGGAGTGCGGAGTTGGGGAAAGACAGTCCTAACCGTGGAGGGTTCTGGTAAATGATGGGGTGAGGAGGGGCTCTTTGGCTCCCACCAGTCCCCCTGTCTGGTCTA
+
>A1>>DFCAFFFGCGF1AA1A0FCF00AAABFABE/AAECAHEHGGFHH/FFE?G0BEGG@BDGGBBFGHHEE/>EHHFF00BCGHF/>EG</E/E>F1BCFHGGGHFAFGHHGGFHHHHHHDGFGE/@EDDFDHHHH0>EHHGGG.<C.==G0=C-CEHFEGGE..C/;/;FGFGFFFGGGGG?FF@;FAFFFFBBFFFFFFFFFF@FFF/BF?@@;EFFFFFEFFFFFFFEFFFFFFF@FFFFFFFFFB
@M05620:37:000000000-D9766:1:1101:15217:9877 1:N:0:20
ACCACACCTTCTACAATGAGCTGCGTGTGGCTCCCGAGGAGCACCCCGTGCTGCTGACCGAGGCCCCCCTGAACCCCAAGGCCAACCGCGAGAAGCTGGGTGCCCCTCTACCTCTTCTGGTGGCCCCCTCCCGCCTTCCTGGCCCCCCGCAGCTTCTCCCTTTCTCTCTGGTCTTCCCTTCTCCGGCTTTCCCTAGGCCTCTCTTCTCTGACCTTAGTCTCCTTTGGAACTCTTCGGGCTGTAGATCGGAC
+
DCCDDDCCFFFFGGGGGGGGGGHHGGGEHGHHHGGGGGGGGHHHHGGGGGGGHHHHHHHGGGGGGGGGGGGHHHHGGGGHGHHHHGGGGGGG/??2222/?//F0F//0=11?11<>111><.>0.<-=EG..-=.CGH0CHG..--;C----;0C0;FGG000;F0;F00B000B0/;F/B0B.----/;00:0///00.0;000000000;0000000:;B0;F/B00:000:...-9..;;F0B..;-
@M05620:37:000000000-D9766:1:1101:16451:9882 1:N:0:20
ACCACACCTTCTACAATGAGCTGCGTGTGGCTCCCGAGGAGCACCCCGTGCTGCTGACCGAGGCCCCCCTGAACCCCAAGGCCAACCGCGAGAAGATGAGTGGCCCGCTACCTCTTCTGGTGGCCGCCTCCCTCCTTCCTGGCCTCCCGGCGCTGCGCCCTTTCTCACTGGTTCTCTCTTCTGCCGTTTTCCGTAGGACTCTCTTCTCTGACCTGCGTCTCCTTTGGAACTCTGCAGGTTCTAGATCGGAA
+
CCCCCCCCFFFFGGGGGGGGGGHHGGGEHGHHHGGGGGGGGHHHHGGGGGGGHHHHHHHGGGGGGGGGGGGHHHHGGGGHGHHHHGGGGGGGGGHHHHHHHHGGGHCCG->GHHHHHH1<GGGHHGGGGCHGHHGHHHHH:CHHHHGGGGAGGGGGGFFFFFFFFFBFFFFFFFFFFFFFFFFFFFFFFFFFFF.DFFFFFFFFFFFFFF0FFFFFDDCAFFFFFFF0BFFFFFFFFFFF0B9BBFFFFBE
@M05620:37:000000000-D9766:1:1101:10492:9885 1:N:0:20
AGTGCCAGCTCTCAATCGCACAGGGGACCCAGGGCCTGGCCCCTCCATCCAGAAAACCTATGACCTCACCCGCTACCTGGCGCACCACCTCCGCAGCTTGGCTGGGACCTATGTGAGTATCCAGCGTAGGAATCTGGGAGTTGGGGAGGAGTGAGGAGTTGGGGAAAGACAGTCCTAACCGTGGAGGGCTCTGGTAAATGATGGGGTGAGGAGGGGCTCTTTGGCTCCCACCAGTCCCCCTGTCTGGTCTA
+
>AA1>DF1AFFFG1GFBFFCE?GEGA0AAAFGBAEA/BGH0GGGGGHFHFHHBHGGGGFABFDGHDFGHGHEE/>EGHFG0>EGGG0/?FF/>E?/>FBFEHHGGGHGGHGHHHHFHDGHHHHHHGFEGFFFHHHHHH0FGHHHGGA@C.<GF0<GCE/;GHGGCCGHHHHFGGGGGGGGG?EGACGG.:CGGGFFFFFFFFFFFFB@?FFFFB@@@@AFFFFBFFFEFFFFFFFFFFFF@FFFFFFFFFB
@M05620:37:000000000-D9766:1:1101:9492:9914 1:N:0:20
GAGGCTGCTTTGGAAGAAACTGACAAGCCAGGGACACAAGATCGGAAGAGCACACATCTGTACTCTCAGTCGCTCCGGGGAATCTCGAATGCCGTCCTTTGCTTGAAAAAAAAAAAATCAAAAAACTAATAACCTCCTAGCTCCTTATTAGTCACGAGTCTCTGCAACACATCTCACTCCCTATCTCCCCCGCCCCCCTACCTCCCCCCCTCCTCCCCCCCCCCCCTCCCCCCCCTCCCTCCTCCCCCTCC
+
A?ABAAFBFDFDGBBFGGCGGDGBBAABBBFBEEFFGGDGFGGEE?ABA2BBB2G1BFGD5DDFD5BFDDA1AEBE?>0>>1BBBF132@3B3>/>/?4B334D3BBBFHECCC/</011111/>>111>>1110/</<00<0<00<00=<0;0:.;-;:000:00;0...000;0000/;/0;000;/..---;->--...0;A...---.:/;B.:.99-::=@:A.:;.;;=-.:./;;9:/;9A-;9
@M05620:37:000000000-D9766:1:1101:21853:9936 1:N:0:20
ACCACACCTTCTACAATGAGCTGCGTGTGGCTCCCGAGGAGCACCCCGTGCTGCTGACCGAGGCCCCCCTGAACCCCAAGGCCAACCGCGAGAAGATGAGTGGCCCGCTACCTCTTCTGGTGGCCGCCTCCCTCCTTCCTGGCCTCCCGGCGCTGCGCCCTTTCTCACTGGTTCTCTCTTCTGCCGTTTTCCGTAGGACTCTCTTCTCTGCCCTGCGTCTCCTTTGGAACTCTGCAGGTTCTAGATCGGAA
+
ABCCBABCFFFFGGGGGGFGGGHHGEGEEEGFFGFEFGEEEGDGGEEEEEEFHHHHHHHGGGGEFGGGGGGHBGHEGGGHGHHHHGGGCDCGGGHHHHHGHHGG0F@DG->GHHHHHH1FGBGHHGGGGGHGGHGHHHHHFFHHHHGGGGFGGGGGGFFFCFFFFF0FFFFFFFFFFFFFFFFFFFDFFFFFFFADFFFFFFFFFFFFHH0BFFFEADFAFFFFFFF0BFFFFHFFFF;BBFFFFFFFFFF
@M05620:37:000000000-D9766:1:1101:17465:9944 1:N:0:20
ACCACACCTTCTACAATGAGCTGCGTGTGGCTCCCGAGGAGCACCCCGTGCTGCTGACCGAGGCCCCCCTGAACCCCAAGGCCAACCGCGAGAAGATGAGTGGCCCGCTACCTCTTCTGGTGGCCGCCTCCCTCCTTCCTGGCCTCCCGGAGCTGCGCCCTTTCTCACTGGTTCTCTCTTCTGCCGTTTTCCGTAGGACTCTCTTCTCTGACCTGAGTCTCCTTTGGAACTCTGCAGGTTCTAGATCGGAA
+
DDDDDDCCFFFFGGGGGGGGGGHHGGGEGGHGHGGGGGGGGHHHHGGGEGGGHHHHHHHGGGGGGGGGGGGHHHHGGGGHGHHHHGGGGGGGGGHHHHGHHHGGHHGGGFGHHHHHHH1GHHGHHGGGGFHGHHGHHHHHHHHHHHGGGG-@DGGGGGGGGGGFFFFFFFFFFFFFFFFFFHFFFFFFFFFFFFFFFFFFFFFFFFFFFF0FFFF/B<FFFFFFFFFFFFFFFFFFFFFFFFEFFFFFFDF
@M05620:37:000000000-D9766:1:1101:10931:9956 1:N:0:20
AGTGCCAGCTCTCAATCGCACAGGGGACCCAGGGCCTGGCCCCTCCATCCAGAAAACCTATGACCTCACCCGCTACCTGGAGCACCAACTCCGCAGCTTGGCTGGGACCTATGTGAGTATCCAGCGTAGGAATCTGGGAGTTGGGGAGGAGTGAGGAGTTGGGGAAAGACAGTCCTAACCGTGGAGGGTTCTGGTAAATGATGGGGTGAGGAGGGGCTCTTTGGCTCCCACCAGTCCCCCTGTCTGGTCTA
+
ABAAAFFFCFFFGGGGGGGGGGHHGGGGGGHHFGGGGGHHHHGHGGHHHHHHHHHGHGHHHHHHHHHHHHHGG>EGHHHHCGHHHHC1EGHHEGGGGHHHGHHGGGHHGHHHHHHHHHHHHHHHHGDGGGGHHHHHHHEFGHHHGGGGG?CGHDGHGGHHHHGGGGHHHHFHHHHHHHHHGGGGAFGGCFFGGGFGGGGGHGHGGGDFFFFFFFFFFFFFFHFFFFFFFFFFFFFFFFFFFFFFHFFFFFB
@M05620:37:000000000-D9766:1:1101:3489:9976 1:N:0:20
AGTGCCAGCTCTCAATCGCACAGGGGACCCAGGGCCTGGCCCCTCCATCCAGAAAACCTATGACCTCACCCGCTACCTGGAGCACCAACTCCGCAGCTTGGCTGGGACCTATGTGAGTATCCAGCGTAGGAATCTGGGAGTTGGGGAGGAGTGAGGAGTTGGGGAAAGACAGTCCTAACCGTGGAGGGTTCTGGTAAATGATGGGGTGAGGAGGGGCTCTTTGGCTCCCACCAGTCCCCCTGTCTGGTCTA
+
>>>ABFFFBFFFGFGGGFFAEABFBEAGGGEHGGGGFFGHHHGHGGBGHHFHHFHFCFHHHHGHHHHHHHHGGECFHHHFGGGGFHHGGHHHFEGGGHHHGHHGGGHHEGHHHHHFHBDGHHHHGGCADEHHH2FHHG0FDFGHGCGGGGGHHHHHHGHHGGGGGGHHEGFFGHHHFFB.B;EDGEEG9;.FFGFBFF0FGGGGGGDFFFFFFFFFFDFFFFFFFBBEEFFBEFFF0FFDFFFFFFFFFFF
@M05620:37:000000000-D9766:1:1101:18761:9992 1:N:0:20
ACCACACCTTCTACAATGAGCTGCGTGTGGCTCCCGAGGAGCACCCCGTGCTGCTGACCGAGGCCCCCCTGAACCCCAAGGCCAACCGCGAGAAGATGAGTGGCCCGCTACCTCTTCTGGTGGCCGCCTCCCTCCTCCCTGGCCTCCCGGAGCTGCGCCCTTTCTCACTGGTTCTCTCTTCTGCCGTTTTCCGTAGGACTCTCTTCTCTGACCTGAGTCTCCTTTGGAACTCTGCAGGTTCTAGATCGGAA
+
CCCCCCCCFFFFGGGGGGGGGGHHGGGEHGHHHGGGGGGGGHHHHGGGEGGGHHHHHHHGGGGGGGGGGGGHHHHGGGGHGHHHHGGGGGGGGGHHHHHHHGGGHHGGGGGHHHHHHHHHHHGHHGGGGGHGHHGHHHGHHHHHGGGGGG?DGGGGGGGGGFFFFFFFFFFFFFFFFFFFFFFFFFDFFFFFFFFFFFFFFFFFFFFFFFFFFFFBFFFFFFFFFFFFFFFFFFFFFF.;FFFFFFFFFFF
@M05620:37:000000000-D9766:1:1101:17714:10010 1:N:0:20
ACCACACCTTCTACAATGAGCTGCGTGTGGCTCCCGAGGAGCACCCCGTGCTGCTGACCGAGGCCCCCCTGAACCCCAAGGCCAACCGCGAGAAGATGCGGTGAGTGGCCCGCTACCTCTTCTGGTGGCCGCCTCCCTCCTCCCTGGCCTCCCGGAGCTGCGCCCTTTCTCACTGGTTCTCTCTTCTGCCGCTTTCCGTAGGACTCTCTTCTCTGACCTGAGTCTCCTTTGGAACTCTGCAGGTTCTAGAT
+
CCDCDCCCFFFFGGGGGGGGGGHHGGGGHGHHHGGGGGGGGHHHHGGGGGGGHHHHHHHGGGGGGGGGGGGHHHHGGGGHGHHHHGGGGGGGGGHHHH2</?AC0???/FF<D-@D/<D0DGH00DGDFGGDGGGHA/CGG/B.C0..;BFG..--;BAFF-@FB-/::F0B:0B:BB0BB0:0BFF0F0@--;A00.0;..BFBF::0BFFB:B00B0//::B00BF000/0:;0B:BF0F.:00;0:0;
@M05620:37:000000000-D9766:1:1101:8026:10015 1:N:0:20
AGTGCCAGCTCTCAATCGCACAGGGGACCCAGGGCCTGGCCCCTCCATCCAGAAAACCTATGACCTCACCCGCTACCTGGAGCACCAACTCCGCAGCTTGGCTGGGACCTATGTGAGTATCCAGCGTAGGAATCTGGGAGTTGGGGAGGAGTGAGGAGTTGGGGAAAGACAGTCCTAACCGTGGAGGGTTCTGGTAAATGATGGGGTGAGGAGGGGCTCTTTGGCTCCCACCAGTCCCCCTGTCTGGTCTA
+
BBBBBFFFBFFFGGGGGGGCGGHHGGGEFGHH2EFGFGHHHHGHGGHHHHHHHHHHHGHHHHHHHHHHHHHGGEGGHHHHHHHHHHHGGHHHGGGCGHHHGHHGGGHHGHHHHHHHHHHHHHHHHGEGGGHHHHHHHHHGGHHHGGGGGGGHHHHHHGHHHGGGGGHHHHHHHHHHHHHHGGGGGGGGCFGGGGFGGGGGGGGGGGFFFFFFFFFFFFFFFFFFFFFFFFFFFFFFFFFFFFFFFFFFFFB
@M05620:37:000000000-D9766:1:1101:13475:10019 1:N:0:20
ACCACACCTTCTACAATGAGCTGCGTGTGGCTCCCGAGGAGCACCCCGTGCTGCTGACCGAGGCCCCCCTGAACCCCAAGGCCAACCGCGAGAAGATGAGGTGAGTGGCCCGCTACCTCTTCTGGTGGCCGCCTCCCTCCTTCCTGGCCTCCCGGCGCTGCGCCCTTTCTCCCTGGTTCTCTCTTCTGCCGTTTTCCGTAGGACTCTCTTCTCTGCCCTGAGTCTCCTTTGGAACTCTGCCGGTTCTCGAT
+
CCDDCDDDFFFFGGGGGGGGGGHHGGGBCFHHHGGGFGGGGHGHHGGGGEEGGHGHHHHGGGGGGGGGGGGHGHHGGGGHGHHHHGGGGGCGGGHGHHHHH?FHGHHGGHHGGG-AHHHGHHHHHHHGHHGGGGGHGHHGHHHHHH/FGGGGGGD-AFFGFFFFFFFFFFF0FF0BBFBFFFFFFFFFFFFDDFFFFFF?DFFFFFFFFFFFFFH0BEBF/BFFFFFFFFFFFFFFFFBF0@FF?AF0<FB
@M05620:37:000000000-D9766:1:1101:24743:10026 1:N:0:20
ACCACACCTTCTACAATGAGCTGCGTGTGGCTCCCGAGGAGCACCCCGTGCTGCTGACCGAGGCCCCCCTGAACCCCAAGGCCAACCGCGAGAAGATGAGGTGAGTGGCCCGCTCCATCTTCTGGTGGCCGCCTCCCTCCTTCCTGGCCTCCCGGAGCTGTGCCCTTTCTCACTGGTTCTCTCTTCTGCCGTTTTCCGTAGGACTCTCTTCTCTGACCTGAGTCTCCTTTGGAACTCTGCAGGTTCTAGAT
+
>>>>AAAAFFFFGFGBGGFDF5FEEAAFFAHHCFEE2AEEDHHHHGGGE1EFABFGHGFFEGCGGAEFGGGFHCGEGGEA/?GGG?E/BBDC@BGC1?DGFHHHH1FA/FGGGG-C1>FG1<GDD0<E.CCGG.CGE//;:0;GGHB.=F..;EGG@BGFGGGGGGGGGGGFF/9B;FFFFFF/:FFFBFBA./:BFFF?DAFFBFFFFFFFFFFBB9FFBFBF//BFFFFFFFFFFFFFFFFFFFF/9F:
@M05620:37:000000000-D9766:1:1101:17040:10031 1:N:0:20
ACCACACCTTCTACAATGAGCTGCGTGTGGCTCCCGAGGAGCACCCCGTGCTGCTGACCGAGGCCCCCCTGAACCCCAAGGCCAACCGCGAGAAGATGAGTGGCCCGCTACCTCTTCTGGTGGCCGCCTCCCTCCTTCCTGGCCTCCCGGAGCTGCGCCCTTTCTCACTGGTTCTCTCTTCTGCCGTTTTCCGTAGGACTCTCTTCTCTGACCTGAGTCTCCTTTGGAACTCTGCAGGTTCTAGATCGGAA
+
BCCCCCCCFFFFGGGGGGGGGGHHGGGEHGHHHGGGGGGGGHHHHGGGGGGGGHHHHHHGGGGGGGGGGGGHHHHGGGGHGHHHHGGGGGGGGGHHHHHHHGGGHHGGGGGHHHHHHHFFGG?CHGGGGGHGHHGHHHHFGFHHHHGGGGDBDGGG?FGGGGGFFFFFEFFFFFFFFFFFFFFFFFDFFFFF?FFFFFFFFFFFFFFFFFEFFFF/BFFFFFFFFFF/FFFFFFFFFA.BFFFFFFFFFFF
@M05620:37:000000000-D9766:1:1101:8349:10043 1:N:0:20
AGTGCCAGCTCTCAATCGCACAGGGGACCCAGGGCCTGGCCCCTCCATCCAGAAAACCTATGACCTCACACGCTACCTGGAGCACCAACTCCGCAGCTTGGCTGGGACCTATGTGAGTATCCAGCGTAGGAATCTGGGAGTTGGGGAGGAGTGAGGAGTTGGGGAAAGACAGTCCTAACCGTGGAGGGTTCTGGTAAATGATGGGGTGAGGAGGGGCTCTTTGGCTCCCACCAGTCCCCCTGTCTGGTCTA
+
BBBBBFFFCFFFG4GGFFGAECHGGEEFGGHHBEEEFFHHHHGHGGHHHHHHHHHHHGHHHGHHHFGHHHHGGBEEHHHHBFGHHH1??GHFEFCGEHBGGHHGGGHHGHHHHHHHHHHHHHHHHGGDCFGFHHHHHH0FGHHHGGEGG?>FG1GHCGHHHHGGEDHHGHHHHHHHHHHHGGGGDGGGEGGGGGFFFGGGGHHGGGGFFFFFFFFFFFFFFFFFFFFFFFFFFFFFFFFFFFFFHHFFFFB
@M05620:37:000000000-D9766:1:1101:21795:10044 1:N:0:20
ACCACACCTTCTACAATGAGCTGCGTGTGGCTCCCGAGGAGCACCCCGTGCTGCTGACCGAGGCCCCCCTGAACCCCAAGGCCAACCGCGAGAAGATGAGTGGCCCGCTACCTCTTCTGGTGGCCGCCTCCCTCCTTCCTGGCCTCCCGGCGCTGCGCCCTTTCTCACTGGTTCTCTCTTCTGCCGTTTTCCGTAGGACTCTCTTCTCTGACCTGCGTCTCCTTTGGAACTCTGCAGGTTCTAGATCGGAA
+
CCDCCCCBFFFFGGGGGGGGGGHHGEGBEFHGHGGGGGGGGHHHHGGGGGGGHHHHGHHGGGGGGGGGGGGHGHHGGGGHGHHHHGGGGGCDGGHHHHHGHHGGGGCFG-AGHHHHHH1FGGGHHGGGGCGGHHGHHHHHHHHHHHGGGG?BFGGGGFFFFFFFFFFFFFFFFFFFFFFFFFFFFFDFFFFFFBFFFFFFFFFFHFFFFF0FFFF.<<CAFFFFFHFBFFFFFFFFFFAFFFFFFFFFFDE
@M05620:37:000000000-D9766:1:1101:24736:10044 1:N:0:20
ACCACACCTTCTACAATGAGCTGCGTGTGGCTCCCGAGGAGCACCCCGTGCTGCTGACCGAGGCCCCCCTTAACCCCAAGGCCAACCGCGAGAAGATGAGCTCAGTGGCCGGCTACCCCCCCTGTCTGCCGCCTCCCTCCTTCCTTGCCGCCCGCACCGCTCCGCGCCCTCACTGGTTGGCTCTCCTGCCTGTTTCCTTACGACCCTCTTTCTTCACCGCAGTCTCATGTGTTACTATGCAGGCTCGAGAT
+
CCCCCBCACFFFGGFGGGGGGGHHGAFGHGHHGFEF2E2EFHABFEEEBEEFFGGGFFHGEGGGGGGGGG1GDHHGF>/GGHGEHGGGF//BCFHHGHF2222<?1??/?/<>-<000.----:0/;C;:;-:..;9/FF/0;:000:99-;A?-=9;-;-::.;----;..9;/./9.-9;BF//9/:./:///////;/.9;-;:A.////;/9/;9-;-;9::/;/;///:///;////...:--.;9
@M05620:37:000000000-D9766:1:1101:13129:10045 1:N:0:20
ACCACACCTTCTACAATGAGCTGCGTGTGGCTCCCGAGGAGCACCCCGTGCTGCTGACCGAGGCCCCCCTGAACCCCAAGGCCAACCGCGAGAAGATGAGTGGCCCGCTACCTCTTCTGGTGGCCGCCTCCCTCCTTCCTGGCCTCCCGGAGCTGCGCCCTTTCTCACTGGTTCTCTCTTCTGCCGTTTTCCGTAGGACTCTCTTCTCTGACCTGAGTCTCCTTTGGAACTCTGCAGGTTCTAGATCGGAA
+
BCCCCCCCFFFFGFFGGGGGGGHHGEGGHGHHHGGEGGGGGHHHHGGGGGGGHHHHGHHGGGGGGGGGGGGHGHGGGGGHGHHHHGGGGGGGGGHGHGHHGF/FGHC@C@@GFG<GGH1F>F?GH-CCG:GGFGGHFHHHFFHHHGGG:D-:=F9CBGGGGFFFFFFFFFFFFFEFFFFFFFFFFA.AFE/BA/.ADBBFFFFBFFFFF//FFFB/:BBBFFFFFFF/BFBBFBFFBFAFFFFBFFFFFDA
@M05620:37:000000000-D9766:1:1101:7990:10050 1:N:0:20
ACCACACCTTCTACAATGAGCTGCGGGTGGCTCCCGAGGAGCACCCCGTGCTGCTGACCGAGGCCCCCCTGAACCCCAAGGCCAACAGCGAGAAGATGAGTGGCATGCTACCTCTTCTTGTAACCGACTCACTCCTTCCTTACCCCCCGGCGCTGCGCCATTTCACACTGGTTCTCTCTTCTGCCGTTTTCCGTCGGACTCTCTTCTATGCCCTGCATCTCATTTGGCATTATGCAGGTTCTCGATCGGCA
+
A>A1AAAAFFFDF3FEBGGDD1F1E00AE?HH1FFE/EECGHHHHGGGEAEE1FF1F0BE/>/EF/>EGGG0B1EEGG/?//??/?/0BBC</<0?111?2?//?1?1<1?011?FG11FG111>--<AE0<G0CDDG/G;0/;/;-C-9-----.9@A-;/B//;;/BF-;9/9B/;FF/:/;9>-;/-B/A9;---@@BFBB/BF////9:/;--/;:///9//;/////////;-9/B/:9/B-----
@M05620:37:000000000-D9766:1:1101:7599:10056 1:N:0:20
ACCACACCTTCTACAATGAGCTGCGTGTGGCTCCCGAGGAGCACCCCGTGCTGCTGACCGAGGCCCCCCTGAACCCCAAGGCCAACCGCGAGAAGATGAGTGGCCCGCTACCTCTTCTTGTTGCCGCCTCCCTCCTTCCTGGCCTCCCGGCGCTGCGCCCTTTCTCCCTGGTTCTCTCTTCTGCCGTTTTCCGTAGGACTCTCTTCTCTGCCCTGCGTCTCCTTTGGTACTCTGCAGGTTCTCGATCGGAA
+
CCCCCCCBFFFFGGGGGGDGGGHHGGGEGGHHHGGGGGGGGHHHHGGGGFGGHHHHHHHGGGGGGGGGGGGHFHHGGGGHGHHHHGGGDG>DGGHHHHH=@?F?0?<<C->>GHHHHF1=F10=DC@CE.<<CGEGHHHH0;=GHHHGGGGGGGDDG;.;9FFFFF0FFFFBFFFFHFFF;;:BFCFF:EFFFF.;DBFFFFFFFFFFFFFFFFFFCDF.FFFEFFF.0;FFFFFFF:FFFF0AFF.;9.:
@M05620:37:000000000-D9766:1:1101:4897:10062 1:N:0:20
ACCACACCTTCTACAATGAGCTGCGTGTGGCTCCCGAGGAGCACCCCGTGCTGCTGACCGAGGCCCCCCTGAACCCCAAGGCCAACCGCGAGAAGATGAGTGGCCCGCTACCTCTTCTGGTGGCCGCCTCCCTCCTTCCTGGCCTCCCGGAGCTGCGCCCTTTCTCACTGGTTCTCTCTTCTGCCGTTTTCCGTAGGACTCTCTTCTCTGACCTGAGTCTCCTTTGGAACTCTGCAGGTTCTAGATCGGAA
+
AAA1>AAAFFFFGGGGGGG1BFHHGAGEHECF1FFEEGEGGHHHGGGG/EEFHHGHFHHGGGGGGGGGGGGHE1GFEGAH/<?FHFC/<BCCCFHHHDBGHDFGHHGGGGGHHHHHHHHHGHGHHGCGFCHGHHGHHHHHHHHHHHGGGGGGGGGGGAGGGGGFFFFFFFFFFFFFFFFFFFFFF@FFFFFFFFFFFFFFFFFFFFFFFFFFFFFBFFFFFFFFFFFBFFFFFFFFBF;FFFFFFFFFFBA
@M05620:37:000000000-D9766:1:1101:15935:10079 1:N:0:20
ACCACACCTTCTACAATGAGCTGCGTGTGGCTCCCGAGGAGCACCCCGTGCTGCTGACCGAGGCCCCCCTGAACCCCAAGGCCAACCGCGAGAAGATGAGTGGCCCGCTACCTCTTCTGGTGGCCGCCTCCCTCCTTCCTGGCCTCCCGGCGCTGCGCCCTTTCTCACTGGTTCTCTCTTCTGCCGTTTTCCGTAGGACTCTCTTCTCTGACCTGCGTCTCCTTTGGAACTCTGCAGGTTCTAGATCGGAA
+
DCCDDDDDFFFFGGGGGGGGGGHHGEGEFGHHHGGGGGGGGHHHHGGGGFGGHHGHHHHGGGGGGGGGGGGHFHHGGGGHGHHHHGGGGGFGGGHGHHHHHHGGHHGGG-AGHHHHHH1FFFDHHGGGGGHGGHGHHHHHFHHHGHGGGG-@CGGFFFFFFFFFFFFFFFFFFFFFFFFFFFFFFFFFFFFFFFFFFFFFFFFFFFFFFFBFFFF.;:@AFFFFFFFFFFFFFFFFFFAFFFBFFFFFFFF
@M05620:37:000000000-D9766:1:1101:21200:10106 1:N:0:20
AGTGCCAGCTCTCAATCGCACAGGGGACCCAGGGCCTGGCCCCTCCATCCAGAAAACCTATGACCTCACCCGCTACCTGGAGCACCAACTCCGCAGCTTGGCTGGGACCTATGTGAGTATCCAGCGTAGGAATCTGGGAGTTGGGGAGGAGTGAGGAGTTGGGGAAAGACAGTCCTAACCGTGGAGGGTTCTGGTAAATGATGGGGTGAGGAGGGGCTCTTTGGCTCCCACCAGTCCCCCTGTCTGGTCTA
+
AABBBFFFBFFFGFGGGFGGGGHGGFGGGGHHGGGGGGHFHHGHGGHHHHGHFHHHHGHHHHHHHHHHHHHGGGGGHHHHHHHHHHHHGHHHGGCGGHHHGHHGAGGGGHHHHHGHHHHHHHHHHGGGGGHHHHHHHHHGGHHHGGGGGG.FHHHHHGFHHHGGGGHHHHHHHHHHHHHHGGGGGGGGAFFGGGCFGGGGGGGGGFFFFFFFFFFFFFFFFFFFFFFFFFFFE?FFFFFFFFFFFFFFBB;
@M05620:37:000000000-D9766:1:1101:14987:10112 1:N:0:20
AGTGCCAGCTCTCAATCGCACAGGGGACCCAGGGCCTGGCCCCTCCATCCAGAAAACCTATGACCTCACCCGCTACCTGGAGCACCAACTCCGCAGCTTGGCTGGGACCTATGTGAGTATCCAGCGTAGGAATCTGGGAGTTGGGGAGGAGTGAGGAGTTGGGGAAAGACAGTCCTAACCGTGGAGGGTTCTGGTAAATGATGGGGTGAGGAGGGGCTCTTTGGCTCCCACCAGTCCCCCTGTCTGGTCTA
+
ABAAAFFFCFFFGGGGGGGGGGHFGEEGGGHHFFGGGFHHHHGHGGHHHHHHHHHHHGHHHGHHHHHHHHHGG>FFHHHH?FHHHHCGFHHHEGGGGHDGGHHGGGHHGHHHHHHHHHHHHHGHHGGGGGGHHHHHHHAGGHHHGGGGGGEGHGHHHGGHHHGGEGHHHHHHHHHGGHHHGGGGGGGG;FFGGGFGGGGGGGGGGGFFFFFFFFFFFFFFFFFFFFFFFFFFFFFFFFFFFFFFFFFFFFB
@M05620:37:000000000-D9766:1:1101:17898:10125 1:N:0:20
AGTGCCAGCTCTCAATCGCACAGGGGACCCAGGGCCTGGCCCCTCCATCCAGAAAACCTATGACCTCACCCGCTACCTGGAGCACCAACTCCGCAGCTTGGCTGGGACCTATGTGAGTATCCAGCGTAGGAATCTGGGAGTTGGGGAGGAGTGAGGAGTTGGGGAAAGACAGTCCTAACCGTGGAGGGTTCTGGTAAATGATGGGGTGAGGAGGGGCTCTTTGGCTCCCACCAGTCCCCCTGTCTGGTCTA
+
ABABBFFFCFFFGGGGGGGGGGHGGGGGGGHHFGGGGFHHFHGCGGHGGHHHHHGHHGHHHHGHHHHHHHHGGEFGHBGHFHHHHHHHGHHHEGGGGHGHGEHFA/GHGFHGHHHHGHHHHHHHHGDEGGHHGHHHHHGGFHGHGGGGGGEFHHHHHGFGHHGGGGHHHHHHHHGGHHHHGDEGDGGGCAGGGGCFGGGGGGGGGGDFFFFFFFFFFAFFFFFFFFFFFFFFFFFFFFFFFFFFFFFFFFB
@M05620:37:000000000-D9766:1:1101:14179:10126 1:N:0:20
ACCACACCTTCTACAATGAGCTGCGTGTGGCTCCCGAGGAGCACCCCGTGCTGCTGACCGAGGCCCCCCTGAACCCCAAGGCCAACCGCGAGAAGATGAGTGGCCCGCTACCTCTTCTGGTGGCCGCCTCCCTCCTTCCTGGCCTCCCGGAGCTGCGCCCTTTCTCACTGGTTCTCTCTTCTGCCGTTTTCCGTAGGACTCTCTTCTCTGACCTGAGTCTCCTTTGGAACTCTGCAGGTTCTAGATCGGAA
+
BCCCCCCCFFFFGGGGGGGGGGHHGEFEHGHHHGGGGGGGGHHHHGGGFGGGHHHHHHHGGGGGGGGGGGGHHHHGGGGHGHHHHGGGGGGGGGHHHHHHHGGGHHGGGGGHHHHHHHHHHHGHHGGGGGHGHHGHHHHHHHHHHHGGGGGGGGGGGGGGGGGFFFFFFFFFFFFFFFFFFFFFFFDFFFFFFFFFFFFFFFFFFFFFFFFFFFF/FBFFFFFFFFFFFFFFEFFFFFAFFFFFFFFFFFE
@M05620:37:000000000-D9766:1:1101:11163:10127 1:N:0:20
ACCACACCTTCTACAATGAGCTGCGTGTGGCTCCCGAGGAGCACCCCGTGCTGCTGACCGAGGCCCCCCGAACCCCAAAGGCAAACGGGGGGAAGTGGAGGGCCCCGCAACTCCTTCGGGGGGCGCCTTCCTCCCTCCCTGGCCCCCCGGGCCGCCCCCCTTTTCACCGGGTCTCCCTTTTGCCGTTTTCCGTCAGACTCCCTTTCTCGAACCGGAGCTCCCTTGGGAACCTGCCGGGTTCTGAACCGGAA
+
AABABAABFFFFFGGGCGG5EFEHGEFAAACEAFGGGGEGEDHHFEGEAEFFAFEGFHFGG0>>FG?C///>//??/?0F0?0B0B///</--..0000..-.;@-----9///;//.;9-;--99@..;B/;B.B.;..9.;..9@-;-----9--;@-BF/9////.9-;-B///9B////;-.9;E/B9/..;///9/..;////.9.;------./;.BF.F.;/..;...---9../////.;-;-
@M05620:37:000000000-D9766:1:1101:3165:10161 1:N:0:20
AGGACCAGCTCTCCATTGCACAGGGTGCCTAGCGCATGGCCCCTCCATCCAGAAAGCCTATGACCACACCCACAACCTCGGGCACCCTCTCAGCAGGTGGGCTGGGACCTATGTGCGTATCCCGCGTCGGCATCTGGGCGTTGGGGCGGCGTGCGGCGTTGGGGCCCGCCCGTCCTACCCGTGGCGGGTTCTGGTAAATGATGGGGTGAGGCGGGGCTCTTTGGCTCCCACCAGTCCCCCTGTCTGGTCTA
+
>>33>>AFBFFFGGG56BB5B5BAFBABF5DB4AA2BBFGGHGHGGHGH1BBFGF3BBFH53DDG3BFFGG1B1??EH3B1/>>EFG1?FF34B3B?B3//?CEGGFHAF3BFFG2CFGGHG1CDDD<>A//>FHHHHEGGGGHCGDGG@AABGBBBBBBBFBB.@-@BB-;BFFF//9;ADFB=BBBBFFFFFF//BFFBFFFFFFB?FF.;BBBB?FFFFFFFFFFFBFF;AF/FFFFBFFFFFFFFFB
@M05620:37:000000000-D9766:1:1101:23592:10161 1:N:0:20
AGTGCCAGCTCTCAATCGCACAGGGGACCCAGGGCCTGGCCCCTCCATCCAGAAAACCTATGACCTCACCCGCTACCTGGAGCACCAACTCCGCAGCTTGGCTGGGACCTATGTGAGTATCCAGCGTAGGAATCTGGGAGTTGGGGAGGAGTGAGGAGTTGGGGAAAGACAGTCCTAACCGTGGAGGGTTCTGGTAAATGATGGGGTGAGGAGGGGCTCTTTGGCTCCCACCAGTCCCCCTGTCTGGTCTA
+
CCBCCFFFCFFFGGGGGGGFGGHHGGGGGGHHGGGGGGHHHHGHGGHGHHHHHHHHHGHHHHHHHHHHHHHGGFGGHHHHHHHHHHHHGHHHGGGGGHHHGHHGGGHHGHHHHHHHHHHHHHHHHGGGGGHHHHHHHGGGGHHHGGGGGGGHHGHHHGHHHHGGGGHHHHHHHHHHHHHHGGGGGGGGCFGGGGFGGGGGGGGGGGFFFFFFFFFFFFFFFFFFFFFFFFFFFFFFFFFFFFFFFFFFFFF
@M05620:37:000000000-D9766:1:1101:28291:10163 1:N:0:20
AGTGCCAGCTCTCAATCGCACAGGGGACCCAGGGCCTGGCCCCTCCATCCAGAAAACCTATGACCTCACCCGCTACCTGGAGCACCAACTCCGCAGCTTGGCTGGGACCTATGTGAGTATCCAGCGTAGGAATCTGGGAGTTGGGGCGGAGTGCGGAGTTGGGGAAAGACAGTCCTAACCGTGGAGGGTTCTGGTAAATGATGGGGTGAGGAGGGGCTCTTTGGCTCCCACCAGTCCCCCTGTCTGGTCTA
+
>A3>AFFFBFFFFGGGFFGGGGHGGAEEGGEFFEGGFFHHFHEHGGGFHGHHHHHHHGHGHFHHHFHHHHHEG/EGHHFGFGGHHHGHGEHHAFCEEHFGGHBGGGGHGHHHH3BB3BBF3?FGHCC?//@@FFHHGH0?CGHHGG.<A-;:C0:A-:EGGGGGG.CFGGEFGGGGGFGFFFEF;EFFAFFFFB/BBF/BBFFFFFFFF.9BDFADCFFFFEBFFFFFFFFFEFFFFFFFFFFFFFFF/B9
@M05620:37:000000000-D9766:1:1101:14058:10165 1:N:0:20
AGTGCCAGCTCTCAATCGCACAGGGGACCCAGGGCCTGGCCCCTCCATCCAGAAAACCTATGACCTCACCCGCTACCTGGAGCACCAACTCCGCAGCTTGGCTGGGACCTATGTGAGTATCCAGCGTAGGAATCTGGGAGTTGGGGAGGAGTGAGGAGTTGGGGAAAGACAGTCCTAACCGTGGAGGGTTCTGGTAAATGATGGGGTGAGGAGGGGCTCTTTGGCTCCCACCAGTCCCCCTGTCTGGTCTA
+
CCCCCFFFDFFFGGGGGGGGGGHHGGGGGGHHGGGGGGHHHHGHGGHHHHHHHHHHHGHHHHHHHHHHHHHGGGGGHHHHHHHHHHHHGHHHGGGGGHHHGHHGGGHHGHHHHHHHHHHHHHHHHGGGGGHHHHHHHHHGGHHHGGGGGGGHHHHHHGHHHHGGGGHHHHHHHHHHHHHHGGGGGGGGEGGGGGCFGGGHGGGGGGFFFFFFFFFFFFFFFHHFFFFFFFFFFFFFFFFFFFFFHFFFFFF
@M05620:37:000000000-D9766:1:1101:8031:10171 1:N:0:20
AGTGCCAGCTCTCAATCGCACAGGGGACCCAGGGCCTGGCCCCTCCATCCAGAAAACCTATGACCTCACCCGCTACCTGGAGCACCAACTCCGCAGCTTGGCTGGGACCTATGTGAGTATCCAGCGTAGGAATCTGGGAGTTGGGGAGGAGTGAGGAGTTGGGGAAAGACAGTCCTAACCGTGGAGGGTTCTGGTAAATGATGGGGTGAGGAGGGGCTCTTTGGCTCCCACCAGTCCCCCTGTCTGGTCTA
+
AAABBFFFBFFFGCGGGGGGGGGHCEGGGGHHGGGGGGHGHHGHGGFHHHHGGFFHHGHHHHHHHHHHHHHGGECGHHHGHGHGHHFHGHHHGGGGGHHHGHHFEGGHGHHHHHHHHGHHHHHHHGCDGEHHHHHHHHGGGHHHGGGGGGGHHHHHHGHHGHGGGGHHHHHHGFHHHHHHGCEGGGGG9;FGGGBFGGEGGGGGGGFFFFFFFFFFFAFFFFFFFFFFFFFFFFFFFFFFFFFFFFFFFF/
@M05620:37:000000000-D9766:1:1101:15629:10186 1:N:0:20
AGTGCCAGCTCTCAATCGCACAGGGGACCCAGGGCCTGGCCCCTCCATCCAGAAAACCTATGACCTCACCCGCTACCTGGAGCACCAACTCCGCAGCTTGGCTGGGACCTATGTGAGTATCCAGCGTAGGAATCTGGGAGTTGGGGAGGAGTGAGGAGTTGGGGAAAGACAGTCCTAACCGTGGAGGGTTCTGGTAAATGATGGGGTGAGGAGGGGCTCTTTGGCTCCCACCAGTCCCCCTGTCTGGTCTA
+
3AAAABFCAFFFGGGGGGGEEEHGGGGEAE2AF2BE2AFGBFE1EEFEFH3F3FBFGGCCHHFGGHH3G1?EEE@FHEHHHHHGEG1EEFGHGGFEG3FGEFFFFD0FEHGBGGDHFGHBGH3DCD<E?DHHHH1<FC?FDFBCC-F@CC>FFFD.CD//0<-AC.:CBGFGHHHHHFHA?EE?.;C?GFFF09CB00;FBFGGG..-9../9A--;DEBB9FFFF/.9BFD.9BBBFEDFF/F/BB;;B/
@M05620:37:000000000-D9766:1:1101:15109:10192 1:N:0:20
ACCACACCTTCTACAATGAGCTGCGTGTGGCTCCCGAGGAGCACCCCGTGCTGCTGACCGAGGCCCCCCTGAACCCCAAGGCCAACCGCGAGAAGATGAGGTGAGTGGCCCGCTCCCTCTTCTGGTGGCCGCCTCCCTCCTTCCTGGCCTCCCGGCGCTGCGCCCTTTCTCACTGGTTCTCTCTTCTGCCGTTTTCCGTAGGACTCTCTTCTCTGACCTGAGTCTCCTTTGGAACTCTGCCGGTTCTCGAT
+
CDDCCCCCFFFFGGGGGGGGGGHHGGGGHGHHHGGGGGGGGHHHHGGGEGGGHHHHHHHGGGGGGGGGGGGGHHHGGGGHGHHHHGGGGGGGGGHGFHFFG==F?GGF=FEGGF->FGFFBGHHHH/AFFGGGDFHGHGGBCGH0;/FGEFEGBA-:A9BDA@AC;/:F0:0BFEB:BBBBFFBBFFBBBBDDB.BFDFF.:0:BFBFFFFBFFF0:BFB:F::BBFFBBBB000BBFFF0:CD.9F0;0/
@M05620:37:000000000-D9766:1:1101:7067:10196 1:N:0:20
ACCACACCTTCTACAATGCGCTGCGTGTGGCTCCCGAGGAGCACCCCGTGCTGCTGACCGAGGCCCCCCTGAACCCCAAGGCCAACCGCGCGAAGATGAGTGGCCCGCTACCTCTTCTTGTTGCCGCCTCCCTCCTTCCTTGCCTCCCGGCGCTGCGCCCTTTCTCACTGGTTCTCTCTTCTGCCGTTTTCCGTAGGACTCTCTTTTCTGCCCTGCGTCTCCTTTGGCACTCTGCAGGTTCTCGATCGGAA
+
AAA1AAA1BBCFGEGF3G11F?FGG0A000AB10B//AEE?HHHHGG/AAEFFHGFHHH/>ECGG?EGGEE0GCGGGG/G</GHHG//BC<<@CG?1F1F?DE?0<<><><<DFHDGH00=0.0<C;:C.;:GHGHFGGB099CFFAEG?:AA?@B>-:>@BFFFBBF9BBBFFFFFFFF9BFFF@BFFFFFFF-9AFFFFFFFF/:BFE/BEFF;;A@FFFFFFFFBFFFFBFBFF9AFFF/AFF-;A?E
@M05620:37:000000000-D9766:1:1101:7092:10205 1:N:0:20
ACCACACCTTCTACAATGAGCTGCGTGTGGCTCCCGAGGAGCACCCCGTGCTGCTGACCGAGGCCCCCCTGAACCCCAAGGCCAACCGCGAGAAGATGCCTGGCCCTGTACCTCTTCTGGTGGCCTCCTCGCTCCTTCCTGGCTTCCCGGACCCCCGCCCTTTCTCCCTTTCTCTCTGGTCTTCCCTTTTGCCTATTTCTCTCTTCTCTTACCTTATGCCCCTTGTGAACTTTGGATGGTTTAGGTCTGAA
+
AAABAAAABBB4BGBGGG5GGGHHGEFFDGHHGGFE2E2AADEGGGEEBEEG5GHHHHHE>E@FGGGFGGFHFHHGGCEFGHHHHGGFDD?D?BHFFFE222??FA/0??1?1?111<11=0.0>1>.<>.<..</=DH0=/:/.;G/.::--..;:;;@:;:;0C0/B0///;/;9//;;;/;/.9;/9/;//999/B//9://;:9/9;//;/9//;/B..9.///;9BBF//;//.//.;///9/;;/
@M05620:37:000000000-D9766:1:1101:11894:10205 1:N:0:20
GAGGCTGCTTTGGAAGAAACTCATAGGTTAGTGCAACAAGTTCGGCTGGACCTGGGTAAGATTTTTGGTCAGTTTGGAGAAGCTGAAATAACTGCCAATGCTCCAAAAAACAACCCGGAAGGAAAGGCTCCTATAAGAATCCAAGGGAGTAAAAGAGCTGATGAAACAAAGGCAAGTAAATCAGGCATTTCAGCTTTAGAACTCTTGTGGAGCCAATTGAAAAATTATCAGCAATTTTAATTGTCACAGAC
+
AAAAAAFAFFFFGCFGGGGGG1G3G31A1D0AD3FG1F00AADAA//A/0BA0A0/BB0B12AD11//A120B221>BGHH0BFB11B211B1BG01@G@BB1@BB1///>/?/??/</<?/B<CB0?1B?G<2@>@@1<111@1/?<//01<<</0?1?<11=<<<<.0<0.0<<0=<00000<<.00000000<00::00;C0;C0;.0.;.;9/00;00;;./0900;00/9;9BB0000=0;;00::
@M05620:37:000000000-D9766:1:1101:19238:10206 1:N:0:20
AGTGCCAGCTCTCAATCGCACATGGGACCCAGGGCCTGGCCCCTCCATCCAGAAAACCTATGACCTCACCCGCTACCTGGAGCACCAACTCCGCAGCTTGGCTGGGACCTATGTGAGTATCCAGCGTAGGAATCTGGGAGTTGGGGAGGAGTGAGGAGTTGGGGAAAGACAGTCCTAACCGTGGAGGGTTCTGGTAAATGATGGGGTGAGGAGGGGCTCTTTGGCTCCCACCAGTCCCCCTGTCTGGTCTA
+
BCBCCFFFDFFFGGGGGGGGGGFHHHHHGGHHGGGGGGHHHHGHGGHHHHHHHHHHHGHHHHHHHHHHHHHGGEGGHHHHHHHHHHHHGHHHGGGGGHHHGHHGGGHHGHHHHHHHHHHHHHHHHGGGGGHHHHHHHHHGGHHHGGGGGGEHHFHHHGHHHHGGGGHHHHHHHHHHHHHHGGGGGGGGGGGGGGGGGGHGGHGGGGGFFFFFFFFFFFFFFHHFFFFFFFFFFFFFFFFFFFFFFFFFFFB
@M05620:37:000000000-D9766:1:1101:24461:10214 1:N:0:20
AGTGCCAGCTCTCAATCGCACAGGGGACCCAGGCCCTGGCCCCTCCATCCAGAAAACCTATGACCTCACCCGCTACCTGGAGCACCAACTCCGCAGCTTGGCTGGGACCTATGTGAGTATCCAGCGTAGGAATCTGGGAGTTGGGGAGGAGTGAGGAGTTGGGGAAAGACAGTCCTAACCGTGGAGGGTTCTGGTAAATGATGGGGTGAGGAGGGGCTCTTTGGCTCCCACCAGTCCCCCTGTCTGGTCTA
+
ABBABFF4>CFFGGGGGGGGGGHHGGGC?EGHF2BEGHHHHCEHGDHHHHHHEFHHHGHGHHBGHHHHHH1EFGGG2GHHHHFHHHHHG?@FEGGGGHEHGH3?EDHGGHHHHHFDHDHHHGHHHFEFGDDGHHHHHHAFEHHHCDEGGGGHHHHHGGHBGHGGGGHFG/GHGGHHHHGGGGGGGGGGEFFGGGFFFGGGGGGBGDFFFFFFFF;CFFFFFB9B/;B.AFF?EFBBFFEFAFFFFFFFFFB
@M05620:37:000000000-D9766:1:1101:23119:10228 1:N:0:20
ACCACACCTTCTACAATGAGCTGCGTGTGGCTCCCGAGGAGCACCCCGTGCTGCTGACCGAGGCCCCCCTGAACCCCAAGGCCAACCGCGAGAAGATGAGTGGCCCGCTACCTCTTCTGGTGGCCGCCTCCCTCCTTCCTGGCCTCCCGGCGCTGCGCCCTTTCTCACTGGTTCTCTCTTCTGCCGTTTTCCGTAGGACTCTCTTCTCTGACCTGCGTCTCCTTTGGAACTCTGCAGGTTCTAGATCGGAA
+
BCCCCCCCFFFFGGGGGGGGGGHHGGGEGGHHHGGGGGGGGHHHHGGGGGGGHHHHHHHGGGGGGGGGGGGHHHHGGGGHGHHHHGGGGGGFGGHHHHHHGHGGGECFG-AGHHGHHHFGGGFHHGGGGCGGGHGHHHHHGHHHHHGGGGFGGGGGGFFFFFFFFFFFFFFFFFFFFFFFFFFFFFDFFFFFFFFFFFFFFFFFFFFFFF1FFFF?DFFFFFFFFFF:BFFFFFFFFF<BFFFFFFFFFFF
@M05620:37:000000000-D9766:1:1101:20625:10254 1:N:0:20
ACCACACCTTCTACAATGAGCTGCGTGTGGCTCCCGAGGAGCACCCCGTGCTGCTGACCGAGGCCCCCCTGAACCCCAAGGCCAACCGCGAGAAGATGAGAGGCCCGCTACCTCTTCTGGTGGCCGCCTCCCTCCTTCCTGGCCTCCCGGAGCTGCGCCCTTTCTCACTGGTTCTCTCTTCTGACGTTTTCCGTAGGACTCTCTTCTCTGACCTGAGTCTCCTTTGGAACTCTGCAGGTTCTAGATCGGAA
+
AAAABBABFFFFGGGGGGGFGAGFEAEEHGHHCFFEEEGGGHHHHGGGEEGGHFGFHGGGGGGGGEEGGGGFHFEFGGEF?EGFGFA<BBCC/B???DBG22<C//<<DFCH11FGHH111<<CGCGG.CCEHFA/CG/;:/.;0CAEGGGGAABFFCGGGGFBFF/B/9B9:FFFFF/FBBF/9DA.9AF/;/9ADFFFFFFFFFFFFF/BFFF/;9:BFFFFBFFBFFFFFFFFFFAFFFFFFFFFFBE
@M05620:37:000000000-D9766:1:1101:20209:10265 1:N:0:20
GAGGCTGCTTTGGAAGAAACTGACAAGCCAGGGACAAAAGATCGGAAGAGCACACGTCTGAACTCCAGTCACTCCGGAGAATCTCGCACGCCGTCCTCTGCTTGAAAAAAAAACGACTACTCCCCGGGCGTACCCGCGCTTCTGCCCCCCTGGCCCGTCAGTCCGGCCTTTCCTCTTTCGCCCTCTTGTGGCTCCAATTGACCAATTCTCCGCCTTTGTACTTGCCCCTGCCATGCCACTGCCAACCGCTC
+
A3ABBAFBFFFFGGGGFGGGGEBBBA44A444EFFC2B2B23F222BE22B3BFAA1B2FABF5BBA35A3D5B?10EE/B@BBF11>///?>>E//3B3BB330B33?/////<BGDGHEGHCDC-@-<A-@E0.;-AD:.CB00.C9-;9AFGF9BDDFFBF.-@=AFFBF/BBBF/.;.;@EF/9B/A.;:.;FFFB//999B9FFF/.99AF/B99FFFF///;E..9//9/F/9/:99/;..9---
@M05620:37:000000000-D9766:1:1101:8727:10275 1:N:0:20
AGTGCCAGCTCTCAATCGCACAGGGGACCCAGGGCCTGGCCCCTCCATCCAGAAAACCTATGACCTCACCCGCTACCTGGAGCACCAACTCCGCAGCTTGGCTGGGACCTATGTGAGTATCCAGCGTAGGAATCTGGGAGTTGGGGAGGAGTGAGGAGTTGGGGAAAGACAGTCCTAACCGTGGAGGGTTCTGGTAAATGATGGGGTGAGGAGGGGCTCTTTGGCTCCCACCAGTCCCCCTGTCTGGTCTA
+
AAAABFFFCFFFGGGGGGGGGGHHGGGGGGHHGGGGGGHHHHGHGGHHHHHHHHHHHGHHHHGHHHHHHHHGGGGGHHHHHHHHHHHHGHHHGGGGGHHHGHHGGGHHGHGHHHHHHHHHHHHHHGGGGGHHHHHHHHHGGHHHGGGGGGGHHHHHHGHHHHGGEGHGHHHHHHHHGHHHGGGGGGGGEGGGGGFGGGGGGGGGGGFFFFFFFFFFFFFFFFFFFFFFFFFFFFFFFFFFFFFFFFFFFFF
@M05620:37:000000000-D9766:1:1101:18731:10277 1:N:0:20
ACCACACCTTCTACAATGAGCTGCGTGTGGCTCCCGAGGAGCACCCCGTGCTGCTGACCGAGGCCCCCCTGAACCCCAAGGCCAACCGCGAGAAGATGAGTGGCCCGCTACCTCTTCTGGTGGCCGCCTCCCTCCTTCCTGGCCTCCCGGCGCTGCGCCCTTTCTCACTGGTTCTCTCTTCTGCCGTTTTCCGTAGGACTCTCTTCTCTGACCTGCGTCTCCTTTGGAACTCTGCAGGTTCTAGATCGGAA
+
CCDEDDDDFFFFGGGGGGGGGGHHGGGFFGHHHGGGGGGGGHHHHGGGGGGGHHGHHHHGGGGGGGGGGGGHGHHGGGGHGHHHHGGGGGGGGGHHHHHHHGGGHHGGGFGHHHHHHHFHHHGHHGGGGGHGHHGHHHHHHHHHHHGGGG-CDGGGGFFFFFFFFFFFFFFFFFFFHFFFFFFFFFFFFFFFFFFFFFFFFFFFFFFFHF1FFFF.@BFFFFFFHFFBFFFFFFFHFFAFFFFFFFFFFDE
@M05620:37:000000000-D9766:1:1101:14639:10280 1:N:0:20
ACCACACCTTCTACAATGAGCTGCGTGTGGCTCCCGAGGAGCACCCCGTGCTGCTGACCGAGGCCCCCCTGAACCCCAAGGCCAACCGCGAGAAGATGAGGTGAGTGGCCCGCTCCCTCTTCTGGTGGCCGCCTCCCTCCTTCCCTGCCTCCCGGCGCTGCGCCCTTTCTCACTGGTTCTCTCTTCTGCCGTTTTCCGTAGGACTCTCTTCTCTGACCTGAGTCTCCTTTGGTACTCTGCAGGTCCTCGAT
+
CCCDDECCFFFFGGGGGGGGGGHHGGGGHGHHHGGGGGGGGHHHHGGGGGGGHHHHHHHGGGGGGGGGGGGHHHHGGGGHGHHHHGGGGGGGGGHHHHHB2=/FF1=FCC=C@--><0<01=G1<G/.<C---:CGE//C/11</10<CFB9A.---=-@DAD.<-/<B111:11/<01<<FB0BFF1109BD/.1:.B...:</B0:0<FFFF111<FFB/1::B<F1B1/.11<1:BF10.<0<B1<./
@M05620:37:000000000-D9766:1:1101:18721:10296 1:N:0:20
ACCACACCTTCTACAATGAGCTGCGTGTGGCTCCCGAGGAGCACCCCGTGCTGCTGACCGAGGCCCCCCTGAACCCCAAGGCCAACCGCGAGAAGATGAGTGGCCCGCTACCTCTTCTGGTGGCCGCCTCCCTCCTTCCTGGCCTCCCGGAGCTGCGCCCTTTCTCACTGGTTCTCTCTTCTGCCGTTTTCCGTAGGACTCTCTTCTCTGACCTGAGTCTCCTTTGGAACTCTGCAGGTTCTAGATCGGAA
+
CCCCCBAAFFFFGGGGGGGGGGHHGGGGHGHHHFGG?EGEEHHHHGGFAEFFFGGHHHHFFG?EGGGGGGGHGHHGGGGHGHHHHGGGGGGG?FHEGHHHHHGGHHGGGGGHHHHHHHHHGGFHHGGGGGHGHGGHHGHHHHHHHHGGGGGGGGGGGGGGGGGFFFFFFFFFFFFFFFFFFFFFFFADFFFFFFFFFFFFFFFFFFFBFFFFFFFBFFFFFFFFFFFFFFFFEFFFFF9;FFFBFFFAFFF
@M05620:37:000000000-D9766:1:1101:11452:10312 1:N:0:20
AGTGCCAGCTCTCAATCGCACAGGGGACCCAGGGCCTGGCCCCTCCATCCAGAAAACCTATGACCTCACCCGCTACCTGGAGCACCAACTCCGCAGCTTGGCTGGGACCTATGTGAGTATCCAGCGTAGGAATCTGGGAGTTGGGGAGGAGTGAGGAGTTGGGGAAAGACAGTCCTAACCGTGGAGGGTTCTGGTAAATGATGGGGTGAGGAGGGGCTCTTTGGCTCCCACCAGTCCCCCTGTCTGGTCTA
+
3AABAFFFBFFFGGGGGGF2EAGDGFGGDF2ACEEGC2FGEGFAFEGHHH3F3GFFHGHHHHFHHHHEHGHCEFEFHGFGHHHGFHHEGFHHGGF@FGHHGHG///FFEB2FGHFHFHHFHHHHH@??DGH2@FGGGG0<?<GGFCFCC.><C0<CCFCC0/<@CACG/;/::CCCGHGH?.;-A.EB9.;0CB;0;BFGFBFGGGFAEFFFFFFFFFFFFFFFFFFFFFFFFFFFFFFFFFFFFFFFFFF
@M05620:37:000000000-D9766:1:1101:13418:10315 1:N:0:20
ACCACACCTTCTACAATGAGCTGCGTGTGGCTCCCGAGGAGCACCCCGTGCTGCTGACCGAGGCCCCCCTGAACCCCAAGGCCAACCGCGAGAAGATGAGTGGCCCGCTACCTCTTCTGGTGGCCGCCTCCCTCCTTCCTGGCCTCCCGGAGCTGCGCCCTTTCTCACTGGTTCTCTCTTCTGCCGTTTTCCGTAGGACTCTCTTCTCTGACCTGAGTCTCCTTTGGAACTCTGCAGGTTCTAGATCGGAA
+
CCDDDEDDFFFFGGGGGGGGGGHHGGGFHGHHHGGGGGGGGHHHHGGGGGGGHHHHHHHGGGGGGGGGGGGHHHHGGGGHGHHHHGGGGGGGGGHHHHHHHHGGHHCGGDGHHHHHHHFHGHGHHGGGGEHGHHGHHHHHHHHHHHGGGG?DGGGGGGGGGGGFFFFFFFFFFFFHFFFFFFHFFFFFFFFFFFFFFFFFFFFFFFFFFFFFFHFBFFFFFFFFFFFFFFFFFHFFFFFFFFFFFFHFFFF
@M05620:37:000000000-D9766:1:1101:22132:10315 1:N:0:20
ACCACACCTTCTACAATGAGCTGCGTGTGGCTCCCGAGGAGCACCCCGTGCTGCTGACCGAGGCCCCCCTGAACCCCAAGGCCAACCGCGAGAAGATGAGTGGCCCGCTACCTCTTCTGGTGGCCGCCTCCCTCCTTCCTGGCCTCCCGGCGCTGCGCCCTTTCTCACTGGTTCTCTCTTCTGCCGTTTTCCGTAGGACTCTCTTCTCTGCCCTGCGTCTCCTTTGGAACTCTGCAGGTTCTAGATCGGAA
+
CDDDDDDDFFFFGGGGGGGGGGHHGGGFHFHHHGGGGGGGGHHHHGGGGGGGHHHHHHHGGGGGGGGGGGGHHHHGGGGHGHHHHGGGGGDGGGHHHHHHHHGFGHGGDFGHHF1GHH1<=GDH.DGGGGHGHHG/GHHHHHHHHHGGGG?DGGGGGFFFFFFFFFFFFFFFFFFFFFFFFFFFFFFFFFFFFFFFFFFFFFFFFFFFFF0BEFF.@ADDFFFFFFF0;FFFHFFFFFFFFFBFFFFFFFF
@M05620:37:000000000-D9766:1:1101:16033:10345 1:N:0:20
AGTGCCAGCTCTCAATCGCACAGGGGACCCAGGGCCTGGCCCCTCCATCCAGAAAACCTATGACCTCACCCGCTACCTGGAGCACCAACTCCGCAGCTTGGCTGGGACCTATGTGAGTATCCAGCGTAGGAATCTGGGAGTTGGGGAGGAGTGAGGAGTTGGGGAAAGACAGTCCTAACCGTGGAGGGTTCTGGTAAATGATGGGGTGAGGAGGGGCTCTTTGGCTCCCACCAGTCCCCCTGTCTGGTCTA
+
AA>>AFFFBFFFGGGCGFFEEGHHEGGGGGHHFFGGGFHHFHGHGGHHHHHHHFGHHGHHHHHHHHHHHHHGGEFGHHHHGHHGFHHHGFHHGGGGFHFGGHHGGGHHGHHHHHHHHHHHHHHHHGGGGGHHHHHHHHHGGHHHGGGGGGEFHHHHHGHHHHGGGGHHHHHHHHHHHHHHGGGGGGGGDFGGGGFGGGGGGGGGGGFFFFFFFFFFFFFFFFFFFFFFFFFFFFFFFFFFFFFFFFFFFFF
@M05620:37:000000000-D9766:1:1101:18166:10350 1:N:0:20
AGTGCCAGCTCTCAATCGCACAGGGGACCCAGGGCCTGGCCCCTCCATCCAGAAAACCTATGACCTCACCCGCTACCTGGAGCACCAACTCCGCAGCTTGGCTGGGACCTATGTGAGTATCCAGCGTAGGAATCTGGGAGTTGGGGAGGAGTGAGGAGTTGGGGAAAGACAGTCCTAACCGTGGAGGGTTCTGGTAAATGATGGGGTGAGGAGGGGCTCTTTGGCTCCCACCAGTCCCCCTGTCTGGTCTA
+
BBBBCFFFDFFFGGGGGGGGGGHHGGGGGGHHGGGGGGHHHHGHGGHHHHHHHHHHHGHGHHHHHHHHHHHGGGGGHHHHHHHHHHHHGHHHGGGGGHHHGHHGGGHHGHHHHHHHHHHHHHHHGGGGGGHHHHHHHHHGGHHHGGGGGGGHHHHHHGHHHHGGGGHHHHHHHHHHHHHHGGGGGGGGEGGGGGFGGGGGGGGGGGFFFFFFFFFFFFFFFFFFFFFFFFFFFFFFFFFFFFFFFFFFFFB
@M05620:37:000000000-D9766:1:1101:21792:10392 1:N:0:20
AGTGCCAGCTCTCAATCGCACAGGGGACCCAGGGCCTGGCCCCTCCATCCAGAAAACCTATGACCTCACCCGCTACCTGGAGCACCAACTCCGCAGCTTGGCTGGGACCTATGTGAGTATCCAGCGTAGGAATCTGGGAGTTGGGGAGGAGTGAGGAGTTGGGGAAAGACAGTCCTAACCGTGGAGGGTTCTGGTAAATGATGGGGTGAGGAGGGGCTCTTTGGCTCCCACCAGTCCCCCTGTCTGGTCTA
+
BCBBCFFFEFFFGGGGGGGGGGHGGGGGGGHHGGGGGGHHHHGHGGHHHHHHHHHHHGHHHHHHHHHHHHHGGEGGHHHHHHHHHHHHGHHHGGGGGHHHGHHGGGHHGHHHHHHHHHHHHHHHHGGGGGHHGHHHHHHGGHHHGGGGGGGHHHHHHGHHHHGGGGHHHHHHHHHHHHHHGGGGGGGGEFGGGGGGGGGHGHHGGGFFFFFFFFFFFFFFFHHFFFFFFFFFFFFFFFFFFFFFFFFFFFF
@M05620:37:000000000-D9766:1:1101:21779:10410 1:N:0:20
AGTGCCAGCTCTCACTCGCACAGGGGACCCAGGGCCTGGCCCCTCCATCCAGAAAACCTATGACCTCACCCGCTACCTGGAGCACCAACTCCGCAGCTTGGCTGGGACCTATGTGAGTATCCAGCGTAGGAATCTGGGAGTTGGGGAGGAGTGAGGAGTTGGGGAAAGACAGTCCTAACCGTGGAGGGTTCTGGTAAATGATGGGGTGAGGAGGGGCTCTTTGGCTCCCACCAGTCCCCCTGTCTGGTCTA
+
>AA>>FFFAFFFGF1FG1EEG0AG0AAFGFCGFEGEFFHHHHGHGGGHHHGDB0FFHGHFFDEHHHHFHHHEGGGGHFGGGGGEHHFHGHHHGG?EGHHHGHHGGGHHGHHHHHGDGFHHHHFGEGAECEHHGHHHHGHGGHHGG?C@ACCGHFGGF<CGHHCCCEHHFHFGGEGEFHHG@FEGGGGGGGGGGFCFFGGGGGGFEFF@FFFFFF@@@@FFFFFFFFEFFFFFFFFFFFFF?FFFFFFFFFF
@M05620:37:000000000-D9766:1:1101:21757:10414 1:N:0:20
ACCACACCTTCTACAATGAGCTGCGTGTGGCTCCCGAGGAGCACCCCGTGCTGCTGACCGAGGCCCCCCTGAACCCCAAGGCCAACCGCGAGAAGATGAGTGGCCCGCTACCTCTTCTGGTGGCCGCCTCCCTCCTTCCTGGCCTCCCGGCGCTGCGCCCTTTCTCACTGGTTCTCTCTTCTGCCGTTTTCCGTAGGACTCTCTTCTCTGACCTGCGTCTCCTTTGGAACTCTGCAGGTTCTAGATCGGAA
+
CCCCCCCCFFFFGGGGGGGGGGHHGGGBFEHGHGGEEEGGFHGHHGGGEFGGHHFHHHHGGGGGGGGGGGGHHHHGGGGHGGHHHGGGDGBCDGHFGHHHHHGGAFADG-AGHHHHHH1GFFDHHGGGG:GGHHGHHHHHGHHHHHGGGG@FGGGGGFFFFFFFFFFFFFFFFFFFFFFFFFFFFFDDFFFFFFFFFFFFFFFFFFFFFF0BFFF.;ADFFFFFFFF9BFFFFFFFFFFFFFFFFFFFFFF
@M05620:37:000000000-D9766:1:1101:18768:10444 1:N:0:20
ACCACACCTTCTACAATGAGCTGCGTGTGGCTCCCGAGGAGCACCCCGTGCTGCTGACCGAGGCCCCCCTGAACCCCAAGGCCAACCGCGAGAAGATGAGTGGCCCGCTACCTCTTCTGGTGGCCGCCTCCCTCCTTCCTGGCCTCCCGGAGCTGCGCCCTTTCTCACTGGTTCTCTCTTCTGCCGTTTTCCGTAGGACTCTCTTCTCTGACCTGAGTCTCCTTTGGAACTCTGCAGGTTCTAGATCGGAA
+
ABBBBAABFFFFGGGB5BBGDGEGEEEAG2FFGGG2FEECEHHHHGEEF?EEGGGHHHFGGGGGEFEGGGGHGHEFGGGGGHHFEGGGGC>BCGHHBFFHHFFGFHGGGGGHHHHHHHBHHFGHH-?DGEHGHHGHHHHHFEFH0GGGGG-BBGGG@?EGGGGFFFFFFFFBFFFFFFFF/BFFF?ADFFFFFFFFFFFFFFFFF/BFFF/FFFF/BFFBFFFFFFF;FFFFFFFFF;FFFF/BFFFFFDE
@M05620:37:000000000-D9766:1:1101:18753:10453 1:N:0:20
ACCACACCTTCTACAATGAGCTGCGTGTGGCTCCCGAGGAGCACCCCGTGCTGCTGACCGAGGCCCCCCTGAACCCCAAGGCCAACCGCGAGAAGATGAGTGGCCCGCTACCTCTTCTGGTGGCCGCCTCCCTCCTTCCTGGCCTCCCGGAGCTGCGCCCTTTCTCACTGGTTCTCTCTTCTGCCGTTTTCCGTAGGACTCTCTTCTCTGACCTGAGTCTCCTTTGGAACTCTGCAGGTTCTAGATCGGAA
+
?AAABAABFFFFAGGFBFFGFFFGEBFEH2FHHGEAEAE?GHHHHGEGEEEEGEBGHGCFGGGGEGEGGGGHGHFEGGGFFHHECFGGG@BFFDHH2<FGHGGG0GDGGGGHHHGHHHHHHHGHG-<AGEHGHHGHHHHGHEAH0GGGGGAGGGFGGGGGFGFFFFFFFFFFFFFFFFFFFFFFFFDFFEFFFFFFFFFFFFFFFFFFFFFFFFF/BBFFFFBFFFFFFFFFFFFFFF:BFFFFFFFFFBF
@M05620:37:000000000-D9766:1:1101:15174:10454 1:N:0:20
ACCACACCTTCTACAATGAGCTGCGTGTGGCTCCCGAGGAGCACCCCGTGCTGCTGACCGAGGCCCCCCTGAACCCCAAGGCCAACCGCGAGAAGATGAGTGGCCCGCTACCTCTTCTGGTGGCCGCCTCCCTCCTTCCTGGCCTCCCGGAGCTGCGCCCTTTCTCACTGGTTCTCTCTTCTGCCGTTTTCCGTAGGACTCTCTTCTCTGACCTGAGTCTCCTTTGGAACTCTGCAGGTTCTAGATCGGAA
+
CCCDDDEEFFFFGGGGGGGGGGHHGGGFFGHHHGGGGGGGGHHHHGGGGGGGHHGHHHHGGGGGGGGGGGGHFHHGGGGHGHHHHGGGGGDGGGHHHHGHHHGGHHGGGDGHHHHHHHFHHHGHHGGGGGHGHHGHHHHHHHHHHHGGGG?DGGGGGGGGGGGFFFFFFFFFFFFHHFFHHHHFFFADFFFFFFFFFFFFFFFFFFFFFFFFFFF/BBFFFFFFFHFFFFFFFFFFFFBFFFFFFFFFFFF
@M05620:37:000000000-D9766:1:1101:15174:10472 1:N:0:20
ACCACACCTTCTACAATGAGCTGCGTGTGGCTCCCGCGGAGCCCCCCGTGCTGCTGACCGAGGCCCCCCTGAACCCCAAGGCCAACCGCGAGAAGATGACTGGCCCGCTACCTCTTCTGGTGGCCCCCTCCCTCCTTCCTGGCCTCCCGGAGCCGCGCCCTTTCTCACTGGTTCTCTCTTCTGCCGCTTTCCGCAGGCCTCTCTTCTCTGACCTGAGTCTCCTTTCGAACTCTGCAGGTTCTAGATCGGAC
+
>AAAAAAAFFFFGGGGGGGGGGGHFGGGH?BGHGGE2AA00A1BEGFGGEEFFHHFGHHGEEEEFFGFGGGG3FGDGG<GEHHCEFDBD@DCCD01>1111=FHCE--<CGHGH0CCHE00;AG:.;-:.EE/CEFBFF009CFFFGG.-9-9.-;999B-//;FB9F/99/BFFFFFFFB////--;../9..;-999/9;BFBFF9///;9B./.9;/9//;9/;...A/;/;//AFFFB//B/B...-
@M05620:37:000000000-D9766:1:1101:5049:10476 1:N:0:20
ACCACACCTTCTACAATGAGCTGCGTGTGGCTCCCGAGGAGCACCCCGTGCTGCTGACCGAGGCCCCCCTGAACCCCAAGGCCAACAGCGAGAAGATGAGGTGAGTGGCCCGCTACCTCTTCTGGTGGCCGCCTCCCTCCTTCCTGGCCTCCCGGAGCTGCGCCCTTTCTCCCTGGTTCTCTCTTCTGCCGTTTTCCGTAGGACTCTCTTCTCTGCCCTGCGTCTCCTTTGGACCTCTGCAGGTTCTAGAT
+
AAA1AAAAFFFFG3GDBGG1F1BCEA0BAAGH1FFEGGGCFHHHHGEGEAEFFDGAGGHG?ECGG/>EGGG0G1?EGG/F//FGFF/0B<><BFHEDGDGH???0?GGG0CCGG/@GG1>D1FF1=C?<F@CGG?GE//AHHHHEB/;G0CGE.--;@FBFA-CA?F0C90;BB/;BFFF/FFFFFFBBF@BBFFFFFF-A-BFFFFFFFFFFFF//-FF--9@A-;FFF//B9-;9B/BBBFAF/;FBBF
@M05620:37:000000000-D9766:1:1101:27602:10479 1:N:0:20
AGTGCCAGCTCTCAATCGCACAGGGGACCCAGGGCCTGGCCCCTCCATCCAGAAAACCTATGACCTCACCCGCTACCTGGAGCACCAACTCCGCCGCTTGGCTGGGACCTATGTGAGCATCCAGCGTAGGAATCTGGGAGCTGGGGAGGAGTGAGGAGTTGGGGAAAGACAGTCCTAACCGTGGAGGGTTCTGGTAAATGATGGGGTGAGGAGGGGCTCTTTGGCTCTCACCAGTCCCCCTGTCTGGTCTA
+
>>>>A1DBAFFFBGGGEFFAEEFEFG0EEAGHF0E//BF00BAAEGHBEAFF1F1ABEC1FG2GHGGHHHFE@EEGHHGFBFGG>FG>E01B?>//</??/GF?AGHCE0<BGGBGH1<GHH1D0/?/>CBD1F?GBCF/.>C<A-.@<<EG.GF.G<//CG@-:CECGHFGHGF0FG/9AEA?AAE@.FGGG0;BFBGGFFB/--;;EFFBA?---9;9F/F/9;//;/BFB:FB/;9A@9F/9;B/;F/
@M05620:37:000000000-D9766:1:1101:21624:10479 1:N:0:20
AGTGCCAGCTCTCAATCGCACAGGGGACCCAGGGCCTGGCCCCTCCATCCAGAAAACCTATGACCTCACCCGCTACCTGGAGCACCAACTCCGCAGCTTGGCTGGGACCTATGTGAGTATCCAGCGTAGGAATCTGGGAGTTGGGGAGGAGTGAGGAGTTGGGGAAAGACAGTCCTAACCGTGGAGGGTTCTGGTAAATGATGGGGTGAGGAGGGGCTCTTTGGCTCCCACCAGTCCCCCTGTCTGGTCTA
+
AA>AAFFFBFFFGGGGGFEGCFFHGGGGGGHHFGGDGGEFGHGHGGHGFHHHHHFHHGHHHFHHHGHFEHHGGEFGHEHH2FGEHHGGGHFHFGGGGHHHGHHGGGHHGHHHHHHHHFHHHHHHHGEDCDHHHHHHHHGGDHHGGGGGGCEHHFHHHGHGHHGGGDEHFHHHHHHHHHHHGFECFGGGCFFGGGFFGGGGGGGGGGDFFFFFFFFFFAFFFFFFFFFFFFFFFFFFFFFFFFFFFFFFFFF
@M05620:37:000000000-D9766:1:1101:11075:10482 1:N:0:20
ACCACACCTTCTACAATGAGCTGCGTGTGGCTCCAGAGGAGCACCCCGAGCTGCTGACCGAGGCCCCCCTGAACCCCAAGGCCAACCGCGAGAAGATGAGTGGCGCGCTTCCTCTTCTTGTTCCCGCCTCCCTCCTTCCTTTCCTCCCGGCGCTGCGCCCTTTCTCCCTGGTTCTCTCTTCTGCCGTTTTCCGTCGGACTCTCTTCTCTGCCCTGCGTCTCCTTTGGCCCTCTGCAGGTTCTCGATCGGCA
+
AAA1AAAAFFFFGGGGFG11F11AEAE000BBGF1GF000//BFGEG//AEFF1B11AF/>ECE>E>>EEFGHHHEGGGHGHHHEGGGGG/BCCFHHHGGG1F///>AC.<GHHHHHH11<11=DC-AC.<CGHGHHHHH0:;GGHHGC@A@G@AB-@AA@FFF/B/BFF?FFFFFBFFFBFFFF@BFFFFEFF-;@-9@FFFFFBBFFB/;9FF-9B@BFFFFFF/9/;AFFFB/;-9;FF/9/B-;--;
@M05620:37:000000000-D9766:1:1101:18631:10487 1:N:0:20
AGTGCCAGCTCTCAATCGCACAGGGGACCCAGGGCCTGGCCCCTCCATCCAGAAAACCTATGACCTCACCCGCTACCTGGAGCACCAACTCCGCAGCTTGGCTGGGACCTATGTGAGTATCCAGCGTAGGAATCTGGGAGTTGGGGAGGAGTGAGGAGTTGGGGAAAGACAGTCCTAACCGTGGAGGGTTCTGGTAAATGATGGGGTGAGGAGGGGCTCTTTGGCTCCCACCAGTCCCCCTGTCTGGTCTA
+
>3>>ADDFBFFFFGGGDAEFEGHHDFGGFEHHGGGAFCGFGHGHGGGHDFHFGB3BGGCHHHHHHHFHHHHGGE@EHHHHHHHEFGEGECGGGGGG/FGHGHHGFEHHGHHHBGHHHHHHHHHHHGGGGGHHHHGEHHGFGHHE@CCDGACGHDHHHGHHGHGGGGHHGFFHHHHHHHHHGGGGDGGGEFGGGGFFGGGGGGGGGGFBFFFFFF??BBFFFFFFFFFFFFFFFFFFFFFFBFFFFFFBFFB
@M05620:37:000000000-D9766:1:1101:5653:10502 1:N:0:20
ACCACACCTTCTACAATGAGCTGCGTGTGGCTCCCGAGGAGCACCCCGTGCTGCTGACCGAGGCCCCCCTGAACCCCAAGGCCAACCGCGCGAAGATGAGTGGCCAGCTCCCTCTTCTGGTGGCCGCCTCCCTCCTTCCTGGCCTCCCGGCGCTGCGCCCTTTCTCACTGGTTCTCTCTTCTGCCGTTTTCCGTCGGACTCTCTTCTCTGCCCTGCGTCTCCTTTGGCACTCTGCAGGTTCTCGATCGGAA
+
DCDDDDDCFFFFGGGGGGGGGGHHGFGBGGHHHGGGDGFCGHHHHGGGFEGGGHHHHHGEGGGGGGGGGGGHGHHGGGGHGHHHHEGEC@/><<B/=GF?FGGG?1??GCFGHHHHHHBFGC.CGCFGGGHGHHGHHHHH0/CHHHGGDG?FGGGGG9ADFBBFFF0<FFFFFFFFFFFFFFFFFFF.FF0<D0<<BDDFFFBBF0BFFFFFEFF.<.<BFFFF0BF0<BFBFFBFF?AB0B0BFF.<..<
@M05620:37:000000000-D9766:1:1101:21919:10503 1:N:0:20
ACCACACCTTCTACAATGAGCTGCGTGTGGCTCCCGAGGAGCACCCCGTGCTGCTGACCGAGGCCCCCCTGAACCCCAAGGCCAACCGCGAGAAGATGAGTGGCCCGCTACCTCTTCTGGTGGCCGCCTCCCTCCTTCCTGGCCTCCCGGCGCTGCGCCCTTTCTCACTGGTTCTCTCTTCTGCCGTTTTCCGTAGGACTCTCTTCTCTGACCTGCGTCTCCTTTGGAACTCTGCAGGTTCTAGATCGGAA
+
AAA3AAABFFFFFGGGCGG5FFGGEAEBAA2B32FEEGCEAAGA1AEE1BE1DGGHEHGGG0>>FFGCEE1FBGFGEG?E//GHHEE/>DB<@D0<F11FGDFGF/>A<<CFGHHHHH1GGGGHHGGGGAHGHHGHHHHHHHHHHHGGGG@GGGGGGBFBBFFFFFFFFFFFFFFFFFFFFFFFFBFFFFFFFFFFFFFFFFFFFFFFFF/FFFF.;ABFFFFFFFFBFFFFFFFFFFFFFFFFFFFFFFF
@M05620:37:000000000-D9766:1:1101:15144:10516 1:N:0:20
AGTGCCAGCTCTCAATCGCACAGGGGACCCAGGGCCTGGCCCCTCCATCCAGAAAACCTATGACCTCACCCGCTACCTGGAGCACCAACTCCGCAGCTTGGCTGGGACCTATGTGAGTATCCAGCGTAGGAATCTGGGAGTTGGGGAGGAGTGAGGAGTTGGGGAAAGACAGTCCTAACCGTGGAGGGTTCTGGTAAATGATGGGGTGAGGAGGGGCTCTTTGGCTCCCACCAGTCCCCCTGTCTGGTCTA
+
BCAABFFFCFFFGGGGGGGGGGHHGGGGGGHHGGGGGGHHHHGHGGHGHHHHHHHHHGHHHHHHHHHHHHHGGEEGHGHHFHHHHHHHGHHHGGGGGHHHGHHGGGHHGHHHHHHHHHHHHHHHHGGGGGHHHHHHHHHGGHHHGGGGGGGHHHHHHGHHHHGGGGHHHHHHHHHHHHHHGGFGGGGGGGGGGGFFGGGGGGGGGGFFFFFFFFFFFFFFFFFFFFFFFFFFFFFFFFFFFFFFFFFFFFF
@M05620:37:000000000-D9766:1:1101:4394:10518 1:N:0:20
ACCACACCTTCTACAATGAGCTGCGTGTGGCTCCCGAGGAGCACCCCGTGCTGCTGACCGAGGCCCCCCTGAACCCCAAGGCCAACCGCGAGAAGATGCGTGGCCCGCTACCTCTCCTGGTGGCCGCCTCCCTCCCTCCCGGCTTCCCGGAGCCGCGCCCCTTCTCACTGTCTCTCTCGTCCGCCCTTCTCCCGAGGTCCTTCTTCTTTGATCTTATGCTCCGTGTCAACTCTGCAAGTTCCAGCTCGGAA
+
CCCCCCCBFFFFGGGGGGGGGGHHGGGFGGGGHFGGFGGCGHHHHGGGDGGGFHHHHHHGGGGGGGGGGGGHHHHGGGGHGHHHHGGGGGGGGGHGHH2/////0/<----<1<10<0//<<..=---.;:E//../;:..-:--9//.;---9-;999--..B/;F/////9;;/9/.;..9;.-;;/;/:/..--.;//9//://///////99/;//9/...;///:B9B:///9///////:/.-..
@M05620:37:000000000-D9766:1:1101:24025:10520 1:N:0:20
AGTGCCACCTCTCAATCGAACAGGGGACCCCGGCCCCGGCCCCTCCAGCCCGCAAACCTGTGACCTCCCCCGCTACCTGGAGCACCAACTACGCAGCTTGGCTGGGACCTATGTCAGTATCCAGCGTAGGAATCTGGGAGTTGGGGAGGAGTGAGGAGTTGCGGAAAGACAGTCCTAACCGTGGAGGGCTCTGGTAAATGATGCGGTGAGGAGGCCCTCTTTGGCTCCCACCAGTCCCCCTGTCTGGTCTA
+
>>>AADD1BBBBFGGGGABFGC0B0AE0AE0AE/AE/AAAAEECFGBBEF/E/>/ECFG0F@2BFGC/?E>EEE@EHHHG0BG?B?0FC0BGF>?/>0<FBGF<?/??C<CHF?1??FFGHBGDGC<<ACF0CGHGFFFGGHHH-:CCC.C;CBB9B99900--99@AFGBFBFBFFFFF@AE@B-A=-?EFFF9FFFFFF/9/-9A--FFFB?--;-:9;////;/:-BAB--99B9EB--;BB///:;9
@M05620:37:000000000-D9766:1:1101:15497:10532 1:N:0:20
AGTGCCAGCTCTCAATCGCACAGGGGACCCAGGGCCTGGCCCCTCCATCCAGAAAACCTATGACCTCACCCGCTACCTGGAGCACCAACTCCGCAGCTTGGCTGGGACCTATGTGAGTATCCAGCGTAGGAATCTGGGAGTTGGGGAGGAGTGAGGAGTTGGGGAAAGACAGTCCTAACCGTGGAGGGCTCTGGTAAATGATGGGGTGAGGAGGGGCTCTTTGGCTCCCACCAGTCCCCCTGTCTGGTCTA
+
AAAAADFFAFFFGEGGFFGGEFGHDEEEEEFGFEFDAFGFFGGHGGHHHGAGGFCBBE33FGGHHHGGHFGEGGGGHHGGHHHG1FFHG?FHF//EE?GHFFCE/EFEEGFBGDGGDBBGBHHHHC/BDGGFCFD1G0FCE0DCD-F@GG.>.BD.0E/<</D-.CHFBCCBCH0::CCGD.A9..CB.9.99FCFFBBF0BFGGGB=FFE/AAA-9-.//BF//BF?FFADA.FFFFEADFFBBFFFFFB
@M05620:37:000000000-D9766:1:1101:13795:10533 1:N:0:20
AGTGCCAGCTCTCAATCGCACAGGGGACCCAGGGCCTGGCCCCTCCATCCAGAAAACCTATGACCTCACCCGCTACCTGGAGCACCAACTCCGCAGCTTGGCTGGGACCTATGTGAGTATCCAGCGTAGGAATCTGGGAGTTGGGGAGGAGTGAGGAGTTGGGGAAAGACAGTCCTAACCGTGGAGGGTTCTGGTAAATGATGGGGTGAGGAGGGGCTCTTTGGCTCCCACCAGTCCCCCTGTCTGGTCTA
+
AA>>AFFFBFFFGGGGGFGCFFHHGGGGGGHHFGGGGFHHHHGHGGHHHHHHHEFHHGFHHHHHHGGHHHHGG@EGHGHHBFHHGHFGFFHHGEFGFHFGGHHGGAFGGHFHHHFHHFHGHHHHHGGDFGHHHHHHFF0FGHHH?DEGGDCGF<GGGGHHHHCGEDHHHHHHHHHHHEHHGGGGDFGGACFFGGFGGGGGGGGGGGFFFFFFFFFFFFFFFEBFFFFFFFFFFFFFFFFFFFFFFFFFFFF
@M05620:37:000000000-D9766:1:1101:22587:10548 1:N:0:20
ACCACACCTTCTACAATGAGCTGCGTGTGGCTCCCGAGGAGCACCCCGTGCTGCTGACCGAGGCCCCCCTGAACCCCAAGGCCAACCGCGAGAAGATGAGGTGAGTGGCCCGCTCCCTCTTCTGGTGGCCGCCTCCCTCCTTCCTGGCCTCCCGGCGCTGCGCCCTTTCTCCCTGGTTCTCTCTTCTGCCGTTTTCCGTCGGACTCTCTTCTCTGCCCTGCGTCTCCTTTGGAACTCTGCCGGTTCTCGAT
+
BBBBBBBBFFFFGGGGGGFFGEGFFEEFHGHAGFFEFGEEFHDHHGGGGFEGHHHHHHHGGGGGGGGGGGFHGGGGGGGHGHHHHGGECCCC?DFHGFGFGF<1??GGFAFDCC-EGFHGHHHGFBGGHFDGGGGHGHHGHFFFFF/FFFFGGGF-ADGFFDFFFFFFFFFFFFBEFFFFFFFFFFFFFF>;;BFFFF;.;B-BCFFFFFFFFFF/BFFF.@ABDFFFFFB///;BFFEBFAC@DFF99/B
@M05620:37:000000000-D9766:1:1101:26172:10590 1:N:0:20
ACCACACCTTCTACAATGAGCTGCGTGTGGCTCCCGAGGAGCACCCCGTGCTGCTGACCGAGGCCCCCCTGAACCCCAAGGCCAACCGCGAGAAGATGAGGTGAGTGGCCCGCTACCTCTTCTGGTGGCCGCCTCCCTCCTTCCTGGCCTCCCGGCGCTGCGCCCTTTCTCCCTGGTTCTCTCTTCTGCCGTTTTCCGTCGGACTCTCTTCTCTGCCCTGCGTCTCCTTTGGAACTCTGCCGGTTCTAGAT
+
CCCCCCCAFFFFGGFGGGBFGGHHGEGBEEHGGFFFEGFGGHGHHGGEEFFGGHHHHHHGGFFGGGGGGGGHEHHGGGGHGHHHHGGGGG>BGGHGHHGHH???FGHGG0FAFG->GHHHHHHHHHHGHGFGGEGHGHHGHHHHHH/CFFGGGGGGGGGGFFBDFFFFFFFBFF0;FFFFFFFFFFFFBFF;;FEBFFF.@FCBFFFFFFFFFFF09AFF.@DFFFF;B99FF0FFFFBB0@D;A:B0;:B
@M05620:37:000000000-D9766:1:1101:27643:10603 1:N:0:20
ACCACACCTTCTACAATGAGCTGCGTGTGGCTCCCGAGGAGCACCCCGTGCTGCTGACCGAGGCCCCCCTGAACCCCAAGGCCAACCGCGAGAAGATGCGTGGCCCGCTAGCTCTTCTGGTGGCCTCCTCGCTGCTTCCCGCCCTCCCGGCCCCCCGCCCTTGCTCACTTTCTCTCTCGTCTGCTCTTTTGCCGATTACCGTCTGCTCTGATCCGCTGCCCCGTGTCAACTTTGCAAGTCCGAGAGCTGAA
+
AA3ABBABFFFFAGGG5FGGGGHHGEFGG2FGHGAFDECCGHHHHGGG1EEGHHHHHHHGGGGGFGEGGGGHGHHGGGGHGHHHHGGGGGGGGGHHHHE///</0//->-.>1F111110=/..<0<.</.;..;0<CH/:-;-;EF.CB--9--;9-@--;.;/;FFF///;F/BF9.A...;//;B/B/B/-9@..;/.;:..9///////9..9-;.:.-;.:./;BB/;F/B/9;//.:9-9;///;
@M05620:37:000000000-D9766:1:1101:13137:10610 1:N:0:20
ACCACACCTTCTACAATGAGCTGCGTGTGGCTCCCGAGGAGCACCCCGTGCTGCTGACCGAGGCCCCCCTGAACCCCAAGGCCAACCGCGAGAAGATGAGGTGAGTGGCCCGCTACCTCTTCTGGTGGCCTCCTCCCTCCTTCCTGGCCTCCCGGAGCTGCGCCCTTTCTCACTGGTTCTCTCTTCTGCCGTTTTCCGCACGACTCTCTTCTCTGACCTGAGTCTCCCTTGGAACTCTGTAGGTTCTAGAT
+
CCDCCDDCFFFFGGGGGGGGGGHHGEGFHGHHHGGGGGGGGHHHHGGGGGGGHHHHHHHGGGGGGGGGGGGHHHHGGGGHGHHHHGGGGGGGGGHHHHHHH2?GH?1=FF=/-AA-<F<GHH0D00/.<C0<GF/GGHC;/00;;0::G0C.;.A?-=F00--C?-CFBF0;00;/;FBFF0F0F0F0BFF../.:B9.---.;:DFBB0;FFBFBFB0/:/;00BF/;0/;:B000;00;F0F000;BB:
@M05620:37:000000000-D9766:1:1101:22211:10612 1:N:0:20
ACCACACCTTCTACAATGAGCTGCGTGTGGCTCCCGAGGAGCACCCCGTGCTGCTGACCGAGGCCCCCCTGAACCCCAAGGCCAACCGCGAGAAGATGAGGCGAGTGGCCCGCTCCCTCTTCTGGTGGCCGCCTCCCTCCTTCCTGGCCTCCCGGCGCTGCGCCCTTTCTCTCTGGTTCTCTCTTCTGCCGGTTTCCGTCGGACTCTCTTCTCTGACCTGAGTCTCCTTTGGTACTCTGTCGGTTCTCGAT
+
CCDDCDDDFFFFGGGGGGGGGGHHGGGEFGHFGGGEGGGGGHDHHGGGEGGGHHHGHHHGGGGGGGGGGGGHGHHGGGGHGHHHHGGGGGGGGGHHHHG2=//>ADHF.F.@F--<EFH/=<110</<CCF?DDDFGGGG/FGGG1:FA0CEGD-?-<-<A-9AC@/:FF11<F101B1<BFFF11:11B@-<9A11.B.-@<@-BFFFB:1<F11<B1<//BFFBFFF<:/.11:1:<1:.9<9.F1.0B
@M05620:37:000000000-D9766:1:1101:17978:10615 1:N:0:20
ACCACACCTTCTACAATGAGCTGCGTGTGGCTCCCGAGGAGCACCCCGTGCTGCTGACCGAGGCCCCCCTGAACCCCAAGGCCAACCGCGAGAAGATGAGTGGCCCGCTACCTCTTCTGGTGGCCGCCTCCCTCCTTCCTGGCCTCCCGGCGCTGCGCCCTTTCTCACTGGTTCTCTCTTCTGCCGTTTTCCGTAGGACTCTCTTCTCTGACCTGCGTCTCCTTTGGAACTCTGCAGGTTCTAGATCGGAA
+
CCCCCCCBFFFFGGGGGGFGGGHHGDGBFEHFHGGGGG2EGHGHHGGGEFGGHHGFHHHEGGGGGGGGGFGHFHHGGGGHGHHHHGGGGG>DGGHGHHHBGHGGHHFGG-AHHHHHHH1GHGGHHGGGGAHGHHGHHHHHFHHHHHGGGG-?DGGGGFFFFFFFFF0FFFFBFFFFFFFFFFFFFFFFFFFFFFFFFFFFFFFFFFFFFB0;BFF.@DFDFFFFFFF0BFFFFFFFFFAFFF0BFFFEF.A
@M05620:37:000000000-D9766:1:1101:5024:10617 1:N:0:20
ACCACACCTTCTACAATGAGCTGCGTGTGGCTCCCGAGGAGCACCCCGTGCTGCTGACCGAGGCCCCCCTGAACCCCAAGGCCAACCGCGAGAAGATGAGGTGAGTGGCCCGCTCCCTCTTCTGGCGGCCGCCTCCCTCCTTCCTGTCCTCCCGGCGCTGCGTCCTTTCTCCCTTGTTCTCTCTTCTGCCGTTTTCCGTCGGACTCTCTTCTCTGCCCTGCGTCTCCTTTTGACCTCGTCCGGTTCTCGAT
+
DDDDDCCCFFFFGGGGGGGGGGHHGGGGHGHHHGGGGGGGGHHHHGGGEGGGHHHHHHHGGGGGGGGGGGGHHHHGGGGHGHHHHGGGGGGGGGHHHHGGF=/=?FG/?0?>CDCGGHHHHHHHB0<@:;;AC;EGGGGGGGGGGG0=;CFGGGGGC:@-;-.;;DFFFFFFFFBBBFFF:BFFFFFF0;CADFFBBDFFFFFFF;;FFFFFFF00;;;A.@A-.;;;;00;:0;;F.:;.@F@D.;:;:B
@M05620:37:000000000-D9766:1:1101:17963:10624 1:N:0:20
ACCACACCTTCTACAATGAGCTGCGTGTGGCTCCCGAGGAGCACCCCGTGCTGCTGACCGAGGCCCCCCTGAACCCCAAGGCCAACCGCGAGAAGATGAGTGGCCCGCTACCTCTTCTGGTGGCCGCCTCCCTCCTTCCTGGCCTCCCGGCGCTGCGCCCTTTCTCACTGGTTCTCTCTTCTGCCGTTTTCCGTAGGACTCTCTTCTCTGACCTGCGTCTCCTTTGGAACTCTGCAGGTTCTAGATCGGAA
+
AAA?AAAAFFFFGGGFFGG1G1F1EBEBAAGGAFGEEGGGGHHHHGGG?EEGFHGHHHHGCGGGG?EGGGGGHCGGGGGHEEHHHGGECGG@@CFGFHFGGDFG0G@CGCCHHGHHHHBGHHGHHGGGGCGGHHGHHHFHFFHHHHGGGG-AAGGGG@F@?FFFFFFFFFFFFFFFFFFFFFFFF@FFFFFFFFFFFFFFFFFFFFFFFF/BBFFE@F@BFFFFFFF9BFFFFFFFFF9;FBFFFFFFBBF
@M05620:37:000000000-D9766:1:1101:6341:10625 1:N:0:20
AGAGCCAGCTCTCCATCGCACAGGGTCCCCAGTGCATGGCCCCTCCATCCAGAAAACCTATGACCTCACCCGCGACCTGGCGCACCCACTCCGCAGCTTGGCTGGGACCTATGTGAGTATCCAGCGTAGGAATCTGGGCGTTGGGGCGGCGTGCGGCGTTGGGGCCAGCCAGTCCTAACCGTGGAGGGTTCTGGTAAATGATGGGGTGAGGAGGGGCTCTTTGGCTCCCACCAGTCCCCCTGTCTGGTCTA
+
>A3>>BFFBFFFGGGD5A?2EAGCGB4BF2BE3BA5DD2GHHGHGGGGHAFGHHHBBEGH5ADFG5BBGHH>>0>>EGBB1/?>EFG/?FF2/?/E/B3B<GBFGGHHGHGHHHH2FGHHHH2<GFG/>C11?FFHBG.-CFGFCC.:A-ABDADG-B;BBFFF.-.9.A.AFFFF//BFFFFF.ADFFFFFFFFFFFFFBFFFFFAAEF?/ADFFFAFFBFFFFFFFFBFFEFF/BFFFFFFFFFFFFF9
@M05620:37:000000000-D9766:1:1101:26003:10638 1:N:0:20
ACCACACCTTCTACAATGAGCTGCGTGTGGCTCCCGAGGAGCACCCCGTGCTGCTGACCGAGGCCCCCCTGAACCCCAAGGCCAACCGCGAGAAGATGAGGTGGGTGGCCCGCTACCTCTTCTGGTGGCCGCCTCCCTCCTTCCTGGCCTCCCGGCGCTGCGCCCTTTCTCCCTTGTTCTCTCTTCTGCCGTTTTCCGTCGGACTCTCTTCTCTGCCCTGCGTCTCCTTCTGAACTCCTCTGGTTCTAGAT
+
CDDDCCDCFFFFGGGGGGGGGGHHGGGEEGHHHGGGGGGGGHHHHGGGGGGGGHHHHHHGGGGGGGGGGGGHGHHGGGGHGHHHHGGGGGFGGGHHHH22=2?/<?ACC0<>D@-=<0D<GHHFGGHG..;CFAEHGHHGGBFGGF/::;FGE.ADG--@D;:AB@FFFFBBF:0:BFBB;BFFFFFFFFF9;;A0:AB.D;D-:BBFFFFFFFFBB.::9CFCD;BFF0:B0:::;00;0;::;0;0:;:
@M05620:37:000000000-D9766:1:1101:2539:10644 1:N:0:20
AGTGCCAGCTCTCAATCGCCCCGGGGACCCAGGGCCTGGCCCCTCCATCCAGAAAACCTATGACCTCACCCGCTACCTGGAGCACCAACTCCGCAGCTTGGCTGGGACCTATGTGAGTATCCAGCGTAGGAATCTGGGAGTTGGGGAGGAGTGAGGAGTTGGGGAAAGACAGTCCTAACCGTGGAGGGTTCTGGTAAATGATGGGGTGAGGAGGGGCTCTTTGGCTCCCACCAGTCCCCCTGTCTGGTCTA
+
>AAA>@DCA4CFGBDFFFCEE2EEEECGGB2ABEBB1BCGH1AGEE2G5B3GG3FC3EFGFFG@FGHE?FAE/>/>BBFGH0??FFF?/BBBEE/>EGHCDBFEDGA0/FGHGHHGHHGH2@GG0>?D@??D1FFHEFAFDGFHCGEGG.D<GGHHBDGGCCDCEE.AB//CFFFBC0/=AEGG?CCB;F.;BFFFFBFBBBFFFFFBAAA/AFBB-BA9FFFFBFBEEFF..:F/FFFB?E9BFFFF/B/
@M05620:37:000000000-D9766:1:1101:13191:10645 1:N:0:20
ACCACACCTTCTACAATGAGCTGCGTGTGGCTCCCGAGGAGCACCCCGTGCTGCTGACCGAGGCCCCCCTGAACCCCAAGGCCAACCGCGAGAAGATGAGGTGAGTGGCCCGCTACCTCTTCTGGTGGCCGCCTCCCTCCTTCCTGGCCTCCCGGAGCTGCGCCCTTTCTCACTGGTTCTCTCTTCTGCCGTTTTCCGTAGGACTCTCTTCTCTGACCTGAGTCTCCTTTGGAACTCTGCAGGTTCTAGAT
+
CCCCDDCCFFFFGGGGGGGGGGHHGGGFHGHHHGGGGGGGGHHHHGGGGGGGHHHHHHHGGGGGGGGGGGGHHHHGGGGHGHHHHGGGGGGGGGHHHHGHHGHHHHHGGHHGGGGGHHHHHHHHHHHGHHGGGGGHGHHGHHHHHHGGGGGGGGGGGGGGGGGGFFFFFFFFFFHFFFFFFFFFHFFFFFFFFFFFFFFFFFFFFFFFFFFHFFFFFFFFFFFFFFFFFFHFFFFFFFFFFFFFFFFFFF<
@M05620:37:000000000-D9766:1:1101:24974:10648 1:N:0:20
AGTGCCAGCTCTCAATCGCACAGGGGACCCAGGGCCTGGCCCCTCCATCCAGAAAACCTATGACCTCACCCGCTACCTGGAGCACCAACTCCGCAGCTTGGCTGGGACCTATGTGAGTATCCAGCGTAGGAATCTGGGAGTTGGGGAGGAGTGAGGAGTTGGGGAAAGACAGTCCTAACCGTGGAGGGTTCTGGTAAATGATGGGGTGAGGAGGGGCTCTTTGGCTCCCACCAGTCCCCCTGTCTGGTCTA
+
BCABCFFFBFFFGGGGGGGCGGHHGGGGGGHHEEFGFGHHHHGHGGHHHHHHHHHHHGHHHHHHHHHHHHHGGFFGHHHHHHHHHHHHGHFHFGGGGHGHGHBFGGHHGHHHHHFHHHHGHHHHHGFGGGHHHHHHHHHGGHHHGGGGGGGHHHHHHGHHHHGGGGHHHHHHHHHHHHHHGGEGGGGG;FGGGGFGGGGGGGGGGGFFFFFFFFFFFFFFFFFFFFFFFFFFFFFFFFFFFFFFFFFFFBB
@M05620:37:000000000-D9766:1:1101:19764:10656 1:N:0:20
GAGTCTGTCTTGGCCGAACCTCATAACCCAGCTACACAAGATCGGCCTACAACACCTCTCGCCTCACGTCATGCGATGTCCTCTCGCCCTCCTTATCCTTTTTCAACCAACAAATCATCTCCCCCGACGGCCCCCTACTGTTTGGTCCGCCTGCGTATTTTGGGACCTCCCGTCCTACCCGTTGAGGGTTCTGGTCACTGGTGTTTTGATTATGGTCCCTTTGTCACCCCCCGTTCCCCCGGTCTTTTCGA
+
>1>>>@33B3B@BB1AAEAABAB1DD1A0A0011B10BA00BABAAA/BB1A1//A00A0//AA/1/BB//0@1?///0B@21B>//>///?0121BBB22110BB10FG/?C<1B12221BB///>><//</-<-.01>11>0.<=0-<....-.:.:;00-..../9....9..9099..:.9//....////9////-;-9-----///9/////9/////9//9-9-@-----;-9-;9-9/9//--
@M05620:37:000000000-D9766:1:1101:2609:10656 1:N:0:20
ACCACACCTTCTACAATGCGCTGCGTGCGGCTCCCGAGGAGCACCCCGTGCTGCTGACCGAGGCCCCCCTGAACCCCAAGGCCAACCGCGCGAAGATGAGCGGGGGGATGACCCTTCTACTTCCCGGATGACTCCCTCCCCTCCTCCCGGCCCTCCGGGAGTTCTCCCTTTTTTCATGTTTTCCCTCTTTCCCCGGTTCTCTTTTGTCTTCCTTGTCTCTCCTTTGGCTCTTTGGAGCCTCTCGATGTGCA
+
AAA1AAA1BBCFGAGE3GAEFCGGG00000EAAABA/EEFCHHHHGGAE>EFEHHBFHF>/E?EG/EEGGA<GFHGGGAG//FHHG//BC//<C@A1D111--<--9---///;//;B///;//9-----:/9/9-9-9---;B--/A----;--;-----99////;-//;/-////;;9;//9/-BF////------///////-9://;/;/;////9BB//9/B/9//:////--;;//-///-///
@M05620:37:000000000-D9766:1:1101:10412:10666 1:N:0:20
AGTGCCAGCTCTCAATCGCACAGGGGACCCAGGGCCTGGCCCCTCCATCCAGAAAACCTATGACCTCACCCGCTACCTGGAGCACCAACTCCGCAGCTTGGCTGGGACCTATGTGAGTATCCAGCGTAGGAATCTGGGAGTTGGGGAGGAGTGAGGAGTTGGGGAAAGACAGTCCTAACCGTGGAGGGTTCTGGTAAATGATGGGGTGAGGAGGGGCTCTTTGGCTCCCACCAGTCCCCCTGTCTGGTCTA
+
>AAAABFFAFFFG1BFGAF1A0BABAEEEEGHFGGEAEGBGHGHGGEFHGGFGFHGHGHFB1FGHG@GHHHFGGCEHEFCHHG?BGCGE0GGCA@EEFHHGFGFGGGHFCFGHHGFG>G1FFGDGC?C/AGFBGHHGGFF??GHGGC?@FGHHHHHHCHHHHC@FFEFH/CCC:CFGHCH@99ABGG@;CFFGGCFGG0FBBFGGGF@FFFFFF@?@;EFFFFFF9FFFBA9EA9FBFEB?EFFFB//9/;
@M05620:37:000000000-D9766:1:1101:17220:10669 1:N:0:20
AGTGCCAGCTCTCAATCGCACAGGGGACCCAGGGCCTGGCCCCTCCATCCAGAAAACCTATGACCTCACCCGCTACCTGGAGCACCAACTCCGCAGCTTGGCTGGGACCTATGTGAGTATCCAGCGTAGGAATCTGGGAGTTGGGGAGGAGTGAGGAGTTGGGGAAAGACAGTCCTAACCGTGGAGGGTTCTGGTAAATGATGGGGTGAGGAGGGGCTCTTTGGCTCCCACCAGTCCCCCTGTCTGGTCTA
+
AAAABFFFBFFFGGGGGGGGGGHHGGGGGGHHGGGGGGHHHHGHGGGHHHHHHGHHHGHGHHHHHHHHHHHGGEGGHHHHHHHHGHHHGHHHGGGGGHHHGHHGGGHHGHHHHHHHHHHHHHHHHGGGGGHHHHHHHHHGGHHHGGGGGGGHHHHHHGHHHGGGGGHHHHHHHHHHHHHHGGGGGGGGEGGGGGGGGGGGGGGGGGFFFFFFFFFFFFFFFFFFFFFFFFFFFFFFFFFFFFFFFFFFFFB
@M05620:37:000000000-D9766:1:1101:21853:10678 1:N:0:20
AGTGCCAGCTCTCAATCGCACAGGGGACCCAGGGCCTGGCCCCTCCATCCAGAAAACCTATGACCTCACCCGCTACCTGGAGCACCAACTCCGCAGCCTGGCTGGGACCTATGTGAGTATCCAGCGTAGGAATCTGGGAGTTGGGGAGGAGTGAGGAGTTGGGGAAAGACAGTCCTAACCGTGGAGGGTTCTGGCAAATGATGGGGTGAGGAGGGGCTCTTTGGCTCCCACCAGTCCCCCTGTCTGGACAA
+
A3>AADF@3CFFGGGGGGGGGGHHGGGEAE2FFAFFEFHGFGG1EFFHFHHHFHFHHGCFHHEHHHHBG?EEE>@EHFHGGGHFHHFHEFGHF/E/E/BFA00///B?EF111FGH11?GGD210//?</1@FH11GFGFAF1?--.>@C.GGD0CF.//=CCGEFE.CGHHHHGBGFHGGGG-;A.;:.;F0B09CFGGEFF0...-999B..;=BBEF//99BBF.:..A.:99BBEAB.9;/B//;/.
@M05620:37:000000000-D9766:1:1101:8611:10683 1:N:0:20
GAGGCTGCTTTGGAAGAGCACACGTCTAACTGACAAGCCAGGGACAAAAGATCGGAAAGCACACGGCTGAACTCCAGGCACCCCGGAGAATATCGTATGCCGTCTTCTGCTTGAAAAAAAACACAAAAAAACCGCAACGCAGCAAAAAAGCCGACCAAACAAAAGCAATTAAGAGCTTAAACACTCATAGAGCACTCTCCGGTAACCATAAGAACATAGCCAACGATGTGGATAGTTTGAATACGACCATG
+
AAAAA11AFFDDEGFB11F1FGGEGCEFAFHHHFHFEF00BG/FF/000BBBAA/AAEFFFC0BE/E/>GHG11FB@0BGB/?>//>>>CF12B/B>>BFE@?EFFFHHBD110<BFH//<//0?<00/--..--<------:./:/.-..;-----9;.99..9.//0000//:-///////-////9/////-/////-----;;9//////-9///99/;--9---/9////9///9////-;-;-//
@M05620:37:000000000-D9766:1:1101:19265:10689 1:N:0:20
AGTGCCAGCTCTCAATCGCACAGGGGACCCAGGGCCTGGCCCCTCCATCCAGAAAACCTATGACCTCACCCGCTACCTGGAGCACCAACTCCGCAGCTTGGCTGGGACCTATGTGAGTATCCAGCGTAGGAATCTGGGAGTTGGGGAGGAGTGAGGAGTTGGGGAAAGACAGTCCTAACCGTGGAGGGTTCTGGTAAATGATGGGGTGAGGAGGGGCTCTTTGGCTCCCACCAGTCCCCCTGTCTGGTCTA
+
ABAAAFFFBFFFGGGGGEGGGGHHEGGGEGGHEEGGEFDFFHGEFGGHHHHHHHHHHGHHGHHHHGHHHHHGE>EFHHHF?GHHGHFAFFHGGGGFEHDGEHFGGFFHGHFHHHHHHHHHHHHGHGGGGGHGHHHHHHGGGHHHGFFGGGGHFBGHBEGGFHGGA:ECGH/GGHHHFHHHGFGGFAEDCFGGGGFGGGGFGGGGGGFAEFFFDFFFFDFFFFFFFFFFAFFDFFFFFFFFCFFFFFFFFF/
@M05620:37:000000000-D9766:1:1101:7361:10697 1:N:0:20
ACCACACCTTCTACAATGAGCTGCGTGTGGCTCCCGAGGAGCACCCCGTGCTGCTGACCGAGGCCCCCCTGAACCCCAAGGCCAACCGCGAGAAGATGAGTGGCCCGCTACCTCTTCTGGTGGCCGCCTCCCTCCTTCCTGGCCTCCCGGCGCTGCGCCCTTTCTCACTGGTTCTCTCTTCTGCCGTTTTCCGTAGGACTCTCTTCTCTGCCCTGCGTCTCCTTTGGAACTCTGCAGGTTCTAGATCGGAA
+
BCCBBBCCFFFFFGGGGGGGGGHHGEFBGFHHHGGEEGGCGHGHHGGGEFGGHHHHGHHGGGGGGGGGGGGHGHHGGGGHGHHHHGGGGGCGGGHHHHHFGGFECHDGGGGHHHHHHHGHHEGHHGGGGAHGHHGHHHHHGHHHHHGGGG-@DGGGGFFFFFFFFF0BFFFFFFFFFFFFBFFFFFF?FFFFFFFFFFFFFFFFFFFFFF0BEFF.-;DDFFFFFBFBFFFFFFFFFF9BFFBFFFFADDE
@M05620:37:000000000-D9766:1:1101:19783:10709 1:N:0:20
AGTGCCAGCTCTCAATCGCACAGGGGACCCAGGGCCTGGCCCCTCCATCCAGAAAACCTATGACCTCACCCGCTACCTGGAGCACCAACTCCGCAGCTTGGCTGGGACCTATGTGAGTATCCAGCGTAGGAATCTGGGAGTTGGGGAGGAGTGAGGAGTTGGGGAAAGACAGTCCTAACCGTGGAGGGTTCTGGTAAATGATGGGGTGAGGAGGGGCTCTTTGGCTCCCACCAGTCCCCCTGTCTGGTCTA
+
A1>AADDCAF@@FGGFEAFGAEFGAEGGEEHHGGE///FCGHGHGGFE1FGDF01FHE0FHHEHHHCHHHHGGGEEHHHFHHHHCGHHGCFHGFG@>0FHGH1FEGHHGHHHDFFHHHHHHHHHHGACGGFHHHHHEB?FEGHHC-F@CFGHHHGHHCHBGB@CGGHAGHHHFHHHHHHH@FGGGGGG;FGGGGGGGGGGGFGGGBB@FFFFFF?@;=EFFFFFFFFEFFFBFFFFFFFF@FFFFFBFFFF
@M05620:37:000000000-D9766:1:1101:15212:10709 1:N:0:20
ACCACACCTTCTACAATGAGCTGCGTGTGGCTCCCGAGGAGCACCCCGTGCTGCTGACCGAGGCCCCCCTGAACCCCAAGGCCAACCGCGAGAAGATGAGTGGCCCGCTACCTCTTCTGGTGGCCGCCTCCCTCCTTCCTGGCCTCCCGGAGCTGCGCCCTTTCTCACTGGTTCTCTCTTCTGCCGTTTTCCGTAGGACTCTCTTCTCTGACCTGAGTCTCCTTTGGAACTCTGCAGGTTCTAGATCGGAA
+
@AAAA@AAFFFF3GGAAEGFBGF1ABEFC0FGGFF?0AF//FGHHGCE//A/1B1FGGAEEE/E>FEEGGGHFHC?EGFCFGHCCFGGGCCGCCHCF1?FFHGE0FGGGCCGHHHHHHGD=FCHC<CCEFHGFHGHFCGFCGHHCGAE?@A@?CFGGGFGGGFFFFFFFFFBFFFFFFFFFFF/F@9ABFBFBFFFF/FFFFFFFFFFFEFFFBFFFBBFFFFFFF//FFFFFFBFFF-BFFFFFFFEBF-
@M05620:37:000000000-D9766:1:1101:17574:10717 1:N:0:20
ACCACACCTTCTACAATGAGCTGCGTGTGGCTCCCGAGGAGCACCCCGTGCTGCTGACCGAGGCCCCCCTGAACCCCAAGGCCAACCGCGAGAAGATGAGGTGAGTGGCCCGCTACCTCTTCTGGTGGCCGCCTCCCTCCTTCCTGGCCTCCCGGAGCTGCGCCCTTTCTCACTGGTTCTCTCTTCTGCCGTTTTCCGTAGGACTCTCTTCTCTGACCTGAGTCTCCTTTGGAACTCTGCAGGTTCTAGAT
+
DCDEEEECFFFFGGGGGGGGGGHHGGGGHGHHHGGGGGGGGHHHHGGGEGGGHHGHHHHGGGGGGGGGGGGHHHHGGGGHGHHHHGGGGGGGGGHHHHHHHGHHHHHGGHHGGG?GHHHHHHHHHGHGHHGGGGGHGHHGHHHHHHGGGGGGGGG-CFGGGGGGFFFFFFFFFFFFFFFFFFFFHFHHHFFFFFFFFFFFFFFFFFFFFFFFFHFBFFFFBFFFFFFFFFHFFFFFFFFFBFFFFFF1BBB
@M05620:37:000000000-D9766:1:1101:12213:10729 1:N:0:20
ACCACACCTTCTACAATGAGCTGCGTGTGGCTCCCGAGGAGCACCCCGTGCTGCTGACCGAGGCCCCCCTGAACCCCAAGGCCAACCGCGAGAAGATGAGTGGCCCGCTACCTCTTCTGGTGGCCGCCTCCCTCCTTCCTGGCCTCCCGGAGCTGCGCCCTTTCTCACTGGTTCTCTCTTCTGCCGTTTTCCGTAGGACTCTCTTCTCTGACCTGAGTCTCCTTTGGAACTCTGCAGGTTCTAGATCGGAA
+
DDDCDDCCFFFFGGGGGGGGGGHHGGGEHGHHHGGGGGGGGHHHHGGGGGGGHHHHHHHGGGGGGGGGGGGHHHHGGGGHGHHHHGGGGGGGGGHHHHHHHHGGHFCFGGGHHGHHHHHFGHGHGGGGGGHGHHGHGHHHHBHHHHGGGGAGGGGGGGGGGGGFFFFFFFFFFFFFFFFFFFFFFFFFFFFFFFFFFFFFFFFFFFFFFFBFFFFBFFFFFFFFFFF:FFFFFFFFFFFFFFFFFFFFFAE
@M05620:37:000000000-D9766:1:1101:17690:10729 1:N:0:20
AGTGCCAGCTCTCAATCGCACAGGGGACCCAGGGCCTGGCCCCTCCATCCAGAAAACCTATGACCTCACCCGCTACCTGGAGCACCAACTCCGCAGCTTGGCTGGGACCTATGTGAGTATCCAGCGTAGGAATCTGGGAGTTGGGGAGGAGTGAGGAGTTGGGGAAAGACAGTCCTAACCGTGGAGGGTTCTGGTAAATGATGGGGTGAGGAGGGGCTCTTTGGCTCCCACCAGTCCCCCTGTCTGGTCTA
+
AA>>AFFFCFFFGGGGGGGGGGHHGGCEEGHHAEEGGGHHCHGHGGHHHHHHHHGHHGHHHHGHHGHHHHHCE>EGHHGH2FGHHHA1EGHHGGGGGHHHGHFGGGHHGHHHGHHHHHHHHHHHHGGGGGGHHHHHHG0FGHHHGGEGGGGHHHHHFGHGHHGGFGGHGHHHHHHHFHHHGGGGFGGGGGGGGGFGGGGGGGFGGGFFFFFFFFFFFFFFFFFFFBFFFFFFFFFFFFFFFFFFFFFFFFB
@M05620:37:000000000-D9766:1:1101:13935:10738 1:N:0:20
AGTGCCAGCTCTCAATCGCACAGGGGACCCAGGGCCTGGCCCCTCCATCCAGAAAACCTATGACCTCACCCGCTACCTGGAGCACCAACTCCGCAGCTTGGCTGGGACCTATGTGAGTATCCAGCGTAGGAATCTGGGAGTTGGGGAGGAGTGAGGAGTTGGGGAAAGACAGTCCTAACCGTGGAGGGTTCTGGTAAATGATGGGGTGAGGAGGGGCTCTTTGGCTCCCACCAGTCCCCCTGTCTGGTCTA
+
BCBCCFFFCFFFGGGGGGGGGGHHGGGGGGHHGGGGGGHHHHGHGGHHHHHHHGHHHGHHHHHHHHHHHHHGGGGGHHHEBGHHHHH1EGHHGGGGGHHHGHHGGGHHGFHHHHBDGHHHHHHHHGFGG?HFHHHHHEAFGGHHG?.DCEGHA<GFGGHHHHGGGGGEGCBGHHHHHHHHGGGGGGGGGGGGGGFFGGGGEGGGGGFFEF?0AFFFFFFFFFFFFFFFFFFFFFFFFFFFFFFFFFFFFFB
@M05620:37:000000000-D9766:1:1101:19430:10744 1:N:0:20
ACCACACCTTCTACAATGAGCTGCGTGTGGCTCCCGAGGAGCACCCCGTGCTGCTGACCGAGGCCCCCCTGAACCCCAAGGCCAACCGCGAGAAGATGAGGTGAGTGGCCCGCTACCTCTTCTGGTGGCCGCCTCCCTCCTTCCTGGCCTCCCGGAGCTGCGCCCTTTCTCACTGGTTCTCTCTTCTGCCGTTTTCCGTAGGACTCTCTTCTCTGACCTGAGTCTCCTTTGGAACTCTGCAGGTTCTAGAT
+
DDDDDCCCFFFFGGGGGGGGGGHHGGGGHGHHHGGGGGGGGHHHHGGGFGGGHHHHHHHGGGGGGGGGGGGHHHHGGGGHGHHHHGGGGGGGGGHHHHGHHGHHHHHGGHHGGG?GHHHHHHHHHDGGHHGGGGGHGHHGHHHHHHGGGGGGGGG?FFGGGGGGFFFFFFFFFFHFFFFFFFFFHHHHHFFFFFFFFFFFFFFFFFFFFHHHFHFBFFFFFFFFFFFFFHHFFFFFFFFFFFFFFFF:FFB
@M05620:37:000000000-D9766:1:1101:8303:10754 1:N:0:20
GAGGCTGCTTTGGAAGAGCACACGTCTGAACTCCAGTCACTCCGGAGAATCTCGTATGCCGTCTTCTGCTTGCAAAAAAAAAACCGCGAGCGAAAATGCCCCGTTTTATTCCCCTCTTCCTCCTTTTTTTCGTCTCCTCCTCCTTTCTTCTCTCCCCTCTATTCTCCCTTTCCCCCCCCTTTTACTCTTTCCCAATTTCCCTCTTTCATCTCTTTTTACCCGTGGTTCCCCTTTGCCCCTGTGCTTTTTTT
+
A3AAAACBFDDDGBBFA4BEGGHEBF4BADBF5F33BBADFFFEA2EAB3BDDB1ABGBGEEGHFDDG5DFG1@B521/>>////////<///<//222<?///?</111<1100/?11111001111--/-.<./00<C////0000000000:::/.900;000;;/;0;00/.----.//9//;;////://.;/;///..////////;////.//;.9.-9.//9..9;BB//A..//;//9/99-
@M05620:37:000000000-D9766:1:1101:6244:10758 1:N:0:20
ACCACACCTTCTACAATGAGCTGCGTGTGGCTCCCGAGGAGCACCCCGTGCTGCTGACCGAGGCCCCCCTGAACCCCAAGGCCAACCGCGCGAAGATGAGGTGAGTGGCCCGCTACCTCTTCTGGTGGCCGCCTCCCTCCTTCCTGGCCTCCCGGAGCTGCGCCCTTTCTCACTGGTTCTCTCTTCTGCCGTTTTCCGTAGGACTCTCTTCTCTGACCTGAGTCTCCTTTGGAACTCTGCAGGTTCTAGAT
+
AAAAAAA>CFFFFGGFDG5BFGHFEBEAAAFGHEFGEFG2AGAFGGGE1EEFFGFGEHGA>EEEGAEEGCFFE3?EGAEGFAHH/FFGGC/<@/>?<<F?G0/1F<?/F0>@?C?CFGHHFHDGD=<?..-:@ACGEFHGFGFGFG/;;0;9C:?-:-;9CB9A@@FFF/B//;/./9B/9BBBFFFFEB-DFFFFFFF.A.BB/B;BFBF/FFFFFF/.;99;/9B/9B/BBBFBF/9:9FF9B/F/99;
@M05620:37:000000000-D9766:1:1101:3803:10763 1:N:0:20
ACCACACATTCTACAATGCGCTGCGTGCGGCTCGCGAGGAGCACCCCGTGCTGCTGACCGAGGCCCCCCTGAACCCCAAGGCCAACAGCGCGAAGATGAGGCGAGTGGCTCGCTACCTCTTCTGGTGGCCGCCTCCCTCCTTCCTGTCCTCCCGGCGGTGCGGCCTTTATACCTTGTTCTGTCTTCTGTCGTTTTACGTCGGATTTTCTTCTCTGTCCTGCGTGTCCCTATGATTTCCTCCGGTTTTGGAT
+
AAA1>AA1BBDFGFGA3FAAECGGGAAB00AAAAAA/AEE?GCFHGG/>>BB1FFCGHE//>/>F>EEGG/<CFGGG?<G/<?GHG/0?C/<@CC.1><>G<<-<CGEG.0=-C.-9:FFFGBC0CF...999.:99FB9FFFF/F/://;:E-;;--;;@@-;--/;/9:9FFB//BBB;;BFBBFB/9;;9AE//;;F@@=BB/;B/FFFFFF/;/:;/@B-;;;/;/:9:9//;/9:;A@@B-;--/;
@M05620:37:000000000-D9766:1:1101:25100:10771 1:N:0:20
AGTGCCAGCTCTCAATCGCACAGGGGACCCAGGGCCTGGCCCCTCCATCCAGAAAACCTATGACCTCACCCGCTACCTGGAGCACCAACTCCGCAGCTTGGCTGGGACCTATGTGAGTATCCAGCGTAGGAATCTGGGAGTTGGGGAGGAGTGAGGAGTTGGGGAAAGACAGTCCTAACCGTGGAGGGTTCTGGTAAATGATGGGGTGAGGAGGGGCTCTTTGGCTCCCACCAGTCCCCCTGTCTGGTCTA
+
AAAABFFFBFFFEFGGGGGGCGFHDGGGGGHHGGGGGCFFHHGHGGFHHHFGFHFHHGGFHHGHHHHHHHHGGGGGHHHHHHHFFHHHGEHHGGFGGGHHGHHGGGHHGHHHHHGHHHHHHHHHHGCGGGHHHHHHHHFGGGHHGGGGGGGHHHHHHGHHGHCGGGHHHHHHHHHHGHHHGGFGGGGGCFGGGGFGGGGGGGGFGGFFFFFFFFFFFFFFFFFFFFFFFFFFFFFFFFFFFFFFFFFFBFB
@M05620:37:000000000-D9766:1:1101:21667:10779 1:N:0:20
GAGGCTGCTTTGGAAGAAACTGACAAGCCAGGGACAAAAGATCGGAAGAGCACACGTCTGAACTCCAGTCACTGCGGAGAATCTCGTATGCCGTCTTCTGCTTGAAAAAAAAAAAAAAGAAATCACATAAGTAAATCATTTATACAATCTTAATAAGTCAACCACCTTTATAAAACTCATAAAAGAATCAACCTCCCGAATCTCCCGTCCACAACAACTGACTCAAATATAATCCTTTGGAAATCCAAACG
+
BCCCCBFBFFFFGGGG4BEGGGHHHHHHGHHHGGGGHHGHGHHHGFGGHHHHHHHGGHHGHHHGHHFHHHHHF5BE00>>BFFHGHFGHHHHGFFHGHHHHHH?EHHHHGGGGB/<<//=001111111111<1<11000000000000=0<0=00000000....:000000000000000000..0000/.//....-..090/.....00.....:9000009000;00:00;:90/000000000..
@M05620:37:000000000-D9766:1:1101:19494:10788 1:N:0:20
ACCACACCTTCTACAATGAGCTGCGTGTGGCTCCCGAGGAGCACCCCGTGCTGCTGACCGAGGCCCCCCTGAACCCCAAGGCCAACCGCGAGAAGATGAGGTGAGTGGCCCGCTACCTCTTCTGGTGGCCGCCTCCCTCCTTCCTGGCCTCCCGGCGCTGCGCCCTTTCTCACTGGTTCTCTCTTCTGCCGTTTTCCGTAGGACTCTCTTCTCTGACCTGAGTCTCCTTTGGAACTCTGCAGGTTCTAGAT
+
CCDDDDDDFFFFGGGGGGGGGGHHGGGEHGHHHGGGGGGGGHHHHGGGGGGGHHHHHHHGGGGGGGGGGGGHHHHGGGGHGHHHHGGGGGBDGGHHHHHHHFGHHHHGGHHGGGGGHHHHHHHHHGHGHHGGGGGHGHHGHHHHHHGGGGGGGGG-AFGGFFFFFFFFFFFFFFFFFFFFFFFFHHHFHFFFFFFFFFFFDFFFFFFFFFHHFHHFFFFFBFFFFFFFFFFFFFFFFFFF0BFFFFF0BFB
@M05620:37:000000000-D9766:1:1101:20153:10796 1:N:0:20
AGTGCCAGCTCTCAATCGCACAGGGGACCCAGGGCCTGGCCCCTCCATCCAGAAAACCTATGACCTCACCCGCTACCTGGAGCACCAACTCCGCAGCTTGGCTGGGACCTATGTGAGTATCCAGCGTAGGAATCTGGGAGTTGGGGAGGAGTGAGGAGTTGGGGAAAGACAGTCCTAACCGTGGAGGGTTCTGGTAAATGATGGGGTGAGGAGGGGCTCTTTGGCTCCCACCAGTCCCCCTGTCTGGTCTA
+
BCBBCFFFDFFFGGGGGGGGGGHHGGGGGGHHGGGGGGHHHHGHGGHHHHHHHHHHHGHHHHHHHHHHHHHGGGGGHHHHHHHHHHHHGHHHGGGGGHHHGHHGGGHHGHHHHHHHHHHHHHHHHGGGGGHHHHHHHHHGGHHHGGGGGGGHHHHHHGHHHHGGGGHHHHHHHHHHHHHHGGGGGGGGGGGGGGGGGGHHGGGGGGFFFFFFFFFFFFFFFFHFFFFFFFFFFFFFFFFFFFFFFFFFFFF
@M05620:37:000000000-D9766:1:1101:25223:10802 1:N:0:20
ACCACACCTTCTACAATGCGCTGCGTGTGGCTCCCGAGGAGCACCCCGTGCTGCTGACCGAGGCCCCCCTGAACCCCAAGGCCAACCGCGCGAAGATGACTCGGGTGCTTCCTCTTCTGGTTGCCGCCTTCCTCCTTCCTCTCCTCCCGGCGCTGCGCCCTTTCTCCCTGGTTCTCTCTTCTGCCGTTTTCCGCAGGACTCTCTTTTCTGTCCTGTGTCTCCTTTGGCTCTCTGCAGGCTCTAGATCGTCA
+
CCCCCCCCFFFFGGGGGG4AEEGGGGGBEEHHHGGGDGGGGHHHHGGAEFGGGHGHHHG>EECGGGGGGGGHHHHGGGGHGHHHHGGGGG/BDGGCGHH111/.-.>>F1>11FFGHH=00<..0<-:;.::0CC/;;G000;CG/FGAD@9AD9D--9;-;BB000:/9.B0099000:0;90B@.;F.09..-;-../;9:0B00;F90;0BF00B00BFFE0B/00:90B0000..;AF09BB09/.:
@M05620:37:000000000-D9766:1:1101:12490:10826 1:N:0:20
[truncated: 1,876,278 more chars]
