# Supplementary material for: Fast but not furious: a streamlined selection method for genome-edited cells
Source: Life Sci Alliance. 2021 Apr 26;4(6):e202101051. doi: 10.26508/lsa.202101051 (PMC8127327; doi:10.26508/lsa.202101051)
Supplement: Supplementary file 1 [file LSA-2021-01051_Supplemental_Data_1.zip › SANGER and Deep Sequencing/ACTB/21_S21_L001_R1_001.fastq]

@M05620:37:000000000-D9766:1:1101:12095:2030 1:N:0:21
ACCACACCTTCTACAATGAGCTGCGTGTGGCTCCCGAGGAGCACCCCGTGCTGCTGACCGAGGCCCCCCTGAACCCCAAGGCCAACCGCGAGAAGATGACCAACTTAGTCGCCCTCTACCTCTTCTTGTCGCCTCCTCCCTCCTCCCCTGCCTCCCCCCTCTTCGCCCTTTCTTACTTGTTCTCTCTTCTGCCCTTTTCCCTAGGACTTTCTTATCGTACCTGAGTTTCCTTTTGAATTCTTCAGGTTTTT
+
CCCDCCCCFFFFGGGGGGGGGGHHGGGGHGHHHGGGGGGGGHHHHGGGGGGGHHHHHHHGGGGGGGGGGGGFHHHGGC?CEFHEAFGGGGCGCDGEHF2?F2//0111?1/>/.-.>1>F1<<<1111<0..<.<.//<CC/C///../...00;C..--./00..9C:B90:00;00:09900000;90000.:;BF000009/00/0900;099.:..900//000090BF0B.9000009090990.:
@M05620:37:000000000-D9766:1:1101:12076:2041 1:N:0:21
ACCACACCTTCTACAATGAGCTGCGTGTGGCTCCCGAGGAGCACCCCGTGCTGCTGACCGAGGCCCCCCTGAACCCCAAGGCCAACCGCGCGAAGATGCCCAGGTGTGTGGCCCTCTACCTCTTCTGGTGTCCGCCTCCCTCCTTCCTTGCCTCCCGCTGCTGCGCCCTTTCTCACTGGTTCTCTCTTCTGCCGTTTTCCGTAGGTCTCTCTTCTTTGCCCTGAGTTGCCTTTTGAACTCTGCAGGTTCTT
+
ABCCBCC>FFFFGGGGGG5BGFHHGEGBAEGGFBAE2EEEDHGHHGGAEEEGFHHHHHH0>@?EGGGGGGGHGFHGGEFHGHHHGEGGGG/BCGG?GH1CFF//F11/?F.>CC.<F1>1FFD00=00=/.<=<-;:..C::./CC/:00//00EA.---;900:B.CFFG/FB/;F//;F////;/:/://;-ADFFBF9B...//9//:BFFF////;;F./9;///;:9B//;B/BBB/://.AFFE9
@M05620:37:000000000-D9766:1:1101:19221:2053 1:N:0:21
AGTGCCAGCTCTCAATCGCACAGGGGACCAAGGGCCTGGCCCCTCCATCCAGAAAACCTATGACCTCACCCGCTACCTGGAGCACCCACTCCGCAGCTTGGCTGCCCCCGTCCCCCTTTCTGGCTCTCTCCTGCCCTTAGCTCGGCAGCGCCCACGTCTGCCCTCCAGTCACTCCGGAGCCTCTCGTTTGCCGTATTCTGCTTGTCTCACAACCGCATCTTCTTTTTAATTCTCCTTGTTCTATACCCGAC
+
1>1>AFF11CFFGAG3AA11EEHHGGEAE0ABF0F//AGFEGGAEGEDGF1BE0EBGGFBGHFHGGG1G>CEEE/EGFHG>FG/>G/??GEGGGE//GHHGGH//B??/<<?/?/?<0<1F21@<10?G?FD1FFCFF1<1=FECG--.<@-CAECCH/.00.;.CGFBFFFFGF.-.--9C/9FCE.;.;9@A-;BFB/BF//-9/;///9--;----:/;/////-//9///;///;;://///;/;--
@M05620:37:000000000-D9766:1:1101:18756:2100 1:N:0:21
GAGGCTGCTTTGGAAGAAACTCATAGAGTACTGCAACAGTTCCCCCTGGACCTGGAAAAGGTTCTTGCCTGGCTTCCAGAAGCTGCCACACCTCCCCCTGCTACCGGCTGCTCCACGTACTGACCGGCTCCTCGCCGCCTCCAAGGGCGTCCCAGAGCTGCTGCAACCATGGCCAGTACGTCCGGCCTTTCCGCTTTAGCACTCTTGTGGCTCCACTTGACCAATTCTCAGCATTTGAACTTGTAGCTGAC
+
>AAAABFAFFFFG4GGFGB4F4F5DAAFEFDGFGG4CFGF5DEDFAEEEEGHBBCGGF2G1BBFGFFGHHHHHB12BGGH3GGHHH13B11131BBF1>FGGF3B>E/>/?FGH3FEHHHF4BBF//>C/?FGF/>C/CGGA011>.>ADC-A0<<C<<GBGHGHHHHEGHHGFGCGH:AHFEBBGGGBFFFEDGGGGGGGBF/BFFFFF.AF./9;BFFEF/;;BF;FF/BBFF9///;9FF;B////;;
@M05620:37:000000000-D9766:1:1101:17163:2101 1:N:0:21
ACCACACCTTCTACAATGAGCTGCGTGTGGCTCCCGAGGAGCACCCCGTGCTGCTGACCGAGGCCCCCCTGAACCCCAAGGCCAACCGCGAGAAGATGAACCCCGGTGCGTGGCCCGCTCCCTCTTCTGGTGGCCGCCTCCCTCCTTCCTGGCCTCCCGGCGCTGCGCCCTTTCTCACTGGTTCTCTCTTCTGCCGTTTTCCGTAGGACTCTCTTCTCTGCCCTGCGTCTCCTTTGGAACTCTGCCGGTTC
+
CCDDDDDDFFFFGGGGGGGGGGHHGGGFFGHHHGGFEGGGGHHHHGGGGGGGHHHHHHHGGGGGGGGGGGGHHHHGGGGHGHHHHGGGGGGGGGHGHHHHHG??//>A<->>@D<GCA-<ECFHHHHHHFGGGHHGGGGGGEFG<<<FCF0<FFGGGG.9=D<<CFFFFFFFFFFFFFFF/FFFFFF0<BFFFF0@BDFFFB.F.9<:BF/BFFF0BBFFFF.<FAD99.:BFFFFFEBBB<<FF:-<<A.
@M05620:37:000000000-D9766:1:1101:17962:2179 1:N:0:21
GAGGCTGCTTTGGAAGAAACTCATAGATTACTGCAACAGTTCCCCCTGGACCTGGAAAAGTTTCTTGCCTGGCTTACAGAAGCTGAAACAACTGCCAATGCTACCGGATGCTCCCCGTAATGACCGGCTCCTCGCAGCCTCCCAGGGCGTCACAGCGCTGCTGCAACCATGGCCAGTAAGTCCGGCCTTTCCGCTTTAGCACTCTTGTGGATCCCATTGACCCATTCTCAGCATTTGTACTTGTAAATGAC
+
AAABBBFBFFFFGFEGGFGGGGHHHHHHHHHHHHHHHHGEGHHHHGGGHHHGHFHFGFGHGGFHHHFGHHHHHFF3G5AFGHG3BB33GE?G3B33@3@@GBBFF//>?EHG3@FEEGG//BFF3/><>?F2B?////<@@GG21/??/<<..>=.A-ED.0<DCGH.CCDBC/CG;0;0;0;;CCF.C9FFGDFA.CFGFBB;CBF;BD0C09B//;FF/;../BFFFFFFF/B9B9BFFFFBF//;:F/
@M05620:37:000000000-D9766:1:1101:16601:2206 1:N:0:21
AGTGCCAGCTCTCAATCGCACAGGGGACCCGGGGCCTGGCCCCTCCAGCCAGAAAACCTATGACCTCACCCGCTACCTGGAGCACCAACTCCGCAGCTTGGCTGGGACCTATGTTGAGTCTCCCGCGTAGGACTCTGGGCGTTGGGGCGGCGTGCGGCGTTGGGGAACGACAGTCCTAACCGTGGCGGGTTCTGGTAACTGATGGGGTGCGGAGGGGCTCTTTGGCTCCCACCAGTCCCCCTGTCTGGTCT
+
BBBBBFFFAFFFGF5FGGFGEAGAG?E2AE2AA2AE1FGHFHGHGG2331FA13BB?EFFFEDFHBGBHFFEE>/>GGFGGFHHHHFHGHFFAFCFGF?FDHEGCGFHGHHHHHHH22F2@GH0CDGCFGF1<<FGFH/C-<C@.?-.-ADDD=ADF-;9BCFFFEF?AAD-9BBFFBFFFFDF--;DF@A;BFFBFF/;BBBFFFFFF.;D-@C>@DAFFEFF/;BFFFFFFAFFFFFEFFFFFFFFFFF
@M05620:37:000000000-D9766:1:1101:12614:2218 1:N:0:21
ACCACACCTTCTACAATGAGCTGCGTGTGGCTCCCGAGGAGCACCCCGTGCTGCTGACCGAGGCCCCCCTGAACCCCAAGGCCAACCGCGAGAAGATGAACCCGGGTGCGTGGCCCGCTCCCTCTTGTGGGGGCCGCCTCCCTCCTTCCTGGCCTCCCGGCGGTGCGCCCTTTCTCACTGGTTCTCTTTTCTGCTGTTTTCCGTTGGACTCTCTTCTCTGCCCTGCGTCTCCTTTGGAACTCTGCACGTTC
+
1>A1A?>AFFFDAGG13E11B1B1ABEEGEGHCF0B0AE/EHHHHGAGE///DBFGHFBGGGGGEF/EEGFHFFCEEG/F?EF</?//<</>/<?1111?D////>?A.>.>-AFG<@C-.:C//G00:..--99-;-9EEEFB.;//;///-;FFE9A@---9;@---9@FF/F/;B/F-:/;BFB9BFFFF9//;FFFFFA9/-;/:FBFFFF/BFB9/9-9AA@A9A-:FFF///;BF/B////--;-
@M05620:37:000000000-D9766:1:1101:17557:2227 1:N:0:21
ACCACACCTTCTACAATGAGCTGCGTGTGGCTCCCGAGGAGCACCCCGTGCTGCTGACCGAGGCCCCCCTGAACCCCAAGGCCAACCGCGAGAAGATGCCCAGGTGAGTGGCCCGCTACCTCTTCTGGTGGCCGCCTCCCTCCTTCCTGGCCTCCCGGCGCTGCGCCCTTTCTCACTGGTTCTCTCTTCTGCCGTTTTCCGTAGGACTCTCTTCTCTGACCTGAGTCTCCTTTGGAACTCTGCAGGTTCTA
+
BBBCCCCCFFFFGGGGGGGGGGHGGGGEHGHHHGGFEGGGGHHHHGGGGGGGGHHHHHHGFGGGGGGGGGGHGHHGGGGHGHHHHGGGGGGGGGHHHHHHHHEFGHG<FGGEHG-@<AFHHHHHH0GFGBEHHGGGDGHGHHGEHGGGFGGGGGGGGB--;-;DFFFFFFFFFFFFFFFFFFFFFFBFFFFFFCDFFFFFFBA.;FBFFFFFFF/BFF//F//:/;;9BFFFFFFFFFFFFFFFFFFFFF9
@M05620:37:000000000-D9766:1:1101:18192:2231 1:N:0:21
ACCACACCTTCTACAATGAGCTGCGTGTGGCTCCCGAGGAGCACCCCGTGCTGCTGACCGAGGCCCCCCTGAACCCCAAGGCCAACCGCGAGAAGATGAACCCAGGTGCGTGGCCCGCTCCCTCTTCTGGTGGCCGCCTCCCTCCTTCCTGGCCTCCGGGCGCTGCGCCCTTTCTCACTGGTTCTCTGTTCTGCCGTTTTCCGTGGGACTCTCTTCTCTGCCGTGCGTCTCCTTTGGAACTCTGCGGGTTC
+
AAA>ABBAFFFFGGGGGGFFGGHFGEE24AFFA2FE?EGGCHHHHGG0EEFGBGFGHHGA>ECGGAFGGGG2FCFGGG/GF/GHHG/<CDC<@DF22?22GHD/?F1?FC/AFG0FG-<-CEHC/=<DHHB:AHFG@DA.AABB./0;/;C/FFF9A.;@AD-;@A@>DFFBFFFBFFFFFFFBB///;BFFFE9@ADFEF/A/.@DEFFFFFFF/B9/9//-;;9B9;.;FFFFFBB/;F9FFF9@;-A.
@M05620:37:000000000-D9766:1:1101:18994:2267 1:N:0:21
GAGGCTGCTTTGGAAGAAACTCATAGATTACTGCAACAGTTCCCCCTGGACCTGGAAAAGTTTCTTGCCTGGCTTACAGAAGCTGAAACAACTGCCAATGCTACACGATACTCCACGCGCAAGCAAACTCCTCGACAAGACCCCAAGCGTCCAAAAGATGCTACAACACAGGCGAGTACAACCGGCCCATCCGCTTTAGAACTCTCGTGGCTACCCAAGACAACAACTCAGAACATTTGCACGTACAAGAC
+
BBBBBBFAFFFFG4BFGGGGGFHDGH5FGHHHHHHGHHHHHGGHHGGGHBGHHGH2BGFH3FHHG5BGGHGHHFHGHHFHHHHHHGHHH3FG3?BB@3@G3443BB>/?1/BF3BGA//>///?B32BBFFFH/?>//02@@??//?/?<?/?F1<<FF11=1<1D<F<.<..--<:G000:::@?--.9/:;AE.C9FF0C0C009CEA-.;.9F/.9;.;9A...;;/;B9./;/B/9//:;F9;9:.9
@M05620:37:000000000-D9766:1:1101:18999:2288 1:N:0:21
GAGGCTGCTTTGGAAGAAACTCATAGGTTACTGCAAAAGTTCCCCCTGGGCCTGGGAAAGATTCTCGCCTGGCTTACAGTAGCTCAAACGACGGCCAATGCTACCAGATGCTCCCCGTGAAGAAAAACTCCTAGCCAACTAAACGGGAGTAACAGAGCTGCTGCAACAATGGCAAGTAAGTCAGGCAAATCCACTTTAGCACTCTTGTGGATCCACTAGAACAATACTCAGCATTTGTACATGTAAATGAC
+
A1AAAAFAFFFFGGGGFGGGG1B3DA111BB3FHHB1CGHADDABE0FA/BF/A//BB/B0A1D22ABA///BB0FGHF2FGF21@@FBEEG>>E?/?GHHH2>011B1B<1>FFE/////BBBG00?1FGH111@1@?0<F1<?/CCAECG<G1<<GDF1><1>FGHHEGEHCGG=DGG0D=0:G:..;:;0/;;;CG0CGFG099CFAFFFG090/;;CF9B009;CFFBC90C0CFB/:9BBB/9//;
@M05620:37:000000000-D9766:1:1101:11599:2302 1:N:0:21
AGTGCCAGCTCTCAATCGCACAGGGGACCCAGGGCCTGGCCCCTCCATCCAGAAAACCTATGACCTCACCCGCTACCTGGAGCACCAACTCCGCAGCTTGGCTGGACCCTACGCGCGGACTGAGCGTTCTCCTGCCCGTGGCGGGGAGGAGCGCGCGGCTGGCGTCAGGCCGCACTGACGGTGGTGGGTTCCGGTAATCGACGGGGTGAGGAGGGGCACTTTGGCTCCCACCAGACCTCCTGTCTGGTCTA
+
>A>>>DFFAFFFG1FGFGG1E0F0FEEEEAEG0BE/AFHHHGGHGGHFHFFHFHHFGFHGFFFGHFGFHHHCG>EEHHGH0BGHHGHEEHHF>E?E>GFF<EHGC00BE000//////////1<><<...<1>//...-.-----;--;:A-----9---;---9---;/----;-//9---9---;--;-/-;;--//---99@---;--9---;9--;9F/;//;E-9ABAA-;;/;EF///;FF//;B
@M05620:37:000000000-D9766:1:1101:16918:2334 1:N:0:21
ACCACACCTTCTACAATGAGCTGCGTGTGGCTCCCGAGGAGCACCCCGTGCTGCTGACCGAGGCCCCCCTGAACCCCAAGGCCAACCGCGAGAAGATGCCCAGGGGAGTGGCGCGCTACCTCTTCTGTGGGCCGCCTCCCTCCTTCCTGGGCTCCCGGGGCGGCGCCCTTTCTCACTGGGGCTCTCTTCTGCCGTTTTCCGTAGGACTCTCTTATCTGACCTGTGTCTCCTTTGTGACTCTGCAGGGTCTA
+
A1>1AAAACFC@BGGFEGBEGBE1EAAABAGG1AAA0AE?EHHHHGG/AAEFHFGFHFAA/EEGE/EEGEF0GBF?EFAGCCHHHEE<C?/</?CB?<1?G1??/CG@?F..-.<@-<<C0DD=0G000;...:@-..;9FF?C00;0;/.9:;.;.--;;---99---/B/9B9B9;----99FFF;/;///;;-9E/9-;--;//;9BFFF//9/99/BFB/;;//;9//9//-///;BB///9--9B9
@M05620:37:000000000-D9766:1:1101:12632:2357 1:N:0:21
GAGGCTGCTTTGGAAGAAACTCATAGATTACTGCAACAGTTCCCCCTGGACCTGGAAAAGTTTCTTGCCTGGCTTACAGAAGCTGAAACAACTTCCACTGCTAGAGGCTCCTACGCGTAGGCACCGACTACTCGCCGCCTGCGAAAGAGTGCCAGAGATACTGCAACAATGGAGAGTACGACCGGCGCTTCAGCTTTAGCACTGTTGTGGCTGCACTTGACACATTCTCTGCACTTGTACTTGTAACTGAA
+
AAAAAAFAFFBF1FGGG1FGAE1F3FHGFGGHHFGFBAG1DGHFHGGFEGG0ACFGAGGFF2DH2FAAFGBGHHGGHFH1GHHBEFGHHFHH11D1F1BB1111110>/0?B11/>////?1BF/E/>//F>C////////0/</-.>>11111<0>01000<0<0G.G0D/0/<./:0:.::;99--;.:009000C00;///;/9;9--;--;///9/9/9-9//;B/;BF/;B/9B/;/9/B//;F//
@M05620:37:000000000-D9766:1:1101:19362:2358 1:N:0:21
AGTGCCAGCTCTCAATCGCACAGGGGACCCAGGGCCTGGCCCCTCCATCCCGAAAACCTATGACCTCACCCGCTACCTGGAGCACCAACTCCGCAGCTTGGCGGCCCCCGTCCCCCTGTCTTGTCTGTCTCCTGCCCTTCTCTCGGACGAGCCCCCGGCTGCCCTCCCGTCACTCCGGAGGCTCTCGTCTGCCGTCTTCTGCTTGAAACTCAGCCTTTGTCCTTGTCCCTGCCTCGCCCTGGCCACCAGAT
+
>>ABAFFBAFFFGGGGGAAFGGGCFEGEAE2AF2EE2ABB2FECEGHFHG1BAAEFFEG3F@5DGHE3BFFEE>EEH@GFGHG?FG?GE3BGEF@/EBGH/3/>/////>CEGAH/<<GHF11>>F11<>1<</=GACGH0<<0C.;D-A---.;A----9..;;.99DF..A9/B.-.--:9;FF.A.AE/;-.;.9:BFF/F/;////9:/B/.:B9/:/;/:B/:;//;9:/.--.99;..B.9.:.;
@M05620:37:000000000-D9766:1:1101:17158:2363 1:N:0:21
AGTGCCAGCTCTCAATCGCACAGGGGACCCAGGGCCTGGCCCCTCCATCCAGAAAACCTATGACCTCACCCGCTACCTGGAGCACCAACTCCGCAGCTTGGCTGGGACCTATGTGAGTAACCAACGTAGGAATCTGGGGGGTGGGGGAGAGGGAGGGGTTGGGGAAAAGAAATCCTAACCCTGGAGGGTTCTGGTAAATGATGGGGTGAGGAGGGGCTCTTTGGCTCCCACCAGTCCCCCTGTCTGGTCTA
+
BAAABFFFBFFFGGGGGGGFGEHFFGGGGGHHGGGGAFHHFHGHGGHHHFGGGFHHHGHFGGGHHHHFHHFEFEEGHFGHFHHHHHHEGGHHGGGEEFFHGFGGGAEGGHFGFG3?33B3BBB/?<?<0?@>2@>1?G//:@=DFF--;...;..9--.;99;@.9A./..//;;B/B.9.9BE..;@9FFFFF///B/9//BFFF9-..;/.9@F=AFFFFBFFBBEE..A;.:9BBED-A;9BBF//;B
@M05620:37:000000000-D9766:1:1101:19625:2446 1:N:0:21
AGTGCCAGCTCTCAATCGCACAGGGGACCCAGGGCCTGGCCCCTCCATCCAGAAAACCTATGACCTCACCCGCTACCTGGAGCACCAACTCCGCAGCTTGGCTGGGACCTATGTGAGTATCCAGCGTAGGAATCTGGGAGTTGGGGAGGAGTGAGGAGTTGGGGAAAGACAGTCCTAACCGTGGAGGGTTCTGGTAAATGATGGGGTGAGGAGGGGCTCTTTGGCTCCCACCAGTCCCCCTGTCTGGTCTA
+
BBAABFFFCFFFGGGGGGGGGGHGGGGGFGHHGGGEEFHHFHGHGGGHHHHHBGHHHGHGHGEHHHHHHHHGGEFGHHHHGHHHHHHHGHHFAFGGGHHHGHHGGGHHGHHHHHHHHHHHHHHHHGGGGGHHHHHHHHGGEGHGGGGGGGEGHHHHHGHHHHGGGGHHGHHHHHGHHHHHGGEGDGGGEGGGGGFFFGGGGGGGGGFFFFFFFFFFFFFFFFFFFFFFFFFFFFFFFFFF-;FFFFFFFFB
@M05620:37:000000000-D9766:1:1101:10651:2448 1:N:0:21
ACCACACTTTCTACAATGAGCTGCGTGTGGCTCCCGAGGAGCACCCCGTGCTGCTGACCGAGGCCCCCCTGAACCCCAAGGCCAACCGCGAGAAGATGCCCAGGTGAGTGGCCCGCTACCTCTTCTGGTGGCCGCCTCCCTCCTTCCTGGCCTCCCGGGGCTGCGCCCTTTCTCACTGGTTCTCTCTTCTGCCGTTTTCCGTAGGACTCTCTTCTCTGACCTGAGTCTCCTTTGGAACTCTGCAGGTGCTA
+
BBAABBAFFFFFGGGFGG5BGFGHGEGBAEGHHFFF?EF?EHHHHGGGGEEGFHHHHHHEGGCGFGGGGGGHHHHGGGGHGHHHHGGGGG<BDGHFHH1FH1<F1FGGGHA/?G@D?CGHHHHHFHD00<..<AD@FDHGHHGHHBCFC/.9CFEG?--=B?.9BBFB;FFFFFBFFFB/9BFFFFFF/FBB/9A.BFFF?B?..//;FFFFFFFFF///BFB/;B9;BFFBF/////;FFBF/F../9B/
@M05620:37:000000000-D9766:1:1101:20719:2544 1:N:0:21
GAGGCTGCTTTGGAAGAAACTCATAGATTACTGCCACAGTTCCCCCTGTGCCTGTAACCGTTTCTTGCCTGGCTTACAGGAGCTGCAACAACTGCCCCTGCTACAGGGTGCTCCCCGTACTGACCGGCTCCTCGCCGCCTCCCCGGGCGTCCCAGCGCTGCTGCAACCATGGCAAGTAAGTCCGGCCTTTCCGCTTTAGCACTCTTGTGGCTCCCCTTGACCCATTCTCAGCATTTGTACTTGTACCTGAC
+
>1>AAA>AFFDFCBFGFCGG1EB3D3AF3DBFFG0BGEFB2DDBEE0B11D1111ADBEEAA0B2D1BFHHFGB01BFF0BFGC1B0FF0BFB>BFF/F/FFEE1@>/B>AD1FFF/////221B/EEC/?F0CBC@CGG?GC/<---=<@@.D0<CCEGGHGGCCG:;G0;9/=.F090CF09-A-;9F0CAAGFFBBF/:9:99/F/--;BA-;B:-;/;-A/FFFFF/999F/B;/;FBB99/;B9//
@M05620:37:000000000-D9766:1:1101:12356:2571 1:N:0:21
AGTGCCAGCTCTCAATCGCACAGGGGACCCAGGGCCTGGCCCCTCCATCCAGAAAACCTATGACCTCACCCGCTACCTGGAGCACCAACTCCGCAGCTGGGCTGGGACCTATGTGAGTATCCAGCGTAGGAATCTGGGGGGTGGGGAGGAGTGAGGAGTTGGGGAAAGACAGTCCTAACCGTGGAGGGTTCTGGTAAATGATGGGGTGAGGAGGGGCTCTTTGGCTCCCACCAGTCCCCCTGTCTGGTCTA
+
AAABBFFBAFFFGGGGGGGGGGHHGGG22EGEG2EG2BGH2FGFGGHFFHHH3FFHHGF3GH5GHHHHHHFGGGGGHHHHHHHHFHHHGGEHGEE/EG3B//??DE0FDHH1G?FG112FGHHH0C/EG/<FGHB1GH//-;-9--.9@9A.9/B.FA./;FBBEFFFF.FFFFF//B.ABFFB.AFBD.;F/;;9FFFFFFFFE.;-EAFFDF<?BBFFFBF//;F...9AAFB9FFFF;?/:B///B/9
@M05620:37:000000000-D9766:1:1101:20520:2585 1:N:0:21
ACCACACCTTCTACAATGAGCTGCGTGTGGCTCCCGAGGAGCACCCCGTGCTGCTGACCGAGGCCCCCCTGAACCCCAAGGCCAACCGCGAGAAGATGAACCCAGGTGCGTGGCCCGCTCCCTCTTCTGGTGGCCGCCTCCCTCCTTCCTGGCCTCCCGGCGCTGCGCCCTTTCTCACTGGTTCTCTCTTCTGCCGTTTTCCGTAGGACTCTCTTCTCTGCCCTGCGTCTCCTTTGGAACTCTGCCGGTTC
+
BBBBBBBABFCFGGGGGGBFGGHHGEGB4BGCGEGG2E2E?GHHHGGEEEFGBGFHHHH0>@?EGGGGGCEHHHHGGGGHGHHHHGGGGG<@CGHEFFHDHHG/?CGGF@FDCGHHGCGGGEHHHHDGHBDGDHHGGGGGGGGG9CFGGGGGGGGGGAEFGF9@ADFFFFFFFFFFFFFFFFFFFFF/;BFFFFBBDFFFFFDF.;ABFFFFFFFFFFFFFF.;A9@;@;BFFFFFFFEFFFFFF/;BFF.
@M05620:37:000000000-D9766:1:1101:16673:2617 1:N:0:21
ACCACACCTTCTACAATGAGCTGCGTGTGGCTCCCGAGGAGCACCCCGTGCTGCTGACCGAGGCCCCCCTGAACCCCAAGGCCAACCGCGAGAAGATGCCCAGGTGAGTGGCCCGCTACGTCGTCTCGTGGCCGCCTCCCTCCTTCCTGGCGCCCCGCCGCTGCGCCCTTTTTCACTGGTTCTCTCTTTTGCCGATTTCCGTCGGCCTCTCTCTTCTGCCCTGTGTCTCCTTTGGAACTCTGAAGGCTCTA
+
CCCCCBCCFFFFGGGGGGGGGGHHGGGGHGHHHGGGGGGGGHHHHGGGEGGGHHHHHHHGGGGGGGGGGGGHHHHGGGGHGHHHHGGFGGGGGGHHHGD2=2?/1110?1/?0F-<-<-.<.--<<//<..;.-A:CDFAB/;/0;F00:F-.:9:@-;--;-;9D9DABF0:B0;F0:B000;00B90;000@--..B0.;.-9-..9:/0000;B00;:0.0000009B0FF/B00:900:09:.0./:
@M05620:37:000000000-D9766:1:1101:20190:2664 1:N:0:21
AGTGCCAGCTCTCAATCGCACAGGGGACCCAGGGCCTGGCCCCTCCATCCAGAAAACCTATGACCTCACCCGCTACCTGGAGCACCAACTCCGCAGCTTGGCTGGGACCTATGTGAGTATCCAGCGTAGGAATCTGGGAGTTGGGGAGGAGTGAGGAGTTGGGGAAAGACAGTCCTAACCGTGGAGGGTTCTGGTAAATGATGGGGTGAGGAGGGGCTCTTTGGCTCCCACCAGTCCCCCTGTCTGGTCTA
+
BCABCFFFCFFFGGGGGGGFGGHGGGGGGGHHFGGGGGHHHHGHGGHHHHHHGFHHHGHHHHHHHHHHHHHGGEEGHHHHGHHHHHHHGHHHGGFGGHGHGHHGGGHHGHHHGHHHHHHHHHHHHGGGGGHHHHHHHHGGGHHHGGGGGGEGHHHHGGHHHHGGGGHHEHHHHHHHHHHHGGGGAEGGEGGGGGFGGGGGGGGGGGFFFFFFFFFFFFFFFFFFFFFFFFFFFFFFFFFFFFFFFFFFFFF
@M05620:37:000000000-D9766:1:1101:13210:2690 1:N:0:21
AGTGCCAGCTCCAATCGCACAGGGGCCCCCTGGCCTGGCCCCTCCAGCCCGAAAACCTCTGACCGCACCCGCTACCTGGGGCACCCACTCCGCAGCTTGGCTGGGACCTCTGTGCGTATCCCGCGTCGGAATCTGGGCGTTGGGGCGGCGTGCGGCGTTGGGGCAAGCCAGTCCTAACCGTGGCGGGTTCTGGTAAATGATGGGGTGAGGAGGGGCTCTTTGGCTCCCACCAGTCCCCCTGTCTGGTCTAT
+
AAAAAFFFAFBBFAB1A11AABGCGAAEEE0BFGHHGH0BGGHGGF1BFEE/AEEHGHHGHGHH/>EEGGGG>EEHFGH/>EEGGGGGHBBECGGBGHHGHFFEG0?CG1?GGHDEFGGHH1ACGC<AC<CEHHHHHHCGCGHGGGGG-@;@A@@@@@@@F@@F@FF-A-;FFFFFFFF@BF@-@@@;AFFFFBFFFFFBFFFFFB@AFF/AB@@@@FFFFFFFFFFFFFFFFFFFFFF@FFFFFFFFFFF
@M05620:37:000000000-D9766:1:1101:20031:2705 1:N:0:21
ACCACACCTTCTACAATGAGCTGCGTGGGGCTCCCGAGGAGCACCCCGTGCTGCTGACCGAGGCCCCCCTGAACCCCAAGGCCAACCGCGAGAAGATGCCCAGGTGAGTGGCCCGCTACCTCTTCTGGTGGCCGCCTCCCTCCTTCCTGGCCTCCCGGCGCTGCGCCCTTTCTCACTGGTTCTCTCTTCTGCCGTTTTCCGTAGGACTCTCTTCTCTGACCTGAGTCTCCTTTGGAACTCTGCAGGTTCTA
+
BBABBABAFFFFGGGGGGGGGGHHGGG2A2EEHGGGGGGGG1AFGDGGEFGGGHHFFFHF0>EEGGGGGGECGHHGGGGHFHHHHGGGGCGGCD<<F1FGHHHFFC1?FHACHHCC--AGHGDGHHHEHB?CGFGGGGHGGFGFFFGG0/9FGFGGG---;B@ABDFF;FFFFFFFFFBFBBFFFFFFFFF/FFADFFFFFFFAABFFFFFFFFFFFFFFFFF/.;B9BFFFFF/BF/FFFFBFF.AFFFF
@M05620:37:000000000-D9766:1:1101:21328:2707 1:N:0:21
ACCACACCTTCTACAATGAGCTGCGTGTGGCTCCCGAGGAGCACCCCGTGCTGCTGACCGAGGCCCCCCTGAACCCCAAGGCCAACCGCGAGAAGATGAACCCAGGTGCGTGGCCCGCTCCCTCTTCTGGTGGCCGCCTCCCTCCTTCCTGGCCTCCCGGCGCTGCGCCCTTTCTCACTGGTTCTCTCTTCTGCCGTTTTCCGTAGGACTCTCTTCTCTGCCCTGCGTCTCCTTTGGAACTCTGCCGGTTC
+
ABBBBBBABCCFFFGGGGAFGGHHGEGBAFHFFEFE?FECDHHHHGGAEEEGGHHHHHHAEEGGGGGGGGFFFHHGGFEHGHHFHGGGGG@DFGHGHHHFHHG<FFHHHGGGGGHHGGG<CEHHHHGHDGHHGHHGGGGGGGGGAFGGGGGFACGGGGGGGF;@DFFFFFFFFFFFBFFFFFFFFFF;BFFFFFFFFFFFFFFF;ADBFFFFFFFFF/9BBFAFFFFFFFFFFFFFFF/;FFFFF:-;BF.
@M05620:37:000000000-D9766:1:1101:10666:2709 1:N:0:21
AGGGCCAGCTCTCCATTGCACAGGGTGCCAAGGGCATGGCCCCTCCATGCAGATGACCTATGACCTCACCCGCTACCTGGCGCACCCGCTCCGCAGCTTGGCTGGGCCCGTCCCCCTTTCTGGGCTCTCTCCTGCCCTTCTCTCGGCCGCGCGCCCGTCTGCGCTCCCGTCCCTCCGGCGGCTCTCGTCTGCCGTCTTAGGATTGAACACCCAGCCCAGAGTCGCTTTCGGAACTTTGGAGGTTTGAGATA
+
>>11>>AAAF1BGAG131B311ABBA0001BA0AB0AF0ABGGGGGEH1BBBA11ABFFG1BAGG1BBACF/A/>>GGFB0>BEEGG/>/>>///>/0BB/0BF//??B/B//C/?@0@>2210?0/?<1FHGBFGEGHC1BFBACFC-@CG-:--;-..=;-9ABAC.9.;ABBA-;9-----//A-;9A//;;@-E//;//:-/;//9----9-:-;-;;/----:/--;E99//9///9;B/-/--//
@M05620:37:000000000-D9766:1:1101:21346:2711 1:N:0:21
ACCACACCTTCTACAATGAGCTGCGTGTGGCTCCCGAGGAGCACCCCGTGCTGCTGACCGAGGCCCCCCTGAACCCCAAGGCCAACCGCGAGAAGATGAACCCAGGTGAGTGGCCCGCTACCTCTTCTGGTGGCCGCCTCCCTCCTTCCTGGCCTCCCGGAGCTGCGCCCTTTCTCACTGTTTCTCTCTTCTGCCGTTTTCCGTAGGACTCTCTTCTCTGACCTTAGTCTCCTTTGGAACTCTGCAGGTTC
+
AAAAA?AAFCC13BG1FGGGGGH1AECGHGHCGGCGAEGAEGGHHGGEEECAEFGHHHFGEGEGGGGGGGGHCGHGGGGHFHHH/FEECGCGGG0FBDGFHHG/?/<<DC?F/FFG<-CCCCGGH0=0=00<<GF-A-CEHCGHEFGGG0FFGGEFECE---9;BF@@F@@FF/BF/BFF/;/9FFFBFFB//;9-;BFEFF-BF--9//99BFB:;B99;FB///99BBFBFFBF/BF/F9/9B/B-;//
@M05620:37:000000000-D9766:1:1101:10348:2732 1:N:0:21
AGTGCCAGCTCTCAATCGCACAGGGGACCCAGGGCCTGGCCCCTCCATCCAGAAAACCTATGACCTCACCCGCTACCTGGAGCACCAACTCCGCAGCTTGGCTGCGCCAGTCCCCCTGTCTGGTCTATCTCCTGCCCTTCGCTCGGACGAGCCCCCGTCTGCGCTCCCGTCCCTCCGGAGACTCTCGTCTGCCGTCTTCTGCTTGAAAACCACCGCCGCACTGGCTCGCACCAGGAGCGCTGCAGGGTCTT
+
AABCBFFFCFFFGGGGGGGCGCGC2F2FGGHHFGEG2AGHHHGHGGHHHFHHGGHAGGHH5GGHHGHCGHHG?EFGHHGFGHHHHHGHG3GGFGGCCFGHFHHG//>?/>GGHHEGGGHHHHBDGH2@@DHHHHHHHHHBC?FHCCAAG?CGGC?@@;EGF;-;9CFEDED.CFGGGG.:-;:BFBDA;EFFFFDDFFFFFFFFB./B/;.A.E.----9--B/.//-----.9.9..--.9./;.-B/B/
@M05620:37:000000000-D9766:1:1101:21681:2741 1:N:0:21
AGTGCCAGCTCTCAATCGCACAGGGGACCCAGGGCCTGGCCCCTCCATCCAGAAAACCTATGACCTCACCCGCTACCTGGAGCACCAACTCCGCAGCTTGGCTTCCAGCGTCGGCATCTGGGAGTTGGGGAGGCGTGCGGCGTTGGGGCACGCCCGTCCTCCCCGTGGAGGGTTCTGGTCCCTGATGGGGTGCGGAGGGGCTCTTTGGCTCCCCCCCGTCCCCCTGTCTGGTCTCTCTCCTGCCCTTCGAT
+
>AAABFFFBFFFGFGGGFFFGGGDBEDGGGEHGGGGGGGEGHGHGGHHHGHHHGHHHGHHHHHHHHHFHHHGGEGGHHHHHGHFGGFCEHHHE>/EFFDFFGHH2F3BGGD/BB>@CHGF2@<F/F1FCFFGC.<>@DCG?A:A?FCGGGGGG?BAFDGGGGGFFFF;DADD99;FBB;/BFFFFBFFEDAB9@;@BA;=BAFF/FFFFFF99.AFFFDD.D.D@EBFFFFFFF/BBB/;BFB.AFFFEE9
@M05620:37:000000000-D9766:1:1101:10097:2745 1:N:0:21
GAGGCTGCTTTGGAAGAAACTCCTAGATTACTGCAACCGTTCCCCCTGGACCTGGAAAAGTTTCTTTCCTGGCTTACAGAAGCTGAAACAACTGCCAGTGACCAGGCAAGTGGCCCACTACACCTCCAGGTGGCAAAATACCTCATTACACAAATGACAGCAATGCGCGCATGCTCACTCGATCCCTCTTCTGCCGCTTTTCGCACGACTCTCATCACTTACACTCGTATCACTCTGGACACTTACAAAAG
+
>AA>>AFAFFFFGBABCBEF1B1F111D31BFDF11B00ABBF10A/A/0BBFBB0110BBDF2DD12BF1AFEA1BA111FHC1GH1B0F/1BBBCB@1111B0?//B?G1B/B///B00>0B0B/01B11?001001111B11122>111/0@11111/0011?///--..11=1<10<.<G./0<<FD0000:--..0;@?EA-9-=;0;90;0:F009000;9;.9:////9//:;/-;//://9-/
@M05620:37:000000000-D9766:1:1101:21367:2783 1:N:0:21
AGTGCCAGCTCTCAATCGCACAGGGGACCCAGGGCCTGGCCCCTCCATCCAGAAAACCTATGACCTCACCCGCTACCTGGAGCACCAACTCCGCAGCTTGGCTGGGACCTATGTGAGTATCCAGCGTAGGAATCTGGGAGTTGGGGAGGAGTGAGGAGTTGGGGAAAGACAGTCCTAACCGTGGAGGGTTCTGGTAAATGATGGGGTGAGGAGGGGCTCTTTGGCTCCCACCAGTCCCCCTGTCTGGTCTT
+
ABBABFFFBFFFGGGGGGGGGGHHGGGGGGHHGDGGGGHHHHGHGGHHHHHHGHHHHGHHHHHHHHHHHHHGGGGGHHHHHHHHHHHHGHHHGGGGGHHHGHHGGGGHGHGHHH33?B33BHD2F/?<CDGD<G?GHHFEGHHHGGEGFAAGC<DGC.G<GHGCFGAG/GFF:G0:C0=.9CC@EEGGGFFBFF;FG0BF0BFGGBA>EFFFFFFA;9EFFFF//9BE9.AFE.;BFFF?-9/;BF/;99/
@M05620:37:000000000-D9766:1:1101:21797:2799 1:N:0:21
ACCACACCTTCTACAATGAGCGGCGTGTGGCTCCCGAGGAGCACCCCGTGCTGCTGACCGAGGCCCCCCTGAACCCCAAGGCCAACCGCGAGAAGATGCCCTGGTGAGTGGCCCGCTACCTCTTCTGGTGGCCGCCTCCCTCCTTCCTGGCCTCCCGGAGCTGCGCCCTTTCTCACTGGTTCTCTCTTCTGCCGTTTTCCGTAGGACTCTCTTCTCTGACCTGAGTCTCCTTTGGAACTCTGCAGGTTCTA
+
ABBABBBBFFFFGGGGGGGFG2EEGEGBEE2GAFFFEGG011F1AAFE>FGEFHHHEHHGG@E/FGGCCE/BGC/?//?GFCGGHA/B/C/<@DCCH<11<1>.101011..>.@CGCGFHHHFGHHHGGEHHGGGGAGGGGGFGFBBF/CFFFEGG?-@BFFF??D>BFEFFBBFFBBFFBBFFFFEFFFFF9DDF?FFF:9A.:BBFFFFFFBFFFFBFB.;.;BFFFFFFF/B/;BFFFFFF.ABBB/
@M05620:37:000000000-D9766:1:1101:19224:2875 1:N:0:21
ACCACACCTTCTACAATGAGCTGCGTGTGGCTCCCGAGGAGCACCCCGTGCTGCTGACCGAGGCCCCCCTGAACCCCAAGGCCAACCGCGAGAAGATGCCCAGGGTGGGGGCCCGCTACCTCTTCTTGGTGCCGCCTCCCTCCTTCCTTGCCTCCCCGAGCTTCGCCCTTTCCTACCGGGTCTCTCTTCTGCCGGTTTCCCGAGGACTCTCTTCTCTTACCTTAGGCTCCCTTTGGAATTTTCAGGGTCTT
+
BCCCCCBAFFFFGGGGGGGGGGHHGGGGHGHHHGGGDEGCGHHHHGGGGGGGFHHHHHHGGGGGGGGGGGGHHHHGGGGHGHHHHGGGGGGGGGHHHH2?G2/?/0/>/->-AD<----=000<000<0:;0;--;9.;E//;/C0C00;/;00;E.;-99://-.;D-BFB//9B.-;-A-.///:;////;--@FF/F/..-;-9/////;9;99:/:;/9/////.A.;FBF/;///////9;.B/./
@M05620:37:000000000-D9766:1:1101:21127:2906 1:N:0:21
AGTGCCAGCTCTCAATCGCACAGGGGACCCAGGGCCTGGCCCCTCCATCCAGAAAACCTATGACCTCACCCGCTACCTGGAGCACCAACTCCGCAGCTTGGCTGTGCCCGTCCCCCTGTCTTGTCTCTCTCCTGCCCTTCGCTCGGACGAGCCCCCGTCTGCCCTCCCGTCCCTCCGGCGCCTCTCGTCTGCCGTCTTCTGCTTGAAAACCACCCCCCCGAACAACGAAAAGAACACGTACTCTGAAGCGC
+
AA>AAFFFBFFFGGFGFGGAFCHCGEEEGFHFAEEEFGCGHHGHGGGHHFHHHHGGGEHHGFHHHBGHHHHGG>EEHHHHBFGHHH1FFHH@>E?FEH?GGGHGB3BBFEGFGGHGGFHHH22@FH@@FGHHHHHHHHHH/EGHGG.CD@AFGGGFGGGHGH<;CFGGGGG.CFFG?B-;;;..BFFEFFFFFFDFFFFFFBFFF?F/BFFFEED---;--9;-:.-9..-/../9/9./..//;////-;
@M05620:37:000000000-D9766:1:1101:13831:2925 1:N:0:21
ACCACACCTTCTACAATGAGCTGCGTGTGGCTCCCGAGGAGCACCCCGTGCTGCTGACCGAGGCCCCCCTGAACCCCAAGGCCAACCGCGAGAAGATGCCAAGCACAGAGGCCAACTACCTCTTATCGCGGCCGCCTCCCTCCTCCCTCGCCTCCAGCCGCTCCGCCCTTTCTCACTGGTCCTCTCTTCTGCCGTTTTCCGTAGGCCTCTCTACTCTCACCTCAGTCTCCTTTGGAATTCTGCAGCCTCTA
+
>AABCCCBFFFFGGGGGGGGGGHHGEEGHGHHHGGG?FGGGHHHHGGEEEGGHHHHHHHG@E@GGGCGGGGHHHHGGGEGEHHHE/E@DGCCCDGHHHHH22//<00?10??FC.>0<GHH1>G111>.-<ADGGGCGEG/CEF/F:F/9A?EFG/C/;>D--;ADDFFFFFFF/BFFFF//;FFFFFFFFFFFFDFFFFFBF.:/9BA/;//;F/B/;BAF.;:/BFF///B/;B//9B/;/9F/./:;;
@M05620:37:000000000-D9766:1:1101:16604:2942 1:N:0:21
GAGGCTGCTTTGGAAGAAACTCATAGATTACTGCAACAGTTCCCCCTGGACCTGGAAAAGTTTCTTGCCTGGCTTACAGAAGCTGAAACAACTGCCAATGCTACAGGATGCTACCCGTAAGGAAAGGCTCCTAGAAGACTCCAAGGGAGTAAAAGAGCTGATGAAACAATGGCAAGTAAGTCAGGCATTTCCGCTTTAGCACTCTTGTGGATCCAATTGAACCATTCTCAGCATTTTTACTTGTAACTGAC
+
AAAAAAFBFFFFGFFAE4EGFE4DAA5GHFGHHHF4G2EDGGBFGGEFGHGHHFFFC3FGBHFGHGF5BGFGEGGBBFGGHHHBGFFHGFEGGFGHHEGHHF4F33FCBFHHFFGHGGGEGG3FGB0?BFFGGDGHGGGHHBFGF/?G/?0FGFFGGG1FGF1@@DGGHGHEHC<C??<F>F<>GGE<DGHGGE.<CBFFHHHHG<00<.C0CFC0CGHHGG.:C;0CFGF/9;FF0;A0CBFGGGFCFG;
@M05620:37:000000000-D9766:1:1101:21389:2963 1:N:0:21
ACCACACCTTCTACAATGAGCTGCGTGTGGCTCCCGAGGAGCACCCCGTGCTGCTGACCGAGGCCCCCCTGAACCCCAAGGCCAACCGCGAGAAGATGAACCCAGGTGCGTGGCCCGCTGCCTCTTCTGGTGGCCGCCTCCCTCCTTCCTGGCCTCCCGGCGCTGCGCCCTTTCTCACTGGTTCTCTCTTCTGCCGTTTTCCGTTGGACTCTCTTCTCTGCCCTGCGTCTCCTTTGGAACTCTGCAGGTTC
+
BBBBBBBBFFFFGGGGFGFFGFHFGEGFAEHHFGGEDGGGFHHHHGGGGGGGHHHHHHHGFGGGGGGGGGGHHGHGGGGHGGHHHGGGGGCDCGHHHHH2F/?/<<?FGCFCGGGFGG--=GHB<GFGD0=<.=CFCF.:GEBGGGGGGGB/9FGFFCD?G?FBFFF;.BFFF/FFFFF/.B9BFFB/;FFFFBF=FFFEFFFF/..9;:BBBFFFFFF//;EFF?B.BA./;BFB/:/;FFFFF9/.AF/
@M05620:37:000000000-D9766:1:1101:14994:3043 1:N:0:21
AGTGCCAGCTCTCAATCGCACAGGGGACCCAGGGCCTGGCCCCTCCATCCAGAAAACCTATGACCTCACCCGCTACCTGGAGCACCAACTCCGCAGCTTGGCTGGGACCTATGTGAGTATCCAGCGTAGGAATCTGGGAGTTGGGGAGGAGTGAGGAGTTGGGGAAAGACAGTCCTAACCGTGGAGGGTTCTGGTAAATGATGGGGTGAGGAGGGGCTCTTTGGCTCCCACCAGTCCCCCTGTCTGGTCTA
+
AA>>AFFFAFFFG4FGFFF2E?GCFEBAEEGHAAE2ABGGFHGFGGHHHGHEGHHFGGHFAFEHHBFGHFGFE/>EHHHH?FGHHH1?EGHFEE?E>F?FDGFEGGHHGHHGHH3BGHHHHHHHHGCAGGGHGFHHGH0FGHHHGGCGC?CGHBGHF<CGGFDGG?EHBHHHHHHHHHHHGGFFA:CBCFGGGGBFGGGGGEGGGGDFFFFFDFDFFFFFEFFFFFFFFFFFFFFFFFFFFFFFFFFFFFF
@M05620:37:000000000-D9766:1:1101:19769:3049 1:N:0:21
GAGGCTGCTCTGGCAGAAACTCATAGATTACTGCAACAGTTCCCCCTGGACCTGGCAAAGTTTCTTGCCTGGCTTACAGAAGCTGACACAACTGACCCTGCTAAAGGCAGCTCCACGTAAAGACCGGCTCCTCGCCGACACCCAGGGAATCACAGCGCTGAAGAAACCCTGGCAAGTAAGTCAGGCCTTTCCGATTTAGCACTCTTGTGGATCCCAATGACCCTTACTCAGCATTGGTGCATGTAACAGCC
+
>3A3>AC>B5BDGBBA2GA4BBFGHH56D5BDDB44ABFGHHGFGEEBA2BBBBF2231BA5DFD5DBBBA1FBB3BAAF3@FBFF2@BBB1BB3B?2?213B@@BB111?BFFCGDGH0/43B?>/>//?BB/<<>/>///<?FA/?0>1>>1>><-<<A00=<<<<../.CC:AGH0<C:CG:CC:C<FFF.CDFGGGG0;9;9999A0F9C;9/;9;=99/9/9/;:/;9B///;.9//;9//;//.;
@M05620:37:000000000-D9766:1:1101:19801:3067 1:N:0:21
GAGGCTGCTTTGGAAGAAACTCATAGATTAGTGCAACAGTTTCCCCTGGACCTGGAAAAGTTTCTTGGCTGGCTTAGAGAAGCTGAAATAACTGCCAATGCTCCAGGATGCTACCCGTAAGGAAAGGCTCCTAGAAGACTCCAAGTGAGTAAAAGAGCTGATGAAACAATGGCAAGTAAGTCAGGCACTTCCGCTTTAGCACTCTTGTGGATCCAATTGAACAATTATCAGCATATTTAATAGTAACTGAC
+
AAAAAAFCFFFDGBBFFGGGG4BGHCFGGH4DFGCHHHGFE5B53BBFA2FFGGAB332FBBF5DF533B1BABF33ABFHEAFG33B5D5GHHHFB3GH@B3BF331B3B@B@BB>?>>BCB??00?BB?BB4BF3BBBBB?F23DB??3?F?3/2@D@@@2@@>22?2D?=0???=11?@1=??.0<11<.>>AF0<00<<<==0=<.<0<C:G;<0;0:;;000;0:;0;00=0C00;0;BF;C;;C;
@M05620:37:000000000-D9766:1:1101:16423:3079 1:N:0:21
ACCACACCTTCTACAATGAGCTGCGTGTGGCTCCCGAGGAGCACCCCGTGCTGCTGACCGAGGCCCCCCTGAACCCCAAGGCCAACCGCGAGAAGATGCCCAGGTGAGTGGCCCGCTACCTCTTCTGGTGGCCGCCTCCCTCCTTCCTGGCCTCCCGGAGCTGCGCCCTTTCTCACTGGTTCTCTCTTCTGCCGTTTTCCGTAGGACTCTCTTCTCTGACCTGAGTCTCCTTTGGAACTCTGCAGGTTCTA
+
BBBBBBBBFFFFGGGFFGGGGGGHGEGFHDHHHGG?EEGCGHHHHGGGF?EFHGHHHGHGGGGGGGGGGGGHHHGGGGGFGHHHHGGGGGGGGGHHGHFHHHHGCGHHHHGGGHGGGGGHHHHHHHHHHHGHHGGGGGHGHHDHHGGGGGGGGGGGGF-DDGGGGGFFFFFFFFFFFFFFFFFFFFFFFFFFFFFFFFFFFFFFFFFFFFFFFFFFFFFFFFFFFFFFFFFFFFFFFFFFFFFFFFFFFFF
@M05620:37:000000000-D9766:1:1101:18940:3091 1:N:0:21
AGTGCCAGCTCTCAATCGCACAGGGGACCCAGGGCCTGGCCCCTCCATCCAGAAAACCTATGACCTCACCCGCTACCTGGAGCACCAACTCCGCAGCTTGGCTTCCAGCGTCGGCATCTGTGAGTTGGGGAGGCGTGCAGCGTTGGGGCACGCACGAGCTCCTCGAGGAGGGGTCTGGACGCTGATGGGGTGCGGAGGGGCTCTTTGGCTCCACCCCGTCCCCATGTCTGGTCTCTCGCCTGCCCTTCGGT
+
AAABBFFFBFFFGGGGGGGGGGHHGGGGGGHFGAFGFGHHFHGDGGHHHHHHGGHHHGGGHHHHHHHFHFCEGGGGHHHAHHHHHHHHGGGHGGGEGFHHEHHCBBBBEE/C/>C@@2@2222@2>GF/<F@-<><<..=/-<A<G-AAC??@-CD.-;C0F9;...;A..;-99BBB/A-999.99B..:;AB9-@--9@-AFBF/FFB/./;;A@=D??DA../FFF//9:9/;B..-.9.:9BFF?.9
@M05620:37:000000000-D9766:1:1101:18556:3092 1:N:0:21
GAGGCTGCTTTGGAAGAAACTCATAGATTACTGCAACAGTTCCCCCTGGCCCTGGAACAGTTTCTTGCCTGGCTTACAGAAGCTGAAACAACTGCCAATGCTACAGGATGCTACCCGTAAGGAACGGCTCCTCGACGACTCCACGGGCGTCACAGCGCTGCTGAAACAATGGCAAGTAAGTCCGGCCTTTCCGCTTTAGCACTCTTGTGGATCCACTTGAACAATTCTCAGCATTTGTACTTGTAACTGAC
+
AAABBAFACFBF4GGCGGEGFGFFHFGED5FHGGH4BFFA5FGFHGEFAAGCFBBGH32BFEDDFHFHHHHHHHA3FGGFHHH@C3FGHEFH@CGF3@FGGBGF3GF1FGGH4FHFFGG/0BF30?EEEEFF0?//>/<<DH10?C</A--..>F.<AFG.<00=GD/:GCGF/GCGG0CCG0;-B-9CFGFGGGDEGFGGGGFFGGGFGBBBFB/;BFFEFFFFFFFFFFFFFFFFB/;FFFFF:9;B/9
@M05620:37:000000000-D9766:1:1101:18712:3158 1:N:0:21
ACCACACCTTCTACAATGAGCTGCGTGTGGCTCCCGAGGAGCACCCCGTGCTGCTGACCGAGGCCCCCCTGAACCCCAAGGCCAACCGCGAGAAGATGAACCCGGGTGCGTGGCCCGCTCCCTCTTCTGGTGGCCGCCTCCCTCCTTCCTGGCCTCCCGGGGATGCGCCCTTTCTCACTGGTTCTCTCTTCTGCCGTTTTCCGTGGGACTCTCTTCTCTGCCCTGCGCCTCCTTTGGACCTCTGCGGGTTC
+
3333AAAAFFFFEAF45FGFFGHCEBAAAAGHCFF2EEE2EHHHHEEE1AECGB3CFFGGEE0EEE/EGEGFHH/EGGAFFFG//FAEC@<BBAGFHFFFHHD/>@/-.><><-F.<--<<CCFG00;C:0/:C.;A-99C./9.;;0/;;;F90AE..----...99A-BF/B/////:9//:////;//9BB/999FA//9:.;@EA./B/9////9//:./..;-:.;;BFBF/B/9.////-9-@A.
@M05620:37:000000000-D9766:1:1101:10948:3179 1:N:0:21
ACCACACCTTCTACAATGAGCTGCGTGTGGCTCCCGAGGAGCACCCCGTGCTGCTGACCGAGGCCCCCCTGAACCCCAAGGCCAACCGCGAGAAGATGAACCCAGGTGGGTGGCCCGCTCCCTCTTCTGGTGGCCGCCTCCCTCCTTCCTGGCCTCCCGGCGCTGCGCCCTTTCTCACTGGTTCTCTCTTCTGCCGTTTTCCTTAGGACTCTCTTCTCTGCCCTGCGCCTCCTTTGGAACTCTGCAGGTTT
+
>A33AAAAFFFFGGGFEGGGGFHFEGCFFGFHGGGGGGG2EHCGHGGGGGGEHHGHHHHECECGGGGEGGGG3BFGGGEGGHHHEFGGGCGG/AGFGBFGHHF<G/<?//?C<FHC@-<-C.<CG0=DHB:CAHF:A@DGGEBF9CBFFCF;FA0CF.A;---9-9@>D=BF/999/:FF.B//9///B/99/:/9;DFFFF///;/99/9/;F/9999//;.:..--.9A.BFFF;;BB/9B////.;//
@M05620:37:000000000-D9766:1:1101:18020:3222 1:N:0:21
AGTGCCAGCTCTCAATCGCACAGGGGACCCAGGGCCTGGCCCCTCCATCCAGAAAACCTATGACCTCACCCGCTACCTGGAGCACCAACTCCGCAGCCTGGCTGGGACCTATGTGAGTATCCAGCGTAGGAATCTGGGAGTTGGGGAGGAGTGAGGAGTTGGGGAAAGACAGTCCTAACCGTGGAGGGTTCTGGTAAATGATGGGGTGAGGAGGGGCTCTTTGGCTCCCACCAGTCCCCCTGTCTGGTCTA
+
BCABCFFFCFFFGGGGGGGFGGHGGFGGFGHHGGGGFGHHFHGHGGHHHGHHFHHHHGHHHHHHHHHHEFEEG>EFGHHH2GHFHHGHGFHHD?EGG/BFEFGGG/FGGHHHHHHHBFHHHHHHHGEGGGHHHHHHHHHGDHGG-AFGGFEHHHHHE.<CGH-EGGHHHHHHHFHHGHHGGGGGGGGC;AFGGGFFGGGGGFGGGGFFFFFFFFFFF-AFFFFFFFFFFFFFFF0FFBFFFFFFFFFFFFF
@M05620:37:000000000-D9766:1:1101:11022:3228 1:N:0:21
ACCACACCTTCTACAATGAGCTGCGTGTGGCTCCCGAGGAGCACCCCGTGCTGCTGACCGAGGCCCCCCTGAACCCCAAGGCCAACCGCGAGAAGATGCCCAGGTGAGTGGCCCGCTACCTCTTCTGGTGGCCGCCTCCCTCCTTCCTGGCCTCCCGGCGCTGCGCCCTTTCTCACTGGTTCTCTCTTCTGCCGTTTTCCGTAGGACTCTCTTCTCTGACCTGAGTCTCCTTTGGAACTCTGCAGGTTCTA
+
BCCCBBC>BCFFGGGGGGAFGGHHGGGBAFHGHFFE?FGGGHGHHGGEEEEGFHGHHHHEFGCEGGGGGGGHFHHGGGGHGHHHHGGGGG<BFGHFHHHHHHGGGHGGHHGGHHGGGFGHHHHHHHHHHHGHHGGGGGHGHHGHHGGGGGGGGGGGGG-;DFFFFFFFFFFFFFFFFFFFFFFFFFFFFFFFFFFFFFFFFFFFFEFFFFFFFFFBFF0FFFF/BFF0;FFFFFFFFFFFFFFFFFFFFFB
@M05620:37:000000000-D9766:1:1101:17030:3258 1:N:0:21
AGTGCCAGCTCTCAATCGCACAGGGGACCCAGGGCCTGGCCCCTCCATCCAGAAAACCTATGACCTCACCCGCTACCTGGAGCACCAACTCCGCAGCTTGGCTGGACCCGTCCCCCTGTCTGGTCTCTCTCCTGCCCTTCGCCCGGACGAGCCCCCGTCTGCCCTCCCGTCCCTCCGGAGCCGCTCGTCTGCCGTCTTCTGCTTGAAAACCACCCGCACTTTAGCTCCCACCAGACCCCCTGTCTGGTCTA
+
AA>ABFFFBFFFGGGGGGGCGGHFGGGGGGHHFEGGGGGHGHGHGGHHHHHHHFFHHGHHHHHHHGHHHHHGGEEFHHHHEGHHHHGHGHHHFGGGGHHHGHHG/BBF/BEBBDFD?/@FGFF<F>2@@?GFHFFFHHFG/?.ADGG?GGGC@.:@C::GE99;:9AAD...;BFDDB.--;-9-;@-:;9//@D9A.9/9//9F.:/B/.;...-;-9::B/////9.B?DFF.;:9AF-;:9BF//B/F
@M05620:37:000000000-D9766:1:1101:16131:3271 1:N:0:21
AGTGCCAGCTCTCAATCGCACAGGGGACCCAGGGCCTGGCCCCTCCATCCAGAAAACCTATGACCTCACCCGCTACCTGGAGCACCAACTCCGCAGCTTGGCTGGGCCCGTCCCCCTGTCTTGTCTGTCTCCTGCCCTTCGCTCGGACGAGCCCCCGTATGCGCTCCCGTCCCTCCGGAGCCTCTCGTCTGCCGTCTTCTGCTTGAAAACCACCCCCCACTCCACCCACTAGCAATTCTGCCGTCTCGTCA
+
AA>>AFFFAFFFG1GFDFA1E?GAG0?EECHH0BFEEFHHFHGGGGGHHGHHHHHFHGHEEGFHHFGGHHGEG>EEHHFHBFHHHHAGEHFGAF?EEHBFEEHG?/??CGCCCE?C?<GCG21@@F1?1?FG1GHHHH0GHGGHGG.<@-@CCEC@CC-;FB.;@EC..9C.9BFGA@C@@EFFFFBA-9AFF@B9-AFFF/;9F-//9/-A-;---99-;9-/-;---;///9/9//;//9--;:-/---
@M05620:37:000000000-D9766:1:1101:21243:3276 1:N:0:21
ACCACACCTTCTACAATGAGCTGCGTGTGGCTCCCGAGGAGCACCCCGTGCTGCTGACCGAGGCCCCCCTGAACCCCAAGGCCAACCGCGAGAAGATGCCCAGGTGAGTGGCCCGCTACCTCTTCTGGTGGCCGCCTCCCTCCTTCCTGGCCTCCCGGCGCTGCGCCCTTTCTCACTGGTTCTCTCTTCTGCCGTTTTCCGTAGGACTCTCTTCTCTGACCTGAGTCTCCTTTGGAACTCTGCAGGTTCTA
+
AAAABABBFFFFGGGGFFGAF5GBABAB4AFHFFGEEGGCDFEGGGGGGEGGFHFHHHHGEGGGGDGGGGGFFCGGGGCH/?GHHFEED?B</DFHFFHFFHGGG1FCFGFEFHG?CG@GHHGEHHGHGFE<GCGGGGC.CGDGBFGFGB.CF.EEAABGG<BFB?FBBFFFBFFFBFFBF9FFFF/FBFFFBBADFFFFFFAFAFFF/BBF/FFFFF/BFFF:9BFFFFBFFB///BBBF//B/.A9BBB
@M05620:37:000000000-D9766:1:1101:13619:3295 1:N:0:21
ACCACACCTTCTACAATGAGCTGCGTGTGGCTCCCGAGGAGCACCCCGTGCTGCTGACCGAGGCCCCCCTGAACCCCAAGGCCAACCGCGAGAAGATGCCCAGGGGAGTGGCCCGCTACCTCTTCTGGTGGCCGCCTCCCTCCTTCCTGGCCTCCCGGGGCTGCGCCCTTTCTCACTGGTTCTCTCTTCTGCCGTTTTCCGTAGGACTCTCTTCTCTGACCTGAGTCTCCTTTGTAAATCTGCAGGGTCCT
+
BBBABBBBFFFFGGGGGGFEGFHFGEGBAEHHGFGE?EGGGHHHHGGGGFGGGHGHHHHGGGGGGGGGGGGFHHHGGGGHGGHHHGGGGG@BDGHGHH2<G2F</>AA?G.<<F@CCC@G0GHG0D<00<..::A@AE;EBC9;;9/9F/..9FAE99-;@9;ADFDFABFBFFBFBB./99BFFFFB/F9//9;.BE99.:..:/9;FFFFBBFFF/9/B/BBB9/9BB//B/9///;BFFB/9A-9:./
@M05620:37:000000000-D9766:1:1101:18865:3313 1:N:0:21
GCGGCTGCTTTGGAAGAAACTCATAGATTACTGCAACAGTTCCCCCTGGACCTGGAAACGTTTCTTGCCTGGCTTACAGAAGCTGAAACAACTGCCAATGCTACAGGATGCTACCCGTAAGGAAAGGCTCCTAGAAGACTCCAAGGGAGTAAAAGAGCTGATGAAACAATGGCAAGTAAGTCAGGCATTTCCGCTTTAGCACTCTTGTGGATCCAATTGAACAATTCTCAGCATTTGTACTTGTAACTGAC
+
>3>AA>AAFFFFFGGGFGGGDGGHHGFGHBFGHHAAGFGBFGHHHGEF22FFGHGHHB3BGHHGDGFHHHHHHHG3FGGGHHHFGFHGHHGHHHHFFFHHHHHHHHHFFGHGHHHHGGGGEFHB3GHGHHGHHGE1F?FGHHF1GEGFGGH1>FHFFHHHHHHGHHHHGHGHHHHGHHFHHHHHFGGHHHHHGGGGGHHHHHHHHHHHHGHFHHHGHHGFHHHGGGGFGGFGGGGGFGGFGGGGGFFGGGB
@M05620:37:000000000-D9766:1:1101:13351:3319 1:N:0:21
ACCACACCTTCTACAATGAGCTGCGTGTGGCTCCCGAGGAGCACCCCGTGCTGCTGACCGAGGCCCCCCTGAACCCCAAGGCCAACCGCGAGAAGATGAACCCAGGTGCGTGGCCCGCTCCCTCTTCTGGTGGCCGCCTCCCTCCTTCCTGGCCTCCCGGCGCTGCGCCCTTTCTCACTGGTTCTCTCTTCTGCCGTTTTCCGTAGGACTCTCTTCTCTGCCCTGCGTCTCCTTTGGAACTCTGCAGGTTC
+
BAAABBAAFFFFGGGGGGDB4DGGGEGAFEGGHEGGEGG?EHFFHGEG1EEEFF3FGHFE0ECGGEGEGEF2GGCEGEAGFAGHHGGGG?<B/<?<?GGG2FACHGF?BD?C-<0>C<@-<C/<C<DDGB</.CGG?@E.CE/C./;9FFFF?AF.C..9-9B--9@-:@=9FBF9FB/99B//B/99FFFFFEFA.;FEFFF9..;///9:B/99://9/9./A.9;B.FFBBBFEF/BF9BB/9B..9/
@M05620:37:000000000-D9766:1:1101:22509:3342 1:N:0:21
ACCACACCTTCTACAATGAGCTGCGTGTGGCTCCCGAGGAGCACCCCGTGCTGCTGACCGAGGCCCCCCTGAACCCCAAGGCCAACCGCGAGAAGATGCCCAGGTGAGTGGCCCGCTACCTCTTCTGGTGGCCGCCTCCCTCCTTCCTGGCCTCCAGGAGCTGCGCCATTTCTCACTGGTTCTCTCTTCTGCCGTTTTCAGTAGGACTCTCTTCTCTGACCTGAGACTCCTTTCGAACTCTGCAGGTTCTA
+
AAAAAAAAFFFFGGGGGFG111A1EAAEGCHHBFGEAEE?EHHHHGEGEFGGFFFFHHHGEE/FG/EGGGGCG1FEGGEG/<GHHC//B<B</??<D11<<GGG11FGG1FEHH-<<@-010<D0=0D=/<GH--CA:..;GAGBBBFG/.C0;./;/..;FB/AAG.909BB//9BFF//9BFFFF//;/FB>AAFFF/;;//BBFFFFFF/BBF///9B/-/:/;BB9//;/-----;///;BA-/;BB
@M05620:37:000000000-D9766:1:1101:18117:3361 1:N:0:21
ACCACACCTTCTACAATGAGCTGCGTGTGGCTCCCGAGGAGCACCCCGTGCTGCTGACCGAGGCCCCCCTGAACCCCAAGGCCAACCGCGAGAAGATGCCCAGGGGAGTGGCCCGCTACCTCTTCTGGGTGCCGCCTCCCTCCTTCCTGGCCTCCCGGAGCTGCGCCCTTTCTCACTGGGTCTCTCTTCTGCCGGTTTCCGTAGGACTCTCTTCTCTGACCTGAGTCTCCTTTGGAACTCTGCAGGGTCTA
+
BBBBBBBBFFFFGGGGGGGGG5FFFE?AFECAGCFGFG2AAGGHHGGGEEAGGHEGHHCFFEGGGGGGGGFHHHEGGGGHGHHHHGGFGGGGGGHHHH2FG2/?///</0>.FH>-<--<00<D<<0<//;.C@-C::CEF9E9FFG90F.;0.;E9B-;-.99--;B-;FB/9F9//B.B9.////;9/;/;;-@DF/FD/:9;/B9B/B;FB9B///;F999.///9B/;F/B/B//99//9/A-B/B9
@M05620:37:000000000-D9766:1:1101:9627:3376 1:N:0:21
AGTGCCAGCTCTCCATCGCACAGGGGACCCAGGGCATGGCCCCTCCATCCAGAAAACCTATGACCTCACCCGCCACCTGGGGCACCCACTCCGCAGCTTGGCTGATCCCGTCCCCCTGTCTTTTCTTTCTCCTGCCCTTCGCTCGGACGCGCCCCCGTCTGCTCTCCCGTCCCTCCGGCGCCTCTCGTCTGCCGTCTTCTGCTTGAAAACCACCCTCTTAACTCAGTATCCTTTGTAAATCTGCAAGCTCT
+
>>>1>BF11FFFGEGB1A11A0B0F0AAABBF00B/0BFGBHGHGGH1FBGFBEGBBEG1BB2GH1BFGCA>E/>EGFBB/>?EEGE/?>0B/E//<0B<?F1?01B1BCGFGGHGGAFHH22@F11@>@FFFHHHHHHH/?CHC?.>@-<ACGGGGA..;F;;BBFGGEGBGGGBB@-9-;9A9BAE-;9/F@-;FFFBF9F/9-B/BF?E?-;-;-/;:B//;;9/9/;/9/9;///;9///9//-//;
@M05620:37:000000000-D9766:1:1101:22942:3379 1:N:0:21
AGTGCCAGCTCTCAATCGCACAGGGGACCCAGGGCCTGGCCCCTCCATCCAGAAAACCTATGACCTCACCCGCTACCTGGAGCACCAACTCCGCAGCTTGGCTGGGACCTATGTGAGTATCCAGCGCAGGAATCTGGGAGTTGGCGAGGAGTGAGGAGTTGGGGAAAGACAGTCCTAACCGTGGAGGGTTCTGGTAAATGATGGGGTGAGGAGGGGCTCTTTGGCTCCCACCAGTCCCCCTGTCTGGTCTA
+
AA>>AFD@1CFFGFGDAFF1EAG0FEA000A0A0E//BGA0FE/EEGED0A1101A0EA1FG2FHEH1G00>E>>FHDFH0>GHFHH/E0BB??//>0BF/BC//EFF/BF1<BFDF121B>2FH?/<<A/CGFB<100<?0FH1@-@@CC<GD<.<.C/0:--::.:BGGF:GFFEFFG@9.9...-;99BFFB00BBFFFFFFFF?-A-/-A-9--AF/;/9//;-EFA99FFBF/-9@?:FF/9;9B9
@M05620:37:000000000-D9766:1:1101:16292:3386 1:N:0:21
ACCACACCTTCTACAATGAGCTGCGTGTGGCTCCCGAGGAGCACCCCGTGCTGCTGACCGAGGCCCCCCTGAACCCCAATGCCAACCGCGAGAAGATGAACCCGGGTGCGTGGCGCGCTCCCTCTTATGGTGGCCGCCTCCCTCTTTCGTGGCCTCCAGGCGGTGCGCCCTTTCTCACTGGTTCTCTTTTCTGCTGTTTTCTGTGGGTCTCTTTTCTCTGCCTTGTGTCCCCTTTGGACCTGTGCGGGTTC
+
AAA>>AA>1BBFGFGFFG1AF1GCEABA0ABBABBA0EEECHHGHGG/AAEFFHGGHHHEEECFGFGGGEEECCGEGGEG>EFGHG<<>B/<<CFB?GG1GH/>>@<A>C<A@C-<@-<CAEH//G0;0C;:.:G@?@CE9;9/;;;;.9;.9FFGF-9BE@;;@=;@-99FFFFFFBFFFFFFFFF/;FFFF//9BFF-B/9//9--;BFF/:BB9//;B//;9/;;;;99FFF//9/;B-9//9;@-;-
@M05620:37:000000000-D9766:1:1101:18127:3386 1:N:0:21
ACCACACCTTCTACAATGAGCTGCGTGTGCCTCCCGAGGAGCACCCCGTGCTGCTGACCGAGGCCCCCCTGAACCCCAAGGCCAACCGCGAGAAGATGAACCCAGGTGCGTGGCCCGCTACCTCTTCTGGTGGCCGCGTCCCTCCTTCCTGGCCTCCCGGCGTGGCGCCCTTTCTCACTGGTTCTGTTTTCTGCCGTTTGCCGTAGGACTCTCTTCTCTGTCCGGCGTCTCCTTTGGAACTGTGCCGGCTC
+
>A11>>>AFFFFGGGA3BB1G1GCE000A3DF1FF0EFEABF/FGGEEE/EADFG1DGHG//>>F/EFEGG011>?EE/?//?FGF//EBC///0F1?1?FH/?/?11<CFF@?0<<A--</0<G000DH0/.;C@C-:-=.CF:9;;F0;/.9;.:;.9A=--99-A@?-/;B/9:///-BFF////;;F//9;9-;F-9/;--;;//9/BBF/B////9;/--;-;---;/FFFBF9BF/;///;@-;-
@M05620:37:000000000-D9766:1:1101:16304:3399 1:N:0:21
ACCACACCTTCTACAATGAGCTGCGTGTGGCTCCCGAGGAGCACCCCGTGCTGCTGACCGAGGCCCCCCTGAACCCCAATGCCAACCGCGAGAAGATGAACCCAGGTGCGTGGCCCGCTCCCTCTTCTGGTGGCCGCCTCCCTCCTTCCTGGCCTCCCGGCGCTGCGCCCTTTCTCACTGGTTCTCTCTTCTGCCGTTTTCCGTAGGACTCTCTTCTCTGCCCTGCGTCTCCTTTGGAACTCTGCGGGTTC
+
BBBCCDDCFFFFGGGGGGGGGGHHGGGEHGHHHGGGGGGGGHHHHGGGGGGGHHHHHHHGGGGGGGGGGGGHHHHGGGGCHHHHHGGGGGFGGGHHHHGHHCDCGGGF1>FA<AGHCCC-<EHHGHDDHHBCAFG:AG:EEEFF9::<BFBBAF0CECADG?>-@D=DD9DBFFFFBBFFB<FFFFF0<:B0:B:BFFBABFDF...BFFFFFBFFFBFF0<.<<<>DC.<0BBFFEFBFFFBFF-9>BE.
@M05620:37:000000000-D9766:1:1101:21128:3420 1:N:0:21
ACTGCCACTTCTCAATCGACCCGGGGATTCCTGCCCCGGCTCCCCCAGTCCGTATAACCGTTTCCTCCCTGGCTACCAGGAGCACCAACTACTCCCCTTGCTACCGGATGCTCCCCGTAAGGACCGGCTCCTCGCCGCCTCCCCGGGCGTACCAGCGCTGCTGCAACAATGGCAAGTAAGTCCGGCCTTTCCGCTTTAGCACTCTTGTGGATCCCATTGAACCATTCTCAGCATTTGTACTTGTAACTGAC
+
>>1>AB@1@BBFFGGGGAF1E0E0AAE00BAGGCHHEAA//BFAEG/A1BF/>00BFGC>EE0FBGB>FFEGHH@BGCG??FG?B?FGGBBG11B<E0BFB1>FF@C/</?F1<<//C//0<F0FC?--<.>0>-<A@-AEA.:AC--=9--;;F.-:A@.9F/BFB-EB//9/9A:F9BBFFB;?-9FFB9B?B?AFFFFFFBBBFFBB9B/B-/;FBF/9A-/FFFFFFEFFFFF/;FFFF9B/;BBF9
@M05620:37:000000000-D9766:1:1101:9815:3452 1:N:0:21
ACCACACGTCATACCTCGCGCAGCTTTCGGACATCTTGTAGGCCAGCTTCTGCCTGACCAACAAACCAACCAACATAGATTCTTGGGCCTCTCCTATGCAGTGTTTCGGTGGCCTTCAATATTGGCCGCCATGACTTTGACCTTACGCCACTATCTTCCTCTACGGCCGTCTAGGGTAAAAGACTTACCTGCGACAAGAGTCGTCATCTAAACCCAGAACGAACAAGAGTGTTAGTGAAGACGTAGGAACA
+
AAAAAAADB>1BBFFB1AAAA0AA01DB0//AABDF2DFGBBGH//BBB1BD11ABBBGFE/?/>//??/E//>/01112BBB2@1/>//0B0>112>12BB1BB02//<??001B11122222101/<///111221<11<1?11///..10111111111<<..<--<-:.00.///000./0000/00.:---;.;.0;-..;9000909/;9--:--9-------;////////////-:---9/9-
@M05620:37:000000000-D9766:1:1101:12030:3466 1:N:0:21
GAGGCTGCTTTGTAATAAACTCGTCAATACCTGAACCAGTACCCCCGGACCGTGTAAACGTTTTTTGCCTGGCTTAAAGAAGCGCAAACAACTACCACTGATCCCAGATGCTCCCCGTGCAAACCGGCCCCTAACAGCCTAACCGAGCATAACAGCGCAGCAAAAACCATGAAGAGTAAGACCGGCCTTTCCGCTTTAGCACTCTTGTGGATAACCTAGAAACATTCTCAGCATTTGTACTTGTACCAGAC
+
A1A>>AFACFDF3ABB3B113B1AB0AD3B1FGG1FG0BB1BDFG/AE/AA/BBBBDAF/BGB/B/>B1BBF0G011BFBBB1>//>/BB>?B1BF1B1BB21B011/1<F1>CFC/////1@@///>//<GF0>>10>FFC><C-<--<0=<0D:C:-;;./::.;.;:B000;9;C0;0;;-??-B//;/;BBBFFFFFFFB:FFFFA//;B;;B//;;;;/;;9/;FFFFFFFF9BFFB/:9;;/;9;
@M05620:37:000000000-D9766:1:1101:11260:3479 1:N:0:21
GAGGCTGCTTTGGAAGAAACTCATAGATTACTGCAACAGTTCCCCCTGGACCTGGAAAAGTTTCTTGCCTGGCTTACAGAAGCTGAAACAACTGCCAATGCTCCATGATGCTACCCGTAAGGAAAAGCTCCTAGAAGCCTCCAAAGGAGTAACAGAGCTGATGAAACAATGGCAAGTAAGTCAGGCATTTCCGCTTTAGCACTCTTGTGGATCCAATTGAACAATTATCAGCATTTTTACTTGTAACTGAC
+
ABCCBCFCFFFFGFFGGGGGGGHHHHGHHHHGHHGHGHHHHGGHHGGFFHGHHHGGFHHFFHHHHHGGGHHHHHGFHHHHHHHHHFFHHHEHHHHHHHHHBF3FG44@D4D3@DF1AECECCG3G23B?BGHG4B33303B/B2322B/2BD332@2@2=@F2FG2FFF1?1001==11F11??0FF>G1=1>>A<<D000<<C=000=CDCGGB0::0:C00C0:0<00;00:;90=C00;BB0;B9;B0
@M05620:37:000000000-D9766:1:1101:9784:3485 1:N:0:21
AGTGCCAGCTCTCAATCGCACAGGGGACCCAGGGCCTGGCCCCTCCATCCAGAAAACCTATGACCTCACCCGCTACCTGGAGCACCAACTCCGCAGCTTGGCTGGGACCTATGTGAGTATCCAGCGCAGGAATCTGGGAGTTGGGGAGGAGTGAGGAGTTGGGGAAAGACAGTCCTAACCGTGGAGGGTTCTGGTAAATGATGGGGTGAGGAGGGGCTCTTTGGCTCCCACCAGTCCCCCTGTCTGGTCTA
+
>A>AAD1@>F1B1FGGGCFF?E0F0EEECFHHGAE?F/F00GEEGGFG1FGAA01BFEFFGGFHHH1BGHHGEE?EHHG0FGB/0>BFFBGGF>>EG0GG?FG</EGHGGHHHHFFF1>FGHFFG@/>//FFHHEFHHHGCCGHGGGG?FGHHHHHGC<CDF@CE?HHBGFFGFHGFGEG@9C@B.E@.;CFGGBFFGGGBBB/9-A@FFFFBF-@?-AFFFF/BBFFFFFFFF9BBF?B@EFF/BB/9F/
@M05620:37:000000000-D9766:1:1101:10006:3493 1:N:0:21
AGTGCCAGCTCTCAATCGCACAGGGGACCCAGGGCCTGGCCCCTCCATCCAGACAACCTATGACCTCACCCGCTCCCTGGAGCACCAACTCCGCAGCTTGGCTGGGCCCTATGTGAGTATCCATCGTAGGAGTCTGGGCGTTGGGGCGGGGTGAGGAGTTGTGGAACGCCAGTCCTAACCGTGGAGGGTTCTGGTAAATGATGGGGTGAGGAGGGGCTCTTTGGCTCCCCCCAGTCCCCCTGTCTGGTCTA
+
>A3>ADFF?4BDG45AGAAAA2B4AAEEBEAFFGGGGBBGFHEGGG2DD1FF312EGG33BB5FBDBBFGH>EE/EEFG?2?FGHF1?EHHHDE?E/FD3?33?E?/?BFBCGBB?BGGFD222@AG@F/@0@FF??0/<A@A0--><A-;;?.;A/:;B//:A///..99-BBBF/B..-;:-.;.9AFFBB;:/9/BB//9;AD.;.;9/ADB<;?E;9B/BFBFE;.;99A/9BFED=./;:FFBB//
@M05620:37:000000000-D9766:1:1101:11719:3537 1:N:0:21
ACCACACCTTCTACAATGAGCTGCGTGTGGCTCCCGAGGAGCACCCCGTGCTGCTGACCGAGGCCCCCCTGAACCCCAAGGCCAACCGCGAGAAGATGCCCAGGTGAGTGGCCCGCTACCTCTTCTGGTGGCCGCCTCCCTCCTTCCTGGCCTCCCGGCGCTGCGCCCTTTCTCACTGGTTCTCTCTTCTGCCGTTTTCCGTAGGACTCTCTTCTCTGACCTGAGTCTCCTTTGGAACTCTGCAGGTTCTA
+
AAA3AAAAFFFFDFGFFGGDGGFHEAEAAEGH3AFE2EAAA2GBAEEEAEFCFHHHGHHGGGGCGFGCEGFHBGHFGGFHFCHHHEE<BD/<@DFFDFFFHHHG111?1?FCFHGGGGGHHHHHHHHGGFFHHGGGGGHGHHGHHGGGGGGGGGGGGG-;BBBFBBFBBFFFFFFFFFFFFFFFFFFFFFFFFBFFFFFFFFFFFFFFFFFFFFFFFFFFFFFBFFF;BFFFFFFFFFFFFFFFFFAFFFB
@M05620:37:000000000-D9766:1:1101:20393:3562 1:N:0:21
ACCACACCTTCTACAATGAGCTGCGTGTGGCTCCCGAGGAGCACCCCGTGCTGCTGACCGAGGCCCCCCTGAACCCCAAGGCCAACCGCGAGAAGATGACCCAGGGGGTGGGCCCCCTACTCGTCCGGGTGCCGCCCCCCCCCCTCCCGGGCCCCCGGGGCTGCGCCCCTTTCCAATGGGTCTCTCCTCTTCCCGTTTTCGCACGACTTTCTTCCCTTGCCCTAGTTTCCCTTTGGAATCTTGTGGGTCTT
+
>A>3>>>>FFBFGGGEFGGGGGHHGGGGHGGHGFGG2EEEEG2FHGEEEEFF5GGGFHHG0>0EB?FEEGG?3B?EEG/FF?FFGFFEDCG@BDC1>F11?0/////<----=<@@--:;00....-;-.-.=-;:-:A9;-;9-....--9--9@>--9--..9-9B@EF//////9/.;..////;.9//9.9AFF?F-..--.-:.//////:/;./://;.//9;9///;///////////..9..9
@M05620:37:000000000-D9766:1:1101:17020:3578 1:N:0:21
AGTGCCAGCTCTCAATCGCACAGGGGACCCAGGGCCTGGCCCCTCCATCCAGAAAACCTATGACCTCACCCGCTACCTGGAGCACCAACTCCGCAGCTTGGCTGCCCCCGTCCCCCTGTCTGGTCTCTCTCCTGCCCTTCGCTCGGACGAGCCCCCGTCTGCCCTCCCGTCCCTCCGGAGCCTCTCGTCTGCCGTCTTCTGCTTGAAAACCACCCCCCAAACCTAATGTACTTTTTAAAACCTCATTGTCT
+
ABAAAFFCAFFFGGGGGFGAECHCFEFEEFHHAAFBAFGHFHGFGGHHHHHHHHHHHGHFGHGHHGHHHHHGG>>FHHHHFFHHHHFHGFHHAFCEEFFGGHHG?0??/BGGGGHGGGHHHFHHHHFGGHHHHHHHHHHHHGGHGGGGGGGGGEGGGEGFFG=CFGGGGGGAEGGGGG9B9AFFFFFEDFEFFFDDFFFFFFFFFFFFBB.AAAA9;;-;;A.//////9////9/.////./9///////
@M05620:37:000000000-D9766:1:1101:16407:3579 1:N:0:21
AGTGCCAGCTCTCCATCGCACAGGGGACCCAGGGCCTGGCCCCTCCATCCAGAAAACCTATGACCTCACCCGCTACCTGGGGCACCCACTCCGCAGCTAGGCTGGGACCTATGTGAGTATCCAGCGTAGGAATCTGGGCGTTGGGGAGGAGTGAGGAGTTGGGGAAAGACAGTCCCAACCGTGGAGGGTTCTGGTAAATGATGGGGTGAGGAGGGGCTCTTTGGCTCCCACCAGTCCCCCTGTCTGGTCTA
+
AA>>AFFFAFFFG1GAFE1CEEHCEEBA0BAGA0E/AAFH0GE/EFFHFBFDBCBBBEGGFFDHH1BBGFG>//>>GF1B//?EFG???GH0///>/B110F1GGCFHCHFBGBFFGHHFHH2DBGG/<AB1CG1FGF/>CA@FC?.<@.<<.0<<0C//CG?@..:.////9CFFFBC.-A9A.99-EAFB9B//9/BB//BFEF-9---/9->>>-AB/9BFFB/A--A--FFBBFEA@-9B/BFB/:/
@M05620:37:000000000-D9766:1:1101:10891:3616 1:N:0:21
ACCACACCTTCTACAATGAGCTGCGTGTGGCTCCCGAGGAGCACCCCGTGCTGCTGACCGAGGCCCCCCTGAACCCCAAGGCCAACCGCGAGAAGATGCCCAGGTGAGTGGCCCGCTACCTCTTCTGGTGGCCGCCTCCCTCCTTCCTGGCCTCCCGGCGCTGCGCCCTTTCTCACTGGTTCTCTCTTCTGCCGTTTTCCGTAGGACTCTCTTCTCTGACCTGAGTCTCCTTTGGAACTCTGCAGGTTCTA
+
AAAABAB>CFFFGGGGGG5FGFHHGEEBAEGHGFFE?EFGDHHHHGGGFEEGFHHGHHHAEGCGGEGGGGGHHHHGGGEHGFHHHG?<CF/BCGHBDGGCCGHGGGHHHGGGHHGGGGGHHHHGHHHHGHGFH?DGGGHCCGAGHGFGGE?FGFGEFB-;ADBDFFFF;BFFFFFFFFFFFFFFFFFFFFFFFFFDFFFFFFFFFBFFFFFFFFFFFFBFFFFBF/BBFFFFF/BBFFBFFFFFFFFFFFF
@M05620:37:000000000-D9766:1:1101:14689:3616 1:N:0:21
ACCACACCTTCTACAATGCGCAGAGGTCGGAACTCCAGTCCCTCCCTATCATCGCGCCTGTGGCCTCCCGCGATACCAAGAGCAACAACGCCAAGACGTGGCTGGTACCTATGTGAGTCTCTAGTGGAGGAATCTGGGAGTTGGGGAGGAGTGAGGAAGTGGAGAAAGACAGTCCTAACCGTGGAGGGTGCTGGTAAATGATGGGGTGAGGAGGGGGTCTTTGGCCCCCACCAGTCCCCCGGTCGGTTTTA
+
AA@AAAA11BBFCDGFBGAEE?AA0F1F0A00/ABB1BB11F1BE/0111D221///AA/110>B@0BB/>/>//>B11B000>0BG/?/>////00/</</0?C01?12?11>@2@@1@@22>1?0<FCCHCH11100..011-<.<-C.G.D<C0/.<:00;/CBG//:/:CGG00;.9..-9..-A.;;;/;00;0;B9FFA-A--9-/;-;--;;-;//://-;@@A-999/FB9--;9--9---;9
@M05620:37:000000000-D9766:1:1101:15907:3629 1:N:0:21
AGTGCCAGCTCTCAATCGCACAGGGGACCCAGGGCCTGGCCCCTCCATCCAGAAAACCTATGACCTCACCCGCTACCTGGAGCACCAACTCCGCAGCTTGGCTGGGCCCTACGCCCGTACCGGGCGTACGCCTGTCCGTGGTGCGGAGGAGCGCGGAGCTGGGGTCCGACCGCCCTGACCGTGGTGGGTTCTGGTAAATGATGGGGAAAGGAGGGGCTCTTTGGCTCCCACCAGTCCCCCTGTCTGGTCTA
+
AAAABFFCAFFFGGGGGGGGGGHGGEGGGGHHFEGFDFHHHHGFGGHHHGHHGHHHHGHFHGFHHHHHHHGGG>FGHHHHFHHHHHHHGHHHGGGGFHGHGGHG///?//20////////////>-----.-<.0/0...-.<0;CF-AGC.-----9-;B..-.9.-.-----;-..//-.;-..;9.A.//;;9//////9/A...;..BA.->DD.FFFBFBFFFFFFFFFFFFFFFFFFFFFFFFF9
@M05620:37:000000000-D9766:1:1101:16883:3632 1:N:0:21
ACCACACCTTCTACAATGAGCTGCGTGTGGCTCCCGAGGAGCACCCCGTGCTGCTGACCGAGGCCCCCCTGAACCCCAAGGCCAACCGCGAGAAGATGCCCAGGTGAGTGGCCCGCTACCTCTTCTGGTGGCCGCCTCCCTCCTTCCTGGCCTCCCGGCGCTGCGCCCTTTCTCACTGGTTCTCTCTTCTGCCGTTTTCCGTAGGACTCTCTTCTCTGACCTGAGTCTCCTTTGGAACTCTGCAGGTTCTA
+
BBCBBCCCFFFFGGGGGGGGGGHHGGGFFGHHHGGGGGGGGHHHHGGGGGGGHHGHHHHEGGGGGGGGGGGHHHHGGGGHGHHHHGGGGGFGGGHHHGHHHHHGGHHHHGGGHHGGGGGHHHHHHHHHHHGHHGGGGGHGHHGHHGGGGGGGGGGGGG9BGFFFFFFFFFFFFFFFFFFFFFFFFFFFFFFFFFDFFFFFFFFFFFFFFFFFFFFFFFFFFFFFFFFFFFFFFFFFFFFFFFFFFFFFFFF
@M05620:37:000000000-D9766:1:1101:9173:3633 1:N:0:21
AGTGCCAGCTCTCAATCGCACAGGGGACCCAGGGCCTGGCCCCTCCATCCAGAAAAACTATGACCTCACCCGCTACCTGGAGCACCAACTCCGCAGCTTGGCTGGGACCTATGTGAGTATCCAGCGTAGGAATCTGGGAGTTGGGGAGGAGTGAGGAGTTGGGGAAAGACAGTCCTAACCGTGGAGGGTTCTGGTAAATGATGGGGTGAGGAGGGGCTCTTTGGCTCCCACCAGTGCCCCTGTCTGGTCTA
+
>>A>>5B@A4C5G4BFGFCFAEFGCAEEEEFGF?EE2AF2FFEHFEH5GBAD33FB1BBFFE5FGF@BBGH>>E?>FBBBFGB?B?1??BFG??//>FGHCB3///0GE2?GGHEHH3DGG3BD2B?<><FDGDHHFGAF??GECC<C?<<GGFBGF<<<GFCC...C/CCF0<:GBCCG?9CDGGGGFFGBFG;9;00B00C0ADACEFFBDDFFFBEFF9FFF/BAE.9.A99///;.EEFFFFF9B//
@M05620:37:000000000-D9766:1:1101:21777:3637 1:N:0:21
ACCACACCTTCTACAATGAGCTGCGTGTGGCTCCCGAGGAGCACCCCGTGCTGCTGACCGAGGCCCCCCTGAACCCCAAGGCCAACCGCGAGAAGATGCCCAGGTGAGTGGCCCGCTACCTCTTCTGGTGGCCGCCTCCCTCCTTCCTGGCCTCCCGGCGCTGCGCCCTTTCTCACTGGTTCTCTCTTCTGCCGTTTTCCGTAGGACTCTCTTCTCTGACCTGCGTCTCCTTTGGAACTCTGCAGGTTCTA
+
ABBBABBA4CCFDGFFGGBBGFHHGBEBAEGBBBFEAEAEDFEGHGGEGEEFHHHHHHHFGFGEFGGGGGGHFHGEEGGHFHGHHGEEBD>BDFHGHFHHHHHGHH1?FGGFHEFGG<DHHDGH0DGHHFDFAD@GG;GFHHGHHGGFGGFGGGGGGGCGGFFFFFFFFFFFFFFFFFFFFFFFFFFFFFFFFFADFA9BDF;AD/BBFBFFFF9BFF/BFFF.;A=:.B/BFFFB9/99FFFFFFFFEFF
@M05620:37:000000000-D9766:1:1101:9151:3647 1:N:0:21
AGTGCCAGCTCTCAATCGCACAGGGGACCCAGGGCCTGGCCCCTCCATCCAGAAAACCTATGACCTCACCCGCTACCTGGAGCACCAACTCCGCAGCTTGGCTGGGACCTATGTGAGTATCCAGCGTAGGAATCTGGGAGTTGGGGAGGAGTGAGGAGTTGGGGAAAGACAGTCCTAACCGTGGAGGGTTCTGGTAAATGATGGGGTGAGGAGGGGCTCTTTGGCTCCCACCAGTCCCCCTGTCTGGTCTA
+
ABAABFFFCFFFGGGGGGGGGGHHGGGGGGHHGGGGGGHHFHGHGGHHHHHHGHHHHGHHHGHHHHHHHHHGGGGGHHHHHHHHHHH1FHHHGGGGEHGHGGHGGGAGEH2FHHHFH3DGGBDG2CB?DD2>GHHFHH0F<GHBDGACFGEFC0<<<CCHHGGGEG..///:CHHH0CGHF:CG.;AFGGGFGG;;BFGGEGGGGGD;.AA:ADFFB9AFFFFFFFFFFFFF.ABFFFFDFEFFFFFFF00
@M05620:37:000000000-D9766:1:1101:17011:3686 1:N:0:21
ACCACACCTTCTACAATGAGCTGCGTGTGGCTCCCGAGGAGCACCCCGTGCTGCTGACCGAGGCCCCCCTGAACCCCAAGGCCAACCGCGAGAAGATGCCCAGCTGAGTGGCCCGCTAGCTCGTCTGGTCGCCGCCTCCCGCCTTCCTGGACTCCCGGCGCTGCGCCCTTTCTCACTGGTTCTCTCTTCTGCCGTTTTCCGTAGGACTCTCTTCTCTGCCCTGAGTCACCTTTGGAACTCTGCAGGCTCTA
+
?AAAAAAAFFCDDGGBAFGGGFFFEEEFH0GHHG0EFEGEGHHHHGGGEEGFEBFHHHHGGGCG/ECEGGGHHHEEGGGEFHHFEFGGGCGGGCHHEDG1<1F011<0F1/FCHC?--.1>1.<CA./=0<A?@CCGGHG.-A.AFGBBG/.0:FEG-A--@-A>@-@@//9BFBFFBBB/99B//BFBFFFB@--9:FB-B---99/9B/99BFFF//;A9--9;///;F9FF/B//;BB//99A-9-:9
@M05620:37:000000000-D9766:1:1101:12157:3690 1:N:0:21
ACCACACCTTCTACAATGAGCTGCGTGTGGCTCCCGAGGAGCACCCCGTGCTGCTGACCGAGGCCCCCCTGAACCCCAAGGCCAACCGCGAGAAGATGAACCCGGGTGCGTGGCCCGCTACCTCTCTTGGTGGCCGCCTCCCTCCTTCCTGGCCTCCCGAACCTGCGCCCTTTCTCACTGGTTCTCTCTTCTGCCGTTTTCCGTGGGACTCTCTTATCTGCCCTACGTCTCCTTTGGAACTCTGCCGGTTC
+
BA>ABBABFFFDFGG45FGFGDG4EEEGH?HHHG2EEEGCGHHHHGGGFAFAFFBGHAGEEGCGEGEGGGGHHHHGGGGFFHHHEFGGGGGGCDHEGFHHHHG/><C-<->CC-0CCCG-<C:CH/0;CB:E.GFCB?CEG?/C.9;;9FBCFFGFE...---..9-BF9>FB;/B/;BF.9BBF///9:BFBFB=;AFFF9.;.9>.;AFBFF//9/://;./.;;..99BB/B/9/999FFF//-;@..
@M05620:37:000000000-D9766:1:1101:21097:3691 1:N:0:21
ACCACACCTTCTACAATGAGCTGCGTGTGGCTCCCGAGGAGCACCCCGTGCTGCTGACCGAGGCCCCCCTGAACCCCAAGGCCAACCGCGAGAAGATGCCCAGGTGAGTGGCCCGCTACCTCTTCTGGTGGCCGCCTCCCTCCTTCCTGGCCTCCCGGCGCTGCGCCCTTTCTCACTGGTTGTCTCTTCTGCCGTTTTCCGTAGGACTCTCTTCTCTGCCCTGCGTCTCCTTTGGAACGCTGCAGGTTCTA
+
BCCCCBBCFFFFFGGGGGGGGFHHGEEEGGHHGGGGFGGFGHHHHGGGGFGGDHHHHGHGGGCGGFGGGGGHHGGGGEFFCGHGHEA<BCDGCDHHHHFFFGEG?<GFDDF/?<@C@@-><D0GB0DHDCDHHGGCDF.:;:EFFFBFFF?FF..:EA-9;DAAB:D-@BFF/////BF;B.;BFBFFFFF/B:;DFFF/ABA.DBBF/BFFF:9F/://:/:9-.-;FF99B:B/9/...:./BF9BFB/
@M05620:37:000000000-D9766:1:1101:8168:3706 1:N:0:21
ACCACACGTTCTACAATGCGCTGCGTGCGGCTCCCGAGGAGCACCCCTTGCTGCTGACCGAGGCCCCCCTGAACCCCAAGGCCAACCGCGCGAAGATGAACCCGGGTGCGTGGCGCGCTCCCTCTTCTGGTGGCCGCCTCCCTCGTTCCTGGCCTCCGGGCGGTGCGCCCTTTCTCACTGGTTCTCTTTTCTGCTGTTTTCCGTGGGACTCTCTTCTCTGCCGTGCGCCTCCTTTGGAACTGTGCGGGTTC
+
BBAABAA3BBCAFGFGGGAAEAEEGGG2AEFGG2BE1EG01GCGHGG1?GHBFFFGHHG/>>>EFEEGGGEGFGFEGGEHFHHHHFGCG?/B/@//?1FGHH.->C.<<<CD?C-C@-:CEFGGBF0;BFFEDGFA@BGGEFFF-.;A9/9/AFFFE9;BB@-9BB@BFBBFFFFF/FFFFFFFFFFFFFFFF//;;FFFF/;/.9@.AFFFFFF9;/BFBB;.-.--;9;9B/BB//9:F/;BB;@-9;.
@M05620:37:000000000-D9766:1:1101:8750:3727 1:N:0:21
AGGGCCAGCTCTCAATAGCACAGGGGACCCAGTGCCTGGCCCCTCCATCCAGAAAACCTATGACCTCACCCGCTACATGGCGCACCCCCTCCGCAGCTTGGCTGGGACCTATGTGAGTATCCAGCGTAGGAATCTGGGAGTTGGGGAGGAGTGCGGAGTTGGGGAAAGACAGTCCTAACCGTGGAGGGTTCTGGTAAATGATGGGGTGAGGAGGGGCTCTTTGGCTCCCACCAGTCCCCCTGTCTGGTCTA
+
>>>1>>111B13AFFGABDFE10BFE00B0AF111ADA00BGGFGG0DDGGGFE1BBE0B1BDGHBBFAE0>>>>>1BGEGEEEGEECE@EE>>EE/0BB/G1FGCHFCFGFHGG2GFFHHHFFFCC?BGF1FHHHEH0FFHHHCG.<A.<<G0AC-ACFGGGG...;/:/;FGBFFFFG@BE@.;CA.CFGGFFBFFFFBFFFFFA@?FF/BF?@?;EFFBFFFFFEFFFFFFFFFFFF@FFFFFEFFFB
@M05620:37:000000000-D9766:1:1101:13566:3734 1:N:0:21
GCTGCTGCTTTTGAATCCACTCATAGATTCCTGCCCCAGTTCCCCCTGTCCCTGTAACCGTTTCTTGCCTGGCTTCCAGAAGCTGCAACAACTGCCCATGCAACCGGCTGCACCCCGCACGTAACGGATGCTCGCCGCATCCCCGGAAGTCCCAGCGCTGCTGCAACAAAGACCGGTAAGTCAGGCATTTACGCTTTAGCACTCTTGTGGCTCCACTCGACCGAACAACAGCATTTGTACTTGTATCTGAC
+
>>1>A@1BCF31AAF3A1BFAB1B3DDGDDFGHHHHC0B1DDFHHG/BB1BAB1BBFABEEGBFAD1BFHHHHH0BFGG1BFH11BBGH0>FBBBG/BFFG@@BB>/>/>>0>0E>//>>B0B0/?/<//0<>CG/<<</-0><----<000/<0.--.-.0;0C00.;.///9-=-:9FF00;;C909900;9.9-:F///;B///;99-;/9/;;/-9-9-;----:--;-/;/9F/BFF/99//;/9;
@M05620:37:000000000-D9766:1:1101:10450:3759 1:N:0:21
AGTGCCAGCTCTCAATCGCACAGGGGACCCAGGGCCTGGCCCCTCCATCCAGAAAACCTATGACCTCACCCGCTACCTGGAGCACCAACTCCGCAGCTTGGCTGGGACCTATGTGAGTATCCAGCGTAGGAATCTGGGAGTTGGGGAGGAGTGAGGAGTTGGGGAAAGACAGTCCTAACCGTGGAGGGTTCTGGTAAATGATGGGGTGAGGAGGGGCTCTTTGGCTCCCACCAGTCCCCCTGTCTGGTCTA
+
BBABCFFFCFFFGGGGGGGGGGHHGGGGGGHHGGGGGGHHGHGHGGHHHHHHFHHHHGHHHHFHHHHHHHHGGGGGHHHHHHHHHHGHGHHHGGGGGHHHGFHEEGHHGCGHHH3HHHHHHHHHHGGGGGHHHHHHHGHGGHHHGGGGGGGHHHHFH?GHHHCGGGHHHHHFGHFHHHHHGGGGGGGGEGGGGGFGGGGGGGGGGGFFFFFFFFF;DFFFFFFFFFFFFFFFFFFFFFEFAFFFFEF0FFB
@M05620:37:000000000-D9766:1:1101:23158:3762 1:N:0:21
AGTGCCAGCTCTCAATCGCACAGGGGACCCAGGGCCTGGCCCCTCCATCCAGAAAACCTATGACCTCACCCGCTACCTGGAGCACCAACTCCGCAGCTTGGCTGCCCCCGTCCCCCTGTCTGGTCTCTCTCCTGCCCTTCGCTCGGACGAGCCCCCGTCTGCCCTCCCGTCACTCCGGAGCCTCTCGTCTGCCGTCTTCTGCTTGAAAAAAACCCCACCAACGCACCACTATGCAGCTGACAGAGTACATG
+
AAAABFFFBFFFGFGGGGGGGGHGGGFGGGHHFGGGGGHHHHGGGGHHHHHHGFHHHGHHHHHHHHGGHHHGGEEGHHHGFGHHHHFEF3GHDFGGGHHHGHHG?0??/BFFGGHGGGHHHHHHHHHGHHHHGHHHHHHHHGGHGGGGGGCGGGGGGGGHFBFGGGGEDEF.EGGGGG.DFFFFFFFADFFFFFDFFFFFFFFFFF/FF.-@?DFD..;....--;-.9//9/;//////.;//////:9/
@M05620:37:000000000-D9766:1:1101:20585:3769 1:N:0:21
AGTGCCAGCTCTCAATCGCACAGGGGACCCAGGGCCTGGCCCCTCCATCCAGAAAACCTATGACCTCACCCGCTACCTGGAGCACCAACTCCGCAGCTTGGCTGTGACCTATGTGAGTATCCAGCGTAGGAATCTGGGAGTTGGGCAGGAGGGAGGAGTGGGGGAAAGACAGTCCTAAGCGCGGAGGGCTCTGGTAAATGATGGGGCGAGGAGGGGCTCTTTGGCTCCCATCAGTCCCCCTGTCTGTTCTA
+
33>>AFFFAFFFGFGGGGFGE2GAFEGECG2AF2EFEGG22GG1EF2AAGAD333B3EB3BG5FGH33F11>EE/EHBGGGHHECHHHGB3GFC?@G3GG/B3/0?4?34BFG22F1?212BFD0/??DG111FG210???011/0?>D...->.-<C<...:--.;.CHH/F090CG//--=----@.9.BB/;///;/B9//9..-----..--;-.;B///;/:.9./;BF99/9.9-9//BF/9;B/
@M05620:37:000000000-D9766:1:1101:10944:3778 1:N:0:21
ACCACACCTTCTACAATGAGCTGCGTGTGGCTCCCGAGGAGCACCCCGTGCTGCTGACCGAGGCCCCCCTGAACCCCAAGGCCAACCGCGAGAAGATGACCAGGGGAGTTGCCCGCTTCCTCTTCTGGTGGCCGCCTCCCTCCTTCCTGGCCTCCCGGAGCTGCGCCCTTTCTCACTGGTTTTCTCTTCTGCGGTTTTCCCTAGGGCTCTCTTCTCTTACCTGAGTCTCCTTTGGAGCTCTGCAGGGTCTA
+
AA1>A?1AFFF1FGG13BFGFGFHEEEBG0FHHGG0EEE?EHHHHGGGE/FEHFBGHHHGGEGGFGEEGEGGHHGGGGGHGHHHFGGGGC<CCGHFBF1??1?F/@/<C01>1>.--..<DDG0F0000<A<<-;-CAGEF/;9CFF0CF.;09;9.?9--9/:-@B@@BF/BF/BF/-//-99//;B/B//-9;-9AB//;9-;----/;/;//;//;/F9//-/9/;F9/;//;/-9;B/9/;A-:/B/
@M05620:37:000000000-D9766:1:1101:8894:3779 1:N:0:21
ACCACACCTTCTACAATGAGCTGCGTGTGGCTCCCGAGGAGCACCCCGTGCTGCTGACCGAGGCCCCCCTGAACCCCAAGACCAACAGCGAGAAGATGCCCAGGTGAGTGGCCCGCTACCTCTTCTGGTGGCCGCCTCCCTCCTTCCTGACCTACCGGGGCTGCGAACTTTCTCACTGGTTCTCTCTTCTGCCGTTTTCCGTAGGACTCTCTTCTCTGACCTGCGTCTCCTTTGGAACTCTGCAGGTTCTA
+
1AAAAAAAFFFFFFGFBG11B1BAEA0BBEGH1BFAEEGCGHEHHGGGGCGEHFF1GGHG/>FGG/>EGGG0B1??EG/>00BB?EC0B><//?0B1B110?F/??FGGF/?G//>CGGHBG11<<FF>0.<G-<-C:.;GGGGGF/0;0:;G0GF?--;;-9;@--999/;/;/F/B-99/FF/9/99B9BF@-9FFF/;9A--9/B9B9/:FFFFB///:--;:-AFFF/999//::FB/B/999BFF/
@M05620:37:000000000-D9766:1:1101:15048:3780 1:N:0:21
AGTGCCAGCTCTCAATCGCACAGGGGACCCAGGGCCTGGCCCCTCCATCCAGAAAACCTATGACCTCACCCGCTACCTGGAGCACCAACTCCGCAGCTTGGCTGCACCAGTCCCCCTGTCTGGTCTCTCTCCTGCCCTTCGCTCGGACGAGCCCCCGTCTGCCCTCCCGTCACTCCGGAGCCTCTCGTCTGCCGTCTTCTGCTTGAAAAAAACCCCTCCCAGGTTTCCCACTTTTAACCTTCTATTTCCTA
+
AAACCFFFCFFFGGGGG2FEEGGDFGGGGGFHFGEGGGHHHHGHGGHHHFGHHFHHHGHHHHGHHHFHHHHGGEEGHHHHHHHHHHHGGGGHGEGEFFGHGGHC/3BF0FFGHHHGGGGGHGH@FD@GFHHHHHHGHHFBGDDGGGG-<@CGG.A@@AEHGGBCGED.:9;.CBBFD?A?;A99;;EEAEAFF=;BA.BFFFFF0FFBB.9B.9....;./0.009;000;.00;0;B00000000:000;
@M05620:37:000000000-D9766:1:1101:12135:3781 1:N:0:21
ACCACACCTTCTACAATGAGCTGCGTGTGGCTCCCGAGGAGCACCCCGTGCTGCTGACCGAGGCCCCCCTGAACCCCAAGGCCAACCGCGCGAAGATGAACCCAGGTGCGTGGCCCGCTCCCTCTTCTGGTGGCCGCCTCCCTCCTTCCTGGCCTCCCGGCGCTGCGCCCTTTCTCACTGGTTCTCTCTTCTGCCGTTTTCCGTGGGCCTCTCTTCTCTGCCTTGAGGCTCCTTTGGAACTCTGCTGGTTC
+
BBBBBBB3BCCFGGGGGG5FGGHHGGG2AEGFFAAE2AAEEHHHHGGAEFFGFHHHHHHAE??EGGGGGGGHFHHGGGGHGHHHHGGGGG/BDGG?FFHFHH</?FGG<CFGCG<FD<ACGGHHHH:CGGHGGHGGGGGGGGGG.;CFBFGFGGGGG:CGBB-;BFBBFBBFFFFFFFFFFFFFFFF9;:FFFF/9ADFFF;.B9;=.;AFFBFF/;//BFF/;B/9.9.9;FFFFFFBBF//BF/;BBF/
@M05620:37:000000000-D9766:1:1101:19131:3792 1:N:0:21
ACCACACCTTCTACAATGAGCTGCGTGTGGCTCCCGAGGAGCACCCCGTGCTGCTGACCGAGGCCCCCCTGAACCCCAAGGCCAACCGCGAGAAGATGCCCAGGTGAGTGGCCCGCTACCTCTTCTGGTGGCCGCCTCCCTCCTTCCTGGCCTCCCGGAGCTGCGCCCTTTCTCACTGGTTCTCTCTTCTGCCGTTTTCCGTAGGACTCTCTTCTCTGACCTGAGTCTCCTTTGGAACTCTGCAGGTTCTA
+
ABBBBBBBFFFFGGGGGGGFGGHHGGGFAEGHHGGGGGGGGHHHHGGGGGGGGHGFHHHGGGGGGGGGGGGHHHHGGGGHGHHHHGGGGGGGGGHHHGGHHGHFHGHGHHFGHHFGGGGHHHHGHHHHFHGGHGGGGGHGHHGHHGGGGGGFGGGGGA-ADGGGGGFFFFFFFFBFFFFFFFFFFFFFFBFFFFDDFFFFFFFADBFFFFFFFFFFF/BFFFBFBBBBFFFFFFFFFFF/BFFFFFFFFF/
@M05620:37:000000000-D9766:1:1101:22490:3812 1:N:0:21
ACCACACCTTCTACAATGAGCTGCGTGTGGCTCCCGAGGAGCACCCCGTGCTGCTGACCGAGGCCCCCCTGAACCCCAAGGCCAACCGCGAGAAGATGAACCCAGGTGCGTGGCCCGCTCCCTCTTCTGGTGGCCGCCTCCCTCCTTCCTGGCCTCCCGGCGCTGCGCCCTTTCTCACTGGTTCTCTCTTCTGCCGTTTTCCGTAGGACTCTCTTCTCTGCCCTGCGTCTCCTTTGGAACTCTGCAGGTTC
+
BBBBBBBBFFFFGGGGGGGGGGHGGFGECEHHHGGGGGGGFHHHHGGGGGGGHHHHHHHGGGGGGGGGGGGHGHHGGGGHGHHHHGGGGGGGGGHHHGHHHHGFHGHG1>FE@DHHC@C-CCCGHGDGHFDCDHH@GDDGGGFGGGFGGFGFGFFGGGGGD>>F-A=FF=DFFFFF/;BFFFFFBFF9BBBF/FFDDFFFFFAB;ADBFFFFFFFBFFFF/BAFF.@:=AFBFFFFFFFFBBFBF99AFB/
@M05620:37:000000000-D9766:1:1101:21500:3815 1:N:0:21
AGTGCCAGCTCTCAATCGCACAGGGGACCCAGGGCCTGGCCCCTCCATCCAGAAAACCTATGACCTCACCCGCTACCTGGAGCACCAACTCCGCAGCTTGGCTGGGACCTATGTGAGTATCCAGCGTAGGAATCTGGGAGTTGGGGAGGAGTGAGGAGTTGGGGAAAGACAGTCCTAACCGTGGAGGGTTCTGGTAAATGATGGGGTGAGGAGGGGCTCTTTGGCTCCCACCAGTCCCCCTGTCTGGTCTA
+
AABBBFFFBFFFGGGGGGGGGGHHAF?E2EFCEEGGGGHHAAEHEAGGBGHHHHHHHGHHHHHHHHHHHHGGGFGGHGHHHHHHHHHHGHHHGGGGGHHHGHHGGGHHGHHHHHHHHHHHHHHHHGGGGGHHHHHHHHHGGHHHGGGGGGGHHHHHHGHHHHGGGGHHHHHHHHHHHHHHGGEGGGGGEFFGGGFGGGGGGGGGGGFFFFFFFFFFFFFFFFFFFFFFFFFFFFFFFFFFFFFFFFFFBF9
@M05620:37:000000000-D9766:1:1101:12449:3844 1:N:0:21
ACCACACCTTCTACAATGAGCTGCGTGTGGCTCCAGAGGAGCACCCCGTGCTGCTGACCGAGGCCCCCCTGAACCACAAGGCCAACAGCGAGAAGATGAACCCTGCTGCGTGGCACGCGCCCTCTTATGGTGGTCGCCGACCTCATGCCTGGCATCCAGGCGCTGCGCCATTTCTCACTGGTTCTCTCTTCTGCGGTTTTCCGTCCGCCTCTATTCTCTGCACTGCGTCTCATTTGGAGCTCTGCTGGTTC
+
>>11AAAAFFFDB3FEDGFAE1B1A0ABG?HH1B1BFGGFGHHHHGAFAAEFHDGEHAAE?EGGC//>FGG0G1>0?G/B//?EE>/0B<<<</0F1G11<FC00/1?1<C?//?F/@/>-<-.011>F/DHA.0-AC?-;@C0:00000;.9/09;09/.;-=A.--;A-B/;BBF9FB-/;B//:;9/9FBF--;@F-/;99--9--;-//;/9BFFF/9///;9;@-F///:99//-99BFF////;/
@M05620:37:000000000-D9766:1:1101:23631:3855 1:N:0:21
ACCACACCTTCTACAATGAGCTGCGTGTGGCTCCCGAGGAGCACCCCGTGCTGCTGACCGAGGCCCCCCTGAACCCCAAGGCCAACCGCGAGATGATCACCAGGCCAGTGGCCCGCTACCTGTTCTCGTGGCCGCCTCCCTCCTTCCAGGCCTCCCGGAGCTGCGCCCTTTCTCACGGGTTCTCTCTTCTGACGTTTTCCATAGGACTCTCTTCTCAGACCTTAGACTCCTTTGGAACTCTGCAGGATCTA
+
BBBBBBBBFFFFGGGGGGGGGGHHGGGGGGHHHGGGGGGGGHHHHGGGEGGGHHHHHHHGGGGGGGGGGGGHHHHGGGGHGHHHHGGGGGGGG/?GH>2??2?<///<11?<FH>@<<A0<000<<0...C-<-;C.:GG/CE:09F0;9../.;E.9-::A/;-;ADAF//9/9B..:-;.;B/9BF/B//:.;.BEBF/////////9BB///:///::9/;////:;BFF/B9//9:B/;/9..///9
@M05620:37:000000000-D9766:1:1101:13419:3860 1:N:0:21
AGTGCCAGCTCTCAATCGCACAGGGGACCCAGGGCCTGGCCCCTCCATCCAGAAAACCTATGACCTCACCCGCTACCTGGAGCACCAACTCCGCAGCTTGGCTGGGACCTATGTGAGTATCCAGCGTAGGAATCTGGGAGTTGGGGAGGAGTGAGGAGTTGGGGAAAGACAGTCCTAACCGTGGAGGGTTCTGGTAAATGATGGGGTGAGGAGGGGCTCTTTGGCTCCCACCAGTCCCCCTGTCTGGTCTA
+
ABABCFFFBFFFGGGGGGGGGGHHGGGGGGHHGGGGGGHHHHGHGGHHHHGHHHHHHGHHHHHHHHGGHHHGGGEGHHHHHHHHFHHHGHHHFGGGGHHHGHHGGGHHGHHHHHHHHHHHHHHHHGEGGGHHHHHHHHFGEHHHGGGGGGGHHHHHHGHHHHGGGGHHHHHHHHHHHHHHGGEGGGGGEGGGGGGGGGGGGGGGGGFFFFFFFFFFFFFFFFFFFFFFFFFFFFFFFFFFFFFFFFFFFFF
@M05620:37:000000000-D9766:1:1101:19755:3879 1:N:0:21
ACCACACCTTCTACAATGAGCTGCGTGTGGCTCCCGAGGAGCACCCCGTGCTGCTGACCGAGGCCCCCCTGAACCCCAAGGCCAACCGCGAGAAGATGCCCAGGTGAGTGGCCCGCTACCTCTTCTGGTGGCCGCCTCCCTCCTTCCTGGCCTCCCGGCGCTGCGCCCTTTCTCACTGGTTCTCTCTTCTGCCGTTTTCCGTAGGACTCTCTTCTCTGACCTGAGTCTCCTTTGGAACTCTGCAGGTTCTA
+
CCCDBBCBFFFFGGGGGGGGGGGHGGGECEHHHGGGGGGGGHGHHGGGGGEGHHHHHHHGGGGGGGGGGGGHHHHGGGGHGHHHHGGGGGBDFGHGHHHHHHHGGHHHHHGGHHGGGGGHHHHHHHHHHHGHHGGGGGHGHHGHHGGGGGGGGGGGGG-;CFFFFFFFFFFFFFFHFFFFFFFFHFFFFFFFFFFFFFFFFBFFFFFFFFFFFFFFFFFFFFFFFFFFFFFFFFFFFFFFFHFFFFFFFFB
@M05620:37:000000000-D9766:1:1101:7680:3879 1:N:0:21
AGTGCCAGCTCTCAATCGCACAGGGGACCCAGGGCCTGGCCCCTCCATCCAGAAAACCTATGACCTCACCCGCTACCTGGAGCACCAACTCCGCAGCTTGGCTAGGACATATGTGAGTATCCAGCGCAGGAATCTGGGAGTTGGCGAGCAGTGAGGACTTGGCGAAAGACAGTCCTAACCGTGGAGGGTTCTGGCAAATGATGGGGTGAGGAGGGGCCCTTTCGCTCCCACCAGTCCCCCTCTCTGGTCTA
+
AAA?AFFBAFFFGFFGGF1FEEEHFE0AAEGHE0FE/FGHGHGHGGE1FGGGFHG0EEH1GEFGHGHHHHG>E>EEHHHG0FGFHH0/?GDGFGE>>FHFGH11B<CG0B<EGG22B121BBF<FC/BCCEHHHHHGG0F?CGH1A<C--=DG0<G0.<C0</:A:-ECGGHHHHHHGGGGGGGEEB-;FFGGGBCGFGGG0;9-;B99AFFFF?---;E/9/-;-9-;-ABEFF/9B-;=-;BF/BFFFB
@M05620:37:000000000-D9766:1:1101:13468:3897 1:N:0:21
GAGGCTGCTTTGGAAGAAACTCATAGACTAAGGCAACAGTTCCTCCTGGAACTGGACAAGTTTCTTGACCCGCTTACTGAAGCTGAAACAACTCCGCATGGTTGCCCAACTCCAACTGTAGGGTCCATCACCAGCCCATAGAACGAAAAAACACAAGTAAACAATCCAGACAAAGCGGAGCATATCGTCTGCAGCCTTCTGCTTTCTAAAAAATAAAAATAACCAAAAGTAGTACTTTGAACCTACAAGCC
+
>1>>>>B111BBGBABGCA1BABAGFH13BBAB00B0BBDA2DBDB0B0BBAAB0BB100DB2DDFFDBBBAAE//BDDDGHBFFB1GBB?B1@B/B>EE011/BB@B//01>B>B00BFFDEBB/1>B1FB10?<?/BBBB1B?//?/@///0<<01?11<?FF10>F1FGH00<>-@-<<00;;:/...<0;/;/;:C0CB0090;0990-.;;000:000;0:..9;00;;9BBB//9:--/9;9;99
@M05620:37:000000000-D9766:1:1101:7676:3901 1:N:0:21
AGTGCCAGCTCTCCATCGCACAGGGGACCCAGGGCCTGGCCCCTCCATCCAGAAAACCTATGACCTCACCCGCTACCTGGAGCACCAACTCCGCAGCTTGGCTGGGACCTATGTGAGTATCCAGCGTAGGAATCTGGGCGTTGGGGCGGAGTGCGGAGTTGGGGAAAGACAGTCCTAACCGTGGAGGGTTCTGGTAAATGATGGGGTGAGGAGGGGCTCTTTGGCTCCCACCAGTCCCCCTGTCTGGTCTA
+
>A1>>DF1AFFFGBGGFEF1E?GCF0BEEABGBAE/ABGHFHGHGGHFHFGGGFHFHGHEFGGHHEGHHHHGG>EEHHHHBFGHHH0?EGGB?E/E>BBFEFFEGGGHGH1GHGBFGGHFHH2GHGC/>A1GHHHHGH/>C@CH@C.<:CCCG0A@--;CFF@G...C/CFGFFFFB/FF@FF@9-A-;9FFFFFBFFFFFFFFFF9@EF?FFF?@@@FF/BFFFFFEFFFFFFFFFFFB@FFFFFFFFFB
@M05620:37:000000000-D9766:1:1101:13449:3907 1:N:0:21
AGTGCCAGCTCTCAATCGCACAGGGGACCCAGGGCCTGGCCCCTCCATCCAGAAAACCTATGACCTCACCCGCTACCTGGAGCACCAACTCCGCAGCTTGGCTGCCCCCGTCCCCCTGTCTGGTCTCTCTCCTGCCCTTCGCTCGGACGAGCCCCCGTATGCCCTCCCGTCCCTCCGGCGCCTCTCGTCTGCCGTCTTCTGCTTGAACACAACCAACAAACCCCACCATTTGTACTTGGAACTACCAATCC
+
>A3>AFFB3CFFGAGGAFFCEGHGDEGA2ABGFAE22AFG2GGGGGHFEBGF3FAFGGH3BG5GHFFHHHHEE>EEHHGFGHHHHF1FEE@FEECE>FBFEHHG?B?FC@EGGGCCC/GGH10FGG1???FGDGHHHHGGGGGHGGDCDD@GGFGGGG-9BF0:FGGGFEGGD0BDDG-@B9DFFFFADFFFFB.BAEFFFBFFFFFFFB.A.;..;AA.:;.9..../:;/;;99B///;B://;///9:
@M05620:37:000000000-D9766:1:1101:16767:3910 1:N:0:21
ACCACACCTTCTACAATGAGCTGCGTGTGGCTCCCGAGGAGCACCCCGTGCTGCTGACCGAGGCCCCCCTGAACCCCAAGGCCAACCGCGAGAAGATGAACCCAGGTGCGTGGCACGCTCCCTCTTCTGGTGGCCGCCTCCCTCATTCCTGGACTCCCGGCGATGCGCCCTTTCTCACTGGTTCTCTCTTCTGCCGTTTTCCGTAGGACTCTCTTCTCTGCCCTGAGTCTCCTTTGGAACTCTGCCGGTTC
+
1>>AAAAAFFCDAGG13FFG1FF1EEEBG0GGHGAAEAE/FHHHHG?EAAEEGB1GH0BEGGGG/E/EEGGHHH/>EGGAFHH//<?<C@CGC/FH1<FGHHGF//?F</?ECG0FCG..<.<CB00=GDGHGG.@--..;CHG.00CFFGG/C0/;.;@?A@@FF?-A@@FF/FFFFFB-:;FFFFF/BFFFFF@BFFFFFFF-BBBFFFFBFFF//;F//-9--;FFFFFFFBFE/BB/BFFF/--;A-
@M05620:37:000000000-D9766:1:1101:14678:3923 1:N:0:21
AGTGCCAGCTCTCAATCGCACAGGGGACCCAGGGCCTGGCCCCTCCATCCAGAAAACCTATGACCTCACCCGCTACCTGGAGCACCCACTCCGCAGCTTGGCTGGGACCTATGTGAGTATCCAGCGTAGGAATCTGGGAGTTGGGGAGGAGTGAGGAGTTGGGGAAAGACAGTCCTAACCGTGGAGGGTTCTGGTAAATGATGGGGTGAGGAGGGGCTCTTTGGCTCCCACCAGTCCCCCTGTCTGGTCTA
+
AA>3AFFFBFFFGGGGGGGCGFHFGCFEEGHHBEEFFGHHGHGHGGHHHGHHHHHHGGHHHHHHHFGHHHHGGEEGHHHHFHHHHG1?E1F??EEFEHGHGGHGG?GHGHHHHHHFHHBGHFGHHGBGGFHHHHHHHH?FGHHHGGEFGDEGHFHHHGHHHH@FGGHGHHGHHHHHHHHGGGEGDCFGCFFGFG;FFGFFGFGGGFFFFFFFFFFFFDFFFFFFFFFFFFFFEFFFFFFD=FFFFFFFFF9
@M05620:37:000000000-D9766:1:1101:12954:3944 1:N:0:21
ACCACACCTTCTACAATGAGCTGCGTGTGGCTCCCGAGGAGCACCCCGTGCTGCTGACCGAGGCCCCCCTGAACCCCAAGGCCAACCGCGAGAAGATGAACCCAGGTGAGTGGCCCGCTACCTCTTCTGGTGGCCGCCTCCCTCCTTCCTGGCCTCCCGGAGCTGCGCCCTTTCTCACTGGTTCTCTCTTCTGCCGTTTTCCGTAGGACTCTCTTCTCTGACCTGAGTCTCCTTTGGAACTCTGCAGGTTC
+
CCCDCCCCFFFFGGGGGGFGGGHHGGGBFFHGGGGFEGFGGHGHHGGGGEEGHHHHHHHGGGGGGGGGGGGHGHHGGGGHGHHHHGGGGGBDGGHGHF2DG///?FFG1G1??FCG@@@-<CHFGHFD0D<CD.C;:D?EEEGHAF9BF09/:FBFEAEG--9AFF-DA-@FFFFF000:/;BFFFF0BBBBB9B-;DFAFB90..9BBFFFFFFFF0B00;/BFFB9;0:0:90;/0BFFBBFB09.;00
@M05620:37:000000000-D9766:1:1101:15911:3951 1:N:0:21
AGTGCCAGCTCTCAATCGCACAGGGGACCCAGGGCCTGGCCCCTCCATCCAGAAAACCTATGACCTCACCCGCTACCTGGAGCACCAACTCCGCAGCTTGGCTGCACCCGTCCCCCTGTCTGGTCTCTCTCCTGCCCTTCGCTCGGACGAGCCCCCGTCTGCCCTCCCGTCCCTCCGGAGCCTCTCGTCTGCCGTCTTCTGCTTGAAAACCACCCCCCAAACCCAATATTAGTCGTTAATACGCAAGAACC
+
AA>>AFF11CFFGGGGGGFAE?HCFGG00EGGF0EA/BFG0FGCGGH1FFHH1GFHHGH1BG2GFGFHHHGGG>EGHHHHGGHHHHHHGFFHGGC/>0FGEHFF?0B0/>ECEGHGGFHHHHFGHBFFHHHHGHHHHHHHHGGHCCGGCGGGGGGGG:C.;G=GGGGEBGG.CFGGGGAA9ECFFFF:AEEFF@9@FFFFFFFB/FFFFB-A9EB-99-;9--;---//99//;-----/:/9-;---/--
@M05620:37:000000000-D9766:1:1101:8353:3982 1:N:0:21
ACCACACCTTCTACAATGAGCTGCGTGCGGCTCCCGAGGAGCACCACGTGCTGCTGACCGAGGCCCCCCTGAACCCCAAGGCCAACCGCGCGAAGATGTGCAGGTGAGTGGCCCGCTACCTCTTCTGGTGGCCGCCTCCCTCCTTCCTGGCCTCCCGGGGCTGCGCCCTTTCTCACTGGTTCTCTCTTCTGCCGTTTTCCGTAGGACTCTCTTCTCTGACCTGAGTCTCCTTTGGAACTCTGCAGGTTCTA
+
>AA>A1>>FFCFFEGBDB1A1AAFA0E00000//BAAEA?A/F0/0/AB/FA111FBGEEE//>>E//>>/>1B?E/?<?//FCGC/</>///<//?111?11<FCG0<1.<FHGGGGGHGFHHGFGG;GGGGCGGG.AEGGGGB0CB0:;FGGGEA--;;@BE@=A@@FFFFEFFFF-;9BFFBFFFFFFFF@BBFFFFFBFB-/BFF/9:FFFFF//;FFF/;;/;/;BBFFBBBFFFFFBFF-:/;F/
@M05620:37:000000000-D9766:1:1101:8581:4007 1:N:0:21
GAGGCTGCTTTGGCAGAAAATAAGAGATTACTGCCACAGTTCCCCCAGTCCGAATAACCGTGACTTGCCTGGCTACCAGGAGCTGCCACTACGGACCTTGCTAGGGGATGCTCCCCGTACTGACCGGCTCCTCGCCGCCTCCCCGGTCGTCCCAGCGCTGCTGCAACCATGGCCAGTACGTCCGGCCTTTCCGCTTTAGCACTCTTGTGGCTCCCCTTGACCGATTCTCAGCATTTGAACTTGTAGGTGAC
+
11>>>1B>CFB@B1BAAFFABB1AB101BAFGD1F1CBB1DDDDGG/B1BB////ADB1AB//B2A1DBFEBB01BF@F//BB01B0BB1>BB/?//0BB@1B10?EEEGFE1F/EEGG?/2B<G<CCC/?@0B?/@<CAFGF.CG--AC.<ACGFC-;-.0CCCFG?.BFFFFF.;FBE/C.A;9-.;BFFFFFBEFBBF9B//9F9/B-A9A--;AFFBF;-;BF99B/BBFF;B/9;FFFFF//;:B/
@M05620:37:000000000-D9766:1:1101:23062:4019 1:N:0:21
ACCACACCTTCTACAATGAGCTGCGTGTGGCTCCCGAGGAGCCCCCCGTGCTGCTGACCGAGGCCCCCCTGAACCCCAAGGCCAACCGCGAGAAGCTGCCCAGGTGAGTGGCCCGCTACCTCTTCTGGTGTCCGCCTCCCTCCTTCCTGGCCTCCCGGAGCTGCGCCCTTTCTCACTGGTTCTCTCTTCTGCCGTTTTCCGTAGGACTCTCTTCTCTGACCTGAGTCTCCTTTGGAACTCTGCAGGTTCTA
+
ABAAB4AAFFFFFGE4BFG5FAFGEGEEGEGHHFGF22EEAF2FFGEGFEFF5@BBDFHCEE/>EEGGGGGG3GEGFGGGCHFGEGG/CBDBCDF1?1GHHGGEHHFGGH.FGG?CG-CHHHEHHH<0;G.;G.AEGGHGGGGGGGGGGFFFGGGGF---;C9:-BDB-FFFFFFFFFBBFFFFFFFFFF/FFBFFFEFB9;.A./BFFFFFBFFFF;FFFF./9BFFFFFFFB9//FFFFFFF/9;BFF/
@M05620:37:000000000-D9766:1:1101:19805:4021 1:N:0:21
GAGGCTGCTTTGGAAGAAACTCATAGATTACTGCAACAGTTCCCCCTGGACCTGGAAAAGTTTCTTGCCTGGCTTACAGAAGCTGAAACAACTGCCAATGCTACATGATGCTACCCGTAAGGAAAGGCTCCTAGAAGACTCCAAGGGAGTAAAAGAGCTGATGAAACAATGGCAAGTAAGTCAGGCATTTCCGCTTTAGCACTCTTGTGGATCCAATTGAACAATTCTCAGCATTTTTACTTGTAACTGAC
+
AABB>AFBFFFFGFGGGGGGFGHHHGHHHHHHHHBHHHHHGDFGGGGGGGFGHHGHB32GBFHFHHHGFGHHGGHBBFGGHHFGH3BFBGFGHHHHGHHGHB4FG443B4D@BBBF>1>??3?BC00?BBFGE4BD?BB3?B?F?/???/?F?D2=2@@@@F2DFGECG1?1F0?=?FD11@=1<FC<1>1<.<ED<<D0DDCGD=DGF.:0:CGH000;<0<C;00;:;0:09090;AF09BFFFF0CC0
@M05620:37:000000000-D9766:1:1101:12216:4032 1:N:0:21
ACCACACCTTCTACAATGAGCTGCGTGTGGCTCCCGAGGAGCACCCCGTGCTGCTGACCGAGGCCCCCCTGAACCCCAAGGCCAACCGCGAGAAGATGAACTCTGTTGTGCGGCCCGCTGCAGCTCTTGCTGGCCTCCTCCCTCCTTCCTGTCCAACCGGCCCGGCTCCATTTCGCACTGCTACTCTTTTCAACTGTTTTCACTACGACTTTCTTCTCAGCCCTGCGTCTCCTTTGGAAAACAGCAGGTTT
+
CCCCCCCCFFFFGGGGGGGGGGHHGGGFHGHHHGGGGGGGGHHHHGGGGGGGHHHHHHHGGGGGGGGGGGGHHHHGGGGHGHHHHGGGGGGGGGHHHHH2?22D11==0?1//-<-->--</00/000<0000.;0;./:C./:./;9F000;000;.---------;.:0000/..:-/0000090000000;0/00;9B0000/:....00:09000;0:9/.;-.::/00BBB/000//.:./;.;00
@M05620:37:000000000-D9766:1:1101:21500:4059 1:N:0:21
ACCACACCTTCTACAATGAGCTGCGTGTGGCTCCCGAGGAGCACCCCGTGCTGCTGACCGAGGCCCCCCTGAACCCCAAGGCCAACCGCGAGAAGATGCCCAGGTGAGTGGCCCGCTACCTCTTCTGGTGGCCGCCTCCCTCCTTCCTTGCCTCCCGGAGCTGCGCCCTTTCTCACTGGTTCTCTCTTCTGCCGTTTTCCGTAGGACTCTCTTCTCTGACCTGAGTCTCCTTTGGAACTCTGCAGGTTCTA
+
ABABBBABFFFFFGGGGGGGGGHCEEFFGGHHHGGGGGGGGHHHHGGGEAFE5GHHFGHGGG0EFGGGGGGHHHFGGGGEGHHHHCEGGGGGGAHB2?GHHHHFF11?G1F/GH-ADCGFHHHHHGBDHHGHHGGGGGH.C:.GCFGGGGBFFGFGG-;A9FFGGGFFFFFFBFFFFFFF//BFF/FFF/FFFADFFFFFFFFFDFFFFFFFFFFFF/9FF/.9.;BBFFFFFFFFFFFEFFFFF..BFFB
@M05620:37:000000000-D9766:1:1101:12618:4063 1:N:0:21
ACCACACCTTCTACAATGAGCTGCGTGTGGCTCCCGAGGAGCACCCCGTGCTGCTGACCGAGGCCCCCCTGAACCCCAAGGCCAACCGCGAGAAGATGCCCAGGTGAGTGGCCCGCTACCTCTTCTGGTGGCCGCCTCCCTCCTTCCTGGCCTCCCGGGGCTGCGCCCTTTCTCACTGGTTCTCTCTTCTGCCGTTTTCCGTAGGACTCTCTTCTCTGACCTGAGTCTCCTTTGGAACTCTGCAGGTTCTA
+
AAABBBBAFFFFGGGGFGABGGHHGEEBFFHGGCFFGGGGGHGHHGGGEEEGHHHHHHHGGGGGGGGGGFGHFHHGGGGGGHHHHGGGGG>CDFHFHHHHHHFEGHGGHHGGHHGGGCCHHHHHHHHHHHGHHGGGGEHGHHGHHFGGBFGGGGGGGG--9ADFFFFFFFFFFFFFFFFFFFFFFFFF;9FFFFADFFFFFBADFBBFFFFFFFF;;F:BFFF/9;B/;BBFFFFFFFFFFBFFFFABFFB
@M05620:37:000000000-D9766:1:1101:20559:4063 1:N:0:21
GCGGCTGCTTTGGAAGAAACTCATAGGTTACTGCCAAAGTTCCCCCTGGGCCTGGGAAAGTTTCTCGCCTGGCTTACAGAAGCTGAAACAACGGCCAATGCTACTGGATGCTCCCCGTACTAACCGACTCCTCGCAGACTACCCGGGCGTACCAGAGCTGCTGCAACAATGGCCAGTAAGAACGGACTTTCCGCTTTAGCACTCTTGTGGCTCCCCTTGACCAATTCTCAGCATTTGTACTTGTACCTGAC
+
>>1>>>DAFFF1G1FBB1F0F1F33D1A1DF2FF0B1EBAAFGFHGCGA/BFCAF/F1/B1DFG22AFFEE/F0B1FGFGFCGHC11BF0BF/>EE/CGGHHG111B0BFFHHHGGGGG?C2BFF//>>?FGGFG/A/?G1?FF?-<>AC-CEH0<C<CHHHG0CHH.CHH/G/:GHG0;00;CA.@@F0FFGGGGGGGGGGGFFFFFFFEFF-;AF-;;/B9AF//9BFFFFFFFFFFBFBFFF;;/;/:
@M05620:37:000000000-D9766:1:1101:19410:4074 1:N:0:21
ACCACACCTTCTACAATGAGCTGCGTGTGGCTCCCGAGGAGCACCCCGTGCTGCTGACCGAGGCCCCCCTGAACCCCAAGGCCAACCGCGCGAAGATGCCCAGGTGAGTGGCCCACTACCTATTCTAGTGGCCGCCTACCTCCTTACTAGCCACCAGGCGCTGAGCCATTTCTCACTGGTTCTCTCTTCTGCCGTTTTCCGTAGGACTCTCTTCTCTGACCTGAGTCTCCTTTGGAACTCTGCAGGTTCTA
+
AAAABBBABCFFGGGGFGABGCHFGEE24AGFFEFE?EEGCHHHHGG0BEGGEHFGHHG?EE@EGEFEGEEFHFHGGEFHFEHHEGGGGG/BBCC?DGHGFHHGBFFGHFFEFE.>0<FGH1DGHG0==<<CC?F@DD:CGFEGFGFG09/90;99;A.;9?D?FFF/;0;FFGBBFFFFFFB/F9FFFFBB/@AFFFF/AFFDFFFBFF/BFFFFFE9FFFF/.BF/BF/BBB//:FFFFFFFFFFBFF;
@M05620:37:000000000-D9766:1:1101:20310:4075 1:N:0:21
GAGGCTGCTTTGGAAGAAACTCATAGATTACTGCAACAGTTCCCCCTGGACCTGGAAAAGTTTCTTGCCTGGCTTACAGAAGCTGAAACAACTGCCAATGCTACAGGATACTCCCCGTAATAACCGGCTCCTAGCCGCCTCCCCGGGCGTCCCAGCGCTGCTGAAACAATGGCAAGTAAGTCAGGCCTTTCCGCTTTAGCACTCTTGTGGCTCCCCTTGAACAATTCTCAGCATTTGTACTTGTACATGAC
+
>3>>AAFAFFFFGGGF4GGGFGFGHGHHH5GHHHHFGHFDDFGHHGEFACHHHHAHHH2FFHHHGHGHHHHHHHFFHHHGHHH@FGHGHFHHHHHHHFHHF4BBBCG?33B43BFE/////44BFE/EEEGH1B1FDCD?D/FE/B//<<-@AGBC@C.@.<C0DHGF.GF//;GCCG0:CC00;GEF/0;FGADGGGGGGGGFGGG0B..:0;99..;BBF/./;99FFFFFFFFFFFBF/;;F//9/;9
@M05620:37:000000000-D9766:1:1101:19103:4085 1:N:0:21
GAGGCTGCTTGGTAATAAACTCTTAGATACCTGAACCAGTGCCCCCGGTCCATGTAAACGTTCCTTACCTGGCTACCAGAAGCGAAAACAACTGCCAATGCTACCGGATGCTCAACGTAAGGACCGGCTCCTAGCCGACTCCACGAGAATACCAGAGCTGATAAAACCATGGCAAGTAAGTACGGCCTTTCCGCTTTAGCACTCTTGTGGATCCAATAGAACCATTCTCAGCATTTGTAATTGTACATGAC
+
AAAAAAFAFFFA1B3BBGGG3B3133DD3D1GHEGHH0BF1BFGGEGG/EE1DDDFGHFFGH00D22B0BFGAG1BBFHHHH1E/>>EGHHHH0BFGBBBGFHG0/>>E/FGG1<GGHHHHHHFHGGGG/FHHHHHGG@CCFGHG-<>.>>FHFGHHH0<GG0==GH.C0GH.;0EGHHHGFFGGG@GGGGG.;EEEFGGGGGGGGGBF.CFGFFFF//B9FAF/BF/FFFFF/BF99F//:;BFFF/;;9
@M05620:37:000000000-D9766:1:1101:15252:4091 1:N:0:21
AGTGCCAGCTCTCAATCGCACAGGGGACCCAGGGCCTGGCCCCTCCATCCAGAAAACCTATGACCTCACCCGCTACCTGGAGCACCAACTCCGCAGCTTGGCTGGGACCTATGTGAGTATCCAGCGGAGGAATCTGGGAGTTGGGGAGGAGTGAGGAGTTGGGGAAAGACAGTCCTAACCGTGGAGGGTTCTGGTAAATGATGGGGTGAGGAGGGGCTCTTTGGCTCCCACCAGTCCCCCTGTCTGGTCTA
+
AAAAAFFFAFFFGGGGGGGGGGHGGGGFGGGHFAEGAFGEFGG1EGGGFHGGEHFHHFC3GHFHHFHHHF1EF>EGHHFGHGHHGGHGGH3GEEGG/FFF/E3?EG??EHB3BBDBG?D3G3GGHG/>BCGBFH1GHB<FC0FGG-F@@.<CHHFC<D:GGHG-C.CCF:C/;CC0CB/.9.=-.:9B.9A0FBF090BFFFBFA.DAEF?BA9->DAF/:/BBBF/99B.9AFB/BFE9-A9//;F/;9F
@M05620:37:000000000-D9766:1:1101:13860:4094 1:N:0:21
GCGGCTGCTTTGGAATCCACTCATAGATTCCTGCCCCAGTTCCCCCTGTCCCTTTAAAAGTTTCGTGCCTGGCTACCAGAAGCAGCAACGACTGCCCCTGCTACAGGATGCTCCCCGTAATGACCGGCTCCTCGCCGCCTCCCCGGGCGTCCCAGCGCTGCTGCAACCATGGCAAGTAAGTCCGGCCTTTCCGCTTTAGCACTCTTGTGGATCCCCTTGAACCATTCTCAGCATTTGTACTTGTACCTGAC
+
1>1>>11>CFFF1BF1BAB1FGGABDDG3ADFEGH0BBA1DDFH0B/B1BFBBF1BDFDFB22D/B/BFGHHHF1BBFG>FFH1BBBCG/BE?>BBF/??AB11B1BFGHHGFHGGGGG//BBEB/BCGEFFFCGGGGCEGHEGGG??C@CCEHGFGGG@CHGGGGGFGFGGG/CECFBFFGFGGG@GGGFFFFBFFFFFFFFFFFFFFB/BFFFFFFEF/F;FBFFFFFFFFFFFF9BFFFFFF9;;FFF
@M05620:37:000000000-D9766:1:1101:11319:4164 1:N:0:21
AGTGCCAGCTCTCAATCGCACAGCGGACCCAGGGCCAGGCCCCTCCATCCAGAAAACCTATGACCTCACCCGCTACCTGGAGCACCAACGCCGCAGCTTGGCTGGGACCTATGTGAGTATCCAGCGTAGGAATCTGGGAGTTGGGGAGGAGTGAGGAGTTGGGGAAAGACAGTCCTAACCGTGGAGGGTTCTGGTAAATGATGGGGTGAGGAGGGGCTCTTTGGCTCCCACCAGTCCCCCTGTCTGGTCTA
+
>A>AAD1FAFFFFGGFGFEFE0B0AE0AEEEHFGGG/AB/CFGCGGEGF0B1B010BEGF1BDGG1@BGHHCG@/FHGB0>FHECHHGG/EEEEEE?0GH?CGG?CGFFEHHFDFGG1FFGHFHF//CCGHHHGHHGHHGGHHF-CGCGGGHAHHHHGHFHB@CEGGGFGGGGGGGGGGG?;A?BGGG;AFFFFFFFFFFFFFFF?B9-AFFBF?@@;FFFFEBFFFFFFFFFFFFFFFF@FFFFFBFBFB
@M05620:37:000000000-D9766:1:1101:23848:4165 1:N:0:21
ACCACACCTTCTACAATGAGCTGCGTGTGGCTCCCGAGGAGCACCCCGTGCTGCTGACCGAGGCCCCCCTGAACCCCAAGGCCAACCGCGAGAAGATGAACCCAGGTGCGTGGCCCGCTCCCTCTTCTGGTGGCCGCCTCCCTCCTTCCTGGCCTCCCGGCGCTGCGCCCTTTCTCACTGGTTCTCTCTTCTGCCGTTTTCCGTAGGCCTCTCTTCTCTGCCCTGCGTCTCCTTTGGAACTCTGCCGGTTC
+
CCCBCCCBFFFFGGGGGGGGGGHHGEGGHGHHHGGGGGGGGHHHHGGGGGGGHHHGHHHGGGGGGGGGGGGHHHHGGGGHGHHHHGGGGGGGGGHHHHHGHHG/FFC1=<?E-@GF-<--<./<C00=DFHHCHF-;:.CEA/F9CBF/FGFFABFGAA-;-99-.:DF-@FB;0000;FBFB09900;00;;FBDDFFEF9A0:;A009.99;000;BB0;.;.::9-;B0FFFFFF000BFB0;;-9..
@M05620:37:000000000-D9766:1:1101:19865:4168 1:N:0:21
ACCACACCTTCTACAATGAGCTGCGTGTGGCTCCCGAGGAGCACCCCGTGCTGCTGACCGAGGCCCCCCTGAACCCCAAGGCCAACCGCGAGAAGATGCCCAGGTGAGTGGCCCGCTACCTCTTCTGGTGGCCGCCTCCCTCCTTCCCGGCCTCCCGGTGCCGCGCCCTTTCTCACTGGTTCCCTCTTCTGCCGTTTTCCGTTGGACTCTCTTTTCTGACCTGCGTCTCCTTTGGAACTCTGCAGGTTCTT
+
BBBABBBBFFFFGGGGFGGGGFHHGGGB4AGFGGGEDEGGDHHHHGGGGGGGGHGHHHHGGGFGGEGGGGGHHHHGGGGGGGHHHGGGGGGGGGHHBGBGH2FGF110?FFEHH?D---F1<<GHDDDHCEHHCGGDAGG//A/G0B/.;?D..;A9--;:/9@-;@B;FFF//////9/B//9/..;//9/9-;AFEFB.;/9./////9/;/9/////;B..-.;.9B9BFFBFF/9//9;//AABB//
@M05620:37:000000000-D9766:1:1101:23860:4212 1:N:0:21
ACACTCCTTCCCCCCACGTCCTGAGTCCCGTCACTCCGGAGAATCTCGTCTGCCTTCTTCTGCGCGAAAACAAAACAAAAAAACAGAAACAAAGTCGAGCGTGCCCAGAGGCATAGAATCGGAAAAGGCAGCCTAAACCATGAACAAAAGCAAGCGGAAACACCATCAGTACGGATGGGAGCGAGCAAGAGCCGTACGACGCAGGACTCTAGACTCAGACCAACTGAAATGGCCTGATGCGAGAGAACGGG
+
>AAA>B1BBDFFG1EEAEAA0ABA0DDB1A0BBEGG0BEEEEFBGDDGFBFFHHADGGGG@DG/>//>EE0FAFBB//00///?/001100/00B>/?//////??1//////1111<11?...-00..0.../</0/<<000000/../.://;.-;;-9;...0/00009;.9.-../..;9--9/----9--------------///;//////9/;-9--////////-//--;//----99//;--
@M05620:37:000000000-D9766:1:1101:23933:4222 1:N:0:21
AGTGCCAGCTCTCAATCGCACAGGGGACCCAGGGCCTGGCCCCTCCATCCAGAAAACCTATGACCTCACCCGCTACCTGGAGCACCAACTCCGCAGCTTGGCTGGGACCTATGTGAGTATCCAGCGTAGGAATCTGGGAGTTGGGGAGGAGTGAGGAGTTGGGGAAAGACAGTCCTAACCGTGGAGGGTTCTGGTAAATGATGGGGTGAGGAGGGGCTCTTTGGCTCCCACCAGTCCCCCTGTCTGGTCTA
+
BBAABFFFBFFFGGGGGGGGGCH4FG2EEFHHDFGG2FHHGHGHGGHHHAAGGHC2GGHBEHFHHDGHHHHG0>EEHFEHHHHHHHHHGBGHEEEECGHHFHHGEGHHGHHHHHHHHHHHHHHHHGGGGGHGHHHHHHHGGHHHGGGGGGGHHHHHHGHHHHGGGGHHHHHHHHHHHHHHGGGGGGGGEGGGGGFFGGGGGGGGGGFFFFFFFFFFFDFFFFFFFFFFFFFFFFFFFFFFFFFFFFFFFFB
@M05620:37:000000000-D9766:1:1101:19862:4233 1:N:0:21
ACCACACGTCCTACCTCGAGCCGCGTTCAGAAATCGAGTAGCACCCCTTGTGCCTGACCAAGACCCCCCTCAACCCCAAGGCCAACCGCGCGAAGATGAACCCGGGTGCGTGGCCCGCTCCCTCTTCTGGTGGCCGCCTCCCTCGTTCCTGCCTTCCGGGGGTGCCCCCCTTTCTCCCTGGTTCTTTTTTCTGCGGTTTTCTGTGGGCCTCCTTTTCTCGCCTTCGGCCCCCTTTGGACCTTTCCGGTTTT
+
AAAAAAADBAAADCG11AAEE0AAAE/F1D2F11D/ABBBA12B//ABF0A11DDFHHFHHA00>??/>//BFGGGG//>FGGGEGGGG?>B////?1?11?C<ACA@G<<CC@0.<-<-CFH<CC0;CF0C.C.;--9;.9;;;9.99;C/900:F.:------//;@-;FF9//9/-/-;//////;-///9--;>A-:///9;-:-9---;;//9/9-;--/-9-;-9-99B///9:-/;//-9--:-
@M05620:37:000000000-D9766:1:1101:21270:4239 1:N:0:21
ACCACACCTTCTACAATGAGCTGCGGGCGGCTCCCGAGGAGCACCCCGTGCTGCTGACCGAAGCCCCCCTGAACCCCAAGGCCAACCGCGAGAAGATGCCCAGGTGAGTGGCCCGCTACCTCTTCTGGTGGCCGCCTCCCTCCTTCCTGGCCTCCCGGCGCTGCGCCCTTTCTCACTGGTTCTCTCTTCTGCCGTTTTCCGTAGGACTCTCTTCTCTGACCTGAGTCTCCTTTGGAACTCTGCAGGTTCTA
+
AAA1AAAACFFFGBGC3G1AF1FFE0A0/AEA/AFA/EEE?EGFHGGC?EEGBGBEBGFEC//EGEGEGCECFCGGGCCH/<GHHG/<AC/<-CCC<DFFHHHGHHHGFHGGHHGGGGGHHGHGHGGFFGBGG@GGGB.CFFGGGFFFFFFFF-AFB?9@@@@F@?F@;FFFFFFFFFFFFFFFEFFFFFFFF@BFFFFFFFFFFFFFFFFEFFFFFFFFFFF/BFFFFFFFFFFFFFFFFFFFFFFFFFF
@M05620:37:000000000-D9766:1:1101:17712:4246 1:N:0:21
ACCACACCTTCTACAATGAGCTGCGAGTGGCTCCCGAGGAGCACCCCGAGCTGCTGACCGAGGCCCCCCTGAACCCCAAGGCCAACCGCGAGAAGATGAACCCAGGTGAGTGGCCCGCTCCCTCTTTTGGTGGCCGCCTCCCTCTTTCCTGGCCTCCCGGCGCTGCGCCCTTTCTCACTGGTTCTCTGTTCTGCCGTTTTCCGTGGGCCTCTCTTCTCTGCCGTGCGTCTCCTTTGGAACTCTGCCGGTTC
+
A1?1A?AAFFFFFFGB3BB1FEBBA0A0000B10B0EEA//AF0A/AE/AA/1FFFGHGGC>/EGAECGE/BG1FEGGEH/AHHHEE/BC@//C01F1>FFC//?/F1101<.>CCC?--AECFBD0=DC:CEHA@CG:...99/9;;BF9CFGBFE.;-A-9-@A@@-@>FFFFFFF/FBBFFFFB/;BFFF/;9;BFEF/A/-;=-;EFFFBFFFFB//;------9:99:/BFFBBBFBFFB/99@A9
@M05620:37:000000000-D9766:1:1101:12446:4250 1:N:0:21
AGTGCCAGCTCTCAATCGCACAGGGGACCCAGGGCCTGGCCCCTCCATCCAGAAAACCTATGACCTCACCCGCTACCTGGAGCACCAACTCCGCAGCTTGGCTGGGACCTATGTGAGTATCCAGCGTAGGAATCTGGGAGTTGGGGAGGAGTGAGGAGTTGGGGAAAGACAGTCCTAACCGTGGAGGGTTCTGGTAAATGATGGGGTGAGGAGGGGCTCTTTGGCTCCCACCAGTCCCCCTGTCTGGTCTA
+
ABAABFFFBFFFGGGGGGGFGGHGGGGEEGHHFEFGEFHHFHGHGGHGHHHHFHFHHGHHHGFHHFGHHHHGG>EGHHHHBGHHHH1GEGHHEGCEEGGHGHHGGGHHGHHHHHHGHHGHHHHHHGGGGGHHHHHHHHFGGHHHGGGGGGEGHDGHCG/CGHGGGGHHHHHHHHHHHHHHGGFGEEGG:FFGGGFGGGGGGGGGGGFFFFFFFFFFFFFFFFFFFFFFFFFFFFFFFFFFFFFFFFFFFFF
@M05620:37:000000000-D9766:1:1101:13866:4256 1:N:0:21
ACCACACCTTCTACAATGAGCTGCGTGTGGCTCCCGAGGAGCACCCCGTGCTGCTGACCGAGGCCCCCCTGAACCCCAAGGCCAACCGCGAGAAGATGCCCAGCCCAGTAGCCCGCTAGCTCTTCTGGTGGCCGCCTCCCTCCTTCCTGGACTCCCGCCGCTGCGCCCTTTCTCACTGGTTCTCTCTTCTGCCGTTTTCCGTAGGACTCTCTTCTATGACCTGAGTCTCCTTTGGAACTCTGCAGGCTCTA
+
BBCDDDCAFFFFGGGGGGGGGGHHGFGGHGHHHGGGDGGGDHHHHGGEAEGGHHHHFHHGFGGGGGGGGGGHHHHGGGGHGHHHHGGGGFGGGGHFHHEHHEH0?/?FG1??GHGGGG.>=1>FHH0<=/<CGGGGGGHGHHGHFHHFGGFFGGGGG---AAAECFFFFFFFFFFFFFFFBFFFFFFFFFFFFFADFFFFF0FDD0;FFF09BFF0FFFFFFEFFBFBFFFFFFEFF0FFFF0FFFBFFFF
@M05620:37:000000000-D9766:1:1101:14148:4268 1:N:0:21
AGTGCCAGCTCTCAATCGCACAGGGGACCCAGGGCATGGCCCCTCCATCCAGAAAACCTATGACCTCACCCGCTACCTGGAGCACCAACTCCGCAGCTTGGCTGCCCCCGTCCCCCTGTCTGGTCTCTCTCCTGCCCTTCGCTCGGACGAGCCCCCGTCTGCCCTCCCGTCCCTCCGGAGCCTCTCGTCTGCCGTCTTCTGCTTGAAAACCACCCCCCAAACCAAGGTATTGTCATTGGAACGTACCCACG
+
AAAAAFFFAF@FGGGGG1FCA0AAFEEEAEGHB0EF0F0ABGGHGGGA1BBGD01BBFH1BFEHHAFHHHHGE>EFHHHHFHGHHHEFE0BB>>@E>0>BEHHG?0??/BEFGGHGGEFHHBBGHG@GFGHHHHHHHHHHHGGHGGGGGGCGGGGCGA.:CGFEGGGGBEGBEGGGGG.A;;BFFFFEBFFFF@B@FFFFFFFFFFFFF/-;EFF@----;--9---//9/////:9////9-----//--
@M05620:37:000000000-D9766:1:1101:20093:4272 1:N:0:21
ACCACACCTTCTACAATGAGCTGCGTGTGGCTCCCGAGGAGCACCCCGTGCTGCTGACCGAGGCCCCCCTGAACCCCAAGGCCAACCGCGAGAAGATGCCCAGGTGAGTGGCCCGCTACCTCTTCTGGTGGCCGCCTCCCTCCTTCCTGGCCTCCCGGAGCTGCGCCCTTTCTCACTGGTTCTCTCTTCTGCCGTTTTCCGTAGGACTCTCTTCTCTGACCTGAGTCTCCTTTGGAACTCTGCAGGTTCTA
+
AAAABBCBFFFFGGGGGGGGGGHHGGGGHGHHHGGGDGGGGHHHHGGGGFGGHHHHHHHGGGCGGGGGGGGHHHHGGGGHGHHHHGGGGGGGGGHHHHHHHHHGHHHHHHGGHHGGGGGHHHHHHHHHGHGHHGGGGGHGHHGHHGGGGGGGGGGGGFGGGGGGGGFFFFFFFFFFFFFBFFFFFFFFFFFFFFDFFFFFFFFFFFFFFFFFFFFFFFFFFFFFFFFFFFFFFFFFFFFFFFFFFFAFFFF
@M05620:37:000000000-D9766:1:1101:13209:4282 1:N:0:21
AGTGCCAGCTCTCAATCGCACAGGGGACCCAGGGCCTGGCCCCTCCATCCAGAAAACCTATGACCTCACCCGCTACCTGGAGCACCAACTCCGCAGCTTGGCTGGGACCTATGTGAGTATCCAGCGTAGGAATCTGGGAGTTGGGGAGGAGTGAGGAGTTGGGGAAAGACAGTCCTAACCGTGGAGGGTTCTGGTAAATGATGGGGTGAGGAGGGGCTCTTTGGCTCCCACCAGTCCCCCTGTCTGGTCTA
+
BCABCFFFCFFFGGGGGGGGGGHGGGGGGGHHGGGGGGHHHHGHGGHHHHHHHHHHHGHHHHFHHHHHHHHGGFGGHHHHHHHHHHHHGHHHGGGGGHHHGHHGGGHHGHHHHHHHHHHHHHHHHGGGGGHHHHHHHHHGGHHGGGGGGGGHHGHHHGHHHHGGGGHHHHHHHHHHHHHHGGEGGFGGEGGGGGGGGGGGGGGGGGFFFFFFFFFFFFFFFFFFFFFFFFFFFFFFFFFFFFFFFFFFFFF
@M05620:37:000000000-D9766:1:1101:18782:4283 1:N:0:21
AGTGCCAGCTCTCAATCGCACAGGGGACCCAGGGCCTGGCCCCTCCATCCAGAAAACCTATGACCTCACCCGCTACCTGGAGCACCAACTCCGCAGCTTGGCTTCCAGCGTCGGCATCTGGGAGTTGGGGAGGCGTGCGGCGTTGGGGCACGCCCGTCCTCCCCGTGGAGGGTTCTGGTCCCTGATGGGGTGAGGAGGGGCTCTTTGGCTCCCCCCCGTCCCCCTGTCTGGTCTATCTCCTGCCCTTCGAT
+
>A>>AFDFBFFFBGGGGCFCEEFCAEDEAEEH2EG2AAGGAGGHGGHHFFHFFBCGGGHEHHFHHFHHHHHGG/EEHHHFGGHHHHHHF3GGDEGEE3GHGHHH0BBFHCD/B?@C/CGHFCFGCCFCDGGG?.>>ADGC-AACDH@GBBDD@G-ABED?0;EDBDFBBADBAFFFFF;//;/BFFFFED;@.AFFAABB-BEBBBFFEBFEF.;@-@AA.AFF-AFFFFB/9/;FFEFFFFFFFFF.AA/
@M05620:37:000000000-D9766:1:1101:18287:4290 1:N:0:21
ACCACACCTTCTACAATGAGCTGCGTGTGGCTCCCGAGGAGCACCCCGTGCTGCTGACCGAGGCCCCCCTGAACCCCAAGGCCAACCGCGAGAAGATGAACCCGGGTGCGGGCCCCGCCCCCTTCTGGGGGGCCCCCCCCCCCCTTCCCGGCCCTCCGGGCGGTGCCCCTTCTCCCTCGGTTTCTCTTTTCTGGTGTTTCCCGGGGGACTCTTTTCTGTGCCGTGTCTCCCTTGGGACACTGTGCGGTCTT
+
BBBBBBBACFCFGGGFFGGFGGGGFEGBA2GFGEGE?FFCDHHHHGGGEFGEFFEGHHHEGEEGGFE@EGEHHHHGGGGHGHHHHGGCGGFGGGHFGH22?///<C/-.<<--<-<----::;./000;:---9;----;-9-9-.99..99-;.:..--9-;-99/B..;.;B//..-...9/9B//9;/////.;A.///.9-9--9.9///;99///;/9.9;./9/9.:./9...;;////;-9-9/
@M05620:37:000000000-D9766:1:1101:7415:4326 1:N:0:21
GCTGCTGCTTTTGAATCAACTCATAGATGCCTGCCCCAGTTCCCCCTGTCCCTGTAACCGTTTCTTGCCTGGCTTCCAGAAGCTGCAACAACTGCCCATGCTACAGGATGCTCCCCGTAAGGACCGGCTCCTAGCAGCCTCCCCGGGAGTGACAGCGCTGCTGCAACCATGGCAAGTAAGTCAGGCATTTCCGCTTTAGCACTCTTGTGGATCCACTTGAACAATTCTCAGCATTTGTACTTGTATCTGAC
+
>AAAA11BBDB1BABBF1BBAB1DADDD31BFHGFG0AB11DDGHG/BB1B1ABBDF21AEG0BDDAFGHGHHHBBFGHBBGH11@FGHB?F10B>>BBFB@@F1F001BB11B?EEEE/EG10/<<<<?FF1>11B</@G/</B/@/><01=><.>>.>.0C0/DC.E0=/CBGFC00;<GC0CB:CFGGGAC.;;;;B0;99FFBFFGGGGB0;CF09FF;;CF0CBFFFF/BBF;9:BFFF9/;999;
@M05620:37:000000000-D9766:1:1101:11925:4335 1:N:0:21
AGTGCCAGCTCTCAATCGCACAGGGGACCCAGGGCCTGGCCCCTCCATCCAGAAAACCTATGACCTCACCCGCTACCTGGAGCACCAACTCCGCAGCTTGGCTGGGACCTATGTGAGTATCCAGCGTAGGAATCTGGGAGTTGGGGAGGAGTGAGGAGTTGGGGAAAGACAGTCCTAACCGTGGAGGGTTCTGGTAAATGATGGGGTGAGGAGGGGCTCTTTGGCTCCCACCAGTCCCCCTGTCTGGTCTA
+
AABCBFFFCFFFGGGGGFGGGGHHEFGGGGHHGGGGGFGHHHGHGGGHHHHHHFHHHGHHHHHHHHHHHHHGGFCGHHHHHHHGHHHHGHHHGGGGGHHHGHHE?FG?EGHFHHGHGGFHHHGHHGCADGFHHHHHHHGGCGDGCDEGGGEHHHHGFD/GDHGCEGHHHHHHHHHHHFGHGGFGGFGG;CFGGG0;CBFFBCFG?GFFEFFFFFFFFFFFFFFFFFFFFFFFFFFFFFFFFFFFF0BF;F:
@M05620:37:000000000-D9766:1:1101:11910:4345 1:N:0:21
AGTGCCAGCTCTCCATCGCACAGGGTACCCAGGGCCTGGCCCCTCCATCCAGAAAACCTATGACCTCACCCACCACCTGGGGCACCCACTCGGCAGCTAGGCTGGGACCTATGTGAGTATCCCGCGTAGGAATCTGGGCGTTGGGGCGGGGTGCGGCGTTGGGGCACGACAGTCCTAACCGTGGCGGGTTCTGGTAAATGATGGGGTGAGGAGGGGCTCTTTGGCTCCCACCAGTCCCCCTGTCTGGTCTA
+
>>>3>BD4AFFFGGGAAAE2E2G4FA4BA4BBA2B22BGHEGGCEG2DG1BFDAG2BEFA5BAFH5BBGEF1B>1BFB3B1/B>EGE1?EF11?/>/?3?0B3FGE0E/G33EF221FGFGG1<B/C/>E11??1@<0<<<A@F--.---;;9.9;-;@-@.9@.-...99-;BFB//B.@DE?-99;BEF/;B99BBFF9///ED:99A./.9--;BA9:BFFBBFFE.AA9ABFFFFF?E:FFFFFF9/
@M05620:37:000000000-D9766:1:1101:24387:4381 1:N:0:21
AGTGCCAGCTCTCAATCGCACAGGGGACCCAGGGCCTGGCCCCTCCATCCAGAAAACCTATGACCTCACCCGCTACCTGGAGCACCAACTCCGCAGCTTGGCTGGGACCTATGTGAGTATCCAGCGTAGGAATCTGGGAGTTGGGGAGGAGTGAGGAGTTGGGGAAAGACAGTCCTAACCGTGGAGGGTTCTGGTAAATGATGGGGTGAGGAGGGGCTCTTTGGCTCCCACCAGTCCCCCTGTCTGGTCTA
+
CCBBCFFFCFFFGGGGGGGGGGHFGGGGGGHHFGGGGGHHHHGHGGHHHGGHHHHHHGHHHGHHHHHHHHHGGEEGHHHHHHHHHHHHGBHHDGCGGFGHGHHGGGHHGHHHHHGHHHHHHHHHHGGGGGHHHHHHHHHGGHHHGGGGGGGHHHHGHEHHHHGGGGHHHHHHHHHHHHHHGGGGGGGGDGFGGGBFGGGGGGGGGGFFFFFFFFFFFFFFFFFFFEFFFFFFFFFFFFFFFFFFFFFFBFF
@M05620:37:000000000-D9766:1:1101:19326:4402 1:N:0:21
AGTGCCAGCTCTCAATCGCACAGGGGACCCAGGGCCTGGCCCCTCCATCCAGAAAACCTATGACCTCACCCGCTACCTGGAGCACCAACTCCGCAGCTTGGCTTCCAGCGTCGGCATCTGGGAGTTGGGGAGGAGTGCGGCGTTGGGGCACGCCCGTCCTCCCCGTGGAGGGTTCTGGTCCCTGATGGGGTGCGGAGGGGCTCTTTGGCTCCCCCCCGTCCCCCTGTCTGGTCTATCTCCTGCCCTTCGAT
+
BBABCFFFCFFFGGGGGGGGGGHHGGGGEGHHGGGGEFHH2GGEGGHHGHHHFHHHHGHGHHFHHHHHHHFGGGGGHHHHHHHHHHHHGHHHGGGGGHHHGHGFGHHHH/?/<@@CDHHF22FF?FHH<@FGG.C<FFFCGC@DGHGGGCAE-9:@@EGGBBEGAFGGFFDA::9/BFF/BFFBBFFFED.;.;-9@BDFDFFFFBB/9:BFFFFAA>DF?DFFFFFF/FFFFFBFFFEFFFBAEFFBEE9
@M05620:37:000000000-D9766:1:1101:16603:4422 1:N:0:21
AGTGCCAGCTCTCAATCGCACAGGGGTCCCAGGGCCTGGCCCCTCCATCCAGAAAACCTATGACCTCACCCGCTACCTGGAGCACCAACTCCGCAGCTTGGCTTTCAGCGTCGGCATCTGTGAGTTGGGGAGGCGTGCGGCGTTGGGGCACGCCCGTCCTCCCCGTGGAGGGTTCTGGTCCCTGATGGGGTGCGGAGGGGCTCTTTGGCTCCCCCCCGTCCCCCTGTCTGGTCTATCTCCTGCCCTTCGAT
+
>A>1>FFFAFFFG1FFFGG1E?GCFAEEGFHHAEEEFGHHHHGGGGHHHGHHHHHFHGHHHFGHHFFHHHHEG>EEHFGH>FGHHH0?EGHG/E@EEHFGGHGH01>BFE/ECCCCGGGF>22FFHHHGGGGGAC>CF-ACCCCGHGGF@FGGGG@GBGGGGCEGEF@-AF@9FFFFFBB/FBFFFFFFFA@;@@@@@@@?@FFFFFFFFFFFFF@@@FBFFAB@FFFFFFFFF///9;9BFFFFFFBEEB
@M05620:37:000000000-D9766:1:1101:21588:4424 1:N:0:21
AGTGCCAGCTCTCAATCGCACAGGGGACCCAGGGCCTGGCCCCTCCATCCAGAAAACCTATGACCTCACCCGCTACCTGGAGCACCAACTCCGCAGCTTGGCTGGGACCTATGTGAGTATCCAGCGTAGGAATCTGGGAGTTGGGGAGGAGTGAGGAGTTGGGGAAAGACAGTCCTAACCGTGGAGGGTTCTGGTAAATGATGGGGTGAGGAGGGGCTCTTTGGCTCCCACCAGTCCCCCTGTCTGGTCTA
+
3>>AAFDFBFFDGGGGGEFCEGHHFGGGAAGHFGE2AAGA2FGHGGFH5BGEB33BFE3FGHBGGG3FHHHGGE>EHHHFGGH11?BGGCGHGEEGGFGHGGGGGGHGGGHHHHHHHHHHHHGHGGEGGGHHHHFHG<?F<GDGGCGCGGEC.=DGGGCGF/@CFGHGHHHHHHHHGHHHGDEBDGG@;FFFFGGGGGGGGGGGGGDBFFFFFFBB;@EFFFFBF/FEFFFFFFFFFFFFBFFFFFFBFFF
@M05620:37:000000000-D9766:1:1101:20970:4428 1:N:0:21
AGTGCCAGCTCTCAATCGCACAGGGGACCCAGGGCCTGGCCCCTCCATCCAGAAAACCTATGACCTCACCCGCTACCTGGAGCACCAACTCCGCAGCTTGGCTTCCAGCGTAGGCATCTGGGAGTTGGGGAGGAGTGCGGCGTTGGGGCACGCCAGTCCTCCCCGTGGAGGGTTCTGGTACCTGATGGGGTGAGGAGGGGCTCTTTGGCTCCCACCAGTCCCCCTGTCTGGTCTATCTCCTGCCCTTCGAT
+
ABBBCFFFCFFFGGGGGGGGGGHGFEFGGGHHGGGGGGHHHHGHGGHHHHHHHHHHHGHHHHHHHHHHHHHGGGGGHGHGHHHHHHFHGHHHGGGGGHHHGGHHGHHHHGGAFG2FGHHHEHGFEHHHGGGGGGGGH1DF-<=AFHGG.E.C-;.;FGGG09CEGGGGGGGG;CAGGFF990BFFFFFFFDFFFFFFFFFFFFFFFFFFFBEF/AD.FFFFFFFFFFFFFFBFFFFFFFFFFFFFFFFFF;
@M05620:37:000000000-D9766:1:1101:19770:4439 1:N:0:21
AGTGCCAGCTCTCAATCGCACAGGGGACCCAGGGCCTGGCCCCTCCATCCAGAAAACCTATGACCTCACCCGCTACCTGGAGCACCAACTCCGCAGCTTGGCTGCCCCCGTCCCCCTGTCTGGTCTCTCTCCTGCCCTTCGCTCGGACGAGCCCCCGTCTGCCCTCCAGTCACTCCGGAGCCTCTCGTCTGCCGTCTTCTGCTTGAAAAAAACCCCCAAAAAAAACACCCACCATCCCCCACCCCTATCGA
+
CCCCCFFFCFFFGGGGGGGGGGHGGGGGEGHHGGGGGGHHGHGHGGHHHHHHHHGHHGHHHHFHHHHHHHHGGFGGHHHHFGHHHHHHGHHHGGGGGHHHGGHG?0?F/BFGGGHGGGGHHHHHHHHHHHHHHHGHHHHEHGGHGGGCGGGGGGDGGEGHGGGGGGG/CCFBFGGGGGGGGGGGGFFAAFFFFFDFFFFFFFFFFFFFFF=D.;.;9-.;..---........;09A9..-...;..00.;
@M05620:37:000000000-D9766:1:1101:14374:4490 1:N:0:21
AGTGCCAGCTCTCAATCGCACAGGGGACCCAGGGCCTGGCCCCTCCATCCAGAAAACCTATGACCTCACCCGCTACCTGGAGCACCAACTCCGCAGCTTGGCTGTACCCGTCCCCCTGTCTGGTCTCTCTCCTGCCCTTCGCTCGGACGAGCCACCGTCTGCCCTCCAGTCACTCCGGAGCCTCTCGTCTGCCGTCTTCTGCTTGAAAACCGCCTCCAATTGAACCATTCTCAGCATTTGTACTTGTCACA
+
AA>>AFFFAFFFGGGGGGGGGGHHGGEECGHGEEEG2FHHFHGDGGGEFHHHDHHHHGG3GHFHHHGHHGFEGFGGHFHHHHHHHHHHFF3FEGGEGFGG/33/0BB43E/?DGEDC?@2F>22@>22@GHG2FFHEC00FEGH--E-C@@@<//;.::..00::C://;00;00C99.;-./CB:E9C.EFF999.AFFB/9B/./9:/.---.;9.;//;/BB.;B:9B////;/BF/9:F/99;/B//
@M05620:37:000000000-D9766:1:1101:9058:4505 1:N:0:21
GAGGCTGCTTTGGAAGAAACTCATAGATTAAGTCAACAGTTCCTCCTGGAACTGGACAAGTTTCTTGACTCGCTTACTGAAGCTGAAACAACGGACAATTGTCCGACAGCATGTGAACGACAAGAAAAGACTAATAGAGGAGAGCAAAGAATGAAAAGATAGGAAGAAACAATGGTAACAGAGGCAGGCACTGGCCAATGAAGCAGTGAGGAGAGCCAATATAACAATCTGAAAACTTCGTGACTAGAATA
+
>11A>>111BBFECBGGFFFGGFFEGF3AF11333F1ABAADD2FGAF0BA11B0BBA0BDD2DAFADB11BEF/EB1FEGHFGCFFHG0/BE////0111B21/>/>//0BFG22210/>><BF0000/0<1112B11B0//?/1@10@01@111??/11??11000?>0.1111><<1100><.<AA..</<C.::G/;00://</0<.CE..../:;0;00;0:9;900090/00;.9./.;0//9//
@M05620:37:000000000-D9766:1:1101:16247:4506 1:N:0:21
AGTGCCAGCTCTCCATCGCACAGGGGACCCAGGGCCTGGCCCCTCCATCCAGAAAACCTATGACCTCACCCGCTACCTGGAGCACCCACTCCGCAGCTTGGCTGGGACCTATGTGAGTATCCAGCGTAGGAATCTGGGAGTTGGGGAGGAGTGAGGAGTTGGGGAAAGACAGTCCTAACCGTGGAGGGTTCTGGTAAATGATGGGGTGAGGAGGGGCTCTTTGGCTCCCACCAGTCCCCCTGTCTGGTCTA
+
>A>>>BFFBCFFGBFGEAA2E?GCGAAAEAEDBBEBFFGGHHGHGGHGHFFGHHH2BEHHGDGFH5FFFHH>E>>EHH@F?BFFHH11?GHB/?/E>F3BEFFGGGHHGHHHHFGFGGHGHHHHHGGEGGFHHHHHHH0FEHGHGG.AGC<<G0DG0EGHGHGGE.CFHFHHHHHHHHGGGGEG9EGGEGFGFGFFFFGGGGGGGF;BFFFFFFFFFFFFFFFFFFFFEFFFFFFFFFFFFFFFFFFFFFF
@M05620:37:000000000-D9766:1:1101:20855:4512 1:N:0:21
AGTGCCAGCTCTCAATCGCACAGGGGACCCAGGGCCTGGCCCCTCCATCCAGAAAACCTATGACCTCACCCGCTACCTGGAGCACCAACTCCGCAGCTTGGCTGCCCCCGTCCCCCTGTCTGGTCTCTCTCCTGCCCTTCGCTCGGACGAGCCCCCGTCTGCCCTCCAGTCACTCCGGAGCCTCTCGTCTGCCGTCTTCTGCTTGAAAACAACCTTTGTACTTGTCACTGACAAGCCAGGGACAAAAGATC
+
AAAABFFFBFFFGGGGGGGGGGHHGGGFGFHHGGGGGGHHFHGDGGHGHHHHFHHHGGFBGHFHHHHHHFCFGGGGHFHHHHHGHHHHGHFHGGGFG3BCD33??0??<CAC/BCDCFFGHDC@FF1<GHFGBGHHHHG0GEGEC@GGCGF?@EDGGED.C0FEBAG/:C00;0CF.?EGGE/:9:A9;.;BB9:;9EFFF/BF/.////9.9.//:::BFB/:B/;;9FFFFFFAABAFD..:.;./ABB
@M05620:37:000000000-D9766:1:1101:16258:4520 1:N:0:21
AGTGCCAGCTCTCAATCGCACAGGGGACCCAGGGCCTGGCCCCTCCATCCAGAAAACCTATGACCTCACCCGCTACCTGGAGCACCAACTCCGCAGCTTGGCTGGGACCTATGTGAGTATCCAGCGTAGGAATCTGGGAGTTGGGGAGGAGTGAGGAGTTGGGGAAAGACAGTCCTAACCGTGGAGGGTTCTGGTAAATGATGGGGTGAGGAGGGGCTCTTTGGCTCCCACCAGTCCCCCTGTCTGGTCTA
+
BCBCCFFFCFFFGGGGGGGGGGHGGGGGGGHHGGGGGGHHHHGHGGHHHHHHHHHHHGHHHHHHHGHHHHHGGEGGHHHHHHHHHHHHGHHHGGGGGHHHGHHGGGHHGHHHHHHHHHHHHHHHHGGGGGHHHHHHHHHGGHHHGGGGGGGHHHHHHGHHHHGGGGHHHHHHHHHHHHHHGGFGGGGGGGGGGGFGGHHGGGGGGGFFFFFFFFFFFFFFFHHFFFFFFFFFFFFFFFFFFFFFFFFFFFF
@M05620:37:000000000-D9766:1:1101:14784:4559 1:N:0:21
ACCACACCTTCTACAATGAGCTGCGTGTGGCTCCCGAGGAGCACCCCGTGCTGCTGACCGAGGCCCCCCTGAACCCCAAGGCCAACCGCGAGAAGGTGACCAGGTGAGTGGCCCGCTACCTCTTCTGGTGGCCGCCTCCCTCCTTCCTGGCCTCCCGGAGCTGCGCCCTTTCTCACTGGTTCTCTCTTCTGCCGTTTTCCGTATTACTCTCTTCGCGAACCTTAGGGTCCTCTGGAGCTTTTCAGTTGCTA
+
AAABBBABFFFFDGGB5FGGFGGHEEEEH2GHHGGAGFGEGHGHHGGGFEFEHHHHHHHGGGGGGGGGGGGHGHHGGGGHGHHGEGGGGCBFGGH0<?2?<2?/111<?1/??G----<><0D<D0=0D<.<.-:-::G.CFG/;CG0;FG.0..;E---9C/;-@ADF//;BF/FF/.;9//;//;F/F/B/9;./.;/.;..//////;///.;--;-;.////./:EF/;F9B..;///9///////:
@M05620:37:000000000-D9766:1:1101:18514:4566 1:N:0:21
GAGGCTGCTTTGGAAGAAACTCATAGATTACTGCAACAGTTCCCCCTGGACCTGGAAAAGTTTCTTGCCTGGCTTACAGAAGCTGAAACAACTGCCAATGCTAACGGATACTACCCGTAAGGACCGGCTACTAGCCGACTCCCAGGGAATCCCAGCGATGATGCAACAATGGAGAGTAAGACCGGACTTAACGATTTAGCACTCTTGTGGCTCCCCTTGACCAATACTCAGCATTTGTACTTGTAACTGAC
+
>3AABAFAFFFFGGGGGFGGGGHHHHHHHGGHHHHGGFGDFGHHHGFFHFHHHHHHHFCGFHHHHHHHHHHHHHGHHGHHFHHGFHHFHHFHGHHHHHHHH4BBGGG1E1BBBFHHG/EFA3BFGEGE/CHHHHHHGCGGG2FC2?DG00??GHHHGGH<FG1FDGHFHFHH0/<.<GHH0<<CF:@F00;;..;CEFB0;C0BFGF9;C.9CE.CFGFGBFGEF/;;BF/BFFFBB9///;;;FFF///9
@M05620:37:000000000-D9766:1:1101:16501:4569 1:N:0:21
GAGGCTGCTTTGGAAGAACCTCCTACAGAACTGCAACCGTTCCGGCGGAACCTGGAAGCGTTTCTTGGCTGGCTTACAGAAGCTGCAACAACTGCCAATGCTACCGGATGCTCCCCGTACTGACCGGCTCCTCGCCGACTCCAAGGGCGTCCCAGCGCTGCTGCAACCATGGCCAGTAAGTCCGGCCTTTCCGCTTTAGCACTCTTGTGGCTCCCCTTGAACCATTCTCAGCATTTGTACTTGTACCTGAC
+
BBBBBBFBFFFFGGGGGFFGFG4BB44A5BGHBFGBA22ABBG222A000>B?B1F331>1?/@FB33BGEEG2B@3BFHHGHGH3FHHGGGBGGH3FGGH4B3B<B>E/GHFHGGGGG//1?<GGGGGAFFFDGGG@DGGH//<.;:ACGGAFG.;AEGF0;FFGGAEGGGGBFEFF/;BFFADF-.9BFFFFFFFFFFFFFBFFFFFF.AFFED.AFF/B9AFFFFFFFFFFFFF9BBFFFFF/;;BF/
@M05620:37:000000000-D9766:1:1101:18203:4587 1:N:0:21
AGTGCCAGCTCTCAATCGCACAGGGGACCCAGGGCCTGGCCCCTCCATCCAGAAAACCTATGACCTCACCCGCTACCTGGAGCACCAACTCCGCAGCTTGGCTGGGACCTATGTGAGTAGCCAGCGTAGGAATCTGGGTGTTGGGGAGGAGTGAGGAGTAGGGGAAAGACAGTCCTAACCGTGGAGGGTGCTGGTAAATGATGGGGGGAGGAGGGGCCCTTTGAACTCCACCAGCCCCCCTGTCTGGCCTA
+
>1>>AFFF1FFFGFGGGGCCE?CAFGFAEG0AEAEGCFGFAGG/EEGDDH1GDBAG0EB1BGFHHHHCH00EF@EGH1FGHGHHHHHHGH1GGGG?E>FF/01///00?BG1B22211B11BG0/<//B/11?<11100/>CG.ACG--.</.0<<C.//<0...;..;///000000/.-..-.:.;..;00;/0;000;0;09-9;@-@FF---9--;/:B////;BF-----;-A-@-9;/;9//-9:
@M05620:37:000000000-D9766:1:1101:12526:4608 1:N:0:21
ACCACACCTTCTACAATGAGCTGCGTGTGGCTCCCGAGGAGCACCCCGTGCTGCTGACCGAGGCCCCCCTGAACCCCAAGGCCAACCGCGAGAAGATGCCCAGCCCAGTAGCCCGCTACCTGTTCTCGTCGCCGCCTCCCTCCTTCCTGGACTCCCGCCGCTGCGCCCTTTCTCACTGGTTCTCTCTTCTGCCGTTTTCCGTAGGACTCTATTCTATGACCTGAGTCACCTTTGGAACTCTGCAGGCTCTA
+
BB3AABBBFFFFGGGGGGEGGGHHGGGBGGHHHFGGFGGGGHGHHGGGGGGGHHGHHHHGGGGGGGGGGGGHGHHGGGGHGHHHHGGGGDBDGGHGHHGCC2G0///??1<?<GGC---0>110=D0.<.-<<@D?FGHF//;BFGGGGGFFFFFFG-;--;@FAFDFFFEFFFBFFBFF//9BBBFF/;9FBD.9FFFFDF.A.///BB///99FBF/BFFB/9;///BFFFF/B//;BBF/9BF.A.;B
@M05620:37:000000000-D9766:1:1101:9587:4627 1:N:0:21
AGTGCCAGCTCTCAATCGCACAGGGGACCCAGGGCCTGGCCCCTCCATCCAGAAAACCTATGACCTCACCCGCTACCTGGAGCACCAACTCCGCAGCTTGGCTGGGACCTATGTGAGTATCCAGCGTAGGAATCTGGGAGTTGGGGAGGAGTGAGGAGTTGGGGAAAGACAGTCCTAACCGTGGAGGGTTCTGGTAAATGATGGGGTGAGGAGGGGCTCTTTGGCTCCCACCAGTCCCCCTGTCTGGTCTA
+
AA>AAFFFCFFFGFGGGGG2E?GDFGFEGFHHAEEFGGHHHHGHGGHHHHHHHHHGHGHHHFHHHGHHHHHGG/>EHHHH2FHHHHA?EGHGEFCGEHEGEHHEGGHHGHHHFHHHHHFGHHHGHG/CD?HHHHHHHHAFGHHHFGEG?.C<GDFHHGFHHHCFEFGHHHFGHFGHHHHHGGGGFEGACFGGGG;BFGGGGFGGGGFFFFFFFDCFFDFFFFFFFFFFFFFFFFFFFFFFFFFFFFF0BF;
@M05620:37:000000000-D9766:1:1101:17002:4631 1:N:0:21
ACCACACCTTCTACAATGAGCTGCGTGTGGCTCCCGAGGAGCACCCCGTGCTGCTGACCGAGGCCCCCCTGAACCCCAAGGCCAACCGCGAGCAGATGCCCAGGTGAGTGGCCCGCTACCTCTTCTGGTGGCCGCCTCCCTCCTTCCTGGCCTCCCGGCGCTGCGCCCTTTCTCACTGGTTCTCTCTTCTGCCGTTTTCCGTAGGACTCTCTTCTCTGACCTGAGTCTCCTTTGGAACTCTGCAGGTTCTA
+
CCDDDDEEFFFFGGGGGGGGGGHHGFGFHGHHHGGGGGGGGHHHHGGGGGGGHHHHHHHGGGGGGGGGGGGHGHHGGGGHGHHHHGGGGGGG/<2??2FHHGHG1?1??GGGHHGGGGGHHFGGGBHDD/.CGGGGGGHGHHGBC<BFFFFGFFFED--<=D-ABFFF>FFFF1<F1FBFFFFFFFFB1FFFFFADFEFFF:AD.:FFFFFFEFFBF11BFF/:/:1<<BFFFF/BB0BFFFFFFAFBFFF
@M05620:37:000000000-D9766:1:1101:8776:4641 1:N:0:21
AGTGCCAGCTCTCAATCGCACAGGGGACCCAGGGCCTGGCCCCTCCATCCAGAAAACCTATGACCTCACCCGCTACCTGGAGCACCAACTCCGCAGCTTGGCTGCCCCCGTCCCACTGTCTTTTCTATATCCTGCCCTTCTCTCGGCCGAGCCCCCGTCTGCGCTCCCGTCCCTCCGGCGCCTCTCGTCTGCCGTCTTCTGCTTGAACACCAACAACTCTTTTCCTCCCACCACCTCCGCTATCTCCTCAA
+
ABAABFFFBFFFG4FGGGGGGGHHGE2FGGHHGGGGGFGHGHGHGGFHHHHHG3BAFFHHHHHHHHGGHHHGEEEGHH3FF1FGHH11EHHHGECGEGF3EGHG/0??<BEGGG2@02@FH>22FG2@2@1@FDFHHH0F1<DGDE.<@<<A@.CDCE;;C0-=-;:C.9.;ABFDD?-;-9;:/:A.;;9/BD.;AEFFF/;9B.;/BBAA.9.9:9/;/9://9/9.....9.....;.-.9//;/9//
@M05620:37:000000000-D9766:1:1101:16997:4649 1:N:0:21
ACCACACCTTCTACAATGAGCTGCGTGTGGCTCCCGAGGAGCACCCCGTGCTGCTGACCGAGGCCCCCCTGAACCCCAAGGCCAACCGCGAGCCAATGCCCAGGTGAGTGGCCCGCTACCTCTTCTGGTTGCCGCCTCCCTCCTTCCTGGCCTCCCCGAGCTTCGCCCTTTCTCACTGGTTCTCTCTTCTGCCGTTTTCCGTAGTACTCTCTTCTCTGACCTGAGTCTCCTTTTGAACTCTGCAGGTTCTA
+
>ABBBBBBCFFFGGGGGGFGGGHHGEEAAEGEFFGFAEAEEGDGGGGGGFEGHHHHFGHEEEGGGGGGGGGHFHHGGGGHGHHHHGGGGGFD//222<<?CGHG111?11?FGG<-C-CGHBD0===<<0<<DFCGG.GGHGD/=0;00;.C0;...;--;C/0-.;D-BBBF/9F//::BBFB/F/B/FFFFFF./9BFD/.;./;FFFFFBBF//9BFFB./:B/9/BBFB/;.;/;BF;/BB::BB/F
@M05620:37:000000000-D9766:1:1101:7069:4655 1:N:0:21
AGTGCCAGCTCTCAATCGCACAGGGGACCCAGGGCCTGGCCCCTCCATCCAGAAAACCTATGACCTCACCCGCTACCTGGAGCACCAACTCCGCAGCTTGGCTGGGACCTATGTGAGTATCCAGCGTAGGAATCTGGGGGTTGGGGAGGAGTGAGGAGTTGGGGAAAGACAGTCCTAACCGTGGAGGGTTCTGGTAAATGATGGGGTGAGGAGGGGCTCTTTGGCTCCCACCAGTCCCCCTGTCTGGTCTA
+
11>AAD@FAFFFEGG3GEFFA?0AFGGGFGHHGGGGGGHFFHGHGGHHBGHEGC1BGECEHHHHHHFHHHHGGGCEHHHFHHHF>FHHGFHHGCEGGFEGGHHGFGHHGHFHHHB21BBFFG2FCCA<BC<GGGFGFB//<>@CC?.<C.CCHB0:0.;CBH?C.CG./9CF0BGGGGFG@9CAAEGG.FFFFFB:FFEBBFFFFFF?--A/-A@@?@FFFFBFBFFFF-9BA?FFFFFF?AFFFFFFFF9
@M05620:37:000000000-D9766:1:1101:22411:4663 1:N:0:21
AGTGCCAGCTCTCAATCGCACAGGGGACCCAGGGCCTGGCCCCTCCATCCAGAAAACCTATGACCTCACCCGCTACCTGGAGCACCAACTCCGCAGCTTGGCTGGGACCTATGTGAGTATCCAGCGTAGGAATCTGGGAGTTGGGGAGGAGTGAGGAGTTGGGGAAAGACAGTCCTAACCGTGGAGGGTTCTGGTAAATGATGGGGTGAGGAGGGGCTCTTTGGCTCCCACCAGTCCCCCTGTCTGGTCTA
+
AB>>ABFFBFFFFFG5FFGCEEHAFG2E?AGH2EF2AFHFAG2FEGHHHAGF3AGEHGHHFHBHHFHGHHFE>/>EHGEHBFGHCGF1E3F@>/>E/3???3?F/EHCA0B?GFHHFF?G2G2FG?<A<C<FGDFF1CCFGFD1/>F<DAAC.=D<<E</D/A@AAHGBC//GFHFGB/:-.;:.9.-.;.;CFFBBB9CBGEGGGA-9A9/9.-9--;/BFFB9FFAFFFDAF/FBFEDBFFFFF/FFFB
@M05620:37:000000000-D9766:1:1101:20577:4678 1:N:0:21
ACACACCTTCTACAATGTGCAGCGTGTGGCTCCCGCGGACCACCCCGTTCTGCGTACCGAGGCCCCCCTGCACCCCAAGGCCAACCGCGCGAACATGCACCCAGGTGAGTGGCCCGCTACCTCTTCTGGTGGCCGCCTCCCTCCTTCCTGGCCTCCCGGAGCTGCGCCCTTTCTCACTGGTTCTCTCTTCTGCCGTTTTCCGTAGGACTCTCTTCTCTGACCTGAGTCTCCTTTGGAACTCTGCAGGTTCT
+
AAABBAAFFFB5ABGFF5BB5BB2B2E4BABBFFA2AE00AAFFGG0BBFFHFEBEEEFEEGEFEGEE/?/BFHGG/EFFFFHHGGC/</><A/<<F<>FGGGHGHHHHGGGGHHGGGGGHHHHHHHHHHHGHGGGGGEGGGGGGGGGGGGGGGGFFFBBBBFFFBBFBBFFFFFFFFFFFFFFFFFFFFFFFFBFFFFFFFFFFFFFFFFFFFFFFFFFFFFFFFFFFFFFFFFFFFFFFFFFFFFFFFF
@M05620:37:000000000-D9766:1:1101:8854:4700 1:N:0:21
ACCACACCTTCTACAATGAGCTGCGGGTGGCTCCCGAGGAGCACCCCGTGCTGCTGACCGAGGCCCCCCTGAACCCCAAGGCCAACCGCGCGAAGATGAACCCCGGTGCGTGGCACGCTCCCTCTTCTGGTGGCCGCCTCCCTCATTCCTGGCCTCCAGGCGATGCGCCCTTTCTCACTGGTTCTCTCTTCTGCCGTTTTCCGTTGGCCTCTCTTCTCTGCCTTGCGTCTCCTTTGGACCTCTGCAGGTTC
+
AAA1AAAACFFFGFGGFG1BF1FCG0AAEAGH1BFAEGGGGHHHHGGFEEGGHHHHHHF?EGGGGA>EGEGCH1FEGG?G//GHGF//>C/</@@CDHDGGHG.>><A<@FGGG/<C;AECCCCCF0=;0FFG.CA?G..EEGG.;0C;9B/--9-E-;BA--;A9--;-9B9BFFFFF/-BFFF9F//BFFFF/;;AF-F999/;A/;BF/9B/;9/:;/B///;99;-;/;9BBF//999BFF//;9F/
@M05620:37:000000000-D9766:1:1101:18269:4728 1:N:0:21
GAGGCTGCTTTGGAAGAAACTCATAGATTACTGCAACAGTTCCCCCTGGACCTGGAAAAGTTTCTTGCCTGGCTTACAGAAGCTGAAACAACTGCCAATGCTACTACATGCTCCTAGCAGTAAGGAACTCCTAGTAGAAGACCCCAAGGTAGCAAAACAGCTGAAACAATAATGGGAAAGAAGGCAGTCACTGCTGTAGCACCCCTGTGGAGCAACTAAAAGAATAATCATCATCTTTTGTAGTACCAACC
+
BABCBCFCFFFFGFGGGGGGGGHHHHHHHHHHHGFHFHHHHHHHHGGGFHGHHHGGBDCHFHHHHHGFFHHHHHHFGHHHHHFHHFFHGHGHHHHGHHHH3B4D3@4B4D3F3B334333@3B4333033BD3?3DFG?3BB2/////?2B22B3?20/B=2FG222@F22222100?/00?00/?.011111>111111>>..<C.CCG0</=/:;00000;C00;C0C00C0009=00;90=0;090.;
@M05620:37:000000000-D9766:1:1101:13287:4747 1:N:0:21
AGTGCCAGCTCTCAATCGCACAGGGGACCCAGGGCCTGGCCCCTCCATCCAGAAAACCTATGACCTCACCCGCTACCTGGAGCACCAACTCCGCAGCTTGGCTGGGACCTATGTGAGTATCCAGCGTAGGAATCTGGGAGTTGGGGAGGAGTGAGGAGTTGGGGAAAGACAGTCCTAACCGTGGAGGGTTCTGGTAAATGATGGGGTGAGGAGGGGCTCTTTGGCTCCCACCAGTCCCCCTGTCTGGTCTA
+
BCBCCFFFCFFFGGGGGGGGGGHGGGGGEGHHGGGGGGHHFHGHGGHHHHHHHHHHHGHHHHGHHHHHHHHGGEGGHHHHHHHHHHHHGHHHGGGGGHHHGHHGGGHHGHHHHHHHHHHHHHHHHGGGGGHHHHHHHHHGGHHHGGGGGGEFHHHHHGHHHHGGGGHHHHHHHHHHHHHHGGEGGGFG;FGGGGCFGGGHHGHGGGFFFFFFFFFFFCFFFFFFFFFFFFFFFFFFFFFFFFFFFFFFFFB
@M05620:37:000000000-D9766:1:1101:7956:4766 1:N:0:21
AGTGCCAGCTCTCAATCGCACAGGGGACCCAGGGCCTGGCCCCTCCATCCAGAAAACCTATGACCTCACCCGCTACCTGGAGCACCAACTCCGCAGCTTGGCTGGGACCTATGTGAGTATCCAGCGTAGGAATCTGGGAGTTGGGGAGGAGTGAGGAGTTGGGGAAAGACAGTCCTAACCGTGGAGGGTTCTGGTAAATGATGGGGTGAGGAGGGGCTCTTTGGCTCCCACCAGTCCCCCTGTCTGGTCTA
+
AA>A>FFFBBFFGGGGGGGAE?GDDGGGGGHGFEEEFFHHHHGHEFGHHHEGGHFGGGGHHFGGHHHGHHHGGCEEHGHHFHHHHHHHGGGGEEEGEHBFFHHGGGHHGHHHHHHHHHHHHHHHHGGGGGHHHGHHHH<FEHHHGGEGGGEHHHHHGGHHHHGGEGHHHHHHHHFHHHHHGGGGDFGGCFFGFGCFFGFGGGGGGGFFFFFFFFFAFAFFFFFFFFFFFFFFFFFFFFFFFFFFFFF/BF:
@M05620:37:000000000-D9766:1:1101:9759:4785 1:N:0:21
ACCACACCTTCTACAATGAGCTGCGTGTGGCTCCCGAGGAGCACCCCGTGCTGCTGACCGAGGCCCCCCTGAACCCCAAGGCCAACCGCGAGAAGATGCCCAGGTGTGCGTGCCGCGACCCCTTCTGTGGGCCCCCTCCCTCCCTCCTGTCCCCCCCGAGCGACGCCCTTTCTCTCTCGGGCTCTCTTCTCCGCTGTTCCCTGTGAGCCTCTTCTCTGTCCCGAGTCTCCTTTTGGACTCTGCGCGGGTTC
+
AA?AAA?ACFFFGFGCBG1BFBGFEF?EHEEFEFEECEECGHHH//AEEAGEHEFHHBHEE/>>EFCGG/F0GHH/>EGEFHHFGFCEBBCGGCHHHF11?1//1<<?1?<//<-<---<-<C./:000;...-=--;.;/;..;/.//0/00;.@-;-;@---9@-@-/B/BF/B//----;EFFF;/B//----;B///9/9////;BFFB/B/B///;/-----9:9//;//-///;B//--9---9-
@M05620:37:000000000-D9766:1:1101:19601:4838 1:N:0:21
ACCACACCTTCTACAATGAGCTGCGTGTGGCTCCCGAGGAGCACCCCGTGCTGCTGACCGAGGCCCCCCTGAACCCCAAGGCCAACCGCGAGAAGATGCCCAGGTGAGTGGCCCGCTACCTCTTCTGGTGGCCGCCTCCCTCCTTCCTGGCCTCCCGGCGCTGCGCCCTTTCTCACTGGTTCTCTCTTCTGCCGTTTTCCGTAGGACTCTCTTCTCTGACCTGAGTCTCCTTTGGAACTCTGCAGGTTCTA
+
BCCCCCCCFFFFGGGGGGGGGGHHGEGEAEHHHGGGGGGGGHHHHGGGEFGGHHHHGHHGGGGGGGGGGGGHGHHGGGGHGHHHHGGGGGFGGGHHHHHHHHHGHHHHHHGGHHFGGGGHHHHHHHHHHHGHHGGGGGHGHHGHHGGGGGGGGGGGGG-;CFFFFFFFFFFFFFFFFFFFFFFFFFFFFFFFFFFFFFFFFFFFFFFFFFFFFFFFFFFFFFFFFFFFFFFFFFFFFFFFFFFFFFFFFFF
@M05620:37:000000000-D9766:1:1101:12306:4844 1:N:0:21
GAGGCTGCTTTGGAAGAAACTCATAGATTACTGCAACAGTTCCCCCTGGACCTGGAAAAGTTTCTTGCCTGGCTTACAGAAGCTGAAACAACTGCCAATGCTACCCGATACTAAACGTACTGACAAGCTCCTAGCCGACTAAAAGGGCGTACCAAAGATGCTGAAACAATGGAGAGTACGCCCGGCCATTACGCTTTAGCACTCATGTGGATAACCTTGACCAATTCTCAGCATATGTACTAGTACATGAC
+
CDDDDBFBFFFFGGGGGGGGGGHHHHHHHHHHHHHHHHHFGHHHHGGGHHHHHHHHHHHHGHHHHHFHHHHHHHHHHHHHHHHFHHHGHGHHHHHHHGHHHHGHH1E///>DBFEHG0C//BFFG3B?3BBGH4BBF</B/2FDH/?=BEGEGH1??=1?=G1>FHHHHHHH101><G0C.<@@GFA-<C0CEGGGEGGGGFBF/0<CF0=00C<<<CFF0CF<CFGF0F:FFG0:<B00<00:BFFFFF0
@M05620:37:000000000-D9766:1:1101:19583:4845 1:N:0:21
ACCACACCTTCTACAATGAGCTGCGTGTGGCTCCCGAGTAGCACCCCGGGCTGCTGACCGAGGCCCCCCTGAACCCCAAGGCCAACCGCGAGAAGATGCCCAGGTGAGTCGCCCGCTACCTCTTCTTGTCGCCGCCTCCCTCCTTCCTAGCCTCCAGGCGCTGCGCCCTTTCTCACTGGTTCTCTCTTCTGCCGTTTTCCGTAGGTCTCTCTTCTATGACCTGCGTCTCCTTTGGAACGCTGCAGGTTCTA
+
>A>A>4A>BC@DFFGBGGBFDGHBEEEBFAA2BABABE2BBA5BBBAA00AAEF3BF230>>@>?FFFGF1FBGE?EGEGFHCFE??E<<<BCDHHBFHHHEA/?<DC11>ADD--<<AGBGFFHF0=<0<CDCC:A.;:CFDBF0;0099BFBEB//.---:.-9ABCFF/9B/9B/F;9/;F/9/9//9BB-ADFFFFAF.9./;/9;BB///BBB;BB/B.9;-.9B//B/B/;/99.9://.9////
@M05620:37:000000000-D9766:1:1101:22330:4868 1:N:0:21
GCGGCTGCTTTGGAAGAAACTCATAGATTACTGCAACAGTTCCCCCTGGACCTGGAAAAGTTTCTTGCCTGGCTTACAGAAGCTGAAACAACTGCCAATGGTACAGGATGCTACGCGTAAGGAAATGCTCCTAGAAGACTCTAAGTGATTAAAACAGCCGATGAAACAACGCCAAGTCAGTCAGGCATTTGCCCTTTCGCACTCTTCTGTATCCAATTTAACAATTCTCAGCCTGTGTACTTGTAACTGAC
+
A1AAA1AAFFDFGFGGCGGGGGFHFGBGG1GHHHGHGGGFGHHHHGGGHHHHHHHHHHHHFHHHHFFHHHHHHHHHHHHHHHHHHHHHHEHHHHHHHGHH1B2B1@B01@01@1//>>E/01B<01BBBG1C1111<<01B111B2>>2@21>F1/@G//>/?<F110//-->C-.=00D==00<GE<000000:/00.;.A-:000;00;;F0;FG00099;900;0000//;.90;0F990;BFG;;F9
@M05620:37:000000000-D9766:1:1101:15920:4869 1:N:0:21
ACCACACCTTCTACAATGAGCTGCGTGTGGCTCCCGAGGAGCACCCCGTGCTGCTGACCGAGGCCCCCCTGAACCCCAAGGCCAACCGCGAGAAGATGCCCAGGCGAGTCGCCCGCTACCTCTTCTGGTGGCCGCCTCCCTCCTTCCTGGCCTCCCGGCGCTGCGCCCTTTCTCACTGGTTCTCTCTTCTGCCGTTTTCCGTAGGACTCTCTTCTCTGACCTGAGGCTCCTTTGGAACTCTGCAGGTTCTA
+
CDDDCDDDFFFFGGGGGGGGGGHHGFGFHGHHHGGGGGGGGHHHHGGGGGGGHHHHHHHGGGGGGGGGGGGHHHHGGGGHGHHHHGGGGGGGGGHHH22?G2///<<><0><EG-<<<?GHHHHFHEH0/;.CCDGD9EGGFG/FFFB:FFGGGGGFA-@BC-A>CFFFFFB::00BFF:B::BFBB0::F0FFDDFFFBA:AADFFBBFFFFFFBB0:BFBB/;.99:;0:F0:0B00:0:0;FF.0;;0
@M05620:37:000000000-D9766:1:1101:21028:4885 1:N:0:21
AGTCCAACTCTCAATCGAACAGGGGGCCCCTGGCCTGGCCCCTTCAGCCCGGAAACCTCTGACCGCACCCGCTACCTGGCGCACCCACTACGCAGCTTGGCTGGGCCCTCTGTGCGTATCCCGCGTCGGAATCTGGGCGTTGGGGCGGCGTGCGGCGTTGGGGCAAGCCAGTCCTAACCGTGGAGGGTTCTGGTAAATGATGGGGTGAGGCGGGGCTCTTTGGCTCCCACCAGTCCCCCTGTCTGGTCTAT
+
AA>AAF1BCF3BB3GGGBBFEEGCE0AAAE/BBFGFEG0BAEF0FF1DBEE/A>EGHFHHHFFH/>EEGGGG>EEHGGH0>EEGGGGGH0BCGGGGHHHGH??EG<?AG?FGFHHGGGGHH1CCGCCGG;CEHHHHHA@CA@GGGG?@@@@@F@@@@@@@F@@F@FF-A-AFFFFFFFF@FF@-;B@9AFFFF/BFFFFFFFFFFB@FFF-@@@@@?FFFFFFF/BEEFFFFFFFFFFF@FFFFFFFFFFF
@M05620:37:000000000-D9766:1:1101:15628:4907 1:N:0:21
AGTGCCAGCTCTCAATCGCACAGGGGACCCAGGGCCTGGCCCCTCCATCCAGAAAACCTATGACCTCACCCGCTACCTGGAGCACCAACTCCGCAGCTTGGCTGGGACCTATGTGAGTATCCAGCGTAGGAATCTGGGAGTTGGGGAGGAGTGAGGAGTTGGGGAAAGACAGTCCTAACCGTGGAGGGTTCTGGTAAATGATGGGGTGAGGAGGGGCTCTTTGGCTCCCACCAGTCCCCCTGTCTGGTCTA
+
CCBCCFFFDFFFGGGGGGGGGGHGGGGGGGHHGGGGGGHHHHGHGGHHHHHHHHHHHGHHHHHHHHHHHHHGGEGGHHHHHHHHHHHHGHHHGGGGGHHHGHHGGGHHGHHHHHHHHHHHHHHHHGGGGGHHHHHHHHHGGHHHGGGGGGGHHHHHHGHHHHGGGGHHHHHHHHHHHHHHGGGGGGGGEGGGGGFGGGGGGGGGGGFFFFFFFFFFFFFFFFFFFFFFFFFFFFFFFFFFFFFFFFFFFFF
@M05620:37:000000000-D9766:1:1101:13881:4913 1:N:0:21
AGTGCCAGCTCTCAATCGCACAGGGGACCCAGGGCCTGGCCCCTCCATCCAGAAAACCTATGACCTCACCCGCTACCTGGAGCACCAACTCCGCAGCTTGGCTGGGACCTATGTGAGTATCCAGCGTAGGAATCTGGGAGTTGGGGAGGAGTGAGGAGTTGGGGAAAGACAGTCCTAACCGTGGAGGGTTCTGGTAAATGATGGGGTGAGGAGGGGCTCTTTGGCTCCCACCAGTCCCCCTGTCTGGTCTA
+
AA>AAFFFBFFFG4FGGFGCGFHDGEEEGGHHAEEEFFHHFHGGGGHHGHHHGHGHHGHHHFFHHHHHHHHGG>EEHHHHBGHHHHGFFFHHEFFEEFFGFGHGGGHHGHGHFHHHHGHHHHHHHGBAGGHHHHHHHGFGGHGFGGEGGGDHHHHFFGFGFHGCEFHHFHHHHHGHHHHHGDEF?A?D;FAFGGCFGGGGGGFGGGDAFFFFFFFFFFFFFFFFFFFFFFFFFFFFFFFFFFFFFFFFFFF
@M05620:37:000000000-D9766:1:1101:16384:4920 1:N:0:21
AGTGCCAGCTCTCAATCGCACAGGGGACCCAGGGCCTGGCCCCTCCATCCAGAAAACCTATGACCTCACCCGCTACCTGGAGCACCAACTCCGCAGCTTGGCTGGGACCTATGTGAGTATCCAGCGTAGGAATCTGGGAGTTGGGGAGGAGTGAGGAGTTGGGGAAAGACAGTCCTAACCGTGGAGGGTTCTGGTAAATGATGGGGTGAGGAGGGGCTCTTTGGCTCCCACCAGTCCCCCTGTCTGGTCTA
+
>>1>AD1FAFF@AGGBGEGGAEFGCGGGCEHHGGAE//F0BGGHGGGH1BGDDA1BGA0FGHHHHH1FHHHGGG@EHFHHHHHHFEHHGHHHGAEG>>FGGHHGGEHHEHHHHHHHHHFHHFHHF@/CCGHHHHHH10?F/0FGGGGCGGCCGHHAGGHHHHGGGGHHHHHHHHHHHHHHGGGGGGGG.CGGFGCGGGGGGGGGGGF@FFFFFF@@@-EFFFEFFEFFFFFFFFFFFFFF@FFFFFFFFFF
@M05620:37:000000000-D9766:1:1101:14502:4945 1:N:0:21
ACCACACCTTCTACAATGAGCTGCGTGTGGCTCCCGAGGAGCACCCCGTGCTGCTGACCGAGGCCCCCCTGAACCCCAAGGCCAACCGCGAGAAGATGAACCCAGGTGCGTGGCCCGCTCCCTCTTCTGGTGGCCGCCTCCCTCCTTCCTGGCCTCCCGGCGCTGCGCCCTTTCTCACTGGTTCTCTCTTCTGCCGTTTTCCGTAGGACTCTCTTCTCTGCCCTGCGTCTCCTTTGGAACTCTGCAGGTTC
+
BBBBBBB>BFFFGGGGGG5FGFHHGGGB4AFFFAFE2EEGGHHHHGGCEEGGFHHHHHGAEFCEGGGGGGGHFHHGGGGHEHHHHGGEFG/>CDHB??GHHHG?GEHHFFFEGGHHGGG?EGHHHH=GHHHHGHHGGGGGGGGG;;FGGFGGGGGGG;CDGF@BFFFFFFFFFFFFFFFFFFFFFFF/;BFFFF;@DFFFFFFF9ADBFFFFFFFFFFFFBF.;FEC9@9BFFFFFFFFFF;:FF/;.;B/
@M05620:37:000000000-D9766:1:1101:11334:4947 1:N:0:21
ACCACACCTTCTACAATGAGCTGCGTGTGGCTCCCGAGGAGCACCCCGTGCTGCTGACCGAGGCCCCCCTGAACCCCAAGGCCAACCGCGAGAAGATGCCCAGGTGAGTGGCCCGCTACCTCTTCTGGTGGCCGCCTCCCTCCTTCCTGGCCTCCCGGAGCTGCGCCCTTTCTCACTGGTTCTCTCTTCTGCCGTTTTCCGTAGGACTCTCTTCTCTGACCTGAGTCTCCTTTGGAACTCTGCAGGTTCTA
+
ABAABBBAFFFFGGGGGGGGGGHHGFGEEGHGHGGGFGGGGHHHHGGGFGGGHHGHHHHGGGGGGGGGGGGHHHHGGGGHGHHHHGGGGGGGGGHHHHHHHGHFGHHHHHGGHHGGGGGHHHHHHHHHHGGHHGGGGGHGHHGHHGGGGGGGGGGGGC-;BGGGGGFFFFFFFFFFFFFFFFFFFFFFFFFFFFFFFFFFFFFFFFFFFFFFFFFFFFFFFFFFFFFFFFFFFFFFFFFFFFFFFFFFFF9
@M05620:37:000000000-D9766:1:1101:14764:4948 1:N:0:21
ACCACACCTTCTACAATGAGCTGCGTGTGGCTCCAGAGGAGCACCCCGTGCTGCTGACAGAGGCCCCCCTGAACCCCAAGGCCAACCGCGAGAAGATGCCCAGGTGAGTGGCCCGCTACCTCTTCTGGTGGCCGCCTCCCTCCTTCCTGGCCTCCCGGCGCTGCGCCCTTTCTCACTGGTTCTCTCTTCTGCCGTTTTCCGTAGGACTCTCTTCTCTGCCCTGAGTCCCCTTTGGAACTCTGCAGGTTCTA
+
1>1A>11>BC11BFGDEG1BDGGHEEFBB0F0BB11AA00EG/BFEAE/BAABA1BD01BFCFBFG/>E/FG1FF/??EEFH?F>?EEE><>ECHFE1FHHHEA1BB<?GEGHHCGG?<GFDGHF<<G>GA>F?<C?.=CGGGH0;;GGHHFHHFGC?:-;;9EA@GGGFFFFF/BBFFF/9/BFFBB/9;BF@BBFFFFFFFB?BB;BFFFBFF/:;/9E/---/9//;BFFFFFFEBFBFFBFF-/9B/
@M05620:37:000000000-D9766:1:1101:14782:4950 1:N:0:21
ACCACACCTTCTACAATGAGCTGCGTGTGGCTCCCGAGGAGCACCCCGTGCTGCTGACCGAGGCCCCCCTGAACCCCAAGGCCAACCGCGAGAAGATGCCCAGGTGAGTGGCCCGCTACCTCTTCTGGTGGCCGCCTCCCTCCTTCCTGGCCTCCCGGAGCTGCGCCCTTTCTCACTGGTTCTCTCTTCTGCCGTTTTCCGTAGGACTCTCTTCTCTGACCTGAGTCTCCTTTGGAACTCTGCAGGTTCTA
+
ABCCCCCCFFFFGGGGGGGGGGHHGGGEGGHHHGGFGGEGGHHHHGGGGGGGHHHHHHHGGGGGGGGGGGGHFHHGGGGHGHHHHGGGGGGGGGHHHBBGFHHC1?1F?BFFHHGGGGGHGHHHHHHHDCDGHGGGFDHGHHGHHGGFBGGGGGGGGFGGGG/BFGFFFFFFFFFFFFFFFFFFBFFFFFFFFFFDBAFFFFFD?/FFFFFFFFEFFFFFFFFFFFFFFFFFFFFFFFFFFFFFF?FFFFF
@M05620:37:000000000-D9766:1:1101:21755:5000 1:N:0:21
ACCACACCTTCTACAATGAGCTGCGTGTGGCTCCCGAGGAGCACCCCGTGCTGCTGACCGAGGCCCCCCTGAACCCCAAGGCCAACCGCGAGAAGATGAACCCAGGTGAGTGGACCACTCACTCTTCTGGTGGCCGCCTACCTCCTTCCTGGCCTCCCGGCGCTGCGACCTTTATCACTGGCTCTCTCTTCTGCCGTTTTCCGTAGGACTCTCTTATCTGACCTGAGTCTCATATGGAACTATGCCGGTTC
+
AAA>AAAAFFFFEFGFFGG1F1F1E0AEF?HH1FAAAEGGFHHHHGGGEEEF1FGEGBAEEE/EF/EGGGGHHBEEEEEH//GHG/E</BC</?FF1?FG1?<F</<?1G1FF11G.<>>01>GFF1FDGDCE.G-<CA./;CFHCC0:G0:G.9CEE.@A@--;C---9AB//9B/BFBB--;;/;99BB///9;AB/;/9-/;--/B/;BB/;/////99B/-/-;;B9///9;/;/;///9FF-@@FE
@M05620:37:000000000-D9766:1:1101:19967:5009 1:N:0:21
AGTGCCAGCTCTCAATCGCACAGGGGACCCAGGGCCTGGCCCCTCCATCCAGAAAACCTATGACCTCACCCGCTACCTGGAGCACCAACTCCGCAGCTTGGCTGGTCCCGTCCCCCTGTCTGGTCTCTCTCCTGCCCTTCGCTCGGACGAGCCACCGTCTGCCATCCAGACACTCCGGAGCCTATCGTCTGCCGACTTCTGCTTGAAAACAGCCCCTCTTTGTCTCGCACCAGTCGAACTGCCTGGTCGAG
+
ABAABFFFBFFFGGGGGGGGGGHHGGGGGGHHGGGEEGHHHHGHGGHHHHHHGHHHHGHHHHGHHHHHHHHGGGGGHHHHHHHHHHGHGHHHGGGGGHHHFHHG/33BFCFFGFHGGGHHH@22@G@2@@FFGHHHHH0CCDGHGGGGGGGGF/CG.:EHGG0::::G00:/;CC/.A.;9.;:0;CF?AEBFF-@@FB///;BB.BF/;;....;.:.////99;/;---..//..9;.BB/;9./;-9-
@M05620:37:000000000-D9766:1:1101:12412:5016 1:N:0:21
ACCACACCTTCTACAATGAGCTGCGTGTGGCTCCCGAGGAGCACCCCGTGCTGCTGACCGAGGCCCCCCTGAACCCCAAGGCCAACCGCGAGAAGATGAACCCAGGTGCGTGGCACGCTACATCTTCTGGTGACCGCCTCACTCCTTCCTGACCTCCCGGCGCTGCGCCCTTTATCACTGCTTCTCTCTTCTGCCGTTTTCCGTCCGACTCTCTTCTATGCCCTGCGACTCCTTAGGAACTAAGCCCGTTC
+
AAAAAAAAFFF13FG1GFGGGGFHG0EABEHFBBFAEE/AB/GHHGGGEEGCDD1GH00AEGC?GC@/EEFFHHA//?EHGHEHHEAE<<><CAFF11>FGH////?11<<<-<0F?@ACC0=GFHGH0<DF00=<-;.:/:GGHB0C;;F0:C0;9E.:A@-@@B?@F-9F///;BFFF/;F/9B//:;BF/;/;;A/-B9:9--9-@@-/:F9B///9//9/;9--9--;F//9;/:AF//:;B-99;9
@M05620:37:000000000-D9766:1:1101:20501:5020 1:N:0:21
AGTGCCAGCTCTCAATCGCACAGGGGACCCAGGGCCTGGCCCCTCCATCCAGAAAACCTATGACCTCACCCGCTACCTGGAGCACCAACTCCGCAGCTTGGCTTCCAGCGTAGGCATCTGGGAGTTGGGGAGGAGTGCGGCGTTGGGGCAAGCCCGTCCTCCCCGTGGAGGGTTCTGGTACCTGATGGGGTGAGGAGGGGCTCTTTGGCTCCCACCCGTCCCCCTGTCTGGTCTATCTCCTGCCCTTAGAT
+
BBAABFFFBFFFFGGFFGGCGEHCGGDGGEGHFGGEEFHFAHEEGGHHGCGHHHFFGGHHGHHHHFHGHHFEE/EEHFGHFFHHHHFEE3GGFGGEEBFC/GGHFFGGGEC?<A2BGHHHGFCGGGHHGCCCDAE0F1>@-<<A@.CD.:.;...;;CDA0:CEFEF-EA9B.;FFFF////:BFFFFFDFB.9F/9.B@B=FFFFFF9BFFFFFD?;AAFFFFFFFFFFBFFFFF/BFBBFBFFFFFFFF
@M05620:37:000000000-D9766:1:1101:23019:5020 1:N:0:21
AGTGCCAGCTCTCAATCGCACAGGGGACCCAGGGCCTGGCCCCTCCATCCAGAAAACCTATGACCTCACCCGCTACCTGGAGCACCAACTCCGCAGCTTGGCTGCCCCCGTCCCCCTGTCTGGTCTCTCTCCTGCCCTTCGCTCGGACGAGCCCCCGTCTGCCCTCCCGTCACTCCGGAGCCTCTCGTCTGCCGTCTTCTGCTTGAAAAAAACCCCACAAAGCCTCAAAGTAGAAATTTAAGGAAACCAAA
+
AA>ABFFFBFFFGGGGGGGGGGHHGGGGGGHHGGGGGGHHHHGHGGHHHHHHHHHHHGHHHHHHHHHHHHHGGFGGHHHHHHHHHHHHGHHHGGGGGHHHGHHG?B?F/BFGGGHGGGHHHHHHFHGHHHHHHHHHHHHHHGGHGGGGGGGGGGGGGGGHGGGGGGG.ECF.CFGGGG9BB?FFFFFEFFFFFFFFFFFFFFFFFFFFFF-D?D......./.././////////9///9///////....
@M05620:37:000000000-D9766:1:1101:15574:5031 1:N:0:21
AGTGCCAGCTCTCAATCGCACAGGGGACCCAGGGCCTGGCCCCTCCATCCAGAAAACCTATGACCTCACCCGCTACCTGGAGCACAAACTCCGCAGATTGGCTGGGACCTATGTGAGTATCCAGCGTAGGAATCTGGGAGTTGGGGAGGAGTGAGGAGTTGGGGAAAGACAGTCCTAACCGTGGAGGGTTCTGGTAAATGATGGGGTGAGGAGGGGCTCTTTGGCTCCCACCAGTCCCCCTGTCTGGTCTA
+
AAABBFFFCFFFGGGGGGGGGGHGGGGGAFHHFFGGFGHH2GGHGGHHFHHHFHFHHGHHHHEHHHHHHHHGGEGGHHH1BFGGHHHHHEHHGGGGGEGHHHHGGGHH/GHHHHHHHHG3GHHHHGGGGGGHGHGHHHEEDGHGGGECGGDGHHHHHGHH0<@GEGHGHHHHHHHHHHGHGGGGGEGG.CFGGGFGGGGGGGGGGGGFFFFEFFFFFAFFFFFFF0BEFFFFFFFFFFFFFFFFFBFBFFB
@M05620:37:000000000-D9766:1:1101:14442:5096 1:N:0:21
ACCACACCTTCTACAATGAGCTGCGTGTGGCTCCCGAGGAGCACCCCGTGCTGCTGACCGAGGCCCCCCTGAACCCCAAGGCCAACCGCGAGAAGATGCCCAGGTGAGTGGCCCGCTACCTCTTCTGGTGGCCGCCTCCCTCCTTCCTGGCCTCCCGGAGCTGCGCCCTTTCTCACTGGTTCTCTCTTCTGCCGTTTTCCGTAGGACTCTCTTCTCTGACCTGAGTCTCCTTTGGAACTCTGCAGGTTCTA
+
BBBABBBBFFFFGGGGGGGGGGHHGEGEDEGHFGGGGGGGGHHHHGGGDEGGGHHHGHHGGGGGGGGGGGGHHGHGGGGHFEHHHGGGGGDGGGHHHHHHHGHGFHHGHFGGHHGGGGGHHHHFHHHFGHGHHGGGGGEEHGGHHGGGFFFGGGGGGF-;BGGGGGFFFFFFFFFFFFFFFFFFFFFFFFFFFFDFFFFFFFADFFFFFFFFFFFFFFFFFFFFFFFBFFFFFFFFFFFFFFFFFFAFFFF
@M05620:37:000000000-D9766:1:1101:22931:5113 1:N:0:21
AGTGCCGCTCTCAATCGCACAGGGGACCCCGGGCCTGGCCCCTCCATCCCGAAAACCTCTGACCTCACCCGCTACCTGGAGCACCAACTCCGCAGCTTGGCTGGGACCTATGTGAGTATCCAGCGTAGGAATCTGGGCGTTGGGGCGGAGTGCGGAGTTGGGGAAAGACAGTCCTAACCGTGGAGGGTTCTGGTAAATGATGGGGTGAGGAGGGGCTCTTTGGCTCCCACCAGTCCCCCTGTCTGGTCTAT
+
AAAABF>>AD>BEGGGGFFEGGHGG2AEED?EEGGAEHHHDFEGGF5DF1E?EEEHGH3GGFGH4BGHHHFEFGGHHGHBGHFHHCGEG3GGFGGGFDGGHHGGD0FGG2GGDG<GGHGHHHHGGC.AEHHGFHHHH.CCDC<@D.AA-AEG0;@-9ABFFFF?DFFFFFFFFFFFFFFFFFADEDFAFFFF/;B;FFFFFFFEFFFFFFFDAAFFFFEFFFFFFE9EBFDFFFFBBFFFEFEFBFFBBFB
@M05620:37:000000000-D9766:1:1101:10186:5119 1:N:0:21
AGTGCCAGCTCTCCATCGCACAGGGTACCCAGCGCCTGGCCCCTCCATCCAGAAAACCTATGACCTCACCCGCCACCTGGAGCACCCACTCCGCAGCTTGGCTGCTCCCGTCCCCCTGTCTTTTCTCTCTCCTGCCCTTCGCTCGGCCGAGCCCCCGTCTGCCCTCCCGTCCCTCCGGCGTCTCTCGTCTGCCGTCTTCTGCTTGAACACCACCTCCCTCCCTTCACCTCTACTCTCATCCCCACTTCGTC
+
>>>3>BFFBFFFGGGFBAE2E2GAFBBBFBBG2AEABBGHHHGDGGHHHAGGGFFBBEAFAAEGH5BFHFF0>>>BGF?B21BFHHA1?FG2/?/E>F3B/CGG/3BBFCHGGG?EG<GHH22@FG2@2@<FHFHHHHHH/CDHC?.>--<AGEGGGF:CE<0;:EGGGG?DGGFG?F;A-;AFFFDF9:AFFFD=?EFFF::/B.B/BBDFF.......9;././/;9.///;F/9/;//9..9.;/...
@M05620:37:000000000-D9766:1:1101:12514:5126 1:N:0:21
ACCACACCTTCTACAATGAGCTGCGTGTGGCTCCCGAGGAGCACCCCGTGCTGCTGACCGAGGCCCCCCTGAACCCCAAGGCCAACCGCGAGAAGATGACCCAGGTGAGTGGCCCGCTACCTCTTCTGGTGGCCGCCTCCCTCCTTCCTGGCCTCCCGGACCTGCCCCCTTTCTAACTGGTTCCCTCTTCTGCCGTTTTCCGTAGGACTCTCTTCTCTGACCTGAGTCTCCTTTGGAACTCTGCAGGTTCT
+
BBBBBBBBFFFFGGGGGGGGGGHHGEGEFGEGGGGGGGGGGGHHHGGGEFGGHHHHGHHGGGGGGGGGGGGHGHHGGGGHGHHHHGGGGGGGCGHHHHFHH2/FFG110??/FG/---->000D<<0G0=G.<.-;:.CG:/;.C0;/0C/;.0;E.E----:/..;E-DF/9/////;BF/////.;//9/B/;DFF.;/:/.;.//////;////9//;//.:B///;/;FFF/BB/9;B///;AF//:
@M05620:37:000000000-D9766:1:1101:7955:5127 1:N:0:21
AGTGCCAGCTCTCAATCGCACAGGGGACCCAGGGCCTGGCCCCTCCATCCAGAAAACCTATGACCTCACCCGCTACCTGGAGCACCAACTCCGCAGCTTGGCTGGGACCTATGTGAGTATCCAGCGTAGGAATCTGGGAGTTGGGGAGGAGTGAGGAGTTGGGGAAAGACAGTCCTAACCGTGGAGGGTTCTGGTAAATGATGGGGTGAGGAGGGGCTCTTTGGCTCCCACCAGTCCCCCTGTCTGGTCTA
+
111>ADF@AFF3BFGFGCAFAEFHEGGE0AGHG00A/AFG0BEHGGHD1BGE1A1BF/01BG2FEH1FGHHGGG?EGHHFGHHC0>FHGCBGG?E//>FHGHHG?/BFGFHFHHDHHFDG2B2G0<<CC/FGHH1G1<0/?FHH/-.ACGGH.=0.<.G/DC<CEGH.::CHF0GHHHH.-;AAGGG@.;FFGGBFGGGFGBFFEBF@FFFF-A-9--;;B///9/;9EFFBE-/B/9-A--BFFF/:BFB
@M05620:37:000000000-D9766:1:1101:19057:5141 1:N:0:21
AGTGCCAGCTCTCAATCGCACAGGGGACCCAGGGCCTGGCCCCTCCATCCAGAAAACCTATGACCTCACCCGCTACCTGGAGCACCAACTCCGCAGCTTGGCTGCACCCGTCCCCCTGTCTGGTCTCTCTCCTGCCCTTCGCTCGGACGAGCCCCCGGCTGCCCTCCAGTCACTCCGGAGCCGCTCGGCTGCCGTCTTCTGCTTGAAAAAAAACCCCTCTTTGGCTCCCACCCGTCCCCCCGTCTGGTCTA
+
AAAABFFFCFFFGGGGGGGGGGHGGGGGGGHHEGGGGGHHHHGHGGHHHHHHHHHHHGHHHHHHHHHHHHHGGGGGHHHHHHHHHHHHGHHHGGGGGHHHGHHG/3BF/<///<?A/?FCBGH@F>222DF0F1CFE1?0?/.FCCGCCF?@@..::-;@AE..;:A/;0CB90C/9-:@-:-9-:@-9ED..;A>AABB9BF/B.9:9.-:-9.9;..;///9///.9.9;.:9:AD..-;9..9//:;/
@M05620:37:000000000-D9766:1:1101:6946:5143 1:N:0:21
GAGGCTGCTTTGGAAGAAACTCATAGATTACTGCAACAGTTCACCCTGGACCTGGAAAAGTTTCTTGCCTGGCTTACAGAAGCTGAAACAACTGCCAATGCTAATCGATCCTCAACGCAAGGACCCGCTACTAGCCGACTCCACGATAGTACCCGAGCAAACAACCCCAAGGAAGTTACGCACGGCCTCTCCACCTCAGCACTTTCGTGAATCCAATAGAGCCCATCACTGCAACTTGAAACGTACAAGAC
+
AAA>AACAFFDFF1AFCAGGGGHHFG1FGBGF3GH1BGGB2F2FFH0BG0BAGGHBBEHHBFHHH1FGHHHE0EFFGH1FAFGGGF1FGGGHHGGGEFFF1B221@/BF0?F1BBCE/>>E?0FF<<</<EGHB00?B/</1@0?//?/?<??1?///-0><0>..>.<..CC<.000=C.A:CAC-;./=C09.:.;;B0CF/00=C;/.0;;;CF0000/-;-///;/;9;//;//;;/9:;FFF/99;
@M05620:37:000000000-D9766:1:1101:15754:5151 1:N:0:21
ACCACACCTTCTACAATGAGCTGCGTGTGGCTCCCGAGGAGCACCCCGTGCTGCTGACCGAGGCCCCCCTGAACCCCAAGGCCAACCGCGAGAAGATGCCCAGGTGAGTGGCCCGCTACCTCTTCTGGCGGCCGCCTCCCTCCTTCCTGGCCTCCCGGCGCTGCGCCCTTTCTCACTGGTTCTCTCTTCTGCCGTTTTCCGTAGGACTCTCTTCTCTGACCTGAGTCTCCTTTGGAACTCTGCAGGCTCTA
+
BBBABBBBFFFFGGGGGGGGGGHHGGGACEHHHGGGFGGFDHHHHGGGDEGGGHFHHHGGGGFGGGGGGGGHHHHGGGGHGHHHHGGGGG@DGGHFGHHFCFEGFGF0?1//??C---<0<GF0GHB00<-:---:.:..BFDF0CFF0BFFGGGGGF--;;-;>9A>DBFBBB/B/BFF//:/BB99/;//:B.;FABB?/.;D//9B/BBFBFFF//B9F./.;B/;FF/:FFFBF/;FFEFF?.;FF9
@M05620:37:000000000-D9766:1:1101:13247:5159 1:N:0:21
GAGGCTGCTTTGGCAGAAACTCATAGATTACTGCAACAGTTCCCCCTGGACCTGGAAAAGTTTCTTGCCTGGCTTACAGAAGCTGACACAACTGCCCATGCTATTCGATCCTCAACGTACGTCTCGGCTACTAGCCGACTCCACGACAATACCTGAGTAGATAACGCCATGGCAGTTACGTACGGCCTTTCCGCTTTACCACTTTTGCCGCTTCAATAGACCTCTTCACATCATTTGTTCATGTACAAGCC
+
AAB>ABFACFFFGAAA2FBFGFHHH5BDG5GF5FE4CFGHHHHHHGG2F2FGGFH2BFHG3DDGG5DBFBGEHABCGF3DBAFFGGFDFE?BFFF3?B3B334@B4B@@1?4B3@2E/0//202B3/?FGH34?3F/>BB<2B2///>/2<@F1FGF<11@<111/->..100>.00=0</=.A.<C?/=0:...:.00000;;90000--;..0;90009:0B0;;000;00/99//.///9;;B//:.9
@M05620:37:000000000-D9766:1:1101:12588:5164 1:N:0:21
ACCACACCTTCTACAATGAGCTGCGTGTGGCTCCCGAGGAGCACCCCGTGCTGCTGACCGAGGCCCCCCTGAACCCCAAGGCCAACCGCGAGAAGATGCCCAGGTGAGTGGCCCGCTACCTCTTCTGGTGGCCGCCTCCCTCCTTCCTGGCCTCCCGGAGCTGCGCCCTTTCTCACTGGTTCTCTCTTCTGCCGTTTTCCGTAGGACTCTCTTCTCTGACCTGAGTCTCCTTTGGAACTCTGCAGGTTCTA
+
BBBABBBBFFFFGGGGGGGGGDGFGEEBFEHHFFGGGGGGGHHHHGGGGGGGHHHHHHHGGGGGGGGGGGGGHFHGGGGHEEHHHGGEGGGCCGFHFHFFGHHGGHHHHHGGHGDGGGGHBHHHH0DHFGGHHGGGCGGGHHGHFGGFGEFFFFEGGD;@BF/BDGFBFFFFFFFFFFFFFFFFFFFFFFFFFFFFFFFFFFFFFFFFFFFFFFFFFFFFFFFBFFFFFFFFFFEFFFFFFFFFFFFFFFB
@M05620:37:000000000-D9766:1:1101:22966:5192 1:N:0:21
GAGGCTGCTTTGGAAGAAACTCATAGATTACTGCAACAGTTCCCCCTGGACCTGGAAAAGTTTCTTGCCTGGCTTACAGAAGCTGAAACAACTGCCAATGCTACAGGATGCTACCCGTAAGGAAAGGCTCCTAGAAGACTCCAAGGGAGTAAAAGAGCTGATGAAACAATGGCAAGTAAGTCAGGCATTTCCGCTTTAGCACTCTTGTGGATCCAATTGAACAATTCTCAGCATTTTTACTTGTAACTGAC
+
BBBBBAFBFFFFGFGGGGGGGFFHHFHHHHHHHHGHFGHFFDFGHGCGGHHHHHGHGHFHFHHHFHHHHHHHHHHFHHHHHHHHHBDGFFGHHHHGHFHHFBBFFB?FGGGFB@BFFEE?FFFGHBBFFFGHGDGHHHBF?FBGGFGG???FHH2/2@GGFGGFGGHCF1?GHFGG?<F?=F<FGH.<<FFGDGGGFHHGFGFHGHHHHGCCGHCGC0:;C;CGGCCGHHGBFFGG0;?CFFGGGCFBFFC
@M05620:37:000000000-D9766:1:1101:19519:5192 1:N:0:21
GAGGCTGCTTTGGAAGAAACTCCTACATAACTGCAACCATTCCCGCGGAACCTGGAAGAGTTTCTTGCCTGGCTTACAGAAGCTGAAACAACTGCCAATGCTACCGGATGCTCCCCGTACTGACCAGCTCCTCGCCGCCTCCCAGGGCGTCCCAGCGATGCTGCAACCATGGCAAGTAAGTCCGGCCTTTCCGCTTTAGCACTCTTGTGGATCCCCTTGAACAATTCTCAGCATTTGTACTTGTACCTGAC
+
BBBBBBFBFFFFGFFGG4FFBGEG44B56DBG5FA3B22BDDAG2A2A0AABBBBG33ABAFF5D@55BBFGHCG3BFEGHFHGH3GHGHHHF3GG3BGHHEGEF/EEEGHB3GGGGGC/CGGHH2B?F<FGBBF//>>E/GF01..<--<<DGHAF-;D.0;CGFG.;GC/C/;.;B00CFFGDGCDFBFGGGGGGGFFFFFEFFFBFD/:B.;..:BF/;;BFBFBFFFFFFFFF/;;BFF9B/9BFFB
@M05620:37:000000000-D9766:1:1101:23624:5199 1:N:0:21
AGTGCCAGCTCTCAATCGCACAGGGGACCCAGGGCCTGGCCCCTCCATCCAGAAAACCTATGACCTCACCCGCTACCTGGAGCACCAACTCCGCAGCTTGGCTGGGACCTATGTGAGTATCCAGCGTAGGAATCTGGGAGTTGGGGAGGAGTGAGGAGTTGGGGAAAGACAGTCCTAACCGTGGAGGGTTCTGGTAAATGATGGGGTGAGGAGGGGCTCTTTGGCTCCCACCAGTCCCCCTGTCTGGTCTA
+
AA>AAFFFAFFFGFGGGGGGGGHFGEGEEEHHFEGGEFHHAGGDGGHHHHHHEHGHHGGFGGBHHHHHHCEEE>EGHFFGFHHHHHHHGHHFDGEEGFGGDHFFGGGHFHHFFFGHFGHHHHHHHCGGGGHHCGHFGH0<<FGFGGECGEC>GBGGBEG/GHGGAECG/CHHHGHFFGHHGGEGDEAFGFFGFBCFFFGGGBFBEGDBAFFFFFFFFFF/BFFFFEFFAFFFFFFFFFFFCFFFFFFFFB9
@M05620:37:000000000-D9766:1:1101:9205:5207 1:N:0:21
GAGGCTGCTTTGGAAGAAACTCATAGAATACTGCAAACGCTCCCCAGAGCCAATGAAACATTTCCTAGCTGGTTAGCAGTTTCCGCTCCACCGCTCCTGGCTATCCGATGCAACACGTACTAGCAGGCTACTCGCCAACTCACAGGGCATCCAAAAGATGCCGCAACAATGGACAGTACGACCGGACTCACAGCCTTAGAACTCTTGTGGCTCCCCTTGACCGATTAACAGCATTTGTACTTGTATTTGAC
+
CBCCCCFCFFFFGGGGGGGGFGHHHHGDDDBGDBFG52B222AAEEE2FGBA2BBFGGH3BB555555353B335155B555D5BE101BBG1//>>@3B?BF3B3/EFFD3BBF?AGHE?44BFFCDH22BF/><//?@2DFG2???/===?11??<G111>>@E<<.<0<0C0<<D0..;:@@?:D/0;=;:.::F099CGGGGGFGF..;C.;;AFFFF-;-..09;0.;FF0:0;BFFFFF00;;B0
@M05620:37:000000000-D9766:1:1101:15344:5207 1:N:0:21
ACCACACCTTCTACAATGAGCTGCGTGTGGCTCCCGAGGAGCACCCCGTGCTGCTGACCGAGGCCCCCCTGAACCCCAAGGCCAACCGCGAGAAGATGCCCAGGTGAGTGGCCCGCTACCTCTTCTGGTGGCCGCCTCCCTCCTTCCTGGCCTCCCGGAGCTGCGCCCTTTCTCACTGGTTCTCTCTTCTGCCGTTTTCCGTAGGACTCTCTTCTCTGACCTGAGTCTCCTTTGGAACTCTGCAGGTTCTA
+
AAABCACAFFFFGGGGGGGGGGHHGGGGHGHHHFGGCGGFGHHHHGGEEGGGHHHHEGHGEGGGGGGGGGGHHHHGGGGHGHHHHGGGGGGGGGHGHHHHHFHF?GFGHHGGHHGGGFGHHHHHHHHHHHGHHGGGGGHGHHGHHFGGGFFGGGGGGBFGGGGGGGFFFFFFFFFFFFFFFFFFFFFFFFFFFFFFFFFFFFFFDBFFFFFFFFFFFFFFFFFFFFFFFFFFFFFFFFFFFFFFFFFFFFB
@M05620:37:000000000-D9766:1:1101:16706:5207 1:N:0:21
AGTGCCAGCTCTCAATCGCACAGGGGACCCAGGGCCTGGCCCCTCCATCCAGAAAACCTATGACCTCACCCGCTACCTGGAGCACCAACTCCGCAGCTTGGCTTCCAGCGTCGGCATCTGTGAGTTGGGGAGGCGTGCGGCGTTGGGGCACGCCCGTCCTCCCCGTGGAGGGTTCTGGTCCCTGATGGGGTGCGGAGGGGCTCTTTGGCTCCCCCCCGTCCCCCTGTCTGGTCTCTCTCCTGCCCTTCGAT
+
AA>>AFFFCFFFG4FFGGGAECHCGGDEFFHHAEFEGGHHFHGHGGHHHHHHHHHGHGHHHFHHHDFFHHHEG>EGHHHHFGHHHH1?EGHC>FCE>GFGFGHH?BDBGGEGGGCFGHHHF2FFFGHHGGGGGACCDG<CCFFGGHCFAFGGGGGGACEFGG.;@ADFDFFFDFFFFF;B;AFBFFFFFF;;:@DCFFFFFFEFFFFFFFFFAFFFFDADFF;A@EFFFFFFFF/;B/;BFFFFFFF;EAF
@M05620:37:000000000-D9766:1:1101:21661:5208 1:N:0:21
AGTGCCAGCTCTCAATCGCACAGGGGACCCAGGGCCTGGCCCCTCCATCCAGAAAACCTATGACCTCACCCGCTACCTGGAGCACCAACTCCGCAGCTTGGCTGGGACCTATGTGAGTATCCAGCGTAGGAATCTGGGAGTTGGGGAGGAGTGAGGAGTTGGGGAAAGACAGTCCTAACCGTGGAGGGTTCTGGTAAATGATGGGGTGAGGAGGGGCTCTTTGGCTCCCACCAGTCCCCCTGTCTGGTCTA
+
AA>ABFFFBFFFGGGGGGGFGGHCFEFG2EGHBEGGEFHH2GFGGGHHHHHHFHFGHGHHHHBHHGHHHHHEE>EGHHHHFHHHHHFEFHHHAECEEGFGGHHGGGGHGHHHHHHHHHHHHGHHHGGGGGHHGHGHGHFGDGHGGGGGGGCFGBGHFGHGHHGGGGHGHHHHHHHHHHHHGGEFDFGGGGGGGGFFGGGGGGGGGGFAEFFFFFFFFFFFFFFFFFFFEFFFFFFFFFFFFFFFFFFBFFB
@M05620:37:000000000-D9766:1:1101:17568:5215 1:N:0:21
AGTGCCAGCTCTCAATCGCACAGGGGACCCAGGGCCTGGCCCCTCCATCCAGAAAACCTATGACCTCACCCGCTACCTGGAGCACCAACTCCGCAGCTTGGCTTCCAGCGTCGGCATCTGGGAGTTGGGGAGGCGTGCGGCGTTGGGGCACGCCCGTCCTCCCCGTGGAGGGTTCTGGTCCCTGATGGGGTGCGGAGGGGCTCTTTGGCTCCCCCCCGTCCCCCTGTCTGGTCTATCTCCTGCCCTTCGAT
+
ABAB3FFFBFFFGGGGGGGGGGHFGAFEEEHHFEGGAFHHFHGHGGHHHGHHGHHHHGHHHGFHHFGHHHHGG>EFHHHHBGHHHHEFFHHHAFEEEHGHGHHH23BBFFFDDGGGGHHG22FFEHHHGGGGG.A>CE?CCCADGHGGECGGGGGGDGFBFGGFFFFFDFFF;AFFFFBB;AFFFFFFFFF@9@FFFFFFFFFFFFFFFFFFFDFFFFFFFFADFEFFFFBBFF/FF9FFFFFFFFFBFFF
@M05620:37:000000000-D9766:1:1101:25261:5275 1:N:0:21
ACCACACCTTCTACAATGAGCTGCGTGTGGCTCCCGAGGAGCACCCCGTGCTGCTGACCGAGGCCCCCCTGAACCCCAAGGCCAACCGCGAGAAGATGCCCAGGGGAGTGGCCCGCTACCTCTTCTGGTGGCCGCCTCCCTCCTTCCTGGCCTCCCGGCGCTGCGCCCTTTCTCACTGGTTCTCTCTTCTGCCGTTTTCCGTAGGGCTCTCTTCTCTGCCCTGGGTCTCCTTTGGAACTCTGCAGGTTCTA
+
A>AABB@A>CCFGGGGGGFEGDGFEEA24BE2B2FG2FFC?GH1GFGGAEE15B3FGHGEE@0EFEE>E/1BGHGGG/EFCFGGAFD?C//>//2222??C2FF/AD//0.<0FC@--<<<D0<D0<<0<:C.-:-..;.CF9/B0F0F/.90....@:-99@9-9A-99/9FFB9:BB/99//9///9B///;A9B./9.F.AD.;.;9///://FB/99FF.;BFFFFFBBFBFBF9BFFB/9F.BFFB
@M05620:37:000000000-D9766:1:1101:23345:5310 1:N:0:21
TCTGCGTCTTTTTAATCAACTCCTCGATTCCTGCCCCTGTTCCCCCTGTCCCTTTAACCGTTTCGTACCTGGCTTCCAGAAGCTGCAACCACTGCCCATGCTACCGGATGCTCCCCGTAAGGAACGGCTCCTCGCCGCCTCCCCGGGCGTCCCAGCGCTGCTGCAACAATGGCAAGTAAGTCCGGCATTTCCGCTTTAGCACTCTTGTGGATCCACTTGAACCATTCTCAGCATTTGTACTTGTAACTGAC
+
1>>>A>>>>A3BAAB3F3BF3BA10BBGFHGFHHHEF0BBBDFHHG/BBBFBBB1DDFHEEGBG/B0BBGHHHH0BFGH1BFH111BFGBFFGBFGG1BGHHH10>EEGGHE1FFGGGGAGFH0BCCGGGGG0/>BCCGGGHCCCGC-A<--;GGACGGG?FF0CFGFEFGGGGGGGGGGGGB?A@-;FFFFFFFFFFFFFFFFFFFFFBFFFF//BFFFFFFFFFFFFFFFFFFFFFFFFFFFF/FFFFF
@M05620:37:000000000-D9766:1:1101:7945:5328 1:N:0:21
AGTGCCAGCTCTCAATCGCACAGGGGACCCAGGGCCTGGCCCCTCCATCCAGAAAACCTATGACCTCACCCGCTACCGGGAGCACCAACTCCGCAGCTTGGCTGGGACCTATGTGAGTATCCAGCGTAGGAATCTGGGAGTTGGGGAGGAGTGAGGAGTTGGGGAAAGACCGTCCTAACCGTGGAGGGTTCTGGTAAATGATGGGGTGAGGAGGGGCTCTTTGGCTCCCACCAGTCCCCCTGTCTGGTCTA
+
AAAAAFFFBFFFGGGGFFGGGEHGGGAAEFGFFEGGFGHHGHGCDAGHHFGG3F3AFEGGE35DGF@FGG?>EEEGH/>EE/EHHH0?/GHHGGFEEHHHGHHGGGHHGHHHHHHHFHHHHHFFHGE/AEF1<GHHFG0FGHHGGGC@C.<CC00C:DHHGHGG..::/C/-CDGG0BGFGGGGCEGGDF?FFFFFFFFFFFFFFFFF.AF/DFFFFCFFFFFFFFFFFFFFEFFFFFFFFFFFFFFFFF/
@M05620:37:000000000-D9766:1:1101:23897:5344 1:N:0:21
ACCACACCTTCTACAATGAGCTGCGTGTGGCTCCCGAGGAGCACCCCGTGCTGCTGACCGAGGCCCCCCTGAACCCCAAGGCCAACCGCGAGAAGATGCCCAGGTGAGTGGCCCGCTACCTCTTCTGGTGGCCGCCTCCCTCCTTCCTGGCCTCCCGGAGCTGCGCCCTTTCTCACTGGTTCTCTCTTCTGCCGTTTTCCGTAGGACTCTCTTCTCTGACCTGAGTCTCCTTTGGAACTCTGCAGGTTCTA
+
CCCCCCCCFFFFGGGGGGGGGGHFGEFACEHFHGGEEGFFDGHHHGGGDFGGGHFHHHHGGGGGGGGGGGGGHHHGGGGHGHHHHGGGGGGGCFGHHHHHHHHGHHGGGHGGHHGGGGGHHHHHHHHHHHGHGGGGGEHGHHGGHGGGFGGGGGGGGG-ADFGGGGFFFFFFFFFFFFFBFFFFFFFFFFFFFFDFFFFFFFFFFBFFFFFFFFFFFF/FFFFBB/BFFFFFFFFFFFFFFFFFFFFFFFB
@M05620:37:000000000-D9766:1:1101:21485:5354 1:N:0:21
GAGGCTGCTTTGGAAGAAACTCATAGATTACTGCAACAGTTCCCCCTGGACCTGGAAAAGTTTCTTGCCTGGCTTACAGAAGCTGAAACAACTGCCAATGCCAACAGCAGATCACCGGAAAGAAAAGATCCTCACAACATCCCAAGGGATCAAAAGACTGCAGCAAACAAGGCCATGAAATCCGGCCATTCCGCTTTAGCAATTTTTGGGGACCCAATGAAACATTCTCAGCATTTGTCCTTGTAAATGAC
+
A1AAAAC>1DBFGGGGGG11BFEHHHHABFFFGFEFBGHFDDGDGE0AAE0BBBBF11A0FHEGFFFBHF1GHHGCGAGGHHHHHHHHHF?GGHFFHHHHB11B?/BB000@1BB0?/>>/>0BG0B/111>11/B1/<<<B/<0?///0/@F<10/0?<01???FC0F/0>.<.01><11><.<<--<=D=C.:..;00::000:0--;-.-9...9;;0;;C0FF0000/00;;0;00;//;/;//9:/
@M05620:37:000000000-D9766:1:1101:11408:5354 1:N:0:21
AGTGCCAGCTCTCAATCGCACAGGGGACCCAGGGCCTGGCCCCTCCATCCAGAAAACCTATGACCTCACCCGCTACCTGGAGCACCAACTCCGCAGCTTGGCTGGACCCGTCCCCCTGTCTGGTCTCTCTCCTGCCCTTCGCTCGGACGAGCCCCCGTCTGCCCTCCCGTCCCTCCGGCGCCTCTCGGCTGCCGTCTTCTGCTTGAAAACCACCCGCACTTTAGCCCCCTCCACACCTCCTGTCTGGTCTA
+
AAA>AFFFBFFFGGGGGGGAECGFGGGGGGHHAAEEFGHHHHGHGGHHHHHHFGHHHGHGGHFHHGHHHHHGGEEGHFHHGHHHHHFHFHHHEFCEFHGHFHHG/0BBE?A/?A?C//<2@22<@@2@@GHCHBFFFGG<G..C<AF-DGG?@..-;.:CC;:CFF?.9.;.90FAA?9--9../9;..;9..;;-9.9/B///;./9;/9;.9.-;9@-/9/9///.--.;../.9/..;99F///9;//
@M05620:37:000000000-D9766:1:1101:25248:5356 1:N:0:21
ACCACACCTTCTACAATGAGCTGCGTGTGGCTCCCGAGGAGCACCCCGTGCTGCTGACCGAGGCCCCCCTGAACCCCAAGGCCAACCGCGAGAAGATGAACCCAGGTGCGTGGCCCGCTCCCTCTTCTGGTGGCCGCCTCCCTCCTTCCTGGCCTCCCGGCGCTGCGCCCTTTCTCACTGGTTCTCTCTTCTGCCGTTTTCCGTAGGACTCTCTTCTCTGACCTGCGTCTCCTTTGGAACTCTGCCGGTTC
+
CCCCCCCCBFFFGGGGGGGGGGHHGAEAAEHBBFGEDGGGGHHGHGGGEFGGGHGHHHGGCGGGGGGGGFC?GFHGGCEHGEHHHGGGGFDD?FHHFHF22GA/GGFCCCFEGCCGDG@-=ECCCFGHHHHF.C:CD@EAFEFGGGGFGGGEFFGFGEGA@@BFFFFCDFAFFFFBFF9/FFBFFFF/BFFFFFBA.DFEFBD/9AABFBBFBBFFFB/9/9:B/:::CFFFFFFFBBBBFFFF/9;-9A.
@M05620:37:000000000-D9766:1:1101:20883:5364 1:N:0:21
AGTGCCAGCTCTCAATCGCACAGGGGACCCAGGGCCTGGCCCCTCCATCCAGAAAACCTATGACCTCACCCGCTACCTGGAGCACCAACTCCGCAGCTTGGCTGGGACCTATGTGAGTATCCAGCGTAGGAATCTGGGAGTTGGGGAGGAGTGAGGAGTTGGGGAAAGACAGTCCTAACCGTGGAGGGTTCTGGTAAATGATGGGGTGAGGAGGGGCTCTTTGGCTCCCACCAGTCCCCCTGTCTGGTCTA
+
AAAABFFFBFFFGGGGGGGGGGHHGEGGGGHHGGGGFGHHHHGHGGHHHHHHFHGGHGHGHHHHHHHHHHHFGGGGHHHHHHHFHHHHGHHHGG?FGGHHGHHGGGGHGHGHHHHHHHHHHHHHGGFGGGHHHHHHHHHGGHHHGGGGGGGHHHHHHGHHHHGGGGHHHHHHHHHHHHHHGGEGGGGG9FFGGGFFGGGGGGGGGGFFFFFFFFFFFFFFFFFFFFFFFFFFFFFFFFFFFFFFFFFFFFF
@M05620:37:000000000-D9766:1:1101:8054:5376 1:N:0:21
AGTGCCAGCTCTCAATCGCACAGGGGACCCAGGGCCTGGCCCCTCCATCCAGAAAACCTATGACCTCACCCGCTACCTGGAGCACCAACTCCGCAGCTTGGCTGGGACCTATGTGAGTATCCAGCGTAGGAATCTGGGAGTTGGGGAGGAGTGAGGAGTTGGGGAAAGACAGTCCTAACCGTGGAGGGTTCTGGTAAATGATGGGGTGAGGAGGGGCTCTTTGGCTCCCACCAGTCCCCCTGTCTGGTCTA
+
>A>>AFFFBFFFGGGGGGGAEAGFGGEGFEGHFGG?FFHGGHGHGGHHHEHHHHHGHGHGHHGHHHHHHHHGGEGGHHHHBGHHGHGEGFHFFGC@/FFFFEHFECFHGHHBFBGHFFHFHHGHHGGGGGHFHHHFHH0?CCHECCEGF.>GGDGHHFGGFFCGA.GG/CHGCGHHFBHHGGGG.CFGEG.FFB;BFFGGGFGGGGFDFFFFFDF;DFFFFFFFFFFFFFFDEFFFFFFFFFFFFFFFFF/
@M05620:37:000000000-D9766:1:1101:12794:5378 1:N:0:21
AGTGCCAGCTCTCCATCGCACAGGGGACCCAGGGCCTGGCCCCTCCATCCAGAAAACCTATGACCTCACCCGCTACCTGGAGCACCCACTCCGCAGCTTGGCTGTCCCCGTCCCCCTGTCTTGTCTCTCTCCTGCCCTTCGCTCGGACGAGCCCCCGTCTGCCCTCCCGTCCCTCCGGCGCCTCTCGTCTGCCGTCTTCTGCTTGAACACCACCCCCGTACCGAACCCACATAGTAAATTCTCCAATTGCC
+
>A>>>DFFAFFFGCGGBFF2E2FAFEBEEAGH2AABFFGHHHGGGGHGHEGHGFFBFEHFFEGHHDBGHGH>F/>EHGEG2?FGHH1??GHB/E/E>G?BEGHG03BB?BGGGGHGGEHHH22FGG@F@GHHFHHHHHHH/EFHCF.AD-CFGGGFGEDFGH:;FGGGDFGFGGGGDG-A;;ADFFDEAAEFFFABFFFFFFFFFFF/BFDFEEA-;-.;.9.9---..9.//;BB////:///9/9//9/
@M05620:37:000000000-D9766:1:1101:16616:5397 1:N:0:21
ACCACACCTTCTACAATGAGCTGCGTGTGGCTCCCGAGGAGCACCCCGTGCTGCTGACCGAGGCCCCCCTGAACCCCAAGGCCAACCGCGAGAAGATGCCCAGGTGAGTGGCCCGCTACCTCTTCTGGTGGCCGCCTCCCTCCTTCCTGGCCTCCCGGCGCTGCGCCCTTTCTCACTGGTTCTCTCTTCTGCCGTTTTCCGTAGGACTCTCTTCTCTGACCTGAGTCTCCTTTGGAACTCTGCAGGTTCTA
+
AAAABBCCFFFFGGGGGGGGGGGGGGGEHGHHHGFGGGGGGHDHHGGGGEGFHHHHHHHGGGGGFGGEGGGHHHEEFGGHGHHHHGGGGGGGGGHHFHHHHHEE1GGC<FFAGC->-A-0<FHHG0<D=/.CGFFG?DEGEFGBGFFFFB.C0FAEGB--:-@A;DFFAFF/BB/B/FF/:/9B/BBFFBFFF=:AFFFFDBA.;:BFBFFFFF////;:F//:/;B/;F/FFBBFFFF/9BFFFF:FFFB
@M05620:37:000000000-D9766:1:1101:9735:5404 1:N:0:21
ACCACACCTTCTACAATGAGCTGCGTGTGGCTCCCGAGGAGCACCCCGTGCTGCTGACCGAGGCCCCCCTGAACCCCAAGGCCAACCGCGAGAAGATGAACCCAGGTGCGTGGCCCGCTCCCTCTTCTGGTGGCCGCCTCCCTCCTTCCTGGCCTCCCGGCGCTGCGCCCTTTCTCACTGGTTCTCTCTTCTGCCGTTTTCCGTAGGACTCTCTTCTCTGACCTGCGTCTCCTTTGGAACTCTGCCGGTTC
+
BBBBBBB>CFFFGGGGGGAGGGHHGGGBGEHHHFFGGGGGGHHHHGGGGGGGHHGHHHHEFGGGGGGGGGGHHHHGGGGHGHHHHGGGGGBDGGHFGFHFHGDGHGHH1<FGGGCGGCD<EGHHHHGHFDGHGFHGGGGGGGGG;;CFGGGGGGGFGGGGGFFFFFFFFFF/FFFFFFFFFFFFFFF/;BFFFFB@;AF.FBDF.;DFFFFFFFFFFFFFBFBBFFF;;AFFFBFBFBFBF;BFF/@A@F.
@M05620:37:000000000-D9766:1:1101:14986:5410 1:N:0:21
ACCACACCTTCTACAATGAGCTGCGTGTGGCTCCCGAGGAGCACCCCGTGCTGCTGACCGAGGCCCCCCTGAACCCCAAGGCCAACCGCGAGAAGATCCCCAGGCGAGTGGCCCGCTACCTCTTCTGGCGGCCGCCTCCCTCCTCCCAGGCCTCCCGGCGCCGCGCCCTTTCTGACTGGTTCTCTCTTCTGACGTTTTCCGTAGGACTCTCTTCTCTGACCTGAGACTCCTATGGAACTCTGCAGGATCTA
+
CCDDDDDCFFFFGGGGGGGGGGHHGGGGHGHHHGGGGGGGGHHHHGGGEGGGHHHHHHHGGGGGGGGGGGGHHHHGGGGHGHHHHGGGGGGCD/=CG222?2?FA/<<<.>FG.-<ACGGF00=DG0<0@CCDAFGFFGGGFEG/BG/0.9;FFEE.-@-C--;BA;DFFFFF00:::.;:BFFFFF0FFF0BD.:BEFFF0.A:BFFF0;BBFBF0:;;BFBFB0:;B0:0;0;BBFF0:FFFB..0/;;
@M05620:37:000000000-D9766:1:1101:16098:5435 1:N:0:21
AGTGCCAGCTCTCAATCGCACAGGGGACCCAGGGCCTGGCCCCTCCATCCAGAAAACCTATGACCTCACCCGCTACCTGGAGCACCAACTCCGCAGCTTGGCTGGGACCTATGTGAGTATCCAGCGTAGGAATCTGGGAGTTGGGGAGGAGTGAGGAGTTGGGGAAAGACAGTCCTAACCGTGGAGGGTTCTGGTAAATGATGGGGTGAGGAGGGGCTCTTTGGCTCCCACCAGTCCCCCTGTCTGGTCTA
+
ABABBFFFDFFFGGGGGGGGGGHGGGGGGGHHGGGGGGHHHHGHGGHHHHHHHHHHHGHHHHHHHHHHHHHGGEEGHHHHHHHHHHHHGHHHEGGGGHGHGHHGGGHHGHHHHHHHHHHHHHHHHGEGGGHHHHHHHHHGGHHHGGGGGGFGHHHHHGHHHHGGGGHHHHHHHHHHHHHHGDEFDGGGEGGGGGFGGGGGGGGGGGFFFFFFFFFFFFFFFFFFFFFFFFFFFFFFFFFFFFFFFFFFFFF
@M05620:37:000000000-D9766:1:1101:24321:5438 1:N:0:21
ACCACACCTTCTACAATGAGCTGCGTGTGGCTCCCGAGGAGCACCCCGTGCTGCTGACCGAGGCCCCCCTGAACCCCAAGGCCAACCGCGAGAAGATGCCCAGGTGAGTGGCCCGCTACCTCTTCTGGTGGCCGCCTCCATCCTTCCTGGCCTCCCGGAGCTGCGCCCTTTCTCACTGGTTCTCTCTTCTGCCGTTTTCCGTAGGACTCTCTTCTCTGACCTGAGTCTCCTTTGGAACTCTGCAGGTTCTA
+
AAAABBABFFFFGGGGFGGDGDEFEBEFHEHHGGGEAEEEGHHHHGGGF1EFDGHHH2FEGGCGGGGGGGGHHGHGGGGFEGHHHAF@DCGGCGHE1?GHHH/<?1?GD1<FCGGGGGGH1<00=DDB0/<CG-@C..C/CCHFHHHGGGG.FG.AE-9A-9C/;BFBBFFF/FFFFFFBFFF/BF/9FFFFFBFFFFFFFFFDFFFFF/BFFFF/BBBFFFFFFFFFFFFFFFFFFFFFFFFFFF.//;;
@M05620:37:000000000-D9766:1:1101:6844:5447 1:N:0:21
GAGGCTGCTTTGGAAGAAACTCATAGATTACTGCAACAGTTCCCCCTGGACCTGGAAAAGTTTCTTGCCTGGCTTACAGAAGCTGAAACAACTGCCAATGCTATACGATACGCCACGCACAAGCAAACGCCTCTACAAGACCCCAAGCGACCCAAAGATCCTACAAAACAGGCGAGTACGACTGACCCTTTTGCTCTAGAACTCTCGTGGCTAGCCAAGACAACAACTCTTAACATTTGCACGTATAAGAC
+
AAAABBFBFFFFGGGGGGGGGFHGHFBGEGDGGHFGGHHA5AFAAEEF2BF2FGFBEA2BB5BBDDFDAGBG1FGB3GFGHFHHGD3FGGHHEHHHH3FG3444B31111/11/?E///>/20/?330/>/0?2B33222@2?C//??E////?/?>0F11>111<1<>./..----:0....:/;://;000;00;0000:09;9.999A.0.;C0/..//;;...;B////9/;/B/9/9.;B9;/9//
@M05620:37:000000000-D9766:1:1101:21589:5447 1:N:0:21
GAGGCTGCTTTGGACGAAACTCATACCTTACTGCAACAGTTCCCCCTGGACCTGGTAAAGCTTCTCGCCTGCCCTACACACTCTGACACAAATGCCAACAATCAACTGAGTGGAACGCTAACTCATCTGCTTGAAACCTACCAACATACTGGACTACCGCAACTGCGCCCCTTCTCACTACATCTCTCTACTGCCGTTTTCCGTATGACTATCAAAGCTGAACTTAGTCTCCTTTTTTAATCTGCACGGTC
+
>1>1>>B>C1BDG1111AA0F1B3D10DD1BD2A11BF0DD2ABFBA/A0BFGGE112DG1BBAB1B/ABG0>/B0B10BB00B@111BB/01B@B11//?1BBB0@011B1/1BB/////011111B11B1<<B1<0<B001@//01<@21@FB0<0>/</><01<->--<./0<0=<0//00=00;:00;00;:.;::0;.09./00;00000:09;00;C00900;;00000909-///;/9;/--9-
@M05620:37:000000000-D9766:1:1101:10947:5456 1:N:0:21
ACCACACCTTCTACAATGAGCTGCGTGTGGCTCCCGAGGAGCACCCCGTGCTGCTGACCGAGGCCCCCCTGAACCCCAAGGCCAACCGCGAGAAGATGCCCAGCCCAGTAGCTCGCTAGCTGTTCTCGTCGCCGCCTCCCTCCTTCCTGGACTCCCGCCCCTGCGCACTTTCTCACTGGTCCTCTCTTCTGCCGATTTCCGTAGGATTCTATTCTATGCCCTGTGTCACCTTTGCAACTCTGTAGGCTCTA
+
BBABBBBBFFFFGGGGDG5GGFHHGEFBFEGHHGFEFGGGGHHHHGGGEEEGGHHHHHHEEGGGGGGGGEGFHHHGGGGHGGHHHGGEGG<<@GFFHHH101F0////?11?1?<-...1>11<FF0.<.-<<--:EGHA//;/;FB09CF.:9/A.-=-9;.C-@-;@//;BF/;B/FF/9BBBBFB9;BBBB--;AF/;9;:.///;//99/;//9////.;/;;;/BFFFFFF//;B/;/99F/B.9F
@M05620:37:000000000-D9766:1:1101:8204:5461 1:N:0:21
AGTGCCAGCTCTCAATCGCACAGGGGACCCAGGGCCTGGCCCCTCCATCCAGAAAACCTATGACCTCACCCGCTACCTGGAGCACCAACTCCGCAGCTTGGCTGGGACCTATGTGAGTATCCAGCGTAGGAATCTGGGAGTTGGGGAGGAGTGAGGAGTTGGGGAAAGACAGTCCTAACCGTGGAGGGTTCTGGTAAATGATGGGGTGAGGAGGGGCTCTTTGGCTCCCACCAGTCCCCCTGTCTGGTCTA
+
AA>ABFFFCFFFGGGGGGGAE?GDFGGGGGGHFEFGGGHHHHGHGGFHHHFHHGHHHGHHHHHHHHHGHHHGGEEGHHHHHHHHHHHEGHHHEEEGFHHHGHHGGGHHGHHHHHHHHHHHHHHHHGCEGGHGHHHHHHGGEHHGGGGGGGGHHHHHHGHHHHGGGGGHHHHHHHHHHHHHGEFGGGGG;CGGGGCFGGGGGGGGGGFFFFFFFFFFFFFFFFFFFFFFFFFFFFFFFFFFFFFFFFFFFFB
@M05620:37:000000000-D9766:1:1101:23602:5461 1:N:0:21
ACCACACCTTCTACAATGAGCTGCGTGTGGCTCCCGAGGAGCACCCCGTGCTGCTGACCGAGGCCCCCCTGAACCCCAAGGCCAACCGCGAGAAGACGCCCAGGTGAGTGGCCCGCTACCTCTTCTGGTGGCCGCCTCCCTCCTTCATGGCCTCCCGGCGCTGCGCCCTTTCTCACTGGCTCTCTCTTCTGCCGTTTTCCGTGGGACTCTCTTCTCTGACCTGAGTCTCCTTTGGAACTCTGCAGGTTCTA
+
AAA3ABBBBBFFGGGBBGEDGBHFE22242AB3AF22EEE?GHAGG0E1ABA5F3AFG3A0E0EG1EFG/11B3??E//?//?GFF//BB///?010<///<<F1FGA1<..0.>----/0=0<D=<00<...--::...;/990000;0./9....A-9-9B.--.-99//;F/99/9.:/9/////9B///;A.9.//.B.@B.../9///9/:/B/9/BF/.BFFF////;/9BF/;FF//9F.BBFF
@M05620:37:000000000-D9766:1:1101:14916:5475 1:N:0:21
AGTGCCAGCTCTCAATCGCACAGGGGACCCAGGGCCTGGCCCCTCCATCCAGAAAACCTATGACCTCACCCGCTACCTGGAGCACCAACTCCGCAGCTTGGCTGCACCAGTCCCCCTGTCTGGTCTATCTCCTGCCCTTAGATCGGAAGAGCACACGTCTGCCCTCCAGTCACTCCGGAGAATCTCGTATGCCGTCTTCTGCTTGAAAAAAAAACAGCAACCCAGACAGAACGTCAGGCCCCGGATCTGCG
+
A3AAAFFFBFFFGFGGGFFGEAFDEEEEEEGHFGEGGGHHHEE1EEHHGHGHFHBFEEFHHDHHFHHHHHFGGEEGHFGGFHHHHHHHGGHHGGGGGFHGEFF?FHHHHHHHHHGGDGHHHHH@GGFHGHHHHHHHHHG1GBDGHDDEDFHG1F<GD>FCG00<CHDGHHHDHFGHGGDC-.C;FGA99CCFG@;?AAFGGEFFCFFGFFGBB-..;....99;;....:/9..;;../9;-9--.-///-
@M05620:37:000000000-D9766:1:1101:8198:5482 1:N:0:21
AGTGCCAGCTCTCCATCGCACAGGGGACCCAGGGCCTGGCCCCTCCATCCAGAAAACCTATGACCTCACCCGCTACCTGGAGCACCAACTCCGCAGCTTGGCTGGGACCTATGTGAGTATCCAGCGTAGGAATCTGGGCGTTGGGGCGGAGTGAGGAGTTGGGGAAAGACAGTCCTAACCGTGGAGGGTTCTGGTAAATGATGGGGTGAGGAGGGGCTCTTTGGCTCCCACCAGTCCCCCTGTCTGGTCTA
+
AA>AAFFFBFFFG4FFFEG2E?GCF2AAAEGHAAEBAFHHFHGGGGHGFGHHF3ABFFHBFFAGH@BGHHHEE>>EGHGFBBGHHH1?EGH@EE///B?BEG?FGGHHGHHHHFBFHHHHHHFHHGG/BEFFHHHHHG/ADDCGGG.<D-;EF0CFFDFFFFAGE.9A/FFFGFFGBFGGFFFFBFFFFFFFFFFFFFFF/FFFFFFFFFFFFF--@>FFFFFFBBFEFFFFFFFFFFFFFFFFFFFFFFF
@M05620:37:000000000-D9766:1:1101:15868:5486 1:N:0:21
ACCACACCTTCTACAATGAGCTGCGTGTGGCTCCCGAGGAGCACCCCGTGCTGCTGACCGAGGCCCCCCTGAACCCCAAGGCCAACCGCGAGAAGATGCCCAGGTGAGTGGCCCGCTACCTCTTCTGGTGGCCGCCTCCCTCCTTCCTGGCCTCCCGGAGCTGCGCCCTTTCTCACTGGTTCTCTCTTCTGCCGTTTTCCGTAGGACTCTCTTCTCTGACCTGAGTCTCCTTTGGAACTCTGCAGGTTCTA
+
ABBBBBBBFFFFGGGGGGGGGGHFGFGEGFHHHGGEFGGGGHHHHGGGEEEFHHHHHHHGGGGGGGEGGGGHHHHGGGGHGHHHGGGGGGCFGFHGGGHHHHHG1FGHHDFFFGGGGGGHFHHHHHHHGGGHHGGGGDGGHHGHHFGFGGGGGGGGGA-ADFFGGGFFFFFFFFFFFFFBBFFFFFFFFFFFFFDFFFFFFFFFFFFFFFFFFBBFFFFFFFFFFFFFFFFFFFFFFFFFFFFFFF;FFFF
@M05620:37:000000000-D9766:1:1101:21488:5502 1:N:0:21
GAGGCTGCTTTGGAAGAAACTCATAGATTACTGCCACAGTTCCCCCTGGACCTGGAAAAGTTTCTTGCCTGGCTTACAGAAGCTGAAACAACTGCCAATGCTACCGGATGCTACCCGTAAGGACAGGCTCCTAGCCGACTCAAAGGGCGTACCAGAGCTGCTGAAACAATGGCGAGTAAGTCCGGCCTTTCCGCTTTAGCACTCTTGTGGATCCCCTTGAACAATTCTCAGCATTTGTACCTGTACCTGAC
+
A3AABBFAFFFFCFFFFBFFGGBDBGGGHGGFFH4FFEFBFGHHHGEFEBBFG2EAF32BBFHHDGFGHHHHHHG3BGHFGHHGGHFHH3?FF3GHG3BGHHHHF/EE1/BEB32BEEC/?3F0G/?FC?FH33B2E/<C/222@2</>DC/FG1<<01F1<<=GFFC<DHH/--<ACGHFHBEGG-.C:0<EDGGGGGGGGGFFGGBFAF09/9.;FGGEG0;BFFFFFFFFFFFFFFB/9BBF//BFF9
@M05620:37:000000000-D9766:1:1101:8832:5514 1:N:0:21
ACCACACCTTCTACAATGAGCTGCGTGTGGCTCCCGAGGAGCACCCCGTGCTGCTGACCGAGGCCCCCCTGAACCCCAAGGCCAACCGCGAGAAGATGCCCAGGTGAGTGGCCCGCTACCTCTTCTGGTGGCCGCCTCCCTCCTTCCTGGCCTCCCGCCGCTGCGCACTTTCTCACTGGTTCTCTCTTCTGCCGTTTTCCGTATTACTCTCTTCTCTGACCTGAGTCTACTCTGCAAGTCTGCAGGTTCTA
+
BBCCCCCCFFFFGGGGGGGGGGHGFEFEHGHFGGGGGGGGGHHHHGGGGGGGHHHHHHHGGGGGGGGGGGGHHHHGGGGHGHHHHGGGGGGGGGHHHHH222?/?11=FB/F0F-----0F000=000=/.<<<C-EGH.//;:CFGFFGG.9.9CD-:--9-;-;-@DB0:FF0BF0/F000B009;0B0F0>.99.B0.;..0:0:900:9B0BBB0:F0///:000;FBFF0;00;99000:A9000;
@M05620:37:000000000-D9766:1:1101:8021:5526 1:N:0:21
GAGGCTGCTTTGGAAGAAACTCATAGATTACTGCAACAGTTCCCCCTGGACCTGGAAAAGTTTCTTGCCTGCCGGAAAGACTCGTATAAGACTGCCATGGATAAAAGAAGCTCACCACACAAGCTCACTACTAGCAGCCACCCCCGTCGTACCAGCGCTGCTGACCCAATGGAAAGTACGTCAGTACTTGCAGCTTTAGCACTCACGTCACGCACAAAGAACCATAATCTGACACTTTACAAGTACATGAC
+
AAAAABFAFFFDGFFFFGBGGGHHHG5FHFFDHGCFHHGHHGFGHEECFBBFHHG2B3CGBDGFHDFBFF31BA00>EG3B5F1B13BBB3BG3BF3433B@BFGED113BBBB303??///0/3B334433443F2B?02B/<><//</<//<1/<-FCAFG><0>F<<//<0<.===.<<<.000:<:0<0;;00:0::00;::....9.;;CA/://;;E9;0;0009;:;9B/:///;/99;F;//;
@M05620:37:000000000-D9766:1:1101:14379:5527 1:N:0:21
GAGGCTGCTTTGGAAGAAACTCATAGATTACTGCAACAGTTCCCCCTGGACCTGGAAAAGTTTCTTGCCTGGCTTACAGAAGCTGAAACAACTGCCAATGCTACAGGATGCTACCCGTAAGGAAAGGCTCCTAGAAGACTCCAAGGGAGTAAAAGAGCTGATGAAACAATGGCAAGTAAGTCAGGCATTTCCGCTTTAGCACTCTTGTGGATCCAATTGAACAATTCTCAGCATTTGTACTTGTAACTGAC
+
CBCCDDFDFFFFGGGGGGGGGGHHHHHHHHHHHHGHGHHGHHHHHGGGHHHHHHHGHHHHGHHHHHHHHHHHHHHGHGHHHHHHHHHHHHHHHHHHHHHHHHEGHFHHHFHH4GGHGF/>03B3FFCHHHGHFHH?G?33EG22??ECA<F22FGFHFHHFFD2FGGGHBHFGFHGGHH11FFGGGGGDHGHGGGGGHHHHHHHHHHHGEF0:G0GB:GHHFGHEGGHHFGBFFBFFFFGEFGGGB;BFF0
@M05620:37:000000000-D9766:1:1101:22964:5539 1:N:0:21
AGTGCCAGCTCTCAATCGCACAGGGGACCCAGGGCCTGGCCCCTCCATCCAGAAAACCTATGACCTCACCCGCTACCTGGAGCACCAACTCCGCAGCTTGGCTGCCCCCGTCCCCCTGTCTGGTCTCTCTCCTGCCCTTCGCTCGGACGAGCCCCCGTCTGCCCTCCCGTCACTCCGGAGCCTCTCGTCTGCCGTCTTCTGCTTGAAAAACACCCCCGAACCCCACCTATCGCACATCGAACATCATATAC
+
AA>>AFFFDFFFGEFGGGGAECHCGEEEEFHHBEEFFFHHHHGHGGHHHGHHGHHFHGHHHGHHHGHHHHHGGEEGHHHH2FGHHH1GGHHHDFCEEFGHGHGG?0?F@DGGGGHGGGHHHHHHHHGGHHHHHHHHHHHHGGGHGGCDGGGGGGGGGGGHGGGGGGGADEG.CGGGGGACCFFFFFFADFFFFFFDFEFFFFFFF?FFF.9AAAD@--;---......:00..;:-0:.//.-0;00:;00
@M05620:37:000000000-D9766:1:1101:17078:5544 1:N:0:21
AGTGCCAGCTCTCAATCGCACAGGGGACCCAGGGCCTGGCCCCTCCATCCAGAAAACCTATGACCTCACCCGCTACCTGGAGCACCAACTCCGCAGCTTGGCTGGGACCTATGTGAGTATCCAGCGTAGGAATCTGGGAGTTGGGGAGGAGTGAGGAGTTGGGGAAAGACAGTCCTAACCGTGGAGGGTTCTGGTAAATGATGGGGTGAGGAGGGGCTCTTTGGCTCCCACCAGTCCCCCTGTCTGGTCTA
+
CCBCCFFFCFFFGGGGGGGGGGHHGGGGGGHHGGGGGGHHHHGHGGHHHHHHHHHHHGHHHHHHHHHHHHHGGEGGHHHHHHHHHHHHGHHHGGGGGHHHGHHGGGHHGHHHHHGHHHHHHHHHHGEGGGHHHHHHHHHGGHHHGGGGGGEGHHHHHGHHHHGGGGHHHHHHHHHHHHHHGGEGGGGGCFGGGGFGGGGGGGGGGGFFFFFFFFFFFFFFFFFFFFFFFFFFFFFFFFFFFFFFFFFFFFF
@M05620:37:000000000-D9766:1:1101:7477:5587 1:N:0:21
AGTACCCGCTCTCCATCGCACAGGGTACCCAGAGCCTGGCCCCTCCATCCAGAAAACCTATGACCTCACCCGCTACCTGGAGCACCCACTCCGCAGCTTGGCTGGGCCCGTCCCTCTGTCTTTTCTTTCTCCTGCCCTTCTCTCGGCCGCGCCCCCGTCTGCTCTCCCGTCCCTCCGGCGTCTCTCGTGTGCCGTCTTCTGCTTGAACACCACCTTCTCACTGGCTCCCCCCAGTCCACCTGTAGGTGCTC
+
>>>1>B1>A>AAG1FGBEA0E0GAF0BBF1FC0AB0BBAGFCGHGF0AFCGG10F0BEGHA1GHHDBFGHH/E//>GGBB0BB?GG//?FF0/E/E>FBBEGFG//??BBCGGG1@F1@FH22@FG1@>@FGHFHHHHHH1FGH?CCEC?CGGGGGGA:CE00;;CFFBEEFFFGG.A;A;;AFFFBF-;;FF@F;FFFF//;BF-F/9BB-9E-/;/9/9//---/99-9---//:/9--9////;//F/
@M05620:37:000000000-D9766:1:1101:15717:5588 1:N:0:21
AGTGCCAGCTCTCAATCGCACAGGGGACCCAGGGCCTGGCCCCTCCATCCAGAAAACCTATGACCTCACCCGCTACCTGGAGCACCAACTCCGCAGCTTGGCTGGGACCTATGTGAGTATCCAGCGTAGGAATCTGGGAGTTGGGGAGGAGTGAGGAGTTGGGGAAAGACAGTCCTAACCGTGGAGGGTTCTGGTAAATGATGGGGTGAGGAGGGGCTCTTTGGCTCCCACCAGTCCCCCTGTCTGGTCTA
+
BBACCFFFCFFFGGGGGGGGGGHGGGGGGGHHGGGGGGHHHHGHGGHHHHHHHHHHHGHHHHHHHHHHHHHGGEGGHHHHHHHHHHHGGHHHGGGGGFHHGHHGGGHHGHHHHHHHHHHHHHHHHGEGGGHHHHHHHHHGGHHHGGGGGGGHHHHHHGHHHHGGGGHHGHHHHGHHHHHHGGFGGGGGCFFGGGCFGGGGGGGGGGFFFFFFFFFFFFFFFFFFFFFFFFFFFFFFFFFFFFFFFFFFFFF
@M05620:37:000000000-D9766:1:1101:10576:5598 1:N:0:21
ACCACACCTTCTACAATGAGCTGCGTGTGGCTCCCGAGGAGCACCCCGTGCTGCTGACCGAGGCCCCCCTGAACCCCAAGGCCAACCGCGAGAAGATGAACCCAGGTGCGTGGCCCGCTCCCTCTTCTGGTGGCCGCCTCCCTCCTTCCTGGCCTCCCGGCGCTGCGCCCTTTCTCACTGGTTCTCTCTTCTGCCGTTTTCCGTAGGACTCTCTTCTCTGCCCTGCGTCTCCTTTGGAACTCTGCGGGTTC
+
ABCBBCCCFFFFGGGGGGGGGFHHGEABFEHHHGGEEGGGGHHHHGGGGGGGHHHHHHHGGGGGGGGGGGGHHHHGGGGHGGHHHGGEGGCDGGHHHHBGFA//?<?F1A/?<@AG-CCC?EHFCF000<0/;.CDCG.EEEFF?9BFF0C/.FFGE.;:DDCFFFCFD-@BFFFFF///;;BFFFF/FFBB9B/-ADBE9FDB.:AFFFFFFFBFF/B99F./;.@ACAB/://://;9FFFFB9:@=E.
@M05620:37:000000000-D9766:1:1101:14158:5602 1:N:0:21
AGTGCCAGCTCTCAATCGCACAGGGGACCCAGGGCCTGGCCCCTCCATCCAGAAAACCTATGACCTCACCCGCTACCTGGAGCACCAACTCCGCAGCTTGGCTGGGACCTATGTGAGTATCCAGCGTAGGAATCTGGGAGTTGGGGAGGAGTGAGGAGTTGGGGAAAGACAGTCCTAACCGTGGAGGGTTCTGGTAAATGATGGGGTGAGGAGGGGCTCTTTGGCTCCCACCAGTCCCCCTGTCTGGTCTA
+
AA>>AFFFBFFFG4FGFGG2F?HAF2BEEEHHAEEEFFHHHHGHGGHHHGHHHHHFHGHHGFHHHAFGHHHFG>EEHHGG2BGGHH1?EHHG>E?EEFBGFFHGGGHHGHHHHGHFHHHHHHHHHGGFGGHHHHHHHHAFGHHHGGEFGAC>GDGHFGHHHHGGGGHGCHHHHHHHHHHHGGEGCEGGCFGFFG;FGGGGGFGGGGADFFFFFFFFFFFFFFFFFFFFFFFFFFFFFFFFFFFFFFFFFFF
@M05620:37:000000000-D9766:1:1101:5817:5606 1:N:0:21
GAGGCTGCTTTGGAAGAAACTCATAGATTACTGCAACAGTTCCCCCTGGACCTGGAAAAGTTTCTTGCCTGGCTTACAGAAGCTGAAACAACTGCCAATGCTAGTCGATCCTCAACGCAAGGACCCGATAATAGCCGAAGGCAGGAAAATACCCGATGAAACAACCCCAAGGAAGTTACGCACGGCCTCTCCACTTTAGCACTGTCTTGAATCCAATAGATCTCATCACTGCAATTTGCAACTTACATGCC
+
BABBBBFBFFFFGGFGGGGGGGHHHHHFGHGGHHHHFHHHHHHFHGEGGHGGHHFFBECFBHHHHHHFGHEHHHGHHFHHHHHHHHGHHHHHEHFCFGHH3F44341?1??F3FFGD/E>EE00?////</3BD32?<<///@/>/0?01<?<1A</.11>10>....<.<.<G.<0=0<..---:-..;B/0/000;00000/9000000;009FB0000;000;;099/B9//;B//9///;99//;/B
@M05620:37:000000000-D9766:1:1101:6595:5615 1:N:0:21
AGTGCCAGCTCTCAATCGCACAGGGGACCCAGGGCCTGGCCCCTCCATCCAGAAAACCTATGACCTCACCCGCTACCTGGAGCACCAACTCCGCAGCTTGGCTGGGACCTATGTTGCGTCTCCCGCGTAGGACTCTGGGCGTTGGGGCGGCGTGCGGAGTTGGGGAACGCCCGTCCTACCCGTGGCGGGTTCTGGTAAATGATGGGGTGAGGCGGGGCTCTTTGGCTCCCACCAGTCCCCCTGTCTGGTCT
+
BCABBFFFCFFFGGGGGGGCFCGFGCEFGFHHFEGGFFHHHHGHGGHHHGHHHHHGHGHHHFHHHDGHHHHEEEEFHHHHGHHHHH1FFHHHFGGGEHGHGHHGGGHHGHHHHHHH3/?/CGG2?<C>/>?G1<GHHH0>>CDGHG<<CA-ADB.;B-;;FFFFFEF;AAD-@=DDFF0A;ADDF-;DFCEFFFF:BF0FF:FFFFFDD.AF.;=DFCCEFFFFFFFFFFBFF.A9;FFFFFFFFFFFFFF
@M05620:37:000000000-D9766:1:1101:18729:5622 1:N:0:21
AGTGCCAGCTCTCAATCGCACAGGGGACCCAGGGCCTGGCCCCTCCATCCAGAAAACCTATGACCTCACCCGCTACCTGGAGCACCAACTCCGCAGCTTGGCTGGGCCCGTCCCCCTTTCTTGTCTCTCTCCTGCCCTTCGCTCGGACGAGCCACCGTCTGCCCTCCCGTCCCTCCGGCGCCTCTCGTCTGCCGTCTTCTGCTTGAAAACCACCCCCTCTTTGGCTCCAACCAGTCCCCCCTTCTCGTCTA
+
ABAABFFFCFFFGGGGGGGGGGHHGGGGGGHHGGGGGGHHHHGHGGHHHHHHHHHHHGHHHHHHHHHHHHHGGGGGHGHHGHHHHHHHGHHHFGGGGHGHGHHG/?/?C?<<ADG/<0@@D222@2111?10FCCF=F00..<<CGG?DGGC@/CC:;AGEB0;0....9..;:FD.-:;--..0/;..;A00@D-.90;00;:F.000;::...-:-:990B/000:0;B.::0;B0AA--./00.::.A
@M05620:37:000000000-D9766:1:1101:14320:5626 1:N:0:21
AGTGCCAGCTCTCAATCGCACAGGGGACCCAGGGCCTGGCCCCTCCATCCAGAAAAACTATGACCTCACCCGCTACCAGGAGCACCAACTCCGCAGCTTGGCAGGGAGCTATGCGAGAATCCAGCGTAGTAATCGGGGAGCTGGGGAGGAGTGAGGAGATGGGGAAAGACAGTCCTAACCGTGGAGGGCTGTGGTAAATGATGGGGGGAGGAGGGGCTATTCGTCTCCGACTAGGCACCTGGTACTGTCTA
+
11>>A1111C1BAFFFD11FEE0CFEF00EE0F0EE//BB0BF/EEB11F1B101F0E11DF2FBF11B00>E>/EH1B/BFH/0?FGE01BE/>/>0BF/G1?EE//?CH211?<//<1@GGH0<CA</@11@//----..<CG-.--C?/;CG.0;.=C/:..CE?B/:/0;90=0/;9.;-;9.-----;-FF/;//////;->@@---9----9-///-/;;F/-----//:9A-/:-////;;;/;
@M05620:37:000000000-D9766:1:1101:10143:5642 1:N:0:21
GAGGCTGCTTTGGACGAAACTCATAGATTACTGCAACAGTTGCCCCTGGACCTGGAAAAGTTTCTTGCTTTGTTTAAAGAAGTTGAAACAACTGCCAATGCTCCACGATCCTAACCGCTAGGAAACACCCCTATAAGACTAAAACAGAATAAAAAATCACATAAAACAAAGAAAGGTAAGAAACGCACATCAACCCTCGATCTCATTTGAACCAAATAGCACAAATATCTGAAAATTTAAATATGACAAAC
+
>3AA3>CAB5B4F4BA2E2EGFHHHCFGGB35DF3ACGBDG55B32B2222BFGAB332BBDFDDDDAAAAB5BB5DDDBBB5DD55B3B1BBGDG3GBB3BBGHB1/11?444?0//>/<?333B3B/?/?/112B?11111<@/@<<11>111/0?111111?1<..0<0>0<<<11110//<<---0000/:...-./;.=00000000.9;:090;09=/.09;00;0900;9C09000;0;9//;.
@M05620:37:000000000-D9766:1:1101:13466:5671 1:N:0:21
ACCACACGTTCTACAATGAGCTGCGTGCGGCTCCCGAGGAGCACCCCTTGCTGCTGACCGAGGCCCCCCTGAACCCCAAGGCCAACCGCGCGAAGATGCCCAGGTGAGTGGCCCGCTACATCTTCTGGAGGCAGCCTCCATCCTTCCAGGACTCACGAGGCTGCGCCATTTATCCCTGGTTCTCTATTCTGCCGTTTTCCGTAGGACTCTCTACTGTGACCTGGGTCCCCTTTGGAACCCTGCAGGTTCTA
+
AAAA>AA11BBAGGGGFF1BGFHFGEE00AAAA/BA/AAA/FCBGGGB0BBF1GBGHHE/>E/EFFG/E//BFGHGG?/GCFGHHGFCCG/>@CG/<?FGC<GGCCD<>1.AFCCG---00DG0=;GF0CACCACGGC./09;BBB90099CCFFCA.-9:.9A@@FF-//;/;/9//-BB/;/9B/9/;9B/@9BFFFFBF9BF/9/B////;//;/9;:FF-9BB-AA-99//:BF-9FBABBFFFF//
@M05620:37:000000000-D9766:1:1101:18453:5684 1:N:0:21
GAGGCTGCTTTGGAAGAAACTCATAGATTACTGCCACAGGTCCCGCTGGCCCTGGAAACGTTTCTTGGCTGGCTTACAGCAGCTGGAACCACTGCCACTGCTACAAGATCCTAACCGCAAGGAAAGGCCCCTAGCCGCCTCCACGGGAGTAAAAAAGCTGATCAAACAATGGCAAGTAAGTCAGGCACTTCCGCTTTAGCACTCCTGTGGATCCACTTGAACCATTCTCAGAACTTTTAATTGTAACTGAC
+
AAA3>AFBFFFFGBFFAEFGGBGFG5DFGF4DG544BF22B3B22AAA22B2FBAF333BBFG35DD3ABF??H13BFG32FGHF2BBB??FF3FH3B3F3BBBE3@2?3?4BGGHC//<<F0?CEGG/CDGG222?/>?<F00?@@A>.<=111-<<<0<0000D0CE00/</0;;:00CCGBC/..//:;9D...C00000;/CBFG/BFFFF/;09C90;FB//B//;/:.;F/9B//;BBFB/://:
@M05620:37:000000000-D9766:1:1101:24464:5703 1:N:0:21
ACCACACCTTCTACAATGAGCTGCGTGTGGCTCCCGAGGAGCACCCCGTGCTGCTGACCGAGGCCCCCCTGAACCCCAAGGCCAACCGCGAGAAGATGAACCCAGGTGCGTGGCCCGCTCCCTCTTCTGGTGGCCGCCTCCCTCCTTCCTGGCCTCCCGGCGCTGCGCCCTTTCTCACTGGTTCTCTCTTCTGCCGTTTTCCGTAGGACTCTCTTCTCTGACCTGCGTCTCCTTTGGACCTCTGCCGGTTC
+
CBBBCCCCCFCFGGGGGGGGGGHHGGGEAEGHHEGFFGGGCHHHHGGGDGEFDGEGHGFGGGCGGGGEGFGHHHHGGGGHGGHHHGGGGCDGDCFGBDHBHHG/FF1FF@<EFGF.A@--<CCCGB0DHHFG.GAFCC?DE?BFDFFFFBF/A:BAEAFA---:;ADCDFFFFFBB9FFFFFEFEFF/BFFFFBBAADFEFFB:.;A/BFFFFFBFFFBF/9//:.-9@DFFFFFFE//;BFFFF/;9:A9
@M05620:37:000000000-D9766:1:1101:24492:5704 1:N:0:21
AGTGCCAGCTCTCAATCGCACAGGGGACCCAGGGCCTGGCCCCTCCATCCAGAAAACCTATGACCTCACCCGCTACCTGGAGCACCAACTCCGCAGCTTGGCTGCTACCGTCGACCTTACTCAGCTCTATAATGCCCTAGGCTCGGAGGAGCCACCGTATGCCCTCCGACCACTCCAGCGCCGGACGCCTCTCGTCATTGACGTGGTGAGGAGGAGAACTTTCACTACCACCAGTCTCAATGTCTAATCTA
+
AA>ABFFFAFFFGGGGGGGGGGHHGGGGAEHHGGGGCFHH2GGHGGHHHHHH3FGHHGHGHH5GHHHHHHHGGGGGHFHHHHHHHHHHGFHHGGGFGHHHGHHG/34DF////////D222222@2222211??110?000010<AD-<EF..//....:;00/0...----.0=/:0;-------;--;.0/:;...0000..99..;..:......0;;000:0::/0;AA.:0000;00;:0000:0:
@M05620:37:000000000-D9766:1:1101:22417:5707 1:N:0:21
AGTGCCAGCTCTCAATCGCACAGGGGACCCAGGGCCTGGCCCCTCCATCCAGAAAACCTATGACCTCACCCGCTACCTGGAGCACCAACTCCGCAGCTTGGCTGGGACCTATGTGAGTATCCAGCGTAGGAATCTGGGAGTTGGGGAGGAGTGAGGAGTTGGGGAAAGACAGTCCTAACCGTGGAGGGTTCTGGTAAATGATGGGGTGAGGAGGGGCTCTTTGGCTCCCACCAGTCCCCCTGTCTGGTCTA
+
AA>>AFFFCFFFGGGGGGGCGGHHGGGGGGHHFEGGGGHHHHGHGGHHHHHHHHGHHGHHHHHHHHHHHHHGGEGGHHHHEHHHHHHFFHHHFGGGGHHHGHHGGGHHGHHHHHHHHHHHHHHHHGGGGGHHHHHHHHFGGHHHGGGGGGEGHHHHHGHHHHGGGGHHGHHHHHHHHHHHGGGGEGGGEFGGGGGGGGGGGGGGGGFFFFFFFFFFFFFFFFFFFFFFFFFFFFFFFFFFFFFFFFFFFFF
@M05620:37:000000000-D9766:1:1101:9716:5711 1:N:0:21
ACCACACCTTCTACAATGAGCTGCGTGTGGCTCCCGAGGCGCACCCCGTGCTGCTGACCGAGGCCCCCCTGAACCCCAAGGCCAACCGCGCGAAGATGCCCAGGTGAGTGGCCCGCTACCTCTTCTGGTGGCCGCCTCCCTCCTTCCTGGCCTCCCGGCGCTGCGCCCTTTCTCACTGGTTCTCTCTTCTGCCGTTTTCCGTAGGACTCTCTTCTCTGACCTGAGTCTCCTTTGGAACTCTGCAGGTTCTA
+
AA1AA1AAFFFFDGGGGGGFG1FFEEEGCEFFGFFC0EE//EAGGGGGA?EGGGFGHHHGEE?EGEEGEEECEHHGGGGG/FHHAFF@C//></<A111<GH<.<FGG1>CEHHGGGGCHFFCCGCGGCCCFHGGGGGFGFGGG0CFGGGFFFGGGG--9@@-A=@F@;FFFFFFFBFFBFFFFEFFFFFFFF@AAFAFFB/9A-//BFFFFFFFFFFFFFFF/BFBBFFBFFB/9B/BFFFFFFA9FBFB
@M05620:37:000000000-D9766:1:1101:7912:5725 1:N:0:21
AGTGCCAGCTCTCAATCGAACAGGGACCCAAGGGCCTGGCCCCTCAATCAAGAAACCCAATGACCTCACCCGCTACCTGGAGCACAACCTCCGCAGCTGGGTTGGGACCTATGTGAGTATCAAGCGAAGAAATCTGGGGGTTGGGAGGGCGTGCGGCGTTGGGGAAAGCAAGTCCTAACCGTGGAGGGTTCTGGTAAATGATGGGGTGAGAAGGGGCTCTTTGGCTCCCACAAGTCCCCCTGTCTGGCCTA
+
AAAAAFFFAF1DGGFEA11AB0BFFAFGGA0BF0FABF/FFHCGGA1DG1F1FGHBG///01DF11BBGHF>//>>01F0BBBFGGHGE0B?/E//>B1BE0?EG//FC0<BG>22B1>GH221@E//>/@<?<FGH0//A-ACG..<-.;:-.;--;9AAGG-;;..///;BFFBFBFF@AE--;A@BFFFFF/BBFF/;BFFFFF--F//;AB-@=EFFFF/FBFFEBF-9A/BFFFF@FFFFFF/A//
@M05620:37:000000000-D9766:1:1101:17235:5731 1:N:0:21
ACCACACCTTCTACAATGAGCTGCGGGTGGCTCCCGAGGAGCACCCCGTGCTGCTGACCGAGGCCCCCCTGAACCCCAAGGCCAACCGCGAGAAGATGCCCAGGTGAGTGGCCCGCTACCTCTTCTGGTGGCCGCCTCCCTCCTTCCTGGCCTCCCGGAGCTGCGCCCTTTCTCACTGGTTCTCTCTTCTGCCGTTTTCCGTAGGACTCTCTTCTCTGACCTGAGTCTCCTTTGGAACTCTGCAGGTTCTA
+
AAA1AAAAFFFFG3G1AG1EGGHGG0AAA0FG1FGAEGGGGHHHHGGGCEGGHHGGHHFGGGGGGGGGGGGCGFHGGGEHEEHHHG/<BC@<@FFGDGDCGHHGGHGFFGCFHHGGGGGHHHGHGHHFGHCFHGGGGGFGGGGGGGEGFBCFGGGGB@A@@FFF?@F??FFFFFFFFFFFFFFFEFFFFFFFF@BBFFFFFFFFFFFFFFFFFFFFFFFFFFFFFFFFFFFFFFFFFFFFFFFFFFAFFFF
@M05620:37:000000000-D9766:1:1101:14174:5734 1:N:0:21
AGTGCCAGCTCTCAATCGCACAGGGGACCCAGGGCCTGGCCCCTCCATCCAGAAAACCTATGACCTCACCCGCTACCTGGAGCACCAACTCCGCAGCTTGGCTTCCAGCGTAGGAATCTGGGAGTTGGGGAGGAGTGAGGAGTTGGGGAAAGACAGTCCTAACCGTGGAGGGTTCTGGTAAATGATGGGGTGAGGAGGGGCTCTTTGGCTCCCACCAGTCCCCCTGTCTGGTCTATCTCCTGCCCTTAGAT
+
AA>ABFBBAFFFGGGGGGGGGFHCFGGGGGHFFGGGFFHFHHGHGGGHHHHGHFFHHGHHHHGHHFGHHHHGGEEGHHHGHHHHFHHGGHFGGGGGGHHHGGHHHHHHHGA/BD2FHHHHBGGFCGFHBCGGFEF?G1>G1CFGHHGG.C.C/C/GHHHF00;CGEHDDHGG99CFFG9F00;BFFGFGGCDFGGFEGFFFFFFFFFFFFFFF.AFEFFF/BEFFEBFFFFFFFFFFFFEFFFFFFF/BF;
@M05620:37:000000000-D9766:1:1101:15379:5750 1:N:0:21
AGTGCCAGCTCTCAATCGCACAGGGGACCCAGGGCCTGGCCCCTCCATCCAGAAAACCTATGACCTCACCCGCTACCTGGAGCACCAACTCCGCAGCTTGGCTGGGACCTATGTGAGTATCCAGCGTAGGAATCTGGGAGTTGGGGAGGAGTGAGGAGTTGGGGAAAGACAGTCCTAACCGTGGAGGGTTCTGGTAAATGATGGGGTGAGGAGGGGCTCTTTGGCTCCCACCAGTCCCCCTGTCTGGTCTA
+
BBAABFFFCFFFGGGGGGGGGGHHGGGGGGHHFFGGGFHHHHGHGGHHHHHHHHHHHGHHHHHHHHHHHHHGGEFGHHHHHHHHHHHHGHHHEGGGGGHHGHHGGGHHGHHHHHHHHGHGHHHHHGEGGGHHHHHHGHGGGHHHGGGGGGGGHHHHHGHEHHGGGGHHHHHHHHHHHHHHGGFGGFGG:FFGGGCFGGGGGGGGGGFFFFFFFFFFFFFFFFFFFFFFFFFFFFFFFFFFFFFFFFFFFFF
@M05620:37:000000000-D9766:1:1101:25483:5763 1:N:0:21
GAGGCTGCTTTGGAAGAAACTCATAGATTACTGCAACAGTTCACCCTGGACCTGGAAAAGTTTCTTGCCTGGCTTACAGAAGCTGAAACAACTGCCAATGCTACACGATCCTAAACGTAAGGAAAGGCTCCTAGAAGAATCCAAGAGAATAAAAGAGAAGATCAAACAAAGGAAGGTAATCCAGGCATTTCCACTTTAGCACTCTTTTGAATCCAATAAAACAATTCACATCAAATTTACATGTAACAGAC
+
>AAA>>C>FDF4A4BBAE4BFGHHGFGGGFFHGA4AFGGGFD5D3BBBAABFFHFB332B3DGDFGGBBBFFBBG3BBBGFF3BF33@B3??BFFF3CB@3B4BF21/?1E4BBBF>B1?BB3BE00/B0/BB4BB3BB333BB200B?2BDGB3/222@@@2@<@2@F000000?1?<11<<<0<<11=111>1111<000<<D000=.=00<<0000;00::0;000000000;;C00009;CC00BF;
@M05620:37:000000000-D9766:1:1101:15041:5772 1:N:0:21
GAGGCTGCTTTGGAAGAAACTCATAGATTACTGCAACAGTTCCCCCTGGACCTGGAAAAGTTTCTTGCCTGGCTTACAGAAGCTGAAACAACTGCCAATGCTACCGGATGCTAACCGTAAGGACCGACAACTAGCCAACTCACCAAGAGACCCAAAGAAGCAACAACAATGGAGAGTAAGACAGGCGTTTCAGCTTTAGCACTCTTGTGAATCAACAAGAACCATTATCAGCACTTGTAATTGTAAATGAC
+
AA?AAAFAFFDFGEGG1EGGFGFGFHHHGFHHEGHHHFHFGHGGHGGGGFGFHFHFGHEHEAGHFFEFGHHGEFGHHGHFFGGHFHHDFCFGCFGGFFGH1BB10>/E//FHF20B/???B>F0//////?11B0B1@/011101/0<?00//?/<??00<10<>FGGH1>11/<</===0</=.<-.-;CBGH0::CFHG:0C0;9;:00;00;/0.9/9/.CF00;F9FGG.:FBFFB/9FBFFF/BF/
@M05620:37:000000000-D9766:1:1101:18849:5773 1:N:0:21
AGTGCCAGCTCTCAATCGCACAGGGGACCCAGGGCCTGGCCCCTCCATCCAGAAAACCTATGACCTCACCCGCTACCTGGAGCACCAACTCCGCAGCTTGGCTGGGACCTATGTGAGTATCCAGCGTAGGAATCTGGGAGTTGGGGAGGAGTGAGGAGTTGGGGAAAGACAGTCCTAACCGTGGAGGGTTCTGGTAAATGATGGGGTGAGGAGGGGCTCTTTGGCTCCCACCAGTCCCCCTGTCTGGTCTA
+
>>>AAFFFBFFFGGGGGGGGGGHGGGGGGGGHGGGGGGHFHHGFGGGHHHGHHGHHHGCGHHHHHHHFGHHGGEEGHGHHHHHGHHHHGBHHGE@EGFFG?3FEEEFHFCCGFFDBDHFHHFGFHC</>EBDCHHHGG0CDHF1C@C?-A.<CDD<CAGFG<--CAACHHCFCGHHFFHHGDEBFEDG9.FGFG;CGGFGFFGGGGF;AFFFD.@DFAFB/9BBFFBEEFFFFF9BFFFD-EFFFFEF9B/
@M05620:37:000000000-D9766:1:1101:10235:5780 1:N:0:21
AGTGCCAGCTCTCCATCGCACAGGGGACCCAGGGCCTGGCCCCTCCATCCAGAAAACCTATGACCTCACCCGCTACCTGGAGCACCAACTCCGCAGCTTGGCTGGGACCTATGTGAGTATCCAGCGTAGGAATCTGGGAGTTGGGGAGGAGTGAGGAGTTGGGGAAAGACAGTCCTAACCGTGGAGGGTTCTGGTAAATGATGGGGTGAGGAGGGGCTCTTTGGCTCCCACCAGTCCCCCTGTCTGGTCTA
+
AA>AAFFFBFFFG4FGGGG2E?GDFEEFGFGHBEFBFFHHHHGHGGHHHHGHHHHFGGHHHHHHHFHHHHHGG>EFHHHH?GHHHHGFEFHG?ECGEHBGGHHGGGHHGHHHHHHHHHHHHHHHHGGGGGHHHHHHHGFGGHHHGGFGGFCCGGGHHGHHHHGGGGHHHHHHHHHHHHHGGGGGEEGGEGGGGGFGGGGGGGGGGGFFFFFFFFFFFFFFFFFFFFFFFFFFFFFFFFFFFFFFFFFFFFB
@M05620:37:000000000-D9766:1:1101:9184:5791 1:N:0:21
AGTGCCAGCTCTCAATCGCACAGGGGACCCAGGGCCTGGCCCCTCCATCCAGAAAACCTATGACCTCACCCGCTACCTGGAGCACCAACTCCGCAGCTTGGCTGGGACCTATGTGAGTATCCAGCGTAGGAATCTGGGAGTTGGGGAGGAGTGAGGAGTTGGGGAAAGACAGTCCTAACCGTGGAGGGTTCTGGTAAATGATGGGGTGAGGAGGGGCTCTTTGGCTCCCACCAGTCCCCCTGTCTGGTCTA
+
BBABBFFFBFFFG4FFGGGGGGHGGGGGGGHHGGGGGGHHHHGHGGHHHHHHHHHHHGHHHHHHHHHHHHHGGEGGHHHHHGHHHHHHGHHHGGGGGHHHGHHGGGHHGHHHHHGHHHHHHHHHHGGGGGHGHHHHHHHGGHHHGGGGGGEGHHHHHGHFGFGGGGHHHHHHHHHHHHHHGGGGGGGGGGGGGGBFGGGGGGGGGGFFFFFFFFFFFFFFFFFFFFFFFFFFFFFFFFFFFFFFFFFFFF/
@M05620:37:000000000-D9766:1:1101:14959:5800 1:N:0:21
AGTGCCAGCTCTCAATCGCACAGGGGACCCAGGGCCTGGCCCCTCCATCCAGAAAACCTATGACCTCACCCGCTACCTGGAGCACCAACTCCGCAGCTTGGCTGCACCAGTCCCCCTGTCTGGTCTCTCTCCTGCCCTTCGCTCGGACGAGCCCCCGTCTGCCCTCCCGTCCCTCCGGAGCCTCTCGTCTGCCGTCTTCTGCTTGAAAAAAAACTTCTCAACCTTTGAACTTGTCACCACGTCGCTAGGGA
+
ABBBBFFFCFFFGGGGGGGGGGGCFGGGGGHHGGGGGGHHHHGHGGHHHHHHHGHHHGHHHHHHHHHHHHHGGEEGHHHHHHHHHHHHGHHHFGGGGHHHGGFFFHBG0GFGHHHGGGHHHHHGHH2FHHHHHHHHHHG0FAFHGGG?@CDC?C.ACCEGGFCGHHDAEEF.;FGGGGDG-.;CFFG:.:EFFFDC.AFFFFFFFFFBB9-:-:00;90009./0000;0000:9:B00....-;..:..B
@M05620:37:000000000-D9766:1:1101:12987:5809 1:N:0:21
AGGGCCAGCTCTCAATCGCACAGGGGACCCAGGGCCTGGCGCCTCCATCCAGAAAGCCTATGACCTCACCCGCTAACTGGAGCACCAACGCCGCAGGTTGGCTGGGACCTATGTGAGTATCCAGCGTAGGAATCTGGGAGTTGGGGAGGAGTGAGGAGTTGGGGAAAGACAGTCCTAACCGTGGAGGGTTCTGGTAAATGATGGGGTGAGGAGGGGCTCTTTGGCTCCCACCAGTCAACCTGTCTGGTCTA
+
>11>A>1AAFC3AAFBAAFEEGFHGEGGE0FGG?//A/A0//AEEH0GFGCFF0110B1AFEG@1DBF>G>/E///BEG0B0B>0?0?///>>E/>/B1</B1?/C00/<11F@22FFG12F<F0C/?/?GG<GBGG00..011C-.-C.</.;C.CCGGHH--CCGFGBFGFGBFGFFG?..;..9A;-;F//999F//9FB/;A9;EFFF-9-@--;/:////99-AF-BFF////;ABFFFFFFFBF/
@M05620:37:000000000-D9766:1:1101:21095:5814 1:N:0:21
AGTGCCAGCTCTCAATCGCACAGGGGACCCAGGGCCTGGCCCCTCCATCCAGAAAACCTATGACCTCACCCGCTACCTGGAGCACCAACTCCGCAGCCTGGCTGCGACCCATGTTGAGTATCCCGCGGAGGAATCTGGGCGTTGGGGAGGGGCGAGGAGATGGGGAAAGACAGTCCTAACCGTGGAGGGTTATGGTAAATGATGGGGTGAGGAGGGACTCTTTGGCTCCCACCAGTCCCTCTGTCTGGTCT
+
11>>AD111BCFFDGFGFFAE0A00EEE?E0AB00B/AFF0FG/EFFF1F1A1A1F0EBCG12FGHF1F00EEEEEG1F0FGHCB/GGG0BG/E/>//0B/F0///>////00B2@GCFG1@@1CB//<--.0>D<00C.----.-;;C@-?-;--;---;//-;ABFF/B/9;FBB//BF@AA--;-9AF;//9/////;9B;/--A@AFF/----9;/;/99/;/9A9-;AAAFB9//;:/B////999
@M05620:37:000000000-D9766:1:1101:20626:5818 1:N:0:21
ACCACACCTTCTACAATGAGCTGCGTGTGGCTCCCGAGGAGCACCCCGTGCTGCTGACCGAGGCCCCCCTGAACCCCAAGGCCAACCGCGAGAAGATGCCCAGGTGAGTGGCCCGCTACCTCTTCTGGTGGCCGCCTCCCTCCTTCCTGGCCTCCCGGAGCTGCGCCCTTTCTCACTGGTTCTCTCTTCTGCCGTTTTCCGTAGGACTCTCTTCTCTGACCTGAGTCTCCTTTGGAACTCTGCAGGTTCTA
+
1>>AA?AAFFFFGGGCGFGEDDG1EBEEH0GFCGCAEEG?EHHHHG/EA/E/FAAGH0AEEGGG/E/EGGGHHF/?EGF/>EH/<<?<C<BB//<G11FGHHHE1<DGH1F/FH-ACGGFHHHHH00DDCEHHGGGGGH.CC.;;FFGGG.CFGAEG--:-C9FGGF?@FFF/FFFFFFF//;FF/BFFBFFF@BFFFFFFFFFFFFFFFFFFFFFFBBFF/:9BF/BFFFFFFFFFFFEFFFFF?9BFFF
@M05620:37:000000000-D9766:1:1101:19859:5852 1:N:0:21
GAGGCTGCTTTGGAAGAAACTCATAGATTACTGCAACAGTTCCCCCTGGACCTGGAAACGTTTCTTGCCTGGCTTACAGAAGCTGAAACAACTTCCCATGCTACAGGATGCTCCCCGTAAGGACCGGCTCCTAGCAGCCTCCCCGGGCGTACAAGCGCTGCTGAAACAATGGCAAGTAAGTCAGGCCTTTCCGCTTTAGCACTCTTGTGGATCCACTTGAACCATTCTCAGCATTTGTACTTGTAACTGAC
+
A3>ABAFBFFFFGGGGFGGGGGHGBDFHHHFGHH4FGHFDFEFGAEEFAAFFHFFHH33BFGHHGHHEGHHHHHF3FGHGHHHHH3FGH3?FB@BGHBG?GGFDFBGF33?33BFFGE/?0BF0?>/EEGGHFFH110?B0/?DG/@//<>-.>>GDG.@.<00<DGGA<G/CCGECCGHGHHFF/.;CHHGGGDFGEG0BFFGFFFFF?BFFGB9F09BFF?FFFFFFFFFFFBFFF9BFBFFFFFBBF/
@M05620:37:000000000-D9766:1:1101:12632:5853 1:N:0:21
AGTGCCAGCTCTCAATCGCACAGGGGACCCAGGGCCTGGCCCCTCCATCCAGAAAACCTATGACCTCACCCGCTACCTGGAGCACCAACTCCGCAGCTTGGCTGGGACCTATGTGAGTATCCAGCGTAGGAATCTGGGAGTTGGGGAGGAGTGAGGAGTTGGGGAAAGACAGTCCTAACCGTGGAGGGTTCTGGTAAATGATGGGGTGAGGAGGGGCTCTTTGGCTCCCACCAGTCCCCCTGTCTGGTCTA
+
AA>>AFFFCFFFG4GGGFGAE?GAF2EEGFHHBBEBFFDHHHGHGGHHHGGHHHHHHGHHGFHHHDFHHHHEG>EEHHGH2BGGHH1??GHF>E?FEHBGGHHGGGHHGHHHHHHHHHHHHHHHHGDEGGHHHHHHGH0FGGHHGG.DG?CGH0GHCGHHHHGGGDHHHHHHHHHHHHHHGGGGDFGGEGFGGGGGGGGGGGGGGGDDFFFFFFFFFFFFFFFFFFFFFFFFFFFFFFFFFFFFFFFFFFF
@M05620:37:000000000-D9766:1:1101:16657:5900 1:N:0:21
AGTGCCAGCTCTCAATCGCACAGGGGACCCAGGGCCTGGCCCCTCCATCCAGAAAACCTATGACCTCACCCGCTACCTGGAGCACCAACTCCGCAGCTTGGCTGGGACCTATGTGAGTATCCAGCGTAGGAATCTGGGAGTTGGGGAGGAGTGAGGAGTTGGGGAAAGACAGTCCTAACCGTGGAGGGTTCTGGTAAATGATGGGGTGAGGAGGGGCTCTTTGGCTCCCACCAGTCCCCCTGTCTGGTCTA
+
>1>>AB@@ACFFDGGFFFGFGEHCGGGGGEAFFEEE/FGABGGAFGHHFE1FDG1A0E0EGHFGHHH1FFFEGEEEHFFGBGHHFGHEG0GHE?/>EBFGEHFF/EF<<B11<GFGD1>FGHEHHC?/CA1@1@1F1<C//?1?@-<CGGEHAG0.0<//<=@-:CG.CHHCGFHCG0:C9.:-CGGA.=9F9C0999C00;0FFGF-9:FFA9>9@-9BFBFB;/B-ABFFFFFFBF-:-:F////9;F/
@M05620:37:000000000-D9766:1:1101:23681:5904 1:N:0:21
ACCACACCTTCTACAATGAGCTGCGTGTGGCTCCAGAGGAGCACCCCGTGCTGCTGACCGAGGCCCCCCTGAACCCCAAGGCCAACCGCGAGAAGATGCCCAGGGGAGTGGCCCGCTACCTCTTCTGGTGGCCGCCTACCTCCTTACTAGGCTCCCGGAGATAAGCCCTTTCTCACTGGTTTTCTCTTCTGCCGTTTTCCGTAGGACTCTCTTCTCTGGCCTGAGGCTCCCTTGGAACTCTGCAGGATCTA
+
>1>AA?AAFFC@BGG13BBDEGGCEEGFG0BBGG11BAF0EHGHHGEEA/AAFAAGH00EEGGGCE@EGGGHFHF/EFGCGHHGA?EGG/>CCCHHH11FGF/F///</0??GA--<-CH1D0=0<0<0<A.C@-C..CGFC./G0C00;/;;.CA.A-:-90000;E/BF9B//;//B/B--9/99B////;9-AFF/F-/99B///9///;/9/B//;A/-99-9:AE-BF-B/B9//////9A-;///
@M05620:37:000000000-D9766:1:1101:25694:5910 1:N:0:21
AGGGCCAGCTCTCCATAGCACAGGGGACCAAGGGCATGGCCCCTCCATCAAGAAAACCTATGACCTCACCCGCTACCTGGAGCACCCACTCCGCAGATTGGCTGACCCAGTCCCCCTTTCTGGTCTCTCTCCTGCCCTTCGCTCGGACGAGCCCCCGTCTGCCCTCCCGTCCCTCCGGCGCCTCTCGCCTGCCGTCTTCTGCTTGTAAACCACCCCACTGAACCTATGCTTCGTATTTACACGTCAAAGAC
+
>>1>>>>>1C@DBAFABBFCBCAE00000ABA0AAB00BE0BE/EGFHB1BA100AAA01BF2FEDBGH00>>>>EHDF>>BF/FF/??0B0>E?>/1B>0BB/B0<BCFGFHHGGC0B122<1B2@G@GGFHGFHEBC0?CFH?/.>--<CCE<@@.AC.;CGFHC..:EACFGG.---9;AAFFB--;:----;AEFFBFFF/-99/99-A9-9-:-/9//-;9///:9/---/9/99/;-:;A;///;
@M05620:37:000000000-D9766:1:1101:16725:5927 1:N:0:21
GAGGCTGCTTTGGAGGAACTCATAGCTTTATGCCAAAGTTCCCCCTTGGACTGGGAAAGTTTCGTGCCTGGCTTAAAGAAGCGTGAACAACTGCCAATGCTACAGGATGCTCCCCGTAAGTCACGGCTCCTAGCCGACTCACCGGGAGTACCCGCGCTGATGCCACACTGGCCCGTAAGTCCGGCCTTTCCGCTTTAGCACTCTTGTGGATCCACTTGAACCATTCTCAGCATTTGTACTTGTAACTGCCA
+
AAAAAAFAFFFFGEA11BFF1B3331DD3DGGGHGHF0DB2DBGGEAF11B1/B/AB/0ADD2ABB/B1BBFBB11DFGFHH/B//BFGFHGG1FF11BFGFH@G0B@GHH11FFEAE?H2BGHE/<>/?BGHFH/<BBG1FH///>A/FGHHGCGGC-.00=<DHH.GHHEC.-;@BG0CFGGG@BGGGGGG.EEGGG09FFBFFFFFBFF-/;9/;BFFF?BF/BFFFFFFFFFFFFFFFFFF/;B/;B
@M05620:37:000000000-D9766:1:1101:13064:5928 1:N:0:21
AGTGCCAGCTCTCAATCGCACAGGGGACCCAGGGCCTGGCCCCTCCATCCAGAAAACCTATGACCTCACCCGCTACCTGGAGCACCAACTCCGCAGCTTGGCTGGGACCTATGTGAGTATCCAGCGTAGGAATCTGGGAGTTGGGGAGGAGTGAGGAGTTGGGGAAAGACAGTCCTAACCGTGGAGGGTTCTGGTAAATGATGGGGTGAGGAGGGGCTCTTTGGCTCCCACCAGTCCCCCTGTCTGGTCTA
+
AAAAAFFFBFFFGFGGGGGGGGHGGGGGGGHHFAEFFFHHGHGHGGHHHHHHFHHHHGHHHGFHHGHHHHHGGEFGHHHHCHHHHHHHGHHHEGGEEHGHGHGGGGHHGHHHHFFFHGHBFFHHHGGGG?GHHHHHHHGGGHHHGGGGGFGGHHHHHDHHHHGGGGHHHHHHHHHHHHHHGGEGFFGGEGGGFFFFFGGGGFGGGGFFFFFFFFFFFFFFFFFFFFFAFFFFFFFFFFFFFEFFFFB9BF9
@M05620:37:000000000-D9766:1:1101:11361:5929 1:N:0:21
ACCACACCTTCTACAATGCGCTGCGTGCGGCTCCCGAGGAGCACCCCGTGCTGCTGACCGAGGCCCCCCTGAACCCCAAGGCCAACCGCGCGAAGATGCCCAGGTGAGTGGCCCGCTACCTCTTCTGGTGGCCGCCTCCCTCCTTCCTGGCCTCCCGGAGCTGCGCCCTTTCTCACTGGTTCTCTCTTCTGCCGTTTTCCGTAGGACTCTCTTCTCTGACCTGAGTCCCCTTTGGAACTCTGCAGGTTCTA
+
AAABBAA>BFFFGGGGGG42EAEEGGG22AE2E2FE1EEE?GHFHGG01???5G@FHHF/>E/EGFGGG/??GHHGGFGHGCHHHGGGGG/</AC.1=FGHHHGFHHF<D..CCDGCCCCGHCCHHGGGGACC???DAEEFFFFBBFBFF?FFFE??@99@?FF;@D?9/;BFFBBB/9//;//9//;999BB@DDBEBBAF?FFBF/9/9//9B//;9BBFF/.BF/;.9:BFFFFF/BFFFFFFFFFFB
@M05620:37:000000000-D9766:1:1101:22542:5957 1:N:0:21
ACCACACCTTCTACAATGAGCTGCGTGTGGCTCCAGAGGAGCACCCCGTGCTGCTGACCGAGGCCCCCCTGAACCCCAAGGCCAACCGCGAGAAGATGCCCAGGTGAGTGGCCCGCTACCTCTTCTGGTGGCCGCCTCCCTCCTTCCTGGCCTCCCGGCGCTGCGCCCTTTCTCACTGGTTCTCTCTTCTGCCGTTTTCCGTCGGACTCTCTTCTCTGACCCGAGTCTCCTTTGGAACACTGCAGGTTCTA
+
1>11A>>AFFF13FG13BG1F11AE0EE00BGHG1GH00B//AGHCGG/EEFHGHFFAGGGGG?>E@/EGGGHHH?EGGEEHHHHGGGGGGGGCHFH1<FF1FF111??FECGGCGGCGGHB1DGH1<=GGG<<CC:CGGCGCHG:GF:CF.CAFF.-?A?A@F-@:9@FFFF//;/9;BFFFFFF/BFFFFF?F?B-BF99-;=-9>FBFF/9FF/F;BB--;@9:B99////9FFF-;//9BFA99:/9
@M05620:37:000000000-D9766:1:1101:9745:5958 1:N:0:21
AGTGCCAGCTCTCAATCGCACAGGGGACCCAGGGCCTGGCACCTCCATCCAGAAAACCTATGACCTCACCCGCTACCTGGAGCACCAACTCCGCAGCTTGGCTGCACCCGTCCCCCTGTCTGGTCTCTCTCCTGCCCTTCGCTCGGACGAGCCCCCGTCTGCTCTCCCGTCCCTCCGGCGCCTCTCGTCTGCCGTCTTCTGCTTGAAAACCACCGTCCCATGGGCCCCAAGAAACCCACCGCCTATTCTAA
+
AA>AAFF1>FFFGDGGGGGFEE0A0E0F0BAG0EEG/FGH0FFGHE0F1BBGGCGGG/FAFFFGHHFHEGHGC>E/FGHCFHHHHHHHGHHHGGCGEHGHGHHG/0BF<EFGGGHGGFHHH1<FGG1@@FHHHHHHHHFGFFFHGGFGGCCGG.ACCCCHF00;;CGFACBBEGGGGG-A9;AABBBA9AEFB@F@FFFFF;9FB-9;FB;:-9-9:9-99/9;--------/;/9;-9--;---/;////
@M05620:37:000000000-D9766:1:1101:22332:5965 1:N:0:21
ACCACACCTTCTACAATGAGCTGCGTGTGGCTCCCGAGGAGCACCCCGTGCTGCTGACCGAGGCCCCCCTGAACCCCAAGGCCAACCGCGAGAAGATGCCCAGGTGAGTGGCCCGCTACCTCTTCTGGTGGCCGCCTCCCTCCTTCCTGGCCTCCCGGAGCTGCGCCCTTTCTCACTGGTTCTCTCTTCTGCCGTTTTCCGTAGGACTCTCTTCTCTGACCTGAGTCTCCTTTGGAACTCTGCAGGTTCTA
+
CCDDDDDDFFFFGGGGGGGGGGHHGGGGHGHHHGGFGGGGGHHHHGGGEEGGHHHHHHHGGGGGGGGGGGGHGHHGGGGHGHHHHGGGGGGGGGHHHHHHHHHGHHHHHHGGHHGGGCGHHHHHHHHHHHGHHGGGGGHGHHGHHGGGGGGGGGGGGG-@DGGGGGFFFFFFFFFFHFFFFFFFHFFFHHFFFFFFFFHFFFFFFBFFFFFFHHHFHFFFFFFFFFFHHFFFFFFFFFFFFHFFFFFFFFF
@M05620:37:000000000-D9766:1:1101:8102:5973 1:N:0:21
AGTGCCAGCTCTCAATCGCACAGGTGACCCAGGGCCTGGCCCCTCCATCCAGAAAACCTATGACCTCACCCGCTACCTGGAGCACCAACTCCGCAGCTTGGCTTACAGCGTAGGCATCTGGGAGTTGGGGAGGCGTGCGGCGTTGGGGCACGCCAGTCCTCCACGTGGAGGGTTCTGGTCCCTGATGGGGTGAGGAGGGGCTCTTTGGCTCCCCCCCGTCCCCCTGTCTGGTCTCTCCCCTGCCCTTCGAT
+
>>>3>D5BABBFBDFGFAE2A2A4ABBBFBFCAAAAFFDHHGEGEF2DGHEHHBGFFEGHHFGGHHHHGGHCE>0>BFGG?FGGEFGCEEFB>?>EEHHHGHHH33BBG/E/>E?BC2BF32B??@GGFCF/@//EC<->-=A@DF@F:A.C:A.=C;;0B//;;;EFEGGG;FFGGBBB/.B;FFFFFFDF.9AFFFFFCBEFBFFFFBFE?..99-AD.D9;@EFFFBB;9:9BB/9;FFFFFFF.AA;
@M05620:37:000000000-D9766:1:1101:17227:5996 1:N:0:21
AGTGCCAGCTCTCAATCGCACAGGGGACCCAGGGCCTGGCCCCTCCATCCAGAAAACCTATGACCTCACCCGCTACCTGGAGCACCAACTCCGCAGCTTGGCTGGGACCTATGTGAGTATCCAGCGTAGGAATCTGGGAGTTGGGGAGGAGTGAGGAGTTGGGGAAAGACAGTCCTAACCGTGGAGGGTTCTGGTAAATGATGGGGTGAGGAGGGGCTCTTTGGCTCCCACCAGTCCCCCTGTCTGGTCTA
+
ABABBFFFBFFFGGGFGGGGGEHGGGGGGGHHGGEEGGHHHHGHGGHHHHHHHHHHHGFHHHHHHHHHHHHGGEEFHHHHFGHHHHFHGHHHAEEEEHGHGHHGGGHHGHHHHHHHHHHHHHHHHGDFGGHHHHHHHHHGGHHHGGGGGDDFCGHCCDHFGHGCGGHFHHHHHHHHHHHHGFCBDGGGEFFEFGCFGFFFFFFGGGADFFFFFFFFA-AFFFFFFFFFFFFFFFFFFFFFFFFFEFFFBF9
@M05620:37:000000000-D9766:1:1101:11696:6014 1:N:0:21
ACCACACCTTCTACAATGAGCTGCGTGTTGCTCCCGCGGCTCTCCCCGTGCTTCTGACCGAGGCCCCCCTGACCCCCAAGGCCAACCGCGAGAAGCTGCCCGGGTGAGTGGCCCGCTACCTCTTCTGGTGGCCGCCTCCCTCCTTCCTGGCCTCCCGGAGCTGCGCCCTTTCTCACTGGTTCTCTCTTCTGCCGTTTTCCGTAGGACTCTCTTCTCTGACCTGAGTCTCCTTTGGAACTCTGCAGGTTCTA
+
>AAAA4A>FFFFBGG4GGFBGBGGEEEE44DFFFFBEEEA0ECGHHGEBAEF5FFGGGHE>>/>F?@EGGEE3BGEGGEFEFGHGGGGGGG/>/F1??GF//<<.<.011<<>C@C?-</0GGHG0CCCHDFH@?BGGEA/BC/0C9FFFG.FFAF??--;:9B-BAB=B/;FFFFBFFFFFBBFFFFFFBB/@9:;AFB?FF?A/9BFFFFFFBBB:FB/:9/.;BF99F/;BF/;BBBF//99.9B/B/
@M05620:37:000000000-D9766:1:1101:13849:6019 1:N:0:21
AGTGCCAGCTCTCAATCGCACAGGGGACCCAGGGCCTGGCCCCTCCATCCAGAAAACCTATGACCTCACCCGCTACCTGGAGCACCAACTCCGCAGCTTGGCTGGGACCTATGTGAGTATCCAGCGTAGGAATCTGGGAGTTGGGGAGGAGTGAGGAGTTGGGGAAAGACAGTCCTAACCGTGGAGGGTTCTGGTAAATGATGGGGTGAGGAGGGGCTCTTTGGCTCCCACCAGTCCCCCTGTCTGGTCTA
+
ABBBCFFFBFFFGGGGGGGGGGHGGGGGGGHHFGGGGGHHHHGHGGHHHHHHGFHHHGHHHHHHHHHHHHHGGEFGHHHHGHHHHHHHGHHHFGGGGHHHGHHGGGHHGHHHFHHHHHHHHHHHHGGGGGHHHHHHHHHGGHHHGGGGGGEFHHHHGGHHHHGGGGHHHHHHHHHHHHHHGGFGGGGGEGGGGGFGGGGGHGGGGGFFFFFFFFFFFFFFFFFFFFFFFFFFFFFFFFFFFFFFFFFFFFF
@M05620:37:000000000-D9766:1:1101:23448:6041 1:N:0:21
ACCACACCTTCTACAATGAGCTGCGTGTGGCTCCCGAGGAGCACCCCGTGCTGCTGACCGAGGCCCCCCTGAACCCCAAGGCCAACCGCGAGAAGATGCCCAGGTGAGTGGCCCGCTACCTCTTCTGGTGGCCGCCTCCCTCCTTCCTGGCCTCCCGGCGCTGCGCCCTTTCTCACTGGTTCTCTCTTCTGCCGTTTTCCGTAGGACTCTCTTCTCTGACCTGAGTCTCCTTTGGAACTCTGCAGGTTCTA
+
CCCDDDDDFFFFGGGGGGGGGGHHGGGGHGHHHGGGGGGGGHHHHGGGGGGGHHHHHHHGGGGGGGGGGGGHHHHGGGGHGHHHHGGGGGGGGGHHHHGHHHEGGHF=FGGGHH-<@DGHGGFHFDDHHCEHHGGGDAHGGHGFHFGB0FFGFGGGD?-9A-:A>BFFCFFFFFBBBFFFFFBFFFFFFBFFFFDFFFFFD0;ADFFBBFFFFF0BBFFFFFB;BFFFFFFFFFFFFBFFFFF0:A.FFF:
@M05620:37:000000000-D9766:1:1101:12351:6043 1:N:0:21
ACCACACCTTCTACAATGAGCTGCGTGTGGCTCCCGAGGAGCACCCCGTGCTGCTGACCGAGGCCCCCCTGAACCCCAAGGCCAACCGCGAGAAGATGCCCAGGTGAGTGGCCCGCTACCTCTTCTGGTGGCCGCCTCCCTCCTTCCTGGCCTCCCGGCGCTGCGCCCTTTCTCACTGGTTCTCTCTTCTGCCGTTTTCCGTAGGACTCTCTTCTCTGACCTGAGTCTCCTTTGGAACTCTGCAGGTTCTA
+
ABBABABBFFFFGGGGGGG5F5F4EEEEHDGGFFGFGGGCGHHHHGCGGEGEHHHHHHHGGGGGGAEEGGGGGCCEGGGHEEHEHGD<CCCC/A<B>?FHHHHGFHGHHEEGHEGGCCCG1<<GH0<<D/CGFCCGDGHGHGGHBFG0;9C.BFEEG?-=@@-9@9DBBFBBBFFFFFFFFFBFFFFFFFFFFBAFFFFFFFFFFFFFFFFFFFFFBFBFFFFBFFB9BFFFFFFFFFFFFFFFFF.:/;;
@M05620:37:000000000-D9766:1:1101:14123:6061 1:N:0:21
GAGGCTGCTTTGGAAGAAACTCATAGATTACTGCAACAGTTCCCCCTGGACCTGGAAAAGTTTCTTGCCTGGCTTACAGAAGCTGAAACAACTGCCAATGCTACAGGATGCTACCCGTAAGGAAAGGCTCCTAGAAGACTCCAAGGGAGTAAAAGAGCTGATGAAACAATGGCAAGTAAGTCAGGCATTTCCGCTTTAGCACTCTTGTGGATCCAATTGAACAATTCTCAGCATTTGTACTTGTAACTGAC
+
A?ABBAFAFFDFFBFGGCGGGGFHGFHHHHHHHHHHCCGAFGHGFGEFGCGGHGHHGFFGGDGHGHDBFGGHHHHGHGHGHHHFFFFHGFEHHHHFHHHH3F4BFCBFGHHGG@?FFEEEGGHFHHFGCFFHGFFHHGFFFCGEHGGHGCCGHHHEHFGHHFHHHHHGG??GHGGF?FHF>F1GFCA1>GFGEGGA<DGDDGCC0=DD<CG;CGFGFGGFCCBGCGGHEFGFF;CFBFGFG9FFFFFFGF/
@M05620:37:000000000-D9766:1:1101:24605:6063 1:N:0:21
AGTGCCAGCTCTCAATCGCACAGGGGACCCAGGGCCTGGCCCCTCCATCCAGAAAACCTATGACCTCACCCGCTACCTGGCGCACCCACTCCGCAGCTTGGCTTCCAGCGTCGGCATCTGTGAGTTGGGGAGGCGTGCGGCGTTGGGGCACGCCCGTCCTCCCCGTGGAGGGTTCTGGTCCCTGATGGGGTGCGGAGGGGCTCTTTGGCTCCCCCCCGTCCCCCTGTCTGGTCTATCTCCTGCCCTTCGAT
+
>A>>AFFFCFFFG4FGGFG2E?GCG2AEEEFEBBE2FFHHHHGHGGHHHHGHHHHGHGHHHDGHHABFGHHEG>EEHHFF1>EEGG/?ECH?>E?FEH?FEGHH22DDGDCBDGGFGHHH@=FGHHHHGGGGCAACDE<DGFCCGG-ADGGGGGGGDGGGFFEDFFFF?EDFAFFFFF:BBFFFFFFFFFDB.@@BDFFFFFFFFFFFFFFFFFFFFFDFFFFFFEFFFFFFFF0BF9;FFFFFFFFFEFF
@M05620:37:000000000-D9766:1:1101:9506:6074 1:N:0:21
ACCACACCTTCTACAATGAGCTGCGTGTGGCTCCCGAGGAGCACCCCGTGCTGCTGACCGAGGCCCCCCTGAACCCCAAGGCCAACCGCGAGAAGATGAACCCCGGTGCGTGGCCCGCTCCCTCTTCTGGTGGCCGCCTCCCTCCTTCCTGGCCTCCCGGCGATGCGCCCTTTCTCACTGGTTCTCTCTTCTGCCGTTTTCCGCTGGACTCTCTTCTCTGCCTTGCGTCTCCTTTGGAACTCTGCAGGATC
+
CCCCCCCCFFFFGGGGDGGGGGHHGGGGHGHHHGGGGGGGGHHHHGGGGGGGHHHHHHHECGGGGGGGGGGHHHHGGGGHGHHHHAEEG//>//2=?GHGHHG/>/>>-->EA@HGD---=:GFGCGHC0=CEHHGGGGGGGGG:;BFGFGGGGGGGAEA;C-@FFFFFFCFFFFFFFFF/;BFFFFFFF0FFBFDADFFFFF..;@AFFFFFF0BFFFF0F0909@;@;FFBFFFF0BB0:BFFB0F.:/
@M05620:37:000000000-D9766:1:1101:24616:6082 1:N:0:21
AGTGCCAGCTCTCAATCGCACAGGGGACCCAGGGCCTGGCCCCTCCATCCAGAAAACCTATGACCTCACCCGCTACCTGGAGCACCAACTCCGCAGCTTGGCTTCCAGCGTAGGAATCTGGGAGCTGGGGAGGAGTGAGGAGTTGGGGAAAGACAGTCCTAACCGTGGAGGGTCCTGGTAAATGATGGGGTTAGGAGGGGCTCGTCTGCTCCCACCACTCCCCCTGTCTGGTCTATCTCCTGCCCTTAGAT
+
AA>AAFFCAFFFGGGGGCC1E0GFGGGGGG0FFAGEFFGHFHGHGGHDGG1F1GBGHGHFHHEGHHGHHHHGGGGGHGHHHHHHHHFHGG@FEGEGGHHHGH1B<EFBG/??>?BB1BFG1<<?/01@?CF//?/0<?>0<E>>F<<CCA..<C/<<0=0=<G.;.:@C.:@:/:C9:/;;;;CF0FFEB.-.;/;/.9@-9-----99//:9--;9-;:-9:9;-/9////;/99;:BFFBBFF//:/9/
@M05620:37:000000000-D9766:1:1101:6749:6085 1:N:0:21
ACCACACCTTCTACAATGAGCTGCGTGTGGCTCCCGAGGAGCACCCCGTGCTGCTGACCGAGGCCCCCCTGAACCCCAAGGCCAACCGCGAGAAGATGCCCACATGAGAGGCCCCCTACATCTTCTCGTGGCCGCCTCCCTCCTCCCTCGCCTCCCGCCGATCCGCCCCTTCTCACTGGTTCTCTCTCCTGCCGCTTTCCGCAGAACTCTCTCCTCTCACATCAGACTCTTTTGGTACTCTCCAGATTCTA
+
ABABBABAFFFFGGGGGGFFGGHHGFGGHGGHGFGE2EE2AF2BGGGEEEEG5FGGGHHG>F?EGGGGGGGF3FHEGGEHGGHHEGGGGGGGGGHCFFG<GH//??1G1?</FG->>.0<<GF1>G0<<CADHGF@.D.CGGAG:/.;/;::.C9ED--=-;-.;EAC-.;BFFFF//:B9BFFFFF//;:/:;-;AEF/:.-;-/9/;BFF/9;BF///;9//;/9BF/99;B;./;/;B/////;;FF9
@M05620:37:000000000-D9766:1:1101:18287:6091 1:N:0:21
ACCACACCTTCTACAATGAGCTGCGTGTGGCTCCCGAGGAGCACCCCGTGCTGCTGACCGAGGCCCCCCTGAACCCCAAGGCCAACCGCGAGAAGATGCCCAGGTGAGTGGCCCGCTACCTCTTCTGGTGGCCGCCTCCCTCCTTCCTGGCCTCCCGGAGCTGCGCCCTTTCTCACTGGTTCTCTCTTCTGCCGTTTTCCGTAGGACTCTCTTCTCTGACCTGAGTCTCCTTTGGAACTCTGCAGGTTCTA
+
BBBBBBBBFFFFGGGGGGGFGFHGGFGECEEFFGGEGGGGGHHHHGGGEGGGHHGHHHHGGGGGGGGGGGGHGHHGGGGHGHHHHGGEDGGGCFHHGHHHHHHGGHHHHHGGHHGGGGGHHGHFHHHHHHGHHGGGGGHGHHGHHGGGGGGGGGGGGA-@DGGGGGFFFFFFFFFFFFFFFFFFFFFFFFFFFFDDFFFFFFFFFFFFFFFFFFFFFFFFFFFFFFFFFFFFFFFFFFFFFFFFFFFFFFF
@M05620:37:000000000-D9766:1:1101:10804:6098 1:N:0:21
AGTGCCAGCTCTCAATCGCACAGGGGACCCAGGGCCTGGCCCCTCCATCCAGAAAACCTATGACCTCACCCGCTACCTGGAGCACCAACTCCGCAGCTTGGCTGGGACCTATGTGAGTATCCAGCGTAGGAATCTGGGAGTTGGGGAGGAGTGAGGAGTTGGGGAAAGACAGTCCTAACCGTGGAGGGTTCTGGTAAATGATGGGGTGAGGAGGGGCTCTTTGGCTCCCACCAGTCCCCCTGTCTGGTCTA
+
A1AAAFFF1FFFGGGGGGCFGGHHGGGGGGGHG?EFGGHHHHGFGGFDGG1FBFFFHGG1GDDGHHHHHHHGGGGGHHHHHHHHHHHHGHHHGGGGGHHHGHHGGGHHGHHHHHHHHGHHHHHHGGCEGGHHHHHFHFHEGGGHG@FGGGCGHHHHHGGHEFGCEGHGGHHFHHGGFHHHG9C?BAEG.CFFFF;FGFFFFFEGGGB@FFFFFA;9@@EFFFFFFFFEFFFFFFFFFFFF@FFFFFFFBF/
@M05620:37:000000000-D9766:1:1101:23849:6111 1:N:0:21
ACCACACCTTCTACAATGAGCTGCGTGTGGCTCCCGAGGAGCACCCCGTGCTGCTGACCGAGGCCCCCCTGAACCCCAAGGCCAACCGCGAGAAGATGCCCAGGTGAGTGGCCCGCTACCTCTTCTGGTGGCCGCCTCCCTCCTTCCTGGCCTCCCGGAGCTGCGCCCTTTCTCACTGGTTCTCTCTTCTGCCGTTTTCCGTAGGACTCTCTTCTCTGACCTGAGTCTCCTTTGGAACTCTGCAGGTTCTA
+
AA?ABAAAFFCFDGGB5FGGBGGHEEGGH?GHHGG?EEG?EHFHHGEGE?E1FBGHHHHGGGGG?F>EGGGHHHCGGGGHGHH//FGGG/>BCDHHB1FHHHHG1GHHHHGGHHGGGGGHHHHHHHHHHHGHHGGGGGHGHHGFHGGGGGGGFGGGF@BGGGGGGGFBBFFFFFFFFFFFFFFFFFFFFFFFFBFFFFFFFFFFFFFFFFFFFFFFFFFFFFEFFFFFFFFFFFEFFFFFFFFFFFFFFFF
@M05620:37:000000000-D9766:1:1101:20520:6115 1:N:0:21
ACCACACCTTCTACAATGAGCTGCGTGTGGCTCCCGAGGAGCACCCCGTGCTGCTGACCGAGGCCCCCCTGAACCCCAAGGCCAACCGCGAGAAGATGCCCAGGTGAGTGGCCCGCTACCTCTTCTGGTGGCCGCCTCCCTCCTTCCTGGCCTCCCGGAGCTGCGCCCTTTCTCACTGGTTCTCTCTTCTGCCGTTTTCCGTAGGACTCTCTTCTCTTACCTGAGTCTCCTTTGGAACTCTGCAGGGTCTA
+
BBBBBBBBFFFFGGGGGGGGGGHGGEGECEHHHGGGGGGGGHHHHGGGFGGGGHGHHHHGEGFGGGGGGGGHHHHGGGGHGHHHHGGGGGGGGGHHHH2FGF/F111<FFFEHH-->-->D00D0<0D</=.C@-DA.GGB/E/G9F00C.CB9EG.B-;:.//--AF-BF////;/9F/;//9BB/B9/:/;9.AFF/F./9;A9B/99;/BF/99//;B//9./9/:B/FF/B/F//////9;F-B/./
@M05620:37:000000000-D9766:1:1101:10677:6157 1:N:0:21
AGTGCCAGCTCTCAATCGCACAGGGGACCCAGGGCCTGGCCCCTCCATCCAGAAAACCTATGACCTCACCCGCTACCTGGAGCACCAACTCCGCAGCTTGGCTGGGACCTATGTGAGTATCCAGCGTAGGAATCTGGGAGTTGGGGAGGAGTGAGGAGTTGGGGAAAGACAGTCCTAACCGTGGAGGGTTCTGGTAAATGATGGGGTGAGGAGGGGCTCTTTGGCTCCCACCAGTCCCCCTGTCTGGTCTA
+
>A>>>DFFBFFFG4FGGFGAECHGGAEEEEGHBBEACFHHHHGHGGHHHHHHHHH2GEHFHHGHHGGGHHHEF>>FHHEG2BGHHH1?EGHB>E?EEGBGGHHGGGHHGHHHHHHGHHBGHHGGHGG?FGDGGHHHHH0FEHHFFFAFGCCGF0GC<EGHHHGGCEHEGGCGHHHHBHHHGGFGDEDG;FGGGGC;CFFGFGGGGGDCFFFBDFFFFFFFFFFFFFFFFFFFFFFFFFFFFFFFFFEFFFB
@M05620:37:000000000-D9766:1:1101:15672:6163 1:N:0:21
AGTGCCAGCTCTCAATCGCACAGGGGACCCAGGGCCTGGCCCCTCCATCCAGAAAACCTATGACCTCACCCGCTACCTGGAGCGCCAACTCCGCAGCTTGGCTGGGACCTATGTGAGTATCCAGCGTAGGAATCTGGGAGTTGGGGAGGAGTGAGGAGTTGGGGAAAGACAGTCCTAACCGTGGAGGGTTCTGGTAAATGATGGGGTGAGGAGGGGCTCTTTGGCTCCCACCAGTCCCCCTGTCTGGTCTA
+
BCBCCFFFCFFFGGGGGGGGGGHGFGGFAEHHFGGGGGHHAHGFGGHHHFHHEHFHHFHFHH5FHHHFHHHGGEFGHHHHHHH/EFGGGHHHEGGGGFHHGFHGGGHHGHHHHHHFHGHHHHGGHGEEGGGHHHHHHHCFGHHHGGGGGGGHH0GHHG/GHHGGGGHHHHHHHGGGGGGGGEEFFEGG:CFGGGCBBFFGFFFFFFFFEFFFFFFFFFFFFFFFFFFFFFFFFFFFFFFFFFFFFFFFFFF
@M05620:37:000000000-D9766:1:1101:20819:6184 1:N:0:21
GAGGCTGCTTTGGAAGAAACTCATAGATTACTGCAACAGTTCCCCCTGGACCTGGAAAAGTTTCTTGCCTGGCTTACAGAAGCTGAAACCACTGCCACTGCTACCGGATGCTACCCGTAAGGAAAGGCTCCTAGAAGACTCCAAGGGAGTAAAAGAGCTGATGAAACAATGGCAAGTAAGTCAGGCATTTCCGCTTTAGCACTCTTGTGGATCCAATTGAACCATTCTCAGCATTTGTACTTGTAACTGAC
+
>>>AAAFBFFFFGCGG4BFFFG4G5DFHHFHHHHF4FFGDGHHHHGGGHFHHHHHHHHCFFHHHHHHHHHGHHHHGHHGEGHHHHHHHH1FFHHHHB3BGHGFG2>>EEEHHFHHHGGGGHHHBFGFFGGGHHF11B1BGHHB1BFFHGGHH2GGFFFGHBGFFHHHHHHHFGHGFFGHHGHHHHHHHHHHHGGGGGFFHHHHHHHHGHGHHHHBGHHGHHH.9FFGGGGFFGGGGFGGGGGGGGFFFGGF
@M05620:37:000000000-D9766:1:1101:26313:6193 1:N:0:21
ACCACACCTTCTACAATGAGCTGCGTGTGGCTCCCGAGGAGCACCCCGTGCTGCTGACCGAGGCCCCCCTGAACCCCAAGGCCAACCGCGAGAAGATGCCCAGGTGAGTGGCCCGCTACCTCTTCTGGTGGCCGCCTCCCTCCTTCCTGGCCTCCCGGAGCTGCGCCCTTTCTCACTGGTTCTCTCTTCTGCCGTTTTCCGTAGGACTCTCTTCTCTGACCTGAGTCCCCTTTGGAACTCTGCCGGTTCTA
+
BBBBBBBBFFFFGGGGGGGGGFGFGEEGGEHHCGGGGGGFEHHHHGGGEEGGBGHFHHHGGG?EGGGGGGGHHHHGGGGHCFHHHGGGG<DDCGHFGGBFHB/C?110?1FFG/->-<->1<0=D00D<CDHGCCG?AHGB/C/C0F00;.909EF.A:-;./:-;AD-FFB//////;;B//99/9;//9/;-ADFFBF.;..A;//////;//9////;/9/.;9/9A.FFEEBF////;B/9@999//
@M05620:37:000000000-D9766:1:1101:24032:6204 1:N:0:21
ACCACACCTTCTACAATGAGCTGCGTGTGGCTCCCGAGGAGCACCCCGTGCTGCTGACCGAGGCCCCCCTGAACCCCAAGGCCAACCGCGAGAAGATGACCCAGGTGAGTGGCCCGCTACCTCTTCTGGTGGCCGCCTCCCTCCTTCCTGGCCTCCCGGAGCTGCGCCCTTTCTCACTGGTTCTCTCTTCTGCCGTTTTCCGTAGGACTCTCTTCTCTGACCTGAGTCTCCTTTGGAACTCTGCAGGTTCT
+
>AAABAAAFFFFGGGGGGGGGGHHGGGGGGGHHGGGAFGAEH2GHGGGGGGG5GHGGHHGEE@FGGGGGGGF3GHGGGGHGHHHHGGED<BDFGHCGFHHHHHGCGGGHGFFGHHGGGFCHHHHHHHGGHFDGHGGDGGHGHHGFFGGGFGGGGGGGABGGGFGFGFFFFFFFFFFFFFFFFFFFFFFFFFFFFFFFFFFFFFFDFFFFFFFFFFFFFBFBFF9FFFFFFFFFFFBBFFBFBBFFB?.;FF
@M05620:37:000000000-D9766:1:1101:26120:6208 1:N:0:21
GAGGCTGCTTTGGAAGAAACTCATAGATAACTGCAACAGTGCCCCCTGACCCTGTAAACGTTTCTTGCCTGGCTTCCAGAAGCTGAACCAACTGCCAATGCTACCGGATGCTACCCGTAAGGACCGGCTCCTAGCCGACTCCCCGAGAGTCACAGCGCTGCTGCAACAATGGCAAGTAAGTCAGGCATTTCCGCTTTAGCACTCTTGTGGCTCCACTTGAACCATTCTCAGCATTTTTACTTGTAACTGAC
+
1AAAAAFAFFFFFEF1FGG1FF1AF31D31BFB1A1B0B11BAGFE/B00BAAB1AFGFEGG0BB11FFHGGEFB0FGFH0F1F1GH1F0FEE0BG11BBGB2F0/>>?/>>B1BG////BBBCC//>//<F1B<0//<>B1</</><A1<1<=1CC?.C.00<<DGGEH0///<CGCC00<0:/C.0;G00..;EG0FF0BBF;0CFG..;:9B/000:9BAFBF/BFB/////:/99/B//;//BFBB/
@M05620:37:000000000-D9766:1:1101:17399:6216 1:N:0:21
AGTGCCAGCTCTCAATCGCACAGGGGACCCAGGGCCCGGCTCCTCCATCCAGTAAACCTATGACCTCACCCGCTACCTGGAGCACCAACTCCGCCGCTTGGCTGCGACCCATGTGAGTAGCCACCGTAGGAACCCGGGGGGTGGCGAGGAGTGGGGAGTAGGGGAACGACAGTGCTAACCGTGGCCGCTTCTGGTAACTGATGGGGCGAGGTGGGGCTCTTTCACCCCCTGCACTCCCCCTGTCCAGTCTA
+
1>>AADD11BB3FGGFGGCAA0FFFFG00B00B0EE/AEA/BF1FGE1AF1B2DAFGGB1FE2DFGF1F00EEEEEH1GCCGHCCGHHGEDGEE//>/EGGHHGA/<BC//?02@>11>11?<0?/0///1>0..----;--@---;-;@A--------///------;---9///;/9A-;----;-;A-/;/////;/9BFF?---;---;------;9F////-----99/;/-----9;////9;/;
@M05620:37:000000000-D9766:1:1101:15955:6224 1:N:0:21
AGTGCCAGCTCTCAATCGCACAGGGGACCCAGGGCCTGGCCCCTCCATCCAGAAAACCTATGACCTCACCCGCTACCTGGAGCACCCACTCCGCAGCTTGGCTGGGACCTATGTGAGTATCCAGCGTAGGAATCTGGGCGTTGGGGAGGAGTGAGGAGTTGGGGAAAGACAGTCCTAACCGTGGAGGGTTCTGGTAAATGATGGGGTGAGGAGGGGCTCTTTGGCTCCCACCAGTCCCCCTGTCTGGTCTA
+
AA>AAFFFCFFFG4FGGGGCGGHFGAEFGGHHBFEEGFHHHHGHGGHHHGHHFGHHHGHHHDGHHFGHHHHFG>EEHHGH2FGGHH1?EGHGDGCGGHFGGHHGGGHHGHHHHHH3GHGFHHFHHGG/DGFFGHHHGH/@DDGHGG.CGA<<G0DGCGHHHHGGGGHFHHHHHGGGGFGGGGFGAEGGGGGGGGFFFGGGFFFFFFFFFFFFFFFFFFFFFFFFFFFFFFFFFFFFFFFFFFFFFFFFFF/
@M05620:37:000000000-D9766:1:1101:12189:6228 1:N:0:21
AGTGCCAGCTCTCAATCGCACAGGGGACCCAGGGCCTGGCCCCTCCATCCAGAAAACCTATGACCTCACCCGCTACCTGGAGCACCAACTCCGCAGCTTGGCTTCCAGCGTAGGCATCTGGGAGTTGGGGAGGAGTGCGGCGTTGGGGAACGCCCGTCCTAACCGTGGAGGGCTCTGGTACCTGATGGGGTGAGGAGGGGCTCTTTGGCTCCCACCAGTCCCCCTGTCTGGTCTATCTCCTTCCCTTCGAT
+
AA1>ADFFAFFFGGGFFFGCG?G0FGAGAE0GCEFA/FGC0GEGGGFHHFFD10ABGGHHFH2GHEH1GHH@/>/EGHHHF>GHHHHAGEGFAE//>0FE/GFC<E11B/?//C1<GHHD1<0<AGGHG//<</C?G1<--<<<@.@C.:.;.:-9AEBC009C@CG@.CE-.;AB9//////99FF/--;@99A/B-@-@-9B9BFBB9FFFBFBF-/BFFFB@FFFFB/;9F//B/B/9/99F/FF-9B
@M05620:37:000000000-D9766:1:1101:13681:6243 1:N:0:21
AGTGCCAGCTCTCAATCGCACAGGGGACCCAGGGCCTGGCCCCTCCATCCAGAAAACCTATGACCTCACCCGCTACCTGGAGCACCAACTCCGCAGCTTGGCTGGGACCTATGTGAGTATCCAGCGTGGGACCCTGGCAGTTGGGGAGGAGTGAGCGGTTGGGGAAACACAGTCCTACCCGTGCAGGGCTCTGGTAATTCATGGGGTGAGGAGGGCCTTTTTGGCTCCCCCCAGTCCCCCTGTCTGGTCTT
+
>A>A>FFC?FFFG1FGGGCCGGHAF?F00E0ABAEE/FFFAGG/EGG1GH1G10A0FEE1FHFGGGHBG>CEE>>EGDFF0FGFHH0??FFHGGG?EHHHGGHAEFGCEHBG1B22112BFG21F/</>/<0/?0?/0?/?F1G@-<-A.<=.0</--.-:AC-..C/;;A.9000C0;CC.A.9;C-.:.999;///:/9/9BA-;-A-:/9A@-99/;F/@-//99A-A@-;9BFFF--99;/9//9;/
@M05620:37:000000000-D9766:1:1101:9339:6245 1:N:0:21
ACCACACCTTCTACAATGAGCTGCGTGTGGCTCCCGAGGAGCCCCCCGTGCTGCTGACCGAGGCCCCCCTGCACCCCACGGCCACCCGCGAGCCGCTGCCCCCGTCAGTTGCCCCCCCCCTCCTTCGGTTGCCTCCCCCCTCCCTCCTGGCCCTCCCGAACCGCGCCCCTTCCTAACTGTTCCCTCTTCTTCCCTTTTCCCTTCGCCTCCTTTCCCTTACCTGCACTTCCCTTTGTATTTTCCCGGTTCCT
+
>>1>A>A>FFCFGGG13BFAAAAFAAEE00FFBBF00EE//F/BFGEEAEE/1B@FHHHFEC/EFGCGGGG/BF>EGGA/<CC//FG/BCCC//><<><FGF?C..<.0000<CA----;-..;00.9;-9-B//A---9--:-9-A-/9-F--9;-9--9--9--;@--A-////-/9/9////9-9////;-;;FF/////-;------///9/9///;//--///9/-;///////////9-9-9-//
@M05620:37:000000000-D9766:1:1101:15289:6248 1:N:0:21
ACCACACCTTCTACAATGAGCTGCGTGTGGCTCCCGAGGAGCACCCCGTGCTGCTGACCGAGGCCCCCCTGAACCCCAAGGCCAACCGCGAGAAGATGCCCAGGTGAGTGGCCCGCTACCTCTTCTGGTGGCCGCCTCCCTCCTTCCTGGCCTCCCGGCGCTGCGCCCTTTCTCACTGGTTCTCTCTTCTGCCGTTTTCCGTAGGACTCTCTTCTCTGACCTGAGTCTCCTTTGGAACTCTGCAGGTTCTA
+
CCCCCCCCFFFFGGGGGGGGGGHHGEGBCEHHHGGGDGEFGHHHHGGGGGGGGHHHHHHGGGFGGGGGGGGGHHHGGGGHGHHHHGGGGGDGGGHFHHHHHHHGGHHHHHGGHHGGGGGHHHHHHHFFGFGHHGGGGGHGHHGHGGGGGGGGGGGGGG-ABFFFFFFFFFFFFFFFFFFFFFFFFFFFFFFFFFFFFFFFFFFFFFFFFFFFFFFFFFFFFFF/BFFFFFEFFFFFFFFFFFFFFFFFFF9
@M05620:37:000000000-D9766:1:1101:6151:6259 1:N:0:21
ACCACACCTTCTACAATGCGCTGCGTGTGGCTCCCGAGGAGCACCCCGTGCTGCTGACCGAGGCCCCCCTGAACCCCAAGGCCAACCGCGCGAAGATGCCCAGGTGAGTGGCCCGCTACCTCTTCTGGTGGCCGCCTCCCTCCTTCCTGGCCTCCCGGCGCTGCGCCCTTTCTCACTGGTTCTCTCTTCTGCCGTTTTCCGTAGGACTCTCTTCTCTGACCTGAGTCTCCTTTGGAACTCTGCAGGTTCTA
+
CCCCCCC3BBCFGGGGGGFEGGGGGGG2AEGFHBBE?EEGFHHHHGGEEEGGGHHHHHH>E@FGGGGGGGGHFHHGGGFHEHHHHGGCGG/BBGG?GFHHHFHFFG<FHHGGHHGGGGGHHHHHHHHHC/DGHGGGGGGGGGGGGGGGBFFFGGGGGD;>DF;DFFFFFFFFFFFFFFFFFFFFFFFF::FFFFFFFFFFFFFFBBFFFFFFFFF/:B:FFFB/;FF/:BFFFFFFFFFFFFFFFFFBFF/
@M05620:37:000000000-D9766:1:1101:18391:6263 1:N:0:21
GAGGCTGCTTTGGAAGAAACTCATAGATTACTGCAACAGTTCCCCCTGGACCTGGAAAAGTTTCTTGCCTGGCTTACAGAAGCTGAAACAACTGCCAATGCTACCCGAAGCTACACGTACTTAGAAGCTTCTAACCGAGTAAAAGGGCGTATCAAAGATGCTGAAACAATGGCGAGTACGTCCGGCCATTCCGCTTTAGCACTCTTGTGGATAATCTTGACCAATTCTCAGCATTTGTACTTGTACATGGC
+
CCCCCCFCFFFFGGGGGGGGGGHHGHHHHHHHHHHGFHHGHHHHHGGGHHHHHHHHHHHHHHHHHHHHHHHHHHHHHHHEGHHHHGFFHHEHHHHHGEHHHHDGH1E///>B@33B??2//4D3D4?B33D344BB/</??G?BGA///<</@F1?=011?F11??10F1110--<<.0</<.-----/00</.CGC:GEFFBG0;0FG?FB00009;0F0:9.:;BF000:0;099C099009:00;F/9
@M05620:37:000000000-D9766:1:1101:8619:6267 1:N:0:21
ACCACACCTTCTACAATGAGCTGCGTGTGGCTCCCGAGGAGCACCCCGTGCTGCTGACCGAGGCCCCCCTGAACCCCAAGGCCAACCGCGAGAAGATGCCCAGGTGAGTGGCCCCCTACCTCTTCCGGTGGCCGCCTCCCTCCTTCCTGGCCTCCCGGGACCGCGCCCTTTCTCCATGGTTCTCCCTTCTGCCGTTTTCCGTAGGACTCTCTTCCTTGACCTGGATCCCCTTTGGAACTCTGCAGGTTCTA
+
BCBBCCCCFFFFGGGGGGGGGFHHGGDGHGHHHGGEEGGFGHHHHGGGFGGGHHHGHHHGGGGGGGGGGGGHFHGGGGGHGHHGHGGGGGGGGGHHHHHHHH/??F10???/FG---.<FD11F11<<<AD.<<:D?.CFBFGBFBF00BAG0.CEA?--;.99--@D-BFF/////9BFFB/////;//99B-:DFF/FD/..;///////B////;/9;//./:///;9AFBF/BBB//:///AAFB//
@M05620:37:000000000-D9766:1:1101:16198:6267 1:N:0:21
AGTGCCAGCTCTCAATCGCACAGGGGACCCAGGGCCTGGCCCCTCCATCCAGAAAACCTATGACCTCACCCGCTACCTGGAGCACCAACTCCGCAGCTTGGCTGGGACCTATGTGAGTATCCAGCGTAGGAATCTGGGAGTTGGGGAGGAGTGAGGAGTTGGGGAAAGACAGTCCTAACCGTGGAGGGTTCTGGTAAATGATGGGGTGAGGAGGGGCTCTTTGGCTCCCACCAGTCCCCCTGTCTGGTCTA
+
BBABCFFFCFFFGGGGGGGGGGHHGGGGGGHHGGGGGGHHHHGHGGHHHHHHHHGHHGHHHHHHHHHHHHHGGGGGHHHHFGHHHHHGGHHHGGGGGHHHGHHGGGHHGHHHHHHHHHHHHHHHHGGGGGHHHHHHHHHGGHHHGGGGGGEGHHHHHGHHHHGGGGHHHHHHHHHHHHHHGGGGDGGGEFGGGGFGGGGGGGGGGGFFFFFFFFFFFFFFFFFFFFFFFFFFFFFFFFFFFFFFFFFFFF9
@M05620:37:000000000-D9766:1:1101:15547:6289 1:N:0:21
GAGGCTGCTTTGGAAGAAACTCATAGATTACTGACACAGGACCCCCTGTCCATGTAACCGTTTCTTCCCTGGCTTCCAGCAGCTGGAACCACTTCCCCTGCTACAGGATGCTACCCGTAAGGACCGGCTCCTAGCCGCCTCCCCGGGCGTCCCAGCGCTGCTGCAACCATGGCAAGTAAGTCCGGCCTTTCCGCTTTAGCACTCTTGTGGATCCCCTTGAACCATTCTCAGCATTTGTACTTGTACCTGAC
+
BBBBBBFBFFFFGGGGGGGGGFHDD5DFDD4DF5BGFH2222B22A2B3BBFDDDFADGEEEB35D55BBFGCFB2BFHGHHHHB21BG1BFG3FGFHHGHGGGG3GH33F34BFGGGG/0BF0/EFGGGGH2BCGGGGGGHADGGG?FCG?EHHHGGGGDHHGHHHAFHHHHFHGGGGGGGFFGGAFGGGGGGGGGGGGGGFFFFFFFD9FFF..BFFF/F:FFFFFFFFFFFFFFFFFFFFFF/;FFFF
@M05620:37:000000000-D9766:1:1101:15383:6295 1:N:0:21
GAGGCTGCTTTGGAAGAAACTCATAGATTACTGCAACAGTTCCCCCTGGACCTGGAACAGTTTCTTGCCTGGCTTACAGAAGCTGCAACAACTTCCCCTGCTAACGGATACTCCACGTACTGAACAGCTCCTCGCCGCCTCAAAGGGCGTCCCAGCGCTGCTGCAACCATGGCAAGTAAGTCCGGCCTTTCCGCTTTAGCACTCTTGTGGATCACCTTGACCCATTCTCAGCATTTGTACTTGTACCTGAC
+
1>>>AAFAFFFFG1AA1E1FFE1DGF1FGGFDB11AB0GGGFHHFG0AF0FG00001100DFGDFGABGHF/BFG1FGH11FGHH101B>/BF1@BG0B?AC120///?/B11@1BAGGE>2B1F1<B<BGHF//>CCGGG1111@/?@@C/CF10>@<AEFGHHDGHEEG/G/<CGD0;GHGFGGGG/:G0CCGGGGGGGFGFEFGGGGBFF./9CFFG0CF-BFFFFFFFFFFFF99BBFFFFF////:
@M05620:37:000000000-D9766:1:1101:22839:6310 1:N:0:21
GAGGCTGCTTTGGAAGAAACTCATAGATTACTGCAACAGTTCCCCCTGGACCTGGAAAAGTTTCTTGCCTGGCTTACAGAAGCTGAAACAACTGCCAATGCTACAGGATGCTACCCGTAAGGAAAGGCTCCTAGAAGACTCCAAGGGAGTAAAAGAGCTGATGAAACAATGGCAAGTAAGTCAGGCATTTCCGCTTTAGCACTCTTGTGGATCCAATTGAACAATTCTCAGCATTTGTACTTGTAACTGAC
+
A>AABAFBFFFFGGGGGGGGGGHHHHHHHHHHHHHHHHHFGHHHHGGGHHHHHHHHHHHHGHHHHHHHHHHGHHHHHHHHHHHHHHHHHHHHHHHHHHHHHGFH3@GCGGHHHHHHGGEFGGEG30FGHHGHFH3BF3BG?G2FFFFHGGGH2GHAGGHHG2G2GHHHHHHHGHGGGHHGHHHHHHGHHHHHGGGGGHHHFHHHHHHGHGGHHHGHGGBGHHCHHHHFHHGGGGGGBFFGGGGGGGGGGGC
@M05620:37:000000000-D9766:1:1101:24334:6315 1:N:0:21
ACTGCACCTTCTAAATCGACCGGCGGGCCCCGGCCCAGCGACCCCAAGCGCTCACGACTGAACCCCACCCACTCCCCAGGATCACCAATGCCGACTTTTGCGTGTCAACCACTCCCTCTTCTGGTGGCCACCTACCTCGTTCCTGGGCTACCGGCGATGCGTCCTTTCACACTGGGTCTCTCTTCTGTCGTTTTCCGTAAGACTCTCTTCACTGACCTGAGTCTCCTGTGGAACTCTGCCGCTTCTAGGTC
+
>>>>AB4BBC@B5BFFFABAAAAAAA0A>E0>E>E@E?1///>///?F/?E/?EE??><CBBF?D/??/</<00F//??/?1?<?<1<1<FCC<<<<0=D0-<C</;0CHC.///.//;CFF00;9.../9;9/;CFG.;EFFFF/.;/.9/-----9..;.;;.:////:;9/..;B.;9FFFBFF//;9..9/;;/A.;//B/9;FF/////9:9/.9.;BBBFF/;/.9/;9/;///--999//////
@M05620:37:000000000-D9766:1:1101:19937:6327 1:N:0:21
ACCACACCTTCTACAATGAGCTGCGTGTGGCTCCCGAGGAGCACCCCGTGCTGCTGACCGAGGCCCCCCTGAACCCCAAGGCCAACCGCGAGAAGATGAACCCAGGTGCGTGGCCCGCTCCCTCTTCTGGTGGCCGCCTCCCTCCTTCCTGGCCTCCCGGCGCTGCGCCCTTTCTCACTGGTTCTCTCTTCTGCCGTTTTCCGTAGGACTCTCTTCTCTGCCCTGCGTCTCCTTTGGAACTCTGCCGGTTC
+
CCCCCCCCFFFFFGGGGGGGGGHHGEFEGGHHHGGFFGEEGHHHHGGGGFGGHHHHHHHGGGGGGGGGGGGHGHHGGGGHGHHHHGGGGGGGGGHHHBHHGHGFCGHG1CFDDGHHGGG-<EHHHHHHHHHFGGHGGGCDEEFGGGFFGGGFGFGGGGDDGFFFFFFFFFFFFFFFFFFFFFFFFFF;BFFFFFFFFFFFFFFFADD0BFFFFFFFFFFF0BABF.:ADABFFFFFFFFFFFFFF99C=F.
@M05620:37:000000000-D9766:1:1101:19586:6339 1:N:0:21
GAGGCTGCTTTGGAAGAAACTCATAGATTACTGCAACAGTTCCCCCTGGACCTGGAAAAGTTTCTTGCCTGGCTTACAGAAGCTGAAACAACTGCCAATGCTACAGGATCCTCCCCGGGCTGACAACCTACTCGCCAACTACCAGGGCGTACAAGCGCTGCTGAAACCATGGCCAGTAAGTCCGGACATTACGCTTTAGCAATCTTGTGGCTCCCATAGAACCATTATCAGCATTTGTACTTGTAAATGCC
+
BABBBBFBFFFFGGGGGGGGGGDGFGHHHHHGHHHGGGHAGHHHHGGGHEHHHGHHHHEGFHHHHHHHHHHHHHHHHHHHHHHHHHHHHGHHHHHHHFHHFFHHFC3FG3BEGHCE//////BBF3/?G3FGF/>D///@@GHBCC/<C@CC/1<G.@FCDG1=<0DC.<=CC//CHH0DGGGDCAD-:00:CEGFE;BFB00BFFF0CE.CGGACF/9;CFC.9/9/;B/B9//;;;B/BFFFF//////
@M05620:37:000000000-D9766:1:1101:21113:6343 1:N:0:21
ACCACACCTTCTACAATGAGCTGCGTGTGGCTCCCGAGGAGCACCCCGTGCTGCTGACCGAGGCCCCCCTGAACCCCAAGGCCAACCGCGAGAAGATGCCCAGGTGAGTGGCCCGCTACCTCTTCTGGTGGCCGCCTCCCTCCTTCCTGGCCTCCCGGAGCTGCGCCCTTTCTCACTGGTTCTCTCTTCTGCCGTTTTCCGTAGGACTCTCTTCTCTGACCTGAGTCTCCTTTGGAACTCTGCAGGTTCTA
+
>A>AAA1AFFFFBGGB3BFGFGEFEBEAC0BGHGC0EEF/AGGGHGGG//E/DBFHHF0EEG/EFGEEGGGHHHHGGGGCFHHH/FGGGCCGGGGHB1FHGHHGCGHHG1EFAF@CGCGHHHHHF0=DGHGHGCCGG.CEC::/CBFGGGFGGG..9?-AGGG/@AF@@FFFFFBFFFFFFFFFFFF/FFFBB@BBFFFFFFEFFEFFFFFFFFFFFFFFFFFBFFFFFFFFFFE/BFFFFBFBFFFFFFF
@M05620:37:000000000-D9766:1:1101:19454:6344 1:N:0:21
ACCACACCTTCTACAATGAGCTGCGTGTGGCTCCCGAGGAGCACCCCGTGCTGCTGACCGAGGCCCCCCTGAACCCCAAGGCCAACCGCGAGAAGATGCCCAGGTGAGTGGCCCGCTACCTCTTCTGGTGGCCGCCTCCCTCCTTCCTGGCCTCCCGGAGCTGCGCCCTTTCTCACTGGTTCTCTCTTCTGCCGTTTTCCGTAGGACTCTCTTCTCTGACCTGAGTCTCCTTTGGAACTCTGCAGGTTCTA
+
BBBBBBBBFFFFGGGGGGGGGGHGGFGEHEHHHGGGGGGGGHHHHGGGEEGGHHHHHHHGGGGGGGGGGGGHHHHGGGGHGHHHHGGGGGFGGGHHGFHHHHHGHFHHHHGGHHGGGCGHHHHHHHEFHHGHHGGCGFHGHHGHHGGGGGGGGGGEGG-BDGGGGGFFFFFFFFFFFFFFFFFFFFFFFFFFFFFFFFFFFFFFFFFFFFFFFFFFFFFFFFFBFFFFFFFFFFF/FFFFFFFFFFFFFFF
@M05620:37:000000000-D9766:1:1101:19432:6347 1:N:0:21
ACCACACCTTCTACAATGAGCTGCGTGTGGCTCCCGAGGAGCACCCCGTGCTGCTGACCGAGGCCCCCCTGAACCCCCAGGCCAACCGCGAGAAGATGCCCAGGTGAGTCGCCCGCTACCTCTTCTGGTGGCCGCCTCCCTCCTTCCTGGCCTCCAGGCGCTGCGCCCTTTATCGCTTGTTCTCTCTTCTGCCGTTTTCAGTAGGCCTCTCTTCTATGACCTGCGTCTCCTTTAGAACGCTGCCGGTTCTA
+
AAAAABBA4CCFFGBDGFBFGGHHGBEBAEGFFFFA?EAAEGCBEEEAEAAFGGHGGFGEFCGGGGGGEE1B3GG?E>>EFHFHHGGGBD<BFGGGHHHGF1G/GHDHH1<<AA-<A<<GHHHGHHFE0/<GH??DD.;CGF.FF;9B;BAFFGG//99@CC-99DFFCFF9FF..A.;AF/BFFFFFFFFFF=;DFFF/BB//B9BBFFFFF9F9/B/;/:B.BACF.9/9B/;/;B.;.9..;9;.9B9
@M05620:37:000000000-D9766:1:1101:9760:6378 1:N:0:21
GAGGCTGCTTTGGAAGAAACTCATAGATTACTGCAACAGTTCCCCCTGGACCTGGAAAAGTTTCTTGCCTGGCTTACAGAAGCTGAAACAACTGCCAATGCTACCCGCTGCTAAACGTACTTACAGGCTCCTAGCCGACTAAAAGGGCGTACCCAAGATGCTGAAACAGTGGAGGGTAAGTCCGGCCTTTACGCTTTAGCACTCTTGTGGATAACCTTGACCAATTCTCAGCATTTGTGCTAGTACATGAC
+
AAABBBFBFFFFGGGGFGGFGCHFHHHFEDGHHHEHCGGDDGHFHG2FG2G2EEGHHD2FGGFHGHHHHHHHHHFCGFHHHHHHHBGHHF1GEFHB@CGGFGFHH1?///>3B43BE0B//4?333B/00/B34B?C//>/2B2G///></<?11?<<1?DD1<<F100=F01..-.</D0==CFC-.:<:;CEGFEFFGB0;C00;;0.;B090;;0;FBBB.:CB0CF0:C;00;:./9//BFFFFFB/
@M05620:37:000000000-D9766:1:1101:10221:6383 1:N:0:21
GAGGCTGCTTTGGAAGAGACTCATAGATTACTGCAACAGTTCCCCCTGGACCTGGAAAAGTTTCTTGCCTGGCTTAAAGAAGCTGAAAAAACTGCCAATGCTCCAGGATGCTAACCGTAAGGAAAGGCTCCTATAAGAGTCCAAGGGAGTAAAAGAGCTGATGAAACAATGGCAGGTAAGTCAGGCACTTACGCTTTAGAACTCTTGTGGATCCAATTGAACAATTATCAGAATTTTTAATTGTAACTGAC
+
AAAB>AFBCBD4G4ABF44BGGHHHCGHHHBDFHBGHHFHHADBBBAACFBFHHEF332BBFGDDGHA3B3BBBF355DFGH@BG33F5B/EGHHHHGHH3BBFGB31B3BB@4BB>/?/B?B3??0?3B?E34?4?F1B111B1/?C<?0@DB1/0@@<@?1<1110/1<<00/<>><<111><>.0//00.<...=0<0<=C0;::;.:0;/;C;00<0::/000;00;0;00=9C.0000;0;C9;C:
@M05620:37:000000000-D9766:1:1101:7329:6394 1:N:0:21
AGTGCCAGCTCTCAATCGCACAGGGGACCCAGGGCCTGGCCCCTCCATCCAGAAAACCTATGACCTCACCCGCTACCTGGAGCACCAACTCCGCAGCTTGGCTGGGACCTATGTGAGTATCCAGCGTAGGAATCTGGGAGTTGGGGAGGAGTGAGGAGTTGGGGAAAGACAGTCCTAACCGTGGAGGGTTCTGGTAAATGATGGGGTGAGGAGGGGCTCTTTGGCTCCCACCAGTCCCCCTGTCTGGTCTA
+
1>>AAF1FAFCFFFGGG1FF1E0C0AAEEFHHGG?EC/FGAFEHGGFHGFHFBB1AGE0FGA2GHG1BGHHEEE?>FHG>GGF/0>>FFBGHGCC??HDHCGGF<EFHGHHHHHBGGB>GHHHHBC<CG/FFHHDDGG<F<FDC/<<<C.CG<DHAG.CG0CCGGGFHH/GHGFHCCHBGGCE@CGGG;.CF0FCFGGGGGFGGGGF?FFFFBF==-;EFF/F/9FFEE--AEFFFFFFF??FFFF//99/
@M05620:37:000000000-D9766:1:1101:7178:6409 1:N:0:21
AGTGCCAGCTCTCAATCGCACAGGGGACCCAGGGCCTGGCCCCTCCATCCAGAAAACCTATGACCTCACCCGCTACCTGGAGCACCAACTCCGCGGCTTGGCTGGGACCTATGTGAGTATCCAGCGTAGGAATCTGGGAGTTGGGGAGGAGTGAGGAGTTGGGGACAGACAGTCCTAACCGTGGAGGGTTCTGGTAAATGATGGGGTGAGGAGGGGCTCTTTGGCTCCCACCAGTCCCCCTGTCTGGTCTA
+
>A11>D1CAFFFFFGE1FF1EAG0FE0E000A0AE/ABG00GAABEEGH0A11010BFGGFGDGH1G1GGF@>//EHGFG00FGCHF/E0G1////////?F1?EACGCF1FBDFHFDBGGF2GFGCCCCHHEHHBGFGF.011ACCCC.CGC0:C:C/C0GGC.-..9A//;CFGGFFA@EE-..9AFFFFFFFFBFFFEFFFFFF@EA-/BB@;99EFFBFFBFFFFFFB?FBFFFF?-9B9///;:B9
@M05620:37:000000000-D9766:1:1101:13525:6421 1:N:0:21
AGTGCCAGCTCTCAATCGCACAGGGGACCCAGGGCCTGGCCCCTCCATCCAGAAAACCTATGACCTCACCCGCTACCTGGAGCACCAACTCCGCAGCTTGGCTGGGACCTATGTGAGTATCCAGCGTAGGAATCTGGGAGTTGGGGAGGAGTGAGGAGTTGGGGAAAGACAGTCCTAACCGTGGAGGGTTCTGGTAAATGATGGGGTGAGGAGGGGCTCTTTGGCTCCCACCAGTCCCCCTGTCTGGTCTA
+
>ABABFFFBFFFGFGGGGGEFEHHGGGGGGHHGGGGGGHHHHGHGGHHHHHHGHHHHGHEHHFHHHHHHHHGGGGGHHHHHHHGHHHHGHHHGGCGGHHHGHHGGGHHGHHHGHHHHHHHHHHHHGGGGGHHHHHHHHHGDHHHGGGGGGGHHHHHHGHHHHGGGGGHHHHHHHHHHGHHGEEGGGGG;FGGGGFGGGGGGGGGGGFFFFFFFFFFFFFFFFFFFFFFFFFFFFFFFFFFFFFFFFFFFFB
@M05620:37:000000000-D9766:1:1101:5492:6431 1:N:0:21
AGTGCCAGCTCTCAATCGCACAGGGGACCCAGGGCCTGGCCCCTCCATCCAGAAAACCTATGACCTCACCCGCTACCTGGAGCACCAACTCCGCAGCTTGGCTGGGACCTATGTGAGTATCCAGCGTAGGAATCTGGGAGTTGGGGAGGAGTGAGGAGTTGGGGAAAGACAGTCCTAACCGTGGAGGGTTCTGGTAAATGATGGGGTGAGGAGGGGCTCTTTGGCTCCCACCAGTCCCCCTGTCTGGTCTA
+
>33>AFDFBFFFGGGGGGGFEGGHGGFEDGHHGGGCFDGFFHGHGGFHFHHGHGBFHGHHHHHHHHHHHHHGGGCFHHHHFFG1GHHEEBHFEEEGGHHHGHHGGGHHGGHHHHHHHHHHHHGGGCEDGDHGHHHHGHFFGHHHFGGGGFGHHHHHHGHHHHGGGGGHHHGHHHHHHHHGGFEGGGGGCFFGGGCFGGFFGGGGGGDDFFFFFFFFF;EFFEFFF/BEEFFFFFFFFFFFFFFFFFFBFF9
@M05620:37:000000000-D9766:1:1101:13591:6436 1:N:0:21
AGTGCCAGCTCTCAATCGCACAGGGGACCCAGGGCCTGGCCCCTCCATCCAGAAAACCTATGACCTCACCCGCTACCTGGAGCACCCACTCCGCAGCTTGGCTGGGACCTATGTGAGTATCCAGCGTAGGAATCTGGGAGTTGGGGAGGAGTGAGGAGTTGGGGAAAGACAGTCCTAACCGTGGAGGGTTCTGGTAAATGATGGGGTGAGGAGGGGCTCTTTGGCTCCCACCAGTCCCCCTGTCTGGTCTA
+
BCCCCFFFCFFFGGGGGGGGG?GAFEEEFGGGFEEEFFHHHHGHEGHHHCEGDG3BBEGEB3BGGD3FGHH>EE?EH33BB?GHGG1FEFHHEGGFEHHHEHHGGGHHGHGHHHHHHHHHHHHHHGGDGGFHHHHHGH0?EGHHGG.CG?CGH0DG<EHHHHGGEDGH/G/CHHHHFFHGGGGGDEGGGGGGGGGGGGGGGGGGGFFF?FFBDFFFFFFFFFEFFFFFF.FF?FFFFFFFFFFFFFFFFF/
@M05620:37:000000000-D9766:1:1101:12654:6439 1:N:0:21
AGTGCCAGCTCTCAATCGCACAGGGGACCCAGGGCCTGGCCCCTCCATCCAGAAAACCTATGACCTCACCCGCTACCTGGAGCACCAACTCCGCAGCTTGGCTGGGACCTATGTGAGTATCCAGCGTAGGAATCTGGGAGTTGGGGAGGAGTGAGGAGTTGGGGAAAGACAGTCCTAACCGTGGAGGGTTCTGGTAAATGATGGGGTGAGGAGGGGCTCTTTGGCTCCCACCAGTCCCCCTGTCTGGTCTA
+
AAAABFFFAFFFGGGGGGGGGGHHEGGGFGGHGGGGFFHFEHGHGGHFGHHGFF3GHGH3GHFHHHHHHHGGGGGGHHHHHHHHFHHHGHHHGGGGEHHH?GHGGGHHAGHHHHHHHHHHHHHHCCGFGGHHHHHHHGHGGHFHGGGGGDDGHGHHHGFBGHGGGGHHEHGHHHFHHGHHGGGFAEGGEFGFGFFFGGGGGGGGGGFFFFFFFFFFFFFFFFFFFFFFFFFFFFFFFFFFFFFFFFFFFF9
@M05620:37:000000000-D9766:1:1101:5495:6448 1:N:0:21
AGTGCCAGCTCTCAATCGCACAGGGGACCCAGGGCCTGGCCCCTCCATCCAGAAAACCTATGACCTCACCCGCTACCTGGAGCACCAACTCCGCAGCTTGGCTGGGACCTATGTGAGTATCCAGCGTAGGAATCTGGGAGTTGGGGAGGAGTGAGGAGTTGGGGAAAGACAGTCCTAACCGTGGAGGGTTCTGGTAAATGATGGGGTGAGGAGGGGCTCTTTGGCTCCCACCAGTCCCCCTGTCTGGTCTA
+
3>>ABFFFBFFFGGGGGFGGECGFFEGGGGHHGGGGGGHHFHGHGGGHHHHHFBFHHE3FG3FHHHGHHHHGGGEEHHH1FGH1CFHHEBHHCEE@EGGHCHFFE<GHGFGGFHHEHHHHDDF1FB?/BEGBGDGHHFHFGFFC@-FDG.<G.0D.<.GFFC<?E.C:GH:G0CHHHCGCB9C?...99;AFGGFGGG0FB0;FFGFBFF.BFFBBBBEFFFFBFFFEEFFFFFFFFFFFBEFFFFBB;/;
@M05620:37:000000000-D9766:1:1101:25997:6457 1:N:0:21
AGTGCCAGCTCTCAATCGCACAGGGGACCCAGGGCCTGGCCCCTCCATCCAGAAAACCTATGACCTCACCCGCTACCTGGAGCACCAACTCCGCAGCTTGGCTGGTACCTATGTGAGTATCCAGCGTGGGAATCTGGGAGTTGGGGAGGAGTGAGGAGTTGGGGAAAGACAGTCCTAACCGTGGAGGGTTCTGGTAAATGATGGGGTGAGGAGGGGCTCTTTGGCTCCCACCAGTCCCCCTGTCTGGTCTA
+
AABBBFFFBFFFGGGGGGGGGGHHGFGEGGDEFGGGGGHHHHGFGGHHFHFHHHHHFGGAGHGHHHHHHF1>EEEGHBHHGGHHHHHHGHHHGGGGGHHHCHHFF3BF3BGFHDG3GGDGHHFHBCC/>/GH22?<1?0<?<1F@<.<@D?0C0DCCCG/0GCC.:.C//;CGGGC00/CAAC-EFGACF.99CG000;F0F909C99..9/.;9B9@EFBFF/9/;AFFF..;FF/9EDF.F/B9BFB//
@M05620:37:000000000-D9766:1:1101:9725:6469 1:N:0:21
AGTGCCAGCTCTCAATCGCACAGGGGACCCAGGGCCTGGCCCCTCCATCCAGAAAACCTATGACCTCACCCGCTACCTGGAGCACCAACTCCGCAGCTTGGCTGGGACCTATGTGAGTATCCAGCGTAGGAATCTGGGAGTTGGGGAGGAGTGAGGAGTTGGGGAAAGACAGTCCTAACCGTGGAGGGTTCTGGTAAATGATGGGGTGAGGAGGGGCTCTTTGGCTCCCACCAGTCCCCCTGTCTGGTCTA
+
ABAABFFFCFFFGDGGGGGGGGHHGGGGGGHHFEGEFFHHGHGHGGHHHHHHGHHHHGHHHHHHHHHHHHHGGEGGHHHH2GHHHH1FEHHHEGGGGHGHGHGGGGGHGHFFHHHFHHHHHHHHHGGGGGHHHHHHHHFGGHHHGGFGGDCGHFHHHGHHHHGGGACGHHHHHHHHFHHHGGGCACFGCFFGGGGGGGFGGGGGGGFFEFFFFFFACFFFFFFFFFFFFFFFEFFFFFFFFFFFFFF0BF0
@M05620:37:000000000-D9766:1:1101:14846:6473 1:N:0:21
ACCACACCTTCTACAATGCGCTGCGTGCGGCTCCCGAGGAGCACCCCGTGCTGCTGACCGAGGCCCCCCTGAACCCCAAGGCCAACCGCGCGAAGATGCCCAGGTGAGTGGCCCGCTACCTCTTCTGGTGGCCGCCTCCCTCCTTCCTGGCCTCCCGGCGCTGCGCCCTTTCTCACTGGTTCTCTCTTCTGCCGTTTTCCGTAGGACTCTCTTCTCTGACCTGAGTCTCCTTTGGAACTCTGCAGGTTCTA
+
AAAAAAA1BB@DGFFGGG1EEEEGGEF00AEAECEE?CEE/BGFGFGA/BEG1GEHHGF>E///FEGGGE/<EHHGGCGHGHHHGGGCBC/>CCG?GHHHHFHGGFHHHGGGHHGGGCGHHHHHHHHHHHGHHGGGGGGGGGGGGGGGGGGGGGGGF@=@@@@F?@F@@FFFFFFFFFFFFFFFFFFFFFFFF@BBFFFFFFFFFFFFFFFFFFFFFF/FFFF;:BB9;FFFFFFFFFFFFFFFFFFFFFB
@M05620:37:000000000-D9766:1:1101:13046:6501 1:N:0:21
ACCACACCTTCTACAATGAGCTGCGTGTGGCTCCCGAGGAGCACCCCGTGCTGCTGACCGAGGCCCCCCTGAACCCCAAGGCCAACCGCGCGAAGATGAACCCAGGGGCGTGGCCCGCTCCCTCTTCTGGTGGCCGCCTCCCTCCTTCCTGGCCTCCCGGCGCTGCGCCCTTTCTCACTGGTTTTCTTTTCTGCCGTTTTCCGTAGGACTATCTTCTCTGCCCTGCGCCTCCTTTGGAACTCTGCGGGTTT
+
AAAAAAAAFFFFGGBGFG11F1GCEAEBA0ABABFEEGGEFHHHHFCEEEFGHHHHHHFA/ECEF?EGGGGGF>GGGCFHGHHGHG/<BC/>/CBCDFBGDHA////--<-<-<GA--A-C://;000;099.CA9A-:.C.9F.CFFFFF/A-/AFEF@9--9----A-@BF//;//;9-F9--///;////9/-9A/9FB-;-;A/9///;B/////9/:-9--;-;-;-B9/9;FB/////9999@--
@M05620:37:000000000-D9766:1:1101:23697:6526 1:N:0:21
ACCACACCTTCTACAATGAGCTGCGTGTGGCTCCCGAGGAGCACCCCGTGCTGCTGACCGAGGCCCCCCTGAACCCCAAGGCCAACCGCGAGAAGATGAACACGGGAGTGTCCCCCGATCCCTTCTGTGGTCCGCCTCCCTCCTTCCCGTGCTCCCCCAGCGGCGCCCCCTCTCACTCTGGCTCTCTTTTCTGGCGTTCTCCATGAGTCTCTCCTCTCAGCTGAGTGTCCCTTTTGGATCTGTAGGGTCTC
+
BBBBBBBBFFFFGGGGGGGGGGHHGGGGHCHHHGGGGGGCGHHHHGGGEGGGGHHHHHHGGGGGGGGGGGGHHHHGGGGHGHHHHGGGGDGGGGHHHH>2?22?/A/A/><11>.>---<.<G0/<0<0<:00-;..=.;/C./00//.;...;0;..-;C---;B-@--@.;F/B//////;BFFF//;/////-;@..////;//9;FFF//;FF///;///;//;B///;/;/-//;F/9///://;/
@M05620:37:000000000-D9766:1:1101:20718:6545 1:N:0:21
AGTGCCAGCTCTCAATCGCACAGGGGACCCAGGGCCTGGCCCCTCCATCCAGAAAACCTATGACCTCACCCGCTACCTGGAGCACCAACTCCGCAGCTTGGCTGGGACCTATGTGAGTATCCAGCGTAGGAATCTGGGAGTTGGGGAGGAGTGAGGAGTTGGGGAAAGACAGTCCTAACCGTGGAGGGTTCTGGTAAATGATGGGGTGAGGAGGGGCTCTTTGGCTCCCACCAGTCCCCCTGTCTGGTCTA
+
ACCBCFFFCFFFGGGGGGGGGGHHGGGGGGHHGGGGGGHHHHGHGGHHHHHHHHHHHGHGHHHHHHGHHHHGGGGGHHHHHHHHHHHHGHHHGGGGGHHHGHHGGGHHGHHHHHHHHHHHHHHHHGGGGGHHHHHHHHHGGHHHGGGGGGGHHHHHHGHHHHGGGGHHHHHHHHHHHHHHGGGGGGGGCFGGGGGGGGGGGGGGGGFFFFFFFFFFFFFFF0B/BBFEEFFAEFFFFFEAFAFFBBBFFF0
@M05620:37:000000000-D9766:1:1101:16256:6555 1:N:0:21
AGTGCCAGCTCTCAATCGCACAGGGGACCCAGGGCCTGGCCCCTCCATCCAGAAAACCTATGACCTCACCCGCTACCTGGAGCACCAACTCCGCAGCTTGGCTGGGACCTATGTGAGTATCCAGCGTAGGAATCTGGGAGTTGGGGAGGAGTGAGGAGTTGGGGAAAGACAGTCCTAACCGTGGAGGGTTCTGGTAAATGATGGGGTGAGGAGGGGCTCTTTGGCTCCCACCAGTCCCCCTGTCTGGTCTA
+
ACBACFFFCFFFGGGGGGGGGGHHGGGGGGHHGGGGGGHHHHGHGGHHHHHHHGHHHGHHHHHHHHHHHHHGGFGGHGGHHHHHGHHHGHHHGGGGGHHHGHHGGGGHGHHHHHGHFGHBHHF2BBEG?EHH2@GHHHA/?GGHGGE?FF.>CG0<C.CHHHGGF.G./CG/CGHHGGGFCGFGA.;D;FGGGGCFGGGGFFFGGGFFFFFE.DFFFFFFFFFFFFFFFFFFE.FFFFFFFFFFFFFFFF0
@M05620:37:000000000-D9766:1:1101:18523:6556 1:N:0:21
ACCACACCTTCTACAATGAGCTGCGGGCGGCTCCCGAGGAGCACCCCGTGCTGCTGACCGAGGCCCCCCTGAACCCCAAGGCCAACCGCGCGAAGATGCCCAGGTGAGTGGCCCGCTACCTCTTCTGGTGGCCGCCTCCCTCCTTCCTGGCCTCCCGGCGCTGCGCCCTTTCTCCCTGGTTCTCTCTTCTGCCGTTTTCCGTAGGACTCTCTTCTCTGCCCTGCGTCTCCTTTGGAACTCTGCAGGTTCTA
+
AAA1AAAACFFFG3GD3GAAGFHGG000//AA/AF//EE??GFCGGGC/?EF1FB@FG0>/>/EF/EGG//0FBGFG?/G//GHAF//AC---<<.<<00<0.<CFHF;:..::C:AA?FFGFBGF09CGGFAA@@C---FBBFF99BF/-9B9AA-@--99@B==A@-B99BF/9-9ABFBFB/9BFBF///;AAFEBB-B-;B//9BBB/9:BFFB/99FF-9A@9FB/:BFF/:FBBFF///A-BFFF
@M05620:37:000000000-D9766:1:1101:15022:6562 1:N:0:21
ACCACACCTTCTACAATGAGCTGCGTGTGGCTCCCGAGGAGCACCCCGTGCTGCTGACCGAGGCCCCCCTGAACCCCAAGGCCAACCGCGAGAAGATGCCCAGGTGAGTGGCCCGCTACCTCTTCTGGTGGCCGCCTCCCTCCTTCCTGGCCTCCCGGAGCTGCGCCCTTTCTCACTGGTTCTCTCTTCTGCCGTTTTCCGTAGGACTCTCTTCTCTGACCTGAGTCTCCTTTGGAACTCTGCAGGTTCTA
+
BBABCCCAFFFFGGGGGGGGGGHHGGGGGGHHHFGGDGGFGHHHHGGGEGGGHHHHGHHGCFEGGGGGGGGGHHHGGGGHGHHHHGGGGGGGGGHFHHHHHHHGHHHHHHEGHHGGG?GHHHGHHHHHHHGHHGGGGGHGHHGHHGGGGGGGGGGGGGGGGGGGGGFFFFFFFFFFFFFFFFFFFFFFFFFFFFFFFFFFFFFDD/FFFFFFFFFFFFFFFFFFFFFFFFFFFFFFFFFFFFFFFFFFFFB
@M05620:37:000000000-D9766:1:1101:16886:6569 1:N:0:21
ACCACACCTTCTACAATGAGCTGCGTGTGGCTCCCGAGGAGCACCCCGTGCTGCTGACCGAGGCCCCCCTGAACCCCAAGGCCAACCGCGAGAAGATGCCCAGGCGAGTGGCCCGCTACCTCTTCTGGAGGCCGCCTCCCTACTTCCTGGCCTCCCGGAGCTGCGCCCTTTCTCACTGGTTCTCTCTTCTGCCGTTTTCCGTAGGACTCTATTATCTGACCTGAGTCTCCTTTGGAACTCTGAAGGCTCTA
+
>A11AA>AFFF1AGG1AFG1F1B1A0AECAGH1FFA0AE/AGHHHGCEA/E/1BBFHEAE@E/E>>>EGGGBHCC?EGA>//GAE/<<B<C//C<GGFHBF<G///<>C.F.G.->A-<GFHG0000<0.;CF--;CCAEF0.00;9C0/?.;A...-:-9;FF?@B@=/9BB///9BFFFFFFFFFF/;B/;@9BFEFFB/9--;/FFF/BB//:B9/;/;-;-F//9FFFFFFFFFFF/9/;F/-::B/
@M05620:37:000000000-D9766:1:1101:21921:6571 1:N:0:21
GAGGCTGCTTTGGAAGAAACTCATAGATTACTGCAACAGTTCCCCCTGGACCTGGAAAAGTTTCTTGCCTGGCTTACAGAAGCTGAAACAACTGCCAATGCTACAGGATGCTACCCGTAAGGAAAGGCTCCTAGAAGACTCCAAGGGAGTAAAAGAGCTGATGAAACAATGGCAAGTAAGTCAGGCATTTCCGCTTTAGCACTCTTGTGGATCCAATTGAACAATTCTCAGCATTTGTACTTGTAACTGAC
+
BBBBBB@AFFFFFFGGGFGGGGFFHHCHHGHHHHHCCFGDFGHHHGCCFHHHHHGHEHFGHHHHHHHHHHEEGHFBGGHHHHHGF3FGHFHHHHGHFFHHGHDHHHGAFFHHHHHHFGC/B3BB3BGGGHGHBG3FFFHHHHHHHGF/EFFDG2GFHHHHHHHGHGHGCHEFGH1?GFGHHHHHHHHHHHHGGGGGGHHFHHHHHHGHHGHHHHFHFHGFGHF/CGFHHHGGGEFGFBBCFGGFFFFFFBC
@M05620:37:000000000-D9766:1:1101:21947:6587 1:N:0:21
GAGGCTGCTTTGGAAGAAACTCATAGATTACTGCAACAGTTCCCCCTGGACCTGGAAAAGTTTCTTGCCTGGCTTACAGAAGCTGAAACAACTGCCAATGCTACAGGATGCTACCCGTAAGGAAACGCTCCTAGAAGACTCCAAGGGAGTAAAAGAGCTGATGAAACAATGGCAAGTAAGTCAGGCATTTCCGCTTTAGCACTCTTGTGGATCCAATTGAACAATTCTCAGCATTTGTACTTGTAACTGAC
+
>>>3>4C>FFFFFGGE4BFAFCFFFHFGGFGFGAD4BEHGHH5GHGEBFBGFGGHBFGHHFHFHG5DFGHHHF2BCFHHHFBGCFFGFGGF?3BDB33@3GBFGF33FFFGFBFCG?EEEBB??B3/<?EECGDGH??BFFFFG1??F/<0FG>>?0FFFGF1?<DGH/DG1F0?/111=FGG1<0>FG111<CAEG0GHGFHEGHF0C.00;/G00;;CFHFGG00000;/0;0;0;F09CFF09FFGGB
@M05620:37:000000000-D9766:1:1101:20959:6594 1:N:0:21
ACCACACCTTCTACAATGAGCTGCGTGTGGCTCCCGAGGAGCACCCCGTGCTGCTGACCGAGGCCCCCCTGAACCCCAAGGCCAACCGCGAGAAGATGCCCAGGTGAGTGGCCCGCTACCTCTTCTGGTGGCCGCCTACCTCCTTCCTGGCCTCCCGGAGCTGCGCCCTTTCTCACTGGTTCTCTCTTCTGCCGTTTTCCGTAGGACTCTCTTCTCTGACCTGAGTCTCCTTTGGAACTCTGCAGGTTCTA
+
AA>ABAABFFFDAGGDAFGFF544ABEEGAGHFGAAEEE?EHHHHGGGEAECAEGHHFCFGG0ECEEGGGGHHGEEFGGEEHHEF/EEG@CC?BFG1?GGHHHFHFHH11?FHHGGGGGHHHH0=GGF0<CGHCGGG.:G0GHHHHGGGGGGBFGGDG@B?.;FBGFBBBF9/9;FFFFFFF/BFFF/F/BFFBFFFFFFFFFFFFFFFFFFFFFFEFFFFFFFFFFFFFFFFFFFFFFFEBFFFFFFFFB
@M05620:37:000000000-D9766:1:1101:9195:6597 1:N:0:21
AGTTCCAGCTCTCCATCGAACAGGGGACCCAGTGCACGGCCCCTCCATCCAGAAAACCTATGACCTCACCCGCTACCTGGAGCACCCACTCCGCAGCTTGGCTGGGACATATGTGAGTAACCAGCGCAGGAATCTGGGAGTTGGCGCGGCGTGAGGACTTGGCGAAAGCCAGTCCTAACCGTGGAGGGTTCTGGCAAATGATGGGGTGAGGAGGGGCTCTTTCGCTCCCACCAGTCCCCCTGTCTGGTCTA
+
>>>1>BD11BCFGGGGBEC1B1FCF0000ABA11B21AAA/AEGGGHBAAFF101ABEH1BB2DG1BGHEC/>>>EGH1>0BB/EHE>?E0B/>///<<B/F1/??B<FHDB>2221B>1BB1?FG/><@?0<FGHBG0?CCF1<A>C--;;@.;C0.;909/;--;A/;/;CFFFF0FF@FE@--A-;;AFFF/;9-BFB/BE-A;@-AA/;B@=>@FF///;;-;-A-AB-AFB/;EB;FFFFBBFFF/
@M05620:37:000000000-D9766:1:1101:8405:6601 1:N:0:21
AGTGCCAGCTCTCAATCGCACAGGGGACCCAGGGCCTGGCCCCTCCATCCAGAAAACCTATGACCTCACCCGCTACCTGGAGCACCAACTCCGCAGCTTGGCTGGGACCTATGTGAGTATCCAGCGTAGGAATCTGGGAGTTGGGGAGGAGTGAGGAGTTGGGGAAAGACAGTCCTAACCGTGGAGGGTTCTGGTAAATGATGGGGTGAGGAGGGGCTCTTTGGCTCCCACCAGTCCCCCTGTCTGGTCTA
+
>A>>>FFFCFFFG4FGBFF2E2FCFEEEEBFGBBFBFFHHHHGHGGHHHHHHHHHBFFHHGGFHHDFHHHHEG>>EHHGGBFGHHH11?FHB>E?E>GBGGHHGGGHHGHHHHHHGHHHHHHHHHGEAGGHHHHHHHH0FGHHHGG.CG.CGH0GHFGHHHHGGGGHHEHHHHHHHHHHHGGGGDEGGCFGGGGFGGGGGGGGGGGFFFFFFFFFFFFFFFFFFFFFFFFFFFFFFFFFFFFFFFFFFFFF
@M05620:37:000000000-D9766:1:1101:21846:6609 1:N:0:21
AGTGCCAGCTCTCAATCGCACAGGGGACCCAGGGCCTGGCCCCTCCATCCAGAAAACCTATGACCTCACCCGCTACCTGGAGCACCAACTCCGCAGCTTGGCTGCCCCCGACCCCCTTTCTCATCTCTCTCCTGCCCTTCTCTCGGACGAGCCCCCGTCTGCCCTCCCGTCGCTCCAGCGCCTGACGTCTGCCGTCTTCTGTTTGGTGATGACCGGCTCTTTGGCTCCCACCAGTCCCCCTGTCTTGTCTA
+
AA>AAFFFBFFFG4GGEFFCEEHGG2BEEEGHFFGEFFHHFHGGGGHHGHHHGGHGHGHHGGFHHGGHHHHGGEEGHHFGEFHHHH1?EFHHEGCGEHBFGHHG/0/?D///<//<<0211111?<1?111<?11<.<001111CF?-A@A--..--:::A00.9..999.--9C.//;---.../;9.;.//;A-../////;9...://9//--;-;99////;:.AFFDA.BFBBAF-.;B///99//
@M05620:37:000000000-D9766:1:1101:5309:6610 1:N:0:21
ACCACACGTTCTACAATGCGCTGCGTGCGGCTCGCGAGGAGCACCCCTTGCTGCTGACCGAGGCCCCCCTGAACCCCAAGGCCAACCGCGCGAAGATGCCCAGGTGAGTGGCCCGCTACCTCTTCTGGTGGCCGCCTCCCTCCTTCCTGGCCTCCCGGCGCTGCGCCCTTTCTCACTGGTTCTCTCTTCTGCCGTTTTCCGTAGGACTCTCTTCTCTGACCTGAGTCTCCTTTGGAACTCTGCAGGTTCTA
+
AAAAAAA1BBCAGGGGFGFEG0EFGEE00AAAA/AA/AEECGHHHGG/BFFHFHGGHHH/>ECGGGGGGGEGHGHGGGGHGHHHHGG@CG>>CGC.=FBGHHHGHHHHHHGGHHGGGCGHHHHHHGGGFGGGGGGGGEFGGGGGGFGGFFFFFFFFF@-;@@@F@@F@@FFFFFFFFFFFFFFFFFFF;:BFF@FFFFFFFFFFFBFFFFFFFFF9;FBBFFF9BFF/:BFFFFFFFFFFFFFFFFFFFFB
@M05620:37:000000000-D9766:1:1101:9201:6615 1:N:0:21
AGTGCCAGCTCTCAATCGCACAGGGGACCCAGGGCCTGGCCCCTCCATCCAGAAAACCTATGACCTCACCCGCTACCTGGAGCACCAACTCCGCAGCTTGGCTGGGACCTATGTGAGTATCCAGCGTAGGAATCTGGGGGTTGGGGCGGCGTGCGGCGTTGGGGAACGCCAGTCCTAACCGTGGAGGGTTCTGGTAAATGATGGGGTGAGGAGGGGCTCTTTGGCTCCCACCAGTCCCCCTGTCTGGTCTA
+
AA3>AFFFBFFFGEGFGAFGEGCGEEEFGGHHFEGEGFHHGHGHGGGGHHHHGBCGGGHHHGHHH5BFHHHGGE?FHHGHFHHHFH1FEFHGGGGGGHFGGHHGGGHHGHHHGG22BGFGH22FGCA/B/@1@FHHH0//A@GGG-.:--;A-.A--9BBBFB-99...-.;BFFFF/FFBFF;.;ABAFFFFFBFFFFF/FFFFFFBEF./ADBBBBFFFFFFFFFFF.AAAFFFFFFFBFFFFFFFFFB
@M05620:37:000000000-D9766:1:1101:20953:6617 1:N:0:21
ACCACACCTTCTACAATGAGCTGCGTGTGGCTCCCGAGGAGCACCCCGTGCTGCTGACCGAGGCCCCCCTGAACCCCAAGGCCAACCGCGAGAAGATGCCCAGGTGAGTGGCCCGCTACCTCTTCTGGTGGCCGCCTCCCTCCTTCCTGGCCTCCCGGAGCTGCGCCCTTTCTCACTGGTTCTCTCTTCTGCCGTTTTCCGTAGGACTCTCTTCTCTGACCTGAGTCTCCTTTGGAACTCTGCAGGTTCTA
+
>AAAAABBFFFFGGGFGFGFGGHH2E?FGGGHHGG?22222B2FHGGEEEEG5GHFHHHGEE0EGGGGGGGEHHHGGGDC/FG/EFGECBDG?AF1F1?GF1F/<1?FF1/FFHCCGCGGDFDGFHHBH/.<G-CGC.GGHHGHHFGF09FGBFFG.-;;BFBF?BFB-FFFFFFFB/;FFFEBBBBFFBBBF?DFFFFF.;99.9FFFBBBFFFFB/9BFF./9;BFFFBFF//9/B/FF/BFFFFFFF;
@M05620:37:000000000-D9766:1:1101:21862:6618 1:N:0:21
AGTGCCAGCTCTCAATCGCACAGGGGACCCAGGGCCTGGCCCCTCCATCCAGAAAACCTATGACCTCACCCGCTACCTGGAGCACCAACTCCGCAGCTTGGCTGCACCAGTCCCCCTGTCTGGTCTCTCTCCTGCCCTTAGATCGGAAGAGCAAACGTCTGACCTCCAGTCACTCCGGAGCATCTCGTATGCCGTCTTCTGCTTGAAAAAAACACGCCCTTTCTCTCCCACCATTCCCCCTCACTTCTCTA
+
ABBBCFFFCFFFGFGGGGGGGGHHGEGGGGHHGGGGGGHHHHGHGGHHHHHHHHHHHGHHHHHHHHHHHHHGGGGGHHGGHHHHHHHHGHHHGGEGGGHHGHHEFBFG0FFGHFHAFGHHHGB@FG2>GHFFHHHGHHB?G1GHHGG.CGHB101<.>FHGD0C00./<<<<DGHHE:.--::00CC:.;B00CEAAEGGFFFGF.B0F.-;....;.--/;00;00//9..;09;F:BA:...;000;00
@M05620:37:000000000-D9766:1:1101:19588:6631 1:N:0:21
AGTGCCAGCTCTCAATCGCACAGGGGACCCAGGGCCTGGCCCCTCCATCCAGAAAACCTATGACCTCACCCGCTACCTGGAGCACCAACTCCGCAGCTTGGCTGGGACCTATGTGAGTATCCAGCGTAGGAATCTGGGAGTTGGGGAGGAGTGAGGAGTTGGGGAAAGACAGTCCTAACCGTGGAGGGTTCTGGTAAATGATGGGGTGAGGAGGGGCTCTTTGGCTCCCACCAGTCCCCCTGTCTGGTCTA
+
BBABAFFFBFFFGFGGGGGGGGHGGGGGGGHHGGGGGGHHHHGHGGHHHHHHFHHHHGHGHHHHHHHHHHHGGEEGHHHHFHHHGHFGFHHHGGGGGHHHGHHGGGHHGHHHHHHHHHHHHHHHHGGGGGHHHHHHHGFGGHHHGGGGGGGHHFHHFGHHHHGGGGGHHHGHHHHHHHHHGGGGGGGGGGGGGGFFFGGGGGGGGGFFFFFFFFFFFFFFFFFFFFFFFFFFFFFFFFFFFFFFFFFFFF/
@M05620:37:000000000-D9766:1:1101:24164:6641 1:N:0:21
GCGGCTGCTTTGGAAGAAACTCATAGATTACTGCCACAGTTCCCCCTGGACCCGGAACCGTTTCTTGCCTGGCTTACAGAAGCTGAAACAACTGCCAATGCGACACGATGCTCCACGTGAAGACAAGCTCCTCGACGACTCCCCGGGCTTCCCAGAGCTGCTGCAACCATGGCCAGTAAGACCGGCCTTTCCGCTTTAGCACTCTTGTGGCTCCCCTTGAACCATTCTCAGCATTTGTACTTGTACATGAC
+
A1AAAADAFFDFGFGGAFFGGG1G3AGGH1BGDF0BB0BBFGHHHGEGC0BB/AAAE//ABEHHFGHGHHHHHGG1BGHG1FHGH1BFFBFHGFHH1BFGB/>/>/?/F//BGE1F/G///110000?@GGGH///////??FC--<-<EFB/<0.</<CCF00:GC..0<BC//.<C0000/99A?./;9;EGGBGFFFFFBFFFFFFF--9;AF--9://--//9;FFFF//9FBBBF/:FFFB//9//
@M05620:37:000000000-D9766:1:1101:21416:6646 1:N:0:21
ACCACACCTTCTACAATGAGCTGCGTGTGGCTCCCGAGGAGCACCCCGTGCTGCTGACCGAGGCCCCCCTGAACCCCAAGGCCAACCGCGAGAAGATGCCCAGGTGAGTGGCCCGCTACCTCTTCTGGTGGCCGCCTCCCTCCTTCCTGGCCTCCCGGAGCTGCGCCCTTTCTCACTGGTTCTCTCTTCTGCCGTTTTCCGTAGGACTCTCTTCTCTGACCTGCGTCTCCTTTGGAACTCTGCAGGTTCTA
+
3AAABAAAFFFFGGG4EFGGFGHHGEGEE2FGHGG2EEGGEEHCGGGGEEGGHHHHHHHGGGGEFGEGGGGGFFHGGGGHGHHEHEEGGCCGGGHHGHFHH1?F1CDGF1FFHHGGG-@GF0DD0=0<=<AGHC?DG.GEHCEHHBGGBFEFGAFG.@-;?A/9?@FBBFFFFF9FFFFFFBFFFFFFFFFEFBAFFFFFBFADFFBBBBF/FFFFFB/FFFB.;AB.9F/FFFF/BBBBFBB/BFAFFB/
@M05620:37:000000000-D9766:1:1101:7442:6651 1:N:0:21
ACCACACATTCTACAATGCGCTGCGTGTGGCTCCCGAGGAGCACCCCGTGCTGCTGACCGAGGCCCCCCTGAACCCCAAGGCCAACCGCGCGAAGATGCCCAGGTGAGTGGCCCGCTACCTCTTCTGGTGGCCGCCTCCCTCCTTCCTGGCCTCCCGGAGCTGCGCCCTTTCTCACTGGTTCTCTCTTCTGCCGTTTTCCGTAGGACTCTCTTCTGTGACCTGAGTCGCCTTTGGAACTCTGCAGGTTCTA
+
BBBBBAB3BBDFFGGFFGFAE2EEGEEB2AFGF2BA2AAEDHHHHGG0AAEFGHHHHHH0>>@EGAFGGFEHFEGGGGGHGFHHHG/BDD<>DGG?FGHHHEHEFF=<=FGGH.DGCCG/GD0<=:;00;EF.ACCGG..;/EG0CB0;/.CF...A--;-FFFFFF--B//;9/BBFFFF/:/:9:F9;FEBDAAFEFB.B.ADBFB99FB/BF/:9/9BF.9.;99-9..FFFFFFFFFFFFFFAFFFF
@M05620:37:000000000-D9766:1:1101:10299:6652 1:N:0:21
AGTGCCAGCTCTCAATCGCACAGGGGACCCAGGGCCTGGCCCCTCCATCCAGAAAACCTATGACCTCACCCGCTACCTGGAGCACCAACTCCGCAGCTTGGCTGCACCCGTCCCCCTGTCTGGTCTATCTCCTGCCCTTCGCTCGGACGAGCCCCCGTCTGCACTCCCGTCCCTCCGGCGCCTCTCGTCTGCCGTCTTCTGCTTGAAAACCACCCCCCCTCTGTCTCCCACATGTCCAAATGTACTTCTCT
+
AB>AAFFFBFFFGGGGGGGFECHEGGAFGGGHDGGCCFHFGGGHGGHHHHHHBHHGHGHGHHEGHHHHHHHGGEEGHGGHEGHHHHHEFCHHGGEEFEHGFHGF?3BF/BEGGGHGGEHHHFFGGH2@@@GHHHHHHHHH/CFHGGGGGGGGG.ED@EEHGB0=:BFE?:CDFGGGGG-;9;AD9FDA;EEFFFFFFFFFFEFFB?F/;BAE;9.--9--../:///9/9..///99///////9//////
@M05620:37:000000000-D9766:1:1101:20505:6664 1:N:0:21
ACCACACCTTCTACAATGAGCTGCGTGTGGCTCCCGAGGAGCACCCCGTGCTGCTGACCGAGGCCCCCCTGAACCCCAAGGCCAACCGCGAGAAGATGCCCAGGTGAGTGGCCCGCTACCTCTTCTGGTGGCCGCCTCCCTCCTTCCTGGCCTCCCGGAGCTGCGCCCTTTCTCACTGGTTCTCTCTTCTGCCGTTTTCCGTAGGACTCTCTTCTCTGACCTGAGTCTCCTTTGGAACTCTGCAGGTTCTA
+
CBCDDCDDFFFFGGGGGGGGGGHHGGGGHGHHHGGGGGGGGHHHHGGGGGGGHHGHHHHGGGGGGGGGGGGHHHHGGGGHGHHHHGGGGGGGGGHHHHHHHFHGHGHHHHGGHHGGGGGHHHHHHHHHHHGHHGGGGGHGHHGHHGGGGGGGGGGGGG-ADGFGFGFFFFFFFFFFFFFFFFFHFFFHHHHFFFFFFFHFFFFFFFFFFFFFFFHFFFFFFFFEFFFFFFFFFFFFFFFFFFFFFFFFFFB
@M05620:37:000000000-D9766:1:1101:7199:6668 1:N:0:21
ACCACACCTTCTACAATGAGCTGCGTGTGGCTCCCGAGGAGCACCCCGTGCTGCTGACCGAGGCCCCCCTGAACCCCAAGGCCAACCGCGAGAAGATGAACCCAGGTGCGTGGCCCGCTCCCTCTCCTGGTGGCCGCCTCCCTCCTTCCTGGCCTCCCGGCCCTGCGCCCTTTCTCACTGGTTCTCTCTTCTGCCGTTTTCCGTTGGACTCTCTCCTCTGCCCTGCGTCTCCTTTGGAACTCTGCTGGTTC
+
ACCCCBBCFFFFGGGGGGGGGGHHGGGGHGGHHGGGGGGGGHCHHGGGGGGGFHHHHHHGGGGGGGGGGGGHHHHGGGGHGHHHHGGGGGGGGGHGHHGHHHD??FH11>?E?CGG--<-EEHHH//=C<GHGHH-AFEDGGGG:CFGGGGGGGGGG;E-:--;AEFFD@-FFFFF/BFFFFFFFFF9;BFFFF:@;DFFF9.//;.9BFFFFF/:;BFF/B./.;;;::BFFFFBFFFFB:BFF/:BFF/
@M05620:37:000000000-D9766:1:1101:21671:6672 1:N:0:21
GAGGCTGCTTTGGAAGAAACTCATAGATTACTGCCACAGGTCCCGCGGTCCATCTAACCGTTTCCTGCCTGGCTGACAGCAGCTGGAACCACTGCCCCTGCTACAGGATGCTACCCGTAAGGAACGGCTCCTAGCCGCCTCCCCGGGAGTCACAGCGCTGCTGCAACAATGGCAAGTAAGTCCGGCATTTCCGCTTTAGCACTCTTGTGGATCCCATTGAACCATTCTCAGCATTTGTACTTGTAACTGAC
+
BBCCCBFCFFFFGGGGGGGGGGH5F5DDFF4DF5BGFG2233B22A2A1AEGH5AD5BGEFEG35D53?BFGFGFCGHHGHHHB@2?BG?FFH3BGFGHGHHHH33BFF3GB?GHHGGGGHHH20CFGGGGH2GCCECCEGH/<CGG-AEC0=GHECGGG.GH0GHH.GFHHHHHGFGGGGG0;DG9DGGGGGGGGGGGGGFFFFFFFFFEFFF//;FFFFFFFFFFFFFFFFFFFFFFFFFFFFBFFFFF
@M05620:37:000000000-D9766:1:1101:14271:6672 1:N:0:21
ACCACACCTTCTACAATGAGCTGCGTGTGGCTCCCGAGGAGCACCCCGTGCTGCTGACCGAGGCCCCCCTGAACCCCAAGGCCAACCGCGAGAAGATGAACCCAGGTGCGTGGCCCGCTCCCTCTTCTGGTGGCCGCCTCCCTCCTTCCTGGCCTCCCGGCGCTGCGCCCTTTCTCACTGGTTCTCTCTTCTGCCGTTTTCCGTAGGACTCTCTTCTCTGCCCTGCGTCTCCTTTGGAACTCTGCCGGTTC
+
BBBAABBAFFFFGGGGFG5BGEHHGEEBAAGGFFFEAEFGGHHHHGGCEEGGFHHHHHHEEGCGGEGGGGGFHFHGGGEHFGHHHGGEGG/<BGHFDGFDFGGCHGHGCDGGGGHHGGG-EGHHGHGGHHHHGHHGGGGGGGGG:FFGGGGFGGGGGEGGGB?BBFBBFBBFFFFFFFFFFFFFFFF/BFFFFFBBADFFFFDF.;DFFFFFFFFFFFFF9F9FFEB9@AFFFFFFFFBFFFFFF9;@@D.
@M05620:37:000000000-D9766:1:1101:21866:6674 1:N:0:21
AGTGCCAGCTCTCAATCGCACAGGGGACCCAGGGCCTGGCCCCTCCATCCAGAAAACCTATGACCTCACCCGCTACCTGGAGCACCAACTCCGCAGCTTGGCTGGGACCTATGTGAGTATCCAGCGTAGGAATCTGGGAGTTGGGGAGGAGTGAGGAGTTGGGGAAAGACAGTCCTAACCGTGGAGGGTTCTGGTAAATGATGGGGTGAGGAGGGGCTCTTTGGCTCCCACCAGTCCCCCTGTCTGGTCTA
+
ABAABFFFBFFFG4GGGGGGGGHCGEGGEGHHFGGGGGHHFHGHGGHHHHHHHHHHHGHHHHHHHHHHHHHGGEGGHHHHGHHHHHHHGHHHEGGGGHHHGHHGGGHHGHHHHHHHHHHHHHHHHGGGGGHHHHHHHHFGGHHHGGGGGGEGHFHHHGFHHHGGGGHHHHHHHHHHHHHHGGEGGGGGCFGGGGGGGGGGGGGGGGFFFFFFFFFFFFFFFFFFFFFFFFFFFFFFFFFFFFFFFFFFFFF
@M05620:37:000000000-D9766:1:1101:11041:6690 1:N:0:21
ACCACACCTTCTACAATGAGCTGCGTGTGGCTCCCGAGGAGCACCCCGTGCTGCTGACCGAGGCCCCCCTGAACCCCAAGGCCAACCGCGAGAAGATGCCCAGGTGAGTGGCCCGCTACCTCTTCTGGTGGCCGCCTCCCTCCTTCCTGGCCTCCCGGCGCTGCGCCCTTTCTCACTGGTTCTCTCTTCTGCCGTTTTCCGTAGGACTCTCTTCTCTGACCTGAGTCTCCTTTGGAACTCTGCAGGTTCTA
+
AAAAAAA1BCCFGFGGGG1BGGHHGGGA0EGGGAAE?EEECHHHHGGAEEGGEHGHHGGAF@?FGGGGGGGHHHHGGGGHGHHHHGGGGG<BCFFFGHHHHHHGHHHHHHGGHHGGGGGHHHHHHHHHHHGHHGGGGGHGHGGHHGGGGGGGGGGGGG;AA@@F@@F@@FFFFFFFFFFFFFFFFFFFFFFFF@FFFFFFFFFFFFFFFFFFFFFFFFFFFFF/BFF;BFFFFFFFFFFFFFFFFFFFFFB
@M05620:37:000000000-D9766:1:1101:17547:6708 1:N:0:21
AGTGCCAGCTCTCAATCGCACAGGGGACCCAGGGCCTGGCCCCTCCATCCAGAAAACCTATGACCTCACCCGCTACCTGGAGCACCAACTCCGCAGCTTGGCTGCCCCCGTCCCCCTGTCTGGTCTCTCTCCTTGCCCTTCGCTCGGCCGCGCACCCGTCTGCCCTCCAGTCCCTCCGGCGCCTCTCGTCTGCCGTCTTCTGCTTGAAACCACCCCCCAACCGAACACCAAAGAGAGATTCACACCTCACC
+
ACAABFFFCFFFGGGGGGGGGGHGGGEEGGGHAFGGGGGHHHGHGGHHHHHHHHHHHGHHHHHHHHHHHHHGG>EEHHHHFGHHHHFGGHHHGGGGGHHHGHHG?0??<CGGGGHGGFHHH>2FGH?FFGHHHHHHHHHHHHGGHG-FECFGFEGGGGGGGGCFFGGGFFGGGGGGGGGBFFFFFFFFFAEFFFFADFFFFFFFFFFFF0.A.A;;C@-..;--9:-/....////.;000::00.;A0.:
@M05620:37:000000000-D9766:1:1101:6968:6708 1:N:0:21
AGGGCCAGCTCTCAATCGCACAGGGGACCCAGGGCCTGGCCCCTCCATCCAGAAAACCTATGACCTCACCCGCTACCTGGAGCACCCACTCCGCAGCTTGGCTGGGACCTATGTGAGTATCCAGCGTAGGAATCTGGGAGTTGGGGCGGCGTGCGGAGTTGGGGACAGCCCGTCCTAACCGTGGAGGGTTCTGGTAAATGATGGGGTGAGGAGGGGCTCTTTGGCTCCCACCAGTCCCCCTGTCTGGTCTA
+
1111A11>AFFFFBGA1AFFEEF0AEAE0AFGGGE/FFFF0GEFEGFF10ABD01ABE0BFD2FGD@BGGHGG>/EGHHHBGHGEF/?EFHFEFEEEFBF/BGGFGHGGHGHFHH2BG2GGH21FCC/</?1<FDGB00?CC?CC-.-:-;AA.?A-@AFGB-@-----A--;BFF/9FF<FF?-A--9FFBFFFBBFFF/BBFFFF@EE-BA---9-AB;FFFFFFFE-FB-9FFFFFF@FFFFFFFFF/
@M05620:37:000000000-D9766:1:1101:22602:6711 1:N:0:21
ACCACACCTTCTACAATGAGCTGCGTGTGGCTCCCGAGGAGCACCCCGTGCTGCTGACCGAGGCCCCCCTGAACCCCAAGGCCAACCGCGAGAAGATGCCCAGGTGAGTGGCCCGCTACCTCTTCTGGTTGCCGCCTCCCTCCTTCCTGGCCTCCCGGAGCTGCGCCCTTTCTCACTGGTTCTCTCTTCTGCCGTTTTCCGTAGGACTCTCTTCTCTGACCTGAGTCTCCTTTGGAACTCTGCAGGTTCTA
+
ABBBBBBBFFFFGGGGGGGDGGHHGEGGDGGHFGGGGGGGAGHHHGGG1BEAGHGHHHHGGEEGGGGGGGEHFFHGGGGHEHHHHGGGGGGGFGHHH2GHHHHGHFHHFGGGHHGGGGGHGHHHHHHGHHGHHGGGGGHGHHGHHHHHGGGGGGGGGG?DGGGGGGGFFFFFFFFFFFFFFFFFFFFFFFFFFFFFFFFFFFFFFEFFFFFFFFFFFFFFFFFFFFFFFFFFFFFFFFFFFFFFFFFFFFF
@M05620:37:000000000-D9766:1:1101:11966:6722 1:N:0:21
AGTGCCAGCTCTCAATCGCACAGGGGACCCAGGGCCTGGCCCCTCCATCCAGAAAACCTATGACCTCACCCGCTACCTGGAGCACCAACTCCGCAGCTTGGCTGGGACCTATGTGAGTATCCAGCGTAGGAATCTGGGAGTTGGGGAGGAGTGAGGAGTTGGGGAAAGACAGTCCTAACCGTGGAGGGTTCTGGTAAATGATGGGGTGAGGAGGGGCTCTTTGGCTCCCACCAGTCCCCCTGTCTGGTCTA
+
AAAAADFFBFFFGABGGGGCGGHGGFEEGEHHAFFGGGHHHHGHGGHHHHHHFFFFFEHHHGHHHGGHHHHGG>EGHGHHBGHHHHEFEGHGEGFGGFFHGHHGGGHHGHFHHHHHHHGHHHEHHGGEGGG2FHHFHH0?AGHHGGGGGACGH0<GCFHHGHGGADHH/GFHHHHHHGGHGGGGAEGGDFGGGGGCGFBFFFGGGGFFE?FBDFFFFFFFFFFFFFFFFBFFEFFFFFFFFFFFFFFFFFF
@M05620:37:000000000-D9766:1:1101:25078:6725 1:N:0:21
AGTGCCAGCTCTCAATCGCACAGGGGACCCAGGGCCTGGCCCCTCCATCCAGAAAACCTATGACCTCACCCGCTACCTGGAGCACCAACTCCGCAGCTTGGCTGGGACCTATGTGAGTATCCAGCGTAGGAATCTGGGAGTTGGGGAGGAGTGAGGAGTTGGGGAAAGACAGTCCTAACCGTGGAGGGTTCTGGTAAATGATGGGGTGAGGAGGGGCTCTTTGGCTCCCACCAGTCCCCCTGTCTGGTCTA
+
BCCCCFFFCFFFGGGGGGGGGGHGGGGGGGHHGGGGGGHHHHGHGGHGHHHHHHHHHGHHHHHHHHHHHHHGGGGGHHHHHHHHHHHHGGHHGGGGGHHHGHHGGGHHGHHHHHHHHHHHHHHHHGGGGGHHHHHHHHHGGHHHGGGGGGGHHGHHHGHHHHGGGGHHHHHHHHHHHHHHGGGGGGGGFGGGGGGGGGGGGGGGGGFFFFFFFFFFFFFFFFFFFFFFFFFFFFFFFFFFFFFFFFFFFFF
@M05620:37:000000000-D9766:1:1101:7999:6735 1:N:0:21
GCGGCTGCTTTGGAAGAAACTCATAGATTACTGCAGCAGTTCCCCCTGGACCTGGAAACGTTTCTTGCCTGGCTTACAGAAGCTGCAACAACTGCCAATGCTCCAGGGTGCTCCCCGCACAGAAAGGCTCCTCTACGCCTCCCCGGGAGTACAAGAGCTCCTGCAACACTGGCGAGTAAGTCAGGCATTTCCGCTTTAGCACTCTCGTGGATCCCCTTGACAACTTCTCAGAATTTTTGCTCGTACATGAC
+
A1AAAADAFFFFGFFGE1BG1FAGDFFHGHFG2G11BBB1DFHHHGEF/BB0BG0EG10BFHGGF1FGHHHFHHF1FGHGGGHF11B@G0FGFGHH11FH1211B1B/>//1>>/?/////01<110?<F/F<111///<C<<?//@/>>011<10>0<11>///<<..0</G--:-:;00:00:;.00=999E?9EBFBBFBFG0;EGA900/9A---///;-///;///////;/;-///-;9-9////
@M05620:37:000000000-D9766:1:1101:14146:6738 1:N:0:21
ACCACACCTACAATGAGCTGCGTGTGGCTCCCGAGGCGCACCCCGTGCTGCTGACCGAGGCCCCCTGAACCCCAAGGCCAACCGCGAGAAGATGCCCAGGTGAGTGGCCCGCTACCTCTTCTGGTGGCCGCCTCCCTCCTTCCTGGCCTCCCGGAGCTGCGCCCTTTCTCACTGGTTCTCTCTTCTGCCGTTTTCCGTAGGACTCTCTTCTCTGACCTGAGTCTCCTTTGGAACTCTGCAGGTTCTAGATC
+
AAAAAAAAFCCFEFFBBFGGGABABABFGGFFEEGE2AEEEGGFFGEA?DGGBEGHGCFE>FEGGEGBGHH?EEGFFHEGG?EE<>@B@?<CGHHHHCGGG11???AFGG-<CDGHGHFHGGDG=CEGG<CGGAGFHHFHGGGGGGFGGGGGGGGGGFFC?DD@DFFFFFFFFBF/:BFFFFFFFFFFFFAAFFFFFF9;ABFBFFFF/BFFFFFFFFBBBBB;BFBFB/BFFFF/BFBFFF;BFFBBB:/
@M05620:37:000000000-D9766:1:1101:14128:6742 1:N:0:21
ACCACACCTACAATGAGCTGCGTGTGGCTCCCGCGGAGCACCCCTTGCTGCTGACCGCGGCCCCCTGAACCCCAAGGCCAACCGCGAGACGATGCCCCGGTGAGTGGCCCGCTCCCTCTTCTGGTGGCCGCCTCCCTCCTTCCTGGCCTCCCGGCGCTGCGCCCTTTCTCACTGTTTCTCTCTTCTGCCGTTTTCCGTAGGACTCTCTACTCTGCCCTGAGTCTCCTTTGGAACTCTGCAGGTTCTCGCTC
+
@BBBBBBBFFFFFGBFG4BABEEFEHGHAFFFF2AEEEAFFGGG1BABFGHFHHFCE0>EEEEGGE/FGHHGGE/??FG//??<<//>>/?>F??FH/>A@CFGGHGEHCCGG-DECGHHHGCH;GDHGGGGGGGFGGGGGGGGFGGGGGGGFFFFFFFFFFDBFFFFFFFFF//;;FFFFFFFFFF9F@;AFFFFFFFFFFFF/FFFEFFFFFBFFFFEFFFFFFF;FFBFFFFFFFF/;A;BFF/A.;A
@M05620:37:000000000-D9766:1:1101:10181:6752 1:N:0:21
ACCACACCTTCTACAATGAGCTGCGTGTGGCTCCCGAGGAGCACCCCGTGCTGCTGACCGAGGCCCCCCTGAACCCCAAGGCCAACCGCGAGAAGATGCCCAGGTGAGTGGCCCGCTACCTCTTCTGGTGGCCGCCTCCCTCCTTCCTGGCCTCCCGGCGCTGCGCCCTTTCTCACTGGTTCTCTCTTCTGCCGTTTTCCGTAGGACTCTCTTCTCTGACCTGAGTCTCCTTTGGAACTCTGCAGGTTCTA
+
CCCCCCCAFFFFGGGGGGGGGGHHGGGA4EHHHGGGDGGGGHHHHGGGDGGGGHGHHHGEFGCGGGGGGGGHHHHGGGGHGHHHHGGGGG<DGGHGHHHHHHEFF==0?FGEHH-<<-@HHGFHF0=GD<EGGFCGGDHGHGGHHGGGFG?FFGGGDF-9:--:@9DF=FFFFF09BFFFFBB0B0BF99:BFC.DFFFFF0.;D0FFFFFFFF000;:BFB//9;009BBFFBFFFBFFBBBFFFFFFF9
@M05620:37:000000000-D9766:1:1101:19491:6777 1:N:0:21
AGTGCCAGCTCTCAATCGCACAGGGGACCCAGGGCCTGGCCCCTCCATCCAGAAAACCTATGACCTCACCCGCTACCTGGAGCACCCACTCCGCAGCTTGGCTGGGACCTATGTGAGTATCCAGCGTAGGAATCTGGGAGTTGGGGAGGAGTGAGGAGTTGGGGAAAGACAGTCCTAACCGTGGAGGGTTCTGGTAAATGATGGGGTGAGGAGGGGCTCTTTGGCTCCCACCAGTCCCCCTGTCTGGTCTA
+
AA>AAFFFBFFFG4FFGGGCGCHGGFAAEGHH2EEA2FHHFHGGGGHHHHHHHGHGHGHFGHFHHGHHHHHGG>EEHHHHBFHHHH11?GHHEAEGG3BFEHHC//BFDHFHHHGHHHHGHHHHHGGE/BFHFHHHGGFGGHHH?FFGGACGHDFGGAHF0CDGFDEHHHGHHHHHHHHGGGGG.EGG.;F0CFCFFGGGFFGGGFFFF.FFDDFFFFFFF///9BFEFFFFFFBFFFFFFFFFFF/FFF/
@M05620:37:000000000-D9766:1:1101:14623:6821 1:N:0:21
AGTGCCAGCTCTCAATCGCACAGGGGACCCAGGGCCTGGCCCCTCCATCCAGAAAACCTATGACCTCACCCGCTACCTGGAGCACCCACTCCGCAGCTTGGCTGGGACCTATGTTGCGTCTCCCGCGTAGGACTCTGGTCGTTGGGGCGGCGTGCGGCGTTGGGGAACGCCCGTCCTAACCGTGGCGGGTTCTGGTAAATGATGGGGTGCGGCGGGGCTCTTTGGCTCCCACCAGTCCCCCTGTCTGGTCT
+
>A>>>DFFBFFFG4FGGFGCECHGG2BEEEHHFEEEGFHHHHGHGG2GHHHHH3GFFEGHFEGHHDB@GHHEE>>EHHFGBFGHHH1??GHFAFCGEHBFFHHGGGGHGHFHHHHH3/C@EHH2?DCG/>D<CGGHGH<<<DEGFC-<@BBGGGGGF9@@BBAFFAAED.@9=BFFFF/;;BDEF=BFFBEFFFFFFF/BFFFFFFFFA.D--;DABBFFFFFFFFFFFF.FF.9;BFFFFFFFFFFFFFF
@M05620:37:000000000-D9766:1:1101:23466:6831 1:N:0:21
GAGGCTGCTTTGGAAGAAACTCATAGATTACTGCAACAGTTCCCCCTGGACCTGGAAAAGTTTCTTGCCTGGCTTACAGAAGCTGAAACAACTGCCAATGCCATACGGTACTCCACGTGCAAGCAAACTCCTCGACAACACCCCAAGCGTCCAAAAGATGCTACAACACTGGCGAATACAACCGGCGTATCCGCTTTAGCACTCTTGTGGCTACCCAAGACAACTACTCAGCGTATGTGCATGTGCATGAC
+
CCCCCCFCFFFFGCGGGGGGGGHHHHHHHHHHHHHGGHHHHHHHHGGGHHHHHHHFGHHHGHHHHFHHHHHHHHHHHHHHHGHHHHDHHHHHHHHHHHHH3334B211B11@D3BG>//?/33/?33B?F3?F<E//>//?<?C//?<?//<?11?FCG<1<111<1<<110.----.<00/.--:-:-;90:E?9E;000;0=F0:FG...:9FG0.:./;;A//:;F/:/...;/;////;BF/:////
@M05620:37:000000000-D9766:1:1101:14375:6838 1:N:0:21
GAGGCTGCTTTGGAAGAAACTCATAGATTACTGCAACAGTTCCCCCTGGACCTGGAAAAGTTTCTTGCCTGGCTTACAGAAGCTGAAACAACTGCCAATGCTACAGGATGCTCCCCGTAAGGACCGGCTCCTAGCCGACTCCACGGGAGTACCAGCGCTGATGCAACCATGGCAAGTAAGTCCGGCCTTTCCGCTTTAGCACTCTTGTGGATCCAATTGAACCATTCTCAGCATTTGTACTTGTACATGAC
+
A>ABAAFAFFFFGFGGGGGGGGHHHHGHHHGHHH4DFGGDFHHHHGFFFFGGHHFGHD2FBGHHHGHHHHHHHHG3FGHHHHHHH33BFGHHHHHHGHHHHHGF3BBGGFHHBEFGGGG/0?B0?EGGG<FG2FFFF/CDDH2@E////?0<?FG.>C.C.G11<=GCEFHHF/CEGHGHH0;EGG?EHHHH?FGGGFGGFFGGGGGGGGFGGGF0C0CF0C;A9FFFFFFFFFFFFBFF/BFFF9/9B9;
@M05620:37:000000000-D9766:1:1101:15527:6847 1:N:0:21
ACCACACCTTCTACAATGAGCTGCGTGTGGCTCCCGAGGAGCACCCCGTGCTGCTGACCGAGGCCCCCCTGAACCCCAAGGCCAACCGCGAGAAGATGCCCAGGTGAGTGGCCCGCTACCTCTTCTGGTGGCCGCCTCCCTCCTTCCTGGCCTCCCGGAGCTGCGCCCTTTCTCACTGGTTCTCTCTTCTGCCGTTTTCCGTAGGACTCTCTTCTCTGACCTGAGTCTCCTTTGGAACTCTGCAGGTTCTA
+
CCCCCDDDFFFFGGGGGGGGGGHHGGGGHGHHHGGGGGGGGHHHHGGGGGGGHHHHHHHGGGGGGGGGGGGHHHHGGGGHGHHHHGGGGGGGGGHHHHHHHHHGHHHHHHGGHHGGGCGHHHHHHHHHHGDGHGGGGGHGHHGHHGGGFFFGGGGGGC-CDGFGGGFFFFFFFFFFHHEFFFFFFFFFFHHFFFFFFFHFFFFDF0BFFFFFHFFFFFFFFFFBBBFFFFFFFFFFFFFFFFFFFFFFFFB
@M05620:37:000000000-D9766:1:1101:18769:6858 1:N:0:21
GAGGCTGCTTTGGAAGAAACTCATAGATTACTGCAACAGTTCCCCCTGGACCTGGAAAAGTTTCTTGCCTGGCTTACAGAAGCTGAAACAACTGCCAATGCTACCGGATGCTCCCCGTAAGGAACGGCTCCTCGACGCCTCAACGGGCGTAAAAGCGCTGCTGAAACAATGGCAAGTAAGTACGGACTTTCCGCTTTAGCACTCTTGTGGATCCACTTGAAAAATTCTCAGCATTTGTACTTGTAACTGAC
+
AAABBAFBFFFFGGGGGGGGGGHEGGGHHHHGHHHHHHH5GHHHHGCFHHHHHFHHHHGGGHHHHHDGHHHHHHHBHHHHHHHHHHHHHHHHGHHHGGHHHHHEBEGGFEH33BFDFEEEH3FF0EEEFGGH2/?//<>FE2C0DCC/>CCG.G1<<CFG.G0=GHHGHHFGFHHFHHHHG00:A.-=CFGGGGGGGGGBFGGGGGGGGBBFF.:/;FFFF9/;FFFFFFFFFFFFBBFFFFFFF/BF///
@M05620:37:000000000-D9766:1:1101:20602:6883 1:N:0:21
AGTGCCAGCTCTCAATCGCACAGGGGACCCAGGGCCTGGCCCCTCCATCCAGAAAACCTATGACCTCACCCGCTACCTGGAGCACCAACTCCGCAGCTTGGCTGGGACCTATGTGAGTATCCAGCGTAGGAATCTGGGAGTTGGGGAGGAGTGAGGAGTTGGGGAAAGACAGTCCTAACCGTGGAGGGTTCTGGTAAATGATGGGGTGAGGAGGGGCTCTTTGGCTCCCACCAGTCCCCCTGTCTGGTCTA
+
BCBCBFFFDFFFGGGGGGGGGGHHGGAEGGHHGGFGGGHHHHGHGGHHHHHHGHHGHGHHHHHHHHHHHHGGGFGGHHHHHHHHHH1CEHHHGGGGGHHHGHHGGGGGGHEHHHHHGHFHHGHHHGGGGGGGHHHHGHGFEGHHGGEFGGEHHHHH0EGHHHGGGCHHBGHHHHHHHHHHGGGGDGGGGGGGGGGGGGGGEGGGGGFFAFFFFFFFFFFFFFFFFFFFFFFFFFFFFFFFFFFFFB/FFFF
@M05620:37:000000000-D9766:1:1101:20779:6906 1:N:0:21
AGTGCCAGCTCTCAATCGCACAGGGGACCCAGGGCCTGGCCCCTCCATCCAGAAAACCTATGACCTCACCCGCTACCTGGAGCACCAACTCCGCAGCTTGGCTGGGACCTATGTGAGTATCCAGCGTAGGAATCTGGGAGTTGGGGAGGAGTGAGGAGTTGGGGAAAGACAGTCCTAACCGTGGAGGGTTCTGGTAAATGATGGGGTGAGGAGGGGCTCTTTGGCTCCCACCAGTCCCCCTGTCTGGTCTA
+
ABBCCFFFCFFFGGGGGGGGGGHHGGGGGGHHGGGGGGHHHHGHGGGHHHHHHHHHHGHGHHHHHHHHHHHGGEEGHHHHHHHHHHHHGHHHGGGGGHHHGHHGGGHHGHFHHHHFHHHHHHHHHGGGGGHHHHHHHHHGGGHHGGGGGFEHHHHHHGHHHHGGGGHHFHHHHHHHHHHHGGGGGGGGEFGGGGFGGGGGGGGGGGFFFFFFFFFAFFFFFFFFFFFFFFFFFFFFFFFFFFFFFFFFFFB
@M05620:37:000000000-D9766:1:1101:20509:6912 1:N:0:21
ACCACACCTTCTACAATGAGCTGCGTGTGGCTCCCGAGGAGCACCCCGTGCTGCTGACCGAGGCCCCCCTGAACCCCAAGGCCAACCGCGAGAAGATGAACCCAGGTGCGTGGCCCGCTCCCTCTTCTGGTGGCCGCCTCCCTCCTTCCTGGCCTCCCGGCGCTGCGCCCTTTCTCACTGGTTCTCTCTTCTGCCGTTTTCCGTAGGACTCTCTTCTCTGCCCTGCGTCTCCTTTGAACTCTGCAGGTTCT
+
CCCCCCCBFFFFGGGGGGGGGGHHGGGGHGHHHGGGGGGCGHHHHGGGEGGGHHHHHHHGGGGGGGGGGGGGHHHGGGGHGHHHHGGGGGGGGGHGHGHHHHG?GGGGFCFGGGHHGGG-CGHHHHHHGHHHGHHGGGGGGGGGGGGGGGGGGGGGGG?DGFFFFFFFFFFFFFFFFFFFFFFFFFFFBFFFFFFFFFFFFBDF.9D0;FFFFFFFFFFF0BEFFFFFFDFFFFFFFFFFFFFFFFFFFFF
@M05620:37:000000000-D9766:1:1101:21273:6924 1:N:0:21
ACCACACCTTCTACAATGAGCTGCGTGTGGCTCCCGAGGAGCACCCCGTGCTGCTGACCGAGGCCCCCCTGAACCCCAAGGCCAACCGCGAGAAGATGCCCAGGTGAGTGGCCCGCTACCTCTTCTGGTGGCCGCCTCCCTCCTTCCTGGCCTCCCGGCGCTGCGCCCTTTCTCACTGGTTCTCTCTTCTGCCGTTTTCCGTAGGACTCTCTTCTCTGACCTGAGTCTCCTTTGGAACTCTGCAGGTTCTA
+
BBBBBBBBFFFFGGGGGGGFGGHHGEEEDGGHHGGGGGGGGGHFHGGGGGGGHHHHHHHGGGGGGGGGGGGHHHHGGGGHGHHHHGGFGGGGCGFHHHHHHHHGHHHHHHGGHHGGGCGHHHHHHHHHHHGHHFGGGGHGHHGHHGGGGGGGGGGGBD-ADFFFFFFFFFFFFFFFFFFFFFFFFFFFFFFFFFFFFFFFFFFFDEFFFFFFFFFFFFFFFFFBFFFFFFFFFFFFFFFFFFFFFFFFFFB
@M05620:37:000000000-D9766:1:1101:13572:6939 1:N:0:21
AGTGCCAGCTCTCAATCGCACAGGGGACCCAGGGCCTGGCCCCTCCATCCAGAAAACCTATGACCTCACCCGCTACCTGGAGCACCAACTCCGCAGCTTGGCTGGGACCTATGTGAGTATCCAGCGTAGGAATCTGGGAGTTGGGGAGGAGTGAGGAGTTGGGGAAAGACAGTCCTAACCGTGGAGGGTTCTGGTAAATGATGGGGTGAGGAGGGGCTCTTTGGCTCCCACCAGTCCCCCTGTCTGGTCTA
+
CCCCCFFFCFFFGGGGGGGFGGHHGGGGGGHHGGGGGGHHHHGHGGHHHHFHFHFHHGHGHHHHHHHHHHHGGGGGHHHHHHHHHHHHGHHHGGCGGHHHGHHGGGHHGHHHHHHHHHHHHHHHHGEDGGFGHHHHHHHGGHHHGGGGGGEHHGHHHGHHHHGGGGHGGHHHHHHH0;GHGGGGGGGG:CFGGGFFFFGGGGGGGGFFFFFFFFFFFFFFFFFFFFFFFFFFFFFFFFFFFFFFFFFFBF:
@M05620:37:000000000-D9766:1:1101:24661:6948 1:N:0:21
ACCACACCTTCTACCATGAGCTGCGTGTGGCTCCCGAGGAGCACCCCGTGCTGCTGACCGAGGCCCCCCTGAACCCCAAGGCCAACCGCGAGAAGATGCCCAGGTGAGTGGCCCGCTACCTCTTCTGGTGGCCGCCTCCCTCCTTCCTGGCCTCCCGGCGCTGCGCCCTTTCTCACTGGTTCTCTCTTCTGCCGTTTTCCGTCGGACTCTCTTCTCTGCCCTGAGTCTCCTTTGGAACTCTGCAGGTTCTA
+
3>AA>4AACCFFF5BBDGBFGGHHGEEBAEBABBBBAEAEEGAFEEEAEAAFHHHHHHHGECGEFGGGGGGFBGGEE?AGEG?FGGDE<C>>/DHFHHGGHHH/?G1?1?FCGECGGDD0GFHGDHGHHFC<<CGGFEEGHGGHH;9B;BFFGFGGDGCD-@>.>B.DFFFFFF/;FFFFF;BBFFFF;BFFBCFDFFFFFF.9---;FFFFFFFFFF//9BF;;/:;9BFFFFFBBF/BFBFFB.;B9F/
@M05620:37:000000000-D9766:1:1101:5353:6952 1:N:0:21
GAGGCTGCTTTGGACGAAACTCATAGATTACTGCAACAGTTCCCCCTGGACCTGGAGAAGTTTCTTGCCTTGCTTAACGAAGCTTAAAAAACTGCCAATGATCAAAGAATCTAACCGCAAAAAAACACTCCTATAAGCAACAAACGGGGAAAAAGAGCTGATGAAAAAACGGAAAGAAACCCAGGAAGTTCAGCTAAAGAACTCACTAGAAACACAAATTAACATAATCAGCAATTTTACAAGTACATGAC
+
>1>A>>CAB@B1G11A1A0EGGFHFBHHF11DDF11AGGHFDD1BAAA/00BBFAG010BFGHDFGHBABDBAD1211B//?>1B11B@1>B11B0@1@B1B1B@11B01BBB>B0/////0?///<01<<11@12>1<0<0/</?//<-..00>.0>>/000=0<0.-<-.;C-=/;C/.:::.:/.00;0000;9;00.9;;9/09C090/;9E-99//;:9//;;////;-/;/:B9/;/;/9B/9;;
@M05620:37:000000000-D9766:1:1101:20112:6955 1:N:0:21
AGTGCCAGCTCTCAATCGCACAGGGGACCCAGGGCCTGGCCCCTCCATCCAGAAAACCTATGACCTCACCCGCTACCTGGAGCACCAACTCCGCAGCTTGGCTGGGACCTATGTGAGTATCCAGCGTAGGAATCTGGGAGTTGGGGAGGAGTGAGGAGTTGGGGAAAGACAGTCCTAACCGTGGAGGGTTCTGGTAAATGATGGGGTGAGGAGGGGCTCTTTGGCTCCCACCAGTCCCCCTGTCTGGTCTA
+
BBBBBFFFBFFFGGFGGGGFGGHGGGGGGGHHGGGFGGHHHHGHGGGHHHHHHHHHHGHEHHGHHHHFHHHGGGGGHGGFHHHGHHFHGHHHGGEGGHHHGHHGDGGHGHHHHHFHHHHHHHHHGGEDGGHHHHHFHGGGEHHHGGGGGGGHHHHHGGHHHGGGGGHHHHHHHEHHGHHHGDFGGGGGEFFGGGBFGGGGGGGGGGFFFFFFFFFFFFFFFFFFFFFFFFFFFFFFFFFFFFFFFFFBFF9
@M05620:37:000000000-D9766:1:1101:24657:6966 1:N:0:21
ACCACACCTTCTACAATGAGCTGCGTGTGGCTCCCGAGGAGCACCCCGTGCTGCTGACCGAGGCCCCCCTGAACCCCAAGGCCAACCGCGAGAAGATGCCCAGGTGAGTGGCCCGCTACCTCTTCTGGTGGCCGCCTCCCTCCTTCCTGGCCTCCCGGAGCTGCGCCCTTTCTCACTGGTTCTCTCTTCTGCCGTTTTCCGTAGGACTCTCTTCTCTGACCTGAGTCTCCTTTGGAACTCTGCAGGTTCTA
+
DDDDDDDDFFFFGGGGGGGGGGHHGGGGHGHHHGGGGGGGGHHHHGGGFGGGHHHHHHHGGGGGGGGGGGGHGHHGGGGHGHHHHGGGGGGGGGHHHHHHHHHG1GHH1GFGHHGGGGGGHHHHHHHHHHGHHGGGGGHGHHGHHGGGGGGGGGGGGG-A-FFGGGFFFFFFFFFFHFFFFFFFHFFFFHHHFFFFFFHFFFFFFFFFFFFFFFHFFFFFFFFFF0FFFFFFFHFFFFFFFFFFFFFFFFF
@M05620:37:000000000-D9766:1:1101:12514:7016 1:N:0:21
ACCACACCTTCTACAATGAGCTGCGTGTGGCTCCCGAGGAGCACCCCGTGCTGCTGACCGAGGCCCCCCTGAACCCCAAGGCCAACCGCGAGAAGATGCCCAGGTGAGTGGCCCCCTACCTCTTCCGGTGGCCGCCTCCCTCCTTCCTGGCCTCCCGGCACTGCGCCCTTTCTCCCTGGTTCTCTCTTCTGCCGTTTTCCGTACGACTCTCTTCTCTGACCTGAGTCTCCTTTGGAACTCTGCAGGTTCTA
+
ABBCBAAAFFFFGFGGGGGGGGHHGEFGHGHHHGGF2EGGGGDGHGGCEFEFHHHHGHHGGGGGGGGGGGGHFHHGGGGGGHGHHGFEB@@FBDHFFFHHHH/<?F10??F/GG--<<GCGG1G=1<A<-C.CCDF?EEGFFDFFBFF0/9FF?EF.9--:/:;A-AF-FFF////:B?FFB/FFB/B:;BBFA:DFFFFF/..9:.D?BFFFF/;::99BF/////;9FBFF/B/BBB/BFFFF.;B/9/
@M05620:37:000000000-D9766:1:1101:21097:7039 1:N:0:21
ACCACACCTTCTACAATGAGCTGCGTGTGGCTCCCGAGGAGCACCCCGTGCTGCTGACCGAGGCCCCCCTGAACCCCAAGGCCAACCGCGAGAAGATGAACCCAGGTGAGTGGCCCGCTACCTCTTCTGGTGGCCGCCTCCCTCCTTCCTGGCCTCCCGGCGCTGCGCCCTTTCTCACTGGTTCTCTCTTCTGCCGTTTTCCGTAGGACTCTCTTCTCTGACCTGCGTCTCCTTTGGAACTCTGCAGGTTC
+
CCCCCCCCFFFFGGGGGGGGGGHHGGGEFGHHHGGGGGGCEHHHHGGGEGGGHHGHHHHGGGGGGGGGGGGGHHHGGGGHGHHHHGGGGGGGGGHHHGHHHHGGHGHH1FHHGGHHGGGCGHHHHHHHHHHHGHHGGGGGHGHHGGGGGGGGGGGGGGGGFGFFFFFFFFFFFFFFFFFFFFFFFFFFFFFFFFFFDFFFFFDFFFFFFFFFFFFFFFFFBFFFF.@DFFFFFFFFFFFFFFFFF0BFFF0
@M05620:37:000000000-D9766:1:1101:12532:7063 1:N:0:21
ACTGCCCCTTCTCAATCGACCCGTGGATTCCTGCCCCGGCTCCCCCCGCCCGTCTAACCGTGTCCTCCCTGGCTCCCAGGAGCACCAACTACTCCCCTTGCTACGGGATGCTCCCCGTAAGGAACGGCTCCTAGCCGCCTCCACGGGAGTGCCAGCGCTGCTGCAACCATGGCAAGTAAGTCAGGCCTTTCCGCTTTAGCACTCTTGTGGATCCCATTGAACCATTCTCAGCATTTGCACTTGTACCTGAC
+
1>>AAC1A1FCFG3BBFF1EEEEEEEFC1BFHGFGHEEEA/BFAEF/A/>>/>>BF2F0EE/>BBGFGGGCHHG>FF>GFHGH<BGAGEB1B1<<<C<GHB1>1/?//?/?G1?<CCGG?01>0<E.>@.EH00//<@CFAC/:;C@.;C.0;;F.;-C@.;F0CFF.;0;C.//:9;BBFF/;BB-9FFF9BAFA-BBBFFF//BFFFFF/BB-//B/B9BA9BFFBFFFFFBFF9//;F9B/;//;9//
@M05620:37:000000000-D9766:1:1101:13760:7073 1:N:0:21
GAGGCTGCTTTGGAAGAAACTCATAGATTACTGCAACAGTTCCCCCTGGACCTGGAAAAGTTTCTTGCCTGGCTTACAGAAGCTGAAACAACTGCCAATGCTACCGACAGCACCCTATCCGGCAGGGCACCTAGCCAGATGACACGAAGTGACGAAGAGGCTGCAGCAAAGAATGGCAAGTAAGGCATTTACGCTTTGGCAATCACGGGGATCCATTTGAACAATCAACTGCAATCGTAGTTGTATCTAAC
+
3>ABBAFACFFFCGGGGFGGEGEFDGH66DAAFFGGEEG5FGF3GFEGFFAA2BFF3B2AB5DH5DDAGB3FHHGFH5FGHHHHFHHHHGEHH?33GFHHB44BBE1///?10/?/0333?////////</01B1?10011>11@?/?CF1?1<///<0..<<.><1<C//<.00///0<==GHEG.;0;00....:0:/00/;0/..---9./=00009000/0/;/;/9///;9.;..:///9/;;//;
@M05620:37:000000000-D9766:1:1101:23507:7085 1:N:0:21
ACCACACCTTCTACAATGAGCTGCGTGTGGCTCCCGAGGAGCACCCCGTGCTGCTGACCGAGGCCCCCCTGAACCCCAAGGCCAACCGCGAGAAGATGCCCAGGTGAGTGGCCCGCTACCTCTTCTGGTGGCCGCCTCCCTCCTTCCTGGCCTCCCGGAGCTGCGCCCTTTCTCACTGGTTCTCTCTTCTGCCGTTTTCCGTAGGACTCTCTTCTCTGACCTGAGTCTCCTTTGGAACTCTGCAGGTTCTA
+
BBBBBBBBFFFFGGGGGGGGGGHFFFFFHGHHHGGGGGGCGHHHHGGGFEGGHHHHHHHGGGGGGGGGGGGHHHHGGGGHGHHHHGGGGGGGCGHHHHHHHFHGHHHHHHGGHHGGGGGHHHHHHHHHHHGHHGGGGGHGHHGHHGGGGGGGGGGGGG-BDFGGGGFFFFFFFFFFFFFFFFFFFFFFFFFFFFDFFFFFFFFFFFFFFFFFFFFFFFFFFFFFFFFFFFFFFFFFFFFFFFFFFFFFFFF
@M05620:37:000000000-D9766:1:1101:11732:7088 1:N:0:21
GAGGCTGCTTTGGAAGAAACTCATAGATTACTGCAACAGTTCCCCCTGGACCTGGAAAAGTTTCTTGCCTGGCTTACAGAAGCTGAGACAACTGCCAATGCTCCAGGCTACTCCACGTGCAAGCAGACTCCTCGACGACTCCCCGGGCGTCCAAAAGATGCTGCAACAAAGGCGAGTACAACCGGCCTTTCCGCTTTAGAACTCTTGTGGCGACCCTTGACAACTTCTCAGAATTTTTGCATGTACATGAC
+
BBAABBFBFFFFGGGGCGGGGGHHFHHHHCHHHHGGGHHFHHHHHGGGHHHHHHHHCHGHHHHHFHHHHHHHHHHHHHHHHHHHHH1DGFFGHHHHHFHH3B3BB3B1B3BGGCGGG1/?/33?B33BBGGGG/?>/>//?B??//>/>/->CG1<FCH1>D1<<DCH..</.--:-;000/;:---./;;9EEGDGGGBBFFGG09FGFE-9>FF//.//9/A//;;F/;////;/;-9//9;;/9////
@M05620:37:000000000-D9766:1:1101:23436:7090 1:N:0:21
GAGGCTGCTTTGGAAGAAACTCATAGATTCCTGCCACAGTTCCCCCTGGACATGGAAAAGTTTCTTGCCTGGCTTACAGAAGCTGAAACCACTGCCACTGCTACAGGATGCTACCCGTAAGGAAAGGCTCCTAGCCGACTCCAAGGGAGTAAAAGAGCTGATGAAACAATGGCAAGTAAGTCAGGCATTTCCGCTTTAGCACTCTTGTGGATCCAATTGAACAATTCTCAGCATTTGTACTTGTAACTGAC
+
>>AAA>FAFFDF1FGG11FFBGBGEDBGH33FGB01BAB12DFFFFEF/0BABEHFHG0BFAHH2GGHGHDGEHFBGHHDGHHGGHGGHAHGHHHH11FHHGGH1B>GCGHBGFGHGGGGHHHHCGGHHHGHGH10?/BCEHH1FFGEGGGH2GHCHHHHFHHDGHHHHHHHHHHGFHHHHHHHHHHHHHHGGGGGGHHHHHHHHHHHHGHHHHHFFHHHHH0CGGGGGGGGGGGGFGGGGGGFGGGGGGF
@M05620:37:000000000-D9766:1:1101:19592:7092 1:N:0:21
ACCACACCTTCTACAATGAGCTGCGTGTGGCTCCCGAGGAGCACCCCGTGCTGCTGACCGAGGCCCCCCTGAACCCCAAGGCCAACCGCGAGAAGATGCCCAGGTGAGTGGCCCGCTACCTCTTCTGGTGGCCGCCTCCCTCCTTCCTGGCCTCCCGGAGCTGCGCCCTTTCTCACTGGTTCTCTCTTCTGCCGTTTTCCGTAGGACTCTCTTCTCTGACCTGAGTCTCCTTTGGAACTCTGCAGGTTCTA
+
ABAABAAAFFFFEGG45FGGFGFHGDEFHGHHHGGGGGGGGFFHHGGGGGGFFHHHHHHGGGGGGGGEGGGFHHHGGGGEEHHHEEEGGGGGGGHGHFBHHHHFHHHHHHEFHHGGGGGHHHHHHHHGHHGHHGGGGGHGHHGHHGGGGGGGGGGGG@BBGGGGBGFBBFFFFFFFFFFFFFFFFFFFFFFFFBFFFFFFFFFFFFFFFFFFFFFFFFFFFFFFBFFFFFFFFBFFFFFFFFFFFFFFFF/
@M05620:37:000000000-D9766:1:1101:14277:7105 1:N:0:21
AGTGCCAGCTCTCAATCGCACAGGGGACCCAGGGCCTGGCCCCTCCATCCAGAAAACCTATGACCTCACCCGCTACCTGGAGCACCAACTCCGCAGCTTGGCTGGGACCTATGTGAGTATCCAGCGTAGGAATCTGGGAGTTGGGGAGGAGTGAGGAGTTGGGGAAAGACAGTCCTAACCGTGGAGGGTTCTGGTAAATGATGGGGTGAGGAGGGGCTCTTTGGCTCCCACCAGTCCCCCTGTCTGGTCTA
+
ABAABFFFBFFFGGGGGGGGGGHHGGGGGGHHGGGGGGHHHHGHGGHHHHHHHHHHHGHHHHHHHHHHHHHGGGGGHHHHHHHHHHHHGHHHGGGGGHHHGHHGGGHHGHHHHHHHHHHHHHHHHGGGGGHHHHHHHHGGGHHHGGGGGGGHHHHHHGHHHHGGGGHHHHHHHHHHHHHHGGEGGGGG;FGGGGFFGGGGGGGGGGFFFFFFFFFFFFFFFFFFFFFFFFFFFFFFFFFFFFFFFFFFFFB
@M05620:37:000000000-D9766:1:1101:19035:7121 1:N:0:21
GAGGCTGCTTTGGAAGAAACTCATAGATTACTGCCACAGCTCCCCCTGTCCATGTAACCGTTTCCTCCCTGGCTTCCAGAAGCTCCAACTACTCCCCCTGCTACAGGATGCTACCCGTAAGGAACGGCTCCTAGCCGACTCCCCGGGAGTAACAGCGCTGATGAAACAATGGCAAGTAAGTCAGGCATTTCCGCTTTAGCACTCTTGTGGATCCCATTGAACCATTCTCAGCATTTGTACTTGTAACTGAC
+
>AAAA1CAFF3FAGGEAGGGEFDFD3DB311FGBFF1CB01BBA0E/BABB2D1ADFGDEEGBB2D1ABFGGHHABGBGEGHHB11BGH0BGG1BFE/EFFFGGGEG>F1GFB>GGGGGGFFH00E/EECGHBG1BC/<</</?BGC/A<011>F0<CFG.DG0=GFCG<DGFFFE;GGF0C0CGG.:GHH0CEGCCFFFFFFGFGGGGGGFFG/9CFFB;F.CFFFFFFFFFFFFF9BFFFB9:/BFFF9
@M05620:37:000000000-D9766:1:1101:10102:7126 1:N:0:21
ACCACACCTTCTACAATGAGCTGCGTGTGGCTCCCGAGGAGCACCCCGTGCTGCTGACCGAGGCCCCCCTGAACCCCAAGGCCAACCGCGAGAAGATGCCCAGGTGAGTGGCCAACTACAGCTTATGGTCGCCGCATCCCTCCTTCCTGGCCTCCCGCAGCTGCGCCCTTTCTCGCTGGTTCTCTCTTCTGCAGTTTTCCGCAGGACTCTCTTCTCTGACATGAGTCTCTTTTCGAACTCTGCAGGCCCTA
+
AA>ABBBAFFFFGGGGGGGGGGHHGE?EHGGHHGGGAEG2EHHHHGGGFEEGHHHHGHHG0EEGGGGGGGGGHHHGGGGHGHHHGGGGGGGGGGHCGHHC<2/?GHFHH1/?GF/FG1F111><1>DHG1-ADFG-CFCHHHGHFGFHHBF.FGEGF---;C/FDAABDBFFFF..9ABFFFFFFFFFFFFFFFBB/FFF..;--.AFBFF/9FFFE/9:///BBBFFF/;BF/-.;FFFF///9...:;9
@M05620:37:000000000-D9766:1:1101:15858:7128 1:N:0:21
GAGGCTGCTGTGGACGAAACTCATAAATTAGTGAAACAAGTTCGGATGAACATTGATAAGTTTTTTGGTTAGCTGATCGCAGCTGGAATCACTTCCCCTGCTACAAGAAACTAACCGTAAGGAAAGGCTCCTATAAGCATCCAAGGGAGTAAAAGAGCTGATGAAACAATGGCAAGTAAGTCAGGCACTTCCGCTTTCGCACTCTTGTGGATCCAATTGAACCATTATCAGCATTTTTACTCGTAACTGAC
+
>3A>>>C>@4B4F44A2EAAFBFDF55DD3A5DEAA3F225B52222A3555B5A5A55BF5FBAE0A1?5B5B33351BB1/B3?1B333BG4GB2BBF1B43B?323?B3B?3B///<B3B3300?2B?GG33FF22@22F22<?F</?GHD1<0????F11>G<FE1>1<<1><><000=<BCH./<0<.;:.:0:..;CH0BBFFDF0CF09;90099;.090;CFF0C0;C00.000.;..;;/9B
@M05620:37:000000000-D9766:1:1101:7925:7136 1:N:0:21
AGTGCCAGCTCTCAATCGCACAGGGGACCCAGGGCCTGGCCCCTCCATCCAGAAAACCTATGACCTCACCCGCTACCTGGAGCACCAACTCCGCAGCTTGGCTGGCCCCGTCCCACTGTCTGTTCTTTCTACTGCCCTACGCTCGGACGCGCCCCCGTCTGCACTCCCATCCCTCCGGCGCATCTCGGCTGCCGTATTCTGGTTGAACAAAACGAACAATTCGCACCACTTGAACTTGTAACTGACACGCC
+
>A>AAFFFBFFFGAGF5FCFEAG4FGGCEEHFFFGEAAGHCHGHGGFDFBGGFEFHHGBFGHFHHHGGHHGGGECFHGHHHHHGFHFHGGHHGEG@>FFGGGGE/??/B</B?A2@0222>>2@F2222>2@1<1FGH00?//.<-<----:AF@DCDA9.B;/;B9E/0/;.0/99-9;--9-/BA.;AD?9@...9BF//;9AF///9.:.-9.@-;BF99;A-;../////;FFF:BF/B//;;/.-.
@M05620:37:000000000-D9766:1:1101:23455:7142 1:N:0:21
ACCACACCTTCTACAATGAGCTGCGGGTGGCTCCCGAGGAGCACCCCGTGCTGCTGACCGAGGCCCCCCTGAACCCCAAGGCCAACCGCGAGAAGATGCCCAGGTGAGTGGCCCGCTGCCTCTACTGGTGGCAGCCTCCAGCCTTCCAGGACTCACGACGCTGCGCCATTTATCACTGGTTCTCTATTCTGCCGTTTTCCGTAGGACTCTCTACTCTGACCTGAGTCTCCTTTGGAACTCTGCAGGTTCTA
+
AAA1AAAAFFFFGFGD3FF1G1G1F00A00BF1FF//EEC?GHHHGGG?AEFFHC1GHFE/E?EG/EEG>>0B1FEGE/G//FGCF/<B<<//?<?1?11?GEF<CB<<GEGHHGG--..<<C0==:/0;:C/AEHFC.//::9FG/0=/;EFGBFG.-;@BBB@@F--//9/9;F9F-;//FFF/;F/FFFF@FFFF//A/:-9BFFF/B//;;FFB9FFFFBF9FFFFBF//;/BFFFFFFFFFFFFFB
@M05620:37:000000000-D9766:1:1101:8111:7152 1:N:0:21
GCGGCTGCTTTGGAAGAAACTCATAGATTACTGCCACAGTTCCCCCTGGACCTGGAACCGTTTCTTGCCTGGCTTACAGAAGCTGAAACAACTGCCAATGCTACAGGATGCTACCCGTAAGGAAAGGCTCCTAGACGCCTCCACGGGAGTACCAGAGCTGCTGAAACAATGGCAAGTAAGTCAGGCATTTCCGCTTTAGCACTCTTGTGGATCCAATTGAACAATTCTCAGCATTTGTACTTGTAACTGAC
+
>A>AA3>AFFBBGGGEBCFGFEDFBFDD6DBEFG3BBABBDDGHHG?F2BF2221BB31AB13BDD5BFGGFGB?3B@B@GHHCGG3GFFGG3GGFFGHHHHEGHHHHHHHH4FHHGGG/?3GECGHHGHGH1F11?/>GGH00/>//>EC11?F0FGHH1FG1><G0.>GFGCHGGHGHHHDGGG.GHHHHGGGGGHHHHGHHHHGHGD0FGGFF0=BFBFFGGGGGGGGGGGGGGBFGGGGGGBFFFFF
@M05620:37:000000000-D9766:1:1101:16873:7155 1:N:0:21
GCGGCTGCTTTGGAATCAACTCATAGATTCCTGCCCCAGTTCCCCCTGGCCCTGGAACCGTTTCTTGCCTGGCTTCCAGAAGCTGAAACCACTGCCCATGCTACAGGATGCTACCCGTAAGGAAAGGCTCCTAGACGCCTCCACGGGAGTAACAGCGCTGCTGAAACAATGGCAAGTAAGTCAGGCATTTCCGCTTTAGCACTCTTGTGGATCCAATTGAACCATTCTCAGCATTTGTACTTGTAACTGAC
+
>>1>A>>>CFBBBFF1BABFBF1D3DFGH3FGHHFAF0BBDFGHHGAF/0BAGF/BGFAEEGHHBFDFGHHHHHB>GHH1FGHB11BFG0BFHGGH/1BFHHHH1GHHHHHHFHHHGGGGCHHE0FFGHHGHDG11?/BGGH00?CC<CC0<1?F0ACGG.FG1FGH/GGHHHHHFGHHHHHHHHHHHHHHHGGGGGHGGGGGGGGGGGGGGGGE0;FFGGG.FFGGGGGGGGGFFFFFFFFFFFFFFFFB
@M05620:37:000000000-D9766:1:1101:11233:7178 1:N:0:21
AGTGCCAGCTCTCAATCGCACAGGGGACCCAGGGCCTGGCCCCTCCATCCAGAAAACCTATGACCTCACCCGCTACCTGGAGCACCAACTCCTCAGCTTGGCTGGGACCTATGTGAGTATCCAGCGTAGGAATCTGGGAGTTGGGGAGGAGTGAGGAGTTGGGGAAAGACAGTCCTAACCGTGGAGGGTTCTGGTAAATGATGGGGTGAGGAGGGGCTCTTTGGCTCCCACCAGTCCCCCTGTCTGGTCTA
+
CCBBCFFFCFFFGGGGGGGGGGHHGGGGGGHHEGGGGGHHFHGHGGHHHHHHHHHHHGHHHHHHHHHHHHHGGGGGHHHHHHHHHHHHGHHHEHHHHHHHGHHGGGHHGHHHHHHHHHHHHHHHHGGGGGHHHHHHHHHGGHHHGGGGGGGHHHHHHGHHHHGGGGHHHHHHHHHHHGHHGGHGFGGGCFGGGGFFGGGGGGGGGGGGFFFFFFFFFFFFFFFFFFFFFFFFFFFFFFFFFFFFFFFFFFF
@M05620:37:000000000-D9766:1:1101:10948:7184 1:N:0:21
ACCACACCTTCTACAATGAGCTGCGTGTGGCTCCCGAGGAGCACCCCGTGCTGCTGACCGAGGCCCCCCTGAACCCCAAGGCCAACCGCGAGAAGATGAACCCAGGTGAGTGGCCCGCTACCTCTTCTGGTGGCCGCCTCCCTCCTTCCTGGCCTCCCGGAGCTGCGCCCTTTCTCACTGGTTCTCTCTTCTGCCGTTTTCCGTAGGACTCTCTTCTCTGACCTGAGTCTCCTTTGGAACTCTGCAGGTTC
+
CCCDCDDCFFFFGGGGGGGGGGHHGGGEGGHHHGGGGGGGGHHHHGGGGGGGHHHHGHHGGGGGGGGGGGGHHHHGGGGHGHHHHGGGGGGGGGHHHHHHHHGGHGHHHHHHGGHHGGGCGHGHHHHHHHHHGHHGGGGGHGHHGGGGGGGGGGGGGGGG?CDGGGFFFFFFFFFFBFFFFFFFFFFFFFFHFFFFFFFFFFDFFFFBFFFFFFHHFFFFFFFFF/FBBFFFFFFFFFFFFFFFFBFFFF0
@M05620:37:000000000-D9766:1:1101:10725:7184 1:N:0:21
GAGGCTGCTTTGGAAGAAACTCATAGATTACTGCAACAGTTCCCCCTGGACCTGGAAAAGTTTCTTGCCTGGCTTACAGAAGCTGAAACAACTGCCAATGCTAAAGGATGCTCAACGTACGTAGCGGCTCCTCGCCGCCTCCCCGGACGTAACAGAGCTGCTGCAACCATGGCAAGTACGAAGGGCCATTCCGCTTTAGCACTCTTGTGGCTCCACATGACCAATTCTCAGCATTTGCACTTGTACCTGAC
+
A1AAAACACFFFGGGGC1F1F1B3FGHEEGHGGGHHCGHDGHHFHGCFGHFFBBFFFGCFGGGHHHFHHGFHHHFFHFHGHHHHHFHHHFHH1GFBHFHH1222BG10110B1110??GF>0B0FE//<E/B0//////<<F//AC/-><.0.=<</C0//00<<G0.C<0;C/:.0=:..;.;..../;CB/9;9.;B0=09BB00;9...:./:/9/9/;/;/9F9BFFFF///9/;;//:BF/;:B//
@M05620:37:000000000-D9766:1:1101:17892:7186 1:N:0:21
ACCACACCTTCTACAATGAGCTGCGTGTGGCTCCCGAGGAGCACCCCGTGCTGCTGACCGAGGCCCCCCTGAACCCCAAGGCCAACCGCGAGAAGATGCCCAGGTGAGTGGCCCGCTACCTCTTCTGGTGGCCGCCTCCCTCCTTCCTGGCCTCCCGGCGCTGCGCCCTTTCTCACTGGTTCTCTCTTCTGCCGTTTTCCGTAGGACTCTCTTCTCTGACCTGAGTCTCCTTTGGAACTCTGCAGGTTCTA
+
CCCDDDDDFFFFGGGGGGGGGGHHGGGGHGHHHGGGGGGGGHHHHGGGGGGGHHHHHHHGGGGGGGGGGGGHGHHGGGGHGHHHHGGGGGGGGGHGHHHHHHHGHHHHHHGGHHGGGGGHHHHHHHHHHHGHHGGGGGHGHHGHHGGGGGGGGGGGGG-ADFFFFFFFFFFFFFFFFFFFFFFFHFFHHHHFFFFFFFFFFFFFFFFFFFFFFFFFFFFFFFFFFFFFFFFFFFFFFFFFFFFFFFFFFFF
@M05620:37:000000000-D9766:1:1101:15450:7219 1:N:0:21
GAGGCTGCTTTGGAAGAAACTCATAGATTACTGCAACAGTTCCCCCTGGACCTGGAAAAGTTTCTTGCCTGGCTTACAGAAGCTGAAACAACTGCCAATGCTACAGGATGCTACCCGTAAGGAAAGGCTCCTAGAAGACTCCAAGGGAGTAAAAGAGCTGATGAAACAATGGCAAGTAAGTCAGGCATTTCCGCTTTAGCACTCTTGTGGATCCAATTGAACAATTCTCAGCATTTGTACTTGTAACTGAC
+
A3>ABBFAFFFFGGGGFFFGGGFGGGHHHDGHHHEBFFGDGHHHHGGFGGFGHHGHHHGGFGHHHHHHHHHHHHHHHHHHHHHFHHHHHGHHHHHHHGHHHHDHHHHHHHHHGHHHGGGGHHHHFGHHHHGHHHF3G3BGHHH2GGGEGGHHGHHEHHHHHHHGHHHHHHHHHHHGGHHHHHHHHHHHHHHHGGGGGHHHHHHHHHHHHGHHHHHGHHGHHHCHHHHHHHFGGGGGFFGGGGGGGGGGGGF
@M05620:37:000000000-D9766:1:1101:17352:7226 1:N:0:21
ACCACACCTTCTACAATGAGCTGCGTGTGGCTCCCGAGGAGCACCCCGTGCTGCTGACCGAGGCCCCCCTGAACCCCAAGGCCAACCGCGAGAAGATGCCCAGGTGAGTGGCCCGCTACCTCTTCTGGTGGCCGCCTCCCTCCTTCCTGGCCTCCCGGCGCTGCGCCCTTTCTCACTGGTTCTCTCTTCTGCCGTTTTCCGTAGGACTCTCTTCTCTGACCTGAGTCTCCTTTGGAACTCTGCAGGTTCTA
+
AAA1AAAAFFFFGFGFEGG1G1GCG0AA00FG1FFA0EEECHHHHGGGCAEGFHGFHHFE/FCEG/FGGCF0F1FFGG?H//FHHG//BC<//C<B1?11CFGFHHHHGHGEHGGGGGGGHHHFHHHHHHGHHGGGGCEEHGFHHGGGGBFFG?EFBG-;A@@F@@F@?FFFFFFFFFFFFFFFFFFFFFFBB@BFFFFFFFFFFFFFFFFFFFFFFFFFFFF99FFFFFBFFFEBFFFFFFFFFFFFFFB
@M05620:37:000000000-D9766:1:1101:15391:7236 1:N:0:21
AGTGCCAGCTCTCAATCGCACAGGGGACCCAGGGCCTGGCCCCTCCATCCAGAAAACCTATGACCTCACCCGCTACCTGGAGCACCAACTCCGCAGCTTGGCTTCCAGCGTAGGAATCTGGGAGTTGGGGAGGAGTGAGGAGTTGGGGAAAGACAGTCCTAACCGTGGAGGGTTCTGGTAAATGATGGGGTGAGGAGGGGCTCTTTGGCTCCCACCAGTCCCCCTGTCTGGTCGATCTCCTGCCCTTAGAT
+
BCABCFFFCFFFGGGGGGGGGGHHGGGGGGHHGGGGGGHHHHGHGGHHHHHHHHHHHGHHHHHHHHHHHHHGGGGGHHHHHHHHHHHHGHHHGGGGGHHHGHH02BG4G/??CG2G?BFG3FCF/22@CGGC@<<0F<FH1><<FFCGEG.</C/GD<CGD0::AAEGDEFGD?FGB90;000=F0CFFG.9.C.;99-C=DA////;B//A9B99../99::.9:9;/F9/;-:.F.BFFFBFA///;//
@M05620:37:000000000-D9766:1:1101:18315:7246 1:N:0:21
AGTGCCAGCTCTCAATCGCACAGGGGACCCAGGGCCTGGCCCCTCCATCCAGAAAACCTATGACCTCACCCGCTACCTGGAGCACCAACTCCGCAGCTTGGCTGGGACCTATGTGAGTATCCAGCGTAGGAATCTGGGAGTTGGGGAGGAGTGAGGAGTTGGGGAAAGACAGTCCTAACCGTGGAGGGTTCTGGTAAATGATGGGGTGAGGAGGGGCTCTTTGGCTCCCACCAGTCCCCCTGTCTGGTCTA
+
ABABBFFFCFFFGGGGGGGGGGHGGGGGGGHHFGGGGGHHFHGHGGHHHHHHHHHHHGHHHHHHHHHHHHHGGFGGHHGHHHHHHHHHGHHHGGGGGHHHGHHGGGHHGHHHHHHHHHHHHHHHHGDGGGHHHHHHHHFGGHHHGGGGGGEHHHHHHGHHHHGGGGHHHHHHHHHHHHHHGGGGGGGGCFGGGGGFFGGGGGGGGGFFFFFFFFFFFFFFFFFFFFFFFFFFFFFFFFFFFFFFFFFFFFB
@M05620:37:000000000-D9766:1:1101:16287:7249 1:N:0:21
ACCACACCTTCTACAATGAGCTGCGTGTGGCTCCCGAGGAGCACCCCGTGCTGCTGACCGAGGCCCCCCTGAACCCCAAGGCCAACCGCGAGAAGATGAACCCGGGAGTGGGCCCCTACCTCTTCTGTTGGCCGCCTCCCTCCCTCCTCTCCTCCCCCGGCTGCGCCCCTTTTCTCTCTGTCTCTCTTTTCCCCTGTTCTCTGTGAGTCTCTTTTCTCACCCGTGTGTCCTTTTTGGATCTGCGCGGTCTT
+
BCCCCCCCFFFFGGGGGGGGGGHHGFGEHGHHHGGGGGGGGHHHHGGGGGGGGHHHHHHGGGGGGGGGGGGHHHHGGGGHGGHHHGGGGGGGGGHHHH22F////>/><>...>-<...<0<D00=000<.00-;:.;.C/C..//.//0//0;/;..-;@--.;@.@-.;0;F0B900000;BFFF00;000//.BF0009090000;BFF00:BF000;.-.:9.;B000;00--00;B00--;-.-:0
@M05620:37:000000000-D9766:1:1101:23603:7257 1:N:0:21
ACCACACCTTCGACAATGAGCTGCGTGTGGCTCCAGAGGAGCACCCCGTGCTGCTGACCGAGGCCCCCCTGAACCCCAAGGCCAACCGCGAGAAGATGAACCCAGGTGCGTGGCCCGCTCCCTCTTATGGTGGCCGCATCCCTCCTTCCTGGCCTCCCGGCGCTGCGCCCTTTCTCACTGGTTCTCTCTTCTGCCGTTTTCCGTAGGACTCTCTTCTCTGCCATGAGTCTCCTTTGGAACTCTGCCGGTTC
+
>>>>A11>BB111AA1B1BB11A1ABBBA0AABF11B/A0EFHGHG/A//A/F11BFA0AEEGG/>/EEGGHFF/>?EFACFG//<?EE/>>/<?F1<FDGGG<?<?G1CFE@CHHGGG?EAC/G00=DG0GCFH-;-:@/C9F./;;9F09FF9CECCG@?--9A@@F;@FFFFFFFFF-/;BFBF/;BFFFFF?BBFFFFBFFFAEFFFFB9FFF//9/B/B9/;:F/FBFFFFBF/BBBBFF/;-@A-
@M05620:37:000000000-D9766:1:1101:16068:7266 1:N:0:21
AGTGCCAGCTCTCAATCGCACAGGGGACCCAGGGCCTGGCCCCTCCATCCAGAAAACCTATGACCTCACCCGCTACCTGGAGCACCAACTCCGCAGCTTGGCTGGGACCTATGTGAGTATCCAGCGTAGGAATCTGGGAGTTGGGGAGGAGTGAGGAGTTGGGGAAAGACAGTCCTAACCGTGGAGGGTTCTGGTAAATGATGGGGTGAGGAGGGGCTCTTTGGCTCCCACCAGTCCCCCTGTCTGGTCTA
+
AAAAAFFFAFFDGGGGG1FFA00GFEEGGGAGGGGGGGHHFFGGEGGHHHFHF0FGHGHHHHFGHHHFGHHGGGGGHHHHHHHGHHHHGHHHGGGGGHHHGHHFEGFHGHFHG2FGHHHHHHHHHGCGG?GHHHHHHHHGCHHHGGGCCCEHHHHEHGHHHHGGGGHHHHFHFFHHHHHFGGE@GEGGGGGGGGGGGGGGGGGGGGF@FFFFFF;@@@FFFFFEFFFFFFFFFFFFFFFB?FFFFFFFFFF
@M05620:37:000000000-D9766:1:1101:7231:7296 1:N:0:21
AGTGCCAGCTCTCAATCGCACAGGGGACCCAGGGCCTGGCCCCTCCATCCCGAAAACCTATGACCTCACCCGCTACCTGGAGCACCCACTCCGCAGCTTTGCTGTGACCTATGTGAGTATCCAGCGGAGGACTCTGGGAGTTGGGGCGGGGTGCGGAGTTGGGGACAGACAGTCCTAACCTTTGCGGTTTCTGGTAAATGATGGGGTGAGGAGGGCCTCTTTGGCTCCCACCAGTCCCCCTGTCTGGTCGA
+
>1>AAFFCACFFG1FFGGGFGGHHGCEEGG00F0BE/FGHBGE/EEFGGH/EFE/EFE0BFGHGHHH1F00EE>>EG1BGGHGGHH/?EFHGGGGCGHGDGH1B1BFFH11112B>112BGG21<</<>C//?F111<0>EFH1@-.<;--;>-9@9@:F//-;----;;B-BFFB:/;A/;///;--9;F//;B/;/;F9BFFAB-----99-9-;E?/;:FFFFF-A--A--:9/9--;ABFB/9F9--
@M05620:37:000000000-D9766:1:1101:9854:7300 1:N:0:21
GAGGCTGCTTTGGAAGAAACTGATAGATTACTGCAACAGTTCCGCATGGACCTGGAAAAGTTTCTTGCCTAGCTGACAGAATCTGAAACAACTGCCAATGCTACAGGATGCTCCCCGTAATGACCAACTCCTAGCCGCCTCACACGGCGTAACAGCGCTGATGCAACCATGGCCAGTACGTCAGGACTTTCCGATTTAGCACTCTTGTGGCTCCACAAGACCCCTTCTCAGCATTTGTACTTGTAAATGAC
+
BBBBBBFBFFFFGGFF4GGGG54DG5B66A4ADBFBGHH555D2222B2BB22AA23BAFF555DD55AA5B3D3B2ABFG5BGHB5B@FFG@FGBG3FF@B433B31BBE3@FFEE>E//4?BF3/?BGHHHBGHGC?/?B?G1>/><<ADD1FC/<.->11=1<<CEFGHHGHGCGDD/:C.;/;/:;GHDA.:;FGGF0C;0;FFF.;.BCFC/.9;9;E...;/;BBFB///99/;BB/BB/F/9;;
@M05620:37:000000000-D9766:1:1101:24807:7304 1:N:0:21
ACCACACCTTCTACAATGAGCTGCGTGTGGCTCCCGAGGAGCACCCCGTGCTGCTGACCGAGGCCCCCCTGAACCCCAAGGCCAACCGCGAGAAGATGCCCAGGTGAGTGGCCCGCTACCTCTTCTGGTGGCCGCCTCCCTCCTTCCTGGCCTCCCGGAGCTGCGCCCTTTCTCACTGGTTCTCTCTTCTGCCGTTTTCCGTAGGCCTCTCTTCTCTGACCTGAGTCTCCTTTGGAACTCTGCAGGTTCTA
+
AAAAAAAACFFFGGGGGGG1G1FCFFCEA0GGCFGEEGCGCHHGHGGEAEFFFHFGHHGGCGGGG/EGGEECHCGGGFFHEEHHHGEEGCC</C?G1GBGFHAFGHHHGHGEGF@CG-CGHHHHHHHHHHGHHGGGGGEGHHGHHGGGGGGGGFGGG@-AAFGGGGF@@FFFFFFFFFFFFFFFFFFFFFFFB@FBFFFFFFA-A/;BFFFFFFBFFFBBFFF/9BFFFF9BFFFEFFFFFFFFFFFFFFF
@M05620:37:000000000-D9766:1:1101:9032:7305 1:N:0:21
ACCACACCTTCTACAATGAGCTGCGTGTGGCTCCCGAGGAGCACCCCGTGCTGCTGACCGAGGCCCCCCTGAACCCCAAGGCCAACCGCGAGAAGATGCCCAGGTGAGTGGCCCGCTACCTCTTCTGGTGGCCGCCTCCCTCCTTCCTGGCCTCCCGGCGCTGCGCCCTTTCTCACTGGTTCTCTCTTCTGCCGTTTTCCGTAGGACTCTCTTCTCTGACCTGAGTCTCCTTTGGAACTCTGCAGGTTCTA
+
BBBBBBBAFFFFGGGGGGFGGGHHGGGECGHHHGGGFGGGGHHHHGGGGGGGHHHHHHHGGGGGGGGGGGGHHHHGGGGHGHHHHGGGGGCGGGHHHHHCFGEFFHBFGD<CGC-CG-AGGDGD<GDG=/<CHGCFDGEE:GGHHGGGGFGGGAGGGAAF?FBDFFFA-BFFFFFFFFFBFFFFFFFFFFFFBDD?FAFFDB...9BFB/FFFFFBFBBFFFFBBFF/;BFFEBFFFFFFFFFFFF9FFF9
@M05620:37:000000000-D9766:1:1101:27114:7307 1:N:0:21
AGTGCCAGCTCTCAATCGCACAGGGGACCCAGGGCCTGGCCCCTCCATCCAGAAAACCTATGACCTCACCCGCTACCTGGAGCACCAACTCCGCAGCTTGGCTGGGACCTATGTTGAGTATCCAGCGTAGGAATCTGGGAGTTGGGGAGGAGTGAGGAGTTGGGGAAAGACAGTCCTAACCGTGGAGGGTTCTGGTAAATGATGGGGTGAGGAGGGGCTCTTTGGCTCCCACCAGTCCCCCTGTCTGGTCT
+
AA>ABDDFBFCFFGGGFAFGAFGGCEGGGAGGGGG2FCGFGHGHGGFHHHHFGCBGHGHHHHHHGHHHHHHGGG@FHHHHHHHCAGHHGFHHGGGGGBHHGHHGGGHHGHHHHHHHHHHHHHHHHEGGDGGHGHHHHHHHGEHHHGGGGGGGHHHHHHGCGHHGGFGHHHHHHHFHHFHHGGGGGGGGGEGGGGGFGGBFGGGGGGFFBEFFFFFBBBBFFFFFFFFFFFFFFFFFFFFFFBFFFFFFFFF
@M05620:37:000000000-D9766:1:1101:10843:7332 1:N:0:21
ACCACACCTTCTACAATGAGCTGCGTGTGGCTCCCGAGGAGCACCCCGTGCTGCTGACCGAGGCCCCCCTGAACCCCAAGGCCAACCGCGAGAAGATGCCCAGGTGAGTGGCCCGCTACCTCTTCTGGTGGCCGCCTCCCTCCTTCCTGGCCTCCCGGAGCTGCGCCCTTTCTCACTGGTTCTCTCTTCTGCCGTTTTCCGTAGGACTCTCTTCTCTGACCTGAGTCTCCTTTGGAACTCTGCAGGTTCTA
+
CCCCCCCCFFFFGGGGGGGGGGHHGGGEHGHHHGGGGGGGGHHHHGGGGGGGHHHHHHHGGGGGGGGGGGGHHHHGGGGHGHHHHGGGGGGGGGHGHHHHHHHGGFHHHHGGHHGGGGGHHHHHHHHHHHGHHGGGGGHGHHGHHGGGGGGGGGGGGF-ADGFGGGFFFFFFFFFFFFFFFFFFFFFFFFFFFFFFFFFFFFFFFFFFFFFFFFFFFFFFFFFFFFFFFFFFFFFFFFFFFFFFFFFFFFF
@M05620:37:000000000-D9766:1:1101:24210:7333 1:N:0:21
ACCACACCTTCTACAATGAGCTGCGTGTGGCTCCCGAGGAGCACCCCGTGCTGCTGACCGAGGCCCCCCTGAACCCCAAGGCCAACCGCGAGAAGATGAACCCCGGTGCATGGCCCGCTTCCTCTTCTGGTGGCCGCCTCCCTCCTTCCTGGCCTCCCGGCGCTGCGCCCTTTCTCACTGGTTCTCTCTTCTGCCGTTTTCCGTAGGACTATCTTCTCTGACCTGCGTCTCCTTTGGAACTCTGCAGGTTC
+
AAAAAABACFFFGGGCEGGFG5GHG2AED2BGEFF2AEGEFHCGHGGGA1EFHHFGHHFG?E@EG1EGGEE1G?GGGG/G//GHGG</D/>//<FF1?111?<///><>11=0<<F@--.</==0DGD<<0C.GCCGG....;FGF0;/009;.CFEF??--;@@D-;.;@BFFFFFF//:;9BBB9B/BFFFB/-99/;BF./.9.9B///BB///////:/F..-9-99FBF/BBBFBFFBFB/9999B
@M05620:37:000000000-D9766:1:1101:7236:7365 1:N:0:21
AGTGCCAGCTCTCAATCGCACAGGGGACCCAGGGCCAGGCCCCTCCATCCAGAAAACCTATGACCTCACCCGCTACCTGGAGCACCAACTCCGCAGCTTGGCTGGGACCTATGTGAGTATCCAGCGTAGGAATCTGGGAGGTGGGGAGGAGTGAGGAGTTGGGGAAAGACAGTCCTAACCGTGGAGGGTTCTGGTAAATGATGGGGTGAGGAGGGGCTCTTTGGCTCCCACCAGTCCCCCTGTCTGGTCTA
+
1AAAAF1FAFCFFGGGGEFFA0A0AA0AEGHHGGGG//BAFEEGFEHHH0BBFGF0BEBG11DGH1BGHHH>E@EEHGFBBFG/B?EGG0FHGAE//BGGFFGFGGGHCHHFFGHHF1F12>GHHGAECGHHF1?1DF0C/?FF@C.--<E/<DGHH.CHHB@CGGEHEHHHGHGGFFGGGACABEG@=CGFGG0B9000;BFFABF-EFFFFF@<@@EF/FB9FFFA-BABA9/BFBFF=EFFF/B99/;
@M05620:37:000000000-D9766:1:1101:25255:7400 1:N:0:21
AGTGCCAGCTCTCAATCGCACAGGGGACCCAGGGCCTGGCCCCTCCATCCAGAAAACCTATGACCTCACCCGCTACCTGGAGCACCAACTCCGCAGCTTGGCTGCCCCCGTCCCCCTGTCTGGTCTCTCTCCTGCCCTTCGCTCGGACGAGCCCCCGTCTGCCCTCCCGTCCCTCCGGAGCCTCTCGTCTGCCGTCTTCTGCTTGAAAACCACCCCCCTCGCCATCTCTGTTGGCACGCTGCCGGTTCTAG
+
BCABCFFFCFFFGBGGGGGGGGHHGGGGGGCHFGGGGGHHHHGEGGHHHGCGHHFGHGHHHHHHHHHHHHFGGEGGHHHHHHHHHHHFGFHHEGGGGFHGGGFF/0??<BFGGGGGGGHHHEHGGH1FFGHHHHHHHHHFHGGHGCDCGGCDGEGGGDDFGGGGGGG.:CD.;FGG?B.:::9BFBD;AEEFFFFFFFFFFFFFB.////....;----.---../;///://.;;9.-....;--..//9
@M05620:37:000000000-D9766:1:1101:5948:7415 1:N:0:21
AGTGCCAGCTCTCAATCGCACAGGGGACCCAGGGCCTGGCCCCTCCATCCAGAAAACCTATGACCTCACCCGCTACCTGGAGCACCAACTCCGCAGCTTGGCTGGGACCTATGTGAGTATCCAGCGTAGGAATCTGGGAGTTGGGGAGGAGTGAGGAGTTGGGGAAAGACAGTCCTAACCGTGGAGGGTTCTGGTAAATGATGGGGTGAGGAGGGGCTCTTTGGCTCCCACCAGTCCCCCTGTCTGGTCTA
+
AABBBFFFBFFFGGGGGFFFGGHHFGGGGGHHGGGGFFHHHHGHGGGHHHHHGGFHHGFHHHHHHHHFHHHGGGGGHHHHHHH1GHHHGHHHGGGGGHHHGHHFAFFHGCHHHHHHHHFHHHHHGGEGGGGHHHHHHHGGEFHHGGGGGCEGHHHHHGHHHHGGGGHHHHHHHHHHHHFGGEEGDFGGCFGGGGCFGFGGGBFFGDFFFFFFFFFFFFFFFFFFFFFEFFFFFFFFFFFFFFFFFFBFBB/
@M05620:37:000000000-D9766:1:1101:16866:7415 1:N:0:21
GAGGCTGCTTTGGAAGAAACTCATAGATTACTGCAACAGTTCCCCCTGGACCTGGAAAAGTTTCTTGCCTGGCTTACAGAAGCTGAAACAACTGCCAATGCTACAGGATACTCCACGTGCAAGCAAACTCCTCGACAACACCCCAAGCGTCCAAAAGATGCTGCAACACTGGCGAGTAAGACCGGCCTATCCGCTTTAGCACTCTTGTGGCTACCCATGACAACTACTCAGCATTTGTGCATGTACATGAC
+
CCCCCCFCFFFFGGGGGGGGGGHHHHHHHHHHHHHHGHHGHHHHHGGGHHHHHHHHHHHHHHHHHHHHHHHHHHHHHHHHHHHHHHHHHHHHHHHHHHHHEB@3B3BBB3BDGCGHGG1?/33?B33BDGFHG/EE/<//???D//??C/?<CD2?F=GHFG11?FGH.1<0.--<<G000</<<E-:/;;:EGGDGGG0;FFGGGGGGG.99CFF0/;:0:C.B0;;FBB0090;0B/:00;;F000900
@M05620:37:000000000-D9766:1:1101:13392:7417 1:N:0:21
GAGGCTGCTTTGGAAGAAACTCATAGATTACTGCAACAGTTCCCCCTGGACCTGGAAAAGTTTCTTGCCTGGCTTACAGAAGCTGAAACAACTGCCAATGCTCCAGGATGCTACCCGTAAGGAAAGGCTCCTAGAAGACTCCAAGGGAGTAAAAGAGCTGATGAAACAATGGCAAGTAAGTCAGGCATTTCCGCTTTAGCACTCTTGTGGATCCAATTGAACAATTCTCAGCATTTTTACTTGTAACTGAC
+
BABBBBFBFFFFGGGGGBGGGG4FFEGHHHHGHHGAF22DFGGGHGGGHHHHHGHH3GHHGGHHHHHHGHHHHHHGGHGHHHHHHGFHHHHHHHHHHFHH3B3BFFFAHHHHFBFGG?>>BEBCG00?FFFHG4BGGF3FFFFGDFGGG?2FGHFFFGHGFFFFFHHHH1DGHF?F??D1>F1=CF.><FHDDEGCGHFFBGGHHHFGHDC=GGHH0;:B:<0;CC;G0BB/C;BC0;E00CBFFGGFFF9
@M05620:37:000000000-D9766:1:1101:16680:7433 1:N:0:21
AGTGCCAGCTCTCAATCGCACAGGGGACCCAGGGCCTGGCCCCTCCATCCAGAAAACCTATGACCTCACCCGCTACCTGGAGCACCAACTCCGCAGCTTGGCTGCGACCTATGTGAGTATCCAGCGTAGGAATCTGGGAGTTGGGGAGGAGTGAGGAGTTGGGGAAAGACAGTCCTAACCGTGGAGGGTTCTGGTAAATGATGGGGTGAGGAGGGGCTCTTTGGCTCCCACCAGTCCCCCTGTCTGGTCTA
+
AA>AAFFFAFFFG4FGGFGCFCHGGAEEAEGHBAEB2AGH2GGEGGHHGHHHBFEFGGHHGHEHHDGHHHHGE>>FHHGGBGHHHH1?EFHHAECE>FFHGGGG/EGGGGHHHHHFGFHHHHGHHGGDGFGFHHHFFHAFFGHFGGEGG.CGH0GHFD/CCGCGGGHHCHHHHHGGGGGGGDEACEGGGGGGGGGGGGGGGFFFFFFFFFFFFFFFFFFFFFFEFFFEFFFFEFFFFFFFFFFFFFFFFFB
@M05620:37:000000000-D9766:1:1101:17827:7434 1:N:0:21
ACCACACCTTCTACAATGAGCTGCGTGTGGCTCCCGAGGAGCACCCCGTGCTGCTGACCGAGGCCCCCCTGAACCCCAAGGCCAACCGCGAGAAGATGCCCAGGTGAGTGGCCCGCTACCTCTTCTGGTGGCCGCCTCCCTCCTTCCTGGCCTCCCGGAGCTGCGCCCTTTCTCACTGGTTCTCTCTTCTGCCGTTTTCCGTAGGACTCTCTTCTCTGACCTGAGTCTCCTTTGGAACTCTGCAGGTTCTA
+
AABBBBBBFFFFGGGGGGGGGGHHEAEFHGHGHGGGDGGE2BBGHAFG1EEGHGHGFGHGGGCCGGEGEGGGFCHEGGGEFHHHHGGGGGGGGGHHHHHHHHHGHHHHHHGGHHGGGGGHHHHHHHHGHHGHHGGGGGHGHHGHHGGGGGGGGGGGGG?DFGGGGGFFFFFFFFFFFFFFFFFFFFFFFFFFFFFFFFFFFFFFFFFFFFFFFFFFFFFFFFFFFFFFFFFFFFFFFFFFFFFFFFFFFFF
@M05620:37:000000000-D9766:1:1101:11095:7437 1:N:0:21
ACCACACCTTCTACAATGAGCTGCGTGTGGCTCCCGAGGAGCACCCCGTGCTGCTGACCGAGGCCCCCCTGAACCCCAAGGCCAACCGCGAGAAGATGCCCAGGTGAGTGGCCCGCTACCTCTTCTGGTGGCCGCCTCCCTCCTTCCTGGCCTCCCGGAGCTGCGCCCTTTCTCACTGGTTCTCTCTTCTGCCGTTTTCCGTAGGACTCTCTTCTCTGACCTGAGTCTCCTTTGGAACTCTGCAGGTTCTA
+
CCCCCCCCFFFFGGGGGGGGGGHHGGGFHGHHHGGGGGGGGHHHHGGGGEGGHHHHHHHGGGGGGGGGGGGHHHHGGGGHGHHHHGGGGGGGGGHHHHHHHHHGHHHHHHGGHHGGGGGHHHHHHHHHHHGHHGGGGGHGHHGHGGGGGGGGGGGGGGGCGGGGGGFFFFFFFFFFFFFFFFFFFFFFFFFFFFFFFFFFFFADDBFFFFFFFFFFFFFFFFFFFFFFBFFFFFFFFFFFFFFFFFFFFFF
@M05620:37:000000000-D9766:1:1101:19089:7437 1:N:0:21
ACCACACCTTCTACAATGAGCTGCGTGTGGCTCCCGAGGAGCACCCCGTGCTGCTGACCGAGGCCCCCCTGAACCCCAAGGCCAACCGCGAGAAGATGCCCAGGTGAGTGGCCCGCTACCTCTTCTGGTGGCCGCCTCCCTCCTTCCTGGCCTCCCGGCGCTGCGCCCTTTCTCACTGGTTCTCTCTTCTGCCGTTTTCCGTAGGACTCTCTTCTCTGACCTGAGTCTCCTTTGGAACTCTGCAGGTTCTA
+
BBBBBABBFFFFGGGFGGGGGGHHGGGEDEHHHGGEEGGEGHHHHGGGEEEGHHHHHHHGGGGGGGGGGGGHFHHGGGGHGHHEGGGGGFCGGGHGHGHHHHHGGHHHHHGGHHGGGGGHHHHHHHHHHHGHHGGGGGHGHHGHHGGGGGGGGGGGGG-BGFFFFFFFFFFFFFFFFFFFFFFFFFFFFFFFFFFFFFFFFFFFFFFFFFFFFFFFFFFFFFFFFFFFFFFFFFFFFFFFFFFFFFFFFFF
@M05620:37:000000000-D9766:1:1101:24081:7438 1:N:0:21
ACCACACCTTCTACAATGAGCTGCGTGTGGCTCCCGAGGAGCACCCCGTGCTGCTGACCGAGGCCCCCCTGAACCCCAAGGCCAACCGCGAGAAGATGCCCAGGTGAGTGGCCCGCTACCTCTTCTGGTGGCCGCCTCCCTCCTTCCTGGCCTCCCGGCGCTGCGCCCTTTCTCACTGGTTCTCTCTTCTGCCGTTTTCCGTAGGACTCTCTTCTCTGACCTGAGTCTCCTTTGGAACTCTGCAGGTTCTA
+
BCCCCCCCFFFFGGGGGGGGGGHHGFGFFGHGHGGGGGECEHHHHGGFEFGGHHGHHHHGGGGGGGGGGGGHGHHGGGGHGHHHHGGGGGGGGGHHHHGHHHHGGHHHHHGGHHGGGGGHHHHHGHHHHHGHHGGGGGHGHHGHHGGGGGGGGGGGGG-;DFDFFFFFFFFFFFFFFFFFFFFFFFFFFFFFEFDFFFFFFBAFF0BFFFFFFFFFFFFFFFEFFFFFFFFFFFFFFFFFFFFFFFFFFFB
@M05620:37:000000000-D9766:1:1101:11133:7439 1:N:0:21
ACCACACCTTCTACAATGAGCTGCGTGTGGCTCCCGAGGAGCACCCCGTGCTGCTGACCGAGGCCCCCCTGAACCCCAAGGCCAACCGCGAGAAGATGCCCAGGTGAGTGGCCCGCTACCTCTTCTGGTGGCCGCCTCCCTCCTTCCTGGCCTCCCGGAGCTGCGCCCTTTCTCACTGGTTCTCTCTTCTGCCGTTTTCCGTAGGACTCTCTTCTCTGACCTGAGTCTCCTTTGGAACTCTGCAGGTTCTA
+
DDDDDDDDFFFFGGGGGGGGGGHHGFGBGGHHHGGGGGGGGHHHHGGGGGGGHHHHHHHGGGGGGGGGGGGHGHHGGGGHGHHHHGGGGGDGGGHHHHHHHHHGHHHHHHGGHHGGGGGHHHHHHHHHHGGHHGGGGGHGHHGHHGGGGGGGGGGGGGAGGGFGGGFFFFFFFFFFFFFFFFFFFFFFFFFFFFFFFFFFFFFFFFFFFFFFFFFFFFFFFFFFFFFFFFFFHFFFFFFFFFFFFFAFFFB
@M05620:37:000000000-D9766:1:1101:4377:7439 1:N:0:21
ACCACACCTTCTACAATGAGCTGCGTGTGGCTCCCGAGGAGCACCCCGTGCTGCTGACCGAGGCCCCCCTGAACCCCAAGGCCAACCGCGAGAAGATGAACCCAGGTGCGTGGCCCGCTCCCTCTTCTGGTGGCCGCCTCCCTCCTTCCTGGCCTCCCGGCGCTGCGCCCTTTCTCACTGGTTCTCTCTTCTGCCGTTTTCCGTAGGACTCTCTTCTCTGCCGTGCGTCTCCTTTGGAACTCTGCAGGTTC
+
AAAAAAA>BCFFGGGGFG1BF1FGGEEBAAGHFBFA0EGEGHHHHGGEEFGGHHHHGHHAEECGGFGGGGGHHHHGGGGHGHHHHGGGGG/BCFFFGFHHHHA?GGHH1CGGGGFFCACCGGHHHHDGHHHHGHHGGGGGGGGG;;CGCGGGGGGGG;CA@@9@@F@@F@@FFFFFFFFFFFFFFFF9BFFFFF/;AFFFF;AF-;B/BFFFFFFFFFFFBF-;9-@;;;:FFFFFFFFFF9BFF/:AFF/
@M05620:37:000000000-D9766:1:1101:18014:7441 1:N:0:21
ACCACACCTTCTACAATGAGCTGCGTGTGGCTCCCGAGGAGCACCCCGTGCTGCTGACCGAGGCCCCCCTGAACCCCAAGGCCAACCGCGAGAAGATGCCCAGGTGAGTGGCCCGCTACCTCTTCTGGTGGCCGCCTCCCTCCTTCCTGGCCTCCCGGCGCTGCGCCCTTTCTCACTGGTTCTCTCTTCTGCCGTTTTCCGTAGGACTCTCTTCTCTGACCTGAGTCTCCTTTGGAACTCTGCAGGTTCTA
+
CCCCCCCCFFFFGGGGGGGGGGHHGGGEEFGGHGGGGGGGGHHHHGGGFGGGHHGHHHHGCFGGGGGGGGGHHHHGGGGHGHHHHGGGGGGGGGHHGFHHHHHGHHHHHHGGHHGGGGGHHHHHHHHGHHGHHGGGGGHGHHGHHGGGGGGGGGGGGG-ACFCFFFFFFFFFFFEFFFFFFFFFFFFFFFFFFFFFFFFFFFFFFFFFFFFFFFFFFF0FFFEFFFFFFFFFFFFFFFFFFFFFFFFFFFF
@M05620:37:000000000-D9766:1:1101:13884:7449 1:N:0:21
ACCACACCTTCTACAATGAGCTGCGTGTGGCTCCCGAGGAGCACCCCGTGCTGCTGACCGAGGCCCCCCTGAACCCCAAGGCCAACCGCGAGAAGATGCCCAGGTGAGTGGCCCGCTACCTCTTCTGGTGGCCGCCTCCCTCCTTCCTGGCCTCCCGGCGCTGCGCCCTTTCTCACTGGTTCTCTCTTCTGCCGTTTTCCGTAGGACTCTCTTCTCTGACCTGAGTCTCCTTTGGAACTCTGCAGGTTCTA
+
AAAAAAAAFFFFGGGGFGG1A1FHG?EA0A0B1AFEGGE?//B0//EF/FFA1GBGFGFGG///FGECEE/>1FH//EEGE/GHGA/E?C/<>CFBGFDCHCGGHHHHHGGCHHGGGGGHHHHHHHHGHHGHHGGGGGHGHHGHHGGGFGGGGGGGGG-AA@@F@@F@@FFFFFFFFFFFFFFFFFFFFFFFF@FFFFFFFFFFFFFFFFFFFFFFFFFFFFFFFFFEFFFFFFFFFFFFFFFFFFFFFFF
@M05620:37:000000000-D9766:1:1101:23161:7451 1:N:0:21
GAGACTGCTTTGGAAGAAACTGACAACTGAGTGACACAAGATCGGATGAACAGCGATACGGAGTTCGGTTACTATAGCGCATCTAGTATCACTTCCTCTACTCAAATGAATAAACCGCTACCTCATCTGGTGGCCGCCTACCTCCTTCCTGGCCTCCCGGAGCTGCGCCCTTTCTCACTGGTTCTCTCTTCTGCCGGTTTCCGTAGGACTCTCTTCTCTGACCTGCGTCTCCGTTTTAACTCTGCCGGTTC
+
>333>BBBBBB@F4A44BBBB5B4BB4B444D4AA5BBCF2BB2AB2A35BD32A0AA0B111B3D1AA>13B5D5550>/?>B4B@44@44BB@33B434BBFGF44BB443B3B/<><<03B11BBB?1B/00/B///0011?0???<100?1<FF><-<<<</@<AC-;CGHHBG;0/00<0;0<;:GFBFC=--;.0;90;..0/;/0;F;;0;B/9/B/.:9:9..;9://.//999BB/9-99.9
@M05620:37:000000000-D9766:1:1101:14250:7453 1:N:0:21
GAGGCTGCTTTGGAAGAAACTCATAGATTACTGCAACAGTTCCCCCTGGACCTGGAAAAGTTTCTTGCCTGGCTTACAGAAGCTGAAACAACTGCCCAGAATACTCGAAGCTACCCATAGAGCCCAGCAACTAACCGCAAGCAAGGTAGTCACAGCGCTGCTACCACCCTGGCGGGTACAACCGGACAATCCGCATTAGCTCTCCTGTGAATCCACAAGACAGATACACAACATTTGAAGATGTAACTGCC
+
CCCCCCFCFFFFGGGGGGGGGGHHHHHHHHHHHHHHGHHFHHHHHGGGHGHHHHHGHHHHGHHHHHHHHHHHHHHHHHHHHHHHHHHHHHHHHHHH1F?1B4BG@3>?2?/3B32133B34D40//?B2B03B3?B>C<//?BFG=@DF>GG222?B//>/?110?GC<G0GF---;-:00;::-;A-.;9;9E-9.;B/00;0/;9:00;0;0;F0.;/::/::0;00:..;F09B0;00:90:;FB:0;
@M05620:37:000000000-D9766:1:1101:17804:7464 1:N:0:21
AGTGCCAGCTCTCAATCGCACAGGGGACCCAGGGCCTGGCCCCTCCATCCAGAAAACCTATGACCTCACCCGCTACCTGGAGCACCAACTCCGCAGCTTGGCTGGGACCTATGTGAGTATCCAGCGTAGGAATCTGGGAGTTGGGGAGGAGTGAGGAGTTGGGGAAAGACAGTCCTAACCGTGGAGGGTTCTGGTAAATGATGGGGTGAGGAGGGGCTCTTTGGCTCCCACCAGTCCCCCTGTCTGGTCTA
+
ABAACFFFCFFFGGGGGGGGGGHGGGGGGGHHGGGGFGHHFHGHGGHHHHHHHHHHHGHHHHHHHHHHHHHGGEGGHHGHGHHHHHHHGHHHGGGGGHHHGHHGGGHHGHHHHHHHHHHHHHHHHGGGGGHHHHHHHHHGGHHHGGGGGGEGHHHHHGHHHHGGGGHHHHHHHHHHHHHHGGGGGGGGCFGGGGCFGGGGGGGGGGFFFFFFFFFFFFFFFFFFFFFFFFFFFFFFFFFFFFFFFFFFFFB
@M05620:37:000000000-D9766:1:1101:11623:7464 1:N:0:21
AGTGCCAGCTCTCAATCGCACAGGGGACCCAGGGCCTGGCCCCTCCATCCAGAAAACCTATGACCTCACCCGCTACCTGGAGCACCAACTCCGCAGCTTGGCTGGGACCTATGTGAGTATCCAGCGTAGGAATCTGGGAGTTGGGGAGGAGTGAGGAGTTGGGGAAAGACAGTCCTAACCGTGGAGGGTTCTGGTAAATGATGGGGTGAGGAGGGGCTCTTTGGCTCCCACCAGTCCCCCTGTCTGGTCTA
+
>>AAADFFAFCFG1FGGFFGECF0FEEGGGCHAEEG/ABBGHEEGEHHHF1F1F1BFEGCBE2GHFHFHHHECEEEHHFHGGHFGHHEEGGGFE>/EFGH/FHFEEBFGHF<G>GHHHHGHFHHHG/<C/GGHHDFHHFCEBFGGGGGGAEGHFGHHGHGHHCGGGHHHHGHHHHHGHHHGBA?BEBACGGGGG;CBFFGGGGGG.B?EFFFFF@@@@FFFBFFFFFFEFFFEFFFFFFB@?FBFFBB9BB
@M05620:37:000000000-D9766:1:1101:14275:7466 1:N:0:21
GAGGCTGCTTTGGAAGAAACTCATAGATTACTGCAACAGTTCCCCCTGGACCTGGAAAAGTTTCTTGCCTGGCTTACAGAAGCTGAAACAACTGCCAATGCTCCAGGATGCTACCCGGAAGGAAAGGCTCCTAGAAGACTCCAAGGGAGTAAAAGAGCTGATGAAACAAAGGCAAGTAAGTCAGGCACTTCCGCTTTAGCACTCTTGTGGATCCAATTGCACAATTATAAGAATATTTACTTGTAACTGAC
+
>3AA>>FA45B4F4BBCGAFGGHHHFFGGFBADB4BFGFGH55B2BAA22BBFGAA332BBDF5DDDABBBABBB335ADFFBBF33BBB?BGGGF3GFF3B3BF3??B3FFB@BB?/>>?/B3?00?3B?B?43?B?2B22?B2/??//2@>>>/2@@??11<1110?0??/00<>><1111=<<.0//00..<<.==00::C0CG0<;:00:0::;0000;;9;0=00;0;00;0C00;09C0;;9;;/
@M05620:37:000000000-D9766:1:1101:8905:7470 1:N:0:21
AGTGCCAGCTCTCAATCGCACAGGGGACCCAGGGCCTGGCCCCTCCATCCAGAAAACCTATGACCTCACCCGCTACCTGGAGCACCAACTCCGCAGCTTGGCTGGGCCCTTCCCCCTGTCTCGGCTTTCTCCTGCCCTTCGTTCGGACGAGCCACCGTCTGCGCTCACGCAGCTCCGACGGCTGAGGGTTCTCGTCATCTGTTTGGAGACGAGGGGCTCTTTGGCTCCCACCAGTCCCCCTGTCTGGTCTA
+
CCCCCFFFCFFFGGGGGGGGGGHHGGGGGGHHGGGGGGHHHHGHGGHHHHHHHHGHHGHGHHHHHHHHHHHGGGGGHHHHHHHHHHHHGHHHGGGGGHHHGHHG?//?C/22222///=2222/?//21111?110/110/000>CG-A@E--//....=C0;--..0..---/=0.-------:.;..;.00;;...000:00;.0/;.:;--:-@9EFFFFFFBF?FFEB?AFFFFFDFFFFFFFB0F0
@M05620:37:000000000-D9766:1:1101:13889:7472 1:N:0:21
GAGGCTGCTTTGGAAGAAACTGACAAGTGAGTGACACAAGATAGGACGAGCAGCTGTCCGAAGTCCCGTTAATCCGGAGAACCTAGTATGAGTTCATCTCCTGGAACGAAGAAAACTACCTCTTCTGGTGGCCGCCTCCCTCCTTCCTGGCCTCCCGGAGCTGCGCCCTTTCTCACTGGTTCTCTCTTCTGCCGTTTTCCGTAGGACTCTCTTCTCTGACCTGCGTCTCCTTTGGAACTCTTCAGGTTCTC
+
>111>>B>BBB@FB111B1ABBBBBAB133AA1133BBAG0B11011A//AABA01D1BBA/AABDAAAA//2DDB/B/>01?B@B1222B1221B2B2@1BB00>1////?B<001BB<F1<<1EDG10?CGC?C/??FFFCFFGBD100?1?CCF--@CC/<<@CC@GFGHHBCHCGCBCGFEGHGCCGFGG..FEFGGC...0:;CFFGGF00;9BFBB-9-;-9-;BBBB/9F///9//99/9;/;/
@M05620:37:000000000-D9766:1:1101:25753:7488 1:N:0:21
ACCACACCTTCTACAATGAGCTGCGTGTGGCTCCCGAGGAGCACCCCGTGCTGCTGACCGAGGCCCCCCTGAACCCCAAGGCCAACCGCGAGAAGATGCCCAGGTGAGTGGCCCGCTACCTCTTCTGGTGGCCGCCTCCCTCCTTCCTGGCCTCCCGGAGCTGCGCCCTTTCTCACTGGTTCTCTCTTCTGCCGTTTTCCGTAGGACTCTCTTCTCTGACCTGAGTCTCCTTTGGAACTCTGCAGGTTCTA
+
BBAABABACFFFCGGGGGGFGEGGFEEE4EGAFEFE2FG2AGABGGGG1EE1BF3FFG3E@E@EGEEEGE1BGFHGG?EGFFHHCFEEG/BB</?<>2<<<<<F<FH<<1</0/>C--<01D0<D00<<CCG.---:.CCC::::0C0CB.:9C9.AD-9-.F/-BDA>BFBFF/9/9.9:9/9;99/BFB//;AA9E/9AF9DF/B/999BB9BBB/9//9BBBFFFFF//9;//;B:BFFF9/A9BFFF
@M05620:37:000000000-D9766:1:1101:14486:7496 1:N:0:21
ACCACACCTTCTACAATGAGCTGCGTGTGGCTCCCGAGGAGCACCCCGTGCTGCTGACCGAGGCCCCCCTGAACCCCAAGGCCAACCGCGAGAAGATGAACCCAGGTGAGTGGCCCGCTACCTCTTCTGGTGGCCGCCTCCCTCCTTCCTGGCCTCCCGGCGCTGCGCCCTTTCTCACTGGTTCTCTCTTCTGCCGTTTTCCGTAGGACTCTCTTCTCTGACCTGCGTCTCCTTTGGAACTCTGCAGGTTC
+
CDDDDCCDFFFFGGGGGGGGGGHHGFGGHGHHHGGGGGGGGHHHHGGGGGGGHHHHHHHGGGGGGGGGGGGHHHHGGGGHGHHHHGGGGGGGGGHHHHHFFGGGHGGH1GHHGGHHGGGCGHHHHHHHHHHHGHHGGGGGHGHHGGGGGGGGGGGGGGGG-ADFFFFFFFFFFFHHFFFFFFFFFFFFFFHHFFFFDFFFFFFFFFFFFFFFFFHFHFFF9FFFF.@AFFFFFFFFFBFFFFHFF9BFFF0
@M05620:37:000000000-D9766:1:1101:16023:7518 1:N:0:21
ACCACACCTTCTACAATGAGCTGCGTGTGGCTCCCGAGGAGCACCCCGTGCTGCTGACCGAGGCCCCCCTGAACCCCAAGGCCAACCGCGAGAAGATGAACCCAGGTGAGTGGCCCGCTACCTCTTCTGGTGGCCGCCTCCCTCCTTCCTGGCCTCCCGGAGCTGCGCCCTTTCTCACTGGTTCTCTCTTCTGCCGTTTTCCGTAGGACTCTCTTCTCTGACCTGAGTCTCCTTTGGAACTCTGCAGGTTC
+
CCCDDDDDFFFFGGGGGGGGGGHHGGGGHGHHHGGGGGGGGHHHHGGGGGGGHHHHFHHGGGGGGGGGGGGHHHHGGGGHGHHHHGGGGGGGGGHHHHHFGHGGHGHGFHHH/FHHGGGGGHHHHHHHFGHHGHHGGGGGHGHHGGGGGGGGGGGGGGGG-ACGGGFFFFFFFFFFFFFFFFFFFFFFFFFFFFFFFFFFFFDFFFFFFFFFF0FFFFHFFFFFF/BFFFFFFFFFFFFFFFFFFFF.;00
@M05620:37:000000000-D9766:1:1101:9389:7529 1:N:0:21
ACCACACCTTCTACAATGAGCTGCGTGTGGCTCCCGAGGAGCACCCCGTGCTGCTGACCGAGGCCCCCCTGAACCCCAAGGCCAACCGCGAGAAGATGCCCAGGTGAGTGGCCCGCTACCTCTTCTGGTGGCCGCCTCCCTCCTTCCTGGCCTCCCGGAGCTGCGCCCTTTCTCACTGTTTCTCTCTTCTGCCGTTTTCCGTAGGACTCTCTTCTCTGACCTGAGTCTCCTTTGGACCTCTGCAGGTTCTA
+
CCCCCCCCFFFFGGGGGGGGGGHHGFGFHGHHHGGGGGGGGHHHHGGGGGGGHHHHHHHGGGGGGGGGGGGHHHHGGGGHGHHHHGGGGGGGGFH2FFG2=2FFGFFGFF/?=G-A<-<FG00DDGDF=G.<C-AFDGCF/:.:;CFFFB.F9FAA?D--?AFF-C?9@;FFBF090:0;BFFFFF9FF0909-AF/.:9.:9.A0BFFF00BFFFFB0BFBFFBFFB0:F00;/00;BB0;000.;;FBB
@M05620:37:000000000-D9766:1:1101:5998:7533 1:N:0:21
ACCACACCTTCTACAATGAGCTGCGTGTGGCTCCCGAGGAGCACCCCGTGCTGCTGACCGAGGCCCCCCTGAACCCCAAGGCCAACCGCGCGAAGATGAACCCAGGTGGGTGGCCCGCTCCCTCTTCTGGTGGCCGCCTCCCTCCTTCCTGGCCTCCCGGCGCTGCGCCCTTTCTCACTGGGTCTCTCTTCTGCGGTTTTCCGTTGGACTCTCTTCTCTGGCCTGCGTCTCCTTTGGAACTCTGCTGGTTC
+
ABBABBB3CFFFGGGGGG5GGGHHGGGBAEGGHAFEDEGGGHHHHGGGGGGGHHHHGHHEEGGGGGGGGGGGHHHGGGAGFFHHHGGGGG/>CCGC1FD1<G?/?F1?.>>E-<>C-<A-=EH/;C:;C0CG?.GGGGGGGABF.9;0/9C/C9BFE9;;-@-;B.-@DB-B/9B/BBFF..;B.9//;9/;9B--;BDEFB.;/:.//;/99FB;9FF//;.;.F9;;;FB/:FFBFEB/BF////;/B/
@M05620:37:000000000-D9766:1:1101:27169:7556 1:N:0:21
AGTGCCAGCTCTCAATCGCACAGGGGACCCAGGGCCTGGCCCCTCCATCCAGAAAACCTATGACCTCACCCGCTACCTGGAGCACCAACTCCGCAGCTTGGCTGCCCCCGTCCCCCTGTCTGGTCTCTCTCCTGCCCTTCGCTCGGACGAGCCCCCGTCTGCCCTCCCGTCCCTCCGGAGCCTCTCGTCTGCCGTCTTCTGCTTGAAAACCACCTGCTCATTCACCACCACAAATACCCCTATCTGCTCTC
+
AA>AAFFFBFFFGGGGGGGGGGHGGFGGGGHHGGGGGGHHHHGHGGHHHHHHHHHHHGHHHGHHHGHHHHHGGEGGHHHHGHHHHHHHGHHHEGGGGHGHGGHG?B??/BAGGGFEGEGHHFCFHH???F?GFHHHHHGGHGGHGGDDGDCGG.CCCEEHG;;C/99..A..;FFG.A.;;;FF/FFE:EEFFFF9AFFFF;FFF?/;F/.;..././//////9//9....;.//;;/9../:///////
@M05620:37:000000000-D9766:1:1101:9341:7559 1:N:0:21
GAGGCTGCTTTGGAAGAAACTCATAGATTACTGCAACAGTTCCCCCTGGACCTGGAAAAGTTTCTTGCCTGGCTTACAGAAGCTGAAACAACTGCCAATGCTCCAGGATGCTACCCGTAAGGAAAGGCTCCTAGAAGACTCCAAGGGAGTAAAAGAGCTGATGAAACAATGGCAAGTAAGTCAGGCATTTCCGCTTTAGCACTCTTGTGGATCCAATTGAACAATTCTCAGCATTTGTACTTGTAACTGAC
+
A3>AAAFAFFFFGGGGEGGGGGHHHGHHHHHHHHGEFGGDFHHHHGGGGGHHHHHHHHBFGHHHHHHHHHHHHHHHHHHHHHHHHHHHHHHHHHHHFHHHHH3FGFGGHHHHHGHHGEEEGHHHHHHHHHGHHF?GG3BGFGHFHGGFGGHG2DFFGHHHBHHGHFF?G<GFHHGG?GHHHHHHHHHHHHHHGGGGGHHHFHHHHHHFHGGHHHHGHHEHHHGFHHHHHFFFGGGG0FFGGGGGGGGGGGF
@M05620:37:000000000-D9766:1:1101:9605:7561 1:N:0:21
ACCACACCTTCTACAATGAGCTGCGTGTGGCTCCCGAGGAGCACCCCGTGCTGCTGACCGAGGCCCCCCTGAACCCCAAGGCCAACCGCGAGAAGATGCCCAGGTGAGTGGCCCGCTACCTCTTCTGGTGGCCGCCTCCCTCCTTCCTGGCCTCCCGGAGCTGCGCCCTTTCTCACTGGTTCTCTCTTCTGCCGTTTTCCGTAGGACTCTCTTCTCTGCCCTGAGTCTCCTTTGGAACTCTGCAGGTTCTA
+
ABBCABCACFFFGFFGGG5FGGHHGEGAFEHCGBAB2EAEEBCGHGGEEA1B5GHHHH30>@0>FGGGE@CGCHHGEFGHGH/FGGCE<B/<CGH2FDHHHEHFFG<FHHEGHEGCFFFGHDGD=GHGHHDHHGGGGGHGHH.GHGFGFBFFBFGGFC9?DGGG?BFCFFFFFFBFFFFFFBBFFFFF;/;FFFFFFEFFFFFAAFBBBFBFFFF/BF/;EFF:BB:/;BFFFFFFFFFBFFFFFFFF/B/
@M05620:37:000000000-D9766:1:1101:12866:7564 1:N:0:21
ACCACACCTTCTACAATGAGCTGCGTGTGGCTCCCGAGGAGCACCCCGTGCTGCTGACCGAGGCCCCCCTGAACCCCAAGGCCAACCGCGAGAAGATGACCCAGGGGGGGGCCCGCTACCCTCTTTGGTGGGCGCCTCCCCCCTTCCCGGCCTTCCGGGGCTTCGGCCCTTTTTACCTGGTCCCTCCTCCGGCGGTTTCCGGAGGAATCTCTTCTCTTACCTTAGGCTCCTTTGGGAATCCTCAGGGTCTT
+
AAAAAAA1FCFFGGGDEGBAF1FGGBABC0EHBAF0AFCEFGHHHGGEGE//1GHHHHHEGGCGGEGGGGGGHFHGGGCHFHHHHGFECCC@/CFFFG1FF0/?///>--;-;@9---9B-/-;///;--;-;--;--;A--;-;-;--;-@-/;B-;-;------;A-;B///-///;9F//-/--;-/--;--;@A/:----;--/////:///://9;///////-;/;F/B-;/-//////B-;/-/
@M05620:37:000000000-D9766:1:1101:25091:7585 1:N:0:21
ACCACCCCTTCTACAATGAGCTGCGTGTGGCTCCCGAGGAGCACCCCGTGCTGCTGACCGAGGCCCCCCTGACCCCCAAGGCCACCCGCTAGAAAATTCCCAGGTGAGTGGCCCGCTACCTCTTCTGGTGGCCGCCTCCCTCCTTCCTGGCCTCCCGGAGCTGCGCCCTTTCTCACTGGTTCTCTCTTCTGCCGTTTTCCGTAGGACTCTCTTCTCTGACCTGAGTCTCCTTTGTAACTCTGCAGGTTCTA
+
AA1>>1>>AFFFFGGGFFF1F1F1EEAE0EBFGFFA/EG//B/BFGEE/BE/1B1FFHGEE>/EFEFGGEAF0BBEE??F?FFH/FE>B/>/111011?F111?1FFGF1//0?/A-<CGDHFFH11<1<.CC<C@:CHGGBAGBCHFF;.:;FA.;A--:.:9;ABA-/BBFFF/9F-9///9:99/BF///@AAB-9/9FABF/BBFBB/BF/B//9;FFF/9BF/FB9/9;99/;BFFFEB/A-BFFB
@M05620:37:000000000-D9766:1:1101:15471:7589 1:N:0:21
ACCACACCTTCTACAATGAGCTGCGTGTGGCTCCCGAGGAGCACCCCGTGCTGCTGACCGAGGCCCCCCTGAACCCCAAGGCCAACCGCGAGAAGATGCCCAGGTGAGTGGCCCGCTACCTCTTCTGGTGGCCGCCTCCCTCCTTCCTGGCCTCCCGGAGCTGCGCCCTTTCTCACTGGTTCTCTCTTCTGCCGTTTTCCGTAGGACTCTCTTCTCTGACCTGAGTCTCCTTTGGAACTCTTCAGGTTCTT
+
AA3AAA>AFFFFGGG454GGFGFHEGGGH2FGHGG?EEE2EHHHHGGGEEGFHEGFHHHGGGGGCF@GGGGHHHFGGGGHGHHGFGGCG?CDDAHHH1FHHFAF11FCGFFGHH---<>GHHBHFDDF</CGGCC@A.CFFFGFHFFB0/.FF.EG.?9-B./9-9AB-BFF/99B//B9B/B//9:F//99F-9DFFFFB9.AD/9//9;BFFBBF/;FFB./.;//;F/BF///FF9///9/9BB////
@M05620:37:000000000-D9766:1:1101:10698:7646 1:N:0:21
AGTGCCAGCTCTCAATCGCACAGGGGACCCAGGGCCTGGCCCCTCCATCCAGAAAACCTATGACCTCACCCGCTACCTGGAGCACCAACTCCGCAGCTTGGCTGGGACCTATGTGAGTATCCAGCGTAGGAATCTGGGAGGTGGGGAGGAGTGGGGAGTTGGGGAAAGACAGTCCTAACCGTGGAGGGTTCTGGACAATGATGGGGTGAGGAGGGGCTCTTTGGCCCCCTCCAGTCCCCCTGTCTGGTCTA
+
3AABAFFFAFFFFGGGGGGEEAE4FEEEEG2AF2FG2EFGAFEAEGFFGF3F3GGGHGGGFGBGHHH3GBEFEEEFHGHGHHHCCGHHGFHHEF@/ECHHGGHFAAFGG01F?2B211B1?GB?F@??//@FG<<?FH0?/?F<-@F-CDEC...<<::/GC@-..:CC9;90::BF0CF?GE@9;C?;CFBFF/.;.;/9FFFEA9BA..9;.9-9-.BBF////.-9-.:;/;/999.9;BF//9/;99
@M05620:37:000000000-D9766:1:1101:8009:7650 1:N:0:21
ACCACACCTTCTACAATGAGCTGCGTGTGGCTCCCGAGGAGCACCCCGTGCTGCTGACCGAGGCCCCCCTGAACCCCAAGGCCAACCGCGAGAAGATGCAAACATGTGTGGGACCCTCTCTCTCTTCTGGGGGGCGCCTCTCTCCTTTCGCGTCTCCCCGCCCTGCGCCTTTTCTCTGGTTTTCTCTCTTGCCCCTTTTTGCGTGCGACTCTCATCTCTCCCCTGTGTCTTTTTGTACACTGCAGATTCTC
+
BBBABBBBFFFFGGGGGGGGGFHHGFGGHGHHHGGGGGGGGHHHHGGGGGGGGHHHHHHGGGGGGGGGGGGGHHHGGGGHGHHHHGGCFGGGGGHHHHFH2<001???1?///0<C0.00<1>1>><11</---;--;.A/B//////;..--9.;/9.;>-;-;E-@..;/;/9B/////.;;FFF/9;////9.;F//-9-...-.;@FF///;F/9//:..:/9BF///;/-./9/9F////////;/
@M05620:37:000000000-D9766:1:1101:22368:7664 1:N:0:21
ACCACACCTTCTACAATGAGCTGCGGGTGGCTCCCGAGGAGCACCCCGTGCTGCTGACCGAGGCCCCCCTGAACCCCAAGGCCAACCGCGAGAAGATGAACCCAGGTGCGTGGCCCGCTCCCTCTTCTGGTGGCCGCCTCCCTCCTTCCTGGCCTCCCGGCGCTGCGCCCTTTCTCACTGGTTCTCTCTTCTGCCGTTTTCCGTAGGACTCTCTTCTCTGCCCTGCGTCTCCTTTGGAACTCTGCCGGTTC
+
AAA1AAAAFFFFGDGD3FBAG1GFG00A00BF1BFAAFEG?FHHHGGGCEFGEHF1GHGG/ECGG/EGGGG>G1GGGG/G//GHHG//BCC//C<G1GDDDGC<FFHGFGAECGHEGGG-EGFHHHGCCGCGCHGGGG?CGGGGGGFGGBFEF.FF.EF@?@@@<F;@-@9FFFFFFFFFFFFFFFFFFFFFFFF@ABFFFFFF-ABFFFFBFFFFFFFF/:AFFE@F@FFFFFFFFBBBFFFFF9@@=F-
@M05620:37:000000000-D9766:1:1101:9308:7682 1:N:0:21
ACCACACCTTCTACAATGAGCTGCGTGTGGCTCCCGAGGAGCACCCCGTGCTGCTGACCGAGGCCCCCCTGAACCCCAAGGCCAACCGCGAGAAGATGCCCAGGTGAGTGGCCCGCTACCTCTTCTGGTGGCCGCCTCCCTCCTTCCTGGCCTCCCGGAGCTGCGCCCTTTCTCACTGGTTCTCTCTTCTGCCGTTTTCCGTAGGACTCTCTTCTCTGACCTGAGTCTCCTTTGGAACTCTGCAGGTTCTA
+
BBBABBBBFFFFGGGGGGGFGFHHGEGBEEHHHGGFGGGGGHHHHGGGGGGGGHHHHHHGGGGGGGGGGGGHHHHGGGGHGHHHHGGGGGCGGGHHHHEHHHHGHHFHHHGGHHGGGGGHHHHHHHFHGGGHHGGGGFHGHHGHHGGGFGGGGGGGGG-AGGGGGGFFFFFFFFFFFFFFFFFFFFFFFFFFFFDFFFFFFFFFFFFFFFFFFFFFFFFFFFFBFFFFFFFFFFFFFFFFFFFFFFFFFF9
@M05620:37:000000000-D9766:1:1101:11836:7692 1:N:0:21
AGTGCCAGCTCTCAATCGCACAGGGGACCCAGGGCCTGGCCCCTCCATCCAGAAAACCTATGACCTCACCCGCTACCTGGAGCACCAACTCCGCAGCTTGGCTGCCCCCGTCCCCCTGTCTGGTCTTTCTCCTGCCCTTCGCTCGGACGAGCCCCCGTCTGCACTCCCGTCCCTCCGGCGCCTCTCGTCTGCCGTCTTCTGCTTGAACACAACCAACCATTCTCAGCATTGGAACTTGTAACTTACCCGCC
+
BBABBFFFBFFFGGGGGGGGEAHCFGGGGGAGGGGGDGHHFHGGGGGGHHFHEGHHHGFFHHFHHHHFHHFGGGGGHHHHHHHHHHHHGGHHGGGEEH??EFF?/B??BB?CAFFG??F2F>2FFG11<?1??CCGHH0<<.><@DGFFDCDGEAD-:ACAG0;BFBG...;90BDD--;@;DFFFD.AEE/BD9-.;FF/9FFFFB//..;:...;9ABFB/9////9B///;9FFF9B;FB//;/9;-;
@M05620:37:000000000-D9766:1:1101:6714:7702 1:N:0:21
AGTCCCAGCTCTCCATCGCACAGGGTACCCAGGGCCTGGCCCCTCCATCCAGAAAACCTATGACCTCACCCGCCACCTCGTGCACCCGCTCCGCAGCTTGGCTGGGACCTATGTGAGTATCCAGCGTAGGAATCTGGGCGTTGGGGCGGCGTGCGGCGTTGGGGCCCGCCCGTCCTAACCGTGGAGGGTTCTGGTAAATGATGGGGTGAGGAGGGGCTCTTTGGCTCCCCCCAGTCCCCCTGTCTGGTCTA
+
>>33>BBCFBFFGGF5AAA2EAEAFB4BFBBF2A2ABFGHHHGHGGCGHBFFF3FABEHFF3FGH5BBGGH0>0>BGH1B??B?FFE/>EE//E/E/B3??FGFGGHFEB1BGG221F2GGG2DFCD/>/1??FFFDF/@D@@G-<<@DCBBB.A@-@BBBFBB.9-9-9-9@DFF/9BF;AEB.ADB9FFFFF/;:BBF//B/EFA?.AF9?A>-9>EFBFBFFFF?A.;@-AFFFFAFBEFFFF/9FF/
@M05620:37:000000000-D9766:1:1101:21697:7706 1:N:0:21
AGTGCCAGCTCTCAATCGCACAGGGGACCCAGGGCCTGGCCCCTCCATCCAGAAAACCTATGACCTCACCCGCTACCTGGAGCACCAACTCCGCAGCTTGGCTGCACCCGTCCCCCTGTCTGGTCTCTCTCCTGCCCTTCGCTCGGACGAGCCCCCGTCTGCCCTCCCGTCACTCCGGAGCCTCTCGTCTGCCGTCTTCTGCTTGAAAAAAAACCACCAATAGTCTCCCAACACACCCACAATCGCAACTC
+
BCBBCFFFCFFFGGGGGGGGGGHHGGGGGGHHGGGGGGHHHHGHGGHHHHHHHHHHHGHHHHHHHHHHHHHGGGGGHHHHHHHHHHHHGHHHGGGGGHHHGHHGF3BF/>EGGGGGGGHHHHHHHHGHHHHHHHHHHHHBH/EHGGGCGGGGCCAEGGGHGHHHGGG.;:CAFGGGGGEGB./CBFDAAEFFFFFFFFFFFFFFFAFFF?-@-..;9...0000:000/:/..:.:9.....00....;/;
@M05620:37:000000000-D9766:1:1101:6729:7712 1:N:0:21
AGTGCCAGCTCTCAATCGCACAGGGGACCCAGGGCCTGGCCCCTCCATCCAGAAAACCTATGACCTCACCCGCTACCTGGAGCACCAACTCCGCAGCTTGGCTGGGACCTATGTGAGTATCCAGCGTAGGAATCTGGGAGTTGGGGAGGAGTGAGGAGTTGGGGAAAGACAGTCCTAACCGTGGAGGGTTCTGGTAAATGATGGGGTGAGGAGGGGCTCTTTGGCTCCCACCAGTCCCCCTGTCTGGTCTA
+
AAABCFFFCFFFGGGGGGGGGGHHGGGGGGHHGGGGGGHHHHGHGGHHHHHHHHHHHGHHHHHHHHHHHHHGGFGGHHHHHHHHHHHHGHHHGGGGGHHHGHHGGGHHGHHHHHHHHHHHHHHHHGGGGGHHHHHHHHHGEHHHGGGGGGGHHHHHHGHHHHGGGGHHHHHHHHHHHHHHGGGGGGGGEFGGGGCGGGGGGGGGGGFFFFFFFFFFFFFFFFFFFFFFFFFFFFFFFFFFFFFFFFFFFFF
@M05620:37:000000000-D9766:1:1101:9433:7716 1:N:0:21
GAGGCTGCTTTGGAAGAAACTCATAGATTACTGCAACAGTTCCCCCTGGACCTGGAAAAGTTTCTTGCCTGGCTTACAGAAGCTGAAACAACTGCCACTGCTCCCGGATGCTAAACGTAAGGAAAGGCTCCTAGCAGCCTCCAAGGGAGTAACAGAGCTGATGAAACCATGGCAAGTAAGTCAGGCATTTCCGCTTTAGCACTCTTGTGGATCCAATTAAACCATTCTCAGCATTTTTACTTGTAACTGAC
+
AAAAAAFAFFDFFGGGG1GG1F1FBADGHHHHHHB1B0F12DGGHF0AB0F0CFEG110GFAGF2FEBGHHHHHA1GHH1BGF111BGHEHHHEHC@1FF1B11?B////BBF21B/BGHEFFG0B0?10?EG11<BB/B0/0BFFAHC?0@2@F0@0D1111<FFG0?1?C0FGF>GHGFGBFGFF1>GG0C.C<<=0D0D0/0:CH:AF;CG0:000;0:/AB9C9;0FBF0;90;.FB00;90;0099
@M05620:37:000000000-D9766:1:1101:21786:7722 1:N:0:21
AGTGCCAGCTCTCAATCGCACAGGGGACCCAGGGCCTGGCCCCTCCATCCAGAAAACCTATGACCTCACCCGCTACCTGGAGCACCAACTCCGCAGCTTGGCTGCCCCAGTCCCCCTGTCTGGTCTCTCTCCTGCCCTTCGCTCGGACGAGCCCCCGTCTGCCCTCCCGTCCCTCCGGAGCCTCTCGTCTGCCGTCTTCTGCTTGCAAAACACACCACTAGTCCTTATAAATGACTAGTCATTTACACAAC
+
AA>ABFFFCFFFGGGGGGGGGGHHGGGFEGHHGGGGEFHHFHGHGGHHHHHHFHHHHGHHHHGHHHHHHHHGGGGGHHHHHHHHHHHHGHHHGGGEGHFGEHHE????/CGHHHHG?FHFG2CGHH2FGHHHHGHHHHFCGDGHGGD-@DF?@GGFGGDHG0GHHHFAC:A.;FGGGG.A-.;B/CF:AEFFFFAC?E/:FFFFB.;BB/.AA..AA.////;;/9///////9;///;/;///;;///:.
@M05620:37:000000000-D9766:1:1101:25118:7730 1:N:0:21
AGTGCCAGCTCTCAATCGCACAGGGGACCCAGGGCCTGGCCCCTCCATCCAGAAAACCTATGACCTCACCCGCTACCTGGAGCACCAACTCCGCAGCTTGGCTGGGACCTATGTGAGTATCCAGCGTAGGAATCTGGGAGTTGGGGAGGAGTGAGGAGTTGGGGAAAGACAGTCCTAACCGTGGAGGGTTCTGGTAAATGATGGGGTGAGGAGGGGCTCTTTGGCTCACACCAGTCCCCCTGTCTGGTCTA
+
ABAAAFFFCFFFGGGGGGGGGGHHGGGGGGHHGGGGGGHHHHGHGGHHHHFHHHGHHGHHHHGHHHHHHHHGGGEGHHHHGHHHHHHHGHHHEGGGFHFHGHHGGGHHFHHHHHHHHBHHHHHHGGGGCDHFHHHGFF0FGHHHGGFGGGDFGFHHFDHHHHGGGGEF/GFFHHHHHFHHGGECDGDGDGGGGGFFGGGGGGGGGGACEFFFFFAFFAFFFFFFFFFFFEFFEFFFFFFFFFFFFFFFFF9
@M05620:37:000000000-D9766:1:1101:9901:7760 1:N:0:21
GAGGCTGCTTTGGAAGAAACTCATAGATTACTGCAACAGTTCCCCCTGGACCTGGAAAAGTTTCTTGCCTGGCTTACAGAAGCTGAAACAACTGCCAATGCTACAGGATGCTACCCGTAAGGAAAGGCTCCTAGCCGACTCCAAGGGAGTAACAGCGCTGATGAAACAATGGCAAGTAAGTCAGGCATTTCCGCTTTAGCACTCTTGTGGATCCAATTGAACAATTCTCAGCATTTGTACTTGTAACTGAC
+
B?BBBBFAFFFFGGGGGGGGGGHHHHHHHHHHHHHHFHGDGHHHHGCFA2GHHHHHH32BBGHHHHHHHHHHHFFGHFHHFHHHHGHHHFHHHHHHGHHHGHFH@GHHHHHHFGHHGGGEGHHG3BGGHHGHFH33?/>BGH22BFA/DGC22@F0ADFG/?G1FHH0FHHGHHGGFHBGDGFHFGCGHHHHGGGGFHHHHHHHHHHHHGEHHHG0CFFGBGBFFGGGGGGGGGGGGGGGGGGGGGGGGGF
@M05620:37:000000000-D9766:1:1101:24480:7768 1:N:0:21
ACCACACCTTCTACAATGAGCTGCGTGTGGCTCCCGAGGAGCACCCCGTGCTGCTGACCGAGGCCCCCCTGAACCCCAAGGCCAACCGCGAGAAGATGCCCAGGTGAGTGGCCCGCTACCTCTTCTGGTGGCCGCCTCCCTCCTTCCTGGCCTCCCGGCGCTGCGCCCTTTCTCACTGGTTCTCTCTTCTGCCGTTTTCCGTAGGACTCTCTTCTCTGACCTGAGTCTCCTTTGGAACTCTGCAGGTTCTA
+
A1AAAAAACFBF3GF13B1FFGGHAEEAA0FABF00BAE?EGHHHGEG//BAFGGHHF0AECEE>EEEEEEFFHGFGGFCFHHFAFGGG/>BCGHHG1DHHHHG1?FGGBEGHHGGGCGHHHHHF00DGHGHHG?C..CEHHGHB0CFFGGF0FAC?@?@A@-;-@F@@FFFFF/FFFFBBBFFFFFFEFFFF@ABFEFFFF-AFBFFFFFFFFFFFE/;FFB/;/BFFFFFFFFFFFFFBFFBBFABFFF
@M05620:37:000000000-D9766:1:1101:13522:7785 1:N:0:21
GAGGCTGCTTTGGAAAAACTCATAGATTACTGCAACAGTTCCCCCTGGACCTGGAAAAGTTTCTTGCCTGGCTTACAGAAGCTGAAACAACTGCCAATGCTACAGGATGCTACCCGTAAGGAAAGGCTCCTAGAAGACTCCAAGGGAGTAAAAGAGCTGATGAAACAATGGCAAGTAAGTCAGGCATTTCCGCTTTAGCACTCTTGTGGATCCAATTGAACACTTCTCAGCATTTGTACTTGTAACTGACA
+
A>AAAA1AFFFFGGGGBGGGGGHFHBGGGHHHDGAFEGGGHHHHGGGHFGHHHEHHGHFFHHHHHGGGHHHHHHHHHHFGFGGFEGGHHFGFHHHF1GHCFFHHGGFHFGHHHGHGGEFGFHHHHHHHHGHHHH1F<GHHHHHHGGHGGHGGFHEHHHHHHHBGHHHHHHHHHHGFGHFGGGHHHHHHHHHGGGGGHHHHHHHHHHHHGHHHHG0GHFHHEC/CHHHHHFBFFGG0CCFFGGGGGGGGGGB
@M05620:37:000000000-D9766:1:1101:12236:7801 1:N:0:21
AGTGCCAGCTCTCAATCGCACAGGGGACCCAGGGCCTGGCCCCTCCATCCAGAAAACCTATGACCTCACCCGCTACCTGGAGCACCAACTCCGCAGCTTGGCTTCCAGCGTAGGAATCTGGGAGTTGGGGAGGAGTGAGGAGTTGGGGAAAGACAGTCCTAACCGTGGAGGGTTCTGGTAAATGATGGGGTGAGGAGGGGCTCTTTGGCTCCCACCAGTCCCCCTGTCTGGTCTATCTCCTGCCCTTCGAT
+
AABABFFFCFFFGFGGGFEGGGHHFEGGGGHHGGGGGGHHHHGHGGEHHHHGGHHFHFBFFGFHHHFHHHHGGFGGHBFBGGHFHHGHGCGHGGGGGHHHEFHFHHHHHEGDGFGHHHHHHG0F?FGHGGGDCGGHH1FABCGHHHGCGGGFC<CGHHHHH0GGGGHCAGGG;FFGFC0BC0FFGFFGGGABEGABEDFFFAFFFFFFFFFFFFFDFFFFFFADFFFFFFF;FBBFBFFFFFFFFFF/;E0
@M05620:37:000000000-D9766:1:1101:21558:7818 1:N:0:21
AGTGCCAGCTCTCAATCGCACAGGGGACCCAGGGCCTGGCCCCTCCATCCAGAAAACCTATGACCTCACCCGCTACCTGGAGCACCCACTCCGCAGCTTGGCTGCCCCCGTCCCCCTTTCTGTTCTCTCTCCTGCCCTTCGCTCGGACGAGCCCCCGTCTGCCCTCCCGTCCCTCCGGCGCCTCTCGTCTGCCGTCTTCTGCTTGCACACCACCCCCCTCCTCCTCCCACATACTCGCAACTGCCATCCCC
+
>A3>>FFCAFFFG4FEDFFAEAHAF2BEEEHHAAEEFFFHFHGEEGBGHHHHHEHCFEFGFGFHHDFFHHH>>>/>GF3B2BBGHH?1?GCGDECEEHBFGHHG?0??BCFGGGHGG0FGH22@FGGGGHHHGHHHHHFF<CAG-?ADC-ADCEGGGGGFGG=CFGGGGGEDEGGG.A;9@>DDFFFADFFFF?D@FFBFFF9F9.//99AEA.DBB--.;.9:9./....//://.--.9///:9//...
@M05620:37:000000000-D9766:1:1101:14026:7820 1:N:0:21
ACCACACCTTCTACAATGAGCTGCGTGTGGCTCCCGAGGAGCACCCCGTGCTGCTGACCGAGGCCCCCCTGAACCCCAAGGCCAACCGCGAGAAGATGCCCAGGTGAGTGGCCCGCTACCTCTTCTGGTGGCCGCCTCCCTCCTTCCTGGCCTCCCGGAGCTGCGCCCTTTCTCACTGGTTCTCTCTTCTGCCGTTTTCCGTAGGACTCTCTTCTCTGACCTGAGTCTCCTTTGCACTCTGCAGGTTCTAG
+
CDDEDDCCFFFFGGGGGGGGGGHHGGGGHGHHHGGGGGGGGHHHHGGGEGGGHHHHHHHGGGGGGGGGGGGHHHHGGGGHGHHHHGGGGGGGGGHGHHHHHHHGHHHHHHGGHHGGGGGHHHHHHGHHHHGHHGGGGGHGHHGHHGGGGGGGGGGGGC-<CFGGGGFFFFFFFFHFFFFFFFFFFFFFFFFFFFFFFFFFFFFDFBFFFFFFHHFFFFEFFFFFBFFFFFFFFF1BF0BFFFFFFFFFFFB
@M05620:37:000000000-D9766:1:1101:25255:7852 1:N:0:21
GCGGCTGCTTTGGAAGAAACTCATAGATTACTGCAACAGTTCCCCCTGGACCTGGAAAAGTTTCTTGCCTGGCTTACAGAAGCTGAAACAACTGCCACTGCTACAGGATGCTACCCGTAAGGACAGGCTCCTAGAAGACTCCACGGGAGTAAAAGAGCTGATGAAACAATGGCAAGTAAGTCAGGCATTTCCGCTTTAGCACTCTTGTGGATCCAATTGAACAATTCTCAGCATTTGTACTTGTAACTGAC
+
>3>3A3AAFFFFBGGFBGGFGGGGGF5GHFGHHHC3F2FDFHHHHGGGHHHGGHHFFFCGAFHHHGHHHHHFHHHHHHHFFHHGGHHFH3?1GFGHH3BFHGHHDFHHHHFH@HHHGEGFHFF0F//?GHGHEF?3BCFGHHF0?CGDCCFG>GGFHFHGHHF1GHH0/GHGHHHFFHHHHHHGHHGHHGGHGGFGGHHHHHHBGHFCGEHHGHHHHHBFGGBF0FC;0FFFFGGFBBFGFGGGGFGFFBC
@M05620:37:000000000-D9766:1:1101:22171:7868 1:N:0:21
AGGGCCAGCTCTCAATCGCACAGGGGACCCAGGGCCTGGCCCCTCCATCCAGAAAACCTATGACCTCACCCGCTACCTGGAGCACCAACTCCGCAGCTTGGCTGCACCCGTCCCCCTGTCTGGTCTCTCTCCTGCCCTTCGCTCGGACGAGCCCCCGTCTGCCCTCCAGTCACTCCGGCGCCTCTCGTCTGCCGTCTTCTGCTTGAAAACCACACCCAACACACTAACATCAGTCCATATGACTCTGAAAC
+
>>3>>>3>AF@FFGGD5AFFEEHHG?AEEAFHGFE2BAFCEHGEGGBHDBGGHF3EGG3FGEFHHHCGHHGGEE?EHHHFBGHFEFG1EEHHGGG@EGGHGBHE?3BF/BEGGGHGGAGHH1@FGHBGHHHHHHHHHCFG/DGHGG.C@A@D-C:CGGGHGH0.CFG/C;FFFGGGGG-@--;.B9DEDAEFFBDBFFFFBFFFB9BFF/.:..999......:///9//9////9/9/;/9/;/:////9
@M05620:37:000000000-D9766:1:1101:19003:7874 1:N:0:21
ACCACACCTTCTACAATGAGCTGCGTGTGGCTCCCGAGGAGCACCCCGTGCTGCTGACCGAGGCCCCCCTGAACCCCAAGGCCAACCGCGAGAAGATGCCCAGGTGAGTGGCCCGCTACCTCTTCTGGTGGCCGCCTCCCTCCTTCCTGGCCTCCCGGAGCTGCGCCCTTTCTCACTGGTTCTCTCTTCTGCCGTTTTCCGTAGGACTCTCTTCTCTGACCTGAGTCTCCTTTGGAACTCTGCAGGTTCTA
+
ABABAAAAFFFFGGGFFGGGGGHHGFEECEHHHGGGGGGCFHHGHGGEEEGG5FGFHHHGGG@FFGEGGGGFHHHGGGGH/GHGEGGE@@FG@/2FF2DGHHHGGFGHHHGFHHGGGGGHHHHHHHHGHHGHHCGFGGHGHHGHHGGGGGGGGGGGGGGGGGGGCGFFFFFFFFFFFFFFFFFFFFFFFFFFFFFFFFFFFFFDFFFFFFFFFFFFFFFFFFE/FFFFFFFFFFBFFFFFFFFFFFFFFFB
@M05620:37:000000000-D9766:1:1101:17630:7893 1:N:0:21
ACCACACCTTCTACAATGAGCTGCGTGTGGCTCCCGAGGAGCACCCCGTGCTGCTGACCGAGGCCCCCCTGAACCCCAAGGCCAACCGCGAGAAGATGCCCAGGTGAGTGGCCCGCTACCTCTTCTGGTGGCCGCCTCCCTCCTTCCTGGCCTCCCGGCGCTGCGCCCTTTCTCACTGGTTCTCTCTTCTGCCGTTTTCCGTAGGACTCTCTTCTCTGACCTGAGTCTCCTTTGGAACTCTGCAGGTTCTA
+
CBBCDCDDFFFFGGGGGGGGGGHHGGGBCEHHHGGGGGGGFHHHHGGGDGGGHHGHHHGGGGGGGGGGGGGHHHHGGGGHGHHHHGGGGGCGGGHHGFHHHHHGHHHHHHGGHHGGGGGHHHHHHHHHHHGHHGGGGGHGHHGHHGGGGGGGGGGGGG-ADFFFFFFFFFFFFFFFFFFFFFFFFFFFFFFFFFFFFFFFFFFFFFFFFFFFHFFFFFFFFFFBFFFFFFFFFFFFFFFFFFFFFFFFFF:
@M05620:37:000000000-D9766:1:1101:12394:7910 1:N:0:21
ACCACACCTTCTACAATGAGCTGCGTGGGGCTCCAGAGGAGCACCCCGTGCTGCTGACCGAGGCCCCCCTGAACCCCAAGGCCAACCGCGAGAAGATGCCCAGGTGAGTGGCCCGCTACCTCATCTGGTGGCCGCCTCCCTCCTTCCTGGCCTCCCGGCGCTGCGCCCTTTCTCACTGGTTCTCTCTTCTGCCGTTTTCCGTAGGACTCTCTTCTCTGACCTGAGTCTCCTTTGGAACTCTGCAGGTTCTA
+
AAA1AAAACFFFGGGGFG1AF1AAEAB000BAGG1BA/A0A/AGH?EE/EEEF1BFD0GA>EC?>E/>EEGFHHHEGGGHGHHHGGGGGG/<CGHFFFHHHHHGHGHHHHGGHHGGGGGHHHCGHHHHHHGHHGGGGCHGHHGHHHGGGGGGGGGGF@9AGG@F?@F@@FFFFFFFFFFFFFFFFFFFFFFFF@FFFFFFFFFFFFFFFFFFFFFFFF/FFFF99FFBBFFFFFFFFFFFFFFFFFFFFF9
@M05620:37:000000000-D9766:1:1101:20448:7920 1:N:0:21
ACCACACCTTCTACAATGAGCTGCGGGTGGCTCCCGAGGAGCACCCCGTGCTGCTGACCGAGGCCCCCCTGAACCCCAAGGCCAACCGCGAGAAGATGCCCAGGTGAGTGGCCCGCTACCTCTTCTGGTGGCCGCCTCCCTCCTTCCTGGCCTCCCGGCGCTGCGCCCTTTCTCACTGGTTCTCTCTTCTGCCGTTTTCCGTAGGACTCTCTTCTCTGACCTGAGTCTCCTTTGGAACTCTGCAGGTTCTA
+
AAA1AAAAFFFFGFGFAGGFG1GFG0AA00FF1BFA/FGGFHHFHGGGCAEGGHG@GHFG?GCGG/EGGEF0>1FEGF<G//FGHG//BCC//C?C1<11FFCFHHHHHHFGHHGGGGGHHHHHHHGFHHGFHGGGG?.CFFFGGGGGG/AFF.CEAA?=@@@F??B@-B9/FFBFFFFBFBFFFFFFFFFFF@FFFFFFFFAFF/BFFFFFFFFFFF/:FFF99FFFFFFFFEF/9FFFFFF//FFFFFB
@M05620:37:000000000-D9766:1:1101:21590:7925 1:N:0:21
AGTGCCAGCTCTCAATCGCACAGGGGACCCAGGGCCTGGCCCCTCCATCCAGAAAACCTATGACCTCACCCGCTACCTGGAGCACCAACTCCGCAGCTTGGCTGGGACCTATGTGAGTATCCAGCGTAGGAATCTGGGAGTTGGGGAGGAGTGAGGAGTTGGGGAAAGACAGTCCTAACCGTGGAGGGTTCTGGTAAATGATGGGGTGAGGAGGGGCTCTTTGGCTCCCACCAGTCCCCCTGTCTGGTCTA
+
3A>>AFFFAFFFGGGGFEFGAAFDFEEGGGHHGGEEFGEFGFG1EEGHGHFHHHHHBECGHGHEHHHHGHFGE>/EEFGFGGHHHGCGFHHHGFGGG3B3EEGG?EGHGHFFHHHHHHHHHHGHHGGGGGHHGHHHGFHEEGFHGGGCGGEHHHHHHGHHHHGGGGHHHFHHHHHHHHHHGGGGEGGGEFFGGGFFGGGGGGGGGGFBFFFFFFBBBBFFFFFFFFFFFFFFFFFFFFFFBFFFFFFFFFB
@M05620:37:000000000-D9766:1:1101:6894:7931 1:N:0:21
GAGGCTGCTTTGGAAGAAACTCATAGATTACTGCAACAGTTCCCCCTGGACCTGGACAAGTTTCTTGCCTGGCTTACAGAAGCTGAAACAACTGCCAATGCTCCCGGATGCTAACCGTAAGGAAAGGCTCCTATAAGCCTAAAAGGGAGTAAAAGAGATGATGAAACAATGACAAGTAAGCCAGGCATTACCGCTTTAGAACTCTTGTGGATACAATTGAAACATTCTCAGCATTTTTACTAGTAACTGAC
+
A3ABBAFBCFBD4FFGGFGGGGHHHHHHHHHGGGFHFHHDHGGBGGEGEGFGHGEG2B1GGHHHDHEBFB3BGHFFGBBBGHHHHGFHHHGHHHHFHHHH3B3E1E>E1/B3BBBGEEHEF3BFGF0?BBFG?41B21B1B1111?AFD?0F>G1/00?1<111?GHFG<<1<1>><>G=1<<GAE.<<0=0<<<<.=<<=GCG0;CC:.00=0;C0;0<CG0/9FFFF0B/F00909.F000;;09FFB/
@M05620:37:000000000-D9766:1:1101:14667:7935 1:N:0:21
ACCACACCTTCTACAATGAGCTGCGTGTGGCTCCCGAGGAGCACCCCGTGCTGCTGACCGAGGCCCCCCTGAACCCCAAGGCCAACCGCGAGAAGATGCCCAGGTGAGTGGCCCGCTACCTCTTCTGGTGGCCGCCTCCCTCCTTCCTGGCCTCCCGGCGCTGCGCCCTTTCTCCCTGGTTCTCTCTTATGCCGTTTTCCGTAGGCCTCTCTTCTCTGACCTGCGACTCCTTTGGAATGCAGCAGGTTCTG
+
>>1>AA>AFFF1AFG1AAGE1AB1AABFE0FGAF0ABAE?/GHHHGCG//E/D11BG0AEEE?F/E/EGGGHHF/?EGC/?GH///?/C<CC//<?11<FGGGG11FGH1<FHH-AC-->100D0<0DG/AGHC-AC.:.;GGHB09FFGGG0;..C--:@@-B@@F-@/9////9-B?//99;9/B//;9FF@FFFEFB-/;--/9;-BFB/:/;///;;/-----;A/BB//////////;-A99/9F/
@M05620:37:000000000-D9766:1:1101:13593:7938 1:N:0:21
ACCACACCTTCTACAATGAGCTGCGTGTGGCTCCCGAGGAGCACCCCGTGCTGCTGACCGAGGCCCCCCTGAACCCCAAGGCCAACCGCGAGAAGATGAACCCAGGTGAGTGGCCCGCTACCTCTTCTGGTGGCCGCCTCCCTCCTTCCTGGCCTCCCGGCGCTGCGCCCTTTCTCACTGGTTCTCTCTTCTGCCGTTTTCCGTAGGACTCTCTTCTCTGACCTGCGTCTCCTTTGGAACTCTGCAGGTTC
+
CCCCCCCBFFFFGGGGGGGGGGHHGGGEEFHHHGGGGGGGGHHHHGGGGGGGGHHHHHHFGGGGGGGGGGGHGHHGGGGHGHHHHGGGGGBDGGHHHHHHHHGGHGHH1FHHGGHHGGG-AHHHHHHHHHHHGHHGGGGGHGHHGGGGGGGGGGGGGGGG-BFFFFFFFFFFFFFFFFFFFFFFFFFFFFFFFFFFDDFFFF?F:DFFFFFFFFFFFFFF0FBFFFFDFDFFFFFFFFFFFFFFF0BFFF0
@M05620:37:000000000-D9766:1:1101:4802:7939 1:N:0:21
AGTGCCAGCTCTCAATCGCACAGGGGACCCAGGGCCTGGCCCCTCCATCCAGAAAACCTATGACCTCACCCGCTACCTGGAGCACCAACTCCGCAGCTTGGCTGGGACCTATGTGAGTATCCAGCGTAGGAATCTGGGAGTTGGGGAGGAGTGAGGAGTTGGGGAAAGACAGTCCTAACCGTGGAGGGTTCTGGTAAATGATGGGGTGAGGAGGGGCTCTTTGGCTCCCACCAGTCCCCCTGTCTGGTCTA
+
AAABCFFFCFFFGGGGGGGGGGHHGGGGGGHHFGGGGGHHHHGHGGHHHHHHHHHHHGHHHHGHHHHHHHHGGFGGHHHHFGHGHHHHGHHHGGGGGHHHGHHFGGHHGHHHHHHHHHHHHHHHHGEGGGHHHHHHHHHGGHHHGGGGGGGHHHHHHGHHHHGGGGHHHHHHHHHHHHHHGEGGGGGG:FGGGGFGGGGGGGGGGGFFFFFFFFFFFFFFFFFFFFFFFFFFFFFFFFFFFFFFFFFFFF0
@M05620:37:000000000-D9766:1:1101:8067:7939 1:N:0:21
GAGGCTGCTTTGGAAGAAACTCATAGATTACTGCAACAGTTCCCCCTGGACCTGGAAAAGTTTCTTGCCTGGCTTACAGAAGCTGAAACAACTGCCAATGTAATAGGCTACTCCCCAGGAAAGCCGCCTACTAGACGCCAAGCCAGTAAAACAGGCGATGAAACAATCGTGAGCAGTACATCCAGCCCTGCCGCATCAGCACTCTTGAGGCAACTCAAGAACTCTCATCAGCATTTGTACTAGTACACAAC
+
CCCCCCFCFFFFGGGGGGGGGGHHHHHHHFHGHHHGHHHHHHHHHGGGHHHHHHHHHFHHHHHHHHHHHHHHHHHGHHHHHHHHHHGHHFHHHHEGGFHH4444B4BCHGGB3311211?2303B/>EEGC3D4EFDFG/>/?/2@2D22@2?2//>@EGH111FE1<..00.1>01==0=0/0<<<./.<.::-.-<000.<=;BB00:..;./0000:;:0;;0C0:C0;;FC0:;00;:0:;0;00;.
@M05620:37:000000000-D9766:1:1101:7274:7947 1:N:0:21
ACCACACCTTCTACAATGAGCTGCGTGTGGCTCCCGAGGAGCACCCCGTGCTGCTGACCGAGGCCCCCCTGAACCCCAAGGCCAACCGCGAGAAGATGCCCAGGTGAGTGGCCAGCTACCTCTTCTGGTGGCCGCCTCCCTCCTTCCTGGCCTCCCGGTGCTGCGCCCTTTCTCACTGGTTCTCTCTTCTGCCGTTTTCCGTAGGACTCTCTTCTCTGACCTGAGTCTCCTTTGGAACTCTGCAGGTTCTA
+
AAAAAAA>>FFFGGGB3FAAGDGGG0A000A0BAF00AEEEHH0GGGG/ABABG1BGHB?/E@GGCGEGEE0FCFEG?/GC/GHHG/<BCB//CF11<1<0GEGGHHG<1/?<1?.1>1<GH1DHFH<1>..<@-<...:CGCCC;/CG/CCC....;-9;00;--99-900C9/;9/-9:F/9////BFFBB@A-9-/;AB-B-9B//9/99///9B/BBF-/9BFFFB/;9/FF/FF/BFFFFF-B/FB
@M05620:37:000000000-D9766:1:1101:4207:7957 1:N:0:21
GAGGCTGCTTTGGAAGAAACTCATAGATTACTGCAACAGTTCCCCCTGGACCTGGAAAAGTTTCTTGCCTGGCTTACAGAAGCTGAAACAACTGCCAATGCTCCAGGATGCTACCCGTAAGGAAAGGCTCCTCGAAGACTCCAAGGGCGTAAAAGAGCTGATGAAACAATGGCAAGTAAGTCAGGCATTTCCGCTTTAGCACTCTTGTGGATCCCCTTGACCAATTCTCAGCATTTGTACTTGTAACTGAC
+
>1>AAA?>FFFFGGGG1GGGGGCHFGHHH1GGHHD1B0FDDGHHHGEFA0FGHHHHHHHGHHHHFGGHHHHHHHH1GABDAFHHCGHHHHH/FHGGG1GGHH1@BFHGHEGHEGHHGEE/0BF00>BGGHFH0?/0?/BFBF11<///>>/CA>D<FFGF1<?1?FH0<1GFHFGFHH1FFG1FFB<<GFDHFGG<CCGGGGHGHFHFHF0:GH/.;CBG09/A/BFFGGGGGEFGFFFFEBFFG0;;FGB
@M05620:37:000000000-D9766:1:1101:15503:7963 1:N:0:21
ACCACACCTTCTACAATGAGCTGCGTGTGGCTCCCGAGGAGCACCCCGTGCTGCTGACCGAGGCCCCCCTGAACCCCAAGGCCAACCGCGAGAAGATGCCCAGGTGAGTGGCCCGCTACCTCTTCTGGTGGCCGCCTCCCTCCTTCCTGGCCTCCCGGAGCTGCGCCCTTTCTCACTGGTTCTCTCTTCTGCCGTTTTCCGTAGGACTCTCTTCTCTGACCTGAGTCTCCTTTGGAACTCTGCAGGTTCTA
+
CCCCCCCCFFFFGGGGGGGGGGHHGFGGHGHHHGGGGGGGGHHHHGGGEGGGHHHHHHHGGGGGGGGGGGGHHHHGGGGHGHHHHGGGGGGGGGHHHGGHHHHGHHHHHHGGHHGGGCGHHHHHHHHHHHDHHGGGGGHGHHGHHGGGGGGGGGGGGB-ADGGGGGFFFFFFFFFFFFFFFFFFFFFFFFFFFFFFFFFFFFFFF/FFFFFFFFFFEFFFFFFFFFFFFFFFFFFFFFFFFFFFFFFFFFF
@M05620:37:000000000-D9766:1:1101:26033:7966 1:N:0:21
ACCACACCTTCTACAATGAGCTGCGTGTGGCTCCCGAGGAGCACCCCGTGCTGCTGACCGAGGCCCCCCTGAACCCCAAGGCCAACCGCGAGAAGATGCCCAGGTGAGTGGCCCGCTCCCTCTTCTGGTGGCCGCCTCCCTCCTTCCTGGCCTCCCGGAGCTGCGCCCTTTCTCACTGGTTCTCTCTTCTGCCGTTTTCCGTAGGCCTCTCTTCTCTGACCTGCGTCTCCTTTGGAACTCTGCAGGTTCTA
+
>>AA>AA>B@BBFFBGGGBFGFHGGAEAAEBABB2BAEAEEA2BABAE1BBFFGEHGGHGFEECFEG/E/FG3GHEEEGGGH?FGGEE>CCC@DHGHGHGHHAE?GBGFHFFHHCGG-DGHHFHHHFHDGCFHGCGG.GFHHGGG0;B;FFFGGGGDG-9@.FCDFFFCFFBFF/BBFFFFBBFFFFFFFFFFD;DF.;FDF.9A/99A/FBFFBBFF/FFFF.;;=D.//:BFFBFF/;FBFBFFAFFF/
@M05620:37:000000000-D9766:1:1101:26042:7983 1:N:0:21
ACCACACCTTCTACAATGAGCTGCGTGTGGCTCCCGAGGAGCACCCCGTGCTGCTGACCGAGGCCCCCCTGAACCCCAAGGCCAACCGCTAGAAGATGCCCAGGTGAGTGGCCCGCTACCTCTTCTGGTGGCCGCCTCCCTCCTTCCTGGCCTCCCGGAGCTGCGCCCTTTCTCACTGGTTCTCTCTTCTGCCGTTTTCCGTAGGACTCTCTTCTCTGACCTGAGTCTCCTTTGGAACTCTGCAGGTTCTA
+
AAAAB?AAFFFFGGGGFFGBGFHFGEEAA2FEGEF??EG2BG2BGGEF1EFADACGGGFGEG>EFEGGGGE?GGHGGDEHEGHH/FG?D/>?2B?2B2?FGB/F2FF0?2/?FGDGGGGHFHGHHGG1<><GGCDGDDHGHFDFFFGHHF:GFGEEEG@-99FBADGGDFFFFFFFFFFBBFBFFFFFFFFB9@D?FEBFFFEFFBFFFFFFFFEFF9BFFFFFFFFFFFFFFF/:/B9BFFFBBF.BFF9
@M05620:37:000000000-D9766:1:1101:26109:8010 1:N:0:21
ACCACACCTTCTACAATGAGCTGCGTGTGGCTCCCGAGGAGCACCCCGTGCTGCTGACCGAGGCCCCCCTGAACCCCAAGGCCAACCGCGAGAAGATGCCCAGGTGAGTGGCCCGCTTCCTCTTCTGGTGGCCGCCTCCCTCCTTCCTGGCCTCCCGGCGCTGCGCCCTTTCTCACTGGTTCTCTCTTCTGCCGTTTTCCGTAGGCCTCTCTTCTCTGCCCTGAGTCTCCTTTGGAACTCTGCAGGTTCTA
+
DDDDDDCCFFFFGGGGGGGGGGHHGGGGHGHHHGGGGGGGGHHHHGGGGGGGGHHHHHHGGGGGGGGGGGGHHHHGGGFHGHHHFGGGGGGGGGHHHHGFF2CCGF10?FCFCG?--.><FF1DG000DC.G<-ACAFHGHEG/GHF0CGF?::9EF-;--;-A-@AC=BFBBF0::0:FB0;B00:B0:;B:-9AF.F:.B...0:0.;F0::0FB000;0.//;00:BB0FF/;B0:000000.::00;
@M05620:37:000000000-D9766:1:1101:25146:8022 1:N:0:21
AGTGCCAGCTCTCCATCGCACAGGGTACCCAGGGCCTGGCCCCTCCATCCAGAAACCCTATGACCTCACCCGCTACCTGGAGCACCCACTCCGCAGCTTGGCTGGGACCTATGTGAGTATCCAGCGTAGGAATCTGGGCGTTGGGGCGGAGTGCGGCGTTGGGGACAGACAGTCCTAACCGTGGAGGGTTCTGGTAAATGATGGGGTGAGGAGGGGCTCTTTGGCTCCCACCAGTCCCCCTGTCTGGTCTA
+
>>>>>BFFBFFFGAFF5AE2E2GAFBBBGFEGABE2BFGHHHGHGGGHFGFGHHH3BEHHFAFGH5BFGHH0>>>>GH3B2BBFGHA1?CG21E/E>GBB?FHGGGHHGHHHHGHDGHHHGHGFHGGAFGFGGHHFHE/>A>DFC?.<D-;;;:CG-;BGGFGG.-.9/A9BFFFFFFFFFFFF?EDFDFFFFFFBFFFF/FFFFFAFEFFBDFFFFFFFFFFFFFFFFFFFFFFFFFFFFFFFFFFFFFB
@M05620:37:000000000-D9766:1:1101:16765:8037 1:N:0:21
AGTGCCAGCTCTCAATCGCACAGGGGACCCAGGGCCTGGCCCCTCCATCCAGAAAACCTATGACCTCACCCGCTACCTGGAGCACCAACTCCGCAGCTTGGCTGGGACCTATGTGAGTATCCAGCGTAGGAATCTGGGAGTTGGGGAGGAGTGAGGAGTTGGGGAAAGACAGTCCTAACCGTGGAGGGTTCTGGTAAATGATGGGGTGAGGAGGGGCTCTTTGGCTCCCACCAGTCCCCCTGTCTGGTCTA
+
AA>AAFFFBFFFGGGGGGGGGGHHGGGGGGHHGGGGGGFHHHGHGGHHHHHHHHHHHGHHHHHHHHHHHHHGGGGGHHHHHHHHHHHHGHHHGGGGGHHHGHHGGGHHGHHHHHHHHHHHHHHHHGGGGGHHHHHHHHHGGHHHGGGGGGGHHHHHHGHHHHGGGGHHHHHHHHHHHHHHGGGGGGGGCFGGGGGGGGGGGGGGGGFFFFFFFFFFFFFFFFFFFFFFFFFFFFFFFFFFFFFFFFFFFFF
@M05620:37:000000000-D9766:1:1101:12123:8037 1:N:0:21
GAGGCTGCTTTGGAAGAAACTCATAGATTACTGCAACAGTTCCCCCTGGACCTGGAAAAGTTTCTTGCCTGGCTTACAGAAGCTGAAACAACTGCCAATGCTCCAGGATGCTACCCGTAAGGAAAGGCTCCTAGAAGACTCCAAGGGAGTAAAAGAGCTGATGAAACAATGGCAAGTAAGTCAGGCATTTCCGCTTTAGCACTCTTGTGGATCCAATTGAACAATTCTCAGCATTTGTACTTGTAACTGAC
+
AAAAAAFBFFFFGCGGGGFGGGGHHFHHHHHGHHGFFHHGHGHHHGGFHHGHHHHHGFFGFFHHHHHHHHHHHHHGGHGHHHGHHFEHGHEHHHHGHFHHBF3BGBBCGHGHFDFGGEFEGHGFHBBFFHGHH4FGHHBGGHGHGFGHGACGHHGEFGHHHHGHHHHHG?FFHC?F?FF=>FDGFGEFGGHHDDGDEHH0DFHHHHHFGEG0GGHHGGCHC:0;FGFGCFFFGFGF0CF0FFGGGGGGFGF
@M05620:37:000000000-D9766:1:1101:19248:8040 1:N:0:21
GAGGCTGCTTTGGAAGAAACTCATAGATTACTGCAACAGTTCCCCCTGGACCTGGAAAAGTTTCTTGCCTGGCTTACAGAAGCTGAAACAACTGCCCCTGCTACAGGCTACTCCCCGTAAAAAACGGCTACTAGACGCCAACCCGGGAGTACAAGCGATGATGCAACCATGACCAGTACATCCGGCCTTTCCGCTTTAGCACTCTTGTGGCTACCCTTGAACCCTTCTCAGCATTTGTACTTGTACATGAC
+
ABBBBBFBFFFFGGGGFGGGGGHHHHHHHHHHHHFGGHHGHHHHHGGGHFGHHHHHHHGHHHHHHHHHHHHHHHHHHHHHHHHHHHHHHHHHHHHBGGHFH3BBBGF1B3BFFBG?///?/43/?E/E@/BGGG2GDGG///??/>/>-<>>111.EAGFB00==DF..<=0/<<.0;00=0:.-:;:CCGFFDAEEGGFGBFCGGGFFF.:9;C?0/:;BB9.;9.;BFFFFFFBFFB/B/;9;99:///
@M05620:37:000000000-D9766:1:1101:12101:8041 1:N:0:21
GCGGCTGCTTTGGAAGAAACTCATAGATTACTGCCACAGTTCCCCCTGGCCCTGGAACAGTTTCTTGCCTGGCTTACAGAAGCTGCAACAACTGCCCCTGCTACAGGCTGCTCCCCGTACTTAAAGGCTCCTAGACGCCTCCCCGGACGTCCCCGAGCTGCTGCACCCCTGGCCAGTAAGTCCGGCCTTTCCGCTTTAGCACTCTTGTGGATCACCTTGACCCATTATCAGCATTTGTACTTGTAACTGAC
+
>>>AAA1AFFFFFGFG1G0BGG1FAFHHG1BFGH01B0BBDFHHHGEF/FGGHH/FG10BGHHHGHHGHHHGHHH1FHH1FHHHF1>GH>FHHGHFG/BF/BB11BB/BBFFG1FE/>EE/2>>1FHH1B?B1>1B/>CGCCF///////>FF.-->-.</<<0</<.-:CGG.CAC:;<00<A@A?EGBG0CCEGECFGB0;/0CFFFB0/B-;-;BFFFF;-;9//;/;FF9F/;//;BBFBF//9;/;
@M05620:37:000000000-D9766:1:1101:19897:8054 1:N:0:21
AGTGCCAGCTCTCAATCGCACAGGGGACCCAGGGCCTGGCCCCTCCATCCAGAAAACCTATGACCTCACCCGCTACCTGGAGCACCAACTCCGCAGCTTGGCTGGGACCTATGTGAGTATCCAGCGTAGGAATCTGGGAGTTGGGGAGGAGTGAGGAGTTGGGGAAAGACAGTCCTAACCGTGGAGGGTTCTGGTAAATGATGGGGTGAGGAGGGGCTCTTTGGCTCCCACCAGTCCCCCTGTCTGGTCTA
+
BCBACFFFCFFFGGGGGGGGGGHHGGGGGGHHGGGGGGHHHHGHGGHHHHHHHHHHHGHHHHHHHHHHHHHGGGGGHHHHHHHHHHHHGHHHGGGGGHHHGHHGGGHHGHHHHHHHHHHHHHHHHGGGGGHHHHHHHHHGGHHHGGGGGGGHHHHHHGHHHHGGGGHHHHHHHHHHHHHHGGGGGGGGEFGGGGFGGGGGGGGGGGFFFFFFFFFFFFFFFFFFFFFFFFFFFFFFFFFFFFFFFFFFFFF
@M05620:37:000000000-D9766:1:1101:12153:8054 1:N:0:21
ACCACACCTTCTACAATGAGCTGCGTGTGGCTCCCGAGGAGCACCCCGTGCTGCTGACCGAGGCCCCCCTGAACCCCAAGGCCAACCGCGAGAAGATGAACCCAGGTGAGTGGCCCGCTACCTCTTCTGGTGGCCGCCTCCCTCCTTCCTGGCCTCCCGGCGCTGCGCCCTTTCTCACTGGTTCTCTCTTCTGCCGTTTTCCGTAGGACTCTCTTCTCTGACCTGCGTCTCCTTTGGAACTCTGCAGGTTC
+
BCBBBCCAFFFFGGGGGGFGGGHHGGGA4EHGFFGGDGGGFHHGHGGGEFGGFHFHGHHEGCCFGGGGGGEHHHHGGGGHGHHHHGGGGG>CFGHFGHHHFHGGHGHG1FGHGGHHGGG-AHHHHHGHHHHHGHHGGGGGHGHHEFGGGGGGGGGGGGGGAGDDFFFFFFFFFFFFFFFFFFFFFFFBFFFFFFFFAFFFFFFFADDFFFFFFFFFFFFF/B;BF.@;@?FFFFFFFFFFFFFFF/;FFF/
@M05620:37:000000000-D9766:1:1101:16472:8057 1:N:0:21
ACCACACCTTCTACAATGAGCTGCGTGTGGCTCCCGAGGAGCACCCCGTGCTGCTGACCGAGGCCCCCCTGAACCCCAAGGCCAACCGCGAGAAGATGAACCCAGGTGAGTGGCCCGCTACCTCTTCTGGTGGCCGCCTCCCTCCTTCCTGGCCTCCCGGCGCTGCGCCCTTTCTCACTGGTTCTCTCTTCTGCCGTTTTCCGTAGGACTCTCTTCTCTGACCTGAGTCTCCTTTGGAACTCTGCAGGTTC
+
AAAAAA>AFFF@FGGBAAFB1AF1AAAF00FGFGGEAEG?EHHHHGCGA/EAAAAGHAAEEE/E>>/EEGGFHF>>EGGEFEHCCFEEGCCC/<?G11DFFHGG//?F10FGFG0GGG---<DG0<<GG0DFGC.A--C.;EHHB9FGGGGF.C0.;9EA-A>@@F@-A-@FFBFFFFF/-;;FFFFF/BFFFFF@FFFFFFBBABFFFFFF9FFF/9FF///99BBBFFFFFB9///9:/BF/;;/-;B/
@M05620:37:000000000-D9766:1:1101:11152:8058 1:N:0:21
ACCACACCTTCTACAATGAGCTGCGTGTGGCTCCCGAGGAGCACCCCGTGCTGCTGACCGAGGCCCCCCTGAACCCCAAGGCCAACCGCGAGAAGATGCCCAGGTGAGTGGCCCGCTACCTCTTCTGGTGGCCGCCTCCCTCCTTCCTGGCCTCCCGGAGCTGCGCCCTTTCTCACTGGTTCTCTCTTCTGCCGTTTTCCGTAGGACTCTCTTCTCTGACCTGAGTCTCCTTTGGAACTCTGCAGGTTCTA
+
CCDDDDDDFFFFGGGGGGGGGGHHGEGEHGHHHGGGGGGGGHHHHGGGGGGGHHHHHHHGGGGGGGGGGGGHHHHGGGGHGHHHHGGGGGGGGGHHHHHHHHHGHHHHHHGGHHGGGGGHHHHHHHHHHHGHHGGGGGHGHHGHHGGGGGGGGGGGGGFAGGGGGGFFFFFFFFFHHFFFFFFFFFFFHHHHFFFFFFFFFFFFFFFFFFFFHFHFHHFFFFFFFHHHHFFFFHFFFFFFFHFHFFFFFFF
@M05620:37:000000000-D9766:1:1101:22927:8058 1:N:0:21
AGTGCCAGCTCTCAACCGCACAGGGGACCCAGGGCCTGGCCCCTCCATCCAGAAAACCTATGACCTCACCCGCTACCTGGAGCACCAACTCCGCAGCTTGGCTGGGACCTATGTGAGTATCCAGCGTAGGAATCTGGGAGTTGGGGAGGAGTGAGGAGTTGGGGAAAGACAGTCCTAACCGTGGAGGGTTCTGGTAAATGATGGGGTGAGGAGGGGCTCTTTGGCTCCCACCAGTCCCCCTGTCTGGTCTA
+
>AAAAFFFBFFFG4FBF2EAEEBGFAEFGGGHGDEFFFGHHHGHGGGHHGFGGFGFGEHFH3BFHGEGHHHEEFCEHHGBFGB?FG1F?EGHGE/>EBGHDHH?/<FHGHHHFHHGHGFFHHFHGGDGDGHHHHHHHHGGEHGHGGCCCGGHHHGHF<CGFHGGEDAGFHHHFHFGFGFGFCEDGGGG:9FFFGFFFGGGGFFBEFFFFFFFFFFFFDFFFFBFFFFFFFADFAFFFFFDFEFFFFFFB/;
@M05620:37:000000000-D9766:1:1101:17431:8071 1:N:0:21
ACCACACCTTCTACAATGAGCTGCGTGTGGCTCCCGAGGAGCACCCCGTGCTGCTGACCGAGGCCCCCCTGAACCCCAAGGCCAACCGCGAGAAGATGAACCCAGGTGAGTGGCCCGCTACCTCTTCTGGTGGCCGCCTCCCTCCTTCCTGGCCTCCCGGCGCTGCGCCCTTTCTCACTGGTTCTCTCTTCTGCCGTTTTCCGTAGGACTCTCTTCTCTGACCTGCGTCTCCTTTGGAACTCTGCAGGTTC
+
CCCCCCCCFFFFGGGGGGGGGGHHGGGEEGHHHGGGGGGGGHHHHGGGGGGGHHHHHHHGGGGGGGGGGGGHHHHGGGGHGHHHHGGGGGBFGGHHHHHGHHGGHGHH1FGHGGHHGGG?FHHHHHHHHHHFGHHGGGGGHGHHGGGGGGGGGGGGGGGG?GFFFFFFFFFFFFFFFFFFFFFFFFFFFFFFFFFFDFFFFFFFAFFFFFFFFFFFFFFF0FFFF.@DFFFFFFFFFFFFFFFFF0BFFF0
@M05620:37:000000000-D9766:1:1101:12186:8078 1:N:0:21
GAGGCTGCTTTGGAAGAAACTCATAGATTACTGCAACAGTTCCCCCTGGACCTGGAAAAGTTTCTTGCCTGGCTTACAGAAGCTGAAACAACTGCCAATGCTACAGGATCCTCAACGTAAGGAACGGCTACTAGCCGACTCCACGAGAATACCAGAGCTGATAAAACCAAGGAAAGTAAGTACGGCCTTTCCACTTTAGCACTCTTGTGAATCCAATAGAACCATTCTCAGCAATTGTAATTGTACATGAC
+
BABCCCFCFFFFGGGGGGGGGGHHHHHHHHHGHHHHFHHFHHHHHGGGHHHHHHHHGHHHGHHHHHHHHHHHHHHGHHHHHHHHHHHHHHHHHHHHHHHHF4G333BBG3BF3@3BE?GHHHF3?>EEEDGGHFCEFC/>/2BB?//?/DD2=?GHEH1=F=1?1FF.F.><0F0>>GFG1=DAGG?A0DGG0;;;CCGFB0GHHFHH00<:CGGGG0;B0C9.0=90;0;BC/9=00;000;;FB00=::
@M05620:37:000000000-D9766:1:1101:24014:8090 1:N:0:21
ACCACACCTTCTACAATGAGCTGCGTGTGGCTCCCGAGGAGCACCCCGTGCTGCTGACCGAGGCCCCCCTGAACCCCAAGGCCAACCGCGAGAAGATGCCCAGGTGAGTGGCCCGCTACCTCTTCTGGTGGCCGCCTCCCTCCTTCCTGGCCTCCCGGCGCTGCGCCCTTTCTCACTGGTTCTCTCTTCTGCCGTTTTCCGTAGGACTCTCTTCTCTGACCTGAGTCTCCTTTGGAACTCTGCAGGTTCTA
+
AAAAAAAAFFFFGGGGGGG1GDGHGEEEHGHHHGGAEGGGAGHHHGEEEEEGHHHFHHHGGCGGGGGGGGGHHHHGGGGHGFGHHGGECCCCCGHHHHHHHHHGGHHHHHGECCCG?<CFGHHHHHHHHHGHHGGGGGHGHHGHHGGGGGGGGGGGGG-AG@@F@@F@@FFFFFFFFFFFFFFFFFFFFFFFF@BFFFFFFFAAB/BFFFFFFFFFFFBFFFF/FFFFFFFFFFFFFFFFFFFFFFFFFFF
@M05620:37:000000000-D9766:1:1101:22978:8101 1:N:0:21
AGTGCCAGCTCTCAATCGCACAGGGGACCCAGGGCCTGGCCCCTCCATCCAGAAAACCTATGACCTCACCCGCTACCTGGAGCACCAACTCCGCAGCTTGGCTGGGACCTATGTGAGTATCCAGCGTAGGAATCTGGGAGTTGGGGAGGAGTGAGGAGTTGGGGAAAGACAGTCCTAACCGTGGAGGGTTCTGGTAAATGATGGGGTGAGGAGGGGCTCTTTGGCTCCCACCAGTCCCCCTGTCTGGTCTA
+
AABABFFFBFFFGGGGGFGFGGHHFEEGGGGHGGGGGFHHHHGHGGHHHHGHHGHHHGHHHFHHHHHHHHHGGGGGHHHGHHHFGHFHGGHHGG/EEGHHGHHEEGHHGHHHHHHHHHHHHHHHHGEGGGHHHGHHHHHGGHHHGGGGGGGHHHHHHGHHHHGGGGHHGHHGHGHHHHHGGCEGGGGG;CFFGGFGGGGGGGGGFGFFFFFFFFFFFFFFFFFFFFFFFFFFFFFFFFFFFFFFFFFFFFB
@M05620:37:000000000-D9766:1:1101:17476:8111 1:N:0:21
GAGGCTGCTTTGGAAGAAACTCATAGATTACTGCAACAGTTCCCCCTGGACCTGGAAAAGTTTCTTGCCTGGCTTACAGAAGCTGAAACAACTGCCAATGCTCACGGAAGTCACCGGGAAAGAAAACCTCCTAACAACTCCCCAAGGAATCAAAAGCCGGTACAAAAAATGCCAAGTAAATCAGGCAATCCGCTTTTGGCACCCTTTGGGACCCCATGAAAACATTTCCAGCTTTTTTATTGTTAAAGGAA
+
CCCDDDFCFFFFGGGGGGGGGGHHHHHHHHHHHHHHGHHGHHHHHGGGHHHHHHHGHHHHGHHHHFEGF5FAAFGH3A3D33BF@FHHHH??@BG3GF@@34@4311/113443B1//>>/0?B323/3B/223222?22BG/2/?/0222D=22000/<//.1>10.-0<00<<C==000=000<..;0:::.;:0;-;009.::;0/...=C..//0;00/.:0;0000/00;00-.0:000;F00://
@M05620:37:000000000-D9766:1:1101:16920:8113 1:N:0:21
AGTGCCAGCTCTCAATCGCACAGGGGACCCAGGGCCTGGCCCCTCCATCCAGAAAACCTATGACCTCACCCGCTACCTGGAGCACCAACTCCGCCGCTTGGCTTCCAGCGTAGGAATCTGGGAGTTGGGGAGGAGTGAGGAGTTGGGGAAAGACAGTCCTAACCGTGGAGGGTTCTGGTAAATGATGGGGTGAGGAGGGGCTCTTTGGCTCCCACCAGTCCCCCTGTCTGGCCTATCTCCTGCCCTTAGAT
+
3>AABFFFBFFFGEGGGFFFE2FDFEGGGG2GGFGFEFGHHHGHGGFGHHGHFEEGHGHHHDHHHHFGHHHFGGEGHGHBEGH1BGGHGGFHGF/>EEEFFHHHHHGFHGD?DGHHHHHHFFHG/@FFGGF?CFDGGHHHHGFGGHGGGGGHHHHHHHGHHHHGG?CCDC?B:;FF9;;CFGFFGFGGGG.??FC/ADBB??FFFFFFFFFFFFFFFAB9/BAD-ABFFFB/ABFBFFFFFBFFABFE99/
@M05620:37:000000000-D9766:1:1101:7183:8114 1:N:0:21
ACCACACCTTCTACAATGAGCTGCGTGTGGCTCCCGAGGAGCACCCCGTGCTGCTGACCGAGGCCCCCCTGAACCCCAAGGCCAACCGCGAGAAGATGAACCCAGGTGCGTGGCCCGCTCCCTCTTCTGGTGGCCGCCTCCCTCCTTCCTGGCCTCCCGGCGCTGCGCCCTTTCTCCCTGGTTCTCTCTTCTGCCGTTTTCCGTTGGACTCTCTTCTCTGCCCTGCGTCCCCTTTGGAACTCTGCTGGTTC
+
AAA1AAAAFFFFGFGGCGG1A1BGEEF0A00A1BFEEGG?//G0/AEEAFG/AFCHFHBEG//>FFE@EE/B1FFG/E/?//GFCAA</C///C<BGF11F/</?FG11>??-@GHGGGGGGGHHF0=GDHHGHHCGGCGGGGG;CFGFGGGGGGGG.;9A--;@A?@F@=FFFFF/;FFFFFFFFF/;BFFFF99;BFFF9-9/:9/;FBBBF/9:9BFBF-;-;999-;AFFFFFFFFF/BFF/;BF9/
@M05620:37:000000000-D9766:1:1101:13499:8115 1:N:0:21
AGTGCCAGCTCTCAATCGCACAGGGGACCCAGTGCCTGGCCCCTCCATCCAGAAAACCTATGACCTCACCCGCTACCTGGAGCACCCACTCCGCAGCTTGGCTGGGCCCGTCCCCCTGTCTCGTCTTTCTCCTGCCCTTCGCTCGGACGAGCCCCCGTATGCCCTCCCGTCCCTCCGGCGGCTCTCGTCTGCCGTCTTCTGCTTGAAAAGCACCGCCTACTTGACTCCCCCCAGTCCCCCTGTCTGGTCTA
+
>A>>>DF@>FFFG4FABFF2ECHCG2BAAEFF3BBBAFGH2GGHGGHFHFFHFFHGGGFC5FDGHBFHHFF>E>>FHG@F2BFGHH11?GGG1E?>>GBFEHHG//??<<>?AEAECFCCG2@<??/?1@FFGBCGEFFB..<<CCA-C@A@-C.:A:-CB90:9CDAG.C..0;.C:-9---.;9A.9A9B/@A-999/;/9/B.//:/.;.9--99../;B//;F/;..9-99BFF.DBA/9B:/;BF/
@M05620:37:000000000-D9766:1:1101:16555:8121 1:N:0:21
GCGGCTGCTTTGGAAGAAACTCATAGATTACTGCAACAGTTCCCCCTGGACCTGGAACAGTTTCTTGCCTGGCTTACAGAAGCTGAAACAACTGCCCATGCTACAGGATGCTACCCGTAAGGAAAGGCTCCTAGACGACTCCCCGGGAGTAACAGAGCTGCTGCAACAATGGCAAGTAAGTCAGGCATTTCCGCTTTAGCACTCTTGTGGATCCAATTGAACAATTCTCAGCATTTGTACTTGTAACTGAC
+
A1AAADDAFFFDGGGA1BFGGGGHFGHHH1FGHH11BFBDDGHHHGEF/0BGHHGHH10BFHFHFHGHHHHHHHH1FGHGHHHFG1BGHFGHHHHH/BGHHHHHGHHHGHHHBHHHGGGCCGH000BGHHGHFH11A/>CEH//<B</AC011?G0GHHH1FG1FHH0GHHHHBGGHHHHHHFGHH.GGHHHGGGGGHHHHHHHHGGGGGEGGG00CFGGFG0FFGGGGGGGGGGGGGGGGGGGFFFFFB9
@M05620:37:000000000-D9766:1:1101:8617:8122 1:N:0:21
GCTGCTGCTTTGGAAGAAACTCATAGATTACTGCAACAGTTCCCCCTGGACCTGGAAAAGTTTCTTGCCTGGCTTACAGAAGCTGAAACAACTGCCAATGCTACAGGATGCTACCCGTAAGGAAAGGCTCCTAGAAGACTCCAAGGGAGTAAAAGAGCTGATGAAACAATGGCAAGTAAGTCAGGCATTTCCGCTTTAGCACTCTTGTGGATCCAATTGAACAATTCTCAGCATTTGTACTTGTAACTGAC
+
>11>A1BBFFBFCFG11BBGGGFHGFFHH1BGHH1ABBF1DFFHHGEF/ABBGGHHF1GFFHHHDHFHHHHHHGB1BFGGHHHGGHHHHGHHHFHH1FHHFGDGHHHHHHHHHGHHGEGGHHHHBGGHHHGHHH1BF1BFGHGBGFGHGGHF2FGCGHHHFHHGGHHFGFFHFHHGFGGHGHHHGHHHHHHHGGGGGGHHFHHHHFHHGFHGHHHFHHHHHHFHHHHHFFHFGFGGGFFGGGGGG0FFBBC
@M05620:37:000000000-D9766:1:1101:11114:8123 1:N:0:21
AGTGCCAGCTCTCAATCGCACAGGGGACCCAGGGCCTGGCCCCTCCATCCAGAAAACCTATGACCTCACCCGCTACCTGGAGCACCAACTCCGCAGCTTGGCTGGGACCTATGTGAGTATCCAGCGTAGGAATCTGGGAGTTGGGGAGGAGTGAGGAGTTGGGGAAAGACAGTCCTAACCGTGGAGGGTTCTGGTAAATGATGGGGTGAGGAGGGGCTCTTTGGCTCCCACCAGTCCCCCTGTCTGGTCTA
+
AA>ABFFFAFFFGGGGGFGGGGHHGGGEEFHHFDGG2FGFAGEEEGHHHHHH3FCGHGHGHHFHHHHHHHHEGEEGHEGHGHHGHHHHGHHHGGG@EHHHGHFFGDAF/BFHH?GHHGHHFGFHH@CFGGHHHGHHHHHGDBFHGGGGGEC<GBGHFGG/GCCDGGGGHHFF0CCHHHHHAAEAECEG:FFGFF;CFFGFFGGGGGFFFFFFFFFFFFFFFFFFFFFEFFFFFFBBBBEADEFFFFFFF/9
@M05620:37:000000000-D9766:1:1101:7455:8130 1:N:0:21
AGTGCCAGCTCTCAATCGCACAGGGGACCCAGGGCCTGGCCCCTCCATCCAGAAAACCTATGACCTCACCCGCTACCTGGAGCACCAACTCCGCAGCTTGGCTGCCCCCGTCCCCCTGTCTGGTCTCTCTCCTGCCCTTCGCTCGGACGAGCCCCCGTCTGCACTCCCGTCCCTCCGGCGCCTCTCGTCTGCCGTCTTCTGCTTGAAAACCACCCCCCCTTTCCCCCTAACCACTTTTGCAATGTCCCAGC
+
>A>>>DFFBFFFGEGGGGGAF?GDGEEEEEHHABEECFHHFHGHGGHHHHHHHHHGHGHHGGHHHGHHHHHEE>>EHHBFBBGHHH1??GHGEGCEEGFGGHHEF0?F@DDDDFF<</@GH22DFG1<<?1?FHHHEHB<.<CGGG.@D<ADC.C@@CCGE00;0:/9....CFGGGA99-:;;/BD.9;ABBDA-AAFFFBFFBAB/BB.A..9-9@--:/9:/:A-.//.;9/9BF////://;//:/.
@M05620:37:000000000-D9766:1:1101:10875:8132 1:N:0:21
ACCACACCTTCTACAATGAGCTGCGTGTGGCTCCCGAGGAGCACCCCGTGCTGCTGACCGAGGCCCCCCTGAACCCCAAGGCCAACCGCGAGAAGATGCACACATGTGAGGCGCCCGCTATCTCCTCTTGGCGGCGCCTCCCTCCCTTCTCGCCTCCCGGCGCTGCGCTTTCTCTCACGTTCTCTCTCTTCTCCCTTTCTGCGTAACACTCTCCTCTCTCACCTGACTCTCTTTTTACACTCTGCATTCTC
+
BBBABBBBFFFFGGGGFGGGGGHHGEEEH?GHGGGGGGGGGHHHHGGGFGGGHHHHHHHGFGGGGEGGGGGGHFHGGGGHGGHHHGFEGGGGGGGFDHB2F2<?1?1?1G0/-><C---<.=G00=/00<0/--;--;.C.;//9./0;0/..;.;.;.9--9-;D-@-.;/BF9F//.:..;BFFF//;////9.;B////-:9../;BFF//;FFB////9/;//;B///;///.:/;B////////:/
@M05620:37:000000000-D9766:1:1101:21278:8149 1:N:0:21
AGTGCCAGCTCTCAATCGCACAGGGGACCCAGGGCCTGGCCCCTCCATCCAGAAAACCTATGACCTCACCCGCTACCTGGAGCACCAACTCCGCAGCTTGGCTGGGACCTATGTGAGTATCCAGCGTAGGAATCTGGGAGTTGGGGAGGAGTGAGGAGTTGGGGAAAGACAGTCCTAACCGTGGAGGGTTCTGGTAAATGATGGGGTGAGGAGGGGCTCTTTGGCTCCCACCAGTCCCCCTGTCTGGTCTA
+
BBABCFFFCFFFGGGGGGGCGFHGGGGGGGHHGGGGGGHHGHGHGGHHHGHHHFHHHGHHHHHHHHHHHHHGGFGGHHHHGHHHHHGHGHHHEGGGGHHHGHHGGGHHGHHHGHHHHHHHHHHHHGEGGGHHGHHHHHGGGHHHGGGGGGEGHHHHFGHHHHGGGGGHHHHHHHHHHHHHGGGGGGGGGGGGGGFFGGGGGGGGGGDFFFFFFFFFFFFFFFFFFFFFFFFFFFFFFFFFFFFFFFFFFF/
@M05620:37:000000000-D9766:1:1101:17250:8165 1:N:0:21
AGTGCCAGCTCTCAATCGCACAGGGGGCCCAGGGCCAGGCCCCTCCATCCAGAAAGCCTATGACCTCACCCGCCACCTGGAGCACCAACGCCGCAGCTTGGCTGGGACCTATGTGAGTATCCAGCGTAGGAATCTGGGAGTTGGGGAGGAGTGAGGAGTTGGGGAAAGACAGTCCTAACCGTGGAGGGTTCTGGTAAATGATGGGGTGAGGAGGGGCTCTTTGGCTCCCACCAGTCCCCCTGTCTGGTCTA
+
>1>AAFFBAFBDGGGGGFFGGCB0BE0AEEEHFEEG/BFFFAEFEFHHH01B1B11BBGB1@2DF1BFGGH/E/>EFE0BGGHGGHHHG/EEEEE?/BGG?CGG?AGHGHHFFGFHHHHHHHHHHGGGGGHHHHHHHHHGGHHHGGGGGGGHHHGHHGHHHHGGGGGGGGGGGGGGGGGGGGGGGGG@AFFFFFFFFFFFFFFFFFF@FFFFFF@@@@FFFFFFFFFFFFFFFFFFFFFF@FFFFFFFFFF
@M05620:37:000000000-D9766:1:1101:6719:8166 1:N:0:21
ACCACACCTTCTACAATGAGCTGCGTGTGGCTCCCGAGGAGCACCCCGTGCTGCTGACCGAGGCCCCCCTGAACCCCAAGGCCAACCGCGAGAAGATGAACCAGGGGGGGGGGCCCGCTCCCTCTTTTGGGGGCCGCCTCCCTCTTTCCGGGCATCCGGGCGTTGCGCCCTTTCTCACGGGTTCTCTTCTCTGCCGTTTTCGGTGGGCCTCGCTTCTCTGCCTAGCATCCCTTTGGGACCTTTGCGGGTTT
+
ABBABABBFFFFGGGGGGGAF5FEEAAEGEHGCGGEGGGGGHHHHGGGFGGGHHHFHHHGCGEGG?EGGGGBH3EEGGEH//GGHGA/BCG@/C0GFGB11<</?///:--;-;9--9--A...9///;-.9----;-.9;..;.//9/.9-9-.9/9-9;9---9--.--99/9B//.:-;.9///;/9///;/-9AF.B9-...-.9.9.-.:99///;F/////99/;/;F/B.....////;9-9..
@M05620:37:000000000-D9766:1:1101:13782:8172 1:N:0:21
ACCACACCTTCTACAATGAGCTGCGTGTGGCTCCCGAGGAGCACCCCGTGCTGCTGACCGAGGCCCCCCTGAACCCCAAGGCCAACCGCGAGAAGATGAACCCAGGCGAGTGGCCCGCTCCCTCTTCTGGTGGCCGCCTCCCTCCTTCCTGGCCTCCCGGCGCTGCGCCCTTTCTCACTGGTTCTCTCTTCTGCCGTTTTCCGTAGGACTCTCTTCTCTGACCTGCGTCTCCTTTGGAACTCTGCAGGTTC
+
CCCCCCCCFFFFGGGGGGGGGGHHGGGEHGHHHGGGGGGGGHHHHGGGGGGGHHHHHHHGGGGGGGGGGGGHHHHGGGGHGHHHHGGGGGGGGGHHHHHHHHGFHGFD/>CC.FGHADG-<EHHFHFHCGHFACH@DBAEGGFGDBBFFGGFFGFGGFDF?=B@DF=DF=DFFFFF/BFFBBFFFFF/;FFF/BF@DFFFFF9:9A9BFFFFEBFFFFFB/::BF.;AF?F9BFFFFF/FFFFFF/;.9B/
@M05620:37:000000000-D9766:1:1101:27286:8178 1:N:0:21
AGTGCCAGCTCTCAATCGCACAGGGGACCCAGGGCCTGGCCCCTCCATCCAGAAAACCTATGACCTCACCCGCTACCTGGAGCACCAACTCCGCAGCTTGGCTGGGACCTATGTGAGTATCCAGCGTAGGAATCTGGGAGTTGGGGAGGAGTGAGGAGTTGGGGAAAGACAGTCCTAACCGTGGAGGGTTCTGGTAAATGATGGGGTGAGGAGGGGCTCTTTGGCTCCCACCAGTCCCCCTGTCTGGTCTA
+
AAAABFFFBFFFFGGGGCGGEFHHFEGGGGHHGGGGGGHHHHGHGGHHHHHFHHFHHGHHHHHHHHHHHHHGGCEGHHHGHHHEGHHHGGHHGFEEGBGGEFGF?GHHGGHHHHHHFGHHHHHHGGDGCDHGHHHHHHHG<FHHGGGGGGGHGGHHHGHHHGGGGGGHHHHFGFHHHHHHAEGGGGGG9FGFGGCFFGGGGGGGGGFFFFFFFFFFFFFFFFFFFFEFFFFFFFFFFFFDFFFFF9BFFFB
@M05620:37:000000000-D9766:1:1101:9038:8182 1:N:0:21
ACCACACCTTCTACAATGAGCTGCGTGTGGCTCCCGAGGAGCACCCCGTGCTGCTGACCGAGGCCCCCCTGAACCCCAAGGCCAACCGCGAGAAGATGCCCAGGTGAGTGGCCCGCTACCTCTTCTGGTGGCCGCCTCCCTCCTTCCTGGCCTCCCGGCGCTGCGCCCTTTCTCACTGGTTCTCTCTTCTGCCGTTTTCCGTAGGACTCTCTTCTCTGACCTGAGTCTCCTTTGGAACTCTGCAGGTTCTA
+
BBBCCCCAFFFFGGGGGG5GGGHHGGGBAEGHHGGGDGGGGHHHHGGGGGGGGHGHHHHEE@?GGGGGGGGHHHHGGGGHGHHHHGGGGGBCGGHFHHHHHGHGHHHHHHGGHHGGGGGHHHHHHHHHGHGHHGGGGGHGHHGHHGGGGFGGGGGGGG-ADFFFFFFFFFFFFFFFFFFFFFFFFFFFFFFFFFDFFFFFFFFFFFFFFFFFFFFFFFFFFFFBFFFFFFFFFFFFFFFFFFFFFFFFFFF
@M05620:37:000000000-D9766:1:1101:24771:8199 1:N:0:21
AGTGCCAGCTCTCAATCGCACAGGGGACCCAGGGCCTGGCCCCTCCATCCAGAAAACCTATGACCTCACCCGCTACCTGGAGCACCAACTCCGCAGCTTGGCTGGGACCTATGTGAGTATCCAGCGTAGGAATCTGGGAGTTGGGGAGGAGTGAGGAGTTGGGGAAAGACAGTCCTAACCGTGGAGGGTTCTGGTAAATGATGGGGTGAGGAGGGGCTCTTTGGCTCCCACCAGTCCCCCTGTCTGGTCTA
+
ABAABFFFCFFFGGGGGFFAECHFGGGGGGHDFEFGGFHGHHGHGGHHHHHHHHHHHGHHHFHHHGHGHHHGGEEFHGHHFGHHHHFHGHHH>F?EEHGHGHHGGGHHGHHHHHHHHGHHHHHHHGGGGGHHHHHHHHGFGHHHGGGGGGE<CDHHFECGHHGGGGHHHHHHHHHHHHHHGGGGGGGGACGGFG;FFGGGGGGGGGDDFFFFFFFFFFFFFFFFFFFFFFFFFFFFFFFFFFFFFFFFFFF
@M05620:37:000000000-D9766:1:1101:10092:8205 1:N:0:21
ACCACACCTTCTACAATGAGCTGCGTGTGGCTCCCGAGGAGCACCCCGTGCTGCTGACCGAGGCCCCCCTGAACCCCAAGGCCAACCGCGAGAAGATGCCCAGGTGAGTGGCCCGCTACCTCTTCTGGTGGCCGCCTCCCTCCTTCCTGGCCTCCCGGAGCTGCGCCCTTTCTCACTGGTTCTCTCTTCTGCCGTTTTCCGTAGGACTCTCTTCTCTGACCTGAGTCTCCTTTGGAACTCTGCAGGGTCTA
+
BBBBBBBAFFFFGGGGGGGCGFHHGGGEGEHHHGGGCGGCEHHFHGGGAEEFGHHHHHHGCGGGGGGGGGGHHHHGGGEHFHHHGGGGGGGGCFHFHGFHG2/FFFF0<<FFHHGGG?DG1<<GDD0GDFGEG?DGD:GGH/EFG9FFFGFFFFGGDDD-B9BF?FFF=BFFFFFF/FBBB9BB99/B/B/9B@ADFF/B.FFDF/B//9BFFFFF//;BFFFF.;//;F/;F9B////:BBFB/F-;BF/
@M05620:37:000000000-D9766:1:1101:27206:8207 1:N:0:21
AGTGCCAGCTCTCAATCGCACAGGGGACCCAGGGCCTGGCCCCTCCATCCAGAAAACCTATGACCTCACCCGCTACCTGGAGCACCAACTCCGCAGCTTGGCTGGGACCTATGTTGAGTATCCCGCGTAGGAATCTGGGCGTTGGGGCGGCGTGCGGCGTTGGGGAAAGACAGTCCTAACCGTGGAGGGTTCTGGTAAATGATGGGGTGAGGCGGGGCTCTTTGGCTCCCACCAGTCCCCCTGTCTGGTCT
+
AA>AAFFFCFFFGGGGGFGCGGHGGGAEEAFGFEGFFGHHGHGHGGHHHHHHGHHEGGHHHHHHHHHHHHHGGEGGHHHH?FHHHHFEEHHHEGGGEHHHGHHGGGHHGHHHHHHHFHHHHHHFGGGD/CFH1FGHHHF.>ACFHGG.CG-ABG.AF-C@DFFFFEF.;/B:FFFFFFBFFFDFF.;DFAFFFFFFFFFFFEFFFFFDC.FF.@CFFFFFFFFF/FFFFFFFFFFFFFFFFFFFFFFFFFF
@M05620:37:000000000-D9766:1:1101:27189:8212 1:N:0:21
AGTGCCAGCTCTCAATCGCACAGGGGACCCAGGGCCTGGCCCCTCCATCCAGAAAACCTATGACCTCACCCGCTACCTGGAGCACCAACTCCGCAGCTTGGCTGGGACCTATGTTGAGTATCCCGCGTAGGACTCTGGGCGTTGGGGCGGCGTGCGGCGTTGGGGAAAGACAGTCCTAACCGTGGAGGGTTCTGGTAAATGATGGGGTGAGGCGGGGCTCTTTGGCTCCCACCAGTCCCCCTGTCTGGTCT
+
AAAAAFFFCFFFGGGGGEGFGGFFGCGEGGFGFGFEFGHHHEEFGFHGHHBGHHHHHGHHHHHHHHHEHHHGGGFGFHHHHHHHHHHHGHHHGGGGGGHHGHHCDCHGGHHHHFFHHHHGHHDG?>>><ADH1?GHFHH.<>ADFC-.:@-AA-.;-;@-@>FFFFA../;FFFFFFFFFF=:EC.;9>:.AFFF:;FFFF/;BBEA.9AFF.@DD=C:9/;9B/B/9.AFFF??FFFFFD=.BFFFFFFB
@M05620:37:000000000-D9766:1:1101:9217:8218 1:N:0:21
AGTGCCAGCTCTCCATCGCACAGGGGACCCAGGGCCTGGCCCCTCCATCCAGAAAACCTATGACCTCACCCGCTACCTGGAGCACCCACTCCGCAGCTTGGCTGGGACCTATGTGAGTATCCAGCGTAGGAATCTGGGAGTTGGGGAGGAGTGAGGAGTTGGGGAAAGACAGTCCTAACCGTGGAGGGTTCTGGTAAATGATGGGGTGAGGAGGGGCTCTTTGGCTCCCACCAGTCCCCCTGTCTGGTCTA
+
>A>>>BFFBFFFGGGGFEE2E?GDG2BAE?GH2BEAFFHHHHGHGGGHHGHGGEH2FEHFFAFGH5BGHHHEE>>EGHBF?BFGHH>??GHB?F?FEHBFFHHGGGHHGHGHHHHFFHHHHHFHHGGDGGFGHHHHHF0?EGHGGG.<C.<<G0DG0EGHHHGGE.CG:GHHHHHHGFGGGGGG9CFGGGGGGGFB;FGGFFGGGFDFFFFBDFFFFFFFFFFFFFFFFFFFFFFFFFFFFFFFFFFFFFF
@M05620:37:000000000-D9766:1:1101:16387:8234 1:N:0:21
GAGGCTGCTTTGGAAGAAACTGACAAGCCAGTGACACAAGATCGGAAGACCACACGTCTGAACTCCAGTCACTCCGGAGAATCTCGTATGCCGTCTCCTGCTTTAAGAAACAAAAGTCACTCCTTTCGTTTATCGCCCCCTCTTCCCCCCTCTTCCGTCCTTCTCCGCTTTTCTCCTTGTCCCTCTCTTGCCCCGGACTCCCCATTTCTCCCCCCCCGGCCTTGTCCCCCACCCGCGCTCGTCAACTGCTC
+
AABCBBFBFFFDGFBBFGGGGDFBBA4B2BBABAFGGHGGBFB2EA2B23BBBB10BA2B5BBBAA3BBB3DDB2B>?>EHHHF4BBB33BB/?E12BB3FB3BBB34BG3?/0B33?B34BF33GB/0??/3B/<</<<>/@222<0?>-<<1>=.1>..>0000.<<CE00=G0CH0;:0CF///00:0;0.9-;--9/;.;/0;00;09.;------;A///;/;..-...99---.-;.../:/99/
@M05620:37:000000000-D9766:1:1101:13345:8239 1:N:0:21
AGTGCCAGCTCTCAATCGCACAGGGGACCCAGGGCCTGGCCCCTCCATCCAGAAAACCTATGACCTCACCCGCTACCTGGAGCACCAACTCCGCAGCTTGGCTGGGACCTATGTGAGTATCCAGCGTAGGAATCTGGGAGTTGGGGAGGAGTGAGGAGTTGGGGAAAGACAGTCCTAACCGTGGAGGGTTCTGGTAAATGATGGGGTGAGGAGGGGCTCTTTGGCTCCCACCAGTCCCCCTGTCTGGTCTA
+
AABBBFFFBFFFGGGGGGGFEGHHGGGGEGHHGGGGDFHHFHGFEGHHHHFHDHHHHGHGHHFHHHHFHHHGGGGGHHHHHHHHHHHHGHHHGGGGGHHH?HFC<?GHGFCHFHHHHBHGHHHGHC?BFD2@GDGHHHGGDGGHGGGFGGDGHHHGHGHBDGCCCFHHGHHGHHHHHHFGFEEBGGGG;CFGGGG0FFFFFFGGGGFA?AFFFFFFFDFFFFFFFFFEEFFFFFFFBFFFFFFFFFEBBF/
@M05620:37:000000000-D9766:1:1101:12318:8240 1:N:0:21
AGTGCCATCTCTCAATCGCACAGGGGACCCAGGGCCTGGCCCCTCCATCCAGAAAACCTATGACCTCACCCGCTACCTGGAGCACCAACTCCGCAGCTTGGCTGGGACCTATGTGAGTATCCAGCGTAGGAATCTGGGAGTTGGGGAGGAGTGAGGAGTTGGGGAAAGACAGTCCTAACCGTGGAGGGTTCTGGTAAATGATGGGGTGAGGAGGGGCTCTTTGGCTCCCACCAGTCCCCCTGTCTGGTCTA
+
BBAABFFFFFFFGGGGGGGGGGHHGGGGGGHHGGGGGGHHHHGHGGHGHHHHHHHHHGHGHHHHHHHHHHHGGGGGHFHHHHHHHHHHGHHHGGGGGHHHGHHGGGHHGHGHHHHHHHHHHHHHHGGGGGHHHHH1GHGGGHHHGGGGGGGHHHHHHGHHHHGGGGHHHHHHHHHHHHHHGGGGFGGGEGGGGGFGGGGGGGGGGGFFFFFFFFFFFFFFFFFFFFFFFFFFFFFFFFFFFFFFFFFFFFF
@M05620:37:000000000-D9766:1:1101:16611:8247 1:N:0:21
ACCACACCTTCTACAATGAGCTGCGTGTGGCTCCCGAGGAGCACCCCGTGCTGCTGACCGAGGCCCCCCTGAACCCCAAGGCCAACCGCGAGAAGATGCCCAGGTGAGTGGCCCGCTACCTCTTCTGGTGGCCGCCTCCCTCCTTCCTGGCCTCCCGGCGCTGCGCCCTTTCTCACTGGTTCTCTCTTCTGCCGTTTTCCGTAGGACTCTCTTCTCTGACCTGAGTCTCCTTTGGAACTCTGCAGGTTCTA
+
BBBBBABBFFFFGGGGGGFGGGHHGEEEGFHHEGGFGGGGGHHHHGGGGGGGHHHFHHHGGGGGGGGGGGGFHHHGGGGHGHHHHGFEDGCDFGHHHHHHHGHGFFFFHHGFHHGGGDGHHHHHHHGHHHGGHGGGGAGGHGGHHGGGFGGGGGGGGG9@DCFFFFFFFFFFFF/FEFFFFBFFFFBFBFFBFCFFFFFFFFADFFFFFFFFFFFFFE9FFFE/9BF9BFFFFFFBFFFFFFF/FFFFFF/
@M05620:37:000000000-D9766:1:1101:23222:8253 1:N:0:21
ACCACACCTTCTACAATGAGCTGCGTGTGGCTCCCGAGGAGCACCCCGTGCTGCTGACCGAGGCCCCCCTGAACCCCAAGGCCAACCGCGAGAAGATGCCCAGGTGAGTGGCCCGCTACCTCTTCTGGTGGCCGCCTCCCTCCTTCCTGGCCTCCCGGCGCTGCGCCCTTTCTCACTTGTTCTCTCTTCTGCCGTTTTCCGTAGGCCTCTCTTCTCTGACCTGAGTCTCCTTTGGAACTCTGCAGGTTCTA
+
AAABCBBAFFFFGGGGGGBFGGHHGGGGGGHHHFEG?FGGGHHHHGGEAEEEHHFHHHHGEGEGGGGGGGEHHHHGGGGHGHHHHGGGGG?C@FHFGHGHHHHG?GGGFGGGHHGFG->GHHHHHHFHGHGHHGGGGGHGHHGHHGGGGGGGGGGGDF--ADFFFFFFFFFFFFFFFFFFFFFFFFFFFFFFFFDFFFFFFFFDF/:FFFFFFFFFFFBBFFF//BFFFF/BFFFFFFFFFFFFFFAFFFF
@M05620:37:000000000-D9766:1:1101:16839:8260 1:N:0:21
AGTGCCAGCTCTCAATCGCACAGGGGACCCAGGGCCTGGCCCCTCCATCCAGAAAACCTATGACCTCACCCGCTACCTGGAGCACCAACTCCGCAGCTTGGCTGACCCAGTCCCCCTGTCTGGTCTATCTCCTGCCCTTCGATCGGACGAGCCCACGTCTGCCCTCCCGTCCCTCCGGAGCCTCTCGTATGCCGTCTTCTGCTTGCAAAACACCCCCTGTCTGATCTATCTCCTGCCCTTACATCTCAAGA
+
BCABCFFFCFFFGGGGGGGGGGHHGGGGGGHHFGGGGGHHHHGHGGHHHHHHHHHHHGHHHHHHHHHHHHHGGFGGHHHHHHHHHHHHGHHHGGGGGHHHGHFF02BB?E2FG2FFGEG2DGH22D2D>FDFF2@=FGCGG/=0>/.->-<E-..<<<GFE0;CCGAE?::..0:CD?.;;.::0/;;./;BF=FFFFFFFFF00.;90::.FFFFC-.0:;909;00BB0:BB0:..9B90;B0000;90
@M05620:37:000000000-D9766:1:1101:13766:8264 1:N:0:21
ACCACACCTTCTACAATGAGCTGCGTGTGGCTCCCGAGGAGCACCCCGTGCTGCTGACCGAGGCCCCCCTGAACCCCAAGGCCAACCGCGAGAAGATGCCCAGGTGAGTGGCCCGCTACCTCTTCTGGTGGCCGCCTCCCTCCTTCCTGGCCTCCCGGAGCTGCGCCCTTTCTCACTGGTTCTCTCTTCTGCCGTTTTCCGTAGGACTCTCTTCTCTGACCTGAGTCTCCTTTGGAACTCTGCAGGTTCTA
+
BBCCCCCCFFFFGGGGGGGGGGHHGGGBEGHHHGGGGGGGGHHHHGGGGGGGHHHHGGHFGGFGGGGGGGGHGHHGGGGHGHHHHGGGGGFGGGHGHHHHHHHGHHHHHHGGHHGGGGGHHHHHHHHHHHGHHGGGGGHGHHGHHGGGFGGGGGGGGG-ADGGGGGFFFFFFFFFFFFFFFFFFFFFFFFFFFFFFFFHFFFFFFFFFFFFFHHHFFHFFFFFFFFFFFFFFFFFFFFFFFFFFFFFFFFF
@M05620:37:000000000-D9766:1:1101:15290:8272 1:N:0:21
AGTGCCAGCTCTCAATCGCACAGGGGACCCAGGGCCTGGCCCCTCCATCCAGAAAACCTATGACCTCACCCGCTACCTGGAGCACCAACTCCGCAGCTTGGCTGGGACCTATGTGAGTATCCAGCGTAGGAATCTGGGAGTTGGGGAGGAGTGAGGAGTTGGGGAAAGACAGTCCTAACCGTGGAGGGTTCTGGTAAATGATGGGGTGAGGAGGGGCTCTTTGGCTCCCACCAGTCCCCCTGTCTGGTCTA
+
ABABBFFFCFFFGGGGGGGGGGHHGGGGEGHHFEGGFGHHFHGHGGHHHHHHHHHGGGHHHHGHHHHHHHHGGFGGHHGHBGHHHHGHGHHHGGGGGHHHGHHGGGHHGHGHHHHHHHHHHHHHHGGGGGHHHHHHHHHGGHHHGGGGGGGHHFEGHGHHHHGGGGHHHHFHHHHHHGHHGGGGGGGGGGGGGGFGGGGGGGGGGGFFFFFFFF;BFFFFFFFFFFFFFFFFFFFFFFFFFFFFFFEFFFB
@M05620:37:000000000-D9766:1:1101:24107:8274 1:N:0:21
GAGGCTGCTTTGGAAGAAACTCATAGATTACTGCAACAGTTCCCCCTGGACCTGGAAAAGTTTCTTGCCTGGCTTACAGAAGCTGAAACAACTGCCACTGATACAGGAACCTCCACGGAAAGACCGGCTCCTCGCCGCCACCCAGGAAATCACCGCGCTGAAGAAACCATGGCAAGTAAGTCAGGCCTTTCCGATTTAGCACTCTTGTGGATCCCAATGAACCATACTCAGCATTTGTACAAGTAACAGCC
+
BBBBBBFAFFFFGGGGGG4FGGHHHHHHHHHHHFGHGHHFHHHHHGGFGHHHHHHGGHHHGHHHHHHHHHHHHHHHHHHHHHHHHHHHHHFHHHGFHBBB34443B?121?BBEFGG/EF/B3BFE/E/??BB/<<>@///0?<FC/?01>>>0<A->ACE00=<<C..00:CGHGG0GHHHGCCGA/BBFFD.EDEBFGGCF;FFBFBDFB9B/;/9/;/;AF//;;9;BFBF//:B/9//9;BBF//.;
@M05620:37:000000000-D9766:1:1101:7245:8277 1:N:0:21
AGGGCCAGCTCTCCATAGCACAGGGGACCAAGGGCACGGCCCCTCCATCCAGAAAACCTATGACCTCACCCGCTACCTGGCGCACCCCCTCCGCAGCTTGGCTGGGACCTATGTGAGTATCCAGCGTCGGAATCTGGGAGTTGGGGCGGCGTGCGGCGTTGGGGACAGCCCGTCCTAACCGTGGAGGGTTCTGGTAAATGATGGGGTGAGGAGGGGCTCTTTGGCTCCCACCAGTCCCCCTGTCTGGTCTA
+
>11>>>>1AFFFFGG1AB11BBGGC00000BBA0BB0AAE/AEGGGGDAABB1010BEG1BB2FGDBFGHF>>>>EHHBB0>?EEEE/>E???A//<BBB<GHGGGHHGHHHHFG2F@GHHHHHHGG/<A>.>GHHFH0<EGHHGG.CG-;A@.@@-;-;@F=@---;9A-@@BBFBFFF@AE@-;B@-AFBFF;B9FFFFFFFE?A>9FFBBA@-@;AFFFFBFBB-ABFFFFFFFFFF@FFFFFFFFFB
@M05620:37:000000000-D9766:1:1101:21907:8285 1:N:0:21
AGTGCCAGCTCTCAATCGCACAGGGGACCCAGGGCCTGGCGCCTCCATCCAGAAAACCTATGACCTCACCCGCTACCTGGAGCACCAACTCCGCAGCTTGGCTGGGACCTATGTGAGTATCCAGCGTAGGAATCTGGGAGTTGGGGAGGAGTGAGGAGTTGGGGAAAGACAGTCCTAACCGTGGAGGGTTCTGGTAAATGATGGGGTGAGGAGGGGCTCTTTGGCTCCCACCAGTCCCCCTGTCTGGTCTA
+
AAAAAFF4AFFFGGGGGFFGGGHFFGGG2AAG22EEFFH22BAAFGHHFG3GHHCGHECGFH5DGFHHHHHGG/EFHFF12BG1FFGAFHBH/F/E?GGHGHBEEGHHGH2FFB3BBGDGHHFFHGG?DCHFHHBGFFFEE<DC@CFC@?CGAGF.C.</=/=DGGHFGHHFFHFHHFBCAAC?EAEG.9CFGGBFBFGGGBF0EBDFFFFFFFAFFF?BFFFEFBFEFFFFFFFFFFFFFFFFFFFFFFF
@M05620:37:000000000-D9766:1:1101:17554:8292 1:N:0:21
AGTGCCAGCTCTCAATCGCACAGGGGACCCAGGGCCTGGCCCCTCCATCCAGAAAACCTATGACCTCACCCGCTACCTGGAGCACCAACTCCGCAGCTTGGCTTCCAGCGTAGGAATCTGGGAGTTGGGGAGGAGTGAGGAGTTGGGGAAAGACAGTCCTAACCGTGGAGGGTTCTGGTAAATGATGGGGTGAGGAGGGGCTCTTTGGCTCCCACCAGTCCCCCTGTCTGGTCTATCTCCTGCCCTTAGAT
+
>ABABFFFBFFFGGGGGGGGGGHHGEGGGGHHGGGGGGHHHHGHGGHHHHHHHHHHHGHHHHGHHHGHHHHGGGGGHHHHHHHHHHHHGHHHGGGGGHHHGHHHHHHHHGGGGGGHHGHHHHHGAGHHGGGCGGGHH1GGFGHHHHGGEGHHFHHHHHHHHBHHGGHDDHDC;CGGGGBFGFGGGGGGGGCFGGFBEGFFFFFFFFFFFFFFFFFFFFFFFFFFFFFFFFFBFFFFFFFFFFFFFFFBFFB
@M05620:37:000000000-D9766:1:1101:25182:8301 1:N:0:21
ACCACACCTTCTACAATGAGCTGCGTGTGGCTCCCGAGGAGCACCCCGTGCTGCTGACCGAGGCCCCCCTGAACCCCAAGGCCAACCGCGAGAAGATGAACCCAGGTGCGTGGCCCGCTACCTCTTCTGGTGGCCGCCTCCCTCCTTCCTGGCCTCCCGGCGCTGCGCCCTTTCTCACTGGTTCTCTCTTCTGCCGTTTTCCGTAGGACTCTCTTCTCTGACCTGCGTCTCCTTTGGAACTCTGCAGGTTC
+
CCDDDDCDFFFFGGGGGGGGGGHHGEGFDGHHHGGGGGGGGHGHHGGGEGFGHHHHHHHGGGGGGGGGGGGHHHHGGGGHGHHHHGGGGGGGGGHHHHHHHHGFHGHHBFGGGGHHGGGCGHHHHHHHHHHHGHHGGGGGHGGGGGGGGGGGGGGGGGGGAFFFFFFFFFFFFFFFFFFFFFFFFHFFFFFFFFFFFFFFFFFFFFFFFFFFFFHHFFFFBFFFF?DFFFFFFFFFFFFFFFFFF0BFFFB
@M05620:37:000000000-D9766:1:1101:17539:8304 1:N:0:21
AGTGCCAGCTCTCAATCGCACAGGGGACCCAGGGCCTGGCCCCTCCATCCAGAAAACCTATGACCTCACCCGCTACCTGGAGCACCAACTCCGCAGCTTGGCTTCCAGCGTAGGAATCTGGGTGCTGGGGAGGAGCGCGGAGTTGGGGGAGGTCAGTCCTCCCCGTGGAGGGCTCTGGTAATTGATGGGGTGAGGAGGGGCTCTTTGCCTCCCACCCGTCCCCCTGTCTGGTCTATCTCCTGCCCTTAGAA
+
>1>AAFFC1CCFGGGGGFGEG?GHGEGAEE00F0BEAFFGBFE/BEFG1F1BFG1F0E0BFGGGGHH1B00>FEEEH1FGHHHGGGGHGFFHGGE/EF1FE0GCG1F1GE<///11B<BG100//@1F/>/>////-<<C-<.<</:--;--.///0=F909C.AE.-;E?-.99/9B////;:B/BB-9B;---/-----;99BF////9-9-;B--A-B-AA9-9/BBFFF//;/;/B///-;;9////
@M05620:37:000000000-D9766:1:1101:23043:8318 1:N:0:21
GAGGCTGCTTTGGAAGAAACTCATAGATTACTGCAACAGTTCCCCCTGGACCTGGAAAAGTTTCTTGCCTGGCTTACAGAAGCTGAAACAACTGCCAATGCTACACGATACTACACGTGCAAGAAAACTCCTCGAAAACACCAAAAGAGTAAAAAAGATGATAAAACACAGGCAAGTAAAACAGGCATATCCGCTTTCGAACTCTTGTGGCTACAAAAGACAACTACTCATAGTTTTTACATGTAAAAGAC
+
A?AAAAFBFFFDGBBBEGGGGGHHHHGHHFGHHH4EFHGHHFFHHGFFECFGHHFBBACFBFHHHHHGFHGGHHHBFGHGGGGGHEFGGGBGHHHGFGHF3G4FF2>/F1>D4@BF/B/?/332B32BFGGH2/?2/>2/??////B/@@@>D22//=?=1?11=?F??.0...0<1<1111.<.<<00===.CG?:0;..=.CGH0;C...:;000./9//;.90;;:00000090;.0090;0;0009:
@M05620:37:000000000-D9766:1:1101:12974:8336 1:N:0:21
AGTGCCAGCTCTCAATCGCACAGGGGACCCAGGGCCTGGCCCCTCCATCCAGAAAACCTATGACCTCACCCGCTACCTGGAGCACCAACTCCGCAGCTTGGCTGGGACCTATGTTGAGTATCCAGCGTAGGACTCTGGGCGTTGGGGCGGCGTGCGGCGTTGGGGAACGCCCGTCCTAACCGTGGAGGGTTCTGGTAAATGATGGGGTGAGGAGGGGCTCTTTGGCTCCCACCAGTCCCCCTGTCTGGTCT
+
BBAABFFFBFFFGGGGGGGGGGHGGGGGGGHHFFGGGGHHHHGHGGHGHGHHHHHHHGHHHGHHHHHHHHHGG/FEHHHHFHHHHHCFFHHGDGFGEHFGGHHGGGHHGHHHHHHH3FG3FHH3FHGG/BEHCHHHHH0<ADDGHGD.CC:BFD9BF-@@DFFFFFFEA.;-@FFFFFFFFFDEF.;DF;FFFFFBFFFFFFFFFFFDF.AF/;DFDDCEFFFFFFFFFFFFFAFFFFFFFFFFFFFFFFF
@M05620:37:000000000-D9766:1:1101:23034:8337 1:N:0:21
GAGGGTGCTTTGGAAGAACCTCATAGATTACTGAAACAGTTGCCCCTAGACCTGGATAAGTTTCTTGCCTGGCTTACAGAAGCTGAAACACCTGCCAATGATACAATATGCTACCCGGAAGGAAAGGCACCTATAAGACTAAAAGAGAGTAAAAAAGCTGATCAAACAAAGGCAAGGAAATCAGGCAAGTAATCTATCGAACTCTTTTGGATCCAACTTAACAATAAGAAGCAATTTTACTAGTAACGGAC
+
>3AA3>A3B5B4B4BB4FBAFFGHHCFBD54AD5433B2DF5533AB2A35BBBAB5533DBDDDDD53B3BAAB335BDBF3BB33B3B1BBFF13FFF3BBBF34344BB43BB1>//?/B3??0?0B??33?44?B3222?3/B?/2333@2//022<11<11<0/0<0<00<.><0111110...=<=00=000<./.<C00;0;;:0;:00//0:0000;00090//:/0;;C00000;0;;.-99
@M05620:37:000000000-D9766:1:1101:18436:8343 1:N:0:21
AGTGCCAGCTCTCAATCGCACAGGGGACCCAGGGCCTGGCCCCTCCATCCAGAAAACCTATGACCTCACCCGCTACCTGGAGCACCCACTCCGCAGCTTGGCTGGGACCTATGTGAGTATCCAGCGTAGGAATCTGGGAGTTGGGGAGGAGTGAGGAGTTGGGGAAAGACAGTCCTAACCGTGGAGGGTTCTGGTAAATGATGGGTGGAGGAGGGCATCTTGGGCACCCCCAGGTCCCCCGTCCTGACTTT
+
AA>>AFFFAFFFG4GGGGGAECHAG2BAAEGG2AEBAFHH2GGCGGHHHHGHDAFFGGFFFGDGHDGGHFFEE>>EHH3F?BGHHH11?GHHDDEEE3FFEFGG<<EGGHEHFHDFFHHHHE3GHF?/<EFGFHHHGH0FAGHHCG.<>.<<G0<C<EGHHGGGED.G/CGGGCHGBG/CGDEG9A.BEGG0;B;;C000000;E/;-....;AF.../;;/;9...;.-9-..;;FFE.9..../////9
@M05620:37:000000000-D9766:1:1101:10683:8351 1:N:0:21
ACCACACCTTCTACAATGAGCTGCGTGTGGCTCCCGAGGAGCACCCCGTGCTGCTGACCGAGGCCCCCCTGAACCCCAAGGCCAACCGCGAGAAGATGCCCAGGTGAGTGGCCCGCTACCTCTTCTGGTGGCCGCCTCCCTCCTTCCTGGCCTCCCGGAGCTGCGCCCTTTCTCACTGGTTCTCTCTTCTGCCGTTTTCCGTAGGACTCTCTTCTCTGACCTGAGTCTCCTTTGGAACTCTGCAGGTTCTA
+
AAAABBBAFFFFGGGGGGGGGFHHGGGGDGHGHGGGEGG?AGHHHGGGEEGCFFGHHHHG0EEEGGEGGGGHFHHGGGGHGHHHEGGGGGGGCDH2FGHHHHHGGGHHHHEGHGGGG?DHHHHHGHHHHHGGH?DGGGHGHHDHFFGGGGGGGGGGGGGGGG/FGGFFFFFFFFFFFFFFFFFFFFFFFFFFFFDFFFFFBBFDD/FFFFFFFFFFFFFFFFFFFFFFFFFFFFFFFFFFFFFFFFAFFFF
@M05620:37:000000000-D9766:1:1101:20597:8352 1:N:0:21
AGTGCCAGCTCTCAATCGCACAGGGGACCCAGGGCCTGGCCCCTCCATCCAGAAAACCTATGACCTCACCCGCTACCTGGAGCACCAACTCCGCAGCTTGGCTGGGACCTATGTGAGTATCCAGCGTAGGAATCTGGGAGTTGGGGAGGAGTGAGGAGTTGGGGAAAGACAGTCCTAACCGTGGAGGGTTCTGGTAAATGATGGGGTGAGGAGGGGCTCTTTGGCTCCCACCAGTCCCCCTGTCTGGTCTA
+
AA>>AFFFBFFFGDGFEFGAE2F4FEDGFGHH2EGBFFHHCGE1EFFHGGHFFBCGHGHFFGFHHFGFHFGEG/>FGGFHB?BGHH??EHHFDGGGEHDEEFHGGGHHFHHHGGHHFHHBGHHFHGGDGGGH1FFFFHEFFFGHGCGGGGA<CGDCGDGFHHGGGGH.:CFCGHHFCGHFGFEBDAGGEFGFFFCBBFFFFGGGGGDBFFFFFFBB?BEBBFFFFFFFFBFFEFFFFFFFBFFFFFFFFF/
@M05620:37:000000000-D9766:1:1101:20532:8356 1:N:0:21
ACCACACCTTCTACAATGAGCTGCGTGTGGCTCCCGAGGAGCACCCCGTGCTGCTGACCGAGGCCCCCCTGAACCCCAAGGCCAACCGCGAGAAGATGCCCAGGTGAGTGGCCCGCTACCTCTTCTGGTGGCCGCCTCCCTCCTTCCTGGCATCCCGGAGCTGCGCCCTTTCTCACTGGTTCTCTCTTCTGCCGTTTTCCGTAGGACTCTCTTCTCTGACCTGAGTCTCCTTTGGAACTCTGCAGGTTCTA
+
ABABCBCBFFFFGGGGGGGGGGGHGGGGGGGHHGGG2EEE?GGHHGGGEGGG5GHHHHHGGG0FGGGGGGGHHHHGGGGHGHHHHGGGGGGGGGHGHGHFF2?F1FGHHFEGFGGGGGGGHFHHGHHHHCAGCCDG.;CFHH.CGGGFGGF/0;FEGAFG?FGGGGFFFFFFFFFFFFFFFFFFFFFEFFFFFBDFFFFFDFFDFFFFFFFFFFF///BFFFFFF:FFFFFFB/B/FBBF/BFFFF.;FFB
@M05620:37:000000000-D9766:1:1101:23126:8361 1:N:0:21
AGTGCCAGCTCTCAATCGCACAGGGGACCCAGGGCCTGGCCCCTCCATCCAGAAAACCTATGACCTCACCCGCTACCTGGAGCACCAACTCCGCAGCTTGGCTGCCCCCGTCCCCCTGTCTGGTCTCTCTCCTGCCCTTCGCTCGGACGAGCCCCCGTCTGCCCTCCCGTCACTCCGGCGCCTCTCGTCTGCCGTCTTCTGCTTGAAAACCACCCGCCCTTCCTCTCCCACCAGTCCCCCTCTCTCTACCA
+
BCBBCFFFDFFFGGGGGGGGGGHHGGGGGGHHGGGGGGHHHHGHGGHHHHHHHHHHHGHHHHHHHHHHHHHGGGGGHHHHHHHHHHHHGHHHGGGGGHHHGHHG/0??BDABDAGEGEGHGGCFFH1??FDGHFCGHHBFG.CGGGGCGGG?@.<@:CEHG<<E0<99<...<BFBD?-<-<<D0BBB<BA00@D=.9:BB0BFF.0BB/.<.<.<<-9-<//:<0/</<A??.:<B0<DA.</:00:<0<
@M05620:37:000000000-D9766:1:1101:21867:8363 1:N:0:21
AGTGCCAGCTCTCAATCGCACAGGGGACCCAGGGCCTGGCCCCTCCATCCAGAAAACCTATGACCTCACCCGCTACCTGGAGCACCAACTCCGCAGCTTGGCTGGGACCTATGTGAGTATCCAGCGTAGGAATCTGGGAGTTGGGGAGGAGTGAGGAGTTGGGGAAAGACAGTCCTAACCGTGGAGGGTTCTGGTAAATGATGGGGTGAGGAGGGGCTCTTTGGCTCCCACCAGTCCCCCTGTCTGGTCTA
+
>A>AAFFFBFFFGGGGGGGCEEF4CEGE2EGHGEGGECGHFGGHGGHHFHHFDF3GGGGHHHFHHHHHHHHGGGGGHHHFHHHGHHHHGHHHGGEEGFHHGHHGEAGHGFHHHHFHHHFHD2?GCC?EGAGHHHFHHH0<CGHHGC.CGGFHHHFAGDGFGHGGGGH.:/CGCFHGHHHFBCEGGGG@9CFGGGFGGGGBFFFGGGFBAFFF9DBB-9EFF/B///BAFEF.EA/:9/9D-.FFFFF9BFB
@M05620:37:000000000-D9766:1:1101:15185:8368 1:N:0:21
ACCACACCTTCTACAATGAGCTGCGTGTGGCTCCCGAGGAGCACCCCGTGCTGCTGACCGAGGCCCCCCTGAACCCCAAGGCCAACCGCGAGAAGATGCCCAGGTGAGTGGCCCGCTACCTCTTCTGGTGGCCGCCTCCCTCCTTCCTGGCCTCCCGGCGCTGCGCCCTTTCTCACTGGTTCTCTCTTCTGCCGTTTTCCGTAGGACTCTCTTCTCTGACCTGCGTCTCCTTTGGAACTCTGCAGGTTCTA
+
AAAABBBAFFFFGGGGGGFEGGHGFEEA4AGGHGGFDG?CDHHHHGEEEEEFFGHFHHHECFCGFGEGGEGHHHHGGEDGFHHHGGGECG<BDGHFHHHHHGHGHHGCGHGGGHCGGGGHHHHHHGGHHFGHFGCGF.GGHGGHFBFGGGGGBGGFGF-;BFFFFFFFFFFFFFBFFFFFFFFFFFFFFFFFFDDFFFFFFFFFFFFFFFFFEFFFFF/BFFF.;DF.FF/BFFFFFFFFFFFFFFFFFFB
@M05620:37:000000000-D9766:1:1101:17237:8369 1:N:0:21
GAGGCTGCTTTGGAAGAAACTCATAGATTACTGCAACAGTTCCCCCTGGACCTGGAAAAGTTTCTTGCCTGGCTTACAGAAGCTGAAACAACTGCCAATGCTACAGGATGCTACCCGTAAGGAAAGGCTCCTAGAAGACTCCAAGGGAGTAAAAGAGCTGATGAAACAATGGCAAGTAAGTCAGGCATTTCCGCTTTAGCACTCTTGTGGATCCAATTGAACAATTCTCAGCATTTGTACTTGTAACTTGA
+
BABCCCFCFFFFGGFGGGGGGGHHHHHHHHHHHHHHFHHGGHHHHGGGHHHHHHHHHHHHGHHHHHHHHHHHHHHHHHHHHHHHHHHHHHHHHHHHHHHHHG4FFF?GHHHHGGGHG?>?FFHGFB?FGGGHHEGHHGGFHHGHFEFHGBHFHHGGHHHHHHHHGGHHH1FBFCFC?FD1>F1>CGA<>=H1AGGAEDGBFHGHGHFHHGGGHHFHBCCFC0CHHFHHBHFGGBFFBGEFGFFFFGGGFFC
@M05620:37:000000000-D9766:1:1101:26663:8372 1:N:0:21
ACCACACCTTCTACAATGAGCTGCGTGTGGCTCCCGAGGAGCACCCCGTGCTGCTGACCGAGGCCCCCCTGAACCCCAAGGCCAACCGCGAGAAGATGCCCAGGTGAGTGGCCCGCTACCTCTACTGGTGGCAGCCTCCCTCCTTCCTGGACTCACGACGCTGCGCCCTTTCTCACTGGTTCTCTCTTCTGCCGTTTTCCGTAGGACTCTCTTCTCTGACCTGAGTCTCCTTTGGAACTCTGCAGGTTCTA
+
BBBAABBBFFFFGGGGFGG5FGHFGEGEADGH3AFEEGGGFHHHHGGG1BEFFHFHHHGGC00EFEEEGGAFHFHGGGCH//GHHGG@DGG</C?FFFBCHFHGFHHHGFGGHGGGC-@CFHH0==GHDHGH/AEGHGG.:GGHHHH0CG/GFG0CE.-;;AEGGGG-BFFF/BFFFFFFFFFFE/;FBFFFFBFFFFFFFFFFFFFFFFFFFFFFFFBFFFFFFFFFFFFFFFFFFFFFFFFEBFFFFFF
@M05620:37:000000000-D9766:1:1101:11656:8373 1:N:0:21
ACCACACCTTCTACAATGAGCTGCGTGTGGCTCCCGAGGAGCACCCCGTGCTGCTGACCGAGGCCCCCCTGAACCCCAAGGCCAACCGCGAGAAGATGCCCAGGTGAGTGGCCCGCTACCTCTTCTGGTGGCCGCCTCCCTCCTTCCTGGCCTCCCGGCGCTGCGCCCTTTCTCACTGGTTCTCTCTTCTGCCGTTTTCCGTAGGACTCTCTTCTCTGACCTGAGTCTCCTTTGGAACTCTGCAGGTTCTA
+
?AAABAABFFFFFGGBDGGGGGFHEEEEH?GHHGG2EEEEGHHHGGGGGGGGHHHHFGHGGGGGGGGGGGGGHHHGGGGHGHHHHFGGGGGGGGHHHHHHHHHA1<FGH1CFHGGGGG-CHFHHHHFBGHGHHGGGGGHGHGGHHGGGGGGGGGGGG--9BBBF?BFB<FFFFFFFFFFFFFFFFFFFFFFFFBDFFFFFFF.DD/BFFFFFFFF/BFBFFFF/.FFFFFFFFFFFFFFFFFFFFFAFFFB
@M05620:37:000000000-D9766:1:1101:27149:8373 1:N:0:21
ACCACACCTTCTACAATGAGCTGCGTGTGGCTCCCGAGGAGCACCCCGTGCTGCTGACCGAGGCCCCCCTGAACCCCAAGGCCAACCGCGAGAAGATGCCCAGGTGAGTGGCCCGCTACCTCTTCTGGTGGCCGCCTCCCTCCTTCCTGGCCTCCCGGAGCTGCGCCCTTTCTCACTGGTTCTCTCTTCTGCCGTTTTCCGTAGGACTCTCTTCTCTGACCTGAGTCTCCTTTGGAACTCTGCAGGTTCTA
+
BCCCCCCCFFFFGGGGGGGGGGHGGEEECEHHHGGEFGGGGHHHHGGGDEEGHHGHGHHGGGGGGGGGGGGHGHHGGGGHGHHHHGGGGGGFCGHHHHHHHHHGGHHHHHGGHHGGGGGHHHHHHHHHHHGHHGGGGGHGHHGHHGGGGGGGGGGGGGGGGGGGGGFFFFFFFFFFFFFFFFFFFFFFFFFFFFFFFFFFFFFDDFFFFFFFFFFFFFFFFFFFFFFFFFFFFFFFFFEFFFFFFFFFFFB
@M05620:37:000000000-D9766:1:1101:17926:8381 1:N:0:21
AGTGCCAGCTCTCAATCGCACAGGGGACCCAGGGCCTGGCCCCTCCATCCAGAAAACCTATGACCTCACCCGCTACCTGGAGCACCAACTCCGCAGCTTGGCTGGGACCTATGTGAGTATCCAGCGTAGGAATCTGGGAGTTGGGGAGGAGTGAGGAGTTGGGGAAAGACAGTCCTAACCGTGGAGGGTTCTGGTAAATGATGGGGTGAGGAGGGGCTCTTTGGCTCCCACCAGTCCCCCTGTCTGGTCTA
+
AA1>AF1FAFFFGGGFDFGAE?H0FAEEEAGH0AE?CFHHFHGAEGBGHFGGEAACGGGHHHGHHDGFHGGEG/>EGGGHFFGHHHCFEHHGCGEGCFF<AHHGGGHHGHHHGGGHDHHHHFHHFCGGGGHGCHHHFFFFAGGH?CC@CCCFFDGFGGHHHHGGGGHFGFGEGHHHGFGHGGEGBGB@GGGGGGFFFBGFGGGGGGF@EFFFBF@?@@FFFFFFFFFF?BFBEFFFFFFF@FFFFFFFBB/
@M05620:37:000000000-D9766:1:1101:8071:8388 1:N:0:21
AGTGCCAGCTCTCAATCGCACAGGGGACCCAGGGCCTGGCCCCTCCATCCAGAAAACCTATGACCTCACCCGCTACCTGGAGCACCAACTCCGCAGCTTGGCTGGGACCTATGTGAGTATCCAGCGTAGGAATCTGGGAGTTGGGGCGGAGTGAGGAGTTGGGGAAAGACAGTCCTAACCGTGGAGGGTTCTGGTAAATGATGGGGTGAGGAGGGGCTCTTTGGCTCCCACCAGTCCCCCTGTCTGGTCTA
+
>11>ADFFAFFFGBGGGFGFEEHGFEFGEEGHAEFAFFHHFHGHGGGHGHHHFEGHHGBGHHFHHGGHHHHGGEEGHGHHGHHFGHAGEHHHCE/E>G10<FCEEGHGGHHB1BG2FGHH22F1F/<?<<FHHHHGHGGEAGH1CC.A--;;.CFCGGGGFB@A.EGG/CFGBFGGBFGGGBG@9-A>-;AFFFFFFF/FFFFFFFB?FF-BBF@@@?FFBFFFFF/EEB-AE-99BFFA-EBFFFFFFFB
@M05620:37:000000000-D9766:1:1101:9902:8403 1:N:0:21
GAGGCTGCTTTGGAAGAAACTCATAGATTACTGCAACAGTTCCCCCTGGACCTGGAAAAGTTTCTTGCCTGGCTTACAGAAGCTGAAACAACTGCCAATGCTACAGGATGCTACCCGTAAGGAAAGGCTCCTAGAAGACTCCAAGGGAGTAAAAGAGCTGATGAAACAATGGCAAGTAAGTCAGGCATTTCCGCTTTAGCACTCTTGTGGATCCAATTGAACAATTCTCAGCATTTGTACTTGTAACTGAC
+
A3AAAAFAFFFFGGGGGGGGGGHHGFGHGHHHHH4GGHFDAFGHEGEF22FEHHGHHHHFFHHFGGHHHHFHHHG3EGGFHHHHHEGHHBGHHGHHC3BFGHDGFHHGHHHHHHHHGGGGHHHHCHHHHHGHHF33F3BFGHF2FGGAGGGF2FHFHHHHBHHBHHHCHGHHHHHGFGHHHHHHHHHHHHHHGGGGGHHHHHHHHHHHHGHHHHFCGHGHHH0CFHHHHHGGGGGGFFGGGGGGG0FGGGF
@M05620:37:000000000-D9766:1:1101:7049:8405 1:N:0:21
AGTGCCAGCTCTCAATCGCACAGGGGACCCAGGGCCTGGCCCCTCCATCCAGAAAACCTATGACCTCACCCGCTACCTGGAGCACCAACTCCGCAGCTTGGCTGGGACCTATGTGAGTATCCAGCGTAGGAATCTGGGAGTTGGGGAGGAGTGAGGAGTTGGGGAAAGACAGTCCTAACCGTGGAGGGTTCTGGTAAATGATGGGGTGAGGAGGGGCTCTTTGGCTCCCACCAGTCCCCCTGTCTGGTCTA
+
BBBBBFF4AFFFGGGGGGGGGGHGGGGEEGHHGFGGCFGHHHGHGGHFHHHHHHHHHGH3GHHHHHHHHHHGGFGGHHHHHHHHHHHHGHHHGGGGGHHHCHHGGDHHGHFHHHFHFFHHHHHHHGGGGGHHHHHHHHGGGHHH/ACDGDFHHHHHHGHFFH-CEGHHHHHHHFHHHHHHGGGGAFG?;FFGGGFFGGGGGGGGGDFFFFFFFF=FF;FFFFFFFFFFFFFFFFBFFFFFFEFFFFFBFFF
@M05620:37:000000000-D9766:1:1101:13247:8416 1:N:0:21
ACCACACCTTCTACAATGAGCTGCGTGTGGCTCCCGAGGAGCACCCCGTGCTGCTGACCGAGGCCCCCCTGAACCCCAAGGCCAACCGCGAGAAGATGCCCAGGTGAGTGGCCCGCTACCTCTTCTGGTGGCCGCCTCCCTCCTTCCTGGCCTCCCGGCGCTGCGCCCTTTCTCACTGGTTCTCTCTTCTGCCGTTTTCCGTAGGACTCTCTTCTCTGACCTGAGTCTCCTTTGGAACTCTGCAGGTTCTA
+
AAAAAAAAFFFFGGGGGGG1G1FCEAEEHGHHBFGGGGGCGHHHHGGGGFGEHHHHHHHGGGGGGCEGGGGGHCFGGGGHGGHHHGGEGGG@/CCGGFFHHHEGHHHHHFGGHHGGGGGHHGFHHBFHHHGHHGGGGCFGHHGHHGGGEGGGGGGGGG-A@@?B@@F@@FFFFFFFFFFFFFFFFFFFFFFFF@AFFFFFFFFFFEFFFFFFFFFF/BFFFFFBFFFFFFEFFFFFFFFFFFFFFEFFFFB
@M05620:37:000000000-D9766:1:1101:5120:8434 1:N:0:21
ACCACACATTCTACAATGCGCTGCGTGCGGCTCACGAGGAGCACCCCTTGCTGCTGACCGAGGCCCCCCTGAACCCCAAGGCCAACCGCGCGAAGATGCCCAGGTGAGTGGCCCGCTACCTCTTCTGGTGGCCGCCTCCCTCCTTCCTGGCCTCCCGGCGCTGCGCCCTTTCTCACTGGTTCTCTCTTCTGCCGTTTTCCGTAGGACTCTCCTCTGTGCCCTGAGTCGCCTTTGGAACTCTGCAGGTTCTA
+
BABBBBB3BBBFGGGGGGAEFGGGGEE22AEAB3BB2AEAAGGHHGG1AFFGFHGHHHH0>ECGGFGGGFEGFHHGGGGHEHGHHGABBD<BDGG/FGHHHHHGHHGCGHGGHHGGG?DHHHHHGHHBGCDHHGGGGGEEGFGGGGGGB/CFF9EEAC-;@FADFFFFFFFFFF/BFFFFF/B9F:9F;9BFFFFFFFFEFFAFFBBFFFFEFFF/;B/;FFF.9BB-:9ADFFFFFFFFFFFFFFFFFFF
@M05620:37:000000000-D9766:1:1101:13850:8437 1:N:0:21
AGTGCCAGCTCTCAATCGCACAGGGGACCCAGGGCCCGCCCCTCCATCCAGAAAACCTATGACCTCACCCGCTACCTGGAGCACCAACTCCGCAGCTTGGCTGCACCAGTCCCCCTGTCTGGTCTATCTCCTGCCCTTAGATCGGAAGAGCACACGTCTGAACTCCAGTCACTCCGGAGAATCTCGTATGCCGTCTTCTGCTTGAAAAAAAAAACAGCAAAACCACAAAGATTCACGCAGAAGCATCATAC
+
>AAABFFFBFFFGFGGGGGGGGGH2EEFGGHHGGGAFGCGGGHGGFGHHEGHGFHHFHFFGHHHHF3FGHGGEFEFHGHEGHHHHHHEHHHGGGGGFGHGFFFG2GHHHGGGHHGGGGHHHHGHH2GHHHHHHHHHHHHHEHHHG.FEFHHGHHHGHHGGG<CGHHHHCGHHHHHDD:@B.;0;CF;.CCFGGCGFGGGGGGG9CBFCFFFFA-....../.....9..//;/9//..-9;/////9////
@M05620:37:000000000-D9766:1:1101:25638:8443 1:N:0:21
AGTGCCAGCTCTCCATCGCACAGGGGACCCAGGGCCTGGCCCCTCCATCCAGAAAACCTATGACCTCACCCGCTACCTGGAGCACCCACTCCGCAGCTTGGCTGGGACCTATGTGAGTATCCAGCGTAGGAATCTGGGAGTTGGGGAGGAGTGAGGAGTTGGGGAAAGACAGTCCTAACCGTGGAGGGTTCTGGTAAATGATGGGGTGAGGAGGGGCTCTTTGGCTCCCACCAGTCCCCCTGTCTGGTCTA
+
AA>>AFFFBFFFG4FFBEECECHAF2AAEEFHABEEFFHHAGGHGGHHHGGHFHH2BEHHFFFGHDFGHHH>E>>EHH@B?BFGHH11?GHB>E?EEGBGEHHGGGFHGHHHGGGGHHHHHHHHHGFDFGFHGHHHHH0FEHHHGG.CG.<<G0DG0EGHHHGGE.CHCHFGHHHHHHGGGGGGDGGGEFFGGGFBFGGGGGGGGFADFFFFFFFFFFFFFFFFFFFFFFFFFFFFFFFFFFFFFFFFFFF
@M05620:37:000000000-D9766:1:1101:17115:8443 1:N:0:21
ACCACACCTTCTACAATGAGCTGCGTGTGGCTCCCGAGGAGCACCCCGTGCTGCTGACCGAGGCCCCCCTGAACCCCAAGGCCAACCGCGAGAAGATGCCCAGGTGAGTGGCCCGCTACCTCTTCTGGTGGCCGCCTCCCTCCTTCCTGGCCTCCCGGAGCTGCGCCCTTTCTCACTGGTTCTCTCTTCTGCCGTTTTCCGTAGGACTCTCTTCTCTGACCTGAGTCTCCTTTGGAACTCTGCAGGTTCTA
+
CDDDDDDDFFFFGGGGGGGGGGHHGGGEFGHHHGGGGGGGGHHHHGGGGGGGHHHHGHHGGGGGGGGGGGGHFHHGGGGHGHHHHGGGGGGGGGHHHHHHHHHGHHHHHHGGHHGGGGGHHHHHHHHHHHGHHGGGGGHGHHGHHGGGGGGGGGGGGG-ADGGGGGFFFFFFFFFFFFFFFFFFFFFHHHHHFFFFFFFFFFFFFFFFFFFFHHFFFFFFFHFFFFFFFFFFFFFFFFFFFFFFFFFFFFF
@M05620:37:000000000-D9766:1:1101:17131:8453 1:N:0:21
ACCACACCTTCTACAATGAGCTGCGTGTTGCTCCCGAGGCTCACCCCGTGCTTCTGACCGAGTCCCCCCTGACCCCCAAGGCCAACCGCGAGAAGATGCCCAGGTGAGTGGCCCGCTACCTCTTCTGGTGGCCGCCTCCCTCCTTCCTGGCCTCCCGGAGCTGCGCCCTTTCTCACTGGTTCTCTCTTCTGCCGTTTTCCGTAGGACTCTCTTCTCTGACCTGAGTCTCCTTTGGAACTCTGCAGGTTCTA
+
AA1AA1AAFFFFFGGG3FGGG1FGFEEFAGFGFGGF0EE/AFFGHHGEBAEF1DF1BGHE>E>GHHHGGGG00BGGGGEGFHHH/?AEGGGCC/F11B<BFGFGGFFGFHAFFEGGGGGE1GHHHHHGGGCGHGGGGGHEHHFHGHHHHFHHHHGGGA@AAFBFGGGGGGGFFFFFFFFBFFFFFFFFFFEFF@FBFFFFBBFBFFFFFFFFFFFFFFFFFFFFBBFFFFFFFFBB/:BFFBFFFFFFFFF
@M05620:37:000000000-D9766:1:1101:25642:8463 1:N:0:21
AGTGCCAGCTCTCAATCGCACAGGGGACCCAGGGCCTGGCCCCTCCATCCAGAAAACCTATGACCTCACCCGCTACCTGGAGCACCAACTCCGCAGCTTGGCTGGGACCTATGTGAGTATCCAGCGTAGGAATCTGGGAGTTGGGGAGGAGTGAGGAGTTGGGGAAAGACAGTCCTAACCGTGGAGGGTTCTGGTAAATGATGGGGTGAGGAGGGGCTCTTTGGCTCCCACCAGTCCCCCTGTCTGGTCTA
+
AABABFFFBFFFGDGGGAFGGGGHCAEGGGHHGFGFFFHHHHGHGGHHHHGGDHHHHGHHHDFHHHHHHHHGGGGGHHGBGHGGHHCGGGHHGF>EEGHHGHHEFEGHGHHHHHGHHFHHHHHHHGEECDHHHHHHHHHGEGHHGGGGGGGHHFHHHGHHHHGGGGHGHHHHGHHHHHGHGAEGGGGG;AFFGGCFGGFGGGGGGGFFFFFFFFFFFDFFFFFFFFFFFFFFFFFFFFFFFEFFFFFFFFF
@M05620:37:000000000-D9766:1:1101:10582:8480 1:N:0:21
ACCACACCTTCTACAATGAGCTGCGTGTGGCTCCCGAGGAGCACCCCGTGCTGCTGACCGAGGCCCCCCTGAACCCCAAGGCCAACCGCGAGAAGATGAACCCAGGTGAGTGGCCCGCTCCCTCTTCTGGTGGCCGCCTCCCTCCTTCCTGGCCTCCCGGCGCTGCGCCCTTTCTCACTGGTTCTCTCTTCTGCCGTTTTCCGTAGGACTCTCTTCTCTGCCCTGCGTCTCCTTTGGAACTCTGCAGGTTC
+
CCCCCCCAFFFFGGGGGGGGGGHHGGGEEEHHHGGFFGGGGHHHHGGGGGGGGHHHHHHGGGGGGGGGGGGHHHHGGGGHGHHHHGGGGGCGGGHHHHHHHHGFHGGH1FGHGGHHGGG-CGHHHHHHHHHHGHHGGGGGHGHGAFGGGGGGGGGGGEGG?DFDFFFFFFFFFFFFFFFFFFFFFFFFFFFFFFFFDFFFFF?F;DDFFFFFFFFFFFFF0B:BFACABDFFFFFFFFFFFFFFF0;AFF0
@M05620:37:000000000-D9766:1:1101:24572:8486 1:N:0:21
AGTGCCAGCTCTCAATCGCACAGGGGACCCAGGGCCTGGCCCCTCCATCCAGAAAACCTATGACCTCACCCGCTACCTGGAGCACCAACTCCGCAGCTTGGCTGGGACCTATGTGAGTATCCAGCGTAGGAATCTGGGAGTTGGGGGGGAGTGAGGAGTTGGGGAAAGACAGTACTAAACGTGGAGGGTTCTGGTAAATGATGGGGTGAGGAGGGGCTCTATGGCTCCCACCAGTCCCCCTGTCTGGTCTA
+
11>>AFDCAFFFDGGGGEAFEEEFCEG00BGHGEEE/AFG0FEEGGGFAFGF1B1FGE0AGG2FGHFHHHHGGGEEHHGCGHHGF/FGGG1GECE//BGHGB1//EG0EH1G1B22FGH122B<0>?/B/1@1@11F00/?G11>C--;----BF-:-BF/;@-AF--;B/BB/99BFBFF--;-;-;;AFFFFFFFFFFF/B/ABB@EF-/9A--9@FF/;//:FF?EF-BFFF/B/-;@FFFF//;9/:
@M05620:37:000000000-D9766:1:1101:18975:8490 1:N:0:21
ACCACACCTTCTACAATGAGCTGCGTGTGGCTCCCGAGGAGCACCCCGTGCTGCTGACCGAGGCCCCCCTGAACCCCAAGGCCAACCGCGAGAAGATGCCCAGGTGAGTGGCCCGCTACCTCTTCTGGTGGCCGCCTCCCTCCTTCCTGGCCTCCCGGCGCTGCGCCCTTTCTCACTGGTTCTCTCTTCTGCCGTTTTCCGTAGGACTCTCTTCTCTGACCTGAGTCTCCTTTGGAACTCTGCAGGTTCTA
+
AAAABBBBFFFFCFFB5FGGGGGHGEGEG2GGHGG?EEG2EHHHHGGGEEGFHGCCGHGGGGGGGGEGGGGHHHHGGGGHGHHHGGGGGFBFGGHHHGHHHHHGHHHHHGGGHHGGGCGHHHHHHHHHHHGHHGGGGDHGHHGHHGGGGGFGGGGGGG-?DFAFFFFFFFFFFFFFFFFFFFFFFFFFFFFFFFFFFFFFFFFFFFFFFFFFFFFFFFFFFFFFFFFFFFFFFFFFFFFFFFFFFFFFFF;
@M05620:37:000000000-D9766:1:1101:19024:8495 1:N:0:21
AGTGCCAGCTCTCAATCGCACAGGGGACCCAGGGCCTGGCCCCTCCATCCAGAAAACCTATGACCTCACCCGCTACCTGGAGCACCAACTCCGCAGCTTGGCTGGGACCTATGTGAGTATCCAGCGTAGGAATCTGGGAGTTGGGGAGGAGTGAGGAGTTGGGGAAAGACAGTCCTAACCGTGGAGGGTTCTGGTAAATGATGGGGTGAGGAGGGGCTCTTTGGCTCCCACCAGTCCCCCTGTCTGGTCTA
+
ABBACFFFCFFFGGGGGGGGGGHHGGGGGGHHGGGGGGHHHHGHGGHHHHHHGHHHHGHGHHHHHHHHHHHGGGGGHGHHHHHHHHHHGHHHGGGGGHHHGHGGGGHHGHHHHHHHHHHHHHHHHGGGGGHHHHHHHHHGGHHHGGGGGGGHHHHHHGHHHHGGGGHHHHHHHHHGHHHHGGGGGGGGCFGGGGFFGGGGGGGGGGFFFFFFFFFFFFFFFFFFFFFFFFFFFFFFFFFFFFFFFFFFFFF
@M05620:37:000000000-D9766:1:1101:17872:8501 1:N:0:21
GAGGCTGCTTTGGAAGAAACTCATAGATTACTGCAACAGTTCCCCCTGGACCTGGAAAAGTTTCTTGCCTGGCTTACAGAAGCTGAAACAACTGCCAATGCTACAGGATGCTACCCGTAAGGAAAGGCTCCTAGAAGACTCCAAGGGAGTAAAAGAGCTGATGAAACAATGGCAAGTAAGTCAGGCATTTCCGCTTTAGCACTCTTGTGGATCCAATTGAACAATTCTCAGCATTTGTACTTGTAACTGAC
+
A>AAA?FAFFFFFGFGGC1FFG1GDFGGGFHHHHHGFGHAFGFHHGGGGGHHHGHHHHHHHHHHBHEGHHHHHHFHHHHHHHHHCGHHHF/GHCHFHBHHFFFGGCFHHBGHGFGHGGGFFFHHHFFGHHGHHFFHHEGHGCHHHGGHGCHHHHHGHHHGHHHHHHHHHDDGHFGF?FGDFHDGHHGFHHHHGGGCFFHHHEHHHHFGCFHGHGHGBGCHHFFHFHH0GFFGFCFBBCBFGFF9FFGGFBB
@M05620:37:000000000-D9766:1:1101:24565:8506 1:N:0:21
AGTGCCAGCTCTCAATCGCACAGGGGACCCAGGGCCTGGCCCCTCCATCCAGAAAACCTATGACCTCACCCGCTACCTGGAGCACCAACTCCGCAGCTTGGCTGGGACCTATGTGAGTATCCAGCGTAGGAATCTGGGAGTTGGGGAGGAGTGAGGAGTTGGGGAAAGACAGTCCTAACCGTGGAGGGTTCTGGTAAATGATGGGGTGAGGAGGGGCTCTTTGGCTCCCACCAGTCCCCCTGTCTGGTCTA
+
BBBABFFBBFFFGDBGGFFGG?BGEAEGGGHHGEGEEFGHHHGHGGHHHGGHHHHHGGHHHGFHHHHHHHHGGGGGHHGFGHFFGHAGEGHHFGCFGGHHGHHGE?GHGHHHHHHHHGHHHHHHGGEAB<GHHHHHHHGGDFHHGGFFCFGHHHGHG.CGHHGGCFGHFGFHCHHHHHHHGDEGGGGGEFGGGGGGGGGGGGGGGGFFFFFFFFFFFAFFFFFFFFFFFFFFFFFFFFFFFFFFFFFFFFB
@M05620:37:000000000-D9766:1:1101:20653:8507 1:N:0:21
AGTGCCAGCTCTCAATCGCACAGGGGACCCAGGGCCTGGCCCCTCCATCCAGAAAACCTATGACCTCACCCGCTACCTGGAGCACCAACTCCGCAGCTTGGCTGGGACCTATGTGAGTATCCAGCGTAGGAATCTGGGAGTTGGGGAGGAGTGAGGAGTTGGGGAAAGACAGTCCTAACCGTGGAGGGTTCTGGTAAATGATGGGGTGAGGAGGGGCTCTTTGGCTCCCACCAGTCCCCCTGTCTGGTCTA
+
ABAABFFFDFFFGFGGGGGFGGHGGEEFGGHHFGGGGGHHHHGHGGHHHHHHHHHHHGHHHFHHHHHHHHHGG>EFHHHHBGHHHHAFFHHGEGGGGHHHGHHGGGHHGHHHHHHHHHHHHHHHHGGGGGHHHHHHHHAFDGHHGGEGGECGHBHGCGHHHHGGGDHHGHHHHHHHHHHHGGGGAEGGGGGGGGFGGGGGGGGGGGFFFFFFFFFFFFFFFFFFFFFFFFFFFFFFFFFFFFFFFFFFFFB
@M05620:37:000000000-D9766:1:1101:20033:8509 1:N:0:21
AGTGCCAGCTCTCAATCGCACAGGGGACCCAGGGCCTGGCCCCTCCATCCAGAAAACCTATGACCTCACCCGCTACCTGGAGCACCAACTCCGCAGCTTGGCTGGGACCTATGTGAGTATCCAGCGTAGGAATCTGGGAGTTGGGGAGGAGTGAGGAGTTGGGGAAAGACAGTCCTAACCGTGGAGGGTTCTGGTAAATGATGGGGTGAGGAGGGGCTCTTTGGCTCCCACCAGTCCCCCTGTCTGGTCTA
+
>3>AAFFBAFFFGFFGGAF2A2B42AEEFFGHGDGEFAGHHHGHGGHGHHGF3CFGGGHFH35FGGBFGHHEEGFEHHGBFGG?EGCGGFHHDF//EBGHEHHEEAGGGHEHHHFGHHHHHFHHGGDDGGHHHHHHHHGGAGHHGGEGGGGHHHHHG<GHFHGGGGHEFFHHGHHGHHFHGCEGGFGG9FGGGGFBFEBFGFFFEADBAFFFAFB??BFFFFFEFFFFFFFFE;BFFFEF<EFFFFBBBB9
@M05620:37:000000000-D9766:1:1101:8985:8520 1:N:0:21
ACCACACCTTCTACAATGAGCTGCGTGTGGCTCCCGAGGAGCACCCCGTGCTGCTGACCGAGGCCCCCCTGAACCCCAAGGCCAACCGCGAGAAGATGAACCCAGGTGAGTGGCCCGCTCCCTCTTCTGGTGGCCGCCTCCCTCCTTCCTGGCCTCCCGGCGCTGCGCCCTTTCTCACTGGTTCTCTCTTCTGCCGTTTTCCGTAGGACTCTCTTCTCTGCCCTGCGTCTCCTTTGGAACTCTGCAGGTTC
+
BBBBBBBAFFFFGGGGGGFFGFHHGGGBAEHHGFFFFGGGGHHHHGGGGGGGGHGHHHHAFGGGGGGGGGGHHHHGGGGHGHHHHGGGGGBDFGHGHHHHHHGGHGHH1GHHGGHHGGG-CGHHHHHHHHHHGHHGGGGGHGHG;CFGGGGGGGGGGEGG?GFFFFFFFFFFFFFFBFFFFFFFFFFBFFFFFFFFDFFFFFBF9ADFFFFFFFFFFFFF/F;BFAB;BDFFFFFFFFFFFFFFF/;FFF/
@M05620:37:000000000-D9766:1:1101:27357:8521 1:N:0:21
ACCACACCTTCTACAATGAGCTGCGTGTGGCTCCCGAGGAGCACCCCGTGCTGCTGACCGAGGCCCCCCTGAACCCCAAGGCCAACCGCGAGAAGATGCCCAGGTGAGTGGCCCGCTACCTCTTCTGGTGGCCGCCTCCCTCCTTCCTGGCCTCCCGGAGCTGCGCCCTTTCTCACTGGTTCTCTCTTCTGCCGTTTTCCGTAGGACTCTCTTCTCTGACCTGAGTCTCCTTTGGAACTCTGCAGGTTCTA
+
CDDDDCCDFFFFGGGGGGGGGGHHGFGEEGHHHGGFGGGGGHGHHGGGGGGGHHHHGHHGGGGGGGGGGGGHFHHGGGGHGHHHHGGGGG/BDGHHHH2?=GH/1?GFGGCFHHF-<-<FGFDHBDD<<C..=-A::E.:/C:::CGG:/;.0F.C.C-AD:::9-A--;::BB:B:0:B:0BFFB0:0F0009:.;A:BAB.9.BBBFFFFFFFFFFF0B0/;/;0B:F0B:0;BF0BFFBBFFAFF00B
@M05620:37:000000000-D9766:1:1101:27859:8570 1:N:0:21
AGTGCCAGCTCTCAATCGCACAGGGGACCCAGGGCCTGGCCCCGCCATCCAGAAAACCTATGACCTCACCCGCTACCTGGAGCACCAACTCCGCAGCTTGGCTGGGACCTATGAGAGTATCCAGCGTAGAAATCTGGGAGTTGGGGGGGAGTGAGGAGTAGGGGAAAGACAGTCGTAACCGTGGAGGGTTCTGGCAAATGACGGGGTGAGGAGGGGCTCTTTGCCTCACACCAGACCCCCTCACTGGTCAA
+
AAAABFFFBFFFGGGGGGGGGGFDF2E2EEHHFEEEE22GA2E0A0EFCFHHE3BF31BG53@5@@B3BGHEF/EEHHDECECGGGFCEGHE>?EE@3BBEB3FDDGG/?F323B@F2@222>FFD?///?11?1FFFGC<0><CF-@--;.;/;A/AF/9/AAD..;/.BB//.::.A/-;AD.EAF.9A/://;B:BFF/:-;9@-?FFFD.-9B@EFF/////9/.9/AAF.A9E9--..;99.9///
@M05620:37:000000000-D9766:1:1101:5249:8579 1:N:0:21
AGGGCCAGCTCTCCATAGCACAGGGGACCAAGGGCATGGCCCCTCCATCAAGAAAACCTATGACCTCACCCGCTACCTGGAGCACCCACTCCGCAGATTGGCTGGGACCTATGTGAGTATCCAGCGTAGGAATCTGGGCGTTGGCGCGGCGTGAGGCGTTGGGGCCCGACAGTCCTAACCGTGGCGGGTTCTGGTAAATGATGGGGTGAGGAGGGGCTCTTTGGCTCCCACCAGTCCCCCTGTCTGGTCTA
+
>>11>>>1>CCDFEG13B11ACFGC0AA0ABF00BABAGA0FEEGGEHAAB1100ABEGBBF2GGDBGHGG>E>/EGH@B0BFFEF>>?>>B>E/>>>BBCG1<EECCEHGFDBFBGHHFG22FFCC?>E@1@DF2D0/><CCH1-.>A<:;A.;:.;.;AEGG.--9-;9-::FF9BFA;-A@--9@9-9;BF99BFFBBFFEAB-@-FF/A-9@@-ABBB/;F/:-;BFFEFFFFBEF@-FFFFF/;B9
@M05620:37:000000000-D9766:1:1101:12848:8585 1:N:0:21
GAGGCTGCTTTGGAAGAAACTCATAGATTACTGCAACAGTTCCCCCTGGACCTGGAAAAGTTTCTTGCCTGGCTTACAGAAGCTGAAACAACTGCCAATGCTACCCGATACTAAACGTAAGGACAAGCTCCTAACCGACTAAAAGAGCGTACCAAAGATGCTGAAACAATGGAGAGTAAGTCCGGCCTTTACGCTTTAGCACTCTTGTGGATAACCTTGAACAATTCTCAGCATTTGTAATAGTACATGAC
+
CBCCCCFCFFFFGGGGGGGGGGHHHHHHHHHHHHHHHHHHHHHHHGGGHHHHHHHHHHHHHHHHHHHHHHHHHHHHHHHHHHHHHHHHHHHHHHHHHHHHHH4GH1?///>BF?3FF0F003B0B0B?3BFHH4BBC?/B@FGHH/@=BEG?FF1?=01?==1?GHHHHDHH101><FFH0D0EGG@.<<CGGGGGGHHHHHHH0;CFF.;00999CBFG0C99;FFG0;BGGG0;;C00;00;;;0CFB;
@M05620:37:000000000-D9766:1:1101:15495:8599 1:N:0:21
GAGGCTGCTTTGGAAGAAACTCATAGATTACTGCAACAGTTCCCCCTGGACCTGGAAAAGTTTCTTGCCTGGCTTACAGAAGCTGAAACAACTGCCAATGGTACATAATGCTACCCGGAAGGAAATGCTCGTATAAGACTACAAGGGAGTAAAAGAGCTGACGAAACAATGGCAAGTAAGTTAGGCATTTTCGCTTTCGCACTCTTCTGCATCCAACTTAATAAGTCTCAGTACTTTTACATGTAACGGAC
+
A>ABBBFBFFFFGGGGGG4FGGHHHHHGGGHHHHHFFHHGHHHHHGGGHHHHHHGHGHHHHHHHHHHHHHHHHHHHHHHHHHHHHHGHHHHHHHHHHFHH3B4@F443@B4BB3211>//?/0BF3B34B/>?3FG?F2322?B2/?/</2@2>2/@F<2@2?///<F/111<01.>11111110<10<<0=AFD.C0C..--;0;00000:<GHH//00009000;;00;9B0;C0;0B0;C00;F.-.-
@M05620:37:000000000-D9766:1:1101:26695:8609 1:N:0:21
AGTGCCAGCTCTCAATCGCACAGGGGACCCAGGGCCTGGCCCCTCCATCCAGAAAACCTATGACCTCACCCGCTACCTGGAGCACCAACTCCGCAGCTTGGCTGGGACCTATGTGAGTATCCAGCGTAGGAATCTGGGAGTTGGGGAGGAGTGAGGAGTTGGGGAAAGACAGTCCTAACCGTGGAGGGTTCTGGTAAATGATGGGGTGAGGAGGGGCTCTTTGGCTCCCACCAGTCCCCCTGTCTGGTCTA
+
>A>3>FFFAFFFFAGFFFF2ECGCFE2AAEFGBBEEEFHHAGGDGGGHHGHHDFHBFFHHGHBGHBGGHGHGG>EEHFHH2BGHHHA1?GH3>E?E/B?GEHHGGGHHGHHHHGHHHHHHGHHHHGCEGGHHHHHHHG<FAGFHGCFGGDEGG0GGCGCGGHGGGDHH/GFGHHFHHHHGGDEFEGGF;AFFGGFGGGGGGGGFGGDFFFFFFFFFFFEFFFFFFFFFFFFFFFFFFFFFFFFFEFFFFFF
@M05620:37:000000000-D9766:1:1101:18269:8617 1:N:0:21
AGTGCCAGCTCTCAATCGCACAGGGGACCCAGGGCCTGGCCCCTCCATCCAGAAAACCTATGACCTCACCCGCTACCTGGAGCACCAACTCCGCAGCTTGGCTGGGACCTATGTGAGTATCCAGCGTAGGAATCTGGGAGTTGGGGAGGAGTGAGGAGTTGGGGAAAGACAGTCCTAACCGTGGAGGGTTCTGGTAAATGATGGGGTGAGGAGGGGCTCTTTGGCTCCCACCAGTCCCCCTGTCTGGTCTA
+
>A>ABF5CAFFFDGGCGEFG?GEHCGGGEGHHGGGDFEHFEHGHGGHHBGHGHC3FGGFHHHFHHHBGHHHGGEEEHHHFGHH11F?FEBFFFEEGGFGHGH3F/EFHGHHFFHGHHHHGHHHHHGDGGGFGEHHHGFHGEHBGGCG-@AEGHHHHHGFF0C?DFGAGGHEHHGHHFFCHGDEBDEDG9CFFGGBGGGGGFFGGGGFBFFFFFB;BB=EFFFFBFFFFFFFFFFFFFFFFBF9BFFBBFF/
@M05620:37:000000000-D9766:1:1101:20208:8620 1:N:0:21
AGTGCCAGCTCTCAATCGCACAGGGGACCCAGGGCCTGGCCCCTCCATCCAGAAAACCTATGACCTCACCCGCTACCTGGAGCACCAACTCCGCAGCTTGGCTGGGACCTATGTGAGTATCCAGCGTAGGAATCTGGGAGTTGGGGAGGAGTGAGGAGTTGGGGAAAGACAGTCCTAACCGTGGAGGGTTCTGGTAAATGATGGGGTGAGGAGGGGCTCTTTGGCTCCCACCAGTCCCCCTGTCTGGTCTA
+
BBABBFFFCFFFGGGGGGGGGGHGGGGGGGHHGGGGGGHHHHGHGGHHHHFHHHHHHGHHHHHHHHHGHHHGGEGGHHHHHHHHHHHEGHHHGGFFGHHHGHHGGGHHGHHHHHGHGHHHHHHHHGGGGGHHHHHHHGHGGHGHGGGGGGDHHHHGHGHHGHGGGGHHHHHHHHHHHHHHGGGGGGGGCFGGGGFFGGGGGGGGGBFFFFFFFFCFFFFFFFFFFFFFFFFFEFFFFFFFFFFFFFFFFF/
@M05620:37:000000000-D9766:1:1101:15033:8624 1:N:0:21
GAGGCTGCTTTGGAAGAAACTCATAGATTACTGCAACAGTTCCCCCTGGACCTGGAAAAGTTTCTTGCCTGGCTTACAGAAGCTGAAACAACTGCCAATGCCTCCGACAGAACCCTACATGCAAGGAAAGCACCCCAGAACACGCGAAGACAGAAAAATAGCGCAACAAACAACGGAAAGTAAGACATTCACGTTTGCTCTATCATTGAGGCGGATTCAACCGAATAACTCCCATCGTTCTTACTTGTAAA
+
B@BBBAC>BFFFFGGGGG4FGGHHHHHDAGFHGFHHFHHFFHHFGGCFEBGEFFFFFHBGGHFHHHHHHGFHHHHHHEHHHHHHHHHHHF?GFGH3GCGG334B?1>E>/3@0/>00034B3B33?0330330//////00?0<////</0?0?1100<1<1>-<--.<...<.@-.CD.0:0:00/000;0..9/.00;0;00000;00/.----.//9/.---.;/////..;/.9...////9/;;//
@M05620:37:000000000-D9766:1:1101:15859:8638 1:N:0:21
AGTGCCAGCTCTCAATCGCACAGGGGACCCAGGGCCTGGCCCCTCCATCCAGAAAACCTATGACCTCACCCGCTACCTGGAGCACCAACTCCGCAGCTTGGCTGGGACCTATGTGAGTATCCAGCGTAGGAATCTGGGAGTTGGGGAGGAGTGAGGAGTTGGGGAAAGACAGTCCTAACCGTGGAGGGTTCTGGTAAATGATGGGGTGAGGAGGGGCTCTTTGGCTCCCACCAGTCCCCCTGTCTGGTCTA
+
CCBCCFFFCFFFGGGGGGGGGGHHGGGGGGHHGGGGGGHHHHGHGGHHHHHHHHHHHGHHHHHHHHHHHHHGGGGGHHHHHHHHHHHHGHHHGGGGGHHHGHHGGGHHGHHHHHHHHHHHHHHHHGGGGGHHHHHHHHHGGHHHGGGGGGGHHHHHHGHHHHGGGGHHHHHHHHHHHHHHGGGGGGGGCFGGGGFGGGGGGGGGGGFFFFFFFFFFFFFFFFFFFFFFFFFFFFFFFFFFFFFFFFFFFFB
@M05620:37:000000000-D9766:1:1101:21765:8642 1:N:0:21
ACCACACCTTCTACAATGAGCTGCGTGTGGCTCCCGAGGAGCACCCCGTGCTGCTGACCGAGGCCCCCCTGAACCCCAAGGCCAACCGCGAGAAGATGAACCCAGGTGAGTGGCCCGCTACCTCTTCTGGTGGCCGCCTCCCTCCTTCCTGGCCTCCCGGCGCTGCGCCCTTTCTCACTGGTTCTCTCTTCTGCCGTTTTCCGTAGGACTCTCTTCTCTGACCTGCGTCTCCTTTGGAACTCTGCAGGTTC
+
1A11A11AFF113FG1BAG11AAAABAEG0GHHGEEEAE/EHGHHG?EAAECGA1BGFCEEGGGCE/EGGGHHHCEGGGEFFG//FEGG/><C<GF11?GHHGGCFHH1FGGFGHHGGGGGHHHHFHHHHHFCCF?@:ACCEHHGFFG/F0B.CFGGGB@-A-9@F@=B@@FFFFFFFFFFF/FFFFFFFFFFFF@ABFFFFFFFABFFFFFFFFFFFFFBFFFF-@-;A-BFFFFFFFFEFFFF//-;BB
@M05620:37:000000000-D9766:1:1101:23926:8663 1:N:0:21
ACCACACCTTCTACAATGAGCTGCGTGTGGCTCCCGAGGAGCACCCCGTGCTGCTGACCGAGGCCCCCCTGAACCCCAAGGCCAACCGCGAGAAGATGCCCAGGTGAGTGGCCCGCTACCTCTTCTGGTGGCCGCCTCCCTCCTTCCTGGCCTCCCGGAGCTGCGCCCTTTCTCACTGGTTCTCTCTTCTGCCGTTTTCCGTAGGACTCTCTTCTCTGACCTGAGTCTCCTTTGGAACTCTGCAGGTTCTA
+
AAAAB?AAFFFFFGGG5GGGFGHHGGGGH?FGHGGC2EE?AF2FHGGGFDFF5BGGHHHGEG?EEEGGG?FF3GHGGGGHGHHGEFGFGB@DGFHHHFHHHH/FFB<FHHEFHHCGGGGHGHHHHHGHHHDGGCGGEGHGHHGHHGGGFFFGGGGGG9BABFFFGGFFFFFFFFFFFFFBFFFFFFFFFFFFFFDFFFEFFFF?DBFFFFFFFFFFFFFFFFFFBBFFFFFFFB/BBFFFF/FFBA.;BF;
@M05620:37:000000000-D9766:1:1101:24523:8665 1:N:0:21
ACCACACCTTCTACAATGAGCTGCGTGTGGCTCCCGAGGAGCACCCCGTGCTGCTGACCGAGGCCCCCCTGAACCCCAAGGCCAACCGCGAGAAGATGAACCCAGGTGAGTGGCCCGCTACCTCTTCTGGTGGCCGCCTCCCTCCTTCCTGGCCTCCCGGAGCTGCGCCCTTTCTCACTGGTTCTCTCTTCTGCCGTTTTCCGTAGGACTCTCTTCTCTGACCTGAGTCTCCTTTGGAACTCTGCAGGTTC
+
CCCCCCCCFFFFGGGGGGGGGGHHGEGEDGHHHGGGFGEGGHHHHGGGGGGGHHHHHHHGGGGGGGGGGGGHHHHGGGGHGHHHHGGGGGGGGGHHHHHF?FCFGF=?1?FDCFF.@<DCCHHHBFGGDG<<<GHC?DD:::CGDB9FGFBGGFGGGG.:-;:FFFFF.B>FFFFFFFF0BFFFBFFFFFFFF0FF;;/AF0:FA9.F0FFBFFFF0BB00BBF//B:F00FF0FFF;FBFBBFF0BFFB0
@M05620:37:000000000-D9766:1:1101:13461:8671 1:N:0:21
GAGGCTGCTTTGGAAGAAACTCATAGATTACTGCAACAGTTCCCCCTGGACCTGGAAAAGTTTCTTGCCTGGATTACAGAAGCTGAAACAACTGCCAATGCTACAGGATGCTACCCGTAAGGAAACTCTCCTAGAAGACTCTAAGTGAGTAAAAGAGCTGACGAAACAATGGCAAGTAAGTCAGGTATTCCGGCTTTAGCACTCTTGTGGACCCAATTGAACAATTATCAGTATGTTTATCTGTAACTGAC
+
>>>>>1BAFFDFFFAA1AFABABBBG1GHDFHDGF1FEGEFG2BFGEFHBFEFGH0BDFH1DGFFEFBFGHE0BBDFGGFF1BFBDD1B>F/BB1BCCE1BB2@E1BF1101BBB0/?>?>1B000>11B01B1<F11<<11BB22BF112BF21?0B11<0/<</>FCF11C01/111<@1<101==>110<>-<G00<D0GC0=00<.0//.=./;0CCCGF<00;09900;0;00C00;F;FFFC00/
@M05620:37:000000000-D9766:1:1101:7907:8673 1:N:0:21
AGTGCCAGCTCTCAATCGCACAGGGGACCCAGGGCCTGGCCCCTCCATCCAGAAAACCTATGACCTCACCCGCTACCTGGAGCACCAACTCCGCAGCTTGGCTGCACCCGTCCCCCTGTCTGGTCTATCTCCTGCCCTTAGATCGGACGAGCCCACGTCTGCACTCCCGCCCCTCCGGCGACTCTCGTATGCCGTCTTCTGCTTGAAAAAAACCGGCTCTCTGGCTCCCACCAGTCCCCCTGTCGGGTCTA
+
ABAABFFFBFFFGFGGGGGCGCHAGEEFGFHHAEFGCFHHHHGHGGHHHGHHHHHHHGHHGHHHHFHHHHHGG>FFHHHHBGHHHHF?EGHFEGFGGHHHGHHG/3BF//?CDDFEFFGF>FFFFF2>2FGHH1FGGGH1?1@GHGG->-A<-<..A<CGE00;;GG.;-;-:.;.C9----99/;A..:///;DC9./;/BBBB./;B:-;;.----9//9;BFFFEE.;.9::BFFFD-.9;.99.-B/
@M05620:37:000000000-D9766:1:1101:22115:8675 1:N:0:21
ACCACACCTTCTACAATGAGCAGATTTCGGAACTCCAGTCCCTCCTCGTCATCCCGCCTGCCGCCTCCCGCTTCACAAACAAAAACCCCTATACGCCTATCCCGTTACCCGTCCCTGCCTTCTCCTCGTTTACTCCTCGCTCCTCCATTACCTGCCTCCCGCCTCACCCCCTCGCTCTTCCTGTCCTCCTGACTCTTCTCCTCTCCCCCACCTCCCCCACCTCCACCTCTGTACTTACCACCGCTCCTCTC
+
BBBABBBBFFFFGGGGGGCGGC4A4ADFAABFG3F3BFDFBGBGG222A2FG5BAE0AAGHB00A1BFBB00113B4BF1111?11>11113330?/0/333B/?0//33///?/22?0B2222222/////1<1?10//<<.>0001111=110010<.<<-<./;..---.--.99BB0;009099///0/000;;000;/0/9;.9-....;;..-.9;.A...9.///9//;/9/9/..---.;.//
@M05620:37:000000000-D9766:1:1101:15132:8682 1:N:0:21
ACCACACCTTCTACAATGAGCTGCGTGTGGCTCCCGAGGAGCACCCCGTGCTGCTGACCGAGGCCCCCCTGAACCCCAAGGCCAACCGCGAGAAGATGCCCAGGTGAGTGGCCCGCTACCTCTTCTGGTGGCCGCCTCCCTCCTTCCTGGCCTCCCGGAGCTGCGCCCTTTCTCACTGGTTCTCTCTTCTGCCGTTTTCCGTAGGACTCTCTTCTCTGACCTGAGTCTCCTTTGGAACTCTGCAGGTTCTA
+
BCCDDDDDFFFFGGGGGGGGGGHHGEGEHGHHHGGGGGGGGHHHHGGGFGGGHHHHHHHGGGGGGGGGGGGHGHHGGGGHGHHHHGGGGGGGGGHHHHHHHHHGHHHHHHGGHHGGGGGHHHHHHHHGHHGHHGGGGGHGHHGHHGGGGGGGGGGGGG?DGGGGGGFFFFFFFFFFFFFFFHFFFFFFHFFFFFFFFFHFFFFFF0FFFFFFHHFFFFFFFFFFFFFFFFFFHHFFFFFFFFFHFFFFFFF
@M05620:37:000000000-D9766:1:1101:16454:8693 1:N:0:21
GCGGCTGCTTTGGAAGAAACTCATAGATTACTGCCACAGTTCCCCCTGGACCTGGAAAAGTTTCTTGCCTGGCTTACAGAAGCTGAAACAACTGCCAATGCTCAAGGGTGCTCCCCGTACAAACAAACTCCTCGACACCTCCCCGAGCGTCCCAAAGCTGCTGCAACAATGGCCAGTACGACCGGCCTTTCCGCTTTAGAACTCTTGTGGCTCCCCTTGACAACTACTCAGCATTTGTACTCGTAACTGCC
+
>11>A>1>FFDDCGGG1FFGGCFDAFGHH1FGGH01BFFAAFGHHGEF/0FBGF0BG10BFGHHDFBFHHHHHFC1BFHFFGHGF1BGHBGFCEFHB1FFG211@11/B//@B@/?>////11?</0<1F1<F//>///0@<FF///<</?>.<00>0<CBG110FC..00////.0=0...:;-A@./;;0;E?CG0000;BBFFFBF?A.09AB---////-://;B//9//9//;/://-;---///9
@M05620:37:000000000-D9766:1:1101:24735:8695 1:N:0:21
AGTGCCAGCTCTCAATCGCACAGGGGACCCAGGGCCTGGCCCCTCCATCCAGAAAACCTATGACCTCACCCGCTACCTGGAGCACCAACTCCGCAGCTTGGCTGGGACCTATGTGAGTATCCAGCGTAGGAATCTGGGAGTTGGGGAGGAGTGAGGAGATGGGGAAAGCCAGTCCTAACCGTGGAGGGTTCTGGTAAATGATGGGGTGAGGAGGGGCTCTTTGGCTCCCACCAGTCCCCCTGTCTGGTCTA
+
AA>AAFFC?FFFGFGGGGGGGGHHGGG22EAAFEGG2AFH2FEDFGHFFHFG3FGHHGHFHD5FGHHHHFFGGFGGHHHHHHHHHEHHGFGHGGG>>FHH/FGGGGHHGH111BF?1??FGHFEHGFG/?G1FHHHHH0??GHGCCFGG.>GHBHHHD.<<CGGC.;./;C.;CGGGHHHGFEBAEGGCF.;F09;;FGGGGGGGGG;E?F/.:@=BBAFFFEFFFFEFFF..;FFFFEABF/FF/99BBB
@M05620:37:000000000-D9766:1:1101:16888:8699 1:N:0:21
ACCACACCTTCTACAATGAGCTGCGTGTGGCTCCCGAGGAGCACCCCGTGCTGCTGACCGAGGCCCCCCTGAACCCCAAGGCCAACCGCGAGAAGATGCCCAGGTGAGTGGCCCGCTACCTCTTCTGGTGGCCGCCTCCCTCCTTCCTGGCCTCCCGGAGCTGCGCCCTTTCTCACTGGTTCTCTCTTCTGCCGTTTTCCGTAGGACTCTCTTCTCTGACCTGAGTCTCCTTTGGAACTCTGCAGGTTCTA
+
ABBBBBBBFFFFGGGGGGGGGCHHGGGGHGGFFGGGCEGEFHHHHGGGEGGFBGHHHHHGGFCGGGGGGGGHHHHGGGGHGHHHGGGGGGGGGGFHHHHHHHHGHHFHHHGFHHGGGGGHHHGHHHHGHHGHHGGGGGHGHHGHHGGGGGGGGGGGGG?FFGFGCGFF;FEFFFFFFFFFFFFFFFFFFFFFFFFFFFFFBFFFFFFFFFFFFFFFFFFFFFFEFFFFFFFFFFFFFFFFFFFFFFFFFFB
@M05620:37:000000000-D9766:1:1101:23987:8699 1:N:0:21
AGTGCCAGCTCTCCATCGCACAGGGGCCCCAGGGCCTGGCCCCTCCATCCAGAAACCCTATGACCTCACCCGCTACCTGGAGCACCCACTCCGCAGCTTGGCTGGGACCTATGTGAGTATCCAGCGTAGGAATCTGGGAGTTGGGGAGGAGTGCGGAGTTGGGGACCGCCCGTCCTCACCGTGGAGGGTTCTGGTAAATGATGGGGTGAGGAGGGGCTCTTTGGCTCCCACCAGTCCCCCTGTCTGGTCTA
+
>A>3>D5CBFFFGABGFEEAE?GCG22AAAAEA2BAAFAGCGGHGG2EEFEG3333BECGBG5GH5BFHHHEE>/EGH3B1BB?FHE1?GH0EEEE@G?FEGHGGGAGGHBGHHH2FHFGHH2GHGG/BD<<?GHGHG0<EHHGGG.<C.<CF0@D-AEHGFGGA-.9-A-;BGGG0;EGGGG@.ADBFFFFFFFFFFFFBFFFFFFBFFFFFFBBBBFFFFFFFFFFFBFF.FFFFFFFBFFFFBFFFF/
@M05620:37:000000000-D9766:1:1101:17880:8707 1:N:0:21
AGTGCCAGCTCTCAATCGCCCAGGGGACCCAGGGCCTGGCCCCTCCATCCAGAAAACCTATGACCTCACCCGCTACCTGGAGCACCAACTCCGCCGCTTGGCTCCCACCAGTCCCCCTGTCTGGTCTATCTCCTGCCCTTAGATCGGAAGAGCACACGTCTGAACTCCAGTCACTCCGGAGAATCTCGTATGCCGTCTTCTGCTTGAAAAAAAAAAAAAAGACAAAAGAAGAAAAGTGGAGAAGGCCAAAA
+
>>A>>BBBAFFBG1BFGAF1A0A0AAEEEF0FF0EB/AFB0FE/EGGHEGCF1FGBBBAGH12DBF@BGHE>EE>>G1BBFGGFGE0??BFG/?/>E/?F?0GFFGHGEG0B1BBGGCF@FBGF1@@GGGHHGHFFHHHFHGHGH>EGG>CCGG./<<<GHGDDGHHCGF:CGGGHHC-C;@A:09CFC9;/;B:;9FEFF0FBF0CBBBF;>@@@-------/9--/--////-////9-;-/---;---
@M05620:37:000000000-D9766:1:1101:24726:8712 1:N:0:21
AGTGCCAGCTCTCAATCGCACAGGGGACCCAGGGCCTGGCCCCTCCATCCAGAAAACCTATGACCTCACCCGCTACCTGGAGCACCAACTCCGCAGCTTGGCTGGGACCTATGTGAGTATCCAGCGTAGGAATCTGGGAGTTGGGGAGGAGTGAGGAGTTGGGGAAAGACAGTCCTAACCGTGGAGGGTTCTGGTAAATGATGGGGTGAGGAGGGGCTCTTTGGCTCCCACCAGTCCCCCTGTCTGGTCTA
+
>>AAA5DFBFFFGAFGGAFFE?AFBAEEEEAGFEFE2BFBFHGFGGHHHGFGGGBGFFHHHDBGHHGFHHHEGGGGHHFBFGF1BGEGG3FGEE/E/BFGEGCF/?FHG0BFFHBGH1FGHFHHHGGD@/GGHHHHHFHGCGDHGCFCD?A<C0<<GDGHFBCGGGHHHB:CCGGH0CFHGGGGDEGG=CFBFFBFFGGEB0CBEDDBFF?FDFBBB-.BBFFF9BFFFFFFF.;9/BADBFBBFFB/9;/
@M05620:37:000000000-D9766:1:1101:8324:8716 1:N:0:21
ACCACACCTTCTACAATGAGCTGCGTGTGGCTCCCGAGGAGCACCCCGTGCTGCTGACCGAGGCCCCCCTGAACCCCAAGGCCAACCGCGAGAAGATGCCCAGGTGAGTGGCCCGCTACCTCTTCTGGTGGCCGCCTCCCTCCTTCCTGGCCTCCCGGCGCTCCGCCCTTTCTCACTGGTTCTCTCTTCTGCCGTTTTCCGTAGGACTCTCTTCTCTGACCTGAGTCTCCTTTGGAACTCTGCAGGTTCTA
+
AA?ABBAAFFFFFFGB5FGBGDGCFEGG4AGHHGEGGEEGCEGHHGGG1EEGFBGGHHHGGGCGFGGGGGGHHHHGGGGHGHHHHGGGGGGGGGHHHHGHHHFAFGHHFHGGHGGDG?C0GHHHHH0DDHCGHGGGGGGGHHGH0;FGBFFFGGGGF--;9@.;DFFB?FFFFFFFFFFFFFFFFFF/BFFFFBADFFFFF9AD?/BFFFFFFFFFF/BFBF.;FFFFFBFFFFFEFFFFFBFFFFFFFF;
@M05620:37:000000000-D9766:1:1101:5343:8730 1:N:0:21
AGTGCCAGCTCTCAATCGCACAGGGGACCCAGGGCCTGGCCCCTCCATCCAGAAAACCTATGACCTCACCCGCTACCTGGAGCACCAACTCCGCAGCTTGGCTGGGACCTATGTTGCTTCTCAGGCGACGGACCCTGGAGTTTGGGACGGCGGACGAGGTTGGGAAACACACTTCCTACCGGTGAGGGGTTCTGGAAACTGTTGGGGTACGAGGGGGCTCTTTGGCTCCACCAGGCCCCCCTGTCTGGTCT
+
BCABCFFFCFFFGGGGGGGCFFHHGGGGGGHHGGGGGGHHHHGHGGHHHHHHHHHHHGHHHHHHHHHHHHHGGEGGHHHHGHHHHHHHGHHHGGGGGHHHGHHGGGHHGHHHHHH33233DG3322<//>/?/-.0>G001>1GFG..<------;---;/CDG.;A//;A./;BB/;BF---;..;A-;@9/BF/BF/////:ADF../;..;@FA--:FFFF//;BE//;..;.;DFFFFF/9BFFFFF
@M05620:37:000000000-D9766:1:1101:4176:8733 1:N:0:21
GCGGCTGCTTTGGAAGAAACTCATAGATTACTTCAACAGCTCCCCCGGGCCTTTGAAACGTTTCTGACCTGGCGACCAAAGTCGGCCGCAACGGCCCCGGCTACCCGATGCAACACGTACTACCAGGCTCCTCGCCGCCTCCCAGGTCGTCCCCGAGCTGCTGCAACCCTGGCCGGTACGTCCGGCCTTACAGCTTTAGCCCTCTTGTGGCTCCTCTTGACCTATTCACATCATTTGTACTTGTACCTGAC
+
A1AAA@DAFFFFG1GG1FGGGGHHHHH3FGBG2D2DF1B0AABFGAE/AEE/ABDDGFGG0BBB2221>@BB0///>E//0BB/>>>>>><E/>/>/<///>/?F0</>E/11?FFCHFGH11>11.<<<<CG.@C--;C..:C09;/-;EG.;----.//:FFB0;-9:---:--;-:--;E@<--A//;/;B/;B////;;A-:F/BAAFFF/:;;FFBF//;9///9///BB/;9/9:B9BF//;;//
@M05620:37:000000000-D9766:1:1101:7883:8775 1:N:0:21
ACCACACCTTCTACAATGAGCTGCGTGTGGCTCCCGAGGAGCACCCCGTGCTGCTGACCGAGGCCCCCCTGAACCCAAAGGCCAACCGCGAGAAGATGCCCACGGGGATGGGCCCGCTCCCTCTTCGGGTGCCGGCCTCCTTCCTTCCGGGCTCCCCGGAGCGGCGCCCTTTCTCACGGGTTCTCTCTTCGGCCTTTTTCCGTCGGACTCTCTTCTCGGACCGGAGTCTCCTTGGGACCTCTCCGGTTTCT
+
AAAAAAAAFFFFGGGGGFG1BABGG0BBG0AFHGGGGG?/EGHHHGEGF/EFDFG1GGFGGGEGGGGG/E/>GHHG/F0F0FGHHGC/@B>CCCHGH11FH1/<///-.<>.>G<----<.//=::.;.:A.;--;-9CF/0;/;9C/.;-;-.;A--99-9----;@-@F///;:/-;-;--/9;9FFF--;--;BF9F/-/-;----///;9;;/---9------9/;/;F/B-A---////-;-;-//
@M05620:37:000000000-D9766:1:1101:7393:8784 1:N:0:21
ACCACACCTTCTACAATGAGCTGCGTGTGGCTCCCGAGGAGCACCCCGTGCTGCTGACCGAGGCCCCCCTGAACCCCAAGGCCAACCGCGAGAAGATGAACCCAGGTGAGTGGCCCGCTACCTCTTCTGGTGGCCGCCTCCCTCCTTCCTGGCCTCCCGGCGCTGCGCCCTTTCTCACTGGTTCTCTCTTCTGCCGTTTTCCGTAGGACTCTCTTCTCTGACCTGCGTCTCCTTTGGAACTCTGCAGGTTC
+
BBBBBBBBFFFFGGGGGGGGGBGFGGGGHGHHHGGGGGGGGHHHHGGGEGGGFGHHHHHGGGFGGGGGGGGHHHHGGGGHGHHHHGGGGGGGGGHHGHHDDFDGGGHGFGHHEGHHGGC-AGHHHHHHHHHHGHHGGGGEHGHHGGGGGGGGGGGGGGGG-9BDFFFFFFFFFFFFFFFFFBFFFFFFFFFFFFFFDFFFFFFF.DFFFFFFFFFFFFFF/FFF..;ADDFFFFFFFFFFFFFFF/FFFFB
@M05620:37:000000000-D9766:1:1101:18520:8786 1:N:0:21
AGTGCCAGCTCTCAATCGCACAGGGGACCCAGGGCCTGGCCCCTCCATCCAGAAAACCTATGACCTCACCCGCTACCTGGAGCACCAACTCCGCAGCTTGGCTGGGACCTATGTGAGTATCCAGCGTAGGAATCTGGGAGTTGGGGAGGAGTGAGGAGTTGGGGAAAGACAGTCCTAACCGTGGAGGGTTCTGGTAAATGATGGGGTGAGGAGGGGCTCTTTGGCTCCCACCAGTCCCCCTGTCTGGTCTA
+
BCABCFFFCFFFGGGGGGGGGGHGGGGGGGGHGGGGGGHHHHGHGGHHHGHHHGHHHGHHHHHHHHHHHHHGGEFFHHHHFHHHHHHHGHHHGGGGGHHHGHHGGGHHGHHHHHHHHHHHHHHHHGGGGGHHHHHHHHFGGHHEGGGGGGEGHGHHHGHHHHGGGGHHHHHHHHHHHHHHGGGGGGGGEGGGGGGGGGGHGGGGGGFFFFFFFFFFFFFFFFHFFFFFFFFFFFFFFFFFFFFFHFFFHFF
@M05620:37:000000000-D9766:1:1101:13230:8792 1:N:0:21
AGTGCCAGCTCTCAATCGCACAGGGGACCCAGGGCCTGGCCCCTCCATCCAGAAAACCTATGACCTCACCCGCTACCTGGAGCACCAACTCCGCAGCTTGGCTGGGACCTATGTGAGTATCCAGCGTAGGAATCTGGGAGTTGGGGAGGAGTGAGGAGTTGGGGAAAGACAGTCCTAACCGTGGAGGGTTCTGGTAAATGATGGGGTGAGGAGGGGCTCTTTGGCTCCCACCAGTCCCCCTGTCTGGTCTA
+
BBAABFFFBFFFGGGGGGGGGGHFGGGGGGHHGGGGDGHGHHGHGGHHHHHHHHHGHGHHHHGHHHHHHHHGGFGGHHHHHHHHHHHHGHHHGGGGGHHGGHHGGGHHGHHHHHHHHHHHHHHHHGGGGGHHHHHHHHHGGHHHGGGGGGGHHHHHHGHHHHGGGGHHHHHHHHHHHHHHGGGGGGGGDGGGGGCFGGGGGGGGGGFFFFFFFFFFFFFFFFFFFFFFFFFFFFFFFFFFFFFFFFFFFF9
@M05620:37:000000000-D9766:1:1101:24064:8792 1:N:0:21
ACCACACCTTCTACAATGAGCTGCGTGTGGCTCCCGAGGAGCACCCCGTGCTGCTGACCGAGGCCCCCCTGAACCCCAAGGCCAACCGCGAGAAGATGAACCCAGGTGCGTGGCCCGCTACCTCTTCTGGTGGCCGCCTCCCTCCTTCCTGGCCTCCCGGCGCTGCGCCCTTTCTCACTGGTTCTCTCTTCTGCCGTTTTCCGTAGGACTCTCTTCTCTGACCTGCGTCTCCTTTGGAACTCTGCAGGTTC
+
ACBBBBCCFFFFGGGGGGGGGGHHFEFEGGHGHGGFFGEEGHGHHGGGEFEGHHHHHHHGGGGEFGGGGFEHCHHGGGDHGHHHHGGGFGCGFGHHHHHHHHD?FFGF1DGGCGGHGGG-AHHHHHHHHHHHGHHCGGGGHGGGGGGGGGGGGGGGGGGGGGFFFFFFFFFFFFFFFFFFEFFFFFFFFFFFFFFF;DFFFFFFADFFFFFFFFFFFFFF/BFFFABFFFFFFFFFFFFFFFFFF/;FFF/
@M05620:37:000000000-D9766:1:1101:11824:8801 1:N:0:21
AGTGCCAGCTCTCAATCGCACAGGGGACCCAGGGCCTGGCCCCTCCATCCAGAAAACCTATGACCTCCCCCGCTACCTGGAGCACCAACTCCGCAGCTTGGCTGGGACCTATGTGAGTATCCAGCGTAGGAATCTGGGAGTTGGGGAGGAGTGAGGAGGTGGGGAAAGACAGTCCTAACCGTGGAGGGTTCTGGTAAATGATGTGGTGAGGAGGGGCTCTTTGTCTCCCACCAGTCCCCCTGTCTGTGCTA
+
>>>AADDFBFFFGGGGGFGGE?GHGEEEGFEAFEEE2AF2AFF1EFEGFG3F3A3F3EFFGGDFFHF1BB1EEEEEH3FBFGH?BFGHGBFGGE/<EEGH/3F?EAFA?G2B2B333B@GGHHFGG?/>A1?1?1FF0</?01GFGGGGGD/<0<CC..=.:@-;AGF/9B/CFFGGGF.@9:9A..9..;900F/F/:9BFB//;BEF??/9.@-9-;;/;B//9/;B.FD..BB;/A.=EF/:///;/;
@M05620:37:000000000-D9766:1:1101:17291:8810 1:N:0:21
ACCACACCTTCTACAATGAGCTGCGTGGGGCTCCCGAGGAGCACCCCGTGCTGCTGACCGAGGCCCCCCTGAACCCCAAGGCCAACCGCGAGAAGATGCCCAGGTGAGTGGCCCGCTACCTCTTCTGGTGGCCGCCTCCCTCCTTCCTGGCGTCCCGGCGCTGCGCCCTTTCTCACTGGTTCTCTCTTCTGCCGTTTTCCGTAGGACTCTCTTCTCTGACCTGAGTCTCCTTTGGAACTCTGCAGGTTCTA
+
AAA?AAABFFFFFGGFGGGFGFFGGAE2AAEGHGGGGC?EGHHHEEGGAFGGHFHHB?GEEGECFGE@EGGGHHHGGGGHGHHHHGGGGGGGGGHHHHGHHHHGHHHHFHGGHHGGGGGHHHHHHHHGHHGHHGGGGGHGGGGGGGGGGEGGGGGGGG-;-BBFBBFBBFFFFFFFFFFFFFFFFFFFFFFFFBFFFFFFFFFFFFFFFFFFFFFFFFFFFFFB9:FFFFFFFFFFFFFFFFFFFEFFFF;
@M05620:37:000000000-D9766:1:1101:9052:8815 1:N:0:21
AGTGCCAGCTCTCCATCGCACAGGGTACCCAGTGCCTGGCCCCTCCATCCAGAAAACCTATGACCTCACCCGCTACCTGGAGCACCCCCTCCGCAGCTTGGCTGGGACCTATGTGAGTATCCAGCGTAGGAATCTGGGCGTTGGGGCGGCGTGCGGAGTTGGGGAAAGACAGTCCTAACCGTGGAGGGTTCTGGTAAATGATGGGGTGAGGAGGGGCTCTTTGGCTCCCACCAGTCCCCCTGTCTGGTCTA
+
>A>3>BFFAFFFGFGGGFC2F?GAFA4BFBGE3BFADFGHHHGHGGGFHFHHHGHABEHFF3FGH5BFGHHAE>0>FGBB2BBFGFE/>EF?1E/EEGBFEGHGGGHHGHFHHGHBGHHHHH2GHGGADG11FHHHHF/ADCDHGC.@C-;AB.BB-AEGGGGG...99B/FFFFFFBFFBFFB.;DBFFFFFFFFFFFFEFFFFFFBFFF/ADB??BFFFFFFFFFFF.AFEFFFFFFFBFFFFFFFFF/
@M05620:37:000000000-D9766:1:1101:24219:8816 1:N:0:21
AGTGCCAGCTCTCAATCGCACAGGGGACCCAGGGCCTGGCCCCTCCATCCAGAAAACCTATGACCTCACCCGCTACCTGGAGCACCAACTCCGCAGCTTGGCTGGGACCTATGTGAGTATACAGCATAGGAATCTGGGAGTTGGGGAGGAGTGAGGAGTTGGGGAAAGACAGTCCTAACCGTGGAGGGTTCTGGTAAATGATGGGGTGAGGAGGGGCTCTTTGGCTCCCACCAGTCCCCCTGTCTGGTCTA
+
ABAABFFFCFFFGGGGGGGGGGHGGGGGGGHHGGGGGGHGHHGHGGHHHHHHHHGHHGHHHHHHHHHHHHHGGGGGHHHHHHHHHHHHGHHHGGGGGFHHGHHGGGHHGGHHH3FH?FHH3BFHH2@@22@FHHHH2F@FEGHH/>/-><<0>11>FFHHHH--<<GHHHHHHHFHHHHHGD.;CEGGCFGGG0;CFF0FGGGGGGGFF.FFFFFFFFFFFFFFFFFEFF.DFFFFFFFFFFFFFFBF/F9
@M05620:37:000000000-D9766:1:1101:7198:8821 1:N:0:21
GCGGCTGCTTTGGAAGAAACTCATAGATTACTGCAACAGTTCCCCCTGGACCTGGAAAAGTTTCTTGCCTGGCTTACAGAAGCTGAAACAACTGCCAATGCTCCAGGATGCTACCCGTAAGGAAAGGCTCCTAGAAGACTCCAAGGGAGTAAAAGAGCTGATGAAACAATGGCAAGTAAGTCAGGCATTTCCGCTTTAGCACTCTTGTGGATCCAATTGGACAATTCTCAGCATTTGTACTTGTAACTGAC
+
A1>AADDAFFFFGGGFAGGGGGGHFGHHHFGHHHFFGHHDGHHHHGGGHCGGCGHHHH0FGHHHFHHHHHHHHHHFHHGDGHHHFGHHHHHHHHHHHHHHFG1FGGHHHGFGHGGHGGGCHHHFFHGGFGGHF11BG<BGGHC1GFCCG/F1>FGFHGHHFHHGHHHCHDDHHHHG>GFFGHHHHHHHHHHHGGGGGGHHGHHHHHHHHFHFGHHHHHF:CHHGGGGGGGGFGFGG0FFGGGGGGGGGGGF
@M05620:37:000000000-D9766:1:1101:16335:8841 1:N:0:21
GAGGCTGCTTTGGAAGAAACTCATAGATTACTGCAACAGTTCCCCCTGGACCTGGAAAAGTTTCTTGCCTGGCTTACAGAAGCTGAAACAACTGCCAATGCTACAGGATGCTACCCGTAAGGAAAGGCTCCTAGCCGACTCCACGGGAGTAACAGAGCTGATGAAACAATGGCAAGTAAGTCAGGCATTTCCGCTTTAGCACTCTTGTGGATCCAATTGAACAATTCTCAGCATTTGTACTTGTAACTGAC
+
AAABBBFAFFFFGGGGFFGGGGGHHHHHHFGFHH4DGFGDFHHHHGGGG2GHHHGHHF2FFGHHHHHHHHHHHHHHHHHDGHHB3BGHH3BGGHHHF@GHHHGH3BGHGHHH4GHHGGGGFHHH30EGHHGHFF33</>DDF22CDGDGGGF1FGGHHHH1GH1FGH0FHHHHHHGGHHHHHEHHHGHFGHHGGGGGHHHHHHHHHHHHGHHHH00;CFGGGBFFGGGGGGGGGGGGGGGGGGGGEFGGFB
@M05620:37:000000000-D9766:1:1101:26182:8841 1:N:0:21
ACCACACCTTCTACAATGAGCTGCGTGTGGCTCCCGAGGAGCACCCCGTGCTGCTGACCGAGGCCCCCCTGAACCCCAAGGCCAACCGCGAGAAGATGACCCAGGCGAGCTCCTCGCGACCTCTTCTGCTGGCCGCCTCCCTCCTTCCTGGCCTCCCGGATCTGCGTCCTTTTTCACTGGGTCTCTCTTCTGCCGTCTTTCGTAGGTCTCTCTTCTCTGACCTGAGTCTCTGCTGGAACTCTGTAGGTTCT
+
CCCCCCDCFFFFGGGGGGGGGGHHGGGGHGHHHGGGGGGCGHGHHGGGGGGGHHHHHHHGGGGGGGGGGGGHHHHGGGGHGHHHHGGEG@DGGGHHH2G22?/////>/-.111>.<----.<0:CG00000;.-;CG.9C//=:00/0;/.:0:;E.--.;F0:-.--;B000/00;0/./;/:B0BFF0000@:-;.0;.;/.;000;00000;BF000/;B//:;FF0000;B.0;BB0000;B000;
@M05620:37:000000000-D9766:1:1101:19222:8842 1:N:0:21
GAGGCTGCTTTGGAAGAAACTCATAGATTACTGCAACAGTTCCCCCTGGACCTGGAAAAGTTTCTTGCCTGGCTTACAGAAGCTGAAACAACTGCCAATGCTACAGGATGCTACCCGTAAGGAAAGGCTCCTAGAAGACTCCAAGGGAGTAAAAGAGCTGATGAAACAATGGCAAGTAAGTCAGGCATTTCCGCTTTAGCACTCTTGTGGATCCAATTGAACAATTCTCAGCATTTGTACTTGTAACTGAC
+
BABCCBFCFFFFGGGGGGGGGGHHHHHHHHHHHHHHHHHGHHHHHGGGHHHHHHHHHHHHGHHHHHHHHHHHHHHHHHHHHHHHHHHHHHHHHHHHHHHHHHHHFHHHHHHHHHHHGGGGHHHHHHGGHHGHGHEEHBGHHHF2GGGFGGHHFHHGHHHHFHHGHHHHHHHGHHHGGGHHHHHHHHHHHHHHGGGGGGHGHHHHHHHHHGHHHHHHHHHHHHHHHHHGHHGGGGGGGGGGGGGGGGGGGGG
@M05620:37:000000000-D9766:1:1101:22164:8852 1:N:0:21
GAGGCTGCTTTGGAAGAACCTCATAGATTACTGCAACAGTTCCCCCTGGACCTGGAAAAGTTTCTTGCCTGGCTTACAGAAGCTGAAACACCTGCCAATGCTACAGTATGCTACCCGTAAGGAAAGGCTCCTAGAAGACTCCAAGGGAGTAAAAGAGCTGATGAAACAATGGCAAGTAAGTCAGGCATTTCCGCTTTAGCACTCTTGTGGATCCAATTTAACAATTAGCAGCATTTTTACTTGTAACTGAC
+
A?AA>AF>BBBDGBBBCGAFGGHHHGHGGFFGHA4ACGAFGFDFGFABAABFGGFBB32BBDGFGHGBBBGHHHHBBBGGGGFFGB3GFG1BFGHGCGHFBB@FFB4@BBBBBB2B?1>>BB?BB00?BFFHG4BGBFBB?BBF2/<?<??>GF2/22<@@2@@@>?FF1??B<?C<?<<>111>0.<<<>1>.CE<0<000<CFD0<C.;:CHCC000<00;;=;00/:0/:00;0C?009;;BFF00;B
@M05620:37:000000000-D9766:1:1101:20138:8854 1:N:0:21
ACCACACCTTCTACAATGAGCTGCGTGTGGCTCCCGAGGAGCACCCCGTGCTGCTGACCGAGGCCCCCCTGAACCCCAAGGCCAACCGCGAGAAGATGCCCAGGTGAGTGGCCCGCTACCTCTTCTGGTGGCCGCCTCCCTCCTTCCTGGCCTCCCGGCGCTGCGCCCTTTCTCACTGGTTCTCTCTTCTGCCGTTTTCCGTAGGACTCTCTTCTCTGACCTGAGTCTCCTTTGGAACTCTGCAGGTTCTA
+
CCCCCCCCFFFFGGGGGGGGGGHHGGGEFGHHHGGGGGGCDHHHHGGGEGGGHHFHHHGGGGFGGGGGGGGHHHHGGGGHGHHHHGGGGGGGGGHHHGHGHFCFGHHHHHGGHHGGGGGHGHHHHHFHHHGHHGGGGGHGHHGHHGGGGFFGGGGGGA-ADFFFFFFFFFFFFFFFFFFFFFFFFFFFFFFFFFDFFFFFFFFDDFFFFFFFFFFFFFFFFFEFFFFFFFFFFFBBFFFFFFFFFFFFFFB
@M05620:37:000000000-D9766:1:1101:10395:8857 1:N:0:21
ACCACACCTTCTACAATGAGCTGCGTGTGGCTCCCGAGGAGCACCCCGTGCTGCTGACCGAGGCCCCCCTGAACCCCAAGGCCAACCGCGAGAAGATGCCCAGGTGAGTGGCCCGCTACCTCTTCTGGTGGCCGCCTCCCTCCTTCCTGGCCTCCCGGCGCTGCGCCCTTTCTCACTGGTTCTCTCTTCTGCCGTTTTCCGTAGGACTCTCTTCTCTGACCTGTGTCCCCTTTGGAACTCTGCAGGTTCTA
+
CCCCCCCAFFFFGGGGGGFGGGHHGGGBCFHGHFFEDGEGGHHHHGGGFFGGFHHHHHHEECCGGGGGGGGGEHHGGGGHGHHHHGGGGG>BCGHFHHHHHFAFCG1?FHGGHHCF@?DHHFHHFDGFHBGGHGGGGAGGHFGFHGGFBFFGGGGGD@9:A9-DFFFFFFFFFFBFFFFFFFFFFFBF90BFFFDFFFFFFF:AFFFBBBBFFF00;B0;FBF09BB00ABFFFFFFFFB00BFFFFFFF0
@M05620:37:000000000-D9766:1:1101:9608:8859 1:N:0:21
ACCACACCTTCTACAATGAGCTGCGTGTGGCTCCCGAGGAGCACCCCGTGCTGCTGACCGAGGCCCCCCTGAACCCCAAGGCCAACCGCGAGAAGATGAACCCAGGTGAGTGGCCCGCTCCCTCTTCTGGTGGCCGCCTCCCTCCTTCCTGGCCTCCCGGCGCTGCGCCCTTTCTCACTGGTTCTCTCTTCTGCCGTTTTCCGTAGGACTCTCTTCTCTGCCCTGCGTCTCCTTTGGAACTCTGCAGGTTC
+
CCCCCCCAFFFFGGGGGGGFGGHHGEGBAEHHGFFEDFFGGHGHHGGGFFGGGHGHGHHFGGFGGGGGGGGHFHHGGGGHGHHHHGGGGGBDGGHFHHHHHHGGHGHH1FHHGGHHGGG-EGHHHHHHHHHHGHHFGGGGHGHG;CFGFGGGGGGGGCGGFGFFFFFFFCFFFFFF/FFFFFFFFFF;BFFFFFFFFFFFFFDFAFF9BFFFFFFFFFFF/B;BF.9;;AFFFFFFFFFFFFFFF;BFFF/
@M05620:37:000000000-D9766:1:1101:20738:8876 1:N:0:21
GAGGCTGGCTTGGAAGAACCTCATAGACTAATGGAACAGTTCCTCCTTGAACTGGACAAATGTCTTGACCCGCTTACTGAAGCTGAAACACCTGCGAATGGCTGCGACCCATAAGAATATGCAGCGAAAAAATCTGAAGGGAGGAAAAGAGTGGAGGAATGAAGAACAACAAAGCTAACCATGGCGGGTTCAGGACAATGATGGGGTGAAGAGAAGAACTTTGACTACTACCACTCCCCATGTCTAATCTA
+
11>AA1>>1B>A1BFGG1B0001A3FH13F11DBBG10B12DFAGH0F1B1A1A0BBF00B1AD2D1DBABEEGCEHDG2FGHC1BEHH0BE000/>/>G1FGF//>EE><B01B111B22B>1B/////0>0122221<//<//0?0>>C=1.1...0100000/<//..../<;=0;C0;0/.-=-;CA0;0/.;.;//BFF--99A///;-//;/-;;B//9/;////;B/;/-----9;B///:9/9
@M05620:37:000000000-D9766:1:1101:26717:8884 1:N:0:21
ACCACACCTTCTACAATGAGCTGCGTGTGGCTCCCGAGGAGCACCCCGTGCTGCTGACCGAGGCCCCCCTGAACCCCAAGGCCAACCGCGAGAAGATGCCCAGGTGAGTGGCCCGCTACCTCTTCTGGTGGCCGCCTCCCTCCTTCCTGGCCTCCCGGAGCTGCGCCCTTTCTCACTGGTTCTCTCTTCTGCCGTTTTCCGTAGGACTCTCTTCTCTGACCTGAGTCTCCTTTGGAACTCTGCAGGTTCTA
+
BBBBBBBBFFFFGGGGGGGGGBHHGFGAAFHEGCFGCEG??GHHHGGGAEECGGFHHHFEEE?FGGGEGECGHHHGGGGHGHHHGGGGGGGG?A2CD?GGHFEF1FGGFGACCGGG@FGHFHHDGHHBDGDEA@@::AGEHHDBCBBBF/.9BFEACG9AA?FFFGFFDBFFFFFFFFB//9BBFFFBBF9//;AABABBDF.ADBB/;BFFBFFFFB//BFFBFFFFFF//BF///BFBFFBBBF9BFFF
@M05620:37:000000000-D9766:1:1101:16761:8889 1:N:0:21
ACCACACCTTCTACAATGAGCTGCGTGTGGCTCCCGAGGAGCACCCCGTGCTGCTGACCGAGGCCCCCCTGAACCCCAAGGCCAACCGCGAGAAGATGAACCCAGGTGAGTGGCCCGCTACCTCTTCTGGTGGCCGCCTCCCTCCTTCCTGGCCTCCCGGAGCTGCGCCCTTTCTCACTGGTTCTCTCTTCTGCCGTTTTCCGTAGGACTCTCTTCTCTGACCTGAGTCTCCTTTGGAACTCTGCAGGTTC
+
BBBBBABB>FFFGGGGEGFGGFHGEFFA4AGGHGFFCGGCDHHHHGGGAEGEEGFHHHGGCE@EGGGGGGGHHHHGGEGHGHHHHGGGGGGCDGHHFFHFHHGGHGGFBGHHGGFHGGGCGHHHHHHHHHHHGHHGGGGFECGHGGGGGGGFGGFFGGD--;?FGFBBFBBFFFFFFFFFFFFBFFFFFFFFFFFB:9FEFFFFFFFFFFFFFFFFFFFF/BBFF/;;FFFFFFFBB9/FFFFFFFFF9B/
@M05620:37:000000000-D9766:1:1101:19720:8898 1:N:0:21
AGTGCCAGCTCTCAATCGCACAGGGGACCCAGGGCCTGGCCCCTCCATCCAGAAAACCTATGACCTCACCCGCTACCTGGAGCACCCACTCCGCAGCTTGGCTGCCCCCCTCCCCCTGTCTGGTCTCTCTCCTGCCCTTCGCTCGGACGAGCCCCCGTCTGCCCTCCCGTCACTCCGGCGCCTCTCGTCTGCCGTCTTCTGCTTGCAAACCACCCACCTGAGCCTCCTTTTGCACTCTGCACGTTCCAGAT
+
AA>>AFFFAFFFG4FDEFGAECHAF2AAAEGG2AEBAFHHFHGCFGGHGFHHFFFFGECGFFBHHDGHHFFEE>>EHDBF2BFGHHA??GHCAECEEHBGGCBC/0??@/>?EE/EC/@GH1?F?FFGHFFHFCGHHHHG.AAHCC?D??;CGEGCGDGGEFGGGEAAAEGDEGG/.;--B@.AFFF:DFFBBBFB..B/99BF/.//9.;AE.9ADDA9BBF;/;..;////9:9/BFFB/.;.B.;///
@M05620:37:000000000-D9766:1:1101:5798:8911 1:N:0:21
ACCACACCTTCTACAATGCGCTGCGTGTGGCTCCCGAGGAGCACCCCGTGCTGCTGACCGAGGCCCCCCTGAACCCCAAGGCCAACCGCGCGAAGATGCCCAGGTGAGTGGCCCGCTACCTCTTCTGGTGGCCGCCTCCCTCCTTCCTGGCCTCCCGGCGCTGCGCCCTTTCTCACTGGTTCTCTCTTCTGCCGTTTTCCGTAGGACTCTCTTCTCTGACCTGAGTCCCCTTTGGAACTCTGCAGGTTCTA
+
BBBBABB3BCCFFFGGGGAEGGGGGGG22EGFGBBE2EEGDHEHHGG0AEEGGHGHGHH>E@EGGGGGGGGHGHHGGGGHGHHHHGGGGD><DGG/FGHHHHGFHH1FGHGGHHGGGGGHHHHHHHHHFGGHHGGGGGGGGGGGGGGGBFFGGGGGGB-;BB=DBBFBBFEFFFFFFFFFFFFFFFFF99FFFBFFFFBFFFFBDBFFFFFFFFF/;F9BFFF/:B///;FFFFFFF/B/BBFFFFFFFF/
@M05620:37:000000000-D9766:1:1101:9819:8913 1:N:0:21
ACCACACCTTCTACAATGAGCTGCGTGCGGCTCCCGAGGAGCACCCCGTGCTGCTGACCGAGGCCCCCCTGAACCCCAAGGCCAACCGCGAGAAGATGCCCAGGTGAGTGGCCCGCTACCTCTTCTGGTGGCCGCCTCCCTCCTTCCTGGCCTCCCGGCGCTGCGCCCTTTCTCACTGGTTCTCTCTTCTGCCGTTTTCCGTAGGACTCTCTTCTCTGACCTGAGTCTCCTTTGGAACTCTGCAGGTTCTA
+
AAAAAAA11CFFGGGDAG1FGCHHGAA00A00A/AA/EEG?GHCGGG//AA/1@1FHHB//>/EG/E@G//BGCFEG?EHFCHHHGCBGG/><BF1<?<?CGHG?GHC<F..<<C-@@@GFHBDGHGDDGA.:@@@C.:9FBB/0;9;F/.:C9999A-999@B--99-9/9BFFFB/99/B///9/9BFFB/@BABABFAFABFEFFF//9BB9/:F9BBFF/9FF/B9B9/FFFFFFFFFFBBFFFFFB
@M05620:37:000000000-D9766:1:1101:8652:8916 1:N:0:21
AGTGCCAGCTCTCAATCGCACAGGGGACCCAGGGCCTGGCCCCTCCATCCAGAAAACCTATGACCTCACCCGCTACCTGGAGCACCAACTCCGCAGCTTGGCTGCACCAGTCCCCCTGTCTGGTCTATCTCCTGCCCTTAGATCGGAAGAGCACACGTCTGAACTCCAGTCACTCCGGAGAATCTCGTATGCCGTCTTCTGCTTGAAAAAAAAAAAAAAAGAACCAATAAGAACATTTGAAAAGGACCAAC
+
>>>AAF5FBFFDFGFGGEGFEGFH2EGGGGDHFGEECAGFGHGHGGBGEGFFDBEGHGFGHHFHHHBGHHHGGG?FHHHGHHHEAFHHGFHHGGGGEFHHGHHCFHHH0GGH2GHGCGGHHHHFHFFG2FHHHHHFGHHBG1F1FDGCDHGG10<GFGHHEDDGFHHFG=DGEFHHGGDC-.;CHHG;.F/FFA;BCEGGGGGGFGEFFFAF=B-;9-99..9....;//9/9.//9///////.9.9...
@M05620:37:000000000-D9766:1:1101:18534:8921 1:N:0:21
AGTGCCAGCTCTCAATCGCACAGGGGACCCAGGGCCTGGCCCCTCCATCCAGAAAACCTATGACCTCACCCGCTACCTGGAGCACCAACTCCGCAGCTTGGCTGGGACCTATGTGAGTATCCAGCGTAGGAATCTGGGAGTTGGGGAGGAGTGAGGAGTTGGGGAAAGACAGTCCTAACCGTGGAGGGTTCTGGTAAATGATGGGGTGAGGAGGGGCTCTTTGGCTCCCACCAGTCCCCCTGTCTGGTCTA
+
AA1>AF1FAFFFG1GFEFGAE?G0F00AE?HH0BEEFFFHGHGHGGHHHFHFGEHBFEHHFFFHHDGHHHHGG/>EHHDG0BFGHH0/?GGG?E?EEFFFEGHGGGGHGHFHHGHGHHHGHHHHHGGGGGDGHHHHHG0FC?GGGCACGACFGEHH0CFGHHGGF?CGCCBGHHHHHFHHGGGG?EGGGGGGGGGGFGGGEGGGGGA?FFFFFF@@@@FFFFFFFFFFFBFBEFFFFFFF@FFFFFFFFF/
@M05620:37:000000000-D9766:1:1101:17990:8921 1:N:0:21
AGTGCCAGCTCTCAATCGCACAGGGGACCCAGGGCCTGGCCCCTCCATCCAGAAAACCTATGACCTCACCCGCTACCTGGAGCACCAACTCCGCAGCTTGGCTGGGACCTATGTGAGTATCCAGCGTAGGAATCTGGGAGTTGGGGAGGAGTGAGGAGTTGGGGAAAGACAGTCCTAACCGTGGAGGGTTCTGGTAAATGATGGGGTGAGGAGGGGCTCTTTGGCTCCCACCAGTCCCCCTGTCTGGTCTA
+
AAAABFFFBFCFGGGGGGGGGGHHGFGGGGGHGGGGFGHGHHGEFGHHHHGHHHEHHGHHHHHHHHHGHHHGGGGGHHHHHHHHHHHHGHHHGGEFGGDFFHHGGGHHGHHGHFFDFGHFFHHHHGDGGGHHHHGHHHGEGFFHGCFCGGDFGFHHHGFGFBFGGGHHHHHHHGHFHHHCDAEBFEGGFGGGGGFGGGGGFGGGGGFFFFFFFFFFFFFFFFFFFFEEFFFFFFFFFFFFFFFFFFFFBF:
@M05620:37:000000000-D9766:1:1101:19367:8928 1:N:0:21
ACCACACCTTCTACAATGAGCTGCGTGTGGCTCCCGAGGAGCACCCCGTGCTGCTGACCGAGGCCCCCCTGAACCCCAAGGCCAACCGCGAGAAGATGCCCAGGTGAGTGGCCCGCTACCTCTTCTGGTGGCCGCCTACCTCCTTCCTGGCCTCCCGGAGCTGCGCCCTTTCTCACTGGTTCTCTCTTCTGCCGTTTTCCGTAGGACTCTCTTCTATGACCTGCGTCTCCTTTGGAACTCTGCAGGTTCTA
+
>11>AA>AFFFDFGG1BBG1E111AABEH0FGCFAAEEEAFHHHHGCGA/BAFABGH0BEGGCGCE>EGGGHHFC/EGGC/FHCE<?/B@C@/<FG11FGHHHGH1FFH1?FH/->C?C010DHHHGHH/EH.CGGG.:GGF.GG0C009.CFGGE?A??-;//-AB@@/FF//9FFFFFF/BFFFFFFFFF/@:BFFFFFFAFFFFFFB/BFFB/;/;FFFF--;@-BBFFF//99BFB/;BFFF-9BF/
@M05620:37:000000000-D9766:1:1101:23308:8928 1:N:0:21
AGTGCCAGCTCTCAATCGCACAGGGGACCCAGGGCCTGGCCCCTCCATCCAGAAAACCTATGACCTCACCCGCTACCTGGAGCACCAACTCCGCAGCTTGGCTGGGACCTATGTGAGTATCCAGCGTAGGAATCTGGGAGTTGGGGAGGAGTGAGGAGTTGGGGAAAGACAGTCCTAACCGTGGAGGGTTCTGGTAAATGATGGGGTGAGGAGGGGCTCTTTGGCTCCCACCAGTCCCCCTGTCTGGTCTA
+
BBBBCFFFCFFFGGGGGFGGGGHHGGGGGGHHGGGGGGHHHHGHGGHHHHHHHHHHHGHHHHGHHHHHHHHGGGGGHHHHHHHHHHGHGHHHGGGGGGHHGHHGGGHHGHHHHHHHHHHHHHFHHGEGGGHHGHHHHHHGGHHHGGGGGGGHHHHHHGHHHHGGGGHHGHHHHHHHGHHHGEGGGGGGEFGGGGFGGGGGGGGGGGFFFFFFFFFFFCFFFFFFFFFFFFFFFFFFFFFFFFFFFFFFFFF
@M05620:37:000000000-D9766:1:1101:22728:8933 1:N:0:21
GAGTCTGCTTTGGCAGAAACTCATAAATTACTGCCACAGTTCCCCCCGTCCATCTAACCGTTTCATCCCTGGCTTCCAGACGCTACCACCACTTCCCCTGCTACAGGATGCTCCCCGTACGGACCGGCTCCTCGCCGCCTCCCCGGGCGTCCCAGCGCTGCTGCAACCATGGCCAGTACGTCCGGCCTTTCCGCTTTAGCACTCTTGTGGCTCCCCTTGAACCATTCTCAGCATTTGTACTTGTAACTGAC
+
>>A1>DFFFFFFG1GGFGGGGFGDD31D3AAAAABCGH0122D10B/ABBE?D1BD1BFEAA012D21ABFB0000BBDB/>EE//0BB???BBGHBFGFHHFF11FBBCGFFHGGGGG///?@CGGGGCGHFGGGGGGGGHGGGG-@CGGGGCGGGGGGGGGGFGGFAFGGG/FGGG0EFFF@?@>BFFFFFFFFFFFFFFFFFFFFFF?FFFF-;FFF/B;FFFFFFFFFFFFFF;FFFFFFF/;BF/B
@M05620:37:000000000-D9766:1:1101:7592:8949 1:N:0:21
GAGGCTGCTTTGGAAGAAACTCATAAATTACTGCCACAGGTCCCCCTGAACCTGGAACAGTTTCTTGCCTGGCTTACAGGAGCTGAAACAACTGCCAATGCTACAGGATGCTACCCGTAAGGAAAGGCTCCTAGAAGACTCCAAGGGAGTAAAAGAGCTGCTGAAACAATGGCAAGTAAGTCAGGCATTTCCGCTTTAGCACTCTTGTGGATCCAATTGAACAATTCTCAGCATTTGTACTTGTAACTGAC
+
A?BBBAFBFFFFFGGGGFGGG4BDB5DDAF5DG54BAE2233BA2A2B23B2B2BG33BBF5DFBA5B3FHHH21FHGD3BFC1333BB3?GFFBF33BF3F433@?F33B3F3?FEEGA?GHE3F0FGCFHB?33B1FG?B11BF//C?<F22G<@FGH1FH1GHH0?1??<0FF=F1FGGGHFFEHHHHDEEGCCDDFGHHHFHHHFGBCGH:00CGFGFCG0BFFFGGGGFFFB;FFGBFCG9;;90/
@M05620:37:000000000-D9766:1:1101:22396:8959 1:N:0:21
GAGGCTGCTTTGGAAGAAACTCATAGATTACTGCAACAGTTCCCCCTGGACCTGGAAAAGTTTCTTGCCTGGCTTACAGAAGCTGAAACAACTGCCAATGCTCCAGCAGGCTACTCGCCAGCAAACCCGCCTACAAGACTCCAACGGAGGAAAAGAAGTGATGAAACAACGGTAAGAAATCCAGCCAGCTCTGCTGCATTACTCCTCTGGATGCAACTCAACAATTCTCACCATTTTTACTCTTAACTCTC
+
AABBBBFBFFFFGGGGGGGGGGHHHHHHHHHHHGHHGHHHHHHGHGGGEHHHHGFFFHFGFGGHFHEFHHFHHHGHHGHHHHHHHHHHHHHHHHHFHGHHEF@GC3?B111B3B331///>/B2?0//</>CF22BGHB3BB2@2///?//00?0<001<@GHH11<FGA--.<<00=/<0<00/<...0::0;0:0:00<00;/;/;9C00/;0;0/00/9;.000;B00;;00;0;9000000/;9//9
@M05620:37:000000000-D9766:1:1101:12344:8960 1:N:0:21
ACCACACCTTCTACAATGAGCTGCGTGTGGCTCCCGAGGAGCCCCCCGTGCTGCTGACCGAGGCCCCCCTGACCCCCAAGGCCAACCGCGAGAAGATGAACCCAGGGGAGTGGCCCGCTACCTCTTCTGGTGGCCGCCTCCCTCCTTCCTGGCCTCCCGGGGCTGCGCCCTTTCTCACTGGTTCTCTCTTCTGCCGTTTTCCGTAGGACTCTCTTCTCTGACCTGTGTCTCCTTTTGAACTCTGCAGGTTC
+
>A>>A4AAFFFFGFGA5FGGGFHGFG?FHFFGBFFE2AA2AB2FEGEFEEEFFHHCFHHG>E>EFEEEFGG23BFEEGEFFHGFGFD/B<B<<<GG1FF<GHFF<..>.-....CG@CG-A:CC:;:0;0:/:C.9A99E9EBGGEFBF099CGF?FA.--9--9A=FFFFFFF;BBB//BF/BB//;BF9///;9AFFEFF.F...99/9/9//B//BF/BFB.//99/BB//;/9.9;//;F//999/9
@M05620:37:000000000-D9766:1:1101:14635:8974 1:N:0:21
AGTGCCAGCTCTCAATCGCACAGGGGACCCAGGGCCTGGCCCCTCCATCCAGAAAACCTATGACCTCACCCGCTACCTGGAGCACCAACTCCGCAGCTTGGCTGGGACCTATGTGAGTATCCAGCGTAGGAATCTGGGAGTTGGGGAGGAGTGAGGAGTTGGGGAAAGACAGTCCTAACCGTGGAGGGTTCTGGTAAATGATGGGGTGAGGAGGGGCTCTTTGGCTCCCACCAGTCCCCCTGTCTGGTCTA
+
ABAABFFFCFFFGGGGGGGGGGHHGGGGGGHHGGGGGGHHHHGHGGHHHHHHHHGHHGHHHHGHHHHHHHHGGFGGHHGHHHHHHHFFFHHHGGGGGHHHGHHGGGHHGHGHHHEHHHHHHHHHGGEGGGHHHHHHGHHGGHHHGGGGGDEHHEGFHGHHHHGGGGHHHHEBGHHHFHHHGGEGGGGGEGGGGGG0FFGEFGGGGGFFFFFFFFFFFFFFFFFFFFFFFFFFEFFFFFEFFFFFFFFFFFB
@M05620:37:000000000-D9766:1:1101:19795:8979 1:N:0:21
ACCACACCTTCTACAATGAGCTGCGTGTGGCTCCCGAGGAGCACCCCGTGCTGCTGACCGAGGCCCCCCTGAACCCCAAGGCCAACCGCGAGAAGATGAACCCAGGTGCGTGGCCCGCTACCTCTTCTGGTGGCCGCCTCCCTCCTTCCTGGCCTCCCGGCGCTGCGCCCTTTCTCACTGGTTCTCTCTTCTGCCGTTTTCCGTAGGACTCTCTTCTCTGACCTGCGTCTCCTTTGGAACTCTGCAGGTTC
+
BBBABBBBFFFFGGGGFGGFGDHFGAAB4AGGAFGEEGGGGHHHHGGGDEGGHHFFHHHGCGGGGAFGGGG?GCHGGGFH/CHHHG?<CGC@/FCFDGFDFHGGHGHH1AFGGGHHGGGCGHHHHHHHHHHHGHHGGGGFHGGGGGGGGGGGGFGGGGGG@GBBBFBBDB?FFFFFFFFFFFFFFFFFFFFFFFFBDFFFFFDFFFFFFFFFFFFFFFFFBFFFF.@ABFFFFFFFFFFFFFFFF/9FAFB
@M05620:37:000000000-D9766:1:1101:22861:8986 1:N:0:21
ACCACACCTTCTACAATGAGCTGCGTGTGGCTCCCGAGGAGCACCCCGTGCTGCTGACCGAGGCCCCCCTGAACCCCAAGGCCAACCGCGAGAAGATGCCCAGGTGAGTGGCCCGCTACCTCTTCTGGTGGCCGCCTCCCTCCTTCCTGGCCTCCCGGCGCTGCGCCCTTTCTCACTGGTTCTCTCTTCTGCCGTTTTCCGTAGGACTCTCTTCTCTGACCTGAGTCTCCTTTGGAACTCTGCAGGTTCTA
+
BBCCCCCCFFFFGGGGGGFGGGHHGEGECEHGGGGFDGGGGHGGHGGGGGGGHHGHHHHGGGGGGGGGGGGHFHHGGGGHGHHHHGGGGGCGGGHGHHHHHHHGHHHHHHGGHHGGGGGHHHHHHHHHHHGHHGGGGGHGHHGHHGGGGGGGGGGGGG-CBFFFFFFFFFFFFFFFFFFFFFFFFFFFFFFFFFFFFFFFFFFFFFFFFFFFFFFFFFBFFFFFFFFFFFFFFFFFFFFFFFFFFFFFFFB
@M05620:37:000000000-D9766:1:1101:11066:8994 1:N:0:21
ACCACACCTTCTACAATGAGCTGCGTGTGGCTCCCGAGGAGCACCCCGTGCTGCTGACCGAGGCCCCCCTGAACCCCAAGGCCAACCGCGAGAAGATGAACCCAGGTGAGTGGCCCGCTACCTCTTCTGGTGGCCGCCTCCCTCCTTCCTGGCCTCCCGGAGCTGCGCCCTTTCTCACTGGTTCTCTCTTCTGCCGTTTTCCGTAGGACTCTCTTCTCTGACCTGAGTCTCCTTTGGAACTCTGCAGGTTC
+
BBBABABBFFFFGGGGGGFGGGHHGEEACAGHBFGGEGGCFHGHHGGGEEGGHHGFHHHGGGGGGGGGGGGFGGHGGGEHFEHHGGGEGGGCCAFGGHGGGHGGHGCGBFGGGGHHGGGGGHGGHHGHHHDGGHHGGGGGHGGHGGGGGGGGGGGGEEFFAGGGGGFFFFCFFFFFFFFFFFFFFFFFFFFFFFFFFFFFFFFFEFFFFFFFFFFFFFFFFFFFF/BBBFFFFFF///;FFFFEF/BFAF/
@M05620:37:000000000-D9766:1:1101:20279:9024 1:N:0:21
ACCACACCTTCTACAATGAGCTGCGTGTGGCTCCCGAGGAGCACCCCGTGCTGCTGACCGAGGCCCCCCTGAACCCCAAGGCCAACCGCGAGAAGATGAACCCAGGTGAGTGGCCCGCTACCTCTTCTGGTGGCCGCCTCCCTCCTTCCTGGCCTCCCGGAGCTGCGCCCTTTCTCACTGGTTCTCTCTTCTGCCGTTTTCCGTAGGACTCTCTTCTCTGACCTGAGTCTCCTTTGGAACTCTGCAGGTTC
+
CCCDDDDDFFFFGGGGGGGGGGHHGGGGHGHHHGGGGGGGGHHHHGGGGGGGHHHHHHHGGGGGGGGGGGGHHHHGGGGHGHHHHGGGGGGGGGHHHHHHHHGGHGHHHHHGGGHHGGGGGHHHHHHHHHHHGHHGGGGGHGHHGGGGGGGGGGGGGGGG-CGGGGFFFFFFFFFFFFFFFBFFFFFFFFFFFFFFADFEFFFFFFFFFFFFFFFFFFFFFFFFFBFFFFBFFFFFFFBFFFFFFFFFFF0
@M05620:37:000000000-D9766:1:1101:28157:9028 1:N:0:21
ACCACACCTTCTACAATGAGCTGCGTGTGGCTCCCGAGGAGCACCCCGTGCTGCTGACCGAGGCCCCCCTGAACCCCAAGGCCAACCGCGAGAAGATGCCCAGGTGAGTGGCCCGCTACCTCTTCTGGTGGCCGCCTCCCTCCTTCCTGGCCTCCCGGAGCTGCGCCCTTTCTCACTGGTTCTCTCTTCTGCCGTTTTCCGTAGGACTCTCTTCTCTGACCTGAGTCTCCTTTGGAACTCTGCAGGTTCTA
+
AAA1A>AAFFC1BFGFB1BFDEAGA0ABFAGHFGGEEEECGFHHEGGGGGGGHHHFGHHGGGGGGGGEGGGFHHHGGGGF/EGHHGE/CCGCGGHHHHHHHHHGFFHHHHGGHHGGGGGGHHHHHHHGHHCGHGGGGGGGHHGHHGGGGEGGGGGGGG@GGGGGGGF@?FBFFFFFFFFFFFFFFFFFFFFFF@BFFFFFFFFFFFFFFFFFFFFFFFFFFFFFFFFFFFFFFFFFFFFFFFFFFFFFFFF
@M05620:37:000000000-D9766:1:1101:26576:9040 1:N:0:21
ACCACACCTTCTACAATGAGCTGCGTGTGGCTCCCGAGGAGCACCCCGTGCTGCTGACCGAGGCCCCCCTGAACCCCAAGGCCAACCGCGAGAAGATGCCCAGGTGAGTGGCCCGCTACCTCTTCTGGTGGCCGCCTCCCTCCTTCCTGGCCTCCCGGAGCTGCGCCCTTTCTCACTGGTTCTCTCTTCTGCCGTTTTCCGTAGGACTCTCTTCTCTGACCTGAGTCTCCTTTGGAACTCTGCAGGTTCTA
+
BBB?BBBBFFFFGGGGFGGFFFHBG2AA4AHGCFGFEGGCDHHHHGGGDEGGGHFFHHFE?F?EG?EGGEF?GFGGGGDHEAHHHGEEGG@</C<G>D1CGHHGHHHGGHGGHFGGGGGHHHHHHHHGHHGHGGGGGGHGHHGHHGGGGGFGGGGGFB-ABFGEBBFBBFFFFFFFFFFBFFFFFFFFFFFFBBDFFFFFFFAFFFFFFFFFFFFFFFFFFFFBFFFFFFFFFFFFFFFFFFFFFFFFFFF
@M05620:37:000000000-D9766:1:1101:12390:9054 1:N:0:21
AGTGCCAGCTCTCAATCGCACAGGGGACCCAGGGCCTGGCCCCTCCATCCAGAAAACCTATGACCTCACCCGCTACCTGGAGCACCAACTCCGCAGCTTGGCTGGGACCTATGTTGAGTATCCAGCGTAGGAATCTGGGCGTTGGGGCGGAGTGAGGAGTTGGGGAAAGCCCGTCCTAACCGTGGAGGGTTCTGGTAAATGATGGGGTGAGGAGGGGCTCTTTGGCTCCCACCAGTCCCCCTGTCTGGTCT
+
CCBCCFFFCFFFGGGGGGGGGGHGFA2AFFGAFE?EF2FHHHCHGGHHHA3FGHH2GGBG5FDGHGGHHHH@0EEGHBHGF?FHHHHEGHHCEE/EGFFHGHHF/E0B/FGFHHHG3FG3GHH3FGCA/>EG2FHHHHB/>CCGHG?.<@-;=C0;:09CFGGGFGG.9/:.:9CDFFEFFFDEF.;DFDFFFFF9BFFFFFFFFFFFFEFF0ADFFF=AFFFF/0FFFFFFFEFBFFFFFFF:BFFF:BB
@M05620:37:000000000-D9766:1:1101:13541:9055 1:N:0:21
ACCACACCTTCTACAATGAGCTGCGTGTGGCTCCCGCGGAGCACCCCGTGCTGCTGACCGAGGCCCCCCTGAACCCCAAGGCCAACCGCGAGACGATGAACCCAGGTGAGTGGCCCGCTACCTCTTCTGGTGGCCGCCTCCCTCCTTCCTGGCCTCCCGGAGCTGCGCCCTTTCTCACTGGTTCTCTCTTCTGCCGTTTTCCGTAGGACTCTCTTCTCTGACCTGAGTCTCCTTTGGAACTCTGCAGGTTC
+
>AAAB?AAFFFFGGGDGGEGGFHHGGGG4BGGHGGG2AEE0EEHHGGEEEFGBGHHHHHG/>/>FGGGGGGG3GHGGG/FFHH//FD/><<<//?/?F1?<FDF..>FFGHHFECH@@DGAGFHHHHH0<GFDFGA?DFGGGGGG;FGFGFFFGFFEEC>=9@AFFFFFFFFFFFFFFFF.;;FFFFFFFFFFFFFFFFFFF.;A.9BFFFFFFFFFFFFFFF;.BFFFFBFFBF//99/FFFFFFBFAFB
@M05620:37:000000000-D9766:1:1101:24323:9056 1:N:0:21
ACCACACCTTCTACAATGAGCTGCGTGTGGCTCCCGAGGAGCACCCCGTGCTGCTGACCGAGGCCCCCCTGAACCCCAAGGCCAACCGCGAGAAGATGAACCCAGGTGCGTGGCCCGCTCCCTCTTCTGGTGGCCGCCTCCCTCCTTCCTGGCCTCCCGGCGCTGCGCCCTTTCTCACTGGTTCTCTCTTCTGCCGTTTTCCGTAGGACTCTCTTCTCTGCCCTGCGTCTCCTTTGGAACTCTGCTGGTTC
+
ABABBBBAFFFFGGGGGFFGFFFHGEGBAAGBFFGEDGEEFFHHGGGFGGDEFHHHHHFGGCEGEGGGGGGHGHGGGGGHGHHGFGGG??/BDGHHHFHHHHGCFGHH1@FDCG0FCDF-CFHHHHHHHGHHGHFFGGGGGGGGGGFGBFGGGGGGGEFGBD-BFFFFFCFFFFFFFFFFE9FFFFEBFFFFFFFDFBFEF/DFAD.BFFFFFFFFFFFF/;EFFFFADDFFFFFFFFFFFFFFF/9BBFB
@M05620:37:000000000-D9766:1:1101:20812:9078 1:N:0:21
GAGGCTGCTTTGGAAGAAACTCATAGATTACTGCAACAGTTCCCCCTGGACCTGGAAAAGTTTCTTGCCTGGCTTACAGAAGCTGAAACAACTGCCAATGCTACAGGATGCTACCCGTAAGGAAAGGCTCCTAGAAGACTCCAAGGGAGTAAAAGAGCTGATGAAACAATGGCAAGTAAGTCAGGCATTTCCGCTTTAGCACTCTTGTGGATCCAATTGAACAATTCTCAGCATTTGTACTTGTAACTGAC
+
BABBBBFBFFFFGGGGGGFGGGHHGHHHHHHHHHHHGHHEGHHHHGGGHHHHHHHFHHFHFHHHHHHHHHHHHHHHHHHHHHHHHHHHHHGHHHHGHHHHFF4GFFB1FGFFBBFFEEE?FB?GG?0?GHFHFD3FFE3FG2B2?/CEGA2>>H2FGHGFDB2@2FFFH?11C<<<<?1?<<11<F.1<>=1.CD.E<DG0G<CHFFHH:GCG/GH000:CFHHGG00CBFFFBFF0FB009;CBBFFB0;
@M05620:37:000000000-D9766:1:1101:7303:9098 1:N:0:21
AGTGCCAGCTCTCAATCGCACAGGGGACCCAGGGCCTGGCCCCTCCATCCAGAAAACCTATGACCTCACCCGCTACCTGGAGCACCAACTCCGCAGCTTGGCTGGGACCTATGTGAGTATCCAGCGTAGGAATCTGGGAGTTGGGGAGGAGTGAGGAGTTGGGGAAAGACAGTCCTAACCGTGGAGGGTTCTGGTAAATGATGGGGTGAGGAGGGGCTCTTTGGCTCCCACCAGTCCCCCTGTCTGGTCTA
+
AA1>AFFFAFFFGGGFDFFAEEGEFE0FEEAHFGGGGGHHHHGHGGGHBGHHHHH0FEBGGGGHFDFGHHHGE>EFHHHHBGGHHHH/EHHGEGCEEHDHGGHGGGHHGHHHHHHHHHHGHHFHHGGAB?<FHHHHHH0?EGHHGG.@C<>FC0DC0CHHHHGGG?AF//;CGHHHGHHHGGGG9EGGGGGGGGFFGGGGGGGGGGF@FFFFFF@@@@FFFFFFFFFFFFFBFFFFFFFF@FFFFFFFFFB
@M05620:37:000000000-D9766:1:1101:18575:9105 1:N:0:21
AGTGCCAGCTCTCATCGTAAAGGGGGACCCAGGCCTGGTCCCTCCCACCCGGAAAACTCTGACCCCACCCGCCACCTGGGGCACCCAACTCGCAGCTTGGCTGGGACCTTTGTGCGTCTCCCGCGTCGGTATCTGGGCAGTTGGGCAGCGTGCGGCGTTGGGGCAAGCACGTCCTAACCGTGGGGGGTTCTGGTAAATGCTGGGGTGAGGCGGGGCTCTTTGGCTCCCACCCGTCCCCCTGTCTGGTCTAT
+
AAAAAFFFAFFFGAAFAAA1A3B0EA0EEE0BAAF1FH1DAG1AE/0ABEE/AEE0F1111BDFB>/BFG/>/>?G000///>EFGF//BB?<EE<<G0B01?CC00CC11?>@<///?0FH/<<<--A-<<D0DGH./.=0<GG./;::.9.-;---;-A@@-;E---;-::AA/B-F@B-;--;@9@ABFF9/9B/B/9/BB@-@--A--;@@-@E/;FBB/;BEEBFF-99-;BEF-A;FBFFFFF9B
@M05620:37:000000000-D9766:1:1101:18751:9115 1:N:0:21
ACCACACCTTCTACAATGAGCTGCGTGTGGCTCCCGAGGAGCACCCCGTGCTGCTGACCGAGGCCCCCCTGAACCCCAAGGCCAACCGCGAGAAGATGCCCAGGCCAGTAGCCCGCTACCTCTTCTGGTGGCCGCCTCCCTCCTTCCTGGACTCCCGGCGCTGCGCCCTTTCTCACTGGTTCTCTCTTCTGCCGTTTTCCGTAGGACTCTCTTCTATGCCCTGAGTCTCCTTTGGAACTCTGCAGGCTCTA
+
CCCCCCCCFFFFGFGGGGGGGGHHGGGEHGHHFGGGGGGGGHHHHGGGGGGGFGHHHHHGGGGGGGGGGGGEHHHGGGEHGHHHAFEGGG/BDDFHHFHFFFH///??G11?FHCCCC-<G1DDHH00=/.CGFFGGGHGFGGGHHHGFB/;BFFGB?-9@?9D-@AFFFFFFF0FF0BFF:BFBFFFFFFFFFADFFFFBB.AA0;FFF09:BB0BB0:FB./:BFFFFFFFEB0FFF90BBBFF.;FF0
@M05620:37:000000000-D9766:1:1101:10957:9118 1:N:0:21
GAGGCTGCTTTGGAAGAAACTCCTACAGAACTTCACCCGCTCCGGCGGACCCTGTAAGCGGTCCTTTCCTGGCTTACAGAAGCTGCCACAACTCCCACTGCTACAGGATGCTCCCCGTACTGACCGGCTCCTCGCCGCCTCCCCGGTCGTCCCCGCGCTGCTGCAACCATGGCCAGTACGTCCGGCCTTTCCGCTTTAGCACTCTTGTGGCTCCACTTGACCAATTCTCAGCATTTGTACTTGTACCTGAC
+
AAAAAAFAFFFFGGGGGA1B1BB111AA1BFHDDD1BA0AAAE///A//>>/0B@F22B>>E//B@@1BGGFH00B1BBBGEF11BB1BB</111?00BBBFF>1BF0BGHGGHGGCGGG/2>1?@CGGCFHBECCCCGGGHF?@C-;@GGAF.;AGGGGBGGF//;F-;FFFBFFFF/AFFE@@@;BFFFFFFFFFFFF/BFFFFFFFFFFFF;9;BFFFF/;BFFBF/;FBFF;B;;BFFFBF//;9/:
@M05620:37:000000000-D9766:1:1101:17703:9118 1:N:0:21
GAGGCTGCTTTGGAAGAAACTCATAAATTAGTGACACAGGACCGGCTGACCAGGTAACCGTTTCCTAGCTAGCTTACAGAAGCTCGAACGACTTCCCCTGCTACAGGATGCTACCCGTAAGGACCGGCTCCTAGCCGCCTCCAAGGGAGTCCCAGAGCTGATGCAACAATGGCAAGTAAGTCAGGCATTTCCGCTTTAGCACTCTTGTGGATCCAATTGAACCATTCTCAGCATTTGTACTTGTAACTGAC
+
AAAAAAFAFFFFGGGGG1BGD1BDB31B3A1DD3DABG0F00B0///A00BF0/1D2BEE//012D21122BBFFGHFFDBB@11//B>//E//B1>BGFFGGBF1BB11B12B0BEFEA0<G0/>@CGGGH1F10C?CEGH01>F..CE<1<>G.CFHH0GH0DHH.CGGHHFHGGHHHHH0<GH.CGHHHGGGGGGGGGGGGGGGGGGGGGGB0CFGGGG.FFFFFFFFFFFFFFFFFFFFFFFFFFFB
@M05620:37:000000000-D9766:1:1101:10977:9120 1:N:0:21
GAGGCTGCTTTGGAAGAAACTCATAGATTACTGCAACAGTTCCCCCTGGACCTGGAAAAGTTTCTTGCCTGGCTTACAGAAGCTGAAACAACTGCCAATGCTCCAGGATGCTACCCGTAAGGAAAGGCTCCTAGAAGACTCCAAGGGAGTAAAAGAGCTGATGAAACAATGGCAAGTAAGTCAGGCATTTCCGCTTTAGCACTCTTGTGGATCCAATTGAACAATTCTCAGCATTTGTACTTGTAACTGAC
+
BABCBBFBFFFFGFGGGGGGGGHHHHHHHHHHHHCHFHHGHGHHHGGGGHHHHHGGBDFHFHHHHHHFFGHHHHHEFGGHHHGHHEFHFGFHHHHGHHHHFF3FGBBCGFGFB@BFE?E?FGGGHBBF?FFHF4GGGHBGBCBGDFFHFC2GHHF/2FFFG@FFGHHFHFDGHFFG=FGF>F1>FHC<>FHHDGGEEHHD<GHHFHHHHDG<GGGH0:<G:<GGHC0CC0F0CCFF0<B:CCFFFFGFFFB
@M05620:37:000000000-D9766:1:1101:9514:9124 1:N:0:21
AGTGCCAGCTCTCAATCGCACAGGGGACACAGGGCCTGGCCCCTCCATACAGAAAACCTATGACCTCACCCGCTACCTGGAGCACCAACTCCGCAGCTTGGCTGGGACCTATGTGAGTATCCAGCGTAGGAATCTGGGAGTTGGGGAGGAGTGAGGAGTTGGGGAAAGACAGTCCTAACCGTGGAGGGTTCTGGTAAATGATGGGGTGAGGAGGGGCTCTTTGGCTCCCACCAGTCCCCCTGTCTGGTCTA
+
>A>>AFFFBFFFGGGGGGGGGGFHGCEE2FGHBAEFGEFHAGG2AECGAGHHHGHHHDGHHHHHGDEGHHHGG>EGHHHHGHHHHHFGEHHGEGGFEHGHGHHGGGGHGHHHHHHHHHHHHHGHHGGDGGHHHHHHHG0FEHHHGGGCG<>FH<GHHGHHHHGGEGHHFHHHHHHHHHHHGGGGCEGGEGGGGGFFGGGGGGGGGGGFFFFFFFFFFFFFFFFFFFFFFFFFFFFFFFFFFFFFFFFFFFB
@M05620:37:000000000-D9766:1:1101:18748:9134 1:N:0:21
ACCACACCTTCTACAATGAGCTGCGTGTGGCTCCCGAGGAGCACCCCGTGCTGCTGACCGAGGCCCCCCTGAACCCCAAGGCCAACCGCGAGAAGATGCCCAGGTGAGTGGCCCGCTACCTCTTCTGGTGGCCGCCTCCCTCCTTCCTGGCCTCCCGGAGCTGCGCCCTTTCTCACTGGTTCTCTCTTCTGCCGTTTTCCGTAGGACTCTCTTCTCTGACCTGAGTCTCCTTTGGAACTCTGCAGGTTCTA
+
CCCDDCCCFFFFGGGGGGGGGGHHGGGGHGHHHGGGGGGGGHHHHGGGEGGGHHHHGHHGGGGGGGGGGGGHHHHGGGGHGHHHHGGGGGGGGGHHHHHHHHHGHHHHHHGGHHGGGGGHHHHHHHHGHHGHHGGGGGHGHHGHHGGGGGGGGGGGGGAGGGGGGGFFFFFFFFFHHFFFFFFHHFFHHHHHFFFFFFFFFFFFFFFFFFFFHHHFFFFFFFFFFFFHHFFFFHFFFFFFFFFFFFFFFFF
@M05620:37:000000000-D9766:1:1101:4113:9135 1:N:0:21
ACCACACATTCTACAATGCGCTGCGTGTGGCTCCCGAGGAGCACCCCGTGCTGCTGACCGAGGCCCCCCTGAACCCCAAGGCCAACCGCGCGAAGATGAACCAGGGTGGGTGGCGCTATCCCTCTTCTGGTGGCCCCCTCCCTCTTTCGTGGCCTCCGGGCTGTGCGCCCTTTCTCCCTGTTTCTCTTTTCTGCTGTTTTCGTTGGGCCTCTCTTCTTTGCCGTGTGTCCCCTTTGGATCTTTGCGGGTTT
+
1AAAAAA>BDDFGGGGGG11EEGGGFG0AEHFGAAB/AECCHEHHFG/AEEGEHGGGHH>>@CFFGGGGGEHFHHGGGGHGHFHHGGGGG>BCGG/FGHBHG0/><0>-><<-<<=-;.;:GH::00;;CC::AC.9@-C.E9B/;9;;;..9C9CE99@@-;-BB-;9-;9FF/B99:F;BFFFFF9;/9///;9BFFB9;-/----;EFF/9F:;//9BB;9@99-://9BFFB/F/:9///;;9--:-
@M05620:37:000000000-D9766:1:1101:12324:9135 1:N:0:21
GAGGCTGCTTTGGAAGAAACTCATAGATTACTGCAACAGTTCCCCCTGGACCTGGAAAAGTTTCTTGCCTGGCTTACAGAAGCTGAAACAACTGCCAATGCTCCAGGATGCTACCCGTAAGGAAAGGCTCCTAGCAGACTCCAAGGGAGTAAAAGAGCTGATGAAACAATGGCAAGTAAGTCAGGCATTTCCGCTTTAGCACTCTTGTGGATCCAATTTAACAATTTTCAGCATTTGTACTTGTAACTGAC
+
A3AABAFAFFFFGGGCGFGGGGBGFGHHHFGHHHBGGFFDFHHHHGEGEGHHHHGHHHGHHHHHHHHHHHHHHHHFGHHHHHHHHHHHHHHHHHHHFGHH3B33BB3133B3B@BGA?>>BF33B???BGCFE43B?30?B1B1B/BHGD0F2G1?FG1@<@>21FG0G1<10?<<?<11=>110<.<1F<<.<.<C0=D0GCGHFFGHDBCG/:G0:00;GFHC00CCBBFBC9C0;000;0=90CFB0;
@M05620:37:000000000-D9766:1:1101:20176:9141 1:N:0:21
AGTGCCAGCTCTCAATCGCACAGGGGACCCAGGGCCTGGCCCCTCCATCCAGAAAACCTATGACCTCACCCGCTACCTGGAGCACCAACTCCGCAGCTTGGCTTCCAGCGTAGGAATCTGGGAGTTGGGGAGGAGTGAGGAGTTGGGGCAAGACAGTCCTACCCGTGGAGGGTTCTGGTAAATGATGGGGTGAGGAGGGGCTCTTTGGCTCCCACCAGTCCCCCTGTCTGGTCTATCTCCTGCCCTTAGAT
+
111>AD@FAFC@AGGF1AEFAEFEEEGGGEHHGGGCGCGFHHGHGGHFFHHHHHFHHGBFFGHHHHGHGHHGGECEGFHGHHHCGGHHGBGHGGGGGHHHGHHHCHHGHGGCGGGHHHHHGHCF<<GHGGGGGCCGA1FF1>>GFECG.A.<<GCGHHHH00;GGGGGGHGGCFGGGGFFG0CFGGGGEB9ACFFFGF@@?@FFFFFFFFFFFFFFFEFFFBEF?EFFFFFFFFFFFFFFFFFFFFFBFFB
@M05620:37:000000000-D9766:1:1101:25876:9142 1:N:0:21
AGTGCCAGCTCTCAATCGCACAGGGGACCCAGGGCCTGGCCCCTCCATCCAGAAAACCTATGACCTCACCCGCTACCTGGAGCACCAACTCCGCAGCTTGGCTGGGACCTATGTGAGTATCCAGCGTAGGAATCTGGGAGTTGGGGAGGAGTGAGGAGTTGGGGAAAGACAGTCCTAACCGTGGAGGGTTCTGGTAAATGATGGGGTGAGGAGGGGCTCTTTGGCTCCCACCAGTCCCCCTGTCTGGTCTA
+
3AAAAFFFBFFFGDGFGACFEGCGC2EFGGEFG?EEGEGHHGGHFGBGDGGHHFHHHEHHHGHHHHFBGHHGGGFEGHGBFGFCGF1GEFGHEE?EEFGHFHHFEGHHGHHHHHHHHGHHHHGHHGCCBEHFHHHHHGGGAGHHGGEGGGGHHGHHGEGHHHGGGFEHHHHHFHHHHHHHG;CGGGGG;AAFGGFFGGGGBCFFGGFFEFFFFFFFFFFFFFFFFFEFFBADFFFFFFFFFFFFFFFF;FB
@M05620:37:000000000-D9766:1:1101:15464:9144 1:N:0:21
AGTGCCAGCTCTCAATCGCACAGGGGACCCAGGGCCTGGCCCCTCCATCCAGAAAACCTATGACCTCACCCGCTACCTGGAGCACCAACTCCGCAGCTTGGCTGGGACCTATGTGAGTATCCAGCGTAGGAATCTGGGAGTTGGGGAGGAGTGAGGAGTTGGGGAAAGACAGTCCTAACCGTGGAGGGTTCTGGTAAATGATGGGGTGAGGAGGGGCTCTTTGGCTCCCACCAGTCCCCCTGTCTGGTCTA
+
AA3AABDCAFFFFGGFFFGCE2B4FGGGED2FFAECFEHC2GE1EG2GDCE333AFGGFHHHEGHHFCGFGEEE/EGGGHGEFHAG11EBFGGE?ECGBF/3??/EGHDGHFB?FGE1212FDDC@??<EDDFGGHEGHF<C1GC?F?GEC<C=0CCG/<D/@@ED:CCCGGHFHHHHHH?.C@CCEB.CFFGFCFGBFFGGGGEGF?EFFFBD-B-@EBFBF/FBFEFFADEFFFFFFABF/B/BFFFFB
@M05620:37:000000000-D9766:1:1101:10277:9149 1:N:0:21
ACCACCCCTTCTACAATGAGCTGCGTGTGGCTCCCGCGGCGCCCCCCGTGCTGCTGACCGAGTCCCCCCTGACCCCCAAGGCCACCCGCGAGCCGCTGCCCAGGTGAATGTCCCGCTACCCCCTTCGGTGGCCCCCTGCCTTCTTCCTGGCTTCTCCGCACCTGGCCCCTTCTCCATGGCTTTCCCCTTTCGCGTTTTTCTGAGGACTCTTTTCCCCTACCCGGATTTCCTTTTTGACCCTGCCGGGTCTA
+
>>1>>1>>AFFF3BGABBFBFBBBAE0F0ABF1BFAAEF//A>EEGEG???>1BFGFGHG>E/BBBFEEGG0BBBCCC/F/???/?A/>/><--<-<-<GG0..;/;00;0;G0-:-;-/..-9.99999;:..;A-.-;////9;FF/BA--B///:--;-//-;FF-;-9B//////-;-9B//-;-;/-;--;-;-/////-/;/9:///;/9---9----9--//9/////--//;BFE--9-;@-/
@M05620:37:000000000-D9766:1:1101:23479:9153 1:N:0:21
GCGGCTGCTTTGGAAGAAACTCATAGATTACTGCAACAGTTCCCCCTGGACCTGGAAAAGTTTCTTGCCTGGCTTACAGAAGCTGAAACAACTGCCAATGCTACCGGATGCTACCCGTAAGGACCGGCTCCTCGCCGACTCCCCGGGAGTCCCAGCGCTGCTGCAACAATGGCAAGTAAGTCCGGCCTTTCCGCTTTAGCACTCTTGTGGATCCACTTGAACCATTCTCAGCATTTGTACTTGTAACTGAC
+
A1AAADDAFFFFGGGFAFGGGG1GFGHHH1FFHHF1FAFBFHHHHGGGGAGHFHEHHDABGHGHGHHHHHHHHHHFHHHFHHHHH1GHHFHHHHHH1BGHHFEDGGGEEEHH2GHHGGG?GCGHHG/BCEGH0CCC//>CE1FC--<-<<<<CGBCC-CCC00:CGH.GHHFE/CEFG0C0=0CAG-EGGGGGGGBGGGGFFFFFFFFFF/BF-9B//;FBFAFFFFFFFFFFFFFFFFFFFFFFFFFFFF
@M05620:37:000000000-D9766:1:1101:15049:9158 1:N:0:21
ACCACACCTTCTACAATGAGCTGCGTGTGGCTCCCGAGGAGCACCCCGTGCTGCTGACCGAGGCCCCCCTGAACCCCAAGGCCAACCGCGAGAAGATGCCCAGGTGAGTGGCCCGCTACCTCTTCTGGTGGCCGCCTCCCTCCTTCCTGGCCTCCCGGAGCTGCGCCCTTTCTCACTGGTTCTCTCTTCTGCCGTTTTCCGTAGGACTCTCTTCTCTGACCTGAGTCTCCTTTGGAACTCTGCAGGTTCTA
+
AAAABABAFFFFGGGFFGGGGGHHGGGGHGFHHFGGEGGCEH2GHGFGFGGFGGHFGHHGEEEFFEFEGGGGFGGEGGGGEHHGAFG?DCGGGGH2FGHHHHHGG1??GGAFHG?DCGCHEHHHHHG0GCEHHGGGGGHGGHGHGFB09BCABAEEG-9BGA9CBGACFB/BFBFFFFB9BFFBFBFFFF/9B-:.BEFB9F.A./:F9/BB/9FFFBBFFF.F.9BBFFFFFF/F/:BBF/BF9FFFFB;
@M05620:37:000000000-D9766:1:1101:10265:9164 1:N:0:21
ACCACACCTTCTACAATGAGCTGCGTGTGGCTCCCGAGGAGCACCCCGTGCTGCTGACCGAGGCCCCCCTGAACCCCAAGGCCAACCGCGAGAAGATGCCCAGGTGAGTGGCCCGCCACCTTCTTCGGTGGCCGCCCCCCCCCCTCCTGGCCCCCCCGCGCCGCCCCCTTTCCCACTGGTTCTCTTCTCCGCCGTTTTCCGTAGGACTCTTCTCTCTGACCCGAGTCCTCTTTGGAACTTTGCAGGTTCTA
+
CCCCCCCCFFFFGGGGGGGGGGHHGGGGHGHHHGGGGGGGGHHHHGGGGGGGHHHHHHHEGGGGGGGGGGGHHHHGGGGGGHHHHGGGGGGGGGHGHGDCHC/??1101?/FFH->--.>000<00.<....<--A-:9;--9-;../0:.A.;@=-:;-9--;-:99;AFF000;.0/0;9:9:00;00...-;AB.09.0..90:/9900;:900000:/9--;/00;BBB0/09900000;9A:;B00
@M05620:37:000000000-D9766:1:1101:23463:9166 1:N:0:21
GAGGCTGCTTTGGAAGAAACTCATAGATTACTGCAACAGTTCCCCCTGGACCTGGAAAAGTTTCTTGCCTTGCTTAAAGAAGCTGAAACAACTGCCAATGCTCCCGGATCCTAACCGTAAGGACAGACACCTATCCAACTCACCAAGAGTAACAACGATGAAACAACAATGAAAAGTAAGACAGGAATTTCAGCTTTAGCACTCTTGTGGAGCAACAAGAACCATTATCAGCATTTTTAATTGTAACTGAC
+
>3AA>>CABBB4F45BFF4BAG4FHBGHHHGGFHBBECBFGA5EGFEACGBFGHGH332BBFGDEGHBBB5BBAF555DBFBBBF33FBB1BFGHHFHHH3BBBF>>/?/BF@BBB//?>BGF02?3B2??EC3323B22?B202/B<<22@@22////?111<0/?<C111?==><=<=1<00>0>1<0=GH0<00=DB0<<<0<;0;.;.:C:;..:;/:;.0;0;00;0;9;;0;90000;B;0;;9;
@M05620:37:000000000-D9766:1:1101:5762:9169 1:N:0:21
AGTGCCAGCTCTCAATCGCACAGGGGACCCAGGGCCTGGCCCCTCCATCCAGAAAACCTATGACCTCACCCGCTACCTGGAGCCCCAACTCCGCGGCTTGGCTGGGACCTATGTGAGTATCCAGCGTAGGAATCTGGGAGTTGGGGAGGAGTGAGGATTTGGGGAAAGACAGCCCTAACCGTGGAGGGTTCTGGGAAATGATGGGGTGAGGAGGGGCTCTTGGGCTCCCACCAGTCCCCCTGTCTTGTCGA
+
A3>AAFFFAFFFAFGFFAFGGEGHFEEGGE2FF2EF2BFHHHG1EGHHFGFFEF3BAE3BGGFHHHH3GE1EEFEGHFGFHHH1?E1EGF@GGE//<>BDGCCF/?0?E?<FFF2F1@2DHFFBGA///CF1<FF110<<EF11>-<ACD./:C0.0/;<G<;A....CF/F.:CBFFFFBGA-9.9B;.;FF;.;9A/BBF/9ED.-.9.9..@B<9EF//9.;9.A..:.9://;99;@F/////9;..
@M05620:37:000000000-D9766:1:1101:23480:9171 1:N:0:21
GAGGCTGCTTTGGAAGAACCTCATAGATTACTGCAACAGTTCCCCCTGGACCTGGAAAAGTTTCTTGCCTGGCTTACAGAAGCTGAAACACCTGCCAATGCTACAGGATGCTACCCGTAAGGAAAGGCTCCTAGAAGACTCCAAGGGAGTAAAAGAGCTGATGAAACAACGGCAAGTAAGTCAGGCATTTCCGCTATAGCACTCTTGTGGATCCAATTGAACAATTCTCAGCATTTTTACTTGTAACTGAC
+
A3AB>AC3BBDDFBFGGG4AGGHHHFH6FG4DDA4B3FBFEDF3BEA22BABEF2FB32ABFEFGHH5BBABFGA3B5BFHHBGHB3GBF?BGHFAGHHH3BBBFB3BB@1F@@11??E/?3B?FBB?BBFF34?3FCB1111?B?BA??01>D@/@0@111@1?<?0F//>-<>F1>=11>1></.0<==0<.C-.<0;0;0/;;:C:C::0:0:0;0;00;9;;99;9BBF09C0CAFF00;9;B;BB/
@M05620:37:000000000-D9766:1:1101:24448:9177 1:N:0:21
GCGGCTGCTTTGGCAGACACTCCTCGATTACTGCCCCCGTTCCCCCTGTCCCTGTAACCGTTTCTTTCCTGGCTTCCAGAAGCTGCCACCACTGCCCCTGCTACCGGATGCTCCCCGTAAGGACCGGCTCCTCGCCGCCTCCCCGGGCGTCCCAGCGCTGCTGCAACCATGGCCAGTAAGTCCGGCCTTTCCGCTTTAGCACTCTTGTGGCTCCAATTGAACCATTCTCAGCATTTGTACTTGTAACTGAC
+
>>A1>>AAFFFDG1BAF0BB1BBGA0ABDEBGFF0AFCA/0BBGHG/B11BBBFBBD2FEEE0BDDDDFHHBBBB0BFB10BF1@B0BBBFGB1BFC/?/?>1B0>E>EGHH1G?ECGG/01FH/BGGGEGH0ECCGGGFGH..@C?<AGG?CCC.AGGG?9FFFGG..BCFF/BEFG0CFF/B@@-ABFFFFFFFFFFFFFF;BFBBFF-AFE//;9FF/B;FFFFFFFFFFFFBFBFFFFFBF;;FBFB
@M05620:37:000000000-D9766:1:1101:3499:9188 1:N:0:21
ACCACACCTTCTACAATGAGCTGCGTGTGGCTCCCGAGGAGCACCCCGTGCTGCTGACCGAGGCCCCCCTGAACCCCAAGGCCAACCGCGAGAAGATGCCCAGGTGAGTGGCCCGCTACCTCTTCTGGTGGCCGCCTCCCTCCTTCCTGGCCTCCCGGAGCTGCGCCCTTTCTCACTGGTTCTCTCTTCTGCCGTTTTCCGTAGGACTCTCTTCTCTGACCTGAGTCTCCTTTGGAACTCTGCAGGTTCTA
+
BBBBABB3CFFFGGFGGGBFGFHHGEEAAAGGGBFE2EEEDHGHHGGGEEEGGHGHFHGEGGGGGGGGGGGHFHHGGGGHGHHHHGGGGG<BCGHBFGHHHHHGHHHHHHGGHHGGGGGHHHHHHHHHDFDFGGGGGGHGHHGHGGGGGGGGGGGGGG;BBGGGGCFFAFBFFFFFFFFFFFFFFFFFFFFFFFFFFFFFFBF?FBFFFFFFFFFFFFFFFFFFFFF9FFFFFFFFFFFFFFFFFFFFFFF
@M05620:37:000000000-D9766:1:1101:12251:9197 1:N:0:21
ACCACACCTTCTACAATGAGCTGCGTGTGGCTCCCGAGGAGCACCCCGTGCTGCTGACCGAGGCCCCCCTGAACCCCAAGGCCAACCGCGAGAAGATGCCCAGGTGAGTGGCCCGCTACCTCTTCTGGTGGCCGCCTCCCTCCTTCCTGGCCTCCCGGAGCTGCGCCCTTTCTCACTGGTTCTCTCTTCTGCCGTTTTCCGTAGGACTCTCTTCTCTGACCTGAGTCTCCTTTGGAACTCTGCAGGTTCTA
+
AA>AAAAAFFFFFGGBE4FEFDAFABEEGEGHBFFAEEE?EHHHHGCGEEGEHEBGHHCEGGGGEF/EEGGHHHEEGGGCFGHE/FGEG@BD?<CFF1FHHGHG<GHHHFEGFEGGGCGHDGHHHHFB0/.GHCGGD:CFHFGHHBFFFGGGFG?EB-9A@ABF@GFBBFF/BFFFFFFFFFFFFFFFFFFFFBFFFFFFFFF?ABFFFFFEFBBF//9BFFFFFF/:FFFFFEFFBFF//BFFF.;FFF;
@M05620:37:000000000-D9766:1:1101:17865:9205 1:N:0:21
ACCACACCTTCTACAATGAGCTGCGTGTGGCTCCCGAGGAGCACCCCGTGCTGCTGACCGAGGCCCCCCTGAACCCCAAGGCCAACCGCGAGAAGATGCCCAGGTGAGTGGCCCGCTACCTCTTCTGGTGGCCGCCTCCCTCCTTCCTGGCCTCCCGGCGCTGCGCCCTTTCTCACTGGTTCTCTCTTCTGCCGTTTTCCGTAGGACTCTCTTCTCTGACCTGAGTCTCCTTTGGAACTCTGCAGGTTCTA
+
1AAAAA?AFFFFGGGBEFG1A1B1EAEEGCHGFFEAEEGAFHHHHGAEBAEAGDBGHHFECGCGEA>EGGGGHFA?EGGE>EHECFGECCC@/<?GDDFGHHHGFHHHHGFGHHGGGG@HGHHHHHGHHHGHFGGGGGHGHHGHGGGGBF.FBGGGG?-A?-@B@@F@@FFFFFFFFFFFFFFFFFFFFFFFF@FFBEFFFFFFFFFFFFFFFFFFEFBFFFFEFFFFFFFFFFFFFFFFFFFFFFFFFFB
@M05620:37:000000000-D9766:1:1101:19989:9210 1:N:0:21
GAGGCTGCTTTGGAAGAAACTCATAGATTACTGCAACAGTTCCCCCTGGACCTGGAAAAGTTTCTTGCCTGGCTTACAGAAGCTGAAACAACTGCCAATGCTACAGGATGCTACCCGTAAGGAAAGGCTCCTAGAAGACTCCAAGGGAGTAAAAGAGCTGATGAAACAATGGCAAGTAAGTCAGGCATTTCCGCTTTAGCACTCTTGTGGATCCAATTGAACAATTCTCAGCATTTGTACTTGTAACTGAC
+
AAAAABFBFFFFGGGGGGFGGGHHHHHHHHHHHHHHHHHFHHHHHGGGHHHHHHHFGHGHHHHHHHHHHHHHHHHHHHHHHHHHHHHHHHCGHHHHGHHHHHHHGBFFFGHHFHHHGEGGGB3BGF0FGHGHDGBFHEHHHH2?G/D/CFFGBFFEHHHHGHHHHHHGAGHCHGHF?FFGGGHHHHHHHHHHGGGGGHHHHHHHHHHHHCHHHHHHGHHHHHHHHHH0CBFGGGGGGGGGGGGGGFGGGFF
@M05620:37:000000000-D9766:1:1101:19478:9219 1:N:0:21
ACCACACCTTCTACAATGAGCTGCGTGTGGCTCCCGAGGAGCACCCCGTGCTGCTGACCGAGGCCCCCCTGAACCCCAAGGCCAACCGCGAGAAGATGCCCAGGTGAGTGGCCCGCTACCTCTTCTGGTGGCCGCCTCCCTCCTTCCTGGCCTCCCGGAGCTGCGCCCTTTCTCACTGGTTCTCTCTTCTGCCGTTTTCCGTAGGACTCTCTTCTCTGACCTGAGTCTCCTTTGGAACTCTGCAGGTTCTA
+
CCCCCCCCFFFFGGGGGGGGGGHHGGGGHGHHHGGGGGGGGHHHHGGGGGGGHHHHHHHGGGGGGGGGGGGHHHHGGGGHGHHHHGGGGGGGGGHHHHGHHHHGHHHHHHGGHHGGGGGHHHHHHHHHHHGHHGGGGGHGHHGHHGGGGGGGGGGGGGGGGGGGGGFFFFFFFFFFFFFFFFFFFFFFFFFFFFFFFFFFFFFFFFFFFFFFFFFFFFFFFFFFFFFFFFFFFFFFFFFFFFFFFFFFFFF
@M05620:37:000000000-D9766:1:1101:9319:9224 1:N:0:21
GAGGCTGCTTTGGAAGAAACTCATAGATTACTGCAACAGTTCCCCCTGGACCTGGAAAAGTTTCTTGCCTGGCTTACAGAAGCTGAAACAACTGCCAATGCTACAGGATGCTACCCGTAAGGAAAGGCTCCTAGAAGACTCCAAGGGAGTAAAAGAGCTGATGAAACAATGGCAAGTAAGTCAGGCATTTCCGCTTTAGCACTCTTGTGGATCCAATTGAACAATTCTCAGCATTTGTACTTGTAACTGAC
+
>3>ABAFAFFFFGGGFCFFGGGHHHHHHFHHHHHHHGGHDFHHHHGFFCCHHHHHHHHHGFFHHHHGHHHHHHGGHHHHHHHHGHHHHHHEGGHHHHHHHHHHHHHHGHHHHHGHHGGGGHHHHBGHHHHGHHHE?G3BGFHHFHGGGGGGHBGHGHHHHFHHHHHHHHHHHHHHGFGHHHHHHHHHHHHHHGGGGGHHHHHHHHHHHHGHHHHHHHHHHHHHHGHHHHHGGGGGGGFFGGGGGGGGGGGB
@M05620:37:000000000-D9766:1:1101:18219:9230 1:N:0:21
ACCACACCTTCTACAATGAGCTGCGTGTGGCTCCCGAGGAGCACCCCGTGCTGCTGACCGAGGCCCCCCTGAACCCCAAGGCCAACCGCGAGAAGATGCCCAGGTGAGTGGCCCGCTACCTCTTCTGGTGGCCGCCTCCCTCCTTCCTGGCCTCCCGGAGCTGCGCCCTTTCTCACTGGTTCTCTCTTCTGCCGTTTTCCGTAGGACTCTCTTCTCTGACCTGAGTCTCCTTTGGAACTCTGCAGGTTCTA
+
BBBBBBBBFFFFGGGGFGGGGGHHGEEA4EHGHGFEDGGCDHHGHGGG1EEEFGEHHHFECGCGGGGGGCEFHHHGGCGHGHHHHGGGGGCCCDHE2FGHFGGGHHHGGFFAGGGGGGGGGHHHHHGHHHGHFCCGGFHGHFDHHGGGGGFFFGGFGG;@CGGGGGFFFEFFFFFBFFF9FFFBFFFFFFFBF@DABEFFFFFFFFFFFFFFFFFFBF/:BFFBBFF/FF/9FFFFFFFFFFEFFFFFFFF
@M05620:37:000000000-D9766:1:1101:26036:9234 1:N:0:21
AGTGCCAGCTCTCAATCGCACAGGGGACCCAGGGCCTGGCCCCTCCATCCAGAAAACCTATGACCTCACCCGCTACCTGGAGCACCAACTCCGCAGCTTGGCTGGGACCTATGTGAGTATCCAGCGTAGGAATCTGGGAGTTGGGGAGGAGTGAGGAGTTGGGGAAAGACAGTCCTAACCGTGGAGGGTTCTGGTAAATGATGGGGTGAGGAGGGGCTCTTTGGCTCCCACCAGTCCCCCTGTCTGGTCTA
+
CCBCCFFFCFFFGGGGGGFGGGHHGGGGGGHHGDGGGGHHHHGHGGHHHHHHHHHHHGHHHHGHHHHHHHHGGGGGHHHHHHHHHHHHGHGHGGGGGHHHGHHGGGHHGHHHHHHHHHHHHHHHHGGGGGHHHHHHHHHGFHHHGGGGGGGHHHHHHGFHHHGGGGHHHHHHHHHHGHGHGGGGGGGGDGGGGGCFGGGGFGGGGG9BEFFFFFFFFFFFFFFFFFFFFFFFFFFFFFFFFFFFFFFFFFB
@M05620:37:000000000-D9766:1:1101:12559:9237 1:N:0:21
AGTGCCAGCTCTAATCGCACAGGGGACCCAGGGCCTGGCCCCTCCATCCAGAAAACCTATGACCTCACCCGCTACCTGGAGCACCAACTCCGCAGCTTGGCTGGGACCTATGTGAGTATCCAGCGTAGGAATCTGGGAGTTGGGGAGGAGTGAGGAGTTGGGGAAAGACAGTCCTAACCGTGGAGGGTTCTGGTAAATGATGGGGTGAGGAGGGGCTCTTTGGCTCCCACCAGTCCCCCTGTCTGGTCTAT
+
>AAABFFFBFFFG5FBAFGFEBBCEGEGGDHGGGGAFGHGHGHFGGHHHHHHHGHHGHFHHHHHHFCGHHGCG?EGGHHHFBGFHCCEHHHAE>>E?FGFFFFEEHHGHHHHHHHHDDGFGFHHG?ECFHHHFGHHHHGGHFGFGGGGGGGGHHHFDCGHHGGGDHHHFHFGBGFHFHHG;:BDGGG9;CFFGCCCFCFFFBFGGABAFAFFABFFAEFFFFFFFFFFFADAF;BBFFFFFBBFBBB;BF;
@M05620:37:000000000-D9766:1:1101:27583:9240 1:N:0:21
AGTGCCAGCTCTCAATCGCACAGGGGACACAGGGCCTGGCCCCTCCATCCAGAAAACCTATGACCTCACCCGCTACCTGGAGCACCAACTCCGCAGCTTGGCTGGGACCTATGTGAGTATCCAGCGTAGGAATCTGGGAGTTGGGGAGGAGTGAGGAGTTGGGGAAAGACAGTCCTAACCGTGGAGGGTTCTGGTAAATGATGGGGTGAGGAGGGGCTCTTTGGCTCCCACCAGTCCCCCTGTCTGGTCTA
+
AA3AAFFCAFFFGGFFFFFCGEHFGE2A2FGGAAEABFHHFHGHGGHH5FCGHHHGHFHGGFHGHFFFGHFGG0>E2BFBBFGGGG1?EBG3?E?EEGBGEGHGGGHHGHGHGGHHHFHHHHHHHGEEDGFGHHHHHH?FEHHHGGEGGAC>G0DHCEGHHHGGE:CG/GFCHHHHHHHHGGFG?EGGEFFGFGFFFGGGGGGGGGEDFFFFFFFFFAFFFFFFFFFFFFFFFFFFFFFFFFFFFFFFFFF
@M05620:37:000000000-D9766:1:1101:28064:9241 1:N:0:21
AGTGCCAGCTCTCAATCGCACAGGGGACCCAGGGCCTGGCCCCTCCATCCAGAAAACCTATGACCTCACCCGCTACCTGGAGCACCAACTCCGCAGCTTGGCTGCCCCAGTCCCCCTGTCTGGTCTCTCTCCTGCCCTTCGCTCGGACGAGCCACCGTCTGCCCTTCCAGTCCCTCCGGCGCCTATCGTATGCCGTCTTCTGCTTGAAACCACAAACCAACACCACACAAAAAAAGGAGTGAACTTCCTAG
+
ABBAAFFFCFFFGGGGGGGGGGHHGGGGGGHHGGGEGGHGHHGHGGHHHGHHGHHHHGHGHHHHHHHHHHHGGGGGHHHHHHHHHHHHGGHHGGGGGHHHGHHGF0?F/?2GHHFBDGHHHG2@FH22@G2FFHHHHHFCG/CHGGG?FGGGG//C.;;GG00;:/:CGH0C0FGGAAD?F-?A.;CFF.BFFFFAFFFFBFBFFFFBF0.;..9..9.:...9..;......--..:./.00:000;009
@M05620:37:000000000-D9766:1:1101:22406:9244 1:N:0:21
AGTGCCAGCTCTCCATCGCACAGGGGACCCAGGGCCTGGCCCCTCCATCCAGAAAACCTATGACCTCACCCGCTACCTGGAGCACCACCTCCGCAGCTTGGCTGCCCCAGTCCCCCTGTCTGGTCTCTCTCCTGCCCTTCGCTCGGACGAGCCCCCGTCTGCCCTCCCGTCCCTCCGGAGCCTCTCGTCTGCCGTCTTCTGCTTGAAAACAACACATCACCTGCTCCAACGTTATCCCAAACCACTTCAAT
+
>A>3>DFFBFFFG4FFBEE2E?GCEA2EEAFH2AF2BBGGHHGGGGHHGHFGHEFAFGHHFGGHHDBGHHHEG>EFGHHG2BFGHH11?FG?AEEGGGGGFHHGF0?F/?FGHHHGGAHHHFFHHHDGHHHHHHHHHHHFEAFHGGA-@GGG@EACGGGHG00;GGG?EEG.EGGGGG9B@.CFFFFFBFFFFBABFFFFFFFF/;BFF/.;..;.////.9/;;/////;;.9://9/9.;...//9///
@M05620:37:000000000-D9766:1:1101:17521:9258 1:N:0:21
ACCACACCTTCTACAATGAGCTGCGTGTGGCTCCCGAGGAGCACCCCGTGCTGCTGACCGAGGCCCCCCTGAACCCCAAGGCCAACCGCGAGAAGATGAACCCAGGTGAGTGGCCCGCTACCTCTTCTGGTGGCCGCCTCCCTCCTTCCTGGCCTCCCGGCGCTGCGCCCTTTCTCACTGGTTCTCTCTTCTGCCGTTTTCCGTAGGACTCTCTTCTCTGACCTGCGTCTCCTTTGGAACTCTGCAGGTTC
+
BBBABBBBFFFFGGGGGGGGGFHHGEEEGAFHCFGFGGGGGHHHHGGGDGGGHGFFHHHGGGGGGGGGGGGFHHHGGGGHEFHHHGEEGCCDDGGHFFGDGHGGHGHHDGHHGGHHGGGGGHHHGHGHHHHHGHHGGGGGHGHHGGGGGGGFGGGGGGGG-ADFFFFFFFFFFFFFFFFEFFFFFFFFFFFFFFFF9DFFFF?FFDFFFFFFFFFFFFFFFFFFF.;:BFFFFFFBF/BFFFFFF/9FFF/
@M05620:37:000000000-D9766:1:1101:17505:9266 1:N:0:21
ACCACACCTTCTACAATGAGCTGCGTGTGGCTCCCGAGGAGCACCCCGTGCTGCTGACCGAGGCCCCCCTGAACCCCAAGGCCAACCGCGAGAAGATGAACCCAGGTGAGTGGCCCTCTCTCTCTTCTGGGGGCCGCCTCCCTCCTTCCTGGCCTCCCGGTGCTCCGCCTTCTCTCACTGTTTCTCTCTTCTCCCGTTTTCCGTATGACTCTCTTCTCTGACCTGCGTCTCCTTTGGAACTCTGCAGGTCC
+
BBCCDCCCFFFFGGGGGGGGGGHHGGGEDFHGGGGGGGGGGHGHHGGGFGGGHHHHHHHGGGGGGGGGGGEHHHHGGGGHGHHHHGGGGCGD/?=2FFF>2?//?F1=1011/=>G..001<>F1>G11D/<AD?@FC.CG.F/EG0FGGGG?.0.C9.----;0;A...;009;F000000;FF0000B000;/;..B.0;.;..;BB0;FFFBF000;0B/;;.-.-;;FFB00/9:B0900000.;0:
@M05620:37:000000000-D9766:1:1101:19088:9270 1:N:0:21
GAGGCTGCTTTGGAAGAAACTCATAGATTACTGCAACAGTTCCCCCTGGACCTGGAAAAGTTTCTTGCCTGGCTTACAGAAGCTGAAACAACTGCCAATGCTACAGGATGCTACCCGTAAGGAAAGGCTCCTAGAAGACTCCAAGGGAGTAAAAGAGCTGATGAAACAATGGCAAGTAAGTCAGGCATTTCCGCTTTAGCACTCTTGTGGATCCAATTGAACAATTCTCAGCATTTGTACTTGTAACTGAC
+
AAABAAF>CFD4GBAFGGBGGGHHHGHGHHGFHBAGFHHHHGGGHGGFAGFHHGGFC3BBFGHFHHHGFGHHGHHFHFHHHHFGHFFHHH1GHHHGFHHHHFEHHFFGHFHHFDBGGEGEGFBFGBBFFHGHHFGHGHBGG2FGFEGHFGCGHG>CFGHHHHFFGHHHHBFFFFFF?GFGFD1>>0.>1FGGGGGGEFG0GHHHHHHHHFH0GGCFC<CGH0CFHF0<0CF/FFGG9FFGGFGGGGGGFFC
@M05620:37:000000000-D9766:1:1101:8376:9276 1:N:0:21
ACCACACCTTCTACAATGAGCTGCGTGTGGCTCCCGAGGAGCACCCCGTGCTGCTGACCGAGGCCCCCCTGAACCCCAAGGCCAACCGCGAGAAGATGCCCAGGTGAGTGGCCCGCTACCTCTTCTGGTGGCCGCCTCCCTCCTTCCTGGCCTCCCGGCGCTGCGCCCTTTCTCACTGGTTCTCTCTTCTGCCGTTTTCCGTAGGACTCTCTTCTCTGACCTGAGTCTCCTTTGGAACTCTGCAGGTTCTA
+
BBBAABBAFFFFGGGGFG55GAGHGEEAAAGFGFFE?EEEEHHHHGGGFEFGFHHHHHHAEECEGEGGGGGGGFHGGGGHFHHHHGGEGG<>CGFF1GGHHHHGHHGHHHGGHHGGGGGHHHHHHHHHHHGHHGGGGGHGHHGHHGGGGGGGGGGGGB-ABBBFBBFBBFFFFFFFFFFFFFFFFFFFFFFFFBDFFFFFFFFFFFFFFFFFFFFFFFFFFFFFFFFBFFFFFFFFFFFFFFFFFFFFFFB
@M05620:37:000000000-D9766:1:1101:9797:9292 1:N:0:21
ACCACACCTTCTACAATGAGCTGCGTGTGGCTCCCGAGGAGCACCCCGTGCTGCTGACCGAGGCCCCCCTGAACCCCAAGGCCAACCGCGAGAAGATGACCCAGGTAGGGGCCCGCTACCTTCTTTTGTGGCCGCCTTCCCCCTTCCCTGCCTCCCCGAGCTTCCCCCCTTCCTACCTGGTCTTCCCTCCGGCCGTTTTCCTAGGCCTCTTCTCTCTTACCCTACGCTCCTTTTGGAACTTTCCGGGTTCT
+
CCCCCCCCFFFFGGGGGGGGGGHHGGGGHGHHHGGGGGGGGHHHHGGGGGGGHHHHHHHGGGGGGGGGGGGHHHHGGGGHGHHHHGGGGGGGGGHHHH2FG2/?/11=//?/AD<---<C000<0<0=//<.;--;..<G//;-C/;/0;.C00;C.A--9.090/;D-@F//000.0;.;00000/;/..-;--;AF.;0000:/009000;9900000B/0/..-..;0;F0B-B0000000.;-A..:
@M05620:37:000000000-D9766:1:1101:11987:9296 1:N:0:21
ACCACACCTTCTACAATGAGCTGCGTGTGGCTCCCGAGGAGCACCCCGTGCTGCTGACCGAGGCCCCCCTGAACCCCAAGGCCAACCGCGAGAAGATGCCCAGGTGAGTGGCCCGCTACCTCTTCTGGTGGCCGCCTCCCTCCTTCCTGGCCTCCCGGAGCTGCGCCCTTTCTCACTGGTTCTCTCTTCTGCCGTTTTCCGTAGGACTCTCTTCTCTGACCTGAGTCTCCTTTGGAACTCTGCAGGTTCTA
+
BCCCCCCCFFFFGGGGGGGGGGHHGGGGHGHHHGGGGGGGGHHHHGGGGGGGHHHHHHHGGGGGGGGGGGGHHHHGGGGHGHHHHGGGGGGGGGHHHHEHHFHGHHFHFHGGHHGGGGGHHHGHHHHHHHGHHFGGGGHGGHGHHGGGGGGGGGGGGGAGGGGGGGFFCFFFFFFFFFFFFFFFFFFFFFFFFFDFFFFFFBAFFBFFFFFFFFFFFFFFFFFFFFFFFFFFFFFFFFFFFFFFFFFFFF0
@M05620:37:000000000-D9766:1:1101:3778:9307 1:N:0:21
AGGGCCAGCTCTCAATAGCACAGGGAGCCAAGGGCATGGCCCGTCGATCCAGCAACCGTATGACCGCACCCCCGGCGTCGCTCACCCCCTCAGCAGCTGTGCTGGGACCTATGTGAGTATCCAGCGTCGGAATCTGGGCGTTGGGGCGGCGTGCGGCGTTGGGGACCGCCCGTCCTAACCGTGGCGGGTTCTGGTAAATGCTGGGGTGAGGCGGGGCTCTTTGGCTCCCACCAGTCCCCCTGTCTGGTCTA
+
1>1>>>111CCDA1BABBB1B1B0F0AABA0AA0BA0B00F//AB/ABG/1100BB0/AB0B2DEECEEE?/>>/>/>/>//?/BB0/>>A0<?1<0?1101211AFG?CGDHGF<DHFHHH1>CCC.>@-.<GFFFHC?CCC.--C-A;;;;B@@-999;-@@-;9@@;-@@FFF//;A@FF@@@@@@?FF9FB9;9BF/;FFB-:;-;---;9@@;E9BBFFFFFFF-AB9AFFFFFF@FFFFFFFFFB
@M05620:37:000000000-D9766:1:1101:18918:9322 1:N:0:21
ACCACACCTTCTACAATGAGCTGCGGGTGGCTCCCGAGGAGCACCCCGTGCTGCTGACCGAGGCCCCCCTGAACCCCAAGGCCAACCGCGAGAAGATGCCCAGGTGAGTGGCCCGCTACCTCTTCTGGTGGCCGCCTCCCTCCTTACTGGCCTCCCGGAGCTGCGCCCTTTCTCACTGGTTCTCTCTTCTGCCGTTTTCCGTAGGACTCTATTCTATGACCTGCGTCTCCTTTGGAACTCTGCAGGTTCTA
+
A111AA>AFFF1A3FAA1F111A1A00A00GH1FAAAAE?EGHHHGEG/AE>@1@@F00E/>/EC//EEGG0F1/?EF////?<<///>/>/</0?G1??<<GEF1<0=1..<.<<@CC/000GHE0:0/::.:-@C..9/99/909;0CAF9.CEB@G--9//-99@-//;9//9/9F9:/B/FFBBFFF//;999EF/-BABFFB9F//:F/9/9/F/99B---@-9/;/F/9////////:B-9;B9/
@M05620:37:000000000-D9766:1:1101:13702:9345 1:N:0:21
ACCACACCTTCTACAATGAGCTGCGTGTGGCTCCCGAGGAGCACCCCGTGCTGCTGACCGAGGCCCCCCTGAACCCCAAGGCCAACCGCGAGAAGATGAACCCAGGTGAGTGGCCCGCTACCTCTTCTGGTGGCCGCCTCCCTCCTTCCTGGCCTCCCGGAGCTGCGCCCTTTCTCACTGGTTCTCTCTTCTGCCGTTTTCCGTAGGACTCTCTTCTCTGACCTGCGTCTCCTTTGGAACTCTGCAGGTTC
+
DDDDDDCCFFFFGGGGGGGGGGHHGGGGHGHHHGGGGGGGGHHHHGGGGGGGHHHHHHHGGGGGGGGGGGGGHHHGGGGHGHHHHGGGGGGGGGHHHHGHGHGGHGHHFHHHGGHHGGGGGGHHHHHHHGHGDHHFGGFGHGGHGGGGGGGFGGGGGGDF-ABGGGFFFFFFFFFFFFFFFFFFFFFFFFFFFFFFDFFFFFFFFFDFFFFFFFFFFFFFFFFFF.@DFFFFFFFFFFFFFFFFFBFFFF0
@M05620:37:000000000-D9766:1:1101:4319:9350 1:N:0:21
GAGGCTGCTTTGGAAGAAACTCATAGATTACTGCAACAGTTCCCCCTGGACCTGGAAAAGTTTCTTGCCTGGCTTACAGAAGCTGAAACAACTGCAAATGCTCCAGGATGCTACCCGTAAGGAAAGGCTCCTAGAAGACTCCAAGGGAGTAAAAGAGCTGATGAAACAATGGCAAGTAAGTCAGGCATTTCCGCTTTAGCACTCTTGTGGATCCAATTGAACAATTCTCAGCATGTATACTTGTAACTGAC
+
AAABBAFBFFFFGFGGFGGGGGGHHHHHHHHHHHHBGHHDGHHHHGGGGHHHGHGHHHHHHHHHHHHHHHHHHFGEHGADGHF3FGH3FGGHHHHD334@BF3BC331BGGFGGHAEEFGHGDGG?B?B??BF4BFD3?BBFCCHEGGE?BFFH2/@FGHEGF@D2GFC11?0F<?<?<1>1>FHHHCF<GHGD.<<==D0<=/DDG0<:0CGGFHHHHCGHHE0<GHHFGFG9090;;FFFFB;CFFFGC
@M05620:37:000000000-D9766:1:1101:18909:9356 1:N:0:21
ACCACACCTTCTACAATGAGCTGCGTGTGGCTCCCGAGGAGCACCCCGTGCTGCTGACCGAGGCCCCCCTGAACCCCAAGGCCAACCGCGAGAAGATGAACCCAGGTGAGTGGCCCGCTACCTCTTCTGGTGGCCGCCTCCCTCCTTCCTGGCCTCCCGGAGCTGCGCCCTTTCTCACTGGTTCTCTCTTCTGCCGTTTTCCGTAGGACTCTCTTCTCTGACCTGAGTCTCCTTTGGAACTCTGCAGGTTC
+
ABBBBBBBFFFFAGGB5GFGFFHHEFGGC2GHGGGEAEGA?GHHHGGGEEEFBGHHFGHGGG?ECGGGGGGHHHGGGGGFFHHEGGGGGCGGGDHHGFH>??DFC<GHHGHHGGHHGGGGGHHHGFGHHFGFEHHGGGGAHGHFFFGGGGGEGGGGGGGGGGGGGGB?FB?FFFFFFFFFFFFFFFFFFFFFFFFBADFFFFFFFFFFFFFFFFFBFFFFFFFFFFFBFFFFFFFFFBBFFFFFFFFFAF/
@M05620:37:000000000-D9766:1:1101:22868:9358 1:N:0:21
AGTGCCAGCTCTCAATCGCACAGGGGACCCAGGGCCTGGCCCCTCCATCCAGAAAACCTATGACCTCACCCGCTACCTGGAGCACCAACTCCGCAGCTTGGCTGGGACCTATGTGAGTATCCAGCGTAGGAATCTGGGAGTTGGGGAGGAGTGAGGAGTTGGGGAAAGACAGTCCTAACCGTGGAGGGTTCTGGTAAATGATGGGGTGAGGAGGGGCTCTTTGGCTCCCACCAGTCCCCCTGTCTGGTCTA
+
AAAAAFFFCFFFGGGGGGGFGGHGGGGGGGHHFGGFGGHHHHGHGGHHHHHHHGHHHGHHHHHHHHHHHHHGGEGGHHHHGHHHHHFHGHHHEGGGGHHHGHHGGGHHGHHHHHFHHHHHHHHHHGEGGGHHHHHHHHGGGHHGGGGGGFEHHHHHHGHHHGGGGGGHHHHHHHHHHHHHGGFGGGGGCFFGGGFGGGGGGGGGGGFFFFFFFFFFFFFFFFFFFFFFFFFFFFFFFFFFFFFFFFFFFFF
@M05620:37:000000000-D9766:1:1101:26903:9361 1:N:0:21
AGTGCCAGCTCTCAATCGCACAGGGGACCCAGGGCCTGGCCCCTCCATCCAGAAAACCTATGACCTCACCCGCTACCTGGAGCACCAACTCCGCAGCTTGGCTGGGACCTATGTGAGTATCCAGCGTAGGAATCTGGGAGTTGGGGAGGAGTGAGGAGTTGGGGAAAGACAGTCCTAACCGTGGAGGGTTCTGGTAAATGATGGGGTGAGGAGGGGCTCTTTGGCTCCCACCAGTCCCCCTGTCTGGTCTA
+
AA>AAFFFBFFFGGGGGGGGGFHGFGGGGGHHGGGGGGHHHHGHGGHHFHGHGHHHHGFGHGHHHHHHHHHGGFGGHHHGGHHHHHGHGGHHEGGGGHHHGHHGGGHHGHHHHHHHHHHHHHHHHGGGGGHHHHHHHHGGGHHHGGGGGGGHHFHHHGHHHHGGGGHHGHHHHHHHHHHHGGGGGGGGEGGGGGFGGGGGGGGGGGFFFFFFFFFFFFFFFFFFFFFFFFFFFFFFFFFFFFFFFFFFFFF
@M05620:37:000000000-D9766:1:1101:20936:9363 1:N:0:21
ACCACACCTTCTACAATGAGCTGCGTGTGGCTCCCGAGGAGCACCCCGTGCTGCTGACCGAGGCCCCCCTGAACCCCAAGGCCAACCGCGAGAAGATGCCCAGGTGAGTGGCCCGCTACCTCTTCTGGTGGCCGCCTCCCTCCTTCCTGGCCTCCCGGCGCTGCGCCCTTTCTCACTGGTTCTCTCTTCTGCCGTTTTCCGTAGGACTCTCTTCTCTGACCTGAGTCTCCTTTGGAACTCTGCAGGTTCTA
+
BBBABAABFFFFGGGGGGGFF5FCEAEAA2GHFGGEDEGGGHHHHGGGAAEFHHGHHHBE@GGGGAEFGEFFHCGGGECHCAHHHGGCGGF@@FFFBGFFHHHGGHHFFGECGFGGGGGHHHH0DGFFDHDHHGFGG;GGFFGHHGGGGGGGFGGGGG-;BFFFFFFFFFFFFFBFFFF9FBFBFFFFFFF/BBFDFFFFFFFFFFFFFFFFFFFFFFBFFFF;BFFBFFBBFFFBFFBBFFFFFFFFFFF
@M05620:37:000000000-D9766:1:1101:5886:9370 1:N:0:21
GAGGCTGCTTTGGAAGAAACTCATAGATTACTGCAACAGTTCCCCCTGGACCTGGAAAAGTTTCTTGCCTGGCTTACAGAAGCTGAAACAACTGCCAATGCTCCAGGATGCTACCCGTAAGGAAAGGCTCCTAGAAGACTCCAAGGGAGTAAAAGAGCTGATGAAACAATGGCAAGTAAGTCAGGCATTTCCGCTTTAGCACTCTTGTGGATCCAATTGAACAATTCTCAGCATTTTTACTTGTAACTGAC
+
AAABABFACFFFFFGGGGGGGGHHHHHFFGGHHHFHFGGGGGGDGGGFEGFFFGEF3B2BFHGHHHH5FA3FHHHFH5FHHHHHHHHHHHHHFHHFGHHH3F3FGB3?F@BGG@FFF1EEHGHGFF0??GGFH4EFHHBGB2FGDFGHGC2FGHHE2@22F@FGHHHHH1?FGHHG1?G==>=GGH.1>FHBADD.<=G0<G<C=00<<EC:C/0CCGC:;:GHGFFHFFGEG;CF0;EFGGFFFCFFGGB
@M05620:37:000000000-D9766:1:1101:16534:9381 1:N:0:21
AGTGCCAGCTCTCAATCGCACAGGGGACCCAGGGCCTGGCCCCTCCATCCAGAAAACCTATGACCTCACCCGCTACCTGGAGCACCAACTCCGCAGCTTGGCTGGGACCTATGTGAGTATCCAGCGTAGGAATCTGGGAGTTGGGGAGGAGTGAGGAGTTGGGGAAAGACAGTCCTAACCGTGGAGGGTTCTGGTAAATGATGGGGTGAGGAGGGGCTCTTTGGCTCCCACCAGTCCCCCTGTCTGGTCTA
+
ABAAAFFFCFFFGGGGGGGFGGHGGGGGGGHHFGGGGGHHHHGHGGHHHHHHHHHHHGHHHHHHHHHHHHHGGEGGHHHHFHHHHHGGGHHHGGGGGHHHGHHGGGHHGHHHHHHHHHHHHHHHHGGGGGHHHHHHHHHGGGHHGGGGGGGHHGHHGGHHHHGGGGHHHHHHHHHHHHHHGGGGGGGGGGGGGGFGGGGGGGGGGGFFFFFFFFFFFFFFFFFFFFFFFFFFFFFFFFFFFFFFFFFFFFB
@M05620:37:000000000-D9766:1:1101:12294:9387 1:N:0:21
AGTGCCAGCTCTCAATCGCACAGGGGACCCAGGGCCTGGCCCCTCCATCCAGAAAACCTATGACCTCACCCGCTACCTGGAGCACCAACTCCGCAGCTTGGCTGGGACCTATGTGAGTATCCAGCGTAGGAATCTGGGAGTTGGGGAGGAGTGAGGAGTTGGGGAAAGACAGTCCTAACCGTGGAGGGTTCTGGTAAATGATGGGGTGAGGAGGGGCTCTTTGGCTCCCACCAGTCCCCCTGTCTGGTCTA
+
3A>AAF5C?FCFDGGGGCFGGGGHAEGEEEHHGGGGFDHG2GE1EEF5EGHFFBEHHGHHHHGHGGHHHAGEGECEGHHFHHGECGFHGFHHGEEEEBGHGHHGGFGGGHHFFDGFFBDGHHHHHGCG@FHGHFHHFHHGACHHGGEDCGGGHHHGEGCGHGCCGGHGGHHFCGGHHHGHGCE9EGGG;9AFGGFFGGGGB;FGGGFBFFEFDDBBB;EFFFFFFFFFFFFFEFFFFFEDBFFFFFF9:B;
@M05620:37:000000000-D9766:1:1101:16137:9387 1:N:0:21
AGTGCCAGCTCTCAATCGCACAGGGGACCCAGGGCCTGGCCCCTCCATCCAGAAAACCTATGACCTCACCCGCTACCTGGAGCACCAACTCCGCAGCTTGGCTGGGACCTATGTGAGTATCCAGCGTAGGAATCTGGGAGTTGGGGAGGAGTGAGGAGTTGGGGAAAGACAGTCCTAACCGTGGAGGGTTCTGGTAAATGATGGGGTGAGGAGGGGCTCTTTGGCTCCCACCAGTCCCCCTGTCTGGTCTA
+
BCCBCFFFCFFFGGGGGGGGGGHHGGGGGGHHGGGGGGHHFHGHGGHHHHHHHHGHHGHHHHHHHHHHHHHGGEFGHHHHHHHHHHHHGGHHGGGGGHHHGHHGGGHHGHHHHHHHHHHHHHHHHGGGGGHHHHHHHHHGGHHHGGGGGGGHHHHHHGHHHHGGGGHHHHHHHHHHHHHHGGGGGGGGCFGGGGGGGGGGGGGGGGFFFFFFFFFFFFFFFFFFFFFFFFFFFFFFFFFFFFFFFFFFFFB
@M05620:37:000000000-D9766:1:1101:15590:9390 1:N:0:21
ACCACACCTTCTACAATGAGCTGCGTGTGGCTCCCGAGGAGCACCCCGTGCTGCTGACCGAGGCCCCCCTGAACCCCAAGGCCAACCGCGAGAAGATGAACCCAGGTGCGTGGCCCGCTACCTCTTCTGGTGGCCGCCTCCCTCCTTCCTGGCCTCCCGGCGCTGCGCCCTTTCTCACTGGTTCTCTCTTCTGCCGTTTTCCGTAGGACTCTCTTCTCTGACCTGCGTCTCCTTTGGAACTCTGCCGGTTC
+
BBBBBABBFFFFGGGGGGBFFFHHGFGEGGHHHGFGDEG2EGHHHGGGAEGGHHFHHHHEGECGGGEGGEFHHHHGGEGHGHHH/FGEGGDGC/FGDDHDFHGGHGHH1<FFGGHHGGGCCHHHHHHHFHGHDHHGGGGFHGGGGGGGGFGFGGGFGGG@-ABBBFB<FB?FFFFFBFFFFFFFFFFFFFFFFFFBADFFFF.9;ADFFFFEFFFFFFFFBFFFF.@9BDFFFFF////;FFFBB/9@9D.
@M05620:37:000000000-D9766:1:1101:16120:9397 1:N:0:21
AGTGCCAGCTCTCAATCGCACAGGGGACCCAGGGCCTGGCCCCTCCATCCAGAAAACCTATGACCTCACCCGCTACCTGGAGCACCAACTCCGCAGCTTGGCTGGGACCTATGTGAGTATCCAGCGTAGGAATCTGGGAGTTGGGGAGGAGTGAGGAGTTGGGGAAAGACAGTCCTAACCGTGGAGGGTTCTGGTAAATGATGGGGTGAGGAGGGGCTCTTTGGCTCCCACCAGTCCCCCTGTCTGGTCTA
+
AA>AAFFFBFFFG4FGGGGCGCHEGGFGGGHHFGEEGFHHHHGHGGHHHHHHHFHHHGHHHGGHHAGFHHHGE>>EHHFHFHHHHH1?EHHHEGGGGHGHGHHGGGHHGHHHHHHHHHHFHHHFHFBEGGHHHHHHGFAFGHFH@?CGCGEFFHGHHDHHHH?CE?GFHHHFHHGHHCHGGGGFGEGFGGGGGGFBFGGFBFGGGGDAEFFFFFFFFAEFFFFFFFFFFFFFFFFFFFFFFEFFFFFFFF9
@M05620:37:000000000-D9766:1:1101:14369:9411 1:N:0:21
AGTGCCAGCTCTCAATCGCACAGGGGACCCAGGGCCTGGCCCCTCCATCCAGAAAACCTATGACCTCACCCGCTACCTGGAGCACCAACTCCGCAGCTTGGCTTCCAGCGTAGGAATCTGGGAGTTGGGGAGGAGTGAGGAGTTGGGGAAAGACAGTCCTAACCGTGGAGGGTTCTGGTAAATGATGGGGTGAGGAGGGGCTCTTTGGCTCCCACCAGTCCCCCTGTCTGGTCTATCTCCTGCCCTTAGAT
+
AAAABFFFCFFFGGGGGGGGGGHHGGGGGGHHGGGGGGHHHHGHGGHHHHHHHHHHHGHHHHHHHHHHHHHGGGGGHHHHHHHHHHHHGHHHGGGGGHHHDGHHHHHHHGGFFGFHHHHHHHCF?@FGGFGCGGGHHBGFFCFGHHGGGGHHHHHHHHHHHHHHCEGGDGGE;FFGC;;C0FFFGGGGGGCFFGA0CDFAFFFFFFFFFFFFFFFF?FFFFFADFEFF0FF0::BFFFFFFFBAFFF0BF;
@M05620:37:000000000-D9766:1:1101:20518:9414 1:N:0:21
AGTGCCAGCTCTCAATCGCACAGGGGACCCAGGGCCTGGCCCCTCCATCCAGAAAACCTATGACCTCACCCGCTACCTGGAGCACCAACTCCGCAGCTTGGCTGGGACCTATGTGAGTATCCAGCGTAGGAATCTGGGAGTTGGGGAGGAGTGAGGAGTTGGGGAAAGACAGTCCTAACCGTGGAGGGTTCTGGTAAATGATGGGGTGAGGAGGGGCTCTTTGGCTCCCACCAGTCCCCCTGTCTGGTCTA
+
ABBABFFFBFBFGGGGGCFGGGHHG?FGGAHHGGGGGGFGHHGHGGBGHGHFGHHHHG3FGHHHGHHHHHHGGGGGHHHFHHGFFHFHGFHHGGGGGHHHGGHGGGHHGHHHHHGHHHFHHFHFHGAEGDHHHHHHHHHGGHHHGCGGCGGHFHHHHGHHHHGGGGHHHHHHHGHHHHHHGEEGGGGGCFGGGGFFGGGGGGGGGGFBFFFFFFBBBBFFFFFFFFFFFFFFFFFFFFFFBFFFFFFBBFF
@M05620:37:000000000-D9766:1:1101:17438:9421 1:N:0:21
ACCACACCTTCTACAATGAGCTGCGTGTGGCTCCCGAGGAGCACCCCGTGCTGCTGACCGAGGCCCCCCTGAACCCCAAGGCCAACCGCGAGAAGATGCCCAGGTGAGTGGCCCGCTACCTCTTCTGGTGGCCGCCTCCCTCCTTCCTGGCCTCCCGGAGCTGCGCCCTTTCTCACTGGTTCTCTCTTCTGCCGTTTTCCGTAGGACTCTCTTCTCTGACCTGAGTCTCCTTTGGAACTCTGCAGGTTCTA
+
DEEDEEEEFFFFGGGGGGGGGGHHGGGEHGHHHGGGGGGGGHHHHGGGFGGGHHHHHHHGGGGGGGGGGGGHHHHGGGGHGHHHHGGGGGDGGGHHHHHHHHHGHHHHFHGGHHGGGGGGHHHHHHGHHHGHHGGGGGHGHHGHGGGGFFGGGGGGGC-A-FFGAGFFFFFFFFFFFFFFFFFFFFFFFFFHFFFFFFHFFFFFFFFFFFFFFHFFFFFFFFFFFFFFFFFFFFFFFFFFFFFFFFFFFFB
@M05620:37:000000000-D9766:1:1101:3091:9423 1:N:0:21
GAGGCTGCTTTGGAAGAAACTCATAGATTACTGCAACAGTTCCCCCTGGACCTGGAAAAGTTTCTTGCCTGGCTTACAGAAGCTGAAACAACTGCCAATGCTCCAGGATGCTACCCGTAAGGAAAGGCTCCTAGAAGACTCCAAGGGAGTAAAAGAGCTGATGAAACAATGGCAAGTAAGTCAGGCATTTCCGCTTTAGCACTCTTGTGGATCCAATTGAACAATTCTCAGCATTTGTACTTGTAACTGAC
+
CCCCCCFBFFFFGGGGGGGGGGHHHHHHHHHHHHHHHHHHHHHHHGGGGHHHHHH2B3BFAFHHHGGHHHHAFHFHFHHHHHHHHHHHHHEFHHHHEHHHHG3FH3?FGCFFG3FGD>EEGHGFHFBFGGGHG4G3DBEGBBG2F//??/=@22>FFGHF2GHDGHHFCDFCGHHGFGGGGHGHGGEGHHHHCEEA<GHHHGHHHHFHGEG0CGHEHHFGGHHGHH0GHGGGG0FG0CGEGGGGGGFGFGF
@M05620:37:000000000-D9766:1:1101:5070:9425 1:N:0:21
AGTACCAGCTCTCCATCGCACAGGGTACCGAGAGCATGGCCCCTCCATCCAGAAAACCTATGACCGCACCCGCAACCTGGTGCACCCACTCAGCAGCTTGGCTGCACCCGTCCCCCTGTCTGGTCTATCTCCTGCCCTTCTCTCGGCCGCGCCCCCGTCTGCACTCCCGTCCCTCCGGCGACTCTCGTCTGCCGTCTTCTGCTTGAACACCACCAACGAACCGAAGCCAAAGACGAAGCGCACAGGATGGA
+
>>>3>BDFBFFFGGGBBAE2A2FAFBABF2BE2AB3BBGGGHGHGGFHHBBFGHHBBEGH5AFGH0>EFGG>>/>>GH1BB2BBGHG/?FG33B3FBB3B?FFG/BBB?BDFGG?CD/FGH22@FH>@@@FGHHHHHHHH1FGHDGFGG@AFGGGGGDEHG;0=CFGG?EFFGGGGGG9A;-;AFFFF.;AFFFD;FFFFF;BFFFFBFFFAEF..;..;;-----;..:.//..--9------...//./
@M05620:37:000000000-D9766:1:1101:6364:9439 1:N:0:21
GAGGCTGCTTTGGAAGAAACTCATAGATTACTGCAACAGTTCCCCCTGGACCTGGAAAAGTTTCTTGCCTGGCTTACAGAAGCTGAAACAACTGCCAATGCTACAGGATGCTACCCGTAAGGAAAGGCTCCTAGAAGACTCCAAGGGAGTAAAAGAGCTGATGAAACAATGGCAAGTAAGTCAGGCATTTCCGCTTTAGCACTCTTGTGGATCCAATTGAACAATTCTCAGCATTTGTACTTGTAACTGAC
+
AAAAAAFAFFFFGGGGGGGGGGHHHHHHHHHGGHHHHGGDGHHHHGGGEFGFHGHHHHFGGHHHHHHGHHHHHHHFHHHHHHHHHHHGHHHHGHHHHHH3FF4GHHHGHHHHFHGHGGGAAGFFHHHHHHGHFFD3G3BFGHFFHGGEGGH22FHGHHHHFHHGHHHBGHHHHHHGFHHHHHGHHHHHHHHHGGGGGHHHHHHHHHHHHGEHHHGHHHHHGHHHHHHHHHGGGGGGFFGGGGGGGEGGGGF
@M05620:37:000000000-D9766:1:1101:12879:9453 1:N:0:21
ACCACACCTTCTACAATGAGCTGCGTGTGGCTCCCGAGGAGCACCCCGTGCTGCTGACCGAGGCCCCCCTGAACCCCAAGGCCAACCGCGAGAAGATGAACCCAGGTGAGTGGCCCGCTACCTCTTCTGGTGGCCGCCTCCTTCCTTCCTGGCCTCCCGGAGCTGCGCCCTTTCTCACTGGTTCTCTCTTCTGCCGTTTTCCGTAGGACTCTCTTCTCTGACCTGAGTCTCCTTTGGAACTCTGCAGGTTC
+
A11AAA1ACFFF3GGFEFGFGDFBABE0AEGGHFGE0FG?AFAFGGGG/AFFFBBGHHFE@F?EGGGGGEFFHHHEGEEHGHHHAFGGG//B/CFG1GFFGHGECFF?10FD/CCGGCC-CHHFBBDFHHHHCHFG?:AAC/:0/CFFGBFB?FFFFFGG-A@FGGA@F@?FFF/9BFBFBFFFFFFFBFFFFFF@BBFFFFBB9ABFFEFFFFFFEBFB:9BFB/F/;:FFFFFB//BBFFFFF/BF-;/
@M05620:37:000000000-D9766:1:1101:4378:9461 1:N:0:21
AGGGCCAGCTCTCCATCGCACAGGGGACCCAGGGCCTGGCCCCTCCATCCAGAAACCCTATGACCTCACCCGCTACCTAGAGCACCCACTCCGCAGCTTGGCTGCACCAGTCCCCCTGTCTGGTCTATCTCCTGCCCTTCGCTCGGCCGCGCCCCCGTCTGCACTCCCGTCCCTCCGGCGACTCTCGTCTGCCGTCTTCTGCTTGAACACCAACCCAAGCCACCAACTCTATTCATTTCCACACCCCATCT
+
>111>>AAAFFFGGGF1AFAE?GCF00A0BBF0BEAABGFFHGHGGHHHBFFFBE0BEGHBFFHHDBGHHH/>/>EGG1B1BBBGHG/?GHB>E/E>FBBEHFFABFF0GHHHHHGGFHHHB0GGF1F@FGHHHHHHHH0</CH-?.><<AC-@-;@CFFEB0;FGG.ACEFGGGGFG;@9-@BFFB--;EFF@A=FFFFFFFFF-F/9BB---;;-9--;-9----;////;;//;B///;/-9----//
@M05620:37:000000000-D9766:1:1101:20580:9479 1:N:0:21
CCACACCTTCTACAATGAGCTGAGTGTGGCTCCCGAGGCGCACCCCGTGCTGCTGACCGAGGCCCCCCTGAACCCCAAGGCCAACCGCGAGAAGATGCCCAGGTGAGTGGCCCGCTACCTCTTCTGGTGGCCGCCTCCCTCCTTCCTGGCCTCCCGGAGCTGCGCCCTTTCTCACTGGTTCTCTCTTCTGCCGTTTTCCGTAGGACTCTCTTCTCTGACCTGAGTCTCCTTTGGAACTCTGCAGGTTCTAG
+
1AAAAAAFFFDBAFGEFAFGGF1BAGGHGAAGGGA0A0/AAEEGGGEFEEFEH11EGF?EGGGGFGEG>FBGHHEEGGHFGGHECECCCBCCFGHFG1?GGHGGC<F<GAFGHGGG-CHHHHHHH0<GHGHHGGGGGHGGGGGGBFFGGGGGGGFGG-AGGFF@@F@@FFFFFBFFBFBFFBFFFFFFFFFF@BFFFFFFFEBFFFFFFFFFFFFFF/BFFF/BFFFFFFFFFF/BFFFBFFFFFAFFFFB
@M05620:37:000000000-D9766:1:1101:23192:9491 1:N:0:21
AGTGCCAGCTCTCAATCGCACAGGGGACCCAGGGCCTGGCCCCTCCATCCAGAAAACCTATGACCTCACCCGCTACCTGGAGCACCAACTCCGCAGCTTGGCTGGGACCTATGTGAGTATCCAGCGTAGGAATCTGGGAGTTGGGGAGGAGTGAGGAGTTGGGGAAAGACAGTCCTAACCGTGGAGGGTTCTGGTAAATGATGGGGTGAGGAGGGGCTCTTTGGCTCCCACCAGTCCCCCTGTCTGGTCTA
+
ABAABFFFCFFFGGGGGGGGGGHHGEEGGGGHGGGGGGHHHHGHGGFHHHHHHFHHHGHHHHHHHHHGHHHGGGGGHHHHHHHHHHHHGHHHGGGGGHHHGHFGGGHHGHHHHHHGHHEHHHHGGGGGGGHHHHHHHHFFGHHHGGGGGGGHHHHHBGGGHFGGGGHHGHHHHHGHHHHGGGG-:EDG=FFFGGFFGGGGGGGGGGABFFFFFFFFFFFBFFFFFFFFFFFFFFFFFFFFFF/FFFFFFFF
@M05620:37:000000000-D9766:1:1101:5460:9502 1:N:0:21
AGTGCCAGCTCTCAATCGCACAGGGGACCCAGGGCCTGGCCCCTCCATCCAGAAAACCTATGACCTCACCCGCTACCTGGAGCACCAACTCCGCAGCTTGGCTGGGACCTATGTGAGTATCCAGCGTAGGAATCTGGGAGTTGGGGAGGAGTGAGGAGTTGGGGAAAGACAGTCCTAACCGTGGAGGGTTCTGGTAAATGATGGGGTGAGGAGGGGCTCTTTGGCTCCCACCAGTCCCCCTGTCTGGTCTA
+
AAAAAFFFAFFFGGGFGGGGGCHAFGAGGGHHCGGGAFHGFHGFGGHHHEHGFFFFHGHHGHHHHHHHHHHGGEGGHHHHGCHHHHHGGHHBEGEEEHH0EHHGGGHHGHGHHHHHHHGHHEHHFGECCFGHGHHHHHCFCFHHGGEGGGCGHDGHCGHHHGGGEGAGGGHHHHHHHHHGGGGG.EGGCGGGGGFFFGGGGGGGGGF@FFFFFF@@@@FFFFFFFFFFFFFFFFFFFFFF@FFFFFFFFFB
@M05620:37:000000000-D9766:1:1101:27375:9515 1:N:0:21
AGTGCCAGCTCTCCATCGCACAGGGTACCCAGGGCCTGGCCCCTCCATCCAGAAAACCTATGACCTCACCCGCTACCTGGAGCACCCACTCCGCAGCTTGGCTGGGACCTATGTGAGTATCCAGCGTAGGAATCTGGGAGTTGGGGCGGAGTGAGGAGTTGGGGAAAGACAGTCCTAACCGTGGAGGGTTCTGGTAAATGATGGGGTGAGGAGGGGCTCTTTGGCTCCCACCAGTCCCCCTGTCTGGTCTA
+
>>>3>DFFBFFFG4GGBAE2E2GDF4BBGBBGAEF2BBGHGHGHGGHHHGHHHHHBFFHHGGHHH5FHHHHEE>>FHHFGBBFHHHE??GHB>E?EEGBGGHGGGGHFEHHHGHHHFHHHHHHHHGDCGGGDFHHHHH0?CGHHGG.AG-;CG0;C0CGFHHGG?.9C/;/CFGGGFFFFBGGG?EFBDFFFFFBB9BFFFFFFFFFBFFFFFFBBB<FFFFFFFFFFFFFFFFFFFFFFBFFFFFFFFFF
@M05620:37:000000000-D9766:1:1101:26532:9521 1:N:0:21
AGTGCCAGCTCTCCATCGCACAGGGGACCCAGGGCCTGGCCCCTCCATCCAGAAACCCTATGACCTCACCCGCTACCTGGAGCACCCACTCCGCAGCTTGGCTGGGACCTATGTGAGTATCCAGCGTAGGAATCTGGGCGTTGGGGAGGAGTGCGGAGTTGGGGAAAGACAGTCCTAACCGTGGAGGGTTCTGGTAAATGATGGGGTGAGGAGGGGCTCTTTGGCTCCCACCAGTCCCCCTGTCTGGTCTA
+
>A>3>BDCAFFFGEGGFEE2ECHGGA2AEEEG22BAAFHHFHGGGGFHGGFGGHH3BEHHHGHHHDGGHFF>E>>EHH3B2BFGHH11?GCFEEC@>GFGGHHGGGHHGHGHHDG2GDFGHH2FGGEADGFDFGHHHH/ADCCFCC.<C.<=C<CD-ADHGFGGC..:/C/;FGFF0BFGGAEB.;DG.AFFFFFFFFFFFFFFFBA>EFFBDDB;BBEFFFFFFFFEF.FFAFFFFFEFBFFFFFFFFFB
@M05620:37:000000000-D9766:1:1101:17860:9523 1:N:0:21
GAGGCTGCTTTGGAAGAAACTGACAACCCAGGGACACAAGATCGGAAGAGCACACGTGTGAACTCCAGTCACTCCGGAGAATCTCGTATGCCTTCTTCTGCTTTAACAAACAAAACAACAAACAAAATCATCAAAAAATAAAATAACTACAAACCACCAAAAAATCCTCGCCAGGACCTTAACACCTTACAGAAACCCCTCCACCCAACCTCCATTAATGGAATAAGTGCGTCCCACTGAAATAGAGAGGC
+
>3A>3>B3BBB4F45A4FBBGFH4BB42B2B2B2B2BBFG2GBAE22A212BBB1AB13155ADBB3BDA35D@2B>?>EFFBB4B??B34B4BE@4BBB4B3BBB4B3B/0??00/////0/0/0?11122211?/<0@1@12111111111/?//??/?..-01111.--.-..../<;000/:/0;/00:/:/......//...9..//./000000009099;///-.--./..//////////...
@M05620:37:000000000-D9766:1:1101:20971:9525 1:N:0:21
GAGGCTGCTTTGGAAGAAACTCATAGATTACTGCAACAGTTCCCCCTGGACCTGGAAAAGTTTCTTGCCTGGCTTACAGAAGCTGAAACAACTGCCAATGCTACAGGATGCTACCCGTAAGGAAAGGCTCCTAGAAGACTCCAAGGGAGTAAAAGAGCTGATGAAACAATGGCAAGTAAGTCAGGCATTTCCGCTTTAGCACTCTTGTGGATCCAATTGAACAATTCTCAGCATTTGTACTTGTAACTGAC
+
AABBAAFBFFFFGGFGGGGGGGHHHHHHHHHGHHFHFHHHHGFHHGGGGHHHHHGHFBFHGGHHHHHGGHHHHHHFGHHHHHGHHFFHHHHHHHHGHHHHGHHH3@BFFHHHH3GHGFGEFFGHH0BFGHGHH4EG3EBEFGHH2?FF/CGFHH2?CGHHG2FGFHHHGBGFHHHF?GHD>FDFGHF1><FGFGGEGHFGFFHHHHHHHFHFHHHHBGGHG0;CHHGEHHFFGFGGFFFFBFGGGGFGGGF
@M05620:37:000000000-D9766:1:1101:5699:9530 1:N:0:21
AGTGCCAGCTCTCCATCGCACAGGGGACCCAGGGCCTGGCCCCTCCATCCAGAAAACCTATGACCTCACCCGCTACCTGGAGCACCAACTCCGCAGCTTGGCTGGGACCTATGTGAGTATCCAGCGTAGGAATCTGGGAGTTGGGGAGGAGTGCGGAGTTGGGGAAAGCCAGTCCTAACCGTGGAGGGTTCTGGTAAATGATGGGGTGAGGAGGGGCTCTTTGGCTCCCACCAGTCCCCCTGTCTGGTCTA
+
>A>>>FFFBFFFG4FGEEG2ECGHGGDEEAGHBAFAEFHGGHGHGGHHGGHHGHHGHGHHHHHHHFGHHHHCE>EEHHHHBFGHHH11EGHHFFCEE3B?EGHGAEFHGGFHHHHHHHHHHHHHFG<?>DFFGGHHHH0FGHHH@C.-A<>CG0AD-DEHHFCCG.:C/:/FGFGGFB9FGFEG.CFGEGGEFGGFFFFFFFFFFFFB.A.BDFBB?BFFFFFFF/FEFFFFFFFFFFFFBFFFFFEFFFB
@M05620:37:000000000-D9766:1:1101:16940:9542 1:N:0:21
ACCACACCTTCTACAATGAGCTGCGTGTGGCTCCCGAGGAGCACCCCGTGCTGCTGACCGAGGCCCCCCTGAACCCCAAGGCCAACCGCGAGAAGATGCCCAGGTGAGTGGCCCGCTACCTCTTCTGGTGGCCGCCTCCCTCCTTCCTGGCCTCCCGGAGCTGCGCCCTTTCTCACTGGTTCTCTCTTCTGCCGTTTTCCGTAGGACTCTCTTCTCTGACCTGAGTCTCCTTTGGAACTCTGCAGGTTCTA
+
BBBBBBBBFFFFGFGGGGGGGBGBGGGGHGHFHGGGGGGGGHHHHGGGEGGGFGHHGHHGGGFGGGGGGGGHGHEGGGGHGHHGHGGGGGGGGGFFHHHHGHHGHHHHHHGGHHGGGGGHHHGHHHHEGHGHHGGGGGHGHHGH0FGGGBFGGGGGBA?DFGFGAAFFFFEFFFFFFFFFFFFFFFFFFFFFFFFDFEFFBFFFFFFFFFFFFFFFFFFFFFFFFFFFFFFFFFFFFFFFFFFFFFFFFFB
@M05620:37:000000000-D9766:1:1101:26803:9543 1:N:0:21
AGTGCCAGCTCTCAATCGCACAGGGGACCCAGGGCCTGGCCCCTCCATCCAGAAAACCTATGACCTCACCCGCTACCTGGAGCACCAACTCCGCAGCTTGGCTGCACCAGTCCCCCTGTCTGGTCTATCTCCTGCCCTTAGATCGGAAGAGCCCCCGTCTGACCTCCAGTCACTCCGGAGAATCTCGTATGCCGTCTTCTGCTTGAAAAAAACCATGTCTGGTATATCACCTAACCCCATCTCGGTCTCTC
+
ACAABFFFCFFFGGGGGGGGGGHGGGGGGGHHGGGGGGHHHHGHGGHHHHHHHHHHHGHHHHHHHHHHHHHGGGGGHHHHHHHHHHHHGHHHGGGGGHHHGHHGG3FG0?3FGHECFGHHHHHGHG22GHFHHHHHHHH1F1GHHGG/CGFH0>.>@CEHG00<DHH/CCGHHHHHGG.@-.0;0FF99CCFB@D?;EGFFGBF:?0BF.-@...000900/00000;00/;0;/..;.//09A....0;0
@M05620:37:000000000-D9766:1:1101:11622:9543 1:N:0:21
AGTGCCAGCTCTCAATCGCACAGGGGACCCAGGGCCTGGCCCCTCCATCCAGAAAACCTATGACCTCACCCGCTACCTGGAGCACCAACTCCGCAGCTTGGCTGGGACCTATGTGAGTATCCAGCGTAGGAATCTGGGAGTTGGGGAGGAGTGAGGAGTTGGGGAAAGACAGTCCTAACCGTGGAGGGTTCTGGTAAATGATGGGGTGAGGAGGGGCTCTTTGGCTCCCACCAGTCCCCCTGTCTGGTCTA
+
AA1>A1DFAFFFGGGGEFGCGCHCFGEECEGF0AEA/FGH0GAGGGHFHFGH1GFGHGGGFHFHHFHHHHHE//>FHHGGG0FGEGHEGCGFE?/>E0>BEHGGECHHGHHHHHHHHGGHHHHHFGGGGGHHHHHHHGHFAGFFGGGGGGGHHEHHHGGHHHGGGGHHGHFHCGHHHGHHGGAAEFGGCAFGGG;9FFGGGGGGGGB@EFFFFF<@@@FFEFBFBFFFFFFFFFFFFFFF@FFFFFEFFB/
@M05620:37:000000000-D9766:1:1101:23077:9543 1:N:0:21
ACCACACCTTCTACAATGAGCTGCGTGTGGCTCCCGAGGAGCACCCCGTGCTGCTGACCGAGGCCCCCCTGAACCCCAAGGCCAACCGCGAGAAGATGCCCAGGTGAGTGGCCCGCTACCTCTTCTTGTGGCCGCCTCCCTCCTTCCTGGCCTCCCGGAGCTGCGCCCTTTCTCACTGGTTCTCTCTTCTGCCGTTTTCCGTAGGACTCTCTTCTCTGACCTGAGTCCCCTTTGGAACTCTGCAGGTTCTA
+
CCCCCCCCFFFFGGGGGGGGGGHHGGGGHGHHHGGGEGGGGHHHHGGGGGGGFHHHHHHGGGGGGGGGGGGHHHHGGGGHGHHHHGGGGGGGGGHHHH2GH2/?11=011?=GH@@C<@H100=<<0==0CCG-;C.:GGF/E/G0FB;F?FF9EG.A?;@F0B-:AF-BFB00BF00B0;9BB000B0000;-;DFF0F.:9.;0BBB000BBFFB00:F99:/9009A/AF0B0B0;90090;F.BBB0
@M05620:37:000000000-D9766:1:1101:15344:9548 1:N:0:21
ACCACACCTTCTACAATGAGCTGCGTGTGGCTCCCGAGGAGCACCCCGTGCTGCTGACCGAGGCCCCCCTGAACCCCAAGGCCAACCGCGAGAAGATGCCCAGGTGAGTGGCCCCCTACCTCTTCCGGTGGCCGCCTCCCTCCTTCCTGGCCTCCCGCAGCTGCGCCCTTTCTCACTGGTTTTCTCTTCTGCCGTTTTCCGTAGGACTCTCTTCTCTGACCTGAGTTTCCTTTGGAACTCCGCAGGCTCTA
+
BBBBBBABFFFFGGGGGGGDF5F4EEEGHGGFHGGGGGGCEHHHHGGGEEGCGGHHHHHGGGCGEFEGGGGHHFEGGGGHGEHGHGGGGGGG??GHHFEHHBG/?G10?1A?GG->@CA0<11111.<<<A..-:@...;//;G9B/0;/;F0AAA?---9///9-AB-9//;//;//.BF..////;BF//99.;F.B/.:.;.;F//9//;B/////9;/.9.;///9//9;;/B////9.-9@.9999
@M05620:37:000000000-D9766:1:1101:8001:9560 1:N:0:21
ACCACACCTTCTACAATGAGCTGCGTGTGGCTCCCGAGGAGCACCCCGTGCTGCTGACCGAGGCCCCCCTGAACCCCAAGGCCAACCGCGAGAAGCTGCCCAGGTGAGTGGCCCGCTCCTTCCTCTGCTGGCCGCCTCCCTCCTTCCTGGCTTCCCGCAGCTGCGCCCTTTCTCACTGGTTCTCTCTTCGGCCGTTTTCCGAAGGCCTCTCTTCTCTGACCTGAGCCTCTTTTGTAACTCTGCAGGTTCTA
+
1>A1A>AAFFFDGGGFFGGBD1F1EAEGA?FGAFGG0EFE/F/GHGEEBEEA1ABBGHHG/>/>?>/EEGG01>?EGG?>//F//EE?C@G//<<1?110/1/?GH1011//?G-><-.10</==D00=G/<<@-:EC.EFH./0;/;0/./.9//:-:--=BF9----///99B/B9F/99/;/9BFB-:@B?--/;//---;---/;F/FFB/:FFFFFFFB-///;//;B/-/;9//;///9--//BF
@M05620:37:000000000-D9766:1:1101:20863:9562 1:N:0:21
AGTGCCAGCTCTCAATCGCACAGGGGACCCAGGGCCTGGCCCCTCCATCCAGAAAACCTATGACCTCACCCGCTACCTGGAGCACCAACTCCGCAGCTTGGCTGCACCATTCCCGCTGTCTGGTCTATCTCCTGCCCTTAGATCGGAAGAGCACACGGCTGAACTCCAGCCACCCCGGAGAATGTCGGATCTCGTCTTCTGTTGGGAAAAAAAGGGCTCTTTGGCTCCCCCCAGTCCCCCTGTCTGGTCTA
+
ABAABFFFBFFFGGGGGGGGGGHHGGGGGGHHGEGGGGHHHHGHGGHHHHHHHHHHHGHGHHHHHHHHHHHGGFGGHHHHHHHHHHHHGHHHGGGGGHHHGHHGEBGHH33332/>/<<2222<@22@>2FGG22?<C?GF11?FEGEGHH01GF0<--AC.0/DGHFF/C./.=---;--.0009=--C-00;C;..00:///;-./...--...;9A9/BBBFBF.A.AB-;FFFFFFFFFFFF/FFF9
@M05620:37:000000000-D9766:1:1101:5452:9579 1:N:0:21
GCGGCTGCTTTGGAAGAAACTCATAGATTACTGCCACAGTTCCCCCTGGACCTGGAACCGTTTCTTGCCTGGCTTCCAGAAGCTGAAACAACTGCCAATGCTACAGGATGCTCCCCGTACGGAACGGCTCCTCGCCGCCTCCACGGGCGTAACAGCGCTGCTGAAACCATGGCAAGTACGTCCGGCCTTTCCGCTTTAGCACTCTTGTGGATCCAATTGACCAATTCTCAGCATTTGTACTTGTAACTGAC
+
>1>AA>>>FFBBGGG111BFBFBFGGHHFBBGHHC1FAFADFGHHG/B/AB0BF0GG1AEEFFFDBDBFHHGGGB0FGHFGHG1B1BFGB?EFFFG1BFFFH2@@BGHHHHH1GFGGGG///?///?BCBFF0C//B/CGGH00CC-<A--..0D.CCE@.0:0;CC:.0CFF/CEBF0CFG.;AG@GGFFGGGFBEFFFFFFFFFFFFF/;BF//;BFF/B;EFFFFFFFFFFFFF:;FFFFFF//;BB/
@M05620:37:000000000-D9766:1:1101:12666:9587 1:N:0:21
GAGGCTGCTTTGGAAGAAACTCATAGATTACTGCAACAGTTCCCCCTGGACCTGGAAAAGTTTCTTGCCTGGCTTACAGAAGCTGAAACAACTGCCAATGCTACAGGATGCTACCCGTAAGGAAAGGCTCCTAGAAGACTCCAAGGGAGTAAAAGAGCTGATGAAACAATGGCAAGTAAGTCAGGCATTTCCGCTTTAGCACTCTTGTGGATCCAATTGAACAATTCTCAGCATTTGTACTTGTAACTGAC
+
AA1AAAFAFFDFCGGB11BAAADFFGFFBDGHDFG11FGDBG2BGGGGECBCEFHFGHHHFHHHFFABGHFFBBEGHFFEFFGFGHFFGFGFBEGFGFFGEF2BFGFEGHEHFFGAEEEAGBDBGFBCFG/EFBBFHH011BBFFAAFC/BGFHDC0@GFGGHGHHGFEF1<0FFF1FGFGH1=0F.1>GDGGAGC.<GHBGCF=GB=CCGCFBCFGG;CC0CFFHGHHHGEFCBF0;FFGFBBBCFGGF/
@M05620:37:000000000-D9766:1:1101:10192:9620 1:N:0:21
ACCACACCTTCTACAATGAGCTGCGTGTGGCTCCCGAGGAGCACCCCGTGCTGCTGACCGAGGCCCCCCTGAACCCCAAGGCCAACCGCGAGAAGATGAACCCAGGTGAGTGGCCCGCTACCTCTTCTGGTGGCCGCCTCCCTCCTTCCTGGCCTCCCGGCGCTGCGCCCTTTCTCACTGGTTCTCTCTTCTGCCGTTTTCCGTAGGACTCTCTTCTCTGACCTGCGTCTCCTTTGGAACTCTGCAGGTTC
+
CCDCCCDCFFFFGGGGGGGGGGHHGGGEEGHHHGGGGGGGGHHHHGGGGGGGGHHHHHHGGGGGGGGGGGGHHHHGGGGHGHHHHGGGGGFGGGHGHHHHHHGGHGHHBGHHGGHHGGG-AHHHHHHHHHHHGHHGGGGGHGHHGGGGGGGGGGGGGGGG?DFFFFFFFFFFFFFHFFFHFFFFFFFFFFFFFFFFFFFFFFFFFFFFFFFFFFHHHFHH0BFFF.<BBFFFFFFFFFFFFFFFF<FFFF0
@M05620:37:000000000-D9766:1:1101:9816:9649 1:N:0:21
AGTGCCAGCTCTCAATCGCACAGGGGACCCAGGGCCTGGCCCCTCCATCCAGAAAACCTATGACCTCACCCGCTACCTGGAGCACCAACTCCGCAGCTTGGCTGCACCAGTCCACCTGTCTGGTCTATCTCCTGACCTTAGATCGGAAGAGCACACGTCTGAACTCCAGCCAATCCGGAGCATCTCGTATGCCGTCTTCTGCTTGAAAAAAACAAAACAAGACCACAAGGGCCAACTTGCACATCTCACAA
+
>>AAAFBFBFFFG4BGGAFFEEBF2AEGGGHHGGGEGFGHHHGHGGFHHHHFGBGGGFHHHEBGHGFGHHHGGGCEGFFBBGG?EGCGGEHHGE/EEFGHGGH/F3GHCBFG23BFFE?B3BGBFGFH22@F222@@GHF?DG<CDDF/CG0FCGF-FFF.>1<GHFBC/=<///<:;;A-.:0<;C;.//99-.;.;9F0BFF9.;9FFFC.;E.......;...........9.9/9////;//9////
@M05620:37:000000000-D9766:1:1101:22983:9662 1:N:0:21
ACCACACCTTCTACAATGAGCTGCGTGTGGCTCCCGAGGAGCACCCCGTGCTGCTGACCGAGGCCCCCCTGAACCCCAAGGCCAACCGCGCGAAGATGCCCACGGTAGTGGCCCGCTACCTCTTCTTGTTGCCGCCTCCCTCCTTCCTTGCCTCCCGGAGCTTCGCCCTTTCTTACTTGGTCTCTCTTTCTCCCTTTTCCCTAGGACTCTCTTCTTTTACCTTACGCCCCTTTTGAACTCTTCAGGTTTCT
+
ABB?ABBAFFFFGGGGGGGGGGHHGGGAC2GHGGGGFGGGGHHHHGG0EEGGHHHFFHH0>FCFFEGGGGGHHHHGGGGHFHHGHGGFGG?DGGGGHH1?01/</<.<<<<<GF----<=000=000;00;0<-:C..CF/9C/B0C00;9C00;E.9-;-:/:-9AF-FF////;//9/B/9:/9/;////;/.;FFBF//9.;/;/9///BBB////9B////..---.;F9B.;/9//////;/;///
@M05620:37:000000000-D9766:1:1101:10796:9670 1:N:0:21
GAGGCTGCTTTGGAAGAAACTCATAGATTACTGCAACAGTTCCCCCTGGACCTGGACAAGTTTCTTGCCTGGCTTACAGAAGCTGAAACAACTGCCAATGGTCCAGGATTCTAACCGTAAGGAAAGGCTCCTATAAGAATCTAAGGGAGTAAAAGAGCTGATGAAACAAAGGAAAGAAAGGCAGGCAGTTCTGCTAAAGAACTCTTGTGGATCCAAGTGAATAATTCTCAGCAATTTTACTGGTAACTGAC
+
>1AA>>FABF@D1CBFGCGGDG1GEFHDFGFFDBD1AAFAFDF1AEAF/GBFFFAGAA0BGHGHGHFBBB1BBFGBA1BBFHBB111FBBFGFFHBCHHH1BBFC@0>111B2210>??/>1F0FB0/1<<B12<2BD11122>>BCA?/012DB/0@11<1>2@B<0F00?0?0?0?F10.0><...0=1100=00=D<<C0=0<<00.000/0;0;0:00000;0<000/;/;;00C0C09;0;;;00/
@M05620:37:000000000-D9766:1:1101:22388:9696 1:N:0:21
GAGGCTGCTTTGGAAGAACCTCATAGATTACTGCCACAGTTCCCCCGTGCCCTGGAAAGTTTTCTTCCCTGGCTTCCAGAAGCTGCAACACCGGCAATTGCTACAGGCTGCTACCCGTAGGGAAAGGCTCCTGGAGGCCTCCAAGGGGGAAAAAGGGCTGATGCAACAATGGCAAGAAAGTCAGGCATTTCCGCTTTAGCATTTTTTTGGATCCAATTAAACAATTCCCACCATTGGTACTTGTAACTGAA
+
A>AABAF>BFFFFGGGGG4FFFGGFGH6DFFHH54BCCFBFFHFGA2A22BFBG1FG315DFBD5A5DB5AAAGA2B5@BCEFE33BFG1FE//>//3@B4@4@3E3/00/B4FB0??E/?/BC/F0/1B/11000<//<FE01FF//<-.>0<>...<<.0=0<=0.<0<</::./;//;;0=/:.;GCH09.CD.0099000;0--;:9/99//9//:/9/.:999//.:.BF////9;///;//9///
@M05620:37:000000000-D9766:1:1101:22628:9698 1:N:0:21
ACCACACCTTCTACAATGAGCTGCGTGTGGCTCCCGAGGAGCACCCCGTGCTGCTGACCGAGGCCCCCCTGAACCCCAAGGCCAACCGCGAGAAGATGAACCCAGGTGCGTGGCCCGCTCCCTCTTCTGGTGGCCGCCTCCCTCCTTCCTGGCCTCCCGGCGCTGCGCCCTTTCTCACTGGTTCTCTCTTCTGCCGTTTTCCGTAGGACTCTCTTCTCTGCCCTGCGTCTCCTTTGGAACTCTGCAGGTTC
+
AAA1AAAAFFFFGGGFFFG1FFG1EAEAA0AFAFFECEAAEHEHHG/EA/A/FGHGHHCE?EEG/EEGGGGFHBGGE//>>CGHHA/<@@/><CFHFBGGHEG<G/<?1<FC<-0GCCC-C.CGEGDGGF<GCCGCC@CC..BFBFFF/FFF.999EAEAA9@=@B@@F==FFFFFFFFFF9BFBFF/;99FFFB@;ABEB9-F;AABBFFFFFFF/FFF/9AFF-@-;;BB9FFBBFFFBFBBB/9-:F/
@M05620:37:000000000-D9766:1:1101:25960:9700 1:N:0:21
AGTGCCAGCTCTCAATCGCACAGGGGGCCCAGGGCCTGGCCCCTCCATCCAGAAAGCCTATGACCTCACCCGCCACCTGGAGCACCAACGCCGCAGCTTGGCTGGGACCTATGTGAGTATCCAGCGTAGGAATCTGGGAGTTGGGGAGGAGTGAGGAGTTGGGGAAAGACAGTCCTAACCGTGGAGGGTTCTGGTAAATGATGGGGTGAGGAGGGGCTCTTTGGCTCCCACCAGTCCCCCTGTCTGGTCTA
+
>AA>ABFFBFFFGGGGFFFGG?B4AA2AEEEHGFGE1BBA1GEHGGHF51BB3F33BBGF535FG5FGGHG/>/>EGHGFGFHHHHHCG/>EEEE?/BBFACGG?BHHGHGHHHHHHDGHHHFHHG/A@GFGHFHHHHHGGFHHGCEGGGAHHHGGHGHGHHGGEGGGGFFFGGGGFGFGGAEGGGGFAFFFFFFFFFFFFFFFFFDFFFFFFFFFA9AFFFFFFFFFFFFFFFBFFFFFFFFFFFFFFFF
@M05620:37:000000000-D9766:1:1101:4397:9703 1:N:0:21
ACCACACATTCTACAATGCGCTGCGTGTGGCTCCCGAGGAGCACCCCTTGCTGCTGACCGAGGCCCCCCTGAACCCCAAGGCCAACCGCGCGAAGATGCCCAGGTGAGTGGCCCGCTACCTCTTCTGGTGGCCGCCTCCCTCCTTCCTGGCCTCCCGGGGCTGCGCCCTTTCTCACTGGTTCTCTCTTCTGCCGTTTTCCGTAGGACTCTCTTCTCTGACCTGAGTCCCCTTTGGAACTCTGCAGGTTCTA
+
BBBBBBB3BBBFGFGGGGBAEGGGGFG22BGFG2AB2EEE?GEHHGG1AFFGFHGHGHH>>0@EGGGGGGEHFHHGGGGHGHHHHGGGGG<BDGG/?GFHHHHGHHGGHHGGHHGGG?DHHHHHHHHHHHGHHGGGGGGGGGGGGGGGGGGGGGGGGB-;@FDFFFFFFFFFFFFFFFFFFFFFFFFF/9;FFFFFFFFFFFFBD/9FFFFFFFF;;F/BFFF/:FF/:9FFFFFFFEFFFFFFFFFFFFF
@M05620:37:000000000-D9766:1:1101:17288:9716 1:N:0:21
GAGGCTGCTTTGGAAGAAACTCATAGATTACTGCAACAGTTCCCCCTGGACCTGGAAAAGTTTCTTGCCTGGCTTACAGAAGCTGAAACAACTGCCAATGCTACAGGATGCTACCCGCAAGGAAAGGCTCCTAGAAGACTCCAAGGGAGTAAAAGAGCTGATGAAACAATGGCAAGTAAGTCAGGCATTTCCGCTTTAGCACTCTTGTGGATCCAATTGAACAATTCTCAGCATTTGTACTTTTAACTGAC
+
BBBBBBFBFFFFGGFGGGFGGGHHGHHHHHHHHHGHFHHGHHGHHGGGFHHHHHHGGGHHGHHHHHHGHHHHHHHGHHHHHHHHHGFHHHHHHHHHHHHHEF4BG33BFFFF@BGFE/>EEFA?FB0?BBFGG4BGBFFD??BBB//F/?F@GBFF2F22D?1@DFFGG1F1?G1F<>1=>>11>>C11>F<<DDCAD000<GCCG00:.;GGHHH000;:;;:CBFF0BB/BBFF0CBFF00;0CF;B0C
@M05620:37:000000000-D9766:1:1101:22243:9739 1:N:0:21
[truncated: 2,568,065 more chars]
