# Supplementary material for: Fast but not furious: a streamlined selection method for genome-edited cells
Source: Life Sci Alliance. 2021 Apr 26;4(6):e202101051. doi: 10.26508/lsa.202101051 (PMC8127327; doi:10.26508/lsa.202101051)
Supplement: Supplementary file 1 [file LSA-2021-01051_Supplemental_Data_1.zip › SANGER and Deep Sequencing/ACTB/22_S22_L001_R1_001.fastq]

@M05620:37:000000000-D9766:1:1101:16432:1935 1:N:0:22
ACCACACCTTCTACAATGAGCTGCGTGTGGCTCCCGAGGAGCACCCCGTGCTGCTGACCGAGGCCCCCCTGAACCCCAAGGCCAACCGCGCGAAGATTAGGGCTTGCTCCCTCTTCTTTTTTCCGCCTCCCTCCTTCCTGTCCTTCCGGAGCTGCGCCCGTTCTCACTGGTTCTCTCTTCTTCCGTTTTCCGTCGGACTCTCTTTTCTTACCTGCGTCTCCTTTGGCACTCTTCCGGCTCTCGATTGTCAT
+
?ABBBBB3BFFFGGGGGG5FGGHHGEGB4AGFGAFF2EECAGHHHGGAEEGGHHFHHHG0>EEEF1EEGG11F??EE/////F//?E/B//////??1111000///<11<<<FGFH11>1-<<...<..:::CFFCCC00/;C0:/.-.--;/9-9.9-;9/;;0CB9.;BBFFFFFF/B/9/.;BFE/9.:.---9;BF/:B/9/;//;9BB.-;-9.99FFB////./;///:--;;B/./9/.////
@M05620:37:000000000-D9766:1:1101:13932:1944 1:N:0:22
GAGGCTGCTTTGGAAGAAACTCATAGATTACTGCAACAGTTCCCCCTGGACCTGGAAAAGTTTCTTGCCTGGCTTACAGAAGCTGAAACAACCCGTAAGGTCCTCAAGGCTGCTCCCCTTACGGAACGGCTCCTCGACGCCTCCACGTGAGTAAACGCGCTGCTGAACCAATGGCAAGTACGTCAGTACTTTCCGCTTTCGCACTCTTGTGGCTCAACTTGACCACTTCTCAGCCTTTTTCCTTGTACCTG
+
AAABBBFBFFFFGGGGFGGGGGGHHHGHHFHHHHHFHHHFFHHHHGGGHEHHHGHFFE2FBFHHHHHHHHHGHFG3FFFGGEGGH33BFEGF11>1>11@FFEF33FD31B?F3FGFF203B/////?//>CF2F//>//<FF/<C/////?111>A>-@G-.<GBG/GF.:C/:GC.CB0.;C..009;BFFE..CEG0C.D?-BCF0F9..:B/99BF//;/;.;BB9///;/;BF////FFF/9/;F/
@M05620:37:000000000-D9766:1:1101:18931:2052 1:N:0:22
ACCACACCTTCTACAATGAGCTGCGTGTGGCTCCCGAGGAGCACCCCGTGCTGCTGACCGAGGCCCCCCTGAACCCCAAGGCCAACCGCGAGAAGATGAGGGCCTGCTCCCTCTTCTGTTTTCCGCCTCCCTCCTTCCTGGCCTCCCGGAGCTGCGCCCTTTCTCACTGGTTCTCTCTTCTGCCGTTTTCCGTCGGACTCTCTTCTCTGCCCTGCGTCTCCTTTGGCACTCTTTCGGCTCTCGATCGGCAT
+
AABBBBBAFFFFGGGGGGEFGFFFGEG24EGHHGFG?AEECHHHHGGGGGGGGHGHHHGEEGCGGGGGGGGHHFHGGAEEECH/CEEFGF?@?DEFG22<2/?</<0<F1<000<GF1F=10<>..><..<</C<DGHH0/:.0.:..-::-A/B-:A-?FF0CBFBFF/FFFFBBFFFBF//9-;9FFFB./.9---@9BFFF/9FFB/:AF.9-A@DFFBFFF///9:9B///;;-9;B9.9B.-.---
@M05620:37:000000000-D9766:1:1101:18883:2149 1:N:0:22
GCGGCTGCTTTGGAAGCAACTCATAGATTCCTGCACCAGTTCCCCCTGGACCTGGAAACGTTTCTTGCCTGGCTTACAGAAGCTGAAACAACTGCCACTGTCCTCTAGGCTGATCCACGTGCGGCCAGAATCCTCGCCGCCTCCCCGAGAGTCAACGAAATGCTGAAACCAAAGCAAGTCCGTCAGGCCTTACCGCTTTAGCACACTTGAGGAAACACTTGCCAACATCTCAGCTTTTGACCTTGACCCTG
+
>11>A1>>FFBDFGGF1BBGBFBFDFGHH3FFHH01BBFBDGHHHGEF/0BFGGCHH10BBGHHFGGHHHHHHHFBGHHGHHHGGHHHH0FHF01C111BFBBEG1BFGGGG01>11B////>/<//?00BFGHHA//><//??////>ACF1=1<A....00=DD<D0.<..;:/CG:C0;GFC.GH.CF0/C.;A.C0;9C9/;99B09/0//;F-BFF/;9/E-;9B/;9F/;;F/-;9/;9//9-/;
@M05620:37:000000000-D9766:1:1101:19680:2161 1:N:0:22
AGTGCCAGCTCTCAATCGCACAGGGGACCCAGGGCCTGGCCCCTCCATCCAGAAAACCTATGACCTCACCCGCTACCTGGAGCACCAACTCCGCAGCTTGGCTGGGACCTATGTGAGTATCCAGCGTAGGAATCTGGGAGTTGGGGAGGAGTGAGGAGTTGGGGAAAGACAGTCCTAACCGTGGAGGGTTCTGGTAAATGATGGGGTGAGGAGGGGCTCTTTGGCTCCCACCAGTCCCCCTGTCTGGTCTA
+
ABAABFFFBFFFGGGGGGGGGGHGGGGGGGHHGGGGGGHGHHGHGGHHHGGHFHHHHGHHHHFHHHHHHHHGGEFGHHHHHGHHHHHHGHHHFGGFGGGHGFHGGGHHGHHHHHHHGGGHHHGFHCEGFGGHHHHHHHGEGHHFCGG?DDFHHHHHHGHHHGGGGGGHHHGHHHGHHHHHGGGGGGBGEFAGGGGFGGGGGGGGGGFDEFFFFFFFFCFFFFFFFFFFFFFFFFFFFFFFFFFFFFFFFFB
@M05620:37:000000000-D9766:1:1101:18836:2180 1:N:0:22
AGTGCCAGCTCTCAATCGCACAGGGGACCCAGGGCCTGGCCCCTCCATCTAGAAAACCTATGACCTCACCCGCTACCTGGAGCACCAACTCCGCAGCTTGGCTGGGACCTATGTGAGTATCCAGCGTAGGAATCTGGGAGTTGGGGAGGAGTGAGGAGTTGGGGAAAGACAGTCCTAACCGTGGAGGGTTCTGGTAAATGATGGGGTGAGGAGAGGCTCTTTGGCTCCCACCAGTCCCCCTGTCTGGTCTA
+
ABABAFFCAFFFGGGGGGGGGGHGGGGGGGHHGGGGGGHHGHGHGGGHHHFHHHHHHGHHHHGHHHHGHHHGGEEGHHHHGHHHHHFHFHHHGGGGGHHHGHHC//BGG2FHHHHHHH3F3FGH2CBE/<FF<GHHHHFG/FFH/AFC-.>0FFF.<<GHHHGGGGHHHGHHFCGHHHH.@DEADE?DEGFG0CFFFGGGGGGGGGGFFFFF?.;:AEFFFFFEF/9AE.FFFFBFBBFF-;BFFFF9BFB
@M05620:37:000000000-D9766:1:1101:20484:2220 1:N:0:22
ACCACACCTTCTACAATGAGCTGCGTGTGGCTCCCGAGGAGCACCCCGTGCTGCTGACCGAGGCCCCCCTGAACCCCAAGGCCAACCGCGAGAAGATGAGGGCAGGCTCCCTCTTCTGCATGCCGCCTCCCTCCTTCCTGGCCTCCCGGAGCTGCGCCCTTTCTCTCTGGTTCTCGCTTCTGCCGTTTTCCGTAGGACTCTCTTCTCTGCCCTGGGTCTCCTTTGGCACTCTGCAGTTTCTCGATAGCAAG
+
BBBBBBBBFFFFGGGGGGGGGGHGGEEGHGHHFGGGGGGGGHHHHGGGGGGGGHHHHHHGGGCGGDEGGGGHHFHGGGGHFEHHEGGGGGGGCDHBGF2G2D///<?G0FFBGHBGHH111>1>ADGG.<</<./;<C00:.C0.;..-;9@AB99-A--/9CBF00C00/9;//..;9.B/B/-99/9B/AF.9./;BFF9BB//9:///9B...9;.:;//;/9FB/;/BF;/;/;/;9/A/B../9/9
@M05620:37:000000000-D9766:1:1101:19800:2270 1:N:0:22
ACCACACCTTCTACAATGAGCTGCGTGTGGCTCCCGAGGAGCACCCCGTGCTGCTGACCGAGGCCCCCCTGAACCCCAAGGCCAACCGCGAGAAGATGCCCAGGTGAGTGGCCCGCTACCTCTTCTGGTGGACGCCTCCCTCCTTCCTGGCCTCCCGGAGCTGCGCCCTTTCTCACTGGTTCTCTCTTCTGCCGTTTTCCGTAGGACTCTCTTCTCTGACCTGAGTCTCCTTTGGAACTCTGCAGGTTCTA
+
AABBBBBBFFFFGGGGGGGGGGHFFEFEDGHHHGGGGGGCGHHHHGGGDGGGHHGHHHHGGGGGGGGGGGGEHHHGGGGHGFHFFGGGGGDGCGHHHHHHHHHGHHHHHHGGHHGGGGGHHHHHHHHGGHG.GFGGHGHGHHGHHHHHGGGGGGGGGG-ABGGGGGGFFFFFFFFFFFFFFFFFFFFFFFFFFFFFFFFFFFFFFFFFFFFFFFFFFFFFFFFFFFFFFFFFFFFFFFFFFFFFFFFFFF;
@M05620:37:000000000-D9766:1:1101:15090:2328 1:N:0:22
AGTGCCAGCTCTCAATCGAACAGGGGACCCAGGGCCTGGCCCCTCCAGCCAGTAAACCTGTGACCTCACCCGCTACCTGGAGCACCAACTACGCAGCTTGGCTGGGACTTCTGGGAGGGTCCGGCGCCGGGATCTGGGAGTGGGGGCGGAGGGGGGGGTTGGGGAAAGGCAGGCATGACAGTGGAGGGTGCTGGAAAATGATGGGGGGAGGAGGGGCTCAATGGCTCGCACCAGTCCTCGTGACTGGTATA
+
>A1>AFB11CFFGBGGFG11BEG0FGE00B0AF0B0/AF00BE/BE010EFF112DAC00DA2DGHF1G00>?E/>GDGFFHHHF/FEGB1FE///>BFF/0<F//0B011211<F////@</B@<//---<..00</<...<G-A---;99;-----9-----AB-A-AF-@--/-/;/;9///-9-9-;/BB-//;/9/BBFEF-----;---@;-A/9BB/--/-;@9--AFBF//-;-/;BF?////
@M05620:37:000000000-D9766:1:1101:15874:2404 1:N:0:22
ACCACACCTTCTACAATGAGCTGCGTGTGGCTCCCGAGGAGCACCCCGTGCTGCTGACCGAGGCCCCCCTGAACCCCAAGGCCAACCGCGAGAAGATGAGGGCGGGCGCTCTCTTCTGTTTTCCGCGTCTCTCCTTCCTGGCCTTCCGGAGCTGCGCGCTTTTTCACTGGTTCTCTCTTCTGCCGTTTTCCGCCGGACTCTCTTTTCTGTCCTGTGTGTCCTTTGGCACTCTGTGGGGTCTCGATTGGCAG
+
BBBBBBB>BCCFGGGGGG5BGGHHGGG24BFFGBEE2EEE?FFGHGGEEFEFEHGHHGHA>@CEGGGGGGGHFHHGGGGHGHFHHGGGCG>BDGHBDGHBG?//-=<-A-;.<GF9F0CBB/;9AD-9:9CBFF0B0/00/99///;.9.;@A9BBB-;@.E:BFBFF/9;BFFFFFFB/FB//9.:FEFB...-999;BF;FF/BFFB//BB//;9.;BF/BFFB//99;B9//..-;.B9/;//.;//.
@M05620:37:000000000-D9766:1:1101:14071:2437 1:N:0:22
GAGGCTGCTTTGGAAGAAACTCATAGATTACTGCAACAGTTCCCCCTGGACCTGGAAAAGTTTCTTGCCTGGCTTACAGAAGCTGAAACAACCCGTACGGTCCTCCAGGCTGCTCCCCGTCCGGCCAGGCTCCTCGAAGCCTCCAAGGGAGTCAACGAGCTGATGAACCCATGGCAAGTCAGTCAGGCCTTTCCGCTTTAGCACTCTTGTGGCTACAATTGCGAACTTCTCAGCATTTGTCCTTGTACCTG
+
>AAABAFBFFFFGGGFEGGGGGHHHHHDEDGGHFG4AGFBDGHHHGEFGEHGFBGHHHFHHEFHGHFHHHFHHH1BGFGFGHHCG3FGHFEH?FC1>E/E?E/E@BBBF/?F/3?3/?/?///></>/?/B?F@FD/0//@1??011<?GEGBG1<.<.<.1<<<GH0..<//<CGHGCC0G0;CGG/.;;0;0C?..E00BB00/;0B0C...0/00;F0F.--;;/;/;/9B/B9B/9//;BF//;;B9
@M05620:37:000000000-D9766:1:1101:20813:2460 1:N:0:22
AGTGCCAGCTCTCAATCGCACAGGGGACCCAGGGCCTGGCCCCTCCATCCAGAAAACCTATGACCTCACCCGCTACCTGGAGCACCAACTCCGCAGCTTGGCTGGGACCTATGTGAGTATCCAGCGTAGGAATCTGGGAGTTGGGGAGGAGTGAGGAGTTGGGGAAAGACAGTCCTAACCGTGGAGGGTTCTGGTAAATGATGGGGTGAGGAGGGGATCTTTGGCTCCCACCAGTCCCCCTGTCTGGTCTA
+
ABAABFFFAFFFGGGGGGGGGGHHGGGGFGHHGGGGDGHHFHGHGGHHHHHHHHHHHGHHHHGHHHHHHHHGGFGGHHHHHHHHHHHHGHHHGFEGG3FGGBHG//BGGHHHHHHHHHHHHFGHHG/C<EHHHHHHHHHGGHHH/AG-<EGHHHHHHGGHHHGGGGHHHHHHH0GHGHHHGGFGGGGGCFG0BFFGGGGGGGGGGGFFF.AFFFFF.:EFFFFEF/;AEFFFF?BFFFFFFFFFF//9FFF
@M05620:37:000000000-D9766:1:1101:11070:2468 1:N:0:22
ACCACACTTTCTACAATGCGCTGCGTGTGGCTCCCGAGGAGCACCCCGTGCTGCTGACCGAGGCCCCCCTGAACCCCAAGGCCAACCGCGAGAAGATGAGGGCCGGCTCCCTCTTCTGTTTGCCGCCTCCCTCCTTCCTGTCCTGCCGGAGCTGCGCCCTTTTTCACTGGTTCTCTCTTCTGCCGTTTTCCGTCGGACTCTCTTTTCTGCCCTGCGTCTCCTTTGGCCCTCTGCCGGTTCTCGATCGGCAG
+
ABB@BBB4BBFFGGGGGGAAE?EEGEE22BFHFABA2EEEDHHHHGG0EEGGEHHGHHH>EE?FGEGGGGEFHFHGGGGHGGHHHGGDGG/>BDGB>GDGHG?</>><A<>GGHHHGDD=G/=DD@;;:.=;GFHHHHB;0;CF0;ABG@BGGGGGG.;@FF/;B/FFFFFFFFFFFFFFFFFF?DFFFFFFBFBB-@BFFBFF/;FFFFFFFF.9A@DFFFFFFFFBF;AFF:;;@9;AF9AFF.;A;B-
@M05620:37:000000000-D9766:1:1101:14819:2493 1:N:0:22
ACCACACCTTCTACAATGAGCTGCGTGTGGCTCCCGAGGAGCACCCCGTGCTGCTGAACGAGGCCCCCCTGGACCCCAAGGCCAACCGCGAGAAGATGCCCAGGTGAGTAGACCGCTACAGATTATGGCAGCCGCCTCCCTCCTCCCTGGACTCACGGCCATGCGCCCTTTCTAACTGGTTCTCTCTTCTGCCGTTTTCCGTAGGACTCAATTCTCTGACCTGAGTCTCCTTTGGAACTATGCAGGTTCTA
+
1A1>AA1AFFFFGGGGFGGFF1FBE0ABG0GH1FAE0EG/EHHHHGGE//EFFE1BG1AB/>EEC//>EGG/F00?EGAF/>GC///<><B///<1?11?GH/F?1?F<1?1?</<<<-111>=11>>./<<CC-<E...//.:/;./;;/.0;0/.9---/;BAA.;@/0;C/;9BBFB/;BF/9B/FFFFF@FBBEFFF/ABFFF/;//9;FFF/;9:FFF/-/;FFBF/:/;BFFF9B/9BFF9BFFF
@M05620:37:000000000-D9766:1:1101:17614:2535 1:N:0:22
AGTGCCAGCTCTCAATCGCACAGGGGACCCCTCCCGTGGCGCCTCCCTCCCTCCTACCCCTGCCCCCCCCCGATACCAGGAGCAACAACGCCAAGACGTGGGGGGGGCTTATTTTAGTATTCAGCGTATGAATCTTTCATGTGGTGAGGAGGGAGGAGTTTTTAAAAGAGAGTCTCAATTCTGGAGGTTTCTGGTAGACTATGTTGTCAGGAGTGGGTCTTTTTCGGCCATCAGTCGGCTTTTGTTGGCAA
+
AA1AAF1FAFFFGFGCFFFAE00A0E0A00AA00B/A/AA/BE/BF/00//B0/0A1>0//B/B?/>/>//<///>F11<//??0?F/?/@////00/??/--<---;--//////9;//////;B;;-/9//B//////////--/--/;---99-9-9//--//9/----;9////////;9/;-;BFF/B////;;//;//9/;//;-/-----9;F/////--9--/;/9//-----///---;//:
@M05620:37:000000000-D9766:1:1101:20531:2547 1:N:0:22
AGTGCCAGCTCTCAATCGCACAGGGGACCCAGGGCCTGGCCCCTCCATCCAGAAAACCTATGACCTCACCCGCTACCTGGAGCACCAACTCCGCAGCTTGGCTGGGACCTATGTGAGTATCCAGCGTAGGAATCTGGGAGTTGGGGAGGAGTGAGGAGTTGGGGAAAGACAGTCCTAACCGTGGAGGGTTCTGGTAAATGATGGGGTGAGGAGGGGCTCTTTGGCTCCCACCAGTCCCCCTGTCTGGTCTA
+
AA>AAFFFBFFFGBGGGGGGGGHGGGGGGGHHFGGGGGHHHHGHGGHHHHHHHFHHHGHHHHHHHHHHHHHGGEGGHHHHHGHHHHHHGHHHEGGGGHFHGHHGGGHHGGHHHHHHHHHHHHHHHGGGGGHHHHHHHHCFGHHHGGGGGGFHHHHHHGHHHHGGGGHHGHHHHHHHHHHHGGGGGGGGGGGGGGCFGGGGGGGGGGFFFFFFFFFFFFFFFFFFFFFFFFFFFFFFFFFFFFFFFFFFFFF
@M05620:37:000000000-D9766:1:1101:14329:2551 1:N:0:22
GAGGCTGCTTTGGAAGAAACTCATAGATTACTGCAACAGTTCCCCCTGGACCTGGAAAAGTTTCTTGCCTGGCTTACAGAAGCTTCAACCACCCGTCAGGTCCTAAAGGATGCTCCCCTGAAGGCCCGGATCCACGAAGACACCGCGGGAGACAACGCGAAGCAGAACCCATAGCAAGTCCGTCAGGCCTTTCCGCTTTTGCACTCTTGTGGCTCACCTTGCCAACTTCTCAGCATTTGTCCTTGTACATG
+
A?AAAAFABDDFG4AB4GBFGGHHHHDGGBFGGH44CGHHHGHGHGEFEFFGHGFBBDBGBFHHHHFFFFHHHHHFGGHHGHH3BB5D5BF??EF?E1BEFGFGGHHH3BBFFHFGGA2/BFG3???E//?CG2BCDF/?22<?/</>AA-.<<C<@----;-/;;;;..EB/0;;9CCF;CA.C;/;;9;FGGGGFFFFB/F;9;FFF/BA.FFBB./BFF;/9;BBFFFFF///B///9/99BBFFBFF
@M05620:37:000000000-D9766:1:1101:11655:2590 1:N:0:22
GAGGCTGCTTTGGAAGAAACTCATAGATTACTGCAACAGTTCCCCCTGGACCTGGAAAAGTTTCTTGCCTGGCTTACAGAAGCTGAAACAACCCGTAAGGTCCTACAGGATGATCCCCTTCCGGACCGGCTCCTAGCAGCCTACACGGGAGTAACAGCGCTGCTGAAACCATGGCAAGTCCGTCAGGCCTTTCCGCTTTAGCACTCTTGTGGCTAACCTTGCACACTTCTCAGCATTTGTCCTTGTCCCTG
+
AAABB?CAFFFFFGFGGFGGEAFHFDGDFFHHHFAGFFH5DFHGFF2CG2BFFFFH3FGFFGHGBGGGHHHHHH13BGHFHHGFF3BGHFEG11>E/?GGH3BFFBBGF1B3@B4B?F0003>>/>/<BDGGEG11@<@<GG101@?/>C<<0?>=<0AC.>.0<DH0G.CGF/CHHGG0;C.:DDF::;CHHHGGGGGFFGGFG9;FGGGG?A00:9CFFB09/;FFFFFBF//;:B/BFB;FF9//;B9
@M05620:37:000000000-D9766:1:1101:13883:2684 1:N:0:22
AGTGCCAGCTCTCCATCGCACAGGTTTGACCTCCCGTGTAGCCTATCGCCTGCCCTACGATCGGAACAGCCCACCCCTGAACCCCCGTCGATCCGGCGAATCCCGTATGCCGTCTTCTTCTTGCCCCAATAACCCCCTCCCGACTCCCCGGGCTCACCGATCTACGACCGGTCGCACCGGCTCTCTCTTATGACGTGTTTCGTCAGTATATCTTCTGCTAACCTAGTTATGTTCGTTGCTCCGCAACTGCT
+
>A>>>FF11CFFGFGFEF11E000B1D01ABFHHGG00B0DDBAFBB/AEEG0GEH0BE/B/A/AF/B00/BFG/B>>/01B/??E/?E//?BEF//><C?/11?F/0?2?><C0/?G?<GHBDB><<.011<<.>--C....--.;..-----.00;.;-;.00.9.9--;---;=--9---/;////;9/;/-9-/--;9-9--///////;9////;//-///9//////9-9/-9///--99-////
@M05620:37:000000000-D9766:1:1101:20389:2685 1:N:0:22
ACCACACCTTCTACAATGAGCTGCGTGTGGCTCCCGAGGAGCACCCCGTGCTGCTGACCGAGGCCCCCCTGAACCCCAAGGCCAACCGCGAGAAGCTGAGGGCCCGCTACCTCTTCTGGTGGCCGCCTCCCTCCTTCCTGGCCTCCCGGAGCTGCGCCCTTTCTCACTGGTTCTCTCTTCTGCCGTTTTCCGTAGGACTCTCTTCTCTGACCTGCGTCTCCTTTGGAACTCTGCAGGTTCTCGATCGGAAG
+
>AA1A>A>CFCFGFFB3FGDGFHBGAEEGAGGBFFE0EEEEEGHHGGAAEEFA1FFFHHGE>>EFG@EGGGC1B?EEE/GFGHHAFGGGGGC/CH1?FD?FAFGGCGGGGHHHHHHHFF>CCGGGGGGGHGHHCHHHHGGGHHGFG;A;AGGGGGGGEG@FFFFBFFFFF;BBFBFFFFFFFFF@ABFFFFFFFBBBFFFBFFFFFFFFFFBFFA@B@FFFFFFFFFBFFFFFFF/-;B;F/:FFF9-AE?
@M05620:37:000000000-D9766:1:1101:16396:2711 1:N:0:22
ACCACACCTTCTACAATGAGCTGCGTGTGGCTCCCGAGGAGCACCCCGTGCTGCTGACCGAGGCCCCCCTGAACCCCAAGGCCAACCGCGAGAAGATGAGGGCCCGCTCCCTCTTCTGTTTGCCGCCTCCCTCCTTCCTGGCCTCCCGGAGCTGCGCCCTTTCTCACTGGTTCTCTCTTCTGCCGTTTTCCGTCGGACTCTCTTCTCTGCCCTGCGTCTCCTTTGGCACTCTGCCGGGTCTCGATCGGCAG
+
AABBBBB>BFFFGGGGGG5FGGHHGGGB4EGGGFFF?EFCDGHHHGGGFGGGFHHHHGGEEFGGGGGGGGGGFHHGGGGHGHHHHGGGGG<BFGHFGHHGHCD?/>>AG.>FGHHHHHFDD/=GGF@E<;;GHGHHHHHHEGHH:;EEADBGGGGFG:BFFG9;FFFFFFFFFFFFFFFFFFFFFFFFFFFF;ADFFFFFFFFF/FFFF/BEFFECDFFFFFFFFFEFFFFFFB/;=-;@F:BFF9-A-B-
@M05620:37:000000000-D9766:1:1101:10245:2757 1:N:0:22
AGTGCCAGCTCTCAATCGCACAGGGGACCCAGGGCCTGGCCCCTCCATCCAGAAAACCTATGACCTCACCCGCTACCTGGAGCACCAACTCCGCAGCTTGGCTGGGACCTATGTGAGTATCCAGCGTAGGAATCTGGGAGTTGGGGAGGAGTGAGGAGTTGGGGAAAGACAGTCCTAACCGTGGAGGGTTCTGGTAAATGATGGGGTGAGGAGGGGCTCTTTGGCTCCCACCAGTCCCCCTGTCTGGTCTA
+
AB>AAFFFBFFFGGGGG2AAEEHHGGGGGGHHFGGFGGHHHHGHGGHHHHHHGHHGHGHHHHHHHHHHHHHGGEGGHHHHGHHHHHACEHHHGGGGGHFHGHHGGGHHGHGHHHHHHHHHHHHHHGGGGGBGGHHHGH0FEHHGCGCCG<CGGGHHHGHHHHGGEFFH/GGGHHHHHHHHGGGG?CDGGGGGGGFFGGGGGGGGGGDBEFFFFFBBBBFFFFFFFFFFFFFFFFFFFFFFBFFFFFFFFF:
@M05620:37:000000000-D9766:1:1101:9753:2856 1:N:0:22
ACCACACCTTCTACAATGAGCTGCGTGTGGCTCCCGAGGAGCACCCCGTGCTGCTGACCGAGGCCCCCCTGAACCCCAAGGCCAACCGCGCGAAGATGCCCAGGTGAGTGGCCCGCTACCTCTTCTGGTGGCCGCCTCCCTCCTTCCTGGCCTCCCGGAGCTGCGCCCTTTCTCACTGGTTCTCTCTTCTGCCGTTTTCCGTAGGACTCTCTTCTATGACCTGAGTCTCCTTTGGAACTCTGCAGGTTCTA
+
>1>1AAA>CFCFFFFFGF1BEB1BE0AABEGEAAABAEE?FHHHHGGAABEFHFBGHBGE>FEECAEEGGE0GFF?EGEF/<?GEF/<BB/>>CCCF1DCGFHAGFGGGHGEAHCCC?@GHHHHFDGH0CEHHGGC?::EFFG/BBBFFFGGGGGFG-:--;FF?@F;@FF/9B9FFEFFF9FFFFFF/;9FF>-AFFFFFFABF/;BFFFF//9//;/;FF-/;:;;BFFFFEFFFFFFFFFFE-AFFF:
@M05620:37:000000000-D9766:1:1101:21735:2885 1:N:0:22
ACCACACCTTCTACAATGAGCTGCGTGTGGCTCCCGAGGAGCACCCCGTGCTGCTGACCGAGGCCCCCCTGAACCCCAAGGCCAACCGCGAGAAGATGAGGGCCCGCTACCTCTTCTGGTGGCCGCCTCCCTCCTTCCTGGCCTCCCGTAGCTGCGCCCTTTCTCACTGGTTCTCTCTTCTGCCGTTTTCCGTAGGACTCTCTTCTCTGACCTGCGTCTCCTTTGGAACTCTGCAGGTTCTAGATCGGAAG
+
CCDDDCCCFFFFGGGGGGGGGGHHGGGGGGHHHGGGFGGGGHHHHGGGEGGGHHHHHHHGGGGGGGGGGGGHHHHGGGGHGHHHHGGGGGGGGGHHHHHB=/?<////><01GDDDFHE1<<GC@D@:AC::GG/;GC;0:.GC:9E9.-;E00C-A:@-/;;0CFGBB/BFFFFFFFFBF0B:-A.FEF0D0;AD0:FFFEFFF0BB0FFFF/.-.;.BF0F:0;:B0:FFFF0B.;:0:0B0;::..;.
@M05620:37:000000000-D9766:1:1101:17567:2895 1:N:0:22
AGTGCCAGCTCTCAATCGCACAGGGGACCCAGGGCCTGGCCCCTCCATCCAGAAAACCTATGACCTCACCCGCTACCTGGAGCACCAACTCCGCAGCTTGGCTGGGACCTATGTGAGTATCAGGCGTAGGAATCTGGGGGTTGGGGGGGAGTGAGGAGTTGGGGAAAGACAGGCCTAACCGGGGAGGGTTCTGGTAAATGATGGGGTGAGGAGGGGCTCTGTGGCTCCCACCAGTCCCCCTGTCTGGTCTA
+
AAAABFFCAFFFGGGGGGCFEEHEGGGAEFCFFAFG2FHHFHGFGGH5GHGHBGHHHGH3GGFHHHHGHFFFGGGGHHHFHHHHHEHHGG3GEE/>EBGHAH3FD/GAEC11FGBFFB2BB22B0</<C/11@1?GGH//>AC@-<-;BBBFFFFF99B9FF-=.DF./.;9..;/B/B.;--9@BB-.9AFFF99BBF//999A.A9.9A/9A=-;9.F/:/..99.;.A9..////.:9.B//;//;F/
@M05620:37:000000000-D9766:1:1101:14070:2922 1:N:0:22
GAGGGTGCTTTGGACGAAACTCATAGATTACTGCAACAGTTGTGCATGGACCTGGATAAGTTTCTTGTGTTGCTTAGAGAAGTTGAAATAACTGGCAAGGTTCCACAGAATGATACCCGAAAGGAAAAGCTCCTAAAAGACTAAAAGAAAAAAAAATAGCTAAAGAAACAATGGGAAGTAAGAAAGGCATTAAAACTTGAGCACCCTAGAAGATCAAATTGAACAATTATGAGCATTTGTACATGAAAATG
+
>1A>1>>AB3B1F11A1E0EGGHHHC1FFD12DF1AFG0DDB1/12D2011BFFA0121BDAD2DBD11B0B1BD211BDFF1DD22BBD1B110/0BB/BBB1211011B112B11BE///>00BF00B1<11B1BFFF011<BBF/0B00>/</0?1<11>1>100<<.11<0</<<0=000</.<.000;00;000:00:;.;./;00;;09009090;9C0:000;09;:BFGGG0;B0;00;000;
@M05620:37:000000000-D9766:1:1101:13309:2929 1:N:0:22
ACCACACCTTCTACAATGAGCTGCGTGTGGCGCCCGAGGAGCACCCCGTGCTGCTGACCGAGGCCCCCCTGAACCCCAAGGCCAACCGCGAGAAGATGCCCAGGTGAGTGGCCCGCTACCTCTTCTGGTGGCCGCCTCCCTCCTTCCTGGCCTCCCGGAGCTGCGCCCTTTCTCACTGGTTCTCTCTTCTGCCGTTTTCCGTAGGACTCTCTTCTCTGACCTGAGTCTCCTTTGGAACTCTGCAGGTTCTA
+
>>AAABB>BCBFFGFGFG5BGGHHGEF2AA22AAAAAEAEE1A111AEABBADFGHEFGEE/?/FEGCE>/F3B/?><AGFEGHHEAB<B/><DC2FFDFG1GGFFGCFGE<CGDGGCGHHHHHHHHHHHFHHCDGGCHGGGGGGFGGGGGGGGGGGG-;AGFFFFFFFFFFFFBFFFFFFBFFFFFF/;9FF@ADFFFFFBAFFEFFFFFFFFF;B//BFFF:;BF/;BFFFFFBFFFFFFFFFFFFFFF
@M05620:37:000000000-D9766:1:1101:13328:2935 1:N:0:22
ACCACACCTTCTACAATGAGCTGCGTGTGGCTCCCGAGGAGCACCCCGTGCTGCTGACCGAGGCCCCCCTGAACCCCAAGGCCAACCGCGAGAAGATGCCCAGGTGAGTGGCCCGCTACCTCTTCTGGTGGCCGCCTCCCTCCTTCCTGGCCTCCCGGAGCTGCGCCCTTTCTCACTGGTTCTCTCTTCTGCCGTTTTCCGTAGGACTCTCTTCTCTGACCTGAGTCTCCTTTGGAACTCTGCAGGTTCTA
+
BBBBBBBBFFFFGGGGGGGGGGHHGGGEEGFHHGGGGGGGGHHGHGGGGGGGGHHHHHHGGGGGGGGGGGGGHHHGGGGHGHHHHEGGGGCFCGHHHHFHHHH/1??F1FFFHECCG?FFFFHHHDHF0GAGHGFDGGHFHGAHGF/0FBACFGGEGA-BA9CB?DFFFFFFFFFFFFBFFBBBBBFBFFFF/-AFFFFFAB.A.;BFFFFFFFFF/:BFF/:99BFFFFFFFFBF/;;9/;B9F.FFB9/
@M05620:37:000000000-D9766:1:1101:20401:2937 1:N:0:22
ACCACACCTTCTACAATGAGCTGCGTGTGGCTCCCGAGGAGCACCCCGTGCTGCTGACCGAGGCCCCCCTGAACCCCAAGGCCAACCGCGAGAAGATGAGGCCGGGCACTCTCTTCTTATTTCCGCTTGGCTCCTTCCTGCCCTCCCGGAGCTGCGCCCTTTCTCACTGGTTCTCTCTTCTGCCGTTTTCCGTCGGACTCTCTTGTCTGCCCTGCGTCTCCTTTAGCCCTCTTCCGGATCTTGATGGGCCT
+
ABBBBBBBFFFFGGGGGGFGGGHHGGGEHGHHHGGGGGGGGHHHHGGGGGGGGHHHHHHGGGCGGGGGGGGHHHHGGGGHGHHHHGGGGGDGCGHBHHHC2/?><</-.>>1>D1==<1=11>0.<.<..</<EC0C/00/.C/..;.--;BABF@G.--900;;0;00/;BFFFBFFFBF/;/9A.9AF/A9;@--9BFF/;9/;///;/AFFFA99..B9BB/;/;/.;F///;-.9;9/;/;/;....
@M05620:37:000000000-D9766:1:1101:17832:2963 1:N:0:22
ACCACACCTTCTACAATGAGCTGCGTGTGGCTCCCGAGGAGCACCCCGTGCTGCTGACCGAGGCCCCCCTGAACCCCAAGGCCAACCGCGAGAAGATGAGGGCCGGCTCGCTCTTCTGTTTTCCGCCTCCCTCCTTCCTGGCCTCCCGGAGCTGCGCCCTTTTTCACTGGTTCTCTCTTCTGCCGTTTTCCGTCGGACTCTCTTCTCTGCCCTGCGTCTCCTTTGGCACTCTGCCGGGTCTCGATCGGCAG
+
BBBBBBBACFFFGGGGGG5FGGHHGEGB4EGGHFFF?EEECGHHHGGAEEEGFHHHHHHAECCEGGGGGGGHCHHGGGGHGHHHHGGGGG>BDGHFHHHFHCA//<><E-><GHHHH<=D=/=DDD;;::;CHGHHHHHGFFGG;;EGGDDGGGGGG;ADFF/;FFFFFFFFFFFFFFFFFFFFFFFFFFFF;9@CFFFFFFFF/BFFFBFFFF:@FBFFFFFFFFFBF;BFF9;;--;@F9;FF.9ADF-
@M05620:37:000000000-D9766:1:1101:17852:2964 1:N:0:22
ACCACACCTTCTACAATGAGCTGCGTGTGGCTCCCGAGGAGCACCCCGTGCTGCTGACCGAGGCCCCCCTGAACCCCAAGGCCAACCGCGAGAAGATGAGGGCCCGCTACCTCTTCTGGTGGCCGCCTCCCTCCTTCCTGGCCTCCCGGAGCTGCGCCCTTTCTCACTGGTTCTCTCTTCTGCCGTTTTCCGTAGGACTCTCTTCTCTGACCTGAGTCTCCTTTGGAACTCTGCAGGTTCTAGATCGGAAG
+
3>>3>4A>FFFFGGGGGGGGGGHHGGGGEGGHEBFE2EEEEHFHHGEABBE15BFGFHHG00>EFEEEFEFF33??EEEHGFGHEGGGGFCDCDH2>FD?GDGGGCGGGGHHHHHHHFH<GFFHGGGEGHGHGFHHHHHHCGHHFGCEAGGAGFFGGCF:FFFFFFFFFF9BFFFFFFFFFBBFF;AFFFFFFFDFFFFFFFFFFFFFFFFBBF/.9BFBFFFFFFF/;F;/FFF/9;FBF/FBFF..AE?
@M05620:37:000000000-D9766:1:1101:21631:2974 1:N:0:22
ACCACACCTTCTACAATGAGCTGCGTGTGGCTCCCGAGGAGCACCCCGTGCTGCTGACCGAGGCCCCCCTGAACCCCAAGGCCAACCGCGAGAAGATGAGGGCGGGGTGTCTCTTCTTTCTTCCGCTTCCCTCCTTCCTCCCCTCCCGGGGCTGCCCCCTTTCTCACTGGTTCTCTCTTCTTCCGTTTTCCGCCGGTCTCTCTTCTCTTCCCTGCGTCTCCTTTGGCACCCTTTGGGATCTTGATGGGTAT
+
CCCCCCCCFFFFGGGGGGGGGGHHGEGFDEHHFGGFFGGGFGGHHGGGEFGFHHHHHHHGGGGGGGGGGGGHGHHGGGGHGHHHHGGGGGGGGGHHHGD22///<-----00;000900000;0.;...0/0;;/0;/00/.;9..;.--;@9.;.;.9-.:00B0;00/;BFFF0FF00;0;0.;9BFF0A.;9-9-:B00BB0:0:009BF0A-:-.;F0B00B000.;A/00/..:.00:000:./00
@M05620:37:000000000-D9766:1:1101:10674:2978 1:N:0:22
ACTGCCACTTCTCCATCGAACAGGGGATCCCTGCCCCGGCTCCCCCAGTCCGAAAAACCGTGACCTCCCTGGCTACCAGGAGCACCCACTACGCGGCTGGACCGGGAGGTTGCTCCACTTCCGGCGTGGGTCCTCGCCGCCTCCCCGGGAGTCAGCGGGCGGCTGAACCCATTACAAGTCCTGCAGGCCTTTCCGCTTTGGCAGGCTGAGGACTCGCATTTCGGCCTTCTCCGCATCTGTCCTTTGGCCTG
+
>11>>B@1BDBB11BBBAFCFAFFGAA00BA1B0BAAAEA/BF/EGAE1B1B/A//BE//B>/BB1B/BB1BF>BFG1BF>FGFBF>FEBGB/>//>>>C0?0/>/>/>CG00F1F1<1>FHC@C-<<;-;C.:;C----9;..9.9;@-;A////-----;--;9B/:99///;/;B/;////9;A-;B/;//-:--;////---;---;/-/9-;-9A//-----/BBF/9-9--9////9//////B-
@M05620:37:000000000-D9766:1:1101:9783:3024 1:N:0:22
ACCACACCTTCTACAATGAGCTGCGTGTGGCTCCCGAGGAGCACCCCGTGCTGCTGACCGAGGCCCCCCTGAACCCCAAGGCCAACCGCGAGAAGATGAGCGCCGGCTCTCTCTTCCGTCCGCCGCTTCCCTCCTTCCTCGCCCTTCCGAGCCGCGCCCATCTTCACTGGTTCTCTCTTCTGCCGTCTTCCGCCGTACTCTCTTGTCCGCTCTGCTCCTCCCTTGGTATTCTGCGGGATCTCGATCGGTAT
+
AABBBBBBFFFFGGGGGGGGGGHHGGGGHGHHHGGGGGGGGHHHHGGGGGGGHHHHHHHG@FGFGGGGGGGHHHHGGGGHGHHHHGGGGGGGCGHHHHH22/<//---.01>>1000.<..-<.-=-../::;EB0C/00.-;.-/=/.9:B--9-;--.;//9B/B//.;BFFFBFF//BFF/-;-;EF/D.99-..;B//F//9//.9.;A/B////.;.;;./////;B//--9-..//;//.;....
@M05620:37:000000000-D9766:1:1101:11002:3091 1:N:0:22
ACCACACCTTCTACAATGAGCTGCGTGTGGCTCCCGAGGAGCACCCCGTGCTGCTGACCGAGGCCCCCCTGAACCCCAAGGCCAACCGCGAGAAGATGCCCACATGAGAGGCCCCCTCCATCTTCTCGTGGCCGCCTCCCTCCTCCCTCGCCTCCCGCGGCTCCGCCCTTTCTCACTGGTTCTCTCTCTTGCCGCTTTCCGCAGAACACTCTTCTCTCTCATCTGTCTCTTTTGGTACTCTCCAGGTTCTT
+
BBCDCCCCFFFFGGGGGGGGGGHHGGGEHGHHHGGGGGGGGHHHHGGGGGGGHHHHHHHGGGGGGGGGGGGHFHHGGGGHGHHHHGGGGGDGCGHHHHH2GG//=?1?1?//?D-A@..0FHH1<=0<<CA?.<C::E.CCG://<.<:<--9E9E.9-<-<..<D.D-:FBFF0BB0<BF0BFFFF00<<00<--DF:0A.---///<BFF00BFF00<0000<00<F0:<BB;.000<B0/0:/0<<B0
@M05620:37:000000000-D9766:1:1101:13594:3160 1:N:0:22
GAGGCTGCTTTGGAAGAAACTCATAGATTACTGCAACAGTTCCCCCTGGACCTGGAAAAGTTTCTTGCCTGGCTTACAGAAGCTGAAACAACTCGCCATGTCCTACAGAATGCTCCCCGAGGAGCCCAGATCATCGCAACATCCTAAGAAATCACCGCAATGAAGAACAAGTAACAAGTCCGTCAGGGCTTTCGGATTTAGCAGACTTGAGTTTACCATTTCTCACTACTCGGAATTGGACCTGGACAATG
+
>11>A>FAFFBDCGGB1CGGDGBG3FGHHFHHHHGHGCF1DGHHHGEFE0FCFFFHHHGGGGHHEHFFHHHHHHGGHFG1FGG1CGHFHFHH11//EE>BB2@22111111B@@11/>>////??F//<<111121////0010121011011110///</1>11<000<011111<0=0<...../<CGHH0.-..;000000/9;9900000;0;;0C0;000090/;9....;FF/0/-;----/-9/
@M05620:37:000000000-D9766:1:1101:13339:3181 1:N:0:22
AGTGCCAGCTCTCAATCGCACAGGGGACCCAGGGCCTGGCCCCTCCATCCAGAAAACCTATGACCTCACCCGCTACCTGGAGCACCAACTCCGCAGCTTGGCTGGGACCTATGTGAGTATCCAGCGTAGGAATCTGGGAGTTGGGGAGGAGTGAGGAGTTGGGGAAAGACAGTCCTAACCGTGGAGGGTTCTGGTAAATGATGGGGTGAGGAGGGGCTCTTTGGCTCCCACCAGTCCCCCTGTCTGGTCTA
+
ACAABFFFCFFFGGGGGGGGGGHHGGGGGGHHGGGGGGHHHHGHGGHHHHHHFHHHHGHHHHGHHHHHHHHGGGGGHHHGHHHHGHHHGHHHGGGGGHHHGFHFGGHHGHHHHHHHHHHGBDHGGGEGGDFFGHHGHHFGGHHHGG.@FECGHHHHCEHHHHGGGGHAHHFHHBHFHHFHGGEG?EAFEGGGGGFFFGGGGGGGGGDD.AAFDFFFFFFFFFFFFFFFFF?FFFFFFFFFFFFFFFFFFFF
@M05620:37:000000000-D9766:1:1101:13780:3188 1:N:0:22
AGTGCCAGCTCTCAATCGCACAGGGGACCCAGGGCCTGGCCCCTCCATCCAGAAAACCTATGACCTCACCCGCTACCTGGAGCACCAACTACGCAGATTGGCTGGGACCTATGTGAGTATCCAGCGTAGGAATCTGGGAGTTGGGGAGGAGTGAGGAGTTGGGGAAAGACAGTCCTAACCGTGGAGGGTTCTGGTAAATGATGGGGTGAGGAGGGGCTCTTTGGATCCCACCAGTCCCCCTGTCTGGTCTA
+
1>1>AFBC?FFFGFGBBFEFECHCFGGECEHHGCE?EFHFAHE/EGB1F0GFBC1F0AB1FGBHGH@BGCCEGGC@GGHEFHHE0/GCEG1BE/E@/BFGGHHGCFEA/<B11FG21B>1>22B<<//<<@><1DBFHC/CFHC@CCCC.><F00C0A<CGHGCC:G.CC/CG0000CHFGBE-.:CA.;90CC0;CB0C009FEGB@FFFFF-@@--;9BB////:BF/-;A-:FFFEB--;//BB//;9
@M05620:37:000000000-D9766:1:1101:18575:3312 1:N:0:22
ACCACACCTTCTACAATGAGCTGCGTGTGGCTCCCGAGGAGCACCCCGTGCTGCTGACCGAGGCCCCCCTGAACCCCAAGGCCAACCGCGAGAAGATGAGGGCCCGCTCCCTCTTCTGTTTGCCGCCTCCCTCCTTCCTGGCCTCCCGGAGCTGAGCACTTTCTCACTGGTTCTCTCTTCTGCCGTTTTCCGTCGGACTCTCTTCTCTGACCTGCGTCTCCTTTGGCACTCTGCAGGTTCTCGATCGGCAG
+
BBBBBBAAFFFFGGGGGGAFGGHFGEEAAEGHHGGEAEGFDHHHHGGGGEFGGHGHHHHEGGGGGGGGGGGHHHHGGGGHGHHHHGGGGG/BDGHHHFHHHGGC<>AA-<FGHHHHBH110<=0<DCG.;CG/CGHHH00;GHHCGE.;;-;FF0CF0CFGGCFFGGEFE909FFFFFFFFFFFF.DFFFFFB:=FFFCFFFFFFFFFFBFF/F;BFFFFFFFFFF/FFFFFFF/;F.;BFBFFFFFF-@9
@M05620:37:000000000-D9766:1:1101:15184:3324 1:N:0:22
ACCACACCTTCTACAATGAGCTGCGTGTGGCTCCCGAGGAGCACCCCGTGCTGCTGACCGAGGCCCCCCTGAACCCCAAGGCCAACCGCGAGAAGATGCCCAGGTGAGTGGCCCGCTACCTCTTCTGGTGGCCGCCTCCCTCCTTCCTGGCCTCCCGGGGCTGCGCCCTTTCTCACTGGTTCTCTCTTCTGCCGTTTTCCGTAGGACTCTCTTCTCTGACCTGACTCTCCTTTGGAACTCTGCAGGTTCTA
+
AAAAAAA1FFFFGGGGGGABG1FCEEEBAAGGABFE?EGGGHHHHGGEFEGGFHHGHHHAEGCGGCGGGGGFHFHGGGGHAEHHHGCECG?<@CFBGG1?CC/FCHD0<?<FEGACGGGGF0<=D0D0=<.<<-@CGGHGHFGG00C;0/FF0;;9.--;-@BE;@B@@/BFFFB/F/-;;BF9///;FFF//9AA/:F/BBF--/B/B/:9//;BBB/9BB-//;////;BB9///B/;///;F--/;B9
@M05620:37:000000000-D9766:1:1101:13796:3332 1:N:0:22
GAGGCTGCTTTGGAAGAAACTCATAGATTACTGCAACAGTTCCCCCTGGACCTGGAAAAGTTTCTTGCCTGGCTTACAGAAGCTGACACAACCCGTAAGGTCCTTAAGGATGCTCCCCGTTAGGCAAGGCTCCTCACAGCATTCCAGGGAGTCAAAGAGCTGCTGAAACAATGGCAAGTCAATCAGGTCTTTCCGCTTTAGCACTCTTGTGGCTCCCATTGCACAATTCTCAGCGTTTGTCATTGGCACTG
+
>>AAAAFBFFFFGGGGGGGGGGHHHHHHHHHHHHDFHHHDDGGHHGGGHFHHHGHBHHHH3DGHHFFGHHHGGCEAFHFDCGHHF32@FGFEA1>1>1B@B3F344BBF3BFGH3FEE>/0>?2BFFFGGGHF?G2?B3/2FDGBFFBEF/?@GB>F20??<11?1111?/?<<0F1F>111>>><11<000=<.<EGG0GFHG0/:CFHHG..:;./:;;0090990F;BF0;.9.-.;;B0090/;9FF
@M05620:37:000000000-D9766:1:1101:16765:3363 1:N:0:22
GAGGCTGCTTTGGAAGAAACTCATAGATTACTGCAACAGTTCCCCCTGGACCTGGAAAAGTTTCTTGCCTGGCTTACAGAAGCTGAAACAACCCGTAAGGTCCTACAGGATGCTACCCGTAAGGAAAGGCTCCTAGAAGACTCCAAGGGAGTAAAAGAGCTGATGAAACAATGGCAAGTAAGTCAGGCATTTCCGCTTTAGCACTCTTGTGGATCCAATTGAACAATTCTCAGCATTTGTACTTGTAACTG
+
BBBBCBFCFFFFGFGGGGGGGGHHHHGFHHHGHHFHFFHGHHHHHGGGHHHHHGHGGHHHHFHHHHHHHHHHHHHHHGHGFHHGHHHHHCCG>1>1>A1F@GGHHHHHHFHHHHHHHHGG@ECHHHHHHGHHGHHHFHGFHGHHGFHGGHEGCHHFHGHHHHHHHHHFHCGHGBGHHGGBGHHHHHHFHHHHHHGGGGGFGHHHHHHHHHHGHHHHGGHHHFBF0CFCFFGFFGGGGGGFBFCFGGFGFGC
@M05620:37:000000000-D9766:1:1101:12700:3375 1:N:0:22
GAGGCTGCTTTGGAAGAAACTCATAGATTACTGCAACAGTTCCCCCTGGACCTGGAAAAGTTTCTTGCCTGGCTTACAGAAGCTGAAACAACCGGTAAGGTCCTCCAGGCTGATCCCCTTCCGGCCAGGCTCCTCGAAGCCTCCAAGGGAGTCAACGAGCTGATGAAACCATGGCAAGTCAGTCAGGCCTTTCCGCTTTAGCACTCTTGTGGCAACAATTGCCCACTTCTCAGCCTTTGTCCTTGAACCTG
+
AABBABFBFFFFGFGGGGGGGGGHHHHHHHHHHHGHGHHHHHHHHGGGHGHHHHHHFHFHHHHHHHGHHHHHHHHGHHFGGGFGHGFHHHHH?/>>>FGHHHHHH3BFGEFHA3BF2F2B2?></>E///FGGHEFGFA/C2@?GBF//FEGGF?F?F.<A1>>DGF110>00CGGGGDDGGGGDHG/:CG0=:AEDGGEHHHGFFCFFBBAC/0;9CFFFB900..;FGGFGG/C;F//9;BFF/;:ABF
@M05620:37:000000000-D9766:1:1101:21528:3383 1:N:0:22
GAGGCTGCTTTGGAAGAAACTCATAGATTACTGCAACAGTTCCCCCTGGACCTGGAAAAGTTTCTTGCCTGGCTTACAGAAGCTGAAACAACTGCCAATGTCCTACAGGATGCTACCCGTAAGGAAAGGCTCCTAGAAGACTCCAAGGGAGTAAAAGAGCTGATGAAACAATGGCAAGTAAGTCAGGCATTTCCGCTTTAGCACTCTTGTGGATCCAATTGAACAATTCTCAGCATTTGTACTTGTAACTG
+
AABBAAFCFFFFGCGGGGGGGGHHHGHHHHHFHHCGFHHHHDFGHGEGEHFFHHFGCBFHBGHGHHGBBFGHHHHEBFGGHHBGGBBGBFEHFGB3BG3FFBFHFGGGBFGHCHFFGHG/>EG3FHF?B?BGFFHBGHHG3322BBG//F/?@@HB2?@@GG>DGHGGGFHGFFFFFFF?=><FG=0FGFFDFH.<.<E=<DDG0GHHHDGFG0CC:0CGHGHHFHGB;G0;;BFGGGG9CF0F90;0;;C
@M05620:37:000000000-D9766:1:1101:22632:3464 1:N:0:22
ACCACACCTTCTACAATGAGCTGCGTGTGGCTCCCGAGGAGCACCCCGTGCTGCTGACCGAGGCCCCCCTGAACCCCAAGGCCAACCGCGAGAAGATGCCCAGGTCAGTCGCCCGCTACCGCTTCTGGTGGCCGCCTCCCTCCTTCCTGGCCTCCCGGAGCTGCGCCCTTTCTCACTGGTTCTCTCTTCTGCCGTTTTCCGTAGGACTCTCTTCTCTGACCTGAGTCTCCTTTGGAACTCTGCAGGTTCTA
+
>AAAA1AAFFFFGGGGGGG1FGHHGGGGHAFHGFGEAEEG/GFHHGGGAEEF1BGCGHHGE//>FGGGGGGFHHHGGGGHAHHHHGGEGGGGGGHFFGHHB1G/F1?GG1//?<<ACGGG-<@EFE0<D/.;G@GGGGHFGGGGBFFGB/CF0;AE.999@A/B-@B@@FFFBFFFFF-BFFFFFFFFFFEFF@BFFFFF?BA-:BFFFFFFBFFFF/BFFF-;-BFFFFFFF//9/F//FFFFF?-;FB/
@M05620:37:000000000-D9766:1:1101:13825:3475 1:N:0:22
ACCACACCTTCGACAATGAGCTGCGTGTGGCTCCAGAGGAGCACCCCGTGCTGCTGAAAGAGGCCCCCCTGAACCACAAGGCCAAACGCGAGAAGATGAGGGCACGCTCACTCATCTGTTTTCAGAATACCTCATTCCTGTCATACCGCTGCTGCGCCAATTGTCCCTTGTTCTCTCTTTTCCCGTTTTCCGTCGGACTCTATTCTCTGCCCTGAGTCTCATTAGGCCCACTGGGGGATCTCGATCGGCAG
+
>>>>>>>>CFF1AAA1AFBAEAFAEABBA0ABBBBBEEFAEGAFFEAE//BAGD1GG11BBGHACE@EEEFGBFE0?GGCGH?GE0??>>>>EEHFFHG10???C/<//?F1F01?<111<<1111??FF11>11>>=11<1111=<C--<.<00-;;E-;G00;CCGB/0<C00;;FG990;9.;FGAFG.9.---9;B//;/:/9B/;/9/-:9;//B////;9//9-;;/--9-9;-/;-:/9-----
@M05620:37:000000000-D9766:1:1101:17945:3487 1:N:0:22
AGTGCCAGCTCTCAATCGCACAGGGGACCCAGGGCCTGGCCCCTCCATCCAGAAAACCTATGACCTCACCCGCTACCTGGAGCACCAACTCCGCAGCTTGGCTGGGACCTATGTGAGTATCCAGCGTAGGAATCTGGGAGTTGGGGAGGAGTGAGGAGTTGGGGAAAGACAGTCCTAACCGTGGAGGGTTCTGGTAAATGATGGGGTGAGGAGGGGCTCTTTGGCTCCCACCAGTCCCCCTGTCTGGTCTA
+
ABABBFFFBFFFGGGGGGGGGGHGGGGGGGHHGGGGGGHHHHGHGGHHHHHHHHEHHGGHHHHHHHHHHHHGGEGGHHHHHHHHHHHHGGHHEGGGGFHHGHHGGGHHGHHHHHHHHHHHHHHHHGDGGGHHHHHHHHHGGHHHGGGGGGEGHHHHHGHHHHGGGGHHHHHHHHHHHHHHGGEGGGGGEFFGGGFGGGGGGGGGGGFFFFFFFFFFFFFFFFFFFFFFFFFFFFFFFFFFFFFFFFFFFFF
@M05620:37:000000000-D9766:1:1101:15117:3541 1:N:0:22
AGTGCCAGCTCTCAATCGCACAGGGGACCCAGGGCCTGGCCCCTCCATCCAGAAAACCTATGACCTCACCCGCTACCTGGAGCACCAACTCCGCAGCTTGGCTGGGACCTATGTGAGTATCCAGCGTAGGAATCTGGGAGTTGGGGAGGAGTGAGGAGTTGGGGAAAGACAGTCCTAACCGTGGAGGGTTCTGGTAAATGATGGGGTGAGGAGGGGCTCTTTGGCTCCCACCAGTCCCCCTGTCTGGTCTA
+
ACBBCFFFCFFFGGGGGGGGGGHHGGGGGGHHGGGGGGHHHHGHGGHHHHHHHHHHHGHHHHHHHHHHHHHGGGGGHGHHHHHHHHFHGHHHGGGGGHHHGHHGGGHHGHHHHHHHHHHGHHHHHGCEGGHHHHHHHHHGDHHHGGGGGGGHHHGHHGHHHHGGGGHHHGHHHGHHHHHHGEEGGGGGCFGGGGBFGGGGGGGGGGFFFFFFFFFFFFFFFFFFFFFFFFFFFFFFFFFFFFFFFFFFFFF
@M05620:37:000000000-D9766:1:1101:15911:3550 1:N:0:22
ACCACACCTTCTACAATGAGCTGCGTGTGGCTCCCGAGGAGCACCCCGTGCTGCTGACCGAGGCCCCCCTGAACCCCAAGGCCAACCGCGAGAAGATGCCCAGGTGAGTGGCCCGCTACCTCTTCTGGTGGCCGCCTACCTCCTTCCTGGCCTCCCGGAGCTGCGCCCTTTCTCGCTGGTTCTCTCTTCTGCCGTTTTCCGTAGGACTCTCTTCTCTGACCTGCGTCTCCTTTGGAACTCTGCAGGTTCTA
+
AAAAAAAAFFFFFGGF3FDGGBG1EBEBGAGHFG0AAEE?EHHHHGGGAAE/DGHFH00E@FCGF>>EGEEBHCF?EECEAEHGHE?<CCC//?CGD?FCCCHG111<?1//0/<-<@C0<<DGHFBB0/<<.--CC.::0:.:GB909B.AFFAAAA---.//;AB?9;BF/9---9@9;/9/FFFBFFFB/;999AFBB/-AFFFBF/9FF9B/;9B99BF-99@-:/B9F9/B9/B9/;/BB?99BB;
@M05620:37:000000000-D9766:1:1101:13630:3620 1:N:0:22
ACCACACCTTCTACAATGAGCTGCGTGTGGCTCCCGAGGAGCACCCCGTGCTGCTGACCGAGGCCCCCCTGAACCCCAAGGCCAACCGCGCGAAGATGCCCAGGTGAGTGGCCCGCTACCTCTTCTGGTGGCCGCCTCCCTCCTTCCTGGCCTCCCGGCGCTGCGCCCTTTCTCGCTGGTTCTCTCTTCTGCCGTTTTCCGTAGGACTCTCTTCTGTGCCCTGTGTCACCTTTGGAACTCTGCAGGTTCTA
+
BBBABBBBFFFFGGGGFG5FGCHHGEEBAEGHEFFECFGGGHHHHGGGGEFGGHHHHHHECGFGGDGGGGGFHFHGGGEHCCHHHG//>>///<//1?110?/??<1011<FG.<@--</0DG0G0DD0C...--A.A:.CF?/9CB0;/.CFF?E.-A----.--.-99/;/9...;-B//;;FFF9B////99A/EFFDF.AFFFBBBB//B9/;BB/9/A//;/////////;9/;BFFBF/A.//9/
@M05620:37:000000000-D9766:1:1101:9495:3669 1:N:0:22
ACCACACATTCTACAATGCGCTGCGTGCGGCTCCCGAGGAGCACCCCGTGCTGCTGACCGAGGCCCCCCTGAACCCCAAGGCCAACCGCGCGAAGATGCCCAGGTGAGTGGCCCGCTACCTCTTCTGGTGGCCGCCTCCCTCCTTCCTGGCCTCCCGGCGCTGCGCCCTTTCTCACTGGTTCTCTCTTCTGCCGTTTTCCGTAGGACTCTCTTCTCTGACCTGAGTCCCCTTTGGAACTCTGCAGGTTCTA
+
BBBBBBB3@BBFGGFGGGBAEEGGGFF2AAFEE2AB1EAEAGFHHGG0?EEFBHHHHHH>>>?EFGGGGGEHBGHGGGGHGHGHHGGGGG/>CGG/>FGHHHHGCHDGHHGGHHGGG?DHHHHHHHHHHHGHHGGGGGGGGGGGGGGGGGGGGGGGFB;;BBBFBBFBBFFFFFFFFFFFFFFFFFFF9BFFFBFFFFFFFFFDFBFFFFFFFFF9;F/;FFF/;BF/:AFFFFFFFFFFFFFFFFFFFFB
@M05620:37:000000000-D9766:1:1101:23319:3683 1:N:0:22
AGTGCCAGCTCTCAATCGCACAGGGGACCCAGGGCCTGGCCCCTCCATCCAGAAAACCTATGACCTCACCCGCTACCTGGAGCACCAACGCCGCAGCTTGGCGGGGACCTATGTGAGTATCCAGCGTAGGAATCTGGGAGTTGGGGAGGAGTGAGGAGTTGGGGAAAGACAGTCCTAACCGTGGAGGGTTCTGGTAAATGATGGGGTGAGGAGGGGCGCTTTGGCTCCCACCAGTCCCCCTGTCTGGTCTA
+
ABAAAFFFCFFFGFGGGGGGGGHCGGEGGGHHGGE?22FH2BAFEGHHHF3GGHF2BEBGFHG5GDHHHHC>E/FGHHHHHEGGHH1?11/>>E/E/B3B/C/</>--.>1>F<0<GDDD=GD0/C.<-:CCCGF0G/:.::0/C-9-A.A9.;0.;.BFGFD??9EFFBFFFFFFFBFFFA.@AADF9AAF/BB/9/BBFFFFFF.:AAFFDFFF;-;;AEF//BF.EFAAFFFFFFFDCFFEFBFFBFF
@M05620:37:000000000-D9766:1:1101:17123:3692 1:N:0:22
ACCACACCTTCTACAATGAGCTGCGTGGGGCTCCCGAGGAGCACCCCGTGCTGCTGACCGAGGCCCCCCTGAACCCCAAGGCCAACCGCGAGAAGATGCCCAGGTGAGTGGCCCGCTACCTCTTCTGGTGGCCGCCTCCCTCCTTCCTGGCCTCCCGGCGCTGCGCCCTTTCTCACTGGTTCTCTCTTCTGCCGTTTTCCGTAGGACTCTCTTCTCTGACCTGAGTCTCCTTTGGAACTCTGCAGGTTCTA
+
BBBBBBBACFFFGGGGGGEGGGHGGGE2AEFGHGGEFE?EEHH1FEGEAEEGHHGFHCGGGGFGGGGGGGGHGGHGEEGHGHHEHFGGGGGGGGFFGGHHHHHGGHHHGHGGHHGGGGGHHHHHHHHHHHGHHGGGGGHGGGGGGGGGGGGGGGGGGG-ADBFFFFFFFFFFFFFFFFFFFFFFFFFFFFFFFFDFFFFFFFFFFFFFFFFFFFFFFFFFFFFFFFF/FFFFFFFFFFFFFFFFFFFFFFB
@M05620:37:000000000-D9766:1:1101:15318:3729 1:N:0:22
ACCACACCTTCTACAATGAGCTGCGTGTGGCTCCCGAGGAGCACCCCGTGCTGCTGACCGAGGCCCCCCTGAACCCCAAGGCCAACCGCGAGAAGATGCCCAGGTGAGTGGCCCGCTACCTCTTCTGGTGGCCGCCTCCCTCCTTCCTGGCCTCCCGGCGCTGCGCCCTTTCTCACTGGTTCTCTCTTCTGCCGTTTTCCGTAGGACTCTCTTCTCTGACCTGAGTCTCCTTTGGAACTCTGCAGGTTCTA
+
AABBBABAFFFFGGGFGGGGGGHGGEFEHGHHHFGGGGGEGHHHHGGGEEECDGFHHHHGFGCGGGGGGGGHHHHGGGGHGHHHEGGGGGGGGGCFGHHHGHEG1FG0?GEGHH---@@GGHFHH0=G=GGHHGGGGDHGHCDFBFGGGGFGGGEEDC9-9-;A--DF=FFFFFEFBFF/BFF/BBBFFFFEB>9ABEFFFFF9DFFEFFFFFFB99BBBFBF/.:;/;F9FFFFFFFFFFFFFFF.BFF9
@M05620:37:000000000-D9766:1:1101:18885:3731 1:N:0:22
ACCACACCTTCTACAATGAGCTGCGTGTGGCTCCCGAGGAGCACCCCGTGCTGCTGACCGAGGCCCCCCTGAACCCCAAGGCCAACCGCGAGAAGATGCCCAGGTGAGTGGCCCGCTACCTCTTCTGGTGGCCGCCTCCCTCCTTCCTGGCCTCCCGGCGCTGCGCCCTTTCTCACTGGTTCTCTCTTCTGCCGTTTTCCGTAGGACTCTCTTCTCTGACCTGAGTCTCCTTTGGAACTCTGCAGGTTCTA
+
ABBBBBBBFFFFGGGGGGFFGBG4EAEBCEGHCFGFDEGCEHFGHGGGGGGGFHFHHHHGCGGGGDGGGGGFHFHGGGGHECGHHGGCGGDC/DGFFFHFFHHGEHHHHHGGHHGGGGGHHHHGHHHHHHGHHGGGGGHGHHFHFGGGGGGGGGGGG@-BBBBFB?F?BFFFFFFFFFFFFFFFFFFFFFFFFBDFFFFFFFFFFFFFFFFFFFFFFFFFFFF9FFFFFFBFFFFFFFFFFFFFFFFFFEB
@M05620:37:000000000-D9766:1:1101:20903:3739 1:N:0:22
AGTGCCAGCTCTCAATCGCACAGGGGACCCAGGGCCTGGCCCCTCCATCCAGAAAACCTATGACCTCACCCGCTACCTGGAGCACCAACTCCGCAGCTTGGCTGGGACCTATGTGAGTATCCAGCGTAGGAATCTGGGAGTTGGGGAGGAGTGAGGAGTTGGGGAAAGACAGTCCTAACCGTGGAGGGTTCTGGTAAATGATGGGGTGAGGAGGGGCTCTTTGGCTCCCACCAGTCCCCCTGTCTGGTCTA
+
BBBBBFFFBFFFGGGGGGGGEFHHGGGGGGHHGGGGGGCHH2EHGEGHHHHHHHHHHGFHHHHHGGFCGHHGGGEGGHHHHHHHHFHHGHHHGGGGGHHHGHHGGGHHGHHHHHHHHHHHHHHHHGGGGGHHHHHHHHHGGHHHGGGGGGGHHHHHHGHHHHGGGGHHHHHHHHHHHHHHGGGGGGGGEFGGGGFGGGGGGGGGGGFFFFFFFFFFFFFFFFFFFFFFFFFFFFFFFFFFFFFFFFFFFFF
@M05620:37:000000000-D9766:1:1101:13731:3759 1:N:0:22
AGTGCCAGCTCTCAATCGCACAGGGGACCCAGGGCCTGGCCCCTCCATCCAGAAAACCTATGACCTCACCCGCTACCTGGAGCACCAACTCCGCAGCTTGGCTGGGACCTATGTGAGTATCAAGCGAAGGAATCTGGGAGTTGGGGAGGAGTGAGGAGTTGGGGAAAGCAAGTCCTAACCGTGGAGGGTTCTGGTAAATGATGGGGTGAGGAGGGGCTCTTTGGCTCCCACCAGTCCCCCTGTCTGGTCTA
+
BCABBFFFCFFFGGGGGGGGGGHHGGGGGGHGFGGGGGHHHHGHGGHGHHHHHHHHHGHHHHHHHHHHHHHGGFGGHHHHGHHHHHHHGHHHFGGGFHGHGHHGGGHHGHHHHH3BFGHHH3?FHG/>B/=FGHHHH00?CGHHG-.>-<<=.0<.0<<GHHG-;CG./0;CGHGHHHHGGEE?;CGGCFFGGG0FFFGFGFGGGGFFFF?FFFFFFFFFFFFFFFFFFFFFFFFFFFFFFFFFFFF0BF9
@M05620:37:000000000-D9766:1:1101:15085:3773 1:N:0:22
GAGGCTGCTTTGGAAGAAACTCATAGATTACTGCAACAGTTCCCCCTGGACCTGGAAAAGTTTCTTGCCTGGCTTACAGAAGCTGAAACAACCCGCCAGGTCCTCCAGGATGCTACCCAGCAGGCCAGGCTCCTCGCCTCCAACACGGGAGTCAAAGCAATGCTGAACCCATGAGAAGTCCGTCAGGTATTTCCGCTTTCGCACTCTAGAGGCTACCCTTGCCAACTTCTCAGCTTCAGTCATTGTCACTG
+
>1>AAACAFFFFCGGG1FGGDGHGHGHHHFGHHHDAFFHAFGHHHGEGHHHHHFHHHHHFFHHHFHFHHHHHHHGBGHHHHHHHHFHHHHHH/?/////?1B11B>>10?11012BF01/>00<</?FEE0BF10<<B/</011?F//<CA/<<1?<F1<FF<111>1...<<000=C=D0C.<:CH00000<0.:...0..;--;;0009/..9/;90//;:0;EFFFFFFBF////;;/9B/BBB/:FF
@M05620:37:000000000-D9766:1:1101:15491:3784 1:N:0:22
AGTGCCAGCTCTCAATCGCACAGGGGACCCAGGGCCTGGCCCCTCCATCCAGAAAACCTATGACCTCACCCGCTACCTGGGGCACCAACTCCGCAGCTTGGCTGGGACCTATGTGAGTATCCAGCGTAGGAATCTGGGAGTTGGGGAGGAGTGAGGAGTTGGGGAAAGACAGTCCTAACCGTGGAGGGTTCTGGTAAATGATGGGGTGAGGAGGGGCTCTTTGGCTCCCACCAGTCCCCCTGTCGGGTCTA
+
AA1>AF1FAFFFG1GB1FF1F0G0F00EE?GH0EE/AFHFFHEHGGCHHAGGE0F0FEHHFG2GHAGGHHHC//>EHH@G//?EEGA/E0F1/////01<<E1FEEHFEGBFHGGFFF2>FGFHHC/CBFBDGFHHFH0?ECFB-CC@C<CCG0D<0AGFGFGGFAGHBGCCHHGGFBBF@CC@.:B@;C.CBFCBF00BBFFGF?---:-9;B@?--;/BF/9//BEA-;--F9B/FFF@F/9-;-A?F/
@M05620:37:000000000-D9766:1:1101:17975:3793 1:N:0:22
GAGGCTGCTTTGGAAGAAACTCATAGATTACTGCAACAGTTCCCCCTGGACCTGGAAAAGTTTCTTGCCTGGCTTACAGAAGCTGAAACAACTCGCAATGTCCTACAGGATGCTACCCGTAAGGAAAGGCTCCTAGAAGACTCCAAGGGAGTAAAAGAGCTGATGAAACAATGGCAAGTAAGCCAGGCATTTCCGCTTTAGCACTCTTGTGGATCCAATTGAACAATTCTCAGCATTTGTACTTGTAACTG
+
AAAAB4CAFFFFGGGGCCGGBF4GDGFGFGHHGHHFHCGABFFGHGEGHHHH2EC2G3AFDG5FFGFGHHHHGHGGHHHFHHH3CGHGHGEH331/>>>F4GFGHHBFGA33FF4GHGD//EGFF33FFC?F/3?4111101BGFBGGG/C/0F2>1?GBDFB11GHHFH/1110FC.=<<11>CF.<FGHBG0<.CDAD<=;0;CG:CGG?00:CG:CBC099;BF0;09CBFBCFFFBB;F0CCFF0;0
@M05620:37:000000000-D9766:1:1101:10064:3817 1:N:0:22
AGTGCCAGCTCTCAATCGCACAGGGGACCCAGGGCCTGGCCCCTCCATCCAGAAAACCTATGACCTCACCCGCTACCTGGAGCACCAACTCCGCAGCTTGGCTGGGACCTATGTGAGTATCCAGCGTAGGAATCTGGGAGTTGGGGAGGAGTGAGGAGTTGGGGAAAGACAGTCCTAACCGTGGAGGGTTCTGGTAAATGATGGGGTGCGGAGGGGCTCTTTGGCTCCCACCAGTCCCCCTGTCTGGTCTA
+
BBBBBFFF?FFFGGGGGGF2EAG4FEGEEGHEGAGG2FHH2GEFFGHBGHHHBGCGHGHCHHFHHHHHHFFFGGEEHHHHHHHHHHHHGHEHEGE@EHHH?H3/EFHGEH1?FGD?1?G1B?GE0C<<<C1FCDFH1G0?CFGF/CFGCGGGH00C0<CC0CCCG.;.;:/;CGCHHHHF?DEB.;.9EFGGGGF9FBF00CFFEAF?.--9@=-B;=EFFFB/FBF9..A.:FFF/FFFBFFFFBF/;FF
@M05620:37:000000000-D9766:1:1101:20941:3833 1:N:0:22
AGTGCCAGCTCTCAATCGCACAGGGGACCCAGGGCCTGGCCCCTCCATCCAGAAAACCTATGACCTCACCCGCTACCTGGAGCACCAACTCCGCAGCTTGGCTGGGACCTATGTGAGTATCCAGCGTAGGAATCTGGGAGTTGGGGAGGAGTGAGGAGTTGGGGAAAGACAGTCCTAACCGTGGAGGGTTCTGGTAAATGATGGGGTGAGGAGGGGCTCTTTGGCTCCCACCAGTCCCCCTGTCTGGTCTA
+
BBBBBFFFBFFFGGGGGGGCG2GHGEGGGFGHGGGGGGHHHHGHGGHHHHHHHHHHHGHHHHHHHHHHHHHGGGGGHHHHHHHHHHHHGHHHGGGEGGHHGHHGGGHHGGHHHHHHGHHHHHHHHGDGGDHHHHHHHHHGGHHHGGG-@GGHHHHHHGHHHHGGGGHHHHHGHHFHHHHHGGFBEGGG;FFGGGFFFGGGGGGGGGFBFFFFFFBBBBFFFFFFFFFFFFFFFFFFFFFFBFFFFFFFFFF
@M05620:37:000000000-D9766:1:1101:13304:3898 1:N:0:22
AGTGCCAGCTCTCAATCGCACAGGGGACCCAGGGCCTGGCCCCTCCATCCAGAAAACCTATGACCTCACCCGCTACCTGGAGCACCAACTCCGCAGCTTGGCTGGGACCTATGTGAGTATCCAGCGTAGGAATCTGGGAGTTGGGGAGGAGTGAGGAGTTGGGGAAAGACAGTCCTAACCGTGGAGGGTTCTGGTAAATGATGGGGTGAGGAGGGGCTCTTTGGCTCCCACCAGTCCCCCTGTCTGGTCTA
+
AAAAAFFFBFFFGGGGGCFGGE44BA2AEEHHFEGG2AB2FHGHGGHHH1FFBF32BEHF5B5GG5GHHHHCG/EGHFHFHHHHGHHHG3FFEEEG?GGHFHHGEEHHGHHHGHHGHHHHHHHHHGEDGGHHHGHHHGHGGHHHGGGGGGGHHHHHHGHHFHGGGGHHHHHHHHHHHHHHGEGGGGGGDGGGGGCGGGGGGGGFGGFBFFFFFFBBBBFFFFFFFFFFFFFFFFFFFFFFBFFFFFFFBF/
@M05620:37:000000000-D9766:1:1101:12052:3930 1:N:0:22
ACCACACCTTCTACAATGAGCTGCGTGTGGCTCCCGAGGAGCACCCCGTGCTGCTGACCGAGGCCCCCCTGAACCCCAAGGCCAACCGCGAGAAGATGCCCAGGTGAGTGGCCCGCTACCTCTTCTGGTGGCCGCCTCCCTCCTTCCTGGCCTCCCGGAGCTGCGCCCTTTCTCACTGGTTCTCTCTTCTGCCGTTTTCCGTAGGACTCTCTTCTCTGACCTGAGTCTCCTTTGGAACTCTGCAGGTTCTA
+
ABABBBAAFFFFGGGGGG5BFGHHGEEBAEHGHBFE?EEFGHHHHGGFGEGGFHHHHHHEECCEGGGGGGGHHHHGGGGHGHHHHGGGGG/BDGHEGFHHHHHGHFGHHHGGHHGGGGGHHHHHHHHHHHGHHGGGGGHGHHGHHGGGGGGGGGGGGG-BDGGGGGFFFFFFFFFFFFFFFFFFFFFFFFFFFFDFFFFFFFFFFFFFFFFFFFFFFFBFFFFBBFF/;BFFFFFFFFFFFFFFFFFFFFB
@M05620:37:000000000-D9766:1:1101:13608:3968 1:N:0:22
AGTGCCAGCTCTCAATCGCACAGGGGACCCAGGGCCTGGCCCCTCCATCCAGAAAACCTATGACCTCACCCGCTACCTGGAGCACCAACTCCGCAGCTTGGCTGGGACCTATGTGAGTATCCAGCGTAGGAATCTGGGAGTTGGGGAGGAGTGAGGAGTTGGGGAAAGACAGTCCTAACCGTGGAGGGTTCTGGTAAATGATGGGGTGAGGAGGGGCTCTTTGGCTCCCACCAGTCCCCCTGTCTGGTCTA
+
>ABBBFFFBFFFGGGGGFEGGGHHGGGGGGHHGGGGGGHHHHGHGGHHHHHHHHHHHGHHHHHHHHHHHHHGGGGGHHHHHHHHHHHHGHHHGGGGGHHHGHHF/EHHGGHHHHFHHFHHHHHHHGEGGGHHHHHHHHHGDHHHGGGGGGGHHHHHHGHHHHGGGGHGGHHHHHHHHHHGGDEGGGGG9CFGGGFBFGGGGGGGGFFFFFFFFFFFFFFFFFFFFFFFFFFFFFFFFFFFFFFFFFFFFB/
@M05620:37:000000000-D9766:1:1101:8040:3998 1:N:0:22
AGTGCCAGCTCTCAATCGCACAGGGGACCCAGGGCCTGGCCCCTCCATCCAGAAAACCTATGACCTCACCCGCTACCTGGAGCACCAACTCCGCAGCTTGGCTGGGACCTATGTGAGTATCCAGCGTAGGAATCTGGGAGTTGGGGAGGAGTGAGGAGTTGGGGAAAGACAGTCCTAACCGTGGAGGGTTCTGGTAAATGATGGGGTGAGGAGGGGCTCTTTGGCTCCCACCAGTCCCCCTGTCTGGTCTA
+
AAAAAFF1>BCFGGGGGGA1E?FCFGC0ABFGA0BB/BFGAFEHGGHFGHHHEFEGHGH1FGGHHHHHHHFEG>EEHHHHCGHHHHGEEGGHEEE//FGHGF1??EHHGHHHHHBHHGHHHHHHHCBFGGHHHHHHHHGFGHHHGGGGG.CHHHHHGC/CBCCGGGHHHHHHHHFHHHHHGEGGGGG@:AFGGGFGGGGGGGGBECF@FFFFFF=@@@FFFFFF/BFAEFFFFFBFFFFB@EFFFFFBBFB
@M05620:37:000000000-D9766:1:1101:15455:4014 1:N:0:22
ACCACACCTTCTACAATGAGCTGCGTGTGGCTCCCGAGGAGCACCCCGTGCTGCTGACCGAGGCCCCCCTGAACCCCAAGGCCAACCGCGAGAAGATGCCCAGGTGAGTGGCCCGCTACCTCTTCTGGTGGCCGCCTCCCTCCTTCCTGGCCTCCCGGCGCTGCGCCCTTTCTCACTGGTTCTCTCTTCTGCCGTTTTCCGTAGGACTCTCTTCTCTGACCTGAGTCTCCTTTGGAACTCTGCAGGTTCTA
+
BBBBBBBAFFFFGGGGGG5BGFHHGFG24AGFFAFE2EFCDHHHHGGEEEFGEHFHHHGEEFCFGGGGGGFHFGHGGGGHGHHHHGGGGG/BCFHBDGHHHHHGGFHFHHGGHHGGGGGHHHGHHHHGGHFHGGGGGGHGHHGHFGGGGGFGGGGGGG9@A=FFFFFFFFFFFFFFFFFFFFFBFFFFFFFFFFDFFFFFFFFDFFFFFFFFFFFFFFFFFFF:BFF/BBBFFFFFFFFFFFFFFFAFFFF
@M05620:37:000000000-D9766:1:1101:15474:4016 1:N:0:22
ACCACACCTTCTACAATGAGCTGCGTGTGGCTCCCGAGGAGCACCCCGTGCTGCTGACCGAGGCCCCCCTGAACCCCAAGGCCAACCGCGAGAAGATGCCCAGGTGAGTGGCCCGCTACCTCTTCTGGTGGCCGCCTCCCTCCTTCCTGGCCTCCCGGAGCTGCGCCCTTTCTCACTGGTTCTCTCTTCTGCCGTTTTCCGTAGGACTCTCTTCTCTGACCTGAGTCTCCTTTGGAACTCTGCAGGTTCTA
+
AABCCBCCFFFFGGGGGGGGGGHHGEGGHDHHHGGGFGGGGHHHHGGGEGGGHHHHHHHGGGGGGGGGGGGGHHGGGGGHGHHHHGGGGGGGGGGFGHFHHHHG1FFFGHFGGHGGGDGHHHGHHHHGDHGHHGGGGGHGHHGGGGGGGGGGGGGGGGGGGGGFGGFAFFFFFFFFFFFFFFFFFFFFFFFFFFADFFFFFFFFF0BFFFFFFFFFFFFFFFFFFFFFFFFFFFFFFFFEFFFFFFFFFFF
@M05620:37:000000000-D9766:1:1101:22696:4057 1:N:0:22
AGTGCCAGCTCTCAATCGCACAGGGGACCCCGGGCCTGGCCCCTCCATCCAGAAAACCTATGACCTCCCCCGCTACCTGGAGCACCAACTCCGCAGCTTGGCTGGGACCTATGTGAGTATCCAGCGTAGGAATCTGGGAGTTGGGGAGGAGTGAGGAGTTGGGGAAAGACAGTCCTAACCGTGGAGGGTTCTGGTAAATGATGGGGTGAGGAGGGGCTCTTTGGCTCCCACCAGTCCCCCTGTCTGGTCTA
+
>>>AAD@@ACFFGGGFGEF1ECGAFEEFEE0AEAEE/FF00FF/EEFFFE1B1FAF0EFFFEBDFGH/FB>EEEEEH1F>FGH?FGHHGFBHGF//<0BG/<B//?<G<G111GDG1FFB2F11FA/?@F11<GGB10<<C01>A-<@CF?C.<0:CC:CFBC?E...;:BFGFGGGGGF9EE-C..;.-A//B;/B/B/9FF/;-;-A--F9-@@@@AF/B;/;;/;-9ABA;//9/-;@EBBB/99;9;
@M05620:37:000000000-D9766:1:1101:22961:4072 1:N:0:22
ACCACACCTTCTACAATGAGCTGCGTGTGGCTCCCGAGGAGCACCCCGTGCTGCTGACCGAGGCCCCCCTGAACCCCAAGGCCAACCGCGAGAAGATGCCCAGGTGAGTGGCCCGCTACCTCTTCTGGTGGCCGCCTCCCTCCTTCCTGGCCTCCCGGAGCTGCGCCCTTTCTCACTGGTTCTCTCTTCTGCCGTTTTCCGTAGGACTCTCTTCTCTGACCTGAGTCTCCTTTGGAACTCTGCAGGTTCTA
+
3AAABBABFFFFFGGFFGGGGGHFEFGGH2GHHGG2EEGCFHHHHGEGA1EFB3FGHFCFGGCGFG?EGGGHHHEFGGGEGHHHEFGGGCGGCAHF1<GHHHHGHFHHHFFFHF-ACCGHFHHHHHHEHHGGHCGGG.GGHHDHH0FB0/9CFGGGDBBG9F/9?BFBBFFFFFFFFFFFF/BFFFFFFFFFFBFFFFFFFFFFFFFFFFFFFFFBF/;FFFF/.FFFFFFFFFFFFFFFFFFFFF./BF/
@M05620:37:000000000-D9766:1:1101:19982:4073 1:N:0:22
AGTGCCAGCTCTCAATCGCACAGGGGACCCAGGGCCTGGCCCCTCCATCCAGAAAACCTATGACCTCACCCGCTACCTGGAGCACCAACTCCGCAGCTTGGCTGGGACCCATGAGAGTATCCAGCGTAGGAATCTGGGAGTTGGGGAGGAGTGAAGAGTTGGGGAAAGACAGTCCTAACCGTGGAGGGTTCTGGTAAATGATGGGGTGAGGAGGAGCTCTTTGGCTCCCACCAGTCCCCCTGTCTGATCTA
+
>>>1>@FCAFFFGBDGGCFAEEGCCAEE0AEGGGGA/AFG0FECEGFHFHGH1CC0BEFEGH2GGHHHHFHCGEGGHHG00BGGFECGECHHGG?/E0FGE0B??EHFG/?GF1B1B<FGHHHHHGB?/CF<G1<GFF0C??GFCGGGGGECH00==<=GGG-;C.GGCHHHH00<;CGF@EFAEEG-9;9FFGBFFFBFFFBFAGF@FFFFFB-9:;9BFF/BBBFEFFFAA-BF/9E-;EFFEB/9/;/
@M05620:37:000000000-D9766:1:1101:9162:4159 1:N:0:22
ACCACACCTTCTACAATGAGCTGCGTGTGGCTCCCGAGGAGCACCCCGTGCTGCTGACCGAGGCCCCCCTGAACCCCAAGGCCAACCGCGAGAAGATGAGCGCCCGCGACCTCTTCTGGCGGTCGCCTCCCTCCCTCCTCGCCTCCCGGAGCTCCCCCCTTTCTGACCGTTTTCACCTTCTGTCGCTTTTCGTAGGTCTCTCTTCTCTGACTTGTGTCTCCTTTGGAACTCTGCAGTTTCTAGAGCGGAAG
+
CCCCCCCCFFFFGGGGGGGGGGHHGFEEGGHHHGGGGGGFGHHHHGGGFFEFHHGHHHHGGEGGGGGGGGGHFHHGGGGHGHHHHGGEFC>C@DHGHHD22/@//A@-<-<.000=G000A-::--;.;:.//:./:=//;C9AAA;.;--;A00.9;=-.;B00BF/@.;/.0000000B00;.9;E.00-./.:000:0;90:00;00;9;000;BBFFF0;F/00;B0B0:B00;BFF0090:--9-9
@M05620:37:000000000-D9766:1:1101:9135:4168 1:N:0:22
ACCACACCTTCTACAATGAGCTGCGTGTGGCTCCCGAGGAGCACCCCGTGCTGCTGACCGAGGCCCCCCTGAACCCCAAGGCCAACCGCGAGAAGATGAGGGCCCGCTCCCTCTTCTGTTTGCCGCTTCTCTCCTTCCTGGCCTTCCGGAGCTGCGCCCTTTTTCACTGGTTCTCTCTTCTGCCGTTTTCCGTCGGACTCTCTTTTCTGCCCTGCGTCTCCTTTGGCCCTCTGCCGGTTCTCGATCGGCAG
+
ABAAABBBFFFFGGGGGGGGGGHHGEEEGAGGGGGEEGGGGHHHHGGGGEGGHHHGHHHGGGGGGGGGGGGHGGHGGGFHCEHHHGFEDGBCDGHHHHHHHFD//>>/-.<>FG1>F1FDG/=<@D-<.0<=CHHHHGHH/:GG:;;EG?ADGGGGG9--;00;:9FFFGFFFFFFFFFFFFFFFDDFFFFF;AFABFFFF;F//;FFEFFFFFFFF>DFFFFF/B/99.:FF/99@9;AF9;FF.;DAF-
@M05620:37:000000000-D9766:1:1101:8955:4170 1:N:0:22
ACCACACCTTCTACAATGAGCTGCGTGTGGCTCCCGAGGAGCACCCCGTGCTGCTGACCGAGGCCCCCCTGAACCCCAAGGCCAACCGCGAGAAGATGAGGGCGGGCTCTCTCTTCTGTTTTCCGCCTCGCTCCTTCCTGGCCTCCCGGCGCTGCGCGCTTTCTCCCTGGTTCTCTCTTCTGCCGTTTTCCGTCGGACTCTCTTCTCTGCCCTGCGTCTCCTTTGGCTCTCTGCCGGCTCTCGATCGGCAG
+
BBBBBBBAFFFFGGGGGGGBGGHHGGGGHGGFHGGGGGGGGHHHHGGGEEG15DFHHHHGGGCGGGGGGGGHHHHGGGFHGHHHHGGGGGGG/<22FB2FC?D/-<@@A/::<G0GF000;/<0;A.;..;;CFGFFGFF/9CF.:CFG-;@>-9@F---;.//B/99/.FBFFFFFFEB9/9/;.9/;BBD/;@AFFFFF:B///99/99AFFF=A;AFFFFF//B/;/;BF/;;=-;AF/.;B.;.BD9
@M05620:37:000000000-D9766:1:1101:10838:4179 1:N:0:22
ACCACACCTTCTACAATGCGCTGCGTGTGGCTCCCGAGGAGCACCCCGTGCTGCTGACCTAGGCCCCCCTGAACCCCAAGGCCAACCGCGCGAAGATGAGGGCCGGCTCGCTCTTCTGTTTTCCGCCTCCCTCCTTCCTGGCCTTCCGGAGCTGCGCGCTTTTTCACTGGTTCTCTCTTCTGCCGTTTTCCGTCGGACTCTCTTTTCTGCCCTGCGTCTCCTTTGGCCCGCTGCCGGGTCTCGATCGGCAG
+
BBBBBBB3BBBFGGGGGG4AEAFGGFGB2AGFGBBE2EEEDGGHHGG0ABEFEHGHHHH5BEBFHEGGGEEGFHHGGGGHGHHHHGGCFG>CFGG/FFHHHG?//<>@E->CGHGHH0=DG/=GG..;..:=GGHHHHHH/9FG9;CEGABGGGGGG--;AF/;BFFFFFFFFFFFFFFFFFFFFFFFFFFFFFCFFFFFFBFF/9FFBBFFFF.;A;AFFFFFFEF/;-9;;.;;@-;@F/:BF.;DAC9
@M05620:37:000000000-D9766:1:1101:14918:4244 1:N:0:22
AGTGCCAGCTCTCAATCGCACAGGGGACCCAGGGCCTGGCCCCTCCATCCAGAAAACCTATGACCTCACCCGCTACCTGGAGCACCAACTCCGCAGCTTGGCTGGGACCTATGTGAGTATCCAGCGTAGGAATCTGGGAGTTGGGGAGGAGTGAGGAGTTGGGGAAAGACAGTCCTAACCGTGGAGGGTTCTGGTAAATGATGGGGTGAGGAGGGGCTCTTTGGCTCCCACCAGTCCCCCTGTCTGGTCTA
+
>A1>>DFFAFFFG1FFGFFAECGCFEEEEAGHABFAFFGHFHGHGGHGGFHGFFFBGGHHGGFHHDBGHHHEG>>EHHBFBEHHGH0?EFFB>E?E>>B<EGFEFGHHGGHHHHFHHGHFHHHHGGBEGGHHHHHHHH0FEGFHCGACCECGH0DGBCCHGG@CGCEHFHHHHHHHHHHHGGGGAEB@CGGGGG;BFGGGGGGGGGF@EFFFFF@@@@FFFFFFFFFFFFFFFFFFFFFF@FFFFFFFFFF
@M05620:37:000000000-D9766:1:1101:12763:4278 1:N:0:22
ACCACACCTTCTACAATGAGCTGCGTGTGGCTCCCGAGGAGCACCCCGTGCTGCTGACCGAGGCCCCCCTGAACCCCAAGGCCAACCGCGAGAAGATGCCCACGTGAGTGGCCCCCTACCTCTTCCGGTGGCCGCCTCCCTCCTTCCTGGCCTCCCGGCACCGCGCCCTTTCTCACTGGTTCTCTCTTCTGCCGTTTTCCGTAGGACTCTCTTCCCTGACCTGAATCCCCTTTGGAACTCTGCAGGGTCTA
+
AA1AA?AACFFF3FGF3GE1GEGFEEEE00AGFFFF0EF/AGFGHGCGA/EA1FFGHHFE/F?EGEEEEGF01F>EGGAHACGHAFAECGGC/<F1F1?FFF/>//?/?1//0F--><0FGHFDF0.<<ACG::@CE?GGH9BB0BF0BF.9CAAC.9---.;---;-@BBBFB///:FFB/;//9B/9B//99-9B99/:/--;////;BB///B//99/B-///;/;A-9FFF////9BB/:/A9BFFB
@M05620:37:000000000-D9766:1:1101:22381:4304 1:N:0:22
ACCACACCTTCTACAATGAGCTGCGTGTGGCTCCCGAGGAGCACCCCGTGCTGCTGACCGAGGCCCCCCTGAACCCCAAGGCCAACCGCGAGAAGATGCCCAGGTGAGTGGCCCGCTACCTCTTCTGGTGGCCGCCTCCCTCCTTCCTGGCCTCCCGGAGCTGCGCCCTTTCTCACTGGTTCTCTCTTCTGCCGTTTTCCGTAGGACTCTCTTCTCTGACCTGAGTCTCCTTTGGAACTCTGCAGGTTCTA
+
BBBBBBBAFFFFGGFGFGGGFG4BEEEEHDHHHGG2E?E2EHHHHGGG1EGGHF3GHHGGGGGGGGGGGGGHHHHGGGGHGHHHHGGGG?>CGDHHH2FGHHHGHHHHHHGGHHGGGGGHHHHHHHGHHFGHHGGGGGHGHHGHHGGGGGGGGGGGGG?DDGGGGGFFFFFFFFFFFFFFFFFFFFFFFFFFFFFFFFFFFFFBFFFFFFFFFFFFFFFFFFFFFFFFFFFFFFFFFFFFFFFFFFFFFFB
@M05620:37:000000000-D9766:1:1101:20305:4345 1:N:0:22
ACCACACCTTCTACAATGAGCTGCGGGTGGCTCCCGAGGAGCACCCCGTGCTGCTGACCGAGGCCCCCCTGAACCCCAAGGCCAACAGCGAGAAGATGCCCAGGTGAGTGGCCCGCTACCTATTCTAGTGGCCGCCTACCTCCTTACTAGCCACCAGGCGCTGAGCCATTTCTCACTGGTTCTCTCTTCTGCCGTTTTCCGTAGGACTCTCTTCTCTGACCTGGGTCTCCTTTGGAACTCTGCAGGTTCTA
+
AAAAAAAACCFFGBGEDG1BGBHCG00000BB1AF//EEGCHHGHGGGCAFFBHF@GHF>/F?EG/EGGEF0F1GGGG/G//GHHG/0FC<//CC11?1<CCEGCGHAFDFAFF-><--CB0DGGF0=<0<<C@CCCFBGHEGGBFFB09/;0;9..E.@9-9CA/B/;9BBFF/9BBFBF/9;;//F/:F/B@?BFF/FBFABFBBFFFFFB/FF/9/9BFB--;B-BF/;F/F9FB///9//BF9BFF9
@M05620:37:000000000-D9766:1:1101:8175:4364 1:N:0:22
ACCACACCTTCTACAATGCGCTGCGTGTGGCTCCCGAGGAGCACCCCGTGCTGCTGACCGAGGCCCCCCTGAACCCCAAGGCCAACCGCGAGAAGATGCCCAGGTGAGTGGCCCGCTACCTCTTCTGGTGGCCGCCTCCCTCCTTCCTGGCCTCCCGGGGCTGCGCCCTTTCTCACTGGTTCTCTCTTCTGCCGTTTTCCGTAGGACTCTCTTCTCTGACCTGAGTCTCCTTTGGAACTCTGCAGGTTCTA
+
AABBBBB>BFFFGGGGGG4EECEGGGGBAEGHHFFECEG?EHHHHGGGEGGGHHHHHHHEGGGGGGGGGGGHHHHGGGGHGHHHHGGGGG<CGGHGHHHGFFHFGHHHHFGGHHGGGGGHHHHHHHHHDGFGHGGGGGHGGGGGFFGGGBFGGGGGGB-;;BDFFFFFFFFFFFFFFFFFFFFFFFFFFFFFFFD.BEBFFFFDDBFFFFFFFFFFFFFFFFFFF9B/BBFFFFEFFFFFFFFFFEAFFFB
@M05620:37:000000000-D9766:1:1101:13664:4409 1:N:0:22
GCTGCTGCTTTTGAATCGCACAAGTCTGACCTCCCGTAGCTCCCTAGAGTCTCGTAAGCCGTCCTCGCCTTGCAACAAAAAAATGCCCCAAGAGGATGCTCCGCGTATGGACAGGCTCCTCGGCGAATCCACGGGATACCCCAAGATGATGCCACCATGGCACGTAAGTAATGGATTTCAGCTCTCTCCCTCATCTGGCTCCAATTGCACCCTACCCAGCCTCCGTCCTGTTACCTGACGCGCAAGGATCA
+
1>1>A1BBCFB1BAB3BAFAAA0AB1DF1GFHFHG?AA0ADDF/0B0B11B1DAAE00ABEBA//DA/>E/F1B1F0?>B>/>0B1B0?/>/>B?F01B11B///<//B01BF//?00/10///<//<.>11<>-../00<<.<..<00:0000<C.00;./:.;/;:00000000;;;00;0/;0;9/;/;.000900/0CB///;9/BB-ABA--99;A---;-;-B9////9///9---;-;---;;-
@M05620:37:000000000-D9766:1:1101:17342:4414 1:N:0:22
GAGGCTGCTTTGGAAGAAACTCATAGATTACTGCAACAGTTCCCCCTGGACCTGGAAAAGTTTCTTGCCTGGCTTACAGAAGCTGAAACAACCCGTAAGGTCCTACAGGATGCTACCCGTAAGGAAAGGCTCCTAGAAGACTCCAAGGGAGTAAAAGAGCTGATGAAACAATGGCAAGTAAGTCAGGCATTTCCGCTTTAGCACTCTTGTGGATCCAATTGAACAATTCTCAGCATTTGTACTTGTAACTG
+
A>AAAAF>FFFFBCFG11AFFGGHFFGHH1GHHHHFFFGBFGHHHGGFGBHHGHHHHGGGFHHHHHFHHHHHHHHHHHHHHHHHHFGHHGHH??E/>/GHG@G@@FGHFHGHB1FFHHE?EFFFG0F0<?FHGHHFHHHHFD1F1<FCEH/EFFHGFC@GGH11GHHHGHHFFFCGHGFG1FFGFGHHHHHHHHEGCGGDGHHH:CHHH;0:G:CGHHHGHH09FFFGFGGBFFGFGGG;FFFGB;0;;BF
@M05620:37:000000000-D9766:1:1101:11525:4419 1:N:0:22
ACCACACCTTCTACAATGAGCTGCGTGTGGCTCCCGAGGAGCACCCCGTGCTGCTGACCGAGGCCCCCCTGAACCCCAAGGCCAACCGCGAGAAGATGAGGGCCGGCTCCCTCTTCTGGCGGCCGCCTCCCTCCTTCCTGGCCTCCCGGAGCTGCGCCCTTTCTCACTGGTTCTCTCTTCTGCCGTTTTCCGCCGGACTCTCTTCTCTGACCTGCGTCTCCTTTGGTACTCTGCGGGATTTCGATCGGTAG
+
BBBBBBBBFFFFGGGFGGGGGFHHGGGFHGHHHGGGGGGGGHHHHGGGGGGGHHHHHHHGGGGGGGGGGGGHHHHGGGGHGHHHHGGGGGGGGGHHGHG22//<//--...<><111=00--;:-A-.9:./=E/;C/00/.;0..;.-9@F.:B-DA--://9B/B//.9BFFF/FF//9BF/-A.;AF/D.;@---;F/:F/////://;BBA=.-..:/B//;.;//BF9/-;--.///;./.;..:.
@M05620:37:000000000-D9766:1:1101:16219:4425 1:N:0:22
AGTGCCAGCTCTCAATCGCACAGGGGACCCAGGGCCTGGCCCCTCCATCCAGAAAACCTATGACCTCACCCGCTACCTGGAGCACCAACTCCGCAGCTTGGCTGGGACCTATGTGAGTATCCAGCGTAGGAATCTGGGAGTTGGGGAGGAGTGAGGAGTTGGGGAAAGACAGTCCTAACCGTGGAGGGTTCTGGTAAATGATGGGGTGAGGAGGGGCTCTTTGGCTCCCACCAGTCCCCCTGTCTGGTCTA
+
>>3>AFFFBFFFGGGGGFFCGGHGFGGGGEHHFFGGGEHHHHGHGGHHGHHHHGGGHGEHHGHHHGGHHHHGGEFGHHHHGHHHHHHHGFHHEGCG>GFHGHHGGGHHGHHHHHGHHHHHHHHHHGDGGGHHHHHHHHCFFHHHDGGGGDCFHHHHFGHHFHGGGGGHHHHHHHHHHHHHGGEGDGGGEGGGGGFGGGGGGGGGGGFFFFFFFFFFAFFFFFFFFFFFFFFFFFFFFFFFAFFFFFFFFFF
@M05620:37:000000000-D9766:1:1101:13344:4431 1:N:0:22
GAGGCTGCTTTGGACGAAACTCATAGATTACTGCAACAGTTCACCCTGGACCTGGGAAAGTTTCTTGCCTGGCTTACAGAAGCTGAAACAACTGGTAAGGTCCTCCAGAATGCTCCACGTAAGGACAGGCTCCTCGACGACACCCAGGGAGTAAAAGAGCTGCTGAAACAATGGCAAGTAAGACAGACCTTTCCGCTTTAGCACACTTGTGGATACACTTGACCAAATCTCAGCATTTGTACTTGTCCATG
+
>A1>>>CAFF@DCB1AAEAAFE1ABFDGGGFFAGBFGGBBGGAFGHABFABBCFHAA1/FBFGFFDEBBGGABBABBBBF@CBFGBFDB>FE10BBBBFGFFH1100F10B1BB1B1B??0BF110B</<F0/F0?C/>B<//??/?/?<?/0<?B1F<0FB1FGHBFGHF11>//<C=D000</</C.00<0<.;:CE;0CCC/;B9B;BC000=;00CFF0;/..;;CBFF/0BFFF;FFBFB;/9/B/
@M05620:37:000000000-D9766:1:1101:16287:4440 1:N:0:22
ACCACACCTTCTACAATGAGCTGCGTGTGGCTCCCGAGGAGCACCCCGTGCTGCTGACCGAGGCCCCCCTGAACCCCAAGGCCAACCGCGAGAAGATGAGGGCCCGCTACCTCTTCTGGTGGCCGCCTCCCTCCTTCCTGGCCTCCCGGAGCTGCGCCCTTTCTCACTGGTTCTCTCTTCTGCCGTTTTCCGTAGGACCCTCTTCTCTGACCTGCGTCTCCTTTGGAACTCTGCAGGTTCTAGATCGGAAG
+
>AAAAAA>FFFFGGGFGGGGGGHGGGGGHGFHFFFFAEEG?F2FGGGEEEFF5FGGGHHGE>>EFFGEGGGB3BGEGGEGFGGHHGGCFGGFCDG2?G2<2?<<</<<<DHFHHHHGHE1F<CG-<DA.C.CG./;:C::CFA:CE;:?B??.CF@-C--9:FFFFF/BB;/:FF/BF9FBFFFADF/:9BDF.9A//.;9EF/:/9:9FFB/;.;9@AFFFFFFB//BB9BFFB/.:BBF/BFFB;..A.
@M05620:37:000000000-D9766:1:1101:14396:4441 1:N:0:22
AGTGCCAGCTCTCAATCGCACAGGGGACCCAGGGCCTGGCCCCTCCATCCAGAAAACCTATGACCTCACCCGCTACCTGGAGCACCAACTCCGCAGCTTGGCTAGGACATATGTGAGTATCCAGCGCAGGAATCTGGGAGTTGGCGAGGAGTGAGGAGTTGGGGAAAGACAGTCCTAACCGTGGAGGGTTCTGGGAAATGATGGGGTGAGGAGGGGCTCTTTGGCTCCCACCAGTCCCCCTGTCTAGTCTA
+
AAABAFFCAFCFGGGGGCCEEEGCFGGGEFHHFDGG2ABFAGGCFGHFHFFHFHHHFGHFHHFHHHHHHHFGGEEGHHHFGGHHHHHHGCGHEEGGGGGGGHB3BGG32B?4BF?FGBD3BGFGHG/<CCFHBHFHFEFF?FFF1>@FCFEGFHHF<./=0<-::EHCGHHHHHHGHFFGGDE-ECE-=;FGGG/;/AFGF0BF?FFAEFFFDD@=F>AF/;/;B/9AEFFFEFFFFFFFFEFF///;;F/
@M05620:37:000000000-D9766:1:1101:13956:4449 1:N:0:22
GAGGCTGCTTTGGAAGAAACTGCTAGATTAGTGAAACAAGATCGGCTGACCCTGTATCCGTACTGTAGCTGGCTTACCGCAGCTGGAACAACCTGTCCGGTCCTAAAGGATGATTCCCATCCGGCCCCGCTCGTCGCCGCCTGCTGGGGAGTCACTGCGCTGCTGAACAAATGTTTAGTCCGTCAGGCCTTTGCGCATCAACATTCTTGCGGCTCCCCTTGTCCACTTCTCAGCCTTATTCCTTGTCCCTG
+
>1111>C>11B@GB1BC11BF113D1B33A1D1AB3A00001B00AAA0BB0A01D2D2/F0//2D222A1B/F011BB>>EEH10BFG00B/001BB>E///BB111>B111B2B>11100//<////>///>//<A?--.>>11>.AE-./=<000:-:;.0000;0/:000000000;:AF..//.9CF0F@@-.9;/;B///////--;@AE--;;-/9//;B//////9/-//;//:9/B/9/;//
@M05620:37:000000000-D9766:1:1101:14539:4493 1:N:0:22
ACCACACCTTCTACAATGAGCTGCGTGTGGCTCCCGAGGAGCACCCCGTGCTGCTGACCGAGGCCCCCCTGAACCCCAAGGCCAACCGCGAGAAGATGCCCAGGTGAGTGGCCCGCTACCTCTTCTGGTGGCAGCCTCCCTCCTTCCTGGCCTCCCGGCGCTGCGCCCTTTCTCACTGGTTCTCTCTTCTGCCGTTTTCCGTAGGACTCTCTTCTCTGACCTGAGTCTCCTTTGGAACTCTGCAGGTTCTA
+
BABBBBBACFFFGGGGGG5AGDHFGGGA4BGGFFFE2FEGCHHHHGGGFEEGBHGHHHHEGGCFGGGGGGGGHHHGGGGHGHHHHGGFGG/B@FHBFHHHHHHGFGHFHHGGHHGGCGGFHHH0DGHF0GFH/CFHGHHEHHGHEHHHHH.GGG.;.-:;ABGGFFF-9/B/BBFFFFFBFFFFFFFFFFFFFFFFFFFFFFFFFFFFFFFF/;FBFFBFFFF9.BF/BFFFFFFFFFFFFFFFFFFFFFF
@M05620:37:000000000-D9766:1:1101:15457:4509 1:N:0:22
AGTGCCAGCTCTCAATCGCACAGGGGACCCAGGGCCTGGCCCCTCCATCCAGAAAACCTATGACCTCACCCGCTACCTGGAGCACCAACTCCGCAGCTTGGCTGGGACCTATGTGAGTATCCAGCGTAGGAATCTGGGAGTTGGGGAGGAGTGAGGAGTTGGGGAAAGACAGTCCTAACCGTGGAGGGTTCTGGTAAATGATGGGGTGAGGAGGGGCTCTTTGGCTCCCACCAGTCCCCCTGTCTGGTCTA
+
ABAAAFFFCFFFGGGGGGGGGGHGGGGGGGHHGGGGGGHHHHGHGGHHHHHHHHHHHGHHHHHHHHHHHHHGGEFGHHHGGHHHHHHHGGHHGGGGGHHHGGHGC/FHGBGHHHHGHHFHHHHHHGCADGFHHGHHHHHGGHHHGGGGGGAFGHHHGDHHHHGGGGFHHHGHHHHHHHHHGGGGGGGGEGGGGGCBFGGGGGGGGGFFFFFFFFF-@@EFFFFFFFFFFFFFFFFFFFFFFFFFFFFFFFB
@M05620:37:000000000-D9766:1:1101:16547:4567 1:N:0:22
ACCACACCTTCTACAATGAGCTGCGTGCGGCTCCCGAGGAGCACCCCGTGCTGCTGACCGAGGCCCCCCTGAACCCCAAGGCCAACCGCGAGAAGATGCCCAGGTGAGTGGCCCGCTACCTCTTCTGGTGGCCGCCTCCCTCCTTCCTGGCCTCCCGGCGCTGCGCCCTTTCTCACTGGTTCTCTCTTCTGCCGTTTTCCGTAGGACTCTCTTCTCTGACCTGAGTCTCCTTTGGAACTCTGCAGGTTCTA
+
AAAAAAA11CCF3GGGGGA1FAGGGFG00EEEG/FG?EF?/GGFHGG?AEE/1B1FHHF/EE/EFEEEE>/FHHEGGCGHGHHHAFGGGG/B/?01??GGGHHG1FHF<<FE0GCG?C@GFGHFHDDG0CGHF@-:..EAFB.:9BFBGGAFBGEABG9@-9@B@@F??/FFFFFFFFF/9B/9;9//:FB//@BA/EBBAFAFFBFBBFFFFFB/BBBBFFF/BFF9FFFBFF/B9F/BFFF/BF9FFFB
@M05620:37:000000000-D9766:1:1101:17469:4608 1:N:0:22
AGTGCCAGCTCTCAATCGCACAGGGGACCCAGGGCCTGGCCCCTCCATCCAGAAAACCTATGACCTCACCCGCTACCTGGAGCACCAACTCCGCAGCTTGGCTGGGACCTATGTGAGTATCCAGCGTAGGAATCTGGGAGTTGGGGAGGAGTGAGGAGTTGGGGAAAGACAGTCCTAACCGTGGAGGGTTCTGGTAAATGATGGGGTGAGGAGGGGCTCTTTGGCTCCCACCAGTCCCCCTGTCTGGTCTA
+
AAAAAFFCAFFFGFGGGGGAFEHCGEEEEEHHFAEECFHHFHGGGGGHHFHHFHHHHGHHFGGHHFGGHHGEG/>EHGFHFFHHHHFGEHHGAFCGEGFGDHHGGGHHGHHFHHHHHHHHHHHHHGGGGGHHHHHHHHAFGHHHGCFGG?CGHBGHHG/CGHGGGGHHHHHHHHHHHFHHGAEAAAFG.CAFFGCFGGGGGGGGGGDFFFFFFFFCFFFFFFFEFFFEFFFFFFFFFFFFFFFFFFFFFFF
@M05620:37:000000000-D9766:1:1101:18681:4646 1:N:0:22
ACCACACCTTCTACAATGAGCTGCGTGTGGCTCCCGAGGAGCACCCCGTGCTGCTGACCGAGGCCCCCCTGAACCCCAAGGCCAACCGCGAGAAGATGCCCAGGTGAGTGGCCCGCTACCTCGTCTGGTGGCCGCCTCCCTCCTTCCTGGCCTCCCGGCGCTGCGCCCTTTCTCGCTGGTTCTCTCTTCTGCCGTTTTACGAAGGACTCTCTTCTCTGACCTCTGTCTCCTTTGGAACTCTGCAGGTTCTA
+
BBBBBBBBFFFFGGGGGGGFGEHFGEEBAEHGFFGGFGGGGHHHHGGGEEGGHHGHHHHGGGGGGGGGGGGHHHHGGGGHGGHHHGGEGGDCCGGGFHF222<FGHG011?F0<-AF--0<0.<CCE/0<.GA@DGGGHCGHGGF0F90/;F0....9--;--:--.;@B/BF/..;.;9BFFB/;//B/;//9../9/;E.....;FFFB/F//FBB;9/B//9//;9/////9/////9B//:..//;;
@M05620:37:000000000-D9766:1:1101:22035:4657 1:N:0:22
ACCACACCTTCTACAATGAGCTGCGTGTGGCTCCCGAGGAGCACCCCGTGCTGCTGACCGAGGCCCCCCTGAACCCCAAGGCCAACCGCGAGAAGATGCCCAGGTCAGAGGCACGCTACCGCTTCTGGTGGCCGACTACCTCCTTACAGGCATCCCGAAGCTGCGCCCTTTCTCACTGGTTATCTCTTCAGCCGTTTTCCGTAGGACTCTCTTATCTGACCTGAGTCTCCTTTGGAACTCTGCAGGATCTA
+
AAB?AAAAFFFFGGGGFFGFGBHHGEEEA2FGFGGGGGG?DHHHHGGGAFGGGHHHHHHGCGCGGDGGGGGFHBHGGGGHAGHHHGCEGCGC@GCHFGBFHFHFH1?G1?</<?EDGD-<-<<DDHGGHHGHHG-CG@:GH0CHH0C0;9C?GGGGD.;?@GGGGGGB;FBFF/9;FFBFF/FFFFFFF/;;/;AAFFFFFFFFDFFFFF/99/BFFBFFFFFFFFFFFFF/F9FFF//9BBFEFF.BF//
@M05620:37:000000000-D9766:1:1101:13963:4690 1:N:0:22
AGTGCCAGCTCTCAATCGCACAGGGGACCCAGGGCCTGGCCCCTCCATCCAGAAAACCTATGACCTCACCCGCTACCTGGAGCACCAACTCCGCAGCTTGGCTGGGACCTATGTGAGTATCCAGCGTAGGAATCTGGGAGTTGGGGAGGAGTGAGGAGTTGGGGAAAGACAGTCCTAACCGTGGAGGGTTCTGGTAAATGATGGGGTGAGGAGGGGCTCTTTGGCTCCCACCAGTCCCCCTGTCTGGTCTA
+
AAAAAFFFBFFFGGGGGGGGGGHGGGGGGGDHGGGGFGHHHHGGFGHHHHFHHHHHHGHHHHHHHHHFGGHGGEEGHEGHHHHHHHHHGHHHGGGGGHHHGHFCEF0GGGB3FBHDGFGDGHHFHGGGGGHDCGHDGHHGGHFH@@F-A.<0<0GCFGGGFHGGGGCCGHFG:GGHFHCCDCA?9CAG;CFGBC;C900;B09CGEDFE../9DBFB@EFFB/FF/BE;B..:FFFEF?A-EF/:FFFB/:
@M05620:37:000000000-D9766:1:1101:24300:4705 1:N:0:22
ACCACACCTTCTACAATGAGCTGCGTGTGGCTCCCGAGGAGCACCCCGTGCTGCTGACCGAGGCCCCCCTGAACCCCAAGGCCAACCGCGAGAAGATGCCCAGGTGAGTGGCCCGCTACCTCTTCTGGTGGCCGCCTCCCTCCTTCCTGGCCTCCCGGAGCTGCGCCCTTTCTCACTGGTTCTCTCTTCTGCCGTTTTCCGTAGGACTCTCTTCTCTGACCTGAGTCTCCTTTGGAACTCTGCAGGTTCTA
+
AAA?AAAAFFFFGDGFBGDGGBGFGA0AA0FFAFFECEGGGHHHHGEGEFGGHFH1GHFECGGGGAEGGGGFHFAFGGEH/CGFGG</B/B<@FGGFBFFHFHGHHHHHHEGHHG?CGGHHHFFHHHBGHCGHGGCCG.CGHGHGGBFGBFGG?FF.A-;AFGG--9@-B/BFFFFFBB;BFFFFFFFFFFFF@BFFFFFBFFFFEFFFFFBFFFFFFFFFFFFFFFFFFFFEFFFFFFFFFFFFF:BFFB
@M05620:37:000000000-D9766:1:1101:9414:4737 1:N:0:22
GAGGCTGCTTTGGAAGAAACTCATAGATTACTGCAACAGTTCCCCCTGGACCTGGAAAAGTTTCTTGCCTGGCTTACAGAAGCTGAAACAACAAGTAAGGCACTACAGTATCCTACCCGCAAGGAAATGCTCCTAGAAGATTCCAAGCGAGCAAAAGAGCTTACGAAACAATGGAATGTAACTCTTGCATTTCCGCTTTAGCACGCATCTCGATCCAATAGAACAAGTCTTAGCATTTGTACCTGTAACTG
+
ABBBBBFBFFFFGGGFGGFGGGHGHHHHHHHGHHGHHHHFHHHHHGGGHFHHHGHCGFHHBGHHHFGHHHHHFHHFHHHHHGHHGGHHHHGH11B3BFFG311B3?334B4@@@BB1B1/>/E/0BF33BBB3?B4BB3F3333B?2/<?<//2<22/@F11?1//<<<C?>>11>11111111111<<0000=<D..<=000:;:-;-0:.0;:C0:00;0;:/F9;0C009;BBFGGFGG0FG0;BB00
@M05620:37:000000000-D9766:1:1101:16575:4776 1:N:0:22
ACCACACCTTCTACAATGAGCTGCGTGTGGCTCCCGAGGAGCACCCCGTGCTGCTGACCGAGGCCCCCCTGAACCCCAAGGCCAACCGCGAGAAGATGACCAGGTGAGTGGCCCGCTACCTCTTCGGGTGGCCGCCTCCCTCCTTCCCTGCCTCCCGTAGCTGCGCCCTTTCTCACTGGCTCTCTCTTCTGCCGTTTTCCGTATGACTCTCTTCTCTTACCTGAGTCTCCTTTGTAACTCTGCAGGTTCTA
+
BBBBBBBBFFFFGGGGGGGGGGHHGGGGHGHHHGGGGGGGGHGHHGGGGGGGHHHHHHHGGGGGGGGGGGGHHHHGGGGHGHHHEGGGGGFGGGHHH22<?<0?1?<01<FF<G<AD--010<0<.<.<<-C.-ADGGH.FFGG0;F/00;C00C...-;:;==9-.;B/9;B/9BF/..;BFB/9/;;/:/9-;./;B/D9:.//;F////;9:B///:99//.//;9/;//;//;//;/////.9/;B/
@M05620:37:000000000-D9766:1:1101:8442:4783 1:N:0:22
ACCACACCTTCTACAATGAGCTGCGTGTGGCTCCCGAGGAGCACCCCGTGCTGCTGACCGAGGCCCCCCTGAACCCCAAGGCCAACCGCGAGAAGATGCCCAGGTGAGTGGCCCGCTACCTCTTCTGGTGGCCGCCTCCCTCCTTCCTGGCCTCCCGGAGCTGCGCCCTTTCTCACTGGTTCTCTCTTCTGCCGTTTTCCGTAGGACTCTCTTCTCTGACCTGAGTCTCCTTTGGAACTCTGCAGGTTCTA
+
ABBBBBBBFFFFGGGGGG5BGFHHGEEAAEHHHGGEDGGGGHHHHGGGGEGGHHHHHHHEGGGGGGGGGGGHHHHGGGGHGHHHHGGGGG>CDGHHHHHHHHHGHHHHHHGGHHGGGGGHHHHHHHHHHHGHGGGGGGHGHHGHHGGGGGGGGGGGGG-ADFGGGGFFFFFFFFFFFFFFFFFFFFFFFFFFFFFFFFFFFFFFFFFFFFFFFFFFFFFFFFFFFFFFFFFFFFFFFFFFFFFFFFFFFFB
@M05620:37:000000000-D9766:1:1101:8290:4807 1:N:0:22
GAGGCTGCTTTGGCAGAGAACAAGAGTTTACTCCAGCAGCTCCTCCTGGACTTGGAAAAGGTTCTCGCCTGGAATACAAAACCTGACACAACTGCCAATCCAGGACAGTATCACACTCGCAAGTAAAGTCGCCTACAAGATCATAAGTGGACACAATAACCTACGCCATACAGGACTGGAACTCTCTCATGCAGCTTTCAGCACGCTTCTCTACCCAAACCAACAAATCTTATCATTTGCACATGGAACTC
+
A>A>AAFAFFFFGGGFA1BB1BBA0BDAA3FHFHF10BB0BFG1BBB100B11B11B100/ABAFGFAAE//B11BGGHH>0/BB0B1BB/BBB@B1BBB0110?/B/1@22221B0>///?/>B22222/>//?01B1B11@12@12211@1@@/1<??11<<?>/<.10110<>0>.0//00<00<00<=0=/<<00:0<0.-:.::000000;0..9...9...;0;00099;;FB00090;/;99//
@M05620:37:000000000-D9766:1:1101:13434:4822 1:N:0:22
GAGGCTGCTTTGGAAGAAACTCATAGATTACTGCAACAGTTCCCCCTGGACCTGGAAAAGTTTCTTGCCTGGCTTACAGAAGCTGAAACAACCCGTAAGGTCCTACAGGATGCTACCCGTAAGGAAAGGCTCCTAGAAGACTCCAAGGGAGTAAAAGAGCTGATGAAACAATGGCAAGTAAGTCAGGCATTTCCGCTTTAGCACTCTTGTGGATCCAATTGAACAATTCTCAGCATTTGTACTTGTAAATG
+
>33>>>CAFDDFB4BB444BFGBADEGGHBBBDFB4FGHDGDBBGEAAFGGGHHHHB3EGFGHDFFHABFFBBFGB3BBFGH3BG33FB31F11>B>1FHF3BBFGHB3BB3?FFDFFE>/>GBFFGB0?3B/BG?FFGH01BBBFF?/<<?@1F21?0FD<FFGD1<?0/1?<<>1>1<11=111<FG00000<<<..0=<<G0;C<C;0CC::C0:<;0:0;0C090;00;;BFGGG09;9;;90009;
@M05620:37:000000000-D9766:1:1101:13425:4838 1:N:0:22
GAGGCTGCTTTGGAAGAAACTCATAGATTACTGCAACAGTTCCCCCTGGACCTGGAAAAGTTTCTTGCCTGGCTTACAGAAGCTGAAACAACCCGTAAGGTCCTACAGGATGCTACCCGTAAGGAAAGGCTCCTAGAAGACTCCAAGGGAGTAAAAGAGCTGATGAAACAATGGCAAGTAAGTCAGGCATTTCCGCTTTAGCACTCTTGTGGATCCAATTGAACAATTCTCAGCATTTGTACTTGTAACTG
+
CCCCBBFAFFFFGFGGGGFGGGHHGHHHHHHHHHGFEGHFGGFHHGGFGGGHFHGHGFFHBGHHHHHHHHHHHHHEFHHHHHGHHFFHGHFHBBE1EFHHHFFGHHHFHHHHHGHHHHG?EGHFHHHFBFGGEHHGGGHHFDFFHHHEDHGGFFHGFFGGHHHHHGGDGHGGFHCFGGGFFFFFGGGHHFGFGHDGEGG=DGHH:CGGHGHGHCGHHHHHHHFGFFFGBF9;CFGGGGG;FGBFCBC0FBF
@M05620:37:000000000-D9766:1:1101:10840:4838 1:N:0:22
ACCACACCTTCTACAATGAGCTGCGTGTGGCTCCCGAGGAGCACCCCGTGCTGCTGACCGAGGCCCCCCTGAACCCCAAGGCCAACCGCGAGAAGATGAGGGCCTGCTCGCTCTTCTGTTTTCCGCCTCGCTCCTTCCTGTCCTACCGGCGCTGCGCGCTTTCTCACTGGTTCTCTCTTCTGCCGTTTTCCGTCGGACTCTCTTTTCTGCCCTGCGTCTCCTTTGGCCCTCTGCCGGTTCTCGATCGGCAG
+
BBBBBBBBFFFFGGGFGGEGGGHHGGGBCEHHHGGGFGGGGHHHHGGGGGGGGHHHHHHEGGGGGGGGGGGHHHHGGGGHGHHHGGGGGG/CFGHFHHGFFC<?/??FG<><FGHHH=FF10>FDA.<<.<<CDFGHHHF0;GH0=;:@-;BDBGFG:9:.E/;;/BBBBFFFFFFFFFFFBBFA.AFAFFF9;>CDF=FF9BF::FFBBFEF..-;9:FFFF/FFF/A::BF/;;--;AF/;FF.9A;B-
@M05620:37:000000000-D9766:1:1101:8737:4850 1:N:0:22
ACCACACCTTCTACAATGAGCTGCGTGTGGCTCCCGAGGAGCACCCCGTGCTGCTGACCGAGGCCCCCCTGAACCCCAAGGCCAACCGCGAGAAGATGACCAGGTGAGTGGCCCGCTACCTCTTCTGGTGGCCGCCTCCCTCCTTCCTGGGCTCCCGGAGCTGCGCCCTTTCTCACTGGTTCTCTCTTCTGCCGTTTTCCGTAGGACTCTCTTCTCTGACCTGAGTCTCCTCTGTACCTCTGCAGGTTCTA
+
A>AAA1AACFFFGGGGGG1AGGHFEEFAFGHHHGFGEGG/EHFGHGG/AEFGHHFHFHHFGECGGEGGGEEFFGHEGEGHGHHHHGGGGG/BBFGHGH1??C0F1<F011/FHHCGG-C<<DFDGH0D=/ACG-@-A.CEGE.CCGFFG/.;:EEAAA-:AFFBG@F@-/9BFF/BBB-9B/9//:/99B/9/;;BB?/B-F---///B//;9FFF/;//9BB/-BF/BFF-/9////9;F/;/;F-BFF;
@M05620:37:000000000-D9766:1:1101:22382:4862 1:N:0:22
ACCACACCTTCTACAATGAGCTGCGTGTGGCTCCCGAGGAGCACCCCGTGCTGCTGACCGAGGCCCCCCTGAACCCCAAGGCCAACCGCGAGAAGATGACCCCCCTGTACGGCTCCTGGCGGCTTCCGCCCGCCGTCTTCGTCCCTCCTGGCCTCCCCCCGCCGCACCCTTTCTCACTGGTTCTGTCTTCTGCAGTTTTCTCTTCGCCTATCTTCTCCGCCCTGCGTATTCTGCGGATCTCAGCTCGGTAT
+
BBBBBBBBFFFFGGGGFGGEGDGGGFGFHGHHHGGGGGGGGHHHHGGGGGGGHHHHHHHGGGGGGGGGGGGHHHHGGGGHFHHHHGGCGGGGGGHHGHH222///<.11>..>-..///.--;--;/..9--;@--=..0.9;..0;.:/;F./;.E9.-----;-;-..;;FFF/BF/.;/F//;9BFF/B//B///;B//;//.....9;F/////..;-;..;.:./;B//-9---;9/;///:-...
@M05620:37:000000000-D9766:1:1101:9743:4922 1:N:0:22
AGTGCCAGCTCTCAATCGCACAGGGGACCCAGGGCCTGGCCCCTCCATCCAGAAAACCTATGACCTCACCCGCTACCTGGAGCACCAACTCCGCAGCTTGGCTGGGACCTATGTGAGTATCCAGCGTAGGAATCTGGGAGTTGGGGAGGAGTGAGGAGTTGGGGAAAGACAGTCCTAACCGTGGAGGGTTCTGGTAAATGATGGGGTGAGGAGGGGCTCTTTGGCTCCCACCAGTCCCCCTGTCTGGTCTA
+
BBBBCFFFCFFFGGGGGGGGGGHHGGGGGGHHGGGGGGHHHHGHGGGHHHHHHHHHHGHHHHHHHHHHHHHGGGGGHHHHHHHHHHHHGHHHGGGGGHHHGHHGGGHHGHHHHHHHHHHHHHHHHGDEGGGHHHHHHHHGGHHHGGGGGGGHHHHHHGHHGHGGGGHHHHHHHHHHHHHHGEEGFFGGCFGGGGFFGGGGGGGGGGFFFFFFFFFFFFFFFHHFFFFFFFFFFFFFFFFFFFFFFFFFFFB
@M05620:37:000000000-D9766:1:1101:17314:4928 1:N:0:22
ACCACACCTTCTACAATGAGCTGCGTGTGGCTCCCGAGGAGCACCCCGTGCTGCTGACCGAGGCCCCCCTGAACCCCAAGGCCAACCGCGAGAAGATGCCCAGGTGAGTGGCCCGCTACCTCTTCTGGTGGCCGCCTCCCTCCTTCCTGGCCTCCCGGCGCTGCGCCCTTTCTCACTGGTTCTCTCTTCTGCCGTTTTCCGTAGGACTCTCTTCTCTGACCTGAGTCTCCTTTGGAACTCTGCAGGTTCTA
+
BCCCCCCBFFFFGGGGGGGGGGHHGGGGHGHHHGGGGGGGGHHHHGGGGGGGHHHHHHHGGGGGGGGGGGGHHHHGGGGHGHHHHGGGGGGGGGHGHHHHHHGGGHE0??FEHH?@<CCHHFHHF0=G0GEGHFGGAEHGFFGCHGGFGGGGBFGGGG9-<9@FBAFFFFFFFEFBBFFFFFBBFFBFFFFFFCAFFFFFFFA.AFFBFFFFFF0<<BBBFFF//<:<BF0FFFFFFFFFFFFFFF<FF0<
@M05620:37:000000000-D9766:1:1101:12577:4988 1:N:0:22
ACCACACCTTCTACAATGAGCTGCGTGTGGCTCCCGAGGAGCACCCCGTGCTGCTGACCGAGGCCCCCCTGAACCCCAAGGCCAACCGCGAGAAGATGCCCAGGTGAGTGGCCCGCTACCTCTTCTGGTGGCCGCCTCCCTCCTTCCTGGCCTCCCGGAGCTGCGCCCTTTCTCACTGGTTCTCTCTTCTGCCGTTTTCCGTAGGACTCTCTTCTCTGACCTGAGTCTCCTTTGGAACTCTGCAGGTTCTA
+
BBBBBBBBFFFFGGGFGGGGGDHFGEEEEEHHFFGGGGGGGHHHHGGGGEGFGHHHHHHGGGGGGGGGGGGGHHHGGGGHEHHHHGGFGGFGGGHGHHHHHHHFGHGHGHGGHHGGGGGHHHHHHHHGGHGHHGGGGGHGHHGHBFGGGGGGGGGGGG-ABGGGGGFFFFFFFFFFFFFFFFFFFFFFFFFFFFFFFFFFFFFFFFFFFFFFFFFFFFFFFFFFFFFFFFFFFFFFFFFFFFFFFFFFFFF
@M05620:37:000000000-D9766:1:1101:11122:5006 1:N:0:22
ACCACACCTTCTACAATGAGCTGCGTGTGGCTCCCGAGGAGCACCCCGTGCTGCTGACCGAGGCCCCCCTGAACCCCAAGGCCAACCGCGAGAAGATGCCCAGGTGGATGGCCCCCTACCTCTTCCGGTGGCCGCCTCCCTCCTTCCTGGCCTCCCGGGACCGCGCCCTTTCTCAATGGTTCTCTCTTCCGCCGTTTTCCGGACGACTCTCTTACCTGACCTGGATTCCCTTTGGAACTTTGCAGGGTCTT
+
AA1AA?>AFFFFFGGF3FGGGGFFEEEEH0GHHGF0EEEEFHGHHGAEAAECGD1CEFGGGGGGCGEGGGGHGHFEFEFEGHHHFFGEGCCGGCHH11?FHF/?1?//1<?0?/---><FGG1F10<A-<C.C@:CC.;ECCF/0;B00=.A0.CE.?--9.----;@-BFFB////9B/;//9B//9//--;--;FFBFA---;----/9/;////9//9/---////;/;F/B/B////99999-;/-/
@M05620:37:000000000-D9766:1:1101:7715:5006 1:N:0:22
ACCACACCTTCTACAATGAGCTGCGTGTGGCTCCCGAGGAGCACCCCGTGCTGCTGACCGAGGCCCCCCTGAACCCCAAGGCCAACCGCGAGAAGATGAGGGCCGGCTCCCTCTTCTGTTTTCCGCCTCCCTCCTTCCTGGCCTGCCGGAGCTGCGCCCTTTCTCACTGGTTCTCTCTTCTGCCGTTTTCCGTCGGACTCTCTTTTCTGCCCTGCGTCTCCTTTGGCACTCTGCCGGGTCTCGATCGGCAG
+
BBBBBBBAFFFFGGGGGGFGGGHHGEFBCEHGFFFGDGGGGHHHHGGGGGGGHHGHHHHGGGGGGGGGGGGHHHHGGGGHGHHHHGGGGGBDGGHHHHHGHGG///<-.<>>FH1FG00=0/=DDE.<..;;CGHHHHHHBCHC.=C@?-;BF/FFG.--;00;B/BFFFFFFFFFFFFFFFFFFFAFFFFF9FFFDFFFFFFF/;BFF9FEFFFF9@DFFFFF/FB/9.;BB;/9;-;;B/;FF9@D-@;
@M05620:37:000000000-D9766:1:1101:12280:5007 1:N:0:22
AGTGCCAGCTCTCAATCGCACAGGGGACCCAGGGCCTGGCCCCTCCATCCAGAAAACCTATGACCTCACCCGCTACCTGGAGCACCAACTCCGCAGCTTGGCTGGGACCTATGTGAGTATCCAGCGTAGGAATCTGGGAGTTGGGGAGGAGTGAGGAGTTGGGGAAAGACAGTCCTAACCGTGGAGGGTTCTGGTAAATGATGGGGTGAGGAGGGGCTCTTTGGCTCCCACCAGTCCCCCTGTCTGGTCTA
+
BBABBFFFDFFFGGGGGGGGGGHGGGGGGGHHGGGGDGHHHHGHGGHHHHHHHHHHHGHHHHHHHHHHHHHGGFGGHGHHHHEHHHFHGHHFEFCGGHFGGHHGGGGHGHHHHHHHHHHFHHHHHGDGFGFGHHHHHHHGGHHHGGGGGGEFGHHHHGHHHHGGEGHHHHHHHHHHHHHHGDCDEEDG:FGGGGCFGGGGGGGGGGFFFFFFFFFFFFFFFFFFFFFFFFFFFFFFFFFFFFFFFFFFFFB
@M05620:37:000000000-D9766:1:1101:7935:5024 1:N:0:22
ACCACACATTCTACAATGAGCTGCGTGAGGCTCCCGAGGAGCACCCCGTGCTGCTGACCAAGGCCCCCCTGAACCCCAAGGCCAACCGCGAGAAGATGACCGATTGAGTGGCCCGCTACTCCTTCTGGGGACTTCCTCCTTCCTTCCCGGCCTCCCGTGGCTGCGCGCTCTCTCACTGGCTCTCCCGTCTGCCGTTTTCCGTAGGACTCCCGTCTCTGACCTGAGCCTCATTTGGAACTCTGCACTTTCTC
+
AAA@AAA1@DFFGGGGGG1FGGHHGGG0A0FHHBFE0AEEEGFHCFGGGG?/1BGHGHH1BBF/B//>E//FCH/EEGG//GH/FFEC@E/>CCFFH<1B1///??<1?1?FFH<>C-C111>1=FD0/-.=.0=<0DG/0GHC;0;/.--:9CEF...--;9C---;99-;99///;--;BFB//-;B--/9-;9/-9;:;999/9B//9-;-AF///9/:B/-///-/;/////;;9FBFFB////;9;
@M05620:37:000000000-D9766:1:1101:20740:5039 1:N:0:22
ACCACACCTTCTACAATGAGCTGCGTGTGGCTCCCGAGGAGCACCCCGTGCTGCTGACCGAGGCCCCCCTGAACCCCAAGGCCAACCGCGAGAAGATGCCCAGGTGAGTGGCCCGCTACCTCTTCTGGTGGCCGCCTCCCTCCTTCCTGGCCTCCCGGAGCTGCGCCCTTTCTCACTGGTTCTCTCTTCTGCCGTTTTCCGTAGGACTCTCTTCTCTGACCTGAGTCTCCTTTGGAACTCTGCAGGTTCTA
+
CBCCCCCCFFFFGGGGGGGGGGHHGFGEAEHHHGGGGGGGFHGHHGGGDFGGHHGHHGGGGGGGGGGGGGGHHHHGGGGHGHHHHGGGGGDGGGHFFHHHHHHGGCHGHHGGHHGGGGGHHHHHHHHHHHGHHGGGGGHGHHGHHGGGGGGGGGGGGA-=DFFGGGFFFFFFFFFFFFFFFFFFFFFFFFFFFFFFFFFFFFFFFFFFFFFFFFFFFFFFFFFBFFFFFFFFFFFFFFFFFFFFFFFFFFB
@M05620:37:000000000-D9766:1:1101:7917:5041 1:N:0:22
ACCACACCTTCTACAATGCGCTGCGTGTGGCTCCCGAGGAGCACCCCGTGCTGCTGACCAAGGGCCCCCTGAACCCCAAGGCCAACCGCGGGAAGATGCCCAGGTGAGTGGCCCGCTACCTCTTCTGGGTGCCGCCTCCCTCCTTCCTGGCCTCCCGGGGCTGCGCCCTTTCTCACTGGTTCTCTCTTCTGCCGTTTTCCGTAGGACTCTCTTCTTTGACCTGAGTCCCCTTTGGAACTCTGCAGGTTCTA
+
ABBBBABA>FFFGGGFGG4AEEGGGGG2ABFBBABE2AAEABEFGEG0BA115BF3DGH3?BF1B1EEEE1?3FCEEGE1/??/FFA/>E@GCB<0F2FG2FG/?FDGHFFGHHG@C-ACGGHGHHD0//.</C-;DFHGGHGGC0CCFC.;BFGFD----;E.9>9B;BFFFFBBFFFFFFFBBF/F99:/BDFFF.BFDB..A//BFFFFFFF/;B/;FFF/:;F/;.BFFFFFFFFFFFFFFFFFFF/
@M05620:37:000000000-D9766:1:1101:17966:5060 1:N:0:22
GAGGCTGCTTTGGAAGAAACTCATAGATTACTGCAACAGTTCCCCCTGGACCTGGAAAAGTTTCTTGCCTGGCTTACAGAAGCTGAAACAACCCGTAAGGTCCTCCAGGCTGCTACCCGTCAGGCCCGGCTCCTCGCAGCCTACCAGGGAGTCACAGCGCTGATGAAACAATGGCAAGTCCGTCAGGCCTTTCCGCTTTAGCACTCTTGTGGATACCATTGCCCACTTCTCAGCATTTGTACTTGTAACTG
+
BAABBBFBFFFFGGGGGGGGGGHHHHHHHHHHHHHHHHHEGHHHHGGGHHHHHHHHHHHGGHHHHHHHHHHHHHGHHFHHHHHGHHHHHGHHG1EEEFHHGHHH3BFGH1GGGBDGHHAE//?G3?/>BCGGFHHGGGG/FH2F<?G//?/?FFF<F<-A.><0DGH0DGHH0/CFHGC0C.;;CDHGAGHHHHGGGGGGFFGFGGGGGGFG0C009CFGGFBCC.ABFFFFFFBFFFFFFFFFFFFFFFF
@M05620:37:000000000-D9766:1:1101:11394:5071 1:N:0:22
ACCACACCTTCTACAATGAGCTGCGTGTGGCTCCCGAGGAGCACCCCGTGCTGCTGACCGAGGCCCCCCTGAACCCCAAGGCCAACCGCGAGAAGATGCCCAGGTGAGTGGCCCGCTACCTCTTCTGGTGGCCGCCTCCCTCCTTCCTGGCCTCCCGGAGCTGCGCCCTTTCTCACTGGTTCTCTCTTCTGCCGTTTTCCGTAGGACTCTCTTCTCTGACCTGAGTCTCCTTTGGAACTCTGCAGGTTCTA
+
CCCCCCCAFFFFGGGGGGFGGGHHFEGAAEHHHFGFDGGGFHHHHGGGGEGGFHHHHHHEGGCGGGGGGGGHHHHGGGGHGHHHHGGGGGBDGGHEGHHHHHHGHHHHHHGGHHGGGGGHHHHHHHHHGHGHHGGGGGHGHHGHHGGGGGGGGGGGGF-;BFFGGGFFFFFFFFFFFFFFFFFFFFFFFFFFFFFFFFFFFBFFFFFFFFFFFFFFFFFFFFFBFFF:BFFFFFFFFFFFFFFFFFFFFFB
@M05620:37:000000000-D9766:1:1101:10828:5087 1:N:0:22
GAGGCTGCTTTGGAAGAAACTCATAGATTACTGCAACAGTTCCCCCTGGACCTGGACAAGTTTCTTGCCTGGCTTACAGAAGCTGAAACAACTGGCAAGGTTCCCCAGAATGAAACCCGTCCGGAACGCCTCAACGCAGCAAAACAGGGAATCAAAGAACTGCAGAAACAATAGCAAGTCCGTCAGGACTATCCGCTTTAGCACACTTGAGGAACCCCTTGAACCCTTCTCAGCATTTGAAATTGCACCTG
+
>3>A>AF>BBBDGCBFCEBFGGGGFGGEHFFFGFBAEGGFHF5BGGEFCGFCFGEF2B1FFHHHEHF5BB3BBFGFFBBFGH@BGFFGBFFFBF31B@1?B3B3FHG11BB@B3BB1?/?//>E?E///<B?C22?<<</@2@@0?F/FF0?1?<11?0>1>F1>>F<00><1<0<=/=0=<.<<EHG:G/0:/;.:EEHC0:;;FFFB00/0/;9.;;FE0:9..::CFFGFB;9::B////9;9B//B/
@M05620:37:000000000-D9766:1:1101:10625:5091 1:N:0:22
ACCACACCTTCTACAATGAGCTGCGTGTGGCTCCCGAGGAGCACCCCGTGCTGCTGAACGAGGCCCCCCTGAACCCCAAGGCCAACCGCGAGAAGATGAGGGCCCGCTCCCTCTTCTGTTTGCCGCCTCCCTCCTTCCTGGCCTACCGGCGCTGCGCACTTTCTCACTGGTTCTCTCTTCTGCCGTTTTCCGTCGGACTCTCTTCTCTGCCCTGCGTCTCCTTTGGAACTCTGCAGGGTCTCGATCGGCAG
+
1>1>A11>FF113FG1FD111A11AAAAB0FHHFFA0EECECFGHG?/AEEGFB1FF1BBFGGGGGG?ECFGCHH?>EGHGCGH/FCEG<<>CGGHHGEFHGGEG/@@</>0<F1FHG1><0=>-A<CA<CBGGHHECGFHHH0/;CC--;9-99-;-;@FF/;FFFFFFFFBF/BFFFF/BFF?-;FFFFBB:@@@@?BFFFF/FFFFBFAFF-;A@FFFFFFEF/9FB//BB/;F-;9F/9BF--A;@9
@M05620:37:000000000-D9766:1:1101:12806:5130 1:N:0:22
AGTGCCAGCTCTCAATCGCACAGGGGACCCAGGGCCTGGCCCCTCCATCCAGAAAACCTATGACCTCACCCGCTACCTGGAGCACCAACTCCGCAGCTTGGCTGGGACCTATGTGAGTATCCAGCGTAGGAATCTGGGAGTTGGGGAGGAGTGAGGAGTTGGGGAAAGACAGTCCTAACCGTGGAGGGTTCTGGTAAATGATGGGGTGAGGAGGGGCTCTTTGGCTCCCACCAGTCCCCCTGTCTGGTCTA
+
BBAAAFFFCFFFGGGGGGFCGGHGGGGGGGHHFGGGGGHHHHGHGGHHHHGHHHHHHGHHHHHHHHHHHHHGG>EEHHHHGHHHHHHHGHHHEGCGGHHHGHHGGGHHGHHHHHHHHHHHHHHHHGGGGGHHHHHHHHFGGHHHGGGGGGEFHGHHHGHHHHGGGGHHHHHHHHHHHHHHGGGGEGGGGGGGGGFGGGGGGGGGGGFFFFFFFFFFFAFFFFFFFFFFFFFFFFFFFFFFFFFFFFFFFFB
@M05620:37:000000000-D9766:1:1101:6566:5145 1:N:0:22
AGTGCCAGCTCTCAATCGCACAGGGGACCCAGGGCCTGGCCCCTCCATCCAGAAAACCTATGACCTCACCCGCTACCTGGAGCACCAACTCCGCAGCTTGGCTGGGACCTATGTGAGTATCCAGCGTAGGAATCTGGGAGTTGGGGAGGAGTGAGGAGTTGGGGAAAGACAGTCCTAACCGTGGAGGGTTCTGGTAAATGATGGGGTGAGGAGGGGCTCTTTGGCTCCCACCAGTCCCCCTGTCTGGTCTA
+
AA>AAFF4AFFFGGGGGGGCFCHGGGGAEEHHFAEE2FHHFHGHGGHHHHHHEHGHHGHCFHFHHHHHHHHGG>EGHHHHGHHHHHFEFGFHEGGGGHHHGHFFGGHHGHHHHHBHHHHHHHHHHGEGFGHHHHHHHHGGGHHH@GFGGGGHHHHHFAHFFFCGGDHHHHHHHHHHHHHHGGGGGGGGCFGGGGFGGGGGGGGFGGFFFFFFFFFFFFFFFFFFEFFFFFFFFFFFFFFFFFFFFFFFFF9
@M05620:37:000000000-D9766:1:1101:21719:5179 1:N:0:22
ACCACACCTTCTACAATGAGCTGCGTGTGGCTCCCGAGGAGCACCCCGTGCTGCTGACCGAGGCCCCCCTGAACCCCAAGGCCAACCGCGAGAAGATGAGGGCCCGCTCCCTCTTCTGTTGGCCGCCTCCCTCCTTCCTGGCCTCCCGGAGCTGCGCCCTTTCTCACTGGTTCTCTCTTCTGCCGTTTTCCGTCGGACTCTCTTCTCTGACCTGCGTCTCCTTTGGCACTCTGCCGGGTCTCGATCGGCAG
+
CCCCBCCCFFFFGGGGGGGGGGHHGFGB4EHHHGGEEGGGFHGHHGGGFGGGGHGHHHHGGGGGGGGGGGGHGHHGGGGHGHHHHGGGGGBDGGHHHHHHHGGD>>CF-CFHHHHHHF1>0.<GGGGGDGFHHGHHHHHGGHHHGGGGGGGGGGGGGGGGFFFFFFFFFFFFFFHFFFFFFFFFFDFFFFFFF.@DFFFFFFFHFFFFF0BFFFFFFFFFFFFFFFBFFFFFFFB>D-;CFFFFFA=F-C-
@M05620:37:000000000-D9766:1:1101:21709:5193 1:N:0:22
ACCACACCTTCTACAATGAGCTGCGTGTGGCTCCCGAGGAGCACCCCGTGCTGCTGACCGAGGCCCCCCTGAACCCCAAGGCCAACCGCGAGAAGATGAGGGCCCGCTCCCTCTTCTGTTTGCCGCCTCCCTCCTTCCTGGCCTCCCGGAGCTGCGCCCTTTCTCACTGGTTCTCTCTTCTGCCGTTTTCCGTCGGACTCTCTTCTCTGACCTGCGTCTCCTTTGGCACTCTGCCGGTTCTCGATCGGCAG
+
BBBBBBBBFFFFGGGGGGGFGFHFGBEBEEHHHGGGGGGGGHHHHGGGGGGGHHHHHHHGGGGGGGGGGGGHHHHGGGGHGHHHHGGGGGGGCGHHHHGFGAA?/>A@-.><FGHHHD110/=<C?@D.;C/GACCCGGF/;GHFHGBGGAFFBF@DDFBBFFFFFFFFBFFFFFBFFFFFB9FC9DFFFFF/.-99@9BBFFFB9FFE/BBFF?BAC?FFFFFFBBFFFFFFF/-9-;AFBEFFF-A>B-
@M05620:37:000000000-D9766:1:1101:13200:5231 1:N:0:22
GAGGCTGCTTTGGAAGAAACTCATAGATTACTGCAACAGTTCCCCCTGGACCTGGAAAAGTTTCTTGCCTGGCTTACAGAAGCTGAAACAACCCGTAAGGTCCTACAGGATGCTACCCGTCCGGACAGGCTCCTAGCCGACTACAAGGGAGTCACAGAGCTGATGAACCAATGGCAAGTCCGTCAGGCCTTTCCGCTTTAGCACTCTTGTGGATACCCTTGACCACTTCTCAGCATTTGTCCTTGTCCCTG
+
AAABBBFBFFFFGGGGGGGGGGGHHHHHHHHGHHHHHHHFGHHHHGGGHHHHHHHHHGFHGHHHHHHHHHHHHHHGHHHHHHHHHHHHHHHHG>E?E>BGHFHHHHHHHBF3FGHHCFEF//>EEEGFF/BGFG23BFD/@F/2F2F/?GEG0FFF<GFF1F1>GHH1GHHHH/GGHGD00<CGGGHC:/;G0CDGGGG0FGGFBFGFGGGGFG009/:FGF099CFFGGGGFC0;BB/99/;FFFBB/FF
@M05620:37:000000000-D9766:1:1101:23773:5259 1:N:0:22
GAGGCTGCTTTGGAAGAAACTCATAGATTACTGCAACAGTTCCCCCTGTCCCCGTAACAGTTCCTTGCCTGGCTTCCAGAAGCTTCAACGACCCGTCCGGTCCTAAAGGCTGCTCCCCTTCCGGCCCGGCTCCTCGCCGCCTCCCCGGGAGTCACCGCGCTGCTGAACCCATGGCAAGTCCGTCAGGCCTTTCCGCTTTAGCACTCTTGTGGCTCCCCTTGCCCACTTCTCAGCCTTTGTCCTTGTCCCTG
+
AABAABFBBDFFGGGCFFGGGGGDFGHD65BFGGEACFGFBDFGGGAFBAFG2A2AEAEFHH5DDDAFHFDGHH12FFGBBGGB5BBGH1BE/E>?E>/>EGFHB4BFG?BCFHHEFE?EGH?@FF><<B@EFHG/<@/<<EGHFG-<CFDGEGBF.;;CGGDBFGGF..;F//;;FGBFFDEFDFF;ABBFFFFF.;E/FF;FFFFFFFF.99FFFAFFBFBFBEFFFFFFFFBF//99BFF;BF/9;B/
@M05620:37:000000000-D9766:1:1101:9846:5294 1:N:0:22
AGTGCCAGCTCTCAATCGCACAGGGGACCCAGGGCCTGGCCCCTCCATCCAGAAAACCTATGACCTCACCCGCTACCTGGAGCACCAACTCCGCAGCTTGGCTGGGACCTATGTGAGTATCCAGCGTAGGAATCTGGGAGTTGGGGAGGAGTGAGGAGTTGGGGAAAGACAGTCCTAACCGTGGAGGGTTCTGGTAAATGATGGGGTGAGGAGGGGCTCTTTGGCTCCCACCAGTCCCCCTGTCTGGTCTA
+
ABAAAFFFCFFFGGGGGGGGGGHHGGGGGGHHGGGGGGHHHHGHGGHHHHHHHHHHHGHHHHHHHHHHHHHGGGGGHHHHHHHHHHHHGHHHGGGGGHHHGGHGGGHHGHHHHHHHHHHHHHHHHGFGGGHHHHHHHHHGGHHHGGGGGGGHHHHHHGHHHHGGGGHHHHHHHHHHHHHHGGEGGGGGEFGGGGFFGGGGGGGGGGFCFFFFFFFFFFFFFFFFFFFFFFFFFFFFFFFFFFFFFFFFFFB
@M05620:37:000000000-D9766:1:1101:18744:5296 1:N:0:22
ACCACACCTTCTACAATGAGCTGCGTGTGGCTCCCGAGGAGCACCCCGTGCTGCTGACCGAGGCCCCCCTGAACCCCAAGGCCAACCGCGAGAAGATGCCCAGGTGAGTGGCCCGCTACCTCTTCTGGTGGCCGCCTCCCTCCTTCCTGGCCTCCCGGCGCTGCGCCCTTTCTCACTGGTTCTCTCTTCTGCCGTTTTCCGTAGGACTCTCTTCTCTGACCTGAGTCTCCTTTGGAACTCTGCAGGTTCTA
+
CCCDCBCCFFFFGGGGGGGGGGHHGGGBCEHGHGGGFGGGGHGHHGGGGGGGHHHHHHHGGGGGGGGGGGGHHHHGGGGHGHHHHGGGGGBDGGHHHHHHHHHGHHHHHHGGHHGGGGGHHHHHHHHHHHGHHGGGGGHGHHGHHGGGGGGGGGGGGG:BDFFFFFFFFFFFFFFFFHFFFFFFFFFFFFFFFFFFFFHFFFFFFFFFFFFFFFFFFFFFFFFBFFFFFFFFFFFFFFFFFFFHFFFFFFF
@M05620:37:000000000-D9766:1:1101:7817:5309 1:N:0:22
AGTGCCAGCTCTCAATCGCACAGGGGACCCAGGGCCTGGCCCCTCCATCCAGAAAACCTATGACCTCACCCGCTACCTGGAGCACCAACTCCGCAGCTTGGCTGGGACCTATGTGAGTATCCAGCGTAGGAATCTGGGCGTTGGCGAGGAGTGCGGAGTTGGGGAAAGACCGTCCTAACCGTGGAGGGTTCTGGTAAATGATGGGGTGAGGAGGGGCTCTTTGGCTCCCACCAGTCCCCCTGTCTGGTCTA
+
>>>>>BF@AFFFG4FABFC2E2FDFGEAABFG22B2AFGHCHECFGGFHHEFBGHGGEFCFFDHHFGHHHGEC>EGHHHHBCGGGH1?EFFG>E/>>FBFDHFAAEHGCFFHHBGBGFGFHHHHHG<?B?@>GBGHHG/ACGGG1><A<<<GH0<@@:;G0;-ACA.F/F/AAFGGFGFGGGFGCFG?AAFFFF/:FFEFFFFFEFFBFAFBDFB?99AFF/9FF/BEFFFFAAFFEFFFBFFFFEFFFFB
@M05620:37:000000000-D9766:1:1101:23346:5350 1:N:0:22
GAGGCTGCTTTGGAAGAAACTCATAGATTACTGCAACAGTTCCCCCTGGACCTGGAAAAGTTTCTTGCCTGGCTTACAGAAGCTGAAACAACCCGTAAGGTCCTACAGGATGCTACCCGCAAGGAAAGGCTCCTAGAAGACTCCAAGGGAGTAAAAGAGCTGATGAAACAATGGCAAGTAAGTCAGGCATTTCCTCTTTAGCACTCTTGTGGATCCAATTGAACAATTCTCAGCATTTGTACTTGTAACTG
+
AAAABBFAFFFFGGGGGGGGGGHHHHGHHHHHHHGHHHHDGHHHHGGGHFHHHHHGHHHHBGHHHHHHHHHHHHHHHHHHHHHHHHHHHCGH?1>>/EGHBF3GGHCGFH3FG3FFFFE/><EFHFBB0?BGFFBFGHFHF3FGCFHF//<?@@FH1?0<1FF1FFGFGB.1<F0G<<F11>=FB0/<C0D00D000=0=0=DH0:CGF00::0:::CC0:CFGE/0;90009BF09FG0FF000;;0;0;
@M05620:37:000000000-D9766:1:1101:12462:5357 1:N:0:22
AGTGCCAGCTCTCAATCGCACAGGGGACCCAGGGCCTGGCCCCTCCATCCAGAAAACCTATGACCTCACCCGCTACCTGGAGCACCAACTCCGCAGCTTGGCTGGGACCTATGTGAGTATCCAGCGTAGGAATCTGGGAGTTGGGGAGGAGTGAGGAGTTGGGGAAAGACAGTCCTAACCGTGGAGGGTTCTGGTAAATGATGGGGTGAGGAGGGGCTCTTTGGCTCCCACCAGTCCCCCTGTCTGGTCTA
+
AA>AAFFFCFFFGGGGGGGFGCHFFGGGGGHHFEGGGGHHHHGHGGHHHHHHGHGHHGHHHHHHHHHHHHHGG/EFHHHHGFHHHHHHGHHHEGEGGGGGGHHGGGHHGHHHHHHHHHHGHHHHHGDGGGHHHHHHHHHGGHHHGGGGGGGGHHHHHGHHDHGGGGHHHHHHHHHHHHHHGGEGGGGG;FGGGGFGGGGFGFGGGGFFFFFFFFFFFFFFFFFFFBFEFFFFFFFFFFFFFFFFFFFFFFB
@M05620:37:000000000-D9766:1:1101:8018:5362 1:N:0:22
ACCACACCTTCTACAATGAGCTGCGTGTGGCTCCCGAGGAGCACCCCGTGCTGCTGACCGAGGCCCCCCTGAACCCCAAGGCCAACCGCGAGAAGATGAGGGCCCGCTCCCTCTTCTGTTTGCCGCCTCACTCCTTCCTGGCCTACCGGAGCTGCGCCCTTTCTCACTGGTTCTCTCTTCTGCCGTTTTCCGTCGGACTCTCTTCTCTGCCCTGCGTCTCCTTTGGAACTCTGCCGGTTCTAGATCGGAAG
+
1A>1AA>>FFFFGGGDDF1FA1F1EAABBAGFCFEAEEGAFHHHHGGGGEEAGDGGGGFECEEGCA>EGGGGHCCEGGEE/CHC<F<<CBBB/AFGFD1<GFCC/>@C-.>>FFHHDH110/<<CCGC<CGF0:CGHHH0/.CG/;;-9A-?AFG@@.:9/:0;;FFGFF///FFFFFFFFFFF?BFFFBFFB?-@-=@FFFFF/;FFF/B-9A-9:;BF/FFBF/99B9BFFB9;@@B?F/BFF:9-9AA
@M05620:37:000000000-D9766:1:1101:23210:5367 1:N:0:22
ACCACACCTTCTACAATGAGCTGCGTGTGGCTCCCGAGGAGCACCCCGTGCTGCTGACCGAGGCCCCCCTGAACCCCAAGGCCAACCGCGAGAAGATGAGGGCCCGCTACCTCTTCTGTTTGCCGCCTCCCTCCTTCCTGGCCTCCCGGAGCTGCGCCCTTTCTCACTGGTTCTCTCTTCTGCCGTTTTCCGTCGGACTCTCTTCTCTGACCTGCGTCTCCTTTGGCACTCTGCCGGTTCTCGATCGGCAG
+
CCCCCCCBFFFFGGGGGGGGGGHHGGGGHGHHHGGGGGGGGHHHHGGGEDFGHHHHGHHGGGGGGGGGGGGHHHHGGGGHGHHHHGGGGGGGGGHHEHHFHDG//>AC->>GHHHHHF>11<DGGGGGGGEHHGHHGHHHEHHHHHGGCAFFFGGGGGGGGGGGGFFFFFBFFFFFFFFFFFFFFDDFFFFFF?BFFFFFFFFFFFFFF0FFFFEFFFFFFFFFFF0BFFFFFF0BF-9AFFFFFFFF-;:
@M05620:37:000000000-D9766:1:1101:7570:5385 1:N:0:22
AGTGCCAGCTCTCCATCGCACAGGTGTGCCCTCCCGTGTCGCCTATCTCCTGCCCTCCGATCGGAACAGCCCACACCTGGACCCCCGTCTCTGCGGCGAAGCTGGTATGTCGGCTTGTTCTTAGCGTAGGAATCTGGGAGTTGGGGAGGAGTGAGGAGATGGGGAAAGACAGTCCTAACCGTGGAGGGCTCTGGTAAATGATGGGCTGAGGAGGGCCTCTTTGGCTCTCACCAGTCCCCCTCTCTGGTCTA
+
>A>>>DF1>FFFG1FGBEE1E0B011B0AD0ABAFEAAB0/ABEA11ADF1F10/A/B/AB/////>B0B/>/B/>BFF0000>?E?>EB021B/<<////>F1?0?>1?2<///</<111111<-<><>>G0<0=BB.CC/DC?@CC@.ACGCFFBC./:B.;A.;A;FBFCB0CFFGGG9E@AEB--AAF;F/BBFFB/9B/--;AFFFBAA9--;-9/BB//99///;FFA//9/99---9;9B/9F/
@M05620:37:000000000-D9766:1:1101:15804:5388 1:N:0:22
GAGGCTGCTTTGGCAGAAACTCATAGATTACTGCAACAGTTCCCCCTGGACCTGGAAAAGTTTCTTGCCTGGCTTCCAGAAGCTGAAACAACCCGTAAGGTCCTACAGGCTGCTCCCCTTCCGGACCGGCTCCTAGCAGCCTCCCCGGGAGTCACCGCGCTGCTGAACCCATGGCAAGTCCGTCAGGCCTTTCCGCTTTAGCACTCTTGTGGCTCCCCTTGCACACTTCTCAGCATTTGTCCTTGTCCCTG
+
>3>AAAFBFFFFGFGGAGGGGGHGHGHHHHFHFH4GHHGAAFGHHGEGEAFFFGCFG32B3DDFGBAGHHHGHAF2BGHHHCHFF33@FCHFE1EB>EFFGGHHGCBFH?BF?GBGFG0B0C>//><BDGGGEF11@1<@GH0//?A@DG@.0FG1<<CD-C<0CGHBA.::;/;GHGCC;E.;EDB;CFFFGGGGGGG0CFGFFGGGFFFF.F/.;;BFFFFFBFF/FBFFFF/B;B/;BFFFFB;/;FB
@M05620:37:000000000-D9766:1:1101:7155:5392 1:N:0:22
GAGGCTGCTTTGGAAGAAACTGACAAACGAGTGACACAAGATCGGAAGAGCACCTGACCGAAGTCCAGTTGCCCGCCAAAAGCTACCACTCCCCGTTCGGTTTTAAAGGATGCTACCTTTCCTGCCTGGGTCCTCGCCTCCTCCGCCGGCGTCCCCGGGCTGGTGCACCCATTTCAAGTCGGTCCGGTGTTTCCGCTTTCGCAATATTGTGTCTCTCTTTGCGACCTGCCCCGGCAAATTCTTTGTTTCTG
+
AAA>ABFAFFFFG4FF4BAFGGH4BA4B222BAFH5AE2B23B2222B2ABBA1333BBE0A0ADD5355553@1>>E/2?3BB3313@33B11>/0B/>?//?BGH43B?3032BB11?FGHGG01B?<@FF1@?DC//?GHH//.<A-<<CCGHC-;-;;.;900:B..90;9F0;9;.-;:-;-9-.;9BFF.9DFFF.9../9:9;F9/;:;;;///9--;-;...9.9----.9;B//;99999;/
@M05620:37:000000000-D9766:1:1101:22353:5407 1:N:0:22
ACCACACCTTCTACAATGAGCTGCGTGTGGCTCCCGAGGAGCACCCCGTGCTGCTGACCGAGGCCCCCCTGAACCCCAAGGCCAACCGCGAGAAGATGACGAGGTGAGTGCCCCTCTACCTCTCGTGTTGGCCGCCCCTCTCCTCCCGGGGCTCCCGCAGCTCCGCCCGGTCTCACTGTTTCTCGCTTCTGCCGTGTTCCTCATCACTCTCTTCTCTGACCTTAGGCTCTTTTCGAGCTCTCCATGTGCAG
+
BBBABAAAFFFFFGGFBGGGGGFHEEGGG2FHHGG?EEECEHHHHGCEEEGCFFHHFGHGGGFGEGGGGGGHHHHGGGGGGHHFHGGGGGGGGGHHHE22////??10111<?..>G11<1<10.<...../<----:../;CC/;C.;;-9A.C..-;--;//..;---;-./;/////;9/;.9AE.///9;9-:./;//////;F/;B9B/:/B//;FF//:/9/A//;//-...;BF//;////;//
@M05620:37:000000000-D9766:1:1101:24388:5413 1:N:0:22
AGTGCCAGCTCTCAATCGCACAGGGGACCCAGGGCCTGGCCCCTCCATCCAGAAAACCTATGACCTCACCCGCTACCTGGAGCACCAACTCCGCAGCTTGGCTGGGACATATGAGAGTATCCAGCGTAGGAATATGGGAGTTGGGGAGGAGTGAGGAGTTGGGGAAAGACAGTCCTAACCGTGGAGGGTTATGGTAAATGATGGGGTGAGACAGGGCTCTTTGGCTCCCACCAGACCCCATGTCTGGTCTA
+
AAAAAFFC1FFFGGGGGG1AEAGHGGG00EGEFAEG/FHHAHG/EGHFHHHH1GHFFGH1GF2GHHHFHFFEGGGGHHHHHHHHHHHHGG1BEGG>EGHHFEG/</<</1F2221BF1BDGFHHC@?E/?1>111GHG0<?0<?CC.@?>>GCFDG<A/=GH--;...;;/:000;C;:C-.;9.9C@.:.FFBGCFFGFGGB0..;=--//-99;BAE//:/9BFFE---A-;-9;--9-//:;//;9BB
@M05620:37:000000000-D9766:1:1101:16240:5425 1:N:0:22
GAGGCTGCTTTGGAAGAAACTCATAGATTACTGCAACAGTTCCCCCTGGACCTGGAAAAGTTTCTTGCCTGGCTTACAGAAGCTGAAACAACCGGTAAGGTCCTCCAGGATGATACCCGTAAGGACAGGCTCCTAGCAGAATACAAGAAAGTAACAGAGCAGATGAAACAATGGCAAGTAAGACATGACTTTCCGCTTTAGCACTCTTGCTGATCAAATTGAACAATTCTCAGCATTTGTACTTGTAACTG
+
AA3>AABAFFFFG4BA4FFCGBHEGG5GH5GGFHFBGHHFHGAGHGEGHBFFFBG2BDGH3DDGF5BBFGHCA2AAFGFFC3FE@FF3F?F11/>//?3BB@BB3B?@GE3B344B?GGE>/B330B//?0FFC111B??B1BB1B1000<1@2211<@@100?<1?FDGG11?F<1>>=1<1101<111>0=0.A<ECDDGFF0:0C000000;0;::0:00CCCFC0;;;CF00;;9F0CBF09C0BFB
@M05620:37:000000000-D9766:1:1101:14472:5438 1:N:0:22
AGTGCCAGCTCTCAATCGCACAGGGGACCCAGGGCCTGGCCCCTCCATCCAGAAAACCTATGACCTCACCCGCTACCTGGAGCACCAACTCCGCAGCTTGGCTGGGACCTATGTGAGTATCCAGCGTAGGAATCTGGGAGTTGGGGAGGAGTGAGGAGTTGGGGAAAGACAGTCCTAACCGTGGAGGGTTCTGGTAAATGATGGGGTGAGGAGGGGCTCTTTGGCTCCCACCAGTCCCCCTGTCTGGTCTA
+
BBAABFFFBFFFGGGGFGFFGGHGGGGGGGHHGGGEDGHHFHGHGGHHHHHHFHHHHGHHHHGHHHHHHHHGGEGGHHHHHGGHHHHHGHHHGFCEGFFHGFEGGGHHGHHHHHHHHHHHHHHHHG/CDGGHHFHHHHHGCGHHGGGGGGGFHHGHHGHFGHGGGGHHGHHHFHHFHHGHGEEDDFGG;CAFGG;CFFFGGGGGGGFFFFFFFFFFFFFFFFFFFFFFFFFFFFFFFFFFFFFFFFFFFFF
@M05620:37:000000000-D9766:1:1101:12310:5439 1:N:0:22
ACCACACCTTCTACAATGAGCTGCGTATGGCTCCCGAGGAGCACCCCGTGCTGCTGACCGAGGCCCCCCTGAACCCCAAGGCCAACCGCGAGAAGATGCCCAGGTGAGTGGCCCGCTACCTCTTCTGGTGGCCGCCTCCCTCCTTCCTGGCCTCCCGGCGCTGCGCCCTTTCTCACTGGTTCTCTCTTCTGCCGTTTTCCGTAGGACTCTCTTCTCTGACCTGAGTCTCCTTTGGAACTCTGCAGGTTCTA
+
BB?AB@AAFFFFGGGF5FGGFGFFEE2FB4FGHFG?AEGCEHGHHGGGE?EEGBBGHHHGGGCGEEEEGGGHCHHGGGEFGHHF/FGEGCGGGDHCD22FH2/F1F?0?1C/GH-C<--GDF1=D00DDGDFGCCGD.GGFCGCG0G9BF?FFAEG?D--;--9-9DF-BFB9/9///B/BF999F/BBBFFF-9DFFFF?99.AB/999BBFF/;F///BBF/.9:/;F9FFFFFFBFBFFB/9F.BF/9
@M05620:37:000000000-D9766:1:1101:9742:5470 1:N:0:22
AGTGCCAGCTCTCAATCGCACAGGGGACCCAGGGCCTGGCCCCTCCATCCAGAAAACCTATGACCTCACCCGCTACCTGGAGCACCAACTCCGCAGCTTGGCTGGGACCTATGTGAGTATCCAGCGTAGGAATCTGGGAGTTGGGGAGGAGTGAGGAGTTGGGGAAAGACAGTCCTAACCGTGGAGGGTTCTGGTAAATGATGGGGTGAGGAGGGGCTCTTTGGCTCCCACCAGTCCCCCTGTCTGGTCTA
+
ABAAAFFFCFFFGGGGGGGFGGHGGGGGGGHHGGGGGGHHHHGHGGHHHHHHHHHHHGHHHHHHHHHHHHHGGEFGHHHHHHHHHHHHGHHHFGGGGHHHGHHGGGHHGHHHHHHHHHHHHHHHHGEGGGHHHHHHHHHGGHHHGGGGGGGHHHHHHGHHHHGGGGHHHHHHHHHHHHHHGGGGGGGGEGGGGGFGGGGGGGGGGGFFFFFFFFFFFFFFFFFFFFFFFFFFFFFFFFFFFFFFFFFFFFB
@M05620:37:000000000-D9766:1:1101:13655:5483 1:N:0:22
AGTGCCAGCTCTCAATCGCACAGGGGACCCAGGGCCTGGCCCCTCCATCCAGAAAACCTATGACCTCACCCGCTACCTGGAGCACCAACTCCGCAGCTTGGCTGGGACCTATGTGAGTATCCAGCGTAGGAATCTGGGAGTTGGGGAGGAGTGAGGAGTTGGGGAAAGACAGTCCTAACCGTGGAGGGTTCTGGTAAATGATGGGGTGAGGAGGGGCTCTTTGGCTCCCACCAGTCCCCCTGTCTGGTCTA
+
AA>AAFFFBFFFGGGGGGGGGGHHGGGGGGHHGGGGGFHGGHGHGGHHHHGGHHHHHGHHHHHHHHFHHHHGGEEGHHHHHHHHHHHHGHHHGGGGEHGHGHHGGGHHGGHHHHFHHGHHHHHGHGBEGGHHHGHHHHHGGGHHGGGGGGDFHDGGFGCGGHGG.EHHHHHHHHHHHHHHGEEFFGGGEFGFGGCFGGGGGFGGGGFFFFFFFFFFFFFFFFFFFFFFFFFFFFFFFFFFFFFFFFFFFFF
@M05620:37:000000000-D9766:1:1101:18428:5496 1:N:0:22
AGTGCCAGTCTCAATCGCACAGGGGACCCCGGGCCTGGCCCCTCCATCCCGAAAACCTCTGACCTCACCCGCTACCTGGAGCACCCACTCCGCAGCTTGGCTGGGACCTATGTGCGTATCCAGCGTCGGAATCTGGGCGTTGGGGCGGCGCGCGGCGTTGGGGCAAGACAGTCCTAACCGTGGAGGGTTCTGGTAAATGATGGGGTGAGGAGGGGCTCTTTGGCTCCCACCAGTCCCCCTGTCTGGTCTAT
+
A?AAAFF@CF1BFGGGCAFEGGHGCEEGGEEEEGGCGHGHHGHGGH1DFABAEEEHGGFGGHHH1BFGHHGG>EEHBFG>BGHHH/FGGGGEGGGGHHHGHHGGGBGGH<FGGH2CFGGHHFHHGE/ACGGGHHHHHEGGGGHGGAAG-A;@-@@-@@@@F@@-@FF-FFFFFFFFFFF@FF@FFF@;AFFFF;FFFFFFFFFFFB@FFFFFF@@@@FFFFFFFFFFFFFFFFFFFFFF@FFFFFFFFFFB
@M05620:37:000000000-D9766:1:1101:11812:5507 1:N:0:22
CCCGCCCCTTCTCCATCGACCCGTGGATGCCTGCCCAGGAGCCCCCCGTCCTGCTAACCGTTGCCTCCCTGGCTCCCAGGAGCAACAACGACCCGTCGGGTCCTGTAGGTTGCTCCCCTTCCTGCCTGGGTCCTCGCCACCTCCTCTGGAGTCACCGCGATGCTGAACCCCTCTCAAGTCCTTCAGCCCTTTCCGCTTTCGCACTCTTGTGCCTCCCCTTGCTGACTCCTCTGCCTCTTTCCTTGTTCCTG
+
1>>>>>>>AFBF1AB1A0AAAEAEE0BB1BBGEGHG1BB//BBFEGAA?/B/11B@DGHC?//BBBB?FGHEG>B?FHB???F?0B0??/?>ECC////</<<D??11?1<?GDGGFA0>F0<<1<>>F<>FG0=.A@.<CGGH/;0:C0;GHBGC?-=-A..0000;...;./;909;;900//9//-9/9/B-9BAE/ABB-;;;9////9;B-9-9--;///;;/:/;/9/9////;;/;//B//9//
@M05620:37:000000000-D9766:1:1101:23786:5528 1:N:0:22
GAGGCTGCTTTGGAAGAAACTCATAGATTACTGCAACAGTTCCCCCTGGACCTGGAAAAGTTTCTTGCCTGGCTTACAGAAGCTGAAACAACTCGTAAGGACCTACAGGATGATACACGTAGGGAAAGAATCAACGACAACTACAAGAGAGAAAAAGAGCTGATGAAACAATGGCAAGTAAGTCAAGCATTTCCACTTTAGCACTCTTGAAGATACAATTGACCAATACTAAGCATTTGTACTTGACACTG
+
BAABBAFBFFFFGGGGGGGGGGHHHHHHHHHHHHHHFGHEGGHHHGGGHHHHHHHHHHHHGHHHHHGGHHHHHHHGHHHHHHHHHHHHHEHH33>1??GC3112@B3B31BF3BGG3@E0F0?F?B/B303B333??//>/BC222B2@<?/2<2@<FCFGFFHHH1FGFFGHC<C><=FDDGHH1<1=DGGDH0<0=DGBDGF0<=CG000:0;GCGG;CC0:;;C0/90;CC0CFFBCC;CFF00;CBG
@M05620:37:000000000-D9766:1:1101:16580:5536 1:N:0:22
ACCACACCTTCTACAATGAGCTGCGTGTGGCTCCCGAGGAGCACCCCGTGCTGCTGACCGAGGCCCCCCTGAACCCCAAGGCCAACCGCGAGAAGATGCCCAGGTGAGTGGCCCGCTACCTCTTCTGGTGGCCGCCTCCCTCCTTCCTGGCCTCCCGGCGCTGCGCCCTTTCTCACTGGTTCTCTCTTCTTCCGTTTTCCGTAGGACTCTCTTCTCTGACCTGAGTCTCCTTTGGAACTCTGCAGGTTCTA
+
CCCCCCCBCFFFGGGGGGEGGGHHGGGBAFHGGGGGCFGGDHGHHGGGDGGGGHGHHHHEECFGGGGGGGGHFHHGGGGHGHHHHGGGGGBDGGHFFGHHHHHGHHHHHHGGHHGGGGGHHHHHHHHHGHGHHGGGGGHGHHGHHGGGGGGGGGGGGG-;DFFFFFFFFFFFFFFFFFFFFFFFFFFFFFFFFFFFFFFFFFFFFFFFFFFFFFFFFFFFFFFBFFFBFFFFFFFFFFFFFFFFFFFFFFF
@M05620:37:000000000-D9766:1:1101:9661:5545 1:N:0:22
AGTGCCAGCTCTCAATCGCACAGGGGACCCAGGGCCTGGCCCCTCCATCCAGAAAACCTATGACCTCACCCGCTACCTGGAGCACCAACTCCGCAGCTTGGCTGGGACCTATGTGAGTATCCAGCGTAGGAATCTGGGAGTTGGGGAGGAGTGAGGAGTTGGGGAAAGACAGTCCTAACCGTGGAGGGTTCTGGTAAATGATGGGGTGAGGAGGGGCTCTTTGGCTCCCACCAGTCCCCCTGTCTGGTCTA
+
>A>3>FFFBFFFGDGGGGGAE?GFFFEEFGHHBEEFGGHHHHGHGGHHHHHHHGHGHGHHHGHHHFHHHHHGG>EGHHHHBGHHHHGGEHHHEFCGFHGHGHHGGGHHGHHHHHHHHHHHHHHHHGEEGGHHHHHHHHHGGHHHGGGGGGEHHHHHHGHHHHGGGGHHHHHHHHHHHHHHGGFGGGGGEGGGGGCFGGGGGGGGGGFFFFFFFFFFFFFFFFFFFFFFFFFFFFFFFFFFFFFFFFFFFFF
@M05620:37:000000000-D9766:1:1101:13843:5608 1:N:0:22
ACCACACCTTCTACAATGAGCTGCGTGTGGCTCCCGAGGAGCACCCCGTGATGCTGACCGAGGCCCCCCTGAACCCCAAGGCCAACCGCGAGAAGATGAGGGCCCGCTCCCTCTTCTGTTGGCCGCCTCCCTCCTTCCTGGCCTCCCGGAGCTGCGCCCTTTCTCACTGGTTCTCTCTTCTGCCGTTTTCCGTCGGACTCTCTTCTCTGCCCTGCGTCTCCTTTGGAACTCTGCCGGTTCTCGATCGGAAG
+
DDDDDCDCFFFFGGGGGGGGGGHHGFGGHGHHHGGGGGGGGHHHHGGGEGGHHHHHHHHGGGGGGGGGGGGHHHHGGGGHGHHHHGGGGGGGGGHHHHHHHGGG<<A@<DFHHHHHGH=11<CGGGDFGHGGHGHHHHBHFGHHHGEGGFCGGFGGGG-DFGFFFFFFFFFFFFFFFFFFHFFFFDFFFFFF::BFFFFFFFFF;:BFF0BEFFEDFFFFFFFFFF0;FFFFBB0;@;AEF0AB:;C?...
@M05620:37:000000000-D9766:1:1101:25748:5617 1:N:0:22
ACCACACCTTCTACAATGAGCTGCGTGTGGCTCCCGAGGAGCACCCCGTGCTGCTGACCGAGGCCCCCCTGAACCCCAAGGCCAACCGCGAGAAGATGCCCAGGTGAGTGGCCCGCTACCTCTTCTGGTGGCCGCCTCCCTCCTTCCTGGCCTCCCGGAGCTGCGCCCTTTCTCACTGGTTCTCTCTTCTGCCGTTTTCCGTAGGACTCTCTTCTCTGACCTGAGTCTCCTTTGGAACTCTGCAGGTTCTA
+
ABCCDCCCFFFFGGGGGGGGGGHHGEGGHGHHHGGGGGGGGHHHHGGGGGGGHHHHHHHGGGGGGGGGGGGHHHHGGGGHGHHHHGGGGGGGGGHHHG2FGGHG1=?GGHGGHHGGC@CHHHFHDD<GDCEAGD?FE:GGHFGFHBFFFGFGGGGGDD?BGACFFGFF=FFFFFFFFFF0BBFFFFFFBFB0BDAFFFFFA0AADBF//000FFFFF0:;FF/BB:B:FFBFF0BBFB:FF0:BFF.;::0
@M05620:37:000000000-D9766:1:1101:19319:5646 1:N:0:22
GAGGCTGCTTTGGAAGAAACTCATAGATTACTGCAACAGTTCCCCCTGGACCTGGAAAAGTTTCTTGCCTGGCTTACAGAAGCTGAAACAACCCGTAAGGTCCTACAGGATGCTACCCGTAAGGAAAGGCTCCTAGAAGACTCCAAGGGAGTAAAAGAGCTGATGAAACAATGGCAAGTAAGTCAGGCATTTCCGCTTTAGCACTCTTGTGGATCCAATTGAACAATTCTCAGCATTTGTACTTGTAACTG
+
AABBBAFAFFFFGGGGFGFGGGHHHGHHHHHGHHHHGGHDFGHHHGGFHGHHHHHHHHHHFHHHHHHHHHHHHHHHHHHHHHHHHHGHHHGHEGGGGGHHHHHHHHHHHHHHHHHHHHGEEGHHHFEGGGHHGHGH2DGHGHHH2BGFDHGGHHHHHGHHHH1GHHHHHGHHFHHHHGGHHHGHHHHHHHHHHHGGGGGGFHHHGHHHHFHGHHHHHFHHHGBFFFGFFGFBFGGGGGGGFGGGGCF09CF
@M05620:37:000000000-D9766:1:1101:9621:5708 1:N:0:22
GAGGCTGCTTTGGAAGAAACTCATAGATTACTGCAACAGTTCCCCCTGGACCTGGAAAAGTTTCTTGCCTGGCTTACAGAAGCTGAAACAACTGCTAAGGTTCCAAAGGATGCTACCCGTAAGTAAAGTCTCCTAATAGAACCGCAGCGAATAAAAGAACTTAAGAAACAAAGGCAATGAAAGCAAGCCACTCCGCATCACCTCCCTTGTGGTTCCTATTGAACAAATCTCAGCAGTTGGACTTATGAATG
+
BBCCBCFCFFFFGGGGGGGGGGHHHHHHHHHGHHGHHHHHHHGHHGGGHHHHHHGGBDFHFHHHHHHGGHHHHHHGHHHHHHHHHFGHHHGH3B34BFFGHBB3443322@3B34DGG1?//044B?D???BFF34444B?3?//>/////>/222@?0=?1111?10???0>0.00111>11>F0/..//0<<..-:-00;0;.:/0/<0./.;C00900000;C.0:;90000.;;9000;00;090;0
@M05620:37:000000000-D9766:1:1101:22502:5715 1:N:0:22
ACCACACCTTCTACAATGAGCTGCGTGTGGCTCCCGAGGAGCACCCCGTGCTGCTGACCGAGGCCCCCCTGAACCCCAAGGCCAACCGCGAGAAGATGAGGGCCGGCTCCCTCTTCTGTTGGCCGCCTCCCTCCTTCCTGGCCTCCCGGAGCTGCGCCCTTTCTCACTGGTTCTCTCTTCTGCCGTTTTCCGTCGGACTCTCTTCTCTGCCCTGCGTCTCCTTTGGCACTCTGCCGGTTCTCGATCGGCAG
+
BBBBB@BBCFFFGGGGGGGFGFHHGFGAFEHGHGGGDEFGGHHHHGGGAEFFFGGHHHHEFGEGGGGGGGEHHHHGGGGHGHHHHGGGGGDGGFGBFFGHHCDC/>@-A.FGCHHHH0<=0.<C@@@D::CGFGHGHHHHBCFGFGGGGA@FGGFGGDDFFFBFFBFFFF;BFFFFFFFFF/99BAD/ABFFB.-9@;;FFFFFBFFFE/;EFF9BFDAFFFFFFEFFFFFFFB/@>-;;F;EFFABA;D-
@M05620:37:000000000-D9766:1:1101:22170:5739 1:N:0:22
AGTGCCAGCTCTCAATCGCACAGGGGACCCAGGGCCTGGCCCCTCCATCCAGAAAACCTATGACCTCACCCGCTACCTGGAGCACCAACTCCGCAGCTTGGCTGGGACCTATGTGAGTATCCAGCGTAGGAATCTGGGAGTTGGGGAGGAGTGAGGAGTTGGGGAAAGACAGTCCTAACCGTGGAGGGTTCTGGTAAATGATGGGGTGAGGAGGGGCTCTTTGGCTCCCACCAGTCCCCCTGTCTGGTCTA
+
AAAAAFFFAFFFGGGGGGGGG2FFFFGGGGHHGGGGGGHHHHGHGGHHHGFHGHHHHGHGHHGHHHHHHHHGGGGGHHHHHHHHHHGHGHHHGGGGGGHHGFHGGGHHGCGDHFFHEDGEHHGHHG/<B/FGFHHHFFCFDGHHGGFGGGGHHHGGHGHHHHCGGGEHFHHCGHFHFFHGGGEACEGC:AFGGGFFFGGGGGGGGGFFFFFFFF;DFFFFBFFFFFFEFFFFFFFFFFFFFF/BFFFB/B:
@M05620:37:000000000-D9766:1:1101:25876:5750 1:N:0:22
AGTGCCAGCTCTCAATCGCACAGGGGACCCAGGGCCTGGCCCCTCCATCCAGAAAACCTATGACCTCACCCGCTACCTGGAGCACCAACTCCGCAGCTTGGCTGGGACCTATGTGAGTATCCAGCGTAGGAATCTGGGAGTTGGGGAGGAGTGAGGAGTTGGGGAAAGACAGTCCTAACCGTGGAGGGTTCTGGTAAATGATGGGGTGAGGAGGGGCTCTTTGGCTCCCACCAGTCCCCCTGTCTGGTCTA
+
AA>ABFFFBFFFGGGGGGGGGFHHGGGGGGHHGGGGGGGHHHGHGGHHFHHHHHHHHGHHHHHHHHHHHHHGGGGGHHHHHHHHHHHHGHHHGGGGGHHHGHHGGEHHGHGHHHHHHHHHHHGHHGGDGGFHHHHHHHHGDGHHGGGGGGCFHFHHHGFHHH?FGGHHGHFEHHHHHHHHGGGG.EGGEGGGGGBGGGGGGGGGGGFFFFFFFFFFFFFFFFBFFFFFFFFFFFFFFFFFFFFFFFFFFFB
@M05620:37:000000000-D9766:1:1101:6316:5771 1:N:0:22
GAGGCTGCTTTGGAAGAAACTCATAGATTACTGCAACAGTTCACCCTGGACCTGGAAAAGTTTCTTGCCTTGATTACAGAAGCTGAAACAACTGCCAAGCTACTAACGAATGCTACACGGAAGAAACCAATCCTAGAAGAGACCAAGTGAAAAAAAGACCAGAAGAAAAAACAGCAAGGAAGTAACACATTTCCGCTTCAGCCCTCTTCACGATCCACTTGAACAAATCTAACCATTTGGACATGGACATG
+
>>AA>A>AFBBDGF5A4B4FGCFFGFGHHGFFFHBDHGADGD5DBGAAEBBFHFFBB32F3FGDDFFBAB5BBDD535BDGBBBF33FBB1FC?B3@F?133BBB4311?1334BGDGEE/?E0B?30/?3B?4?43B3B0?0/0/01B22?1F<///000??01?0?00-..0<<00.</<C=000<.0000=..::.;00/;/::;0009..;.0/0000:C0/.;0;;00:09CFF0/;09/.;/99/
@M05620:37:000000000-D9766:1:1101:8567:5773 1:N:0:22
ACCACACCTTCTACAATGAGCTGCGTGTGGCTCCCGAGGAGCACCCCGTGCTGCTGACCGAGGCCCCCCTGAACCCCAAGGCCAACCGCGAGAAGATGAGGGCCCGCTACCTCTTCTGTTGGCCGCCTCCCTCCTTCCTGGCCTCCCGGAGCTGCGCCCTTTCTCACTGGTTCTCTCTTCTGCCGTTTTCCGTAGGACTCTCTTCTCTGACCTGAGTCTCCTTTGGAACTCTGCAGGTTCTCGATCGGAAG
+
BBBBBABAFFFFGGGGGGG5BEFFGAEAAAGHHGGEDEEEDHHHHG0EEEGGFFHFHHHFGGFGGGGGGGGHHHHGGGGHGHHHHGGGGCBCDDFFF2FCFDGE/<@@-->FHFHHEF1<>GCG?C@ED.C/:EFHHHHCFHGCGA:AA-BDFFGCGA9-CBFFFFFFFFFFFEFFFFFFFFFFF9DBEFFFF.9DFBFFBFFFBBBFBFFFFF/;FFFBFFFFF//9;FFFFB/BF.BFF/.B/;DA.:;
@M05620:37:000000000-D9766:1:1101:22669:5776 1:N:0:22
GAGGCTGCTTTGGAAGAAACTCATAGATTACTGCAACAGTTCCCCCTGGACCTGGAAAAGTTTCTTGCCTGGCTTACAGAAGCTGAAACAACTGCCAAGGACCTAAAGGCTGCTACCCGTAAGGAACGGCTCCAAACAGACGACCAGAGAATCACAACGCAGCTGAAACAATGGGAAGTACGACAGGCCTGTATCCTTTAGCACACTTGTGGACACACTTGCCCAAATCTCAGCATTTGGACTTGAAAGAG
+
BBBBBBFAFFFFFGGGFGFGGGHHHHHHHHHHHHHHHGHHHHHHHGGGHHHHHHHGGFHHGHHHHHHHHHHHHHHGHHHHHHHHHGGHHHGH3B33BF1B1B?F@3FGBFH1FFG32B?///03BB0?/EE//2B3/BF?0/</<>@0/?1?<1<?1//<--<0>11<>0.D0<.</.<D=..;--.../.:000;00;0;0=F/.=F0;0.;/;CBAFG00990..0;C090/;9;B///;/B//;9//.
@M05620:37:000000000-D9766:1:1101:11111:5778 1:N:0:22
ACCACACCTTCTACAATGAGCTGCGTGTGGCTCCCGAGGAGCACCCCGTGCTGCTGACCGAGGCCCCCCTGAACCCCAAGGCCAACCGCGAGAAGATGAGGGCTTGCTCGCTCTTCTGTTTTCCGCCTCGCTCCTTCCTGTCCTTCCGGCGCTGCGCGCTTTGTCACTGGTTCTCTCTTCTGCCGTTTTCCGTCGGACTCTCTTTTCTGCCCTGCGTCTCCTTTGGCTCTCTGCCGGCTCTCGATCGGCAA
+
BCCBBABCFFFFGGGGGGGGGGHHGGGECEHHHGGGGGGGGHHHHGGGDGGGGHGHHHHEEGGGGGGGGGGHHHHGGGGHGGHHHGGGGGCGGGHHHHH2B?/0<<<1<?>.F<GHG1<>F0>>><.<<.<<CDCFGHBF;CHH;=CEF-:AD?GGA---.;/::/;B/FBBFF/:BFFBFBBFA9AF99FA99CFAD=FF9BF//BF9BFEF9.-;9.;FFFBFBF/B/:BF//;--;AF/;FB.;AAA-
@M05620:37:000000000-D9766:1:1101:18449:5829 1:N:0:22
GCGGCTGCTTTGGCAGAAACTCATAGATTACTGCAACAGTTCCCCCTGGACCTGGAAAAGTTTCTTGCCTGGCTTACAGAAGCTGAAACAACCCGTAAGGTCCTCCAGGCTGCTCCCCTTCCGGCCCGGCTCCTCGCAGCCTCCCAGGGAGTCACCGCGCTGATGAACCAATGGCAAGTCCGTCAGGCCTTTCCGCTTTAGCACTCTTGTGGCTCCCATTGCCCACTTCTCAGCCTTTGGACTTGTAACTG
+
>1>1>ADAFFFFFBFGF0FB1BFDAFBHHGHH2G11BFG12DGHHGGFEFGFGEFAG10BBDFGGAEHHHHGF0AAGGDGGFHHFDEFGFFBE/>>>ECF@GFH1BBFG/FFEC>1FG0BB0?>/>?@CC@EFGHCG///FG0F/0?...<>FFG1.--<-<C0GCH0CGGH/:CGFGCCH.;CBFFG.CFGFGBBGBEB0FGGFGGGFGEA--9-;B/99FB9B?FFFB/BFF/B99///;BBF9B9FFF
@M05620:37:000000000-D9766:1:1101:17713:5834 1:N:0:22
ACCACACCTTCTACAATGAGCTGCGTGTGGCTCCCGAGGAGCACCCCGTGCTGCTGACCGAGGCCCCCCTGAACCCCAAGGCCAACCGCGAGAAGATGAGGGCCCGCTACCTCTTCTGGCGGCCGCCTCCCGCCTTCCTGGCCTCCCGGAGCTGCCCCCTTTCTCACTGGTTCTCTCTTCTGCCGTTTTCCGTAGGACTCTCTTCGCTGACCTGAGTCTCCTTTGGAACTCTGCAGGTTCTAGATCGGAAG
+
AABABBCCFFFFGGGGGGGGGGHHGFGFHGHHHGGGGGGGGHHHHGGGEGGGHHHHHHHGGGGGGGGGGGGHGHHGGGGHGHHHHGGGGGGGGGHHGHHC2//?<//<<<<1F<111F<1<<C-:C@.9:..;C.:C:00/.C0:.C.---;.0B.;:>9.::0;:F00::FFFFBFF00:BF0:D.BEF0A0:;.0:BFB:F:0...::/BF///0;0;BBF00BBF:0;F0:0B..0000;:0:9..;.
@M05620:37:000000000-D9766:1:1101:10303:5852 1:N:0:22
ACCACACCTTCTACAATGAGCTGCGTGTGGCTCCCGAGGAGCACCCCGTGCTGCTGACCGAGGCCCCCCTGAACCCCAAGGCCAACCGCGAGAAGATGAGGGCCTGCTCCCTCTTCTGTTTGCCGCCTCCCTCCTTCCTGGCCTTCCGGAGCTGCGCCCTTTCTCACTGGTTCTCTCTTCTGCCGTTTTCCGTCGGACTCTCTTCTCTGCCCTGAGTCTCCTTTGGCACTCTGCCGGCTCTCGATCGGCAG
+
BBBBBBB?FFFFGGGGGGGDGAFFEAEBAEGFFAFE?EGGGHHHHGGEFEGGGHHHHHHEEGGGGAEGGGGFHCHGGGFHGEGHHGGGGG/>CFBCFGGGHGG//???1<?GFCGBHH=1>>FBDG@D<<<CGGHHHH0</;CC/</;C.;BGEGGGCB@FG;;C0FGFFFFFFGFGFFFFFFFBDDFFFFF;.9=;BBFFFFF/FFF//B./A.;BFFFFFFFFF//;.;BB/;9@-;9B/.BB;9D-9;
@M05620:37:000000000-D9766:1:1101:23107:5866 1:N:0:22
ACCACACCTTCTACAATGAGCTGCGTGTGGCTCCCGAGGAGCACCCCGTGCTGCTGACCGAGGCCCCCCTGAACCCCAAGGCCAACCGCGAGAAGATGCCCAGGTGAGTGGCCCGCTACCTCTTCTGGTGGCCGCCTCCCTCCTTCCTGGCCTCCCGGCGCTGCGCCCTTTCTCACTGGTTCTCTCTTCTGCCGTTTTCCGTAGGACTCTCTTCTCTGACCTGAGTCTCCTTTGGAACTCTGCAGGTTCTA
+
AAAABBBBFFFFGGGGGFG5FGFHGAGEEECFFFGEGGFG?EFACEGG1BEAGHHHGGHGGEGCGGGGEG1GHEHEAEGEEFHHHGFECDGGFGGHHBHHHCFFFCFG11F/?CCGGGGHGHHHHHHHHHGHHGGGGGHGHHGHHGGGGGGGGGGGGG-BDFFFFFFFFFFFFFFFFFFFFFFFFFFFFFFFFFAFFFFFFFFFFFFFFFFFFFFFFFFFFFFFFFFFFFFFFFFFFFFFFFFFFFFFFFF
@M05620:37:000000000-D9766:1:1101:12340:5879 1:N:0:22
GAGGCTGCTTTGGAAGAAACTCCTAGATTACTGCAACAGTTCCCCCTGGACCTGGAAAAGTTTCTTGCCTGGCTTACAGAAGCTGAAACAACCCGTAAGGTCCTACAGGATGCTCCCCGTAAGGCCCGGATCCTAGCCGACTCCACGGGAGTCACCGAGCTGATGAACCCATGTCAAGTACGTCAGGCCTTTCCGCTTTAGCACTCTTGTGGATCCCATTGCCCACTTCTCAGCCTTTGTCATTGTACCTG
+
A?AAAAFAFFFFG1FGCGGGGC111DGHHGGFFHHBGFBADFFGHG/FABFAEAAEF10BBGHGGFFHHHHHHFCFGGHHHHHGF1FFGFHF//E?>EFFGHFHG1BFHGHHHHGHGGGE//<F0G?EC/?CCF2BGG?//BFHCGC//?->0>GHC<CC./<DGHHHH.CCC0<GGHC0:CCCEEF:CCHGGGGGGGG0CFG0FBBBF0FCEFGG/9FFFF0;/;9;B9FFFF/;9B/:B/BBFF9B/B/
@M05620:37:000000000-D9766:1:1101:14325:5896 1:N:0:22
AGTGCCAGCTCTCAATCGCACAGGGGACCCAGGGCCTGGCCCCTCCATCCAGAAAACCTATGACCTCACCCGCTACCTGGAGCACCAACTCCGCAGCTTGGCTGGGACATATGTGAGTATCCAGCGTAGGAATCTGGGAGTTGGGGAGGAGTGAGGAGTTGGGGAAAGACAGTCCTAACCGTGGAGGGTTCTGGTAAATGATGGGGTGAGGAGGGGCTCTTTGGCTCCCACCAGTCCCCCTGTCTGGTCTA
+
>A>>>DFFBFFFGFGGGGGGGGGGEGGGEFHHBEGGFFHHFHGHGGHHHHHHFHHHHGHHHHFHHFHHHHHGG>>EHHHHHHHHHHFGFHHHFGGGGGGFGHHEFGGH/FGHHFGHHHH3FHHHHGEGGGHHHHHHHHHGGHHHCGFGGGEFGHHHHGHH0CCDGGHHHHHHHHHHHHHHGGEGDEGGAGGGGGFFFGGFGGGGGGFFFFFFFFFFFFFFEF/FF/;EEFFFFFFFFFFFFFFFE/BFFFF
@M05620:37:000000000-D9766:1:1101:24784:5898 1:N:0:22
ACTGCCACTTCTCAATCGACCGGCGCGCCCTGGCCCAGGACGCTTCAGCGCGCACGGCTGAACGCCAATCCCTCCCTAGGATCACCGATGCCGCCTTTTGCCTGGGAACCACCCGAGTATCCAGCGTAGGAATCTGGGAGTTGGGGAGGAGTGCGGAGTTGGGGAACGACAGTCCTAACCGTGGAGGGTTCTGGTAAATGATGGGGTGAGGAGGGGCTATTTGGTTCCCACCAGTACCCCTGTCTGGTCTA
+
>>3>>44BBB4@4ABBAABAAAAAA2AAEA0BBAB1111110>B11BD5FE>>>EF/>EEH3B0?EE<3B?FBFD/2?B?B2B??2/></??///??<<FD1>G..<1>.<..<-<-.<0;;0C/;;ADDCGCC0C0/.99BFGGAGB?.9;.0:--9.BFFFFAA.A?-;;BF/B//:9;AADF.DB;.AB99;///B9:/BFFF.9.F.BD?BCF;.///;9;99FFBF9.AF//:/9;E9/9B/////
@M05620:37:000000000-D9766:1:1101:21502:5938 1:N:0:22
AGTGCCAGCTCTCAATCGCACAGGGGACCCAGGGCCTGGCCCCTCCATCCAGAAAACCTATGACCTCACCCGCTACCTGGAGCACCAACTCCGCAGCTTGGCTGGGACCTATGTGAGTATCCAGCGTAGGAATCTGGGAGTTGGGGAGGAGTGAGGAGTTGGGGAAAGACAGTCCTAACCGTGGAGGGTTCTGGTAAATGATGGGGTGAGGAGGGGCTCTTTGGCTCCCACCAGCCCCCCTGTCTGGTCTA
+
ABABBFFFBFFFGGGGGGGGGEHHGGGGGGHHGGGGGGHHHHGHGGHHGHHHHHHHHGHHHHHHHHHHHHHGGGGGHHHHHHHHHHHHGHHHGGGGGHHHGHHGGGHHGHHHHHHHHHHHHHHHHGGGGGHHHHHHHHHGGHHHGGGGGGGHHHGHHGHHHHFGFGHHHHHHHHHHHGHHGGGGDGGGEGGGGGGGGGGGGGGGGGFFFFFFFFFFFFFFFFFFFFFFFFFFFFFFFFFFFFFFFFFFFFB
@M05620:37:000000000-D9766:1:1101:19907:5940 1:N:0:22
AGTGCCAGCTCTCAATCGCACAGGGGACCCAGGGCCTGGCCCCTCCATCCAGAAAACCTATGACCTCACCCGCTACCTGGAGCACCAACTCCGCAGCTTGGCTGGGACCTATGTGAGTATCCAGCGTAGGAATCTGGGAGTTGGGGAGGAGTGAGGAGTTGGGGAAAGACAGTCCTAACCGTGGAGGGTTCTGGTAAATGATGGGGTGAGGAGGGGCTCTTTGGCTCCCACCAGTCCCCCTGTCTGGTCTA
+
AB>AAFFFCFFFGGGGGGGGGGHGGGGFGGHHFGGGGFHHHHGHGGHHHHGHHHHHHGHHHFHHHGHHHHHGGEEEHHGGBGHHHHEFFHHHEGCGGHGHGGHGGGHHGHHHHHHHHHHHHHHHHGGGGGHHHHHHHHCGGHHHGGGGGGEGHHHHHGHHHHGGGGHGHHHHHHHHHHHHGGGGGGGGCFGGGGGGGGGGGGGGGGFFFFFFFFFFFFFFFFFFFFFFFFFFFFFFFFFFFFFFFFFFFFF
@M05620:37:000000000-D9766:1:1101:13567:5955 1:N:0:22
GAGGCTGCTTTGGAAGATCCCCCTTCATAACTCCACACACTCCCCCTTACCTGGTAACCGTTGTTCTGCTGGCTCACAGAAGCACCCACACCCCGTCGGGTCCTTTAGGATGCTCCCCTTCCTGCCTGGCTCCTCGCCTCCTCCTCGGGAGTCACCGCGCTGTTGAACCCATGTCAAGTCCGTCAGGCCTTTCCGCTTTCGCACTCTTGTGGCTCCCCTTGCTCCCTCCTCCGCCTCATTCCTTGTTCCTG
+
AAA>AAFACFDFGBBB111BBAB0001333BD1B101B0BBBB/E/A01AB1BBBD21B/AB//B1D1DDFFC0BBBB1B11F10B/>B///?>E/?////>/B22>BF1BFGGBGGCBCFF1B1<1B?0@<F@GGGG/?FGHH0?/><->>GGHG?-<<<C.<C00GECEG/:<G::;C0.:9CB//.:;BFGFFGGGBA9C-;/;BFFF9;AB-A-;ABF;/:;;---;9A----:99B/;/BB//9;/
@M05620:37:000000000-D9766:1:1101:19934:5970 1:N:0:22
ACCACACCTTCTACAATGAGCTGCGTGTGGCTCCCGAGGAGCACCCCGTGCTGCTGACCGAGGCCCCCCTGAACCCCAAGGCCAACCGCGAGAAGATGCCCAGGTGAGTGGCCCGCTACCTCTTCTGGTGGCCGCCTCCCTCCTTCCTGGCCTCCCGGCGCTGCGCCCTTTCTCACTGGTTCTCTCTTCTGCCGTTTTCCGTAGGACTCTCTTCTCTGACCTGAGTCTCCTTTGGAACTCTGCAGGTTCTA
+
BBBBBBBBFFFFGGGGGGCGGFHBEFGBAEHHHGGGGGGGGGGHHGGGFEGGHHGHHHHGGGGGGGGGGGGHGHHGGGGHGHHHHGGEGGFGCGHHHHHHHHHGHHHHHHGGHHGGGGGHHHHHHHHHGHGHHGGGGDHGHHGHHGGGGGGGGGGGGG-ADFFFFFFFFFFFFFFFFFFFFFFFFFFFFFFFFFFFFFFFFFFFFFFFFFFFFFFFFFFFFFFBFFFFFFFFFFFFFFFFFFFFFFFFFFF
@M05620:37:000000000-D9766:1:1101:11016:5984 1:N:0:22
AGTGCCAGCTCTCAATCGCACAGGGGACCCAGGGCCTGGCCCCTCCATCCAGAAAACCTATGACCTCACCCGCTACCTGGAGCACCAACTCCGCAGCTTGGCTGGGACCTATGTGAGTATCCAGCGTAGGAATCTGGGAGTTGGGGAGGAGTGAGGAGTTGGGGAAAGACAGTCCTAACCGTGGAGGGTTCTGGTAAATCATGGGGTGAGGAGGGGCTCTTTGGCTCCCACCAGTCCCCCTGTCTGGTCTA
+
>A>>>DFFAFFFGBGFFGG1E?GCGA0AEACHABEAFGHHHHGHGGHHHGHHHHHFHGHHGHGHHGHHHHHGG>EEHHHHFHHHHH0/EGHGAE?EEHGGGGHGGGHHGHHHHGHHHHHHHHHHHGCGGGHHHHHHHG0FGHHHGGGGG?EGHHHGHGHHHHGGGGHHHHHHHHHHHHHHGCFGGGGG9FGGGGFFGGGGGGGGGGF@FFFFFF@@@@FFFFFFFFFFFFFFFFFFFFFB@FFFFFFFFFB
@M05620:37:000000000-D9766:1:1101:22137:6009 1:N:0:22
GAGGCTGCTTTGGAAGAAACTCATAGATTACTGCAACAGTTCCCCCTGGACCTGGAAAAGTTTCTTGCCTGGCTTACAGAAGCTGAAACAACCCGTAAGGTCCTACAGGATGCTACCCGTAAGGAAAGGCTCCTAGAAGACTCCAAGGGAGTAAAAGAGCTGATGAAACAATGGCAAGTAAGTCAGGCATTTCCGCTTTAGCACTCTTGTGGATCCAATTGAACAATTCTCAGCATTTGTACTTGTAACTG
+
A3AABAFBFFFFGGGGGGGGGGFHFGGHHDGFHHFEFAGFHHHHHGGGHHHHHHHHHHGHFGHHHHHHHHHHHHHGHHHHHHHGHGGHHGHHGGGGG?GHHHHHFGHHHGHHHHHHHHGEEGHHHHCFGGHHGHFGF?GHHHHHB?FFDHGGHHHHHCFHHHFHHHHHHHHHHHFHGGHHDHGHHHHHGHHHHHGGGGGGGHHHHHHHHHHGHHHHHEHHHH0BFEGFGGFFFGGGGGGFGGGGGFF0CFG
@M05620:37:000000000-D9766:1:1101:22238:6020 1:N:0:22
AGTGCCAGCTCTCAATCGCACAGGGGACCCAGGGCCTGGCCCCTCCATCCAGAAAACCTATGACCTCACCCGCTACCTGGAGCACCTACTCCGCAGCTTGGCTGGGACCTATGTGAGTATCCAGCGTAGGAATCTGGGAGTTGGGGAGGAGTGAGGAGTTGGGGAAAGACAGTCCTAACCGTGGAGGGTTCTGGTAAATGATGGGGTGAGGAGGGGCTCTTTGGCTCCCACCAGTCCCCCTGTCTGGTCTA
+
>A>>>FFF1FFFG1FFAFF1E?GAF0BA0EFG0AEA/FHH0GGCGGGHGGHHBAAFGGHGHG2GHDFGHHFEG>EGHHFGBBGGHH0BBGHG?ECGEFBGEFGA//<FF0BGHHHHHH2FG2FHHGBCC?GHGFHHHHAEGFHHGGGGGC.>GGGHGAHHHEGCAEHGHHEHHHHHHHHH@GGGGGGGEGGGGGFGGGGGGGGGGGF@FFFF?F@-;-AFFFBFFFFFFFFFEFFFFFFF@FBFFF/B/FB
@M05620:37:000000000-D9766:1:1101:17505:6032 1:N:0:22
ACCACACCTTCTACAATGAGCTGCGTGTGGCTCCCGAGGAGCACCCCGTGCTGCTGACCGAGGCCCCCCTGAACCCCAAGGCCAACCGCGAGAAGATGAGGGCCCGCTCCCTCTTCTGGGAGCCGCCTAACTACATCCTGAACTCCCGAAGCTGCGCCCTAACTCACTGGTTAGCTCTTCTGCCGTTTTCCGTAGGACTCTCTTCTCTGCCCTGAGTCTCCTCTGGAACTCTGCAGGTTCACGATCCGAAG
+
AAA1AAAAFFFFGFGGFGFAG1GBFEEB00BG1FF0AEG?AHCGHGGGCEGFEHGFHHHGCGCGGFGGGGG0GCHGGGEH/CHHHG/<BC@//CCF1FBHH?F?/>@@@.>GG0>FGGG0.=CEGGCCACHFCG/<<C0:0<CFCG.;.9;AFGGGGGG-//;=;9FFFF9FF-/:99FFBFFF@FFFFFFFFF-;;FFFFFB/9/FFF/;ABFFFFFFFFF-/;F/9BBFFFFFFF-/9//-;;A-A-;-
@M05620:37:000000000-D9766:1:1101:17621:6034 1:N:0:22
AGTGCCAGCTCTCAATCGCACAGGGGACCCAGGGCCTGGCCCCTCCATCCAGAAAACCTATGACCTCACCCGCTACCTGGAGCACCAACTCCGCAGCTTGGCTGGGACCTATGTGAGTATCCAGCGTAGGAATCTGGGAGTTGGGGAGGAGTGAGGAGTTGGGGAAAGACAGTCCTAACCGTGGAGGGTTCTGGTAAATGATGGGGTGAGGAGGGGCTCTTTGGCTCCCACCAGTCCCCCTGTCTGGTCTA
+
A>>>>FFFAFFFGGGGGGGGGGHFGCEEEGFHAEEEGGHHHHGHGGHHHHCHHHHFGEHGHHHHHHHHHHHGGEEGHHHH2FGHHHH1EHFHEFGGGHGHFHHGGGHHGHHHHHHHHHHHHHHHHCEGGGHHHHHHHHCFEGGHGGGGGGEGGGHFHGHFHHGGGGHHHHHHHHHHHHHGFGEGDGDF;CFGGGCFGGGGGFGFGG.BEFFFFFFFFFFFFFFFFFFFFFFFFFFFFFFFFF9//BF999/
@M05620:37:000000000-D9766:1:1101:10320:6037 1:N:0:22
ACCACACCTTCTACAATGAGCTGCGTGTGGCTCCCGAGGAGCACCCCGTGCTGCTGACCGAGGCCCCCCTGAACCCCAAGGCCAACCGCGAGAAGATGAGGGCCCGCTACCTCTTCTGGTGGCCGCCTCCCTCCTTCCTGGCCTCCCGGAGCTGCGCCCTTTCTCACTGGTTCTCTCTTCTGCCGTTTTCCGTAGGACTCTCTTCTCTGACCTGAGTCTCCTTTGGAACTCTGCAGGTTCTAGATCGGAAG
+
BCCCCCCCFFFFGGGGGGGGGGHHGEGBGEHGHGGGGGGCGHHHHGGGGGGGHHHHHHHGGGGGGGGGGGGHHHHGGGGHGHHHHGGGGGBFGGHGHHHHHGGGGGGG?FHHHHHHHH1>0CGHGGGGGHGHHGHHHHHHHHHHGGGGGGGGGGGGGGGGFFFFFFFFFFFFFFFFFFFFFFFFFADFFFFFB.AAFFFFFFFFBFFFF/FFFF/BFFFFFFFFFFBBFFFFFFEFFAFFF/BFFFFF.99
@M05620:37:000000000-D9766:1:1101:17608:6046 1:N:0:22
AGTGCCAGCTCTCAATCGCACAGGGGACCCAGGGCCTGGCCCCTCCATCCAGAAAACCTATGACCTCACCCGCTACCTGGAGCACCAACTCCGCAGCTTGGCTGGGACCTATGTGAGTATCCAGCGTAGGAATCTGGGAGTTGGGGAGGAGTGAGGAGTTGGGGAAAGACAGTCCTAACCGTGGAGGGTTCTGGTAAATGATGGGGTGAGGAGGGGCTCTTTGGCTCCCACCAGTCCCCTGTCTGGTCTAT
+
ABAAAFFFCFFFGGGGGGGGGGHCGCEEGGHHFGEGGGHHHHGHGGHGHHHHBEGHGGHGGFHHHGHHHHHGG>EEHHHHGHHHHHHHGHHG?FCGGHGHGGHGGGHHGHHHHHHHHHHHHHHHHGGGGGHHHHHHHHFGGGHHGGGGGGEHHHHHHGHHHHGGGGHHHHHHHHGHHHHHGGEGGGGGGEFGGGCFGGGGGGGGGGFFFFFFFFFFFFFFFFFFFFFFFFFFFFFFFFFBF9BFFF0BBB;
@M05620:37:000000000-D9766:1:1101:11280:6077 1:N:0:22
ACCACACCTTCTACAATGAGCTGCGTGTGGCTCCCGCGGAGCACCCCGTGCTGCTGACCGAGGCCCCCCTGAACCCCAAGGCCAACCGCGAGAAGATGAGGGTCGGCTCTCTCTTCTCTTTTCCGCCTCCCTCCTTCCTGTCCTGCCGGAGCTGCGCCATTTCTCACTGGTTCTCTCTTCTGCCGTTTTCCGTCGGACTCTCTTTTCTGCCCTGCGTCTCCTTTGGCCCACTGGCGGCTCTCGATCGGCAA
+
AAAAAAAAFFFFCGGFGGGGGFHGEEEE4EGHHGGG2AA0AEAFGGGG1>EGHGFGHHCE/EEEGGEEG@EGHGHGGAE?FGHHHGGGGGGGCGHGGBFFB</0-<<.</<<GGHHG00=00=0<..;..;:;DCGBG0C09C00;CFG-:@FFF@C.999F//B/BFF.;/9/9BFFFFF//:D.9/./:D99@=D-@FE/;B//99:9BEFF.-9-.;BFB/BBF/A.;9B..9--9AF/AFF.;.B--
@M05620:37:000000000-D9766:1:1101:14929:6101 1:N:0:22
GAGGCTGCTTTGGAAGAAACTCATAGATTACTGCAACAGTTCCCCCTGGACCTGGAAAAGTTTCTTGCCTGGCTTACAGAAGCTGAAACAACCCGTAAGGTCCTACAGGATGCTACCCGTAAGGAAAGGCTCCTAGAAGACTCCAAGGGAGTAAAAGAGCTGATGAAACAATGGCAAGTAAGTCAGGCATTTCCGCTTTAGCACTCTTGTGGATCCAATTGAACAATTCTCAGCATTTGTACTTGTAACTG
+
A>AABAFAFFFFGGGGGGGGFGFHFHHFHHHHGFHHFGHDFHHDGGGGEHHHGHFFAFBGFHGHFHEBBGBGGHGFGGGGHHGCFFFFFGEHB1>1>EHH4BGFF3FHGHHHFHGHFHGEFEHHHHHGFGCGGHG3BBGH2B?F2BFFDG/?FFH2@F2FBGF1FHHFGHHFGFFFHG>FG1=>FDGHH0<D<DEFAAF=DHHH:CGFC<CDH0CGHHGHHHGGGGBCBFBCFGGGGGG;F0FFG00C;FF
@M05620:37:000000000-D9766:1:1101:21900:6104 1:N:0:22
GAGGCTGCTTTGGAAGCAACTCATAGATTACTGCCACAGTTCCCCCTGGGCCTGGAACCGTTTCTTGCCTGGCTTACAGAAGCTGAAACAACCCGTAAGGTCCTACAGGATGCTACCCGTAAGGAAAGGCTCCTAGAAGACTCCAAGGGAGTAAAAGAGCTGATGAAACAATGGCAAGTAAGTCAGGCATTTCCGCTTTAGCACTCTTGTGGATCCAATTGAACAATTCTCAGCATTTGTACTTGTACCTG
+
A>AAAAFAFFFFGGGG1FGGGFG3FFEGGHHHHH0BGFFBFGFHGE/BA/BGF//AB1/A/EFH2D1BGHHGH0BAGHHGHHHHFGFGH0FGEEEGCEGHHHHHHHHHHHHHHHHHHHGCGGHHHFBGGGFHGHDGF1GHHHHH11GFCHGGHHHHHAGHHH1GHHGHHHHHHHFHHGHH1>DHGGHHEGHHHHGGGCGGFHHHFHHHHHHGCGHGG0FFGG0CFBFFFGGFGGGGGGGGGGGGGFGF00:
@M05620:37:000000000-D9766:1:1101:22235:6107 1:N:0:22
GAGGCTGCTTTGGAAGAAACTCATAGATTACTGCAACAGTTCCCCCTGGACCTGGAAAAGTTTCTTGCCTGGCTTACAGAAGCTGAAACAACCGGTAAGGTCCTACAGGATGCTACCCGTAAGGAAAGGCTCCTAGAAGACTCCAAGGGAGTAAAAGAGCTGATGAAACAATGGCAAGTAAGTCAGGCATTTCCGCTTTAGCACTCTTGTGGATCCAATTGAACAATTCTCAGCATTTGTACTTGTAACTG
+
AAABAACBFDDDGBBFAGFGGGHGHGHHHFFFGF4FFHFHHFFGGGFFEFBFGHGFB3EGBFGFHFGBBBGG1FG3BBFGHH3FG33FBB?F1//>>FFFF3@FDGBF?FGG2G?BBFF/>EGB?EGB0?BFEHFDBGFG?3?BBFD//??E@D@B2F??GFFGGGG<<C?<FF<>FF><>1=>GF0CC<0<D0<<<CC<0<GH:GHHHC;AC:;G:GC;F9FFBFC90;;0;FFFGGG09C;C9;;CC;C
@M05620:37:000000000-D9766:1:1101:24931:6111 1:N:0:22
AGTGCCAGCTCTCAATCGCACAGGGGACCCAGGGCCTGGCCCCTCCATCCAGAAAACCTATGACCTCACCCGCTACCTGGAGCACCAACTCCGCAGCTTGGCTGGGACCTATGTGAGTATCCAGCGTAGGAATCTGGGAGTTGGGGAGGAGTGAGGAGTTGGGGAAAGACAGTCCTAACCGTGGAGGGTTCTGGTAAATGATGGGGTGAGGAGGGGCTCTTTGGCTCCCACCAGTCCCCCTGTCTGGTCTA
+
BB>ABFFFBFFFGGGGFGGFGGHFGGGEGGHHFGGGGGHHGHGHGGHHHGHHHHHHHGHHHHHHHHHGHHHGGEEGHHHHGHHHHHHHGHHHGGGGEHHHGHHGGGHHGHHHHHHHHHHHHHHHHGGGGGHHHHHHHHHGGHGHGGGGGGGHHHHHHGCHHHGGGGHHHHHHHHHHHHHHGDEGGGGGCFGGGGGGGGGGGGFGGGDFFFFFFFFFFFFFFFFFFFFFFFFFFFFFFFFFFFFFFFFFFFB
@M05620:37:000000000-D9766:1:1101:14830:6113 1:N:0:22
GAGGCTGCTTTGGAAGAAACTCATAGATTACTGCAACAGGACCGCCTGGACCTGGAAAAGTATCTTGCCTGGCTTACAGAAGCTGAAACAACCGGTAATGACCTAAAGAATGCTCCAAGTAAGGCCGGGATCATAGCCGAAGCCACCAAGGTAGCCGAGCAGATGAACCCATGTCAGGTAGGTAAGGCCTTTCCGCTTTCGCAGTATTGTGGATCCAATTACTCCCTACTCCGCAGTTTTCATAGTACATG
+
BBBBBBFBFFFFGFGGGGGGG4FFG5DDGF4DG5AFHHH22AB222BF2BF22BF2A32BB5ADFFA5BF3ABBG3B@FFG@FHH3BBEFGH1////14B433BG3333B3?343B33?3?44BF?/</B</0B332@////<FBG0//0/111<>.A---0<<D<0=..</<<=00;:;0:000;/:.//:;;.C.9.BE.E.90090C0EBF9/0;B00;0;/../:9/9.9--.///;9B/9;////;
@M05620:37:000000000-D9766:1:1101:18686:6116 1:N:0:22
AGTGCCAGCTCTCAATCGCACAGGGGACCCAGGGCCTGGCCCCTCCATCCAGAAAACCTATGACCTCACCCGCTACCTGGAGCACCAACTCCGCAGCTTGGCTGGGACCTATGTGAGTATCCAGCGTAGGAATCTGGGAGTTGGGGAGGAGTGAGGAGTTGGGGAAAGACAGTCCTAACCGTGGAGGGTTCTGGTAAATGATGGGGTGAGGAGGGGCTCTTTGGCTCCCACCAGTCCCCCTGTCTGGTCTA
+
BBAABFFFCFFFGGGGGGGGGGHGGGGGGGHHGGGGGGHHHHGHGGHHHHHHGHHHHGHHHHHHHHHHHHHGGEGGHGHHHHHHHHHHGHHHEGGGGHHHGHHGGGHHGHHHHHHHHHHHHHHHHGEGGGHHHHHHHHHGEHHHGGGGGGGGHHHHHGHHHHGGGGHFHHHHHHHHHHHHGGECGGGGCFGGGGCFGGGGGGGGGGFFFFFFFFFFFFFFFFFFFFFFFFFFFFFFFFFFFFFFFFFFFFF
@M05620:37:000000000-D9766:1:1101:10448:6116 1:N:0:22
AGTGCCAGCTCTCAATCGCACAGGGGACCCAGGGCCTGGCCCCTCCATCCAGAAAACCTATGACCTCACCCGCTACCTGGAGCACCAACTCCGCAGCTTGGCTGGGACCTATGTGAGTATCCAGCGTAGGAATCTGGGAGTTGGGGAGGAGTGAGGAGTTGGGGAAAGACAGTCCTAACCGTGGAGGGTTCTGGTAAATGATGGGGTGAGGAGGGGCTCTTTGGCTCCCACCAGTCCCCCTGTCTGGTCTA
+
AA3AAFFFBFFFGGGGGFGGGCHGGGGGEGHHGGGEFEHCGHGHGGFHEFFGFF3FHGHFGHBHHHHHHHHEEGGEHHHGHHHHGHFFEGHHGEEGGGHHGHHG?EHHGHGHHHHHHHHHHGHHGCCECEHFHHFHGHHGGGHHGGGGGGGHHHHHGG/CFHGCEGGCGHHHHHHHGHHHGECGGGGGCAFFGG;CGGFGGFGGGGFBFFFFF??BBBEFFFFFFFFFFFFFFFBFFFFFBFFFFFFFFBB
@M05620:37:000000000-D9766:1:1101:9741:6119 1:N:0:22
ACCACACCTTCTACAATGCGCTGCGTGTGGCTCCCGAGGAGCACCCCGTGCTGCTGACCGAGGCCCCCCTGAACCCCAAGGCCAACCGCGAGAAGATGCCCAGGTGAGTGGCCCGCTACCTCTTCTGGTGGCCGCCTCCCTCCTTCCTGGCCTCCCGGCGCTGCGCCCTTTCTCACTGGTTCTCTCTTCTGCCGTTTTCCGTAGGACTCTCTTCTCTGACCTGAGTCTCCTTTGGAACTCTGCAGGTTCTA
+
AAAAAAA1BCCFGFGGGG1EEGGGGFG00BGBGAAE/EEECGHHHGGAEFEGEHGHHHH>>//EGGGGGGGHFHHGGGGHGHHHHGGGGG/<CGHBFGHHHHHGFGHHHHGGHHGGG?CHHHHHHHHGHFGHHGGGGGHGGGGGGGGGGGFGGGGGCG9A@@?F@@F@@FFFFFFFFFFFFFFFFFFFBFFFF@FFFFFFFFFBFBFFFFFFFFF9:F/FFFF/-FF9BFFFFFFFFFFFFFFFFFFFFF9
@M05620:37:000000000-D9766:1:1101:14848:6119 1:N:0:22
GAGGCTGCTTTGGAAGAAACTCATAGATTACTGCAACAGTTCCCCCTGGACCTGGAAAAGTTTCTTGCCTGGCTTACAGAAGCTGAAACAACCCGTAAGGTCCTACAGGATGCTACCCGTAAGGAACGGCTCCTAGAAGACTCCAAGGGAGTAAAAGAGCTGATGAAACAATGGCAAGTAAGTCAGGCATTTCCGCTTTAGCACTCTTGTGGATCCAATTGACCAATTCTCAGCATTTGTACTTGTACCTG
+
BBBBBCFCFFFFGGGGGGGGGGHHHHHHHHHHHHHHFHHGHHHHHGGGHFHHHHHGHHEGGHHHHHHHHHHHHHHGGHHHHHHHHGGHHHGHG1EFFGHHHHHGGHHHGHHHFHHHHHGFGGHHH30?<EGGGH2G2BGHBHFH22FF/GFGCGGHHGFHHH1GHHHHHHEHHFHHHGGG1FFGGHHH.CGBHHFGDGGGGHHHCGHHHCGGFHHHFBFGGF0CFGGFFGFBFGGGGGGF0FFGGBF0CFG
@M05620:37:000000000-D9766:1:1101:10547:6121 1:N:0:22
ACCACACCTTCTACAATGAGCTGCGTGTGGCTCCCGAGGAGCACCCCGTGCTGCTGACCGAGGCCCCCCTGAACCCCAAGGCCAACCGCGAGAAGATGCCCAGGCGAGTGGCCCGCTACCTCTTCTGGTGGCCGCCTCCCTCCTTCCTGGCCTCCCGGCGCTGCGCCCTTTCTCACTGGTTCTCTCTTCTGCCGTTTTCCGTAGGACTCTCTTCTCTGACCTGAGTCTCCTTTGGAACTCTGCAGGTTCTA
+
BB?AB@ABFFFFFGGFFGGDFFGFEEFEHGGHHGGC2EE2EGEHHGGGEGGGHEGGGHHG?EFEGGGGGGGB3FGGGGGHEHHHAGGGGCGGGGHHHHHHHHHA//ACC..FHHGGGG-CGGGFHHBGD:DGHGGGGGGGGGGGFGGGGF.FFGGGG-:9BBBFBBFBBFFFFF/BBFFFBBFFFFFFFFFFFBDFFFFFFFFFF/FFFFFFBFF/BFBFFFF/.FF:FFFFFFFFFFFFFFFFFF.BFF;
@M05620:37:000000000-D9766:1:1101:18173:6124 1:N:0:22
ACCACACCTTCTACAATGAGCTGCGTGTGGCTCCCGAGGAGCACCCCGTGCTGCTGACCGAGGCCCCCCTGAACCCCAAGGCCAACCGCGAGAAGATGCCCAGGTGAGTGGCCCGCTACCTCTTCTGGTGGCCGCCTCCCTCCTTCCTGGCCTCCCGGAGCTGCGCCCTTTCTCACTGGTTCTCTCTTCTGCCGTTTTCCGTAGGACTCTCTTCTCTGACCTGAGTCTCCTTTGGAACTCTGCAGGTTCTA
+
ABBBBCCCFFFFGGGGGGGGGGHHGGGGHGHHHGGGGGGEGHHHHGGGEGGGHHHHHGHGCGCGGGGGGGGFHHHGGGGHGHHHHGGGGGGGGGHHHHGHHHHGFGHHHHGGHHGGGGGHHHHHHHHHHHGHHGGGGGHGHHGHHGGGGGGGGGGGGFFGGGGGGGFFFFFFFFFFFFFFFFFFFFFFFFFFFFAFFFFFFFFFFFFFFFFFFFFFFFFFFFFFFFFFFFFFFFFFFFFFFFFFFFFFFFB
@M05620:37:000000000-D9766:1:1101:10515:6151 1:N:0:22
GAGGCTGCTTTGGAAGAAACTCATAGATTACTGCAACAGTTCCCCCTGGACCTGGAAAAGTTTCTTGCCTGGCTTACAGAAGCTGAAACAACTGGTAAGGTCCTCCAGGCTGCTACCCTACCTGCCGGGATCATCGCAGCCTACCAAAAAGTCCCAGCGCAGATGAACAACTAACAAGTCCATCAGGCCTTTACCCTTTCGAACTCTTGTGGCTAACATTGCCCACTACTCAGACTTTTTACTTGCAACTG
+
AAAABBFBFFFFFGGGGGGGGGGHHHHHHFHFGHHGFHHGGFHHHGGGHHHHHHHH3AGHHHHHHHHHHHHHGGGHHHHHHHHHHHGHHHGH3333BB3B@3@G@B?3FGG1F3B@?F32003?0B>/<<EFG4FCAF/<?22?0<2//?/@@2@F1?////<1>11>10<>11110<=000==<DG<<CC0G00:0:::C....<CG000.;;9BBFGF0F0;0;./;F90F0/B9000:CFFG/////9
@M05620:37:000000000-D9766:1:1101:10528:6168 1:N:0:22
GAGGCTGCTTTGGAAGAAACTCATAGATTACTGCAACAGTTCCCCCTGGACCTGGAAAAGTTTCTTGCCTGGCTTACAGAAGCTGAAACAACTGCCAAGGTCCTACAGGCTGCTACACGAAAGGAACGGCTCATAACAGACGACCAGACAATACAAGCGCAGCTGAAAAAATGGGAAGTAAGACAGGCCTTTACCCTTTAGCCCACTTGTGGATACACTTACCCAAATCTCAGCATTTGGCCTTGAAACTG
+
ABABABFBFFFFGGGFF4FGGGHHFH5GHGHHDGF4AGHDHGGGHGECEBFFGHHFA3GGBFGFHFHFFGGH1FGBFGGFGHFGHEEGFFAH3?33BF1?3BFG@3@B3?FBFHFF3FE///?0B?0?//>EF3B32?F2B/<C/>00/@01111??/<</--<1<<11<-<<G.<<<<=000</;:../;B0GCC:;GB:0/;.CFFFC:.000;90BF00/;;..09;0;0/;;BB///:/;//9:;/B
@M05620:37:000000000-D9766:1:1101:12961:6205 1:N:0:22
ACCACACCTTCTACAATGAGCTGCGTGTGGCTCCCGAGGAGCACCCCGTGCTGCTGACCGAGGCCCCCCTGAACCCCAAGGCCAACCGCGAGAAGCTGCCCAGGTGAGCGGCCCCCTACCTCTTCTGGTGGCCGCCTCCCTCCTTCCTGGCCTCCCGGCGCCGCGCCCTTTCTCACTGGTTCTCTCTTCTGCCGTTTTCCGTAGGACTCTCTTCCCTGACCTGCGTCTCCTTTGGAACTCTGCAGGTTCTC
+
AAAABAAAFFFFGGGFGGGGGGHHEFGGHGHHHFGG?EEEEGCGHGGEBEGFFDGHHHHG0EEGFDGGGGGC3BFEGGEFCEHE/FGGGGG@/B22??GHHB//?1?0F@/@CF-<@.CCGHFHH00<<CAGGDCGDGFEFFGFGGBF09CFFFGG.A9-@-;;-@BF=FFFBFFFBFFFFFFFFFBFFFBBFF:DFFFF.;..;9BBBBFFFF/BF/:99FF.-;@AFBFFFF///9BFFBBFFFFBFF/
@M05620:37:000000000-D9766:1:1101:19743:6233 1:N:0:22
AGTGCCAGCTCTCAATCGCACAGGGGACCCAGGGCCTGGCCCCTCCATCCAGAAAACCTATGACCTCACCCGCTACCTGGAGCACCAACTCCGCAGCTTGGCTGGGACCTATGTGAGTATCCAGCGTAGGAATCTGGGAGTTGGGGAGGAGTGAGGAGTTGGGGAAAGACAGTCCTAACCGTGGAGGGTTCTGGTAAATGATGGGGTGAGGAGGGGCTCTTTGGCTCCCACCAGTCCCCCTGTCTGGTCTA
+
AAAAAFFFAFFFGGGGGGGGGGHHGGGGGGDHGGGGFGHHHHGHGGHFHHHHFHHHHGHFHHHHHHHHHFFGGGGGHHHHHHHHHHHHGHHHGGCEFGHHGHFF/E?GFHHHHHFHFDGFHHHHFGAAGGDGGHHHHFHGGFGF@CFGGFEHFGHFHGFHGFGGEDHHHHHGHHHHHHHHGDEF9EFG9AFFGG;C0;FFFGFFEDA@?FFFFFFFFDEFFFFFFFFEEBFFFFFFFFFFFFFFFFF999/
@M05620:37:000000000-D9766:1:1101:20331:6246 1:N:0:22
ACCACACCTTCTACAATGAGCTGCGTGTGGCTCCCGAGGAGCACCCCGTGCTGCTGACCGAGGCCCCCCTGAACCCCAAGGCCAACCGCGAGAAGATGAGGGCCCGCTCCCTCTTCTGTTGGCCGCCTCCCTCCTTCCTGGCCTCCCGGAGCTGCGCCCTTTCTCACTGGTTCTCTCTTCTGCCGTTTTCCGTCGGACTCTCTTCTCTGACCTGCGTCTCCTTTGGCACTCTGCAGGTTCTCGATCGGCAG
+
BBBBBBBBFFFFGGGGGGGEGFHBGEFECEHFFGGGGGGGGHHHHGGGFGGGHHGHHHHGGGGGGGGGGGGHHFFGGGGHGHHHHGGGGGCF?DGHHFGHHGDE>@AC<EFHHHHHHH1>0<<GFGGGFHGHHGHHHHHHHGHHGGGGGAFGGGGGGGGGFFFFFFFFFFFFFFFFFFFFFFFFFFFFFFFFF.9B@BFFFFFFFFFFF/BFFFEFFFFFFFFFFF/;BFFFFF/:F.BFFEFBFF;D->;
@M05620:37:000000000-D9766:1:1101:11552:6274 1:N:0:22
ACCACACCTTCTACAATGAGCTGCGTGTGGCTCCCGAGGAGCACCCCGTGCTGCTGACCGAGGCCCCCCTGAACCCCAAGGCCAACCGCGAGAAGATGAGGGCGTGCTCTCTCTTCTGTTTTCCGCTTCTCTCCTTCCTGTCCTTCCGGCGCTGCGCCCTTTTTCCCTGGTTCTCTCTTCTGCCGTTTTCCGCCGGACTCTCTTTTCTGCCCTGCGTCTCCTTTGGCCCCCTGGCGGCTCTCGATTGGCAG
+
CCCCCCCCFFFFGGGGGGGGGGHHGGGEHGHHHGGGGGGFGHHHHGGGGGGGHHGHHHHGGGGGGGGGGGGHHHHGGG?HGEHHFGGGGGGGGGHEHHF22/?//></=1>1>11>F1<110>1.C.<.0<<=C0<GC:0::GF0;C.-:9A:-E-B.--;009C0B00AFFFFFBFFFBF0:;-:.BAFBD.:@---;F00B00::F0BBEF?F-;-AFFBFF0B009-:C...;9-;::0:BB0;AFB.
@M05620:37:000000000-D9766:1:1101:7179:6279 1:N:0:22
AGTGCCAGCTCTCCATCGCACAGGGGACCCAGGGCCTGGCCCCTCCATCCAGAAAACCTATGACCTCACCCGCTACCTGGAGCACCAACTCCGCAGCTTGGCTGGGACCTATGTGAGTATCCAGCGTAGGAATCTGGGAGTTGGGGAGGAGTGAGGAGTTGGGGAAAGACAGTCCTAACCGTGGAGGGTTCTGGTAAATGATGGGGTGAGGAGGGGCTCTTTGGCTCCCACCAGTCCCCCTGTCTGGTCTA
+
>A>1>BDFAFFFG1BFBEE1E0GCFAEEEAFFAABBAFFHFGGHGGHHHHGHFHHFHGHHFGHHHGGHHHHEG>>EHHFG0BFGHH0??GGB>E?E>GBFEHHGGGHGGHHHHHHHHHHHHHHHHGGECGHHHHHHHH0FFHHHGGACGEEHH0GHHGCGHHGGGGHHCHHHHHHHHHHGGGGG?EGGAFFGGGFGGGGGGGGGGGB@EFFBFF@?@<FFFFFFFFFFFFFFFFFFFFFF?FFFFFFFFFF
@M05620:37:000000000-D9766:1:1101:21153:6304 1:N:0:22
AGTGCCAGCTCTCAATCGCACAGGGGACCCAGGGCCTGGCCCCTCCATCCAGAAAACCTATGACCTCACCCGCTACCTGGAGCACCAACTCCGCAGCTTGGCTGGGACCTATGTGAGTATCCAGCGTAGGAATCTGGGAGTTGGGGAGGAGTGAGGAGTTGGGGAAAGACAGTCCTAACCGTGGAGGGTTCTGGTAAATGATGGGGTGAGGAGGGGCTCTTTGGCTCCCACCAGTCCCCCTGTCTGGTCTA
+
AB>AAFFFBFFFGGGGFFGFGGGGGFGGGGHHGGGEFGHHGHGHGGHHHGHHHHHHHGHGHHHHHHHHHHHGGGGGHGHHHGHHFGHHGHHHGGGGGGHFGHHFGEHHGHHHHHHHHHHHHHHHHGGGGGGHHHHHHHHGGHHHGGGGGGGHHHHHHFGHFHGGGGHHHHHHHHHHGGHHGGGGGGGGGGGGGGGGGFGGFGGGGGFFFFFFFFFFFDFFFFFFFFFFFFFFFFFFFFFFFFFFFFBBBF/
@M05620:37:000000000-D9766:1:1101:25122:6304 1:N:0:22
ACCACACCTTCTACAATGAGCTGCGTGTGGCTCCCGAGGAGCACCCCGTGCTGCTGACCGAGGCCCCCCTGAACCCCAAGGCCAACCGCGAGAAGATGCCCAGGTGAGTGGCCCGCTACCTCTTCTGGTGGCCGCCTCCCTCCTTCCTGGCCTCCCGGAGCTGCGCCCTTTCTCACTGGTTCTCTCTTCTGCCGTTTTCCGTAGGACTCTCTTCTCTGACCTGAGTCTCCTTTGGAACTCTGCAGGTTCTA
+
ABAABAAAFFCDEGGB5FGGDGGHEFGGH?GHHGG?GGG??GHHHGCEAEEE5AFHHHHGEG?EFG@GGGGHHHEGGGFEGHHE/FGGGCGGGFHHEGHHHHHGHHHHHHFGHHGGGGGHHHHHHHHGHHGHHGGGGGHGHHGHHGGGFGGGGGGEFBBGBGFGGGFBBFFFFFFFFFFFFFFFFFFFFFFFFBDFFFFFFFFFDFFFFFFFFFFFFFFFFFFFFFFFFFFFFFFFFFFFFFFFFFFFFF9
@M05620:37:000000000-D9766:1:1101:6502:6322 1:N:0:22
GAGGCTGCTTTGGAAGAAACTCATAGATTACTGCAACAGTTCCCCCTGGACCTGGAAAAGTTTCTTGCCTGGCTTACAGAAGCTGAAACAACCCGTAAGGTCCTACAGGATGCTCCCCGTAAGGCCCGGCTCCTAGCCGACTCCACGGGAGTCACCGAGCTGATGAACCCATGGCAAGTACGTCAGGCCTTTCCGCTTTAGCACTCTTGTGGATCCAATTGCACACTTCTCAGCATTTGTCATTGTACCTG
+
A3>AAAFAFFFFGGGGFFGGGFGGHHHHHHHHGHEGGFGEGHHHHGGGHGHFHHHGHGEGFHHHHFHHHHHHHGHCGHHHGGHFFDBFGCGGEAE>EEGHHHHHFBBGHHHHHH3FCEEEE>FH3/<<B/>EEH2FCG///>EHHBD<@C/C0>1>D@GG.<0DGFHDG.</C/GHHGHH0;CHGGHH.GFGGGGGGGGBFGG9FC;FGFGGFGFGFBFGF//9/9/;BFFFFF/BFFFFB/BFFFFFBFF
@M05620:37:000000000-D9766:1:1101:19814:6370 1:N:0:22
ACCACACCTTCTACAATGAGCTGCGGGTGGCTCCCGAGGAGCACCCCGTGCTGCTGACCGAGGCCCCCCTGAACCCCAAGGCCAACCGCGAGAAGATGCCCAGGTGAGTGGCCCGCTACCTCTTCTGGTGGCCGCCTCCCTCCTTCCTGGCCTCCCGGCGCTGCGCCCTTTCTCACTGGTTCTCTCTTCTGCCGTTTTCCGTAGGACTCTCTTCTCTGACCTGAGTCTCCTTTGGAACTCTGCAGGTTCTA
+
ABA?ABBBFFFFGFGFAGBAGBGBE22A22FG3BFAAEGEDHHHHGGGCEGGFHFBGHFE?GCGG1EGGGG0F3GGGF/G//FHHG//>B<</CCC1?11FGHGHHHGFHGGHGGGGGGHHHHGHHGFHHGHHGGGG?.CFGGGGGEGGEFGG.EF.@;@B?BF??DB;FBFFF/FFFFFFFFFFFFFFFFFFBFFFFFFFFAFFEFFFFFEFFFFFF/BFFF/;FFFFFFFFFF/BFFBFFFFFFFFFFF
@M05620:37:000000000-D9766:1:1101:23831:6390 1:N:0:22
AGTGCCAGCTCTCAATCGCACAGGGGACCCAGGGCCTGGCCCCTCCATCCAGAAAACCTATGACCTCACCCGCTACCTGGAGCACCAACTCCGCAGCTTGGCTGGGACCTATGTGAGTATCCAGCGTAGGAATCTGGGAGTTGGGGAGGAGTGAGGAGTTGGGGAAAGACAGTCCTAACCGTGGAGGGTTCTGGTAAATAATGGGGTGAGGAGGGGCTCTTTGGCTCCCACCAGTCCCCCTGTCTGGTCTA
+
CCCCCFFFDFFFGGGGGGGGGGHGGGGGGGHHGGGGGGHHHHGHGGHHHHHHHHHHHGHHHHHHHHHHHHHGGGGGHHHHHHHHHHHHGHHHGGGGGHHHGHHGGGHHGHHHHHHHHHHHHHHHHGGGGGHHHHHHHHHGGHHHGGGGGGEHHHHHHGHHGHGGGGHHHHHHHHHHHHHHGGGGGGGGEGGGGGFFGGHBFGGGGGFFFFFFFFFFFFFFFFFFFFFFFFFFFFFFFFFFFFFFHFFFFFB
@M05620:37:000000000-D9766:1:1101:14503:6432 1:N:0:22
ACCACACCTTCTACAATGAGCTGCGTGTGGCTCCCGAGGAGCACCCCGTGCTGCTGACCGAGGCCCCCCTGAACCCCAAGGCCAACCGCGAGAAGATGCCCAGGTGAGTGGCCCGCTACCTCTTCTGGTGGCCGCCTCCCTCCTTCCTGGCCTCCCGGCGCTGCGCCCTTTCTCACTGGTTCTCTCTTCTGCCGTTTTCCGTAGGACTCTCTTCTCTGACCTGCGTCTCCTTTGGAACTCTGCAGGTTCTA
+
ABAABBABFFFFGGGGGGFEF5F4EAEEHGHHCFGGGGG?EHHHHGGGEEGFHHHHHHHGGGGGG?EEGGGCHCFFGGEGCCHEFG/<CCD@/BFHFF1<?GC/?1FGHFCFHE@DC-<F100DDFDHG/AGH--:AA..CCGHFB9CF/?F9A.AD9--9@?.@?D99/BF/9/:FFF/99BFBFFB/BBBFBF?FFF/A9;.9/9BBFF/9B9F/9/9B/..9.9AFB9/9/9////;9/99FFAFFF/
@M05620:37:000000000-D9766:1:1101:19891:6435 1:N:0:22
GAGGCTGCTTTGGAAGAAACTCATAGATTACTGCAACAGTTCCCCCTGGACCTGGAAAAGTTTCTTGCCTGGCTTACAGAAGCTGAAACATCCTGCCCGTACCTAAAGGCTGCTACACGACCTAAACGGATCAAAACAGCCGAACAAAAAATCCCAACGCAGCAGAGCACTTTGGCATTACCACCGGACTTTACCCTTTCGAACACTTTTAGCTACCCTTACTCCCATCTCACAATTCAGCATTGAAACTT
+
AAA>>AFAB@B@G4BB4FBBGFHHHFFFF5BBFG44AG2DG5DFGGEBA2AFGFFB3323BDGFFBDBABEE1CFBB5ADBB3BFBBBFB3BB333BB>>/1?BBG3BFGG1?FG3GBE/>//3BB3??/?@F2F2B??0//>//>200//?111<0..--<-0</.//.0<00/<00<=;00;.:---:;0B00;09F0;A.;-/;F0;0/90;99;;C////9../;99B/;B/////:///;/:B99;
@M05620:37:000000000-D9766:1:1101:22034:6447 1:N:0:22
ACCACACCTTCTACAATGAGCTGCGTGTGGCTCCCGAGGAGCACCCCGTGCTGCTGACCGAGGCCCCCCTGAACCCCAAGGCCAACCGCGAGAAGATGAGGGCCCGCTCCCTCTTCTGGTGGCCGCCTCCCTCCTTCCTGGCCTCCCGGAGCTGCGCCCTTTCTCACTGGTTCTCTCTTATGCCGTTTTCCGTCGGACTCTCTTCTCTGTCCTGCGTCTCCTTTGGCACTCTGCCGGTTCTAGATCGGCAG
+
BBBBBBBBFFFFGGGGGGGGGGHFGFGGHGHHHGGGGGGGGHHHHGGGGGGGGGHHHHHGGGCGFGEFGGGHHHGGGGGHGHHGHGGGGGGGCDFHHGDG2/DGG/@@@><0>CGHF>11/.<.@CCG:CEGGDFHHH;0/CHGGGGGG?9BFFGGGDD;FF/:/9BFFF;BFFFFFFF/;:/FFDDFFFFFFFBFFFFFFFFFFFFFF//:FB/9ABFFFFFEFF/;9FFFFFB>-@AA/99FB:A.-;@
@M05620:37:000000000-D9766:1:1101:20764:6454 1:N:0:22
GAGGCTGCTTTGGAAGAAACTGATAGGCTACGGCAAAAGTTCCCCCTGGACCTGGGCAAGAATCTCGCCCACCTTACAGAATCTGAAACACCGGCCACTGCTTTACAACAAATCAAAGGTAACCATATTATGACAACCCATGAAAACATCTCAGCATATGAAATTATCCATACCAGGCCAGGGCCCCCCACTAGGCAGCGCACACGTCTGCCATAAAGTCCAGCATTCGTATCTCGCTTGCAGTCTTAAGG
+
AAAAAAFAFFFFGGGGGGGGG1G3EA011B0AEEGG0G0B22D10//B/0BF000//B/B001BA10A//>//0@1BBGHH1FG22BB10BE/>////11BB11BG21B//0<<F1B1B<12B<BFGBG22B2B1B<?//0@@FFH0/1?1?@1<111?11<?1?11<1=>10011.>.<.....<----:::C//::.-;-9-;;:.;9C9;9BG000;09;B9//9;;-/-F/---;;-;///://///
@M05620:37:000000000-D9766:1:1101:14484:6481 1:N:0:22
ACCACACCTTCTACAATGAGCTGCGTGTGGCTCCCGAGGAGCACCCCGTGCTGCTGACCGAGGCCCCCCTGAACCCCAAGGCCAACCGCGAGAAGATGCCCAGGTGAGTGGCCCGCTACCTCTTCTGGTGGCCGCCTCCCTCCTTCCTGGCCTCCCGGCGCTGCGCCCTTTCTCACTGGTTCTCTCTTCTGCCGTTTTCCGTAGGACTCTCTTCTCTGACCTGAGTCTCCTTTGGAACTCTGCAGGTTCTA
+
BBBBBBBBFFFFGGGGGGAGGGHHGGGAAEGHHGGGFGGGGHHHHGGGDFGGGHGHHHGEGGCGGGGGGGGHHHHGGGGHGHHHHGGGGG<C>/??><GHGHHGHHDFF1FFFCDFGGGHHHFGFHH0DGDCFDDGGGHGHGGHHBFBF/AFGFAED?9ABFFFFFFFFBFFFBFFBFFFF/:BBBBFFF//B@ADFABFDFADDFBFFFFFFFFFFF/:FFB/9BF/BBFF////BFBFFFFFFFFFFF9
@M05620:37:000000000-D9766:1:1101:23749:6504 1:N:0:22
ACCACACCTTCTACAATGAGCTGCGTGTGGCTCCCGAGGAGCACCCCGTGCTGCTGACCGAGGCCCCCCTGAACCCCAAGGCCAACCGCGAGAAGATGCCCAGGTGAGTGGCCCGCTACCTCTTCTGGTGGCCGCCTCCCTCCTTCCTGGCCTCCCGGAGCTGCGCCCTTTCTCACTGGTTCTCTCTTCTGCCGTTTTCCGTAGGACTCTCTTCTCTGACCTGAGTCTCCTTTGGAACTCTGCAGGTTCTA
+
AABBBAABFFFFGGGGGGGGGGHHGGGGFGHHHGGGGGGGGHHHHGGGGGGGHHHHHHHGGGGGGGGGGGGHHHGGGGGHGHHHHGGGGGGGGGHHHFHHHHHGHHHHHHGGHHGGGGGHHHHHHHHHHHGHHGGGGGHGHHGHHGGGGGGGGGGGGG-AFGGGGGFFFFFFFFFFFFFFFFFFFFFFFFFFFFFFFFFFFFFFFFFFFFFFFFFFFFFFFFFFFFFFFFFFFFFFFFFFFFFFFFFFFFF
@M05620:37:000000000-D9766:1:1101:24614:6544 1:N:0:22
AGTGCCAGCTCTCAATCGCACAGGGGACCCAGGGCCTGGCCCCTCCATCCAGAAAACCTATGACCTCACCCGCTACCTGGAGCACCAACTCCGCAGCTTGGCTGGGACCTATGTGAGTATCCAGCGTAGGAATCTGGGAGTTGGGGAGGAGTGAGGAGTTGGGGAAAGACAGTCCTAACCGTGGAGGGTTCTGGTAAATGATGGGGTGAGGAGGGGCTCTTTGGCTCCCACCAGTCCCCCTGTCTGGTCTA
+
>A>AAFB4AFFFG4FGGGFFEEHGGGFGGGHHGGGEGGHHHHGHGGHHHHBGHFFHHGHHHHFHHHHGHHHGGGCGHHHHGHHHHGGEGFFHGGGGGGHHGHCFGGHHGHFHHHBHHHHHHHFHHGGGGGHHHHHHHHGGGHHHGGGGGGFGHHHHHGHHHCDGGDHHGHHHHHHHHHHHGGGGGGGGFGGGGGGGGGGGGGGGGGFBFFFFFF?BBBFFFFFFFFFFFFFFFFFFFFFFBFFFFFFFFFF
@M05620:37:000000000-D9766:1:1101:13071:6545 1:N:0:22
ACCACACCTTCTACAATGAGCTGCGTGTGGCTCCCGCGGAGCACCCCGTGCTGCTGACCGAGGCCCCCCTGAACCCCAAGGCCAATCGCGAGAAGATGAGGGCCCGCTACCTCTTCTGGTGGCCGCCTCCCTCCTTCCTGGCCTCCCGGAGCTGCGCCCTTTCTCACTGGTTCTCTCTTCTGCCGTTTTCCGTAGGACTCTCTTCTCTGACCTGAGTCTCCTTTGGAACTCTGCATGTTCTAGATCGGAAG
+
AA11A1>>FFFFGEG1AFGGFGGGEEGG00BGFFF00AE//EAGHGGEA?EFDFBGGHHF>EEGGEEGGGGC1BFEGGEGACGGC1B/FCGGCCG1F1<?CACFG-<->AG>DGFFGGH0CEHHGGGCFHGHHGHHGGBCBFFGCEEG@GGGGFFAGA@-9FFBFFFFBB;BFFFFFFFFFFFF@FBFFFFFFA-;BFFFFFFFFFBFFFBFFFFFFF/;FFFFFFBBFFFFFFF//;:FFFFFFF;AAEA
@M05620:37:000000000-D9766:1:1101:13053:6545 1:N:0:22
ACCACACCTTCTACAATGAGCTGCGTGTGGCTCCCGAGGAGCACCCCGTGCTGCTGACCGAGGCCCCCCTGAACCCCAAGGCCAACCGCGAGAAGATGAGGGCCCGCTCCCTCTTCTGTTTGCCGCCTCCCTCCTTCCTGGCCTCCCGGAGCTGCGCCCTTTCTCACTGGTTCTCTCTTCTGCCGTTTTCCGTCGGACTCTCTTCTCTGCCCTGAGTCTCCTTTGGCACTCTGCCGGTTCTCGATCGGCAG
+
AAAAAAA>CF@1FGGGGFBBDA1FEEEAAEHGGFFECFEGGGHHCFEEGEEGFFHHHG0EEECEGGGGGGGHFHGGGGGHGHHHHGGGGG>BCGHFHHHFGGGC/>>A@CFHHHHHHH1=</=GGG<<<:;CGGHHHHEC/CGH;;EBG-AAGGGGGCA@FG0=F/FFFFFFFFFFFFFFFFFF@BFFFFFFB-@@@?@FFBFF/BFFFFFFFF9:FF/FFFFFFFF/B-9BF;9;@9;AF:AFF-@B;-9
@M05620:37:000000000-D9766:1:1101:20059:6556 1:N:0:22
ACCACACCTTCTACAATGAGCTGCGTGTGGCTCCCGAGGAGCACCCCGTGCTGCTGACCGAGGCCCCCCTGAACCCCAAGGCCAACCGCGAGAAGATGAGCGCCCTCCACCTCTTCTGGCGGCCTCCTCCCTCCGCCTTAGTCCCTCGTAGCTTACCCCCGCCGCACTGTTTCTCACTTCTTCTCTCTTCCGCAGTCTTCTCTTCTCCGATCTTATCTTCCCTGCGAATTCTGTAGTTCCTAGCACGTACG
+
3>AABABBFFFFGGFGFGGFGGHCGEGGHGEHHGGGGGCEEGGHHEEGEEEGFHHHHHHGCE?EGGEGG?F1FFHGGGGHGEHFHGGGGG@CCACFDGG11//<<///0<00><111>F1--<-.:./::.//;..;..0009;90:-;...90009/:-------;-/::BBFF/:F//;/////9;FF/A.;-.//;;//;/////.9.9A/9////9:.B/.9---.;B//////////;9/:;...-
@M05620:37:000000000-D9766:1:1101:15067:6575 1:N:0:22
ACCACACCTTCTACAATGAGCTGCGTGTGGCTCCCGAGGAGCACCCCGTGCTGCTGACCGAGGCCCCCCTGAACCCCAAGGCCAACCGCGAGAAGATGCCCAGGTGAGTGGCCCGCTACCTCTTCTGGTGGCCGCCTCCCTCCTTCCTGGCCTCCCGGAGCTGCGCCCTTTCTCACTGGTTCTCTCTTCTGCCGTTTTCCGTAGGACTCTCTTCTCTGACCTGAGTCTCCTTTGGAACTCTGCAGGTTCTA
+
CCCCCCCCFFFFGGGGGGGGGGHHGGGFDGHHHGGGGGGGGHHHHGGGDGGGGHGHHHHGGGFGGGGGGGGHHHHGGGGHGHHHHGGGGGDGGGHHHHHHHHHGHHHHHHGGHHGGGGGHHHHHHHHHHHGHHGGGGGHGHHGHHGGGFGGGGGGGGG-ACGGGGGFFFFFFFFFFFFFFFFFFFFFFFFFFFFFFFFFFFFADF0FFFFFFFFFFFFFFFFF9FFFFFFFFFFFFFFFFFFFFFFFFFF:
@M05620:37:000000000-D9766:1:1101:17681:6580 1:N:0:22
ACCACACCTTCTACAATGAGCTGCGTGTGGCTCCCGAGGAGCACCCCGTGCTGCTGACCGAGGCCCCCCTGAACCCCAAGGCCAACCGCGAGAAGATGCCCAGGTGAGTGGCCCGCTACCTCTTCTGGTGGCCGCCTCCCTCCTTCCTGGCCTCCCGGCGCTGCGCCCTTTCTCACTGGTTCTCTCTTCTGCCGTTTTCCGTAGGACTCTCTTCTCTGACCTGAGTCTCCTTTGGAACTCTGCAGGTTCTA
+
CCCCCBBAFFFFGGGGGGGGGGHHGGGBAEHHHGFFDGEGDHHHHGGGGGGGGHGHHHHEGFFGGGGGGGGHGHHGGGGHGHHHHGGGGGDGGGHGGGHHHFHGHHHHHHGGHHGGGGGHHHHHHHHHHHGHHGGGGGHGHHGHHGGGGGGGGGGGGG:CGFFFFFFFFFFFFFFFFFFFFFFFFFFFFFFFFFFFFFFFFFFFFFFFFFFFFFFFFF0FFFF;FFFFFFFFFFFFFFFFFFFFFFFFFFF
@M05620:37:000000000-D9766:1:1101:21589:6619 1:N:0:22
GAGGCTGCTTTGGAAGAACATGACAGGCCATGGCAAAACTTGCTTCAGGGCCCGGGGAAGAACGTCGCTCACTCTAGAGAATCTGATATACCGGCTTATGATTGTCAAACACACCAAACGAGCTGATTAACCAACTCCAAGTAAGTCACTCACTTACTATTTAGCACTCTCAAGGAGCCAATTTCACAACTCTCAGCCTTTGTCCTTGTAACATACAATCCATCTACAACAGCACTTTAGAACACACAACT
+
A1AAAAFAFFFFGGGGGGG1A1F111AA0B0BBFFEGGB11BD1D11D10BB///A/A/BB00//B///B/BB11112B1F1BG222B22BB>EG@EHFHD2G11BBGH<EBF//<?/?<//<<1<12@11@<//?11?<<1<<111<1?>0111111<11==1=1<><0000<<<..</</0000000./000:0=//0;0000;;000;0000;090/;0000;000/.:;/9:/:009;//-;;9-;/
@M05620:37:000000000-D9766:1:1101:23813:6622 1:N:0:22
AGTGCCAGCTCTCAATCGCACAGGGGACCCAGGGCCTGGCCCCTCCATCCAGAAAACCTATGACCTCACCCGCTACCTGGAGCACCAACTCCGCAGCTTGGCTGGGACCTATGTGAGTATCCAGCGTAGGAATCTGGGAGTTGGGGAGGAGTGAGGAGTTGGGGAAAGACAGTCCTAACCGTGGAGGGTTCTGGTAAATGATGGGGTGAGGAGGGGCTCTTTGGCTCCCACCAGTCCCCCTGTCTGGTCTA
+
AB>ABFFFBFFFGGGGGFGGFCHCF2AAEFFHFAEAFFGFGGGHAGHH5EGFGGHGGEHHHFGGHFHGHHHGG>FEHHHHFHHFHE1?EFHGEEFGGHFHGHHGGGHHGHHHHHHHHHHHHHHHHGGGGGHHHHHHHHCFGHHHGGACGECFH<GHGGHHHHGGGGEHFHHHHHHHHHHHGGGGGGGGEGGGGGFGGGGGGGGGGGFFFFFFFFFFFFFFFFFFFFFFFFFFFFFFFFFFFFFFFFFFFFF
@M05620:37:000000000-D9766:1:1101:5448:6628 1:N:0:22
AGTGCCAGCTCTCAATCGCACAGGGGACCCAGGGCCTGGCCCCTCCATCCAGAAAACCTATGACCTCACCCGCTACCTGGAGCACCAACTCCGCAGCTTGGCTGGGACCTATGTGAGTATCCAGCGTAGGAATCTGGGAGTTGGGGAGGAGTGAGGAGTTGGGGAAAGACAGTCCTAACCGTGGAGGGTTCTGGTAAATGATGGGGTGAGGAGGGGCTCTTTGGCTCCCACCAGTCCCCCTGTCTGGTCTA
+
>A>>AFF@>FFFGGGGGFG2E?FEA222BAAE22BAABGGFH2FA1GFGEGGFHHHGAGFDGFHHDFCGFFGG>>EGHGHFGHHHH11?GHGEECE>FBGGHE?E/GHGCGHHHFDHHHHDHGHHFB/>/@@GHHHHH0FEHHH/A.C@.>FH0DG<<CGHHGGGDHHFH/CHHHHHHHHGGGG9EGG9AFG0F;FFGGGGGGFEDDFFFFFFBFFFFFFFFFFF/9AEFFFEAFFFFFF-AFFFFF9BFF
@M05620:37:000000000-D9766:1:1101:20231:6634 1:N:0:22
ACCACACCTTCTACAATGAGCTGCGTGTGGCTCCCGAGGAGCACCCCGTGCTGCTGACCGAGGCCCCCCTGAACCCCAAGGCCAACCGCGAGAAGATGCCCAGGTGAGTGGCCCGCTACCTCTTCTGGTGGCCGCCTCCCTCCTTCCTGGCCTCCCGGCGCTGCGCCCTTTCTCACTGGTTCTCTCTTCTGCCGTTTTCCGTAGGACTCTCTTCTCTGACCTGAGTCTCCTTTGGAACTCTGCAGGTTCTA
+
CCCCCCCCFFFFGGGGGGGGGGHHGGGEDGHHHGGGGGGGGHHHHGGGGGGGGHGHHGHGGGGGGGGGGGGHHHHGGGGHGHHHHGGGGGGGGGHHGHHHHHHGHHHHHHGGHHGGGGGHHHHHHHHHHHGHHGGGGGHGHHGHHGGGGGGGGGGGGG-AFFFFFFFFFFFFFFFFFFFFFFFFFFFFFFFFFFFFFFFFFFFFFFFFFFFFFFFFFFFFFFF/FFFFFFFFFFFFFFFFFFFFFFFFFFF
@M05620:37:000000000-D9766:1:1101:12040:6656 1:N:0:22
AGTGCCAGCTCTCAATCGCACAGGGGACCCAGGGCCTGGCCCCTCCATCCAGAAAACCTATGACCTCACCCGCTACCTGGAGCACCAACTCCGCAGCTTGGCTGGGACCTATGTGAGTATCCAGCGTAGGAATCTGGGAGTTGGGGAGGAGTGAGGAGTTGGGGAAAGACAGTCCTAACCGTGGAGGGTTCTGGTAAATGATGGGGTGAGGAGGGGCTCTTTGGCTCCCACCAGTCCCCCTGTCTGGTCTA
+
>A>AADFFBFFFEGGFDFFCECHDGGEEEE2FFEEE2FG22FEEGGHHHC3B3F3BFEGGHHEGHHH3GGFEEEEEHGFGGGHGFFGCF3FFE?//>3BB/FG/EEHEECGHDHHHG1FGHHFGHG/<<CFG<F<GHFHCCG1FC<FDGGGHFHF.CECC0CD?EGHAGHGFHHHHHGGHBCE-EFGGCFGGFF0B9;F0BCCFA?A-A.FFFFBBB=EFFFFFBF/AFFFFFFFFBFAA=EFFF9/9;B/
@M05620:37:000000000-D9766:1:1101:6895:6706 1:N:0:22
AGTGCCAGCTCTCAATCGCACAGGGGACCCAGGGCCTGGCCCCTCCATCCAGAAAACCTATGACCTCACCCGCTACCTGGAGCACCAACTCCGCAGCTTGGCTGGGACCTATGTGAGTATCCAGCGTAGGAATCTGGGAGTTGGGGAGGAGTGAGGAGTTGGGGAAAGACAGTCCTAACCGTGGAGGGTTCTGGTAAATGATGGGGTGAGGAGGGGCTCTTTGGCTCCCACCAGTCCCCCTGTCTGGTCTA
+
>>AAAFFFBFFFGGGGGFFCFGFHFCFEGEHHCEEEGFGGHHGHGGHHHHHHBF3GHFHFHHEGHGHBGHFGE>>EHFHHFGHEHG1?EGG@EFGFGHHH?3F/?/00?FG3G?FDDGHHHHFD2<?ACC2FGH1FGHA<EHHFGGA@@.<>C0DA0<CH</A-..;CC///CGHF00::AC.-:EDG;.CFBF099FFBBCFB.D9@EFFFFFFFF@.;BFFFFFFEFEFDEFF/9BEDFEBFF//;;F9
@M05620:37:000000000-D9766:1:1101:18193:6727 1:N:0:22
AGTGCCAGCTCTCAATCGCACAGGGGACCCAGGGCCTGGCCCCTCCATCCAGAAAACCTATGACCTCACCCGCTACCTGGAGCACCAACTCCGCAGCTTGGCTGGGACCTATGTGAGTATCCAGCGTAGGAATCTGGGAGTTGGGGAGGAGTGAGGAGTTGGGGAAAGACAGTCCTAACCGTGGAGGGTTCTGGTAAATGATGGGGTGAGGAGGGGCTCTTTGGCTCCCACCAGTCCCCCTGTCTGGTCTA
+
AAABAFFFBFFFGGGGGGGGGGHGGGGGGGHHGGEGGGHHHHGHGGHHHHHHGHFHHFHHHHHHHHHHHHHGGFGFHHHHGHHHHGGHFHHHGGG@GG33EGGGGGHHGH2323?3DGHD?GD2GD<DGG2GCGFDDCGCD<1F@-<<@DA0<0<G0C</=CDFE.GHEHHFHCHBB0;.-9;999.BGG.FFG;0;0;B0CFFEF;-.9./;AB>DFEFFFFF/B/9.BF.AF/9/:AD=E::9FFFB9:
@M05620:37:000000000-D9766:1:1101:8205:6736 1:N:0:22
ACCACACCTTCTACAATGAGCTGCGTGTGGCTCCCGAGGAGCACCCCGTGCTGCTGACCGAGGCCCCCCTGAACCCCAAGGCCAACCGCGAGAAGATGAGGGCCCGCTCCCTCTTCTGTTTGCCGCCTCGCTCCTTCCTGGCCTCCCGGCGCTGCGCCCTTTCTCCCTGGTTCTCTCTTCTGCCGTTTTCCGTCGGACTCTCTTCTCTGCCCTGCGTCTCCTTTGGAACTCTGCCGGTTCTAGATCGGAAG
+
BBBBBBBBFFFFGGGGGGGGGFHHGEGBGFHHHGGGDGGGGHHHHGGGGEGGHGHHHHHFGGGGGGCGGGGHHHGGGGGHGHHGHGGCFCBDCDHHGHH22ADA/><A-.<<<<DGB1>10/<<<-<C..:;CECBGGHC/CCGFEAA--;9AD.@DABAFBFBB/9B/9F9BFB99/FB//9F;.ABE/FDB?-@;BDFBFFFBFFFFBFEBA.-;@DFFBBFFF//;BFFB//;@:9AF;/B99AD..;
@M05620:37:000000000-D9766:1:1101:16082:6749 1:N:0:22
ACACACCTTCTACAATGAGCTGAGTGTGGCTCCCGCGGAGCACCCCGTGCTGCGGACCGAGGCCCCCCTGAACCCCAAGGCCAACCGCGAGAAGATGAGGGCCCGCTACCTCTTCTGGTGTCCGCCTCACTCCTTCCTGGCCTCCCGGAGCTGCGCCCTTTCTCACTGGTTCTCTCTTCTGCCGTTTTCCGTCGGACTCTCTTCTCTGACCTGAGTCTCCTTTGGAACTCTGCAGGTTCTCGATCGGCAGA
+
ABABBBAFFF4BBBGGFBBF54ABAFGGGECBEFE2AA2A0BGHGGAE1EFED>0>FE@EEGEGFG@G/?BFGGEEAFHC?GHEEB@@C>AAA?GFF?>G..CGC-<<DGGDDHHH0C;G.CGFC.EG/CCHGFFFFGBF.;F9.9CB-BBGGGBBF;>999FFFFFBFFF/BFFFFFFFFFFBADFFFF?BF-9@BBFFFFFFFFFFFFFFB/://BFFFFBFF//;BFFFFBFFFBFF9EFFF;DB--.
@M05620:37:000000000-D9766:1:1101:19131:6755 1:N:0:22
AGTGCCAGCTCTCAATCGCACAGGGGACCCAGGGCCTGGCCCCTCCATCCAGAAAACCTATGACCTCACCCGCTACCTGGAGCACCAACTCCGCAGCTTGGCTGGGACCTATGTGAGTATCCAGCGTAGGAATCTGGGAGTTGGGGAGGAGTGAGGAGTTGGGGAAAGACAGTCCTAACCGTGGAGGGTTCTGGTAAATGATGGGGGGAGGAGGGGCTCTTTGGCTCCCACCAGTCCCCCTGTCTGGTCTA
+
ABAABFFFCFFFGGGGGGGGGGHHGGGGEGHHGGGGDFHH2GEHGGHHHH3FDGFHHGHHHHFHHHHHHHHGGGGGHGGHGHHHGHHHGGHHGGGCEGHHGHHGGGGHGFGHFGBGHHHHHHHHHGGGGGHHHHHHGF0=EBGHGAC@-<A0<0<C<.C<GFGCGGAC:C//::0;GCH.:.=C.CEDG?A0CB9CFB0;09FGGD-:-;@9DFFA--:FFBF90;BE./AA..;BFFFA-.::0BB90;0
@M05620:37:000000000-D9766:1:1101:24750:6819 1:N:0:22
AGTGCCAGCTCTCAATCGCACAGGGGACCCAGGGCCTGGCCCCTCCATCCAGAAAACCTATGACCTCACCCGCTACCTGGAGCACCAACTCCGCAGCTTGGCTGGGACCTATGTGAGTATCCAGCGTAGGAATCTGGGAGTTGGGGAGGAGTGAGGAGTTGGGGAAAGACAGTCCTAACCGTGGAGGGTTCTGGTAAATGATGGGGTGAGGAGGGGCTCTTTGGCTCCCACCAGTCCCCCTGTCTGGTCTA
+
AAABAFF4AFFFFGGGGGFGGGHHGGGGGGHHG?EGGGHHHHGFGGHHHG3GFHHHHEGGHHHHGHGCGHHGGFGFHHHHHHHHHHHHGGGHEE/>@HDBAEFG?CHHEHFGHHEHHHHHHHHHFCCDC/GHHHHFHF0?EHHHGFGGCAC<G0GHCACFG/<AEFHHHHFHHHHHHHHHGCADFEEGCFGGGGFGGGGGGGGGGGFFEFFFFBFFF@FFFFFB/BFFFFFDAAFFFFF.B9FFFFFFBF/
@M05620:37:000000000-D9766:1:1101:23193:6820 1:N:0:22
ACCACACCTTCTACAATGAGCTGCGTGTGGCTCCCGAGGAGCACCCCGTGCTGCTGACCGAGGCCCCCCTGAACCCCAAGGCCAACCGCGAGAAGATGACCAGGGTAGTGGCCCCCTACCTCCTCTTGTTGCCGCCTCCCTCCTTCCTTGCCTCCCGGAGCTTCGCCCTTTTTTACTGGTTTTCTCTTTCTCCGTTTTCCCGAGGACTCTCTTCTCTTACCCTAAGCCCCTTTTGAACTCTTCAGGGTTTT
+
BBBBBBBBFFFFGGGGGGGFGFHHGEEGHGHHFGGGGGGGGHHHHGGGGGGGHHHHHHHGGGGGGGGGGGGHHHHGGGGHEHHHHGG?D@CDFGHHHH2??20F/00?10?/FG---.<F11.</00<<0<0<<-A..:C//;/;0/00;/C00=E.;---./0-.;:-=F//-.9//;/B..////;////;..;FE/;/..-9-9/////;//9///;://..///9;.;F/;.;///////9B.;...
@M05620:37:000000000-D9766:1:1101:9937:6822 1:N:0:22
ACCACACCTTCTACAATGAGCTGCGTGTGGCTCCCGAGGAGCACCCCGTGCTGCTGACCGAGGCCCCCCTGAACCCCAAGGCCAACCGCGAGAAGATGCCCAGGTGAGTGGCCCGCTACCTCTTCTGGTGGCCGCCTCCCTCCTTCCTGGCCTCCCGGCGCTGCGCCCTTTCTCACTGGTTCTCTCTTCTGCCGTTTTCCGTAGGACTCTCTTCTCTGACCTGAGTCTCCTTTGGAACTCTGCAGGTTCTA
+
BBBBBBBBFFFFGFGCGGGGGGHHGEFAAAFGGFFEGGGGGGHFGGGGEGGGGHHHHHHGGGGGGGGGGGGHHHFGGGGGGHHHHGGFGGBFCGHHHHHHHHHGHHHHHGGGHHGGGGGHHHHHHHHHHHGHHGGGGGHGHHGHHGGGGGGGGGGGGG-ADFFFFFFFFFFFFFFFFFFFFFFFFFFFFFFFFFFFFFFFDFFFFFFFFFFFFFFFFFFFFFFFFFFFFFFFFFFFFFFFFFFFFFFFFF9
@M05620:37:000000000-D9766:1:1101:13912:6836 1:N:0:22
ACCACACCTTCTACAATGAGCTGCGTGTGGCTCCCGAGGAGCACCCCGTGCTGCTGACCGAGGCCCCCCTGAACCCCAAGGCCAACCGCGAGAAGATGCCCAGGTGAGTGGCCCGCTACCTCTTCTGGTGGCCGCCTCCCTCCTTCCTGGCCTCCCGGCGCTGCGCCCTTTCTCACTGGTTCTCTCTTCTGCCGTTTTCCGTAGGACTCTCTTCTCTGACCTGTGTCTCCTTTGGAACTCTGCAGGTTCTA
+
CCCCCCCAFFFFGGGGGGBGGGHHGGGBEFHHHFFFDGGCGHHHHGGEEFGGGHGHHHHAFECGGGGGGGGHHHHGGGGHGHHHHGGGGG/CGGHGHH22F2?/?FDFGH/<GGCGG-@GDGHF0G<0=C..<<ACAFFGCGACG0:9;/9C:FAE.;-=BFB?BFDF;/FFFF0BFB/9;9;FFFFFBF0BF=D.FF9:.;.9A::BFFFFFBFFFB00B9/0:;BFFFBFF0/0000BFBF09FA00B0
@M05620:37:000000000-D9766:1:1101:22297:6846 1:N:0:22
CCTGCGACTTATTAATCTACTCCGTGATGCCTGCCCCTGATCCCCCGGTCCTTATAACCGTTGCGTACCTGGCTGCCAGTAGCAACAACCACCCGTCGGGTCCTCCAGGGTGCTCCCCTTCCGGCCCGGCTCCTCGCCGCCTCCCCGGGAGTCACCGCGCTGCTGAACCAATTGCAAGTCCGTCAGGCCTTTCCGCTTTAGCACTCTTGTGGATCCCCTTGCCCACTTCTCAGCCTTTGTCCTTGTCCCTG
+
>>1AA>1>>>133BBDBA3B31100BAF3BFFFF0EFAB01DDGFF/AAAAA22ADA1EEEE/B/B//BF1FHH/?>1BBBFG2@>BFG//??EE/A/<</<?B1BBBB/BFAGH@<?<@0@/>/>C@@CGGGGGG@@?CC?CHG?@??AAEBB;C.;-;AABGFBB/--;B/9BF/B/;FF-A9AFBA/;BB/99A-EFFBBB;BB/B/9-99;F-;-A-9;FFE?;/B;FB//;B/B//;/;FFFFFF/
@M05620:37:000000000-D9766:1:1101:19352:6847 1:N:0:22
AGTGCCAGCTCTCAATCGCACAGGGGACCCAGGGCCTGGCCCCTCCATCCAGAAAACCTATGACCTCACCCGCTACCTGGAGCACCAACTCCGCAGCTTGGCTGGGACCTATGTGAGTATCCAGCGTAGGAATCTGGGAGTTGGGGAGGAGTGAGGAGTTGGGGAAAGACAGTCCTAACCGTGGAGGGTTCTGGTAAATGATGGGGTGAGGAGGGGCTCTTTGGCTCCCACCAGTCCCCCTGTCTGGTCTA
+
AB>AAFFFCFFFGGGGGGGGGGHGGGGGGGHHGGGGGGHHHHGHGGHHHHHHHHHHHGHGHHHHHHHHHHHGGEFGHHHHHHHHHHFHGHHHGGGGGHHHGHHGGGHHGHHHHHHHHHHHHHHHHGEFGGGGHHHHHHHGGHHHGGGGGGEHHHHGHGHHHHGGGGHHHHHHHHHHHHHHGGGGGGGGEGGGGGFFGFGGGGGGGGFFFFFFFFFFFFFFFFFFFFFFFFFFFFFFFFFFFFFFFFFFFFB
@M05620:37:000000000-D9766:1:1101:12515:6872 1:N:0:22
GAGGCTGCTTTGGAAGCAACTCATAGATTCCTGCACCAGTTCCCCCTGGCCCTGGAACAGTTTCTTGCCTGGCTTCCAGAAGCTGCAACAACCCGTCAGGTCCTACAGGCTGCTACCCATCCAGCCAGGATCCTCGCAACCTCCAAAGGAGTCACCGCGCTGATGAACACATGACAAGTCCGTCAGGCCTTTCCGCTTTCGCACTCTTGTGGCTAACATTGCGCACTTCTCCGACTTGGTCCTTGTAACTG
+
>11>A1B>1FDFBGG11A11BAFFGFH333DFGB010ABAADGDHG///0BF/ACGE10BGH2FDHFHHG1GHH00F1GBGGHFC1BGHF/G/>>?/>/B1B1F2BBFE/>BE1B1>F10001BB/00?/100>1C////<@0<01100@<F<GB1////-><1=FGF10<<00<<D.=D0.<<CCH/:;:C00C..:C0.9.-;:;B009...00;;BF00.;-9;;;/B/;--9-////9;BBB;B;F;
@M05620:37:000000000-D9766:1:1101:14379:6910 1:N:0:22
AGTGCCAGCTCTCAATCGCACAGGGGACCCAGGGCCTGGCCCCTCCATCCAGAAAACCTATGACCTCACCCGCTACCTGGAGCACCAACTCCGCAGCTTGGCTGGGACCTATGTGAGTATCCAGCGTAGGAATCTGGGAGTTGGGGAGGAGTGAGGAGTTGGGGAAAGACAGTCCTAACCGTGGAGGGTTCTGGTAAATGATGGGGTGAGGAGGGGCTCTTTGGCTCCCACCAGTCCCCCTGTCTGGTCTA
+
ABAABFFFBFFFGFGGGGGGGGHHGGGGGGHHGGGGGGHHHHGHGGHHHHHHHGFHHGHGHHHHHHGHHHHGGGGGHHHFHHHHGHHHGHHHGGCGGHHHGHHGGGHHGHHHHHHHHHGHHHHHHGGGGGHHHHHHHHHGGHHHGGGGGGGHGHHHHGHHHHGGGGHHHHHHHHHHHHHHGGGGGGGGDGGGGGGGGGGGGGGGGGFFFFFFFFFFFFFFFFFFFFFFFFFFFFFFFFFFFFFFFFFFFF/
@M05620:37:000000000-D9766:1:1101:25670:6911 1:N:0:22
ACCACACCTTCTACAATGAGCTGCGTGTGGCTCCCGAGGAGCACCCCGTGCTGCTGACCGAGGCCCCCCTGAACCCCAAGGCCAACCGCGAGAAGATGCCCAGGTGAGTGGCCCGCTACCTCTTCTGGTGGCCGCCTCCCTCCTTCCTGGCCTCCCGGAGCTGCGCCCTTTCTCACTGGTTCTCTCTTCTGCCGTTTTCCGTAGGACTCTCTTCTCTGACCTGAGTCTCCTTTGGAACTCTGCAGGTTCTA
+
>>AAA11A>FCFFGGFFF1BBDEAEBAA0AGAACFE?EG/AGGGHGGG/EACFGH1GHBEGEEFFEEEGGGHHHGGGGFG/FHH/FA<C/><BCGFD1?CGHHGBGHHHHFGHHGCGGGHHHGHHHHGHHFFGGGGGGHFGHCEFFFFGEGGEAEGB@-;@FFGG?A@-FBBFFFFFFFFFFFFFFFFFFFFF@FFFFFFFFFFFFFFFFFFFFFFFFFFFFF/BFFFFFFFFFFEFFFFFFFFFFFFFFB
@M05620:37:000000000-D9766:1:1101:19955:6917 1:N:0:22
GAGGCTGCTTTGGAAGAAACTCATAGATTACTGCAACAGGTCCCCCTGGACCTGGAACCGTTTCTTGCCTGGCTTCCAGAAGCTGGAACAACCCGTACGGTCCTCCAGGATGCTCCCCTTCCGGCCCGGCTCCTCGCCGCCTCCCCGGGAGTCACCGCGCTGCTGAACCAATGGCAAGTCCGTCAGGACTTTCCGCTTTAGCACTCTTGTGGCTCCCCTTGCCCACTTCTCAGCATTTGTCCTTGTACCTG
+
AABAABFBFFFFGBGGGGGGGGHFG5EGHH4DFF4BEHG23AF2AEAF2AB2BG2FB31AEEFADDF5BFFGGAB2BGGGHHGHG21BBBGHE?EE/1>?G1EHGFHH3?GFFG3FGG2F23?E///>CGDGGHHGG/@F@CD.F.<CG?ADHH0:A-;DGGCBBF9/;.:BFBFGFGGEBEEFDGG/;FFFFFFFFFF//F/BFFFFFFFF.9BF9:FFFE/;FEAFFFF/FB/BFFFF/BBFFF/;BF/
@M05620:37:000000000-D9766:1:1101:10412:6934 1:N:0:22
GAGGCTGCTTTGGAAGAAACTCATAGATTACTGCAACAGTTCCCCCTGGACCTGGAAAAGTTTCTTGCCTGGCTTACAGAAGCTGAAACAACCCGTAAGGTCCTACAGGATGCTACCCGTAAGGAAAGGCTCCTAGAAGACTCCAAGGGAGTAAAAGAGCTGATGAAACAATGGCAAGTAAGTCAGGCATTTCCGCTTTAGCACTCTTGTGGATCCAATTGAACAATTCTCAGCATTTGTACTTGTAACTG
+
BBCCCCFBFFFFGGGGGGGGGGHHHHHHGHHHHHHHFHHFGHHFHGGGHHHHHGHGGHCGGHHHHHHHHHHHHHHHHHHHHHHHHHHHHGHH11/1>E1FGHGHHHHHGHHHHHHHHHGGGGHHGHHFHHHHGHHHGFHBGHHFGFHGGGGGFHEHHGHGHHHHHHHHHHHHHHHHHGG<GHGGHHHFHHHHHFGFDGGEHHHHHHHHHHHGHGHHHFHHGHGGGGGGGGGGGGGGGGGGGGGGFGGGGGB
@M05620:37:000000000-D9766:1:1101:10433:6937 1:N:0:22
GAGGCTGCTTTGGAAGAAACTCATAGATTACTGCAACAGTTCCCCCTGGACCTGGAAAAGTTTCTTGCCTGGCTTACAGAAGCTGAAACAACGCGTAAGGTCCTACAGGATGCTACCCGTAAGGAAAGGCTCCTAGAAGACTCCAAGGGAGTAAAAGAGCTGATGAAACAATGGCAAGTAAGTCAGGCATTTCCGCTTTAGCACTCTTGTGGATCCAATTGAACAATTCTCAGCATTTGTACTTGTAACTG
+
AAAAAAFBFFFFGFFGAGGFFEFEGHGGHHHHFGFCGFHGHHEEGGEGEHBEGFFGBDCGGHHHHGHBFGBFFFHEFEFGHHGHGFEEFGHH0>/>>EGHEBBFGHHB3FC32BFBBFEEEGHGHHH0BFB?/FFGGHHFBF@2<CGCBFGGGHBB1??FGGHF1<<FFGH1FCF<C.1>GG0=0<CCHG0G<D.<.:E0;;<C0;G0C=CDG0CFFF0CFFGGGGFFFFCFCFGFGGG0;FFF0;;CF;B
@M05620:37:000000000-D9766:1:1101:12027:6939 1:N:0:22
ACCACACCTTCTACAATGAGCTGCGTGTGGCTCCCGAGGAGCACCCCGTGCTGCTGACCGAGGCCCCCCTGAACCCCAAGGCCAACCGCGAGAAGATGAGGGCCCGCTCCCTCTTCTGTTTGCCGCCTCCCTCCTTCCTGGCCTCCCGGAGCTGCGCCCTTTCTCACTGGTTCTCTCTTCTGCCGTTTTCCGTCGGACTCTCTTCTCTGCCCTGCGTCTCCTTTGGCACTCTGCCGGTTCTCGATCGCGAG
+
ABABBABBFFFFGGGGGGDGGFGHGGGEHGGHHGGGGGG2EHCGHGGGGGGFHFHHHHHEFGGGFEEFGGGGCFGGGGEFGHHGFFGGGGBBDDGHGHBHFFG/@@@C-EEHHHGHHHBG0/<<@CFGDHECGA/GHHHG/:GH;GFFG?ACGGGGGGGGGECCFFFFFFFFFFFFFFFFFFBFFADFEEBFBA@9-@DFFFFF/BFFF//;FF?BABDBFFFFFFBF9;/FFF/;D;AEB/;BB.9.--@
@M05620:37:000000000-D9766:1:1101:10256:6955 1:N:0:22
ACCACACCTTCTACAATGAGCTGCGTGTGGCTCCCGAGGAGCACCCCGTGCTGCTGACCGAGGCCCCCCTGAACCCCAAGGCCAACCGCGAGAAGATGCCCAGGTGAGTGGCCCGCTACCTCTTCTGGTGGCCGCCTCCCTCCTTCCTTGCCTCCCGGCGCTGCGCCCTTTCTCACTGGTTCTCTCTTCTGCCGTTTTCCGTAGGACTCTCTTCTCTGCCCTGAGTCGCCTTTGGAACTCTGCAGGTTCTA
+
CCCCCCCAFFFFGGGGGG5FGGHHGGGBAEHHHGFGFGGGGHHHHGGGGGGGGHHHHHHAEFCGGGGGGGGHHHHGGGGHGHHHHGGGGG<@CDHGHHHGHHC=FCGGFDGGA=DC-AACFF<0GHD0GC?.CDG:AFEGFCFBGFFB00;FGBAE.--:A:=DFF?=-:0B000900/:B000B99BBF0009DD/.0:.;..:09/99F9FFFFFF00AFFF/:0--.;9F0/:FFBB0FF00.:BF00
@M05620:37:000000000-D9766:1:1101:25202:6988 1:N:0:22
ACCACACCTTCTACAATGAGCTGCGTGTGGCTCCCGAGGAGCACCCCGTGCTGCTGACCGAGGCCCCCCTGAACCCCAAGGCCAACCGCGAGAAGATGCCCAGGTGAGTGGCCCGCTCCCTCTTCTGGTGGCCGCCTCCCTCCTTCCTGGCCTCCCGGCGCTGCGCCCTTTCTCACTGGTTCTCTCTTCTGCCGTTTTCCGTAGGCCTCTCTTCTCTGACCTGAGTCTCCTTTGGAACTCTGCAGGTTCTA
+
AABBCBBBFFFFGGGGGGGGGGHHGFDGHGGHHGGGEGCE?GGHHGGGEGGGFGGFHHHGGG0EFGGGGGGHHHHGGGGHGHHHHGGGGCCGGGGFDBHHHHECHGBAGFEFGHCGC-EGHHHHHHHHHHGCHCGGD.CEFGGCFCFFFF.FFFGGDFGFGFFFFAFFFFFFFB//:BFBBBFB/B/;BBBBB-;DFFFFDFAAFFBFAFFFFFFFFB/:BBF//;FFFF:BF/F/FFF::;FFBFFFFF/
@M05620:37:000000000-D9766:1:1101:25257:7028 1:N:0:22
GAGGCTGCTATGGACGAACCTCATAGTTAATGCCAACATTTCACCTTGAACCGGGAAAATTTCGTGGCGGTATTTAAGAAGCTTGAACAAACTGTCAAGTACCACCGGATGATACCAGTAAGGCACAGCTCCAAGACAACACACCAGAAGACCACAACCCACAAAAAAAATGGTAAGTACGACAGGACATGACACTCTAGCACCCCTGGAGAATCATATGAACCATTCACAGCAGTTGTAACTGTAAATGA
+
>1>A>>1A11B1B111AEA0B011D33D2D221B1BBB0D222DAB111BAA/A/AA/0DBD20BAB//////B22211B>11B001B1BB/112B>2>2221B1?<////1221111112110BF00/11@111@000//?/??/?0>11<00....>.....<..---.000;:<090...-;...:9;;C090/0000:9.9999--9/-//////:/;;--///////9;-;/9//:;/;//;///9
@M05620:37:000000000-D9766:1:1101:5933:7031 1:N:0:22
GAGGCTGCTTTGGAAGCAACTGATAAACCACTGACACAGGACCCCCTGACCACATAACCGTACCCTGCCTGGCTTCCAGCAGCTCCCACTCCCCCTCCGGCTATAAAGTATGCTCCCTATCCGGCGGGGCTCCGCGCCCGCTCCGCTGGAGTCACCGCGGTGGTGAACCCATCCCAAGTCTGCCAGGTTTTTGCGTTATCGCATTTTTGTGTCCGCCTGTGCAACTTGCACCGTTAGATTCTTTATTTCTG
+
AABBBBFBFFFFGGGGAGGGG4G5D5B4BA2BFAGHFH2222BA2AAB2BBA11ABAFCEB1B1AB21ABAB1F123BGHHHHH331BB1BB111>?E1>//?FE4444444?43B/23333//B>>/---.<.<:--:-;-;C...-;.9/;C0:9;-99-9../9B...//9.9/.//;///;/.;;B..-;-.9.;/....;/;B=9..;/.-.9.//;//////9//9-99.;99//;/:/;/9/9/
@M05620:37:000000000-D9766:1:1101:9683:7039 1:N:0:22
ACCACACCTTCTACAATGAGCTGCGTGTGGCTCCCGAGGAGCACCCCGTGCTGCTGACCGAGGCCCCCCTGAACCCCAAGGCCAACCGCGAGAAGATGAGGGCCCGCTAGCTCTTCTTTATGCCGCCTTCCTCCTTCCTGCCCTCCCGGTGCTGCGCCCTATCTCACTGGTTCTCTCTTCTGCCGCTTTCCGTCGGACTCTCTTTTCTGCCCTCAGTCTCATCTGGCTCTCTGTTGGTTCTCGAAAGGCAC
+
ABBBBBBBFFFFGGGGGGGGGFHHGEGGHFGHHGGGGGGEGHHHHGGGGGGFHHHHHHHGGGGGGGGGGGGFHGHGGGGHGHHHGGGGGGGGGGHHHHFH2////>//->>GG11>F1=111=D<-<<.<=GF//0:C00/;GBGDC.:;-990B9-;--/;00B0;09//9;B9/999/;/;9@--9A9F9/A-----;;FFB/BBFF9B./../;/9///////;.;//99//9;..;B/;/.;...;.
@M05620:37:000000000-D9766:1:1101:11753:7060 1:N:0:22
GCGGCTGCTTTGGAAGAAACTCATAGATTCCTGCCACAGTTCCCCCTGGCCCTGGAACAGTTTCTTGCCTGGCTTACAGAAGCTGAAACAACCCGTAAGGTCCTACAGGATGCTACCCGTAAGGACAGGCTCCTCGCCGACTCCACGGGAGTCAACGAGCTGATGAAACAATGGCAAGTAAGTCAGGCATTTCCGCTTTAGCACTCTTGTGGATCCACTTGACCACTTCTCAGCATTTGTACTTGTACCTG
+
>>1>AADAFFFFEFG111BGFG1GBFGHH3DGHH01B0BBDGHHHGFF/0BBFGAGH10BFGGHDGGGHHHHHHG1FGHEHHHFG1FGHFGHGGGG/?BGHHHH2FGHH0FGHH2FHHAE//FG<00?FGHHGH0E////BCGH10?CGAAG0G11..=CEH0DGHH0DGHHHFHHHGH00<CGHHHH.GHHHGGGGGGFFGFGGGGGGGGG0FFGB/CFG00;B-BFFFFFFFFFFFFF/;FFFFB/;BF
@M05620:37:000000000-D9766:1:1101:11771:7063 1:N:0:22
GAGGCTGCTTTGGAAGAAACTCATAGATTACTGCAACAGTTCCCCCTGGACCTGGAAAAGTTTCTTGCCTGGCTTACAGAAGCTGAAACAACCCGTAAGGTCCTACAGGATGCTACCCGTAAGGAAAGGCTCCTAGAAGACTCCAAGGGAGTAAAAGAGCTGATGAAACAATGGAAAGTAAGTCAGGCATTTCCCCTTTAGCACTCTTGTGGATCCAATTGAACAATTCTCAGCATTTGTACTTGAAACTG
+
A@AB>AFBFBBDG45BFGFGGGHHHGHHHGAFGH4GHHFGHBABBEAEABBBGHFFB32FBFGDFDFBBB3BBFG335BFGHABG33FBB?G>1/1/BFFB3BBBFB33BFB23DD2BE?/>GBBGHB0?BB/BF?BFGF2B22BBF///??<D@22?2??????GF<?0?1?11<1>1<>1=<110>F100000</.<=0==<0==CG0=;;:<C0C<;<0;GBG9;0C00;;FGFGG;9C0;;0;;:09
@M05620:37:000000000-D9766:1:1101:10756:7077 1:N:0:22
ACCACACCTTCTACAATGAGCTGCGTGTGGCTCCCGAGGAGCACCCCGTGCTGCTGACCGAGGCCCCCCTGAACCCCAAGGCCAACCGCGAGAAGATGAGGGCCCTCTACCTCTTCTGGCGGCCGCCTCCCTCCTTCCTGGCCTCCCCTAGCTGCGCCCTTTCTCACTGGTTCTCTCTTCTGCCGTTTTCTGTAGTTCTCTCTTCTCTGATCTGATCCTCCTTTCGAACTCTGCAGGTTCTAGATCGGAAG
+
AAA?AAAAFFFFGGGGDGG1B1BAEE?B0AGA1FF?EFEEGGEGHGGGFFCFFHHFHHHGGECGG?GGGGGFFFHGGGGHEGHHHGG?CGGC/ACGDDG<0//////0??11F1F11=11<-A--A-..../CB/0C/00/.C0..;.9.;F00;-AA@-////;/;//-;;BFF/;F//;/B/-;-;EF/B//;///;B//F9/9///9/;B////999B-B//9-;--;F////--//9/B//9;--;-
@M05620:37:000000000-D9766:1:1101:18739:7084 1:N:0:22
AGTGCCAGCTCTCAATCGCACAGGGGACCCAGGGCCTGGCCCCTCCATCCAGAAAACCTATGACCTCACCCGCTACCTGGAGCACCAACTCCGCAGCTTGGCTGGGACCTATGTGAGTATCCAGCGTAGGAATCTGGGAGTTGGGGAGGAGTGAGGAGTTGGGGAAAGACAGTCCTAACCGTGGAGGGTTCTGGTAAATGATGGGGTGAGGAGGGGCTCTTTGGCTCCCACCAGTCCCCCTGTCTGGTCTA
+
BCABAFFFCFFFGGGGGGGGGGHHDGGGGGHHGGGGGGHHHHGHGGGHHHHHHHHHHGHGHHHHHHHHHHHGGGGGHHHHGHHHHHHHGHHHGGGGGHHHGGHGGGHHGHHHHHHHHHHHHHHHHGGGGGHHHHHHHHHGGHHHGGGGGGGHHHHHHGHHHHGGGGHHHHHHHHHHHHHHGGGGGGGGEGGGGGGGGGGGGGGGGGFFFFFFFFFFFFFFFFFFFFFFFFFFFFFFFFFFFFFFFFFFFFB
@M05620:37:000000000-D9766:1:1101:18721:7089 1:N:0:22
AGTGCCAGCTCTCCATCGCACAGGGGACCCAGGGCCTGGCCCCTCCATCCAGAAAACCTATGACCTCACCCGCTACCTGGAGCACCCACTCCGCAGCTTGGCTGGGACCTATGTGAGTATCCAGCGTAGGAATCTGGGAGTTGGGGAGGAGTGAGGAGTTGGGGAAAGACAGTCCTAACCGTGGAGGGTTCTGGTAAATGATGGGGTGAGGAGGGGCTCTTTGGCTCCCACCAGTCCCCCTGTCTGGTCTA
+
>A>>ADDFBFFFGAGFFEEAECHAF2AFGCHHBEEEFFFGHHGHGGHHHGGHHFHAGEFHGAFGHDFHHHHEG/>EGHGGBBFGHG1??GG2/E?ECHBBFFHGGGHHGHHHHHHHGHHHHHHHHGGGGGHHHHHHGG0FGGHHGGFCGECCF0GFCDHHHHGGEFHGGFHGHHHHHGGGGGGGDGGGFFFGGGFGFGGGGGGGGFFFFFFBDFFFFFFFFFFFFFFFFFFFFFFFFFFFFFFFFFFFFFB
@M05620:37:000000000-D9766:1:1101:23315:7117 1:N:0:22
ACCACACCTTCTACAATGAGCTGCGTGTGGCTCCCGAGGAGCACCCCGAGCTGCTGACCGAGGCCCCCCTGAACCCCAAGGCCAACCGCGAGAAGATGCCCAGGTGAGTGGCCCGCTACCTCTTCTGGTGGCCGCCTCCCTCCTTCCTGGCCTCCCGGCGCTGCGCCCTTTCTCACTGGTTCTCTCTTCTGCCGTTTTCCGTAGGCCTCTCTTCTCTGACCTGAGTCTCCTTTGGAACTCTGCAGGTTCTA
+
BBBBBBBBFFFFGGGGDGGGGGHHGFGG4BFGHGGGGGGGGHHHHGGF0AEEHHHHHHHGGGGGGGGGGGEGFHHGGGGHGHHHHGGGGGGGGGHHHHHHHHHGHHHHHHGGHHGGG-AGHHHHHHHHHHGHHGGGGEHGHHGGGGGGFGFGGGGGGGGAFFFFFFFFFFFFFFBFFFFFFFFFFFFFFFFFFFDFFFFFFFFDF/BFFFFFFFFFFF/;FFF/BFFFFFFFFFFFFFFFFFFFFFFFFF:
@M05620:37:000000000-D9766:1:1101:5713:7119 1:N:0:22
ACCACACCTTCTACAATGAGCTGCGTGTGGCTCCCGAGGAGCACCCCGTGCTGCTGACCGAGGCCCCCCTGAACCCCAAGGCCAACCGCGAGAAGATGACCCAGTGGGGTGCCCGCTACCTCTTCTGGTTGCCGGCTCCCTCCTTCCTGGCCTCCCCGGGCTTCGCCCTTTCTCACTGGGTCTCTCTTCTTCCGGTTTCCCTAGGACTCTCTTCTCTTACCTGAGTCTCCTTTTGAACTCTTCAGGGTCTA
+
BBBBBBBBFFFFGGGGGGEAFGGHEEABAEHHGBFG?EEEEHHHHGGGDGGGHHGHHHHGEGEGGGGGGGGCGHHGGGGHGHHHHGGGGG/<@AG1?<1?F0/?110?//><GHC@---=000=<00<00<.;--;:.CEFFG/;0C00;.F0:EE.A---;..-;AD-BFBB9FFB/;.B..9;9/;/9/9;9-;DFFF///.;///////;BBFB9//B///.;///;/BF/:.;/:999///B.B/./
@M05620:37:000000000-D9766:1:1101:16809:7125 1:N:0:22
ACCACACCTTCTACAATGAGCTGCGTGTGGCTCCCGAGGAGCACCCCGTGCTGCTGACCGAGGCCCCCCTGAACCCCAAGGCCAACCGCGAGAAGATGCCCAGGTGAGTGGCCCGCTACCTCTTCTGGTGGCCGCCTCCCTCCTTCCTGGCCTCCCGGAGCTGCGCCCTTTCTCACTGGTTCTCTCTTCTGCCGTTTTCCGTAGGACTCTCTTCTCTGACCTGAGTCTCCTTTGGAACTCTGCAGGTTCTA
+
BBBBBABBBFFFFGGGGGFDGDGHGEEAAEGHHGFGGGGCDHGGHGGGAEGGFGFHHHFGEGEFGGGGGEGFFHHGGFEHGHHHEFGEGC<CDDGHFDHHHCGGGHHFGGGEHHGGGGGHFHFHHHHHHHGHGCFGGGHGHFGHHGGGGGFGGGGEGG-;BGGGGGFFFBBFFFB9FFF9FFFFFFFFFFF/BBFABEFFFFFFFFFFFFFFFFFFFFFFFFFFFFFFFFF/;FFF/B/BFFB9B?AFFFB
@M05620:37:000000000-D9766:1:1101:21490:7135 1:N:0:22
ACCACACCTTCTACAATGAGCTGCGTGTGGCTCCCGAGGAGCACCCCGTGCTGCTGACCGAGGCCCCCCTGAACCCCAAGGCCAACCGCGAGAAGATGAGGGCCCGCTCCCTCTTCTGTTTGCCGCCTCCCTCCTTCCTGGCCTCCCGGAGCTGCGCCCTTTCTCACTGGTTCTCTCTTCTGCCGTTTTCCGTCGGACTCTCTTCTCTGACCTGCGTCTCCTTTGGCACTCTGCCGGTTCTCGATCGGCAG
+
BBBAB@BBFFFFGGGGFGGGGFHHGEEA4AFFHFFEEFGGGGHHGGGGDEEGHGFHHFGGGGGGGGGGGGFGHHHGGGGHGHHHHGEGFGGGGGHHGHHHHGG?/>ADGDFHHHHHHF>>0<DGGGDE<;EHHGHHHHHHHHHHHHGGGGGGGGGGGGGGGGGGFFFFFFBFFFFFFFFFFFFFFFFFFFFFB.BFFFFFFFFFFFFFF/FFFFEFFFFFFFFFFF//FFFFFFB@F-;AFFFFFFF?;D-
@M05620:37:000000000-D9766:1:1101:22183:7144 1:N:0:22
ACCACACCTTCTACAATGAGCTGCGTGTGGCTCCCGAGGAGCACCCCGTGCTGCTGACCGAGGCCCCCCTGAACCCCAAGGCCAACCGCGAGAAGATGCCCAGGTGAGTGGCCCGCTACCTCTTCTGGTGGCCGCCTCCCTCCTTCCTGGCCTCCCGGCGCTGCGCCCTTTCTCACTGGTTCTCTCTTCTGCCGTTTTCCGTAGGACTCTCTTCTCTGACCTGAGTCTCCTTTGGAACTCTGCAGGTTCTA
+
CCCCBCCCFFFFGGGGGGFGGGHHGGGECGHHHGGGGGGGGHHHHGGGGGGGHHGHHHHGGGGGGGGGGGGHGHHGGGGHGHHHHGGGGGGGGGHHHHHHHHHGHHHHHHGGHHGGGGGHHHHHHHHHHHGHHGGGGGHGHHGHHGGGGGGGGGGGFG-BFFFFFFFFFFFFFFFFFFFFFFFFFFFFFFFFFFFFFFFFFFFDF0FFFFFFFFFFFFFFFFFBFFFFFFFFFFFFFFFFFFFFFFFFFF0
@M05620:37:000000000-D9766:1:1101:17007:7156 1:N:0:22
AGTGCCAGCTCTCAATCGCACAGGGGACCCAGGGCCTGGCCCCTCCATCCAGAAAACCTATGACCTCACCCGCTACCTGGAGCACCAACTCCGCAGCTTGGCTGGGACCTATGTGAGTATCCAGCGTAGGAATCTGGGAGTTGGGGAGGAGTGAGGAGTTGGGGAAAGACAGTCCTAACCGTGGAGGGTTCTGGTAAATGATGGGGTGAGGAGGGGCTCTTTGGCTCCCACCAGTCCCCCTGTCTGGTCTA
+
AA>AAFFFBFFFGGGGGGGGGGHHGGGGGGHHGGGGGGHHHHGHGGHHHHHHHHHHHGHHHHHHHHHHHHHGGGGGHHHHHHHHHHHHGHHHGGGGGHHHGHHGGGHHGHHHHHHHHHHHHHHHHGGGGGHHHHHHHHHGGHHHGGGGGGGGHHHHHGHHHHGGGGHHHHHHHHHHHHHHGGFGGGGGEGGGGGCFGGGGGGGGGGFFFFFFFFFFFFFFFFFFFFFFFFFFFFFFFFFFFFFFFFFFFFF
@M05620:37:000000000-D9766:1:1101:17658:7160 1:N:0:22
ACCACACCTTCTACAATGAGCTGCGTGTGGCTCCCGAGGAGCACCCCGTGCTGCTGACCGAGGCCCCCCTGAACCCCAAGGCCAACCGCGAGAAGATGAGGGCCCGCTACCTCTTCTGGTGGCCGCCTCCCTCCTTCCTGGCCTCCCGGAGCTGCGCCCTTTCTCACTGGTTCTCTCTTCTGCCGTTTTCCGTAGGACTCTCTTCTCTGACCTGAGTCTCCTTTGGAACTCTGCAGGTTCTAGATCGGAAG
+
AAAAAAAAFFFFFGGEAGGFGEFFGEEGFAGHHGGGDAA2EHCHHGEE1BEFFFHFGHHGGGEEGGEGEEEGHHHGGGDGEHHHHGGGGGGGGGHHHH1?GFGGGCGGGGHGHHHHHF11<AGGCGGGGHGHFDHHHHHHHHHHGGGG@@BGGFGGBEG@FFFFFFFFFEBFFFFFFFFFFFFFBADFFFFFFFFFFFFFFFFFFFFFFFFFFF/BFFFFFFFFFEFFFFFFFFFFFABFB9FBBF.AA.9
@M05620:37:000000000-D9766:1:1101:5301:7174 1:N:0:22
ACCACACCTTCTACAATGAGCTGCGTGTGGCTCCCGCGGAGCACCCCGTGCTGCTGACCGAGGCCCCCCTGAACCCCAAGGCCAACCGCGAGAAGATGCCCAGGTGAGTGGCCCGCTACCTCTTCTGGTGGCCGCCTCCCTCCTTCCTGGCCTCCCGGAGCTGCGCCCTTTCTCACTGGTTCTCTCTTCTGCCGTTTTCCGTAGGACTCTCTTCTCTGACCTGAGTCTCCTTTGGAACTCTGCAGGTTCTA
+
>AA3A?AAFFFFGGGGGGFGGGHHGGGGH?FHHFG?2AEFEEEHHGGEBBFF5FGGGHHG>>/EFFGGGGGF3GHEGGEGFHGG?FGCGGGG?DF1FDHHHHHGHHHHHHEFHHGGG-CHHHHHHHHHHH.CGCGGGGGGGGGGGGGGGFFGGGGGG@BB@FFFBBFBBFFFFFFFFFFFFFFFFFFFFFFFFBFFFFFFFFFFF/BFFFFFFFFFFBFFFFFFFFFFFFFFFFEFFFFFFFFFFFFFFFB
@M05620:37:000000000-D9766:1:1101:17664:7177 1:N:0:22
ACCACACCTTCTACAATGAGCTGCGTGTGGCTCCCGAGGAGCACCCCGTGCTGCTGACCGAGGCCCCCCTGAACCCCAAGGCCAACCGCGAGAAGATGCCCAGGTGAGTGGCCCGCTACCTCTTCTGGTGGCCGCCTCCCTCCTTCCTGGCCTCCCGGCGCTGCGCCCTTTCTCACTGGTTCTCTCTTCTGCCGTTTTCCGTAGGACTCTCTTCTCTGACCTGAGTCTCCTTTGGAACCTGCAGGTTCTAG
+
CBCCCCCCFFFFGGGGGGGGGGHHGGGBEGHHHGGGGGGGGHHHHGGGGGGGHHHHHHHGGGGGGGGGGGGHGHHGGGGHGHHHHGGGGGCGGGHHHHHHHGHGGHHHBFFGHHGGGGGHHHHHHHHHHHGHHGGGGGHGHHGHHGGGGGGGGGGGGG-DGFFFFFFFFFFFFFFFFFFFFFFFFFFFFFFFFAFFFFFFFFFFFFFFFFFFFFFFFFFFFFF/FFFFFFFFFFFFFFFFFF/BFAFFF90
@M05620:37:000000000-D9766:1:1101:16232:7201 1:N:0:22
GAGGCTGCTTTGGAAGAAACTCATAGATTAGTGACACAGGACCGGCTGACCATGGAACCGTTTCCTGCCTGGCTTACAGAAGCTGGAACCACCCGTCCGGTCCTAAAGGATGCTACCCGTCAGGCCAGGCTCCTCGCCGACTCCCAGGGAGTCACCGAGCTGCTGAAACAATGGCAAGTACGTCAGGCATTTCCGCTTTAGCACTCTTGTGGATCCCCTTGACCACTTCTCAGCATTTGTCCTTGTCCCTG
+
ABBBBAFBFFFFGGGGGGGGGAGDF5DD6D4DD6DGFH2A22B22A2A1BBF353B331AB1335D531B3?FGGHHHH5BFHG321F@1BF11>E?EEFE/>FG4BF3FG32?4FFH?G/?CH2?/?GHHHGH2C<<@/>AGHC0>FGGGG/D00<-<CEH/CHHH0CCHHHGHHHGF00;CFEGGF.CFGGGGGGGGGGGGGGGGFFFFFBFFF..BFF/9;9.;BFFFFFFFFFFFFBFFFFF//BFF
@M05620:37:000000000-D9766:1:1101:16343:7206 1:N:0:22
GAGGCTGTCTTGGAAGAACCTCATAGACTACGGGAACAGTTCCTCCTTGAACTGGACAACTTTCTTGCCCCGCTTACTGAAGCTGAAACACCTGCCATTGGCTAAAACATATGTACAGCAGAAGCGAAGGAAACAAAAGAGTGGAGGAACGAAAAGAAATTAAGAAAGACAGTCCGAACCGAGGAGGGTTCTGGTAAATAATGCAGTGAGAACAGGACCTTTACCACCAACAGAACCCCCATTCTCAAATA
+
A1AA>AF11BB@AABBFFFGGGHHFFG13BB0B00A0BAA2DD2DFBB1BBB1B0B010/A12DBFB1AB/A/EE/11DDGHBBB11FB>>EGGB0B1B110B111B1?112222222100B011//<//0B0<0/000/B11<1///00/////<?00?1111>=<1000011>.<.<------..-...900090;00000000;/0000//;.99.90000000---9--;/----9--;/9/9//;/
@M05620:37:000000000-D9766:1:1101:17555:7216 1:N:0:22
AGTGCCAGCTCTCAATCGCACAGGGGACCCAGGGCCTGGCCCCTCCATCCAGAAAACCTATGACCTCACCCGCTACCTGGAGCACCAACTCCGCAGCTTGGCTGGGACCTATGTGAGTATCCAGCGTAGGAATCTGGGAGTTGGGGAGGAGTGAGGAGTTGGGGAAAGACAGTCCTAACCGTGGAGGGTTCTGGTAAATGATGGGGTGAGGAGGGGCTCTTTGGCTCCCACCAGTCCCCCTGTCTGGTCTA
+
A1AAAFBFAFFFGGGGGGGFGGHHGGGGGFFHGGGGFGHHHHGFGGHHHH1GHFHHHGHHHHHHHHHHHHGGGEEGHHHHHHHHHHHHGHHHGGGGGHHGGHHFEEFHGFHHHHHHHBDGHHHHFCAC@?DDGHHFHHGGCGFC/@FCCAEHHFFHHCCHHGCCGGGHHHHHHHHHHFHG@;:@BGGGCFGGGGGBBFGGGGFB9AB@FFFFFF@@?-9FFFBBFFFE9BFFFAFFFFFF@FFFFFBFFBB
@M05620:37:000000000-D9766:1:1101:13921:7240 1:N:0:22
AGTGCCAGCTCTCAATCGCACAGGGGACCCAGGGCCTGGCCCCTCCATCCAGAAAACCTATGACCTCACCCGCTACCTGGAGCACCAACTCCGCAGCTTGGCTGGGACCTATGTGAGTATCCAGCGTAGGAATCTGGGAGTTGGGGAGGAGTGAGGAGTTGGGGAAAGACAGTCCTAACCGTGGAGGGTTCTGGTAAATGATGGGGTGAGGAGGGGCTCTTTGGCTCCCACCAGTCCCCCTGTCTGGTCTA
+
AAAAAFFFAFFFGGGGGGGGGEHHGGGGGGHHFGGGGGFHGHGHEDHHHHHHHBGFGEHHHHFHHGHHHHHGG/>EGHHHEHHHHHFHGHHHGGGGGHHCEHHGGGHHGHGHHHHHHHHHHHHHHGEFGGHHHHHHHH<FGGHHGGGGGDCGHGHHHGHHHHGGGGHHFHHHHHHHGHHHGGFG.EGGEGFGGGGFGGFGBFGGGGFFFFFEFFFFFFFFFFFFFFFFFFFFFFFFFFFFFFFFFFFFFFB
@M05620:37:000000000-D9766:1:1101:24614:7244 1:N:0:22
AGTGCCAGCTCTCAATCGCACAGGGGACCCAGGGCCTGGCCCCTCCATCCAGAAAACCTATGACCTCACCCGCTACCTGGAGCACCAACTCCGCAGCTTGGCTGGGACCTATGTGAGTATCCAGCGTAGGAATCTGGGAGTTGGGGAGGAGTGAGGAGTTGGGGAAAGACAGTCCTAACCGTGGAGGGTTCTGGTAAATGATGGGGTGAGGAGGGGCTCTTTGGCTCCCACCAGTCCCCCTGTCTGGTCTA
+
AA3AAFFFBFFFGGGGGGGCGGHGGGGGGGHHFGGGGFHHHHGHGGHHHHHHHHHHHGHHHHHHHHHHHHHGGFGGHHHHBFHHHHHCEHHHEGGGGHHHGHHGGGHHGHHHHHHHHHHHHHHHHGGGGGHHHHHHHHGGGHHHGGGGGGEGHHHHHGHHHHGGGGHHHHHHHHHHHHHHGGGGGGGGCFGGGGFFGGGGGGGGGGFFFFFFFFFFFFFFFFFFFFFFFFFFFFFFFFFFFFFFFFFFFFF
@M05620:37:000000000-D9766:1:1101:16755:7252 1:N:0:22
AGTGCCAGCTCTCAATCGCACAGGGGACCCAGGGCCTGGCCCCTCCATCCAGAAAACCTATGACCTCACCCGCTACCTGGAGCACCAACTCCGCAGCTTGGCTGGGACCTATGTGAGTATCCAGCGTAGGAATCTGGGAGTTGGGGAGGAGTGAGGAGTTGGGGAAAGACAGTCCTAACCGTGGAGGGTTCTGGTAAATGATGGGGTGAGGAGGGGCTCTTTGGCTCCCACCAGTCCCCCTGTCTGGTCTA
+
ABAABFFFBFFFGGGGGGGGGGHHGEGGGGHHGGGGGGHHHHGHGGHGHHGHHHHHHGHGHHHHHHHGHHHGGGGGHHGHHHHHHHGHGHHHGGEGGHHHGHHCFEHHGHHHHHHHHHHHHHHHGGGGGGHHHHHHHHHGGHHHGGGGGGGHHHHHHGHHHHGGGGHHHHHHHHHHHHGHGGEGGGGG;FGGGGFGGGGGGGGGGGFFFFFFFFFFFFFFFFFFFFFFFFFFFFFFFFFFFFFFFFFFFF/
@M05620:37:000000000-D9766:1:1101:21329:7260 1:N:0:22
ACCACACCTTCTACAATGAGCTGCGTGTGGCTCCCGAGGAGCACCCCGTGCTGCTGACCGAGGCCCCCCTGAACCCCAAGGCCAACCGCGAGAAGATGCCCCGGTTGGTGGCCCCCTTCCTCTTCTTGTTGCCGCCTCCCTCCTTCCTTGCCTCCCCGGGCCTCCCCCTTTCTTCCTGGTTCTCTCTTCTGCCGTTTTCCCTAGGACTCTCTTCTCTTACCTTAGTCCCCTTTTGGACTCTTCCGGGTTTT
+
AAAABBAACFFFFF54BGBFGFHFFEFAGAHFGFGCEGECGHHHHGEAEEEEHGGHGHHE?EGGGGGGGEFFHHGGGAAGGHHHHGGGGG<B/BGHHH2GHA/><</<>.<<GH---.<<000=000<=0C0C--;A.;E//C9F0F09;/F00;E.:----....;D-FF////9//:/;//////;////;-9;FFFF///9//;/9///;////9/;B////9//9A.AF9F-/9//////99-;...
@M05620:37:000000000-D9766:1:1101:25874:7302 1:N:0:22
AGTGCCAGCTCTCAATCGCACAGGGGACCCAGGGCCTGGCCCCTCCATCCAGAAAACCTATGACCTCACCCGCTACCTGGAGCACCAACTCCGCAGCTTGGCTGGGACCTATGTGAGTATCCAGCGTAGGAATCTGGGAGTTGGGGAGGAGTGAGGAGTTGGGGAAAGACAGTCCTAACCGTGGAGGGTTCTGGTAAATGATGGGGTGAGGAGGGGCTCTTTGGCTCCCACCAGTCCCCCTGTCTGGTCTA
+
>A>>>DFFBFFFG4FGFFGAE?HCG2EFEEGDABEAFFHHHHGHGGHHHGGHHHH2FEHHHFGHHGFHHHHEG>EEHHHH?FHHHH1FEFHF/E/EEB3FEHHGGGHHGHHGHHHHHHHHHHHHGGGGGGHHHHHHHGAFEHHHGGGGGDCFH0DCCDHHHHGGGDHHHHHHHHHHHHHHGGGGGFGGEGGGGGFGFGGGGGGGGGDFFFFFFFFFFFFFFFFFFFFFFFFFFFFFFFFFFFFFFFFFFFF
@M05620:37:000000000-D9766:1:1101:12180:7311 1:N:0:22
GAGGCTGCTTTGGAAGAAACTCATAGATTACTGCAACAGTTCCCCCTGGACCTGGAAAAGTTTCTTGCCTGGCTTACAGAAGCTGAAACAACCCGTAAGGTCCTACAGGATGCTACCCGTAAGGAAAGGCTCCTAGAAGACTCCAAGGGAGTAAAAGAGCTGATGAAACAATGGCAAGTAAGTCAGGCATTTCCGCTTTAGCACTCTTGTGGATCCAATTGAACAATTCTCAGCATTTGTACTTGTAACTG
+
>1>AAAFAFFFFFCFGGGGGGGHHHHGHHGHHHHDGGHGDGHHHHGGGEHHHHHHHHGFGGHHHHHHHHHHHHHHBGHHHHHHHHFHHHHHH//>?EEHHHHHHFHHHHEHHHHHHHHGGGGHHH0GGHHHHGHBH1BGCFHHHH1GGGHEECH2FGGHHHHFHHHHDHHHHHHHHHGHGHHHHHHHHGGHHHHGGGGGFHHHHHHHHHHHGFHHHBGHHHFBFFFFFGGGGGGGGGGGGBFGGGGEBFGF
@M05620:37:000000000-D9766:1:1101:9008:7315 1:N:0:22
GAGGCTGCTTTGGAAGAAACTCATAGATTACTGCAACAGTTCACCCTGGACCTGGAAAAGATTCTTGCCTGGATTACAGAAGCTGAAACACCTTCCCCTGAGGTAACCTCCCCTAAAGGAAACCAACTTACTAAAACAGAAGATAACACAACAGCACATAAAATAACTGGAAGTGTGTTATGAAGTTTTGCGATCGCCTTTATCACCTTCCAACAGTATCATTTGCAGCTGTGAAGGTTGTAACTAAAAAG
+
111>>>>ABB3B1BB111B1A1133F1FDAFGAFB1A0B1BDDGHHAFG0BABAF0B1CH/BDFA2ABBBA/BA1ABB1DA1BAABF1B00/01100>0>00/0B2@110?/?0/011B00000/?E01B11B2111?<011B1BB111?///BB00<@11112@@111<010?111?0F11FD11>1=0>--..<....00D0=0/00;/<0/:/00:0<;C000;0;:90/;009:0/;;000990C0;
@M05620:37:000000000-D9766:1:1101:4427:7324 1:N:0:22
GAGGCTGCTTTGGAAGAAACTCATAGATTACTGCAACAGTTCCCCCTGGACCTGGACAAGTTTCTTGCCTTGCTTAACGAAGCTGAAACAACCCCTAAGGTCCTACAGAATGCTACCCGTAAGGAAAAGCTCCTAGAAGACTCCAAGGGAGTAAAATAGCTGATGAAACAATGGCAAGTAAGTCAGGCATTTCCGCTTTAGCACTCTTGTGGATCCAATTGAACAATTCTCAGCATTTGTACTTGTAACTG
+
AABBAAFAFDFFGB5BFGFGGFHHHBFGFH4DGHFFCFBAB5A32AEA2BB2GGEF2B1BDEG5GGH53B5FB5GF55AAFEEGH33FFFCH11>1B2FFG3BBGFG34BB33BBBBBFEGGHFGEH2BBBFHGHHHHGG?FBFFGHGAEFGHHFB2<2@@<GH1?FHHFHHHHHFF.===GFFFFFGECFF1>.<<.<00=0<0<GCF;:EF0=GG:CGHHHHHHCFBFCFCFGFGGG;CFBF09;9FFF
@M05620:37:000000000-D9766:1:1101:11151:7327 1:N:0:22
ACCACACCTTCTACAATGAGCTGCGTGTGGCTCCCGAGGAGCACCCCGTGCTGCTGACCGAGGCCCCCCTGAACCCCAAGGCCAACCGCGAGAAGATGCCCAGGTGAGTGGCCCGCTACCTCTTCTGGTGGCCGCCTCCCTCCTTCCTGGCCTCCCGGAGCTGCGCCCTTTCTCACTGGTTCTCTCTTCTGCCGTTTTCCGTAGGACTCTCTTCTCTGACCTGAGTCTCCTTTGGAACTCTGCAGGTTCTA
+
BCCCBCCAFFFFFFGGGGGFGFHGGFGAAEHGHFFEDEGGDGDFHGGGGEFGGHHHFGHCGGCEGGGGGGGHBGFEGGGHGHHHHGGGGGCFCGHFGHHHHHGGGHHHHGGGHHGGGGGHHHHHHHGGHHGHHGGGGGHGHHGHHGGGGGGGGGGGGG-ADGGFGGFFFFFFFFFFFFFFFFFFFFFFFFFFFFFFFFFFFFFFFFFFFFFFFFFFFFFFFFFFFFFBFFFFFFFFFBFFFFFFFFFFFFB
@M05620:37:000000000-D9766:1:1101:10383:7327 1:N:0:22
ACCACACCTTCTACAATGAGCTGCGTGTGGCTCCCGAGGAGCACCCCGTGCTGCTGACCGAGGCCCCCCTGAACCCCAAGGCCAACCGCGAGAAGATGCCCAGGTGCGTGCCCTTCTGCCTCTTGTGGTGCCCGCTTCCCTCCTTCCGGGCCTCCCGCATTTCTCCCTGGTCTCCCTGTTTGTCGCTTCTGCCGTTTTCCTTTTGTCTGTCTTCTCTGTCCTTTGTCTCCTTGGGGACTCTGCAGGTTCAA
+
AABCCCCCFFFFGGGGGGGGGGHHGFGEGGHHHGGGGGGGGHHHHGGGGGGGHHHHHHHGGGGGGGGGGGGHHHHGGGGHGHHHHGGGGGGGGGHHHHB222//??1<=<//>1<FG111<<1111<./.0/=.--.;0/0;EH;GH.;--;E.;..--..;0009;/0.;0000//000;//;..;E.0000-9./.0;00000/;B00B0;000;00BFF90:0B0B00;00.-.-;BF00;0..0;00
@M05620:37:000000000-D9766:1:1101:23910:7331 1:N:0:22
ACCACACCTTCTACAATGAGCTGCGTGTGGCTCCCGAGGAGCACCCCGTGCTGCTGACCGAGGCCCCCCTGAACCCCAAGGCCAACCGCGAGAAGATGCCCACGTGAGTGGCCCCCTACCCCTTCTGGTGGCCGCCTCCCTCCTTCCTGGCCTCCCGGAGCTGCGCCCTTTCTCACTGGTTCTCTCTTCTGCCGTTTTCCGTAGCACTCTCTTCTCTGACCTGAGCCTCCGTTGGAACTCTGCAGGTTCTC
+
>AA?A?AAFFFFGGEGGGGGGGHHGEGEHGHFGFGGCGGEGHHHHGGEEFFGHHFHFHHGECGGGGGGGE/GHHHGG/EHGHHFFGGGG?BC?CHFHGFGHG/>?<G/11?AFG-<<<CF0.<<<D000<.<<-ACGFHGGHGFFBF00/.C0.CE.---9./9--;@@B/FB//:F/-/;BFB////:B/;/---;ABFB/---/;99///::BBF/9;FF-/9/;BF--99--/9;99///B/--;BB/
@M05620:37:000000000-D9766:1:1101:19976:7336 1:N:0:22
ACCACACCTTCTACAATGAGCTGCGTGTGGCTCCCGAGGAGCACCCCGTGCTGCTGACCGAGGCCCCCCTGAACCCCAAGGCCAACCGCGAGAAGATGCCCAGGTGAGTGGCCCGCTACCTCTTCTGGTGGCCGCCTCCCTCCTTCCTGGCCTCCCGGCGCTGCGCCCTTTCTCACTGGTTCTCTCTTCTGCCGTTTTCCGTAGGACTCTCTTCTCTGACCTGAGTCTCCTTTGGAACTCTGCAGGTTCTA
+
BBBBBBBBFFFFGGGGGGGFGGHCGFGEHGHHHGGGGGGGGHHHHGGGGFGGHHHHHHHGGGGGGGGGGGGHHHGGGGGHGGHHHGGGGGFGGGHHHHHHHFHGHGHHHGGGHHGGGGGHHHHHHHHHHHGGHGGGGAHGHHGHHGGGGGGGGGGGGG-@FFFFFFFFFFFFFFFFFFFFFFFFFFFFFFFFFFFFFFFFFFAFFFFFFFFFFFFFFFFFFFFFFFFFFFFFFFFFFFFFFFFEFFFFFE:
@M05620:37:000000000-D9766:1:1101:10625:7345 1:N:0:22
GAGGCTGCTTTGGAAGAAACTCATAGATTACTGCAACAGTTCCCCCTGGACCTGGAAACGTTTCTTGCCTGGCTTACAGAAGCTGAAACAACCCGTAAGGTCCTCCAGGCTGCTACCCTTCAGGACAGGCTCCTCGCCTACTACACGGGAGTCACCGAGCTGATGAACCAATGGCAAGTCCGTCAGGCCTTTCCGCTTTAGCACTCTTGTGGATCCCATTGACCCCTTCTCAGCATTTGTACTTGTAACTG
+
A1AAAAFAFFFFG1GGGFGGFGHHFHGHHHHHHHCGHGHDGHHHHGGGHGHHHGHBGE0BBGHHHFGHHHHHHEGGHHHHHHHHHD1BFCHG//>?>EGHHHHHFGHGG/FG/11BGF1B01>B1<<?F/FH/FHG////011@@0/<@<>?0?1<?/<<.<F1GDG1F0<<//<GFEG0D?HGCA/::/;GGHGGGGG0CGGGBCCFE09.0C0/90CFG0;9/.;.;FG0B//BFF/://;FFF//;B9
@M05620:37:000000000-D9766:1:1101:13891:7369 1:N:0:22
ACCACACCTTCTACAATGAGCTGCGTGTGGCTCCCGAGGAGCACCCCGTGCTGCTGACCGAGGCCCCCCTGAACCCCAAGGCCAACCGCGAGAAGATGAGGGCCCGCTCCCTCTTCTGTTTGCCGCCTCCCTCCTTCCTGGCCTCCCGGAGCTGCGCCCTTTCTCACTGGTTCTCTCTTCTGCCGTTTTCCGTCGGACTCTCTTCTCTGCCCTGCGTCTCCTTTGGCACTCTGCCGGTTCTCGATCGGCAG
+
BBBBB4AAFFFFGGGGGG5GGGHHGEGEEGHHHGGGGGGGGHHHHGGGGGGGHHHHHHHAEECGGGGGGGGHGHHGGEFHGHHHHGGGGG/BGGHGHHGFF?AA>AC@-<>GHHHHHH110/=DDGCDAGEHHGHHHHF0/CHH:GGGGB?BGEGGGGGGFGBFFBFFBFFFFFFFFFFFFFFFBADFFFFDB.;@;BBFFFFF/FFFF/BEFF.9DBFFFFFFFE/FB.BFFF/-@9;EF9AFF?BA-@;
@M05620:37:000000000-D9766:1:1101:22834:7373 1:N:0:22
GAGGCTGCTTTGGAAGAAACTCATAGATTACTGCAACAGTTCCCCCTGGACCTGGAAAAGTTTCTTGCCTGGCTTACAGAAGCTGAAACAACCCCTAAGGTCCTACAGGATGCTACCCGTAAGGAAAGGCTCCTAGAAGACTCCAAGGGAGTAAAAGAGCTCATGAAACAATGGCAAGTAAGTCAGGCATTTCCGCTTTAGCACTCTTGTGGATCCAATTGAACAATTCTCAGCATTTGTACTTGTAACTG
+
BBBBCCFCFFFFGGGGGGGGGGHHHHHHHHHHHHHHHHHHHHHHHGGGHHHHHHHGGHHHHHHHHHHHHHHHHHHHHHHHHHHHHHHHHHHHBB11BFGHGF33F@F33FCGHF@3FHE/>E?3B3FE0?3BFHE4BBGGF??2B2F/?FE?@>FBFF22@1FHHF1?GF/11?0?CF<FGDGF<1>G.FGF0D.CE.C0D0D<0CC0:0:.::CGGFHHB0CH0:BBBF999FBFGGFBC009;;CBF90
@M05620:37:000000000-D9766:1:1101:19743:7385 1:N:0:22
ACCACACCTTCTACAATGAGCTGCGTGTGGCTCCCGAGGAGCACCCCGTGCTGCTGACCGAGGCCCCCCTGAACCCCAAGGCCAACCGCGAGAAGATGCCCAGGTGAGTGGCCCGCTACCTCTTCTGGTGGCCGCCTCCCTCCTTCCTGGCCTCCCGGCGCTGCGCCCTTTCTCACTGGTTCTCTCTTCTGCCGTTTTCCGTAGGACTCTCTTCTCTGACCTGAGTCTCCTTTGGAACTCTGCAGGTTCTA
+
BBBBBAABFFFFGGGGGGGGGBHFGAEECEHHHFFEEEGCEHHHHGGGDEGGHGGHHHHGCGGGEEGGGGGHFFHGGGGHGHHGHGEEGFGC?AFFDDDCHHHGHFHHHHFGHHGGGCDFHGHH0GHHGHGHHGGGG.CCCGDHHGGGGGG.0C.CEG?FG-@DFAFFFFFFFFFFFFFFFFFFFFF/BFFFFDDDFFFFFFEFFFFFFFBFFFFF/B/FFFFBFFFFFFFFFFFEFFFFFFFFFFFFFFB
@M05620:37:000000000-D9766:1:1101:4797:7393 1:N:0:22
ACCACACCTTCTACAATGAGCTGCGTGTGGCTCCCGAGGAGCACCCCGTGCTGCTGACCGAGGCCCCCCTGAACCCCAAGGCCAACCGCGAGAAGATGCCCAGGCGAGTGGCCCGCTACCTCTTCCGGTGGCCGCCTCCCTCCTCCCTGGCCTCCCGGCGCTGAGCCCTTTCTCACTGGTTCTCTCTTCTGCCGTTTTCCGTACGACTCTATTCTCTGACCTGAATCCCCTTTGGAACTCTGCAGGTTATA
+
ABBBCBCCFFFFGGGGGGGGGGHHGGGGHGHHHGGGGGG?EHGHHGGGGGGGHHHHHHHGGGGGGGGGGGGHHHHGGGEHGHHHHGGGGGGGGGHHHHEHHH//////>>..>G----<CDD0=00.;--::C@CF.9:E9/EB/9=/BE.F0.EF.?--:-;..:BF/;FB000:00909000000;9900B-9;FFBFAB..-.;A9900;:00000:B0:/00000;/;F0/00000000:9AA0000
@M05620:37:000000000-D9766:1:1101:22827:7395 1:N:0:22
GAGGCTGCTTTGGAAGAAACTCATAGATTACTGCAACAGTTCCCCCTGGACCTGGACAAGTTTCTTGCCTGGCTTACAGAAGCTGAAACAACCCCTAAGGTCCTACAGGATGCTACCCGTAAGGAAAGGCTCCTAGAAGACTCCAAGGGAGTACAAGAGCTGATGAAACAATGGCAAGTAAGTCAGGCATTTCCGCTTTAGCACTCTTGTGGATCCAATTGAACAATTCTCAGCATTTGTACTTGTAACTG
+
A?AAAAFABBB@GB5B4FABGGHHHFGFGAA5DF4AAG2DGDDBCEABA2BBGGFB231BADFDFDFBBB3EGGG3B5BDBABBGBBBBB?B1111?BBBFBGHBGFB3BB@FG4BBFE?>E?BBFGB0?3BFGB4BF?F2B22BBF//?<B22>22@0@21?1111<?0??DCC<1<F=F<=>=10><>>>0=.<E.CD0=DHFHHGF00.::;G:C:C:0CC<C9CBFFF0CFFGGF0;;;C;0;;;;;
@M05620:37:000000000-D9766:1:1101:18341:7421 1:N:0:22
AGTGCCAGCTCTCAATCGCACAGGGGACCCAGGGCCTGGCCCCTCCATCCAGAAAACCTATGACCTCACCCGCTACCTGGAGCACCAACTCCGCAGCTTGGCTGGGACCTATGTGAGTATCCAGCGTAGGAATCTGGGAGTTGGGGAGGAGTGAGGAGTTGGGGAAAGACAGTCCTAACCGTGGAGGGTTCTGGTAAATGATGGGGTGAGGAGGGGCTCTTTGGCTCCCACCAGTCCCCCTGTCTGGTCTA
+
AA>3AFFFBFFFGFGGGGGGGGHGGEGFGGHHFFEEFFHHHHGHGGHHHHHHHHHHHGHHHHHHHHHHHHHGG>EGHHHHGGHHFHHCFGHEEEEFEHGHGHHGCFHHGHHHHHHHGHFGHHHHHGGGCGHHHHHHHHHGGHHHGGGCGGEGHFHHHGHHHHG?CEHFHHHHHHHHHHHHGGGGGGGGEGGBFGFFGGGGGGGGGGFFFFFFFFFFFFFFFFFFF/BEFFFFFFFFFFFFF.BFFFE9BFB
@M05620:37:000000000-D9766:1:1101:20921:7422 1:N:0:22
ACCACACCTTCTACAATGAGCTGCGTGGGGCTCCCGAGGAGCACCCCGTGCTGCTGACCGAGGCCCCCCTGAACCCCAAGGCCAACCGCGAGAAGATGCCCAGGTGAGTGGCCCGCTACCTCTTCTGGTGGCCGCCTCCCTCCTTCCTGGCCTCCCGGCGCTGCGCCCTTTCTCACTGGTTCTCTCTTCTGCCGTTTTCCGTAGGACTCTCTTCTCTGACCTGAGTCTCCTTTGGAACTCTGCAGGTTCTA
+
>AA1AAAAFF@BFGGGCG11F1B1AAE000BEHFGGCAE/FHHHGCAA/EEFADG1FCH?/E>EEEECEGE0GFGGFGGHEHHHHGGCGGCCCGGHGHFHHHCCFFFFFGAF0GGGGGGHHHFHHHHHFHGHHGGGC.GAFFAFFFGFBFFFFGFGG--;@?;B<?A=@FFFFFBFB/BFFFB///BFFFFFF@AA/EFF9B-9B/9/99BFFFFEFF/FFFB/;BF9/BB99BF/BFFFFFFFFFABFF9
@M05620:37:000000000-D9766:1:1101:11835:7433 1:N:0:22
AGTGCCAGCTCTCAATCGCACAGGGGACCCAGGGCCTGGCCCCTCCATCCAGAAAACCTATGACCTCACCCGCTACCTGGAGCACCCACTCCGCAGCTTGGCTGGGACCTATGTGAGTATCCAGCGTAGGAATCTGGGAGTTGGGGAGGAGTGAGGAGTTGGGGAAAGACAGTCCTAACCGTGGAGGGTTCTGGTAAATGATGGGGTGAGGAGGGGCTCTTTGGCTCCCACCAGTCCCCCTGTCTGGTCTA
+
AA>>>FFFBFFFG4FGFFGCGGHCF?EEEEDHBEEEFGHHHHGHGGHHHGFHFHGFGEGHGFHHHFHHHHHEF>>EHHBF2BFGHG1??GHB>ECGEHBGEGHGGGHHGHHHHHFGDHHHHHHHHGEDGGFHGHHGHH0FEGEFGGC-D?CCH0<.0CGHHHGGG?.C/C/CGHFHFHHGGGFG.AEGEEGGFGFFGGGFBFGGGFDDEFFBDFCFFFFFFFFFFFFFFBFFEFFFFFFFFFFFFF/BFF/
@M05620:37:000000000-D9766:1:1101:9934:7438 1:N:0:22
AGTGCCAGCTCTCAATCGCACAGGGGACCCAGGGCCTGGCCCCTCCATCCAGAAAACCTATGACCTCACCCGCTACCTGGAGCACCAACTCCGCAGCTTGGCTGGGACCTATGTGAGTATCCAGCGTAGGAATCTGGGAGTTGGGGAGGAGTGAGGAGTTGGGGAAAGACAGTCCTAACCGTGGAGGGTTCTGGTAAATGATGGGGTGAGGAGGGGCTCTTTGGCTCCCACCAGTCCCCCTGTCTGGTCTA
+
AA>ABFFFBFFFFFGGGGGGFGHHGGGGGGHHFGGGGFEGGHGHGGGHGHHFBF3FHGHHHHFHHHFHHHHGGEEGHHHHHHHGFEHHGHHHGGGGGHHHGHHGGGHHGHHHHHHHHHGGHHGHHGBDGFHHFHGHHHFFDHHHGGGGGGDHHBGHGGHHBGDGGGHHHHHHHHHHHHHHGGGGDGGG=FFGGGFGGGGGGGGGGGFFFFFFFFFFFFFFFFFFFFFFFFFFFFFFFFFDFFFFFFFFFFF
@M05620:37:000000000-D9766:1:1101:24848:7444 1:N:0:22
ACCACACCTTCTACAATGAGCTGCGTGTGGCTCCCGAGGAGCACCCCGTGCTGCTGACCGAGGCCCCCCTGAACCCCAAGGCCAACCGCGAGAAGATGACCCAGGTGAGTGGCCCGCTACCTCTTCTGGTGGCCGCCTCCCTCCTTCCTGGCCTCCCGGAGCTGCGCCCTTTCTCACTGGTTCTCTCTTCTGCCGTTTTCCGTAGGACTCTCTTCTCTGACCTGAGTCTCCTTTGGAACTCTGCAGGCTCT
+
BBBBBBAAFFFFGGGGGGGFGDCFEEEEHEHFCFFEGGG2EGHHHGGEA1EF5GHHHHHGGG@EGEGGGGGFHHHGGGGH/?GGHGF/><@@<BGFDGFHFHFHGHHFH<GGGHGG--@->BGGHHHGH0<E.GCGGGEEEHHGHGGBFBBFFGGGGGGGGGFGG@BFBBF/9BFFFFFFFFF/;FFBFFFFFF<DDFFFFFFFFFFFFFFFBFFFBFFF/BF.BB/;FFFFFFFFF/BBFBBFFFF..9;
@M05620:37:000000000-D9766:1:1101:17247:7458 1:N:0:22
AGTGCCAGCTCTCCATCGCACAGGGGACCCAGGGCCTGGCCCCTCCATCCAGAAAACCTATGACCTCACCCGCTACCTGGAGCACCAACTCCGCAGCTTGGCTGGGACCTATGTGAGTATCCAGCGTAGGAATCTGGGAGTTGGGGAGGAGTGAGGAGTTGGGGAAAGACAGTCCTAACCGTGGAGGGTTCTGGTAAATGATGGGGTGAGGAGGGGCTCTTTGGCTCCCACCAGTCCCCCTGTCTGGTCTA
+
>A>>>FFC3FFFG4BBBEFCECHCF2BAAEGE2BEE2FGHAGGEGGEFHFHHEGHEGEFCFGFGHDGFHFFEE>EEHFFG?FGHHH1?EGHHEGEEEHFFEHHGGGHFGHHHGGDHFHHHHGHHHGGAGGGHFHHHHH0FDGGCDC.@DD>CGBGHGGH/GGGGCACF/CGCHHHFHFHGGGGGAEDBGGGGGGFGFGGFGGGGGGFBEF?FFFBBBBFEFFFFEFFFF.FFFFFFFFFFBFFFFFFFFFB
@M05620:37:000000000-D9766:1:1101:25641:7458 1:N:0:22
ACCACACCTTCTACAATGAGCTGCGTGAGGCTCCCGAGGAGCACCCCGTGCTGCTGACCGAGGCCCCCCTTAACCCCAAGGCCAACCGCGAGAAGATGAGGACCTGCTCCCTCTTCTGCTTGCCGCCTCCCTCCTTCCTGGCCTCCCGGAGCTGCGCCCTTTCTCACTGGTTCTCTCTGCTGCCGTTTTCCGTGGGACTCTCTTCCCTGACCTGCGTCTCCTTTGGCACTCTTCGGGCTCTCGATCGGCAA
+
BBBBBBBBBCFFGGGGGGGGGGHHGEE22FFABFFEDFFGCHHHHGGGAEEFFHFGGHBEEGCGGEGGG@1BFFHHGEEGGGHHHGEEEGGGGGHHGH2222?/?0?1<1/?F0FGF111<1.<---..<./<AGDBG==/;GFGGGGG?DGGGE-?.;9;F9BFFF00/CF0:FB00//B;/AD.:B.//./.--;;AF9/BFB/;9/.;FFF.9D-.:;F/9:///;.9B:/.;.-@;F/;//.-.@--
@M05620:37:000000000-D9766:1:1101:18667:7469 1:N:0:22
AGTGCCAGCTCTCAATCGCACAGGGGACCCAGGGCCTGGCCCCTCCATCCAGAAAACCTATGACCTCACCCGCTACCTGGAGCACCAACTCCGCAGCTTGGCTGGGACCTATGTGAGTATCCAGCGTAGGAATCTGGGAGTTGGGGAGGAGTGAGGAGTTGGGGAAAGACAGTCCTAACCGTGGAGGGTTCTGGTAAATGATGGGGTGAGGAGGGGCTCTTTGGCTCCCACCAGTCCCCCTGTCTGGTCTA
+
BCCBCFFFDFFFGGGGGGGGGGHHGGGGGGHHGGGGGGHHHHGHGGHHHHHHHHHHHGHHHHHHHHHHHHHGGGGGHHHHHHHHHHHHGHHHGGGGGHHHGHHGGGHHGHHHHHHHHHHHHHHHGGGGGGHHHHHHHHHGGHHHGGGGGGGHHHHHHGHHHHGGGGHHHHHHHHHHHHHHGGEGGGGG;FGGGGFFGGGGGGGGGGFFFFFFFFFFFFFFFFFFFFFFFFFFFFFFFFFFFFFFFFFFFFF
@M05620:37:000000000-D9766:1:1101:13864:7472 1:N:0:22
GAGGCTGCTTTGGAAGAAACTGACAAGCCAGGGACAAAAGATCGGAAGAGCACACGTCTGAACTCCAGTCACGCCGAAGCATCTCGTATGCCGTCTTCTGCTTGAAAAAAAAAAAAACAAAAGAACCAACAGAAAAAATAGAGACAGAAAAAAAAATAGAAAAAAATAGGAAGATAGAAAAAAAGAAGTGTATAACAAAAACCAACGAGAAAAAGTACAAAAACACAGGTGGGTATGGGAGAAAACGAAAT
+
CCCCBCFCFFFFGFGGGGFGGGHHHHHGFGFBFEGGHHGGDHHEFCFEFHHHGFHGHHHFGGGGGGBGHGDGF1?E//>EHFFHGFFGHHGHCFGHGGGHBFBBBGGHHG/B></<///=000.00.0<.<//00/<-.00000///:00/.----.0:000/.9-.000:0..000000/.--.../0000000000.............0/..000000........00.-.000/;/.;.0//-..9.
@M05620:37:000000000-D9766:1:1101:18925:7474 1:N:0:22
AGTGCCAGCTCTCAATCGCACAGGGGACCCAGGGCCTGGCCCCTCCATCCAGAAAACCTATGACCTCACCCGCTACCTGGAGCACCAACTCCGCAGCTTGGCTGGGACCTATGTGAGTATCCAGCGTAGGAATCTGGGAGTTGGGGAGGAGTGAGGAGTTGGGGAAAGACAGTCCTAACCGTGGAGGGTTCTGGTAAATGATGGGGTGAGGAGGGGCTCTTTGGCTCCCACCAGTCCCCCTGTCTGGTCTA
+
>A1>ADDFAFFFF1F3B1FEEEGCFCEEEAGHFEGEFAGG0GGHGGGHFGHFGBABGGGHHGFHHFEGHHHEG>/EHGHGBFGGFGCFEFHGEGCGEHFFEGHGGGHHGHHHHHHEHHHHHHHGHCECGGHHHHGHHHFGGHHE/<CCGECCGDHHCFGHHHGGGGHGHHHFHHHHHHHHGGGGBEGG9FFGFGFGGGGGGGGGGGF@FFFFFF@@@@FFFFFFFFFFFFFFFFFFFFFF?FFFFFFBFFF
@M05620:37:000000000-D9766:1:1101:24355:7486 1:N:0:22
ACCACACCTTCTACAATGAGCTGCGTGTGGCTCCCGAGGAGCACCCCGTGCTGCTTACCGAGGCCCCCCTGAACCCCAAGGCCAACCGCGCGAAGATGCCCAGGTGAGTGGCCCGCTACCTCTTCTGGTGGCCGCCTCCCTCCTTCCTGGCCTCCCGGCGCTGCGCCCTTTCTCACTGGTTTTCTCTTCTGCCGTTTTCCGTAGGACTCTCTTCTCTGCCCTGAGTCTCCTTTGGAACCCTGCAGGTTCTA
+
BBBBBABBFFFFGGGGGG5BFFHGGFEAFAGHHGFEAEGGGHHHHGECEEFFFHHFHHHGDGGGGAGGGGEFGFGGGGCHGCHHHGGCGE/<<CCG2FFHF1GEGHF011/<<<@?C-<FDH0GHFGBDF?.C-:AA.;EGBFFGGGBFB.99AAE.A--;BF.--;=>B9/:F//;/.9B.9B/FFF/9;BB>DAFE//9B9DD9/;/B//BFFFBB//;/A..;99/9//:9B/BF.99BA9/A;FF//
@M05620:37:000000000-D9766:1:1101:11337:7501 1:N:0:22
AGTGCCAGCTCTCAATCGCACAGGGGACCCAGGGCCTGGCCCCTCCATCCAGAAAACCTATGACCTCACCCGCTACCTGGAGCACCAACTCCGCAGCTTGGCTGGGACCTATGTGAGTATCCAGCGTAGGAATCTGGGAGTTGGGGAGGAGTGAGGAGTTGGGGAAAGACAGTCCTAACCGTGGAGGGTTCTGGTAAATGATGGGGTGAGGAGGGGCTCTTTGGCTCCCACCAGTCCCCCTGTCTGGTCTA
+
ABAAAFFFBFFFG4FGGGEGGGHHGGDFGGGHFEGGGGHHHHGHGGHHHHHHEFE2FFHHGHHHHHHHHHHGGEEGHHHGBGHEGH1EEHHHGGGGGHHHGHHGGGGGGHGHHHHGHHHHHHGHHGG?FDDFGHHHHHHFGHHHGGGGGACHHGHHHGHHHHGGGGHHFHGHHHHHG0GHGGGG.EGGEGGGGGGBFFFGGGGFGDFFFFFFFFFFFFFFFFFFFFFFFFFFEFFFFFFFFFFFFFFFFF/
@M05620:37:000000000-D9766:1:1101:13739:7508 1:N:0:22
AGTGCCAGCTCTCAATCGCACAGGGGACCCAGGGCCTGGCCCCTCCATCCAGAAAACCTATGACCTCACCCGCTACCTGGAGCACCAACTCCGCAGCTTGGCTGGGACCTATGTGAGTATCCAGCGTAGGAATCTGGGAGTTGGGGAGGAGTGAGGAGTTGGGGAAAGACAGTCCTAACCGTGGAGGGTTCTGGTAAATGATGGGGTGAGGAGGGGCTCTTTGGCTCCCACCAGTCCCCCTGTCTGGTCTA
+
BBABBFFFBFFFGGGGGGGGGGHHGGGGGGDHFGGGGGHHGHGHGGGHHHHHHHHHHGHHHHHHHHHHHHFGGFGGHHHFGGHHHCGGFFHHGGGG?HHGGHHG//FGGHHHHHGHHFHHFHHHHGCDCGGHHHHHHHFGGGHHCGGGCGEFHHHHGGHGHHGGGGHGHHHHHHHHEHHHGGFGGGGGGGGGGGFGFFGGGGGGGGFFFFFFFFFF-BFFFFFFFFFEEFFFFFFFFF9AF?FFFBFBF/:
@M05620:37:000000000-D9766:1:1101:26029:7515 1:N:0:22
ACCACACCTTCTACAATGAGCTGCGTGTGGCTCCCGAGGAGCACCCCGTGCTGCTGACCGAGGCCCCCCTGAACCCCAAGGCCAACCGCGAGAAGATGAGGGCCCGCTCCCTCTTCTGGTTGCCGCCTCCCTCCTTCCTGGCCTCCCGGAGCTGCGCCCTTTCTCACTGGTTCTCTCTTCTGCCGTTTTCCGTCGGACTCTCTTCTCTGCCCTGCGTCTCCTTTGGCACTCTGCCGGTTCTCGATCGGCAG
+
AAAAAAAAFFFFG3BB3FFGG1GHGEGBC0BBGFGGGGGCGHHHHCGGCEEGEHFHHHGGG>?EFEGGGGGHFHHGGGGHGHHHHGGGGGGGGGHGHHHHHGGG>>ACC<>GGHHHH11>0.<GGGGG.;CGFGHHHHHHGHHHHGGGG?AGGGGGGGGGGGFFFFFFEFFFFFFFFFFFFFFF@FFFEFFFB-@@?@@FFFFFBFFFF/;EFFE@F@BFFFFFFF//BFFFBB/9@-;AFBEFF-@F;@-
@M05620:37:000000000-D9766:1:1101:21230:7526 1:N:0:22
AGTGCCAGCTCTCAATCGCACAGGGGACCCAGGGCCTGGCCCCTCCATCCAGAAAACCTATGACCTCACCCGCTACCTGGAGCACCAACTCCGCAGCTTGGCTGGGACCTATGTGAGTATCCAGCGTAGGAATCTGGGAGTTGGGGAGGAGTGAGGAGTTGGGGAAAGACAGTCCTAACCGTGGAGGGTTCTGGTAAATGATGGGGTGAGGAGGGGCTCTTTGGCTCCCACCAGTCCCCCTGTCTGGTCTA
+
AAAABFFFBFFFGGGGGFFFGGHHGFGGGGGHGGGGDFHHHHGHGGHFHHHHGHGHHGHEHHHHHHFCHHHGGFGGHFHGHHHAGHHHGHHHGGGGGHHHGHHGEGGHGHHHHHHHHHHHHHHHHGGGGGHHHHHHHHHGGHHHGGGGGGGHHHHHHGHHHHGGGGHHHHHHHHHHHHHHGGGGGGGG;FFGGGGGGGGGGGGGGGFFFFFFFFFFFFFFFFFEFFFFFFFFFFFFFFFFFFFFFFFFFF/
@M05620:37:000000000-D9766:1:1101:22845:7527 1:N:0:22
AGTGCCAGCTCTCAATCGCACAGGGGACCCAGGGCCTGGCCCCTCCATCCAGAAAACCTATGACCTCACCCGCTACCTGGAGCACCAACTCCGCAGCTTGGCTGGGACCTATGTGAGTATCCAGCGTAGGAATCTGGGAGTTGGGGAGGAGTGAGGAGTTGGGGAAAGACAGTCCTAACCGTGGAGGGTTCTGGTAAATGATGGGGTGAGGAGGGGCTCTTTGGCTCCCACCAGTCCCCCTGTCTGGTCTA
+
CCABBFFFCFFFGGGGGGGGGGHHGGGGGGHHGGGGGGHHHHGHGGHHHHHHHHHHHGHHHHHHHHHHHHHGGGGGHHHHHHHHHHHHGHHHGGGGGGGGGHHGGGHHGHHHHFHHHHHHHHHHHGGGGGGHHHHHHHHGGHHHGGGGGGDGHHHHHGHHHHGGGGHHHHHHHHHHHHHGGGEGDFGG;FFGFGFGGGGGGGGGGGFFFFFFFFFFFFFFFFFFFFFFFFFFFFFFFFFDFFFFFFFFFFF
@M05620:37:000000000-D9766:1:1101:23084:7562 1:N:0:22
AGTGCCAGCTCTCAATCGCACAGGGGACCCAGGGCCTGGCCCCTCCATCCAGAAAACCTATGACCTCACCCGCTACCTGGAGCACCAACTCCGCAGCTTGGCTGGGACCTTTGTGAGTATCCAGCGTAGGAATCTGGGAGTTGGGGAGGAGTGAGGAGTTGGGGAAAGACAGTCCTAACCGTGGAGGGTTCTGGTAAATGATGGGGTGAGGAGGGGCTCTTTGGCTCCCACCAGTCCCCCTGTCTGGTCTA
+
AAAAAFFFAFFFGGGGGAF1A0BFBAEEGGEGGAEFFAFGGHGCEGGHFH1F1GGFGGHBHA2FGHGFHHHGGGEEHGHFGHHCGGHHG0GHGG/>EBGH?GF</EFGEC1GBF0FGHHFDFHHHG?E<?FFC1DDGBA<ACDFGGFCGGCCFGHEC<GC0/C?EGHGHCCHCHHHGHHH-:9ABAB-CFGFF0FBBFFFF;0C..;--A?FFF---@-B//;/9BF?EFABF-BFFFFF@99BB/;;BF/
@M05620:37:000000000-D9766:1:1101:27315:7566 1:N:0:22
AGTGCCAGCTCTCAATCGCACAGGGTACCCAGGGCCTGGCACCTCCATACAGAAAACCTATGACCTCACCCGCGACCTTGAGCACCCACTCCGCAGCTTGGCTGGGACGTAAGTGAGTATCCAGCGTAGGAATCTGGGCGTTGGGGCGGAGTGAGGAGTTGGGGAAAGACAGTCCTAACCGTGGAGGGTTCTGGTAAATGATGGGGTGAGGAGGGGCTCTTTGGCTCCCACCAGTCCCCCTGTCTGGTCTA
+
>>33>DFFAFFFGFGF5AFAA2F4F44BFGFGF2E2AACG2BF3FFGHGBGFGHH23BGEAADDG5BFGG10>0>EEA3B3BFGHHFEGEHFAECE<??E<33FE/0B///00BFFGHHHFEDD<BB?</1?1GGFGF/<<A?GGG.;:-;..0;;0;CFFGGG.9.;99/;FFFF99.ABFE?.E9BFFFFFF9/;BFB/BFBAFA>.99/.9>=B-.;9BFFFBBA9BAA.9B/9BAD?F9B9F/;B//
@M05620:37:000000000-D9766:1:1101:16706:7566 1:N:0:22
ACCACACCTTCTACAATGAGCTGCGTGTGGCTCCCGAGGAGCACCCCGTGCTGCTGACCGAGGCCCCCCTGAACCCCAAGGCCAACCGCGAGAAGATGCCCAGGTGAGTGGCCCGCTACCTCTTCTGGTGGCCGCCTCCCTCCTTCCTGGCCTCCCGGAGCTGCGCCCTTTCTCACTGGTTCTCTCTTCTGCCGTTTTCCGTAGGACTCTCTTCTCTGACCTGAGTCTCCTTTGGAACTCTGCAGGTTCTA
+
BAAABBABFFFFFGGDDGGEGFGCFFGEHEHHGGGEEEGCGHHHHGGGFAEFHGFHHHHGGGGGFGEGGGGHHHHGGGGHGHHHFGGGGCCC@DHGGFGHHHHGHCHHHBFGHHGGGCGHGHHEGHHHHHGHHGGGG.GGHHCCG0FGGGGGBFGEGG-@B?FGGGF?BFFFFFFFFFFBFFFFFFFBBFFFFBFFFFFFFFFFFFFFFFFFFFFFB9FFFFFFFFFFFFFFFFFFFFFFFFFFFFFFFFF
@M05620:37:000000000-D9766:1:1101:17676:7570 1:N:0:22
AGTGCCAGCTCTCAATCGCACAGGGGACCCAGGGCCTGGCCCCTCCATCCAGAAAACCTATGACCTCACCCGCTACCTGGAGCACCAACTCCGCAGCTTGGCTGGGACCTATGTGAGTATCCAGCGTAGGAATCTGGGAGTTGGGGAGGAGTGAGGAGTTGGGGAAAGACAGTCCTAACCGTGGAGGGTTCTGGTAAATGATGGGGTGAGGAGGGGCTCTTTGGCTCCCACCAGTCCCCCTGTCTGGTCTA
+
AAAAAFFFCFFFGGGGGGGGGGHHGGGGGGHHGGGGGFHHHHGFEGHGHHFHHGHHHGHFHHHHHHGCGHHGGEEGH3GGHHHGFHHHGHHHFGEE@HHGAFGGGGFGGHEDGGHHHHHFHHEHHGC?CGHHHHHFHGGGGHHHGGGFFGEFHFFHFDHFGHGCGGAHHHHFHHHHHFHFGDC?AEGGDFGGGGFGGGGGFGGGGG9@EFAFF?D=D@FFFFFEBBFEFFFFFFFFFFFA;EBBFFFFBF/
@M05620:37:000000000-D9766:1:1101:14745:7595 1:N:0:22
ACCACACCTTCTACAATGAGCTGCGTGTGGCTCCCGAGGAGCACCCCGTGCTGCTGACCGAGGCCCCCCTGAACCCCAAGGCCAACCGCGAGAAGATGCCCAGGTGAGTGGCCCGCTACCTCTTCTGGTGGCCGCCTCCCTCCTTCCTGGCCTCCCGGGGCTGCGCCCTTTCTCACTGGTTCTCTCTTCTGCCGTTTTCCGTAGGACTCTCTTCTCTGACCTGAGTCTCCTTTGGAACTCTGCAGGTTCTA
+
CCCCCCCBFFFFGGGGGGBGGGHHGGGA4FHFGFFGDGGGDHFHHGGGDFFGGHGHHHHEECCEGGGGGGGHHHHGGGGHGHHHHGGGGG>CCGHGFHHHHHGFGHFGFHFGGHGCCC<GFHHHFHFBHHDFFCGCGGGEFG:CGB:;0BAFGGEFAA-;AD:.CDFFABFFFF0FFFBFFFFFFFFFFFBBBB;DFFFFDBA..00BFFFFFFFFFF0BF09/BBBFFFF0F0/0:BFFFEFFFFFFFF9
@M05620:37:000000000-D9766:1:1101:12902:7597 1:N:0:22
AGTGCCAGCTCTCAATCGCACAGGGGACCCAGGGCCTGGCCCCTCCATCCAGAAAACCTATGACCTCACCCGCTACCTGGAGCACCAACTCCGCAGCTTGGCTGGGACCTATGTGAGTATCCAGCGTAGGAATCTGGGAGTTGGGGAGGAGTGAGGAGTTGGGGAAAGACAGTCCTAACCGTGGAGGGTTCTGGTAAATGATGGGGTGAGGAGGGGCTCTTTGGCTCCCACCAGTCCCCCTGTCTGGTCTA
+
AAAAAFFC1FFFFGGGGFG1E0BAFEEEEGGGFEGGGFCFGEGH?GHGFG1F101ABEGFGF2BFF1FFGHGEG?EG1BCHFHHHGFHEHHHGGEEGHHHGFHGGGHHGHHHHHHHHHHHHHHHHGGGGGFHHHHHHHHGGHHHGGGGGGFHHHHHFGHHHHGGECHHHHHHHHHHHGHHGGGGAEGGAFGGGGFGFFGGGGGGGGF@FFFFFF@@@@FFFFFFFFFFFFFFFFFFFFFF@FFFFFFFFFF
@M05620:37:000000000-D9766:1:1101:17320:7601 1:N:0:22
ACCACACCTTCTACAATGAGCTGCGTGTGGCTCCCGAGGAGCACCCCGTGCTGCTGACCGAGGCCCCCCTGAACCCCAAGGCCAACCGCGAGAAGATGCCCAGGCGAGTGGCCCGCTACCTCTTCTGGTGGCCGCCTCCCTCCTTCCTGGCCTCCCGGAGCTGCGCCCTTTCTCACTGGTTCTCTCTTCTGACGTTTTCCGTAGGACTCTCTTCTCTGACCTGAGTCTCCTTTGGAGCTCTGCAGGCTCTA
+
>AAAAAAAFFFFDGGFFGG1FAF1EAAFHEHH1FGGGGG?EGHHHGGGEAGEEFGCGGHGEGEGEA/EGGGCGC>EGGAG/<GEEFE<CCGC/<?G>GF1FCH///>AC.>CG.--<-<GHHH00<0<0/.CG--;AC9AF/.90;BF9/..;A...-9-9AFF-99@=/;FB///;BFFFFFFFFFF//B/;A:EFEFFF/;--BFFFF/99//BFB/B/9-BBFF/BFFFFFFF/BF9/99FFF-:A//
@M05620:37:000000000-D9766:1:1101:5255:7608 1:N:0:22
ACCACACCTTCTACAATGAGCTGCGTGTGGCTCCCGAGGAGCACCCCGTGCTGCTGACCGAGGCCCCCCTGAACCCCAAGGCCAACCGCGAGAAGATGCCCAGGTGAGTGGCCCGCTACCTCTTCTGGTGGCCGCCTCCCTCCTTCCTGGCCTCCCGGCGCTGCGCCCTTTCTAACTGGTTCTCTCTTCTGCCGTTTTCCGTAGGACTCTCTTCTCTGACCTGAGTCTCCTTTGGAACTCTGCAGGTTCTA
+
>AABB?ABFFFFGGFGGGGGGGHGGGGEAEGHHGGGGGGGGHAGHGGGEEFGGFFFHHHGCE0EGGGGGGGFFHHGFEEHGHHHGGGGGCFGGGHHHFHG22FFG1?GHHFGHHGG--ACGHHFHHFGDH?CGCGCGDE.GHDC0CCBF/CFGGGE?-9-;B-;>DF>FF/BF/;FFBFF9FFF/BF/;BFFFFFFFFFFB9.D.BFFFFFFFFB:B/9;FFFFBBFBF/BFBF/BF/BFFBBFFFFBFF/
@M05620:37:000000000-D9766:1:1101:15677:7643 1:N:0:22
GAGGCTGCTTTGGAAGAAACTCATAGATTACTGCAACAGTTCCCCCTGGACCTGGAAAAGTTTCTTGCCTGGCTTACAGAAGCTGAAACAACCCGTCAGGTCCTACAGGCTGCTACCCGTAAGGACCGGCTCCTCGCCGACTCCCCGGGAGTCAAAGCGCTGCTGAAACAATGGCAAGTACGTCAGGCATTTCCGCTTTAGCACTCTTGTGGATCCACTTGACCAATTCTCAGCATTTGTACTTGTCACTG
+
CCCCCCFCFFFFGGGGGGGGGGHHHHHHHHHHHHHHGHHGHHHHHGGGHHHHHHHHHHHHHHHHHHHHHHHHHHHHHHHHHHHHHHHHHHHHG1EF?1EGDGHH4FHH31BGGHHHHHGDF?GH3?/E/CGGGG2C//>CGGG1//>-->A</D000/<E.-.0;GH0CHHHHEHHHGFB:C/CEGGG.CFGGGGGGGGGGGGGGGGGGGEDBFF/F0BFFBBFFAFFFFFFFFFFHHHFFFFFFB00:FF
@M05620:37:000000000-D9766:1:1101:15481:7657 1:N:0:22
ACCACACCTTCTACAATGAGCTGCGTGTGGCTCCCGAGGAGCACCCCGTGCTGCTGACCGAGGCCCCCCTGAACCCCAAGGCCAACCGCGAGAAGATGCCCAGGTGAGTGGCCCGCTACCTCTTCTGGTGGCCGCCTCCCTCCTTCCTGGCCTCCCGGCGCTGCGCCCTTTCTCACTGGTTCTCTCTTCTGCCGTTTTCCGTAGGACTCTCTTCTCTGACCTGAGTCTCCTTTGGAACTCTGCAGGTTCTA
+
ABBABBBBFFFFGGGGGGFGGGHHGEGEHGHHHGGGGGGGGHGHHGGGGGGGHHGHHHHGGGGGGGGGGGGHHHHGGGGHGHHHHGGGGGCGCGHHHHHHHGHGHHHHHHGGHHGGGGGHHHHHHHHHHHGHHGGGGGHGHHGHHGGGGGGGGGGGGA-;AFFFFFFFFFFFFFFFFFFFFFFFFFFFFFFFFFFFFFFFFFFFFFFFFFFFFFFFFF/FFFFBFFFFFFFFFFFBFFFFFFFFFFFFFFB
@M05620:37:000000000-D9766:1:1101:10943:7666 1:N:0:22
ACCACACCTTCTACAATGAGCTGCGTGTGGCTCCCGAGGAGCACCCCGTGCTGCTGACCGAGGCCCCCCTGAACCCCAAGGCCAACCGCGAGAAGATGCCCAGGTGAGTGGCCCGCTACCTCTTCTGGTGGCCGCCTCCCTCCTTCCTGGCCTCCCGGCGCTGCGCCCTTTCTCACTGGTTCTCTCTTCTGCCGTTTTCCGTAGGACTCTCTTCTCTGACCTGAGTCTCCTTTGGAACTCTGCAGGTTCTA
+
AAA1AAAAFFFFGDGG3GA1F1FFG0AA00BF1BFA0EEGFHHHHGGGGEGGFHG1GHHE/FCGG/EEGGG0G1GGGG/G//FHHG//>C</<C0C1F1<GHHGHHHHHHGGHHGCGGGHHHHHHHHFHHGGHGGGGGEEHHGHFGBFGBFFGFGGBA-=A@@F?=B@-FBFFFFFFFFFFFFFFFFFFFFFF@FFFFFFFFFFFFFFFFFFFFFFFFFFFFFBFFFBFFFFFFFFFFFFFFFFFFFFFFB
@M05620:37:000000000-D9766:1:1101:7320:7674 1:N:0:22
ACCACACCTTCTACAATGAGCTGCGTGCGGCTCCCGAGGAGCACCCCGTGCTGCTGACCGAGGCCCCCCTGAACCCCAAGGCCAACCGCGCGAAGATGAGGGCCGGCTCCCTCTTCTGGTTGCCGCCTCCCTCCTTCCTGGCCTCCCGGCGCTGCGCGCTTTCTCACTGGTTCTCTCTTCTGCCGTTTTCCGTCGGACTCTCTTCTCTGCCCTGAGTCTCCTTTGGCACTCTGTAGGCTCTAGATCGGCAG
+
AAAAAAA1>FFFGGGGGG1BGEGHGFF00AEEE/BE/EE?CHHHHGGEAEEFFHFHHHF>E@CGGGGGG?AGHHHGGEGHGHHHHGGGGG/>BCG?<DFGGCC<-><-<.CGFHHHG00<0.;:CC-A.9;CFFGGGGFF/:FF.;CCG-@@@@F@@-9@BF/9FBFFFB9;/:FFFFFFF9FB@BBFFFFFF-99@@@/B9FF/9BFF/;EFF::://;BFFFF/B/;;;/:/99;9/;B/99B/;9-99
@M05620:37:000000000-D9766:1:1101:15475:7677 1:N:0:22
ACCACACCTTCTACAATGAGCTGCGTGTGGCTCCCGAGGAGCACCCCGTGCTGCTGACCGAGGCCCCCCTGAACCCCAAGGCCAACCGCGAGAAGATGCCGAGGGGAGTGCCCCCTCTTCTCTTCTCGTGGCCCCCCCCTCCCTGCCTCCCCTCCCGGCGCCCTGCCTCTCCTCACCTCTCTTCTCCTCTGTCGCTTTGCGCTCTCTTCTCTTCTCTGACCCTACTTTGCTTTTCTGCTCGTTATGTTTTG
+
CCCDDDDDFFFFGGGGGGGGGGHHGGGGHGHHHGGGGGGGGHHHHGGGGGGGHHHHHHHGGGGGGGGGGGGHHHHGGGGHGHHHHGGGGGGGGGHHHH22/>A//>.-.>11<C--./0=D0=G000....-;.=--;--.;./0=AF0.;./:.;.;-;@---..;000//0/0..0.;/0;BF000/;000...;9009--.9:0;BFFF0:0;FFF0////.;0;00;00:000;00.-...0000/.
@M05620:37:000000000-D9766:1:1101:24015:7698 1:N:0:22
ACCACACCTTCTACAATGAGCTGCGTGTGGCTCCCGAGGAGCACCCCGTGCTGCTGACCGAGGCCCCCCTGAACCCCAAGGCCAACCGCGAGAAGATGCCCAGGTGAGTGGCCCGCTACCTCTTCTGGTGGCCGCCTCCCTCCTTCCTGGCCTCCCGGCGCTGCGCCCTTTCTCACTGGTTCTCTCTTCTGCCGTTTTCCGTAGGACTCTCTTCTCTGACCTGAGTCTCCTTTGGAACTCTGCAGGTTCTA
+
AAAAA?AAFFFFGGGFDGG5G5GFGG?EFEGHFFGGGGG2EH2FHGEGGEGGHHHHHHHG?EGGF>EEGGGG3BFEGGEGECGGGFDED@B<>D??>DBFHHHGHGEFFHGGHHGCC@CHHHHHHHHHGH.GHGGGGGHFHHGGHGFGFEFFGFGGD?-9A--D?BDB;FBFFFBFFFF9BFFFFFFFFFFFFB.AFFFFFFFDF/BFFFFFFFBFFFFFFFFF:BFFFFFFFFFFFFFFFFFEFEAFFFF
@M05620:37:000000000-D9766:1:1101:13952:7703 1:N:0:22
ACCACACCTTCTACAATGAGCTGCGTGTGGCTCCCGAGGAGCACCCCGTGCTGCTGACCGAGGCCCCCCTGAACCCCAAGGCCAACCGCGAGAAGATGCCCAGGTGAGTGGCCCGCTACCTCTTCTGGTGGCCGCCTCCCTCCTTCCTGGCCTCCCGGCGCTGCGCCCTTTCTCACTGGTTCTCTCTTCTGCCGTTTTCCGTAGGACTCTCTTCTCTGACCTGCGTCTCCTTTGGAACTCTGCAGGTTCTT
+
BBBBBBAAFFFFGGGGGGAGGGFHGDGBAEGHHGGGG?FFGHHHHGEEEEGGGGFHHFHEFGCGGGGGGGGHHHHGGGGHGHHHHGGGGG/CGGHHFD2GHFGFHBDGHFACGEDG@-AGHHHHFHHHGCDHH?FGD.CGHGGFHGGBB/:F0AFGD-;;BDCD;=A>;FFFB9/BFBBFF//9BFFFF/BBB9DDBEFFFFA?./B//BFFF//B///9B/..-9@A.FFFFF/B/;BFFF9/B.FFFE/
@M05620:37:000000000-D9766:1:1101:20902:7708 1:N:0:22
AGTGCCAGCTCTCAATCGCACAGGGGACCCAGGGCCTGGCCCCTCCATCCAGAAAACCTATGACCTCACCCGCTACCTGGAGCACCAACTCCGCAGCTTGGCTGGGACCTATGTGAGTATCCAGCGTAGGAATCTGGGAGTTGGGGAGGAGTGAGGAGTTGGGGAAAGACAGTCCTAACCGTGGAGGGTTCTGGTAAATGATGGGGTGAGGAGGGGCTCTTTGGCTCCCACCAGTCCCCCTGTCTGGTCTA
+
ABBAAFFFCFFFGGGFGGGGGFHHFEGGGGHGGGGFGGHHHHGHGGHHGHHHFHHHHGGGHHHHHHHHHHHGGGGGHGFFFHHGFHFHGGHHGGCGGHHHFHGFEGHHGHHHHHHHHHHHHHHHHGEGFGHHHHHHHHHGGHHHGGGGGGGHHHHHHGHHHHGGGGHGHHHHHHHHHHHGGDFFGGGGCFFGGGGGFGGGGGGGGGFFFFFFFFFFFFFFFFFFFFFFFFFFFFFFFFFFFFFFFFFFBFF
@M05620:37:000000000-D9766:1:1101:12733:7745 1:N:0:22
ACCACACCTTCTACAATGAGCTGCGTGTGGCTCCCGAGGAGCACCCCGTGCTGCTGACCGAGGCCCCCCTGAACCCCAAGGCCAACCGCGAGAAGATGCCCAGCCGCGACGCCCGCTGGCGCTTCTCGCCGCCGCCTCCCGCCTCCCTGACCTCCCGCCGCTCCGACCGTTCTCACTGGTTCTCGCTTTTGCCATTTTCCTCTGCTCTCACTTCACTCTCCTGTGTAACTTTTCAAATTCTACAGCTTATG
+
>AAABBBCFFFFGGGGGGGGGGHHGEGEHGHHHGGGGGGGGHHHHGGGEEGGHHHHHHHGGGGGGGGGGGGHHHHGGGEHGHHHHGGGGGFGGGHHHHH2=2/0?>/<-<--<--AF--::.-..09..9--;--9.D.9.@DF9EF/B//;F0A?;:@--@9..-;9-:AB9B0000/0;09B.9AF.0:0900;;0:B000000;B00;;B000;00;BFB;;9B0;0:;000000;BF00;90:9:00
@M05620:37:000000000-D9766:1:1101:12714:7747 1:N:0:22
ACCACACCTTCTACAATGAGCTGCGTGTGGCTCCCGAGGAGCACCCCGTGCTGCTGACCGAGGCCCCCCTGAACCCCAAGGCCAACCGCGAGAAGATGAGGGCCAGCTCCCTCTTCTGTTGGCCGCCTCCCTCCTTCCTGGCCTCCCGGAGCTGCGCCCTTTCTCACTGGTTCTCTCTTCTGCCGTTTTCCGTCGGACTCTCTTCTCTGCCCTGCGTCTCCTTTGGCACTCTGCAGGTTCTAGATCGGAAG
+
CCCCCCCCFFFFGGGGGGGGGGHHGGGEHGHHHGGFGGGGGHHHHGGGGGGGHHHHHHHECGGGGGGGGGGHGHHGGGGHGHHHHGGGGGCFGGHHHHGHGGGD/FFH1FFHHHHHHE1>1.>GFGDECHGHHGHHHHHHBCHHHHGGC-ACGGGGGGFGGGFGGFFGGGGFBFFFFFFFFFFFFFFFFFFFFABFCFFFFFFFFFFFF0BFFFAC.@DFFBFFFF09BFFFF9FFF:;BFBFFFF.A:.:
@M05620:37:000000000-D9766:1:1101:6077:7749 1:N:0:22
GAGGCTGCTTTGGAAGAAACTCATAGATTACTGCCACAGTTCCCCCTGAACCTGGAACAGTTTCTTGCCTGGCTTCCAGAAGCTGCAACAACCCGTCCGGTCCTACAGGATGCTACCCTTCAGGCAAGGCTCCTCGCCGCCTCCACGGGAGTCAACGAGCTGATGAACCCATGTCAAGTCAGTCAGGCATTTCCGCTTTAGCACTCTTGTGGCTACCATTGCAACCTTCTCAGCATTTTTCCTTGTCACTG
+
CCCCCCFCFFFFGGGGGGFGGGFHGFHDDFBDG54BGFBB5BFGGG2F23BABA2BFA2BFH5DBDABFGHGGFB2GGH3BGHHFBCGFB1?1>EF11>EEG/FB3BFGFGHHHGGH03323?FF/0???BBFHEG/<///CGG0<<CGAA.<<11><><<C0<G=GFG.<GH0<GGHG00=CGHHH:.<CGGHGGGG.0CFG:CC;FGFFD.F0;99;CF0009;;/;/B/B//;;:/;9;;FFF//;BB
@M05620:37:000000000-D9766:1:1101:26972:7757 1:N:0:22
AGTGCCAGCTCTCAATCGCACAGGGGACCCAGGGCCTGGCCCCTCCATCCAGAAAACCTATGACCTCACCCGCTACCTGGAGCACCAACTCCGCAGCTTGGCTGGGACCTATGTGAGTATCCAGCGTAGGAATCTGGGAGTTGGGGAGGAGTGAGGAGTTGGGGAAAGACAGTCCTAACCGTGGAGGGTTCTGGTAAATGATGGGGTGAGGAGGGGCTCTTTGGCTCCCACCAGTCCCCCTGTCTGGTCTA
+
AA3>AFFFBFFFGFGGGGGGEGHHGGGGGGHHGGGGGFHHHHGHGGFHHHHHHHHHHGHEHGHHHHHHHHHGGGGGHHHHGHHHHHFGGHHHGGGGGHHHGHHGGGHHGHGHHHHGHHHHHHHHH/CBDDGHHHHGFHCGGHHH/A.@FDECGDGHGFHHHH-@CAHHFHHHHHHHHHFHGGGG?FGG;FFGGGGGGFGGGGGGGGFFFFFFFFFFFFFFFFFFFFFFFFFFFFFFFFFFFFFFFFFFFFF
@M05620:37:000000000-D9766:1:1101:11859:7758 1:N:0:22
AGTGCCAGCTCTCAATCGCACAGGGGACCCAGGGCCTGGCCCCTCCATCCAGAAAACCTATGACCTCACCCGCTACCTGGAGCACCAACTCCGCAGCTTGGCTGGGACCTATGTGAGTATCCAGCGTAGGAATCTGGGAGTTGGGGAGGAGTGAGGAGTTGGGGAAAGACAGTCCTAACCGTGGAGGGTTCTGGTAAATGATGGGGTGAGGAGGGGCTCTTTGGCTCCCACCAGTCCCCCTGTCTGGTCTA
+
>A3>>DF@AFFFGGGBGGGGGGHGGGGGEECFFEEEFFFFFGEAEGGHGH3GGFGHHFHBGHGGHGHBGGHGE>>EHGGHFGHHHH1FEGHGFGGGGHHHCHBFE?GC/FGHHDDG1GBGHHDGHCC/CE1>1GHFHH0FAFFC@@<AD.>FCGDC<DGFFFCC.::G/GCFGHFFHFCCBGFG9AEGCFFGGGFB09FGE0;BG?ABEF?FFF;BBBFFF//FFFBEA.FFFFFFFFFFBFFFFF//9//
@M05620:37:000000000-D9766:1:1101:12373:7765 1:N:0:22
AGTGCCAGCTCTCAATCGCACAGGGGACCCAGGGCCTGGCCCCTCCATCCAGAAAACCTATGACCTCACCCGCTACCTGGAGCACCAACTCCGCAGCTTGGCTGGGACCTATGTGAGTATCCAGCGTAGGAATCTGGGAGTTGGGGAGGAGTGAGGAGTTGGGGAAAGACAGTCCTAACCGTGGAGGGTTCTGGTAAATGATGGGGTGAGGAGGGGCTCTTTGGCTCCCACCAGTCCCCCTGTCTGGTCTA
+
AAAAAFFFCFFFGGGGGGFGGGHHGGGGGGHHGGGGGGHHHHGHGGGHHHGHHGHHHGGHHHHHHHHHHHHGGEEGHGHFGHHGHHHHGHHHGGGGGHGEEHFFGDAFFHHHHHEGHHHHHHGHHGBDGGFGFHHFHHHGGGHGCGGCFEEFGHHEGGHHHHGGGGHHHHGFGFGHHFBGDGEFEEDGGEGGGGBBGGGGGGFFGGDFFF?FFFFFFCFFFFFFFFBEEFFFFFFFFFFFFFFFFFFFFFF
@M05620:37:000000000-D9766:1:1101:12354:7768 1:N:0:22
AGTGCCAGCTCTCAATCGCACAGGGGACCCAGGGCCTGGCCCCTCCATCCAGAAAACCTATGACCTCACCCGCTACCTGGAGCACCAACTCCGCAGCTTGGCTGGGACCTATGTGAGTATCCAGCGTAGGAATCTGGGAGTTGGGGAGGAGTGAGGAGTTGGGGAAAGACAGTCCTAACCGTGGAGGGTTCTGGTAAATGATGGGGTGAGGAGGGGCTCTTTGGCTCCCACCAGTCCCCCTGTCTGGTCTA
+
BBBBBFFFBFFFGGGGGGGEGEHHGGGGGGHHGGGGGGHHHHGHGGGHHHHHHHHHHGHHHHGHHHHHHHHGGGGGHHHHHHHHHHHHGHHHGGGGGHHHGHHGGGHHGHHHHHHHHHHHHHHHHGEGGGGHHHHHHHHGGHHHGGGGGGGHHHHHHGHHHHGGGGHHHHHHHHHHHHHHGGGGGGGGDFGGGGBFFGGGGGGGGGDDFFFFFFFFFFFFFFFFFFFFFFFFFFFFFFFFFFFFFFFFFF9
@M05620:37:000000000-D9766:1:1101:12922:7768 1:N:0:22
AGTTCCAGCTCTCCATCGCACAGGGGACCCAGTGCCTGGCCCCTCCATCCAGAAAACCTATGACCGCACCCGCGACCTGGAGCACCCACTCCGCAGCTTGGCTGGGACCTATGTGAGTATCCAGCGTAGGAATCTGGGCGTTGGGGCGGAGTGCGGCGTTGGGGAAAGACAGTCCTAACCGTGGAGGGTTCTGGTAAATGATGGGGTGAGGCGGGGCTCTTTGGCTCCCACCAGTCCCCCTGTCTGGTCTA
+
>A>>>BFFFFFFGGGFGFC2E?FAF22AA2AFBBFBAFHHFGFHGGGFGCFGFHHBBEHHFADFG0>>FGG>>//>EGBE2?BFGHG/?FG2/?/E/?BB/BFFG/FGFH2GHHH22FHHHHDGHGG/CDFFGHHHFG.A@DDF-C.AG-;;A0;@--;BFFFF..99/;/;BFFFBFFFFFFF.ADADFFFFFBBFFFF/BFFEFFFAFF.>BF;F-;;9F/;FFFFF.FFEF//FFFFFFFFFFFFFF9
@M05620:37:000000000-D9766:1:1101:27326:7771 1:N:0:22
AGTGCCAGCTCTCAATCGCACAGGTGTGCCCTCCCGTATCGCCTCTCTCCTGCCCTCCTATCGGAACACCCCACACCTGCACCCCCGTCCCTCCGGCCAGTCTCGTATGCAGTCTTCTGCTTACCCCACTAATCTGGGAGTGGAGGAGGAGTGAGGAGTTGGGTAAAGACAGTACTAACCGTGGAGGATTATGGTAAATGATGGGGTGAGGAGGGGCTCTTAAGCTACAACCAATCCCCCTGTCTAGCATC
+
ABAAAFFFBFFFGGGGGGGCGG44BE42DEG322BAB2B2AABE23ABFGFHHHH31B2BG3A011>B2BE0B1?BBFG1B3B?EE/1?/?32>?EE///?3B32???2333?2B32@222>22@2??/0??111?100<?0.1...<.<>>.=<.<.<<0<<<0/00;CCC0000;C/.-..99.;./;090/;;90;0C0;0..;-.../.9-9--.9///9///9/;/.;.;B./..-./9/////;/
@M05620:37:000000000-D9766:1:1101:23646:7775 1:N:0:22
AGTGCCAGCTCTCAATCGCACAGGGGACCCAGGGCCTGGCCCCTCCATCCAGAAAACCTATGACCTCACCCGCTACCTGGAGCACCAACTCCGCAGCTTGGCTGGGACCTATGTGAGTATCCAGCGTAGGAATCTGGGCGTTGGGGAGGAGTGAGGAGTTGGGGCACGACAGTACTAACCGTGGAGGGTTCTGGTAAATGATGGGGTGAGGAGGGGCTCTTTGGCTACCACCAGTCCCCCTGTCTGGTCTA
+
AA>ABFFFAFFFGGGGGGGGGGHGGGGGGGHHGGGGGGHHHHGDGGHHHHFHHHGHHGFGHHHHHHHFHFEFGGGGHGHHHHHHHHHHGHHHGGGGGHHHGHEGGGHHGHHFFGHHFFGD3FBF2>EF/?2@2FF<FB/</><0>CFCF..<<DD.0CCHG/--.;...;-9C0FF00/AF9AF?AD?EFFGB//9/;FBBFFFFFFFEFF/DDFCFFEB//;/BB/BBFFE?.;BF/..-;FFFBF/FB/
@M05620:37:000000000-D9766:1:1101:15708:7776 1:N:0:22
ACCACACCTTCTACAATGAGCTGCGTGTGGCTCCCGAGGAGCACCCCGTGCTGCTGACCGAGGCCCCCCTGAACCCCAAGGCCAACCGCGAGAAGATGAGTGCCCGCCACCTTTTTTGGGGGCCGCCCCCCTTCCTCCTTGCCTCCCCGAGCTGCCCCCCTTCTTACCGGGTCTTCCCTTTGCCGGTTTCCGTAGGGCTTTCTTCCTCTACCCTGGGCTCCTTTTGAACTCTGCAGGGTTTTGATCTGAAG
+
AAA1AAAAFFFFGGGF3FG1G1GHGAEGH?BGAFGGEGGGGH/GHGGGFEFFHHGFHHHGECGGG/FEGGGG@FHGGGEGEEHHEFF?GGC@@CC1>FGF2?1FG/<//?G011>1---.-<-;--A--;A-.;/C0F/0;/F09EA-;----//--;@-@F-/////9;-A--///-;////;--9AB/B-/--9----///;///////:-/------:/;F/99B/9///99/9-;-----///;/B/
@M05620:37:000000000-D9766:1:1101:22419:7782 1:N:0:22
AGCGCCAGCTCTCAATCGCACAGGGGACCCAGGGCCTGGCCCCTCCATCCAGAAAACCTATGACCTCACCCGCTACCTGGAGCACCAACTCCGCAGCTTGGCTGGGACCTATGTGAGTATCCAGCGTAGGAATCTGGGAGTTGGGGAGGAGTGAGGAGTTGGGGAAAGACAGTCCTAACCGTGGAGGGTTCTGGTAAATGATGGGGTGAGGAGGGGCTCTTTGGCTCCCACCAGTCCCCCTGTCTGGTCTA
+
AA1>AD?DAFFFGGGG1FFAE0GAFEEGFFHHAEG/FFHACHCGGGGHGFGFFFFGHGHHGHHHHDGGHHHGE/>FHHGHB>GHHHA>E0GFAE@@EBECEHHGGGHHGHHHHHHGHHHHHHFFB??/CGHFCHFFGFAFAFHHGCE@GCECHBDC0EFGGFCCGGHHHHHHHHFEGGBFGGG@?AE@GGGGGGGBFGGFGGGFFFB@EFFFBB@@<@FFFFFFFFFEFFFFEFFFFFFF@EFFFFFFFF9
@M05620:37:000000000-D9766:1:1101:10150:7788 1:N:0:22
AGTGCCAGCTCTCAATCGCACAGGGGACCCAGGGCCTGGCCCCTCCATCCAGAAAACCTATGACCTCACCCGCTACCTGGAGCACCAACTCCGCAGCTTGGCTGGGACCTATGTGAGTATCCAGCGTAGGAATCTGGGAGTTGGGGAGGAGTGAGGAGTTGGGGAAAGACAGTCCTAACCGTGGAGGGTTCTGGTAAATGATGGGGTGAGGAGGGGCTCTTTGGCTCCCACCAGTCCCCCTGTCTGGTCTA
+
>>1>>BDCAFFFGGGGDFGAE?GAFEEEEEFG0EEAAFH00FAAEFEHGCAG1AABGGFFGHFGHDHBGGG/E>EEH@FG0GHHGGA/?0FEEA/>E0BF?GFFGCAHGHFHFHFHHHFHHGGHHCEGGGHEHHHHHEFF/FFGCCGGGCEGAGFFHGHHHHCCGCHAFHHHHGHHFHHG@CFGBEGGCCFFGGGB0;FFGEFGGGF@FFFBBF@?@?EFFFFFFBBEFFFFFF//9BEB=EFFFBFFFF/
@M05620:37:000000000-D9766:1:1101:25231:7798 1:N:0:22
AGTGCCAGCTCTCAATCGCACAGGGGACCCAGGGCCTGGCCCCTCCATCCAGAAAACCTATGACCTCACCCGCTACCTGGAGCACCAACTCCGCAGCTTGGCTGGGACCTATGTGAGTATCCAGCGTAGGAATCTGGGAGTTGGGGAGGAGTGAGGAGTTGGGGAAAGACAGTCCTAACCGTGGAGGGTTCTGGTAAATGATGGGGTGAGGAGGGGCTCTTTGGCTCCCACCAGTCCCCCTGTCTGGTCTA
+
AA3>ABFCAFFFGGGGFFGGEEHGGGGGGGFHFEGGGGHCFHGHGGEHHHHGHBBGHGHFHHHHHHFHHHHGGGCGHHHHGHHHFHHGGBGHGGEGGFHHGGFFGGHHGHHHHHGHHHHHHGHHHGGGGGHHHHHHHHHGGHHHGGGGGGEHHHHHHGGHHHGGGGHHHHHHHHHHHHHHGGGGGGGGEGGGGGFFFGGGGGGGGGFBFFFFFFBBBBFFFFFFFFFFFFFFFFFFFFEDBFFFFFFFFFB
@M05620:37:000000000-D9766:1:1101:23702:7808 1:N:0:22
ACCACACCTTCTACAATGAGCTGCGTGTGGCTCCCGAGGAGCACCCCGTGCTGCTGACCGAGGCCCCCCTGAACCCCAAGGCCAACCGCGAGAAGATGAGGGCCTGCTCCCTCTTCTGTTCTCCGCCTCTCTCCTTCCTGGCCTCCCGGAGCTGCGCCCTTTCTCACTGGTTCTCTCTTCTGCCGTTTTCCGTCGGACTCTCTTCTCTGCCCTGCGTCTCCTTTGGCCCTCTGCCGGTTCTTGATCGGTAG
+
ABBBB?ABFFFFGGGGGGDAGFHGGGGEHGHHHGGGGGGGGHHHHGGGGGGGHHHGHHHGGGGGGGGGGGGHHHHGGGGHGHHHHGGGGGGGGGHHHGHF0/<?/<0<<?CG?0FGD1>111>>DF<C=/<<DHFDGHB0/<CC.CC.;:=@ABF?BAB-CFBFG0;0CBFFGGGBFGGFF/B9-D.BEF/D;ABB@BBFFBFB9BFB/9/EFFE-9@DBF9BFFF//.9AF9;B@--;.//;9999D..;
@M05620:37:000000000-D9766:1:1101:14635:7823 1:N:0:22
ACCACACCTTCTACAATGAGCTGCGTGTGGCTCCCGAGGAGCACCCCGTGCTGCTGACCGAGGCCCCCCTGAACCCCAAGGCCAACCGCGAGAAGATGCCCAGGTGAGCGGCCCGCTCCCTCTTCTGGTGGCCGCCTCCCTCCTTCCTGGCCTCCCGGGGCTGCGCCCTTTCTCACTGTTTCTCTCTTCTGCCGTTTTCCGTCTGTCTCTCTTCTCTGACCTGTGCTTCGTTTGTCACTCTGCTGTTTCTA
+
AAA1AAAAFFFFGGGGFGG1F1GFG0ABC0FG1FGEEGGGGHHHHGGGGFGGGHGFHHHGCGCGG?EG@EGCGCGGGGCH//GHHG//>CB//C0GDF1101?FHHE01/<A-A-@C-..<//0=0C0;;:C.:ACGGF.CFGG00;00/;F0.9..------;---99//9B;:9B///;BF////9;////-:-/;/9A/--;/;FB//9;//B///;/B-////;/--/---////9/;////;/;B/
@M05620:37:000000000-D9766:1:1101:12909:7828 1:N:0:22
ACCACACCTTCTACAATGAGCTGCGTGTGGCTCCCGAGGAGCACCCCGTGCTGCTGACCGAGGCCCCCCTGAACCCCAAGGCCAACCGCGAGAAGATGAGGGCCCGCTCCCTCTTCTGGTGGCCGCCTCCCTCCTTCCTGGCCTCCCGGAGCTGCGCCCTTTCTCACTGGTTCTCTCTTCTGCCGTTTTCCGTAGGACTCTCTTCTCTGACCTGCGTCTCCTTTGGAACTCTGCAGGTTCTAGATCGGAAG
+
BBCCCCCCFFFFGGGGGGGGGGHHGGGGHGHHHGGGGGGGGHHHHGGGEGGGHHHHHHHGGGGGGGGGGGGGHHHGGGGHGHHHEFGEGGGGGGHGHHEHEGGG>CDG-CFHHHHHHH1><.CGGGGGEHGHHGHHHHHCHHHGGGGGAABGGGGGGGGFFFFFFFFFFFFFFFFFFFFFFFFFFFFFFFFFF.ADFFFFFFFFBBFFF0BFFF.=DFFFFFFFFF09FFFFFFBFF9BFF0BFFFFF.AA
@M05620:37:000000000-D9766:1:1101:13816:7858 1:N:0:22
ACCACACCTTCTACAATGAGCTGCGTGTGGCTCCCGAGGAGCACCCCGTGCTGCTGACCGAGGCCCCCCTGAACCCCAAGGCCAACCGCGAGAAGATGAGGGCCCGCTCCCTCTTCTGGGTGCCGCCTCCCTCCTTCCTGGCCTCCCGGAGCTGCGCCCTTTCTCACTGGTTCTCTCTTCTGCCGTTTTCCGTCGGACTCTCTTCTCTGCCCTGCGTCTCCTTTGGCACTCTGCCGGGTCTCGATCGGCAG
+
CCCDDDDDFFFFGGGGGGGGGGHHGGGFHGHHHGGGGGGGGHHHHGGGGGGGHHHHHHHGGGGGGGGGGGGHHHHGGGGHGHHHHGGGGGGGGGHHHHGHBDGGG<C@-.>><FGGGFB0<<<GCDGA<CEGHGGHHHF0CCGHFEGDD<<BFFGGGGG-FFBFB0<BFF:BFFFFFFFB<<BFAADFFFFFF.-@<BFFFFFF0<FFF0<EBF.@DFDFBFFFBF0BFFFFFF0@B-BDF0<BF.-B-@-
@M05620:37:000000000-D9766:1:1101:24411:7875 1:N:0:22
AGTGCCAGCTCTCAATCGCACAGGGGACCCAGGGCCTGGCCCCTCCATCCAGAAAACCTATGACCTCACCCGCTACCTGGAGCACCAACTCCGCAGATTGGCTGGGACCTATGTGAGTATCCAGCGTAGGAATCTGGGAGTTGGGGAGGAGTGAGGAGTTGGGGAAAGACAGTCCTAACCGTGGAGGGTTCTGGTAAATGATGGGGTGAGGAGGGGCTCTTTGGCTCCCACCAGTCCCCCTGTCTGGACTA
+
AA>AAFFFAFFFG4FFFGGCGCHCG2AEAEGHFEFEFGHHAGGFGGHHHGHHFHGGGGHHHFFHHFGHHHHEF>>EHHGGBFGHHH1?EGHC/EEEFHGGFHHGGGGHGHHH2BFGFGGHH3FGHGA/CDFGGHHHHF0FGGHHGGFD@.>FHFHH0ECHHF@D.A.CC//:::GHCGHHGGGGGGGA:FFGGGBFGGGGGGGGGFFFEFFED.;;BD?FFFFFFFFFFFF?AFFBFFFBFFFFF/B/;9:
@M05620:37:000000000-D9766:1:1101:3956:7886 1:N:0:22
AGTGCCAGCTCTCAATCGCACAGGGGACCCAGGGCCTGGCCCCTCCATCCAGAAAACCTATGACCTCACCCGCTACCTGGAGCACCAACTCCGCAGCTTGGCTGGGACCTATGTGAGTATCCAGCGTAGGAATCTGGGAGTTGGGGAGGAGTGAGGAGTTGGGGAAAGACAGTCCTAACCGTGGAGGGTTCTGGTAAATGATGGGGTGAGGAGGGGCTCTTTGGCTCCCACCAGTCCCCCTGTCTGGTCTA
+
AAAABDFFBFFFBFGGFAFFEABFFEEEEFHHGGGF2AF2FHGCEGHHHFGHFFFHCGGGGFBHGGHHHHCEEE?FHHHFGFGFFGHHGGGHEE//EBFGGHGFGDF0EHHHHHHFGBFGHHHHHGGGG/G1FHFGFHHC?<GHGGGGDGGHHHHHHDGHHHGCEGHHGHHHCGHHGFHHGDE@?EFG;.FGFE;;CFFGGGGGEFD>?FAFFF-BB@FF/FB;;:FAFFFFFFFFFFFDBEFBFFFB;B;
@M05620:37:000000000-D9766:1:1101:9468:7893 1:N:0:22
ACCACACCTTCTACAATGAGCTGCGTGTGGCTCCCGAGGAGCACCCCGTGCTGCTGACCGAGGCCCCCCTGAACCCCAAGGCCAACCGCGAGAAGATGCCCAGGTGAGTGGCCCGCTACCTCTTCTGGTGGCCGCCTCCCTCCTTCCTGGCCTCCCGGCGCTGCGCCCTTTCTCACTGGTTCTCTCTTCTGCCGTTTTCCGTAGGACTCTCTTCTCTGACCTGAGTCTCCTTTGGAACTCTGCAGGTTCTA
+
BCCCBBCCFFFFGGGGGGGGGGHHGEGEGGHFHGGEGGGGGHGHHGGGGGGGHHHHGHHGGGGGGGGGGGGHGHHGGGGHGHHHHGGGGGCGCGHHHHGGHH/??F?0?FFEHH-<<@DHHHHH<0=GGGFFGGGGGEHGGGGFHGGGBFFGGFGGD?:-;-;AB=DFAFFFFEBBBFFFFFFFBFBF;/FFFFDFFFFFFBA.DBFFFFFFFF//9B;BF/://;//9BFFFEFEFFFFBFFFFFFFFB/
@M05620:37:000000000-D9766:1:1101:12237:7914 1:N:0:22
AGTGCCAGCTCTCAATCGCACAGGGGACCCAGGGCCTGGCCCCTCCATCCAGAAAACCTATGACCTCACCCGCTACCTGGAGCACCAACTCCGCAGCTTGGCTGGGACCTATGTGAGTATCCAGCGTAGGAATCTGGGAGTTGGGGAGGAGTGAGGAGTTGGGGAAAGACAGTCCTAACCGTGGAGGGTTCTGGTAAATGATGGGGTGAGGAGGGGCTCTTTGGCTCCCACCAGTCCCCCTGTCTGGTCTA
+
ABBBBFFFBFFFGGGGGGGGGGHHGGGGEE2GFEEG2FGHEHGFGGHHHH3GBGHGHGHHHHBGHHHFHGHFGFFGHHHHHHHGHHC?EHHHGGGGGHHHGHFF/EHHGHGHEGBHHGHFHHHHH@?ECG2FGHHHHHHGGHEHGGGGGGGHHHHHHGGCFFGGEGEFHHHHHHHH0CGHGDEFDEGD;CFGGGCFFGGGGGGGGGFAFFFFFFFFF=FFFFFFFBFFFFFFEFFFFFFFFFFFFFEFFF/
@M05620:37:000000000-D9766:1:1101:21030:7920 1:N:0:22
AGTGCCAGCTCTCAATCGCACAGGGGACCCAGGGCCTGGCCCCTCCATCCAGAAAACCTATGACCTCACCCGCTACCTGGAGCACCAACTCCGCAGCTTGGCTGGGACCTATGTGAGTATCCAGCGTAGGAATCTGGGAGTTGGGGAGGAGTGAGGAGTTGGGGAAAGACAGTCCTAACCGTGGAGGGTTCTGGTAAATGATGGGGTGAGGAGGGGCTCTTTGGCTCCCACCAGTCCCCCTGTCTGGTCTA
+
>>1>AFFCAFFFFGGGFFGAE0F0FEGGEEGHGGEEFAGFEHGHGGHHFCGGDB1GHA0FHHFHHHHHHHHGGGCEHHHFHHHHHCHHGHHHGG?EEEGHGHHGC/BF/<FHHHGFHHHH2B21FC<</<@GH1FGFBG/?0??CGGGGG?0<GBGGGHH0GC-EAGHHHFH0GFHHHHHGGG-9E.9CFGGGGGFGGGGGBFFGFF@F-AFFF?-;9EFFFFFFFFFFFF-9AFFFFFF@FFFFFF9/B/
@M05620:37:000000000-D9766:1:1101:13406:7926 1:N:0:22
ACCACACCTTCTACAATGAGCTGCGTGTGGCTCCCGAGGAGCACCCCGTGCTGCTGACCGAGGCCCCCCTGAACCCCAAGGCCAACCGCGAGAAGATGAGGGCCCGCTACCTCTTCTGGTGGCCGCCTCCCTCCTTCCTGGCCTCCCGGAGCTGCGCCCTTTCTCACTGGTTCTCTCTTCTGCCGTTTTCCGTAGGACTCTCTTCTCTGACCTGCGTCTCCTTTGGAACTCTGCAGGTTCTCGATCGGAAG
+
BBBBBBBBFFFFGGGGGGGGFGHHGFGGHGHHHGGGFGGGGHHHHGGGFEGFHHHHHHHGGGGGGFGGGGGHHHHGGGGHGHHHHGGGGGGGDGHHFHGGHGGGDDGG-AGHHHHHHH1FFDGHGGGGEHGHHGHHHHHGECGHGGGGGGDGGGGGGGGGFFFFFFFFFFBFFFFFFFFFFFFFFDFFFFFFF.AFFFFFFFFFFFFFFFFFFF?ADFDFFFBF/B/;FFFFFF/9A.BFF/EFFF;D.;9
@M05620:37:000000000-D9766:1:1101:25986:7935 1:N:0:22
ACCACACCTTCTACAATGAGCTGCGTGTGGCTCCCGAGGAGCACCCCGTGCTGCTGACCGAGGCCCCCCTGAACCCCAAGGCCAACCGCGAGAAGATGAGGGCCGGCTCCCTCTTCTGTTCGCCGCCTCCCTCCTTCCTGGCCTCCCGGAGCTGCGCCCTTTCTCACTGGTTCTCTCTTCTGCCGTTTTCCGTCGGACTCTCTTCTCTGCCCTGCGTCTCCTTTGGTACTCTGCCGGTTCTCGATCGGTAT
+
BBBBB@ABFFFFFGGGGGGDFAFFEE?EGEGHFGGGGEG2EGGHHGGGEGGGHGHBGHHGGGEGGEGGGGGHHHHGGGGHAFHHEGF///>CCGHHHGHB0/</<>-<..<<F<GGG0==0.<C-;@D..;::E:CGFF0/AF0A...--;@.CF?GD?BFFFFFFFBB.BBFFFFFFFFF/9;BADFEFFF9FBB-;BF/BFFFFFB//::/9.9DBD.F/BB:B.99BFF///9@-;9;/A;/.@D...
@M05620:37:000000000-D9766:1:1101:9619:7939 1:N:0:22
AGTGCCAGCTCTCCATCGCACAGGGTACCCAGTGCCTGGCCCCTCCATCCAGAAAACCTATGACCTCACCCGCTACCTGGAGCACCCACTCCGCAGCTTGGCTGGGACCTATGTGAGTATCCAGCGTAGGAATCTGGGAGTTGGGGAGGAGTGAGGAGTTGGGGAAAGACAGTCCTAACCGTGGAGGGCTCTGGTAAATGATGGGGTGAGGAGGGGCTCTTTGGCTCCCACCAGTCCCCCTGTCTGGTCTA
+
>A>>>BF4AFFFGCGGFEA2E?GCG44AABBG3ABB5BBG2GGHGGH5FCGG3FFBFFH3BB5GHABGHHGAE>>EGHBB2BBGGHA1?GEB?E?>>BBBEGHGGGHHGHFHFHH4D?FHGHDGHGF/BD<1@1@GFH0?EGHECC/<C.>FG1FG1>/<DGDG<<.</:/;GGHFGBGHGACG.;AB.CAFGGFFFGGGGGGGGBE@?FFEDFB=BBEFFFF/FFF.?9FFFFFFFFFFBFFFFFFFFFF
@M05620:37:000000000-D9766:1:1101:13537:7941 1:N:0:22
AGTGCCGCTCTCAATCGCACAGGGGACCCAGGGCCTGGCCCCTCCATCCAGAAAACCTATGACCTCACCCGCTACCTGGAGCACCAACTCCGCAGCTTGGCTGGGACCTATGTGAGTATCCAGCGTAGGAATCTGGGAGTTGGGGCGGAGTGAGGAGTTGGGGAAAGACAGTCCTAACCGTGGAGGGTTCTGGTAAATGATGGGGTGAGGAGGGGCTCTTTGGCTCCCACCAGTCCCCCTGTCTGGTCTAT
+
ABAABF3ABDAFFGD5FFFGCGGGG2AEF22FEFFEFGAFGGHFGHFGG3FFCECGGH3GGFHHGHCGHHGGGGGGGHH2FHHFHCHFHFHGGEGEBFHGHHGCD0BEH2FGHH3FG3FFHGHHGE/BEHHHFHHHH0?EGHFCD.<C-ADF0CA;CFGGFGG?EGGBFEFFGGGGGGGFFFFDEFF;;AFFFFFFFFFFFFFFFFDFFFFFFDFFFFFFFFFFFFFFFFFFFFFFFFFFFFFFFFFBFFB
@M05620:37:000000000-D9766:1:1101:18771:7961 1:N:0:22
AGTGCCAGCTCTCAATCGCACAGGGGACCCAGGGCCTGGCCCCTCCATCCAGAAAACCTATGACCTCACCCGCTACCTGGAGCACCAACTCCGCAGCTTGGCTGGGACCTATGTGAGTATCCAGCGTAGGAATCTGGGAGTTGGGGAGGAGTGAGGAGTTGGGGAAAGACAGTCCTAACCGTGGAGGGTTCTGGTAAATGATGGGGTGAGGAGGGGCTCTTTGGCTCCCACCAGTCCCCCTGTCTGGTCTA
+
3>>AAFBFBFFDDEGGGGGEAEEGFEFGGGHHGGGGGDHFAHGHGGFHEHHFHF3FHGEGHHFHHHBGHHHGGG@EHHGFHHHF?FGHGHHHGF@EGHHHGGHGGGHHGHHHHHHHHHHHHHHHHGGGGGHHHHHFHHHGDHFHGGGGGGGHHHHHHGHHHHGGGGHHHHHHGGHHHHHH@AEGGGGG;AFGGGFFGGGGGGGGGGFBFFFFFFBBBBFFFFFFFFFFFFFFFFFFFFFFBFFFFFFBFFB
@M05620:37:000000000-D9766:1:1101:14294:8001 1:N:0:22
ACCACACCTTCTACAATGAGCTGCGTGTGGCTCCCGAGGAGCACCCCGTGCTGCTGACCGAGGCCCCCCTGAACCCCAAGGCCAACCGCGAGAAGATGAGGGCCTGCTTGCCCTTCTGCCTCCCGCCTCCCTCCTTCCTGTCCTCCCTGGGCTGCGCCCTTTCTCCCTGGTTCTCCCTTCTGCCGCTTTCCGTCGGACTCTCTTCTCTCTCCTCCCTCTCCTTTGGCTCTCTGCGGGCTCTCGATCGGCAA
+
BBBBBBABFFFFGGGGGGGGGGHHGEGFHEHHHGGGGGGGGHHHHGGGGEGGHHHHHHHGGGGGGGGGGGGHHHGGGGGHGHHHHGGGGGFGGGHHGH?22////?0<11/1?10>G111<1<..--<.../<./0::000;CG0;E/C..;C.C--.--/;0009;/0.;00900/9;/;//;--;A.//9/.-----;//:9//;F//;/;./.;9.BFFF/9/F/F//;//-99-;AF/.;9.-.@@-
@M05620:37:000000000-D9766:1:1101:16426:8019 1:N:0:22
AGTGCCAGCTCTCAATCGCACAGGGGACCCAGGGCCTGGCCCCTCCATCCAGAAAACCTATGACCTCACCCGCTACCTGGAGCACCAACTCCGCAGTTTGGCTGGGACCTATGTGAGTATCCAGCGTAGGAATCTGGGAGTTGGGGAGGAGTGAGGAGTTGGGGAAAGACAGTCCTAACCGTGGAGGGTTCTGGTAAATGATGGGGTGAGGAGGGGCTCTTTGGCTCCCACCAGTCCCCCTGTCTGGTCTA
+
>A>3>FFFBFFFGBGFGGGCGCHCG?EEGGHHBEEEGGHHHHGHGGHGHHHHHHHFHFHHFFHHHFGHHHHGGEEEHHHHFGHEHH1?EGHCAEEGEHGHGHHGGGHHGHHHHHHHHHHHHHHHHGGGGGGHHHHHHHFGGHHGCGAGGGCGHHGHGGHHHHGGEDFHHHHHHHHHHHHHGGGGFGGGEGGGGGGGGGGGGGGGGGDBFFFFFFBBBBFFFFFFFFFFFFFFFFFFFFFFBFFFFFFFFFB
@M05620:37:000000000-D9766:1:1101:8144:8023 1:N:0:22
AGTGCCAGCTCTCAATCGCACAGGGGACCCAGGGCCTGGCCCCTCCATCCAGAAAACCTATGACCTCACCCGCTACCTGGAGCACCAACTCCGCAGCTTGGCTGGGACCTATGTGAGTATCCAGCGTAGGAATCTGGGAGTTGGGGAGGAGTGAGGAGTTGGGGAAAGACAGTCCTAACCGTGGAGGGTTCTGGTAAATGATGGGGTGAGGAGGGGCTCTTTGGCTCCCACCAGTCCCCCTGTCTGGTCTA
+
>A3>ADFFBFFFGBGFEFEFEEFHGGGGGGHHFGGGFEHGFHGHGGGHFHHBGGAGHGFHHHGHHHFHHHHGGEEGHHHGCHHFFHHFFHHHGGGGEHHHGHHGEGHHGHHHHHHHFHHHHHHGHGCDCGHFFFHHHHHGFHEHGG.D?<>>CGHHHGHHHHGGGGHHHGHHHHHHHHHHGGGGGGGGFFGGGGCGGGGGGGGGGGFFFFFFDFFFFFFFFFFFFFFFFFFFFFFFFFFFFFFFFFFFFFF
@M05620:37:000000000-D9766:1:1101:22082:8024 1:N:0:22
ACCACACCTTCTACAATGAGCTGCGTGTGGCTCCCGAGGAGCACCCCGTGCTGCTGACCGAGGCCCCCCTGAACCCCAAGGCCAACCGCGAGAAGATGCCCAGGTGAGTGGCCCGCTACCTCTTCTGGTGGCCGCCTCCCTCCTTCCTGGCCTCCCGGAGCTGCGCCCTTTCTCACTGGTTCTCTCTTCTGCCGTTTTCCGTAGGACTCTCTTCTCTGACCTGAGTCTCCTTTGGAACTCTGCAGGTTCTA
+
BBBABBBBFFFFGFGFAGAAGDHHGEFEA2GFFFFEDGGCDHHHHGGGADEGHHFGHHGGCGGGGEGGGGGHHHHGGGDHEGHHHEFEGGCCCGEF1FFGHHHGHHHFG1FFHHGGGGGHHHH0GHFGHG?GHGGGGGGFHHGHHGGGGE.AFFEEGB-:BFGFB@DB;FFFFFFFFFFFFFFFFFFFFFFFFBDFFFFFFFADDFFFFFFFFFFFFFFFFFFB.BFFFFFFFFFFFFFFFFFFFFFFFFF
@M05620:37:000000000-D9766:1:1101:9938:8047 1:N:0:22
ACCACACCTTCTACAATGAGCTGCGTGTGGCTCCCGAGGAGCACCCCGTGCTGCTGACCGAGGCCCCCCTGAACCCCAAGGCCAACCGCGAGAAGATGAGGGCCCGCTCCCTCTTCTGTTTTCCGCCTCCCTCCTTCCTGGCCTCCCGGAGCTGCGCCCTTTCTCACTGGTTCTCTCTTCTGCCGTTTTCCGTCGGACTCTCTTCTCTGCCCTGCGTCTCCTTTGGCACTCTGCCGGTTCTCGATCGGCAG
+
CCCCCCCAFFFFGGGGGGBFGFHHGEEBAEHGGFFE?EEGDHHHHGGEEEGGGHHHHHHEEGFGGGGGGGGHHHHGGGGHGHHHHGGGGG/>CGHFFHGFGDDA/<<@@<FGHHHHHD>10/=DDG.<<<<CHGHHHHHH/:GH.;CAC-ADGGGGG.:DGG0CF0FFFFFFFFFFFFFFF/BFFFFFFFFFBAFF>@FFFBFF/;FFFBBFFE99;9AFFFFFFF//:/;FF/;;=9;AF;;FF.:D-@;
@M05620:37:000000000-D9766:1:1101:23655:8075 1:N:0:22
ACCACACCTTCTACAATGAGCTGCGTGTGGCTCCCGAGGAGCACCCCGTGCTGCTGACCGAGGCCCCCCTGAACCCCAAGGCCAACCGCGAGAAGATGCCCAGGTGAGTGGCCCGCTACCTCTTCTGGTGGCCGCCTCCCTCCTTCCTGGCCTCCCGGAGCTGCGCCCTTTCTCACTGGTTCTCTCTTCTGCCGTTTTCCGTAGGACTCTCTTCTCTGACCTGAGTCTCCTTTGGAACTCTGCAGGTTCTA
+
ABBBBABAFFCFGGGGGGAFGFHHGEEBCEHHGFGEEEGEFEHHHGGGGGFGHHHFHHHGGGGEGGGGGGGHHHHGGGGHGHHHHGGGGGCCDGHHFHHHHHHGHHHHFHGGHHGGGGGHHHGHHHHGHHCFHGGGGGHGHHGHHGFFG/FFGAFGDGBGGGGGGADD;FFFFFFFFFFFFFFFFFFFFFFFFFDFFFFFFFFFFFFFFFFFFFFFFFFFFFFFFFFFFFFFBFFFFFFFFFFFFFFFFFF
@M05620:37:000000000-D9766:1:1101:17494:8090 1:N:0:22
ACCACACCTTCTACAATGAGCTGCGTGTGGCTCCCGAGGAGCACCCCGTGCTGCTGACCGAGGCCCCCCTGAACCCCAAGGCCAACCGCGAGAAGATGCCCAGGTGAGTGGCCCGCTACCTCTTCTGGTGGCCGCCTCCCTCCTTCCTGGCCTCCCGGGGCTGCGCCCTTTCTCACTGGTTCTTTCTTCTGCCGTTTTCCGTAGGACTCTCTTCTCTGACCTGAGTCTCCTTTGGAACTCTGCAGGTTCTT
+
1>>>A1>AFFFFBEG1AFFFGAECEAEEG0GH1FAAAEGCGHFHHGGGEEGGHAGEHHHGGGGEF>EGGGGEH>GFGGEF//GGGGA<CCC?@FCGBGB<G1FF11?0FBF/FG-@-<<FFHE0=D0D=CEHH?C-;.GGC/EBF0FBBB..9.9CBA-;9A-9-;A?-;B//9////;/F///:9/9999/9>ABFF/BAB;-A//999BFFB////;9FF-/;B9/:F/9FBB/////;///::-;9//
@M05620:37:000000000-D9766:1:1101:10573:8090 1:N:0:22
GAGGCTGCTTTGGAAGAAACTGATAAATTAGTGCAACAGGTCCGGATGAACATGGAAAAGTATCTTGCCTGGCTGACAGAATCTGGTACAACCCGTAAGGTCCTACAGGATGCTACCCGTAAGGACAGGCTCCTAGACGACTCCACGGGAGTAAACGAGCTGATGAACCAATGGCAAGTAAGTCAGGCCTTTCCGCTTTAGCACTCTTGTGGCTCCCATTGAACAATTCTCAGCATTTGTCCTTGTAACTG
+
CBCCCCFCFFFFGGGGGGGGG5FDF55DAF4DF5DDGHA233B22ABA35BBBBF333ABB5A5DD553B311B1B2BBAG5FGH55D@@GH11/B?1BFB3BFH3B331F32?4BFH??/>FG302?/FHHGB2FF3//>//F@2/<B<<?0111</>ADHHFHGF1>0<CC/CG0C<000=DG0GG.;FGHHGGGGGEHGGGGGGGFFGB..0=.:;FFBFFF/=0BCFFFGGGGF/F/;BFFF;/BFB
@M05620:37:000000000-D9766:1:1101:14092:8103 1:N:0:22
GAGGCTGCTTTGGAAGAAACTCATAGATTACTGCAACAGTTCCCCCTGGACCTGGACAAGTTTCTTGCCTGGCTTACAGAAGCTGAAACAACCCGTAAGGTCCTACACGATGCTACCCGTAAGGAAAGGCTCCTAGAAGACTCCAAGGGAGTAAAATATCTGATTAAACAATGGCAAGTAAGTAAGGCATTTCCGCGTTAGCACTCTTGTGGAGCCAATTGAACAATTCTCAGCATTTGTACTTGTAACTG
+
>3AA>>BABBB4E4BBFGBFGGHHHFHGFHB5DB4GBG2DFA5BBEAB2FBFFGFF231BBFFDFGFBBB3BAFG3B5BDGHBFGB3FBBBF11/1>BECGBBFFG321>?//BBBBF?//<?BFGF00?30FF??BGGB?B22B@D//???<@22111@@1?@1?F<?F?1<1001<1<>1<1<<1>F<<D00.<-<-.:;:C0;G;00:;0.;CBF:CF9FGGF9;0;09;CFFGGG0;F0F0;;C;;9
@M05620:37:000000000-D9766:1:1101:19622:8149 1:N:0:22
ACCACACCTTCTACAATGAGCTGCGTGTGGCTCCCGAGGAGCACCCCGTGCTGCTGACCGAGGCCCCCCTGAACCCCAAGGCCAACCGCGAGAAGATGAGGGCCCCCTCACTCTTCTGGGTGCCGCCTCCCTCCTTCCTTGCCTCCCGGAACTGCGCCCTTTCTCACTGGGTCTCTCTTCTGCCGTTTTCCGTAAGACTCTCTTCTCTGCACTGCATCTCCTTTGGGACTCTGCCGGTTCTCGATCCGGAG
+
BBBAB?AAFFFFGGGGGGGGGGHHGGGGHGHHHGGGDGGGGHHHHGGGEGGGDHHHHHHGGGCFGGGGGGGGHHHGGGGHGHHHHGGGGGGGGGHEFFFG2/AEG////>F11<F<11>00>.<<AA.<<E/:C/C0G00;/C0CCG.@;-:0099-CD-CG9000;00C.B..////;////;-.;FFBFA:..;/:/:/:/;///////;/9B//://;/BF//.:..///9/;:-9.//.//:.F-;-
@M05620:37:000000000-D9766:1:1101:7758:8150 1:N:0:22
AGTGCCAGCTCTCAATCGCACAGGGGACCCAGGGCCTGGCCCCTCCATCCAGAAAACCTATGACCTCACCCGCTACCTGGAGCACCAACTCCGCAGCTTGGCTGGGACCTATGTGAGTATCCAGCGTAGGAATCTGGGAGTTGGGGAGGAGTGAGGAGTTGGGGAAAGACAGTCCTAACCGTGGAGGGTTCTGGTAAATGATGGGGTGAGGAGGGGCTCTTTGGCTCCCACCAGTCCCCCTGTCTGGTCTA
+
>>AAAD5CAFFDG4BBGAAFEEFGAEEGGGGEGGAFD2GFEGEHFG2FDGFFF33GFEGFH3EGHF3@FGFFEG?>BEGCGHB?1?1FEBGHG?>EEFHHFGG???FGEGGHHHHFHBGHGHDGGGACCCGHHHHHFFFG?FGHCFEGCGGHHFHHG<</DE?CCDEHHHHFC0CHFHHHA;CGGGGA;CFCFG0CFGFFGFGGEEFFEFFFFD;=--AFFFFFFB9.A.ADFABFFFF?DEFFFEB;;B9
@M05620:37:000000000-D9766:1:1101:24678:8155 1:N:0:22
ACCACACCTTCTACAATGAGCTGCGTGTGGCTCCCGAGGAGCACCCCGTGCTGCTGACCGAGGCCCCCCTGAACCCCAAGGCCAACCGCGAGAAGATGAGGGCCCGCTACCTCTTCTGGTGGCCGCCTCCCTCCTTCCTGGCCTCCCGGAGCTGCGCCCTTTCTCACTGGTTCTCTCTTCTGCCGTTTTCCGTCGGACTCTCTTCTCTGACCTGCGTCTCCTTTGGCACTCTGCAGGTTCTCGATCGGCAG
+
ABBABBBBFFFFGGGGGGGFGGHHGEGAEEGHFGGEGGFGAGHHH1EEAEEFFHFHHHHGG?EEGGGGGGAGHGHGGGGHEFHHHGGECGDCFGFHHHGHHGGGGCG/-->GHHHHHHGGFFGHGGGGEHGHHGHHHHHHHHHHGGGGG?-BGGGGGGGGFFFFFFFFFFBFFFFFFFFFFFFFFDFFFFFFF.9BFFFFFFFFBFFFF/BFFF.-AFFFFFFFFF/;FFFFFF/BF;FFF/AFFFBF-;-
@M05620:37:000000000-D9766:1:1101:7743:8161 1:N:0:22
AGTGCCAGCTCTCAATCGCACAGGGGACCCAGGGCCTGGCCCCTCCATCCAGAAAACCTATGACCTCACCCGCTACCTGGAGCACCAACTCCGCAGCTTGGCTGGGACCTATGTGAGTATCCAGCGTAGGAATCTGGGAGTTGGGGAGGAGTGAGGAGTTGGGGAAAGACAGTCCTAACCGTGGAGGGTTCTGGTAAATGATGGGGTGAGGAGGGGCTCTTTGGCTCCCACCAGTCCCCCTGTCTGGTCTA
+
AA>AAFFFBFFFGGGGGGGCGGHGGGEEGGHHFFGGGGHHHHGHGGHHHHGHHHHCGGHHHHHHHHHHHHHGGFGGHHHHGHHHHH1?EHHHEGFGEHGHGHHGGGHHGHGHHHHHHHHHHHHHHGGGDGGFHHHHHH?FEHHHGGCDG.CGHFHHGGHGHHGGGFHH/GFHHHHHHHHHGGGGDGGGCFFGGGCFGGGGGGGGGGFFFFFEFFFFFFFFFFFFFFFFFFFFFFFFFFFFFFFFFFFFFFF
@M05620:37:000000000-D9766:1:1101:7037:8167 1:N:0:22
ACCACACCTTCTACAATGAGCTGCGTGTGGCTCCCGAGGAGCACCCCGTGCTGCTGACCGAGGCCCCCCTGAACCCCAAGGCCAACTGCGTCAACATGAGGGCTCGCCCCCTCTTCTTGGTCCCGCGTAGCTCCTTCCTTTCCTACCGGCTCTGTGCTCTTCCTCTCTCGGTCTCTCTTCCGCCGTTTTCCGTAGGCCTCTTTTTTCTGCCGTGGGTCTCCTTTGGCAAGATCACGGGTCTCGATTGGAGG
+
AAA1AAAAFFFFGBGGAG1AF1FFEAAAA0FG1BF00EEGFHHHHGGGEEGGHHGFHHHE/FGGG/EGGGGFH1GGGG?H//GHAF00B?////110B1BF/?0?///?A//CGHHE1111<><-A-<A-;C0;:0CGB00C000C.:A--;C90000;FF0;;;0/00.....0/;B///--;--;99BFBB-;A/;/AF/BB/-;///9----;BB-////B/B/;/--//;FA-9@@F//;//--//-
@M05620:37:000000000-D9766:1:1101:20678:8215 1:N:0:22
AGTGCCAGCTCTCAATCGCACAGGGGACCCAGGGCCTGGCCCCTCCATCCAGAAAACCTATGACCTCACCCGCTACCTGGAGCACCAACTCCGCAGCTTGGCTGGGACCTATGTGAGTATCCAGCGTAGGAATCTGGGAGTTGGGGAGGAGTGAGGAGTTGGGGAAAGACAGTCCTAACCGTGGAGGGTTCTGGTAAATGATGGGGTGAGGAGGGGCTCTTTGGCTCCCACCAGTCCCCCTGTCTGGTCTA
+
BCABBFFFCFFFGGGGGGGGGGHGGGGGGGHHGGGGGGHHHHGHGGHHHHHHHHHHHGHHHHHHHHHHHHHGGEGGHHHHHHHHHHHHGHHHGGGGGHHHGHHGGGHHGHHHHHHHHHHHHHHHHGEGGGHHHHHHHHHGGHHHGGGGGGGHHHHHHGHHHHGGGGHHHHHHHHHHHHHHGFFGGGGGEFGGGGGGGGGGGGGGGGFFFFFFFFFFFFFFFFFFFFFFFFFFFFFFFFFFFFFFFFFFFFF
@M05620:37:000000000-D9766:1:1101:14771:8221 1:N:0:22
AGTGCCAGCTCTCAATCGCACAGGGGACCCAGGGCCTGGCCCCTCCATCCAGAAAACCTATGACCTCACCCGCTACCTGGAGCACCAACTCCGCAGCTTGGCTGGGACCTATGTGAGTATCCAGCGTAGGAATCTGGGAGTTGGGGAGGAGTGAGGAGTTGGGGAAAGACAGTCCTAACCGTGGAGGGTTCTGGTAAATGATGGGGTGAGGAGGGGCTCTTTGGCTCCCACCAGTCCCCCTGTCTGGTCTA
+
AAAABFFFBFFFGGGGGGGCE?HHGGGGGGEHGEGGFGCFFFEAEEHHFHFGEG3GHGHGHFBGHHGHHHHGGEGC2FGBGFHHFGEGEFHHGG//EFHHFBGGGFHHGGEGHBGHHFHHHHGHGGGGGGHHHHGHHGHGGHHHGGGGGGGGHHBGHGHHGHGGGGHGGHHHHGHHHHHGGGFGGGGGDGGGGGFGGGGGGFFGGGFBFFFFFF;??BFFFFFFFFFFFFFFFFFFFFFFBFFFFF/9BF;
@M05620:37:000000000-D9766:1:1101:8969:8227 1:N:0:22
ACCACACCTTCTACAATGAGCTGCGTGTGGCTCCCGAGGAGCACCCCGTGCTGCTGACCGAGGCCCCCCTGAACCCCAAGGCCAACCGCGAGAAGATGCCCAGGTGAGTGGCCCGCTACCTCTTCTGGTGGCCGCCTCCCTCCTTCCTGGCCTCCCGGCGCTGCGCCCTTTCTCACTGGTTCTCTCTTCTGCCGTTTTCCGTAGGACTCTCTTCTCTGACCTGAGTCTCCTTTGGAACTCTGCAGGTTCTA
+
BBBBBBBAFFFFGGGGGGAFGFHFGGGAAEHHHFGEDGGGGHHHHGGGGGGGFHGHHHHFGGCGGGGGGGGHHHHGGGGHFHHHHGGCGG/BDGHFHHHHHHHGHHHHHHGGHHGGGGGHHHHHHHHHHHGHHGGGGGHGHHGHHGGGFGGGGGGGGG-ADFFFFFFFFFFFFFFFFFFFFFFFFFFFFFFFFFFFFFFFFFFFFFFFFFFFFFFFFFFFFFFBFFFFFFFFFFFFFFFFFFFFFFFFFF;
@M05620:37:000000000-D9766:1:1101:18584:8238 1:N:0:22
ACCACACCTTCTACAATGAGCTGCGTGTGGCTCCCGAGGAGCACCCCGTGCTGCTGACCGAGGCCCCCCTGAACCCCAAGGCCAACCGCGCGAAGATGCCCAGGTGAGTGGCCCGCTACCTCTTCTGGTGGCCGCCTCCCTCCTTCCTGGCCTCCCGGCGCTGCGCCCTTTCTCACTGGTTCTCTCTTCTGCCGTTTTCCGTCGGCCTCTCTTCTCTGCCCTGTGTCTCCTTTGGAATCTGCCGGTTTTCT
+
?AB@AAABBFFFGFFFGGBFGGHHGFCA4AEBAEEE??E22GFHHGGG?EGGFHFBGFFA>00EGGGGGG12CGHEEA?//?GF??EEDG/>/<CDFBFHH1/?GF1F1FFGHH--C-<GGFHHHFBDG/.GH-;@EAEEFFGGGFFF0BFGGGGF.9A--@-A-@DFFFFFFB/;9/.;F;BFFFFFB9/BFFFFFFFFDF9-9=ADF/;9/FFBF99BFF?//;9:FFFFFFB9//9:99/@-9A.;//
@M05620:37:000000000-D9766:1:1101:3972:8239 1:N:0:22
GAGGCTGCTTTGGAAGAAACTCATAGATTACTGCAACAGTTCCCCCTGGACCTGGAAAAGTTTCTTGCCTGGCTTACAGAAGCTGAAACAACCCGTAAGGTCCTACATGATGCTACCCGTAAGTAAAGGCTCCTAGAAGACTCCAAGCGAGTAAAAGAGCTGATGAAACAATGGCAAGGAAGTCAGGCATTTCCGCTTTATCACGCTTGTGGAGCCAATTGAACAATTCTCAGCATTTGTACTTATAACTG
+
AABBBBFBFFFFGGGGGGFGGGHHHHHHHHHHHHHHFFHFHHHHHGFGGHHHHGHHFGFHHHHHHHHHHHHHHHHHHHHHHHHHHHHHHHHH>B/B>EF3@3BFDHG44BBG4BF3BF>/>E?4BFEBBFB0FBD4BFGCBBF22FD/<</<@22D2/2@<?FF111FGH/GB<00<>.0>>F1=<0<>GGHD0.=.<.0000;.;C::.0;0.;EHFFG0CBGG/0;;;000=CFGGG0=FF00;;CB90
@M05620:37:000000000-D9766:1:1101:4553:8251 1:N:0:22
ACCACACGTTCTACAATGCGCTGCGTGTGGCTCCCGAGGAGCACCCCTTGCTGCTGACCTAGGCCCCCCTGAACCCCAAGGCCAACAGCGCGAAGATGCCCAGGTGAGTGGCCCGCTACCTCTTCTGGTGGCCGCCTCCCTCCTTCCTGGCCTCCCGGCGCTGCGCCCTTTCTCACTGGTTCTCTCTTGTGCCGTTTTCCGTAGGACTCTCTTCTGTGACCTGAGTCTCCTTTGGAACTCTGCAGGTTCTA
+
AAAAAAA11BB>BGEGFGEAE0AAEAAABAFFFABA/EE?FHFHHGGACBBEHHHHGHG1@BFGG>>>EEC01@FEEE/?/>??FF/0B>/</></BGFHB1CF?C1?FH/FCFC/>->FHHHHGHF1<<.<GCCCF.CFCGCBCGF0GFF.BC.;.:-:?AGB@-;9>B//;FFFFB9BF9FFBFFF/;;BB@BBFFBFBBAF?/BBFFB/;/B/;B/;BFF/;FB/:BBBFFFFFFFFFFFFFF-:/9/
@M05620:37:000000000-D9766:1:1101:9696:8253 1:N:0:22
ACCACACCTTCTACAATGAGCTGCGTGTGGCTCCCGAGGAGCACCCCGTGCTGCTGACCGAGGCCCCCCTGAACCCCAAGGCCAACCGCGAGAAGATGACCAGGTGAGTGGCCCGTTACCTCTTCTGGTGGCCGCCTCCCTCCTTCCTGGCCTCCCGGCGCTTCGCCCTGTCTCTCTGTTTTTCCCTTTTGCGGTTGTCCGTCTTACTCTCCTCTCGGACCTTTTGCTCCTTTGGAGCTTTGCAATTGCTA
+
CCCCCCB>FFFFGGGGGGFGGGHHGGGBGGHHHGGGGGGGGHHHHGGGGFGGGHHHGHHEGFGGGGGGGGGHFHHGGGGHGHHHHGGGGG<BFGHHHH2<22?<1110??/?0F--0..==<G1FG00=/.<.-<-;EH.C:E/CFH0CFG.0.:;D-99-:.A-;ADF./;BF/;F/9BB/.;//;F/9/;--;--:B/.;...////9:////9...;;////////;F/;F/;9/9///;///9///;
@M05620:37:000000000-D9766:1:1101:25583:8254 1:N:0:22
ACCACACCTTCTACAATGAGCTGCGTGTGGCTCCCGAGGAGCACCCCGTGCTGCTGACCGAGGCCCCCCTGAACCCCAAGGCCAACCGCGAGAAGATGCCCAGGTGAGTGGCCCGCCACCTCTTCTGGTGCCCGCCTCCCTCCTTCCTGGCCTCCCGGCGCTGCGCCCTTTCTCACTGGTTCTCTCTTCTGCCGTTTTCCGTAGGCCTCTCTTCTCTGACCTGAGTCTCCTTTGCAAGTCTGCAGGTTCTA
+
1>11A>1AFFB@AFGD3AFFD1EBEE0A00BGHGF0AAE/EE/FHE/EA/EF1AG1ABFE/E/E/E?EGGGCHGEEEGGGGHHEGGGGG/CCGGHHEG1FGFF/?1F<FD/FGG-@--<<GGFHG000=C0<<.-@AGHEGHC/0:C0CFG.9AEEC-;-9A?B-@A@@;9FFF/BF/-B/BFF/BFF/9/9/--9/-;/-/-9-/9/9/9//99B/;99F/F/-////;F/;B/;:/;///9/:-:/9/9
@M05620:37:000000000-D9766:1:1101:18590:8257 1:N:0:22
ACCACACCTTCTACAATGAGCTGCGTGTGGCTCCCGAGGAGCACCCCGTGCTGCTGACCGAGGCCCCCCTGAACCCCAAGGCCAACCGCGAGAAGATGCCCAGGTGAGTGGCCCGCTACCTCTTCTGGTGGCCGCCTCCCTCCTTCCTGGCCTCCCGGAGCTGCGCCCTTTCTCACTGGTTCTCTCTTCTGCCGTTTTCCGTAGGACTCTCTTCTCTGACCTGAGTCTCCTTTGGAATCTGCAGGTTCTAG
+
BBCBBBCCFFFFGGGGGGGGGGHHGGGGHGHHHGGGGGGGGHHHHGGGGGGGHHGHHHHGGGGGGGGGGGGGHHHGGGGHGHHHGGGGGGGGGGHHHHHHHHHGHHHHHHGGHHGGGGGHHHHHHHHHHHGHHGGGGGHGHHGHHGGGGFFGGGGGGGAGGGGGGGFFFFFFFFFFFFFFFFFFFFFFFFFFFFFFFFFFFFFFFFFFFFFFFFFFFFFFFFFFFFFFFFFFFFFFFFFFFFFFFFFFFFF
@M05620:37:000000000-D9766:1:1101:6697:8267 1:N:0:22
AGTGCCAGCTCTCAATCGCACAGGGGACCCAGGGCCTGGCCCCTCCATCCAGAAAACCTATGACCTCACCCGCTACCTGGAGCACCAACTCCGCAGCTTGGCTGGGACCTATGTGAGTATCCAGCGTAGGAATCTGGGAGTTGGGGAGGAGTGAGGAGTTGGGGAAAGACAGTCCTAACCGTGGAGGGTTCTGGTAAATGATGGGGTGAGGAGGGGCTCTTTGGCTCCCACCAGTCCCCCTGTCTGGTCTA
+
BA>AAFBFAFFFGGGGFGGCGEHCFGGGGGHHAEEEEGHGCHEHGGFGHFGHFFHHHGGGFHGHHHHFHHFEG/EGHHHHGFHHHHHFGHHGGGGEEFGGFBCGGGHGGHHHHHHHHGHHGHFHHGDFGGHHGFGHHFFFGFHHGCFGGGDGGFFGHGHHHHGCGGHHHFFFHHCFGGFHGDF@DEGG;FAFFGFGGGGGGGGGGGFBFFFFFFBB<>EFFFFFFFFEFFFFEFFFFFFFBFFFFFFFFFB
@M05620:37:000000000-D9766:1:1101:10369:8285 1:N:0:22
ACCACACCTTCTACAATGAGCTGCGTGTGGCTCCCGAGGAGCACCCCGTGCTGCTGACCGAGGCCCCCCTGAACCCCAAGGCCAACCGCGAGAAGATGCCCAGGTGAGTGGCCCGCTACCTCTTCTGGTGGCCGCCTCCCTCCTTCCTGGCCTCCCGGCGCTGCGCCCTTTCTCACTGGTTCTCTCTTCTGCCGTTTTCCGTAGGACTCTCTTCTCTGACCTGAGTCTCCTTTGGAACTCTGCAGGTTCTA
+
BBBBBBB3CFFFGGGGGG5BGAGHGFG24AEGHFFE?EEEDGHHHGGEAEEFDG3FHHE0>E0EFGGGG/1FGHHGGGGHGHHHGGGGGG/BCGHBDGHHHHHGGHHFFFCGHHCGGGGHHHHHHHHHFFGHHGGGGDHGHHGHHGFGGGGGGGGEFB-ABBBFBBFBBFFBFFBFBFFFFFFFFFFFFFFFFBFDFEFBDFFFFFFFFFFFFFFBFFFFFFF/BFFBFFBFFBFFFFFFFFFFFFAFFFF
@M05620:37:000000000-D9766:1:1101:24558:8299 1:N:0:22
AGTGCCAGCTCTCAATCGCACAGGGGACCCAGGGCCTGGCCCCTCCATCCAGAAAACCTATGACCTCACCCGCTACCTGGAGCACCAACTCCGCAGCTTGGCTGGGACCTATGTGAGTATCCAGCGTAGGAATCTGGGAGTTGGGGAGGAGTGAGGAGTTGGGGAAAGACAGTCCTAACCGTGGAGGGTTCTGGTAAATGATGGGGTGAGGAGGGGCTCTTTGGCTCCCACCAGTCCCCCTGTCTGGTCTA
+
BAABBFFBAFFFGGGGGGGGGGHHGGGGGGHHGGGGGGHHHHGHGGHHHHHHGGHHHGHHHHHHHHHHHHHGGGGGHHHHHHHHHHHHGHHHGGGGGHHHGHHGGGHHGHHHHHHHHHHHHHHHHGEGGGHHHHHHHHHGGHHHGGGGGGEHHHHHHGHHHHGGGGHHHHHHHHHHHHHHGGGGGGGGCAFGGGFGGGGGGGGGGGFFFFFFFFFFFFFFFFFFFFFFFFFFFFFFFFFFFFFFFFFFFFB
@M05620:37:000000000-D9766:1:1101:5338:8307 1:N:0:22
GAGGCTGCTTTGGAAGAAACTGAGAAACCAGTGACACAAGATCGGAAGACCACACATCTGTACTCTCGCCAGCTCGCAGAATCTCGTACTCCGCCTCCTGTTTTAAAGAAAAATACCGTTCCTGCCTGGGTCCTCGCCTCCTCCGCGGGCGTCCCCGGGTTGGTGAACCCCTTTCAAGTCGGTCAGGGCTTTCCGCATTCGCAGGGTTGTGGCTGGCTTTGCGGCCTCCCCCGGTCCCCTCGTTGTGTCTT
+
A?AAAAFA@FDFACFG11FGA111AABBBC0BBEGHB00AA1BA/B/B0BFCEF//1B1DB2D2DDB//////11/>///B1F2B0/B>?BG////??0F11B02BG11>00001<1/</BG21B0<1??B0/1@?</</<@<0///>><<<--..-::99;-.;0CBEFAE.0;0900;9:A--;9--;9///-;-9-9/-:--9;9@-;99-;-99:F//--;-9-:--A;-999---9-;;;---;B/
@M05620:37:000000000-D9766:1:1101:18671:8317 1:N:0:22
ACCACACCTTCTACAATGAGCTGCGTGTGGCTCCCGAGGAGCACCCCGTGCTGCTGACCGAGGCCCCCCTGAACCCCAAGACCAACCGCGAGAAGATGCCCAGGTGAGTGGCCCGCTACCTCTTCTGGTGGCCGCCTCCCTCCTTCCTGGCCTCCCGGAGCTGCGCCCTTTCTCACTGGTTCTCTCTTCTGCCGTTTTCCGTAGGACTCTCTTCTCTGACCTGAGTCTCCTTTGGAACTCTGCAGGTTCTA
+
BBB@BBBAFFFFDFGGFGGGGGHHFGGEHGEEFFFGEGGGDHAHHGGGGGGFFHFHHHHGGGGGFFGGGGGHHHHFGGGGFHHHHGF/CCFGGGHFHFFHHHHAGHHHFFGGGH@CCCGHFGHDBG00=CDGA@D?.EHGHHGBBCCB0/.FGG.A9--:;C/CB-9B9//BFFFFFBBFFFBBFF/9F9F/99:.B.BF?9..;BFFFFFFFFFFF/BFBF./;9BBFBFFF/B///;B9/B/99;FBF/
@M05620:37:000000000-D9766:1:1101:21728:8339 1:N:0:22
ACCACACCTTCTACAATGAGCTGCGTGTGGCTCCCGAGGAGCACCCCGTGCTGCTGACCGAGGCCCCCCTGAACCCCAAGGCCAACCGCGAGAAGATGCCCAGGTGAGTGGCCCGCTACCTCTTCTGGTGGCCGCCTCCCTCCTTCCTGGCCTCCCGGAGCTGCGCCCTTTCTCACTGGTTCTCTCTTCTGCCGTTTTCCGTAGGACTCTCTTCTCTGACCTGAGTCTCCTTTGGAACTCTGCAGGTTCTA
+
BBCDCDCDFFFFGGGGGGGGGGHHGGGEGGHHHGGGGGGGGHHHHGGGGGGGHHHHHHHGGGGGGGGGGGGHHHHGGGGHGHHHHGGGGGDGGGHHHHHHHHHGGHHHHHGGHHGGGGGHHHHHHHHHHHGHHGGGGGHGHHGHHGGGGGGGGGGGGA-DGGGGGGFFFFFFFFHFHHFFFHFHFFFFHHHHFFFFFFHFFFFFFFFFFFFFHHHFFFFFFFFFFFFFFFFFFFFFFFFFHHFHFFFFFFF
@M05620:37:000000000-D9766:1:1101:8195:8341 1:N:0:22
GAGGCTGCTTTGGAAGAAACTGATAAATTAGTGAAACAAGATCGGATGACCATTGATAAGTTTTTTGGTTAGCTTTAAGAAGCTGGAATCACTTCTCCGGTTCTAAAAAATAATACACGTAAGGAAAAGCTCCTAGAAGACTCCAAGGGAGTAAAAGAGCTGATGAAACAATGGCAAGAAAGTCAGGCATTTCCGCTTTAGCACTCTTGTGGATCCACTTGACCACTTCTCAGCATTTGTACTTGTACCTG
+
>3AB3>FBBBB4F4BBFGBGG5BBF5DDDBAADB5DDG2F2AA22A2A33BAB55DA5DBF5DA1A00A15BB5A555B@DB@BB21B33BB343BBB?EEEFFF4F33>B3B4FF3B>BFGHEG330BBBB1BBFG1?FB?1B?FFC/C<EH1@21??0FFFHE11?1?C><10<1<0><C1>1<CC<FDG00.<.<.::;<C:CCFC0:A:;;GG/BFGBFGGG/90B99;C0CFGG0CCFF;000;0B
@M05620:37:000000000-D9766:1:1101:12051:8356 1:N:0:22
ACCACACCTTCTACAATGAGCTGCGTGTGGCTCCCGAGGAGCACCCCGTGCTGCTGACCGAGGCCCCCCTGAACCCCAAGGCCAACCGCGAGAAGATGCCCAGGTGAGTGGCCCGCTACCTCTTCTGGTGGCCGCCTCCCTCCTTCCTGGCCTCCCGGAGCTGCGCCCTTTCTCACTGGTTCTCTCTTCTGCCGTTTTCCGTAGGACTCTCTTCTCTGACCTGAGTCTCCTTTGGAACTCTGCAGGTTCTA
+
CCCCCCCCFFFFGGGGGGGGGGHHGGGEGGHHHGGGGGGGGHHHHGGGGFGGHHHHHHHGGGGGGGGGGGGHHHHGGGGHGHHHHGGGGGFGGGHHHHHHHHHGHHHHHHGGHHGGGGGHHHHHHHHHHHGHHGGGGGHGHHGHHGGGGGGGGGGGGG?DGGGGGGFFFFFFFFFFFFFFFFFFFFFFFFFFFFFFFFFFFFFFFBFFFFFFFFFFFFFFFFFFFFFFFFFFFFFFFFFFFFFFFFFFFFF
@M05620:37:000000000-D9766:1:1101:22277:8358 1:N:0:22
GAGGCTGCTTTGGAAGAAACTCATAGATTACTGCAACAGTTCCCCCTGGACCTGGAAAAGTTTCTTGCCTGGCTTACAGAAGCTGAAACAACCCGTAAGGTCCTCCAGGATGCTCCCCGTAAGGCCCGGCTCCTCGCAGCCTCACAGGGAGTAACAGCGCTGCTGAAACAATGGCAAGTACGTCAGGAATTTCCGCTTTAGCACTCTTGTGGATCCACTTGCCCACTTCTCAGCATTTGTCCTTGTCCCTG
+
AABBBCFAFFFFGGGGGGGGGGGHGHHHHHHHHHHHEHGFGHHHHGGGFHHHHHHHHHHHHHHHHHHHHHHHHHHBHHHGHHHHHFHHHHHHE1EE/EHHHHHHH3GHHEHHHHBFGG/EE/B3B?<EDGGGGHGGGGG/FF2<FFHHGGGGEHDFFHGGG-<CHHHFH/GHBHHHHGHEFGHHG.///<:GGHGGGGGFGGGGGGGGGGGG0BFGGFGGF0BFG.AFFFFFFF/BFFFFBFFFFFFBFFF
@M05620:37:000000000-D9766:1:1101:27140:8399 1:N:0:22
ACCACACCTTCTACAATGAGCTGCGTGTGGCTCCCGAGGAGCACCCCGTGCTGCTGACCGAGGCCCCCCTGAACCCCAAGGCCAACCGCGAGAAGATGACCAGGGTAGGTGCCCCCTACCTCTTTCTGTGGGCGCCTTCCTCCTTCCCTGCCCCCCCGAGCTGCGCCCCTTCTTACCTGGTTTCTCTTCCGGCGGTTTCCGGAAGACTCTCTTCCCTTACCTTAAGCTCCTTTTGGAATTCTCAGGGTTCT
+
ABAABBBBFFFFGGGFFGGGGGHGGGGGHDHHHGG?EGGGGHGHHGGGFEGGHFHHHHHGGGGGGGGGGGGGGHHGGGGHGHHHHGGGGFCGGGHFEG2GHG0F/00//1?1?G.--.<>111>110=00<.<--;..<G00;/<0;/0<.:..;@-;---.//--;@-;F.//;///;.B/.////;//.-9--@DD/B.-.-;.//////;//.////:////////;/;F/F-B//////9/9.B../
@M05620:37:000000000-D9766:1:1101:5699:8399 1:N:0:22
ACCACACCTTCTACAATGAGCTGCGTGTGGCTCCCGAGGAGCACCCCGTGCTGCTGACCGAGGCCCCCCTGAACCCCAAGGCCAACCGCGAGAAGATGCCCAGGTGAGTGGCCCGCTACCTCTTCTGGTGGCCGCCTCCCTCCTTCCTGGCCTCCCGGCGCTGCGCCCTTTCTCACTGGTTCTCTCTTCTGCCGTTTTCCGTAGGACTCTCTTCTCTGACCTGAGTCTCATTTGGAACTCTGCAGGTTCTA
+
BBBBBBBBFFFFGGGGGGG5G5GHGGGFGGHGGGGGGGGGGHHHHGGGGGGGHHHHHHHGGGGGGGGGGGGHHHHGGGGHGHHHHGGGGGCCCGHHHHHHHHCFGHH0FGGGHHCGGGGHHHHHHFHHHHGHHGGGGGHGHHGHHGGGGGGGGGGGGG--A>BFBBFBBFFFFFFFFFFFFFFFFFFFFFFFFBDFFFFFFFFDFFFFFFFFFFFFFFFFFFFB.;BBBBFFFFFFFFFFFFFFFFFFFFF
@M05620:37:000000000-D9766:1:1101:10374:8399 1:N:0:22
GAGGCTGCTTTGGAAGAAACTCATAGATTACTGCAACAGTTCCCCCTGGACCTGGAAAAGTTTCTTGCCTGGCTTACAGAAGCTGAAACAACCCGTAAGGTCCTACAGGATGCTACCCGTAAGGAAAGGCTCCTAGAAGACTCCAAGGGAGTAAAAGAGCTGATGAAACAATGGCAAGTAAGTCAGGCATTTCCGCTTTAGCACTCTTGTGGATCCAATTGAACAATTCTCAGCATTTGTACTTGTAACTG
+
AABB>AFBFDFDGBBFGGCGGGHHHGHHHHFFGHBGFHHHHDBBFFAEEHCHHHEGB32GBGHFHHGBBF3BFGHBBBBGHHFGHB3GBFCH1?>EEFHHHBFGFHHFFGGHCFGFFFF?EEHFFHHBB?BFEGGFGHHH?B22BFGC?GEGFGGB@F2?DFGGHFFDFFF?DF>CCF>>FF=1=>FGHC0D0=.=<<C<0=<G0CGGHCCDG0CHFGGGHFGGFGBFBF;9CFGGGGG;CF0F;;;FCBF
@M05620:37:000000000-D9766:1:1101:6763:8411 1:N:0:22
ACCACACCTTCTACAATGAGCTGCGTGTGGCTCCCGAGGAGCACCCCGTGCTGCTGACCGAGGCCCCCCTGAACCCCAAGGCCAACCGCGAGAAGATGCCCAGGTGAGTGGCCCGCTACCTCTTCTGGTGGCCGCCTCCCTCCTTCCTGGCCTCCCGGAGCTGCGCCCTTTCTCACTGGTTCTCTCTTCTGCCGTTTTCCGTAGGACTCTCTTCTCTGACCTGAGTCTCCTTTGGAACTCTGCAGGTTCTA
+
BBBBBBBAFFFFGGGGGGBGGGHHGGGBAEHHHFFF?EGGGHHHHGGGGGGGHHHHHHGEGGGGGGGGGGGHHHHGGGGHGHHHHGGGGG<CFGHFHHHHHHHGHHHHHHGGHHGGGGGHHHHHHHHHHHGHHGGGGGHGHHGHHGGGGGGGGGGGGG-=BFFGGGFFFFFFFFFFFFFFFFFFFFFFFFFFFFFFFFFFFFFFFFFFFFFFFFFFFFFFFFFFFFFBFFFFFFFFFFFFFFFFFFFFFFB
@M05620:37:000000000-D9766:1:1101:14110:8417 1:N:0:22
ACCACACCTTCTACAATGAGCTGCGTGTGGCTCCCGAGGAGCACCCCGTGCTGCTGACCGAGGCCCCCCTGAACCCCAAGGCCAACCGCGAGAAGATGCCCAGGTGAGTGGCCCGCTACCTCTTCTGGTGGCCGCCTCCCTCCTTCCTGGCCTCCCGGAGCTGCGCCCTTTCTCACTGGTTCTCTCTTCTGCCGTTTTCCGTAGGACTCTCTTCTCTGACCTGAGTCTCCTTTGGAACTCTGCAGGTTCTA
+
CCCCCCCCFFFFGGGGGGGGGGHHGEFEDEHHHGGGGGGGGHHHHGGGEGGGGHHHHHHGGGGGGGGGGGGHHHHGGGGHGHHHHGGGGGGGGGHHFHGHHHHGHHHHHHGGHHGGGGGHHHHHHHHGHHGHHGGGGGHGHHGHHGGGGGGGGGGGGGBGGGGGGGFFFFFFFFFFFFFFFFFFFFFFFFFFFFFFFFFFFFFFFFFFFFFFFFFFFFFFFFFFFFFFFFFFFFFFFFFFFFFFFFFFFFB
@M05620:37:000000000-D9766:1:1101:7629:8421 1:N:0:22
ACCACACGTTCTACAATGCGCTGCGTGCGGCTCCCGAGGAGCACCCCGTGCTGCTGACCGAGGCCCCCCTGAACCCCAAGGCCAACCGCGCGAAGATGCCCAGGTGAGTGGCCCGCTACCTCTTCTGGTGGCCGCCTCCCTCCTTCCTGGCCTCCCGGCGCTGCGCCCTTTCTCACTGGTTCTCTCTTCTGCCGTTTTCCGTAGGACTCTCTTCTCTGACCTGAGTCTCCTTTGGAACTCTGCAGGTTCTA
+
AAAAAAA1>CFAGGGDAG1AE?FEGEE000AAA/A//AEE?GHFHGG//>B/1E1EHH0//E?EG?EGG?/0FEFGG??GF/FHHGCCGG/<<CC.1><<<GHGHHHF=D<<C<C@@CCCGHB:GHHB;G:CA@?9A9C.CBC/0;99FB?FFFA?A@-;@@@F=@B@-9/9BFFF9BB99FBBBBBBFFF/B@BAFEFFABAFFEFF/99/BBBB9BFFFFF/9BF/;BBB9FEFFFFFFFFFFFFFFFB
@M05620:37:000000000-D9766:1:1101:23058:8435 1:N:0:22
ACCACACCTTCTACAATGAGCTGCGTGTGGCTCCCGAGGAGCACCCCGTGCTGCTGACCGAGGCCCCCCTGAACCCCAAGGCCAACCGCGAGAAGATGAAGGCATGCTACCTCTTCTGTATCCCGCCTCCCTCCTTCCTGGCCTCCCGGCGCTGCGCCCTATCTCACTGGTTCTCTCTTCTGCCGTTTTCCGTCGGACTCTCTTCTCTGTCCTGCGTCTCCTCTGACCCTCTGCTGGTTCTCGATAGGCAG
+
BBCCCCCCFFFFGGGGGGGGGGHHGGGEHGHHHGGEFFEEGHHHHGGGGGGGHGHHHHHGGGGGGGGGGGGGHHHGGGGHGHHGHGGGGG@DFGHHHHH222F01?<1?1<?FFGGH11111<>C@CG<.<<<E/DFHH0/<<0GG.=--;:?-.;DGG?/:;FF09;0.BFFFBBF/F;FB/B-.A/ABFFFF-@9@DBBFFF/BF///;9/:/:ADFF/9.;B///;BFF///;::/;BFAF/9:FBB9
@M05620:37:000000000-D9766:1:1101:18306:8442 1:N:0:22
AGTGCCAGCTCTCAATCGCACAGGGGACCCAGGGCCTGGCCCCTCCATCCAGAAAACCTATGACCTCACCCGCTACCTGGAGCACCAACTCCGCAGCTTGGCTGGGACCTATGTGAGTATCCAGCGTAGGAATCTGGGAGTTGGGGAGGAGTGAGGAGTTGGGGAAAGACAGTCCTAACCGTGGAGGGTTCTGGTAAATGATGGGGTGAGGAGGGGCTCTTTGGCTCCCACCAGTCCCCCTGTCTGGTCTA
+
AA3AAFFFBFFFGGGGFGGCGCHCGGGGGDHHEFEDFGHFFHGHGGFFHCGHBGBEHGFHHHFHHHHHHHHGG?EEHFHHGGHHHGHHGHHGFEFGGHFFFHHGGGHHGHHHFFHHHGHHHHGHHGGGGGHHFHGGHHFFGEHHGGGGGGEFGHHHGGCGHHGGGGHGHHFHHHHFHHHHGGEGGGGGCFFBFGFGGFGGGGGGGGDFFFFFDFFFFDFFFFFFFFFFFFFFFFFFFFFFFFFFFFBFFFB
@M05620:37:000000000-D9766:1:1101:13246:8461 1:N:0:22
ACCACACCTTCTACAATGAGCTGCGTGTGGCTCCCGAGGAGCACCCCGTGCTGCTGACCGAGGCCCCCCTGAACCCCAAGGCCAACCGCGAGAAGATGAGGGCCCGCTCCCTCTTCTGTTTGCCGCCTCCCTCCTTCCTGGCCTCCCGGAGCTGCGCCCTTTCTCACTGGTTCTCTCTTCTGCCGTTTTCCGTAGGACTCTCTTCTCTGACCTGCGTCTCCTTTGGAACTCTGCAGGTTCTCGATCGGCAG
+
BBBBBBBBFFFFDFGGGGEGFDGHGEGAFEHHHGGGGGGGEHHHHGGGE1EFFHGHHHHEGGGGFGGGGGGHGHGFGGGEGHHHHGGGGGBDGGHHHHHFGGGGADFC?EFFGHHHHH1>0/=DFGGGDEEHHGHHFHEFCCHHAHGGGBDGGGGADGGCGGFGFBFBFFFFFFFFFFFFFFFFF.DFFFFF9.:DEBBFFFFF/FFFF/;BFF.@FFFFFFFFFE/;;BFFEF/;F.;FF/;FF?FF-B-
@M05620:37:000000000-D9766:1:1101:9984:8476 1:N:0:22
GCGGCTGCTTTGGAATCGCACACGTCTGACCTCCAGTCACTCCGGAGAATCTCGTATGCCGTCTTTTGCTTGCAAAAAAAAACCGAACCATACCTCACTGTCACCCCGGATACTTCCCTGCCTAGACGGCTCCTCCCCGCCTCCCCTTGCGTCCCCGCCCTGAAGAACCCCTATCAAGTACTTCCGACCTTTCCGCTTTCGCTCCTTTGTATCTCCGCTGCCTACCTTATCCGCCTTTGTAATTGTCCATG
+
>11>A>1>BF3BFAF111AFAE0AAB0B11GHBB0B211AFGFEE?EE0ABDD0ABFEDGEEA>?DD1BGGG/111B>>//////>///011001B1/112<2>BF/>//?/<@1??F1?/01101?<.>><<100<.<@-...=:/;;/:.:-;E-9-;-./000/;.99;.09//9;9B//9/;--9A9;:/9-;9AB---99/9/////////--;---/99-B9/;;/-9-;;BBBF/;//;/////
@M05620:37:000000000-D9766:1:1101:18522:8496 1:N:0:22
AGTGCCAGCTCTCAATCGCACAGGGGACCCAGGGCCTGGCCCCTCCATCCAGAAAACCTATGACCTCACCCGCTACCTGGAGCACCAACTCCGCAGCTTGGCTGGGACCTATGTGAGTATCCAGCGTAGGAATCTGGGAGTTGGGGAGGAGTGAGGAGTTGGGGAAAGACAGTCCTAACCGTGGAGGGTTCTGGTAAATGATGGGGTGAGGAGGGGCTCTTTGGCTCCCACCAGTCCCCCTGTCTGGTCTA
+
BCBCBFFFCFFFGGGGGGGGGGHGGGGGGGHHFGGGGGHHCHGHGGHHHHHHHHHHHGHHHHHHHHHHHHHGGEEGHHHHHHHHHHHHGHHHFGGGGHGHGHHGGGHHGHHHHHHHHHHHHHHHHGGGGGHHHHHHHHHGGHHHGGGGGGEGHHHHHGHHHHGGGGGHHHHHHHHHHHHHGGEFGGGGEGGGGGFGGGGGGGGGGGFFFFFFFFFFFFFFFFFFFFFFFFFFFFFFFFFFFFFFFFFFFF0
@M05620:37:000000000-D9766:1:1101:12523:8504 1:N:0:22
AGTGCCAGCTCTCAATCGCACAGGGGACCCAGGGCCTGGCCCCTCCATCCAGAAAACCTATGACCTCACCCGCTACCTGGAGCACCAACTCCGCAGCTTGGCTGGGACCTATGTGAGTATCCAGCGTAGGAATCTGGGAGTTGGGGAGGAGTGAGGAGTTGGGGAAAGACAGTCCTAACCGTGGAGGGTTCTGGTAAATGATGGGGTGAGGAGGGGCTCTTTGGCTCCCACCAGTCCCCCTGTCTGGTCTA
+
AB>AAFFFCFFFGGGGGGGGGGHGGGGGGGHHEGGGGGHHHHGHGGHHHHHHHHHHHGHHHHHHHHHHHHHGG@FGHHHHGHHHHHHEGHHHFGFGGHHHGHHGGGHHGHHHHHHHHHHHHHHHHGGGGGHHHHHHHHHGGHHHGGGGGGGGHHHHHGHHHHGGGGHHHHHHHHHHHHHHGGFGDGGGCFGGGGBFGGGGGFGGGGFFFFFFFFFFFFFFFFFFFFFFEFFFFFFFFFFFFFFFFFFFFFB
@M05620:37:000000000-D9766:1:1101:18464:8523 1:N:0:22
GAGGCTGCTTTGGAAGAAACTCATAGATTACTGCAACAGTTCCCCCTGGACCTGGAAAAGTTTCTTGCCTGGCTTACAGAAGCTGAAACAACCCGTAAGGTCCTACAGGATGCTACCCGTAAGGAAAGGCTCCTAGAAGACTCCAAGGGAGTAAAAGAGCTGATGAAACAATGGCAAGTAAGTCAGGCATTTCCGCTTTAGCACTCTTGTGGATCCAATTGAACAATTCTCAGCATTTGTACTTGTAACTG
+
>?AA3>C>BBB4G4BBCGBFGGHHHFFFFFBBGB4B4GBGHDABBBAA22BBGGEBA32BBDGDFFFBAB3FFGG3BBBFHHABG33F@B?BB1/>/BBEBBFGDG@B3BBEEG?DFF??>?F???FBB?BB/GBDBFDC23B?BFF??FDB@@D22?@??C???DF<?CFDDF<FFFF==<=<>10F<0<=<0<ACDE00=GH0CGFGFFDC0;:0;;<C:BC;9;0;;9;FFGCFGG9;;;C;;;C;0;
@M05620:37:000000000-D9766:1:1101:5751:8536 1:N:0:22
GAGGCTGCTTTGGAAGAAACTCATAGATTACTGCAACAGTTCCCCCTGGACCTGGAAAAGTTTCTTGCCTGGCTTACAGAAGCTGAAACAACCGGCACGTTCTATAAGGCTGCTCCAGTAGATGCCAGGCTCCTAAAAGACTCCACGAAAGAACCCGAGCTAATGCACCCATTTCAAGTCCATCAGGCCTTTCCGCTTAAGCACACTAGTGTCACCACTTGCACCCTTCACCGACTTGTTACTTGTAAATG
+
AAABCAFAFFFFGGGGGGGGGGHHHHHHHHHHHHHHFHHGHHHHHGGGHHHHHHHGHHHHGHHHHHHHHHHHHHHHHHHHHHHHHHHGHGHH1///>/>1BF1444D433B?/BFFE3D34B4BDGH3F/B0FGD3BB?F2BBFGHG//??2<@/AC?/>>1>FG1GG0DGH11FF0=G0<0<=<D0G<<CHHH...:.;:00;/C;/0;;0;00;;:;FGFFF:.;F/0;0;DF-.:;;9/;BF/;B9B/
@M05620:37:000000000-D9766:1:1101:14404:8555 1:N:0:22
ACCACACCTTCTACAATGAGCTGCGTGTGGCTCCCGAGGAGCACCCCGTGCTGCTGACCGAGGCCCCCTGAAACCCAAGGCCAACCGCGGGAAGATGCCCAGGTGAGTGGCCCGCTACCTCTTCTGGTGGCCGCCTCCCTCCTTCCTGGCCTCCCGGGGCTGCGCCCTTTCTCACTGGTTCTCTCTTCTGCCGTTTTCCGTAGGACTCTCTTCTCTGACCCGAGTCTCCTTTGGAACTCTGCAGGGTCTAG
+
CCCCCCCCFFFFGGGGGGGGGGHHGEGGHGHHHGGGGGGGGHHHHGGGGGGGHHHHHHHGGGGGGGGG/?2F3BGGCG/F/F?G?E////</>/0222?GCGG1?1C1?FCGH-A?CCH1FHD0DD0<<A.C-;C.C:E/CA/;0:00/9A9AAF.9-:;-A.@BFF-BF/FFBF/9::B/BFFFFF/;9/9-.;FF/9./.;:/:BFFFFFBFFFF//B/9-;9BFFF/9B//9B//:BFFFFF-B/BB/
@M05620:37:000000000-D9766:1:1101:17562:8576 1:N:0:22
GAGGCTGCTTTGGAAGAAACTCATAGATTACTGCAACAGTTCCCCCTGGACCTGGAAAAGTTTCTTGCCTGGCTTACAGAAGCTGAAACAACCCGTAAGGTCCTACAGGATGCTACCCGTAAGGAAAGGCTCCTAGAAGACTCCAAGGGAGTAAAAGAGCTGATGAAACAATGGCAAGTAAGTCAGGCATTTCCGCTTTAGCACTCTTGTGGATCCAATTGAACAATTCTCAGCATTTGTACTTGTAACTG
+
CCCCCCFCFFFFGFFGGGGGGGHHHHHHHHHHHGFHFHHHHHHHHGGGEHHHHHGGFFFHGHHHHHHFGHHHHHFFGHH5EGHH3@@GHBHHAEFEF1BGFGHHH3FG31GHHBFHFHDFEGHHFGHGEGHHGHG323BFGHHH22BFGH/EFHHHF/GHHH11FGHHHHHHFHHGHGGGFH1>F1FGEHHFHHGGEGGGFFHHHHHHHCHGH0C/;CGHGH0FBFFFGGGGGFGGGGGBF0FFFCFBFGF
@M05620:37:000000000-D9766:1:1101:20814:8577 1:N:0:22
AGTGCCAGCTCTCAATCGCACAGGGGACCCAGGGCCTGGCCCCTCCATCCAGAAAACCTATGACCTCACCCGCTACCTGGAGCACCAACTCCGCAGCTTGGCTGGGACCTATGTGAGTATCCAGCGTAGGAATCTGGGAGTTGGGGAGGAGTGAGGAGTTGGGGAAAGACAGTCCTAACCGTGGAGGGTTCTGGTAAATGATGGGGTGAGGAGGGGCTCTTTGGCTCCCACCAGTCCCCCTGTCTGGTCTA
+
AA3AAFFFBFFFGGGGGGGGGGHHGGGGGGHHGGGGGGHHHHGHGGFHHGHHGHHHHGHHHHGHHHHHHHHGG@EGHHHHHHHHHHHHGHHHGGGGGHHHGHHGGGHHGHHHHHHHHHHHHHHHHGGGGGHHHHHHHHGEGGHHGCFGGGEGHHHHGGHHHHGGEGHHHHHHHHHHHHHHGGGGGGGGGGGGGGFGGGGGGGGGGGFFFFFFFFFFFFFFFFFFFFFFFFFFFFFFFFFFFFFFFFFFFFB
@M05620:37:000000000-D9766:1:1101:20907:8586 1:N:0:22
AGTGCCAGCTCTCAATCGCACAGGGGACCCAGGGCCTGGCCCCTCCATCCAGAAAACCTATGACCTCACCCGCTACCTGGAGCACCAACTCCGCAGCTTGGCTGGGACCTATGTGAGTATCCAGCGTAGGAATCTGGGAGTTGGGGAGGAGTGAGGAGTTGGGGAAAGACAGTCCTAACCGTGGAGGGTTCTGGTAAATGATGGGGTGAGGAGGGGCTCTTTGGCTCCCACCAGTCCCCCTGTCTGGTCTA
+
AA>>AFFFBFFFGFGGGFGCGCHCG2AEFFHHBEEEGGHHHHGGGGHHHGHHHHHGHGHHHDGHHGHHHHHGG>FFHHHGBFGHHH1?EGHGAFCGGHBGEFHGGGHHGHHGHFHHHHHGHHGHHGGGGGHHHHHHHHAFGHHHGGEGGFCFG=GG<EGHHHGGFDGFCGHHHHHHHHHHGGGGEGGGGGGGGGFFGGGGGGGGGGDFFFFFFFFFFFFFFFFFFFFFFFFFFFFFFFFFFFFFFFFFFFB
@M05620:37:000000000-D9766:1:1101:10491:8589 1:N:0:22
GAGGCTGCTTTGGAAGAAACTCATAGATTACTGCAACAGTTCCCCCTGGACCTGGAAAAGTTTCTTGCCTGGCTTACAGAAGCTGAAACAACCCGTAAGGTCCTACAGGATGCTACCCGTAAGGAAAGACTCCTAGAAGAATACAAGGGAGTAAAAGAGCTGATGAAACAATGGCAAGTAAGTCAGGCATTTACGCGTTAGCACTCTTGTGGATCCAATTGAACAATTCTCAGCATTTGTACTTGTAACTG
+
A@BBAAFBCDDFGBBFFGFGGGHHHFHHHHEFFGCGCHEHHGABFEAEAEBFFHGHA32FBEFDHHHB3B3BBGHBA5BFGHBGHEBGBGFH>1>?>EHHH3FGFHHB3B@B2BFFGGF?EFHGHBG03BB?3FG4DHHH2?3B?BF/<GAEG2G22?2@FCG11?11?FG??FCGEF1>FD111>CGGF>D00.=-<-..;;C0CFCG0::G0:CGGFBFB0FBB;B0C00;BFFFGG909;C000;;0B
@M05620:37:000000000-D9766:1:1101:21709:8603 1:N:0:22
GAGGCTGCTTTGGAAGAAACTCCTAGATTACTGCACCCGTTCCCCCTGGACCTGGAAAAGTTTCTTGCCTGGCTTACAGAAGCTGAAACAACCCGTAAGGTCCTACAGGATGCTACCCGTAAGGAAAGGCTCCTAGAAGACTCCAAGGGAGTAAAAGAGCTGATGAAACAATGGCAAGTAAGTCAGGCATTTCCGCTTTAGCACTCTTGTGGATCCAATTGAACAATTCTCAGCATTTGTACTTGTAACTG
+
A?ABAAFBFFFBGB5BF4BB5B4BB5BFGHFHGF44B22ABBBFFEGGGFFHGGFH33BFGGH5GHD5BBGFGHG3BBFGHHF3F33GB?CGBE>E@1FGFFHGDGHHGGHHHGHHHHG?EEGFHFC0??FGAFFGHFGH?1?@1@FFCCEDFFHFDF0FHH1?GFHDFCG<DGFFFF1>FB<F<=CGEC<GFFDEADE;;CGHGFHHF;CEHCCHF0CFGF0FFGFBBFC0;FGGGGG0CFBFFCBBB0F
@M05620:37:000000000-D9766:1:1101:12831:8605 1:N:0:22
ACCACACCTTCTACAATGAGCTGCGTGTGGCTCCCGAGGAGCACCCCGTGCTGCTGACCGAGGCCCCCCTGAACCCCAAGGCCAACCGCGAGAAGATGCCCAGGTGAGTGGCCCGCTACCTCTTCTGGTGGCCGCCTCCCTCCTTCCTGGCCTCCCGGAGCTGCGCCCTTTCTCACTGGTTCTCTCTTCTGCCGTTTTCCGTAGGACTCTCTTCTCTGACCTGAGTCTCCTTTGGAACTCTGCAGGTTCTA
+
>A11A11AFFFDAFG1FEF111B1A0AEGEGHBF0EEEG/EGGHHG?FEEE/FAABGFCFEEEFE//EEGG0G1/?EGA///G//??/><B</<0?>11<G1C/11<F?DCGA/<AC?@GHHHF0=GF=C<GC-ACCC:CCC./<;/CFFFGGF.:A--AAE//9@F?-BFFB99FFFFFBFFFFFFBBF/BB@FFFFFFFF---9/BB9/:/9FBF9/;BBBB-BBFFFFFFE/9B///:/9BF9-BBB9
@M05620:37:000000000-D9766:1:1101:21779:8607 1:N:0:22
ACCACACCTTCTACAATGAGCTGCGTGTGGCTCCCGAGGAGCACCCCGTGCTGCTGACCGAGGCCCCCCTGAACCCCAAGGCCAACCGCGAGAAGATGAGGGCCCGCTCCCTCTTCTGGTGGCCGCCTCCCTCCTTCCTGGCCTCCCGGAGCTGCGCCCTTTCTCACTGGTTCTCTCTTCTGCCGTTTTCCGTCGGACTCTCTTCTCTGACCTGAGTCTCCTTTGGCACTCTGCCGGTTCTCGATCGGCAG
+
>1>AA1>ACF@B3GG13AABAAA1ABEAE0AFCFFAAAE/EGGGHGCE/AE/F1ABGG0A>E?EC?>>EEEEGF/EGEFCCEH?/FEEG//</AFFD1DGH?CA/>C/<CFHHHEHHD1>C.GG@CCCA.CGGGHGHGFHBC.BFAF.-999CFF?AE@@//9/BFFFFF;B/9FFFFFFF/9B@ABFFFFF9-;?@@@FFFFFBFFFFBBFFF/-99/:FFFFFE//;BFFFF/;-9:A/:9/FF@--@-
@M05620:37:000000000-D9766:1:1101:7630:8616 1:N:0:22
ACCACACGCTCTACAATGCGCTGCGTGCGGCGCGCGAGGAGCACCCCTTGCTGCTGACCCAGGCCCCCCCGAACCCCAAGGCCAACCGCGCGAAGATGAGGCTTCGCTCTCTCTTCTGATTTCGGGTTATCTCCTTCCTGTCCTGCCGGAGCTACGCTTTTTCTCCCTTGTTCTCTCTTCTTCCGTTTTCCGTCGGACTCTATTGTCTTCCCTGGGTTTCCTTTGGCCCACTGATGGCTCTGGATGGGCTG
+
>1>>AAA>>A>AEB1BAGBAE0ECEAAB0AA/A/AA/>>>/BE0BEE?0BBB1F11FE00>?CCFEG@E////<>?A/?FF/?GHE/<<><<-A@.0;00:..//;..;:0;90B0000;000/-..;.0000;000/0;0/900/-;--;--/:---:;////;/B-;-/;BBFFFFBFE///-/999/B-;-;---;///9;9;:////-/B-9/9-:;F/F/;/BA-AF///9/;99B/99B/;-;-;
@M05620:37:000000000-D9766:1:1101:13637:8645 1:N:0:22
AGTGCCAGCTCTCAATCGCACAGGGGACCCAGGGCCTGGCCCCTCCATCCAGAAAACCTATGACCTCACCCGCTACCTGGAGCACCCACTCCGCAGCTTGGCTGGGACCTATGTGAGTATCCAGCGTAGGAATCTGGGAGTTGGGGAGGAGTGAGGAGTTGGGGAAAGACAGTCCTAACCGTGGAGGGTTCTGGTAAATGATGGGGTGAGGAGGGGCTCTTTGGCTCCCACCAGTCCCCCTGTCTGGTCTA
+
AA>>AFFFAFFFG1GGGGG1E?HCGEFEEEHHBBEEFFHHHHGHGGHHHGHHGHHHHGHHHGGHHFGHHHHGG>EEHHHH>FHHHH/?EGHHFGGGGHGFGHHGGGHHGHHH1BGBHHHHHFFGHG<?BADGGHHHHHAFGHGHGGFGGACGHHHHHGHHHH?CEA:GFCCHHCHHHHHGGGGGBEG?AFGGGGFFGGGGGGGGGFF@FFFFF-9@@@FFFFFFFFFFFFFFEFFFFFFB@FFFFBF/BFB
@M05620:37:000000000-D9766:1:1101:17859:8646 1:N:0:22
AGTGCCAGCTCTCAATCGCACAGGGGACCCAGGGCCTGGCCCCTCCATCCAGAAAACCTATGACCTCACCCGCTACCTGGAGCACCAACTCCGCAGCTTGGCTGGGACCTATGTGAGTATCCAGCGTAGGAATCTGGGAGTTGGGGAGGAGTGAGGAGTTGGGGAAAGACAGTCCTAACCGTGGAGGGTTCTGGTAAATGATGGGGTGAGGAGGGGCTCTTTGGCTCCCACCAGTCCCCCTGTCTGGTCTA
+
BCABBFFFCFFFGGGGGGGGGGHGGGGGGGHHFGGGGGHHHHGHGGHHHHHHHHHHHGHHHHHHHHHHHHHGGEFGHHHHGHHHHHHFFHHHGGGGGHHHGHHGGGHHGHHHHHHHHHHHHHHHHGGGGGHHHHHHHHHGGHHHGGGGGGEGHHHHHGHHHHGGGGHHHHHHHHHHHHHHGGGGGGGGGGGGGGGGGGGGGGGGGGFFFFFFFFFFFFFFFFFFFFFFFFFFFFFFFFFFFFFFFFFFFFF
@M05620:37:000000000-D9766:1:1101:17875:8656 1:N:0:22
AGTGCCAGCTCTCAATCGCACAGGGGACCCAGGGCCTGGCCCCTCCATCCAGAAAACCTATGACCTCACCCGCTACCTGGAGCACCAACTCCGCAGCTTGGCTGGGACCTATGTGAGTATCCAGCGTAGGAATCTGGGAGTTGGGGAGGAGTGAGGAGTTGGGGAAAGACAGTCCTAACCGTGGAGGGTTCTGGTAAATGATGGGGTGAGGAGGGGCTCTTTGGCTCCCACCAGTCCCCCTGTCTGGTCTA
+
>>AAADDFAFFFGFGGGAF1A0B0AAEEGF0FFAEEFFGGFGE/EGFHFG1BEGBFGGHHHABFBFB@GGHEGGEEHHGBFGHFFGGHGFHHFE/EEBGH?GH<?EGHGHHHDFGGGHFHHEHFHG??<EBFFHHFHHHFGHFGCCF@?GGGGFGGBAHFGCC-CCAGHHFH:GHHHHHHGEEGGGG@.;AFFGFFFGGFGGFFGGF?EFEFF?=@@=EFEFFBB9FFEFFFEAFFFFFF?EFFFB/:BF/
@M05620:37:000000000-D9766:1:1101:21945:8657 1:N:0:22
ACCACACCTTCTACAATGAGCTGCGTGTGGCTCCCGAGGAGCACCCCGTGCTGCTGACCGAGGCCCCCCTGAACCCCAAGGCCAACCGCGAGAAGATGCCCAGGTGAGTGGCCCGCTACCTCTTCTGGTGGCCGCCTCCCTCCTTCCTGGCCTCCCGGCGCTGCGCCCTTTCTCACTGGTTCTCTCTTCTGCCGTTTTCCGTAGGACTCTCTTCTCTGACCTGAGTCTCCTTTGGAACTCTGCAGGTTCTA
+
ABABBBBCFFFFGGFGGGGGGGHHGEGEEEHFFFFEEGEGGHGHHGGGEEFGHHGHHHHGGGGGGGGGGGGHFHHGGGGHGHHHHGGGGGDGGGHGHFHHHHHGHHHHHHGGHHGGGGGHHHHHHHHGHHGHHGGGGDHGHHGHHGGGEGGGGGGGGG-DGFFFFFFFFFFFFFBFFFFFFFFFFFFFFFFFFFFFFFFFFFFFF0BFFFFFFFFFFF0;FFF/FFFFFFFFFFFFFFFFFFFFFFFFFFB
@M05620:37:000000000-D9766:1:1101:20877:8681 1:N:0:22
ACCACACCTTCTACAATGAGCTGCGTGTGGCTCCCGAGGAGCACCCCGTGCTGCTGACCGAGGCCCCCCTGAACCCCAAGGCCAACCGCGAGAAGATGCCCAGGTGAGTGGCCCGCTACCTCTTCTGGTGGCCGCCTCCCTCCTTCCTGGCCTCCCGGGGCTGCGCCCTTTCTCACTGGTTCTCTCTTTTGCCGTTTTCCGTAGGACTCTCTTCCCTGACCTGGGTCTCCTTTTGAACTCTTCCGGTTCTT
+
ABBBBBBBFFFFGGGGGGGGGGHHGEGEHGHHHGGGGGGGGHHHHGGGGGGGHHHHHHHGGGGGGGGGGGGHHHHGGGGHGHHHHGGGGGFGGGHHHHBGH2/F111<<<FAGH-----FF<0D00<D</=.C<:DA.CFCBFCHBF00:.F0.EE.A--9-.9--;B-BF////;//;9B//////;////;99AFF/F./.::/9/9///;//.//.:B/..9/9./;/;B/;.;///////9@@D.//
@M05620:37:000000000-D9766:1:1101:14231:8686 1:N:0:22
AGTGCCAGCTCTCAATCGCACAGGGGACCCAGGGCCTGGCCCCTCCATCCAGAAAACCTATGACCTCACCCGCTACCTGGAGCACCAACTCCGCAGCTTGGCTGGGACCTATGTGAGTATCCAGCGTAGGAATCTGGGAGTTGGGGAGGAGTGAGGAGTTGGGGAAAGACAGTCCTAACCGTGGAGGGTTCTGGTAAATGATGGGGTGAGGAGGGGCTCTTTGGCTCCCACCAGTCCCCCTGTCTGGTCTA
+
BBAABFFFCFFFGFFGGGGGGGHGGGGGGGHHFEEGGGHHHHGHGGHHHHHHHHHGHGHHHFHHHHHHHHHGGEEGHHHHEGHHHGGGGHHGEGGGGHHHGHHGGGHHGHHHHHHHHHHHHHHHHGGGGGHHHHHHHHCFGHHHGGGGGGEGHFHHGGHHHHGGFGHHHHGHHHHHHHHHGGGGGGGGAFGGGGCFFGGGGGGGGGADFFFFFFFFFFFFFFFFFFFFFFFFFFFFFFFFFFFFFFFFFFB
@M05620:37:000000000-D9766:1:1101:21381:8695 1:N:0:22
ACCACACCTTTACAATGCGCTGCGTGTGGCTCCCGCGGCGCACCCCGTTCTGCTTACCGAGGCCCCCCTGAACCCCAAGGTCAACCGCGCGAAGATGCCCAGGTGCGTGGCCCGCTACCTCTTCTGGTGGCCGCCTCCCTCCTTCCTGGCCTCCCGGCGCTGCGCCCTTTCTCACTGGTTCTCTCTTCTGCCGTTTTCCGTAGGACTCTCTTCTCTGCCCTGCGTCTCCTTTGGAACTCTGCAGGTTCTAG
+
BBB@BBBBFF5BFGGGG4AAAAAABEGHGHHGFGGCGG0A>EEGGG>EBFFHH3BBBGFCGGGGGGGG/F2FGHGGGDHGFHHHGHCCG/>@@->=G<FFGHF<G<-C<CCHHGGG-AGFGGGGGGFFGGGGGGGGGGGGGGFFFFFFBFFFFFFFFFCDFFFFFFFFFFFFF/BFBFFFFFFFFFFFFFFFFFFFFFFDF?DF9BFFFFFFFFFFFFFEFFFFFFFFFFFFFFE/9/FFFFFFFFFFFFB
@M05620:37:000000000-D9766:1:1101:22400:8709 1:N:0:22
ACCACACCTTCTACAATGAGCTGCGGGTGGCTCCCGAGGAGCACCCCGTGCTGCTGACCGAGGCCCCCCTGAACCCCAAGGCCAACAGCGAGAAGATGCCCAGGTGAGTGGCCCGCTACCTCTTCTGGTGGCCGCCTCCCTCCTTCCTGGCCTCCCGGCGCTGCGCCCTTTCTCACTGGTTCTCTCTTCTGCCGTTTTCCGTAGGCCTCTCTTCTCTGACCTGAGTCTCCTTTGGAACTCTGCAGGTTCTA
+
AAA1AAAAFFFFG3FF3FF1G1GFG00A00BB1AF//EFGCHHHHGGGCAEGFHG1DGFG?G?GG/EGGEF0B1FFGG/G//?GHGF0BCC//C0F1F1<FGCFHGHFHEFEFEGCC-CGHHBBGHGBGH.CGGGCGF.CHHGFGGEFF/.AF.;A.;9@@@@F---;-;//BFFFBFFBFFFFEFFFFFFFF@FFFFFF?F-AF/;BAFF/FFFFFF/BFFF9BFFFFFFF/BB/FFFBFFFB9FFFFFF
@M05620:37:000000000-D9766:1:1101:9485:8716 1:N:0:22
ACCACACCTTCTACAATGAGCTGCGTGTGGCTCCCGAGGAGCACCCCGTGCTGCTGACCGAGGCCCCCCTGAACCCCAAGGCCAACCGCGAGAAGATGAGGGGCCCCCCACTCTTCTTGGTGGCGGCTTCCTCCTTCCTTGCCTTCCGGCACTGCGCCCCTTTTCCATTGTTCTCTCTTTCTCCGTTTTCCGTCAGACTCTCTTTCCTGCACCGGATCTCCTTTGGCACCCTGCCGGGTCTTGATTCGCAA
+
CCCCCCCCFFFFGGGGGGGGGGHHGFGEFGHHHGGGGGGGGHHHHGGGEGGGHHGHHHHGGGGGGGGGGGGHGHHGGGGHGHHHHGGGGGFGGGHGHHHH2//>C//-->C./0=0<0DDGG.<--=--;C00=/;0C00;0;00=C.;;--//0.9;D-EF;00:0:099B090000;0000;..BFF0FD:..;0000900;;00900/;/---.-00;0:FBFBF0.../.;--=A-/000000;.;.
@M05620:37:000000000-D9766:1:1101:23105:8716 1:N:0:22
GAGGCTGCTTTGGAAGAAACTCATAGATTACTGCCACAGGTCCCCCGGGCCCTGGAACCGTTTCTTGCCTGGCTTGCAGAAGCTGAAACCACCCGTCAGGTCCTACAGGATGCTACCCGTAAGGAAAGGCTCCTCGCCGACTCCACGGGAGTCACAGAGCTGCTGAAACAATGGCAAGTAAGTCAGGCATTTCCGCTTTAGCACTCTTGTGGATCCAATTGCACAATTCTCAGCATTTGTACTTGTCACTG
+
A1>AAAFAFFFFFFGGFFGGG1FFB3AFFH1GH1AGGFF0A1B0BEAFG/EEHCGFGF/ABAGH2BF1GHF/FFG/G1FDGHBBB1BGGFGFFGGG//?GH>BG>FGHFGHHHH2GHHGG/?FH100@GHHHGH0C//>/>CGG10>CGGCG/=00D/<GHH/CGHGFGCGGHFHHHGH00;FFGGGG?FGGGGGGFGGEGGGGGGGGGGGBFFFFB/BFF//;B-BFFFFFFFFFFFFFBFFFFF//BFB
@M05620:37:000000000-D9766:1:1101:23096:8734 1:N:0:22
GAGGCTGCTTTGGAAGAACCTCATAGATTAGTGAAACAGTTCCCCCTGGACCTGGAAAAGTTTCTTGCCTGGCTTACAGAAGCTGAAACCACCCAGAAGGTCCTACAGGATGCTACCCGTAAGGAAAGGCTCCTAGAAGACTCCAAGGGAGTAAAAGAGCTGATGAAACAATGGCAAGTAAGTCAGGCATTTCCGCTTTAGCACTCTTGTGGATCCAATTGAACAATCCTCAGCATTTGTACTTGGAACTG
+
A1AAA1>11B3D1BBFGG1AAFADD3DAEG1DF3FF1A01B2D1FE?E/B0BBC0B1BF0GBDG2FA1BBAGHHGGH1GAGHG1BFFHH0/B/B//>0BFBBB121F10BB10B@BF>>>EFFFHB00<?1<F<FGFHHHBH1GBGFFCHGGFGHB1?0@<F11??GBFHH?GFHBG<==FHFFFGEFHH1F00.<..<<=DG00/;0:<CAG00:=0:CHC0:GFB/9CFFBFG0BB00;990000;BFB
@M05620:37:000000000-D9766:1:1101:22783:8749 1:N:0:22
AGTGCCAGCTCTCAATCGCACAGGGGACCCAGGGCCTGGCCCCTCCATCCAGAAAACCTATGACCTCACCCGCTACCTGGAGCACCAACTCCGCAGCTTGGCTGGGACCTATGTGAGTATCCAGCGTAGGAATCTGGGAGTTGGGGAGGAGTGAGGAGTTGGGGAAAGACAGTCCTAACCGTGGAGGGTTCTGGTAAATGATGGGGTGAGGAGGGGCTCTTTGGCTCCCACCAGTCCCCCTGTCTGGTCTA
+
>>>AAFFFBFFFGGGGGGFGGGHGGCGEEEFHGGGGGGHHHHGCEGGHHHGHHHHGHGFGHHHHHHHHHHHGEEEGHHHHHHHGHHACEHHGGGGEEHHCEHFFGGHG/?GGFBDGHHHHHHHHHGCA<EF1FFFFHF0F?<?GGGECG?><C<GGGFHFFEGGFA.CCGHHHHHHHHHHGACBCADBGGGFFFGBFGF0FGFGGDABFFFBAABB?BFF/BFFBFFEFFFFFFFFFFFDBEFFEFFFFB/
@M05620:37:000000000-D9766:1:1101:25578:8756 1:N:0:22
GAGGCTGCTTTGGAAGAAACTCATAGATTACTGCAACAGTTCCCCCTGGACCTGGAAAAGTTTCTTGCCTGGCTTACAGAAGCTGAAACAACTGGTAAGGTCCTACAGGATGCTACCCGTAAGGAAAGGCTCCTAGAAGACTCCAAGGGAGTAAAAGAGCTGATGAAACAATGGCAAGTAAGTCAGGCATTTCCGCTTTAGCACTCTTGTGGATCCAATTGAACAATTCTCAGCATTTGTACTTGTAACTG
+
BBBBBCFCFFFFGGGGGGBGGGHHHGHHHHHGHHFHGHHHHGHHHGGGEHGHHHGGFDFHHHHHHHHGGHHHHHHGGGHHHHGHHEFHHFHH33?BFGHHHHHHHHHHHHHHHHHHGHGEEGHGHHHBBFGHGHHGHHHHFFFHGHHGDHGGGGHGFFFFHHHHGHHHHHHHHHHHHGHFHGGHGGHHG<FFGHGE<EGGFHHHFGGFHDGEHGCGCGHHHHHHHHH0CGFCFGGFGGGFFGGGFCFGFFG
@M05620:37:000000000-D9766:1:1101:14572:8772 1:N:0:22
GAGGCTGCTTGGAAGCAACTCCTAGATTACTGCAACCGTTCCCCCTGGACCTTGAAAAGTTTCTTGCCTGGCTTACAGAAGCTGAAACAACCCGTCAGGTCCTACAGGATGCTACCCGTAAGGAAAGGCTCCTAGAAGAATCCAAGGGAGTAAAAGAGCTGATGAAACAATGGCAAGTAAGTCAGGCATTTCCGCTTTAGCACTCTTGTGGATCCAATTGAACAATTCTCAGCATTTGTACTTGTAACTGA
+
A?AAAAFAFFBAA5B44BBBB4BDGBDD5FGD5A4BAAABBABBEFFA2BEA3B3BB5BBFEDFHFBBB3FGCG335B5BB@BF333B3G?E>>B?11BB333BFG3B?B32BBFB0A/EEHHFFH?B??BFG?BFGB22?B2@@@F/?C?@F@?1?<??1?11?1D1?<<1100>C=<<1>111//<0<=0<C<<..;0;:<;CCG0CCDH0CC:C;C99CFFF0;0FFFGFF9CF090;999;;FGBF0
@M05620:37:000000000-D9766:1:1101:22937:8802 1:N:0:22
AGTGCCAGCTCTCAATCGCACAGGGGACCCAGGGCCTGGCCCCTCCATCCAGAAAACCTATGACCTCACCCGCTACCTGGAGCACCAACTCCGCAGCTTGGCTGGGACCTATGTGAGTATCCAGCGTAGGAATCTGGGAGTTGGGGAGGAGTGAGGAGTTGGGGAAAGACAGTCCTAACCGTGGAGGGTTCTGGTAAATGATGGGGTGAGGAGGGGCTCTTTGGCTCCCACCAGTCCCCCTGTCTGGTCTA
+
>AAAAFFFBFFFGGGGGGFGGGHHGFGGDGHHGGGGGGHHFHGFGGHHHHGHHHHHHGHHHHHHHHHFHHHGGEFGHHHHHHHGHHHHGHHHGGGGGHFGEHHGGGHHGHHHGHGHFDHHHHHFFGAECDHHHGHFFGHF?FFFGDAGFDEGHHFHHFHGHGCDGGHHFGFFHHFHGHHFDGEGAGDA;.FFEGFFFBFFGGBFGGDAFFEFFDFFFDFFFFFFFFB9:FFFEFFFFFFFCEFFFFFB;B:
@M05620:37:000000000-D9766:1:1101:14509:8805 1:N:0:22
ACCACACCTTCTACAATGAGCTGCGTGTGGCTCCCGAGGAGCACCCCGTGCTGCTGACCGAGGCCCCCCTGAACCCCAAGGCCAACCGCGAGAAGATGCCCAGGTGAGTGGCCCGCTACCTCTTCTGGTGGCCGCCTCCCTCCTTCCTGGCCTCCCGGCGCTGCGCCCTTTCTCACTGGTTCTCTCTTCTGCCGTTTTCCGTAGGACTCTCTTCTCTGACCTGAGTCTCCTTTGGAACTCTGCAGGTTCTA
+
BCBCCCCBFFFFGGGGGGFGGGHHGGGEFGHHHGGGDGEGFHHHHGGGEFGGGHHHHHHGGGGGGGGGGGGHHHHGGGGHGHHHHGGGGGBDGGHHHHHHHHHGHHGHHHGGHHGGGFGHHHHHHHHGHHGHHGGGGGHGHHGHGGGGGGGGGGGGGG-?DFFFFFFFFFFFFFFFFFFFFFFFFFFFFFFFFFFFFFFFFFFFFFFFFFFFFFFFFFFFFFFFEFFFFFFFFFFFFFFFFFFFFFFFFF9
@M05620:37:000000000-D9766:1:1101:14737:8808 1:N:0:22
GAGGCTGCTTTGGAAGAAACTCATAGATTACTGCAACAGTTCCCCCTGGACCTGGAAAAGTTTCTTGCCTGGCTTACAGAAGCTGAAACAACCCGTAAGGTCCTACAGGATGCTCCCCGTACGGACCGGCTCATAACAACCTCACCGGGAGTAACCGCGCTGATGAAACCCTGTCAAGTCCGACAGGCCTTTCCGCTTTAGCACTCTTGTGGCTAACCTTGCACACTTCTCAGCATTTGTCCTTGACACTG
+
ABACCCFCFFFFGGGGGGGGGGGHHHHHHHHHHHHHHGHHHHHHHGGGHGHHHHHEGHHHFHHHHHHHHHHHHHHHHHHHHHHHHHHHHHHH11E>>EFFF3B3GBB@31FG2FHHGGC/////?EE@/BDG2FD22D2</@22/0///<-.>>11>C-@-=.0=00::.../0;00<;0;:.:--.;9CFFGGGGGBGBFGGGBFFBFF/A.FB/;.;B/:B//;B9FF//BF/B9BBFBBFFF/;//:9
@M05620:37:000000000-D9766:1:1101:12906:8810 1:N:0:22
AGTGCCAGCTCTCAATCGCACAGGGGACCCAGGGCCTGGCCCCTCCATCCAGAAAACCTATGACCTCACCCGCTACCTGGAGCACCAACTCCGCAGCTTGGCTGGGACCTATGTGAGTATCCAGCGTAGGAATCTGGGAGTTGGGGAGGAGTGAGGAGTTGGGGAAAGACAGTCCTAACCGTGGAGGGTTCTTGTAAATGATGGGGTGAGGAGGGGCTCTTTGGCTCCCACCAGTCCCCCTGTCTGGTCTA
+
BCBAAFFFCFFFGGGGGGGGGGHHGGGGGGHHGGGGGGHHHHGHGGHGHHHHHHHHHGHHHHHHHHHHHHHGGEGGHHGHFGHHHHAFEHHHGGGGGHDGGHHGGGHHGHCHHHHHHHHHHHFGHGGGGGGHHHHHGHHGGHGHGGGGGGGHHGHHBGHHHHGGEGHHHHGHHHHHHHHHGGGGDEGGCFGG0CFFFFGGEGGGGGFFFFFFFFFFFAFFFFFFFFFFFFFFFFFFFFFFFFFFFFFFFF0
@M05620:37:000000000-D9766:1:1101:6384:8819 1:N:0:22
ACCACACCTTCTACAATGAGCTGCGTGTGGCTCCCGAGGAGCACCCCGTGCTGCTGACCGAGGCCCCCCTGAACCCCAAGGCCAACCGCGAGAAGATGAGGGCCCGCTCCCTCTTCTGTTTGCCGCCTCCCTCCTTCCTGGCCTCCCGGCGCTGCGCCCTTTCTCACTGGTTCTCTCTTCTGCCGTTTTCCGTCGGACTCTCTTCTCTGCCCTGCGTCTCCTTTGGCACTCTGCAGGTTCTAGATCGGCAG
+
ABAAAAA>CFCFGFGGGG5BFEGHEEGBBEGFHFFE?EGEGHHHHGGEEAEFHGHHGHHEFEEGGGGGGGGHFHHGGGGHGHHHHGGGDG<BDGHFEGFCFG?E@ACD->>GGHHHHB1>0/=DD-<<..;CHGHHHGFG/CCG;;CCB9ABGGGGG.-@FFFFF/;BBFBFFFFFFFFFFBFFBFFFFFFFFFBBBBBFF;FF/;FFFBFFFF.@D@DFFFFFFFFBF9:BF//;A:;BF9BFFBED?B?
@M05620:37:000000000-D9766:1:1101:14766:8821 1:N:0:22
GAGGCTGCTTTGGAAGAAACTCATAGATTACTGCAACAGTTCCCCCTGGACCTGGAAAAGTTTCTTGCCTGGCTTACAGAAGCTGAAACAACCCGTAAGGTCCTACAGGATGCTACCCGTAAGGAAAGGCTCCTAGAAGACTCCAAGGGAGTAAAAGAGCTGATGAAACAATGGCAAGTAAGTCAGGCATTTCCGCTTTAGCACTCTTGTGGATCCAATTGAACAATTCTCAGCATTTGCACTTGTAACTG
+
A?AA>>C>@DBDFB5B4FBGFGHHHHGGGFFGGE4DBGGFGFFFGGEFABBFGFEBAA2FBDGDFFBBBBBGGHFB3BFFHHFFFBBDFEBB1B>E>EFFBFGGBFEFF?BBBG4F?F>?>EFFG3F00?BFFFB1?FDFBBB1BB?/??EE<1@21<0<<???FGH<?F??GBFB1<===><>F1C>.<<=0=.<.CE=<0:C:CGF:;C?0:<C::0<C09CFB;09;0;9B00CFG09;;90;;;;;9
@M05620:37:000000000-D9766:1:1101:20824:8868 1:N:0:22
ACCACACCTTCTACAATGAGCTGCGTGTGGCTCCCGAGGAGCACCCCGTGCTGCTGACCGAGGCCCCCCTGAACCCCAAGGCCAACCGCGAGAAGATGCCCAGGTGAGTGGCCCGCTACCTCTTCTGGTGGCCGCCTCCCTCCTTCCTGGCCTCCCGGCGCTGCGCCCTTTCTCACTGGTTCTCTCTTCTGCCGTTTTCCGTAGGACTCTCTTCTCTGACCTGAGTCTCCTTTGGAACTCTGCAGGTTCTA
+
CCDDCDCCFFFFGGGGGGGGGGHHGEGEGGHHHGGGGGGGGHHHHGGGGGGGHHHHHHHGGGGGGGGGGGGHHHHGGGGHGHHHHGGGGGBDGGHHHGHHHHHGHHHHHHGGHHGGGGGHHHHHHHHGHHGHHGGGGGHGHHGHHGGGGGGGGGGGGG-;CFFFFFFFFFFFFFFFFFFFFFFFFFFHHFFFFFFFFFFFFFFFFFFFFFFFFHHFFFEFFFFFFFFFFFFFHHFFFFFFFFFFFFFFFFB
@M05620:37:000000000-D9766:1:1101:16986:8873 1:N:0:22
AGTGCCAGCTCTCAATCGCACAGGGGACCCAGGGCCTGGCCCCTCCATCCAGAAAACCTATGACCTCACCCGCTACCTGGAGCACCAACTCCGCAGCTTGGCTGGGACCTATGTGAGTATCCAGCGTAGGAATCTGGGAGTTGGGGAGGAGTGAGGAGTTGGGGAAAGACAGTCCTAACCGTGGAGGGTTCTGGTAAATGATGGGGTGAGGAGGGGCTCTTTGGCTCCCACCAGTCCCCCTGTCTGGTCTA
+
ABAABFFFBFFFGGGGGEFGGGHHGGGGGGHHGGGGGGHHHHGHGGHHGHHHHHHHHGGHHHGHHHFHHHHGGGGGHHHFHHHHFHHHGGHHGGGGGGHHGHHGGGHHGHHHHHHHHHHHHHHHHGDGGGHHHHHGHHHGGHHHGGGGGGGHHHHHHGHHHHGGGGHHHHHHHGHHHHHHGFGGGGGGC?FGGGFGGGGGGGGGGGFFFFFFFFFFFFFFFFFFFBFEFFFFFFFFFFFFFFFFFFFFFFF
@M05620:37:000000000-D9766:1:1101:21936:8873 1:N:0:22
ACCACACCTTCTACAATGAGCTGCGTGTGGCTCCCGAGGAGCACCCCGTGCTGCTGACCGAGGCCCCCCTGAACCCCAAGGCCAACCGCGAGAAGATGAGGGCCCGCTACCTCTTCTGGTGGCCGCCTCCCTCCTTCCTGGCCTCCCGGAGCTGCGCCCTTTCTCACTGGTTCTCTCTTCTGCCGTTTTCCGTAGGACTCTCTTCTCTGACCTGCGTCTCCTTTGGAACTCTGCAGGTTCTCGATCGGAAG
+
BCCCBCBCFFFFGGGGGGGGGGHHGEGGFFHHHGGGGGGGGGHHHGGGEGGGHHHHHHHGGGGGGGGGGGGHGHHGGGGHGHHHHGGGGGGGGGHHHHHHHGFG>CFG-DHHHHHHHHDFGDGHGGGGGHGHHGHHHHHHHHHHGGGGGGGGGGGGGGGGFFFFFFFFFFBFFFFFFFFFFFFFFFFFFFFFF.AFFFFFFFFFFFFFFFFFFFEFFFFFFFFFFFFFFFFFFF/:F:FFF/AFFFFF.AA
@M05620:37:000000000-D9766:1:1101:6474:8877 1:N:0:22
ACCACACCTTCTACAATGCGCTGCGTGCGGCTCCCGAGGAGCACCCCGCGCTGCTGACCGAGGCCCCCCTGAACCCCAAGGCCAACCGCGCGAAGATGAGGGCTTGCTCCATCTTCTGTGTGCCGCCTCCATCCTTCCTTGCCTGCCGGCGCTGCGCCCTTTCTACCTGGTTCTCTCTTCTGCCGTTTTCCGTAGGACTCTCTTTTCTGCCCTGAGTCTCCTTTGGCACTCTGCCGGCTCTCGATTGGCAG
+
AAAAAAA1>CFFGFG1AG11A0EEEAA00AA/A/BA/EEE?HHCHGE/E/>E/EC1GF0//>/EG?GGGCA0GFGFGC/GF/GHHF<@CG/<-AC.1=<0<CC..<<D00/;:::CC0000;CCA:9;.;9;9F09BF9009CB0;.A-:;-@?F-9---99/://9/9F99BBFB/FFBB/FF;BBFABFF9---;9FFFFFB9:BF//9A9A-9/99BBB9/9B/B/-99B//;@-;;BBAFF/-:BF-
@M05620:37:000000000-D9766:1:1101:16538:8885 1:N:0:22
ACCACACCTTCTACAATGAGCTGCGTGTGGCTCCCGAGGAGCACCCCGTGCTGCTGACCGAGGCCCCCCTGAACCCCAAGGCCAACCGCGAGAAGATGCCCAGGTGAGTGGCCCGCTACCTCTTCTGGTGGCCGCCTCCCTCCTTCCTGGCCTCCCGGCGCTGCGCCCTTTCTCACTGGTTCTCTCTTCTGCCGTTTTCCGTAGGACTCTCTTCTCTGACCTGAGTCTCCTTTGGAACTCTGCAGGTTCTA
+
BBBBBBBAFFFFGGGGGGDGGFHHGEEA4AFFAFGE2EEC?GHHHGGGDFGGGHGHHHHGGGCGGEGGGFFHHHHGGFEHEEHHHGGGGG/B@GHG2FGGHBHFHGGHHFGGHGGGG-ACHHF0DGHF0CEG.<CGGGEEFHGHHGGFGG?FFF.A?-;A?BCDACF--9B////;FF.FF/9FF/BFFF/FFBAFFF/BDB9DDBBFBFF/9FFFFF/FB/9/;9F9BFFFBBBF/FB9BBFFFFFFFB/
@M05620:37:000000000-D9766:1:1101:10496:8895 1:N:0:22
AGTGCAGCTCTCAATCGCACAGGGGACCCAGGGCCTGGCCCCTCCATCCAGAAAACCTATGACCTCACCCGCTACCTGGAGCACCAACTCCGCAGCTTGGCTGGGACCTATGTGAGTATCCAGCGTAGGAATCTGGGAGTTGGGGAGGAGTGAGGAGTTGGGGAAAGACAGTCCTAACCGTGGAGGGTTCTGGTAAATGATGGGGTGAGGAGGGGCTCTTTGGCTCCCACCAGTCCCCCTGTCTGGTCTAT
+
BAABBFFFFFFFGGGGGFCGGFFFGGGGGCGGGGGGGHHHHGHGGHGGH3GFHHHHGHFHGHHHHHCGHHGGGGGHHHHFGHHHHHHGHHHGGGGGHFHGHHGGGHHGHGHHHHGHHHHHHGHHGC/CEHHHHHHHH0?EHHFGG.CGGGHHFGHCEGHHHGGAFHHCHFHHHHHHHHHGGGG?EGG;CFGGGBFFGGGGGGGGGGFFFFFFFFFFFFFFFFFFFFFFFFFFFFFFFFFFFFFFFFFFFFF
@M05620:37:000000000-D9766:1:1101:17860:8918 1:N:0:22
ACCACACCTTCTACAATGAGCTGCGTGTGGCTCCCGAGGAGCACCCCGTGCTGCTGACCGAGGCCCCCCTGAACCCCAAGGCCAACCGCGAGAAGATGCCCAGGTGAGTGGCCCGCTACCTCTTCTGGTGGCCGCCTCCCTCCTTCCTGGCCTCCCGGAGCTGCGCCCTTTCTCACTGGTTCTCTCTTCTGCCGTTTTCCGTAGGACTCTCTTCTCTGACCTGAGTCTCCTTTGGAACTCTGCAGGTTCTA
+
CCCCCDCDFFFFGGGGGGGGGGHHGGGGHGHHHGGGGGGGGHHHHGGGGGGGHHHHHHHGGGGGGGGGGGGHHHHGGGGHGHHHHGGGGGGGGGHHHHHHHHHGHHHHHHGGHHGGGGGHHHHHHHHHHHGHHGGGGGHGHHGHHGGGGGGGGGGGGGDGGGGGGGFFFFFFFFFFHFFFFFFFHFFFFFHHFFFFFFFFFFFFFFFFFFFFHHFFHFFFFFFFFFHFHFFFFFFFFFFFFFFFFFFFFFF
@M05620:37:000000000-D9766:1:1101:18836:8949 1:N:0:22
GCGGCTGCTTTGGAAGCAACTCATAGATTACTGCCCCAGTTCCCCCTGGCCCTGGAACCGTTTCTTGCCTGGCTTCCAGAAGCTGAAACAACCCGTAAGGTCCTACAGGATGCTACCCGTAAGGAAAGGCTCCTAGACGACTCCACGGGAGTCAACGAGCTGCTGAAACAATGGCAAGTAAGTCAGGCATTTCCGCTTTAGCACTCTTGTGGATCCACTTGACCAATTCTCAGCATTTGTACTTGTAACTG
+
>33AA>A>FFDDBCFF44BFGGFGGFHHHDFGHH32B2BBDFGHHGEF22BBGH1FHB1EEEHHDGFGHHHHHHF2BGHFGHH@F3FGH3FHGGGG/>BGHHHH4GHHHFGHHH4GHHGE@<FHF00FGHHHGH1F11?/CGGG10?CGGGG0F11<.CDGH/CHHHEHHHHHHGHHGHFCHGHHHHHAHHHHHGGGGGGGGGGGGGGGGGGGGGGG/CFGF0CF9FFFFFFFFFFFFFFBFFFFF//;FF
@M05620:37:000000000-D9766:1:1101:11885:8968 1:N:0:22
GAGGCTGCTTTGGAAGAAACTCATAGATTACTGCCACAGGACCCCCGGACCATTTAACCGTTCCTTACCTGGCTGCCAGCAGCTGCCACCACCCATCCGGTCGTACAGGATGCTCCCCTTCTGGCCGGGCGCCTCGCCTCCTCTGCCCGAGTCACCCGGCTGTTGAACCTATCCCCATTCAGTCAGGTGTTGCCGCTTTAGCACTCTTGTGGCTCCTTGTCCTTGCTTCTCCGCCGCTTTGCTTATCCCTT
+
AAA?ABFBFFFFGGFGFGGFG4B5D5DD654AF5B4FGF222A22E2A0AA135DDADGEBA225553?D3?1B?1BF3FFCGH331BF111?113?B/EE//>0/<D30F10G11?AB0B11<FG/BC///>.<.->.<.<G00<0..<-=:00G.--;:@.000;9.//;0//.//CC000;00/0/;..;/;;-;;/BFB/9/;B/B/...;.///;//://///;:9/9AA---.;/////;//;;/
@M05620:37:000000000-D9766:1:1101:20570:8969 1:N:0:22
GAGGCTGCTTTGGAAGAAACTCATAGATTACTGCAACAGTTCCCCCTGGACCTGGAAAAGTTTCTTGCCTGGCTTACAGAAGCTGAAACAACCCGTAAGGTCCTACAGGATGCTACCCGTAAGGAAAGGCTCCTAGAAGACTCCAAGGGAGTAAAAGAGCTGATGAAACAATGGCAAGTAAGTCAGGCATTTCCGCTTTAGCACTCTTGTGGATCCAATTGAACAATTCTCAGCATTTGTACTTGTAACTG
+
AAABAAFAFFDF4CFGCGGGGGHHHHHHHGHHHH4FFFFAFGHHHGEFFBGFHHHHHDGFBFHHEHEHHHHHHHG3FEHHHHHHFDGHH3GHGFGE>1FHHHHHEHHHF1FGHHFHHHGG/EGHB3BGHHHHGHBF11FGHHCG1CDFGEEG0GBGHGHHFH1FGHHHHHHHHHHGHGH11FHHHHHHAGHHGHGGDGGHHHHHGHHHHHHGHHHHE0CGHH0;F/CFGGGGGGGFGGGFFGGGGFF0CGF
@M05620:37:000000000-D9766:1:1101:10987:8982 1:N:0:22
ACCACACCTTCTACAATGAGCTGCGTGTGGCTCCCGAGGAGCCCCCCGTGCTGCTGACCGAGGCCCCCCTGAACCCCAAGGCCAACCGCGAGAAGATGCCCAGGTGAGTGGCCCGCTACCTCTTCTGGTGGCCGCCTCCCTCCTTCCTGGCCTCCCGGAGCTGCGCCCTTTCTCACTGGTTCTCTCTTCTGCCGTTTTCCGTAGGACTCTCTTCTCTGACCTGAGTCTCCTTTGGAACTCTGCAGGTTCTA
+
AAA?A>AAFFFFGGGFBGGGG5GFGGGGHGFGFFFE2EF2BF2FFGEFEEEBDGHGGHHG/E>EFEGFGGGF3BFEGGEHEHGG/?C>B/>///?1?<1FFFAEHHHHD1.>G.>CG@@GHGHHHHHE0C?CGCDDGGEGGGGGGGGGG/;CFFFGG?-9;F/;BFFFFBB;FFBFFFB:FFFFFFFFFFFFFFDAFF/BDB9A.9BFFFFFFFFFFFFFFF.9.:BFFFFFFB///:BB/BBFF.;FFF/
@M05620:37:000000000-D9766:1:1101:25463:8984 1:N:0:22
GAGGCTGCTTTGGAAGCAACTCATAGATTACTGCCACAGTTCCCCCTGGACCTGGAAAAGTTTCTTGCCTGGCTTACAGAAGCTGAAACCACCCGTAAGGTCCTACAGGATGCTACCCGTAAGGAAAGGCGCCTAGAAGATTCCAAGGGAGTAAAAGATCTGATGAAACAATGGCAAGTAAGTCAGGCATGGCCGCAATAGCACTCTTGTGGATCCAAGTGAACAATTCTCAGCATTTGTACTTGTAACTG
+
>>1>A1BAFFDF1FGF11BFFG1GBDGHH1FGHH01BBF1DGHHHGAFH0FFGGHHGD0BBGHHADDGHHHHHHBBGHGGGHH@BGHHHAGGBE//>/BGF111BFGHHHH1GGH1FCE/>/01B00FFGE/BA<0B1FG1>@2@2<//?/CG1?F1/1?1F11111FH0.GB10<1.>FGB1F10//<C..</-=--;:CGHH0:<G0C0900;9090;BF090;90;F;C0FG0990;9;090;;;;09
@M05620:37:000000000-D9766:1:1101:16787:9002 1:N:0:22
ACCACACCTTCTACAATGAGCTGCGTGTGGCTCCCGAGGAGCACCCCGTGCTGCTGACCGAGGCCCCCCTGAACCCCAAGGCCAACCGCGAGAAGATGAGGGCCCGCTACCTCTTCTGGTGGCCGCCTCCCTCCTTCCTGGCCTCCCGGAGCTGCGCCCTTTCTCACTGGTTCTCTCTTCTGCCGTTTTCCGTAGGACTCTCTTCTCTGACCTGCGTCTCCTTTGGAACTCTGCAGGTTCTCGATCGGAAG
+
CCDCCCCDFFFFGGGGGGGGGGHHGEGECEHHHGGGGGGGGHHHHGGGDGGGHHGHHGHFGGGGGGGGGGGHGHHGGGGHGHHHHGGGGGCGGGHHHHFHHGGGCGGG-DHHHHHHHH1>0<CGDGGGEGGHHGGHHHHHBGHHGGGGFGGGGEGFGGGGFFFFFFFFFFFFFFFFFFFFFFFFFDFFFFFFF.ADFFFFFFFFFFFFFBFFFF.;DFFFFFFFFFBBFFFFFF0FF;BFF0;FFFFF.A.
@M05620:37:000000000-D9766:1:1101:25121:9005 1:N:0:22
GAGGCTGCTTTGGAAGAAACTCATAGATTACTGCAACAGTTCCCCCTGGACCTGGAAAAGTTTCTTGCCTGGCTTACAGAAGCTGAAACACCCCGTAAGGTCCTACAGGATGCTACCCGTAAGGAAAGGCTCCTAGAAGACTCCAAGGGAGTAAAAGAGCTGATGAAACAATGGCAAGTAAGTCAGGCATTTCCGCTTTAGCACTCTTGTGGATCCAATTGAACAATTCTCAGCATTTGTACTTGTAACTG
+
AAAAABFAFFDFGF5FFG4BGGHHHGHGHHHHHFEGFHHHHGGHHGGFAGGGHHGGAACBFGHHHHHFFHHHHHHFGHHHHHHHHFFHHC1B?>EGEEHHHGGHHHHHGGHHGHEGGBE?EEHFGHHBBFGHGHHFHHHHFF?GGHHFCGGGFGGE@F??GHGGHHHHHGHHFHFFGFGFGHDGHHHHE<DGGHDEEGGGFHHHHCCGHCFGHGCGCGHHHFGGGGG09;B;FFGFGGGB;FFGFFFGGFG
@M05620:37:000000000-D9766:1:1101:16805:9006 1:N:0:22
ACCACACCTTCTACAATGAGCTGCGTGTGGCTCCCGAGGAGCACCCCGTGCTGCTGACCGAGGCCCCCCTGAACCCCAAGGCCAACCGCGAGAAGGTGAGGGCCCGCCACCTCTTCTGGTGGCCGCCCCCCTCCTTCCTTGCCTCCCGGACCTTCGCCCCTTCTCACCGGGTTCTCCTTTTTCCGTTTTCCGGAGGGCTCTCTTCTTTGACCCGAGGCTCCCTTTGAACTCTGCATGTTCTAGATCCGAAA
+
ABBBBBBBFFFFGGGGGGFGGGHHGEGGHGGHHGGGGGGCDHHHHGGGGGGGHHHHHHHGGGGGGGGGGGGHHHHGGGGHGHHHHGGGGGGGGGH0?GHHA//?C//-->G001>11=<=<EAG?-=--;C-.;/C0;00;9C00CF.;---///..;D-AF.9//;..;-;..////;////;.9;BE/B.-.-;-...///;//////;B.-9---..;.;F/B/;B////99/;9B////////;..-
@M05620:37:000000000-D9766:1:1101:20008:9022 1:N:0:22
AGTGCCAGCTCTCAATCGCACAGGGGACCCAGGGCCTGGCCCCTCCATCCAGAAAACCTATGACCTCACCCGCTACCTGGAGCACCAACTCCGCAGCTTGGCTGGGACCTATGTGAGTATCCAGCGTAGGAATCTGGGAGTTGGGGAGGAGTGAGGAGTTGGGGAAAGACAGTCCTAACCGTGGAGGGTTCTGGTAAATGATGGGGTGAGGAGGGGCTCTTTGGCTCCCACCAGTCCCCCTGTCTGGTCTA
+
A>AAAFFFBFFFGGGGGGGEE?GHFFGGGGDFGGFGFFGGGHECEGFHHHFGFHGHHGEHHHHHHHHFHHGEGGEGHHHHHHHFFHHHGHHHGGEEGEHHGEHGE/FGGFCHGFGBDBGFGHFFH?<?BDDG1FFD<FAFEFHE?-F@DGF<<BGCFECFFCC-C.:CHCFC:C0:GFCG@GE@AEG@GGFFF0;9;0FBFGGGGD:9AAABFA=BB?EFFFFFB/BE.9ADEAFF/;9A-.;B/9:9;/B
@M05620:37:000000000-D9766:1:1101:10774:9024 1:N:0:22
GAGGCTGCTTTGGAAGAAACTCATAGATTACTGCAACAGTTCCCCCTGGACCTGGACAAGTTTCTTGCCTCGCTTACTGAAGCTGAAACAACGCATAAGGTCCTACAGGATGCTACCCGTAAGGAAAGGCTCCTAGAAGACTACAAGGGAGTAAAAGATCTGATGAAACAATGGCAAGCAAGGCAGGCATCTGGTCTTTAGCACTCTTGTGGAGCCAATTGAACAATTCTCAGCATTTGCACTTTGAACTG
+
>1AAA>CA1BBDABABFCGGAFFHHHHDFHFGHDDHBCBADDF1BEEF/F0AAF0BBA0BD2AG2FA1B11BEFECF1FBGHGFFFGHG>FG/>//B@FGFHGFFGG100@10B>B0B>EEGAFGFF0B?1B/<1B1DFC0B10B1<<?GFG0@221<111??11@G1?G?1?1F0>..>>0..><@CC</=000<00=0:00:0;C000<.0.:;GF/;900;FF099CFF0999;C00099/90;;CF;
@M05620:37:000000000-D9766:1:1101:9312:9063 1:N:0:22
ACCACACCTTCTACAATGAGCTGCGTGTGGCTCCCGAGGAGCACCCCGTGCTGCTGACCGAGGCCCCCCTGAACCCCAAGGCCAACCGCGAGAAGATGCCCAGGTGAGTGGCCCGCTACCTCTTCTGGTGGCCGCCTCCCTCCTTCCTGGCCTCCCGGAGCTGCGCCCTTTCTCACTGGTTCTCTCTTCTGCCGTTTTCCGTAGGACTCTCTTCTCTGACCTGAGTCTCCTTTGGAACTCTGCAGGTTCTA
+
AAAAA1AAFFFFFEG1AEGEG1B1ABEE0AFHHGCEEGG/EHFHHGGGBEEEAAFEGHBEEF/EEGEGGGGHFGGGGGGHGHHFGGG@CCGCCCF1>BGFHHHGHFHHHFEGHECGGGGHBGHHHHHHD/<CCCGGGGHGHHCHHFGFGGGGFGGGGGGG@GGGGGF@?EFFFFFFFFFFFFFFFFFFFFFFF@BBFFFFFFFFFBFFFFFFFFFFFFFFFFFFFFFFFFFFFFFFFFFFFFFFFFF/FFB
@M05620:37:000000000-D9766:1:1101:10520:9066 1:N:0:22
AGTGCCAGCTCTCAATCGCACAGGGGACCCAGGGCCCGGCCCCTCCATCCAGAAAACCTATGACCTCACCCGCTACCTGGAGCACCAACTCCGCAGCTTGGCTGGCACCTATGTGAGCATCCAGCGTAGCAATTTGGGGGTTGGGGGGGAGTGAGGAGTTGGGGAAAGACAGTCCTAACCGGGGAGGGATCTGGTAAATGATGGGGTGAGGAGGGGCTCTTTGGCAACCACCAGTCTTCCAGTCTGGACTA
+
>>1>A1111C@31FGDBAAFEEFH0EE0AA0BF0A///AA/AECEGE110BA101FGFC1B12FEG@GHFAEGE>>GDF0BFG>0/BGF>1GG////<BF/G1/?/B<F01B?G2FD11@101@0//?//<111<F1.-<<<AC---;9@@BFFBA/-;/9:---AEA/9FF//;/;9-9--9-@@@;-:9F/B99;9B9////9-;9--A99------;///////-9-9---////////;//;//-9/
@M05620:37:000000000-D9766:1:1101:5389:9082 1:N:0:22
ACCACACCTTCTACAATGAGCTGCGTGTGGCTCCCGAGGAGCACCCCGTGCTGCTGACCGAGGCCCCCCTGAACCCCAAGGCCAACCGCGAGAAGATGCCCAGGTGAGTGGCCCGCTACCTCTTCTGGTGGCCGCCTCCCTCCTTCCTGGCCTCCCGGAGCTGCGCCCTTTCTCACTGGTTCTCTCTTCTGCCGTTTTCCGTAGGACTCTCTTCTCTGACCTGAGTCTCCTTTGGAACTCTGCAGGTTCTA
+
AABBABABFFFFFGGGGGBFGGHHGEGEGFHGGGGEGGFEGHFHHGGGGEEFHHHHGHHGGGGGGGGGGGGHFHHGGGGHGHHHHGGEBDBDGFHFHFHHHHHA?FGFGBEGHHGGGGCFHHHHHFFHDCGHHGGGGGHGHHGHHGGGGGGGGGGGGA--AABFGGFFFFFFFFFFFFFFFFFFFFFFFFFFFFDFFFFFFFFFFFFFFFFFFFFBBFBFFFFFFFFFFFFFFFBBBBFFFFFFFFAFBF;
@M05620:37:000000000-D9766:1:1101:10059:9100 1:N:0:22
ACCACACCTTCTACAATGAGCTGCGTGTGGCTCCCGAGGAGCACCCCGTGCTGCTGACCGAGGCCCCCCTGAACCCCAAGGCCAACCGCGAGAAGATGCCCAGGTGCGTGGCACGCTACCTGTTCTGGTGGCCGCCTCCCTCCTTCCTCGCCTCCCGGCGCCCCGCCCTTTCGGACTGGTTCTCTCTTGTGCCGCTTTCCGCTCGACTCTCTTACCTGACCTGCGTCTCCTTTGGTACTCTGCAGGTTCTG
+
CCCCCCCCFFFFGGGGGGGGGGHHGGGEGGHHHGGGGGGGGHHHHGGGGGGGHHHHHHHEGGGGGGGGGGGHHHHGGGGHGHHHHGGGGGGGGGBG2?222GHF?G1/?C@-0F.-..<>G00=0=00=/..<-C:.E.:CGAGGGGG0.99A9ACADGGF-----;9-/09.-.;-.:F00BFFB000;;009-:AE9F...----;DFFFF90;FFFFF0/A-A-:/90099/.9;0090000..0000
@M05620:37:000000000-D9766:1:1101:18484:9110 1:N:0:22
AGTGCCAGCTCTCAATCGCACAGGGGACCCAGGACCTGGCCCCTCCATCCAGAAAACCTATGACCTCACCCGCTACCTGGAGCACCAACTCCGCAGCTTGGCTGGGACCTATGTGAGTATCCAGCGTAGGAATCTGGGAGTTGGGGAGGAGTGAGGAGTTGGGGAAAGACAGTCCTAACCGTGGAGGGTTCTGGTAAATGATGGGGTGAGGAGGGGCTCTTTGGCTCCCACCAGTCCCCCTGTCTGGTCTT
+
AA>>A@1BAFFFF1GDEFG1E0G0FE0EAAAG00F/0BGF0BAAEG0BFAC110AA0EGGDG2GH1FFGGHE@//EGGDG0>FH0GG/E0F@>//>E0>>>GFGGC0FEHFFGB2DDGHGHBDD0/EACCD>FGBGD0<??FFF/-<--<>>CDB.GG/CG/-A:ACCCC/CCGHHFC/C?EA??99-E.FBBF;CBBBBF99BFGA=-AA/9---@@9;9:/;FBFE9-F-:-;9//AA@?9FFFFFF//
@M05620:37:000000000-D9766:1:1101:20824:9117 1:N:0:22
AGTGCCAGCTCTCAATCGCACAGGGGACCCAGGGCCTGGCCCCTCCATCCAGAAAACCTATGACCTCACCCGCTACCTGGAGCACCAACTCCGCAGCTTGGCTGGGACCTATGTGAGTATCCAGCGTAGGAATCTGGGAGTTGGGGAGGAGTGAGGAGTTGGGGAAAGACAGTCCTAACCGTGGAGGGTTCTGGTAAATGATGGGGTGAGGAGGGGCTCTTTGGCTCCCACCAGTCCCCCTGTCTGGTCTA
+
AAAAAFFFBFFFFGGGGCFGEEFHEGGGGGHHGGGGGDHCHHGHGGHHHHHHHHGHHGGHHHHHHHHHHHHGGGGGHHHHHHHGFHHHGFHHGGGGGGHHGHHGGGHHGHHHHHHHHHHHHGHHHGGGGGHHHHHHHGHGGHHHFFGGGGGHHHHGHGHHHHGGGGHHHHGHHHHHHHHHGGEGGGGG9FFGGGGGGGGGGGGGGGFFFFFFFFFFFFFFFFFFFFFFFFFFFFFFFFFFFFFFFFEFFFB
@M05620:37:000000000-D9766:1:1101:24735:9130 1:N:0:22
AGTGCCAGCTCTCAATCGCACAGGGGACCCAGGGCCTGGCCCCTCCATCCAGAAAACCTATGACCTCACCCGCTACCTGGAGCACCAACTCCGCAGCTTGGCTGGGACCTATGTGAGTATCCAGCGTAGGAATCTGGGAGTTGGGGAGGAGTGAGGAGTTGGGGAAAGACAGTCCTAACCGTGGAGGGTTCTGGTAAATGATGGGGTGAGGAGGGGCTCTTTGGCTCCCACCAGTCCCCCTGTCTGGTCTA
+
AAAABFFFCFFFGGGGGGGGGGHHGGGGGGHHGGGGGGHHHHGHGGHHHHHHHHHHHGHHHHHHHHHHHHHGGGGGHHHHHHHHHHHHGHHHGGGGGHHHGHHGGGHHGHHHHGHHHHHEHHGHHGGGGCHHFHHHHHHGGHHHGGGGGDEGHHHHHGHHFHGGGGHHHFHHFEGHHHHHGGGGGGGGEGGGFGFGGGGGGGGGGGFFFFFFFFFFFFFFFFFFFFFFFFFFFFFFFFFFFFFFFFFFFFF
@M05620:37:000000000-D9766:1:1101:27145:9148 1:N:0:22
AGTGCCAGCTCTCAATCGCACAGGGGACCCAGGGCCTGGCCCCTCCATCCAGAAAACCTATGACCTCACCCGCTACCTGGAGCACCAACTCCGCAGCTTGGCTGGGACCTATGAGAATATAGAGCATAAAACTCTGAGTGGGGGAGGAGAGAGCAGTGTTGGAAACAGACAGTCATCCCCGTAGAGGGTTCTGAAAAAAGATGGGGTGGAGGGGGGCTCTGTCGCTCACCAGAGCCCCCCTGTCTGCTATA
+
1A>AAFFFAFFFGDFEGFGCGGHAEECGFGHHGGGGCFGFGEGHGGHHHHHHHHFFHGBGHHGGGHGGGHHEGGGEHHGHGHHHHGAFECGHFGEECHHHGHHGCEHGGFHGH2B11B12B22BB1@11>11@1FG1@11?/@C->-.>.<.<./<0<=<CG00;/=/:.//:<C000;.;.-;.;;C.:9FF00;0.-9;;FGFF-;--;-;@@<>?AFFB/9A-;BF-B---/;AB--;-;BFF/;B//
@M05620:37:000000000-D9766:1:1101:7215:9177 1:N:0:22
GAGGCTGCTTTGGAAGAAACTCATAGATTACTGCAACAGTTCCCCCTGGACCTGGAAAAGTTTCTTGCCTGGCTTACAGAAGCTGAAACAACCCGTAAGGTCCTACAGGATGCTACCCGTAAGGAAAGGCTCCTAGAAGACTCCAAGGGAGTAAAAGAGCTGATGAAACAATGGCAAGTAAGTCAGGCATTTCCGCTTTAGCACTCTTGTGGATCCAATTGAACAATTCTCAGCATTTGTACTTGTAACTG
+
BBCCAAFAFFFFGCFGGGCGGGHHHGHHHHHGHHCHFHHGHFFGHGGEGGGHHHGGB3CGFHHGHHHFBGFGGHHBBFGHHHGHHFFHGGAG?B>?>EHHHGFGHHHHGHHHGGFGGHG?EEHFGHHBBGGHEGHGHHHH2B2BFGHFDHGGGGGB2F@GHHHHHHHGHHHGFFFGGF=<FF>FGGGGH0DD=DAE<CE==GGH:CHHHCGGHBGHFGGHHHGGGGBFBF;BCFGGGGGCFGFGC;CFFFG
@M05620:37:000000000-D9766:1:1101:9095:9217 1:N:0:22
ACCACACCTTCTACAATGAGCTGCGTGTGGCTCCCGAGGAGCACCCCGTGCTGCTGACCGAGGCCCCCCTGAACCCCAAGGCCAACCGCGAGAAGATGCCCAGGTGAGTGTCCCGCTACCTCTTCTGGTGGCCGCCTCCCTCCTTCCTTCCCTCCCGGTGCTGCTCCCTCTCTCACGCCTTGTCTCTTCGGCCGTTTTCCGTAGGACTCTCTTCTCTGTCCTGTGTCCCCTTTGGAACTCTGCAGGTTCTC
+
BBBBBABBFFFFGGGGFFFGD5ABEE?B42AFFFGGGGG2EG2GGGGGGFEGHFGFGHFECGEEGEEEGGGFC?FGGGEHC/GHAFF@CC<@B?GH>11??CG/?11?1?111?/----0111<>G00DG...--A.C..;/;/CFCG00/;0/CE.-9;-000000;//;/0CF/....9////;/BB..-;@9././/./.9./99:/9///9BBF/;B/B//;B9/9.A///;FFF/9BBBB.A9///
@M05620:37:000000000-D9766:1:1101:17049:9220 1:N:0:22
ACCACACCTTCTACAATGAGCTGCGTGTGGCTCCCGAGGAGCACCCCGTGCTGCTGACCGAGGCCCCCCTGAACCCCAAGGCCAACCGCGAGAAGATGCCCAGGTGAGTGGCCCGCTACCTCTTCTGGTGGCCGCCTCCCTCCTTCCTGGCCTCCCGGAGCTGCGCCCTTTCTCACTGGTTCTCTCTTCTGCCGTTTTCCGTAGGACTCTCTTCTCTGACCTGAGTCTCCTTTGGAACTCTCCAGGTTCTA
+
CCCCCCCCFFFFGGGGGGGGGGHHGFGFHGHHHGGGGGGGGHHHHGGGEGGGHHGHHHHGGGGGGGGGGGGHHHHGGGGHGHHHHGGGGGGGGGHHHHGHHHHGHHHHHHGGHHGGGGGHHHHHHHHHHHGHHGGGGGHGHHGHHGGGGGGGGGGGGF?GGGGGGGFFFFFFFFFFFFFFFFFFFFFFFFFFFFFFFFFFFFFFFFFFFFFFFFFFFFFFFFFFFFFFFFFFFFFFFFFFF0;FFFFFFFF
@M05620:37:000000000-D9766:1:1101:24139:9257 1:N:0:22
ACCACACCTTCTACAATGAGCTGCGTGTGGCTCCCGAGGAGCACCCCGTGCTGCTGACCGAGGCCCCCCTGAACCCCAAGGCCAACCGCGAGAAGATGCCCAGGTGAGTGGCCCGCTACCTCTTCTGGTGGCCGCCTCCCTCCTTCCTGGCCTCCCGGAGCTGCGCCCTTTCTCACTGGTTCTCTCTTCTGCCGTTTTCCGTAGGACTCTCTTCTCTGACCTGAGTCTCCTTTGGAACTCTGCAGGTTCTA
+
CCCCCCCCFFFFGGGGGGBGGGHHGGGBEEHGHGGGDGGGGHHHHGGGFGGGHHGHHHHGGGGGGGGGGGGHHHHGGGGHGHHHHGGGGGBCGGHGHHHHHHHGGHHHHHGGHHGGGGGHHHHHHHHHHHGHHGGGGGHGHHGHHGGGGGGGGGGGGG-ADGGGGGFFFFFFFFFFFFFFFFFFFFFFFFFFFFDFFFFFFFFFFFFFFFFFFFFFFFFFFFFFFFFFFFFFFFFFFFFFFFFFFFFFFFF
@M05620:37:000000000-D9766:1:1101:12333:9278 1:N:0:22
ACCACACCTTCTACAATGAGCTGCGTGTGGCTCCCGAGGAGCACCCCGTGCTGCTGACCGAGGCCCCCCTGAACCCCAAGGCCAACCGCGAGAAGATGCCCAGGTGAGTGGCCCGCTACCTCTTCTGGTGGCCGCCTCCCTCCTTCCTGGCCTCCCGGAGCTGCGCCCTTTCTCACTGGTTCTCTCTTCTGCCGTTTTCCGTAGGACTCTCTTCTCTGACCTGAGTCTCCTTTGGAACTCTGCAGGTTCTA
+
CCCCCCCCFFFFGGGGGGGGGGHHGGGEHGHHHGGGGGGGGHHHHGGGGGGGHHHHHHHFGGGGGGGGGGGHHHHGGGGHGHHHHGGGGGDGGGHHFHGHHHGGGHFFGHGGHHFC-A@GBGGHF<FFG/CGHGGGFDHGHCECGFGF:BFGBFGG.B-:BFFFACFF;FFF0:0F:0F0BB0:0::F00::FAFFFFFFF0AADBF/:00BFBBB0B;BFFB/BFF0FF0BFBFFFFF00:FFFFAFB:0
@M05620:37:000000000-D9766:1:1101:10604:9281 1:N:0:22
AGTGCCAGCTCTCAATCGCACAGGGGACCCAGGGCCTGGCCCCTCCATCCAGAAAACCTATGACCTCACCCGCTACCTGGAGCACCAACTCCGCAGCTTGGCTGGGACCTATGTGAGTATCCAGCGTAGGAATCTGGGAGTTGGGGAGGAGTGAGGAGTTGGGGAAAGACAGTCCTAACCGTGGAGGGTTCTGGTAAATGATGGGGTGAGGAGGGGCTCTTTGGCTCCCACCAGTCCCCCTGTCTGGTCTA
+
>A>3>DFFBFFFGFGGGFGAECHDGEEEEEHH2BEE2FHHFHGHGGHHHHHHHHHGGGHHGGFHHFGHHHHGE>>EHGHH?FGHHH1??GHFEGFEEHGHGHHGGGHHGHGHHHHHHHHHHHFHHGGFGGFHGHHHHH0FGGHHGGECG.>FH0GHGGCGHHGGEAEHBHFHHHHHHHHHGGGGDGGGCFGGGGFFGGGGGGGGGGFFFFFFFFFFFFFFFFFFFFFFFFFFFFFFFFFFFFFFFFFFFFF
@M05620:37:000000000-D9766:1:1101:16482:9287 1:N:0:22
AGTGCCAGCTCTCAATCGCACAGGGGACCCAGGGCCTGGCCCCTCCATCCAGAAAACCTATGACCTCACCCGCTACCTGGAGCACCAACTCCGCAGCTTGGCTGGGACCTATGTGAGTATCCAGCGTAGGAATCTGGGAGTTGGGGAGGAGTGAGGAGTTGGGGAAAGACAGTCCTAACCGTGGAGGGTTCTGGTAAATGATGGGGTGAGGAGGGGCTCTTTGGCTCCCACCAGTCCCCCTGTCTGGTCTA
+
CCCCCFFFCFFFGGGGGGGGGGHHGGGGGGHHGGGGGGHHHHGHGGHHHHHHHHHHHGHHHHHHHHHHHHHGGGGGHHHHHHHHHHHHGHHHGGGGGHHHGHHGGGHHGHHHHHHHHHHHHHHHHGGGGGHHHHHHHHHGGHHHGGGGGGFHHHHHHGHHHHGGGGHHHHHHHHHHHHHHGGGGGGGGCFGGGGFFGGGGGGGGGGFFFFFFFFFFFFFFFFFFFFFFFFFFFFFFFFFFAFFFFFFFFFB
@M05620:37:000000000-D9766:1:1101:9941:9294 1:N:0:22
ACCACACCTTCTACAATGAGCTGCGTGTGGCTCCCGAGGAGCACCCCGCGCTGCTGACCGAGGCCCCCCTGAACCCCAAGGCCAACCGCGAGAAGATGAGGGCCCGCTACCTCTTCTGGTGGCCGCCTCCCTCCTTCCTGGCCTCCCGGAGCTGCGCCCTTTCTCACTGGTTCTCTCTTCTGCCGTTTTCCGTAGGACTCTCTTCTCTGACCTGAGTCTCCTTTGGAACTCTGCAGGTTCTAGATCGGAAG
+
>AAAA>1AFFFFBGGDFFGGFGBGABEA0AF0BFFFGEECEH/FGG/E/AF>//1BFG0EGE/EFE/EE/?0FFF/EE/EEHHE/?CCC@BC@AGCD11?</<AC@--@CC0DGHHFHG=G?FHCGGGGEEHFGFBFGFGBFFGGGF??@@GGBF=@B@?BBFFFFFFFBFBFFFBBFFFFFFF@ABBEFFF9-9-:9BFFFFFFFFFFFFF/BFF99/BFFFBBBBFBFBBFFFF-9BFFFBFBF?-A--
@M05620:37:000000000-D9766:1:1101:8059:9294 1:N:0:22
GAGGCTGCTTTGGAAGAAACTCATAGATTACTGCAACAGTTCCCCCTGGACCTGGAAAAGTTTCTTGCCTGGCTTACAGAAGCTGAAACAACCCGTCCGGTCCTAAAGGCTGCTACACGACCGGAACGGATCATAGCAGCCTACAAGAGAGTCACAGAGATGCTGAACCCATGTCAAGTACGACAGGCATTTACGCTTTCGCACTCTTGTGGCTACCCTTGCACCCTTCTCAGAATTTGTCCTTGAAACTG
+
BBBBBBFBFFFFGGGGGGGGGGGHHHHHHHHHHHHHHHHGHHHHHGGGHHHHHHHHHHHHGHHHHHHHHHHHHHHHHHHHHHHHHHHHHH1?E1>1>EE@/>>GH4GHHFHHGHHH3GE//>><DG/?E?EG02>22@F0F01F??100?.>111F<1>01>1>=FGC.<EGH=0==GGH0<.;:CF:.<CG0C.EAEE0C.:A-=FGGFG?.;0;9.;F/://9:./;;/BF/BF;9//9//:B/;BFFF
@M05620:37:000000000-D9766:1:1101:24769:9307 1:N:0:22
GAGGCTGCTTTGGAAGAAACTCATAGATTACTGCAACAGTTCCCCCTGGACCTGGAAAAGTTTCTTGCCTGGCTTACAGAAGCTGAAACAACCCGTAAGGTCCTACAGTATGCTACCCGTAAGGAAACTCGCCTAGAAGACTGCAAGGGAGTAAAAGAGCTGATGAAACAATGGCAAGTAAGTCAGGCATTTCCGCTTTAGCACTCTTGTGGATCCAATTGAACAATGCTCAGCATTTGTACTTGTAACTG
+
BBBBBBFBFFFFGGGGGBFGGGHHHABFHDAFGHHHGHFGHHHHHGGFHFGGGGHBFGCFFGHHHGGGGHHHHHHHHHHHFHHHHGHHH3?B11/>>EGHF33343B34B@4@FBFG0?>>EHBHFG33B/<>//2?B3FB32?FDG//?/<@2F2FF0<?1?1<D111GH1FCGHBF1>FH1=1>0>G00=00<<...<00::C/;:G00.CG:/:G0000;CBFF0C9009/;0;FB0;99000;9F;F
@M05620:37:000000000-D9766:1:1101:16910:9339 1:N:0:22
ACCACACCTTCTACAATGAGCTGCGTGTGGCTCCCGAGGAGCACCCCGTGCTGCTGACCGAGGCCCCCCTGAACCCCAAGGCCAACCGCGAGAAGATGCCCAGGTGAGTGGCCCGCTACCTCTTCTGGTGGCCGCCTCCCTCCTTCCTGGCCTCCCGGCGCTGCGCCCTTTCTCACTGGTTCTCTCTTCTGCCGTTTTCCGTAGGACTCTCTTCTCTGACCTGAGTCTCCTTTGGAACTCTGCAGGTTCTA
+
CCCCCCCDFFFFGGGGGGGGGGHHGFGEHGHHHGGGGGGGGHHHHGGGGGGGHHHHHHHGGGGGGGGGGGGHHHHGGGGHGHHHHGGGGGGGGGHHHEHHHHHGHHHCGHGFHHGGCDGHHHFHHEDHGHGHHGGGGDHGHGGHHFGGFGGGGGGGDG-;CAFFACFFAFFFFF0BBBFFFFFB:FFFFFFFFDDFFFFFDFADFFFFFFFBFF:BFFBFFFF;BFFFBFBFFFFFFFFFFFFFFFFFFB0
@M05620:37:000000000-D9766:1:1101:18760:9345 1:N:0:22
GAGGCTGCTTTGGAAGAAACTCATAGATTACTGCAACAGTTCCCCCTGGACCTGGAAAAGTTTCTTGCCTGGCTTACAGAAGCTGAAACACCCCGTAAGGTCCTACAGGATGCTACCCGTAAGGAAAGGCTCCTAGAAGACTCCAAGGGAGTAAAAGAGCTGATGAAACAATGGCAAGTAAGTCAGGCATTTCCGCTTTAGCACTCTTGTGGATCCAATTGAACAATTCTCAGCATTTGTACTTGTAACTG
+
AAAAAAF>BBB1GAAB1F1BGGFHHGGGGFFFHA1BFF0GFDDF0BA/AFBFHGFBBACBBFHGHHGBBFGGGHHBBGFHHGGHGFFHHH0EB>>>>EHHHGGHGHFHFGHHGHDFGCE?>EHGGFHB0?FHGHG>BGGHFGFCFGHF/GFGFGGF1F??GCGHHHHHHHGHFHFHFGH>GD<FGHFHCCGGHFEFEGGD0CHGBCCGHCGGHC:C;CGGHFFFFFG0CFB9FFGBFGGBFFGGF;CFFFG
@M05620:37:000000000-D9766:1:1101:28168:9349 1:N:0:22
ACCACACCTTCTACAATGAGCTGCGTGTGGCTCCCGAGGAGCACCCCGTGCTGCTGACCGAGGCCCCCCTGAACCCCAAGGCCAACCGCGAGAAGATGCCCAGGTGAGTGGCCCGCTACCTCTTCTGGTGGCCGCCTCCCTCCTTCCTGGCCTCCCGGAGCTGCGCCCTTTCTCACTGGTTCTCTCTTCTGCCGTTTTCCGTAGGACTCTCTTCTCTGACCTGAGTCTCCTTTGGAACTCTGCAGGTTCTA
+
BBBBBBBBFFFFGFGGGG5FGGHHGGGGHGGHHGFGGGG?EHHHHGGGEGGGHHGHGHHGGGCFGGGGGGGHHHHGGGGHGHHHHGGGGG/CGGHHHHHHHHHG11FGH1?FGHGGGGGHHHHHHHHHHCEHHGGGGGHGHHGGHGGGGGAFFGGGFAGGBFFFFGFFFFFFFFFFFFFFFFFFFFFFFFFFFFFFFFFFFFFFFEFFFFFFFFF/BBFFFFFFFFF;BFFFFFFFFFFFFFFFFF?FFFF
@M05620:37:000000000-D9766:1:1101:19392:9365 1:N:0:22
AGTGCCAGCTCTCAATCGCACAGGGGACCCAGGGCCTGGCCCCTCCATCCAGAAAACCTATGACCTCACCCGCTACCTGGAGCACCAACTCCGCAGCTTGGCTGGGACCTATGTGAGTATCCAGCGTAGGAATCTGGGAGTTGGGGAGGAGTGAGGAGTTGGGGAAAGACAGTCCTAACCGTGGAGGGTTCTGGTAAATGATGGGGTGAGGAGGGGCTCTTTGGCTCCCACCAGTCCCCCTGTCTGGTCTA
+
BABBBFFFBFFFGGFGGGGGGGHHGFGGGGGHGGGEFGHHHHGHGGHHHHHHHHHHHGHGHHGHHHHGHHHGGGGGHHHHHHHHHHHHGHHHGGGGGFHGFHHAEFHFAHHHHHHHHGHBGHHHHGBDGGHHHHGHHHGGEHFHGGGGGGGHHHHHHGHHFHCCGGHHHHHHHHHGHHHHGGGGGGGGCFGGGGGGGGGGGGGGGGFAFFFFFFFFFCFFEFFFFFFEFFFFFFFFFFFDFEFFFFFFBF9
@M05620:37:000000000-D9766:1:1101:18129:9366 1:N:0:22
ACCACACCTTCTACAATGAGCTGCGTGTGGCTCCCGAGGAGCACCCCGTGCTGCTGACCGAGGCCCCCCTGAACCCCAAGGCCAACCGCGAGAAGATGAGGGCCCGCTACCTCTTCTGGTGGCCGCCTCCCTCCTTCCTGGCCTCCCGGAGCTGCGCCCTTTCTCACTGGTTCTCTCTTCTGCCGTTTTCCGTAGGACTCTCTTCTCTGACCTGAGTCTCCTTTGGAACTCTGCAGGTTCTAGATCGGAAG
+
CCCCCABCFFFFGGGGGGGGGGGHGGGGHGHHHGGGGGGGGHHHHGGGFGGGFGHHHHHGGGGGGGGGGGGHHHHGGGGHGHHH/?EEGGGGGGHHHHHEC/CEGDGCCDHFHDDGHFB1<..CA-AEDHGFHG/GFHB0;GGFFGF?9?ADA/;-AEGA/FFFFEFBBFBFB/B/B/FBBB/FA.;BFBFD/:.ABBFFFFFFFFFF//B99B//BFFFFFFFF/FBFFFFBB9FFAFF//9FFF?.AE.
@M05620:37:000000000-D9766:1:1101:24687:9398 1:N:0:22
ACCACACCTTCTACAATGAGCTGCGTGTGGCTCCCGAGGAGCACCCCGTGCTGCTGACCGAGGCCCCCCTGAACCCCAAGGCCAACCGCGAGAAGATGCCCAGGTGAGTGGCCCGCTACCTCTTCTGGTGGCCGCCTCCCTCCTTCCTGGCCTCCCGGAGCTGCGCCCTTTCTCACTGGTTCTCTCTTCTGCCGTTTTCCGTAGGACTCTCTTCTCTGACCTGAGTCTCCTTTGGAACTCTGCAGGTTCTA
+
CCCCCCCCFFFFGGGGGGGGGGHHGGGEEEHHHGGFGGGGGHHHHGGGDEGGHHGHHHHGGGGGGGGGGGGHHHHGGGGHGHHHHGEEGFDCGGHHFHHHHHHGHHHHHHGGHHGGGGGHHHHHHHHHHGGHHGGGGGHGHHGHHGGGGGGGGGGGGG9ADGGGGGFFFFFFFFFFFFFFFFFFFFFFFFFFFFFFFFFFFFFFFFFFFFFFFFFFFFFFFFFFFFFFF/FFFFFFFFFFFFFFFFFFFFF
@M05620:37:000000000-D9766:1:1101:25566:9401 1:N:0:22
ACCACACCTTCTACAATGAGCTGCGTGTGGCTCCCGAGGAGCACCCCGTGCTGCTGACCGAGGCCCCCCTGAACCCCAAGGCCAACCGCGAGAAGATGAGGACCCGCGACGTGTGCTGGTGGCCGCCTCCCGGCGTCCTGGTCTCTCGTAGCTGCGCCCTTTCTCACTGGCCCTCTCTCCTTCGGTCTTTCTTATGACGCTCTTCTCTGACCTGAGTCTCCTGTCGAACTCCGCATGTTCTAGATCGGAAG
+
CCCCCCCBFFFFGGGGGGGGGGHHGGGGHGHHHGGGGGGGGHHHHGGGAEGGHHGHHHHGGGGGGGGGGGGGHHHGGGGHGHHHHGGGGFGGGGHHFFFH22/?C/</---<.=.00=0</..C--;E.;.9-;-9;BE0/0C0;0F....;FF0-9.@9/0909B000:9.;A.BFF0B000.:A.AB0;0BB9FBF..;.A9F009;0;BF///B000;B000...;:00.;@..9;:0;0990;.9.:
@M05620:37:000000000-D9766:1:1101:19183:9425 1:N:0:22
AGTGCCAGCTCTCAATCGCACACGTCTGAACTCCAGTCATGTCTGGTCTATCTCCTGCCCTTAGATCGGAAGAGCACACGTCTGAACTCCAGTCACTCCGGAGAATCTCGTATGCCGTCTTCTGCTTGAAAAAACAAAAAAAAACAGAACTAAGTATCACAACAAATAGCAGGCAGGCTACAAAATACAACATACGAGAAAACCCCGAGTGACAAGACTGAAACTAGGAGTCGCACTTACAAATTCCAAGC
+
ABAABFFFCFFFGFGGGGGGGGHGHHHFF5BGGFFGHHHGHGHHGFBDGBGGHHHHGGHHHHFGFHHHGGGGEGFGHHHGHHHFBGHHHHFHHHGHHGHGGFGGCGHHGHGGHHFHGEEHGHHHBGHHHHHHHG//?@@F////..>01011<1111=1100....<00000....-:.0:0<0:0:0000./0:...::0//;..---..0000.//000000000/0://--:--0000000000:0;.
@M05620:37:000000000-D9766:1:1101:4739:9441 1:N:0:22
GAGGCTGCTTTGGAAGAAACTGATAAACCAGGGACACAAGATCGGAAGAGCACACCTCTGCACTCCAGTCACTCCGGAGAATCTCGTATTCCGTCTTCTGCTTGAAAAAAAAAAAAATATCCAGTGTGGGAATCGTTGTGTTGTGTCTGGGTGTGGAGTTGGGGCCTGACCTTCTTCACGGTGGCGTGTCTGGGTACATCCTGGGGTCTGCTGTGTCTCTTTGGTGCCCCCCAGTCCCCTTGTCTGGTTTT
+
A1AAA>CABD@DB1BFG1FGEFB3ADDBFGGFGFFFC0F0EGBGE?/E00BBFCF/ABBF12BFBABBDGFAFABBE/>>B@B2DB?EFBGFCF00/BBG@BB1>B1FEEEC/////0<2@?@11<<1?<<10<0..0..><<0./00=<//.<.<0:;/:/-A.:../;/00;0;;099.:...-99CB09/9;/;/;////:A>---/////;/////;;/;--999;@@-9;/BFE--9/9/;FBB--
@M05620:37:000000000-D9766:1:1101:25812:9442 1:N:0:22
AGTGCCAGCTCTCAATCGCACAGGGGACCCAGGGCCTGGCCCCTCCATCCAGAAAACCTATGACCTCACCCGCTACCTGGAGCACCAACTCCGCAGCTTGGCTGGGACCTATGTGAGTATCCAGCGTAGGAATCTGGGAGTTGGGGAGGAGTGAGGAGTTGGGGAAAGACAGTCCTAACCGTGGAGGGTTCTGGTAAATGATGGGGTGAGGAGGGGCTCTTTGGCTCCCACCAGTCCCCCTGTCTGGTCTA
+
BB>AAFFFBFFFGGGFDFGAECGCFGEGEAGHFGGA2FHA2GEHGGHHHGHHBGFGHGHHGHBHHGHHHHHGG/EGHHHHHEGHHHH1EFGFEDECE?FCEHHGGGFHEHHHHFHHHHHHHFHHFGGGGDDFGHHHHHHFEHFHCCGGCDFGGGHFGGGHHH@DGGHGHHFHHHHHHEFHGGGGGGDBFGGFFG9CFGGGGGGGGGFBEFFFFFB<BBFFFFFFFBFFEFFFFF/BFFFFBFFFFFFFFF9
@M05620:37:000000000-D9766:1:1101:15411:9449 1:N:0:22
AGTGCCAGCTCTCAATCGCACAGGGGACCCAGGGCCTGGCCCCTCCATCCAGAAAACCTATGACCTCACCCGCTACCTGGAGCACCAACTCCGCAGCTTGGCTGGGACCTATGTGAGTATCCAGCGTAGGAATCTGGGAGTTGGGGAGGAGTGAGGAGTTGGGGAAAGACAGTCCTAACCGTGGAGGGTTCTGGTAAATGATGGGGTGAGGAGGGGCTCTTTGGCTCCCACCAGTCCCCCTGTCTGGTCTA
+
ABAAAFFFBFFFGGGGGGFGGGHGGGGGGGHHEEGGGGHHHHGHGGHGHHHHHHHHHGHHHHHHHHHHHHHGGEGGHGGHEGHHHHFGGHHHGGGGGHHHGHHGGGHHGHHHHHHHHHHHHHHHHGGGGGHHHHHHHHHGGHHHGGGGGGEGHHHHHGHHHHGGGGHHHHHHHHHHHHHHGGGGGGGGGGGGGGGGGGGGGGGGGGFFFFFFFFFFFFFFFFFFFFFFFFFFFFFFFFFFFFFFFFFFFFB
@M05620:37:000000000-D9766:1:1101:17003:9451 1:N:0:22
ACCACACCTTCTACAATGAGCTGCGTGTGGCTCCCGAGGAGCACCCCGTGCTGCTGACCGAGGCCCCCCTGAACCCCAAGGCCAACCGCGAGAAGATGAGGGCCCGCTACCTCTTCTGGTGGCCGCCTCCCTCCTTCCTGGCCTCCCGGAGCTGCGCCCTTTCTCACTGGTTCTCTCTTCTGCCGTTTTCCGTAGGACTCTCTTCTCTGACCTGAGTCTCCTTTGGAACTCTGCAGGTTCTAGATCGGAAG
+
BBCCCCBCFFFFGGGGGGGGGGHHGGGGHGHHHGGGGGGGGHHHHGGFEGGGFHHHGHHGGGCGGGGGGGGHHHHGGGGHGHHHHGGGGGGGGGHHHHFHHFGGGCGGGGHHHHHHHFH>GGHHGGGGGHGHHGHHHHHHHHHHGGGGGGGGGGGGGGGDFFFFFFFFFFBFFFFFFFFFFFFFFDFFFFFFFFADFFFFFFFFFFFFFFFFFFFFFFFFFFFFFFFFFFFFFFFFFFFFFFFFFFFFFFD
@M05620:37:000000000-D9766:1:1101:17700:9457 1:N:0:22
ACCACACCTTCTACAATGAGCTGCGTGTGGCTCCCGAGGAGCACCCCGTGCTGCTGACCGAGGCCCCCCTGAACCCCAAGGCCAACCGCGAGAAGATGAGGGCCCGCTACCTCTTCTGGTGGCCGCCTCCCTCCTTCCTGGCCTCCCGGAGCTGCGCCCTTTCTCACTGGTTCTCTCTTCTGCCGTTTTCCGTAGGACTCTCTTCTCTGACCTGAGTCTCCTTTGGAACTCTGCAGGTTCTAGATCGGAAG
+
CCCBCCCCFFFFGGGGGGGGGGHHGGGGHGHHHGGGGGGGGHHHHGGGGGGGHHHGHHHGGGGGGGGGGGGHHHHGGGGHGHHHHGGGGGGGGGHHHHGHHGGGGGGGGGHHHHHHHH1>CDGFGGGGGHGGHGHHHGGGGGHHGGGGGGGGGEGGGGG?FFFFFFFFFFFFFFFFFFFFFFFFFDFFFFFFFFFFFFFFFFFFFFFFFEFFFF/BFFFFFFFFFFFFFFFFFFFFFFFFFFFFFFFFFFA
@M05620:37:000000000-D9766:1:1101:8389:9469 1:N:0:22
ACCACACCTTCTACAATGAGCTGCGTGTGGCTCCCGAGGAGCACCCCGTGCTGCTGACCGAGGCCCCCCTGAACCCCAAGGCCAACCGCGAGAAGATGCCCAGGTGAGTGGCCCGCTACCTCTTCTGGTGGCCGCCTCCCTCCTTCCTGGCCTCCCGGCGCTGCGCCCTTTCTCACTGGTTCTCTCTTCTGCCGTTTTCCGTAGGACTCTATTCTCTGACCTGAGTCTCCTTTGGAACTCTGCAGGTTCTA
+
AAA1AAAAFFFFDGGFGGGAF1BCEAABGEHFAFFEEGGCGHHHHGCGEEEFHGGGFA0EEGGGGEEGGGGGGFCEGGFFEHHEFFF<BBC@CAGGHHHE0GC/?GFFHHGA<FGGGGGH10<<<<<GDC<GHGGCGG..:CFCGFGG0FG.0.;9.A-;A--B@-B@?FFFBFFFFFFFFFFFFEFF/FFFF@BFFFBFF9FFBFFBFF/;FFFFFBFFFFFFFF/;FFFFF9:BFFFB/FFFFFFFBFF
@M05620:37:000000000-D9766:1:1101:27886:9473 1:N:0:22
ACCACACCTTCTACAATGAGCTGCGTGTGGCTCCCGAGGAGCACCCCGTGCTGCTGACCGAGGCCCCCCTGAACCCCAAGGCCAACCGCGAGAAGATGAGGGCCCGCTACCTCTTCTCGTGGCCGCCTCCCTCCTTCCTGGCCTCCCGGAGCTGCGCCCTTTCTCACTGGTTCTCTCTTCTGCCGTTTTCCGTAGTACTCTCTTCCCTGACCTGCCTCTCCTTTAGATCTCTGCAGGTTCTAGATCGGAAG
+
CCCCCCCBFFFFGGGGGGGGGGHHGGGGHGHHHGGGGGGGGHHHHGGGGGGGHHGHHHHGGGGGGGGGG/FHHHHGGGGHGHHHHGGGGCCGFGHHFHD2?/D<<@/C@D0FGF1>G1<<<.CCCCC..C.GHDBFGHH0CAFFFGGGFAFG?FF-;C--;BFFFFF0BBBFFFFFFFBB:BFFFAFB.;BD0.;.0;FFFFF000;BF/:FFF..;BBFFF0000;0;BFFBF00.;;B000FF9.....
@M05620:37:000000000-D9766:1:1101:13222:9487 1:N:0:22
GAGGCTGCTTTGGACGAGCCCCCTGCTGAACTCCAGTCACTCCGGAGAAGCTCGGATGCCGTTTTATGCTTGGACAAACAAAGACACGGAAGACGGAGCAAAGGAGGGTGGCAAGCTAGTACTTCAGGAGGCTGCATCCGGCATACCTGACATCCAGGAGGTGGTCCCTGTCACGCTGATTGTCTGTTCTGCCGTGTTACCTATACCTCTCCTCTCTTCGTTGAGTCTCGTCAGTCCCCCTGAAGTGTCAT
+
>3>>3>B>BBB@FA4A2AAAAAAAA23B53BD5B33BBBBDBAAA1A013B33BAABA?@>B1BB55D3B@@?3B312B?1133B321////0B//////33322///?//0<2//22222222111?1///<0/?11>.----0</00//000/00/<...:.:0:.;00;00.....000909090000;;;.-..000;0090//;BF/9./////../:.;:/;//9...:///..9:./;;BB9//
@M05620:37:000000000-D9766:1:1101:14636:9490 1:N:0:22
AGTGCCAGCTCTCAATCGCACAGGGGACCCAGGGCCTGGCCCCTCCATCCAGAAAACCTATGACCTCACCCGCTACCTGGAGCACCAACTCCGCAGCTTGGCTGGGACCTATGTGAGTATCCAGCGTAGGAATCTGGGAGTTGGGGAGGAGTGAGGAGTTGGGGAAAGACAGTCCTAACCGTGGAGGGTTCTGGTAAATGATGGGGTGAGGAGGGGCTCTTTGGCTCCCACCAGTCCCCCTGTCTGGTCTA
+
ABABBFFFCFFFGGGGGGCFGFHHGGGGGGHHGGGGFGHHHHGHGGHHHHHHFHHHHGHGHHHHHHHHHHHGGGGGHHHHHHHHHHHHGHHHGGGGGHHHGHHGGGHHGHGHHHHHGGHHHHHHHGGGDGHHHHHHHHHGGHHHGGGGGGGHHHHHHGHHHHGGGGHHGHHHHHHHHHHHGGGGGGGGDGGGGGFGEFGGGGGGGGFFFFFFFFFFFFFFFFFFFFFFFFFFFFFFFFFFFFFFFFFFFF0
@M05620:37:000000000-D9766:1:1101:13806:9497 1:N:0:22
AGTGCCAGCTCTCAATCGCACAGGGGACCCAGGGCCTGGCCCCTCCATCCAGAAAACCTATGACCTCACCCGCTACCTGGAGCACCAACTCCGCAGCTTGGCTGGGACCTATGTGAGTATCCAGCGTAGGAATCTGGGAGTTGGGGAGGAGTGAGGAGTTGGGGAAAGACAGTCCTAACCGTGGAGGGTTCTGGTAAATGATGGGGTGAGGAGGGGCTCTTTGGCTCCCACCAGTCCCCCTGTCTGGTCTA
+
BCAABFFFCFFFGGGGGGGGGGHHGGGGGGHHGGGGGGHHHHGHGGHGHHHHHGHHHGHHHHHHHHHHHHHGGGGGHGHHHHHHHHHHGHHHGGGGGHHHGHHGGGHHGHHHHHHHHHHHHHHHHGGGGGHHHHHHHHHGGHHHGGGGGGGHHHHHHGHHHHGGGGHHHHHHHHHHHHHHGGGGGGGGCFFGGGFFGGGGGGGGGGFFFFFFFFFFFFFFFFFFFFFFFFFFFFFFFFFFFFFFFFFFFFF
@M05620:37:000000000-D9766:1:1101:14531:9504 1:N:0:22
CCACACCTTCTACAATGAGCTGCGTGTGGCTCCCGAGGAGCACCCCGTGCTGCTGACCGAGGCCCCCCTGAACCCCAAGGCCAACCGCGAGAAGATGCCCAGGTGAGTGGCCCGCTACCTCTTCTGGTGGCCGCCTCCCTCCTTCCTGGCCTCCCGGCGCTGCGCCCTTTCTCACTGGTTCTCTCTTCTGCCGTTTTCCGTAGGACTCTCTTCTCTGCCCTGCGTCTCCTTTGGCACTCTGCAGGTTCTAG
+
BBBBBBBFFF@BF5BGG5BFBFAEAEEHGHGGFGE2AE2BBEGHGGEE1EFHHF3DBGGGGGGGGGGGEFHGHHGGEFHGHGHHGGGGG/>>D??FGGHHFHGFF?GDGGGHHGGG-CHHHHHHHHHFGGHHGGGGGHGHHGHHHGGFGGGGGGGGG-ABGBFBBFBBFFFFF/BFFFFFFFFFFFFFFFFFBFFFFFFFFFFFFFFFFFFFFFFFFBFFFF.@FBFFFFFFFF/;B.BFFFFFFFFFFB9
@M05620:37:000000000-D9766:1:1101:18557:9528 1:N:0:22
AGTGCCAGCTCTCAATCGCACAGGGGACCCAGGGCCTGGCCCCTCCATCCAGAAAACCTATGACCTCACCCGCTACCTGGAGCACCAACTCCGCAGCTTGGCTGGGACCTATGTGAGTATCCAGCGTAGGAATCTGGGAGTTGGGGAGGAGTGAGGAGTTGGGGAAAGACAGTCCTAACCGTGGAGGGTTCTGGTAAATGATGGGGTGAGGAGGGGCTCTTTGGCTCCCACCAGTCCCCCTGTCTGGTCTA
+
AAAABFFFCFFFGGGGGGGGGGHHGFGGGGHHGGGGGFAHGGEHEGHHFGGHHHHHGGHHHHHHHHHFHHHGGFGGHHHHHHHHHHHHGHHHGGGGGHHHGGHGGGHHGHHHHHHHHHHHHHHHHGGGGGHHHHHHHHHGGHHHGGGGGGGHHHHHHGHHHHGGGGHHHHHHHHHHHHHHGGGGGGGG;FFGGGFGGGGGGGGGGGFFFFFFFFFFFFFFFFFFFFFFFFFFFFFFFFFFFFFFFFFFFFF
@M05620:37:000000000-D9766:1:1101:9690:9530 1:N:0:22
AGTGCCAGCTCTCAATCGCACAGGGGACCCAGGGCCTGGCCCCTCCATCCAGAAAACCTATGACCTCACCCGCTACCTGGCGCACCCACTCCGCAGCTTGGCTGGGACCTATGTGAGTATCCAGCGTAGGAATCTGGGAGTTGGGGAGGAGTGAGGAGTTGGGGAAAGACAGTCCTAACCGTGGAGGGTTCTGGTAAATGATGGGGTGAGGAGGGGCTCTTTGGCTCCCACCAGTCCCCCTGTCTGGTCTA
+
>A>3>DFFBFFFG4FGGGGAECHFGEAEEEFH2BEBFFHHHHGHGGHHHHHHHHHGHGHHGFHHH5GGHHHEE>>EHHGG1>EEGG//?GHBEGCGEHGHGHHGGGHHGHFHHHHHHHHHHHGHHGGGGGDGGHHHHH0FGGHHGGEGG.<GH0DG<DHHHHGGC.:GBGBGGGGGFBGGGGG?.CGGEGFGGGGGGGGFFFFFFFFBFFFFFFBBBBFFFFFFFFFFFFFFFFFFFFFFBFFFFFFFFFB
@M05620:37:000000000-D9766:1:1101:9866:9533 1:N:0:22
AGTGCCAGCTCTCAATCGCACAGGGGACCCAGGGCCTGGCCCCTCCATCCAGAAAACCTATGACCTCACCCGCTACCTGGAGCACCAACTCCGCAGCTTGGCTGGGACCTATGTGAGTATCCAGCGTAGGAATCTGGGAGTTGGGGAGGAGTGAGGAGTTGGGGAAAGACAGTCCTAACCGTGGAGGGTTCTGGTAAATGATGGGGTGAGGAGGGGCTCTTTGGCTCCCACCAGTCCCCCTGTCTGGTCTA
+
AA>AAFFFBFFFFGGGGGGGFGHHGGGGEGHHAEGGGFHGHHFHGGHHHHHGFHEHHGGHHHGHHGHHHHHGF@EGHEFHHGHHFHHHGGHHGGGGGHHHGHHGGGHHGHGHHHHHGFHHFFFGHGEGGGGHHHGGHGFEEHHHGGGGCGGGABGHFDHHGFGGGGHHFHHHHHHHGHHHG.EGGGGG:CFGGGFFGGGGGGGGGGFFFFFFFBFFFFFFFFFFFFFFFFFFFFFFFFFFFFFFFFFFFFF
@M05620:37:000000000-D9766:1:1101:9475:9553 1:N:0:22
ACCAACCTTCTACAATGAGCTGCGTGTGGCTCCCGAGGAGCACCCCGTGCTGCTGACCGAGGCCCCCCTGAACCCCAAGGCCAACCGCGAGAAGATGCCCAGGTGAGTGGCCCGCTACCTCTTCTGGTGGCCGCCTCCCTCCTTCCTGGCCTCCCGGAGCTGCGCCCTTTCTCACTGGTTCTCTCTTCTGCCGTTTTCCGTAGGACTCTCTTCTCTGACCTGAGTCTCCTTTGGAACTCTGCAGGTTCTAG
+
BBBBBBBFFFDDF5BGGFGBAFGGFEFEEBGGGGGAGF2EHDGHGGGGGGGHHHHFEGGGGGGGGGGGGFFGBGGGGG?FFFHHGGGEGCD?FFFHHHHHFHG?FGGHHGGHHGGGCGHHHHHHHHHHF?GHGGGGGHGHHGHHHGG9BFFGGGGGG?DDGBFGGFFFFFFFFBFFFFBFFFFFFFFFFFFFFFDFFFFFFFFFFFFFFFFFFFFFFBFFFFBFBFFFFFFFFF/BFFFFFFFFFFFFFFF
@M05620:37:000000000-D9766:1:1101:17481:9556 1:N:0:22
ACCACACCTTCTACAATGAGCTGCGTGTGGCTCCCGAGGAGCACCCCGTGCTGCTGACCGAGGCCCCCCTGAACCCCAAGGCCAACCGCGAGAAGATGAGGGCCCGCTACCTCTTCTGGTGGCCGCCTCCCTCCTTCCTGGCCTCCCGGAGCTGCGCCCTTTCTCACTGGTTCTCTCTTCTGCCGTTTTCCGTAGGACTCTCTTCTCTGACCTGCGTCTCCTTTGGAACTCTGCAGGTTCTAGATCGGAAG
+
BBBBBBBBFFFFGGGFFGGGGGHHGFGFHDHHHGGEGGGGGHHHHGGGGDGGHGHGHHHGGGGGGGGGGGGHGHHGGGGHGHHHHGGGGGDGGGHHHHHHHGGG?FGG-DHHHHHHHH1><CGFFGGGGHGHHGHGHGHHHHHFGGGGFFCCEBFCGGGGFFFFFFFFFFFFFFFFFFFFFFFFFFFFFFFFFFDFFFFFFFFFFFFFF/BFFF.-DFFFFFFFFFFFFFFFFFFFFFFFF/BFBFFF.;.
@M05620:37:000000000-D9766:1:1101:13287:9567 1:N:0:22
ACCACACCTTCTACAATGAGCTGCGTGTGGCTCCCGAGGAGCACCCCGTGCTGCTGACCGAGGCCCCCCTGAACCCCAAGGCCAACCGCGAGAAGATGAGGGCCCGCTACCTCTTCTGGGGGCCGCCTCCCTCCTTCCTGGCCTCCCGGAGCTGCGCCCTTTCTCACTGGTTCTCTCTTCTGCCGTTTTCCGTAGGACTCTCTTCTCTGACCTGAGTCTCCTTTGGAACTCTGCAGGTTCTAGATCGGAAG
+
BBBBBBABFFFFGGGGGGGGGGHHGEFFHGHHHGGGGGGFGHHHHGGGEGGGHHHHHHHGGGGGGGGGGGGHHHHGGGGHGHHHHGGGGGDGGGHHHHHFBDDEDFGCGGHHHHGHHHF0<-CFGGGGD.EFGGGGGGGFFGGGFEGBGFBCGGF;FFF;BFFFFFFFFFFFFFFEFFFFFFFFFDFFFFFF9ADFFFFFFFFFFFFFFFFFFF/.9FFFFFFFFFBFFFFFEFFFF9BFFFFFFFFFDF.
@M05620:37:000000000-D9766:1:1101:16170:9572 1:N:0:22
AGTGCCAGCTCTCAATCGCACAGGGGACCCAGGGCCTGGCCCCTCCATCCAGAAAACCTATGACCTCACCCGCTACCTGGAGCACCAACTCCGCAGCTTGGCTGGGACCTATGTGAGTATCCAGCGTAGGAATCTGGGAGTTGGGGAGGAGTGAGGGGTTGGGGAAAGACAGTCCTAACCGTGGAGGGTTCTGGTAAATGATGGGGTGAGGAGGGGCTCTTTGGCTCCCACCAGTCCCCCTGTCTGGTCTA
+
AA>>AF1FAFFFGGGGGGGCG?HAFGGGGG0GFEEECFHHGGGCFGFHHHCGFFBGHGHFHHHHHHHFHHHEE@EGHFGHGGHHHHHGGHHHGGGGGHHHGHHGGGHHGHHHHHHHHHHHHHHHHGGGGGHHHHHHHGHGEGHHCCGGGGGGHFHHCGGGGGGGFGHHHHHGGGGGGGGGGGGGGGGGGGGGFGFFFFFFFFFFFFF@FFFFBF@@@@FFFFFFFFFFFFFFFFFFFFFF@FFFFFFFFF/
@M05620:37:000000000-D9766:1:1101:14422:9606 1:N:0:22
ACCACACCTTCTACAATGAGCTGCGTGTGGCTCCCGAGGAGCACCCCGTGCTGCTGACCGAGGCCCCCCTGAACCCCAAGGCCAACCGCGAGAAGATGAGGGCCCGCTACCTCTTCTGGTGGCCGCCTCCCTCCTTCCTGGCCTCCCGGAGCTGCGCCCTTTCTCACTGGTTCTCTCTTCTGCCGTTTTCCGTAGGACTCTCTTCTCTGACCTGCGTCTCCTTTGGCACTCTGCAGGTTCTAGATCGGAAG
+
CBCCCCCCFFFFGGGGGGGGGGHHGGGEFGHHHGGGGGGGGHHHHGGGGGGGHHHHHHHGGGGGGGGGGGGHHHHGGGGHGHHHHGGGGGGGGGHHHHHHHGGGAGGG?DGHHHHHHHB>0AGHGGGGGHGHHGHHHHHHFHHHGGGGGADGGGGGGGGGFFFFFFFFFFFFFFFFFFHFFFFFFFFFFFFFFADFFFFFFFFFFFFFF0FFFF.9DFFFFFFFFF0BFFFFFFBFF.BFF0BFFFFF.A:
@M05620:37:000000000-D9766:1:1101:27207:9610 1:N:0:22
ACCACACCTTCTACAATGAGCTGCGTGTGGCTCCCGAGGAGCACCCCGTGCTGCTGACCGAGGCCCCCCTGAACCCCAAGGCCAACCGCGAGAAGATGAGGGCCCGCTACCTCTTCTGGAGGCCGCCTCCCTCCTTCCTGGCCTCCCGGAGCTGCGCCCTTTCTCACTGGTTCTCTCTTCTGCCGTTTTCCGTCGGACTCTCTTCTCTGAACTGCGTCTCCTTTGGAACTCTGCAGTTTATCGATCGGAAG
+
ABBAABBAFFFFGGGGGGCBG5GHGE2EGEHHCFFAAEEEGHHHHGGEAEFFGHHHFHHFEGEGGEGGGGAGFGHGGGGHAGGHHGG/C//>>DHCFGHHHGDEA@C/<AHGHBFHHBG1>EGGGDGDE.CFBFHGHHFHFHGGFE?D?BGGGGGGGEG9//;9FFFFF.;FBBBFFFFFFFFFBADFEFFF/.99@BBFFFFFFFFFFF/;BFBADBAFFFF//;B/;BBFBFFB////;/.EFFB.;A9
@M05620:37:000000000-D9766:1:1101:16402:9615 1:N:0:22
ACCACACCTTCTACAATGAGCTGCGTGTGGCTCCCGAGGAGCACCCCGTGCTGCTGACCGAGGCCCCCCTGAACCCCAAGGCCAACCGCGAGAAGATGCCCAGGTGAGTGGCCCGCTACCTCTTCTGGTGGCCGCCTCCCTCCTTCCTGGCCTCCCGGAGCTGCGCCCTTTCTCACTGGTTCTCTCTTCTGCCGTTTTCCGTAGGACTCTCTTCTCTGACCTGAGTCTCCTTTGGAACTCTGCAGGTTCTA
+
BBABBBABFFFFGGGCDGGFGFGHEEFGGDHHHGDEEEGGGHHHHGGGE1EFFFACHGCFGG?GFGEGGGGHHGEFGGGEFHHGH/EEGFGGGDHHFDHHHHHE<<GHHBFFHH-CD?CHBDGHF0=GGFDGHF-CDAGCGHGHFFFGGGGGFGAADD-ADGFGGGFAAFFFFFFFFFFFFFFFFFFF/BFFFFFFFFFFF:F?A9FFFFFFFFFFEBBFFBB/.9BFFFF/BB/BB/9B/;FFFFA9FF;
@M05620:37:000000000-D9766:1:1101:3432:9615 1:N:0:22
AGTGCCAGCTCTCAATCGCACAGGGGACCCAGGGCCTGGCCCCTCCATCCAGAAAACCTATGACCTCACCCGCTACCTGGAGCACCAACTCCGCAGCTTGGCTGGGACCTATGTGAGTATCCAGCGTAGGAATCTGGGAGTTGGGGAGGAGTGAGGAGTTGGGGAAAGACAGTCCTAACCGTGGAGGGTTCTGGTAAATGATGGGGTGAGGAGGGGCTCTTTGGCTCCCACCAGTCCCCCTGTCTGGTCTA
+
ABAAAFFFBFFFGGFGGGGCGCHHGEEEFEAEABEEFFHHHHGHGGHHHFFGHHHFGGHHHGFGHBFFGHHEG>EEHHGGFGHHHHCGFHHHEGCGEGFHGHHGGGHHGHHHHHHHHHHHHHHHHGDDCDGHHHHHHH0FEHHH@F.DG?CGH0GHCDGHHHGGGGEHFHFHHHHHHHHHGGGGFGGGEFFGGGFGGGGGGGGGGGFFFFFFFFFFFFFFFFFFFFFFFFFFFFFFFFFFFFFFFFFFFFF
@M05620:37:000000000-D9766:1:1101:12148:9619 1:N:0:22
AGTGCCAGCTCTCAATCGGACAGGGGACCCAGGGCCTGGCCCCTCCATCCAGAAAACCTATGACCTCACCCGCTACCTGGAGCACCAACTCCGCAGCTTGGCTGGGACCTATGTGAGTATCCAGCGTAGGAATCTGGGAGTTGGGGAGGAGTGAGGAGTTGGGGAAAGACAGTCCTAACCGTGGAGGGTTCTGGTAAATGATGGGGTGAGGAGGGGCTCTTTGGCTCCCACCAGTCCCCCTGTCTGGTCTA
+
AB>AAFFFBFFFGGGGGG?EEFGGGGGGGGHHAEGGFGHHFHGHGGHHHHHHHHHGHGHHHHHHHHHHHHHGGEFGHHHHGHHHHHFEFHHHGGGGFHGHGHHGGGHHGHHHHHHHHHHHHHHHHGGFGGFHHHHHHHFGGHHHGGGGGGEGHFHHFGHHHHGGGGHHHHHHHHHHHHHGGGGGEGGGEGGGGGFGGGGGGGGGGFFFFFFFFFFFFFFFFFFFFFFFFFFFFFFFFFFFFFFFFFFFFFF
@M05620:37:000000000-D9766:1:1101:26843:9624 1:N:0:22
ACCACACCTTCTACAATGCGCTGCGTGTGGCTCCCGAGGAGCACCCCGTGCTGCTGACCGAGGCCCCCCTGAACCCCAAGGCCAACCGCGAGAAGATGCCCAGGTGAGTGGCCCGCTACCTCTTCTGGTGGCCGCCTCCCTCCTTCCTGGCCTCCCGGAGCTGCGCCCTTTCTCACTGGTTCTCTCTTCTGCCGTTTTCCGTAGGACTCTCTTCTCTGACCTGAGTCTCCTTTGGAACTCTGCAGGTTCTA
+
AAAAAAA1CFFFGFGFFG1AEAEGGEAAAAABBAFEAEGGGHHHHGGAAABFFHFHHHG>EGEGGFGGGGEGHHHGGGGHEGHHHGA<CC/<BGHB1FBFHHEG<CFHBG.CHHG??-CHHHEHHHHFDGA.CCGCGCEEGGGBFFFEF/?FE.CE.A-:ACFF;--;-B/BFFFFB/F/BFFFBFFFBFFFF@BBFEFFFFFFFEFFFFFFFFFB9BBFFFFBFBB/:/9BBBFBFFFFFFFBFF-BFFB
@M05620:37:000000000-D9766:1:1101:19342:9627 1:N:0:22
ACCACACCTTCTACAATGAGCTGCGTGTGGCTCCCGAGGAGCACCCCGTGCTGCTGACCGAGGCCCCCCTGAACCCCAAGGCCAACCGCGAGAAGATGAGGGCCCGCTCCCTCTTCTGGTGGCCGCCTCCCTCCTTCCTGGCCTCCCGGAGCTGCGCCCTTTCTCACTGGTTCTCTCTTCTGCCGTTTTCCGTAGGACTCTCTTCTCTGACCTGCGTCTCCTTTGGCACTCTGCAGGTTCTCGATCGGCAG
+
BABBBBBACFFFGGGFFG5FGFGGEFE24BGAFEGGDFG2EHGGHGGGEEGFHFHHHHHEEE@EGFGGGEFGHHHGGEGHGGHHEFEGGG/>B/GFGFGHHDDA/CD/-<FGCHFFF11F/<GC@@DFDEGHFGHGGFFHBCCBAEEGGGBBGFFGBFGBFFFFFFFFFFBBFFFFFFFFFBFFB9DFEBFDF999FFFFFFFFBFFFFBBFFF.@AB.9BFFFFB//;BFFFB/9A.;BF/9/BABD-@-
@M05620:37:000000000-D9766:1:1101:24735:9631 1:N:0:22
GAGGCTGCTTTGGAAGAAACTCATAGATTAGTGAAACAGGTCCCGCTGGACATGGCAACTTTTCTTGCCTGGCTTACAGAAGCTGGAACCCCCCGTACGGTCCTAAAGGATGCTACCCGTAAGGAAAGGCTCCTCGACGACTCCCCAGGAGTAAACGAGATGCTGAAACAATGGCAAGTAAGTCAGGCATTTCCGCTTTAGCACTCTTGTGGATCCAATTGAACCATTCTCAGCATTTGTACTTGTAACTG
+
CCCCCDFCFFFFGGGGGGGGGGHGG5DDFG4DF65DFH2233B22AAA22B3BGFC3313ABF5D5A53BA11B13AFG@FFHHH21G31>E/>/?/>>/2/>3D4BFDGGCB3DF20?C//BF22GG0?G0F22C///<<ACF..0><FFG0100<...<G0GHDD0G/:CGHHHGG000;CGFHHFAFG0;F?.AFG09;FF0/;BF90;0;;909;BF0B0..00:900009:BFBF0:FFFB00:BF
@M05620:37:000000000-D9766:1:1101:24720:9641 1:N:0:22
GAGGCTGCTTTGGAAGAAACTCATAGATTACTGCAACAGTTCCCCCTGGACCTGGAAAAGTTTCTTGCCTGGCTTACAGAAGCTGAAACAACCCGTAAGGTCCTACAGGATGCTACCCGTAAGGAAAGGCTCCTAGAAGACTCCAAGGGAGTAAAAGAGCTGATGAAACAATGGCAAGTAAGTCAGGCATTTCCGCTTTAGCACTCTTGTGGATCCAATTGAACAATTCTCAGCATTTGTACTTGTAACTG
+
>ABAAAFAFFFFGBFGFF4GAGGHHEGHHFGHGHF4FGHFGGHHHGGFEGGHHHHHFFFHGHHHFHHHHHFGHHHEFFGHHHGGHEBGF31GBBEFEEGHHFFGHHHGFGGHFGGFFGGEEGHGHFG0BFFGEGHHHHHHCD2F2FGFCCFFHFHE><<FGHFHHFBFHHHGHHGFHF>=GFFGDFGHECDFDBDE<<E<0DGH:GHHHCGGH:GHGFCHHF0FFFBF0FCBCFGGGGG;CFBFCCFBFFF
@M05620:37:000000000-D9766:1:1101:7733:9655 1:N:0:22
AGTGCCAGCTCTCCATCGCACAGGGGACCCAGGGCCTGGCCCCTCCATCCAGAAAACCTATGACCTCACCCGCTACCTGGAGCACCCACTCCGCAGCTTGGCTGGGACCTATGTGAGTATCCAGCGTAGGAATCTGGGCGTTGGGGCGGCGTGCGGAGTTGGGGAAAGCCAGTCCTAACCGTGGAGGGTTCTGGTAAATGATGGGGTGAGGAGGGGCTCTTTGGCTCCCACCAGTCCCCCTGTCTGGTCTA
+
>A>3>DFFBFFFG4GGGEE2E?GDF2AAEEGH2BEBFGHHHHGHGGHGHFHHHHHBFEHHGDGHHDBGHHH>E/>EGHBF2BFGHHA??GHB>E?EEGBBEFHGGGHHGHFHHHHFGHHHHHEGHGG/BDGGGHHHGH/>DGGGGG.AF-;AC.@D-@EGGGFF...:/;9ABFFFFFFFFFFF.ADFFFFFFFFFFFFFFFFFFFFFFFFFFFFFFFFFFFFFFFFFFFFF?FFFFFFFFFFFFFFFFF/
@M05620:37:000000000-D9766:1:1101:8201:9672 1:N:0:22
AGTGCCAGCTCTCAATCGCACAGGGGACCCAGGGCCTGGCCCCTCCATCCAGAAAACCTATGACCTCACCCGCTACCTGAAGCACCAACTCCGCAGCTTGGCTGGGACCTATGTGAGTATCCAGCGTAGGAATCTGGGAGTTGGGGAGGAGTGAGGAGTTGGGGAAAGACCGTCCTAACCGTGGAGGGTTCTGGTAAATGATGGGGTGAGGAGGGGCTCTTTGGCTCCCACCAGTCCCCCTGTCTGGTCTA
+
>A>3>DFFBFFFG4FEFFFAECGFGEEFGFHH2AEEGGHHHHGHGGHHHFHHHHHGGGHHHHHHHDFHHHHEE>>EHHE3BFGHHH1??GG@EEEGEHBGGHHGGGHHGHGHHHHGHHHHHHFHHGG?BDGFHHHHHHCFGHHHGGCGG.>GH0DHFGHHHHGGGDEH/G/;EFGGFGGGGGGG.EGGGGGGGGFGGGGGGFFFFFFBFFFFFFBBBBFFFFFFFFFFFFFFFFFFFFFFBFFFFFFFFF/
@M05620:37:000000000-D9766:1:1101:14085:9679 1:N:0:22
AGTGCCAGCTCTCAATCGCACAGGGGACCCAGGGCCTGGCCCCTCCATCCAGAAAACCTATGACCTCACCCGCTACCTGGAGCACCAACTCCGCAGCTTGGCTGGGACCTATGTGAGTATCCAGCGTAGGAATCTGGGAGTTGGGGAGGAGTGAGGAGTTGGGGAAAGACAGTCCTAACCGTGGAGGGTTCTGGTAAATGATGGGGTGAGGAGGGGCTCTTTGGCTCCCACCAGTCCCCCTGTCTGGTCTA
+
BBAABFFFBFFFGGGGGFGEEEHHCEEEEGGHGGGGGAGHHGGHGGHHFHGHHFFHGGHHHHHGHHHHHHHGGEEEHHHHCGHHHHFHGFHHGGGGGHHHGHHGEGHHGHHHHHHHGHHHHHHHHCEDC?GHHHHH1GFFGHHHCGG?GGEFF00GGDHGGHGCEDHFHHBFGHHHGGGHGGEGDFFGCAFGGGFFFBBGGGGGGGF<??F/DFBBBBFFFFFFFFFFFFFFFFFFFFFFBFFFFFFFFF/
@M05620:37:000000000-D9766:1:1101:13668:9682 1:N:0:22
ACCACACCTTCTACAATGAGCTGCGTGTGGCTCCCGAGGAGCACCCCGTGCTGCTGACCGAGGCCCCCCTGAACCCCAAGGCCAACCGCGAGAAGATGAGGGGCCGCTTCCTCTTCTGGTTGCCGCCTTCCCCCCTTCCGGCCTCCCGGGCCTGCCCCCCTTCTCCCCGGTTTCCCTTTTTGTCGCTTTTCCTAGGACCCTCTTCTCTGACCTGACTCTCCTTTGGAACCCTTCAGGTTCTAGATCGGCAA
+
CCCCCCCCFFFFGGGGGGGGGGHHGGGEHGHHHGGGGGGFGHHHHGGGFFGGHHHHHHHGGGGGGGGGGGGHHHHGGGGGGHHHHGGGGGGGGGH2GH2?2//>><--..<1>1<1<<000..<--;..;C/;:-:.;/.:ADF.EG.9--::.A..:@-:A/000;.---..00000;0;-/;..;AA09000090;.:/./;009900;/0///000;F0FF0/00B...//0090;0B00990..---
@M05620:37:000000000-D9766:1:1101:26079:9684 1:N:0:22
AGTGCCAGTCTCAATCGCCCAGGGGCCCCAGGGCCTGGCCCCTCCATCCCGAAAACCTCTGACCTCACCCGCTACCTGGAGCACCAACTCCGCAGCTTGGCTGGGACCTATGTGAGTATCCAGCGTAGGAATCTGGGCGTTGGGGCGGAGTGCGGCGTTGGGGCAAGCCAGTCCTAACCGTGGAGGGTTCTGGTAAATGATGGGGTGAGGAGGGGCTCTTTGGCTCCCACCAGTCCCCCTGTCTGGTCTAT
+
11>AADBFCFF3AFG1AF1EEC0EG00AEE?FGEAAFEBGHGHGGBGGH/EBAAE0E>0DG1FHGGFHHHGGG@EHHGGB0>GHHEH/FFH?EECECHFGHHGGGBFEG1FHHHDFGFHHH21GGC//C?FCGHHHH/->ACFGGA-A--CF0-A-9A@@F@@-@E?-9-9BFFFFFFF@FF@-;B@;AAFFFFFFFFF/BFFFFF@FFF/9A@@@?FFFFFFFFFFFFEF-AFFFFFF@FFFFFFFFFFF
@M05620:37:000000000-D9766:1:1101:17612:9687 1:N:0:22
ACCACACCTTCTACAATGAGCTGCGTGTGGCTCCCGAGGAGCACCCCGTGCTGCTGACCGAGGCCCCCCTGAACCCCAAGGCCAACCGCGAGAAGATGAGGGCCCGCTACCTCTTCTGGTGGCCGCCTCCCTCCTTCCTGGCCTCCCGGAGCTGCGCCCTTTCTCACTGGTTCTCTCTTCTGCCGTTTTCCGTAGGACTCTCTTCTCTGACCTGAGTCTCCTTTGGAACTCTGCAGGTTCTAGATCGGAAG
+
DDDDDCCCFFFFGGGGGGGGGGHHGGGGHGHHHGGGGGGGGHHHHGGGGGGGHHHHHHHGGGGGGGGGGGGHHHHGGGGHGHHHHGGGGGGGGGHHH?FHHDDEF<<<<CGDDDHFGGH>CEFHCFGDDHGFHGCHGHFCHHHHFGGDGCCA.0B?BEG-BFFFFFFFFFBFFFFBB0F0BFFF=ADFFFF?B:.ABF/FFFFFB0;:BBFFFBF/:F:BFBFF0BFFF00:BFFFAAFFFFFFFF.DDE.
@M05620:37:000000000-D9766:1:1101:17527:9690 1:N:0:22
AGTGCCAGCTCTCAATCGCACAGGGGACCCAGGGCCTGGCCCCTCCATCCAGAAAACCTATGACCTCACCCGCTACCTGGAGCACCAACTCCGCAGCTTGGCTGGGACCTATGTGAGTATCCAGCGTAGGAATCTGGGAGTTGGGGAGGAGTGAGGAGTTGGGGAAAGACAGTCCTAACCGTGGAGGGTTCTGGTAAATGATGGGGTGAGGAGGGGCTCTTTGGCTCCCACCAGTCCCCCTGTCTGGTCTA
+
A3>AADDFBFFFDGGGFGGGGGFHGCGEGGHHGGGGGECHHHGHGGHHHHHHHFHHFFHHHHHHHGHHHHHGGGGGHHHHGHHHHHHHGHHHGGGGGHHHGHHGGGHHGHHHHHHHHHHHHHHHHGGGGGHHHHHHHHHGGHHHGGGGGGGHHHHHGGHHHGGGGGHHHHGHHHHHHHHHGGGGGGGGEGGGGGGGGGGGGGGGGGFBFFFFFFBBBBFFFFFFFFFFFFFFFFFFFFFFBFFFFFFFFF/
@M05620:37:000000000-D9766:1:1101:13880:9694 1:N:0:22
GAGGCTGCTTTGGAAGAAACTCATAGATTACTGCAACAGTTCCCCCTGGACCTGGAAAAGTTTCTTGCCTGGCTTACAGAAGCTGAAACAACTCCTAAGGTTCTACAGCATGTCATCCGCAAGTAAAAGCTCCTACAAGACCTGAAGCCAGTATAACACCTCATTAAACAATGGCAACTAAGTCACGCATTTCGCCCTCATCACCCTCGTGGACCCAATTGAACAAGTCTCAGCATTTGCACTTACAACCG
+
BBBCABFCFFFFGFABGGGGGGHHHHHHHHHHHHBFFHGHHFFHHGGGEFFGHHGFB3CGFGGHHHHGGHHHHHHEGFGHHHHHHGFHGGFH3333BF3?B3@B@F@33B3@34D4BD>?/>/3DFG4BB33?BB3BGGH2232BBF20B02D3333B2?@0@>2@F22D?GHHGG1/?1?11?@1.>-<<>10.<<-.<00=</<<.::..;0:;CCCGH0FG0//;9990;CF;FGF0;C900;;C9.;
@M05620:37:000000000-D9766:1:1101:17544:9695 1:N:0:22
AGTGCCAGCTCTCAATCGCACAGGGGACCCAGGGCCTGGCCCCTCCATCCAGAAAACCTATGACCTCACCCGCTACCTGGAGCACCAACTCCGCAGCTTGGCTGGGACCTATGTGAGTATCCAGCGTAGGAATCTGGGAGTTGGGGAGGAGTGAGGAGTTGGGGAAAGACAGTCCTAACCGTGGAGGGTTCTGGTAAATGATGGGGTGAGGAGGGGTCTTTGGCTCCCACCCGACCCCCCGGTTGGTCTAT
+
3AAABFFFBFFFEGGFGCGEE?GCFEGGEGHHGFGEFFHGFHGHGGHHEFHGBG3GHECFGFBGHHHHHHHGGGE@GHG1GHHC11?GFFHHGDEEGFHHGHHA//BF/GHFGD2GHDHFDDD10/?CBFFGH1G1<GHGGHHB/CFGCGGBCHEHHGHHHFGGGGHGHFHHFHHHGHCGGGEBFGG-;CGGGGFFFGGGGBFGGGFBFFF/;DB-...;B/9://;A..9.---;9AB----.-9.;//9
@M05620:37:000000000-D9766:1:1101:4985:9721 1:N:0:22
ACCACACCTTCTACAATGAGCTGCGTGTGGCTCCCGAGGAGCACCCCGTGCTGCTGACCGAGGCCCCCCTGAACCCCAAGGCCAACCGCGAGAAGATGCCCAGGTGAGTGGCCCGCTACCTCTTCTGGTGGCCGCCTCCCTCCTTCCTGGCCTCCCGGGGCTGCGCCCTTTCTCACTGGTTCTCTCTTCTGCCGTTTTCCGTAGGACTCTCTTCTCTGACCTTAGTCTCCTTTGGAAATCTGCAGGGTCTA
+
BCCCCCCCFFFFGGGGGGGGGGHHGGGEGGHHHGGGGGGGGHHHHGGGGGGGHHHHHHHGGGGGGGGGGGGHHHHGGGGHGHHHHGGGGGDGGGHHHH2GH2/F1110?1FFHH@<-<@FD<DGDG0G=/=<GC@GGFHGCGGFH0F00::F::EF9C-=<<.9-<DDFFFFF0::00B0<00:<:0FF000B-.<FFFF.0..<<0//0<0<<F0<000B:000:<<:FBFF0F0<0<:<0000B-<:/0
@M05620:37:000000000-D9766:1:1101:13086:9727 1:N:0:22
GAGGCTGCTTTGGAAGAAACTCATAGATTACTGCAACAGTTCCCCCTGGACCTGGAAAAGTTTCTTGCCTGGCTTACAGAAGCTGAAACAACCCGTAAGGTCCTACAGGATGCTACCCGTAAGGAAAGGCTCCTAGAAGACTCCAAGGGAGTAAAAGAGCTGATGAAACAATGGCAAGTAAGTCAGGCATTTCCGCTTTAGCACTCTTGTGGATCCAATTGAACAATTCTCAGCATTTGTACTTGTAACTG
+
AAAAAAFBFFDFGFGGFGGGGGHHHHHHHHHHGGFHHHHGHHGHHGGGFGGGHGFGBABGFHHHHHFGGGHHHHHEFGGHHHGGHFFHGGGH1BEE>EHHHHHHHHHGHHHHHHGGHHE?EEGGHHHFFGFFGGDBGFHHBF2?BGGFDHGGFFHB@F@CFGHHHHHFGHHHHGHGGFFFGH>FGFFHE<DGBGDFDGG00=CG0CGGHCCAF0GGCGFGHGGGGGFFFGFFFGGGGGGCCBFB90;FFFF
@M05620:37:000000000-D9766:1:1101:9417:9731 1:N:0:22
GAGGCTGCTTTGGAAGAAACTCATAGATTACTGCAACAGTTCCCCCTGGACCTGGAAAAGTTTCTTGCCTGGCTTACAGAAGCTGAAACAACCCGTAAGGTCCTACAGGCTGCTACCCGTCCGGAAAGGCTCCTCGAAGACTCCAAGGGAGTCAACGAGCTGATGAAACCATGGCAAGTCAGTCAGGCATTTCCGCTTTAGCACTCTTGAGGATCCAATTGACCACTTCTCAGCATTTGTCCTTGTAACTG
+
>>AABAFBFFFFBGGGEBGGGGGHHHHHHCFHHHFFFFHDGHHHHGGGEGGHHHHHHHHHHHHHHHHHHHHHHHHFHHHGHHHHHFHHHHHH1E>?>?FGGHBH4@FGG1FG134B0G/>//>E//<F0/B0FH0B/0?/01@FG11/?GEE01?1?FD?EGFGHF<110<<0<GHHGH0=GHHHHHH.CG0CG.EFAE0CGHHFFGGG0;;09/CBBFGG009;.9;CF00;F0CFGG00;BFFBF/;FF
@M05620:37:000000000-D9766:1:1101:17896:9746 1:N:0:22
AGTGCCAGCTCTCAATCGCACAGGGGACCCAGGGCCTGGCCCCTCCATCCAGAAAACCTATGACCTCACCCGCTACCTGGAGCACCAACTCCGCAGCTTGGCTGGGACCTATGTGAGTATCCAGCGTAGGAATCTGGGAGTTGGGGAGGAGTGAGGAGTTGGGGAAAGACAGTCCTAACCGTGGAGGGTTCTGGTAAATGATGGGGTGAGGAGGGGCTCTTTGGCTCCCACCAGTCCCCCTGTCTGGTCTA
+
BCCCCFFFCFFFGFGGGGGGGGHHGGGGGGHHGGGGGGGGHHGHGGHGGHHHHFBHHGHHHHHHHHHHHHHGGGGGHGHHHHHGFHGHGHHHGGGGGHHHGHHGGGHHGHHHHHHHHHHHHHHHHGEGGGHHHHHHHHHGGHHHGGGGGGGHHHHHHGHHHHGGGGHHHHHHHHHHHHHHGFFGGGGGCFFGGGFGGGGGGGGGGGFFFFFFFFFFFFFFFFFFFFFFFFFFFFFFFFFFFFFFFFFFFFF
@M05620:37:000000000-D9766:1:1101:16236:9747 1:N:0:22
ACCACACCTTCTACAATGAGCTGCGTGTGGCTCCCGAGGAGCACCCCGTGCTGCTGACCGAGGCCCCCCTGAACCCCAAGGCCAACCGCGAGAAGATGCCCAGGTGAGTGGCCCGCTACCTCTTCTGGTGGCCGCCTCCCTCCTTCCTGGCCTCCCGGAGCTGCGCCCTTTCTCACTGGTTCTCTCTTCTGCCGTTTTCCGTAGGACTCTCTTCTCTGACCTGAGTCTCCTTTGGAACTCTGCAGGTTCTA
+
AAAAAAAAFFFFGGGCBGGAG1FCEAABEAGH1FGAEEGEGHHHHGGGEEGGHHGGHHHGCGEGGAEGGGGFHBGGGGGHEEHHHGE@CGC<?CCC>FGGHHHGGHHHHHGGHHGGGGGHHHHHHHHHHHGHHGGGGGHGHHGHHGGGGFFGGGGGGG@AGGGFGGF@@FFFFFFFFFFFFFFFFFFFFFFFF@FFFFFFFFFFFFFFFFFFFFFFFFFFFFFFFFFFFFFFFFFFFFFFFFFFFFFFFFF
@M05620:37:000000000-D9766:1:1101:19562:9747 1:N:0:22
ACCACACCTTCTACAATGAGCTGCGTGTGGCTCCCGAGGAGCACCCCGTGCTGCTGACCGAGGCCCCCCTGAACCCCAAGGCCAACCGCGAGAAGATGCCCAGGTGAGTGGCCCGCTACCTCTTCTGGTGGCCGCCTCCCTCCTTCCTGGCCTCCCGGAGCTGCGCCCTTTCTCACTGGTTCTCTCTTCTGCCGTTTTCCGTAGGACTCTCTTCTCTGACCTGAGTCTCCTTTGGAACTCTGCAGGTTCTA
+
CCDDDDDDFFFFGGGGGGGGGGHHGEGEHGHHHGGGGGGGGHHHHGGGGGGGHHHHHHHGGGGGGGGGGGGHGHHGGGGHGHHHHGGGGGGGGGHHHHHHHHHGHHHHHHGGHHGGGGGHHHHHHHHHHHGHHGGGGGHGHHGHHGGGGGGGGGGGGG-DDGGGGGFFFFFFFFFFHFFFFFFHHFFFHHHHFFFFFFHFFFFFFFFFFFFFHHHFHFFFFHFFFFFFFFFFHFFFFFFFFFFFFFFFFFB
@M05620:37:000000000-D9766:1:1101:8363:9781 1:N:0:22
GAGGCTGCTTTGGAAGAAACTCATAGATTACTGCAACAGGTCCCCCTGGACCTGGAAAAGTTTCTTGCCTGGCTTACAGAAGCTGAAACAACCCGTACGGACCTACAGGCTGCTACCCGAAGGGACCGACTCCTCGCCAACTCCACAGGAGTCCCCGAGCTGCTGAACCAATGACAAGAAAGTCAGGCATTTCCGCTTTCGCACTCTTGTAGCTCAACTTGCCCACTTCTCAGCATTTGTACTTGTCAATG
+
BBABBBFBFFFFGGGGGGGGGFHFG5FDDDBEGD4BGHG23AFG2EAF2BFE2G2GGA2BBFDFFHHAEGGHGGGBEGHGHHHHH3BFGFGH11/?>1>?1/>?B3BB3/BFFHHFH0//>/?E///B//<?F22?/</</0?<1010.>F0011>--<-./<0000:CGHHH0;:0C/;/:0;;CBF.9FGGBDGDDG0CCD-BFFGGF00/;9/;B/;B////.;;/;9/B;9FFFFF//:FFBB//;B
@M05620:37:000000000-D9766:1:1101:28358:9788 1:N:0:22
ACCACACCTTCTACAATGCGCTGCGTGTGGCTCCCGAGGAGCACCCCGTGCTGCTGACCGAGGCCCCCCTGAACCCCAAGGCCAACCGCGCGAAGATGAGGGCCCGCTCCCTCTTCTGGTGGCCGCCTCCCTCCTTCCTGGCCTCCCGGAGCTGCGCCCTTTCTCACTGGTTCTCTCTTCTGCCGTTTTCCGTCGGACTCTCTTCTCTGCCCTGCGTCTCCTTTGGCACTCTGCCGGTTCTAGATCGGCAG
+
AAAAAAA1CFFFGGGGGG1AFGGCGEE0AAGHHGGE?EG?CHHHHGGEAEGGFHGHHHG@EECGGGGGGGGFHHHGGGFHGGHHHGGGGC/BCGGCHEGGHC/.-><--<<CCG0=G0<</.;F-ACA.CCFFGBFGGGEFFGF.CEB?-;AF/F?@-9=//;BF/FFFFFFFFFFFFFFF/BB@AABEFFF9-9--;@BFFFF//:9//:AFFE-;-?FFFFF/F//;9BF///;@-AAB/9BB;A--9-
@M05620:37:000000000-D9766:1:1101:23505:9794 1:N:0:22
AGGGCCAGCTCTCAATAGCACAGGGGACCAAGGGCATGGCCCCTCCATCCAGAAAACCTATGACCTCACCCGCTACCTGGAGCACCCACTCCGCAGCTTGGCTGGGACCTATGTGAGTATCCAGCGTAGGAATCTGGGAGTTGGGGAGGAGTGCGGAGTTGGGGAAAGACAGTCCTAACCGTGGAGGGTTCTGGTAAATGATGGGGTGAGGAGGGGCTCTTTGGCTCCCACCAGTCCCCCTGTCTGGTCTA
+
1>11>>>AAF@DFAF33BFBA1EFF00AA0BF0BE0B0FEGHGHGGFHD0BBFF1ABE0FFEGHGDBGHHHEE>/EHGDF>BF>>G//?0BBEECGEHFEFHHGEECGGHFHHHHEHHHHHHFBGGGCGGDFGHFGBH0?EHHE/<.>-.>FG1<C-AEHHHGG...C/C/CGHHHGGGGGFGG.CFGEFGGGGGGFGGGGGGFFFF@FFF/AB@@@@FFFFFFFFFFFBFFEFFFFFFF@FFFFFFFFFF
@M05620:37:000000000-D9766:1:1101:7291:9803 1:N:0:22
AGTGCCAGCTCTCAATCGCACAGGGGACCCAGGGCCTGGCCCCTCCATCCAGAAAACCTATGACCTCACCCGCTACCTGGAGCACCAACTCCGCAGCTTGGCTGGGACCTATGTGAGTATCCAGCGTAGGAATCTGGGAGTTGGGGAGGAGTGAGGAGTTGGGGAAAGACAGTCCTAACCGTGGAGGGTTCTGGTAAATGATGGGGTGAGGAGGGGCTCTTTGGCTCCCACCAGTCCCCCTGTCTGGTCTA
+
BBAABFFFBFFFGGGGGGGGGGHFGGGGGGHHGGGGGGHHHHGHGGHHHHHHFHHHHGHHHHHHHHHHHHHGGGGGHHHHHHHHHHHHGHHHGGGGGHHFGHHGGGHHGHHHHHHHHHHHHHHHHGGGGGHHHHHHHHFGGHHHGGEGGGGHHHHHFGHHHHGGCFGHHHHGHHHHHHHHGGGGAEGGGGGGGGGGGGGGFGGGGGFFFFFFFFFFFFFFFFFFFFFFFFFFFFFFFFFFFFFFFFFFFFF
@M05620:37:000000000-D9766:1:1101:14484:9820 1:N:0:22
AGTGCCAGCTCTCAATCGCACAGGGGACCCAGGGCCTGGCCCCTCCATCCAGAAAACCTATGACCTCACCCGCTACCTGGAGCACCAACTCCGCAGCTTGGCTGGGACCTATGTGAGTATCCAGCGTAGGAATCTGGGAGTTGGGGAGGAGTGAGGAGTTGGGGAAAGACAGTCCTAACCGTGGAGGGTTCTGGTAAATGATGGGGTGAGGAGGGGCTCTTTGGCTCCCACCAGTCCCCCTGTCTGGTCTA
+
>>>>AFDFBFFFFGGGGGFGGGFHGCFEGDHHAFEGGCAGFAEHGGHHHHHHHGHHFDHHHHHHHGGEHHHGGEEGHHHHFGHHHHF?EHHHEGGGGHHHGHHGGGHHGHHHHHHHHHHHHHHHHGGGGGHHHHHHHGCFGHHHGGGGGGEGHFHHFGHHHHGGGGHHGHHHHHHHHHHHGGFGDFGGEGGGGGGGGGGGGGGGGGFFFFFFFFFFFFFFFFFFFFFFFFFFFFFFFFFFFFFFFFFFFFB
@M05620:37:000000000-D9766:1:1101:11571:9826 1:N:0:22
ACCACACCTTCTACAATGAGCTGCGTGTGGCTCCCGAGGAGCACCCCGTGCTGCTGACCGAGGCCCCCCTGAACCCCAAGGCCAACCGCGAGAAGATGAGGGCCCGCTCCCTCTTCTGTTTGCCGCCTCCCTCCTTCCTGGCCTCCCGGAGCTGCGCCCTTTCTCACTGGTTCTCTCTTCTGCCGTTTTCCGTCGGACTCTCTTCTCTGCCCTGCGTCTCCTTTGGCACTCTGCAGGTTCTCGATCGGCAG
+
BCCCCCCBFFFFGGGGGGGGGGHHGGGGHGGHHGGGGGGGGHHHHGGGEGGGHHHHHHHGEGGGGGGGGGGFHHHGGGGHGHHHHGGGGGGGGGHBFHECFDDA/>@/-<.FGGDHHG>10/=<@C<A.:::GDFFHHC0/<GFFHG.?-<@FFG-BE??F0:BF0F0:BFFFFFFFFFFFBFF=AABEFBF0<=C@-@FFFFF0:FFFBBEF??-BD?FFBFE0<00::BFB<00<<BFF<<FFA-A-<<
@M05620:37:000000000-D9766:1:1101:4979:9853 1:N:0:22
ACCACACCTTCTACAATGAGCTGCGTGTGGCTCCCGAGGAGCACCCCGTGCTGCTGACCGAGGCCCCCCTGAACCCCAAGGCCAACCGCGAGAAGATGCCCAGGTGAGTGGCCCGCTACCTCTTCTGGTGGCCGCCTCCCTCCTTCCTGGCCTCCCGGCGCTGCGCCCTTTCTCACTGGTTCTCTCTTCTGCCGTTTTCCGTAGGACTCTCTTCTCTGACCTGAGTCTCCTTTGGAACTCTGCAGGTTCTA
+
CCDDCDDAFFFFGGGGGG5GGGHHGFGBAFHHHBFF?FGGGHHHHGGEEGGGHHHHHHHAEEGGGGGGGGGHHHHGGGGHGHHHHGGGGG/BDGHEGHHHHHHGHHHHHHGGHHGGGGGHHHHHHHHHHHGHHGGGGGHGHHGHHGGGGGGGGGGGGG-ADFFFFFFFFFFFFFFFHHFFFFFFFFFFFFFFFFFFFFHFFFFFFFFFFFFFHHFFFFFFFFFFFFF;FFFFHFFFFEFFFFFFFFFFFFE
@M05620:37:000000000-D9766:1:1101:15675:9854 1:N:0:22
ACCACACCTTCTACAATGAGCTGCGTGTGGCTCCCGAGGAGCACCCCGTGCTGCTGACCGAGGCCCCCCTGAACCCCAAGGCCAACCGCGAGAAGATGCCCAGGTGAGTGGCCCGCTACCTCTTCTGGTGGCCGCCTCCCTCCTTCCTGGCCTCCCGGCGCTGCGCCCTTTCTCACTGGTTCTCTCTTCTGCCGTTTTCCGTAGGACTCTCTTCTCTGACCTGAGTCTCCTTTGGAACTCTGCAGGTTCTA
+
BBBBBBBBFFFFGGGGGGGGGGHHGEGGHGHHHGGGGGGGGHHHHGGGGGGGHHHHHHHEGGGGGGGGGGGGHHHGGGGHGHHHHGGGGGGCGGHHFGGHHHHGHHHHHHGGHHGGG?DHHHHHHHFFHHGHHGGGGGHGFCEHHGGFFFFFFGGGGA-:AFFFFFFFFFFFFFFFFFFFFFFFFFFFFFFFFAAFFFFFFFFFB/FFFFFFFFEFFFFFFFFBFFFFFFFFFFFBFFFFFFFFFFAFFFB
@M05620:37:000000000-D9766:1:1101:4996:9858 1:N:0:22
ACCACACCTTCTACAATGAGCTGCGTGTGGCTCCCGCGGAGCACCCCGTGCTTCTGACCGAGGCCCCCCTGACCCCCAAGGCCAACCGCGAGCCGCTGCCCAGGTGAGTGGCCCGCTCCCTCTTCTGGTGGCCGCCTCCCTCCTTCCTGGCCTCCCGGAGCTGCGCCCTTTCTCACTGGTTCTCTCTTCTGCCGTTTTCCGTAGGCCTCTCTTCTCTGACCTGAGTCTCCTTTGGAACTCTGCAGGTTCTA
+
>>>>A4A>FFFFFGGAGGABFFGHGGGF4EFH3BFA2EE00A1BGGGEBBEB5FGGGGHE>>/>FEGGGGF?3BGGGG/??FGH/FDBB>B<//</><DHHFHFHEFCGGEEFHGGG-;CHHGHHHGGHHGGF?BGDGFGGGGGBCCFBFFAFGFF.999;.;B9BFBBBFBFFFFFFFFFBFFFFFFBBBFF?DFFFFF?;..9/;FFFFFFFFFF/BFFFFF.BFFFFFFF/FFFFFFF/BBFFFFFF9
@M05620:37:000000000-D9766:1:1101:5843:9870 1:N:0:22
ACCACACCTTCTACAATGAGCTGCGTGTGGCTCCCGAGGAGCCCCCCGTGCTGCTGACCGAGGCCCCCCTGAACCCCAAGGCCAACCGCGAGAAGATGCCCACGTGAGTGGCCCCCTACCTCTTCCGGTGGCCGCCTCCCTCCTTCCTGGCCTCCCGCCGCCGCGCCCTTTCTCACTGGTTCTCTCTTCTGCCGTTTTCCGTAGGACTCTCTTCTCTGACCTGAGTCTCCTTTGGAACTCTGCAGGCTCTA
+
AAAAAAAAF1CFGFGBGGGGGGHG0B0BFEG01AF00AAEEG/BEGGGGE?E@GGHHHHGGE/EFFGGGGGHFHHGGCCHGHHHHGGGGGGGGGF1FGHHHE/<..>.><FGHH-<AGAFFFDGG0.;;-;CGACGACGGGGGGFGGF0CFGFFGGB---;-9@9@@@-FFFBBFFBFFF9FFB9F/BFFBFF@ABFFFFBBA-9/BFFB/BFF//:/;FFF-;-;BFFFFFF/9//BFF/BFFFF-;AB9
@M05620:37:000000000-D9766:1:1101:20952:9873 1:N:0:22
ACCACACCTTCTACAATGAGCTGCGTGTGGCTCCCGAGGAGCACCCCGTGCTGCTGACCGAGGCCCCCCTGAACCCCAAGGCCAACCGCGAGAAGATGCCCAGGTGAGTGGCCCGCTACCTCTTCTGGTGGCCGCCTCCCTCCTTCCTGGCCTCCCGGAGCTGCGCCCTTTCTCACTGGTTCTCTCTTCTGCCGTTTTCCGTAGGACTCTCTTCTCTGACCTGAGTCTCCTTTGGAACTCTGCAGGTTCTA
+
CCCCCCCCFFFFGGGGGGGGGGHHGFGEGGHHHGGGGGGGGHHHHGGGGGGGHHHHHHHGGGGGGGGGGGGHHHHGGGGHGHHHHGGGGGGGGGHHHHHHHGHGHHHHHHGGHHGGGGGHHHHHHHHHHHGHHGGGGGHGHHGHHGGGGGGGGGGGGF-ADGGGGGFFFFFFFFFFFFFFFFFFFFFFFFFFFFFFFFFFFFFFFFFFFFFFFFFFFFFFFFFFFFFFFFFFFFFFFFFFFFFFFFFFFFB
@M05620:37:000000000-D9766:1:1101:15054:9875 1:N:0:22
AGTGCCAGCTCTCAATCGCACAGGCGACCCAGTGCCTGGCCCCTCCATCCAGAGAACATATGACCTCACCCGCGACCTGGCGCGCAAACTCCGCAGCCTGGCTGGGACCTATGTGAGTATCCAGCGTAGGAATCTGGGAGTTGGGGAGGAGTGAGGAGTTGGGGAAAGACAGTCCTAACCGTGGAGGGTTCTGGTAAATGATGGGGTGAGGAGGGGCTCTTTGGCTCCCACCAGTCCCCCTGTCTGGTCTA
+
BBBBBFFFBFFFGGGGGGGGGCHA2A2A2E2EBFBH5FGHHHEHG1FGHHH3G1B3BBGFGH5F35BBGHHEE@/EEEFF1>E/>/</BGHGFGGGG/<0?0?/<EACFHF1111?1??FDHHHHGGDGGDGHHHHHH.EGHHHGGEGGCEGHEHHGGGFGGGG.C.FFFGGGGGGFFGGGGEBDFFBFFFFFFFFFFFFFFFFFFFBFFFEFFBBBBFFFFFFFFFFFFFFEFFFFFFFBFFFFFFFFF/
@M05620:37:000000000-D9766:1:1101:19261:9876 1:N:0:22
AGTGCCAGCTCTCAATCGCACAGGGGACCCAGGGCCTGGCCCCTCCATCCAGAAAACCTATGACCTCACCCGCTACCTGGAGCACCAACTCCGCAGCTTGGCTGGGACCTATGTGAGTATCCAGCGTAGGAATCTGGGAGTTGGGGAGGAGTGAGGAGTTGGGGAAAGACAGTCCTAACCGTGGAGGGTTCTGGTAAATGATGGGGTGAGGAGGGGCTCTTTGGCTCCCACCAGTCCCCCTGTCTGGTCTA
+
CCCCCFFFDFFFGGGGGGGGGGHHGGGGGGHHGGGGGGHHHHGHGGHGHHGHHHHHHGHHHHHHHHHHHHHGGGGGHHHHHHHHHHHHGHHHGGGGGHHHGHHGGGHHGHHHHHHHHHHHHHHHHGGGGGHHHHHHHHHGGHHHGGFGGGGHHHHHHGHHHHGGGGHHHHHHHHHHHHHGGGGGGGGGEGFGGGFGGGHGGGGGGGFFFFFFFFFFFFFFFHHFFFFFFFFFFFFFFFFFFFFFFFFFFFF
@M05620:37:000000000-D9766:1:1101:18994:9880 1:N:0:22
AGTGCCAGCTCTCAATCGCACAGGGGACCCAGGGCCTGGCCCCTCCATCCAGAAAACCTATGACCTCACCCGCTACCTGGAGCACCAACTCCGCAGCTTGGCTGGGACCTATGTGAGTATCCAGCGTAGGAATCTGGGAGTTGGGGAGGAGTGAGGAGTTGGGGAAAGACAGTCCTAACCGTGGAGGGTTCTGGTAAATGATGGGGTGAGGAGGGGCTCTTTGGCTCCCACCAGTCCCCCTGTCTGGTCTA
+
AA>3AFFFBFFFGGGGGGGFGCHGGGGGEGHHFEGGEFHHCHGFGGHHGHHHGHHHHG3GGGFHHHHHHHHGG>FGHHHHBGHHHH1FEHHGEGGGFHFHGHFGGGHHGHHHHGHHFHHHHHGHHGGGGGHGHHHHHHFGGHHHGGGGGGEGHGHHGGHGHGGGGGHHFHHGHHHECHHHGGGGDGFGGGGGGG;FFGGGGGGGGGFFEFFFFFFFFFFBFFFFFFFFFFFFFFFFFFFFFFFFFFFFFFB
@M05620:37:000000000-D9766:1:1101:9339:9885 1:N:0:22
ACCACACCTTCTACAATGAGCTGCGTGTGGCTCCCGAGGAGCACCCCGTGCTGCTGACCGAGGCCCCCCTGAACCCCAAGGCCAACCGCGAGAAGATGCCCAGGTGAGTGGCCCGCTACCTCTTCTGGTGGCCGCCTCCCTCCTTCCTGGCCTCCCGGAGCTGCGCCCTTTCTCACTGGTTCTCTCTTCTGCCGTTTTCCGTAGGACTCTCTTCTCTGACCTGAGTCTCCTTTGGAACTCTGCAGGTTCTA
+
BBCCCCCBFFFFGGGGGGGGGGHHGGGBFFHHHFGFFGGGGHHHHGGGGGGGHHHHHHHGGGGGGGGGGGGHGHHGGGGHGHHHHGGGGGFGGGHGHHHHHHHGHHHHHHGGHHGGGGGHHHHHHHHHHHGHHGGGGDHGHHGHHGGGGGGGGGGGGG-=DFGGGGFFFFFFFFFFFFFFFFFFFFFFFFFFFFFFFFFFFFFFFFFFFFFFFFFFFFFFFFFFFFFFBFFFFFFFFFFFFFFFFFFFFFB
@M05620:37:000000000-D9766:1:1101:26661:9888 1:N:0:22
ACCACACCTTCTACAATGAGCTGCGTGTGGCTCCCGAGGAGCACCCCGTGCTGCTGACCGAGGCCCCCCTGAACCCCAAGGCCAACCGCGAGAAGATGAGGGCCCGCTTCCTCTTCTGGTTGCCGCCTCCCTCCTTCCTGGCCTCCCGGAGCTGCGCCCTTTCTCACTGGTTCTCTCTTCTGCCGTTTTCCGTCGGACTCTCTTCTCTGACCTGCGTCTCCTTTGGAACTCTGCAGGTTCTCGATCGGCAG
+
BBBBBAAAFFFFDFGEDGGGGGGHGEFEH2GGHGGGGEAGGHHHEGGGGGGGHHHGFGHGGGGGGGGGGGGHHHHGGGGHGHHHHGGGGGGGGGHHHGHG2/A?<AF/.>F1FFGHH11<1<.<<ACA.CCCCA/CGGC:CCGHHHGDFA9BFFG?-EG-9FGF0/B/9;FBFFFBB/BFFFBFC.AFFFED/9---99B/BFFBFFFF/B9FF.@DDFFFFFFFF/;FFBF/9:BF.;FF9EF/9>.99-
@M05620:37:000000000-D9766:1:1101:10829:9890 1:N:0:22
AGTGCCAGCTCTCAATCGCACAGGGGACCCAGGGCCTGGCCCCTCCATCCAGAAAACCTATGACCTCACCCGCTACCTGGAGCACCAACTCCGCAGCTTGGCTGGGACCTATGTGAGTATCCAGCGTAGGAATCTGGGAGTTGGGGAGGAGTGAGGAGTTGGGGAAAGACAGTCCTAACCGTGGAGGGTTCTGGTAAATGATGGGGTGAGGAGGGGCTCTTTGGCTCCCACCAGTCCCCCTGTCTGGTCTA
+
AAABAFFFBFFFGGGGGGFGEGHHFGGGGGHHGGGGGGHHHHGHGGGHHHHHHFHHHGHHHHHHHHHHHHHGGEGGHHHHHHHEHHHHGHHHGGGGGHHHGHHFDGHHGHHHHHGHHHHHHHHHHGGGGGHHHHHHHHHGGHHHGGGGGGEHHGHHHGHHHHGGGGHHHHHGHHHHHHHGGAEGGGGG;CFFGGCFFGGGGGGGGGFFFFFFFFAFFFFFFFFFFFFFFFFFFFFFFFFFFFFFFFFFFFB
@M05620:37:000000000-D9766:1:1101:25891:9900 1:N:0:22
AGTGCCAGCTCTCAATCGCACAGGGGACCCAGGGCCTGGCCCCTCCATCCAGAAAACCTATGACCTCACCCGCTACCTGGAGCACCAACTCCGCAGCTTGGCTGGGACCTATGTGAGTATCCAGCGTAGGAATCTGGGAGTTGGGGAGGAGTGAGGAGTTGGGGAAAGACAGTCCTAACCGTGGAGGGTTCTGGTAAATGATGGGGTGAGGAGGGGCTCTTTGGCTCCCACCAGTCCCCCTGTCTGGTCTA
+
>A1AAB1CAFFDEGGDGFAFAAE0CEEGCGHHGGGEFAG0BGGFFG0FDGHDEBAGGGFGHHFHGHFHHHHGGGC>FGHGHHHHFHHHGFDHGGGGCHHFGHFFGGHHGHGDHGDDGFHHHHFGHCCCGGHHGHHFFGFEGGHHC@FC-CAFGGHH0<C/GC@GG?:GHHHFHHHHHHHG@BGGBEGGFGGGGGBFFFFFGGGGGG9@EFFEFF?@?@FFFFFFFFFFFFFFEFFFFFFF?FFFFFEFFF9
@M05620:37:000000000-D9766:1:1101:25897:9918 1:N:0:22
AGTGCCAGCTCTCAATCGCACAGGGGACCCAGGGCCTGGCCCCTCCATCCAGAAAACCTATGACCTCACCCGCTACCTGGAGCACCAACTCCGCAGCTTGGCTGGGACCTATGTGAGTATCCAGCGTAGGAATCTGGGAGTTGGGGAGGAGTGAGGAGTTGGGGAAAGACAGTCCTAACCGTGGAGGGTTCTGGTAAATGATGGGGTGAGGAGGGGCTCTTTGGCTCCCACCAGTCCCCCTGTCTGGTCTA
+
AAAAAFFFBFFFGGGGGEEFEGGHFEGGGGHHGGGGGGHHHHGHGGGFHHHFHFEHHGGHHHFHHHHHHHHGGFEGHHHHFGHAFHFHGHFGGGEEGFHHGHHFFGHHGHHHHHEFHFHHHHHHGGGGGGFFGGHHHHHGEHHHGGGGF?CHHHHHHGHHHHGFGGHHHHHHHHHHHHHHGCFGBGGGAFGGGGFBFFGGGGGGGGFFFFFFFFFFFFFFFFFEFFF?FEFFAFFFFFFFFFFFFBFBBFB
@M05620:37:000000000-D9766:1:1101:9963:9922 1:N:0:22
AGTGCCAGCTCTCAATCGCACAGGGGACCCAGGGCCTGGCCCCTCCATCCAGAAAACCTATGACCTCACCCGCTACCTGGAGCACCAACTCCGCAGCTTGGCTGGGACCTATGTGAGTATCCAGCGTAGGAATCTGGGAGTTGGGGAGGAGTGAGGAGTTGGGGAAAGACAGTCCTAACCGTGGAGGGTTCTGGTAAATGATGGGGTGAGGAGGGGCTCTTTGGCTCCCACCAGTCCCCCTGTCTGGTCTA
+
BCACBFFFCFFFGGGGGGGGGGHHGGGGGGHHGGGGGGHHHHGHGGHHHHHHHHHHHGHHHHHHHHHHHHHGGEGGHHHHHHHHHHHHGHHHGGGGGHHHGHHGGGHHGHGHHHHHHHHHHHHHHGGGGGHHHHHHHHHGGHHHGGGGGGEHHGHHHGHHHHGGGGHHHHHHHHHHHHHHGGGGEFGGCFGGGGFFGGGGGGGGGGFFFFFFFFFFFFFFFFFFFFFFFFFFFFFFFFFFFFFFFFFFFFF
@M05620:37:000000000-D9766:1:1101:12221:9928 1:N:0:22
ACCACACCTTCTACAATGAGCTGCGTGTGGCTCCCGAGGAGCACCCCGTGCTGCTGACCGAGGCCCCCCTGAACCCCAAGGCCAACCGCGAGAAGATGCCCAGGTGAGTGGCCCGCTACCTCTTCTGGTGGCCGCCTCCCTCCTTCCTGGCCTCCCGGAGCTGCGCCCTTTCTCACTGGTTCTCTCTTCTGCCGTTTTCCGTAGGACTCTCTTCTCTTACCTGAGTCTCCTTTGGAACTCTGCCGGGTCTA
+
BBAABBBBFFFFGGGF5GFFGCHHGEEBAAGGFGGEAEFGGHHHHGGGDEEGGGGFHHGGCGFGGEGGGGGFHHHGGGGHGHHHHGFEGGC@CGHHDG2FH2/F1???<1FCGHC?C--F100D000<=/CCG-:D?.CEC:E/G0F00/.CB.;A9D99-./9-AAD-BB//999//B/;///://;9///9@9DFF/B.9.;D/:9B/99BB/9///9B9//.9;/9B/;B/:/99/9////;@-A9./
@M05620:37:000000000-D9766:1:1101:16924:9971 1:N:0:22
ACCACACCTTCTACAATGAGCTGCGTGTGGCTCCCGAGGAGCACCCCGTGCTGCTGACCGAGGCCCCCCTGAACCCCAAGGCCAACCGCGAGAAGATGCCCAGGTGAGTGGCCCGCTACCTCTTCTGGTGGCCGCCTCCCTCCTTCCTGGCCTCCCGGCGCTGCGCCCTTTCTCACTGGTTCTCTCTTCTGCCGTTTTCCGTAGGACTCTCTTCTCTGACCTGAGTCTCCTTTGGAACTCTGCAGGTTCTA
+
BBCCCCCCFFFFGGGGGGGGGGHHGEGEEGHGGFGGGG?EEHGHHGGGFGGGHHGHHHHGGGGFGGGGGGGHEHHGGGGHGHHHHFGGGGGGCFHHHHHHHCGGGGHHFHGGHHGGG?CHHHHHHHHHHHGHHGGGGGHGHHGHHGGGGGGGGGGGGG-ADFFFFFFFFFFFFFBFFFFFFFFFFFFFFFFFFFAFFFFFFFFDF0FFFFFFFFFFFFFFFEF/BFFFFFBFFFFFFFFFFFFFFFFFFF0
@M05620:37:000000000-D9766:1:1101:22948:9972 1:N:0:22
ACCACACCTTCTACAATGAGCTGCGTGTGGCTCCCGAGGAGCACCCCGTGCTGCTGACCGAGGCCCCCCTGAACCCCAAGGCCAACCGCGAGAAGATGAGGGCCCGCTCCCTCTTCTGCTGGCCGCCTCCCTCCTTCCAGGCCTCCCGGAGCTGCGCCCTTTCTCACTGGTTCTCTCTTCTGCCGTTTTCCGTCGGACTCTCTTCTCTGCCCTGCGTCTCCTTTGGATCTCTGCCGGTTCTAGATCGGAAG
+
AAA1AAAACFFFGFGCBGF1F1B1E0AAA0GG1FFAEEEGFHHFHGGGAAEFHHHAGH0E/EGGG/EFGEE0G1?EGE/?//FGGG//>BC//C?F1G1GH/?C/<@/@.<FFHHDH11>0/<<<CCA..:CCEHBCC0;/::FFE.EG-9@F/:9-;?@FFFBFBB//9//;/BFBBFFF/9F@-9;A/;AF-->@@@F//B/9/BFF/:-FA--9@-99FFFB/B/;BFF///9-;A:F/BFF9AB---
@M05620:37:000000000-D9766:1:1101:4575:9972 1:N:0:22
ACCACACCTTCTACAATGCGCTGCGTGGGGCTCCCGAGGAGCACCCCCTGCTGCTGACCCAGGCCCCCCTGAACCCCAAGGCCAACCGCGCGAAGATGAGGGGCCGCTCCCTCTTCTGTTTTCCGCCTTCCTCCTTCCTGTCCTACCGGCGCTGCGCTCTTTTTCCCTGGTTCTCTCTTCTGCCGTTTTCCGTCGGACTCTCTTTTCTGCCCTGTGTCTCCTTTGGCCCGCTGCCGGATCTTGATTGGCAG
+
BBBBBAAAFFFFDFEGGG4EECAEEAE22AEEGFGE2AA0EGFAG1E00BGHBFHBB2F2?F1?FE>EEEEGBGHGEEGHGH?GFFGE/B/>>CD/?GG1?//>-><-<.</=<DGH0=0=/C:A..;.:;<CGGHHHGF0=FG0;CB@-:@BBFBB-.;;F/;;/;F/AFFFFFFFFFBFBFFBFFFFFFA9;BB=BBFF/;F/9BFBFFFFF/9B;:FFFFFFFB/9-9;=..999;@F/;;9/;A/9.
@M05620:37:000000000-D9766:1:1101:20013:9982 1:N:0:22
ACCACACCTTCTACAATGAGCTGCGTGTGGCTCCCGAGGAGCACCCCGTGCTGCTGACCGAGGCCCCCCTGAACCCCAAGGCCAACCGCGAGAAGATGCCCAGGTGAGTGGCCCGCTACCTCTTCTGGTGGCCGCCTCCCTCCTTCCTGGCCTCCCGGAGCTGCGCCCTTTCTCACTGGTTCTCTCTTCTGCCGTTTTCCGTAGGACTCTCTTCTCTGACCTGAGTCTCCTTTGGAACTCTGCAGGTTCTA
+
CCDCCCCDFFFFGGGGGGGGGGHHGGGEGGHGHGGFGGGGGHGHHGGGGGGGHHHHHHHGGGGGGGGGGGGHGHHGGGGHGHHHHGGGGGGGGGHHHHHHHHHGHHHHHHGGHHGGGGGHHHHHHHHHHHGHHGGGGGHGHHGHHGGGGGGGGGGGGF-ADGGGGGFFFFFFFFFFFFFFFFFFFFFFFFFHFFFFFFHFFFFFFFFFFFFFHHHFHFFFFFFFFFHFFFFFFFFFFFFFFFFFFFFFFFF
@M05620:37:000000000-D9766:1:1101:15099:9986 1:N:0:22
GAGGTTGCTTTGGACGAAACTCATAGATTACTGAAACAGTTTCCCATGGACCTGGACAAGTTTCTTGCCTGGCTTACAGAAGCTGAAACAACCCCTAAGGTCCTACAGGATGATACCCGTAAGGAAAGACTCCTAGAAGACTACAAGGAAATAAAATAGCTGATGAAACAATGGCAAGTAAGTAAAGCATTTCCGCTGTATCACTCTTGTGGATCCAATTGAACAATTCTCAGCATTTGTACTTGCAACTG
+
>1A11BBB1BB1B1AA1EAAFGHHHBGDFA12DB1A1FADB22211BA01ABBBAB0100A2DDDDD11BBA0BF1ABADBF1BF11B@BBB////>BBB11BBBF@10BB1122B>B?>>/>B10<00BBF1F<1B<B<011<1BB/0B01>1>12<<121@@@@11<<<11??01/<<?1<1>11>111<1<>><-<<0=0=0=D0G0<C:0::::0:<;C;::<;0;;::9CBFGG0;90;009;0/;
@M05620:37:000000000-D9766:1:1101:21213:9987 1:N:0:22
ACCACACCTTCTACAATGAGCTGCGTGTGGCTCCCGAGGAGCACCCCGTGCTGCTGACCGAGGCCCCCCTGAACCCCAAGGCCAACCGCGAGAAGATGAGGGCCCGCTCCCTCTTCTGGTAGCCGCCTAACTCCATCCTGAACTCCCGGAGCTGCGCCCTTTCTCACTGGTTCTCTCTTCTGCCGTTTTCCGTAGGACTCTCTTCTCTGACCTGAGTCTCCTTTGGCACTCTGCAGGTTCTCGATCGGCAG
+
BBBAAABBFFFFGGGGFGGDGEHHGEEBCEHHAFGFGGGGGHHHHGGGDGGGHHGFHHHGGGGGGDGGGGGGHFHGGGGHCEHHHGEEDGBB@DHHFFGCGGF?<ACC-<FFG0FHH1D10=<DCCDGA/;C0G/<;C:00:CGHHC;--;AGEG@GGGG/0;;C0;CBFBF//BFFFFFFFFF?DFFFFFF9FADFFFFFFFFBFFFF/BFFFBFFFFFFFFFFF/BFFFFEFFFF./9/;;:BA-A-B9
@M05620:37:000000000-D9766:1:1101:18068:10009 1:N:0:22
GAGGCTGCTTTGGAAGAAACTCATAGATTACTGCAACAGTTCCCCCTGGACCTGGAAAAGTTTCTTGCCTGGCTTACAGAAGCTGAAACAACCCGTAAGGTCCTACAGGATGCTACCCGTAAGGAAAGGCTCCTAGAAGACTCCAAGGGAGTAAAAGAGCTGATGAAACAATGGCAAGTAAGTCAGGCATTTCCGCTTTAGCACTCTTGTGGATCCAATTGAACAATTCTCAGCATTTGTACTTGTAACTG
+
AAAAA1CAFFDFEGGGGGGGBGGHGHHFGHHHHHHHFFHDFHHGHGEFFHHHHFHHHHGGFHHHDHDGHHHHHHHHHFHGHHHHFHHHHGHHFGGEGGHHHHEFHHHHHGHHHHFHHHEEGEHHGHHGFHHHGGHHHGHHFHHGHFHGGHGGHHHGHGHHHHHHHHHHHHHHHFHGHGFGFHGHHHHGHHGHHGGGGGGGGEHHHHGHGHHGGGGHGFFHHFGFGFFCFFFFGGGGGGG9CFGGGFGGGGF
@M05620:37:000000000-D9766:1:1101:13154:10011 1:N:0:22
GAGGCTGCTTTGGAAGAGCACACGTCTGAACTCCAGTCACTCCGGAGAATCTCGTATGCCGTCTTCTCCTTGAAAAAAAAAACAACCGCGCGACGCCGCCTCCTCTTCTTCTCTCCCCCTCCTCCCTCCTTCCTCGCCTCCTCCCCCTGCGCCCCCTCTCCCTTCTCCCCTTTTCCCCTCTTTCCGGTCTTCCCTCTTTCTCTCTCCTTCTTCTCCCTTTTCCCCCTTCACTTTCTAGCTCTTAGTCGCTC
+
AAAABBFBFFFFGGFCACGE44A2444B5DGGGHFB5BDGHHHAA2AA23BD5BA1B3DAEAA1A553BF5G3BBFHG/E//1/??E>E/>///////></?/00111>11>1110<>.-<.<//C//./=GH00.;:.;G/:/...-.;--;;---./;/99/.//99.../9B//....;9/;.-;-.;/;./.99BF/99/9;B9/99/9:BF/:;//;9F..@.;///;:/B//9;B/:////9;..
@M05620:37:000000000-D9766:1:1101:4265:10018 1:N:0:22
ACCACACCTTCTACAATGAGCTGCGTGTGGCTCCCGAGGAGCACCCCGTGCTGCTGACCGAGGCCCCCCTGAACCCCAAGGCCAACCGCGAGAAGATGCCCAGGTGAGTGGCCCGCTACCTCTTCTGGTGGCCGCCTCCCTCCTTCCTGGCCTCCCGGAGCTGCGCCCTTTCTCACTGGTTCTCTCTTCTGCCGTTTTCCGTAGGACTCTCTTCTCTGACCTGAGTCTCCTTTGGAACTCTGCAGGTTCTA
+
BBBBBBBAFFFFGGGGGG5BGAGHGEEBFEHHFFFFGGGGGHHHHGGGEGGGHHHHHHHCGGGGGFGGGGGGHFHGGGGH/FGHHGG@DG@@DGHHHHHHHHHGHHHHHHGGHHGGGGGHHHHGHHEHDCFGHGGGGGHGHHGHHGGGGGGGGGGGGG@BBGGGGGFBBFFFFFFFFFFFFFFFFFFFFFFFFBFFFFFFFFFFFFFFFFEFFFFFFFFFFFFFFFFBFFFFFEBFFFBFFFFFFFFFFF9
@M05620:37:000000000-D9766:1:1101:27573:10040 1:N:0:22
ACCACACCTTCTACAATGAGCTGCGTGTGGCTCCCGAGGAGCACCCCGTGCTGCTGACCGAGGCCCCCCTGACCCCCAAGACCACCAACGGCAAGATGCCCAGGTGAGTGGCCCGCTACCTCTTCTGTTGGCCGCCTCCCTCCTTCCTGGCCTACCGGAGCTGCGCCCTTTCTCACTGGTTCTCTCTTCTGCCGTTTTCCGTATGACTCTCTTCTCTGACCTGAGTCCCCTTTGTGACTCTGCAGGTTCTA
+
AAAAAAAAFFFFGBGGDG1AGBHHGA0BFAGH1FF0EGGCGHHHHGGGGEGGHHHBGHHGCGGGGCGGGGG>0BFGGG/F0<FG/F///<//>>/G111<FFGC1FGGDF/FGHC?C?@FGFD>FHB1=<.<<<C@CE.;GGFF;CCCG/;GG9C9----:A;B-@CA-//;//B9//9BFFBFBFFF//9/;9BFBEFFAFF-//;BBFFFFFF9;BBFFFB/-/:/;;-;F9/-;9;BFFEFF;::FBF
@M05620:37:000000000-D9766:1:1101:15403:10070 1:N:0:22
GAGGCTGCTTTGGAAGAAACTCATAGATTACTGCAACAGTTCCCCCTGGACCTGGAAAAGTTTCTTGCCTGGCTTACAGAAGCTGAAACAACCCGTAAGGTCCTACAGGATGCTACCCGTAAGGAAAGGCTCCTAGAAGACTCCAAGGGAGTAAAAGAGCTGATGAAACAATGGCAAGTAAGTCAGGCATTTCCGCTTTAGCACTCTTGTGGATCCAATTGAACAATTCTCAGCATTTGTACTTGTAACTG
+
AAABBBFAFFFFGGGGGGGGGGFHHHHHHGHHHHHFGGGDGHHHHGGGHHHHHHHHHGFGGHHHHHHHHHHHHHHHHHHHHHHHHHHHHHHHEFFEEFHFEGGFFGFH3EGFHDEHGGE/EFHEEHB?0FFCFFDDG3B?GDHHHHHFGADCCGHGHA20F1FFGGFHHFFHDGHFCEGD1D1>FGF0FHFDDDA.EDEDDHGHFHFHHHGDG;GHBC0:CC0;9BFGGGFFGFFGFGG0CFBFB;90FBB
@M05620:37:000000000-D9766:1:1101:16824:10078 1:N:0:22
AGTGCCAGCTCTCAATCACACAGGGGACCCAGGGCCTGGCCCCTCCATCCAGAAAACCTATGACCTCACCCGCTACCTGGAGCACCAACTCCGCAGCTTGGCTGGGACCTATGTGAGTATCCAGCGTAGGAATCTGGGAGTTGGGGAGGAGTGAGGAGTTGGGGAAAGACAGTCCTAACCGTGGAGGGTTCTGGTAAATGATGGGGTGAGGAGGGGCTCTTTGGCTCCCACCAGTCCCCCTGTCTGGTCTA
+
AAAAAFFFCFFFGGGGGGGGGGHHGGGGGGHHGGGGGGHHGHGHGGHGHHHHHHGHHGHGHHHHHHHHHHHGGGGGHHHHHHHHGHHHGHHHGGCGGHHHGHHGGGHHGHHHHHHHHHHHHHHHHGEGGGHHHHHHHHGGGHHHGGGGGGGGHHHHHGHHHHGGGGHHHHHHHHHHHHHHGGGGDGGGCFGGGGFFGGGGGGGGGGGFFFFFFFFFFFFFFFFFFFFFFFFFFFFFFFFFFFFFFFFFFFB
@M05620:37:000000000-D9766:1:1101:6215:10082 1:N:0:22
AGTGCCAGCTCTCCATCGCACAGGGGACCCAGGGCCTGGCCCCTCCATCCAGAAAACCTATGACCTCACCCGCTACCTGGCGCACCCACTCCGCAGCTTGGCTGGGACCTATGTGAGTATCCAGCGTAGGAATCTGGGAGTTGGGGAGGCGTGCGGAGTTGGGGAAAGACAGTCCTAACCGTGGAGGGTTCTGGTAAATGATGGGGTGAGGAGGGGCTCTTTGGCTCCCACCAGTCCCCCTGTCTGGTCTA
+
>>>1>BFFAFFFG1GGBEC1E?GCGA0AEEFG0AEBFFHHHHGHGGHGHGHHHHH0BEHHFEHHH1BGHHH>E>>EGHBF0>?EEGE/?FF0>E?E<GBFFHHGGGHHGHHHHHHBHHHHHHHHHGG/AGGHHHHHHH0FFHHHGG.AC.<<C.AC-CGHGGGGE.9F9C/CFGGGGFGGGGGGAEF@FFFFFFFFFFFFFFFFFFF@FFFFFF@@@@FFFFFFFFFFFBFFFFFFFFFF@FFFFFFFFFB
@M05620:37:000000000-D9766:1:1101:10274:10088 1:N:0:22
AGTGCCAGCTCTCCATCGCACAGGGGACCCAGTGCCTGGCCCCTCCATCCAGAAAACCTATGACCTCACCCGCTACCTGGAGCACCCACTCCGCAGCTTGGCTGGGACCTATGTGAGTATCCAGCGTAGGAATCTGGGAGTTGGGGAGGAGTGAGGAGTTGGGGAAAGACAGTCCTAACCGTGGAGGGTTCTGGTAAATGATGGGGTGAGGAGGGGCTCTTTGGCTCCCACCAGTCCCCCTGTCTGGTCTA
+
AA>>AFFFBFFFG4BGFEGAECHGGEEEEEHH3BGHHHHHHHGHGGHHHGHHHHHBGFGHHFHHHGGHHHHEG>EFHHFHBFHHHH1?EHHGEECGGHFGGGHGGGGHGHHHHGHHHHHHHHHHHGGGGGHHHHHHHHFGGHHHGGGGG<>FG<GHHGHHHHGGGAGHHHBHHHHHHHHHGGCDDEGGEGFGGGFGGGGGGGGGGGGFFFFFFFFFFAFFFFFFFFFFFFFFFFFFFFFFFFFFFFFFFF9
@M05620:37:000000000-D9766:1:1101:6749:10095 1:N:0:22
ACCACACCTTCTACAATGAGCTGCGTGTGGCTCCCGAGGAGCACCCCGTGCTGCTGACCGAGGCCCCCCTGAACCCCAAGGCCAACCGCGAGAAGATGCCCAGGTGAGTGGCCCGCTACCTCTTCTGGTGGCCGCCTCCCTCCTTCCTGGCCTCCCGGAGCTGCGCCCTTTCTCACTGGTTCTCTCTTCTGCCGTTTTCCGTAGGACTCTCTTCTCTGACCTGAGTCTCCTTTGGAACTCTGCAGGTTCTA
+
CCBCCCCAFFFFGGGGGGGGGGHHGEGEGGHHHGGEEGFCGHGHHGGGGEGGHHHHHHHGGGGGGGGGGGGHFHHGGGGHGHHHHGGGGGCGGGHGHHHHHHFEFGGGHGGGHHCGGGGHHHHHHHHHDHDHHGGGGGHGHHGHHGGGGGGGGGGGGA?DGGBFGGFFFFFFFFFFFFFFFFFFFFFFFFFFFFFFFFFFFFFADFFFFFFFFFFFFFFFFFFBFFFFFFFFFFFFFF0BFFFFFFFFFFF
@M05620:37:000000000-D9766:1:1101:5028:10127 1:N:0:22
AGTGCCAGCTCTCAATCGCACAGGGGACCCAGGGCCTGGCCCCTCCATCCAGAAAACCTATGACCTCACCCGCTACCTGGAGCACCAACTCCGCAGCTTGGCTGGGACCTATGTGAGTATCCAGCGTAGGAATCTGGGAGTTGGGGAGGAGTGAGGAGTTGGGGAAAGACAGTCCTAACCGTGGAGGGTTCTGGTAAATGATGGGGTGAGGAGGGGCTCTTTGGCTCCCACCAGTCCCCCTGTCTGGTCTA
+
AAAABFDCAFFFGGGGGGFFEGGHCGGEEFHHGEEGGCHFFHGHGGEGFHHGFBEGGGGFHHGHGHHHHGGGGGCEHHHGHHHECHHHGGDGEGGGGHFHGGHGGGHHGFFHHGGGHFHFGHGHHGEFG/<GHHFFFHGGGHGHGGF?DFD<GHHFGDCCFBC?EDHHHGHFCCCGHGFHFDGGFEGGDGGGFB;FFFGGGGGGGGA9EFFFFFFFFAEFFFFFFFFFEFFDFFFFFBEABFFFFFB/BFF
@M05620:37:000000000-D9766:1:1101:28561:10141 1:N:0:22
GAGGCTGCTTTGGAAGAACCTCATAGATTACTGCAACAGTTCCTCCTTGACCTGGACAAGTTTCTTGCCCCGCTTACTGAAGCTGAAACACCTGCGCTTGATTAAAAGCTCCTAGAAGATGCCAAGTAAGAAAAAGAGCTGATGAAAGAATTGCAACAATGGAACTCACCAGTGCTAAAACAGGCGGGTTCTTGTCCATGAACGAGTGAGAGCAGGCTTTTTGGCAACTGACAATCCAGCTATATAAGATC
+
>1>>>>C1@BB@GB1B1F1ABBFHHFF3A113D11B1B0DAAAADFBA111BBB0BB100DADBDFDBB1/A/EE/B1BDBG@BF11B@0B?0B0/>/?>01B2B@11B11111111BB11B11B/12211B0B0?/B01<11B21B10<11111110/@<11111111010111<11?>1.0..-<:-..000;000;0000...;;9009.//...//09-9/0;9//;B/9;FB/9/////999/;//
@M05620:37:000000000-D9766:1:1101:25434:10162 1:N:0:22
ACCACACCTTCTACAATGAGCGGCGTGTCGCGCCCGAGGAGCCCCCCGTGCTCACGACCGAGCCCCCCCTGCACCCCAAGGCCACCCGCGAGGAGATGACCCCGGTGAGTGGCCCGCTACCTCTTCTGGTGGCCGCCTCCCTCCTTCCTGGCCTCCCGGAGCTGCGCCCTTTCTCACTGGTTCTCTCTTCTGCCGTTTTCCGTAGGACTCTCTTCTCTGACCTGAGTCTCCTTTGTAACTCTGCAGGTTCT
+
>A>>A>>AFFFFGGF4BBB5BAAEAAA22AA2AAEAE0AA1F1?EE/>1?E?333??E/EE//>?EBBC///0?F?<C/??FFF<FD@CDG<-<;.;000;C.C:A-;;;9.;FEB@G@BGFGFFCC;BF.AAFBB?FFFFFFFBFFFF9BFAFFFF.-;@BAFF??FBBBFFFFFFF/;;BBFFFFFFFFFFFB:DFEFFDF..ABFFFFFFFFBFB/BBFFFB9BFFBFF9BF/;BFBBB9FFBFFFF/
@M05620:37:000000000-D9766:1:1101:6776:10175 1:N:0:22
ACCACACCTTCTACAATGAGCTGCGTGTGGCTCCCGAGGAGCACCCCGTGCTGCTGACCGAGGCCCCCCTGAACCCCAAGGCCAACCGCGAGAAGATGCCCAGGTGAGTGGCCCGCTACCTCTTCTGGTGGCCGCCTCCCTCCTTCCTGGCCTCCCGGCGCTGCGCCCTTTCTCACTGGTTCTCTCTTCTGCCGTTTTCCGTAGGACTCTCTTCTCTGACCTGAGTCTCCTTTGGAACTCTGCAGGTTCTA
+
BBBBBBBBFFFFGGGGGGFGGFHHGFGEHGHGHGGGGGGGGHHHHGGGGGGGHHHHHHHGGGGGGGGGGGGHHHHGGGGHGHHHHGGGGGBDCGHHHHHGHHAFFC1?GHGGHHCCGGGHHHHHHEGFDFGFHGGGGGHGHHGHHGGGBGFGGGGGGD-?FD-DCFFFFFFFFFFFFFFFFFFFFFFFFBFFFFFFFFFFFFF?DFFFFFFFFFFFFFBFFFB/;BB/BFFFFFFFFFFFFFFFFFFFFF/
@M05620:37:000000000-D9766:1:1101:26640:10184 1:N:0:22
AGTTCCAGCTCTCCATCGCACAGGGTACCCAGGGCCTGGCCCCTCCATCCAGAAACCCTATGACCTCACCCGCTACCTGGCGCACCCCCTCCGCAGCTTGGCTGGGACCTATGTGAGTATCCAGCGTAGGAATCTGGGAGTCGGGGAGGAGTGAGGAGTTGGGGAAAGACAGTCCTAACCGTGGAGGGTTCTGGTAAATGATGGGGTGAGGAGGGGCTCTTTGGCTCCCACCAGTCCCCCTGTCTGGTCTA
+
>A>>>DFBFFFFGCGGFEFAE?HDG44BABBG22BBAFHHFHGHGGHFHGHGHHH3FEHHFGFHHDGHHHF>E>>EGHFG1>EEGGE/>EE/?E?E>GBFEGHGGGHHGHHHHHFGHHHGHHHHHGECCD?GHGHHHH0FGHGGGG-AC.<<C0CG0EG/GFGGE.9C/;9CGGGGFGGGGGFGAEFG;FFFFF:BFFFFFFFFFFDFFFFFFFFFFFFFFFFFFFFFFFFFFFFFFFFFFFFFFFFFFFF
@M05620:37:000000000-D9766:1:1101:6567:10184 1:N:0:22
ACCACACCTTCTACAATGAGCTGCGTGTGGCTCCCGAGGAGCACCCCGTGCTGCTGACCGAGGCCCCCCTGAACCCCAAGGCCAACCGCGAGAAGATGCCCAGGTGAGTGGCCCGCTACCTCTTCTGGTGGCCGCCTCCCTCCTTCCTGGCCTCCCGGCGCTGCGCCCTTTCTCACTGGTTCTCTCTTCTGCCGTTTTCCGTAGGACTCTCTTCTCTGACCTGAGTCTCCTTTGGAACTCTGCAGGTTCTA
+
CCCCCCCBFFFFGGGGGGBFGFHHGEGEGGHHHGGEEGEEGHGHHGGGGEFGHHHHHHHFGGGGGGGGGGGHFHHGGGGHGHHHHGGGGGBDGGHGHGHHHHHGHHHHHHGGHHGGGGGHHHHHHGGHFHGHHGGGGGHGHHGHGGGGGGGGGGGGGG-;CFFFFFFFFFFFFFFFFFFFFFFFFFFFFFFFFFFFFFFFFFFFFFFFFFFFFFFFFFFFFFFFFFFFFFFFFFFFFFFFFFFFFFFFFFB
@M05620:37:000000000-D9766:1:1101:17721:10189 1:N:0:22
GAGGCTGCTTTGGAAGAAACTCATAGATTACTGCAACAGTTCCCCCTTGACCTGGAAAAGTTTCTTGCCTGGCTTACAGAAGCTGAAACACCCCGTCCGGTCCTCCCGGATGCTACCCGTCCGACAAGACTCCAAGCCGCCTAAACGGGAGTCAAAGCGCTGCTGAACCAATGACAAGTCCGTCAGGCATTTCCGCTTTAGAACTATTGTGGCAACCCTTGACCACTGCTCAGCATTTTTACTTGTCACTG
+
AAAABBFBFFFFGGCGGGGGGGGHGHGGHHHGHFGHHHHHHHHHGGG2BGHHHHHHHHHHHGHHHHHHHHHHHHHHHHHFHEGHHHHHHHEG1>/B11>/>EE3FG1EEEAEHBFHH0/?/////><F2FGHH2<@FF//A//<?F.C>.A.<<1D0<.<<A.<0DF/:;.C/0:0;.000::C?.FB;0F0;;:EFGG0;0;F00;C0F0...;..9;B./9//9;//;9//F//BF//.BBFFBFBFFB
@M05620:37:000000000-D9766:1:1101:24474:10197 1:N:0:22
GAGGCTGCTTTGGAAGAAACTCATAGATTACTGCAACAGCTCCCCCTGGACCTGGAAAAGTTTCTTGCCTGGCTTACAGAAGCTGAAACAACCCGTCCGGTCCTACAGGATGCTCCACGTAAGGCCCGGATCATAGCCGAATCCACGAGAGTAACCGAGCTAATGAACCCATGGCAAGTACGTAAGGCCTTTCCGCTTTAGCACTCTTGTGAATCCAATTACCCACTTCTCAGCATTTGTCATTGTACATG
+
>>AAA1CAFFFBFGGFA1GG1FHH3FDGFBGHFH11ABF0BFGAEGAF/0GEGHGHFHEEGHHHFFEHHHFHHHEBGFGFGHHBBGHHH0GH///?FG>EEEEHF1BBCF1FHHFEB>E/BGGHHEF/CCCCFFFHCGCB//?<1?C//?->>1=1<<@@.0==0DD0<.C/;;GFFF0:<CCGGHEGGF/F0;.9..90;9;BFFGEFCF0;CGGGG0B00;;FB-9BBF/9B/99BFB/////;FF/;;
@M05620:37:000000000-D9766:1:1101:14757:10198 1:N:0:22
GAGGCTGCTTTGGAAGAAACTCATAGATTACTGCAACAGTTCCCCCTGGACCTGGAAAAGTTTCTTGCCTGGCTTACAGAAGCTGAAACAACCCGTAAGGTCCTACAGGATGCTACCCGTAAGGAAAGGCTCCTAGAAGACTCCAAGGGAGTAAAAGAGCTGATGAAACAATGGCAAGTAAGTCAGGCATTTCCGCTTTAGCACTCTTGTGGATCCAATTGAACAATTCTCAGCATTTGTACTTGTAACTG
+
BABBBBFBFFFFGGGGGGGGGGHHHHHHHHHHHHHHGHHFHHHHHGGGHHHHHHHHHHHHGHHHHHHHHHHHHHGHHHHHHHHHHHHHHHHHGGGGGGHHHHHHHHHHHHHHHHHHHHGEFGHHHHHHGHHHGHHHHHHHHHHHHHHFGHGGHHHHHGHHHHHHHGHHHHHHHHHHHGHGHHGHHHHHHHHHHHGGGGGGFHHHHHHHHHHGHHHHHGHHHHGGGGGGGGGGGGGGGGGGGGGGFFGFGGG
@M05620:37:000000000-D9766:1:1101:16814:10199 1:N:0:22
GAGGCTGCTTTGGAAGAAACTCATAGATTACTGCAACAGTTCCCCCTGGACCTGGAAAAGTTTCTTGCCTGGCTTACAGAAGCTGAAACAACCCGTAAGGTCCTACAGGATGCTACCCGTAAGGAAAGGCTCCTAGAAGACTCCAAGGGAGTAAAAGAGCTGATGAAACAATGGCAAGTAAGTCAGGCATTTCCGCTTTAGCACTCTTGTGGATCCAATTGAACAATTCTCAGCATTTGTACTTGTAACTG
+
33AABAFAFFFFGGGGAFGGGGHHGHHHHHHHHHFFFGGDGHGHHGGGHHHHHHHHHFBFBFHHGHHHHHHHHHHHHHHHHHHGHFHHHHHHGGCE/EGHHFHHFHHHHEGHHHGHHHG?EEGHFHHFGHHHGHFHF1FGHHHHGEHGGHFGBGHHHEHHHHBGEHHHHHHHHHHHHEGHHHHHHHHHHHHHFFEGGGGHEHHHFGHHHGHGHHF/CCHHHG0FGFGGGGFFFGGGGGGFGGGGFFGGBFF
@M05620:37:000000000-D9766:1:1101:24493:10201 1:N:0:22
GAGGCTGCTTTGGAAGAAACTCATAGATTACTGCAACAGTTCCCCCTGGACCTGGAAAAGTTTCTTGCCTGGCTTACAGAAGCTGAAACAACCCCCCCTGTCTTACCGGATGCTCCCCGTCACGACCGGCAACTAGCCTACTCCACTGCAGTAACGGACATGATCCACTCATGCCAAGTAAGTCAGGCCTTGCCGTTTTCGCATAGCTGTGGATTGAATCGACACATACAATGCACTGTACTTTGTATCTG
+
AABBABFBFFFFGFGGGFGGGGHHHHCGHHGHGGDGHGGDGHHHHGGGEGHHHHGBGB2GGHHHHHHHHHHGGGHCHHD5FHGHH33FFFGG111//>/FFF4?443//>/>2B3?/?/////?/</>C///?0<1<<1<01>1<<111<10000.-.-<00<0000/0/:0000;0;00000;;09/99//;B-.;/:0-.9..9/00;/.//9;//B/..9.9./9;9//9B///9////;BB////;9
@M05620:37:000000000-D9766:1:1101:17712:10206 1:N:0:22
GAGGCTGCTTTGGAAGAAACTCATAGATTACTGCAACAGTTCCCCCTGGACCTGGAAAAGTTTCTTGCCTGGCTTACAGAAGCTGAAACAACCCGTAAGGTCCTACAGGATGCTACCCGTAAGGAAAGGCTCCTAGAAGACTCCAAGGGAGTAAAAGAGCTGCTGAAACAATGGCAAGTAAGTCAGGCATTTCCGCTTTAGCACTCTTGTGGATCCAATTGAACAATTCTCAGCATTTGTACTTGTCACTG
+
CCCCCCFCFFFFGGGGGGGGGGHHHHHHHHHHHHHHHHHGHHHHHGGGHHHHHHHHHHHHFGHHHHHHHHHHHHHHHHHHHHHHHHHHHHHHGGGG?1FGHHHH4FGHHHHHHHHHHHGFGGHF3FGHCHHHGGGG233BG3B2B2FGGHGA2FHHHCGHHH1FGHHFHHHHHHHHHGHHHHHHHHHHHHHHHFGGGGGHHHHHGHHHHHGGFC0GG0GHHH0FFBFGGGGGGGGGGGGGGGGGGG0CFGG
@M05620:37:000000000-D9766:1:1101:21183:10209 1:N:0:22
CCACACCTTCCACAATGCGCCGCGTGTGGCTCCCGCGGGCCACCCCGTTCTGCATACCGAGGCCCCCCCGCACCCCAAGGACAACCGAGCGAACATGCCCCGGTGGGTGGCCCGCTCCCTCTTCTGGTGGCCGCCTCCCTCCTTCCTGGCCTCCCGGCGCTGCGCCCTTTATCCCTGGTTCTCTCTTCTGCCGTTTTCCGTAGGACTCTCTTCTCTGCCCTGCGTCTCCTTTGGCACTCTGCAGGTTCTAG
+
AAA1>AAFCC1BFGGG1AAA000AAE///F0B/AAEGG/>>BFCGG/B0BFHH21BGH/E/EEGG/EC/<</>/?C/AGGG0?GHG-<--<--<<;/00/.-:;A.999-..9-99-;AFFFB9:FB/BB-9@@=A99-:BAFBBB/BF--BA-9A-9;9@@F@---9/9/:B/FF/9;;9BBBBB9/BFFB@AFFEFFFB-AF9BBBFFB/BFFFB/BAFF9@9;AFF/BF/B/;F-B/FF//AAFB9;9
@M05620:37:000000000-D9766:1:1101:27663:10210 1:N:0:22
ACCACACCTTCTACAATGAGCTGCGTGTGGCTCCCGAGGAGCACCCCGTGCTGCTGACCGAGGCCCCCCTGAACCCCAAGGCCAACCGCGAGAAGATGCCCAGGTGAGTGGCCCGCTACCTCTTCTGGTGGCCGCCTCCCTCCTTCCTGGCCTCCCGGAGCTGCGCCCTTTCTCACTGGTTCTCTCTTCTGCCGTTTTCCGTAGGACTCTCTTCTCTGACCGGAGTCTCCTTTGGAACTCGGCAGGTTCTA
+
BCCCBCCCFFFFGGGGGGGGGGHHGEEEFGHHHGGGGGGGGHFHHGGGEGGGHHHHHHHGGGGGGGGGGGFHBHHGGGGHGHHHHGGGFGGGGGHHHHDGH2F/=?101??FHC@-ACFHH0D=0<G0=GEGACDCAGHEGHDHHFBBFFFC9FEEG;-:::BBBGFDFFFB0FFFFF/FF0009:FFB0BF0@DFFEFFF;:D?B://0:BBBB00;:BB-;--;:9FFFFFFFFFFB0..;9@9AF000
@M05620:37:000000000-D9766:1:1101:22655:10213 1:N:0:22
AGTGCCAGCTCTCAATCGCACAGGTGACCCCGGCCCTGGCCGCTCCAGCCAGCAAACCTCTGACCTCACCCGCTACCTGGAGCACCAACTCCGCAGCTTGGCTGGGACCTATGTGAGTATCCAGCGTAGGAATCTGGGAGTTGGGGAGGAGTGAGGAGTTGGGGAAAGACAGTCCTAACCGTGGAGGGTTCTGGTAAATGATGGGGTGAGGAGGGGCTCTTTGGCTCCCACCAGTCCCCCTGTCTGGTCTA
+
ABAABFFFBFFFGGGGGGGGGG4B4B54BF2222A2BB2FG000AB3AFE111B2FFF333B5DFDHFGC1FE/EE13@?GFHFHHHHGHHHGGCGGHHHGHHC<DHHGHHHHHHGHHGHHHHGHGGGCDHGHHHHHHHGGHGHGGGGGGGHHHHHHGHHHHGGGDGEFHGGGGGGGGGGGGGGFEGG9CFGGGGGFFFFFFFEEFF??FFFFB?BBBFFFFFFFFFFFFFFFFFFFFFFBFFFFB9FBF9
@M05620:37:000000000-D9766:1:1101:21764:10213 1:N:0:22
ACCACACCTTCTACAATGAGCTGCGTGTGGCTCCCGAGGAGCACCCCGTGCTGCTGACCGAGGCCCCCCTGAACCCCAAGGCCAACCGCGAGAAGATGAGGGCCCGCTACCTCTTCTGGTGGCCGCCTCCCTCCTTCCTGGCCTCCCGGAGCTGCGCCCTTTCTCACTGGTTCTCTCTTCTGCCGTTTTCCGTAGGACTCTCTTCTCTGACCTGAGTCTCCTTTGGAACTCTGCAGGTTCTCGATCGGAAG
+
BBBBBBBBFFFFGGGGGGGGFEFGEBEAGDHHFGGEEEECFHHHHGGGEEGGHHHHHHFFEGGGGEEEGGGGHGHGGGGHGGHFGGGFGCBBCDHGGBFHHDGGG@D@-@GHHHHHHH1<0<CCCDDGDGEHFFFGFHBGCAHBFEEE?9@-9FBGGGGGF/;FFFFFFF/BFFFFFFFFFFFFCADBEFFDF.DFFFFFFFFFFFFFFBFFFF/;BFFFFFFFFF/BFFFFEF/B..BFF/;F9ADF.;;
@M05620:37:000000000-D9766:1:1101:15045:10220 1:N:0:22
AGTGCCAGCTCTCAATCGCACAGGGGACCCAGGGCCTGGCCCCTCCATCCAGAAAACCTATGACCTCACCCGCTACCTGGAGCACCAACTCCGCAGCTTGGCTGGGACCTATGTGAGTATCCAGCGTAGGAATCTGGGAGTTGGGGAGGAGTGAGGAGTTGGGGAAAGACAGTCCTAACCGTGGAGGGTTCTGGTAAATGATGGGGTGAGGAGGGGCTCTTTGGCTCCCACCAGTCCCCCTGTCTGGTCTA
+
ABAABFFFCFFFGGGGGGGGGGHHGGGGGGHHGGGGGGHHHHGHGGHHHHHHHHHHHGHHHHHHHHHHHHHGGGGGHHHHHHHHHHHHGHHHGGGGGHHHGHHGGGHHGHHHHHHHHHHHHHHHHGEGGGHHHHHHHHHGGHHHGGGGGGGHHHHHHGHHHHGGGGHHHHHHHHHHHHHHGDEGGGGGEGGGGGCFGGGGGGGGGGFFFFFFFFFFFFFFFFFFFFFFFFFFFFFFFFFFFFFFFFFFFFF
@M05620:37:000000000-D9766:1:1101:10836:10230 1:N:0:22
ACCACACCTTCTACAATGAGCTGCGTGTGGCTCCCGAGGAGCACCCCGTGCTGCTGACCGAGGCCCCCCTGAACCCCAAGGCCAACCGCGAGAAGATGAGGGCCCGCTACCTCTTCTGGTGGCCGCCTCCCTCCTTCCTGGCCTCCCGGAGCTGCGCCCTTTCTCACTGGTTCTCTCTTCTGCCGTTTTCCGTAGGACTCTCTTCTCTGACCTGAGTCTCCTTTGGAACTCTGCAGGTTCTAGATCGGAAG
+
ABCCCCCCFFFFGGGGGGGGGGHHGGGGHGHHHGGGGGGGGHHHHGGGGGGGHHHHHHHGGGGGGGGGGGGHHHHGGGGHGHHHHGGGGGGGGGHHHHGHHGGGGGGGGGHHHHHHHHB><DHHGGGGGHGHHGHHHHHGHHHHGGGGG?DGGGGGGGGCFFFFFFFFFFFFFFFFFFFFFFFFFFFFFFFFB.AFBFFFFFFFFFFFFBFFFF/FFFFFFFFFFFBFFFFFBFBFF9BBFFFFFFFF?E9
@M05620:37:000000000-D9766:1:1101:25183:10235 1:N:0:22
AGTGCCAGCTCTCAATCGCACAGGGGACCCAGGGCCTGGCCCCTCCATCCAGAAAACCTATGACCTCACCCGCTACCTGGAGCACCAACTCCGCAGCTTGGCTGGGACCTATGTGAGTATCCAGCGTAGGAATCTGGGAGTTGGGGAGGAGTGAGGAGTTGGGGAAAGACAGTCCTAACCGTGGAGGGTTCTGGTAAATGATGGGGTGAGGAGGGGCTCTTTGGCTCCCACCAGTCCCCCTGTCTGGTCTA
+
AA>AAFF1AFFFGGGGGGC1ECGCGGFEEEFHF0EEEEHHFHGAEGHFFHGHHGGHHGGFGHFHHHHHHFFGGEEGHHHHFGHHHHFHGF1C?EE@ECGG/01///<0?0B<B>2BFFDFG2GHHCAGC/GHCGFGHFGE<0?1C@F<-.<FGG<<0<CCG<A:ECACHEB:;CFBG0/.?.;9.ABG..;99BF0BB9CFFFBFBF<EAA/AB--;@F/F/BB/9;;AFA-;99BFFEB-AFFBB/999F
@M05620:37:000000000-D9766:1:1101:11537:10242 1:N:0:22
GAGGCTGCTTTGGAAGAAACTCATAGATTAGTGAAACAGGTCCGGCTGGACCTGGATAAGTTTCTTGGCTGGCGTACAGAAGCTGAAACAACGCCTAAGGTTCTACAGGATGCTACCCGTAAGGAAAGGCTCCTAGAAGACTCCAAGGGAGTAAAAGAGCTGATGAAACAATGGCAAGTAAGTCAGGCATTTCCGCTTTAGCACTCTTGTGGATCCAATTGAACAATTCTCAGCATTTGTACTTGTAACTG
+
A3AB>AFAFBBDGBBFGGFGG4BDD5D66D4DD6DDBG2233B2222A2BB222125D3BD5A5DDB3331BE0>>0?5DF3BGG33B3BFG///?E33BB3?BB4FF3B?323BBFGFFGFHHHHHCFGCFEHGHHHGC@D22@<DFDEGGGFFE<FCBDGHBGHGHHCGBGCHB0.===D00GHHHHHFG=0:..:CCFFFH<CGFGBFAF0CCCCBFG;FFFB90BFGGGGB0CBF0;FGB9;CFGFF
@M05620:37:000000000-D9766:1:1101:4941:10248 1:N:0:22
ACCACACCTTCTACAATGAGCTGCGTGTGGCTCCCGAGGAGCACCCCGTGCTGCTGACCGAGGCCCCCCTGAACCCCAAGGCCAACCGCGAGAAGATGCGGGCCCGCTACCTCTTCTGGTGGCCGCCGCCCTCCTTCCTGGCCTCCCGAAGCTGCGCCCTTTCTCACTGGTTCTCTCTGCTGCCGTTTTCCGCAGTACTCTCTTCTCTGACCTGAGTCTCCTTTGGCACTCTGCGGATTCTAGATCGGAAG
+
BBBBBBBAFFFFGGGGGGGBG5FGGFGEGEHHFFFFGGGGGHHHHGGGGGGGHHHHHHHGGGGGGGGGGGGHHGHGGGGHGHHHHGGGGGGGGGHGHH1////-<AC-<-<<D<GHHH00<<.:;@:--;--C.;90;00;FGG.;EGD=@BFFF--9B@9FF/9FF/:.B/BFF/9//9BB/AB.;FAB/..99.//9;9FFFEBFFF/BBFB/:FBFFFFFFF//9B./B/B----;BF;/BB9...:.
@M05620:37:000000000-D9766:1:1101:17997:10258 1:N:0:22
ACCACACCTTCTACAATGAGCTGCGTGTGGCTCCCGAGGAGCACCCCGTGCTGCTGACCGAGGCCCCCCTGAACCCCAAGGCCAACCGCGAGAAGATGCCCAGGTGAGTGGCCCGCTACCTCTTCTGGTGGCCGCCTCCCTCCTTCCTGGCCTCCCGGAGCTGCGCCCTTTCTCACTGGTTCTCTCTTCTGCCGTTTTCCGTAGGACTCTCTTCTCTGACCTGAGTCTCCTTTGGAACTCTGCAGGTTCTA
+
BBBBBBBBFFFFGGGGGGGGGGHHGEEAGFGFHGGGGGGGGHHHHGGGEEGGFHFGHHHGFGGGGGGGGGGGHHHGGGGHGGHHHGGGGGDCFGHHHHHGHHHGGHHHGHGGHHGGGGGHHHHFHHGFHHFHHGGGGGHGHGD/C0CFFFGGGG?EDDCFGFGFGGFFFFFFFFFFFFFFFFFFFFFFBFFEFBDAFFFFFFFFFFFFFFFFFFFFFFFFFFFFFFFFFFFFFFFFFFFFFFFFFFFFFFF
@M05620:37:000000000-D9766:1:1101:8656:10262 1:N:0:22
GAGGCTGCTTTGGAAGAAACTCATAGATTACTGCAACAGTTCCCCCTGGACCTGGAAAAGTTTCTTGCCTGGCTTACAGAAGCTGAAACAACCCGTAAGGTCCTACAGGATGCTACCCGTAAGGAAAGGCTCCTAGAAGACTCCAAGGGAGTAAAAGAGCTGATGAAACAATGGCAAGTAAGTCAGGCATTTCCGCTTTAGCACTCTTGTGGATCCAATTGAACAATTCTCAGCATTTGTACTTGTAACTG
+
A?A@AAFBFFFFGGGGFGGGGGHHHHHHFHHGHHHHHHHFGGHGHGGGHHHGGGHHHHGHGEFHHHGHHHHGHHHHHHHHHHHHHHGHHHHHGGGGGGHHHHHHHHHHHHHHHHHHHHGEFGHGFHHGGHHFGHHHHGGHHHBHGHGGGHGGHHHHHGHHHHHHHHGHHFHHHHHFHGFGHHGGGHHHHHHHFHGGFGGGHHHHHHHHHGGGHGHHHHHHHHGGGGGFGGGFFGGGGGGFFGGGGFFFGGG
@M05620:37:000000000-D9766:1:1101:14868:10267 1:N:0:22
GAGGCTGCTTTGGAAGAAACTCATAGATTACTGCAACAGTTCCCCCTGGACCTGGAAAAGTTTCTTGCCTGGCTTACAGAAGCTGAAACAACCCGTCAGGTCCTCCAGGCTGCTACCCTAGCGGCCCGGATCATCGCAACCTACCAAAAAGTCACATCACAGAAGAACCAATAACAAGTCCATCAGGCCTTTACGCTTTAGCACTCTTGAGGATAACATTGCCCACTTCTCAGACTTTGAACTTGTAACTG
+
BABBBBFBFFFFGGGGGGGGGGFHHHHHHHHHHHHHFHHGHHGHHGGGHHHHHHHH3GHHHFHHHHHHHHHHHHHHHHHHGHHHHHHHHGEH11/?B??243BG3B233?1FE3BG2E3223//<E//>B/B<>2GDF//00?0??1///.<><>G11111=>11>0<.<.<000<0<00=0=0GGH/.GGH00.:.;A00;;99/;;000/0/:;FF0F0;;CFA?09CB0909BF///;BFB/9;FFF/
@M05620:37:000000000-D9766:1:1101:17073:10283 1:N:0:22
ACCACACCTTCTACAATGAGCTGCGTGTGGCTCCCGAGGAGCACCCCGTGCTGCTGACCGAGGCCCCCCTGAACCCCAAGGCCAACCGCGAGAAGATGCCCAGGTGAGTGGCCCGCTACCTCTTCTCGTGGCCGCCTCCCTCCTTCCTGGCCTCCCGGGGCTGCGCCCTTTTTCACTGGTTCTCTCTTCTGCCGTTTTCCGTAGGACTCTCTTCTCTGACCTGAGTCTCCTTTGGAACTCTGCAGGTTCTA
+
CCCCCCCCFFFFGGGGGGGGGGHHGGGFHGHHHGGGGGGGGHHHHGGGGGGGHHHHHHHGGGGGGGGGGGGHHHHGGGGHGHHHHGGGGGGGGGHHHFB2F2//1?1F=F//?F-A@-<<<GHBBG0.<<.-<:A@AF.EFHA/00/00/..9CAE.--;@B..@D?F-9B0;F0B00/0;:BFFFF00:009:..;E0:.0.:.00:BFFFB0FFF000;9//;B0BFB09B090;BB;FB0:9A.9;B0
@M05620:37:000000000-D9766:1:1101:14882:10285 1:N:0:22
GAGGCTGCTTTGGAAGAAACTCATAGATTACTGCAACAGTTCCCCCTGGACCTGGAAAAGTTTCTTGCCTGGCTTACAGAAGCTGAAACAACCCGTAAGGTCCTACAGGATGCTACCCGTAAGGAAAGGCTCCTAGAAGACTCCAAGGGAGTAAAAGAGCTGATGAAACAATGGCAAGTAAGTCAGGCATTTCCGCTTTAGCACTCTTGTGGATCCAATTGAACAATTCTCAGCATTTGTACTTGTAACTG
+
BBBCBCFCFFFFGGGGGGGGGGHHHHHHHHHGHHHHHHHHHHHHHGGGHGHHHGHFGHHHGHHHHHHHHHHHHHHHHHHHHHHHHHHHHHHHFGGGEGHHGHHHHHHHFFHHHGHHGHE/EFHHHHHG0GFHGHHGHFHHHGHHFFFFEFDDGGHHHGHHHHHHHHHHGFGGFHFHFFGFFFDGGHHFFHGGHHGGGGGDDGGHFGHHHGGFHCHHFGHHFHGGGGGGGGGFGGGGGGGBFFFGFCFGGGG
@M05620:37:000000000-D9766:1:1101:9416:10294 1:N:0:22
AGTGCCAGCTCTCAATCGCACAGGGGACCCAGGGCCTGGCCCCTCCATCCAGAAAACCTATGACCTCACCCGCTACCTGGAGCACCAACTCCGCAGCTTGGCTGGGACCTATGTGAGTATCCAGCGTAGGAATCTGGGAGTTGGGGAGGAGTGAGGAGTTGGGGAAAGACAGTCCTAACCGTGGAGGGTTCTGGTAAATGATGGGGTGAGGAGGGGCTCTTTGGCTCCCACCAGTCCCCCTGTCTGGTCTA
+
ABAAAFFFBFFFGDGGGGGGGGHHGGGGGGHHCEGGGGHHHHGHGGHHHHHHHHHHHGHHHHHHHHHHHHHGG>EGHHGHGHHHHHHHGHHHFGGGGHHHGHHGGGHHGHHHHHHHHHHHHHHHHGGGGGHHHHHHHHHGGHHHGGGGGGGHHGHHHGHHHHGGGGHHHHHHHHHHHHHHGGGGGGGGCFGGGGFGGGGGGGGGGGFFFFFFFFFFFFFFFFFFFFFFFFFFFFFFFFFFFFFFFFFFFFB
@M05620:37:000000000-D9766:1:1101:18244:10342 1:N:0:22
ACCACACCTTCTACAATGAGCTGCGTGTGGCTCCCGAGGAGCACCCCGTGCTGCTGACCGAGGCCCCCCTGAACCCCAAGGCCAACCGCGAGAAGATGCCCAGGTGAGTGGCCCGCTACCTCTTCTGGTGGCCGCCTCCCTCCTTCCTGGCCTCCCGGCGCTGCGCCCTTTCTCACTGGTTCTCTCTTCTGCCGTTTTCCGTAGGACTCTCTTCTCTGACCTGAGTCTCCTTTGGAACTCTGCAGGTTCTA
+
BBBBBBBBFFFFGGGGGGGGGFHHGFGEGGHHHGGGGGGGGHHHHGGGDFGGHHHHHHHGGGGGGFGGGGGGHHHGGGGHGHHHHGGGGGFFGGHHFGGHHHHGHHHFFHGGHGGGGGGHHHHHHHHHHHGHHGGGGGHGHHGHHGGGGGGGGGGGGG-9ABFFFFFFFFFFFFFFFFFF/FFFFFFFFFFFFFFBFEFFFFFFFFFFFFFFFFEFFFFFFFFFFFFBFFFFFFFFFFFFFFFFFFFFFFB
@M05620:37:000000000-D9766:1:1101:20014:10370 1:N:0:22
AGTGCCAGCTCTCAATCGCACAGGGGACCCAGGGCCTGGCCCCTCCATCCAGAAAACCTATGACCTCACCCGCTACCTGGAGCACCAACTCCGCAGCTTGGCTGGGACCTATGTGAGTATCCAGCGTAGGAATCTGGGAGTTGGGGAGGAGTGAGGAGTTGGGGAAAGACAGTCCTAACCGTGGAGGGTTCTGGTAAATGATGGGGTGAGGAGGGGCTCTTTGGCTACCACCAGTCCCCCTGTCTGGTCTA
+
>A>>>FFCAFFFGDFGFFGGGGHEGFGEEGHHFEEF2FGH2GGCFGHHGHHHGHGHHGHHFHFHHGHHHFHCF>EFHGFGFGHHHH1?EHHHGGGEEGDGGHH/?/?BE2??FGFBG3FG3GDGHCD///<@F@GGFH0FDFHG/><D-<<FH0GHHAHHHHGGGGHHHHHHHHHHFFHHGFAFAEGGCFGGBFFGGGGFGGGFEDFFFFFFF.>FFFFFFFFFFB/BFFFF?.BBB/EF-EB9BFFB//9
@M05620:37:000000000-D9766:1:1101:6351:10370 1:N:0:22
GAGGCTGCTTTGGAAGAAACTCATAGATTACTGCAACAGTTCCCCCTGGACCTGGAAAAGTTTCTTGCCTGGCTTACAGAAGCTGAAACAACGCTTAAGGTCCTACATCATCGTACCCGTAAGGAAATGCTCGTAGAAGACTCCAAGGGAGTAAAACAGCTGATGAAACAATGGCAACCAAGTTAGGCATTTGCGCACTATCACTCTTGCGGATCCAATTGAACAAGTCTCAGCATTTGTACTTGTAACTG
+
BBBBBBFAFFFFFGGGGGGGGGHHHHHHGHHHHHHHBGHFGGHEHGGGFHGGGGFGAFCGFHHHHHFFGGBGHHHHHEGGHHHHHHHHHGHH0>11B3B@BB@@@BF44B443?BG/B>/>AGBBFG3BB4B/<?FFHFH2B2BB22/<FEA2F222/@?1<F11111FGH<F1<01.0<.0111=0<00<D0<<A--;:000;0;;C00---9;FFF0990;9FG/;0C00;CFBFGGBFG0FC=;FFF/
@M05620:37:000000000-D9766:1:1101:8149:10373 1:N:0:22
ACCACACCTTCTACAATGAGCTGCGTGTGGCTCCCGAGGAGCACCCCGTGCTGCTGACCGAGGCCCCCCTGAACCCCAAGGCCAACCGCGAGAAGATGCGGGCCCGCTACCTCTTCTGGCGGCCGCCTCCCTCCTTCCTGGCCTCCCGGAGCTGCCCCCGTTCTCACTGGTTCTCCCTTCTGCCGCTTTCCGCAGGACTCTCTTCTCTGACCTGAGTCTCCTTTGTCACTCTGCAGGTTCTAGATCTGAAG
+
BBCCCCCCFFFFGGGGGGGGGGHHGGGEHGHHHGGGGGGGGHHHHGGGGGGGHHHHHHHGGGGGGGGGGGGHHHHGGGGHGHHHHGGGGGGGGGHHHH2////<<AF--</0<00=GD00----:-9..9./;./00;009CFG.EFAC--;F0F..;D-.;:.00B09/;090;0//0/;00;9-:D.00..9--../;0;:000FF00;/;//:;99FFFBFB900;00;0000..;BFE0B0900000
@M05620:37:000000000-D9766:1:1101:10237:10379 1:N:0:22
ACCACACCTTCTACAATGAGCTGCGTGTGGCTCCCGAGGAGCACCCCGTGCTGCTGACCGAGGCCCCCCTGAACCCCAAGGCCAACCGCGAGAAGATGCCCAGGTGAGTGGCCCGCTACCTCTTCTGGTGGCCGCCTCCCTCCTTCCTGGCCTCCCGGAGCTGCGCCCTTTCTCACTGGTTCTCTCTTCTGCCGTTTTCCGTAGGACTCTCTTCTCTGACCTGAGTCTCCTTTGGAACTCTGCAGGTTCTA
+
CCCCCCCCFFFFGGGGGGGGGGHHGGGGHGHHHGGGGGGGGHHHHGGGFGGGHHHHHHHGGGGGGGGGGGGHHHHGGGGHGHHHHGGGGGGGGGHHHH2FH2=F=?1F=1FCHG@@@?DHB00D<=0D</E<G?@GDAHGB:DCG0F09BAG0.CF.C?-A90;-?DF-BFB09BF00F9B000000;:9B0B@.DFFFF.0.ADBF/9000BB;9:09FFB/B/909BF0FF0B0B000000:BF.F090
@M05620:37:000000000-D9766:1:1101:28723:10386 1:N:0:22
ACCACACCTTCTACAATGAGCTGCGTGTGGCTCCCGAGGAGCACCCCGTGCTGCTGACCGAGGCCCCCCTGAACCCCAAGGCCAACCGCGAGAAGATGAGGGCCCGCTCCCTCTTCTGGTGGCCGCCTCCCTCCTTCCTGGCCTCCCGGAGCTGCGCCCTTTCTCACTGGTTCTCTCTTCTGCCGTTTTCCGTCGTACTCTCTTCTCTGACCTGCGTCTCCTTTGGAACTCTGCAGGTTCTCGATCGGCAG
+
BBBBBBBAFFFFGFGGGG5BGGHHGEEA4AFGFFFE?EEFFHHHHGGGDEEGGHFHHHGCEGGGGEGGGGGHFHHGGGGHGFHHHGGEGG<>BFHFDG2?F/A/<>@/-..<FGFFH>GG/..CCC@.::.;GDHHFGC0/CHGGGEDGCAGGFFC-AFAFFFFEFFF/.99FFFFB//9FFFF;;AFFFFFB.--9;EF/BFFEFFFF/;BFF.=DBDFFFFFFB//BFFF/9/;.:BBF/9F/A-.---
@M05620:37:000000000-D9766:1:1101:26643:10388 1:N:0:22
AGTGCCAGCTCTCAATCGCACAGGGGACCCAGGGCCTGGCCCCTCCATCCAGAAAACCTATGACCTCACCCGCTACCTGGAGCACCAACTCCGCAGCTTGGCTGGGACCTATGTGAGTATCCAGCGTAGGAATCTGGGAGTTGGGGAGGAGTGAGGAGTTGGGGAAAGACAGTCCTAACCGTGGAGGGTTCTGGTAAATGATGGGGTGAGGAGGGGCTCTTTGGCTCCCACCAGTCCCCCTGTCTGGTCTA
+
ABBABF5CAFFFGFFGGGGGGGGHGGGGGGHHGGGGGGHHHHGHGGHHHHHHEHFHHGHHHHHHHHHHHHHGGGGGHHHHHHHGHHHHGHHHGGGCGHHHGHHEGGHHGHHHHHGHHHHHHHHHHGGGGGHHGHHHHHHGGHHHGGGGGGGHHHHHHFHHHHGGGGHHHHHHHHHHHHHHGGGGGGGGEGGGGGGFGEFGGGGGGGFCFFFFFFFFFFFFFFFFFFFFFFFFFFFFFFFFFFFFFFFFFF/
@M05620:37:000000000-D9766:1:1101:5059:10401 1:N:0:22
AGTGCCAGCTCTCAATCGCACAGGGGACCCAGGGCCTGGCCCCTCCATCCAGAAAACCTATGACCTCACCCGCTACCTGGAGCACCAACCCCGCAGCTTGGCTGGGACCTATGTGAGTATCCAGCGTAGGAATCTGGGAGTTGGGGAGGAGTGAGGAGTTGGGGAAAGACAGTCCTAACCGTGGAGGGTTCTGGTAAATGATGGGGTGAGGAGGGGCTCTTTGGCTCCCACCAGTCCCCCTGTCTGGTCTA
+
AAA>AFBFBFCFGGGGGGE2AABEAEFEGEFHAEEGGFHHHGGHGGEHHHGGHEHFHGGHHHHHHHHCGGHGG>/EHHHE2BFFHHHAFGFGEEFGFHHHGHHFFGHHGHHHHHHHHGHHHHHHHGCEGDHHHFHHHHHGEHHHGGGGGGGHHHHHHDGHHHGGGGHHHHHGHGFGGGGGGCEAFGGG=;FGGGFGGGGGFFFFFFFFFFFFFFFFFAEFFFFFFFFFFFFFFFFFFFFFFFFFFFFFBFB
@M05620:37:000000000-D9766:1:1101:19818:10402 1:N:0:22
ACCACACCTTCTACAATGAGCTGCGTGTGGCTCCCGAGGAGCACCCCGTGCTGCTGACCGAGGCCCCCCTGAACCCCAAGGCCAACCGCGAGAAGATGACCAGGTGAGTGGCCCGCTACCTCTTCTGGTGGCCGCCTCCCTCCTTCCTGGCCTCCCGGAGCTGCGCCCTTTCTCACTGGTTCTCTCTTCTGCCGTTTTCCGTAGGACTCTCTTCTCTGACCTGAGTCTCCTTTGGAACTCTGCAGGTTCTA
+
CCCCCCCCFFFFGGGGGGGGGGHHGGGGHGHHHGGGGGGGGHHHHGGGGGGGHHHHHHHGGGGGGGGGGGGHHHHGGGGHGHHHHGGGGGGGGGHHHHGHHHGFHHHHHHGGHHGGGGGHHHHHHHHGHHGHHGGGGGHGHHGHHHGGGGGGGGGGGABFGGGGGGFFFFFFFFFFFFFFFFFFFFFFFFFFFFFFFFFFFFFFDFFFFFFFFFFFFFFFFFFFFFFFFFFFFFFFFFFFFFFFFFFFFFF
@M05620:37:000000000-D9766:1:1101:26625:10403 1:N:0:22
AGTGCCAGCTCTCAATCGCACAGGGGACCCAGGGCCTGGCCCCTCCATCCAGAAAACCTATGACCTCACCCGCTACCTGGAGCACCAACTCCGCAGCTTGGCTGGGACCTATGTGAGTATCCAGCGTAGGAATCTGGGAGTTGGGGAGGAGTGAGGAGTTGGGGAAAGACAGTCCTAACCGTGGAGGGTTCTGGTAAATGATGGGGTGAGGAGGGGCTCTTTGGCTCCCACCAGTCCCCCTGTCTGGTCTA
+
>AAABFFFCFFFGGGGGFFGGGFGFEFGGGHHGGGGGFHHHHGHGGFHHHHGHBGHHGHHHHHHHHHFHHHGGFCFHHHFHHHGGHCGGHHHGEEGGHHHGHHFGGGHGHGHHHHHHGFHHGGHHGCECGHHHHHHHGHGEHHHGGGGGGGHHHHHGEHHHHGGEGEHHHHGFHHHHHGHGEEGGGGG;AFFGGFGGGGGGFGFGGFFFFFFFFFFFFFFFFFFFFFEE9;DFFFFFFFFFFFFFFFFFFF
@M05620:37:000000000-D9766:1:1101:6039:10441 1:N:0:22
ACCACACCTTCTACAATGAGCTGCGTGTGGCTCCCGAGGAGCACCCCGTGCTGCTGACCGAGGCCCCCCTGAACCCCAAGGCCAACCGCGAGAAGATGAGGGCCCGCTACCTCTTCTGTTGGCCGCCTCCCTCCTTCCTGGCCTCCCGGCGCTGCGCCCTTTCTCCCTGGTTCTCTCTTCTGCCGTTTTCCGTAGGACTCTCTTCTCTGCCCTGAGTCTCCTTTGGCACTCTGCCGGTTCTCGATCGGCAG
+
ACCCCCCCFFFFGGGGGGBGGGHHGGGEHGHHHGGGGGGGGHHHHGGGEGGGHHHHHHHGGGGGGGGGGGGHHHHGGGGHGAHHHGFEFG/DGGHHHHFHHGGECFGC->FGFHHHGF111.<CDGGACCEHHGHHHHHHBGHH=;CAD?FAGGGGFFFFFFFFF/BBFF/BFFFFFFFFFFFFFFFFFFFFF.;9FFFFFFFF/BFFF/9EFF/;BFFFFFFFBFFFFFFFFF/:@9AEF/AFF;@D-C@
@M05620:37:000000000-D9766:1:1101:18255:10451 1:N:0:22
ACCACACCTTCTACAATGAGCTGCGTGTGGCTCCCGAGGAGCACCCCGTGCTGCTGACCGAGGCCCCCCTGAACCCCAAGGCCAACCGCGAGAAGATGAGGGCCCGCTACCTCTTCTGTTGGCCGCCTCCCTCCTTCCTGGCCTCCCGGAGCTGCGCCCTTTCTCACTGGTTCTCTCTTCTGCCGTTTTCCGTCGGACTCTCTTCTCTGACCTGCGTCTCCTTTGGCCCTCTGCAGGTTCTCGATCGGAAG
+
CCCCCCCCFFFFGGGGGGGGGGHHGFGEEEHHHGGGGGGGGHHHHGGGGGGGHHHHHHHGGGGGGGGGGGGHHHHGGGGHGHHHHGGGGGCFGGHHFFHHHGGGCDG@->GHHHHHHG1>1<<G@DDDACEHHGHHHHHHBGHHHGGGGGGFGFFGGGGGGGFFFEFFFEFFFFFFFFFFFFFFFFDFFFFFF.@CDFFFFFFF0BFFF0BFFF?CADFFFFFFFF00;9ABFF0BF:;BF0;FF:BF..9
@M05620:37:000000000-D9766:1:1101:4012:10457 1:N:0:22
GAGGCTGCTTTGGAAGAAACTCATAGATTGCTGCAACAGTTCCCCCTGGACCTGGAAAAGTTTCTTGCCTGGCTTACAGAAGCTGAAACAACACGTAAGGTCCTACAGGATGCTACCCGTAAGGAAAGGCTCCTAGAAGACTCCAAGGGAGTAAAAGAGCTGATGAAACAATGGCAAGTAAGTCAGGCATTTCCGCTTTAGCACTCTTGTGGATCCAATTGAACAATTCTCAGCATTTGTACTTGTAACTG
+
AA>1A1CAFFFFFGGG1FG1GEGFGHDGGHHHGHGDHHHEDG2BGGGGHGGHFGG0BEFH1FGHHHHGHHH/0BFFGHFECGF1EFF1F0F>//BFFCGHHGGHHHH10FHGFFHHHGGFGGHGHHH0FGGHFGHHHHHHGHHHHHHGFHGGHGHGGGCGHHHHHHGHHHHHHHFHFFFDGHGGGHHHHHGHDGFC.<<=<DDGGHHHHGHGHGHHHHHHHHHHHE9FFGFGFGGGGGGGGGGGCCFFGGG
@M05620:37:000000000-D9766:1:1101:22590:10462 1:N:0:22
ACCACACCTTCTACAATGAGCTGCGTGTGGCTCCCGAGGAGCACCCCGTGCTGCTGACCGAGGCCCCCCTGAACCCCAAGGCCAACCGCGAGAAGATGCCCAGGTGAGTGGCCCGCTACCTCTTCTGGTGGCCGCCTCCCTCCTTCCTGGCCTCCCGGCGCTGCGCCCTTTCTCACTGGTTCTCTCTTCTGCCGTTTTCCGTAGGACTCTCTTCTCTGACCTGAGTCTCCTTTGGAACTCTGCAGGTTCTA
+
ABBBBBBBFFFFGFFGGGFGGGHHGEGAAFHFGFDFFCEFGGDGGGFGAFEGHHGFHFFEGCGEGGGGGEGGBHHGFFFHGGGHHGGGDG@DGGHGHHGHHHGGGHHGHHGGHHGGGGGHHHFHHHHGD<CHHGGGGGHGHHGHHGGGBFFGGFGGB--@BCADCFFFFFFFFFBFBBBFFFFFFFFFFFFFFFFFFFFFFF9AD/:FFFFFFFFFFF:FFFF/;BFFFFFFFBFBFFFFFFFFFFFFFFB
@M05620:37:000000000-D9766:1:1101:8472:10465 1:N:0:22
AGTGCCAGCTCTCAATCGCACAGGGGACCCAGGGCCTGGCCCCTCCATCCAGAAAACCTATGACCTCACCCGCTACCTGGAGCACCAACTCCGCAGCTTGGCTGGGACCTATGTGAGTATCCAGCGTAGGAATCTGGGAGTTGGGGAGGAGTGAGGAGTTGGGGAAAGACAGTCCTAACCGTGGAGGGTTCTGGTAAATGATGGGGTGAGGAGGGGCTCTTTGGCTCCCACCAGTCCCCCTGTCTGGTCTA
+
CCBCCFFFCFFFGGGGGGGGGGHHGGGGGGHGGGGGGGHHHHGHGGHHHHHHHHHHHGHHHHHHHHHHHHHGGGGGHHHHHHHHHHHHGHHHGGGGGHHHGHHGGGHHGHHHHHHHHHHHHHHHHGGGGGHHHHHHHGGGGHHHGGGGGGGHHFHHHGHHHHGGGGHHHHHHHHHHHHHHGGGGGGGGEGGGGGFFGFGGGGGGGGFFFFFFFFFFFFFFFFFFFFFFFFFFFFFFFFFFFFFFFFFFFFF
@M05620:37:000000000-D9766:1:1101:22433:10479 1:N:0:22
ACCACACCTTCTACAATGAGCTGCGTGTGGCTCCCGAGGAGCACCCCGTGCTGCTGACCGAGGCCCCCCTGAACCCCAAGGCCAACCGCGAGATCATCAGGTCACCCTCCCTCTTCTTTATGCCGCCTCCCTCCTTCCTGGCCTACCACAGCTGCGCCCTTCCTCCCTGGTTCTCTGTTCTCCCGTTTTCCGTCTGACTCTCCTTTCTGACCTGTCACTCCTTTGATCCTCTGACGGTTCTCGTTAACTCC
+
@BBABBBBFFFDGGDFGBFFFF4FEAAEDGHHFFGFC2EEEHHHHGGEGGGE5FFFHHHGCE0EFEGGGGGHHHHGGDEG/?GECFGGGGD///1<?>2?1?11?1?/<CF0?G1<G111==1F@-A.C.<</CCGHH0=/;:G/CG00..;GCF-B.;-;/90;/.B0.;FFBB90;00;09;.A.9.99.99.;BBFFF//;/;BF/FFF/9///;;99;//////////;;/.99.;//.....////
@M05620:37:000000000-D9766:1:1101:24959:10512 1:N:0:22
AGTGCCAGCTCTCAATCGCACAGGGGACCCAGGGCCTGGCCCCTCCATCCAGAAAACCTATGACCTCACCCGCTACCTGGAGCACCAACTCCGCGGCTTGGCTGGGACCTATGTGAGTATCCAGCGTAGGAATCTGGGAGTTGGGGAGGAGTGAGGAGTTGGGGAAAGACAGTCCTAACCGTGGAGGGTTCTGGTAAATGATGGGGTGAGGAGGGGCTCTTTGGCTCCCACCAGTCCCCCTGTCTGGTCTA
+
>A>>AFFFBFFFGGGGGGGCFCHHGGEFGGHHFGGGGEFHHHGHGGHHHHHHHHHFHGHHHGHHHFGHHHHGGEEGHHHHBGHHHH1?EFHGEGGGGGEGGHHGGGHHGHHHHHHHHHHHHHHHHGGGGGHHHHHHHHAGGHHHGGAFG?CGH0GHFGHHHHGGGGHGGGGGGGGGGGGGGGGGGGGGGGGFFFBFFFFFFFFFFFFFFFFFFFFFFFFFFFFFFFFFFFFFFFFFFFFFFFFFFFFFFFF
@M05620:37:000000000-D9766:1:1101:6144:10514 1:N:0:22
AGTGCCAGCTCTCCATCGCACAGGGGACCCAGTGCCTGGCCCCTCCATCCAGAAAACCTATGACCTCACCCGCTACCTGGCGCACCCACTCCGCAGCTTGGCTGGGACCTATGTGCGTATCCAGCGTCGGAATCTGGGAGTTGGGGCGGCGTGCGGCGTTGGGGACAGCCAGTCCTAACCGTGGAGGGTTCTGGTAAATGATGGGGTGAGGAGGGGCTCTTTGGCTCCCACCAGTCCCCCTGTCTGGTCTA
+
>A>3>BFFBFFFGEGBBEEAE2GFF2AAEABF3BBBDFHHFHGHGGGHHFHHH3GBFEHHGFGHH5BFGHH>E0>>GHBB1>?EEGA1?FH??E?E>FBBEGHGDDGHGH?GHHH3CFDGHH2GHGA/><>/>GHHHG0>EHHHGG.AF-;AD.BG-9@AFFFF.-.;.;.9BFFFFFFFFFFF9EFFFFFFFFFBFFFFFFFFFFFFEFE/AFF-BAFFFFFFFFFFFEFFFFFFFFFFFFFFFFFFFFF
@M05620:37:000000000-D9766:1:1101:6273:10519 1:N:0:22
GCGGCTGCTTTGGAAGAAACTCATAGATTACTGCAACAGTTCCCCCTGGACCTGGAAAAGTTTCTTGCCTGGCTTACAGAAGCTGAAACAACCCGTAAGGTCCTCCAGGATGCTCCCCTTACGGAAAGGCTCCTCGACAACTCCACGGGAGTAAACGCGCTGATGAACCAATGGCAAGTAAGTCAGGCATTTCCGCTTTCGCACTCTTGTGGCTCAACTTGAACACTTCTCCGCCTTTGTCCTTGTACCTG
+
>3>3AD3AFFFFGFGGECEGGGGHCGFHHHHHHHDGHGGFGHHHHGEGEFHHHHHHHHHHHHHHHHHHHHHHHGH3FHHFHHHHHBDGGHHH11>1>>G3BG3B3??F31BGHF3FFE00B3F</F/BB?FGG10?<///?FH1G0A@//>?0?GF.->AA?.<DDGB...<C/=GGG00<<C0;;G/;CFFFFG?DG.9CADB?FFGGFF..;B9B./BF9/;9.;9BF//;..;DB///99FFBF/BFF
@M05620:37:000000000-D9766:1:1101:15246:10520 1:N:0:22
AGTGCCAGCTCTCAATCGCACAGGGGACCCAGGGCCTGGCCCCTCCATCCAGAAAACCTATGACCTCACCCGCTACCTGGAGCACCAACTCCGCAGCTTGGCTGGGACCTATGTGAGTATCCAGCGTAGGAATCTGGGAGTTGGGGAGGAGTGAGGAGTTGGGGAAAGACAGTCCTAACCGTGGAGGGTTCTGGTAAATGATGGGGTGAGGAGGGGCTCTTTGGCTCCCACCAGTCCCCCTGTCTGGTCTA
+
AAAAAFFFBFFFGGGDGFGEA2EGAEGGGGHHGFGGGGHHGEGDEGHHHHHHHHGHHGHHHHHHHHHHHHHGGGCEHHHHHHHHHHHHGHHHGGGGGFHHGHHGGGHHGHHGHHHHHHHHHHHHHGGGGGHHHHHHHHHGGHHHGGGGGGGGHHHHHGHHHHGGGGHHHHHHHHHHHHHHGGGGGGGGEFGGGGFFGGGGGGGGGGFBFFFFFFBBBBFFFFFFFFFFFFFFFFFFFFFFBFFFFFFFFFF
@M05620:37:000000000-D9766:1:1101:20684:10524 1:N:0:22
AGTGCCAGCTCTCAATCGCACAGGGGACCCAGGGCCTGGCCCCTCCATCCAGAAAACCTATGACCTCACCCGCTACCTGGAGCACCAACTCCGCAGCTTGGCTGGGACCTATGTGAGTATCCAGCGTAGGAATCTGGGAGTTGGGGAGGAGTGAGGAGTTGGGGAAAGACAGTCCTAACCGTGGAGGGTTCTGGTAAATGATGGGGTGAGGAGGGGCTCTTTGGCTCCCACCAGTCCCCCTGTCTGGTCTA
+
BCABBFFFCFFFGGGGGGGGGGHGGGGGGGHHGGGGGGHHHHGHGGHHHHHHHHHHHGHHHHHHHHHHHHHGGEGGHHHHHHHHGHHHGHHHGGGGGHHHGHHGGGHHGHHHHHHHHHHHHHHHHGGGGGHHHHHHHHHGGHHHGGGGGGGHHHHHFGHHHHGGGGHHHHHHHHHHHHHHGGGGGGGGEGGGGGGGGGGGGGGGGGFFFFFFFFFFFFFFFFFFFFFFFFFFFFFFFFFFFFFFFFFFFFF
@M05620:37:000000000-D9766:1:1101:10791:10540 1:N:0:22
ACCACACCTTCTACAATGAGCTGCGTGTGGCTCCCGAGGAGCACCCCGTGCTGCTGACCGAGGCCCCCCTGAACCCCAAGGCCAACCGCGAGAAGATGCCCAGGTGAGTGGCCCGCTACCTCTTCTGGTGGCCGCCTCCCTCCTTCCTGGCCTCCCGGCGCTGCGCCCTTTCTCACTGGTTCTCTCTTCTGCCGTTTTCCGTAGGACTCTCTTCTCTGACCTGAGTCTCCTTTGGAACTCTGCAGGTTCTA
+
1>>1A>1AFFF13BG1AAF1A1FHE0B0000B10BAFE////B0/AAF/EE/1FAGBHFGG///FFE/>E/BG1GAGGFHCEHFH/?//C/<BA<CG1DCH1FFF1GC?<FCGFCGGGGHHHHHHHHHHGGHH-CGGGHGHHGHHGGGGGGGGGGGGGAGG@@F@@F@@FFFFFFFFFFFFFFFFFFFFFFFF@FFFFFFFFFFFFFFFFFFFFFFFF/FFFFBFFFFFFFFFFFFFFFFFFFFFFFFFFB
@M05620:37:000000000-D9766:1:1101:18507:10545 1:N:0:22
ACCACACCTTCTACAATGAGCTGCGTGTGGCTCCCGAGGAGCACCCCGTGCTGCTGACCGAGGCCCCCCTGAACCCCAAGGCCAACCGCGAGAAGATGCCCAGGTGAGTGGCCCGCTACCTCTTCTGGTGGCCGCCTCCCTCCTTCCTGGCCTCCCGGAGCTGCGCCCTTTCTCACTGGTTCTCTCTTCTGCCGTTTTCCGTAGGACTCTCTTCTCTGACCTGAGTCTCCTTTGGAACTCTGCAGGTTCTA
+
BBBBBBABFFFFGGGGGGFAFGHHGEGEGFHHHGGFGGGGGHHHHGGEEAGGHGHHHHHGGGGGFGGGGGGHHHHGGGGHGHHHEGGGGG/<BDHHHHHHHHHGHGHHHGGGHHFGGGGHHHHGHFGGHHGHHGGGGGHGHHGGFGGGGGGGGGGGBF-ABGGGGGFFFFFFFFFFFEFFFFFFFFFF/BFFFFFFFFFFFFFFFFFFFFFFFFFFFFFFFFFFFFFBFFFFFFFBFFFFFFFFFFFFFFF
@M05620:37:000000000-D9766:1:1101:24132:10549 1:N:0:22
ACCACACCTTCTACAATGAGCTGCGTGTGGCTCCCGAGGAGCACCCCGTGCTGCTGACCGAGGCCCCCCTGAACCCCAAGGCCAACCGCGAGAAGATGAGGGCCCGCTCCCTCTTCTGGTGGCCGCCTCCCTCCTTCCTGGCCTCCCGGAGCTGCGCCCTTTCTCACTGGTTCTCTCTTCTGCCGTTTTCCGTCGGACTCTCTTCTCTGACCTGCGTCTCCTTTGGCACTCTGCAGGTTCTCGATCGGCAG
+
BBBBBBBBFFFFGGGGGGGGGFHHGEEFHGHHGGGGGGGGGHHHHGGGFGGGHHHGHHHGGGGGGGGGGGGHGHHGGGGHGHHHHGGFGCCDCGHHHHHHHGD<>ADG-<>GHHHHH1FF/.<GGGGGAGGHHGHHHHGHHHHGGGGGGFGGGEGFGGGAFFFFFFFFFF/FFFFFFFFFFFFFFDFBEFFFB.;@FFFBFFFFFBFFF/BFFFF;AFDFFFF//;/:BFFB:FBFF9BFBFFFFFFF-9-
@M05620:37:000000000-D9766:1:1101:25983:10562 1:N:0:22
AGTGCCAGCTCTCAATCGCACAGGGGACCCAGGGCCTGGCCCCTCCATCCAGAAAACCTATGACCTCACCCGCTACCTGGAGCACCAACTCCGCAGCTTGGCTGGGACCTATGTGAGTATCCAGCGTAGGAATCTGGGAGTTGGGGAGGAGTGAGGAGTTGGGGAAAGACAGTCCTAACCGTGGAGGGTTCTGGTAAATGATGGGGTGAGGAGGGGCTCTTTGGCTCCCACCAGTCCCCCTGTCTGGTCTA
+
>>AAAFFFBFFFGGGGGFFGEGFGFFGGGGAGGGGGGCBBGHGCEGFHHHHFGFGGEFHHHHHHHHGGGH1EEFCGHGHGGGHFGGHGFGHFGEEGGHHHGHHF<EG0/FFD2F3B?BGGHHFGHG/<BA2@2FDHGF<</?1?A-FD-.>FC0<<0C/<0GC-.;CG/CCCGGHHHB:GCEE?DGGG;CAF0B0C9;FFBCBF.EFCEFFFD.BFD>EFFFFFBFB:AFFFFFFFFFFDBFFFB/;;;F/
@M05620:37:000000000-D9766:1:1101:4180:10562 1:N:0:22
AGTGCCAGCTCTCAATCGCACAGGGGACCCAGGGCCTGGCCCCTCCATCCAGAAAACCTATGACCTCACCCGCTACCTGGAGCACCAACTCCGCAGCTTGGCTGGGACCTATGTGAGTATCCAGCGTAGGAATCTGGGAGTTGGGGAGGAGTGAGGAGTTGGGGAAAGACAGTCCTAACCGTGGAGGGTTCTGGTAAATGATGGGGTGAGGAGGGGCTCTTTGGCTCCCACCAGTCCCCCTGTCTGGTCTA
+
BBBBBFFFBFFFGFGGGGGGGEGHGGGGGGHHGGGGGGHHHHGHGGHHHHHHHHHHHGFHHHHHHHHHHHHGGGGGHHHHHHHHHHH1EGHHGGGGGHHHGHHGGGHHGHHHHHHHHHHHHFHHHGGGCAGHHHHHHGHGGHHHGGGGGGGHHHHHHGHHGHGGGGHHHHHHFHHHHHHHGGGFDEGGGGGGGGGGGGGGGGGGGGFFFEFFFFFFFFFFFFFFFFFFFFFFFFFFFFFFFFFFFFFFFFB
@M05620:37:000000000-D9766:1:1101:3218:10578 1:N:0:22
ACCACACCTTCTACAATGAGCTGCGTGTGGCTCCCGAGGAGCACCCCGTGCTGCTGACCGAGGCCCCCCTGAACCCCAAGGCCAACCGCGAGAAGATGCCCAGGTGAGTGGCCCGCTACCTCTTCTGGTGGCCGCCTCCCTCCTTCCTGGCCTCCCGGAGCTGCGCCCTTTCTCACTGGTTCTCTCTTCTGCCGTTTTCCGTAGGACTCTCTTCTCTGACCTGAGTCGCCTTTGGAACTCTGCAGGTTCTA
+
CCCCCCC>FFFFGFFGGGBGGGHHGEGAAEHFH2AE?EEFGHHHHGGFGGGGGHHHGHHFE?CFGGGGGGGFFHHGGGGHGHHHHGGGGG<@CGHGHHHHHHHGFGFFHHGGHHFGG?FHHHHHHHHHGFGHHGGGGGHGHHGHHGGGFGGGGGGGGG-;AFFGGGFFFFFFFFFFFFFFFFFFFFFFFFFFFFFFFFFFFFFDF0BFFFFFFFF;;F:BBFF9BFF-:ADFFFFFFFFFFEFFFFFFFF0
@M05620:37:000000000-D9766:1:1101:11344:10579 1:N:0:22
AGTGCCAGCTCTCAATCGCACAGGGGACCCAGGGCCTGGCCCCTCCATCCAGAAAACCTATGACCTCACCCGCTACCTGGAGCACCAACTCCGCAGCTTGGCTGGGACCTATGTGAGTATCCAGCGTAGGAATCTGGGAGTTGGGGAGGAGTGAGGAGTTGGGGAAAGACAGTCCTAACCGTGGAGGGTTCTGGTAAATGATGGGGTGAGGAGGGGCTCTTTGGCTCCCACCAGTCCCCCTGTCTGGTCTA
+
AA>AAFFFBFFFGGGGGGGGGGHHGGGGGGHHGGGGFGHHHHGHGGHGHHHHHHGHHGHGHHGHHHHHHHHGGGGGHHHHFHHHHHGHGHHHGGGGGHHHGGHGGGHHGHHHHHHHHHHHHHHHHGGGGGGHHHHHHHGGGHHHGGGGGFGHHHHHHGHHHHGGGGHHHHHHHHHHHHHHGGGGGGGGGGGGGGGGGGGGGGGGGGFFFFFFFFFFFFFFFFFFFFFFFFFFFFFFFFFFFFFFFFFFFFB
@M05620:37:000000000-D9766:1:1101:15452:10582 1:N:0:22
ACCACACCTTCTACAATGAGCTGCGTGTGGCTCCCGAGGAGCACCCCGTGCTGCTGACCGAGGCCCCCCTGAACCCCAAGGCCAACCGCGAGAAGATGAGGGCCCGCTACCTCTTCTGGTGGCCGCCTCCCTCCTTCCTGGCCTCCCGGAGCTGCGCCCTTTCTCACTGGTTCTCTCTTCTGCCGTTTTCCGTAGGACTCTCTTCTCTGACCTGCGTCTCCTTTGGAACTCTGCAGGTTCTAGATCGGAAG
+
CCCCCCBCFFFFGGGGGGGGGGHHGGGFHGHHHGGGGGGFGHHHHGGGGGGGHHGHHHHGGGGGGGGGGGGHHHHGGGGHGHHHHGGGGGFGGGHHHHGHHGGGGGGGGGHHHHHHHHGHHGGHGGGGFHGHHGHHHHHHHHHHGGGGGGGGGGGGGGGGFFFFFFFFFFBFFFFFFFFFFFFFFFFFFFFFF?DFFFFFFFFFFFFFFBFFFF.@DFFFFFFFFFBFFFFFFFFFF9FFF0BFFFFF.A;
@M05620:37:000000000-D9766:1:1101:4296:10583 1:N:0:22
AGTGCCAGCTCTCCATCGCACAGGGGCCCCAGTGCCTGGCCCCTCCATCAAGAAAACCTATGACCTCACCCGCTACCTGGCGCACCCCCTCCGCAGCTTGGCTGGGACCTATGTGAGTATCCAGCGTAGGAATCTGGGCGTTGGGGCGGCGTGCGGCGTTGGGGCCAGCCCGTCCTAACCGTGGCGGGTTCTGGTAAATGATGGGGTGAGGAGGGGCTCTTTGGCTCCCACCAGTCCCCCTGTCTGGTCTA
+
>>11>BFFAFFFGFGGAAEAEGHCGA0AAAAE1BB1BBGGHHGHGGHFH1BFFFHBBFHHABGHH1BFGHH>E/>>FGBB0>EEEEE>>EG/?E/E>GBFEHHGGGHHGHHHHHHDGHHHHH2FGGG/>A1?FGHHHF.>CCGHGG?@C-AAGBGG-@@@@F@@-9-9-E-;@FFFFBFF@FF@-9@@@FFFFFFFFFFFEFFFFFF@FFF/AB@@@@FFFFFFFFFFFBFFEFFFFFFF@FFFFFFFFFB
@M05620:37:000000000-D9766:1:1101:15253:10585 1:N:0:22
ACCACACCTTCTACAATGAGCTGCGTGTGGCTGCCGAGGAGCACCCCGTGCTGCTGACCGAGGCCCCCCTGAACCCCAAGGCCAACCGCGAGAAGATGAGGGCCCGCTACCTCTTCTGGTGGCCGCCTCCCTCCTTCCTTGCCTCCCGGAGCTGCGCCCTTTCTCACTGGTTCTCTCTTCTGCCGTTTTCCGTAGGACTCTCTTCTCTGCCCTGAGTCTCCTTTGGTACTCTGCAGGTTCTAGATCGGAAG
+
DDDDDCCCFFFFGGGGGGGGGGHHGGGFHGHH2FHGGGGGGHHHHGGGEGGGHHHHHHHGGGGGGGGGGGGHHHHGGGGHGHHHHGGGGGGGGGHHHFDGCFCA/@?-AFC<<<1FH10G/.<C-<@.EGGFCE/00C000=CGFEG.---;CFGGGDA-;:FB00:00/:::BBF00BFF000-;::;0:9F..9::/::BBFFFFFB0:;FF//:::BBF0FB:.00::FBF0:::0B0:B000:A...
@M05620:37:000000000-D9766:1:1101:15270:10588 1:N:0:22
ACCACACCTTCTACAATGAGCTGCGTGTGGCTGCCGAGGAGCACCCCGTGCTGCTGACCGAGGCCCCCCTGAACCCCAAGGCCAACCGCGAGAAGATGAGGGCCCGCTACCTCTTCTGGTGGCCGCCTCCCTCCTTCCTGGCCTCCCGGAGCTGCGCCCTTTCTCACTGGTTCTCTCTTCTGCCGTTTTCCGTAGGACTCTCTTCTCTGACCTGAGTCTCCTTTGGAACTCTGCAGGTTCTAGATCGGAAG
+
BCCCBABBFFFFGGFGGGGGGGHHGGGFHGHGFGHGGGGGDHHHHGGGGGGGBGHHHHHGGG?EGGGGGGGGGHFGGGGHGHHHHGGGGGGGGGHHHB>?=DADDCC@CGF1<<=FHBGGCDGCCCG.CGGCCE/;:C;0:FGGGEG?-9-@FFFGGG?9BFFB009:B/9099BFB0BFF000-;A/:09.BA..0;//::BFFFFFEFBFFFF/9BFFBF0B0/000:0;:BB0.::0BBB000.:A:.
@M05620:37:000000000-D9766:1:1101:16675:10603 1:N:0:22
ACCACACCTTCTACAATGAGCTGCGTGTGGCTCCCGAGGAGCACCCCGTGCTGCTGACCGAGGCCCCCCTGAACCCCAAGGCCAACCGCGAGAAGATGAGGGCCCGCTACCTCTTCTGGTGGCCGCCTCCCTCCTTCCTGGCCTCCCGGAGCTGCGCCCTTTCTCACTGGTTCTCTCTTCTGCCGTTTTCCGTAGGACTCTCTTCTCTGACCTGAGTCTCCTTTGGAACTCTGCAGGTTCTAGATCGGAAG
+
ABBAABABFFFFGGGGGGDGGGHHGGGFHGHHHGGGGGGGGHHHHGGGGGGGHGHHHHHGFGGGGGGGGGGGHHHGGGGHGHHHHGGGGGBDGGHHHHGHHGGGGGGCFGHHHHGHHHGGCGHHGGGGGHGHHGHHHHHHHGHHGGGGGGGGGGGGGGGGFFFFFFFFFFBBFFFFFFFFFFFFFFFFFFFFFFDFFFFFFFFFFFFFFFFFFF/FFFFFFFFFFFFFFFFFFFEFFFFFFBFFFFFDBE.
@M05620:37:000000000-D9766:1:1101:15874:10622 1:N:0:22
AGTGCCAGCTCTCAATCGCACAGGGGACCCAGGGCCTGGCCCCTCCATCCAGAAAACCTATGACCTCACCCGCTACCTGGAGCACCAACTCCGCAGCTTGGCTGGGACCTATGTGAGTATCCAGCGTAGGAATCTGGGAGTTGGGGAGGAGTGAGGAGTTGGGGAAAGACAGTCCTAACCGTGGAGGGTTCTGGTAAATGATGGGGTGAGGAGGGGCTCTTTGGCTCCCACCAGTCCCCCTGTCTGGTCTA
+
ABAABFFFCFFFGFGGGGGGGCHHGEGGGGHHGGGGGGHHHHGHGGHHHHHHHGHHHGHHHHHHHHHHHHHGGGGGHHHHHHHHGHHHGGHHGGGGGHHHGHHGGGHHGHHHHHHHGF?FD3FGHGGG?DHHHHHHHGFC/<G1C-FDFDEC.GHHGGHGHHGGGGHHGHHF0GBGHHHHGGGFFG?CCAFGGGGGGGGGGGGGGGFFFFFFFFFFFBFFFFFFFFFFFFFFFFFFFFFA=EFFFFEFFFF
@M05620:37:000000000-D9766:1:1101:15499:10631 1:N:0:22
AGTGCCAGCTCTCAATCGCACAGGGGACCCAGGGCCTGGCCCCTCCATCCAGAAAACCTATGACCTCACCCGCTACCTGGAGCACCCTCTCCGAGGCTTCGCTGGGACCTATGTGAGTATTCAGCGTAGGAATCTGGGAGCTGGGGATGAGTGAGGAGTTGCGGAAAGACAGTCCTAACCGTCGAGGGCTCTGGTGAATGATGGGGTGAGGAGTGGCTCGTTTGCGCCCACCAGTCCGCCCGGCTGGGCTC
+
>1>>>@@@AFFFD1BFF11FGG0F00AEEE0F0AAEFEFEGHGAEGH11EAGHHBGFEGCFGBDFBFBGH>>>>>EG1FF0FFCFF//?>00///>EH00///?BE0<B0111>B>1@212@>>GFC//<1?111<1??/.01>.>..>11<0<0.<.C/=0<--;:.;/:/<<GB00/;-9.:--9A..;F00C-////9///--;@E--/---9--;-----/-9;@--9--;B/-;A---;-;9----
@M05620:37:000000000-D9766:1:1101:18913:10634 1:N:0:22
AGTGCCAGCTCTCAATCGCACAGGGGACCCAGGGCCTGGCCCCTCCATCCAGAAAACCTATGACCTCACCCGCTACCTGGAGCACCAACTCCGCAGCTTGGCTGGGACCTATGTGAGTATCCAGCGTAGGAATCTGGGAGTTGGGGAGGAGTGAGGAGTTGGGGAAAGACAGTCCTAACCGTGGAGGGTTCTGGTAAATGATGGGGTGAGGAGGGGCTCTTTGGCTCCCACCAGTCCCCCTGTCTGGTCTA
+
AA>>AFFFBFFFGGGGGGGGGGHGGGGGGGHHGGGGGGHHFHGGGGHGHHHHHHHHHGHHHHHHHHHHHHHGG>EGHHGHGHHHHHFHFHHHGGGGGG3GDHHGGAHHGHHGHGHFFHHHHHHHHGEGGGHHHHHHHHFGGFHHGGGGGGDGGHHHCAGHHHGGGDHHHHFHHHHFHHFGGFGGGEGFGGGGGGFFGGGGFGGGGGFFFFFFDDFFF;EFFF/BFFFEFFFFFFBFFFFFFFFFFFEBFFB
@M05620:37:000000000-D9766:1:1101:8386:10640 1:N:0:22
ACCACACCTTCTACAATGAGCTGCGTGTGGCTCCCGAGGAGCACCCCGTGCTGCTGACCGAGGCCCCCCTGAACCCCAAGGCCAACCGCGAGAAGATCCCCAGGTGAGTGGCCCGCTACCTCTTCTGGTGGCCGCCTCCCTCCTTCCTGGCCTCCCGGCGCTGCGCCCTTTCTCACTGGTTCTCTCTTCTGCCGTTTTCCGTAGGACTCTCTTCTCTGACCTGAGTCTCCTTTGGAACTCTGCAGGTTCTA
+
BBBBBBBACFCFGGGGGGBFGGHHGEGA4EGFHBFF?EAE?HFGHGGEEEGGFHFHHGHEECCEGGGGGGEFFHHGGGGHGGHHHGGGGG>CFGHEH??GGHGFHHHFHHGGHHGGGCGHHHHHHHHHHHDHHGGGGGHGHHGHGGGGFGGGGGGGFA-;BFFFAFFFFFFFFFFFFFFFFFFFFFFFFFFFFFFFFFFFFFFFFEFEBFFFFFF/BFFFFFF/:B9/;BBFFFFFFFFFFEFFFFFFFF9
@M05620:37:000000000-D9766:1:1101:23698:10642 1:N:0:22
GAGGCTGCTTTGGAAGAAACTCATAGATTACTGCAACAGTTCCCCCTGGACCTGGAAAAGTTTCTTGCCTGGCTTACAGAAGCTGAAACAACTGCTAAGGTTCTCCAGGATGCTACCCGTAAGGAAAGGCTCCTAGAAGAATAAAAGGGAGTAAAAGAGCTGCTGAAACAATGGCAAGTAAGTCAGGAATTTCCGCTTTAGCACTCTTGTGGAACCAATTGAACAATTCTCAGCATTTGTACTTGTAACTG
+
AAAB>AF>CDBDGBBBFGFGGGHHHGHGHHHGHH4GGHFGHDDFGEFFCFBFGGFGB32FBGGFHHHBBF3BBFHBBBGHHHFGHB3GFGBF3334BFGHH3FD4DGF3?BB2@DFGHGEEGHHFH300?BGAFBG3FGG32??3DGCCF/CHFHB2?@@GF222DF1?FE==F0?GFFFFBFGD<G10<1>FF.CAEE=0DGHCGHHF0:CG0;EFACGHGHHFHGGBF09;FGGGGG0C0FFC;;FFFF
@M05620:37:000000000-D9766:1:1101:27184:10646 1:N:0:22
ACCACACCTTCTACAATGAGCTGCGTGTGGCTCCCGAGGAGCACCCCGTGCTGCTGACCGAGGCCCCCCTGAACCCCAAGGCCAACCGCGAGAAGATGAGGGCCCGCTAGCTCTCCTGGCTGCCGCCTCCCTCCTTCCTGGCCTCCCGGAGCTGCGCCCCTTCTCACTGGTTCGCTCTTCTGCCGTTTTTCGTACGACTCTCTCCCCTGTCCTGCCTCTCCTTCGTATCTCTGCATGTTCTAGATCGGAAG
+
BBBABBBBFFFFGGGGFGGFGDHGGEEFGEHHFGGGGGGGGHHHHGGGGGGGHHGGHHHGGGGGGAGGGGGGHGHGGGGH/EHHHGG/DGGFGGHHFH22F///<AC/-.>>GD1<D100/<..<-<..;:GHF/<GHF0/CC0.EEA---99/;--.A-..;F//B9/./;/-99.E///;/;-9./../-;..9.9../;F///.;./;/99/.9/9::F//..9/.9/99B/9//9//;/9B;....:
@M05620:37:000000000-D9766:1:1101:5081:10654 1:N:0:22
ACCACACATTCTACAATGCGCTGCGTGAGGCTCTCGAGGAGCACCCCTTGCTGCTGACCTAGGCCCCCCTGAACCCCAAGGCCAACCGCGCGAAGATGCCCAGGTGAGTGGCCCGCTACCTCTTCTGGTGGCCGCCTCCCTCCTTCCTGGCCTCCCGGGGCTGCGCCCTTTCTCACTGGTTCTCTCTTTTGCCGTTTTCCGTAGGACTCTCTTCTTTGACCTGTGTCCCCTTTGGAACTCTGCAGGTTCTA
+
>>AA1>A113B@BA1FGG1AEFGGGEF00BAAB0BB1AAAAF/BBAABABBFFGFHFFF1B1BBBEEE>>>F1BF???EGGH??GAEE>><<BCG/BGFHHGEAFC<?FGGFHHCA@->FHFGH1>DHFFC.C?CGG:CEGHGHHGHG0CGGF?EGB@-9A@.A@GF@?FFFFB:BBFFFF/9FFBBF//;BF@-;FFFFB/;-;///9BFFFFF/;B/;B;B/;////9;FFFFBB/;BFFFFFFFF9:/
@M05620:37:000000000-D9766:1:1101:15501:10655 1:N:0:22
AGTGCCAGCTCTCAATCGCACAGGGGACCCAGGGCCTGGCCCCTCCATCCAGAAAACCTATGACCTCACCCGCTACCTGGAGCACCAACTCCGCAGCTTGGCTGGGACCTATGTGAGTATCCAGCGTAGGAATCTGGGAGTTGGGGAGGAGTGAGGAGTTGGGGAAAGACAGTCCTAACCGTGGAGGGTTCTGGTAAATGATGGGGTGAGGAGGGGCTCTTTGGCTCCCACCAGTCCCCCTGTCTGGTCTA
+
CCABBFFFCFFFGGGGGGGGGGHHGGGGGGHHGGFGGGHHHHGHGGGHHHHHGGGHHGHGHHGHGHHHHHHGGFGEHHHHHHHHHHHHGHHHGGGGGHHHGHHGGGHHGHHHHHHHHHHHHHHHHGGGGGHHHHHHHHHGGHHHGGGGGGGHHHHHHGHHHGGGGGHHHHHHHHHHHHHHGGGGGGGGGGGGGGGGGGGGGGGGGGFFFFFFFFFFFFFFFFFFFFFFFFFFFFFFFFFFFFFFFFFFFFF
@M05620:37:000000000-D9766:1:1101:2806:10662 1:N:0:22
ACCACACCTTCTACAATGAGCTGCGTGTGGCTCCCGAGGAGCACCCCGTGCTGCTGACCGAGGCCCCCCTGAACCCCAAGGCCAACCGCGAGAAGATGCCCAGGTGAGTGGCCCGCTACCTCTTCTGGTGGCCGCCTCCCTCCTTCCTGGCCTCCCGGAGCTGCGCCCTTTCTCACTGGTTCTCTCTTCTGCCGTTTTCCGTAGGACTCTCTTCTCTGACCTGAGTCTCCTTTGGAACTCTGCAGGTTCTA
+
BBBBBBBAFFFFGGGGGG5FGGHHGGGAAEHHGEFF?EEFEHHHHGGGFFGGFHGHGHFAECEGGGGGGGGHGHHGGGGHGHHHHGGCGGBDFDHFFGHHHHHGHHHHHHGGHHGGGGGHHHHHHHHHHHGHHGGGGGHGHHGHHGGGGBFGGGGGGG9@BGGGGGFFFFFFFFFFFFFFFFFFFFFF99FFFFFFFFFFFFFFFFFFFFFFFFFBFFBFFFFFFFF/;FFFFFFFFFFFFFFFFFFFFF/
@M05620:37:000000000-D9766:1:1101:28251:10665 1:N:0:22
ACCACACCTTCTACAATGAGCTGCGTGTGGCTCCCGAGGAGCACCCCGTGCTGCTGACCGAGGCCCCCCTGAACCCCAAGGCCAACCGCGAGAAGATGAGGGCGGGCTCCCTCTCCTCGTTCCCGCCTGCCTCCTTCCTGGCCTCCCGGAGCTGCGCCACTTCTCACTGGTTCTCTCTTCTGCCGTTTCCCGTCGGACTCTCTTCCCTGCCCTGCCTCTCCTTTGGCTCTCTGCAGGTTCTCGATGGGCAG
+
BBBBBBBAFFFFGGGGFGFEGBHCGEEFH?DHFFFA2EGEGHHHHGGGAEFFHHGGHHFG0EEFGDGGGGGHHCHGGGGGEEHHFGGGGC@/>BG222222///-<--:.:;GH/=0C:;../9.-9C..;0C9BFFFB0/.CFFGGDF-@DF/FD;D..;//BB/9/;B/;9BBFFFFF///B@9D///999.-9@D=FFFF///;BB.;EFFF.;B/:FF//////:BFF////:99FFFEBF/..;..
@M05620:37:000000000-D9766:1:1101:18468:10667 1:N:0:22
AGTGCCAGCTCTCAATCGCACAGGGGACCCAGGGCCTGGCCCCTCCATCCAGAAAACCTATGACCTCACCCGCTACCTGGAGCACCAACTCCGCAGCTTGGCTGGGACCTATGTGAGTATCCAGCGTAGGAATCTGGGAGTTGGGGAGGAGTGAGGAGTTGGGGAAAGACAGTCCTAACCGTGGAGGGTTCTGGTAAATGATGGGGTGAGGAGGGGCTCTTTGGCTCCCACCAGTCCCCCTGTCTGGTCTA
+
AAAABFFCAFCFGFGGGGG2E?GHFEGGGGHHGCGGFEHHGHGHGGGFHHHGFFHHHGGFHHHHHHGHHHHGGGCGHHHFHHHHGHFHGGEGGE>EGGHHGGHFGDGHGHHHHHHHHFHHHHHHHCBFGGHHHHHGHFHGEHHHG?FGGGGHHHHEHGGHHGGGGGHFHHHHHEHHHHHHGDGGGEGG..FGGGBGGGGGGGGGGGFBFFFBFDBBB;FFFFFFFFFAFFFFFFFFFFFFBFFFFFF/BFB
@M05620:37:000000000-D9766:1:1101:14610:10693 1:N:0:22
ACCACACCTTCTACAATGAGCTGCGTGTGGCTCCCGAGGAGCACCCCGTGCTGCTGACCGAGGCCCCCCTGAACCCCAAGGCCAACCGCGAGAAGATGCGGGCCCGCTACCTCTTCTGGCGGCCGCCTCCCTCCTTCCTGGCCTCCCGGAGCTGCGCCCTTTCTCACTGGTTCTCTCTTCTGCCGCTTTCCGTAGGACTCTCTTCTCTGACCTGAGTCTCCTTTGGAACTCTGCAGGTTCTAGATCTGAAG
+
ABBCCCCCFFFFGGGGGGGGGGHHGGGFHGHHHGGGGGGGGHHHHGGGGGGGHHHHHHHGGGGGGGGGGGGHHHHGGGGHGHHGHGGGGGCGGGHHHH2////->@C@-</0=0<DHB00:--:--:.9;.:C./00;00:CFGFFF.C>-@F0B--:C-/;B000;0:/:000:00000;:0;--;D.00.::..00/;:B;0:0BF00B/;///;::BFF00;/;0F:0;:0:0.:;FFF0B0:00:00
@M05620:37:000000000-D9766:1:1101:20297:10697 1:N:0:22
ACCACACCTTCTACAATGAGCTGCGTGTGGCTCCCGAGGAGCACCCCGTGCTGCTGACCGAGGCCCCCCTGAACCCCAAGGCCAACCGCGAGAAGATGAGGGCCCGCTACCTCTTCTGGTGGCCGCCTCCCTCCTTCCTGGCCTCCCGGAGCTGCGCCCTTTCTCACTGGTTCTCTCTTCTGCCGTTTTCCGTAGGACTCTCTTCTCTGACCTGAGTCTCCTTTGGTACTCTGCAGGTTCTAGATCGGAAG
+
AAAA11AAFFCDG3BFAA1AGGFGEGGAAEAAG0BEEC/EEHHHE//AAEAFHHGHH0FEE?@//EG?EEF01FGE/EFHEAFGHGGGBB/CCAGFHEBFGFGG/ACCC-GGGHHHHDG=0<GHGGGGCHGHHGHF0CCG/CGHGEEG-A9A.CFAGGGAFFBBF/FFFF9:FFFFFFFFFB/B?-:BFF/BF-ABFFFBFFFFF9FFF/BFFB/BF/BFFFFFBB-/9BBFBFBFF99BF/FFFFA-:A-
@M05620:37:000000000-D9766:1:1101:10028:10709 1:N:0:22
GAGGCTGCTTTGGAAGAAACTCATAGATTACTGCAACAGTTCCCCCTGGACCTGGAAAAGTTTCTTGCCTGGCTTACAGAAGCTGAAACAACCCGTAAGGTCCTACAGGATGCTACCCGTAAGGAAAGGCTCCTAGAAGACTCCAAGGGAGTAAAAGAGCTGATGAAACAATGGCAAGTAAGTCAGGCATTTCCGCTTTAGCACTCTTGTGGATCCAATTGAACAATTCTCAGCATTTGTACTTGTAACTG
+
AABC>AFBFFFFGBFGGGFGGGHHHGHHHHHGGHBGFHHHHBDBGGEFEHFGHHFGB32GFHHFHHGBBBFBBFH3ABBGHHBFGB3GBFAGB?>B>EGHHBGHHHH3BFFG?FFDBFE?>?FCFHHB0?BGAFDFGFHF2B2?BFF?/FEECFFB@F@?GFGFGFFDF=F?=CFCFF1>GF><=<<FGC0D0<.C<<C0==CG0CGGHFFEH0CF0GCCGBBFBF0B;F00;BFFGGG0:CBB;:;C::;
@M05620:37:000000000-D9766:1:1101:10010:10710 1:N:0:22
GAGGCTGCTTTGGAAGAAACTCATAGATTACTGCAACAGTTCCCCCTGGACCTGGAAAAGTTTCTTGCCTGGCTTACAGAAGCTGAAACAACCCGTAAGGTCCTACAGGATGCTACCCGTAAGGAAAGGCTCCTAGAAGACTCCAAGGGAGTAAAAGAGCTGATGAAACAATGGCAAGTAAGTCAGGCATTTCCGCTTTAGCACTCTTGTGGATCCAATTGAACAATTCTCAGCATTTGTACTTGTAACTG
+
A3AAAAFBFFFFGGGGGGGGGGHHHHHHHHGHHHFHHFGGHHHHHGGGEGGHHHGHHFFGGHHHHHHHHHHHHHHGHHHHHHHHHFHHHHHHGGGGGGHHHHHHHHHHHHHHHHHHHHGGGEHHHGGHHHHHGHBGG3FBGHHHHFHGGHGGEHFGHGHHHHHHHHHFHFHHHHHHHGHG1GHHHHHHEHHHHHGGGGGHHHHHHHHHHHHGHHHHHFHHHCFFF/CFFGGGGGGGGGGGFGGGGGG0FGF
@M05620:37:000000000-D9766:1:1101:22993:10725 1:N:0:22
AGTGCCAGCTCTCAATCGCACAGGGGACCCAGGGCCTGGCCCCTCCATCCAGAAAACCTATGACCTCACCCGCTACCTGGAGCACCAACTCCGCAGCTTGGCTGGGACCTATGAGCATATACCGCATAAATCTCTGAGCTTTGGAGCAGCGAGCAGCGTTGGAAACAGACAGTCATCCCCGTAGCGGGTTCTGATAAATTATGGGGTGCGGGGGGGCTCTGTGGCTCCCACCAGTCCCCCTGTCTGCTATA
+
AAAAAF5CAFFFGGGGGGCFEEG4CEEEGGHHGGGGGGAGGHGHGG2BGHHGE3B2GFFHHHGGHHHHHHHGGGEGGHEHGHHHHHFGEGGHGGGCGHHGGHGGGGHGGHEHH2D11B1BB22?B/?/1122@@FH1?1111?01?0/<0>-><-</-=DDA00</:;/./;0;0;00:.@.-;.=-9;CAF0090;0000;;FFF99.---99;->-AF/;/.9.B.;.....99BF99@EFFFF///B/
@M05620:37:000000000-D9766:1:1101:18996:10729 1:N:0:22
AGTGCCAGCTCTCAATCGCACAGGGGACCCAGGGCCTGGCCCCTCCATCCAGAAAACCTATGACCTCACCCGCTACCTGGAGCACCAACTCCGCAGCTTGGCTGGGACCTATGTGAGTATCCAGCGTAGGAATCTGGGAGTTGGGGAGGAGTGAGGAGTTGGGGAAAGACAGTCCTAACCGTGGAGGGTTCTGGTAAATGATGGGGTGAGGAGGGGCTCTTTGGCTCCCACCAGTCCCCCTGTCTGGTCTA
+
AB>>AFFFBFFFGGGGGGGFGGHGGGGGGGHHFEFGGGHHHHGHGGHHHHHGHHHHHGHHHHHHHHHHHHHGGEEGHHHHFHHHHHFHGHHGEGGGGHHHGHHGGGHHGHHHHHHHHHHHHHHHHGGFGGHHHHHHHHHGGHHHGGGGGGGHHHHHGGHHHHGGGGHHHHHHHHHHHHHHGGGGGGGGGGGGGGGGGGGGGGGGGGFFFFFFFFFFFFFFFFFFFFFFFFFFFFFFFFFFFFFFFFFFFFF
@M05620:37:000000000-D9766:1:1101:9215:10731 1:N:0:22
ACCACACCTTCTACAATGAGCTGCGTGTGGCTCCCGAGGAGCACCCCGTGCTGCTGACCGAGGCCCCCCTGAACCCCAAGGCCAACCGCGAGAAGATGACGGCCACCTACCTCTTCTGGCGTCCTCCTCCCTCCTTCCTGGCCTCACGTCGCTGCGCCCTTTCTCGCTGTTTCTCTCTTCTTCCGTTTTCCGTCGGACTCTCTTCTCTGCTCTTCTTTTCCTTTGGTACTCTGCAGGTCATAGATCGATAG
+
ABAABBAAFFFFGGGGFGGGGGHHGEFGHGHHHGGGDEGGEHHHHGGGEEGGFFFGHHHGGGGGGGFGGGGHHHHGGGGHGHHHFGGGGGGGGGHHGHH2//<<//<?100<>1=FB111-.<<.=<<FG.<CE/00/00/.;0;/....;;..;;A9A?/099F.;C../BFFFBFFFFF/B/:;/;;//;/.;---;B/9F/9/9////9://////9B:/;//.//9;BF/9B..//9/;///;..9.
@M05620:37:000000000-D9766:1:1101:4979:10735 1:N:0:22
GAGGCTGCTTTGGAAGAAACTCATAGATTACTGCAACAGTTCCCCCTGGACCTGGAAAAGTTTCTTGCCTGGCTTACAGAAGCTGAAACAACCCGTAAGGTCCTACAGGATGCTACCCGTAAGGAAAGGCTCCTAGAAGACTCCAAGGGAGTAAAAGAGCTGATGAAACAATGGCAAGTAAGTCAGGCATTTCCGCTTTAGCACTCTTGTGGATCCAATTGAACAATTCTCAGCATTTGTACTTGTAACTG
+
CCCCCCFBFFFFGGGGGGGGGGHHHHHHHHHHHHHHFHHHHHHHHGGGHHHHHHGGBFFHGHHHHHHHHHHHHHHGGGGHHHHHHGGHHHHHBEEEFGHHHHHHGHHEGFHHHFHHHHGEGGHG3GHGFHGHGHHHHHHHGHGH2FGEEGGGHGHHECCCFBGHHHGHHHHHGHFHHG1FGHHFFDGHHHGG<D<E<CEDDGGH0GHHH:GGHFHHFFGHHHGFGGGGFGGGGGGGGGGGFGGGF;FFGGG
@M05620:37:000000000-D9766:1:1101:4957:10738 1:N:0:22
GCTGCTGCTTTTGAATCAACTCATAGATTCCTGCCCCAGTTCCCCCTGTCCCTGTAACCGTTTCTTGCCTGGCTTCCAGAAGCTGCAACAACCCGTCAGGTCCTATAGGCTGCTACCATTCCTGGTAGGCTCCTCGCCTCCTCCACGGGAGCCACCGCGCTGATGAACCCATGGCAAGTCAGTCAGGCTTTTCCGCTTTCGCAATTTTGTGTCTCCCCTTGCAACCTTTTCTGCTTGTTTCTTTGTACCTG
+
>>>A>1@BCF31BABAE1AB3B1D3ADF3DFGGFHEFEBBDDGGHGAAB1B11B1DBDGEGE0BBDDBFHFGHG0ABGG1BGG@BB>FGBBF>E/?/B/BB11B22B@111BFEB1B121>>2>01>1?11B?BF/<///?BFG0B</>?B//??0C//---.>F11D.<<///</<<0=00<C00;;.;;0;CACEAE0;.:.;900;/9/;00;/.:C//0;9CF;/;//9;/9/-/;;//9/:;9;//
@M05620:37:000000000-D9766:1:1101:23201:10742 1:N:0:22
GAGGCTGCTTTGGAAGAAACTCATAGATTACTGCAACAGTTCCCCCTGGACCTGGAAAAGTTTCTTGCCTGGCTTACAGAAGCTGAAACAACCCGTAAGGTCCTACAGGATGCTACCCGTAAGGAAAGGCTCCTAGAAGACTCCAAGGGAGTAAAAGAGCTGATGAAACAATGGCAAGTAAGTCAGGCATTTCCGCTTTAGCACTCTTGTGGATCCAATTGAACAATTCTCAGCATTTGTACTTGTAACTG
+
>>1>AAFAFFFFGGFGGFGGGGG3FFFGHGHFGFADGHHFGHHGHGEFHHHHHHHGHHHHGGHH2ADGHHHHHHAGHFGGHHHBCGFGHHHHEEGGGGGFGGFH2GHBFFHHHHHHHHG/EEHHG0<B0?FGEGGG1DGFFFFF11BFAGGGFFHHGCFGHG1<1<GFHGGHEHHHHF111>1>FBBGECFHHFGCCEEGDGGGCGHFH0::CCGGHBCCGHBFGGGFCFGBCFEGGGGGGGFG9;0CFGB
@M05620:37:000000000-D9766:1:1101:22981:10742 1:N:0:22
AGTGCCAGCTCTCAATCGCACAGGGGACCCAGGGCCTGGCCCCTCCATCCAGAAAACCTATGACCTCACCCGCTACCTGGAGCACCAACTCCGCAGCTTGGCTGGGACCTATGTGAGTATCCAGCGTAGGAATCTGGGAGTTGGGGAGGAGTGAGGAGTTGGGGAAAGACAGTCCTAACCGTGGAGGGTTCTGGTAAATGATGGGGTGAGGAGGGGCTCTTTGGCTCCCACCAGTCCCCCTGTCTGGTCTA
+
3A>AADFFBFFFFGGGGCFGEGHHEGGGGFHHGGGAFCHGHHGHGGHHHHHFHHFHHGBGHHHHHHGHHHHGGFEEHHHGFHHFFHGHGGFHGGGGGHHHGHHGGGHHGHHHHHHHHHHHHHHHHCFGGGHHHHGHGGGFGHHHCCGGGGGHAGHFHGHHHHGGGGHGHHHHCHHHHHHHGGGGGGGG?FGGGGGGGGGGGGGGGGFBFFFFFFBBBBFFFFFFFFFFFFFFFFFFFFFFBFFFFFFFFFF
@M05620:37:000000000-D9766:1:1101:18359:10743 1:N:0:22
AGTGCCAGCTCTCAATCGCACAGGGGACCCAGGGCCTGGCCCCTCCATCCAGAAAACCTATGACCTCACCCGCTACCTGGAGCACCAACTCCGCAGCTTGGCTGGGACCTATGTGAGTATCCAGCGTAGGAATCTGGGAGTTGGGGAGGAGTGAGGAGTTGGGGAAAGACAGTCCTAACCGTGGAGGGTTCTGGTAAATGATGGGGTGAGGAGGGGCTCTTTGGCTCCCACCAGTCCCCCTGTCTGGTCTA
+
ABAAAFFFCFFFGGGGGGGCGGHGGGGGGGHHFEFGGGHHHHGHGGHHHGHHHGHHHGHHHHHHHGHHHHHGG>EEHHHH2FGHHG11EGHHDGGGGHGHGHHGGGHHGHHHHHHHHHHHHHHHHGGGGGHHHHHHHHFGGHHHGGGGGFGHHHHHHGHHHHGGGGHHHHHHHHHHHHHHGGGGGGGGFGGGGGGGGGGGGGGGGGFFFFFFFFFFFFFFFFFFFFFFFFFFFFFFFFFFFFFFFFFFFFF
@M05620:37:000000000-D9766:1:1101:19010:10767 1:N:0:22
ACCACACCTTCTACAATGAGCTGCGTGTGGCTCCCGAGGAGCACCCCGTGCTGCTGACCGAGGCCCCCCTGAACCCCAAGGCCAACCGCGAGAAGATGAGGGCCCGCTCCCTCTTCTTTTTGCCGCCTCCCTCCTTCCTTGCCTCCCGGCGCTGCGCCCTTTCTCTCTCACTCTCTCTTCTGCCGTTTTCCGTCGGACTCTCTTCTCTGTCCTGCGTCTCCTTTGGTACTCTCCCGGCTCTCGATCGGTAG
+
CCDDDDDCFFFFGGGGGGGGGGHHGFGFHGHHHGGGGGGGGHHHHGGGGGGGHHHHHHHGGGGGGGGGGGGHHHHGGGGHGHHHHGGGGGGGGGHHHHHH2/?/>>A/<<>G00><<1110<<DAADD;GGHHG/CHHH00=:0:GG.-9-9;-;--AF;/BBF00;F000;0:;BFFF0:00B-:./9:09FA-@-9-:0BFF0B0B00;000:9A@.:B:FBB/.000000;;AF--.:;9:B.9...;
@M05620:37:000000000-D9766:1:1101:26829:10771 1:N:0:22
ACCACACCTTCTACAATGAGCTGCGTGTGGCTCCCGAGGAGCACCCCGTGCTGCTGACCGAGGCCCCCCTGAACCCCAAGGTCAACCGCGAGAAGATGCCCAGGTGAGTGGCCCGCTACCTCTTCTGGTGGCCGCCTCCCTCCTTCCTGGCCTCCCGGCGCTGCGCCCTTTCTCACTGGTTCTCTCTTCTGCCGTTTTCCGTAGGACTCTCTTCTCTGACCTGAGTCTCCTTTGGAACTCTGCAGGTTCTA
+
AAAAAAAAFFFFGGGGDG1FGFHHGGGEEEHHHFFEFGGCFHHHHGGGEGGGHHGHHHHGGGGGGGGGGGGFHHHGGGGHGBBGHHHGGG/>CGHHFGHCFCGGFHHHHHGGFH/ACGGB1GDFGHHH</<CGCGGGGHGHHGGHH/GBFGGGGGGG@-;AG-A=@F@@FFFFB/BFFFFBBFFFFFFFFF/B@AFFFFFFFFBBFFFFFEFFFFFFFFFBFF/F9F;99FFFFFFFFFFFFFFF?-BFF9
@M05620:37:000000000-D9766:1:1101:23839:10773 1:N:0:22
ACCACACCTTCTACAATGAGCTGCGTGTGGCTCCCGAGGAGCACCCCGTGCTGCTGACCGAGGCCCCCCTGAACCCCAAGGCCAACCGCGAGAAGATGACGGCCCGCACCCTCTCCTTATCTCCGCCTCCCTCCTTCCTGCCCTCCCCGCGCTGCGCCCATCCTCCCTGGTTCTCTCTTCTTCCGTTTTCCGTCGGACTCTCTTCTCTGCCCTGCGTCTCCTTTGGCCCTCTGCCGGATCTCGATCGGCCG
+
CCCDDDDCFFFFGGGGGGGGGGHHGGGGHGHHHGGGGGGGGHHHHGGGEGGGHHHHHHHGGGGGGGGGGGGHHHHGGGGHGHHHHGGGGGGGGGHHHHG>//<</>----.><</<<0000<=<.<.:...;CFB:G/000:;0.9;.-:;B--;9@A-.:/.:B/;/09;FFFF0BFF:F0B:.B0BEF0A0:9@--@FF0F000:00:0AF.A-;9D/BBBF0:0;9:AF00:-9-:-:0;0/:@A-9-
@M05620:37:000000000-D9766:1:1101:19235:10776 1:N:0:22
ACCACACCTTCTACAATGAGCTGCGTGTGGCTCCCGAGGAGCACCCCGTGCTGCTGACCGAGGCCCCCCTGAACCCCAAGGCCAACCGCGAGAAGATGAGGGCCCGCTACCTCTTCTGGTGGCCGCCTCCCTCCTTCCTGGCCTCCCGGAGCTGCGCCCTTTCTCACTGGTTCTCTCTTCTGCCGTTTTCCGTAGGACTCTCTTCTCTGACCTGAGTCTCCTTTGGAACTCTGCAGGTTCTAGATCGGAAG
+
CDDDDDDCFFFFGGGGGGGGGGHHGFGEHGHHHGGGGGGGGHHHHGGGGGGGHHHHHHHGGGGGGGGGGGGHHHHGGGGHGHHHHGGGGGGGGGHHHHHFC<</@<<<<CF<GF1FFGD10<GCCG@:<GC/CGCCGF00/.C0A.E.-<@F.<F-C.--<0:<FBFB0/<BFFFFFFBBFFF09D.FEF0B:AD.0BFFFBFFBBB:BFBFFB//0<0<F0B0:<0FB:FFFB0F?.0000F000<A.BB
@M05620:37:000000000-D9766:1:1101:14522:10777 1:N:0:22
AGTGCCAGCTCTCAATCGCACAGGGGACCCAGGGCCTGGCCCCTCCATCCAGAAAACCTATGACCTCACCCGCTACCTGGAGCACCAACTCCGCAGCTTGGCTGGGACCTATGTGAGTATCCAGCGTAGGAATCTGGGAGTTGGGGAGGAGTGAGGAGTTGGGGAAAGACAGTCCTAACCGTGGAGGGTTCTGGTAAATGATGGGGTGAGGAGGGGCTCTTTGGCTCCCACCAGTCCCCCTGTCTGGTCTA
+
CCCCCFFFCFFFGGGGGGGGGGHHGGGGGGGHGGGGGGHHHHGHGGHGHHHHHHHHHGHGGHHHHHHHHHHGGGGGHHHHGHHHHHCGFHHHGGGGGHHHGHHGGGHHGHHHHHHHHHHHHHHHHGGGGGHHHHHHHHHGGHHHGGGGGGGHHHHGGGHHHHGGGGHHHHHHHHHHHHHHGGGGGGGGGGGGGGGGGHGHGGGGGGFFFFFFFFFFFFFFFHHFFFFFFFFFFFFFFFFFFFFFHFFFFFF
@M05620:37:000000000-D9766:1:1101:12947:10787 1:N:0:22
GAGGCTGCTTTGGAAGAAACTCATAGATTACTGCAACAGTTCCCCCTGGACCTGGAAAAGTTTCTTGCCTGGCTTACAGAAGCTGAAACAACCCGTAAGGTCCTACAGGATGCTACCCGCAAGGAAAGGCTCCTAGAAGACTCCAAGGGAGTAAAAGAGCTGATGAAACAATGGCAAGTAAGCCAGGCATTTCCGCTTTAGCACTCTTGTGGATCCAATTGAACAATTCTCAGCATTTGTACTTGTAACTG
+
AAABBBFBFFFFGGGGGGGGFGHHHHHHHHHGHHHGFHHHHHHHHGGGHHHHHHHHHHHHHHHHHHHHHHHHHHHHHHHHHHHHHHHHHHHHB?EEE1B@G3BGHHH3G1FE2FFGHGF//></BFG0GH??F2F32DHHBGHHGHH/DG/?F21G1F0F<CF?1@GB1GHHH1001.>11<1>/....000=G.CEGC0C0C00C00:CHCG0CF090C0C9FFFGG0CFG9/0C000;0C9000;CFBF
@M05620:37:000000000-D9766:1:1101:23833:10790 1:N:0:22
ACCACACCTTCTACAATGAGCTGCGTGTGGCTCCCGAGGAGCACCCCGTGCTGCTGACCGAGGCCCCCCTGAACCCCAAGGCCAACCGCGAGAAGCTGAGGGCCCGCTACCTCTTCTGGTGGCCGCCTCCCTCCTTCCTGGCCTCCCGGAGCTGCGCCCTTCCTCACTGGTTCTCTCTTCTGCCGTTTTCCGTAGGACTCTCTTCTCTGACCTGCGTCTCCTTTGGAACTCTGCATGGTCTAGATCGGAAG
+
AAAAA4A>CFFFGGGE5GDBGFFGGGGGG?FGEFFEAAF2BB2BGGGEA1EFFHGCGGFE>E>EFEGGGGGC3FGEGGAGAGGHAFE<C/<///22222?FDGGC@DFCGHHHF1FGDF>GFHFCFCCDHGEHGHHHHFGHAGFGGGG-A?AFFFAGDD-F.;BBFFFBB9;FBFFFFFFBFFFFDDF.9BFF?.;BFFFFFFFF/;;BFFFFF.-;;AB9FFB//9FFFBFFF///.;BF//BFF..AE.
@M05620:37:000000000-D9766:1:1101:7794:10795 1:N:0:22
ACCACACCTTCTACAATGAGCTGCGTGTGGCTCCCGAGGAGCACCCCGTGCTGCTGACCGAGGCCCCCCTGAACCCCAAGGCCAACCGCGAGAAGATGAGGGCCCGCTACCTCTTCTGGTGGCCGCCTCCCTCCTTCCTGGCCTCCCGGAGCTGCGCCCTTTCTCACTGGTTCTCTCTTCTGCCGTTTTCCGTAGGACTCTCTTCTCTGACCTGAGTCTCCTTTGGAACTCTGCAGGTTCTAGATCGGAAG
+
ABCCCCCCFFFFGGGGGGGGGGHHGGGGHGHHHGGGGGGGGHHHHGGGAFGGHHHHHHHGGGGGGGGGGGGHHHHGGGGHGHHHHGGGGGGGGGHHHHHHHGGGGFGGGGHHHHHHHHHHGGHHGGGGGHGHHGHHHHHHHHHHGGGGG-DGGGGGGGGFFFFFFFFFFFBFFFFFFFFFFFFFFFFFFFFFFFDDFFFFFFFFFFFFFFFFFFEFFFFFFFFFFFBFFFFFFFEFFAFFFFFFFFFFFFF
@M05620:37:000000000-D9766:1:1101:13888:10800 1:N:0:22
GAGGCTGCTTTGGAAGAAACTCATAGATTACTGCAACAGTTCCCCCTGGACCTGGAAAAGTTTCTTGCCTGGCTTACAGAAGCTGAAACAACCCGTAAGGTCCTACAGGATGCTACCCGTAAGGAAAGGCTCCTAGAAGACTCCAAGGGAGTAAAAGAGCTGATGAAACAATGGCAAGTAAGTCAGGCATTTCCGCTTTAGCACTCTTGTGGATCCAATTGAACAATTCTCAGCATTTGTACTTGTAACTG
+
A?AB>AFAFBB@GBBBCGBGGGHHHGHGGFFFGG4FCHGHH5ABFEEF2EBFGGEBB32FBFHGHGGBBBGGGHHBBBFGHHFGHBBHFGFG?1>1>EGGEBGHFGG3FFHHFG?B?GE?>?GCDFH?B?FGFH?BDFGF23BBBGHC/GAA<@BD@F2?FCFFGHG1?CF?DCFFCFF<FD=<FFCFC<0D<=ADDGG<00CGCGHFGCGDF:GC0<CCGCFFFGF0;B09;BFFGGG;;FCFB9;F;9C
@M05620:37:000000000-D9766:1:1101:6624:10800 1:N:0:22
GAGGCTGCTTTGGAAGAAACTCATAGATTACTGCAACAGTTCCCCCTGGACCTGGAAAAGTTTCTTGCCTGGCTTACAGAAGCTGAAACAACCCGTAAGGTCCTACAGGATGCTACCCGTAAGGAAAGGCTCCTAGAAGACTCCAAGGGAGTAAAAGAGCTGATGAAACAATGGCAAGTAAGTCAGGCATTTCCGCTTTAGCACTCTTGTGGATCCAATTGAACAATTCTCAGCATTTGTACTTGTAACTG
+
BBBBBBFBFFFFGFGGGGGGGGFHHHHHHHGGHGGHGHHHHHHHHGCFHHHHHGFFFHGGGHHHHHHHHHHHHHHGHHHHHHHHHGGHHHHHEFCGGGHHHHHHHHHEHHHHGHHHHHGEFGHGHHHFGHHHGHHHHHHHFHCGHHHGGHGGHHHHGGHHHGHHHHHHHHHHHHHGHGF<GHGGGHHHHHGHGHGFCAEDGHHHHHHHHFHGHHHHFHHHHHGGGFGGGGGFFGGGGGGFFGGGFCFGGGG
@M05620:37:000000000-D9766:1:1101:5534:10817 1:N:0:22
AGTGCCAGCTCTCAATCGCACAGGGGACCCAGGGCCTGGCCCCTCCATCCAGAAAACCTATGACCTCACCCGCTACCTGGAGCACCAACGCCGCAGCTTGGCTGGGACCTATGTGAGTATCCAGCGTAGGAATCTGGGAGTTGGGGAGGAGTGAGGAGTTGGGGAAAGACAGTCCTAACCGTGGAGGGTTCTGGTAAATGATGGGGTGAGGAGGGGCTCTTTGGCTCCCACCAGTCCCCCTGTCTGGTCTA
+
3>>AAFFFBFFFGGGGGGECGGCECEGEGGHHFGGGGGHHHHGHGGHHHGHHHHFGHFFHHHGHHHHHHHH00>EEHHHHFGHAHHFGF1EEEGF/E3BGFHHGGGHFGBGHHHHHHGHGHHHHHGGGFAFFFFHFHHAFEHHHGGFCG?AHHDGHFDHHHHGGGGHHGB/FFGGGGFGGGGEGDEGGGFGFFGGEFFFFFBFFFFFFFFFFFFFFFDFFFFFFFBFFFFFFFFF/BFFA9ABFFFFFBBB
@M05620:37:000000000-D9766:1:1101:12222:10832 1:N:0:22
ACCACACCTTCTACAATGAGCTGCGTGTGGCTCCCGAGGAGCACCCCGTGCTGCTGACCGAGGCCCCCCTGAACCCCAAGGCCAACCGCGAGAAGATGAGGGCCCGCTACCTCTTCTGGTGGCCGCCTCCCTCCTTCCTGGCCTCCCGGAGCTGCGCCCTTTCTCACTGGCTCTCTCTTCTGCCGTTTTCCGTAGGACTCTCTTCTCTGACCTGAGTCTCCTTTGGAACTCTGCAGGTTCTAGATCGGAAG
+
ABBBCBBBFFFFGFGGGGGFGGHHGEGFHGHHHGGGGGGCCHHHHGFGEFGFFFFGHHHGGGGGGGGGGGGHHHHGGGGHEHHHFGGGGGDGGGHHHHHHHG?GGGGCGCHHHHHFBGG1FGGHGGGDEHGHHGFHHHHGEH:GFGEGAGDAGFFGFDG?FFFFFFFFFF.;BFBFFFFBFFFFFFDFEFFDFFADFFEFFFFFB99F99FBBBFFFFFBB/BB/B9BBFFB:BFBFFFFFFBBFFE.9AD
@M05620:37:000000000-D9766:1:1101:10484:10834 1:N:0:22
ACCACACCTTCTACAATGAGCTGCGTGTGGCTCCCGAGGAGCACCCCGTGCTGCTGACCGAGGCCCCCCTGAACCCCAAGGCCAACCGCGAGAAGATGAGTGCCCGCTACCTCTTCTGGTGGCCGCCTCCCTCCTTCCTGGCCTCCCGGAGCTGCGCCCTTTCTCACTGGTTCTCTCTTCTGCCGTTTTCCGTCGGACTCTCTTCTCTGACCTGAGTCTCCTTTGGTACTCTGCAGGTTCTCGATCGGCAG
+
ABBBBBBBFFFFFGGGGGGGGFHFGEEBGEHHHGGGGGGGGHHHHGGGGFGGHFHHHHHGGFGGGEGFGGGGHFFGGGGHGHHHHGGGGGFCCGCGDFDG22F2?//><@0?>GBGB11FFDCFDF-EDHECGA:;GHE0/:C:;CEDG-ADF/C-@DA-;B0CFF90/;/;BFFBFFFFFFFF-AAFEF9A9.;-9@BBFFFF/99BF/9//./.9BFFF/B/9/.;BFFFFF/BFABB//:/;.-.-9-
@M05620:37:000000000-D9766:1:1101:13365:10861 1:N:0:22
ACCACACCTTCTACAATGAGCTGCGTGTGGCTCCCGAGGAGCACCCCGTGCTGCTGACCGAGGCCCCCCTGAACCCCAAGGCCAACCGCGAGAAGATGCCCAGGTGAGTGGCCCGCTACCTCTTCTGGTGGCCGCCTCCCTCCTTCCTGGCCTCCCGGAGCTGCGCCCTTTCTCACTGGTTCTCTCTTCTGCCGTTTTCCGTAGGACTCTCTTCTCTGACCTGAGTCTCCTTTGGAACTCTGCAGGTTCTA
+
CCCCCCCCFFFFGGGGGGGGGGHHGGGFHGHHHGGGGGGGGHHHHGGGGGGGHHGHHHHGGGGGGGGGGGGHHHHGGGGHGHHHHGGGGGGGGGHHHHHHHHGGGGHHHHGGHHGGGGGHHHHHHHHHGGGHHGGGGGHGHHGGHGGGGGGGGGGGGGCGGGGGGGFFFFFFFFFFFFFFFFFFFFFFFFFFFFFFFFFFFFFFFFFEFFFFFFFFFFFFFFFFFFFFFFFFFFFFFFFBFFFFFFFFFF9
@M05620:37:000000000-D9766:1:1101:13858:10875 1:N:0:22
GAGGCTGCTTTGGAAGAAACTCATAGATTACTGCAACAGTTCCCCCTGGACCTGGAAAAGTTTCTTGCCTGGCTTACAGAAGCTGAAACAACCCGTAAGGTCCTACAGGATGCTACCCGTAAGGAAAGGCTCCTAGAAGACTCCAAGGGAGTAAAAGAGCTGATGAAACAATGGCAAGTAAGTCAGGCATTTCCGCTTTAGCACTCTTGTGGATCCAATTGAACAATTCTCAGCATTTGTACTTGTAACTA
+
CCCCCCFCFFFFGGGGFGGGGGHHHHHHHHHHHHHHHHHHHHHHHGGGHHHHHHHHHHHHGHHHHHHHHHHHHHHHHHHHHHHHHHGHHHHHGGGGGGHHHHHHHHHHHHHHHHHHHHGEGGHHHHHHHHHHGHHHHHHHHHHHHHHGGHGGHHHHHGHHHHHHHHHHHHHHHHHHHGHHGHHHHHHHHHHHHHGGGGGEHHHHHHHHHHHGHHHHGHHHHHGGGGGGGGGFGGGGGGGGGGGGGGGGGGF
@M05620:37:000000000-D9766:1:1101:19929:10876 1:N:0:22
GAGGCTGCTTTGGAAGAAACTCCTAGATTACTGCACCAGTTCCCCCTGGACCTGGAAAAGTTTCTTGCCTGGCTTACAGAAGCTGAAACAACCCGTACGGTCCTACAGGATGCTACCCGTAAGGAAAGGCTCCTCGAAGACTCCAAGGGAGTAAAAGAGCTGATGAAACAATGGCAAGTAAGTCAGGCATTTCCGCTTTAGCACTCTTGTGGATCCAATTGAACAATTCTCAGCATTTGTACTTGTAACTG
+
BBBBBBFBFFFFGGGGG4FGFG4FBAFGHHHHHH44B2B55FGHHG2FE2FGHFFGFAGHFFHFDGGHHHHHHH13BGH5AGFBFGHHH3FHF?EG>1EEHGGH4FGHHFHFFFHHHHGGGGHHG3BGHHHHGH2CA2?CHHHH22@FGHGG0GG11/?GHH1?GHHFHHHHHHHHHGFBDGGHHHHH.GHHHHGGGGGHHHHHHHHHHGHDFGGGGBFGGF0CF/CBFGGGGGGGGGGG0CFFGFB0CGF
@M05620:37:000000000-D9766:1:1101:23329:10889 1:N:0:22
ACCACACCTTCTACAATGAGCTGCGTGTGGCTCCCGAGGAGCACCCCGTGCTGCTGACCGAGGCCCCCCTGAACCCCAAGGCCAACCGCGCGAAGATGAGGGCCCGCTACCTCTTCTGGTGGCCGCCTCCCTCCTTCCTGGCCTCCCGGAGCTGCGCCCTTTCTCACTGGTTCTCTCTTCTGCCGTTTTCCGTAGGACTCTCTTCTCTGACCTGAGTCTCCTTTGGAACTCTGCAGGTTCTAGATCGGAAG
+
AAA@A1AAFFFFGGGGGG1FAAFHGEEE00FHHFFCFGGGEFCGGGGEEEEFHHHGEGGEEGGCFGGGGGGFGHHGGGGHEHHGEFE@C?/BCCCGHEHC0/?ACCC?CCHFH<GGHHF0<<.CGCGGGHGHFGFFHGGBBF.CGAA9A?A@A999AF?@/BBFFFF/99:B//9/B9FFFFBF@-A;EFFA/FABFFFFFFFFFFFF99F//9/FFFFBFFBFF/9BFFF/BFBFFFFFFFBFBFFFBE-
@M05620:37:000000000-D9766:1:1101:13868:10891 1:N:0:22
GAGGCTGCTTTGGAAGAAACTCATAGATTACTGCAACAGTTCCCCCTGGACCTGGACAAGTTTCTTGCCTGGCTTACAGAAGCTGAAACAACGCATAAGGTCCTACAGGATGCTACCCGTAAGGAAAAGCTCATAGAAGACTAGAAGGGAGTAAAAGAGCTGATGAAACAATGGCAAGAAAGTAAGGCATTTGCTCATTAGCACTCTTGTGGATCCAATTGAACAATTCTCAGCATTTGCACTTTTAACTA
+
A3AA>>C>@5BDCEBFGGBFGGHHHFH6BGBDGA4B4FBFEDB3BBAA2BBBBF2B231ADDFFFGG5B53BFGHBBAFGHHFGGB3GBB1B0>/1BB3B4B3BBBB@3B332B4B2B>?>>0FG3B23B3B3?4?43322322B3??/?//2@22@<2221<<1@?1???1?1?0<.0<>111>1<>0<1=000<00=00/0<<<GD00CA:00:::0;:0;<C/;0;;CCBF00;;900;9;9;;9;00
@M05620:37:000000000-D9766:1:1101:22264:10898 1:N:0:22
ACCACACCTTCTACAATGAGCTGCGTGTGGCTCCCGAGGAGCACCCCGTGCTGCTGACCGAGGCCCCCCTGAACCCCAAGGCCAACCGCGAGAAGATGCCCAGGTGAGTGGCCCGCTACCTCTTCTGGTGGCCGCCTCCCTCCTTCCTGGCCTCCCGGAGCTGCGCCCTTTCTCACTGGTTCTCTCTTCTGCCGTTTTCCGTAGGACTCTCTTCTCTGACCTGAGTCTCCTTTGGAACTCTGCAGGTTCTA
+
BBBBBBBBFFFFFGGGGGGFGGHHGEGFHDHHHGGFGCEGGGHHHGGGGGGGHHHHFFHEGGGGGGGGGGGHGHHGGGGHGHHHHGGGGGCGGGHHHHHHHHHGHGHHHHGGHHGGGGGHHHHHHHHHHHGHHGGGGGHGHHGHHGGGGGGGGGGGGGGGGGGGGGFFFFFFFFFFFFFFFFFFFFFFFFFFFFFFFFFFFFFFFFFFFFFFFFFFFFFFFFFFFFFFFFFFFFFFFFFFFFFFFFFFFFF
@M05620:37:000000000-D9766:1:1101:10757:10912 1:N:0:22
AGTGCCAGCTCTCAATCGCACAGGGGACCCAGGGCCTGGCCCCTCCATCCAGAAAACCTATGACCTCACCCGCTACCTGGAGCACCAACTCCGCAGCTTGGCTGGGACCTATGTGAGTATCCAGCGTAGGAATCTGGGAGTTGGGGAGGAGTGAGGAGTTGGGGAAAGACAGTCCTAACCGTGGAGGGTTCTGGTAAATGATGGGGTGAGGAGGGGCTCTTTGGCTCCCACCAGTCCCCCTGTCTGGTCTA
+
ABAAAFFFBFFFGFGGGGGGGGHHGGGGGGHHFGGGGGHHHHGHGGHHHHHHHHHHHGHHHHHHHFHHHHHGGEFGHHHHFHHHHHFGFHHHGGGGGHHHGHHGGGHHGHHHHHHHHHHHHHHHHGGGGGHHHHHHHHHGGHHHGGGGGGGHHHHHHGHHHHGGGGHHHHHHHHHHHHHHGGGGGGGGGGGGGGGGGGGGGGGGGGFFFFFFFFFFFFFFFFFFFFFFFFFFFFFFFFFFFFFFFFFFFFB
@M05620:37:000000000-D9766:1:1101:6265:10928 1:N:0:22
ACCACACCTTCTACAATGAGCTGCGTGTGGCTCCCGAGGAGCACCCCGTGCTGCTGACCGAGGCCCCCCTGAACCCCAAGGCCAACCGCGAGAAGATGCCCAGGTGAGTGGCCCGCTACCTCTTCTGGTGGCCGCCTCCCTCCTTCCTGGCCTCCCGGAGCTGCGCCCTTTCTCACTGGTTGTCTCTTCTGCCGTTTTCCGTAGGACTCTCTTCTCTGACCTGAGTCTCCTTTGGAACTCTGCAGGTTCTA
+
BBBABABBFFFFGGGGGGGGGGHHGGGEHGHHHGGGGGGGGHHHHGGGEGGGGHGHHHHGGGFGGGGGGGGHGHHGGGGHGHHHHGGGGGGGCGHGHHHHHHHGGFHHHHGGGHGGGGGHHHHHHHHHGHGHHGGGGGHGHHGHHGGGGGGGGGGGGGGGGGGGGGFFFFFFFFFFFFFFFDFFFFFFFFFFFFFFFFFFFFFFFFFFFFFFFFFFFFFFFFFFFFFFFFFFFFFFFFFFFFFFFFFFFFB
@M05620:37:000000000-D9766:1:1101:24067:10938 1:N:0:22
ACCACACCTTCTACAATGAGCTGCGTGTGGCTCCCGAGGAGCACCCCGTGCTGCTGACCGAGGCCCCCCTGAACCCCAAGGCCAACCGCGAGAAGATGCCCAGGTGAGTGGCCCGCTACCTCTTCTGGTGGCCGCCTCCCTCCTTCCTGGCCTCCCGGAGCTGCGCCCTTTCTCACTGGTTCTCTCTTCTGCCGTTTTCCGTAGGACTCTCTTCTCTGACCTGAGTCTCCTTTGGAACTCTGCAGGTTCTA
+
ABBAABBBFFFFGGGGBGGDGDHHGAEBAAGFFFGAEEEGGHGHHGGGGGGGGHHBGHHGGGGGGDGGGGGHFFHGGGGHEHHHHGF?DG/<@FHFFHHHHHEGGGHHHHGGHHGGGGGHHHHHHGHHGFGHHGGGGGHGHHGHHGGGFEFGGFEGGG-ABAFGGGFB;FFFFFFFFFFFFFFFFFFFBFFFFBFFFFFFFFFFFFFFFFFFFFFFFFFFFFFFFBF9:FFFFFFFFBFFFEBFFFAFFF/
@M05620:37:000000000-D9766:1:1101:5867:10940 1:N:0:22
GAGGCTGCTTTGGAAGAAACTCATAGATTACTGCAACAGTTCCCCCTGGACCTGGAAAAGTTTCTTGCCTGGCTTACAGAAGCTGAAACAACCCGTAAGGTCCTACAGGATGCTACCCGTAAGGAAAGGCTCCTAGAAGACTCCAAGGGAGTAAAAGAGCTGATGAAACAATGGCAAGTAAGTCAGGCATTTCCGCTTTAGCACTCTTGTGGATCCAATTGAACAATTCTCAGCATTTGTACTTGTAACTG
+
AAA@ABFAFFFFGGGGGGFEGGHHHHGHHHHHHGFFFFFHHHHFHGGFEGGGHGFG3BBFBGHHHHGAGHFHHGGFHFHHFHHHGFGHHHGGAFE1EFHHHHGHHHH3FFGBFFGGHHEEEGFFHHHEGFGHGGHHGHHFBGBCFGHGGHGGHGFF>C@FFHHFEGHGHHHHHFGFHF>FGH=GFGHHHFDG0=CC<<<<=D:G<;GGHCGDH0CGFGGHHHGGGGBFFGGGFGGGGGGFFGFG;BFFGFF
@M05620:37:000000000-D9766:1:1101:16618:10975 1:N:0:22
ACCACACCTTCTACAATGAGCTGCGTGTGGCTCCCGAGGAGCACCCCGTGCTGCTGACCGAGGCCCCCCTGAACCCCAAGGCCAACCGCGAGAAGATGCCCAGGTGAGTGGCCCGCTACCTCTTCTGGTGGCCGCCTCCCTCCTTCCTGGCCTCCCGGAGCTGCGCCCTTTCTCACTGGTTCTCTCTTCTGCCGTTTTCCGTAGGACTCTCTTCTCTGACCTGAGTCTCCTTTGGAACTCTGCAGGTTCTA
+
CCCCCBBCFFFFGGGGGGGGGGHHGGGEHGHHHGGGGGGGGHHHHGGGGGGGHHHHHHHGGGEGGGGGGGGHHHHGGGGHGHHHHGGGGG@DGGHHHHHHHGHGHHHHHHGGHHGGGGGHHHHHHHHHHHGHHGGGGGHGHHGHHGGGGGGGGGGGGGGGGGGGGGFFFFFFFFFFFFFFFFFFFFFFFFFFFFFFFFFFFFFFFFFFFFFFFFFFFFFFFFFFEFFFFFFFFFFFFFFFFFFFFFFFFFF
@M05620:37:000000000-D9766:1:1101:24880:10990 1:N:0:22
ACCACACCTTCTACAATGAGCTGCGTGTGGCTCCCGAGGAGCACCCCGTGCTGCTGACCGAGGCCCCCCTGAACCCCAAGGCCAACCGCGAGAAGATGCCCAGGTGAGTGGCCCGCTACCTCTTCTGGTGGCCGCCTCCCTCCTTCCTGGCCTCCCGGCGCTGCGCCCTTTCTCACTGGTTCTCTCTTCTGCCGTTTTCCGTAGGCCTCTCTTCTCTGACCTGAGTCTCCTTTGGAACTCTGCAGGTTCTA
+
ABBBBBBBFFFFGGGGGGFFG5GGGBEEHFHHHFFEDFGFGHHHHGGGAEGGHHGHHHHEEGGGGGGGGGGHHHHGGGGHGHHHHGGEFG@BBDGGDHGHHHHGGGHGDFFGHECGGGGE1GGFHHHHD/<GACGGGDGGHHGHHGFGFGGGGGGGG---;9-ADFFFCFFFFFFFFFFF9BFFFFFFFFFFFBAAFE/FFBADA/BFFBFFFF/BFFFFFFBBFFFFFF/B9FFBBF//;//9B?FFFFF
@M05620:37:000000000-D9766:1:1101:15654:11016 1:N:0:22
ACCACACCTTCTACAATGAGCTGCGTGTGGCTCCCGAGGAGCACCCCGTGCTGCTGACCGAGGCCCCCCTGAACCCCAAGGCCAACCGCGAGAAGATGAGGGCCCGCTACCTCTTCTGGTGGCCGCCTCCCTCCTTCCTGGCCTCCCGGAGCTGCGCCCTTTCTCACTGGTTCTCTCTTCTGCCGTTTTCCGTCGGACTCTCTTCTCTGACCTGCGTCTCCTTTGGAACTCTGCAGGTTCTCGATCGGAAG
+
CCCCCCCCFFFFGGGGGGGGGFHHGGGFHEHHHGGGGGGGGHHHHGGGFFGGHHHHGHHGGGGGGGGGGGGHHHHGGGGHGHHHHGGGGGDGGGFHGHHH2DDE</>C@@FFGFHH1=1>0<CGDGGGCHGFHGGHHHG:CCGHGGGGG???FFGGG.C?FFFFFFFFFF;BF/FFBFFFFBFFFFFFFBFFF.:CDDFFFFFFBF9FB/:BFF.@D-AFFF/FFF/:BFFFFFFFFFFFFBAFFA=..;:
@M05620:37:000000000-D9766:1:1101:15320:11018 1:N:0:22
AGTGCCAGCTCTCAATCGCACAGGGGACCCAGGGCCTGGCCCCTCCATCCAGAAAACCTATGACCTCACCCGCTACCTGGAGCACCAACTCCGCAGCTTGGCTGGGACCTATTTGAGTATCCAGCGTAGGAATCTGGGAGTTGGGGAGGAGTGAGGAGTTGGGGAAAGACAGTCCTAACCGTGGTGGGTTCTGGTAAATGATGGGGTGAGGAGGGGCTCTTTGGCTCCCACCAGTCCCCCTGTCTGGTCTA
+
ABABAFFFBFFFGGGGGGGGGGHHGGGGGGHHGGGGGGHHHHGHGGHHHHFHHHHHHGHHHHHHHHHHHHHGGGGGHHHHHHHHHHHHGHHHGGGGGHHHGHHGGGHHGHHHHHHHGHHHHHHHHGGGGGHHHHHHHHHGGHHHGGGGGGGHHGHHHGHHHHGGGGHHHHHHHHHHHHHGGGGGCEGGGGGGGGGGGGGGGGGGGGFFFFFFFFFFFFFFFFFFFFFFFFFFFFFFFFFFFFFFFFFFFFF
@M05620:37:000000000-D9766:1:1101:20792:11038 1:N:0:22
GCGGCTGCTTTGGAAGAAACTCATAGATTACTGCAACAGTTCCCCCTGGACCTGGAAACGTTTCTTGCCTGGCTTCCAGAAGCTGAAACAACCCGTAAGGTCCTACAGGATGCTACCCGTAAGGAAAGGCTCCTCGACGACTCCAAGGGAGTAAACGAGCTGATGAAACAATGGCAAGTAAGTCAGGCATTTCCGCTTTAGCACTCTTGTGGATCCAATTGAACAATTCTCAGCATTTGTACTTGTAACTG
+
>1>AA>AAFFDDBGGCA1BGGGFGBFHHHBFHHH1BB0FDFHHHHGEGH0FGHHEGG10BBFHGDFGHHHHHHGG0FGHF0FGCF1@FFECGFGGGE/BGHHHHFHGHF>GHHHBHHHGFECGH100BGHHHGH0C<///CGGH11?FCGCG0F<1>.>CEH1FGFH0GGHHHHHHHGHFHHHHHHHHEHHHHHGGGGGGGGGGGGFGGGGGBGFGF9FGGB0CBFFBFGGGGGGFFFFFBFFFFFFBBFF
@M05620:37:000000000-D9766:1:1101:12379:11040 1:N:0:22
AGTGCCAGCTCTCAATCGCACAGGGGACCCAGGGCCTGGCCCCTCCATCCAGAAAACCTATGACCTCACCCGCTACCTGGAGCACCAACTCCGCAGCTTGGCTGGGACCTATGTGAGTATCCAGCGTAGGAATCTGGGAGTTGGGGAGGAGTGAGGAGTTGGGGAAAGACAGTCCTAACCGTGGAGGGTTCTGGTAAATGATGGGGTGAGGAGGGGCTCTTTGGCTCCCACCAGTCCCCCTGTCTGGTCTA
+
AAAABFFFCFFFGGGGGGGGGGHHGGGGGGHHFGGGGGHHHHGHGGHGHHHHGHGHHGHHHHHHHHHHHHHGGGGGHGHHHHHHHHHHGHHHGGGGGHHHGHHGGGHHGGHHHHHHHGGHHHHHHGEFGEHHHHHHHHHGEHHHGGGGGGGHHHHHHGHHHHGGGGGHFHHHHHHHGHHHGEEGGGGGEFGGGGFFGGGGGGGGGGFFFFFFFFFFFFFFFFFFFFFFFFFFFFFFFFFFFFFFFFF/BBB
@M05620:37:000000000-D9766:1:1101:7989:11050 1:N:0:22
AGTGCCAGCTCTCAATCGCACAGGGGACCCAGGGCCTGGCCCCTCCATCCAGAAAACCTATGACCTCACCCGCTACCTGGAGCACCAACTCCGCAGCTTGGCTGGGACCTATGTGAGTATCCAGCGTAGGAATCTGGGAGTTGGGGAGGAGTGAGGAGTTGGGGAAAGACAGTCCTAACCGTGGAGGGTTCTGGTAAATGATGGGGTGAGGAGGGGCTCTTTGGCTCCCACCAGTCCCCCTGTCTGGTCTA
+
AAAAAFFFBFFFFGGGGGGCEA4GGGGGEGDHE?FD2BFHFHGGGGCFGGFHBGBHHGFGFHFHHHHHHHHGGGGGHFHHGHHGFHHHGGHHGFE>EFHHDHHGEGHGGGGHHHGGHDGH3G3FFCDDDD<FF<<GFF0<?FFGF@.ADGGHHHFGCACGHHGGCDHFBCGF::GHHHHA?9ADGGGGCFGGGF0BFGFFFFFGGDFFEFF/9AFDFCFFFFFFFFFEFFFDAF//BFEFA?/9;BFFFF/
@M05620:37:000000000-D9766:1:1101:20795:11055 1:N:0:22
GAGGCTGCTTTGGAAGAAACTCATAGATTACTGCAACAGTTCCCCCTGGACCTGGAAAAGTTTCTTGCCTGGCTTACAGAAGCTGAAACAACCCGTAAGGTCATACAGGATGCTACCCGTAAGGAAAGGCTCCTAGAAGACTCCAAGGTAGTAAAAGAGCTGATGAAACAATGGCAAGTAAGTCAGGCATTTCCGCGTTAGCACTCTTGTGGATCCAATTGAACAATGCTCAGCATTTGTACTTGTAACTG
+
AAAAABCAFFDFGB5AAFBGGGHGHHGGHDGFHGDDFFGHHHGHHGGGFBFGGFFCBABBBFHHHGFFGHHHHHFBGGHHGHHHHGGFHC1B1>/?/?BGG@BBBFF33BG32B@F2B??E/FFD3B00?BFE3F32F?223B2???/2@2@2>@D2/2@@@@1111?1?F1?G001.F><1F1F1<F<1<F11.<-<<.:C:G0/;;G0;.:0:;:0;:C0B9;FF0/;0;9FF0CFF00;;F9;;BCFB
@M05620:37:000000000-D9766:1:1101:18483:11057 1:N:0:22
ACCACACCTTCTACAATGAGCTGCGTGTGGCTCCCGAGGAGCACCCCGTGCTGCTGACCGAGGCCCCCCTGAACCCCAAGGCCAACCGCGAGAAGATGCCCAGGTGAGTGGCCCGCTACCTCTTCTGGTGGCCGCCTCCCTCCTTCCTGGCCTCCCGGCGCTGCGCCCTTTCTCACTGGTTCTCTCTTCTGCCGTTTTCCGTAGGCCTCTCTTCTCTGCCCTGCGTCTCCTTTGGAACTCTGCAGGTTCTA
+
3AAAA@ABCCCFGDBBGGFGGGHHGEEAAEHFGFGEEEEEEHDHHGGEEDEFHGHFHHHGGGGGFGEEGF1CCHFGE//FGHGCGGFFDG@FCFHHHHHHHFGEGHEFGHGGHHGGG-@GHHHHHHHGHGGGHGGGGGHGHHGGHGGGCFFGGGGGDBFGGFFFB>DFFFFFFF/FFFFFFFFFFFFFFFFFFDFFFFFFDF.;:/BFFFFFFFFFFF/;EFF.;DFFFFFFFFFFFFBBFBFBBFFFFF/
@M05620:37:000000000-D9766:1:1101:18486:11075 1:N:0:22
ACCACACCTTCTACAATGAGCTGCGTGTGGCTCCCGAGGAGCACCCCGTGCTGCTGACCGAGGCCCCCCTGAACCCCAAGGCCAACCGCGAGAAGATGCCCAGGTGAGTGGCCCGCTACCTCTTCTGGTGGCCGCCTCCCTCCTTCCTGGCCTCCCGGAGCTGCGCCCTTTCTCACTGGTTCTCTCTTCTGCCGTTTTCCGTAGGACTCTCTTCTCTGACCTGAGTCTCCTTTGGAACTCTGCAGGTTCTA
+
BCCCCCCCFFFFGGGGGGGGGGHHGGGGHGHHHGGGGGGGGHHHHGGGFGGGHHHHHHHGGGGGGGGGGGGHHHHGGGGHGHHHHGGGGGGGGFHHHHHHHHHGHHHHHHGGHHGGGGGHHHHHHHHHHHGHHGGGGGHGHHGHHGGGGGGGGGGGGGGGGGGGGGFFFFFFFFFFFFFFFHFFHFFFFFFFFFFFFFFFFFFFFFFFFFFFFFFFFFFFFHFFFHHHHFFFFFFFFFFFFFFFFFFFFFB
@M05620:37:000000000-D9766:1:1101:22406:11078 1:N:0:22
AGTGCCAGCTCTCAATCGCACAGGGGACCCAGGGCCTGGCCCCTCCATCCAGAAAACCTATGACCTCACCCGCTACCTGGAGCACCAACTACGCAGCTTGGCTGGGACCTATGTGAGCATCCAGCGTAGGAATCTGGGAGTTGGGGAGGAGTGAGGAGTTGGGGAAAGACAGTCCTAACCGTGGAGGGTTCTGGTAAATGATGGGGTGAGGAGGGGCTCTTTGGCTCCCACCAGTCCCCCTGTCTGGTCTA
+
BBBBBFFCAFFFGGGGGG2FGGHHGGGEGGHHG2EGCGHHHHGHGGH5FGHHHHHHHGHBGHHHHHHHHHAFGGGGHGHHHHHHHHHHGH3FEGGEGHHHGH3?EEHHGHHHHH2GH1FGHHHHHC?EGGHHHHHHHHHGEHHH?GGGGGGHHHHHHGH/GHCCGGHHHHHHHHHHHHHHGGGGGGGG.CFGGGGGGGGGGGGBE.;BFFFFFF-9B?FFFFFB/BF.;9FFFFFBFFFFBEFFFFFFFFF
@M05620:37:000000000-D9766:1:1101:17770:11081 1:N:0:22
AGTGCCAGCTCTCAATCGCACAGGGGACCCAGGGCCTGGCCCCTCCATCCAGAAAACCTATGACCTCACCCGCTACCTGGAGCACCAACTCCGCAGCTTGGCTGGGACCTATGTGAGTATCCAGCGTAGGAATCTGGGAGTTGGGGAGGAGTGAGGAGTTGGGGAAAGACAGTCCTAACCGTGGAGGGTTCTGGTAAATGATGGGGTGAGGAGGGGCTCTTTGGCTCCCACCAGTCCCCCTGTCTGGTCTA
+
BCAABFFFCFFFGGGGGGFGGGHHGGGGGGHHGGGGGFHHFHGHGGHHHHHHHHHHHGHHHHHHHFHHHHGGG@EGHEHHGHHHHHHHGHGHEGGGGHGHGHHGGGHHGHHHHHHHHHHHHHHHHGGGGGHHHHHHHHHGGHHHGGGGGGGHHHHHHGHHHHGGGGHHHHHHHHHHHHGHGGGGGGGGCGGGGGGGGGGGGGGGGGFFFFFFFFFFFFFFFFFFFFFFFFFFFFFFFFFFFFFFFFFFFFB
@M05620:37:000000000-D9766:1:1101:13141:11098 1:N:0:22
ACCACACCTTCTACAATGAGCTGCGTGTGGCTCCCGAGGAGCACCCCGTGCTGCTGACCGAGGCCCCCCTGAACCCCAAGGCCAACCGCGAGAAGATGCCCAGGTGAGTGGCCCGCTACCTCTTCTGGTGGCCGCCTCCCTCCTTCCTGGCCTCCCGGAGCTGCGCCCTTTCTCACTGGTTCTCTCTTCTGCCGTTTTCCGTAGGACTCTCTTCTCTGACCTGAGTCTCCTTTGGAACTCTGCAGGTTCTA
+
ABBABBABFFFFGGGGGGGGGGHHEFEEHGHHHGGEGGGGGHHHHGGGEEEEGFFGHGHGGGGGGEEGGGGGHFFFGGGGFHHGGFGFGCCCCDGHGDGHHHHGHHHHHHGGHHGGGGGHHGHHHEGHHHGHHGGGG.GGFHGHHFGGGGGGGGGEGGGGGGGGGGFAFFFBFFFFFFFFFFFFFFFFFEFFFFFFFFFFFFFFFFFFFFFFFFFFFFFFFFFFFFFFFFFFFFFFFFFFFFFFFFFFFFF
@M05620:37:000000000-D9766:1:1101:13219:11102 1:N:0:22
AGTGCCAGCTCTCAATCGCACAGGGGACCCAGGGCCTGGCCCCTCCATCCAGAAAACCTATGACCTCACCCGCTACCTGGAGCACCAACTCCGCAGCTTGGCTGGGACCTATGTGAGTATCCAGCGTAGGAATCTGGGAGTTGGGGAGGAGTGAGGAGTTGGGGAAAGACAGTCCTAACCGTGGAGGGTTCTGGTAAATGATGGGGTGAGGAGGGGCTCTTTGGCTCCCACCAGTCCCCCTGTCTGGTCTA
+
>AAABFFFAFFFGGGGGGGGGGHHGFGFGG2FFEGGFGHHHHGEFGHHHHHHGHHHEEFFHHHHHHHHHFFGG>EGHHHHHHHHHHHHGFGGGGGEEFHH?G3FEEHHECGHHFHHFFDGGHHHHGEGGGGFFHHGHGHGGFGGCCGGGDFFGFHFHGGBGFGGEFHGHHHGHHGFHHFFG9CFDEGG9AAFGFBBGFGGGFFBEF9@AFFFFFFBF@AFFFF/FFFAEFFFFFB/FF?DFFFFFFFFFF/
@M05620:37:000000000-D9766:1:1101:21942:11125 1:N:0:22
GCGGCTGCTTTGGAAGAAACTCATAGATTACTGCAACAGTTCCCCCTGGACCTGGAAACGTTTCTTGCCTGGCTTACAGAAGCTGAAACAACCCGTAAGGTCCTACAGGATGCTACCCGTAAGGACAGGCTCCTCGCCGACTCCCAGGGAGTCACAGAGCTGATGAAACAATGGCAAGTACGTCAGGCCTTTCCGCTTTAGCACTCTTGTGGATCCAATTGACCAATTCTCAGCATTTGTACTTGTAACTG
+
>1>AADDAFFFFGGF111BGGGDGBFGHH1GHHH1AB0BDFGHHHGEF/0FGHHFHH10BBGHHGHHHHHHHHHH1GFGFGGHGHBGHHCGGEGGG/?FGHHHH2BGHH>GHHHBHHHGG?EGH1<0?FGHHGHBF//>/>CFHA0FFGGGG0F11>1>GHH1FGHHDHCHHHHHHHGH00;CHGGHH.GHGHHGGGGGGGGGGGGGGGCFFFFGGB9FGG009F.BGGGFFFFFFFFFFEFFFFF/;BFF
@M05620:37:000000000-D9766:1:1101:11523:11157 1:N:0:22
GAGGCTGCTTTGGAAGAAACTCATAGATTACTGCAACAGTTCCCCCTGGACCTGGAAAAGTTTCTTGCCTGGCTTACAGAAGCTGAAACAACCCGTAAGGTCCTACAGGATGCTACCCGTAAGGAAAGGCTCCTAGAAGACTCCAAGGGAGTAAAAGAGCTGATGAAACAATGGCAAGTAAGTCAGGCATTTCCGCTTTAGCACTCTTGTGGATCCAATTGAACAATTCTCAGCATTTGTACTTGTAACTG
+
AA1>AACAFFFFFFGF1BG1FABAFHEHFFHHDGGDHHHHFHDGHGEGHEHFFEHAGHHHAFFHHDEGHHHE0AAGHHFHF1GGGHHBG>GC/>>>>>CEFFFHHHHHHHGGHHHHGHE/>EHFHGHHCHFHGHGHHHHHHGHFFHHGGGGCGHHHHGHHHHHHHHHHFCCFHHHHFG1DFGHHFGFGHHGGHHGGGGEGHHHHHHHHHHGFHHHHBGHFGFGGFGGGGGF0FGGGFGGGGGGGGFFGGGG
@M05620:37:000000000-D9766:1:1101:6179:11168 1:N:0:22
ACCACACCTTCTACAATGAGCTGCGTGTGGCTCCCGAGGAGCACCCCGTGCTGCTGACCGAGGCCCCCCTGAACCCCAAGGCCAACCGCGAGAAGATGCCCAGGTGAGTGGCCCGCTACCTCTTCTGGTGGCCGCCTCCCTCCTTCCTGGCCTCCCGGAGCTGCGCCCTTTCTCACTGGTTCTCTCTTCTGCCGTTTTCCGTAGGACTCTCTTCTCTGACCTGAGTCTCCTTTGGAACTCTGCAGGTTCTA
+
CCCCCCB>CFFFGGGGGG5BGGHHGFGBEEHGHFFGGGGGGHHHHGGAEFGGHHHHHHHAEGGGGGGGGGGHHHHGGGGHGHHHHGGGGG<BFGHHHHHHHHHGHHHHHHGGHHGGGGGHHHHHHHHHGHGHHGGGGGHGHHGHHGGGFGGGGGGGGG-ACGGGGGFFFFFFFFFFFFFFFFFFFFFFFFFFFFFFFFFFFFFFFFFFFFFFFFFFFFFFFFFFFFFBFFFFFFFFFFFFFFFFFFFFFF9
@M05620:37:000000000-D9766:1:1101:21158:11174 1:N:0:22
ACCACACCTTCTACAATGAGCTGCGTGTGGCTCCCGAGGAGCACCCCGTGCTGCTGACCGAGGCCCCCCTGAACCCCAAGGCCAACCGCGAGAAGATGCCCAGGTGAGTGGCCCGCTACCTCTTCTGGTGGCCGCCTCCCTCCTTCCTGGCCTCCCGGAGCTGCGCCCTTTCTCACTGGTTCTCTCTTCTGCCGTTTTCCGTAGGACTCTCTTCTCTGACCTGAGTCTCCTTTGGAACTCTGCAGGTTCTA
+
DDDDDCCCFFFFGGGGGGGGGGHHGEEBFEGHHGGGGGFGGHHHHGGGEGGGGHHHHHHGGGGGGGGGGGGHHHHGGGGHGHHHHGGGGG/>CGHHHHHHHHHGHHHHHHGGHHGGGGGHHHHHHHHHHHGHHCGGGGHGHHGHHGGGGGGGGGGGGG-CFGGGFGFFFFFFFFFFFFFFFFFFFFFHFFFFFFFFFFFFFFFFFFFFFFFFHHFFFFFFFFFFFFFFBFFFFFFFFFFFFFFFFFFFFFB
@M05620:37:000000000-D9766:1:1101:12923:11177 1:N:0:22
AGTGCCAGCTCTCAATCGCACAGGGGACCCAGGGCCTGGCCCCTCCATCCAGAAAACCTATGACCTCACCCGCTACCTGGAGCACCAACTCCGCAGCTTGGCTGGGACCTATGTGAGTATCCAGCGTAGGAATCTGGGAGTTGGGGAGGAGTGAGGAGTTGGGGAAAGACAGTCCTAACCGTGGAGGGTTCTGGTAAATGATGGGGTGAGGAGGGGCTCTTTGGCTCCCACCAGTCCCCCTGTCTGGTCTA
+
CCCCBFFFCFFFGGGGGGGGGGHHGGGGGGHHGGGGGGHHHHGHGGHHHHHHHHHHHGHHHHHHHHHHHHHGGFGGHHHHHHHHHHHHGHHHGGGGGHHHGHHGGGHHGHHHHHHHHHHHHHHHHGDGGGHHHHHHHHHGGHHHGGGGGGGHHHHHHGHHHGGGGGHHHHHHHHHHHHHHGGGGGGGGGEGGGGGGGGHGGGGGGGFFFFFFFFFFFFFFFFFFFFFFFFFFFFFFFFFFFFFFHFFFFFF
@M05620:37:000000000-D9766:1:1101:21163:11191 1:N:0:22
ACCACACCTTCTACAATGAGCTGCGTGTGGCTCCCGAGGAGCACCCCGTGCTGCTGACCGAGGCCCCCCTGAACCCCAAGGCCAACCGCGAGAAGATGCCCAGGTGAGTGGCCCGCTACCTCTTCTGGTGGCCGCCTCCCTCCTTCCTGGCCTCCCGGAGCTGCGCCCTTTCTCACTGGTTCTCTCTTCTGCCGTTTTCCGTAGGACTCTCTTCTCTGACCTGAGTCTCCTTTGGAACTCTGCAGGTTCTA
+
AAB?A?ABFFFFGGGGGGGGGGHHGGGGHGHHHGGGGGGGGHHHHGGGGGGGGGHFHHHGGGFGGGGGGGGHHHHGGGGHGHHHHGGGGGGGGGHFHHHHHHHGHHHHHHGGHHGGGGGHHHHHHHHHHGGHHGGGGGHGHHGHHGGGGGGGGGGGG?FFGGGGGGFFFFFFFFFFFFFFFFFFFFFFFFFFFFFFFFFFFFFDFFFFFFFFFFFFFFFFFFFFFFFFFFFFFFFFFFFFFFFFFFFFFF;
@M05620:37:000000000-D9766:1:1101:10782:11202 1:N:0:22
AGTGCCAGCTCTCAATCGCACAGGGGACCCAGTGCCTGGCCCCTCCATCCAGAAAACCTATGACCTCACCCGCTACCTGGCGCACCAACTCCGCAGCTTGGCTGGGACCTATGTGAGTATCCAGCGTAGGAATCTGGGAGTTGGGGAGGAGTGAGGAGTTGGGGAAAGACAGTCCTAACCGTGGAGGGTTCTGGTAAGTGATGGGGTGAGGAGGGGCTCTTTGGCTCCCACCAGTCCCCCTGTCTGGTCTA
+
>AA3>BFFBFFFG4BFGGCAE?FEFEFFGGDFBBEGFHHHHGGHGGHHHGHHHHGAFEHHHGHHHFHFGHH@E>>EGHGH1>EFGGH1EHHHEE@EGHFGGHHGGGHHGHHHHHHHHHHHHHHHHGEGGGHGHGHHHHHGGHHHGGGGGGGHFGHHHGHHHHGGGGEHFHHHHHHGHHGGGGGGGGGGCFGGGGFGGGBFFFGGFFFFFFFFFFFFFFFFFFFFFFFFFFFFFFFFFFFDDFFFFFFFFFF
@M05620:37:000000000-D9766:1:1101:17280:11206 1:N:0:22
ACCACACCTTCTACAATGAGCTGCGTGTGGCTCCCGAGGAGCACCCCGTGCTGCTGACCGAGGCCCCCCTGAACCCCAAGGCCAACCGCGAGAAGATGCCCAGGTGAGTGGCCCGCTACCTCTTCTGGTGGCCGCCTCCCTCCTTCCTGGCCTCCCGGAGCTGCGCCCTTTCTCACTGGTTCTCTCTTCTGCCGTTTTCCGTAGGACTCTCTTCTCTGACCTGAGTCTCCTTTGGAACTCTGCAGGTTCTA
+
CCCDCCCCFFFFGGGGGGGGGGHHGFGEEGHHHGGGGGGGGHGHHGGGGGGGHHHHHHHGGGGGGGGGGGGHFHHGGGGHGHHHHGGGGGDGGGHHHHHHHHHGHHHHHHGGHHGGGGGHHHHHHHHHHHGHHGGGGGHGHHGHHGGGGGGGGGGGGG?DDGGGGGFFFFFFFFFFFFFFFFFHFFFFFFFFFFFFFFFFFFFFFFFFFFFFFFHFFHFFFFFFFFFFFFFFFFFFFFFFFFFHFFFFFFB
@M05620:37:000000000-D9766:1:1101:27869:11211 1:N:0:22
GAGGCTGCTTTGGAAGAAACTCATAGATTACTGCAACAGTTCCCCCTGGACCTGGAAAAGTTTCTTGCCTGGCTTACAGAAGCTGAAACAACTCGTAAGGTCATACAGAATGCTACCCGTAGGGCCCGACTCATCAAAACATCCAAGGAAATAACCGAGCTGATGAAACCCAGGCAAGTAAGACAAGCCTTTCCGCTTTAGCACTCTTGTGGCTACCATTGCACCATGCTAAGCATTTGTCATTGTCAATG
+
BBABBAFAFFFFGGGGFG4BFGHHHHFFGFHHFBDDFGHEHHBGHGFFGFHHFFGBBEGCFHHHHHHGHHHHHHHGHHHHHHHHHGHHHG1?33BB1B?BF33@B3BF4BFGHH4FHBE/E//?2/////>C2FD3BF20/?FH<@2F0@2@@@2@<///?FF1?1<=F0..>>FF<CD00=0<</<<.<DGHHCFDDGGFCH:0/=;C9FG.CC9/;FGG0;0/.;0/;00=BFBFGFG0CFGF0/BBBF
@M05620:37:000000000-D9766:1:1101:25300:11217 1:N:0:22
AGTGCCAGCTCTCAATCGCACAGGGGACCCAGGGCCTGGCCCCTCCATCCAGAAAACCTATGACCTCACCCGCTACCTGGAGCACCAACTCCGCAGCTTGGCTGGGACCTATGTGAGTATCCAGCGTAGGAATCTGGGAGTTGGGGAGGAGTGAGGAGTTGGGGAAAGACAGTCCTAACCGTGGAGGGTTCTGGTAAATGATGGGGTGAGGAGGGGCTCTTTGGCTCCCACCAGTCCCCCTGTCTGGTCTA
+
AAAABFFFBFFFGGGGGGGAEFHHFGGGGGGHFEFGGGHHHHGHGGFHHHGHHFFGHGEHHHHHHHHHHHHGGECGHEHHHHHHFHHFGHHHGGGGGHGHGEFFA/GHGHHHHHHHHGGHHHHHHGEGGGHHHHHHHHGGDHHHGGGGGCAHHHHHHGHHHHGGGGHHHHHHHHHHHHHHGCEGGGGG=AFGGGCGGGGGGGGGGGFFFFFFFFF9@9EFFFFFFFFFFFFFFFFFFFFFFFFFFFFFFBB
@M05620:37:000000000-D9766:1:1101:24778:11247 1:N:0:22
ACCACTCCTTCTACAATGCGCTGCGTGTGGCTCCCGAGGAGCACCCCGTGCTGCTGACCGAGGCCCCCCTGAACCCCAAGGCCAACCGCGCGAAGATGAGGGACCGCTACCTCTTCTGGTGGCCGCCTCCCTCCTTCCTGGCCTCCCGGAGCTGCGCCCTTTCTCACTGGTTCTCTCTTCTGCCGTTTTCCGTAGGACTCTCTTCTCTGACCTGAGTCTCCTTTGGAACTCTGCAGGTTCTAGATCGGTAG
+
AAAAA1BBDFFFGGGFGG1EEEGGGGGBFAHHHBFECEGEGHHHHGGAEEGFHHHHHHHEEGGGGGGGGGGHGHHGGGGHGHHHHGGGGC<C@CGGHGG1<A/<<-@<-@<DHDHHGHH0<.=C@C@.A.;:GGBFGEB0/.FB.9EA-;AAAFG@@:-;BF/9FFF/9BBFFFFFFFFFFFF/@A-BEFFF/-;BBFFFF:FFBFF/B//BFFFF99/FFBFFBF/B//;FF/9FF-99B/BFF/AF-9;
@M05620:37:000000000-D9766:1:1101:24252:11269 1:N:0:22
ACCACACCTTCTACAATGAGCTGCGTGTGGCTCCCGAGGAGCACCCCGTGCTGCTGACCGAGGCCCCCCTGAACCCCAAGGCCAACCGCGAGAAGATGAGGGCCCGCTACCTCTTCTGGTGGCCGCCTCCCTCCTTCCTGGCCTCCCGGAGCTGCGCCCTTTCTCACTGGTTCTCTCTTCTGCCGTTTTCCGTAGGACTCTCTTCTCTGACCTGAGTCTCCTTTGGAACTCTGCAGGTTCTCGATCGGAAG
+
CCCCCCCCFFFFGGGGGGGGGGHHGFGEHGHHHGGFGGGGGHHHHGGGGGGGHHHHHHHGGGGGGGGGGGGHHHHGGGGHGHHHHGGGGGGGGGHGHHHHHGGGCGGG-DHHHHHHFGHGEGHHGGGGDEFHHGHHHHHHGHHHGGGGGGGGGGGGGGGGFFFFFFFFFF;FFFFFFFFFFFFFFAFFFFFFF?DDFFFFFFFFFFFFFFFFFF/BFFFFFFFFFFBFFFFFFFEFF9BFF/AFFFFF.E:
@M05620:37:000000000-D9766:1:1101:10443:11312 1:N:0:22
AGTGCCAGCTCTCAATCGCACAGGGGACCCAGGGCCTGGCCCCTCCATCCAGAAAACCTATGACCTCACCCGCTACCTGGAGCACCAACTCCGCAGCTTGGCTGGGACCTATGTGAGTATCCAGCGTAGGAATCTGGGAGTTGGGGAGGAGTGAGGAGTTGGGGAAAGACAGTCCTAACCGTGGAGGGTTCTGGTAAATGATGGGGTGAGGAGGGGCTCTTTGGCTCCCACCAGTCCCCCTGTCTGGTCTA
+
>A>>>DFFBFFFGDGFGGFCGGHHGEEEEGHHAEGEFGHHHHGHGGHHGHHHGHGFGGHHHHHHHHHHHHHCE>EGHEDG2FGHFH11?GHGEGGGGHHHGHHGEDHHGHGHGHHGHHGFHHHHHGG/<BDGGHHHHH0FEGHH?DA?D.CHHGHHCFHHHHGCC:GHHH/GGHHHGHHG?EEGDGGBCFGBFGBBFGGGFGGGGGFBEFFFDFBBBBFFFFFFFFFFFFFFFFFFFFF?BFFFFFFFFF9
@M05620:37:000000000-D9766:1:1101:10290:11316 1:N:0:22
AGTGCCAGCTCTCAATCGCACAGGGGACCCAGGGCCTGGCCCCTCCATCCAGAAAACCTATGACCTCACCCGCTACCTGGAGCACCAACTCCGCAGCTTGGCTGGGACCTATGTGAGTATCCAGCGTAGGAATCTGGGAGTTGGGGAGGAGTGAGGAGTTGGGGAAAGACAGTCCTAACCGTGGAGGGTTCTGGTAAATGATGGGGTGAGGAGGGGCTCTTTGGCTCCCACCAGTCCCCCTGTCTGGTCTA
+
ABAAAFFFBFFFGGFGGGGGGGHHGCFEGGHGFGGGGGHHHHGHGGHGHHHHHHFCGFHHHHHHHHHHHHHGGEEGHHFG2FHHHH11?GFHGGGGGHFHGHHGGGFHGHHHHHHHHHHHHHHHHGGDDGFHGHFFHH0FEGHHGGECGACFGBGF0EHHHHGGGCAGFHHFHHHHGGHHGGGG.CDGEFGGGGGGGGGGGGGGGGDB?FFFFFFFFFFFFFFFFFFFFFFFEFFFFFFFFFFFFFFFFF/
@M05620:37:000000000-D9766:1:1101:14616:11322 1:N:0:22
AGTGCCAGCTCTCAATCGCACAGGGACCCAGGGGCCTGCCCCCTCCATCAAGAAAACCAAGGACCTCACCCGCAACCTGGGGCACCACCTCCGCAGCTTGGCTGGGACCTATGTGAGTATCCAGCGTAGGAATCTGGGGGTTGGGAAGGAGTGAGGAGTTGGGGAAAGAAAGTCCTAACCGTGGAGGGTTCTGGTAAATGATGGGGTGAGGAGGGGCTCTTTGGCTCCCACCAGTCCCCCTGTCTGGTCTA
+
BBBBBFFFBFFFGFBBA2AFE2FGG22EE22AAEEEFG2GHGCFE125D333BFG2F111111B1B@BGHH0///>13F11>>EE/FE/0B?>EE?EH3FD0BFG/0FE011?222@@FDH22@<C/?CAGFF1DHH0-<A@DGG./<..;C.0;.0:CGHHG-;C.././;9FBFG0FFGAE-.CD?DFFFFFFFFFE///BFFFD?.F./;DBB?-.BFFFEFBFF.9F9.F/BFFFF-99/9BF/::/
@M05620:37:000000000-D9766:1:1101:23993:11324 1:N:0:22
ACCACACCTTCTACAATGAGCTGCGTGTGGCTCCCGAGGAGCACCCCGTGCTGCTGACCGAGGCCCCCCTGAACCCCAAGGCCAACCGCGAGAAGATGCCCAGGTGAGTGGCCCGCTACCTCTTCTGGTGGCCGCCTCCCTCCTTCCTGGCCTCCCGGAGCTGCGCCCTTTCTCACTGGTTCTCTCTTCTGCCGTTTTCCGTAGGACTCTCTTCTCTGACCTGAGTCTCCTTTGGAACTCTGCAGGTTCTA
+
ABBBBABAFFFFGGGGGGAFGGHHGGGBFFHHHFGGDFECGHHHHGGGGGGGGHHHHHHEFFFGGGGGGGGHHHHGGGGHGHHHHGGGGG/BCGHFHHHHHHHGHHHHHHGGHHGGGGGHHHHHHHHHHHGHHGGGFGHGHHGHHGGGGGGGGGGGGG-ABFGGGGFFFFFFFFFFFFFFFFFFFFFFFFFFFFAFFFFFFFFFFFFFFFFFFFFFFFFFFFFFFFF;BFFFFFFEFFFFFFFFFFFFFFB
@M05620:37:000000000-D9766:1:1101:26452:11338 1:N:0:22
AGTGCCAGCTCTCAATCGCACAGGGGACCCAGGGCCTGGCCCCTCCATCCAGAAAACCTATGACCTCACCCGCTACCTGGAGCACCAACTCCGCAGCTTGGCTGGGACCTATGTGAGTATCCAGCGTAGGAATCTGGGAGTTGGGGAGGAGTGAGGAGTTGGGGAAAGACAGTCCTAACCGTGGAGGGTTCTGGTAAATGATGGGGTGAGGAGGGGCTCTTTGGCTCCCACCAGTCCCCCTGTCTGGTCTA
+
AAAABF5FAFFFGGFFBAFFGCGFGGGGGGHHFGGEFFHHGHEHGGFHHHHHBGCHHGHFGHBHHHHHHHHGG?FGHHHHGCGFHHHGGHHHGG/@EGHHGHHGGGFHGHHHHHHHHHHHHHHHHGGGGGHHHHHHHHHGGHHHGGGGGGGHHHHHHGHHGHGGGGHHHHHHHHHHHHHHGGGGGGGGCFFGGGFGGFGGGGGGGGFBFFFFFFBBBBFFFFFFFFFFFFFFFFFFFFFFBFFFFFFFFF9
@M05620:37:000000000-D9766:1:1101:26433:11338 1:N:0:22
AGTGCCAGCTCTCAATCGCACAGGGGACCCAGGGCCTGGCCCCTCCATCCAGAAAACCTATGACCTCACCCGCTACCTGGAGCACCAACTCCGCAGCTTGGCTGGGACCTATGTGAGTATCCAGCGTAGGAATCTGGGAGTTGGGGAGGAGTGAGGAGTTGGGGAAAGACAGTCCTAACCGTGGAGGGTTCTGGTAAATGATGGGGTGAGGAGGGGCTCTTTGGCTCCCACCAGTCCCCCTGTCTGGTCTA
+
BBABBFFFBFFFGG5GGGGGGGHHGGGGGGHHGFGGGGHHHHGHGGHHHHHHHHHHHGHHHHHHHHHHHHHGGGGGHHHHGHHHHHHHGHHHGGGGGHHHGHHGGGHHGHHHHHHHHHHHHHHHHGGFGGHHHHHHHHGGGHHHGGGGGGEGHHHHGGHHHHGGGDHHHHHHHHHHHHHHGGGG?GGGEFFGGGFGGGGGFGGGGGFF?FF/DFFFFFFFFFFFFFFFFFFFFFFFFFFFFFFFFFFFFFF
@M05620:37:000000000-D9766:1:1101:9477:11340 1:N:0:22
AGTGCCAGCTCTCAATCGCACAGGGGACCCAGGGCCTGGCCCCTCCATCCAGAAAACCTATGACCTCACCCGCTACCTGGAGCACCAACTCCGCAGCTTGGCTGGGACCTATGTGAGTATCCAGCGTAGGAATCTGGGAGTTGGGGAGGAGTGAGGAGTTGGGGAAAGACAGTCCTAACCGTGGAGGGTTCTGGTAAATGATGGGGTGAGGAGGGGCTCTTTGGCTCCCACCAGTCCCCCTGTCTGGTCTA
+
AA>AAFFFAFFFGGGGGGGCGGHDGGGGGGHHEEFGGGHHHHGHGGHHHGHHHHHGHGHHHHHHHHHHHFHGG/EFHHHHGGHHHH1?EHHHEGFGFHGFEHFGGGGHGHGHHGDGGHHHHHHHFCGDGGGHHHHFHHCFCGDGFGFCGFGHFFDCFGHFHFGGGGHFHGFHGHHHHHHHGGEGDEDGGFFGFFFFGBGFGGGGGGD>?FFFFFFFFFFFFFFFFFFFEFFFEFFFFFFFFFFFFFFFFF/
@M05620:37:000000000-D9766:1:1101:13908:11360 1:N:0:22
ACCACACCTTCTACAATGAGCTGCGTGTGGCTCCCGAGGAGCACCCCGTGCTGCTGACCGAGGCCCCCCTGAACCCCAAGGCCAACCGCGAGAAGATGAGGGCCCGCTACCTCTTCTGGTGGCCGCCTCCCTCCTTCCTGGCCTCCCGGAGCTGCGCCCTTTCTCACTGGTTCTCTCTTCTGCCGTTTTCCGTAGGACTCTCTTCTCTGACCTGAGTCTCCTTTGGAACTCTGCAGGTTCTAGATCGGAAG
+
CCCCCBCCFFFFGGGGGGGGGGHHGGGGHGHHHGGGGGGGGHHHHGGGEGGGHHHHHHHGGGGGGGGGGGGHHHHGGGFHGHHHHGGGGGGGGGHGHHHHHGGGGFGGGGHHHHHHHHHFGGHHGGGGGHGGHGHHHHGHHHHHGGGGGGGGGGGGGGGGFFFFFFFFFFFFFFFFFFFFFFFFFFFFFFFFFFFFFFFFFFFFFFFFFFFFFFFFFFFFFFFFFFFFFFFFFFFFFFFFFFFFFFFDF9;
@M05620:37:000000000-D9766:1:1101:4154:11368 1:N:0:22
ACCACACGTTCTACAATGCGCTGCGTGCGGCTCCCGAGGAGCACCCCGTGCTGCTGACCGAGGCCCCCCTGAACCCCAAGGCCAACCGCGCGAAGATGCCCAGGTGAGTGGCCCGCTACCTCTTCTGGTGGCCGCCTCCCTCCTTCCTGGCCTCCCGGCGCTGCGCCCTTTCTCACTGGTTCTCTCTTCTGCCGTTTTCCGTAGGACTCTCTTCTCTGACCTGAGTCTCCTTTGGAACTCTGCAGGTTCTA
+
AAAAAAA1BCFAGDG1BG11EAEEGE?000A/A/AA/EEE?GHFHGG/>>BF1GCEHHB>/E/EGCGGGEAFGFHGGC/GF<F<<FCCGG/@/<CADF<<FFGFFGGHGF<CFHCC??CFCCG0CGBGGH.GF9@AGBA9BFC/0;FBCFFGG..AB?-9@-;B@@F@@FFFBFFFF/FFFFFFFF/F/;FFF@FBFFFFFBAB?/FFF/9FFFFFBF/FFFF/FBF/BFFFBFFFFFFFFFFBFFFFBB9
@M05620:37:000000000-D9766:1:1101:6116:11374 1:N:0:22
AGTGCCAGCTCTCAATCGCACAGGGGACCCAGGGCCTGGCCCCTCCATCCAGAAAACCTATGACCTCACCCGCTACCTGGAGCACCAACTCCGCAGCTTGGCTGGGACCTATGTGAGTATCCAGCGTAGGAATCTGGGAGTTGGGGAGGAGTGAGGAGTTGGGGAAAGACAGTCCTAACCGTGGAGGGTTCTGGTAAATGATGGGGTGAGGAGGGGCTCTTTGGCTCCCACCAGTCCCCCTGTCTGGTCTA
+
AAAABFFFCFFFGGGGGGGFGGGHGGGGGGHHGGGGGGHHHHGHGGGHHHGHHGHHHGHHHHHHHHHHHHHGGGGGHHHHHHHGHHHHGHHHGGCFGHHHGHHGGGHHGHHHHHHHHHHHHHHHHGGGGGHHHHHHHHHGEHHHGGGGGGGHHHHHHGHHHHGGGGHHHHHHHHHHHHHHGGGGGGGGEGGGGGFGGGGGGGGGGGFFFFFFFFFFFFFFFFFFFFFFFFFFFFFFFFFFFFFFFFFFFF9
@M05620:37:000000000-D9766:1:1101:20592:11376 1:N:0:22
GAGGCTGCTTTGGAAGAACCTCATAGATTACTGCAACAGTTCCCCCTTGACCTGGAAAAGTTTCTTGCCTGGCTTACAGAAGCTGAAACACCCCGTAAGGTCCTACAGGATGCTACCCGTAAGGAAAGGCTCCTAGAAGACTCCAAGGGAGTAAAAGAGCTGATGAAACAATGGCAAGTAAGTCAGGCATTTCCGCTTTAGCACTCTTGTGGATCCAATTGAACCATGCTCAGCATTTGTACTTGTAACTG
+
BABBABFAFFFFGGGGGFFGGGBGFHH6FDGHHABGFFGHHHGHHGG2BFFHHHHGHHEFGGHHHHHHHHGHHHHHHHHHHHHHHHHHHHHGGGGGGGHHHH3FHHHHHHHHHHEHHBEEEGHHHHHHFGHHGHHHHGFFFHHHHFHGGHGGGHGHHGHHHHHHHHHHHHHHHHHHGGGGFHGHHHGHEHHHHHGGGGGGHFHCG/;CHGHGBF:;0;GHHHG9.;C09;0CFFG;FGBBBCFGGFGGGGG
@M05620:37:000000000-D9766:1:1101:14339:11378 1:N:0:22
GAGGCTGCTTTGGAAGAAACTCCTAGATAACTGCACCCGTTCCCCCTGACCCTGTAACCGTTTCTTGCCTGGCTTACAGAAGCTGCAACCACCCGTCAGGTCCTACAGGATGCTACCCGTAAGGACCGGCTCCTCGACGCCTCCCCGGGAGTCAACGCGCTGATGAACCCATGGCAAGTCCGTCAGGCCTTTCCGCTTTAGCACTCTTGTGGATCCCATTGACCACTTCTCAGCATTTGTCCTTGTAACTG
+
BABBBBFBFFFFGGGGGBBGFGCG4AFG6DFHGHG4F22BBFGHHGGG23BBBF3DD53ABFGAFG55BGHHHHGFGHHDCGHFB333F1BFGGGG11?FHHHH@FGHHBGHHH4FHH/E//?G30/<BGGGGHFG//</>FGH//>@FGGGBG00<-;CGG.=GHH0C.;F9FFGGGG00;EFGGGG.CFGGGGGFFFFFFFFFFFFFFFF/BFF./;FF//;BAFBFFF/FF/BFFFF/BFFFF//;B9
@M05620:37:000000000-D9766:1:1101:14364:11389 1:N:0:22
GAGGTTGCTTTGGAAGAAACTCATAGATTACTGCAACAGTTCCCCCTGGACCTGGAAAAGTTTCTTGCCTGGCTTACAGAAGCTGAAACAACCCGTAAGGTCCTACAGGATGCTACCCGTAAGGAAAGGCTCCTAGAAGACTCCAAGGGAGTAAAAGAGCTGATGAAACAATGGCAAGTAAGTCAGGCATTTCCGCTTTAGCACTCTTGTGGATCCAATTGAACAATTCTCAGCATTTGTACTTGTAACTG
+
>3AA3BC4BBB4F45BAC4BEGDGFCGAFG4BD54B42BFGD532AA22B2BGGEG332ABAHBDGG53BAABBG3BABAFF3BG33@BB?B11/?>EFFHFFDFG3FCFHHFHDFE0??>ABGDGG00?BFAC3BBFFF011BBFG/?FBECBDF>F@???FDD1DDFCG?1FFCFG1>GF1<<<<FC<0000.C<..0=0=C0/<GC0CEF0:/:CCCGFHFFGG;;C99BBFBFGG090;C00;C0;0
@M05620:37:000000000-D9766:1:1101:14351:11402 1:N:0:22
GAGGCTGCTTTGGAAGAAACTCATAGATTACTGCAACAGTTCCCCCTGGACCTGGAAAAGTTTCTTGCCTGGCTTACAGAAGCTGAAACAACCCGTAAGGTCCTACAGGATGCTACCCGTAAGGAAAGGCTCCTAGAAGACTCCAAGGGAGTAAAAGAGCTGATGAAACAATGGCAAGTAAGTCAGGCATTTCCGCTTTAGCACTCTTGTGGATCCAATTGAACAATTCTCAGCATTTGTACTTGTAACTG
+
BBBBBBFBFFFFGFFGGG4FGGHHHGHHHHFHHHFHFHHHHDFFGFFFACGGHGFFAACGFHHHHHGBBFGHHHHEBBGGHHGHGBBGFFFGEE?EEFGHHGFHHHHHHHHHHHHGHHGEEDHGHEGBBGHHGHGGHHHHGGGHGHHFAEGGGHHF@FGGHHHHHHHFGHGHGHHHFG1FHHGFHHGGCCGDFFGGGGGHHFHHC/CGHCGGHCFG:GGCGFFFFFFFCF;BBBFFGGGFFGFGGBFFFBF
@M05620:37:000000000-D9766:1:1101:4298:11414 1:N:0:22
GGTGCCAGCTCTCAATCGCACACGTCTGAACTGCACTCACTCCGGAGACTCCCGGATGACGTCTTTTGCTTGCGAAAAGAAATTTGTCACTCTTCCACTTATCCCCCAAAAAAACAACAAGGGAGAATACTAAAAACAGAGAAACTAACAAAACAATCAAAACACTTACAAAGAGATCATAAAGAACCAAAAATACACAGTCTCCATAAAATAAAAACAAGAACTAGACTTATCTTTTAATAATCACATGC
+
1>>AA11BACB311BBF1AA1ABF0B0B1FFG1B11BFG1FBFBE/EC/11BBAAAEE1BBCEHG2DB1@DB//////0/001@122221@11BBB1>BB12B11///?0/<////<///0//<//011111111<//00001>01111>100<..0<0000...0000<00////000000000.;.....9900090.99;090;0;090000;0...///////////9////9///////;/9/;//
@M05620:37:000000000-D9766:1:1101:19710:11420 1:N:0:22
AGTGCCAGCTCTCAATCGTACAGGGGACCCAGGGCCTGGCCCCTCCATCCAGAAAACCTATGACCTCACCCGCTACCTGGAGCACCAACTCCGCAGCTTGGCTGGGACCTATGTGAGTATCCAGCGTAGGAATCTGGGAGTTGGGGAGGAGTGAGGAGTTGGGGAAAGACAGTCCTAACCGTGGAGGGTTCTGGTAAATGATGGGGTGAGGAGGGGCTCTTTGGCTCCCACCAGTCCCCCTGTCTGGTCTA
+
A>1>AFFFAFFFGGGGGGCGGGHFGGEGGGCA0ABECFHHGHGGGGFHHHCFFFHHGFFHHHGHHHHFHF0>F>EEHFHHGGHHHH0?EGHGFGGGGHHHGHBFGGHHGHHGHHGHFFHHHGFHHGGGGGGHGHHFGHFFCHFB@CA@?EEFGBGGFFHGHECGG?CC:GFHFHHE:;GGGGG@BEB@BFGGGFBFGGGGGGGFGGB@EFEFFF@?@@FFFFFFFFFE--ABFFFFFFFF-EFFFFFFFFB
@M05620:37:000000000-D9766:1:1101:19173:11425 1:N:0:22
AGTGCCAGCTCTCAATCGCACAGGGGACCCAGGGCCTGGCCCCTCCATCCAGAAAACCTATGACCTCACCCGCTACCTGGAGCACCAACTCCGCAGCTTGGCTGGGACCTATGTGAGTATCCAGCGTAGGAATCTGGGAGTTGGGGAGGAGTGAGGAGTTGGGGAAAGACAGTCCTAACCGTGGAGGGTTCTGGTAAATGATGGGGTGAGGAGGGGCTCTTTGGCTCTCACCAGTCCCCCTGTCTGGTCTA
+
A3AABFF@AFFFDGGGGCEGGGGAFEEGGG2FF2AA2AFFGHGHGGFFHA3FD33BGEFAFG5GH5F@GHG@EE/EGFGHGGHFGHGGGBEGF?/@@FFHDH3FEEHHGHFBFF2BF1B?FHFHFC?ADEHHHHFHHHFEGHHHCCEGGGGGGDGHFDH/GHGGGGEHHHHHHHHHHHGH@AEGDFGG.9ABGE;FGGFGGBGFG?;=AFFFFF?9?-AFFFFFF/B//;BFFF/BFFED-.BFFFE/://
@M05620:37:000000000-D9766:1:1101:3300:11442 1:N:0:22
ACCACACCTTCTACAATGAGCTGCGTGTGGCTCCCGAGGAGCACCCCGTGCTGCTGACCGAGGCCCCCCTGAACCCCAAGGCCAACCGCGAGAAGATGAGGGCCCGCTACCTCTTCTGGTGGCCGCCGCCCTCCTTCCTGGCCTCCCGGAGCTGCGCCCTTTCTCACTGTTTCTCTCTGCTGCCGTTTTCCGTAGGACTCTCTTCTCTGACCTGAGTCTCCTTTGGAACTCTGCAGATTCTAGATCGGAAG
+
AABABBBBFFFFGGGGGGGGGGHHGGGGGDGHHGGGGGGGEHCHHGGGGGGGEHHHHHHG?EEGGGGGGGGHCGHGGGEHGHHHAFGGGFGGG/F2GHH<<?/<>/<><A0<GFFDDHF10CHF-C@-:@--CFFBG/;09.;09.E.-9AF.BG-@A-BFBBFFFFB9/:BFFFFFF/;BFFA9D.BEFFD/;A.//BFBFF/////9B/:FBFF/;//;/B/9//B/BFF/9/9///99;//9/;..9.
@M05620:37:000000000-D9766:1:1101:3301:11460 1:N:0:22
ACCACACCTTCTACAATGAGCTGCGTGTGGCTCCCGCGGAGCACCCCGTGCTTCTGACCGAGGCCCCCCTGAACCCCAAGGCCAACCGCGAGAAGCTGAGGGCCCGCTACCTCTTCTTGTCGCCGCCTCCTTCCTTCCTTGCCTCCCGGCGCTGCGCCCTTTCTCCCTCGTTCTCTCTTCTTCCGTTTTCCGTCGGACTCTCTTCTCTTCCCTGCGTCTCCTTTAGCACTCTGCAGGTTCTCGATCGGCAG
+
>AAAAAA>FFFFGGGFGGG5FGHFGGGG4EGHHFE?2EEA0E1FHGGFEEEG5FHBGGHG/>/>FEGGGGEB3BGEGGGHGHH//FDFGCCD//C1?CB0?/?>->--<-/=GD0=D0000.;C-;:;.;9CFGG9CFC00/;;FEG;-@BFF-A9;DF-9/;9B;BFBA.:AEFBFFFBB/9/.;F/AF/.;99>;@;FFFF/9////;9FF/;-:;DFBB9//9//;BFF9B//.9;B//.999@D---
@M05620:37:000000000-D9766:1:1101:18445:11462 1:N:0:22
ACCACACCTTCTACAATGAGCTGCGTGTGGCTCCCGAGGAGCACCCCGTGCTGCTGACCGAGGCCCCCCTGAACCCCAAGGCCAACCGCGAGAAGATGCCCAGGTGAGTGGCCCGCTACCTCTTCTGGTGGCCGCCTCCCTCCTTCCTGGCCTCCCGGAGCTGCGCCCTTTCTCACTGGTTCTCTCTTCTGCCGTTTTCCGTAGGACTCTCTTCTCTGACCTGAGTCTCCTTTGGAACTCTGCAGGTTCTA
+
BBCBCCCCFFFFGGGGGGGGGGHHGGGGHGHHHGGGGGGFGHHHHGGGGGGGHHHHHHHGGGGGGGGGGGGHHHHGGGGHGHHHHGGGGGGGGGHHHHHHHHHGHHHHHHGGHHGGGGGHHHHHHHHHHHGHHGGGGGHGHHGHHGGGGGGGGGGGGG?BGGGGGGFFFFFFFFFFFFFFFFFFFFFFFFFFFFFFFFFFFFFFFFFFFFFFFFFFFFFFFFFFFFFFFFFFFFFFFFFFFFFFFFFFFFF
@M05620:37:000000000-D9766:1:1101:15879:11464 1:N:0:22
ACCACACCTTCTACAATGAGCTGCGTGTGGCTCCCGAGGAGCACCCCGTGCTGCTGACCGAGGCCCCCCTGAACCCCAAGGCCAACCGCGAGAAGATGAGGGCCCGCTACCTCTTCTGGTGGCCGCCTCCCTCCTTCCTGGCCTCCCGGAGCTGCGCCCTTTCTCACTGGTTCTCTCTTCTGCCGTTTTCCGTAGGACTCTCTTCTCTGACCTGAGTCTCCTTTGGAACTCTGCAGGTTCTAGATCGGAAG
+
CCCCCCCCFFFFGGGGGGGGGGHHGGGFHGHHHGGGGGEGGHHHHGGGGGGGHHHHHHHGGGGGGGGGGGGGHHHGGGGHGHHHHGGGGGCGGGHHHHHHHGGGGGGGGGHHGHHHHHEGHGHHGFGGGHGHHGHHHHHHHHGHGGGGGGGGGGGGGGGGFFFFFFFFFFBFFFFFFFFFFFFFFFFFFFFFFFFFFFFFFFFFFFFFFFFFFFFFFFFFFFFFFFFFFFFFFFFFFFFFFFFFFFFFFFD
@M05620:37:000000000-D9766:1:1101:12709:11477 1:N:0:22
AGTGCCAGCTCTCAATCGCACAGGGGACCCAGGGCCTGGCCCCTCCATCCAGAAAACCTATGACCTCACCCGCTACCTGGAGCACCAACTCCGCAGCTTGGCTGGGACCTATGTGAGTATCCAGCGTAGGAATCTGGGAGTTGGGGAGGAGTGAGGAGTTGGGGAAAGACAGTCCTAACCGTGGAGGGTTCTGGTAAATGATGGGGTGAGGAGGGGCTCTTTGGCTCCCACCAGTCCCCCTGTCTGGTCTA
+
BBAABFFFBFFFGGGGGGGFFEHHGGGGGGHHGGGGGGHHHHGHGGHHHHGHGEGHHGHHHHHHHHHHHHHGGGGGHHHHHHHHHHHHGHHHGGEGGHHHGHHGGGHHGHHHHHHHHHHHHHHHHGGGGGHHHHHHHHGGGHHHGGGGGGGHHHHHHGHHHHGGGGHHGGHHHGHHHHHHGGGGGGGGDGGGGGGGGGGGGGGGGGFFFFFFFFFFFFFFFFFFFFFFFFFFFFFFFFFFFFFFFFFFFF9
@M05620:37:000000000-D9766:1:1101:23397:11492 1:N:0:22
GAGGCTGCTTTGGAAGAAACTCATAGATTACTGCAACAGTTCCCCCTGGACCTGGAAAAGTTTCTTGCCTGGCTTACAGAAGCTGAAACAACCCGTAAGGTCCTACAGGATGCTACCCGTAAGGAAAGGCTCCTAGAAGACTCCAAGGGAGTAAAAGAGCTGATGAAACAATGGCAAGTAAGTCAGGCATTTCCGCCTTAGCACTCTTGTGGATCCAATTGAACAATTCTTAGCATTTGTACTTGTAACTG
+
BBBBBBFAFFFFGGGGGGCFGGFHHHHHHHHGHGHGGGHHHHHHHGGGHHHHHHHHHHHHHHHHHHHHHHHHHHHGHHHHHHHHHGHHHHGH>>>BEAGH@33B@EG331B3BFDGHFF?EEGF3GB00?BGFHH3FGHHGF2BFGFF///?FFG22F201CDFGHGF1CG1?BGHBE1>1FDGHHG0CB00<<<..<<<0DCHHHC0CC;EF:CGG0;0:CFGGGGBBB0;9B09CFG09;090;;FF0F
@M05620:37:000000000-D9766:1:1101:7260:11497 1:N:0:22
GAGGCTGCTTTGGAAGAAACTCATAGATTACTGCAACAGTTCCCCCTGGACCTGGAAAAGTTTCTTGCCTGGCTTACAGAAGCTGAAACAACCCGTAAGGTCCTACAGGATGCTACCCGTAAGGAAAGGCTCCTAGAAGACTCCAAGGGAGTAAAAGAGCTGATGAAACAATGGCAAGTAAGTCAGGCATTTCCGCTTTAGCACTCTTGTGGATCCAATTGAACAATTCTCAGCATTTGTACTTGTAACTG
+
AAAAABFBFFFFGFGGGGGGGGGHHGHHHHHGHHGGFHHHHHHHHGGGHFHHHHHHBGHHHHHHHHHHHHGFGHHGGGFFHHGHHHFHGHHH>A/E>EGHHHHHHHHFFGH3EFGHHHGGGGHGFHHFF/?FFGGHGGFH2?2BGFHGCGDGHHHHGF2C1FHHHHHHH0F1<>GGHFF<GDFG=1CGHBDGD0<<<EGHHHHHHHHHHHGGHFHHHHHHHHFG0/0;FGFFGGBFGGG0;FGGB90;;FC
@M05620:37:000000000-D9766:1:1101:7842:11509 1:N:0:22
ACCACACCTTCTACAATGAGCTGCGTGTGGCTCCCGAGGAGCACCCCGTGCTGCTGACCGAGGCCCCCCTGAACCCCAAAGCCAACCGCGAGAAGATGAGGGACCGCTACCTCTTCTGGTGGCCGCCTCCCTCCTTCCTGGCCTCCCGGCGCTGCGCCCTTTCTCCCTGGTTCTCTCTTCTGCCGTTTTCCGTAGGACTCTCTTCTCTGCCCTGAGTCTCCTTTGGCACTCTGCCGGTTCTAGATCGGCAG
+
CCDDDDDCFFFFGGGGGGFGGGHHGEGBFGHHHGFGGGGGGHHHHGGGGGGGHHGHHHHFGGGGGGGGGGGHGHHGGGG0FGHHHGGGGG/BFGHHHHFGHGGGGFGG/AGHHHHHHF1><<<GGGCECCEHHGHHHHHH/GHH;CGGG?DGGGGGFFFFFFFFF0BFFFFFFFFFFFFFFFFFFFFFFFFFF.ADFFFFFFFFFFFFF0FFFFBFFFFFFFFFFF00BFFFF:0;D:;EF0;FFBEF-::
@M05620:37:000000000-D9766:1:1101:9987:11514 1:N:0:22
ACCACACCTTCTACAATGAGCTGCGTGTGGCTCCCGAGGAGCACCCCGTGCTGCTGACCGAGGCCCCCCTGAACCCCAAGGCCAACCGCGAGAAGATGCCCAGGTGAGTGGCCCGCTACCTCTTCTGGTGGCCGCCTCCCTCCTTCCTGGCCTCCCGGAGCTGCGCCCTTTCTCACTGGTTCTCTCTTCTGCCGTTTTCCGTAGGACTCTCTTCTCTGACCTGAGTCTCCTTTGGAACTCTGCAGGTTCTA
+
BBBBBBBBFFFFGGGGGGGFGFHHGEGEHDGHHGGGGGGGGHHHHGGGGGGGHGHHHHHGGGGGGGGGGGGHHHHGGGFHGHHHGGGGGG?CCD<GGHHHHHHGHHHGHHGGHHGGGGGHHHHHHHHHHHDGHGGGGGHGHGGHHGGGGBGGGGGGGGAGGGGGGGFFFFFFFFFFFFFFFFFFFFFFFFFFFFFFFFFFFFFFFFFFFFFFFFFFFFFFFFFFFFFFFFFFFFFFFFFFFFFFFFFFFFF
@M05620:37:000000000-D9766:1:1101:7251:11516 1:N:0:22
GAGGCTGCTTTGGAAGAAACTCATAGATTACTGCAACAGTTCCCCCTGGACCTGGAAAAGTTTCTTGCCTGGCTTACAGAAGCTGAAACAACCCGTAAGGTCCTACAGGATGCTACCCTACCGGCAAGGCTCCTCGCCTACTCCACTGGAGTCCACGAGCTGATGAAACCATAGCAAGTCAGTCAGGCCTTTCAGCTTTCGCACTCTTGTGGCTCCAATTGAACAATACTCAGCATTGGTCCTTGTCTCTG
+
AAA3AAFBFFFFGGGGFGGGGGHHHHHHHGHHAGGFFFHGHHHHHGGGHHHHHHHGHGHGBGHHHFGHHHHHHFHFHHHHFGHHHH3@BGHH>1>1>EFHHH33F3@B?G33BBFFFH320B/E/>EGG/?0FG2//</<222@F@2@200?01?1?@/-.><GF111>0<100<=0CD0G0=DG0<<./;:C0;CHGF0::A:-;;09;B..9;./CFFFBG00:00;0009C09;00/9;;:B///;99
@M05620:37:000000000-D9766:1:1101:3140:11521 1:N:0:22
ACCACCCCTTCTCCAATGAGCTGCGTGTTGCTCCCGCGGCTCCCCCCGTGCTTCTGACCGAGTCCCCCCTGCCCCCCAAGGCCACCCGCTAGACGATGCGGGCCGGCTACCTCTTCTGGTGGCCGCCTCCCTCCTTCCTGGCCTTCCGGCGCTGCGCCCTTTCTCACTGGTTCTCTCTTCTGCCGTTTTCCGTAGGACTCTCTTTTCTGCCCTGCGTCTCCTTTGTCACTCTGCCTGCTCTAGATGGGCAG
+
>11>>1ADAFFF1BG13BFBBBFAEFFG00DFBBF00AE//BAFGGGG??E/1@1BBGHG/E?FGBFFGGG/>FFEGC/?<F?GCGG/>/</11//?//<--@--<A@./=:CGGHH00;/:9A@?@BBACBFBFGBFBB/CFF;;9B?-;;@-;>@--;/9;9B/;BBF/9B/9;;;/FF//9@9B/999;B;-9/BBFBFB9/;B////9FF->9;AF/;:FB///::FFF/9/;;;;F///;/9-9B-
@M05620:37:000000000-D9766:1:1101:25602:11524 1:N:0:22
ACCACACCTTCTACAATGAGCTGCGTGTGGCTCCCGAGGAGCACCCCGTGCTGCTGACCGAGGCCCCCCTGAACCCCAAGGCCAACCGCGAGAAGATGCCCAGGTGAGTGGCCCGCTACCTCTTCTGGTGGCCGCCTCCCTCCTTCCTGGCCTCCCGGAGCTGCGCCCTTTCTCACTGGTTCTCTCTTCTGCCGTTTTCCGTAGGACTCTCTTCTCTGACCTGAGTCTCCTTTGGAACTCTGCAGGTTCTA
+
CCCCCCCCFFFFGGGGGGGGGGHHGGGFHGHHHGGGGGGGGHHHHGGGEGGGHHHHHHHGGGGEGGGGGGGHGHHGGGGHGHHHHGGGGGGGGGHHHHGHGFGGHHHHHHGGHHGGGGGHHHHHHHHHHHGHHGGGGGHGHHGHHGGGGGGGGGGGGGGGGGGGGGFFFFFFFFFFFFFFFFFFFFFFFFFFFFDFFFFFFFFFFFFFFFFFFFFFFFFFFFFFFFFFFFFFFFFFFFFFFFFFFFFFFFF
@M05620:37:000000000-D9766:1:1101:8535:11530 1:N:0:22
ACCACACCTTCTACAATGAGCTGCGTGCGGCTCCCGAGGAGCACCCCGTGCTGCTGACCGAGGCCCCCCTGAACCCCAAGGCCAACCGCGAGAAGATGCCCAGGTGAGTGGCCCGCTACCTCTTCTGGTGGCCGCCTCCCTCCTTCCTGGCCTCCCGGAGCTGCGCCCTTTCTCACTGGTTCTCTCTTCTGCCGTTTTCCGTAGGACTCTCTTCTCTGACCTGAGTCTCCTTTGGAACTCTGCAGGTTCTA
+
BBBBBBBBFFFFGGGFFF5FGGHHGEG22A2AEAFAEEEG11GBEGGG?EGG5D3BFGEEE//EFGGGG//FH3GEFAEHGEHHHEDCCG<<CGGBFFBGHGFGHHHHHHGGGHGGGCGHHHHHHHHHHHGHHGGGGGGGGGGGGGGGGGGGGGGGGGADGFFFFFFFFFFFFFFFFFFFFFFFFFFFFFFFFFDFFFFFFFFFFFFFFFFFFFFFFFFFFFFBFFFFFFFFFFFFFFFFFFFFFFFFFFB
@M05620:37:000000000-D9766:1:1101:7922:11547 1:N:0:22
GAGGCTGCTTTGGAAGAAACTCATAGATTACTGCAACAGTTCCCCCTGGACCTGGAAAAGTTTCTTGCCTGGCTTACAGAAGCTGAAACAACCCGTAAGGTCCTACAGGATGCTACCCGTAAGGAAAGGCTCCTAGAAGACTCCAAGGGAGTAAAAGAGCTGATGAAACAATGGCAAGTAAGTCAGGCATTTCCGCTTTAGCACTCTTGTGGATCCAATTGAACAATTCTCAGCATTTGTACTTGTAACTG
+
A11AAAFACFFFGGGF1GGBGFHHHGHFFGHHGHHGFHHHFGFFHGCFE0FGGHHGHHHFFGHHHGHGHGHEFFGHHEGGFHHHFHHFHCHGEE>>>AGHGHGHGHGHFHBGHHH1CGEECEAFHGGCGH10FHHHEF1CCGCCB11CCHGG0FFH1/FGFHHH1FHGFBCDGGHHHAGDFBFFFFHFFHHHGHC?<.EF0GBGGGHH0;C.00:GHGHHGFGGGGGGGEGFGGGGGGGGBFGGFFGGFBB
@M05620:37:000000000-D9766:1:1101:13092:11576 1:N:0:22
GAGGCTGCTTTGGCAGAAACTCATAGATTACTGCAACAGTTCCCCCTGGACCTGGAAAAGTTTCTTGCCTGGCTTACAGAAGCTGACACAACTCCTACAGGATGCTACCCGTAAGGAAAGGCTCCTAGAAGACTCCAAGGGAGTAACAGAGCTGATGAAACAATGGCAAGTAAGTCAGGCATTTCCGCTTTAGCACTCTTGTGGATCCAATTGAACAATTCTCAGCATTTGTACTTGTAACTGACAAGCCA
+
A1>AAA@AFFF@C11ACFGGGF1FG31DFFGGBGGFHHGHHHHHHGGGGFHHFFHFG10FBBHHH1BGHHH/B0BBGHFGFFGHF101BGEEBGFHFHGCE01FFGGHFGE?/>>C1>E>CCFG>GHGGFFBFGGHCG1/<?/?B12B<0FGGG1<>GHHHHEHFFH01/FF11<F<?FGHHFHHFCCGAGF0DDDHFH0<=<<DGGH00CG0;GFH:GFHFFHGHFFHGEF0;FGBF00;FFBFGG.;A/
@M05620:37:000000000-D9766:1:1101:5564:11578 1:N:0:22
AGTGCCAGCTCTCAATCGCACAGGGGACCCAGGGCCTGGCCCCTCCATCCAGAAAACCTATGACCTCACCCGCTACCTGGAGCACCAACTCCGCAGCTTGGCTGGGACCTATGTGAGTATCCAGCGTAGGAATCTGGGAGCTGGGGAGGAGTGAGGAGGTGGGGAAAGACAGTCCTAACCGTGGAGGGTTCTGGGAAATGATGGGGTGAGGAGGGGCTCTTTGGCTTCCACCAGTCCCCCTGTCTTGTCTA
+
>>>AA@5FAFFFGGFGGAFFEEBF2EEEEGHHFGGGAAFBBGG1EFFHFFEGFF3A3B3FGFBGFGFFGG1>EE?EH3GBFHH?B?FEE?FGGE/>E3FGGHH/??B0/B?11B?F1B?FGHEHHG?/>?1@1@<F1<0//?10?<FDG.CH.<0.<<.<.C:-.:C:/GF:CCHHG09CBEE-:EGG.=9B00/;/.;009/;.;A9.AFEDABBB;.FF/;:;9.9;/FFE9/BBFE.-9;://9:;B/
@M05620:37:000000000-D9766:1:1101:23741:11600 1:N:0:22
AGTGCCAGCTCTCAATCGCACAGGGGACCCAGGGCCTGGCCCCTCCATCCAGAAAACCTATGACCTCACCCGCTACCTGGAGCACCAACTCCGCAGCTTGGCTGGGACCTATGTGAGTATCCAGCGTAGGAATCTGGGAGTTGGGGAGGAGTGAGGAGTTGGGGAAAGACAGTCCTAACCGTGGAGGGTTCTGGTAAATGATGGGGTGAGGAGGGGCTCTTTGGCTCCCACCAGTCCCCCTGTCTGGTCTA
+
AABAAFBFAFFFFDGGGGEEEGHHGFGGGGHGGFGGGGHHHHGHGGFDGHHHGFHHHGHGHHHHHHFHHHHFGGCGHHHHHHGGHHHHGHHHGFGGGGHHGHHGGGHHGHGHHHFHHGHHHHHHHGEFGGHGHHHHGHHGGHHGGGGGGGGFHGHHHDCGH/AFGGHHHHHHGGHHHHGHGGGGGGGG.:AFFGBFGGGGGGFFFGFFFFFFFFFFFFFFFFFFFFFAAFFFFFFFFFA?DAFFFFFFBFF
@M05620:37:000000000-D9766:1:1101:7799:11613 1:N:0:22
ACCACACCTTCTACAATGAGCTGCGTGTGGCTCCCGAGGAGCACCCCGTGCTGCTGACCGAGGCCCCCCTGAACCCCAAGGCCAACCGCGAGAAGATGCCCAGGTGAGTGGCCCGCTACCTCTTCTGGTGGCCGCCTCCCTCCTTCCTGGCCTCCCGGAGCTGCGCCCTTTCTCACTGGTTCTCTCTTCTGCCGTTTTCCGTAGGACTCTCTTCTCTGACCTGAGTCTCCTTTGGAACTCTGCAGGTTCTA
+
AAABBBBBFFFFGGGGGGGGGGHHGGGFHGHHHGGGGGGGGGHHHGGGGGGGHHGHHHHFEGGGFGGGGGGHHHHEGGGHGHHHHFGGGGDFGGHHHHHHHHFGHHHEHGGGHHCFCDGHGHGHHHFGGHDHHGGGGGHGHHGHHGGFFBFGFFGGGF-ADGGGDGFFFFFFFFFFFEFFFFFFFFFFFFFFFFDFFFFFFFFFDFBBFFFFFFFFFFFFFFFFFFFFFFFFFF/:FFFFFFBFFFFFFF;
@M05620:37:000000000-D9766:1:1101:21590:11613 1:N:0:22
GAGGCTGCTTTGGAAGAACCTCATAGATTACTGCAACAGTTCCCCCTGGACCTGGAAAAGTTTCTTGCCTGGCTTACAGAAGCTGAAACACCTCGTTACGTCATTCTGGCCGCAACCCAAGGCGCCTAGAACATCGCAACCTACTAAAACATCTCATAACAGAAGAGCAAGTAACACGTCCATCAGCTCTTTACGCTTTCGCACTATCGAATTTAACAATTCTCAATACTCGGACTTTTTACTTGCAACTG
+
AA>AAACAFFDFG1AB1A1ABBFAGHEFG1GFEBA1FGGGFGDGHGEAF0FGGFHBBDGFAGGHGEFFFGHFFABCFGHFFBGGHGFBGF0B00//??//B0/B2B22BB0>//>/>////////<//BB11B11/??//00@<1?111?/1?1<@1111110111001<0>100=/..<<.=00<00/;;:CFC?:EE0...--0;0../0.;;0BB0:000;;;;;/;0;.;-9;;/9;:B///99///
@M05620:37:000000000-D9766:1:1101:22338:11615 1:N:0:22
ACCACACCTTCTACAATGAGCTGCGTGTGGCTCCCGAGGAGCACCCCGTGCTGCTGACCGAGGCCCCCCTGAACCCCAAGGCCAACCGCGAGAAGACGCCCAGGTGAGTGGCCCGCTACCTCTTCTGGTGGCCGCCTCACTCCTTCCTGGCCTCCCGGAGCTGCGCACTTTCTCACTGGCTCTCTCTTCTGCCGTTTTCCGTAGGACTCTCTTCTCTGACCTGAGTCTCCTTTGGAACTCTGCAGGTTCTA
+
AAA1AAAAFFFFGFGB3F1AGFHHGAAA00BG1AF00EGEGHHHHGGGCAFFFHGCGHGG?EEGG/FGGGE0F1GGGG/G//GHHG//BC///B<10<<//C<FFGHF1?.F<<---<@GGHBDGD<0=C..C:-@CC/;B9B0C0/0;/.:B.9..;--99FG;=---9/9BFFBBB--;BFF/BFFFF///@BFBAB9-B9ABB;BFFFFFFF//;//;BFB-BF/9/BFBF//BFFFFFBFB-F;FFB
@M05620:37:000000000-D9766:1:1101:18336:11619 1:N:0:22
AGTGCCAGCTCTCAATCGCACAGGGGACCCAGGGCCTGGCCCCTCCATCCAGAAAACCTATGACCTCACCCGCTACCTGGAGCACCAACTCCGCAGCTTGGCTGGGACCTATGTGAGTATCCAGCGTAGGAATCTGGGAGTTGGGGAGGAGTGAGGAGTTGGGGAAAGACAGTCCTAACCGTGGAGGGTTCTGGTAAATGATGGGGTGAGGAGGGGCTCTTTGGCTCCCACCAGTCCCCCTGTCTGGTCTA
+
AA>>AFFFBFFFGGGGGGGGGGHHGGGGGGGHGGGGGGHHHHGHGGHGHHGHHHHHHGHHHHHHHHHHHHHGGGGGHHHHGHHHHHHGGHHFFGGGGHHHGHHGGGHHGHHHHHHHHBFGHHHHHGGGGGHHGHHHHHFGGHHHGGEGGDDHHFHHHGHHHHGGG?CGCHHHHHHHGHHHA.CA?EGGGGGGGGFGGGGGGGFGGBFFFFFFFFFFFFFFFFFFFFFFFFFFEFFFFFFFFFFFFFFFFFB
@M05620:37:000000000-D9766:1:1101:13265:11624 1:N:0:22
ACCACACCTTCTACAATGAGCTGCGTGTGGCTCCCGAGGAGCACCCCGTGCTGCTGACCGAGGCCCCCCTGAACCCCAAGGCCAACCGCGAGAAGATGAGGGCCCGCTACCTCTTCTGGTGGCCGCCTCCCTCCTTCCTGGCCTCCCGGAGCTGCGCCCTTTCTCACTGGTTCTCTCTTCTGCCGTTTTCCGTAGGACTCTCTTCTCTGACCTGAGTCTCCTTTGGAACTCTGCAGGTTCTAGATCGGAAG
+
BBBBBABBFFFFGGGGGGGGGGHHGGGEHGHHHGGGGGGFGHHHHGGGEGGGHHHFHHHGGGEGGGGGGGGHHHHGGGGHGHHHEGGGGGGGGDHHHHGHHGGGGGGGGGHHHHHHHHGGHGHHGGGGGHGHHGHHHHHHHHHHGGGGGFGGGGGGGGGGFFFFFFFFFFBFFFFFFFFFFFFFFDFFFFFFFFFFFFFFFFFFEFFFFFFFFFEFFFFFFFFFFFFFFFFFFFFFF?FFFBFFFFED?E9
@M05620:37:000000000-D9766:1:1101:17350:11625 1:N:0:22
AGTGCCAGCTCTCAATCGCACAGGGGACCCAGGGCCTGGCCCCTCCATCCAGAAAACCTATGACCTCACCCGCTACCTGGAGCACCAACTCCGCAGCTTGGCTGGGACCTATGTGAGTATCCAGCGTAGGAATCTGGGAGTTGGGGAGGAGTGAGGAGTTGGGGAAAGACAGTCCTAACCGTGGAGGGTTCTGGTAAATGATGGGGTGAGGAGGGGCTCTTTGGCTCCCACCAGTCCCCCTGTCTGGTCTA
+
ABAABFFFCFFFGGGGGGGGGGHHGFGGGGHHFGGGGGHHHHGHGGHHHHHHHHHHHGHHHHHHHHHHHHHGGGGGHHHHHHHHHHHHGHHHGGGGGHHHGHHGGGHHGHGHHHGHHHHHHHHHHGGGGGHHHHHHHHHGGHHHGGGGGGGHHHHHHGHHHHGGGGHHHHHHHHHHHHHHGEEGGGGGGGGGGGGGGGGGGGGGGGFFFFFFFFFFFFFFFFFFFFFFFFFFFFFFFFFFFFFFFFFFFF9
@M05620:37:000000000-D9766:1:1101:4109:11631 1:N:0:22
GAGGCTGCTTTGGAAGCAACTCATAGATTCCTGCACCAGTTCCCCCTGGCCCTGGAAAAGTTTCTTGCCTGGCTTAAGGAAGCTGAAACAACTGCCAATGGTCCCCCTAATTAAACTCTTCGAGAACACTCCAATGGAGTAAAACAGGGCATGAAACAATTTCAAGTAAGCCAGGTACTCCGCAGTTAGCAGTATCACTGATCCACTTGAACAACGCCCTGTATTTCTATCTGCACGTGACAATTCATAGG
+
>1>>>>CABBBDC11B1ABBBFADFDGEG333BB0BEC0BFDDAB0AA/0BBFFAG110BFHHDDDFBB11BBBB111BBBE>BF11B1B/BFFFB1BGE@BBGFF//?01B@1@B2BB1>/>0//><B1B<<C>11<F10122B?0////<@1>1@@F@12@2@2211??10?/??111?..->>==1111=000<00<000<<<DDG00<0/.;--:-.;;0000;9000;0;/.;.9.;00;;;0000
@M05620:37:000000000-D9766:1:1101:12281:11633 1:N:0:22
GAGGCTGCTTTGGAAGAAACTCATAGATTACTGCAACAGTTCCCCCTGGACCTGGAAAAGTTTCTTGCCTGGCTTACAGAAGCTGAAACAACCCGTAAGGTCCTACAGGATGCTACCCGTAAGGAAAGGCTCCTAGAAGACTCCAAGGGAGTAAAAGAGCTGATGAAACAATGGCAAGTAAGTCAGGCATTTCCGCTTTAGCACTCTTGTGGATCCAATTGAACAATTCTCAGCATTTGTACTTGTAACTG
+
A>AAAAFAFFFFGGGGFGGGGGGHHHGEAGHHHHHHHHGHHGHHFGGGEFHHGHCACDEGBFFHFHGHHGHEGHHGFDGHGGHHHHHHHHHHGGGGGGHHHHHHHHHHHHHHHHHHHHGEGGHHHHHHHGHHGHHHHHHHHHHHHGHGGHGGHHHHHGHHHHHHHHHHHHHHHHHHHGHHHHHHHHHHHHHHHGGGGGGHHHHHHHHHHHHGHHHHHHHHHHGGGGGGGGGGGGGGGGGGGGGGGGGGGGG
@M05620:37:000000000-D9766:1:1101:9747:11646 1:N:0:22
GAGGCTGCTTTGGAAGAAACTCATAGATTACTGCAACAGTTCCCCCTGGACCTGGAAAAGTTTCTTGCCTGGCTTACAGAAGCTGAAACAACCCGTAAGGTCCTACAGGATGCTACCCGTAAGGAAAGGCTCCTAGAAGACTCCAAGGGAGTAAAAGAGCTGATGAAACAATGGCAAGTAAGTCAGGCATTTCCGCTTTAGCACTCTTGTGGATCCAATTGAACAATTCTCAGCATTTGTACTTGTAACTG
+
A3>AAAFAFFFFGFGGGBGGGGCHHHHHHHFFGHBGGHGFHHHHHGFGEHHHHHGHHB2FFHHHHHHHHHHHHHH3FGHGHHHHH3BGGGHHFGGGEEGHHHHHHHHHHHHHHHFHHHGGFEGHFHHHHHHHGHFHG3B2GHHHHBGGGHGGBGD2GFHHHHGHHHH1G<GHHHHHHGHHHHHHHHHHAHHHHHGGGGGHHHHHHHHHHHHGFGHHHFHHHFGGGBFFGGGGGGFGGGGGBGGGGG0FFGB
@M05620:37:000000000-D9766:1:1101:17015:11648 1:N:0:22
AGTGCCAGCTCTCAATCGCACAGGGGACCCAGGGCCTGGCCCCTCCATCCAGAAAACCTATGACCTCACCCGCTACCTGGAGCACCAACTCCGCAGCTTGGCTGGGACCTATGTGAGTATACAGCGTAGGAATCTGGGAGTTGGGGAGGAGTGAGGAGTTGGGGAAAGACAGTCCTAACCGTGGAGGGTTCTGATAAATGATGGGGTGAGGAGGGGCTCTTTGGCTCCCACCAGTCCCCCTGTCTGGTCTA
+
ABAABFFFBFFFGGGGGGGFGGHHGGGGGGHHGGGGGGHHHHGHGGHGHHHHGHGGGGHGGHHHHHHHHHHGGGGGHGGHHHHHGHHHGHHHGGGGGHHHGHHGGGHHGHHHH3FH3FGG33?FG/??//<>FGHH1?0?<0FG/A.->.C0<00<0CCBGH--;:GGHFFBGHGBGBGHG..;.CDG9:.CB0;;900;0BFGGGDF..F9DFCFFFEF9B/BFBF.EB99A.BFFFE.BAFFBF/F/F9
@M05620:37:000000000-D9766:1:1101:4107:11655 1:N:0:22
GAGGCTGCTTTGGAAGAAACTCATAGATTACTGCAACAGTTCCCCCTGGACCTGGAAAAGTTTCTTGCCTTGCTTACAGAAGCTGAAACAACTGCCTAAGGTCCCCTACCCTCAACGCTAGGCGCCTACAATACTACAAGGGAGCAAAAGATGCCACCAAACCACTCCAAGCAAGTCTTTCACCTTTCCCCTACCACCCTTTCCACTTCAACTAAACACTTCTCACATCTTTGACTTTGAACATCCAAGCC
+
>>1>>>CAFDDFBFBB1BCBBBBAAEDHH1BBDGD1GFBDGD2BFEAEGFFFGFFF1BFFBGHFFFFFBG1A1DAABABFF1BBG11FB0/?@FDF1B10BBB10B0/BBB1/B10?>?>>BF//>?<0BB1B1>2BB1<//?//?01@0<111111??</?//<100111.<0<<11=1>=1<<0=<=0/<..<<<.../00:;<;;00C00/::/C9:000900909;;0000;B00;9;0;0;9;0.;
@M05620:37:000000000-D9766:1:1101:20601:11655 1:N:0:22
GCGGCTGCTTTGGAAGAAACTCATAGATTACTGCCACAGTTCCCCCTGGACCTGGAACCGTTTCTTGCCTGGCTTCCAGAAGCTGAAACCACCCGTAAGGTCCTACAGGATGCTACCCGTAAGGACAGGCTCCTAGACGACTCCAAGGGAGTAAAAGAGCTGATGAAACAATGGCAAGTAAGTCAGGCCTTCCCGCTTTAGCACTCTTGTGGATCCAATTGAACAATTCTCAGCATTTGTACTTGTAACTG
+
>>AAA1A>CFB@1BF111BBBF1F3DFGH1FGHH01B0BBDGHHHGEF/0BBGH0GG1AABEGHDGHHHHHHHHF0BEH@FGHFF1FFG0?FFGGE//BGHHGHBBGFHGGHHH2FHHGG@EHH<0<FFGHHGH1F11</>CGH11?FGHGGBG11?.FGHG1>GGH1GFHHFHHHHGHDGHHHHHHH.CH0CHGGGGGBHHHGGGGGGGGGFGGGB9CGGF09C/CFGGGGGGGGGGGG0FFFFF/9BF/
@M05620:37:000000000-D9766:1:1101:21640:11697 1:N:0:22
ACCACACCTTCTACAATGAGCTGCGTGTGGCTCCCGAGGAGCACCCCGTGCTGCTGACCGAGGCCCCCCTGAACCCCAAGGCCAACCGCGAGAAGATGAGGGCCCGCTACCTCTTCTGGAGGCCGCCTCCCTCCTTCCTGGCCTCCCGGAGCTGCGCCCTTTCTCACTGGTTCTCTCTTCTGCCGTTTTCCGTAGGACTCTCTTCTCTGAACTGAGTCTCCTTTGGAACTCTGCAGGTTCTCGATCGGAAG
+
AAAABAAAFFFFDGGDEFGDFABAEAEFHAHHFGCEAEEEEHHHHGEGA1EABBBFHCEEEG?EEE>EGGGCHFEEGGG??FHHF??<DCCC@/F11<>FGGGEC<D/-AHHH1=GHHH1>DEGGGGGD.:GCEHHHBCGHH.CF.9.-;-?FGG?BG?-/9//9BFFF.;B///;FFFFF/BBBAFFABFF/9.;FFFFFFFFFBFFFFBFFFF/F/9BFFF//;/BFFFFFE//9.;///;FFF-9;EA
@M05620:37:000000000-D9766:1:1101:14112:11738 1:N:0:22
ACCACACCTTCTACAATGAGCTGCGTGTGGCTCCCGAGGAGCACCCCGTGCTGCTGACCGAGGCCCCCCTGAACCCCAAGGCCAACCGCGAGAAGATGAGGGCCCGCTACCTCTTCTGGTGGCCGCCTCCCTCCTTCCTGGCCTCCCGGAGCTGCGCCCTTTCTCACTGGTTCTCTCTTCTGCCGTTTTCCGTAGGACTCTCTTCTCTGACCTGAGTCTCCTTTGGAACTCTGCAGGTTCTAGATCGGAAG
+
CCCBBBCCFFFFGGGGGGGGGGHHGGGGHGHHHGGGGGGGGHHHHGGGGGGGGHHHHHHGGGCGGGGGGGGHHHHGGGGHGHHHHGGGGGGGGGHHHHHHHGGGGGGGGGHHHHHHHHGFGGHHGGGGGHGHHGHHHHHHGHHHGGGGGGGGGGGGGGGGFFFFFFFFFF/BFFFFFFFFFFFFFFFFFFFFFFFFFFFFFFFFFFFFFFFFFFFFFFFFFFFFFFFFFFFFFFFFFFFFFFFFFFFFFFD
@M05620:37:000000000-D9766:1:1101:6400:11743 1:N:0:22
ACCACACCTTCTACAATGAGCTGCGTGTGGCTCCCGAGGAGCACCCCGTGCTGCTGACCGAGGCCCCCCTGAACCCCAAGGCCAACCGCGAGAAGATGACCCGGTGAGTGGCCCGCTACCTCTTCTGGTGGCCGCCTCCCTCCTTCCTGGCCTCCCGGAGCTGCGCCCCTTCTCACTGGGTCTCTCTTCTGCCGTGTTCCGTAGGACTCTCTTCTCTGACCTGAGTCTCCTTTTTGACTCTGCAGGGTCTA
+
CCCCCBCCFFFFGGGGGGGGGGHHGGGGHGHHHGGGGGGGGHHHHGGGGGGGHHHHHHHGGGGGGGGGGGGHHHHGGGGHGHHHHGGGGGGGGGHFHH22?2<A/AFHFG..>F@AC@@G0GHFDG=00<...-;A:ECFFG.999/0;/.;:C;E.--;DFBFCDAD-;:/BF0F00/.:9BFFFFFFF0::-;-;A0:.;.9900;BFFFB0FFF990;0;BFFBFFF00B00-.0;;F;000;-:BF9
@M05620:37:000000000-D9766:1:1101:6892:11750 1:N:0:22
GAGGCTGCTTTGGAAGAAACTGATAACCCAGTGACACAGGATCGGAAGAACACGGAACTGTATTTTGGCTAGCTTCAAGAATCTGGCACAACCCCTACTGTCCTACAGGATGCTACCCGTCCGGAAAGGCTCCTAGACCACTCCACGGGCGTCCAAGAGCTGATGCCCCCCTGGCAAGTCAGTCATGCATTTCCGCTTTCGCACTCTTGTGGATCCAATTGAACAATTCTCCGCATTTGTACTTGTAACTG
+
AABBBAFBFFFFFGGG4BGGFAEDB5444B4BBBAFCE2223B22A2B23B321001A3B555555503331BDF5555BBFGG553B322B1?1B?13BB33BF3BB3FC323?FGEFG//EE/>>GGFHHGF2F2222?@GHB2/>ACDG-<.1<0>CFH<DD00/=A-A..CG0C:00:CC0;BBFFFFGGBEGFF09?EGAFGGGGF;/9BF//;FB/9//;99B/B9A?-;ABB9/BFFFFB/;F:
@M05620:37:000000000-D9766:1:1101:16291:11756 1:N:0:22
ACCACACCTTCTACAATGAGCTGCGTGTGGCTCCCGAGGAGCACCCCGTGCTGCTGACCGAGGCCCCCCTGAACCCCAAGGCCAACCGCGAGAAGATGACCCCAGTGGGCGGCCCCCTACCTCTTCTGCCGGCCCCCTCCCTCCTTCCCTCCCTCCCGGCCCCCCGCCCTTTCTGGCTGGCTCTCTCTCCTGCCCTTTTCCGTCGCTCTCCTCTCCCCTGCCTCAGTTTTCTTACTAACCCTGCACGTTCT
+
AABAAABAFFFFFG5FGGGGGGHHGGCGHGGHHGGG2EEEGHEHHGGGGGGGHHHHHHHG?EEEGGGGGGGBGHHGGGGHGHHEGFFFGGGGDDH2FGH2<2//?F10///>C<--<:.;.0000:CG00-:A--=BBGGEGGGGF0F/0/;;9.9..--99--9--9;=//;B//:B...;FF///9/:;//..///;//.99;-.AE///.;//9..9.9;/////;9/9;//////...;../...99
@M05620:37:000000000-D9766:1:1101:11329:11764 1:N:0:22
ACCACACCTTCTACAATGAGCTGCGTGTGGCTCCCGAGGAGCACCCCGTGCTGCTGACCGAGGCCCCCCTGAACCCCAAGGCCAACCGCGAGAAGATGAGGGCCCGCTACCTCTTCTGGTGGCCGCCTCCCTCCTTCCTGGCCTCCCGGAGCTGCGCCCTTTCTCACTGGTTCTCTCTTCTGCCGTTTTCCGTAGGACTCTCTTCTCTGACCTGAGTCTCCTTTGGAACTCTGCAGGTTCTAGATCGGAAG
+
BBBBBBBCFFFFGFGGGGGGGGHHGFGEGFHHHGGGGGGGGHHHHGGGGGGGHHHHHHHGGGGGGGGGGGGHHHHGGGGHGHHHHGGGGGGGGGHHHHHHHGGGGGGGGGHGHHHHHHB>FFHHGGGGGHGHHGGHGHHFHHHHGGGGGAGGGGGGGGGGFFFFFFFFFFBFFFFFFFFFFFFFFFFFFFFFFEFFFFFFFFFFBFFFFFFFFFEFFFFFFFFFFFFFFFFFFFFFF:FFF:FFFFFFBE.
@M05620:37:000000000-D9766:1:1101:12702:11777 1:N:0:22
[truncated: 1,577,989 more chars]
