# Supplementary material for: Fast but not furious: a streamlined selection method for genome-edited cells
Source: Life Sci Alliance. 2021 Apr 26;4(6):e202101051. doi: 10.26508/lsa.202101051 (PMC8127327; doi:10.26508/lsa.202101051)
Supplement: Supplementary file 1 [file LSA-2021-01051_Supplemental_Data_1.zip › SANGER and Deep Sequencing/ACTB/23_S23_L001_R1_001.fastq]

@M05620:37:000000000-D9766:1:1101:16060:2112 1:N:0:23
ACCACACCTTCTACAATGCGCTGCGTGCGGCTCCCGAGGAGCACCCCGTGCTGCTGACCGAGGCCCCCCTGAACCCCAAGGCCAACCGCGCGAAGATGCCCAGGTGAGTGGCCCGCTACCTCTTCTGGTGGCCGCCTCCCTCCTTCCTGGCCTCCCGGCGCTGCGCCCTTTCTCACTGGTTCTCTCTTCTGCCGTTTTCCGTAGGACTCTCTTCTCTGACCTGAGTCCCCTTTGGAACTCTGCAGGTTCTA
+
AAAAAAA1BCCFGGGGGGAAFEGGGEG00AEAF/BE/EEC?GHFHGG/>E?FBGFHHHG>E@?EGGGEGEAGFHHGGGGHGHHHHGGGGG/>ACG.=FGHGHHG1FHFDHEECGGG--@GHHFFGCGFGHCHC?@@BBGEGFCGFFGGGG?FFFG?B@-;@@@F@@F??FFFFFFBFFFFFBBBFFFFBBFFB@BBFFFFFFFFFBFFFEFFFBF/:B/BFFF/-;B/;ABAFFFEBFFFFFFFFFAFFF9
@M05620:37:000000000-D9766:1:1101:16352:2169 1:N:0:23
ACCACACCTTCTACAATGAGCTGCGTGTGGCTCCCGAGGAGCACCCCGTGCTGCTGACCGAGGCCCCCCTGAACCCCAAGGCCAACCGCGAGAAGATGACCAGGCGGGGGCCCCCTTACTCTTCTTGTGGCCGGCTTCCTCCTTCCGAGCCTCCCGGCGGTGCACCCTTTCTCCCTTGTTCCCTTTTCTGCAGTTTTCCGTTGGCATTTCTTATTCGCCCCGCGTATTCTTTGGGACCCTGACGGTTATAG
+
ABBBBBBBFFFFGGGGGGGGGGHHGEEEHEHHHGGFGGGGGHHHHGGGFGGGFHHHHHHGGGGGGGGGGGGHHHHGGGGHGHHHHGGEDFGCCDHFHH2FG2?//>/--;-;A---.//000;000090;.=@-;--;///;.;BF..;-;/.;E.B--9--;//;D9BF9//9/./;9B//////;9/////99BF/F.//.;///////;////...;------./;/;F/B.;.../..;9@..;B/:
@M05620:37:000000000-D9766:1:1101:19336:2450 1:N:0:23
ACCACACCTTCTACAATGAGCTGCGTGTGGCTCCCGAGGAGCACCCCGTGCTGCTGACCGAGGCCCCCCTGAACCCCAAGGCCAACCGCGAGAAGATGAAGTGGACCGCTACCTCTTCTGTTGGCCGCCTCCCTCCTTCCTGGCCTCCCGGCGCTGCGCCCTTTCTCCCTGGTTCTCTCTTCTGCCGTTTTCCGTAGGACTCTCTTCTCTGACCTGCGTCTCCTTTGGAACTCTGCAGGTTCTAGCTCGGA
+
A3>AABAAFFFFEGGGFGGGGFHBE2ABFEHHCFFAEEGCGHHHHGGGEABFHHHHHFCFEEGGGEGGGGGHHGHGGGGECAGHHG/>BC<B@DGFHHHEH@?F1?F@DGGGHHGHGHGF>FBFFHGGCEAGGHHGHHGGHH/..0::9CBA-9A-;?@A;BFFFFF/;BFFFFFFFFFFFFFFFFBAFFFFFDF?DFFFFFFBFFFFFFFE9FFFFBFBFB///BFF/FFFFFFFFF.AB/:BF/;;ABA
@M05620:37:000000000-D9766:1:1101:19954:2455 1:N:0:23
ACCACACCTTCTACAATGAGCTGCGTGTGGCTCCCGAGGAGCACCCCGTGCTGCTGACCGAGGCCCCCCTGAACCCCAAGGCCAACCGCGAGAAGATGCCCAGGTGAGTGGCCCGCTACCTCTTCTGGTGGCCGCCTCCCTCCTTCCTGGGCTCCCGGGGCTGCGCCCTTTCTCACTGGTTCTCTCCTCTGCCGTTTTCCGTAGGACTCTCTTCTCTGACCTGAGTCCCCTTTGGAACTCTGCAGGGTCTA
+
?AAAA?>AFFFDBFGDFFGD11BBEEEBGAHHFGGEAEG/EGHHHGEGAAEAB11FGHEEEGCGCE/>EEGHHFCEGGEC/CHC/FGGG//>/BGGD1??G1C/11?AFDCEFH@<<--C<GFDF00D0<ACF??-..:;BCC/;C99FF.;/AEE?GG@??-A=@B@=FF;9999/BF////;;B/999FB/99AFF/FBFFAABF/B/B/FFFF//:BFB-/-9B/;9-AFFE/F9/BFBB/BF-9/-/
@M05620:37:000000000-D9766:1:1101:17996:2464 1:N:0:23
ACCACACCTTCTACAATGAGCTGCGTGTGGCTCCCGAGGAGCACCCCGTGCTGCTGACCGAGGCCCCCCTGAACCCCAAGGCCAACCGCGAGAAGATGAAGTGGGCCGCTGCCTCTTCTGCTGGCCGCCTCCCTCCTTCCTGGCCTCCCGGCGCTGCGCCCTTGCTCCCTTGTTCTCTCTTCTGCCGTTTTCCGGAGGACTCTCTTCCCTGACCTGCTGCTCCTTTGGAACTCTGCAGGTTCTAGGTCGGA
+
BBABBBABFFFFFGGGDGGGGGHGFEFEG?HHHGGEFGGGGHHHHGGGGAEFHHHHHHHGGGGGGGGGGGGHGHGGGGGHGHHHHGGGGGDGGGHHFGH2222?///</--<>1F1<1>=1=</.<--<C..;:/C;CHHCC/G.:FG.ADC?--@CF-A--9.;9BBEF/.99/9BF//F/9/;/@9D/A/;9-.--.A//;///9;.//99//9://9/;9/9////9/B/BF/9:.;////;///-9-
@M05620:37:000000000-D9766:1:1101:12699:2466 1:N:0:23
ACCACACCTTCTACAATGAGCTGCGTGTGGCTCCCGAGGAGCACCCCGTGCTGCTGACCGAGGCCCCCCTGAACCCCAAGGCCAACCGCGAGAAGATGCCCAGGTGAGTGGCCCGCTACCTCTTCTGGTGGCCGCCTCCCTCCTTCCTGGCCTCCCGGAGCTGCGCCCTTTCTCACTGGTTCTCTCTTCTGCCGGTTTCCGTAGGACTCTCTTCTCTTACCTGAGTCTCCTTTGGAACTCTGCAGGGTCTA
+
1AA>AAAAFFFFGGGFFGFGGFHFGEF00AFAABFEEGGGCEHFFGGGCEGGEGFHHHFGGE?@FGGEGEEGFGHGGG/GCEHHHEGECG/<@CGFHF1<F1/F111??1<CGHC-@-@GGEDGFH0G</C.C@:CEAHGHFGGHFGG0F.FFAGG?A-=9;/9-:B@@FFFFFFFF/F/F/BBBBBF/;9/B@-;BFFFB/;-;/;BFFF/FFFEF//BFF//:::/;F/FF/B/B99/;//;9F-;BF/
@M05620:37:000000000-D9766:1:1101:18559:2500 1:N:0:23
ACCACACCTTCTACAATGAGCTGCGTGTGGCTCCCGAGGAGCACCCCGTGCTGCTGACCGAGGCCCCCCTGAACCCCAAGGCCAACCGCGAGAAGATGAAGTGGCCCGCTACCTCTTCTGGTGGCCGCCTCCCTCCTTCCTGGCCTCCCGGCGCTGCGCCCTTTCTCCCTGGTTCTCTCTTCTGCCGTTTTCCGTAGGACTCTCTTCTCTGACCTGCGTCTCCTTTGGAACTCTGCAGGGTCTAGATCGGA
+
BB?AB4>ACFFFFGGFGGGFGGHGGGGEEGHHHGGGFEGCEHHHHGGGAFGEFFHHHHHGECEEGGGGGGGBGHHGGGGHGEGHCFGEGGDC?/0FDFGGH2?1?GHCD/ACHHHHHGHH11>CHFCCCDFHGGGFFHFHHHHHFGCGGF-9@GGGGGBDBBFFFFFFFFFFFFFFFFFFFFFFFFBADFEFFFFFFFFFFFFFFFFFFFFFFFFBFBDBFFFFFFFFBFBFFFFFEFF-;9BBF/99EDA
@M05620:37:000000000-D9766:1:1101:15281:2523 1:N:0:23
ACCACACCTTCTACAATGAGCTGCGTGTGGCTCCCGAGGAGCACCCCGTGCTGCTGACCGAGGCCCCCCTGAACCCCAAGGCCAACCGCGAGAAGATGCCCAGGTGAGTGGCCCGCTACCTCTTCTGGTGGCCGCCTCCCTCCTTCCTGGCCTCCCGGAGCTGCGCCCTTTCTCACTGGTTCTCTCTTCTGCCGTTTTCCGTAGGACTCTCTTCTCTGACCTGAGTCTCCTTTGGAACTCTGCAGGTTCTA
+
111>A>1AFFC13BG13AFGFGFCEAEFF0GHHG0AAEEE?FHHHGGE/AEFHDGHGCGEEEGGAFGEGGGHHHE/EEFCFHHGEFGEGCCGGGGGB<FHHHHG1GGHGFGGHHGGGGGHGHHHHHHHHHGHHGGGGGHGFHGHHGGGFFGGGGGGGA@GGG/F@GF@@FFFFFFFFFFBFFFFFFFFFFFFF@FFFFFFFFFBFBFFFFFFFFFFEBFFFFFFFFFFFFFFFFFFFFFFFFFFFF?FFFF
@M05620:37:000000000-D9766:1:1101:15263:2527 1:N:0:23
ACCACACCTTCTACAATGAGCTGCGTGTGGCTCCCGAGGAGCACCCCGTGCTGCTGACCGAGGCCCCCCTGAACCCCAAGGCCAACCGCGAGAAGATGCCCAGGTGAGTGGCCCGCTACCTCTTCTGGTGGCCGCCTCCCTCCTTCCTGGCCTCCCGGCGCTGCGCCCTTTCTCACTGGTTCTCTCTTCTGCCGTTTTCCGTAGGACTCTCTTCTCTGACCTGAGTCTCCTTTGGAACTCTGCAGGTTCTA
+
AAAAAAA1BCCFGGGGGG1BGGHHGEGBAEGGGBFE0EEECGGHHGGEEFEGFHGHHHHEGCCEGGGGGGFHFHHGGGGHGHHHHGGECC<BCGHEGHHHHHHFFHHGGHGGHHGGGGGHHHHHHHHHHHGHHGGGGGHGHHGHHGGGGGGGGGGGGG;AG@@F@@F@@FFFFFFFFFFFFFFFFFFFFFFFF@FFFFFFFFFFFFFFFFFFFFFFBFFFFFFFBFF9BFFFFFFFFFFFFFFFFFFFFFF
@M05620:37:000000000-D9766:1:1101:17828:2738 1:N:0:23
GAGGCTGCTTTGGAAGAAACTCATAGATTACTGCAACAGTTCCCCCTGGACCTGGAAAAGTTTCTTGCCTGGCTTACAGCAGCTGGAACAACTGCCAACTTCTAAAAAAAGCTAATAGAAGCCTCCCAGCTAGACCACGCGCTGCTGACAAACTGACCAATCCTTCAGGCATGTCCGCTTAAGCAATCATGTAGATCCAATAGAACAATTCTCCACATTTGTCATTGTAACTGACAAGTCAATGACCCAAG
+
AAABAAFBFFFFGCGGGGGGGGGHHFHHHH4EGFBGGHCA5AF32AAF22BFHFHHEDGGFFHDDFG5BBEGGF13BBG3FFHHB2?FFGFHH3FGF31B3B4BF4B3///03BB44433D303BGF???3333DB?F//////?221?F1FH1?11<?/>>F11<F11FGH0=<GG@GG.<0=G/000<;C0000:0CC000;;GC/0090;90;F0;FFBF00000;0FCFFGG0C00;0000=0;..:
@M05620:37:000000000-D9766:1:1101:17313:2784 1:N:0:23
ACCACACCTTCTACAATGAGCTGCGTGTGGCTCCCGAGGAGCACCCCGTGCTGCTGACCGAGGCCCCCCTGAACCCCAAGGCCAACCGCGAGAAGATGCCCAGGTGAGTGGCCCGCTACCTCTTCTGGTGGCCGCCTCCCTCCTTCCTGGCCTCCCGGAGCTGCGCCCTTTCTCACTGGTTCTCTCTTCTGCCGTTTTCCGTAGGACTCTCTTCTCTGACCTGAGTCTCCTTTGGAACTCTGCAGGTTCTA
+
AABBBBBBFFFFGGGGGGGGGGHHGEFECFHHHGGGFGGGEHHHHGGGFFGGHHHHHHHGGGGGGGGGGGGHHHHGGGGHGHHHHGGGGGGGGGHHHHFHHHEG1<1??GGFHHDDD?CHHFBGGGBG=/C.GGCGDAHGEGGGHFGFBGFGGGGGDF-AAF//A?FFAFFFFFFFFFF9FFFFBFFFFBF9FC.AFFFFD/A:DBFBFFFFFFFFF//FFF.BF9FFFFFFF/B/FFFFFB/BFFAFFF/
@M05620:37:000000000-D9766:1:1101:17295:2786 1:N:0:23
ACCACACCCTCTAAAATGCGCTGCGGGTGGCTCCCGAGGAGCACCCCGTGCTGCTGACCGAGGCCCCCCTGAACCCCAAGGCCAACAGCGCGAAGATGCCCAGGTGAGTGGCCCGCTACCTCTTCTGGTGGCCGCATCCCTCCTTCCTGGACTCCCGGAGCTGAGCCCTTTCTCACTGGTTCTCTCTTCTGCCGTTTTCCGTAGGACTCTCTTATCTGCCCTGGGTCACCTTTGGAACTCTGCAGGTTCTA
+
1111>AA11>>CG1BABGBAE0A0E00AA/F01AAA/AEAEHHGHGE/??EFGEE1B0>>/>@GC//EE><0B1?/EC/?//?C<?/<?</</<//1<11>1FE>1DC>G.CHHCCCC-:00::CGHFCH?H.-;-;99C09:CF0/;09;.9/9EB@-99-9/-/9A9FF/9//;9BF9//;BBBFF/BFFF@FFFFFFFF-;B/BBBFFFB/B999/;9/A--;F-;B9BFFF/FFBFFFF//FA;FFF
@M05620:37:000000000-D9766:1:1101:15399:2798 1:N:0:23
ACCACACCTTCTACAATGCGCTGCGTGCGGCTCCCGAGGAGCACCCCGTGCTGCTGACCGAGGCCCCCCTGAACCCCAAGGCCAACCGCGCGAAGATGAAGCGGTTCGCTACCTCTTCTGTTGGCCGCCTCCCTCCTTCCTGGCCTCCCGGCGCTGCGCCCTTTCTCCCTGGTTCTCTCTTCTGCCGTTTTCCGTAGGACTCTCTTCTCTGACCTGCGTCTCCTTTGGAACTCTGCAGTTTCTAGCTCGGA
+
AAAAAAA1BBCFGGGGGG1EEGGGGEG00AEEFAFF?EEE?FHGHGGEAEBFBGFHHHF>>@?EGGGGGE>GFGHGGCGHGHHHHGGGCG/>ACG?DGHHH1><.-=<@CCGHGHHHCGFGF0;CCGGACCFGFGGGGGGGGGG.;FFEGG@@@@@F@@A@@FFFFFFFFEFFFFFFFFFFFFFFF@BFFFFFFFFFF/FBBF/BFFFFFFFEFFFF?B@BF/;BFFEFBFFFFFFFE/9999BF/;9;-B
@M05620:37:000000000-D9766:1:1101:18913:2875 1:N:0:23
ACCACACCTTCTACAATGAGCTGCGTGTGGCTCCCGAGGAGCACCCCGTGCTGCTGACCGAGGCCCCCCTGAACCCCAAGGCCAACCGCGAGAAGATGACAGGTGAGTGGCCCGCTACCTCTTCTGGTGGCCGCCTCCCTCCTTCCTGGCCTCCCGGCGCTGCGCCCTTTCTCACTGGTTCTCTCTTCTGCCGTTTTCCGTAGGACTCTCTTCTCTGCCCTGCGTCTCCTTTGGAACTCTGCAGGTTCTAG
+
BBBCCCCCFFFFGGGGGGGGGGHHGGGECDHHHGGGGGGGGHHHHGGGGGGGHHGHHHHGGGGGGGGGGGGHHHHGGGGHGHHHHGGGGGGGGGHHHHHHBGG?G1?FGGGHHGGGGGHHHHHHHHHHHGHHGGGGGHGHHGHHHHGGGGGGGGGGGCGGGFFFFFFFFFFFF/BFFFFFFFFFFFFFFFFFFDFFFFFFFFFFFFFFFFFFFFFFFFFFFFFAFFFFFFFFFF/BFFFFFFFEFAFFFFF
@M05620:37:000000000-D9766:1:1101:9845:2960 1:N:0:23
ACCACACCTTCTACAATGAGCTGCGTGTGGCTCCCGAGGAGCACCCCGTGCTGCTGACCGAGGCCCCCCTGAACCCCAAGGCCAACCGCGAGAAGATGAAGTGGAACGCTACCTCTTCTGTTGGCCGCCTCCCTCCTTCCTGGCCTCCCGGCGCTGCGCCCTTTCTCCCTGGTTCTCTCTTCTGCCGTTTTCCGTAGGCCTCTCTTCTCTGACCTGCGTCTCCTTTGGAACTCTGCAGTTTCTAGCTCGGA
+
>AAABBBBFFFFGGGGGFFGGGHHGGGGHGHHHGGDEGGFGHHHHGGGGGGGHHHGHHHGEGGGGGGGGGGHHHHGGGGHGHHHHGGGGGGGFAGHHHFGF2?2<1??/AEDHHHHHHF=F<1>G<CG<ACGG/GFHHHHHGHH.;GGCDGCGDGFG@-9;BFFFFFFFFFFFFFFFFFFFFFFFFBA.BFFFFF;:./BF9:;F/;BFFF/BFF..;AFFF:9BFFB/99FFFFFBF//BB:FF/;:;-A
@M05620:37:000000000-D9766:1:1101:15771:2975 1:N:0:23
ACCACACCTTCTACAATGAGCTGCGTGTGGCTCCCGAGGAGCACCCCGTGCTGCTGACCGAGGCCCCCCTGAACCCCAAGGCCAACCGCGAGAAGATGCCCAGGAGAGTGGCACGCTACCTCTTCTGGTGGCCGCCTACCTCATTCCTGGCCTCCCGGCGCTGAGCCCTTTCTCACTGGTTCTCTCTTCTGCCGTTTTCCGTAGGACTCTCTTCTATGACCTGAGTCTCCTTTGGAACTCTGCAGGTTCTA
+
AA>AA1>>CFB1BGFBFGBGGFF1EBEBBAGGFA0BAEE?EHGGHGEA//BCGH1FH00AEE?EEF@FGGEHGHH/EFG>EHGGA<E@C/>BC/GB11?GHFHA/?FAGHGG0FCGG?C0FFH00DGHHFGH.@-:E.CGHH/0CGH0CG..0;C.E@-A-AA-AFF-FFFFFFBFFFEFFF/;FB/B;BFFF@BBFFFFFFFBFBFFFFEFFF//;F/B/B9/;FF/;FFFFFFFFFFFFFFFFFAFFFB
@M05620:37:000000000-D9766:1:1101:14802:3006 1:N:0:23
AGTGCCAGCTCTCAATCGCACAGGTGTCCCCTCGCGTGCCCCCTCCCTCTCTCCTGCCCATGGACCGAACGACCACCCGTAGGAACAACTGCCACTCTGGGGAGTGTCGTATGCGGGTTTCTAGTTGAGGAACCTGGGAGTTGGGGAGGAGTGAGGAGTTGGCGAAAGACAGTCCTAACCGTGGAGGGTTCTGGTAAATGATGGGGTGAGGAGGGGCTCTTTGGCTCCCACCAGTCCCCCTGTCTGCCCTA
+
ABAABFFFCFFFGGGGGGGGGGBABE44DGE222A2A22A3B0AAEBGH2BA3FF3FH13B33@320>///1>/>GF1E//>/BEGBGG3333BB3F?4B2////03D/?GHH2?//>??F1111<<F>0>F0>000<<C</=<-<<C-CDCGGHHFDC/CF0--A@?BFGG0009BFFF-;;>.ADF..ABFE900;00B;0:ADD;EAF9:.-9=:AFFE0;0;F.A/..A900909.@.0BF:00.9/
@M05620:37:000000000-D9766:1:1101:15519:3075 1:N:0:23
GAGGCTGCTTTGGAAGAAACTCATAGATTACTGCCACAGTTCCCCCTGTCCCTGTAACCGTTTCTTGCCTGGCTTACAGAAGCTGCAACAACTGCCCCCTTCTAAGAACGGCTCCTAGACGCCTCCCAGGGAGTCCCCGCGCTGCTGCCACCCTGGCCCGTCCGTCAGGCATTTCCGCTTTCGCACTCTTGTGGATCCAATTGAACAATTCTCCGCATTTGTCCTTGTAACTGACAAGCCCGGGACCCAAG
+
ABBBBBFBFFFFGGGGACGGGGG5DAFGBABFGGHHHFA35DFGAE2B3BB3B3ADDGHEEEBB5D55BFHHHF13BFH5BFHB@3BEG1BBBBGHH1>EHFHF44BB11?E/EGH3FG3//>FEHF?F/AFE<FGHH?@@CDGGHGFHHF<CAGHH0.@CFADHHGG/GHF00CGGGDGGGGFGGBBFFB;CEBFFGB0CFBBCFFFGGGGG/9A-AFFF9;/BBF/BFFFFFEFFFFF.-;BB?FD.AA
@M05620:37:000000000-D9766:1:1101:19319:3079 1:N:0:23
ACCACACCTTCTACAATGAGCTGCGTGTGGCTCCCGAGGAGCACCCCGTGCTGCTGACCGAGGCCCCCCTGAACCCCAAGGCCAACCGCGAGAAGATGAAGTGGCCCGCTACCTCTTCTGGTGGCCGCCTCCCTCCTTCCTGGCCTCCCGGCGCTGCGCCCTTTCTCACTGGTTCTCTCTTCTGCCGTTTTCCGTAGGACTCTCTTCTCTGACCTGCGTCTCCTTTGGAACTCTGCAGGTTCTAGATCGGA
+
AAABBBBBFFFFGGGGGGGFGGHBEGGGGGHHGGGGGGGGGHGHHGGGFFGGHHFHHHHGGFGGGGGGGGGFHHHGGGGHEEHHHGGGGG/B/DF2FHDDGHHG/0?AFCDDHHHHHFHG1=F.CGDGGGDHEHHGHHHHHF/:GHFEGDDCADAGGBFDF@FFFFF/FFFBFFFFFFBFFFFFFFCADFEFFFFAADFFFFFFFFFFFFFFFFFF?BDDFFFFFFFFFFFFFFFEBFFA9BFFF/BFEF;
@M05620:37:000000000-D9766:1:1101:22137:3087 1:N:0:23
GAGGCTGCTTTGGAAGAAACTCATAGATTACTGCAACAGTTCCCCCTGGACCTGGAAAAGTTTCTTGCCTGGCTTACAGAAGCTGAAACAACTGCCAACTTCTACCAAAAGCTAATAGAAGACTAATAGGGAGACCCAGCAAAACAGCCAACCTAACAAGTCCATCAAGCATATCCGCTTTCGCACTATTGTGGATCCAATGGAACAATTCTCAGCCTTTGTACTTGTAACTGACAAGCCCATGACACAAG
+
CCCCCCFCFFFFGGGGGGGGGGHHHHHHHHHHHHHHHHHHHHHHHGGGHGHHHHHHHHHHGHHHHHHHHHHHHHHHHHHHHHHHHHHHHHHHHHHHHBFBF44@43@BG13133444BF333B?FG4DGB?3//??GHF02B32?/B????//@22=@D@D>G2D>@2?F0F11=1?C//>=...A<<FG0=0C00CCGHH000<CHCCF:G0;:C/;GG0:;CF00;0;090BCCC?..../;CFGG/E.
@M05620:37:000000000-D9766:1:1101:21363:3111 1:N:0:23
ACCACACCTTCTACAATGAGCTGCGTGTGGCTCCCGAGGAGCACCCCGTGCTGCTGACCGAGGCCCCCCTGAACCCCAAGGCCAACCGCGAGAAGATGCCCAGGTGAGTTGGCCGCTACCTCTTCTGGTGGCCGCCTCCCTCCTTTCTGGCCTTCCGGCGCTGCGCCCTTTTTTCCCGGTTTCCTTCTTCGCCGCTTTCCGTAGGTCCCTCTTCTTTGGCCCGCGTCCTCTTTGGGACCTTGCAGGTTCTT
+
AABCBCCACFFFGGBGGGBGGGHHGEGBCFHEGFFGDGGGDHGHHGFEAFEGGHGHFHHGGGGGGGGGGGGHGHHGGGDHGHHHHGGGGGBDBDGG2GBGC2/FG11011?1<FC@-->FGF1=000<=<<.<@:CD:GGHBEBG0;0090FF/0C.;----:.--9@D9F//-/:/9;BFA/:///9//..A--;A:/;./;.;///.9;9/://:::/;.-9--;9.;9B:/;.A..///9//;9B9//
@M05620:37:000000000-D9766:1:1101:18569:3111 1:N:0:23
GAGGCTGCTTTGGAAGAAACTCATAGATTCCTGCACCAGTTCCCCCTGGACCTGGAAAAGTTTCTTGCCTGGCTGACAGAAGCTGAAACCACTGCCACTGGTCCATGATGCCATCGCAAAGGAAACGGGCCTAGAAGAATTCAAGGGATTAAAAGACCAGATGAAACAATGTCAAGTAATGCAGTCATACCTGCTAAGGCACGCCCACGCATCCAATGGAACAATAGTCAGCAATTTTATCTCTAACTTAT
+
11>>A>B>CFBDGG1C11BB1BBFDGFHH3GGGHF1FAG1DDGHHG/FF0FBFF0FFGBFBFEHBGB1FFHHHH/00BF0EHG1@@1F10>FGHHHH1FG0B11@2@B22B@B11///?>B0B>00///><?00<BF1011B>221??001@111/0@000????1DF/?111?1111111=F1111=110>0</00=//<..-.::.-.-.-:000/9099/;000;C000;/000000000009;0000
@M05620:37:000000000-D9766:1:1101:13632:3129 1:N:0:23
ACCACACCTTCTACAATGAGCTGCGTGTGGCTCCCGAGGAGCACCCCGTGCTGCTGACCGAGGCCCCCCTGAACCCCAAGGCCAACCGCGAGAAGATGACCGGTGGGTGGCCCGCTCCCTCTTCTGGTGGCCGCCTCCCTCCTTCCTGGCCTCCCGGCGCTGCGCCCTTTCTCACTGGTTCTCTCTTCTGCCGTTTTCCGTAGGACTCTCTTCTCTGCCCTGCGTCTCCTTTGGCACTCTGCAGGTTCTAG
+
CCCCCCCAFFFFGGGGGGFGGGHHGEGBAEGHHFGF?EE?AHHHHGGGGFFGBHHHHHHAEECGGGGGGGGFHHHGGGGHGHHHHGGGGG<CCGHEGHHH2<C/C/><CFHHHGGG?<CHHHHHHHHHHGHHGGGGGGGGGGGG0;;FGFFGGGGGG-;@DF9CFFFFFFFFF/;FFFBFBFFFFFF:BFFFF9AFFFFFF.DF/:;BFFFFFFFFF/BFFF.;DFFFF;FFFF/;B/;:FB/;FAFFFFB
@M05620:37:000000000-D9766:1:1101:10065:3149 1:N:0:23
ACCACACCTTCTACAATGAGCTGCGTGTGGCTCCCGAGGAGCACCCCGTGCTGCTGACCGAGGCCCCCCTGAACCCCAAGGCCAACCGCGAGAAGATCCCCACATGAGTGGCCCCCTACCTCTTCTCGTGGCCGCCTCCCTCCTCCCTCGCCTCCCGCAGCTGCGCCCTTTCTCACTGGTTCTCTCTTCTGCCGCTTTCCGCAGGACTCTCTCCTCTGTCCTGTGTCTCCTTTGGAACTCTGCAGGTTCTA
+
AA3AAAAAFFFFGGGB5FGGGFHFEEFGH?GHHGG?2EG2EHHHHGGGEAEFHHFHHHHGGGGGGGGGGGGHHHHGGGGHGGHHHFGGGGBD?AFBG1?0?F//?11F<F/<FG-AD<00<FG1DG0<<C.C.<C-:E.EBG.//99//---.;.A.--;B//9@B?BBBFFFF/FF/.9BFFFFFFB/;BBF9--;EF/9.9--.9/BBFF//;FF//;/9//;/9;F/B/FEB9BB/;F//99.;//;/
@M05620:37:000000000-D9766:1:1101:11618:3155 1:N:0:23
ACCACACCTTCTACAATGAGCTGCGTGTGGCTCCCGAGGAGCACCCCGTGCTGCTGACCGAGGCCCCCCTGAACCCCAAGGCCAACCGCGAGAAGATGCCCAGGTGAGTGGCCCGCTACCTCTTCTGGTGGCCGCCTCCCTCCTTCCTGGCCTCCCGGCGCTGCGCCCTTTCTCACTGGTTCTCTCTTCTGCCGTTTTCCGTAGGACTCTCTTCTCTGACCTGAGTCTCCTTTGGAACTCTGCAGGTTCTA
+
ABBBBBB3BCFFGGGFGG5BGGHHGEGB4EGCGFFECEEGGHHHHGGEEFGGGHGHHHHAEGCGGGGGGGGHHHHGGGGHGHHHHGGGGG/BCFHGHHHHHHHGHHHHHHGGHHGGGGGHHHHHHHHHHHGHHGGGGGHGHHGHGGGGGGGGGGGGGB-;ABBFBBFBBFFFFFFFFFFFFFFFFFFFFFFFFBDFFFFFFFFFDFFFFFFFFFFFFFFFFFFFFFF9FFFFFFEFFFFFFFFFFFFFFFB
@M05620:37:000000000-D9766:1:1101:16348:3164 1:N:0:23
ACCACACCTTCTACAATGAGCGGCGTGCGGCTCCCGAGGAGCGCCCGGTGCTGCTGACCGAGGCCCCCCTGTACCGCAAGGCCAACCGCGAGAAGATGAATTGGGCCAGAACCTCTTTCGTTTGCCGGCTTCCTCCTTCCTTGCCCCCCGGCCCCTGGCCCTTTCCCCCTTGTTTCCTCTTCTTCCGGTTTCCCGTAGGCCCTCTTCCTCTACCTTGGGCCCCTTTTGAACTCTTGCAGTTCTAAGTTCGA
+
>AAAA@AAFFFDDGGFFFGDDEEGC2E22A0AEFGDFEGGGH00>0//>/>F3GHHHB3/>/>EGDECG/?1BBG/>/><FHEHHE/AC@-><AG11=0=00</..<...<:C/:0<00.;:.C0:;-;--=F00=/90;00;/90.=@-;----....;;.;F//99A-;B/;./////;////;.-;AF/;/9.-;.;/...:;9/////;B;9//...-;;AB/9.////;9/////9////9;//9.
@M05620:37:000000000-D9766:1:1101:18114:3184 1:N:0:23
ACCACACCTTCTACAATGAGCTGCGTGTGGCTCCCGAGGAGCACCCCGTGCTGCTGACCGAGGCCCCCCTGAACCCCAAGGCCAACCGCGAGAAGATGAAGTGGCCCGCTACCTCTTCTGGTGGCCGCCTCCCTCCTTCCTGGCCTCCCGGAGCTGCGCCCTTTCTCACTGGTTCTCTCTTCTGCCGTTTTCCGTAGGACTCTCTTCTCTGACCTGAGTCTCCTTTGGAACTCTGCAGGTTCTAGATCGGA
+
>AAABABAFFFFGGGGGGFGGGHHGGGGHGHHHGGGDGGGGHAGHGGEEFGFGFHHFGHGFEEGGGGGGGGGFHHGGGGHGHHHHGGGGGGGFGHHHFHHHHHHGHHGGDGGHHHHHHHHHHGEHHDGGGGHGHHGHHHHHF;GHGCEGF??DFGGGABGGGGFFFFFFFFF9FFFFFFFFFFFFFFADFFFFFFFFFFFFFFFBFFFFFFFFFFBBFFFFFFFFFFFFFFFFFFFEFF:BF9BFBFBEF.
@M05620:37:000000000-D9766:1:1101:18569:3184 1:N:0:23
GAGGCTGCTTTGGAAGAAACTCATAGATTACTGCAACAGTTCCCCCTGGACCTGGAAAAGTTTCTTGCCTGGCTTACAGAAGCTGAAACAACTGCCAGCTTTTAGGAAAGGCTCCTAGAAGACTCCAAGGGAGTAAAAGAGCTGATGAAACAATGGCAAGTAAGTCAGGCATTTCCGCTTTAGCACTCTTGTGGATCCAATTACACAATTCTCAGCATTTGTACTTGTAACTGACAAGCCAGGGACAAAAG
+
A?AAAAFBFFFFGB5B4GFGGGHHHHHHHGHFHHFFFHFFGDDBFEEEEFFGHHGFB32FBFHFHHHFFGHHFHH3B5FGGHHHH3BGFFFHHCGHB3BBF4BB?3BBB?1?BBF33@BBFC??BBFBB?//?EBBGHD/B2???2BBFD2?G2?22@<?2@>2@@2>@B/?1@1?///???1=1<<>==<<1.>>FBDCD000=<<C<==0<=0;;0:<<0;C;0;;0;<0CG/C0..99..:;;EFB./
@M05620:37:000000000-D9766:1:1101:14856:3272 1:N:0:23
GAGGCTGCTTTGGAAGAAACTCATAGATTACTGCAACAGTTCCCCCTGGACCTGGAAAAGTTTCTTGCCTGGCTTACAGAAGCTGAAACAACTGCCAGCTTCTAGGAACGGCTCCTAGAAGCCTCCCAGGGAGTCCCCGAGCTGCTGCCACCCTGGCACGTCAGTCAGGCATTTCCGCTTTCGCACTATTGTGGATCCAATTGAACAATTCTCCGCCTTTGTACTTGTAACTGACAAGCCCGGGACACAAG
+
BABCCCFCFFFFGGGGGGGGGGHHHHHHHHHHHHHHHHHDGHHHHGFGHHHHHHHHHB2FFHHHGHHHHHHHHHH3GHHHHHHHHFHHHHHHHHHHH3BFGHHHH3FG11?EGGGHEFHB33BG2??GHGGGG?GGHHC<DF/@@FC>FGHC/?GHH01?F/?CGHHHHHHHHHHHGGGG.<EDGG?:CGHCGDCHHHHCGHFHHHGGGGGGGG....:CFFGGGGGFFGFGGBFFFFGE9CFFFDEF/A.
@M05620:37:000000000-D9766:1:1101:19549:3330 1:N:0:23
ACCACACCTTCTACAATGAGCTGCGTGTGGCTCCCGAGGAGCACCCCGTGCTGCTGACCGAGGCCCCCCTGAACCCCAAGGCCAACCGCGAGAAGATGAAGTGGCCCGCTACCTCTTCTGTTGGCCGCCTCCCTCCTTCCTGGCCTCCCGGCGCTGCGCCCTTTCTCCCTGGTTCTCTCTTCTGCCGTTTTCCGTAGGACTCTCTTCTCTGACCTGCGTCTCCTTTGGAACTCTGCAGGTTCTAGATCGGA
+
3>AABAAAFFFFGGGGGGGGFFHGEEGGHGHHHGGE?EGCDGHHHGEGAEGFGFGHHHHGGGCGCF/EFGGGGH/EFGGGFHHA/FGFGCFG?AHHDFGH2?G2/0?AFCGDFGHHBGFF1>FAFBDGCFGHGFGDFHHHGHE..CHHGGC?BGGGD-BFF-/BFFF/BFFF/9FFFFFFFFFFFFFDFFFFFFFA.DBBF/FFFBFFFFFBFFBB.=FFFFBBBBFF/;BFFFFFF/9.;BFFF/;FE..
@M05620:37:000000000-D9766:1:1101:18728:3407 1:N:0:23
GAGGCTGCTTTGGACGAAACTGACAAACCAGTGACACAAGATCGGAGGACCACATATCCGTACTACAGTCACCTTCGCGCATCTAGTACGCCTTCGCCCTCTTCAAAAAAGAAAATATACTCCTCCCAGGGAGGCCCGTCCCTGTTGCCACCCTGGCTCGGCTGTCAGTCATTTCCGCTTTCGCACTTTTGCGGATTTACATGTGTACTTCTCCGGCTTTGTCCTTGTAACTGGCAAACCCGGCATTTCAA
+
A?AA>AFACBB1GB1A1FAEG1F1BB0A000BB1D1AGCG0AB//B/A/ABBA/11ADAF/BBAD1B@D11111BB/?E>E?>BB1222/?>0?1//?///B<12>21//?/000B122@2@1@00/0@?//?/?FG->C.><1111>100.<<G../0:-:.-;C;:0;;;:GGGABGGEF.BB@GB9F00;--;-//9/9//9/;//;//;/B-9@9////9/:9//99/B9-;9-99:@----////;
@M05620:37:000000000-D9766:1:1101:11662:3420 1:N:0:23
AGCACCAGCTCTCCATTGCACAGGTTTGCGCTCTCGTGCAGCTTTTCTCTCTCCTGCCCTTAGACCCAAAGAACACCCATGCGAACCGCGGTCAGTCGGGCGAGTTTCGTATGCCGTATTCTTCTTGATGAACCCCCCCCTCCTTCCTTGCCTCCCGGCGCTGCGCCCTTTCTCTGTTGGTGCATCTTGCGGCTTTTTACGTCGGACCCTCTTCTTTGCCCTGTGTCGCGCTTCGAACCCGGCCGGTTCTA
+
>A1>>>C?ACFFGGG13BD3B1B0B1D010AEB0BBAA0/1B0B1ADAFEGHFGGHGHH1011DBB//ABAF0BBGEE/B01/BEE//>>E/>E021?//E@//><??EC0CGG1>C/??1F1<GHG1111?FCEC-<<C-;./=0/0;;CC00.;.9;9-9-.;---;/BF////;/9-9-//99/9B/----9//;-/---------;999//9/9//9/-9;;;-------9-:--:-----9---;/
@M05620:37:000000000-D9766:1:1101:22080:3451 1:N:0:23
ACCACACCTTCTACAATGAGCTGCGTGTGGCTCCCGAGGAGCACCCCGTGCTGCTGACCGAGGCCCCCCTGAACCCCAAGGCCAACCGCGAGAAGATGAAGTGGCCCGCAACCTCTTCGGATGGACGCCTCCCTCCTTCCTGGCATCCCGGCACTGCGCCCTTTCTCACTGGTTCTCTCTTCTGCCGTTTTCCGTAGGACTCTCTTCTCTGACCTACGTCTCCTTTGGAACTCTGCAGGTTCTAGGTCGGA
+
3>AABBAAFFFFGGGCDGGGGGHFEEEFG2GHHGD2BEG?AGHHHGEGA1E1BAAFH2AEGG0E?E/>EGGHHHA/EGG/FHHC//?EG@DGC/FC1?GFDFD1/F/<//<<FC0<1>....<./0-<:.::CC/C/0C/:C/C/0;F.A-;-9//:.@E@BFFFFF/BF/.9/;BFFB//9;BFBBD99EBFDFA..9BFBFFFFFFFB//:99//.9;..//;//9//BFBFEE//;./;BB////;--
@M05620:37:000000000-D9766:1:1101:22303:3482 1:N:0:23
GAGACTGCTTTGGCAGAAAGTTATAAGTTACTCCAACAGTTCACCCTGGACCTGGGAAAGATTCTCGCCTGAACTACAAAGCCTGACGCAAGTGGCAACCCTGCTACGTGGCACGCTACCTCTTCAGGTGGCCGCAACCCACCAAACTAGCCTCCCGAAGAACCGCCCTTTCTCACTGGTTCTCTCTTCTGCCGTTTTCCGTAGGACTCTCTTATAAGACCTAAGACTCCTTTGGAACTCTGCAGATACTA
+
>>3>>BCFFBBDCAB22BBBBBD6A6DDD5DD5B44BAADDDDFFHABA2BBBBGAA32B33DDDABAAABF33D3BB3BBBB@B23B>/>/3@3B2@?111B13@3??E//BB/>/</233BFE43?3?/B0/<B/<@?/??//?/?11?01?....<-.0/.-<<-A:GC00:G0G/0:;0CGG00=09BF-.;9.CF.0:..0;BFFGGC090000;.9/;//;;B9B/////9/:B//9/B///;//
@M05620:37:000000000-D9766:1:1101:16023:3490 1:N:0:23
ACCACACCTTCTACAATGAGCTGCGTGTGGCTCCCGAGGAGCACCCCGTGCTGCTGACCGAGGCCCCCCTGAACCCCAAGGCCAACCGCGAGAAGATGAAGAGGCCCGCTACCTCTTCTGTTTGCCGCCTCCCTCCTTCCTGGCCTCCCGGCGCTGCGCCCTTTCTCCCTGGTTCTCTCTTCTGCCGTTTTCCGTAGGCCTCTCTTCTCTGACCTGCGTCTCCTTTGGACTCTGCAGGTTCTAGATCGGAA
+
ABBBBBBAFFFFGGGGGGGGGFHHGEEBAEHHHFGEDGGGGHHHHGGGGEGGHHHGHHHGGGGGGGGGGGGGHFHGGGGHGHHHHGGEGGDCCGGGBGHFH2?/<?C@@AD@FFGFHBF1<11/<<-C-.<GE/;EFFHHHFCGCB:GGGGAABBCD?-.;>FB/FFFBFFF9///FFFFFFFFFFFFFBAFFF9;AF/:F?FBBFFFFFFBFFFFF=FFAFFFFFEF/;//FFBFF?FBB/:FF/9:DA.
@M05620:37:000000000-D9766:1:1101:19813:3510 1:N:0:23
ACCACACCTTCTACAATGAGCTGCGTGTGGCTCCCGAGGAGCACCCCGTGCTGCTGACCGAGGCCCCCCTGAACCCCAAGGCCAACCGCGAGAAGATGAAGCGGGTCGCTACCTCTTCTGCTCGCCGCCTCCCTCCTTCCTGGCCTCCCGGCGCTGCGCCCTTTCTCCCTGGTTCTCTCTTCTGCCGTTTTCCGTAGGACTCTCTTCTCTGACCTGCGTCTCCTTTGGTACTCTGCAGCTTCTAGGTCGGA
+
ABCCCCDCFFFFGGGGGGGGGGHHGEGECEHHHGGGDGGGGHHHHGGGGGGGHHGHHHHFGGGGGGGGGGGHHHHGGGGHGHHHHGGGGGGGGGHHHHHF2?/@/<<--C.<G0GFF0D00=0.-A--:C:;E/BE/CFG09/C.CFG?EGG->-9A;-.:-B0FBFFFF0.0;F0FFFFF009B09;A/ABF.;.9.9B/:F0:BFB9000090:A-::.;090B0/.0;BBFFBF00;00:000;:---
@M05620:37:000000000-D9766:1:1101:11339:3530 1:N:0:23
ACCACACCTTCTACAATGCGCTGCGTGTGGCTCCCGAGGAGCACCCCGTGCTGCTGACCGAGGCCCCCCTGAACCCCAAGGCCAACCGCGAGAAGATGAAGCGGGGCGCTACCTCTTTTGTTTGCCGCGTCCCCCCTTCCTTGCTTCCCGGCGCTGCGCACTTTCTCCCTGGTTCTCTCTTCTGCCGTTTTCCGTAGGCCTCTCTTCTCTGCCCTGCGTCTCGTTTGGAACTCTGCAGTTTGTAGGTTGGA
+
AABBBBB>BCBFGGGGGGBEEFGGGEGBFEHHGFFF?EFCFHGGHGG0AEEFFHFHHHHEG@CFGGGGGEEHBGHGGGGHGHHHHGGGGF<BBDFBFBHBB1/</<--:;;@GGFFG090;CF;BFA--;-;C.9@DFFFF/BF/;BF.;BADFFFFF-;-:BBFFFFFFFEBFFFFFFFF:BFFEFFABEBFFF?D?/BB.;;9/BFFFF//;9AEB.:DF/..;D.//;BF/FFB/99;/9/:9;:;-9
@M05620:37:000000000-D9766:1:1101:11851:3560 1:N:0:23
GAGGCTGCTTTGGAAGAAACTCATAGATTACTGCAACAGGTCCCCCTGGCCCTGGAAAAGTTTCTTGCCTGGCTTACAGCAGCTGAAACAACTGCCAGCTTCTAGGAAAGGCTCCTAGAAGACTCCAAGGGAGTAACCGAGCTGATGAAACACTGGCAAGTAAGTCAGGCATTTCCGCTTTAGCACTCTTGTGGATCCAATTGAACAATTCTCAGCATTTGTCCTTGTAACTGACAAGCCAGGGACACAAG
+
BBCCBCFCFFFFGFGGGGGGGGHHHBGGDG4EGF4BEGB2A3B22BAB22BGGFEFB32BBFG55DF5BFGHFHHFCGG3FGGHG3@GHCGHHCGH33BFG3GF43FGH1??3FFHHGGHHFHHHHGHHFCGGG3443<>CGGH?GHH2FHC0@FHH22FG11?GHFGHHHHHHGHGGGGG1FHHHGHHHHGHGGHHHHHHHGCCGHHHHHGH0CGGGHHHG0CGGHGGFFEFFGGCFFE/CEFGGEAFEA
@M05620:37:000000000-D9766:1:1101:16323:3563 1:N:0:23
ACCACACCTTCTACAATGCGCTGCGTGCGGCTCCCGAGGAGCACCCCGTGCTGCTGACCGAGGCCCCCCTGAACCCCAAGGCCAACAGCGAGAAGATGACCGGGGGGTGGCCCGGTGCCTCTTCTGGTGGCCGCCTCCCGCCTTGCTGGCCTCCCGGGGCTGGGCCCTTTCTCCCTGGTTCTCTCTTTTGCCGGTTTCCGTAGGGGTCTCTTCTCTGCCCTGGGCCTCCCTTGGGACCCTGCCGGTTCTAA
+
BBBAABB>BCFFGFGGEGAAE?FEG2A22AE2A2B21AECDHHHHGG0??EEDGFEHHF>/E?EG1EGG@/?GCHGGF<G?/?GGG/BFD/</CF11?1?1/<<A@9---999-----;;BFF//BB/9D.F-@>.....-9.:/9/:BA.B.AAD=-9-9A.9.99.9B///9F9/:/9/:////9/;/;9>-@DDBFD/.;DA.999B/9BFBF//;9B.9;..9;A.;B.B.;A99/...---:.///
@M05620:37:000000000-D9766:1:1101:8512:3636 1:N:0:23
ACCACACCTTCTACAATGCGCTGCGTGTGGCTCCCGAGGAGCACCCCGTGCTGCTGACCGAGGCCCCCCTGAACCCCAAGGCCAACCGCGAGAAGATGACCGGTGTGTGGCCCGCTCCCTCTTCTGGTGGCCGCCTCCCTCCTTTCTGGCCTCCCGGGGCTGCGCCCTTTCTCCCTGGTTCTCTCTTTTGCCGTTTTCCGTAGGAATCTCTTCTCTGCCCTGTGTCTCCGTTGGCACCCTGCCGGTTCTAG
+
BBBBBBB>CFFFGGGGGG4AEEGEFEEAABGAGBBE2EEEGHHHHGGAEEEFFHGHHHH0>E?FGGGGGGFFHHHGGGGHGHHHGGGGGD/>@DHEHFHHFFF/A.>0FEEFHGGG?..<CGFHHCC;GGFFGG?GGEEGGGGF0;=B9B.FGFGGG-;-:..;@AFFFFFFF/:9:EFF9BFFFFB/;:9/B9AFFFBFF.99//;;FFFFFFFFF/:9BF/;9BFF/.;;DF/:B..;9..;::..;//
@M05620:37:000000000-D9766:1:1101:19906:3669 1:N:0:23
ACCACACCTTCTACAATGAGCTGCGTGTGGCTCCCGAGGAGCACCCCGTGCTGCTGACCGAGGCCCCCCTGAACCCCAAGGCCAACCGCGAGAAGATGCCCAGGTGAGTGGCCCGCTACCTCTTCTGGTGGCCGCCTCCCTCCTTCCTGGCCTCCCGGCGCTGCGCCCTTTCTCACTGGTTCTCTCTTCTGCCGTTTTCCGTAGGACTCTCTTCTCTGACCTGAGTCTCCTTTGGAACTCTGCAGGTTCTA
+
AAAABAAAFFFFGGGFFG5BGBGFEAEB4AGHFFGG?EGC?GHHHGGGDEFGGHGFHHHGCGCGGEGGGGGFHCHGGGDHEEHHHG?EDG>B/DFFFHFFHHHGFHHHHHGGHHGGGGGHHHHGGHGHHHGHHGGGGDHGHHGHHGGGGGGGGGGGGG-BGBBFBBFBBFFFFFFFFFFFFFFFFFFFFFFFFBFFFFFFFFFFFFFFFFFFFFFFFFFFFFF9BFFFFFFFFFFFFFFFFFFFFFFFFFF
@M05620:37:000000000-D9766:1:1101:7963:3676 1:N:0:23
ACCACACCTTCTACAATGAGCTGCGTGTGGCTCCCGAGGAGCACCCCGTGCTGCTGACCGAGGCCCCCCTGAACCCCAAGGCCAACCGCGAGAAGATGACAGGTGAGCGGCCCGCTACCTCTTCTGGGGGCCGCCTCTTTCCTTCCTCCCCTCCCGGCGCCCCGTCCTCCCTCTTCGGTTCTCTCCCGTGTTGCTTTCCGCACGCCTCTCTTCCCTGCGCTGCGTCTCCTTCGGTGCACTGCAGGTTCTAG
+
ABCCCCCCFFFFGGGGGGGGGGHHGEGFHGHHHGGGGGGGGHHHHGGGGGGGGHHHHHHGGGGGGGGGGGGHHHHGGGGHGHHHHGGGGGGGGGHHHHH22?/1?101><-@F---<-<G0DGH00<:@C-;-A-.;000;0;;;;F0/;.;E?EAFAFF----.;..0/./;/009.;..;FF0//.;9...00;:B9..----.;AFFFFF0;FFE----9-;9D/0:00....;0099000..:000;
@M05620:37:000000000-D9766:1:1101:11176:3708 1:N:0:23
ACCACACATTCTACAATGCGCTGCGTGCGGCTCTCGAGGAGCACCCCTTGCTGCTGACCAAGGCCCCCCTGAACCCCAAGGCCAACCGCGCGAAGATGACGCGGGTGGGTGGCCGTTTTTCTTGTTGGGTGCCCCCTTCCCTGCTTCCTGGCGCCGCGGCCTTTCTCCCTTGTTCACTGTTTTGCTGTTCTCCGTTGGTCCGTATTCTTTGCTTTTCGGCCCTTTTGGTCCTTTGGAACTCTTAGGTTTCT
+
>>>A>AA345BBABABGGBAEEGGGEF2AAAAB3BB3B0A1A1BBAEBBBBFBGFHHGH3B?1BFEEEEEEB3FFEEEEHGH?GEFE>>E/>BCG/?FGD/</>>--<<C.-;.--./../;;000..-=..;/.9-;CF/009/;CF0BF?-.--;@9--.;9B/BFFF/./;B/;B/;F/.9B/:BF/B/;../..99/-;..//////;/;F/;9--.9.////-9/;FFFB/::/;//////;////
@M05620:37:000000000-D9766:1:1101:11195:3714 1:N:0:23
ACCACACCTTCTACAATGAGCTGCGTGTGGCTCCCGAGGAGCACCCCGTGCTGCTGACCGAGGCCCCCCTGAACCCCAAGGCCAACCGCGCGAAGATGAAGGGGCCCGCTACCTCTTCTGTTGGCCGCCTCCCTCCTTCCTGGCTTCCCGGCGCTGCGCCCTTTCTCCCTGGTTCTCTCTTCTGCCGTTTTCCGTAGGACTCTCTTCTCTGACCTGCGTCTCTTTTGGAACTCTGCAGGTTCTAGTTCGGA
+
CCCCCCC>CFFFGGGGGG5GGGHHGGGB4FHGHFFE?EGGDHHHHGGEEGGGFHHHHHHEGCCFGGGGGGGHHHHGGGGHGHHHHGGGGG/>CFGCHHHGG1?A><><<<DGHF<GH0DB=GDGHCFGCGGHGBGDGGGGGGFF/;CFBFB@@BA=DFFF@FFFFFFFFFFFFFFBFF9BFFFFFFFFFFFFFFFAF?/BB9F/BFFFBFBBFFFFFCDD?F/BFFFABB/BFFFE/B.9//9:B:;/:>A
@M05620:37:000000000-D9766:1:1101:22892:3727 1:N:0:23
ACCACACCTTCTACAATGAGCTGCGTGTGGCTCCCGAGGAGCACCCCGTGCTGCTGACCGAGGCCCCCCTGAACCCCAAGGCCAACCGCGAGAAGATGAAGCGGGCCGCTACCTCTTCTGTTGGCCGCCTCCCTCCTTCCTGGCCTCCCGGCGCTGCGCCCTTTCTCCCTGGTTCTCTCTTCTGCCGTTTTCCGTAGGACTCTCTTCTCTGACCTGCGTCTCCTTTGGAACTCTGCAGGTTCTAGATCGGA
+
BBBBBABBFFFFFGGGGGGGGGHGFFGEHGHHCFGGGGGCGHHHHGGGGGGGHHGHHHHGGGCGGGFGGGGGHHHGGGGHFFHHEFGGGG@DBAC2F<FDH<>C/-><ADFCHHHHHFHH=:CCGHGGCFGGFBFGGGGGGBFGGGGGGGD-=FFFFFFFFFFFFFFBFFFFFFFFFFFFFFFFFFFADFFFFDFFFFFFFBFFFFFFFFFEFFFFFFDBFFFFFFFB/FFFFFFFFB..;/BBB/:9;A;
@M05620:37:000000000-D9766:1:1101:23324:3731 1:N:0:23
ACCACACCTTCTACAATGAGCTGCGTGTGGCTCCCGAGGAGCACCACGTGCTGCTGACCGAGGCCCCCCTGAACCCCAAGGCCAACCGCGAGAAGATGCCCAGGTGAGTGGCCCGCTACCTCTTCTGGTGGCCGCCTCCCTCCTTCCTGGCCTCCCGGAGCTGCGCCCTTTCTCACTGGTTCTCTCTTCTGCCGTTTTCCGTAGGACTCTCTTCTCTGACCTGAGTCTCCTTTGGAACTCTGCAGGTTCTA
+
AAAABBABFFFFGGGB5FG5FGFHEAEEE?FGCCFDEECE2AGFE1FFEEHCGHHHHHHGGEGCGGGEGGGHGHHGGGGFAGHHE?EEGEGGGFHGHBHHGHHGC<GH1<FCCFCGGGGHHHHHHHHHHHGHHGGGGGHGHHGHHHHHHGGGGGGGGG-@BGGGGGGBBFFFFFFFFFFFFFFFFFFFFFFFFBFFFFFFFFFFFFFFFFFFFFFFFFFFFFFFFFFFFFFFFFFFFFFFFFFFFFFFFF;
@M05620:37:000000000-D9766:1:1101:9439:3733 1:N:0:23
ACCACACCTTCTACAATGAGCTGCGTGTGGCTCCCGAGGCGCACCCCGTGCTGCTGACCGAGGCCCCCCTGACCCCCAAGGCCACCCGCGAGACGATGACAGAGGAGTGTCCCGCTACCTCTCCTGTTGGCCGCCTCCCTCTTCTCTGGCCTCCCGCGGCGGCGCCCCCTCTCACTGTTTCTCTCTCCTGCCGCTTTCCGTAGGGCTCTCTCCTCTGTCCTCGGTCTCCTTTGGAACTCTCCACAGGCTAG
+
>AA>A1A>FFFF3FGAFGGBGEGFEFEFHGGHHFFE0AF/AE/AFGGGEFG/1F1FGHFE/>/EFEEEGGG00BGEGGAGFHGH/FCBC/CC////?/1<110<F0><G<G1>-<---<0DG//C/;0<:CC-A-.C.C9C/90000009.9;.9.---9---;@@@--;-BF/BB/:///;BBF///;//----;A//-/-----99BBF//BB://9://-99-AB///9//9/9/;F///-/;--;9-
@M05620:37:000000000-D9766:1:1101:17676:3844 1:N:0:23
AGTGCCAGCTCTCAATCGCACAGGTCTGACCTCCCGTGCGTCTATCACCTGGCCTTAGCTCGGAAGAACACACGACTGAGCTCCACTCATTCCCGAGTATCTCGTGTGCCGTCTTCTGCTTGACCCCAAAAATCTGGGAGTTGGGGCGGCGTGCGGCGTTGGGGACAGACAGTCCTAACCGTGGAGGGTTCTGGTAAATGATGGGGGGAGGAGGGGCTCTTTGGCTCCCACCAGTCCCCCTGTCTGGTCTA
+
BBABBFFFBFFFGGGGGGGGGG4ABBBBFGFHBAFEHE22AAAFAG55BBFBBFEGF3BAGE01AEH3BGHGEG>>1BBBGFHBF24BB4BB4B11>?BFB4BG?/??G3EE@GEFDG3GFCF2F2<C<0?G0@@22@0/CFG1C?/-<-;-;.;A-B-A@.@F.-;A:.BB9B/BB9.FF9A;.;ABD?AFFFBBBFBFFBBBAA99@@D..9>B--.9/9B//B/A..;AE?//;F?D;E9/;BBB/9/
@M05620:37:000000000-D9766:1:1101:14218:3920 1:N:0:23
ACCACACCTTCTACAATGAGCTGCGTGTGGCTCCCGAGGAGCACCCCGTGCTGCTGACCGAGGCCCCCCTGAACCCCAAGGCCAACCGCGAGAAGATGAAGTGGCACGCTACCTCTTCTGTTGGCCGCCTCCCTCCTTCCTGGCCTCCCGGCGCTGCGCACTTTCTCCCTGGTTCTCTCTTCTGCCGTTTTCCGTAGGCCTCTCTTCTCTGCCCTGCGTCTCCTTTGGAACTCTGCAGGTTCTAGATCGGA
+
AAAABAABFFFFFGGFDGFGGFHHGEGEHEHHHGGEFGGGGHGHHGGGGDGGHHHHHHGGGGGGGGGGGGGHGHGFGGGHGHHHHGGGGCBDDGHHFFHHE2<2/0<?/CCDHGHFHGH11=1><<AF<CAGG<CEGHHHGHHA.<GH;CD-@ADGGDD-;@FFFEFFFFFFFFFFFFFFFFFFFFFAFFFFFF/;DD/BFFFBFFFFFFF/;EBA.BDFAB/;/BFF/BFFFFFFFF.9;BFFB;;;AAD
@M05620:37:000000000-D9766:1:1101:9261:3959 1:N:0:23
ACCACACCTTCTACAATGAGCTGCGTGTGGCTCCCGAGGAGCACCCCGTGCTGCTGACCGAGGCCCCCCTGAACCCCAAGGCCAACCGCGAGAAGATGACCGGTGCGTGGCCCGCTCCCTCTTCTGGTGGCCGCCTCCCTCCTTCCTGGCCTCCCGGCGCTGCGCCCTTTCTCCCTGGTTCTCTCTTCTGCCGTTTTCCGTAGGACTCTCTTCTCTGCCCTGGGTCTCCTTTGGCACTCTGCCGGTTCTAG
+
ABBBBBBBFFFFGGGGGGFGGGHHGGGEGFHHHGGGFFGGGHHHHGGGGGGGHHHHHHHGGGGGGGGGGGGHHHHGGGGHGHHHHGGGGGDGGGHHHFHHF@<></</CCGHHGGGC<<GHHHHHBGGCFHFGGGGGGGGGGGG0;CBFGFGGGGGG-;;@-.;>DFFFFFFFFFFFFFF;FFFFFF/;FFFFFFFFFFFFFFD//;BFFFFFFFFF/;EFF.;:9FFF9;FFF:BF.:;F//;B@D;;:B
@M05620:37:000000000-D9766:1:1101:14690:3989 1:N:0:23
ACCACACCTTCTACAATGAGCTGCGTGTGGCTCCCGAGGAGCACCCCGTGCTGCTGACCGAGGCCCCCCTGAACCCCAAGGCCAACCGCGAGAAGATGAAGCCGGTCGCTACCTCTTTTCTTCGCCGCGTCCCCCCTTCCTTGCTTCCTGGCGCTGCGGACCTTCTCCCTGGCTCACTCTTCTGCCGTTTTCCGTAGGCCCGTCTTCTCTGCCTCGCGTCTCTTATGGTCCTCTGCAGTTCCTAGGTTGGA
+
BCCCBCCCFFFFGGGGGGGGGGHHGFFEGGHHHGGEGGGGGHHHHGGGFEGGHHGHHHHGGGGGGGGGGGGHGHHGGGGHGHHHHGGGGGDDGGHHHHH2220</</-->.->1>1110=0=0<.<<--=--;.9;-;FG000=0=CF0;CF-9--AB-:--;:F0BFFF0..;F0;F0:F00:F0-AD/A0F.0.9.0;.-;..9099090000.9@@-.;0:0:0000;B0FFBF0;900000/;0;-9
@M05620:37:000000000-D9766:1:1101:18409:3997 1:N:0:23
ACCACACCTTCTACAATGAGCTGCGTGTGGCTCCCGAGGAGCACCCCGTGCTGCTGACCGGGGCCCCCCTGAACCCCAAGGCCAACCGCGAGAAGATGACAGGTGAGTGGCCCGCTACCTCTTCTGGTGGCCGCCTCCCTCCTTCCTGGCCTCCCGGCGCTGCGCCCTTTCTCACTGGTTCTCTCTTCTGCCGTTTTCCGTAGGACTCTCTTCTCTGCCCTGCGTCTCCTTTGGAACTCTGCAGGTTCTAG
+
CCCDDCDDFFFFGGGGGGGGGGHHGGGFHGHHHGGGGGGGGHHHHGGGGGGGHHHHHHHGGGGGGGGGGGGHHHHGGGGHGHHHHGGGGGGGGGHHHHHHDHGFG?FFGGGHEGGGGGHHHHHHHHHHHGHHGGGGGHGHHGGGGGFGGGGGGGGGGAGFFFFFFFFFFFFFFFFFFFFFFFFFFFFFFFFFFDFFFFFFFFFFFFFFFFFFFFFFFFFFBFECFFFFFFFFFFFFFFFFFFFFFFFBBFB
@M05620:37:000000000-D9766:1:1101:17914:4030 1:N:0:23
ACTGCCTCTTATTAATCCACGCCTTGATTCCTGCCCCAGCTCCCCCAGTCCCTATAACCGTTTCATACCTGGCTACCAGTAGCGCCAACCACTGCCCGCTTCTAGGAACGGCTCCTAGAATCCTCCCAGGGAGTCCCCGCGCTGCTGCCACCCTGGCCAGTCCGTCAGGCATTTCCGCTTTCGCACTCTTGTGGATCCAATTGAACAATTCTCCGCCTTTGTCCTTGTAACTGACAAGCCCGGGACCCAAG
+
1>>>A11BBD3B3BBBG3BF1A1B0BBDDDFGHHHHG0B01BBFGG/BBBG1A1BBFHHEEFBB2D2DBGHHHG1BFGH1DFG>/>BEF/BF11BFGGGGGGHGHHHH0EEGGGGG1GH121BFHH?GHGGGGCGHHH?CGGGGFHHFHGHCECHHHHFHHHGEGHFGGHHHHHGHGGGGGGGGGGG9FGFFGGGGGGGGGGGGGGGGGGFFFFFFBFFFFFFBFFFBFFFFF9FFBAEFE@??@@9A9E9
@M05620:37:000000000-D9766:1:1101:14825:4078 1:N:0:23
ACCACACCTTCTACAATGAGCTGCGTGGGGCTCCCGAGGAGCACCCCGAGCTGCTGACCGAGGCCCCCCTGAACCCAAAGGCCAACCGCGAGAAGATGACAGGTGAGTGGCCCGCTCCCTCTTCTGGTGGCCGCCTCCCTCCTTCCTGGCCTCCCGGCGCTGCGCCCTTTCTCCCTGGTTCTCTCTTCTGCCGTTTTCCGTAGGCCTCTCTTCTCTGCCCTGAGTCTCCTTTGGCACTCTGCAGGTTCTAG
+
>A?1AAAAFFF1AFGGDGFBGBGF?AE000BEHG/AAAACF/FHG/EA//EEG@G@D0B>/EEECGCEGG/0EGFA/?GCFHHHHFFGG/>BCGHG1?GH1FGFG1GGFEFHHGGG?CEHHEFHHFD0CFHHGGG?F.CGFFGG;BFGGGGGGGGAA;-;;@:;@F@<FFFFFBBFFFFF9;FFFFF9;BFF@BFFFFFFFAFF/9;FFFFFFFFFF/;EFFBBF/BFF/BFFF/;F;;FF//BFAF/;/9
@M05620:37:000000000-D9766:1:1101:7396:4080 1:N:0:23
GAGGCTGCTTTGGAAGAAACTCATAGATTACTGCAACAGTTCCCCCTGGACCTGGAAAAGTTTCTTGCCTGGCTTACAGAAGCTGAAACAACGGCCAACGTCTAGCAACATCGCATACGTAACGACACGCGCGTACAAGAGCGGAAGACAGCATAACAACGCAGTCAAGAAGTGCCGCTTAAGCACTGTTGTGGATCCAATTGAACAATTCGACGCAATTGTACTTGTATCTGCCATTCCACGTACAAAAG
+
1>AAAAFAFFFFGAAFGCCGGGDGFHFGHHHHHFFFBAF1FFGFHGGFFFA0BGC0BACFBBFFGFD1BF1AGHFFHEF1BBF1BFBGHFAF>>//>/>/>/0/211B0001/////1011B<///>/?////><//?FC00-<--..///</<00<0<<--:@CG00;0//00C0-;@..0;00/0/0;;C.C090B00;99009/-;//-/---9--;///;///;//:////////;9/--9--;/-/
@M05620:37:000000000-D9766:1:1101:14829:4096 1:N:0:23
ACCACACCTTCTACAATGAGCTGCGTGTGGCTCCCGAGGAGCACCCCGTGCTGCTGACCGAGGCCCCCCTGAACCCCAAGGCCAACCGCGAGAAGATGACAGGTGGGGGGCCCGCCACCTCTTCTGGTGGCGGCCTCCCTCCTTCCTGGCCTCCCGGAGCGGCGCCCTTTCTCATTGGTGCTCCCTTCTGCCGGTTTCCGCAGGACTCTCTTCTCTTACCTGATGCTCCTTTTGAGCACCGCAGGTGCTAG
+
AA>AAAAAFFF@AGG13BFGGGFHG0EB00BFGG0EAA/AEFFHHGGGEEEFGDFHFGHEGGGGGGGGGGFGFHGEEEFEGHGGHGGGCC/BCGHEGGDGHC/??///-@?-9----9--;9BBF/;;BBF-;=@-AEFBFFFFF9//;;9;AFE--9@@-;@--;;-9/9B////;BF-/BF/;-/9B/;/--9-;:F--9--;A:B/://;FB///9/////9;///9////--//;---9@--;9FB:
@M05620:37:000000000-D9766:1:1101:16603:4100 1:N:0:23
ACCACACCTTCTACAATGAGCTGCGTGTGGCTCCCGAGGAGCACCCCGTGCTGCTGACCGAGGCCCCCCTGAACCCCAAGGCCAACCGCGAGAAGATGCCCAGGTGAGTGGCCCGCTACCTCTTCTGGTGGCCGCCTCCCTCCTTCCTGGCCTCCCGGCGCTGCGCCCTTTCTCACTGGTTCTCTCTTCTGCCGTTTTCCGTAGGACTCTCTTCTCTGCCCTGAGTCCCCTTTGGAACTCTGCAGGTTCTA
+
BBBBBBBACFFFFGGGGFF5GAFEEAE24BFFGFFE?EGECHHHHGAAEEFGFHHHHHHAEEGGGGGGGGGHHHHGGGGHEGHHGGFEGG/B@FHBFGHHH1CC<G1FGBFFCGDGC@@GGDGHHHEHD<AGC@@DF.;EHHGBGFFGFFAFFFGGGGB??@BABBDBBFFFFFFBFFFFF/9FFF/B/;FFFB;DFFFFA;..9/9B/BBBFFFFFB//;/;:.B//;A.ABBBFFBFFFB//B?FF//F
@M05620:37:000000000-D9766:1:1101:22430:4119 1:N:0:23
ACCACACCTTCTACAATGAGCTGCGTGTGGCTCCCGAGGAGCACCCCGTGCTGCTGACCGAGGCCCCCCTGAACCCCAAGGCCAACCGCGAGAAGATGAAGCGAGGCGATACCTCTTCTATTGGCCGCCTCCCTCCTTCCTGGCCTCCCGGCGCTGCGCCCTTTCTCCCTGGTTCTCTCTTCTGCCGTTTTCCGTAGGACTCTCTTCTCTGACCTGCGTCTCCTTTGGAACTCTGCAGTTTCTAGATCGGA
+
CCCCCCCCFFFFGGGGGGGGGGHHGEGEFGHHHGGGGGFGGHHHHGGGGGGGHHHHHHHGGGGGGGGGGGGHHHHGGGGHGHHHHGGGGGCGGGHHHHHHG2<///><->ECHHHHGHH0==0<GG-A;;CGGHHFHGFGGCBGFGFGGGGDGFFFFAFF-;/BFFFFFFFFFFFFFFFFFFFFFFF.AFEBFD9;DF0BFFFFFFFEFFFFFFFFFCFF.BFFF0;/0:BFFFFFFF0;;BFB0;F;A.;
@M05620:37:000000000-D9766:1:1101:17892:4158 1:N:0:23
ACCACACCTTCTACAATGAGCTGCGTGTGGCTCCCGAGGAGCACCCCGTGCTGCTGACCGAGGCCCCCCTGAACCCCAAGGCCAACCGCGAGAAGATGAAGCGGGCCGCTACCTCTTCTGGTGGCCGCCTCCCTCCTTCCTGGCCTCCCGGCGCTGCGCCCTTTCTCCCTGGTTCTCTCTTCTGCCGTTTTCCGTAGGACTCTCTTCTCTGACCTGCGTCTCCTTTGGAACTCTGCAGGTTCTAGATCGGA
+
CCCDCDDBFFFFGGGGGGGGGGHHGGGB4EHGHGGGDGGGGHHHHGGGGEGGGHGHHHGGGGGGGGGGGGGHGHHGGGGHGHHHHGGGGG<BDGHFFHHHF2>A/-<<A@D@CDHDGHHE0:<A..<<:AC.</CD:BFF:B/FFF<EGEG-<@F;D<-9@-BF0BF0B/<AF0:::0BBB<FFFFC<BFE:09B.<?BB/FB0F0<BFFBFFBFF?9D-9FBFFFFFEFF0<F000<<.<FF0<0::.B<
@M05620:37:000000000-D9766:1:1101:17872:4159 1:N:0:23
AGCACACGCTCTACAATGCGCTGCGTGCGGAGCGCGAGGAGCATCCCTCGATGCTGACCAAGGCCCCACCCAACCCCTAGGCCAACCGCGCGAAGATGAAGCGGGGCCCTACCTGTTTCTCTAGCGGCGTCCTCTGTTCCTTGCGTCCGGGTGCGGCGCTCTTGCACGCTTGTTCTCTCTTTGGCGGGTTCTCGTAGATCCTTGGTCGCGGCGGTGCGCCTTGGTTCCCACCCTGCACCCTGTCTGTTCTA
+
>1>A>BC1>>>A1GBFGGB0AAFEGAE00AAAAE?E/A/A/BF1BF>@0>/>2B1B@B01?0/??EE>??>F/EEGE/FGGHBFGECGC@<B////11?1<1/<>----CG..::0000<0000<@------.900;;;/FFF/--;---9-;--;>>-;-9//;//-;---;/:BFBF////;/-9-@A-//;;9--////9;//;-;------9@;---99//9//9;F---;9-/;-;9B///9;//9
@M05620:37:000000000-D9766:1:1101:8354:4173 1:N:0:23
ACCACACCTTCTACAATGAGCTGCGTGTGGCTCCCGAGGAGCACCCCGTGCTGCTGACCGAGGCCCCCCTGAACCCCAAGGCCAACCGCGAGAAGATGACCGGTGCGTGGCCCGCTCCCTCTTCTGGTGGCCGCCTCCCTCCTTCCTGGCCTCCCGGCGCTGCGCCCTTTCTCCCTGGTTCTCTCTTCTGCCGTTTTCCGTAGGCATCTCTTCTCTGCCCTGCGTCTCCTTTGGCACTCTGCCGGTTCTAG
+
BBBBBBBBFFFFGGGGGGAGGGHHGEFBAEHHHFFGDEFGGHHHHGGEEFGGHHGHFHHAEEGGGGGGGGGHGHHGGGGHGHHHHGGGGG<BDGHFGFHHHD?>A<>?ACFHHGGGG.<CHHHHHBFCGDHHGGGGGGGGGGGG9;C;CGFGGGGGG-@9@-9:@DFFFFFFFFFFFEFF:BFFFFF/;BFFFFFFFFFFF.;.//9;FFFFFFFFFBFFFF;;ADFFF/;FFF;;B;BBFB/9D;DABFB
@M05620:37:000000000-D9766:1:1101:15297:4188 1:N:0:23
GAGGCTGCTTTGGAAGAAACTCATAGATTACTGCAACAGTTCCCCCTGGACCTGGAAAAGTTTCTTGCCTGGCTGACAGAAGCTGAAACAACTGCCAGCTTCTAAGAAAGGCTCCTAGAAGACTCCAATCCAGGAACCGAGCTGCTGAAACAATGGCCAGTCAATCAGGCATTAACGCTGTCGCACTCTTGTGGATCCAATCGCACAATTCTCAGCATTTGCCCTTGTAACTGACAGGACAGGGACACAAG
+
AAAABBFAFFFFGGGGGGGGGGGHHGHHHHHHHHHFGHHFGHHHHGGFGHHHHHHHHHHGBGHHHHHHHHHHHH1FFGHBGHHB3BEGF3?FHGHHH31@B33B44@@3B1131?33BFGECB3BFB?432333/B0////B/222BD2222/@@<22@F22111<?110/?1111?-..>1..-<-<D000<.0<<CDGH/.:;A-/000;C0;:00000000=//;FF09;9900..9/.;.CE...;.
@M05620:37:000000000-D9766:1:1101:11201:4196 1:N:0:23
GAGGCTGCTTTGGAAGAAACTCATAGATTACTGCAACAGTTCCCCCTGGACCTGGAAAAGTTTCTTGCCTGGCTTACAGAAGCTGAAACAACTGCCAGCGTCTCCGACCCGCTCCTAGACGCCTCCAAGGGAGTCCAAGCGATGAAGACACCCTGGCAAGTAAGTCAGGCATTGCCGCTTACGCACTCTTGAGGATCCACTTGAACAATTCTCAGCATTTGTCATTGTAACTGCCAAGCACGGGAAACCAG
+
A1>AAAFAFFFFFBGGGGGGGGHHHHHHHHHHHH1FFGGAFHHHHGEF/FGGHHHGHGHGBHHHHHHHHHHHHHH1GHHHHHHHHF1GHHHHHHHHH1/>EAE01?>///>E//<B11<1<<<0ECH11//<??F1G1FCC/?<F1110?FAEH0><F<.FGGGHHH1</.000=<@CGG.0;C:-AGHHF0;CCBCF0/;CBB000/C09;FF0=00;C;0C0;F0;=0;CF0F9/--;B@-@A@-/;;-
@M05620:37:000000000-D9766:1:1101:11227:4196 1:N:0:23
GAGGCTGCTTTGGAGGAAACTCATAGATTACTGCAACAGTTCCCCCTGGACCTGGAAAAGTTTCTTGCCTTGCTTAAAGAAGCTGAAAAAACTGCCAAGTTTTACAAAACGCTACTAGGAGACTACAAGCGAGTAAAAGAGATGATGAAACAATAGTAAGTAAGTCAGGCATGTCCGCTTCAGAACTCTTGTGGATCCAATTGCACGATAATCAGCATTTGAACTTGTAAATGACATGGCACGGACAAAAG
+
>3AA>>FBCBB4F4AAAGBGGGHHHFHHHH4DDG4FCGADG55B22A22EBBFGEFA32BBDGDDFG5355BBDF555DBGF3BF33B5B/EGHHGGB1BF44D3433?1//>?>B?433B//3BBBB3//?<>?3?GFCB?B2D3D2FD22=22@2DD22@@1=111?0?10?=1?<...111101>10000.<<=<00000==G..;.;0;:0:00<;;00<000;;0;0;;90;0/./9.---9./;/
@M05620:37:000000000-D9766:1:1101:15288:4204 1:N:0:23
GAGGCTGCTTTGGAAGAAACTCATAGATTACTGCAACAGTTCCCCCTGGACCTGGAAAAGTTTCTTGCCTGGCTTACAGAAGCTGAAACAACTGCCAATGTCTAACAAACGCTAATAGAAGGCTCCAAGAGAATCCCAAAGGAGCAAAAAACCTGACCAAACAATCAGAAATAAGCGCTTCAGCACTGTTGTAGCTCCCATTGAACAATAATCGAAAATTGTCCTTGAATCTGACATGCAAGTGACAAAAG
+
CBCCCCFCFFFFGGGGGGGGGGHHHHHHHHHHHHGHGHHGHHHHHGGGHHHHHHHHGGFHGHHHFHFBGHHHHHHFHFHHHHGCGFFFHGEHGHGFF333444D433B1?1>EED@44DFF0?BGF3BB00B3333B330B22?//2?BF?/?20222@//<</?111111<1111>-<..>1<=.0/00<<0=00=<.<C0000:0;000<;..=.-0;000;0000;0;0;C000:0CC00;CFGF/A/
@M05620:37:000000000-D9766:1:1101:13149:4222 1:N:0:23
ACCACACCTTCTACAATGAGCTGCGTGTGGCTCCCGAGGAGCACCCCGTGCTGCTGACCGAGGCCCCCCTGAACCCCAAGGCCAACCGCGAGAAGATGCCCAGGTGAGTGGCCCGCTACCTCTTCTGGTGGCCGCCTCCCTCCTTCCTGGCCTCCCGGCGCTGCGCCCTTTCTCACTGGTTCTCTCTTCTGCCGTTTTCCGTAGGACTCTCTTCTCTGACCTGAGTCTCCTTTGGAACTCTGCAGGTTCTA
+
BBBBBBBAFFFFGGGGFG5BGBGFGEE24EGHHGGE?EEECHHHHGGGDEGGFHGHFFFAEECEGGECGGGGHHHGGGGHGHHHHGGGGG@DFGHGFFHHHHHGHHHHHHGGHHGGGGGHHHHHHHHHHHGHHGGGGGHGHGGHHGGGGGGGGGGGGG-@DFFFFFFFFFFFFFFFFFFFFFFFFFFFFFFFFFDFFFFFFFFFFEFEFFFFFFFFFFFFFFFFFFFBFFFFFFFFFFFFFFFFFFFFFFF
@M05620:37:000000000-D9766:1:1101:12702:4230 1:N:0:23
ACCACACCTTCTACAATGAGCTGCGTGTGGCTCCCGAGGAGCACCCCGTGCTGCTGACCGAGGCCCCCCTGAACCCCAAGGCCAACCGCGAGAAGATGACCGCTGAGAGGCCCGCTCTCTCTTCTCGTGGCCGCCTCCCTCCTTTCTGGCCTCCCGGGGATCTGCCCTCTCTCCCTGGTTGTCTCTCCTGCCGCTTTCTGTCGGGGTCTCTTCTCTGCCCTGCGACTCCCTTTGGACACTGTGGGTTTTCT
+
ABBBBAABFFFFGGGGGFF5G5FBEEABAEGGFFGF2FF2AG2GHGEGAEGGGHHHHHHGGGCGGGGGGGGGHHHGGGGHGHHHHGGGGGGGCGHHHHHHG///>/?1F/<.>->-<.0<<G00D0.<C.-.-;-.;.A/F.90090900.;F.CA--;@..;;B/;/.99;F/B.9.9B.;;FFF//;//.9--;E//9//9---9.BFF//BFF///./..;--;A/../////;9;9///.....9//
@M05620:37:000000000-D9766:1:1101:12234:4305 1:N:0:23
ACCACACCTTCTACAATGAGCTGCGTGTGGCTCCCGAGGAGCACCCCGTGCTGCTGACCGAGGCCCCCCTGAACCCCAAGGCCAACCGCGAGAAGATGCCCAGGTGAGTGGCCCGCTACCTCTTCTGGTGGCCGCCTCCCTCCTTCCTGGCCTCCCGGCGCTGCGCCCTTTCTCACTGGTTCTCTCTTCTGCCGTTTTCCGTAGGACTCTCTTCTCTGACCTGAGTCTCCTTTGGAACTCTGCAGGTTCTA
+
BBBBBBB>FFFFGGGGGG5GGGHHGGGAAEHHHFEF2EEFDHGHHGGFFGGGFHHHHHGAFECGGGGGGGGHGHHGGGGHGHHHHGGGGG/BGGHFHHHHHHHGHHHHGHGGHHGGGGGHHHHHHHHHHHGHHGGGGGHGHHGHHGGGGGGGGGGGGG-;BFFFFFFFFFFFFFFFFFFFFFFFFFFFFFFFFFFFFFFFFFFFFFFFFFFFFFFFFFFFFFFFFFF9FFFFFFFFFFFFFFFFFFFFFFF
@M05620:37:000000000-D9766:1:1101:11596:4364 1:N:0:23
GAGGCTGCTTTGGAAGAAACTCATAGATTACTGCAACAGTTCCCCCTGGACCTGGAAAAGTTTCTTGCCTGGCTTACAGAAGCTGAAACAACTGCCCCCTTCTAGGAACAGATCCTAGAAGACTACCAGAGAGTACCAGAGCTGCTGACAAAATAGCCAGAACGTCAGGAATTTCCGCTTTCGCACTATTGTGGATCCAATTGAACAATTCTCCGCATTTGTCCTAGTAACTGACAAGCAAGGGACAAAAG
+
BBCBCBFCFFFFGGGGGGGGGGGHHHHHHHHHHHHHHHHGHHHHHGGGHHHHHHHHHHHHGHHHHHHHHHHHHHHHHHHHHHHHHHHHHHHHHHHB?1>>GG@DF3BF12B?FGGHBDGHHHHHFH2F30?FFHBFHF3F/B2BBFHHFHDGGF22D2200@2<?GEGH1?GH1@?EGFGA1CFGGG0<GHGHGHHHHHCGFGHGCCHH00<C0CEGEEFGG0FF0;CFBF0C0;CCFG9//:EGF../;9
@M05620:37:000000000-D9766:1:1101:16252:4386 1:N:0:23
AGTGCCAGCTCTCAATCGCACAGGTCTGACCTCCCGTACCTCCTTACACTCTCCTAATCCGTCCCCGACTTGAAACAAAAAAAAGACCCAAATCACAAAAATCAAATTACTGTTACACGAAGGCTCCTCTAAGAAGCATAAATACTAAAAGAACTGACTCAACAGAGTCAATTACCCCATCCACTTGCGTATACCTCTTCTCCCACTACAATATAAACCTAACCCACCCTTCGCACTTGTACCTGACAATC
+
AAAAAFFCAFFFGGGGGFFAEC44B4DB5FGHHHCEA2ABDBG255353DBD33BBBDBBAAAA1A00>>1GFHFG3FG?BE//1122?//0B3??3300/03B33443B?4433332//?///20?22222222<111?1111?11<11<.0<11<>==11>100/0<0<<0000/C<//.0:0000-.:./0;0:;00000/99.///000000;0////;......;/....-9;///////;/9/;/
@M05620:37:000000000-D9766:1:1101:19626:4514 1:N:0:23
GCTGCTGCTTTGGAATCAACTCATAGATTCCTGCCCCAGTTCCCCCTGTCCCTGTAACCGTTTCTTGCCTGGCTTCCAGAAGCTGAAACCACTGCCCCCTTCTACCAAAGGCTCCTAGAAGACTCCCAGGGAGTCCCCGCGCTGATGCCACACTGGCCAGACCGTCAGGCATTTCCGCTTTCGCACTCATGTGGATCCAATTGAACAATTCTCCGCCTTTGTACTTGTAACTGACAAGCCCGGGACACAAG
+
>1>>AB1BBF31BBFBEBBF3BBDDDGHHFGFHHCGFAB1DDGHHGABBBBBFBAFF21ABEGH2D1BFGHHHHAABGHABFH111BFG0?FFGHHH/>EHHHH21BF/FGHHHGHHHHEE1FGHHEHBFGGGG01<?@/>CGG?HH1?FG0<FHHGF1F0.>>EGGGHHGHHHHHGGGGGEFGGGGH/<C0<CFGGGGGGGGGGGGGGBFGG0CB.CEGG0;CFFGFFFFFFFFFFFAE-@@@@@FFFFF
@M05620:37:000000000-D9766:1:1101:19166:4518 1:N:0:23
ACCACACCTTCTACAATGAGCTGCGTGTGGCTCCCGAGGAGCACCCCGTGCTGCTGACCGAGGCCCCCCTGAACCCCAAGGCCAACCGCGAGAAGATGCCCAGGTGAGTGGCCCGCTACCTCTTCTGGTGGCCGCCTCCCTCCTTCCTGGCCTCCCGGCGCTGCGCCCTTTCTCACTGGTTCTCTCTTCTGCCGTTTTCCGTAGGACTCTCTTCTCTGACCTGAGTCTCCTTTGGAACTCTGCAGGTTCTA
+
BBBBBBBBFFFFGGGGGGGGGFHCEEGECFHHHGGGGGEGFHHHHGGGGGGGHHGHHHHFGGGGGGGGGGGHGHHGGGGHGHHHHGGGGGCFFGHHHHHHHHHGGHGHHHGGHHGGGGGHHHHHHHHFG/CHHGGGGGHGHHGHHGGGFGGGGGGGBA-ADFFF;DFFFFFFFFFFFFFFFFFFFFFFFFFFFFFFFFFFFFFFFFFFFFFFFFFFFFFFFFF/BFFFFFFFFFFFFFFFFFFFFFFFFFF
@M05620:37:000000000-D9766:1:1101:13530:4519 1:N:0:23
ACCACACCTTCTACAATGAGCTGCGTGTGGCTCCCGAGGAGCACCCCGTGCTGCTGACCGAGGCCCCCCTGAACCCCAAGGCCAACCGCGAGAAGATGCCCAGATGAGTCGCCCACTACCTCTTCTGGCCGCCGCCTCCCTCCTTCCTCGCCTCCAGCCGCTCCGCCCTTTATCGCTGGTTCTCTCTTCTGCCGTTTTCCGTACGACTCTCTTCTATGACATGCGTCTCCTTTAGAATGCAGCAGGTACTA
+
CDDDDDCDFFFFGGGGGGGGGGHHGGGEHGHHHGGFGGEGGHHHHGGGGFGGHHHHGHHGGGGGGGGGGGGHFHHGGGGHGHHHHGGGGGDGGGHHHHHHH2F/=?FGG1<AEF.><<GGHHHHHHHH0.=DGCGGDCHGHHGGGGBF0<CGGGGGG/9<AB-<BDDDBFBBFB.<FDAF0<BFFFFFFEFFFDDDFFF0BBF.<.<9AFFFFFFFF0<<0<BFA9CFF00<F000<00<0<<AF.<0<<0
@M05620:37:000000000-D9766:1:1101:17424:4542 1:N:0:23
GAGGCTGCTTTGGAAGAAACTCATAGATTACTGCAACAGTTCCCCCTGGACCTGGAAAAGTTTCTTGCCTGGCTTACAGAAGCTGAAACAACTGCCAACTTCTAAGAAAGGCACCTAGAAGACTACAAGGGAGTAAAAGAGCTAATGAAACAATGACAAGAAAGTCAGGCATTTCCGCTTTAGCACTCTTGTGGATCCAATTGAACAATTCTCAGCATTTGTACTTGTAACTGACAAGCCAGGGACAAAAG
+
A?AA>AFAFDDDGA5BAGCGGGHHHGGHHDBBGH4ACGBDGDDBFEAECBBFHGFB332FBDHFGFFBBBFGGHG3BBFFGGBFF33BBB?FGHHF33BBB@4B4@33?31?1B?3B@3BFGE3BBGF3/>F/EBFFGFFB232?BBFGH2BF223B@D@2@@2@@D2@<FCG1<FCEEDA?1<DB1>1>11>.<1>CFC0=00=CDGFD0DD=0:::;;;0;<C:;0C:0;GGFG0...;999C.9AB;;
@M05620:37:000000000-D9766:1:1101:21495:4543 1:N:0:23
ACCACACCTTCTACAATGAGCTGCGGGCGGCACTCGAGTAGCTCCCCCTGCTGCTGACTGAGGCCCCCCGCAACCCAAAGGCCAACCGCGAGAAGATGCCCAGGTGAGTGGCCCGCTACCTCTTCTGGTGGCCGCCTCCCTCCTTCCTGGCCTCCCGGCGCTGCGCCCTTTCTCCCTGGTTCTCTCTTCTGCCGTTTTCCGTAGGACTCTCTTCTCTGCCCTGTGTCTCCTTTGGAACTCTGCAGGTTCTA
+
AAAAAAAAFFFFGGGGGGGGG1F1A0?0EE//A0B/AE10@F2D1BE/E//B1F1BBB1BB1FFF/>EE@////BC/?GG0F/FGGCBB@/>CCHEFBGHHEHGFHFAGHGGHHGGG-AGHHFHHHGBHHFFHGGGA9EFGGBGGBFGGGGGGGGEB@;@-@=B@@F@@FFFFF/BFFFFF;BFFFFFFFFFF@FFFFFFFF-AB/BFFFFFFFFFFF/BEBF/;9FBFFBFFFFBFFBBFFFBBFFFFF9
@M05620:37:000000000-D9766:1:1101:18748:4569 1:N:0:23
AGTGCCAGCTCTCAATCGCACAGGTCTGACCTCCCGTGCCTCCTTAGAATCTCCTAATCCGGCCCCCCCTTGAAACAAAGAAAACCCGCTAAACACATACCCAGTGACCTGCATGCTTATCCCTCTTCTGTCCCTCTCCCTTCTTTCTGCGCTCCGCGAAGTTCCCCTCTCTTCCTCCCCTCTCCCTTCTCTGGTTATTCATGGGGCGCTCCTGCTCTCTATGGATCCCCCCTGGCCCCCTGTCTGGTCTT
+
AA>ABFFFBFFFGGGGGGGCGGB4B4DB5GHHHHGGEB2BDBG25D3BBFDGHBFF55BDE0AAAAA0>>1GFHHHHGHBB1?B??E>/>E/3B30/3333B3/3BB3332023323332@22F22222@22221<00?0010111<111---<...<---.0000;/.//0:000:/.;/./////0/0000;00000;0;009.;---../;////9/////9/;.9A.--..99.-;-A9;/B//99/
@M05620:37:000000000-D9766:1:1101:22351:4579 1:N:0:23
GAGGCTGCTTTGGACGAAACTCATAGATTACTGCAACAGTTCCCCCTGGACCTGGAAAAGTTTCTTGCCTGGCTTACAGAAGCTGAAACAACTGCCACCTTTTAAAAAACTCTACTAGGAGACAACAAGGTAGTAAAAGAGCTAATGAAACAATGGCAAGTAAATCAAGAATGACCGCTTTAGCACACATGTGGATCCAATAAAACAATTATCAGCAATTGTACTTGTAATTGACATGACACGGACAAAAG
+
>3AA3AFAFDB@G44AAEAEGGHHHBDGFFBDFF3ECGBDF5DB2BACEFBBGACG332BBDF5DFG5ABEFBFG3@BBGHG3BF33BBB1FFFHGF31BB33BBB43>/B344BBB433BA/22??F2/3BBBBFHHHEB222B3BBGF2<F222<@<<2>11?1<1?1??111?<-->.>1<110<.00000<<=GG0=000<<;:::;0;;00:/<:0:==000;9000;;99000/:0:-99;./;/
@M05620:37:000000000-D9766:1:1101:9045:4589 1:N:0:23
AGTGCCAGCTCTCAATCGCACAGGGGACCCAGGGCCTGGCCCCTCCATCCAGAAAACCTATGACCTCACCCGCTACCTGGAGCACCAACTCCGCAGCTTGGCTGGGACCTATGTGAGTATCCAGCGTAGGAATCTGGGAGTTGGGGAGGAGTGAGGAGTTGGGGAAAGACAGTCCTAACCGTGGAGGGTTCTGGTAAATGATGGGGTGAGGAGGGGCTCTTTGGCTCCCACCAGTCCCCCTGTCTGGTCTA
+
3AABBFFFBFFFGGGGGGGGGGGHCEEEGGHHFFGGGFFHHHGHGGHHHHHHFFHHHEHHGGEHHHHFHHHGGECFHHHHHHHHHHHHGHHHGGGGGHHHGHHGGGHHGHHHHHHHHGHHHHHHHGCDFGHHHHHHHGHGGHHHGGGGGGGHHHHHHGHHGHGGGGGHHHHHHHGHHHHHGDEGGGGG;FGGGGCFGGGGGGGGGGFFFFFFFFFFF-EFFFFFFFFFFFFFFFFFFFFFFFFFFFFFFF9
@M05620:37:000000000-D9766:1:1101:19861:4648 1:N:0:23
ACCACACCTTCTACAATGAGCTGCGTGTGGCTCCCGAGGAGCACCCCGTGCTGCTGACCGAGGCCCCCCTGAACCCCAAGGCCAACCGCGAGAAGATGAAGTGGAGCGCTACCTCTTCTAGGAGCCGCCTCCCTCCTTCCTTGCCTCCCGGCGCTGCGCCATTTCTCACTGGTTCTCTCTTCTGCCGTTTCCCGTAGGACTCTCTTCTCTGACCTGCGTCTCCTTTGGCACTCTGCAGCCTCTAGATCGTA
+
AAA1AAAACFFFG3GFBG1DGBG1EA0AA0BF1AFEAEG?EHHGHGGGAAECFGFCFHFE/E@GG/EEGEE0G1FGGEAGA/GGGF//BC<//?B?1<11?>G1??<//?C-0>DB11111110..<A-.C..::ACGHGF0;B/00..C9-A--;.9-..:////B//BFFF/B///9BFF/;/B99AF///;E@B-/:/;FBBFBFF///9BBBF-99--9/;////;9-/;9B9//-;-9//9//--;
@M05620:37:000000000-D9766:1:1101:8114:4650 1:N:0:23
ACCACACCTTCTACAATGAGCTGCGTGTGGCTCCCGAGGAGCACCCCGTGCTGCTGACCGAGGCCCCCCTGAACCCCAAGGCCAACCGCGAGAAGATGCCCAGGTGAGTGGCCCGCTACCTCTTCTGGTGGCCGCCTCCCTCCTTCCTGGCCTCCCGGCGCTGCGCCCTTTATCACTGGTTCTCTCTTCTGCCGTTTTCCGTAGGACTCTCTTCTATGACCTGCGTCTCCTTTGGAACTCTGCAGGTTCTA
+
CCCCCCB>BFFFGGGGGG5FGGHHGGGBFFHHGFFEFGGGGHHHHGGGGGGGHHHHHHHFGGGGGGGGGGGHGHHGGGGHGHHHHGGGGG/BDGHFHHHHHBHAFHHHH1FGHH->A@FHHHHHHHHH</EHHGGGGGHGHHGHHGGGBFGGGGG.A-;;AD-AFFFFFFF/BF/BFFFFBFFFFFFFFFFFFFDFFFFFFFFDDFFFFFFFFFFFFBBFFFF.@DFDFBBFF/9BF//B/;FFF.;/;B;
@M05620:37:000000000-D9766:1:1101:18699:4652 1:N:0:23
ACCACACCTTCTACAATGAGCTGCGTGTGGCTCCCGAGGAGCACCCCGTGCTGCTGACCGAGGCCCCCCTGAACCCCAAGGCCAACCGCGAGAAGATGAAGAGGCGCGCGACCTCTTCTGTCGGCCGCCTCCCTCCTTCCTGGCCTCCCGGCGCTGCGCCCTTTCTCCCTGGTTCCCTCTTCTGCCGTTTTCCGTAGGACTCTCTTCTCTGACCTGTGTCTCCTTTGGAACTCTGCAGGCTCTAGCTCGGA
+
CCCDDDCDFFFFGGGGGGGGGGHHGGGGHGHHHGGGGGGGGHHHHGGGGGGGHHHHHHHGGGGGGGGGGGGHHHHGGGGHGHHHHGGGGGGGGGHHHHFD22?F//<>---<C.C0=D00<0:-<.<-9<.<E/CEG0CFG0/..0<9<C->-<--.<-9<C:000<:/B0.<:B000/<FFF00B=D.B.BFFF...0B/<0:00BFFF000<F/0<0<0<000<:/0:0<00<0B:..<:/BF0<0.-<
@M05620:37:000000000-D9766:1:1101:8114:4669 1:N:0:23
ACCACACCTTCTACAATGAGCTGCGTGTGGCTCCCGAGGAGCACCCCGTGCTGCTGACCGAGGCCCCCCTGAACCCCAAGGCCAACCGCGAGAAGATGCCCAGCTGAGTGGCCCGCGACCTCTTCTGGTCGACGCCTCCCTCCTTCCTGGCCTCCCGCACCTGCGCACTTTCTCACTGGTCCTCTCTTCTGCCGTTTTCCGTAGGACTCGCTTCTCTGCCCTGAGTCACCTTTGGAACTCTGCAGGCTCTA
+
AABBBBBB4FFFGGGFGGFBG5GGGBEAFEA2BAFEEEEEEH2AFEEG1AAA5DE3FGCE@ECFGEGEGEFGCG/EFD/GECFFHGEEBD></CF1?FG101F011?0?1//0/A-----<000=00000--::;-A9.9/9:/0990;/.:B.9..---99/9-----///;F;B//99/;9999//;BBB/B../.;/.9...////.-9..//;B//99A.9/B/9/B//:/9////9F///...9/9
@M05620:37:000000000-D9766:1:1101:11062:4690 1:N:0:23
ACCACACCTTCTACAATGAGCTGCGTGTGGCTCCCGAGGAGCACCCCGTGCTGCTGACCGAGGCCCCCCTGAACCCCAAGGCCAACCGCGAGAAGATGACAGAGGGGTGGCCCGCTCCCTCTTCTGGTGGCCGCCTCCCTCCTTTCTGGCCTCCCGGTGCTGCCCCCTTTCCCCCTGGTTTTCTCTTCTGCCGTTTTCCGTAGGCTTCTCTTCTCTGCGCTGCGTCTCTGTTGGTACTCTGCAGGTTGTAG
+
BBBBBBB3CFFFGGGGGG5BGGHHGGGA4EGFHBFE2EEEDHHHHGGAEFGGFHHHGGHAEECEGGGGGGGHGHHGGGGHGHHHHGGGGG<CGGHFGHH22?20//>/<A0><-A--<.CGHGEHHH;:CGH@GG..;EG/C/;09000;;09.CD-9;@//;...--;/;//.9;..;B../;FFF;9;//9AA/./BD/A..///.;BF///;B//--9-.-9;A;//;:BE./:/;/;//9.AF.99/
@M05620:37:000000000-D9766:1:1101:7237:4695 1:N:0:23
ACCACACGTTCTACAATGAGCTGCGTGTGGCTCGCGAGGAGCACCCCGTGCTGCTGACCGAGGCCCCCCTGAACCCCAAGGCCAACCGCGAGAAGATGAAGCGGGGCGCTACCTCTTTTTTTTGCGGCGTCCCTCCTTCCTTGCGTCCCGGCGCTGCGTTCTTTCTCCCTTGTTCTCTCTTCTGCCGTTTTCCGTAGGCCTCTCTTCTCTGACCTGCGTCTCGTTTGGAACTCTGCAGCTTCTAGGTCGGA
+
AAAAAAA1>BCAGGGGFG1BGBGGGFGA00FFF0AA/EEE?HHGHGG/AEEEBGFHHHH//>?EGGGGGE/GHHHGGEGHGHHHHGGCCC/><AH1?FGFF1>A>-<;CC-;BC0900;099-9;-9@99;@A9;;BFFFF/;;9:@@99@@@@9@B=--99:/BFFBFF/BFFFFFFFFEFFFFF@-AFFFBBF;A-B99-9///;9BFB/BF/-A@B@AB9:;EF?//;FFFFFF//9;/9F//9/9-;
@M05620:37:000000000-D9766:1:1101:9871:4717 1:N:0:23
ACCACACCTTCTACAATGAGCTGCGTGTGGCTCCCGAGGAGCACCCCGTGCTGCTGACCGAGGCCCCCCTGAACCCCAAGGCCAACCGCGAGAAGATGAAGAGGTCCGCTACCTCTTCTGTTGGCCGCCTCCCTCCTTCCTGGCCTCCCGGCGCTGCGCCCTTTCTCCCTGGTTCTCTCTTCTGCCGTTTTCCGTAGGACTCTCTTCTCTGACCTGCGTCTCTTTTGGAACTCTGCAGTTTCTAGGTCGGA
+
CCCCCCCAFFFFGGGGGGDGGGHHGGGEFGHHHGGGGGGCGHHHHGGGGGGGHHHHHHHFGGGGGGGGGGGHHHHGGGGHGHHHHGGGGGDGC?GHFBG>G?0???<<CGCCGHHG<<=1>=1>1G??-CDEC/CEH0CHHFFFCCCGEA9@FAG?D9@DFFFFFB/FB/BE/;;9FFBFFBBBFB>AFFEBFF9..;BBFBFFBFFFFFBBFFFF?=.-9B/:BFF;/B9BFFFBFFB/99B///;;9@-
@M05620:37:000000000-D9766:1:1101:14438:4717 1:N:0:23
AGTGCCAGCTCTCAATCGCACTGGGGTACCACGTGCTGTCCGATCGAACGAGCACACGTCTGAACTCCAGCGACACCGGGGAAACCCGCTCCGCGGCTTGTGCGTGAACTATGTGAGTATCCAGCGTAGGAATCTGGGAGTTGGGGAGGAGTGAGGAGTTGGGGAAAGACAGTCCTAACCGTGGAGGGTTCTGGTAAATGATGGGGTGAGGAGGGGCTCTTTGGCTCCCACCAGTCCCCCTGTCTGGTCTA
+
AAAAAFFFAFFFGGGGGGGGG0GH0000BB2100AB0BDF1//BE//0A/EFAEAGH/B/FFHEHHH1@@0///>>F/EE///?FB///><//?/>CGG/011//?C.<=>111<FF<FGHFHHFGCFGGHHHGHHHGHGGHHHGGA@@ECFFFFFCEFFFFGGEGGGGFFFFFFFFBF?@FE@-AA@AFFFFF;BFFFFBFFFFFB@FFFFFF@@-@?BFFFFFFFFFFFFFFFFFFF?@FFEFFFFFF9
@M05620:37:000000000-D9766:1:1101:19377:4753 1:N:0:23
ACCACACCTTCTACAATGAGCTGCGTGTGGCTCCCGAGGAGCACCCCGTGCTGCTGACCGAGGCCCCCCTGAACCCCAAGGCCAACCGCGAGAAGATGACAGGTGGGTGGCCCGCTACCTCTTCTGGTGGCCGCCTCCCTCCTTCCTGGCCTCCCGGCGCTGCGCCCTTTCTCCCTGGTTCTCTCTTCTGCCGTTTTCCGTAGGACTCTCTTCTCTGCCCTGCGTCTCCTTTGGCACTCTGCAGGTTCTAG
+
BBBBBBBBFFFFGGGGGGFGGGHGGEEA4EHGGGGGDGGGDHHHHGGGDFGGGHGHHHHFGGCGGGGGGGGGHFHGGFGHGHHHHGGFGGCDFGHGDGHF2?FFG/<<?CFHGCGG-AGGHHHHHHHGHGHGCGGF.GFHBDBFBBBFFFFFFAEGB-AFCADFFFFFFFFFF/BFBEFFBFFFFFF9BFFBDFFFFFFFB?DB:FBFFFFFFFFFF/BEFF:@;BDFFBFFFF/;FBB9FB/;FFFF/::
@M05620:37:000000000-D9766:1:1101:19399:4776 1:N:0:23
AGTGCCAGCTCTCAATCGCACAGGGGTCACCTCCCGTGGCTGCTCCATCCCGTACCCTTAGGTCCGAAGAGGCTACCTGGGAAACCCACTCAGCCCCTCGACTCGGAACTGCGCGCAGATGCCTCCCAGGAATTCGCCGGGTTGCTGAGAGTGTGGCAATGGCGTCAGGCATTCCTGCCTTTGGACGGTTCTGGTAACTATTGGAGAATTGTGGGCCTCTTTAGCTGCAACCGATCCGCCTGTCAGGCATA
+
ABAABFFF?FFFGGGGGGGGGGHDA2A22BAF2AFAABEE222BB3BBG1A1101AB3B3335DB0>>011111BF2@311131BB>F1FG33B3////>/<E/?/?//B11//////<11?1?1//?1//F111...---.<=<0:0.;//00:CE/0/://;9@AD/C.0;0C00/.000;/9/--;A.;BF//9////;F////./////.;.;..;/;///;9//;F.9---..;A.9////././/
@M05620:37:000000000-D9766:1:1101:12340:4811 1:N:0:23
ACCACACCTTCTACAATGAGCTGCGTGTGGCTCCCGAGGAGCACCCCGTGCTGCTGACCGAGGCCCCCCTGAACCCCAAGGCCAACCGCGAGAAGATGCCCAGGTGAGTGGCCCGCTACCTCTTCTGGTGGCCGCCTCCCTCCTTCCTGGCCTCCCGGCGCTGCGCCCTTTCTCACTGGTTCTCTCTTCTGCCGTTTTCCGTAGGACTCTCTTCTCTGACCTGAGTCTCCTTTGGAACTCTGCAGGTTCTA
+
BBBBBBBBFFFFGGGGGFEGGCGHGEEBAEHHHGGGDEGCFHDHHFGCAEGGFFHHHHHEGG?EGGGGGGGGHHHGGGGHGHHHHGGGGGFGGGHGFHHHHHHGGHHHHHGGHHGGGGGHHHHHHHHHHHGHHGGGGGHGHHGHHGGGGGGGGGGGGG-ABFFFFFFFFFFFFFFFFFFFFFFFFFFFFFFFFFDFFFFFFFFFFFFFFFFFFFFFFFFFFFFFFFF;BFFFFFFFFFFFFFFFFFAFFFF
@M05620:37:000000000-D9766:1:1101:13852:4830 1:N:0:23
ACCACACCTTCTACAATGAGCTGCGTGTGGCTCCCGAGGAGCACCCCGTGCTGCTGACCGAGGCCCCCCTGAACCCCAAGGCCAACCGCGAGAAGATGCCCAGGTGAGTGGCCCGCTACCTCTTCTGGTGGCCGCCTCCCTCCTTCCTGGCCTCCCGGAGCTGCGCCCTTTCTCACTGGTTCTCTCTTCTGCCGTTTTCCGTAGGACTCTCTTCTCTGACCTGAGTCTCCTTTGGAACTCTGTAGGTTCTA
+
BBBABBABFFFFGGGGGGGGGBHFFEEBEEHHHGGEFEGCGHHHHGGGGGGGGGHHHHHGGGGGGEEGGGGFHGHGGGGGEGHHHGGEFCGCFDFHF2GHHGHFFGHHHGGGHHFGGGGHGHGHHFHHGHGGHGGGGGHGHHGHGGGGGGGGGGGGGB-ABFGGGGFFFFFFFFFFFFFFFFFFFFFFFFFFFFADFFFFFFFFFFFFFFFFFFFFFFFFFFFFFFFFFFFFFFFFFFFFFF9FFFFFFFF
@M05620:37:000000000-D9766:1:1101:24558:4847 1:N:0:23
ACCACACCTTCTACAATGAGCTGCGTGTGGCTCCCGAGGAGCACCCCGTGCTGCTGACCGAGGCCCCCCTGAACCCCAAGGCCAACCGCGAGAAGATGACGAGGTGCGCTACCTCTTCTGTTTGCCGCCTCCCTCCTTCCTCGCCTCCCGGCGCTGCGACCTTTCTCCCTTGTTATCTCTTCTGCCGTTTTCCGTATGCCTCTCTTCTCTGACCTGCGACTCCTTTGTCACTCTGCAGTCTCTAGCTCGTA
+
CCCCCCCCFFFFGGGGGGGGGGHHGGGGHGHHHGGGGGGGGHHHHGGGGGGGHHHHHHHGGGGGGGGGGGGHHHHGGGGHGHHHHGGGGGGGGGHHHHH2//>@//1><--AG1F1F111>10/=<@@<<<=E/GGF0GHH0.-:.;.:A9BAB--.C=-@DF009BFFF0/;00000BFFFFE0;@D.BEFFFF../9:0:0/B0;FFFB00;B/.;-@-.00:;00000;BFFBF0B0;90BF0B9.-9
@M05620:37:000000000-D9766:1:1101:14351:4852 1:N:0:23
ACCACACCTTCTACAATGCGCTGCGGGCGGCGCCCGAGGAGCACCCCTCGCTGCTGACTGAGGCCCCCCCGAACCCCAAGGCCAACAGCGCGAAGATGAAGCGGCACGCTACCTCTTCTGTTAGCCGCCTACCTCCTTCCTGGAGTACCGGCGCTGCGCCCTTTCTCCATGGTTCTCTCTTCTGCCGTTTTCCGTAGGCCTCTCTTCTCTGACCTGAGCCTCTTTTGGAACTATGCAGGTTCTAGGTCGGA
+
AAAAAA1>>BCFEEGCBDA1E0EAE0A///A>//>///>//?G0FE///>>///1BBG11<B/FF//>B///<<@<C..<..FGAC.<<<---:-.;:00:99A-:-.;9C?FFB00;;////;;/;--:-9;/;-:/9:9//--9/9/-9-9--9-;--9-/F//9//9/;99BF//BFFF/;//;-;B9BBBFFB-;:/-;/9BFBB/BF//;F/B/;BB//9;9;/FFE/BFFF/-99//BB/9;-;@
@M05620:37:000000000-D9766:1:1101:14370:4852 1:N:0:23
ACCACACCTTCTACAATGAGCTGCGTGTGGCTCCCGAGGAGCACCCCGTGCTGCTGACCGAGGCCCCCCTGAACCCCAAGGCCAACCGCGAGAAGATGAAGTGGCCCGCCACCTCTTCTGGTGGCCGCCTCCCTCCTTCCTGGCCTCCCGGAGCTGCGCCCTTTCTCACTGGTTCTCTCTTCTGCCGTTTTCCGTAGGACTCTCTTCTCTGACCTGAGTCTCCTTTGGAACTCTGCGGGTTCTACATCGGA
+
ABB3AAAAFFFFGGGGFGGFG5BGGEEAA2FBEFGE?FECEGEHGECEAEGFBDEGFHFEE0>EFG@FEE1FFHHEG/?F//FFHGGGGDG//B<FGF111>1<<<F<C/>.F0F1<FGFD<>..<<-<AD.:/CC/0;C00/;GG.CE.A9-AF/F--9B-;F/9B9B/B.;///;/9//:F//;@.;B.BB.;...B/9BFFB//BFF/BBBFF/9B99;FB//;FFFF//;B9--9-;AF//;/:.;9
@M05620:37:000000000-D9766:1:1101:21854:4854 1:N:0:23
GAGGCTGCTTTGGAAGAAACTCATAGATTACTGCAACAGTTCCCCCTGGACCTGGAAAAGTTTCTTGCCTGGCTTACAGAAGCTGAAACAACTGCCAACTTCTAGAAAAAGCTCCTAGAAGCCTACCAGGGAGTCCACGAGCTACTGACAAAATAGCCAGACAGTCAGGCATTTCCGCTTACGCACACTTGTGGATCCAATTGAACAATTCTCCGCCTTTGAACTTGTAACTGACAAGCCCGGGACCCAAG
+
CCCCCCFCFFFFGGGGGGGGGGHHHHFGHHHHHHHFFHHGDEGFHGGGFEHGHHHHGDHHBGHHHHHEGHHHHHHFGHHHHHHHHBFGGGFHHHHHH3BF3FHHD4DFG1?F3GGHFHHBB3FHGGBGBFGGE/GHGB<ECGD2BBBHFHGHHH2DD=FH0?@?FHH1?FCHH1FFEGGG.<>CEG-<<=0=0=GGHHHHHFGHHHHHHHEHH0AE.CAFG0;;F0;;FFFFGGGGGGGE.A?CFFAFFF?
@M05620:37:000000000-D9766:1:1101:21874:4857 1:N:0:23
GAGGCTGCTTTGGAAGAAACTCATAGATTACTGCAACAGTTCCCCCTGGACCTGGAAAAGTTTCTTGCCTGGCTTACAGAAGCTGAAACAACTGCCAACTTCTAGGAAAGGCTCCTAGAAGACTCCAAGGGAGTAAAAGAGCTGATGAAACAATGGCAAGTAAGTCAGGCATTTCCGCTTTAGCACTCTTGTGGATCCAATTGAACAATTCTCAGCATTTGTACTTGTAACTGACAAGCCAGGGACAAAAG
+
AAAAAAFCFFDFGBFB4GFGGFGHHHHHHBFGGHBBFHHHHGFHHGEGFFGGHHFBBACGBFHFHDFBFHHHHHGEFFGGGHHHHEBGGFFGHHHHF3BBFBFFB3BDBB1FGFFHHFBGFGB?BCGHFE/??EGHHHGGHFFGHFGHFGGGGB2BFFFF@>FD@GG>F2FFGB1F??CEFGHHEHBGFGHDGGG<GHFCGD0DDCDGGFFEGG0GF<CCHGGHHFHCGC;BGGHG:C.C;:=;CEFFFCB
@M05620:37:000000000-D9766:1:1101:12088:4884 1:N:0:23
AGGGCCAGCTCTCCAGAGCACAAGTGTTTACTCCCGCAGTTCTCCCCTCTCTCCTGCCCGTTGATCGCATGACCACCCGTCCGAACCACAGTCACTAAGGCGAATATCGTATGCCGTCTTCTCCTTGGATAACCCCCACTGCTCAACCACGCCCAAGCAAGCCACGCATTTCCGCTTTAGCACTCTCCTATATCCCCTTCAACCATTCTCACCACTTATACTTCAAACTTACCAGTCAGGCACAAAAAACC
+
>>>>>>111BB@ABGA1A11B0BE1AD303DFGGA00A0/AD221BA0/0BA10ABFGGEAABADDAA//BF1B1?F?/////>?>/0?/0BB>1221100>E>//22?FF0B>FB//</@G1@@FB11121<1////?011111<0>...<.-<...<</<.</-:C.;C00:...99;00;CFB099009090;.;;/00;..90;CCF0;BA///999////9/9/;////////9-/;-9-;--9-9
@M05620:37:000000000-D9766:1:1101:10827:4934 1:N:0:23
GAGGCTGCTTTGGAAGAAACTCATAGATTACTGCAACAGTTCCCCCTGGACCTGGAAAAGTTTCTTGCCTGGCTTACAGAAGCTGAAACAACTGCCAGCTTCTAGGAACGGCTCCTCGACGCCTCAAAGGGAGTCCAAGCGCTGATGCCACCCTGGCAAGTCAGTCAGGCATTTCCGCTTTCGCACTCTTGTGGATCCACTTGAACAATTCTCCGCATTTGTACTTGTAACTGCCAAGCCAGGGACAACAG
+
>AAAAAFAFFFFG4FGFFGCGGGBGGEGFFHHDGGDHHHFGHHGHGEGEFHFGEABG32BBF5FDDFGHHHEHB13BGGFGHH3333BB3GG3FHGH3BBGHF@@BG311AEGGGG0?>>/<<GA3FGHHGHGE0F111//>FG?1>>?FG0/F0/F01>>D1>FHH<<GGHHBHHGGGG.=EGDCCB:;C0<A0<GF0/;CBF09;9FFGG00CE-.;FB9BB90;;9BFFB9/99..A.AED..9.;A.
@M05620:37:000000000-D9766:1:1101:14802:4958 1:N:0:23
ACCACACCTTCTACAATGAGCTGCGTGTGGCTCCCGAGGAGCACCCCGTGCTGCTGACCGAGGCCCCCCTGAACCCCAAGGCCAACCGCGAGAAGATGAAGTGGCCCGCTACCTCTTCTGGTGGCCGCCTCCCTCCTTCCTGGCCTCCCGGCGCTGCGCCCTTTCTCCCTGGTTCTCTCTTCTGCCGTTTTCCGTAGGACTCTCTTCTCTGACCTGCGTCTCCTTTGGAACTCTGCAGGTTCTAGATCGGA
+
CCCCCCCCFFFFGGGGGGGGGGHHGEGAEEHHHGGGGGGGGHHHHGGGGGGGGHFHGHHGGGGGGGGGGGGHHHHGGGGHGHHHHGGGGGDGGGHFHHHFG@?G/??@DCGGHHHHHHHH1>FEHHGGGGGHGHHGHHHHHHHHHHHGGGG?FGGGGGAFFFFFFFF0FFFFFFFFFFFFFFFFFFFDFFFFFFFFFFFFFFFFFFFFFFFFFFFFFAFFFFFFFFFFFFFFFFFFFFFFFFFFF0BFFFD
@M05620:37:000000000-D9766:1:1101:12939:4958 1:N:0:23
ACCACACCTTCTACAATGAGCTGCGTGTGGCTCCCGAGGAGCACCCCGTGCTGCTGACCGAGGCCCCCCTGAACCCCAAGGCCAACCGCGAGAAGATGCAGTGGCCCGCTACCTCTTCTGGCGGCCGCCTCCCTCCTTCCTGGCCTCTCGGATCTGCGCCCTTTCTCACTGGTTCTCTCTTCTGCCGTTTTCCGTAGGACTCTCTTCTCTGACCTGAGTCTCCTTTGGAACTCGGCAGGCTCTAGATCGGA
+
BBBBBABBFFFFGGGGFGGFGGHGGGGGHGGHHGGGGGGEFGFHHGGGEGGGHHGHHHHGGGGGGGGGGGGH3FHFGGFHGEGHGGGCFGFGGDHGHF2?2<?FA</A//<AG<F1>B1111<-<:;:@;.CABFGG0;BF0/.90;/9;...;000-;ADF///9BF/BB.//////9;FFF//;-A.B.BFFF...:B/F9B//BFFF///FF./B9F//:/9B/9/99B/.9.999.A9/BFBFF...
@M05620:37:000000000-D9766:1:1101:9737:4961 1:N:0:23
GAGGCTGCTTTGGAAGAAACTCATAGATTACTGCAAAAGTTCCCCCTGGACCTGGGAAAGTTTCTTGCCTGGCTTACAGAAGCTGAAACAACTGCCAACTTCTGACAACAGCTCCTCCGCAACTAAAAGCGAGTACAAGAGCTGAAGCCACCATAGCAACTCAGTCAAGAATGGCCGCTAACGCACTCTTGTGGATCCAATTGCACAATTCTACCCATTTGAACTAGTAACTGCCATTCCACGGAAACCAG
+
A?AAAAFAFFFFGGGGAGGGGFH3FH1BAFGFHHHH1GHGGGGDGGCGE0BGFCA/BF/B1DFG21AAFA1/F00BGG1GHHHHCHGHH0FG1GHF11/BBF2121B1?/0BBB1B00/?/>/B1B1BF0/?ECC1B1BF0GHCD1B<0@<0/111@@10011?F1F1<1?D11><<CC-.<<CCC-<0=<<GCB0GHCCH0<0:<CGFHFE900;C/;FF00;00;;B0;0;9//;00;;0.-9.;/:;A
@M05620:37:000000000-D9766:1:1101:14655:4961 1:N:0:23
GCTGCTGCTTTTGAATCCACTCATAGATTCCTGCCCCAGTTCCCCCTGTCCCTGTAACCGTTTCTTGCCTGGCTTCCAGAAGCTGCAACAACTGCCCGCTTCTAGGAACGGCTCCTAGACGCCTCCCAGGGAGTCCCCGCGCTGCTGCCACCCTGGCCAGTCCGTCAGGCATTTCCGCTTTCGCACTCTTGTGGATCCAATTGAACAATTCTCCGCCTTTGTCCTTGTAACTGACAAGCCCGGGACCACAG
+
1>>>A11BBF3B1ABBF1BF1B1DADDFFFFGHHHHG0B11DDGHG/BABF1B1BDFGFGGGAF2D1BBGHHHHBBFGHBBFG11BBFG0BFFHHGH>EEGGHGHGHH0EGGGGGH1FH1//>FFHCHHGGGGEGGHH/<CC?C?GF10FGCCEHHH0/=CDCCHHGGGHHHHHGHGGGGGFEGGG@;FFFFFGFGGGF0FGGGFBFFGGGGGFBGAFFFFFFFFFFBFFFFFBFFFFFFE-@@@@---;9
@M05620:37:000000000-D9766:1:1101:17622:4983 1:N:0:23
ACCACACCTTCTACAATGAGCTGCGTGTGGCTCCCGAGGAGCACCCCGTGCTGCTGACCGAGGCCCCCCTGAACCCCAAGGCCAACCGCGAGAAGATGACAGAGGAGTGGCCCGCTACCTCTCCTGTGGGCCGCCTCCCTCCTCCCTGTCCTCCCGGAGCTGCGCCCTTTCTCACTGGGTCTCTCTTCTGCCCCTTTCCGCAGAACTCTCTTCTCTGACCTGAGTCTCCTTTGTAGATCTCCAGGGTCTAG
+
CCCCCCCCFFFFGGGGGGGGGGHHGFGGHGHHHGGGGGGGGHHHHGGGEGGGFHHHGHHGGGFGGGGGGGGHHHHGGGGHGHHHHGGGGGGGGGHHFHHH222=?FE?F//0?-A-><01<G/<G000<...-;-.;.C/G.//;./0000;;/C.--;B.09;D.@-/;0;F0B0:/.9;FFFFF0:B000...;F00..9--/90BFFF09FFF000/0//;;0;F0909909009;B0900/99;B00
@M05620:37:000000000-D9766:1:1101:17604:4987 1:N:0:23
ACCACACCTTCTACAATGAGCTGCGTGTGGCTCCCGAGGAGCACCCCGGGCTGCTGACCGAGGCCCCCCTGAACCCCAAGGCCAACCGCGAGAAGATGACAGGTGAGTGGCCCGCTACCTCTTCTGGTGGCCGCCTCCCTCCTTCCTGGCCTCCCGGCGCTGCGCCCTTTCTCCCTGGTTCTCTCTTCTGCCGTTTTCCGTAGGACTCTCTTCTCTGACCTGCGTCTCCTTTGGCACTCTGCAGGTTCTAG
+
1>1>A1>ABF@1AFG1AAAB1ABAAAABB0BFCF0A0/E/EHHHHGAE/AA/E/1BGF0EEEEGCE/EEEFEHHCEFGEFE<GE/?<<B//<<CFBDG1F1?F<1<??FFFGHCCC-<FHHHHFHHFDHGHFGGG?.GEEGGGGBC0FGFFFFEGF--;?@@-@?B@?FFFFF/BFFEBFFFFFFFF9BFFF@BFFFFFFFFFF/9;FFFFFFFF/F/BFFF9@B@FFFFFFFF/BF-BBBFBFF;B99B;
@M05620:37:000000000-D9766:1:1101:16704:4995 1:N:0:23
ACCACACCTTCTACAATGAGCTGCGTGTGGCTCCCGAGGAGCACCCCGTGCTGCTGACCGAGGCCCCCCTGAACCCCAAGGCCAACCGCGAGAAGATGCCCAGGTGAGTCGCCAGCTACCTCGTCTGGTGGCCGCCTCCCTCCTTCCTGGCCTCACGGCGCTCCGCCCTTTCTGGCTGGTTCTCTCTTCTGCCGTTTTACGTAGGACTCTCTTCACTGACCTGAGCCTCCTTTGGAACTATGCAGGATATA
+
BBBCCCCBFFFFGGGGGGGGGGHHGGGGHGHHHGGGGGGGGHHHHGGGGGGGHHHHHHHGGGFGGGGGGGGHHHHGGGGHGHHHHGGGGGGGGGHHHHG2<2?FHHHAF1>@EDAGF11<DD.>AHGC0CAHHGGGGGHGFHGHHHFB0BAABF/AF.:-?A.;:A.:CFFFF//9;AD::FFFFFF/;/BFFF9;FF/9A//;.:99FFFFFF/BFFFBFF/99/9;F?;/;//B//;/;B/9B9.:9BB
@M05620:37:000000000-D9766:1:1101:13393:5009 1:N:0:23
ACTGCCCCTTCTCAATCGACCCGTGGATTCCTGCCCCGGCTCCCCCCGTCCGTCTAACCGTGTCCTCCCTGGCTCCCAGGAGCACCAACTACTCCCCGCTTCTAGGAACGGCTCCTAGAAGCCTCCAAGGGAGTCCCCGCGCTGCTGCCACCCTGGCCAGTCCGTCAGGCATTTCCGCTTTCGCACTCTTGTGGATCCAATTGAACAATTCTCCGCCTTTGTCCTTGTAACTGACAAGCCCGGGACGCCAG
+
>>>AA1>>AFBB1BFBGABAA0AB0AEFBFFGHHHCF/A//BFFGG/ABBE//0>?BGHEE/0BBB@BFHHHHG1?FGH>FFH/>?FGF0BB>1B/E@CGGGHDGHHH0BCGGGGH1DG111?GHH0>GGGHGCFHHH-<C@GG.<C0;CC::EGGG./;;00;CFGGGGGGGGGGGGGFFFFFF?@9FFFFFFFFFFFBFFFFFFFFFFFFFBBF?FFFFFBBFFF;FFFFFFFFFFFFA@@@@?-;-;-
@M05620:37:000000000-D9766:1:1101:17358:5018 1:N:0:23
ACCACACCTTCTACAATGAGCTGCGTGTGGCTCCCGAGGAGCACCCCGTGCTGCTGACCGAGGCCCCCCTGAACCCCAAGGCCAACCGCGAGAAGATGACAGGTGAGTGGCCCGCTACCTCTTCTGGTGGCCGCCTCCCTCCTTCCTGGCCTCCCGGCGCTGCGCCCTTTCTCCCTGGTTCTCTCTTCTGCCGTTTTCCGTAGGACTCTCTTCTCTGCCCTGCGTCTCCTTTGGCACTCTGCAGGTTCTAG
+
CCCDDDDCFFFFGGGGGGGGGGHHGEGB4EHHHGGE?EEGCHHHHGGGGFGGGHGHHHHEGGGGGGGGGGGHHHHGGGGHGHHHHGGGGGFFGGHGHHHH2CF?G=??FFGHHGGG-AHHHHHHHHHGHGHHGGGGGHGHHGHHHHGGGGGGGGGGG-BGGFFFFFFFFFFFF0FFFFBFFFFFFFFBFFFFFFFFFFFFFFFF;FFFFFFFFFFHF0FFFF.@DFFFFFFFFF0;F/;BFFFFFFFFFFB
@M05620:37:000000000-D9766:1:1101:21850:5043 1:N:0:23
ACCACACCTTCTACAATGAGCTGCGTGTGGCTCCCGAGGAGCACCCCGTGCTGCTGACCGAGGCCCCCCTGAACCCCAAGGCCAACCGCGAGAAGATGACAGGTGCGTGGCCCGCTACCTCTTCTGGTGGCCGCCTCCCTCCTTCCTGGCCTCCCGGCGCTGCGCCCTTTCTCCCTGGTTCTCTCTTCTGCCGTTTTCCGTAGGACTCTCTTCTCTGCCCTGCGTCTCCTTTGGCACTCTGCAGGTTCTAG
+
AAAAAAAACFFFG3GFDGGAG1F1EAAA00GAAFGE?EEGCHHHHGGGCEGGFHGFHHHGGGGGGCGGGGGFGEHGGGFHEEHHHG?ECGCB<CGGFHFH1FFFF<>?ECGHHGGG-AGHHHHHHHGHHGHHCCGGGHGHHGGGGGGGBFGGGGGG@AG@@@F?@F@@FFFFFBBFFFFFFFFFFFFFFFFF@FFFFFFFFFF?FFFFFFFFFFFFFFFFFFA?B@FFFFFFF//;F9FFFFFFFFFFFF:
@M05620:37:000000000-D9766:1:1101:7676:5078 1:N:0:23
GAGGCTGCTTTGGAAGAAACTCATAGATTACTGCAACAGTTCCCCCTGGACCTGGAAAAGTCATCTAGGTGGCTACCAGGAGCGCAAGCCACGTCGAACTTTCCAAAACAGCAAATGGGCTGCTCAAACAGAGTCAACTAACTGAGGCACCCCTGGCGAATCAGTCAGGCCTATCCGCTTTAACAATGCTGAGGATCCCGTCGAACAATTCTCAACCCTTGTACTAATAACTGGAAAGGCACAGACCCAAG
+
A>ABBBFAFFFFGGGGGFGFGGFDFHFHHGFHHFHFCCGDFHGGHGCFHHFABFFFGHFFF555DB553A3AFHBFGBG1B?1>0>E/FFBB>B1/>11?4443443/0/000B3443000//334FG1000BB??2121111@@1//?@///<FG0//--<=><<>1<C.//0<<..<C.<00:000/000;:://:C...-;..999000;;0/9..:;CFB0000;;;BB//;/..;99..999..;.
@M05620:37:000000000-D9766:1:1101:20936:5085 1:N:0:23
ACCACACCTTCTACAATGAGCTGCGTGTGGCTCCCGAGGAGCACCCCGTGCTGCTGACCGAGGCCCCCCTGAACCCCAAGGCCAACCGCGAGAAGATGCCCAGGTGAGTGGCCCGCTACCTCTTCTGGTGGCCGCCTCCCTCCTTCCTGGCCTCCCGGCGCTGCGCCCTTTCTCACTGGTTCTCTCTTCTGCCGTTTTCCGTAGGACTCTCTTCTCTGACCTGAGTCTCCTTTGGAACTCTGCAGGTTCTA
+
CCCDDCCDFFFFGGGGGGGGGGHHGGGEGGHHHGGGGGGGGHGHHGGGGGGGHHHHGHHGGGGGGGGGGGGHHHEEGGGHGHHHHGGGGGGGGGHHHHHHHHHGCGHCHHGGHHGGGGGHHHHHHHHHHHGHHGGGGFHGHHGHHGGGGGGGGGGGGG-@FFFFFFFFFFFFFFFFFFFFFFFFFFFFFFFFFCFFFFFFFBFDFFFFFFFFHFFFFFFFFFFF/FFFFFFFFFFFFFFFFFFFFFAFFFB
@M05620:37:000000000-D9766:1:1101:20954:5086 1:N:0:23
ACCACACCTTCTACAATGAGCTGCGTGTTGCTCCCGAGGATCACCCCGTGCTGCTGACCGAGTCCCCCCTGAACCCCAAGGCCAACCGCGAGAAGATGCCCAGGTGAGTGGCCCGCTACCTCTTCTGGTGGCCGCCTCCCTCCTTCCTGGCCTCCCGGAGCTGCGCCCTTTCTCACTGGTTCTCTCTTCTGCCGTTTTCCGTAGGACTCTCTTCTCTGACCTGAGTCTCCTTTGGAACTCTGCAGGTTCTA
+
>A>3>>>>FFCFGGGAFGGBGGGHGEEG4BDFHHGG2EG23FGGHHGGA1EG5BFEEFGE0>1BFGHGGGGFGHHGGGGGGHHHHGGGGGGCGGHCBFHFGFHFHFGGHFFGHEGGGFFHFEHHGHHHFHGHHFGGGGHGHHGHHGGFGBHFFHHGGBGGCGFFDGGGFGGGFFFFFFFFFFEFFFFFFFFFFFFFFFFFFFFDABFFFFFFFFFFFFFFFFFFEFFFFFFFFFFFFFBFFFFFFA9BFFB
@M05620:37:000000000-D9766:1:1101:15695:5103 1:N:0:23
GAGGCTGCTTTGGAAGAAACTCATAGATTACTGCAACAGTTCCCCCTGGACCTGGAAAAGTTTCTTGCCTGGCTTACAGAAGCTGAAACCACTGCCCCCTTCTAGGAAAGGCTCCTAGAAGACTCCAAGGGAGTAACCGAGCTGATGAAACAATGGCAAGTCAGTCAGGCATTTCCGCTTTCGCACTCTTGTGGATCCAATTGAACAATTCTCCGCATTTGTCCTTGTAACTGACAAGCCAGGGACCAAAG
+
AA?ABAFAFFFFGGGGFGGGGGGAGGDGHHHHHHHHHHHHHHHHHGGGH2GHHHHCGHHHAHHHGFFHHHHHEF1B3FGABFE@33BBFGFFHBFG11>EGFGHB3BF?FCGHHFGHHGFGFH3FG3FGFGH<?3B43B<<BD1B1@FDGG0/@1@GFHGH11<FHFGGGHHFHGHGGGG.1>CEGCHHGB<GFF<GHHHHHC0CG0CC0CG00CE-CDGGFBFF0CFFFF0BFFGCF?EGFE?A...9AB
@M05620:37:000000000-D9766:1:1101:9737:5138 1:N:0:23
ACCACACCTTCTACAATGAGCTGCGTGTGGCTCCCGAGGAGCACCCCGTGCTGCTGACCGAGGCCCCCCTGAACCCCAAGGCCAACCGCGAGAAGATGCAGTGGCCCGCGACCTCTTCTGGCGGCCGCCTCCCTCCTTCCTGGTCTCTCGGATCTGGGCCCTGTGTCACTGGTTCTCGCTTCTGCCGTTTGCCGTATTACGCTCTTCTCTGACCTGTGTCTTCTGTGGAATTCGGCAGGCTCTAGATCGGA
+
BBBBBBB>CFFFGGGGGGBBGFHHGFFBAEGFHFFEDGGGGHHHHGGGGEGGGHGHHHHEGGGGGGGGGGGHGHHGGGGHGHHHHGGGGG<BCGHFGH2?22?F/0?<<-->C<00=<<<00<-;-;-9..;C/FFG0CFF0//00;0:;...;///;A.@E.://;//;/.;/9//..;ADFB/B>FDF.;BDF../;B..:..9BFFF//9;FF/B9B///:/;/9/B/;/.9-@--.F./;F/B/..;
@M05620:37:000000000-D9766:1:1101:9718:5159 1:N:0:23
ACCACACCTTCTACAATGCGCTGCGTGTGGCTCCCGAGGAGCACCCCGTGCTGCTGACCGAGGCCCCCCTGAACCCCAAGGCCAACCGCGAGAAGATGAACCGGGTCGCTGCCCCTTCTCCTTGCCGCCTCCCCCCTTCCTGCCTTCCCGGCCCTCCGCCCTTTCTCCCTTTCTCTCTCTTCTTCCCTTCTCCGTTGGCCTCTATTCTCTTCCCTTCGTCTCTTTTGGTCCTCTGCAGCTCTTCGGTTGCA
+
BBBBBBB>FFFFGFGFGG4EFFGGGGGECEHFHFGEEGGGGHGHHGGEEEGGFHHHDGH>0/CFGGGGGGGEFFHGGGGGGHHHHGGGGGBCCFHBGGHD1</>/<-<->.<<.=../000=00/;---;..=.9A9AGG00/=0;9F/9A?-9..;;.A;-B/FFFFFF///;B/BF/;B///;/.;B.;9B../../;/.;/9////////9//;....;//:9/-.//B/BFB///://9/....-./
@M05620:37:000000000-D9766:1:1101:15150:5184 1:N:0:23
ACCACACCTTCTACAATGAGCTGCGTGTGGCTCCCGAGGAGCACCCCGTGCTGCTGACCGAGGCCCCCCTGAACCCCAAGGCCAACCGCGAGAAGATGAAGTGGCCCGCTACCTCTTCTGTTGGCCGCCTCCCTCCTTCCTGGCCTCCCGGCGCTGCGCCCTTTCTCCCTGGTTCTCTCTTCTGCCGTTTTCCGTAGGACTCTCTTCTCTGACCTGCGTCTCCTTTGGAACTCTGCAGGTTCTAGCTCGGA
+
AAAAAAAAFFFFGGGGBG11F1F1EBAA00FG1AFA0EECCHHHHGGGCEFGEHFFHHHE@E?EG/FGGEECG>GGGGCH/CGHHG/<>C/</CCB1F1DG??G/??<ACGGHHHHGHHG>=G>GHGGCECGGHGGHHEHHHHH;CCHGBA?@@GGFG@F@@FFFFF9/BFEFFFFFFFFFFFFFF@ABFFBFFFABFFFFFFFFFFFFFFFFFFFF@F?FF9BFFFFFFFFFFFFFF?AFFFFF/;FB??
@M05620:37:000000000-D9766:1:1101:22444:5193 1:N:0:23
ACCACACCTTCTACAATGAGCTGCGTGTGGCTCCCGAGGAGCACCCCGTGCTGCTGACCGAGGCCCCCCTGAACCCCAAGGCCAACCGCGAGAAGATGAAGTGGACCGCTACCTCTTCTGTTGGCCGCCTCCCTCCTTCCTGGCCTCCCGGCGCTGCGCCCTTTCTCACTGGTTCTCTCTTCTGCCGTTTTCCGTAGGACTCTCTTCTCTGACCTGCGTCTCCTTTGGAACTCTGCAGGTTCTAGATCGGA
+
BAABBBBBCFFFGGGGGGABGDGFEEEBAEHHHGGE?EFCEHHHHGGGEEBFFHHHHHFFEEEGGFFEGFEHFFHGGGGFFGHHEGGEGD>BCGHHHHHHH>?F???ADCGGHHEGHHHH1=FGGGCGFGEHGGFGHFGHHHHHE0GHGGGG-???E?BDFFFFFFF/FFFFFFFFFFFFFFFFFFFD.BEFFFFFFFFFFFFFFFFFFFFFFFFF?AABFB/BBBFFFFFFFFFFFFA./BF/B/99;99
@M05620:37:000000000-D9766:1:1101:12921:5245 1:N:0:23
ACCACACCTTCTACAATGAGCTGCGTGTGGCTCCCGAGGAGCACCCCGTGCTGCTGACCGAGGCCCCCCTGAACCCCAAGGCCAACAGCGAGAAGATGACGAGGACAGCAACCTCCTCGGTAGGCCGGCTGCCTCCTCCCTGCCCCCCCGGCTCAGGGCCCTTTGTCACTGCTGCTCGCTTCTCACGTCTTCCGTCTTCCGCACTCCTCTGACCTCAGTCTACCATGTCACTCCGTAGGTTCTAGGTCCTA
+
AAAAAAAAFFFFG3BGBG1BGCHHGAEG000BG0F0EE?EFHHHHF/E//BFHHGFHHC///>>F/EEEEGHE1FE/?ECFHE/FF/00</>@F0F1D11/////<0?/00?FG0/?F....<<11-----<C0:CC//.:0.:..----9;-.0//--9;E/9//9/9/////9//----9B//;:--;-9FBF---//-9-9-/:B-F///;////////////////9//------9//99F9////9
@M05620:37:000000000-D9766:1:1101:20321:5263 1:N:0:23
GAGGCTGCTTTGGAAGAAACTCATAGATTACTGCAACAGTTCCCCCTGGACCTGGAAAAGTTTCTTGCCTGGCTTACAGAAGCTGAAACAACTGCCAACTTCTAGCAACCGCTAATAGAAGCCTCCCAGGGAGTCCCAGCGCAGCAGAAAACCTGGCAAGACAGTCAGGCATATCCGCTTTAGCACTCTTGTGGATCCAATTGAACAATTCTCCGACATTGTCCTTGTAACTGACAAGCCAGGGACAACAG
+
BBAABAFBFFFFGGFGGGGGGGHHHHAGHHHHHHHGGFHEH5GHHGGGHHHHHHHEFHHHBFHHHHGHHHHHHHHGHHHHHHHHHHDHHHHHHHHHG3BBBFG4F3BB11>>E/AGGFHFF3GGHH/F3/?F/?FFHGF0CD/><00@@G2@AGF0?0??00?0>>>100.>11<>.FGGEHHGHHHHHHHB0:<GHHG0CGHHHHGCG0;CHB.-9-:;;0009BBCBBFGGGFFB.=.;CEDFAEFAEF
@M05620:37:000000000-D9766:1:1101:24054:5281 1:N:0:23
ACTGCCACTTCTCAATCCACCGCCCGGCCCTGGCCCACGACCCTTCAGCGCCCACGCCTGAACGCCAACCCCTCCCTAGTAGCACCAACGCCGCCTTTTGCCTGGTAACCACCTCATAATCCAGCGTAGTAATCTGGGAGGTGGGGAGGAGTGATCAGGTCGCGAAACACAGGACGAACCTCGGACGGTTCTGTGAAATGAGGAGGTGAGGATGGTCTATTTGGCGCCCACCAATCACCCTGTCTCGTCTA
+
1>>AA1@BBB1BABBFG1BBBA0A00AAEE0BFBGG?///A/AB00BFFAE/>>FE/?FGB1F0B>E/??/>/???0>B1B>BBB<0?//>E@/></1??B1??/1?2F1?//00<?1??<1<1<-..-.1<1>10</<<-<<.<-.--..;.0000009/--9:---/9999-;--999-/;---;;;--//////;;99;//--9:/--9//9/;/;/;;;;;--;------/9//----;////-:--
@M05620:37:000000000-D9766:1:1101:21593:5302 1:N:0:23
ACCACACCTTCTACAATGAGCTGCGTGTGGCTCCCGAGGAGCACCCCGTGCTGCTGACCGAGGCCCCCCTGAACCCCAAGGCCAACCGCGCGTAGAGGCACCGGTCCAACCTGCCAAAAAGTGATTTCAGGCAGGCGCTCCACGTCATTAAACACCACTACCCCACCAACTAACCATCCCTTCAACCCTTACCTCTTGCTCAGCTAATTACATCCCGGAGGCCCCAGGTGAGTAGCCCGCCACCTCTTCTG
+
BBBBBBBBFFFFGGGGGGGFGDGFFEFEHGHHHGGGGGGGGHHHHGGGEEGGHHHHHHHGGGGGGGGGGGGHHHHGGGGHFGHHHGGF/////<>/2?//FA@D@--<>C.<000<0/<C.D=0=0D00=D/.:@.-:-..9/.99.CFB;0;0..;./9;/CE?.;.../9/9;FBF.:BF.9//A.A//9B/9BFFEBFF///:9/9B/B///..;---..;9D..;/;.//9/9/;---.;..;9/;9
@M05620:37:000000000-D9766:1:1101:12095:5341 1:N:0:23
ACCACACCTTCTACAATGAGCTGCGTGCGGCTCACGAGGAGCACCCCGTGCTGCTGACCGAGGCCCCCCTGAACCCCAAGGCCAACCGCGCGAAGATGCCCAGGTGAGTGGCCCGCTACCTCTTCTGGTGGCCGCCTCCCTCCTTCCTGGCCTCCCGGCGCTGCGCCCTTTCTCACTGGTTCTCTCTTCTGCCGTTTTCCGTAGGACTCTCTTCTCTGCCCTGAGTCCCCTTTGGAACTCTGCAGGTTCTA
+
ABAAAB?AFFFFGGGCBGF5FFGHE2AA22AA23BA2EEE1AGCFEEE1AEA5GBGHHBE0@/EF>EEG//?GCGGGDCH?/GHHE//>C<</CC/1?1<?GHGFFHFFFAAGADCC?DHHHDDHHGFGHCGFCCDDA9AFFDFBFB0FBA9B9E?9A-;9-BA--.--9/9BF99/;B9;///9/9//;///@DFFFFB9F.9D////BBB/9F/9B/99BF.9;F9;..A/FFFFF/;BFFFFFFFFFF
@M05620:37:000000000-D9766:1:1101:10823:5361 1:N:0:23
GAGGCTGCTTTGGAAGAAACTCCTACAGAACTGCAACCATTCCGGAGAGACCTGGATGAGGTTTTTGGCTTGCTTAAAGAAGCTGAAACAACTGCCAAGGATCCTAACCATTGCTTCCAGTAAGCAACGCAACTTACAGGACGACAAGGAAGTGAACAAACTGATGCAACCACGGCAAGCAAGTCAGGCATTTCCGCATTCGCCCTCTAATAGACCCATTTGAACAATTAGCATCTTTAGCAGTTGTAACT
+
A3AB>AFBFBB@G4BBGBBAB44ABF445BBD4B4332B3DDDAAAE22ABB3BBFD3A33B2ABA003BGE15@5D5@BBBBBB3BBBB?BB3B3@C1?1B3BB@41033B43?44???4B4433B?////<0BB1110?///></0<00011<111<0.111111>D10<.<-<C-<.</:;;0;//.:00;0.;-.:00.9.-./0000;;9;../;;;0;0;99//9:B///9;///9/9///9/;9
@M05620:37:000000000-D9766:1:1101:10806:5371 1:N:0:23
GAGGCTGCTTTGGAAGAGCACACGTCTGAACTCCAGTCACTCCCCCTAATCTCGTATGCCTTCCTTTGCTTGCTAACAGAAGCTGAAACACCTCCTCAAGGATGCTACCAGTCCGGCAATTCTCCTAGCCGACTCACATGACGTCAACGAGCTGATGATACCATGGCCAGAACGTCAGGCATTTCAGCTTTCGCACTCTTGTGGCTCCACTTGACGCATTCTACGACTTGGTACTTGTACCTGACCCGCCA
+
AAAAAAFAFFFFGGGGGAGGFEGE0A0ABDGHBGGFBF1ADGH0////01B21B/B00AA1FF0B221DGGH/12D0B1GGFEB11BFGC0?>0/>0B1FGCG10BBGG1BBFB?/>>E111B2B1B110?>/>C1F12B1@?///?FCG///?1111111111<0>0>G00>.<<<C/C.0<0=0=0=0;:;;.--:0CFGFC.90;;;90;09.;;CEFC00;.9.:0/9;;;/;9/;;/:/B/---;9
@M05620:37:000000000-D9766:1:1101:20661:5379 1:N:0:23
ACCACACCTTCTACAATGAGCTGCGTGTGGCTCCCGAGGAGCACCCCGTGCTGCTGACCGAGGCCCCCCTGAACCCCAAGGCCAACCGCGAGAAGATGAAGTGGCCCGCTACCTCTTCTGGTGGCCGCCTCCCTCCTTCCTGGCCTCCCGGCGCTGCGCCCTTTCTCCCTGGTTCTCTCTTCTGCCGTTTTCCGTAGGACTCTCTTCTCTGACCTGCGTCTCCTTTGGAACTCTGCAGGTTCTAGATCGGA
+
CCCCCDCCFFFFGGGGGGGGGGHHGEGEFGHHHGGGGGFGGHGHHGGGGEGGHHHHGHHGGGGGGGGGGGGHGHHGGGGHGHHHHGGGFGCGGGHHHHHHG?GHF0FCFGGGHHHHFHHH1>GGHHGGGGGHGHHGHHHHHHHHHHHGGGGAGGGGGAFFFFFFFFF0BFFFFBFFFFFFFFFFFFFAFFFFFFFFFFFFFFFFFFFHFFFFFFFF?-;CFFFFFFFFFFFFFHFFFFFAFFFFF0BFEFD
@M05620:37:000000000-D9766:1:1101:8690:5408 1:N:0:23
ACCACACCTTCTACAATGAGCTGCGTGTGGCTCCCGAGGAGCACCCCGTGCTGCTGACCGAGGCCCCCCTGAACCCCAAGGCCAACCGCGAGAAGATGACCCGTGAGGGGCGCGCTCCCTCTTCTGGTGGCCGCCTCCCTCCTCTCTGGCGTCCCGGCGCTGCTCCCTTTCTCTCTGGTTCTCTCTGCTGCCGTTTTTCCTCGCTCTCTCTTCTCTGCCCTCCGTCTCCTTTGGGACACTGCTGGTTCTAG
+
>>1>>1>>FFFFBGGF3F1BEBEBEFEEGEFHFFFCFEA/EGGHHGAEEFEAD1FEFGHF/EGEF?E>EGGC1B?EFGA>F/FGGFG/BB/>/?0?>1?<10/?</?0C---=-<-::.GGCH0;0:0;;.99--.;AA/C.9/0;CBGF-;@9B9@-;-;@-///--//:BF/F9/B9/99/////9;//-;--/;-9///---9::/B/9FFFF/;/-/----9;999//;/-9;--B////;;B///9
@M05620:37:000000000-D9766:1:1101:22345:5423 1:N:0:23
ACCACACCTTCTACAATGAGCTGCGTGTGGCTCCCGAGGAGCACCCCGTGCTGCTGACCGAGGCCCCCCTGAACCCCAAGGCCAACCGCGAGAAGATGCCCAGGTGAGTGGCCCGCTACCTCTTCTGGTGGCCGCCTCCCTCCTTCCTGGCCTCCCGGAGCTGCGCCCTTTCTCACTGGTTCTCTCTTCTGCCGTTTTCCGTAGGACTCTCTTCTCTGACCTGAGTCTCCTTTGGAACTCTGCAGGTTCTA
+
BCCBCCCBFFFFGGGGGDGGGGHHGGGGH2BGHGGGGGGGGHHHHGAEE1EABGHHFHBFGGGGCEGGGGGHHHHGGGGCFHHGHGGGGGGGGGHHHHGHHEE/1=1?11?FGHGGGF@H10DGGG0<</.GHGGGGGHGHHGF:FGGGFGGGGGGG--;AF0FAGFFFFFFFFFFFFFFFFFFFFFFFFFFF-ADFFFFD0.A.BFFFFFFFFBFFB9FFFFFFF00BBFFF0/BB9;FF0;FF.AF00;
@M05620:37:000000000-D9766:1:1101:6169:5432 1:N:0:23
ACCACACATTCTACAATGCGCTGCGTGCGGCTCCCGAGGAGCACCCCTTGCTGCTGACCGAGGCCCCCCTGAACCCCAAGGCCAACCGCGCGAAGATGAAGTGGTCCGCTACCTCTTTTGTTTGCCGCCTCCCTCCTTCCTGGCTTCCCGGCGCTGCGCCCTTTCTCCCTGGTTCTCTCTTCTGCCGTTTTCCGTAGGCCTCTTTTCTCTGACCTGCGTCTCTTTTGGAACTCTGCAGTTTCTAGTTCGGA
+
ABBCCCC3BBDFGGGGGGFFGGGGGGG22AEAB2AB1EEGDHHHHGG1AFGFBGFHGHG>>/?EFGGGGG/GC3GEFGFHCFGHHEFC@D>CBGG/?FGBF>>G1<>>>CCGHF0=D0=0=C//G<;@-;;CE/;EGGGGG0CF9;CF;;ADGGFFFA-.;;FFFFFFFFFEFFFFFFFFFFFFFFFFFFFFFFFADBBFB.;/;BFFFFB/:FFFFCAFAF9;BFF;9/BFFFFFF/;BB//;F9;/:-;
@M05620:37:000000000-D9766:1:1101:16355:5433 1:N:0:23
ACTGCCACTTCTCAATCGCACAGGTCTGACCTCCCGTGACTCCGCAGACTCGAAAACCCAGGACCCCACTTGCAACAAAGAACACCCCCTCCGCAGCTACGCGTCGGCCTCTGGGCGTTGTTTCGGCGTGAGGCGTTGTGTCCCGCCCGTCCTCCCCGTGGCGGGTTCTGGTCCATTATGGGGCGCGGCGGGGCTCTTTGGCTCCCACCCGTCCCCCTGTCTGGTCTCTCTCCTGCCCTTCGCTCGGCCGA
+
>1>AAF1@1BDDFFFAGFGCGGB011A01FAAA0FEFE0B2DG/////011//A/AB///AA/BF/B/E01B1FGH0/>B00B0FEG>>EE?/?/E>B11/>E///<</B0111@//<</??0=.A-><@.<=C@.@@.:=GHHCGG?@AGGG0FEB@.;@-;??9AFFF/;BB/F///B/-;--@@=;-9><@@A9BFFF/B/:ABAAB@B9B;EB-99BF/9/BFFEFFFFF/;FF9FFEBA?@@;9-9
@M05620:37:000000000-D9766:1:1101:5768:5490 1:N:0:23
GAGGCTGCTTTGGCAGAAACTCATAGATTACTGCAACAGTTCCCCCTGGACCTGGAAAAGTTTCTTGCCTGGCTTACAGAAGCTGAAACGACTGGCAATAGTCCCCCTAAACATATTCTAAGGGACCCCTCCAACCTACAAGAAGACCCGGCGCTACAAACTCACTCACTGGAGCTCTCTTCTGCCGATTTGCGTAGGACTCTCATCTCAGAAATGCGTCTCATTTGGAACTCTACATGATATAGCACGGA
+
AAA@A?CAFF3FF1BAA1FFFF1F3B1FGFHGHHGFHAG1GHEGHGCGFBFBGEH0BBBGADGHDEABGHB/FGAFHF11A1B1CG@1G//>/?//01111B221///?0BFD11222F2>200?/////?E01B/0101110B01<0/////</--1>1<111>>D0<=0//</<CFB00DFH00:--C.00-;;-.0;F/;0000;;0009/090..;./9000;0:/;:///;////9/9/;///-;-
@M05620:37:000000000-D9766:1:1101:6264:5588 1:N:0:23
ACCACACATTCTACAATGCGCTGCGTGGGGCTCCCGAGGAGCACCCCGTGCTGCTGACCGAGGCCCCCCTGAACCCCAAGGCCAACCGCGCGAAGATGACCGGTGGGTGGCCCGCTCACTCTTCTGGTGGCCGCCTCCCTCCTTTCTGGCCTCCCGGCGCTGCGCCCTTTCTCCCTGGTTCTCTCTTCTGCCGTTTTCCGTAGGGATCTCTTCTCTGCCCTGGGTCTCCGTTGGCACCCTGCCGGTTCTAG
+
BBBBBBB>BBDFGGGGGG4AE2FGGEF222EEGBBA2AEECHHHHGGAEEEGGHFHHHH>>@CEGGGGGGFFHHHGGGGHGEHHHGGGGG/<AGGCGFGHGAG>A.<<<CGHHG:@C.:CGHHHHGGBBGFG@@GGFGFGGGGG;=CFFFFFFFFFB-;;;@99@DB?FFFFFFFFBF:B;FFFFFF9;BFFBDFFFFFFF.A?./;;//FFFF/999BEFF.9:BFFF.;BDE/BB.9AF..;B9D99B9
@M05620:37:000000000-D9766:1:1101:23592:5604 1:N:0:23
ACCACACCTTCTACAATGAGCTGCGTGTGGCTCCCGAGGAGCCCCCCGTGCTGCTGACCGAGGCCCCCCTGAACCCCAAGGCCAACCGCGAGAAGATGAAGTGGCCCGCTACCTCTTCTGGTGGCCGCCTCCCTCCTTCCTGGCCTCCCGGCGCTGCGCCCTTTCTCACTGGTTCTCTCTTCTGCCGTTTTCCGTAGGACTCTCTTCTCTGACCTGCGTCTCCTTTGGAACTCTGCAGGTTCTAGATCGGA
+
>AAAA1>>CFFFGGGDAFG1GFHBGAEFFEFGEFFE?FE/BF/BEGAFAAE/DFF1FGFG//>>FEEEEE/01B??EE<F//?F/FB<B/>///011111?11?/?F<@CCCGHHFBGFDD0<CGH<@CF?EECCEFFGGGGGGFB9AEAA-:A@@F@@F@@/FFFFFB/9:;9FFFEFFFFFFEF@;?FA/9AFFBB//BFFF/F/9BFFFFFBF-;99AFFB/F//FFF/B/;;9B?-FFFF/;FFABB
@M05620:37:000000000-D9766:1:1101:19726:5612 1:N:0:23
GAGGCTGCTTTGGAAGAAACTCATAGATTCCTGCACCAGTTCCCCCTGGCCCTGGAAACGTTTCTTGCCTGGCTTACAGAAGCTGAAACAACTGCCAGCTTCTAGGAAAGGCTCCTAGAAGCCTCCCAGGGAGACACCGCGCTGCTGAAACCATGGCCAGTCCGTCAGGCATTTCCGCTTTAGCACTCTTGTGGATCCAATTGAACAATTCTCCGAATTTGTCCTTGTAACTGACAAGCCCGGGACACAAG
+
AAAAAAFAFFFFFGGCGGGGGG133DDG33DGHFF1BBFEFGHHHGCF/0BAGGEHHH0BFGGGHHGHGHHHHHG1FGHGHHGB@GHHHHHHHFHFH1?FHHHH2@FGHHHHH0FGBHHH11B10/?FGGFGG/?B0?///B///@G11FD0?G1FCFCGG1F.>FGGH0FGFHHHGGG?.0=0DGH/DGGCCCCGHHHFFCGHHHHHHGGGGF.-.:EGG0;;B0C;FFFGGGGGGGG..>@@@----;-
@M05620:37:000000000-D9766:1:1101:21934:5664 1:N:0:23
GAGGCTGCTTGGTAATAAACGCCCCGATTCCTGCACCAGTTCCCCCGGTCCCTGTAAACGTTTCTTCCCTGGCTACCAGAAGCGCAAACAACTTCCCGCTTCTAGGAAAGGCTCCTAGAAGCCTCACAGGGAGTCCCAGCGCTGCTGCCACCCTGGCCAGACCGTCAGGCATTTCCGCTTTCGCACTCTTGTGGATCCAATTGAACAATTCTCAGCCTTTGTCCTTGTAACTGACAAGCCCGGGACACCAG
+
>>>3AAFAFFF?BBBBFFFD2AA222AAAFGGFGFGF2BBDFFHHG0AAAA1BBBFG5GEBFBBD@DDBGHCGF3BBGGHHHG>//>/BCGG33BBF/>>EFGHBDGDFGAF1??G1B?G1@GG<1?FFEGGG/?FG11?/-.->11<>GFGFH/.<./<.<C-;EGDHHFGBCGHGGGGGGGGGGG/CFBBGG09FGGFGBBFFFFFFFBFF9BF;9FF/B/BF/;BFBFFFFFFBF.A.--@9-9;999
@M05620:37:000000000-D9766:1:1101:13102:5693 1:N:0:23
ACCACACCTTCTACAATGAGCTGCGTGTGGCTCCCGAGGAGCACCCCGTGCTGCTGACCGAGGCCCCCCTGAACCCCAAGGCCAACCGCGAGAAGATGCCCAGGTGAGTGGCCCGCTACCTCTTCTGGTGGCCGCCTCCCTCCTTCCTGGCCTCCCGGAGCTGCGCCCTTTCTCACTGGTTCTCTCTTCTGCCGTTTTCCGTAGGACTCTCTTCTCTGACCTGAGTCTCCTTTGGAACTCTGCAGGTTCTA
+
AAA3AAAAFFF4FGGFFGFFG5FCEAABFEHH3FFGFGG?GHHHHGGGEEGFHDG3GGFGEGGGGDEGGGGFHFFEGGE?/?GFEF?/BCB@/<?CD1FGHHHE??GHGHGGHHCCGGGHHHHHHHHFGFGHGGGGG?AEFH.:GFBGGFGGGGGGG?ABGGGGG@FB?FBFFFBFFFFFFFFFFFBFF/FFFBADFFFFFFFFFFFFFFFFFFFFFFFFFFF/BFFFFFFFFF/BFFFFF/BFFFA/BFF
@M05620:37:000000000-D9766:1:1101:9885:5796 1:N:0:23
ACCACACCTTCTACAATGAGCTGCGTGTGGCTCCCGAGGAGCACCCCGTGCTGCTGACCGAGGCCCCCCTGAACCCCAAGGCCAACCGCGAGAAGATGAAGCGGGTCGCTACCTCTTCTCTTTGCCGCCTCCCTCCTTCCTGGCTTCCCGGCGCTGCGCACTTTCTCCCTGGTTCTCTCTTCTGCCGTTTTCCGTAGGACTCTCTTCTCTGACCTGCGTCTCTTTTGGTACTCTGCAGTTTCTAGTTGGGA
+
ABBABAABFFFFGGGFGGGGGGHHGGGEHGHHHGGGGGGCGHHHHGGGGGGGHHHHHHHGGGGGGGFGGGGHHHHGGGGHGHHHHGGCGGGGGDHHHHHF22/>//<-<<<-C0D<0==00=0<0D@-:;:;;/:ECFFHF9/C9:BF/C??-;--;---;-;BFFFFFF/A//F/BFBBBB/BFFAFFFFFF?F.../;B/B/;FFFB//////.9999.;/;/;9@.9BBBFFFF/;9///:9/;//9;
@M05620:37:000000000-D9766:1:1101:20327:5818 1:N:0:23
ACCACACCTTCTACAATGAGCTGCGTGTGGCTCCCGAGGAGCACCCCGTGCTGCTGACCGAGGCCCCCCTGAACCCCAAGGCCAACCGCGAGAAGATGAAGTGGCCCGCTACCTCTTCTGGTGGCCGCCTCCCTCCTTCCTGGCCTCCCGGCGCTGCGCCCTTTCTCACTGGTTCTCTCTTCTGCCGTTTTCCGTAGGACTCTCTTCTCTGACCTGCGTCTCCTTTGGAACTCTGCAGGTTCTAGATCGGA
+
CCCCBAABFFFFGGGGGGGGGGHHGGGEFGHHHGGGGGGGGHHHHGGGEGGGHHHHHHHGGGGGGGGGGGGHHHHGGGGHGHHHHGGGGGGGFGHHHHHHHFGHFHHDGGGGHHHHGHHHFGH.GHFGGGGHGHHGHHHHHHHHHHHGGGA-@D?FG?FFFFFFFFFFFFFFBFFFFFFFFFFFFFFDFFFFFFFFFFFFFFFFFFFFFFFFFFFF?DFFFFFFFFFFFFFFFFFFFFFFFFFFFBFFFFB
@M05620:37:000000000-D9766:1:1101:19094:5832 1:N:0:23
ACCACACCTTCTACAATGAGCTGCGTGTGGCTCCCGAGGAGCACCCCGTGCTGCTGACCGAGGCCCCCCTGAACCCCAAGGCCAACCGCGAGAAGATGAAGTGGCCCGCTACCTCTTCTGGTGGCCGCCTCCCTCCTTCCTGGCCTCCCGGCGCTGCGCCCTTTCTCACTGGTTCTCTCTTCTGCCGTTTTCCGTAGGACTCTCTTCTCTGACCTGCGTCTCCTTTGGAACTCTGCAGGTTCTAGATCGGA
+
BBBBBBBBFFFFGGGGGGGGGGHHGEFBAEHHHGGGGGGFEHHHHGGGFGGGHHHHHHHGGGGGGGGGGGGHHHHGGGGHGHHHHGGGGGGGGGHGHHHHH>FHFCG@DGGGHHHHHHHH11>EHHGGGGDHGHHGHHHHHHHHHHHGGGG-DGGGGGFFFFFFFFF/BFFFFFFFFFFFFFFFFFFDFFFFFFFFFFFFFFFFFFFFFFFFFFFF?FDDDFFFFFFFFFFFFFFFFFFFFFFFF/BFEFD
@M05620:37:000000000-D9766:1:1101:7950:5841 1:N:0:23
GAGGCTGCTTTGGAAGAAACTCATAGATTACTGCAACAGTTCCCCCTGGACCTGGAAAAGTTTCTTGCCTGGCTTACAGAAGCTGAAACAACTGCCAACGTCCTACACCAGCTCATCCGCAAGTAAAAGCGCGTACAAGAGCTGAAGCGACCATAACAGCTGAGTAAAGAATGGCCACTTAGGCACTCTTGTGGATCCCATTGACCACTTCGACGCAATTGAACTAGTATCTGCAATTGCACGGACAACAG
+
BABBBBFBFFFFGGGGFGGGGGHHDGGHHHHHHHHHGHHHHHHHHGGGHHHHHHHHHHHHHHHHHHHHHHHHHHGHHGHHHHHHHHGHHHGHHHHHH31?BF1?43B231??B3FGBF/?/>/BB4G4B0?/<B/<<>CF0@FFD2@2/?<//111>>10>1>011>11>FG0/<//<<000<<CC/C0<GGFC00<:/:0000;:9./;0.9;-;B-CFG00C009C00;/;;///:/9B/.-999;EEF
@M05620:37:000000000-D9766:1:1101:6721:5862 1:N:0:23
ACCACACCTTCTACAATGAGCTGCGTGTGGCTCCCGAGGAGCACCCCGTGCTGCTGACCGAGGCCCCCCTGAACCCCAAGGCCAACCGCGAGAAGATGACCGGTGTGAGGCCCGCTCCCTCTTCTCGTGGCCGCCTCCCTCCTTCCTGGCCTCCCGGCGATGCGCCCTTTCTCCCTGGTTCTCTCTTCTGCCGTTTTCCGTAGGAATCTCTTCTCTGCCCTGCGTCTCCTTTGGCACTCTGCCGGTTCTCG
+
BCCCCCCCFFFFFGGGGGGGGGHHGGGBGGHGHGGEEGGGGHGHHGGGFEEGHGHHGHHGGGGGGFGGGGGHFHHGGGGHGHHHHGGGGCCFGGHHHHHHF</<>??1?F<<E-C@@<<<GGHHH0ECG.:CCGGGGFGFGGFF0;;0;FACFGG9@-;-9.;;AAFFFFFFFBF//;;B9;FFFFF/;9/:@9AFFBF;/...//;;BBFFFFFFF:;EBA.:.-;B/9;F/B//;9;;///;=@D.;/:
@M05620:37:000000000-D9766:1:1101:17680:5862 1:N:0:23
ACCACACCTTCTACAATGAGCTGCGTGTGGCTCCCGAGGAGCACCCCGTGCTGCTGACCGAGGCCCCCCTGAACCCCAAGGCCAACCGCGAGAAGATGAAGTGGCCCGCTACCTCTTCTGTTGGCCGCCTCCCTCCTTCCTGGCCTCCCGGCGCTGCGCCCTTTCTCCCTGGTTCTCTCTTCTGCCGTTTTCCGTAGGACTCTCTTCTCTGACCTGCGTCTCCTTTGGAACTCTGCAGGTTCTAGCTCGGA
+
AAAAAAAAFFFFGFGFFGGAG1FEGAAB00GG1FGE?EGGFHHHHGGGCEEGFHHFHHHEEGGGGCGGGEFBGFGGGGCHC<GHHG/<CC/<<CFE1DBFH??G/0?<CCGGHHHHHHHG11D>GHCCCEGHGHHGHHFHHHHHGFAGFBA@A?@ABA@F@@FFFFF/;BBEFFFFFFFFFFFFFF@;BFFFFFFFFFFFFFFFFFFFFFFFFFFFF@F@FFFFFFFFFFFFFFFFFFE:BFFFF/BFF@F
@M05620:37:000000000-D9766:1:1101:9728:5865 1:N:0:23
ACCACACATTCTACAATGCGCTGCGTGTGGCTCCCGAGGAGCACCCCGTGCTGCTGACCGAGGCCCCCCTGAACCCCAAGGCCAACCGCGCGAAGATGACCGGTGTGTGGCCCGCTCACTCTTCTGGTGGCCGCCTCCCTCCTTTCTGGCCTCCCGGCGCTGCGCCCTTTCTCCCTGGTTCTCTCTTGTGCCGTTTTCCGTAGGGATCTCTTCTCTGCCCTGGGTCTCCTTTGGCACCCTGCCGGTTCTAG
+
BBBBBBB3BBDFGGGGGG4EFEGGGFG22BGFGABA2A2EAHHHHGG0AEEGFHHHHHH0>>?EGGGGGFFHFHHGGGGHGHHHHGGGGG/CGGGC1GHHHCG>@<>><DHHGF@AD.<CHHHHHHHFHGFHDGGGGGGGGGGG0;;0CFFGGGGGF-;;;@.;@FDAFFFFF/FFEFFF/;FFFFB9;BFFFDFFFFFFF;AD.;;;BFFFBF;B9/;EFF.99BBBB/;BBF/BF.9;F.9@B@D;;/9
@M05620:37:000000000-D9766:1:1101:14483:5866 1:N:0:23
ACCACACCTTCTACAATGAGCTGCGTGTGGCTCCCGAGGAGCACCCCGTGCTGCTGACCGAGGCCCCCCTGAACCCCAAGGCCAACCGCGAGAAGATGAAGTGGCCCGCTACCTCTTCTGTTGGCCGCCTCCCTCCTTCCTGGCCTCCCGGCGCTTCGCCCTTTCTCCCTGGTTCTCTCTTCTGCCGTTTTCCGTAGGACTCTCTTCTCTGACCTGCGTCTCCTTTGGAACTCTGCAGGTTCTAGATCGGA
+
CBCCCCB3BFFFGGGGGGBGGGHHGGGB4EGFGBFE2EEEDGEHHGGEEEEGFHFHHHHEECCEGGGGGGGHCGHGGGGHGGGGHGGGDG>CGGHEGHHHF2?<???>ADGGHHHHHHHH1F<FFGGGGEDHGGHGHHHHHHHH;CGHGGGCGGGGGGGGDFFFFFFBFFFFFFFFFFFFFFFFFFFFFFFFFFFFFF/FFFFBFFFFFFFBFFFF.BDFDF;FFFFFFFFFFFFFFFFFFFFFF/;;EDD
@M05620:37:000000000-D9766:1:1101:22512:5878 1:N:0:23
ACCACACCTTCTACAATGAGCTGCGTGTGGCTCCCGAGGAGCACCCCGTGCTGCTGACCGAGGCCCCCCTGAACCCCAAGGCCAACCGCGAGAAGATGCCCAGGTGAGTGGCCCGCTACCTCTTCTGGTGGCCGCCTCCCTCCTTCCTGGCCTCCCGGAGCTGCGCCCTTTCTCACTGGTTCTCTCTTCTGCCGTTTTCCGTAGGACTCTCTTCTCTGACCTGAGTCTCCTTTGGAACTCTGCAGGTTCTA
+
AAAAAAA>1CFFFGGGDG1AFBHGGEEA0AABBEFECFGCAHHHHGGG/EEF1FAGHHFEEE?EGGGEGEFGHHGGGGGHGFHHEGEEGG<B@?FCFGHHHFHG?GHHGHACFHGGGCGHHGHHHHHHHBCHFGGCGCGEHHGGGFGFGBAFGFGFB@-;AFFF?@B@;FFFFFFFFBFFFFB/FFFFFFFFF@FBFEFBFB-AB/B9FFEFFBFFFFFFFFFBB9FBFFFFFFBFBFFFFEBBFFAFFF/
@M05620:37:000000000-D9766:1:1101:19814:5942 1:N:0:23
ACCACACCTTCTACAATGAGCTGCGTGTGGCTCCCGAGGAGCACCCCGTGCTGCTGACCGAGGCCCCCCTGAACCCCAAGGCCAACCGCGAGAAGATGACAGGTGCGTGGCCCGCTACCTCTTCTGGTGGCCGCCTCCCTCCTTCCTGGCCTCCCGGCGCTGCGCCCTTTCTCACTGGTTCTCTCTTCTGCCGTTTTCCGTAGGACTCTCTTCTCTGCCCTGCGTCTCCTTTGGAACTCTGCAGGTTCTAG
+
AAAAAAAAFFFFGGGF3G1FGFHHGEEEE0FGFFGEEGGGGHHHHGGGEEGGGHGGHHHGGGGGGGGGGGGGHHHGGGGHEFHHHGGEGGCCCGGHGHFH1FFFH1>?CCGHHGGG?@GHHGFHFFFGHAGHCGGCCHEHHGGGGGFGBFGGGGGGGA-;@@F@?F?@FFEFF/BBFF/BFBFFFFBFFFFF@BFFFFFBFFBFEFFFFFBFFFFFF/BEFF->B@BFFFFEBB/F9BFFFF/FF-BFFFB
@M05620:37:000000000-D9766:1:1101:7399:5947 1:N:0:23
GAGGCTGCTTTGGAAGAAACTCATAGATTACTGCAACAGTTCCCCCTGGACCTGGAAAAGTTTCTTGCCTGGCTTACAGAAGCTGAAACAACTGCCAACAACTCGGCAAGGCAGTTACAGTGCTCATAGGGCAACACCGCGCAGCTAAAACCATGGCAAGTTAGCCCGGAATTTCAGCTTTAGAACTATTGAGGATCCACTTGACTACTTCTTGGAATTTGTAGTAGAAAATGTCAAAAGCGGGAACAACG
+
AAABCBFCFFFFGGGGGGFGGGGHHH5GHFHHHHHHHHHFGHHHHGGGHHHHHHHGHHHHFHHHHHHHHHHHHHHHHHHHHHHHHHHHHHHHHHHHB311113B>11>>FC10/B4?4B343BF4BB4?302/?/?/?///>///22@<2?//?10G<1??111110----.<0000=000=0<=0000=000/:/;/:/<C0G000/<000000000000000;090;0/000;000:/.9---;;;..-
@M05620:37:000000000-D9766:1:1101:7429:5947 1:N:0:23
GAGGCTGCTTTGGAAGAAACTCATAGATTACTGCAACAGTTCCCCCTGGACCTGGACAAGTTTCTTGCCTTGCTTACAGAAGCTGAAACAACTGCCAGCTTCTAGGAAAGGCTACTAGAAGACTCCAAGGGAGTAAAAGAGCTGATGAAAAAATGGCAAGTAAGTCAGGCATTTCCGCTTTAGAACTCTTGTGGATCCAATTGCACAATTATCAGCATTTGTACTTGTAACTGACACGCCACGTCCAAAAG
+
A3AA>AFBCBBDG4BBC4EGGGHHHGBHHGBFBG44EF2DGA5BBAAA22BBGGFB231BDFHDFFFBAB5B3DD5A5BDGC3BF33BBB1FGHHHG31BF33B4333B1113@B3BB@@BEB33BBB3//??E?BDDFFB23?B2B?GF3?@022@@C?2@F2@@@20<F111?FDF/>.<>1=>1>1=<11.><<CD000<<=D0<0<00;::=::;;;0;C0;0=;000<<;00:-99.-..;;CB9;
@M05620:37:000000000-D9766:1:1101:14653:5951 1:N:0:23
ACCACACCTTCTACAATGAGCTGCGTGTGGCTCCCGAGGAGCACCCCGTGCTGCTGACCGAGGCCCCCCTGAACCCCAAGGCCAACCGCGAGAAGATGCCCAGGTGAGTAGCCAACTCCAGGTGATGGTCGCCGCATCCCTCCTTCCTGCCCTCCCGCTCCTGCGCCCTTTCTCGCTGGTTCTCTCTTCTGCAGTTTTCCGCACGACTCTCGTCTCTCACATGAGTCTCTTTTCGAACCCTACAGGCCCTA
+
CCCCCABBFFFFGGGGGGGGGGHHGGGGHFHHHGGGGGGGGHHHHGGGGGGGHHHHHHHGGGGGGGGGGGGHGGHGGGGHGHHHHGGGGGGGGGHHHHG222//?F101111?F0F01>GB0>1<1><11-=.-<A.@/GHHGG00::G0;:CEAED@--;:0C--.-9/;FFF...;-;0B0;:BBB00BFF0;00B0F..-9-.;A.9B.;.E:B00;:0;BFBFFF0B:F9;.AF-;9/.:9B...;/
@M05620:37:000000000-D9766:1:1101:15775:5957 1:N:0:23
ACCACACCTTCTACAATGAGCTGCGTGTGGCTCCCGAGGAGCACCCCGTGCTGCTGACCGAGGCCCCCCTGAACCCCAAGGCCAACCGCGAGAAGATGAAGTGGCCCGCTACCTCTTCTGGTGGCCGCCTCCCTCCTTCCTGGCCTCCCGGCGCTGCGCCCTTTCTCCCTGGTTCTCTCTTCTGCCGTTTTCCGTAGGACTCTCTTCTCTGACCTGCGTCTCCTTTGGAACTCTGCAGGTTCTAGATCGGA
+
BBABAABBFFFFGGDGGGFBG5GHGGGA4AFFGGGGGGGGCHFHHGGGEEEFHHFHDHHGEGGGGGGGGGGHHHHGGGGHGHHHHGFEGGGGGGHHEHHFG2?D/0?>CCCDHHHHHHHH1=GEHHGGCEDHGGHGHHHHHHHHGHHGGGG9BB@BGGBFBBFFFFFBFFFFFFFFFFFFFFFFFFBDFFFFFFFFFFFFFFFFFFFFFFFFFFFF?@;?DFFFFFFFFFFFFFFFEFFFFFFFF;;FEDD
@M05620:37:000000000-D9766:1:1101:21397:5989 1:N:0:23
ACCACACCTTCTACAATGAGCTGCGTGTGGCTCCCGAGGAGCACCCCGTGCTGCTGACCGAGGCCCCCCTGAACCCCAAGGCCAACCGCGAGAAGATGAAGTGGCCCGCTACCTCTTCTGGTGGCCGCCTCCCTCCTTCCTGGCCTCCCGGAGCTGCGCCCTTTCTCACTGGTTCTCTCTTCTGCCGTTTTCCGTAGGACTCTCTTCTCTGACCTGAGTCTCCTTTGGAACTCTGCAGGTTCTAGATCGGA
+
BBBBBABBFFFFGGGGGGGGGGHHGGGGHGGHHGGGAFG2EGHHHGGGGGGGGHHHGHHGGGGGGGGGGGGHHHHGGGGHGHHHHGGGGGGGGGHHG2?FFDHGEHFGGCGGHHHHFHHHHHHDFG@DGGGHGHGGGHHHHHGHGHGGGFG-ADGGGGGGGGGGFFFFFFFE;FFFFFFFFFFFFFFFFFABFDF?DFFFFFFFFFFFFFFFFFFF/BFFFFFBFFFFFBFEFFFFFFFFFFFFFFFFED;
@M05620:37:000000000-D9766:1:1101:12469:6008 1:N:0:23
ACCACACCTTCTACAATGAGCTGCGTGTGGCTCCCGAGGAGCACCCCGTGCTGCTGACCGAGGCCCCCCTGAACCCCAAGGCCAACCGCGAGAAGATGACAGGGGAGTGGCCCGCTACCTCTTCTGGGGGCCGCCTCCCTCCTTCCTGGCCTCCCGGAGCTGCGCCCTTTCTCACTGGTTCTCTCTTCTGCCGTTTTCCGTAGGACTCTCTTCTCTGCCCTGCGTCTCCTTTGGAAATCTGCAGGTTCTAG
+
ACBCBBBCFFFFGGGGGGGGGGHHGGGGHGHHHGGGGGGCGHHHHGGGGGGGHHHHFHHGGGGGGGGGGGGHHHHGGGGHGHHHHGGGGGGGGGHHHH2F<CF/</</?F.GHCC@AGH000GDD0G/<--A@-ACAEE9BE9FFG00FAFFFFG.D-@=AFB@-;D-FFBBBFF/:B/;B:;/99FBFF/F-.AFF/F./9.A/BFFBFBFFBBBB/9A/..;.:A;FBFFFF/;//:;FBBBF.:/B/;
@M05620:37:000000000-D9766:1:1101:16253:6021 1:N:0:23
ACCACACCTTCTACAATGAGCTGCGTGTGGCTCCCGAGGAGCACCCCGTGCTGCTGACCGAGGCCCCCCTGAACCCCAAGGCCAACCGCGAGAAGATGCCCAGGTGAGTGGCCCGCTACATCTTCTGGAGGCAGCCTCCCTCCTTCCTGGACTCACGAAGCTGCGCCATTTATCACTGGTTCTCTATTCTGCCGTTTTCCGTAGGACTCTCTTCTCTGACCTGAGTCTCCTTTGGAACTCTGCAGGTTCTA
+
AAAAAAAAFFFFGGGGFGBAF1FEEAEB0AFHCFFGCGGCCHHHHGGGGEFFFHHHHHGECGGGGEGGGGGCHFHGGGCHCCGGHG?<BC@@CCFF1FGHHHHG?FGHHHGGHHGG->A1FHH0<=GG0CEG.EGHGG..:CEHHHF0=CCCFF09E..;ACFFGGG?A0000CFGGG-B9BFFB/BFFFFFF@FFFFFFFBFFFFFFF/BB/;BFFFFFFFFBF99;FFFFE/;FFFFFFFFFF?FFFFF
@M05620:37:000000000-D9766:1:1101:19862:6022 1:N:0:23
ACCACACCTTCTACAATGAGCTGCGTGTGGCTCCCGAGGAGCACCCCGTGCTGCTGACCGAGGCCCCCCTGAACCCCAAGGCCAACCGCGAGAAGATGCCCAGGTGAGTGGCCCGCTACCTCTTCTGGTGGCCGCCTCCCTCCTTCCTGGCCTCCCGGAGCTGCGCCCTTTCTCACTGGTTCTCTCTTCTGCCGTTTTCCGTAGGACTCTCTTCTCTGACCTGAGTCTCCTTTGGAACTCTGCAGGTTCTA
+
BBBBBABBFFFFGGGGGG5GGGHHGEGGHGHHHGGGEGGGGHFHHGGGFEEFHHFHHHHCGGFGGGGGGGFHFHHGGGGHGHHHHGGGGG<BGGHHFHHHHHHGGFFHHHGGHGGGGFCHHHHHBHHHHHDHHGCGG?EGHHDHHGGGFFGGGGGGGGGGGGGGGGFAFFFFFFFFFFFFFBFFFFFFFFFFFFFFFFFFFFFFFFFFFFFFFFFFFF/BFFFFFFFFFFFFFFFBFFFFFFFFFEAFFFB
@M05620:37:000000000-D9766:1:1101:7684:6025 1:N:0:23
ACCACACCTTCTACAATGAGCTGCGTGTGGCTCCCGAGGAGCACCCCGTGCTGCTGACCGAGGCCCCCCTGAACCCCAAGGCCAACCGCGAGAAGATGCCCAGGTGAGTGGCCCGCTACCTCTTCTGGTGGCCGCCTCCCTCCTTCCTGGCCTCCCGGGGCTGCGCCCTTTCTCACTGGTTCTCTCTTCTGCCGTTTTCCGTAGGACTCTCTTCTCTGACCTGAGTCCCCTTTGGAACTCTGCAGGTTCTA
+
BBB@BBB3BFFFGGGGGG5FGFHHGFGBAFGHHBAE?FGEEHHHHGGAEEFGGHHHHHHA>EEGGGGGGGGHGHHGGGGHGHHHHGGGGG/BDGHFHHHHHHEG?F1<??F<GHC-<--FFDDG=0DG</CAGCCGA:CFHFGFHBGF;F.FFFGGGG999-9A9=DFAFFFFB9//BF9F/BBFB/F//;/B@9AFFFFD/.9D/;BFFFFFFF//9;;FB./.9/9/;9FFBFBFBBB/BBFFF9BBB/
@M05620:37:000000000-D9766:1:1101:16700:6030 1:N:0:23
ACCACACCTTCTACAATGAGCTGCGTGTGGCTCCCGAGGAGCACCCCGTGCTGCTGACCGAGGCCCCCCTGAACCCCAAGGCCAACCGCGAGAAGATGCCCAGGTGAGTGGCCCGCTACCTCTTCTGGTGGCCGCCTCCCTCCTTCCTGGCCTCCCGGAGCTGCGCCCTTTCTCACTGGTTCTCTCTTCTGCCGTTTTCCGTAGGACTCTCTTCTCTGACCTGAGTCTCCTTTGGAACTCTGCAGGTTCTA
+
CCCCCCBCFFFFGGGGGGGGGGHHGGGEGGHHHGGGGGGGGHHHHGGGEFGGHHHHHHHGGGGGGGGGGGGHFHHGGGGHGHHHHGGGGGDGGGHGHHHHHHHGGHHHHHGGHHGGGGGHHHHHHHHHHHGHHGGGGGHGHHGHHGGGGGGGGGGGGC-CDFGGGGFFFFFFFFFFFFFFFFFFFFFFFFFFFFFFFFFFFFFFFFFEFFFFFFFFFFFFFFFBFFFFFFFFFFFFFFFFFFFFFFFFFFF
@M05620:37:000000000-D9766:1:1101:20330:6071 1:N:0:23
AGTGCCAGCTCTCAATCGCACACGTCTGACCTCCCGTCCCTCCGGAGAATCTCGTATGCCGTCTTCTGCTTGAAACAAAAAAAACAAAACTACCTTCCAATCACCACGGCAGCACAAGCACATAACAAACCAACAGCCCCCTCACCAGAAGACACACAGAAGATCAAACAATTTCGAATACGCAAGGACCAGCCGACATATGAATAATGTATAAAAACGTGATACAAACTCCTAAGCGTTCTTGCTACAGG
+
AABBCFFFCFFFGGGGGGGGGGBEGGGFGFHHHHFGHE2BFGFF2BEGFGHHG1BAABDFEEG11@D5DFGH1@F3GHC1?>>////00B333234333443B323//>////00220/2==22@?110//?///00>.<--.0..0../00<///.;.00000000::..0;0:/..0.0...--....:...----.;00;9000000000000;.-.../00000:00000;/9-9...00000000/
@M05620:37:000000000-D9766:1:1101:13916:6072 1:N:0:23
GAGGCTGCTTTGGAAGAAACTCATAAATTAGTGACACAGGACCCCCTGACCATTTAACCGTTTCTTGGCTGGCTGACAGCAGCTGCAACCACTTCCCGCTTCTAGGAAAGGCTCCTAGACTCCTCCCAGGGAGTCCCCGCGCTGCTGCCACCCTGGCCCGTCCGTCAGGCATTTCCGCTTTCGCACTCTTGTGGATCCAATTGAACAATTCTCCGCCTTTGTCCTTGTAACTGACAAGCCCGGGACCCCAG
+
BBBBBBFBFFFFGGGGGGGGG4B5D5DD6B4DD6FHFG2E22A22A2B2BBB35DD5DGEB1B3AD53AB1EEGFHCGG1BBGFB33BFBBFF3BGG1>EG>GG43BFG0B/3??F3?G343BGHH?FGGGGG?GHHG/?DCGG/?BFFFGGFEGHH<.<AD.<GHGGHHHHHHHHGGGGGHGGGGGCFFFFFDFFGGG0CFFGGFCFGGGGGGFFFFFFFFFBBFF;FFFFFBFFFFEFEFFFF@.;.;9
@M05620:37:000000000-D9766:1:1101:21229:6077 1:N:0:23
ACCACACCTTCTACAATGAGCTGCGTGTGGCTCCCGAGGAGCACCCCGTGCTGCTGACCGAGGCCCCCCTGAACCCCAAGGCCAACCGCGAGAAGATGACCGGTGCGTGGCCCGCTCCCTCTTCTGGTGGCCGCCTCCCTCCTTCCTGGCCTCCCGGCGCTGCGCCCTTTCTCCCTGGTTCTCTCTTCTGCCGTTTTCCGTAGGACTCTCTTCTCTGCCCTGCGTCTCCTTTGGCACTCTGCAGGTTCTAG
+
DDDDDDCDFFFFGGGGGGGGGGHHGGGGHGHHHGGGGGGGGHHHHGGGGGGGHHHHHHHGEGGGGGGGGGGHFHHGGGGHGHHHHGGGGGDGGGHHHHHH2BC>C<>?CDGHHGGG-<EHHHHHHGHHHGHHGGGGGGGGGGGGGGGGGGGGGGGGGGFFFFFFFFFFFFFFF<FF0EFFFFFFFFFFFFFFFAFFFFFFFFFFFFFFFFFFFHFHHFFFEFEFDFFFFFFFBF:BF<BFFF0FFFFFFB<
@M05620:37:000000000-D9766:1:1101:21288:6081 1:N:0:23
ACCACACCTTCTACAATGAGCTGCGTGTGGCTCCCGCGGAGCCCCCCGTGCTTCTGACCGAGGCCCCCCTGAACCCCAAGGCCAACCGCGAGAAGATCAAGTGGCCCGCTACCTCTTCTGGTGGCCGCCTCCCTCCTTCCTGGCCTCCCGGAGCTGCGCCCTTTCTCACTGGTTCTCTCTTCTGCCGTTTTCCGTAGGACTCTCTTCTCTGACCTGAGTCTCCTTTGGAACTCTGCAGGTTCTAGATCGGA
+
3AA>A>?AFFFDFGG45FGFFGHHCE2E4AAFBFF?22A00AABEGGGE?E13FGDGGGG///>?AEEEGGB33?DGCB?FGEGHGG/C@?@DCG111<F1>F1>GEDC-@@<DDFGHHHH0C::G-ABADGGGGGGFFEGF9FF;;CF.9?9BFFF-@DBBBFFFFFF9FB;FFBFFFFFFFFFFB9AFFFFBF.DFFFFFFFBFBFFFFFFFFFF9FFFFF9F9FFF//;BB//9/;9;BFBBF/;EB.
@M05620:37:000000000-D9766:1:1101:26167:6097 1:N:0:23
ACCACACCTTCTACAATGAGCTGCGTGTGGCTCCCGAGGAGCACCCCGTGCTGCTGACCGAGGCCCCCCTGAACCCCAAGGCCAACCGCGAGAAGATGACCGGTGGGTGGCCCGCTCCCTCTTCTGGTGGCCGCCTCCCTCCTTCCTGGCCTCCCGGCGCTGCGCCCTTTCTCCCTGGTTCTCTCTTCTGCCGTTTTCCGTAGGACTCTCTTCTCTGCCCTGCGTCTCCTTTGGCACTCTGCCGGTTCTAG
+
CCCCCBBBFFFFGGGGGGFGGGHHGEGEEGHHHGGDFGGEEGGHHGGFEGFGGHGHHHHGFGGGGGGGGGGHGHHGGGGHGGGHHGGG//<BCDHBF2FG2/D>C/><<AGHHCDG@?EHFHHHGHF:/EFGGFGGGGGGGGFG;FFGFEFGGGGDDFFA9@D=DFFFFFFFFBFFBEFFFFFFFFF/9;FFFFFFFFFFF9A./;;FFFFFFFF/BF;EFF.;DDA/FFFFFFBBF9B9FB/;@9AEF/9
@M05620:37:000000000-D9766:1:1101:15810:6137 1:N:0:23
GAGGCTGCTTTGGAAGAAACTCATAGATTACTGCAACAGTTCCCCCTGGACCTGGAAAAGTTTCTTGCCTGGCTTACAGAAGCTGAAACAACTGCCAGCTTCTAGGAAAGGCTCCTAGAAGACTCCAAGGGAGTAAAAGAGCTGATGAAACAATGGCAAGTACGTCAGGCATTTCCGCTTTAGCACTCTTGTGGATCCAATTGAACAATTCTCAGCATTTGTACTTGTAACTGACAAGCCAGGGACAAAAG
+
A?ABBAFAFFFFGGGGGGGGGGHHHHHHHHHGHHHHHHHFGGHHHGGFGHHGHHHGHHHGBGHHHHHHHHHHHHHHHHHHHHHHHFGHHHGHHFHHHC?EGFGG43BBGGHHFHGFGE3GHHFFG3FFFCGHEEGH4EGGHHBG2DBGHHBFAGFCG2GF@22/@GC??=GF11GHEEAEFD1DHH1GHGF=GEFCGHHFFGGHHHHHHHEHHHGHF<GHGGCHFFHH0:0;CFFF9AEGFAEGGGGFGG/
@M05620:37:000000000-D9766:1:1101:15465:6137 1:N:0:23
GAGGCTGCTTTGGAAGAAACTCATAGATTACTGCAACAGTTCCCCCTGGACCTGGAAAAGTTTCTTGCCTGGCTTACAGAAGCTGAAACAACTGCCAGCTTCTAGGAAAGGCTCCTAGAAGACTCCAAGGGAGTAAAAGAGCTGATGAAACAATGGCAAGTACGTCAGGCATTTCCGCTTTAGCACTCTTGTGGATCCAATTGAACAATTCTCAGCATTTGTACTTGTAACTGACAAGCCAGGGACAAAAG
+
AAABBBFBFFFFGGGGFGGGGGFGFFHHHHHGHHGFFFHGHFHHHGGFHHHHHHHHHGHHGGHHHHHGHHFHH2133BFGHFHHGFBG@?CGHHHHHG?EGDGG43B3GFFFC1?@B4BB3FE33FGHEF/FFGHHGGHGHHHGB2GHHGDFGDDFHHHGHH2<FGC/?0FGFBHHEGDGGF1GHGGHHFF1>EGCGHGHFD<0=CGHB0D:GG0:G0:CCC0CEB0<C;;0;0CC09.9=.9CEEG.BFB
@M05620:37:000000000-D9766:1:1101:8027:6153 1:N:0:23
ACCACACCTTCTACAATGAGCTGCGTGTGGCTCCCGAGGAGCACCCCGTGCTGCTGACCGAGGCCCCCCTGAACCCCAAGGCCAACCGCGAGAAGATGCCCAGGTGAGTGGCCCGCTACCTCTTCTGGTGGCCGCCTCCCTCCTTCATGGCCTCCCGGCGCTGCGCCCTTTCTCACTGGTTCTCTCTTCTGCCGTTTTCCGTAGGACTCTCTTCTCTGACCTGAGTCTCCTTTGGAACTCTGCAGGTTCTA
+
BBBABBBBFFFFGFGGBGDFGBGFG2ABF?GHAFFEEGGGGHHHHGGGGEGGHHHBGHHE0EFEG1EGGGG1F?FGGG/F//FGHG//>C//<D<C1?1GHFHCFFFH<GCGAGG-C-AGHHHHHGHHFGG.<@C@E.CC:GDCGF0FB0999FEGGA-;AB?DBBFBBFFFFF/9FF.FFFFFFFFB99FFBBDABEFFA/.;9;9BFFF/9FFBFF/BFF99;9:BFBB//9///BFFFFFFFFFFFFB
@M05620:37:000000000-D9766:1:1101:19732:6177 1:N:0:23
AGTGCCAGCTCTCCATCGCACATGTCTGACCTCCCGTACCCCCTTAGACTCTCCTAATCCGTCCCCCCCTTGAAACAAATAAAAACCCCCCAAATACTAACCCATTTTACTGTCCCCCTACCTCTTCTCTTTCCCGCCTCCCTCCTTCCTTGCCTCACGACCCTTCTCACGTCCTCGCTGCACCACTCTACTTCCGATTTCCGTATTATTCTCGTCTCTGACCTTATGTTCCGCTTGTACCCTGCACGACC
+
AA>>AFFFCFFFG4FFFFG2F?54D5DD5AFGHHGGG22B3BAA233DBGFHH3B3AABDE1B11BA0>>FFGHGF3FG343B33?111////03?3444B0?/??D332?3332?/?/?GA<@2@>222111<</>>?>C<<<A<=1F11>1/=0/<..--;//:000;.;...:.-...//:.;/;00;00;0....900.0..//9//9;;9A./B/;;B/////////..9;..9//9//;:/..--
@M05620:37:000000000-D9766:1:1101:25549:6182 1:N:0:23
AGTGCCAGCTCTCAATCGAACAGGTGTGGTCTATCTCGTACCCTCCCGTCGGAATAGCCCACGCCTCAACTCCACCCACTACGAACAACCTCGAATGGCGTCTTTTGCTTGCCCCACAAACCAGCCCGGGACCACCGCTCGGCCGCGCCACCGTCTGCACTCCCGACCCTCCTCGAAAGCTCGTATGCCGGCTTCTGCGTGAACAAAAAACATGCCTGACCTGCGTCTCAGTTGGGAACTCTGCAGGTTCT
+
AA>>AFF11CFFGEF3AA11F0GABB100BFGB2FDG0B00BFB/A//BAEE/CEC1FG0F/EABF/1@>D1FB>>BF/F0B/?B>>>>/0>>/B111B>/<?FBFGBGBC/<1FEC<?0F/F/?F/<//<<//.F.<-<>-C.-<--;..C..9..9;FFBBE..;--;9C/;-A9-9BFF?-9/;/;@---9;B//-----/:---9--9//////-;//--9;@-:B/;/;/--/-///////A99/9
@M05620:37:000000000-D9766:1:1101:25053:6223 1:N:0:23
ACCACACCTTCTACAATGAGCTGCGTGTGGCTCCCGAGGAGCACCCCGTGCTGCTGACCGAGGCCCCCCTGAACCCCAAGGCCAACCGCGAGAAGATGCCCAGGCGAGTAGCTCGCTACCTCGTCTGGTCGCCGCCTCCCTCCTTCCTGGCCTCCCGGCGCTGCGCACTTTCTCACTGGTTCTCTCTTCTGCCGTTTTCCGTAGGCCTCTATTCTCTGACCTGTGTCTCCTTTGCAACTCTGCAAGCTCTA
+
AAAAAAAAFFFFGGGGFGF1G1G1FEEECAGHCFGGFGGCEHGHHGGGCEGGGHFHHHHGEEEEGAEEGGEFHFGGGGFHEAHFHGGCG</</CCFFFB10<////>/>01=1><@.C-/D0.<<<./=0-;.-::AEA.//:/CFG0CBA.0;CEG-:=-@>F@@-@@F/BFF/BF/FB/;FFFFBF9F/9B?-;B?B9-F---//;;F////B/9//9;/B/;FF//BF/:F/9//BFB//9/;-BB/;
@M05620:37:000000000-D9766:1:1101:25408:6246 1:N:0:23
ACCACACCTTCTACAATGAGCTTCGTGTGGCTCCCGAGGAGCACCCCGTGCTGCTGACCGAGGCCCCCCTGAACCCCAAGGCCAACCGCGAGAAGATGCCCAGGTGAGTGGCCCGCTACCTCTTCTGGTGGCCGCCTCCCTCCTTCCTGGCCTCCCGGAGCTGCGCCCTTTCTCACTGGTTCTCTCTTCTGCCGTTTTCCGTAGGACTCTCTTCTCTTACCTTATTCTCCTTTGTAACTCTGCAGGTTCTA
+
BBCCCBCBFFFFGGGGGGGGGGBGGHGHHGHHHGGGGGGGGHHHHGGGEGGGHHHHHHHGGGGGGGGGGGGHHHHGGEGHGHHHHGGGGDGGGGHHHH2FGHC<FF10GB/?FG/<-->0FFGBGD=<D/.<<-A@EGHEHHGFHHHCGGFA0.9CE-?-AF0C-DGFFBFFFFFFFB/;90:FBBFFBF0;0-:./;BFAFF..0::B0F9BB0B00:9FB0:00;;BFFBFF0000;000;0B.;0::B
@M05620:37:000000000-D9766:1:1101:17222:6286 1:N:0:23
GAGGCTGCTTTGGAAGAAACTCATAGATTACTGCAACAGTTCCCCCTGGACCTGGAAAAGTTTCTTGCCTGGCTTACAGAAGCTGAAACAACTGCCAACTTCTAAGAAAGGCTCCTAGAAGACTCAAAGGGAGTAAAAGAGCTGATGAAACAATGGCAAGTAAGTCAGGCATTTCCGCTTTAGCACTCTTGTGGATCCAATTGAACAATTCTCAGCATTTGTACTTGTAACTGACAAGCCAGGGACCCAAG
+
BBABBCFCFFFFGGGGFGGGGGHHHHGHHHHHHHHGHHHHHHHHHGGGHGHHHHHGGHHHFHHHHHGGHHHHHHHHHHHHHHHHHHHHHHHHHHHHH3?FGFGH4FGHH3EFHHFHHD@FGGHHHFHFFFEGEGC444BFG23FHHHHFHFFCH2FHHHG222@GHGFHHHHGDGHFGGG/FFFHBBGD1>FF.F1FHHGHGDGHHGFHHHHHHHHFCGHH0;GHEFHHCCCCBGHBCHGGG?.E...=;.
@M05620:37:000000000-D9766:1:1101:23886:6291 1:N:0:23
ACCACACCTTCTACAATGAGCTGCGTGTGGCTCCCGAGGAGCACCCCGTGCTGCTGACCGAGGCCCCCCTGAACCCCAAGGCCAACCGCGAGAAGATGCCCAGGTGAGTGGCCCGCTACCTCTTCTGGTGGCCGCCTCCCTCCTTCCTGGCCTCCCGGAGCTGCGCCCTTTCTCACTGGTTCCCTCTTCTGCCGTTTTCCGTAGGACTCTCTTCTCTGACCTGAGTCTCCTTTGGAACTCTGCAGGTTCTA
+
AAAAAAAACFFFGGGF3GGAG1FFG00EC0BG1BF0EEG/EHEGHGGGEAEG1GHFHHHGEEEGGCGGGGG0F>GGGG?G/CGE/F//B/C/@GFFDDDGHHHGHHGHHHGGHHGGG?CHHHHHHHHGHHGHHGGGGGHGHHGHHGGGGEFGGAGGGG-AAGGGGGF@@FFFFFFFFFFFFFFFFFFFFFFFF@FFFFFFFFFFFBFFFFFFFFFFFFFFFFFBFFFFFFFFFFEFFFFFFFFFFFFFFFB
@M05620:37:000000000-D9766:1:1101:14605:6311 1:N:0:23
ACCACACCTTCTACAATGAGCTGCGTGTGGCTCCCGAGGAGCACCCCGTGCTGCTGACCGAGGCCCCCCTGAACCCCAAGGCCAACCGCGAGAAGATGCCCAGGTGAGTGGCCCGCTACCTCTTCTGGTGGCCGCCTCCCTCCTTCCTGGCCTCCCGGCGCTGCGCCCTTTCTCACTGGTTCTCTCTTCTGCCGTTTTCCGTAGGACTCTCTTCTCTGACCTGAGTCTCCTTTGGAACTCTGCAGGTTCTA
+
BBBBBBBBFFFFGGGGGGGGGGHHGGGEDFHHHGGEGGGGGHGHHGGGGGDEFHFHHHHGGGCGGGGGGGGGHHHGGGGHGGHHHGGGGGGGGGHHHHHHHHHFHHHHHHGGHHGGGGGHHHHHHHHHHHGHHGGGGGHGHHGHHGGGGGGGGGGGG?-;AFFFFFFFFFFFFFFFFFFFFFFFFFFFFFFFFFFFFFFFFFFF99FFFFFFFFFFFFFFFFFFFFFFFFFFFFFFFFFFFFFFFFFFFF9
@M05620:37:000000000-D9766:1:1101:14522:6315 1:N:0:23
ACCACACCTTCTACAATGAGCTGCGTGTGGCTCCCGAGGAGCACCCCGTGCTGCTGACCGAGGCCCCCCTGAACCCCAAGGCCAACCGCGAGAAGATGCCCAGGTGAGTGGCCCGCTACCTCTTCTGGTGGCCGCCTCCCTCCTTCCTGGCCTCCCGGAGCTGCGCCCTTTCTCACTGGTTCTCTCTTCTGCCGTTTTCCGTAGGACTCTCTTCTCTGACCTGAGTCTCCTTTGGAACTCTGCAGGTTCTA
+
AAA1AAAAFFFFGGGGGGGDG1F1FEEEEEGHFGGGGGGCEHHHHGGGEGGGHHHHHHHGGGGGGGGGGGGHHHHGGGGHGHHHHGGGGGGGCGHHHHHHHHHFHHHHHHGGHHGGGGGHHHGGHHHHHHCHHGGGGGHGHHGHHGGGGGGGGGGGG@-AAGGGGGF@@FFFFFFFFFFFFFFFFFFFFFFFF@BFFFFFFFFFFFFFFFFFFFFFFFFFFFFFFFFFFFFFFEFFFFFFFFFFFFFFFFB
@M05620:37:000000000-D9766:1:1101:16155:6321 1:N:0:23
GAGGCTGCTTTGGAAGAACCTCATAGCTTACTGCAACAGTATCCCCTGGACCTGGCTAAGTTTCTTGGCTGGCTTAGAGAATCTGACACAACTGCCAACCCGTACGGAACGGAACCTATCCTACTCAAAGGGCGTCAAAGCACTAATACACCCCAGGAAAGAACGTCAGGCATTTCCGCTATCGCACTCTTGTGGATCCCATTGAACAATTCTAAGAATTTGTACTTGTAACTGCCAAGCCCGGGAACCAA
+
>1AA>AC>1BB@GBBBCG1AC0ABG31BDBFGGH1F100122A210AB/0BFBB000A1B22D2DB110B///BB11BBFG1BFGB1B1B/B@F1>1B//B/E/?/?EF>?/?/>F0111022B<<G1F1FCFB//?E1@@1@@1@111??0E//?<CG0F0>><<FF?<G.0<=DGCG?-;/.;.;-:CG0;:99:FFG0CF0B09;FFFGGGGBFG09;900C90;;00CFF;B9/-----@-@@AA?F
@M05620:37:000000000-D9766:1:1101:24144:6339 1:N:0:23
GAGGCTGCTTTGGAAGAAACTCATAAATTAGTGACACAGGATCGGCTGACCATTTAACCGTTTTATAGCTGGCTTCCAGCAGCTAGAACCACTTCCCCCTTTTAAAAAAAGATCCTAGAAGACTCCCAGGGAGTCCCCGCGCTGCTGCCACCCTGGCCAGTCCGTCAGGCATTTCCGCTTTCGCACTCTTGTGGATCCAATTGAACAATTCTCCGCCTTTGTCCTTGTAACTGACAAGCCCGGGACCCAAG
+
BBCCCCFCFFFFGGGGGGGGGGH5D5DDDB4BDFGHFG2A23B22A2A2BBGA5DD5DBEE1315D555D3B1BFF3BF3GFHF533B3BBFF3FGGE1>G3BF33BDE//?33?BDGFHF3BGHHHHHFDCFFHHHH?/CGGGGHH1FFG>CCHHFHCCCDHFHHGGGHGHHGHHGG?EGGDGDFGGGGGGGGGBFGGBGGGGGGGGG0FFGEFGFFFFFFFFBFFFFFBBBBFFFFF.AF;DFFDF?E.
@M05620:37:000000000-D9766:1:1101:21971:6367 1:N:0:23
ACCACACCTTCTACAATGAGCTGCGTGTGGCTCCCGAGGAGCACCCCGTGCTGCTGACCGAGGCCCCCCTGAACCCCAAGGCCAACCGCGAGAAGATGACAGGTGCGTGGCCCGCTCCCTCTTCTGGTGGCCGCCTCCCTCCTTCCTGGCCTCCCGGAGCTGCGCCCTTTCTCACTGGTTCTCTCTTCTGCCGTTTTCCGTAGGACTCTCTTCTCTGCCCTGCGTCTCCTTTGGAACTCTGCAGGTTCTAG
+
?AAAB?3AFFFDDGFEFFGGBEFBEEFEFEHHHGGEEEG?EHHHHG?EEAECGDFGG2FEGGGGCA/EGGGGHF??EFGFGHHA/FEEGCCC??CGGFGH1FCFC1AFD@CHHG?D-C.GC/GHFDDGHDFHC@@G.CECHGGGBBGGGGGG.EA9@9BGGGBBBFBBFFFFF/;FFFFB/BFFFFFFBF/BB9DFFFFFF.AD;BFFFFFFFFFFF//;BA.;A-AFFFFFFF/:/FFF9B/BFAF/9BB
@M05620:37:000000000-D9766:1:1101:14804:6384 1:N:0:23
ACCACACCTTCTACAATGAGCTGCGTGTGGCTCCCGAGGAGCACCCCGTGCTGCTGACCGAGGCCCCCCTGAACCCCAAGGCCAACCGCGAGAAGATGAACCGGGTCGGTGCCTCTTCTCCTCGTCGCCTGCCTCCTTCCCGCCTTCCTGGCCCTCCGCCCTTTCTCCCTGTCTCTCTGTTTCTCTGTTCTCCGTTGGACTCTATTCTCTTCCCTGCGGACCTTTTGGTCCTCTGGAGCTCTTAGGTTTGA
+
BBBBBBB3CFFFGGGGGGBFGGHHGFGAAEGFGFFE?CEEDHHHHGEEEEFGFHGHHHHEGGCEGGGGGGGHGHHGGGGHGGHHHGGGCG>BCGHGHHHB2</>/?/<->.->1</00=00=/..<--.;..:00;/<GH/.-;.CFF0;FG....;C.;?-BFF/BFFF///;F/BF//;///;//;F/;/;.9/../;//;//////////.//;----;.9:/9-9/;F/BF/;..9/////////./
@M05620:37:000000000-D9766:1:1101:6197:6448 1:N:0:23
ACCACACGTTCTACAATGCGCTGCGTGCGGCTCGCGAGGAGCACCCCTTGCTGCTGACCGAGGCCCCCCTGAACCCCAAGGCCAACCGCGCGAAGATGCCCAGGTGAGTGGCCCGCTACCTCTTCTGGTGGCCGCCTCCCTCCTTCCTGGCCTCCCGGTGCTGCGCCCTTTCTCACTGGTTCTCTCTTCTGCCGTTTTCCGTAGGACTCTCTTCTCTGCCCTGAGTCCCCTTTGGAACTCTGCAGGTTCTA
+
BBAABBB3>BCAGGGGFGFEGCGGGEEA2AFEA0AA0AEA?GHHHGGB1FGHEHGHHHH/>ECGGFGGGEAGGHHGGGGHGHHHHGGCGG@CDGG.=FGGHHHGHHHFGHGGFHGGG-DHHHHHHHGGFFGGF@BGGDGGGGGGGGGGFFFFFFFFDB-;@FFF?BFB;FFFFF/FFFFFFBFFFFFF/;9BFBDFFFFFFFFFF/BFFFFFFFF/:;/;AF..9;F/;.BFFFFFFFFFFFFFFFFFFFB
@M05620:37:000000000-D9766:1:1101:15099:6449 1:N:0:23
ACCACACCTTCTACAATGAGCTGCGTGTGGCTCCCGAGGAGCACCCCGTGCTGCTGACCGAGGCCCCCCTGAACCCCAAGGCCAACCGCGAGAAGATGAAGTGGCCCGCTACCTCTTCTGTTGGCCGCCTCCCTCCTTCCTGGCCTCCCGGCGCTGCGCCCTTTCTCCCTGGTTCTCTCTTCTGCCGTTTTCCGTAGGACTCTCTTCTCTGACCTGCGTCTCCTTTGGAACTCTGCAGGGTCTAGATCGGA
+
BBBBBBBBFFFFGGGGGGGGGGHHGEGGHGHHGGGGGGGGGHHHHGGGFGGGHHHHGHHGGGGGGFGGGGGHHGHGGGGHGHHHHGGGGGGGCGGHGFFD2GD?/<?<<DGGHHHHHHHH=1>FCGCGCEGFGHHGHHGHFFBHHHGHGGG:D?FCFAFFFFFFFFFBFFFFFFFFFFFFFFFFFEDAAFFFFFBADFFFFFFFFFFFFFFFFFFFFFFFFFFFFFFFFFFFFFFF/F.-;FFEF;;BEBA
@M05620:37:000000000-D9766:1:1101:12535:6454 1:N:0:23
GAGGCTGCTTTGGAAGAAACTCATAGATTACTGCAACAGTTCCCCCTGGACCTGGAAAAGTTTCTTGCCTGGCTTACAGAAGCTGAAACAACTGCCCGCTTCTAGGACCAGCTCCTAGGAAACTCCCAGGGAGTACCCAAACTGATGAAAACATGGCACGAAAGTCAGGCATTTCCGCTTTCGAACTCTTGTGGATCCACTTGACCAATTCTACGCATTTGTCCTTGTAACTGCCAATCCCAGGACACAAG
+
BBCCCBFAFFFFGFGGGGGGGGHHHHGHHHHHHHHHGGHFHHHHHGGGHHHHHHHFGFHGBGHHHHHHHHHHHGHFHHHHHHHHHFEHGFHHHHHGH1/>BEG44B@311?GG3GGFF3?3?3BBFG23////?333F2/0?FGGF333?2@/F2FFGFC/</<?F1GGHE1<=1=CDD.>>E.<CHHFDGHHG0<CGFGGGFG00;:GGFG0::CA.;;0;CFGB0;9;0000;:0/;/;00.9;:AFE.
@M05620:37:000000000-D9766:1:1101:12270:6552 1:N:0:23
AGTGCCAGCTCTCAATCGCACAGGGGACCCAGGGCCTGGCCCCTCCATCCAGAAAACCTATGACCTCACCCGCTACCTGGAGCACCAACTCCGCAGCTTGGCTGGGACCTATGTGAGTATCCAGCGTAGGAATCTGGGAGTTGGGGAGGAGTGAGGAGTTGGGGACAGACAGTCCTAACCGTGGAGGGTTCTGGTAAATGATGGGGTGAGGAGGGGCTCTTTGGCTCCCACCAGTCCCCCTGTCTGGTCTA
+
>1>AADD11CCDAGFFFCFFGCHFGCE00B0EA0AE/BG0BGGAEEEEFG1G10BGHGHCGFBFEGHCFFFEEFGGHFHFFGC/GEGAE0FFFGC/EGFHGGG/</FHG01B1FDHF1FB>>2FGCC/C?GHHHBGF0GAEGHHCCG?CFE<CD0<0<CFGGCGF-;CCG//0;:;CCGG@..?.CEG9F.BCFFFGBF0FFFB?FF?EFFFBA----;:F9BFF/9EFF?BFFFFFF-9-9BFF/BBFF/
@M05620:37:000000000-D9766:1:1101:19670:6561 1:N:0:23
ACCACACCTTCTACAATGAGCTGCGTGTGGCTCCCGAGGAGCACCCCGTGCTGCTGACCGAGGCCCCCCTGAACCCCAAGGCCAACCGCGAGAAGATGACAGGTGAGTGGCCCGCTACCTCTTCTGGTGGCCGCCTCCCTCCTTCCTGGCCTCCCGGAGCTGCGCCCTTTCTCACTGGTTCTCTCTTCTGCCGTTTTCCGTAGGACTCTCTTCTCTGACCTGCGTCTCCTTTGGAACTCTGCAGGTTCTAG
+
BBCBCCCCFFFFGGGGGGGGGGHHGGGGHGHHHGGGGGGGGHHHHGGGGGGGGHHHHHHGCGGGGGGGGGGHHHHGGGGHGHHHHGGGGGGGGGHHHGGHHHGGGFFHFGGHHGGGGGHHHHHHHHHHHGHHGGGGGHGHHGHHHHGGGGGGGGGGG-ADGGGGGGFFFFFFFFFFFFFFFFFFFFFFFFFFFDFFFFFFFFFFFFFFFFFFFFFFF0;FFF.@DFFFFFFFFFFFFFFFFFFFFFFFFFF
@M05620:37:000000000-D9766:1:1101:18055:6569 1:N:0:23
ACCACACCTTCTACAATGAGCTGCGTGTGGCTCCCGAGGAGCACCCCGTGCTGCTGACCGAGGCCCCCCTGAACCCCAAGGCCAACCGCGAGAAGATGACCGGTGAGTGGCCCGCTCCCTCTTCTGGTGGCCGCCTCCCTCCTTCCTGGCCTCCCGGCGCTGCGCCCTTTCTCCCTGGTTCTCTCTTCTGCCGTTTTCCGTAGGACTCTCTTCTCTGCCCTGCGTCTCCTTTGGCACTCTGCAGGTTCTAG
+
BBBBBBBBFFFFGGGFGGGGGFHHGGGEAEHHHGFGGFEEDHHHHGGGFGGGGHGHHGGGGGCGGGGGGGGHHHHGGGGHGHHHHEFGGGFGGDFHHGHH2BFGG/0?GFGHHGGG-<EHHHHHHHGHHGHHGGGGFHGGGGGGGGGGGGGGGGGGGBFFFFFFFFFFFFFFFBFFFFFBFFFFFFFFFFFFFDFFFFFFFFFFBFBFFFFFFFFFFFFFFF:BFFFFFFFFFF/BF9B/BF/FFAFBF/9
@M05620:37:000000000-D9766:1:1101:20860:6580 1:N:0:23
ACCACACCTTCTACAATGAGCTGCGTGTGGCTCCCGAGGAGCACCCCGTGCTGCTGACCGAGGCCCCCCTGAACCCCAAGGCCAACCGCGAGAAGATGCCCAGGTGAGTGGCCCGCTACCTCTTCTGGTGGCCGCCTCCCTCCTTCCTGGCCTCCCGGCGCTGCGCCCTTTCTCACTGGTTCTCTCTTCTGCCGTTTTCCGTAGGACTCTCTTCTCTGACCTGAGTCTCCTTTGGAACTCTGCAGGTTCTA
+
AAA1AAAAFFFFGGGG3FG1G1GFG0AB0AGG1FF0EEGGCHHHHGGGCEGGGHGEHHGGCGCGG?EGGGGFHCHGGGAH/AHHHF//>CC@@C0G1FEGHHHGHFHFHHEGHHGGGGGHHHHHHHHHHHGHHGGGGGHGHGGHHGGGBBAFGFGEGG-AA=>F@@F@?FFFFFFFFFFBFFBFFFFFFFFE9@BFFFFFAFABBFFFFFFFFFFFFF/FFFF/;BFFFFFFFFFFBFFFFEFBFFFFFF;
@M05620:37:000000000-D9766:1:1101:24746:6597 1:N:0:23
GAGGTTGGCATGGACGACCCTCCTCCCGAAGTTCACTCAGTTCGTATAAAGCCGCATGACGTCTTTTGTTTGGTGAACTAATTGTATCACACTGCCAATGATCTACCTAACAAGACTCAAAAGAACATAAGCGTATAAGAAGATAACAACATACAATACCACAATTGAGACAGAGGGGCAAAAAAAAAAAACATCCCGGAGCCCCCATAAGAAACAACAGTAACACGTATGACCCTTGTAATATGCACATC
+
>1>>1BB11@B1B11AA00A00A00B0BAA//1A2D2B011A2//0BBB211BAAABBBB//>BF2BB0000///1111@1122@2222B11B110B11112121111110110B01B11110?0001BB11///<1D2110111111<//0111111<?1?..11111.10000..---../.---9-;-..0;/..-------9-;////9//;----/////;-9-/////-//://///////9///
@M05620:37:000000000-D9766:1:1101:12135:6642 1:N:0:23
ACCACACCTTCTACAATGAGCTGCGTGTGGCTCCCGAGGAGCACCCCGTGCTGCTGACCGAGGCCCCCCTGAACCCCAAGGCCAACCGCGAGAAGATGAAGTGGCCCGCTACCTCTTCTGTTGGCCGCCTCCCTCCTTCCTGGCCTCCCGGCGCTGCGCCCTTTCTCCCTGGTTCTCTCTTCTGCCGTTTTCCGTAGGACTCTCTTCTCTGACCTGCGTCTCCTTTGGAACTCTGCAGGTTCTAGATCGGA
+
CCCCCCCAFFFFGFGGGG5FGGHHGGGBGFHGHFGEDGGGGHGHHGEEGGGGHHHHHHHEGGGGGGGGGGGHFHHGGGGHGGHHHGGGGG<BFGHGHHHHH>?F/??>@GGGHHHHHHFG<F<FGHGG@EDHGHHGHHHHHHHH;CGHGBD?DGGGGGFFFFFFFFFBFFFFFFFFFFFFFFFFFFFDFFFFFFFADFFFFFFFFFBFFFF0BFFFFFFFFFBFFFFFFFFFFFFFFF.AFFFFF0;;ADA
@M05620:37:000000000-D9766:1:1101:21230:6679 1:N:0:23
AGTGCCAGCTCTCAATCGCACAGGGGACCCAGGGCCTGGCCCCTCCATCCAGAAAACCTATGACCTCACCCGCTACCTGGAGCACCAACTCCGCAGCTTGGCTGGGACCAGCGTCGGAATCTGGGCGTTGGGGCGGCGTGCGGCGTTGGGGCCAGCCCGTCCTCACCGTGGCGGGTTCTTGTCAATGCTGGGGTGAGGAGGGGCTCTTTGGCTCCCCCCAGTCCCCCTGTCTGGTCTATCTCCTGCCCTTA
+
BCBBCFFFCFFFGGGGGGGGGGHHGGGGGGHHGGGGGGHHHHGHGGHHHHHHHHFHHGHHHHHHHHHHHHHGGGGGHHHHHHHHHHHHGHHHGGGGGHHHGHHGGGHHG/BGGG?@DCGGHHHHG?@CDDHGG.DGFD?DFFGGGFFFFFFDFFFFEFFFFFFFFFFFAEC-:--:;FFFFFF0:BF;BFFFFDFFFFFFFFFFFFFFFFFFFFFFFFFFDFFFFFFFFFFFFFFFBFFFFFFFFFAEFF;
@M05620:37:000000000-D9766:1:1101:21220:6694 1:N:0:23
AGTGCCAGCTCTCAATCGCACAGGGGACCCAGGGCCTGGCCCCTCCATCCAGAAAACCTATGACCTCACCCGCTACCTGGAGCACCAACTCCGCAGCTTGGCTGGGACCCGCGTCGGAATCTGGGCGTTGGGGCGGCGTGCGGCGTTGGGGCCAGCCCGTCCTCACCGTGGAGGGTTCTTGTCAATGCTGGGGTGAGGAGGGGCTCTTTGGCTCCCCCCAGTCCCCCTGTCTGGTCTATCTCCTGCCCTTA
+
ABAABFBFBFFFGGGGGGGCGGHHGGFG?GHGECGFGGHHHHGHGGGHHHFHHHBEHGHHHHHHHHHHHHHGGGGGHHHHHHHHHHHHGHHHGGGGGHHHGHHGCGHHG/<CGGGGG?FGHHHHGFADGCFGG.;DGGGGGBBBBBBBFBBABDFEAFBBDDFFFFFB.AB.AD;.;FFFFFFFFFFBFFFFBA;?FFFFD;BBBEFFFFFFFFFF?FBBFFFFFFFBFFFFFFFFFFFFFFFFFFFFFF;
@M05620:37:000000000-D9766:1:1101:23643:6696 1:N:0:23
ACCACACCTTCTACAATGAGCTGCGTGTGGCTCCCGAGGAGCACCCCGTGCTGCTGACCGAGGCCCCCCTGAACCCCAAGGCCAACCGCGAGAAGATGACAGGTGAGTGGCCCGCTACCTCTTCTGGTGGCCGCCTCCCTCCTTCCTGGCCTCCCGGCGCTGCGCCCTTTCTCACTGGTTCTCTCTTCTGCCGTTTTCCGTAGGACTCTCTTCTCTGCCCTGCGTCTCCTTTGGAACTCTGCAGGTTCTAG
+
AAA>AAABFFFFGGGGDGEGGBGFEEAAC2FHHGGGFGCCGHHFHGGE1EGGFHFBGHHG>EEEGFGGGGGEHFHGGGGHEHHHHGGGGCCCCGGHHGFHHHGHH1FGHGFHHGGGGGHHHHHHHHGHHGFHGGGGGHGHHGHHHHGGGGGGGGGGG?BBGBFB<FBBFFFFFFFFFFBFFFFFFFFFFFFFBFFFFFFFFFDDFFFFFFFFFFFFF/FFFFABFBFFFFFFFFFFFFFFFFFFFAFFFFF
@M05620:37:000000000-D9766:1:1101:24573:6703 1:N:0:23
ACCACACCTTCTACAATGAGCTGCGTGGGGCTCCCGAGGAGCACCCCGTGCTGCTGACCGAGGCCCCCCTGAACCCCAAGGCCAACCGCGAGAGGATCACCGGTGAGTGCCCCGCTCCCTCTTCTGGTGGCCGCCTCCCTCCTTCCTGGCCTCCCGGCGCTGCGCCCTTTCTACCTGGTTCTCTCTTCTGCCGTTTTCCGTCGGCCTCTCTTCTCTGCCCTACGTCTCCTTTGGAACTCTGACGGTTCTAG
+
ABA3AAAAFFFFGGGFFGGFGGHBEA222AEA2EFAAEEEFH1GA1AAAEEEBGF35?F00>>EEGGG/>/FEHH/?E/??/?GGGCG/B@<B/??00?00?<A-.0<11=0<<--<CCFHHGHHHHHH.CHDGGGGGGGGGGGGG0FBFFGGGGG-99@BBDBBFBBFFFF/FFB9FB:/:FFFFF/BFFFBFFFFFFFB.@;-;AAFFFFFFFF/;B9/.:;999FFFFFB/////:BF//;BF../9/
@M05620:37:000000000-D9766:1:1101:13712:6704 1:N:0:23
GAGGCTGCTTTGGAAGAAACTCATAGATTACTGCAACAGTTCCCCCTGGACCTGGAAAAGTTTCTTGCCTGGCTTACAGAAGCTGAAACAACTGCCAATGTTCTCCAAACTGTAAGGCTAGGCGCCCAGAACATCCCAAAGGAGCAAAAGAGCAGATCAAACAATAGCAAGTAAGACAGCCATCACGCCTTTAGCCCTCTTCACTCTTCAAGTGAACAATTCCCACAATTTGGACTTGTAACTTACAAGCC
+
A@BBAAFBFFFFGBBFGGFGGGHHGGHHHHFFGHCHFGGHHDBFFEACEHBGGHGGB3CGBGGDGHHBABFGGHHBBBGHHHBFGBBGBFEHHHHGHHHH44BB4B333?3B44B43333B13//>/?/?32BB33?B302BB//?22?2/22222@22@<20/1111<?0?11<?100.><><11.<.0.D000/<<./<00000=000:000<<0;/<00:<0...0=;009/CF000CFB00;CF99.
@M05620:37:000000000-D9766:1:1101:23885:6707 1:N:0:23
AGTGCCAGCTCTCAATCGCACAGAGGACCCATGTCCGGTCCCTCCCCTCCCGAAAACCTGGGAGCTCACCCGCTACCAGGAGCACCAACCCCGCGGCTTGGCTGTGCCCTCTTTGAGTTTCCAGCGTAGGAATCTGGGAGTTGGGGAGGAGTGAGGAGTTGCGGAAAGACAGTCCTAACCGTGGAGGGTTCTGGTAAATGATGGGGTGAGGAGGGGCTCTTTGGCTCCCACCAGTCCCCCTGTCTGGTCTA
+
AABBBFFFBFFFGGGGGGGFGCH4BB44C2AAF5D52EAEA2322B1F1BAA1000A1311?1111BBG1FE///>B331?111B?G///?>E///>B///01/0?1?<F/G1111/?11@FF<F-<><.FFHHHFGGHGGGHH?@E@@FGHHHHGFG9BB0:@BBGFFGGBFGGGGGGG?FFB..AB9AFFFFFF/:FFFFBFFBFB?FEFD?=;@=EFFFFFFFFFFFFFEFBFFFFFB?FFFBBBFF/
@M05620:37:000000000-D9766:1:1101:18715:6708 1:N:0:23
AGTGCCAGCTCTCAATCGCACACGTCTGACCTCCCGTCCCTCCGTAGAATCTCCTATGCCGTCTTCTGCTTGAAACAAAGAAAAACAGCGAGAAGATGACCCGGTTACTACTCTTTCTCCTCTTCTGCTATACATCTTCCCTATTGCCTCCCCCCTATTTCCGTCCTGTTACTGCGTGCTTACCTTTTATCCTTGTCCCTCTATTTTCCCCCTATACGCCCTTTGTCACCTTTGTCCCGCTCCCTGTTCCT
+
>AAABFFFBFFFGGGGGGGGGG4ABAGBGGHHHHGGF22BABFG2AAFHEGHH3BFG3BFABAB1D55DFGHFGHFEGH3?BBBBE??1>///1333B433B/////344433444B43BBC333?3333B3B32222@@222<@2222<?///--.<=111.<>..0=00<00<.<...<0<:0;:000;00000:;<0;900000;009.-.009..---/000;0;9//9;/;//----:.:;9////
@M05620:37:000000000-D9766:1:1101:14421:6737 1:N:0:23
GAGGCTGCTTTGGAAGAAACTCATAGATTACTGCAACAGTTCCCCCTGGACCTGGAAAAGTTTCTTGCCTGGCTTAAAGAAGTTGAAACAACTGCCACCTTTTACCAAACTCTACTAGAAGACTACAAGGGAGTAAAAGAGCTAAAGAAAAAATAGCAAGTAAGTCAGGAATGGCCGCTTCAGCACTCTTGTGGACCCAATAGCACAATTCTCAGCATTTGTACTTGTAAGTGACATGGGAAGGACAAAAG
+
>3AA>>CBF5B4F4ABCGBGGGHHHCFGGHAAFG4BCFBDGDAB2AAA2AABFGEB332BBDGDDDF53B3BBBF3B5DBGF5DF55BBB1FGHHGF31BBB3BB343113@@BBFB43@BC3333BB3////?B?FHGE?233B3B3FF?0<0222@22>2@2@>22<1?111<?>/<..=1=1<1>111=0.</<CC./000=G//00000;;:00<<<0<C00:0;0009;000:/.:/999;C./;9
@M05620:37:000000000-D9766:1:1101:19897:6781 1:N:0:23
AGTGCCAGCTCTCAATCGCACAGTGTCTGGTCTATCTCCTGCCCTTAGATCGGAAGAGCACACGTCTGAACTCCAGTCACTCCGGCGAATCTCGTATGCCGTCTTCTGCTTGAACAAAAAAAACCCCTATAAGTCAAAGAAAACCGATATATACAAATACCAAATGGAAACGGAGCATAAACATGAGCACATCACCCATACACCCCACGAACCTACCACGTAAACAATATGTGAATTTGTAAGTCCCCCGT
+
A?AABFFFBFFFGGGGGGGGGGHBFGHHHHHHH5DGH5B5BGHHHHHHFGHHGGGGH1FGHHHEBBB1DFGHHHHHHHHBFGHG00>>>>EGHBFFHGHHGEEGG4FGHHGH033FFGHH/<B//?///111111<11100<00.-----00<000000<0<0<000000/....-.00000;0/0000./0000/9.//900/.;.9--.-;.//.:/.....//.;9/////9/////9//////..-9
@M05620:37:000000000-D9766:1:1101:21991:6785 1:N:0:23
ACCACACCTTCTACAATGAGCTGCGTGTGGCTCCCGAGGAGCACCCCGTGCTGCTGACCGAGGCCCCCCTGAACCCCAAGGCCAACCGCGAGAAGATGACAGGTGCGTGGCCCGCTACCTCTTCTGGTGGCCGCCTCCCTCCTTCCTGGCCTCCCGGCGCTGCGCCCTTTCTCCCTGGTTCTCTCTTCTGCCGTTTTCCGTAGGACTCTCTTCTCTGCCCTGCGTCTCCTTTGGCACTCTGCAGGTTCTAG
+
BBBBBBBBFF4FGGGGGFGGBFEGGFG2EFFHHGG2EGECDHHHHG0FAFFGGABFHHHGGGGGGGGGCGGHHHHGGGGHGHHHHGGGGCCGGFHHHFGH1GGFG1>FEGGHHGGG-CHHHHHHHHHHHGHHGDGGGHGHHGGGGGGGGGGGGGGGGGGBBBFBBFBBFFFFF/BFFFFFFFFFFFFFFFFFBFFFFFFFFFFFBFFFFFFFFFFFFFBFFFE;FBFFFFFFFF/;FFBBFF/FFFFFFF9
@M05620:37:000000000-D9766:1:1101:9797:6794 1:N:0:23
ACCACACCTTCTACAATGAGCTGCGTGCGGCTCCCGAGGAGCACCCCGTGCTGCTGACCGAGGCCCCCCTGAACCCCAAGGCCAACCGCGAGAAGATGCCCAGGTGAGTGGCCCGCTACCTCTTCTGGTGGCCGCCTCCCTCCTTCCTGGCCTCCCGGAGCTGCGCCCTTTCTCACTGGTTCTCTCTTCTGCCGTTTTCCGTAGGACTCTCTTCTCTGACCTGAGTCCCCTTTGGAACTCTGCAGGTTCTA
+
AAAAAAAA1FFFG3FAAG11B1FCE0A000A0AAFE?EG/AGF0GGEA//AAFGG1DGB>/EEEG?EEGCE0B1/EGA/F</GG/FA/CCB/<BBC1?11<1?FCHHF1<.<F<A--<CGBG0=GHB0=C..C@-:A...CF.CFF/;FB.99AA..;@-@FFF---9-///BF9///999;:BB//9FFB//@B?9AB/-B-;B/9:/99//9/B9B/99FFF-;B99---/;///BFBFFB//A9BFF9
@M05620:37:000000000-D9766:1:1101:19840:6796 1:N:0:23
ACCACACCTTCTACAATGAGCTGCGTGTGGCTCCCGAGGAGCACCCCGTGCTGCTGACCGAGGCCCCCCTGAACCCCAAGGCCAACCGCGAGAAGATGCCCAGGTTACCTCCTCTCTACCCCTTCTGCCTCCTTCCTCCCTCCTCCCTGCTGTCCCCTTTCTCCCTCGTTCTCTACTCTGTCGCTTTTCGTCCGTCTCTCTTATGTGTCCTTTCTCTCACTTGGCCCTCCTCTGGAACTCGCTCGGTTCTA
+
BCCCCCCCFFFFGGGGGGGGGGHHGGGGHGHHHGGGGGGGGHHHHGGGGGGGHHHHHHHGGGGGGGGGGGGHHHHGGGGHGHHHHGGGGGGGGGHGHH22?2FFFDG1111/0?10111<0><0>G11111</0=GH0<C//<///:/C.0000=C./.:CH0C///-;C..0000;0909=..;.;0C-.C.;..;/0;0;090009B00:00;9F0000;F0/0;;E.//09;00;B0.-..;@...00
@M05620:37:000000000-D9766:1:1101:10831:6810 1:N:0:23
GAGCTTGCTGTGGCAGAAACTCATAGATTAATTCAACAGTTACCCCTGGATCTGGCAAAGCTTCTAGCCTGGCTTACAGAAGCTGACAGAACTGCCAACATCCAGCAAACGCTAATCCAAGGCTCCACGAGCAGCCCAGCGCAGAATAACACCTGACAAGACAATCCATACTATGCGCTTTAGCCCTCTAGAAGCTCCCCTTGAGCACTTATCAAAGATGGACCTAGAATCTGACAAGCAAGGGACAATAG
+
>>>11BB>B1B1A111111BBBAFG3DDD1133B33ABBDFB2BB0B0A01BBDD1A10A01BAB2DA01A/0AB1111DB11BB1011B10@B1B11B/0101@00010?>/?>F121>1/>B0?10//<</00//</<///><01@@<@</000?11000?01>>1110>1111..-<.0==/</./0=00;/;0/:;C.:C00<.G/;900090/;0//0;/00000990;BB0..C99.9AFA-//9
@M05620:37:000000000-D9766:1:1101:10863:6814 1:N:0:23
GAGGCTGCTTTGGAAGAAACTCATAGATTACTGCAACAGTTCCCCCTGGACCTGGAAAAGTTTCTTGCCTGGCTTACAGAAGCTGAAACAACTGCCAGGTTGTATGCAAGCCGTCAAGTAGATCGCAACGATGCAAAAGAGCCGACGAAACAAACGCAATGAACTTTCTCACTGCTGCTTTAGTGCGCCGGTGTCCCTAATACCACCATCGCCACCATGTGTACGCTTAGTCGCTCTGGAAGTTCCAAAAG
+
>11>1>>AC@3DBFFGFA1B111AAFD331BB3B11FCFFDFAAFEECCEBA0AAAB10ABD2DF1F1B1A/0B0AF11ABFHFEBBBE0?/1>1BFB/110/BBB2BB1////>//>B2F221/?>//<//?/BB100/0B0<///></>FA0//>-A.1=111=<10=000=000<<0000000--:----;/0000/00009C..:C..=;.99C00/;//---:-//9-----////9/;/;9B/9/
@M05620:37:000000000-D9766:1:1101:7026:6819 1:N:0:23
TCATATCACACTTCTTCTCTCATGTCACTCCGTCGCATCGCGTATGCCTTCTTCTGCTTGACAAAAAAAACCGAAGTGAACAAGTAAATAGAGGAGGATATTAAATCCATAGAGAAACAAGTGGACTAATATGAATGTGAGAGACGGGAAAGAAAAATATACCTAAAGACAAAGGAAAAACAAGAGGCACTAGTAAAAGGTGGACCGAAACGATCAGAGGAATGCAATGTCAAAATTATGAAGATCGAGCT
+
1>>1>3B3BFFB1BBBB3BBF13ADDBD3BBA00AA0A00AAAA/0DB1DBF1DAEDBDB01DFCFEE@////////122B1001222BB11100///01222B122112>11>11100/<11111101122222221>2111/0//////000000011111111111////<<////...://...../000;0;0:.0/../:-----.;..;000---///////////9////////////-9---
@M05620:37:000000000-D9766:1:1101:14663:6822 1:N:0:23
ACCACACCTTCTACAATGAGCTGCGTGTGGCTCCCGAGGAGCACCCCGTGCTGCTGACCGAGGCCCCCCTGAACCCCAAGGCCAACCGCGAGAAGATGAAGTGGCCCGCTACCTCTTCTGTAGGCCGCCTCCCTCCTTCCTGGCCTCCAGGCACTGCGCCCTTTCTCACTGGTTCTCTCTTCTGCCGTTTTCCGTAGGACTCTCTTCTCTGACCTGCGTCTCCTTTGGAACTCTGCAGGTTCTAGTTCGGA
+
AAAAAAAACFFFGGGG3G11B1FCE0AAAAGF1AFA?EGCCHHHHGGAEFGGEHHFHHHEEGCGGAGGGGGFHFHGGGGHACHHHGE/CG/<<CCGDGBDG2?F/??>CCGGHG1FGHHF>1<<<C-A<<=CEHHGH00;GHFH:0:;/9F?.;C/;.ACAGG0CFGEF0;/=FGGFFFFFFF/BB@FFFFFFFF-AFF/;BFBFFFFFF//9BFFF@F@FF/9BFFFFBF/FFBFFF-AFFFFF/;FF@B
@M05620:37:000000000-D9766:1:1101:12625:6823 1:N:0:23
GAGGCTGCTTTGGAAGAAACTCATAGATTACTGCAACAGTTCCCCCTGGACCTGGAAAAGTTTCTTGCCTGGCTTACAGAAGCTTAAACAACTGCCAGCTTCTAGGAAAGGCTCCTAGAAGACTCCAAGGGAGTCACCGAGCTGCTGCCACCCTGGCCCGTCCGTCAGGCATTTCCGCTTTCGCACTCTTGTGGATCCAATTGAACAATTCTCAGAATTTGTCCTTGTAACTGACAAGCCAGGGACACCAG
+
AAABBBFBFFFFGGGGCFGGGGHHHHHHHFHHHHHHHHHGHHHHHGGGHCGHHHHHHHGHHHHHHHHHHHHHHE1BFHG5ABG3BBEGH5?FH3BF3FFHGHHH43F33BFHHAFGFHH333BFGHGHHGGHEEFHHG/<DGGHBGB20F<0//FHG0/AFD//?FG.GFHHE1GGGGGGGB.CECD/GGH0=EGGHHHBGGGFHHHGGFGGGFF0;0;FEFFFC0;;FFGEFGGFCFGE/.:CAFFF.AA
@M05620:37:000000000-D9766:1:1101:22999:6844 1:N:0:23
GAGGCTGCTTTGGACGAAACTCATAGATTACTGCAACAGTTCCCCCTGGACCTGGAAAAGTTTCTTGCCTGGCTTACAGAAGCTGAAACAACTGCCACCTTCTAGGAAACTCTCCTAGTAGACTCCAAGGTAGTAAAAGAGCTGATGAAACAATGGCAAGTAAGTCAGGCATTTCCGCTTTAGCAATCTTATGGATCCAATTGAACCATTCTCAGCATTTGTACTTGTAACTGACACTCCAGTGACAAAAG
+
>1AA1>C>BDB1F11AAE0AFFHHHCGGGFADG11BCGBDFD2BBEA//E0FGGEBB100BBFDDFGABBFFEGH111BFHF@BG11F1B?BFGHFG1BBF1FGB1BBB01BB1>DBE1>BF>1BBBF>?1B<FFGHHHE<0BBF1BDFFB0F111@@1?@2@1@@21<0/111@F???/??=1111<111111<11<DBD0<<=0.<00=0===<<0<;;;;GC:00000:;CC000//;/009;;B/9/
@M05620:37:000000000-D9766:1:1101:21304:6851 1:N:0:23
AGTGCCAGCTCTCAATCGCACAGGGGACCCAGGGCCTGGCCCCTCCATCCAGAAAACCTATGACCTCACCCGCTACCTGGAGCACCAACTCCGCAGCTTGGCTGGGACCTATGTGAGTATCCAGCGTAGGAATCTGGGAGTTGGGGAGGAGTGAGGAGTTGGGGAAAGACAGTCCTAACCGTGGAGGGTTCTGGTAAATGATGGGGTGAGGAGGGGCTCTTTGGCTCCCACCAGTCCCCCTGTCTGGTCTA
+
>AABBFFFBFFFGGGGGEFFFGHGFEGGGGHHGGGGGFHGHHGHGGHFGHGHFFBGGGFFHEFHHHGHHHHGGGEGHHHHFGHFFHHGGHHHGG@EGHHHGHHEEFGHGHHHHHHHHHHFHHHHHGGGGGHHHHHGHHHEDCHHGGGGGGGHHGGHHGHHHGGGGGHHHHGHHGHHHHHHGGGGGGGG;CGGGGGEBBFFGGGGGGFAFFFFFFFFFFFFFFFFFFFFFFFFFFFFFFFFFFFFFFFFBF9
@M05620:37:000000000-D9766:1:1101:22398:6873 1:N:0:23
GAGGCTGCTTTGGAAGAAACTCATAGATTACTGCAACAGGTCCCCCTGGACATGGAAAAGTTTCTTGCCTGGCGGACAGAAGCTGAAACAACTGCCAGCTTTTAGCAAACGCTACTAGAAGCCTCCCAGGGAGTCCCAGCGCTGCTGAAACCCTGGCCAGACAGTCAGGAATTTCCGCTTTAGCACTCTTGTGGATCCACTTGAACAATTATCCGACTTTGTCCTTGTAACTGACAAGCCAGGGACAAAAG
+
BABBBBFBFFFFGGGGGGGGG4BAFEFEEB4DFA4BFHG233B22BEFAFF33B2A33BB3555DD553B3AB0000>1FH3FHH33B3BFGGBGG331@B4B4B3BF30>>E//B4BF?33FGGH/BC/CF<?<FGB10BD/A/1?11?<F<FG.<>1<0>00><0D//<C00==ADDGGFGCGHGGFHHC:D0GHH0/CFBFFFGBF00CB0..;-;C0;0;0;FBF0FFBFFFBFEEF..DFFA...9
@M05620:37:000000000-D9766:1:1101:22293:6875 1:N:0:23
ACCACACCTTCTACAATGAGCTGCGTGTGGCTCCCGAGGAGCACCCCGTGCTGCTGACCGAGGCCCCCCTGAACCCCAAGGCCAACCGCGAGAAGATGCCCAGGTGAGTGGCCCGCTACCTCTTCTGGTGGCCGCCTCCCTCCTTCCTGGCCTCCCGGAGCTGCGCCCTTTCTCACTGGTTCTCTCTTCTGCCGTTTTCCGTAGGACTCTCTTCTCTGACCTGAGTCTCCTTTGGAACTCTGCAGGTTCTA
+
BBBBBBBBF4CFGGGFFGGGGGHHGGGFH?HHHGGDGGGFGHHHHGEGGEGGHGHHHHHGGGGGFGCGGGGHHHEFGGGHGHHHFGGGGGFGGGHHHGFHHBGG11<FGFGGHHCCGCCGHFFHGH0DD<CFHGFGG.GGHGGHHEGGFFFGGFGG.?-A?9/;9@DFCFFFBBBFBBFFFBFBFFBFBBFBFCDFFFFFB:9;DBFFFFFFFFFFB/:FFF.9BBB/BFBFF/BBFBBFF/:9FFAFBB/
@M05620:37:000000000-D9766:1:1101:23771:6880 1:N:0:23
ACCACACCTTCTACAATGAGCTGCGTGTGGCTCCCGAGGAGCACCCCGTGCTGCTGACCGAGGCCCCCCTGAACCCCAAGGCCAACCGCGAGAAGATGACAGGTGCGTGGCCCGCTACCTCTTCTGGTGGCCGCCTCCCTCCTTCCTGGCCTCCCGGCGCTGCGCCCTTTCTCCCTGGTTCTCTCTTCTGCCGTTTTCCGTAGGACTCTCTTCTCTGCCCTGCGTCTCCTTTGGCACTCTGCAGGCTCTAG
+
ABAABAAAFFCFFGGGGGGGGFEGEEEECEHHGFGGGAEEFAFGHFGGDEGGHFFHHAFEEGGEEEEEGGGHHHHGGGGHFGHHHGG/DCGGGGHF1FGF1CE1F1>FAC/<F@GG-AGGHHDFGFHDGDHHGGCGDHEHHGEGFFGFBACF?EG?-B?BBBF??FB;BFFFF/B9B.FBFBFFFFFFFFFFBADFEFFD:.DA9BF/BFFFFFFFFBFFFFABA@9BFBFFFB9BF.B/FB/FF.;AFB/
@M05620:37:000000000-D9766:1:1101:18908:6885 1:N:0:23
GAGGCTGCTTTGGAAGAAACTCATAGATTACTGCAACAGTTCCCCCTGGACCTGGAAAAGTTTCTTGCCTGGCTTACAGAAGCTGAAACAACTGCCAGCGTCTAAGACCAGCTCATCGACAACTAAAAGGGAGTACAAGAGCTGATGCCACCATGGCACGTCAGTCAGGCATTTCCGCTTTCGCACTCTTGTGGATCCAATTGAACAATTCTACGCATTTGTACTTGTAACTGCCAAGCCAGGGACAACAA
+
AAAAAAFABDFFGGGGFG1GGGHFHHH3ADGGHFFFBGFBAFGBGGEFF0GFBBEHEB0FHHGHFHGHHFFGHHFGHFGGHHHHG1FGHF/G1FG0F1//?EE/22B1B0>/111B110>///>1BBFHAAGGEG12F100<1FD1>1<@10<110@0@?F</C11?100??F1F1.<C..>><E--/0=<=GF0;:CC00CHC:<C/0C0000=A...;00;0;0;;0;F000//999CCF..99;FEE-
@M05620:37:000000000-D9766:1:1101:8422:6891 1:N:0:23
GAGGCTGCTTTGGAAGAAACTCATAGATTACTGCAACAGTTCCCCCTGGACCTGGAAAAGTTTCTTGCCTGGCTTACAGAAGCTGAAACAACTGCCAGCGTCCTGGAACGGCTCATCCGCACGTAAAAGGGCGTACAAGAACTGATGCCACCATAACAAGTCAGTCAACAATTGCAGCTTTCGCACTCTTGTGGCTCCCATTGACCACTTCTACGCATTTGAACATGTATCTGCAATTGCAGGGACACCAG
+
AAAAAAFAFFFFGFGGGGGGGGHHHHGGHCHHHHGFGHGBGHHHHGGFHFHHHHHFGBCBBDHHHFFHHHHFGFGGHHHHGHHHHF3GGHHGFFGGF31/BE/?33B3@11>/?FFHB/?///B0B?2B///<B/>/>@00@1?<1??1<??/?11<>10>>1<<1<111<F11D0<CG000<<A?CH0CGCG?..:;:::0000;;.9CB9B0.;A.EFG0;C00;C00C0;CF00;/9;/A-9;;.;;A
@M05620:37:000000000-D9766:1:1101:25454:6891 1:N:0:23
GAGGCTGCTTTGGAAGAAACTCATAGATTACTGCAACAGTTCCCCCTGGACCTGGAAAAGTTTCTTGCCTGGCTTACAGAAGCTGAAACAACTGCCAGCTTCTAAGAACGGATCATAGACTCCTACAAGGGAGTAACCGAGCAGAAGACACCATGACACGACCGTCAGGCATTTCCGCTTTCGCACTCTAGTGGATCCACTTGAACAATTCTACAACTTTGACCTTGTAACTGACAAGCCCAGGACCCAAG
+
ABBBBBFBFFFFGGGGGGFGGGHHHHFFHHHHHHHHHHHFGHHHHGGGHHHHHHHFCHHHHHHHHHHHHHHHHHHHHHHHFHHHHH3GGHEHHHHGHHGFGDH444B@BEEEGGHHHF4?4BGGGFHDH/E/E?FGGHGDCG/2B2<<@2@FGHH2@@2?/>>>>EDDH0.FHHD0.C.EGDDFDCGCG0;;0:;<GH0/;GFF0FFFGGGGGG0:;;;F00;;CFGF9BFFB09CGGGFF.;;A;EFA..
@M05620:37:000000000-D9766:1:1101:25471:6900 1:N:0:23
GAGGCTGCTTTGGAAGAAACTCATAGATTACTGCAACAGTTCCCCCTGGACCTGGAAAAGTTTCTTGCCTGGCTTACAGAAGCTGAAACAACTGCCAGCTTCTAGGAAAGGCTCCTAGAAGACTCCAAGGGAGTAAAAGAGCTGATGAAACAATGGCAAGTAAGTCAGGCATTTCCGCTTTAGCACTCTTGTGGATCCAATTGAAAAATTCTCAGCATTTGTACTTGTAACTGACAAGCCAGGGACAAAAG
+
A>AAA@FAFFFFG1FFFG1BBBFFFFGGGFGHH1GGFGHHHHFHGGG/AFGGGGFBBGHB1GFHHGGAFGFHHHHGHHHGBFCGHHGDGB/BGEDCG1BFGGHG2FGFHFAGHH/@FGHFFCGFFGHHFG?AE/BB>2BFHGHHHHHHHHHCEHHGHHHGHHHHHHFHGH/GHHHHCACFGDFHHHHHGHHFHGEFEGFGGHHFG0=CGEHHHHHGHFHGHHHGGFH0;;CHGGGH0:AAFGEGGAEGGAF
@M05620:37:000000000-D9766:1:1101:18069:6912 1:N:0:23
ACCACACCTTCTACAATGAGCTGCGTGGGGCTCCCGAGGAGCACCCCGTGCTGCTGACCGAGGCCCCCCTGAACCCCAAGGCCAACCGCGAGAAGATGACCGGTGTGTGGCCCGCTCCCTCTTCTGGTGGCCGCCTCCCTCCTTTCTGGCCTCCCGGGGCTGTGCCCTTTCTCCCTGGTTCTCTCTTTTGCCGTTTTCCGCAGGACTCTCTTCTCTGCCCTGTGTCTCCTTTGGGACACTGCCGGTTCTCT
+
ABBABBBBFFFFGGGGFGDDGBGFGEF22AEEHGGG?EEC1E1FG1EG1FGGDHHHFFGE>F?EGGGGGGGFHGHGGGGHGHHHHGGGGGGGCGHGHGGHG/<<CAE<FA.0F-C@?.<<GH0:C:00;.::@D?9D.CBFF/0000009.9FAF.--;--..;BBFB9FBFF/FB/.99/;FFFF//;99/@.;FFB/..---.99BFFF//BFFE/9./9/;B/BFB/;B//.;;.;B9//;9-A9;//
@M05620:37:000000000-D9766:1:1101:10364:6912 1:N:0:23
ACCACACCTTCTACAATGAGCTGCGTGTGGCTCCCGAGGAGCACCCCGTGCTGCTGACCGAGGCCCCCCTGAACCCCAAGGCCAACCGCGCGAAGATGACCGGTGCGTGGCCCGCTCCCTCTTCTGGTGGCCGCCTCCCTCCTTGCTGGCCTCCCGGTGCTGCGCCCTTTCTCCCTGGTTCTCTCTTTTGCCGTTTTCCGTAGGAATCTCTTCTCTGCCCTGCGTCTCCGTTGGCACCCTGCCGGTTCTAG
+
BBBBBBB>BFFFGGGGGG5FGFHHGEF24BGGGBFF?EFEDHGHHGGAAEEGEHGHHHHAE@?FGGGGGGEHFHHGGGGHGHHHHGGGGG/>CGGCGHFHCCG<A->>CGGHHGACD.=CGHHHHGHHHGHHGGGGGGGGGGGG0;;09EFGGGGGF-;;BF/;@DFFFFFFFFFFFFFF9;BFFFB/;9FFFFFFFFFFF.DD9/;;FFFFFF;BF/;EFF.;A@DFB9;BD?/;B.;;B.:;BDF.;//
@M05620:37:000000000-D9766:1:1101:7524:6987 1:N:0:23
GAGGCTGCTTTGGAAGAAACTCATAGATTACTGCAACAGTTCCCCCTGGACCTGGAAAAGTTTCTTGCCTGGCTTACAGAAGCTGAAACAACTTCCAGCTTCTACGACCGGCTAATCGACTCCTCAAAGCGAGAACCCACGATGATACCCCACTAAACAGTCCGTCAGGACTTTCCGCTTTCGCACTCTTGAGGCTCCCCTTGACCAATTATCAGCCTTTGTCATTGTAACTGGCAAGCCAGGGACCACAG
+
AAAABBFBFFFFGCGGFFGGGGFHHHHHHHHHHHDGGFGFGHHHHGGGGHHHHHHHHGBGGGHHHHHHHHHHHHHFHHHFHHHHHBGHHHHHH@DB3BFGGHHH4111///>>/B43EGE?EF3?BB310?/>//FF?//////?111<1</C0011>><>11>.0.>/<.<C000<.<DGHGD.:A/00;0<:.9FEE?F.;BB0C.CF0;CF00;/C90;C0=FG09CFFF/.;;:9.B...:ADAEEF
@M05620:37:000000000-D9766:1:1101:7456:7043 1:N:0:23
ACCACACCTTCTACAATGAGCTGCGTGTGGCTCCCGAGGAGCACCCCGTGCTGCTGACCGAGGCCCCCCTGAACCCCAAGGCCAACCGCGAGAAGATGAAGTGGCCCGCTACCTCTTCTGGGGGCCGCCTCCCTCCTTCCTGGCCTCCCGGCGCTGCGCCCTTTCTCCCTGGTTCTCTCTTCTGCCGTTTTCCGTAGGACTCTCTTCTCTGACCTGCGTCTCCTTTGGAACTCTGCAGGTTCTAGCTCGGA
+
>>A1AAAAFFFDDFGAEGG111BAE0AEGEHH1BABEEGCGHHHHGGGFEGCAFGCGGGGCG@GEA>EGGGFHB/EFGFE//G<<F</><></?<FDBD1GFF<CGH@C?CGH11>DGG1<0-ACGCC:.:;.;FGG00CBF/C9099.;-9;@@-:9-A-9//BFFB9-BA///;FFFF//BFFF@BBFFFBBBFBF/BFFFBFBFFFB//;BB-:-:;BF9//;BB;/BFFBB//;--/;FFF9//;@9
@M05620:37:000000000-D9766:1:1101:13955:7046 1:N:0:23
ACCACACCTTCTACAATGAGCTGCGTGTGGCTCCCGAGGAGCACCCCGTGCTGCTGACCGAGGCCCCCCTGAACCCCAAGGCCAACCGCGAGAAGATGACAGGTGAGTGGCCCGCTACCTCTTCTGGTGGCCGCCTCCCTCCTTCCTGGCCTCCCGGCGCTGCGCCCTTTCTCACTGGTTCTCTCTTCTGCCGTTTTCCGTAGGACTCTCTTCTCTGCCCTGCGTCTCCTTTGGCACTCTGCAGGTTCTAG
+
CCDDCCBCFFFFGGGGGGGGGGHHGGGGHGHHHGGGGGGFGHHHHGGGFGGGHHHHHHHGGGGGGGGGGGGHHHHGGGGHGHHHHGGGGGGGGGHHHHHHHHG=F1?G1FGHHGGG-AGFHHHHHHBGHGHHGGGGGHGHHGHHHHGGEGGGGGGGGGGG9CFFFFFFFFFFF0BFFFFFFFFFFFFFFFFFFFFFFFFFFFFFFFFFFFFFFHFHFFFFFFFFF;DFFFFFFF0BBFFFFFFFFFFFFFF
@M05620:37:000000000-D9766:1:1101:13559:7054 1:N:0:23
ACCACACCTTCTACAATGAGCTGCGTGTGGCTCCCGAGGAGCACCCCGTGCTGCTGACCGAGGCCCCCCTGAACCCCAAGGCCAACCGCGAGAAGATGAAGGGCCCCGCTACCTCTTCTGTGGGCCGCCTCCCTCCTTCCTGGCCTCCCGGCGCTGCCCCCTTTCTCCCTGGTTCTCTCTTCTGCCGTTTTCCGTAGGACTCTCTTCTCTGACCTGCGTCTCCTTTGGAACTCTGCAGGTTCTAGATCGGA
+
BBBCCCCCFFFFGGGGGGGGGGHHGGGFHGHHHGGGGGGGGHHHHGGGGGGGHHHHHHHGGGGGGGGGGGGHHHHGGGGHGHHHHGGGGGGGFGHFHHHFD2?/?DC@?-<AFDGHD<1D=0CAGG-A:.CHFGGAG0G:FF/F:0FGEG---9A-<.<E9DFFB0::B/BAFFB:00:B0<FBFFFFFFFFFD0:BD0:/<00<0<<<F00<<B/<-99<B:FFFFBF:0<<F000<.<0::0000<<9.
@M05620:37:000000000-D9766:1:1101:8284:7085 1:N:0:23
GAGGCTGCTTTGGAAGAAACTCATAGATTACTGCAACAGTTCCCCCTGGACCTGGAAAAGTTTCTTGCCTGGCTTACAGAAGCTGAAACAACTGCCAGCTTCCTACACCGGATCATAGGCTCCTACAAGAGAGTAACCGAGCAGAAGACCCCATGACACGACGGTAAGGAATTTCCGCATTCGCACTCTAGTGGATCCCCTTGACCAATTCTACGACTTTGACCTTGTAACTGACAAGCCCAGGACCCAAG
+
BBBBBBFBFFFFGGGGGGGGGGHHHHFHHHHGHHHFHHHFHHHHHGGGHHHHHHHGHHHHFHHHHHHHHGHHHHFHHHHHHHHHHHHGHHHHHHHHHH13B33343BBBE@>E@G4FG3BBFGHH3FHH202?BB?BGG<CF/2@2@@@<??<GH11?F//>-><.>FCGHHHHE0CE-<E=GF.CF/<0<00.00;//9CFFFGGGGGGEBFF.;9EEGF09;0;;F0//;B/9/;9;AA.;;:.;AF.9
@M05620:37:000000000-D9766:1:1101:7712:7113 1:N:0:23
GAGGCTGCTTTGGAAGAAACTCATAGATTACTGCAACAGTTCCCCCTGGACCTGGAAAAGTTTCTTGCCTGGCTTACAGTATCCTACCCTCCCGACAACGTTCCGAAAAGGCTCCTAGGGAGCAAAAAAGGTGACCAAACAATGGTAAGCAACTGACACATCTGTCCGGCATTACCGCTTTGGACCTAATGTAACTCCCCTTGACCACTTCTCCGGCATTGTACAAGCAAGTGACAAGCCAGGGAAACACG
+
CCCCCCFCFFFFGGGGGGGGGGHHHHHHHHHHHHHGFHHHHHHHHGGGHHHHHHHFGHFHBHHHHHHHHHHHHHHGHHH5DD5ADFGHHB1>1B>>>/1>?2?BE11>EH/GHHGCGF3/3/?/BFG//?/2@222@F//0=FG2?1?11??0FF1?1?0>1111>1<->@-<0=0.<AGF0::::CB0<<=00<000..;./;CBB;C9F0;0:-;-900;CF00;./;/;BFFFF...;:.DEFE/;..
@M05620:37:000000000-D9766:1:1101:18688:7116 1:N:0:23
ACCACACCTTCTACAATGAGCTGCGTGTGGCTCCCGAGGAGCACCCCGTGCTGCTGACCGAGGCCCCCCTGAACCCCAAGGCCAACCGCGAGAAGATGACAGGTGAGTGGCCCGCTACCTCTTCTGGTGGCCGCCTCCCTCCTTCCTGGCCTCCCGGAGCTGCGCCCTTTCTCACTGGTTCTCTCTTCTGCCGTTTTCCGTAGGACTCTCTTCTCTGCCCTGTGTCTCCTTTGGAACTCTGCAGGTTCTAG
+
CCDDDDDDFFFFGGGGGGGGGGHHGGGEEGHHHGGGGGGGGHHHHGGGGGGGHHGHHHHGGGGGGGGGGGGHHHHGGGGHGHHHHGGGGGGGGGHHHHGH2=F?G1?FFAFFHCGG-@GFGHFFHD0DCDCFCGFDGEGFHFFCC:<0/:FBGEGA--<CF::DGGF=:FFFF0FB0/0<BFFFFFFBF0<B@9BFFFFA:A..<BFFFFFBBFFFF0<E0<0<BBFFB0:FB/<BFBFFB00BFFFFFB0
@M05620:37:000000000-D9766:1:1101:25118:7144 1:N:0:23
ACCACACCTTCTACAATGAGCTGCGTGTGGCTCCCGAGGAGCACCCCGTGCTGCTGACCGAGGCCCCCCTGAACCCCAAGGCCAACCGCGAGAAGATGAAGTGGCCCGCTACCTCTTCTGGTGGCCGCCTCCCTCCTTCCTGGCCTCCCGGCGCTGCGCCCTTTCTCCCTGGTTCTCTCTTCTGCCGTTTTCCGTAGGACTCTCTTCTCTGACCTGCGTCTCCTTTGGAACTCTGCAGGTTCTAGATCGGA
+
CCCCCCCCFFFFGGGGGGGGGGHHGFGFCGHGHGGGGGGGGHGHHGGGDGGGFHGHHGHGGGGGGGGGGGGHFHHGGGGHGHHHHGGGGGGGGGHGHHHHH>?F=??ADGGGHHHHHHHH1>GGHHGGGECHGHHGHHHHHHFHHHHGGGGDDGGGGGFFFFFFFFF0FFFFFFFFFFFFFFFFFFFDFFFFFFFFFFFFFFFFFFFHFFEFFFFFFFFFFFFFFFFFEFFFFFFFFFFBFFFFF0<BEFA
@M05620:37:000000000-D9766:1:1101:21731:7150 1:N:0:23
ACCACACCTTCTACAATGAGCTGCGTGTGGCTCCCGAGGAGCACCCCGTGCTGCTGACCGAGGCCCCCCTGAACCCCAAGGCCAACCGCGAGAAGATGAAGTGGCCCGCTACCTCTTCTGGTGGCCGCCTCCCTCCTTCCTGGCCTCCCGGCGCTGCGCCCTTTCTCACTGGTTCTCTCTTCTGCCGTTTTCCGTAGGACTCTCTTCTCTGACCTGAGTCTCCTTTGGAACTCTGCAGGTTCTAGATCGGA
+
CCBCCBCCFFFFGGGGGGGGGGHHGFGEGGHHHGGFGGGGGHHHHGGGGDGGHHHHHHHGGGGGGGGGGGGHGHHGGGGHGHHHHGGGGGFGGGHHHHHGH2?F/0?CCDGGHHHHHHHF1=>DGG??DEAGGHGGHHHHHFHHGHHFEG9-9BFCDAFFFFFFFFF/BFFEFFFFFFFFFFFFFFF:9/EFFFFFDFBFFFFFFFFFFFFBFFFF/;FFFBBB9BFFFFFFFFFEFFA.:BFB:9;FFFD
@M05620:37:000000000-D9766:1:1101:18540:7155 1:N:0:23
ACCACACCTTCTACAATGAGCTGCGTGTGGCTCCCGAGGAGCACCCCGTGCTGCTGACCGAGGCCCCCCTGAACCCCAAGGCCAACCGCGAGAAGATGCCCAGGTGAGTGGCCCGCTACCTCTTCTGGTGGCCGCCTCCCTCCTTCCTGGCCTCCCGGCGCTGCGCCCTTTCTCACTGGTTCTCTCTTCTGCCGTTTTCCGTAGGACTCTCTTCTCTGACCTGAGTCTCCTTGGAACTCTGCAGGTTCTAG
+
CCCCCBCCFFFFGGGGGGGGGGHHGGGECFHHGFGGGGGGGHHHHGGGAFGGGHGHHHGGGGGGGGGGGGGHHHHGGGGHGHHHHEGGGGCGGGHFFFHHHHHGHGHHHHGEHHGGGCGHHHHHHHGHGHGHGCDFGFHGHFDHHGGGGGFFGGGGGF-BBFFFFFFFFFFFFF0BFFFBFFFFFFFFFFBFFAFFFFFFFFFFFFFFFFFFFFFFFFFFFFFF/FFBFFBFFF0;F0F9BFFEFFFFB0:
@M05620:37:000000000-D9766:1:1101:5841:7156 1:N:0:23
ACCACACCTTCTACAATGAGCTGCGTGTGGCTCCCGAGGAGCACCCCGTGCTGCTGACCGAGGCCCCCCTGAACCCCAAGGCCAACCGCGAGAAGATGACAGGTGAGTGGCCCGCTCCCTCTTCTGGTGGCCGCCTCCCTCCTTCCTGGCCTCCCGGAGCTGCGCCCTTTCTCACTGGTTCTCTCTTCTGCCGTTTTCCGTAGGACTCTCTTCTCTGCCCTGAGTCTCCTTTGGCACTCTGCAGGTTCTAG
+
ABABBAA3FFFFGGGGFG5BGGHHGFGA4EGHHFFFDGG?EH2FHGGGAEGGGHFHHHGEGGGGGGGGGGFG3GGFGGGHGFHHGGGGGGCC/AGFFFGH1FFFHGFHHGGHHGGG-.<GHHGHHHHGHGHHGGGGGHFHHGHH;CFFFFFGGGGGG;ABGGGGGFBBFFFFFBBFFFFFFFFFFFF9FFFFBDFBEFFDFFFFFFBFFFFFFFFFFBFFFF.9BFFFFFFFFF/BFBFFFFFFFAFFFFF
@M05620:37:000000000-D9766:1:1101:22428:7170 1:N:0:23
ACCACACCTTCTACAATGAGCTGCGTGTGGCTCCCGAGGAGCACCCCGTGCTGCTGACCGAGGCCCCCCTGAACCCCAAGGCCAACCGTCCATGGTGGCACCGGTCCAACCTGAAAAAAAGTGATTTCAGGCAGGTGCTCCAGGTCATTAAACATTAATACCCCACCAACCAACCATCCCTTAAACCCTTACCTCTTGCTCAGCTAATTACAGCCCGGAGGACCCAGGTGAGTGGCCCGCTACCTCTTCTG
+
AABCCBCCFFFFGGGGGGGGGGHHGGGGHGHHHGGGGGGGGHHHHGGGGGGGFHHHHHHGGEEGGGGGGGGHHHHGGGGHGHHHHGGGFGGGHHHHHFHHHGGGGGGHFHGHHCCD=GFCGGH0GHHHGHHHCEGHHHHHHHFHG0;CHH0;GGHHH0CFGFGGGGGEFGGG.EGGGGGGGGFGGGFFFFFFFFEFFFFFFFFFFFFFFFFFFFFFFAFFF?EFF.EEFFFFFFFFFFFFFFFFFFFFFFF
@M05620:37:000000000-D9766:1:1101:19050:7173 1:N:0:23
ACCACACCTTCTACAATGAGCTGCGTGTGGCTCCCGAGGAGCACCCCGTGCTGCTGACCGAGGCCCCCCTGAACCCCAAGGCCAACCGCGAGAAGATGAAGTGGCCCGCTACCTCTTCTGTTGGCCGCCTCCCTCCTTCCTGGCCTCCCGGCGCTGCGCCCTTTCTCTCTGGTTCTCTCTTCTGCCGTTTTCCGTAGGACTCTCTTCTCTGACCTGCGTCTCCTTTGGAACTCTGCAGGTTCTAGATCGGA
+
CCCCCCCCFFFFGGGGGGGGGGHGGFFEEFHGHGGGGGGGGHHHHGGGGGGGHHHHHHHGGGGGGGGGGGGHFHHGGGGHGGHHHGGGGGCDCGHHHHHFG2?F/0?<C@@@G<GHDDG111<./<-<<<D.C:G:::0/00/;GCGAE.-9;?D?.@DDF-9B/BF/;B//::9FFFFFB/B:/B@9AFFB/9;99ABFFFFFFFBFFF//9///.;ABDF///BB///BBBFE//9AA//B://BFA..
@M05620:37:000000000-D9766:1:1101:12582:7184 1:N:0:23
AGTGCCAGCTCTCAATCGCACACGTCGGACCTCCCGACAGTCTGGTCTCGCTCCTGCCCTTAGACCGGAAGCGCACACGTCTGACCTCCGGTCACTCCGGAGCATCTCGTATGCCGTCTTCTGCTTGAAAAAAACCCCACCTCTCCCGCGTCTGCCACCATCTGTGCCTTTCTCCCTGGTATCCCTCCGCGCCCTTTTCCCATCAACACTCTTACTTGCCCGTCACTCTCTTTGGAACGCCGCCGATTTTC
+
>>>AADDFAFFFGGGGGGGCE000A00AA0EHGHGG/A/A1BDA0BFH10FFGGEGFHFH>BFF@F//>EE/>>EEGG/BFECB1FGGHC?<EEBG1BCC/B/<G?DGCFC?0GHGFGGCGFFFGGFG1>FG-A<...CEC..0://.--:9..90/0..0/0000090;00000//0./;0;C//-----;---9B//;////////-/9;9//////;/-9;--/9/////9///9-99--;9----//
@M05620:37:000000000-D9766:1:1101:6760:7209 1:N:0:23
ACCACACCTTCTACAATGAGCTGCGTGTGGCTCCCGAGGAGCACCCCGTGCTGCTGACCGAGGCCCCCCTGAACCCCAAGGCCAACCGCGAGAAGATGAAGTCGGTCGCTACCTCTTCTGTTGGCCGCCTCCCTCCTTCCTGGCCTCCCGGCGCTGCGCACCTTCTCCCTGGTTCTCTCTTCTGCCGTTTTCCGTAGGCCTCTCTTCTCTGCCCCGCGTCTCCTTTGGAACTCTGCAGGTTCTAGCTCGGA
+
BBCCCCBBFFFFGGGGGGGGGGHHGGGGHGHHHGGFGGGGGHHHHGGGEGGGHHHHHHHGGGGGGGGGGGGHHHHGGGGHGHHHHGGGGGGGGGHHHHHHF?2?//?/>><>GGGDFFG>>F0.<<<<<..;;;GGFHHHGC:C:CFGADG?;9B:A:@=D-:FFFFFFFF.:;FBFF0BFFFBFFCADFFFFFF;ADBFFAFFFFFFFF00;..:;CFFDB090;:B00FFFFF0BB.;;;9FF0;;;=;
@M05620:37:000000000-D9766:1:1101:24629:7220 1:N:0:23
ACCACACCTTCTACAATGAGCTGCGTGTGGCTCCCGAGGAGCACCCCGTGCTGCTGACAGAGGCCCCCCTGAACCCCAAGGCCAAACGCGAGAAGATGCCCAGGCGAGTGGCAAGCTACCTCTTCTGGTGGCCGCCTACCTACTTACTGGCCTCACGGAGCTGCGCCATTTCTCACTGGTTCTCTCTTCTGCCGTTTTCCGTAGGACTCTCTTATCAGACCTGAGTCTCCTTTGGAACTCTGCAGGATCTA
+
>11>AA>AFFC@BGG13BFAD1B1AAABF0FG1F00AAE/EHHHHGCG//B/A111D01BEGEGC>>EEGGFHB>/EEF>/>FE/0?/E/E<//BF111BGGAF/BCGC/FF01?G11FGBGHHHH1>10>FGCGG..<GG0;G00<0<:GGHH/GA.;CG./;AAG.CFG00;=FFGGG0;FFGFFFFFF/F@BBFFFFFFFFFFFFF/BFF//;///9;FFFFF/FFFFFFFFFFFF/BFFFF--;FFB
@M05620:37:000000000-D9766:1:1101:14302:7230 1:N:0:23
AGTGCCAGCTCTCACTCGCCCCTCTGACCCAGGGCCTGTCCCCTCCATCCCGCCCACCTATTCCCTCACCCGCTCCCCGTAGCCCCAACTCCTCCTCTTGTCTTTTCCCTATGTCATGCTCCAGCGTAGGAATCTCGCATTTGGGGAGGAGTGAGGAGTTTGGTAAAGACAGGCCTAAACGGGGACGGATCTGGTAAATGATGGGTTGAGGAGGGGCTCTTTAGCTCCCACCAATCCCCCCCTCTGCCCCC
+
11>AABB11@1BBABFFA11000001DDCF00A0BB/B1BBAA0A/01FF//A//AAEF1BD2@E@F0/BB>EE/?F/>?>E?1B>AEE0>B>0B0B>B<11BB2BDBF<BC122B2111B111F/<?//1@11F10////<11/-.-->.C.00.0.<<00..<0G0:/;/.:C///0/.:.-9---.;9B00;000;00/;/-/;-9/B9---9--9//;//:/;/AB-:9-//-/-;--99-//9---
@M05620:37:000000000-D9766:1:1101:5712:7242 1:N:0:23
ACCACACCTTCTACAATGAGCTGCGTGTGGCTCCCGAGGAGCACCCCGTGCTGCTGACCGAGGCCCCCCTGAACCCAAAGGCGAAGCGCGCGAACACGTCTAGGTGCGTCGCCCCCTCCCTCTTCCCGCCGCCACCTCCCTCCTTCCTCGCCTCCCGGCGCTGCGCCCTTTCTCCGTGGTACTCTCTTCTGCCACTTTACGCACCACTCTATTCCTTCACCTGCGACACCGTAAGAACTCACCAGGTAATA
+
BCBCCBCCFFFFGGGGGGGGGGHHGGGFHGHHHGGGGGGGGHGHHGGGEGGGHHHHGHHGGGGGGGGGGGGHFHHGG/0BFG////>/>B>BDG//0?0>0.>>>GE<F---<A--:...:GHF00/;99-9--9=F.;9CFGGFFFFF.;-99;.:-;;CC;F--AF-BFFFF0.;.;:0;BFFFFFFFFBB000;:BF...--.9;/:900:00;0;;09/A--9--::A..:;0;0B0090:;90;00
@M05620:37:000000000-D9766:1:1101:12726:7250 1:N:0:23
ACCACACCTTCTACAATGAGCTGCGTGTGGCTCCCGAGGAGCACCCCGTGCTGCTGACCGAGGCCCCCCTGAACCCCAAGGCCAACCGCGAGAAGATGAGTGGCTCGCTCCCTCTTCTTGTTTCCGCCTCCCTCCTTCCTTGCCTCCCGGCGCTGCGCACTTTCTCCCTGGTTCTCTCTTCTGCCGTTTTCCGTAGGACTCTCTTCTCTGCCCTGCGTCTCCTTTGGCACTCTGCAGGTTCTCGATCGGCA
+
AAAAAAAAFFFFGG1AFG1FGGGHGGGEHGHGFGGGGGCEGHCHHGEEFFGGHHHHHHHGGGGGGGGGGGEGHHHGGGGHGHHHGGGEGC>CCFFBGHF1?1F/01><?/>F0FHFD1>1>F0>DC.<A.<</CCFFHHG00;C:GHECCG?A@9A?9-9-99//B/BFFEBF/BFFFFFFFFFF@BAFFFBA/-9A/BBFFFFFBBFFF/BA/-E?9@-BBB/BFF//B;9BF;/B-:;BF/9/9-;--9
@M05620:37:000000000-D9766:1:1101:6627:7302 1:N:0:23
GAGGCTGCTTTGGAAGAAACTCATAGATTACTGCAACAGTTCCCCCTGGACCTGGACAAGTTTCTTGCCTGGCTTACAGAAGCTGAAACAACTGCCAACTTCTAACAACATCTCATACGAAACTAAAAGCTAGTAAAAGAGCTGAAGAAACAATAACACCTAAGTCAAGAATTGCCGCTAAAGCACTCATGTGGACCCAATTGCACAATTCTAAGCAATTGAACAAGTATCAGCATTTGCACGGACAACAG
+
B?ABBACAFFFFCFGGGGGGGGHHFHHHHHHGHHGHFGHFHFGFGGEFEHGHHGEG2B1FFHHHGHHFFF3BGHHFGBFGHHGGGFFHGGEHHHHGHF1BFGH@43BF113BB3B4@311/?/BBBFHH03BFFF4BGHGH2BGG2B3BB?B?232BB2/<@@CF@G22<@<1?F1>C>//1<1><1>0>>>GHB<CFC<C0<=0<0<0=<0<;0;;/:CH0:C0/:<00;0;0;0900;90.--9;A..9
@M05620:37:000000000-D9766:1:1101:9322:7305 1:N:0:23
ACCACACCTTCTACAATGAGCTGCGTGTGGCTCCCGAGGAGCACCCCGTGCTGCTGACCGAGGCCCCCCTGAACCCCAAGGCCAACCGCGAGAAGATGACCGGTGGGTGGCCCGCTCCCTCTTCTGGTGGCCGCCTCCCTCCTTCCTTGCCTCCCGGCACTGCGCCCTTTCTCCCTGGTTCTCTCTTCCGCCGTTTTCCGTTGGGCTCTCTTCTCCGCCCTGCGTCTTCCTTGGCACCCTGCCGGTTCTAG
+
ABABBBABFFFFFGGFFGGGGGFGEEGEHEGHHGGDEFGFGHHHHGGGEEGGHHHFHHHGGGGGGGGGGGGGHHEGGGGGGHHHHGGGGGGGGGHGGHHH2<C>>//<AFAGHCA--<</CCDC0:G0CEACC?DD.CEF/EFF0;00;/C90;C;----.//.-;B=BFB//9/./A:F//99//;//:.AD>DFFBFA//9;-;99/:/B9///;9.;-;.-;99.;/;B/F/;F...;..9B@D./9;
@M05620:37:000000000-D9766:1:1101:9720:7310 1:N:0:23
GAGGCTGCTTTGGAAGAAACTCATAGATTACTGCAACAGTTCCCCCTGGACCTGGAAAAGTTTCTTGCCTGGCTTACAGAAGCTGAAACAACTGCCAGCTTCTAGGAAAGCCTCCTAGCAGACTCCAAGGGAGTAAAAGAGCTGATGAAACAATGGCAAGTAAGTCATGCATTTCCGCTTTAGTACTCTTGTGGATCCAATTGCACTATTCTCAGCATTTGTACTTGTAACTGACACGCTAGGGACAAAAG
+
AAAABBFBFFFFGGGFFGFGGCGDGHFHHGHGGHGGHHHFHHGHHGEFHBGFHFH2BEFG3DHHE5ABFGFCA2BFGFGHHFHGFHFFGCEGFFHHG3BB@33BB@B3?B3BB2?FGB33?3033BB?BC//??F4GHG/BFG2FBF3DFB2G2?B@@G?F@DF2FG2@22@<1?1??EGC111>1>GH111<.1><GH1G0<0=G0<D00=D==<000;;0;;G00;C00;CCGC0;A.;9.9/;;A/9:
@M05620:37:000000000-D9766:1:1101:26255:7311 1:N:0:23
GAGGCTGCTTTGGAAGCAACTCATAGATCACTGCAACAGTTCCCCCTGGCCCTGGAAAAGTTTCTTGCCTGGCTTACAGAAGCTGCAACAACCGCCCACGTCTTGGAACGACTCCTCTACACATCCCAGGAAGTACACACGCTGCTACCACCAAGGACCGTCAGAAAGACATTTCCAATTTAGCACTCTTGTGGAACCACTTGAACAATTCACCGCCTTTTTACTTGTCACTACCAAGCCCGGGACACCAG
+
A>>AAA@A1DFFGCF11FGCGAG3GGH331BADD111FGD2DGBHG/FA0BF/0AF11ABGG2DGHFDGF1FGHA1FAFGHHHHH1>FG0CG?EEC////?FG/B>FGH//></B1011>1B11B0<BFE/G0122211////?/?11<??///0?0<F-.<<.1=CG//GD0=HG00<000=DC00/;<CGHG00/.../<909;0/000000.;@A.F00;C;CFF0;FB0/;9BFFE?@--99-9;9-
@M05620:37:000000000-D9766:1:1101:11003:7318 1:N:0:23
AGTGCCAGCTCTCAATCTCACACGTCTGACCTCCCGTCAGTCTGGTCTCTCTCCTGCCCTTAGATCTGAAGAGCACACGTCTGAACTCCCGTCACTCCGGAGAATCTCGTATGCCGTCTTCTGCTTGACAAACCCCCCACCTCCACTTTCCCCTCCGTGTCTTCACCCCCCACTCCCTTGGTCCCTAGATGACCGGTAGCAGCAATCGTCCAGTGTCTCGCCTTCTTGCACCTTCGAGATGGAAATTCCGT
+
AA>3>FFFBFFFG4GGFGF5G44AB4BC5DBGHHGGHB2AADDF3FFFFHHHHHGHHHHFGHBF5D55DDEHHHHH2GEHHFFHHF5FG1BBEGFHHB?E1>EBGBBGFFGHHHHEEEGGHH4DDHCF31BB//?<>B<AB0?F00111111?0<<..<00111111.----../:C/0//000:00;0000;/--9-9990/./00.9...////////;-..//////;//;/....;///////;///
@M05620:37:000000000-D9766:1:1101:17862:7319 1:N:0:23
ACCACACCTTCTACAATGAGCTGCGTGTGGCTCCCGAGGAGCACCCCGTGCTGCTGACCGAGGCCCCCCTGAACCCCAAGGCCAACCGCGAGAAGATGAAGTGGCCCGCTACCTCTTCTGGTGGCCGCCTCCCTCCTTCCTGGCCTCCCGGAGCTGCGCCCTTTCTCCCTGGTTCTCTCTTCTGCCGTTTTCCGTAGGACTCTCTTCTCTGACCTGCGTCTCCTTTGGAACTCTGCAGGTTCTAGATCGGA
+
CCCCCCBBFFFFGGGGGGGGGGHHGGGBCEHHHGGEFGGGGHHHHGGGGGGGHHGHHHHGGGGGGGGGGGGHHHHGGGGHGHHHHGGGGGGGFGHHHHHGHGHHAG<<CFCFFFHDGHHH1>CFE.DFDGGHGFHGHBGFGB/CGHHGED--ADGGGBBGGFFFFFF/:9BAFFFFFFBBFFFFFBFADFFFB?9:A:FFFFF/9BFFFFFF9BFB?@AFDFFFFBFFFFFFFFFFFFF:/BFFF/:9EBA
@M05620:37:000000000-D9766:1:1101:20553:7323 1:N:0:23
ACCACACCTTCTACAATGAGCTGCGTGTGGCTCCCGAGGAGCACCCCGTGCTGCTGACCGAGGCCCCCCTGAACCCCAAGGCCAACCGCGAGAAGATGAAGTGGCCCGCTACCTCTTCTGGTGGCCGCCTCCCTCCTTCCTGGCCTCCCGGAGCTGCGCCCTTTCTCCCTGGTTCTCTCTTCTGCCGTTTTCCGTAGGACTCTCTTCTCTGACCTGAGTCTCCTTTGGAACTCTGCAGGTTCTAGATCGGA
+
BBBCCCDCFFFFGGGGGGGGGGHHGGGGHGHHHGGGGGGGGHHHHGGGFGGGHHGHGHHGGGGGGGGGGGGHHHHGGGGHGHHHHGGGGGGGGGHHHHH2>?G2FHEC@@@DFDDGD<GHD<F.CG-CCAFHGGHDHCGFGGCHHFHGGGG-9?F:B-<E?FGF:::0<<BEFE000:0<:<BFFFDFFFEFFD:<BDFFFF:0B0<BFFF0F/:///<:<FBFFFFFFB<BBBBB0<AF0<B<:00<BAA
@M05620:37:000000000-D9766:1:1101:20359:7346 1:N:0:23
ACCACACCTTCTACAATGAGCTGCGTGTGGCTCCCGAGGAGCACCCCGTGCTGCTGACCGAGGCCCCCCTGAACCCCAAGGCCAACCGCGAGAAGATGACAGGTGAGTGGCCCGCTACCTCTTCTGGTGGCCGCCTCCCTCCTTCCTGGCCTCCCGGCGCTGCGCCCTTTCTCACTGGTTCTCTCTTCTGCCGTTTTCCGTAGGACTCTCTTCTCTGCCCTGCGTCTCCTTTGGAACTCTGCAGGTTCTAG
+
BBBBBBBAFCFFGGGGGGGGGGHHGGGGDGH2FFG?EFEGGHDGHGGGGGCF5GGHHHHGGFEGGGGGGGGHHHHGGGGHGHHGHGGGGGGGGGHEFFFHHHGGF1?FGGFHHGGG-@HHHHHHHHGHHGHHGGGGGHGHHGHHHHGGGGGGGGGGGAGGGAFDFFFFFFFFFFFFFFFFFFFFFFFFFFFFFDFFFFFFFFFFFFFFFFFFFFFFEFFFFFFFAFFFFFFFFF/BFEFFFFFFFAFFFFB
@M05620:37:000000000-D9766:1:1101:14286:7364 1:N:0:23
ACCACACCTTCTACAATGAGCTGCGTGTGGCTCCCGAGGAGCACCCCGTGCTGCTGACCGAGGCCCCCCTGAACCCCAAGGCCAACCGCGAGAAGATGCCCAGGTGAGTGGCCCGCTACCTCTTCTGGTGGCCGCCTCCCTCCTTCCTGGCCTCCCGGCGCTGCGCCCTTTCTCCCTGGTTCTCTCTTCTGCCGTTTTCCGTAGGACTCTCTTCTCTGCCCTGGGTCTCCTTTGGAACTCTGCAGGTTCTA
+
BBBBBBBBFFFFGGGGGGGGGGHHGEEBF2GHHGGGGGGGGHHHHGGGGEGGHHHHHHHGGGGGGEGGGGGGHFHGGGFHFEHHHGEEGGGCDGFH2FBGHFFGFGF011F/GH-<-><GDDBHF00G<CAHHCCGF.CEFBECHBFFGF.CBAEFBF----9.9-AD;FFBBB//::EBF//////B/9//B@DFFF/BAB..A//BF9/BFF/:/;//AB?..;:.9B/BFBF/BFFB/F/9FF9BFF/
@M05620:37:000000000-D9766:1:1101:15593:7412 1:N:0:23
ACCACACCTTCTACAATGAGCTGCGTGTGGCTCCCGAGGAGCACCCCGTGCTGCTGACCGAGGCCCCCCTGAACCCCAAGGCCAACCGCGAGAAGATGACAGGTGAGTGGCCCGCTACCTCTTCTGGTGGCCGCCTCCCTCCTTCCTGGCCTCCCGGAGCTGCGCCCTTTCTCACTGGTTCTCTCTTCTGCCGTTTTCCGTAGGACTCTCTTCTCTGCCCTGCGTCTCCTTTGGAACTCTGCAGGTTCTAG
+
BCCCCCCBFFFFGGGGGGGGGGHGGGGGHGGHHGGGGGGGGHHHHGGGGGGGHHHHHHHGGGGGGGGGGGGHHHHGGGGHGHHHHGGGGGGGFGFFHHDGGHGFCGHHGGFHHGGCCFHFHHHHHBHGCDGHCCGGDGGHHGFHHHGBFFGGFGG?G-9BFBF9AEFCFFFFFFFBFF:FFFFFFFFFFFFFCDFFFFFDBFDFFFFFFFFFFFFFF0BF0A.9ACFFFFFFFFFFFB:BFFFFFFFFFFF
@M05620:37:000000000-D9766:1:1101:25686:7434 1:N:0:23
ACCACACCTTCTACAATGAGCTGCGTGTGGCTCCCGAGGAGCACCCCGTGCTGCTGACCGAGGCCCCCCTGAACCCCAAGGCCAACCGCGAGAAGATGAAGTCGCCCGCTACCTCTTCTGGTGGCCGCCTCCCTCCTTCCTGGCCTCCCGGAGCTGCCCCCTTTCTCACTGGTTCTCTCTTCTGCCGTTTTCCGTAGGACTCTCTTCTCTGACCTGAGTCTCCTTTGGAACTCTGCAGGTTCTAGATCGGA
+
AAAAAAAAFFFFGGGGGGGDGDHHGAAFCEFHEFGGEGGGEHEHHGGGFGGF1FGFGHHGGG/EFEGGGGGFHHHGGGGG/FHHHGF/B/BCCGFFGHHFFH1/<<ECGCCC0GGGFHHDD1>.<<-@CCGG.GGC/CCG:C/;GH?9EB?A@?FFG.;C9?.9;CFFF9BB999/99/BFFBBFF--;FEFFF99ABFFFFFFFFFFFFFFFFB-/-;9/FFFF//BF/BBFFF/9/:9;FFFBFFFEF-
@M05620:37:000000000-D9766:1:1101:25668:7435 1:N:0:23
ACCACACCTTCTACAATGAGCTGCGTGTGGCTCCCGAGGAGCACCCCGTGCTGCTGACCGAGGCCCCCCTGAACCCCAAGGCCAACCGCGAGAAGATGAAGAGGTCCGCTACCTCTTCTGTTGGCCGCCTCCCTCCTTCCTGGCCTCCCGGCGCTGCGCCCTTTCTCCCTTGTTCTCTCTTCTGCCGTTTTCCGTAGGACTCTCTTCTCTGACCTGCGTCTCCTTTGGAACTCTGCAGGTTCTAGATCGGA
+
CCCCDCDCFFFFGGGGGGGGGGHHGGGGHGHHHGGGGGGGGHHHHGGGEGGGHHGHHHHGGGGGGGGGGGGHHHHGGGGHGHHHHGGGGGGGGGHHHHFGG2??10?>C?CCHHHHHHHH1>FGHHGGFGAAECGGHGHHHFFFFHHHGGGGGGFDGGGGFFFFFFF0FF0;:FFFFFFFFFFFFFDFFFEBFDFADDFFFFFFEFFFFFFFEFFF?FFFFFFFFFFFBFFFFFFFFFF:BBFFF0;B.AD
@M05620:37:000000000-D9766:1:1101:5198:7450 1:N:0:23
ACCACACCTTCTACAATGAGCTGCGTGTGGCTCCCGAGGAGCACCCCGTGCTGCTGACCGAGGCCCCCCTGAACCCCAAGGCCAACCGCGAGAAGATGAAGTGGCCCGCTACCTCTTCTGGTGGCCGCCTCCCTCCTTCCTGGCCTCCCGGAGCTGCGCCCTTTCTCCCTGGTTCTCTCTTCTGCCGTTTTCCGTAGGACTCTCTTCTCTGACCTGAGTCTCCTTTGGAACTCTGCAGGTTCTAGATCGGA
+
BBBBBBBBFFFFGGG4GFGGGGHHGGGGHGHHHGGGEGGGGHHHHGGGEGGGFHHHHHHGGGGGGGGGGGGHGHHGGGGHGHHCGGGGGGGGCGHHHHHHFF2FFFF?@D-AHDGDHHHF1>G.<GA@@GDGGHHGCCHHHC/;CHHGGDA-:;;:BBDGD;BFFFF/BF/.:;BBFFBFFFFFFFBAAFFFFFF.../;BFFFFFFFFFBFFFF././;FFFFF/B/9/FFFFFFFFFFFFFFB//B.DA
@M05620:37:000000000-D9766:1:1101:12298:7458 1:N:0:23
ACCACACCTTCTACAATGAGCTGCGTGTGGCTCCCGAGGAGCACCCCGTGCTGCTGACCGAGGCCCCCCTGAACCCCAAGGCCAACCGCGCGAAGATGAAGAGGGGCGCTACCTCTTCTGTTTGCCGCCTCCCTCCTTCCTGGCCTCCCGGCGCTGCGCCCTTTCTCCCTGGTTCTCTCTTCTGCCGTTTTCCGTAGGCCTCTCTTCTCTGACCTGCGTCTCGTTTGGAACTCTGCAGTTTCTAGTTCGGA
+
BBBBBBB3BFFFGGGGGG5BGGHHGEG24EGFHAAE2AE?AHHHHGGAAEEGEHFHHGGA>>?EGGGGGGEFHHHGGGDHGHHHAEFGGG/<?DG?GHFHF1?F//><-ACCHB0CG;;0<00;C0;:-;9EF/CFGBFGGBBF.9CA.E9A;DABFFA.;BFEFBFFFFF?FBBFFFFFFFFFFFFFFFFFFFFAFF/BF9;/;FFFFF//BFFFFCAF.:/99EDE//BFFFFB//9/999BF/9/.9;
@M05620:37:000000000-D9766:1:1101:12308:7480 1:N:0:23
ACCACACCTTCTACAATGAGCTGCGTGTGGCTCCCGAGGAGCACCCCGTGCTGCTGACCGAGGCCCCCCTGAACCCCAAGGCCAACCGCGAGAAGATGAAGCGGCCCGCTACCTCTTCTGTTGGCCGCCTCCCTCCTTCCTGGCCTCCCGGCGCTGCGCCCTTTCTCCCTGGTTCTCTCTTCTGCCGTTTTCCGTAGGCCTCTCTTCTCTGACCTGCGTCTCCTTTGGAACTCTGCAGTTTCTAGTTCGGA
+
BBBABBB>CFFFGFGGGF5FGGHGEEFB4EHHHFEG2EEEDHHHHGGAAEEGEGFHHHGAEC?EGGGGGGG2GHHGGG?GFHHHEFFGGG/>CFHFHHFH22>A//>>-C<AG0D<GGD0<00<C<CC-C:CF;CGHFGGG09..0;AAF?@-A@-ADFDFFFFF/FFFFF.F/F/9F/FFFFFBF=DDFFFFFF9AF/BBAFBFFFFFF//;FFF.@9B.B/;BFFFF//;9:9F////:/9BF/;/:-;
@M05620:37:000000000-D9766:1:1101:4634:7488 1:N:0:23
GAGGCTGCTTTGGCAGAGCCCCCTGTGTGACTCCCGACGCGCCCCCTTGGCTGGTCACCGAGGCTCCCCTGCCTCCCAAACTCCACCGCGCGGAGACGAACAGGTGAGTTGCTCGCTACCTCCTCTGGTGTCCCCCTCCTTCTTTCCCGGCCTCCCGTCGCTGCGGCCTTTCTCATTTGGTCCCTTTTTGGCCCTTTTCCGTAAGACTCCCTTCTTTGAACTGGTTCCTCTCCGGCCATCGGCAAGTGCTA
+
>>AAA1BAFF31ACG1CA1BAEA0B1130DDFAB000////AAEEGAA0BB1B/>@DF1//>///0>??>F/B1B/?G00/1B1BBB/>/<//////?//>/</<11>=11>1=.A<.-<GH.<<0<C0<.;G0:.-.;/;G000;G0;---9;CEG..9-;AC@-@@BFFF////;/9/;F/-//;/9-;B/-;/9;//-9--9/////;;/;B9BB//BF///:;9/////9;---;/--;@-://:;/
@M05620:37:000000000-D9766:1:1101:22791:7515 1:N:0:23
ACCACACCTTCTACAATGAGCTGCGTGTGGCTCCCGAGGAGCACCCCGTGCTGCTGACCGAGGCCCCCCTGAACCCCAAGGCCAACCGCGAGAAGATGAAGTGGCCCGCTACCTCTTCTGGTGGCCGCCTCCCTCCTTCCTGGCCTCCCGGAGCTGCGCCCTTTCTCACTGGTTCTCTCTTCTGCCGTTTTCCGTAGGACTCTCTTCTCTGACCTGCGTCTCCTTTGGAACTCTGCAGGTTCTAGATCGGA
+
1>1AAA>AFF@BAGG13BFGBGFCEEEFH0GHHGCAEEEAEHHHHGAEE/EAGABGHGCGGGGGCE/EGGGHHHCEGGGEGGHCCFGGGCCGCCHHBGGHGHFF/FGCGGCCHHHHHHHHHHECGGGGGGFHGHHCGHHHGHE.:CHGFB@-9AGGGGGG@@GFFFF/BFFFFFFFFFFFFFFFFF@BFFFFFFFABFEFFFFFFFFFFFFFFFFF-@F@FFFFFFFFBBBFFFFFFFF-BFFFFFFFFF9
@M05620:37:000000000-D9766:1:1101:8629:7532 1:N:0:23
GAGGTTGCTATGGACGAAACTCATAGATTATTGCAACAGTTTCCGATGGACCTGGACAAGTTTCTTGCCTTGCTTAACGAAGCTGAAAAAACTGCCAATTTTCATAAAACTATGCTAGGAGACACCAAAAGAGTAAAAGAGCTGATGAAAAAAGGACAACTAAGTAAGGAATGACCGCATCAGAAAACATATGAACCCAATTGCACGATAATCACCACTTGTACTAGTAAAAGACTTGGCACGTCCAAACG
+
>3AA3BCFB5B5A5AAAA2AGGHHHCGFGD55DD5DCG2DF55522B22A3BBGAG131BDFGDDFG53BDBBDF55BBBFE0BF33B3B/BFGHFGF3BEB4B4444B33BB4BB4403B/?22??E?/B/BB333DGEB2B2B2B3FD@0///00??/1??1?111<1C11111<--.<0<<0//<.00000;0:;..:0:<<G.....009//0.;;;0;C0009;0009;/0990/00.9.;;B/.9
@M05620:37:000000000-D9766:1:1101:19170:7532 1:N:0:23
ACCACACCTTCTACAATGAGCTGCGTGTGGCTCCCGAGGAGCACCCCGTGCTGCTGACCGAGGCCCCCCTGAACCCCAAGGCCAACCGCGAGAAGATGAAGTGGCCCGCTACCTCTTCTGGTGGCCGCCTCCCTCCTTCCTGGCCTCCCGGCGCTGCGCCCTTTCTCCCTGGTTCTCTCTTCTGCCGTTTTCCGTAGGACTCTCTTCTCTGACCTGCGTCTCCTTTGGAACTCTGCAGGTTCTAGATCGGA
+
CCCCCCCCFFFFGGGGGGFGGGHHGFGEHGHHHGGGGGGGGHHHHGGGEGGGHHGHHHHGGGGGGGGGGGGHHHHGGGGHGHHHHGGGGGBDCGHHHHHHHDGHEGF@DGGGHGHHHFHHEGFDFH?DGGDGGHHGHHHHHHFHFHHGGGG-ADDGGGFFFFFFFFF/BFFEBFFFFFFFFFFBFFFDFFFBFFFFFDFFFFFFFFFFFFFFFFFF.:ADDFFFFFFFFBFFFFFFFFFAFFFFF;BBEFA
@M05620:37:000000000-D9766:1:1101:25699:7536 1:N:0:23
ACCACACCTTCTACAATGAGCTGCGGGTGGCTCCCGAGGAGCACCCCGTGCTGCTGACCGAGGCCCCCCTGAACCCCAAGGCCAACAGCGAGAAGATGACAGGTGCGTGGCCCGCTACCTCTTCTGGTGGCCGCCTCCCTCCTTCCTGGCCTCCCGGCGCTGCGCCCTTTCTCACTGGTTCTCTCTTCTGCCGTTTTCCGTAGGACTCTCTTCTCTGCCCTGCGTCTCCTTTGGAACTCTGCAGGTTCTAG
+
AAA1AAAAFFFFGFG13GGAG1BBE00A00FG1BFAEEGCCHFGHGGG?EGGGHFEHHFE/E?EG/EEGEE0G1FFGG/F//FHHG/0B/B//C0?1?111?CGF1<<ACGHHCGGCGHHHHGHGGGDHGHHCCGGCHEGFGGGGGBFGAFFF.CE-@@@@@F?@A=;BB/BF/BF/B;BFFFF/FFFFFFB@FFFEFFBF-B?BFFFFFFFFFFFFFBAFFF@F@FFFFFFFF/BFFFFFFEFFFFFFFB
@M05620:37:000000000-D9766:1:1101:22055:7540 1:N:0:23
ACTGCCACTTCTCAATCGCACAGGTGTGCCCTGCCGTGGCCCCTCCAACCCTCATACCCCGTCCCTCACTTGCTACAAGGAGCACCAACTCCGCCGCTTGGCTGGGACCTATGTGAGTATCCAGCGTAGGAATCTGGGAGTTGGGGAGGAGTGATGAGTTGGGGAAAGACAGTCCTAACCGTGGAGGGTTCTGGTAAATGATGGGGTGAGGAGGGGCTCTTTGGCTCCCACCAGTCCCCCTGTCTGTTCTA
+
>3>>AB@@4BBBBBFGGGGGGG4BB442ADFF22F2B2AA2BEB2AA3B111BB5D533A011B>@B1B55B55DF3331B?1?BF1GEFHH1?>>E>EF?FH///BFEHHH1GFFHBGFHFGGHC?C>?FD1DHHFH0?AFF1D-.--C.CF=0=D<=DDG?-<AEC:CGC;0CFGG/C-;;-;.;-.;9B9BF0B0BCF0C09.;-..AFAA-;9;9FFF//;FBEFFFDE.9BFFEDBAFFF///://
@M05620:37:000000000-D9766:1:1101:16447:7542 1:N:0:23
GCGGCTGCTTTGGAAGCAACTCATAGATTCCTGCCCCAGTTCCCCCTGGCCCTGGAACCGTTTCTTGCCTGGCTTACAGAAGCTGAAACAACTGCCCGCTTCTAGGAAAGGCTCCTAGAAGACTCCAAGGGAGTAAACGAGCTGATGAAACAATGGCAAGTACGTCAGGCATTTCCGCTTTAGCACTCTTGTGGATCCAATTGAACAATTCTCAGCATTTGTACTTGTAACTGACAAGCCAGGGACACAAG
+
11>AA>>>FFB1BFG11AFGBFBFGFGHHBFHHH00B0BBDFHHHGEF/0BBGGAGG1/ABEGGDGFGHHHHHHF1BGH@FGHBB1BGGBFHHF1G//>>?EEH2FGHCGAGFGFHHHHHFBFGBG11BFEHEC0121?/?BCF1FF11?<?/?DGH01FG11<>GFGEHHHHDHGEGCFF0=0=<<GFFHHHGHFGGFGHHHEGHHFBBGFF0FG0;BFGG09CFF0CF9FGFGF0CE./;9.AE--9;-
@M05620:37:000000000-D9766:1:1101:5876:7546 1:N:0:23
ACCACACCTTCTACAATGAGCTGCGTGTGGCTCCCGAGGAGCACCCCGTGCTGCTGACCGAGGCCCCCCTGAACCCCAAGGCCAACCGCGAGAAGATGAAGAGGGGAGCTACCTGTTCTTTCTGCGGCGTGCCTCCTCCCTTGCGTCCGGGCGCTGCGATCTTTCTCCCTGGTTCTCTCTTCTGCCGTTTTCCGTAGGCCTTTGTCCTCTGACCTCCGTCTCGATTGGCACTCTGCAGTCTGTAGGTTGGA
+
AA>>A4>>CFFFFGGGGGG5F5GBFFGAEEGEHFFG2FG2EG2BGFAFAED15AAFGHFEEE0EFEEGGEEB3BEEGEEHGHGHCFGEGCGG//01?1GBB10F///<<F1><11<1111111>F-<<-:-;:0;::/CAF0C/-.;-;99??B-9;==999//;/;9B./.;//99//:999999@..;.B/AB9..:/;/9/;/;/B/B//;9/9..9..///B..9/99;9/;//;/;/999/;/.-;
@M05620:37:000000000-D9766:1:1101:20307:7558 1:N:0:23
GAGGCTGCTTTGGAAGAAACTCATAGATTACTGCAACAGTTCCCCCTGGACCTGGAAAAGTTTCTTGCCTGGCTTACAGAAGCTGAAACAACTGCCCGCTTCTAGGAAAGGCTCCTAGAAGACTCAAAGGGAGTACCCGAGATGATGCCACACTGGCCAGTCCGTCAGGCATTTCCGCTTTAGCACTCTTGTGGATCCAATTGAACAATTCTCAGCATTTGTCCTTGTAACTGACAAGCCAGGGACCAAAG
+
CCCABCFCFFFFGCGGGGGGGGGHGHHHHHHGHHHHFHHGHHHHHGGGHHHHHHHFHHHHHHHHHHHHHHHHHHHHHHHEEGHHHHBFGHHHH3BGEGGGGGHH4BGH31BGHFEF3FG3B?G3F3BFFFEHFEFD4??/>//2BFG22FFF<G22?0<FG1FDGHGGHHEGHGHHGGGGG0GGHHHH0=DDGDHGGHHEGHGHHHHHHHHHHHBH0CHGFG0CBFGBFCFEFBFG0FEFGGGBGGDE.;B
@M05620:37:000000000-D9766:1:1101:24210:7610 1:N:0:23
ACCACACCTTCTACAATGAGCTGCGTGTGGCTCCCGAGGAGCACCCCGTGCTGCTGACCGAGGCCCCCCTGAACCCCAAGGCCAACCGCGAGAAGATGCCCAGGTGAGTGGCCCGCTACCTCTTCTGGTGGCCGCCTCCCTCCTTCCTGGCCTCCCGGAGCTGCGCCCTTTCTCACTGGTTCTCTCTTCTGCCGTTTTCCGTAGGACTCTCTTCTCTGACCTGAGTCTCCTTTGGAACTCTGCAGGTTCTA
+
BCCCCCCCFFFFGGGGGGGGGGHHGGGGHGHHHGGGGGGGGHHHHGGGEGGGGHHHHHHGGGGGGGGGGGGHGHHGGGGHGHHHHGGGGGGGGGHHHHHHHHHGHHHHHHGGHHGGGGGHHHHHHHHHHHGHHGGGGGHGHHGHHGGGGGGGGGGGGG-ABGGGGGFFFFFFFFFFFFFFFFFFFFFFFFFFFFAFFFFFFFFFFFFFFFFFFFFFFFFFFFFFFFFFFFFFFFFFFFFFFFFFFFFFFFB
@M05620:37:000000000-D9766:1:1101:8714:7610 1:N:0:23
ACCACACCTTCTACAATGAGCTGCGTGTGGCTCCCGAGGAGCACCCCGTGCTGCTGACCGAGGCCCCCCTGAACCCCAAGGCCAACCGCGAGAAGATGAAGTGGCCCGCTACCTCTTCTGTTGGCCGCCTCCCTCCTTCCTGGCCTCCCGGCGCTGCGCCCTTTCTCCCTGGTTCTCTCTTCTGCCGTTTTCCGTAGGACTCTCTTCTCTGACCTGCGTCTCCTTTGGAACTCTGCAGGTTCTAGCTCGGA
+
CDCDDDCBFFFFGGGGGGGGGGHHGGGFHGHHHGGGGGGGGHHHHGGGGGGGHHHHHHHGGGGGGGGGGGGHHHHGGGGHGHHHHGGGGGGGGGHHHHHGGFG2FHHGG/<CHHHHHHBG1<FGHH@GFAEHGHHGHHHHHGGH;<GHGF?9CFGGGAFFFFFFFFFFFFFFFFFFHHFFFFFFHFFAFFFFFFF:DF0BFFF0FFFFFFB0BFF/AADFFF0BFFFFFFFFFFHFFF.ABFBFF09;;@?
@M05620:37:000000000-D9766:1:1101:25839:7638 1:N:0:23
ACCACACCTTCTACAATGAGCTGCGTGTGGCTCCCGAGGAGCACCCCGTGCTGCTGACCGAGGCCCCCCTGAACCCCAAGGCCAACCGCGAGAAGATGACCGGAGTGTAGCCCGCTCCCACTTCTGGTGGCCGCCTCCCTCCTTCCTGGCCTCCCGGCGCAGCGCCCTTTCTCCCTTGTTCTCTCTTCTGCCGTTTTCCGTCGGACTCTCTTCTCTGCCCTGCGTATCCTTTGGCACTCTGCAGGATATAG
+
1>1AAAAAFFF1FGGFDGA1BAGBEEGGGCHHHGFAAAE?EHHHHG?E//EFFA1FG0BEGG?E>E/EEG/FGH/??EGEGHHA/<?EG@CCC/FF11FF1/>///??1?1>FACC-<C/<CGHHB0=CCF.::CCGHF/C9F0FFGB/FA0FGGGGGG?---;@@?@FFFFFBFF/9;BBF/BFBFFFFFB@-:FFBFBF-@@@@@/FFFFFF/9/99;/;E@BBFEFFFF9F/:/;/9BF/9A-//;//
@M05620:37:000000000-D9766:1:1101:11740:7647 1:N:0:23
AGTGCCAGCTCTCAATCGCACAGGGGACGGACGGTCTGGCGCCCCCATCTCGGAAGACCACCCGCCCAACCGCCACCCGCTGCCCCGACTCCCCTACGTGGCTTTTTGCTTTGCGAGAATCCAGCGTAGGAATCTGGGAGTTGGGGAGGAGTGAGGAGTTGGGGAAAGACAGTCCTAACCGTGGAGGGTTCTGGTAAATGATGTGGTGAGGAGGGGCTCTTTGGCTCCCACCAGTCCCCCTGTCTGGTCTT
+
BCABBFFFCFFFGGGGGGGGGGH4B22A2222AAAAE3330BE000>2B5BB1>E1132B111////?//?EE/>/0/////?0/?/>>BD2//0/0/00/<0>F<1->G1111-<--<0=GHHGC:;=:C0C0;CFF.9;CBFGG.@@DEFG0;FB.;;;BBFF..9/:BB;B/B9F/A@:;@AEFF;..:B//:FF//9;://;BEB..:.A==A-9FB://9/;EFFF.A9;/;9ED9:FBF/:;;//
@M05620:37:000000000-D9766:1:1101:25846:7655 1:N:0:23
ACCACACCTTCTACAATGAGCTGCGTGTGGCTCCCGAGGAGCACCCCGTGCTGCTGACCGAGGCCCCCCTGAACCCCAAGGCCAACCGCGAGAAGATGACAGGTGAGTGGCCCGCTACCTCTTCTGGTGGCCGCCTCCCTCCTTCCTGGCCTCCCGGAGCTGCGCCCTTTCTCACTGGTTCTCTCTTCTGCCGTTTTCCGTAGGACTCTCTTCTCTGACCTGAGTCTCCTTTGGAACTCTGCAGGTTCTAG
+
AAAAA>AAFFFFGGGGFBFEF1FHEEFG0AFHHGGF0EE?/AFGHGEG/AEFAFGFGHHGEG?EFGGGGGGHHHGGGGGHFHHFHGGGG?CGCGHFHFEHHGEGFDHHHGFGHGGGGGHHHHGHHHFHHGGHGGGGGHGHHGHHHHGGGGGGGGGGG@AGGGFAGG@@FFFFFFFFFBFFFFFFFFFFFFFF@FFFFFFFFFBAFFFFFFFFFFFFFEFFFFF9FFFFFFFFFBFBFFFFFFFFFFFFFFF
@M05620:37:000000000-D9766:1:1101:6151:7659 1:N:0:23
AGTGCCAGCTCTCAATCGCACAGGGGACCCCGGGCCTGGCCCCTCCCTCCCTCCTACCTATGACCTCACCCGCTACCTGGAGGACCAACTCCGCATCTTGGGTGTGACCTATGTGAGTATCCAGCTTAGGAATCTGGGAGTTGGGGAGGAGTGAGGAGTTGGGGAAAGACAGTCCTAACCGTGGAGGGTTCTGGTAAATGATGGGGTGAGGAGGGGCTCTTTGGCTCCCACCAGTCCCCCTGTCTGGTCTA
+
ABABBFFFBFFFGGGGGGGGGGFE2E22EE22AAA2FBA1GF0AAA1BG112212@BG3@BB55B@BB1B1>//EEH3F1BF/?/F/GGF3?////>B4B3///<?3B3FHHH2@22@2@F22<<22@1?FG1GD1FCGGGHHHGGFCCDGHHGFFHACGDGGCEDEHFGHHCFHGGGGG?:CFGGGG.CFGFGFBFGEFFFBFEFFFA9AFFFFFFCFFFFFFFFFFFFF.EAFFFFFFFFFFFF//;;9
@M05620:37:000000000-D9766:1:1101:12347:7695 1:N:0:23
ACCACACCTTCTACAATGAGCTGCGTGTGGCTCCCGAGGAGCACCCCGTGCTGCTGACCGAGGCCCCCCTGAACCCCAAGGCCAACCGCGAGAAGATGCCCAGGTGAGTGGCCCGCTACCTCTTCTGGTGGCCGCCTCCCTCCTTCCTGGCCTCCCGGAGCTGCGCCCTTTCTCACTGGTTCTCTCTTCTGCCGTTTTCCGTAGGACTCTCTTCTCTGACCTGAGTCTCCTTTGGAACTCTGCAGGTTCTA
+
CCCCCCCCFFFFGGGGGGGGGGHHGGGEHGHHHGGGGGGGGHHHHGGGGEGGHHHHHHHGGGGGGGGGGGGHHHHGGGGHGHHHHGGGGGDGGGHHHHHHHHHGHHHHHHGGHHGGGGGHHHHHHHGHHHGHHGGGGGHGHHGHHGGGGGGGGGGGGF-AAGGGGGFFFFFFFFFFFEFFFFFFFFFFFFFFFFDFFFFFFFFFFFFFFFFFFFFFFFFFFFFEFFFFFFFFFFFFFFFFFFFFFFFFFFF
@M05620:37:000000000-D9766:1:1101:23968:7721 1:N:0:23
AGTGCCAGCTCTCAATCGCACAGGTGTGCCCTCCCGTGTCGCCTCCCTCTCTCCTAATCCGTCCCCCCCTTGATCCCAATAGCAACAACGCCTACACGTGTGCTTTACTCCCTCTTCTTGTTAGCGCATTAATCCTTCATGGCCTCACTACGCAGCACCCTTTCTAACAGATTCTCTATTCTGCAGTTTTCCGTAGGACTATCTTCTCTGCACTGCGTCTTCTTTGGTACTCTGCAGTTTCTCGTTCGGAA
+
AA>AAFBFAFFFG1GFDFGCE?00BFBA3AGEAEF0AA0BABBA/B/0A0BGFBBB111D/AAAA/B>>EFGH11B>F00B11BBGF/?/>/0?01<<<?0/12111B111/000112111121@///</11<<1?D?<111001<>.110.<.>-.<.<.CHH00=0/0/0;0;0;G00<;0;C/:0:0;0.;...0///099;0;F09009:/99999.99B///-/:/B///9B/9/:9/------:-
@M05620:37:000000000-D9766:1:1101:9057:7722 1:N:0:23
GAGGCTGCTTTGGAAGAAACTGACAAGCCAGGGACACAAGATCGGAAGAGCACACGTCTGAACTCCAGTCACTTTGGAGAATCTCGTATGCCGTCTTCTGCTTGAAAAAAAAAAAAATGAAATGGAAGAATCACAACTGCGAAGAAGCACGAAGCTGAAACATTTCTTCCTGATTCTCTGTTCTGAAGTAGACCGGTGGCCTCTATTCTCTTCTATGAGGCTAATTGGGAGCTCTGCATGGTGTAGTTAGT
+
A?AB>AFBFDDDGB5BFGGGGFGBFHBBFGGBEFBFGHGHFHBEF?AB2BBBFAFAFBGFBBEGBB3FGBDDD53BCBBGHG@D5BFEG?BF/EEE?BFEBBFB?F@DGF<EEC///02221<11110?0?11?11.101.---<///<<-..<-000000/00:00000;000:0009000;9000;000000---9..:0./;/;B;:;///:B//9/..9/9///9....///:///.//;://////
@M05620:37:000000000-D9766:1:1101:20724:7735 1:N:0:23
ACCACACCTTCTACAATGAGCTGCGTGTGGCTCCCGAGGAGCACCCCGTGCTGCTGACCGAGGCCCCCCTGAACCCCAAGGCCAACCGCGAGAAGATGTCCAGGGGAGCGTCCCCCTCCCTCTTCTGTGGGCCCCCCCACTCCTTTACCTGCTCTCGGAGCTGCGCCCTCTTTCTCTCTGTTTCTCTTTTCTGGTGTTTTCTGTGGGTCTCTTTTCTCACCTGTGTCTCCCCTTTGACTCTGTACGTGCTC
+
>AA1AAAAFFFFGGGFCGG111B1E0ABE?GH1FFEGGG?EFGHHGGGGFGGHGH1GHGGEGGGG/>EEEG0F>EEGG/F//F<CF//>BC</B0FDG22@210//?</<<.-...-<../<C==D000/..;-;--;-9.;/00000000./00=...;@-9/9;-9--9/;F/B//////9BFBF//;///9;9;9--/:///--9;BFF;/;BF///-///;//;F//-;99////;B9///9---;/
@M05620:37:000000000-D9766:1:1101:9490:7736 1:N:0:23
GAGGCTGCTTTGGACGAAACTCATAGATTACTGCAACAGTTTACTCTGGACCTGGAAAAGTTTATTGCTCTGATTAAAGAAGCTGAAATAACTGCCAGATTCTACGAAAGGCTACTAGGAGACTACAAAAGAGTAAAAGAGATGATGAAAAAAGGGCAAGTAAGTCAAGAAAAGGCGCATCAGAAAACGAAAGAATCCAATTGCACAATAATCAGCACTTGAACATATAAAAGACTTGGAACGGACAAAAG
+
>3AA>>CACBB@GB4AAF?EGFGDHCFEGF35DB3BBG2BD5555DDA35BBFG2B332BADF5DBD5555BADD55ADBFF3BB33@5D5BFDFFC31BB4BB41?1?1B1B3B344B@B/?33BBB30B?2B44DDFC2?33B3B??BB?<////?</2@@2@111??<000//<>-.-1><110<-..../<0=<000;:;=G0/00;:0:0:0.0;;0:=00090000;=/0990099...:99/99
@M05620:37:000000000-D9766:1:1101:6695:7736 1:N:0:23
GAGGCTGCTTTGGAAGAAACTCATAGATTACTGCAACAGTTCCCCCTGGACCTGGAAAAGTTTCTTGCCTGGCTTACAGAAGCTGAAACAACTGCCAACGTCCTACACCAGCTCATCCGCAAGTAAACGCGCGTACAAGATCTGATGCGACCATAACACCTCAGTCAACACTTGCAGCTAAGGCACTCATGTGGATCCCATCGACCACTTCTACCCATTTGAACAAGTATCAGCATTTGCACGGATAACAG
+
BBBBBAFAFFFFGCGGGGGGGGGHHHHHHHHHHHHHGFHFGHHHHGGGHHHHHHHFHHFFBFHHHHHHHHHHHGHFHHHFHHHHHHFHHGHHHHHHH311BF??43BB?1??@3FFHB///>/B?FH4?/>/<CCFGFHG2@FFF1??//<<<111<>1.><>FG0D00<.<0<D00<G000/;::CG/<;GHF00;;;;C/./-;9./CF0C00;C/;CF0;F0/;;00;0=BF/9B//B/9--9;;F9/
@M05620:37:000000000-D9766:1:1101:9470:7738 1:N:0:23
GAGGCTGCTTTGGAAGAAACTCCTCGAGAACTGCACCCGGACCCCCTGGCCACCTAACAGTTTCTTGCCTGGCGTCCAGACGCTGGACCCACTGCCAGCTTCTAGGAACGGCTCCTCGACGCCTCCAAGGGAGTCCCCGCGCTGATGCCACCCTGGCCCGTCCGTCAGGCATTTCCGCTTTCGCACTCTTGTGGATCCACTTGAACAATTCTCCGCCTTTGTCCTTGTAACTGACAAGCCCGGGACACCAG
+
AAAAAAFAFFFFGGGGGF1F1BBFA0B00BFGBBFFBFAA/AEG/A//BBFF/00BF0B1DDDF2111B1EFG/BEEEGH//E///000?/?BFGFE1FGGFFBF1FG<//CGGGG0CG@//>0</??1/CGE<FGHH--ACGG.<:C0;C:CHHHH..=AA.;CFGGGGEGGGGGGGGGGFBFF@@;BFFFFF9BFFF/;FFF;/;9FFFFFBBBBFFFFF/9;FF;BFFFF;BFBFEF?@@@??-;:;-
@M05620:37:000000000-D9766:1:1101:25415:7742 1:N:0:23
ACCACACCTTCTACAATGAGCTGCGTGTGGCTCCCGAGGAGCACCCCGTGCTGCTGACCGAGGCCCCCCTGAACCCCAAGGCCAACCGCGAGAAGATGACAGGTGAGTGGCCCGCTACCTCTTCTGGTGGCCGCCTCCCTCCTTCCTGGCCTCCCGGCGCTGCGCCCTTTCTCACTGGTTCTCTCTTCTGCCGTTTTCCGTAGGACTCTCTTCTCTGACCTGCGTCTCCTTTGGAACTCTGCAGGTTCTAG
+
>AAABBBBFFFFGGGGGGGFGFHHGGGGHGHHHGGGGGG?FHFHHGGGGGGGGHHHHHHGEEGGGGGEGGGHHHHGGGGHGHHHHGGGG?@CCGBCFFHH2G/?F?FDGGGHHGGGC<FGHHHHHHHGFGGFGDDGGHGHHGHHHHGFGGGGGGGGGAC?@AFF=DDFFFFFFFFFFFFFFFFFFFFFFFFFFADFFFFFF?9.9;;FFFFFFFFBF/;FFFF@AFF.FF9BFB/9FFEBFFBFF;FFFFF
@M05620:37:000000000-D9766:1:1101:6717:7745 1:N:0:23
GAGGCTGCTTTGGAAGAAACTCATAGATTACTGCAACAGTTCCCCCTGGACCTGGACAAGTTTCTTGCCTGGCTTACAGAAGCTGAAACAACTGCCAGCTTCTAGGAAAGGCTCCTAGAAGACTCCAAGGGAGTAAAAGAGCTGATGAAACAATGGCAAGTAAGTCAGGCATTTCCGCTTTAGCACTCTTGTGGATCCAATTGCACAATTCTCAGCATTTGTACTTGTAACTGACACGCCAGGGACAAAAG
+
BBBBBBFAFFFFGGGGGGEGFGHHHHHHHGHGHHGHFGHFGGGGHGCFFGGHHHFF2BAFDGHHFHHGGH3FHHHEFAFGFGGHHFFGHH1FGHHGG3?BFFFGB@F@GB??F??BFGFEGHHEGB?FFF/FEEHHHHHGG2BGHGGGGHFGH2?FG2F/@@F2FGFFFHGGFFGFCE?CCFF1FH1>>FFGBDG>>GFFFG00DG=<0<0=DD<CF0<GHCCG0C:CG;;0<CG;0;;EC;..;;EAFF/
@M05620:37:000000000-D9766:1:1101:11135:7746 1:N:0:23
ACCACACCTTCTACAATGAGCTGCGTGTGGCTCCCGAGGAGCACCCCGTGCTGCTGACCGAGGCCCCCCTGAACCCCAAGGCCAACCGCGAGAAGATGCCCAGGTGAGTGGCCCGCTACCTCTTCTGGTGGCCGCCTCCCTCCTTCCTGGCCTCCCGGAGCTGCGCCCTTTCTCACTGGTTCTCTCTTCTGCCGTTTTCCGTAGGACTCTCTTCTCTGACCTGAGTCTCCTTTGGAACTCTGCAGGTTCTA
+
ABBBBAABFFFFGGGGGGGFGFHHGGGEGGGHHGGCGGG?GHDHHGGGGGGGHHHHHHHGEGGGGGGGGGGHFHHGGGGEFHHHGGGFGCCCDDFHHBHHHHHGHHHHFHEGHHGGGGGHHHHHHHHGHGFHHGGGGGHGHHGHHGGGGGGGGGGGGG9BFGGGGGFFFFFFFFFFFFFFFFFFFFFFFFFFFFFFFFFFFFFDFFFFFFFFFFFFFFFFFFFFFFFFFFFFFFEFFFFFFFFFFFFFFF/
@M05620:37:000000000-D9766:1:1101:20875:7746 1:N:0:23
GCGGCTGCTTTGGAAGAAACTCATAGATTACTGCAACAGTTCCCCCTGGACCTGGAAAAGTTTCTTGCCTGGCTTACAGAAGCTGAAACAACTGCCAGCTTCTAGGAAAGGCTCCTAGAAGACTCCAAGGGAGTAAAAGAGCTGATGAAACAATGGCAAGTAAGTCAGGCATTTCCGCTTTAGCACTCTTGTGGATCCAATTGAACAATTCTCAGCATTTGTACTTGTAACTGACAAGCCAGGGACAAAAG
+
>11>AADAFFFDCGGG11FGBBA3DGDEF1BGGHF1FFGB2DGGHECF/0GB0FG0BFGGA2BDA1BFFG1ACGCFAGGFG1GHFHGGDG/FGHF0FGEFGHHHGGHHHFAHHHGHFHGHHGFFFHHHHGGHEEFGHHFGHHHHHHHGHHHHHGHHHHFGHHHHHHHGGHHHHHHGGGGGGHHHHHHHHHGHHGHGHHHHHHGHHHHGHHHHGHHHHHHHGHHHHGHCGCGHHHGGGGGAFFFFGGGFFFG
@M05620:37:000000000-D9766:1:1101:10699:7747 1:N:0:23
GAGGCTGCTTTGGAAGAAACTCATAGATTACTGCAACAGTTCCCCCTGGACCTGGAAAAGTTTCTTGCCTGGCTTACAGAAGCTGAAACAACTGCCAGCTTCTAGGAAAGGCTCCTAGAAGACTCCAAGGGAGTAAAAGAGCTGATGAAACAATGGCAAGTAAGTCAGGCATTTCCGCTTTAGCACTCTTGTGGATCCAATTGCACAATTCTCAGCATTTGTACTTGTAACTGACACGCCAGGGACAAAAG
+
A?AAABFBFFFFGFBGGGFGGGHHHFHHHHHGHHGHFHFFGGHHHGEFH2FGHHGHBA2GFHHGHHHBBGDFFGHFBBBGHHFGHFBHBCCHHHHGF31BFBFGBBGDHB11F??FFFBDGGGBFGGHFF>EFGHHHHHGF2BFHFFFHHBFG?FGGGHFGF>2@GDFFCGFDGHF?ECC/?>1FG1>FFGGFGH1>GDBG=<0=G=CD<00==<CHCGHHG0C0CCCHC<0;CG:0;;.99.9:;..C:9
@M05620:37:000000000-D9766:1:1101:5144:7827 1:N:0:23
ACCACACCTTCTACAATGAGCTGCGTGTGGCTCCCGAGGAGCACCCCGTGCTGCTGACCGAGGCCCCCCTGAACCCCAAGGCCAACCGCGCGAAGATGCCCAGGTGAGTGGCCCGCTACCTCTTCTGGGGGCCGCCTCCCTCCTTCCTGGCCTCCCGGGGCTGCGCCCTTTCTCCCTGGGTCTCTCTTTTGCCGTTTTCCGTAGGACTCTCTTCTTTGACCTGGGTCCCCTTTGGAACTCTGCAGGTTCTT
+
BBAABBBAFFFFGGGGGG5BGFHHGGDAAEHHHFFE?FGGGHHHHGG0AAFGHHHFHHGA0E?GGDGGGGEFHHHGGGGHGEGHHGGFGG//BDG/<FBFGFFG1?10?1<AGHC----<<GDGFHFBB-:-A--@.AEEF9ACFEF09:.;BFEF.=;>-;9.9-;B;F/BFB/9./E.B.:/:9/B//;/B@9DFFBF9/.9A///9/9/BFF/9999BFB..;9..:.AF/99F//9///9BF.BB9/
@M05620:37:000000000-D9766:1:1101:21106:7831 1:N:0:23
ACCACACCTTCTACAATGAGCTGCGTGTGGCTCCCGAGGAGCACCCCGTGCTGCTGACCGAGGCCCCCCTGAACCCCAAGGCCAACCGCGAGAAGATGCCCAGGTGAGTGGCCCGCTACCTCTTCTGGTGGCCGCCTCCCTCCTTCCTGGCCTCCCGGCGCTGCGCCCTTTCTCACTGGTTCTCTCTTCTGCCGTTTTCCGTAGGCCTCTCTTCTCTGACCTGCGTCTCCTTTGGAACTCTGCAGGTTCTA
+
ABBBAAABFFFDAGGGGGCGFFHHGBEBAEGCGGFEEEEEDCDCGFFGEEEGHHHHGHHGGCF@FGGCGGGHFHEEFFGEGHHHHAEGFGGGGGHHHHHHHGHGGHHHHGGGHHGGG-AHHHHHHHHHHHGHHGGGGGHGHHGHHGGGGGGGGGGGGGDGGFFFFFFFFFFFFFFFFFFFFFFFFFFFFFFFFFFFFFFFFFADF/9FFFFFFFFFFF/BFFF.@DFFFFFFFFFFFFFFFFFFFFFFFF/
@M05620:37:000000000-D9766:1:1101:18094:7877 1:N:0:23
ACCACACCTTCTACAATGAGCTGCGTGTGGCTCCCGAGGAGCACCCCGTGCTGCTGACCGAGGCCCCCCTGAACCCCAAGGCCAACCGCGAGAAGATGCCCAGGTGAGTGGCCCGCTACCTCTTCTGGTGGCCGCCTCCCTCCTTCCTGGCCTCCCGGAGCTGCGCCCTTTCTCACTGGTTCTCTCTTCTGCCGTTTTCCGTAGGACTCTCTTCTCTGACCTGAGTCTCCTTTGGAACTCTGCAGGTTCTA
+
AAAAAAAAFFFFGGGGFGG1F1GFGEGFHGGHHGGFEGG?EHFHHGGGECFF1GGHHHHGGECEGGGEGGGHHGHGGGGHGHHHHGGGGGGC/CCFHHHHHHGAGHHHHHEGHHGCGGGHHHHHHHHFHHGGHCGGGGHGHHGHHGGGFFFFFGGGGGGGGGGF@GF@@FFFFFFFFFFFFFFFFFFFFFFFE@FFFFFFFFFFFFFFFFFFFFFFFFFFFFFFFFFFFFFFFFFFFFFFFFFFFFFFFFB
@M05620:37:000000000-D9766:1:1101:18076:7882 1:N:0:23
ACCACACCTTCTACAATGAGCTGCGTGTGGCTCCCGAGGAGCACCCCGTGCTGCTGACCGAGGCCCCCCTGAACCCCAAGGCCAACCGCGAGAAGATGCCCAGGTGAGTGGCCCGCTACCTCTTCTGGTGGCCGCCTCCCTCCTTCCTGGCCTCCCGGCGCTGCGCCCTTTCTCACTGGTTCTCTCTTCTGCCGTTTTCCGTAGGACTCTCTTCTCTGACCTGAGTCTCCTTTGGAACTCTGCAGGTTCTA
+
BBBABBBBFFFFGGGGFGGFGDHFGEEBAAGH3FFEDGGGGHHHHGGGEEGGFHGHGHHGGGGGGDGGGGGFHFHGGGGHEEHHHGFEGGD@@FFFDHFHHHHGHHHHHHGGHHGGGGGHHHHHHHHHHHGHHGGGGGHGHHGHHGGGGEFGGGGGBB-BGBBFBBFBBFFFFFFFFFFFFFFFFFFFFFFFFBFBFFFFFFFFFFFFFFFFFFFFFFFFFFFFFFFFFFFFFFFFFFFFFFFFFFFFFFB
@M05620:37:000000000-D9766:1:1101:13233:7884 1:N:0:23
ACCACACCTTCTACAATGAGCTGCGTGTGGCTCCCGAGGAGCACCCCGTGCTGCTGACCGAGGCCCCCCTGAACCCCAAGGCCAACCGCGAGAAGATGCCCAGGTGAGTGGCCCGCTACCTCTTCTGGTGGCCGCCTCCCTCCTTCCTGGCCTCCCGGAGCTGCGCCCTTTCTCACTGGTTCTCTCTTCTGCCGTTTTCCGTAGGACTCTCTTCTCTGACCTGAGTCTCCTTTGGAACTCTGCAGGTTCTA
+
CCCCCCDDFFFFGGGGGGGGGGHHGFGGHGHHHGGGGGGGGHHHHGGGEEGGHHHHHHHGFGGGGGGGGGGGHHHGGGGHGHHHHGGGGGGGGGHHHHHHHHHGHHHHHHGGHHGGGGGHHHHHHHHHHHGHHGGGGGHGHHGHHGGGGGGGGGGGGGFFFGGGGGFFFFFFFFFFFHFFFFFFFFFFFFHFFFAFFFFFFFFFFFFFFFFFHFFFHFFFFFFFFFHHHFFFHHFFFFFFFFFHFFFFFFB
@M05620:37:000000000-D9766:1:1101:10602:7919 1:N:0:23
GAGGCTGCTTTGGAAGAAACTCATAGATTACTGCAACAGTTCCCCCTGGACCTGGAAAAGTTTCTTGCCTGGCTTACAGAAGCTGAAACAACTGCCAGCTTCTAGGAAAGGCTCCTAGAAGACTCCAAGGGAGTAAAAGAGCTGATGAAACAATGGCAAGTAAGTCAGGCATTTCCGCTTTAGCACTCTTGTGGATCCAATTGAACAATTCTCAGCATTTGTACTTGTAACTGACAAGCCAGGGACAAAAG
+
AAAAABFCFFFFGGGGGGBGGGHHHHFHHHGHHHFFFHFGHGGGHGGEGFFHHHGBA3FGBFFEHHGGGGHHHHHEFGHHFHHHHEGHHGEGGHHHH@FGHGHGBBB@GG?GFEFGHG3DFGFFFFGE3//FEFGFHHHGGGF?GGHHHHHHEB?GGGHGHDH@GHH2@CGH1FGHEFGGGGGEFGFG1FDFC?FCHEFGHD00=GDGFGFFGF<0GCGCGCCHH00CG:;0GHGHBGCC;.:;EEGFGGB
@M05620:37:000000000-D9766:1:1101:24534:7935 1:N:0:23
AGTGCCAGCTCTCAATCTGGTCTATGTCCTACGCTTAGGGCGGAACAGCCCGCATACTCACTCCATGCACTCCTACCAGTAGCGCCAGCCGCCGTCTGTGTGATCCAACAATCTAACAGTCAAGCGAAGCAACTCGACAGCTCCGCAGGAGTCAAGAAGATGATAAAAACATGGCCAGTCAGTCAGGCATTTCCGATATAACACTATTAGGAATGGCATTGAACCATGCACAGCACTTGTACTTGTAACTG
+
AAAAAFFFAFFFGGGGGGB11AD1FF3DF33A0A000B10B0////BFGHG/A/?/111D1DEGH11B@B10BF1B>B1B@EG/>>//??/////<0?1>B0122>B11/?1<@2>@11>@<2@1/////10<01>.-.-.<</..-<<CCH/;000///<00<0<;0=.;9:/=/;.00090;;;B/.;0B0B...--/////9/:9//://///-//;///9:9:/9///-;:9/;BB//;9/9:/://
@M05620:37:000000000-D9766:1:1101:6540:7940 1:N:0:23
ACCACACATTCTACAATGCGCTGCGTGCGGCGCACGAGGAGCACCCATCGCTGATGACTGAGGCCCACCCGAACCGGAAGGCCAACCGCGCGGTGTTTTCCATGTTTTCTGGTGGCCTCCTCCCTGTTTGCTGGCCTCCCTGCTATTCGCCCTTTCTTCGTGGTTCTCTCTTCTTCCGTTTTCCGTCGGCCTCTATTCTCTGAACTGCTTCTCCTTTGGACCTTTGCCGGTTCTTGAACTGTCGAGTGCCC
+
AAAAAAA1BDFFGGGFGGGGG0FFGEEB0A/AE/AE/AAA//B0/E>00BE0/?1B2B21B1/??EE??//>/>E//<<BCHHHFA/C/>BC?/>?<0011<F=G110>>111/<<G0<CGHH.C00;</;<CBEHHHHGC0C/0;0;9.;CGGGGC;;.;.;CGGGGF0CFGFBBFF9FFFFF-BF-99A-:F/;B;:FBFF//;/;/9BF;BFFFFF/FFF/;BBB=-@A9B//9/99;;:-;@/;//;
@M05620:37:000000000-D9766:1:1101:13371:7958 1:N:0:23
AGTGCCAGCTCTCAATCGCACACGTCTGACCTCCCGTCACTCCTGAGACTCTCGTATGCCGGCCCCCGCTTGAAACAAATAAACCCCTCTCCCCTGCTTAGCTCTTCCCTCTTTTAGTATCCAGAGTATTCATCTTTACTTTGCGGCGACTTACTGATTTTGGTACAGCCCGTCCTCCCCGCTGTGGGTTCTGTTACATGATTTCTTCCTGAAGGGCTCTTTGTCTCCCACCACTCCCCCGTTCTTGTCTA
+
ABA3AFFFBFFFGGGGGGFAE?4ABABA5DFGHGGGH22B5BF33525FGBGH1AA335DE0A00>00>>>BGGHHFCG34BB3BED//2333?2//3343BE44BB423BC3B33233B3F322/>2222@2@2>2222@>21///----<000000000=-.000:0..;A.A?0/;.--9;./:9...0;0900000///B//9/999//9B...;/;////////9;A../:9AD?-;.;.//////
@M05620:37:000000000-D9766:1:1101:19316:8013 1:N:0:23
GCGGCTGCTTTGGAAGCAACTCATAGATTCCTGCCCCAGTTCCCCCTGGACCTGGAACCGTTTCTTGCCTGGCTTCCAGAAGCTGAAACAACTGCCGGCTTCTATGAAAGGCTCCTAGAAGACTCCAAGGGAGTAAATGAGCTGCTGACACAATGGCAAGTACGTCAGGCATTTCCGCTTTAGCACTCTTGTGGATCCAATTGAACAATTCTCAGCATTTGTACTTGTAACTGACAAGCCAGGGACAAAAG
+
1>>AA>>>FFB@FGGA1BBGFGAGFFGHH3FGHH00F0BBDFGHHGAF/0BBGHAHH1/AEEHHDFFGHHHHHEB0B1@BGGF1FFD1B>>F@FBC/E//>>BG2B2>>GBF>GFH1>FEGHCE1<1BB<CGE<0122>1@F1<1@GF0@GF/11?001??11/><<.FGAGH1<FCEG.E0D0<<C<D0000.:00=GHHH00;C:/:G0FB00F0C0C9;000999C0F900/9C..A/.;..C---A:
@M05620:37:000000000-D9766:1:1101:15955:8013 1:N:0:23
AGTGCCAGCTCTCAATCGCACAGTGTCTGGTCTATCTCCTGCCCTTAGATCGGAAGAGCACACGTCTGAACTCCAGTCACTCCGGAGAATCTCGTATGCCGTCTTCTGCTTGAAAAAAAAAAAAACACACCTCAGACGGATGTACTCTCAAAATTCCACCCACACCTACACTCCATCCCAGAATAGCACATGCACTAACTTCTACGCACCCCTACTCACTTATCACCCCTTACAACCCCAGAGCACCACCG
+
AABABFFFBFFFGDGGGGGCGEHHHHGHFGHGHHHHHGFAFHGHHHHGGFGH2EFEHFHHGGGEBBFFHFFHHBFFFHGHGGGE0?FGGDGEFEFEHEFHGGGHGHHEGGGHHHHFHG/BCC//<//<</.00<111-...-/0=000000<00/0000......./////0:9/09..90./000009/009000;//0000099-.-9.-...///;/B//B//.;-..9///;.....9.//....9.
@M05620:37:000000000-D9766:1:1101:9770:8016 1:N:0:23
AGTGCCCTTAGATCGTCGGACCACTCGTCTCAACTGCAGCCACTCCGGCGAATCTCGTCTGCCGTCTTCTGCTTGCAAAAAAAAAAAAACACTGCCCCTTTTTTTCCCCCTCTTTCGGCTGCAAGACAACAATTCTAAGAAATTGTAACTTTAAATTCACAGCCACGGACAAAAGAGCTACAGAGCACCGATAACAACATGAGTCCGTCTCGCGCCGCTCGTAATCATCTGTCCACTTGAACAGACCCAAG
+
>>A3AFFFFFBDBBG4A2AE2E4A3A2BB22B5FG333B3AGGFHHEEE0E0>EG5F1EGFBG@1>1?BFB44@@13BF11/><///////0<1?0//?<11?/-0110.-<<0=0.--.-./:0//:/:C.0;0:00;:0/00000000009;00900000:../:--9-A.AB..;///;/;://9.----.99;;.//;9/9/.;...;.------9--...:///;//////;B9B/////......
@M05620:37:000000000-D9766:1:1101:11070:8017 1:N:0:23
ACCACACGCTCTACAATGCGCTGCGTGCGGAGCGCGAGGAGCATCCCTTGCTGCTGACCAAGGCCCCCCCCAACCCCAAGGCCAACCGCGCGAAGATGCCCAGGTGAGTGGCCCGCTACCTCTTCTGGTGGCCGCCTCCCTCCTTCCTGGCCTCCCGGTGCTGCACCCTTTCTCCCTGGTTTTCTGTTTTGCCGTTTTCCGTAGGACTCTCTTCTGTGCCCTGGGTCCCCTTTGGCACCCTGCAGGTTCTA
+
A1>1AAA1>A>AGFF13FF0E?EEGEAE0//AA/AA/AAA/BC1BF>F1>1B1@1BBG01>>/?G/E/E///?A/CF/?GFEGHHG/<AC>@@CC.1<<</CCE<GH.00...:::--:/0C00;009CF...---9...;9./0/:/99-;/----9-99/9////--9//9F//-/-//--/9////;-//;A9/-//-;--;/;/////////;B//9FF--;F:A---/:B/9B-9AF--9A-BFF9
@M05620:37:000000000-D9766:1:1101:5571:8025 1:N:0:23
ACCACACCTTCTACAATGAGCTGCGTGTGGCTCCCGAGGAGCACCCCGTGCTGCTGACCGAGGCCCCCCTGAACCCCAAGGCCAACCGCGAGAAGATGACCGGTGAGTGGCCCGCTCCCTCTTCTGGTGGCCGCCTCCCTCCTTCCTGGCCTCCCGGGGCTGCGCCCTTTCTCCCTGGTTCTCTCTTCTGCCGTTTTCCGTAGGACTCTCTTCTCTGTCCTGAGTCTCCTTTGGGACTCTGCAGGTTCTAG
+
DDDDDDDCFFFFGGGGGGFGGGHHGFGAFFHHHGGGDGGGGHHHHGGGGFGGHHHHGHHFGGGGGGGGGGGHGHHGGGGHGHHHHGGGGG>BGGHEHHHH2B?/>/?FGE.FH@DG?AGFHHFHHD00C<::CGCFGGGGGGGG0:00::AFGGGGC-;B;D?@DFFFFFFFF0:BB.:;:BFFFFF0BFF:-;:FFFFAF..90:;FFFFBFFFFF00B0B0BB0BFF0BF0/..:.;BB00BA::0;00
@M05620:37:000000000-D9766:1:1101:27357:8041 1:N:0:23
ACCACACCTTCTACAATGAGCTGCGTGTGGCTCCCGAGGAGCACCCCGTGCTGCTGACCGAGGCCCCCCTGAACCCCAAGGCCAACCGCGAGAAGATGACCAACGGAGTGCCCCCCGACCGCTCCTGTTGCGCGCCGCCCCCCCGTTCGTCCCCCCGCAGCTGCGCCCCTTGTCACTCTGTCTCTCTTTTCCGCTTTTGCCCATTAGTCTCTCCTCTTACCCCAGTCTCCTCTTTAGAACTTGAATGTGTC
+
ABBBBBBBFFFFGGGGGGGGFFHGGEEEHGHHGGGGGGGCFHHHHGGGEGGFHHHHHHHGEEEFFEGFGGGFGGHGGGEGGGHHHGGGGC@C?DGEGG22?2///>/?CG11>F->---<-;@-::C0:00--9AB-A?--;--;...;A9;9A.;@--;@FF/9BDF9.../;//://;;B///;/;/B/99.A9EB/////////9//;F9:BFF///9/.9.;9FF//99BF////;B//////;///
@M05620:37:000000000-D9766:1:1101:5807:8129 1:N:0:23
ACCACACCTTCTACAATGAGCTGCGTGTTGCTCCCGCGGAGCACCCCGTGCTTCTGACCGAGTCCCCCCTGAACCCCAAGGCCAACCGCGAGAAGATGCCCACATGAGAGGCCCCCTCCATCTTCTCGTGGCCGCCTCCCTCCTCCCTCGCCTCCCGCAGCTCCGCCCTCTCTCACTCGTTCTCTCTCCTGCCGCTTTCTGCAGACCTCTCTTCTCTCTCATCAGACTCCTTTGGAACTCTCCAGGTTCTT
+
?A>AA1>AFFFFFGGEGFFAA1ABEFEG0AFHFGGC0AE//A/FHGEEA/E>11@DGGHF>E>F@FEGGGG01B?EGGEEFHHA/FE<CCGG//F1>DG1F1//??1?1?/?/><C-..><GG0<D0..=.-C@C-...;:G.//;.9999-:E9E9:-;-9/9AB-@--;:FF/F//:;-;AFFFF/9B//-;-9AFB/////9--/;BFF/:BFB//9/99/:/BBF/9/;9///;/99/////;/;9/
@M05620:37:000000000-D9766:1:1101:14156:8137 1:N:0:23
GAGGCTGCTTTGGAAGAAACTCATAGATTACTGCAACAGTTCCCCCTGGACCTGGAAAAGTTTCTTGCCTGGCTTACAGAAGCTGAAACAACTGCCAGCTTCTAGGAAAGGCTCCTAGAAGACTCCAAGGGAGTAAAAGAGCTGATGAAACAATGGCAAGTAAGTCAGGCATTTCCGCTTTAGCACTCTTGTGGATCCAATTGAACAATTCTCAGCATTTGTACTTGTAACTGACAAGCCAGGGACAAAAG
+
A?ABBAFBFFFFFFGGGGGGDGHHGHHHFHHHHGHHFGHAFGHFHGGGCGGFHGEGBGBGFHFHDHABGGFHHHHHHFHHHHHHGHHHHHHHHGHFH@BGGHHFFGHHHFFAGCFGGHHFGHH3GHFHHGGHGABFHHHGH0FGFGHHFHDGHGHHHHFFGDGHFHHHBGHFHBH1?ACAC?GFHGFGHHFHHGG>GHDFGHGBDFGCDDDGHDGHHGGHHHFFFHG:GHHHFFHH0;EGFGE?AEEGGGB
@M05620:37:000000000-D9766:1:1101:6601:8139 1:N:0:23
GAGGCTGCTTTGGAAGAAACTCATAGATTACTGCAACAGTTCCCCCTGGACCTGGAAAAGTTTCTTGCCTGGCTTACAGAAGCTGAAACAACTGCCAGCTTCTAGGAAAGCGTCCGAGAAGACTCCAAGGCAGTAAAAGAGCTGACGAAACAATGGCAAGTAACTCAGGCATCTCCGCGGTAGTACTCTTTTCGATCCAATGGCACAATTCTCAGCATTTGTACTGCTAATGGACAAGCCAGTGACAAAAG
+
A3ABBBFBFFFFGGGGGGGGGGHHGHHHHHHGHHHHHGGDFHHHHGGGHHHFHHHHHHHGFGHHHHHHHHHHHHHHHHHEHHHHHHHHHHHHHHHH33B3B33BF@3BF131?EE/?>EAGEHHHH3FG//0/???B??CH??F22??B/B</FHB00??1?G1@1110F.G0111.><-<<.00=0==D0G0;E0=.:0C///::/;00;C0;;CF00CF00;900;09000;F9.;.;;.9;FFF/.9/
@M05620:37:000000000-D9766:1:1101:24362:8144 1:N:0:23
GAGGCTGCTTTGGAAGAAACTCATAAATTAGTGAAACAGGACCCGATGACCATGTCACCGTATCTTGCCTGGCTTCCAGCAGCTGGCACAACTGCCAGCTTCTAGGAAAGGCTCCTAGAAGCCTCCAAGGGAGTCCCCGCGCTGATGCCACCCTGGCCAGTCCGTCAGGCATTTCCGCTTTCGCACTCTTGTGGATCCACTTGAACAATTCTCCGCATTTGTACTTGTAACTGACAAGCCCGGGACAACAG
+
BBBBBAFBFFFFGGGGGGGGGBDBF55DDF4DDB5DFG2A22B222AB53BBAD55ADBFB11ADD55AF3B1BBA3BF3GCGHF21B@2BEF3BF33?FHEHF43FGF1B13B/B3BG333BGG/2BFFGHE?3G2///>CGG/?F1<FGG/GFHH01>FG1>GHDGGHAGHHHHFGGGE;EGGGGHFCG:CDGFFGF/CFFGFGFFGGGGG0CD-9AFGF0C;FFB/BFFF/:FFFFF.@@FFC..9AB
@M05620:37:000000000-D9766:1:1101:26907:8161 1:N:0:23
ACCACACCTTCTACAATGAGCTGCGTGTGGCTCCCGAGGAGCACCCCGTGCTGCTGACCGAGGCCCCCCTGAACCCCAAGGCCAACCGCGAGAAGATGACAGGGGAGGGGCCCGCTACCTCTTCTGGGGGCCGCCTCCCTTCTTCCTGGCCTCCCGGCGCTGCGCCCTTTCTCCCTTGTTCTCTCTTTTGCCGTTTTCCTGAGGAATCTCTTCTCTGTCCTGCGGCTCCTTTGGAACCCTGCAGGTTCTAG
+
BBAABABBFFFFGGGGGGGGGGFFEGGEEEHHGGGGGGGGGHHHHGGGEEEGHHHHHHHGEGFGGEEFGGGHHHHGGGGEAFHHHGG/CB/>/<2FFGBG22?//?<<A-<AD-<-<-<<DGCHFCG/D--999@..;./099C0F009AAF.9E?--99-9.--.9-9B/BFF/.9.BF9B9///;/////9;AFEBF//99;F.;////9/99B///;/9/9--9AEFBB/9//;.;AF.9/..///9/
@M05620:37:000000000-D9766:1:1101:16949:8192 1:N:0:23
GAGGCTGCTTTGGAAGAAACTGATAAGCCAGGGAAAAAAGATCGGATGAGCACGCCTATGAACTTCAGTCACTCCGGAGAATATGGTATACCGTCTACTGCTTGAAAAAAAAAAAGAAGAAGCCAAACACCCAGACAACTAATAAAATACTGACAATAACAAAACTCAGGCAAAGGCAAAAAAATAAAAGAAAAACCCAATACTATCGTTACAATAAACAGAATGAGGATGGTCAATTGTAAAACAAAACC
+
>AAA1A1AFFFDGBAB1A1GGAA3DF111FBAECBE0B0B/AAAE///111B0///B/1BADAB122DD11DDB0/>>>@EGBB2@BB2222>?EC/BBB1BB1>B11FE@ECB@</001001000??00<//.<.00.111<1>110<000</0000<00<...0000//;..//....:.--.00000../9....../;/////---:-////////-/9////////-////;:9/////;------
@M05620:37:000000000-D9766:1:1101:21353:8212 1:N:0:23
ACCACACCTTCTACAATGAGCTGCGTGTGGCTCCCGAGGAGCACCCCGTGCTGCTGACCGAGGCCCCCCTGAACCCCAAGGCCAACCGCGAGAAGATGACCGGTGCGCGGCCCGCTCCCTCTTCTGGTGGCCGCCTCCCTCCTTCCTGGCCTCCCGGCGCTGCGCCCTTTCTCCCTTGTTCTCTCTTCTGCCGTTTTCCGTTGGACTCTCTTCTCTGCCCTGCGTCTCCTTTGGCACTCTGCAGGTTCTAG
+
BBBBBBBBFFFFGGGFGGGGGGHFGFGEGGHGHGGGCEG2EHEEHGGGAEGEFGEGHHGEGGGGGEEGGE1GHHHGGEEHGHHHEGGGGC<CC<GCGFGG2/</>/>-<-<-A-CC;:CGHCCCCG0CGDGFGFCGBEEGBAFGBFBFGGFFFFFFAAAAFFFFFFFDFBFFFFFF/;/;9FFFFFF/BFFFFADFFFFD9/9A/9;FFFFFFFFFF/BAF99@ADABF9B9/;//;.;/B///..;;///
@M05620:37:000000000-D9766:1:1101:11120:8219 1:N:0:23
ACCACACCTTCTACAATGCGCTGCGTTGGGCTCCCGAGGCGCACCCCGTGCTGCTGACCCAGGCCCCCCTGAACCCCAAGGCCAACCGCGCGAAGATGAGGGGGGTGGCTCGCTCCCTCTTCTGGTGGCCGCCTCCCTCCTTCCTGTCCTCCCGGCGCTGCGCCCTTTCTCCCTTGTTCTCTCTTCTGCCGTTTTCCGTCGGAATTTCTTCTCTGCCCTGCGTTTCCGTGTGACCCCGTCCGGTTTTCGAT
+
AAABBAB3CCFFGGGGGGG?EEECEA2A2AFGFBFE22A0AE0AEAE0>>BF5GGGHFG21?1?FEEEEG/G??EEGGGHGHFGHGDCCG/</DG?DGHEH.>-;9BBF.;@BEADEFFFFFFFF9BD..;@BADFFFFFFFFFFF/B/;9FF?B?B-;@DB9;@BFFFFEFFFFE/BBF/;FFFBFF/;@DDFFBBABF?B-.;/;9BFFFFFF/;./;.BD.;;;.;9.:B//.;-;;A-B9:;9/;.9
@M05620:37:000000000-D9766:1:1101:18683:8226 1:N:0:23
ACCACACCTTCTACAATGAGCTGCGTGTGGCTCCCGAGGAGCACCCCGTGCTGCTGACCGAGGCCCCCCTGAACCCCAAGGCCAACCGCGAGAAGATGCCCAGGTGAGTGGCCCGCTACCTCTTCTGGTGGCCGCCTCCCTCCTTCCTGGCCTCCCGGCGCTGCGCCCTTTCTCACTGGTTCTCTCTTCTGCCGTTTTCCGTAGGACTCTCTTCTCTGACCTGAGTCTCCTTTGGAACTCTGCAGGTTCTA
+
CCCCCCBCFFFFGGGGGGGGGGHHGGGEHFHHHGGEGGGGGHHHHGGGGGGGHHHHHHHGGGGGGGGGGGGHHHHGGGGHGHHHGGGGGGGGGGHHHGHFF2G/?GFHF1<<GE->->CHHHHH0GHH0/CGHCFGD:GGHHGFFFBF0/CGGFF.:--ADC;D>-.>9FB/:B//;BBFFF9BFFFFFBFFBBFDBEFBFFFADB::BFFFFFF/:9/;BFF/9:FFBBB9F/99B//;/BB/BAF/9B9
@M05620:37:000000000-D9766:1:1101:17936:8231 1:N:0:23
GAGGCTGCTTTGGAAGAAACTCATAGATTACTGCAACAGTTCCCCCTGGACCTGGAAAAGTTTCTTGCCTGGCTTACAGAAGCTGAAACAACTGCCAGCTTCTAGGAAAGGCTCCTAGAAGACCCCAAGGGAGTACAAGAGCTGATGAAACAATGGCAAGTAAGTCAGGCATTTCCGCTTTAGCACTCTTGTGGATCCAATTGAACAATTCTCAGCATTTGTACTTGTAACTGACAAGCCAGGGACAAAAG
+
CBCCCCFCFFFFGGGGGGGGGGHHHHHHHHHHHHHHFHHGHHHHHGGGHHHHHHHHHHHHGFHHHHHHHHHHHHHHHHHHHHHHHHHHHHHHHGHGHBFGHHHH4BGHHFHHHHGHHGHHGGHHE/?FHGGHGGH3D4FGHHHHHBHB3BG2FH2CGHFFH2@GHHHGHGHHHGHHGGGGA1FHFHHH1GHGHGHFHHHHHHHHHHHHHHHHHFHHHFHHHCFHHFH0GHGHHHHHFFFEGGGGGGGFFGE
@M05620:37:000000000-D9766:1:1101:11821:8233 1:N:0:23
ACCACACCTTCTACAATGAGCTGCGTGTGGCTCCCGAGGAGCACCCCGTGCTGCTGACCGAGGCCCCCCTGAACCCCAAGGCCAACCGCGAGAAGATGCCCAGGTGAGTGGCCCGCTACCTCTTCTGGTGGCCGCCTCCCTCCTTCCTGGCCTCCCGGAGCTGCGCCCTTTCTCACTGGTTCTCTCTTCTGCCGTTTTCCGTAGGACTCTCTTCTCTGACCTGAGTCTCCTTTGGAACTCTGCAGGTTCTA
+
AAAABBBBFFFFGGGGGGGGGFHHGEEGHGHHFFGGGGGEGHHHHGGEEGGGHHHHGHHGEGGGGGGGGGGHHHHGGGGHGEHHHGGCGGGGGGHHHHHHGEHGGHHHHHEEHHGGGCFHHHHHHHHHHGGHHCGGGGHGHHGHHGGGGGFGGGGGGGFGGGGGGGFFFFFFFFFFFFFFFFFFFFFFFFFFFFFFFFFFFFFFFBFFFFFFFFFFFFFFFFFFFFFFFFFFFFFFFFFFFFFFFFFFFFF
@M05620:37:000000000-D9766:1:1101:24719:8233 1:N:0:23
ACCACACCTTCTACAATGAGCTGCGTGTGGCTCCCGAGGAGCACCCCGTGCTGCTGACCGAGGCCCCCCTGAACCCCAAGGCCAACCGCGAGAAGATGCCCAGGTGAGTGGCCCGCAACCTCTTCTGGTGGCAGCCTCCCTCCTTCCTGGCCTCCCGAAGCTGCGCCCTTTATCACTGGTTCTCTCTTCTGCCGTTTTCCGAAGGACTCTCTTCTCTGACCTGAGTCTCCTTTGGAACTCTGCAGGTTCTA
+
ABBAB@BBFFFFGGGGFG5FGFHGGEEAEEHHGGGGGGGCGHHHHGGGEFGGHHHFHHHGGGGGGEGGGGGGHHHGGGDHCFHHEGEEGG@BCDHHGFHHFFHFGBGHHHGGHEGG-->.<GH0<DHE0<<G/<D:CH:.:CAGHH/0</.9CF.9D.-;-;FF@BG--/////:B/F.;/:;F//;99BFFFBFFFE/9A.;@AFFFF/BB/9BFF//BBFBBF///BFBF/99FF/BBFFEBFFFF/B/
@M05620:37:000000000-D9766:1:1101:10400:8244 1:N:0:23
ACCACACCTTCTACAATGAGCTGCGTGTGGCTCCCGCGGAGCACCCCGTGCTGCTGACCGAGGCCCCCCTGAACCCCAAGGCCAACCGCGAGAAGCTGACCGCTGTGAGGCCCGCTCCCTCTCCTCTTGGCCGCCTCCCTCCTTCCTGGCCTCCCGGCGATCCGCCCTCTCTCCCTGGTTCTCTCTCTTGCCGCTTTTCGTAGCACTCTCTTCTCTGCCCTGTGACTCCCTTGGCACTCTGCCGGTTCTCT
+
>A>AA>AAFFFFFGGGDGGGGGHHGGEG42AFFFGA2AEE0E1FGGGEEEEF5GHCFHHG/>/EFFGEGGG23BGEGGDFCHGF/FFCFCGBA/F1<1100/-<>.<1><.<<?=<A::/;C//</00<0/:--?.C.;/C.:0;:;0/..0;9E.--;B-..;A.B-.;/;F/F./.;;/;FFFF//;://--9D./9-..:.///;/BF//BBF//;././;//;9/../.9//;.;B//9-9;;.;//
@M05620:37:000000000-D9766:1:1101:17437:8246 1:N:0:23
ACCACACCTTCTACAATGAGCTGCGTGTGGCTCCCGAGGAGCACCCCGTGCTGCTGACCGAGGCCCCCCTGAACCCCAAGGCCAACCGCGAGAAGATGCCCAGGTGAGTGGCCCGCTACCTCTTCTGGTGGCCGCCTCCCTCCTTCCTGGCCTCCCGGAGCTGCGCCCTTTCTCACTGGTTCTCTCTTCTGCCGTTTTCCGTAGGACTCTCTTCTCTGACCTGAGTCTCCTTTGGAACTCTGCAGGTTCTA
+
CCCCDECDFFFFGGGGGGGGGGHHGGGEEGHHHGGGGGGGGHHHHGGGEGGGHHHHHHHGGGGGGGGGGGGHHHHGGGGHGHHHHGGGGGDGGGHHHHHHHHHGHHHHHHGGHHGGGGGHHHHHHHHHHHGHHGGGGGHGHHGHHGGGGGGGGGGGGG-ADGGGGGFFFFFFFFFFFFFFFFFFHFFHHHHFFFFFFFFFFFFFFFFFFFFFHHHFHFFFFFFBFFFFFFFFHFFFFFFFFHFFFFFFFF<
@M05620:37:000000000-D9766:1:1101:16220:8260 1:N:0:23
GAGGCTGCTTTGGAAGAAACTCATAGATTACTGCAACAGTTCCCCCTGGACCTGGAAAAGTTTCTTGCCTGGCTTACAGAAGCTGAAACAACTGCCAGCTTCTAGGAAAGGCTCCTAGAAGACTACAAGGGAGTAACAGAGCTACTGACACAATGGCCAGTCCGTCAGGCATTTCCGCTTTAGCACTCTTGTGGATCCAATTGAACAATTCTCAGCATTTGTACTTGTAACTGACAAGCCAGGGACCCAAG
+
BBBABBFBFFFFGCBGGGGGGGHHHHHHHGHHHHHHHHHGHHHHHGGGHHHHHHHBGHHHBGHHHHHHHHHHHHHHHGHHHHHHHHHHHHHHHHHHH3BBG3FG4BFGBHGH3FFHFHHGHFH33B3BF/EG<?FHDGB3BG322BFD2F2BFHH2@2<?222/?@D/FF/FF1@FGGCGG11>>G1>FGHGHDHGHHHBGHGHHHHHHHFHH00/0<CGCCCGHHHHHGHGHHGGBFEE/CEDG...AE9
@M05620:37:000000000-D9766:1:1101:20339:8286 1:N:0:23
GAGGCTGCTTTGGAAGAAACTCATAGATTACTGCAACAGTTCCCCCTGGACCTGGAAAAGTTTCTTGCCTGGCTTACAGAAGCTGAAACAACTGCCAGCTTCTAGGAAAGGCTCCTAGAAGACCCCCAGGGAGTAACAGAGCTGCTGACACAATGGCCAGTACGTCAGGCATTTCCGCTTTAGCACTCTTGTGGATCCAATTGAACAATTCTCAGCATTTGTACTTGTAACTGACAAGCCAGGGACACAAG
+
A3AABBFBFFFFGGGGGCGGGGCHGHHHHGHHHHHGFAGFGHHHHGGGHFHHHHHHHFAFFGHHHHHHHHHHHHHFHHHGFFHHHHHGHHHHHHHHF3BGGGEF4GFHGG1FGHGHBDGHHFHG/E/>EE/?EE3B43B2BGG22FGF2BGG/FD2F22?F2<?FGGDFHHEGGGFGGDGG1<FGHBGHHFGBDDHHCHHFHDBCGHFHHGHHBHE00;CGC:CFCH;FBFFFFBFFFG?/C.CGG..9:.
@M05620:37:000000000-D9766:1:1101:22738:8305 1:N:0:23
ACCACACCTTCTACAATGAGCTGCGTGTGGCTCCCGAGGAGCACCCCGTGCTGCTGACCGAGGCCCCCCTGAACCCCAAGGCCAACCGCGAGAAGATGACAGGTGCGTGGCCCGCTACCTCTTCTGGTGGCCGCCTCCCTCCTTCCTGGCCTCCCGGCGCTGCGCCCTTTCTCACTGGTTCTCTCTTCTGCCGTTTTCCGTAGGACTCTCTTCTCTGACCTGCGTCTCCTTTGGCACTCTGCAGGTTCTAG
+
BBBABAAAFFFBFGG4FFGBF5BAEEEGF?GCEGGEEEGCEHHHHGGGA1EFABFFGGHGEG0EFEEGGGGHHFHGGGGECGHGHGGEDCGC@AFB?BGFFHGFG<CCE<CHHCCGCDH0DGHHHDGDHDHH:ADAD.ECGDFFGEF99FFFGGGD?99B-;?-@AB=F/BFFBFFFFFFFBFFFFFFFFBBBADFEBFDFFFFFFFF/B/9BFB/B//;BB99;@FFFFFFF//;/FFF9FBFF.99FFB
@M05620:37:000000000-D9766:1:1101:7859:8315 1:N:0:23
ACCACACCTTCTACAATGAGCTGCGTGTGGCTCCCGAGGAGCACCCCGTGCTGCTGACCGAGGCCCCCCTGAACCCCAAGGCCAACCGCGAGAAGATGACAGGTGAGTGGCCCGCTACCTCTTCTGGTGGCCGCCTCCCTCCTTCCTGGCCTCCCGGCGCTGCGCCCTTTCTCCCTGGTTCTCTCTTCTGCCGTTTTCCGTAGGACTCTCTTCTCTGCCCTGAGTCTCCTTTGGCACTCTGCAGGTTCTAG
+
BBB?AABBFFFFGGGGFGFFGDHHGFGECEGHFFFE?EEGGHHHHGGGDEGGHHEHHHGEEECGGDGGGGGFHFHGGGGHEFHHHGE/DGCCCGHFDHFGGGGGH1GGHGGHHGGG-AGHHHHHHHHHHGHHGGGGGHGHHGHG;CFGGGGGGGGGG-;ABBFBBFBBFFFFF/FFFFFFFFFFFFFFFFFFBDFFFFFFFFFF/;;FFFFFFFFFF/FEFF;BFFFFFFFFFF/BF.BFFF/BFFFFFFF
@M05620:37:000000000-D9766:1:1101:24637:8316 1:N:0:23
ACCACACCTTCTACAATGAGCTGCGTGTGGCTCCCGAGGAGCACCCCGTGCTGCTGACCGAGGCCCCCCTGAACCCCAAGGCCAACCGCGAGAAGATGCCCAGGTGAGTGGCCCGCTACCTCTTCTGGTGGCCGCCTCCCTCCTTCCTGGCCTCCCGGCGCTGCGCCCTTTCTCACTGGTTCTCTCTTCTGCCGTTTTCCGTAGGACTCTCTTCTCTGACCTGAGTCTCCTTTGGAACTCTGCAGGTTCTA
+
CCCCCCCCFFFFGGGGGGGGGGHHGGGGHGHHHGGGGGGGGHHHHGGGGGGGHHHHGHHGGGGGGGGGGGGHHHHGGGGHGHHHHGGGGGGGGGHHHHHHHHGGHHHFHHGGHHFGCGGHHHGHHGHHHHGGHGGGFDHGHHGHHGGGGGGGGGGGGG-:CDFFFFFFFFFFFFFFFFFFFFFFFFBFFFFFFBAFFFFFFFFDFFFFFFFFFFFFFFFFFFFFBFFFFFFFFFFFFFFFFFFFFFFFFFF
@M05620:37:000000000-D9766:1:1101:5027:8332 1:N:0:23
ACCACACGTTCTACAATGCGCTGCGTGCGGCTCGCGAGGAGCACCCCTTGCTGCTGACCGAGGCCCCCCTGAACCCCAAGGCCAACCGCGCGAAGATGCCCAGGTGAGTGGCCCGCTACCTCTTCTGGTGACCGCCTCCCTCCTTCCTGGCCTCCCGGTGCTGCGCCCTTTCTCACTGGTTCTCTCTTCTGCCGTTTTCCGTAGGACTCTCTTCTCTGACCTGAGTCCCCTTTGGAACTCTGCAGGTTCTA
+
BBBBB4A>BCCAFGGGGGC2E2EEFEE22AEEG0AF0EE01GGGHGG11BFGBGCGHHG/>E>EGEEGGEAFGHHGGGDHFEHH/FDGG?<C?<-.=1<G<0CF/CGF0<...CCC--:;CGFHHF000;0;;--AD?A.CBD/BBFGEF9AFF.:;B9--;FFBBD?B99BBF/9B/./9/BBBBF//;9/:@A.9ABFDF?AF/B/B/FFF//////9/;9/.;B/;;9.:9/9BF/BFF/B/F.BFFF
@M05620:37:000000000-D9766:1:1101:18692:8351 1:N:0:23
GAGGCTGCTTTGGAAGAAACTCATAGATTACTGCAACAGTTCCCCCTGGACCTGGAAAAGTTTCTTGCCTGGCTTACAGAAGCTGAAACAACTGCCAGCTTCTAGGAAAGGCTCCTAGAAGACTCCAAGGGAGTAAAAGAGCTGATGAAACAATGGCAAGTAAGACAGGCATTTCCGCTTTAGCACTCTTGTGGATCCAATTGAACAATTCTCAGCATTTGTACTTGTAACTGACAAGCCAGGGACAAAAG
+
AABBBCFCFFFFGGGGGGGGGGGHGHHHHHHHHHHHGHHHHHHHHGGGHHGHHHHHHHHHGHHHHHHHHHHHHHHGHHHHHHHHHHGHHHGHHHHHH3?FGGEH@@BDCC1?GHFHHB3?FHBB?GGHHG?C<EHHGBFFFEHFDFGHHHHFA?FC<2GFGG222<C@/FGGHHHHGADDFHFHHHEGGFFHHFH1<<BCG=<=GFD<GBDGDGCGHCCGHCCGHFHHHCCGGHHF0.:.;9..:EGEFA;
@M05620:37:000000000-D9766:1:1101:10630:8387 1:N:0:23
GAGGCTGCTTTGGAAGAAACTCATAGATTACTGCCACAGTTCCCCCTGGCCCTGGAAAAGTTTCTTGCCTGGCTTACAGAAGCTGAAACAACTGCCCGCTTCTAGGAAAGGCTCCTAGAAGACTCCAAGGGAGTCAACGAGCTGATGAAACACTGGCAAGTAAGTCAGGCATTTCCGCTTTAGCACTCTTGTGGATCCAATTGAACAATTCTCAGCATTTGTACTTGTAACTGACAAGCCAGGGACACAAG
+
A>AABAFBFFFFGGGGCFGGGGGHHGHHBAFGHH44EGGBDGHHHGEF22BBBG2FG32BGGFGDGGFHHHHHHB3FFHGHHHGB3BGHFGHHGHH1?EFEGHHHHHHGHHHHHGHGHHDG3GHHHBGHGGHEE3121//?DGH@GH2FGH<0@GHH?GFH11?GHHHHFGHHHHHEGGGGBGHHHHHHHHHHGHHHHHFGHHHHHHGHHGGH0GH0GHHHH0CGGGGGGGGGGGGGGGG/AFGGGE./;;
@M05620:37:000000000-D9766:1:1101:11267:8414 1:N:0:23
ACCACACCTTCTACAATGAGCTGCGTGTGGCTCCCGAGGAGCACCCCGTGCTGCTGACCGAGGCCCCCCTGAACCCCAAGGCCAACCGCGAGAAGATGCCCAGGTGAGTGGCCCGCTACCTCTTCTGGTGGCCGCCTCCCTCCTTCCTGGCCTCCCGGAGCTGCGCCCTTTCTCACTGGTTCTCTCTTCTGCCGTTTTCCGTAGGACTCTCTTCTCTGACCTGAGTCTCCTTTGGAACTCTGCAGGTTCTA
+
1>AAAAAAFFFFFGGFFFG1D1A1EAAECAGHBGGEGGG?EGHGHGCEAEECGFFGGFFECGGGECEGGGGBHFEEGECEAEGEFG?<CCGCCFGHHHGCCGEE1CGHFHC/0?ACGGGGBFB<DG0G0<<.<@CCAE..C/EGBFFBBF..0.;9A@-;A.BB@--;@B///BFFFFFF/FFFFFBBB/FFE@FFBEBFB99AFFB/:BBBFFFFBBFF/FFFBF//99/B//9/BBF/BFFFFF-BFFF
@M05620:37:000000000-D9766:1:1101:25827:8423 1:N:0:23
AGTGCCAGCTCTCAATCGCACAGTGTCTGGTCTCTCTGCGGCCCTTAGCTCGGAAGATCACACGCCTCAACTCCAATCACTCCGACGAACATCGTATGCCGTCTTTTGCTTGCCCAAAAACCTACCTCATCCACACTCCATCCTTCCACCATCCACAACCTCCCCACACTCACCCTCCATCTTTTATACTCCCTCTCCAGTAGTACTCCACAATCCCCCTTTTCACCCCTGTTAGTACCCTCTCTCTCCCC
+
>A>>>FFFAFFFG1GFDFFAEE0ABDAD1BBD3DFGH1100AEE/AGGDFH/E/CEG1BBEBF/>BB?B@BD1G111BB1BBG//>//>/>1B//BF0BFE<EGG2BFFFF1<FGGA0</A/01<@@11@1<1?1?000111<<110110.110111.<./<.../.<.////;.:;./000000000;00/.///;/0/000;0;00/9//.0:99:C--/;;//;--9-//:////;/9;-///////-
@M05620:37:000000000-D9766:1:1101:14570:8441 1:N:0:23
ACCACACCTTCTACAATGAGCTGCGTGTGGCTCCCGAGGAGCACCCCGTGCTGCTGACCGAGGCCCCCCTGAACCCCAAGGCCAACCGCGAGAAGATGCCCAGGTGAGTGGCCCGCTACCTCTTCTGGTGGCCGCCTCCCTCCTTCCTGGCCTCCCGGCGCTGCGCCCTTTCTCACTGGTTCTCTCTTCTGCCGTTTTCCGTAGGACTCTCTTCTCTGCCCTGAGTCTCCTTTGGAACTCTGCAGGTTCTA
+
AAA?AAAAFFFFGGGGDGFBGBGFGEEECEGHCFGECGGCFHCHHGGGCEGGFHHFHHHG?ECGGCGGGGG>F>GGGG/F//FHHGF@CG///CCH1F1CGFEFHHFGFFFGFHGGCACHGHHHHHHHGCAGCC@CG.;EHHGHFBFFFFEGGFGEBG@@@?;B-@A@;BFFFFFFFFFBBBBFFFBFBBFFF@BFFFFEAB-9-/BBFFFFFFFFFF/;AFFBFFFBFFBFBF//BFFFF/9BFFFFFFB
@M05620:37:000000000-D9766:1:1101:17460:8461 1:N:0:23
GAGGCTGCTTTGGAAGAAACTCATAGATTACTGCAACAGTTCCCCCTGGACCTGGAAAAGTTTCTTGCCTGGCTTACAGAAGCTGAAACAACTGCCCACTTCTAGCAACGGCTAATAGAAGCCTCCCAGGGAGTCCCAACGCTGCTGAAAACCTGGCCAGACAGTCAGGAATTACCGCTTTAGCACTCTTGTGGATCCAATTGAACAATTATCCGACTTTGTCCTTGTAACTGACAAGCCAGGGACAACAG
+
AAABBAFAFFFFGGGGFGGGGGGHHGHHHHHHHHH4GHGFGHHHHGGGHHHHHHHHHHHHHHHHHHHHHHHHHHHHHHHHHHHHHHHHHGHHHHHHG3B?FBGDH3@F1/>>E/3B4FGHF3FHHHFHH/?F/?BFHD2<C</??22@<F2<CGH0<??C0?00??FFB10>111>>@DGCGHHHHHHFHHH0=<;GHGFGGGHHCGGH00<CC..;-9;9;CF0FG;BBFFGGGG0;A.C9.9EFEA...
@M05620:37:000000000-D9766:1:1101:24182:8462 1:N:0:23
AGTGCCAGCTCTCAATCGCACAGGGGACCCAGGGCCTGGCCCCTCCATCCAGAAAACCTATGACCTCACCCGCTACCTGGAGCACCAACTCCGCAGCTTGGCTGGGACCTATGTGAGTATCCAGCGTAGGAATCTGGGAGTTGGGGAGGAGTGAGGAGTTGGGGAAAGACAGTCCTAACCGTGGAGGGTTCTGGTAAATGATGGGGGGAGGAGGGGCTCTTTGGCTCCCACCAGTCCCCCTGTCTGGTCTA
+
AAAABFFC3FFFGGGGGGEGGGHGGEGCEEECF2EGCFFF2FE1EGGEGHCGDGGH3EF3FG5GHHHHH11EFEEEHFGGHGHGHHHHGHFFFGCEEGHG/G3EAEGH/BBG1?22BFGDDFHFHG//<?<1111<F00<?01<CCF@D..0<GG<0<</0/A:EF.:G/:CCC0:0C/.9.9A9.;9EFG0C9F00C99F900..---@;..99=-@.///;//;F.EF.AFAF//B.;B?9B/;/B9:9
@M05620:37:000000000-D9766:1:1101:8778:8481 1:N:0:23
ACCACACCTTCTACAATGAGCTGCGTGTGGCTCCCGAGGAGCACCCCGTGCTGCTGACCGAGGCCCCCCTGAACCCCAAGGCCAACCGTCCATGGTGGCACCGGTCCAACCTGAAAAAAAGTGATTTCAGGCAGGTGCTCCAGGTAATTACACATTACTACCCCACCCACCAACGATCCCTTAAACCCTTACCTCTTGCTCACCTCATTACAGCCAGCAGGACCCCGGTGAGTAGCCCGCAACCTCTTCTG
+
ABCCCCCBFFFFGGGGGGGGGGHHGGGGHGHHHGGGEGGGGHHHHGGGGGGGHHHHHHHGGGGGGGGGGGGHHHHGGGGHGHHHHGGGG///22B22C02FA</CC@F1?<FGC=G1?@DDHHHHHDH0=<CG.-.<C0<00:C00;::G00;CGCH00;FGFGG...9CEAA?.:EGDGB990;:9D.;B9/;F;09B0:F0;0.0;FBBF0;A.;./:..;ADA--;-.:0009;/;C--;./:;0BB0
@M05620:37:000000000-D9766:1:1101:10213:8492 1:N:0:23
AGTGCCAGCTCTCAATCGCACAGTGTCTGGTCTATCTCCTGCCCTTAGATCGGAAGAGCACACGTCTGAACTCCAGTCACTCCGGAGAATCTCGTCTGCCGTCTTCTGCTTGAAAAAAAAACAAACAACCTCAAATATTACCATCCTTCCTATGTCGTCCTATATTTATAGCCATCTGGCCATCCTAAGCGCACGTTGTCTCCCCCCATTCCACCAAGCATGCATCAACCTTGCCATTGTGACCTACACAC
+
AAAABFFFCFFFGGGGGGGCEEFBFGGG5BFGHHHHHGHFFGFGHHFH5DFG2AF2BBGHGGHGAAFFHGGHHBCGHHEDFGFE0B>/FGHDF1?1?1BFEFGHGFH?GFGHGH3BBEEDB///0/0///22@21111111?111011?01=1111<..>.11>11<0000000000000.0/0.000//-----....00;BFDE--/00000...../00009900/./09009000000000;90/0.
@M05620:37:000000000-D9766:1:1101:8766:8495 1:N:0:23
ACCACACCTTCTACAATGAGCTGCGTGTGGCTCCCGAGGAGCACCCCGTGCTGCTGACCGAGGCCCCCCTGAACCCCAAGGCCAACCGTCCATGGTGGCACCGGTCCAACCTGCCACAACGTGATTTCCGGCCGGTGCTCCCGGTCATTACCCATTACTACCCCACCCACCCCCCATCCCTTCCACCCTTCCCTCTTGCTCAGCTAATTCCAGCCCGGAGGCCCCCGGTGAGTGGCCCGCTCCCTCTTCTG
+
CCCCCCCCFFFFGGGGGGFGGGHHGGGFHGHHHGGGGGGGGHHHHGGGGGGGHHHHHHHGGGGGGGGGGGGHHHHGGGGHGHHHHGGGE?D?2BBBFFHHHGGGGBCGDGEHH0?F1FG.->F.FHHH1CDG-CGDGGHHH.CG:99CFB;0C0CFF9;0CFGGDGGD?EGF-DFFFFFFFFBBFFFDEFBFFFFFFFFFFFFFFFFFF0BFFFAFFCFFFAEA@-CD;@AFBFFFFE9>D-AE//BFFFB
@M05620:37:000000000-D9766:1:1101:23549:8538 1:N:0:23
GAGGCTGCTTTGGAAGAAACTCATAGATTACTGCAACAGTTCCCCCTGGACCTGGAAAAGTTTCTTGCCTGGCTTACAGAAGCTGAAACAACTGCCAGCTTCTAGGAAAGGCTCCTAGAAGACTCCAAGGGAGTAAAAGAGCTGATGAAACAATGGCAAGTAAGTCAGGCATTTCCGCTTTAGCACTCTTGTGGATCCAATTGAACAATTCTCAGCATTTGTACTTGTAACTGACAAGCCAGGGACAAAAG
+
A3>ABAFBFFFFGGGGGGGGGGGHGHHHHHHGHHHHGHHFGHHHHGGGGHHHHHHHHH2FFGH5FHHHHHHHHHHHHHHGHHHHHHHHHGHHHHHHGBBBFHFF@BFFHG1GEGGEGFBGGGCGHHFFHE/F<E3?4?F/?2FC2BGFFHHHADBBGFFFGH22FHHD<FGHHHHHACFEFH1GHHHHHHFHBAD1<CGFFDDFGFHCDGFHHGGFHGHHHC0GHFHHGFHGHHHGFG.99=?DEE?AFFC
@M05620:37:000000000-D9766:1:1101:13110:8584 1:N:0:23
GAGGCTGCTTTGGAAGAAACTCATAGATTACTGCAACAGTTCCCCCTGGACCTGGAAAAGTTTCTTGCCTGGCTTACAGAAGCTGAAACAACTGCCAGCTTCTAGGAAAGGCTCCTAGAAGACTCCAAGGGAGTAAAAGAGCTGATGAAACAATGGCAAGTAAGTCAGGCATTTCCGCTTTAGCACTCTTGTGGATCCAATTGAACAATTCTCAGCATTTGTACTTGTAACTGACAAGCCAGGGACAAAAG
+
A?ABAAFBFFFDGFFFFGGGGGHHHHHHHHFFHHFHFHHFGFEGHGGGAGFGHHFGB3BGFGHGHHGFFGFGHHHFFDGHHHGGGFFHGGFEFHHHG3BBFBFGBFFFGB11FB?3@EBBGHFBBFHGFEEGFGGFHHHGHBFGHFFFFHBFH?BFHFFFF>FF@GFGCGFG<1GG?A??F?GGFGBGFFG><AF<FGFGHGD0=GDFBFDGGDDCG;CGHFGHHGEGGCC0CGFC0CE?;.9;AACFFF9
@M05620:37:000000000-D9766:1:1101:21902:8587 1:N:0:23
GAGGCTGCTTTGGAAGAAACTCATAGATTACTGCAACAGTTCCCCCTGGACCTGGAAAAGTTTCTTGCCTGGCTTACAGAAGCTGAAACAACTGCCAGCTTCTAGGAAAGGCTCCTAGAAGACTCCAAGGGAGTAAAAGAGCTGATGAAACAATGGCAAGTAAGTCAGGCATTTCCGCTTTAGCACTCTTGTGGATCCAATTGAACAATTCTCAGCATTTGTACTTGTAACTGACAAGCCAGGGACAAAAG
+
BABBBBFBFFFFGGGGGGCGGGHHHHHHHGHGHGHFFFGGHHGHHGGFHHHHHHHGFHFHHHHHHHHHHHHHHHHHHHHHHHHHHHHHHHHHHHHGGEGHHHHHHHHHHHFHHHGHHHFHGHHFHHHHHGGG???F4BGFHHHHHHHHHHHHHHHHHHGGHHFHHHGHGGHHHHHHCEGGGHHHHHGGHHHFHGHHHHGHHHGHH0=GHHHHHHHCHHHHHHHHHHH;;CCGHHHHFCCEFFGGGGEFFGF
@M05620:37:000000000-D9766:1:1101:4288:8602 1:N:0:23
GAGGCTGCTTTGGAAGAAACTCATAGATTACTGCAACAGTTCCCCCTGGACCTGGAAAAGTTTCTTGCCTGGCTTACAGAAGCTGAAACAACTGCCAGCTTCTAGGAAAGGCTCCTAGAAGACTCCAAGGGAGTAAAAGAGCTGATGAAACAATGGCAAGTAAGTCAGGCATTTCCGCTTTAGCACTCTTGTGGATCCAATTGCACAATTCTCAGCATTTGTACTTGTAACTGACACGCCAGGGACAAAAG
+
1>A1>AFAFFFFFBFGGGFGGGFHHHHGHHHHGGGHFFGFGGHFHGGGHFGHHHH0AFFBBFHHHGHHHHB/BBGGHGFB1FH1FHG1FFFGGHGFF1BBFGFHBFGDG00?FF?FGGGHHFHGHGF>EC/?EEFHFEBFHEHHGHGH1DFHFGFHH0FFG2>@GGHGHH/GHHHHGGCCEBDGHHGGGHGGHGF<FGHHGFD0=G=CDGFHDG=CGCGHHHFGBCGHHFHFHHHB0;AEF@..CA9CFGF
@M05620:37:000000000-D9766:1:1101:13717:8616 1:N:0:23
ACCACACCTTCTACAATGAGCTGCGTGTGGCTCCCGAGGAGCACCCGTTCTGCTTACCGAGGCCCCCCTGAACCCCAAGGCCAACCGCGCGAAGATGCAGTGGCCCGCTACCTCTTCTGGTGGCCGCCTCCCACCTTCCTGGCCTCCCGGAGCTGCGCCCTTTCTCACTGGTTCTCTCTTCTGCCGTTTTCCGTAGGACTCTCTTCTCTGACCTGCGTCTCCTTTGGAACTCTGCAGGTTCTAGTCGGAAG
+
BCCCCCCCFFFFGGGGGGGGGGHHGGGGHGHHHGGGGGGGGHHHHGCF1BFHG55DGHGEFGGGGGGGEFFHHHGGFGGGEGHHGGGGG/>/D/??G2?FHHHGGHFCG-AGHHHHHH1FGGDGHCGGGGHG/GEGHHHHHHHHHFGGGG9@DGFGAGGGGGGFFFFFFFFFFFFFFFFFFFFFFFFFFFFFBFFFFFFBFFFFFFFFFB0FFFF.@DFDFFFFFFFBFFFFFFFFFFFFFFFFFF?C-A9
@M05620:37:000000000-D9766:1:1101:6624:8618 1:N:0:23
AGACCCAGCTCTCCATAGCACAGGTTTGCTCTCTCGTGTCGCCTGCCCCTCTCCTTCCCCGGCCCCCCCTCCAAACCAAGGAAACCCGCTCAACAGGTAACCGGGGGCGTCCCCGGTTCTCCCTCGTCGTGCTCACTTCTTTCTTTCGTGGCTCGCCGTGGTTGCCCTTGATTCCTCCCGTTCGCTTTTTCTGTTGAGTGCTTGGGATCTTCTGGTCTCACCGGCTCCCCCATGTGCCCCTGTCGGTTCTA
+
>>11>>1AFFFFGGF13BB1B1B0A1D0D3BDFABBFB0B0BB//BAAFHEGGHF110AB/?//>EE/>E//BB1?FEFF/0>B0F///>//1B10/B121B///</-----..--::.000/;/-:.;-;..;00;;C09;000;B.9.9-9/-99------;9/B//-//9;////-9-;--;---;/BB//////9/;///:--/-//;/////////------9-:---:;/9:F9--;9--9-99/
@M05620:37:000000000-D9766:1:1101:17677:8634 1:N:0:23
ACCACACCTTCTACAATGAGCTGCGTGTGGCTCCCGAGGAGCACCCCGTGCTGCTGACCGAGGCCCCCCTGAACCCCAAGGCCAACCGCGAGAAGATGAAGTGGCCCGCTACCTCTTCTGGTGGCCGCCTCCCTCCTTCCTGGCCTCCCGGCGCTGCGCCCTTTCTCACTGGTTCTCTCTTCTGCCGTTTTCCGTAGGACTCTCTTCTCTGACCTGCGTCTCCTTTGGAACTCTGCAGGTTCTAGATCGGA
+
BBBBBBBBFFFFGGGGGAGGGGHHG2AAA22BFFGGGGCFDHHHHGEFD1E1FGFFHFCAE@EGCFGGGGGGHHHGGGGFGHHHHGGFCC>DDFHHHHHHHHHHF0?@D/@CHHDHHHHH11>EFH@FDFGHGHHGHHHHHHFHHFGG?DG--AC?EDFFFFFFFFF/FBFFBFFFFFFFFFFFFFFADFFFFFBFDFFFFF/9BFFFFFFFFFFFABFFFFFFFFFFFFFFFFFFEFFFFFFFF/9FEFD
@M05620:37:000000000-D9766:1:1101:21469:8638 1:N:0:23
TCTGCGCCTTTTAAATCGCACACGTCTGACCTCCCGTACCTCCTTAGACTCTCTTACTCCGTCCACTCCTTGAAACAAACAAAAACCACCAATACAACTTTAGGATCCCAGTCCGGCACATCTCCTAGCAGCCTCCCCTTACGTCCCCACACTTCTGACCCCATGGCCCGTCCTTCCGGACTTTCCTATTTCGCCCTCTTGTTGCTCCCCTTTCCCCGTTCTACGCCTTTGTCTTTGAACCTGACTCGACC
+
>>>>>11>>A1B31BBBAFCEG0AF0BF1GGHHHGGG//B2BF01AB11FGFF1DABDDFEAF//B10BFGGGFGHGHH/BB00/BB??//?1111111122>>11BF0>111B////<01<>1B<1111<0?00<//001@?<0/??0<//011111=00..000>/.-@...DDGACC-:00CG00;0;0/.;;;9/90;;.09;9CFGC9F009-9-::;/-----//9//;/://9-;;////--9;
@M05620:37:000000000-D9766:1:1101:17664:8647 1:N:0:23
ACCACACCTTCTACAATGAGCTGCGTGTGGCTCCCGAGGAGCACCCCGTGCTGCTGACCGAGGCCCCCCTGAACCCCAAGGCCAACCGCGAGAAGATGAAGCGGCCCGCTACCTCTTCTGCTGGCCGCCTCCCTCCTTCCTGGCCTCCCGGCGCTGCGCCCTTTCTCCCTTGTTCTCTCTTCTGCCGTTTTCCGTAGGACTCTCTTCTCTGCCCTGCGTCTCCTTTGGAACTCTGCAGGTTCTAGATCGGA
+
CCCCCCCCFFFFGGGGGGGGGGHHGGGE4EHHGGGGGGECEHHHHGGGGGGGHHHHGHGEFFGGGGGGGGGHHHHGGGGHGHHHHGGGCGDGGGHHFHHF22/@//-<<@<@G0GD00<00=00.=-:-;.:C/:E9CFG00/;.CFG?EGA----;@CFF-B9FFFFFF0/0;F;FF0BF000;09DF/A0BAF...0;/;BF0BB090000.0.;-9:.;0:0:0/00;F0BFBF0.;00;0;000...
@M05620:37:000000000-D9766:1:1101:4277:8656 1:N:0:23
GAGGCTGCTTTGGAAGAAACTCATAGATTACTGCAACAGTTCCCCCTGGACCTGGAAAAGTTTCTTGCCTGGCTTACAGAAGCTGAAACAACTGCCATCTTCTAGGAAATTCTCCTAGAAGACTCCAAGGTACTAAAAGAGCTGATGAAACAATGCGAAGTAAGTCAGGCATTTCCGCTTTAGCACTCTTTTCTATCCAATTACACAATTCTCAGCATTTGTACTTTTAACTGACACGCCATTGGCAAAAG
+
BBBBBAFBFFFFGGGGGGGGGGHHHHHHHHFHHHHHFHHHHGHFHGGGHHHHHHGB3FEHGHHHHHGGHHFHHHHHHHHHHHHHGHHHHHHHHGHGH43BBGHHB@33?3B4B@BFGF3BBEFBFGG3B/3?3?BGBHBGB2?FE3BF3B2BF2B2/?//?@H>2@F2<FHH2FGH?/??/?11DG1>>=<GB111<<>GD=0<=D0<<==DG=DCG0=D0;;G:00;;GG0CGC0;;:.9.;;0;9BF99
@M05620:37:000000000-D9766:1:1101:14089:8670 1:N:0:23
ACCACACCTTCTACAATGAGCTGCGTGTGGCTCCCGAGGAGCACCCCGTGCTGCTGACCGAGGCCCCCCTGAACCCCAAGGCCAACCGCGAGAAGATGCAGAGGCGCGTGACCCCCTCTGTCTTCCGCCTGCCTCCTCCCTCCTCCCCCGCCTCCCCGCCCTTCCTCCTTGCTTCCTGGTTCTCTCGTCTTCCGTTTTACTCTCTTCTCTCTCCTCTGTCCTCTTTCGCATTTTGCAGGCTCCAGGTCCGA
+
>>>AAA1AFFF@EGG13FGGGFGHEEGE0AGHHGG?EEGGGHHHGGGGEGGGHHHHGFHGEGGGGGEGGGGHHHHGGGGHGHHHHGGGGGCGGGHHHHB111?F///>--.>G0.-<./00=00=0;....=G0CHH/CFH/.///;..;--.;...;99@@/-//;9-B//;//9///;BFF//;-;-A-;FFF//-/;//////;BFF///;F-/;/;/////;/9---;//;/99--A--;F/;//-;
@M05620:37:000000000-D9766:1:1101:15551:8675 1:N:0:23
GAGGCTGCTTTGGAAGAAACTCATAGATTACTGCAACAGTTCCCCCTGGACCTGGAAAAGTTTCTTGCCTGGCTTACAGAAGCTGAAACAACTGCCAGCTTCTAGGAAAGGCTCCTAGAAGACTCCAAGGGAGTAAAAGAGCTGATGAAACAATGGCAAGTAAGTCAGGCATTTCCGCTTTAGCACTCTTGTGGATCCAATTGAACAATTCTCAGCATTTGTACTTGTAACTGACAAGCCAGGGACAAAAG
+
BBBBBBFBFFFFGGGGCGGGGFHHHHHHHGHGHHGHHHHHHGGHHGEGHGHHHFHFFFHHFHHHHHHFGHHHGHHEGGHHHHHGGFFFGFGGFGHHH3BGGFHH43FGHFAGHHGHHHGHFHGGF3FGGFGHFGHHGHHGHHHGH2FFFHHHHH22@GGFGFFFHHHBG2FGHGHHGGGD/FGHHHHH1>G<FFHBGHGHGHGFHHGHGHHHFHHGHBGGH0CGH0CCHGC0GEBHGGEGFAEGGGGGGGB
@M05620:37:000000000-D9766:1:1101:23255:8743 1:N:0:23
GAGGCTGCTTTGGAAGAAACTCATAGATTACTGCAACAGTTCCCCCTGGACCTGGAAAAGTTTCTTGCCTGGCTTACAGAAGCTGAAACAACTGCCAGCTTCTAGGAAAGGCTCCTAGAAGACTCCAAGGGAGTAAAAGAGCTGATGAAACAATGGCAAGTACGTCAGGCATTTCCGCTTTAGCACTCTTGTGGATCCAATTGAACAATTCTCAGCATTTGTACTTGTAACTGACAAGCCAGGGACAAAAG
+
1>>AAAFAFFFFGGGGGGCGGGGHHGHHHHHHHH1GFCFDGHHHHGGGHCGHHHHHHH0FGHHHHHHHHHHHHHHHHHHHHHHHHHHHH0BGHHHHFGGHGHHHHHHHGHGHHHGHGHHFHFHGHH1FHGGHEE0122B/FHHH1GHFHHGH/GHHHEHGHH2CGHGGGHEHHHHGEGGGGGHHHHHHHHHHHGHHHHHFHHHHHGHHHHHHHHHHGHHHHHFHHHH;CGGHHHHGCAGGFGEGGGA.FGF
@M05620:37:000000000-D9766:1:1101:18224:8747 1:N:0:23
AGTGCCAGCTCTCAATCGCACAGGGGACCCAGGGCCTGGCCCCTCCATCCAGAAAACCTATGACCTCACCCGCTACCTGGAGCACCAACTCCGCAGCTTGGCTGGGACCTATGTGAGTATCCAGCGTAGGAATCTGGGAGTTGGGGAGGAGTGAGGAGTTGGGGAAAGACAGTCCTAACCGTGGAGGGTTCTGGTAAATGATGGGGTGAGGAGGGGCTCTTTGGCTCCCACCAGTCCCCCTGTCTGGTCTA
+
BABBCFFFCFFFGGGFGGGGGGHHGGGGGGHHGGGGGGHHHHGHGGHHHHGHHHGHHGHHHHGHHHHHHHHGGFGGHHHHHHHHHHHHGHHHGGGGGHHHGGFFFGHHGHHHHHHHHHHHHHHHHGFGGGHHHHHHHHGGGHHHGGGFGGGHHHHFHGHHHFGGGGHHHHHHHHHHHHHHGGGGGGGGEGFGGGGGGGGGGFGGGGFFFFFFFFFFFCFFFFFFFFFFFFFFFFFFFFFFFFFFFFFFFFF
@M05620:37:000000000-D9766:1:1101:8896:8747 1:N:0:23
ACCACACCTTCTACAATGAGCTGCGTGTGGCTCCCGAGGAGCACCCCGTGCTGCTGACCGAGGCCCCCCTGAACCCCAAGGCCAACCGCGAGAAGATGCCCAGGTGAGTGGCCCGCTACCTCTTCTGGTGGCCGCCTCCCTCCTTCCTGGCCTCCCGGCGCTGCGCCCTTTCTCACTGGTTCTCTCTTCTGCCGTTTTCCGTAGGACTCTCTTCTCTGACCTGAGTCTCCTTTGGAACTCTGCAGGTTCTA
+
BBBBBBB>FFFFGGGGGG5FGFHHGFGBAAGHHFGE?EGGGHHHHGGFEEGGFHGHHHGEEGCGGGGGGGGHHHHGGGGHGAGHHGGGGG<BDGHFH2?FHHHGHHGHHHGGHHGGGGGHHHHHHHHGHHGHHGGGGGHGHHGHHGGGGGGGGGGGGG-ADFFFFFFFFFFFFFFFFFFFFFFFFFFFFFFFFFFFFFFFFFFFFFFFFFFFFFFFFFBFFFF:BFFFFFFFFFFFFFFFFBFFFFFFFF;
@M05620:37:000000000-D9766:1:1101:11351:8748 1:N:0:23
ACCACACCTTCTACAATGAGCTGCGTGTGGCTCCCGAGGAGCACCCCGTGCTGCTGACCGAGGCCCCCCTGAACCCCAAGGCCAACCGCGAGAAGATGCCCAGGTGAGTGGCCCGCTACCTCTTCTGGTGGCCGCCTCCCTCCTTCCTGGCCTCCCGGCGCTGCGCCCTTTCTCACTGGTTCTCTCTTCTGCCGTTTTCCGTAGGACTCTCTTCTCTGACCTGAGTCTCCTTTGGAACTCTGCAGGTTCTA
+
BBBBBBB>CFCFGGGGGGBBGFHHGEEBAEFFGFFEAEEGEHGHHGGEEEFGFHHHHHHEGCCEGGGGGGGHBGHEGGGHGHHHGGFEBC>CGGHFHGHHHHGGGHHGHHGGHHGGGGGGHHHHHHHGHHFHHGGGGDHGHHGHHGGGGFGGGGGGGG-;BFFFFFFFAFFFFFFFFFFFFEFFFFFFFFFFFFDFFFFFFFFFFFFFFFFFFFFFFFBFFFF;9FF:BFFFFFFFFBFFFFFFFFFF/F9
@M05620:37:000000000-D9766:1:1101:19999:8760 1:N:0:23
GAGGCTGCTTTGGAAGAAACTCATAGATTACTGCAACAGTTCCCCCTGGACCTGGAAAAGTTTCTTGCCTGGCTTACAGAAGCTGAAACAACTGCCAACCTTTATAGAAGGGTCCTTGAAGACCTAAAGGGGCTTACAGAACCTCAGACACCCAAGCCAGGTCATTAAGCAATTTCCGTTTACGAACCCTTGTGATCCAATTTAACAATTTCTACCCATTTGACCTGTAACCTACAAATCCAGGACCAAAA
+
CCCCCBFBFFFFGGGGGGGGGGHHHHHHHHHHHHHHGHHFHHHHHGGGHHHHHHHHHHHHFHHHHHHHHHHHHHHHHHHHHHHHGGHHHHGHHH3F3BB133F@444D33B1?3?3433333?233BB3DE////BBF343?/22?22BF2/?////?20/2?=111=?11=?11@1/1>0.1..>--<.<<0<000=GC0=000C0:0C000<0:.:CH0C:C00/90;0090:000090;9/.;..;..
@M05620:37:000000000-D9766:1:1101:12487:8762 1:N:0:23
GAGGCTGCTTTGGAAGAAACTCATAGATTACTGCAACAGTTCCCCCTGGACCTGGAAAAGTTTCTTGCCTGGCTTACAGAAGCTGAAACAACTGCCAGCTTCTAGGAAAGGCTCCTCGAGGACTCCAAGGGAGTCACAACGCTGCTGCCACCCTGGCAAGTCAGTCAGGTATTTCCGCTTTAGCACTCTTGTGGATCCAATTGAACAATTCTCAGCCTTTGTACTTGTAACTGACAAGCCCGGGACACAAG
+
BBBBBBFBFFFFGGGGGGGGGGHHHGGHHHHHHH4FEGHFGEGHGGEEAAGHHHHHHFEFGHHHGHHHFHHHHHH3GFH5FHHHHBGGHBGHHEHHB313B3B4B33B31CACHE@2?E//>FFGCGHHGGGE?3F332//>CFF2220<@0</2/00??G111?FH101>1>11<<<EG.<GFD00/=0<DGG00GGH0:GCF:CGFHHH0CCHHFCGHFF00;09;CBBFB9CF99AA.-;-A@;..9.
@M05620:37:000000000-D9766:1:1101:12250:8768 1:N:0:23
ACCACACCTTCTACAATGAGCTGCGTGTGGCTCCCGAGGAGCACCCCGTGCTGCTGACCGAGGCCCCCCTGAACCCCAAGGCCAACCGCGAGAAGATGCCCAGGTGAGTGGCCCGCTACCTCTTCTGGTGGCCGCCTCCCTCCTTCCTGGCCTCCCGGAGCTGCGCCCTTTCTCACTGGTTCTCTCTTCTGCCGTTTTCCGTAGGACTCTCTTCTCTGACCTGAGTCTCCTTTGGAACTCTGCAGGTTCTA
+
DCCEDECBFFFFGGGGGGGGGGHHGGGBCEHGHGGGDGFGGHHHHGGGGGGGFHHHHHHGGFCGGGGGGGGHHHHGGGGHGHHHHGGGGGGGGGHHHHGHHHHGHHHHHHGGHHGGGGGHHHHHHHHGHHGHHGGGGGHGHHGHHGGGGGGGGGGGGG-<DGGGGGFFFFFFFFFFFFFFFFFFFFFFFFFFFFFFFFFFFFFDFFFFFFFFHHHFFFFFFFFFFFFFFFFFFFFFFFFFFFFFFFFFFF<
@M05620:37:000000000-D9766:1:1101:21528:8770 1:N:0:23
GAGGCTGCTTTGGAAGAAACTCATAGATTACTGCAACAGTTCCCCCTGGACCTGGAAAAGTTTCTTGCCTGGCTTACAGAAGCTGAAACAACTGCCAGCTTCTAGGAACGGCTCATAGACGACTCAAAGGGAGTACAAGAGCTGATGCCACCATGGCAAGTCAGTCAGGCATTTCCGCTTTCGCACTCTTGTGGATCCAATTGAACAATTCTCAGCATTTGTACTTGTAACTGCCAAGCCAGGGACAACAG
+
CCCCCCFCFFFFGGGGGGGGGGHHHHHHHHHHHHHHHHHHHHHHHGGGHHHHHHHFGHHHGHHHHHHHHHHHHHHHHHHHHHHHHHHHHHHHHHHHH3FBGHHF43BGC1?EFG3F4BF3//>E/3B3G?FHEECGF?F20GHHF2@2=@GHCG22@=2?G1?GHHH1?==GFHHHCGG?.=>EGGGG0=GDGEGHHHB0CHGHFHFHHHHHB0;GH0;CF99FF9FCBFGBF0;FB.EEFGGDGGG.9EB
@M05620:37:000000000-D9766:1:1101:26576:8774 1:N:0:23
ACCACACCTTCTACAATGCGCTGCGTGTGGCTCCCGAGGAGCACCCCGTGCTGCTGACCGAGGCCCCCCTGAACCCCAAGGCCAACCGCGCGAAGATGAAGTGGCCCGCTACCTCTTCTGGTGGCCGCCTCCCTCCTTCCTGGCCTCCCGGCGCTGCGCCCTTTCTCCCTGGTTCTCTCTTCTGCCGTTTTCCGTAGGACTCTCTTCTCTGACCTGCGTCTCCTTTGGAACTCTGCAGGTTCTAGATCGGA
+
CCCCCCBBFFFFGGGGGG4AEGGGGGGEGGHHHBFEEGGCGHHHHGGGGFGGHHHHHHHGGGGGGGGGGGGHHHHGGGGHGHHHHGGGGG<BBFGGHHHHH?FGFHGDDGFGHHHHHDGH0DGDHHGGGGAHGHGGGGGGGGGGGGGGGGG?FFFFFFDD@DFFFFFBFFFFFFFFFFFFFFFFFFFDFFFFFFFAFF/BFBFFFFFFFFFBFFFFFFFFFFFFFFFFFFFFFFFFFFFFFFBFFBFFFF9
@M05620:37:000000000-D9766:1:1101:7900:8786 1:N:0:23
ACCACACCTTCTACAATGAGCTGCGTGTGGCTCCCGAGGAGCACCCCGTGCTGCTGACCGAGGCCCCCCTGAACCCCAAGGCCAACCGCGAGAAGATGCCCAGGTGAGTGGCCCGCTACCTCTTCTGGTGGCCGCCTCCCTCCTTCCTGGCCTCCCGGAGCTGCGCCCTTTCTCACTGGTTCTCTCTTCTGCCGTTTTCCGTAGGACTCTCTTCTCTGACCTGAGTCTCCTTTGGAACTCTGCAGGTTCTA
+
BBBABBBBFFFFGGGGGGG5FGHHGFGEEEAGEFGGGGGGGFHFGGGG1EFFHHHHGHHGGGGGGGGGGGGHHHHGGGFEAGHHHEF/CGDCGGGHHFHHHGHGHHHHHHGGHHGGGGGHHHHHHHHHHHGHHGGGGGHGHHGHHGGGGGGGGGGGGG-ABFGGGGFBBFFFFFFFFFFFFFFFFFFFFFFFFBFFFFFFFFFFFFFFFFFFFFFFFFFFFFFFFFFFFFFFFFFFFFFFFFFFFFFFFF;
@M05620:37:000000000-D9766:1:1101:21527:8788 1:N:0:23
GAGGCTGCTTTGGAAGAAACTCATAGATTACTGCAACAGTTCCCCCTGGACCTGGAAAAGTTTCTTGCCTGGCTTACAGAAGCTGAAACAACTGCCAGCTTCTAGGAAAGGCTCCTAGAAGACTCCAAGGGAGTAAAAGAGCTGATGAAACAATGGCAAGTAAGTCAGGCATTTCCGCTTTAGCACTCTTGTGGATCCAATTGAACAATTCTCAGCATTTGTACTTGTAACTGACAAGCCAGGGACAAAAG
+
AABABBFCFFFFGGGGGGFGGGHHHGHHHGHHHHGCEFHGHHGHHGGGGHHHHHGHGFFHGHHHHHHHHHHHHHHGHHGHHHHHHGGHHHGHHFHFF3?GGGHHFGHFHCFGBFFHFHFGGGGBFHBGGGEGFGCFEHHGHFHHF2GH3BFG/GBHHFHEHG2FHHFFHHHGEFGFEFGGGDGHEDFFHHGFHGHFGHFHHHG0GHHCDDDDGGFHHHGHHH0CHHHHHGGGFHHHGHGGGGEFGEA.=?9
@M05620:37:000000000-D9766:1:1101:18215:8791 1:N:0:23
GAGGCTGCTTTGGAAGAAACTCATAGATTACTGCAACAGTTCCCCCTGGACCTGGAAAAGTTTCTTGCCTGGCTTACAGAAGCTGAAACAACTGCCAGCTTCTAGGAAAGGCTCCTAGAAGACTCCAAGGGAGTAAAAGAGCTGATGAAACAATGGCAAGTAAGTCAGGCATTTCCGCTTTAGCACTCTTGTGGATCCAATTGAACAATTCTCAGCATTTGTACTTGTAACTGACAAGCCAGGGACAAAAG
+
BBBCCCFCFFFFGGGGGGGGGGHHHHHHHHHGHHHHHHHGHHHHHGGGHHHHHHHHHHHHHHHHHHHHHGHHHHHHHHHHHHHHHHHHHHHHHHFHF3B3B3FH4B@GG1BE@1F@343DFEG33BFFBFGC<?BGHF3?2222B2?BGHHHH22B@FG=>>@2>@@2@@F1FH1FAA<CF=11>G10>>1=<>B<1CGHFH0=GC0CDG000=00<0<GCCCHCGB::GF0CCHFH.:;C.CDAEEFF./
@M05620:37:000000000-D9766:1:1101:23784:8804 1:N:0:23
GAGGCTGCTTTGGAAGAAACTCATAGATTACTGCAACAGTTCCCCCTGGACCTGGAAAAGTTTCTTGCCTGGCTTACAGAAGCTGAAACAACTGCCAGCTTCTAGGAAAGGCTCCTAGAAGACTCCAAGGGAGTAAAAGAGCTGATGAAACAATGGCAAGTAAGTCAGGCATTTCCGCTTTAGCACTCTTGTGGATCCAATTGAACAATTCTCAGCATTTGTACTTGTAACTGACAAGCCAGGGACAAAAG
+
BABBABFCFFFFGFFFGFGGGGHHHAFGFF4EG5BGCHBA55D32BEF22F2FHGFEFHHGDGDHHHBAG3FHHFBBFGGHFGHH3DGE?GGHHHGB3?FGB@H@@FGGBB1@1FHGFFHHHHFHH3GFEEFEEEBFBGFGFHHBFGGFGHHHHHHGBGFHGDFFHHHGHFFGGHHCEEEGHHHBGFGBHFBGGH<FHHHHHFHHHHG<FFBGHHHHGHHHHCGHGHGCC=CGHHHCGAEGGEEGGA.CFB
@M05620:37:000000000-D9766:1:1101:15605:8807 1:N:0:23
ACCACACCTTCTACAATGAGCTGCGTGTGGCTCCCGAGGAGCACCCCGTGCTGCTGACCGAGGCCCCCCTGAACCCCAAGGCCAACCGCGAGAAGATGCCCAGGTGAGTGGCCCGCTACCTCTTCTGGTGGCCGCCTCCCTCCTTCCTGGCCTCCCGGCGCTGCGCCCTTTCTCACTGGTTCTCTCTTCTGCCGTTTTCCGTAGGACTCTCTTCTCTGACCTGAGTCTCCTTTGGAACTCTGCAGGTTCTA
+
BBBBBBBBFFFFGGGGFGGGGGHHGEGECEGHHGGGGGGGGHHHHGGGGEGGGHGHHHHFGGCGGGGGGGGGHHHGGGGHGHHHHGGGGGCCGGHHFHHHHHHGHHHHHHGGHHGGGFGHHHHHHHHHHHGHHGGGGGHGHHGHHGGGGGGGGGGGGG-ABFFFFFFFFFFFFFFFFFFFFFFFFFFFFFFFFFDFFFFFFFFFFBFFFFFFFFFFFFFFFFFBFFFFFFFFFFFFFFFFFFFFFFFFFFB
@M05620:37:000000000-D9766:1:1101:9735:8810 1:N:0:23
AGTGCCAGCTCTCAATCGCACAGGGGACCCAGGGCCTGGCCCCTCCATCCAGAAAACCTATGACCTCACCCGCTACCTGGAGCACCAACTCCGCAGCTTGGCTGGGACCTATGTGAGTATCCAGCGTAGGAATCTGGGAGTTGGGGAGGAGTGAGGAGTTGGGGAAAGACAGTCCTAACCGTGGAGGGTTCTGGTAAATGATGGGGTGAGGAGGGGCTCTTTGGCTCCCACCAGTCCCTCTGTCTGGTCTA
+
>AAAAFFFBFFFGGGGGGGGGGHGFG?EGGGH2EGAFGHGHHGHGGHHHGHHHHHHHGHHHHHHHFHHHHHGE@FGHHHHHHHHHHHGGHHHGGGGGHHHGHHGGGHHGHHHHHHGHHHHHHHHHGEGGGHHHGHHHHHGGHHHGGGGGGGHHHHHHGHHHHGGGGHHHHHGGHHHHHGHGCADGGGG9CFFGGFGGGGGGGGGGGFFFFFFFFFFFFFFFFFFFFFFFFFFFFFFFFFBFFFFFBFFFF/
@M05620:37:000000000-D9766:1:1101:13915:8818 1:N:0:23
AGTGCCAGCTCTCAATCGCACAGGGGACCCAGGGCCTGGCCCCTCCATCCAGAAAACCTATGACCTCACCCGCTACCTGGAGCACCAACTCCGCAGCTTGGCTGGGACCTATGAGTATCCAGCGTAGGAATCTGGGAGTTGGGGAGGAGTGAGGAGTTGGGGACAGACAGTCCTAACCGTGGAGGGTTCTGGTAAATGATGGGGTGAGGAGGGGCTCTTTGGCTCCCACCAGTCCCCCTGTCTGGTCTATC
+
BCABCFFFCFFFGGGGGGGGGGHGGGGGGGHHFEGGGGHHHHGHGGHFHHHHHHHHHGHHGFFHHDGHHHHGG>EEHHGHGHHHHHGEGHGGEGGGGHFHGHHGGGHHEHHHH3FHFHHHBBHG?/>BD2@FHHHF=?CGFHGG.>C.>>F0<G0<GFHHGE.-;EGHFHGHFHHHHHGGGG?CEGCFGGGGCBF00CFFGGGF.@EFF0DFACFFFFFFFFFFFFFFFBFFBFFFFFFF0FFFFFFFBF0
@M05620:37:000000000-D9766:1:1101:19748:8841 1:N:0:23
AGTGCCAGCTCTCAATCTCTCCTATCTCCTGCCCTTAGACCGGAAGAGCCCACGTCTGCACTCCAGCCACTCCGGCGAATCTCGCCTGCCGTCCTCTTCTTGAAGAAAAAAAGAGAGTATCCAGCGTAGGAATCTGTGCGTTGGGGCGGAGTGAGGCGTTGGGGCACGCCAGTCCTAACCGTGGAGGGTTCTGGTAAATGATGGGGTGAGGCGGGGCTCTTTGGCTCCCCCCAGTCCCCCTGTCTGGTCTA
+
AAAAAFFFAFFFGGGGGBGE1B1A3BEGHFFGGGFEGGD1BAEAFFHHH0B/A/BG0A1DFAEGGH0BFG1GGG?/E@>/EHGA//?FF0>?>//1B1BFGB2B11B<00>///<0<<2@GFB1?CC?CCDFGFGH111.F<<F--.--;;;.0CC.A.9?A@@?@---9-9BBFFFBFF@FF=-9-99;ABBFBBBB/F/9:BE99;---A@@?;>@A/F////9;9A9A@-BBFFFFF?FFFFFBFFF/
@M05620:37:000000000-D9766:1:1101:14558:8847 1:N:0:23
GAGGCTCTTTGGAAGAAACTCCTAGATTACTGCAACCGTTCCCCCTGGACCTTGAAAAGTTTCTTGCCTGGCTTACAGAAGCTGAAACAACTGCCCGCTTCTCGGAAAGGCTCCTAGAAGACTCCAAGGGAGTAAAAGAGCTGATGAAACAATGGCAAGTAAGTCAGGCATTTCCGCTTTAGCACTCTTGTGGATCCCATTGACCCATTCTCAGCATTTGTACTTGTAACTGACAATCCAGGGACAAAAGA
+
A?ABAABBDFBB45B4AFF5BA44ABAD5FGFBA4FFAABABAFEFFE2FF23BBBB5FFHGFGHH5BFGGBBGB3AFDBB3BBB33FCGF33BB??>EE1B311??EFBFGFFGHFD?BFBBGGFGB?/?/?BBGHBF?F1@@@1FGFGFFFF10CG?1??1@@FG<C??<1<>>>>EFFDD1<<GDGGDGC0<<G/<GH0;0:/:;C0CG<<;C0:CCG<C;;;;0;;00CC0009/;;/..;CFFFB.
@M05620:37:000000000-D9766:1:1101:23213:8857 1:N:0:23
GAGGCTGCTTTGGAAGAAACTCATAGATTACTGCAACAGTTCCCCCTGGACCTGGAAAAGTTTCTTGCCTGGCTTACAGAAGCTGAAACAACTGCCAACTTCTACGAAAGGCTCCTAGAAGACACCAAGGGAGTAAAAGAGCTGATGAAACAATGGCAAGTAAGTCAGGCATTTCCGCTTTAGCACTCTTGTGGATCCAATTGAACAATTCTCAGCATTTGTACTTGTAACTGACAAGCCAGGGACAAAAG
+
BABBBBFBFFFFGGGGGG4FFGHHDG5BBGHHDGHBCGHBAD53BEAAA2FFGGHGBBGEBFGHHFHFGHHHFGHHHHHHHHCGHEBGGGGHHHHHH3?BFBFH4??GE11?GFFHFHFGHFG30?/GE?/?EGFG4BFF0?1C1BFHHHGHHFF1@FC/1@21@GFFCCGG11FB?AC.>F1DFGF01FDDGGG=GHFHH=<0DCF<D0;:CCGCGCCGHG0GHFHHGG0CCFGG9.9CC;;.EC..9;/
@M05620:37:000000000-D9766:1:1101:24073:8869 1:N:0:23
ACCACACCTTCTACAATGAGCTGCGTGTGGCTCCCGAGGAGCACCCCGTGCTGCTGACCGAGGCCCCCCTGAACCCCAAGGCCAACCGCGAGAAGATTCCCAGGTGAGTGGCCCGCTACCTCTTCTGGTGGCCGCCTCCCTCCTTCCTGGCCTCCCGGAGCTGCGCCCTTTCTCACTGGTTCTCTCTTCTGCCGTTTTCCGTAGGACTCTCTTCTCTGACCTGAGTCTCCTTTGGAACTCTGCAGGTTCTA
+
AAA1AAAAFFFFGGGG3GG1G1GFE0ABE0FG1FFAEEGGGHHHHGGGCEGGHHG1GHHGEGGGG/EEGGGFHCHGGGCH/<GHHGA<B@C<<CFGDHBFHHHGFGGHFHGGHHGGGCGHHHBHHHHFDGCHHGGGGGCGHHGHHHFGGGGGG.EGG@-AAGFG-@F@-;FFFF/FBFFFFFFFFFFFFFFFF@FFFFFFFF?9ABFFF/9;/BFFFF/BFFFBFFFFFFFFFFFBFF//;F/BFAAFFFF
@M05620:37:000000000-D9766:1:1101:11789:8874 1:N:0:23
GAGGCTGCTTTGGAAGAAACTCATAGATTACTGCAACAGTTCCCCCTGGACCTGGAAAAGTTTCTTGCCTGGCTTACAGAAGCTGAAACAACTGCCAGCTTCTAGGAAAGGCTCCTAGAAGACTCCAAGGGAGTAAAAGAGCTGATGAAACAATGGCAAGTAAGTCAGGCATTTCCGCTTTAGCACTCTTGTGGATCCAATTGCACAATTCTCAGCATTTGTACTTGTAACTGACAAGCCAGGGACAAAAG
+
A?AB>AFBFBB4G4BFCGCGGGFHHCGHHHBEGH4FFFGHHADBFEA2CFFGHGFF332GBGHDFGGBBBFGEGH335BGHHBGHB3GBFAHHHHGH@1BFBFGD3B@FB1?F1?BFDBBGHGB3BGG?//?EEFGHHHGF2BBGBFFGHBFGBDF@@GFFFG2@F2>C<FG1<1F?EAAF?F>DF1>F11>1.F<>GDFH0<0=D=C<00=DD=CC0<<C;;GH;CGC000CCF=;:..;.9.C:AAFFB
@M05620:37:000000000-D9766:1:1101:24213:8890 1:N:0:23
ACCACACCTTCTACAATGAGCTGCGTGTGGCTCCCGAGGAGCACCCCGTGCTGCTGACCGAGGCCCCCCTGAACCCCAAGGCCAACCGCGAGAAGATGAAGAGGCCCGCTACCTCTTCTGGTGGCCGCCTCCCTCCTTCCTGGCCTCCCGGCGCTGCGCCCTTTCTCCCTGGTTCTCTCTTCTGCCGTTTTCCGTAGGACTCTCTTCTCTGACCTGCGTCTCCTTTGGAACTCTGCAGGTTCTAGATCGGA
+
CCCCCCCAFFFFGGGGGGAGGGHHGGGBCFHHHGGFDEFGDHHHHGGGGGGGGHHHHHHEGFFGGGGGGGGHGHHGGGGHGHHHHGGGFG/>DGHEGHHHH2?F???AFGGGHHHHHGHH1>CDGFGGGECGGGHGHHHHHHHHHGGGGGGGGFGGGFFFFFFFFFFFFFFFFFFFFFFFFFFFFFFDFFFFFFFADF0BFBFFFFFFFFFBFFFFFFFFFFBFFFFFBFFFFFFFFFFFFFFFF;BBEFA
@M05620:37:000000000-D9766:1:1101:16605:8893 1:N:0:23
AGTGCCAGCTCTCAATCGCACACGTCTGACATCCCGTCAGTCTGGTCTATCTCCTGCCCTTAGATCGGAAGAGCACACGTCTGAACTCCAGTCACTCCGGAGAATCTCGTATGCCGTCTTCTGCTTGAAAAACACCCCAACACCAGTAACTCCGCAGAATCTCATATGCCGCCGGCTGAATGAAAAAAAAAATAACCCATGACAAAATTAACAATAAGAAACACAGAGGGAGTAGAAATAAAATATCGAAC
+
BCABCFFFDFFFGGGGGGGGGGAEGHGFH5FGHH2EFE2EDFGHFGGHHHHHHHHHHHHHHHHHDDABEFEHHHHHHHGHHHGHHHHHH3BFGHGHHHGG1E/GHHHHHGGHHHHEE@HGHFHHGHHG2?3FAG0///??<////?=111111?/<--<111<11<<1>1<-------.000;:0;.--:--.0000../90000/.0000000000000///...0/....9/0000:00:0;000../.
@M05620:37:000000000-D9766:1:1101:4549:8895 1:N:0:23
ACCACACCTTCTACAATGCGCTGCGTGTGGCTCCCGAGGAGCACCCCGTGCTGCTGACCGAGGCCCCCCTGAACCCCAAGGCCAACCGCGCGAAGATGACCGGTGAGTGGCCCGCTCGCTCTTCTGGTGGCCGCCTCCCTCCTTGCTGGCCTCCCGGTGCTGCGCCCTTTCTCCCTGGTTCTCTCTTGTGCCGTTTTCCGTAGGGATCTCTTCTCTGTCCTGAGTCTCCATTGGCACCCTGCCGGTTCTAG
+
AAAAAAA1BFFFGGGGGG1AFGGGGFFBAEHHHAFF/EGGGHHHHGGEEEFGHHGHHHHEECEGGGGGGGGHHHHGGGGHGHHHHGGGGG/>CGG/FGGHBCC>C.>>FGEHEC-A--;CGHHHHHHHHGFHGGGGBFGGGGG00;;9/9;CFFFF@-;-9B;;@F@@FFFFF9BF/EBB/;BFFFF/;BFF@;BFFFFFF-;--/9;FFFFFF/;B/9:/B/-:/:FF/;;FF/;F9;9B-:;?@F;B//
@M05620:37:000000000-D9766:1:1101:13567:8933 1:N:0:23
AGTGCCAGCTCTCAATCTGGTCTATCTCCTGCCCTTCGATCGGAAGAGCCCACGTCTGCACTCCAGTCACTCCGGAGAATCTCGTCTGCCGCATTCTGCTTGAACCAAAAACACCGGAACTTCTCCTCCTCGCCTCCCCTTGAATCCCCGCCCTGATGCTCCCCAGGCACGTCCTTCCGGCCTTTCCACTTTCGCACTCTTGTGGATCCCATTGCCCTCTTCTCCGCCTCTGTCATGGTACATGACCCGCC
+
>>AABDBCAFBFFFGGGDG5AB55655BB544BBF44BADB2AAFA2GF2BFF0GG2F5DAFFGGFDFGFFDFEF1>E135BFF?11?BFE//11BB4@BF?0F3/??//?//0/>/</>233B?3F222@<//?CE//00011111?>@-->-./=<000<C./<..::.:.:.0;/.@B?.9C9F0:;00;.;.-;/0099C.0/;;.////;9;/../;9//.:9?.:/99//9///9/9B/B/.;;9
@M05620:37:000000000-D9766:1:1101:27134:8934 1:N:0:23
ACCACACCTTCTACAATGCGCTGCGTGGGGCTCCCGAGGAGCACCCCGTGCTGCTGACCGAGGCCCCCCTGAACCCCAAGGCCAACCGCGCGACGATGAAGTGGCCCGCGACCTCTTCTGGTGGCCGCCTCCCTCCTTCCTGGCCTCCCGGAGCTGCGCCCTTTCTCACTGGTTCTCTCTTCTGCCGTTTTCCGTAGGACTCTCTTTTATCTGCGTAGCCTCTTTTACTCCGCTGGGTCTGGTTCAGCAGA
+
BBBBBBBAFFFFGGGGGG4EEGGGGEG2AEEGHFFFGGGGGGAGHGGAEEGGHHHHGHHEEGFGGGGGGGGHHHHGGGGHGHHHHGGGGG/BD//<<><DGGH1.0GCG-ACGACG00<::;FEFABFADFEFGGG/09C009;F/FAEA-;DFF//BF.;9;BBFFFF;BFFFFFFFFFF/FFBFD;AFFFFDFF9A9/:FFFF//////9//;9.-.:B9/////////.;.9-.:.;//9////9/;9
@M05620:37:000000000-D9766:1:1101:13513:8954 1:N:0:23
GAGGCTGCTTTGGAAGAAACTCATAGATTACTGCACCAGTTCCCCCTGGACCTGGAAAAGTTTCTTGCCTGGCTTACAGAAGCTGAAACAACTGCCAGCTTCTAGGAAAGGCTCCTAGAAGACTCCAAGGGAGTAAAAGAGCTGATGAAACAATGGCAAGTAAGTCAGGCATTTCCGCTTTAGCACTCTTGTGGATCCAATTGAACAATTCTCAGCATTTGTACTTGTAACTGACAAGCCAGGGACACAAG
+
>>>A>4CBFFFFG4B44BGFAFAFFAGFG5FFGGG4BAGGHHFHHGGGHBGHGGHHEFFHHHHHFFFFGHHFFHFEGGBAGGBCGF3GB3BFGGGG3B?BGGHHGGFHHF1FGFFGHHGGHHHFFHFHGEEGEEGHHFFGHBGH1DFHHGFGHFFFGHHGHHDBGHDBGCGGHDGGCDDDGHHGDF1GGGBDGGH>FGDHHFD0DHBCDB0<GGHHHGGHHG0CGHHHHHF0CGHH;GACFFEDEEA.=C9
@M05620:37:000000000-D9766:1:1101:8580:8975 1:N:0:23
GAGGCTGCTTTGGAAGAAACTCATAGATTACTGCAACAGTTCACCCTGGACCTGGAAAAGTTTCTTGCCTGGCTTACAGAAGCTGAAACAACTGCCAATGGGCTGCTACCCGTAAGACTAGGCACCTGAAAGATCCCAAAGGAGGAGAAGAGCGAATGAAACAATAGAGACAAAGTCAAGCATGGAGGCTTTAGCACTATTATGGCTCGAAGTGAACAATTCTCACAATTAGTACTTGTAACTGACAAGCC
+
>1AA11B>BBBDG1AB1EFEFEDF3EDFFFBDDB11BAG1FF21BGFGCCBEGBFEBA0GFHHHHFGBBF1A0BBB1BBBFBBBFB1@B>??1FDFGGHH@00B/B11@B0////0111>BB010?000<<1B11B0<000BB//?//BB1@@<///11?1?CA111?1<000001>111>0=1010><<CB000000000000/.:0-:/..::00</;;0CC00000;0;0;0CFF00;;009;00...
@M05620:37:000000000-D9766:1:1101:10897:8977 1:N:0:23
ACCACACCTTCTACAATGAGCTGCGTGTGGCTCCCGAGGAGCACCCCGTGCTGCTGACCGAGGCCCCCCTGAACCCCAAGGCCAACCGCGAGAAGATGCCCAGGTGAGTGGCCCGCTACCTCTTCTGGTGGCCGCCTCCCTCCTTCCTGGCCTCCCGGCGCTGCGCCCTTTCTCACTGGTTCTCTCTTCTGCCGTTTTCCGTAGGACTCTCTTCTCTGACCTGAGTCTCCTTTGGAACTCTGCAGGTTCTA
+
ABABBAABFFFFGFGFGGGGGGHHGFGBFEGGHGFEFGGFGHHHHGGFGGGGHHHGHHHEGGGGGGGGGGGGHHHGGGGHGGHHGFFGGG<BDGHHHHHHHHHFHHGGDGGGHHFGGGGHHHHHHBFHHHGHHGGGGDGGHHGHHGGGFFGGGGEGDA-:BFADBFF==FFFFFFFFEFFFBFFFFFFFFFFFFFFFFFFFFFFFFFFFBFBFFFFFFEFFFF/BFFBFFFFFFFEF/:FFFFFFF./BF9
@M05620:37:000000000-D9766:1:1101:6384:9003 1:N:0:23
ACCACACCTTCTACAATGAGCTGCGTGTGGCTCCCGAGGAGCACCCCGCGCTGCTGACCGAGGCCCCCCTGAACCCCAAGGCCAACCGCGAGAAGATGCCCAGGTGAGTGGCCCGCTACCTCTTCTGGTGGCCGCCTCCCTCCTTCCTGGCCTCCCGGAGCCGCGCCCTTTCTCACTGGTTCTCTCTTCTGCCGTTTTCCGTAGGACTCTCTTCTGTGCCCTGAGTCCCCTTTGGAACTCTGCAGGTTCTA
+
>1>AAA1A>FFFFGGCFGE1FAFCEBEA0ECFHFGE?EG??GH0GGEG/AAE??1FFG0E>ECGGEEEG/?CGHAGG?CHGGHGEGGGGGB@<AFCBB1?CG/?>GGA<1A.><-AC--/<DBGH0CBCHCH.---;.;EFB./;CFFGG.ACGEEB@-99-9--@@--/9BFF///B99;9B//BF/:FB/9@AA9A/B-B--9;9/99BBFB//9:/99BF--BB/;A--9FFFFF/FFFEBFFAFFF9
@M05620:37:000000000-D9766:1:1101:5627:9010 1:N:0:23
ACCACACCTTCTACAATGAGCTGCGTGTGGCTCCCGAGGAGCACCCCGTGCTGCTGACCGAGGCCCCCCTGAACCCCAAGGCCAACCGCGAGAAGATGCCCAGGTGAGTGGCCCGCTACCTCTTCTGGTGGCCGCCTCCCTCCTTCCTGGCCTCCCGGAGCTGCGCCCTTTCTCACTGGTTCTCTCTTCTGCCGTTTTCCGTAGGACTCTCTTCTCTGACCTGAGTCTCCTTTGGAACTCTGCAGGTTCTA
+
CCCDDDDDFFFFGGGGGGGGGGHHGGGEHGHHHGGGGGGGGHHHHGGGGGGGHHHHHHHFGGGGGGGGGGGHHHHGGGGHGHHHHGGGGGGGGGHHHHHHHHHGHHHHHGGGHHGGGFGHHHHHHHHHHHFGHGGGGGHGHHGHHGGGGGGGGGGGGGGGGGGGGGFFFFFFFFHHHFFFFFFHHFFFFHHHFDDFFFFFFFFFFFFFFFFFHFFFHFFHFHFFFHHHHFFFFFFFFFFFFHFFFFFFFFF
@M05620:37:000000000-D9766:1:1101:25851:9018 1:N:0:23
ACCACACCTTCTACAATGAGCTGCGTGTGGCTCCCGAGGAGCACCCCGTGCTGCTGACCGAGGCCCCCCTGAACCCCAAGGCCAACCGCGCGAAGATGACCGGTGCGTGGCCCGCTCACTCTTCTGGTGGCCGCCTCCCTCCTTCCTGGCCTCCCGGCGCTGCGCCCTTTCTCCCTTGTTCTCTCTTCTGCCGTTTTCCGTTGGAATCTCTTCTCTGCCCTGCGTCTCCCTTGGTACCCTGCCGGTTCTAG
+
A>AAAABAFFCFGGGBFG5BFFHGE2AAAEGHF2FAEEEGEFHFEGG0EAEFFHHFHHFE@GGGGDGGGEF1GFGGGGCHCAHHHG?EDC<<@DCDGD1?</<<<<->>A@GH---<<<CGGGB0;GGHGCGGGGGDEG9/C9F0=;;B.9CAAEG@---;9.9-9@@B/9B/9/F/:99/;;FBBF/:9B9BAFFFFFFB/9A///9;BFFFF99B//9/.:9:-.9F/;9.B/;;/:/B..9@-D.///
@M05620:37:000000000-D9766:1:1101:11917:9022 1:N:0:23
ACCACACCTTCTACAATGAGCTGCGTGTGGCTCCCGAGGAGCACCCCGTGCTGCTGACCGAGGCCCCCCTGAACCCCAAGGCCAACCGCGAGAAGATGCCCAGGTGAGTGGCCAGCTACCTCTTCTGGTGGCCGCCTCCCTCCTTCCTGGCCTCCCGGCGCTCCGCCCTTTCTCACTGGTTCTCTCTTCTGCCGTTTTCCGTAGGACTCTCTTCTCTGACCTGAGTCTCCTTTGGAACTCTGCAGGTTATA
+
DDDDCCCCFFFFGGGGGGGGGGHHGGGGHGHHHGGGGGGGGHHHHGGGFGGGHHHGGHHGGGGGGGGGGGGHHHHGGGGHGHHHHGGGGGGGGGHHHHHHGEAFHFFFH1?FF1/>F<CH1<1FGDGE1F.FHGGGGDHEHHGHHHHGBCFFHF.CD?--;-.CA.AFAFFFF00;00BBBFFF0:B0BBBFFC.:BE0BD0...:BBFFFFFF0BFF:BBF//;::BBB00BBFB0:00;FFFFF.;:B:
@M05620:37:000000000-D9766:1:1101:7523:9029 1:N:0:23
ACCACACCTTCTACAATGAGCTGCGTGTGGCTCCCGCGGAGCACCCCGTGCTGCTGACCGAGGCCCCCCTGACCCCCAAGGCCACCCGCGAGAAGCGGAAGTGCCCCGCAACCTCTTCTGGGGGCCCCCTCCCTCCTTCCTGGCCTCCCGGAGCTGCCCCCTTTCTCACGGGTTCTCTCTCCTGCCGTTTTCCGTAGGACTCTCTTCTCTGACCTGAGTCTCCTTTGGAACTCTCCAGGTTCTAGATCGGA
+
>>>AA>>>FFFFFGGD3FGGG1BFEEEEGEBGBFFAAEE//EAGGFEEABEF1F@GFHHGEE/EGEEEG//00BGFGG/C/F/G<GA</<////<1/>--.<11>FF-C-<A.:GG0C0;</;-A?-A@-CFEFG.F0C/0;;;A9AEAA---@9BF-AE=@AFBF/9F-;@@-A/B/;F/99BFF@BFFEF/9/-;-B/BFBBF9/9B//:B9/-/-9/;B;BFFFEFFB/;////;;;9B9//9/9A9-
@M05620:37:000000000-D9766:1:1101:18665:9032 1:N:0:23
AGTGCCAGCTCTCAATCGCACAGTGTCTGGTCTATCTCCTGCCCTTAGATCGGAAGAGCACACGTCTGAACTCCAGTCACTCCGGCGAATCTCGTATGCCGTCTTCTGCTTGAAAAAAAAATCCTATAAAACTCCCATTCCTTCACCACTCTGCTGCCCCCCTACCCCGTACTTCCTTCCTTACCTCTTTCGCACTCTTGTGTATCCCATTGCCCCCTTCTCCGCCTTTCTCCTTGAACCTGACCCGCACT
+
3>>>AFDCAFFFGGGGFGGGGFHGHHHHHGGHHHHGFDGGHHHHFHEHFFGG?22EGFGEGHHEBBGAEFHHHFFFBGGHFHGE00/>E/?4EC1?3EDG/EEGFDFBHHHH0BGH0<///022@>@111?FG1FH0111<<<F11>1.1>111111<<.<<-....;-:-;.;;:90;/CF0/;BFBF099CED-909000/0;99BB/B///;.;@.;/BB.A.:.//9//:FF//99F./;/.-9-9-
@M05620:37:000000000-D9766:1:1101:25842:9038 1:N:0:23
ACCACACCTTCTACAATGAGCTGCGTGTGGCTCCCGAGGAGCACCCCGTGCTGCTGACCGAGGCCCCCCTGAACCCCAAGGCCAACCGCGAGAAGATGCCAGGGTAGTTGCCCGCTACCTCTTCTGGGGGCCGCCTCCCTCCTTCCTGGCCTCCCGGAGCTGCGCCCTTTCTCACTGGGTCTCTCTTCTGCCGTTTTCCGTAGGACTCTCTTCTCTTACCTGAGGCTCCTTTGGAACTCTGCAGGGTCTAG
+
DDDDDDDDFFFFGGGGGGGGGGHHGGGEHGHHHGGGGGGGGHHHHGGGGGGGHHHHHHHGGGGGGGGGGGGHHHHGGGGHGHHHHGGGGGDFGGHHHGBG22F/01?11?1?G/--<-F111>=10</-<-<--=:.CE//</C0F00<.C:.CG.A-<-.0<--<C-BF000<B00B.BB/0000<0<B0B-.<FF0B.0<<B00:<000<::0000<F00/<.<<BE0FF0B0<000000:<F-BBBB<
@M05620:37:000000000-D9766:1:1101:15539:9038 1:N:0:23
ACCACACCTTCTACAATGAGCTGCGTGTGGCTCCCGAGGAGCACCCCGTGCTGCTGACCGAGGCCCCCCTGAACCCCAAGGCCAACCGCGAGAAGATGACCGGTGAGTGGCCCGCTACCTCTTCTGGTGGCCGCCTCCCTCCTTCCTGGCCTCCCGGCGCTGCGCCCTTTCTCACTGGTTCTCTCTTCTGCCGTTTTCCGTAGGACTCTCTTCTCTGCCCTGCGTCTCCTTTGGAACTCTGCAGGTTCTAG
+
EEECEEEEFFFFGGGGGGGGGGHHGGGFHGHHHGGGGGGGGHHHHGGGGGGGHHGHHHHGGGGGGGGGGGGHHHHGGGGHGHHHHGGGGGGGGGHHHHFH2/C>@?FFFFFHHFGG-<GGHHHHHFHGHGGHGFGFDGGHGGFGGGFBFFFFFGG?D-9@BAFFCFFAFFFFF1<:FFBFFFFFFFFFBFFFAAFFFFFFFFFFBBBFFFFFFFFFF0BFBF.<DFFFFBFFBF0<BBBFFF10AAFFFB:
@M05620:37:000000000-D9766:1:1101:8061:9068 1:N:0:23
GAGGCTGCTTTGGAAGAAACTCATAGATTACTGCAACAGTTCCCCCTGGACCTGGAAAAGTTTCTTGCCTGGCTTACAGAAGCTGAAACAACTGCCAACTTCTAGGAAAGGCTCCTAGAAGACTCAAAGGGAGTAAAAGAGCTGCTGAAAAAATGGCAAGTAAGTCAAGCAATGCCGCTTTAGCAATCTAGTGGATCCAATTGAACAATTCTCAGCATTTGTACTTATAACTGACATGCCAGGGACAAAAG
+
BABBBAFBFFFFGGGGGGGGGGHHHHHHHHHHHHHHFHHDGHHHHGGGGHHHHHGGFGFGBGHHFGFGHHHHHHHHHGHHHHHHFHHHHHHHHHHFH31BF444B3BBB1BFGHFGF4G3BBFGH3GHHH/AEF3B4B3?2BFFF22BB23B/022@<@FF>>2@FG1?<<0?11<ACCG.>>GFFGH<1>=DG0<CGHHHHH00CHHFHHFHHHHG0<GHHHHH00;;0C0CFFG00;FB0;.CEEFFFB
@M05620:37:000000000-D9766:1:1101:3470:9068 1:N:0:23
GAGGCTGCTTTGGAAGAAACTCATAGATTACTGCAACAGTTCCCCCTGGACCTGGAAAAGTTTCTTGCCTGGCTTACAGAAGCTGAAACAACTGCCATCTTCTAGGAAATTCTGCTAGAAGATTCCAAGTTACTAAAAGAGCTGACGAAAGAATGCCAAGTAACTCAGGCATTCCCGCGTTATCACTCTTGTCGAGCCAATGGAAAAATTTTCAGCATGTGTACGTCTAACTGACAGGCCAGGGCCAAAAG
+
A@BBB?FAFFFFFGGGGCFGGGFHFHHFFFGHHFGHHFHAEHHGHGGGHHHHHFFFGHFHDHHHHHEHHGHHHHHHHHGFFHHHFHGHHFHHHFHFG4B3B@4BB3BFG344B4B4BB33@B33B?4BB3444B4?3BBFHE3332?////?FF33B22?32222@2@22/2<2>2//<CAE.=1111<<>11.<<ECFC/</<<0CC./00;:;C000:0;;G.;.:.;C009BF0:CAE....9../;9
@M05620:37:000000000-D9766:1:1101:23391:9070 1:N:0:23
ACCGCACCTTCTAAAATGAGCTGCGTGGAGCTCCCGAGAAGCACCACGAGCTGCTGACCGGGGCCCCCCTGAACCCAAAGGCCAACCGCGAGAAGATGAAGTGGCCCGCTACCTCTTCTGTTGGCCGCCTCCCTCCTTCCTGGCCTCCCGGCGCTGCGCCCTTTCTCCCTGGTTCTCTCTTCTGCCGTTTTCCGTAGGACTCTCTTCTCTGACCTGCGTCTCCTTTGGAACTCTGCAGGTTCTAGATCGGA
+
1A11>>1DFFFFEFG13GB1G1A1E0A000BBGHFE////01BAGFCC/AEF1AF110BE/>//>E//EE/0BB?/?GHF0??GHGGCCCCCGGHGHHHGH@?D<??>CGGGHHHHHHHH1>DEHHGGGGCGGHHGHHHHHGHHHHGGGGG@GGGGG@@F@@FFFFF;FFFFFFFFFFFFFFFFFF@BFFFFFFFFFF/BFFFFFFFFFFFBFFFFF@F@FFFFFFFBBFFFFFFFFFA;;FFFF/;;A-A
@M05620:37:000000000-D9766:1:1101:21136:9077 1:N:0:23
ACCACACCTTCTACAATGAGCTGCGTGTGGCTCCCGAGGAGCACCCCGTGCTGCTGACCGAGGCCCCCCTGAACCCCAAGGCCAACCGCGAGAAGATGAACCCAGGGGTGCGTCCTGCTACCTCTTCTTGTCGCCTTCTTCCTCCTTCCTGGCCTCCCCCTTCTTCGCCCTTTCTCTCTTCTGCTGTCTTCTGCCGGTCTCTGTTCGCCTCTCTGCTCTGCCCTGCGTCTCCTTTGGGATCCTGCTCGTTC
+
CCCCCCCCFFFFGGGGGGGGGGHHGEEEDEHHHGGEGGGGGHGHHGGGDFGGHHGHGHGGGGGGGGGGGGGHFHHGGGGHGHHHHGGGFDCGGGHHHHHB>//??=/</<.-.>-.10000/0=00=00<00.;E..<00000<:/0</0:CF.9:.=..-./00;.C..-;CGGG0BF00;0B00;0;BF0;0:@---;B00;00.-..;0;F0:09090;.B..;9-./;B000;.90./0:000:9..
@M05620:37:000000000-D9766:1:1101:24893:9081 1:N:0:23
ACCACACCTTCTACAATGAGCTGCGTGTGGCTCCCGAGGAGCACCCCGTGCTGCTGACCGAGGCCCCCCTGAACCCCAAGGCCAACCGCGAGAAGATGCCCAGGTGAGTGGCCCGCTACCTCTTCTGGTGGCCGCCTCCCTCCTTCCTGGCCTCCCGGAGCTGCGCCCTTTCTCACTGGTTCTCTCTTCTGCCGTTTTCCGTAGGACTCTCTTCTCTGACCTGAGTCTCCTTTGGAACTCTGCAGGTTCTA
+
AAAABABBFFFFGGGGGGGGGGHHGGGGHGGHHGGGGGGGGHDHHGGGEEGFHHHHGHHGEGGGGGGGGGGHFHHGGGGFGHHHHFGGG?CCGGHGFFHHHHHGGCFGG1FGH/ACDFGHFHBGHHFDGGGAGGGGGGHGHHGGHGGB0CFFFGGGG--;B./;@DDFFF/FFFFFFFF/FFFFFFF/FFFFB;9DFA/B:B9DA/BFFFFF/BBBB9BFFFB/B/BFFFFBFFEFFFFBB9//FFAFBFB
@M05620:37:000000000-D9766:1:1101:26069:9103 1:N:0:23
ACCACACCTTCTACAATGAGCTGCGTGTGGCTCCCGCGGAGCCCCCCGTGCTGCTGACCGAGGCCCCCCTGAACCCCAAGGCCAACCGCGAGAAGATGAAGAGGCCCGCTACCTCTTCTGGTGGCCGCCTCCCTCCTTCCTGGCCTCCCGGCGCTGCGCCCTTTCTCCCTGGTTCTCTCTTCTGCCGTTTGGCGTAGGACTCTCTTCTCTGACCTGTTGCTCCTGTGGAACTCTGGAGGTGCTAGATCGGA
+
AAAAAABAFFFFGGGGBGA5B5BGEEAEEEFFGFFE2AE0EA1FGGGEEB>?@FFEGHHFE>/>FEEEGGEG3BFCFFG/FAGEGGGCF//>>CC11=<1F1>C>FEG-<<AHHH0;CCGFHBAFGF@?D..;BFGBFFFGGE.:;CFF:-;;;-9AD@DB-BBF/9/:F/./9:9/B9/:F/B/FDFDFA.:99;-./99BBF9//BFFBFBF/.//;/9B9B/;/.:/9/;;9//:.;.9;/;9FF?..
@M05620:37:000000000-D9766:1:1101:23839:9110 1:N:0:23
ACCACACCTTCTACAATGAGCTGCGTGTGGCTCCCGAGGAGCACCCCGTGCTGCTGACCGAGGCCCCCCTGAACCCCAAGGCCAACCGCGAGAAGATGACAGGTGCGTGGCCCGCTACCTCTTCTGGTGGCCGCCTCCCTCCTTCCTGGCCTCCCGGCGCTGCGCCCTTTCTCCCTGGTTCTCTCTTCTGCCGTTTTCCGTAGGACTCTCTTCTCTGCCCTGCGTCTCCTTTGGCACTCTGCAGGTTCTAG
+
CCCCCCCDFFFFGGGGGGGGGGHHGFGBEEHGHGGFGGEGGHGHHGGGGGGGHHGHHHHGGGGGGGGGGGGHHHHGGGGHGHHHHGGGGGFDGGHGGHHH2GE=F1>?EGGHHGGG-AGHHHHHHHHHHGHHGGGGGHGHHGGGGGGGGGGGGGGGG?GFFFFFFFFFFFFFF0BFFFFFFFFFFFFFFFFFFFFFFFFFFADFBFFFFFFFFHFFF0BFFF9CFFFFFFFFFF9BFFFFFFFFFFFFBB:
@M05620:37:000000000-D9766:1:1101:14477:9122 1:N:0:23
ACCACACCTTCTACAATGAGCTGCGTGTGGCTCCCGAGGAGCACCCCGTGCTGCTGACCGAGGCCCCCCTGAACCCCAAGGCCAACCGCGAGAAGATGCCAGGTGAGTGGCCCGCTACCTCTTCTGGTGGCCGCCTCCCTCCTTCCTGGCCTCCCGGAGCTGCGCCCTTTCTCACTGGTTCTCTCTTCTGCCGTTTTCCGTAGGACTCTCTTCTCTGCCCTGAGTCTCCTTTGGAACTCTGCAGGTTCTAG
+
BBBBBBBBFFFFGGGGGGGFGGHHGFGGHGHHHGGGGGGGGHHHHGGGGGGGHHHHHHHGGGGGGGGGGGGHHHHGGGGHGHHHHGGGGGGGGGHHFF2<FGH<F?0?FCFHH?A@@CH1<GD0DGF=CDGG@CGADGC:CFHHHHFGBFFBFFFGC9-AFBC-DFFFFFF9FFFFFBBF999/9BB9BBFFAFFFFFFFFFDA/B////;///9BF/FEFF.9BBBFFFFFFFF/9/9/BFFFEFF/9/9
@M05620:37:000000000-D9766:1:1101:19165:9124 1:N:0:23
ACCACACCTTCTACAATGAGCTGCGTGTGGCTCCCGAGGAGCACCCCGTGCTGCTGACCGAGGCCCCCCTGAACCCCAAGGCCAACCGCGAGAAGATGCCCAGGTGAGCGGCCCGCTCCCTCTTCTGGTGGCCGCCTCCTTCCTTCCTGCCCTCCCGGGCCTGCGCCCTTTCTCGCTGGCTCTTTCTTCTGCCGTCTTACGTCTCTCTCTCCTCTCTGGCCTGTGTCTCCGTTGGCTCTCTGCACGTTCTC
+
BBBBBBBBFFFFGGGGGGGFGDGCEEEEEEHGFGGGGGGGGHHHHGGGEEGGHHFHHHHGGGGGGGGGGGGHHHHGGGGHGGHHHGGGGGGC@DHGHHB101/FGH101/<A-<-<C-..///==0C00=.;.:;CDEG/CFGGB0C00/;E/..9.----..;--.9@//BF/..;.-.;BF/////9////-.-.9//A..../;B////;./;///99B.9///;9/../..//////;///.9.9A/
@M05620:37:000000000-D9766:1:1101:7109:9129 1:N:0:23
ACCACACCTTCTACAATGAGCTGCGTGTGGCTCCCGAGGAGCACCCCGTGCTGCTGACCGAGGCCCCCCTGAACCCCAAGGCCAACCGCGAGAAGATGACAGGTGAGTGGCCCGCTCCCTCTTCTGGTGGCCGCCTCCCTCCTTCCTGGCCTCCCGGCGCTGCGCCCTTTCTCCCTGGTTCTCTCTTCTGCCGTTTTCCGTAGGACTCTCTTCTCTGCCCTGAGTCTCCTTTGGCACTCTGCAGGTTCTAG
+
BBBABBBAFFFFGGGGFGABGFHHGEEA4AGGFBFA2EEGGHHHHGGGGEGGGHGHHHHEEGGGGGGGGGGHGGHGGGGHGHHHHGGEGG/>CGHFFHHH2FFFG?FGHGGHHGGG?DFHHHHHHHHHHGHHGGGGGHGHHGHH<CFFFGFGGGGGG-;BDFFFFFFFFFFFF/FFFFFFFFFFFFFBFFFFFFFFFFFFFFFF;B;FFFFFFFFFF9BFFF.;BFFFFBFFFF/;F9BBFB/BFFFFFFB
@M05620:37:000000000-D9766:1:1101:13362:9157 1:N:0:23
ACCACACCTTCTACAATGAGCTGCGTGTGGCTCCCGTGGAGCACCCCGTGCTGCTGACCGAGGCCCCCCTGAACCCCAAGGCCAACCGCGAGAAGATGCCCAGGCGAGTGGCCCGCTACCTCTTCTGGTGGCCGCCTCCCTCCTTCCTGGACTCCCGGCGCTGCGCCCTTTCTCACTGGTTCTCTCTTCTGCCGTTTTCCGTAGGACTCTCTTCTATGACCTGAGTCTCCTTTGGAACTCTGCAGGTTCTA
+
BBAABBBBFFFFGGGFDGGGGCHHGFGEGEHHHGGGAEGDHHHHHGGGAEFFHHHHHHHGCGGGGEGGGGFFHHHGGFFHGHHHHGGGGGDCDGGHGFFFFHG///><<//CGFFGGG-<D0<DHHBBG<AHHGFGGGHGEFGGGGGGGG/9:BFFD--:BFFFFFDFFEEFFFFFFFF99BFFFFFFFFBFFFFFFFFFFFAFDFFBFFBFFFF/9F/9FFF/BFFFFFFFFFFFFBFFFFEFFF.BFF;
@M05620:37:000000000-D9766:1:1101:16269:9166 1:N:0:23
ACCACACCTTCTACAATGAGCTGCGTGTGGCTCCCGAGGAGCACCCCGTGCTGCTGACCGAGGCCCCCCTGAACCCCAAGGCCAACCGCGAGAAGATGACAGGTGAGTGGCCCGCTACCTCTTCTGGTGGCCGCCTCCCTCCTTCCTGGCCTCCCGGAGCTGCGCCCTTTCTCACTGGTTCTCTCTTCTGCCGTTTTCCGTAGGACTCTCTTCTCTGCCCTGCGTCTCCTTTGGAACTCTGCAGGTTCTAG
+
CCCCCCCCFFFFGGGGGGGGGFHHGFGECEHHHGGEEGGGGHHHHGGGFFGGHHGHHHHGGGGGGGGGGGGHHHHGGGGHGHHHHGGGGGGGGGHHHHHHHGGFG<GGHGGHHGGGGGHHHHHHHHHHHGHHGGGGGHGHHGHHHHGGGGGGGGGGG-;BGGGGGGFFFFFFFEFFFFFFFFFFFFFFFFFFFFFFFFFFFFBFFFFFFFFFFFFFFBFFFF.@DFFFFFFFFF/BFBFFFFFFFFFFFFB
@M05620:37:000000000-D9766:1:1101:12843:9178 1:N:0:23
ACCACACCTTCTACAATGAGCTGCGTGTGGCTCCCGAGGAGCACCCCGTGCTGCTGACCGAGGCCCCCCTGAACCCCAAGGCCAACCGCGAGAAGATGCCCAGGTGAGTGGCCCGCTACCTCTTCTGGTGGCCGCCTCCCTCCTTCCTGGCCTCCCGGCGCTGCGCCCTTTCTCACTGGTTCTCTCTTCTGCCGTTTTCCGTAGGACTCTCTTCTCTGACCTGAGTCTCCTTTGGAACTCTGCAGGTTCTA
+
CCCCCCCAFFFFGGGGGGFGGGHHGGGBAEHGGFFGDGGGGHHHHGGEDFGGGHGHHHGAEECGGGGGGGGHGHHGGGGHGHHHHGGGGG<CGGHGHHHHHHHGHHHHHHGGHHGGGGGHHHHHHHHGHHGHHGGGGGHGHHGHHGGGGGFGGGGGGG?FGFFFFFFFFFFFFFEFFFFFFFFFFFFFFFFFFFFFFFFFFFFDFFFFFFFFFFFFFF9FFFF:FFFFFFFFFFFFFFFFFFFFFFFFFFB
@M05620:37:000000000-D9766:1:1101:27602:9183 1:N:0:23
ACCACACCTTCTACAATGAGCTGCGTGTGGCTCCCGAGGAGCACCCCGTGCTGCTGACCGAGGCCCCCCTGAACCCCAAGGCCAACCGCGAGAAGATGCCCAGGTGAGTGGCCCGCTACCTCTTCTGGTGGCCGCCTCCCTCCTTCCTGGCCTCCCGGAGCTGCGCCCTTTCTCACTGGTTCTCTCTTCTGCCGTTTTCCGTAGGACTCTCTTCTCTGACCTGAGTCTCCTTTGGAACTCTGCAGGTTCTA
+
CCCCCCCCFFFFGGGGGGAGGGHHGGGFHGHHHGGGGGFGGHHHHGGGGFGGHHHHHHHGGGGGGGGGGGGHGHHGGGGHGHHHHGGGGGCDGGHHHHHHHHEGGHF0?GGFHHGG--@FGGDHG0GHHHGGHGGGA;GGHHGGHGGGFGGGGGGGGG--=:FFGFFF=FFFFFB00BFFFFFFFFBFBBFFF=ADFFFFFFA.DEFFFFFFFFF90F09BBF99:909;BFFFFEFFFF09FFFF;FB0:
@M05620:37:000000000-D9766:1:1101:22962:9221 1:N:0:23
GAGGCTGCTTTGGAAGAAACTCATAGATTACTGCCACAGTTCCCCCTGGCCCTGGAAACGTTTCTTGCCTGGCTTACAGAAGCTGAAACAACTGCCCGCTTCTAGGAAAGGCTCCTAGAAGACTCCAAGGGAGTCACCGAGCTGCTGAAACACTGGCCAGTACGTCAGGCATTTCCGCTTTAGCACTCTTGTGGATCCAATTGAACAATTCTCAGCATTTGTCCTTGTAACTGACAAGCCAGGGACACAAG
+
CBCCCCFCFFFFGGGGGGGGGGHGHAGHHHGHHH4FFHGBFAGG2EAF22BAGHAGF3ABBGHADDGAFGHHHHHHHHHDGGHHG3FHH3FHHFGH1>EGGGHHGHHHGHGHHHGHHHHHHFHHHH3FHGGHFE2332?/BFGHBHHG2FFF0@GHH0FGHFFEHHGGHHHHHHHHEGGGGFHHHHHHHHHFHGHHHHHHHHHHHHHHHHHGHHHGFGGGGG0FFGGCFGGGGGGGFGEG/FGGGG..;EA
@M05620:37:000000000-D9766:1:1101:20874:9231 1:N:0:23
ACCACACCTTCTACAATGAGCTGCGTGTGGCTCCCGAGGAGCACCCCGTGCTGCTGACCGAGGCCCCCCTGAACCCCAAGGCCAACCGCGAGAAGATGCCCAGGTGAGTGGCCCGCTACCTCTTCTGGTGGCCGCCTCCCTCCTTCCTGGCCTCCCGGAGCTGCGCCCTTTCTCACTGGTTCTCTCTTCTGCCGTTTTCCGTAGGACTCTCTTCTCTGACCTGAGTCTCCTTTGGAACTCTGCAGGTTCTA
+
AAAAAAAAFFFFGGGGFGGFG1GFGEAB00GGCFGEEEGGCHHGHGGGCEFGFHGFHHGG?ECGG?FGGGGBG>GGGGCH//GHHG/<BCC@@FFF1FDFHHHGHHHGHHGGHGGGGGGHHHGHHHHHGHGHHGGGGGEFHHGHHGGGGFGGGFGG?A-AAGGG@@F@?FEFFFFFFFFFFFFFFFFFFFFFF@FFFFFFFFFFFFFFFFFFFFFFFFFFFFFBFFFFFFFFFFFFFFFFFFFFFFFFFFF
@M05620:37:000000000-D9766:1:1101:19710:9234 1:N:0:23
ACCACACCTTCTACAATGAGCTGCGTGTGGCTCCCGAGGAGCACCCCGTGCTGCTGACCGAGGCCCCCCTGAACCCCAAGGCCAACCGCGAGAAGATGCCCAGGTGAGTGGCCCGCTACCTCTTCTGGTGGCCGCCTCCCTCCTTCCTGGCCTCCCGGAGCTGCGCCCTTTCTCACTGGTTCTCTCTTCTGCCGTTTTCCGTAGGACTCTCTTCTCTGACCTGAGTCTCCTTTGGAACTCTGCAGGTTCTA
+
CCCCCCCCFFFFGGGGGGGGGGHHGEGEHGHHHGGGGGGGGHHHHGGGEGGGHHHHHHHGGGGGGGGGGGGHHHHGGGGHGHHHHGGGGGGGGGHHHHHHHHHGHHHHHHGGHHGGGGGHHHHHHHHHHHGHHGGGGGHGHHGHHGGGGGGGGGGGGGAFGGGGGGFFFFFFFFFFFFFFFFFFFFFFFFFFFFFFFFFFFFFFFBFFFFFFFFFFFFFFFFFBFFFFFFFFFFFFFFFFFFFFFFFFFFF
@M05620:37:000000000-D9766:1:1101:18295:9238 1:N:0:23
ACCACACCTTCTACAATGAGCTGCGTGTGGCTCCCGAGGAGCACCCCGTGCTGCTGACCGAGGCCCCCCTGAACCCCAAGGCCAACCGCGAGAAGATGACAGGTGAGTGGCCCGCTACCTCTTCTGGTGGCCGCCTCCCTCCTTCCTGGCCTCCCGGCGCTGCGCCCTTTCTCACTGGTTCTCTCTTCTGCCGTTTTCCGTAGGACTCTCTTCTCTGCCCTGCGTCTCCTTTGGAACTCTGCAGGTTCTAG
+
BBBBBBBBFFFFGGGGGGGGGGHHGGGEHGHHHGGGGGGGGHHHHGGGGGGGHHHHHHHGGGGGGGGGGGGHHHHGGGGHGHHHHGGGGGFGGGHHHHGH2GF?G?GHHGGHHGGGGGHHHHHHHHHHHGHHGGGGGHGHHGHHHHGGGGGGGGGGB-;BFFFFFFFFFFFFFEFFFFFFFFFFFFFFFFFFFDFFFFFFFFFFFFFFFFFFFFFFF/BFFF.@DFFFFFFFFFFFFFFFFFFFFAFFFFF
@M05620:37:000000000-D9766:1:1101:7929:9247 1:N:0:23
ACCACACCTTCTACAATGAGCTGCGTGTGGCTCCCGAGGAGCACCCCGTGCTGCTGACCGAGGCCCCCCTGAACCCCAAGGCCAACCGCGAGAAGATGACCGGTGGGTGGCCCGCTCCCTCTTCTGGTGGCCGCCTCCCTCCTTCCTGGCCTCCCGGCGCTGCGCCCTTTCTCCCTGGTTCTCTCTTCCGCCGTTTTCCGTAGGGCTCTCTTCTCCGCCCTGTGTCTCCCTTGGCACCCTGCCGGTTCTAG
+
CCDDDDCDFFFFGGGGGGGGGGHHGGGFHGHHHGGGGGGGGHHHHGGGGGGGHHHHHHHGGGGGGGGGGGGHFHHGGGGHGHHHHGGGGGGGGGHHHHBHC?D<<</<<C0FH?<--<C/<CG000CCCFAC@-AA.CEB/E/;0;:0=AFB:EG.C--:-9.--AD-FFFBBF//0;;B00:000;00;.A-@FFFBF?B.:A.:::::0F:0:09;.;-.00;0:0;/;B/;/BB.9.;.:9CBD.:0;
@M05620:37:000000000-D9766:1:1101:5093:9252 1:N:0:23
ACCACACCTTCTACAATGAGCTGCGTGTGGCTCCCGAGGAGCACCCCGTGCTGCTGACCGAGGCCCCCCTGAACCCCAAGGCCAACCGCGAGAAGATGCCCCCAGGATATGCGCCCGCTACCTCCTCGGGGCCCCGCCCCTCCGCCCCCGGCTCCCCCGTAGCCGCCCCCTCTCACACGTGTTCTCTCTTCTGGCTTTTCGCGGAGCACGCTCCTCTCACATCAGACTCTCCTGGTACACTCTACGGTCTA
+
AAABB4A>CFFFFGGDGGGGGGHBGGGEHGGAHEFG2EGGDGEEHGGGAEE15BA3FHEE>E0EGGGGGE1FFHEEGCEHGHHHEFGGGGGG/?01?11?0/>/?//1<111.><A@?-<-<<0.//.<@----:--9-9......--9----;.999-.-9./9;-9--9.;;/9//-.9/.//;///://///.99//-.9----..--.../9;9///9/////9B///:///////;//:/.;9.9/
@M05620:37:000000000-D9766:1:1101:4447:9263 1:N:0:23
ACCACACGTCCTACCATGCGCTGCGTGGGTAGATCTAGTAGGCCCCCTTGTGGCTGACCAAGAACCCCCTGAACCCCAAGGCCAACCGCGAGAGGCCCCACCTGTGAGGCTCCCTCCCTCTTCTCTTGTGCCCCCCCCTCCCTCCTATCCTCCCCCCGCTCCGCCCTTTCTCCCACGTTCTCTCTTCTCCCGCGTTCCACCTCACACTCTTCTCTCTCCCCCGACTCTTCTTTCTCTCTGCACGTTCTCTA
+
AAAAAAADFA>AGFF1B1BAAAABABAE0A1/B2D2DDADD11BBAA/BAAA/ABFGHH1F0000/B?EGCFHHHGGG/FFHHCGGGGGGGGC/?///>//??0>1210/??/<00//0?F1<F1?1FF1<1>.-<-;-;..:/./0;090;/C..9----.-;-9-/;9BF/;----;;ABFFF//;B9/---;@--//;;-;-/;BFFBBFFFF////--9--9B///;////;/;B/9//99--;/9/
@M05620:37:000000000-D9766:1:1101:11993:9264 1:N:0:23
ACCACACCTTCTACAATGAGCTGCGTGTGGCTCCCGAGGAGCACCCCGTGCTGCTGACCGAGGCCCCCCTGAACCCCAAGGCCAACCGCGAGAAGATGCCCAGGTGAGTGGCCCGCTACCTCTTCTGGTGGCCGCCTCCCTCCTTCCTGGCCTCCCGGCGCTGCGCCCTTTCTCACTGGTTCTCTCTTCTGCCGTTTTCCGTAGGACTCTCTTCTCTGACCTGAGTCTCCTTTGGAACTCTGCAGGTTCTA
+
BBBAABBBFFFFGGGGGGEBG5GGGAEA4AGH3BFE?EGGDHHHHGGGFEGGFHGHHHHE@ECGGDGGGGGBGCHGGGAHACHHHGG@GG/<<DCFDGGHHHHGHHHHHHGGHHGGGGGHHHHHHHHHHHGHHGGGGGHGHHGHHGGGGGGGGGGGGG-BBBBFBBFBBFFFFFFFFFFFFFFFFFFFFFFFFBFFFFFFFFFFFFFFFFFFFFFFFF/FFFFBBFFFFFFFFFFFFFFFFFFFFFFFFFB
@M05620:37:000000000-D9766:1:1101:10141:9283 1:N:0:23
ACCACACCTTCTACAATGAGCTGCGTGTGGCTCCCGAGGAGCACCCCGTGCTGCTGACCGAGGCCCCCCTGAACCCCAAGGCCAACCGCGAGAAGATGCCCAGGTGGGTGGCCCCGCACCTCCTCCGGTGGCCGCCCCCCTCCTTCCTTGCCTCCCGGCGCTGCCCCCTTTTCCCCCGGTTTTCTTTTTCGCCGTTTTCCGTTGGACCCCCCTCTTCGACCCTAGTTCCCTTTGGAACTTCGCAGGTTTCT
+
AAAABBBBFFFFGGGGGGGGGFHFGEGEEEFGEFGGGGGGGHHHHGGGGGGGHHHHHHHGFGGGGFGGGGGHHHHGGGGHAGHHHGG@DGGFFGHHHHFHH2/F11//</ACGH-----</..<//.=--;.C--A--;A-.;/;0C//;/;//;A.9-----...;@-AF////..-99A..////;//-.;-9.9E/B.//.;9/...--;..//..9@-/..////;/99/;/F////..;.=9B///
@M05620:37:000000000-D9766:1:1101:9617:9287 1:N:0:23
GAGGCTGCTTTGGAAGAAACTCATAGATTACTGCAACAGTTCCCCCTGGACCTGGAAAAGTTTCTTGCCTGGCTTACAGAAGCTGAAACAACTGCCAGCTTCTAGGAAAGGCTCCTAGAAGACTCCAAGGGAGTAAAAGAGCTGATGAAACAATGGCAAGTAAGTCAGGCATTTCCGCTTTAGCACTCTTGTGGATCCAATTGCACAATTCTCAGCATTTGTACTTGTAACTGACAAGCCAGGGACAAAAG
+
BCABCCFCFFFFGGGFFGGGGGGHGHGHHGHHHHGFHGHFHHHHHGGGHEHHHHGCBGHGBFHHHHFGHHHHHHHHHHHGHHHHHGHGHFGHHHHGHB?FFFBG@B33FB1?GB?FGHBGHHHEBFGG3?/?EFHHHHHGHGHHHHHHHFHHHH?F2FHFHHHDHHB@FFGHDGHH<ACFGGDF1F1<1><GG?FGHHHHHD<0=D0C0DGHGG0GHCGCGGGHHGCC:0;C::GF0CCC;9.:AEGFFG/
@M05620:37:000000000-D9766:1:1101:6714:9301 1:N:0:23
GAGGCTGCTTTGGAAGAAACTGACAAACCAGGGACACAAGATAGGAAGACCACACGTCTGTACTCCAGTCAGTCCGGAGAATCTAGTATGCCTTCTTCTGCTTTAAAAAAAAAAAAAGCTATTGTGGTAGAAGCTGGGAGCCGGGGAGGACTCACGACGGTGAGAAATTTAAGCCTTGATATCGCATGTGCCGTTTTCAGTAGTAATCGATGATGTGCTCTGAGTCTCCGTTGGGTCCCTGTCGGTTGTCT
+
>3>A>>BABBB4A45B4F4FGFHBB54B2BBAB2ABBEEGBGDBB3AB23BB2AB0BABB55DGD3ABDB35A5BB>1>>F3BBBBB@BBBB44B34BBD4B@@BG34DEEEE/</</02<222@2/011<?11110/0.<.-------..:/0:C.---....0;/;000000:/0/00000.9...;///-:;9:///9//9///9.;./;;/;///999//9////..9..-.;..9//:.;-9-;9/
@M05620:37:000000000-D9766:1:1101:21784:9320 1:N:0:23
AGTGCCAGCTCTCAATCGCACACTCTGAACTCCCGTCAGTCTGGTCTATCTCCTGCCCTTAGATCGCAAGAGCACCCGTCTGAACTCCAGTCACTCCGGAGAATCTCGTATGCCGTCTTCTGCTTGCAAAAAAACCAAACCACTAAAATCTCTTACTACCTAAATCCATTTACATCCTTTTTCACACACCTACTCTTCTCTTCCCTCTCACCTAATAACCCTACTTCCATGTCTCCCCCAACACATACCAC
+
AA3ABFFFBFFFGGGGGGGGGGB44BFE5GHHHABAEABBDDD3BF5DGHF5G5BFFHGHHHGBDG1BAEFGHGH?FEE1?BFGFBGHHHHHHHHGGEEEGGFGFHHHF/FGFGGGGHEHHHHHHH/B1?FG/>C///////?1?1111?11@111=D1FD1111111<1100=00/00000/000/..:///0;000000=0<:0/:/00.0:/00;0/.9/;00;00000;000/..9.999.//99//
@M05620:37:000000000-D9766:1:1101:3364:9326 1:N:0:23
ACCACACATTCTACAATGCGCTGCGTGCGGCTCTCGAGGAGCACCCCTTGCTGCTGACCGAGGCCCCCCTGAACCCCAAGGCCAACCGCGCGAAGATGACCGGTGTGTGGCCCGTTCACTCTTCTGGTGGGCGCCTCCCTCCTTTCTGGCCTCCCGGGGCTGAGCCCTTTATCCCTGGTTGTCTCTTGTGCCGTTTTCCGTGGGTATCTCTTCTATGGCCTGTGTCTCCGTTGGGACACTGTCGGTTGTAG
+
>>AA>>A1BBBDBAAFGG1AEEEGGEE00AA/B0BB1AAA/A/BB/A/0BADAGFHEBF/>/?>?EEEEE/F1FF??<EHGH/?EA?B>>/>>@C/FFHHG/<<<<>0>A.<C-<<</=0=CG0=<CBG.-.;@AAEFGBFFCF0;;000;0;EEC@-9----99BEFBF9;F9BF/;BF-;:FFFE:;999;ABBE;;;99;--//:;FFF:B/;;/-;/;/;;/;99-;:-:-9-;-;B9;9-;A-;//
@M05620:37:000000000-D9766:1:1101:5189:9345 1:N:0:23
ACCACACCTTCTACAATGAGCTGCGTGTGGCTCCCGAGGAGCACCCCGTGCTGCTGACCGAGGCCCCCCTGAACCCCAAGGCCAACCGCGAGAAGATGCCCAGGTGAGTGGCCCGCTACCTCTTCTGGTGGCCGCCTCCCTCCTTCCTGGCCTCCCGGAGCTGCGCCCTTTCTCACTGGTTCTCTCTTCTGCCGTTTTCCGTAGGACTCTCTTCTCTGACCTGAGTCTCCTTTGGAACTCTGCAGGTTCTA
+
CCCCCCCAFFFFGGGGGGGGGGHHGGGEHGHHHFGEEGGFGHGHHGGGGGGGHHHHGHHGGGGGGGGGGGGHGHHGGGGHGHHHHGGGGGBDGGHGGHHHHHHFGHGFGHGGHHGGGGFHHHHHHHHHHHGHHGGGGGHGHHGHFGFF:FFGGGGGDA-;CFFFGGFFFFFFFFFFFFFFFFFFFFFFFFFFFFFFFFFFFFFFFFFFFFFFFFFFFF0FFFFB/;BFFFFFHFFFFFFFFFFFFFFFFF:
@M05620:37:000000000-D9766:1:1101:26986:9348 1:N:0:23
GCGGCTGCTTTGGAAGAACCTCATAGATTACTGCCACAGTTCCCCCTTGACCTGGAACCGTTTCTTGCCTGGCTTACAGAAGCTGAAACACCTGCCAGCTTCTAGGAAAGGCTCCTAGAAGACTCCAAGGGAGTACACGAGCTGATGAAACACTGGCAAGTAAGTCAGGCATTTCCGCTTTAGCACTCTTGTGGATCCAATTGAAAAATTCTCAGCATTTGTACTTGTAACTGACAAGCCAGGGACAAAAG
+
>AA>A>A1BD@@A1AEC1A0BE1BBDDGGEGFHA01FFBBFGHHHGC0F1FBGFHBF1/ABEGHGFGHHHFGHGF1BFDDBBGBGG1FBBB?GHHFHGGHGFH@GHHDGHHHHH?B1EG1BFHHHFGBHGGHE?01>1?<BCGH@GF2FGG00@GHHGFFHHBGHHHHHHGHHHHGEGGGGBGHHHGFHGHFHGDFHHB0<GHFC;;.CHHGHHH::GHHHGFBCFG0;;BFFBFGF.EE/.CEECEF/;F
@M05620:37:000000000-D9766:1:1101:16856:9351 1:N:0:23
ACCACACCTTCTACAATGAGCTGCGTGTGGCTCCCGAGGAGCACCCCGTGCTGCTGACCGAGGCCCCCCTGAACCCCAAGGCCAACCGCGAGAAGATGACAGGTGAGTGGCCCGCTACCTCTTCTGGTGGCCGCCTCCCTCCTTCCTGGCCTCCCGGCGCTGCGCCCTTTCTCCCTGGTTCTCTCTTCTGCCGTTTTCCGTAGGACTCTCTTCTCTGCCCTGCGTCTCCTTTGGAACTCTGCAGGTTCTAG
+
CCCCCCBCFFFFGGGGGGGGGGHHGEEEGGHHHGGGGGGGGHHHHGGGEFGGHHHHHHHGGGFGGGGGGGGHHHHGGGGHGHHHHGGGGGGGGGHHHHHH2FFGH1FFHGGHHGGG-DHHHHHHHHHHHGHHGGGGGHGHHGHHHHGGGGGGGGGGG-ADGFFFFFFFFFFFF0BFFFFFFFFFFFFFFFFFFFFFFFFFFFFFFFFFFFFFFFFFFBFFFF?DFFFFFFFFFF0;F9FFFFBFFFFFFBB
@M05620:37:000000000-D9766:1:1101:15806:9372 1:N:0:23
ACCACACCTTCTACAATGAGCTGCGTGTGGCTCCCGAGGAGCACCCCGTGCTGCTGACCGAGGCCCCCCTGAACCCCAAGGCCAACCGCGAGAAGATGACAGGTGAGTGGCCCGCTACCTCTTCTGGTGGCCGCCTCCCTCCTTCCTGGCCTCCCGGCGCTGCGCCCTTTCTCACTGGTTCTCTCTTCTGCCGTTTTCCGTAGGACTCTCTTCTCTGCCCTGCGTCTCCTTTGGAACTCTGCAGGTTCTAG
+
CCCCCDCCFFFFGFGGGGGGGGHHGEGEGGHHHGGGGGGGGHHHHGGGGGGGHHHGHHHGGGGGGGGGGGGHFHHGGGGHGHHHHGGGGGGGGGHHHGHHFGA?G1?FGFFHHCFG-AGGHHFHHFDGHGHGGGGGGHGGHDFCFCFBFFFFGGGFB-@CGCFFFFFDFFFFFBFFBFFFFFFFFFB0BFBFBADFFFFD::9A0BBFFFFB0FFFFBFFFA;9ABFF0BFF0/:BF0:BBFFBFFFBB:0
@M05620:37:000000000-D9766:1:1101:10079:9373 1:N:0:23
ACCACACCTTCTACAATGAGCTGCGTGTGGCTCCCGAGGAGCACCCCGTGCTGCTGACCGAGGCCCCCCTGAACCCCAAGGCCAACCGCGAGAAGATGAAGTGGCCCGCTACCTCTTCTGTTGGCCGCCTCCCTCCTTCCTGGCCTCCCGGCGCTGCGCCCTTTCTCCCTGGTTCTCTCTTCTGCCGTTTTCCGTAGGCCTCTCTTCTCTGCCCTGCGTCTCCTTTGGAACTCTGCAGTTTCTAGCTCGGA
+
CCCCCCCCFFFFGGGGGGFGGGHHGGGBFGHHHGGFEGGGGHHHHGGGGGGGHHGHHHHGGGGGGGGGGGGHHHHGGGGHGHHHHGGGGGBDCGHHHHHGB2?F/??>>C-AGGHFHHF<>=1<CCDFACAGGGHGHFHHH;:C.:CHEEDC?CCDFF-;;DFFFFFFFFFAFFBBFFFFFFFFFFCF.BAFFFF.;D0BF9B/BBFFFFF0:AF?EA:CAF00BFFB00;FFFFFFF:0;0:FF0;9:9A
@M05620:37:000000000-D9766:1:1101:10728:9377 1:N:0:23
ACCACACCTTCTACAATGAGCTGCGTGTGGCTCCCGAGGAGCACCCCGTGCTGCTGACCGAGGCCCCCCTGAACCCCAAGGCCAACCGCGAGAAGATGCCCAGGTGAGTGGCCCGCTACCTCTTCTGGTGGCCGCCTCCCTCCTTCCTGGCCTCCCGGAGCTGCGCCCTTTCTCACTGGTTCTCTCTTCTGCCGTTTTCCGTAGGACTCTCTTCTCTGACCTGAGTCTCCTTTGGAACTCTGCAGGTTCTA
+
CCCDDDDBFFFFGGGGGGGGGGHHGGGEFGHFHGGGFGGGGHHHHGGGGGGGGHHHHHHEGGGGGGGGGGGHHHHGGGGHGHHHHGGGGGDGGGHGHHHHHHHGHHHHHHGGHHGGGGGHHHHHHHHHHHGHHGGGGGHGHHGHHGGGGGGGGGGGGG-ADGGGGGFFFFFFFFFFFFFFFFFFHFFFFFFFFFFFFFHFFFFFFFFFFFFFFHHFFFFFFFFFFFFFFFFFHFFFFFFFFFFFFFFFFFF
@M05620:37:000000000-D9766:1:1101:8157:9381 1:N:0:23
AGTGCCAGCTCTCCATCGCACACGTCTGCACTCCCGTCACTCCGGCGCCTCTCGTATGCCGTCTTCTGCTTGAAACCAATCAAACCACGCAACCATTACACACATTAATCTCACCCTACCACTTCCTTCATCCACATACCACATTCCTATCGTACTGTAACCTACATCTTTCACCCGTCTTCTCAATTCATCCTCTCCCTGTACACCTCTCTTCCCACTCCTCAATCTCCGTGTCTCCACATCACTTAACT
+
>A>3>BDFBFFFGGGFBAE2E2BAFBBFD5BFGHHEAB2B5BFAA2A0EFGHHAB13BDG@>>11B@4BFDBBGGH1?G33B@3311//?//>0?334B333//333333333BB0/2002222222222222211111011/11111111.00..111<1<11//00=000000.-....00000;0;00C000:////000;00//.0/000090;.//0;0000000....:////.///////////
@M05620:37:000000000-D9766:1:1101:15951:9408 1:N:0:23
GAGGCTGCTTTGGAAGAAACTCATAGATTACTGCAACAGTTCCCCCTGGACCTGGAAAAGTTTCTTGCCTGGCTTACAGAAGCTGAAACAACTGCCAGCTTCTAGGAAAGGCTCCTAGAAGACTCCAAGGGAGTAAAAGAGCTGATGAAACAATGGCAAGTAAGTCAGGCATTTCCGCTTTAGCACTCTTGTGGATCCAATTGAACAATTCTCAGCATTTGTACTTGTAACTGACAAGCCAGGGACAAAAG
+
AABBBBFBFFFFGGGGGGGGGGHHHHHHHGHHHHHHHFGDGHHHHGGGHHHHHHHHHHHHFGHHHHHHHHHHHHHHHHHHHHHHHHGHHHHHHHHHHHGHHHHHHHHHHHHHHHGHHHHHHHHHHHHHHGGHEFHHGDGGGHHHHHHHHHHHGHHHHHHGHHDGHHGHHGHHHHHHEDGGGHHHHHHHGHHHHGHHHHHHHHGHHHHHHHHHHHHGHGHHHHCHHHHGGHFFHHHHGFEGGGGGGG??FGF
@M05620:37:000000000-D9766:1:1101:14714:9424 1:N:0:23
GAGGCTGCTTTGGAAGAAACTCATAGATTACTGCAACAGTTCCCCCTGGACCTGGAAAAGTTTCTTGCCTGGCTTACAGAAGCTGAAACAACTGCCAATTTCTACAAAAGGCTACTAGAAAGCTAAAACGGAGAAAAAGAGCTAATGCAACAATAGCAAGTAAGTCAAGAATGTCAGCAATAGAACTATTGTGGATCCAATAGAACAATTCTACGAATTTGAACTTGTAACTGACATGCAAGGGAAACAAG
+
A?AA>AFAFFDDGEABFGGGGGHHHGHHHFGFHHBGFHFHHFFGHGEFCFFGHGFBB32FBFHFHHGFFGHHHHHEFGHGHHGGHEFFGGBGHHHGGF33BFHH4@BBF31FGF234BDF4333BD333>/??/BFG0/?BGF2B3F3BBFGF?222D2@>FGB>>F2@F0FF=11??1011?=1?B11><1>C1>GB<>11000</CHFB000<.<.C:000000;;:0000:000:00;0....;//./
@M05620:37:000000000-D9766:1:1101:7555:9444 1:N:0:23
GAGGCTGCTTTGGAAGAAACTCATAGATTACTGCAACAGTTCCCCCTGGACCTGGAAAAGTTTCTTGCCTGGCTTACAGAAGCTGAAACAACTGCCAGCTTCTAGGAAAGGCTCCTAGAAGACTCCAAGGGAGTAAAAGAGCTGATGAAACAATGGCAAGTAAGTCAGGCATCTCCGCGTTAGTACTCTTGTCGATCCAATTGCACAATTCTCAGCATTTGTACTGGTAACTGACAAGCCAGGGACAAAAG
+
ABABAAFBFFFFGGBEAGFGGFHFHHFHHFHGGHFFHHHGHH5FHGEGHEHHHGHBBDFHAFHHHFFGGHHFEFFFGHGHHHHHGGGFGFHEFGHHG31BB3BFB3@BFB11BFF3BGFGHFGFFG3BG??/<?3FGHBFF22BF?BFGBBFGFG22<F/@@G@@222@C/G01?<<A/-<>.1<==>>F1D0=C<<.GCD000=G0;00:C0::;G0;<C;;C;0/00;000;:90;9;;...;CEG/.9
@M05620:37:000000000-D9766:1:1101:4136:9483 1:N:0:23
ACCACACCTTCTACAATGAGCTGCGTGTGGCTCCCGAGGAGCACCCCGTGCTGCTGACCGAGGCCCCCCTGAACCCCAAGGCCAACCGCGAGAAGATGACCGGTGAGTGGCCCGCTCCCTCTTCTGGTGGCCGCCTCCCTCCTTCCTGGCCTCCCGGCGCTGCGCCCTTTCTCCCTGGTTCTCTCTTCTGCCGTTTTCCGTAGGACTCTCTTCTCTGCCCTGAGTCTCCTTTGGCACTCTGCCGGTTCTAG
+
BBBAABB>CFFFGGGGFGABGAGHGFEB4AGFABFA?EEEGHGHHGGAEEGGHHHHHHHEEEGGGGGGGGGHHGHGGGGHGFHHHGGEGG<>CGFBFGFHFCCAC??FGGAGHDGDG.CHHHHHHFHDGFHHGGGGGHGGGGGG0;;;:AFGGGGGG-A@BB9;BFBBFFFFFFFFFFFF;BFFFFF;;FFFBDFFFFFFF.;A/9;BFFFFFF:BF/;AFF.;FFFFF;FFFF/;F9;;F/9@BBF:;/;
@M05620:37:000000000-D9766:1:1101:11802:9486 1:N:0:23
ACCACACCTTCTACAATGAGCTGCGTGTGGCTCCCGAGGAGCACCCCGTGCTGCTGACTGAGGCCCCCCTGAACCCCAAGGCCAACCGCGAGAAGATGCCCAGGTGAGTGGCCCGCTACCTCTTCTGGTGGCCGCCTCCCTCCTTCCTGGCCTCCCGGCGCTGCGCCCTTTCTCACTGGTTCTCTCTTCTGCCGTTTTCCGTAGGACTCTCTTCTCTGACCTGAGTCTCCTTTGGAACTCTGCGGGTTCTA
+
BBAABBABFFFFGGGFGGGGGGHHGGGEGCGHHGGGGGGCGHHHHGGGEGGGHGHHHHHHHHGGGGGGGGGHHHHGGGGHFHHHHGGGGGEGGGHHHHHHHHHGHHHHHHGGHHGGGGGHHHHHHHHFHHGHHGGGGGHGHHGHHHHHHGHHHHHGGA-ABGGGGGFFFFFFFFFFFFFFFFFFFFFFFFFFFFFFFFFFFFFDFFFFFFFFFFFFFFBFFFF/BFFFFFFFFFFFFFFFFFFFFFDFFF:
@M05620:37:000000000-D9766:1:1101:23352:9493 1:N:0:23
CCACACCTTCTACCATGTGCTGCGTTTGGCTCCCGCGGCGCACCCCGTTCTGCTTACCGAGGCCCCCCTGCACCCCAAGGCCAACCGCGCGAACATGCCAGGTGCGTGGCCCGCTACCTCTTCTGGTGGCCGCCTCCCTCCTTCCTCGCCTCCCGGAGCTGCGCCCTTTCTCCCTGGTTCTCTCTTCTGCCGTTTTCCGTAGGACTCTCTTCTCTGCCCTGCGTCTCCTTTGGCCCTCTGCCGGTTCTCGA
+
AAAAAAABFF1BFGGFG3BBAB1AB0EEFA1BFFE0AEA/AAEGGG>BBEFHF1B2BF?AEEEFGGGG/?/BFHGG/C???GCHGGCBCCC?C--1F><DBC>C0=<.@<CG-C?AAGFHFHHFFBCFG.AAGGGGGGBFGGGGGF/99@BFFE-;-;@9FF@@F@;F99FFFFF/:FFBFBFF/FFFBFF@99FFBF?B--9FFFFFF/BFFFFFFFE/-;@B;BFFFFF////-::-;B/;;9AAB/-;
@M05620:37:000000000-D9766:1:1101:26255:9496 1:N:0:23
ACCACACCTTCTACAATGAGCTGCGTGTGGCTCCCGAGGAGCACCCCGTGCTGCTGACCGAGGCCCCCCTGAACCCCAAGGCCAACCGCGAGAAGATGACCGGTGAGTGGCCCGCTACCTCTTCTGGTGGCCGCCTCCCTCCTTCCTGGCCTCCCGGAGATCCGCCCTTTCTCACTGGTTCTCTCTTCTGCCGTTTTCCGTAGGACTCTCTTCTCTGCCCTGCGTCTCCTTTGGCACTCTGCAGGCTCTAG
+
ABBBA>AAFFFFGGGGGGGGGGHHGGGGFGFGHGGG?FGGEFAGHGGGGGGGDHHHGHHGEG@EGGGGGGGGHHHGGGGHGHHHHGGGGC@BBDH2FGDD<>/>A/?11/>FG-AF-<GBGFHHG0D=/..GDGGDGHFHFGGGCC9;/=FFGGGGG;--;0;;ADD>BFFFF//BFF;BFFFFFFFF/B9BDD.;AF/AFFDF9B9FFFFFFFB/;9/AFF.-.;::BFF/BB//9.;/;;/BF..A9/9
@M05620:37:000000000-D9766:1:1101:18111:9504 1:N:0:23
AGTGCCAGCTCTCAATCGCACAGTGTCTGGTCTATCTCCTGCCCTTAGATCGGAAGAGCACACGTCTGAACTCCAGTCACTCCGGAGAATCTCGTATGCCGTCTTCTGCTTGCACACAAACCACCCCAACATAATCCAACGGAACATAACATCCTATCACACAATCCCCAGTAAGCCATACATTTCCGTGTTAGCACTCTTCCATATACAACACAACATGTGACCAAATGTGCACTTTGTACTTCCCATCC
+
AAAABFFFCFFFGGGGGFFFGGHBFFHHHHGGG5DGF5FFBGHHHHHHEGHHGGGGH1FGHHHCBB21DDGHHHHHHHHEGHHD>1>>BFGFHGFGHGHHGGGHFFHGGGHH/33D0?FF//?///>////23333B@@2//<<B?11?111?01<<11111<<1101.<.1=<00</0<<00<000.0.;;000000/;00000::0=0:/..;..;//900;0/..00;90;00:F000009;0/;//9
@M05620:37:000000000-D9766:1:1101:14264:9514 1:N:0:23
AGTGCCAGCTCTCAATCGCACACGTCTGACCTCCCGTCACTCCGTAGACTCTCCTATGCCGTCTCCTCCTTGAAACAAACCAAACTATCTCTCCAAGGACCAGTTCCCCGCCGCCTCACCTTACTTCCTCGCTCTTCTTCCCCCTTTTCCCTTCCCTTCGTCGTTACCTCTTTCTCCCTCTTCTTGCTCCCCTTTACCCCCTCTCCGCCTTTGTCCTTGTCCTTGCCCCGCCGGGGACCCCGTATTGGCAA
+
AA>ABFFFBFFFGGGFGGGGGGAAFAGFAFGHHHGGH?2BDFGE2B2FBAFGH3ABA3BBA1AA2352BFF53BGGHEH11B?1B33B444433333?11F113B4432//>//>??2/B223?3B3222////?2>?1?1?G//?<111<1=<0011<.<>-<..<=<BDHHFBF0CC/CG0;00;000;:/;;000;C-;;;//;C.C.000;;;;BCFB/99/9;.-9-----9@.DD-.-9/9////
@M05620:37:000000000-D9766:1:1101:8757:9517 1:N:0:23
ACCACACCTTCTACAATGAGCTGCGTGTGGCTCCCGAGGAGCACCCCGTGCTGCTGACCGAGGCCCCCCTGAACCCCAAGGCCAACCGCGAGAAGATGCCCAGGTGAGTGGCCCGCTACCTCTTCTGGTGGCCGCCTCCCTCCTTCCTGGCCTCCCGGCGCTGCGCCCTTTCTCACTGGTTCTCTCTTCTGCCGTTTTCCGTAGGACTCTCTTCTCTGACCTGAGTCTCCTTTGGAACTCTGCAGGTTCTA
+
BBBABBBAFFFFGGGFAGAFGBHHGEEA4AFGCFFA2EEGDHHHHGGGFAEGFHHFHHGF0E?FGAFGGGGFHFHGGGDHEEHHHG?<CG<<BGFF>GGHHHHGHHHHHHGGHHGGGGGHHHGHHHHEGHAGHGGGGGEEHHGHHGGGGFGGG.EEDB-;BBBF;@DB;F/FFFFFFFFFFFFFFFFFFFFFFBFFFFFFFFFFFFFFFFFEFFFFFFFFFFFFFFFFFFFFFFFFFFFFFFFFFFFFFFF
@M05620:37:000000000-D9766:1:1101:10806:9542 1:N:0:23
GAGGCTGCTTTGGAAGAAACTCATAGATTACTGCAACAGTTCCCCCTGGACCTGGAAAAGTTTCTTGCCTGGCTTACAGAAGCTGAAACAACTGCCAGCTTCTCCGAAAGGCTCCTAGACGCCTCCAAGGGAGTCCACAAGCTGCTGACACACTGGCACGTCCGTCAGGACTTTCCGCTTTAGCACTCTTGTGGCTCCACTTGAACAATTCTCCGCCTTTGTCCTTGTAACTGACAAGCCCGGGACACAAG
+
A?BBAAFAFFFFGCGGGGGGGGHHHHGGHHHHFGGHGHHFFGHHHGGGHGHHHHHFHHBFBFHHHGHHHHHHHGHHHHHHHHHHHHFHGHEHGFHHH313BGHE3>>1>EF1BFFHF43FE/?0??2F3?E/CBGG?22?F/BGHH2@@@<2BH22?0?/FG/A<G..<1.01<1<>C.<CD0=0<0<==0<<C.;CE//<:;0;GH/:0BFG0.;.9.;0F000000;0;9CFGGF.9CA>-9-@.ABE;
@M05620:37:000000000-D9766:1:1101:13724:9546 1:N:0:23
GAGACTGCTTTGGCAGAAACTCACAAATTACTGACACAAGGCCCGCCGAGCCTATGACCGAGTTCGCGTTGACGTCCAACGCCTTGCGCGACTTGCTCCCCTGTAAAGAAGAACGCTCCTGCTTCTGGTGTCCGCCTCCCTCCTTCATGGCATCCCGGAGCTGCGCCCTCCCTCACTGGCTCTCCCGTCTGCCGTCTTCCGCAGTACTGTCTTCTCTGACCTGACTCTCCTTTGGACCTCCGCAGGTTCTT
+
>111>BBFF@BDF1A11BB1B1AA1A0B311A3DG1BA000000/A/A//A/01B12DFE/>//@////>//1/?///1B//>B/11/><<//<1>1B1//0/?222@100100<?//?111>1<>FFHB>FF.A.<A.<<GCG0<0=;0:/0;;..-:--./9--;?9..;//.C0;/.;CBF/9-;;A-/;;;-99BFB-999/9B/;/:///;///;//-9/9/;BB/9/////-;9-;-;-99/;B/
@M05620:37:000000000-D9766:1:1101:13705:9556 1:N:0:23
ACCACACCTTCTACAATGAGCTGCGTGTGGCTCCCGAGGAGCACCCCGTGCTGCTGACCGAGGCCCCCCTGAACCCCAAGGCCAACCGCGAGAAGATGCCCAGGTGAGTGGCCCGCTACCTCTTCTGGTGGCCGCCTCCCTCCTTCCTGGCCTCCCGGCGCTGCGCCCTTTCTCACTGGTTCTCTCTTCTGCCGTTTTCCGTAGGACTCTCTTCTCTGACCTGAGTCTCCTTTGGAACTCTGCAGGTTCTA
+
CCCCCCCCFFFFGGGGFGGGGFHHGGGECEHGGFGGGGGGDHHHHGGGEEFGHHGHHHHEFFFGGGGGGGGHHHHGGGGHGHHHHGGGGGGGGGHHFHHHHHHGHHHHHHGGHHGGGGGHHHHHHHHHHHGHHGGGGGHGHHGHHGGGGGFGGGGGGG-:CFFFFFFFFFFFFFFFFFFFFFFFFFFFFFFFFFFFFFFFFFFFFFFFFFFFFFFFFFFFFFFFEFFFFFFFFFFFFFFFFFFFFFFFFFF
@M05620:37:000000000-D9766:1:1101:9846:9557 1:N:0:23
GCGGCTGCTTTTGCAGAAACTCATAGATTACTGCCACAGTTCCCCCTGTACCTGTAACCGTTTCTTGCCTGGCTTCCAGAAGCTGCCACAACTGCCAGCTTCTAGGAAAGGCTCCTCGACGCCTCCCAGGGAGTCCCCGCGCTGATGCAACCCTGGCAAGTCAGTCAGGCATTTCCGCTTTCGCACTCTTGTGGATCCACTTGAACAATTCTCAGCCTTTGTACTTGTAACTGACAAGCCCGGGACAACAG
+
1>>1>>1>CF@1BAB1B1BBBBDGH31FGFBFBBBBFFB1BDFHHGAFB2DDDA1DDDFGBFGBDDDBFHHABBBBFGDBB@B1E1BBB0B/BBBF1FFFGHHFFFHB0BEHHHGHC//>//>FFH/<FFC/C?0F1<///>CC??1<11>0>FFCG<1>F10==D00<G.CDHHHGGGGG0:A:CC:GHGFFCBFGG0/=FCGFFG/CFGGG0CF/;BCFF0C9CF999FFF;BFFFEE-@?@@@A--9-
@M05620:37:000000000-D9766:1:1101:12391:9609 1:N:0:23
GAGGCTGCTTTGGAAGAAACTCATAGATTACTGCAACAGTTCCCCCTGGACCTGGAAAAGTTTCTTGCCTGGCTTACAGAAGCTGAAACAACTGCCAGCTTCTAGGAAAGGCTCCTAGAAGACTCCAAGGGAGTAAAAGAGCTGATGAAACAATGGCAAGTAAGTCAGGCATTTCCGCTTTAGCACTCTTGTGGATCCAATTGAACAATTCTCAGCATTTGTACTTGTAACTGACAAGCCAGGGACAAAAG
+
>>11A11AFFBFBGGB1AGCAA13BGBHFDGHDGHFFFH1DG2GHG0FG0GA00B0FGFG1FEHD1AFHHHE0A0BFHFFC1FE1GHBHCGCC>1BBFG@BBBF2BGBEFGH1GF1@D1BFF0FHCFC1FEH<?EGGDBFGH1F11B>DDHFC111@@CG1>@>FGF1F0/<F1?GCCAGGHBHBGHB>FH11>DGC/GGBG<DDGD<0DGHFG0C:0;00<CHFHFHH0:CGFBGHF.CBF.;:9A.C.9
@M05620:37:000000000-D9766:1:1101:8938:9611 1:N:0:23
AGTGCCAGCTCTCAATCGCACACGTGTGCCCTCCCGTCAGTCTGGTCTCTCTCCTGCCCTTAGAACGGAAGAGCACCCGTAGGAACAACAGTCACTCCGGCGACTCTCGTATGCCGTCTTCTGCTTGACCAACCCCCCAGGGGCCCACCAAGCAGGACCCTCCCAAAGAAAGGAGCAAAACGGGAGGGGTATGCAAAAATACCCCCTAGAAACAGACCTTTACGTCGAAAGCACCTTGGACAAGACCCAAA
+
ABABAFFFAFFFG4FFGGFGGGAAG4BFDFGH2EGAAA225DDABBDDFDGHDHHEHHHBB3BG5B1AB1B1B2BG1EEG@1AGHH22B1?BBGFGHB>E/>E/<?GGF?<GHHGCEB<CGH2@GHBF@F2/A/AA/-@..>----......./;..;CF/.;;//.//.//./...///;9..;----;.//////9..///;.;-:;/////./99;9//9...--...//.99;9//:/.........
@M05620:37:000000000-D9766:1:1101:25447:9617 1:N:0:23
ACCACACCTTCTACAATGAGCTGCGTGTGGCTCCCGAGGAGCACCCCGTGCTGCTGACCGAGGCCCCCCTGAACCCCAAGGCCAACCGCGAGAAGATGCCCAGGTGAGTGGCCCGCTACCTCTTCTGGTGGCCGCCTCCCTCCTTCCTGGCCTCCCGGAGCTGCGCCCTTTCTCACTGGTTCTCTCTTCTGCCGTTTTCCGTAGGACTCTCTTCTCTGACCTGAGTCTCCTTTGGAACTCTGCAGGTTCTA
+
BBBABBBBFFFFGGGGFGAFGGHHGEEBCEHHEFFEDGGGGHHHHGGGGGGGHHHEHHHGEGGGGGGGGGGHGHHGGGGHAFHHHGE<CDBBDGHGFHHHHHHGHHHHHHGGHHGGGGGHHHHHHHHHHGDHHGGGGGHGHHGHHGGGGFFGGGGGGG-BBGGGGGFB<FFFFFFFFFFFFFFFFFFFFFFFFBFFFFFFFFFFFFFFFFFFFFFFFFFFFFFFFFFFFFFFFFFFFFFFFFFFFFFFFFF
@M05620:37:000000000-D9766:1:1101:16805:9623 1:N:0:23
GAGGCTGCTTTGGAAGAAACTCATAGATTACTGCAACAGTTCCCCCTGGACCTGGAAAAGTTTCTTGCCTGGCTTACAGAAGCTGAAACAACTGCCAGCTTCTAGGAAAGGCTCCTAGAAGACTCCAAGGGAGTAAAAGAGCTGATGAAACAATGGCAAGTAAGTCAGGCATTTCCGCTTTAGCACTCTTGTGGATCCAATTGAACAATTCTCAGCATTTGTACTTGTAACTGACAAGCCAGGGACAAAAG
+
AABABCFCFFFFGGGGGGGGGGFHHGHHHDHGHGHFGHHGGGFHHGGGHHHHHGHHHGHHHHHHHHHHHHHGHHHGHHGHHHGHHFFHGGHHHHHHFGGHHGHHHFGHHGHHHHGHHGGHHHHGHHHHHFFHGGHHHFHGHHHHGHHHHHHHHHHHHHHGHH2FHHHGHHHHHHHHGGGGGHHHGHGHGHHHHGHHHHGGHHGHHFHGHHHHHHHHHHHHHFCGHGHCCGCBGHHHCCFGGFGGGA.:FAF
@M05620:37:000000000-D9766:1:1101:25431:9626 1:N:0:23
ACCACACCTTCTACAATGAGCTGCGTGTGGCTCCCGAGGAGCACCCCGTGCTGCTGACCGAGGCCCCCCTGAACCCCAAGGCCAACCGCGAGAAGATGCCCAGGTGAGTGGCCCGCTACCTCTTCTGGTGGCCGCCTCCCTCCTTCCTGGCCTCCCGGAGCTGCGCCCTTTCTCACTGGTTCTCTCTTCTGCCGTTTTCCGTAGGACTCTCTTCTCTGACCTGAGTCTCCTTTGGAACTCTGCAGGTTCTA
+
ABAAAAAAFFFFGGGFGGEBGFHHGFGGHGGHHFGG2EGCEHFHHGGEAEEFFGHHHHHGEEEFGGGGGGFGHHHGGGGHGHHHGGGEG/<>>DF2?2FHHHHGHHFGHHEGGHGGG-CHGHHHHHHHGH?CG@DGGGHGHHGHHGGGGFFGGGGGGACGGGGGGGFFFFFFFFFFFFFFFFFFFFFFFFFFFFDDFFFFFFFDFBFFFFFFBFFFB9FFFFFFFFFFFFFFFFFFFFFFFFFFFFFFFFF
@M05620:37:000000000-D9766:1:1101:7006:9626 1:N:0:23
ACCACACATTCTACAATGCGCTGCGTGCGGCTCTCGAGGAGCACCCCTTGCTGCTGACCTAGGCCCCCCTGAACCCCAAGGCCAACCGCGCGAAGATGACCGGTGTGTGGCCCGCTCCCTCTTCTGGTGGCCGCCTCCCTCCTTACTGGCCTCCCGGCGCTGAGCCCTTTCTCCCTGGTTCTCTCTTTTGCCGTTTTCCGTAGGGATCTCTTCTCTGCCCTGCGTCTCCCTTGGCACCCTGCCGGTTTTAG
+
BBBBBBB3BBDFGGGGGGFEFEGGGEG22AEEB3BA3AEECHHHHGGB1GHHEHFHHHG5BFBGHGGGGEAGGHHGGGGHGHHHHGGGGGCGGGG?DGFHGCG<A/??<?GHH-<>-.<///=DH0DDC..CD?GGAGGGFABF9FB0CEFBFE?A?-;-;B..BBEFFFFBF9/./ABF/;/BFFF//:/BB..;EBF?F.;../9;BBFFFFFFF/;;/FABABF.B/9;9/BBF..9BE?=BB.99//
@M05620:37:000000000-D9766:1:1101:12130:9648 1:N:0:23
ACCACACCTTCTACAATGAGCTGCGTGTGGCTCCCGAGGAGCACCCCGTGCTGCTGACCGAGGCCCCCCTGAACCCCAAGGCCAACCGCGAGAAGATGCCCAGGTGAGTGGCCCGCTACCTCTTCTGGTGGCCGCCTCCCTCCTTCCTGGCCTCCCGGAGCTGCGCCCTTTCTCACTGGTTCTCTCTTCTGCCGTTTTCCGTAGGACTCTCTTCTCTGACCTGAGTCTCCTTTGGAACTCTGCAGGTTCTA
+
BBBBBBBBFFFFGGGGGGGGGGHHGGGEEEHHHGGGEGGGGHHHHGGGEEGGHHHHHHHGGGGGGGGGGGGHHHHGGGGHGHHHGGGGGGGGGGHHGHHHHGHGHHHHHHGGHHGGGGGHHHHHHHHHHHGHHGGGGGHGHHGHHGGGGGGGGGGGGC-ADGGGGGFFFFFFFFFFFFFFFFFFFFFFFFFFFFFFFFFFFFFFFEFFFFFFFFFFFFFFFFFFFFFFFFFFFFBFFFFFFFFFFFFFFFB
@M05620:37:000000000-D9766:1:1101:25311:9650 1:N:0:23
ACCACACCTTCTACAATGAGCTGCGTGTGGCTCCCGAGGAGCACCCCGTGCTGCTGACCGAGGCCCCCCTGAACCCCAAGGCCAACCGCGAGAAGATGACAGGTGAGTGGCCCGCTACCTCTTCTGGGGGCCGCCTCCCTCCTTCCTGGCCTCCCGGAGCTGCGCCCTTTCTCACTGGGTCTCTCCTCTGCCGTTTTCCGTAGGACTCTCCTCTCTGACCTGAGTCTCCTTTGGAACTCTGCAGGTTCTAG
+
CCCCCCCCFFFFGGGGGGGGGGHHGGGGHGHHHGGGGGGGGHHHHGGGGGGGHHHHHHHGGGGGGGGGGGGHGHHGGGGHGHHHHGGGGGGGGGHHHH2FBCF111?11?<FG-<-<<G111==00</-<:A::@..;E//;/=0C00;.C0.CE.A-9:./;--;C-:F////;//;.;//////;/;B/F-.;FF/F./;;ABF/////;//:9///B///9/;9/B/BF/B/B//9//:BBF.;99B;
@M05620:37:000000000-D9766:1:1101:9655:9675 1:N:0:23
GCGGCTGCTTTGGAAGAAACTCATAGATTACTGCCACAGTTCCCCCTGTACCTGTAACCGTTTCTTGCCTGGCTTCCAGAAGCTGAAACAACTGCCAGCTTCTAGGAAAGGCTCCTAGACGACTCCAAGGGAGTCCCCGCGCTGATGCAACACTGGCAAGTAAGTCAGGCATTTCCGCTTTAGCACTCTTGTGGATCCAATTGAACAATTCTCAGCATTTGTACTTGTAACTGACAAGCCAGGGACACAAG
+
>11>>>1AFFB@FEFA1FFGFGDGFGHHHFBFGHBBGFBADFGHHGAF12DDBF1DDA1ABEFFDFGFGHHHHFB0BFH@FFHFG1@FFBGHHHHH1GGFGHHGHHHHBGHHHHGH1FG1>/>EFH<GHGGHFE011///>CGG?FG11?F0/?GHH<1>G11>FGHHHHGHHHHHGGGGG0DGHHHGHHHHHGGHHHF0CGGHFFGFGGGGG0FG0CFGGGBFFGGFFGGGGGGGGGGG/CEFFFE9-;9
@M05620:37:000000000-D9766:1:1101:19118:9677 1:N:0:23
ACCACACCTTCTACAATGAGCTGCGTGTGGCTCCCGAGGAGCACCCCGTGCTGCTGACCGAGGCCCCCCTGAACCCCAAGGCCAACCGCGAGAAGATGCCCAGGTGAGTGGCCCGCTACCTCTTCTGGTGGCCGCCTCCCTCCTTCCTGGCCTCCCGGCGCTGCGCCCTTTCTCACTGGTTCTCTCTTCTGCCGTTTTCCGTAGGACTCTCTTCTCTGACCTGAGTCTCCTTTGGAACTCTGCAGGTTCTA
+
CCCCCDDDFFFFGGGGGGGGGGHHGGGECGHHHGGGGGGGGHHHHGGGDGGGHHGHHHGGGGGGGGGGGGGHGHHGGGGHGHHHHGGGGGGGGGHGFHHHHFHGHHHHHGGGHHGGGGGHHHHHHHHHHHGHHGGGGGHGHHGHHGGGGGGGGGGGGG-DDFFFFFFFFFFFFFFFFFFFFFFFFFFHHHFFFFFFFFHFFFFFFFFFFFFFFFFFFFFFFFFBFFFFFFFFFFFFFFFFFFFFFFFFFFB
@M05620:37:000000000-D9766:1:1101:4387:9684 1:N:0:23
ACCACACCTTCTACAATGCGCTGCGTGTGGCTCCCGAGGAGCACCCCGTGCTGCTGACCGAGGCCCCCCTGAACCCCAAGGCCAACCGCGAGAAGATGACCAGGTGAGTGGCCCGCTACCTCTTCTGGTGGCCGCCTCCCTCCTTCCTGGCCTCCCGGCGCTGCGCCCTTTCTCACTGGTTCTCTCTTCTGCCGTTTTCCGTAGGACTCTCTTCTCTGACCTGAGTCTCCTTTGGAACTCTGCAGGTTCTA
+
BBBBBBB>BCCFGFFGGG4AFGGGGFGA2EGFFBEE2EAEEHCGHGGAAEEFGHGHFFH>E?EFGGGGGGGGEHHGGGGHGHGHHGGGGG>BCGHBGHHHHHGGFF?FHHGGHHGGGFGHHHHHHHHHHHGGHGGGGGGGGGGGGGGGBFGGGGGGDA-;@FCFFFFFFFFFFFFFFFFFFFFFFFFFBBFFFFFFFFFFFFFFD/BFFFFFFFFBFF/BFFF/FFF/9FFFFFFFFFFFFEFFFFFFFFB
@M05620:37:000000000-D9766:1:1101:21212:9687 1:N:0:23
GAGGCTGCTTTGGAAGAACCTGACAAGCCAGGGACAAAAGATCGGAATAGCACACGTCTTAACTCCAGTCACTCCGGAGAATCTCGTATGCCGTCTTCTGCTTTAAACAAAAAAAACACCTCTCTTTTATTACACTCTTGCCCTACCAACTTAATCTTCAATAGACCTCCAATCAATATAGGCGGCTGATGACAAGAACAATATAACCCCGTCGGAAAGCCCGCGAGACATATTTTGATCTGCTTATACCT
+
3>>3>AC>BDFFG45FAFG4FBAAAF44FFFAE2BFA22BFGHEE22233BFF2F0BGF155BDBB3BDFDDDBBBE?>EF3344BBEF3@3>EEE1BBFBF343B3DEE00?/////0/0010121121@221@101>11?<100<<1/0111=1111=11>111<>1.//0/0<000000/-----:09C000.9////000000/.;-9.9--.;;/..--9---..;/;///9./9///////////
@M05620:37:000000000-D9766:1:1101:18254:9694 1:N:0:23
ACCACACCTTCTACAATGAGCTGCGTGTGGCTCCCGAGGAGCACCCCGTGCTGCTGACCGAGGCCCCCCTGAACCCCAAGGCCAACCGCGAGAAGATGCCCAGGCGAGTGGCCCGCTACCTCTTCTGGTGGCCGCCTCCCTCCTTCCTGGCCTCCCGGAGCTGCGCCCTTTCTCACTGGTTCTCTCTTCTGCCGTTTTCCGTAGGACTCTCTTCTCTGACCTGAGTCTCCTTTGGAACTCTGCAGGTTCTA
+
?AAAAA?AFFF1BGGBFGG1A1B1AAEFH0GFCFEEAEG/AGHHHGAE//E/1ABFGBFGGG/EC?/EGGGGGF>>EGCE/?GECEE/CCCC??FG11F?GHHE/<AC-FFFFACCG-@G0DF<00=GDCCGH-A-.;9EGGGFBFFG0CF.9A.EBA-A@AFF@@F@@BFFBFFFFF-/;FF/BFF/FFFFF@FFFFFFB9AAABFFFFFFFFFB/BBFF/-FFFFFFFFFF/BFBBBFFFFFF-9BFFB
@M05620:37:000000000-D9766:1:1101:18716:9700 1:N:0:23
ACCACACCTTCTACAATGAGCTGCGTGTGGCTCCCGAGGAGCACCCCGTGCTGCTGACCGAGGCCCCCCTGAACCCCAAGGCCAACCGCGAGAAGATGAAGTGGCCCGCTACCTCTTCTGGTGGCCGCCTCCCTCCTTCCTGGCCTCCCGGCGCTGCGCCCTTTCTCACTGGTTCTCTCTTCTGCCGTTTTCCGTAGGACTCTCTTCTCTGACCTGAGTCTCCTTTGGAACTCTGCAGGTTCTAGATCGGA
+
CCCDDDDDFFFFGGGGGGGGGGHHGGGEEGHHHGGGGGGGGHHHHGGGGGGGHHGHHHHGGGGGGGGGGGGHHHHGGGGHGHHHHGGGGGGGGGHHHHGHHHHHGHHGGGGGHHHHHHHHDGHGHHGGGGGHGHHGHHHHHHHHHHHGGGG-ADGGGFFFFFFFFFF0FFFFFFFFHHFFHHFFHFFDFFFHFFFFFFFFFFFFFFFFFHFFFFFF/BFFFFFFFFFFFFFFFFFFFFFFFFFFFFFFFDD
@M05620:37:000000000-D9766:1:1101:13717:9719 1:N:0:23
GAGGCTGCTTTGGAAGAAACTCATAGATTCCTGCAACAGTTCCCCCTGGACCTGGAAAAGTTTCTTGCCTGGCTTACAGAAGCTGAAACAACTGCCAGCTTCTAGGAAAGGCTCCTAGAAGACTCCAAGGGAGTAAAAGAGCTGATGAAACAATGGCAAGTAAGTCAGGCATTTCCGCTTTAGCACTCTTGTGGATCCAATTGAACAATTCTCAGCATTTGTCCTTGTAACTGACAAGCCAGGGACACAAG
+
>11AAAFAFFFFFGGC11FGGGAGFGHHG3FGHH01B0FDFGHHHGEGF0FHHFHHHFFGHHHHHGHHHHHHHHG1GHHEGHHHHGHHHEHHHHHH1FFGGHHHHHHHFGHHHHGHGHHHHHHHHHFHHGGHEEB>22>FHHHH<GHDGHHFAHHHHHFFHF2FHHHHHGHHHHHHGGGGGGHHHHHHHHHHHGHGHHHHHHHFHHHHHHGHHGHHBHHHHH0CGHHGHHHGHHHH:GGGGGGGGG?.:E9
@M05620:37:000000000-D9766:1:1101:8486:9721 1:N:0:23
ACCACACCTTCTACAATGAGCTGCGTGTGGCTCCCGAGGAGCACCCCGTGCTGCTGACCGAGGCCCCCCTGAACCCCAAGGCCAACCGCGAGAAGATGCCCAGGTAAGTGGCCCCCTCCCTCTTCTGGTGGCCGCCTCCCTCCTTCCTGGCCTCCCGGCGCTCCGCCCTTTCTCACTGGTTCTCTCTTCGGCCGTTTTCCGAAGGCCTCTCTTCCCTGACCTGAGCTTCCTTTGGAATTCTCCAGGTTTTG
+
BBBBBBBBFFFFGGGGGGGGGFHHGGGEHGHGHGGGGGGGGHHHHGGGGGGGHHHHGHHGGGGGGGGGGGGHHHHGGGGHGHHHHGGGGGGGGGHHHHHH22F/?1???G1?G//--.><FFF1><GFDG.<<AA:.DE.:C:G0C/0;/;.0AEAD-----.;.;D9DF/////9/9.B/;/9/9B//.9@.-@DF.FB...9..././:B/9/.//.;//.9.///;/;B/;/BB/9/////BBF//..
@M05620:37:000000000-D9766:1:1101:18464:9778 1:N:0:23
GCGGCTGCTTGGAAGAAACTCATAGATTACTGCACCAGTTCCCCCTGGACCTGGAAACGTTTCTTGCCTGGCTTACAGAAGCTGACACAACTGCCACTGTACAGGATGCTACCCGTAAGGAAAGGCTCCTAGAAGACTCCACGGGCGTAACAGAGCTGATGACACAATGGCACGTAAGTCAGGCATTTCCGCTTTAGCACTCTTGTGGATCCAATTGCACAATTCTCAGCATTTGTACTTGTAACTGACAA
+
>1>AA>>AFFF1GGGG1ABGGGHHHFGHHHHHH1AFGGFDGHHHGGGHFHHHHFGHH0BBGGHHGGHHFGHHHHHHHHH1BGHFH0FGH/BGFHHH1FHF2FHHHBBCHHHHHHGG/ECH10BGFHHHGHHH11F1BGHH10?CG/<C/C/1?GHHHHFGH1<1>FCHHHHC0AGFHHHHEHHHHHHHHHGGGGGFHHHHHHHHFGGGGGGGB0CFF0FF0/;FGGGGGGGGGGGGGGGFGF0BFFF/;BF
@M05620:37:000000000-D9766:1:1101:23264:9806 1:N:0:23
GAGGCTGCTTTGGAAGAAACTCATAGATTACTGCAACAGTTCCCCCTGGACCTGGAAAAGTTTCTTGCCTGGCTTACAGAAGCTGAAACAACTGCCACCTTCTACTAAAGTCTACTAGAAGACACCAAGGTAGTAAAAGAGATGATGAAACAATGGCAAGTAAGTCAGGCATTACCGCTTTAGCACTCTTGTGGATCCAATTGCACAATTCTCAGCATTTGTACTTGTAACTGACATGCCAGGGACAAAAG
+
A3AB>AF>BBB4F45BBGBBGGGHHFHEGDAAD54B4GBDGDB3AAAA2EABFGEF3323BDGDDFGA3BBBAFG33ABFGH3BF33BBB?BGHHFCB1BBBBD44D4B3B4@4@4B433BCB3????0/3BBFBDGFFC22BBDDDEGG22?2222B2?DBD2>@22@2F2<2>2?>/????1111<11111.><>FDC1110=<=<0000=<=<<0====<CC0;;0000;<C00000:0..:;;AFA/
@M05620:37:000000000-D9766:1:1101:17152:9838 1:N:0:23
ACCACACCTTCTACAATGAGCTGCGTGTGGCTCCCGAGGAGCACCCCGTGCTGCTGACCGAGGCCCCCCTGAACCCCAAGGCCAACCGCGAGAAGATGCCCAGGTGAGTGGCCCGCTACCTCTTCTGGTGGCCGCCTCCCTCCTTCCTGGCCTCCCGGCGCTGCGCCCTTTCTCACTGGTTCTCTCTTCTGCCGTTTTCCGTAGGACTCTCTTCTCTGACCTGAGTCTCCTTTGGAACTCTGCAGGTTCTA
+
CCCCCCCCFFFFGGGGGGGGGGHHGEFEFGHGHGGGGGGGGHHHHGGGGGGGHHHHHHHGGGGGGGGGGGGHGHHGGGGHGHHHHGGGGGGGGGHHHHHHHHFGHHGHHHGGHHFCC-CFHGFDDDDG0CDGHGGGFDHGEHGHHFGFBGFGFFEE??-:BCFFABFF;BF//B/::BFFFFFB//9BFFFFFFDFFFFF?:.ADBFBBFBBFFBFFFFFFFF;FFFFFFBFFFFFFFBB/:FBBFFF/:/
@M05620:37:000000000-D9766:1:1101:17761:9870 1:N:0:23
GAGGCTGCTTTGGAAGAAACTCATAGATTACTGCAACAGTTTCCCCTGGACCTGGAAAAGTTTCTTGCCTGGCTTACAGAAGCTGAAACAACTGCCACCTTCTAGGAAAGGCTCCTAGAAGACTCCAAGGGAGTAAAAGAGCTGATGAAACAATGGCAAGTAAGTCAGGCATTTCCGCTTTAGCACTCTTGTGGATCCAATTGAACAATTCTCAGCATTTGTACTTGTAACTGACAAGCCAGGGACAAAAG
+
A?AA>AFAFDB4G4BBCFBGFG4FG5FFEABDHB4BCCADF5BBDAFEEHFHHFFF332FADGDADGE3GGGHHH3BBFHHHGGB33G3FFHHHHHG3BFHGHGB3BEF?B?GFFHGFBFGHFB33BB3??GEEFFHHGGH0GHHHHHHGDFHB?FHGHFGFGFFGFFH0FGFDGGEGGGGGGBGGFFDFF=G.FCGGHFF=<GGCHHGHGEGDDGF=C;GGGHBCHGC;;0CHFFCA:C;;;AGGGGFF/
@M05620:37:000000000-D9766:1:1101:16013:9870 1:N:0:23
GAGGCTGCTTTGGAAGAAACTCATAGATTACTGCAACAGTTCCCCCTGGACCTGGAAAAGTTTCTTGCCTGGCTTACAGAAGCTGAAACAACTGCCAGCTTCTAGGAAAGGCTCCTAGAAGACTCCAAGGGAGTAAAAGAGCTGATGAAACAATGGCAAGTACGTCAGGCATTTCCGCTTTAGCACTCTTGTGGATCCAATTGAACAATTCTCAGCATTTGTACTTGTAACTGACAAGCCAGGGACACAAG
+
BABBBAFBFFFFGGGGGGGGGGHHHGHGFFHHGGHHGHHFGHHHHGGGGGHHHHHHFHHHHHHHHHHHHHHHHHHHHGHHHHHGHHHHHHHHHHHGHBCHGHHHF3GHF1FGHHGHHHHHFFH3BG3FHGGHGE?44B3?GF2222BBBFFHHHH2C2@FGG2CFHG/FCHGFHHHDDF?FFHBF1101>1FGGHCGHFGHFHHHHHHHH0CGFHHHHHHHH0CGGGCHGGHHFHGGGGGGGGGGG..9C?
@M05620:37:000000000-D9766:1:1101:6323:9896 1:N:0:23
ACCACACCTTCTACAATGAGCTGCGTGTGGCTCCCGAGGAGCACCCCGTGCTGCTGACCGAGGCCCCCCTGAACCCCAAGGCCAACAGCGAGAAGATGACAGGTGAGTGGCCCGCTCCCTCTTCTGGTGGCCGCCTCCCTCCTTACTGGCCTCACGGAGCTGCGCCATTTCTCCCTGGTTCTCTCTTATGCCGTTTTCCGTAGGCCTCTCTTCTCTGCCCTGCGTCTCCTTTGGCACTCTGCAGGTTCTAG
+
AAA>AAAAFFF1FGGGFGG1A1B1E0ABBAHGAFFEEGGEGHHHHGCGFEGEHGHFHEAE/EEGE/>EEGGCH1>EEG/F//FE<F/0BE></?0FBD1?1?F1?GFFGGEF//CC/.<>C0GDG1GFCCHHC?C?.:.::CCC0/CG/GGHG/AA.;99./99-:.;0B00009/FF///;FBFBB/;B/B@AAFFF/9BF-A/;;AFFEF/BF/:/9A/A-9A=BFF/9//;/9/-;/;//;A9FFF/;
@M05620:37:000000000-D9766:1:1101:18402:9916 1:N:0:23
ACCACACCTTCTACAATGAGCGGCGTGCCGCGCCCGAGGAGCCCCCCGTGCTCCCGACCGAGCCCCCCCTGCACCCCAAGGCCACCCGCGCGGAGATGCCCATGTGAGTGGCCCGCTACCTCTTCTGGTGGCCGCCTCCCTCCTTCCTGGCCTCCCGGAGCTGCGCCCTTTCTCACTGGTTCTCTCTTCTGCCGTTTTCCGTAGGACTCTCTTCTCTGACCTGAGTCTCCTTTGGAACTCTGCAGGTTCTA
+
>>>>>>>AFF4DBGF4FBG5FA2A2AA222A0AAE0A0A>?B??EE/>1?E?331??E/EG//>?D/BB///0?GDG/D</.><<GD--A-<-:--=0;:C;/99099;0.;CF-ABGGGGGGGFFF/BFFFF@DFDFFFFFFFFFFFFBFFFFFFD@FFDFFFBDFFCFFFFFFFEFBBFFFFFFFFFFFFFFFFFFFFFBFDDFFFFFFFFFFFFFFFFFFF.FEFFFFEF/BFFFBFFFFFF?9FFF9
@M05620:37:000000000-D9766:1:1101:3105:9917 1:N:0:23
ACCACACCTTCTACAATGAGCTGCGTGTGGCTCCCGAGGAGCACCCCGTGCTGCTGACCGAGGCCCCCCTGAACCCCAAGGCCAACCGCGAGAAGATGAAGAGGAACGGTACCTATTATGTTCTCCGCGTCCCACCTTCCTGGCGTCCCGGCGCTGCGCACGTTCTCCCTGTTTCTCTCTTCTGCCGTGTTCCGTAGGCCTCTCTTCTCTGACCTGCGTCTCTTTTGGACCTCTGCAGTGTGTAGATCGGA
+
BBBBBBA>BFFFGGFBDG5ABFGHGEG2ABGFGAFEAEGGGHGFHGEA1BEFHGHHGHHAECEGGGGGGGGHHHGGGGGHGHHHHGGGGG/>@DHFGHH111?F000?/?/?FG1=F>F1<F11<1>.-<-<C0<C.CFHHH/.::@B;;;-A?@-AB--;-;:B.9BFFF:/;B/BF/;/B//9F-A-:9/B?F...;;9.9/;/9BFF///9/..99@.;;BFFF-//9;FFFBB////;;B9/:/;9.
@M05620:37:000000000-D9766:1:1101:27431:9923 1:N:0:23
GAGGCTGCTTTGGAAGAAACTCATAGATTACTGCAACAGTTCCCCCTGGACCTGGAAAAGTTTCTTGCCTGGCTTACAGAAGCTGAAACAACTGCCCGCTTCTAGGAAAGGCTCCTAGAAGACTCCCAGGGAGTCCCCGAGCTGCTGACACACTGGCCAGTCAGTCAGGCATTTCCTCTTTCGCACTCTTGTGGATCCAATTGAACAATTCTCCGCATTTGACCTTGTAACTGACAAGCCAGGGACCCAAG
+
BBBBBBFBFFFFG4GGGGGGGGFHHHHHGHHHHHHHHGGDGFHHHGGGE2GHHHHBFB2BBGFGHHHHHHHHHHHFHHHHHGHHHDHHH3FGGHHH?1>>E1B4B3@BBGGG31?GH4BB3BGH3???CEDFA<?BCF/<CC/2<@GDFHHFDGHHHHFHHH1G?GHHFFHHHFFD1><111><E--/0=D0C.GGHHEGHGHHHF0CGGCGF0.;9.;;00=BFFBFFGF00:CFFF?9/;.99.A9.E.
@M05620:37:000000000-D9766:1:1101:11939:9926 1:N:0:23
GAGGCTGCTTTGGAAGAAACTCATAGATTACTGCAACAGTTCCCCCTGGACCTGGACAAGTTTCTTGCCTGGCTTACAGAAGCTGAAACAACTGCCATTTTCTAGGAAATACTTCTAGAAGACGCCAAGGAAGTAAAAGAGTTGATGAAACAAAGGCAATTAAGTCAGGCATTTCTGCTCGAGGACTCTTCTGGACCCAATTGCACAATTCTCAGCATTTGTACTTGTAACCGACCCGCCAGGGACAAAAG
+
A1AAAAF1@DBF1BBFEGGFGGDHGHH3EDBFDBEE1FHEDFG1FEEF/BBBEG0GAA0BGHFHFHD1B11BFGFGHABEGHFGFFEHGF/BGFHBF11BBFHHGGEFE11122B2@BF1@GB/>EEEG?0BBE22BE>/F12BF2B2DF1</0BF/@<<11@>>2>@0@G1?1@11111//?->.0<1F1>D1F0<A../=<0=<0/0000:0</;C:CC0:CFHE;GEG;-;--9-A??;...9;CF-/
@M05620:37:000000000-D9766:1:1101:21675:9940 1:N:0:23
ACACACCTTCTACAATGAGCTGCGTGTGGCTCCCGAGGAGCACCCCGTGCTGCTGACCGAGGCCCCCCTGAACCCCAAGGCCAACCGCGAGAAGATGCCCAGGTGAGTGGCCCGCTACCTCTTCTGGTGGCCGCCTCCCTCCTTCCTGGCCTCCCGGCGCTGCGCCCTTTCTCACTGGTTCTCTCTTCTGCCGTTTTCCGTAGGACTCTCTTCTCTGACCTGCGTCTCCTTTGGAACTCTGCAGGTTCTAG
+
ABABAAAFFFFBFFGGG5GGEF4EEFEHGHHHGGE2EE2AACGGGGGDFGGHHABFGHEEGGGGGGGGEFFGHHGGGGHGHHFHGEEEG/BCDGHHGFGHHHGFG1GHFFGHHFGGGGHHHHHHHHHFHGHHDCGGGEGHHGHHHGGGFGGGGGGGG-BFGFFFFFFFFFFFFFFFFFBFFFFFFFFFFFFFFDFFFFFFFFFFFFFFFFFEFFFFF/BFFF.@FFFFFFFFFF/BFFFFFFFFFAFFFFF
@M05620:37:000000000-D9766:1:1101:13655:9947 1:N:0:23
GAGGCTGCTTTGGAAGAAACTCATAGATTACTGCAACAGTTCCCCCTGGACCTGGAAAAGTTTCTTGCCTGGCTTACAGAAGCTGAAACAACTGCCAGCTTCTAGGAAAGGCTCCTAGAAGACTCCAAGGGAGTAAAAGAGCTGATGAAACAATGGCAAGTAAGTCAGGCATTTCCGCTTTAGCACTCTTGTGGATCCAATTGAACAATTCTCAGCATTTGTACTTGTAACTGACAAGCCAGGGACAAAAG
+
C@BCBCFBFFFFGFGGGGGGGGHHHGHHHHFHHGFHFHHHHHHGHGEGEHFGHHFGBD2GFHHHHHHBBGGGHHHEFFGHHHHHHGGHHHGHHHGFH3BFGGHHHHHHHFBAGFFHHHHHHHGFFGHHGGEGGGHHHHHGHBGHHFGHHHGHHFGHEGHEGDGBGHHHHHHGFGHHC?CAFGHFHHCFFGGFHGHHHHFHHHD0=CGGHH0GGD<CGCGHHHHHHHHHFHFFFGHF;GEEFAEGAEEGG;9
@M05620:37:000000000-D9766:1:1101:12688:9954 1:N:0:23
ACCACACCTTCTACAATGAGCTGCGTGTGGCTCCCGAGGAGCACCCCGTGCTGCTGACCGAGGCCCCCCTGAACCCCAAGGCCAACCGCGAGAAGATGCCCAGGTGAGTGGCCCGCTACCTCTTCTGGTGGCCGCCTCCCTCCTTCCTGGCCTCCCGGCGCTGCGCCCTTTCTCACTGGTTCTCTCTTCTGCCGTTTTCCGTAGGACTCTCTTCTCTGACCTGAGTCTCCTTTGGAACTCTGCAGGTTCTA
+
AAAAAAAAFFFFEGGDEGG1D1BAEABEFEHH1FFEGGGCFHHHHGEGEEFEHFFGHFCFGGGGGE>EGGGFHGEEGGFHE/FGAFG/CG<CGAHHDFGFHEHCG1GHFGGGHHGG@?<GDFHFDD<F0CCHH-@CA.:EC/CHHGGBBF..9FGA?A-;@@;B@@F@?FFFF//BBBFFFFFBFFFF9FBF/-;BFFFFBFAF?/FFFFFFFFFFF/;FFFF/99FFFFFFFEFFFFFFFFFFFFFFBB;
@M05620:37:000000000-D9766:1:1101:15761:9963 1:N:0:23
ACCACTTCTACAATGAGCTGCGTGTGGCTCCCGAGGAGCACCCCGTGCTGCTGACCGAGGCCCCCCTGAACCCCAAGGCCAACCGCGAGAAGATGACAGGTGAGTGGCCCGCTACCTCTTCTGGTGGCCGCCTCCCTCCTTCCTGGCCTCCCGGAGCTGCGCCCTTTCTCACTGGTTCTCTCTTCTGCCGTTTTCCGTAGGACTCTCTTCTCTGACCTGAGTCTCCTTTGGAACTCTGCAGGTTCTAGATC
+
BBBBBFFFFFFFGGFGGFGGFEEEEHGHHHGGGGGFGGHGGHGGGGGGGGHFFGEGGEEFGGGGGGEGHHHHGGFGHGGHHGGGGGGGGGGHFGHHHHHGHFHGHHGGHHGGGGGHHHHHHHHHHHGHHGGGGGHGHHGHHHHHHEHHFGGGGGACGGGGAGGGFFFFFFFFFFFBFFFFFFFFFFFFFFAFFFFFFFFDFFFFFFFFFFFFFFFFFFFFFFFFFFFFFFFFFFFFFFFFFFAFFFBFFFB
@M05620:37:000000000-D9766:1:1101:22703:9971 1:N:0:23
ACCACACCTTCTACAATGAGCTGCGTGTGGCTCCCGAGGAGCACCCCGTGCTGCTGACCGAGGCCCCCCTGAACCCCAAGGCCACCGGGGGGAAGAGGAAGTGGCCCGTTACCTCTTCTGGTGGCCGCCTCCCTCCTTCCTGGCCTCCCGGGGCTGCGCCCTTTCTCCTGGGTCCTTTCTTCTGCCGTTTTCCGTAGGACTCTCTTCTCTGACCTGGGTCTCCTTTGGAACTCTGCGGGTTCTAGATCGGA
+
BBBBBBBBFFFFGGGGGGGFGGAFE2EEF2BBGG2BE22AEGHH1BEFEEFGHAGHE2FEGGG?1E>/EFGH3FGEEGEF?F/?/F/////-;:..9;C/.9;/;A.--.;A//9B/9BFB;F?F.-@-;DF..B.B/;/BF/FA/AF?F-----..-;A9@F///;9//;:F..////;////;/@DFF.B/./.;.////9/;9///999F//9../..;9FF9FBFF//////-;@D..;///99AAD
@M05620:37:000000000-D9766:1:1101:17263:9986 1:N:0:23
GAGGCTGCTTTGGAAGAAACTCATAGATTACTGCAACAGTTCCCCCTGGACCTGGAAAAGTTTCTTGCCTGGCTTACAGAAGCTGAAACAACTGCCAGCTTCTAGGAAAGGCTCCTAGAAGACTCCAAGGGAGTAAAAGAGCTGATGAAACAATGGCAAGTAAGTCAGGCATTTCCGCTTTAGCACTCTTGTGGATCCAATTGAACAATTCTCAGCATTTGTACTTGTAACTGACAAGCCAGGGACAAAAG
+
AABBBAFBFFFFFGGGGGGGGGFGHGGFHFGFHHHGGHHAFHHHHG?FECGHHGGHHFHHHHHHFHFHHHHHHHGFHHHHHHHHBHHHHHHHHFHHGHGHHHHHHHHHGHGHHHGHHHGHHFGHHHHHHGGHGGHHGFGGHHHHHHGHHHHHEFHHHGHGHH2GGHHHHHHHHHHHGGGGGHHGHHHHHHHHHGHHHHHHHHGHHGHGHHHHGHHEFHHHHHHHHHHCGCGHHHHHC.EEGGEGGEEFFFB
@M05620:37:000000000-D9766:1:1101:11918:9987 1:N:0:23
GAGGCTGCTTTGGAAGAAACTCATAGATTACTGCAACAGTTCCCCCTGGACCTGGAAAAGTTTCTTGCCTGGCTTACAGAAGCTGAAACAACTGCCAGCTTCTAGGAAAGGCTCCTAGAAGACTCCAAGGGAGTAAAAGAGCTGATGAAACAATGGCAAGTAAGTCAGGCATTTCCGCTTTAGCACTCTTGTGGATCCAATTGAACAATTCTCAGCATTTGTACTTGTAACTGACAAGCCAGGGACAAAAG
+
AABBAAFCFFFFGFGGGGGGGGFHHGHHHHHHHHFHFHHHHFFGGGGGGGGHGHGGB3CHFGHGHHHGFGHFFHHEFGFHHHGHHFFHGHGHHHHGH@BFGGHHGGHHHGCFGGFHHHGGHHGGFGHHGFFEEEHHHHHGHFGHHHHHHHGHHFGFFHHGHHFGHHFHHFHHHFHHCFDGGGHHFHFGHHFHHFHFGHDHHDD=GHHFGGDGGGGGHGHHHHFHHGHHGFCCGGHHCGEECFEGEEG?FFB
@M05620:37:000000000-D9766:1:1101:16604:9988 1:N:0:23
GAGGCTGCTTTGGAAGAAACTCATAGATTACTGCAACAGTTCCCCCTGGACCTGGAAACGTTTCTTGCCTGGCTTACAGAAGCTGAAACAACTGCCAGCTTCTAGGAAAGGCTCCTAGAAGACTCCAAGGGAGTACACGCGCTGATGAAACACTGGCAAGTCCGTCAGGCATTTCCGCTTTAGCACTCTTGTGGATCCAATTGAACAATTCTCAGCATTTGTCCTTGTAACTGACAAGCCAGGGACACAAG
+
BBCCCCFCFFFFGGGGGGGGGGHHH5FGHHEGHF4GGHGADAGD2B2F22BBGHAGG33BBGHFDFGBFHHHFHH3FGH5GHHGF3FGHFGHHHHH3FFHHHHHB3GHHHHHHHGHGHHF33BDEH3BGGGHGE3344//<BDG/@F22DG20@DGH0?FG1=?FHGGHHHHHHHHGGGGG0DHHHHHHHHFHGGGHHHFHHHHHHHHGHHHHBFF0CFGGGBFGFGFGGGGGGGGGFGG/:EFGG..:::
@M05620:37:000000000-D9766:1:1101:21660:10001 1:N:0:23
ACCACACCTTCTACAATGAGCTGCGTGTGGCTCCCGAGGAGCACCCCGTGCTGCTGACCGAGGCCCCCCTGAACCCCAAGGCCAACCGCGAGAAGATGCCCAGGTGAGTGGCCCGCTACCTCTTCTGGTGGCCGCCTCCCTCCTTCCTGGCCTCCCGGAGCTGCGCCCTTTCTCACTGGTTCTCTCTTCTGCCGTTTTCCGTAGGACTCTCTTCTCTGACCTGAGTCTCCTTTGGAACTCTGCAGGTTCTA
+
CCDDDDDBFFFFGGGGGGGGGGHHGEGGHGHHHGGGGGGGGHHHHGGEBEGGHHHHGHHGGGGGGGGGGGGHHHHGGGGHGHHHHGGGGGGGGGHGHHHHHHHGHHHGHHGGHHGGGFGHHHHHHHHHHHGHHCGGGGHGHHGHHGGGGGGGGGGGGAACFGGGGGFFFFFFFFFFFFFFFFFFFFFHFFFFFFFFFFFFFFFDF0FFFFFFFFFFFFFFFFFFFFFFFFFFFFFFFFFFFFFFFFFFFFB
@M05620:37:000000000-D9766:1:1101:9476:10013 1:N:0:23
ACCACACCTTCTACAATGAGCTGCGTGTGGCTCCCGAGGAGCACCCCGTGCTGCTGACCGAGGCCCCCCTGAACCCCAAGGCCAACCGCGAGAAGATGCCCAGGTGAGTGGCCCGCTACCTCTTCTGGTGGCCGCCTCCCTCCTTCCTGGCCTCCCGGAGCTGCGCCCTTTCTCACTGGTTCTCTCTTCTGCCGTTTTCCGTAGGACTCTCTTCTCTGACCTGAGTCTCCTTTGGAACTCTGCAGGTTCTA
+
BBBBBBBBFFFFGGGGFGGGGFHHGGGBAAGHGFGEDGGGGHHHHGGGEEGGGHHHHHHFFGFGGGGGGGGHHHHGGGGHGHHHHGGGGGFGGGHGFHHHHHHGHHHHHHGGHHGGGGGHHHHHHHHHFBGHHGGGGGHGHHGHHGGGGGGGGGGGGG-ADGGGGGFFFFFFFFFFFFFFFFFFFFFFFFFFFFFFFFFFFFFFFFFFFFFFFFFFFFFFFFFFFFFFFFFFFFFFFFFFFFFFFFFFFFF
@M05620:37:000000000-D9766:1:1101:14074:10021 1:N:0:23
AGTGCCAGCTCTCAATCGCACACGTCTGAACTCCAGTCAGTCTGGTCTATCTCCTGCCCTTAGATCGGAAGAGCACACGTCTGAACTCCAGTCACTCCGGAGAATCTCGTATGCCGTCTTCTGCTTGAAAAAAAAAACAAATAACAGAGATTACGTTCAATAGATAGGAACATAGTGTCACACAGACAGACAAAACCCACTAAAAGGACAGCACAAGTCGCTTGCGACTCCACGCACCAGGCACTGGAATG
+
AAAAAFFFCFFFGFGGGGGGGGHGGHHFFAGHGHGHHHHHHHHHFGHHGHHHHHHHHHHHHGHHHHHGGFEGGGHHHHGBGHGHGHHHHGHFHHGHHHGGGE>GGGHHHGGGGFGGEGGGHHHF4FGFHHHGGG/>/??/01?=1110001111.<001000000=0/0=./0<000000;00:.0.///.///.....:./:00;./.9../.9/.00.-...;--:-.90/..;--......////;90
@M05620:37:000000000-D9766:1:1101:19198:10033 1:N:0:23
ACCACACCTTCTACAATGAGCTGCGTGTGGCTCCCGAGGAGCACCCCGTGCTGCTGACCGAGGCCCCCCTGAACCCCAAGGCCAACCGCGAGAAGATGACAGGTGAGTGGCCCGCTACCTCTTCTGGTGGCCGCCTCCCTCCTTCCTGGCCTCCCGGAGCTGCGCCCTTTCTCACTGGTTCTCTCTTCTGCCGTTTTCCGTAGGACTCTCTTCTCTGACCTGAGTCTCCTTTGGAACTCTGCAGGTTCTAG
+
ABBBBBBBFFFFGGGG54BGDGHHGAEFA?FGGGGGEGAAAFGHHGGGEGGF5FGGFGHGGG0EFGGGGGGHHHHGGGGGGHHHHGGGGGGGGGHHHHHHFCF??FGGGFFHHGGGGGHHHHHHHHHFFFGHGGGGGHGHHGHGHHGGFGGGGGGG?BBGGGFBBGBBFFFFFFFFFFFFFFFFFFFFFFFFBDFFFFFFFFA.BBBFFFFFFFFFFFFFFFFFFFFFFFFFFFBBBFFFFFFFAABFFFF
@M05620:37:000000000-D9766:1:1101:5684:10046 1:N:0:23
ACCACACCTTCTACAATGAGCTGCGTGTGGCTCCCGAGGAGCACCCCGTGCTGCTGACCGAGGCCCCCCTGAACCCCAAGGCCAACCGCGAGAAGATGCCCAGGTGAGTGGCCCGCTACCTCTTCTGGTGGCCGCCTCCCTCCTTCCTGGCCTCCCGGAGCTGCGCCCTTTCTCACTGGTTCTCTCTTCTGCCGTTTTCCGTAGGACTCTCTTCTCTGACCTGAGTCCCCTTTGGAACTCTGCAGGTTCTA
+
BBBBBBBACFFFGGGGGGBFGFHHGEEAAAGGGCFE?EEGDHHHHGGGEEEFGHGHHHFEEFGGGDGGGGEFFHHGGGGHFHHHHGGEFG<BCGHBFGGHHHHGHHHGHHEFHHGGGGGHHHHHHHHHGHDHGGGGGDHGHHGHGF/CFBA.0FEEDD-;AAFGAGFFDF9/BFFBFB.FFBB/BBFF/BBBBDFFFEFFFFFFFFF///9;/BB/BFBFBFFBFFF/;AFFFFFF/FB9FFFFFFFF/99
@M05620:37:000000000-D9766:1:1101:19864:10054 1:N:0:23
ACCACACCTTCTACAATGAGCTGCGTGTGGCTCCCGAGGAGCACCCCGTGCTGCTGACCGAGGCCCCCCGAACCCCAAAGGCAACCGGGGGGAAGTGCCCAGGTGAGTGGCCCGCTACCTCTTCTGGTGGCCGCCTCCCTCCTTCCTGGCCTCCCGGCGCTGCGCCCTTTCTCACTGGTTCTCTCTTCTGCCGTTTTCCGTAGGACTCTCTTCTCTGACCTGCGTCTCCTTTGGAACTCTGCAGGTTCTAG
+
BCCDDDDDFFFFGGGGGGGGGGHHGEGGHGHHHGGGGGGGGHHHHGGGGGGGHHHHHHHGGGGGGGGG/>/>/>EG/E0B2?BG/F/////-<..0<00<BFFFF<FFFFFFFFFFCFFFFFFFFFFFFFFFFFFFFFFFFFFFFFFFFFFFFFFFF-CFFFFFFFFFFFFFFFFFFFFFFFFFFFFFFFFFFFFFFFFFFFFFFFFFFFFFFFFFF0BFFF?DFFFFFFFFFFFFFFFFFFFFFFFFFFB
@M05620:37:000000000-D9766:1:1101:19421:10081 1:N:0:23
ACCACACCTTCTACAATGAGCTGCGTGTGGCTCCCGAGGAGCACCCCGTGCTGCTGACCGAGGCCCCCCTGAACCCCAAGGCCAACCGCGAGAAGATGCCCAGGTGAGTGGCCCGCTACCTCTTCTGGTGGCCGCCTCCCTCCTTCCTGGCCTCCCGGAGCTGCGCCCTTTCTCACTGGTTCTCTCTTCTGCCGTTTTCCGTAGGACTCTCTTCTCTGACCTGAGTCTCCTTTGGAACTCTGCAGGTTCTA
+
ABBBCCCCFFFFGGGGGGGGGGHHGGGGHGHHHGGGGGGGGHHHHGGGGGGGHHHHHHHGGGGGGGGGGGGHHHHGGGGHGHHHHGGGGGGGGGHHHHHHHHFGHHHHHHGGHHGGGGGHHHHHHHHHHHGHHGGGGGHGHHGHHGGGGGGGGGGGGGGCGFFGGGFFFFFFFFFFFFFFFFFFFFFFFFFFFFFFFFFFFFFFFFFFFFFFFFFFFFFFFFFFFFFFFFFFFFFFFFFFFFFFFFFFFFB
@M05620:37:000000000-D9766:1:1101:22703:10088 1:N:0:23
ACCACACCTTCTACAATGAGCTGCGTGTGGCTCCCGAGGAGCACCCCGTGCTGCTGACCGAGGCCCCCCTGAACCCCAAGGCCAACCGCGAGAAGATGAAGTGGCCCGCTACCTCTTCTGGTGGCCGCCTCCCTCCTTCCTGGCCTCCCGGCGCTGCGCCCTTTCTCCCTGGTTCTCTCTTCTGCCGTTTTCCGTAGGACTCTCTTCTCTGACCTGCGTCTCCTTTGGAACTCTGCAGGTTCTAGATCGGA
+
AAA1AAAAFFFFGGGGGGG1GGHHGEGBCAAFAAFEEGEGAEHHGEGE/BE/DGFHFHHGG/>EFGGGGG/G1GHGGGGHEEHHHGGECGBBCFFFFFFFGHHHG0FC<@GGHHHHHHHHBGHGHHGGGGGHGHHGHHHHGHHHHHHGGGG-AAGGGG@F@@FFFFF/BFFFFFFFFFFFFFFFFF@AFFFFFFFFFFFFFFFFFFFFFFFFFFFF-@A@FFFFFFFFFFFFFFFFFFFFFFFFFBFFFFB
@M05620:37:000000000-D9766:1:1101:8377:10113 1:N:0:23
ACCACACCTTCTACAATGAGCTGCGTGTGGCTCCCGAGGAGCACCCCGTGCTGCTGACCGAGGCCCCCCTGAACCCCAAGGCCAACCGCGAGAAGATGACAGGTGAGTGGCCCGCTCCCTCTTCTGGTGGCCGCCTCCCTCCTTCCTGGCCTCCCGGCGCTGCGCCCTTTCTCCCTGGTTCTCTCTTCTGCCGTTTTCCGTAGGCCTCTCTTCTCTGCCCTGCGTCTCCTTTGGAACTCTGCCGGTTCTAG
+
CCCCCCCCFFFFGGGGGGGGGGHHGGGEGGHHHGGGGGGGGHHHHGGGGGGGHHHHHHHGGGGGGGGGGGGHHHHGGGGHGHHHHGGGGG@DGDHE22?G2=F?=1?FG/?GHCGC@FEGHHHHHHHHH.CGGGGGGHGHHGHHHG0CBFFGGGGGF--AD=FFFFFFFFFF0;BFFFFFBFFFFFFFFFFFFDFFEFFFF.DDFFFFFFFFFFFFFFFFEA:@DFFFFFFFE/0;0:;BF00:@@9;:09
@M05620:37:000000000-D9766:1:1101:19739:10123 1:N:0:23
ACCACACCTTCTACAATGAGCTGCGTGTGGCTCCCGAGGAGCACCCCGTGCTGCTGACCGAGGCCCCCCTGAACCCCAAGGCCAACCGCGAGAAGATGAAGTGGCCCGCTACCTCTTCTGCTGGCCGCCTCCCTCCTTCCTAGCCTCCCGGTGCTGCACCCTTTCTCACTGGATCCCTTTTCTGCCGATCTCCGTAGGGCTCCCTTCTCTGCCCTGCGTCTCCTTTGGAACTCTGCAGGTCATAGCTCGGA
+
1>11AA1AFFF1AFG1AEGDB1B1EAABF0GH1FFCEEG?EHGHHGCG/AEAF11BFABE@E@F>//>EGGBG1/>EG?///GC<FE<B@C///<?11111F11?F////--011>>GG11>1F..A-CEFHA//::00/000::0/;.:--A-00;///:./00000000//0/--;/;/B////-----;/-;-;------:-/-;/////-:-9----;/;FFF/F//;/B/9/:A-//99////;@A
@M05620:37:000000000-D9766:1:1101:8265:10175 1:N:0:23
AGTGCCAGCTCTCAATCGCACAGTGGATGCTCGATCTCCTGCCCTTAGCCCGGAAAAGCATACGTTTGAACGCTAGTCGCAGCGGAGAATCCTGCACTTGGTCTTCTGCTTGAAAAAAAAACAACTTATAAATCTTGGAGGTAGGGATTATTAATTATTTTATTAAAAAAAAGCCTCAACCACTAGGTATATTTTACATAATTGTTTTCTAGGAGACCCTTAATCTCCCACAATTCCCCCTATCTTTCATC
+
>AAAAFFFCFFFGBGGGFFGFGGFHH4AAABGEEGFGDF53BFEGHFHH3GE0AFA2BAG5AGFA3ABGGH1E1EEFD>@>1EE>>/>BBBB4332B333B?3FH444DFB303BBB>BB//?//11?11=@1==1<><0.<11..00/00=00000000=0<0<<=00-;-...0/00/:..09:/00000000000;00000;09/000000/.;.:/;0009000;9;..00999:.@.00;000090
@M05620:37:000000000-D9766:1:1101:18182:10200 1:N:0:23
GAGGCTGCTTTGGAAGAAACTCATAGATTACTGCAACAGTTCCCCCTGGACCTGGAAAAGTTTCTTGCCTGGCTTACAGAAGCTGAAACAACTGCCACCTTCTAGGAAACGCTCCTAGAAGACTCCAAGGGAGTAAAAGAGCTGATGAAACAATGGCAAGTAAGTCAGGCATTTCCGCTTTAGCACTCTTGTGGATCCAATTGAACAATTCTCAGCATTTGTACTTGTAACTGACAAGCCAGGGACAAAAG
+
AAAAAAFAFFFFGFGGGGGGG1G3FF133DB3FGHHFHFHHGFA0EAF/0FGA000BB0B12DD21ABB11/0FEGH1F1FGHHCB@GE0/BEGHBC10F@BFB2BB@F0/>EEGHHB>GHHFGFGFGF//GEEBGHH1FGFHHGGHGHHGGHDFFHFGFGFGFFHEGHBEFBFHHCGEGGFGHFHGHHHFFHGHGGHHFF=<0=CGG0GHFFCCCC0;;C:CGCFHGF0:CCG/C0.9.;.99EEEFF9/
@M05620:37:000000000-D9766:1:1101:24251:10204 1:N:0:23
ACCACACCTTCTACAATGAGCTGCGTGTGGCTCCCGAGGAGCACCCCGTGCTGCTGACCGAGGCCCCCCTGAACCCCAAGGCCAACCGCGAGAAGATGACAGGTGAGTGGCCCGCTACCTCTTCTGGTGGCCGCCTCCCTCCTTCCTGGCCTCCCGGCGCTGCGCCCTTTCTCACTGGTTCTCTCTTCTGCCGTTTTCCGTAGGACTCTCTTCTCTGCCCTGCGTCTCCTTTGGAACTCTGCAGGTTCTAG
+
CCCCCCCCFFFFGGGGGGGGGGHHGFGFHGHHHGGGGGGGGHHHHGGGGGGGHHHHHHHGGGGGGGGGGGGHGHHGGGGHGHHHHGGGGGGGGGHHHHHHFHGFH?GFHGGHHGGGGGHHHHHHHHHHHGHHGGGGGHGHHGHHHHGGGGGGGGGGG-CGGFFFFFFFFFFFFFFFFFFFFFFFFFFFFFFFFDFFFFFFFFFFFFFFFFFFFFFFF0BFFF.;DFFFFFFFFFFFFFFFFFFFFAFFFFB
@M05620:37:000000000-D9766:1:1101:25242:10204 1:N:0:23
ACCACACCTTCTACAATGAGCTGCGTGTGGCTCCCGAGGAGCACCCCGTGCTGCTGACCGAGGCCCCCCTGAACCCCAAGGCCAACCGCGAGAAGATGAAGTGGCCCGCTACCTCTTCTGGTGGCCGCCTCCCTCCTTCCTGGCCTCCCGGCGCTGCGCCCTTTCTCCCTGGTTCTCTCTTCTGCCGTTTTCCGTAGGACTCTCTTCTCTGACCTGCGTCTCCTTTGGAACTCTGCAGGTTCTAGATCGGA
+
3AAAB@A>FFB45FGAAFBFAFFGEAEBFEGFHGGEAEE2ECGHHGGEGEGGHHHHHHHGGGGGGGGEGGGHHHCEEGGHGHHEHGGECG<B@DGFHFHHF?GF<??<>DCGHHHHHFGF1FHDFHGGCEEHGCHGHHHHHFFHFHHGGG@9ABBBGGBFBBFFFFF/FFFEFFFFFFFFFFFFFFB9AFFFFDF;DF/BFFFBFFFFFFF/BFFF?BDB?F;FFFFFBFFFFFFFFFFAFF/BF9BFE?A
@M05620:37:000000000-D9766:1:1101:27622:10221 1:N:0:23
GAGGCTGCTTTGGAAGAAACTCATAGATTACTGCAACAGTTCCCCCTGGACCTGGAAAAGTTTCTTGCCTGGCTTACAGAAGCTGAAACAACTGCCCGCTTCTAGGAAAGGCTCATAGAAACCTCCCAGGGAGACCCCAAGCTGCTGAAACACTGGACAGAACGTCAGGAATTACCGCATTCGCACTCTTGTGGATCCAATTGAACAATTATCCGAATTTGTCCTTGTAACTGACAAGCCAGGGAACAAAG
+
>>1>A1BAFFD1FGG11EGGBFFGHGHDD1FHHH11BGGDDGHGHGEFFFHHHHEHHF0FGHHHFGFHHHHHHHGHHGHGHHHFGHFGH0FHFHGHHGG>/?GGHHFGG0>?G01>1BGH100BGHGH1?/FE/??GF/?GFH1B@1@DGF0F<GH0F1F0?F//??EG1GFH1>=.A-<AD0<<@?GGFGFH.:0;C00:GHHHHHHHGBBF0CCFA.C0BFB00;;CBFGG;/C099CF..9:9AFFA/
@M05620:37:000000000-D9766:1:1101:22673:10235 1:N:0:23
ACCACACCTTCTACAATGAGCTGCGTGTGGCTCCCGAGGAGCACCCCGTGCTGCTGACCGAGGCCCCCCTGAACCCCAAGGCCAACCGCGAGAAGATGAAGTGGCCCGCTACCTCTTCTGGTGGCCGCCTCCCTCCTTCCTGGCCTCCCGGCGCTGCGCCCTTTCTCCCTGGTTCTCTCTTCTGCCGTTTTCCGTAGGACTCTCTTCTCTGACCTGCGTCTCCTTTGGAACTCTGCAGGTTCTAGATCGGA
+
BBBBBBBBFFFFGGGGGGGGGFGFGEEBAAGFHGGEE?AEGHHHHGEGEFGGHGFHGHHGGGGGFGGGGFGHGHHGGGGHGHHHHGGGGGBDGGHGFHHHG>FG/?FCGGGGHGHHHHHH1>GGHGGGGFCGGHHGHHHHGHFHHHHGGGG?DFGGGGFFFFFFFFFBFFFFFFFFFFFFFFFFFFFFFFFFFFFFDFFFFFFBFFFFFFFFFFFF?FDFDFFFFFFFFFFFFFFFFFF.;BFFF/BFEAA
@M05620:37:000000000-D9766:1:1101:19554:10238 1:N:0:23
GAGGCTGCTTTGGAAGAAACTCATAGATTACTGCAACAGTTCCCCCTGGACCTGGAAAAGTTTCTTGCCTGGCTTACAGAAGCTGAAACAACTGCCAACTTCTAGGAAACGCTCCTAGAAGACTCCAAGCGAGTAAAAGAGATGATGAAACAATGGCAAGTAAGTCAGGAATTACCGCTTTAGCAATCATGTGAATCCAATTGAACAATTAGCAGCATTTGTACTTGTAACTGACAAGGCAGGGACAAAAG
+
>3AA>>C>@BB4G45BAFABFGHHHCGEGD4AF54AAF2DFA5B2BAB22ABFGAB332AABD5DDD5AAAB1BF3B5BDGG3BF33B@BB?BGGF331BB4BB43B3?31/?11BB433BCB333BB3/??<EBDFFFC22?B?3BDFB22?@222<2?@2>@@@21<1?1111??><..><11=<>1111<1===<00<000=<=/0000:::/:0<;<:;;0000:000;</90..99.--9;;AFC/
@M05620:37:000000000-D9766:1:1101:23104:10259 1:N:0:23
ACCACACCTTCTACAATGAGCTGCGTGTGGCTCCCGAGGAGCACCCCGTGCTGCTGACCGAGGCCCCCCTGAACCCCAAGGCCAACCGCGAGAAGATGAAGTGGCCCGCTACCTCTTCTGGTGGCCGCCTCCCTCCTTCCTGGCCTCCCGGCGCTGCGCCCTTTCTCACTGGTTCTCTCTTCTGCCGTTTTCCGTAGGACTCTCTTCTCTGACCTGCGTCTCCTTTGGAACTCTGCAGGTTCTAGATCGGA
+
BBBBBBABFFFFFFGGFGFGGGHHGEGEHGHHHGGGGGGCGHHHHGGGGGGGHHHHHHHGGGGGEGGGGGGHHHHGGGGHGHHHHGGGG?BDFGHHHHHHHFHHGHHGGGGGHHHHHHHHHGHGHHGGGGDHGHHGHHHHHHGHHGHGGGG-ABCGGGFFFFFFFFF/BFFFFFFFFFFFFFFFFFFAFFFFFFFFFFFFFFFFFFFFFFFFFFFF.@DFFFFFFFFFFFFFFFFFFFFAFFFFFFFFFFD
@M05620:37:000000000-D9766:1:1101:25904:10266 1:N:0:23
ACCACACCTTCTACAATGAGCTGCGTGTGGCTCCCGAGGAGCACCCCGTGCTGCTGACCGAGGCCCCCCTGAACCCCAAGGCCAACCGCGAGAAGATGACAGGTGCGTGGCCCGCTACCTCTTCTGGTGGCCGCCTCCCTCCTTCCTGGCCTCCCGGCGCTGCGCCCTTTCTCACTGGTTCTCTCTTCTGCCGTTTTCCGTAGGACTCTCTTCTCTGCCCTGCGTCTCCTTTGGAACTCTGCAGGTTCTAG
+
BBBBBBBBFFFFGGGGFGGFGDGGGEEBFAHGEFGEDGGGGHHHHGGGFGGGHHHHHHHGGGGGGDGGGGGHFFHGGGGHAEGHHGE/>CCCCGFFFHHH1FFFG1>FEGGHHGGG@GHHHHHHHHHDHGHHGGGGGHGHHGGGGGFGGGFGGGGGG-BBBBFBBFBBFFFFF/FFFFFFFFFFFFFFFFFFBAFFFFFFF.DFFFFFFFFFFFFFF/BFFF.@DBFFFFFFFF/BFFFFFFBFFFFFFFB
@M05620:37:000000000-D9766:1:1101:23095:10276 1:N:0:23
ACCACACCTTCTACAATGAGCTGCGTGTGGCTCCCGCGGAGCACCCCGTGCTGCTGACCGAGGCCCCCCTGAACCCCAAGGCCAACCGCGAGAAGATGAAGTGGCCCGCTACCTCTTCTGGTGGCCGCCTCCCTCCTTCCTGGCCTCCCGCAGCTGCGCCCTTTCTCACTGGTTCTCTCTTCTGCCGTTTTCCGTAGGACTCTCTTCTCTGACCTGAGTCTCCTTTGGAACTCTGCAGGTTCTAGATCGGA
+
AAA?ABBBFFFFGGGFGGFBGFHHGGGGGGHGHFGG2EEFFGHHHGGEEEFGBGHFFHHEEE?EGDGGGGGHGFHGEGFHGHGEEFDGG/<>><G1<D1?1<GFFGHGG-<<FHG<GGHFG0<<CCADDAAHGFHGGB0CFB9.;;F.;9-;9B9/9-@DFC9B/BFF/BFBFBFB999FFFFFEBDD.B.BBFFE..:;9B;F9BFFFFFFBFFBB.BFF/;;9999BFBFBBFFFB9.;BFFBFFFAA;
@M05620:37:000000000-D9766:1:1101:14498:10293 1:N:0:23
AGTGCCAGCTCTCAATCGCACACGTCTGACCTCCAGTCAGTCTGGTCTATCTCCGGCCCTTAGATCGGAAGAGCACACGTCTGACCTCCAGTCGCTCCGGAGAATCTCGTATGCCGTCTTCTGCTTGAAAAAAACCTCCCTCCTTCCTGGCCTCCCGGAGCTCCGCCCTTTCTCACTGGTTCTCTCTTCTGCCGTTTTCCGTAGGACTCTCTTCTCTGACCTTAGTCTCCTTTTGAACTCTGCAGGTTCTC
+
A1>AAFFF1@@3FFGGC11F1EGGHGGF11A1BG01BBFF211A0B1D1BADG1/AAEA/ACAF2F///A/BBG@GHHG0F0>G1BFGAGH21/>EA//>?@/BF1D10?/0<FF/C<0/22111B<01@10////0?/???AG<FBDF0<GGGHG?-<-@C0;.:ACGHBG00CGHGFGEFFFFGGBFBFGGGGGGFGEB9F..0;BFBBFFBBBFBFFFB////:;BFBBFB9AF/;B///:BFFFF/;
@M05620:37:000000000-D9766:1:1101:5497:10299 1:N:0:23
ACCACACCTTCTACAATGAGCTGCGTGTGGCTCCCGAGGAGCACCCCGTGCTGCTGACCGAGGCCCCCCTGAACCCCAAGGCCAACCGCGAGAAGATGCCCAGGCGAGTGGCCCGCTAGCTCTTCTCGTGGCCGCCTCCCTCCTTCCTGGACTCCCGCCGCTGCGCACTTTCTCACTGGTTCTCTCTTCTGCCGTTTTCCGTAGGACTCTATTCTATGACCTGAGTCACCTTTGGAACTCTGCAGGCTCTA
+
BBAABBBBCFFFGGG45GFFGDHHGAA2A2B2BEFAAEEGEHHFHGGG1ABFGHFFHHCE0EEGG?EEGEE1GFHGGGDHGCGHHGGEGG@</DC11?<10<G///>/<..<0.A??@./=00<DF0.;..-.---:EE.9:C90FFFFB/9CFBEA-A-99@FB=--9///BFBBBBB:/999/BBB;;9//B.9B.BBABADDF9BFB/::BFBBF/9:FB/9BF/BBF/9F/BB//BFFBFFF.AFFB
@M05620:37:000000000-D9766:1:1101:4776:10315 1:N:0:23
GAGGCTGCTTTGGAAGAAACTCATAGATTACTGCAACAGTTCCCCCTGGACCTGGAAAAGTTTCTTGCCTGGCTTACAGAAGCTGAAACAACTGCCAGCTTCTAGGAAAGGCTCCTAGAAGACTCCAAGGGAGTAAAAGAGCTGATGAAACAATGGCAAGTAAGTCAGGCATTTCCGCTTTAGCACTCTTGTGGATCCAATTGAACAATTCTCAGCATTTGTACTTGTAACTGACAAGCCAGGGACAAAAG
+
BBBBBBFAFFFFGGGGGGFGGGGFHHHHHHHGHHHHHHHEFHHHHGGGEHHHGBGHGHHHHHHHHHHHHHHHHHGHHHHHHHHHHHHHHHHHHHHHHG1BFGHHFFHHF?FGFGGH3GH3B3F3BGFHG/EGFG3E4BGFFGFHDGHBHGHFAGHCBGFGG2@GHFHHB2?GB1GHGG//?11BGHHEHHH1FGH1FGFGGHDDHHHHEHHGGFHBG0GHHHHHFFHHHFGFH0:GCGEEBFEGGGGA/C9
@M05620:37:000000000-D9766:1:1101:19679:10342 1:N:0:23
ACCACACCTTCTACAATGAGCTGCGTGTGGCTCCCGAGGAGCACCCCGTGCTGCTGACCGAGGCCCCCCTGAACCCCAAGGCCAACCGCGAGAAGATGAAGTGGCCCGCTACCTCTTCTGGTGGCCGCCTCCCTCCTTCCTGGCCTCCCGGAGCTGCGCCCTTTCTCACTGGTTCTCTCTTCTGCCGTTTTCCGTAGGACTCTCTTCTCTGACCTGAGTCTCCTTTGGAACTCTGCAGGTTCTAGATCGGA
+
CCCCCCCCFFFFGGGGGGGGGGHHGGGGHGHHHGGGGGGGGHHHHGGGGGGGHHHHHHHGGGGGGGGGGGGHHHHGGGGHGHHHHGGGGGCGGGHHHHHHH>>DCGE@/@?@GFHH11F1DGFA.G-@CF?CECGG/CGH0</C.GHGAFGF--.9CDBGGAGGFFFFFFFB0;F9FFBFF0BFFB>AF/E0F.B.A?0FBBFFFFFB00BFF/09//;B0BBB0B9/00BF9FFFFFFF0:BFB0FFEA.
@M05620:37:000000000-D9766:1:1101:8752:10348 1:N:0:23
GAGGCTGCTTTGGAAGCAACTCATAGATTACTGCACCAGTTCCCCCTGGACCTGGAAAAGTTTCTTGCCTGGCTTACAGAAGCTGAAACAACTCCCAGATTCTAGGAAAGGCTCCTAGAAGACTCCAAGGGAGTAAACGAGCTGATGAAACAATGGCAAGTAAGTCAGGCATTTCCGCTTTAGCACTCTTGTGTATCCAATTGAACAATTCTCAGCATTTGTACTTGTAACTGACAAGCCAGGGACAACAG
+
>1>AA1BAFFF@1GG11B1FFGFGGFFGG1FGHH11FFF1DGHHHG?FG0FFFGEHHA0BGHHHFHGHHHHAGFCGHF1DAFFFEHFGH0??B1@/01/BBGEFBGGGE0B>@B?B@GF>>1>BGHGG1?/?E<B121</?/?CFHFBFFFF?1DFCCGFDD2FDDGFC0G1GHHDEC..>1<FHB<<GH1<0<=GHD0<GDGDGHHHGH0CGHHH0GHCGCCB0;;C;CC;00/00.;CBF..9EA..;;
@M05620:37:000000000-D9766:1:1101:23641:10376 1:N:0:23
AGTGCCAGCTCTCAATCGCACAGACGGAAGATGTCTGGTCTATCTCCTGCCCTTAGATCGGAAGAGCACACGTCTGAACCCAGTCACTCCGGAGACTCTCGTATGCCGTCTTCTGCTTGAAAAAAAAAAAATCCACCTCCCTCCATCCTGCCCTCCCCCACCTTCGCCCTTTCTCCCTGGTTCTCTCTTCTACCTTTTTCCGTCTTACTCTCTTCTTTTACCACATTCTCCTTTGTCACTCTGTATATTCT
+
>>A>A1@CAFB@GAFFG1FFEEECFE00A0ADFDF2DAGHGFGHFHHFHGHHHBGAFGHGCAFE0BF1F0BABB0?FFFGEFFBFGHBGB?>/>//BBGB>FFFCFFE>>C?GE1B1FGHGDFG@/</</-0<<11000<.0/./00<00/..<<..:.-...0/..9:9/900;0//0./0;900009CF0;;0;0909;-/---/;BBB////////:;B//-/;B/;B/9/9/;/9BFF//////;B9
@M05620:37:000000000-D9766:1:1101:14630:10376 1:N:0:23
ACCACACCTTCTACAATGAGCTGCGTGTGGCTCCCGAGGAGCACCCCGTGCTGCTGACCGAGGCCCCCCTGAACCCCAAGGCCAACCGCGAGAAGATGACAGGTGAGTGGCCCGCTCCCTCTTCTGGTGGCCGCCTCCCTCCTTCCTGGCCTCCCGGCGCTGCGCCCTTTCTCCCTGGTTCTCTCTTCTGCCGTTTTCCGTAGGACTCTCTTCTCTGCCCTGCGTCTCCTTTGGCACTCTGCAGGTTCTAG
+
DDCDDDCCFFFFGGGGGGGGGGHHGGGEHGHHHGGGGGCGGHHHHGGGGGGGHHHHHHHGGGGGGGGGGGGHGHHGGGGHGHHHHGGGGGFGGGHHHHHH2?F?F1?1FGGHHGGG-DGHHHHHHFFHHGGHGGGGGHGHHGHHHGGEGGFGGGGGGGGGGCFFFFFFFFFFF0FFFEFFFFFFFFFFFFFFFDFFFFFDF.?:0;FFFFFFFFFHHFFFFFAFFFFFFFFF0FBFFFFBFF0BFFFFF00
@M05620:37:000000000-D9766:1:1101:20954:10436 1:N:0:23
GAGGCTGCTTTGGAAGAAACTCATAGATTACTGCAACAGTTCCCCCTGGACCTGGAAAAGTTTCTTGCCTGGCTTACAGAAGCTGAAACAACTGCCAGCTTCTAGGAACGGCTAATAGAAGCCTCCCAGGGAGACCACTCGCTGCTGCCACACTGGCCAGTCCGTCAGGCATGTCCGCTTTAGCAATATTGTGGATCCAATTGAACAATTCTCCGCATTTGTCCTTGTAACTGACAAGCCAGGGACCCGAG
+
CBCCCCFCFFFFGGGGGGGGGGHHHHHHHHHHHHHHHHHGHHHHHGGGHHHHHHHHHHHHHHHHHHHHHHHHHHHHHHHHHHHHHHHHHHHHHHHHH31B3BBG4@B@111>E13D4?F3D30BB?F2F/</</?FGF2B/<FGDG22@22@/GH2/?FGH1FDF=<A<C.>0F1F.<CF.=0000<=00=00<<CHHHHH0;GGHHFF0C:GC.=A.;B0FB0;0F9CFFG9FGGEF.ABAFDEF.9-;-
@M05620:37:000000000-D9766:1:1101:10382:10437 1:N:0:23
ACCACACCTTCTACAATGAGCTGCGTGTGGCTCCCGAGGAGCACCCCGTGCTGCTGACCGAGGCCCCCCTGAACCCCAAGGCCAACCGCGAGAAGATGCCCAGGTGAGTGGCCCGCTACCTCTTCTGGTGGCCGCCTCCCTCCTTCCTGGCCTCCCGGCGCTGCGCCCTTTCTCACTGGTTCTCTCTTCTGCCGTTTTCCGTAGGACTCTCTTCTCTGACCTGAGTCTCCTTTGGAACTCTGCAGGTTCTA
+
CCDDDDDDFFFFGGGGGGGGGGHHGGGBEFHHHGGGGGGGGHHHHGGGGGGGFHGHHHHGGGGGGGGGGGGHHHHGGGGHGHHHHGGGGGBDGGHGHHHHHHHGHHHGHHGGHHGGGGGHHHHGHHHHHHGHHGGGGGHGHHGHHGGGGGGGGGGGFF-CDDFFFFFFFFFFFFFFFFFFFFFFFFFFFFFFFFFFFFFFFFFFFFFFFFFFFFFFFHBFFFF/BFFFFFFFFFFFFFFFFFFFFFFFFFF
@M05620:37:000000000-D9766:1:1101:12252:10464 1:N:0:23
ACCACACCTTCTACAATGAGCTGCGTGTGGCTCCCGAGGAGCACCCCGTGCTGCTGACCGAGGCCCCCCTGAACCCCAAGGCCAACCGCGAGAAGATGCCCAGGTGAGTGGCCCGCTACCTCTTCTGGTGGCCGCCTCCCTCCTTCCTGGCCTCCCGGAGCTGCGCCCTTTCTCACTGGTTCTCTCTTCTGCCGTTTTCCGTAGGACTCTCTTCTCTGACCTGAGTCTCCTTTGGAACTCTGCAGGTTCTA
+
ABAAA?AAFFFFGFGCBFGGGFGFFG?F4AFHHGG?2AE2AGFHHGEGAEECDGFHHHHEEFCGFGGGGGGHHHGGGGGGGHHFHGF?F@FGCFHGGGHHCGGFHHHHHDCFGHCCCGGHHHGFHD=0DGDCGFGGDGGEHHGFGFGGF/:9FGGGGGGGF?/9@DFF;F/BFFFFFFBFFFFFFFFBFFFFF@AABEFFFFFFFFFFFFFFFFFFBBFFFF.BF9FFFBFFFFFFB9FFBBFBFAABFFB
@M05620:37:000000000-D9766:1:1101:15282:10481 1:N:0:23
ACCACACCTTCTACAATGAGCTGCGTGTGGCTCCCGAGGAGCACCCCGTGCTGCTGACCGAGGCCCCCCTGAACCCCAAGGCCAACCGCGAGAAGATGACAGGTGGGTGGCCCGCTACCTCTTCTGGTGGCCGCCTCCCTCCTTCCTGGCCTCCCGGCGCTGCGCCCTTTCTCACTGGTTCTCTCTTCTGCCGTTTTCCGTAGGACTCTCTTCTCTGCCCTGCGTCTCCTTTGGAACTCTGCAGGTTCTAG
+
CCCDDDDCFFFFGGGGGGGGGGHHGGGGHGHHHGGGGGGGGHHHHGGGEGGGHHHHHHHGGGGGGGGGGGGHHHHGGGGHGHHHHGGGGGGGGGHHHHBH2=F??/<??@AGHCF@--GBFHHHHDHFCGFHC@DDFHGGGGFGGGF0CFFFFEGDG--<9-A9=DF=FFFFFBB:BFFFFFFFF0FFBFFFA9DFFBFAB:<D:<BFFFFFFBB0F00B0B.-<BFFFFFFEF0<BBBFFF:BFFFFFFB
@M05620:37:000000000-D9766:1:1101:14032:10503 1:N:0:23
ACCACACCTTCTACAATGAGCTGCGTGTGGCTCCCGAGGAGCACCCCGTGCTGCTGACCGAGGCCCCCCTGAACCCCAAGGCCAACCGCGAGAAGATGACCGGAGTGTGGCCCGCTCCCTCTTCTGGTGGCCGCCTCCCTCCTTCCTGGCCTCCCGGCGCTGCGCCCTTTCTCCCTGGTTCTCTCTTCTGCCGTTTTCCGTAGGACTCTCTTCTCTGCCCTGCGTATCCTTTGGCACTCTGCAGGTTCTAT
+
AA3ABAABFFFDEGGCAEGGFGCFAEEGD?GGHGE2AAE?AGGHHGEGE1EFDB3BGGGFGGCEFGEGGGGHHHEEGGGCFHHGAFGGG?BDGDHHB1??1///<???1>.0><AC-<C/<GFGH0<D/CACDGGGAGGBGGGFGFG;9:A0FGFA--BB-;A-;D>;//BB9BF.;9BFF/;BFFFFFFEBB..9EB9.9.9.BFB/BFFFFFFFFFBE/AE=D..9BFBF///;;F/BBF//;.;BB//
@M05620:37:000000000-D9766:1:1101:15427:10512 1:N:0:23
ACCACACCTTCTACAATGAGCTGCGTGTGGCTCCCGAGGAGCACCCCGTGCTGCTGACCGAGGCCCCCCTGAACCCCAAGGCCAACCGCGAGAAGATGAAGTGGCCCGCTACCTCTTCTGGTGGCCGCCTCCCTCCTTCCTGGCCTCCCGGAGCTGCGCCCTTTCTCACTGGTTCTCTCTTCTGCCGTTTTCCGTAGGACTCTCTTCTCTGACCTGAGTCTCCTTTGGAACTCTGCAGGTTCTAGATCGGA
+
CCCDDDCDFFFFGGGGGGGGGGHHGGGGHGHHHGGGGGGGGHHHHGGGGGGGHHHHHHHGGGGGGGGGGGGHHHHGGGGHGHHHHGGGGGGGGGHHHHGHHHHGGHHGGGGGHHHHHHHHHFGGHHDGGGGHGHHGHHHGHGCFHHHGGGGGGGGGGGGGGGGGFFFFFFFFFFFFFFFFFFFFFFFFFFFFFFFADFFFFFFFFFFFFFFFFFFFFEFFFFFFFFHFFFFFFFFFFFFAFFFFFFFFFFA
@M05620:37:000000000-D9766:1:1101:13950:10518 1:N:0:23
GAGGCTGCTTTGGAAGAAACTCATAGATTACTGCAACAGTTCCCCCTGGACCTGGAAAAGTTTCTTGCCTGGCTTACAGAAGCTGAAACAACTGCCAGCTTCTAGGAAAGGCTCCTAGAAGACTCCAAGGGAGTAAAAGAGCTGATGAAACAATGGCAAGTAAGTCAGGCATTTCCGCTTTAGCACTCTTGTGGATCCAATTGAACAATTCTCAGCATTTGTACTTGTAACTGACAAGCCAGGGACCAAAG
+
BABBBBFBFFFFCGGGGFGGGGGHHHHHHFHFHHHFGCHHHHGHHGGGHGGHHHHHHHHHHGHHHHHHHGHGHHHHHHHHHHHHHHGHHHHHHGHGF3FGGGHGGFHEFGHGHHGHHHHHHHHHHFHHFFFHGGFGBDGFCGHH?FHFGGHHFHDBGGGGHE>2GHHBGFGEGHGHFGGGGHHHHGHHHBGFHGHGHHHHGHD0DFHHHHHHHGHGFCHHHHFHHFGGHHHHHHHHBGGGBAEGEE..:EB
@M05620:37:000000000-D9766:1:1101:14022:10520 1:N:0:23
ACCACACCTTCTACAATGAGCTGCGTGTGGCTCCCGAGGAGCACCCCGTGCTGCTGACCGAGGCCCCCCTGAACCCCAAGGCCAACCGCGAGAAGATGACAGGAGAGTGGCCCGCTACCTCTTCTGGTGGCCGCCTCCCTCCTTCCTGGCCTCCCGGCGCTGCGCCCTTTCTCACTGGTTCTCTCTTCTGCCGTTTTCCGTAGGACTCTCTTCTCTGCCCTGCGTCTCCTTTGGAACTCTGCAGGTTCTAG
+
CCDDDDCDFFFFGGGGGGGGGGHHGGGFHGHFGGGGGGGGGHHHHGGGFGGGHHHHHHHGGGGGGGGGGGGHGHHGGGGHGHHHHGGGGGGGGGHHHHHGFHG0?/?F=FFHHGGG-AG1DHHHHF0GFGGHGGGGGHGHHGHHGGGB/FFFGGGFFGGGAFD@FFFAFFFFF0FFFFFFFFFFFFFFFHFFFFDFFFF.:.;DFFFFFFFFFFFFFFFFBFFFF-DFFFFFFF0;B0FFFFBFFAFFFFB
@M05620:37:000000000-D9766:1:1101:25715:10532 1:N:0:23
GAGGCTGCTTTGGAAGAAACTCATAGATTACTGCAACAGTTCCCCCTGCACCTGGAAAAGTTTCTTGCCTGGCTTACAGAAGCTGCAACAACGTCCCGCTTCTAGGACCGGCTCATCCACTCCTCCCAGGGAGTCCCAACTCTGCTGAACCCCTGGCCAGACAGACCGGCATTTCCGCTTTAGCACTGTTGTGGATCCCCTTGAACACTTCTCCGCCTTTTTCCTTGTCACTGACAAGCCAGGGACAACAG
+
AAA1AAFACFFFG1AAGGGGGGHFGBFB3FFFHFEGFHHF2DGDHGGG/BGFAF0GC10BBF2DGGHHHGBEGHF1BFHHFHHFH10BB0FF>?FCA/>/??G2B1B1FE//>EBG11B11BBGHH?FHA///?BBFD0/0@1@F111<1?CCFF/?<??0<<00>.>---<<=GH.:ACECFF00C/=CCCEC0;BFFEBFGBFBF/CFBB9F..;.9C0CC/9;B9//;FB99BF-AEB?EBEFA?A--
@M05620:37:000000000-D9766:1:1101:27905:10537 1:N:0:23
ACCACACCTTCTACAATGAGCTGCGTGTGGCTCCCGAGGCGCACCCCGTGCTGCTGACCGAGGCCCCCCTGAACCCCAAGGCCAACCGCGAGAAGCTGCCCAGGTGAGTGGCCCGCTACCTCTTCTGGTGGCCGCCTCCCTCCTTCCTGGCCTCCCGGAGCTGCGCCCTTTCTCACTGGTTCTCTCTTCTGCCGTTTTCCGTAGGACTCTCTTCTCTGACCTGAGTCTCCTTTGGAACTCTGCAGGTTCTA
+
>AA1AAAAFFFFGGGFAFF1F1BF0A0BCEBGGGGG0AA/EEEEGGEEA/BF1BGBGHHGEE/EGE@EEGEFGEGFGGGFCGHHHGGCG/BCCGH1?FCGHHA<1F>C<<.FHC-CCGCHFHBDHGGH0CEGH-@CBGEGGFBFFFGGGGGFGFGGGAA@@FFF@@F@@/BFFFFFFFF/BFFFFFFFFF/BB@BFFFFFFFF;A9FFFFFFBFBFB/9BBFBF-BFFFFFFFBBBFBBFFFFFFFFFFFB
@M05620:37:000000000-D9766:1:1101:13661:10542 1:N:0:23
ACCACACCTTCTACAATGAGCTGCGTGTGGCTCCCGAGGAGCACCCCGTGCTGCTGACCGAGGCCCCCCTGAACCCCAAGGCCAACCGCGAGAAGATGCCCAGGTGAGTGGCCCGCTACCTCTTCTGGTGGCCGCCTCCCTCCTTCCTGGCCTCCCGGAGCTGCGCCCTTTCTCACTGGTTCTCTCTTCTGCCGTTTTCCGTAGGACTCTCTTCTCTGACCTGAGTCTCCTTTGGAACTCTGCAGGTTCTA
+
CCCCCCBCFFFFGGGGGGGGGGHHGEGGHGHHHGGGGGGGGHHHHGGGFFGGHHHHHHHGGGGGGGGGGGGHHHHGGGGHGHHHHGGGGGGGGGHHHHHHHHHGHHHHHHGGHHGGGCGGHHHGHHHHHHGHGFGGGGHGHHGHHGGGFGGGGGGGGD-CDGFGGGFFFFFFFFFFFFFFFFFFFFFFFFFFFFFFFFFFFFFDF0FFFFFFFFFFFFFFFFFFFFFFFFFFFFFEFFFFFFFFFFFFFF;
@M05620:37:000000000-D9766:1:1101:19386:10549 1:N:0:23
GAGGCTGCTTTGGAAGAAACTCATAGATTACTGCAACAGTTCCCCCTGGACCTGGAAAAGTTTCTTGCCTGGCTTACAGAAGCTGAAACAACTGCCAGCTTCTAGAAAAGGCTCCTAGAAGACTCCAAGGGAGTCACAGAGCTGCTGCAACACTGGCAAGTACGTCAGGCATTTCCGCTTTAGCACTCTTGTGGATCCAATTGAACAATTCTCAGCATTTGTACTTGTAACTGACAAGCCAGGGACAAAAG
+
A@BCCAFBFFFFGGGGGGGGGFHGHGGHHH4FHFGFFHHD5FGGFGGFEGGHHHHFFFHGB5DFGHHGFHBFCFHBFHHFHHHHHHHHHHCGHHHFHBCGG3F@@4DFEGGHHHGG3FG3BGHHH3BGGGEGFE3B3B333BGH22B22DF0/B22?2@FH22/FGG/?FECGHFHDGGG.FFFH1FGH1FFGDHHHHHHHHFGGGGBGHHHHHGE0:<GGHHFGCC;CCHHHHGGGFEE/.;AEG.9FFF
@M05620:37:000000000-D9766:1:1101:18964:10556 1:N:0:23
AGTGCCAGCTCTCAATCGCACACGTCTGACCTCCCGTCATGTCTGGTCTATCTCCTGCCCTTAGATCGGAAGAGCCCACGTTCTGAACTCCAGTCACTCCGGAGCATCTCGTATGCCGTCTGCTGCTTGCAAAACTACATGGCCTCCCGGAGCTGCGCCCTTTCTCACTGGTTCTCTCTTCTGCCGTTTTCCGTATGCCTCTCTTCTCTTACCTGATCCTCCTTTGGAACTCTGCCGGGTCTAGATCGTAA
+
AA>>AFFF?FFFGGGGFFF1EC00ABFFD1BGHH0EAAAFGAF21B1BD1DDGGHHFHHGHHGDHFHGE?AEGFH0FGFE?EG/B2FEGFECF@BGFFHFEG?///>BG10?/BB2FE/<G/>1BB1BB/BF1GF11<<1200@1@/F//>><<1C->CGC0<DGFF000/=0<<00GGHGF0G0-.;C.;C.:..;000C/CBF;FFF0;;/00;00;00CFFF0;/;/0;C///-;-9@9F/9/;;-99
@M05620:37:000000000-D9766:1:1101:19287:10566 1:N:0:23
ACCACACCTTCTACAATGAGCTGCGTGTGGCTCCCGAGGAGCACCCCGTGCTGCTGACCGAGGCCCCCCTGAACCCCAAGGCCAACCGCGAGAAGATGCCCAGGTGAGTGGCCCGCTACCTCTTCTGGTGGCCGCCTCCCTCCTTCCTGGCCTCCCGGAGCTGCGCCCTTTCTCACTGGTTCTCTCTTCTGCCGTTTTCCGTAGGACTCTCTTCTCTGACCTGAGTCTCCTTTGGAACTCTGCAGGTTCTA
+
ABAAAAABFFFFGFGFFGGBGBHHGFGG4EFHFFFG?FGC2GCHHGGGGGGG5GGCGHHGGG?FGGGGGGGHHFHGGGGHGHHHEGGGGG/<B/CFGGHHHHHGHGHHHHGGHHGGGGGHHHHHHHHGHHGGHGGGGGHGHGGHHGGGGGGGGGGGGGGGGGGGGGFFFFFFFFFFFFFFFFFFFFFFFFFFFFFFFFFFBFFFFFFFFFFFFFEFFFFFFFFFFFFFFFFFFFFFFFFFFFFFFFFFFFF
@M05620:37:000000000-D9766:1:1101:15052:10566 1:N:0:23
ACCACACCTTCTACAATGAGCTGCGTGTGGCTCCCGAGGAGCACCCCGTGCTGCTGACCGAGGCCCCCCTGAACCCCAAGGCCAACCGCGAGAAGATGAAGTGGCCCGCTACCTCTTCTGGTGGCCGCCTCCCTCCTTCCTGGCCTCCCGGCGCTGCGCCCTTTCTCACTGGTTCTCTCTTCTGCCGTTTTCCGTAGGACTCTCTTCTCTGACCTGCGTCTCCTTTGGAACTCTGCAGGTTCTAGATCGGA
+
CCCCDDCDFFFFGGGGGGGGGGHHGEGFHGHHHGGGGGGGGHHHHGGGGGGGHHHHHHHGGGGGGGGGGGGHHHHGGGGHGHHHHGGGGGGGGGHHHHHFHHH2=?=CG/D@GHHFDF<G1=<<..@CGD?GGHHG/GHHHHCGFHAGGB?--:CCF--ACFBBFFB0;FFF0B:::FFFF::B0B>A9::F:AF.9DFFFFFFF0::BF0BFBFB.-A9:BBBF0:BB0:BFFBB0FF:BBFFF0;BE9.
@M05620:37:000000000-D9766:1:1101:9717:10569 1:N:0:23
GAGGCTGCTTTGAAGAAACTCATAGATTACTGCAACAGTTCCCCCTGGCCCTGGAAAAGTTTCTTGCCTGGCTTACAGAAGCTGAAACAACTGCCAGCTTCTAGGAAAGGCTCCTAGAAGACTCCAAGGGAGTAAAAGAGCTGATGAAACAATGGCAAGTAAGTCAGGCATTTCCGCTTTAGCACTCTTGTGGATCCAATTGAACAATTCTCAGCATTTGTACTTGTAACTGACAAGCCAGGGACAAAAGA
+
>1A1>AFAFFFFGBBGCGGGGGHHHHHHDFGHHHHFHGFGHHHHGGGH0FGHHHFGGCGFGHHHHHHHGHHHGFGHHHHHHHHHHD1BBGGHHHGHHGHHHHHHHHHHHHHHHGHGHHHHFHHHHHGHGGEEEHB>FGGHHHHEHHHHHHHHHHHHFHGF>>GHFHHHH/GHHHHGGGGGFHHEHHHHHHHH.GHGHH0DHGHHGHHHHHHHGGHHHHGHHCGHHHHHHHGHHHHFGEE/FGGGGGGGGGF
@M05620:37:000000000-D9766:1:1101:25511:10576 1:N:0:23
ACCACACCTTCTACAATGAGCTGCGTGTGGCTCCCGAGGAGCACCCCGTGCTGCTGACCGAGGCCCCCCTGAACCCCAAGGCCAACCGCGAGAAGATGAAGTGGCCCGCTACCTCTTCTGGTGGCCGCCTCCCTCCTTCCTGGCCTCCCGGCGCTGCGCCCTTTCTCCCTGGTTCTCTCTTCTGCCGTTTTCCGTAGGACTCTCTTCTCTGACCTGCGTCTCCTTTGGAACTCTGCAGGTTCTAGATCGGA
+
>1>>AAAAFFFDBFG131BA1AAFA0BBC00BF0F0BAAAE/GG/EEE/EGEHHHGFHHEGEC@FFGEEEEHHHHGGGGHEFHHHCF?CGCCCGGHGDFDG?GH?0?@CCGGHHHHHHHHFFGGHHGGGGCHGHHGHHHHHHHHHHHGGGG9AGGGGG@F@@FFFFF9BFFFFFFFFFFFFFFFFF@ABFFFFFFFFFFFFFFFFFFFFFFFFFFF?@F@FFFFFFFFBFFFFFFFFFF;BFFFF;BFFFB
@M05620:37:000000000-D9766:1:1101:24666:10576 1:N:0:23
ACCACACCTTCTACAATGAGCTGCGTGTGGCTCCCGAGGAGCACCCCGTGCTGCTGACCGAGGCCCCCCTGAACCCCAAGGCCAACCGCGAGAAGATGCCCAGGTGAGTGGCCCGCTACCTCTTCTGGTGGCCGCCTCCCTCCTTCCTGGCCTCCCGGCGCTGCGCCCTTTCTCACTGGTTCTCTCTTCTGCCGTTTTCCGTAGGCCTCTCTTCTCTGACCTGAGTCTCCTTTGGAACTCTGCAGGTTCTA
+
CCCCCCCCFFFFGFFGGGFGGGHHGFGGGGHFGFFGGGGGGHGHHGGAAFEFHHGHHHHGGGGGGGGGGGGHGHHGGGGHGHHHHGGGGGCCGGHHHHHHHHGGFHHGHHGGHHCGG-AGHHHHHHHHHHGHHGGGGGHGHHGHHGGGGGGGGGGGGC-@BCFFFFFFFFFFFFFFFFFFFFFFFFFFFFFFFFFFFFFFFFFAD09FFFFFFFFFFBFFFFFFFFFFFFBFFFFFFFFFFFFFFFFFFFF
@M05620:37:000000000-D9766:1:1101:25762:10605 1:N:0:23
ACCACACCTTCTACAATGAGCTGCGTGTGGCTCCCGAGGAGCACCCCGTGCTGCTGACCGAGGCCCCCCTGAACCCCAAGGCCAACCGCGAGAAGATGAAGTGGCCCGCTACCTCTTCTGGTGGCCGCCTCCCTCCTTCCTGGCCTCCCGGCGCTGCGCCCTTTCTCCCTGGTTCTCTCTTCTGCCGTTTTCCGTAGGACTCTCTTCTCTGACCTGCGTCTCCTTTGGAACTCTGCAGGTTCTAGATCGGA
+
AAAAAAAAFFFFG3GGGGB1F1GFG0BAF0AFFFGA?EEGGHHHHGGEGEEGFHH1FHHEGGCGGEGGGGFGHFHG/EEGEHHHHGEECC><BCCBFGHHF??G?<?ACCGGHHHHHHHH1GHGHHGGCEAGGHHGHHHHHHHHHHHGGGG@GG@@GG;B@@FFFFFFFFFFBBFFFFFFFFFFFF@FABEFFFFABF/FFBFFFFFFFFFFFFF--@A@FFFFFFFFFBFFFFFFFFFFFFFFF;BFFFB
@M05620:37:000000000-D9766:1:1101:8662:10639 1:N:0:23
GAGGCTGCTTTGGAAGAAACTCATAGATTACTGCAACAGTTCCCCCTGGACCTGGAAAAGTTTCTTGCCTGGCTTACAGAAGCTGAAACAACTGCCAGCTTCTAGGAAAGGCTCCTAGAAGACTCCAAGGGAGTAAAAGAGCTGATGAAACAATGGCAAGTAAGTCAGGCATTTCCGCTTTAGCACTCTTGTGGATCCAATTGAACAATTCTCAGCATTTGTACTTGTAACTGACAAGCCAGGGACAAAAG
+
CCBCCCFCFFFFGGGGGGGGGGHHGHHHHHHGHHHHHHHHHHHHHGGGEHHHHHHHHHHHHHHHHHHHHHHHHHHGHHHHHHHHHHHHHHHHHHHHHHGHGFHHHHHGHHGHHHGHHHHHHGHHHHHHHGGHGGHHHHHGHHHHHGHHHHHHHHHHHHHGHHHHHHHHHGHHHHHHGGGGGHHHGHHHHHHHHGHHHHHHHHFHFFHFFHHHHHHHHHHHHHHHHHHHGFGBGHGHGGFEFFEGGGGFBAB
@M05620:37:000000000-D9766:1:1101:17508:10649 1:N:0:23
ACCACACCTTCTACAATGAGCTGCGTGTGGCTCCCGAGGAGCACCCCGTGCTGCTGACCGAGGCCCCCCTGAACCCCAAGGCCAACCGCGAGAAGATGCCCAGGTGAGTGGCTCGCTACCTCTTCTGGTGGCCGCCTCCCTCCTTCCTGGCCTCCCGGAGCTGCGCCCTTTCTCACTGGTTCTCTCTTCTGCCGTTTTCCGTAGGACTCTCTTCTCTGACCTGAGTCTCCTTTGGAACTCTGCAGGTTCTA
+
CCDDDDCDFFFFGGGGGGGGGGHHGFGEHGHHHGGGGGFGGHHHHGGGGGGGHHHHHHHGGGGGGGGGGGGHHHHGGGGHGHHHHGGGGGGGGGHHHHHHHHHGHHHHHHGGHHGGGGGHHHHHHHHHHHGHHGGGGGHGHHGHHHGGGGGGGGGGGG-ADGGGGGFFFFFFFFFFFFFFFFFFFFFHHHHHFFFFFFHFFFFFFFFFFFFFFHFFFFFFFFFBFFFFFFFFFFFFFFFFFFFFFFFFFF:
@M05620:37:000000000-D9766:1:1101:14907:10665 1:N:0:23
ACCACACCTTCTACAATGAGCTGCGTGTGGCTCCCGAGGAGCACCCCGTGCTGCTGACCGAGGCCCCCCTGAACCCCAAGGCCAACCGCGAGAAGATGACAGGTGAGTGGCCCGCTACCTCTTCTGGTGGCCGCCTCCCTCCTTCCTGGCCTCCCGGAGCTGCGCCCTTTCTCACTGGTTCTCTCTTCTGCCGTTTTCCGTAGGACTCTCTTCTCTGACCTGAGTCTCCTTTGGAACTCTGCAGGTTCTAG
+
CCCCDDDDFFFFGGGGGGGGGGHHGGGGHGHHHGGGGGGGGHHHHGGGGGGGHHHHHHHGGGGGGGGGGGGHHHHGGGGHGHHHHGGGGGGGGGFFHGHFFGG?FFHHHGEGHGGGGGGHHHHHGDG<GDGHFCF?AGGGCDGGGHFFBFFFGGGGA9?DABF?DDFFFFFFFFFFFFFFEBFFFB0BFFBF-9BFFFFBFFD?FFBBBFFFFBFFFFFFFF::FBFFFFFFFFFFFFFFFFBFF<BFFF0
@M05620:37:000000000-D9766:1:1101:16486:10681 1:N:0:23
AGTGCCAGCTCTCAATCGCACTGGTCTATCTCCTGCCCTTAGATCGGAAGAGCACACGTCTGAACTCCAGTCACTCCGGAGAATCTCGTCTGCCGTCTTCTGCTTGAAAAAACCCACAAGTCATTTCCTATTTCTCCCTCTTGTTGACCCCCTTTCCACATTATCATCCTTTTTCCTTGTCCCTGCCCCCCCCGGTACCCACTCTCCGTTGAGCCACCGGCTGATCTCCAGTCACCGCTCCTCATGCCTGA
+
BBACCFFFCFFFGGGGGGGGGGHGHGGHFFGHHHHGHBB3BBDFGEAE2BFHHHHHH?GGHGHHHHHHHHHHHHABGGG1>EGBBBBF?1BFHHGGGHGGFFHHH3BB3BF////?/??03DF33333333BBF3D?2@GF22@202222/</???1@11??1>>11=1>FD1101>=GD00<0C....---;----;000;:/0;/..0..009/9..-9--.900000990:0;.:--A0/:900000:
@M05620:37:000000000-D9766:1:1101:17082:10682 1:N:0:23
ACCACACCTTCTACAATGAGCTGCGTGTGGCTCCCGAGGAGCACCCCGTGCTGCTGACCGTGGCCCCCCTGAACCCCAAGGCCAACCGCGAGAAGATGACCGGTGAGTGGCCCGCTACCTCTTCTGGTGGCCGCCTCCCTCCTTCCTGGCCTCCCGGCGCTGCGCCCTTTCTCACTGGTTCTCTCTTCTGCCGTTTTCCGTAGGACTCTCTTCTCTGCCCTGCGTCTCCTTTGGCACTCTGCAGGTTCTAG
+
AAAAAAABFFFFDGGDEFFEFDEAEABBF2ABBFEEEEAEGHHHHGAEB1B1GGGGHH3EEEFGAGEGGEGHFHFEGGGCFHHEC/EE@EBDGGHHFGFH1<C<<FHHEFGHGCGG-<GFFFFF0=D=CFHHGGG.:CGHHGH0;GGGGGGGFFEGG-@BG-99BFBBFFFFFBFFFF/BBFFFFFFFFFFFBDFFFFFFFFFF/FFFFFFFFFFBF/BFFFABFBFFFFFFFF/;FFFFFFFFFFFFFB/
@M05620:37:000000000-D9766:1:1101:17005:10701 1:N:0:23
AGTGCCAGCTCTCAATCGCACAGTGTCTGGTCTATCTCCTGCCCTTAGATCGGAAGAGCACACGTCTGAACTCCAGTCACTCCGGAGAATCTCGTATGCCGTCTTCTGCTTGAAAAAAAAACAAACAATCTTAAACATAGAGACATTCAATCAGACTTTCATACGAACCACAAGCCACAAAAAAAAACAAATAAACACAACCACTACCCAGAACAAGAAGAAACCGATAATCACTGTCGACCCACCAAGGA
+
ABAABFFFCFFFGGGGGGGCGGHBBDFGEHFGF5FHH53EBGHHHHHHEGHHGGGGHFGHHHHGBBBADGHHHHHHHHHFGHHE01>>FGHHH1FFHHHHGEFHG?GHGHHH033D0>E@</?/0/0/222222>222111110011111111111111111110..--.....<<//:....----....0000:0.......////./..//9///////:/.--99.//;/////..---.:..9...
@M05620:37:000000000-D9766:1:1101:17626:10721 1:N:0:23
ACCACACCTTCTACAATGAGCTGCGTGTGGCTCCCGAGGAGCACCCCGTGCTGCTGACCGAGGCCCCCCTGAACCCCAAGGCCAACCGCGAGAAGATGCCCAGGTGAGTGGCCCGCTACCTCTTCTGGTGGCCGCCTCCCTCCTTCCTGGCCTCCCGGAGCTGCGCCCTTTCTCACTGGTTCTCTCTTCTGCCGTTTTCCGTAGGACTCTCTTCTCTGACCTGAGTCTCCTTTGGAACTCTGCAGGTTCTA
+
CCCCCCBCFFFFGGGGGGGGGGGHGEEEFEHHHGGGGGGGDGGHHGGGEEGGHHHHFFHGGGGGGGGGGGGHGHHGGGGHGHHHHGGGGGGGGGHHHHHHHHHGHHHHHHGGHHGGGFGHHHHHHHHHHHGHHGGGGGHGHHGHHGGGGGGGGGGGGG?GGGGGGGFFFFFFFFFFFFFFFFFFFFFFFFFFFFFFFFFFFFFFFFFFFFFFFFFFFFFFFFFFFFFFFFFFFFFFFFFFFFFFFFFFFF;
@M05620:37:000000000-D9766:1:1101:22402:10731 1:N:0:23
ACCACACCTTCTACAATGAGCTGCGTGTGGCTCCCGAGGAGCACCCCGTGCTGCTGACCGAGGCCCCCCTGAACCCCAAGGCCAACCGCGAGAAGATGACCAAGGGAGGTGCCCCCCAACCTCTTTTGGTGGCGCCCTCCTCCTTTCCTGCCCTCCCGAACCTGCGCCCTTTCTACCTGGTTCTCTCTTCTGCCTTTTCCCTAGGACCTCTCTTCTCTGCCCTAGGTCCCCTTTGGAACTCTGCGGGTTCT
+
ABABBAABFFFDBGGBG4FGFGFGEEGGH2GGHGF2EAEEGHHHHGGGE?EFHGHHHHGGGGGGFG@EGGGHHHEEGDGGGHHEFFGGGCGGGGHHFF1?G1/F//////?<>G.---.=.//<000=-:=.;-.:--=E//;/;0C00C/=./;:.C.--9...-;A-@F////9//;.;//////;////;//;FF/B///.;//..9//;///////;./..////;.BFBF/B///////-;-9../
@M05620:37:000000000-D9766:1:1101:19032:10734 1:N:0:23
AGTGCCAGCTCTCAATCGCACAGGGGACCCAGGGCCTGGCCCCTCCATCCAGAAAACCTATGACCTCACCCGCTACCTGGAGCACCAACTCCGCAGCTTGGCTGGGACCTATGTGAGTATCCAGCGTAGGAATCTGGGAGTTGGGGAGGAGTGAGGAGTTGGGGAAAGACAGTCCTAACCGTGGAGGGTTCTGGTAAATGATGGGGTGAGGAGGGGCTCTTTGGCTCCCACCAGTCACCCTGTCTGGTCTA
+
AA>>AFDFAFFFGGGGFGGCGCHCGGGGGGGHFGGGFGHHHHGCGGGHHGGHHHGHHGHHHHHHHFHHHHHGG@EGHGHHGFHHHHHHGHHHGGGGGGHHGHHGGGHHGHHHHHHHHHHHHHHHHGGGGGHHHHHHHHHGCHHHGGGGGGGHGHHHHGHHHHGGGGHHHHHHHHHHHHHHGGGGGGGGGGGGGGGGGGGGGGGGGGF@FFFFFF@@@@FFFFEFFFFFFFFFFFFFFFFFFFFFFFFFFFF
@M05620:37:000000000-D9766:1:1101:12281:10746 1:N:0:23
GAGGCTGCTTTGGAAGAAACTCATAGATTACTGCAACAGTTCCCCCTGGACCTGGAAAAGTTTCTTGCCTGGCTTACAGAAGCTGAAACAACTGCCAGCTTCTAGGAAAGGCTCCTAGAAGACTCCAAGGGAGTAAAAGAGCTGATGAAACAATGGCAAGTAAGTCAGGCATTTCCGCTTTAGCACTCTTGTGGATCCAATTGAACAATTCTCAGCATTTGTACTTGTAACTGACAAGCCAGGGACAAAAG
+
C@ACCCFCFFFFGGGGGGGGGGHHHHHHHHHGHHHHHHHHHHHHHGGGHHGHHHHGHHHHFGHHHHHHHHHHHHHHHHHHHHHHHHHHHHHHHHHHGHGGHGHHHFHHHFHHHEEHGHHHHHHGHFHHFEGHE<G4BBGFFF22FGHHDHHGEHD2FCGFGD2FGHHHHBGHH1FHGGGGGGHGHHHHFHH<GGHHHHHGHHHHHHHHHH0GHHHGHHHHFHCGHHHHHHHFHHHHHHFGGGFGGG.AFGB
@M05620:37:000000000-D9766:1:1101:23061:10767 1:N:0:23
ACCACACCTTCTACAATGAGCTGCGTGTGGCTCCCGAGGAGCACCCCGTGCTGCTGACCGAGGCCCCCCTGAACCCCAAGGCCAACCGCGAGAAGATGACCCGAGGGGAGCCCGCTCCCACTTCTGGTGGCCGCCGCCCTCCTTCCTGCTCTCCCGGCGCAGCGCCCTTTCTCCCTAGTTCTCTCTTCTGCCGCTTTCCTTCGGACTATCTTCTCTGCCCTGCGTATCCTTTGGTACTATGCTGGATGTAG
+
BBBBBAAAFFFFGGGGGGGGFGHGGEGEGEHHHGGGFGGGGHHHHGGGEEFFHGGHHHHGGGGGGGGGGGGHHHHGGGGHGHHHHGGFGG<CFGHHHHH2G2<<A>/-.>.<<-<--<./;.CGH:0<GG.:;CG-?F-;CEG0FFF9//99BF/.-9B--;B--9--9//;/B/./.;B/:////;FF/B/@-9.AB9//;A9?-=////9BF//:B/./.;-...9;B9//:.//////:/;/.;/;//
@M05620:37:000000000-D9766:1:1101:15036:10792 1:N:0:23
ACCACACCTTCTACAATGAGCTGCGTGTGGCTCCCGAGGAGCACCCCGTGCTGCTGACCGAGGCCCCCCTGAACCCCAAGGCCAACCGCGAGAAGATGCCCAGGTGAGTGGCCCGCTACCTCTTCTGGTGGCCGCCTCCCTCCTTCCTGGCCTCCCGGAGCTGCGCCCTTTCTCACTGGTTCTCTCTTTTGCCGTTTTCCGTAGGACTCTCTTCTCTGACCTGAGTCTCCTTTGGAACTCTGCAGGTTCTA
+
AAAAA1AAFFCFFGG1GGGGFGHGGEEAAEGHHGGGGGE?EGGHHGGG/EGEFGGG1BFEGGCGEGEFGGFHHHHGGGEHGHHG/FEGGGGGGGHHHGFFH1GFGHBAF?CFGH?AC-CBGHHFGFGFHGCGC@ACEFHGHFGBGGGFFGGGGGGGG-@--F/;;AB@@BFFFFFFFF-;F/9B/9FF/;/;B9AABEBF-BF--;FFFFFFFFFFE/;BFF-/-FF/BF9/:B/9BFFFF/BFF-:BFFB
@M05620:37:000000000-D9766:1:1101:6850:10804 1:N:0:23
ACCACACCTTCTACAATGAGCTGCGTGTGGCTCCCGAGGAGCACCCCGTGCTGCTGACCGAGGCCCCCCTGAACCCCAAGGCCAACCGCGAGAAGATGAAGTGGCCCGCTACCTCTTCTGGTGGCCGCCTCCCTCCTTCCTGGCCTCCCGGCGCTGCGCCCTTTCTCCCTGGTTCTCTCTTCTGCCGTTTTCCGTAGGACTCTCTTCTCTGACCTGCGTCTCCTTTGGAACTCTGCAGGTTCTAGATCGGA
+
CCCDCCDDFFFFGGGGGGGGGGHHGGGFHGHHHGGGGGGGGHHHHGGGGGGGHHHHHHHGGGGGGGGGGGGHHHHGGGGHGHHHHGGGGGGGGGHFHHHHF?2G?FCCFGGGHHHHHHHH1F<DFHGGCGDHGHHGFHHHFHFG<GHGGDG-<DD?FGDDF-FFFFF0BFF?<FFFFFFFFFFFFFBDDFFFFDF<DF0FFFFFFFFFFFF0BB0<.<BDFF0B:FFBB:FFFFFEFFFF:BFBB0BFE9<
@M05620:37:000000000-D9766:1:1101:15313:10828 1:N:0:23
GAGGCTGCTTTGGAAGAAACTCATAGATTACTGCAACAGTTCCCCCTGGACCTGGAAAAGTTTCTTGCCTGGCTTACAGAAGCTGAAACAACTGCCAGCTTCTAGGAAAGGCTCCTAGAAGACTCCAAGAGAGTCCAAGAGCTGATGAAACCATGGCAAGTAAGTCAGGCATTTCCGCTTTAGCACTCTTGAGGATCCAATTGAACAATTCTCAGCATTTGTCCTTGTAACTGCCAAGCCAGGGACAGAAG
+
BBBBBBFBFFFFGGFGGGGGGGGHHGHHHHHHHHHHHFGGHHHHHGGGHGHHHHHHHGFGFGHHHHHHHHHHHHHHHHHHHHHHHHHHHFHHHHHHH313@BGB43B3?1F1311BF4F3G333F3F330BG/G3?F3G0FB33F23B3BF0/232?@G/2@F2>@2222?211?@//<</1111>1>GHD1>0F0<F<0<GHFHB0/<00=0=0GHBHHBG00000<:0;C00/:0:../.;...;./:/
@M05620:37:000000000-D9766:1:1101:20905:10848 1:N:0:23
GAGGCTGCTTTGGAAGAACCTCATAGATTACTGCAACAGTTCCCCCTGGACCTGGAAAAGTTTCTTGCCTGGCTTACAGAAGCTGAAACACCTGCCAGCTTCTAGGAAAGGCTCCTAGAAGACTCCAAGGGAGTAAAAGAGCTGATGAAACAATGGCAAGTAAGTCAGGCATTTCCGCTTTAGCACTCTTGTGGATCCAATTGAAAAATTCTCAGCATTTGTACTTGTAACTGACAAGCCAGGGACAAAAG
+
AAAAAAF1BFFDGGGGGG1GGGHHHHHGHHHHH1BGFHHHHHHHHGG/FGHHHHHGGHHHHHHHHHHHHHGGHHHGHHHHHHHHHHHHHHFGHHHGHFGHHFHGGHH1FHFEHH>BFHHHFHHGHHFHHGGHGEGDGGBFHGHHHHHHHHHHGHHHHHGGHFHHHGHHHHHHHHHHGGGGGGGHHGGHGHFGHCHHHHHHHHHFG==<GHHGHHG:GGHHHHHHHHH:;<CFHHHHFFEEGGGGGGGGGGB
@M05620:37:000000000-D9766:1:1101:15611:10851 1:N:0:23
ACCACACCTTCTACAATGAGCTGCGTGTGGCTCCCGAGGAGCACCCCGTGCTGCTGACCGAGGCCCCCCTGAACCCCAAGGCCAACCGCGAGAAGATGAAGTGGCCCGCGACCTCTTCTGGCGGCCGCCTCCCTCCTCCCTGGTCCCCCGGAGCCGCGCCCTTTCTCATTGGTCCTCTCTTCTGCCGTTTTCCGTAGGACTCTCTTCTCTGACCTGAGTCTCCTGTCGCACTCTGCAGGCTCTAGATCGTA
+
BBBBBAABFFFFGGGFDGGGGGHHGFGAEAGGHGGFEGGGGHHHHGGG?EGFHHGHHHGGGGGGGGGGGGEHHHHGGGGGGHHHHGFGGGGGGGHHGHHD<>FGA<<</--<C?00<D0000--A-9--..;C/BEG/;EG0./00;..@---@.-9;@>BF////;//9//;/;///9;BFF//;-;.B.9BDF...9;/9;///;FFF///;F9/./;///9/;/..--;//;/F/A9F.9BF/F/..9
@M05620:37:000000000-D9766:1:1101:6746:10858 1:N:0:23
GAGGCTGCTTTGGAAGAAACTCATAGATTACTGCAACAGTTCCCCCTGGACCTGGAAAAGTTTCTTGCCTGGCTTACAGAAGCTGAAACAACTGCCAGCTTCTAGGAAAGGCTCCTAGAAGACTCCAAGGGAGTAAAAGAGCTGATGAAACAATGGCAAGTAAGTCAGGCATTTCCGCGTTAGCACTCTTGTGGATCCAATTGAACCATTCTCAGCATTTGTACTTGTAACTGACACGCCAGGGACAAAAG
+
BBBBBBFBFFFFGGFGGFGGGGHHGHHHHHHHHHHHHHHHHHHHHGGGHHHHHHHHFHHHHHHHHHHHHHHHHHHHHHHHFGHHHHHHHHHHHHHHH3?BFGHH43BGHB1?FBFGHHHGFGH33BFGHF/?EGHHHHHEE2FGBGFHFDBGG22F@GGFFGHHD2>FBGH1<?DFDD/->>FHDG>FG1FD<.D0<GDGD=D0=0.:0;GFHFGHF0CCGHFF000;;C00BBF90;?EED..CEGGGGB
@M05620:37:000000000-D9766:1:1101:27212:10858 1:N:0:23
ACCACACCTTCTACAATGCGCTGCGTGTGGCTCCCGAGGAGCACCCCGTGCTGCTGACCGAGGCCCCCCTGAACCCCAAGGCCAACCGCGCGAAGATGAAGTGGGACGATTCCTCTTCTATTGCCCGCGTCCCTCCTTCCTCGCCTCCCGGCGCTGCGCCCTCTCTCCCTGGTTCTCTCTTCTGCCGCTTTCCGTAGGACTCTAATCTCTGCCCTGCCTCTCCTTTGGCTCTCTGCAGATTCTAGATCGGA
+
ABBBBBBAFFFFFGGGGG4EEGGGGGGEHGHHHFFEGGGCGHHHHGG0AEFGHHBGHHH0EE?FFGEGGGGGHHHGGGGHGEHFHGGFGF@DGGGGHHHH1<11.<<>>>.<=1=00==00=0000.--;-:::CA/90FF0.;;E.EGGG--@DDF;-.--.;/;/:B.B.9/9//9/;FFFEFFF-BFF//./;9.//;/B//9;/;;//;9B...9;9B9FB/;9//;:BFF//;/:9BB/99F/;.;
@M05620:37:000000000-D9766:1:1101:10307:10860 1:N:0:23
GAGGCTGCTTTGGAAGAAACTCATAGATTACTGCAACAGTTCCCCCTGGACCTGGAAAAGTTTCTTGCCTGGCTTACAGAAGCTGAAACAACTGCCAGCGTCTACGAACGGCAACTAAAGGCCTCCAAAAGAGTCCAAGCGATGAAAAAACCCTAGCAAGTAAGTCCAGCCATGCCGCTTTCGCCCTCTTGAGGATCCCCTTGAACACTACTCAGCAATTGTCATTATATCTGCCAATCACGGGAAACCAG
+
AAAABAFBFFFFGCGGGGGGGGHHHHHHHHHHHHHHFHHHHHHHHGGGHFHHHHHFHHHH3FHHHHHHHHHHHHGHHHHHHHHFHHGHHHHHHHHHH31>?EF14?E?//?>/>/?F3B3BFF?G/B?3/B??GFFHHHAD///F22@0>CA/?00<GH01>GGFD<110.011=<-<<C.0.;.;-GHHH0<:C/:G/.9FF0F0B/;/;;9;09C/;;9CFBB00;000;0;0////:;.A-.@E/;A.
@M05620:37:000000000-D9766:1:1101:14139:10866 1:N:0:23
GAGGCTGCTTTGGAAGAAACTCATAGATTACTGCAACAGTTCCCCCTGGACCTGGAAAAGTTTCTTGCCTGGCTTACAGAAGCTGAAACAACTGCCAGCTTCTAGGAAAGGCTCCTAGAAGACTCCAAGGGAGTAAAAGAGCTGATGAAACAATGGCAAGTAAGTCAGGCATTTCCGCTTTAGCACTCTTGTGGATCCAATTGAACAATTCTCAGCATTTGTACTTGTAACTGACAAGCCAGGGACAAAAG
+
>>AA>AFAFBB444BFGGFFGGHHHFHGHHEDGA4GFHGHHDABFFAECFAFHHFFB32BBFHDGHGBBBGFGGHBBBFHHHCGGB3EBFBFGHHGH3?BFBFHBBFFEB??CBFHBFB?GFBB?FFGB???EG?DDFHEFBFGGFFFFGBCCBBBC@C?@>F>@F2@C2<<?1DGCEAAF<F1=F1GBFFFB.>>FGFBDD<GGCHC0<<DD=D/;:<GH0CHBGF;CB;:CC:C;CAE9:.;EEEGFFF
@M05620:37:000000000-D9766:1:1101:20896:10866 1:N:0:23
GAGGCTGCTTTGGAAGAACCTCATAGATTACTGCAACAGTTCCCCCTTGACCTGGACAAGTTTCTTGCCTGGCTTACAGAAGCTGAAACACCTGCCATCTTCTATTAAAGTCTCCTAGAAGACTCCAATTGAGTAAAAGAGTTGATGAAACAATGGCAAGTAAGTCAGGCATTTCCGCTTTAGCACTCTTGTGTATCCAATTGAACAATTATCAGCATTTGTACTTTGAACTGACCCGCCATTGACAAAAG
+
A?AA>AB>BBB@AB1A1E1ABGFGFFGDD1BDD11A1A0DDDDBGGA0A1BBFFABB100DDFGFFDBBBABFCA1B1BFG1BFFFDFF>BBFFGF1@@BBFGH222@@12@BBFHBG1B1CBB>B11111BB12>E2BE<1>B2B>FDG10<11BB01/B>>1BBB>00?F@FFHCGG/F111?11?1?1?1011>>1><111><1>BG0==0=0====DD<0=000==CCHGF//-;-::009;9BF.;
@M05620:37:000000000-D9766:1:1101:14120:10867 1:N:0:23
GAGGCTGCTTTGGAAGAAACTCATAGATTACTGCAACAGTTCCCCCTGGACCTGGAAAAGTTTCTTGCCTGGCTTACAGAAGCTGAAACAACTGCCAGCTTCTAGGAAAGGCTCCTAGAAGACTCCAAGGGAGTAAAAGAGCTGATGAAACAATGGCAAGTAAGTCAGGCATTTCCGCTTTAGCACTCTTGTGGATCCAATTGAACAATTCTCAGCATTTGTACTTGTAACTGACAAGCCAGGGACAAAAG
+
>3AAAACAFFFFFGGFFFBGFGFHFHHHHHGHHH4AFGBDFGHHHGGFABGHHHFHHF2BBGHHHHHHHHHHHHHGHHHHHHHHHFHHHGHHHHHHHHGHHHHHHHHHHHHHHHGHHHHHHFHHHHCHHGGHGGB4?43?GHHHGHHFFGHFGHHHHHHGH22GHHHHHHHHHHHHGGGGGHHHHHHHHHHHHGHHHHHHHHHHHHHHHHHHHHHHHHHHHHFHHHHHHHHGHHHHFHGGGGGGGGG.BFF
@M05620:37:000000000-D9766:1:1101:12365:10868 1:N:0:23
ACCACACCTTCTACAATGAGCTGCGTGTGGCTCCCGAGGAGCACCCCGTGCTGCTGACCGAGGCCCCCCTGAACCCCAAGGCCAACCGCGAGAAGATGAAGCGGCCCGCTACCTCTTCTGATGGCCGCCTCCCTCCTTCCTGGCCTCCCGGCGCTGCGCCCTTTCTCACTGGTTCTCTCTTCTGCCGTTTTCCGTAGGACTCTCTTCTCTGCCCTGCGTCTCCTTTGGAACTCTGCAGGTTCTAGCTCGGA
+
BBBABBBBFFFFGGGGGGGGGGHHGEGEFFHHFGGGGGGGGGHHHGGGFGGGHHGHHHHGGGGGGGGGGGGHHHHGGGGHGHHHHGGGGGGGGGHHHHH222/>/<--->--CDH0<0000D00/<---:..;//C/C9F0B9C.;FG.CD---9-AF-99-BBF/F/BFB./:B/BF//;///;/-AA/A/F.9.9./B//B/9;/99////./99-.-.;/:9:////;B/99/:/.;/9/9//;9.-.
@M05620:37:000000000-D9766:1:1101:14131:10881 1:N:0:23
GAGGCTGCTTTGGAAGAAACTCATAGATTACTGCAACAGTTCCCCCTGGACCTGGAAAAGTTTCTTGCCTGGCTTACAGAAGCTGAAACAACTGCCAGCTTCTAGGAAAGGCTCCTAGAAGACTCCAAGGGAGTAAAAGAGCTGATGAAACAATGGCAAGTAAGTCAGGCATTTCCGCTTTAGCACTCTTGTGGATCCAATTGAACAATTCTCAGCATTTGTACTTGTAACTGACAAGCCAGGGACAAAAG
+
A3AA>AFAFDB4G4BBFGBGGGHHHGHHHFBFGB4BCGGHHDDBFEABA2ABGGFBB32FBGHBGHGBBBFGGGH3BBFGHHAFG33FBF?FHHHGFBBFHGHH433B?B1?BBFGBF@BFFFBBFGG3?EEEF3?FFGEFFDFFBFFGHFBCB22<@C?@>F2@@F2@2GG11GBCGGGG<1==D1FD=BF1CF>GHFFH=<GGC0<<=0<B<=:0;<;C<;C:00;GCF0CGCG0.;C99:.CEEFB;B
@M05620:37:000000000-D9766:1:1101:18352:10886 1:N:0:23
ACCACACCTTCTACAATGAGCTGCGTGTGGCTCCCGAGGAGCACCCCGTGCTGCTGACCGAGGCCCCCCTGAACCCCAAGGCCAACCGCGAGAAGATGCCCAGGTGAGTGGCCCGCTACCTCTTCTGGTGGCCGCCTCCCTCCTTCCTGGCCTCCCGGAGCTGCGCCCTTTCTCACTGGTTCTCTCTTCTGCCGTTTTCCGTAGGACTCTCTTCTCTGACCTGAGTCTCCTTTGGAACTCTGCAGGTTCTA
+
CCCCCCCCFFFFGGGGGGGGGGHHGGGEHGHHHGGGGGGGGHHHHGGGEGGGHHHHHHHGGGGGGGGGGGGHHHHGGGGHGHHHHGGGGGGGGGHHHHHHHHHGHHHHHHGGHHGGGGGHHHHHHHHHHHGHHGGGGGHGHHGHHGGGGGGGGGGGGGDGGGGGGGFFFFFFFFFFFFFFFFFFFFFFFFFFFFFFFFFFFFFFFFFFFFFFFFFFFFFFFFFFFFFFFFFFFFFFFFFFFFFFFFFFFFF
@M05620:37:000000000-D9766:1:1101:21269:10889 1:N:0:23
ACCACACCTTCTACAATGAGCTGCGTGTGGCTCCCGAGGAGCACCCCGTGCTGCTGACCGAGGCCCCCCTGAACCCCAAGGCCAACCGCGAGAAGATGAAGTGGCACGATACCTCTTCTGGTGGCCGCCTCCCTCCTTCCTGGCCTCCCGGCGCTGCGCCCTTTCTCCCTGGTTCTCTCTTCTGCCGTTTTCCGTAGGACTCTCTTCTCTGACCTGCGTCTCCTTTGGAACTCTGCAGGTTCTAGATCGGA
+
>>>3AAAAFFFFEGG4BBFGFGFHE2EBG22BB2FAEE?22AF11BEG1EE1FGHHGHHGGEE?FGG/EE1FFHHFGGGEEGHGH/EECGCDGGHHHFHHFGDG/0?A/?F@FFHHHHHE1GFFHHGGGEAGEGHGFHHHF0:CGHHHGGGG?B?@EGGGBBFFFFFFFFFEBFFFFFFFFFFFFF?DDBFFFDF?DDFFFFFFFFFFFFB/BBFFFBFB.FBFFFFEFFFFFFFFFFEFBFFFB;BBE.;
@M05620:37:000000000-D9766:1:1101:18364:10902 1:N:0:23
ACCCCCCCTTCTACAATGAGCTGCGTGTGGCTCCCGCGGAGCCCCCCGTGCTTCTGACCGAGTCCCCCCTGAACCCCAAGGCCAACCGCGAGAACCTGCCCAGGTGAGTGGCCCCCTACCTCTTCTGGTGGCCGCCTCCCTCCTTCCTGGCCTCCCGGAGCCGCGCCCTTTCCCACTGGTTCTCTCTTCTGCCGCTTTCCGTAGGACTCTCTTCCCTTACCTGAGTCTCCTTTGGAACTCTGCAGGTTCTA
+
>>>>A@DADFCFDFD4BEBBG53FEE?E22BFFFG10AA00>?FFGGGE???3FGFGHHG//?BBFHEEGG01?FDGG??/<?F/FD/>/@->.1.>0>GEHCC</<<G0.CGH-:A.GHHF0CF0:0G/.9=-;A9EGGEBFBCCF00;AFB9EF.;B-9.-99;BB-/;9/9BF.9.;B;FFFB/9BB/;F--9AEFFB:A9.;B/:9FFFB/;//;BF//;./99B/9F/////;FF///99..////
@M05620:37:000000000-D9766:1:1101:22687:10903 1:N:0:23
ACCACACCTTCTACAATGAGCTGCGGGTGGCTCCCGAGGAGCACCCCGTGCTGCTGACCGAGGCCCCCCTGAACCCCAAGGCCAACCGCGAGAAGATGAAGTGGCCCGCTACCTCTTCTGGTGGCCGCCTCCCTCCTTCCTGGCCTCCCGGAGCTGCGCCCTTTCTCACTGGTTCTCTCTTCTGCCGTTTTCCGTAGGACTCTCTTCTCTGACCTGAGTCTCCTTTGGAACTCTGCAGGTTCTAGATCGGA
+
>A11AA>AFFFDAFGDDFG1B1B1A00AE0GH1F/A/AEAEHHHHGCG//E/1111D0>E@E/E///EEGG0G1</EF<///?<</</>/><//<?11111@?</FFCC-@CHH0<GHBF00<C..-;C:;GGHBC/00/;FFG.0.:C9A---./;-;A@-/BB//FF//;/9B/BFF999FF/B@--;EFFFFFFFF/BFFFFFBFFFFFBFFFF-FBB///:/:;FFF/:9////AA/;FBF/9/-A9
@M05620:37:000000000-D9766:1:1101:11413:10907 1:N:0:23
ACCACACCTTCTACAATGAGCTGCGTGTGGCTCCCGAGGAGCACCCCGTGCTGCTGACCGAGGCCCCCCTGAACCCCAAGGCCAACCGCGAGAAGATGCCCAGGTGAGTGGCCCGCTACCTCTTCTGGTGGCCGCCTCCCTCCTTCCTGGCCTCCCGGCGCTGCGCCCTTTCTCACTGGTTCTCTCTTCTGCCGTTTTCCGTAGGACTCTCTTCTCTGACCTGAGTCTCCTTTGGAACTCTGCAGGTTCTA
+
BBBBBBBBFFFFGGGGGGFFGFHHGEEBFEHFGGGGGGGGGHHHHGGGEEGFHHHHHHHGFGGGGGGGGGGHBGHGGGGHGHHHHGGGGGBDFGHHHHHHHHHGHFHHHHGGHHGGGGGHHHHHHHHHDGGHHGGGGGHGHHGHHGGGGGGGGGGGGG-ADFFFFFFFFFFFFFFFFFFFFFFFFFFFFFFFFFFFFFFFFFFFFFFFFFFFFFFFFFFFFFFFFFFFFFFFFFFFFFFFFFFFFFFFFFB
@M05620:37:000000000-D9766:1:1101:17381:10924 1:N:0:23
GAGGCTGCTTTGGAAGAAACTCATAGATTACTGCAACAGTTCCCCCTGGACCTGGAAAAGTTTCTTGCCTGGCTTACAGAAGCTGAAACAACTGCCAGCTTCTAGGAAAGGCTCCTAGAAGACTCCAAGGGAGTAAAAGAGCTGATGAAACAATGGCAAGTAAGTCAGGCATTTCCGCTTTAGCACTCTTGTGGATCCAATTGAACAATTCTCAGCATTTGTACTTGTAACTGACAAGCCAGGGACAAAAG
+
BBCCDDFCFFFFGGGGGGGGGGHHHHHHHHHHHHGHHHHHHHHHHGGGHHHHHHHHHHHHHHHHHHHHHHHHHHHGHHHHHHHHHHGHHHHHHHHHHHGHHHHHHHHHHHHHHHGHHHHHHHHHHHHHHGGHGGHHHHHGHHHHHHHHHHHHHHHHHHHGHHHHHHHHHHHHHHHHGGGGGHHHHHHHHHHHHGHHHHHHHHGHHHHGHHHHHHHGHHHHHHHHHHHHHHHGHHHHHHGGGGGGGGGGGGF
@M05620:37:000000000-D9766:1:1101:14449:10928 1:N:0:23
AGTGCCAGCTCTCAATCGCACAGACGGAAGATGTCTGGTCTATCTCCTGCCCTTAGATCGGAAGAGCACACGTCTGAACTCCAGTCACTCCGGAGAATCTCGTATGCCGTCTTCTGCTTGAAAAACAACCAAAACCCAACCACCCCACATCTATCTGCTAGTGAAAAGACAACTAAGCACGTGCAACTGTGATATAACCTAAGACATTCAGACCTTCGTAGATAAGTCTGGAGACAATAACAATAACAGAG
+
BBBBBFFFCFFFGGGGGGGGGGHGGFFEFEGHGHHHHHGHGGHHHHHH3GHHHHGGHHHHGGGGGHHHHHHGHHBFHHHHHHHHDFFHHHHGGGGG1B@BFGFFHHHHGGGHGHHHHHHF0?F30//?//??//0/<?/?////?////1111111111111=11110.0</.0000/0/-....<0//000<000000000/00:00000:0.0<0.//.900:000:0/0.0.//000000000000/<
@M05620:37:000000000-D9766:1:1101:10383:10940 1:N:0:23
AGTGCCAGCTCTCAATCGCACACGTGTGCCCTCCCGTCAGCCTGGTCTCTCTCCTGCCCTTAGACCAGAAGAGCACCCGTAGGAACAACCGTCACTCCGGGGAATCTCGTATGCCGGCTTCTAGTTGACAAACCTGGGAGATGGGGAGGATTGAGGAGTTGGGGAAAGACAGACCTAACCGAGGAGGGTTCTGGAAAATGATGGGGTGAGGAGAAGCTCTTTGGCTCCCACCAGTCCCCCTCTCTCGTCTA
+
AA>AAFFFCFFFGGGGGGGGGGBEF44ABFEC2AB2BB223BA223DDG5AB3BA3BGA3FF3F3A21B33312BG11EE@>>FHH22B1>1>??@GB/>/>//B34B??FHF32///<>G@22222@21?G/?000/<<.0>G...<-C/=C<F<0.<<GB-C.:.::CFF/;:CBFCF?--;9.=-.:90;00;9F////;99.9-99AB...:B/:B/B///;/.;/9.A.//9:E.:.:BB/....9
@M05620:37:000000000-D9766:1:1101:3513:10950 1:N:0:23
GCGGCTGCTTTGGCAGAAACTCATATATTACTGCAACAGTTCCCCCTGGACCTGGCACCGGTTCCAGCCTGCCTTACACAGGCTGCCTCAATCGCCAGCATCTAGGAACGGCTCCTCGACTCCTCCAGGGGAGTACACCAGCTGATGCACCGCTGGCAAGTAAGTCCGGCTTTTCCGCTTTCGCCCTCTTGTGGATCTCCTTGAAAACTTCTCCGCATTAGTAGTTGCAACTGACAAGCCCGGGACAACAG
+
>>A>>>AAFFBDGGFA24B4BB4BA6BDG6FGABB3FBBDDGHHHGAFG2GFBGCBB31A0AEF3DGFBGF1B353BB3BB1B111B3BB3@31??1>F2333?433?0?EEFF/B??FG/BGHHB22BCD/<?2@110/0?GH<D11<1>->---</0<=0=0<=0.----/0;::.=:E09..9B9;;;0;.0;0099;F09;09/C9BFG/..-.;//;//;9:///9/B9/;9....---;9..9:.
@M05620:37:000000000-D9766:1:1101:6345:10959 1:N:0:23
GAGGCTGCTTTGGAAGAAACTCATAGATTACTGCAACAGTTCCCCCTGGACCTGGAAAAGTTTCTTGCCTGGCTTACAGAAGCTGAAACAACTGCCAGCTTCTAGGAAAGGCTCCTAGAAGACTCCAAGGGAGTAAAAGAGCTGATGAAACAATGGCAAGTAAGTCAGGCATTTCCGCTTTAGCACTCTTGTGGATCCAATTGAACAATTCTCAGCATTTGTACTTGTAACTGACAAGCCAGGGACAAAAG
+
BABCCCFCFFFFGGGGGGGGGGHHHFHHHHHGHHFHGHHHHHHHHGGFGHHHHGFGBEFHGHHHHHHGHHHGHHHGHFFGHHGHHFFHGHFHHHHHH31BFGHHG3GEHB1?GFFFGHGHFFHFFHHHHFAGEGEGHHHGF2FFHHFHHGBGHGGHHCGFGGHGGHGFFFEGFDG<AD?<F<FDFFFGFGGHHGF1>GBFB<<0=GGGGF0DD<DFF0CGFCGHGGFHCCC0GCGC0;EE;;..AEFGFGF
@M05620:37:000000000-D9766:1:1101:22821:10976 1:N:0:23
ACCACACCTTCTACAATGAGCTGCGTGTGGCTCCCGAGGAGCACCCCGTGCTGCTGACCGAGGCCCCCCTGAACCCCAAGGCCAACCGCGAGAAGATGCCCAGGTGAGTGGCCCGCTACCTCTTCTGGTGGCCGCCTCCCTCCTTCCTGGCCTCCCGGAGCTGCGCCCTTTCTCACTGGTTCTCTCTTCTGCCGTTTTCCGTAGGACTCTCTTCTCTGACCTGAGTCTCCTTTGGAACTCTGCAGGTTCTA
+
BBBBBBBBFFFFFGGGGGAGGGHHGEGEGEHHHGGGDGGGGHHHHGGGGFGGHHHHGHHGGGGGGGGGGGGHHHHGGGGHGHHHHGGGGG/BDGHHHHHHHHHGHHHHHHGGHHGGGGGHHHHGHHHHHHGHHGGGGGHGHHGGHGGGGGGGGGGGGGBGFEGGGGFFFFFFFFFFFFFFFFFFFFFFFFFFFFFFFFFFFFFFFFFFFFFFFFFFFFFFFFFFFFFFFFFFFFFFFFFFFFFFFFFFFFF
@M05620:37:000000000-D9766:1:1101:25183:10977 1:N:0:23
ACCACACCTTCTACAATGAGCTGCGTGTGGCTCCCGAGGAGCACCCCGTGCTGCTGACCGAGGCCCCCCTGAACCCCAAGGCCAACCGCGAGAAGATGAAGTGGCCCGCTACCTCTTCTGGTGGCCGCCTCCCTCCTTCCTGGCCTCCCGGCGCTGCGCCCTTTCTCCCTGGTTCTCTCTTCTGCCGTTTTCCGTAGGACTCTCTTCTCTGACCTGCGTCTCCTTTGGAACTCTGCAGGTTCTAGATCGGA
+
AAA3>AABFFFFGGGGGGGGGCHHGEFB4AAFHGGGGEEEGHGHHGG01BEFFFHBFFHGGGCEFGGGGGGFFHHGEGGHGHHHHGGGGG<BDGHFGHHHH2?F???CFGGFHHHHHHHH1>GGHHGGGEDHGGHGHHHHHHHHHHHGFGGFGFGGGGFFBFFFFFFFFFFFFFFFFFFFFFFFFFFDFFFFFFFFFF/BFFFFFFFFFFFFFFFF?DFFFFFFFFFF//FFFFFFFFFFFFBFF:B9ADD
@M05620:37:000000000-D9766:1:1101:16012:10986 1:N:0:23
ACCACACCTTCTACAATGAGCTGCGTGTGGCTCCCGAGGAGCACCCCGTGCTGCTGACCGAGGCCCCCCTGAACCCCAAGGCCAACCGCGAGAAGATGAAGTGGCCCGCTACCTCTTCTGGTGGCCGCCTCCCTCCTTCCTGGCCTCCCGGAGCTGCGCCCTTTCTCACTGGTTCTCTCTTCTGCCGTTTTCCGTAGGACTCTCTTCTCTGACCTGAGTCTCCTTTGGAACTCTGCAGGTTCTAGATCGGA
+
BCBCDDDDFFFFGGGGGGGGGGHHGGGFHGHHHGGFGGEGGHGHHGGGEFGGHHHHHHHGGGGGGGGGGGGHFHHGGGGHGHHHHGGGGGDGGGHHHHHFGFGHGHHGGGGGHHHHHHHHHHHGHHGGGGGHGHHGHHHHHHGHHHHGGGG-CGGGGGGGGGGGFFF0FFFFFFFFFHFFFFFFHFFFFFFFFFFFFFFFFFFFFFHHFFHFFFFFEFFFFFFFFFHFFFFFFHFFFFFFFFFFFFFFFFD
@M05620:37:000000000-D9766:1:1101:25895:10994 1:N:0:23
GAGGCTGGTTTGGAAGAACCTTACAAGCGAGTGACAAAAGATAGGACTAGCAGCTGACCTAAGTCCAGTTAATCCGCGAAACCTAGTATGCCTACATCTGGTGGAACGAAAACTATTGTGTTGGCCGCCTCCCTCCTTCCTGGCCTCCCGGCGCTGCGCGCTTTCTCCCTGGTTCTCTCTTCTGCCGTTTTCCGTAGGCCTATCTTCTCTGACCTGCGTCTCCTTTGGCCCTCTGCAGCTTCTAGTTCGGA
+
>11>>1>1BB1>1AB111BA011B111A000A01D110BB/111A1B00BB11BAB1B01110DDD1B212D2DDAB/>///B011122B@11101BB11BBB?FHEEE/?<01BBF1B20B/?F<BC/?<?F@@CHHHHHBFH0?0F/?A--AC?E@-:;:CFF0C=9FF.9CFGG0;FFGGB0C?;EFGFGGGACCBFF/;9:BFFFF//;BBFA?F@FF/:B://;/;A9BFF///;B/;9B/;9A<:
@M05620:37:000000000-D9766:1:1101:25870:11002 1:N:0:23
ACCACACCTTCTACAATGAGCTGCGTGTGGCTCCCGAGGAGCACCCCGTGCTGCTGACCGAGGCCCCCCTGAACCCCAAGGCCAACCGCGAGAAGATGAAGTGGCCCGCTACCTCTTCTGGTGGCCGCCTCCCTCCTTCCTGGCCTCCCGGCGCTGCGCCCTTTCTCCCTGGTTCTCTCTTCTGCCGTTTTCCGTAGGACTCTCTTCTCTGACCTGCGTCTCCTTTGGAACTCTGCAGGTTCTAGATCGGA
+
CCCCCCCCFFFFGGGGGGGGGGHHGEGEFGHHHGGGGGGGGHHHHGGGFGGGGHGHHHHGGGFGGGGGGGGHHHHGGGGHGHHHHGGGGGGGGGHHHHHGH??G?FF@DGGGHHHHHHHFFGGGHHFGGGGHGHHGHHHHHHHHHHHGGDG@DDGGGGFFFFFFFFF0;9BFFFFFFFFFFFFFFFFADFFFFFFFFFFFFFFFFFFFFFFFFFFF?=DFFFFFFFFFBFFFFFFFFBF;BFFFBBFFF?D
@M05620:37:000000000-D9766:1:1101:24220:11006 1:N:0:23
GAGGCTGCTTTGGAAGAACCTCATAGATTACTGCAACAGTTCCCCCTGGACCTGGAAAAGTTTCTTGCCTGGCTTACAGAAGCTGAAACACCTGCCATTTTCTAGGAAATTGTTCCAGAAGACGCCAAGGTAGTAAAAGAGTTGACGAAAGAAAGGCAACTAAGGCAGGCATTTCCGCTCGAGCAGGCTTTTGGAACCAAGTGAACTATTGACAGCATTTGTACCTTTAACTGACACGCCAGTGACAAATG
+
A1AAAAF11B@DGFFGGGBAFGFGHHH3BFFGFBAF1FGD2GHDGGG//BBFFBCG1B00BFGHHHEBFBABGHFHHFFGHHHFGFFHGF>EGGF0G11@BGFD2BB1B11122B2BB@01BB/>>?/??1B1BB2BDBF0121>1?//C/0C010/00/@1<100??/CGF11>1...---<<A<.<<</<0;/0/..;.;0000000;00;0;.=9;CFBBB0;009;C0;FF00.;.;-;//;9BF//
@M05620:37:000000000-D9766:1:1101:4626:11015 1:N:0:23
AGTGCCAGCTCTCAATCGCACAGTGGACGGACGGTCTCCTGCCCCTATCCCGGAAGAGCATTCGCTCAACCGCCAGCCGCACCGCCGACTCCCCCACGTCGCTTTTTGCTAGCTGACAATCCAGCGTACCAATCTGGGAGTTGGGGAGGATTGAGGAATTTGGTAAAGACAGTCCTAACCCTGGAGGGTTCTTTTAAATTATGGTGTGAAGAGGGGCTCTTTCACCCTCACAACTCCCCCTCTCTCTCCTC
+
ABABBFFFBFFFGGGGGGGGGCH4BAGF222AAABBEB353BBA11BBF3AE0EE1B12F35551111BBFEG/>/11////>>/>/>>>C2/////<//>//?F11<FH1<111>01>1>><0/<<<-.=<C/CGFC.;;:<B:;.9-./9/90/0/;;9;0.900;09BB900CFEFF..;.9;9-.9;F9//;/B/////;//;;9/9/...---;FF;//9/..;../;;///9..9.;9B///;/.
@M05620:37:000000000-D9766:1:1101:23623:11046 1:N:0:23
GAGGCTGCTTTGGACGAAACTCATAGATTACTGCAACAGTTCCCCCTGGACCTGGACAAGTTTCTTGCCTTGCTTAACGAAGCTGAAACAACTGCCAATGACCAATCGCAAGTAAGTCAGGCATTCCCTCTTTACCACTCTGGTGGATCCAATTGAACAATTCTCAGCACTTGTACTTGTAACTGACAAGCCAGGTACAACAGCACGGAAGAGCACACTTCTCAACTCCAGTCACCTGTCATTATCTCGTC
+
>3AA>>CA@BB4F4BAEE?EGGHHHCGFHHBADG3BCG2DFDDBFEEE2CBFGFAG131BDFGDDGFA355BBDG555B?FE>BF33FBB1FGHHFGHHHBBBBG@31???/BBF4?BBB23?B34BB3BB?4432???2?3BB2//2@F2<2<222@F<@@@?F1??10<1<1??1?11><>>1<<1><.>00./0=00/</./=-:-:..;/:;/;/0000;0;99CBC;BCF99/;B9;;09;0;.;.
@M05620:37:000000000-D9766:1:1101:25444:11050 1:N:0:23
ACCACACCTTCTACAATGAGCTGCGTGTGGCTCCCGAGGAGCACCCCGTGCTGCTGACCGAGGCCCCCCTGAACCCCAAGGCCAACCGTCCATGGTGGCACCGGTCCAACCTGCCAAAAAGTGCTTTCAGGCAGGTGCTCCCGGTCATTACCCATTACTACCCCACCCACCCCCCATCCCTTCAACCCTTCCCTCTTGCTCAGCTAATTCCAGCCCGGAGGCCCCCGGTGAGTGGCCCGCTCCCTCTTCTG
+
BBBABBBBFFFFGGGGDGGDGFHHGEAA4AGGAFGAEEEGEHGHHGGGAEFGGHGFGHHGGECGGGGGGGGFFFHGGGFHEEGGHGE/<??DF?BBBDHHHGGGG>AH1FDHH00?10F.<>1FGHHG1>DG.CCGHHHHH.EGADGHHHEFHFHHHFHHHGGGGGGGGGG.-?DFFFFFFFFBFFFDFF.;FFFFFFFFFFFFF/FFF/:FFFFFFFAAD.EFF-BF9@EFFFFFFFFFFBDEFFFFFF/
@M05620:37:000000000-D9766:1:1101:26100:11053 1:N:0:23
ACCACACCTTCTACAATGAGCTGCGTGTGGCTCCCGAGGAGCACCCCGTGCTGCTGACCGAGGCCCCCCTGAACCCCAAGGCCAACCGCGAGAAGATGACCGGTGAGTGGCCCGCTCCCTCTTCTGGTGGCCGCCTCCCTCCTTCCTGGCCTCCCGGCGCTGCGCCCTTTCTCCCTGGTTCTCTCTTCTGCCGTTTTCCGTAGGACTCTCTTCTCTGCCCTGCGTCTCCTTTGGAACTCTGCAGGTTCTAG
+
AAA1AAAAFFFFGGGGAGAFGFHHGEAAA0FGBBFA0EFGGHHHHGGGEEEGGHHFHHH?EECGGCGGGGG0GFHGGGEHACGHHGE/CG/<BFGFD1>F?<C<C/???CFHHCC?-<EHHHDFFHH0CC.GCGGGGHGGGGGFFGB0B.9FG.EC-;A@@@B@@-9-/B/BF/;B9ABFFFFFEFBBFFBB@-;BEBBF:-AB;BBFBFFFFFFFF/;ABF-;9@BFE99B/:/;F;BBF/BFF:BFF9/
@M05620:37:000000000-D9766:1:1101:13549:11059 1:N:0:23
GAGGCTGCTTTGGAAGAAACTCATAGATTACTGCAACAGTTCCCCCTGGACCTGGAAAAGTTTCTTGCCTGGCTTACAGAAGCTGAAACAACTGCCAGCTTCTAGGAAAGGCTCCTAGAAGACTCCAAGGGAGTAAAAGAGCTGATGAAACAATGGCAAGTAAGTCAGGCATTTCCGCTTTAGCACTCTTGTGGATCCAATTGAACAATTCTCAGCATTTGTACTTGTAACTGACAAGCCAGGGACAAAAG
+
BABCBCFBFFFFGFGGGGGGGGHHHGHHHHGGGFBGFHHHHHGHHGFFCFEGHHGGB32GFFHHHHGFFGHGHHHEGHHHHHGHHFFFGHFHHHHHH3BFGFHHFFHHGB1FGFFHBFBBGFFBBGGHEC>GEFEDFFGFFEDGGGHHHHFFGBBFG@FFF>G@DGFGFCFGFFHHADEGGDGGGHFGFGHHHDGFHHFGHFDGGGHGGF=GG==::;<GHGGHFHHCCCC0CGCG;GGGC;9EGEGGEF9
@M05620:37:000000000-D9766:1:1101:10169:11062 1:N:0:23
ACCACACCTTCTACAATGAGCTGCGTGTGGCTCCCGAGGAGCACCCCGTGCTGCTGACCGAGGCCCCCCTGAACCCCAAGGCCAACCGCGAGAAGATGCCCAGGTGAGTGGCCCGCTACCTCTTCTGGTGGCCGCCTCCCTCCTTCCTGGCCTCCCGGAGCTGCGCCCTTTCTCACTGGTTCTCTCTTCTGCCGTTTTCCGTAGGACTCTCTTCTCTGACCTGAGTCTCCTTTGGAACTCTGCAGGTTCTA
+
CCCCCCCCFFFFGGGGGGGGGGHHGGGFHGHHHGGGGGGGGHHHHGGGGGGGHHHHHHHGGGGGGGGGGGGHHHHGGGGHGHHHHGGGGGGGGGHHHH2GHF<FCF<<1?F/FG?-<<-GDD0D<<0DDGGCG@@DA:GFBGG:GBFBBFAFB9EGAD--9.BFA-AF=FFF///:9:F9B/999:9F/9:9F>.DFF/FA;;.DB//://9FB9/9B9/B/9/:://9B/BF/F/B/::/BB/:FAFFB/
@M05620:37:000000000-D9766:1:1101:17170:11074 1:N:0:23
ACCACACCTTCTACAATGAGCTGCGTGTGGCTCCCGAGGAGCACCCCGTGCTGCTGACCGAGGCCCCCCTGAACCCCAAGGCCAACCGCGAGAAGATGCCCAGGTGAGTGGCCCGCTACCTCTTCTGGTGGCCGCCTCCCTCCTTCCTGGCCTCCCGGAGCTGCGCCCTTTCTCACTGGTTCTCTCTTCTGCCGTTTTCCGTAGGACTCTCTTCTCTGACCTGAGTCTCCTTTGGAACTCTGCAGGTTCTA
+
AAAAA?AAFFFFGFGGFBGFGG4FEAEEF?FGFFAEF2EE2FCGAFGGEFGA5BBGFHHGGE?EFECEGGF2EGHGGGGHFHHHAFGGGGGGGGHFHGHHHHHEHHHHDHGGHGGGGGGHHHHHHHHHHHGHHGGGGGHGHGGHHGFGGGGEGGGGGBCFGGGGGGFFFFFFFFFFFFFFFFFFFFFFFFFFFFFFFFFFFFFAABFFFFFFFFFFFFFFFFFFFFFEFFFFFFFFFFFFFFFFFA;FFFF
@M05620:37:000000000-D9766:1:1101:6657:11081 1:N:0:23
ACCACATCTTCTACAATGAGCTGCGTGTGGCTCCCGAGGAGCACCCCGTGCTGCTGACCGAGGCCCCCCTGAACCCCAAGGCCAACCGCGAGAAGATGAAGTGGCCCGCTACCTCTTCTGTTGGCCGCCTCCCTCCTTCCTGGCCTCCCGGCGCTGCGCCCTTTCTCCCTGGTTCTCTCTTCTGCCGTTTTCCGTAGGACTCTCTTCTCTGACCTGCGTCTCCTTTGGAACTCTGCAGGTTCTAGATCGGA
+
BBBABB4CFFFFGGGGGGF5GFHHGGGBE2GFFFFEDGEGGHHHHGGGGFGGHHGHHHHGGGGGGGGGGGGHGHHGGGGHFHHHHGGEGG>CDGHHGHHHG@FHFGGDGGGGHHHHHHHG1>DGHHGGGGDHGHHGHHHHHHHH;CGHEGG-BBGGGGGGBBFFFFFFFFFFFFFFFFFFFFFFFFBFFFFFFFFFFF/BFFF/FFFFFFF/FFFF.@DBDF;FFFFFEFFFFFFFFF?FFB:FF/BBE9A
@M05620:37:000000000-D9766:1:1101:14789:11088 1:N:0:23
GAGGCTGCTTTGGAAGAAACTCATAGATTACTGCAACAGTTCCCCCTGGACCTGGAAAAGTTTCTTGCCTGGCTTACAGAAGCTGAAACAACTGCCAGCTTCTAGGAAAGGCTCCTAGAAGACTCCAAGGGAGTAAAAGAGCTGATGAAACAATGGCAAGTAAGTCAGGCATTTCCGCTTTAGCACTCTTGTGGATCCAATTGAACAATTCTCAGCATTTGTACTTGTAACTGACAAGCCAGGGACAAAAG
+
BABCBCFCFFFFGBFGFFFGGGHHHFFGGH4DHHBFFG2GG5DA2EEFA2BFGGFBB32GBDHFGEF5BFGHHHHFFGGHHHHHGB3FBB?FGHHHB@BBGGHHD3FEE11FGHGHFFBFGFFBBFFFFFEHEE34FFGEFCFGDBFGHHGCGBBBG@CF@2F>@@D2F2?GDFHHCADGG?>FFF1FFGHGHDHFGHFFH0<GG<GFGDDDG=DC:0;<C;;=;CG;C<:0CGCGBCAE:;CAEGEFEFB
@M05620:37:000000000-D9766:1:1101:4744:11099 1:N:0:23
ACCACACCTTCTACAATGAGCTGCGGGTGGCTCCCGAGGAGCACCCCGTGCTGCTGACCGAGGCCCCCCTGAACCCCAAGGCCAACAGCGAGAAGATGACCGGTGCGTGGCCCACTCCCTCTTCTGGTGGCCGCCTCCCTCCTTCCTGGCCTCCCGGAGATGCGCCCTTTCTAAGTGGTTCTCTCTTCTGCCATTTTCCTTGGGACTCTATTCTAAGACCTGGCACTCCTTTGACATTCAACCGGTTATAG
+
1>11AA1AFFCDE3F13FG11AB1A0AA00HH1FEAEEE//GHHHGAG/AE>B11BF00E/E?G>//EGGG0G1</EE/<//F</?/0B<B/><<?F1GH<C/>C/A.<-<FE..</CH//<=GH0=0<..;-=AEG..;/A/B;900/;.CFGG.?--9/0/-9;-@//9//9/;B/FEF//99B///99//;/9/;9/9/:-9;:B/9//99///;F-9----/9/-;F/;/B//////;-;9--;:/9
@M05620:37:000000000-D9766:1:1101:14331:11148 1:N:0:23
GAGGCTGCTTTGGAAGAAACTCATAGATTACTGCAACAGTTCCCCCTGGACCTGGAAAAGTTTCTTGCCTGGCTTACAGAAGCTGAAACAACTGCCAGTGTCTAGATACGACCCCTAAGGAAATGCTCCGAGAAGACTCCACGGGTGCAAAAGAGGCGAGGAAACAATGCCATGCAACTTTGGCACTCTCGCGGTTGCACTTGAACAGTTCTAAGCGAACAATTTTGAGCATGTCAACTCGGAGACGACAA
+
A3>AAAFBFFFFGGGGFGGGGGGGHHHHHGGHHH4AFEFGHHHHHGFGGHHHHHGGHGCGFHGHGHHHHHHHHHHFHHHHHHHHHDHFHGHHHHHHG33@4B44B444@11?/>1FF2333B333BB?3/////32B3?B22/>//>/@F2@2/?///>--<>00<C0</<000/000<000;GG0;/00;.--.--;C0F/00090/0;C00C0/-.---.///;/..//;////;///...--..9-@-
@M05620:37:000000000-D9766:1:1101:22949:11151 1:N:0:23
ACCACACCTTCTACAATGAGCTGCGTGTGGCTCCCGAGGAGCACCCCGTGCTGCTGACCGAGGCCCCCCTGAACCCCAAGGCCAACCGCGAGAAGATGAAGTGGCCCGCTACCTCTTCTGGTGGCCGCCTCCCTCCTTCCTGGCCTCCCGGCGCTGCGCCCTTTCTCCCTGGTTCTCTCTTCTGCCGTTTTCCGTAGGCCTCTCTTCTCTGACCTGCGTCTCCTTTGGAACTCTGCAGGTTCTAGATCGGA
+
BBBCCCCCFFFFGGGGGGGGGGHGGEGFHGHHHGGFGGGGGHHHHGGGGGGGHHHHGHHGGGGGGGGGGGGHHHHGGGGHGHHHHGGGGGGFCGHHGHHHG2?G<0<>@@CFHB<FHGFG110<C.ACAE;GEHHGHFHHH0CFGCHGGGGABDADGG-;;@FFFFFFFFFABFB/BBBFFFFFFFFD9FFFFFFAFF/BFFFBF/BFFFFBFFF/.;.@.;;/FFFBFFFFFFFFFF?99;BFF;B/.A.
@M05620:37:000000000-D9766:1:1101:10080:11174 1:N:0:23
ACCACACCTTCTACAATGAGCTGCGTGTGGCTCCCGAGGAGCACCCCGTGCTGCTGACCGAGGCCCCCCTGAACCCCAAGGCCAACCGCGAGAAGATGCCCAGGTGAGTGGCCCGCTACCTCTTCTGGTGGCCGCCTCCCTCCTTCCTGGCCTCCCGGAGCTGCGCCCTTTCTCACTGGTTCTCTCTTCTGCCGTTTTCCGTAGGACTCTCTTCTCTGACCTGAGTCTCCTTTGGAACTCTGCAGGTTCTA
+
CCCBCCCBFFFFGGGGGGGGGGHHGGGEFGHHHGGGGGGGGHHHHGGGFGGGHHGGHHHGGGGGGGGGGGGHHHHGGGGHGHHHHGGGGGDGGGHHHHHHHHHGGHGHHHGGHHGGGFGHHHHHHHHHHHGHHGGGGGHGHHGHHGGGGGGGGGGGGG-AFGGGGGFFFFFFFFFFFFFFFFFFFFFFFFFFFFFFFFFFFFFFFFFFFFFFFFFFFFFFFFFBFFFFFFFFFFFFFFFFFFFFFFFFFFB
@M05620:37:000000000-D9766:1:1101:12480:11179 1:N:0:23
GAGGCTGCTTTGGAAGAAACTCATAGATTACTGCAACAGTTCCCCCTGGACCTGGAAAAGTTTCTTGCCTGGCTTACAGAAGCTGAAACAACTGCCAGCTTCTAGGAAAGGCTCCTAGAAGCCTCCAAGGGAGTCAACGAGCTGATGAAACAATGGCAAGTAAGTCAGGCATTTCCGCTTTAGCACTCTTGTGGATCCAATTGAACAATTCTCAGCATTTGTCCTTGTAACTGACAAGCCCGGGACACAAG
+
A>AAB4FBFFFFGGGGCGGGGGGHHGGHHHHHHH44BEGGGHHGHGGGE2FHHHGHHFHGGHHHHHGHHHHHHHHFHHHHHHHHHFHHHHHHHHHHHF1BGHHHDBGHHHHHHAFHEHHH33B30?BFGGCFE/3BF3///>E1FGH2GGHFHDBGG01?GG2@2FGGB0/??DHHGG?AF1>11FFCGHHFHGBHHHH0DGGHFGGHHHHBH0C/CHHHB00;;GHCGFGHHGGGFGG..;BGG-E./;.
@M05620:37:000000000-D9766:1:1101:12362:11184 1:N:0:23
AGTGCCAGCTCTCAATCGCACAGGTGTCGCCGGTCCTGTCCCCTCCATTCGGAAAACCTCACGCCTCACCCCCTACCACTACCACCAACTCCGCATCCTGGCTGGTACCTATGTGAGTATCCAGCGTAGGAATCTGGGAGTTGGGGAGGAGTGAGGAGTTGGGGAAAGACAGTCCTAACCGTGGAGGGTTCTGGTAAATGATGGGGTGAGGAGGGGCTCTTTGGCTCCCACCAGTCCCCCTGTCTGGTCTA
+
>1>AAF1FAFFFAFGBGFGCE0FG111100000/A/1111ABF0//B12D2A/B/A0BA01//0BB/B/B0/>/?BB111B00B1/>?/B1FE////0<B0EH//01B1B111B2F>1FDGFHHHGECC/FGHHHHHGEGGFHHGCFGGGGHEHHEHCCGFHC@ECH.G:GFGHHHGHHGGEFGGGGGEGGGGGGGGGGGGGFG.;B@EFFFF?@@?@FFFFFFFFFFFFFFFEFFFFFF@EBFF//;BFF
@M05620:37:000000000-D9766:1:1101:9969:11184 1:N:0:23
AGTGCCAGCTCTCAATCGCACAGGGGACCCAGGGCCTGGCCCCTCCATCCAGAAAACCTATGACCTCACCCGCTACCTGGAGCACCAACTCCGCAGCTTGGCTGGGACCTATGTGAGTATCCAGCGTAGGAATCTGGGAGTTGGGGAGGAGTGAGGAGTTGGGGAAAGACAGTCCTAACCGTGGAGGGTTCTGGTAAATGATGGGGTGAGGAGGGGCTCTTTGGCTCCCACCAGTCCCCCTGTCTGGTCTA
+
3AABBFFFCFFFG4FGGFFGGFBGAEGGGGGGFGGGGFGHHHGHGGHHHHHHHGFHHGHHHFHHHHHHHHHGGECEHGGBFFF1?GGHGGHHGGGGGHHHGHHGFGHHGHHHHHHHHBGHHHFHHGBABDHHHHHHHGHGEHHHGCGGGGGHHHHHGGFHHHGGGGGHGHHFHFHHHHHHG;ECFGGG:FFGGGGGGGFGFCFGGGFFFFFFFFFFFDFFFFFEBFFEFFFFFFFFFFFAFFFFFFFFBFF
@M05620:37:000000000-D9766:1:1101:10494:11188 1:N:0:23
GAGGCTGCTTTGGAAGAAACTCATAGATTACTGCAACAGTTCCCCCTGGACCTGGAAAAGTTTCTTGCCTGGCTTACAGAAGCTGAAACAACTGCCAGCTTCTAGGAAAGTTTCCTAGTAGACTCCAATGGAGTAAAAGAGCTGACGAAATAATCGTAAGTAATTCAGGCATCCCCGCCTGAGCACTCTTGTGGAACCAATTGAACAATTCTCAGCATTTGTACTTGTAACTGACAAGTCAGGGACAAAGC
+
BABCBCFCFFFFGGGGGGGGGGHHHHHHHHHHHHGHGAGHHHHHHGGGHGHHHHHHHHHHGHHHHHHHHHHHHHHHHHHHHHHHHHHHHHHHHHBHH31B@33@B333B?@4DFH4F43444F4F3B34B33B?3DGHB/2B?3B2///?/BG33//00@FHH2F2222@/220//>E/..0>GHH1F=11>1C000<<.000=DC0CH0;0<0:CG0C000:;0C00000;0:C0;.0;;0C...9C/F/
@M05620:37:000000000-D9766:1:1101:19075:11192 1:N:0:23
AGTGCCAGCTCTCAATCGCACACGTCTTACCTCCCGTCATGTCTGGTCTCTCTCCTGCCCTTAGATCGGAAGAGCCCACGTCTGACCTCCAGTCACTCCGGAGAATCTCGTATGCCGTCTTCTGCTTGAAAAAACCACAACAACCGAACATAAAACACGCTACTAATGGCCCACCAACACGCCAAAGCAGAGTTACCGGAGAAAACGAGAGACTCCACCAAACCTAATATGCCACCCGATGAATCTCGAGC
+
AAAABFFFCFFFGGGGGGGGGGBEGBFGHBGHHHFEFA2BD5DF5BBDF5DBFFHHHHHHHHHHHGHAEFGGFGH1FGGGGHGEG3FGHEFHBFFHHGHGGGGG0FFGHHFEHHHHGGGHGHHHHHHHFBFG0<?///?/<?///<//-<111111.0.-<.-000000//:.........-:.-///0/:.;0000.-9--.0/:-...-./0:00/..9.../0000000000..--:.;00000.0..
@M05620:37:000000000-D9766:1:1101:24681:11192 1:N:0:23
ACCACACCTTCTACAATGAGCTGCGTGTGGCTCCCGAGGAGCACCCCGTGCTGCTGACCGAGGCCCCCCTGAACCCCAAGGCCAACCGCGAGAAGATGAAGAGGTCCGCTACCTCTTCTGTTGGCCGCCTCCCTCCTTCCTGGCCTCCCGGCGCTGCGCCCTTTCTCCCTGGTTCTCTCTTCTGCCGTTTTCCGTAGGCCTCTCTTCTCTGACCTGCGTCTCCTTTGGCACTCTGCAGGTTCTAGATCGGA
+
BBBBBBBBFFFFGGGGGGFFGEHHGEEBFEHHFFFEEFGGGHGHHGGGGEGGHHHHGHHEGGGGGGGGGGGHFHHGGGGHGHHHHGGFFF>BDGFGGHGHD2?F10?>>C@CHDG<G1<<111.FCDC-C.CE/GGHFHHH;;:;:GEEEAC?A-99B-.;BFFBFFFFFF9BB/:9BBFFFFFBFBDDFEFFFF;AD/B/;9:FFFFFFB/9BF..@.@9B;/FFFF//:FFFFBFF.;9B/FF;;;..D
@M05620:37:000000000-D9766:1:1101:13579:11194 1:N:0:23
ACCACACCTTCTACAATGAGCTGCGTGTGGCTCCCGAGGAGCACCCCGTGCTGCTGACCGAGGCCCCCCTGAACCCCAAGGCCAACCGCGAGAAGATGAAGTGGCCCGCTACCTCTTCTGGTGGCCGCCTCCCTCCTTCCTGGCCTCCCGGAGCTGCGCCCTTTCTCACTGGTTCTCTCTTCTGCCGTTTTCCGTAGGACTCTCTTCTCTGACCTGAGTCTCCTTTGGAACTCTGCAGGTTCTAGATCGGA
+
BBBABAABFFFFGGGFGGGFFGHHGEGGHGGHGGGF2EEEGFHHEGGGAEFFFGHHHHHGEGGGGGGGGGGHHHFGGGGHGHHHHGGGGGGGGGHHFHHFHHHHGHHGGGGGHHHHHHHHHGGGHHGGGGGHGHHGHHHHHHHHHHHGGGGFGGGGGGGGGGGGFFFFFFFFFFFEFFFFFFFFFFFADFFFFFFFFFFFFFFFFFFFFFFFFFFFFFFFFFFFFFFFFFFFFFFFFFFFFFFFFFFFFFA
@M05620:37:000000000-D9766:1:1101:9958:11198 1:N:0:23
AGTGCCAGCTCTCAATCGCACAGGGGACCCAGGGCCTGGCCCCTCCATCCAGAAAACCTATGACCTCACCCGCTACCTGGAGCACCAACTCCGCAGCTTGGCTGGGACCTATGTGAGTATCCAGCGTAGGAATCTGGGAGTTGGGGAGGAGTGAGGAGTTGGGGAAAGACAGTCCTAACCGTGGAGGGTTCTGGTAAATGATGGGGTGAGGAGGGGCTCTTTGGCTCCCACCAGTCCCCCTGTCTGGTCTA
+
AAA3AFFFBFFFGFGGGGFFGGHHGGGGGGHHFEGGGGHHHHGHGGHGHHHHHHGFGGHGHHHHHFHHHHHGFEEGHEFH2FHHFH??EGFGFFGGGHFHGHHGGGHHGHHHHHHHHHHHHHHHHGGGGGHHHHHHHHFFGHHHGGGGGDGHHDHHHGHHHHGGGGHHFHEHHHHHHHHHGGGGBGGGEGGGGGGGGGGGGGGGGGFFFFFFFFFFFFFFFFFFFFFFFFFFFFFFFFFFFFFFFFFFFFF
@M05620:37:000000000-D9766:1:1101:10285:11199 1:N:0:23
ACCACACCTTCTACAATGAGCTGCGTGTGGCTCCCGAGGAGCACCCCGTGCTGCTGACCGAGGCCCCCCTGAACCCCAAGGCCAACCGCGAGAAGATGAAGTGGCCCGCTACCTCTTCTGCTGGCCGCCTCCCTCCTTCCTGGCCTCCCGGCGCTGCGCCCTTTCTCCCTGGTTCTCTCTTCTGCCGTTTTCCGTAGGACTCTCTTCTCTGACCTGCGTCTCCTTTGGAACTCTGCAGGTTCTAGATCGGA
+
CCCCCCCCFFFFGGGGGGGGGGHHGGGFHGHHHGGGGGGGGHHHHGGGGGGGHGHHHHHFGGGGGGGGGGGHHHHGGGGHGHHHHGGGGGGGGGHHHHHHGF>G?FG@/<@CGFHHGHH11>11AGFCDACGG:GEGHHHFF:C:CHGGGG-ABDCFDF?BDFFFFFFFFF.FFFBFFBFFFFEFF;DDFFFFAF;AD0;BFFFFFFFFFF0:99B.@AFDFBB0;:B00FFFFFFFB9A0BFFF0BBEDD
@M05620:37:000000000-D9766:1:1101:11850:11225 1:N:0:23
ACCACACCTTCTACAATGAGCTGCGTGTGGCTCCCGAGGAGCACCCCGTGCTGCTGACCGAGGCCCCCCTGAACCCCAAGGCCAACCGCGAGAAGATGAAGTGGCCCGCTACCTCTTCTGGTGGCCGCCTCCCTCCTTCCTGGCCTCCCGGAGCTGCGCCCTTTCTCCCTGGTTCTCTCTTCTGCCGTTTTCCGTAGGACTCTCTTCTCTGACCTGAGTCTCCTTTGGAACTCTGCAGGTTCTAGATCGGA
+
CCCBCCCCFFFFGGGGGGGGGGHHGEFEEDHHHGGGGGGGGHHHHGGGGGGGHHGHHHHGGGGGGGGGGGGHHHHGGGGHGHHHHGGGGGCFGGHHFHHHHFHHGHHGGGGGHHHHHHHHFHHGHHGGGGEHGHHGHHHHHHHHHHHGGGG-ADGGGGGGGGGGFFF0BFFFFFFFFFFFFFFFFFFFFFFFFFFFFFFFFFFFFFFFFFFBFFFF/FFFFFFFFFFFFFFFFFFFFFFFFFFFFFFFFFF
@M05620:37:000000000-D9766:1:1101:5471:11230 1:N:0:23
ACCACACCTTCTACAATGAGCTGCGTGTGGCTCCCGAGGAGCACCCCGTGCTGCTGACCGAGGCCCCCCTGAACCCCAAGGCCAACCGCGAGAAGATGAAGTGGCCCGCTACCTCTTCTGTTGGCCGCCTCCCTCCTTCCTGGCCTCCCGGCGCTGCGCCCTTTCTCCCTGGTTCTCTCTTCTGCCGTTTTCCGTAGGCCTCTCTTCTCTGACCTGAGTCTCCTTTGGAACTCTGCAGGTTCTAGATCGGA
+
BBBBBBB>CFFFGGGGGGAFGGHHGGGAAEGHHFFEFGGGGHHHHGGGEGGGGHFHHHHAFECGGGGGGGEHFHHGGGGHGHHHHGGGGG<CGGHFGHGHH@FG?FGDGGGGHHHHHHHH1><GHGGGCEEHGGGGHHHHHHHH:<GHEGG-;BFGGGFF@DFFFFFBFFFEFFFFFFFFFFFFFFFFFFFFFFFFFF/BFFFBFFFFFFFFFFFF/BFFFF;FFFFFFFFFFFFFFF.AFFBFF9B9EFD
@M05620:37:000000000-D9766:1:1101:12122:11242 1:N:0:23
GAGGCTGCTTTGGAAGAAACTCATAGATTACTGCAACAGTTCCCCCTGGACCTGGAAAAGTTTCTTGCCTGGCTTACAGAAGCTGAAACAACTGCCATCTTCTAGGAAAGACTCCTAGAAGACTCCAAGGGAGTAAAAGAGCTGATGAAACAATGGCAAGTAAGTCAGGCATTCCTGCTTTAGCACGCTTGTGGATCCAATTGAACAATTCTCAGCATTTGTACTTGTAACTGACAAGCCAGGGACAAAAG
+
A?ABBACACFFFFFGGCGGFGFGFGHHFDEEHGBGFBGHHFHH3GGAF22BFFFAF3BAFHHHHHHHFHFEGHHHGHFFFHHHHHHGHHFGHFHHFF4@BBFGFHF3GH13133B33BGDGHF3FE3FGE//?/3B?B3/G03B311BGF10F1GH00<?@>2F>2@D0GH<F1@111111?F11?/<>F.FCFH1<0D0=DF<000<<00=00DC<C0C0;CGBG00;00::CF00:CEBA.;AAEGF?/
@M05620:37:000000000-D9766:1:1101:10835:11285 1:N:0:23
ACCACACCTTCTACAATGAGCTGCGTGTGGCTCCCGAGGAGCACCCCGTGCTGCTGACCGAGGCCCCCCTGAACCCCAAGGCCAACCGCGAGAAGATGACAGGTGAGTGGCCCGCTACCTCTTCTGGTGGCCGCCTCCCTCCTTCCTGGCCTCCCGGCGCTGCGCCCTTTCTCCCTGGTTCTCTCTTCTGCCGTTTTCCGTAGGACTCTCTTCTCTGCCCTGCGTCTCCTTTGGAACTCTGCAGGTTCTAG
+
AAA?AAAAFFFFGFGG3GFFGCHHGAAAA0FG1FF?AEEGGHHHHGGGF/EFFHGHHHGE@EGGGCGGGGFFHGHGGGEHECHHCFE<BG<<BCFFDGFHDGFGH1FFGEFHHGGG-AGHHHHGHHFDGGFHCGGGGHFHHGHHHHBFFGGFGEGG@-AAG@F@@F@@FFBFF/FFFEBFFFFFFFFFFFFF@FFFFFFFF-AB/BBFFFFFFFFFF/FEFF-9A@BFFFFFFF/9B/FBFF/BFFFFFB;
@M05620:37:000000000-D9766:1:1101:14577:11297 1:N:0:23
ACCACACCTTCTACAATGAGCTGCGTGTGGCTCCCGAGGAGCACCCCGTGCTGCTGACCGAGGCCCCCCTGAACCCCAAGGCCAACCGCGAGAAGATGCCCAGGTGAGTGGCCCGCTACCTCTTCTGGTGGCCGCCTCCCTCCTTCCTGGCCTCCCGGAGCTGCGCCCTTTCTCACTGGTTCTCTCTTCTGCCGTTTTCCGTAGGACTCTCTTCTCTGACCTGAGTCTCCTTTGGAACTCTGCAGGTTCTA
+
BCCCCCCCFFFFGGGGGGGGGGHHGGGGHGHHHGGGGGGGGHHHHGGGGGGGHHHHHHHGGGGGGGGGGGGHHHHGGGGHGHHHHGGGGGGGGGHHHHHHHHHGHHHHHHGGHHGGGGGHHHHHHHHHHHGHHGGGGGHGHHGHHGGGGGGGGGGGGGAGDGGGGGFFFFFFFFFFFFFFFFFFFFFFFFFFFFFFFFFFFFFDFFFFFFFFFFFFFFFFFFFFFFFFFFFFFFFFFFFFFFFFFFFFFFF
@M05620:37:000000000-D9766:1:1101:15147:11325 1:N:0:23
AGTGCCAGCTCTCAATCGCACAGTGTCTGGTCTATCTCCTGCCCTTAGATCGGAAGAGCACACGTCTGAACTCCAGTCACTCCGGAGAATCTCGTATGCCGTCTTCTGCTTGAAAAAAAAAAACCACTTCTTGTTTCCTCCTCCCTCCTTCCTGGCCCCCCTTACCTTCTCCCTTTCTCACTTTTTCTCTCTTCTTCCGTTTTCCTTCTTACTCTCTCTTCTACCCTTCTTCTCCTTTGGAACTCTTCAGG
+
ABAABFFFCFFFGGGGGGGGGGHBFGHHHHGGGHHHHGHHHHHHHHHH5GHHGGGGHHHGHGHGBFFFHGHHHHHHHHHHHHHGE1>>GGGHHFFGHGHHEEF1?GHGGHHHHFDG0>E?////?/?11111?1<0@1?<?0<<F<<<0>G0110.<.=A--.///<0;0<;//<00:0;;;0009;9C000;C000;::0:.;F000;0090;0:FB///////;////9/B/BFFF;/F/;F//:;///
@M05620:37:000000000-D9766:1:1101:24699:11334 1:N:0:23
GAGGCTGCTTTGGAAGAAACTCATAAATTACTGCCACAGGTCCCCCTGACCATGTAACCGTTTCTTGCCTGGCTTCCAGAAGCTGGCACAACTGCCCGCTTCTAGGAAAGGCTCCTAGAAGCCTCCAAGGGAGTCCCCGCGCTGCTGCCACCCTGGCCAGTCCGTCAGGCATTTCCGCTTTCGCACTCTTGTGGATCCACTTGAACAATTCTCAGCATTTGTCCTTGTAACTGACAAGCCCGGGACACAAG
+
BBBBBBFBFFFFGGGGGGGGGGHDF5ADDF5BF5BFGHA233B22BAB23BBAD5A5DBEB133AA55BB3AABA2BFG3BFGG321BB2BEC3BG1>>EFGHGF3BGBBGFFFGH?GH3B3BGHH2BGGGHE?C22?//BDGGAGC1<?F0?GHHHCFGH<FCGHGGHHEHHHHHGGGGG0CEGGGHHHHFFGFFGGF/;FFGGGFGGGGGGBFG0CFGGGBFFFFCFGFFFFFFFFEEADFFFD9..;A
@M05620:37:000000000-D9766:1:1101:18287:11335 1:N:0:23
ACCACACCTTCTACAATGAGCTGCGTGTGGCTCCCGAGGAGCACCCCGTGCTGCTGACCGAGGCCCCCCTGAACCCCAAGGCCAACCGCGAGAAGATGAAGTGGCCCGCTACCTCTTCTGGTGGCCGCCTCCCTCCTTCCTGGCCTCCCGGAGCTGCGCCCTTTCTCACTGGTTCTCTCTTCTGCCGTTTTCCGTAGGACTCTCTTCTCTGACCTGAGTCTCCTTTGGAACTCTGCAGGTTCTAGATCGGA
+
BBBABABBFFFFGGGGGGGGGGHHGEGEGGHHGGGGFGGEGHGHHGGGAEGGHHGHHHHGGGGGGGGGGGFFGHHGGGGHEEHHEFGFGGFGFAGHFFHHHHHHGHHCGGGGHHHHHHHHH<FFHHGGGGFHGFGGHHHHHHHGHHHGGGGGGGGGGGGGGGGGFFFBFFFFFFFFFFFFFFFFFFFFFFFFFFFFFFFFFFFFFFFFFFFFFFFFEFFFFFFFBFFBBFFFFFFFFFA.;FF/BBFFFBD
@M05620:37:000000000-D9766:1:1101:16511:11351 1:N:0:23
AGTGCCAGCTTCAATCGCACACGTCTGAACTCCAGTCATGTCTGGTCTATCTCCTGCCCTTAGATCGGAAGAGCACACGTCTGAACTCCCGTCACTCCGGAGAATCTCGTATGCCGTCTTCTGCTTGAAAAACACCCAACCCACCCTCCACTTCCTCCCTCCCCTTCTGTCCATAGCAGAAACCACCCCCAGCACCACCAGCACCAATACACGACTTGTAATCCACATCTGGGCCAATCGAGGAGCAAAGC
+
AA>3A@DF@F45BBAEFEFG?FCB4AFFFFHHG3FDG3B5AFBGCGGF5FDFHHHGBGHHH3FD5D1AA1EFGHFHHH?GFGFFFFH5F1BFEEEHHHD?AE/FF3GBGFDGFHFEEEGFHHFHHGCF23B0//?//?//////?///<00111<110.00<..0<<>10000000/00////....;---..:...9..../..;9/0/0;.--..0000000:////;//...9.//...--...///.
@M05620:37:000000000-D9766:1:1101:15329:11357 1:N:0:23
AGTGCCAGCTCTCAATCGCACAGTGTCTGGTCTATCTCCTGCCCTTAGCTCGGAAGAGCACACGTCTGAACTCCAGTCACTCCGGCGAATCTCGTATGCCGTCTTCTGCTTGAAAAAAAACCATCCAATTCCTCTTTTATTTCTTTATTATTGATTCTTTTCTTAAATACCTTCCTACCCTTTATTCTTTCTCTTACCTCCTCTTCTTCTGACTCTCTCTTCTCCTCCCCCCCCACCCCCCTTCTTTCCTC
+
BBBBCFFFCFFFGGGGGGGGGGHBFGHHFHFGGDGHHDGGGHHHHHHH3FGGGGGGHHHHHHHGBBBAGHHHHHHHGGHFGHHE0/>E>FGFG1FFCGGHGEEHGBHGHHHHGB3F0<D@/<=2@0111111=11111@1?111<1>1111=11>11111<11100=00<000</000.<</000000<0<:0000</0<CB/0<0<0<0000:000<<0:00000<:..C----9<B--9-./<00:<00
@M05620:37:000000000-D9766:1:1101:22580:11390 1:N:0:23
ACCACACCTTCTACAATGAGCTGCGTGTGGCTCCCGAGGAGCACCCCGTGCTGCTGACCGAGGCCCCCCTGAACCCCAAGGCCAACCGCGCGAAGATGAAGTGGCCCGCTACCTCTTCTGGTGGCCGCCTCCCTCCTTCCTGGCCTCCCGGCGCTGCGCCCTTTCTCACTGGTTCTCTCTTCTGCCGTTTTCCGTAGGACTCTCTTCTCTGACCTGAGTCTCCTTTGGAACTCTGCAGGTTCTAGATCGGA
+
AAA>AAAAFFFFGGGBEEABFBCEEEEBB2BFFF2BAEE?EHGHHGCABBEEGEGFHEBEEGGGAA@EGGEGFFFAEGGEEEHEGFE>CB<<<BBDFGFFH@FG/FGDGGGGHH<GHGHH0=FEF.ADCCAGGHCEF0CGGFGG.0;EEDG?-9--A--;@BBFFFFFFFFFFFFFFFFFFFFFFFBA.BFFFFFFFF9FFFFBFFFFFFFFBFFF/.BFFF//BBFFBFFFFFFFFBFF/FBFF/99ADA
@M05620:37:000000000-D9766:1:1101:21764:11405 1:N:0:23
AGTGCCAGCTCTCAATCGCACAGGGGACCCAGGGCCTGGCCCCTCCATCCAGAAAACCTATGACCTCACCCGCTACCTGGAGCACCAACTCCGCAGCTTGGCTGGGACCTATGTGAGTATCCAGCGTAGGAATCTGGGAGTTGGGGAGGAGTGAGGAGTTGGGGAAAGACAGTCCTAACCGTGGAGGGTTCTGGTAAATGATGGGGTGAGGAGGGGCTCTTTGGCTCCCACCAGTCCCCCTGTCTGGTCTA
+
ABBABFFFCFFFGGGGGGGGGGHHFFGGGGHHGGGGGGHHHHGHGGHHHHHHGHGHHGHHHHHHHHHHHHHGGEGGHHGHHHHHFHHHGFHHGDEGGHHHGHHGGGHHGHHHHHHHHHHHHHHHHGGGGGHHHHH1FGHGGHHHGGGGGGGBHHHHHGHHHHGGGGHHHHHHHGHHHHHHGG.CGGGGEGGGGGGGGGGGGGGGGGFFFFFFFFFFFFFFFFFFFFFFFFFFFFFFFFFF;EFFFFFFFFB
@M05620:37:000000000-D9766:1:1101:3448:11406 1:N:0:23
GAGGCTGCTTTGGAAGAAACTCATAGATTACTGCAACAGTTCCCCCTGGACCTGGAAAAGTTTCTTGCCTGGCTTACAGAAGCTGAAACAACTGCCAGATTCTAGGAAAGTCTCCTAGAAGACTCCAAGGTAGTAAAAGAGCTGATGAAACAATGGCAAGTAAGTCAGGCATTTCCGCTTTAGCACTCTTGTGGAGCCAATTGAACAATTCTCAGCATTTGTACTTGTAACTGACCCGCCAGGGACAAAAG
+
A1A1A>CAFFFDFBBBCCF1FG1FBFDDD1FGGFB1BAGGHG2BFEEGEFFGGFFFB10BAGFHHHGBBBFBABFBBBBAFGBFFBBFB0B?@EGBF1>BFBFHGGFDH>12B1FFFFDFFHB1BGGCGF11BFDBFDEFF0F<DFFFFF1<FBBG<0B?G2DD>F2@CGA1<@@FA??/??F?1?1<?F<=FCD.>F00>>F0=<=<<=0=DDGHF=DGHGHH0GHHGB;0<:;//:;A?;.9:;A?F?:
@M05620:37:000000000-D9766:1:1101:27217:11412 1:N:0:23
AGTGCCAGCTCTCAATCGCACACGGCTGCACTCGAGTCACTGGTCTATCTCCTGCCCTTAGGTCGGAAGAGCCCACGTCGGAACTCCATTCACTCGGTAGAATCGCGTATTCCGGCTTCTGCTTGAAAGAAAAAAGGTCGTTGGGGCGGCGTGCGGCGTTGGGGCCCGCCCGTCCTCACCGTGGCGGGTTCTGGTAAATGCTGGGGAGAGGAGGGGCTCATTGGCTCCCACCCGTCCCCCTGTCTGGTGTA
+
>A1AAFFFAFFFFFGGG1EFECCE0AA00FFGBBF/BADFFFGHHHHHH1A11B1GHBGHH1DFAEEGEC00B/?F>F////?/1BFF1@EG1>>?/E/?12>1B?//>C1>2B/>//0@@G@D<01@10@F00///1?-->F0--<---;--;@@-===@--@---9-;--;A-A/;A--;A@;----9-;:F9//999//BBB=9;-9---;-9---//;/B///9--;9-;----9A@A9FFBBF-9/
@M05620:37:000000000-D9766:1:1101:3436:11421 1:N:0:23
GAGCCTGCTTTGGCAGAAACTCATATATTACTTCCACAGTTCCCCCTGGACCTGGCACCGTTTCTGGCCTGGCTTCCAGACGCTGCCCCAAATGCCAGCTTCTAGGAAAGGCTCCTCGACGCCTCCAAGGGAGTCCCCTCGCTGATGCACCCCTGGCAAGTAAGTCAGGCCTTTCCGCTTTCGCACTCTTGTGGATCCCCTTGAACAATTCTCCGCATTTGTACTTGTAACTGACAAGCCCGGGACAACAG
+
>1>1>1BBFFBBBFF11BBBB1AAD33DD3DG3D11BABBDFGHHG0BA0BBBE00B1/A0BBBD2BBFGG/B0A0BBB1/>>/B/B/B/B01@1B1BFBFFH@GHHB0BGHHHFG0AE///>GGFB1B?C/??0<1/0/<AFG?F<<?FG/>FEHH<FFG1>>=G0GHHEHHHGHGGGGG0EC.CG::CGCFG0;CF/.CFFF;;;9FGGGG0CE-CCFFFB/;BFFBBFFF;;;FAAE-@?@@99-;;9
@M05620:37:000000000-D9766:1:1101:4176:11431 1:N:0:23
GCGGCTGCTTTGGCAGAAAATCATAGATTACTGCCACAGTTCCCCCTGGACCTGGAACCGTTTCTTGCCTGGCTTCCAGACGCTGCCCCAACTGCCAGCTTCTAGGACAGGCTCCTCGACGCCTCCACGGGAGTCCCCTCGCTGATGCACCACTGGCAAGTAAGTCAGGCATTTCCGCTTTCGCACTCTTGTGGATCCCCTTGAACAATTCTCAGCATTTGTACTTGTAACTGACAAGCCCGGGACACCAG
+
11>1>>AAFFFFGGGE1AA0BBAFF3DFG1BGBB01FABBFGHHHGEF/BBBFG00B1/ABEGFFDDBGHHABBB0BGFF/>EEE/B/B>//BFFGGGGFGFHBFDH10?FFHHFF0/EE//><E?00?>CCGE011?0//>FGCF11F<G0.FCCHG0<DGGDDGBGHH.CGHFFCGGGG0CEBGGFGGGFFBFGGG/.CFGG09;/:FGEG0;C/FFFFF:BBFF//;BFF;9BB-AA-@;@@@E--;-
@M05620:37:000000000-D9766:1:1101:18119:11442 1:N:0:23
ACCACACCTTCTACAATGAGCTGCGTGTGGCTCCCGAGGAGCACCCCGTGCTGCTGACCGAGGCCCCCCTGAACCCCAAGGCCAACCGCGAGAAGATGACAGGTGATGGGCCCGCTACCTCTTCTTGTGGCCGCCTCCCTCCTTCCTGGCCTCCCGCAGCTGCTCCCTTTCTTACTGCTTCTCTCTTCTGCCGCTGTCCGTAGGACTCTCTTCTCTGACCTGAGTCTCCTTTGTAACTCTTCAGGTTCTAG
+
CCCCCCDDFFFFGGGGGGGGGGHHGGGGHGHHHGGGGGGFGHHHHGGGEGGGHHGHHHHGGGGGGGGGGGGHHHHGGGGHGHHHHGGGGGGGGGHHHHH2F2/1?111??C//->--A01F1DGH11=GGA.@DG?EH.:GFH1G/F1/..:CE..--<-/FF01<./10:<1111<1<<1B0100<FF1B0<-<-<00...9.<0//000<BFB1111/:///1<11<F1111111<111<1<0<:0B11
@M05620:37:000000000-D9766:1:1101:4166:11446 1:N:0:23
GAGGCTGCTTTGGAAGCAACTCATAGATTCCTGCACCAGTTCCCCCTGGACCTGGAAAAGTTTCTTGCCTGGCTTACAGAAGCTGAAACAACTGCCCGCGGCTTGCAACCGCTAATCTAAGGCTCCTAGAGCAACCCAACGCAGCAAAACACCTGACTAGACAATCCTAACTAAGCGATTCAGCCCTGTTGTAGCTCCCCTTGACCACTAATCCGACATTTTCCTTGACTCTTACAAGCAACGGACAACCG
+
1>1>>>1>CFBDCBBF1ABBBFBD3GHDAAD3BB0ABCHHHFGGHGGEA0BBFG0FB1FBGFHFDDFGFHGFBBBABFFBFEBGGG1B@0/BFFGB///>////>/BBB0/<>/?GF2>B>0<FFF1@><1110<@<F/??////00<><.>CB00<<>/0==/<</00</<00/<-;:C0<0</;C.:;;C0000;;;CFG/009/;C//;9;.99-:9//9;//9/:/;9/;B///-9;-;;A@-:;;-
@M05620:37:000000000-D9766:1:1101:17800:11486 1:N:0:23
ACCACACCTTCTACAATGAGCTGCGTGTGGCTCCCGAGGAGCACCCCGTGCTGCTGACCGAGGCCCCCCTGAACCCCAAGGCCAACCGCGAGAAGATGACAGGTGAGTGGCCCGCTACCTCTTCTGGTGGCCGCCTCCCTCCTTCCTGGCCTCCCGGAGCTGCGCCCTTTCTCACTGGTTCTCTCTTCTGCCGTTTTCCGTAGGACTCTCTTCTCTGACCTGAGTCTCCTTTGGAACTCTGCAGGTTCTAG
+
CCCCCCDEFFFFGGGGGGGGGGHHGGGGHGHHHGGGGGGGGHHHHGGGGGGGHHHHHHHGGGGGGGGGGGGHHHHGGGGHGHHHHGGGGGGGGGHHHHHHHHGGHHHGHGGHHGGGGGHHHHHHHHHHHGHHGGGGGHGHHGHHHHGGGGGGGGGGGGGGGGGGGGFFFFFFFFFFFFFFFFHFFFHHFHFFFFFFFHFFFFFDFFFFFFFFFHFFFFFFFFFFFFFFFFFHFFFFFFFFFFFFFFFFFFF
@M05620:37:000000000-D9766:1:1101:4877:11488 1:N:0:23
ACCACACCTTCTACAATGAGCCGCGTGTGGCTGCCGCGGATCACCCCGTGCTTCTGACCGAGTCCCCCCTGAACCCCAAGACCAACCACGAGAAGCTGCCCAGGTGAGTGGCCCGCTACCTCTTCTGGTGGCCGCCTCCCTCCTCCCTGGCCTCCCGGAGCTGCGCCCTTTCTCACTGGTTCTCTCTTCTGCCGTTTTCCGTAGGACTCTCTTCTCTGACCTGAGTATCCTTTGGAACTCTGCAGGTTCTA
+
AAA1AAAAFFFFGGG13FG1B1AEEAAE00BG/BG//AAE/A0FGHEEEBAA1BGGHHHGGG/FG1FEGGG011?EGG?F0<FG////??@///01?<1GFFCFGGG0FFEFHGGGGCGEHBGHHHB0DGFCHCG-EACE:GEG/;9CFEFGGGE.A?AGAFGG?@F--/9/;BBFFFFFFFFFFFFFF/;BB@ABFFFFFFF--9FFFFFFFBFFF/;FFFFFFB/;BFFFFFFF/9BFF/FFFFFF/FB
@M05620:37:000000000-D9766:1:1101:11500:11499 1:N:0:23
ACCACACCTTCTACAATGAGCTGCGTGTGGCTCCCGAGGAGCACCCCGTGCTGCTGACCGAGGCCCCCCTGAACCCCAAGGCCAACCGCGAGAAGATGAAGTGGCCCGCTACCTCTTCTGGTGGCCGCCTCCCTCCTTCCTGGCCTCCCGGAGCTGCGCCCTTTCTCCCTGGTTCTCTCTTCTGCCGTTTTCCGTAGGACTCTCTTCTCTGACCTGAGTCTCCTTTGGAACTCTGCAGGTTCTAGATCGGA
+
BBBABBBBFFFFGGGGFGGEGFHGGGGFHCGFBFGFGGGGGHHHHGGGGGGGGGHHHHHGGGGGGGGGGGGHHHHGGGGHGHHHHGGGGGGGFGFHHHBHD?GGEGHGC<<DH1GFGHF111<.C<C?DG.CEFHGHFHHHC/.:CGEEG?99A.//;DFDGGE:BF//;/.FBF//:/BFFFB/;BFDFEFFFF.9.BFF///BFFFFFB99FFF/FBF//BBBFBBFFBF/:FBFFFAFB/FFBFB.;;
@M05620:37:000000000-D9766:1:1101:11531:11506 1:N:0:23
ACCACACCTTCTACAATGAGCTGCGTGTGGCTCCCGAGGAGCACCCCGTGCTGCTGACCGAGGCCCCCCTGAACCCCAAGGCCAACCGCGAGAAGATGACAGGTGAGTGGCCCGCTACCTCTTCTGGTGGCCGCCTCCCTCCTTCCTGGCCTCCCGGAGCTGCGCCCTTTCTCACTGGTTCTCTCTTCTGCCGTTTTCCGTAGGACTCTCTTCTCTGACCTGCGTCTCCTTTGGCACTCTGCAGGTTCTAG
+
AAA1AAAAFFFFGBGD3FGBGCHGG0AAA0BF1AF0AEGGCHHHHGGGCAEFFHFCHHGE/FEGG/EGGGG0B1FGGG/G//FHHG//>C<</CFG1F1?DGEGHGHHFECGF->CCGHH11=DH0<=/.<CCCGG.:CG/:CG0:00;FF0CA.9@@AGGGB--;>@/BFFFBFBFFFFFF/;BFFFFFFF@-9BEF/:FFFF9FFF//B/BFFFF/;:BF-@A@FBFFB9F//;F9BFFFFFFFBF//9
@M05620:37:000000000-D9766:1:1101:15964:11525 1:N:0:23
AGTGCCAGCTCTCAATCTGGCATATCTCCTGCCCTTAGACCGGAAGAGCCCACGTCTGTACTCCAGCCACTCCGGCGAATCTCGCCTGCTGTCCTCTGCTTGAAAAAAATATGTGAGTATCCAGCGTAGGAATCTGGGCGTTGGGGAGGAGTGAGGAGTTGGGGAAAGACAGTCCTAACCGTGGAGGGTTCTGGTAAATGATGGGGTGAGGAGGGGCTCTTTGGCTCCCACCAGTCCCCCTGTCTGGTCTT
+
AAAAAFFFAFFFGGGGGGA111B1DAFGHD11FA1B1F11B00/AABFH0A////B0/1DD21BBA0/BG1FG///>/>>/@B0/>/FG1>BB1>1111B>10111B//<F22>BDFFGFHHBGHGGGGGGHHHHH10/>CC@HGG.CCC?C.=GFHCGG0C:@E..CFF/CCFFFGFGGGGEGG.A@CFFGGGFFFFFFFFFFFFB?EFEFBB@@@@FFFF9BFFFAEFFF?FFFFFFF?EFFFFBFFF/
@M05620:37:000000000-D9766:1:1101:14561:11536 1:N:0:23
AGTGCCAGCTCTCAATCGCACAGTGTCTGGTCTATCTCCTGCCCTTAGATCGGAAGAGCACACGTCTGAACTCCAGTCACTCCGGAGAATCTCGTATGCCGTCTTCTGCTTGAAAAAAAAAAAAAAAAAAAAAAGAAAATGAAAAAAACAGACATATAAATATAAAATATCAGTTGAAATAAGAATGAGGAAAACGGTGTAATAAATGTAAGAAAAGATGTAAATAGAAAGAGAAGTGTAAGAGGAGAGCG
+
3>AAAFFFBFFFG4FGGFFGGEGGHFFD5BGHHCHHGHHHBFGHHHFHFFGH22EEFEHHGGHGHBGFFFHHHA3FHH@F@BGFGDEGFBBBFFB1?GFHEGGHGHH4FGHFFHGFHGCGDCCC/>->@-----...//000000.--..//./00000;00/////9///9/////////;/////////./9/-....///9//9////9///././/////////////.;//9/////9/......9
@M05620:37:000000000-D9766:1:1101:21257:11551 1:N:0:23
GCGGCTGCTTTGGAAGAAACTCATAGATTCCTGCCACAGTTCCCCCTGGACCTGGAACCGTTTCTTGCCTGGCTTCCAGAAGCTGCAACAACTGCCAGCTTCTAGGAAAGGCTCCTAGACGACTCCAAGGGAGTCCCCGCGCTGCTGAAACCCTGGCAAGTCCGTCAGGCATTTCCGCTTTAGCACTCTTGTGGATCCAATTGAACAATTCTCAGCATTTGTACTTGTAACTGACAAGCCAGGGACAACAG
+
>AAAA1>>FFB@B1B1A1BFBF1D3DFHH3DFFGF1B0BBBFHHHGAF/0BA000ABAFEEEGGDFGFHHHFHGB>FGG1BFFB@@0BF0BFGHHH1BFFHHHGHHHF0FHHHHGH1>G1>/>EFHBFHGGHFC011/>/<BCG/FG11?F0<FGHG0<FG11<GGFGHHEGHHHHGGGGG0CGHHHHHHHFHBFFGGE0=FFGFFFBFGGGGBFF0CFGGG0CCFGCFFGGG;FFFFFF--EFFAA--9-
@M05620:37:000000000-D9766:1:1101:14545:11552 1:N:0:23
AGTGCCAGCTCTCAATCGCACAGGGGATGCACGATCTCCTGCCCTTAGCCCGGAAAAGCATACGCCTGACCGCTAGTCGCTGCGCCGACTCCGGTGCGCGGTCTTCTGCTATGTGAGTATCCAGCGTAGGAATCTGGGAGTTGGGGAGGAGTGAGGAGTTGGGGAAAGACAGTCCTAACCGTGGAGGGTTCTGGTAAATGATGGGGTGAGGAGGGGCTCTTTGGCTCCCACCAGTCCCCCTGTCTGGTCTA
+
AABABFFFBFFFGGGGGGGGGGHAF2222233222BF5353BF2A3B3F33A0AE0A31B553A101123B>E/>>341/11?//>/>/>E3////////<<//1111?G11111@11@1<1GFGCCAADFHH0GHFFFFCCGHGGGGGGGGHFHHGGGGGFDGGFEGGGGGGFFGGFFFG.ADDFDA;AFFFF;BFFFFFFFFFFFFEFFFFFFFC-AFFFFFFFFFFFFFFFBFFFEDFFFFFFFF/F9
@M05620:37:000000000-D9766:1:1101:4899:11553 1:N:0:23
GAGGCTGCTTTGGAAGAAACTCATAGATTACTGCAACAGTTCCCCCTGGACCTGGACAAGTTTCTTGCCTGGCTTACAGAAGCTGAAACAACTGCCATCTTCTAGGAAATGCTCCTAGAAGACTCCAAGGGAGTAAAAGAGCTGATGAAACAATGGCAAGTAAGTCAGGCATTTCCGCGTTAGCACTCTTGTGGATCCAATTGCACCATTCTCAGCATTTGTACTTGTAACTGACCAGCCAGGGACAAAAG
+
A?ABAAFBCDBFGFBGGGGGGGGHHFGHHHFFGHFHFFGGHDGFGFAFEGGGHFEHB31FGHHGGHGBBF3BBFGBB5BDGH@FFFBGBGGHHHHHF4BBFFGHBFGHH3B3BBBGDEFDGHF?FGHFFFEFFGFBEFGGF2GFG3BBGHBFGB?G?BC?@@GDFG2@GEG@@FGHGG/<<<FG1><>>=F1G?<<<GBGGDD0=G/<<=DCC;GFF;<GHCGGFC0GCFC0GGH//;;A9;.99;999;9
@M05620:37:000000000-D9766:1:1101:11852:11567 1:N:0:23
GAGGCTGCTTTGGAAGAAACTCATAGATTACTGCAACAGTTCCCCCTGGACCTGGAAAAGTTTCTTGCCTGGCTTACAGAAGCTGAAACAACTGCCAGCTTCTAGGAAAGGCTCCTAGAAGACTCCAAGGGAGTAAAAGAGCTGATGAAACAATGGCAAGTAAGTCAGGCATTTCCGCTTTAGCACTCTTGTGGATCCAATTGAACAATTCTCAGCATTTGTACTTGTAACTGACAAGCCAGGGACAAAAG
+
A?AB>AFBFFFFGBAFGGGFGGHHHGHHHHGFFBBGFHHHHDDFFFEFHHFGHHFGB32GGHHGHHHBBBDBFGHBBFFDGHBGHB3GBFFGHHHHH31BFBBFB3FFGF1?FFFHB@3FGFBBBGGHD//?EFEDGHHFF2B2GBFFFFFBFBBFF@F?@>F@@F2FF2C?<1@D?E/?F?F<<<1><FDDGDF>FGDFG=<0DHFCDDFBG=DFF=<GFGHHBGGG00;0GGCC;C::;::.CCEE/.9
@M05620:37:000000000-D9766:1:1101:2933:11567 1:N:0:23
ACCACACATTCTACAATGAGCTGCGTGTGGCTCCCGAGGAGCACCCCGTGCTGCTGACCGAGGCCCCCCTGAACCCCAAGGCCAACCGCGAGAAGATGACCGGTGAGTGGCCCGCTCACTCTTCTGGTGGCCGCCTCCCTCCTTACTGGCCTCCCGGAGGTGTGCCCTTTCTCCCTGGTTATCTCTTATGCCGTTTTCCGTCGGGATCTCTTCTCTGGCCTGAGTGTCCGTTGGGACACTGTCGGTTGTAG
+
AAAAAAA1BBBFGFGGGG1BGGHHGEG0ABBBFAAB0EAECFCGGEEAAEAFFHHHGGHAE?C>FGGGGGEHBGGEEFFHGH?GGEEE>C<>BCHBFHHHE<@/>/??GG.>F<->A.<DGDH=GDHFHC.CACGGCHGGHGCF0;;9C.;;FEGC@-;-;;9;BFFFFF9FFBBB9ABB/;;FFFF/;:;B?BFFF;;A;-9;9-9;FFFFFF/;B/9;/;-;B/;9B-;B-A-;;-;9B:;9=9A-;//
@M05620:37:000000000-D9766:1:1101:6595:11571 1:N:0:23
GAGGCTGCTTTGGAAGAAACTCATAGATTACTGCAACAGTTCCCCCTGGACCTGGAAAAGTTTCTTGCCTGGCTTACAGAAGCTGAAACAACTGCCAGCTTCTAGGAAAGGCTCCTAGAAGACTCCAAGGGAGTAAAAGAGCTGATGAAACAATGGCAAGTAAGTCAGGCATTTCCGCTTTAGCACTCTTGTGGATCCAATTGAACAATTCTCAGCATTTGTACTTGTAACTGACAAGCCAGGGACAAAAG
+
BBABBBCBFFFFGGGGFGGGGGHHHHGHHHHHHHHGFGHHHHHHHGGGHHHHHFHGFHHHGHHHHHHHHHHHHHFHHHHHHHHHHHHFHHHHHHHHHFFFGHHHHHHHHGFHHHFHHHHGGFHHHHGHHFAFGEGHHHHGFFHHHHHHHHHHGHHHHHHGHHHHHHHHGHHHHHHGFGFDGFHBGHHHHGGHHEGGGGDCD0D<GGHHHHGFGFHFHHHHHFHHHHGGGHHGHFHHCGGEFAEBFFEFFFF
@M05620:37:000000000-D9766:1:1101:21258:11572 1:N:0:23
GAGGCTGCTTTGGAAGAACCTCATAGATTACTGCAACAGTTCCCCCTGGACCTGGAAAAGTTTCTTGCCTGGCTTACAGAAGCTGAAACACCTGCCATCTTCTAGGAAAGGCTCCTAGAAGACTCCAATGTAGGAAAAGAGCCGACGAAACAACCGGAAGCAAGCCACGTATCCACGCGTTAGCACTTCTGCGGATTCAATTGAAGAATTCTCACCATTTGTACTTCTAACTGACAAGCCATTGACAAAAC
+
AAAAAAF1BFDFFFGGGCAGFGFHDHHDFHHHH1FGFHHHHHHHHGG/BEGHGGHGGHH0FFGHFHEGHHGHHHGHHHHFHHHHFHHHHG>FHFGGH@B12F22@1B1000/1B/11B11BFG11F111B2221B>EG0/FG0BC/<C//BGA//</</?/1<0.<<0-.<1.00/.<<ACE.<0CG/0;C0---9.9CF0;0;900/00CFB90;09;00;;;FB0000/;:B9//--9-///:;F/---
@M05620:37:000000000-D9766:1:1101:11822:11576 1:N:0:23
GAGGCTGCTTTGGAAGAAACTCCTACAGAACTGCAACCGTACCCGATGAACCTGGATGCGGTTCTTTGCTGGCTTACAGAAGCTGCCACAACTGCCAGCTTCTAGGAAAGGCTCCTCGACGCCTCCAAGGGAGTCCACGCGCTGATGCAACACTGGCACGTCAGTCAGGCATTTCCGCTTTAGCACTCTTGTGGATCCACTTGAACACTTCTCAGCATTTGTACTTGTAACTGACAAGCCAGGGACAACAG
+
AAAAAAFAFFFFGGGGG1AABBA111111BBG1BF11B0000AB//AA1DBB0B0F110A/E//B1A1DFEGF00B1B1DF1FCF101B0F>BCFBBFFFGHHGGFFH>GGGHHGH0<E?//BFCHF1BFGCEE0111///>C@CF11<1>0.>FGHC0<G.<CGH0=/G.<GHHHCGGGG0;C;GHFFGG;FBBFGGB/CG0F0;C/;FGGG0FG0CFFFFFGFFFBF/BF//;FFFFF-AEFFFEA-9-
@M05620:37:000000000-D9766:1:1101:6581:11582 1:N:0:23
GCGGCTGCTTTGGAAGAAACTCATAGATTACTGCCACAGTTCCCCCTGGACCTGGAAAAGTTTCTTGCCTGGCTTCCAGAAGCTGCAACAACTGCCAGCGGCTTGGAACGGCTCATCAACGCCTCCTAGAGCGTCCCCACGCTGCTACACCCCTGACGAGACAATCCCAAGTTACCGATTTATCCCTGTTGTAGCTCCCCTTGAGCACTTCTCCGCCTATTTACTTGTCTCTGACAAGCAAGGGACAACCG
+
>11>A>>>FFD1B1F11BGGGGFG3FGHHBBGGH01B0FBEGHHHGEF/ABFHH0GH10BFHHHDGGGHHHHHHH0FGHDGHHFG10EGFHHHHHHF1/>/>>/>/>>E//>E/BB12B0//>FGG0BF11@/?<<C/0////?/<11<><.CFG0<.<<.<</<C/00;.;000;..;E.00;;;F00;FF0CB0C9:9FC;:000;9/0;:0.-;--:/:/:9B////999FF//;--;-9;EE-----
@M05620:37:000000000-D9766:1:1101:19454:11596 1:N:0:23
ACCACACCTTCTACAATGAGCTGCGTGTGGCTCCCGAGGAGCACCCCGTGCTGCTGACCGAGGCCCCCCTGAACCCCAAGGCCAACCGCGCGAAGATGAAGTGGCCCGCTACCTCTTCTGGTGGCCGCCTCCCTCCTTCCTGGCCTCCCGGCGCTGCGCCCTTTCTCCCTGGTTCTCTCTTCTGCCGTTTTCCGTAGGACTCTCTTCTCTGACCTGCGTCTCCTTTGGAACTCTGCAGGTTCTAGATCGGA
+
BBAAAABAFFFFGGGGDG5BGFHHGAEAAAGHCAFEAEGGGHHHHGG0AEGGGHHFHHHE?ECGG?EGGGG1GCHGGGAHE/GHAF<<CG/<<<<A<FF1G<FGCCF@DGGGHHHHHHHD<DCEGCDCGG.GGHHGHHFGGFGFGGFFEDG-A-BBDB?FBBFFFF//9BBEFFFFFFFFFFFFBFBDFFFFFFFFFFFFFBFBFFFFFFFFFFFFF;A=DFFFFFBBBFFFFFFFBB?9;BFBF/;FADD
@M05620:37:000000000-D9766:1:1101:20947:11598 1:N:0:23
AGTGCCAGCTCTCAATCGCACAGGGGACCCAGGGCCTGGCCCCTCCATCCAGAAAACCTATGACCTCACCCGCTACCTGGAGCACCAACTCCGCAGCTTGGCTGGGACCTATGTGAGTATCCAGCGTAGGAATCTGGGAGTTGGGGAGGAGTGAGGAGTTGGGGAAAGACAGTCCTAACCGTGGAGGGTTCTGGTAAATGATGGGGTGAGGAGGGGCTCTTTGGCTCCCACCAGTCCCCCTGTCTGGTCTA
+
ABAAAFFFCFFFGGGGGGGCGGHGGGGGGGHGFGGGGGHHHHGHGGHHHGHHHHHHHGHHHHHHHGGHHHHGGEEGHGHHBGHHHGFGGHHHEGGGGHGHGH3FEGHHGHHHHHFHHHHHHHHHHGGGGGHHHHHHHHHGGHHFGGGGGGGHHBHHGGHHHHGGGAHHHHGHHHHHGHHHGGGGGGGGEFGGGGGGGGGGGGGGGGFFFFFFFFFFFFFFFFFFFFFEFFFFFFFFFFFFFFFFFFFFFFB
@M05620:37:000000000-D9766:1:1101:7761:11604 1:N:0:23
ACCACACCTTCTACAATGAGCTGCGTGTGGCTCCCGAGGAGCACCCCGTGCTGCTGACCGAGGCCCCCCTGAACCCCAAGGCCAACCGCGAGAAGATGACAGGGGAGTGGCCCGCTCCCTCTTCTGTGGTCCGCCTCCCTCCCTCCTCTCCTCTCCGAGCTGCGCCCTTTCTCACTCGTTCTCTCTTCTGCCGTTTTCCCTAGGACTCTCTTCTCTGACCTGAGTCTCCTTTTGAACTCTGCACGGTCTAT
+
BBB3ABBBFFFFGGGGDGGFGGHHGEABA2FGEFFEEGGGGHHHHGGGGAFGHHHFHHHGCGGGGAGGGGGFHFHGGGDHACHHHGE/CG@BCGFHBHFH11//>/><F/.<>->--../<G00=000</00-;A:A.:/C..//.//0/90C0=/.-=B.//;A9B-/;/;F/;//..9:AFFFF//;///-.9;E/////.//99BFFF//BFF/////./;9/;F///B//.///;B////.-9.;//
@M05620:37:000000000-D9766:1:1101:15881:11609 1:N:0:23
AGTGCCAGCTCTCAATCGCACACGTCTGACCTCCCGTCACTCCGGAGAATCTCGTATGCCGTCTTCTGCTTGAAACAAAAAAAAAGCCACAACCTCCCCAATGAATTTTCCCTCATCCCCTTGCGAGCCCGCAACACCTCACCTCCGCCGACGGCAGCGCTCTCCTTCCGCAATGGGCTGCCAGTCCCACCTTTCCCCAATCGCCCTCGTCGGACAACATGAGCGCCATTTGCAACCTGCAACTGTCAAAC
+
AA>ABFFFAFFFGGGGGGGCECBAGGHFG5BGFHGGGBEEGHHGGGGG1FGHH1FEGCGHEAEFFHDGGHHGGFH3FGA11>////00220///3B/?/2/223?3B33B2B32B3<2/<2022////<?/----0<./</..0...<.--------.--...0/000/.;;-./:......;/;////.:./9///.;..;....-.-;.---9-.../////-9-.:;/////;./;..//////////
@M05620:37:000000000-D9766:1:1101:15545:11611 1:N:0:23
ACCACACCTTCTACAATGAGCTGCGTGTGGCTCCCGAGGAGCACCCCGTGCTGCTGACCGAGGCCCCCCTGAACCCCAAGGCCAACCGCGAGAAGATGACAGGTGAGTGGCCCGCTACCTCTTCTGGTGGCCGCCTCCCTCCTTCCTGGCCTCCCGGAGCTGCGCCCTTTCTCACTGGTTCTCTCTTCTGCCGTTTTCCGTAGGACTCTCTTCTCTGACCTGAGTCTCCTTTGGAACTCTGCAGGTTCTAG
+
>>11>1>ACFC@DGGBBDG1E1B1A0AAE0GH1BFEEEG?EHHHHGEGAEFAGABAGHFG@GCGE/>EGGG0G1?EGG////FE/F//>@B</<?FDDDD1GC1FFHHFAAGF-AC-AGFFGHBD0D<CGHHC-@....:CEH00CBGEGGB?..C--;;FBF@?.-;99B9B/BBFF999FFBBBF/FBFF@FFFFFFBBFBF/BBBFFBBBFFEF/;BFB/9BFFFFFFFFB/;BFFBFFBFF-;BB//
@M05620:37:000000000-D9766:1:1101:25180:11649 1:N:0:23
ACCACACCTTCTACAATGAGCTGCGTGTGGCTCCCGAGGAGCACCCCGTGCTGCTGACCGAGGCCCCCCTGAACCCCAAGGCCAACCGCGAGAAGATGCCCAGGTGAGTGGCCCGCTACCTCTTCTGGTGGCCGCCTCCCTCCTTCCTGGCCTCCCGGAGCTGCGCCCTTTCTCACTGGTTCTCTCTTCTGCCGTTTTCCGTAGGCCTCTCTTCTCTGACCTGAGTCTCCTTTGGAACTTTGCAGGTTCTA
+
BAAABBBBFFFFGGGGDGFFGFHFGAAEDEHHEFFEEGGGGHHHHGGEEEGGHHGHGHHGCECGGFGGGGGFFEHGGGGHEEGHHGGEDDCCCGHHFHFHHHHGHHHHHHGGHHGGG->FHHHHHHHHFHGHHGGGGGHGHHGHHGGGGGGGGGGGGD-A?AFGGGFFFFFFFFFFEFFFFFFFFFFFF9FFFFDFFEFFFB.:A99BFFFFFFEB/;/FFFFFFFFBB9;FFFFFFFF//9BFFFFFFF9
@M05620:37:000000000-D9766:1:1101:6828:11660 1:N:0:23
GAGGCTGCTTTGGAAGAAACTCATAGATTACTGCAACAGTTCCCCCTGGACCTGGAAAAGTTTCTTGCCTGGCTTACAGAAGCTGAAACAACTGCCACTTTCTAGGAAATGCTCCTAGAAGACACCAAGGCAGTAAAAGAGCTGATGAAAAAATGGCAAGTAAGTAAGGCAGTTCCGAAGTAGGACACTTTTGGATCCAATTGCACAATGTCCAGCATTTGTACTTGTAACTGACCTGCCATGGACAAAAG
+
3>AAAAFAFFFFGBBGFGGGGGFGGGHFGDGFGHH4GHGGHDGGGGCFGFFGHGHHB3CGHHHHFFGBAA3BBFGFFFBDFGBGFB3GBBGFHHHH33@@B44B@@@BC33BBFB3B4BF3333B?GEF/?0<33B443/22?3B?BDDBBBB0<@2@2/2@@222@2200/<1?1?//<<111<<<>F111<-<<0C0<0<00=00<000000/;CF;CC0;C0<0;;GC00:/909:;900/0;0:/./
@M05620:37:000000000-D9766:1:1101:20280:11661 1:N:0:23
ACCACACCTTCTACAATGAGCTGCGTGTGGCTCCCGAGGAGCACCCCGTGCTGCTGACCGAGGCCCCCCTGAACCCCAAGGCCAACCGCGAGAAGATGCCCAGGTGAGTGGCCCGCTACCTCTTCTGGTGGCCGCCTCCCTCCTTCCTGGCCTCCCGGAGCTGCGCCCTTTCTCACTGGTTCTCTCTTCTGCCGTTTTCCGTAGGACTCTCTTCTCTGACCTGAGTCTCCTTTGGAACTCTGCAGGTTCTA
+
CCCCCCCCFFFFGGGGGGGGGGHHGGGGHGHHHGGGGGGGGHHHHGGGFFGGFHHHHHHGGGGGGGGGGGGHHHHGGGGHGHHHHGGGGGGGGGHHHHHHHHHGHHHHHHGGHHGGGGGHHHHFHHGHHHCHHGGGGGHGGHGHHGGGGGGGFGGGFGBGGGGGGGFFFFFFFFFFFFFFFFFFFFFFFFFFFFFFFFFFFFFFFEFFFFFFFFFFFFFFFFFFFFFFFFFFFFFFFFFFFFFFFFFFFFF
@M05620:37:000000000-D9766:1:1101:7357:11664 1:N:0:23
ACCACACCTTCTACAATGAGCTGCGTGTGGCTCCCGAGGAGCACCCCGTGCTGCTGACCGAGGCCCCCCTGAACCCCAAGGCCAACCGCGAGAAGATGACAGGTGCGTGGCCCGCTACCTCTTCTGGTGGCCGCCTCCCTCCTTCCTGGCCTCCCGGAGCTGCGCCCTTTCTCGCTGGTTCTCTCTTCTGCCGTTTTCCGTAGGACTCTCTTCTCTGACCTGAGTATCCTTTGGAACTCTGCAGGTTATAG
+
BBABBBAAFFFFEGGFFGGGGGHFEBEGFEHHHGGAEEGCDHHHHGGGAEEFFEBGHHHGGG?GEGEGGGGHHHEEGGGEGHHFCFGGGGGC@DG<DF>22F/?11>FG/@FGF@@-A/D0D=DHBDDC..CC-:D.:.;GDFGGFBGFGGGFGEDC-ADGG/@BFFA/FFFF.;9DFFFBFFFFFFFFFFFADFFFFFDF.9./;BBFFFFF/F/9/:9FB;.9;//BFFFFE/9/;/B/B/;FFFBB/;
@M05620:37:000000000-D9766:1:1101:24772:11676 1:N:0:23
ACCACACCTTCTACAATGAGCTGCGTGTGGCTCCCGAGGAGCACCCCGTGCTGCTGACCGAGGCCCCCCTGAACCCCAAGGCCAACCGCGAGAAGATGCCCAGGTGAGTGGCCCGCTACCTCTTCTGGTGGCCGCCTCCCTCCTTCCTGGCCTCCCGGAGCTGCGCCCTTTCTCACTGGTTCTCTCTTCTGCCGTTTTCCGTAGGACTCTCTTCTCTGACCTGAGTCTCCTTTGGAACTCTGCAGGTTCTA
+
ABBBBAAAFFFFFGGFGGGGGGHGGEGFHDHHHGGEGGGEGHHHHGGGFEGGHHGHHHHGGGGGGGEGGGGHGHGGGGGHGHHHHGGGGGCGGGHHHGHHHHHGGGHHHHGGHHGGGGGHHHHHHGHHHHGHHGGGGDHGHHGHHGGGGGGGGGGGGGGGGGGGGGFFFFFFFFFFFFFFFFFFFFFFFFFFFBDFFFFFFFFFFFFFFFFFFFFFFFFFFFFFFFFFFFFFFFFFFFFFFFFFFFFFFFB
@M05620:37:000000000-D9766:1:1101:11758:11687 1:N:0:23
GCGGCTGCTTTGGCAGAAACTCATAGATTACTGCCACAGTTCCCCCTGGACCTGGAACCGTTTCTTGCCTGGCTTACAGAAGCTGACACAACTGCCAGCTTCTAGGAAAGGCTCCTAGACGCCTCCAGGGGAGTAAAAGAGCTGATGCAACACTGGCAAGTAAGTCCGGCTTTTCCGCTTTACCCCTCTTGTGGATCCTCTTGAACACTTCTCAGCATTTGTACTTGTACCTGACAAGCCAGGGACAAACG
+
>1>1>>>AFFFDGCGEAFGFFGGGG3DDGBFGDB01GGGGHHHHHGEFCFFGGFA0B1/AABFGGDFFGHHBGBB1BGFFBGFGG1B@BBFEBGHGFGF11FBEH11FCCGGHHGH1BGE//>FEE01B/CA/<012@1/@0GGGH@11<?C/?10?<C/111>=<1.--->/<G0..<<E000/.;CGCF00:0<F:00:C0;9CC/=09BFF0/0;F00;00;;F0009CB//CB.C.-;A?AEE:--;
@M05620:37:000000000-D9766:1:1101:23484:11695 1:N:0:23
ACCACACCTTCTACAATGAGCTGCGTGTGGCTCCCGAGGAGCACCCCGTGCTGCTGACCGAGGCCCCCCTGAACCCCAAGGCCAACCGCGAGAAGATGAAGTGGCCCGCTACCTCTTCTGGTGGCCGCCTCCCTCCTTCCTGGCCTCCCGGAGCTGCGCCCTTTCTCACTGGTTCTCTCTTCTGCCGTTTTCCGTAGGACTCTCTTCTCTGACCTGCGTCTCCTTTGGAACTCTGCAGGTTCTAGATCGGA
+
BBBABABBFFFFGGGGGGBGGGHHFFGEHGHHHGGGCGGCGHCGHGGGEFGGHHGFHHHGGGGGGGGGGGGHGHHGGGGHGHHHHGGGGGCGCGHHHGHDG@FGFHHGGGGGHHHHHHHHHGHGHHGGGGGHGHHGHHHHHGHGHHHGGGG-;DGGGGGGGGGGFFF/BBBFFFFFFFFFFFFFFFF9DFFBFDFFFFEFFFFFFFFFFFFFFFFF.9;BFFFFFFFFFFFFFFFFFFF9BFFFFBFFFFD
@M05620:37:000000000-D9766:1:1101:8191:11696 1:N:0:23
AGTGCCAGCTCTCAATCGCACACGTCTGCAATCCAGTCAGTCTGGTCTCTCTCCTGCCCTTAGATCGGAAGAGCACACGTAGGAACTACAGTCACTCCGGAGAATCTCGTATGCCGTCTTCTGCTTGACACAACAGGGAAAGGGGGAAAAATGAGGAATTAGAAAAAGACAAGCCTAACACGGAAGGGGTATGAAAAATGATGCGGTGAGGAAGGGCACTTTCCCTACAACCAGACCTCCTATCTCCCATA
+
>A>>ADDFBFFFGFGABAFFEEAEF44B5DFH3B3BA3ADFG5GFBFGDDFD33FAGHHGH3FHF5BAE1E1B2BG2FEFF1EEFH3BBBF4@FFFGBAEGGEGHFFGFGGHHHH@/>FEGGB4BFFFBB1B?//0//?0/00//////?0?1>10<01<11111<0<.<C/<../<//</.--....-:.9/00;0A.99000--9-9..9/9.9..9B////;/9.///....:.//.99/////;B//
@M05620:37:000000000-D9766:1:1101:14397:11710 1:N:0:23
AGTCCCAGCTCTCCATCGCACAGTGTCTGGTCTCTCTCCTGCCCTTAGCTCGGAAGACCACACGTCTCAACTCCCGACACTCCTGGGCCTCTCCTATGCCTTCTTTTGCTTGCCCACCACCCTGGCCTCCCGCAGCTGCTCCCTCTCTCACTGTTTCTCTCTTCTGCCGTTTTCCGTCGGACTCTCTTCTCTTACCTGAGTCTCCTTTGTACCTCTGCAGGTTCTAGATCGGGAGATCAGACCTCTGAACT
+
>>>1>B@CFFFFGBFB1AE1E0G1BDAFFG1D3DDB1101BBGG1B1FFGHGG/AEG0BAF/A/BB00D2A2BF/?////BB01F>/??FHHH011B11B11BFG>111111?FG1F<//<?/0/BFDFG/</<//@111@1F00<?B111F111<>1<1<<1>G111-<<CC0<<<<---;CHHB::;C::0:C/0BF/CFFFG0BF00;;00;9990/:;0;B9;B09AA-9--/://;;-/;//;/;/
@M05620:37:000000000-D9766:1:1101:4133:11713 1:N:0:23
ACCACACCTTCTACAATGCGCTGCGTGGGGCTCTCGAGGAGCACCCCTTGCTGCTGACCGAGGCCCCCCTGAACCCCAAGGCCAACCGCGCGAAGATGCCCAGGTGAGTGGCCCGCTACCTCTTCTGGTGGCCGCCTCCCTCCTTCCTGGCCTCCCGGTGCTGCGCCCTTTCTCACTGGTTCTCTCTTCTGCCGTTTTCCGTAGGACTCTCTTCTCTGACCTGAGTCCCCTTTGGAACTCTGCAGGTTCTA
+
BBBBBBB3BCCFGGGFGGCEGGGGGGG22AEEF3BBBEFGGHGHHGG1AFGHFHGHHHH>>ECGGGGGGEAFHHHGGGGHGHHHHGGGGG>DGGDDGFHHHHHFGF1GFHGGHHC<--<CDDDHHHF0GHC::-CDAFGGGGGEFFGG0/AFBFGGD--;-;9BAADFFFFFFFBFBBFFFBBFFF/F;BBFF=.DF?FFDFA../;9/;BFF9BBFF/BBF.;.999/ABFFBF/99B9:/B9FFFF/9/
@M05620:37:000000000-D9766:1:1101:14409:11726 1:N:0:23
AGTGCCAGCTCTCAATCGCACAGTGTCTGGTCTATCTCCTGCCCTTAGATCGGAAGAGCACACGTCTGAACTCCAGTCACTCCGGAGAATCTCGTATGCCGTCTTCTGCTTGAAAAAAAAAAAACATGGGACCCGCCGCCCTCCTCCTTCGTTCCCCGGATTTGCCCCCCCTTCCTCCCCTTTTCTCTTCTTCGGATTTCCTCTGAACTCTCTTCTCTGTTCCGCTCCTCCCACTCCCCTCTGCTTGTCTT
+
BAAABFFFCFFFGGGGGGGGGGHGHHHHHHHHHFGHHHHHHHHHGHHHHHHHGFGGHFGGHCGEFHHFGHHHHHHGGHHHHHHGGEEEGHHHHHFGHHHHGEGHGFHGFHHFHHHFHGGC///<</<10/00//--<--<-<..//:/:0.//:/:;A--..00000.:9@B./;00/../9;0;00;;B000...9.;;0;09;;0000090000:00:0;0;..;:9:;A:..:/:;/::0:000ABB0
@M05620:37:000000000-D9766:1:1101:8289:11727 1:N:0:23
GAGGCTGCTTTGGAAGAAACTCATAGATTACTGCAACAGTTCCCCCTGGACCTGGAAAAGTTTCTTGCCTGGCTTACAGAAGCTGAAACAACTGCCAGCTTCTAGGAAAGGCTCCTAGAAGACTCCAAGGGAGTAAAAGAGCTGATGAAACAATGGCAAGTAAGTCAGGCATTTCCGCTTTAGCACTCTTGTGGATCCAATTGAACAATTCTCAGCATTTGTACTTGTAACTGACACGCCAGGGACAAAAG
+
A?AAA?FA@FFFCGGGGGGGDGFGGGHDDFHHHHHGBFHGDGH1GGGGAABFGFAG1F0FGHGHDHABG11GHHGHHBGFHHHHFGHHHFHHHFHFH1/FGHHGGHHHH>B/FBFGFHHDDEG1GHFHHF/GEE01EEFFH0FGH<DFFHF0FBFGCFFCD>FF>FGHFGHCH1F1AC///1G>>><FHHBGHCD1>C00DGG0GHF/<0=DG<GFHHCGCFHHFGBCGHH00CCC0:AE.A...:EFG?/
@M05620:37:000000000-D9766:1:1101:20081:11754 1:N:0:23
GAGGCTGCTTTGGAAGAAACTCATAGATTACTGCAACAGTTCCCCCTGGACCTGGAAAAGTTTCTTGCCTGGCTTACAGAAGCTGAAACAACTGCCAGCTTCTAGGAAAGGCTCCTAGAAGACTCCAAGGGAGTAAAAGAGCTGATGAAACAATGGCAAGTAAGTCAGGCATTTCCGCTTTAGCACTCTTGTGGATCCAATTGAACAATTCTCAGCATTTGTACTTGTAACTGACAAGCCAGGGACAAAAG
+
>3AABAFBFFFFGGGGFFGGGGEGFGHHHBGHHH4BFCBDGHHHHGEGHFGGHHHHH32BFGHHGHHHHHHHHHG3GHHFHHHGHFHHHEGHHHHHCHGHHHHHHHHHFHHHHHGHHHHFGGHHHHFHHGGHGG34?4B/BGHH2GHF3GHF?GHHHFHGH22FGHHHHHHHHHHHGGGGGFHHHHHHHHHGHGHGHHHGHHHHHHHHHHHGHHHHFHHHHHBHHHHHHHHHHHHHHHGGFGGGGGAFFGB
@M05620:37:000000000-D9766:1:1101:20559:11770 1:N:0:23
ACCACACCTTCTACAATGAGCTGCGTGTGGCTCCCGAGGAGCACCCCGTGCTGCTGACCGAGGCCCCCCTGAACCCCAAGGCCAACCGCGTGAAGATGCCCAGGTGAGTGGCCCGCTACCTCTTCTGGTGGCCGCCTCCCTCCTTCCTGGCCTCCCGTCGCTCCGCCCTTTCTCACTGGTTCTCTCTTCTGCCGTTTTCCGTAGGACTCTCTTCTCTGACATGAGTCACCTTTAGAAGTCTGAAGGTTATA
+
CCDCDDCCFFFFGGGGGGGGGGHHGGGGHGHHHGGGGGGGGHHHHGGGGGGGHHHHHHHGGGGGGGGGGGGGHHHGGGGHGHHE/F/<C//<//22?FD=?C/?=22=?1/?GC/>---0<GHBG1DG0C..<A@D.E.:GHAC0GBCH/.CFGEG...::..9...:-::B0000:0/;0:BFFFFFB0::B-;A/EFF.B.;DF0/:000000:;:0:00000:00000:000;00;BFF0B0000000
@M05620:37:000000000-D9766:1:1101:20083:11776 1:N:0:23
GAGGCTGCTTTGGAAGAAACTCATAGATTACTGCAACAGTTCCCCCTGGACCTGGAAAAGTTTCTTGCCTGGCTTACAGAAGCTGAAACACCTGCCAGCTTCTAGGAAAGGCTCCTAGAAGACTCCAAGGGAGTAAAAGAGCTGATGAAACAATGGCAAGTAAGTCAGGCATTTCCGCTTTAGCACTCTTGTGGATCCAATTGAACAATTCTCAGCATTTGTACTTGTAACTGACAAGCCAGGGACAAAAG
+
A?AAAAF>CDD@GB1BFGAFGGHHHGHFGGFFGB1FBGFGHDFGGGEA/BBFGGEFA100BDGFGHGBBFFGHHHBBBBGHFGGHBBGBF0BGHFGG1?BGFHHF1BGB0>?GFFH@D1BEFGFFCFF>>?FEG<1BFFFG0BFFBFFGHFCC<B<F<F?@>F@@@2FGGHGFG1GCAAEGFF1D11GFGFFG.FGHCDFGD0=D<DC0=DDH<;::0=;GC;CGC;;;C0;GGHG;:CA9;.;9CCFF./
@M05620:37:000000000-D9766:1:1101:6888:11783 1:N:0:23
GCGGCTGCTTTGGCAGAAACTCATAGATTACTGCAACAGTTCCCCCTGGACCTGGAAACGTTTCTTGCCTGGCTTACAGAAGCTGCCACAACTGCCAGCTTCTAGGAACGGCTCCTAGACGCCTCCAAGGGAGTCAACTCGCTGATGAAACACTGGCAAGTAAGTCAGGCATTTCCGCTTTAGCCCTCTTGTGGATCCACTTGAACACTTCTCAGCATTTGTACTTGTAACTGACAAGCCAGGGACAACAG
+
>1>1>>AAFFFFG1BAFFE0FBFHF3BFHGGH2BBDGFFDGHHHHGEG/FGHBHEBF10BBGHGFDGGHHHAFBB1BFFD1BFFG101BBF?FGHGHHG@@FHFFDG10?ECEEFG11B1</<GG/F1BFF<CC012121<>??EG121??00?<0FFBFFBGHHG1>00.>GHHH?CGCE00=/<CGHHHCGAGGHG0/:GHHGC;/:CFGB;BG0CFGBF0CFFFCF0;CB09CFFEG/9CBEFFF9--
@M05620:37:000000000-D9766:1:1101:17097:11790 1:N:0:23
GAGGCTGCTTTGGAAGAAACTCATAGATTACTGCAACAGTTCCCCCTGGACCTGGAAAAGTTTCTTGCCTGGCTTACAGAAGCTGAAACAACTGCCAGCTTCCAGGAAAGGCTCCTCCAAGACTCCAAGGGAGTACAAGAGCTGATGAAACAATGGCAAGTAAGTCAGGCATTTCCGCTTTAGCACTCTTGTGGATCCAATTGAACAATTCTCAGCATTTGTACTTGTAACTGCCAATCCAGGGACAACAG
+
>1>AAAFAFFFBFGGGECFGGGGHHGHHHBFHHH1ABBFDGHHHHGEGEFGHHHFHHA0BFHHHFHHHHHHHHHH1GHHHHHHHH1FHHFGHHHHH1B/1BG11@0B0000/10?@00011>0BBBE>G////?01B1BF00<11BF21B10<111@F1/@2@@>@F10?GH1<G1?CECC1<>G1<G1GFH1.<00/0<<000<<0<<GFF000=GCHHH00C00;G00=0C0//0///;0/.9.;FA./
@M05620:37:000000000-D9766:1:1101:17110:11806 1:N:0:23
GAGGCTGCTTTGGAAGAAACTCATAGATTACTGCAACAGTTCCCCCTGGACCTGGAAAAGTTTCTTGCCTGGCTTACAGAAGCTGAAACAACTGCCAATTTCTAACAAAAGGTCATAGGAGACTAAAAGCTAGTAAAAGAGCTGAAGAAACAATAACAAGTAAGTCAAGAATGTCCGCTATAGCACTCATGTGCATCCAATTAAACAATTCTCAGCATTTGAACTAGTAACAGAAATTGCAGGTACAAAAG
+
AABCABFBFFFFGCGGFGGGGGHHHHHHHHHFHDDGGHHHHHHHHGEGGFHHHGGGEBFFFHHHHHHHGHHHHHHFGHHHHHHHHFFFFGGHHHHHH333BG4443B311313334@43B3?/33?F3F0333DF4FHHG2233B3B?2G22F2322B?2D2F222@22>FGD2D2?/?//11??11?0>1>1111101<11>1=D0<0=000<<<=0=HH0=G000<C0;0;/000000=0..:0;FF.F
@M05620:37:000000000-D9766:1:1101:16854:11834 1:N:0:23
ACCACACCTTCTACAATGAGCTGCGTGTGGCTCCCGAGGAGCACCCCGTGCTGCTGACCGAGGCCCCCCTGAACCCCAAGGCCAACCGCGAGAAGATGCCCAGGTGAGTGGCCCGCTACCTCTTCTGGTGGCCGCCTCCCTCCTTCCTGGCCTCCCGGAGCTGCGCCCTTTCTCACTGGTTCTCTCTTCTGCCGTTTTCCGTAGGACTCTCTTCTCTGACCTGAGTCTCCTTTGGAACTCTGCAGGTTCTA
+
CCCCCCCCFFFFGGGGGGGGGGHHGGGGHGHHHGGGGGGGGHHHHGGGEFGGHHHHHHHGGGGGGGGGGGGHGHHGGGGHGHHHHGGGGGGGGGHHHHHHHHHGFHHHHHGGHHGGGGGHHHHHHHHHHHGHHGGGGGHGHHGHHGGGGGGGGGGGGGAGGGGGGGFFFFFFFFFFFFFFFFFFFFFFFFFFFFFFFFFFFFFFFBFFFFFFFFFFFFFFFFFEFFFFFFFFFFFFFFFFFFFFFFFFFFF
@M05620:37:000000000-D9766:1:1101:19759:11848 1:N:0:23
GAGGCTGCTTTGGAAGAAACTCATAGATTACTGCAACAGTTCCCCCTGGACCTGGAAAAGTTTCTTGCCTGGCTTACAGAAGCTGAAACAACTGCCAGCTTCTAGGAAAGGCTCCTAGAAGACTCCAAGGGAGTAAAAGAGCTGATGAAACAATGGCAAGTAAGTCAGGCATTTCCGCTTTAGCACTCTTGTGGATCCAATTGAACAATTCTCAGCATTTGTACTTGTAACTGACAAGCCAGGGACAAAAG
+
A3AABAFBFFFFGGGGFFGGGGFFGGGGHFGHHHD4FGFGHHHHHGEGGBGHHHHFFGHHGHHHHHHHHHHHHHFHHHHHHHHHHGHHHHCHHHHHHGGHHGHHHHHHHHGHHHGHHHHFHHHHHHHHHGGHEEFHFFHEHHHHHHHHHHHGHHHHHHHGHHHHHGHHHHHHHHHHEGGGGHHHHHHHHHHGHGHHHHHGHHHFHCGHHHHHHHHHHHHHHHHHHHH;GGGFHHHHH.EEGGGGGGGGGGG
@M05620:37:000000000-D9766:1:1101:7819:11862 1:N:0:23
ACCACACCTTCTACAATGAGCTGCGTGTGGCTCCCGAGGAGCACCCCGTGCTGCTGACCGAGGCCCCCCTGAACCCCAAGGCCAACCGCGAGAAGATGACAGGTGAGTGGCCCGCTCCCTCTTCTGGTGGCCGCCTCCCTCCTTCCTGGCCTCCCGGCGCTGCGCCCTTTCTCCCTGGTTCTCTCTTCTGCCGTTTTCCGTAGGACTCTCTTCTCTGCCCTGCGTCTCCTTTGGAACTCTGCAGGTTCTAG
+
CCCCCCCCFFFFGGGGGGFGGGHHGEGEGGHHHGGGGGGGGHHHHGGGGGGGHHGHHHHEGFGGGGGGGGGHHHHGGGGHGHHHFGGGGGBDGGHHFHGGDHGFGDGHHGGHHGGG-CFHHHHHHGHHHGHHGGGGGHGHGGHH<FFBFFGGGGGGG-:@DFFCFFFFFFFFF0BFFFFFFFFFFFFFFFFFFFFFFFFFFFFF0;BFFFFFFFFFF0;EFF.;DFFFFFFFFF0;FBFBFF0BFFFFFF:
@M05620:37:000000000-D9766:1:1101:16672:11867 1:N:0:23
GAGGCTGCTTTGGAAGAAACTCATAGATTACTGCAACAGTTCCCCCTGGACCTGGAAAAGTTTCTTGCCTGGCTTACAGAAGCTGAAACAACTGCCAGCTTCTAGGAAAGGCTCCTAGAAGACTCCAAGGGAGTAAAAGAGCTGATGAAACAATGGCAAGTAAGTCAGGCATTTCCGCTTTAGCACTCTTGTGGATCCAATTGAACAATTCTCAGCATTTGTACTTGTAACTGACAAGCCAGGGACAAAAG
+
AABBBBFBFFFFGGGGGGGGGGHHHHGHHHHHHHHHHHHHHHHHHGGGGHHHHHHFHHHHFGHHHHGHHHHFHHHHHHHHHHHHHHHHHGHHHHHHHHGHHHHHHHHHHHHHHHGHHHHHHHHHHHHHHGGHGGHHHHHGHHHHHHHHHHHHHHHHHHHGHGHHHHHHHHHHHHHGEFGGGHHGHHHHHHHHHGHHHHHHHHHHHHHHHHHHHHHHHHHHHHHHHHHGHHHHHHHHHHGGGGGGGGGGGGF
@M05620:37:000000000-D9766:1:1101:12901:11879 1:N:0:23
ACCACACCTTCTACAATGAGCTGCGTGTGGCTCCCGAGGAGCACCCCGTGCTGCTGACCGAGGCCCCCCTGAACCCCAAGGCCAACCGCGAGAAGATGCCCAGGTGAGTGGCCCGCTACCTCTTCTGGTGGCCGCCTCCCTCCTTCCTGGCCTCCCGGAGCTGCGCCCTTTCTCACTGGTTCTCTCTTCTGCCGTTTTCCGTAGGACTCTCTTCTCTGACCTGAGTCTCCTTTGGAACTCTGCAGGTTCTA
+
BBBBBBBBFFFFGGGGGGF5FGGHGEEEHEGFHGGGGGGFGHHHHGGGEEFFHFHHHHHGGGGGGGGGGGGGHHHGGGGHGHHHHGGGGCBDGGHHHFHHHFHGGHHHHHGGHHGGGGGHHHHHHHHHHHGHHGGGGGHGHHGHHGGGGGGGGGGGGGBFGGGGGGFACFFFFFFFFFFFFFFFFFFFFFFFFFFFFFFFFBFFFFFFFFFFFFFFFFBFFBFFFFFFFFFFFFFFFFFFFFFFFFFFFFB
@M05620:37:000000000-D9766:1:1101:3303:11898 1:N:0:23
ACCACACCTTCTACAATGAGCTGCGTGTGGCTCCCGAGGAGCACCCCGTGCTGCTGACCGAGGCCCCCCTGAACCCCAAGGCCAACCGCGAGAAGATGCCCAGGTGAGTGGCCCGCTACCTCTTCTGGTGGCCGCCTCCCTCCTTCCTGGCCTCCCGGAGCTGCGCCCTTTCTCACTGGTTCTCTCTTCTGCCGTTTTCCGTAGGACTCTCTTCTCTGACCTGAGTCTCCTTTGGAACTCTGCAGGTTCTA
+
BBBBABB>BFCFGGGGGG5BGGHHGGGAEEHFHFFF?EEFGHFHHGGEEEEGHHGHGHHEECGEGGGGGGGHBGHGGGGHGHHHHGGGGG<>DGHFHHHHHHHGFGDFHHGGHHGGGGGHHHHHHHHHHHGGHGGGGFHGHHGHHGGGFGGGGGGGGG9;DGGGGGFFFFFFFFFFFFFFFFFFFFFFBFFFFFFFFFFFFFFFFFFFFFFFFFFFFF/BFFFBFFF/FFFFFFFFFFFFFFFFFFFFFFB
@M05620:37:000000000-D9766:1:1101:21105:11902 1:N:0:23
ACCACACCTTCTACAATGAGCTGCGTGTGGCTCCCGAGGAGCACCCCGTGCTGCTGACCGAGGCCCCCCTGAACCCCAAGGCCAACCGCGAGAAGATGACCAGGTGAGTGGCCCGCTACCTCTTCTGGTGGCCGCCTCCCTCCTTCCTGGCCTCCCGGAGCTGCGCCCTTTCTCACTGGTTCTCTCTTCTGCCGTTTTCCGTAGGACTCTCTTCTCTGACCTGAGTCTCCTTTGGAACTCTGCAGGTTCTA
+
BBBBA4ABFFFFCGGGGGGGGGHHGGGGHGGHHGGGGGGAEHCGHGGGEGGGFGHHHHHGGGCGGGGGGGGFHHHGGGGHGGHHEGGCGGGGGGHFHHHHHHHAG1FGH1?FHCCGG?-FH0<DHH0<G/.CGGGGGGHGHHGHHHFG0CFGGGGGGG?-BA/F@GDBBFFFFFFFFFFFBBFFFFF/;F/;B-.;9EFBF/;.9/FFFFFFFFFFF/BBFFFF.9B9FEF/BFB/9/;//;BBF..B/9;
@M05620:37:000000000-D9766:1:1101:16693:11909 1:N:0:23
GAGGCTGCTTTGGAAGAAACTCATAGATTACTGCAACAGTTCCCCCTGGACCTGGAAACGTTTCTTGCCTGGCTTCCAGAAGCTGAAACAACTGCCAGCTTCTAGGAAAGGCTCCTAGAAGACTCCAAGGGAGTCCACGAGCTGCTGAAACAATGGCAAGTCAGTCAGGCATTTCCGCTTTAGCACTCTTGTGGATCCAATTGAACAATTCTCAGCATTTGTCCTTGTAACTGACAAGCCAGGGACAAAAG
+
AABBBBFAFFFFGGGG4FFGGGFHHBGHHHAFGF4FFGGDADGG2EAF22BBFG2FF33BBFFF5FHAFHGHHGG2AFHHHHHHH3@GH3?FFEGHFGGHHHHHFHHHHFHHHHGHGHHFFFHHHH3FHGGHGG3343//>CGH2FG32@G2/FGHHC2FH11?GHHHHHHHHHHHGGGGG1FHHHHHHHHHHGHHHHHHHHHHHHGHGHHHHHHHHHHHFH0CCGHHGGGGGFGGGFGG/FFFGG?./C9
@M05620:37:000000000-D9766:1:1101:25811:11910 1:N:0:23
AGTGCCAGCTCTCCATCGCACACGTTTGTCCTCCCGTTGGTCTTCTCTCTCTCCTGCCCTTCGATCTCATGAGCACCCGTCTGAACCCCCGTCACTCAGGCGAATTTCGTATGCCGTCTTCTGCTTGACCAACCCCCTCCCTCCTTCCTTGTCTCACTTAAACGCGCCCTGTCTGACTTGTTCTCTCTTCTTTCGTTTTCCGTAGGACTCTCTTCTCTTAACTTAATCTCCTCTTTCTCTCCTCAAGCTCT
+
>>>3>BDF?FFFGGFB5AA2A2A2B4BB2ADFHGGEA222BB5555BDDGHH3FHHHHHGB2BB5B1AD5DF3BFH1E0E111DFH1>B>>?EF14B3BB3>E/>/BEGG0EFHHC<<BFGH1?G1F0111/?A/AD////00?0<1011=11>D111<>111.<A--:-:;:00:;C00CC:CCGF90;C90;;;/.909;9...9///:00000;0;B///////9B/9/.;/;////9//9;//////
@M05620:37:000000000-D9766:1:1101:16709:11921 1:N:0:23
GAGGCTGCTTTGGAAGAACCTCATAGATTACTGCAACAGTTCCCCCTGGACCTGGAAAAGTTTCTTGCCTGGCTTACAGAAGCTGAAACACCTGCCAGCTTCTAGGAAAGGCTCCTAGAAGACTCCAAGGGAGTAAAAGAGCTGATGAAACAATGGCAAGTAAGTCAGGCATTTCCGCTTTAGCACTCTTGTGGATCCAATTGAACAATTCTCAGCATTTGTACTTGTAACTGACAAGCCAGGGACAAAAG
+
A?AAAAF>1F@FEFGGGF1ABGFHFHHFEHHHHBFGBFHHFHHFHGG//FGGGGAF1F0BG2GH2GABGFAGHHHHHGHFHHHHFHHHHF0EGFGFH1BFGHHGHHH1G0BEEGFFGHHFDFGBH1FGHGEGF/0>DFFFG0FGFFGFEHFBEBDFH01?F>DG@FGFEHGGHDH1?C??F1GGHGCGFHDHHGF<CG0CDGDDD0=<DFDGH0G;CGCGHHCCGHH0<GHHEFFG0.;ABF?.CA9AFF/
@M05620:37:000000000-D9766:1:1101:16693:11928 1:N:0:23
GAGGCTGCTTTGGAAGAAACTCATAGATTACTGCAACAGTTCCCCCTGGACCTGGAAAAGTTTCTTGCCTGGCTTACAGAAGCTGAAACAACTGCCAGCTTCTAGGAAAGGCTCCTAGAAGACTCCAAGGGGGTAAAAGAGCTGAGGAAACAATGGCAAGTAAGTCAGGAATTTCCGCTTTACAACTCTTGGGGATCCAATTGAACAATTCTCAGCATTTGTACTTGTACCTGACAAGCCAGGGACAAAAG
+
B@ABBBFBFFFFGFGGGGGGGGHHHHHH6G45D5AFGC2FEGHHH22B2GHFBFEGGH2FGHHFH5BFB5BAEHEG35BF3F33BEG@3BGF3?GG331FF3@@F3BGBB11@FFC34G3?FBEFFH3BF////?FGB3/B222@0/@F22@<2@20?1?1?11111?010>CGH1..?E.11<<</<D<00<-<.;CG0G00;;CGCG00;000/0CF09099F009C0000//;;.A.9;E.9.CFG./
@M05620:37:000000000-D9766:1:1101:13246:11937 1:N:0:23
AGTGCCAGCTCTCAATCGCACAGGTCTGGTCTATCTCCTGCCCTTAGATCGGAAGAGCACACGTCTGAACTCCAGTCACTCCGGAGAATCTCGTATGCCGTCTTCTGCTTGAAAAAAAAAAAAAAAATAATTAAAAAAGCGAATAAAACAAGTAAAATAAAACAATGAATTTAGGCTTTATCACGCATATTAATCCCCATTACCACTTCTAGTCATTTTGCCATCAAAGTAACAATTCGGAACCCAAATCC
+
3A>AAFFFBFFFGGGEFFFGEGGH4FGGH5FHBGG5GBGHBHHHHHHHDFF?AEGHHGHHFGEGFGGHFHHHHEG5GHHGHHFE1EEHG3FGFFGHHHGGEGHG4FHGHGFHHGHGGGCC</<//<-0>>111=000<<...:-.:000../000;000;9009.009000000;;;/9;0090.9-..0000/9:/..9/9/B//:///////9://;////9/////9////;///..9.-..9;A;//
@M05620:37:000000000-D9766:1:1101:24282:11949 1:N:0:23
GAGGCTGCTTTGGAAGAAACTCATAGATTACTGCAACAGTTCCCCCTGGACCTGGAAAAGTTTCTTGCCTGGCTTACAGAAGCTGAAACACCTGCCAGCGTCTTGGTACGGCTCATCTACGCCTCCTAGAGAGCCCCAACGCTGCAAAACACCTGACCAGACAATCCGAAGTATCCGCTTTAGCCCTGTTGTGGATCCCCTTGAACACTTCTCCGACAATTTTCTTGATACTTACAAGCCAGGGACAACAC
+
A1AAAAFAFFFFF1AGAGAGGGFHHFGHHFHHGGFFFHHGHHHHHGGEGFHHHGH0FFFHGHHHHHGHHHHEGGH1FFHGGHHGHDFGGFEEGFHGH1>/>///B111B///>/BF12B1>/>GGH0BF111//0?CB//E//??011@0/<?GH00??F0<F0><0...-<000=..=CCDD0/=/.;CHG.;0:C:C.CF/B;00/900;:9.;;--;;0099C000;0//;BF/;--9--;EEFF---
@M05620:37:000000000-D9766:1:1101:23493:11951 1:N:0:23
ACCACACCTTCTACAATGAGCTGCGTGTGGCTCCCGAGGAGCACCCCGTGCTGCTGACCGAGGCCCCCCTGAACCCCAAGGCCAACCGCGAGAAGATGCCCAGGTGAGTGGCCCGCTACCTCTTCTGGTGGCCGCCTCCCTCCTTCCTGGCCTCCCGGAGCTGCGCCCTTTCTCACTGGTTCTCTCTTCTGCCGTTTTCCGTAGGACTCTCTTCTCTGACCTGAGTCTCCTTTGGAACTCTGCAGGTTCTA
+
BBBBBBBBFFFFGGGGGGFFGGHHGEGBEEHHHGGGDEFCDGHHHGGGEFGGGHGHHGHGGGFGGGGGGGGGHHHGGGGHGHHHHGGGGGFGGGHGHHHHHH/FFGHHHHGGHHGGGGGHHHHHHHHHHHGHHGGGGGHGHHGHHGGGGGGGGGGGGG-:D.BFGGFFFFFFFFFFFFFFFFFFFFFFFFFFFFDFFFFFFFFFFFFFFFFFFFBBFFFFFFFFFFFBFFFFFFFFFFFFFFFFFFFFFFB
@M05620:37:000000000-D9766:1:1101:15020:11954 1:N:0:23
ACCACACCTTCTACAATGAGCTGCGTGTGGCTCCCGAGGAGCACCCCGTGCTGCTGACCGAGGCCCCCCTGAACCCCAAGGCCAACCGCGAGAAGATGCCCAGGTGAGTGGCCCGCTACCTCTTCTGGTGGCCGCCTCCCTCCTTCCTGGCCTCCCGGAGCTGCGCCCTTTCTCACTGGTTCTCTCTTCTGCCGTTTTCCGTAGGACTCTCTTCTCTGACCTGAGTCTCCTTTGGAACTCTGCAGGTTCTA
+
CCCCCCCCFFFFGGGGGGGGGGHHGFGEFGHHHGGGGGGGGHGHHGGGGGGGHHGHHHHGGGGGGGGGGGGHFHHGGGGHGHHHHGGGGGGGGGHHHHHHHHHGHHHHHHGGHHGGGGGHHHHHHHHHHHGHHGGGGGHGHHGHHGGGGGGGGGGGGGFGGGGGGGFFFFFFFFFFFFFFFFFFFFFFFFFFFFFFFFFFFFFFFEFFFFFFFFFFFFBFFFFFFFFFFFFFFFFFFFFFFFFFFFFFFFE
@M05620:37:000000000-D9766:1:1101:11058:11958 1:N:0:23
GAGGCTGCTTTGGAAGAAACTCATAGATTACTGCAACAGTTCCCCCTGGACCTGGAAAAGTTTCTTGCCTGGCTTACAGAAGCTGAAACAACTGCCAGCTTCTAGGAAAGGCTCCTAGAAGACTCCAAGGGAGTAAAAGAGCTGATGAAACAATGGCAAGTAAGTCAGGCATTTCCGCTTTAGCACTCTTGTGGATCCAATTGAACAATTCTCAGCATTTGTACTTGTAACTGACAAGCCAGGGACAAAAG
+
BBAABBFBFFFFGFGFFFGGGGGGFHHHHGHHHHGGHGHHHHHHHGGGHGHHHHHCGHHHFHHHHHGHHHHHHHHHHHHHHHHHHHHHHHHHHHHHGGFHHHHGHGHHHGGHGHFHHFEFGGFGFHHHHGDHGGHBHHFEHHHHHHHHGHHFHGGHHHHGHFHHGHHEHEGHHHHGGGGGGFGDGHFHHHGFHCFGHGHGHHHHHHGHHHGHHDDGC:;CGHHHHFHGHFGFHGHHFFGA:AADGGGGGGF
@M05620:37:000000000-D9766:1:1101:19820:11963 1:N:0:23
GAGGCTGCTTTGGAAGAAACTCATAGATTACTGCAACAGTTCCCCCTGGACCTGGAAAAGTTTCTTGCCTGGCTTACAGAAGCTGAAACAACTGCCAGCTTCTAGGAAAGGCTCCTAGAAGACTCCAAGGGAGTAAAAGAGCTGATGAAACAATGGCAAGTCAGTCAGGCATTTCCGCTTTAGCACTCTTGTGGATCCAATTGAACAATTCTCAGCATTTGTACTTGTAACTGACAAGCCAGGGACAAAAG
+
AAAABBFAFFFFGGGGAFCGGGGFHHGHHHHHHHHHHGHHHHHHHGGFHFHHHHHFHHHFBFHHHHFHHHGHHHFHHHHHHHHHHFHHHHFHHHHHGGGFHHFHFHHGHHHEHHFHHDGHHHHH3FGGHFGEEFHHHHHGGFHF2DGGEHGFHHGHHGHEF22@@GHGGBGHFHGHEDGGGHHHGFHHHGHFGEHHHHDHHFHDGHHHHGGHGDGGHGHHGFGHHGHHHFBGHFHFFFEEFFFGGGEGFG9
@M05620:37:000000000-D9766:1:1101:17322:11966 1:N:0:23
ACACACCTTCTACAATGAGCTGCGTGTGGCTCCCGAGGAGCACCCCGTGCTGCTGACCGAGGCCCCCCTGAACCCCAAGGCCAACCGCGAGAAGATGAAGTGGCCCGCTACCTCTTCTGGTGGCCGCCTCCCTCCTTCCTGGCCTCCCGGCGCTGCGCCCTTTCTCACTGGTTCTCTCTTCTGCCGTTTTCCGTAGGACTCTCTTCTCTGACCTGAGTCTCCTTTGGAACTCTGCAGGTTCTAGATCGGAA
+
AAABCCCFFFFDGGGGGFGGFGGEEGGHGHFGFGE2AE2BAEGHGGGGEFFHFG3FGHGGGGFGGGGG>FCGHHGGGGHGHHHHGGEEC/><DGHHH>FGHHFGHHGGGAGHFHHHHHFHGFDFHGGGGGHGHHGHHHHHF/GHHHGGGG-AAGFGGFFFFFFFFFFFFFFFFFFFFFFFFFFFFFDFFFFFFFFFFFFFFFFFFFFFFFBFFFF/BBFFFFFFFFFFFFFFFFFFFFFFFFFFFFFFFFE
@M05620:37:000000000-D9766:1:1101:21061:11976 1:N:0:23
ACCACACCTTCTACAATGAGCTGCGTGTGGCTCCCGAGGAGCACCCCGTGCTGCTGACCGAGGCCCCCCTGAACCCCAAGGCCAACCGCGCGAAGATGAAGTGGCCCGCTACCTCTTCTGGTGGCCGCCTCCCTCCTTCCTGGCCTCCCGGCGCTGCGCCCTTTCTCCCTGGTTCTCTCTTCTGCCGTTTTCCGTAGGACTCTCTTCTCTGACCTGCGTCTCCTTTGGAACTCTGCAGGTTCTAGATCGGA
+
BBB?ABBBFFFFGGGGDGG5FFHGGEEAAAGGFGGEEGGGGHHHHGGGGEGGFHFGHHHGCECGGDGGGGGFHFHGGGGHEEHHHGGEGG/<<DCAFHBFH@FG??F@DGGGHHHHGHHH0D/EHHGGGEEHGFHGHHHHGFGGGGGGEDG?B@GBF?BD@BFFFFB//BFFFFFFFFFFFFFFFFBDDFFFFFFFFFFFFBF9FFFFFFFFFFFFEBABFFBFFFFEBFFFFFFFFBA:BFBFF/;;9AA
@M05620:37:000000000-D9766:1:1101:4641:11991 1:N:0:23
AGTGCCAGCTCTCCATCGCACACGTCTGCACTCCCGTCACTCCGGCGCCTCTCGTACGCCGGCTCCCGCTTGAAACCAAGAGAACCACCTCCGCCGCTTGGCTGTGACCTCTGTGAGTCTCCAGCGTAAAAATCTGGGAGTTGGGGAGGAGTGAGGAGTTGGGTAAAGACAGTCCTAACCGTGGAGGGTTCTGGTAAATGATGGGTTGAGGAGGGGCTCTTTGGCTCCCACCAGTCCCCCTGTCTGGTCTC
+
>A>3>BFFBFFFGFGGFEEAEG4EG4A2D5BBA2BAF2AB5BGEAE00A11B311>101>>>//111>>//?0?GG0//0002BBFF/?FBGF///<<DFGFG/0<<@FF1?CH?DBD1>FFBGF-.>..=<C<GFGFGEEHGH-:.--..;GG0.;.;B0/-.;;0FFGBFFFFG0BF?A;CAA.AB9;.;;//;BFF9BBBBE/;@FBFFDBAF--9FFF/BFB/:.;.A..;;BFFFAEBFF/99///
@M05620:37:000000000-D9766:1:1101:22649:11992 1:N:0:23
ACCACACCTTCTACAATGAGCTGCGTGTGGCTCCCGAGGAGCACCCCGTGCTGCTGACCGAGGCCCCCCTGAACCCCAAGGCCAACCGCGAGAAGATGACAGGGGTGTGGGCCGCTATCCCTTTTGTGGTCCGCCTCCCTCCTTTCTGTCCTCCCCGGGCTGTGCCCCCTCTCTCTGGGTTTCTCTTTTGTCCTTTTTCCTATGGGTCTCTTTTCTGTGCCGTGTCTCTCTTGTGAAACTGTAGGGTCTAG
+
CCCCCCCAFFFFGGGGGG5FGGHHGGGEHFHHHFFEEGGGGHHHHGGGGGGGHHHHGHHEGGGGGGGGGGGHHHHGGGGHGHHHHGGGGG/>CGHHHHHH22//>/</C...>-<--.</<G00<0//;/00-;..;.=/;./000000090;/=.--::-..;B0;.-;.;F0;000//.;BFFF00;090009;F0/000000./;;FF00;;F00000-9:./;F000;000000;B00000.;/;90
@M05620:37:000000000-D9766:1:1101:8578:12016 1:N:0:23
ACCACACCTTCTACAATGAGCTGCGTGTGGCTCCCGAGGAGCACCCCGTGCTGCTGACCGAGGCCCCCCTGAACCCCAAGGCCAACCGCGAGAAGATGAAGTGGCCCGCTACCTCTTCTGGTGGCCGCCTCCCTCCTTCCTGGCCTCCCGGAGCTGCGCCCTTTCTCACTGGTTCTCTCTTCTGCCGTTTTCCGTAGGACTCTCTTCTCTGACCTGAGTCTCCTTTGGAACTCTGCAGGTTCTAGATCGGA
+
BBA?ABBBFFFFGGGFAGGFGFHFG2224AF2BFFE2EGGGHHFHGGGAAEFFHFEGHFE?ECGGAFGGGE1GGGFGGAGC/FHHGEEDGD@/DHF1GB1F@FGCFF@CGGCHHHFHHHDG>0<GCD-AE..;CCDGGBCGCHF.:.9;9B-B-AF/BBDBBGGB/9//99BBFFFF/FFFFFF/FB;DFFFFFFFDABFBFFFFFFF/FFFFFFF/:B9FFFFFFFFFFFFFFFFFF?;BFFFF9FB9DD
@M05620:37:000000000-D9766:1:1101:16406:12017 1:N:0:23
ACCACACCTTCTACAATGAGCTGCGTGTGGCTCCCGAGGAGCACCCCGTGCTGCTGACCGAGGCCCCCCTGAACCCCAAGGCCAACCGCGAGAAGATGAAGTGGCCCGCTACCTCTTCTGGTGGCCGCCTCCCTCCTTCCTGGCCTCCCGGAGCTGCGCCCTTTCTCACTGGTTCTCTCTTCTGCCGTTTTCCGTAGGACTCTCTTCTCTGACCTGAGTCTCCTTTGGAACTCTGCAGGCTCTAGATCGGA
+
AA>1A1>ACFFF3GGF3FBDG1GEFEE000AF1EFA0EGAAGABGFGG/AEFFGEFHHBC/E?EG/EGG?>0F>FEGCCHA/GH/FE@GC/<</CF1?11F>?GFFC<CGGCGGHFHFHFD1<EHFCCCFCGECFCHHHHHFHHHHCEE?A-A-FFFG@B@AGGFFFB9/9FF/FFFFFFFBFFFF@;BFABBBFFFBBBFBFFFFFFFFFFFFFF/-;/BBFF/FB/9BFBFFFF/9--;9F/99BBA-A
@M05620:37:000000000-D9766:1:1101:10898:12026 1:N:0:23
AGTGCCAGCTCTCAATCGCACAGTGTCTGGTCTATCTCCTGCCCTTAGCTCGGAAGAGCACACGTCTGAACTCCAGTCACTCCGGAGAATCTCGTATGCCGTCTTCTGCTTGAAAAAAAAAACAAAACTACTTCAACGGAGTAAAACATCTTACTAAACAATTGCAATCAAATCCTCCATTTCTCATTTACTACTCCATTCTTTCCTCCTGCATAACTCTTATCATCCCCACCTTCCCCCTAACTACTACC
+
AA3AAFFFBFFFGGGFGFFGGGHGGFGGHHGG5DGFFFHGFHHHHHFH3FGDCEAEGBEGGFFEBE2FHHHBGA3FBGGH@FHGGGEEFFD4@B?ECBFGGGGGGFFBFHHECGHHHC//////?00011?11?111///<<01111.<>>11<11=</0.0<0==DD0<0000/0<:C00;00<:;0:0000<00//;;;00;0B00/////090/9;B000;9F0B..CE..9/;.F.=..9//;/;/.
@M05620:37:000000000-D9766:1:1101:8084:12028 1:N:0:23
GAGGCTGCTTTGGAAGAAACTCATAGATTACTGCAACAGTTCCCCCTGGACCTGGAAAAGTTTCTTGCCTGGCTTACAGAAGCTTGCCACACTGCCAGCTTCTCGGAAAGGATACTAGAAGCCTCCAAAAGAGTCAAAGAAATGATGAAACAAAGGCAAGTAAGTCAGGCATTACCGCTTTAGCACTCTTAAGGATCCAATTGACCAATTCTCAACATTTATCCTTGTAACTGACAAGCAAGGGACAAAAG
+
AAA?AA@AFFFFG1FGGBFFGGHGHHC3FGA3GFDFCGGGFHHHFE?/A0FGHHHHFBHHHGHHEHGFFFF/B0B1BB111B1110B111>FG1BF11F@1BG1B/A//FB01BFB>BFGG1>1>/BF1/0?BB11F1B000B1BB>21B10/00@<0@C@2FGGG2><F/?F11?/>>.<1=11F1>=F11<>10/=B0DGG=00/./00C000;0:<C00;0;000<00:00/09..9//;9;.../;/
@M05620:37:000000000-D9766:1:1101:19521:12085 1:N:0:23
GAGGCTGCTTTGGAAGAAACTCATAGATTACTGCAACAGTTCCCCCTGGACCTGGAAAAGTTTCTTGCCTGGCTTACAGAAGCTGAAACAACTGCCAGCTTCTAGGAAAGGCTCCTAGAAGACTCAAAGGGAGTAAAAGAGCTGATGAAACAATGGCAAGTAAGTCAGGCATTTCCGCTTTAGCACTCTTGTGGATCCAATTGAACAATTCTCAGCATTTGTACTTGTAACTGACAAGCCAGGGACAAAAG
+
BAABBBFBFFFFGGGGFGGGGGHFHHGHHHHHHHHHHHHHHHHHHGGGHGHHHEHFHHHHGHHHHHFHHHHHHHFGHHHHHHHHHHHGHHHHGHGHHFAGG3EGGBFFEHHFGHGFGFBF??FGF3BGDGDFEE3FG4FF2GG2G2FGHHHFHFHHHFHGDG2@GHGDGFHCDHHBCDFAFGDFHGHHHH1GG.GHHHHGHHHHHHHHHHBDF=GGHHHGHFHFCB:;:;0CCG/GFHGGEGGGGGGFFFF
@M05620:37:000000000-D9766:1:1101:18173:12103 1:N:0:23
ACCACACCTTCTACAATGAGCTGCGTGTGGCTCCCGAGGAGCACCCCGTGCTGCTGACCGAGGCCCCCCTGAACCCCAAGGCCAACCGCGAGAAGATGAAGTGGCCCGCTACCTCTTCTGGTGGCCGCCTCCCTCCTTCCTGGCCTCCCGGCGCTGCGCCCTTTCTCCCTGGTTCTCTCTTCTGCCGTTTTCCGTAGGACTCTCTTCTCTGACCTGCGTCTCCTTTGGAACTCTGCAGGTTCTAGATCGGA
+
AAABBAAAFFFFEGG4GFGGCGFHEAFEH22BGGG2AAAEE2GGEEEGEEGEHGHHFHHGGGG?FGG@EEEHFHHGGGGHGGHHH/EGGGGGCFHHHGGHFHFH/FC<C@@@BFF<GHHGBGHGFGGGGGGHGFGGHBHFH0/:CHHGGD--A@@GG?BFB=FBBFFBBBB9FFFFFB/FFFFFF/B9AFFFF?B.A.9FFFFFFFFFF///;BF..-;@DFFFBBF//;BFFEFFFFFABFFBF/FFF..
@M05620:37:000000000-D9766:1:1101:18190:12105 1:N:0:23
ACCACACCTTCTACAATGAGCTGCGTGTGGCTCCCGAGGAGCACCCCGTGCTGCTGACCGAGGCCCCCCTGAACCCCAAGGCCAACCGCGAGAAGATGAAGTGGCCCGCTACCTCTTCTGGTGGCCGCCTCCCTCCTTCCTGGCCTCCCGGAGCTGCGCCCTTTCTCACTGGTTCTCTCTTCTGCCGTTTTCCGTAGGACTCTCTTCTCTGACCTGAGTCTCCTTTGGAACTCTGCAGGTTCTAGATCGGA
+
CCCCCCCCFFFFGGGGGGGGGGHHGGGGHGHHHGGGGGGGGHHHHGGGGGGGHHHHHHHGGGGGGGGGGGGHHHHGGGGHGHHHHGGGGGGGGGHHGHHHHHHHGHHGGGGGHHHHHHHHHHHGHHGGGGGHGHHGHHHHHHHHHHHGGGGGGGGGGGGGGGGGFFFFFFFFFFFFFFFFFHHHHFFFFFFFFFFFFFFFFFFFFFHHFHHHHFFFFFFFFFFFFFFFFFFFFFFFFFFAFFFFFFFFFFD
@M05620:37:000000000-D9766:1:1101:3410:12106 1:N:0:23
ACCACACCTTCTACAATGAGCTGCGTGTGGCTCCCGAGGAGCACCCCGTGCTGCTGACCGAGGCCCCCCTGAACCCCAAGGCCAACCGCGAGAAGATGCCCAGGTGAGTGGCCCGCTACCTCTTCTGGTGGCCGCCTCCCTCCTTCCTGGCCTCCCGGAGCTGCGCCCTTTCTCACTGGTTCTCTCTTCTGCCGTTTTCCGTAGGACTCTCTTCTCTGACCTGAGTCTCCTTTGGAACTCTGCAGGTTCTA
+
AAA?ABB?FFFFGGGGFG5BGFHHGFEAA2FG3BFA2EGGGHGHHGGGFEEFFHHHHHHGCGFFGAGGGGFCCEGEGGEHEEHGHG//>C>BCFFFBGFGHCGFGHHHHHGGHGGGGGGHHHHHHHHGGHDGHGGGGGHGHHGHHGGGGGGGGGGGFG-;DGGGGADF=FFFFFFFFFFFFFFFFFFFFFFFFFFFFFFFFFFFFFFFFFFFFFFBFFFFFFFFFFFBFFFFFFFFFFFFFFFFFFFFFFF
@M05620:37:000000000-D9766:1:1101:26210:12125 1:N:0:23
ACCACACCTTCTACAATGAGCTGCGTGCGGCTCCCGAGGAGCACCCCGTGCTGCTGACCGAGGCCCCCCTGAACCCCAAGGCCAACCGCGAGAAGATGCCCAGGTGAGTGGCCCGCTACCTCTTCTGGTGGCCGCCTCCCTCCTTCCTGGCCTCCCGGAGCTGCGCCCTTTCTCACTGGTTCTCTCTTCTGCCGTTTTCCGTAGGACTCTCTTCTCTGACCTGAGTCTCCTTTGGAACTCTGCAGGTTCTA
+
AAAAB?AAFFFFEGGBDABFAGFCEEFGC2EEFFG2EEF?EHHHHGGGG1ECGGHHHHHEGGGGGG@EGGGHHHGFGGGGGHHGEFGGG/<>BBGHB1FFG1GC1F?CF1<<0.>CG-@C0GF<0=D0D/::CC--::9CBFA/CFGEFF..99C..;BB?FF/9BF-@9BFF/FFFF./B/9B9F/FFBFF/BADF?BF.;.9D/FFFFFBFF/9FB/FFFF/FFFFFFFF/9BFFFFFFFFFFFFFFF9
@M05620:37:000000000-D9766:1:1101:9783:12133 1:N:0:23
ACCACACCTTCTACAATGAGCTGCGTGTGGCTCCCGAGGAGCACCCCGTGCTGCTGACCGAGGCCCCCCTGAACCCCAAGGCCAACCGCGAGAAGATGAAGTGGCCCGCTACCTCTTCTGGTGGCCGCCTCCCTCCTTCCTGGCCTCCCGGCGCTGCGCCCTTTCTCCCTGGTTCTCTCTTCTGCCGTTTTCCGTAGGACTCTCTTCTCTGACCTGAGTCTCCTTTGGAACTCTGCAGGTTCTAGATCGGA
+
AAABBABBFFFFGGGGDGFGGGHHGGGEAAGH3FFEEGGGEHHHHGGGDFGGFGGHHHHFEGGGGEGGGGGHFFHEGGGHEHHHHFG/BCBB@DGHFHBBD@FGEFCC?@@FGBGGHDGBDFGGGGDG-CEEC/CEHCCC0:;CCCGEED---A9-DGFDBBFFFFFFFFFE9;FFFFFFFFEFFF=DDFFFFDF?9DBBFFFFFFFFFF//FFF./99;/BBFFFFF//:9BFFFBF.99BFFF/B9.9A
@M05620:37:000000000-D9766:1:1101:23577:12140 1:N:0:23
GAGGCTGCTTTGGAAGAAACTCATAGATTACTGCAACAGTTCCCCCTGGACCTGGAAAAGTTTCTTGCCTGGCTTACAGAAGCTGAAACAACTGCCAGCTTCTAGGAAAGGCTCCTAGAAGACTCCAAGGGAGTAAAAGAGCTGATGAAACAATGGCAAGTAAGTCAGGCATTTCCGCTTTAGCACTCTTGTGGATCCAATTGAACAATTATCAGCATTTGTACTTGTAACTGACAAGCCAGGGACAAAAG
+
AAAABBFBFFFFGGGGGGGGGGHGGGFHHFHHHHHHHGHFHHHHHGGGHGHHHHHGHHHGFGHHHHFHHHHHHHGHHHGHHHHHHHGHHHHHHHHHHCAGG3F@@BGHFHHH3BFHFFHFHFB33B3FG/EF<EFH4GG?EB2B2BGG3FBFCDGFF2FF2>22@2@2CBGHD1@FED/CFD1=GH1FGGHGGFHHHHFFHFFHGHHHHH0DFF<0;CHHCGGHHFHCCHEFHHHFFHE?/FGGG.../CC
@M05620:37:000000000-D9766:1:1101:16906:12157 1:N:0:23
ACCACACCTTCTACAATGAGCTGCGTGTGGCTCCCGAGGAGCACCCCGTGCTGCTGACCGAGGCCCCCCTGAACCCCAAGGCCAACCGCGAGAAGATGCCCAGGTGAGTGGCCCGCTACCTCTTCTGGTGGCCGCCTCCCTCCTTCCTGGCCTCCCGGAGCTGCGCCCTTTCTCACTGGTTCTCTCTTCTGCCGTTTTCCGTAGGACTCTCTTCTCTGACCTGAGTCTCCTTTGGAACTCTGCAGGTTCTA
+
CCCCCDCCFFFFGGGGGGGGGGHHGGGGHGHHHGGGGGGGGHHHHGGGGGGGHHHHHHHGGGGGGGGGGGGHHHHGGGGHGHHHHGGGGGGGGGHHHHHHHHHGHHHHHHGGHHGGGGGHHHHHHHHHHHGHHGGGGGHGHHGHHGGGGGGGGGGGGGGGGGGGGGFFFFFFFFFHFHFFFFFFFFFFFFFFFFFFFFHFFFFFFFFFFFFFHHHFFFFFFFFFFFFFFFFFHHFFFFFFFFFFFFFFFFF
@M05620:37:000000000-D9766:1:1101:8961:12163 1:N:0:23
ACCACACCTTCTACAATGAGCTGCGTGTGGCTCCCGAGGAGCACCCCGTGCTGCTGACCGAGGCCCCCCTGAACCCCAAGGCCAACCGCGAGAAGATGCCCAGGTGAGTGGCCCGCTACCTCTTCTGGTGGCCGCCTCCCTCCTTCCTGGCCTCCCGGCGCTGCGCCCTTTCTCACTGGTTCTCTCTTCTGCCGTTTTCCGTAGGACTCTCTTCTCTGACCTGAGTCTCCTTTGGAACTCTGCAGGTTCTA
+
BBBABABBFFFFGGGGGGFGGGHHGGGGHFHHHGGGGGEGGHHHHGGGDGGGHHGHHHHFFGGGGGGGGGGHHHHGGGGHGHHHGGGGGGCGGGHHHHHHHHEGHHFCHHGGHHCCCCGHHHHHHFHHHFGHHGGGGGHGHHGHHGGGGGGGGGGGGG:9B>FFFFFFFFFFFFFFFFFFFFFFFFFFFFFFFFFFFFFFFFFDFFFFFFFFFFFFFF/FFFF;9BF/FFFFFFFFFFFFFFFFFFFFFF9
@M05620:37:000000000-D9766:1:1101:19950:12167 1:N:0:23
AGTGCCAGCTCTCAATCGCACAGGGGACCCAGGGCCTGGCCCCTCCATCCAGAAAACCTATGACCTCACCCGCTACCTGGAGCACCAACTCCGCAGCTTGGCTGGGACCTATGTGAGTATCCAGCGTAGGAATCTGGGAGTTGGGGAGGAGTGAGGAGTTGGGGAAAGACAGTCCTAACCGTGGAGGGTTCTGGTAAATGATGGGGTGAGGAGGGGCTCTTTGGCTCCCACCAGTCCCCCTGTCTGGTCTA
+
BCBCCFFFDFFFGGGGGGGGGGHHGGGGGGHHGGGGGGHHHHGHGGHHHHHHHHHHHGHHHHHHHHHHHHHGGFGGHGHHHHHHHHHHGHHHGGGGGHHHGHHGGGHHGHHHHHHHHHHHHHHHHGGGGGHHHHHHHHHGGHHHGGGGGGGHHGHHHGHHHHGGGGHHHHHHHHHHHHHHGGGGGGGGEFGGGGGGGGGGGGGGGGFFFFFFFFFFFFFFFFHFFFFFFFFFFFFFFFFDFFFFFHFFFFF
@M05620:37:000000000-D9766:1:1101:16750:12220 1:N:0:23
GAGGCTGCTTTGGAAGAAACTCATAGATTACTGCAACAGTTCCCCCTGGACCTGGAAAAGTTTCTTGCCTGGCTTACAGAAGCTGAAACAACTGCCCGCTTCTAGGAAAGGCTCCTAGAAGACTCCCAAGGAGTCCACAAGCTGATGAAACAATGGAAAGAACGTCAGGAATTTCCGCTTTCGCACTCTTGTGAATCCAATTGAACAATTATCAGAATTTGTCCTTGTAACTGACAAGCCAGGGACCAAAG
+
CCCCCCFCFFFFGGGGGGGGGGGHHHHHHHHHHHHGFHHHHHHHHGGGHHHHHHHHHHHHHHHHHHHHHHHHHHHHHHHGHHHHHHHHHHHHHHBGC1E/>13G4G33F11?31/B3FGH333BFG/B3?/BG233432?F/?22B3DGHFH/>DG22@@2@2//=?CC1F1F111<C.>F1..<<EH00DG<0=<0=D0CHH0GHHHFG00;:C0;:000;0;00;;FC0BF00;9..9C...;..;A./
@M05620:37:000000000-D9766:1:1101:9018:12233 1:N:0:23
AGTGCCAGCTCTCAATCGCACACGTCTGACCTCCAGTCATTTCTGGTCTATCTCCTGCCCTTAGATCGGAAGCGCACACGTCTGCACTCCAGTCACCCCGGAGAATCTCGTATGCCGTCTTCTGCTTGAAAAAAAAAAAAAAGACAAGAAAACAACTCCCTTACTACTGGGATGGCTGTCCGGTAAGATAACAAAAACAACCCCCCGATAACCTCAAATCTGACTCGGTCTCGCCTTTGGCTATAACACCC
+
>>AA>DDFAFBFG4FGGAFGAEGGBF4FG5BF3BCBFGFH5DEGFHBFDAAFGFG5BAFGGGHHDGDFEGGG1A0>>EFEC1BF34B3BFG3BD3F3B>>E//>BB3FG0F?GHF?E/>B/F3BBBB2FGFFAC>/A->---../:/./;///.../:0./0//0;000/../..//..;0.-;-.////9/9/9.......;.----;-://////9//;/////.....//.-../////;///;//..
@M05620:37:000000000-D9766:1:1101:7430:12240 1:N:0:23
ACCACACCTTCTACAATGAGCTGCGTGTGGCTCCCGAGGAGCACCCCGTGCTGCTGACCGAGGCCCCCCTGAACCCCAAGGCCAACCGCGAGAAGATGCCCAGGTGAGTGGCCCGCTACCTCTTCTGGTGGCCGCCTCCCTCCTTCCTGGCCTCCCGGAGCTACGCCCTTTCTCACTGGTTCTCTCTTCTGCCGTTTTCCGTAGGACTCTCTTCTCTGACCTGAGTCTCCTTTGGAACTCTGCAGGTTCTA
+
CCCDDDCBFFFFGGGGGGGGGGHHGGGBFFHHHGGGGGGGGHHHHGGGGGGGHHHHHHHEGGGGGGGGGGGHGHHGGGGHGGHHHGGGGGDGGGHHHHHHHHHGHHHHHHGGHHGGGGGHHHGHHHHHHHGHHGGGGGHGHHGHHGGGGGGGGGGGGG-AFGBFGGFFFFFFFFFHFFFFFFFFFFFHHHHHFFFFFFHFFFFFFFFFFFFFFHHFFFFFFFFFFFFFFFFFFFFFFFFFHHFHFFFFFF;
@M05620:37:000000000-D9766:1:1101:11059:12250 1:N:0:23
GAGGCTGCTTTGGAAGAGCACACGTCTGAACTCCAGTCACTCCGGAGAATCTCGTATGCCGTCTTCTGCTTGCAAAAAAACACTGCCCCCCCTCCTGCTGCTACCCGTCCGGCCCGGCTCCTCGCCGCCTCCCCGGGCTTCCCCGCGCTGCTGCCCCACTGGCCCGTCCGTCCTTCATTTCCGCTTTAGCCCTCTTGTGGATCCAATTGCCCCCTTCTCAGCATTTGTCCTTGTCACTTCCCAGCCCGGGA
+
AAB3ABFBFFFFGBGGGFGCFCFAAFABAFGHBBGB5B3BGHH222AA23B55BAB3BF3EE01B5D5DFF3F35BFG>E11BB3BB?F/////?BFBB3BBFBFF/C?/>B/<><@DGEGH0.--@-C<<GEDG--;-CC/CF---=AB.C00.CE.;AFB?A.9BFBBFFF.:;/;FF9BDDFFF/;9FFFFFFFBFD/BFF//;B//;F9=@.;FF//;/;FFF;/;BFBFFFF://;9/;AE.@---
@M05620:37:000000000-D9766:1:1101:11978:12253 1:N:0:23
GAGGCTGCTTTGGAAGAAACTGACAAGCCAGGGACACAAGATCGGAAGGGCACACGTCTGAACTTCAGTCACTCCGGAGAATCTGGTACACCGGCTTCTGCCTTACAAAATAATATCCGTAAGCAAACCCTCCTATAAGACTTTAACCTTGTAAAAGACCCTACCAAACACCCGTATCTAACTCACCCACGTCTGCTCTACCACCCCTCTCGATCCAATCGAACGACTCCTACCATTTGCACCAACAACTG
+
AAAAAAFAFFFFGGGGGGGGGBG1F1000FAAECEF0FAB0AF/AA/E//B//00ABA0B121112212111210>/EEGHBGH2@1F211BE/>//0BF11B111>B1F11122222/?B?011010/?0?/@F@12>1FD21221??11?<1111?FF/0>0011.<F0..-.-<.00<0==0/.;C?:CG/;G0:<00;00:;9A.CFB0/;90;C9..F.-;---////-//;BB/;B/---9;E/;
@M05620:37:000000000-D9766:1:1101:5568:12274 1:N:0:23
GAGGCTGCTTTGGAAGAAACTCATAGATTACTGCAACAGTTCCCCCTGGACCTGGAAAAGTTTCTTGCCTGGCTTACAGAAGCTGAAACAACTGCCAGCTTCTAGGAAAGGCTCCTAGAAGACTCCAAGGGAGTAAAAGAGCTGATGAAACAATGGCAAGTAAGTCAGGCATTTCCGCTTTAGCACTCTTGTGGATCCAATTGAACAATTCTCAGCATTTGTACTTGTAACTGACAAGCCAGGGACAAAAG
+
AAAABBFBFFFFGFGF4CGGGGFHFFDFF5GFDGH4EGFHHHHHHGGGGEGGHHHHFFFHHGHHHGHBGHHGFHHGHHGGHHGHHGEHGHHHHHHHHF1FGGHHGHHHHC1FFBFHHHGHHHHFHHHHHF>FEGHFHHFGHEHFGGGHHHGFHFGH2GHGHGHHGHFHFHHGGDGHEDCCFGHFDGFHHGGHHGH>GHGHHHHDGHHF<GFBGGHHHGHHHHHHHGFHHFG0FHHHCGEGGGEGGGGGGGB
@M05620:37:000000000-D9766:1:1101:8009:12278 1:N:0:23
ACCACACCTTCTACAATGAGCTGCGTGTGGCTCCCGAGGAGCACCCCGTGCTGCTGACCGAGGCCCCCCTGAACCCCAAGGCCAACCGCGAGAAGATGCCCAGGTGAGTGGCCCGCTACCTCTTCTGGTGGCCGCCTCCCTCCTTCCTGGCCTCCCGGAGCTGCGCCCTTTCTCACTGGTTCTCTCTTCTGCCGTTTTCCGTAGGACTCTCTTCTCTGACCTGAGTCTCCTTTGGAACTCTGCAGGTTCTA
+
BBBBBABBFFFFGGGGFGGFGFHHGEAFHEHHFGGGGGGGGHHHHGGGGGGGHHHGHHHGGGGGGDEGGGGHHFHGGGGHECHHHGF@DGGGCGHHFHHHHHHGHHHHHHGGHHGGGGGHHHGHHHHHHHGHHGGGGGHGHHGHHGGGGGGGGFGGGGBGGGGGG@FB?FFFFFFFFFFFFFFFFFFFFFFFFBFFFFFFFFFFFFFFFFFFFFFFFFFFFFFBFFFFFFFFFFFFFFFFFFFFFFFFFFB
@M05620:37:000000000-D9766:1:1101:19320:12285 1:N:0:23
GAGGCTGCTTTGGAAGAAACTCATAGATTACTGCAACAGTTCCCCCTGGACCTGGAAAAGTTTCTTGCCTGGCTTACAGAAGCTGAAACAACTGCCAGCTTCTAGGAAAGGCTCCTAGAAGACTCAAAGGGAGTACAAGAGCTGATGAAACAATGGCAAGTCAGTCAGGCATTTCCGCTTTAGCACTCTTGTGGATCCAATTGAACAATTCTCAGCATTTGTACTTGTAACTGACAAGCCAGGGACAAAAG
+
AAABCCFCFFFFGGGGGCGGGGGHFHFHHGHFHHHHHHHHHHHHHGGGEHHHHHGGHHHHGGHHHHHHHHHHHHHHHHHGHHHGHHHHHHHHHHHHHCEGHGHH4BGHHHHHHHGHGHHHFHHHB3BGHHGHFGH3B?GGHGHHE2G33DG2?G22F<FFH2@GHHH2GCHHHHHHGGGDFFGHHHHHBGHFGGDHHHHHHHHGHHHHHHHHHHHHHFHHHBCHHGHHHHHHHGHHGHGGGGGGGGGEFFF
@M05620:37:000000000-D9766:1:1101:13164:12288 1:N:0:23
ACCACACCTTCTACAATGAGCTGCGTGTGGCTCCCGAGGAGCACCCCGTGCTGCTGACCGAGGCCCCCCTGAACCCCAAGGCCAACCGCGAGAAGATGAAGTGGCCCGCTACCTCTTCTGGTGGCCGCCTCCCTCCTTCCTGGCCTCCCGGAGCTGCGCCCTTTCTCACTGGTTCTCTCTTCTGCCGTTTTCCGTAGGACTCTCTTCTCTGACCTGAGTCTCCTTTGGAACTCTGCAGGTTCTAGATCGGA
+
CCCDDDCCFFFFGGGGGGGGGGHHGGGEHGHHHGGGGGGGGHHHHGGGGGGGHHGHHHHGGGGGGGGGGGGHHHHGGGGHGHHHHGGGGGCGGGHHGHHHHFDFFHHGGGGFHHHHHHHHF=FDGGGGGGEHGHHGHHHHHHHHHHHGGGGABGGGGGGGGGGGFFF0BFFFFFFFFFFFFFFFFFFADFFFFFFFFFFFFFFFFFFFFFFFFFFF/;FFFFFFFFFFFFFFFFFFFFFFFFFFF0FFEFF
@M05620:37:000000000-D9766:1:1101:25800:12302 1:N:0:23
GAGGCTGCTTTGGACGAAACTCATAGATTACTGCAACAGTTCCCCCTGGACCTGGAAAAGTTTCTTGCCTGGCTTACAGAAGCTGAAACAACTGCCAGCTTCTAGGAAAGGCTCCTAGAAGACTCCAAGGGAGTAAAAGAGCTGATGAAACAATGGCAAGTAAGTCAGGCATTTCCGCTTTAGCACTCTTGTGGATCCAATTGAACAATTCTCAGCATTTGTACTTGTAACTGACAAGCCAGGGACAAAAG
+
AA>AAAC>FDDFFG1AEG0AFGHFBGHGGDGHG1BFGFBDGDGHHGAFGHCGHHHCFFFGFGHHHHHFGHHGHHHEFGGHHHFGHEBHFHBGHHHGH1/BB1FG21BFB00?BB?EBFBFGFF1BBGHB?/<<EGHHHGFF0BFGFFGGD@FG1@1<@1?>FD1@F<FGGC??11FCC.<FFGF11>C<G<<CCD<CGBC0=<0=<<:0:00C;:/C:<CFGGHHFCCCG0<C;FF0;.C9:..9CEGBF/
@M05620:37:000000000-D9766:1:1101:26525:12309 1:N:0:23
GAGGCTGCTTTGGAAGAAACTCATAAATTACTGCCACAGGTCCCCCTGGACCTGGAACTGTTTCTTGCCTGGCTTCCATCAGCTGGAACAACTGCCCCCTTCTAGGAAAGGCTCCTAGAAGACTCCCAGGGAGTCCCCGCGCTGCTGACACCCTGGCCAGTCCGTCAGGCATTTCCGCTTTCGCACTCTTGTGGATCCACTTGAACAATTCTCAGCATTTTTCCTTGTAACTGACAAGCCAGGGACCAAAG
+
AAAAAAFAFFFFGGGGCCGGG1BF33DA3B1DF10BFEC011F00AEF/AB00000111BD212DF11AB1A00B0F121B1FF100@10BBB0B>////B0B22@@FB00?FF/BB1F111FGHHEBBF?CEE<1B/</>CCCFFF1?FF/AEFFHG1GF1GAFG.EGB.GFGFF.<<<CCCCCGGHFHH:GCBFBG;/;FB0;BFFFGGGG0CF0C090;9FGFFFFGGGF0;FBFFF--A-:E---;/
@M05620:37:000000000-D9766:1:1101:3291:12313 1:N:0:23
ACCACACCTTCTACAATGAGCTGCGTGTGGCTCCCGAGGAGCACCCCGTGCTGCTGACCGAGGCCCCCCTGAACCCCAAGGCCAACCGCGAGAAGATGACCCAGGTGCGTGGCCGGCTACCTCTTCTGGTGGCCGCCTCCCTCCTTCCTGGCCTCCCGGCGCTGCGCCCTTTCTCACTGGTTCTCTCTTCTGCAGTTTTCCGTAGCACTCTCTTCTCTGACCTGCGTCTCCTTTGGAACTCTGCAGGTTCT
+
>AA>>>AACFCFABFGFGA5B5FGEBEAEEG2BFFAAEEEEGAFGEAAEBEFFEGHFBGEEGGEFECEEGGHBFGEEEGHEHGEHF/</<<>/A<GHFHHHF//???1>?C?CH->-<.<CGHHHFHH0=GDHHCCDGAGGGGD/;;FGGFGGGGG?.-;9@BBFBB.99F/;BBBFFFFFFFFFFFFFF/;B//;BFFFFFFFF.:/BFFF//B//;FFFFFF.-;-;BF//BFFBFFFFF9FFBF.BFF
@M05620:37:000000000-D9766:1:1101:15667:12327 1:N:0:23
ACCACACCTTCTACAATGAGCTGCGTGTGGCTCCCGAGGAGCACCCCGTGCTGCTGACCGAGGCCCCCCTGAACCCCAAGGCCAACCGCGAGAAGATGACAGGTGAGTGGCCCGCTACCTCTTCTGGTGGCCGCCTCCCTCCTTCCTGGCCTCCCGGCGCTGCGCCCTTTCTCACTGGTTCTCTCTTCTGCCGTTTTCCGTAGGACTCTCTTCTCTGCCCTGCGTCTCCTTTGGAACTCTGCAGGTTCTAG
+
CCCDCCBCFFFFGGFGGGGGGGHHGGGEFGHHHGGGGGFGGHHHHGGGGGGGHHGHHHHGGGGGGGGGGGGGGHHGGGGHGHHHHGGGGGFGGGHHHHHH2GFFG=FGHGGHHGGG-CHHHHHHHHHHHGHHGGGGGHGHHGHHHHGGGGGGGGGGG-AFGFFFFFFFFFFFF0FFFFFFFFFHFFFFFFFFFFFFFFFFFADFBFFFFFFFFFFFF0BFFF.CFFFFFFFHBF0;FFFFFFFFFFFFF0:
@M05620:37:000000000-D9766:1:1101:12705:12331 1:N:0:23
GAGGCTGCTTTGGAAGAAACTCATAGATCACTGCAACAGTTCCCCCTGGACCTGGAAAAGTTTCTTGCCTGGCTTACAGAAGCTGAAACAACTGCCAGCTTCTAGGAAAGGCTCCTAGAAGACTCCAAGGGAGTAAAAGAGCTGATGAAACAATGGCAAGTAAGCCAGGCATTTCCGCTTTAGCACTCTTGTGGATCCAATTGAACAATTCTCAGCATTTGTACTTGTAACTGACAAGCCAGGGACAAAAG
+
CBCCCCFCFFFFGGGGGGGGGGHHHHHHFHHGHHHHFHHHHHHHHGGGHHHHHHHGHHHHGHHHHHHHHHHHHHHHHHHHHHHHHHHHHHHHHGHHHHAGGFGFGH3FCB?GCFFFGHFGGFHHHCHHHF//?<BGFFGGHBDGGFGHBF??GHFFCFGE22>G2@FHHHGFHB1?CGDGGFFF1GFHHFH1><10<<0GFG0=DFHHHHD0CGGFFHCHGF0GFHFGC:0;CC0GG?E./;..CAEGGEF
@M05620:37:000000000-D9766:1:1101:10337:12341 1:N:0:23
ACCACACCTTCTACAATGAGCTGCGTGTGGCTCCCGAGGAGCACCCCGTGCTGCTGACCGAGGCCCCCCTGAACCCCAAGGCCAACCGCGAGAAGATGCCCAGGTGAGTGGCCCGCTACCTCTTCTGGTGGCCGCCTCCCTCCTTCCTGGCCTCCCGGAGCTGCGCCCTTTCTCACTGGTTCTCTCTTCTGCCGTTTTCCGTAGGACTCTCTTCTCTGACCTGAGTCTCCTTTGGAACTCTGCAGGTTCTA
+
CCCCCCCCFFFFGGGGGGGGGGHHGGGGHGHHGGGGGGGGGHHHHGGGGGGGHHHHHHHGGGGGGGGGGGGHHHHGGGGHGHHHGGGGGGDGGGHG22FGFHFGHHHHHB=FGHG-C@CHHHHHHHHHHHDHHGGGGGHGHHGHFGFFFGGGGGGGDF??DFGGGGFFFFFFFFFFFFFFFFFFFFFFFFFFFFFFFFFFFFFFFFFFFFFFFFFFFFBFFFFF/FFFFFFFFFFBFFFFFFFFFFFFBFB
@M05620:37:000000000-D9766:1:1101:27368:12354 1:N:0:23
ACCACACCTTCTACAATGAGCTGCGTGTGGCTCCCGAGGAGCACCCCGTGCTGCTGACCGAGGCCCCCCTGAACCCCAAGGCCAACCGCGAGAAGATGACCGGTGCGTGGCCCGCTCCCTCTTCTGGTGGCCGCCTCCCTCCTTCCTGGCCTCCCGGCGCTGCGCCCTTTCTCCCTGGTTCTCTCTTCTGCCGTTTTCCGTCGGACTCTCTTCTCTGCCCTGCGTCTCCTTTGGCACTCTGCAGGTTCTAG
+
BBAABBBA>FFFGGGBAG5FGFHFG2AA4AF2FCGE2EEGDHHFHGGGAEEFFHFHHHBE0E?EG1EEGGC1FCGGGDDHEEGHHGAEDDCB?FGB?GDD1<</>/<?.@@GGGGC-<<<GHF0DHH;GFFG@CGDAEEFFGGF0FBGGGGGFFGG?9@B-9ABBDBBFF/BFBFF/9/;;BBFFFBBFFFFBADFFFFFB.;B;@@FFFFBFFFFF/FEFFABD99FF/BFFF/;F;FBFF/BFAFB9BB
@M05620:37:000000000-D9766:1:1101:27386:12355 1:N:0:23
ACCACACCTTCTACAATGAGCTGCGTGTGGCTCCCGAGGAGCACCCCGTGCTGCTGACCGAGGCCCCCCTGAACCCCAAGGCCAACCGCGAGAAGATGACCGCGGTGAGGGCCGCTCTATCTTCTCGGGGGGGCCTCTCTCTTTTCTCGGCTCCCCGGGAGCTGCGCCCTCTCTCACGGTCTCTCTTCTGCCGCTTTCCGTGGCGGTCTCTCCTCTCTCCTGTGAGTCCCTTGTGAAACTGTGCGGGTTCG
+
CCCCCCCCFFFFGGGGGGGGGGHHGFGEHGHEGFGGGGGGGHGHHGGGEGGGHHGHHHHGGGGGGGGGGGGHBGHGGGGHGHHHHGGGGGGGGGGHHGHHH//<>?A.F0..>-<-<.00=D00=:..A----;-9;/;/B///////....;.A.--;--9:;F-@.-;.;F/B//..9.;;BFF//;///:--;E//./9---9-9AFF//;BF/9/////;//;B/;/;//;///;F////.---;9-
@M05620:37:000000000-D9766:1:1101:16261:12387 1:N:0:23
ACCACACCTTCTACAATGAGCTGCGTGTGGCTCCCGAGGAGCACCCCGTGCTGCTGACCGAGGCCCCCCTGAACCCCAAGGCCAACCGCGAGAAGATGACAGGTGAGTGGCCCGCTACCTCTTCTGGTGGCCGCCTCCCTCCTTCCTGGCCTCCCGGAGCTGCGCCCTTTCTCACTGGTTCTCTCTTCTGCCGTTTTCCGTAGGACTCTCTTCTCTGACCTGAGTCTCCTTTGGAACTCTGCAGGTTCTAG
+
BBBBBBBBFFFFGGGGGGDGGGHHGGGEHGGHHGFGGGGGGHHHHGGEEEGGHHHHHHHEFGGGGGGGGGGFHHHGGGGHGGHHGFGGGG/<BDFHDGFGHHGGHHH1<AFHHCGGCFHHHHHHHHHGHGHHCGGGGHGHHGHHHHGGGGGFFFEGB-9@FGGGGGFFFFFFFFFFFFBBFFFFFFFFFFFFFFFFEFFFFFFFFFFFFFFFFFFFF/;BFF/F9FFFFFFFFF/BFFFFFFFF?AFFFFB
@M05620:37:000000000-D9766:1:1101:12098:12387 1:N:0:23
ACCACACCTTCTACAATGAGCTGCGTGTGGCTCCCGAGGAGCACCCCGTGCTGCTGACCGAGGCCCCCCTGAACCCCAAGGCCAACCGCGAGAAGATGAAGTGGCCCGCTACCTCTTCTGGTGGCCGCCTCCCTCCTTCCTGGCCTCCCGGAGCTGCGCCCTTTCTCCCTGGTTCTCTCTTCTGCCGTTTTCCGTAGGACTCTCTTCTCTGACCTGAGTCTCCTTTGGAACTCTGCAGGTTCTAGATCGGA
+
BBBABBBBFFFFGGGGFGGDGEHHGEEFHDHHEFGFGGGGGHHHHGGGGGGGHHHHHHHGGGGGGFGGGGGHHFHGGGGHEEHHHGGEGGDCCGHHFHFH<?FGF<<</<@DHBG<GFDF1<<.CCDC<CDEEGHGHCHHH0:::0GE9A9-;A?/:BGGBGGB/9F/BFFEFB//9BFBFFFFFF-DDFEFFFF.9ABBFFFFFFFFFFB/9FF./;;F/;BBBF///9;BFFFEFFF.;BBFF/;9..A
@M05620:37:000000000-D9766:1:1101:26072:12395 1:N:0:23
GAGGCTGCTTTGGAAGAAACTCATAGATTACTGCAACAGTTCCCCCTGGACCTGGAAAAGTTTCTTGCCTGGCTTACAGAAGCTGAAACCACTGCCCGCTTCTATGAAAGGATCCTAGAAGACACCCAGGGAGTCACCGAGATGCTGAAACAATGGCCAGTCAGTCAGGCATTTCCGCTTTAGCAATCTTGTGGATCCAATTGAACAATTCTCAGCATTTGTCCTTGTAACTGACAAGCCAGGGACACAAG
+
BABBCCFAFFFFGGGGGGFGGGHHHHHHHHHHHHGHFHHGHHHHHGGFHHHHHHHHHHHGFHHHHHHHHHHHHHHHHHHHHHHHHHHHH1?B3BFF11>EEE3B4@BF3F1233BBBBFGB3F32//?///?<EFE32/>//?2@@F22<FGH222@@F??11?<FHGGEH11FGGDD<>>11FH00<0=0=0<<GHFDCGGH0CG:C<C0<CCHC00=;:C0CCBFFBB0;;:99;:9EBF.:EE..=EC
@M05620:37:000000000-D9766:1:1101:3617:12413 1:N:0:23
ACCACACCTTCTACAATGAGCTGCGGGTGGCTCCCGAGGAGCACCCCGTGCTGCTGACCGAGGCCCCCCTGGACCCCAGGGGCAACAGCGAGAAGATGTCCAGGTGAGTGGCACGCTACCTCTTCTGGTGGCCGCCTCCCTCCTTCCTGGCCTCCCGGAGCTGCGACCTTTCTCACTGGTTCTCTCTTCTGCCGTTTTCCGTAGGACTCTCTTCTCTGACCTGAGTCTCCTTTGGAACTCTGCAGGTTCTA
+
AA@1AAAAFFFFGGGCBGG1E1B1A00AE?GH1FFE?EGCEHHHHGEGECGEGFG@GF0F/E/EC/>EG@F/B0<EFG/?/<B</F00BBC///0?1<1?F110?FHHHFCC0>.ACGGC1000<DD0D/<GA@@-.:GCHH./0;/0;B..09A9C----C//--;9-;//BFFFF/-;FF/9BF//;FFFF@BFFEFF-/;AAFFFFFEFFF/:FBFF9FBBFFFFFB9B9FF/9/FBFFFFFE-BFFB
@M05620:37:000000000-D9766:1:1101:21663:12452 1:N:0:23
GAGGCTGCTTTGGAAGAAACTCATAGATTACTGCAACAGTTCCCCCTGGACCTGGAAAAGTTTCTTGCCTGGCTTACAGAAGCTGAAACAACTGCCAGCTTCTAGGAAAGGCTCCTAGAAGACTCCAAGGGAGTACCAGAGCTGATGAAACCCTGGCAAGTCAGTCAGGCATTTCCGCTTTAGCACTCTTGTGGATCCAATTGAACAATTCTCAGCATTTGTACTTGTATCTGACAAGCAAGGGACAAAAG
+
AAABBBFBFFFFGGGGGGGGGGEGDFGHHHGHHH4AFFGGHHHHHGGGHFHHHHHHHHEGGHHHHHHHHHHHHHHFHHHFHHHHHHHHHHHHHHHHFHGHGHD@B3GH3?FHH1?G34FGH3BGHHFGH/EE<?334?30?G1FFD1GFFG0/BF/GFG/11>1FHHHB0FGD11@CDGGEFGHHHHF1FGG1<1<GH00=GDFGCDFHD0DHBG/00GHHHFG0;C0;0;CGHHC0CF/;/CDGGGG/CB
@M05620:37:000000000-D9766:1:1101:21648:12471 1:N:0:23
GAGGCTGCTTTGGAAGAAACTCATAGATTACTGCAACAGTTCCCCCTGGACCTGGAAAAGTTTCTTGCCTGGCTTACAGAAGCTGAAACAACTGCCAGCTTCTAGGAAAGGCTCCTAGAAGACTCCAAGGGAGTAAAAGAGCTGATGAAACAATGGCAAGTAAGTCAGGCATTTCCGCTTTAGCACTCTTGTGGATCCAATTGAACAATTCTCAGCATTTGTACTTGTAACTGACAAGCCAGGGACAAAAG
+
B?BBBBFAFFFFGFFGGGGGGGHHHHHHGHHGHFDGFHHHHGHGHGGGEHGGHHFFBD2FBHHHGHGGGHHHHHHFHFGHHHHHHFFHHHGHHHHHH3BFGGHH43BGG1?FGFFHGFB?FGGFGFGHFF?GGE?DFFGEH2FHHGGFHHFFE2BBGFGFGFGF@GGGGGHGHFHGCDEEGGDBGGHHGHGGFDDFGHFHGHG0DCHHFHFGGDGBGCGHHHHHGHHGGHHHFFGH:CFE9;99EEGFGF/
@M05620:37:000000000-D9766:1:1101:22861:12480 1:N:0:23
GCGGCTGCTTTGGAAGAAACTCATAGATTACTGCAACAGTTCCCCCTTGACCTGGAAAAATTTCTTGCCTGGCTTACAGAAGCTGAAACACCTGCCAGCTTCTAGGAAAGGCTCCTAGAAGACTCCAAGGGAGTAAAAGAGCTGATGAAACAATGGCAAGTAAGTCAGGCATTTCCGCTTTAGCACTCTTGTGGATCCAATTGAAAAATTCTCAGCATTTGTACTTGTAACTGACAAGCCAGGGACAAAAG
+
11>AA>AAFFDDGGGC1AAFFGAFFFG3D1BFHH11BEBADGHHHGE0B1FGFFGFGH00BFGH2FGHHHBGHHC1FGGFGGH1GFHFEFHEHFFF1@FFGHHBFHHH0GFHHH?BDHHFHCGHHGHHHGGHGE01B21CGHHHGHFFGGHG/1GHHFEGHFHHHGHHGHHHHHHHEGGGGGHHGHHCHHHGHGGFHHHGFHHEG==CFFFFHHH::GHHHHHHGHH0<CHHHGFGGAEGFFGGGFFG/FF
@M05620:37:000000000-D9766:1:1101:24445:12495 1:N:0:23
GAGGCTGCTTTGGAAGAGCACACGTCTGAACTCCAGTCACTCCCCCTAATCTCGTATGCCGTCTTCTGCTTGAAAAAAAAAAAAACCTCACTCCGAACCCCAATCCCGGCTCCCACCACCCCTTCTGTTTTCCGCCTCCCCCCTACCTTCCCTCCCGAGGCTACGCCCTTCCTCCCCGTTTCTCCCTTCTTCCCACTTCCGCATTACTTTCTCCAAATTCCCATCATGTCTATATCCATTCATAGTTACTT
+
A3ABA>FBFFFFGGGGGGGGGGHGHHHGGHHHHHHGGHGHGFH22222BFHHHHGGFGFHGEGCFGHAGHEGHHHFHGGE>///>/?333/4B2?///////<222?C///<??0?///>.><00111>100D<<<.<.<..;-.;.00//;0/:C..---.0;.9:@-/./99/9.-;./9/;/99/.9;/;./..;/9..9.;9/////;9/////////;///;/////////;;9;;////9//9//
@M05620:37:000000000-D9766:1:1101:7350:12508 1:N:0:23
GAGGCTGCTTTGGAAGAAACTCATAGATTACTGCAACAGTTCCCCCTGGACCTGGAAAAGTTTCTTGCCTGGCTTACAGAAGCTGAAACAACTGCCAGTGTCTAGGAACGGCTTCTCGGTAACGCAAAGGGAGTAAAAGAGCTGATGGAACAAAGACAAGTAAGTAAAGAATGGCCACTTTAGCACGCTTGTGGCTCCCATTGAACAATTCGCAGCATTTGTACTTGTAACAGCCAAGCCAGGGACAACAG
+
AAAABACA4FDFGGGG4GGGGFHFHGHDBDGHHHHBAGHHFHHDHGGGE2BFGGFHFF2BGHHHHHHHHFBEHHHGHFGHHHHHHHHHHHHHFHGG33@BFH4B43B@111>@/0B3////?3>//>/B0//?CF1BDGF?0@FB1110@@0000000??G1@11?F1?1?D11>F1.11111>F1-A.<<GGA..;..:CC000<:C0;0...9:F0CFF0CF00;C00C0:.../..;C.9.9.AF...
@M05620:37:000000000-D9766:1:1101:12966:12515 1:N:0:23
GCGGCTGCTTTGGAAGAAACTCATAGATTACTGCCACAGTTCCCCCTGGACCTGGAACCGTTTCTTGCCTGGCTTACAGAAGCTGAAACAACTGCCAGCTTCTAGGAAAGGCTCCTAGAAGACTCCAAGGGAGTAAACGAGCTGATGAAACAATGGCAAGTAAGTCAGGCATTTCCGCTTTAGCACTCTTGTGGATCCAATTGAACAATTCTCAGCATTTGTACTTGTAACTGACAAGCCAGGGACAAAAG
+
>11>>>1AFFFFGFGF11BGGG1F3DGHHCBGBG01BBBBGHHHHGEF/0BGGF0BG1/ABFHHFHFFHHHGGGG1FGHB1FGCF1B1F0FGHGGH1GGHHHHFHHHHFHHHHHGHBHH1G1GHHHGHHGGHGGF121?/?CGG@FHFGHHG/GHHHGFFH1<FGHGHHHGHHHHHGGGGGDHHHHHHHHHGHGHHHHH0CHFH0CGHHHHHHHHHEHHHHHEFGGGFGGGGGBFGGFGGFGGGGGG?:./
@M05620:37:000000000-D9766:1:1101:5945:12521 1:N:0:23
ACCACACCTTCTACAATGAGCTGCGTGTGGCTCCCGAGGAGCACCCCGTGCTGCTGACCGAGGCCCCCCTGAACCCCAAGGCCAACCGCGAGAAGATGACCGGTGAGTGGCCCGCTCCCTCTTCTGGTGGCCGCCTCCCTCCTTCCTGGCCTCCCGGAGCTGCGCCCTTTCTCCCTGGTTCTCTCTTCTGCCGTTTTCCGTAGGACTCTCTTCTCTGACCTGAGTCTCCTTTGGCACTCTGCAGGTTCTAG
+
DDDDDDDAFFFFGGGGGGGGGGHHGGGBFFHGHFFEDGGGGHHHHGGEEEGGGHHHHHHEGGGGGGGGGGGHFHHGGGGHGHHHHGGGGG<BCGHHHHHH2BF>CFGHHGGHHGGG?<CGHHHHHHHHHGHHGGGGGHGGGGGG:=FFGGGGGGGGG;AGGGBCFFFFFFFFFFFFFFFF:BFFFFFBFFFFFFFFFFFFF.DD;B;FFFFFHFFFF:BFFF;BFFFFFBFFFF0BFBFBFB0BAFF;:B0
@M05620:37:000000000-D9766:1:1101:26490:12522 1:N:0:23
ACCACACCTTCTACAATGAGCTGCGTGTGGCTCCCGAGGAGCACCCCGTGCTGCTGACCGAGGCCCCCCTGAACCCCAAGGCCAACCGCGCGAAGATGACCGGTGCGTGGCCCGCTCCCTCTTCTGGTGGCCGCCTCCCTCCTTCCTGGCCTCCCGGCGCTGCGCCCTTTCTCCCTGGTTCTCTCTTCTGCCGTTTTCCGTAGGACTCTCTTCTCTGCCCTGCGTCTCCTTTGGCACTCTGCCGGTTCTAG
+
AABBBBBBFFFFGGGFGG5EGGHHGGG2AEGHHFGECEECAHHHHGGEAEEFFGFHHHHEGCCFFGGGGEEBGHHGGFDHGHHHCFGGGC<BCCG?GHHHFGG<A->>DGGGHC@CG<;GHHHHHHHHHGHHGGGGGGGGGGGG;CFBBFCGGGGGF@ACDADFFFFCFFFFFFFF/EBB;FFFFFF;BFFFFDFFFFFDF.;A9BBFFFFFFFFFF/;EFF.9ADDFF;;B/F/BF;BBF//@BDDAB//
@M05620:37:000000000-D9766:1:1101:3691:12526 1:N:0:23
ACCACACCTTCTACAATGAGCTGCGTGTGGCTCCCGAGGAGCACCCCGTGCTGCTGACCGAGGCCCCCCTGAACCCCAAGGCCAACCGCGAGAAGATGACAGGTGAGTGTCCCGCTTCCTCTTCTGGTGGCCGCCTCCCTCCTTGCTGGCCTCCCGCAGCTGTGCCCTTTCTCTCTGTTTTCCTCTTCTGCCGTTTTCCGTAGGTCTCTCTTCTTTGACCTGAGTCTCCCTTGTGCCTCTGCTGGTTCTAG
+
CCDDDDCBFFFFGGGGGGEGGGHHGEGAAFHHHFFEDFGGGHHHHGGEEGGGHHHHHHHEGGGGGGGGGGGHGHHGGGGHGHHHHGGGGG<BDGHHHHHD2FF1??C1?1@FGCDF.>FGFGHHDFG=C.<C-<A...</:<G00000<.<:CCCE--9</<<<F:F0/<BGF0FGF0<</0:BFBF0<B0B-<DB.0<.B:.<000:0:B0F00:<0<BF//:B00<F/:<B0<00:<<B:00<BB<:B0
@M05620:37:000000000-D9766:1:1101:27801:12533 1:N:0:23
ACCACACCTTCTACAATGAGCTGCGTGTGGCTCCCGAGGAGCACCCCGTGCTGCTGACCGAGGCCCCCCTGAACCCCAAGGCCAACCGCGAGAAGATGCCCAGGTGAGTGGCCCGCTACCTCTTCTGGTGGCCGCCTCCCTCCTTCCTGGCCTCCCGGAGCTGCGCCCTTTCTCACTGGTTCTCTCTTCTGCCGTTTTCCGTAGGACTCTCTTCTCTGACCTGAGTCTCCTTTGGAACTCTGCAGGTTCTA
+
111>AA>AFFFB3BG13FF1BAGGGEEF00BBFF0EEE/EGCFHHGEE/BEFG1BBEFAEGGGCEEEEGGEFCEG?EGEF/GGHHFG/CBBBCFHFHHHHHFGF?GHH1<FGFCCGGGGHGHHHHGHHGHGHHCGGGGGGGHGCGGGGGGGGGGGGG@@GGFBBAAF@?FFFEFFFFFFFFFFFFFFFFFEFF@AFFFFFFFFBA/FFFFBF/BFFFFFFFFFFFFFFFFFFFFEFFB/9FFFFFFAFFFB
@M05620:37:000000000-D9766:1:1101:3946:12534 1:N:0:23
ACCACACCTTCTACAATGAGCTGCGTGTGGCTCCCGAGGAGCACCCCGTGCTGCTGACCGAGGCCCCCCTGAACCCCAAGGCCAACCGCGAGAAGATGACCGGTGGGTGGCCCGCTCCCTCTTCTGGTGGCCGCCTCCCTCCTTCCTTGCCTCCCGGCGCTTGGCCCTTTCTCCCTGGTTCTCTCTTCTGCCGTTTTCCGTCGGACTCTCTTCTCTGCCCTGGGTCTCCTTTTGCACCCTGCCGGTTCTAG
+
BCCCCCCCFFFFGGGGGGGGGGHHGGGEHGHHHGGGGGGGGHHHHGGGGGGGHHGHHHHGGGGGGGGGGGGGHHHGGGGHGHHHFGGGGG@DCDHHHHEHF/C/>//<<>0>G----.<<C/GC00<;/CCCA-ACACGC/C:F;;B0CFFF0CE9A--99...9;EAFFFFBFBB9EFF0:9;FBF090;B:.;FF0B;;.-;---;B9BFFB99B09A0...;//0;0;F0;0:B/:./..-;@A:000
@M05620:37:000000000-D9766:1:1101:5273:12542 1:N:0:23
GAGGCTGCTTTGGAAGAAACTCATAGATTACTGCAACAGTTCCCCCTGGACCTGGAAAAGTTTCTTGCCTGGCTTACAGAAGCTGAACCAACTGCCAGCTTCTAGGAAAGGCTCCTAGAAGACTCCAAGGGAGTAAAAGAGCTGATGAAACAATGGCAAGTAAGTCAGGCATTTCCGCTTTAGCACTCTTGTGGATCCAATTGAACAATTCTCAGCATTTGTACTTGTAACTGACAAGCCAGGGACAAAAG
+
>1>1>AFAFFFFG1GGCGG1FEGHGHHHHFGHDFFDFEGGHHGHHGGGCGHHHHHFGFEG1DGHHADGHHHGGBFEGHHH1BFGHF11BFGEHGHGGHGHHHHHHHHHHHFHHHGH1@G1F1FHHHHFHGGHGGBGD21/<GHHGHH2F1FH/FHHHHHGHHGHHGHHHHEHHHGHGGGGGBGHHHHHHHHHHGFHHHF0DHFGFHHHHHHHHHHHFHHHHHHGHGHHHHHHH0GHGFGG/FEBEGGE/A9
@M05620:37:000000000-D9766:1:1101:21706:12553 1:N:0:23
GCGGCTGCTTTGGAAGAAACTCATAGATTACTGCAACAGTTCCCCCTGGACCTGGAAAAGTTTCTTGCCTGGCTTACAGAAGCTGAAACAACTGCCAGCTTCTAGGAAAGGCTCCTAGAAGACTCCAAGGGAGTAAAAGAGCTGATGAAACAATGGCAAGTAAGTCAGGCATTTCCGCTTTAGCACTCTTGTGGATCCAATTGAACAATTCTCAGCATTTGTACTTGTAACTGACAAGCCAGGGACAAAAG
+
>3>AAABBFFFFFGGG4FGGGG4GCGHHHBGHHH33FAFGHHHHHGGGHAGGHHHHHE2FGHHHGHHHHHHHHGGCGHHFFGHGHDGHHGHHHHHHFHGHHHFGHHHHFHHHHHGHHHHGH3GHHHHHHGGHGG34B4B?FFHHBGHHHHHF/GHHHHHGHB2FHHHHHHGHHHHHGGGGGEHHHHHHHHHGGGHHHHHFHHHHHHHHHHHHHHHHBHHHHHBHHHHCGHHHHHGGGGGGBGGGGGGGFFF
@M05620:37:000000000-D9766:1:1101:12462:12556 1:N:0:23
GAGGCTGCTTTGGAAGAAACTGATAAATCAGTGACACAAGATCGGAAGAACACACGTCCGCACTTTAGCTACCCTCGAGCATCTGGCACAACGTCCAGCTTCTAGGAAAGGCTCCTAGACGACTCCAAGGGAGTCCACGCGCTGATGCAACCCTGGCAAGTCAGTCAGGCATTTCAGCTTTAGCACTCTTGTGGATCCACTTGAACAATTCTCAGCATTTGTCCTTGTAACTGACAAGCCAGGGACACCAG
+
ABBABAFBFFFFGGGGFGGGGBF5D5565445D5DDGF2A23B22A2B23BB22201B1A00003355555321BB01B1E3FD433B322?/1?1?333BBB4?3BGF00/?BFG3?D3//>EEHGCHGGHFF222@///>CD.F<1<1F0.>FHHC0<G00=GGFFHHEGHHH0;GHHH0;GHHHHHHHFHGFGGGG/CFCF0CF/CFFGGBFGBFFGGF0CCFGFFFGFF0BFFFFFBFFFEE.....
@M05620:37:000000000-D9766:1:1101:7783:12588 1:N:0:23
GATGCTGCTTTGGAAGAAACTCATAGATTACTGCAACAGTTCCCCCTGGACCTGGAAAAGTTTCTTGCCTGGCTTACAGAAGCTGAAACAACTGCCAGCTTCTAGGAAAGGCTCCTAGAAGACTCCAAGGGAGTAAAAGAGCTGATGAAACAATGGCAAGTAAGTCAGGCATTTCCGCTTTAGCACTCTTGTGGATCCAATTGCACAATTCTCAGCATTTGTACTTGTAACTGACAAGCCAGGGACAAAAG
+
AAABBFFFFFFFGGGGAGGGGGFFGDGGHFHGHHH4GHFHHGHGHGGGGHHHHBHHAFCHGHHHHGEFFGEBEGGGHGBFHHFGHFFHGFHHHHHHG3BBFBGHFGHHHEBFGBFGGHHHGFH3FHHHHGEGGGHBFHHGH2GHFGGHHHFFEBFHFHGCGFDHFFDGGHHFF1FDEEA?FFHGDFBGFFFHFGG1>GBCDGF0=G=C<DDDG<DGHCGHHHFHHGFHGF:;CGHG0;CABA.C.:9AFF/
@M05620:37:000000000-D9766:1:1101:9795:12625 1:N:0:23
GAGGCTGCTTTGGAAGAAACTCATAGATTACTGCAACAGTTCCCCCTGGACCTGGAAAAGTTTCTTGCCTGGCTTACAGAAGCTGAACCAACTGCCAGCTTCTAGGAAAGGCTCCTAGAAGACTCCAAGGGAGTAAAAAAGCTGATGAAACAATGGCAAGTAAGTCAGGCATTTCCGCTTTAGCACTCTTGTGGATCCAATTGAACAATTCTCAGCATTTGTACTTGTAACTGACAAGCCAGGGACAAAAG
+
BABCCCFBFFFFGGGGGGGGGGGHGHHHHHHHHHHHGHHHHHHHHGGGHGHHHHHHHHHHHHHHHHHHHHHHHHHHHGHHH3AGFH33BFGGHHHHFHGHHHHFEGHHFH1GHHGBGHHBGHHBFHHFDFEEEEFFHH3</?FGBG3FGFFH/GHBGHHGHHGHHHF1GHHFHFHFEGGGGFHBGHHEGHHHB?D00CGFHHDFHHFHHEH0CHHHHHHH0CGHFFHCGFBFGGGGFFF?CFEGGFEFFE/
@M05620:37:000000000-D9766:1:1101:12550:12629 1:N:0:23
ACCACACCTTCTACAATGAGCTGCGTGTGGCTCCCGAGGAGCACCCCGTGCTGCTGACCGAGGCCCCCCTGAACCCCAAGGCCAACCGCGAGAAGATGCCCAGGTGAGTGGCCCGCTACCTCTTCTGGTGGCCGCCTCCCTCCTTCCTGGCCTCCCGGAGCTGCGCCCTTTCTCACTGGTTCTCTCTTCTGCCGTTTTCCGTAGGACTCTCTTCTCTGACCTGAGTCTCCTTTGGAACTCTGCAGGTTCTA
+
CCCCDDBCFFFFGGGGGGGGGGHHGGGEHGHGHGGGGGGGGHHHHGGGEGGGHHHHHHHGGGGGGGGGGGGHHHHGGGGHGHHHHGGGGGGGGGHHHHHHHHHGHHHHHHGGHHGGGGGHHHHHHHHHHHGHHGGGGGHGHHGHHGGGGGGGGGGGGG@FGGGGAGFFFFFFFFFFFFFFFFFFFFFFFFFFFFFFFFHFFFFFFFFFFFFFFFFFFFFFFFFFFFFFFFFFFFFFFFFFFFFFFFFFFFB
@M05620:37:000000000-D9766:1:1101:9064:12642 1:N:0:23
ACCACACCTTCTACAATGAGCTGCGTGTGGCTCCCGAGGAGCACCCCGTGCTGCTGACCGAGGCCCCCCTGAACCCCAAGGCCAACCGCGAGAAGATGACAGGTGAGTGGCCCGCTACCTCTTCTGGTGGCCGCCTCCCTCCTTCCTGGCCTCCCGGAGCTGCGCCCTTTCTCACTGGTTCTCTCTTCTGCCGTTTTCCGTAGGACTCTCTTCTCTGACCTGAGTCTCCTTTGGAACTCTGCAGGTTCTAG
+
CDDDDDCDFFFFGGGGGGGGGGHHGGGFHGHHHGGGGGGGGHHHHGGGGGGGHHHHHHHGGGGGGGGGGGGHHHHGGGGHGHHHHGGGGGGGGGHHHHGH2C/?FFGGH//FG@FG?@GDHHDGHH0=<AC.-A@<ECGCHDC:0<::BAF:FAF99-CGGFFGGGFFBFBFF0FFF/0<<BFFFFB<FBBB-<AFFFFA<BDDFFFFFFFFFFFFF0<B0::FFFFFFBFF0<0::0BFB:0BF<BBFB0
@M05620:37:000000000-D9766:1:1101:3482:12657 1:N:0:23
AGTGCCAGCTCTCAATCGCACAGTGTATGGTCGATCTCCTGCCCTTAGCTCGGAAGGGCACACGTCTGAACGCCAGTCACACCGGAGAATCCCGCATGCCGTCTTCTGCTTGAAAACAAAAAGAAAAAACAAATAGAAGACGTGCAGCTACTAAAAAATCTACTTAAACAATGGTCACAAAGTAAAACAGGTAATCGCGATCTCCCTCTGAGAGCCAAGTAACCAAATGTAAACATTTGCACAGAGCAAGC
+
>A>>AD5C>CCFFGD5BAFFEGFBBDBFG4DGFGF2F5EE3GHHHGCG3AGA0A1A1AA1ABFAB1BFDGG1E0>EBF@B33BFEE/>BB@33?/>?>33>?EGFFHFGFHHG1FH0F/0@?/<@@<0/??/0?1<1111>...>.=1011100000-./000=000000.00:000;0::/000009./.00000;.---..00;/:/00;//;:/;.://9:/..//;///;//;B///;/.;//;/..
@M05620:37:000000000-D9766:1:1101:16792:12670 1:N:0:23
ACCACACCTTCTACAATGAGCTGCGTGTGGCTCCCGAGGAGCACCCCGTGCTGCTGACCGAGGCCCCCCTGAACCCCAAGGCCAACCGCGAGAAGATGCCCAGGTGAGTGGCCCGCTACCTCTTCTGGTGGCCGCCTCCCTCCTTCCTGGCCTCCCGGAGCTGCGCCCTTTCTCACTGGTTCTCTCTTCTGCCGTTTTCCGTAGGACTCTCTTCTCTGACCTGAGTCTCCTTTGGAACTCTGCAGGTTCTA
+
BBAABBBBFFFFGGGFEGGFGFHHGEEECAGHHGGEGGGGGHHHHGGGAEGGGHFHHHGGGGEGGGGGGGGHHHHGGGGHGHHHHGGGGGGGGGHHHHHHHHHGHHHHHHGGHHGGGGGHHHHHHHHHHHGHHGGGGGHGHHGHHGGGGGGGGGGGGGFGGFGGGGFFFFFFFFFFFFFFFFFFFFFFFFFFFFFFFFFFFFFFFFFFFFFFFFFFFFFFFFFFFFFFFFFFFFFFFFFFFFFFFFFFFFB
@M05620:37:000000000-D9766:1:1101:25170:12673 1:N:0:23
ACCACACCTTCTACAATGAGCTGCGTGTGGCTCCCGAGGAGCACCCCGTGCTGCTGACCGAGGCCCCCCTGAACCCCAAGGCCAACCGCGAGAAGATGACAGGTGAGTGGCCCGCTACCTCTTCTGGTGGCCGCCTCCCTCCTTCCTGGCCTCCCGGAGCTGCGCCCTTTCTCACTGGTTCTCTCTTCTGCCGTTTTCCGTAGGACTCTCTTCTCTGACCTGAGTCTCCTTTGGAACTCTGCAGGTTCTAG
+
CBCBCCCCFFFFGGGGGGAGGGHHGGGFHGHHHGFGGGGGGHHHHGGGGGGGHHHHHHHEGGGGGGGGGGGHHHHGGGGGGHHHHGGGGGFGGGHHGHBG2?/1?1GGH/<?GGGGDCHBHHFFGG0DGFGF-DGGGGGHHGBGFGF0/9FFGGGG?-:B.FFGGDF;9FBFFBF//B/9:FFFFF9BFBB::9;FFF/A/;DA//;FFFFFBFFFF/;BFF/:FFFFF/9:F///BB9/BBFFA.;BFFB
@M05620:37:000000000-D9766:1:1101:11782:12688 1:N:0:23
GAGGCTGCTTTGGAAGAAACTCATAGACTACTGCAACAGTTCCCCCTGGACCTGGAAAAGATTCTTGCCTGGCTTACAGAAGCTGAAACAACTGCCAGCTTCTAGGAAAGGCTCCTAGAAGACTCCAAGGGAGTAAAAGAGCTGATGAAACAATGGTAAGTAAGTCAGGCATTTCCGCTTTAGCACTCTTGTGGATCCAATTGAACAATTCTCAGCATTTGTACTTGTAACTGACAAGCCAGGGACAAAAG
+
BABCCCFCFFFFGGGGGGGGGGHHHHHAGGGHHHHHFHHHHHHHHGGGHFHHHHHHHHHHAGHHHHHHHHHHGHHHHHHHHHHHHHHHHHHHHHHHEGGHGHHGHHHHHHHHHHGHHHHHHHHHHHHHHGGHGGHHHGFGHHHHGHHGHHHHHHHH2GHHHGHHHHHHHHHHHGHHGGGGGHHHHHGFHHHHHGHHHHHHHHHHFHHHHHGHHHHHHHHHHHGHHHHGHHHEHHHHHHGGGGGGGGGFFAB
@M05620:37:000000000-D9766:1:1101:22952:12696 1:N:0:23
GAGGCTGCTTTGGAAGAAACTCATAGATTACTGCAACAGTTCCCCCTGGACCTGGAAAAGTTTCTTGCCTGGCTTACAGAAGCTGAAACAACTGCCAATGCTACAGTATGCTACCTGTAAGGAAAGGCGCGTATAAGACTCCAAGTGAGTAAAAGACCTGATGAAACAACGTTAAGTAATTCACGCATTTGTGCTTCCGCACTATTACGTATCCAACTTAACAATTGTCAGTATCAATACTGGTAACTGAC
+
BABBCBFCFFFFGGGGGGFGGGHHHHHHHHHGHGHHHHHHHHHHHGGEHHHHHHHGHH2BFGHHHHHHHHHHHHHHHHHHHHHHHHHHHH1FHHHHH33B3B4D3B4D@F444DF33DFGH333B00?/>/<//BB3B232B2223DG23>@F2D/2@@F22221??0////00/1=11<>G11.F-.>F00<0=D0/.<---::0:0./;GHH0=/;0000;0;F0;0F000;0009;C00;9CFG90C/
@M05620:37:000000000-D9766:1:1101:19182:12700 1:N:0:23
AGTGCCAGCTCTCAATCGCACACGTCTGAACTCCAGTCACTCCGGAGAATCTCGTATGCCGTCTTCTGCTTGAAAAAAAAAAATGAAAAACCTGCCAATTTTCTCCCACCTCAACTAACTCTCCACACAACCACACAAGTAAACAAAAAAAAGCAAAATACAATTCCAAACAAGCCTAACAAACCAAAAAAAACTCCCTATAGCTCCCCATGAAACAATCGCACACACTTTCCCACTTACTACGCCAACCG
+
>A>AAFFFBFFFFGGGGFFGEGCFCBCFEEGHHHGF53ADFHGEAEEG1BF5BEAEB3DGAEE1FE55BGHG?35FGGE/?/>?G33B30//B000BEF34?B333B2BA00?2<222222@@222@/?<//////?.<1111=1>0<>---.:///:000;:;00;000.:.9..///9;0..9...;.-99.///..////9///A.99///9/;9//...;-...;//////..:9///;.--;-..-
@M05620:37:000000000-D9766:1:1101:21547:12709 1:N:0:23
ACCACACCTTCTACAATGAGCTGCGGGTGGCTCCCGAGGAGCACCCCGTGCTGCTGACCGAGGCCCCCCTGAACCCCAAGGCCAACCGCGAGAAGATGAAGTGGCCCGCTACCTCTTCTGGTGGCCGCCTCCCTCCTTCCTGGCCTACCGGCGCTGCGCCCTTTCTCCCTGGTTCTCTCTTCTGCCGTTTTCCGTAGGACTCTCTTCTCTGACCTGCGTCTCCTTTGTAACTCTGCAGGTTCTAGATCGGA
+
AAA>AAAACFFFGFGF3FFAF1GFG00A00BB1BFAAE/EAGHFGGEE/ABFFHE@DFFE@ECEG/EEGE/0B>GGGE/G</FEHGA<>BC@<C0F1F1DF?1?/0><CCCGHHDDDGFGGDBCHC@@@E.:EFGGGG0FFGE.CF/;F?99A-@@--@F@?FFFF9;/;/ABFFFFFFFFFFFFF@BAFEFFFFFBBBBFFFFF/;FFFFBFF/B-;;@FFFFEFB/9BBFFFFFFF9-;FFBB/BB9BA
@M05620:37:000000000-D9766:1:1101:28531:12721 1:N:0:23
GAGGCTGCTTTGGAAGAAACTCATAGATTACTGCAACAGTTCCCCCTGGACCTGGAAAAGTTTCTTGCCTGGCTTACAGAAGCTGAAACACCTGCCAGCTTCTAAGAAAGGCTCCTAGAAGACTACAAGGGAGTAAAAGAGCTGAAGAAACAATGGCAAGTAAGTCAGGAATTTCCGCTTTAGCACTCTTGTGGATCCAATTGAACAATTCTCAGCATTTGTACTTGTAACTGACAAGCCAGGGACAAAAG
+
BAABBAFBFFFFGGGGFGFGGGHHHGGFGHHHHHFHHHFHHHGHHGEGCFGHHGFBB32FFHHGHHGBBFGGFHHEGGGHHHHHHEDFGG1EGHHGH3?BF@GF44BFG311BB1FGFBGHHFF3FFGF//?EGHHHHHGHF2?G2BG?GGGHDG2@C<F>D2FGGDDF2?GFGHHAE/?F1GFFGFFGGHFHDH>CHDGH=DHF0DCDG0DGHBBG0CGHCGHHBC0;;C0;GHG0:::C:..CEEAFFB
@M05620:37:000000000-D9766:1:1101:10042:12743 1:N:0:23
GAGGCTGCTTTGGAAGAAACTCATAGATTACTGCAACAGTTCCCCCTGGACCTGGAAAAGTTTCTTGCCTGGCTTACAGAAGCTGAAACAACTGCCAATTTCTAGGACGTAATGCTAGAAGCCTCGAAGGCACCAAAAGAGTTGAAGAAATAATGGCAAATAGGCCAGGCAGTCCGGCCTTTGCACTCTTGTGGTCCCAAGTGTACAATTGAAAGCATCTGAGCATTTAACCGAGCAACCAGCAAGAAAGG
+
A1AAA1BA1FDFEGGGGF1A1AFDFHHDDGFHHGHH1CGFEHHAGFEGCFGFFGFG1F0FGHFHDHEFGEDGGGHHHEGFHHHHCGHHHFEHF0ECF1@1B22221@@/?/0/212@B1111BB0/?GG/<00/B<//BFB>21B2BD0B11B@G10@10111@1<FG/CG/FG1/<>->C11>1<B/=0<00./00.0/.<000;CCGB:0000//<0;000;0=0;0000----9/=..../////:/9
@M05620:37:000000000-D9766:1:1101:3614:12754 1:N:0:23
ACCACACCTTCTACAATGAGCTGCGTGTGGCTCCCGAGGAGCACCCCGTGCTGCTGACCGAGGCCCCCCTGAACCCCAAGGCCAACCGCGAGAAGATGACAGGTGAGTGGCCCGCTACCTCTTCTGGTGGCCGCCTCCCTCCTTCCTGGCCTCCCGGAGCTGCGCCCTTTCTCACTGGTTCTCTCTTCTGCCGTTTTCCGTAGGACTCTCTTCTCTGACCTGAGTCTCCTTTGGAACTCTGCAGGTTCTAG
+
BBBBBBBBFFFFGGGGFGEAGFHHGFGEGAGHFGGEEGGGGHHHHGGGEEGGHHHHHHHGEGGGGFGGGGGHHHHGGGGHGHHHEFGCGGCDGDGHHHHHBGGGHHHHHGGHGGGGCDGHHHHHHHHHHGHHGGGGGHGHHGHH;CFGGGGFGGGGBBGGFGGGGGBBFFFFF/FFFFFFFFFFFFFFFFFFBFFFFFFFFFDFFB;BFFFFFFFFF/FFFFFFFFFFFFFFFF/FFBFFFBBFFFFFFFF
@M05620:37:000000000-D9766:1:1101:8666:12754 1:N:0:23
GAGGCTGCTTTGGCAGAAACTCATAGATTACTGCAACAGTTCCCCCTGGACCTGGAAAAGTTTCTTGCCTGGCTTACAGAAGCTGACACAACTGCCAGCTTCTAGGAAAGGCTCCTAGAAGACTCCACGGGAGTAAAAGAGCTGATGAAACAATGGCAAGTAAGTCAGGCATTTCCGCTTTAGCACTCTTGTGGATCCACTTGAACAATTCTCAGCATTTGTACTTGTAACTGACAAGCCAGGGACAAAAG
+
3>>3>AFAFFFFGBGEAFCGFGHGHC5DFBFHDGHBGFHHHHGHHGGGHGGHHHHBBGFGBDGHFDDGHGH1BBFGHHFFAFGHHH2FFGE?BFFFBHGGHHHHHGHHHHHHHHGHFFHGGGHHHHG2EEG/EECGFGF/GFHGHHFDH>GFCGGFGHHGHDHHHHHFHH/FHHHHDGGGGHFHHHHHHHHGCGHHHHG/=GDHHHHFHHGHHHHHHHHHHHHHHHHHHCGGG0FGGGFGFFEEGGGGFF/
@M05620:37:000000000-D9766:1:1101:15049:12767 1:N:0:23
ACCACACCTTCTACAATGAGCTGCGTGTGGCTCCCGAGGAGCACCCCGTGCTGCTGACCGAGGCCCCCCTGAACCCCAAGGCCAACCGCGAGAAGATGAAGTGGCCCGCTACCTCTTCTGGTGGCCGCCTCCCTCCTTCCTGGCCTCCCGGAGCTGCGCCCTTTCTCACTGGTTCTCTCTTCTGCCGTTTTCCGTAGGACTCTCTTCTCTGACCTGAGTCTCCTTTGGAACTCTGCAGGTTCTAGATCGGA
+
BBCCCBCCFFFFGGGGGGFGGGHHFEFEGFHHGGGEEEGGGHHHHGGGEGGGHHHHFHHGGGGGGGGFGGGHHHHGGGGHEGHGHGGGGG/BDGHHFHHFHHHHGHHGGGGGHHHHHHHHFFHGHHGGGGGHGHHGHHHHHHHHHHHGGGGGGGGGGGGGDGGGFFFFFFFFFFFFFFFFFFFFFFFADFFFFFFFF?FFFFFFFFFFFFFFFFFFFFFFFFFFFFFFFFFFFFFFFFFFFFFFFFFFFFD
@M05620:37:000000000-D9766:1:1101:4231:12780 1:N:0:23
ACCACACCTTCTACAATGAGCTGCGTGTGGCTCCCGAGGAGCACCCCGTGCTGCTGACCGAGGCCCCCCTGAACCCCAAGGCCAACCGCGAGAAGATGAAGTGGCCCGCTACCTCTTCTGGTGGCCGCCTCCCTCCTTCCTGGCCTCCCGGAGCTGCGCCCTTTCTCCCTGGTTCTCTCTTCTGCCGTTTTCCGTAGGACTCTCTTCTCTGACCTGAGTCTCCTTTGGAACTCTGCAGGTTCTAGATCGGA
+
BCC@BCCCFFFFGGGGGGGGGGHHGGGGHGHHHGGGGGGGGHHHHGGGGGGGHHHHHHHGGGGGGGGGGGGHHHHGGGGHGHHHGGGGGGGGGGHFHHHHHGHHGHHGGGGGHHHHHHHGBGHGHHGGGGEHGHHGHHHHHHHHGHHGGGG?FGGGGGGGGGGGFFF0FFFFFFFFFHFFFFFFFFFFDFFFFFFFFF0BFFFFFFFFFFFFFFFFFFFFFFFBFFFFFFFFFFFFFFFABFFFFBFFEFA
@M05620:37:000000000-D9766:1:1101:23914:12786 1:N:0:23
ACCACACCTTCTACAATGAGCCGCGAACGCCTCACGAGCTGCACCGCGTGCTGCTGAGCGAGGCCTCCCTGAACGCCAACGCCAACCGCGAGAAGATGAATTGGTCCGCTACCTCTTCTGGTGGCCGCCTCCCTCCTTCCTGGCCTCCCGGCGCTGCGCCCTTTCTCCCTGGTTCTCTCTTCTGCCGTTTTCCGTAGGACTCTCTTCTCTGACCTGCGTCTCCTTTGGAACTCTGCAGGTTCTAGATCGGA
+
BBBBBBBBFFFFGGGGFGFEG4A?E222A222AFAG1E0133B3F0000>BF5F33B13>/>/>F3BGFCFHHH0/>/>/?>E/B/?<///><CGB1F1?11?11<<>-.>-01<DDGHF0=CDHHGGGGAHGHHGHHGGGFGGGGGGGGGGGDFFFFFFFFFFFFF/BFFFFFFFFFFFFFFFEFFDFFFFFFFFFF/BFFFFF/FFFFFFFFFF.=DFFFFFFFFB/9BFFFFFFFFFBFFFF/;BADA
@M05620:37:000000000-D9766:1:1101:4590:12790 1:N:0:23
ACCACACCTTCTACAATGAGCTGCGTGTGGCTCCCGAGGAGCACCCCGTGCTGCTGACCGAGGCCCCCCTGAACCCCAAGGCCAACCGCGAGAAGATGCCCAGGTGAGTGGCCCGCTACCTCTTCTGGTGGCCGCCTCCCTCCTTCCTGGCCTCCCGGAGCTGCGCCCTTTCTCACTGGTTCTCTCTTCTGCCGTTTTCCGTAGGACTCTCTTCTCTGACCTGAGTCTCCTTTGGAACTCTGCAGGTTCTA
+
CCCDDDDCFFFFGGGGGGGGGGHHGGGEGGHHHGGFGGGGGHHHHGGGGGGGHHHHGHHGGGGGGGGGGGGHGHHGGGGHGHHHHGGGGGCFGGHHHHHHHHHGHHHHHHGGHHGGGGGHHHHHHHHHFHGHHGGGGGHGHHGHHGGGGGGGGGGGGG-BFGGGGGFFFFFFFFFFFHFFFHFHHFFHFFHHFFFFFFHFFFFFFFFFFFFFHHHFFFFFFHFFFFFFFFFFHHFFFFFFFHFHFFFFFFB
@M05620:37:000000000-D9766:1:1101:13856:12807 1:N:0:23
GAGGCTGCTTTGGAAGAAACTCATAGATTACTGCAACAGTTCCCCCTGGACCTGGAAAAGTTTCTTGCCTGGCTTACAGAAGCTGAAACAACTGCCAGCTTCTAGGAAAGGCTCCTAGAAGACTCCAAGGGAGTAAAAGAGCTGATGAAACAATGGCAAGTAAGTCAGGCATTTCCGCTTTAGCACTCTTGTGGATCCAATTGAACAATTCTCAGCATTTGTACTTGTAACTGACAAGCCAGGGACAAAAG
+
AAB@B@FBFFFFGCGFGGGGGGGHHHFHGHHHFHFGGGHEHHGHHGGGHFHHHHHFHBCF3FHHHHHHHHHEGFGHHHHHGHHGGHGGHHHHHHGHFHGHHHHHHHHHHHHHHHGHBGHFGHHHHHGGHGGHEEHFEGECHHHHHHHFHGHHAHGGHFHGHFHHGHFHHHAGGHHHGGGGGHEFGHHHHHHGHGBGHHHEDHGHHHHFHHGHHFFHHHHHHHHHHHHGH:CFHHHHHHGGFGGGGGEGGF9
@M05620:37:000000000-D9766:1:1101:4703:12813 1:N:0:23
ACCACACCTTCTACAATGAGCTGCGTGTGGCTCCCGAGGAGCACCCCGTGCTGCTGACCGAGGCCCCCCTGAACCCCAAGGCCAACCGCGAGAAGATGCAGTGGCCCGCGACCTCTTCTGGTGGCCGCCTCCCTCCTTCCTGGCCTCCCGGAGCTGCGCCCTTTCTCCCTGGTTCTCGCTTCTGCCGTTTTCCGTATGACTCTCTTCTCTGACCTGAGTCTCCTGTGGAACTCTGCAGGTTCTAGATCGGA
+
CCCCCCABFFFFGGGGGGGGGGHHGGGGHGHHHGGGEGGC?GHHHGGGEGGGGHHHHHHGGGGGGGGGGGGHHHHGGGGHGHHFEGGGGGGGCDH2G222222?/=G//--><.C0<=000</.<<:--C.;E/CEB0FFGB/..0;.:D-99A.09:@.;-;9:0;09;0.;0;09..;ADFB00BD?B.BFFF../::09;F:FFFFF00090:/;;B099B0;0/000B0;F0BBAA;B00F0F09.;
@M05620:37:000000000-D9766:1:1101:22937:12817 1:N:0:23
GAGGCTGCTTTGGAAGAAACTCATAGATTACTGCAACAGTTCCCCCTGGACCTGGAAAAGTTTCTTGCCTGGCTTACAGAAGCTGAAACACCTGCCAGCTTCTAGGAAAGGCTCCTAGAAGACTCCAAGGGAGTAAAAGAGCTGATGAAACAATGGCAAGTAAGTCAGGCATTTCCGCTTTAGCACTCTTGTGGATCCAATTGAAAAATTCTCAGCATTTGTACTTGTAACTGACAAGCCAGGGACAAAAG
+
A3AABBC3CFFFGFGGFG4FGGFFFHHHHHHFHDFGHGGHHHHHHGG2FGGHHHHFHHHGHHHHHHHHHHHHHHHHHHHHHGHHHGHHHHFEHHH?BFFFFGGDG@GFFHAGHHAGHHHHHEFHHFHGHGFHEEGFGHHGHGHFHHHEHHHHHHHFHHFFGHHHHHGHHHGHHFHHEGGGGHHHHGHHHFDFGAFGGHFGGG<DG0=GHHGHHHHHHHHGHCHHHHG;CGBCGFHHF;AAFGGBGGGGGGF
@M05620:37:000000000-D9766:1:1101:9853:12831 1:N:0:23
ACCACACCTTCTACAATGAGCTGCGTGTGGCTCCCGAGGAGCACCCCGTGCTGCTGACCGAGGCCCCCCTGAACCCCAAGGCCAACCGCGAGAAGATGCCCAGGTGAGTGGCCCGCTACCTCTTCTGGTGGCCGCCTCCCTCCTTCCTGGCCTCCCGGAGCTGCGCCCTTTCTCACTGGTTCTCTCTTCTGCCGTTTTCCGTAGGACTCTCTTCTCTGACCTGAGTCTCCTTTGGAACTCTGCAGGTTCTA
+
CCCCCCCCFFFFGGGGGGGGGGHHGGGGHGHGHGGGGGGGGHHHHGGGFGGGHGHGHHHGGGGGGGGGGGGGHHHGGGGHGHHHHGGGGGGGGGHHHHHHHHHGHHHHHHGGHHGGGGGHHHHHHHHHHHGHHGGGGGHGHHGHHGGGGGGGGGGGGF@DGGGGGGFFFFFFFFFFFFFFFFFFFFFFFFFFFFFFFFFFFFFFFFFFFFFFFFFFFFFFFFFFFFFFFFFFFFFFFFFBFFFFFFFFFFB
@M05620:37:000000000-D9766:1:1101:7071:12835 1:N:0:23
ACCACACCTTCTACAATGAGCTGCGTGTGGCTCCCGAGGAGCACCCCGTGCTGCTGACCGAGGCCCCCCTGAACCCCAAGGCCAACCGCGAGAAGATGACAGGTGAGTGGCCCGCTCCCTCTTCTGGTGGCCGCCTCCCTCCTTCCTGGCCTCCCGGAGCTGCGCCCTTTCTCACTGGTTCTCTCTTCTGCCGTTTTCCGTAGGACTCTCTTCTCTGACCTGAGTCTCCTTTGGCACTCTGCAGGTTCTAG
+
CCCCDDDDFFFFGGGGGGGGGGHHGEGEGGHHHGGGGGGGGHHHHGGGGGGGHHHHHHHGGGGGGGGGGGGHHHHGGGGHGHHHHGGGGGCGGGHHHHHHEHGDHFHHHGGHHGGG-CGHHHHHHHGHGGHHGGGGGHGHHGHHHGGFGGGGGGGGG-DGGGGGGFFFFFFFF1FFFFFFFFFFFFFFFFFFFFFFFFFBFFDFBFFFFFFFFFFFF1FFFFBFFFFFFFFHFF0<FFFFFFFFFAFFFFF
@M05620:37:000000000-D9766:1:1101:12833:12859 1:N:0:23
GAGGCTGCTTTGGAAGAAACTCATAGATTACTGCAACAGTTCCCCCTGGACCTGGAAAAGTTTCTTGCCTGGCTTACAGAAGCTGAAACAACTGCCAGCTTCTTGGAAAGTCTCCTAGAAGACTCCAAGGTAGTAAAAGAGCTGATGAAACAATGGCAAGTAAGGCAGGCATTTCCGCTTTAGCACTCTTTTGGATCCAATTGCACAATTCTCAGCATTTGTACTTTTAACTGACAAGCCAGTTACAAATG
+
AABACCFCFFFFGGGGGGGGGGHHGHHHHHHHHHHHFHHHHHHHHGGGHGHHHHHHHHHHGHHHHHHHHHHHHHHHHHHGHHHHHHHHHHHHHHHHGB1FFH3433B3314444B3@4333F33BBG3G/?43DG4GHHG2233B3FB3G22F2222B2/D3F22=F//?GHD1F1//?/?11?G1<F1G1>1-11101<0000<<</0D0<<00<D:GHH0CH000<;0;:CCC00...;.0000;CF0;
@M05620:37:000000000-D9766:1:1101:24932:12867 1:N:0:23
GAGGCTGCTTTGGAAGAAACTCATAGATTACTGCAACAGTTCACCCTGGACCTGGAAAAGTTTCTTGCCTGGCTTACAGAAGCTGAAACAACTGCCAATGTGCTACCCATAACGAAAGGTCCCTAGAAGACCCCAAGCGAGTAAAAGAGCTGACCAAACAACATCAAGTAAGTAAGGCACTGTCGAGCCATTACCCTTGTGGATCCAATTGAACAATTGTCACCACTTGTACTTTTTGCTGATTATCCAGG
+
AAAA>>BAFDBDEEFA4BEAGFDFAGAFAAFHAGB4GCEAADBFHHFFH2BBBBG2B3CG3DEGGHFBFGGA1BFCFFFFE3BAB3E3BB?1@B@FBEBFGBGFFG2?@33331???1B33303?BB?BB?0?<???/?E/<BDHFGE0B11@001/?/<///01<<11?F1@1?D?C00<01<..-.</000=0<<<<<<.<0;C0000CF:0<C0;0;0:0<=.=C0C9B000;090;0;0009;;B09
@M05620:37:000000000-D9766:1:1101:9778:12886 1:N:0:23
GAGGCTGCTTTGGAAGAAACTCATAGATTACTGCAACAGTTCCCCCTGGACCTGGAAAAGTTTCTTGCCTGGCTTACAGAAGCTGAAACAACTGCCAGCTTCTAGGAAAGGCTCCTAGAAGACTCCAAGGGAGTAAAAGAGCTGATGAAACAATGGCAAGTAAGTCAGGCATTTCCGCTTTAGCACTCTTGTGGATCCAATTGAACAATTCTCAGCATTTGTACTTGTAACTGACAAGCCAGGGACAAAAG
+
AAABCCFCFFFFGFGGGGGGGGGHHHHHHHHFHHHGFFHHHHGHHGGGHFHHHHHHHHHHHHHHHHHGHHHHHHHHHHGFGGGGHHHGHHHHHHHHFFFGGFHHHHHHFGHHHHGHHHHHHHHHHHHHHGGHGGHHHHHGHHHHGHHHHHHHHHHHHHHGHHHHGHHHHHHHHHHHGGGFGHHHHHFHH1GFHGHFGGFGHHGHHHHHHHFHHHHGHHHHHHHHHHGGGFHFFHHHFHGGGGGBEGG?CA9
@M05620:37:000000000-D9766:1:1101:4704:12902 1:N:0:23
ACCACACCTTCTACAATGAGCTGCGTGTGGCTCCCGAGGAGCCCCCCGTGCTGCTGACCGAGGCCCCCCTGACCCCCAAGGCCAACCGCGAGAAGATGCCCAGGTGAGTGGCCCGCTACCTCTTCTGGTTGCCGCCTCCCTCCTTCCTGGCCTCCCGGCGCTGCGCCCTTTCTCACTGGTTCTCTCTTCTGCCGTTTTCCGTAGGACTCTCTTCTCTGACCTGAGTCTCCTTTGGAACTCTGCAGGTTCTA
+
>A>AA1>>FFFFFGGBFGG1B1B1EGEE00BFAAFE0AEA/F/BEGEFAEEF1E@FGHHE>>/EFEEEGGGF0B>EEG?F//F</FC@C>BB//C1<?D<FC//FG10<<<.FG---<-C0000=0C:;0.:C---:..9BFB909B00CF.0CEG.;----;;---9-/9B9BBFB/-;/B/BF/B;/9/9/9AB/9//-;9-;B/9//;//:9///////:/-;/;BFFF///:/;FF9////:;///;
@M05620:37:000000000-D9766:1:1101:9190:12903 1:N:0:23
GAGGCTGCTTTGGAAGAAACTCATAGATTACTGCAACAGTTCCCCCTGGACCTGGAAAAGTTTCTTGCCTGGCTTACAGAAGCTGAAACAACTGCCAGTTTCTAGGAAAGGCTCCTAGAAGACTCCAAGGCACTAAAAGAGCTGATGAAATAATGGCAAGTAAGTCAGGCACTTCCGCTTTAGTACTCTTGTGTAGCCAATTGAACAATTCTCAGCATTTGTACTTGTAACGGACAAGCCAGGCCCAAAAG
+
BABBCCFCFFFFGGGGGGGGGGGHHGHGHDGFHHHFHHHHHHHHHGGGHFHHHHHHHHHHHHHHHHHHHHHHHHHHHHGHGHHHHHGHHHFHHHHHB33BB4BB@B3FGAAEEG13BG3FFG33B3FG3//B0233B3FGE2?FG2333B33B333?F2F2FGB22@2F2G0@@F1//?/?11111=>>11>1011=11>F10=G00/00=0=0=C0000<000<:0:;00.-;C-.=.CFFG..;9..:/
@M05620:37:000000000-D9766:1:1101:10515:12917 1:N:0:23
ACCACACCTTCTACAATGAGCTGCGTGTGGCTCCCGAGGAGCACCCCGTGCTGCTGACCGAGGCCCCCCTGAACCCCAAGGCCAACCGCGAGAAGATGAAGTGGCCCGCTACCTCTTCTGGTGGCCGCCTCCCTCCTTCCTGGCCTCCCGGAGCTGCGCCCTTTCTCACTGGTTCTCTCTTCTGCCGTTTTCCGTAGGACTCTCTTCTCTGACCTGAGTCTCCTTTGGAACTCTGCAGGTTCTAGATCGGA
+
CCCCCCCCFFFFGGGGGGGGGGHHGFGFHGHGHGGGGGGGGHHHHGGGEEGGHHHHHHHGGGGGGGGGGGGHHHHGGGGHGHHHHGGGGGDGGGHHHHHGF?GHFHGCGC@DHHHHHFHHEGGDFHGG-<CEFGHGHHHHHBGHHHHGGGG??DGGGGGGGGGGFFF/BFF.;BFFFFFFFFFFFFFFFFFFFFFADFFFFFFFFFFFFFF9FFFF9BFFFFFFFFFBB/FFFFFFFFFFFFFFFFFFEDA
@M05620:37:000000000-D9766:1:1101:26147:12919 1:N:0:23
GAGGCTGCTTTGGAAGAAACTCATAGATTACTGCAACAGTTCCCCCTGGACCTGGAAAAGTTTCTTGCCTGGCTTACAGAAGCTGAAACAACTGCCACCTTCTCGGAAAGGATCCTAGACGACTCCAAGGGAGTAAAAGAGATGATGAAACAATGGCAAGTAAGTCAGGCATTTCCGCTTTAGCACTCTTGTGGATCCAATTGAACAATTATCAGCATTTGTACTTGTATCTGACAAGCAAGGGACAAAAG
+
B?ABBAFBFFFFGFFFGGGGGGHGH5DFGH4DG5BBFH2BDAGF2BAF22B2BFHFEFEFF5DBAGFDBE3FGEGGHHGGHHHHG3BGHGHHHHHHH3BB3@3311??E11B3?B?44B3///?EF3F3//?ED2?333?22BFB?3FHHFHA2@22@@/?F1?DDGFHHHBHGDGGGCDF1FFHBGH0<<DCD00CCG0D0<0=0;CGHCGFH0<00CG0;<:0;0;;00;CFF00.99F/.;9.CF;9/
@M05620:37:000000000-D9766:1:1101:9183:12921 1:N:0:23
GAGGCTGCTTTGGAAGAAACTCATAGATTACTGCAACAGTTCCCCCTGGACCTGGAAAAGTTTCTTGCCTGGCTTACAGAAGCTGAAACAACTGCCAGCTGCTAGGAACGGCTCCTAGAAGACTCCAAGGAAGTAAAAAGGCTGATAAAACACTGGCAAGTAAGTGACACATTTCCGATTTATTACTGTTGTGGAACCAATTGAACAATTCTCAGCATTTGTACTTGTAATTGACAAGCCAGTGACAAAAC
+
AABBBBFBFFFFGGGGFGGGGGHHHHHHHHHHHHHHFHHHHHHHHGGGHGHHHHHHHGHHHHHHHHHHHHHHHHHGHHHHHHHHHHHHHHHHHHHHG3F33@34B13B111/>>/33?B?G?GHHH3FH/03034B4B3/?/2B023BG32/0@F2/2@/2>F2?1111?0?1111//<<.F111>11<>1>.<00<...<0000<0/000C000:000=000<0:0000000;C00;..;.0;;FGGB..
@M05620:37:000000000-D9766:1:1101:15124:12924 1:N:0:23
GAGGCTGCTTTGGAAGAAACTCATAGATTACTGCAACAGTTCCCCCTGGACCTGGAAAAGTTTCTTGCCTGGCTTACAGAAGCTGAAACAACTGCCAGCTTCTAGGAAAGGCTCCTAGAAGACTCCAAGGGAGTAAAAGAGCTGATGAAACAATGGCAAGTAAGTCAGGCATTTCCGCTTTAGCACTCTTGTGGATCCAATTGAACAATTCTCAGCATTTGTACTTGTAACTGACAAGCCAGGGACAAAAG
+
A1AAA1>A1F@F1BGFGCGBAEDGFHFDAGHHHHHH1CHADGHGHGCGEGHHGFFF1FCGFHGH2GAFGGFHGGFFHFHFGHHH@GFGHCHHH>FGHHFHGHHGGDFHHHFH1GG1FGDFFGCGH1G1FEE/?EFEGEBFHHHFGHHHHHHHC111FGGFFGFFHHGDG0ACDGHHGGGGGHFHGHFFGHH1<CDFFFHHHHGDGFHHHHHHHHEHGGHGHHHHHHHHHC:CGGHHGHEGGGFGGGGGGGF
@M05620:37:000000000-D9766:1:1101:17952:12927 1:N:0:23
[truncated: 1,346,420 more chars]
