# Supplementary material for: Fast but not furious: a streamlined selection method for genome-edited cells
Source: Life Sci Alliance. 2021 Apr 26;4(6):e202101051. doi: 10.26508/lsa.202101051 (PMC8127327; doi:10.26508/lsa.202101051)
Supplement: Supplementary file 1 [file LSA-2021-01051_Supplemental_Data_1.zip › SANGER and Deep Sequencing/ACTB/24_S24_L001_R1_001.fastq]

@M05620:37:000000000-D9766:1:1101:20320:2109 1:N:0:24
ACCACACCTTCTACAATGAGCTGCGTGTGGCTCCCGAGGAGCACCCCGTGCTGCTGACCGAGGCCCCCCTGAACCCCAAGGCCAACCGCGAGAAGATGCCCCGGGTGAGTGGCCCGCTCCTTCTTCTGTTGGCCGCCTCCCTCCTTCCTGGCCTCCCGGACCTCCGCCCTTTCCCACTGGTTCTTTCTTCTCCCTTTTTCCGTAGGACTCTCTTCTCTGACCTGAGTCTCCTTTGGACTTCTGCAGTTTCT
+
B?ABBBBAFFFFGGGGGGE5G5G4EEAE4EGHHGGG?EG?E2GHHGGGAEGGFHHHHGGE0E0EGGGGGGGGHFHGGGGGFHHHHGGGGGGGGGHGGH1FG//>//-.01<.>GC----</00<<00;00;.;0-;-9CE./;.C9F/0;/;.0;E.9-;--./..;D-;F/B///.9B.B//////;9///;/.;FF9F/.9.:.///99/;//////9;//./.;9/;/BFBF/;///9///;//B//9
@M05620:37:000000000-D9766:1:1101:11115:2234 1:N:0:24
AGTACCAGCTCTCCATCGCACAGGGTGCCCATCGCGTGGCCCCTCCCTCCAGAAAACCTATGACCCCACCCGCAACCAGGGGCACCCGCTCCGCAGCTTGGCTGGGACCTATGTGAGTATCCAGCGTAGGAATCTGGGAGTTGGGGAGGGGTGAGGAGTTGGGGAAAGACAGTCCTAACCGTGGAGGGTTCTGGTAAATGATGGGGTGAGGAGGGGCTCTTTGGCTCCCACCAGTCCCCCTGTCTGGTCTA
+
>1>1>BDC1CFFGEF11AE1E0F0F000B010A0BAAEGGFHE/EE/0B/0B1B10BB011B2FG0EEE//>>/>>G//?//>EAF?/>/<</?///<<0/F1FGGA0/F?1FF21<FGDGGBDB?E.CC111FGFGB0<<CGG?@.<@-;::.;:0;9/C/-A...;/9/;FBGGGBB.AFE?-A-@AAA/BB////B9B9FBFF-@-F-B?--9@@A/B/FF//99AFFBAF/99FEB-E9FFFFFFF/
@M05620:37:000000000-D9766:1:1101:16917:2246 1:N:0:24
GAGGCTGCTTTGGACGAAACTCATAGAGTACTGCAACTGCTTCCCAGAGCCGGTGAAACGTTTTATAGTTGGCTGGGAGAAGCGGCTACACCTTGCTTCCCGTTCCGACCGAATACTATCCAGCACAACGGGAGTCAACGCACAACTGAACCACAAGACAGTACGTCAGGCCATGCCGCAATCGCACTCATATGGATCCAATTGCACCATTCTCCGCCTTTGTACAAGTAACTGACAATCCGGGGCAGCAA
+
>1>11>B>B@B1F11A1E0AFFGHHDD1D2DDDB1A1001DBA10BB/A00//AA/B1A/0BB/212AA21B11///0B/B0B/>>//0BBB01BBB1>10/?0B0??>///<</B>2>@@21@0@00/<<A/>??1<1>-->-0>/<<<<<<<...<<</0;0:/;::/::./:;;;?--99;;.9;//00000;90/;B/////;/9;//B//:--9AFF/;//9/::9//9/;BB/99-9@@---;9B
@M05620:37:000000000-D9766:1:1101:19351:2255 1:N:0:24
ACCACACCTTCTACAATGAGCTGCGTGTGGCTCCCGAGGAGCACCCCGTGCTGCTGACCGAGGCCCCCCTGAACCCCAAGGCCAACCGCGAGAAGGTGCCCCAGGGTGGTGGCCCGCTACTTCTTCTGGTGGCCTCCTCCCTCCTTCCTGTCCTCCCGGAGCGGCGCCCTTTCTCACTTGTTCTTTCTTCTGCCTTTTGCCGTAGTACTCTCTTCTCTCACCGTCTTCTCCTTTGGAACTCTGGATGTTCT
+
CCCCCCCCFFFFGGGGGGGGGGHHGEGECEHHHGGGGGGGGHHHHGGGGEEGHHHHHHHEGGGGGGGGGGGHGHHGGGGHGHHHHGGGGGBDGCG0??2?2//E//0/>>.<0>.<A<-<0=GH0<DHH=/;GH0CGC/CGH/ECG99;00=FB0/;A:-:C--;-9--9;0B00;0B00;9000;BF0B9B009B0000;D.;..0900;FF000;;09:A.....;FB0BB;0/000;B:B000:;009
@M05620:37:000000000-D9766:1:1101:15599:2321 1:N:0:24
ACCACACCTTCTACAATGAGCTGCGTGTGGCTCCCGAGGAGCACCCCGTGCTGCTGACCGAGGCCCCCCTGAACCCCAAGGCCAACCGCGAGAAGATGACCCAGGTGAGTGGCCCGCTACCTCTTCTGGTGGCCGCCTCCCTCCTTCCTGGCCTCCCGGAGCTGCGCCCTTTCTCACTGGTTCTCTCTTCTGCCGTTTTCCGTAGGACTCTCTTCTCTGACCTGAGTCTCCTTTGGAACTCTGCAGGTTCT
+
1AAAAAAAFFFFFGG1DFGGFGFH?FGGHCHHHGGEGGECEHAGHGCEEEGFGABGEFGGEEGGEG/EEGGBGHEEGGGAFEHA/?EEG@/BCCGGH<FDHH<?/1FBH1FFGHA@CC?CFFHHFGFHGDGGHH?CC?:.EHHGF0CFGFGGEG.CC.;-;AAFF@@F@<FFFBBFFFFB9FFFFFFFBFFFFF@BFFFFFFF?9ABFFFFFFFFFF//;BB/-9-BBFFFFFE//:/9FFFFFEFF-BFF
@M05620:37:000000000-D9766:1:1101:11222:2369 1:N:0:24
GAGGCTGCTTTGGAAGAAACTCATAGATTACTGCAACAGTTCCCCCTGGACCTGGAAAAGTTTCTTGCCTGGCTTACAGAAGCTGAAACAACTGCCAATGCGCTCGGACCGGCAAGTATAGGCCTCTAGAGGAGTCCCAGGGCTGCAAAACGCTTGGAAAGCAAGTGCAACCAAGCCGCTCACGTCCTCTTGAGCACCCCATTGAATCAAACTCAGCCATTGTCATTGTTTCTACTTGTACCGGGCCAGCA
+
A3AABCFCFFFFGGGGGGGGGGHHHHHHHHHGHHHHHHHGHHHHHGGGHHHHHHHGHHHHGHHHHHHHHHHHHHHHHHHHHHHHHHHHHHHHHH3G3F333B1>?//?>E/>////?44D4E222B2D332B?/FH2@G2///0</01100/>//..11>0010011>100...<.<----.0;.;:.CHHF0;0;..:-./;F0;0;B000;0;0B/.;F0;FFF00;0/0;0;900:;0;.C-;-.../
@M05620:37:000000000-D9766:1:1101:11250:2379 1:N:0:24
GAGGCTGCTTTGGAAGAAACTCATAGATTACTGCAACAGTTACCCCTGGACCTGGACAAGTTTCTTGCCTGGCTTACAGAAGATGAAAGAACTTGCTAACGTTAAGGAAAGGCTCCTCGAAGACGCCAAGGCATTAAAAGAGAGGATGAAACAAGGGCAAGGAAGTCAGGCACTTCAGCTTTATCACGCTGGTGTAACCAAGTGACCAGTTCTCAGCATTTGTATTTTTAAAGAACCTGCAAGTTACAAAA
+
11>A>>CAF1B1FABBAG1FGGHGFFDGHH13DF1FAFADBDDBBFAF/F0AAFCB010BBBFDDBB1AB1/B0B11BBDFB1BB11@1B0B@FGH1D20/>0>?1B1BG0B/1BF10?/0C/>/></>/</B1<1B1BB/B0/<B01@>11@/0//?<F//?F011110><0<<111>F>111111.<<.-//.0000:..00;;0:;00000;;;<;;;0;000000.9000;9./;./9;90;;B0;.
@M05620:37:000000000-D9766:1:1101:20479:2424 1:N:0:24
ACCACACCTTCTACAATGAGCTGCGTGTGGCTCCCGAGGAGCACCCCGTGCTGCTGACCGAGGCCCCCCTGAACCCCAAGGCCAACCGCGAGAAGATGACCCAGGTGAGTGGCCCGCTACCTCTTCTGGTGGCCGCCTCCCTCCTTCCTGGCCTCCCGGAGCTGCGCCCTTTCTCACTGGTTCTCTCTTCTGCCGTTTTCCGTAGGACTCTCTTCTCTGACCTGAGTCTCCTTTGGAACTCTGCAGGTTCT
+
BBBBBBBBCFFFGGGGGGBGGGHGGEEA4EHHGFGF?EGFDHGHHGGGEEFGFHGHHHHGGGGGGGGGGGGHGHHGGGGHGHHHHGGGGG<BCGHGHHHHHHHHGHGFHHGGGHHGGGGGHHHHHHHHHHHGHHGGGGCGGHHGHGGGGGGGGGGGFGG@BGGGGGFFFFFFFFFFFFFFFFFFFFFFFFFFFFFFFFFFFFFFFFFFFFFFFFFFFFFFFFFF/BFFFFFFFFFFFFFFFFFFFFFFFFF
@M05620:37:000000000-D9766:1:1101:18644:2442 1:N:0:24
ACCACACCTTCTACAATGAGCTGCGTGTGGCTCCCGAGGAGCACCCCGTGCTGCTGACCGAGGCCCCCCTGAACCCCAAGGCCAACCGCGAGAAGATGACCCAGGTGAGCGGCCCGCTACCTCTTCTGGAGGCCGCCTCCCTCCTTCCTGGCCTCCCGAAGCTGCGCCCTTTCTCACTGGTTCTCTCTTCTGCCGTTTTCCGTAGGACTCTCTTCTCTGACCTGAGTCTCCTTTGGAACTCTGCAGGTTCT
+
BBBABBBBFFFFGFGGGGGDG5FCEAAEHDHHBFGEEEGGGHHHHGGGEEFFGHHHHFGGEG?GGDEGGGGFHFHEGGGGAEHHHF?<CCGC<DFC1FDHHHHHG?G?G1>CG--@@?C-/0DHFHGHG0:A.CCGGB.;ABBDFB0/;FBFGGGE.E.9-;9/B@BFB-9BB///:BFF/99FB9FF/:BF//9A?FEFFFF?D.FFB///B9//BF/99BF.BBB/BB//F/BF/BB/9/BBB/..BFB
@M05620:37:000000000-D9766:1:1101:11076:2520 1:N:0:24
GAGGCTGCTTTGGAAGAAACTCATAGATTACTGCAACAGTTCCCCCTGGACCTGGAAAAGTTTCTTGCCTGGCTTACAGAAGCTTAAACAACTGCCAGTGGTCCACACAAGTAAGGCCACACTGATAGCCGCAACACCGAAAGACAGCGCACTGAAGAAGCCCAGGCAAGTCAGGCAGGTCTGCCCGATTACGCTTTCTTGTGCACTCAAATAACACTTTGTCTTTGTAATTGCAAGTGCCAGACCAGCGA
+
BBBBCCFCFFFFGGGGGGGGGGHHHHHHHGHHHHGHGHHHHHHHHGGGHHHHHGHBFGHHFHHHHHGHHHHHHHHHHHGAFHH35FGHHFGHH3F3F33B3B333B31?1B@@B4B3?1/0/3?3444?3////<0//<////222=F/////1111111<<>..>.<FCGGFB/GE?-.<0/00<.-:..:<:..9<000<0:<00//<0<0000000:0<00000=00<<000<<<00000.<<B..--
@M05620:37:000000000-D9766:1:1101:18616:2554 1:N:0:24
ACCACACCTTCTACAATGAGCTGCGTGTGGCTCCCGAGGAGCACCCCGTGCTGCTGACCGAGGCCCCCCTGAACCCCAAGGCCAACCGCGAGAAGATGACCCAGGGGAGTGGCCCGCTACCTCTTCTGGGGGCCGCCTCCCTCCTTCCTGGCCTCCCGGAGCTGCGCCCTTTCTCACTGGTTCTCTCTTCTGCCGTTTTCCGTAGGACTCTCTTCTCTGACCTGCGTCTCCTTTGGAACTCTGCAGGTTCT
+
AAA1AAAAFFFFGGGGFG11F1F1E00B0ABG1BFA0EEECHCHHGGGGCGGGHHGHHHECEGEG/EEGGG0B1FGGG?F//GHHG//>C@//C<G111FGF/F///<<.>>.<.--@CGHGHHFHHBG/::@C@GGEAECFFG/F0FCBCGA0F999@;9@FFF;--;@B99/FFBBBBBFFF/BFFFFFBFF@AABEFF-9-BBFFFFFFBF/BFFBFF/B--@?@AFBFFFFBFBFFFB///BFF//;
@M05620:37:000000000-D9766:1:1101:13680:2569 1:N:0:24
ACCACACCTTCTACAATGAGCTGCGTGTGGCTCCCGAGGAGCACCCCGTGCTGCTGACCGAGGCCCCCCTGAACCCCAAGGCCAACCGCGAGAAGATGACCCAGGTGAGTGGCCCGCTACCTCTTCTGGTGGCCGCCTCCCTCCTTCCTGGCCTCCCGGAGCTGCGCCCTTTCTCACTGGTTCTCTCTTCTGCCGTTTTCCGTAGGACTCTCTTCTCTGACCTGAGTCTCCTTTGGAACTCTGCAGGTTCT
+
CCCCCCCCFFFFGGGGGGGGGGHHGGGEHGHHHGGGGGGGGHHHHGGGGGGGHHHHHHHGGGGGGGGGGGGHHHHGGGGHGHHHHGGGGGBDGFHGHHGHHHHEGGGGHGGGGHHGGGGGHHHHHHHHHGGGHHGGGGGHEHHGHGGGFGGGGGGGGDGAGGFGGGFFFFFFFFFFFFFFFFFFFFFFFFFFFFFFFFFFFFFFFFFFEFFFFFFFFFFFFFFFFFFEFFFFFFFFFFFFFFFFFFFFFFF
@M05620:37:000000000-D9766:1:1101:13970:2591 1:N:0:24
GAGGCTGCTTTGGAAGAAACTCATAGATTACTGCAACAGTTCCCCCTGGACCTGGAAAAGTTTCTTGCCTGGCTTACAGAAGCTGAAACAACTGCCAATGTGCTACGGCAGGCTACTAGCAAGCAAAAGCGGCGACAAGACGCTAAGGCACCAAAAGACCGTATGACAGACCGGTACGCAAGCGAGGCATTGTGGATCCAACTCTATAATTGACCGAATTTAACAATGTAAAGCATTTGCACGGGTAACAA
+
BBBABBFAFFFFGFGFACEGFGHHFGHHHGHGHHHFFGHBGGGHHGGFHHGHHHHGGFHGFGHFFHHHHHHHHHHHHHGHHHGHHGGHHHHHHG3F3B334B44B311/>/EEHHHF4B3B32/2?BB30/////<//00?/>?/<1F<>0.>G..></<-<<.<00<0/..-:--.;9.--...---9CFB09.0;/9;//9//////;///9;-@BFF///;;/;9///;//;///;/;B.-=-9/B9/
@M05620:37:000000000-D9766:1:1101:13968:2609 1:N:0:24
GAGGCTGCTTTGGAAGAAACTCATAGATTACTGCAACAGTTCCCCCTGGACCTGGAAAAGTTTCTTGCCTGGCTTACAGAAGCTGAAACAACTGGCAACCCGTAAGGACAGGCTACTAGCAGACTAAAAGGGCGACAAAGCGCTGATGCACCAATGGACCGTACGTCAGGCCTTTCCGCTTTCGCCCTATTGTGGATCCAATTGCACAATTCTCCGAATTTGAACTTGTAACTGACAAGCACGGGCAACAA
+
A>?AABFBFFFFGGGGFGGGGGHHHHHHHHHHHHHHHHHDFGHHHGGGHGHHHHHGFGHGFGHHHHHHHHHHHGHFGFHHHHHGHHFHHHHHHHGH2BBFEGA>E1B@BGFGGHHHHHHFD33B3B3B33?EFD/>//00<CCG/??GFGGH0F11???0>>GFDGHEA/<.C/DGHGG..;CE?AD:CHHH;CACFGFBGFF00;;0CFGG0;;C-.EGG000909;;BBFFBFFB/FEFBBBB-;AFFE
@M05620:37:000000000-D9766:1:1101:9912:2638 1:N:0:24
ACCACACCTTCCACAATGAGCTGCGTGTGGCTCCCGCGGAGCACCCCGTGCTGCTGACCGATTCCCCCCTGAACCCCAAGGCCAACCGCGAGAAGCTGCTCGGGGGCCCCGGATCTTTTCTGGTTTCCTCGGCGCCCCTGCGCTGCTGCACCCATGGGCCGCCCGTCCGACCGGTCCTCTCTCGTCTCGTTGTGCTTCCCACTCCCTTATTCTACCTGTTTGTCCTTTTTAATGCTTAAGCTGGGAGACCA
+
>>>A>4>>BB@45B44FDFGFGGFEEEFAEF2FBBBAEAA0AEGHGGEBBEF5FGBDGHFE/1B@BFEEEC0CFEEGEDEE??FHFFCC/@DCA?1?1F1?//<-<-<<---;.=000;;0;000;;00;...----9.9.-9@-D/B;/:/.;B//.99-9;--;:.-.---;;9;/9//;/9...9/;;99A9/;//9:9A99../;;//;9;/////9/.;/;B///;9//9B///////..9.:...
@M05620:37:000000000-D9766:1:1101:12641:2664 1:N:0:24
GAGGCTGCTTTGGAAGAAACTCATAGATTACTGCAACAGTTCCCCCTGGACCTGGAAAAGTTTCTTGCCTGGCTTACAGAAGCTGAAACAACTGGCAACCCGTCAGGAACGGCTCCTAGAAGACAACAAAGGAGTCAAAGAGCAGCTGCAACAATGGCCCGTCAGTCAGGCATTTCCGCTTTAGCACACTTGTGGATCCAATTGAACAATTCTCCACATTTGTCCTAGTAACTAACAAGCCCGGGCAAAAA
+
AAAAABFAFFFFGFDGGGGGGGBGFFGHHHHFHHGHFGHGHGGHHGGFEHGHHHGGADCGGHHHHHHFFHHGHHHFGFGHHHHHHFEHGHGHHH3F231B?>B1?>BB2B?E@FGG33BB33FF32??/0B?2/2BB3?BFG22@2@F2FD@FCGH1G0/<<?C>FF1F0GC<GBHHCGGGG0DD=D/<C0<;C.C0;GEHBHGF0;;;CGHBFB0=B0C0;00=009;9CCB0;;/09.9.-9--9.999
@M05620:37:000000000-D9766:1:1101:20760:2705 1:N:0:24
GAGGCTGCTTTGGAAGAAACTCATAGATTACTGCAACAGTTCCCCCTGGACCTGGAAAAGTTTCTTGCCTGGCTTACAGAAGCTGAAACAACTTGCTACCCGTACCGACCGGCAACTATAGGACTCCAAAGGAGTCCAAGCGATGATAAAACCATGGCAAATCAGTCCGACCAAGCCGCTCACGCCCTCTTGAGGATCCAATTGAACAAAACTCAACATTTGTCATTGTAACTACTTAGAACGGGCAAGAA
+
BABBCCFBFFFFGGGGGGGGGGHHHHHHHHHHHHHGHHHHHGHHHGGFGHHHHHHHHHHHFGHHHHHHHHHHHHHGHHHHHHHHHGHHHHGH3B5BFGF21?1/111?>>>EE/>/BG4B4B2BFG2F232BFGGHHHHH/CB<CF111???E<F10??G011>1>11..<--..<<@-@-.<...ACCGGG0;/099B09CFGFF00/...:;C/;;/;FB;0CFB/B/9/B/:////;;FDD?B>..//
@M05620:37:000000000-D9766:1:1101:17050:2713 1:N:0:24
ACCACACCTTCTACAATGAGCTGCGTGTGGCTCCCGAGGAGCACCCCGTGCTGCTGACCGAGGCCCCCCAGAACCCCAAGGCCAACCGCGAGAAGATGAACCAGGGGGGCGGCCCGCCACCTCTTCTGGCGGCCGCCCTCCTCCCTCCCGGCCCCCAGCGGCTCCCCCTTTCCTCACTGGTCTCTTCTTCTGCCGTTTTCCGTAGGCTCTTCTCTTCCGACCTGCGCCTCTTTTGGAATGCAGCAGGTACA
+
BBBBBBBBFFFFGGGGGGCGGFHHGFGAGGHHHGGGEGGGFHHHHGGGEEFEHHHHHHFE@EEGGGGGG/?GFHHGGGGHGHHHHGAECG@DGGHHGGH2?/0F<///@-9--;--;--;.:AF//;FF/9@FDADF--;AF.B.;....-@B----;.-9@-.;...-.:////9.;9.B////;BF/;/;//-;./.9/A;;..//./9;F/////..--.9.--9:.//9//-////:/;/...;///
@M05620:37:000000000-D9766:1:1101:20763:2725 1:N:0:24
GAGGCTGCTTTGGAAGAAACTCATAGATTACTGCAACAGTTCCCCCTGGACCTGGAAAAGTTTCTTGCCTGGCTTACAGAAGCTGAAACAACTTGCTACCCGTACGGAAAGGCTCCTAGAAGACTCCAAGGGAGTAAAAGAGCTGATGAAACAATGGCAAGTCAGTCAGGCATTTCCGCTTTAGCACTCTTGTGGATCCAATTGAACAATTCTCAGCATTTGTACTTGTAACTGACAAGCCAGGGACCAAA
+
>>AAAAFAFFFFGFGFA1BGGGFGGEGHHDGGHHF1BBFDFFGGHGGFFAGHHGHHGHFFFGHH2FGHHHHHHHHGHGHGHHHFGFFHHHEHHHGHGFGHH?EE/>EEG@EHHHHGHHHHHHHHFHHHHGFCGEC012B><BBFFDGH2GHGGHHHHHHHGH1?GHHHHHHHCHFFHGGGGGHHHHHHFFHHFHCGFGHDCGHGGHHFCBFFHHHGHFHHHHHGHHHHFFFFFFFFFFF;EFGGGGE.AEA
@M05620:37:000000000-D9766:1:1101:19564:2737 1:N:0:24
GAGGCTGCTTTGGCAGAAAATCATAGATTACTGCAACAGTTCCCCCTGGACCTGGAAAAGTTTCTTGCCTGGCTTACAGAAGCTGACACAACTGGCAACCCGTAAGGACTGGCTCCTATACTACTCAACGGGCGAACAAGCGCTGCTGAACAAATGGAAAGTACGTCCGGCCTTTCCGCTTTCGCCCTCTTGTGGATCCCATTGAACAATTCTCCGCCTTTGAACTTGTAACTGCCAATCCCGGGCAACAA
+
>1A>AAFAFFFFGAGEAGG1BBADFB1DFBGHDFGBGGHFHHHHHGGGGFHGHGHBFGHHBFGHHDDBGHHBGBFGHHHG1BGGGG0BBCFEGFGH0BBFFEE/>FCG00>?/FHGHGB112211F1B0<>E?@/><B00?////<F11?<1>011<11<>1>>EGGGGGGGCHFHHGGGGCGC?CCGGFBF;;.0FFF/;BFFCBG0CFGGGB0A.-ABFF/9;BBBBF/9BB;9FF/;-;;;---;;AF
@M05620:37:000000000-D9766:1:1101:17613:2785 1:N:0:24
GAGGCTGCTTTGGAAGAAACTCATAGATTACTGCAACAGTTCCCCCTGGACCTGGAAAAGTTTCTTGCCTGGCTTACAGAAGCTGAAACAACTGGCTACCCGTAAGGACAGGCTCCTAGAAGACTCCAAGGGAGTCCAAGCGATGATGCACCCATGGCAAGTAAGTCAGGCATTTCCGCTTTCGCACTCTTGTGGATCCAATTCAACAATACTCAGCCTTTGTACTTGTAACTGACAAGCCCGGGACCAAA
+
A?ABBBFBFFFFGGGGCGGGGFDGHGHHGFEHGHGFFGHDFGHGHGGFG2FGHHHHGFFFFHHHHHHHHHHHHH1GHHGGHHHHHBDGHHGHHB3B2@22F??/11FF11?F1?FFCG4F3BG33BE3?3//?E/B1?FDF<//?1221@<0/?@0@G01/<1111@FFGF/?11==..>D.1.<.<<CGG0=<.0<0:0C0C00;:GCG0/0<00//90090;0CBF;FFF090/00.;.A;--;-..;.
@M05620:37:000000000-D9766:1:1101:16908:2818 1:N:0:24
GAGGCTGCTTTGGAAGAAACTGATAGATTAGTGCCACAGGACCGCATGAACACGGGACCGTACCTTGCCTGGCTTCAAGAAGCTGGAACAACTGGCTACCCGTAAGGAAAGGCTCCTATCCGACTCCAAGGGCGTCACAGAGCTGCTGCACCCATGGCCAGTCCGTCCGGCCTTTCCGCTTTCGCCCTCTTGTGGATCCCATTGAACAATTCTCCGCATTTGTACTTGTAACTGCCAAGCCCGGGCACCAA
+
A>AAAAFBFFFFGGGGFGGGG5BADA566D4DD555BGAG2AB2222B35B52A00101AA11ADD53@B3?BFF233BBB3FCC21BB22?33?1232?F/E>?0BF33B0?F0FEG?3B/?CGFBF@@FFACAD/DGH1FHFHFHHGHHHGGHHHF</<C<<<<GDCGG?DGHHHGGGGGGG?EFCEGGFBFDFFGG/FGGG09;9FFFFFFF.99;DFFB;;/BFBFFFFF;9FF9AA;;@A-9.:AE
@M05620:37:000000000-D9766:1:1101:10381:2941 1:N:0:24
GAGGCTGCTTTGGAAGAAACTCATAGATTACTGCAACAGTTCCCCCTGGACCTGGAAAAGTTTCTTGCCTGGCTTACAGAAGCTGAAACAACTGGCTCCCAGTATGGCACGGCTACTATAAGGCTCCAAGGGCATCCCAACGCAGCTAAACACATGGTGAAACAGTCCGACCTATGCGATTTAGCCCCGTTGTGGATCCCATTGCACAATACTCCAACTTTGCTCATGTTACTGACTTGCAAGGGACAAGA
+
BBBBBBFBFFFFGFGGGCGGBGHHDG5FGHHH5GH4AGH55F5FFFAEE2BBFHHBBDFGFHGFHDGFHHHHEFGHHHHHHHHHHGGHHHGHHHBG23BBG@BF4B11BF>>>EFCG4BBGF3FGHG?FF//?/0BBFG0/?>/<<<1@<<F</@F011<11?F<F?1?.--<111>.<CG.DG0/<.-;;CE.:00</::GHF00;099090;//:;/;;090;0;000;;0;CB9;CBFB=ADFFFF..
@M05620:37:000000000-D9766:1:1101:20749:2962 1:N:0:24
ACCACACCTTCTACAATGAGCTGCGTGTGGCTCCCGAGGAGCACCCCGTGCTGCTGACCGAGGCCCCCCTGAACCCCAAGGCCAACCGCGAGAAGATGACCCAGGTGAGTGGCCCGCTACCTCTTCTGGTGGCCGCCTCCCTCCTTCCTGGCCTCCCGGAGCTGCGCCCTTTCTCACTGGTTCTCTCTTCTGCCGTTTTCCGTAGGACTCTCTTCTCTGACCTGAGTCTCCTTTGGAACTCTGCAGGTTCT
+
BBBABBBBFFFFGGGGGGGFG5GGGEEEHGHHFGGGGGGGGHHHHGGGGGGGHHHHHHHGFGGGGAEGGGGFHFHGGGEHACHHHGGGGGFCCGGB2FFFHHCG/FC1?<1?F<F@F@-@FGFDFHHD0=<C..@@CD.CECHDCF9FGGBFGGGGAFG--AA//9-AB@BBFF/999BF9BBF99FFBB/:/9@A.BEFFD:..AF//BBFF//:BB9FBFFF/.BBF99:99/BFF9BBFF/9FFABB/
@M05620:37:000000000-D9766:1:1101:20732:2971 1:N:0:24
ACCACACCTTCTACAATGAGCTGCGTGTGGCTCCCGAGGATCACCCCGTGCTTCTGACCGAGTCCCCCCTGAACCCCAAGGCCAAACGCGAGAAGATGACCCAGGTGAGCGGCCCGCTACCTCTTCTGGTGGCCGCCTCCCTCCTTCCTGGCCTCCCGGAGCTGCGCCCTTTCTCACTGGTTCTCTCTTCTGCCGTTTTCCGTAGGACTATCTTCTCGGACCTGAGTCTCCTTTGGTACTCTGCAGGTTCT
+
AABABBBBFFFFGGGGGFGGGGHHGEDGEAGHGGGG22FE3BCGFHGG1EEE5DGHFBHECE1GG@EEGGG2FEGEGGGEE?G/G2?>ECFGGGFHB2BFHBGH/2?<F2/A@/<--A<<01<<GDG0<</CC<-@DFGC./:.:;;/CF/CFBAEEG-@:;A/999.-@/;/B//9BFF/:BFFBFBFFF///-;.BEFFDF.99BFB/99F///B...>-B.9.//;99/B9FB./;B/;//BF../;9
@M05620:37:000000000-D9766:1:1101:15333:3029 1:N:0:24
GAGGCTGCTTTGGAAGAAACTCATAGATTACTGCAACAGTTCCCCCTGGACCTGGAAAAGTTTCTTGCCTGGCTTACAGAAGCTGAAACAACTGGCAACCAGTATAGAAAGGCTCCTATCCTGCACCAAGGGCGGACAAGCGATGCTGAAAACATGGCAAGACCGTCCGGCCTATCCGCATTCACACCCATATAGATCCCATTCCACAATTCTCCGCATTAAAAATTGTAACTGGCAAGCCCGGGATCCAA
+
1A11AACAFFFFG11A1BCCFCFBDGFGHBGFHHG1GAEFGGAFGGCEHBFGHHHABDGGADFHHABFGHHGFBECHHFDE1GGGDB1FFCGFFCG0B/B?FD122B2@FGGHHGCE12BF21>0B00/0<?/</>BC0@<C?/<?11?<DDGGFBGCFFF0<<<<AECCC?./0::CE-:;G0;;:...9/9000;;B/9FG00BC/.09FGGGGGG-9////;-9/9///BF/9;B--A-9;--;--/9
@M05620:37:000000000-D9766:1:1101:15812:3089 1:N:0:24
GAGGCTGCTTTGGAAGAAACTCATAGATTACTGCAACAGTTCCCCCTGGACCTGGAAAAGTTTCTTGCCTGGCTTACAGAAGCTGAAACAACTTGCTACCCGTAAGGAAAGGCTCCTAGAAGACTCCAAGGGAGTAAAAGAGCTGATGAAACAATGGCAAGTAAGTCAGGCATTTCCGCTTTAGCACTCTTGTGGATCCAATTGAACAATTCTCAGCATTTGTACTTGTAACTGACAAGCCAGGGACAAAA
+
>3>>AAFAFFFFGGGGFGGGGGFHHHHHH5FFHHF4BEGDGHHHHGGFFBGGGHHHHHGBBGHHHHFHHHHHHHFGHHHHHHHHGGHHHHFHH5FF3FFGHEEEEGHFGEGHHHHGHHHHGHGHFGHHGGGGEGA344BB/FFGC1FG2FBGCHHFHHHHGF2FGHHHHHHHHHHHHGGGGGHHHHHHHFHHFFADHGHGHHGGGHHGGGHHHH0CF0GHHF;CGFHHGGCCGFFFGGFGGGFGG...;C.
@M05620:37:000000000-D9766:1:1101:20783:3109 1:N:0:24
GCGGCTGCTTTGGAAGCAACTCATAGATTACTGCACCAGTTCCCCCTGGCCCTGGAAAAGTTTCTTGCCTGGCTTACAGAAGCTGAAACAACTGGCTACCCGTACGGAAAGGCTCCTAGAAGACTCCAAGGGAGTAACAGAGCTGATGAAACCATGGCAAGTCAGTCAGGCATTTCCGCTTTAGCACTCTTGTGGATCCAATTGAACAATTCTCAGCCTTTGTACTTGTAACTGACAAGCCAGGGACCAAA
+
A11>ADDAFFFFCGGG11BGGGDGBDGHH1FGHH11BBFBFHHHHGEFH0FGHHHHHH0FFHHHHHHHHHHHHHHEGHHHHHHHHHHHHHHHH0BF0@BGGE?E//?>F/0BFGHFFHHHHGHHHFHGFGECEC/01BFF0@F11FHH2F1G0/?GGGHHE<GBDFFGF<GHGHGHGFCCEG0=GGHGHHFH<GGGCGHHHHHCGFGGHHFHGG0;G/9CBG0CFFGFBFFBFFFGGGGEE/AECGEA.CA
@M05620:37:000000000-D9766:1:1101:15613:3145 1:N:0:24
ACCACACCTTCTACAATGAGCTGCGTGTGGCTCCCGAGGAGCACCCCGTGCTGCTGACCGAGGCCCCCCTGAACCCCAAGGCCAACCGCGAGAAGATGACCCAGGTGAGTGGCCCGCTACCTCTTCTGGTGGCCGCCTCCCTCCTTCCTGGCCTCCCGGAGCTGCGCCCTTTCTCACTGGTTCTCTCTTCTGCCGTTTTCCGTAGGACTCTCTTCTCTGACCTGAGTCTCCTTTGGAACTCTGCAGGTTCT
+
AAAAAAA>BCCDGGGGFG1BF1G1EBEB0AGGAAFE0EEECHHHHGG/EBEFFFGGHHHA@ECGGEGGGGGHGGHGGGGHCGHHHGE/BCCC/CGBF1FGHHHGGHF1FDGGFH/ACGCGH0GGHHFHHFHGHHGGG?CHEHHGH0FG0CFG.FGGGBG;AA?/CA@-@?FFFFFFFFFFBFFFFFFFFFFFFF?FFFFFF?FFFFFFFFFFEFFFFFBFFFFF/BBFFFFFFFFFFFFFFEFFFFFFEFF
@M05620:37:000000000-D9766:1:1101:12769:3236 1:N:0:24
AGTGCCAGCTCTCAATCGCACAGTGGCTGGTCGCTCTGGCGCCCTTAGCTCGGAAGAACACACGCTGAAACGCCAACCGGTCCGGCGAATACCGTCTTTGGTCCTATACTTGGCCACACCCAAGGCAAGGTTTGGAGAAGACGACAAGGGAGGAAAATGGGGGACGAAAGAACGGAAAGTAAGGCAGGCAGGTCCGTGTTGGGCCGAGTGTGGACCCAATTGAACAATCCCGAGCCTTTGTATGGTGCATT
+
33>ABFFBAFFFFGGFGFEGAGFBB42B223B2AAF23332BEE03BB35FE0A1113AA2110011133B1>/?/1?////>////>///11///0/210?F1?2<1<<<11?1<F0/.><.<..00..000..///.<//.-=--.:...-.=//00;..-9-;;@D./;:....-9://///.;-;.;;.;B-::.9..-.;-;9../;://.;9.;/9////;:99/..-;999/;;99/9///9//
@M05620:37:000000000-D9766:1:1101:18190:3280 1:N:0:24
ACCACACCTTCTACAATGAGCTGCGTGTGGCTCCCGAGGAGCACCCCGTGCTGCTGACCGAGGCCCCCCTGAACCCCAAGGCCAACCGCGAGAAGATGACCCAGGTGAGTGGCCCGCTACCTCTTCTGGTGGCCGCCTCCCTCCTTCCTGGCCTCCCGGAGCTGCGCCCTTTCTCACTGGTTCTCTCTTCTGCCGTTTTCCGTAGGACTCTCTTCTCTGACCTGAGTCTCCTTTGGAACTCTGCAGGTTCT
+
CCCCCCCCFFFFGGGGGGGGGGHHGGGEHGHHHGGGGGGGGHHHHGGGEGGGHHHHHHHGGGGGGGGGGGGHHHHGGGGHGHHHHGGGGGGGGGHHHHHHGHHHGHHHHGHGGHHGGGGGHHHHHHHHHHHGHHGGGGEHGHHGHGGGGGGGGGGGGGGGGGGGGGFFFFFFFFFFFFFFFFFFFFFFFFFFFFFFFFFFFFFFDFFFFFFFFFFFFFFFFFFFFFFFFFFFFFFFFFFFFFFFFFFFFFF
@M05620:37:000000000-D9766:1:1101:16262:3282 1:N:0:24
ACCACACCTTCTACAATGAGCTGCGTGTGGCTCCCGAGGAGCACCCCGTGCTGCTGACCGAGGCCCCCCTGAACCCAAGGGGCTGCCGCGCGAACACGTCCCAGGGGCGCGTCCCAGTACCTCGTCCGCCGGCAGCGTCCCTCCGGCCGAGCCGGCCCTGCTGGAGCCCTTTCCCGCACGATCGGTCTTCCGGACTTTGCAGTCGGACGGACGTCTCTGTCCTCTACCCCCCAAGGGACCACGCAGGAACT
+
A11AAAAAFFFFGFGFFG1FGBBFE0AAB0FAGEFAA/EE?HFEGGEEA/AA1EFBGHCA/E/EG?EEG?>0@B>E///?>/////0/>>B//<//</0///1>><-@----::C00::0;90....9-:--9@@B--9-;/9---9---;-9--------///--99-9//9/;----;-:-----99//-9;--9//9//9/-------;-9;--/9//99/////----------9---;-;9>--;/
@M05620:37:000000000-D9766:1:1101:16394:3349 1:N:0:24
GAGGCTGCTTTGGAAGAAACTCATAGATTACTGCAACAGTTCCCCCTGGACCTGGAAAAGTTTCTTGCCTGGCTTACAGAAGCTGAAACAACTGGCAACCCGTACAGACAGGCTCCTATCAGAATCCAAGGGCGTCCAAGCGAAGATGCACCAATGGCCAGACCGTCAGGCCTTTCCGCATTCGCAATATTGTGGATCCCATTGCACAATTCTCCGACTTTGTACTTGTAACTGCCAAGCCCGGGCCCCAA
+
AAAABAFAFFFFFAFGFEGBBBBGFHGGFFHHHHGBBFHEGHHHHGGGEFFCGFFBBGFHFAFHGDDBGHHHHHHGHGHHHHHHGHFHHFGGFGGE2B?B1>E>?1BBFFFGGHHGHG4BBDGBHFGH3BFEE<BCGFHHFDA//?@D@GDHHEH1??0??0>>ACDCGHH./<<DGFG-<;G0;C..;;0C<<CGCHG/CFFB09CFFE0FFFGE-9;E0CCFBBFBCFBFFFBBFF.9A;@=;--;;DF
@M05620:37:000000000-D9766:1:1101:16149:3371 1:N:0:24
ACCACACCTTCTACAATGAGCTGCGTGTGGCTCCCGAGGAGCACCCCGTGCTGCTGACCGAGGCCCCCCTGAACCCCAAGGCCAACCGCGAGAAGATGACCCAGGTGAGTGGCCCGCTACCTCTTCTGGTGGCCGCCTCCCTCCTTCCTGGCCTCCCGGAGCTGCGCCCTTTCTCACTGGTTCTCTCTTCTGCCGTTTTCCGTAGGACTCTCTTCTCTGACCTGCGTCTCCTTTGGAACTCTGCAGGTTCT
+
AABA>AA3BBFFGGGGGG5BGEGHGGGB4AGGHBFE2AEEDGFHHGGEFEEGFHHHGHHAEECGGGGGGGGHHHHGGGGHGHHHGGGGGG<CCFHB?FHGHHEGFHH<FFGGGHFCCGGCHHHHHHHHHHHGHHGGGGGHGHHGGGGGGGGGGGGGGDG:BGGGGGBFBBFFFFFFFFFFFFFFFFFFFFFFFFBDDFFFFFF?;DFFFFFFFFFFFFFFFFFF.@DBFFFFFFFEFFFFFFFFFFFFFFF
@M05620:37:000000000-D9766:1:1101:21806:3374 1:N:0:24
GAGGCTGCTTTGGAAGAAACTCATAGATTACTGCAACAGTTCCCCCTGGACCTGGAAAAGTTTCTTGCCTGGCTTACAGAAGCTGAAACAACTTGCTACCCGTAAGGAAAGGCTCCTAGAAGACTCCAAGGGAGTAAAAGAGATGATGAAACAATGGCAAATAAGTCAGGCATTTCCGCTTTAGCACTCTTGTGGCTCCAATTGAACAATTCTCAGCATTTGTACTTGTAACTGACAAGCCAGGGACAAAA
+
A?AB>>FBFFFBFB5BFGGGGGHGHFGHGGEFGG4GFHGFFDABBEAECFBFGHFG332GBFHDFHHABFGGBGH3BBFGHH3FG33@BB?GHH5B3BBB11B>>133?311?31?33BDFFBE3BFBG3//?/?BFHF?FF2??BB3B?32B?@22@<F02>@2@@?G0FG11111?E...<=><>>01>F1><.<<C//<=<==CF<00;:;;0/;CCGC0=<0CGG:0;;0;900;..;.;;=A..;.
@M05620:37:000000000-D9766:1:1101:19710:3394 1:N:0:24
ACCACACCTTCTACAATGAGCTGCGTGTGGCTCCCGAGGAGCACCCCGTGCTGCTGACCGAGGCCCCCCTGAACCCCAAGGCCAACCGCGAGAAGATGACAGAGGAGCGCGGCCCGATACCTCCTCTGGTCGCCGCCTCCCTCCCTCCTGGCCTCCCGGCGCCGCGCCCTTTCACACTGGCTCTCTCCTCTGCCGTTTTCCATAAGTCTCTCTTCTCTGCCCCGCGTCTCCTTTGGATCTCTGCAGGCTCT
+
CDDDDCCCFFFFGGGGGGGGGGHHGGGGHGHHHGGGGGGGGHHHHGGGGGGGHHHHHHHGGGGGGGGGGGGHHHHGGGGHGHHHHGGGGGGGGGHHHHHHB2??F0C/A/-<A-A@C---<GC.;:00:;0--;--;.;.C//:9:/:/0/.;:FE..@D;-9:@9@-9@/BF0;00;:/.BFBFF0/;/0:00-AD/900000000;BFFF0;:B00::0..;--;@./0;0;0/00;F0000::..;./
@M05620:37:000000000-D9766:1:1101:19717:3410 1:N:0:24
ACCACACCTTCTACAATGAGCTGCGTGTGGCTCCCGAGGAGCACCCCGTGCTGCTGACCGAGGCCCCCCTGAACCCCAAGGCCAACCGCGAGAAGATGACCCAGGTGAGTGGCCCGCTACCTCTTCTGGTGGCCGCCTCCCTCCTTCCTGGCCTCCCGGAGCTGCGCCCTTTCTCACTGGTTCTCTCTTCTGCCGTTTTCCGTAGGACTCTCTTCTCTGACCTGAGTCTCCTTTGGAACTCTGCAGGTTCT
+
AABBCABAFFFFGGGGGGGGGGHHGGGGHGHHHGGGGGGGFGFHHGGGGGGGFHHHHHHGGGEGGGGGGGGHHHHGGGGHGHHHEGGGGGGDBDHFFHGFHF/FF<FGHFGFGHHGFCGGHHHFFHGGFHHGFHGGGG.CEHHGCFFFFFFGGGGGEACGGGGGGGFFFFFFFFFFFFFFFFFBFFFFFFFFFFBAAFFFBDFF.AFFFFFFFFFFFB;FFF/:FBBFFFFFFF/BFBFFFFFFFFFFFFF
@M05620:37:000000000-D9766:1:1101:9448:3456 1:N:0:24
ACCACACCTTCTACAATGAGCTGCGTGTGGCTCCCGAGGAGCACCCCGTGCTGCTGACCGAGGCCCCCCTGAACCCCAAGGCCAACCGCGAGAAGATGACCCAGGTGAGTGGCCCGCTACCTCTTCTGGTGGCCGCCTCCCTCCTTCCTGGCCTCCCGGAGCTGCGCCCTTTCTCACTGGTTCTCTCTTCTGCCGTTTTCCGTAGGACTCTCTTCTCTGACCTGAGTCTCCTTTGGAACTCTGGAGGTTCT
+
ABBAAABBFFFFFFGGFFG5G5GFGEFEEEGHHGGEEEGEEHHHHGGGEEGFHHHHHHHGGGGGFGGGGGGHGHGEGGGHGHHHHGGEGCDC?A?FGBFGHH/?FGCDG<FEFHHGGCGGHHHHHHHFDHHGEGGGGGAEEHHGHGGGGFF?FGGGG?@BGGGFFBBDBBFFFFFFFFFEBFFFFFFFFFFFFFBFDFFFFDF.9AFFBBFFFFFFFFFFFFFFFFFFFFFFFFF//BFBFFF/9FFABFF
@M05620:37:000000000-D9766:1:1101:9432:3466 1:N:0:24
ACCACACCTTCTACAATGAGCTGCGTGTGGCTCCCGAGGAGCACCCCGTGCTGCTGACCGAGGCCCCCCTGAACCCCAAGGCCAACCGCGAGAAGATGACCCAGGTGAGTGGCCCGCTACCTCTTCTGGTGGCCGCCTCCCTCCTTCCTGGCCTCCCGGAGCTGCGCCCTTTCTCACTGGTTCTCTCTTCTGCCGTTTTCCGTAGGACTCTCTTCTCTGACCTGCGTCTCCTTTGGAACTCTGGAGGTTCT
+
BABBBBB3CCFFGGGGGG5FGGHHGGGA4EGGHAFE?EEGDHHFHGGGGGGGFHGHHHHEECCGGGGGGGGFHHHDEGEHGHHHHGGGGG@DGGHEGHHFHGHGFHFBGGHGFHFCDGCDHHHFHHHGFHFGHHGGGGGHEHHGHGGGGFGGGGFGGGG;-@FFFGBFBBFFFFFFFFFFFF/BFBFFFFFFFFBFFFFFFFFEA.FFFFFFFFFFFFFFFFFB.=D<DFFFFFFFFFFFFFFFFFFFFFF
@M05620:37:000000000-D9766:1:1101:18900:3482 1:N:0:24
ACCACACCTTCTACAATGAGCTGCGTGTGGCTCCCGAGGAGCACCCCGTGCTGCTGACCGAGGCCCCCCTGAACCCCAAGGCCAACCGCGAGAAGATGACCCAGGTGGGGGGCCCGCTACCTCTTCTGGTGGCCGCCTCCCCCCTTCCTGGCCTCCCGGGCCTCCGCCCTTTCTCACTGGTTCTCTCTTCGGCCGTTTTCCGTAGGACTCTCTCCTCTGACCTGAGTCTCCTTTGGAACTCTGCAGGTTCT
+
DCDEEEEEFFFFGGGGGGGGGGHHGGGFEGHHHGGGGGGGGHHHHGGGGGGGHHGHHHHGGGGGGGGGGGGHHHHGGGGHGHHHHGGGGGGGGGHHHH2GHG/G/11///>-<C-----</00<11:B01<.B.-<-9BF..<-@.B/:F/B.:BE.<---9...9<D-CF0:11:11</B010110<11..<.-@FF.B0.0.<.00//00<0/1/1::</1///<11<0BF1B:FB0:11101<.FB0:
@M05620:37:000000000-D9766:1:1101:12849:3577 1:N:0:24
GAGGCTGCTTTGGAAGAAACTCATAGATTACTGCAACAGTTCCCCCTGGACCTGGAAAAGTTTCTTGCCTGGCTTACAGAAGCTGAAACACCATGCTCCCAGTTAAGCCCGGCTACTAGACTACAATACGGGAGAACAAGCGATGATACAACCATGGATAGTGCGTCCGGCCTTTCCGCTTTAGCCCTCTTGAGGATCCCATTGAACCATTCTCAGCTTTTGTTCTAGTACCTGACAATCCGGGGAAACAA
+
>3AAAAFBFFFFECFFC4EBGFFHBE5FGEHHHHH4FCGGGH5FGGGGHHHH2FCCBGFFGFDG5FBFHHGEFEFHHFGAFFH3F3F3F3?11@@B@F31B3F4B4@BBFC>EEDG3BB3F43?334B3/?<///01B0BF//GFF22@@1@//@101??1?@?/<<-----><1=0<A.<<==0<//.:0=0</<//C/CCB0<0::9C000CFBG00;0;;/0;000000;09CFF0//.--;9A.B9E
@M05620:37:000000000-D9766:1:1101:18451:3580 1:N:0:24
ACCACACCTTCTACAATGAGCTGCGTGTGGCTCCCGAGGAGCACCCCGTGCTGCTGACCGAGGCCCCCCTGAACCCCAAGGCCAACCGCGAGAAGATGACCCAGGTGGGTGGCCCGCTACCTCTTCTGGTGGCCGCCTCCCTCCTTCCTGGCCTCCCGGGGCTGCGCCCTTTCTCCCTGGTTCTCTCTTCTGCCGTTTTCCGTAGGCCTCTCTTCTCTGCCCTGCGTCCCCTTTGGAACTCTGCAGGTTCT
+
BBBBBBBBFFFFGGGGGGEGGGHHGEEBF2GGHGGGGGFGGHHHHGGGE?EGHHHHHHFGGGGGGGGGGGGHHHHGGGGHGHHHHGGGGGDGGGHHHHHHHC/</<<///?<FH.----<<DDG<00G0=G.G.-ACAEGE/FABBF/9F9F.9CF.A?----..9;D=FFFBFB/;9FEFF/B///99B/9B/9DFF?FB99.;.//9999F///9;//;9/..-9--;:FFFFBFF///9;B99.FB99
@M05620:37:000000000-D9766:1:1101:18468:3582 1:N:0:24
ACCACACCTTCTACAATGAGCTGCGTGTGGCTCCCGAGGAGCACCCCGTGCTGCTGACCGAGGCCCCCCTGAACCCCAAGGCCAACCGCGAGAAGATGACCCAGGTGAGTGGCCCGCTACCTCTTCTGGTGGCCGCCTCCCTCCTTCCTGGCCTCCCGGAGCTGCGCCCTTTCTCACTGGTTCTCTCTTCTGCCGTTTTCCGTAGGACTCTCTTCTCTGACCTGAGTCTCCTTTGGAACTCTGCAGGTTCT
+
BBBBBBBBFFFFGGFGGGGGGGHHGGGGHGHHHGGGGGGGGHHHHGGGGGGGGHHHGHHGGGGGGGGGGGGHHHHGGGGHGHHHHGGGGGGGGGHHHHHHHHHHGHHFHGHGGHHGGGGGHHHHHHHHHHHGHHGGGGGHGHHGHGGGGGGGGGGGGGGGGGGGGGFFFFFFFFFFFFFFFFFFFFFFFFFFFFFFFFFFFFFFFFFFFFFFFFFFFFFFFFFFFFFFFFFFFFFFFFFFFFFFFFFFFFF
@M05620:37:000000000-D9766:1:1101:17919:3590 1:N:0:24
ACCACACCTTCTACAATGAGCTGCGTGTGGCTCCCGAGGAGCACCCCGTGCTGCTGACCGAGGCCCCCCTGAACCCCAAGGCCAACCGCGAGAAGATGACCAGGTGGGTGGCCCGTCTCCTCTTCCGGTGGCCCCCTCCCTGCCTCCCGGCCCTCCGGCGCTTCCCCCTTTCTCCCTGGTTTCCCGCTTTGCCGTTTTCCCTCGGACCTGCCTTCCTGCACCGTAGCCCCTTTGGAACTTCTCAAGTTCTA
+
BBCDBCCBFFFFGGGGGGGGGGHHGFGAAEHGHFGGDGEGGHGHHGGGGEGGGHHHHHHFGFGGGGGGGGGHFHHGGGGHGHHHHGGGDGCGGGH2?G2?F20???=/<<<0<F--.0/<0/00=0.-<-.;:.;:-:CC/0;:FFF9CD-9-.9:.;----.:0//;>.B00:0//0.:BF0::.-;;.0:0-..;.::0;/-..-::/..:00/00;/;:-:...0/;..B:/B000000;00::000:
@M05620:37:000000000-D9766:1:1101:15559:3604 1:N:0:24
ACCACACCTTCTACAATGAGCTGCGTGTGGCTCCCGAGGAGCACCCCGTGCTGCTGACCGAGGCCCCCCTGAACCCCAAGGCCAACCGCGAGAAGATCACCCAGGTGCGCGGCCCGCTACCTCTTCTGGCGGCCGCCTCCCTCCCTCCTGGCCTCCCGCAGCTGCGCCCTTTATCACTGGTTCTCTCTTCTGCCGTTTTCCGTACGACTCTCTTCTACGACATGCGTCTCCTTTAGAACTCAGCAGCTACT
+
CCDDDDCDFFFFGGGGGGGGGGHHGGGFHGHHHGGGGGGGGHHHHGGGGGGGHHHHHHHGGGGGGGGGGGGHHHHGGGGHGHHHHGGGGGGGG/F222???0FH/??1>/<-@FC<C-;AFHHHFCHHH0:CGGGGGA.EFFFF.F/A/0;FFFFE.D--;;B0FC-ADFFB:FB0:BFFF:B0BFFFFFFFFF>FDBEFFFFA.;;A?DFFF00:009..-;B0ADDF/:::0000:00;0;:B?/;00;
@M05620:37:000000000-D9766:1:1101:14250:3615 1:N:0:24
GAGGCTGCTTTGGAAGAAACTCATAGATTACTGCAACAGTTCCCCCTGGACCTGGAAAAGTTTCTTGCCTGGCTTACAGAAGCTGAAACAACTGCCAATGCTCACCGAAATGAACCTCGAAGACACCAAGGCAATAAAAGAGAAGAGGAAACAAAAGCAAGTCAGTCAGGCAAGGCAGCTCCACCACACTAGTCGACCCAATCCACTAAAACAAACCATTGGAATTTTAAATGAACTTGACAGGGCCCAAA
+
>3AA>>FAFBDBF45BBGBGGGGHHFGHHHEDFG4FCGFGGDB3BEACGHBGHHGH332GFGHDGHHBBF3BBGH33BBFHHBGH33FBB1GF33B@BB33434@B1/>E1BB33/23?EFF/332?G/B//?03BBF33?2?22B0/@@22@<0020@??1<<<?1<<00?0<>F0..01<100<..<</000..-;-..//:=/0//0009.9...:;00000000;00000;;00;99C0....-.:.
@M05620:37:000000000-D9766:1:1101:15252:3696 1:N:0:24
ACCACACCTTCTACAATGAGCTGCGTGTGGCTCCCGAGGAGCACCCCGTGCTGCTGACCGAGGCCCCCCTGAACCCCAAGGCCAACCGCGAGAAGATGACCCAGGTGAGTGGCCCGCTACCTCTTCTGGTGGCCGCCTCCCTCCTTCCTGGCCTCCCGGAGCTGCGCCCTTTCTCACTGGTTCTCTCTTCTGCCGTTTTCCGTAGGACTCTCTTCTCTGACCTGAGTCTCCTTTGGAACTCTGCAGGTTCT
+
BBBABBBAFFFFGGGGGGBFGFHFGAEBAEHHGFFE?EECDHHHHGGGGEGGFHHGHHHFGGCGGGGGGGGFFGHGGGFHEFHGHGGEDFB@@FFFFHHHHHHHGHHEFGHGGHHGGGGGHHHHHHGHHHHGHHGGGGDHGHHGGGGGGGGGGGGGGGGBBFGGGGFFFFFFFFFFFFFFFFFFFFFFFFFFFFFFFFFFFFFFFFFFFFFFFFFFFFFFFFFF/FFFFFFFFFFFFFFFFFFFFFFFFFF
@M05620:37:000000000-D9766:1:1101:14340:3708 1:N:0:24
ACCACACCTTCTACAATGAGCTGCGTGTGGCTCCCGAGGAGCACCCCGTGCTGCTGACCGAGGCCCCCCTGAACCCCAAGGCCAACCGCGAGAAGATGACCGAGGTGCGCGGCACGCCACCTGGTGTGCTGGCCGCCTCCCTCCTTCCTCGCCTCCCGGCGCCGCGCCCTTTCGGACTGGTTCTCTCTTCTGCCGCTTTCCGCACGACTCTCTTCTCTGACCCGCCTCTCGATCGGTACACGGCAGGTACT
+
BBBBBBBBFFFFGGGGFGGGGFHHGEGBEEGHGGGGFGGCGHHHHGGGGGGGHHGHHHHGGGGGGGGGGGGHHHHGGGGHGHHHHGGGGGGGGGHHHHH22/>CD/FC-->@--<.-...;G/.=/;.000/.=:B-.C../C./0;FF0.@-.9.;;D=BF-----;@-/9/.-.9-9.;//BFF////;///---9.//..--9.-ADFFF///;BFF//.-;-;.;/.//.-9..;//.-----.///
@M05620:37:000000000-D9766:1:1101:10277:3714 1:N:0:24
ACCACACCTTCTACAATGAGCTGCGTGTGGCTCCCGCGGAGCACCCCGTGCTGCTGACCGAGGCCCCCCTGAACCCCAAGGCCAACCGCGAGAAGCTGACCCCGGTGAGTGGCCCGCTACCTCTTCTGGTGGCCGCCTCCCTCCTTCCTGGCCTCCCGGAGCTGCGCCCTTTCTCACTGGTTCTCTCTTCTGCCGTTTTCCGTAGGACTCTCTTCTCTGACCTGAGTCTCCTTTGTAACTCTGCAGGTTCT
+
AAAAAAAAFFFFGGGGGGGGGGHHGGGGDGGHGFGG2EE00EGHHGGEEEGFFHHHHHHG>E/EGFGGGGGF3FGGGGGHGHHHAFFCFGCCCDH1FGHFHH/><>@FGGDFGHGDGFGGHHHHHGCCCGFGHGGGGGEFGGGGFGGGFFGGFGGGFFFFFCAFFFFFFFFFFFFFFFFFFFFFFFFFFFFFFFADFFFFFFF.;AFFFFFFFFFBFFBFFFFFFFFFFFFFFFF/;BFBFFFFFFFFFFF
@M05620:37:000000000-D9766:1:1101:16577:3763 1:N:0:24
ACCACACCTTCTACAATGAGCGGCGTGTGGCTCCCGAGGAGCACCCCGTGCTGCTGACCGAGGCCCCCCTGAACCCCAAGGCCAACCGCGAGAAGATGACCCAGGTGAGTGGCCCGCTACCTCTTCTGGTGGCCGCCTCCCTCCTTCCTGGCCTCCCGGAGCTGCGCCCTTTCTCACTGGTTCTCTCTTCTGCCGTTTTCCGTAGGACTCTCTTCTCTGACCTGAGTCTCCTTTGGAACTCTGCAGGATCT
+
BBBBBBBBFFFFGGGFGGGGG2EFGFGEF2EGFGGEGGFGDHHHHGGEAEGFFGEHGHFGG/>EGGEFGF/?3FGGFGDHEEHHHGGCDGC@/DCCGGHFHCFGFGGHH<DE.CHGGGGGHGHHHHHHHHHGHHGGGGGGGGGGGGGGGGGGGGGGGGFFFFFFFFFFFFFFFFFFFFFFFFFFFFFFFFFFFFFFFFFFFFFFFFFFFFFFF/FFFFFFFFFFBFFFFFFFFFFFFFFFFFFFFFF.BFB
@M05620:37:000000000-D9766:1:1101:8094:3768 1:N:0:24
ACCACACCTTCTACAATGAGCTGCGTGTGGCGCCCGAGGAGCACCCCGTGCTGCTGACTGAGGCCCCCCTGAACCCCAAGGCCAACCGCGAGAAGATGACCCAGGTGAGTGGCCCGCTACCTCTTCTGGTGGCCGCCTCCCTCCTTCCTGGCCTCCCGGAGCTGCGCCCTTTCTCACTGGTTCTCTCTTCTGCCGTTTTCCGTCGGACTCTCTTCTCTGACCTGAGTCTCCTTTGGAACTCTGCAGGTTCT
+
BBBBBAABFFFFGGGGGGGGGGHHGEE24BG2EEGGGGGG?HHCGG0E1BECB33BGH5FFG1FFE/EG/12GGHGG/EFFEHHGFE@<EBC/?F2?DF2<?/??F2?FG1FFHHGDCC?FD1DFGDGHDFGHGG?CGGE./;E/GGFCB/CFGFEGGGGGFFGGCGGFFFFFFFFFFFF/BBFFFFFFFFFFFAAFFFFFFF.:9-@CBBF/BBFFFFFFFFF/F//B9FFFFFF9/BFFFFFFF.;B/B
@M05620:37:000000000-D9766:1:1101:8125:3776 1:N:0:24
GAGGCTGCTTTGGAAGAAACTGATAAATTAGTGCAACAAGATCGGATGAGCATGGGTAAGATTTTTGGTTTGATTACCGAATCTGGTATCAGTTCCTCTTATCAAACAAACAAACGCCGAATCTACTGGAGGAAAACAGACGACCACACGAACTAACCGAACTGCGCACTTTCTGACTGATTATCTCTTATGACCTTTTCCCTCACATTCTCCTCTCGTAACTCATATTTCTTAGTTTATCCGCAGCCTCT
+
>1?A>>C>BBB@GB111B1BG1B3D31B31A3B3A1BA000A100B/A1111B1B/AA0BB21B11//AA0/1DD211/////@2@112122222B2B111BB2BB10/0/0>>////>>//?>2B2B100/?00B</B@0/</</<?<///<>1>10><-<.00.--<-/0;00;C00/:00::;00:00:0;B000000009..90000009;0/.999.0009//99//99////////-----9--/
@M05620:37:000000000-D9766:1:1101:14516:3777 1:N:0:24
GAGGCTGCTTTGGCAGAAACTCATATATTACTGCAACAGTTCCCCCTGGACCTGGAAAAGTTTCTCGCCTGGCTTACAGAAGCTGCCACAACTGGCTACCCGTACGGACCGGCTCCTATCCTACTCCACGGGCGTCCAAGCGCTGATGAACCCATGGCAAGTACGTCCGGCCTTTCCGCTTTCGCCCTCTTGTGGATCCCATTGAACAATTCTCCGCATTTGTACTTGTAACTGCCAATCCCGGGCAACAA
+
1>A1>ACAFFFFGBGECGGBGFFBB3DDG3GGBB11FGGD2FHHHGGGHFHHFFFBFEAGADGGG2BFFGHAFBB1FG1D1@FEF10BB0FB1BBBFGGHHG?>>>??>EEEG</FGD2<C>2CGHB<<?>CCCCGGG1?F.-<C?GF>=FGGAC/<</<.00=<;GG:CGGAHHFFGGGG.FGGEGGAFGC0999CFGGGFFE9/9/;9FFFF/-A-9;/;B//9B/FF/9BF/9:F/9-/;>=---9-;
@M05620:37:000000000-D9766:1:1101:22148:3843 1:N:0:24
ACCACACCTTCTACAATGAGCTGCGTGTGGCTCCCGAGGAGCACCCCGTGCTGCTGACCGAGGCCCCCCTGAACCCCAAGGCCAACCGCGAGACGATAACCCAGGGGAGTGGCCCGCTACCTCTTCTGGTGGCCGCCTCCCTCCTTCCTGGCCTCCCGGAGCTGCGCCCTTTCTCACTGGTTCTCTCTTCTGCCGTTTTCCGTAGGACTCTCTTCTCTCACCTGAGTCTCCTTTGGAACTCTGCAGGTTCT
+
BABABABBFFFFGGGGD4FFDE4FEEE2AAA2BEF2AEE2AHHEHGGG1EFFF33FGGCEEGEEGGGEG@EFGHHGGE/GCCHH/FG/C///////?//<1FCGG//<>A0.<F<--AD-GBB<D:G0C:/:.G-:?.9.9C/A/;9/0;;..;9.;D--;@FFFBBAB;BB/9F/;9/./;/9B/9BFB////-;./:/9.9:DDB/9//B/;BBBF///99B/.9;B/FF//////;/9//;/;FA/:9
@M05620:37:000000000-D9766:1:1101:20453:3938 1:N:0:24
ACCACACCTTCTACAATGAGCTGCGTGTGGCTCCCGAGGAGCACCCCGTGCTGCTGACCGAGGCCCCCCTGAACCCCAAGGACAACCGCGAGAAGATGACCCAGGTGCGTGGCCCGCTACCTCTTCTGGTGGCCGCCTCCCTCCTTCCTGGCCTCCCGGCGCTGCGCCCTTTCTCACTGGCTCTCTCTTCTGCCGTTTTCCGTAGGACTCTCTTCTCTGACCTGTGTCTCCTTTGGAACTCTGCAGGTTCT
+
BBBBBBBBFFFFGGGGGGGGGGHFGEEFAEHHHGGGGGGGGHHHHGGGGGGGGHHHHHHGGGGGGGGGGGGHHHHGGGGHG0FHHHGEGGGGFGHHHHH222?/??G1//<<-F<@DG--<000==<<<</<.C:@C:A:./=EGBFG0FF.FFAE9.--99DA.;-A@-/BFFF/:B9..B99FBFFFFFFEF-;ABE/BD9.../;BF/B9FBBBFF/BFFF/;F//;BFFF/9//:BFF//FF.;//;
@M05620:37:000000000-D9766:1:1101:19176:3985 1:N:0:24
ACCACACCTTCTACAATGAGCTGCGTGTGGCTCCCGAGGAGCACCCCGTGCTGCTGACCGAGGCCCCCCTGAACCCCAAGGCCAACCGCGAGAAGATGACCCAGGTGAGTGGCCCGCTACCTCTTCTGGTGGCCGCCTCCCTCCTTCCTGGCCTCCCGGAGCTGCGCCCTTTCTCACTGGTTCTCTCTTCTGCCGTTTTCCGTAGGACTCTCTTCTCTGACCTGAGTCTCCTTTGGAACTCTGCAGGTTCT
+
CCCCCCCCFFFFGGGGGGGGGGHHGGGEHGHHHGGGGGGGGHHHHGGGGGGGHHHHHHHGGGGGGGGGGGGHHHHGGGGHGHHHHGGGGGGGGGHHHHHHHHHHGHHEHGHGGHHGGGGGHHHHHHHHHHHGHHGGGGGHGHHGHGGGGGGGGGGGGGGGAGGGGGFFFFFFFFFFFFFFFFFFFFFFFFFFFFFFFFFFFFFFFFFFFFFFFFFFFFFFFFFFFFFFFFFFFFFFFFFFFFFFFFFFFFF
@M05620:37:000000000-D9766:1:1101:13791:4038 1:N:0:24
ACCACACCTTCTACAATGAGCTGCGTGTGGCTCCCGAGGAGCACCCCGTGCTGCTGACCGAGGCCCCCCTGAACCCCAAGGCCAACCGCGAGAAGATGACCCAGGTGGGTGGCCCCCTACCTCTTCTGGTGGCCGCCTCCCCCCTTCCCGGCCTCCCCGGGCCGCGCCCTTTCTCCCTGGTTCTCTCTTCTGCCCTTTTCCGTAGGACTCTCTTCCCCGACCTGAGTCTCCTTTGGAAATCTGCAGGTTCT
+
CCCCCCCCFFFFGGGGGGGGGGHHGEGFG?HHHGGGGGGGGHHHHGGGGDGGHHHHHHHGGGGGGGGGGGGHGHHGGGGHGHHHGGGGGGFGGGHGHHEFHH//?<<///?CFGG-<-<.<000=0000<CECG?CGD?GG.;C-CBB/.C-C.:CE.:----;--:@DBFF//9///;A;FB/:///;/;/BF./BFFFF.9;.9///////:////9--;.:99B//9;BFF/FBF////9:BBF9B/:
@M05620:37:000000000-D9766:1:1101:10793:4066 1:N:0:24
GAGGCTGCTTTGGAAGAAACTCATAGATTACTGCAACAGTTCCCCCTGGCCCTGGAAAAGTTTCCTGCCTGGCTTACAGAAGCTGAAACAACTCGCACCCCGTAAAGAAAGTGTCCTAAAAGACTCCAGGGAAGTAACAGTGCTGGTGAAAACATGGCTAGGGAGTCAGGCATCTCCGCTTTAGCACTCTTGTGTATCCAATTGAACAATTCACCGCCTTTGCACTTGTAACAGACCCGCCCGGTACCAAA
+
A3ABBACACFDFBGGGGGGGFAF5DFHDBGBGHF4F4GC5BDGDFE2FB2BAABFG332BFFAD5D53BA3AFG1FGDG5FGHE33@FH3FHH31>///1/>?>114?03B44B4B444?33?0333B3?//0/?2?2BB1?12B1B01@>@0F1F@00100/0?/?110?.F<111.<..><==00<<<0000/=000<GF000000:0000:::@999F0009C/:0;9F0;;A9.--9----9./999
@M05620:37:000000000-D9766:1:1101:17718:4091 1:N:0:24
ACCACACCTTCTACAATGAGCTGCGTGTGGCTCCCGAGGAGCACCCCGTGCTGCTGACCGAGGCCCCCCTGAACCCCAAGGCCAACCGCGAGAAGATGACCCAGGTGAGTGGCCCGCTACCTCTTCTGGTGGCCGCCTCCCTCCTTCCTGGCCTCCCGGAGCTGCGCCCTTTCTCACTGGTTCTCTCTTCTGCCGTTTTCCGTAGGACTCTCTTCTCTGACCTGAGTCTCCTTTGGAACTCTGCAGGTTCT
+
CCCCCCCCFFFFGGGGGGGGGGHHGEGEFGHHHGGGGGGGGHHHHGGGGGGGHHGHHHHGGGGGGGGGGGGHHHHGGGGHGHHHHGGGGGGGGGHHHHHHHHHHGHHHHGHGGHHGGGGGHHHHHHHHHHHGHHGGGGGHGHHGHGGGGGGGGGGGGGGGGGGGGGFFFFFFFFFFFFFFFFFFFFFFFFFFFFFFFFFFFFFFFFFFFFFFFFFFFFFFFFFFFFFFFFFFFFFFFFFFFFFFFFFFFFF
@M05620:37:000000000-D9766:1:1101:12677:4136 1:N:0:24
GAGGTTGCTTTGGACGAAACTCATAGATTACTGCAACAGTTTCCAATGGACCTGGAGAAGTTTCTTGTTTTGCTTAACGAAGCTGAAAAAACTGGCAACTAGTACAGAAAGGATCCTCGAAGACTCCAAGGTATTAAAAGAGAACATGAAAAAATAGCAAGACAGTCAGGCAAATCCGCAATAGCAAAATTGTGAATCCAACTCAACAAATCACAGAATTTGCACTAGTAAATGACTTGAAAGGGACCAAA
+
>1>A>BBF@1B1F11AEE?EGGHHHCHHGH12DF1BEGBDGB2B2AD11E1BFGEG010BDEGDDGG110BBADF2B1BAFF/BG11B1B/BG@0?0B/0@1222221BF1B01BB11??0F<01BBFB1?1B22BBB11/<C11011@@11<<011?<F?00?0<11?<?C00111>.--<00<0<</0/=000=0<000:;0://::.000/00:/;C00009000900000;000;9000.:.;...9
@M05620:37:000000000-D9766:1:1101:22496:4184 1:N:0:24
ACCACACCTTCTACAATGAGCTGCGTGTGGCTCCCGAGGAGCACCCCGTGCTGCTGACCGAGGCCCCCCTGAACCCCAAGGCCAACCGCGAGAAGATGACCCAGGTGAGTGGCCCGCTACCTCTTCTGGTGGCCGCCTCCCTCCTTCCTGGCCTCCCGGAGCTGCGCCCTTTCTCACTGGTTCTCTCTTCTGCCGTTTTCCGTAGGACTCTCTTCTCTGACCTGAGTCTCCTTTGGAACTCTGCAGGTTCT
+
CCDDCDDDFFFFGGGGGGGGGGHHGEGEGGHHHGGGGGGGGHGHHGGGGEGGHHHHHHHGGGGGGGGGGGGHHHHGGGGHGHHHHGGGGGFGGGHHHHHHHHHHGHHDGHHGGHHGGGFGHHHHHHHHHHGGHGGGGGGGGHHGHGGGGGGGGGGGGGG-CGGGGFFFFFFFFFFFFFBFFFFFHFFFFFFFFFDDDFFFFFFFFFFFFFFFFFFFFHFFFFFF/BFFFFFFFFFFFFFFFFFF0:A:BFF
@M05620:37:000000000-D9766:1:1101:20044:4203 1:N:0:24
ACCACACCTTCTACAATGAGCTGCGTGTGGCTCCCGAGGAGCACCCCGTGCTGCTGACCGAGGCCCCCCTGAACCCCAAGGCCAACCGCGAGAAGATGACCCAGGTGAGTGGCCCGCTACCTCTTCTGGTGGCCCCCTCCCTCCTTCCTGGCCTCCCGGAGCTGCGCCCTTTCTCACTGGTTCTCTCTTCTGCCGTTTTCCGTAGGACTCTCTTCTCTGACCTGAGTCTCCTTTGGAACTCTGCAGGTTCT
+
BACBBABCFFFFGGGGFGGGGGHHGGGEHDHHHGGEEGGGGHHHHGGGEAFFHFAGHHHGGGGGGGGGGGGHHHHGGGGHGHHHHGAGGCFGGGHHFHHHHHHHGHHHHHHGGHHGGGGGHHHHHHHHHHHGHHGGGGGGGHHGHBHHHGGGGGGGGG-ADGGGGGGGFFFFFFFFFFFFFFFFFFFFFFFFFFFFFFFFFFFFFFFFFFFFFFFFFFFFFFFFFFFFFFFFFFEFFFFFFFFFFFFFFFF
@M05620:37:000000000-D9766:1:1101:23491:4210 1:N:0:24
GAGGCTGCTTTGGAAGAAACTCATAGATCACTGCAACAGTCCCCCCTGGACCAGGAAAAGTTTCTTGCCTGGCTTACAGAAGCTGCAACAACTGGCTACCCGTACGGACCGGCTCCTATCCGACTCAAAGGGCGTCAAAGCGCTGATGCACCCATGGACAGAACGTCCGGCCTTTCCGCTTTCGCCCTCTTGTGGATCCAATTGAACAATTCTCAGCCTTTGTACTTGTAACTGCCAAGCCCGGGCACCAA
+
11AAAAFACDFFCGGB1EAEDGDA3FG33BFDGFG11BF11BEAEEAC/0BF/AAGCA0EGH2DDF1FG1BBGHA1B1BDBGHC11FHH0/B1>BC0100>AE/>EE/E><@/<AFCG21B<C/BC@F1@0?/<C@A/FG0.<>-.<<>FD<<C/GB00<C//<...;----;/CF99EC.E9B...-CFBFFF.B0CF/BFFF/BBFFBB/;//B//;BFF/;BFBF/BBFBFBFFF9A9A;>;---;AF
@M05620:37:000000000-D9766:1:1101:8464:4234 1:N:0:24
ACCACACCTTCTACAATGAGCTGCGTGTGGCTCCCGAGGAGCACCCCGTGCTGCTGACCGAGGCCCCCCTGAACCCCAAGGCCAACCGCGAGAAGATGACCCAGGTGCGTGGCCGGCTACCTCTTTTGGTGGCCGCCTCCCTCCTTCCTGGCCTCCCGGGCTTGCGCCCTTTCTAACTGGTTCTCTCTTCTGCCGTTTTCCGTAGGACTCTCTTTTCTGACCTGCGTCTCCTTTGGAACTCTGCAGGTTCT
+
CBCCCCCAFFFFGGGGGGGGGGHHGGGBEFHHHGFFDGGGGHHHHGGGGGGGGHHGGHHGGGGGGGGGGGGHGHHGGGGHGHHHHGGGGGBDGGHGHFFHHH/?/<11<<?/CH----.</<0D<0<D<<C.C.-A::CFA/CAG0C9CF/FF9FF.C-9-9:-.9@F;DFBBB////BFFB////9B/9B9F/;DFF.F/D/.;.9//9//B/://9//;9//.:9-;F/BFFFEFF/9BF//9BFFBBB
@M05620:37:000000000-D9766:1:1101:21199:4261 1:N:0:24
GAGAGTGCTGTGGAGGAAACTCATAGATTAGTGAAACAATTTACGGTGGATCTGGAGAAGGTTCTGGGTTGGGGTAGAGACTTTGAGATAACTGCCAAGCCTACACTAGACAACAGCTGCAACAAAATACGGCTAAAACAAGAAAACAATACACAACAAAACAACGCACAGTAGCACTGAAACACACCACTGACGTTTTACCTCACACTCACAACAAATACAACAATCTCGTTTATTTGTACGCAAAAGCT
+
>1111BB131B1B1111BBBB1BBF3ADD11313331BABD22200B0//1BBF1101000BB1B1BB0AA///B//B1D012DB2/>1B111B101B///B1BBB1011110//001110110/<0111<////1B11</000000/?111<11////<00///<--<-01111110/0000/.<.<.</;0/.;;/.00000/.0/////00....0;090/..0/;0.....0;90;9/;-9-9-/-/
@M05620:37:000000000-D9766:1:1101:20325:4275 1:N:0:24
ACCACACGCCCTAACTCGCGCCGCGTACCCACATCTTGTACGCCCTCTTCTGCATGACCAAGAACTCACCCGCTACCTGGAGCACCAACTCCGCAGCTTGGCTGGGACCTATGTGAGTATCCAGCGTAGGAATCTGGGAGTTGGGGAGGAGTGAGGAGTTGGGGAAAGACAGTCCTAACCGTGGAGGGTTCTGGTAAATGATGGGGGGAGGAGGGGCTCTTTGGCTCCCACCAGTCCCCCTGTCTGGTCTA
+
A?11A11A1>>A11BGGA0AA0AAAA/ABG1B/1B1BD1BB/B/A/?B1F@G12121B1F>0B001BECCGGCGGEFBHHHA>?F?0F/BDG?EC/>0FGCHF/?/FFGGFDGHFG?1?FHHGDG<?CAFFFFFGH1C0<CCGCC-C@CFGHHCCGF.C/G/--AA..CFGBBFBFGGGGGAE@CEG;;-99FF/FBFF////9E---9;>A--;-@;E999:/B/9AEFFFFFFFEF?A@?BB/:BBB//
@M05620:37:000000000-D9766:1:1101:8895:4288 1:N:0:24
GAGGCTGCTTTGGAAGAAACTCATAGATTACTGCAACAGTTCCCCCTGGACCTGGAAAAGTTTCTTGCCTGGCTTACAGAAGCTGAAACAACTGCCAACCCGTACAGCACGGCACCTATAAGAAAACACGGGCATAACAGCGCAGCTGAACAAAAGGCCAGATCGTCCGACCTTTCCGCATTCGCCCACTTGTGCATCACATTGCACAATTCTCCGACTTAACAATTGTAACTACTTATACCGGGAACCAA
+
BBCCBCFCFFFFGGGGGGGGGGHHHHFHHHHGHHGHFHHGHHHHHGGGHGHHHHHHGHHHHHHHHHHHHHHHHHHHHHHHHHHHHHHHHHHHHH3F3F1?EEGGG1D3B1>>@/>?F3BFHH333B3?BC/CF/B@FCGFFDG//>0?1?CGFH0><.>.>0<>.0..-.<<.:;0:C.-;=C0;:;.;=BFFF099C0;F0BBG0;BFFGBFGG.-;:A//:99BFFFFFFF/;////9B;;@DFFFFF?
@M05620:37:000000000-D9766:1:1101:12871:4331 1:N:0:24
ACCACACCTTCTACAATGCGCTGCGTGGGGCTCCCGAGGAGCACCCCGTGCTGCTGACCGAGGCCCCCCTGAACCCCAAGGCCAACCGCGAGAAGATGACCCAGGTGAGTGGCCCGCTACCTCTTCTGGTGGCCGCCTCCCTCCTTCCTGGCCTCCCGGAGCTGCGCCCTTTCTCACTGGTTCTCTCTTCTGCCGTTTTCCGTAGGACTCTCTTCTCTGACCTGAGTCTCCTTTGGAACTCTGCAGGTTCT
+
ABB?AAAAFFFFGGGFEGB?E?EDGAE22AEEHGGE?EEEDCEGFEEEAEEGFHHHFFH>EG?EFGGCGGGFHHHAEEGEGHHHFFGCCD>CCGHHBHHHHHHHGHH1GGGFGHHGGGGGHHHHGHHHHHHGHHGGGGDGGGGGGGGGGGGGGGGGGDGBBBFFFBBFBBFFFFFFFFFFFFFFFFFFFFFFFFBFFFFFFFFFFFFFFFFFFFFFFFFFFFFF/FFFFFFFFFFFFFFFFFFFFFFFFFF
@M05620:37:000000000-D9766:1:1101:21021:4334 1:N:0:24
ACCACACCTTCTACAATGAGCTGCGTGTGGCTCCCGAGGAGCACCCCGTGCTGCTGACCGAGGCCCCCCTGAACCCCAAGGCCAACCGCGAGAAGATGACCCAGGTGAGTGGCCCGCTACCTCTTCTGGTGGCCGCCTCCCTCCTTCCTGGCCTCCCGGAGCTGCGCCCTTTCTCACTGGTTCTCTCTTCTGCCGTTTTCCGTAGGACTCTCTTCTCTGACCTGAGTCTCCTTTGGAACTCTGCAGGTTCT
+
BAABBBBBFFFFGGGGDGGGGFHFGEGEFAGHHGFFGEEEGFHFHGGGEEGGHHGHGHHGGGGGGGGGGGGHHHHGGGGHGHHHHGGGGGGGGGHHHHHHHHHHGHHHHHHGGHHGGGGGHHHHHHHHHHHGHHGGGGGHGHHGHGGGGGGGGGGGGGGGGGGGGGFFFFFFFFFFFFFFFFFFFFFFFFFFFFFFFFFFFFFFFFFFFFFFFFFFFFFFFFFFFFFFFFFFFFFFFFFFFFFFFFFFFFF
@M05620:37:000000000-D9766:1:1101:14754:4386 1:N:0:24
GAGGCTGCTTTGGAAGAAACTCATAGATTACTGCAACAGTTCCCCCTGGACCTGGAAAAGTTTCTTGCCTGGCTTACAGAAGCTGAAACAACTTGCTACCCGTAAGGAAAGGCTCCTAGAAGACTCCAAGGGAGTAAAAGAGCTGATGAAACAATGGCAAGTAAGTCAGGCATTTCCGCTTTAGCACTCTTGTGGATCCAATTGACCAATTCTCAGCATTTGTACTTGTAACTGACAAGCCAGGGACAAAA
+
A3AA>AFBFDDFGBAGGFFGGGHHHFHHHHGBFGBFEGHGHFGGHGGFGHAGGHFHB3CGFGHGHHHFAGDFGGGBBFGHHHGHHEEH@3?GHH@FBB3BB1?>>B@@FC111BF/33BFGH?FEEGEHE/??/??F4?BFF2BBF?DGH3B<FFG<@@G?@@F@FG1?0FC?11@?/D.C.<>>1>><>FG>GDG0<C<<=00=0</.:;00:;</:0CGG:;GG0;;C0;00;;;;:..;;ADEE.A;.
@M05620:37:000000000-D9766:1:1101:7180:4391 1:N:0:24
ACCACACCTTCTACAATGAGCTGCGTGTGGCTCCCGAGGAGCACCCCGTGCTGCTGACCGAGGCCCCCCTGAACCCCAAGGCCAACCGCGAGAAGATGACCCGGGTGAGTGGCCCGCTACCTCTTCTGGTGGCCGCCTCCCTCCTTCCTGGCCTCCCGGAGCTGCGCCCTTTCTCACTTTTTCTCTCTTCTGCCGTTTTCCGTATGACTCTCTTCTCTGACCTGAGTCTCCTTTGGGACTCTGCATGGTCT
+
BBBBBBB>CFFFGGGGGG5BFGFHGFGBFEHGHFGEEGGGGHHHHGGGGFGGHHHHHHHGGGGGGGGGGGGHGHHGGGGHGHHHHGGGGF<BDFHHHFF?FB/>>?>F0>1.<GC-CGCD/DD<====0<:.;C--::A.EFGGGBFF0C/.CFAE.9;A--A/9-@D=-9B/B/9/9//9;;9F/:FFFFB99@..;./;.;../:;F9/BBFBB/;/BFFF./;/;FFB9F///.:.;BF//;/;.9B/
@M05620:37:000000000-D9766:1:1101:7164:4402 1:N:0:24
ACCACACCTTCTACAATGAGCTGCGTGTGGCTCCCGAGGAGCACCCCGTGCTGCTGACCGAGGCCCCCCTGAACCCCAAGGCCAACCGCGAGAAGATGACCCAGGTGAGTGGCCCGCTACCTCTTCTGGTGGCCGCCTCCCTCCTTCCTGGCCTCCCGGAGCTGCGCCCTTTCTCACTGGTTCTCTCTTCTGCCGTTTTCCGTAGGACTCTCTTCTCTGACCTGAGTCTCCTTTGGAACTCTGCAGGTTCT
+
ABCBCCCCFFFFGGGGGGGGGGHHGEGEGGHHHGGEAFEFGHFHHGGGEEFGHHHHHHHGGGGGGGGGGGGHCGHGGGGHGHHHHGGECCDFGGHHHFHHHH/?FGGFHGHGGHHGGGGGHHHHGHHHHGHGGHGGGGAGGHHGHGGGGGGGGGGGGDGGGDFGGGFFFFFFFFFFFFFFFFFFFFFFFFFFFFFDFFFFFFF.:AFFFFFFFFFFFFFFFFFFFFFFFFFFFFFEFFFFFFFFFFFFFFF
@M05620:37:000000000-D9766:1:1101:15485:4481 1:N:0:24
ACCACACCTTCTACAATGAGCTGCGTGTGGCTCCCGAGGAGCACCCCGTGCTGCTGACCGAGGCCCCCCTGAACCCCAAGGCCAACCGCGAGAAGATGACCCAGGTGCGTGGCCCGCTACCTCTTCTGGTGGCCGCCTCCCTCCTTCCTGGCCTCCCGGAGCTGCGCCCTTTCTCACTGGTTCTCTCTTCTGCCGTTTTCCGTAGGACTCTCTTCTCTGACCTGAGTCTCCTTTGGAACTCTGCAGGTTCT
+
AAAAAAA1BFCFGGGGGG1FGFHHGEE00BGAFAFE?EEECHHHHGGEEEEGFHFGHHGEEECGGGGGGGECGGHGGGEHFEHHHG?ECG/>@FHE1GFDGHHHEFF1/?/@CHECCGGGHHEFDFHFHHFCAGGGGCCEEGFGFFBF0;FFFBAACB?-@AFFB>-A=?BBBBFFFFFF;B/;B/9BFF/B9B?ABBEFFFFFFFFFFFFFFFFFFFB/BFBF/BFFFBFFFBFFFFFFFFFFFFFFFF9
@M05620:37:000000000-D9766:1:1101:14323:4634 1:N:0:24
ACCACACCTTCTACAATGAGCTGCGTGTGGCTCCCGAGGAGCACCCCGTGCTGCTGACCGAGGCCCCCCTGAACCCCAAGGCCAACCGCGAGAAGATGACCCAGGTGAGTGGCCCGCTACCTCTTCTGGTGGCCGCCTCCCTCCTTCCTGGCCTCCCGGAGCTGCGCCCTTTCTCACTGGTTCTCTCTTCTGCCGTTTTCCGTAGGACTCTCTTCTCTGACCTGAGTCTCCTTTGGAACTCTGCAGGTTCT
+
AAA>AAA>FFFFGGGGBG1AFFHHGBAAA0FGABFE0EEGGHHGHGGGEEEGFHHFHHFE/ECGG/FEGGG0GCGGGG/FA/FGHG<<BC/<?CFB111<?FGHGGFFFHFFGHHCCGGGHHGHHGHBGHFCFHCC?.:CEFHAGB0FFBFFF0CEEF?-A?FGG?@B=@BFFFFFFFF-9;99BBBFFFFFFF@BBFFFFFFFFFFFFFBFBBFFFFFEFFFF/BFFBBFFFFFFFFFFFFFFFFFFFFF
@M05620:37:000000000-D9766:1:1101:24298:4726 1:N:0:24
ACCACACCTTCTACAATGAGCTGCGTGTTGCTCCCGCGGAGCACCCCGTGCTTCTGACCGAGGCCCCCCTGAACCCCAAGGCCAACCGCGAGAAGATGCCCCAGGGGAGGGGCCGGCACCATCTCCTGGTGGCTGCCCCCCCCCTCCCTGGCCTCCCGAGCTCCGGCCCTTTCTAACTGGTCTCTCCTCTTGCCGTTTCCCGAAGACCCTCTTCTCCTACCCTAAGTTTCTTTTGGACTCCTGCAGGTTTT
+
ABBBAAAAFFFFFGGGGGGGGGHHGFCF4AFGGHGG2AEE0AAGHGGGEDEF5DFGDGHGE//>FEEEFGGFGGHGGEEGGGHGFGGGG?DCGGG1DF1F0//?/.-.<-<-<C--:--:.0/=000///;.;..;99CB--;99.;..;.../:E.A.-9.//.-9;9EF///;//9;FFF//////./;/;/-9DF/B/;.-;./../.9;///////../9.////;/BB99-////////./..//9
@M05620:37:000000000-D9766:1:1101:24276:4729 1:N:0:24
ACCACACCTTCTACAATGAGCTGCGTGTGGCTCCCGAGGAGCACCCCGTGCTGCTGACCGAGGCCCCCCTGAACCCCAAGGCCAACCGCGAGAAGATGACCCAGGTGAGTGGCCCGCTACCTCTTCTGGTGGCCGCCTCCCTCCTTCCTGGCCTCCCGGAGCTGCGCCCTTTCTCACTGGTTCTCTCTTCTGCCGTTTTCCGTAGGACTCTCTTCTCTGACCTGAGTCTCCTTTGGAACTCTGCAGGTTCT
+
BCBCCBBCFFFFGGGGGGGGGGHHGEGECEGHHGGEEGGGGGHHHGGGGGGGHHHHHHHGGGGGGGGGGGGHGHHGGGGHGHHHHGGGGGGGGGHHHHHHHHHHGHHHHGHGGHHGGGGGHHHHHHHHHHHGHHGGGGGHGHHGHGGGGGGGGGGGGGGGGGGGGGFFFFFFFFFFFFFFFFFFFFFFFFFFFFFFFFFFFFFFFFFFFFFFFFFFFFFFFFFFFFFFFFFFFFFFFFFFFFFFFFFFFFF
@M05620:37:000000000-D9766:1:1101:18710:4738 1:N:0:24
ACCACACCTTCTACAATGAGCTGCGTGTGGCTCCCGAGGAGCACCCCGTGCTGCTGACCGAGGCCCCCCTGAACCCCAAGGCCAACCGCGAGAAGATGACCCAGGTGAGTGGCCCGCTACCTCTTCTGGTGGCCGCCTCCCTCCTTCCTGGCCTCCCGGAGCTGCGCCCTTTCTCACTGGTTCTCTCTTCTGCCGTTTTCCGTAGGACTCTCTTCTCTGACCTGAGTCTCCTTTGGAACTCTGCAGGTTCT
+
CCCCCCCCFFFFGGGGGGGGGGHHGGGEFGHHHGGGGGEEGHHHHGGGGGGGHHHHHHHGGGGGGGGGGGGHHHHGGGGHGHHHHGGGGGGGGGHHHHHHGHHHGGHHHFHGGHHGGGGGHHHHHHHHGHHGHHGGGGDHGHHGHGGGGGGGGGGGGGGGGGGGGGFFFFFFFFFFFFFFFFFFFFFFFFFFFFFFFFFFFFFFFFFFFFFFFFFFFFFFFFFFFFFFFFFFFFFFFFFFFFFFFFF.BFB
@M05620:37:000000000-D9766:1:1101:18745:4741 1:N:0:24
GAGGCTGCTTTGGAAGAAACTCATAGATTACTGCAACAGTTCCCCCTGGACCTGGAAAAGTTTCTTGCCTGGCTTACAGAAGCTGAAACAACTGGCTACCCGTACGGAACGGCTCCTAGACGACTCCAAGGGCGTCCAAGCGCTGCTGAACCCATGGCAAGTACGTCCGGCATTTCCGCTTTCGCACTCTTGTGGATCCAATTGAACAATTCTCCGCCTTTGTACTTGTAACTGACAAGCCCGGGCCCAAA
+
33AABAFAFFFFGGGGGGGGFGHGHHHHHGHHHHF4GHGDFGHHHGEFEBGHHHGHHHBFFHHHFHGGHHHHHHFEGHHHHHH@FGHHHHHHHFFG2BBFGGGG1EEGF>EEGGGGBE?G3/>EGGFHGHGG/>////@2?CCGC/F11><..>GGHEFHF00<CGH.@DG?DHHHHGGGG.;CA.ABGGGFBFDBFGGGGGGGGGGGGGGGG00D..ADFFEFFFFFBFFFFFBFFFFF..;@>---;AF
@M05620:37:000000000-D9766:1:1101:23479:4762 1:N:0:24
ACTGCCACTTATCAATCCACACTTTGATGCCTGCCCCAGAGCCCCCAGTCCGTATAACCGTTGCGTACCTGGCTACCAGTAGCGCCAACCACTCGCTCCCCGTACGGCCCGGCTCCTATACGACTCCCTGGGCGTCCCAGCGCTGCTGCACCCATGGCTAGTCCGTCCGGACTTTCCGCTTTCGCCCTCTTGTGGATCCAATTGAACAATTCTCCGCCTTTGTACTTGTAACTGCAAAGCCCGGGCCCCAA
+
3>>>A44BBD5@5BBBG4BF4A454BDF5DFGHHHHG2B22BBFEG2BAFG211BBFHFEGG1B0B1ABGHHHH3BFGH3BFG//>BEF>FF@31>///??/?//<?//>/>B@//@1@1@@C///G/01?/<@>C-C1<GCCCC.<CGHHGGE:CCG/0C0;G....9-.-:C;0;.D.9EF?A.9BA./;BB.9//;//;FF///BB/F/;;/;DD.9/BFB///B/B;9FF//9;/9.A----;99DA
@M05620:37:000000000-D9766:1:1101:11040:4804 1:N:0:24
ACCACACCTTCTACAATGAGCTGCGTGTGGCTCCCGAGGAGCACCCCGTGCTGCTGACCGAGGCCCCCCTGAACCCCAAGGCCAACCGCGAGAAGATGACCCAGGTGAGTGGCCCGCTACCTCTTCTGGTGGCCGCCTCCCTCCTTCCTGGCCTCCCGGAGCTGCGCCCTTTCTCACTGGTTCTCTCTTCTGCCGTTTTCCGTAGGACTCTCTTCTCTGACCTGCGTCTCCTTTGGAACTCTGCAGGTTCT
+
AA1AAA1AFFC@BGG13ABBDAECEEFBG0FGGGEAEEG?GHHHHGCGA/E/GABFGFGGGGGGAE>EGGGHHHAEEGGCFHHEE?EEG@BC/BGH1<GHHHHHGHH1FDGGGF<-A@CCFHHHHFFFFFFCEGCGG.CGGGFEH9F/09/CFFGGGG---;.9CA@F@?FFFFE/FBFFFFFFFFFFBFFFFF@FFFFFFBFFFAFFFFFFFF//B/9:FBF--;A-AFFFFFFFFFFFFFFFBF--;:B
@M05620:37:000000000-D9766:1:1101:16477:4807 1:N:0:24
ACCACACCTTCTACAATGAGCTGCGTGTGGCTCCCGAGGAGCACCCCGTGCTGCTGACCGAGGCCCCCCTGAACCCCAAGGCCAACCGCGAGAAGATGACCCAGGTGAGTGGCCCGCTACCTCTTCTGGTGGCCGCCTCCCTCCTTCCTGGCCTCCCGGAGCTGCGCCCTTTCTCACTGGTTCTCTCTTCTGCCGTTTTCCGTAGGACTCTCTTCTCTGACCTGAGTCTCCTTTGGAACTCTGCAGGTTCT
+
ABCCABC>>CCFGGGGGGBFGGHHGEE2ABGCFBFE?EEEDHDHHGEAEEEGHGHFHHHAEEGGGGGGGCGHFFGFGGGHGHGHHGGGCG<BCGHGGGHHHHGEGGG1GGGEGHHGGGGGHHHHHHHHHHGGGHGGGGGHGHHGHGGGGGGGGGGGGGG-@BFGGGFFFFFFFFFFFFFFFFFFFFFFFFFFFFFFDFFFFFFFDDFFFFFFFFFFFFFFFFFF/FFFFFFFFFFFFFFFFFFFFFFFFFF
@M05620:37:000000000-D9766:1:1101:24707:4869 1:N:0:24
ACCACACCTTCTACAATGAGCTGCGTGTGGCTCCCGAGGAGCACCCCGTGCTGCTGACCGAGGCCCCCCTGAACCCCAAGGCCAACCGCGAGAAGATGACCCAGGTGAGTGGCCCGCTACCTCTTCTGGTGGCCGCCTCCCTCCTTCCTGGCCTCCCGGAGCTGCGCCCTTTCTCACTGGTTCTCTCTTCTGCCGTTTTCCGTAGGACTCTCTTCTCTGACCTGAGTCTCCTTTGGAACTCTGCAGGTTCT
+
CCBCCCCCFFFFGGGGGGGGGGHHGGGGDCHHHGGGGGGGGHHHHGGGDGGGGHGHHHHGGGGGGGGGGGGHHHHGGGGHGHHHHGGGGDCDGGHHHHHHHHHHEHFHG<GFFHHGGGGGHHHHHHHHHHHGHHGGGGDHGHHGHGGGFGGGGGGGEGDD?BAFGGFFFFFFFFFFFFFFFFFFFFFFFFFFFFC:DFFFFFFFDFFFFFFFFFFFFFF/FFFFFFFFFFFFFFFEFFFFFFFFFFFAFFF
@M05620:37:000000000-D9766:1:1101:21653:4984 1:N:0:24
GAGGCTGCTTTGGAAGAAACTCATAGATTACTGCAACAGTTCCCCCTGGACCTGGAAAAGTTTCTTGACTGGCTTACAGAAGCTGAAACAACTGGCAACCCGTAACGAAAGGCTACTAGAAGACAAAAAGGGAGACAAAACGCTAATGAACCAAAAGAAAGTACGTCAGGCATGTCCGCAATAGCACTATTGTGGATCCAATTGAACAATTCACCGAATTTAAACATGTAACTGACATGCACGGTAAAAAA
+
>1AAA>B>1D3D1BBGFFFFBGFGFHGGFFBGHGFFCGHDGGGGHGEGCFBAFGABBA0FB2DFEFF2BFGHHHGFGEHFHHHFFFFGHF?FF0>>0B>BB>B>///>???GEHCGFDF1B11B0B0B///?////BB000//?/?1F2F1/?<//0/<0?1?1><F<.0<.10=10<C--<0=<000<CCC0<.C0::0;:0:0:0;FFFG090;AA?EF000;09999;9;0C900:BB0-9---;//9
@M05620:37:000000000-D9766:1:1101:11293:4988 1:N:0:24
ACCACACCTTCTACAATGAGCTGCGTGTGGCTCCCGAGGAGCACCCCGTGCTGCTGACCGAGGCCCCCCTGAACCCCAAGGCCAACCGCGAGAAGATGAACCACGGTGCGTGGCGCACTCCCTCTTATGGTGGCCGTCCCCCTCCTTCGTGCCCTCCAAGCGCTGCCCCTTTTCTCCCTGGTTCTCTCCTCTGCTGTTTTCCGTACGCCTCTCTTCTAAGCCAAGCGTCCCCTTTGGACCTCTGCGGGTTC
+
AAAAAABACCFDFGBFGGGGGFHHGEGGFGHFGFFE?EEEGHGHHGGG1AEFHF3FFAFE@EGEFEGGGGGHCGHE?EEGFHGHH?EE><<BC?FG22G22?0/<//?/>/.--->---<<C/<<D0==C::..C--;.;CE-9:/0;.9..;;/A?//999-.9;.:.../B//B//;99/;BFFF9//99999BF//.//9/..9.-.AFB/9BF/////..;.9;D-.9.A/;//;9B9//;-;-9;.
@M05620:37:000000000-D9766:1:1101:15144:4995 1:N:0:24
ACCACACCTTCTACAATGAGCTGCGTGTGGCTCCCGAGGAGCACCCCGTGCTGCTGACCGAGGCCCCCCTGAACCCCAAGGCCAACCGCGAGAAGATGACCCAGGTGAGTGGCCCGCTACCTCTTCTGGTGGCCGCCTCCCTCCTTCCTGGCCTCCCGGAGCTGCGCCCTTTCTCACTGGTTCTCTCTTCTGCCGTTTTCCGTAGGACTCTCTTCTCTGACCTGAGTCTCCTTTGGAACTCTGCAGGTTCT
+
BBBBBBBBFFFFGGGGGGGGGFHHGEEAFAGHFGGEFGGGGHHHHGGGGEEGHHHHHHHGCGEGGDGGGGGFHFHGGGGHEEHHHGFEGGC@DGGFDGGHHHHHGCGGFDGCCGGGGGC@CHHHHHHHHHFGHHDGGG.CFFHGHGGFFBFFFGGGG?@??DGGGGFFFFFFFF/FFFBFBFFFFFFFFFFFFFFFFFFFFFFFFAFFFF/FFFFFFBFFFFFFFFFFFFFBF/FFFB/FFBFFFFF9FFF
@M05620:37:000000000-D9766:1:1101:8418:4996 1:N:0:24
GAGGCTGCTTTGGAAGAAACTCATAGATTACTGCAACAGTTCCCCCTGGACCTGGACAAGTTTCTTGCCTGGCTTAAAGAAGCTGAAACAACTTGCTACCCTTAAGGAAATGCTCCTCGAAGACTCCAAGGGATTAAAAGAGATGATGAAAAAATGGCAAGTAAGTCAGGCAGGTCCGCTTTAGCACCCTTGTGGATCCAATTCACCAAAACTCAGCATTTGAACTATAAACTGACTTGAAAGGGACAAAA
+
>3AA3>CAF@B4G4BBFGBGGGHHHFHHHHA5DG4FFHBFGD5B2BAAAGBBGGEF231BDGHDDHGA3B3BBBG35DDBGG3BF33F3B1FHFBB3BB213?BB433B?3B3BBB32?ABF>F3BFFG3//?2B3BEB3?C232BB3BD33?<<<2@@G/2@22@?<?0?///0?1>-...1>>11><.<<=<.<0</000;0<000;..:00<:/;;;000900090000;0;/0;:00;0..;;../.
@M05620:37:000000000-D9766:1:1101:21622:5004 1:N:0:24
GAGGCTGCTTTGGAAGAAACTCATAGATTACTGCAACAGTTCCCCCTGGACCTGGAAAAGTTTCTTGCCTGGCGGAGAGCAGCTTAAAAAACTGGCACCCATTAAAGAACGGCACCTATCAAACTCAAAGGGCGTACCAACGCTGCTGCAACCATGGCCAGTCAGTCAGACCAATCCGCTTTAGCACTCTTGTGGATCCAATTGAACAATTCTACAAATTTGCACATGTAACTACCAAGCAAGGGCACCAA
+
>3A3>>CBFFD4C45BAGBGFGHGFFEFGHFFHH4AFGBFGDDBB2AEF2AFGHGFA32BBDF5DFF5353CA0>00>B133??B33B43>?F33?23??/33BB?4B02/<///?2232?3?B22BB22@A///</<<1///...1>FGEC0<10<C/CG<DD000<<0<././/;CE.::0;<00:/00000;;09/;F090;00;B0CBFGG09;0;0000;//99/:////.//.9BF9...::...
@M05620:37:000000000-D9766:1:1101:14702:5005 1:N:0:24
ACCACACCTTCTACAATGAGCTGCGTGTGGCTCCCGAGGAGCACCCCGTGCTGCTGACCGAGGCCCCCCTGAACCCCAAGGCCAACCGCGAGAAGATGACCCAGGTGGGTGGCCCGCTACCTCTTCTGGTGGCCGCCTCCCTCCTTCCTGGCCTCCCGGCGCTGCGCCCTTTCTCACTGGTTCTCTCTTCTGCCGTTTTCCGTAGGACTCTCTTCTCTGACCTGAGTCTCCTTTGGAACTCTGCAGGTTCT
+
AAAAAAAAFFFFEGGFFGGAE5A4E2ABGEGHCF2AEEGEGHHHHGGGAAEFHEGGG2FFEEGGE1>EGGGEHEC>EGEC?CGGC?/<>@B@<?<GB1D<FHEHA11/><ACGGA<D-<@C000<<=GH0;.G.:C-A.9AFFGFF0BFBFFA09A?.A-=---.-@.;-9B99FFFFFBB9BB//99BBFFFFBAFFF/9./.9./999B9/BF/9:B/9/;.99FB99F///9////;//;///..9/9
@M05620:37:000000000-D9766:1:1101:8401:5008 1:N:0:24
GAGGCTGCTTTGGAAGAAACTCATAGATTACTGCAACAGTTCCCCCTGGACCTGGAAAAGTTTCTTGCCTGGCTTACAGAAGCTGAAACAACTGGCTACCCGTAAGGAACGGCTACTAGAAGACTCCAAGGGAGTCCCAACGCTGCTAAACCCATGGCAAAACAGTCCGACATTTCCGATTTAGCACTCTTGTGGATCCCATTGAACAATACTCAGACTTTGCACATGTAACTGACATGCAAGGGACAAAA
+
BBBBBCFCFFFFGFGGGGGGGGHHGHFHHHHHHHGHGHHGHHHHHGGFHHHHHHHHFFHHGGHHHHHHHHHHHHHGHHHHHHHHHHHHHHEHHHHHFBGH1?BE?FFGGEEGGG/FF4?GHH3FFGHBFD/?//<2?BG2/?>/?/22@@22?/FGBG0F000?<GD1E.>->1=<DD.<EGHHH0D0/GHHF0:0;CG/CGHGFCGH/C0;9F;09/9;;F0CF09B90;BBBCF00;:9FG.DFF?F/.
@M05620:37:000000000-D9766:1:1101:22991:5078 1:N:0:24
ACCACACCTTCTACAATGAGCTGCGTGTGGCTCCCGAGGAGCACCCCGTGCTGCTGACCGAGGCCCCCCTGAACCCCAAGGCCAACCGCGAGAAGATGACCCAGGTGAGTGGCCCGCTACCTCTTCTGGTGGCCGCCTCCCTCCTTCCTGGCCTCCCGGAGCTGCGCCCTTTCTCACTGGTTCTCTCTTCTGCCGTTTTCCGTAGGACTCTCTTCTCTGACCTGAGTCTCCTTTGGAACTCTGCAGGTTCT
+
>>1AAA1AFFF@AGG13AFGFGCCEEFEH0FGHGC0EAEAEHHHHGCGE/E/FABGGGFEGGCGCE?GGGGHHHCEGGGEFHHECFGGG/BCCCHH11FGHFEF/?GHHD<FFHHGGGGGHHHHGDFFGGHGHHCG@?AGFHHGBBFGFFGGGFFGGB@@GG?FGG@F@@FFFFFFFFFFFFFFFFFFFFFFFF@FFFFFFFFFB?FFFFFFFFFFFFBFFFBFBBFFFFFFFFBF:FFFFFFFFFEABFF
@M05620:37:000000000-D9766:1:1101:6550:5096 1:N:0:24
ACCACACCTTCTACAATGAGCTGCGTGTGGCTCCCGAGGAGCACCCCGTGCTGCTGACCGAGGCCCCCCTGAACCCCAAGGCCAACCGCGAGAAGATGACCCCGATGATAGGCCCTCTATTTCTTCTGGCGCCCCCCTCCTTCCTTCCGGCCCTGCCATATCTCCGCCCTGTCTTATTTTATCTCGTTTCTGGCTGGTTCCTTCTGTCTGCCATCTCTCACCTTAGGCTCTTTGGTGTCTCTGGATTGTCT
+
A>AABAABFFFFFGGFGGGGFFGFEEEEHEHHGGFAEEFCGHHHHGGGEAEEFFGHHGBEGGCGEG@FGGGHFHCEGGGCFHHFCFFEDCCCCDGHFDD222////??1110<>..>F111<111<1100<.-<-:--;./;CFE0;F.9-9-;.9./0;0;000...9-.;9//;/////;/99..9;99/9/.;.999;///9//;B//9/;///9//;.///////;//;//99./;/9//9//./9/
@M05620:37:000000000-D9766:1:1101:6530:5100 1:N:0:24
ACCACACCTTCTACAATGAGCTGCGTGTGGCTCCCGAGGAGCACCCCGTGCTGCTGACCGAGGCCCCCCTGAACCCCAAGGCCAACCGCGAGAAGATGACCCAGGTGAGTGGCCCGCTACCTCTTCTGGTGGCCGCCTCCCTCCTTCCTGGCCTCCCGGAGCTGCGACCTTTCTCACTGGTTCTATCTTCTGCCGTTTTCCGTAGCACTCTCTTCTCTGACCTGAGTCTCCTTTGGAACTCTGCAGGTTCT
+
BBBABBBBFFFFGFGFGGGGGFHGG2AEHGHHFGGG?AFGEHHHHGGGEEGGEGFGHHHGCE0EFAEGGGG?GFHGGGDGEEHHHG/<DDGC@AF<>F222F/<??11F<1FG0F@F--><G0<=DGHH=C.C.<:@D..CHHGHF0/B9FAF09CE?D-99ABF9-9;A/F/9FF9BFB//B9/BB//BFFFFF.DFF/B.9.;./:/99//FF/9/9//:/.B.B/9/;////////;:/9/;BA./:9
@M05620:37:000000000-D9766:1:1101:8384:5105 1:N:0:24
GAGGCTGCTTTGGAAGAAACTCATAGATTACTGCAACAGTTCCCCCTGGACCTGGAAAAGTTTCTTGCCTGGCTTACAGAAGCTGAAACAACTGGCTACCCGTACGGACAGGCTCCTATAAGACTCAAAGGGCGTCCCAACGATGCTGCACCCCTGGAAAGTACGTCCGGCATTTCCGCTTTCGCCATCTTGTGGATCCCATTCAACAATTCTAAGCATTTGTCCTTGTAACTGCCAAGACCGGGACAAAA
+
CCCCCCFCFFFFGGGGGGGGGGHHHHHHHHHHHHHGGHHGHHHHHGGGHGHHHHHGHHHHAGHHHHHHHHHHHHHHHHHHHHHGHHHHHHGHHH3G2BBGCE1/?/?EEFGGGE?F3?4?4BFG33?3DFGFFB/BDD22//???/GHFGGE//?/?0<>>1=1<<FCECEF-0DGHGGG.EGFE?..:CG000.9:;/;FGG0;FFGE0;FF0F0C0B;0;00;CFGGGGGF0:B:0.9BB@DF9@9.;A
@M05620:37:000000000-D9766:1:1101:8651:5106 1:N:0:24
ACCACACCTTCTACAATGAGCTGCGTGTGGCTCCCGAGGAGCACCCCGTGCTGCTGACCGAGGCCCCCCTGAACCCCAAGGCCAACCGCGAGAAGATGACCCAGGTGCGAGGCCCGCTACCTCTTCTGGTGGCCGCCTCCCTCCTTCCTGGCCTCCCGGCGCTGCGCCCTTTCTCACTGGCTCTCTCTTCTGCCGTTTTCCGTAGGACTCTCTTCTCTGACCTGCGTCTCCTTTGGAACTCTGCAGGTTCT
+
ABBAABB3CFFFGGGFFG5BG5GHGEEBAAGGEBFA2EGGGHHHHGGGFEGGGHGHGHHEEGCGGGGGGGGGHFHGGGGHFGHHHGGEGG<<@FCFDGF1<0///??1@//A-F.>CD@-<00<==<<:0:CFHGGGG9A./=EFGGGGG/.=BCEGA?9-;;@DB-AB?BBFFFFFFFF.:9BF/FFFFFFFF-A.BEFFFF?9A9FFF/;9F/:FFFBFFFB.@D-.FFFFF/F//;FFFBFFB..9/B
@M05620:37:000000000-D9766:1:1101:18352:5128 1:N:0:24
ACCACACCTTCTACAATGAGCTGCGTGGGGCTCCCGAGGAGCACCCCGTGCTGCTGACCGAGGCCCCCCTGAACCCCAAGGCCAACCGCGAGAAGATGACCCAGCCGGTAGCCCGGCTGCTGGTTTTGTCGCCCCCTCCCGGCCTCCCGGACCTCCGGCCGTTCTCCCCTTTCCCCTTGGTTCCCTTTTTGCCGGTTTCCCGCGGGCCTCACTTTATTGCCCTGTGCTACTTTGGGAACTCTGCGGCTTTT
+
BABABABBFFFFGGGGFG5BGDGFGEEA22EGHGGG?EECE1BFG1F01BEGGHHFF2FE>E/EGGGFGGCBGHHG/EGHGHHHHGGGGGGGGGHGHHFFG<//0//-<<<<<G--<--.00/;0;../0:.;.-;-.;A.-;-;.C..:---.;A.----9.../9B..:///99..9//9//9//;9/-/99-;AA/;/.--9---.././9//////;//;/://9;/;B//.././///9---;-//
@M05620:37:000000000-D9766:1:1101:7402:5178 1:N:0:24
ACCACACCTTCTACAATGAGCTGCGTGTGGCTCCCGAGGAGCACCCCGTGCTGCTGACCGAGGCCCCCCTGAACCCCAAGGCCAACCGCGAGAAGATGACCCAGGTGCGTGGCCCGCTACCTCTTCTGGTGGCCGCCTCCCTCCTTCCTGGCCTCCCGGCCCTGCGCCCTTTCTCACTGGTTCTCTCTTCTGCCGTTTTCCGTAGGACTCTCTTCCCTGACCTACGTTTCCTTTGGAACTCTGCAGGTTCT
+
AA1AAAAAFFFFGGGFBFGGGG1GEEGGHCHHHGGGG?EAEHHHHGGGEGGGGFHHHHHGGGGGGGCGGGGHHHHGGGGHGHHHHGGGGGGGGGHHHGHHHHEHEF1?>?ECCH.->--AFDFH0==GF=G<G.:CC.CHGFGGG0CFBF/FF0CEEE----..99@F@@FFFF/9BFFFF/99B/:F/9;BFF@FFFFFEF/-A-99/BBBF///9//-;///9;9//;:FFFFFFFBF9BBFBFFFBBF
@M05620:37:000000000-D9766:1:1101:18270:5186 1:N:0:24
GAGGCTGCTTTGGAAGAAACTGACAACTCAGTGACACAGGATCGGCAGTCCACATAACCGTACCCTAGCTGGCTTACAACATCTCGCACGACGTGCTCCCCGTAAGGACAGGCTCCTATCCTACTCCAAGGGCGTCCCAGCGCTGCTGCACCCATGGCCAGTTCGTCCGGCCTTTCCGCTTTCGCCCTCTTGTGGATCCCATTGAACAATTCTCCGCCTTTGTACTTGTAACTGCCAATCCCGGGCGCCAA
+
AAA>ABFBFFFFGFGGGFGGG5G4B5444B45ABDFGF2223B22A2A3BB5B33A5BBFA111B32235321B?G3553B3BFB11>>/1>/>?/?FFFG/?/?0BB0F??/F0FGH3BG3BGGG@@2@<ACCACCG1FHCDGGFFHGHFHGCGHE<=/<<0=:;CF?CGGGHGGGGGGGGGGGCDCEFG;0;CBFFGFFFFF;;F/BFFFFFFDD9;AFFF/BFFFFF/;FF99;F/;F999@---;;@
@M05620:37:000000000-D9766:1:1101:18279:5204 1:N:0:24
GAGGCTGCTTTGGAAGAAACTGATAAATCAGTGACACAAGATCGGCCGACCATCTATCCGTATTCTCGCTGGCTTCCAGAAGCTCGAACTACTTGCTCCCCTTAAAGAAAGGATCCTAGACGACTCCAAGGGAGTCCCAGCGCTGCTGCACCCATGGCAAGTCCGTCAGGCATTTCCGCTTTAGCACTCTTGGGGATCCAATTGAACAATTCTCCGCATTTGTACTTGTAACTGACAAGCCAGGGACCCAA
+
>1AAAACAFFFFGGGGGGGGG1B3D3D33B1DDFABCG0A01B00//A/AEA111D2D0AB001DD2////>BGG011FBGFGF1//BB/BFB111BB@?E0BFF1BBFG>0010BDG1<1<ECGGFHEHEC/BFFHFFG0<@CCCGFFF10<F<FFFHFG<10.<<<A/CEHB00;CFCCF0C0:C0GHBF0;AA.:90;FBF0;FBF9BF0F0CA-.;FF//FFB999FF/B/FFFA?A-F---9---;
@M05620:37:000000000-D9766:1:1101:25037:5205 1:N:0:24
ACCACACCTTCTACAATGAGCTGCGTGTGGCTCCCGCGGAGCACCCCGTGCTGCTGACCGATGCCCCCCTGAACCCCAAGGCCAACCGCGAGAAGATGACCCAGGTGAGTGGCCCGCTACCTCTTCTGGTGGCCGCCTCCCTCCTTCCTGGCCTCCCGGAGCTGCGCCCTTTCTCACTGGTTCTCTCTTCTGCCGTTTTCCGTAGGACTCTCTTCTCTGACCTGAGTCTCCTTTGGAACTCTGCAGGTTCT
+
1>1>A>AAFFFFGGGGDGG1G1FHGGGFAAAGBFFE0AEA/A/GHGGGE/EF1FF1FGHGE//?FGGEGGGGHFHFEGEG/<FEFFCBG?BB<?01<11GCGHF/FFGHGBFGHGGCCCGHHHHHGDDDG/.CCCGGGEGGGGF/CFGGGGECFGEG.9A@;FFF@@F=@FFFFFFFFBBFFFFFFFFFFFFFF@ABFEFBFB---;BFBFFFFFFF//B/B/BB-BBFBFB/////;/BFBFBF;999B9
@M05620:37:000000000-D9766:1:1101:14161:5243 1:N:0:24
ACCACACCTTCTACAATGAGCTGCGTGTGGCTCCCGAGGAGCACCCCGTGCTGCTGACCGAGGCCCCCCTGAACCCCAAGGCCAACCGCGAGAAGATGACCCAGGTGAGTGGCCCGCTACCTCTTCTGGTGGCCGCCTCCCTCCTTCCTGGCCTCCCGGAGCTGCGCCCTTTCTCACTGGTTCTCTCTTCTGCCGTTTTCCGTAGGACTCTCTTCTCTGACCTGAGTCTCCTTTGGAACTCTGCAGGTTCT
+
AA>ABB@AFFFFGGGGGGGFGFGGEEGEFFHGHFGGFGGCFHHHHGGGEEE1GGFHHHGEEFEGGGGFGGFHHHHGGGGHGHHHGGGGGGGGCGB??FGHBGHHG1GGGHHGEHFF?CD@HFHFG0GHH0CDEHFGGDGEEHFD/0FFBBFFFBFAEDDADA.FGCCDF;BBFFFFFFFF/FBBFFF/FFFF//@DDFE/FB:.9DFBFFBFEFFBFFFFFF/F/BFF/BFFB//BFBFBFBBFFFFFFF/
@M05620:37:000000000-D9766:1:1101:21080:5296 1:N:0:24
GAGGCTGCTTTGGAAGAAACTCATAGATTACTGCAACAGTTCCCCCTGGACCTGGAAAAGTTTCTTGCCTGGCTTACAGAAGCTGAAACAACTGGCAACCCGTAACGAAAGGCTACTAGAAGACAACAAGGGAGAAAAAAAGCTAATGAAACAATGGCAAGTAAGTCAGGCATTTCCGCAATAGCACTATTGTGGATCCAATTGAACAATTCTCAGAATTTAAACTTGTAACTGACAAGCAAGGGACAAAA
+
A?ABABFCFFFFGFGGGGGGGGHHHGHHHHGHHHBGFHGHHGGHGGEFEFFGHHFF33BGBFHHHHGBBGHHHHHBBFHHHHHGHEFHFFEHHHFF2BBBBEEEG1??FF>FHHFHHHHHHFFH3B/?F2?EGD/0BFF//?0G2D@?1=?GFG11=0?FF<>=GGH=F0FG>1>FHFG--<=DGHHC<;CGCGDFGHHCCCC;CGGGGF0B0;CF0CFFG000;0;;;;B;;B;CB0CC///AAA.;FF?
@M05620:37:000000000-D9766:1:1101:21920:5340 1:N:0:24
ACCACACCTTCTACAATGAGCTGCGGGTGGCTCCCGAGGAGCACCCCGTGCTGCTGACCGAGGCCCCCCTGAACCCCAAGGCCAACCGCGAGAAGATGACCCAGGTGAGTGGCCCGCTACCTCTTCTGGTGGCCGCCTCCCTCCTTCCTGGCCTCCCGGAGCTGCGCCCTTTCTCACTGGTTCTCTCTTCTGCCGTTTTCCGTAGGACTCTCTTCTCTGACCTGCGTCTCCTTTGGAACTCTGCAGGTTCT
+
AAA1AAAACFFFGFGF3FA1G1GFG00AA0BG1AFA/FGGGHHHHGGEAABFGHHCHHEE/FEGG/EGGEE0F1FEGE/G//FHHG//BC///CC11?1?FGGHGHH1<GGACC<@CCG?GGDDDBGFHCBAAGCC-A.9EFBCBB0:;0C9A09.9E@-@9AFF;-;99/9BFFBBFFBBF/9///BFF/B/B@A?BEBBA:FFFEFF/FBFFFFFFFBBFFF-9A@BFFFFFFBFFFFFFFFBFFFBFF
@M05620:37:000000000-D9766:1:1101:25206:5389 1:N:0:24
ACCACACCTTCTACAATGAGCTGCGGGTGGCTCCCGAGGAGCACCCCGTGCTGCTGACCGAGGCCCCCCTGAACCCCAAGGCCAACCGCGAGAAGATGACCCAGGTGAGTGGCCCGCTACCTCTTCTGGTGGCCGCCTCCCTCCTTCCTGGCCTCCCGGAGCTGCGCCCTTTCTCACTGGTTCTCTCTTCTGCCGTTTTCCGTAGGACTCTCTTCTCTGACCTGAGTCTCCTTTGGAACTCTGCAGGTTCT
+
BAA3ABBBBFFFGEGGDGAAGBHFG2AA22FB3AFA2EEG?GHCGGGGAEEGBGFEGHFE?F?EG1EGGE?0F3GGGE/GCAGHHG//B<@</AFB1D11CHFHGHF1<GFEECGC@DGCHGHGGHHFHHHDFHGG@D.AEFFDFGFFBFFFF0CEAD@ABBFFF?@D;BBBFFFFBFFFFFFFFFBBFFFFEFBDDFFFFBFAFFFFFFFFFFFFFFF/99FF/9BFBFFFFFFFFFFFFFFFBFFFFFB
@M05620:37:000000000-D9766:1:1101:7428:5439 1:N:0:24
GAGGCGGCTTGGGAAGAACCTCATAAATACTTGAACCAGTTCCCCTGGGCCCTGGAAAAGTTTTTTGCTTGGTTTAAAGAAGTGGAAACACCTGGCTACCCGTAAGGAAAGGCTCCAATAGAGCTCCAAGGGCGTAAAGAGACTGCGAAAAAACAGGACAAAAAGTACGGACATTCCGCTTTCGACACATTGTGGACCAAATTGACCACATCTACAACTTTGTCATTTATCATGCCAAACACGGGCACAAA
+
>1A>1>10>>>0A01ABF0ABF1112DD2A2DF111AAFF1DDFG0/A//BAFB/BB100BD22F>EG11BE1?0BFBGBBG11B1@10B0?BG0B0B000///?0B1BGEA/BFE11111111@@1@<1?/?//>?<1100<>10.-=<AG?<.;;G.C./=;::<0..;--0;;0/A.C.9.9;.9/9;;;C-9/;--9//:B/9/--:;/9B/9;/BFF/;B///////;///9/---9-;;9@-9--
@M05620:37:000000000-D9766:1:1101:25189:5455 1:N:0:24
ACCACACCTTCTACAATGAGCTGCGTGTGGCTCCCGAGGAGCACCCCGTGCTGCTGACCGAGGCCCCCCTGAACCCCAAGGCCAACCGCGAGAAGATGACCCAGGTGAGTGGCCCGCTACCTCTTCTGGTGGCCGCCTCCCTCCTTCCTGGCCTCCCGGAGCTGCGCCCTTTCTCACTGGTTCTCTCTTCTGCCGTTTTCCGTAGCACTCTCTTCTCTGACCTGAGTCTCCTTTGGAACTCTGCAGGCTCT
+
CCBCCCCAFFFFGGGGGGGGGGHHGGGGHGHHHGGG?EGGGHHHHGGGFGGGGGHFHHHGGFGGGGGGGGFHHHHGGGGHGHHHGGGGG<BCFGH2GDFHFHHCFHHF<F1/FHG@FGFGHHHEHHB0GG/<CGDGCCAGEHHGBFGGB0BFFFGGGF?BGB9BF?DD@;/BFFBBFFBF/BFFFFF/FFFE/F-;AFEFFAB.;./B9BFFFFF/FBFFBFF/B/F9F/BF/B9///:BBB/BB/A.9A;
@M05620:37:000000000-D9766:1:1101:11051:5470 1:N:0:24
GAGGCTGCTTTGGAAGAAACTCATAGATTACTGCCACAGTTCCCCCTGACCCTGGAACCGTTTCTTGCCTGGCTTACAGAAGCTGCAACAACTTGCTCCCCGTAAGGAAAGGCTCCTAGAAGACTCCAAGGGAGTACCAGAGCTGCTGAACCCATGGCAAGTAAGTCAGGCATTTCCGCTTTAGCACTCTTGTGGATCCAATTGAACAATTCTCAGCCTTTGTACTTGTAACTGACAAGCCAGGGACCAAA
+
AABAABFBFFFFGFGGGGGGGGHHGAGFBB4FG54BCGC3AADD2EAB2AB2BB2BF31AEEAB5DD5BFGHHH13BFGBFGHFB3BFG1BGHG3G@33?E>?EG?GHHHHEEHHGGG4B3FGHGHHHFHF?/CG233BF0?FGH22F2@2?/?GGGH0GGF11?<11??F.GHHHFDGGACBF0=D0CGFGGGAG<GHHHHGCGGFCHFC:CG;GG/CGHGCBFFGGFFGFFF0BFGEGG/;EEEAECEE
@M05620:37:000000000-D9766:1:1101:6408:5504 1:N:0:24
ACCACACCTTCTAAAATGAGCTGCGGGTGGCTCCCGAGGAGCACCCCGTGCTGCTGACCGAGGCCTCCCTGGACCCCAGGAGCAACAGCGACAAGATGACCGAGCCGAGAGGCCCGCTGCCGACTCCGGAGGACGCCTAGCGCCGTCGTAACCACCCCCCGATGGGCCGTTTCTCACTGGTTCGCTCTTCTGCCGTTTTCAGTAGGAAACTCTTCACTGTCCTGCGTGTAATTTGGAACTCTGCAGCCTAT
+
>>A1>>AAFFFFEBGF3FG1A1B1EE0AA0GH1FF/AEFEGHHHHGGGG?GFDGH1D00E///>E10?FGH/B00?EF/>//?/00B0B<B///BC11>FH/////>//<>EG.>----<.---==/.:.;@9.-:A.C/9:A?-9-----;9/-----;;-----;9-;-//;9/B//-/99-;9AEB/BF//--;/9/99B/;/;9/9/;////;/:///;/B---;;//;F//////9////9/--:/
@M05620:37:000000000-D9766:1:1101:14646:5594 1:N:0:24
ACCACACCTTCTACAATGAGCTGCGTGTGGCTCCCGAGGAGCACCCCGTGCTGCTGACCGAGGCCCCCCTGAACCCCAAGGCCAACCGCGAGAAGATGACCCAGGTGAGTGGCCCGCTACCTCTTCTGGTGGCCGCCTCCCTCCTTCCTGGCCTCCCGGAGCTGCGCCCTTTCTCACTGGTTCTCTCTTCTGCCGTTTTCCGTAGGACTCTCTTCTCTGACCTGAGTCTCCTTTGGAACTCTGCAGGTTCT
+
CCCDCCDCFFFFGGGGGGFGGGHHGGGBAEHFHGGGDEEFGHGHHGGGGGGGGHHHHHHEGGCGGGGGGGGHGHHGGGGHGHHHHGGGGGCDGGHGHHHHHEEHGHGBGFGEGHHGGCFGHGHHFHHHHHHGHHGGGGGHGFHGHFGGGGGGGGGGEFF-9CGFFGFFFFFFFFFFFFFFFFFBFFFFFFF<FB@FFFFFFFFFFFFFFFFFFFFFFFFFFFFF/BFFFFFFFFFBFFFFFFFB0FFFFFF
@M05620:37:000000000-D9766:1:1101:9832:5608 1:N:0:24
ACCACACCTTCTACAATGAGCTGCGGGTGGCTCCCGAGGAGCACCCCGTGCTGCTGACCGAGGCCCCCCTGAACCCCAAGGCCAACCGCGACAACATGTGGTGGTAAGCTCCCTCCTTCCTGTCCTGCCGGAGCTGCGCCCTTTCTCCCTGCTTCTGACTTCCGCCATTTTCCACAGGGCTCTCTTCTCTGCCCTTTTTCTCCGTTGGACCTCTCCTGGTTTGAGTTCGTTAGGGCACACTCCTGGTCTCC
+
AAAAAABBFFFFGGGGCGGFDBGCF22AA?HHAFFEEEGCGHHHHGFGGAEAGHE@GECE/EEGG1>EGEF2F?EEGG/E//FGGG/<B/B//<//011110?E.111111>>F0C/0=<<00/<00/.<:---.;/--A9-/:;;00//9./00000;0;009..-./999////....;;F9/////;BB/.;////9///../..;99.;:/:///9/../;/:9.;/.....9.;;//9;B9/99/9
@M05620:37:000000000-D9766:1:1101:11622:5628 1:N:0:24
GAGGCTGCTTTGGAAGAAACTCATAGATTACTGCAACAGTTCCCCCTGGACCTGGAAAAGTTTCTTGCCTGGCTTACAGAAGCTGAAACAACTGGCAACCCGCATGGTCCGACTCCTATCGACATCCACCGGCGACACCGCAATGCTGCAAAACAGGCCAGTAAGTCAGGCCAAGCCGCTCACGCACTCTTGTGGATCCAATTGTACCATTCTAAGCAATTAAACTTGTACATGTCAAGCCAGGGCCCACA
+
A?A3AAFBFFFFF4BBAGFGGGHGGHFHGBGFHHFBGHHHHHHHHGGGHBBGHGHABAFHAFGHHDDGGGHHHHHBFHGFFFGHGF@FGFFGFH3G2B1B?>/E1?F34B>/>/?FE343///??3B2B0??<//>>C/<>->><>1>1<>=G<.<<..<<CDGG0=C0;CE..:;;-;:-.;;;A9A9;BB0=C0:9CB0CB0;00///;B/;FFF///9/9;:/;B//9/;F///;/9;.:9.;.-:.;
@M05620:37:000000000-D9766:1:1101:14816:5662 1:N:0:24
ACCACACCTTCTACAATGAGCTGCGTGTGGCTCCCGAGGAGCACCCCGTGCTGCTGACCGAGGCCCCCCTGAACCCCAAGGCCAACAGCGAGAAGATGACCCAGGTGCGTGGCCCGCTACCTCTTCTGGTGGCCGCCTCCCTCCTTCCTGGCCTCCCGGTGCTGCGCCCTTTCTCACTGGTTCTCTCTTCAGCCGTTTTCCGTAGGACTCTCTTCTCTGACCTGCGTCTCCTTTGGAACTCTGCAGGTTCT
+
A3AAAA?>CFFFEAFFDGBAG5GFE2A242A23ABA2EEEFHGHHGGA1AAAAFC3GGC00EEGGAEEGEECFCGEE/>?/??GGG/0BE/</ABB1B1<FFG//<CF/</@?0/><ADCHHEHH1=00D/.C.A@-..:.//.;C0CCFFFF0..EA?-990999A.9-B/////9BBFBFB/FB//BF/;/BBAAFEF9D/.9.BB/B/;///9BFFEBF/BF-;B.FFFFF//BFFFF/;F;/.FFFF
@M05620:37:000000000-D9766:1:1101:16706:5664 1:N:0:24
ACCACACCTTCTACAATGAGCTGCGTGTGGCTCCCGAGGAGCACCCCGTGCTGCTGACCGAGGCCCCCCTGAACCCCAAGGCCAACCGCGAGAAGATGCCCGAGGGGACTGGCCCCTAACCTACTCTAGGGGCGTCCCAGCGCTGTTGCACCCATGGCGAGTTCGTCCGGCCTTTCCGCTTTCGCCCTCTTGCGGATCCCATTGAACAATTCTCCGCTTTCGTACTTGTAACTGTGAACCCTGGGGGCTAA
+
?AA>AAAAFFFFGGGD3BFAG1FGG00BB0BG1FF0BEEEFG/GHGEEE/EFFHH1DGHE/E@EG?GGGGGC1BGGGG/?//?<GFA<CCG?CFF<F?1?G///<>C?->>FG0CAA</<C0/<CG000:GAC--=AAB0;-A9-.00000;E-9//9--;--999;B@----;BFFB?-AEFBF-A@--BB/9@-9--9/9;//9//9/;FFF;-;-9;/9;-A9BBBB//B/9/;B/-;-;------9;
@M05620:37:000000000-D9766:1:1101:22888:5710 1:N:0:24
ACCACACCTTCTACAATGAGCTGCGTGTGGCTCCCGAGGAGCACCCCGTGCTGCTGACCGAGGCCCCCCTGAACCCCAAGGCCAACCGCGAGAAGATGACCCAGGTGAGCGGCCCGCTACCTCTTCTGGTGGCCGCCTCCCTCCTTCCAGGCCTCCCGGAGCTGCGCCCTTTCTCACTGGTTCTCTCTTCTGCCGTTTTCCGTAGGACTCTCTACTCTGACCTGCGTCTCCTTTGGAACTATGCAGGTTCT
+
>>A3AAAACFFDF5GDFGGBF5GFEAAABAHG3FCAAEG?GHHHHGCG1EEEHF3BFFAEEFGGGA>EGEG1GBE?EE/F//FE??/<BC><@<FG>FB1FHH/F1FFF1>CC?-@C--</<GHHHGH00CDGE-@C?.9EGF.990:0;/9;9AEAA?-9BFFF;-A;B/BFFFBFFFFFFFFFFFFFFFF//@ADFFFFFFFDF/BBFFFF/;BFFF/B;FF?-.;DFFFF/BFFBFF/BFFFFF.9:B
@M05620:37:000000000-D9766:1:1101:19360:5733 1:N:0:24
ACCACACCTTCTACAATGAGCTTCGTGTGGCTCCCGAGGAGCACCCCGTGCTGCTGACCGAGGCCCCCCTGAACCCCAAGGCCAACCGCGAGAAGATGACCCAGGTGAGTGGCCCGCTACCTCTTCTGGTGGCCGCCTCCCTCCTTCCTGGCCTCCCGGAGCTGCGCCCTTTCTCACTGGTTCTCTCTTCTGCCGTTTTCCGTAGGACTCTCTTCTCTGACCTGAGTCTCCTTTGGAACTCTGCAGGTTCT
+
BBBBBBBAFFFFGGGFGGGGGGHBFHGHHGGHHGGGDGGGGHHHHGGGEEGGGHGHHHHGGGGGGGGGGGGHHHHGGGGHGHHGHGGGGCGGCGHHHFHHHHHHFHGHH?GFGHHGGGGGHGHHHHHHHHGGHHGGGGFHGHHGHHHGGGGGGGGGGGGGGGGGGGGFFFFFFFFFFFFFFFFFFFFFFFFFFFFFFFFFFFFFDFFFFFFFFFFFFFFFFFFFFFFFFFFFFFFEFFFFFFFFFFFFFFF
@M05620:37:000000000-D9766:1:1101:21475:5734 1:N:0:24
GAGGCTGCTTTGGAAGAAACTCATAGATTACTGCAACAGTTCCCCCTGGACCTGGAAAAGTTTCTTGCCTGGCTTACAGAAGCTGCAACAACTGGCTACCCGTAAGGACAGGCTCCTATACGACTCCAAGGGCGTCACAGCGCTGCTGCACCCATGGCAAGTACGTCCGGCCTTTCCGCTTTCGCCCTCTTGTGGATCCAATTGAACAATTCTCCGCCTTTGTACTTGTAACTGCCAAGCCCGGGCAACAA
+
>3>AAAFAFFFFGGGCCGGGGGHHHHGHD5BGHHDDFFGDADGGHGEFA2FGFGHFH3AGHHDFFHHGHHHHHHG3GHHGFHHGH3BGHGHHGHFG2BFCFGGE>?FGH1?1FH0FGD4330??//3BBFCDEC/>//@1FDGG//?FGFHF/?F0?<0>>G>F.<F.-<--CCFHHDD..CCAF.:C.9BFFFDFFFG0CBGFFFGEGFGGBFFGF.9EFF/BFBFFFFBFBF//BF.9..@B---.;;E
@M05620:37:000000000-D9766:1:1101:24279:5760 1:N:0:24
GAGGCTGCTTTGGCAGAAACTCATATATTACTGCAACAGTTCCCCCTGGACCTGGAAAAGATTCTCGCCTGGCTTACAGAAGCTGACACAACTGGCAACCAGTACAGGCAGGCTCCTATCAGAATCCACGGGCATCCAAGCGAAGATGCACCACTAGCCAGACCGTCAGTCCTTTCCGCATTCGCAAAATTGTGGATCCCATTGAACAATTCTCCGACTTTGTACTTGTACCTGCCAAACCCGGGACCCCA
+
>>?3>AFAFFFFGABA2FBBBBBBF66DD6DD5BB4BBFGGGFGHGEFH2BGBFG2BFFG1BBGF5BFEEH1A2BBGH3D33BBFBB3B2?>3BFG23?B1?B3B4@311?EEEGGF34FF43BFFG33?<CC/BBBB1B?CC/>/@<?11???G01???<0><A<...0=C0<DGFDC-<<00.;.-;:/C:;.0C9B/0;CFB0;0900;900C?ABA0000;0C0;//BFF.;/B.;.A>B-9-9..;
@M05620:37:000000000-D9766:1:1101:18666:5767 1:N:0:24
ACCACACCTTCTACAATGAGCTGCGTGTGGCTCCCGAGGAGCACCCCGTGCTGCTGACCGAGGCCCCCCTGAACCCCAAGGCCAACCGCCAGAAGATGACCCAGGTGAGTGGCCCGCTACCTCTTCTGGTGGCCGCCTCCCTCCTTCCTGGCCTCCCGGAGCTGCGCCCTTTCTCACTGGTTCTCTCTTCTGCCGTTTTCCGTAGGACTCTCTTCTCTGACCTGAGTCTCCTTTGGAACTCTGCAGGTTCT
+
BBBBBBBBFFFFGGFFGGGGGGHHGFGBGFHHHGGGGGGGGHHHHGGGGGGGHHHHHHHGGGGGGGGGGGGHGHHGGGGHGHHHHGGGG/>BGHHHHHHHHHHEGFHG0?FFGHHGGGGGHHHHHHHHGGHGHHGGGGGHGHHGGHHHHHHGGGGGGGGD-AFGGGGGGFFFFFFFFFFFFFFFFFFFFFFFFFFFFFFFFFFFFFFFFFFFFFFFFFFFEFFFF.BFFFFFFFFFFFFFFFFFFF.;BFF
@M05620:37:000000000-D9766:1:1101:24303:5768 1:N:0:24
GAGGCTGCTTTGGAAGAAACTCATAGATTACTGCAACAGTTCCCCCTGGACCTGGAAAAGTTTCTTGCCTGGCTTACAGAAGCTGAAACAACTTCCTACCCGTAATGAAAGGCTCCTAGCAGACTGCAAGGGAGTAAAAGAGCTGATGAGACAATGGCAAGCAAGTCAGCCATTTCCGCTTTAGCACGCATGTGCCTCCAATTGAACCATTCTGAGCATTTGGACCTGTTACTGACAAGCCAGGTACAAAA
+
A1AAA1CAFFDFGFGC1BFGFGGHHGFHHCHHHHG1FFFDFHHHHGGGEFHHHHGHHF0BBGHHGHHHHHHHHHHBGHHFHHHGGHHHHCHHHG2B1B10BEE/?/2211B>?FG/>111B1FGF1>F1BF////01>B1?<GH1111>11B<C111@0@F/00@G1?11?F1?1?F/C.<<1F1FF-<-..=000=<.</0=0:::::GC;0000;:00;:0C:///;0000;0;B09../../000;C.
@M05620:37:000000000-D9766:1:1101:18672:5786 1:N:0:24
ACCACACCTTCTACAATGAGCTGCGTGTGGCTCCCGAGGAGCACCCCGTGCTGCTGACCGAGGCCCCCCTGAACCCCAAGGCCAACCGCGAGAAGATGACCCAGGTGAGTGGCCCGCTACCTCTTCTGGTGGCCGCCTCCCTCCTTCCTGGCCTCCCGGAGCTGCGCCCTTTCTCACTGGTTCTCTCTTCTGCCGTTTTCCGTAGGACTCTCTTCTCTGACCTGAGTCTCCTTTGGAACTCTGCAGGTTCT
+
ABB?A4AAFFFFFGG4FGGGGGHHGGGEH?HHHGG?EGGGGHHHHGGGEEGFHFBGHHHGGGGGGGEGGGGGHHHGGFGHGHHHEGGGG/>CDGHHBFHHHHHHGGHHHHHGGHHGGGGGHHHHHHHHHHHGHHGGGGGHGHHGHGGGGGGGGGGGGGGGGG?FGGBFBBFFFFFFFFFFFFFFFFFFFFFFFFBFFFFFFFFFFFFFFFFFFFFFFFFFFFFFFFFFFFFFFFFFFFFFFFFFFFFFFFF
@M05620:37:000000000-D9766:1:1101:24807:5805 1:N:0:24
ACCACACCTTCTACAATGAGCTGCGTGTGGCTCCCGAGGAGCACCCCGTGCTGCTGACCGAGGCCCCCCTGAACCCCAAGGCCAACCGCGAGAAGATGACCCAGGTGAGTGGCCCGCTACCTCTTCTGGTGGCCGCCTCCCTCCTTCCTGGCCTCCCGGAGCTGCGCCCTTTCTCACTGGTTCTCTCTTCTGCCGTTTTCCGTAGGACTCTCTTCTCTGACCTGAGTCTCCTTTGGAACTCTGCAGGTTCT
+
AAABAABBCFFFGFFGFGGGGGHHGEGEE2GEGGGEEGGGGHFGHFGGFAFFFGFHHHHGGGGGGGGGGGGHGHHGGGGHGHHHHGGGG?@GGGHHGFHHHHGHGHHHHHHGGHHGGGGGHHHHFHHHHHHGHHGGGGEHGHHGHGGGGGGGGGGGGGGGGGEGGGFFFFFFFFFFFFFFFFFFFFFFFFFFFFFFFFFFFFFFDFFFFFFFFFFFFFFFFFFFFFFFFFFFFFFFFFFFFFFFFFFFFFF
@M05620:37:000000000-D9766:1:1101:25125:5815 1:N:0:24
GAGGCTGCTTTGGAAGAAACTCATAGATTACTGCAACAGTTCCCCCTGGACCTGGAAAAGTTTCTTGCCTGGCTTACAGAAGCTGAAACAACTGGCAACCCGTACAGAAAGAATCCTAGAAGACTACAAGGGCGTAACAGAGCAAATGAACCCATGGAAAGACCGTCAGGCATTTCCGCATTCGCACTCTTGTGGATCCAATTGAACAATTCTACAACTTTGAACTTGTAACTGACAAGCCAGGGACCAAA
+
BBBBBAFBFFFFGGGGGGGGGGHHHHHHHHHHHHGHHHHGHHHHHGGGHGHHHHHFGHHHEGHHHHHHHHHGHHHGHHHHHHHGHFHHHHHHHBBG2BBBF/B/?1BB@3@3?BBG4GG3BFFGHGHHHHEG/EBCFFFHGHH22@@FH@@GAGHGHGHG00?0>EGGGFGG1>BDDDG-=<0<C.DFFH0<;0.<<GHFHHHHFHGGGGGG09000/;CFG0;C0;BFBF0BFFFBF?EGFFFFFFD9AA
@M05620:37:000000000-D9766:1:1101:20463:5892 1:N:0:24
GAGGCTGCTTTGGAAGAAACTCATAGATTACTGCAACAGTTCCCCCTGGACCTGGAAAAGTTTCTTGCCTGGCTTACAGAAGCTGAAACAACTTGCTACCCGTAAGGAAAGGCTCCTAGAAGACTCCAAGGGAGTAAAAGAGCTGATGAAACAATGGCAAGTAAGTCAGGCATTTCCGCTTTAGCACTCTTGTGGATCCAATTGAACAATTCTCAGCATTTGTACTTGTAACTGACAAGCCAGGGACAAAA
+
A3ABBAFAFFFFBGGGGGGGFGHHGGHHFHGHHFHHCFHAEGHFHGGG2GFAFGEGFG2GFHGHFHE5FFAGHHHGHFHGHHHHFHFHHFGHHF5@BBBBE>FEEHHHHGB?1GFFFFFBHFGHFBGHFG?E?/EFGGHHGHB1FGGHHH1B<F<GFGBCF>>FDFGDG0GCG?<1FAEA.F1FGDD1<D=D<F.D0<C0<DDGDDC<C00C0CCGHHCGHF:;GHFB:GHHFHFGFFAEAF.9.;9AFFA
@M05620:37:000000000-D9766:1:1101:8879:5893 1:N:0:24
ACCACACCTTCTACAATGAGCTGCGTGTGGCTCCCGAGGAGCACCCCGTGCTGCTGACCGAGGCCCCCCTGAACCCCAAGGCCAACCGCGAGAAGATGCCCCCGGGGAGTGGCCCGCTACCTCTTCTGGGGGCCGCCTCCCTCCTTCCTGGCCTCCCGGAGCGGCGCCCTTTCTCACTGGTTCTCTCTTCTGCCGTTTTCCGTCGGACTCTCTTCTCTGACCTGAGTCTCCTTTGTAACTCTGCAGGTTCT
+
>A>>A1A>FFFFGGGFAGGAGB1FE0EECAGHHFBE0AA//BAFGGGGA/EFHBGCFGGG@EEEFE@EGGGFEHHGGGGFFFHHEGGGGCCC@CF1>11?F//>/----<.<CG<<<;@CFBCGG<0<0/::;@?AA.CEEFFAB/FB/;/AF/AFEB-@@;--9;@=-@F/9/FFFFFFFFFFFFBFBFB9F99;BFEFB-9-;;@@>FFFFF;/;/:9/:/9:-9:BFFFF/F/B/999/9:/BAFFFB
@M05620:37:000000000-D9766:1:1101:24614:5984 1:N:0:24
GAGGCTGCTTTGGAAGAAACTCATAGATTACTGCAACAGTTCCCCCTGGACCTGGAAAAGTTTCTTGCCTGGCTTACAGAAGCTGAAACAACTGGCAACCCGTAACGACAGGCTACTAGCAAACAAAAAGGGCGACAAAACGCTAATGCACCAAAAGACAGTACGTCAGACAGGTCCGCAATCGCACCATTGTGGATCCAATTGAACAATTCACCGAATTTAACCATGTAAAGGACTAGCACGGGCAACAA
+
CABCCCFCFFFFGGGGGGGGGGHHHHHHHHHHHHGHGHHHHHHHHGGGHHHHHHHFGFHHGHHHHHHHHHHHHHHHHHHHHHHHHHHGHGHHHHFH2B1?1>B/?1?1>E/FFFGGC4F3B33B0?BB//??///<>B200<>?/?1==GDFGF..0>0><<>1C/CE.0<</.<0<;E--:;::.:-;9;B0;CF0;FB:;9000009FF00;;9ADFAB000:0;9;00000;.//;/BBC-@-;9:F.
@M05620:37:000000000-D9766:1:1101:11998:5991 1:N:0:24
GAGGCTGCTTTGGCAGAAACTCATAGATTACTGCAACAGTTCCCCCTGGACCTGGAAAAGTTTCTTGCCTGGCTTACAGAAGCTGAAACAACTGGCAACCCTTCTGGACAGGCTCCTATCCAACTAAACGGGCGTACACGAGCTCATGCAACCAAAGAAAGTAAGTCAGGCATGTCCGCTATCGCACTCATGTGGATCCCATTGCACCATTCTACGCATTTGAACATGTAACTGCCAAGCCAGGGCCAAAA
+
AAA>AAFAFFFFG4BACGGGGGHHHH5DDGHHHGHHHHHHHHHHHGGGEFGHHFHBBFFHFGHHHDDGHBFGHHHFHGGFFBGHHH3BEF?BBGBG2BBF113?34BBB3??FFB?FF43B4?BBGHC3??E?CCFCB3?>/>/2@2??<?FH///?0?0>>=<>FGH10F.G01>GDAG-.<<CCCFE/;;;<0:CGHHGHHE0BB/CFGFGG;;A.;;FG0;C00;;00=CF09/0.9;.FFD..9..;
@M05620:37:000000000-D9766:1:1101:22459:5998 1:N:0:24
ACCACACCTTCTACAATGAGCTGCGTGTGGCTCCCGAGGAGCACCCCGTGCTGCTGACCGAGGCCCCCCTGAACCCCAAGGCCAACCGCGAGAAGATGACCCAGGTGAGTGGCCCGCTACCTCTTCTGGTGGCCGCCTCCCTCCTTCCTGGCCTCCCGGAGCTGCGCCCTTTCTCACTGGTTCTCTCTTCTGCCGTTTTCCGTAGGACTCTCTTCTCTGACCTGAGTCTCCTTTGGAACTCTGCAGGTTCT
+
BCCCCCCCFFFFGGGGGGGGGGHHGGGGHGHHHGGGCGGGGHHHHGGGEGGGFHHHFHHGGGCGGGGGGGGHHHHGGGGHGHHHHGGGGGGGGGHHHHHHHHHGGHHHHHGGGHHGGGGGHHHFHHHHHHHGFHGGGGEHGHHGHFFGGGGGGGGGGGGGGGGGGGFFFFFFFFFFFFFFFFFFFFFFFFFFFFFFFFFFFFFFDDFFFFFFFFFFFFFFFFFFFFFFFFFFFFFEFFFFFFFFFFFFBFB
@M05620:37:000000000-D9766:1:1101:19370:6002 1:N:0:24
ACCACACCTTCTACAATGAGCTGCGTGTGGCTCCCGAGGAGCACCCCGTGCTGCTGACCGAGGCCCCCCTGAACCCCAAGGCCAACCGCGAGAAGATGACCCAGGTGAGTGGCCCGCTACCTCTTCTGGTGGCCGCCTCCCTCCTTCCTGGCCTCCCGGAGCTGCGCCCTTTCTCACTGGTTCTCTCTTCTGCCGTTTTCCGTAGGACTCTCTTCTCTGACCTGCGTCTCCTTTGGAACTCTGCAGGTTCT
+
A?>AAAA11BBFDFGGGGBFGFGGFEE00BFFGCFG?EF//GHHHGFGAEEFBGAGHHGEG@@EGGEEE>FG@GHGGGGHFHGGEFGEGCCCGA0<F1GHHHHFGCG1FDHGGHFCGCGGHHHHHGHHHFHGHHGGGGGHGHHGHGGGFGGGGGFGGG@-;AFGG@@F@@FFFFFFFFFFFFBBFFFFFF/F99@BBBEFFBFABFFFFFFFFFFFFFF9FFFF-;;;AFFFFFFE//B9BBBFFFFFFFF
@M05620:37:000000000-D9766:1:1101:20264:6016 1:N:0:24
ACCACACCTTCTACAATGAGCTGCGTGTGGCTCCCGAGGAGCACCCCGTGCTGCTGACCGAGGCCCCCCTGAACCCCAAGGCCAACCGCGAGAAGATGACCCAGGTGAGTGGCCCGCTACCTCTTCTGGTGGCCGCCTCCCTCCTTCCTGGCCTCCCGGAGCTGCGCCCTTTCTCACTGGTTCTCTCTTCTGCCGTTTTCCGTAGGACTCTCTTCTCTGACCTGAGTCTCCTTTGGAACTCTGCAGGTTCT
+
BBBABBBBFFFFGGGGGGGGGGHHGDGE4BFGHGGGFGEC?FHHHAEE1EEGEHHHHGHEEFCFGGGGGGEGFGHGGGGHGHGHHGGGGGDGGGHGHFHHHHGHGHHHFGHGGHGCGGGGHHHHHHHFFHHGFGGGGGGGGHHGHGGGGFGGGGGGGEG?DFGGGGFFFFFFFFFFFFFFFFFFFFFFFFFFFFFFFFEFFFFFDFFFFFFFFFFFEFFFFFFFFFFFFFFFFFFFEFFFFFFFFFF.BFF
@M05620:37:000000000-D9766:1:1101:14919:6023 1:N:0:24
GAGGCTGCTTTGGAAGAAACTCATAGATTACTGCAACAGTTCCCCCTGGACCTGGACAAGTTTCTTGCCTGGCTTACAGAAGCTGAAACAACTTGCTACCCGTAAGGAAAGGCTCCTAGAAGACTCCAAGGGAGTAAAAGAGCTGATGAAACAATGGCAAGTAAGTCAGGCATTTCCGCTTTAGCACTCTTGTGGATCCAATTGAACAATTCTCAGCATTTGTACTTGTAACTGACAAGCCAGGGACCAAA
+
A>ABB?FAFFFFCGGGFGFGGGHHHHHHF5GGHHHBAAGAGHHFHGGGEGGFFHGF2FAGGHFHHHHGHHFGHHFHHGGHHHHHFHGHHGHHG5@B3BBBG>BFEFBGEG1GEHHEEBFHHHHHFFGHFG?E?E/B44BBFHF?2FGDGHFBCGFHFGFGE2@FFGDGHBFHHFHFF?D?AF<G1FD>GHBD1<<G0<C<GGDGFBCDG0:C0CGHEGBHHHGHHHHG;CHH0GFGGFFEGFGEDEE.;CE
@M05620:37:000000000-D9766:1:1101:13112:6048 1:N:0:24
GAGGCTGCTTTGGACGAAACTCATAGATTACTGCAACAGTTCCCCCTGGACCTGGACAAGTTTCTTGCCTGGCTTACAGAAGCTGAAACAACTTGCAACCCTTAAGGAAAGGATCCTCGAAGACTCCAAGGGATTAAAAGAGATGATGAAACAATGGCAAGTAAGTCAGGCATTTCCGCTTTAGCACTCTTGTGGATCCAATTGACCAATTCTCAGCATTTGCACTTGTAACTGACAAGACAGGGACAAAA
+
>3AA>>FAC@B4F44AAE?EGGHHHCBHGHAAFG3GCFBGH5DBABAAAEBBFFEFB31BDFGBDGG5AB3BBFG335BDGH3BG33F@B1FGH3B3B31113BB4B3BF1?23BB43?/CEE?3BFFG3?/?2B?BGBBFF2?2B3?@D2@@<@22@FH/1??<@?<F0?<?11@1><<..1<11>1<0<0=<.D<<C000=0=00:;/000:=;/=<CCG00;0/:009;00;990;//;/.;;CA.=.
@M05620:37:000000000-D9766:1:1101:21548:6052 1:N:0:24
GCGGCTGCTTTGGAAGAAACTCATAGATTACTGCAACAGTTCCCCCTGGACCTGGAAAAGTTTCTTGCCTGGCTTACAGAAGCTGAAACAACTGGCAATGTGTTACGGCAGGCTACTCGCAAGCAAAACCGGCGACAAGACTCTAAGGCACCAAAAGACCGTACGTCACAACGGTACGCAATCGACGCATTGTGGCTCCAGTTGTCCTATTCACCGAATTGAACCATGTACATCACTTGCACGTGTAACTA
+
>3>>AAAAFFFDGFGGAGGGGGGFHGHHH5FGHH3BFFFBGHHHHGEG2BBFGFFGHFGGBGHHFFFHHHHHHHHHHHHGHHHHGGHHHHHHHH3G2B334443B411/>>>EGGHF3//<///0?10B///>///@/0001?<1=1<0>0<GF.././<<..<</.;.00:-:;..;..-.09.---9.C000.../;B/////////99///;.;9EE///;..;////://9///;/BF..;9;/B//
@M05620:37:000000000-D9766:1:1101:21559:6066 1:N:0:24
GAGGCTGCTTTGGAAGAAACTCATAGATTACTGCAACAGTTCCCCCTGGACCTGGAAAAGTTTCTTGCCTGGCTTACAGAAGCTGAAACAACTTGCAACCCGTAAGGAAAGGCTCCTAGAAGACTACAAGGGAGTAAAAGAGCTGATGAAACAATGGCAAGTAAGTCAGGCATTTCCGCTTTAGCACTCTTGTGGATCCAATTGAACAATTCTCAGCATTTGTACTTGTAACTGACAAGCCAGGGACAAAA
+
AAAABBFBFFFFGCGGGGGGGGHHHHHHHHHHHHHHEGHGHHHHHGGGHHHHHHHHHHHHFGHHHHHHHHHHHHHGHHHHHHHHHFFHHHHHH5DF3BBBA>BEEBFHHB?GGB0FHHGHHHGH33BFGFFEGG/3BBF3CFBG2BGGBGHGGH22@@FHGG2@FHHHHGHHGDDFHGGC.FGHHGHG0>FGGHDHHHGDCDGDDGGHGGGHFGGC/;HGHF0<GHHGGGFCGBBFFFF..;9ECE..:C.
@M05620:37:000000000-D9766:1:1101:16448:6068 1:N:0:24
ACCACACCTTCTACAATGAGCTGCGTGTGGCTCCCGAGGAGCACCCCGTGCTGCTGACCGAGGCCCCCCTGAACCCCAAGGCCAACCGCGAGAAGATGACCCAGGTGAGTGGCCCGCTACCTCTTCTGGTGGCCGCCTCCCTCCTTCCTGGCCTCCCGGAGCTGCGCCCTTTCTCACTGGTTCTCTCTTCTGCCGTTTTCCGTAGGACTCTCTTCTCTGACCTGAGTCTCCTTTGGAACTCTGCAGGTTCT
+
BBBBBBBBFFFFGGGGGGGGGGHGGGGEHGHHHGGGGGGEGHHHHGGGGGGGHGHHHHHGGGGGGGGGGGGHHHHGGGGHGHHHHGGGGGGGGGHHHHHHHHGHGHC?GDGAGHH@??FGHHGHHHGHDGHDHFGGGDFHGGHGHEGGFFGGGFGGGG--9AFBBBFFFFFFFFBFFFFFFFBBFFFFFFFFFFFFFFFFFFFFFBFFFFFFFBF9FFBBFFF.9BFBBFBFFFFFFFFFFFFFBFFFFFF
@M05620:37:000000000-D9766:1:1101:18311:6083 1:N:0:24
AGTGCCAGCTCTCAATCGCACAGGGGACCCAGGGCCTGGCCCCTCCATCCAGAAAACCTATGACCTCACCCGCTACCTGGAGCACCAACTCCGCAGCTTGGCTGGGACCTATGTGAGTATCCAGCGTAGGAATCTGGGAGTTGGGGAGGAGTGAGGAGTTGGGGAAAGACAGTCCTAACCGTGGAGGGTTCTGGTAAATGATGGGGTGAGGAGGGGCTCTTTGGCTCCCACCAGTCCCCCTGTCTGGTCTA
+
AA>AAFFFBFFFGFGGGGGGGGHGGFGGGGHHGGEGGGHHBFGHGGFHHHFHFB3GGGHEGFBGHFGHHHHGGEEGHHHHGHHHHHAGFHHHGGCGGHFGGGHGGGHHGHHFHHHHHHHHHHHHHGDGGGGHGHHHHHHGGGHGG?FGGGAFFHHHHGGGFHGCFCHHFHHHHHFFFFHHGGGGFEGGDFGGFGFFGGGGGGGGGG;@?FFBDFFFFAEFFFFBFFFFFFFFFFFFFFFDFFFFEFFFFFF
@M05620:37:000000000-D9766:1:1101:18662:6126 1:N:0:24
ACCACACCTTCTACAATGAGCTGCGTGTGGCTCCCGAGGAGCACCCCGTGCTGCTGACCGAGGCCCCCCTGAACCCCAAGGCCAACCGCGAGAAGATGACCCAGGTGAGGGGCCCGCTACCTCTTCTGGGGGCCGCCTCCCCCCTTCCGGGCCTCCCGGAGCTCCGCCCTTTCTCACTGGTTCTCTCTTCGGCCGTTTTCCGTAGGACTTTCTTCTCTGACCGGAGCCTCCTTTGGAACTCTGCAGGTCTT
+
1>11A1>AFFCFGDGCBGF1F1B1A0AAA0FH1FGGEEG?EHFCGFEGEEFEFGHFHHHGCEEEF/EEGGG01>?EGE?F//GEHG//BCG//C<G1F1?F0/?/<11?0?/@@->---</000000<0/:--:-;9..9..;-A.//-;-;-9-;--99-;A//----9B/99B/9/9BF/;9//:BB:--9--;ABEFB?9-A-/BB////9:FB//;9/99---999EFF/;/;9/9///9/:9F///
@M05620:37:000000000-D9766:1:1101:17630:6126 1:N:0:24
ACCACACCTTCTACAATGAGCTGCGTGTGGCTCCCGAGGAGCACCCCGTGCTGCTGACCGAGGCCCCCCTGAACCCCAAGGCCAACCGCGAGAAGATGACCCAGGTGAGTGGCCCGCTACCTCTTCTGGTGGCCGCCTCCCTCCTTCCTGGCCTCCCGGAGCTGCGCCCTTTCTCACTGGTTCTCTCTTCTGCCGTTTTCCGTAGGACTCTCTTCTCTGACCTGAGTCTCCTTTGGAACTCTGCAGGTTCT
+
CCCCCABCFFFFGGGGGGGGGGHHGFGEHGHHHGGGGGGGGHHHHGGGFGGGHHHHHHHGGGGGGGGGGGGHGHHGGGGHGHHHHGGGGGGGGGHGHHHHHHHHG1?FGGHGGHHGCGGGHHHHHHHHHGHGHHGGGGGHGHHGHGGGGGGGGGGGG.AC@DFFFGFFFFFFFFFFFFFFFFFFFFFFFFFFFFFFFFFFFFFFFFFFFFFFFFFFF0:BFF09/BFFBFFFFFBFFFFF00BFFFFFFFB
@M05620:37:000000000-D9766:1:1101:14214:6159 1:N:0:24
ACCACACCTTCTACAATGAGCTGCGTGTGGCTCCCGAGGAGCACCCCGTGCTGCTGACCGAGGCCCCCCTGAACCCCAAGGCCAACCGCGAGAAGATGACCCAGGTGAGTGGCCCGCTACCTCTTCTGGTGGCCGCCTCCCTCCTTCCTGGCCTCCCGGAGCTGCGCCCTTTCTCACTGGTTCTCTCTTCTGCCGTTTTCCGTAGGACTCTCTTCTCTGACCTGAGTCTCCTTTGGACCTCTGCAGGTTCT
+
AABBBABBFFFFFGGGGGGFGDHFGGGFHGHHHGGG?EG2AGAGHGGGEEGFHGGHHHFEEEEEGGGGGGFC@GHGGGGHGHHHGGGGGGGGCDCGDFHHGH/FFFHHHHHGGHGDCG@CHFHFHGHHHHHGHHGGGGGHGHHGHFGGFFFFGGGFGG-A?B.BFDFFFAFFFEFFFFFFBFFFFFFFFFBFBB9;DFFFFFF.ADBFFFFFFFFFFFF/FFFF/.9:;FFEFB9///;BFBFFFFFFFF9
@M05620:37:000000000-D9766:1:1101:25714:6264 1:N:0:24
GAGGCTGCTTTGGAAGAAACTCATAGATTACTGCAACAGTTCCCCCTGGCCCTGGAAAAGTTTCTTGCCTGGCTTACAGAAGCTGCAACAACTGGCTACCCGCCCGGACAGGCTCCTATCCTACTCCACGGGCGTCCAAGCGCTGCTGCACCCATGGCCAGTCCGTCCGGACTTTCCGCTTTCGCCCTCTTGTGGATCCCATTGAACAATTCTCCGCCTTTGTACTTGTAACTGCCAAGCCCGGGCACCAA
+
A1>AAAFAFFFFGBGGGFEBGFD3GFHH3GGHFF1FGFGADFHHHGGFC0BFAFAFG10BBDGFHFGHHHHFHGG1FGHHHHHHF@0BGCFGBFBF0BBGGC///>EE//>?/F0/B<21F2FE11BF0?@C/B<B</1?<///><1F<FGHGEG0<</<<G<0<G<<-:.-;GHH0.;EEFFGAEB-CCFFFF.9B;FGFGGF0CFFFFFFF//9AA-BFF/9BBFFFB/B9F//BF-;A-99@-9-;-A
@M05620:37:000000000-D9766:1:1101:25715:6289 1:N:0:24
GAGGCTGCTTTGGAAGAAACTCATAGATTACTGCAACAGTTCCCCCTGGACCTGGAAAAGTTTCTTGCCTGGCTTACAGAAGCTGAAACAACTTGCTACCCGTAAGGAAAGGCTCCTAGAAGACTCCAAGGGAGTAAAAGAGCTGATGAAACAATGGCAAGTAAGTCAGGCATTTCCGCTTTAGCACTCTTGTGGATCCAATTGAACAATTCTCAGCATTTGTACTTGTAACTGACAAGCCAGGGACAAAA
+
AAAABBFBFFFFGGGFAGGGGFGFHGFGHDGGHF44FGGDFGHHHGGGHFHHHGGFHHGGGGHHFHGHHHHHHHGGHHHHHHHHFGHHH31FGHFHHFGHHEFG1FFHGH?GHHHGHHHHHHHHHFHHHH/EFGEG4BGHGGFGHEHHHHFGHHHHHHGHGH2FHHHHHGHHFHGHHGGGGGGGHGHGBGHHGHFFFHHHHHHGHFHHHHHHHHHHHHHHHHGHHHGFGCFGCGGGFFFAFGFEDGGEGGG
@M05620:37:000000000-D9766:1:1101:16173:6311 1:N:0:24
GAGGCTGCTTTGGAAGAAACTCATAGATTACTGCAACAGTTCCCCCTGGACCTGGAAAAGTTTCTTGCCTGGCTTACAGAAGCTGAAACAACTTGCTACCCGTAAGGAAAGGATCCTAGAAGACTCCAAGGGAGTAAAAGAGCTGATGAAACAATGGCAAGTAAGTCAGGCATTTCCGCTTTAGCACTCTTGTGGATCCAATTGAACAATTCTCAGCATTTGTACTTGTAACTGACAAGCCAGGGACAAAA
+
AAAA>AFBFFFDFBBFGGFGFG4FFAFHHHFFHHC4BBGFF5BFGGGFFHHHHHGHB3FGBGHFHHHFFGHGFHHEFGGHHHFCHBBGBBEHHHDB3BB?1>?>?B@DFG1E2@GHEHFFHHGGFHHGH3/<?<?FGFFBFG2BCGHFFHFBFEGFGGHHE>2@FFHGGCGF<1<FFGGGGG<>G=><0<FGDGDFGCH0<=D<DDFD<0=CG0=<CGHHHH0CGFFGC0;<;0<C90;.;=..;;EEFC.
@M05620:37:000000000-D9766:1:1101:9712:6346 1:N:0:24
GAGGCTGCTTTGGAAGAAACTCATAGATTACTGCAACAGTTCCCCCTGGACCTGGAAAAGTTTCTTGCCTTGCTTACAGAAGCTGAAACAACTTGCTACCCGTAAGGAAATGCTCCTCGAAGACTCCAAGGGATTAAAAGAGATGATGAAACAATGGCAAGTAAGTCAGGCATTTCCGCTTTAGCACTCTTGTGGATCCAATTGACCAATTCTCAGCATTTGTCCTTGTAACTGACAAGCCAGTGACAAAA
+
A3AA>AFACBD4G4BB444FDG4GF5GHFGABFHBAFE2FG5B322AAAFFGHGFHB32FGGHDFGF5AB5BBFG535BDGHBFGB3FBBAGHG@D54B2B1B>B?33B33B3BFGB2?ACFEH3BGHH?//?2BBGF4BFC2B2F3?FFB2BCFF2@FH/22@2@2@G0FC1111?ADD?F1<><<1>1>1=G.00<<0<==0=00<</<=0;;0;00GFH00<;C000;=00;:00;..;.0;0=09;.
@M05620:37:000000000-D9766:1:1101:17238:6347 1:N:0:24
GAGGCTGCTTTGGAAGAAACTCATAGATTACTGCAACAGTTCCCCCTGGACCTGGAAAAGTTTCTTGCCTGGCTTACAGAAGCTGAAACAACTTGCTACCCGTAAGGAAAGGCTCCTAGAAGACTCCAAGGGAGTAAAAGAGCTGATGAAACAATGGCAAGTAAGTCAGGCATTTCCGCTTTAGCACTCTTGTGGATCCAATTGAACAATTCTCAGCATTTGTACTTGTAACTGACAAGCCAGGGACAAAA
+
ABBBBAFBFFFFGGGGFGGGGGHHHHHHHGHHHHHGGHGBGHGHHGGGHEHHHHHHHHHFFGHHHHHHHHHHHHHHHHHHHHHHHHHHHHHHH5GH3BGFHEFGFHHHHHHHHHHGHHHHHHHHE3BGHHGGEE/3B4F?/BGH2?FH3F3F2G22GHGHGH22FGHHHFHHHHHHHGGG?FDGHHHH0FGHHGAGGGHFHHHHHHHHHHHHHHEHEBGHHE0CGBGHGGHHGHGGGGGG?FGGGFFAAGG
@M05620:37:000000000-D9766:1:1101:21995:6357 1:N:0:24
ACCACACCTTCTACAATGAGCTGCGTGTGGCTCCCGAGGAGCACCCCGTGCTGCTGACCGAGGCCCCCCTGAACCCCAAGGCCAACCGCGAGAAGATGACCCAGGTGAGTGGCCCGCTACCTCTTCTGGTGGCCGCCTCCCTCCTTCCTGGCCTCCCGGAGCTGCGCCCTTTCTCACTGGTTCTCTCTTCTGCCGTTTTCCGTAGGACTCTCTTCTCTGACCTGAGTCTCCTTTGGAACTCTGCAGGTTCT
+
BBBABBBBFFFFGGGGGGGGGFHFGEF2AAGHHGGGGGGG2EHFHGGE1EEGHHHHGFHGFGGGGGFGGGGGHHHGGGGHGHHHHGGGGGGGGGHHHHHHHHHHGHHHHHHGGHHGGGGGHHHHHHHGHHHGHHGGGGEHGHHGHGGGGGGGGGGGGGGGGGGGGGFFFFFFFFFFFFFFFFFFFFFFFFFFFFFFFFFFFFFFFFFFFFFFFFFFFFFFFFFFFFFFFFFFFFFFFFFFFFFFFFFFFFF
@M05620:37:000000000-D9766:1:1101:10256:6361 1:N:0:24
ACACACCTTCTACAATGAGCTGAGTGTGGCTCCCGAGGAGCACCCCGTTCTGCTTACCGAGGCCCCCCTGAACCCCAAGGCCAACCGCGAGAAGATGACCCAGGTGAGTGGCCCGCTACCTCTTCTGGTGGCCGCCTCCCTCCTTCCTGGCCTCCCGGCGCTGCGCCCTTTCTCACTGGTTCTCTCTTCTGCCGTTTTCCGTAGGACTCTCTTCTCTGACCTGAGTCTCCTTTGGAACTCTGCAGGTTCTA
+
AAAAAAAFFF13AFG3BBFGGF1BAAFFCFGGEFE0AA/EHCHHGGGG0BFFHD1DFGGFGGGGGGGEEFGHHHGGGGHGHHHHGEEEG/>@C<FHH1BGHHHGHHHHHHGGHHGGGGGHHHHHHHHHHHGHHGGGGGHGHHGHHHHHHHHHHHHGGG-AAGGGGGF@@FFFFFFFFFFFFFFFFFFFFFFFF@FFFFFFFFFFFFFFFFFFFFFFFFFFFFFFFFFFFFFFFFFFFFFFFFFFFFFFFFB
@M05620:37:000000000-D9766:1:1101:24997:6362 1:N:0:24
AGTGCCAGCTCTCAATCGCACAGGGGCCCCAGTGCCTGGCCCCCCCATACCGAAAAACCATGACCTCACTGGCTACCAGGAGCACCAACTCCGCAGTTCCGGTGGGGCCTGGCTGCTAGACGACTGCAGGGGTGTCCCAGTGCTGCTGGAGCGATGGGATGTGGGTCCGGCATTTCCGCTTTGGCGCTCTTGGGGATCCAATTGGACAATTCTCAGCTTTTGGACTTGTAACTGTCCCGCTGGGTGGTCAA
+
BABBBFFFBFFFGGGFGGGCGGH4FC222A2233BBDGHF2BF0EAA2AB3B1>0>1111B33BBFG3?441?BFGG3@FHCHHHHGHD33F/E//<?BB/<<//<>/<?//0?//1111?.<-..0>1>--.-</000=/000;00C/;./--.;..//;/90..9.:-:-;////9A..;/;9-.-.;/:/A-A.../9B/F//9/9////9/;B//;FB-/;B///9/;/F/B//-;---./.9.9/;
@M05620:37:000000000-D9766:1:1101:13414:6424 1:N:0:24
ACCACACCTTCTACAATGAGCTGCGTGTGGCTCCCGAGGAGCACCCCGTGCTGCTGACCGAGGCCCCCCTGAACCCCAAGGCCAACCGCGAGAAGATGACCCAGGTGCGTGGCCCGCTACCTCTTCTGGTGGCCGCCTCCCTCCTTCCTGGCCTCCCGGCGCTGCGCCCTTTCTCACTGGTTCTCTCTTCTGCCGTTTTCCGTAGGACTCTCTTCTCTGACCTGCGTCTCCTTTGGAACTCTGCAGGTTCT
+
CCCCCCCCFFFFGGGGGGGGGGHHGFGEHGHHHGGGGGGGGGHHHGGGGGGGHHHHHHHGGGGGGGGGGGGHGHHGGGGHGHHHHGGGGGBDGGHEHHHHB2GH/FF???A/-FF----<CGBDGGGD0G<<:C@C?.D../F.FGGGGB/FF0FFGE--ADF;?-;D;>F0;FF0B9BFF009BB0B0:BF00-..9.B0AB.;.:0;BFFFBF0BFF0B99/.;D-A/9BFBBB9BBBBFF009AA09B
@M05620:37:000000000-D9766:1:1101:24148:6431 1:N:0:24
GAGGCTGCTTTGGAAGAAACTCATAGATTACTGCAACAGTTCCCCCTGGACCTGGAAAAGTTTCTTGCCTGGCTTACAGAAGCTGAAACCACTGGCTCCCCGTAAGGACAGGCTCCTAGAAGACTACAAGGGCGTACCAGAGCTGCTGAACCAATGGCAAGTACGTCAGGCATTTCCGCTTTCGCACTATTGTGGATCCAATTGAACAATTCTCCGCATTTGTACTTGTAACTGACAAGCACGGGACCAAA
+
AAABBAFAFFDFGGGGGGGGGGHHHHHH6FGHHHGHHHHEGHHHHGFGAGHHHGHHHGHHGHHHGHHHHHHHHHHHHHHHHHHHHHHHH?FGFHHHE3BFFEFC1BGF1BF//FGGHHF3FHH3F3BGFGHG/B<//?F20/@2@2@G2GH/FCF1<?0?F1?1CGH.CGHCHHHHHGGFDG0EGGGGBGHHCGCGHHHFHHHHHHHGGGBFFG0CDGGGGFBFFGGGBFGGGF0FFGGGB.>DFFD..AA
@M05620:37:000000000-D9766:1:1101:17407:6438 1:N:0:24
GAGGCTGCTTTGGAAGAAACTCATAGATTACTGCAACAGTTCCCCCTGGACCTGGAAAAGTTTCTTGCCTGGCTTACAGAAGCTGAAACAACTTGCTACCCGTAAGGAAAGGCTCCTAGAAGACTCCAAGGGAGTAAAAGAGCTGATGAAACAATGGCAAGTAAGTCAGGCATTTCCGCTTTAGCACTCTTGTGGATCCAATTGAACAATTCTCAGCATTTGTACTTGTAACTGACAAGCCAGGGACAAAA
+
>>AAA1CAFF3FCGFGACGGAGFHFHHHGDHHHGGAEAG1DGHHHGGGE0GFHHHHH1GGGHHH2FEHHHHHHHECGFGDHHHFFHHHHHHHHHGFFFGHH/EEEGGHGFCGHHHGHHHGFEFFDGHHGG?EG?EGGFGFFHHHHHHHHHHDGHHHHHHHGF2GHHHHHGHHHFGGHFGGGGDGGGGFHHGHFF<DCGFDCDHGFHGDGGFHHHHFHBCHHHCGHHGHFHHHBCGG009EFGFEBEC.CCF
@M05620:37:000000000-D9766:1:1101:13259:6466 1:N:0:24
ACCACACCTTCTACAATGAGCTGCGTGTGGCTCCCGAGGAGCACCCCGTGCTGCTGACCGAGGCCCCCCTGAACCCCAAGGCCAACCGCGAGAAGATGACCCAGGTGAGTGGCCCGCTACCTCTTCTGGTGGCCGCCTCCCTCCTTCCTGGCCTCCCGGAGCTGCGCCCTTTCTCACTGGTTCTCTCTTCTGCCGTTTTCCGTAGGACTCTCTTCTCTGACCTGCGTCTCCTTTGGAACTCTGCAGGTTCT
+
AAAAA@AAFFFFGGGG3GF1BAGFGAEB0AFGBFFACEE?CEGHHGGEAEGFFHFGHHG/EE/EGEGGGGGHHGHGGGGGEAHHHGGECG//<C0C>D>FGFHHGHH1FFGGGHHGGGGGHHHHHHHHHHGGHHGGGGGHGHHGHGGGGGGGGGGGGGGAGGGGGG@F@@FFFFFFFFFFFFFFFFFFFFFFFF@FBFFFFFFFFBFFFFFFFFFFFFFFFFFF-9B@FFFFFFFEBFFFFFFFFFFFFFF
@M05620:37:000000000-D9766:1:1101:21000:6520 1:N:0:24
GAGGCTGCTTTGGAAGAAACTCATAGATTACTGCAACAGTTCCCCCTGGACCTGGAACAGTTTCTTGCCTGGCTTCCAGAAGCTGCCACAACTGGCTACCAGTAAGGACAGGCTCCTAGCCGACTACAAGGGCGTCAAAGCGCTGCTGCACCCATGGACAGTCCGTCCGGCCTTTCCGCTTTCGCCCTATTGTGGATCCAATTGAACAATTCTCCGCATTTGTACTTGTAACTGACAAGCCCGGGAACCAA
+
>1A>AAFAFFFFG1FG1FGBBBFDGD1DGFGHAFD1GHGADGHHHGEF/BGFHEGBG10BDDGGADBGHHHGH0B0FGHH0FGFF1>@B0GEBEFG0@BG1FGBB1G1FB>FFHFF11110/>>//0B1B/E/B/<//11<BCG//@GGFGH//<001<1<F1>AFG.>@C-</<DGGG?:EHCG.;:/:0BCF.:BFG0C9CFG090C0FGGBFB.-99F009;9FBBBBBFFFFFB9A-9--@--9-;E
@M05620:37:000000000-D9766:1:1101:15774:6587 1:N:0:24
ACCACACCTTCTACAATGAGCTGCGTGTGGCTCCCGAGGAGCACCCCGTGCTGCTGACCGAGGCCCCCCTGAACCCCAAGGCCAACCGCGAGAAGATGACCCAGGTGAGTGGCCCGCTACCTCTTCTGGTGGCCGCCTCCCTCCTTCCTGGCCTCCCGGAGCTGCGCCCTTTCTCACTGGTTCTCTCTTCTGCCGTTTTCCGTAGGACTCTCTTCTCTGACCTGAGTCTCCTTTGGAACTCTGCAGGTTCT
+
BBBBBBBBFFFFGGGCGGGGGGHHGEGFHFHHHGGGGGGCGHHHHGGGGGGFHHHHHHHGGGGGFGEGGGGHHHFGGGGHGHHHHGGGGGGGGGHHHHHHHHHHGHHHHGHGGHHGGGGGHHHHHHHHHHHGHHGGGGFHGHHGHGGGGGGGGGGGGGGFCCGFGGFFFFFFFFFFFFFFFFFFFFFFFFFFFFFFFFFFFFFFFFFFFFFFFFFFFFFFFFFFBFFFFFFFFFFFFFFFFFFFFFF.BFF
@M05620:37:000000000-D9766:1:1101:15791:6596 1:N:0:24
ACCACACCTTCTACAATGAGCTGCGTGTGGCTCCCGAGGAGCACCCCGTGCTGCTGACCGAGGCCCCCCTGAACCCCAAGGCCAACCGCGAGAAGATGCCCAGGTGGATGGGCCCCTACCTCTTTCCGTGGCCGCCTCCCTCCTTCCTTGCCTCCCGGCAGTCCGCCCTTTCTCCCTGGTTTTCCCCTCTTCCGTTTTCCGTTGGACACTTCTCCCTGTCCTGCATTGTCTTTGGAACTCCGCCGGTTCTA
+
BBABBBBBFFFFGGGGFGGGGDFGGEEGCEGHGGGG2EFFEHGHHGGGFGGG5GHHHHHGGE0EFAEGGGGGHFHGGGGEFEHHHGGGGGGC?DG2FGHHH2//1<//<1?/?<-<.>0<111<110<<<@-<<-;.:.C//C/FC:909/F00;A.--9-//;9-;B-;BFB///.9;;F..///.;.9//;9/BFA9F.99../;/.9//;;//./;/9///.://///;B/99;999/...-9-99/9
@M05620:37:000000000-D9766:1:1101:23155:6617 1:N:0:24
ACCACACCTTCTACAATGAGCTGCGTGTGGCTCCCGAGGAGCACCCCGTGCTGCTGACCGAGGCCCCCCTGAACCCCAAGGCCAACCGCGAGAAGATGACCCAGGTGAGTGGCCCGCTACCTCTTCTGGTGGCCGCCTCCCTCCTTCCTGGCCTCCCGGAGCTGCGCCCTTTCTCACTGGTTCTCTCTTCTGCCGTTTTCCGTAGGACTCTCTTCTCTGACCTGAGTCTCCTTTGGAACTCTGCAGGTTCT
+
BBBBBBBBFFFFGGGGGGGGGGGHGEEEEGHHFFGGGGGGGHHHHGGGGGGGHHHFHHHGGGGGGGGGGGGHGGHGGGGHAFGHHGC<CCFFGGHHGHHHHHGHGBGFHDGGGFHGGGGGFGHHHHHHH0CEFHGGGGDHGGHGHGFFGGFGGGGGGG?B?DG/FGFFF;FFB/BBFFFFBFFFFFFFFFFFFFFFFFFFFFFFFFFFFB/BFFFFFFFFFFFFFFBFFFFFFFFFFFFFFFFFFFFFFFF
@M05620:37:000000000-D9766:1:1101:19026:6622 1:N:0:24
ACCACACCTTCTACAATGAGCTGCGTGTGGCTCCCGAGGAGCACCCCGTGCTGCTGACCGAGGCCCCCCTGAACCCCAAGGCCAACCGCGAGAAGATGACCCAGGTGCGTGGCCCGCTACCTCTTCTGGTGGCCGCCTCCCTCCTTCCTGGCCTCCCGGCGCTGCGCCCTTTCTCACTGGTTCTCTCTTCTGCCGTTTTCCGTAGGACTCTCTTCTCTGACCTGAGTCTCCTTTGGAACTCTGCAGGTTCT
+
AAAAAAAAFFFFFGFDDGGDDAF1EBEFEEGHGGCEGEGCEHHHHGEGEAECDEFGHGHGGG?E>E>EGGGHHF/?EGGEEGHCE<EEGGGC/ACG>B1GF0?/F<11>FA/-<GGGG?<GHHEHFHGBHGGGHG-:E.C.BFA/BFG00CAFGGFG.----@@F?@B9@FB/BFFFFF9FFFFFFFFFFBFF/9AAFFFFFFFAAFFFFFFB9F//BB99/BF/-;FFFFF/FFF/BFFFFFFF/F-;FB
@M05620:37:000000000-D9766:1:1101:9682:6668 1:N:0:24
ACCACACCTTCTACAATGAGCTGCGTGTGGCTCCCGAGGAGCACCCCGTGCTGCTGACCGAGGCCCCCCTGAACCCCAAGGCCAACCGCGAGAAGATGACCCAGGTGAGTGGCCCGCTACCTCTTCTGGTGGCCGCCTCCCTCCTTCCTGGCCTCCCGAAGCTGCGCCCTTTCTCACTGGTTCTCTCTCCTGCCGTTTTCCGTAGGACTCTCTTACCTGACCTGAGTCTCCTTTGGAACTCTGCAGGTTCT
+
?ABAAABBFFFFGGGGGGGGGGHGG2EFHGFHAFGGFGGGGHHHHGGGEFGGHHHHHHHGCCGGGDEGGGGFHFHGGGGGEEHHHGGEGGGC@DFFFFBDGHEHGFGBG11FFC/---<-0<<G0DGBGDC?FHCGC?.C.//A:09/0FFAFBFG?E.9-;00/99D-9BF////;BFFBB/9//9B//;//.-;9F.BBDF.A./B///9B///9://;BF./99///9;FBF//9/////;F/AAFF9
@M05620:37:000000000-D9766:1:1101:23271:6669 1:N:0:24
ACCACACCTTCTACAATGAGCTGCGTGTGGCTCCCGAGGAGCACCCCGTGCTGCTGACCGAGGCCCCCCTGAACCCCAAGGCCAACCGCGAGAAGATGACCCAGGTGAGTGGCCCGCTACCTCTTCTGGTGGCCGCCTCCCTCCTTCCTGGCCTCCCGGAGCTGCGCCCTTTCTCACTGGTTCTCTCTTCTGCCGTTTTCCGTAGGACTCTCTTCTCTGACCTGAGTCTCCTTTGGAACTCTGCAGGTTCT
+
BBBABBBBFFFFGGGGFGGFGDGCFEAEAEGHFFFFDGGCGHHHHGGGGGGGFHGEHHGGEGCGGAGGGGGHHFHGGGGHEEHGHG?EDGBB/DCGGGHHHHGHGHHFFGHGGHHGGGGGHHHHHHHHHHHGHHGGGGDHGHHGHGGGGGGGGFGGEGGG@GGGGG?FBBFFFFFFFFFFFFFFFFFFFFFFFFBFFFFFFFFFFFFFFFFFFFFFFFFFFFFFBFFFFFFFFFFFFFFFFFFFFFFFFFF
@M05620:37:000000000-D9766:1:1101:15761:6678 1:N:0:24
GAGGCTGCTTTGGAAGAAACTCATAGATTACTGCAACAGTTCCCCCTGGACCTGGAAAAGTTTCTTGCCTGGCTTACAGAAGCTGAAACAACTGGCAACCCTTCCCGCAAGGAAACTATCCTACAACACGGGAATCCAGGAAATGATGCAACCAAAGAACGTCAGTCAGGCCTGTCCGCTTTCGCCCACTAGTGGATCCCATTCAACACTACAACGCCTTTGACCTTGTACCTGACATGACAGGGCACCAA
+
BBBABBFBFFFFGFGGGGGGGGHHHHHHHGHHHHHHHHHHHHHHHGGGHHHHHGHFGFHHGHHHHHHGHHHHHHHHHHHHGHHHHHHHHHGHGH3G2B1?B?3?F2?/>EEGF3B?G3B?GGFF3?B?FA//?/BBB222?2@2@>2@2@DCGF//0??0?FFG/<FF1GFF1.<><A@E.C<CD.<..:/;;;.0;GGCGGB0<GCF.0/;/9/9;;A.BF00;;9B00099:CFB/B/;F/.;;A.;..
@M05620:37:000000000-D9766:1:1101:22556:6726 1:N:0:24
GAGGCTGCTTTGGAAGAAACTCATAGATTACTGCCACAGGTCCCCCTGGACCTGGAACAGTTTCTTGCCTGGCTTCCAGAAGCTGGAACAACTCGCTCCCCGTACGGAAAGGCTCCTAGACGACTCCAAGGGAGTACAAGAGCTGATGCAACCATGGCAAGTCAGTCAGGCATTTCCGCTTTCGCACTCTTGTGGATCCAATTGAACAATTCTCCGCATTTGTACTTGTAACTGACAAGCCAGGGACAAAA
+
A>ABBBFBFFFFGGGGGG4FF4FAGFHGEF4FH54BAGF2BAF22E2BA2B2BAGH332BFGHA5D55BBFHFHH23BGAGHHHE2BGH2?GH3B>11>?E/?E1/??//B0FHAFHHHFBEEGD/CH1GAA/?EBG2@F0FCFH1FHFG1F?FB1?GGFGFG1<FGGFFFEHHHHFDGD..0<ADC@G0;:;C:GCFFCGHGGFFFFFFFBF00CE-AFGG0CFBBFBFGGGG0FFFFFFFFED;A.;BA
@M05620:37:000000000-D9766:1:1101:24515:6731 1:N:0:24
GAGGCTGCTTTGGAAGAACCTCATATCTTACTGCAACAGTTCCCCATAGACCTGGAAAAGTTTCTTGCCTGGCTTACAGACGCTGACACAACTGGCAACCTCTTACGACAGGCTACTCGCAAGCTAAACGGGCGACAACACTCTAATGCACCACAAGACAGTACGTCAGACCGTTCCGCAATCGCCGTATTGTGGATCCAATTGACCCATTCTCCGAATTTAACCATGCACCTGACAAGCACGTGTAACAA
+
A1A@AAFAFFFFGFFGEG11B0FGH3AFGEH3BAF1GHHH2FHHH0B0BDBFBBFF1BFG12DFGHHEBB1AB0BFGGFGBEEGEE0BEHEF1F0/0B>0001BB1////>/?CF>1>>/<///1BB11///<///>C//F<FF1?1?111<>F..0>00>1<1><<..0<<-..//C?--.0...-9;CFF00;0C0/00009000/.9;009;A@B?F///:9/;///9///9B//9-;B99A/-9///
@M05620:37:000000000-D9766:1:1101:20327:6738 1:N:0:24
ACCACACCTTCTACAATGAGCTGCGTGTGGCTCCCGAGGAGCACCCCGTGCTGCTGACCGAGGCCCCCCTGAACCCCAAGGCCAACCGCGAGAAGATGACCCAGGTGAGTGGCCCGCTACCTCTTCTGGTGGCCGCCTCCCTCCTTCCTGGCCTCCCGGAGCTGCGCCCTTTCTCACTGGTTCTCTCTTCTGCCGTTTTCCGTAGGACTCTCTTCTCTGACCTGAGTCTCCTTTGGAACTCTGCAGGTTCT
+
CCDCDCCCFFFFGGGGGGGGGGHHGGGGHGHHHGGGGGGGGHHHHGGGGGGGHHHHHHHGGGGGGGGGGGGHHHHGGGGHGHHHHGGGGGGGGGHGHHFHHHHGFHHHHHHGGHHGGGGGHHHHHHHH0DFDGHGGGGGHGHHGHGGGGGGGGGGGGGGGGGGGGGFFFFFFFFFFFHFFFFFFHHFFFFFFFFFFFFFHFFFFFFFFFFFFFHHHFFFFFFFFFFFFFFFFFFFFFFFFFFFFFFFFFFF
@M05620:37:000000000-D9766:1:1101:24521:6748 1:N:0:24
GAGGCTGCTTTGGAAGAAACTCATAGATTACTGCAACAGTTCCCCCTGGACCTGGAACAGTTTCTTGCCTGGCTTACAGAAGCTGCAACAACTTGCTACCCGTAAGGAAAGGCTCCTAGAAGACTCCAAGGGAGTCACAGCGCTGATGCACCAATGGCAAGTACGTCAGGCATTTCCGCTTTAGCACTCTTGTGGATCCAATTGAACAATTCTCAGCATTTGTACTTGTAACTGACAAGCCAGGGACCAAA
+
>>AAA@CAFFFFEGGG1FGGFF1BGFFHD1FGGH11BFF12FGHHGEF/0B0BE0BG1ABDG2GFGFHHHHHHFF1FGGFGGHHE1B@G0GC11BFD@GHHGEEAHHFB0GHHGFGHHGF1FGHHBGFEHGG/E/B11BF/>CG?/@GD<1F0FGHHHFHFH11?GH/AGH.GHHHGGFFCF0DB<GH/GHH0GEDFHHFGHHHHHHHEHHHHH0GB0CFFGBFGGGGFGFFGGEGGGGGG/FGGAG.;CE
@M05620:37:000000000-D9766:1:1101:10066:6765 1:N:0:24
GAGGCTGCTTTGGACGAAACTCATAGATTACTGCAACAGTTCCCCCTGGACCTGGAAAAGTTTCTTGCCTGGCTTACCGAAGCTGAAACAACTGCCACACCTCATTCAACTGCCCGAGGAGACTACAAAATGCTAAAAGAGAACATGAAAGAAGCCCAACAAATCGACGAAAGTGAGTGGCACAATACAATGCAATCCAATGTCACAATCACCACCACTAGCACAGTTATCTGACGTGCTATGTACAAACG
+
>1AA1>BAC1B1FAB11E0EGFHGHFDGHB12DG11EG0DF2A1B/A/A00BFGEBB10F1DD2DDDB1B1B0BB1@0BB>/>BF111@B/>@FB01B0//B>F122221B010?/>//<?/<11BB110111B2BF1@F0011@<1@>11??010/?<//?>11.0<---..000000../0//00;0000/=000/0:0/9;;F;;0/;//0:...//0/;;//0;00000;0.;9--;/9;/;;B/-9
@M05620:37:000000000-D9766:1:1101:24155:6766 1:N:0:24
GAGGCTGCTTTGGAAGAAACTCATAGATTACTGCAACAGTTCCCCCTGGACCTGGAAAAGTTTCTTGCCTGGCTTACAGAAGCTGAAACAACTGGCAACCCGTAAGGAAAGGCTCCTAGAAGACTCCAAGGGAGAACAAGCGCTGCTGAAACAATGGCAAGTCAGTCAGGCATTTCCGCTTTAGCACTCTTGTGGATCCAATTGAACAATTCTCAGCATTTGAACTTGTAACTGACAAGCCAGGGACCAAA
+
A?AAAAFAFFFFGFGGCG4BFFGHHB5FGF4EG5BFCHHG5AFG2EEFAAFCHHGBAGHHHFHHHHGEFGEGHGHEGHHHFHHHHFDGHH1GH3BF2BBGG/?>F1GGHHHA/B?FHHHH3FB33BF?3FFGFG/BB?FG/?//><F22@@2@/G2?FGG/F1?GHHEHGH.FGHGHGGGGGHHHBDGBGGHFHGFFHHFFHHHHCHHFHHHHHH0G0CGHG0;FFGFGFGGGGGGGGFGGFGGGGG.:E?
@M05620:37:000000000-D9766:1:1101:17996:6817 1:N:0:24
GAGGCTGCTTTGGAAGAAACTCATAGATTACTGCAACAGTTCCCCCTGGACCTGGAAACGTTTCTTGCCTGGCTTACAGAAGCTGAAACAACTTGCTACCCGTAAGGAAAGGCTCCTAGAAGACTCCAAGGGAGTAACAGAGCTGATGAAACAATGGCAAGTCAGTCAGGCATTTCCGCTTTAGCACTCTTGTGGATCCAATTGAACAATTCTCAGCATTTGTACTTGTAACTGACAAGCCAGGGACAAAA
+
>>A>A>BAFFDDFFG11BBGBFBGFDGHH1FGHH11BBFDFHHHHGEF/AFFGEFHHD0BFGHHGHHHHHHHHHGBGHHDGHHGHHGHHBHHHHHHHFHHHEEG>FGHHC>GHHHGHEFHHHHHHHHHHHGGHGEE12BB0FHHHBGHBGHHCGHHGHHHGH1@GHHHHHHHHHHHHGGGGGHHHHHHGHHHFHC<CGHHGHHGHHHHHHHGHHGHH0GHHHHHHHHHHHHHGGGGGGFGGGGEGGG.CFF
@M05620:37:000000000-D9766:1:1101:7941:6843 1:N:0:24
GAGGCTGCTTTGGAAGAAACTCATAGATTACTGCAACAGGTCCCCCTGGACCTGGAAAAGTTTCTTGCCTGGCTTACAGAAGCTGAAACAACTTGCTACCCGTAAGGAAAAGCTCCTCGAAGACTCCAAGTGATTAAAAGAGCGGATGAAACAATGGCAAGTAAGTCAGGCATTTCTGCTTTAGCACTCTTGTGAAACCAATTGACTAATCCTCAGCATTTGTACTTGTAACTGACAAGCCACGAACAAAA
+
BABBBBFAFFFFGGGGGGGGG4GFG5FB6F4DFDGGGGC2BAFC2EEF22FAGAFGFF2BB5DAAFF5ABGHHH1FF5GGHFHHF3FFGHHH3G3BB432B1>>E13BBC231BB3?2?E?FEF3BB3BB34B44?F4FFCGB/>///2GF22F221??GCGGD1@D110?<><GF11<<=F=1F11<<000=<0000<.<CD0;00;00000<;//:CC:0C;0::009CF0;0900;..9/--::-:9.
@M05620:37:000000000-D9766:1:1101:21519:6845 1:N:0:24
ACCACACCTTCTACAATGAGCTGCGTGTGGCTCCCGAGGAGCACCCCGTGCTGCTGACCGAGGCCCCCCTGAACCCCAAGGCCAACCGCGAGAAGATGACCCAGGTGAGTGGCCCGCTACCTCTTCTGGTGGCCGCCTCCCTCCTTCCTGGCCTCCCGGAGCTGCGCCCTTTCTCACTGGTTCTCTCTTCTGCCATTTTCCGTAGGACTCTCTTCTCTGACCTGAGTCTCCTTTGGAACTCTGCAGGTTCT
+
BBAABBABFFFFFGGGGGGFGFGFEEEFHGHHFGGGGGGGGHHHHGGGEEGGFFHFHHHGGGFGGFEGGGGHHGGGGGGHCGGHHGGEGGGGCDGHHHHHHHHHCHHHH1FFC0GD-CGGFHHHHHHH0=CFHFGGGDAGE/CGFFFBGFGGGGFGG?-AD-?FGFF9=FF//FFFFFFFFFFFFFFFFFFBBF/:FFFFFFFFFFFFFBFFFBBF/BFBFFFFBF/BFFFFFFFBBBF/BFFFFBFABFF
@M05620:37:000000000-D9766:1:1101:8871:6847 1:N:0:24
GAGGCTGCTTTGGAAGAAACTCATAGATTACTGCAACAGTTCCCCCTGGACCTGGACAAGTTTCTTGCCTTGCTTACAGAAGCTGAAACAACTGCCAATCCGCAACGACATGCTACTCGAAAACAAAAACGGATAAAAAAAGATAATGAAACAAAAGACCGTAAGTCAGACATGTCCGCAATAGAACCATTGTGGATCCAATTCACCAATTCACCGAATTTAACAATGTAAATCATTTGCACGGGAAACAA
+
A3AAAAFBFBD4GB5BFGFGGGHGHGHHGHDBGH4GFFBFGDABBBAAAGBFGHEF231FFGHDFHHB3B5BBFG535BDFGABG33FBB1GHF3F3F3B2?1/>//?/>/B3B?GG3E/B//B/?0F//>////?BB2//?/<1?1???11??000.0<<>>.<=D0<0<<0<D00.A-:.;;:<::.0:C;C.00;/900;900099CCB0;9.9-CEF0;;F0;0;0;///;/9BB;BB.-;99:/:.
@M05620:37:000000000-D9766:1:1101:13794:6854 1:N:0:24
GAGGCTGCTTTGGAAGAAACTCATAGATTACTGCAACAGTTCCCCCTGGACCTGGATAAGTTTCTTGCTTGGCTTAAAGAAGCTGAAACAACTTGCAATCATCAAAGAAAGGATCCTCGAAGACGCCAAGGGAGTAAAAGAGAAGATGAAAAAATGGCAAGAAAGTCAGGCAGGTCGGCTAAAGCAACCTTGTGAATCAAATTCACCAAAACTAAGAATTTGAACATGTAAATGATATGAAAGGGACAAAA
+
>3AA3>CAC@B4F4BB4F4FGGHHHCFGGFB5DF4BCGBDG55B22AA22BBGHEB553BDDF5DDF5DD3BABB35DDBBA3BF33B3B1BGG5D3B43344BB3331B@123BB43?12E?3/>>?<//////2??33??222B33?@2@0<02<?0?/0?<1??1?0?..-0<-<-..00<=//<./0<00000;0000<0=:00....00990;;909;9000/000000;000;0==;.;;;E?9.
@M05620:37:000000000-D9766:1:1101:21908:6936 1:N:0:24
GAGGCTGCTTTGGAAGAAACTCATAGATTACTGCAACAGTTCCCCCTGGACCTGGAAAAGTTTCTTGCCTGGCTTACAGAAGCTGAAACAACTTGCTACCCGTAAGGAAATGCTCCTAGAAGACTCCAAGGGAGTAAAAGAGCTGATGAAACAATGGCAAGTAAGTCAGGCATTTCCGCTTTAGCACTCTTGTGGAACCAATTGAACAATTCTCAGCATTTGTACTTGTAACTGACAAGCCAGGGACAAAA
+
AAAAAAFAFFFFCGGG1BFFFCB3DFDGHBHHHHD1FGGAFGHHHGCFH0GFFFHBGGBFAGHH2AFGHHHEHFCGHFGHHHHHGHGGH0//@B1FFFFBG/>>/B1BBE11BFHGHFHHHHBGGHH>GBF/?/?FGEGB?GGHHHH1GHH1FCF11@0F<12F@FDGHBFC1?FHDA/CCGFFGF<F0GFG=1.10<<..<D0=DBD<GDC0;C0CC;HHFHHCHHBC00;;CCC009..9...;C..C:
@M05620:37:000000000-D9766:1:1101:8788:6948 1:N:0:24
ACCACACCTTCTACAATGAGCTGCGTGTGGCTCCCGCGGAGCACCCCGTGCTGCTGACCGAGGCCCCCCTGACCCCCAAGGCCACCCGCGAGAAGCTGACCCCGGTGAGTGGCCCGCTACCTCTTCTGGTGGCCGCCTCCCTCCTTCCTGGCCTCCCGGAGCTGCGCCCTTTCTCACTGGTTCTCTCTTCTGCCGTTTTCCGTAGCACTCTCTTCTCTGACCTGAGTCTCCTTTGTAACTCTGCAGGTTCT
+
>A>AA>AAFFFFDGFBBGEBGBGCEGFF0ABGBFFE0FG//A/BGGGEBEEF1GHHHHHG>>>EG?EEGGG00BFFGGAHGHHH/BCCCC@>//011?10GG.->C-<.=0CEACC?-@CHFHHFGGBFFB.CAAGGBCGGGGGGBFBBBB?F/?EFB-@?@FFF;@F@@FBFFFFFFFFF9BBFBFF/BFFFF?BFFFFFBF-;-:9/9FFFFF/FFBBBFF9F-B/BBFFFFF/9/9BFFFFFFFFFFE
@M05620:37:000000000-D9766:1:1101:16433:6992 1:N:0:24
GAGGCTGCTTTGGAAGAAACTCATAGATTACTGCAACAGTTCCCCCTGGACCTGGAAAAGTTTCTTGCCTGGCTTACAGAAGCTGAAACAACTGGCTACCCGTAAGGACAGGCTCCTAGCAGACTCCAAGGGCGACAAAGCGCTGATGCACCAATGGCCAGTACGTCAGGCCTTTCCGCTTTCGCCCTATTGTGGATCCAATTGAACAATTCTCCGCATTTGTCCTTGTAACTGACAAGCACGGGACAAAA
+
>3>AA>CAFFFFGFGGGGGGGGBGHGHHHFGHHH44FGGBFGHHHGEG22FGHFFHH32BBHHHFHHHHHHHHHG3FGHHHHHHG3GHHGHHHFBG2@BFGGEEA1FF1FFGGH0FHFF?333F333B3??EFD/>//22@?CG//?GGGHH0F11?00?FF1FEGH.D0F./<GGHGG..<DDD.:@/CHHFHECGGHGGGGFCFGFGGGG0CFG.-CFG000;0;FFF00BBFBB/FF.:9-=.;...9
@M05620:37:000000000-D9766:1:1101:25769:6999 1:N:0:24
ACCACACCTTCTACAATGAGCTGCGTGTGGCTCCCGAGGAGCACCCCGTGCTGCTGACCGAGGCCCCCCTGAACCCCAAGGCCAACCGCCAGAAGATGACCCAGGTGAGTGGCCCGCTACCTCTTCTGGTGGCCGCCTCCCTCCTTCCTGGCCTCCCGGAGCTGCGCCCTTTCTCACTGGTTCTCTCTTCTGCCGTTTTCCGTAGGACTCTCTTCTCTGACCTGAGTCTCCTTTGGAACTCTGCAGGTTCT
+
CCCCCCCCFFFFGGGGGGGGGGHHGGGGHGHHHGGGGGGGGHHHHGGGGGGGHHHHHHHGGGGGGGGGGGGHGHHGGGGHGGHH/FGGG/<DGFHHHFHHHHHHAGHHHHHGGHHGGG-@HHHHHHHHHGHGHGGGG.:CFHHGGHHCGHHGGGFGGGGGGGG0FGGGGFFFFFFFFFFFFFFFFFFFFFFFFFCDFFFFFFFFFFFFFFFFEFFFFFFFFFFFF/FFFFFFFFFFFFFFFEFFFF..;FF
@M05620:37:000000000-D9766:1:1101:14636:7029 1:N:0:24
ACCACACCTTCTACAATGAGCTGCGTGTGGCTCCCGAGGAGCACCCCGTGCTGCTGACCGAGGCCCCCCTGAACCCCAAGGCCAACCGCGAGAAGATGCCCCAGTTGAGTGGCCCGCTACCTCTTCTGGTGGCCGCCTCCCTCCTTCCTGGCCTCCCGGAGCTGCGCCCTTTCTCACTGGTTCTCTCTTCTGCCGTTTTCCGTAGGACTCTCTTCTCTGACCTGAGTCTCCTTTGGAACTCTGCAGGTTCT
+
CCCCCCCCFFFFGGGGGGGGGGHHGGGGHGHHHGGGGGGGGHHHHGGGGGGGHHHGHHHGGGGGGGGGGGGGHHHGGGGHGHHHHGGGGGGGGGHHHH2FG//?111=1???FHHC-><A00<GD==G00<.<<-A-CEHA/CAGFGB;F/FA0FFEDA??@.0:9CFAFFFBFFB00B/FFB9:99FFFB0F0-ADFEFB.;.;.00//09B9:::090:B0BBBBFBFFFF9B/B000:B000BAFFBB
@M05620:37:000000000-D9766:1:1101:23968:7047 1:N:0:24
GAGGCTGCTTTGGAAGAAACTCATAGATTACTGCAACAGTTCCCCCTGGACCTGGAAAAGTTTCTTGCCTGGCTTACAGAAGCTGAAACACCTTGCTACCCGTAAGGAAAGGCTACTAGAAGACTACAAGGGAGAAAAAGAGCTGATGAAACAATAGCAAGTAAGTCAGGCATTTCCGCTTTAGCACTATTGTGGATCCAATTGAACAATTCTCAGAATTTGTACTTGTAACTGACAAGCCAGGGACAAAA
+
A@BBABFAFFFFGGEFFG4FGGFFFGFGFHGFHB4GFHHHHFEGGGGFFHGHHHGFB3EEBFGFHHHFBGHHHHHBBGHHFHGHHEDFG31BFE3B34BBG1BE?13BBB1B?G3FGHFFDFBF33B3?3///</BFGG/FGGF2FGGHHHFF?22@<@2@D@FGFHGH0FG<FFBFEG..<>>F>><1>FGBGA0CCHGCGG<D<GH/GFF0CGC0<GGG00<C0<BG;B;C0CB00:C.:..;AAEGC.
@M05620:37:000000000-D9766:1:1101:8415:7063 1:N:0:24
GAGGCTGCTTTGGAAGACCCTCCTCGATAACTGCACCCGCTCCCGCGGACCCTGTAACCGTTTCTTTCCTGGCTTACAGAAGCTGCAACAACTTGCTACCCGTACGGACCGGCTCCTATCCGACTCCACGGGCGTCCCAGCGCTGCTGCACCCATGGCCAGTCCGTCCGGCCTTTCCGCTTTCGCCCTCTTGTGGATCCCATTGAACAATTCTCCGCCTTTGTACTTGTAACTGCCAATCCAGGGCCCCAA
+
AAAAAAFAFFFFGGGGG11ABAEC00AA0BGHDBFBBE0/AABF/AAA/A>/BBBF@2B/BEB1B112BFGGF00B@BFGGHH11B0BB0//B1BBB2BFGFG>/>?/</<>CG?FGHDDG/?CGE>>>>CGCCCGGGFHGGGGGCHH:/CFGAFFG://;;00;AFF@@GGFFFFFFFFFFFFF-A@AFFFFFBFFFFFFFFF/99/BFFFFF9;B-;AFFB;FFFFFB/;BF;9FF/:F/;BA-;-;;A
@M05620:37:000000000-D9766:1:1101:20132:7093 1:N:0:24
ACCACACCTTCTACAATGAGCTGCGTGTGGCTCCCGAGGAGCACCCCGTGCTGCTGACCGAGGCCCCCCTGAACCCCAAGGCCAACCGCGAGAAGATGACCCATGTGAGTTGCCCGCTACCTCTTCTGGTTGCCGCCTCCCTCCTTCCTGGCCTCCCGGATCTTCGCCCTTTCTCACTTGTTCTCTCTTCTGCCGCTTTCCGTATGACTCTCTTCTCTTACCTGAGTCTCCTTTGTTAGTCTTCATGTTCT
+
1AAAA11AFF1BDGG131FD11110EEGC0FGFFG?0AE//F/FGG/EEEE/A1FFFGHGE//>/?>EEGGC1B/?EGE/?CF/?FGGG<CB/AC1?1111?<00<?1?11?F1F/><-<>D1<F>1FH00.<0--<:.;EGHG/0;/C:;.;BFG..;-.-0009.CE-9;09BFF//9//9/////B/;/BF@-@BF/9-/--///99///;B//////://;-;9//B9//:9-//;9//////9/9/
@M05620:37:000000000-D9766:1:1101:6133:7118 1:N:0:24
ACCACACCTTCTACAATGAGCTGCGTGTGGCTCCCGAGGAGCACCCCGTGCTGCTGACCGAGGCCCCCCTGAACCCCAAGGCCAACCGCGAGAAGATGACCCAGGTGCGTGGCCCGCTACCTCTTCTGGTGGCCGCCTCCCTCCTTCCTGGCCTCCCGGAGCTGCGCCCTTTCTCACTGGTTCTCTCTTCTGCCGTTTTCCGTAGGACTCTCTTCTCTGACCTGCGTCTCCTTTGGAACTCTGCAGGTTCT
+
BB?AABA3CFFFGGGGGGFGGGHHGEGEG?HFHFGAAEGCGHGHHGGGDAEFHHHHGHHEEEGGGGGGGGGHGHHGGGGGGHHHHGGGGGBCCGGHEFHHHHHEEHH1AGGGGHGCGC-CHHHGHDHFGHHFGHGGGGGHGFGGGGGGGFFGGGGGE.B--9CFF=FFFFFFFFFFFFFFFBFFFFFFFFFFFFAFFFFFFFFFDFFFFFFFFF/BFFFEFF/..9DCFFFFFFFFFFFFFEFFFEFFFFF
@M05620:37:000000000-D9766:1:1101:5666:7160 1:N:0:24
GAGGCTGCTTTGGAAGAAACTCATAGATTACTGCAACAGTTCCCCCTGGACCTGGAAAAGTTTCTTGCCGGGCTTACGGAAGCTGAAACAACATCCTACAGGATGCGACCGGTAATGCAAGGCTCCGAGAATACCCCAACGCAGCAACAGAGCTGACAAAACAATCGCAAGTAAGCGATTCAGCTCTGCTGTAGCTCTCTTTGAAAACTAATCGAACAATTCTCATGACTCTGACTTGCAACGGACAAGAC
+
AAAAAAFAFFFFGEG1BGGB11133D1FFHF33BFF100D2FGHHEAFAFH00B0BFG0FBGEFGB1BB/A//A/BG//B///B1BFDHHH//BF0BBB1@0BB@0/>>///><F2211<F/<GGF/<B//1111@?<//////-0000<>0>GH1/0=/<C<.</<..:-<00;0-.;.::::0;000;9;00009090;990000900990../.-/;/;/9/;9//////9B////9B/-;-@@A---
@M05620:37:000000000-D9766:1:1101:26621:7171 1:N:0:24
ACCACACCTTCTACAATGAGCTGCGTGTGGCTCCCGAGGAGCACCCCGTGCTGCTGACCGAGGCCCCCCTGAACCCCAAGGCCAACCGCGAGAAGATGACCCAGGTGAGTGGCCCGCTACCTCTTCTGGTGGCCGCCTCCCTCCTTCCTGGCCTCCCGGAGCTGCGCCCTTTCTCACTGGTTCTCTCTTCTGCCGTTTTCCGTAGGACTCTCTTCTCTGACCTGAGTCTCCTTTGGAACTCTGCAGGTTCT
+
BBBABBBBFFFFFGGGGGGGGFHFGEGEAEHGGGGGEGGCEHHGHGGGAEGGHGGHHHFEEGGGEGGGGGGHCGHGGGGHGHHHHGGGGGGGGGHHHGHGHHGHGHHHHHHGGHHGGGCCHHHHHHHGHHGGHHGGGGEHGHHGHFGGGGGGGGGGGGGGGGGGGGFFDDFFFFFFFFFFBFFFFFFFFFFFEFFFFFEFFFFFFFFFFFFFFFFFFFFFFFFFFFFFFFFFFFFFFFFFFFFFFFFFFFF
@M05620:37:000000000-D9766:1:1101:6689:7224 1:N:0:24
ACCACACCTTCTACAATGAGCTGCGTGTGGCTCCCGAGGAGCACCCCGTGCTGCTGACCGAGGCCCCCCTGAACCCCAAGGCCAACCGCGAGAAGATGACCCAGGTGGGTGGCCCGCTACCTCTTCTGGTGGCCGCCTCCCTCCTTCCTGGCCTCCCGGGGCTGCGCCCTTTCTCACTGGTTCTCTCTTCTGCCGTTTTCCGTAGGACTCTCTTTTCTGACCTGCGTCTCCTTTGGAACTCTGCAGGTTCT
+
CCCCCCCCFFFFGGGGGGEGGGHHGGGEFGHHHGGGGGGGGHHHHGGGGGGGHHGHHHHGGGGGGGGGGGGHHHHGGGGHGHHHHGGGGGCGGGHGHH2GHFCHFGF//<C-FH.----A/0<D00=DGGH.G:-C@.;E./;.C0;9CF/F.0CE;E?---;..-;D=FF0:9000:FBF090900;00:0B0@FFF.FFF0.D.00//00;00000:0;9B/.;9-.B0BFFFBFB000B09:BFFB9:
@M05620:37:000000000-D9766:1:1101:13398:7266 1:N:0:24
ACCACACCTTCTACAATGAGCTGCGTGTGGCTCCCGAGGAGCACCCCGTGCTGCTGACCGAGGCCCCCCTGAACCCCAAGGCCAACCGCGAGAAGATGACCCAGGTGAGTGGCCCGCTACCTCTTCTGGTGGCCGCCTCCCTCCTTCCTGGCCTCCCGGAGCTGCGCCCTTTCTCACTGGTTCTCTCTTCTGCCGTTTTCCGTAGGACTCTCTTCTCTGACCTGAGTCTCCTTTGGAACTCTGCAGGTTCT
+
BBBBBBBBFFFFGGGGGGGGGGHHGEGEHFHHHGGGGEECGHHHHGGGGGGGHHHHHHHGGGGGEGGGGGGHHHHGGGGHGHHHHGGGGGGGGGHHHHHHHHAGFHGHAGHGGHHGGGG?GHHGHHHGBGFDFHGCGGGHGHHGHGGGGGGGGGGGGDGG?CGGFGFFABFFFFFFFFBBFBFFFFFFFFBFBB>;9FEFFBFF.DFFFFFFFFFFFFBFFFFB/;BFFFFFFFFFFFFFFFFFFBF.:FB
@M05620:37:000000000-D9766:1:1101:8710:7267 1:N:0:24
GAGGCTGCTTTGGAAGAAACTCATAGATTACTGCAACAGTTCCCCCTGGACCTGGACAAGTTTCTTGCCTGGCTTACAGACGCTGAAACAACTGGCAACCCGTAAGGACAGGCTCCTAGAAGACTACACGGGAGTAAAAGCGCTGATGAAACAATGGCACGTACGTCAGGCATGTCCGCATTAGCACTCTTGTGGATCCAATTGAACAATTCTCCGAATTTGAAATTGTAACTGACATGCACGGGAAACAA
+
1>A1A1CAFFFFBFGGGFGGFA1D3FDGHEGHHHHHFFF1FGHGHG?FE0GGFG0F0BCFFGHHFHFHAGBHHGHHFGB10>E/?EHDGHHHHF0?0B/B?>/>>01>0B/?EF0FH1B1<11F110B0/>////0@@@10?>F/?FH<F11?C111001>>0.><FF</C.<.D<DFG-.;CCG:C0/;CGCC.;<<CCFFG0900;CFGG0;9.-9CEG00000;900;B00;9//;F//--;-;-9BA
@M05620:37:000000000-D9766:1:1101:9261:7275 1:N:0:24
ACCACACCTTCTACAATGAGCTGCGTGTGGCTCCCGAGGAGCACCCCGTGCTGCTGACCGAGGCCCCCCTGAACCCCAAGGCCAACCGCGAGAAGATGACCCAGGTGAGTGGCCCGCTACCTCTTCTGGTGGCCGCCTCCCTCCTTCCTGGCCTCCCGGAGCTGCGCCCTTTCTCACTGGTTCTCTCTTCTGCCGTTTTCCGTAGGACTCTCTTCTCTGACCTGAGTCTCCTTTGGAACTCTGCAGGTTCT
+
AB3AAAAAFFFFGGGGFGGGGFHHGFGGHCFFGFGFFEG2EHCGHGGGEFGGHGHGHHHGCG?EGGGEGGGBGFGGGGGHGGHFHGGEGGGGCGHHHHHHHHEHFHFHHHHGGHHGGGGGHHHGHHGFGHHGHHGGGGFHGHHGHGGGGGGGGGGGGGFGGGGGGGFFFDFFFFFFFFFFFFFFFFFFFFFFFFFFFFFFFFFFFFEFBFFFFFFFFFFFFFFFFFFFFFFFFFFFFFFFFFFFFFEFFFB
@M05620:37:000000000-D9766:1:1101:24170:7280 1:N:0:24
ACCACACCTTCTACAATGAGCTGCGTGTGGCTCCCGAGGAGCACCCCGTGCTGCTGACCGAGGCCCCCCTGAACCCCAAGGCCAACCGCGAGAAGATGACCCAGGTGAGTGGCCCGCTACCTCTTCTGGTGGCCGCCTCCCTCCTTCCTGGCCTCCCGGAGCTGCGCCCTCTCTCACTGGTTCTCTCTTCTGCCGTTTTCCGTAGGACTCTCTTCTCTGACCTGAGTCTCCTTTGGAACTCTGCAGGTTCT
+
DCDCCCDCFFFFGGGGGGGGGGHHGEGFHGHHHGGGGGGGGHHHHGGGEGGGHHHHHHHGGGGGGGGGGGGHGHHGGGGHGHHHHGGGGGGGGGHHHHHHHHHHGHHHHHHGGHHGGGGGHHHHHHHHHHHGHHGGGGGHGHHGHGGGGGGGGGGGGGGGGGGGGGFFFFFFFFFFHHFFFFFFFFFFHHHHFFFFFFFFFFFFDDFFFFFFFFFFFFFFFFFFFFHHHFFFFHFFFFFFFFFFHFFFFFF
@M05620:37:000000000-D9766:1:1101:19335:7284 1:N:0:24
ACCACACCTCCTACAATGAGCTGCGTGTGGCTCCCGAGGAGCACCCCGTGCTGCTGACCGAGGCCCCCCTGAACCCCAAGGCCAACCGCGAGAAGATGACCCAGGTGAGTGGCCCGCTACCTCTTCTGGTGGCCGCCTCCCTCCTTCCTGGCCTCCCGGAGCTGCGCCCTTTCTCACTGGTTCTCTCTTCTGCCGTTTTCCGTAGGACTCTCTTCTCTGACCTGAGTCTCCTTTGGAACTCTGCAGGTTCT
+
BBBBBBBBFFBFGGGGGGFGGFHHGFGECEHHHGGGFGGGGHHHHGGGEEGGHHGHHHHGGGGGGGGGGEGHHHHGGGGHGHHHHGGGGGBDGGHGGHGHHHHHGHG1GHHGGHHGGGGGHHHHHHHHHHHGHHGGGGFHGHHGGGGGGFFGGGGGGGGFGGGGGFFFFFFFFFFFFFFFFFFFFFFFFFFFFFFDFFFFFFFFDFFFFFFFFFFFFFFBFFFFFFFFFFFFFFFFFFFFFFFFFFFFFFF
@M05620:37:000000000-D9766:1:1101:15971:7319 1:N:0:24
GAGGCTGCTTTGGAAGAAACTCATAGATTACTGCAACAGTTCCCCCTGGACCTGGAAAAGTTTCTTGCCTGGCTTACAGAAGCTGAAACAACTTGCAATCAGTAAGGAACGGCTACTAGAAGACTCCAAGGGAGCAAAAAAGCAGATGAAAAAATGGCAAAACAGTCAGGCATATCCGATTTAGCACTCTTGTAGATCCAATTGAACAATACTCAGAATTTGTACATGTAACTGACATGCAAGGGACAAAA
+
ABBBBBFBFFFFGGGGFGGGGBG5GHBFGHFHGHHHHHGHHFHHFGAFE2FFHFC2BF2G3DFDAABABAFCGHE3FHHFHFHHFEDD@BGHH55@3B4333BB4B@3B1?1>E1FBFBFDF?BFHH??B/??//?33B/>CB2?2F2@@D<CBHG1BFG000<???>F0>.11>1><.AFE0=00<0<==D=0<0=<0;0;G:CCC;CC0;CFC0:000=F0;B0;;900000;/0090;;;.9;CFGC.
@M05620:37:000000000-D9766:1:1101:10536:7373 1:N:0:24
ACCACACCTTCTACAATGAGCTGCGTGTGGCTCCCGAGGAGCACCCCGTGCTGCTGACCGAGGCCCCCCTGAACCCCAAGGCCAACCGCGAGAAGATGACCCAGGTGAGTGGCCCGCTACCTCTTCTGGTGGCCGCCTCCCTCCTTCCTGGCCTCCCGGAGCTGCGCCCTTTCTCACTGGTTCTCTCTTCTGCCGTTTTCCGTAGGACTCTCTTCTCTGACCTGAGTCTCCTTTGGAACTCTGCAGGTTCT
+
DDDDDDDDFFFFGGGGGGGGGGHHGGGFHGHHHGGGGGGGGHHHHGGGGGGGHHHHHHHGGGGGGGGGGGGHHHHGGGGHGHHHHGGGGGGGGGHGHHHHHHFHGHHHHHHGGHHGGGGGHHHHHHHHGHHGHHGGGGGHGHHGHGGGGGGGGGGGGGGGGGGGGGFFFFFFFFFFFHHFFFFFHFFFFFFFFFFFFFFFFFF?AFFFFFFFFFFFFHFFFFFFFFFFFFFFFFFFFFFFFFFFFFFFFFF
@M05620:37:000000000-D9766:1:1101:9613:7499 1:N:0:24
ACCACACCTTCTACAATGAGCTGCGTGTGGCTCCCGAGGAGCACCCCGTACTGCTGACCGAGGCCCCCCTGAACCCCAAGGCCAACCGCGAGAAGATGACCCAGGTGAGTGGCCCGCTACCTCTTCTGGTGGCCGCCTCCCTCCTTCCTGGCCTCCCGGAGCTGCGCCCTTTCTCACTGGTTCTCTCTTCTGCCGTTTTCCGAAGGACTCTCTTCTCTGACCTGCGTCTCCTTTGGAACTCTGCAGGTTCT
+
AAAAAA1>CFFFGGGFFG11BAFBEEG0B0AEGGGGGGG/EHAHHEEEBAAAGF1FGHGEEEEGFAEGGGGFH1CEGGGHGEHFEGGGGG/B/BGFFHHEHCGGAGFDGDBFA0FGCGGGHHHHHHHHB<CCHHGGGACGGGHGHFFGGGGGGFFGGB@-A-9FFG@F@@FFBFFFFFFFFFFFFFFFFFFEFF@BBFFFFFFF@FFFBFFFFF/BFFBBFFFF-@B@FFFFFFFFBBFFFFFFFFFFFFF
@M05620:37:000000000-D9766:1:1101:5550:7541 1:N:0:24
GAGGCTGCTTTGGAAGAAACTCCTAGATTACTGCACCAGTTCCCCCTGGACCTGGAAAAGTTTCTTGCCTGGCTTACAGAAGCTGAAACAACTTGCTACCCGTAAGGAAAGGCTCCTAGAAGACTCCAAGGGAGTAAAAGAGCTGATGAAACAATGGCAAGTAAGTCAGGCATTTCCGCTTTAGCACTCTTGTGGATCCAATTGAACAATTCTCAGCCTTTGTACTTGTAACTGACAAGCCAGGGACCAAA
+
AA?AAAFBFFFFGCFGFBFFBB4BBABF6DFHHHF4BFA5AFHGHGFFFHGHHHHFBGFFGHGHGDGGHHHG1FGFGFBFGHGFHHBFGCFHHH3F3F32BBEE?1BFFF1BFBGGH3FGHGGB3BBG3?//?/EBB3BF?GB2CBBFHHH2@FFH2F2GG2GGF11<<0?/?FGHGG/<<F1GFGF1FDFHGH.D<</<CDHGHB<=G:;0CCGHH/CGHF0<GGHH;CGH=90B009.C/.A.:E.;A9
@M05620:37:000000000-D9766:1:1101:22702:7561 1:N:0:24
ACCACACCTTCTACAATGAGCTGCGTGTGGCTCCCGAGGAGCACCCCGTGCTGCTGACCGAGGCCCCCCTGAACCCCAAGGCCAACCGCGAGAAGATGACCCAGGTGAGTGGCCCGCTACCTCTTCTGGTGGCCGCCTCCCTCCTTCCTGGCCTCCCGGAGCTGCGCCCTTTCTCACTGGTTCTCTCTTCTGCCGTTTTCCGTAGGACTCTCTTCTCTGACCTGAGTCTCCTTTGGAACTCTGCAGGTTCT
+
CCCCCCDCFFFFGGGGGGGGGGHHGGGEFGHHHGGGGGFGGHHHHGGGEGGGHHHHHHHGGGGGGGGGGGGHFHHGGGGHGHHHHGGGGGGGGGHHHHBHHHEHEFGHGGHFGHGGCGFGFDDHGGHHFGGDHHGG?DGHEHHFHGGFFGGGFGGGGGCGGGGGGGFFAFFFFFFFFFFBFFFFFFFFFFFFBBBFFFFFFFFFFAFFFFFFFFBBF0BFFFFFEBFBBFFFFFFFFFFFFFFFFFFFFFB
@M05620:37:000000000-D9766:1:1101:15453:7570 1:N:0:24
GAGGCTGCTTTGGAAGAAACTCATAGATTACTGCAACAGTTCCCCCTGGACCTGGAAAAGTTTCTTGCCTGGCTTACAGAAGCTGAAACAACTGGCTACCCGTAAGGAACGGCTCCTAGAAGACTCCAAGGGAGTCCAAGCGCTGATGAAACCATGGCAAGTAAGTCAGGCATTTCCGCTTTAGCACTCTTGTGGATCCAATTGAACAATTCTCAGCATTTGTACTTGTAACTGACAAGCACGGGCCAAAA
+
>>AABAFAFFFFGGGGGBFGGG4GDGGHHBGHHHFEFAFBFGHHHGGFHHHHHHHHHHHGGHHHHHHHHHHHHHHHHHHHHHHHHHHHHHHHH3BG2BGHHEEF1BFEC1?EGCAGHGEH3GHHHHHHBEFGGFD223BF/?/FD/F2>GDF0?GBGHHH/F<?GGH1?FG.C1FHHGGGG.0=DGHHFFHH=GDFHHHHHHHHHFHG/C:GHHF0C0FFGGF9BFGFFFGFG009CFGE//9A?--.;B?
@M05620:37:000000000-D9766:1:1101:5281:7580 1:N:0:24
GAGGCTGCTTTGGAAGAAACTCATAGATTACTGCAACAGTTCCCCCTGGACCTGGAAAAGTTTCTTGCCTGGCTTACAGAAGCTGAAACAACTTGCTACCCGTAAGTAAATGCTCCTCGAAGACTCCAAGTGATTAAAAGAGCTGATGAAACAATGGCAAGTAAGTCAGGCATTTCCGCTTTAGCACTCTTGTGGATCCAATTGACCAATTCTCAGCATTTGTACTTTTAACTGACCAGCCAGGGACAAAA
+
BABCBCFAFDFFGFDGGGBGGGHGHGFGHHHHHHCDFGGGGDEGHGEEECFHHHGEB3FGFHHGHFHGGH3FGGHEFABGHHFHGEBGGHEHHH5BBBBB11B>EB4@BF4BBBFFC2EEHGFH3BGGEB34B4BBFGFBFH2BBFGGHH32BCFF2@FG<2@F>@FDGF@G???FFFEDGG<>>=<>>1>1>G>>>>C<<==<=<0<<<====D;GHHHHC<<C<;000:C0;<:/:;.:;...;;AFF.
@M05620:37:000000000-D9766:1:1101:18817:7586 1:N:0:24
GAGGCTGCTTTGGAAGAAACTCATAGATTACTGCAACAGTTCCCCCTGGACCTGGAAAAGTTTCTTGCCTGGCTTACAGAAGCTGAAACAACTTGCTACCCGTAAGGAAAGGCTCCTAGAAGACTCCAAGGGAGTAAAAGAGCTGATGAAACAATGGCAAGTAAGTCAGGCATTTCCGCTTTAGCACTCTTGTGGATCCAATTGAACAATTCTCAGCATTTGTACTTGTAACTGACAAGCCAGGGACAAAA
+
BABBBBFBFFFFGGGGGGGGGGGFHHHHHHHGHHHHHHHFGHHHHGGGHHHHHHHHGHHHFHHHHHHHHHHHHHHHHHHHHHHHHHHHHHHHHHHHHHHHH>EEGFHHGHHHHHHGHHHHHHHHGHHHHHGGHGEGHHHHFHFFHGHHGHGFHHHHHHHHGG2FDHHHHHHHFHHHHGGGGGHHHFGGGHHHFHGHGHHHHHHHHHHHHHHHHHHHHHHHHHHHHHHFGHHGHHHGGGF?EGGGGGGGGFF
@M05620:37:000000000-D9766:1:1101:17880:7676 1:N:0:24
ACCACACCTTCTACAATGAGCTGCGTGTGGCTCCCGAGGAGCACCCCGTGCTGCTGACCGAGGCCCCCCTGAACCCCAAGGCCAACCGCGAGAAGATGACCCAGGTGAGTGGCCCGCTACCTCTTCTGGTGGCCGCCTCCCTCCTTCCTGGCCTCCCGGAGCTGCGCCCTTTCTCACTGGTTCTCTCTTCTGCCGTTTTCCGTAGGACTCTCTTCTCTGACCTGAGTCTCCTTTGGAACTCTGCAGGTTCT
+
AAAAABBBFFFFFGGCDGGFGBGBEBE242GGCFGEEEGEGHGHHGGGAEGEFFGFHHHG?EEGF1EGGEEFHCGGGE?GEAHHGGGCGG<//DCC1D1FFGEHGCG1FGFAFHHGCGGCHFHHHEHGHHHGEC@@@FDCEHFDFFFFFGFAABFEGGG@GGFGGGBFBBFFFFFFFFFFBFFFFFFFFB/9BF?;AFEFFFFFFFEFFFFFFFFFFFB/BBFB/9BFBFFFFFFFFFFFFFFBBFFFEBF
@M05620:37:000000000-D9766:1:1101:23196:7720 1:N:0:24
ACCACACCTTCTACAATGAGCTGCGTGTGGCTCCCGAGGAGCACCCCGTGCTGCTGACCGAGGCCCCCCTGAACCCCAAGGCCAACCGCGAGAAGATGACCCAGGTGAATGGCCCGCTAACTCTTCTGGTGGCCGCCTCCCTCCTTCCTGGCCTCCCGGAACTGCGCCCTTTCTCACTGGTTCTCTCTTCTGCCGTTTTCCGTAGGACTCTCTTCTCTGACCTGAGTCTCCTTTGGAACTCTGCAGGTTCT
+
>>1AA?>AFFFFGGGFFGDGDGHHGGGG00FGHGF?EGG//GHHHGCE//ECFAAAGGHGGGCECE/EGGGHHH/?EGGEGHH//?EGG@BC?CHH1<FFHHE/FFF11<??GHHGGCC.FHHBHHFF<DCEHHGGC..GCGHGFHHGFGGG.9FGGBG:-90;CEGG@@FFFFF/FFFFF/FFFFB//FFFFF@FFFFFFBFFBBFBBFFFFFFFFBFB/B/F/-9;FFFFFFFF/FFFFFFFF/--BFF
@M05620:37:000000000-D9766:1:1101:23935:7722 1:N:0:24
ACCACACCTTCTACAATGAGCTGCGTGTGGCTCCCGAGGAGCACCCCGTGCTGCTGACCGAGGCCCCCCTGAACCCCAAGGCCAACCGCGAGAAGATGACCCAGGTGAGTGGCCCGCTACCTCTTCTGGTGGCCGCCTCCCTCCTTCCTGGCCTCCCGGAGCTGCGCCCTTTCTCACTGGTTCTCTCTTCTGCCGTTTTCCGTAGGACTCTCTTCTCTGACCTGAGTCTCCTTTGGAACTCTGCAGGTTCT
+
BBBBBBBBFFFFGGGGGGGGGGHHGGGEHGHHHGGGGGGGGHHHHGGGGGGGHHHHHHHGGGGGGGGGGGGHHHHGGGGHGHHHGGGGGGBCFGHHHHHHHHHHGHHHHHHGGHHGGGGGHHHHHHHHGHHGHHGGGGEHGGHGHGGGGGGGGFGGGGGGGGGGGAFFFFFFFFFFFFFFFFFFFFFFFFFFFFFFFFFFFFFFFFFFFFFFFFFFFFFFFFFF/BFFFFFFFFFFFFFFFFFFFFFFFFF
@M05620:37:000000000-D9766:1:1101:24730:7777 1:N:0:24
GAGGCTGCTTTGGAAGAAACTCATAGATTACTGCAACAGTTCCCCCTGGACCTGGAAAAGTTTCTTGCCTGGCTTACAGAAGCTGAAACAACTGCCAACCCGTAACGAAAGGCTACTAGAAGACAAAAAGGGATACAAAAAGCTAATGCAACAAAATCAAGTAAGTCAGACAGTTCCGCAATAGCACTATTGTGGATCCAATTCAACAATTCACAGAATTTAAACATGTAACTGACAAGCAAGGGAAAAAA
+
A3AB>AFAFBDBGBFFGGFGGGHHHGHHHHGGGG4FGH2FGDDFFEACEFCGHHFGB32FBFHDFGGBBB3BBFG33ABFGH3FG33GBBAGHH3B3B?11>B>E?11?E/B/BBEF4FEF3BF3B2BF//??222DFD0/??22D2>@D2@@?0021?F<1?1??G?11?F011=FAD--.100=D0<=<=0<.<CC/<00;0=0:::0;00;0=CCC;;00090:;900000;900;.;//.;9.99A-
@M05620:37:000000000-D9766:1:1101:23237:7781 1:N:0:24
ACCACACCTTCTACAATGAGCTGCGTGTGGCTCCCGAGGAGCACCCCGTGCTGCTGACCGAGGCCCCCCTGAACCCCAAGGCCAACCGCGAGAAGATGACCCAGGTGAGTGGCCCGCTACCTCTTCTGGTGGCCGCCTCCCTCCTTCCTGGCCTCCCGGAGATGCGCCCTTTCTCACTGGTTCTCTCTTCTGCCGTTTTCCGTAGGACTCTCTTCTCTGACCTGAGTCTCCTTTGGAACTCTGCAGGTTCT
+
1A>AA?AAFFFFGGGDDGAFEEG1FEFEHEGHHGGGGGG/EGGHHGEEEEFEHGFFHHHGGGGG>E/EGGGHHH>?EGGGCGH//FFEGC/>//GHFFFHHGFHGHHHGGHGGH/AGGGGHHHHHHHGHHHGHHGGGGEGGHHGHGGE0CF.FFGGGGGG@-;9FGGF@@FFFFFBFFFFFFBFFFFFFFFFFF@FFFFFFFFFFFFFFFFFFFFFFFFFFFFF/9;FFFFFFFFB//BFBFFFFFF-;BB
@M05620:37:000000000-D9766:1:1101:11438:7816 1:N:0:24
ACCACACCTTCTACAATGAGCTGCGTGTGGCTCCCGAGGAGCACCCCGTGCTGCTGACCGAGGCCCCCCTGAACCCCAAGGCCAACCGCGAGAAGATGACCCAGGTGAGTGGCCCGCTACCTCTTCTGGTGGCCGCCTCCCTCCTTCCTGGCCTCCCGGAGCTGCGCCCTTTCTCACTGGTTCTCTCTTCTGCCGTTTTCCGTAGGACTCTCTTCTCTGACCTGAGTCTCCTTTGGAACTCTGCAGGTTCT
+
CCCBCCCBFFFFGGGGGGGGGGHHGGGEDGHHHGGGGGGGGHHHHGGGGGGGGHGHHHHGGGCGGGGGGGGHHHHGGGGHGHHHHGGGGGDGGGHHHHGHHHHHGHHFHHHGGHHGGGGGHHHHHHHHHHGGHHGGGGGHGHHGHGGGGGGGGGGGGGGAAGGGGGFFFFFFFFFFFFFFFFFFFFFFFFFFFFFFFFFFFFFFDFFFFFFFFFFFFFFFFFFF/BFFFFFFFFFFFFFFFFFFFFFFFFF
@M05620:37:000000000-D9766:1:1101:12031:7919 1:N:0:24
GAGGCTGCTTTGGAAGAAACTCATAGATTACTGCAACAGTTCCCCCTGGACCTGGAAAAGTTTCTTGCCTGGCTTACAGAAGCTGAAACAACTGGCTACCCGTAAGGAAAGGCTCCTAGACGACTACAAGGGAGTACAAGAGCTGATGCAACCATGGCAAGTCAGTCAGGCATTTCCGCTTTCGCACTCTTGTGGATCCAATTGAACAATTCTCCGCATTTGTACTTGTAACTGACAAGCCAGGGACAAAA
+
BABBCCFCFFFFGGGGGGGGGGHHHHHHHHHHHHHHHHHGHHHHHGGGHHHHHHHHHHHHGHHHHHHHHHHHHHHHHHHHHHHHHHHHHHHHHHGG2BBF1??/11BF33BGHHHGHF433/>>E/3B3FGG/CEGGGHHHHHH2GHH2@GH0F22@??1?G=?GHHHHGHHH1<GHGGG..1<EGGGG0=DDGAFGGHGHHHE0;GGFHHGH00;CCGGGGBFG00;;FFGEG0FB9.EGGGGD.AAAFF
@M05620:37:000000000-D9766:1:1101:14029:7927 1:N:0:24
ACCACACCTTCTACAATGAGCTGCGTGTGGCTCCCGAGGAGCACCCCGTGCTGCTGACCGAGGCCCCCCTGAACCCCAAGGCCAACCGCGAGAAGATGACCCAGGTGAGTGGCCCGCTACCTCTTCTGGTGGCCGCCTCCCTCCTTCCTGGCCTCCCGGAGCTGCGCCCTTTCTCACTGGTTCTCTCTTCTGCCGTTTTCCGTAGGACTCTCTTCTCTGACCTGCGTCTCCTTTGGAACTCTGCAGGTTCT
+
AAAAAAABFFFFGGGFFGBEGDGFEBEAFEHHFFGEEEG?GHHHHGGGAEEFHFGHHHHGCGGGFEEGGGGFHFGGGGGHFFHHHGEEGD><@FFFFBDGGFHHG1G1FGHGGHHG?CGGHHHHHHGHHHHGHHGGCDCHGGHGFFGGGGGGGGGGG?A9A-CFGGFFFFFFFFFFFFFFFFFFFFFFFFFFFFFFFFFFFFFFFFFFFFFFFFBFFFFFFFFF.@FFFFFFFFFFFFFFFFFFFFFFFFF
@M05620:37:000000000-D9766:1:1101:12048:7928 1:N:0:24
GAGGCTGCTTTGGAAGAAACTCATAGATTACTGCAACAGTTCCCCCTGGACCTGGAAAAGTTTCTTGCCTGGCTTAAAGAAGCTGAAACAACTTGCTATAATTAAGGAAAGGATCCTAGAAGACACCAAGGGATTAAAAGAGATGATGAAACAATGGCAAGGAAGTCAGGCAGTGCCGCTGTAGCACCCTTGTGGAGCCAAATCACCAAATCTCAGCATTTGAACTTGTAACTAACCTGAAAGGGACAAAA
+
>1AA1>CAB@B1F11BAG1GGGHHHFHHHFBADF1FCHAFGABB0BA//CBBFGEB110BBDF2DDFA1BABBBF11DDBFGBBF11F1B/FGH1B1B2B22BBB111>B0B01BB12B11GBB0B??F0///001>>1>?FBB1B2BBB110/1<1B<G//@<0@@2@0@</01?<</</.1>=11<..001<.<.<.///<0=</0;.0000<0/<;<00000000000000;/9;9;0;09.=;E?9.
@M05620:37:000000000-D9766:1:1101:18134:7929 1:N:0:24
ACCACACCTTCTACAATGAGCTGCGTGTGGCTCCCGAGGAGCACCCCGTGCTGCTGACCGAGGCCCCCCTGAACCCCAAGGCCAACCGCGAGAAGATGACCCAGGTGAGTGGCCCGCTACCTCTTCTGGTGGCCGCCTCCCTCCTTCCTGGCCTCCCGGAGCTGCGCCCTTTCTCACTGGTTCTCTCTTCTGCCGTTTTCCGTAGGACTCTCTTCTCTGACCTGAGTCTCCTTTGGAACTCTGCAGGTTCT
+
ABBAABABFFFFGGGGGGGFGDGEEEEGHGHHCFGGGGGCGHHHHGGGGGGGHHHHHHHGFGGGGFGEGGGEHGHGGGEHECFGFGGEGGCCGGHHGHEHHHE</FGHGBGCEHHGC->CB0D<DFHHDGG.<<AFGG.;.CFDHBFFFFCA?FGGGG?DACGGGGFFFFFFF/FBFFFFFFF/BBFFBBFF//-:AFFFBDBA.A/BFFFFFFFFFE/9BBF./99FFFFFFFFFEFFBBFFFFFFF9BB
@M05620:37:000000000-D9766:1:1101:14047:7930 1:N:0:24
ACCACACCTTCTACAATGAGCTGCGTGTGGCTCCCGCGGAGCACCCCGTGCTGCTGACCGAGGCCCCCCTGAACCCCAAGGCCAACCGCGAGAAGCTGACCCAGGTGAGTGGCCCGCTACCTCTTCTGGTGGCCGCCTCCCTCCTTCCTGGCCTCTCGGAGCTGCGCCCTTTCTCACTGGTTCTCTCTTCTGCCGTTTTCCGTAGGACTCTCTTCTCTGACCTGAGTCTCCTTTGGAACTCTGCAGGTTCT
+
>A>AA>AAFFFFFFGBFGFFGFGFEGGG4EFFEFGG2EFE0E1FHGGEBBEFDGHGHHHF/>>EGEEEGGG2BFHGGGEHGHHHEGFCFCCC<CH1FCBFFG/.>GFDFG1FGHHGGCG@HFHHFCC;CCFDFGGGGGGGGGGG/FGGGGGGGGG/F?EEDFFFFFFFFDFFFFFFFFFFFFFFFFFFFFFFFFFDFFFFFFF.;AFFFFFFFFBBFFBF/;BBFFFFFFFFFFF/9BF/9BFEFFFFFFB
@M05620:37:000000000-D9766:1:1101:25856:7938 1:N:0:24
ACCACACCTTCTACAATGAGCTGCGTGTGGCTCCCGAGGAGCACCCCGTGCTGCTGACCGAGGCCCCCCTGAACCCCAAGGCCAACCGCGAGAAGATGCCCCAGGTGAGGGGCCCGCTACCTCTTCTGGTGGCCGCCTCCCTCCTTCCTGGCCTCCCGGAGCTGCGCCCTTTCTCACTGGTTCTCTCTTCTGCCGTTTTCCGTAGGACTCTCTTCTCTGACCTGAGTCTCCTTTGGAACTCTGCAGGTTCT
+
>AAABBABFFFFGGGFGGGGGGHBEBEEHDHHGGGFGGGCGHHHHGEGAAFFHEBGHHHGGGGGGG>EGGGHHHFEGGGHGHHHEFGGGCGGGDHHFF1?GE/?/11100<<AGC<<-<@C0<D<<0=00=.C.-=:.AA?//;F0F/0;BF?0CEEA:-9;9;9-@F;BF//:F///F.;B///B999B9/B/-;DFAFB./.A.////9/B/B9///;F//;/.9/9B/FFBF/BB/BBB///F?FFBB
@M05620:37:000000000-D9766:1:1101:18075:7942 1:N:0:24
GAGGCTGCTTTGGAAGAAACTCATAGATTACTGCAACAGTTCCCCCTGGACCTGGAAAAGTTTCTTGCCTGGCTTACAGAAGCTGAAACAACTTGCTACCCTTAAGGAAAGGCTCCTAGAAGACTCCAAGGGAGTAAAAGAGCTGATGAAACAATGGCAAGTAAGTCAGGCATTTCCGCTTTAGCACTCTTGTGGATCCAATTGAACAATTCTCAGCATTTGTACTTGTAACTGACAAGCCAGGGACAAAA
+
A@ABABFBFFFFFCFGGFGGGG4GGFHGGGGHHHFFFFHHGFFGHGEFEGGHHHGGBAGHGEHFHHHBBFGEFHHBBBFGHHAGHBBGBCBGHHDFBBB?G3BB3B3BFG1BFGHGHGGHHHHH3GFHHFF/?A?BGHFGGFF?FGFHHHF2BGFFCGFFF@@GFHHHGFHHFBGGHFDGGG=FF>F>01GGDGDBCFG<<0=<DGGD<DGDDGGDBGHHGH0CGFHHHFFHF:CCC0::9FF?EECFF/.
@M05620:37:000000000-D9766:1:1101:26540:7942 1:N:0:24
ACCACACCTTCTACAATGAGCTGCGTGTGGCTCCCGAGGAGCACCCCGTGCTGCTGACCGAGGCCCCCCTGAACCCCAAGGCCAACCGCGCGAAGATGACCCGGGTGAGGGGCCCGCCACCTCTTCTTGTGGCCGCCTCCCCCCTCCCTCCCCTCCCCCCGGTGCGCCTTTTCTCACTTTTTCTCTCTTCTGCCGTTTTCCGTAGTACTCTTCTCTCTTCCCTGCGTCTCCTTTTTCACTCCTCAGTCTCT
+
BBBBBBBBFFFFGGGGGG5BEGHFGFGFHGHGHFGGGGGGGHHHHGGFGGGGHHHHHHHGEGGGGGGGGGGFHHHGGGGHGHHHHGGGGG/>?DFGHHHHH0//-<>.<0.<<<--=--;:;:0=CG00;CD?FFADCFFA.;@B.9.B...;BAF...;9--;@-9A.9/9:F//////;BFFBB//;9F/9/9:9/://.9.;.;BFFB//;FF/////.//.-99A.:F/9////;;;B/.:///;BB
@M05620:37:000000000-D9766:1:1101:18058:7950 1:N:0:24
GAGGCTGCTTTGGAAGAAACTCATAGATTACTGCAACAGTTCCCCCTGGACCTGGAAAAGTTTCTTGCCTGGCTTACAGAAGCTGAAACAACTTGCTACCCGTAAGGAAAGGCTCCTAGAAGACTCCAAGGGAGTAAAAGAGCTGATGAAACAATGGCAAGTAAGTCAGGCATTTCCGCTTTAGCACTCTTGTGGATCCAATTGAACAATTCTCAGCATTTGTACTTGTAACTGACAAGCCAGGGACAAAA
+
>1AAAAFAFFFFGGGG1FGGG11DEFGHD1AGGG11BBF1ABEACEEFB0FEGHGHFFEBBGGFDFFFEHFHHHFFGHGGHHHHGF1GGGHHHHHHGDGHH?EEEGHHGGHHFHHGHHHHHHHHHHHHHHGCGFEFGFGGEHHHHHHHFHHGFHHHHHHHGH2FHHHHHGHHHHGHHGGGGGHHHHHHGHHHHHGDBGHGHHHHHHHHHHHGHHHHHCHHHHHHHHHHGHHGFHHGGGGGGGGGGGG?FGA
@M05620:37:000000000-D9766:1:1101:17548:7974 1:N:0:24
ACCACACCTTCTACAATGAGCTGCGTGTGGCTCCCGAGGAGCACCCCGTGCTGCTGACCGAGGCCCCCCTGAACCCCAAGGCCAACCGCGAGAAGATGACCCAGGTGAGTGGCCCGCTACCTCTTCTGGTGGCCGCCTCCCTCCTTCCTGGCCTACCGGAGCTGCGCCCTTTCTCACTGGTTCTCTCTTCTGCCGTTTTCCGTAGGACTCTCTTCTCTGACCTGAGTCTCCTTTGGAACTATGCAGGTTCT
+
AA>>AA>AFFFDAFGABBFAA1B1E0AEH0FG1FCAEEEEGHHHHGCGE/EFEAFGGEAEEGEGEE>EGGGFHB>>EGAE//GEC<EEG@/@CGHHFFHHHHE//?GH0?F//0?CGGGGH0<00=<=D0<C.CGG-EC..//;/;FGGEFG.C/CC-A9AG?/;@@-;@F/9BFFFFFFFFFFFF/BF/BFFF@FFFFFFBBAABFFF/FF/BFFFFB/F/BF/FFFFFFFFB/99BFF//;FB/FFFFF
@M05620:37:000000000-D9766:1:1101:19845:7979 1:N:0:24
GAGGCTGCTTTGGAAGAAACTCATAGATTACTGCAACAGTTCCCCCTGGACCTGGAAAAGTTTCTTGCCTGGCTTACAGAAGCTGAAACAACTTCCCATCCGCAAAGAAAGGCTCCTAGAAGACCCCAATCCACGAAAAGAGCCGATGAAATAATCGCAAGTCAGTCAGGCATTTCCTTTTTACCATCCTTCTCTTTCCAATTCAATAATTCCCAGCACTTCTACTTGCAATTTACCAGCCAGGCACAAAA
+
A>AABBFBFFFFGGGG4FGGGGGHGHHHGFHHHH4EGHHFHHHHHGGGHHHHHHHHHFHHHHHHHHHHHHHHHHHCHHHHHHHHHDHHHHCGHF5F2F@3B11///B3?3BGHEHF3343??F32/?E/2B233///?/2?2F0><?/22@@1?11/??/>11@111>1C0>1>=G111>0<.0000/.<00<0000000;C00;;000:0:0<00;/.:;0000;00000090;900;.EA...;CCB..
@M05620:37:000000000-D9766:1:1101:26828:8001 1:N:0:24
GAGGCTGCTTTGGAAGAAACCCCAGCATAATGGAACCCATCTCCCCGGACCGTGAATAGGTTCTTGCGTGGGTTAACGGAAGTGCAACCAACTGCCACCGGTCCTGAAATACGCGTACAAGAAGCCAAGGCAGCAAAAAAGCTGACAAAACAAAGGAAAGTAAGTCAGACATTGCCGATTCAGCACGGCTTTGGCACCAATTGACGCGTGCGCAGCATTTGTACTTATACCTAACATTCCACTGTGAAACG
+
>1>>>>CABDBDGBBA1BBB10A0A00B1BA2111BAA0F01DBB/AA/AA/AB/B22A1DD1@DD1/?/>/B>/BFE/>>/BB1B110?G>FFE0FF0//<>/111B<211/</////1@F001<<GGE/0/.001>.-<.0<</00/.....:;G/;.:000;0;00=C0;009---90;C0;.----;;09/0;.--/////9--;99--9-9A//;9B////9;9/////;9/9;////////:B/9
@M05620:37:000000000-D9766:1:1101:18892:8007 1:N:0:24
ACCACACCTTCTACAATGAGCTGCGTGTGGCTCCCGAGGAGCACCCCGTGCTGCTGACCGAGGCCCCCCTGAACCCCAAGGCCAACCGCGAGAAGATGACCCAGGTGAGTGGCCCGCTACCTCTTCTGGTGGCCGCCTCCCTCCTTCCTGGCCTCCCGGAGCTGCGCCCTTTCTCACTGGTTCTCTCTTCTGCCGTTTTCCGTAGGACTCTCTTCTCTGACCTGAGTCTCCTTTGGAACTCTGCAGGTTCT
+
BCCCCCCCFFFFGGGGGGGGGGHHGFGFHGHHHGGGGGGGGHHHHGGGGGGGHHHHHHHGGGGGGGGGGGGHHHHGGGGHGHHHHGGGGGGGGGHHHHHHHHHHGHHHHHHGGHHGGGGGHHHHHHHHHHGGHHGGGGGHGHHGHGGGGGGGGGGGGGGGGGGGGGFFFFFFFFFFHHHFFFFFHHFFFHHHHFFFFFFHFFFFFFFFFFFFFHFHFFFFFFFFFFHHHHFFFHHFFFFFFFHFFFFFFFF
@M05620:37:000000000-D9766:1:1101:22285:8017 1:N:0:24
ACCACACCTTCTACAATGAGCTGCGTGTGGCTCCCGAGGAGCACCCCGTGCTGCTGACCGAGGCCCCCCTGAACCCCAAGGCCAACCGCGAGAAGATGACCCAGGTGCGTGGCCCGCTACCTCTTCTGGTGGCCGCCTCCCTCCTTCCTGGCCTCCCGAACCTGCGCCCTTTCTACCTGTTTCTCTCTTCTGCCGTTTTCCGAAGGACTCTCTCCTCTGCCCTGCGTCTCCTTTGGAACTCTGCAGGTTCT
+
CDDDDDDDFFFFGGGGGGFGGGHHGGGGHGHHHGGGGGGGGHHHHGGGGGGGGHHHHHHGGGGGGGGGGGGHHHHGGGGHGHHHHGGGGGGGGGHHHHEHFBCEGH11<?A/AGG-C--A/<<GDDGHBHH?CA-;-:CGCBFFF0;B:C/CFBGGEC.---;.:-;D-BFF00000;B0;:B0000;;BB0BB-:DF.B0A..;...;/0:F0:0/;00;:F..:;9;F0BFFFBFF0:0B00;B.F0:B
@M05620:37:000000000-D9766:1:1101:12580:8026 1:N:0:24
ACCACACCTTCTACAATGAGCTGCGTGTGGCTCCCGAGGAGCACCCCGTGCTGCTGACCGAGGCCCCCCTGAACCCCAAGGCCAACCGCGAGAAGATGACCCAGGTGAGTGGCCCGCTACCTCTTCTGGTGGCCGCCTCCCTCCTTCCTGGCCTCCCGGAGCTGCGCCCTTTCTCACTGGTTCTCTCTTCTGCCGTTTTCCGTAGGACTCTCTTCTCTGACCTGAGTCTCCTTTGGAACTCTGCAGGTTCT
+
DCCDDCDDFFFFGGGGGGGGGGHHGGGGHGHHHGGGGGGGGHHHHGGGGGGGHHHHHHHGGGGGGGGGGGGHHHHGGGGHGHHHHGGGGGGGGGHHHHHHHH/FFHHHHHHGGHHGGGGGHHHHHHHFGHHGHHGGGGGHGHHGHGGGGFGGGGGGGFGFGGGGGGFFFFFFFFHFHFFFFFFFFHFFFFFHHFFFFFFFFFF?ADFFFFFFFHFFFFFFFFFFFFFFFFFFFHFFFFFFFFFFFFFFFFF
@M05620:37:000000000-D9766:1:1101:5457:8034 1:N:0:24
GAGGCTGCTTTGGAAGAAACTCATAGATTACTGCAACAGTTCCCCCTGGACCTGGACAAGTTTCTTGCCTTGCTTACCGAAGCTGAAACAACTTGCTACCCGTAAGTAAATGCTCCTCGAAGACTCCAAGTTATTAAAAGAGCTGATGAAAAAATGGCAAGTAAGTCAGGCATTTCCGCTTTAGCACTCTTGTGGATCCAATTGACCAATTCTCAGCATTTGTACTTTTAACTGACATGACAGGGACAAAA
+
A?AC>AFBFDFDGBBFFGFGGGHHHGHHHHFFGHCGFH2FGDDFGGEEEHFGHHGG231FFGHFHHHBBF5BBFH5A3BBEG>GHB3GBFAGHH@B3BB?11?>EB4@@F4@3DDB??EAFFEH3BFGG3D4B4B4BGFDFH2D2BFDGH33@<FD2@@G<??F1@@FH??F?11@FAAD.<<<>=>><0=0=C.<<<C0<<<0=;0::/<;:C<::GGHHG0;<<00099C00;;00;0;;0..;;EF=.
@M05620:37:000000000-D9766:1:1101:13007:8094 1:N:0:24
ACCACACCTTCTACAATGAGCTGCGTGTGGCTCCCGAGGAGCACCCCGTGCTGCTGACCGAGGCCCCCCTGAACCCCAAGGCCAACCGCGAGAAGATGACCCAGGTGCTTGCCCTTCTACCTCTCCTGTTCCCCCTTTCTCTCCTTCCTGGCCTCCCGCAGCTCCGCCTTTTTCCACTTTTTCCCGCTTCCGCCGGGTTCCTCTTCTCTCTCCTCTCTCTCCTTTGTCTCCCTTCGGACTCTGCATGGTCT
+
CCCCCCCCFFFFGGGGFGFGGGHHGFGB4EHHHGGGDGGGFHHHHGGGDEGGFHGHHHHGGGGGGGGGGGGHHHHGGGGHGHHHHGGGGGCFGGHGFHH222///??1111/1?10>G>11F<100<111110=.-.0=00<DHH0DG0C/.CC.;..----=//..;..0;0/0000000;/0;.-@D./...---9..;///://;B//;/;///;//;FF//;/;/;//;//...-;BF//;//./9/
@M05620:37:000000000-D9766:1:1101:8809:8122 1:N:0:24
GAGGCTGCTTTGGAAGAAACTCATAGATTACTGCAACAGTTCCCCCTGGACCTGGAAAAGTTTCTTGCCTGGCTTACAGAAGCTGAAACAACTGGCAACCCGTAACGACAGGCTACTAGCAGACTAAACGGGCGACAAAACGCTGATGCACCAATGGACCGTACGTCAGACCTGTCCGCTTTCGCCCTATTGTGGATCCAATTGAACAATTCTCCGAATTTGACATTGTAAATGACAAGCACGGGTAACAA
+
CBCCDDFCFFFFGGGGGGGGGGHHHHHHHHHGHHHHHHHGHHHHHGGGHHHHHHHFHHHHFHHHHHHHHHHHHHHHHHHHHHHHHHHHHHHHGG3?2B1B1>1/?1?1/>/FFH3GHFG3B33B3333B/<?///></20=<CG/<1F1FGH<F11<110<<G?EFHGA0<.0/;::C@..:0;:.:-/CFG0FD0C:FFFBF00:;:FGGG0;0:-;EFF00000;BB000;0;000;./:=B=-;BFFF
@M05620:37:000000000-D9766:1:1101:24988:8129 1:N:0:24
ACCACACCTTCTACAATGAGCTGCGTGTGGCTCCCGAGGAGCACCCCGTGCTGCTGACCGAGGCCCCCCTGAACCCCAAGGCCAACCGCGAGAAGATGACCCAGGTGAGTGGCCCGCTACCTCTTCTGGTGGCCGCCTCCCTCCTTCCTGGCCTCCCGGAGCTGCGCCCTTTCTCACTGGTTCTCTCTTCTGCCGTTTTCCGTAGGACTCTCTTCTCTGACCTGAGTCTCCTTTGGAACTCTGCAGGTTCT
+
CCCCCCCCFFFFGGGGGGGGGGHHGGGFHGHHHGGGGGGGGHHHHGGGGGGGHHHHHHHGGGGGGGGGGGGHGHGGGGGHGHHHHGGGGGGGGGHHHHHHHHHAFGHFG=GGGHHGGFCGFHHHHHHFBDGGGCGGGGAHGHHGBGFGFGGGGGGGGDFCGGGGGGFFFFFFFFFFFFFFFFFFFFFFFFFF0FCDDFFFFFFEA9FFFFFFFFFFFFFFFFFFEB0BFFFFFFFFFFFFFFFEFFFA:BF
@M05620:37:000000000-D9766:1:1101:12846:8133 1:N:0:24
GAGGCTGCTTTGGAAGAAACTCATAGATTACTGCAACAGTTCCCCCTGGACCTGGAAAAGTTTCTTGCCTGGCTTACAGAAGCTGAAACAACTTGCTACCCGTAAAGAAAGACTCCTCGAAGACACCAAAGGAGTAAAAAAGATGATGAAAAAAAGGCAAAAAAGTCAGGCATAGCCGCTTTAGCACACTTGTGGATCCAATTCACCACTTCTCAGCATTTGTACTTGTAACTAACCAGACAGGGACAAAC
+
>3AA>>FACBB4F45AAF4GGGHHHGGHHFB5FH4BCGBFGDBFBEAA22BBGGEB332BB5DDDDDBBBABEGG3A5BDBFBBFB3FBB1FF55BBB@?111>??43?F332@BB32?>????3BF??/32B/2BB??2<??22@>2@22@<////??F00<<.>=FF/<<<00<0.-<..0<:0:/./;<0C.:;:/90000;000./0;0090/;;;0;0;;00C0;;000;;.0;.9;...;;E?;.
@M05620:37:000000000-D9766:1:1101:18453:8148 1:N:0:24
GAGGCTGCTTTGGAAGAAACTCATAGATTACTGCAACAGTTCCCCCTGGACCTGGAAAAGTTTCTTGCCTGGCTTACAGAAGCTGAAACAACTCGCACCCCGTACGGCCCGGAACCTATCCTACTCACAGGGCGTCAACGCACTAATACACCCCTGGAAAGAACGTCAGGCATGTCCGCTATCGCCCTCTTGTGGCTCCCATTGAACAATTCTAAGAATTTGTACTTGTAACTGACAAGCCCGGGAACCCA
+
AAAAAAFAFFDDGA5FFGFGGGHGHHGGHFGCHHFHGHFHFHHHHGGGHFGGHGHABFHHFFHHHHHHHHHHHHFFHFHHHHHHHGHHHHGHH31//>>B>>F>?>?/>EE/>/>?2232233BFGG2F2/??</<C?1?//>A1<F1>>CFA-.<.<GGA/</.:CEAEHH0.=GGGGG-;9.ED.-9CF0;9..;CE.CFGBF/F/9/;;B9FBBFFFFF/FFF/;;/999///9/..;.;--;D:9..
@M05620:37:000000000-D9766:1:1101:17210:8148 1:N:0:24
ACCACACCTTCTACAATGAGCTGCGTGTGGCTCCCGAGGAGCACCCCGTGCTGCTGACCGAGGCCCCCCTGAACCCCAAGGCCAACCGCGAAAAGATGACCCAGGTGAGTGGCCCGCTACCTCTTCTGGTGGCCGCCTCCCTCCTTCCTGGCCTCCCGGAGCTGCGCCCTTTCTCACTGGTTCTCTCTTCTGCCGTTTTCCGTAGGACTCTCTTCTCTGACCTGAGTCTCCTTTGGAATTCTGCAGGTTCT
+
CCCCCDDCFFFFGGGGGGGGGGHHGGGFHGHHHGGGGGGGGHHHHGGGGGGGHHHHHHHGGGGGGGGGGGGHHHHGGGGHGHHHHGGGGGG?DGHGHHBHHFCHA==101?/FHC--<>@/<0<00<D00<.C.-=-.CG./;.C:F/0;/F.0;E.E----.00-;D-DF0000000;/F00000:B0:0:B0-ADF.F090:A.00//00;000::00;:0//::0:F0BF0F/FF000:000;AFB0B
@M05620:37:000000000-D9766:1:1101:26361:8163 1:N:0:24
ACCACACCTTCTACAATGAGCTGCGTGTGGCTCCCGAGGAGCACCCCGTGCTGCTGACCGAGGCCCCCCTGAACCCCAAGGCCAACCGCGAGAAGATGACCCAGGTGAGTGGCCCGCTACCTCTTCTGGTGGCCGCCTCCCTCCTTCCTGGCCTCCCGGAGCTGCGCCCTTTCTCACTGGTTCTCTCTTCTGCCGTTTTCCGTAGGACTCTCTTCTCTGACCTGAGTCTCCTTTGGAACTCTGCAGGTTCT
+
AAAAAAAAFFFFGGGGCGG1F1G1EAAEGAGF1FGEGGGGGHHHHGGGEEGGHHHCHFHGCECGG?EGGGGFHBGGGGFH/<FHHG//><C</C0FFGDFGHHHGFHFH<GGGHACGGGGHBDGBHHHHFHGHHCGGF.CEHHGGGEGGFGGF0AAGBG@GGGGG->-@-;FFFFFFFFFFFFFEFFFFFFFFF@BFFF/BBFFBBFFFFFEBFFFFFFFFFFFEFFFFFF/B99BBBBFBFFFFFF?FFF
@M05620:37:000000000-D9766:1:1101:13976:8165 1:N:0:24
GAGGATGCTATGGATGAAACTCATAGATTACTGCAACAGTTCTCGATGGACCTGGATAAGTTTATTGCTTGGTTTAAAGAAGTTGAAATAACTGCCAATGATCTCACCCCGCAACGACAGGACCCAAGAACGATCAAAGAGAAAAAAAAAAATGATGAAACAATTGCAGGCAAGTGGGGCAAAACCGCAGTACAACCCCTTCCCACCCCATGAAACAATTAACAGCATTTGACCATTTGACTAGCAACACG
+
>1111BB113B111111F1EGFHFHBD3DB13D111BE0DF2220102001AE00B121B22D2DDD1211B1B01211BCF11D22B2D1BDGDE1G@B1@12D2100>//>>//?////B////?/B00</<//BFH00<11@@/<//--01>10=<G0<C00<0<0..<:C000.-.;../..-;--.0099/.9;..//9;..--;-//;9B/A///////--;;/9/9;/9BF//9///:;B;-9-
@M05620:37:000000000-D9766:1:1101:19424:8193 1:N:0:24
ACCACACCTTCTACAATGAGCGGCGTGTGGCTCCCGAGGAGCACCCCGTGCTGCTGACCGAGGCCCCCCTGAACCCCAAGGCCAACCGCGAGATGATCACCTAGCTGAGTGGCCCGCTACCTCTTCTGGTGGCCGCCTCCCTCCTTCATGGCCTCCCGGAGCTGCGCCCTTTCTCACTGGTTCTCTCTTCTGCCGTTTTCCGTAGGACTCTCTTCTATGACCTGAGTCTCCTTTGGAACTCTGCAGGTTCT
+
BBBBBBBBFFFFGGGGGGGGG2EGGEGEEECHHGGGGGGEECG1EFGGEGGEBGFHBHHGFECCGGGFEFGFHFHAEGDGGHHHHEAC/C?/>/1<@<1?F1>>11>>C1GEGHHGGGGGHEHHHHFF0CGDFGGGGGEGGGGGGGG0;FGGGGGGGGGACFFFFFFFFFFFFFFFEFEFFFFFFFFFFFF/;BDAFFFFFFFFFFFFF/FFFFFFBFFFFFFF/.;;FFFBB99BBFBBFFFFFB.9;BF
@M05620:37:000000000-D9766:1:1101:4896:8207 1:N:0:24
GAGGCTGCTTTGGAAGAAACTCATAGATTACTGCAACAGTTCCCCCTGGACCTGGACAAGTTTCTTGCCTTGCTTACAGAAGCTGAAACAACTTGCTACCCGTAAGTAAATGCTCCTCGAAGACTCCAAGTGATTAAAAGAGCTGATGAAACAATGTCAAGTAAGTCAGGCATTTCCGCTTTAGCACTCTTGTGGATCCAATTGACCAATTCTCAGCATTTGTACTTGTAACTGACCTGCCAGGGACAAAA
+
A?ABAAFBFDFFGBBGGGFGGGHHHGHHHHGHHHCHFHGHHGDGGGFFEHFGHHGG231FFGHHHHHBBG5BFHHBBABFHHFGHBBGFGAGHHDDDBBB?1B>E144BF44BDDBF2EEHGGH3BGGCB?4D4D?FHFFGH2D?GHFHH32BCFG3DDHFDDF>@@@F2@G@2@@D/???F??F=>1>1=1>G<><>>1<<=0=<0<<00<=D=DFHHHHF0<CCC0;:;C0;;0/0;.:;0..;=EFF.
@M05620:37:000000000-D9766:1:1101:17394:8242 1:N:0:24
ACCACACCTTCTACAATGAGCTGCGTGTGGCTCCCGAGGAGCACCCCGTGCTGCTGACCGAGGCCCCCCTGAACCCCAAGGCCAACCGCGAGAAGATGACCCAGGTGAGTGGCCCGCTACCTCTTCTGGTGGCCGCCTCCCTCCTTCCTGGCCTCCCGGAGCTGCGCCCTTTCTCACTGGTTCTCTCTTCTGCCGTTTTCCGTAGGACTCTCTTCTCTGACCTGAGTCTCCTTTGGAACTCTGCAGGTTCT
+
CCCCCDDDFFFFGGGGGGGGGGHHGEGEEGHHHGGGGGGGGHHHHGGGGGGGHHHHHHHGGGGGGGGGGGGHHHHGGGGHGHHHHGGGGGGGGGHHHHHHHHHHGHHHHHHGGHHGGGGGHHHHHHHHHHHGHHGGGGGHGHHGHGGGGGGGGGGGGGGFDGGGGGFFFFFFFFFFFHFFFFFFFFFFFFFFFFFFFFFHFFFFFFFFFFFFFHFFFFFFFFFFFFFFFFFFFHFFFFFFFFFFFFFFFFF
@M05620:37:000000000-D9766:1:1101:24061:8283 1:N:0:24
AGTGCCAGCTCTCAATCGCACAGGGGACCCAGGGCCTGGCCCCTCCATCCAGAAAACCTATGACCTCACCCGCTACCTGGAGCACCAACTCCGCAGCTTGGCTGGGACCTATGTGAGTATCCAGCGTAGGAATCTGGGAGTTGGGGAGGAGTGAGGAGTTGGGGAAAGACAGTCCTAACCGTGGAGGGTTCTGGTAAATGATGGGGTGAGGAGGGGCTCTTTGGCTCCCACCAGTCCCCCTGTCTGGTCTA
+
AA>>AFFFBFFFG4AFGGGCGEHEGE2EFGHHFDGGGGHHHHGHGGFHHHHHFFFEAEGHHHHHHFHHHHH@E?EEHFGH2FGHHH1?EHGHGGGGGHHEFHEGGGFHFHHGGHHHGHGHHFFFFGGGGGHHHHHHFF0FCFFGDG.@DDEFGFHE<EGHHHGG.AAGFGBGFFHHFHHHGGFCDEFGGFGGGGFFGGGFFFFFGGFF?AFBD?D;BCFFFFFFFFFFFFFFEFFFFFFFFFFFFFFFFFB
@M05620:37:000000000-D9766:1:1101:10911:8295 1:N:0:24
GAGGCTGCTTTGGAAGAAACTCATAGATTACTGCAACAGTTCCCCCTGGACCTGGAAAAGTTTCTTGCCTGGCTTACAGAAGCTGAAACAACTTGCTACCCGTAAGGAAATGCTCCTAGAAGACTCCAAGTCAGTAAAAGAGCTGATGAAACAATGGCAAGTAAGTCAGGCATTTCCGCTTTAGCACTCTTGTGGATCCAATTGACCAATTCTCAGCATTTGTACTTGTAACTGACAAGTCAGGGACAAAA
+
CCCCCCFBFFFFGGGGGGFGGGHHGHHHHHHHHHHHFHHFGHHHHGGGHFHHHHHHHHHHGHHHHHHHHHHHHHHHHHHHHHHHHHHHHHHHHHDFBBB?11>>EB33BF3DGHHHF3DDGGCGDFGBGB?3D344DFD?FGF3?DGHGH3BBFGGHGCG?@DDFFGHD2F/@<11?C/?<C11?1<1<FG111<1><<>00000000<<=G00=0<GHHH0:;G0GF00CG0:::=0:0;C0/::AAFB.
@M05620:37:000000000-D9766:1:1101:20091:8313 1:N:0:24
ACCACACCTTCTACAATGAGCTGCGTGTGGCTCCCGAGGAGCACCCCGTGCTGCTGACCGAGGCCCCCCTGAACCCCAAGGCCAACCGCGAGAAGATGACCCAGGTGAGTGGCCCGCTACCTCTTCTGGTGGCCGCCTCCCTCCTTCCTGGCCTCCCGGAGCTGCGCCCTTTCTCACTGGTTCTCTCTTCTGCCGTTTTCCGTAGGACTCTCTTCTCTGACCTGAGTCTCCTTTGGAACTCTGCAGGTTCT
+
ABBBBAAAFFFFGGGGFGGGGGGHEFGGH?GHHGF22EFCEHHHHGGEA1ECDFGHHHGGGGCGEGEGGGGGGHEGGGGGGFHEEEEFGCCGGFHHFFHGHHHGGHFHFDFFGHHCGGGGHHHHGHFFFGGFHHGGGCCCEHHGFGGGFFFFFFGGFDDGG?AGFAFFFCFFFFFFFFFFFFFFFFFFFFBFFFADFFEFBABFADFFFFFFFFFFFFFFFFFBFBFFFFFFFFFEFFFFFFFFFFF9BF;
@M05620:37:000000000-D9766:1:1101:21167:8340 1:N:0:24
ACCACACCTTCTACAATGAGCTGCGTGTGGCTCCCGAGGAGCACCCCGTGCTGCTGACCGAGGCCCCCCTGAACCCCAAGGCCAACCGCGAGAAGATGACCCAGGTGAGTGGCCCGCTACCTCTTCTGGTGGCCGCCTCCCTCCTTCCTGGCCTCCCGGAGCTGCGCCCTTTCTCACTGGTTCTCTCTTCTGCCGTTTTCCGTAGGACTCTCTTCTCTGACCTGAGTCTCCTTTGGAACTCTGCAGGTTCT
+
DCDEEEEEFFFFGGGGGGGGGGHHGEGFHGHHHGGGGGGGGHHHHGGGGGGGHHHHHHHGGGGGGGGGGGGHHHHGGGGHGHHHHGGGGGGGGGHHHHHHHHHHGHHHHHHGGHHGGGGGHHHHHHHHHHHGHHGGGGEHGHHGHGGGGGGGGGGGGGGGGGGGGGFFFFFFFFFHHHHFFFFFFFFFFFFHFFFFFFFFFFFFFFFFFFFFFFFFFFFFFFFFFFFFFFFFFHFFFFFFFFFFFFFFFFF
@M05620:37:000000000-D9766:1:1101:16096:8349 1:N:0:24
ACCACACCTTCTACAATGAGCTGCGTGTGGCTCCCGAGGAGCACCCCGTGCTGCTGACCGAGGCCCCCCTGAACCCCAAGGCCAACCGCGAGAAGATGACCCAGGTGGGTGGCCCGCTACCTCTTCTGGTGGCCGCCTCCCTCCTTCCTGGCCTCCCGGCGCTGCGCCCTTTCTCCCTGGTTCTCTCTTCTGCCGTTTTCCGTAGGACTCTCTTCTCTGACCTGAGTCTCCTTTGGAACTCTGCAGGTTCC
+
CCCDCCCCFFFFGGGGGGGGGGHHGGGGHGHHHGGGGGGGGHHHHGGGFGGGHHHHHHHGGGGGGGGGGGGHHHHGGGGHGHHHHGGGGGGGGGHHHHHHHFEHGHE///?-FGH----A/D0GDDFHFDG.G.-A:.DFFBFDF0F9BFEGF0CF.E----:-.-@FAFFBBFB0/;FEFF90009B00B0BBDDFFAFBDBAD.B0::BBF0909B00BFF/99B09B0BFFFFFF0BFFEB0FFFFF:
@M05620:37:000000000-D9766:1:1101:4015:8354 1:N:0:24
GAGGCTGCTTTGGAAGAAACTCATAGATTACTGCAACAGTTCCCCCTGGACCTGGAAAAGTTTCTTGCCTGGCTTACAGAAGCTGAAACAACTTGCTACCCGTAAGGAAAGGCTCCTAGACGACTCCACGGGAGTAAAAGAGCTGATGAAACAATGGCAAGTAAGTCAGGCCTTTCCGCTTTAGCACTCTTGTGGATCCAATTGAACAATTCTCAGCATTTGTACTTGTAACTGACAAGCCAGGGACAAAA
+
A3AABBFBFFFFGGGGGGGCGGHHHGHHHHHHHHFHFHHEGHHHHGGGEFHFHFGFGGEFFHFHHHHHHHFHHHHHHGHHHHHHHHHHHGHHFHFF3GDGG?EG?GEHHF1EAFGGFDEG3?EEEEHHBE<//BE012?GFBB1G11G>1FG0?DDFFGHFGBDFGHBFFG.1<FHGDGGGG0DG0DCGHHHHH.DCGHGHHHHHFGGHEBG0GGHE0;FGGCFFGGGFGGGFFFGFFGGGGGGFEEEAFG
@M05620:37:000000000-D9766:1:1101:22130:8377 1:N:0:24
GAGGCTGCTTTGGAAGAAACTCATAGGTTACTGCAAAAGTTCCCCCTGGACCTGGGAAAGATTCTTGCCTGGCTCACAGAAGCTCAAACGACTTGCTACCCGTAAGGAAAGGCTCCTAGAAGACTCCAAGGGAGTAAAAGAGCTGATGAAACAATGGCAAGTAAGTCAGGCATTTCCGCTTTAGCACTCTTGTGGATCCAATTGAACAATTCTCAGCATTTGTACTTGTAACTGACAAGCCAGGGACAAAA
+
A1AAAAFAFFFFGGGG1FGGGCG3FG11AFGEGHFH1BGHEDGBBE?F/0BFBA0/BB/F0BAF22ABF1A/B01BFC1BGHHE1BGHH//>EEF@GFGHHEECA0FGGE0BGHHGHHGHHHHHHHHHGGA/FECG12F>FFGHH1GHEHHDGHHHHHHHGH1FGHHHGFHHGHHGHGGGGGHHHFHFFFHHHFCFHHHHFHH:CCHFCGHHHFHGHGHHHHFHHGHFFFGGFBFFGFFEFGFG?EE.CF.
@M05620:37:000000000-D9766:1:1101:5525:8383 1:N:0:24
ACCACACATTCTACAATGCGCTGCGTGTGGCTCCCGAGGAGCACCCCTTGCTGCTGACCTAGGCCCCCCTGAACCCCAAGGCCAACCGCGAGAAGATGACCCAGGTGCGTGGCCCGCTACCTCTTCTGGTGGCCGCCTCCCTCCTTCCTGGCCTCCCGGGGCTGCGCCCTTTCTCACTGGTTCTCTCTTCTGCCGTTTTCCGTAGGACTCTCTTTTCTGACCTGCGTCTCCTTTGGAACTCTGCAGGTTCT
+
AAAB>AA3BBBDFFEGGGAAEEGGGEF2AEA2BABB2A2AAF1FFEE1BBBFGHHHGGH5B3FBFEGEEECG3FGEEEEGGHGHHGGG>E<>CDHBFFHHHHFEFGH?B?BCFH/>@CDDGHHHH<>GGGHFHHGGGGGHGHHGHHHHHGHHGGGGGGA---99CF=FADFFFFF/9FFFFFFFFFFFFFFBFFFFFFEFFFFFFBEFFFFFFF/;;BB/FFFB;@DADFFFFFFEFFFFBFFBFFFFFFF
@M05620:37:000000000-D9766:1:1101:22574:8383 1:N:0:24
ACCACACCTTCTACAATGAGCTGCGTGTGGCTCCCGAGGAGCACCCCGTGCTGCTGACCGAGGCCCCCCTGAACCCCAAGGCCAACCGCGAGAAGATGACCCAGGTGAGTGGCCCGCTACCTCTTCTGGTGGCCGCCTCCCTCCTTCCTGGCCTCCCGGAGCTGCGCCCTTTCTCACTGGTTCTCTCTTCTGCCGTTTTCCGTAGGACTCTCTTCTCTGACCTGAGTCTCCTTTGGAACTCTGCAGGTTCT
+
DDDDDDCDFFFFGGGGGGGGGGHHGFGFHGHHHGGGGGGGGHHHHGGGGGGGHHHHHHHGGGGGGGGGGGGHHHHGGGGHGHHHHGGGGGGGGGHHHHHHHHHHGHHGHFHGGHHGGCGGHHHHHHHHHHHGHGGGGGGHGHHGHGGGGGGGGGGGGGFGGFFGFGFFFFFFFFFFFFFFFFFFHHFFFFFFFFFFFFFFFFFFF?FFFFFFFHHHFFFFFFFFFFFFFFFFFFHFFFFFFFFFFFFFFFF
@M05620:37:000000000-D9766:1:1101:16672:8389 1:N:0:24
GAGGCTGCTTTGGAAGAAACTCATAGATTACTGCAACAGTTCCCCCTGGACCTGGAAAAGTTTCTTGCCTGGCTTACAGAAGCTGAAACAACTTGCTACCCGTAAGGAAAGGCTCCTAGAAGACTCCAAGGGAGTAAAAGAGCTGATGAAACAATGGCAAGTAAGTCAGGCATTTCCGCTTTAGCACTCTTGTGGATCCAATTGAACAATTCTCAGCATTTGTACTTGTAACTGACAAGCAAGGGACAAAA
+
>AAAA1BAFFFF1GGGGCGGGGHHHHHHHHHHHHHGCEH1FGHGHGGGEFHFHHGHGGFGGDGHBHDFHHHHHHHHHGHHHHHF@GHHHFGHH@1BBEFHHEEEFHBGGGGFHHGGHFHHHGHHEGGGFH?AFEGGHHHHGHHGHHHHHHGFGHHHHHFFGGFFHHHHHFHHHBDDFGGGGGGHFDFCGH1<<>.0<CGDGHEGDFB<CB:CBGGHHBCHHHGGHHHF0;GHFHFG9;9E///...;EGFF
@M05620:37:000000000-D9766:1:1101:12832:8450 1:N:0:24
ACCACACCTTCTACAATGAGCTGCGTGTGGCTCCCGAGGAGCACCCCGTGCTGCTGACCGAGGCCCCCCTGAACCCCAAGGCCAACCGCGAGAAGATGCCCCAGGTGAGGGGCCCGCTCCTCCTTCTGGTGGCCGCCTCCTCCCTTCCTGGCCCCCCGGACCTGCGCCCTTTCTCCTTGGTTCCCTCTTCTGCCTTTTTCGGTAGGCTCTCCTCCTTTGACTTGATCCCCCTTTGGAATCCGCCAGTTCTT
+
DDDDDDDDFFFFGGGGGGGGGGHHGEGGGGHHHGGGGGGGGHHHHGGGGGGGHHHHHHHGGGGGGGGGGGGHHHHGGGGHGHHHHGGGGGGGGGHHHH2FH//?/11100<->C-----=0//<000=00;.;.-;-.=E//=.;0;/0;/C..;A-@----//.-;D-@F0000000;0;.0000/;0000;00;FF0B--9.;.00./0/;///00:0;0000000/;.;F0:/B0000...-;0;000
@M05620:37:000000000-D9766:1:1101:3750:8487 1:N:0:24
GAGGCTGCTTTGGAAGAAACTCATAGATTACTGCAACAGTTCCCCCTGGACCTGGAAAAGTTTCTTGCCTGGCTTACAGAAGCTGAAACAACTGGCTACCCGTACGGAACGGATCCTATACGACTCAAAGGGAGTAAAAGCGCTGATGAACCCATGGAAAGTACGTCAGGCATTTCCGCTTTAGCACTCTTGTGGATCCAATTGAACAATTCTCAGCATTTGTACTTGTAACTGACAAGACAGGGAACCAA
+
AAAABAFBFFFFGGGGGGGGGGHHHHHHHHHHHHGHHHG5FGHHHGGGHBGGHHHHHHGHHHHHHHHHHHHHHHHFHHHHHHHHHHHHHHHHH33B?F?GFFE>1>AE1/?E//>F4?433??EGF3GG32?/?B2B33F0/>FCAF>1F1?/??FG1?FF1F1>GHEAFHCB0GGHGGGDG0DG0DBFHG0;C.CCGH0CHHHHHHFG0CGGFB90;FGGG0;FF0CC90FBB909;./C:CEEE...;E
@M05620:37:000000000-D9766:1:1101:16888:8551 1:N:0:24
GAGGCTGCTTTGGAAGAAACTCCTAGATTACTGCACCCGTTCCCCCTGACCCTGGAAGCGTTTCTTGCCTGGCTTACAGAAGCTGAAACAACTTGCTACCCGTAAGGAAAGGCTCCTAGAAGACTCCAAGGGAGTCCCAGAGCTGCTGCACCCATGGCAAGTCAGTCAGGCATTTCCGCTTTAGCACTCTTGTGGATCCAATTGAACAATTCTCAGCCTTTGTACTTGTAACTGACAAGCCAGGGACCAAA
+
BBBBBBFBFFBDGGGGG4BG5BEG4ABGDGHHHHHBGA222BF3FEAF23BBFGFGC31AEEGGGH5AFHHHHHBGHHHHHHHGB3BGH3FGHGGHH4BGHGGG1FGHFBGHHHHGHFDEBGHHHHHHCHGG/BB01BFG/?GHH1FG1F1@/?GHHH0GGH11?GH1GHGAGHHHHGGGGGEHHHGHFHHHHHCGGHHHHHHHHHHHHHHHHHBGH/CFGGFGGGGGFGGGGGFFGGGGGBFGGFE.;9A
@M05620:37:000000000-D9766:1:1101:16900:8567 1:N:0:24
GAGGCTGCTTTGGAAGAAACTCATAGATTACTGCAACAGTTCCCCCTGGACCTGGAAAAGTTTCTTGCCTGGCTTACAGAAGCTGAAACAACTTGCTACCCGTAAGGAAAGGCTCCTAGAAGACTCCAAGGGAGTAAAAGAGCTGATGAAACAATGGCAAGTAAGTCAGGCATTTCCGCTTTAGCACTCTTGTGGATCCAATTGAACAATTCTCAGCATTTGTACTTGTAACTGACAAGTCAGGGACAAAA
+
>A?3>>BACDBDFFFA4B4BFCGDGHFHHDFFBB44FGBGHG5FGGAFF2BBGBG2B32F3BFFF5DBBFHGABB3BBEDFABFGBDBBBB?CGDBBB3BB11>EBBB3FBB1@FAE3BFEG33BF33?3????/BBDF1?FB?1?1B?B11@/1@<@0@?1@>1@@F10</1?<1F/?ADF11=1>>0<>F1>A0CC/<<<D<=GHH<0CHH0;0;;0:0<0;C0C0:0C0<0:990.099;/..9C?/9
@M05620:37:000000000-D9766:1:1101:11528:8595 1:N:0:24
GAGGCTGCTTTGGAAGAAACTCATAGATTACTGCAACAGTTCCCCCTGGACCTGGAAAAGTTTCTTGCCTGGCTTACAGAAGCTGAAACAACTGGCAACCAGTAAGGAAAGGATCCTAGAAGACTACAAGGGCGTAACAGAGCAGATGAAACCATGGCAAGACAGTCAGGCATTTCCGCTTTAGCACTCTTGTGGATCCAATTGAACAATTCTACGACTTTGAACTTGTAACTGACAAGCCAGGGACCAAA
+
CBCCCCFCFFFFGGGGGGGGGGGHHHHHHHHHHHHHHHHFGHHHHGGGHHHHHHHHHHHHGHHHHHHHHHHHHHHHHHHHHHHHHHHHHHHHHF3F2B1B11@@44B@33112BBG44D33DGHG3FCEF/E///>/<B2?FG2222?FG2@0?<DH022/000?1?FDFHE1<<1F...><1===GCGH0<=0<<CB/0<<00C00:/CGG0:0...;;CB09F0CC00BB0C0/0;.:CB..EEE.AA.
@M05620:37:000000000-D9766:1:1101:15534:8701 1:N:0:24
GAGGCTGCTTTGGAAGAAACTCATAGATTACTGCAACAGTTCCCCCTGGACCTGGAAAAGTTTCTTGCCTGGCTTACAGAAGCTGAAACAACTGGCTACCATTCCAGACCGAATCCTAGGCTACTACAAGGGCGTAACGGAGCTAATGAACCCATGGAACAACCGTCAGGCAGTTCCGCATTCGCGCTCTAGTGGATCCCATTGACCAATTCAACAACTTTGTACTTGTAAATGCCAAACCCGGGACCCAA
+
BAABCAFAFFFFGGGGGGGGGGGHHHHHHFGHHHHGGFGFGHHHHGGGHHHHHHHHHHEGFGHHHHHHHHHHHHHCHHHHHHHHHHHHHHHHHH3G2@2234344443?1////?B44B3B33BF4?BGHAE/C//<</<<?B02>2@>@FFAFHH01?<00<<>C..>00<.CG00<C-<<:CF-=DFH0<00.99:C/0BB000;CAFG000;0.;;0CB09;0;;F///;//:/;/;A.---;;;.A.
@M05620:37:000000000-D9766:1:1101:12598:8715 1:N:0:24
ACCACACCTTCTACAATGAGCTGCGTGTGGCTCCCGAGGAGCACCCCGTGCTGCTGACCGAGGCCCCCCTGAACCCCAAGGCCAACCGCGAGAAGATGACCCAGGTGAGTGGCCCGCTACCTCTTCTGGTGGCCGCCTCCCTCCTTCCTGGCCTCCCGGAGCTGCGCCCTTTCTCACTGGTTCTCTCTTCTGCCGTTTTCCGTAGGACTCTCTTCTCTGACCTGAGTCTCCTTTGGAACTCTGCAGGTTCT
+
BBBBBBBBFFFFGGGGGGGBGDGHGGGEHEGHFGGGGGGGGHHHHGGGGGGGHHHHHHHGGGGGGGGGGGGHHHHGGGGHGHHHHGGGGGGGCGFHHHHHHHGH/?C<0<?/FHG?@--><DFHFHHH0DG?GA-@CDEHGBGAG0FBBFBF?BFG?E?---./B-@F@BFFFFF/BBFFFFBBFB9FFBBBFB9DFFAFEA99D?//////FB//999/BFFB/9F/9F9FFFFBFF/BFFFFFB.ABFF
@M05620:37:000000000-D9766:1:1101:21493:8723 1:N:0:24
ACCACACCTTCTACAATGAGCTGCGTGTGGCTCCCGAGGAGCACCCCGTGCTGCTGACCGAGGCCCCCCTGAACCCCAAGGCCAACCGCGAGAAGATGACCCAGGTGAGTGGCCCGCTACCTCTTCTGGTGGCCGCCTCCCTCCTTCCTGGCCTCCCGGAGCTGCGCCCTTTCTCACTGGTTCTCTCTTCTGCCGTTTTCCGTAGGACTCTCTTCTCTGACCTGAGTCTCCTTTGGAACTCTGCAGGTTCT
+
CCCCCCCCFFFFGGGGGGGGGGHHGGGGHGHHHGGGGGGGGGHHHGGGEEGGHHHHHHHGGGGGGGGGGGGHHHHGGGGHGHHHHGGGGGGGGGHHHHGHHHGHGHGHHHHGGGHGGGGGHHHHHHHHGHHGHHGGGGGHGHHGHGGGGGGGGGGGGGGGGGGGGGFFFFFFFFFFFFFFFFFFFFFFFFFFFFFFFFFFFFFFFFFFFFFFFFFFFFFFFFFFFFFFFFFFFFFEFFFFFFFFFFFFFFF
@M05620:37:000000000-D9766:1:1101:18871:8739 1:N:0:24
ACCACACCTTCTACAATGAGCTGCGTGTGGCTCCCGAGGAGCACCCCGTGCTGCTGACCGAGGCCCCCCTGAACCCCAAGGCCAACCGCGAGAAGATGACCCAGGTGAGTGGCCCGCTACCTCTTCTGGTGGCCGCCTCCCTCCTTCCTGGCCTCCCGGAGCTGCGCCCTTTCTCACTGGTTCTCTCTTCTGCCGTTTTCCGTAGGACTCTCTTCTCTGACCTGAGTCTCCTTTGGAACTCTGCAGGTTCT
+
AA?AAAAAFFFFGGGF3DG1G1F1EAEEC0GHFGG?E?ECGHHHHGGGCFGGBGCHHHHGGEEGGCGGGGGHGFHGGGGHEHHHGGGGGC<</C0GGHFHHHHHFHHHHHHGFHHGGGGGHHHHHHHHFHGCHHGGGG;GGHHGGGGFGGGGGGGGGE@G??AFGG@F@@FFFFFFFFFFFFFFFFFFFFFFFF@ABFFFFFFFBBF/BFFFFFFFFFFFFFFBFFFFFFFFFFFFFFFFFFFFFFAAFFF
@M05620:37:000000000-D9766:1:1101:14233:8769 1:N:0:24
ACCACACCTTCTACAATGAGCTGCGTGTGGCTCCCGAGGAGCACCCCGTGCTGCTGACCGAGGCCCCCCTGAACCCCAAGGCCAACCGCGAGAAGATGACCCAGGTGAGTGGCCCGCTACCTCTTCTGGTGGCCGCCTCCCTCCTTCCTGGCCTCCCGGAGCTGTGCCCTTTCTCACTGGTTCTCTCTTCTGCCGTTTTCCGTAGGACTCTCTTCTCTGACCTGAGTCTCCTTTGGAACTCTGCAGGTTCT
+
BBCBACCCFFFFGGGGGGFGGGHHGEGBEEHFHGGGGGGFGHHHHGGGEFGGGHHHHHHGGGGGGGGGGGGHGHHGGGGHGHHHHGGGGGGGFGHHHHHHHHEHGHHGHGHGGHHGGGGGHHHHHHHHHHHGHHGGGGGHGHHGHGGGGGGGGGGGGGGGGGGGGGGGGFFFFFFFFFFFFFFFFFFFFFFFFFFFFFFFFFFFFDFFFFFFFFFFFFFFFFFF/BFFFFFFFFFFFFFFFFFFFFFFFFF
@M05620:37:000000000-D9766:1:1101:20019:8771 1:N:0:24
GAGGCTGCTTTGGAAGAAACTCATAGATTACTGCAACAGTTCCCCCTGGACCTGGAAAAGTTTCTTGCCTGGCTTACAGAAGCTGAAACAACTTGCTACCCGTAAGGAAAGGCTCCTAGAAGACTCCAAGTGAGTAAAAGAGCTGATGAAATAATGGCAAGTAAGTCAGGCATTTCCGCCTTAGCACTCTTGTGGATCCAATTGAACAATTCTCAGCATTTGTACTTGTAACTGACAAGCCATGGACAAAA
+
A3ABBAFAFFFFFGGGGG4GGGHHHHHFFHHHHGFHCGHFGHHFHGGCEGHFHHFH3FBFGHHHHHFFHGFGHHHHHGHHHHHHHHHHHH1GGF5B3B3B?1?EDB33BB1??GEFC3F3FEE33BFGCB34?3B4BFGFCGFDGGHHDF33BB3B3F2@F2@2@22@22@/F1<11<C//?11>111>=111>A<1B/0<=00BD00C00=0==0CFCHHE0CGCCG0;CG0GC:00;.AF00/0;FF/:
@M05620:37:000000000-D9766:1:1101:26638:8786 1:N:0:24
ACCACACCTTCTACAATGAGCTGCGTGTGGCTCCCGAGGAGCACCCCGGGCTACTGACCGAGGCCCCCCTGAACCCCAAGGCCAACCGCGCGAAGATGACCCAGGCGAGTGGCCAGCTACCTCTTCTGGTGGCCGCCTCCCTCCTTCCTGGCATCCCGGAGCTGCGCCCTTTCTCACTGGATCTCTCTTCTGCCGTTTTCCGTAGGACTCTCTTCTCAGACCTGAGTCTCCTTTGGAACTCTGCAGATTCT
+
1A1AAA1>FFFDEGGFGGBFEGFFEEEBF?GHHFGEEEECEHHHHG?A/AEAAA1BG1>EEF?EEF/>EGGHHHEEGGGCGHHE//CBCC/>@/CC111GFFAGA.@<A-C.<</<EG0C/<CHC0;CG0;CHF::-9..;FGG/00CGFGGFG/9E.A9@--;F@@?@@FFBBFFFFFF/:BFBFFF/FFFFF@FFFF/BB9FBFFF/BF//;BFF/9/9-/;/9BFFFFFB/9B/9FFBFF/BF//;B/
@M05620:37:000000000-D9766:1:1101:3593:8790 1:N:0:24
GAGGCTGCTTTGGAAGAAACTCATAGATTACTGCAACAGTTCCCCCTGGACCTGGAAAAGTTTCTTGCCTGGCTTACAGAAGCTGAAACAACTGGCTACCCGTACGGCCCGGAACCTATCGTCCTCACAAGGCGTCAACGCACTAATACACCCCTGGAAAGAACGTCATGCATTTCCGCTTTCGCCCTCTTATGACTCCCCTTGAACCCTTCTCACAATTTGCACTTGTTCCTCGTAATACGGGGAATCAA
+
3>A>>>FBFFFFBFGGCEGFGFDFFG5FF5FFGGH4GFGDFH5FHGGGHFHHCFH2FGFH3DDHHGHHHHH11BGGHFFBE3FG3FG@F3B1@331232?F>>/?>E//>EG///?0333/B??CB?/B1F/?@?CAA1///>C<?11>1>FGG.<<FHHH/<CDHG..0<<00;C0E:C.:G.CDF-.9;00;00;CFG.CFF00FA..;;C0;00;FBFF/B////;///9/.....;B.;@B;A.;/;
@M05620:37:000000000-D9766:1:1101:16155:8800 1:N:0:24
ACCACACCTTCTACAATGAGCTGCGTGTGGCTCCCGAGGAGCACCCCGTGCTGCTGACCGAGGCCCCCCTGAACCCCAAGGCCAACCGCGAGAAGATGACCCAGGTGAGTGGCCCGCTACCTCTTCTGGTGGCCGCCTCCCTCCTTCCTGGCCTCCCGGAGCTGCGCCCTTTCTCACTGGTTCTCTCTTCTGCCGTTTTCCGTAGGACTCTCTTCTCTGACCTGAGTCTCCTTTGGAACTCTGCAGGTTCT
+
CCCCCCCCFFFFGGGGGGGGGGHHGEGEGGHHHGGGGGGGGHHHHGGGGGGGHHGHHHHGGGGGGGGGGGGHGHHGGGGHGHHHHGGGGGDGGGHHHHHHHHEGGHGFHGFFGHHGGGGGHHHHHHHGHHHGHHGGGGDHGHHGHGGGFFGGGGGGGDGFGGGGGGFFFFFFFFFFFFFFFFFFFFFFFFFFFFFFFFFFFFFFFFFFFFFFFFFFFFFFFFFFBFFFFFFFFFFFFFFFFFFFFFFFFFF
@M05620:37:000000000-D9766:1:1101:27423:8803 1:N:0:24
ACCACACCTTCTACAATGAGCTGCGTGTGGCTCCCGAGGAGCACCCCGTGCTGCTGACCGAGGCCCCCCTGAACCCCAAGGCCAACCGCGAGAAGATGACCCAGGTGAGTGGCCCGCTACCTCTTCTGGTGGCCGCCTCCCTCCTTCCTGGCCTCCCGGAGCTGCGCCCTTTCTCACTGGTTCTCTCTTCTGCCGTTTTCCGTAGGACTCTCTTCTCTGACCTGAGTCTCCTTTGGAACTCTGCAGGTTCT
+
ABBBBBBAFFFFGGGGFGAGGGHGGGGBG2FHHFGGGGGGGHHHHGGGGGGGGHHHFGHFGGGGGGGGGGGHHHHGGGFHGHHHHGGGGC/C/DHHGHHHHHAGFGH1???FFE?ADCDGFGHFDGHHGHHGA.CFGGGE./GCHBFGGGG..CFGEGGC?-;CBFCFFFFFFFFFBFEFBFFFFFFFFFFFFFFD?FFFFDB?DFFFFFEFFF9BB/BFFFFF/.BBB//;FFBFFFFFBFB//FFFFFB
@M05620:37:000000000-D9766:1:1101:14714:8808 1:N:0:24
GAGGCTGCTTTGGAAGAAACTCATAGATTACTGCAACAGTTCCCCCTGGACCTGGAAAAGTTTCTTGCCTGGCTTACAGAAGCTGAAACAACTTGCTACCCGTAAGGAAAGGCTCCTAGAAGACTCCAAGGGAGTAAAAGCGCTGCTGCAACAATGGCAAGTCAGTCAGGCATTTCCGCTTTAGCACTCTTGTGGATCCAATTGAACAATTCTCAGCCTTTGTACTTGTAACTGACAAGCCAGGGACCAAA
+
>>AAAAFAFFFFGGGGGGGGGGDHFGHHHFGHHH4BFGGDGHHHHGGGFCGHHHGHHD2BGHHHHHHHHHHHHHHCGHHHHHHHHHHHHFHHH5DF3FGGH1>/?GHH33?C?FGGHG4B3BGGDHHG3BF/?E<344BB0?<?C/@F2@220?GFHH2<FH1?FGGDGHGCC11FGGDGGGGHHFFHHHFGGF.<FGFGHFH:CFGGBGCHHHGEH/;CCF0;CGFGFFGGGG0CBBAEG/CA.;C..99
@M05620:37:000000000-D9766:1:1101:22933:8823 1:N:0:24
GAGGCTGCTTTGGAAGAACCTCATAGATTACTGCAACAGTTCCCCCTGGACCTGGAAAAGTTTCTTGCCTGGCTTACAGAAGCTGAAACACCTTGCTACCCGTAAGGAAAGGCTCCTAGAAGACTCCAAGGGAGTAAAAGAGCTGATGAAACAATGGCAAGTAAGTCAGGCATTTCCGCTTTAGCACTCTTGTGGATCCAATTGAACAATTCTCAGCATTTGTACTTGTAACTGACAAGCCAGGGACAAAA
+
>1AAA1B1@DDF1GGGGGAFFGHHHHHFEGHHH1FGCGHEEGHGHGG//FFGGGFGBFFEGHGHHHHAGHFHHHHGHHHHHHHHEFFHHH0BGGBB1BB>G/EE?>EEFG0FCG0FHFGFHHHGHHHHHH//?EGGFHHGGH<GHHGHHHE@FHHH1G0@FDFGGDGHF0FFF?GGFCGACGGHH1<>>FDGGHCF0CGFHHHHH0<DGGHBGHCCHHFGHHGFHHH0CGHH:FBG00CEGF:.;EEGGG?
@M05620:37:000000000-D9766:1:1101:22447:8834 1:N:0:24
GAGGCTGCTTTGGAAGAAACTCATAGATTACTGCAACAGTTCCCCCTGGACCTGGAAAAGTTTCTTGCCTGGCTTACAGAAGCTGAAACAACTTGCTACCCGTAAGGAAAGGCTCCTAGAAGACTCCAAGGGAGTACAAGAGCTGATGAAACAATGGCAAGTCAGTCAGGCATTTCCGCTTTAGCACTCTTGTGGATCCAATTGAACAATTCTCAGCATTTGTACTTGTAACTGACAAGCCAGGGACAAAA
+
>>AAA>FAFFDFGAGF11FBAF1D3DGGH1GFHFA1BAFDFGHHHGGGHBFGGGGHGH0FGFHHDGGFHHHHHHGGHHHFHHH1FGFHH0?FGH1GF2BGF>BE/BBDG00BGHFFGHFHHHHHFHHGHG/<<AE<12BBFFFGF1FGHHHHFHHHFHFHGG1DGGHGGFHH1FGGHGGGGGHHHGHFBGGHFHCDHFHHHHHGHDGFGGHHHHHHH0GHHHFHHHHFGCFGCGFGGGF9EFFEFGE.CF.
@M05620:37:000000000-D9766:1:1101:25633:8855 1:N:0:24
ACCACACCTTCTACAATGAGCTGCGTGTGGCTCCCGAGGAGCACCCCGTGCTGCTGACCGAGGCCCCCCTGAACCCCAAGGCCAACCGCGAGAAGATGACCCAGGTGAGTGGCCCGCTACCTCTTCTGGTGGCCGCCTCCCTCCTTCCTGGCCTCCCGGAGCTGCGCCCTTTCTCACTGGTTCTCTCTTCTGCCGTTTTCCGTAGGACTCTCTTCTCTGACCTGAGTCTCCTTTGGAACTCTGCAGGTTCT
+
BBAABBAAFFFFGGGGFGFFGGHHGEEGHFHHHGGGEGGGGHHHHGGGEEGGHHHHHHHGGGGGGGGGGGGHHHHGGGGHGHHHHGGGGC@DGGHFGHHFGH/FFFHDHF1FGHHGG->DFHFHHHGFGGHGHHGGGG:EGHHGFEBCFBFGGFGG?EA@DGGFFG;D;B/BFFFFFFBF9BFFFFFFBFFFFFADFFFFFDF.9AFFFFFFFFF/B//BFFFFEBF//9FF/FBFFFFFFFFFFFFFFFF
@M05620:37:000000000-D9766:1:1101:6253:8855 1:N:0:24
GAGGCTGCTTTGGAAGAAACTCATAGATTACTGCAACAGTTCCCCCTGGACCTGGACAAGTTTCTTGCCTGGCTTACAGAAGCTGAAACAACTTGCTACCCGTAAGGAAATGCTCCTCGAAGACTCCAAGTGATTAAAAGAGCTGATGAAACAATGTCAAGTAAGTCAGGCATTTCCGCTTTAGCACTCTTGTGGATCCAATTGACCAATTCTCAGCATTTGTACTTGTAACTGACAAGCCAGTGACAAAA
+
A?AAAAFAFFFFGFBFCGFGGFHHFFGHHGHGGHCGHHHGHFDGHGEFEGFGHHFF23AGFGHGHHGBBG3BBFGBBABFGHBGHBB3BFCGGHBB@BBB?1B>FB33BG333BBBF??EHGFF3BGFHB3?B4BBGHGBFH2BBFDGGH3BBCB@2@@G2@@D2@FFF2@C1?<@?<?</?>1>=><>1=<1F.11>/0<==0==0<<<=0DD=0CGFGCG0;<C:00;:0;;;:00;.;;.00;CF0;.
@M05620:37:000000000-D9766:1:1101:8908:8856 1:N:0:24
ACCACACCTTCTACAATGAGCTGCGTGTGGCTCCCGAGGAGCACCCCGTGCTGCTGACCGAGGCCCCCCTGAACCCCAAGGCCAACCGCGAGAAGATGACCCAGGTGCGTGGCCAGCTACCTCTTCTGCTGGCCGCCTCCCTCCTTCCTGGCCTCCCGGAGCCGCGCCCTTTCTCACTGGTTCTCTCTTCTGCCGTTTTCCGTAGGACTCTCTTCTCTGACCTGCGTCTCCTTTGGAACTCTGCAGGTTCT
+
BAABB?AAFFFFFGGBGGGBGGHFGFGEAEGHHFFG?FG2EGGGHGGG1EEEGFCGHHGG?EEGGGGGGGFGFHHGGGEHGHHH/FGGGGGG?/0??FFHFF</??F1//?ACC1FFGFHFFGHFFGG00CGFACCDDAHFHHGHHFH0CFGGGG?E.999;.:@;BBB?//BF//9BFB/;BBBFFB/BFB/9BDDBFFFFF.;./99FBFBB//;/99/;FB.-;-A./9;/:/://9/;F/B/A.;BF
@M05620:37:000000000-D9766:1:1101:20930:8864 1:N:0:24
ACCACACCTTCTACAATGAGCTGCGTGTGGCTCCCGAGGAGCACCCCGTGCTGCTGACCGAGGCCCCCCTGAACCCCAAGGCCAACCGCGAGAAGATGACCCAGGTGAGTGGCCCGCTACCTCTTCTGGTGGCCGCCTCCCTCCTTCCTGGCCTCCCGGAGCTGCGCCCTTTCTCACTGGTTCTCTCTTCTGCCGTTTTCCGTAGGACTCTCTTCTCTGACCTGAGTCTCCTTTGGAACTCTGCAGGTTCT
+
BBBBBBBBFFFFGGGGGGGGGGHHGEEBCEHGGFGEGGGGGHHHHGGGFFGGHHGHHHHGGGGGGGGGGGGHGHHGGGGHGHHHHGGGGGDGGGHHHHHHHHHHGHHEHHHGGHHGGGGGHHHHHHHHHHHGHHGGGG:GGHHGHGGGGGGGGGGGGGGGGGGGGGFFFFFFFFFFFFFFFFFFFFFFFFFFFFFFFFFFFFFFFFFFFFFFFFFFFFFFFFFFFFFFFFFFFFFFFFFFFFFFFFFFFFF
@M05620:37:000000000-D9766:1:1101:20007:8869 1:N:0:24
GAGGCTGCTTTGGAAGAAACTCATAGATTACTGCAACAGTTCCCCCTGGACCTGGAAGCGTTTCTTGCCTGGCTCACAGAAGCTGGAACCACTTGCTCCCCCTAAAGGATGGCACCTGTAAGGAACTGCTGCTAACAGACCACTAAGGAGTCCAAGACCAGCTAATACAATGGTTACTATTTCACACTTTTGCGCTTCACCATTCTTATTTCTCCACTTTAGCAATTCTCACTATTAGGACTGGGAACTGA
+
AA>AA@1AFFBFFFFC1CGEAABAEGGHHFHHEHHFHHHDEH2GHG0FHEHFGBCCG0BEBEE12DDGEHHEHC1BFGHHGFH110B@FAFCC11B111/>/>F01B1B1F/0>FF001>2B110<11<1111120B1B0/0?1011BD/00<@<1@0@<@/11111111111<1111>111>111>01>F11<--C.=00000<0000000=0<0/0<0000;00:0C9F000000009C/...;/C000
@M05620:37:000000000-D9766:1:1101:27656:8884 1:N:0:24
GAGGCTGCTTTGGAAGAAACTCATAGATTACTGCAACAGTTCCCCCTGGACCTGGAAAAGTTTCTTGCCTGGCTTACAGAAGCTGAAACAACTGGCTACCCTTCCAGACCGAATCCTAGCCTACTACAAGGGCGTAACCGAGCAAATGAACCCATGGAAAGACCGTCAGGAATTTCCGCTTTCGCCCTCTAGTGGATCCCATTGAACAATTCTACAACTTTGAACTTGTAAATGACAAGCCAGGGACCCAA
+
AAABBBFAFFFFGGGGGFGGGGGHHHBHHHHGHGHHHHHDFHHHHGEGEFHHGGAFFHHHEHHHHHHHHHHHHHAGHHHHHHHHHFFGGHGHHF?B2B?B133BB3B3?1>/>???4B?3?33BGFBEGH?E/@B@DC2<>CF/2@1?F1FGDGHH0GG100<<>A.E.//<0CGHDEG.=;:CD.AD.C0;;0.9;9;/0;FB;FFFBFGB0;;0:9;;CF0;:0;;C000;B/;/;.A?.9;AF.;.9.
@M05620:37:000000000-D9766:1:1101:21596:8895 1:N:0:24
ACCACACCTTCTACAATGAGCTGCGTGTGGCTCCCGAGGAGCACCCCGTGCTGCTGACCGAGGCCCCCCTGAACCCCAAGGCCAACCGCGAGAAGATGACCCAGGTGAGTGGCCCGCTACCTCTTCTGGTGGCCGCCTCCCTCCTTCCTGGCCTCCCGGAGCTGCGCCCTTTCTCACTGGTTCTCTCTTCTGCCGTTTTCCGTAGGACTCTCTTCTCTGACCTGAGTCTCCTTTGGAACTCTGCAGGTTCT
+
CCCCCCCDFFFFGGGGGGGGGGHHGEGECGHGHGGEGGEGGHHHHGGGDGGGHHGHHHHGGGGGGGGGGGGHFHHGGGGHGHHHHGGGGGGGGGHHGD2FGHHHGGFHHHHGFHHGGCDGFHHHHGHHHGHGHHGGGGFHGHHGFFGGFFFFGGFEGG?DGGGGGGFFAFFFFFFFFFFFFFFFFFFFFFFFF:@DFFFFFFF.D?BFBFFFFBBFFFBFFFFFFEFFFFFFFFFFFFFFFFFFFFFFFFF
@M05620:37:000000000-D9766:1:1101:4033:8936 1:N:0:24
GAGGCTGCTTTGGAAGAAACTGATAACCCAGTGACACAGGATCGGAAGAGCACACCACCGCACTTGAGCTGCTGAGCGAAATCTAGCACACCGTCTTCCCCGTTAGGAAAGGCTCCTATCCTCCTCCACGGGCGTCCCCGCGCTGCTGCCCCCCTGGCCGGTACGTCCGGCCTTTCCGCTTTCGCCCTCTTGTGGATCCCATTGCACCATTCTCAGCTTTTGTACTTGTACCTGCCAATCCGGGGCGGCAA
+
A>AABAFBFFFFGGGFFGGCGDG5D54BBF44BBGHFE2BA3B22B2A22B3A2B11B1A00E0B33335333351B0>>>?FFB43B31B1/B1??G40B/?0?/0B??00/30?BD2FF?1BF0B00?>DGGCGGGADC-ACGDHG0.<CD@DFE.;-;;-;9CFE?BABEGGFFFBFFFFFFFDB:;FFFBA/;FFFFFFB//9/;BFFFF/;B/;BFFB/9FB/B////F9.;B/;F.;>---99;@
@M05620:37:000000000-D9766:1:1101:21860:9037 1:N:0:24
ACCACACCTTCTACAATGAGCTGCGTGTGGCTCCCGAGGAGCACCCCGTGCTGCTGACCGAGGCCCCCCTGAACCCCAAGGCCAACCGCGCGAAGATGACCCAGGTGAGTGGCCCGCTACCTCTTCTGGTGGCCGCCTCCCTCCTTCCTGGCCTCCCGGAGCTGCGCCCTTTCTCACTGGTTCTCTCTTCTGCCGTTTTCCGTAGGACTCTCTTCTCTGACCTGAGTCTCCTTTGGAACTCTGCAGGTTCT
+
AABBBBBBFFFFGGGGGGGGGGHHGGGGHGHGGFGGGGGG?HHHHGGEAEGGFGHHHHHEEE?EGGGGGGGHGHHGGFEHGHHHHGGGGG/B@CGGHEDGHHH/FFGF0>FFGHHCGGC@HHHBHHF<DGHGCHGGGFCFGFGFFGGGFBFGGGGGGGG--99FFFFFFCFFFFF/BFFFFFFFFFFFFFFFFF;DFFFFFFF9ADBFFFFFFFFFFFBBFFFF/.;BFFFFFFFF//BFFFFFBB?FFFF
@M05620:37:000000000-D9766:1:1101:8755:9037 1:N:0:24
GAGGCTGCTTTGGAAGAAACTCATAGATTACTGCAACAGTTCCCCCTGGACCTGGAAAAGTTTCTTGCCTGGCTTACAGAAGCTGAAACAACTTGCTACCCGTAATGAAAGGCTCCTAGAAGACTCCAAGGAAGTAACAGAGCTGATGAAACAATGGCAAGTAAGTCAGGCATTTCCGCTTTAGCACTCTTCTGGATCCAATTGAACAATTCTCAGCATTTGTACTTGTAACTGACGAGCCAGAGACGAAA
+
>3>AAAFAFFFFGGGFFGGGGGHHFGGHHHHHHHFHHHGDFGHHHGFGAGGGHHFHH32FFGHHHHHHHHHHHHH3GGHHHHHHHDGHHHHHHG@FBFBF11B>?14B@FG1F@11BFGHB?3F33B33BF0303?44?B???FF2??3G3F2/?BGHBG/@F2F2F2@GB/1?FGHG/???11GH1><GH111<1>FC<0=<DGBGHH0D00=GGF0;G00:;0;0CGFB00;0;.;-;D/C../;.9;A
@M05620:37:000000000-D9766:1:1101:19636:9083 1:N:0:24
GAGGCTGCTTTGGAAGAAACTCATAGATTACTGCAACAGTTCCCCCTGGACCTGGAAAAGTTTCTTGCCTGGCTTACAGAAGCTGAAACAACTTGCTACCCGTAAGGAAAGGCTCCTAGAAGACTCCAAGGGAGTAAAAGAGCTGATGAAACAATGGCAAGTAAGTCAGGCATTTCCGCTTTAGCACTCTTGTGGATCCAATTGAACAATTCTCAGCATTTGTACTTGTAACTGACAAGCCAGGGACAAAA
+
BBBBBBFBFFFFGGGGGGGGGGAGFGHHFHHHHHHHHHEFGHHHHGGGGHHHHHHHHGHHGHHHHHHHHHHHHHHHHHHHHHHHHHHHHCGHFHHHHGHBH?EE11FGBGFCHGHGHFDDGHHHBGH3?B/EGE?BEDHF/?B2F2FHF3BFFHDFC2FB<>@F22FGHBFGF1?11/C<A<<<1F<>GFG1FFE000<00==0<0<DG000CGFCGG0000CFCGF0C;0:0;C/0CA.EF..9:C?FBF
@M05620:37:000000000-D9766:1:1101:21714:9110 1:N:0:24
ACCACACCTTCTACAATGAGCTGCGTGTGGCTCCCGAGGAGCACCCCGTGCTGCTGACCGAGGCCCCCCTGAACCCCAAGGCCAACCGCGAGAAGATGACCCAGGTGAGTGGCCCGCTACCTCTTCTGGTGGCCGCCTCCCTCCTTCCTGGCCTCCCGGAGCTGCGCCCTTTCTCACTGGTTCTCTCTTCTGCCGTTTTCCGTAGGACTCTCTTCTCTGACCTGAGTCTCCTTTGGAACTCTGCAGGTTCT
+
AAA1AAAAFFFFGGGG3GFFG1G1EAEA00FHHGGGCEECGHHHHGGG/EGGFHGFHGHE?E?EGGGGGGEFHHHGEEGHGEHHHGGGGGGGGGHHFHHGHHHHGHGBGHHGGHHGGCGGHHHHGHHHHHHFHHGGGGGHGHHGHGGGGGGGGGGGGGG?AGFGGG@F@?FFFFFFFFFFFFFFFFFFFFFFFF@BBFFFFFFFF-BFFFFFFFFFFFFFFFFF/BFBFFFFFFFEFFFFFFFFFFFFFFF
@M05620:37:000000000-D9766:1:1101:17248:9116 1:N:0:24
GAGGCTGCTTTGGAAGAAACTCATAGATTACTGCAACAGTTCCCCCTGGACCTGGAAAAGTTTCTTGCCTGGCTTACAGAAGCTGAAACAACTGGCATCCAGTATGGAACGGCTACTGTAAGACTCCAAGGGCATCCCAACGCAGCTAAACACATGGCAAAACAGTCCGACGTATCCGATTTAGCACTCTTGTAGATCCAATTGAACAATACTCCAACTTTGCACATGTAACTGACATGCAAGGGACAAAA
+
CCCCDCFCFFFFGGGGGGGGGGHHGHHHHHHHHHHHGHHFHHHHHGGGHHHHHHHHHHHHGHHHHHHHHHHHHHHGHHHGHHHHHHHHHHHHHH3G23BB3@BF4D23BG1>EEFHH34DFF4GHHH?GHEA?/23BFF2/?B/>/22DF@>@?GH2=0?00?F=G11</-->.>0><<ED.DD00<0/0DGH0;0;=:00CG00GGGGC0:<:909;/9;FFBF0;9000;0;CG00;09F0.;EEGF/:
@M05620:37:000000000-D9766:1:1101:17121:9143 1:N:0:24
GAGGCTGCTTTGGAAGAAACTCATAGATTACTGCAACAGTTCCCCCTGGACCTGGAAAAGTTTCTTGCCTGGCTTACAGAAGCTGAAACAACTTGCTACCCGTATGGAACGGCTCCTGGAAGACTCCAAGGGAGTTCCAGAGCTGCTGAAACCATGGCAAGACAGTCAGGCATTTGCGATTTAGCACTCTTGTGGATCCAATTGAACAATTCTCAGCCTTTGCACTTGTAACTGACAAGCCAGGGACAAAA
+
ABAABAFAFFFFGGGCCGGGFG4GHGHHH5FHHHH4BFGDFHFHHGGGGBGHHGHHHHCFFGHHGHHHHHHHHHGGHHHHHHHCHHHHHFHHH5DF34BFFEBE1B23BB11>E//333BBGCGHHH3GH/////2?BB32??2F222>@220?@G2@@G/0??0F11<00/?1<11<-<<<D1<0D</0=DG0<00<<00<:::CCC/:00<000/:/0<00;C099009000CF00;..9..;EG.F/.
@M05620:37:000000000-D9766:1:1101:17135:9158 1:N:0:24
GAGGCTGCTTTGGAAGAAACTCATAGATTACTGCAACAGTTCCCCCTGGACCTGGAAAAGTTTCTTGCCTGGCTTACAGAAGCTGAAACAACTTGCTACCCGTAAGGAAAGGCTCCTAGAAGACTCCAAGGGAGTAAAAGAGCTGATGAAAAAATGGCAAGAAAGTCAGGCATTTCCGCTTTAGCACTCTTGTGGCTCCAATTGAACAATTCTCAGCATTTGTACTTGTAACTGACACGCCATTGACAAAA
+
A3AAA>C>@BBBEBBA4FBBBFFGGEDBGAFGGG44AFFAGFGFHGEFA2BEGFFB3A2BBDGHBDBBBFFEHCFBBFGFGCGFFBBEF?BBFB5B@BBBB11>A1B3B3B11B1FF3B3FH?BBGH3BB?/?/?BFFG1?BF1B?1?2111@<<@100@/0??1??F10??111<>...<F11>1>0/==0DC..<C.//:<:;:CC/00C00<0/:0:<000C0;;0;FF0B0;00.-99.000;BF/9
@M05620:37:000000000-D9766:1:1101:19927:9174 1:N:0:24
ACCACACCTTCTACAATGAGCTGCGTGTGGCTCCCGAGGAGCACCCCGTGCTGCTGACCGAGGCCCCCCTGAACCCCAAGGCCAACCGCGAGAAGATGACCCAGGTGAGTGGCCCGCTACCTCTTCTGGTGGCCGCCTCCCTCCTTCCTGGCCTCCCGGAGCTGCGCCCTTTCTCACTGGTTCTCTCTTCTGCCGTTTTCCGTAGGACTCTCTTCTCTGACCTGAGTCCCCTTTGGAACTCTGCAGGTTCT
+
CCDCCCDDFFFFGGGGGGGGGGHHGGGFHGHHHGGGGGGGGHHHHGGGGGGGHHHHHHHGGGGGGGGGGGGHHHHGGGGHGHHHHGGGGGGGGGHHHHHHHHHHGHHHHHHGGHHGGGGGHGHHGHHHHHHGHHGGGGGHGHHGHGGGGGGGGGGGGGGGGGGGGGFFFFFFFFHHHHFFFFFFHHFFFFFFFFFFFFFHFFFFFFFFFFFFFHHHFFFFFFFFFFFFFFFFFFFFFFFFFHFFFFFFFFF
@M05620:37:000000000-D9766:1:1101:10602:9204 1:N:0:24
ACCACACCTTCTACAATGAGCTGCGTGTGGCTCCCGAGGAGCACCCCGTGCTGCTGACCGAGGCCCCCCTGAACCCCAAGGCCAACCGCGAGAAGATGACCCAGGTGAGTGGCCCGCTACCTCTTCTGGTGGCCGCCTCCCTCCTTCCTGGCCTCCCGGAGCTGCGCCCTTTCTCACTGGTTCTCTCTTCTGCCGTTTTCCGTAGGACTCTCTTCTCTGACCTGAGTCTCCTTTGGAACTCTGCAGGTTCT
+
DCCDDDDBFFFFGGGGGGFFGGHHGGGBAFHHHGFGGGGGGHHHHGGGFGGGGHGHHGHEFFFGGGGGGGGHGHHGGGGHGHHHHGGGGGBFGGHGHHHHHHHHGHHEHHHGGHHGGGGGHHHHHHHHHHHGHHGGGGGHGHHGHGGGGGGGGGGGGGGCDGGGGFFFFFFFFFFFFFFFFFFFFHFFFFFFFFFFFFFFFFFFFFFFFFFFFFHHFHFFFFFFBFFFFFFFFHHFFFFFFFFFFFFFFFF
@M05620:37:000000000-D9766:1:1101:14682:9231 1:N:0:24
GAGGCTGCTTTGGAAGAAACTCATAGATTACTGCAACAGTTCCCCCTGGACCTGGAAAAGTTTCTTGCCTGGCTTACAGAAGCTGAAACAACTTGCTACCCGTAAGGAACGGCTCCTAGACGACTCCACGGGCGTCACAGCGCTGCTGCAACAATGGCAAGTAAGTCAGGCCTTTCCGCTTTAGCACTCTTGTGGATCCAATTGAACAATTCTCAGCCTTTGTACTTGTAACTGACAAGCCAGGGCCCAAA
+
AAAAAAFAFFFFGGGGCAGGGGFGFHHHHFGHH1AFGGGFGHHHHGGGHFHGHEEGHF0FGHHHHHGHHHHHHHH1FHHHHHHHHFHHHGHHH1BG1F@00E/>?FGBB0//>EEGHE111/</EEHF0//</////?F<///?C/1G1>G10.<>GH0GED0=G<<0DFG./<0=DECC..0;;CCHHHGH0BC090CF0;F90;9F/BFGF000F/;CF000C0CF0CBBFF//9BFEF---9-;>:AA
@M05620:37:000000000-D9766:1:1101:16940:9247 1:N:0:24
ACCACACCTTCTACAATGAGCTGCGTGTGGCTCCCGAGGAGCACCCCGTGCTGCTGACCGAGGCCCCCCTGAACCCCAAGGCCAACCGCGAGAAGATGACCCAGGTGAGTGGCCCGCTACCTCTTCTGGTGGCCGCCTCCCTCCTTCCTGGCCTCCCGGAGCTGCGCCCTTTCTCACTGGTTCTCTCTTCTGCCGTTTTCCGTAGGACTCTCTTCTCTGACCTGAGTCTCCTTTGGAACTCTGCAGGTTCT
+
CDDDDCCDFFFFGGGGGGGGGGHHGFGEGGHHHGGGGGGGGHHHHGGGFGGGHHHHHHHGGGGGGGGGGGGHHHHGGGGHGHHHHGGGGGGGGGHHHHHHHHGHGHHGHHHFGHHGC@CGHFFHFDHHHGH?GHCGGGGHFCHCHFGFGGFGGBGGGGAGCGGGGAFFAFFFFFFFFFFFFFFFFFFFFFFFFFFFFFFFFDFFFDFFFFFFFFFFFFBFFFFFFFFFFFFFFFFFFFFFFFFFFFFFFFF
@M05620:37:000000000-D9766:1:1101:19380:9255 1:N:0:24
ACCACACCTTCTACAATGAGCTGCGTGTGGCTCCCGAGGAGCACCCCGTGCTGCTGACCGAGGCCCCCCTGAACCCCAAGGCCAACCGCGAGAAGATGACCCAGGTGAGTGGCCCGCTACCTCTTCTGGTGGCCGCCTCCCTCCTTCCTGGCCTCCCGGAGCTGCGCCCTTTCTCACTGGTTCTCTCTTCTGCCGTTTTCCGTAGGACTCTCTTCTCTGACCTGAGTCTCCTTTGGAACTCTGCAGGTTCT
+
CCCCCCCCFFFFGGGGGGGGGGHHGGGBFFHHHGGGGGGGGHHHHGGGFGGGHHHHHHHGGGGGGGGGGGGHHHHGGGGHGHHHHGGGGGGGGGHHGFHHHHHHGHHHHHFFFHHGGGGGHHHHHHHGHHHGGHGGGGGHGHHGHGGGGFGGGGFEGFGGCGGGGFFFFFFFFFFFFFFFFFFFFFFFFFFFFFFFFFFFFFF?DDFFFFFFFFFFFFFFFFFFFEBBBFFFFFFBFFFFFFFFFFFFFFB
@M05620:37:000000000-D9766:1:1101:19387:9277 1:N:0:24
ACCACACCTTCTACAATGAGCTGCGTGTGGCTCCCGAGGAGCACCCCGTGCTGCTGACCGAGGCCCCCCTGAACCCCAAGGCCAACCGCGAGAAGATGACCCAGGTGAGTGGCCCGCTACCTCTTCTGGTGGCCGCCTCCCTCCTTCCTGGCCTCCCGGAGCTGCGCCCTTTCTCACTGGTTCTCTCTTCTGCCGTTTTCCGTAGGACTCTCTTCTCTGACCTGAGTCTCCTTTGGAACTCTGCAGGTTCT
+
CCCCCCCCFFFFGGGGGGGGGGHHGGGGHGHHHGGGGGGGGHHHHGGGGGGGFHHHHHHGGGGGGGGGGGGHHHHGGGGHGHHHHGGGGGGGGGHFHHGHHHGGGHGHHHHFGHHGGGGGFHHHEGHEFGFGGHGGGDGHGGHGHFGGEFFGGFGGGD-CADFBFCFFFFFFFFFFFFFFFFFFFFFFFFFFFFFDFFEFFFFFFFFFFFFFFFFEFFFFFFFFFFBFFFFFFFFBBFFFFFEFFFFFFFF
@M05620:37:000000000-D9766:1:1101:25113:9290 1:N:0:24
ACCACACCTTCTACAATGAGCTGCGTGTGGCTCCCGAGGAGCACCCCGTGCTGCTGACCGAGGCCCCCCTGAACCCCAAGGCCAACCGCGAGAAGATGACCCAGGTGAGTGGCCCGCTACCTCTTCTGGTGGCCGCCTCCCTCCTTCCTGGCCTCCCGGCGCTGCGCCCTTTCTCACTGGTTCTCTCTTCTGCCGTTTTCCGTAGGACTCTCTTCTCTGACCTGCGTCTCCTTTGGAACTCTGCAGGTTCT
+
AABBBBBBFFFFGGGGGG5FGGHHGEGBFEHHHFGEEGGGGHGHHGGEGEGGHHHHHHHGGGGGGGGGGGGHFHGFGGGHGHHHHGGGGG<BCFHHHHHHFHEHGHE1F1FAFH/<>@-CHHHHH=GHHGC?GECCGDDEFFHDFFGGFGEGGGGGFG----;>DFBDFFFFFF/:BFFFBFFFFEFFFFFFFF;DDFEFFFF?D.BFBFFFFF:BFF:/B9B9.;;BAFFFFFFBFFFFFFFFFFFFF/B
@M05620:37:000000000-D9766:1:1101:25022:9293 1:N:0:24
ACCACACCTTCTACAATGAGCTGCGTGTGGCTCCCGAGGAGCACCCCGTGCTGCTGACCGAGGCCCCCCTGAACCCCAAGGCCAACCGCGAGAAGATGACCCAGGTGAGTGGCCCGCTACCTCTTCTGGTGGCCGCCTCCCTCCTTCCTGGCCTCCCGGAGCTGCGCCCTTTCTCACTGGTTCTCTCTTCTGCCGTTTTCCGTAGGACTCTCTTCTCTGACCTGAGTCTCCTTTGGAACTCTGCAGGTTCT
+
BBBABBBBFFFFGGGGGGGFG5GGGEEGH?HHHGGAGGGGGHHHHGGGEGGGHHHHGHHGGGGGGGGGGGGGHFHGGGGHGGHHHGGGG?C@@D0GDFFHHHHHGHHHHGFGGHHGG-CGHHHHHHHHHFHGGFGGGGEHGHHGCFGGGGGGGFGGGDG-BGAFG@BFBBFFFFFFFFFFBFFFFFFEFFFFFFBA?FFEF9BA;.;BFFFFFFFBFFFFFFF.FFFBB9FFFFEBFFFFFBFFFFF9BFF
@M05620:37:000000000-D9766:1:1101:4692:9324 1:N:0:24
GAGGCTGCTTTGGAAGAAACTCATAGATTACTGCAACAGTTCCCCCTGGACCTGGAAAAGTTTCTTGCCTGGCTTACAGAAGCTGAAACAACTTGCTACCCGTAAGTAAATCCTCCTAGAAGACTCCAAGGTATTAAAAGAGCTGATGAAACAATGGCAAGTAAGTCAGTCATTTCCTCTTTAGCACTCTGGTGGATCCAATTGACCAATTCTCAGCATTTGTACTTGTAACTGACCCGCCAGGAACAAAA
+
BABBBBFBFFFFGGGGGGGGGGHHHHHHHHHHHHGHHHHHHHHHHGGFHHGHHHGHGFHHGHHHHHHGGHHGHHHGHHGHHHHHHGGHHHGHHHDB3B3?B11>?B44@B44BFG3B3BGGGHH3BF3BB?3B4?BDGD3/GBGHHB3FHF2?/2?2BBG/@@F22@@>2>2222@111<?1@<1?1?FF1<10.>1><111>1>11/<<0=DDGB/=0==0=00D00000C:;;///:--;-..;CF/;;
@M05620:37:000000000-D9766:1:1101:6660:9347 1:N:0:24
ACCACACATTCTACAATGAGCTGCGTGTGGCTCCCGAGGAGCACCCCGTGCTGCTGACCGAGGCCCCCCTGAACCCCAAGGCCAACCGCGAGAAGATGACCCAGGTGAGTGGCCCGCTACCTCTTCTGGTGGCCGCCTCCCTCCTTCCTGGCCTCCCGGAGCTGCGCCCTTTCTCACTGGTTCTCTCTTCTGCCGTTTTCCGTAGGACTCTCTTCTCTGACCTGCGTCTCCTTTGGAACTCTGCAGGTTCT
+
BBBBBBB3BBFFGGGGGG5FGGHHGGG24EGGHAAF2AEGGHHHHGGEAFGGGHGHHHHAE@CEGGGGGGGHHHHGGGGHGHHHHGGGGG/>CGHBFGHHHHHHGHH1GHHGGHGDGGGGHHHHHHGHHHHGHHGGGGGHGHHGHHGGGGGGGGGGGGG:;;FFFBBFBBFFFFFFFFFFFFFFFFFFFFFFFFBFFFFFFFFEFFFFFFFFFF;FFFFFFFFFABF?FFFFFFFFFFFFFEFFFFFFFFF
@M05620:37:000000000-D9766:1:1101:4460:9358 1:N:0:24
GAGGCTGCTTTGGAAGAAACTCATAGATTACTGCAACAGTTCCCCCTGGACCTGGAAAAGTTTCTTGCCTGGCTTACAGAAGCTGAAACAACTTGCTACCCGTAAGGAAAGGCTCCTCGAAGACTCCAAGGGAGTAAAAGAGCTGATGAAACAATGGCAAGTAAGTCAGGCATTTCCGCTTTAGCACTCTTGTGGATCCAATTGACCAATTCTCAGCATTTGTACTTGTAACTGACAAGCCAGGGACAAAA
+
3AAAAACAFFFFFFGGGG4GGGFFHHHHHHGFHHFHFHHGHFFFHGCCCFFGHFGA3AFBBFHHHHHHHHBGHHGFFGHGHHHHHFGGGHAFFH5BBBB?1?B>E13@FG1BCGFFF2EFGFFHDFHG33/??/?FBG3BFH2FFDGD2FF<CGHD2@FG<<FGBGHHH0GG?<<GHGGCAGFFHGHFF0=D<C.<CCGGFHHGD0;C:CCHFGGFGFHHHHB<CCGB:BFFFFCB09;9AF.A.;EFGGA
@M05620:37:000000000-D9766:1:1101:10759:9359 1:N:0:24
ACCACACCTTCTACAATGAGCTGCGTGTGGCTCCCGAGGAGCACCCCGTGCTGCTGACCGAGGCCCCCCTGAACCCCAAGGCCAACCGCGAGAAGATGACCCAGGTGAGTGGCCCGCTACCTCTTCTGGTGGCCGCCTCCCTCCTTCCTGGCCTCCCGGAGCTGCGCCCTTTCTCACTGGTTCTCTCTTCTGCCGTTTTCCGTAGGACTCTCTTCTCTGACCTGAGTCTCCTTTGGAACTCTGCAGGTTCT
+
BBBCCCCCFFFFGGGGGGGGGGHHGFGFHGGGHGGGGGGGGHHHHGGGGGGGHHHHHHHGGGGGGGGGGGGHHHHGGGGHGHHHHGGGGGGGCGHHHHHHHH/FFHHHHHHGGHHGGGGGHHHHHHHHHGFDHHGGGGEHGHHGHGGGGGGGGGGGGGGGGGGGGGFFFFFFFFFFFFFFFFFFFFFFFFFFFFFDFFFFFFFFDFFFFFFFFFFFFFFFEFFFFFFFFFFFFFFEFFFFFFFFFFFFFFF
@M05620:37:000000000-D9766:1:1101:23794:9369 1:N:0:24
ACCACACCTTCTACAATGAGCTGCGTGTGGCTCCCGAGGAGCACCCCGTGCTGCTGACCGAGGCCCCCCTGAACCCCAAGGCCAACCGCGAGAAGATGACCCAGGTGAGTGGCCCGCTACCTCTTCTGGTGGCCGCCTCCCTCCTTCCTGGCCTCCCGGAGCTGCGCCCTTTCTCACTGGTTCTCTCTTCTGCCGTTTTCCGTAGGACTATCATCTCTGACCTGAGTCTCCTTTGGAACACTGCAGGTTCT
+
AAA>AAAAFFCDGGFFFGG1F1B1E0AEHCHHBFFEEEECGHHHHGEGEEGEHGGAGG0AEEGG/>@EGGGFHCEEGGC>/<GFEEA<B/B</CCC?11?<C/<F1GHC1?FC0FCGCG-<<DHHHFDG0<C.CCGG..::/CAC0090;BFGGFE?E-?9@?/9A@F--BF//9/BBFF/;BFFFFFBFFF/;-;-:EBFFFFFBBFB//;/;9/FFF/BFF-BFFFF/FFF////:B-;//BF/--FFB
@M05620:37:000000000-D9766:1:1101:24027:9383 1:N:0:24
GAGGCTGCTTTGGAAGAAACTCATAGATTACTGCAACAGTTCCCCCTGGACCTGGAAAAGTTTCTTGCCTGGCTTACAGAAGCTGAAACAACTTGCTACCCGTAAGGAAAGGCTCCTAGAAGACTCCAAGGGAGTCCAAGAGCTGATGAAACAATGGCAAGCAAGTCAGGCATTTCCGCTTTAGCACTCTTGTGGATCCAATTGAACAATTCTCAGCATTTGTACTTGTAACTGACAAGCCAGGACAAAAG
+
>1>>AAFAFFFFGEGGABGGFE1BAFDGHBFHGH11B0BBDGHHHG0FG0FCEAFAG10BBGHHDEFHHHHGFC01BGGFFGHFC1FGH0GGGFHHH2@FHC>E>BFHB0GHHEHC1DGHBGHFHHGEFFEFGE<011B<0FH1GBD>211G0/1<<FBHG/0@F?GB<CGE1GG1GCCCGGGDHGHH01FG0<ADGC/GHBH0DGGGB:GHHFC:GFFCC0CGHFG0GCH0C0BBFGF.CFG.EGGF/FB
@M05620:37:000000000-D9766:1:1101:13546:9456 1:N:0:24
ACCACACCTTCTACAATGAGCTGCGTGTGGCTCCCGAGGAGCACCCCGTGCTGCTGACCGAGGCCCCCCTGAACCCCAAGGCCAACCGCGAGAAGATGACCCAGGTGAGTGGCCCGCTACCTCTTCTGGTGGCCGCCTCCCTCCTTCCTGGCCTCCCGGAGCTGCGCCCTTTCTCACTGGTTCTCTCTTCTGCCGTTTTCCGTAGGACTCTCTTCTCTGACCTGAGTCTCCTTTGGAACTCTGCAGGTTCT
+
CCCCCCCCFFFFGGGGGGGGGGHHGGGEGGHHHGGGGGGGGHHHHGGGGGGGHHHHHHHGGGGGGGGGGGGHHHHGGGGHGHHHHGGGGGGGGGHHGHHHHHHHGHHHHHHGGHHGGGGGHHHHHHHHHHHGHHGGGGDHGHHGHGGGGGGGGGGGGGGGGGGGGGFFFFFFFFFFFFFFFFFFFFFFFFFFFFFFFFFFFFFFFFFFFFFFFFFFFFFFFFFF/FFFFFFFFFFFFFFFFFFFFFFFFFF
@M05620:37:000000000-D9766:1:1101:6947:9501 1:N:0:24
ACCACACCTTCTACAATGAGCTGCGTGTGGCTCCCGAGGAGCACCCCGTGCTGCTGACCGAGGCCCCCCTGAACCCCAAGGCCAACCGCGAGAAGATGACCCAGGTGAGTGGCCCGCTACCTCTTCTGGTGGCCGCCTCCCTCCTTCCTGGCCTCCCGGAGCTGCGCCCTTTCTCACTGGTTCTCTCTTCTGCCGTTTTCCGTAGGACTCTCTTCTCTGACCTGAGTCTCCTTTGGAACTCTGCAGGTTCT
+
BBBCCCBAFFFFGGGGGGGGGGHHGGGGHGHHHGGGCGGGGHFHHGGGEEGGFFHHHHHGE0>EFGGGGGGHHHHGGGGHGFHHHGGGGGGGGGHHHHFFHG///?FFG1FFGHHGGC-<G0DDGH0<D<<AHHGGGGEHEGHFHFFFFB/FFGGGG?@--:FGGFFFFFFFFFFFFFBF9FFFFFFFFFFFFFFFFFFFF?BA..FFFF/FFFFBFFFFFFFF/BFFFFFFFF/B/BFFFFFFFF.AFFB
@M05620:37:000000000-D9766:1:1101:23574:9509 1:N:0:24
GAGGCTGCTTTGGAAGAAACTCATAGATTACTGCAACAGTTCCCCCTGGACCTGGAAAAGTTTCTTGCCTGGCTTACAGAAGCTGAAACACCTTGCTACCCGTAAGGAAAGGCTCCTAGAAGACTCCAAGGGAGTAAAAGAGCTGATGAAACAATGGCAAGTAAGTCAGGCATTTCCGCTTTAGCACTCTTGTGGATCCAATTGAACAATTCTCAGCATTTGTACTTGTAACTGACAAGCCATGGACAAAA
+
BABBBBFBFFFFGGGGGGGGGFHGHHG6ABGFHHHGHHHHHHHFFGAFEEHHCAC2BFEGA5BFGFFFGF3AGHFH3BGFGFHHHHHHHGHGFH3@FHHBG>EEE13BFH1FE3F?GGH?BGFC3G3B3????/?BGHHHFGHFCGBDF3F?@/@<<2@G/@@F2@?<?<CC11?<FE/.C.<11>>1<FGF1<<D<<<0C0DG0<0G/:00;CC:GHCGHBGHH000;<0;G;FBFF.AEF0;9CFGFB.
@M05620:37:000000000-D9766:1:1101:19458:9538 1:N:0:24
GAGGCTGCTTTGGAAGAAACTGACAAATTAGTGACACAAGACCGGCCGACCATCTAACCGTATCCTAGCTGGCGCCCAGGAGCTCGCACCACTTGCTCCCCGTAAGGAAAGGCTCCTAGCCGACTCCCCGGGCGTCCCAGCGCTGCTGCACCCATGGCCAGTCCGTCCGGCCTTTCCGCTTTCGCCCTCTTGTGGATCCAATTGAACAATTCTCCGCCTTTGTACTTGTAACTGTCAAGCCCGGGACCCAA
+
AAAAAAFAFFFFF1BGFFGGG1ABB10BDA1DDFHFGF0B00B0//AA/AAE1BD11BFE//00D2D11D10B>B/>E//?/?B1//>>/0?BBB>GHH///?/<0B<0000/<0?FFD1<//<@C1//><<-@CG-A0GHGGFGCC0G/CG..99/9;/9CFGGGF.@??-99BFFBBBBFF-BAA?FFFF9B-/BFF//9BB////9/FFFF/ABBFFFFB9BFFFB//9/F/;;/;/9;;@-9@?A-A
@M05620:37:000000000-D9766:1:1101:13169:9544 1:N:0:24
GAGGCTGCTTTGGAAGAAACTCATAGATTACTGCAACAGTTCCCCCTGGACCTGGAAAAGTTTCTTGCCTGGCTTACAGAAGCTGAAACAACTTGCTACCCGTACGGAAAGGCTCCTAGAAGACTCCAAGGGAGTAACAGAGCTGCTGAAACAATGGCAAGTAAGTCAGGCATTTCCGCTTTAGCACTCTTGTGGATCCAATTGAACAATTCTCAGCATTTGTACTTGTAACTGACAAGCCAGGGACAAAA
+
BBBBBAFBFFFFGGGGGGGGGGHHHHHHHHHHHHHHHHGDGHHHHGGGHHHHHHHGHHHHGHHHHHHHHHHHHHHHHHHHHHHHHHHHHHHHHEFHHFGHHEFG1>EFEGHHHHFGHEDF3FFFHCCGHHGGEE<233BF2?2222BF2F2@2?@2FHHHGHD1FGH1FCH/G1FHHGGGGG1GFGHH0GHDDGDDGHHHHHHHHFHHHHGHH0CHG0GHHH:GHHHHHGGGGGFGGGGGEFGGGEGE.FF
@M05620:37:000000000-D9766:1:1101:19448:9558 1:N:0:24
GAGGCTGCTTTGGAAGACACTCCTAGATTACTGCACCCGTTCCCCCTGTCCCTGGAAGCGTTTCTTTCCTGGCTTACAGAAGCTGAAACAACTTGCTACCCGTACGGAACGGCTCCTAGAAGACTCCAAGGGAGTCCCAGCGCTGCTGCAACCATGGCAAGTCCGTCAGGCATTTCCGCTTTAGCACTCTTGTGGATCCAATTGAACAATTCTCAGCCTTTGTACTTGTAACTGACAAGCCAGGGACCAAA
+
BBBBBBFBFFFFGGGGG4BF4BAG45BF6GGHHHG3F2AA2BFHAEAB33BBBG1BF3AABEFFGH55FGHHHHBFGGHFHHH333BFG3??FFGGG4BCGF?E1>EEF/EFGGGGHFBFBGHHHHHHHHGG/CC<22FF0BDGG?GH1F1?0FHHHHFHGHG1>GH?EHHAGHHHHGGGGGBFHHHHGHHGFHGHGGGGFGGGGGGGGGGGGG0FG/CFGGFFGGGGFGGGGGGGGFFEF.FEFFF.;EE
@M05620:37:000000000-D9766:1:1101:5227:9612 1:N:0:24
GAGGCTGCTTTGGAAGAAACTCATAGATTACTGCAACAGTTCCCCCTGGACCTGGAAAAGTTTCTTGCCTGGCTTACAGAAGCTGAAACAACTTGCTACCCGTAAGGAAAGGCTCCTAGAAGACTCCAAGGGAGTAAAAGAGCTGATGAAACAATGGCAAGTAAGTCAGGCATTTCCGCTGTAGCACTCTTGTGGATCCAATTGAACAATTCTCAGCATTTGTACTTGTAACTGACAAGCCATGTACAAAA
+
AAAABBFBFFFFGGGGGGGGGGHHHHHHHHHHHHHHHHHGHHHHHGGGHFHHHHHHGHHHHHHHHHHHHHHGHHHHHHHHHHHHHHHFGHEHFHDF@B@2B1EGG1C3B3111BFFEB?F3FBG?F3B33?////B4?F?/?B?CFHHHB3BFGDG2@F<F@@>>>@FF0</F111</?<->><>1F><FG11<<0<<G0C==0=000<000CGHHF0G0C0<CCFHFHHHE0;0;00.;:/0;0;CF90;
@M05620:37:000000000-D9766:1:1101:24928:9633 1:N:0:24
GAGGCTGCTTTGGAAGAAACTCCTAGATTACTGCACCCGTTCCCCCTGGCCCTGGAAGCGTTTCTTGCCTGGCTTACAGAAGCTGAAACCACTTGCTACCCGTAAGGAAAGGCTCCTAGAAGACTCCAAGGGAGTCAAAGAGCTGATGCAACAATGGCAAGTCAGTCAGGCATTTCCGCTTTAGCACTCTTGTGGATCCAATTGAACAATTCTCAGCATTTGTACTTGTAACTGACAAGCCAGGGACCAAA
+
AAAAAAFAFFFFGGGGG1FFAB1FB1ADFGGHHHHAF0AAB00FH/ABA0B//FAGA0/ABEAAGH11FFHHHGBFGHGHFHH@BFFGHEFFGGHFF2FGFFEG/GHFGGHHGHHGGHHHBGHHHHHHHHGGGGF012BF0@FGG1GH1F1G0?GHHHHHGG1?GHHFHHHHHHHHHGGGGGFHHHHHHHHHGHCHHHHHHHHHHHHHHHHHHH0GH0;FGGBFGGGGFFFGFGGGGGGGG/9ECEG.CEG
@M05620:37:000000000-D9766:1:1101:7157:9640 1:N:0:24
GAGGCTGCTTTGGAAGAAACTCATAGATTACTGCAACAGTTCCCCCTGGACCTGGAAAAGTTTCTTGCCTGGCTTACAGAAGCTGAAACAACTTGCTACCCGTAAGGAAAGGCTCCTAGAAGACTCCAAGTGATTAAAAGAGCTGATGAAACAATGGCAAGTAAGTCAGGCATTTCCGCTTTAGCACTCTTGTGGATCCAATTGACCAATTCTCAGCATTTGTACTTGTAACTGACAAGCCAGGGACAAAA
+
A3AA>AFBFFFFGCBFGGGGGGHHHFGGHHHHHHCHHHHHHGGHHGFGGHGHHHFGB32GGHHGHHHFBF3BFGHBB5BGHHFGHEBHFGEHHHDFBBB??1?>EB3BFG1B1BF?B3BFGHGH3BGGHB34B4BBGGGGFH2B?BBDHH3BBCFF2@FHC@@D2@FDD2FC11@@DCAC/C>>><><>1>1><<F1FC<<==0=0<<<<0====;CGGHGF:;G:00;0;:;0::00;..;...;;EA=;
@M05620:37:000000000-D9766:1:1101:21451:9645 1:N:0:24
ACCACACCTTCTACAATGAGCTGCGTGTGGCTCCCGAGGAGCACCCCGTGCTGCTGACCGAGGCCCCCCTGAACCCCAAGGCCAACCGCGAGAAGATGACCCAGGTGAGTGGCCCGCTACCTCTTCTGGTGGCCGCCTCCCTCCTTCCTGGCCTCCCGGAGCTGCGCCCTTTCTCACTGGTTCTCTCTTCTGCCGTTTTCCGTAGGACTCTCTTCTCTGACCTGAGTCTCCTTTGGAACTCTGCAGGTTCT
+
BBBBBBBBFFFFGGGGGFGGGGHHGEFEE2FFHGGGGGF?EHHHHGEFE?EFHHHHHHGGGGGGGGGGGGGHHHHGGGGHGHHHHGGGGGGGGGHHHHGHHHHHGHHHHGHGGHFGGGGGHHHHHHHHHHHGHHGGGGEHGHHGHGGGGFGGGGGGGGG-BDGGGGFFFFFFFFFFFFFFFFFFFFFFFFFFFFFFFFFFFFF?DDFFFFFFFFFFFFFEFFFFFFFFFFFFFFFFFFFFFFFFEFFFFFF
@M05620:37:000000000-D9766:1:1101:15543:9671 1:N:0:24
ACCACACCTTCTACAATGAGCTGCGTGTGGCTCCCGAGGAGCACCCCGTGCTGCTGACCGAGGCCCCCCTGAACCCCAAGGCCAACCGCGAGAAGATGACCCAGGTGAGTGGCCCGCTACCTCTTCTGGTGGCCGCCTCCCTCCTTCCTGGCCTCCCGGAGCTGCGCCCTTTCTCACTGGTTCTCTCTTCTGCCGTTTTCCGTAGGACTCTCTTCTCTGACCTGCGTCTCCTTTGGAACTCTGCAGGTTCT
+
AAAAAAA11B@1FFBGGG1EFGHHGE0A0BG0BF0AAEEG?GGEHGEAAACABFFCDEF////>FGGGGECCGFHGFEFHGHGEFEGGGG??@?GBDBDGHHEEGHH101DFFHHCGG-CFHHHHGHB<GFCGG@CGGFHGGHGGGFFFF/AFGGEGG---;F/C9@B@@FFFFF/9:/-;BFFFFFFFFFFEF;BFBFFFFF-9A/;BFFFFFFFFFF//BFB?@B9-BBBFFFF//;BFFFF/F-9B9F
@M05620:37:000000000-D9766:1:1101:27348:9678 1:N:0:24
ACCACACCTTCTACAATGAGCTGCGTGTGGCTCCCGAGGAGCACCCCGTGCTGCTGACCGAGGCCCCCCTGAACCCCAAGGCCAACCGCGAGAAGATGCCCAGGTGAGAGGCCCGCTCCCTCTTCTGGTGGCCGCCTCCCTCCTTCCTGGCCTCCCGGCGATGCGCCCTTTCTCACTGGTTCTCTCTTCTGCCGTTTTCCGTAGGCCTCTCTTCTCTGACCTGCGACTCCTTTGGAACACTGCAGGTTCTA
+
BBBBBBBBFFFFGGGGGGGGGGHHGGGGHDHCGFFEFG2EEHCHHGGGBEEGHGHHHHFGGGGGGGGGGGGHFHHGGGGEGHHHHGGGGCCGCDHHHBGHGHA/??<C1?A?AD?AC-..<<G00D<<=GDAGGGG??.CGHABFF/00;.CBF.E.9-99;..;DABFFFFFF/B//;BFFFFFFFFFFFF/9:DFFFBA/..9/B/FFFBFFFFFB/;B/..;-@@DF//;9FBBF.;BB/9/.;;/:/
@M05620:37:000000000-D9766:1:1101:10432:9682 1:N:0:24
ACCACACCTTCTACAATGAGCTGCGTGTGGCTCCCGAGGAGCACCCCGTGCTGCTGACCGAGGCCCCCCTGAACCCCAAGGCCAACCGCGTGTAGATGCCCAGGCCTGCCGCCTGCTACCTCTTCTGGAGGCCGCCTCCCTCCTTCCTGGCCTCCCTGCGGCCCGCCCTTTCACGATGGTCCTCTCTTATGCCGTTTTCCTTTGGACTCTCGTATGTGCCAGGTGTCAACAGTAGAAGTCTGAAGGCCAGA
+
CCCCCCCCFFFFGGGGGGGGGGHHGEGEHGHHHGGGGGGGGHHHHGGGEEGGHHHHHHHGGGGGGGGGGGGHHHHGGGGHGHHH/F//>////2222?222?/?//1/00/>C..>1110<>G1>1>F1C...--A.E..;C.;0</0<C.=FF.;/0;---------9//9//..9:.;//;BFFF//;///-:;/;FF/;/;FF/9://...//;:////.:/;9////////;//;BFF/F99..:..
@M05620:37:000000000-D9766:1:1101:7950:9683 1:N:0:24
ACCACACCTTCTACAATGAGCTGCGTGTGGCTCCCGAGGAGCACCCCGTGCTGCTGACCGAGGCCCCCCTGAACCCCAAGGCCAACCGCGAGAAGATGACCCAGGTGAGTGGCCAGCTGCATCTTCTGGTGGCCGCCTCCCTCCTTCCTGGCCTCCCGGAGCTGCACCCTTTCTCACTGGTTCTCTCTTCTGCCGTTTTCCGTAGGACTCTCTTCTCTGACCTGAGTCTCCTTTGGAACTATGCAGGTTCT
+
AAA>>AAAFFCDFG1ADG11B1BGE0ABBEGBABAAEEAAFGAGGFEEAEEEGDGGFBGGCCEEF?EEGEGFB>E?EF/?/<?FGE?<><<<@CFFF<DGFHAGC1?<F1FAGHCEGH1>01>F1=<FFGHGHH<CC...CCCFBC:GH0;C.0:9E.??@GGFF/;9C.9;0;FBGFF-/99B/BBB/F:FFF@FFFE/BABABB/BBFFB/BFFB/99F/9-9-;FFFF/BB/://9F/9FFFFF-BFB
@M05620:37:000000000-D9766:1:1101:20777:9716 1:N:0:24
ACCACACCTTCTACAATGAGCTGCGTGTGGCTCCCGAGGAGCACCCCGTGCTGCTGACCGAGGCCCCCCTGAACCCCAAGGCCAACCGCGAGAAGATGACCCAGGTGAGTGGCCCGCTACCTCTTCTGGTGGCCGCCTCCCTCCTTCCTGGCCTCCCGGAGCTGCGCCCTTTCTCACTGGTTCTCTCTTCTGCCGTTTTCCGTAGGACTCTCTTCTCTGACCTGAGTCTCCTTTGGAACTCTGCAGGTTCT
+
CCCBCCDDFFFFGGGGGGGGGGHHGGGGAEGHHGGGGGGGGHHHHGGGFGGGFHHHHHHGGGGGGGGGGGGHHHHGGGGHGHHHHGGGGGCGGGHHHHHHHHHHGHHHHHHGGHHGGGGGHHHHHHHGHHHGHHGGGGEHGHHGHGGGGGGGGGGGGGGGGGGGGGFFFFFFFFFFHHFFFFFFFFFFFFFFFFFFFFFHFFFFFFFFFFFFFFFHFFFFFFFFEFFFFFFFFFFFFFFFFFFFFFFFFFF
@M05620:37:000000000-D9766:1:1101:9248:9719 1:N:0:24
GAGGCTGCTTTGGAAGAAACTCATAGATTACTGCAACAGTTCCCCCTGGACCTGGAAAAGTTTCTTGCCTGGCTTACAGAAGCTTGAAACACTTGCTACCAGTAACGAAAGACACCTAGAGGAATCAAAAGGAGTAACGAAACAGAGGAAACCATGGCAAGTAAGTCAGGCATAGCCGCTTTAGCAATCTAATGGATCAAATTGAACAATTCTCAGCATTAGCACTTGTAACTGACAAGAAAGGGCCAAAA
+
AAAAAAC1C1BFGGDGFGGGGGHFFHHDDF1GGDHHGFF1G2DGFEAFHH0ABGHFGHHGBBFFGHHGGFHHH0BBFHH1BG1B1001@1BGGHBG1BGF1BB122>>FEE0B0BFG>>F1F00BB1BF1</BEF0B2//?//0000?0BC00?1>@FGGG1G1FGH1?0F/?1<??C@CGGBFB=<GCB00==<<0<CC<DGG00;GHFFGH0;:;0;G00/<C0:00;CC09BFFGFFBF/AA.;.CF?
@M05620:37:000000000-D9766:1:1101:9940:9786 1:N:0:24
ACCACACCTTCTACAATGAGCTGCGTGTGGCTCCCGAGGAGCACCCCGTGCTGCTGACCGAGGCCCCCCTGAACCCCAAGGCCAACCGCGAGAAGATGACCCAGGTGAGTGGCCCGCTACCTCTTCTGGTGGCCGCCTCCCTCCTTCCTGGCCTCCCGGAGCTGCGCCCTTTCTCACTGGTTCTCTCTTCTGCCGTTTTCCGTAGGACTCTCTTCTCTGACCTGAGTCTCCTTTGGAACTCTGCAGGTTCT
+
CBCCCCCCFFFFGGGGGGGGGGHHGGGBFGHHHGGGGGEGGHHHHGGGGGGGHHHHHHHFGGGGGGGGGGGHGHHGGGGHGHHHHGGGGGBFGGHHGGHHHHHHGHHHHDHGGHHGGGGGHHHHHHHGHHHGHHGGGGEHGHHGHGGGGGGGGGGGGGG?CGGGGGFFFFFFFFFFFFFFFFFFFFFFFFFFFFFFFFFFFFFFFFFFFFFFFFFFFFFFFFFF/FFFFFFFFFFFFFFFFFFFFFFFFFF
@M05620:37:000000000-D9766:1:1101:6486:9806 1:N:0:24
GAGGCTGCTTTGGAAGAAACTCATAGATTACTGCAACAGTTCCCCCTGGACCTGGAAAAGTTTCTTGCCTGGCTTACAGAAGCTGAAACAACTTGCTACCCGTAAGGAAAGGCTCCTAGAAGACTCCAAGGGATTAAAAGAGCTGATGAAACAATGGCAAGTAAGTCAGGCATTTCCGCTTTAGCACTCTTGTGGATCCAATTGACCAATTCTCAGCATTTGTACTTGTAACTGACAAGCCAGGGACAAAA
+
>?1>>>CAFFFFBGGC1AC1FADBFHAGH1FGDHFBGFHAGGAFHGGFHBFGGFH0BDGGADFGH1DFFHFE0BFCGHGF1BFC@DG1F>//1@DGFF10B/B>EB1@FGBBFFFFF1BGFHFF>FGGHB//?0<BFHGBFF0BCFDGGD><B?GF1@FG?@@G1GHHHFGG?<FGH?CFCFFFDFG>>1F<FG<DGCG<<=D<D00<<<=CGGCCBGHFHHCCGGHHCGGH:C;C00:..;9..;;E?C9
@M05620:37:000000000-D9766:1:1101:21592:9833 1:N:0:24
GAGGCTGCTTTGGAAGAAACTCATAGATTACTGCAACAGTTCCCCCTGGACCTGGAAAAGTTTCTTGCCTGGCTTACAGAAGCTGAAACAACTTGCTACCCGTAAGGAACGGCTCCTAGAAGACTCCAAGGGAGTACAAGAGCTGATGAAACAATGGCAAGTCAGTCAGGCATTTCCGCTTTAGCACTCTTGTGGATCCAATTGAACAATTCTCAGCATTTGTACTTGTAACTGACAAGCCAGGGACAAAA
+
AAAABBFBFFFFGGGGGFGGGGHHHHHHHFHGHHHFFFGGHHHHHGGGHGHHHHHHGHHHHGHHHHGHHHHHHHHGHHHHHHHHHHHHHH1GHHBGF4FG1EEEA1@B3?>EGG/FCGHH3FGHB3GFHB/EF<<B33BG2B2FH2F22FGG2/F2CGFHAF11??G1?CFEFGHGHDGFGGHHHHHHFHHGDGDGFHHGH0D<GCGHHHHEHHHHH0GHCHGFHHC0CBBBF90CFG.AEGGGFGG.FFF
@M05620:37:000000000-D9766:1:1101:26960:9864 1:N:0:24
ACCACACCTTCTACAATGAGCTGCGTGTGGCTCCCGAGGAGCACCCCGTGCTGCTGACCGAGGCCCCCCTGAACCCCAAGGCCAACCGCGAGAAGATGACCCAGGTGAGTGGCCCGCTACCTCTTCTGGTGGCCGCCTCCCTCCTTCCTGGCCTCCCGGAGCTGCGCCCTTTCTCACTGGTTCTCTCTTCTGCCGTTTTCCGTAGGACTCTCTTCTCTGACCTGAGTCTCCTTTGGAACTCTGCAGGTTCT
+
CBBCCCCBFFFFGGGGGGFGGGHHGGGEDEHGGFGGGGGGGHHHHGGEAEGGHHGHHHHGGGCEGGGGGGGHHHHGGGGHGHHHHGGGG?DGGDHHHGHHHHHHGFGHG<GGGHHGGGGGHHHHHHHHHHHGHHGGGGEEGHHGFFGGFFGGFFFFGGGACGGGGGFFFFFFFFFFFFFFFFFFFFFFFFFFFFFFFFFFFFFEFFEFFFFFFFFFFFFFFFFFFBFFFFFFFFFFFFFFFFFFFFFFFFF
@M05620:37:000000000-D9766:1:1101:4470:9882 1:N:0:24
GAGGCTGCTTTGGAAGAAACTCATAGATTACTGCAACAGTTCCCCCTGGACCTGGAAAAGTTTCTTGCCTGGCTTACAGAAGCTGAAACAACTTGCTACCCGTAAGGAAAGGCTCCTCGAAGACTCCAAGGGATTAAAAGAGCTGATGAAACAATGGCAAGTAAGTCAGGCATTTCCGCTTTAGCACTCTTGTGGATCCAATTGACCAATTCTCAGCATTTGTACTTGTAACTGACAAGCCAGGGACAAAA
+
A?ABAAFBFDDDGBAB4GFGGGHHHFGGHHGHGHCGHHFAGGAFHGEGGHGHHHGHB32GGHHGHHHFFG3BBBGEB5BFHHFGGFBFFFEGGHDFBB3BB1?EE1@@BG11?BFF?0EEHGGHFGHGBB//?0BBFHFFFH0BBFDBFF11@<FF1@FHE@@D1@<FG??C11@FG<C>CE>FF<>>>FFFDF<<<</<<==0=0<:C;0:;C;;/GHHHG0:CCG:::CF00;/09;..;...:;EA9.
@M05620:37:000000000-D9766:1:1101:9145:9898 1:N:0:24
GAGGCTGCTTTGGAAGAAACTCATAGATTACTGCAACAGTTCCCCCTGGACCTGGAAAAGTTTCTTGCCTGGCTTACAGAAGCTGAAACAACTTGCTACCCGTAAGGAAAGGCTCCTAGAAGACTCCAAGGGAGTAACAGAGCTGATGAAACAATGGCAAGTAAGTCAGGCATTTCCGCTTTAGCACTCTTGTGGATCCAATTGAACAATTCTCAGCATTTGTACTTGTAACTGACAAGCCAGGGACAAAA
+
A3AABAFAFFFFGGGGFGGGGGGHHGHHHHGFHHHFGHGAFGHHHGGFCFGEFFFHHF2FFHHHHHHHHHHHHHHHHHHHHHHHHHHHHHHHHHHHHHHHHEFGEHHHHFHHHHHGHGB33FHHGHHH3GGGFFFC44BG?GGHH2GHHHHH2GHHHHEHGHHDGHH1FFHCGHHHHGGGGGHHHHHHGHHHFHDHGGHHHHHHHHHHGHHHHHHHH0CHHHGHHHHHGHHHGH0FGGFGGGGGGGG.:FF
@M05620:37:000000000-D9766:1:1101:6053:9917 1:N:0:24
ACCACACCTTCTACAATGAGCTGCGTGTGGCTCCCGAGGAGCACCCCGTGCTGCTGACCGAGGCCCCCCTGAACCCCAAGGCCAACCGCGAGAAGATGACCCCGGTGAGTGGCCCGCTACCTCTTCTGGTGGCCGCCTCCCTCCTTCCTGGCCTCCCGGAGCTGCGCCCTTTCTCACTGTTTCTCTCTTCTGCCGTTTTCCGTCGGACTCTCTTCTCTGACCTGAGTCTCCTTTGTAACTCTGCAGTTTCT
+
AAAAAAAAFFFFGGGBFGFD11BAEE0FC0FGCFF?0EG?/FGHHGGEBEFC1BBBGHHG/F/EFAEGGGGGHBCEGGCHAC<?FFGCCCCCBC0GHBFBFF/<////<>1<<0>-@--A/GHB0==0<:/.;.---.CE.FB.9;FFC0BFF0.;AE-=;;;/99-A@@/BFFFFFFF/;///;BFBB/BFFF9;-/-:/9B----99/9//9;/;////9/-9-////FFBFF/9////://B//;9//
@M05620:37:000000000-D9766:1:1101:13769:9951 1:N:0:24
GAGGCTGCTTTGGAAGAAACTCATAGATTACTGCAACAGTTCCCCCTGGACCTGGAAAAGTTTCTTGCCTGGCTTACAGAAGCTGAAACAACTTGCTACCCGTAAGGAAAGGCTCCTAGAAGACTCCAAGGGAGTAAAAGAGCTGATGAAACAATGGCAAGTAAGTCAGGCATTTCCGCTTTAGCACTCTTGTGGATCCAATTGAACAATTCTCAGCATTTGTACTTGTAACTGACAAGCCAGGGACAAAA
+
A?AAAAFBFFDFGGEFCGGGGGHHHHGHHHHGFHFFFHHHHFAGHGEECBFGHHFBB3CGBGHGHHGFBGGGGGHEBFGHHHGGHEBFFGEHGFFHGGFEG>B>EFCDGHBCEHHGGBBGFHFGDHHHFF?/?<?BGHHBFF2BBFGDGFFBFFFFCFFHE>@GGFHGFGHG?<@FFGDFFF=FG<F>CFGH1FCGGGFG<DHGD0GG/<CHGC;CBGC;CCCCHHHH;GG;B;CF0;;AEB;.9CEGFF.
@M05620:37:000000000-D9766:1:1101:26860:9989 1:N:0:24
ACCACACCTTCTACAATGAGCTGCGTGTGGCTCCCGAGGAGCACCCCGTGCTGCTGACCGAGGCCCCCCTGAACCCCAAGGCCAACCGCGAGAAGATGACCCAGGTGAGTGGCCCGCTACCTCTTCTGGTGGCCGCCTCCCTCCTTCCTGGCCTCCCGGAGCTGCGCCCTTTCTCACTGGTTCTCTCTTCTGCCGTTTTCCGTAGGACTCTCTTCTCTGACCTGAGTCTCCTTTGGAACTCTGCAGGTTCT
+
AABBAABAB4BBBFBBGGDGGGHHGBEB4EBABEFB2EAEAA2BBEEEAEBFFHGHHHHEG?C>FEEEEGAF3FEEEEEHGH?GHEFEBFCCDGHEGHHHGHHGGFG?GGFFFHHGGGGGHHHGHHHHGDGGHHGGCEEHGHHGHGGGGGGGGGGGGGGAGGGGGGFFFFFFFFFFFFFFBBFBFFFFFFFFFBDDFFFFFFB9DDBFFFFFFFFFFFB9BFBF/BBBFFFFFFFFFFFFFFFFFFFFFFF
@M05620:37:000000000-D9766:1:1101:20509:10001 1:N:0:24
ACCACACCTTCTACAATGAGCTGCGTGTGGCTCCCGAGGAGCACCCCGTGCTGCTGACCGAGGCCCCCCTGAACCCCAAGGCCAACCGCGAGAAGATGACCCAGGTGAGTGGCCCGCTACCTCTTCTGGTGGCCGCCTCCCTCCTTCCTGGCCTCCCGGAGCTGCGCCCTTTCTCACTGGTTCTCTCTTCTGCCGTTTTCCGTAGGACTCTCTTCTCTGACCTGAGTCTCCTTTGGAACTCTGCAGGTTCT
+
BBBABBBBFFFFFGGGGGGGGGFHGAEE4AFHHGGGG?2AEEHCHGGG1EEGHHHHFFHGEGGFGGGFGGGHHHHGGGGHGHHHHGGGGGGGGGHHHGHHHHHHGHHGHHHGGHHGGGGGHHHHHHHHHHHGHHGGGGFHGHHGHGGGGGGGGGGGGGGGGGGGGGFFFFFFFFFFFFFFFFFFFFFFFFFFFFFFFFFFFFFFFFFFFFFFFFFFFFFFFFFFFFFFFFFFFFFFFFFFFFFFFFFFFFF
@M05620:37:000000000-D9766:1:1101:6954:10061 1:N:0:24
GAGGCTGCTTTGGAAGAAACTCATAGATTACTGCAACAGTTCCCCCTGGACCTGGAAAAGTTTCTTGCCTGGCTTACAGAAGCTGAAACAACTTGCTACCCGTAAGGAAAGGCTCCTAGAAGACTCCAAGGGAGTAAAAGAGCTGATGAAACAATGGCAAGTAAGTCAGGCATTTCCGCTTTAGCACTCTTGTGGATCCAATTGAACAATTCTCAGCATTTGTACTTGTAACTGACAAGCCAGGGACAAAA
+
A?ABBBFBFFFFGGGGGGGGGGHHHHHHHHHHHHHHFHHHHHHGHGGGGHHHHHGG3F2GGHHHHHHGHHGGHHHHHGGHGHGHHGGHHGHHHGDB3BB21>BEFHCGFF111BGG33FHHHHHBFHHHH?EF/ECGEFGFHB22GHHHHE?FGHHFCHHA>@GGGHHFBGHG?FGHDGDDGGHGHF>FFBFGF<D<<<<GHFFF00=CG0G00;;CCGHHG0CGFCC0CHH;;CF00;CEG?A.AE.CF.
@M05620:37:000000000-D9766:1:1101:12466:10079 1:N:0:24
ACCACACCTTCTACAATGAGCTGCGTGTGGCTCCCGAGGAGCACCCCGTGCTGCTGACCGAGGCCCCCCTGAACCCCAAGGCCAACCGCGAGAAGATGACCCAGGTGAGTGGCCCGCTACCTCTTCTGGTGGCCGCCTCCCTCCTTCCTGGCCTCCCGGAGCTGCGCCCTTTCTCACTGGTTCTCTCTTCTGCCGTTTTCCGTAGGACTCTCTTCTCTGACCTGAGTCTCCTTTGGAACTCTGCAGGTTCT
+
BBBBBBBBFFFFGGGGGGGGGGHHGEGEGEHHHGGGGGGGGHHHHGGGGGGGHHHHHHHGGGGGGGGGGGGHHHHGGGGHGHHHHGGGGGGGGGHHHHHHHHGHGHHHHHHGGHHGGGGGHHHHHHHHHHHGHHGGGGGHGHHGHGGGGGGGGGGGGGGCDGGGGGFFFFFFFFFFFFFFFFFFFFFFFFFFFFFFFFFFFFFFFFFFFFFFFFFFFFFFFFFFFFFFFFFFFFFFFFFFFFFFFFFFFFF
@M05620:37:000000000-D9766:1:1101:19133:10082 1:N:0:24
ACCACACCTTCTACAATGAGCTGCGTGTGGCTCCCGAGGAGCACCCCGTGCTGCTGACCGAGGCCCCCCTGAACCCCAAGGCCAACCGCGAGAAGATAACCCAGGTGCGCGGCACGCCACCTCTTCTGCTGGCCGCCTCCCTCCTTCCTGGCCTACCGGCGCCGCGCCCTTTCTCACTGGTTCTCTCTTCTGCCGTTTTACGTAGGACTCTCTTCACTGACCTCTGTCTCCTTAGGATCTATGCACGATCT
+
DDDCDDCDFFFFGGGGGGGGGGHHGGGGHGHHHGGGGGGGGHHHHGGGGGGGHHHHHHHGGGGGGGGGGGGHHHHGGGGHGHHHHGGGGGGGGG2F22222/?GCHH1</@---A.-..<CG.:GGH00:00:G-A9.C.9/;AFGGGF0/CF0/BF9:-9@-----;>BB0B00:00:;F0BFFFB0:FFF009..:900A/0..0;::0:0BB0;0000:;000;:B0;0;00000/00;F000....;
@M05620:37:000000000-D9766:1:1101:21552:10090 1:N:0:24
ACCACACCTTCTACAATGAGCTGCGTGTGGCTCCCGAGGAGCACCCCGTGCTGCTGACCGAGGCCCCCCTGAACCCCAAGGCCAACCGCGAGAAGATGACCCAGGTGAGTGGCCCGCTACCTCTTCTGGTGGCCGCCTCCCTCCTTCCTGGCCTCCCGGAGCTGCGCCCTTTCTCACTGGTTCTCTCTTCTGCCGTTTTCCGTCGGACTCTCTTCTCTGACCTGAGTCTTCTTTGGAACTCTGCAGGTTCT
+
AAA1AAAACFFFGGGF3FFFGBGFEBEEA0FGFFFAEEGGCHHGHGGE/EEFHHFFHHFECGGGG?GGGG/0GCHGGG?GACGHHG<<B@@@?FFG1FBFFG/FFGCD0FDAFF?A--><F<GHBDGHFDGCHFGGGG?AEGFGFGEGF0FFFGGEEB@?@GFFBA@A--9//BF/FFF-/BBFFFFB9B9//B@9BF:BFFF-9-9;>9BFFFF9FFFB/B/9B-////////B/;BFBBFBF/BFABFF
@M05620:37:000000000-D9766:1:1101:25466:10127 1:N:0:24
ACCACACCTTCTACAATGAGCTGCGTGTGGCTCCCGAGGAGCACCCCGTGCTGCTGACCGAGGCCCCCCTGAACCCCAAGGCCAACCGCGAGAAGATGACCCAGGTGAGTGGCCCGCTACCTCTTCTGGTGGCCGCCTCCCTCCTTCCTGGCCTCCCGGAGCTGCGCCCTTTCTCACTGGTTCTCTCTTCTGCCGTTTTCCGTAGGACTCTCTTCTCTGACCTGAGTCTCCTTTGGAACTCTGCAGGTTCT
+
BBCCABCCFFFFGGGGGGGGGGHHGEGEEGGFGFGGGGGGGGDGGGGEEEEFHHGHHHHGGGGFGGGGGGGHFHHGEGGHGHHHHGGGDGGFGGHGGHHHHHHHGHHHHHHGGHHFGGGGHHHHHHHHGHHGHHGGGGGHGHHGHGGGGGGGGGGGGGGGGGGGGGFFFFFFFFFFFFFFFFFFFFFFFFFFFFFDFFFFFFFFFFFFFFFFFFFFFFFFFFFFFFFFFFFFFFFFFFFFFFFFFFFFFFF
@M05620:37:000000000-D9766:1:1101:6573:10135 1:N:0:24
ACCACACCTTCTACAATGCGCTGCGTGTGGCTCCCGAGGAGCACCCCGTGCGGCTGACCGAGGCCCCCCTGAACCCCAAGGCCAACCGCGCGAAGATGACCCAGGTGCGTGGCCCGCTACCTCTTCTGGTGGCCGCCTCCCTCCTTCCTGGCCTCCCGGAGCTGCGCCCTTTCTCACTGGTTCTCTCGTCTGCCGTTTTCCGTAGGACTCTCTTCTCTGACCTGCGTCTCCTTTGGAACTCTGCAGGTTCT
+
AA>AAA11>CFFGGGFGG11AAE0EEF00AFCEAFEAEG/AFE0GF///BE/>>/>FGB//E>EGEEEGECF1BCEE?CGFGHHHGGCG@/>/<<.11>DFFFGGCG0-C??@..::ACCH0:G00GBC0C?AA??-.C.AF99/;;99B999BA-AB--;9-;;9=->-//;:FFFF/-9B//99/-;A-://999B-/:-;-BFEBF//B/99BBF/9B/9F---;-9BFF//9:BFB///B/BFF/BB
@M05620:37:000000000-D9766:1:1101:9517:10226 1:N:0:24
ACCACACCTTCTACAATGAGCTGCGTGTGGCTCCCGAGGAGCACCCCGTGCTGCTGACCGAGGCCCCCCTGAACCCCAAGGCCAACCGCGAGAAGATGACCCAGGTGAGTGGCCCGCTACCTCTTCTGGTGGCCGCCTCCCTCCTTCCTGGCCTCCCGGAGCTGCGCCCTTTCTCACTGGTTCTCTCTTCTGCCGTTTTCCGTAGGACTCTCTTCTCTGACCTGAGTCTCCTTTGGAACTCTGCAGGTTCT
+
AAAAAAAAFFFFGGGG3GGEG1FGGEEAA0FG1FFEEEGGGHHHHGGGCEGGGHGHHHHEEGCGGEGGGGGGHFHGGGGHFGHHHGFEGGGGGGHGFHFHHHHHGHHHHHHGGHHGGGGGHHHHHHHHHHHGHHGGGGFHGHHGHGGGGGGGGGGGGGG@GGGGGG@F@@FFFFFFFFFFFFFFFFFFFFFFFF@FFFFFFFFFFFFFFFFFFFFFFFFFFFFF/FFFFFFFFFFFFFFFFFFFFFFFFFF
@M05620:37:000000000-D9766:1:1101:4143:10232 1:N:0:24
GAGGCTGCTTTGGAAGAAACTCATAGATTACTGCAACAGTTCCCCCTGGACCTGGAAAAGTTTCTTGCCTGGCTTACAGAAGCTGAAACAACTTGCTACCCGTAAGGAAAGGCTCCTAGACGACTCCACGGGAGTAAAAGAGCTGATGAAACAATGGCAAGTAAGTCCGGCCTTTCCGCTTTAGCACTCTTGTGGATCCAATTGAACAATTCTCAGCATTTGTACTTGTAACTGACAAGCCAGGGACACAA
+
AABBBBFBFFFFGGGGGGGGGGHHCGGHHHHHHHFHHHGDFHHHHGGGHHHHHHHFGDEFFHHHHHHHHHHHHHHHHHHHBGHHHHHBFGGHHFFHHHHHHEEGEGHHH3BGHHHGHG4B3EEGGGGH2/<//BFF33FG/FFHH2GHF@FG2/?GGGFGF?G1GHHBE-D-DFHHHGGGGGBGGDGHGHHHFHAGBGHCGHHGCGHFHHHGGGGFF;FGGGFGGGGGFFGGFF0:BF?EE/CEG.CE.BF
@M05620:37:000000000-D9766:1:1101:15156:10240 1:N:0:24
ACCACACCTTCTACAATGAGCTGCGTGTGGCTCCCGAGGAGCACCCCGTGCTGCTGACCGAGGCCCCCCTGAACCCCAAGGCCAACCGCGAGAAGATGACCCAGGTGAGTGGCCCGCTACCTCTTCTGGTGGCCGCCTCCCTCCTTCCTGGCCTCCCGGAGCTGCGCCCTTTCTCACTGGTTCTCTCTTCTGCCGTTTTCCGTAGGACTCTCTTCTCTGACCTGAGTCTCCTTTGGAACTCTGCAGGTTCT
+
A3>>AAAAFFFF5GFBFGFAGDGCFAEAC?HHHGGGGEGGGHHHHGGG?EEFFGFFHFHGCGCGFEEGGGGHHHHGGGGHGGHHHGGGGGGGGGHHFHHHHHGHGHHHHHHGGHHGGGGGHHHHHHHHHHHGHHGGGGEGGHHGHGGGGGGGGGGGGGGGGGGGGGBFBBFFFFFFFFFFFFFFFFFFFFFFFFBADBFFFFFFFFFFFFFFFFFFFFFFFFFFBFFFFFFFFFFEFFFFFFFFFFFFFFF
@M05620:37:000000000-D9766:1:1101:18833:10247 1:N:0:24
GAGGCTGCTTTGGAAGAAACTCATAGATTACTGCAACAGTTCCCCCTGGACCTGGAAAAGTTTCTTGCCTGGCTTACAGAAGCTGAAACAACTTGCTACCCGTAAGTAAAGGCTCCTAGAAGACTCCAATGGAGTAAAAGAGCTGATGAAACAATGGCAAGTAAGTCAGGCACTTCCGCTTTAGCACTCTTGTGTATCCAATTGAACAATTCTCAGCATTTGTACTTGTAACTGACACGTCACGGACAAAA
+
BBCCBCFCFFFFGGGGGFGGGGHHHHHHHHHGHHHHGHHHHHHHHGGGHHHHHHHGFGHHGHHHHHHHHHHHHHHGHHHHHHHHHHHHHHGHHH@B3BBBF11>E144DF43?3113FFDHEHH3FBBG433B23BF4G3??BBFFGGGHGGFHD222F2F@FG22D2FGGH0=FDDA///F11>11>0111><011>FG00=00000CG0D=D000;0000;0CG00;:G0:00:;0;.9..:.-:AF/:
@M05620:37:000000000-D9766:1:1101:22943:10307 1:N:0:24
GAGGCTGCTTTGGAAGAAACTCATAGATTACTGCAACAGTTCCCCCTGGACCTGGAAAAGTTTCTTGCCTGGCTTACAGAAGCTGAAACAACTTGCTACCCGTAAGGAAAGGCTCCTAGAAGACTCCAAGGGAGTAAAAGAGCTGATGAAACAATGGCAAGTAAGTCAGGCATTTCCGCTTTAGCACTCTTGTGGATCCAATTGAACAATTCTCAGCATTTGTACTTGTAACTGACAAGCCAGGGAAAAAG
+
AAABABFBFFFFGGABCGAGGGHHHHFFGBGGHGFDFGGGHHGHHGAAA2BGHFFBABCBBGHHHFDBBGHFGCCCGGFGHHGHFFFDGF?FEG5FGFFGH??EGF3BBGBBGHFFHFGHHHHHGHHHHB?/?EEFGHHFFGFGGGEHGF3BFFFGGHFGGDFGGFHGGFHGFFGGGGGGGG1<>1><<DGFGH?FFGHGHHHGHGGDGGGFHF:CFGFGHHCHHHGFCCCFCGGFF0CCE9.9;AFGGGD
@M05620:37:000000000-D9766:1:1101:3458:10320 1:N:0:24
ACCACACCTTCTACAATGAGCTGCGGGTGGCTCCCGAGGAGCACCCCGTGCTGCTGACCGAGGCCCCCCTGAACCCCAAGGCCAACCGCGAGAAGATGACCCCGGTGAGTGGCCCGCTACCTCTTCTGGTGGCCGCCTCCCTCCTTCCTGGCCTCCCGGAGCTGCGCCCTTTCTCACTGGTTCTCTCTTCTGCCGTTTTCCGTAGGACTCTCTTCTCTGACCTGAGTCTCCTTTGGCACTCTGCAGGTTCT
+
A?A1>>AAFFFFGGGFBEG1A1BEE00AA0GH1FFE/EEAEGHHHGGEBEFF1FG1DFGE?E?EG/EGGGGBF1FEGG/F//?CGF//>BC@@CFBGGGFHH/>@CGCGG1<<CCCGG@AB0:CGGHHC;:.GHGGGG..CFBBFGGGFFFA.0;9.B@@@?AFF@@F@>/BFFFFFFFFFFFFFEFFBFFFFF@;BBAFFBF9AFFFFF/BFFFFFFFB;FFFFF/BFFFFBBF//;B-BFFFFFFFEFF
@M05620:37:000000000-D9766:1:1101:20525:10367 1:N:0:24
GAGGCTGCTTTGGAAGAAACTCATAGATTACTGCAACAGTTCCCCCTGGACCTGGAAAAGTTTCTTGCCTGGCTTACAGAAGCTGAAACAACTTGCTACCCGTAAGGAAAGGCTCCTAGAAGACTCCAAGGGAGTAAAAGAGCTGATGAAACAATGGCAAGTAAGTCAGGCATTTCCGCTTTAGCACTCTTGTGGATCCAATTGAACAATTCTCAGCATTTGTACTTGTAACTGACAAGCCAGGGACAAAA
+
A3AA>AF>BDB@FCBBFG4BGGHHHGHGGFFFGA4FBGFGHGFGHGEBAFBFGGFGB32BAFGFHHHBBGHHHHHBBBFGHHFGHBBGBF1BFGDFBBBB1BBEEBBBBF1B?GFGHGGFDHGHBFGGG??/???BFGFBFF?BBFDFFG32@<@@<FFHGH>F@@@?FCGCF?FFFDDGGG1>=1><<1=FDG?D0<G0<==<D<CGGBCCFG;<:GGGHGGHHHHCC;:CC:;9;9C.:9..9;CFGFA
@M05620:37:000000000-D9766:1:1101:20440:10369 1:N:0:24
ACCACACCTTCTACAATGAGCTGCGTGTGGCTCCCGAGGAGCACCCCGTGCTGCTGACCGAGGCCCCCCTGAACCCCAAGGCCAACCGCGAGAAGATGACCCAGGTGAGTGGCCCGCTACCTCTTCTGGTGGCCGCCTCCCTCCTTCCTGGCCTCCCGGAGCTGCGCCCTTTCTCACTGGTTCTCTCTTCTGCCGTTTTCCGTAGGACTCTCTTCTCTGACCTGAGTCTCCTTTGGAACTCTGCAGGTTCT
+
BBBBBBBBFFFFGGGGGG5GGGHHGGGFAEFGHGGGGGGGGHHHHGGGGGGGHHHGHHHGGGGGGGGGGGGGHHHGGGGHGGHHHGGGGGGGGGHHHHHGHGHHGHHHHGGGGHHGGGGGHHHHHHHEGHHGHHGGGGGHGHHGGGGGGEFGGGGGGGGGGGFFFFFFFFFFFFFFFFFFFFFFFFFFFFFFFFFADFFFFFFFFBFFFFFFFFFFFFFFFFFFBFFFFFFFFFFFFFFFFFFFFFFAFFB
@M05620:37:000000000-D9766:1:1101:20999:10373 1:N:0:24
ACCACACCTTCTACAATGAGCTGCGTGTGGCTCCCGAGGAGCACCCCGTGCTGCTGACCGAGGCCCCCCTGAACCCCAAGGCCAACCGCGAGAAGATGACCCAGGTGAGTGGCCCGCTACCTCTTCTGGTGGCCGCCTCCCTCCTTCCTGGCCTCCCGGAGCTGCGCCCTTTCTCACTGGTTCTCTCTTCTGCCGTTTTCCGTAGGACTCTCTTCTCTGACCTGAGTCTCCTTTGGAACTCTGCAGGTTCT
+
CDDCCCCCFFFFGGGGGGGGGGHHGGGGHGHHHGGGGGGGGHHHHGGGFGGGHHHHHHHGGGGGGGGGGGGHHHHGGGGHGHHHHGGGGGGGGGHHHHHHHHGHGHHHHHHGGHHGGGGGHHHHHHHHHHHGHHGGGGEHGHHGHGGGGGGGGGGGGGGGGGGGGGFFFFFFFFFFHHHFFFFFHHFFFFFFFFFADFFFFFFFFFFFFFFFFFFHFFFFFFFFFFFFHFFFFHHFFFFFFFFFFFFFFFF
@M05620:37:000000000-D9766:1:1101:16839:10386 1:N:0:24
ACCACACCTTCTACAATGAGCTGCGTGTGGCTCCCGAGGAGCACCCCGTGCTGCTGACCGAGGCCCCCCTGAACCCCAAGGCCAACCGCGAGAAGATGACCCAGGTGAGTGGCCCGCTACCTCTTCTGGTGGCCGCCTCCCTCCTTCCTGGCCTCCCGGAGCTGCGCCCTTTCTCACTGGTTCTCTCTTCTGCCGTTTTCCGTAGGACTCTCTTCTCTGACCTGAGTCTCCTTTGGAACTCTGCAGGTTCT
+
BCABCCCCFFFFGGGGGGGGGGHHGGGGCGHHHGGGGGGGGHHHHGGGEGGG5GHFEGHGGG?EGGGFGGGEHHGGGGGHGGHHHGGGGGGGGGHGHHHGHHHHGHHHHGGFGHHGGGGGHHHHGFHGHDGDGHGGGGGGGHGGHGGGGGGGGGGGGGGGGGFGGGFFFFFFFFFFFFFFFFFFFFFFFFFFFFFDDFFFFFFFFFFFFFFFFFFFFFFFFFFFFFFFFFFFFFFFFFFFFFFFFFFFFFF
@M05620:37:000000000-D9766:1:1101:9149:10401 1:N:0:24
GAGGCTGCTTTGGAAGAAACTCATAGATTACTGCAACAGTTCCCCCTGGACCTGGAAAAGTTTCTTGCCTGGCTTACAGAAGCTGAAACAACTTGCTACCCGTAAGGAAAGGCTCCTAGAAGACTCCAAGGGAGTAAAAGAGCTGATGAAACAATGGCAAGTAAGTCAAGCATTTCCGCTTTAGCACTCTTGTGGATCCAATTGAACAATTCTCAGCATTTGTACTTGTAACTGACAAGCCAGGGACAAAA
+
AABCABFCFFFFGGGGGGGGGGHHHHHHHHHHHHGHFHHGHHHFHGGFAFGHHHGGFFFGFGHHHHHGGHHHHHHFGHGGHHHHHGGHHHHHHHEGBFFEC?BFFGBGGHBFAGGGFGHHHHHHEGHHHHFFF?EFGHHGGH2FFHHHHHGBFHHHFGHHGFGHGHHHHHHHHGGHHGGGGGFHHFGGHGFHHHCFCCGGHHHHHBCDHHFHHFGHFCHHHHFGHHHHCHHHHFFGFBFEGGFEGGGGGFF
@M05620:37:000000000-D9766:1:1101:18343:10421 1:N:0:24
ACCACACCTTCTACAATGAGCTGCGTGTGGCTCCCGAGGAGCACCCCGTGCTGCTGACCGAGGCCCCCCTGAACCCCAAGGCCAACCGCGAGAAGATGACCCAGGTGAGTGGCCCGCTACCTCTTCTGGTGGCCGCCTCCCTCCTTCCTGGCCTCCCGGAGCTGCGCCCTTTCTCACTGGTTCTCTCTTCTGCCGTTTTCCGTAGGACTCTCTTCTCTGACCTGAGTCTCCTTTGGAACTCTGCAGGTTCT
+
A1>1AAAA1CCFCGGB3FABFDGBE0A000FE1AFA0EE/AFHFGGEGEAEEFGBCFG0A/ECGG/>EE//0F1FFG>/?//FGEGA/C?<///C11?11<?/GGBF10?D//0<CCCGCHDG0<0DBDGEFAG?--;.:.;C./0;909F?FB9AEA--9-CFG@@-@=F/9/F/BF/-;B/BFBBFFB99/99;ABEFFAFABF/9B/FFBBF/BF//9//9/-/;/;FBBFF//9B/BF/B/BFFFFF
@M05620:37:000000000-D9766:1:1101:28189:10440 1:N:0:24
ACCACACCTTCTACAATGAGCTGCGTGTGGCTCCCGAGGAGCACCCCGTGCTGCTGACCGAGGCCCCCCTGAACCCCAAGGCCAACCGCGCGAAGATGACCCAGGTGAGTGGCCCGCTACCTCTTCTGGTGGCCGCCTCCCTCCTTCCTGGCCTCCCGGAGTTGCGCCCTTTCTCACTGGTTCTCTCTTCTGCCGTTTTCCGTAGGACTCTCTTTTCTGACCTGCGTCTCCTTTGGAACTCTGCAGGTTCT
+
A?AAAAA1BF@BAFG1BDBB1GBGEEGBB0FGF0BAEEGCEGFHHGEA/ABFGFHHHHHGGEGGCF@EGGEHFHFGGGGHGHHCFFGCG?>BCGGCHHFHHHA?CFG1?1>FFH.>@CCCHHDDG0=DBDGGHHGGGGGGGFGC/FGGGGEGGFGGGGG-9.:9B@@F@@FFFFFBFFFFFFFFFFFFFFFFFF@FFFFFFFF-9AFFFFFBFB/;9FBFFFFF-=A@FFFFFFFBBFFFFFFFEFFFFFF
@M05620:37:000000000-D9766:1:1101:28287:10456 1:N:0:24
ACCACACCTTCTACAATGAGCTGCGTGTGGCTCCCGAGGAGCACCCCGTGCTGCTGACCGAGGCCCCCCTGAACCCCAAGGCCAACCGCGAGAAGATGCCCAGGTGCATGGGCCCCCAACTCTTCCGGTGGCCGCCTCCCTCCCTCCTGGCCTCCCGGCACCGCGGCCTTTCTCGCTGGTTCTCTCCTCTGCCGCTTTCCGTTGGCCTCTCTTCCCCGACCTGCATCCTCTTTGGTACTATGCAGGTTCTT
+
AAA1A1>AFFFDE3GGCEG111FCE0ABG?HHCFGGCEG?EGEHHGGGEEGFFABAFHHG?E@EF/>EGGGCH>>EGG?G//F?EF/<C@C/<A01??DBH1/??111?1</<F----..<>1=00.--<..<--;.;.:/::.CF.///990.9C.A?-9.-99--@-//9/9---9@;///////9;////--99A/99//-9///9//:;//:-9--9--;-/9///99B//9//B//////9:BB//
@M05620:37:000000000-D9766:1:1101:26324:10460 1:N:0:24
GCGGCTGCTTTGGAAGAAACTCATAGATTACTGCCCCAGTTCCCCCTGGACCTGGAAACGTTTCTTGCCTGGCTGACAGAAGCTTAAACCACTGGCTACCCGTTAGGACCGGCAACTAAAGGACTCAACAGGAGTCCAAGCGATGCAACAACCCTAGCAAATCAGTCCAACCAAGCCGCTTTCGCCCTCTTGAGGATCCCTTTGAACCCAACTCAACAATTGTCATTGTTCCTACTAATAACGGGCAACCA
+
>11AA>AAFFDDFGG111BF1B1D3DGHH1FGHH00B0BBDGHHHGEGHBGFGHEHHD0BGGHHDGGHHHHHHG/FGHH0FGH11B1GH0GGHB0BB@B>EE?0?/B1FH/>///<BG1B1B0BBF1B010?@CGGH1FG/?//?/1110//?<F00<FG1<1<<>1>11<<...<<-<=..:.CCGCHFFG0C/;9FFB0;CF;;0....9990/;:.;BFB9BFF/;//9;/:////;:FB;-@@---9
@M05620:37:000000000-D9766:1:1101:16127:10468 1:N:0:24
ACACACCTTCTACAATGAGCTGCGTGTGGCTCCCGAGGAGCACCCCGTGCTGCTGACCGAGGCCCCCCTGAACCCCAAGGCCAACCGCGAGAAGATGACCCAGGTGAGTGGCCCGCTACCTCTTCTGGTGGCCGCCTCCCTCCTTCCTGGCCTCCCGGAGCTGCGCCCTTTCTCACTGGTTCTCTCTTCTGCCGTTTTCCGTAGGACTCTCTTCTCTGACCTGAGTCTCCTTTGGAACTCTGCAGGTTCTA
+
CCCCCCCFFFBBGDGGGBFGFFFEFFGHGHHHGGG2EE2EHHHHGGGG?FFHHFBHHHGFGGGGGGGGEFFHHHGGGGHGHHHHGGGGG<B@GFFGHFHHHHHGHHHHHHGGHHGGGGGHHHHHHHHHHHGHHGGGGGHGHHGHHGGGGGGGGGGGGG?DGGGGGFFFFFFFFFFFFFFFFFFFFFFFFFFFFFDF/AFFFFFFFFFFFFFFFFFFFFFFFFFFFFFFFFFFFFFFFFFFFFFFFFFFFFB
@M05620:37:000000000-D9766:1:1101:26332:10478 1:N:0:24
GAGGCTGCTTTGGAAGAAACTCATAGATTACTGCAACAGTTCCCCCTGGACCTGGAAAAGTTTCTTGCCTGGCTTACAGAAGCTGAAACAACTTGCTACCCGTAAGGAAAGGCTACTAGAAGACTCCAAGGGAGTAAAAGAGCTGATGAAACAATGGCAAGTAAGTCAGGCATTTCCGCTTTAGCACTCTTGTGGATCCAATTGAACAATTCTCAGCATTTGTACTTGTAACTGACAAGCCAGGGACAAAA
+
A?AAAAFAFFFFGEFFGGFGGGHHHGGGHFHHHHFFFHHHHGGHHGGGEFGHHHFBBBCFFGHHHHGFFFHHHHHBBFGHHHFGHEEGGGFHHHDBBBBBF?EEFF33BG1FGG3BEGGGHHGHGBGHHGA/?AEFGHHGGH2FFGHHHGBBFHHBGGHGEG@FGGHHHFHHFHHHHGGCFE>FFFF>CBFGHHGFFCHHHHHGHGFGFHHFFGC:CGHHHH;GGCGH;CFG;CGGGGAAEF9AEGGEGGF
@M05620:37:000000000-D9766:1:1101:4440:10497 1:N:0:24
AGTGCCACTTCTCCATCGAACAGGGGATTCCTGCCACGGCTCCCCCAGTCCGAAAAACCGTGACCTCCCTGGCTACCAGGAGCACCCACTACGCGCTTCCCGCGGGGACTGGCTCCTAACCCAGTCTAGGGGCGTCCGCGCTCTGGTGGCGCCCTGGGTAGCGGGTCCAGCCTTTCCGCTTTCGCGCTCTTGGGGAAACCATTGGACGATTCTCCGCTTTTGTACTTGTACCTGTCAACCCGGGGGGTCAA
+
>11>>@B11B1B11B1111BAEA0B0E0012211B11AAA/BF/EEA/1B1A///A0B//B//B@1B/B01BBB@BF1B>???/0?//?>00?///</<<0///<>-<>F...><./00/<...<0=<=;.:--;----;--.9C09C-------;--/9;/9---9-9//-;9//9-A-9A/;9----;/9/;-;--/-9B/9///-;9-///;;B9-;FF-/9;///:BF/B/////;9;-----;;-B
@M05620:37:000000000-D9766:1:1101:28781:10500 1:N:0:24
ACCACACCTTCTAAAATGAGCTGCGTGTGGCTCCCGCGGAGCACCCCGTGCTGCTGACCGAGGCCCCCCTGAACCCCAAGGCCAACAGCGAGAAGCTGGCAAGAGGTGCGTGTCCGCTTTCGTCCTCTGGGGGACCCCACTCTCCTATTCTCCGTCTTGGTCCTGCGAACTGTCACTCCGGGTATCTCCTCTCGGAATATCCGCCGGCCTAACTCCTGTGACGTGCACCCATTTCGGAAGTCTGCTTCTTC
+
1AA1AAA>BBCFF3AEAF11B1BFF00BFAFGABBA0AAFGGFHHGEAB/B>1BG1FGHE/>/E?/>EEGGFG1?EEG?C//??GEF0B///<???1<0/?1?00/<?1-<<<G>.-.<.0.<=.<GG0C/=@--.:C..9/0;;000;0000..;9.0;0;CFB/--;;E/9B///;-99-9-999B9/-9/----;//9/-;9-----//;99B//;/;B9----//;;//B/B----9;;FF///:99
@M05620:37:000000000-D9766:1:1101:11739:10531 1:N:0:24
ACCACACCTTCTACAATGAGCTGCGTGTGGCTCCCGAGGAGCACCCCGTGCTGCTGACCGAGGCCCCCCTGAACCCCAAGGCCAACCGCGAGAAGATGACCCAGGTGAGTGGCCCGCTACCTCTTCTGGTGGCCGCCTCCCTCCTTCCTGGCCTCCCGGAGCTGCGCCCTTTCTCACTGGTTCTCTCTTCTGCCGTTTTCCGTAGGACTCTCTTCTCTGACCTGAGTCTCCTTTGGAACTCTGCAGGTTCT
+
CCCCCCCCFFFFGGGGGGGGGGHHGGGGHGHGHGGGGGGGGHHHHGGGGGGGHHHHHHHGGGGGGGGGGGGHHHHGGGGHGHHHHGGGGGGGGGHHHHGHHHEGGHHHHHHGGGHGGGGGHHHHHHHHHHHGHHGGGGGHGHHGHGGGGGGGGGGGGGDAFDGGGGFFFFFFFFFFFFFFFFFFFFFFFFFFFFFFFFFFFFFFDFFFFFFFFFFFFFFFFFFFFFFFFFFFFFFFFFFFFFFFFFFFFFF
@M05620:37:000000000-D9766:1:1101:16309:10545 1:N:0:24
GAGGCTGCTTTGGAAGAAACTCATAGATTACTGCAACAGTTCCCCCTGGACCTGGAAAAGTTTCTTGCCTGGCTTACAGAAGCTGAAACAACTTGCTACCCGTAAGGAAAGGCTCCTAGAAGACTCCAAGGGAGTAAAAGAGCTGATGAAACAATGGCAAGTAAGTCAGGCATTTCCGCTTTAGCACTCTTGTGGATCCAATTGAACAATTCTCAGCATTTGTACTTGTAACTGACAAGCCAGGGACAAAA
+
AABABAFBFFFFGGGGGGGGGGFFFGHHHHHGHHDDGFGGHHHHHGGGHHHFHHHHHF2FFHHHHHHHHHHHHHHHHHHHHHHHHHHHHHHHHHHHHHHHHEEG?GFHHHHHHHHGHGGHBHHHHHHHHHGGHGEHF4FGEHHHHBHHHHHHFHHHHHHHGHGHHHHGHHHHHHHHHGGGGGHHHHHHFHHHFHDGHHHHHHHHGHHHHHHHHHHGHCHHHHHHHHHGHHHGHGHGGGGGGGGGGGGAFFF
@M05620:37:000000000-D9766:1:1101:15604:10552 1:N:0:24
GAGGCTGCTTTGGAAGAAACTCATAGATTACTGCAACAGTTCCCCCTGGACCTGGAAAAGTTTCTTGCCTGGCTTACAGAAGCTGAAACAACTTGCTACCCGTAAGGAAAGGCTCCTAGAAGACTCCAAGGGAGTAAAAGAGCTGATGAAACAATGGCAAGTAAGTCAGGCATTTCCGCTTTAGCACTCTTGTGGATCCAATTGAACAATTCTCAGCATTTGTACTTGTAACTGACAAGCCAGGGACAAAA
+
AAABBBFAFFFFGGGGGGGGGGDHFHHHHBGHHHHFFAGGHHHHHGGGEGGHHHGHHF2FFGHHFGHHHHHHHHHHHHHHHHHHHHHHHHGHHHHHHFHHHGFGFHGHHHHHHHHGHHHHFHHHHHHHHHGGGGE3B4FF?GHHHFHHFHFHHEHHHHHHGHFDGHHGHHHEHHHHHGGGGGEGHHHHHHHHHHGFHHHHEHHHHHHHGHHHGHFHHBGHHHHHHHHHHGHHHHHGGGGGGFGGDEG?FFG
@M05620:37:000000000-D9766:1:1101:20144:10558 1:N:0:24
ACCACACCTTCTACAATGAGCTGCGTGTGGCTCCCGAGGAGCACCCCGTGCTGCTGACCGAGGCCCCCCTGAACCCCAAGGCCAACCGCGAGAAGATGACCCAGGTGAGTGGCCCGCTACCTCTTCTGGTGGCCGCCTCCCTCCTTCCTGGCCTCCCGGAGCTGCGCCCTTTCTCACTGGTTCTCTCTTCTGCCGTTTTCCGTAGGACTCTCTTCTCTGACCTGAGTCTCCTTTGGAACTCTGCAGGTTCT
+
CCCBCCCCFFFFGGGGGGGGGGHHGEGECFHHHGGGGGGGGHHHHGGGEGGGHHHHHHHGGGGGGGGGGGGHHHHGGGGHGGHHHGGGGGBFGGHHHHHHHHHHGHHFHHHGGHHGGGGGHHHHHHHHHHHGHHGGGGEHGHHGHGGGGGGGGGGGGGGGGGGGGGFFFFFFFFFFFFFFFFFFFFFFFFFFFFFFFFFFFFFFFFFFFFFFFFFFFFFFFFFFFFFFFFFFFFFFFFFFFFFFFFFFFFF
@M05620:37:000000000-D9766:1:1101:5996:10598 1:N:0:24
GAGGCTGCTGTGGAAGAAACTCATAGATTACTGCAACAGTTCACCCTGGACCTGGACAAGTTTCTTGCCTGGATTACAGAAGCTGAAACAACTTGCTACCCGCAAGGAAATGATCCTCGAAGACTCCAAGTGATTAAAAGAGATGATGAAAAAATGGCAAGTAAGTCAGGCATGTCCGCTTTAGCACCCTTGTGGATCCAATTCACCAATTATCAGCATTTGTACTTGTAACTGACTTGCAAGGGACAAAA
+
>3>A>>CB4BD4F4BB4F4FGGBFFFFFF54BDB44GF2DFDDABBBCEFBBFGFG231BDHGBFFG5B53B2DB3BBBBGH3BF33F@B1BG5@DDD3211/>E>11BF3B3BBF43?/2E?F3BFF3334B4B4BG4BFC2?2B33F333?/@@2<<G<2?1?11<<0?<<01<@.<...1<1<1<<<</00.<0<<000=0;000./;000;:0;CHGF0:;000000000;/00909;09.;;A./9
@M05620:37:000000000-D9766:1:1101:16439:10642 1:N:0:24
GAGGCTGCTTTGGAAGAAACTCATAGATTACTGCAACAGTTCCCCCTGGACCTGGAAAAGTTTCTTGCCTGGCTTACAGAAGCTGAAACAACTTGCTACCCGTAAGGAAAGGCTCCTAGAAGACTCCAAGGGAGTAAAAGAGCTGATGAAACAATGGCAAGTAAGTCAGGCATTTCCGCTTTAGCACTCTTGTGGATCCAATTGAACAATTCTCAGCATTTGTACTTGTAACTGACAAGCCAGGGACAAAA
+
BBBBBCFCFFFFGFGGGGGGGGHHHHHHHHHHHHGHHHHHHHHHHGGGHGHHHHGGEFHHHHHHHHHGGHHHHHHGFGHHHHGHHGFHHHGHHHFFBFFGHA?EGGHGFGFGHHHGHHHHGHHHFHHHHFFFHG?FGHGGGHGHHHHHHHHDGHHHHHHHGHHHHHHHHHHHGHGGHGGGGGGHGGHF0FHHHHGHHHHFGGHFHHHGGGGHHHHFFHHHHHCGHHHHHHFFFGGGGGFEFGGGGGGGGFA
@M05620:37:000000000-D9766:1:1101:11165:10660 1:N:0:24
ACCACACCTTCTACAATGAGCTGCGTGTGGCTCCCGAGGAGCACCCCGTGCTGCTGACCGAGGCCCCCCTGAACCCCAAGGCCAACCGCGAGAAGATGACCCAGGTGAGTGGCCCGCTACCTCTTCTGGTGGCCGCCTCCCTCCTTCCTGGCCTCCCGGAGCTGCGCCCTTTCTCACTGGTTCTCTCTTCTGCCGTTTTCCGTAGGACTCTCTTCTCTGACCTGAGTCTCCTTTGGAACTCTGCAGGTTCT
+
BBBABBBBFFFFGGGGGGGEGDHFGEEEGGHGHGGGGGGGGHHHHGGGGFGGHHHHHHHGGGGGGGGGGGGHGHHGGGGHGHHHHGGGGGGGCGHHHHHHHHHGGHHHHGHGFGHGGGGGHHHHHHHHFHHGHHGGGGGGGHHGHGGGGGEGGGGGGGGGGGGGGGFFFFFFFFFFFFEFFFFFFFFFFFFFFFFFDFFFFFFFFBFFFFFFFFFFFFFFFFFFFFFFFFFFFFFFFFFFFFFFFFFFFFF
@M05620:37:000000000-D9766:1:1101:9848:10664 1:N:0:24
ACCACACCTTCTACAATGAGCTGCGTGTGGCTCCCGCGGAGCACCCCGTGCTGCTGACCGAGGCCCCCCTGAACCCCAAGGCCAACCGCGAGAAGATGACCCAGGTGAGTGGCCCGCTACCTCTTCTGGTGGCCGCCTCCCTCCTTCCTGGCCTCCCGGAGCTGCGCCCTTTCTCACTGGTTCTCTCTTCTGCCGTTTTCCGTAGGACTCTCTTCTCTGACCTGAGTCTCCTTTGGAACTCTGCAGGTTCT
+
AAAAA1AAFFFFBFGGGGGGG1GFEEEE0EGHGFFG0EE//E/FHGGGAEEA1B@1DGHEEE/>FEEEGGGG1FHFGGEHGHHH/FGGG?@C</?111DFFG/FFFCGGHHGGGHGGGGGHHHHHGHGHHHGHHGGGGBFGGGGFGGGGGGEFGGGGGGA@@?FF?@F@?BFFFFFFFFFFFFFFFFFFFFFFF?ABFFFFFF?AFFFFFFFFFFFFFFFBFBFFFFFFFFFFFFFFFFFFFFFFFFFFFF
@M05620:37:000000000-D9766:1:1101:19373:10676 1:N:0:24
ACCACACCTTCTACAATGAGCTGCGTGTGGCTCCCGAGGAGCACCCCGTGCTGCTGACCGAGGCCCCCCTGAACCCCAAGGCCAACCGCGAGAAGATGACCCAGGTGAGTGGCCCGCTACCTCTTCTGGTGGCCGCCTCCCTCCTTCCTGGCCTCCCGGAGCTGCGCCCTTTCTCACTGGTTCTCTCTTCTGCCGTTTTCCGTAGGACTCTCTTCTCTGACCTGAGTCTCCTTTGGAACTCTGCAGGTTCT
+
CCCCCCCCFFFFGGGGGGGFGGHHGGGFHGHHHGGGGGGGGHHHHGGGGGGGHHHHHHHGGGGGGGGGGGGGGHHGGGGHGGHHHGGGGGDGGGHHGHGHHHHHGHHHHHGGGHHGGGGGHHHHHHHGHHHGHHGGGGGHGHHGHGGGGGGGGGGGGGGGGGGGGGFFFFFFFFFFFFFFFFFFFFFFFFFFFFFFFFFFFFFFFFFFFFFFFFFFFFFFFFFFFFFFFFFFFFFFFFFFFFFFFFFFFFF
@M05620:37:000000000-D9766:1:1101:11758:10700 1:N:0:24
GAGGCTGCTTTGGAAGAAACTCATAGATTACTGCAACAGTTCCCCCTGGACCTGGAAAAGTTTCTTGCCTGGCTTACAGAAGCTGAAACAACTTGCTACCCGTAAGGAAAGGCTCCTAGAAGACTCCAAGGGAGTAAAAGAGCTGATGAAACAATGGCAAGTAAGTCAGGCATTTCCGCTTTAGCACTCTTGTGGATCCAATTGAACAATTCTCAGCATTTGTACTTGTAACTGACAAGCCAGGGACAAAA
+
AABBBAFBFFFFGGGGGGGGGGHHHHHHHHHHHHHHHHHHHHHHHGGGHHHHHHHHHHHHGHHHHHHHHHHHHHHHHHHHHHHHHFHHHHHHHHHHHHHHHGEFFHGGFHGHHHHGHHHHHHGHHHHFFHFFEEEGHHHGGHHHHHFHHHHHHHHHHHHHGHHHHHHHHHHHGHHHHGGGGGFFFGFHHHHHHHG0CGGHHHHGHHHHCHHGHHHGHHHHGHHHHHHHFGHHFHHGGGGGGGGGGGGGGGG
@M05620:37:000000000-D9766:1:1101:4762:10735 1:N:0:24
GAGGCTGCTTTGGAAGAAACTCATAGATTACTGCAACAGTTCCCCCTGGACCTGGACAAGTTTCTTGCCTGGCTTACAGAAGCTGAAACAACTTGCCAGCCGTAAGTAAATTCTCCTCGAAGACTCCAAGCTATTAAAAGAGCGGATGAAACAATGTCAAGTAAGTCAGGCATTTCCGCTTTAGCACGCTTTTGGATCTAATTCACCAATTCCCAGCATTTGTACTTGTAACTGACCAGCCAGGGACAAAA
+
A?AA>AFBBBBDGB5BFGCGGGGFHFFDGFHGGGB4GHFHHHGFHGEGEFGGHGGGB31BFHHHHFGBABABBFGE35BDGF@FGB3FBB1BGE3B333?1/??E144BF444BBFB2?>BCEH3BGC3?/3B4444F43?G2//</<FFB22/@@2@FH11?1111@?0?/??1=<.>>>F<<11>-=...<0-/<<0:00<0;:0:./;00<:=GHGGG0;0CCB9000;00;///9;.:9..;=.CF.
@M05620:37:000000000-D9766:1:1101:7603:10752 1:N:0:24
GAGGCTGCTTTGGAAGAAACTGATAACTCAGTGACACAGGACCCCAGAGCCCTGGCACCGTTTCTGGCCTGGCGTACATAGGCTGCACCCACTTGCTACCCGTAAGGAAAGGCTCCTAGCGGACTCCCCGGGCGTCCCCGCGCTGCTGCCCCCCTGGCAAGTACGTCCGGCCTTTCCGCTTTCGCCCTCTTGTGGATCCCATTGAACAATTCTCAGCATTTGTACTTGTAACTGCCAAGCCAGGGACACAA
+
AAAAAAFBFFFFGGGGGGGGGBFAD54A5B4DDBDFFH2222B2B222BAFFBAB1B31AB1BB55BAB3CGA0?>>?DG533BB1F3B?F1BBB4BBBGH1?EG0FGHHG?FBFFFH43///>BGB<?<BD?C>@@AF@<@AD?AGH0.:C@@DGGF/0;CBBCFGG?DGGGGGGGFFFFFFDF.DAFFFFFFFBFFFF/BFB;;F/.BFFFF;/B:;;FFFEFFFFF//:BF//BB.;E9;EB..;;:A
@M05620:37:000000000-D9766:1:1101:19272:10797 1:N:0:24
ACCACACCTTCTACAATGAGCTGCGTGTGGCTCCCGAGGAGCACCCCGTGCTGCTGACCGAGGCCCCCCTGAACCCCAAGGCCAACCGCGAGAAGATGACCCAGGTGAGTGGCCCGCTACCTCTTCTGGTGGCCGCCTCCCTCCTTCCTGGCCTCCCGGAGCTGCGCCCTTTCTCACTGGTTCTCTCTTCTGCCGTTTTCCGTAGGACTCTCTTCTCTGACCTGAGTCTCCTTTGGAACTCTGCAGGTTCT
+
CCCCCCCCFFFFGGGGGGGGGGHHGEGFHGHHHGGGGGGGGHHHHGGGEGGGHHHHHHHGGGGGGGGGGGGHGHHGGGGHGHHHHGGGGGGGGGHHHHHHHHHHGHHHHHHGGHHGGGGGHHHHHHHHHHHGHHGGGGEHGHHGHGGGGGGGGGGGGGGGGGGGGGFFFFFFFFFFFFFFFFFFFFFFFFFFFFFFFFFFFFFFFFFFFFFFFFFFFFFFFFFFFFFFFFFFFFFFFFFFFFFFFFFFFFF
@M05620:37:000000000-D9766:1:1101:9818:10807 1:N:0:24
ACCACACCTTCTACAATGAGCTGCGTGTGGCTCCCGAGGAGCACCCCGTGCTGCTGACCGAGGCCCCCCTGAACCCCAAGGCCAACCGCGAGAAGATGACCCAGGTGAGTGGCCCGCTACCTCTTCTGGTGGCCGCCTCCCTCCTTCCTGGCCTCCCGGAGCTGCGCCCTTTCTCACTGGTTCTCTCTTCTGCCGTTTTCCGTAGGACTCTCTTCTCTGACCTGAGTCTCCTTTGGAACTCTGCAGGTTCT
+
BBBABBBBFFFFGGGGGGGGGGHHGFGEHEHHHGGFGGGGGHHHHGGGGGGGHHHHHHHGGGGGGGGGGGGHHHHGGGGHGHHHHGGGGGGGGGHHGHHHHHHHGHHHHHHGGHHGGGGGHHHHHHHHHHHGHHGGGGDHGHHGHGGGGGGGGGGGGGGGGGGGGGFFFFFFFFFFFFFFFFFFFFFFFFFFFFFFFFFFFFFFFFFFFFFFFFFFFFFFFFFFFFFFFFFFFFFFFFFFFFFFFFFFFFF
@M05620:37:000000000-D9766:1:1101:14585:10855 1:N:0:24
GAGGCTGCTTTGGAAGAAACTCATAGATTACTGCAACAGTTCCCCCTGGACCTGGAAAAGTTTCTTGCCTGGCTTACAGAAGCTGAAACAACTTGCTACCCGTAAGGAAAGGCTCCTAGAAGACTCCAAGGGAGTAAAAGAGCTGATGAAACAATGGCAAGTAAGTCAGGCATTTCCGCTTTAGCACTCTTGTGGATCCAATTGAACAATTCTCAGCATTTGTACTTGTAACTGACAAGCCAGGGACAAAA
+
AA?AAAFAFFFFBCG4ABGGFGDGBFHHH5GFHHE4ACGGHHGHHGCGHBHGHGHHGHFGGFHHHHHHHHHHGHGFHHGGFHHGFHHHHBGGHHHHGBGHHEEGEHHHGHHHHHHGGHHHHHHHHHHHHHFEHGEHH4BFCGGFGFHHHHFHHHHHGHHHGFDGHGHHHFHGHHGHHGGGGGHHHGHGFHHHHHDHFGHGHHHHHHHHHHHFHHFHHCGHHHCFGFHHGFHHFGFGGG?EG/.EFGG.AFF
@M05620:37:000000000-D9766:1:1101:11612:10867 1:N:0:24
ACCACACCTTCTACAATGAGCTGCGTGTGGCTCCCGAGGAGCACCCCGTGCTGCTGACCGAGGCCCCCCTGAACCCCAAGGCCAACCGCGAGAAGATGACCCAGGTGAGTGGCCCGCTACCTCTTCTGGTGGCCGCCTCCCTCCTTCCTGGCCTCCCGGAGCTGCGCCCTTTCTCACTGGTTCTCTCTTCTGCCGTTTTCCGTAGGACTCTCTTCTCTGACCTGAGTCTCCTTTGGAACTCTGCAGGTTCT
+
>AAAA>AAFFFFGGGFFFGGFGFHGEFA4EFAGFGFEFGC2G2GGG0E1AEA533FFH3EEE0EFGGGGEG2BEGGEE/?FFGF/?EECFGF/CG22?GHHFEHGHFHH<DCFHHGGGGCHHHHHHHGFGHGHHGGGGGHGHHGGGGGFGGGGGGGGGGG?DAFGGFFFFFFFFFFFFFFFFFFFFFBFFFFFFFFFFFFFFFFFFFFFFFFFFFFFFFFBFFFFFFFFFFFFFFEFFFFFFFFFFFFFFB
@M05620:37:000000000-D9766:1:1101:8522:10884 1:N:0:24
GAGGCTGCTTTGGAAGAAACTCATAGATTACTGCAACAGTTCCCCCTGGACCTGGAAAAGTTTCTTGACTGGCTTACAGAAGCTGAAACAACTTACCACCCGTAAGGAAAGTCTCCTAGAAGACTCCAAGGGAGTAAAAGAGCGGATGAAACAAGGACAAGGAAGTCAGCCATTTTAACTGTAGCACGCTCGGGGAACCAATGGAACAAGTCGCAGCACTTTGACTTGTAACAGACAAGCTAGCTACAAAA
+
>1>1A11>1BDD1B11ABGBE1FEGHH3AF13GAGG1GHGEGH1FF0A/00A000B1B0ABA2FBGE2B11FGHFGH1FFGHHHCGHHHCGH111@0B1>//>>/B1FG0012B111111B1G011BF1F////?B12BGE<0/><<B<F>10?0<0?<<G/<<0111110<=11111>11>1>110<<E.--;-:..:.;G/999//:/00:--;A?.;F000CC000;BF/:BF9--;/9//////;/;
@M05620:37:000000000-D9766:1:1101:5201:10898 1:N:0:24
ACCACACCTTCTACAATGAGCTGCGGGTGGCTCCCGAGGAGCACCCCGTGCTGCTGACCGAGGCCCCCCTGAACCCCAAGGCCAACCGCGAGAAGATGACCCAGGTGAGTGGCCCGCTACCTCTTCTGGTGGCCGCCTCCCTCCTTCCTGGCCTCCCGGAGCTGCGCCCTTTCTCACTGGTTCTCTCTTCTGCCGTTTTCCGTAGGACTCTCTTCTCTGACCTGCGTCTCCTTTGGAACTCTGCAGGTTCT
+
AAAAAAAAFFCFG3FAGEA11BAEE0AAE0ABGGGE?EA//GHHHG?/A/BF1111DGF>/E?EGGGGCG>FFHHG/E/F/?GHHGG/<<<<B/<CG1GHHHFHGGC>FFHEGHECG?GGHHHHHHHHHHHCHGGGGGFGGGGGGGGGFGFGGFGGGG---;ABF@@F@@FFFFFFFFFFFFFFFFFFBFFFFF@FFFFFFFFEF?FFFFFFFFF9FFF/FFE--@B@FFFFFFFFFFFFFFFFFFFFBFF
@M05620:37:000000000-D9766:1:1101:14742:10928 1:N:0:24
GAGGCTGCTTTGGAAGAAACTCATAGATTACTGCAACAGTTCCCCCTGGACCTGGAAAAGTTTCTTGCCTGGCTTACAGAAGCTGAAACAACTTCCTATACGTAAGAAAAGGCTCCTAGAAGACTCCAAGGCAGTAAAAGAGCTGATGAAATAATGGCAAGTAAGTCAGGCATTTCCGCTTTAGCACTCTTGTGGTGCCAACTGAACAATTCTCAGCATTTGTACTTGTAACTGACAAGCCAGGCACAAAA
+
BBBBBBFBFFFFGGGGGGFGGFGHHCBDFHFHGGHFFHGHHHFHBFGFEBGHEGGGAAGG3BDAGGF5FHEHHHHGAGGHHHHHHGFHHHHHHH5F3B43313B1?4BFGB1F31?33B3GFBH3FG?GHG/0/3B4FH3FGF32BG33BF33B333B2FF2@G222@F22?21111/////??1>F10<1F11.0.10<0.</<D/=<0=00000/00<C00=G0C00:CG00:/:0.;.C.....//:.
@M05620:37:000000000-D9766:1:1101:13553:10934 1:N:0:24
ACCACACCTTCTACAATGAGCTGCGTGTGGCTCCCGAGGAGCACCCCGTGCCGCTGACCGAGGCCCCCCTGAACCCCAAGGCCAACCGCGAGAAGATGACCCAGGTGAGTGGCCCGCTACCTCTTCTGGTGGCCGCCTCCCTCCTTCCTGGCCTCCCGGAGCTGCGCCCTTTCTCACTGGTTCTCTCTTCTGCCGTTTTCCGTAGGACTCTCTTCTCTGACCTGAGTCTCCTTTGGAACTCTGCAGGTTCT
+
ABBABBBBFFFFGGGGFGGAF5FBEAABGDHG3FFEEGG?FHHHHGGGEEEHGEEEGGHGCGGGGDEGEGGCHBEEGGAG/?FECF/<>@B@/A?GFFGH1GHEEFCGF1<CFGH@-<<-/<D00DG<0=CEHHGGGG.:9F/EGGFFGGGG.FGG..--A9.B/--:@B////99BFFFEFFFBF//BFF9F/9:9/.;BDFA.9FB//;FBFB/;BFB/FFBBFBFFF/BF/BFFFF/BBFFFF?FFFF
@M05620:37:000000000-D9766:1:1101:20040:10941 1:N:0:24
ACCACACCTTCTACAATGCGCTGCGTGTGGCTCCCGAGGAGCACCCCTTGCTGCTGACCGAGGCCCCCCTGAACCCCAAGGCCAACCGCGCGAAGATGACCCAGGTGCGTGGCCCGCTACCTCTTCTGGTGGCCGCCTCCCTCCTTCCTGGCCTCCCGGAGCTGCGCCCTTTCTCACTGGTTCTCTCTTCTGCCGTTTTCCGTAGGACTCTCTTCTCTGACCTGCGTCTCCTTTGGAACTCTGCAGGTTCT
+
AAAAA?A>CFFFCGGGFG1AEEEAEEE0AEFHBBFECEGGEHHHHGG/0BGHGHHGFHH>/EEEGAEGGECCFCGFGFEHFEHGEGG?C?@@@?CGH11FHH/FFFG1<FFGGF>@CGG@HFHHG:CCHHCC.GCGGBAEEFGGBFFGEFF.99AEEF@-;99BF?<F@@FFF/FFFF/BBFFFFFFFFFFFFF@ABFFBFBF-AAFFFBFFFFF/BF/BFF/B-;B?A-BB/B//:/://9BFFFFF9B;
@M05620:37:000000000-D9766:1:1101:20338:10952 1:N:0:24
GAGGCTGCTTTGGAAGAAACTCATAGATTACTGCAACAGTTCCCCCTGGACCTGGAAAAGTTTCTTGCCTGGCTTACAGAAGCTGAAACACCTTGCTACCCGTAAGGAAAGGCTCCTAGAAGACTCCAAGGGAGTAAAAGAGCTGATGAAACAATGGCAAGTAAGTCAGGCATTTCCGCTTTAGCACTCTTGTGGATCCAATTGAACAATTCTCAGCATTTGTACTTGTAACTGACAAGCCAGGGACAAAA
+
A1AA>AF>BDB1GC1BEGABGGHHHGHDGFFFG11B1FBGHDDBGEEA/EBFGGFFB10ABDGDFHGBBFGGHHHBBBFFGGFFGB1GFF0BFH1BBBB0B?BEE0@BBF0B>BFFHHFFDGFG1BBGGB//?/?<>EF>FH0BFFFGFF1B<?<1@F0FF1@D1@@<?0GC<?@?FFFFGG<>>1>>0<F1GG?0<<G00==0=<CGHG0GFF:0:;;CCG0CGCGFHFCC0;;C0;C..;;..CAEFF.
@M05620:37:000000000-D9766:1:1101:8182:10962 1:N:0:24
ACCACACCTTCTACAATGAGCTGCGTGTGGCTCCCGAGGAGCACCCCGTGCTGCTGACCGAGGCCCCCCTGAACCCCAAGGCCAACCGCGAGAAGATGACCCAGGTGCCAGTCAAGCCAAGGCTACTGGCCGCCGACTTCCTCCTTCCTCGCCTCCCCGCCCTGCTCCCTTTCTGGATGGTTCTCTCTTCTGACGTTTTCCCTCGGACTCTGTTCTCCGAACTGCGTCCTCTTCGGAACTCAGCCGCCTCT
+
CCCCCCCCFFFFGGGGGGGGGGHHGGGFHGHHHGGGGGGGGHHHHGGGGGGGHHHHHHHGGGGGGGGGGGGHHHGGGGGHGHHGHGGGGGGGGGHHHHH222?F<FGH0?11?FF1?.0>..>110>>FA.--<::CC.;:GHF/09/00;-;.9CFA-=-9;.A///;/B/FF///;/::9//BB/FFFFBFF...BEF//;/-.9--;:/;B/;F/D-.-./;.9--.9/B/9AD?DFB/;//--9A.;
@M05620:37:000000000-D9766:1:1101:27497:10979 1:N:0:24
ACCACACCTTCTACAATGAGCTGCGTGTGGCTCCCGAGGAGCACCCCGTGCTGCTGACCGAGGCCCCCCTGAACCCCAAGGCCAACCGCGAGAAGATGACCCAGGTGAGTGGCCCGCTAACTCTTCCGGTGGCCGCCTCCCTCCCTCCTGGCCTCCCGGAGCCGCGCCCTTTCTCACTGGTTCTCTCTTCTGCCGTTTTCCGTAAGACTCTCTTCTCTGAACCGCGTCTCCTTTGGAACTCTGCAGGTTCT
+
BBBBB?ABFFBDGGGGFGGGFGHHEFGEA2GHHGGGGGGC?GAGHGGGEEGFFGFFFHHEGGEGEGGGGGGEHHHGGGEHFHHEHGGEGGGCCGHBGBGFGH//??CD0?1?FFGGG-@?HHHGHH0<AA@DGHGGDD?GGGGG.CFG/:FFFGGGG.9;9-.;@BBBBBFFFFFFFFFFBFFFFFF/BFFFFF-;AFFFF.BF.AF/FFFFFFF/B//;/F.;--;=D.BFBFF//9FBF/;BF/F9BFF
@M05620:37:000000000-D9766:1:1101:16664:10988 1:N:0:24
GAGGCTGCTTTGGAAGAAACTCATAGATTACTGCCACAGTTCCCCCTGGACCTGGAAAAGTTTCTTGCCTGGCTTACAGAAGCTGAAACAACTTGCTACCCGTAAGGAAAGGCTCCTAGAAGACTCCAAGGGAGTAAAAGAGCTGATGAAACAATGGCAAGTAAGTCAGGCATTTCCGCTTTAGCACTCTTGTGGATCCAATTGAACAATTCTCAGCATTTGTACTTGTAACTGACAAGCCAGGGACAAAA
+
A1AAAAFAFFFFCGGG1FFGGG1GAFGHHFGFHH01BFFGHHHHHGCFH0FGHGGGHF0FGGHHGHHHHHHHHHHFHHHHHHHHFDHHHGGHHGHHHFHGHGGGEHGHHGHHHHHGHHHHFHHHHHHHHHGG/EFF12BB/BGHHBGHBG1GCGHHHHHHGHBBGHHFHHGFHHHHHGGGGGGHHHHHGHHHHHGGGGHHHHHFHHHHHHHHHHGHH;GHHHHHHHHHHHHHGHGGGGGFGFGGGGGGF/F
@M05620:37:000000000-D9766:1:1101:22189:10995 1:N:0:24
ACCACACCTTCTACAATGAGCTGCGTGTGGCTCCCGAGGAGCACCCCGTGCTGCTGACCGAGGCCCCCCTGAACCCCAAGGCCAACCGCGAGAAGATGACCCAGGTGAGTGGCCCGCTACCTCTTCTGGTGGCCGCCTCCCTCCTTCCTGGCCTCCCGGAGCTGCGCCCTTTCTCACTGGTTCTCTCTTCTGCCGTTTTCCGTAGGACTCTCTTCTCTGACCTGAGTCTCCTTTGGAACTCTGCAGGTTCT
+
CCBCCCCCFFFFGGGGGGFGGGHHGGGEHGHHHFFGGGGGGHHHHGGGGGGGHHHHDGHEGGGGGGGGGGGHHHHGGGGHGHHHHGGGGG/CGGHHHHHHHHFHGHGHHHHGGHHGGGGGHHHHHHHHHHHGHHGGGGEHGHHGHGGGGGGGGGGGGGGGGGGGGGFFFFFFFFFFFFFFFFFFFFFFFFFFFFFFFFFFFFFFFFFFFFFFFFFFFFFFFFFFEFFEFFFFFFFFFFFFFFFFFFFFFFB
@M05620:37:000000000-D9766:1:1101:15433:10996 1:N:0:24
GAGGCTGCTTTGGAAGAAACTCATAGATTACTGCAACAGTTCCCCCTGGACCTGGAAAAGTTTCTTGCCTGGCTTACAGAAGCTGAAACAACTTGCTACCCGTAAGGAAAGGCTCCTAGAAGACTCCAAGGGAGTAAAAGAGCTGATGAAACAATGGCAAGTAAGTCAGGCATTTCCGCTTTAGCACTCTTGTGGATCCAATTGAACAATTCTCAGCATTTGTACTTGTAACTGACAAGCCAGGGACAAAA
+
BAABBBFBFFFFGGGGGGGGGGFHDFHHHHHHHHFHFHHHHHHHHGGGHHHHHHHHHHHHGHHHHHHHHHHHHHHHHHHHHHHHHHHHHHHHHHHHHHHHHGEEFHHHHHHHHHHGHHHHGHHHHHHHHHGGHGEHHFGGEHHHHHHHHHHHHHHHHHHHGHHHHHHHHHHHHHHHHGGGGGHHHHHHHGHHHHGHGHHHHHHHHHHFGHHHHHHHHGHHHHHHHHHHFHHHHHHGGGGGGGGGGGGFFFF
@M05620:37:000000000-D9766:1:1101:22172:11001 1:N:0:24
ACCACACCTTCTACAATGAGCTGCGTGTGGCTCCCGAGGAGCACCCCGTGCTGCTGACCGAGGCCCCCCTGAACCCCAAGGCCAACCGCGAGAAGATGCCCAGGGGGATGGCCCCGCAACTCCTCCGGTGGCCGCCCTCCTCCCTCCCTGCCTCCCCGGACCGCCGCCCTTCTCACTGGGTCTCTCCTTCGCCCTTTTCCGGACGACTCTCTTCCTTGACCCTAATTCTCTTTTGAACTCCTCAAGTTCTA
+
DCCDDDDBFFFFGGGGGGGGGGHHGGGGHGHHHGGGGGGGGHHHHGGGGGGGGHHHHHHGGGGGGGGGGGGHHHHGGGGHGHHHHGGGGGGGGGHHHF2FH2/?///-.>F0FG@----</00=//.;--;.;--=--;E//C.;/C./;.A00;E.;9:------;@-;F/000000;.;//000/;00..;.-;FF0B.-.-;--..000;0000000;////:0;0;0;F0B.;00000/00;0:000
@M05620:37:000000000-D9766:1:1101:25281:11004 1:N:0:24
GAGGCTGCTTTGGAAGAAACTCATAGATTACTGCAACAGTTCCCCCTGGACCTGGAAAAGTTTCTTGCCTGGCTTACAGAAGCTGAAACAACTTGCTACCCGTAAGGAAAGGCTCCTAGAAGACTCCAAGGGAGTAAAAGAGCTGATGAAACAATGGCAAGTAAGTCAGGCATTTCCGCTTTAGCACTCTTGTGGATCCAATTGAACAATTCTCAGCATTTGTACTTGTAACTGACAAGCCAGGGACAAAA
+
AAABAAFAFFFFGCGGGGGGGGHHGFHGHHHHHFBGFGHHHGGHHGGECGGHHGFGFDCGGFHHHHHGGHHHHHHEGHGHHHGHHEBHGHFGHH5FBFFBG?E@GEEGFG?BEGCFFFHHHHHHGGHHHG?/?/EGHHHHGHBFGHHHHHFBGFHFGHHHGGGHGDHFHFHHGDGFHGGEGG<GGGG<0DGHHHFHCCGGHHHGHGHHHGFFGHCCHHHHHHCGHHHFGHCG;:CFFFFAEFCEAEGGGGF
@M05620:37:000000000-D9766:1:1101:16666:11005 1:N:0:24
GAGGCTGCTTTGGAAGAAACTCATAGATTACTGCAACAGTTCCCCCTGGACCTGGAAAAGTTTCTTGCCTGGCTTACAGAAGCTGAAACAACTTGCTACCCGTAAGGAAAGGCTCCTAGAAGACTCCAAGGGAGTAAAAGAGCTGATGAAACAATGGCAAGTAAGTCAGGCATTTCCGCTTTAGCACTCTTGTGGATCCAATTGAACAATTCTCAGCATTTGTACTTGTAACTGACAAGCCAGGGACAAAA
+
A?ABAAF>CFDFGFGGGG4FGGHHHGHGFHHHHBDGFGHHHGHGHGGFAGGHHGFGBDBGGHHHHHGFFGFHHHHGGFHGHHGHHFFHGG1FHHFHGFBFGEFGGGGBBGBFFHFGHGGFHHHHBGHHHGFE?EEBEFHFFHFHHGGHHHFB@FGGGGFGGD@DGFGFGFHHGGGHHGGGGG<=F<><>GGGHHGHHGHDCGHGHDCDCFFHFG:CHFGHHHCGHHFFGHHHFGCFFFFGGFAEEEGEFC9
@M05620:37:000000000-D9766:1:1101:6889:11060 1:N:0:24
ACCACACCTTCTACAATGAGCTGCGTGTGGCTCCCGAGGAGCACCCCGTGCTGCTGACCGAGGCCCCCCTGAACCCCAAGGCCAACCGCGAGAAGATGACCCAGGTGAGTGGCCCGCTACCTCTTCTGGTGGCCGCCTCCCTCCTTCCTGGCCTCCCGGCGCTGCGCCCTTTCTCACTGGTTCTCTCTTCTGCCGTTTTCCGTAGGACTCTCTTCTCTGACCTGCGTCTCCTTTGGAACTCTGCAGGTTCT
+
DCCDDDCCFFFFGGGGGGGGGGHHGGGEGGHHHGGGGGGGGHHHHGGGGGGGHHGHHHHGGGGGGGGGGGGGHHHGGGGHGHHHHGGGGGGGGGHHHHHHHHHHGHH1G1FCF0GCC<@CHHFHHGHFDGFDHHFGG?EEECGFHGGGGB/FFFFGGGG?AG-9A->FFCFFF00:BBFBFFFFFFFB::FFFB-;DFFFFFBA.ABFFFFFFF0BFFFFFFBF.-A=FFFFFBFFB:FBFFFFFF..0;:
@M05620:37:000000000-D9766:1:1101:2970:11063 1:N:0:24
ACCACACCTTCTACAATGAGCTGCGTGTGGCTCCCGAGGAGCACCCCGTGCTGCTGACCGAGGCCCCCCTGAACCCCAAGGCCAACCGCGAGAAGATGACCCAGGTGAGTGGCCCGCTACCTCTTCTGGTGGCCGCCTCCCTCCTTCCTGGCCTCCCGGAGCTGCGCCCTTTCTCACTGGTTCTCTCTTCTGCCGTTTTCCGTAGGACTCTCTTCTCTGACCTGAGTCTCCTTTGGAACTCTGCAGGTTCT
+
BBBBBBB3CFFFGGGGGGGFGGHHGGGAFEGHHCFEDFEGGHHHHGGGGGGGHHHHGHHGGCEGGGGGGGGHHHHGGGGHGHHHHGGGGG<BCDHGHHHHHHF?FGHHFFHFGHFADGGGHHHHHDHHHHHGHHGGGGGHGHHGHGGGGGGGGGGGGGGBFDGGGGFFFFFFFFFFFFFFFFFFFFFFFFFFFFFDFFFFFFFE;DFFFFFFFF9FFFFFFFFF/BFFFFFFFFFFFFFFFFFFFFFFFFF
@M05620:37:000000000-D9766:1:1101:22953:11080 1:N:0:24
ACCACACCTTCTACAATGAGCTGCGTGTGGCTCCCGAGGAGCACCCCGTGCTGCTGACCGAGGCCCCCCTGAACCCCAAGGCCAACCGCGAGAAGATGACCCAGGTGAGTGGCCCGCTACCTCTTCTGGTGGCCGCCTCCCTCCTTCCTGGCCTCCCGGAGCTGCGCCCTTTCTCACTGGTTCTCTCTTCTGCCGTTTTCCGTAGGACTCTCTTCTCTGACCTGAGTCTCCTTTGGAACTCTGCAGGTTCT
+
CCCCCDDDFFFFGGGGGGGGGGHHGGGFHGHHHGGGGGGGGHHHHGGGGGGGHHHHHHHGGGGGGGGGGGGHHHHGGGGHGHHHHGGGGGGGGGHHHH2FH2/F/1?==1??FHE<@@DGB0<G0<0D0<C.C.<C@AEHC/GAHBFF<FBFFFFGEGB@--:0C@FFAFFBBBFBBBFFFFFFBFFFFB:0BB@DFF?FB9B.DDFFFF0:FFBFF00<FFBF//<BBFFFFFF/FBBFFBBFBF?FFFB
@M05620:37:000000000-D9766:1:1101:7067:11114 1:N:0:24
ACCACACCTTCTACAATGAGCTGCGTGTGGCTCCCGAGGAGCACCCCGTGCTGCTGACCGAGGCCCCCCTGAACCCCAAGGCCAACCGCGAGAAGATGACCCAGGTGAGTGCCCCGCTACCTCTTCTGGTGGCCGCCTCCCTCCTTCCTGGCCTCCCGGAGCTGCGCCCTTTCTCACTGGTTCTCTCTTCTGCCGTTTTCCGTAGGACTCTCTTCTCTGACCTGAGTCTCCTTTGGAACTCTGCAGGTTCT
+
BBBBBBBBFFFFGGFGGGGGGGHHGGGGHGHHHGGGEGGEDHHHHGGGGGGGHHHHHHHGGGGGGGGGGGGHHHHGGGGHGHHHHGGGGGCGGGHFFGHHHHEHGHHHHHH1FGGGGCGGHHHHHHHHHHHGHHGGGGGHGHHGHGGGGGGGGGGGGGGCFGGGGGFFFFFFFFFFFFFFFFFFFFFFFFFFFFFFFFFFFFFFF?FFFFFFFFFFFFFFFFFFBFFFFFFFFFFFFFFFFFFFFFFFFFF
@M05620:37:000000000-D9766:1:1101:27626:11120 1:N:0:24
ACCACACCTTCTACAATGCGCTGCGTGTGGCTCCCGAGGAGCACCACGTGCTGCTGACCGAGGCCCCCCTGAACCCCAAGGCCAACCGCGAGAAGATCACCCAGGCGAGTGGCCCGCTACCTCTTCTGGTGGCCGCCTCCCTCCTTCATGGCCTCCCGGAGCTGCGCCCTTTCTCACTGGTTCTCTCTTCTGCCGTTTTCCGTAGGACTATCTTCTATGACCTGAGTCTCCTTTGGAACTCTGCAGGTTCT
+
BBBBABB?FFFFGGGGGG4EEGGGGEFBFFHHHBFEEFGFGHHHH1FAGGHGHHHHHHHGGGGGGGGGGGGHGHHGGGGHGHHHHGGGGG/<>/<<D2??G0FG//>/>AGFGHEFGGGGHGGHHHEF0CHFHHGGGGGGGGGGGGGEFGGGGGGGGGGAB@FFFFFFFFFFFFFFFF/BBFFFFFFFFFFBFFFFFFFFFDFFFFFFF/BFFFFF/BFFFFFF9.;BFFB/9/BFBFFFFFFFFF..9;B
@M05620:37:000000000-D9766:1:1101:7086:11122 1:N:0:24
ACCACACCTTCTACAATGAGCTGCGTGTGGCTCCCGAGGAGCACCCCGTGCTGCTGACCGAGGCCCCCCTGAACCCCAAGGCCAACCGCGAGAAGATGACCCAGGTGAGTGGCCCGCTACCTCTTCTGGTGGCCGCCTCCCTCCTTCCTGGCCTCCCGGAGCTGCGCCCTTTCTCACTGGTTCTCTCTTCTGCCGTTTTCCGTAGGACTCTCTTCTCTGACCTGAGTCTCCTTTGGAACTCTGCAGGTTCT
+
BBBBBABBFFFFGGGGGGGGGGHHGGGGDGGHHGGG2EEEEGGHHGGGEGGGDGHHHHHGFGCGGGGGGGGHHHHGGGGHGHHHHGGGGGGGGGHFGFHHHH/?CHHGHHH/FHGGGGGGHHHHHHHHHHHGHHGGGGFHGHHGFGGGGGGGGGGGGGGGGDFFGGFFFFFFFFFFFFFFFFFFFFFFFFFFFFFFFFFFFFF.ADFFFFFFFFFFFFFFFFFFFFFFFFFFFFFFBFFFFFFFFFFFFFF
@M05620:37:000000000-D9766:1:1101:2774:11128 1:N:0:24
ACCACACCTTCTACAATGCGCTGCGTGTGGCTCCCGAGGAGCACCCCGTGCTGCTGACCGAGGCCCCCCTGAACCCCAAGGCCAACCGCGAGAAGATGACCCAGGTGAGTGGCCCGCTACCTCTTCTGGTGGCCGCCTCCCTCCTTCCTGGCCTCCCGGAGCTGCGCCCTTTCTCACTTGTTCTCTCTTCTGCCGTTTTCCGTAGGACTCTCTTCTCTGACCTGAGTCTCCTTTGGAACTCTGCAGGTTCT
+
BBABBBB>BCFFGGGGGG4EEEGGGEGBFFHHFBFEDEGGGHHHHGGAEEEFHHHHHHHEGEGGGGGGGGGHHHHGGGGHGHHHHGGCGG/>DGHHHHHHHHHHGFFDF11>FG.<AD@DHBD<D=G0<=/C;G@ADGCGEB/CBF;CF0C;C9CEEF?@B@AFF?BFB-BFBFFFFF/;:FFFFFFBBFFF/BB.;FFBBFF.ADFFB/BBBF/:BBBBFFF./B9BFFFFFF/B/9FFBFB/BBF.BBF
@M05620:37:000000000-D9766:1:1101:15570:11142 1:N:0:24
ACCACACCTTCTACAATGAGCTGCGTGTGGCTCCCGAGGAGCACCCCGTGCTGCTGACCGAGGCCCCCCTGAACCCCAAGGCCAACCGCGAGAAGATGACCCAGGTGAGCGGCCCGCTACCTCTTCTGGCGGCCGCCTCCCTCCTTCCCGGCCTCCCCGACCCCCGCCCTTTCTCACTGGTTCTCTCTCCTGCCGTTTTCCGTAGGACTCTCTTCTCTGACCTGAGTCTCCTTTGGAACTCTGCAGGTTCT
+
AABCCBCBFFFFGGGGGGGGGGHHGGGGHGHHHGGGGGGGGHHHHGGGGGGGHHHHHHHGGGGGGGGGGGGHHHHGGGGHGHHHHGGGGGGGGGHHHHHBC2//?FH1?1/>C><-AD<@/00<<00;00;-;--;@FGGFGGGF00C/.-;@.AE..---;-.;---;@/0;F;B0F0:0;BF0:0;0;0:0.-../;0:D0.9.:BF:0:0;00;0;00:B///:0;00;F;0/000;;0:0:0.:00;
@M05620:37:000000000-D9766:1:1101:25086:11150 1:N:0:24
GAGGCTGCTTTGGAAGAACCTCATAGATTACTGCAACAGTTCCCCCTTGACCTGGAAAAGTTTCTTGCCTGGCTTACAGAAGCTGAAACACCTTGCTACCCGTAAGGAAAGGCTCCTAGAAGACTCCAAGGGAGTAAAAGAGCTGATGAAACAATGGCAAGTAAGTCAGGCATTTCCGCTTTAGCACTCTTGTGGATCCAATTGAACAATTCTCAGCATTTGTACTTGTAACTGACAAGCCAGGGACAAAA
+
BABBBBF3CFFFGGGGGGFGGGFHCHHFGGHHHBGFHFGFGHHHHGG2BBGHHHHGHHH3FGGHHHHHHHFHHHHHHHHHHHHHHHHHHHGGHHHHHHHHHEE@EE3@BFAFFGB?GFHHHHHHFHHHHHFFGEE?FGHGGGBGHGHGHHHHHHHHEGF<?@FGHHHHGEHHHHHHHGGGGGFHHHGF<FGHHHGE<CGHHHH0==CFGHHHFHBCGGHHHHCHGHHBCCHC0<GFGGGGGGGGBEGGAFF
@M05620:37:000000000-D9766:1:1101:20017:11150 1:N:0:24
ACCACACCTTCTACAATGAGCTGCGTGTGGCTCCCGAGGAGCACCCCGTGCTGCTGACCGAGGCCCCCCTGAACCCCAAGGCCAACCGCGAGAAGATGACCCAGGTGAGTGGCCCGCTACCTCTTCTGGTGGCCGCCTCCCTCCTTCCTGGCCTCCCGGAGCTGCGCCCTTTCTCACTGGTTCTCTCTTCTGCCGTTTTCCGTAGGACTCTCTTCTCTGACCTGAGTCTCCTTTGGAACTCTGCAGGTTCT
+
AA?AB?ABFFFFGGGGFGGGGGHGGGGGHGHHHGGEGGGGGHHHHGGGEEFFGFGHHHHGGGEGGGGGGGGHHHGGGGGHGHHHHGGGGGGGGGHHFHHGHGHHGHHHHHHGGHHGGGGGHHHHHHHGHHHGHHGGGGDHGHHGHGGGGGGGGGGGGGGGGGGGGGFFFBBFFFFFFFFFFFFFFFFFFFFFFFFDFFFFFFFFFFFFFFFFFFFFFFFFFFFEFFFFFFFFFFFFFFFFFFFFFFFFFFF
@M05620:37:000000000-D9766:1:1101:5874:11161 1:N:0:24
GAGGCTGCTTTGGAAGAAACTCATAGATTACTGCAACAGTTCCCCCTGGACCTGGAAAAGTTTCTTGCCTGGCTTACAGAAGCTGAAACAACTTGCTACCCGTACGGAAAGGCTCCTAGACGACTCAAAGGGCGTGACAGCGCTGCTGACAACATGGCAAGTAAGACCGACCTTGCCGCTTTAGCACTCTTGTGGATCCCATTGAACAATTATCAGCCTTTGCACTTGTAACTGACAAGCCCGGGCCACAA
+
AAAAABFBFFFFGGGGGGGGGGHHHHHHHHHHHHFGGHGHHHHHHGGGG2GHHHHHHHHHHHHHHHHHHHHHHHHHHHHHHHHHHHHHHHHHHD5BBBG211EE1/1??E1FG30?BB?33><///33?32///<///@F//////1?1<<1//010><FF1>111<<--<<C00;:-;:AE0;C00:/;;0;;90CBB/;0CB0C09CF0090;FF/FG0B0CFFFFBF/F/F/BFF....-;--;AA?A
@M05620:37:000000000-D9766:1:1101:7140:11162 1:N:0:24
ACCACACCTTCTACAATGAGCTGCGTGTGGCTCCCGAGGAGCACCCCGTGCTGCTGACCGAGGCCCCCCTGAACCCCAAGTCCAACCGCGAGAAGAGTACCCCGGTGAGTGGCCCGCTACCTCTTCTCGTGCCCCCCTCCCTCCTTCCTCGCCTCCCTTAGCTGCTCCCTCTCTCATCTGTTCTCTCTTCTCCCGCTCTCCTTTGTACTCTCTTCTCTCACTTGACTCTCCTTGGTACTTCTTCGGGTTCT
+
CCCCCCCCFFFFGGGGGGGGGGHHGGGFHGHHHGGGGGGGGHHHHGGGGGGGHHHFHHHGGGGGGGGGGGGHGHHGGGGH3BFGBFE/E>BC/??FC22??G/C<A/F?G1..>.A@C?<<0<000<0<<...:.;-:9CEGGG;99C00.-;.CFG/000000;09;.;/BFFF000:B:09;0B0900;009.-;-;F/000;0000;BB00::000:000;B009099000;90000000;.;:9.:0
@M05620:37:000000000-D9766:1:1101:3376:11176 1:N:0:24
GAGGCTGCTTTGGAAGAAACTCATAGATTACTGCAACAGTTCCCCCTGGACCTGGAAAAGTTTCTTGCCTGGCTTACAGAAGCTGAAACAACTGCCAATGCGCCCCGTAAGGAAACTCTCCGACAACACGCCAATGGAGGAGATGAGGAAATAAAAGAATGTCAAGCAAGCCAGGCAGCTCTGGCACAGTAGTGGATCCAATTCAATTAAACAATGCATTTGAACTTGAATCTGACATGACAAGGCAGGAA
+
CBCBCCFCFFFFGFGGGGGGGGHHHHGHHHHHHHHHGHHHHHHHHGGGHHHHHHHG3GFHGGHHHHHHHHHHHHHHHHGHFHHHHHHHHHHHHF3G@G33F11>//>1>>0BB3B?33433/>////?F///?/@22@2/?//0?G101???1?111>F1>1<F111>0>>E/<.C.<.C00000/0//000;/.000:0;C00=C90000;090;C0000000:;9;000;09;;09;;FB0..;A.-.;
@M05620:37:000000000-D9766:1:1101:15556:11209 1:N:0:24
GAGGCTGCTTTGGAAGAAACTCATAGATTACTGCAACAGTTCCCCCTGGACCTGGAAACGTTTCTTGCCTGGCTTACAGAAGCTGAAACAACTTGCTACCCGTAAGGAAAGGCTCCTAGAAGACTCCAAGGGAGTAAAAGAGCTGATGAAACAATGGCAAGTAAGTCAGGCATTTCCGCTTTAGCACTCTTGTGGATCCAATTGAACAATTCTCAGCATTTGTACTTGTAACTGACAAGCCAGGGACAAAA
+
A11AAA@AFFFFFGGF1ABGEGFH3D1GF1FHFH1BA0FBEGFHHGEFF0GFHFFGHE0BBFGHHGHHHHHHHHHFHHHHFHHHHHGHHHGGHHHHHHHHHFEEEFHHHGHGHHHGHHHHHHHHHHHHFBFGHFEGHHGGFGHHFFFHHHHHHHHHHHHHGFGHHGHHHHHHFHHHHGGGGGHHHHHGFHHHGHFHHHHFHHHHHHGFGGHGH0GHHHHHHHCGHCCGGHFGCBFGGFGEEFFGGGGGGGF
@M05620:37:000000000-D9766:1:1101:8200:11228 1:N:0:24
ACCACACCTTCTACAATGAGCTGCGTGTGGCTCCCGAGGAGCACCCCGTGCTGCTGACCGAGGCCCCCCTGAACCCCAAGGCCAACCGCGAGAAGATGACCCAGGTGAGTGGCCCGCTACCTCTTCTGGTGGCCGCCTCCCTCCTTCCTGGCCTCCCGGAGCTGCGCCCTTTCTCACTGGTTCTCTCTTCTGCCGTTTTCCGTAGGACTCTCTTCTCTGACCTGAGTCTCCTTTGGAACTCTGCAGGTTCT
+
BBBBBBBBFFFFGGGGGGGGGGHHGFGAEEHHHGFGGGGGGHHHHGGGGGGGHHHHHHHEGGGGGGGGGGGHGHHGGGGHGHHHHGGGGGGGGGHHHHHHHHHHGHHHHHHGGHHGGGGGHHHHHHHHHHHGHHGGGGGHGHHGHGGGGGGGGGGGGGGGGGGGGGFFFFFFFFFFFFFFFFFFFFFFFFFFFFFFFFFFFFFFFFFFFFFFFFFFFFFFFFFFFFFFFFFFFFFFFFFFFFFFFFFFFFF
@M05620:37:000000000-D9766:1:1101:14053:11232 1:N:0:24
GAGGCTGCTTTGGAAGAAACTCATAGATTACTGCAACAGTTCCCCCTGGACCTGGAAAAGTTTCTTGCCTGGCTTACAGAAGCTGAAACAACTTGCTACCCGTAAGGAAAGGCTCCTAGAAGACTCCAAGGGAGTAAAAGAGCTGATGAAACAATGGCAAGTAAGTCAGGCATTTCCGCTTTAGCACTCTTGTGGATCCAATTGAACAATTCTCAGCATTTGTACTTGTAACTGACAAGCCAGGGACAAAA
+
>1AAAAFAFFFFGGGGFGGGGG1GFGGHHBGHHH1GGCFFGHHHHGCGH0GHHBGHH10FFGHHGHHHGHHHHHHFHHHGFHHHHFHHHHFF1@GGHDHHHGEEEFFHHHHHHHHGHHHHHHHHHHHHHHGGEF?FGFGG/FHHHFHHHHHHHHHHHHHHGHFEGGHFHHHGHHHHHGGGGGHGHHHHHHHHFFFHHHHHHHHHHHGHHHHGHHFFGHHHHHGFHHHHFHHHGHHGGGGEEFGGGGG.FGF
@M05620:37:000000000-D9766:1:1101:10759:11232 1:N:0:24
ACCACACCTTCTACAATGAGCTGCGTGTGGCTCCCGAGGAGCACCCCGTGCTGCTGACCGAGGCCCCCCTGAACCCCAAGGCCAACCGCGAGAAGATGACCCAGGTGAGTGGCCCGCTACCTCTTCTGGTGGCCGCCTCCCTCCTTCCTGGCCTCCCGGAGCTGCGCCCTTTCTCACTGGTTCTCTCTTCTGCCGTTTTCCGTAGGACTCTCTTCTCTGACCTGAGTCTCCTTTGGAACTCTGCAGGTTCT
+
BBBBBBBBFFFFGGBBGGGGGGHHGGGEHGGFHGGGGGGGGHGHHGGGGFGGHHHHHHHGCGGGGGGGGGGGFFGGGGGHGHHHHGGGGGCGGGHHHGHHHHHGFHHHHFGEGHHGGGGGHGHHHHHHGHHGHHGGGGGHGHHGHGGGGGFGGGGGGEGAC?GFFGFFFFFFFFFFFFFFFFFFFFFFFFFFFFFFFFFFFFFFDABFFFFFFFFFFFFFFFFFFFFFFFFFFFFFFFFFFFFFFFF;BFF
@M05620:37:000000000-D9766:1:1101:18637:11235 1:N:0:24
ACCACACCTTCTACAATGAGCTGCGTGTGGCTCCCGAGGAGCACCCCGTGCTGCTGACCGAGGCCCCCCTGAACCCCAAGGCCAACCGCGAGAAGATGACCCAGGTGAGTGGCCCGCTACCTCTTCTGGTGGCCGCCTCCCTCCTTCCTGGCCTCCCGGAGCTGCGCCCTTTCTCACTGGTTCTCTCTTCTGCCGTTTTCCGTAGGACTCTCTTCTCTGACCTGAGTCTCCTTTGGAACTCTGCAGGTTCT
+
CCCCCBBBFFFFGGGFFGGGGGHHGGGFHGHHHGGGGGGGGHHHHGGGEFGGHHHGHHHGGGGGGGGGGGGHHHHGGGGHGGHHHGGGGGGGFGHHHHHHHHGHGHHHHHHGGHHDFDGGHHHHHHHHHHHDHHGGGGGHGHHGHGGGGGGGGGGGGGGGGGGGGGFFFFFFFFFFFFFFFFFFFFFFFFFFFFFFFFFFFFFFFFFFFFFFFFFFFFFFFFFFBFFFFFFFFFFFFFFFFFFFFFFFFFF
@M05620:37:000000000-D9766:1:1101:19672:11278 1:N:0:24
ACCACACCTTCTACAATGAGCTGCGGGTGGCTCCCGAGGAGCACCCCGTGCTGCTGACCGAGGCCCCCCTGAACCCCAAGGCCAACCGCGAGAAGATGACCCAGGTGAGTGGCCCGCTACCTCTTCTGGTGGCCGCCTACCTCCTTCCTGGCCTCCAGGAGCTGCGCCCTTTCTCACTGGTTCTCTCTTCTGCCGTTTTCCGTAGGACTCTCTTCTCTGACCTGAGTCTCCTTTGGAACTCTGCAGGTTCT
+
ABA>AAAAFFFFGGGDFGGFFDG4E2AAECGHFFFGGGGEEHHHHGGG1AEAEFC@FGGGEGEGGEEEGGG0GEGEGGDGCAHEEFABGGG@/DFH1GHBFGF//<1>GDFGG0.<C?CCHGHB<C:GC;GDHACCCD.9C0;./;9;CGGAFF..//9CAEFF/--;--9BF//9FFFFFFFFFFFFFFB/;9-AFFFEF.F.AAFFFF/BF//FFFFF/9/.BFFEFFFFFFFFFFF/9B/9BF?.9B9
@M05620:37:000000000-D9766:1:1101:19515:11295 1:N:0:24
ACCACACCTTCTACAATGAGCTGCGTGTGGCTCCCGAGGAGCACCCCGTGCTGCTGACCGAGGCCCCCCTGAACCCCAAGGCCAACCGCGAGAAGATGACCCAGGTGAGTGGCCCGCTACCTCTTCTGGTGGCCGCCTCCCTCCTTCCTGGCCTCCCGGAGCTGCGCCCTTTCTCACTGGTTCTCTCTTCTGCCGTTTTCCGTAGGACTCTCTTCTCTGACCTGAGTCTCCTTTGGAACTCTGCAGGTTCT
+
BCBCCCCCFFFFGGGGGGGGGGHHGGGGGGHHHGGGGGGF?HHHHGGGGGGGDHHHFHHGGGCGGGGGGGGFHHHGGGGHGGHHHGGGGGGGGGHHHHHHHHHEEFHHFFGGGHHFGGGGHFHHHHHHHHHGGHGGGGDHGHHGHGGGGGEGGGGGGGGGGGGGGGFFFFFFFFFFFFFFFFFFFFFFFFFFFFFFFFFFFFFFDFFFFFFFFFFFFFFFFFFFFFFFFFFFFFFFFFFFFFFFFFFABFB
@M05620:37:000000000-D9766:1:1101:4770:11298 1:N:0:24
GAGGCTGCTTTGGCAGAAACTCATAGATTACTGCAACAGTTCCCCCTGGACCTGGAAAAGTTTCTTGCCTGGCTTACAGAAGCTGACACAACTTGCTACCCGTAAGGAAAGGCTCCTAGAAGACTCCACGGGAGTAAAAGAGCTGATGACACAATGGCAAGTAAGTCAGGCCTTTCCGCTTTAGCACTCTTGTGGATCCAATTGAACAATTCTCAGCATTTGTACTTGTAACTGACAAGCCAGGGACAAAA
+
>>A3AACAFFFFG4BEFGGGGGGHGHEGHGGFDGHHHFGGHHHHHGCFHHHFHHH2FGGFFGHHHGGFHHHGGBFCGHHH3GGHHF23BFFGGHBGGHHFHGGGFHGHHHAHHHHGHFE33F?GHHHC2E?C/<CG33BFCHGHHBHHH2<F2/@FFHFHGHH1GGH1FGH/?GHHHGGGGGEHHBHHHHGHFHEDGCHBCHHFHFHGBHHHHHHFHCGHHHHHGGGGFFGGFG0FFFFEGGGGGGGG.F?
@M05620:37:000000000-D9766:1:1101:15210:11302 1:N:0:24
GAGGCTGCTTTGGAAGAAACTCATAGATTACTGCAACAGTTCCCCCTGGACCTGGAAAAGTTTCTTGCCTGGCTTACAGAAGCTGAAACAACTTGCTACCCGTAAGGAAAGGCTCCTAGAAGACTCCAAGGGAGTAAAAGAGCTGATGAAACAATGGCAAGTAAGTCAGGCATTTCCGCTTTAGCACTCTTGTGGATCCAATTGAACAATTCTCAGCATTTGTACTTGTAACTGACAAGCCAGGGACAAAA
+
A?AABAFAFFFFCGGGGCGGGGFHHHHHHCGGHHDBFGGGHHHHHGGGGCGHHHGHHDGFFHHHHHEHHHHHHHH3GHHHHHHHH3GFHHHHHHHHHEGHHGEGEHHHHHHHHHHGHFFFEFHHHHHH3GGGAEE344FG/BGHHGHHDHHH2GHHHHGHGH2FGHHHHHHGHHHHHGGGGGEHHHHHGHHHHHGHHHHHGHHHHHHFHHHHHHGHHCHHHHHHHHHHFHGHGH:FGGGGGFGGGGGAAFF
@M05620:37:000000000-D9766:1:1101:5465:11313 1:N:0:24
GAGGCTGCTTTGGAAGAAACTCATAGATTACTGCAACAGTTCCCCCTGGACCTGGAAAAGTTTCTTGCCTGGCTTACAGAAGCTGAAACAACTTGCTACCCGTAAGGAAAGGCTCCTAGAAGACTCCAAGGGAGTAAAAGAGCTGATGAAACAATGGCAAGTAAGTCAGGCATTTCCGCTTTAGCACTCTTGTGGATCCAATTGAACAATTCTCAGCATTTGTACTTGTAACTGACAAGCCAGGGACAAAA
+
BAAABBFBFFFFGGGGCFGFGFHGHHHFDGHHFHHGFHHGGHFFHGGGEGHHHHHGBGEGGHHHHFHHHHFHHFHHHHHHHHHFHHHGHHHHHGDG@GFHHGGGGHBGGH??GGGFF3GHFHHHHHHH3F?/?EFGBGHHGHHHHFHHGHHFEHHH2FGHFF>F2FGHG0FCGFHHGDGDGGHHHHHFGFF1GHADCCGHHHHBH0<=G<C;CGGFFFHHHHFGHHHHGHHHGGHGB;CEGGA?AEEFFGA
@M05620:37:000000000-D9766:1:1101:20524:11314 1:N:0:24
GAGGCTGCTTTGGAAGAAACTCATAGATTACTGCAACAGTTCCCCCTGGACCTGGAAAAGTTTCTTGCCTGGCTTACAGAAGCTGAAACAACTTGCTACCCGTAAGGAAAGGCTCCTAGAAGACTCCAAGGGAGTAAAAGAGCTGATGAAACAATGGCAAGTAAGTCAGGCATTTCCGCTTTAGCACTCTTGTGGATCCAATTGAACAATTCTCAGCATTTGTACTTGTAACTGACAAGCCAGGGACAAAA
+
>3AA>>C>CDB4F45BAGAFGGHHHGGFGFEDG54BCGBFGDAABEA2ACAFGGEE332BBDFDFFFABBFFFGG33ABDFH3BF33FBBBBGH5BBBB21B?>E?B3?F1B1BFFFHFFDGFF3BFGF?//?/?3BDDB?F2B?B2BBB3B2<@<@@<F?@@>2@@<F<G<<?<1???ADF1<11><01=1>1.0<</<<==0=DFFCG0C0C:0/;=;0C0CGCFFG;0<0:</;0;.999.;;EE?;9
@M05620:37:000000000-D9766:1:1101:9821:11368 1:N:0:24
ACCACACCTTCTACAATGAGCTGCGTGTGGCTCCCGAGGAGCACCCCGAGCTGCTGACCGAGGCCCCCCTGAACCCCAAGGCCAACCGCGAGAAGATGACCCAGGTGAGTGGCCCGCTACCTCTTCTGGTGGCCGCCTCCCTCCTTCCTGGCCTCCCGGAGCTGCGCCCTTTCTCACTGGTTCTCTCTTCTGCCGTTTTCCGTAGGACTCTCTTCTCTGACCTGAGTCTCCTCTGGAACTCTGCAGGTTCT
+
>A11A1>AFFF1AGG1ABF1BFGHAAEBCEAF1AFEEECEEGFEGGGG/AEEGHHFHHHGGGEEFGGEEGGHG1GEGG?HCFHHHEE/CC/B@C0FG1FGHFFHGFGDGFHEFHHGGGGGGHHHHHHHHHHGGHGGGGGHGHGBGGGGGGGGGGFGGGG?9AGGG@@F@@FFFFFFFFFFFFFFFFFFFFFFFF@FFFFFFFFFFFFFFFFFFFFFFFEFFFFFBFFFFFFF-9BFFFFFFB/F/BFFFFB
@M05620:37:000000000-D9766:1:1101:4640:11382 1:N:0:24
ACCACACCTTCTACAATGAGCTGCGTGTGGCTCCCGAGGAGCACCCCGTGCTGCTGACCGAGGCCCCCCTGAACCCCAAGGCCAACCGCGAGAAGATGACCCAGGTGCGTGGCCCGCTACCTCTTCTGGTGGCCGCCTCCCTCCTTCCTGGCCTCCCGGCGCTGCGCCATTTCTCACTGGTTCTCTCTTCTGCCGTTTTCCGTAGGACTCTCTTCTCTGACCTGCGTCTCCTTTGGAACTCTGCAGGTTCT
+
AAA1AAAAFFFFGBG13FAAGCHGG0AAA0BB1AF0AEEGGHHHHGGGCABFHHGBGHFE/EEGG/EEGGG0G>GGGG/G//FGFG//>C</>C0G1?1<FH/FFHB1<FCCGF<<><@@GFDG<==0DG/?GCGGCG.:EGFCFFBFG0;AA0;E.C--99;@--9A-A/BFFF/;9FBFFFFFFFF99FFFF@ABFFFFFF?B-;BFFFFFF;/;FFFFBFB-@B-9BFFFFFFFFFFFFFFFFFFFFF
@M05620:37:000000000-D9766:1:1101:5115:11388 1:N:0:24
ACCACACCTTCTACAATGAGCTGCGTGTGGCTCCCGAGGAGCACCCCGTGCTGCTGACCGAGGCCCCCCTGAACCCCAAGGCCAACCGCGAGAAGATGACCCAGGTGAGTGGCCCGCTACCTCTTCTGGTGGCCGCCTCCCTCCTTCCTGGCCTCCCGGAGCTGCGCCCTTTCTCACTGGTTCTCTCTTCTGCCGTTTTCCGTAGGACTCTCTTCTCTGACCTGCGTCTCCTTTGGAACTCTGCAGGTTCT
+
AA1>AAAAFFFFGFG13BAEGFHHG00A00BBAAF0AEGCEHGFHGGGC/BFFFCEGHFE/ECGG/EGGEF0B>FEGG/G>/FHEG//CG//>CFG1?1?<GEHGHF10F1FFGCCCCCCHHHFEHHFHHH.<<ACCA:GCGFC:CBFF0BFFBAEE??--;FFF?-A-@BBBFFFF//-99FFFB99BFFFFF@FAF-FFAFFFFFFBF/9BFFBFFFFFFFF--;>BFFFFFFFFFFFFFFFFFFFFFE
@M05620:37:000000000-D9766:1:1101:18875:11394 1:N:0:24
GAGGCTGCTTTGGAAGAACCTCATAGATTACTGCAACAGTTCCCCCTGGACCTGGAAAAGTTTCTTGCCTGGCTTACAGAAGCTGAAACACCTTGCACCCCGTAAGGAACGGCTCCTAGAAAACTCAAAGGGCGTAACAATGCTGCTGCAACCATGGCTAGTCAGTCAGGCATTTCCGCTTTAGCACTCTTGTGGATCAAATTGAACAATTCTACGAATTTGCACTTGTAACTGCCAAGCAAGTGCAACAA
+
BBBBBBFBFFFFGGGGGG4FGGHHHHHGGFHHHGHHGHHHHHHHHGGEGHHHHGHGFHFHHHHHFHDGHHFHHHHGHHHHHHHHFHHHHH1EH3@B33?1/>EGG133B11////?3B43B42BFGGHBF2//</B/?>2222@><222@FG0?FDB001?F1>D1GHFGE.11=1<<A.CCDGHH0G<0D0=::C:C.0:CB0CFCC:0:0;00..;9C0000B0/99;00009=/9../CB0;00;/.;
@M05620:37:000000000-D9766:1:1101:22332:11398 1:N:0:24
GAGGCTGCTTTGGAAGAAACTCATAGATTACTGCAACAGTTCCCCCTGGACCTGGAAAAGTTACTTGCCTGGCTTACAGAAGCTGAAACAACTTGCTCCCCGTACGGACCGGCACCTAGAGGACTCAAAAGGAGTCAAAGGGCTGAAACACCCATGGAAAGAACGTCAGACATTGCCGCTTTCGCCCTCTTGAGGATCCAATTGAACAATACTCAGCATTTGTCATTGTTACTGCTAGGACCGGGCAACAA
+
BBBBBBFAFFFFGGGGGGEGGGHHHHHHHHHHHHHHGHHHHHHHHGGFFGHHHHHGHHFBBF5DGHHGHHHHHHHHHHHHHHHHHHHHHHFHH55B3B311E1/?/>?>E>E//>?333B3F0?FF2B222?CGGH2@FH2//0/?11??0/?/0<01>F<000>>...0</000=<<A@.C0:?.E@C/CF0</;/;F099FGF09C/009;000/;0;FFF0;FB0;0;;C/////.;/;-;=--..;.
@M05620:37:000000000-D9766:1:1101:20428:11413 1:N:0:24
GAGGCTGCTTTGGAAGAAACTCATAGATTACTGCAACAGTTCCCCCTGGACCTGGCAGCGGTTTCAGCTTGTGTAAGCGAAGCTGGAAACACTTGCTCCCCGTAAAGAAAGGCACCTGGATGAAACCAAGGGAGAAACAGGACTAATGAAACCAAAGCAAGTCAGTCAGGCATTTCCGATTTCGCACTCGTGTGGATCCAAATAAACAATTCTACGCATATGTACTTGTGACTGACAAGGCAGGGAAGAAA
+
BABCCCFCFFFFGGGGGGGGGGHHGHHHHHHHHHHHFHHHHHHHHGGGHHHHHHHCH?1AAEG155DF5F313B5D53>?0>E332BG3G31BG3G33@?1>?EF/B303?0/0B?33023?333BB?FGF?G//0@2<2/0/22?1<@G110///??GHHHHHH=GH100.<1<=0..<<.0/<.::C.;.;..C00;9B090=00;9000090.9.;.00CB0000;0;CB0;BFFF..A.--;..;//
@M05620:37:000000000-D9766:1:1101:20645:11443 1:N:0:24
ACCACACCTTCTACAATGAGCTGCGTGTGGCTCCCGAGGAGCACCCCGTGCTGCTGACCGAGGCCCCCCTGAACCCCAAGGCCAACCGCGAGAAGATGACCCAGGTGAGTGGCCCGCTACCTCTTCTGGTGGCCGCCTCCCTCCTTCCTGGCCTCCCGGAGCTGCGCCCTTTCTCACTGGTTCTCTCTTCTGCCGTTTTCCGTAGGACTCTCTTCTCTGACCTGAGTCTCCTTTGGAACTCTGCAGGTTCT
+
>>1AA?AAFFC@FGGD3BFGDGFCAEEFH0GHHGF0AAE/EHHHHGGGAAE/DFFHHHCEGGCGCEEGGGGHHHCEGGGGGHHCGGGGGGCGGGHHFHHHHHHHEHHHGHHGGFHCGGGGHHHEBGFHHFHGHHGGCGGHAG/E/FGGGGGG?BAFGGGGGG?/FG@F@@FFFFFFFFFFFFFFFFFFFFFFFF@FFFFFFFEFFFFFFFFFFFFFFFFFFEFFFFFFFFFFFFFFFFFFEBFFFFFFFFF
@M05620:37:000000000-D9766:1:1101:2421:11453 1:N:0:24
ACCACACATTCTACAATGAGCTGCGTGTGGCTCCCGAGGAGCACCCCGTGCTGCTGACCGAGGCCCCCCTGAACCCCAAGGCCAACCGCGAGAAGATGACCCAGGTGAGTGGCCCGCTACCTCTTCTGGTGGCCGCCTCCCTCCTTCCTGGCCTCCCGGAGCTGCGCCCTTTCTCACTGGTTCTCTCTTCTGCCGTTTTCCGTAGGACTCTCTTCTCTGACCTGCGTCTCCTTTGGAACTCTGCAGGTTCT
+
BBCBABC3BDFFGGGGGGBFGGHHGGGA4EFFG2BB2EEEDHFHHGGEEEEGFHHHGHGAFCEEGGGGGGGHBGHGGGGHGHHHHGGGGG/>BFHEHHHHHHAGGHH1?FGGGH?>ACCDGHHHH=DGHHHGHHGGGGGHGHHGGHGGGGGGGGGGGGG9;;;FGGFFFFFFFFFBFFFFFFFFFFFFFFFFFFFFFFFFFFF?DFFFFFFFFF:;FFFFFFFF.CFFFFFFFFFFFFFFFFFFFFFFFFF
@M05620:37:000000000-D9766:1:1101:10537:11469 1:N:0:24
ACCACACCTTCTACAATGAGCTGCGTGTGGCTCCCGAGGAGCACCCCGTGCTGCTGACCGAGGCCCCCCTGAACCCCAAGGCCAACCGCGAGAAGATGACCCAGGTGAGTGGCCCGCTACCTCTTCTGGTGGCCGCCTCCCTCCTTCCTGGCCTCCCGGAGCTGCGCCCTTTCTCACTGGTTCTCTCTTCTGCCGTTTTCCGTAGGACTCTCTTCTCTGACCTGAGTCTCCTTTGGAACTCTGCAGGTTCT
+
CCCCCBCCFFFFGGGGGGGGGGHHGGGEHGHHHGGGGGGGGHHHHGGGGGGGHHHHHHHGGGGGGGGGGGGHHHHGGGGHGHHHHGGGGGDGGGHHHHHHHHHHGGGGHHHGGHHGGGGGHHHHHHHHGHHDHHGGGGGHGHHGHGGGGGGGGGGGGG--;BGGGGFFFFFFFFFBFFFFFFFFFFFFFFFFFFFFFFFFFFFFFFFFFFFFFFFFFFFBFFFF/BBBBFFFFFFFFFFFFFFFFFFFFFF
@M05620:37:000000000-D9766:1:1101:11658:11469 1:N:0:24
GAGGCTGCTTTGGAAGAAACTCATAGATTACTGCAACAGTTCCCCCTGGACCTGGAAAAGTTTCTTGCCTGGCTTACAGAAGCTGAAACAACTTGCTACCCGTAAGGAAAGGCTCCTAGAAGACTCCAAGGGAGTAAAAGAGCTGATGAAACAATGGCAAGTAAGTCAGGCATTTCCGCTTTAGCACTCTTGTGGATCCAATTGAACAATTCTCAGCATTTGTACTTGTAACTGACAAGCCAGGGACAAAA
+
B@BBABFCFFFFGFGGGGGGGGHHHGHHHHHGGGFFFHHHHGHHHGGGHHHHHHGHBDFHHHHHHHHHGHGGGHHHGFFGHHGHHGGHGHHHHG@GBGFGFEFGDHHHHHEH1BGGEHHHHHHHFHHHH3?/FEEFGHFGGF?F?GFDHHGBFFDGG2FHG2GHHHHFHBGEC=FGHGGGAGGHHGD>CFH1>F.B<CCDGHHGHHHDG0CBG0<GFHHHHHCGHHBGCGHGFFHFFFF.CFFEDGGFFFF
@M05620:37:000000000-D9766:1:1101:19872:11475 1:N:0:24
GAGGCTGCTTTGGAAGAAACTCATAGATTACTGCAACAGTTCCCCCTGGACCTGGAAAAGTTTCTTGCCTGGCTTACAGAAGCTGAAACAACTTGCTACCCGTAAGGAAAGGCTCCTAGAAGACTCCAAGGGAGTAAAAGAGCTGATGAAACAATGGCAAGTAAGTCAGGCATTTCCGCTTTAGCACTCTTGTGGATCCAATTGAACAATTCTCAGCATTTGTACTTGTAACTGACAAGCCAGGGACAAAA
+
AAABB4FAFFFFFGGG4EBFFGAFGFGHH5FHHHA4B2BDFHHHHGEFFBGHHHGHHH2BBGHHGHHHHHHHHHG3FGHHHHHGGHHHHFEGHHHHHGHHHEEGAHHHHHHHHHHGHDHHHHHHHHHHHHGGHGGHFFGGGHHHHFHH2FHHHHHHHHHHGH2@GHHHHHHHHHHHHGGGGGHHHHHHHGHHHHGHGHHGGHHHHFHHHGHGHHHHHHHHHHFHHHHHGHHHHHHGGGGGGGGGGGGGFFF
@M05620:37:000000000-D9766:1:1101:24846:11511 1:N:0:24
ACCACACCTTCTACAATGCGCTGCGTGTGGCTCCCGAGGAGCACCCCGTGCTGCTGACCGAGGCCCCCCTGAACCCCAAGGCCAACCGCGCGAAGATGACCCAGGTGCGTGGCCAGCTACCTCTTCTGGTGGCCGCCTCCCTCCTTCCTGGCCTCCCGGAGCTGCGCCCTTTCTCACTGGTTCTCTCTTCTGCCGTTTTCCGTAGGACTCTCTTCTCTGACCTGCGTCTCCTTTGGAACTCTGCAGGTTCT
+
>>>>A111BC@@ABG13BBE0AE?EBA0BAAFFA/A/AE/EHHHHG?/ABEAGE1FHHF//EEG>E>EGGACHF/EGGECFCHEEFB@C/><<AC?B1DGFHEHE<F1>F?CGH<<EHHFHHFHH0=DGGHCHH?@-.;.EGGG/;CFGFGGFBFFEB@9@9-BB9-A>?FFFFFFFFFFBFFFFFFF/BFFFF@FFFFFFFF?FFFFFFFFFF:BBFFFFF/B-@F?FBFFFFFFFFFFFFFFFFA9BFF
@M05620:37:000000000-D9766:1:1101:21489:11523 1:N:0:24
GCGGCTGCTTTGGAAGCAACTCATAGATTCCTGCAACAGTTCCCCCTTGCCCTGGAAAAGTTTCTTGCCTGGCTTACAGAAGCTGAAACACCTTGCTACCCGTAAGGAAAGGCTCCTAGAAGACTCCAAGGGAGTAAAAGAGCTGATGAAACAATGGCAAGTAAGTCAGGCATTTCCGCTTTAGCACTCTTGTGGATCCAATTGAACAATTCTCAGCATTTGTACTTGTAACTGACAAGCCAGGGACACAA
+
>11>AADAFFFFFAFC110BGFBF3DG3D33DFA01B0BFGGHHFEGAG1BFFGHHHHCBF2DFFHHHHHFHHHHHHBFFHHHBGGGHHHFFHHFGGHFHHEGEEGBG0CCGHH0?GBFG1GHHHGHHGHGGFFG0B2BG/FGHH1DGGHBGBGHHFFFFFFF1FFF11BG/FGHHHGGGGGFHFGHGBHHHHHGHHHHFHHHB=0<GHHGFHHEHHCHHHHHFGHHBGB0CBFGGGGEFEGGGG;EF.CE
@M05620:37:000000000-D9766:1:1101:21195:11531 1:N:0:24
GAGGCTGCTTTGGAAGAAACTCATAGATTACTGCAACAGTTCCCCCTGGACCTGGAAAAGTTTCTTGCCTGGCTTACAGAAGCTGAAACAACTTGCTACCCGTACGGAAAGGCTCCTAGACGACTCCAAGGGAGTAACAGAGCTGATGAAACAATGGCAAGTAAGTCAGGCATTTCCGCTTTAGCACTCTTGTGGATCCAATTGAACAATTCTCAGCATTTGTACTTGTAACTGACAAGCCAGGGACAAAA
+
A3>AAAFBFFFFGGGGFGGGGGGHFGHHHFGHHHDBFEFGHHHHHGGGHGHHHHHHHHBGGHHHHHHHHHHHHHHHHHHHHHHHHHHHHHHHHGGHHGHHHGGE1>EGG/GFECHGHHGF3/EEAFGHFGGGHGG0??FBFB0GG1@G2F1GFGDGHHHHGH1?GHHFHHHHHHHHHGGGGG1DHFHHGBHHHHGFFHHHGHHHHHHHHGHGGHGHH0GHHGFGGGGGGFGGGGGGGGGG?FGGGGG?9CG
@M05620:37:000000000-D9766:1:1101:17268:11541 1:N:0:24
ACCACACCTTCTACAATGAGCTGCGTGTGGCTCCCGAGGAGCACCCCGTGCTGCTGACCGAGGCCCCCCTGAACCCCAAGGCCAACCGCGAGAAGATGACCCCGGTGAGTGGCCCGCTACCTCTTCTGTTGGCCGCCTCCCTCCTTCCTGGCCTCCCGGAGCTGCGCCCTTTCTCCCTGTTTCTCGCTTCTGCCGTTTTCCGTTGGTCTCTCTTCTCTGACCTGAGTCTCCTTTGGAACTCTGCAGGTTCT
+
CCCCCCCDFFFFGGGGGGGGGGHHGEGEGGHGHGGGGGGGGHGHHGGGGGGGHHHHHHHGGGGGGGGGGGGHHHHGGFGHGHHHHGGGGGGGGGHHGHGH22////>/<<1..F.-<D@-/D00=0=00<0:0<---:C.ABFGG0FG0CC:FG.EED-9--B00--<--/<0000/:000<00<..<B.000:-../90B.<0...<B0<B0BFBFF00BBFB/BB00BFBF0<F0<0<FFFFF:BBB0:
@M05620:37:000000000-D9766:1:1101:21210:11543 1:N:0:24
GAGGCTGCTTTGGAAGAAACTCATAGATTACTGCAACAGTTCCCCCTGGACCTGGAAAAGTTTCTTGCCTGGCTTACAGAAGCTGAAACACCTTGCTACCCGTAAGGAAAGGCTCCTAGAAGACTCCAAGGGAGTAAAAGAGCTGATGAAACAATGGCAAGTAAGTCAGGCATTTCCGCTTTAGCACTCTTGTGGATCCAATTGAACAATTCTCAGCATTTGTACTTGTAACTGACAAGCCAGGGACAAAA
+
1AAAA>C>FFFFFGGE1F1BFFGDGHGFGDGHFAFBCGGFFH2GHGE/B0GHFAGEHHH0BGHHHDFHHHGHFHHHHHHHHHHHHGHHHF0/EFG1FGHHHGAEGFHBGFFHHHBFGFFFFHFHG1GFHFG?GGEGHDHBFGHHGFHHFFHHFHHGHBHCCFGHHGHEGFHHHGHHHGCFGFDFDFGG0GHBDGC0CCHHFFHFH0GGHHHCHHB;CFHFHH0CCHHEG0:;CCFFGF.AEF.ACEGFGGF
@M05620:37:000000000-D9766:1:1101:9785:11565 1:N:0:24
GAGGCTGCTTTGGAAGAAACTCATAGATTACTGCAACAGTTCCCCCTGGACCTGGAAAAGTTTCTTGCCTGGCTTACAGAAGCTGAAACAACTTGCTACCCGTAAGGAAAGGCTCCTAGAAGACTCCACGGGAGTAAAAGAGCTGATGAAACAATGGCAAGTAAGTCAGGCATTTCCGCTTTAGCACTCTTGTGGATCCAATTGAACAATTCTCAGCATTTGTACTTGTAACTGACAAGCCAGGGACAAAA
+
BABCCCFCFFFFGCGGGGGGGGHHGHGHHHHHHHHHHHHHHHHHHGGGHHHHHHHGHHGGFHHHHHHHHHHHHHHHHHHHHHHHHHHHHHHHHHHHHHHHHGGGGHHHFHHHHHHGHHGHFFHHHHHH2/EGFGGHHFHHGHHHHGHHHHHHGHHHHHHGGHHBGHHFHGHHHHHHHGGGGGGHGGHHHHHHHHGHFGHHHHHHHGHGHHHGEFHHHHHHHHHHHHGHGGGGGGFGGGGGGGGGGEFEFFG
@M05620:37:000000000-D9766:1:1101:18314:11579 1:N:0:24
GAGGCTGCTTTGGAAGAAACTCATAGATTACTGCAACAGTTCCCCCTGGACCTGGAAAAGTTTCTTGCCTGGCTTACAGAAGCTGAAACAACTTGCTACCCGTAAGGAAAGGCCCCTAGAAGACTCCAAGGGAGTCACAGAGCTGATGAAACAATGGCAAGTACGTCAGGCATTTCCGCTTTAGCACTCTTGTGGATCCAATTGAACAATTCTCAGCATTTGTACTTGTAACTGACAAGCCAGGGACAAAA
+
A1AAAAFAFFFFGGGGE1BGGGBG3DFGHBFGHH11B0FFGHHHHGEFG0FGHFFHE10BBFHHDHHHHHHHHHG1FGGFGHHFH1EGH0BGHHHHHBHHHGFG/GHHHGHHHHGGHEHHDGHHHHHHBHGG/EE011BF1FGHH1FG2F1F0FGHHHFHGH22?GH/EHHFHHHHHGGGGG1FGGHHHHHHGHGGHHGHHHHGHCHHHHHHHH0GH0GHHHHHHHHGFFGGGGBFGGGGGBFGGGGAAFG
@M05620:37:000000000-D9766:1:1101:15817:11586 1:N:0:24
ACCACACCTTCTACAATGAGCTGCGTGTGGCTCCCGAGGAGCACCCCGTGCTGCTGACCGAGGCCCCCCTGAACCCCAAGGCCAACCGCGAGAAGATGACCCAGGTGAGTGGCCCGCTACCTCTTCTGGTGGCCGCCTCCCTCCTTCCTGGCCTCCCGGAGCTGCGCCCTTTCTCACTGGTTCTCTCTTCTGCCGTTTTCCGTAGGACTCTCTTCTCTGACCTGAGTCTCCTTTGGAACTCTGCAGGTTCT
+
CDDCCCCCFFFFGGGGGGGGGGHHGEGGHGHGHGGGGGGGGHHHHGGGGGGGHHHHGHHGGGGGGGGGGGGHGHGGGGGHGHHHHGGGGGGGGGHHHHHHHHHHGHHHHHHGGHHGGGGGHHHHHHHHHHHGHHGGGGFHGHHGHGGGGGGGGGGGGGGGGGGGGGFFFFFFFFFFFFFFFFFFFHFFFFFFFFFFFFFFFFFFFFFFFFFFFHFHFHHFFFHFFFFFFFFFFHHFFFFFFHFFFFFFFFF
@M05620:37:000000000-D9766:1:1101:18534:11591 1:N:0:24
ACCACACCTTCTACAATGAGCTGCGTGTGGCTCCCGAGGAGCACCCCGTGCTGCTGACCGAGGCCCCCCTGAACCCCAAGGCCAACCGCGAGAAGATGACCCAGGTGAGTGGCCCGCTACCTCTTCTGGTGGCCGCCTCCCTCCTTCCTGGCCTCCCGGAGCTGCGCCCTTTCTCACTGGTTCTCTCTTCTGCCGTTTTCCGTAGGACTCTCTTCTCTGACCTGAGTCTCCTTTGGAACTCTGCAGGTTCT
+
CCCCCBCCFFFFGGGGGGFGGGHHGGGGHGHHHGGGGGGGGHHHHGGGEGGGHHGHGHGGGGGGGGGGGGGHHHHGGGGHGHHHHGGGGGGGFGHHHHHHHH/FFGHHHHHGGHGGGGGGHHHHHHHHGHHGHHGGGGEHGHHGHGGGGGGGGGGGGGGGGFGGGGFFFFFFFFFFFFFFFFFFFFFFFFFFFFFFFFFFFFFFFDFFFFFFFFFFFFFFFFFFFFFFFFFFFFFFFFFFFFFFFFFFFFF
@M05620:37:000000000-D9766:1:1101:18325:11593 1:N:0:24
GAGGCTGCTTTGGAAGAACCTCATAGATTACTGCAACAGTTCCCCCTGGACCTGGAAAAGTTTCTTGCCTGGCTTACAGAAGCTGAAACACCTTGCTACCCGTAAGGAAAGGCCCCTAGAAGACTCCAAGGGAGTAAAAGAGCTGATGAAACAATGGCAAGTAAGTCAGGCATTTCCGCTTTAGCACTCTTGTGGATCCAATTGAACAATTCTCAGCATTTGTACTTGTAACTGACAAGCCAGGGACAAAA
+
A3AABAF>CFDFFGAFEC4ABGGHHHHEGGHHHBFGFGHHHHHHHGG2AFGHHHGG3FCBFGHHFHFFGHGHHHHHHGGHHHHHFGGHHF1EHHBEE@BBE1EGFGEBFF1BFH/>ECFHGGHHDBFHCG/?FEF?DGHGAGFFHHHHBGF<0FGGCF0<FB1@F<GHHGHCF??F1AFFGGFGFDFG>GFGHH?B<GFDCHFFFBCCFHEFFHCCBGHHHECGHHGFFGFGFFFGB0FF?B.;AAEEFBC
@M05620:37:000000000-D9766:1:1101:7416:11640 1:N:0:24
ACCACACCTTCTACAATGAGCTGCGTGTGGCTCCCGAGGAGCACCCCGTGCTGCTGACCGAGGCCCCCCTGAACCCCAAGGCCAACCGCGAGAAGATGACCCAGGTGAGTGGCCCGCTACCTCTTCTGGTGGCCGCCTCCCTCCTTCCTGGCCTCCCGGAGCTGCGCCCTTTCTCAATGGTTCTCTCTTCTGCCGTTTTCCGTAGGACTCTCTTCTCTGACCTGAGTCTCCTTTGGAACTCTGCAGGTTCT
+
DDDCDCCCFFFFGGGGGGCGGGHHGEFBGFHHHGGGEGGGGHHHHGGGGGGGHHGHHHHGGGGGGGGGGGGHHHHGGGGHGHHHHGGGGG/CDGGHHHHFHHF/FGH?0FHGEHH@-<--F<D0D00<DDCEFHC@DD.GFF/E/CBF0;FAFB.CG.C---.9C9-DD-BFFBB0009;:BBFFFF0FF009F-:DFF0F99.9AB0:BFFBF90;0;9:F09//;B99F9BF0FBF9B009000FFFF0
@M05620:37:000000000-D9766:1:1101:10218:11666 1:N:0:24
ACCACACCTTCTACAATGAGCTGCGTGTGGCTCCCGAGGAGCACCCCGTGCTGCTGACCGAGGCCCCCCTGAACCCCAAGGCCAACCGCGAGAAGATGACCCAGGTGAGTGGCCCGCTACCTCTTCTGGTGGCCGCCTCCCTCCTTCCTGGCCTCCCGGAGCTGCGCCCTTTCTCACTGGTTCTCTCTTCTGCCGTTTTCCGTAGGACTCTCTTCTCTGACCTGAGTCTCCTTTGGAACTCTGCAGGTTCT
+
BBBBBCCAFFFFGFGGGGFGGGGHGGGBAEHFHGFGDFEGGHHHHGGGDGGGGHGEHHGEGGGGGGGGGGGFHHHGGE?GGHHEEEEEDG<CCDHHHFGGHHHHGHHBCGHGGHHGGGGGHHHHHHHHGHGCGHGGGGGHGHHGHGGGGBBFGGFGGG?-?DGGGGFFFFFFFFFFFFFFFFFFFFFFFFFFFFFFFFFFFFFA.AFFFFFFFFFFFFFFFFFF/BBFFFFFFFFFFEFFFFFFFFFFFFF
@M05620:37:000000000-D9766:1:1101:29223:11681 1:N:0:24
ACCACACCTTCTACAATGAGCTGCGTGTGGCTCCCGAGGAGCACCCCGTGCTGCTGACCGAGGCCCCCCTGAACCCCAAGGCCAACCGCGCGAAGATGACCCAGGTGCGTGGCCCGCTACCTCTTCTGGTGGCCGCCTCCCTCCTTCCTGGCCTCCCGGGGCTGCGCCCTTTCTCACTGGTTCTCTCTTCTGCCGTTTTCCGTAGGACTCTCTTCTCTGACCTGCGTCTCCTTTGGAACTCTGCAGGTTCT
+
AAAAAABAFFFFFGGDFG5BFEGGGEEBAEGHFBFAAEGEGHGHHGGFGEEGFGGGHGHCEGGGGGGGGGGHFHHGGGGHEGHHHGGEFF<BCCFCDGFFGFFHC?F1<.>AFH<<DGGGHGHHHHHHHFF.GHGDGGDFGGG.CFGGGFFFFBFECDD-9-;?A>FFFFFFEFFFFFFF/;BFFFFFFFFFBFC.A/EFFFFFD?FFFFFFBFFFBFFFFFFF?CFFFBFFFFFFFFFFFFFFFFFFBFF
@M05620:37:000000000-D9766:1:1101:22339:11682 1:N:0:24
ACCACACCTTCTACAATGAGCTGCGTGTGGCTCCCGAGGAGCACCCCGTGCTGCTGACCGAGGCCCCCCTGAACCCCAAGGCCAACCGCGAGAAGATGACCCAGGTGAGTGGCCCGCTACCTCTTCTGGTGGCCGCCTCCCTCCTTCCTGGCCTCCCGGAGCTGCGCCCTTTCTCACTGGTTCTCTCTTCTGCCGTTTTCCGTAGGACTCTCTTCTCTGACCTGAGTCTCCTTTGGAACTCTGCAGGTTCT
+
CCCCCCCCFFFFGGGGGGFGGGHHGFGEHGHGHGGGGGEFGHHHHGGGDGGGHHGHHHHGGGGGGGGGGGGGFHHGGGGHGHHGHGGGGGFGGGHHHHHHHHHGGHHBGGHGGHHGGGGGHHFHHHHHGHHGHHGGGGCHGHHGFGGGGGGGGGGGGG-=DDFFGGFFFFFFFFFFFFFFFFFFFFFFFFFFFFFFFFFFFFFFADFFFFFFFFFFFFFFFFFFFFFFFFFFFFFFF0F0BFFFFFFFFFF
@M05620:37:000000000-D9766:1:1101:19253:11685 1:N:0:24
ACCACACCTTCTACAATGAGCTGCGTGTGGCTCCCGAGGAGCACCCCGTGCTGCTGACCGAGGCCCCCCTGAACCCCAAGGCCAACCGCGAGAAGATGACCCCGGTGAGTGGCCCGCTACCTCTTCTGGTGGCCGCCTCCCTCCTTCCTGGCCTCCCGGAGCTGCGCCCTTTCTCACTGGTTCTCTCTTCTGCCGTTTTCCGTAGGACTCTCTTCTCTGACCTGAGTCTCCTTTGGAACTCTGCAGGTTCT
+
AAA?AAAACFFFGGGGBGGDG1GCGAAEC0GG1FFAAEEGGHHHHGGEAEEGHHGCHHHE@EGGG?FGGGE>G>GGGGCHC/FHHG/<BCC<<CGCDGFHHH/>CCGGHHHGGHF@CCGGHHGHHHHFGGHGFGGGGG.CFGGGBF;FGBFGFBCEEGG@G@FEF;@F-@FFFFFFFFFFBBFFFFFFFBFFFF@FFFEFFFF?BBBFFFFFFFFFFFFFFFFEFFFFFBFFFFFFFFFBFFFFFFFFFFF
@M05620:37:000000000-D9766:1:1101:17540:11686 1:N:0:24
GAGGCTGCTTTGGAAGAAACTCATAGATTACTGCAACAGTTCCCCCTGGACCTGGAAAAGTTTCTTGCCTGGCTTACAGAAGCTGAAACAACTTGCTACCCGTAAGGAAAGGCTCCTAGAAGACTCCAAGGGAGTAAAAGAGCTGATGAAACAATGGCAAGTAAGTCAGGCATTTCCGCTTTAGCACTCTTGTGGATCCAATTGAACAATTCTCAGCATTTGTACTTGTAACTGACAAGCCAGGGACAAAA
+
AAABB4>ACFDFCGEGGFGGFGBGBGCEDGHHHHFHFCGGGHFHHGGGAGHHHGHGB3GGGGHHFHFHHHHHHHHFHGHHHHHHHGFHHHHHHFFHHHHHHGEEAHHGHHHHHHHGHHHHHHHHHHGHHHGGFGGHHHHHEGHHHHHHHHHHHHHHHHGHGGHGHHHHFHHGFGHFHGGGGGHHHGHHHHHHHHGHFHHGGHHGFHHHHHHHHHHHHHHHHHHHHHHHFHFHHHHGGFGFFGGEDEEGGGF
@M05620:37:000000000-D9766:1:1101:21248:11691 1:N:0:24
ACCACACCTTCTACAATGAGCTGCGTGTGGCTCCCGAGGAGCACCCCGTGCTGCTGACCGAGGCCCCCCTGAACCCCAAGGCCAACCGCGAGAAGATGACCCAGGTGAGTGGCCCGCTACCTCTTCTGGTGGCCGCCTCCCTCCTTCCTGGCCTCCCGGAGCTGCGCCCTTTCTCACTGGTTCTCTCTTCTGCCGTTTTCCGTAGGACTCTCTTCTCTGACCTGAGTCTCCTTTGGAACTCTGCAGGTTCT
+
AABAABBCFFFFGGGGGGFGGGHHGEEEGGFGHGGFGGAEGHFGHGGFEEFGHHHHHHHGGGGGGGGGGFEGBGHGGAEHGHHHHGGGGGGGGGGHHHHHHHGHGHHHGGHGGHHGGGGGHHHHHHHGHGGFGHGGGGDHGHHGHGGGGGGGGGGGGGGFGGGGGGFFFFFFFFFFFFFFFFFFFFFFFFFFFFFFFFFFFFF.DFEFFFFFFFFFFFFFFFFFFFFFFFFFFFFFFFFFFFFFFFFFFFF
@M05620:37:000000000-D9766:1:1101:8152:11694 1:N:0:24
ACCACACCTTCTACAATGAGCTGCGTGTGGCTCCCGAGGAGCACCCCGTGCTGCTGACCGAGGCCCCCCTGAACCCCAAGGCCAACCGCGAGAAGATGACCCAGGTGAGTGGCCCGCTACCTCTTCTGGTGGCCGCCTCCCTCCTTCCTGGCCTCCCGGAGCTGCGCCCTTTCTCACTGGTTCTCTCTTCTGCCGTTTTCCGTAGGACTCTCTTCTCTGACCTGAGTCTCCTTTGGAACTCTGCAGGTTCT
+
BBAAAAAAFFFFGGGGFGFFGGHHGEEBEEGFGGGEDEGGGHHHHGGGGEEGHHFHHHHGGEGGGEGGGGGGFGHGGGGHEHHHHGGEDC>BDGHHHHHHHHHHGHHBGFFCFFGGGGGGHHHHHHHHG<GDFHCGGGGHGFHGHGGGGGGGGGGGGGGA@DGGGGFFFFFFFFFFFFFFFFFFFFFFFFFFFFFFFFFFFFFFFFFFFFFFFFBBFFFFFFFF/BFFFFFFFFFFFFFFFFFFFFFFFFF
@M05620:37:000000000-D9766:1:1101:19433:11736 1:N:0:24
ACCACACCTTCTACAATGAGCTGCGTGTGGCTCCCGAGGAGCACCCCGTGCTGCTGACCGAGGCCCCCCTGAACCCCAAGGCCAACCGCGAGAAGATGACCCAGGTGAGTGGCCCGCTACCTCTTCTGGTGGCCGCCTCCCTCCTTCCTGGCCTCCCGGAGCTGCGCCCTTTCTCACTGGTTCTCTCTTCTGCCGTTTTCCGTAGGACTCTCTTCTCTGACCTGAGTCTCCTTTGGAACTCTGCAGGTTCT
+
A>A>A?AAFFF1AGG1DGGFDAF1AAABGAHH1FFEEECAFHHHHGCGEEGAHFGFHHBE@FGGF/>EGGG0G>FEGG/F/<FFAFA/B@C@/ACGD11<CGGHAFGBCFFGGGECGGGCHBGG00==GGGGGG-:-...:GGC/099B9F..0..;9--A@.CF-9-9>/FBFFB/BFB/BBF/;BB99BFBF9ABFFBFFFFFFBBBBFBBFFFFFF/BB/99-FFFFFFBFBFBFFF/BBFFF?A/BB
@M05620:37:000000000-D9766:1:1101:17376:11739 1:N:0:24
GAGGCTGCTTTGGAAGAAACTCATAGATTACTGCAACAGTTCCCCCTGGACCTGGAAAAGTTTCTTGCCTGGCTTACAGAAGCTGAAACAACTTGCTACCCGTAAGGAAAGGCTCCTAGAAGACTCCAAGGGAGTAAAAGAGCTGATGAAACAATGGCAAGTAAGTCAGGCATTTCCGCTTTAGCACTCTTGTGGATCCAATTGAACAATTCTCAGCATTTGTACTTGTAACTGACAAGCCAGGGACAAAA
+
AAABBBFBFFFFGGGGECGGGG4GFGFHHFHHHHGBFEFGHHHHHGGGHHHHHHHHHFCFFHHHHHHHHHHHHHHHHHHHHHHGHHHHHHHHHHHHHHHHHGGGEHHHHHHHHHHGHFHHHHHHHHHHFHGGFGG3G4GGCGHHH2GHDHFHEHHHHHHHGHF2FGHHHGHHGHHHHGGGGGGHHHHHGHHHHGDHHHHHGHHGHHHHHHHHGHFHHEHHHHHHHHHHHHHHGHGGGGGGGGGGGGGGGGG
@M05620:37:000000000-D9766:1:1101:12179:11740 1:N:0:24
ACCACACCTTCTACAATGAGCTGCGTGTGGCTCCCGAGGAGCACCCCGTGCTGCTGACCGAGGCCCCCCTGAACCCCAAGGCCAACCGCGAGAAGATGACCCAGGTGAGTGGCCCGCTACCTCTTCTGGTGGCCGCCTCCCTCCTTCCTGGCCTCCCGGAGCTGCGCCCTTTCTCACTGGTTCTCTCTTCTGCCGTTTTCCGTAGGACTCTCTTCTCTGACCTGAGTCTCCTTTGGAACTCTGCAGGTTCT
+
BBBBB?ABFFFFGGGGGGGGGGHHGGGGHGHHHGGGGGGGGHEHHGGGFGGGFGHHHHHGGGGGGGGGGGGHHHHGGGGHGHHHHGGGGGGGGDHGHHHHHHHHGHHHHHHGGHHGGGGGHHHHHHHHHHHGHHGGGGGHGHHGHGGGGGGGGGGGGGGGGGGGGGFFFFFFFFFFFFFFFFFFFFFFFFFFFFFFFFFFFFFFFFFFFFFFFFFFFFFFFFFFFFFFFFFFFFFFEFFFFFFFFFFFFFF
@M05620:37:000000000-D9766:1:1101:13264:11755 1:N:0:24
GAGGCTGCTTTGGAAGAAACTCATAGATTACTGCAACAGTTCCCCCTGGACCTGGAAAAGTTTCTTGCCTGGCTTACAGAAGCTGAAACAACTTGCTACCCGTAAGGAAAGGCTCCTAGAAGACTCCAAGGGAGTAAAAGAGCTGATGAAACAATGGCAAGTAAGTCAGGCATTTCCGCTTTAGCACTCTTGTGGATCCAATTGAACAATTCTCAGCATTTGTACTTGTAACTGACAAGCCAGGGACAAAA
+
AABAAAFBFFFFFGGGGCGGGGGHHGHGHHHHGGHCHHGHHHHHHGGGHHHHHHHGGHHHHHHHHHHHHHHHHHHHHHGHHHHHHHGGHHGHHHHHHHHHHGGGGHHHHHHHHHHGHHHHHHHHHHHHHHEFHGEHHFFGFHHHHHHHHHHGFHHHHHHGGFHHHHHHHHHHHHHHHGGGGGFGDGFFFGHHHH?GGGHFFHHHHHGDGHFGFFCHFFGHHHFHHHHHGHHGFFHGGGGGGFGGGGGGGFF
@M05620:37:000000000-D9766:1:1101:19268:11760 1:N:0:24
ACCACACCTTCTACAATGAGCTGCGTGTGGCTCCCGAGGAGCACCCCGTGCTGCTGACCGAGGCCCCCCTGAACCCCAAGGCCAACCGCGAGAAGATGACCCAGGTGAGTGGCCCGCTACCTCTTCTGGTGGCCGCCTCCCTCCTTCCTGGCCTCCCGGAGCTGCGCCCTTTCTCACTGGTTCTCTCTTCTGCCGTTTTCCGTAGGACTCTCTTCTCTGACCTGAGTCTCCTTTGGAACTCTGCAGGTTCT
+
CCCBCCCCFFFFGGGGGGGGGGHHGGGEHGHGHGGGGGGGGHHHHGGGGGGGGHHHHHHGGGGGGGGGGGGHHHHGGGGHGHHHHGGGGGDGCGFHHHHHHHHHGHHHHHHGGHHGGGGGHHHHHHHHHHHGHHGGGGEHGHHGHGGGGGGGGGGGGGGGGGGGGGFFFFFFFFFFFFFFFFFFFFFFFFFFFFFFFFFFFFFFFFFFFFFFFFFFFFFFFFFFBFFFFFFFFFFFFFFFFFFFFFFFFFF
@M05620:37:000000000-D9766:1:1101:7773:11769 1:N:0:24
ACCACACCTTCTACAATGAGCTGCGTGTGGCTCCCGAGGAGCACCCCGTGCTGCTGACCGAGGCCCCCCTGAACCCCAAGGCCAACCGCGAGAAGATGACCCAGGTGAGTGGCCCGCTACCTCTTCTGGTGGCCGCCTCCCTCCTTCCTGGCCTCCCGGAGCTGCGCCCTTTCTCACTGGTTCTCTCTTCTGCCGTTTTCCGTAGGACTCTCTTCTCTGACCTGAGTCTCCTTTGGAACTCTGCAGGTTCT
+
CCBBCCCBFFFFGGGGGGGGGGHHGGGEGGHFFGGGGGGGGHHHHGGGGGGGHHHHGHHFGCGGGGGGGGGHGHHGGGGHGHHHHGGGGGCDGGHHHHHHHHGHGHHGHGGGGHHGGGCGHHHHHHHHHHHGHHGGGGGHGHHGHGGGGGGGGGGGGGA?@?GFFGFFFFFFFFFFFFFFFFFFFFFFFFFFFFFFFFFFFFFFFF/FFFFFFFFFFFFFFFFFFFFFFFFFFFFFFFFFFFFFFFFFFFE
@M05620:37:000000000-D9766:1:1101:21303:11770 1:N:0:24
GAGGCTGCTTTGGAAGAAACTCATAGATTACTGCAACAGTTCCCCCTGGACCTGGAAAAGTTTCTTGCCTGGCTTACAGAAGCTGAAACAACTTGCTACCCGTAAGGAAAGGCTCCTAGAAGACTCCAAGGGAGTAAAAGAGCTGATGAAACAATGGCAAGTAAGTCAGGCATTTCCGCTTTAGCACTCTTGTGGATCCAATTGAACAATTCTCAGCATTTGTACTTGTAACTGACAAGCCAGGGACAAAA
+
BBBBBAFBFFFFGGFGFGGGGGHHHHHHHGHGHHGHHHHHHHHHHGGGHHHHHHHHHHHHHHHHHHHHHHHHHHHHHHHHHHHHHHHHHHHGHHHHHFHHHFFCEHFFHHGHHHHGHFHGHHHHHHHHHHGGHGGHHGHHGHHHHHHHHHHHHHHHHHHHGHFHHHHHHHHHHHHHHGGGGGHHHHHHGHHHHHGHHHHHHHHHHHHHHHHGHHHGHHHHHHHHHHHHGHHHGHHGGGGGGGFEGGGGGG?
@M05620:37:000000000-D9766:1:1101:12254:11784 1:N:0:24
ACCACACCTTCTACAATGAGCTGCGTGTGGCTCCCGAGGAGCACCCCGTGCTGCTGACCGAGGCCCCCCTGAACCCCAAGGCCAACCGCGAGAAGATGACCCAGGTGAGTGGCCCGCTACCTCTTCTGGTGGCCGCCTCCCTCCTTCCTGGCCTCCCGGAGCTGCGCCCTTTCTCACTGGTTCTCTCTTCTGCCGTTTTCCGTAGGACTCTCTTCTCTGACCTGAGTCTCCTTTGGAACTCTGCAGGTTCT
+
BBCBBCCCFFFFGGGGGGGGGGHHGGGEFGHHHGGGGGEGGHDHHGGGGGGGHHHHGHHGGGGGGGGGGGGHFHHGGGGHGHHHHGGGCF@DGGHHHHHHHHHHGHHHHBGGGHHGGGGGHHHHHHHHHHHGHHGGGGGHGFHGHGGGGGGGGGGGGGGBGGGGGGFFFFFFFFFFFFFFFFFFFFFFFFFFFFFFFFFFFFFFFFFFFFFFFFFFFFFFFFFFFFFFFFFFFFFFFFFFFFFFFFFFFFF
@M05620:37:000000000-D9766:1:1101:24714:11814 1:N:0:24
GAGGCTGCTTTGGAAGAAACTCATAGATTACTGCAACAGTTCCCCCTGGACCTGGAAAAGTTTCTTGCCTGGCTTACAGAAGCTGAAACAACTGGCTACCAGTAAGGACCGGCTCCTAGAGGAATCCAAGGGAGACACAGCGCTGATGAAACCATGGCACGTCAGTCAGGCATTTCCGCTTTAGCACTCTTGTGGATCCAATTGCACAATTCTCAGCATTTGCACTTGTAACTGACAAGCCAGGGAAAAAA
+
BBCBCCFCFFFFGFGGFGGGGGGHGHHHHFHHHHGGHHHFHHHHHGGGHGHHHHHBGDFHFHHHHHHHHHHHHHHGHHHHHHHHHHGGHHGHH33GGBFG3BBBG4@311>/>//?CFD33BB23BFB?BFDG///B2BF//>F/CGHF>@G0/11???1?0/>AGHGFFH.<GFHHG.EA.0=D<GHBGFHFHDCGHHHH0GC0;CGGH09090;F9FFGF0;BBBFCFFGG0:9CFA.EFFGFF.:;9=
@M05620:37:000000000-D9766:1:1101:15305:11836 1:N:0:24
GAGGCTGCTTTGGAAGAAACTCATAGATTACTGCAACAGTTCCCCCTGGACCTGGAAAAGTTTCTTGCCTGGCTTACAGAAGCTGAAACAACTTGCTACCCGTAAGGAAAGGCTCCTAGAAGACTCCAAGGGAGTAAAAGAGCTGATGAAACAATGGCAAGTAAGTCAGGCATTTCCGCTTTAGCACTCTTGTGTATCCAATTGAACAATTCTCAGCATTTGTACTTGTAACTGACAAGCCAGGGACAAAA
+
A3AAAAF3CFDDFF5FGGEGGGHHHHHEGHHHGBAGBGFGHGHGHGEGAGFGHGEBBA2FFHHHHHEBFGGGHHHGHGHFHHHHHHHHHFBGHEBB3B32???>?1BBBB11?B1?FBFGFFGB3BFG33?/??<B4BF?AC2?2BB?3F32@?<2<2@G/G>22@@1<0F/?1?<1/?EGGF1>1<>0=><1</0==D00<=<DGHHHHBGCG:CCB0;GF:0CGHH;0GHEB0/C9..9;.9.;;EF99
@M05620:37:000000000-D9766:1:1101:24161:11843 1:N:0:24
GAGGCTGCTTTGGAAGAAACTCATAGATTACTGCAACAGTTCCCCCTGGACCTGGAAAAGTTTCTTGCCTGGCTTACAGAAGCTGAAACAACTTGCTACCCGTAAGGAAAGGCTCCTAGAAGACTCCAAGGGAGTAAAAGAGCTGATGAAACAATGGCAAGTCAGTCAGGCATTTCCGCTTTAGCACTCTTGTGGATCCAATTGAACAATTCTCAGCATTTGTACTTGTAACTGACAAGCCAGGGACAAAA
+
AAABBAFAFFFFFGGGFGBGFGBGFGGHH5FFHHG4BBFDFGHHHGFFHFHFHHHHHH2BBGHHHHHHHHHHHHHHHHHHHHHHHHGHHHCHHHFGF4FGHE?F?GFHHGGHHHHGH3GFGHHHEHHHHGFGHFE3??FGAGGHFDHH3FGHFHHHGHHHGH2>GGHHHCHEHHHHHGGGGGHHHHHHFDGHFHDHFHGHHHHFHDGHHHHHGHBCFFHHHHCGFHHHGCHHHHGFGFFE?9CGDGG?FGG
@M05620:37:000000000-D9766:1:1101:8999:11852 1:N:0:24
GAGGCTGCTTTGGAAGAAACTCATAGATTACTGCAACAGTTCCCCCTGGACCTGGAAAAGTTTCTTGCCTGGCTTACAGAAGCTGAAACAACTTGCTACCCGTAAGGAAAGGCTCCTAGAAGACTCCAAGGGAGTAAAAGAGCTGATGAAACAATGGCAAGTAAGTCAGGCATTTCCGCTTTAGCACTCTTGTGGATCCAATTGAACAATTCTCAGCATTTGTACTTGTAACTGACAAGCCAGGGACAAAA
+
BCCCCCFCFFFFGGGGGGGGGGHHGHHHHGHHHHHGFGHHHHHHHGGGHEGHHHHHHHHHHGHHHHHHHHHHHHHHHHHHHHHHHGHHHHHHHHGG3FFFG11>E?GHEG11?FHGH3FGFGHH?GFHFG//?E/FBGGGFFHDGFF3GHHHHHHHHHHE/DHHB2FBG0F/1??FDDEDGFGHF<GGGH1<G1.0<CCDHHHDGFGDGHFGHHHHBGCFGGCHHHFHFHFHCGCFB;9CEFG.AEFAFGG
@M05620:37:000000000-D9766:1:1101:25128:11879 1:N:0:24
ACCACACCTTCTACAATGAGCTGCGTGTGGCTCCCGAGGAGCCCCCCGTGCTGCTGACCGAGGCCCCCCTGAACCCCAAGGCCAACCGCGAGAAGATGACCCAGGTGAGTGGCCCGCTACCTCTTCTGGTGGCCGCCTCCCTCCTTCCTGGCCTCCCGGAGCTGCGCCCTTTCTCACTGGTTCTCTCTTCTGCCGTTTTCCGTAGGACTCTCTTCTCTGACCTGAGTCTCCTTTGGAACTCTGCAGGTTCT
+
AA1AA1>ACFFF3GG13BFAGBFFEFEA00BFFFF?EEG//F//EEGG/AFEGGB@GH>E/E>EGCEGGE/>11FEGEEHEEGH/FCCC//>/CGF11<DGGHHGHHHAGGAFGGCGGG@GFGHHGHCGHHGHH@CGGGEGGGGFFFGGGF.CFGGFF-@@@FFF@<B?-;FFFFBFFFBFFFFFFFFFFFFBF@9-/;BFFFFFF/BFBBFFFFFFFBB/B/B/-;9FFFFBFFBFFFFFFBFBFFFFFB
@M05620:37:000000000-D9766:1:1101:24311:11904 1:N:0:24
GAGGCTGCTTTGGAAGAAACTCATAGATTACTGCAACAGTTCCCCCTTGACCTGGAAAAGTTTCTTGCCTGGCTTACAGAAGCTGAAACACCTTGCTACCCGTAAGGAAAGGCTCCTAGAAGACTCCAAGGGAGTAAAAGAGCTGATGAAACAATGGCAAGTAAGTCAGGCATTTCCGCTTTAGCACTCTTGTGGATCCAATTGAACAATTCTCAGCATTTGTACTTGTAACTGACAAGCCAGGGACAAAA
+
AABABAFAFFFFGGGGFG4FGGHHHHGFGFHFHFGFFGHFHGFHHGE2BAFGHGHBFDH3FHHHHHGGGHFHHHHGHHHHHHHHHGHHHHBEFFDG34BGFEB/EGEGGFFGHHGFHHHHEBHHGGGHEHGCGF/FGHHFCGGH2BDFHHH2FGHHG2<FF2@DGHHFGHHHHHHHHGGGG.GGHHHHBGHHHHGHHHHHHHHHHDGHHHHHHBFHFGHHHH0CHHHBCGHHH0:FGGGE.CFGGEAEFFF
@M05620:37:000000000-D9766:1:1101:4545:11917 1:N:0:24
GAGGCTGCTTTGGAAGAAACTCATAGATTACTGCAACAGTTCCCCCTGGACCTGGAAAAGTTTCTTGCCTGGCTTACAGAAGCTGAAACAACTTCCTACCCGTAAGCAACGGCTCCTAGAAGACTCCAAGAAAGTAAAAGAGCTGATGAAAAACTGACAAGTCAATCAGAAGTATCCGATTTAGCACCCTTGTGGATCCAATTGAACAATAATCAGCATTTGCACTTGTAACTGACATGCAAGGGACAAAA
+
1A>AA1CAFFDFGGFG1EGBA1FDFHGGFGHHFGGAGFHHFH2BGGGFHHGFFGFB1BFFFHGHHDFGHH1AFFFGHBFFHGGHFFHFHFGGG12B12FG0BEE>F1BF0///>//>1BFGEEFBBGBFF0001BBB2F1<B01B111B@@10/@F1@<F011@11?1?111?11?1?.<>F1=111.>F</=0.00<<0<GDGF0C0;C00<CCB000;C00CG:/C00;90;CF00;F0;0..9;AFB;
@M05620:37:000000000-D9766:1:1101:20394:11940 1:N:0:24
ACACACCTTCTACAATGCGCTGCGTGTGGCTCCCGCGGAGCACCCCGGGCTGCTGACCGAGGCCCCCCTGAACCCCAAGGCCAACCGCGAGAAGATGACCCAGGTGAGTGGCCCGCTACCTCTTCTGGTGGCCGCCTCCCTCCTTCCTGGCCTCCCGGAGCCGCGCCCTTTCTCACTGGTTCTCTCTTCTGCCGTTTTCCGTAGGCCTCTCTTCTCTGACCTGAGTCTCCGTTGGAACTCTGCAGGTTCTA
+
AA?A>AA1CFBBBGGFG11A0A0AE00A0G0BFFGCEG/A//BFE?F?/>E>AGEH00///>E>//>E/?EFH/ACAC?/GH/C</<@C><-C0<FHGF10<.<<G0GHHA.<<C:@@CC0:CGCH0:;/.9C9:@EGGGGGGFGFFGGFFFFAEA9--;@------9@/BFFB//9/-/9BFFBBBBBBFFF-9B/9FFB9--9//99BFFFB/FF/9BF/-9-BBBB/-;9A-BFBF/9FFFFFFFFF;
@M05620:37:000000000-D9766:1:1101:10523:11945 1:N:0:24
GAGGCTGCTTTGGAAGAAACTCATAGATTACTGCAACAGTTCCCCCTGGACCTGGAAAAGTTTCTTGCCTGGCTTACAGAAGCTGAAACAACTGCCTACCCGTAACGAACGGCACCGAGAGGCCTCTAGAAGAGTACAAGAGCGGAAAAAACCTGAGCAAATAAGTCCAAGTATGCCACTTTATCACTCTTGAGGATCCACTTGAACCCAACTCAACATTTGTAATTGTTAGTACTAAGAAAGGGAAAACA
+
AA>ABACAFFFFGGGFCGGGGGGDFHFHHGHGGHHGHHHHHHFHHGCGHGHHHFHFHHHHFHHHHEFHHHHHHHFHHHHHGFHHHHHGHGHHG33BGHHC1E1/111?1//?/////</>/?//BG1B121?F0F21@GG0@0//>//?0>..00001<C/0=D00<000000000D00/0000;0=0:CH00;/0//;0/0;B0B0....9;0;/;B/;B0C0;BF0F000;0;////////;...9./.
@M05620:37:000000000-D9766:1:1101:13811:11958 1:N:0:24
ACCACACCTTCTACAATGAGCTGCGTGTGGCTCCCGAGGAGCACCCCGTGCTGCTGACCGAGGCCCCCCTGAACCCCAAGGCCAACCGCGAGAAGATGACCCAGGTGAGTGGCCCGCTACCTCTTCTGGTGGCCGCCTCCCTCCTTCCTGGCCTCCCGGAGCTGCGCCCTTTCTCACTGGTTCTCTCTTCTGCCGTTTTCCGTAGGACTCTCTTCTCTGACCTGAGTCTCCTTTGGAACTCTGCAGGTTCT
+
CCCCCCCCFFFFGGGGGGGGGGHHGGGFHGHHHGGGGGGGGHHHHGGGGGGGHHHHHHHGGGGGGGGGGGGHHHHGGGGHGHHHHGGGGGGGGGHHHHHHHHHHGHHHHHHGGHHGGGGGHHHHHHHHHHHGHHGGGGGHGHHGHGGGGGGGGGGGGGGGGGGGGGFFFFFFFFFFFFFFFFFFFFFFFFFFFFFFFFFFFFFFFFFFFFFFFFFFFFFFFFFFFFFFFFFFFFFFFFFFFFFFFFFFFFF
@M05620:37:000000000-D9766:1:1101:16177:11968 1:N:0:24
GAGGCTGCTTTGGAAGAAACTCATAGATTACTGCAACAGTTCCCCCTGGACCTGGAAAAGTTTCTTGCCTGGCTTACAGAAGCTGAAACAACTTGCTACCCGTAAGGAAAGGCTCCTAGAAGACTCCAAGGGAGTAAAAGAGCTGATGAAACAATGGCAAGTAAGTCAGGCATTTCCGCTTTAGCACTCTTGTGGATCCAATTGAACAATTCTCAGCATTTGTACTTGTAACTGACAAGCCAGGGACAAAA
+
BABBBBFBFFFFGFFGGGGGGGHHGGHGHHHHHFGFFFHGHHHHHGGGHGHHHHHHHHHHHHHHHHHHHHHHHHHHHHHHHHGFHHGHHHCHHHHHHHHHHGGGGHGHHHHHHHHGHHHHHHHHHHHHHHGGHGGHGFGGGHHHHFFHHHHFFGHHHHHHGHHHHHHHHGHHHHHHGGGGGGHHHFHGFHHHHHGGGGFHHHFDGHHHGHGFGCCGHGHHHHCHHHHHFHHHBGHBGFGGGGGGFGGGGGG
@M05620:37:000000000-D9766:1:1101:6046:11997 1:N:0:24
GAGGCTGCTTTGGAAGAAACTCATAGATTACTGCAACAGTTCCCCCTGGACCTGGAAAAGTTTCTTGCCTGGCTTACCGAAGCTGAAACAACTTGCTACCCGTAAGGAAATGCTCCTAGAAGACTCCAAGTGATTAAAAGAGTTGATGAAATAATGGCAAGTAAGTCAGGCATTTCCGCTTTAGCACTCTTGTGGATCCAATTGACCAATTCTCAGCATTTGTACTTGTAACTTACCAGCCAGGGACAAAA
+
A?ABABFBCDFFGF5GGGGGGGHHHGHHHFHGGHFDCHCHHFFFGGFFGGHHHHFG3AFGHHHHHHHGGHBBGHHEF3BEFGEHHEBHFHHHHH3BBBB21>?EEB3BFG333BBF33B3FDGG3BGHFB344444BB?BFH3B?F33F333BFBD2@CG?@@G>@F2@2?F11?1?/?AA<11>=>>>F<1>1<<0<<<<=<0=0</<<==0;<0/CGGHC;0;;C00C0;00:;;0;;.;9..;;CA;9
@M05620:37:000000000-D9766:1:1101:8020:11997 1:N:0:24
GAGGCTGCTTTGGAAGAAACTCATAGATTACTGCAACAGTTCCCCCTGGACCTGGAAAAGTTTCTTGCCTGGCTTACAGAAGCTGAAACAACTTGCTACCCGTAAGGAAAGGCTCCTAGAAGACTCCAAGGGAGTAAAAGAGCTGATGAAACAATGGCAAGTAAGTCAGGCATTTCCGCTTTAGCACTCTTGTGGATCCAATTGAACAATTCTCAGCATTTGTACTTGTAACTGACAAGCCAGGGACAAAA
+
AAABBAFBFFFFGGGGGGGGGGGHHHHHHFGFHHHHFHHGHHHHHG?FHHHHHGFHFGHHHHHHHHHHHHHHHHFEHHHHHHHHHGHHHHHHHHHHBGHFFEFGGHCHHHFHHHHGHHHHHHHHGHHH3FEEE?EGHFHHGHGHHGHHHFHFHHHHGHHHGHGHHHHGHFGHHGHHHGGGGGHHHGGGGHFHHHEHFGHHHHHHHHGHHHHHHHHHHHHHHHHGHHHHFHHHGFHGGFFGGGGGGFFGGGG
@M05620:37:000000000-D9766:1:1101:6028:11999 1:N:0:24
GAGGCTGCTTTGGAAGAAACTCATAGATTACTGCAACAGTTCCCCCTGGACCTGGAAAAGTTTCTTGCCTGGCTTACAGAAGCTGAAACAACTTGCTACCCGTAAGGAAAGGCTCCTAGAAGACTCCACGGGAGTAAAAGAGCTGATGAAACAATGGCAAGTAAGTCAGGCATTTCCGCTTTAGCACTCTTGTGGATCCAATTGAACAATTCTCAGCATTTGTACTTGTAACTGACAAGCCAGGGACAAAA
+
A3AAAAFBFFFFGGGGGGGGGFFHGHBHHHGHGHHHHHGGHHHHHGGGGHHHHHHHHHFGGHHHHHGHHHHHHFGHHHHHCGHHHHHHGGHHHHFHHHHHHGGGGHHHHHHHHHHGHHHFFGHHHHHH2EFGEDGHFFHHEHGHHFHHHHFFFFHHHHHHGHHFHGH1FHH/FGHHHGGGGGHHHHHGGHHHHHGFHHHHHHHHHHHHHHHHHHGHGCHHHHHHHHHHGGGGEGBFGGFGGGGGGEGGFGG
@M05620:37:000000000-D9766:1:1101:18721:12000 1:N:0:24
TAGGCTGCTTTGGAAGAAACTCATAGATTACTGCAACAGTTCCCCCTGGACCTGGAAAAGTTTCTTGCCTGGCTTACAGAAGCTGAAACACCTTGCTACCCGTAAGGAAAGGCTCCTAGAAGACTCCAAGGGAGTAAAAGAGCTGATGAAACAATGGCAAGTAAGTCAGGCATTTCCGCTTTAGCACTCTTGTGGATCCAATTGAACAATTCTCAGCATTTGTACTTGTAACTGACAAGCCAGGGACAAAA
+
>AABBFFAFFFFGGGGGGFGGGHHHHHGHHHHHFGHGHGHHHHHHGGGHHHHHHHHHHHHHHHHHHHHHHHHHHHHHHHHHHHHHHHHHH1FHFGHFHHHHEFGGHHHGHHHHHHFHFHHHHHGHHHHHFGGGGEFHFGHAGFDH2GFGHHFHHHGHHFHFFHFGFHHHHHHGFHHHGGGGGHHHHFHFGHHHGDFFHHHHHHHGFHHHHHHHHHHGGHHHH:GHHHGHHHHGGGGGGGGGGGGGFGGGGG
@M05620:37:000000000-D9766:1:1101:8960:12003 1:N:0:24
ACCACACCTTCTACAATGAGCTGCGTGTGGCTCCCGAGGAGCACCCCGTGCTGCTGACCGAGGCCCCCCTGAACCCCAAGGCCAACCGCGAGAAGATGACCCAGGTGAGTGGCCCGCTACCTCTTCTGGTGGCCGCCTCCCTCCTTCCTGGCCTCCCGGAGCTGCGCCCTTTCTCACTGGTTCTCTCTTCTGCCGTTTTCCGTAGGACTCTCTTCTCTGACCTGAGTCTCCTTTGGAACTCTGCAGGTTCT
+
BBBBBBABFFFFGGGGGGGCGGHHGGGGHGHHHGGGFGGGGHHHHGGGAEGGHGHHHHHGGGGGGGGGGGGHHHHGGGGHGHHHHGGGGGGGCFHHHHHHHHGHGHHHHHGGGHHGGGGGHHHHHHHHHHHGHHGGGGGHGHHGHGGGGGGGGGGGGGGGGGGGGGFFFFFFFFFFFFFFFFFFFFFFFFFFFFFFFFFFFFFFFFFFFFFFFFFFFFFFFFFFFFFFFFFFFFFFFFFFFFFFFFFFFFF
@M05620:37:000000000-D9766:1:1101:22507:12014 1:N:0:24
GAGGCTGCTTTGGAAGAAACTCATAGATTACTGCAACAGTTCCCCCTGGACCTGGAAAAGTTTCTTGCCTGGCTTACAGAAGCTGAAACACCTTGCTACCCGTAAGGACAGGCTACTAGCAGACTACAAGGGCGACAAAGCGCTGATGCACCAATGGCAAGTACGTCAGGCCTTTCCGCTTTCGCCCTCTTGTGGATCCCATTGAACAATTCTCAGCATTTGTACTTGTAACTGACAAGCCCGGGAAACAA
+
A3AAAAFBFFFFGGGG4CGGGGHFHFFH6BBDBGDFHHGHGHHHGGEFHCHHHBGBFGGHG5FGEFEHHHHHHFECGHFHHFHHH33BFFFEH3B33BDGHF?>E?G311?FFFBGHGH33?FE333B3BFEAE/></0?0?BF/<@G1?FGG/?1F00??FFGDFH..00<GHHHFDG..<0<.:AD.;GG:CD0C0C/9CFF;9FFFFGGFG0F/;BFFB0;FBFFFFFEFFCFCFAA..9@B;-99BE
@M05620:37:000000000-D9766:1:1101:18719:12017 1:N:0:24
TAGGCTGCTTTGGAAGAAACTCATAGATTACTGCAACAGTTCCCCCTGGACCTGGAAAAGTTTCTTGCCTGGCTTACAGAAGCTGAAACAACTTGCTACCCGTAAGGAAAGGCTCCTAGAAGACTCCAAGGGAGTAAAAGAGCTGATGAAACAATGGCAAGTAAGTCAGGCATTTCCGCTTTAGCACTCTTGTGGATCCAATTGAACAATTCTCAGCATTTGAACTTGTAACTGACAAGCCAGGGACAAAA
+
>3AA>FF>BBB4G4ABCG4BGGHHHGHDFEBAFB4B4FAFGDDFFFABAABFGGEBB323BDFDFHGBBBFGGHH3BBFFGHBGGBBGBF1BFF5B@B3??1B>EB3B?B1?1BBFFHBF3FF333BGEB//??<34DE3FF22BB2B3B32??22@22@/22@@@@<?FC/111<??/.>F<>=<1>0=F1=<.<CCC0<==0=00D/00;0<00/0;:<;0<CGHBGGB:009;=09;./...;C..;.
@M05620:37:000000000-D9766:1:1101:17211:12046 1:N:0:24
GAGGCTGCTTTGGAAGAAACTCATAGATTACTGCAACAGTTCCCCCTGGACCTGGAACAGTTTCTTGCCTGGCTTACAGAAGCTGAAACAACTGCCTATCCGCTAGGGCAGGCTCCTCGCAAGCTCAAGGGGCTACAAGACTCTGAGGGACCAATGGAGCGTATGACACGCTTTTCCGCTTTCCACCCATTGTGGCTCCAACTCACTAATTCTCCCAATTTAACAATTCTCCTGATATGCACGGGTAACAA
+
AAAABBFAFFFFGGGGGGGGGGHHHGCGEGBGHH4BAGHFGEGDCEAF22FFGHGHG32BBFGFDHHF3BEGHHFBFGH5GGHHHB3GGFFHG33B33333111>1112?1>EH0FC2A/>///333?32//</022222<2@<222?/?/</?11?1?0-...>11<1.-...000<....0000...;C;00;.:0.;///00;00/=B000;/9/;F000900;990000/;///;//;.-;9-/;//
@M05620:37:000000000-D9766:1:1101:13452:12054 1:N:0:24
ACCACACCTTCTACAATGAGCTGCGTGTGGCTCCCGAGGAGCACCCCGTGCTGCTGACCGAGGCCCCCCTGAACCCCAAGGCCAACCGCGAGAAGATGACCCAGGTGAGTGGCCCGCTACCTCTTCTGGTGGCCGCCTCCCTCCTTCCTGGCCTCCCGGAGCTGCGCCCTTTCTCACTGGTTCTCTCTTCTGCCGTTTTCCGTAGGACTCTCTTCTCTGACCTGAGTCTCCTTTGGAACTCTGCAGGTTCT
+
CCCCCCCCFFFFGGGGGGGGGGHHGGGFHGHHHGGGGGGGGHHHHGGGGGGGHHHHHHHGGGGGGGGGGGGHHHHGGGGHGHHHHGGGGGGGGGHHHHHHHHHHGHHHHHHGGHHGGGGGHHHHHHHHHHHGHHGGGGGHGHHGHGGGGGGGGGGGGGGGGGGGGGFFFFFFFFFFFFFFFFFFFFFFFFFFFFFFFFFFFFFFFFFFFFFFFFFFFFFFFFFFFFFFFFFFFFFFFFFFFFFFFFFFFFF
@M05620:37:000000000-D9766:1:1101:17228:12056 1:N:0:24
GAGGCTGCTTTGGAAGAAACTCATAGATTACTGCAACAGTTCCCCCTGGACCTGGAAAAGTTTCTTGCCTGGCTTACAGAAGCTGAAACAACTTGCTACCCGTAAGGAAAGGCTCCTAGAAGACTCCAAGGGAGTAAAAGAGCTGATGAAACAATGGCAAGTAAGTCAGGCATTTCCGCTTTAGCACTCTTGTGGATCCAATTGAACAATTCTCAGCATTTGTACTTGTAACTGACAAGCCAGGGACAAAA
+
AABBBBFBFFFFGGGGGGGGGGCHHHHHHGHHHHHFGFGGHHHHHGGGHHHHHHHHHHFGHHHHHHHHHHHGHHHHHHHHHHHHHHHHHHHHHHHHHHHHHGGGGGHHHHHHHHFGHHGHHHHHHFHHHHGGFGE3B4GFCHHHHFHHHH3GHHHFHHGHGHH2FHHFHHHHHHHHHGGGGGB1GHHH0GHHHHFHHHHHHHHHGHHHHHHHHHFFHHHHHGGHHHHHHHHHGHHFGGGGGGGGGEFG?FG
@M05620:37:000000000-D9766:1:1101:23772:12056 1:N:0:24
GAGGCTGCTTTGGAAGAAACTCATAGATTACTGCCACAGTTCCCCCTGGCCCTGGAACCGTTTCTTGCCTGGCTTACAGAAGCTGAAACAACTTGCTACCCGTAAGGAAAGGCTCCTAGAAGACTCCAAGGGAGTAACAGAGCTGATGAAACAATGGCAAGTCAGTCAGGCATTTCCGCTTTAGCACTCTTGTGGATCCAATTGAACAATTCTCAGCATTTGTACTTGTAACTGACAAGCCAGGGACAAAA
+
>3>AAACAFFFDGGGFA4FGDGBGBDGHHFGHHH4BFCB3BFHHHGAFF2B2FGHHH31ABFFG5FDGHHHHHGB3FFHGHHHFG3FGHBFHHFHHH4GFHEEE1FGHFHHHHHHGHFHH3FGHHHHHEHGG/ED012BG0BGHH1FG2F1F0FHHHHHHGF11?FHGHHHAGHHHGGGGGGFHHHHHHGHHGHDHHHGHHHHHHHHHHHHHHHEHH;GHHHGHHHHGCFGGGGGGGGGGGFGGGFGF?FG
@M05620:37:000000000-D9766:1:1101:11853:12067 1:N:0:24
GAGGCTGCTTTGGAAGAAACTCATAGATTACTGCAACAGTTCCCCCTGGACCTGGAAAAGTTTCTTGCCTGGCTTACAGAAGCTGAAACAACTTGCTACCCGTAAGGAAAGGCTCCTAGAAGACTCCAAGGGAGTAAAAGAGCTGATGAAACAATGGCAAGTAAGTCAGGCATTTCCGCTTTAGCACTCTTGTGGATCCAATTGAACAATTCTCAGCATTTGTACTTGTAACTGACAAGCCAGGGACAAAA
+
BABBABFBFFFFGFGGGGGGGGFHCHFHHHHHHHHHHFGGHHHHHGGGGGHHHHHHHHFGBFHHHHHHHHHHHHHGHHHGHHHGHF3FGHHHGHHHHHHHHGFEGHHHHHHHHHHGHHHHHHHHHHHHCGGGHGEHHFGHGHHHHGHHHHHHHHHHHHHHGHHHHHHFHGHAHHHHHGGGGGHHHHHGHHHHHHGGFHHHHHHHGHHHHHHHHHHHHHHHHHHHHHHHGHHHGHFGGGGGGGGGGGGGGFG
@M05620:37:000000000-D9766:1:1101:13437:12067 1:N:0:24
ACCACACCTTCTACAATGAGCTGCGTGTGGCTCCCGAGGAGCACCCCGTGCTGCTGACCGAGGCCCCCCTGAACCCCAAGGCCAACCGCGAGAAGATGACCCAGTTGAGTGGCCCCCTCCCTCTTCTGGTGGCCGCCTCCCTCCTTCCTGCCCTCCCGGGGCTGCGCCCTTTCTCCCTGGTTCTCTCTTCTGCCGTTTTCCGTAGGACTCTCTTCCCTGCCCTGAGTCTCCTTTGGAACTCTGCAGGTTCT
+
ABB@BBBBFFFFGGGGFGGFGGHHGGGGHEGGHGGGGGGGGHHHHGGGFFGGFHHHHHHFGGGGGFGGGGGGHGHGGGGHGGHHHGGGGGGGGGFFBGBGHFFF1111???/FG/---.><0<F1<0D0=C.<.-;::CG./CAG0G/0C/;./CE.E-----..-;A@DFEBB//9.9.F//////;9/9/;B-;DFAF/;99A.//////;///.//.;./...;//;9BF/B/B//;99///B.F//;
@M05620:37:000000000-D9766:1:1101:17223:12074 1:N:0:24
GAGGCTGCTTTGGAAGAAACTCATAGATTACTGCAACAGTTCCCCCTGGACCTGGAAAAGTTTCTTGCCTGGCTTACAGAAGCTGAAACAACTTGCTACCCGTAAGGAAAGGCTCCTAGAAGACTCCAAGGGAGTAAAAGAGCTGATGAAACAATGGCAAGTAAGTCAGGCATTTCCGCTTTAGCACTCTTGTGGATCCAATTGAACAATTCTCAGCATTTGTACTTGTAACTGACAAGCCAGGGACAAAA
+
B@BBBAFBFFFFGFDGGGGGGGHHHHHHHHHHHHGGGHHHHHHHHGGGFGHHHHGGBGFHGHHHHHGFGHHHHHHGHHHHHHHHGGGHHFGHHFGHGGGFHFEEGFFGFGFGHHHGGFHHHHGFHHHHHHGGGGEGHHHGFHHHHHHHHHGBFGHHHHGHGHFGGGHHFFHFGGHHHGGGGGGHHFFFCHHHHHGEHGH<<GHGHHFGFHHHHHGHHHHHHHFHHHHHFHHHHHHFFFF?EF:EDGGGFFA
@M05620:37:000000000-D9766:1:1101:17800:12076 1:N:0:24
ACCACACCTTCTACAATGAGCTGCGTGTGGCTCCCGAGGAGCACCCCGTGCTGCTGACCGAGGCCCCCCTGAACCCCAAGGCCAACCGCGAGAAGATGACCCAGGTGAGTGGCCCGCTACCTCTTCTGGTGGCCGCCTCCCTCCTTCCTGGCCTCCCGGAGCTGCGCCCTTTCTCACTGGTTCTCTCTTCTGCCGTTTTCCGTAGGACTCTCTTCTCTGACCTGAGTCTCCTTTGGAACTCTGCAGGTTCT
+
CCCDDDDDFFFFGGGGGGGGGGHHGGGGHGHHHGGGGGGGGHHHHGGGGGGGHHHHHHHGGGGGGGGGGGGHHHHGGGGHGHHHHGGGGGGGGGHHHHHHHHHGGHHFHHHGGHHGGGGGHHHHHHHGGGHGHHGGGGGHGHHGHGGGGGGGGGGGGD--ADFFGGFFFFFFFFFFFFFFFFFFFFFFFFFFFFFDFFFFFFFFF.;FFFFFFFFFFFFFFFFFBFFFFFFFFFFFFFFFFFFFFFFFFFF
@M05620:37:000000000-D9766:1:1101:19737:12077 1:N:0:24
ACCACACCTTCTACAATGAGCTGCGTGTGGCTCCCGAGGAGCACCCCGTGCTGCTGACCGAGGCCCCCCTGAACCCCAAGGCCAACCGCGAGAAGATGACCCAGGTGAGTGGCCCGCTACCTCTTCTGGTGGCCGCCTCCCTCCTTCCTGGCCTCCCGGAGCTGCGCCCTTTCTCACTGGTTCTCTCTTCTGCCGTTTTCCGTAGGACTCTCTTCTCTGACCTGAGTCTCCTTTGGAACTCTGCAGGTTCT
+
BCBCCCCCFFFFGGGGGGGGGGHHGFGGHGHHHGGGGGGGGHHHHGGGGGGGHHHHHHHGGGGGGGGGGGGFHHHGGGGHGHHHHGGGGGDGCFHGHHGHHHHHGHHHHHGGGHHGGGGGHHHHHHHHHHHGHHGGGGGHGHHGHGGGGGGGGGGGGGGGGGGGGGFFFFFFFFHHHHFFFFFFHFFFFFFFFFFFFFFHFFFFFFFFFFFFFHHHFFFFFFFFFFFFFFFFFHHFFFFFFFFFFFFFFFF
@M05620:37:000000000-D9766:1:1101:2649:12078 1:N:0:24
ACCACACCTTCTACAATGAGCTGCGTGTGGCTCCCGAGGAGCACCCCGTGCTGCTGACCGAGGCCCCCCTGAACCCCAAGGCCAACCGCGAGAAGATGACCACGGGGATTGCCCCTCTACTTCTCCTGTGGCCCCCTCCCTTCCTCCCGGGCCTCCGGGAGCTCCCCCTTTTTCCATCTTTTCCCTTTTTTCCCTGTTCCCTTTGGCCTTCCTTCTCTCCCCTTAGTCTCTTTGGAGCCTCTCCAGGTTCA
+
ABBAAABBFFFFGGGGGGGEGGHHGDGBEEGH3FFFGGGGFDHHHGGGEFGGHHGHGHHGGCGEGGGGGGFHHCGGGG?H/EGHHFF/BG/<@FFHHFD<?1/?//<<<00>>F.<CFD>000000</00/.<<-;-.;./:CCH0CC.B--;AAE.----..//.AD-.;9///////;9;//;//;F/-/9////;/99//////;B//;9B//////;9B./;/;/;/9;9///9.;;///9//////
@M05620:37:000000000-D9766:1:1101:25366:12087 1:N:0:24
ACCACACCTTCTACAATGAGCTGCGTGTGGCTCCCGAGGAGCACCCCGTGCTGCTGACCGAGGCCCCCCTGAACCCCAAGGCCAACCGCGAGAAGATGACCCAGGTGAGTGGCCCGCTACCTCTTCTGGTGGCCGCCTCCCTCCTTCCTGGCCTCCCGGAGCTGCGCCCTTTCTCACTGGTTCTCTCTTCTGCCGTTTTCCGTAGGACTCTCTTCTCTGACCTGAGTCTCCTTTGGAACTCTGCAGGTTCT
+
AAAABAABFFFDBGGD5BFGFGFGEEEFH2GHHGG2EEGCFHHHHGGGGAEEHHHHHHHGGGGGCGCGGGGHHHFGGGGHGHHEEFGGG/<BCDHH1<DHHGEH<FHHHHHFEHHGGGGGHHHBBGHHHHHGEH--C?;GGHFAGGGGGGB.AFGGGGGGGGG/FGBFBBFFFFFFFFFFFFFFFFFFFFFFFFBDFFFFFFFFFFFFFFFFFFFFFFFFFFBFFFFFFFFFFFFFFFFFFFFFFFFFFFF
@M05620:37:000000000-D9766:1:1101:23056:12096 1:N:0:24
ACCACACCTTCTACAATGAGCTGCGTGTGGCTCCCGAGGAGCACCCCGTGCTGCTGACCGAGGCCCCCCTGAACCCCAAGGCCAACCGCGAGAAGATGACCCAGGTGAGTGGCCCGCTACCTCTTCTGGTGGCCGCCTCCCTCCTTCCTGGCCTCCCGGAGCTGCGCCCTTTCTCACTGGTTCTCTCTTCTGCCGTTTTCCGTAGGACTCTCTTCTCTGACCTGAGTCTCCTTTGGAACTCTGCAGGTTCT
+
BBCCABCCFFFFGGGGGGGGGGHHGEGBFEHHHGGEEGGGGHDHHGGGGGEGHHHHHHHGGGGGGGGGGGGHFHHGGGGHGHHHHGGGDFBDGGHHHHHHHHHHGHHGHHHGGHHGGGGGHHHHHHHHHHHGHHGGGGGHGHHGHGGGGGGGGGGGGGGGGGGGGGFFFFFFFFFFFFFFFFFFFFFFFFFFFFFFFFFFFFFFFFFFFFFFFFFFFFFFFFFFFFFFFFFFFFFFFFFFFFFFFFFFFFF
@M05620:37:000000000-D9766:1:1101:23068:12111 1:N:0:24
ACCACACCTTCTACAATGAGCTGCGTGTGGCTCCCGAGGAGCACCCCGTGCTGCTGACCGAGGCCCCCCTGAACCCCAAGGCCAACCGCGAGAAGATGACCCAGGTGAGTGGCCCGCTACCTCTTCTGGTGGCCGCCTCCCTCCTTCCTGGCCTCCCGGAGCTGCGCCCTTTCTCACTGGTTCTCTCTTCTGCCGTTTTCCGTAGGACTCTCTTCTCTGACCTGAGTCTCCTTTGGAACTCTGCAGGTTCT
+
BBBBBABAFFFFGGGGGG5FGGHHGGGEHGGHHGFGGGGEGHHHHGGGGGGGHHHHHHHGGGGGGGGGGGGHHHHGGGGHGHHHHGGGGG/BFDHHHHHHHHGHGHHHHHHGGGHGGGGGHHHHHHHHHH/DGHGGGGDHGHHGHGGGGGGGGGGGGGGGGGGGGGFFFFFFFFFFFFFFFFFFFFFFFFFFFFFFFFFFFFFFFFFFFFFFFFFFFFFFFFFFEFFFFFFFFFFFFFFFFFFFFFFFFFF
@M05620:37:000000000-D9766:1:1101:2907:12137 1:N:0:24
ACCACACCTTCTACAATGAGCTGCGTGTGGCTCCCGAGGAGCACCCCGTGCTGCTGACCGAGGCCCCCCTGAACCCCAAGGCCAACCGCGAGAAGATGACCCAGGTGAGTGGCCCGCTACCTCTTCTGGTGGCCGCCTCCCTCCTTCCTGGCCTCCCGGAGCTGCGCCCTTTCTCACTGGTTCTCTCTTCTGCCGTTTTCCGTAGGACTCTCTTCTCTGACCTGAGTCTCCTTTGGAACTCTGCAGGTTCT
+
BBBBBBBAFFFFGGGGGGGGGGHHGGGFHGHHHGGGGGGGGHHHHGGGDGFGHHHHHHHGGGGGGGGGGGGHGHHGGGGHFHHHHGGGGGDFCGHHHHHHHHHHGHHBGGHGGHHGGGGGHHHHHHHHHHHGHHGGGGGHGHHGHGGGGGGGGGGGGGG-;BGGGGFFFFFFFFFFFFFFFFFFFFFFFFFFFFFFFFFFFFFFFFFFFFFFFFFFFFFFFFFF/FFFFFFFFFFFFFFFFFFFFFFFFFF
@M05620:37:000000000-D9766:1:1101:13568:12148 1:N:0:24
ACCACACCTTCTACAATGAGCTGCGTGTGGCTCCCGAGGAGCACCCCGTGCTGCTGACCGAGGCCCCCCTGAACCCCAAGGCCAACCGCGAGAAGATGACCCAGGTGAGTGGCCCGCTACCTCTTCTGGTGGCCGCCTCCCTCCTTCCTGGCCTCCCGGAGCTGCGCCCTTTCTCACTGGTTCTCTCTTCTGCCGTTTTCCGTAGGACTCTCTTCTCTGACCTGAGTCTCCTTTGGAACTCTGCAGGTTCT
+
BABBB?AACFFFGGGGEGFGGFGFGAAAC2CGGDFE?EGEEHHFHGGG1EECEGCCGHFE?ECGGDEFGEE?CBGGGE/GEFHHEGEEFG@BCGHG2DDFGHGHG1CF<GFFFFG-<->@GHB0GDHBGGCAGGCD@E.CEGHD:FBBFBFF.0C9AGG-DCFGF-9.-9/9FFFF/9BFBFBF/99BFFFFFFCDDFEBBDFFFFB99/BB/BBFFFFFFFFFBFFFFFFF/FFFBFFFBFBFBFFFFFF
@M05620:37:000000000-D9766:1:1101:29079:12155 1:N:0:24
GAGGCTGCTTTGGAAGAACCTCATAGATTACTGCAACAGTTCCCCCTGGACCTGGAAAAGTTTCTTGCCTGGCTTACAGAAGCTGAAACACCTTGCTACCCGTAAGGAAAGGCTCCTAGAAGACTACAAGGGAGACAAATAGCTGATGCAACAATGGCAAGTAAGTCAGGCATTTCCGCTTTAGCACTGTTGTGGATCCAATTGAACAATTCTCAGCATTTGTACTTGTAACTGACAAGCCAGGGACAAAA
+
>AAAA1>?FFD11AFGGF1FAGFHHFHHGFHHHBFFFHHAGHHHHGCAFGHGHHGHFHHBFFGHDGAGHHGHHHFHHHHHHHHF1GHGHHHFF1FG1BB>FEE/EH110F00FC0>>>>1FFBG11B1B1</////00011B1211111<1<FH111@GC/@>2?FGB10?/1?GDF/E.>F1F1=FC0>DFH.<<CG<B<DGGBH0;/CFH0GGFBHGFHB0:CGGBG00CBBBFFBF../...99A9/.
@M05620:37:000000000-D9766:1:1101:27941:12163 1:N:0:24
ACCACACCTTCTACAATGAGCTGCGTGTGGCTCCCGAGGAGCACCCCGTGCTGCTGACCGAGGCCCCCCTGAACCCCAAGGCCAACCGCGAGAGGACCACTCAGGCGTGTGGCCAGCGACCTCTTCCGGCGGCCGCCTCCCGACTTGCTGGCCTCCCCACGGTGCGCCCTTTCTGACTGGTTCTCTATTATGCCCTTTTCCGTCCGAATCTCTTCTCTGAACTCTGTATCCTTTAGAACTCAACAGCATAT
+
AABABB?AFFFFFGGGGG5BFGHGGEEEGGHHFGGEDEGCEHHHHGGGEEGGHHFHHHHGGGGGEEEGGGGHHHHGGGGHGEHHGGGGGG<<//?F///<1?01<0<//<FEAA1.>--<CDH0=D0<:--;B--@ADDF...--;/;9/BDFFAF...;9-;:>;-AB-9FFF//BFFFFFFFBFBBB//FF//;B/FF/A9..-;..9/F/99;BFBFFFF//;;/9/BF/B/;;/;/;//9;;..9//
@M05620:37:000000000-D9766:1:1101:2315:12165 1:N:0:24
GAGGCTGCTTTGGAAGAAACTCATAGATTACGGCAACATTTTCGGCTGGACCTGGACAAGTTTCTTGGCCCGCTCGGAGAAGCTGAAATAACTGCCAATGTCCGACATCATCCTACCCGTAAGGAAATGCTCCTAGAAGACTAAAAGGTAGTAAAAGATCTGATTAAACAATGGCAAGAAAGTCAGGCATTTACGCGCTATCACTCTTGTGGATCCAATTGACCAAATCTCAGCATTTGTACTTTAAACTG
+
A?ABABFBFFFFGGGGGGFFGCF5FBA6AF4AE2EE2B3555DAAA2A11BCF2121B1B5DB55B5A331>000//B>EGHBF333B4@3B4BG33BGH??4/?EG/3B443BFFBBA<@DFCFGH<2@2@2@2@22DF0?1111</1<1?11<11>1>F=DF<111>FF=<<<<<./</C<00=::C00;00.=--9-.;0;0;C;C09AB9;F0CCFF00;BE.;/;/:;;BFFFB;/B9;///;;//
@M05620:37:000000000-D9766:1:1101:18951:12173 1:N:0:24
GAGGCTGCTTTGGAAGAAACTCATAGATTACTGCAACAGTTCCCCCTGGACCTGGAAAAGTTTCTTGCCTGGCTTACAGAAGCTGAAACAACTTGCTACCCGTAAGGAAAGGCTCCTAGAAGACTCCAAGGGAGTAAAAGAGCTGATGAAACAATGGCAAGTAAGTCAGGCATTTCCGCTTTAGCACTCTTGTGGATCCAATTGAACAATTCTCAGCATTTGTACTTGTAACTGACAAGCCAGGGACAAAA
+
A?ABAAF>CFDFGFFFGG4BGGHHHHHGGHHHHB4GFGHHHGGGHGFBAFGGHGFGBA2BBGHHHHGBBGFHHHHEFGGGHHGGHEFHGE1BGG@FBBBB?BBEGFGHGHBBFGCGFHHFHHHHGFHHFF?/??E3BFGB?F?FGGFHDF3B<FFDGF2FFF@DFFHDGFGC??@<FGGGGG<>F1>>>1FGHHGFCCG<CGFGGFGFHFFGFH:;CGHHHH0GHHHFGGCC;:CFFFFEE9:9.CEEFC.
@M05620:37:000000000-D9766:1:1101:15244:12176 1:N:0:24
GCGGCTGCTTTGGAAGAAACTCATAGATTACTGCAACAGTTCCCCCTGGACCTGGAAAAGTTTCTTGCCTGGCTTACAGAAGCTGAAACAACTTGCTACCCGTAAGGAAAGGCTCCTAGAAGACTCCAAGGGAGTAAAAGAGCTGATGAAACAATGGCAAGTAAGTCAGGCATTTCCGCTTTAGCACTCTTGTGGATCCAATTGAACAATTCTCAGCATTTGTACTTGTAACTGACAAGCCAGGGACAAAA
+
>1>AA1AAFF3DCFFBFCGGDGGHBFGGHFGHHH1BBFFDGHHHHG?FFAGEHFFGG10BBFHHFGFGHHHHHHC1BGHFHHHCFGHHHHHHHFGHHHHHHGEEEGHHHHHHHHHGHGHHFHHHHHHHHHGGFGE012BF<FHHHEHHEGHH0GHGHHHHGFFFGHHEGHHHHHHHHGGGGGGHHGHHHGHHFFGFHHHHHHHEHHFHHHHHHGBGHCFGHFFHHHHHHGGFGGGGGGGGGGGGGGGGGGG
@M05620:37:000000000-D9766:1:1101:6757:12184 1:N:0:24
ACCACACCTTCTACAATGAGCTGCGTGTGGCTCCCGAGGAGCACCCCGTGCTGCTGACCGAGGCCCCCCTGAACCCCAAGGCCAACCGCGAGAAGATGACCCAGGTGAGTGGCCCGCTACCTCTTCTGGTGGCCGCCTCCCTCCTTCCTGGCCTCCCGGAGCTGCGCCCTTTCTCACTGGTTCTCTCTTCTGCCGTTTTCCGTAGGACTCTCTTCTCTGACCTGAGTCTCCTTTGGAACTCTGCAGGTTCT
+
CCCBCCCCFFFFGGGGGGGGGGHHGGGFHGHHHGGGGGGGGHHHHGGGGGGGHHHHHHHGGGGGGGGGGGGHHHHGGGGHGHHHHGGGGGGGGGHHHHGHHHEHGHHHHHHGGHHGGGGGHHHHHHHGHHHGHHGGGGGHGHHGHGGGGGGGGGGGGGGGGGGGGGFFFFFFFFFFFFFFFFFFFFFFFFFFFFFFFFFFFFFFFFFFFFFFFFFFFFFFFFFFEFFFFFFFFFFFFFFFFFFFFFFFFFF
@M05620:37:000000000-D9766:1:1101:6829:12213 1:N:0:24
ACCACACCTTCTACAATGAGCTGCGTGTGGCTCCCGAGGAGCACCCCGTGCTGCTGACCGAGGCCCCCCTGAACCCCAAGGCCAACCGCGAGAAGATGACCCAGGTGAGTGGCCCGCTACCTCTTCTGGTGGCCGCCTCCCTCCTTCCTGGCCTCCCGGCGCTGCGCCCTTTCTCCCTGGTTCTCTCTTCTGCCGTTTTCCGTAGGACTCTCTTCTCTGACCTGCGTCTCCTTTGGAACTCTGCAGGTTCT
+
DDDDDDDDFFFFGGGGGGGGGGHHGGGEHGHHHGGGGGGGGHHHHGGGGGGGHHHHHHHGGGGGGGGGGGGGHHHGGGGHGHHHHGGGGGGGGGHHHHBHHHEHFGC1=?F=FF?<---AFDFG00DGFGH.GF@DC:EHE/GDFBFBFFBFA:FGGG----9-<-@DAFFFBBB0:<FEFFBBB:BF:BFBFF9DFFFFFFBBF?00:<:BFBB:BFB0FBF/.9.-.<<FFFFFFEF:BFFBFFFFFFB
@M05620:37:000000000-D9766:1:1101:25074:12226 1:N:0:24
ACCACACCTTCTACAATGAGCTGCGTGTGGCTCCCGAGGAGCACCCCGTGCTGCTGACCGAGGCCCCCCTGAACCCCAAGGCCAACCGCGAGAAGATGACACAGGTGCGTGGCCCGCTACCTCTTCTGGTGGCCGCCTCCCTCCCTCCTGGCCTCCCGGCGCTGCGCCCTTTCTCACTGGTTCTCTCTTCTGCCGTTTTCCGTACGACTCTCTTCTCTGACCTGCGTCTCCTTTGGAACTCTGCAGGTTCT
+
BABBAABBFFFFGGGFGGGGGGFHGGGGGGHFGGGGGGGGGHHHHGGGGGGGHHHHHHHGGGGGGGGGGGGHEHHGGGGHGHGHHGGGGGGGGGHHGHGH2?2FF1F1@/C/AH.>AG-C/0<DHHFGB0<EHHGGGGGHGHGG.;CF/99FFGGGG.;ABBDFFFFF;DFFFFB/BFFFFFFFFFFFFFFFFFFFFFF/FDFF.9.DFFFF/BBFFFFBFF/..9A=FF/FFFF/FF/;BFFFFFFFFFF
@M05620:37:000000000-D9766:1:1101:8353:12227 1:N:0:24
ACCACACCTTCTACAATGAGCTGCGTGTGGCTCCCGAGGAGCACCCCGTGCTGCTGACCGAGGCCCCCCTGAACCCCAAGGCCAACCGCGAGAAGATGACCCAGGTGAGTGGCCCGCTACCTCTTCTGGTGGCCGCCTCCCTCCTTCCTGGCCTCCCGGAGCTGCGCCCTTTCTCACTGGTTCTCTCTTCTGCCGTTTTCCGTAGGACTCTCTTCTCTGACCTGAGTCTCCTTTGGAACTCTGCAGGTTCT
+
AAA1AAAAFFFFGGGGGGG1G1GHGEEEHAGH1FGEGGGGGHHHHGGGEFGGHHHHHHHGGGGGGCGGGGGHHFHGGGGH/FHHHGG/BCC@BGFGDGHHHHHHGHHHHHHGGHHGGGGGHHHHHGHHHHHGHHGGGGGHGHHGHGGGGFGGGGGGGGG@AGGGGG@F@@FFFFFFFFFFFFFFFFFFFFFFFF@FBFFFFFFFFFFFFFFFFFFFFFFFFFFF/FFFFFFFFFFFFFFFFFFFFFFFFFF
@M05620:37:000000000-D9766:1:1101:25054:12233 1:N:0:24
ACCACACCTTCTACAATGAGCTGCGTGTGGCTCCCGAGGAGCACCCCGTGCTGCTGACCGAGGCCCCCCTGAACCCCAAGGCCAACCGCGAGAAGATGACCCAGGTGAGTGGCCCGCTACCTCTTCTGGTGGCCGCCTCCCTCCTTCCTGGCCTCCCGGAGCTGCGCCCTTTCTCACTGGTTCTCTCTTCTGCCGTTTTCCGTAGGACTCTCTTCTCTGACCTGAGTCTCCTTTGGAACTCTGCAGGTTCT
+
CCDDCDDDFFFFGGGGGGGGGGHHGEGGHGHHHGGGGGGGGHHHHGGGGGGGHHHHHHHGGGGGGGGGGGGHGHHGGGGHGHHHHGGGGGGGGGHHHHHHHHAGGHHHHHHGGHHGGGGGHHHHHHHHHHHGHHGGGGGHGHHGHGGGGGGGGGGGGGGGGGGGGGFFFFFFFFFFFHFFFFFFFHFFHFHHFFFFFFFHFFFFFFFFFFFFFHFFFFFFFFFFFFHFFHFFFFHFFFFFFFFFFFFFFFF
@M05620:37:000000000-D9766:1:1101:15539:12261 1:N:0:24
ACCACACCTTCTACAATGAGCTTCGTGTGGCTCCCGAGGAGCACCCCGTGCTGCTGACCGAGGCCCCCCTGAACCCCAAGGCCAACCGCGAGAAGATGACCCAGGTGAGTGGCCCGCTACCTCTTCTGGTGGCCGCCTCCCTCCTTCCTGGCCTCCCTGAGCTGCGCCCTTTCTCACTGGTTCTCTCTTCTGCCGTTTTCCGTAGGACTCTCTTCTCTGACCTGAGTCTCCTTTGGAACTCTGCAGGTTCT
+
AAAAAAAAFFFFFGGD3BF1FGCGGHEHGCGGFFF0E0EEEGAGGGEGC/EFGHFGGGHG?EEEF>/EEGGF11FEFECHEEHGAFFEE?G@>CFG1?D1GHEEE??1CGFFAFF@GGGGF<GHFFHGHFFFFHCC-:;CEGHGFFGFBCFFFGFFAB0B/B0CF?@C?-9BFBFFFFBEFFFFFFFFFFFFFF@BFFFFFBFFB-BFFFB9/BF/BF/9BF/FBBFFFFFFFFFBFFFFFFFBBFFFFBF
@M05620:37:000000000-D9766:1:1101:21706:12265 1:N:0:24
GAGGCTGCTTTGGAAGAAACTCATAGATTACTGCAACAGTTCCCCCTGGACCTGGAAAAGTTTCTTGCCTGGCTTACAGAAGCTGAAACAACTTGCTACCCGCAAGGAAAGGCTCCTAGAAGACTCCAAGGGAGTAAAAGAGCTGATGAAACAATGGCAAGCAAGTCAGTCACTCACGCGTTAGCACTCTTGTCGATCTAATTCAACAATTCTCAGCATTTGTAATTGTAACTGACAAGTCAGGGACAAAC
+
AAAAAACAFFDFFAFFACFF5FFEFHCHGBGH5FF4GFFGDGDHHG2FH2GGFBG2AFHHAGHHF5BBGHGFG21BGBA5A3FECGFBG3B?@DF@B@3BF?/>//1??F1BGFG?33BFGHGHHH3333?/?//?BBG1FC01?1B12>1@@/11@@0<F/0001?F11?11?10>.0->A<.=0<</=DD00<.:..<:0;0<C0C.0;GG0;0:C00B0090;C0;0;090;/0;9;;;0/=;C99;.
@M05620:37:000000000-D9766:1:1101:6915:12272 1:N:0:24
GAGGCTGCTTTGGAAGAAACTCATAGATTACTGCAACAGTTCCCCCTGGACCTGGAAAAGTTTCTTGCCTGGCTTACAGAAGCTGAAACAACTTGCTACCCGTAAGGAAAGGCTCCTAGAAGACTCCAAGGGAGTAAAAGAGCTGATGAAACAATGGCAAGTAAGTCAGGCATTTCCGCTTTAGCACTCTTGTGGATCCAATTGAACAATTCTCAGCATTTGTACTTGTAACTGACAAGCCAGGGACAAAA
+
AAAABBFBFFFFGFGGGGGGGGGHHGGHHCHGHHHFHHHHHHHHHGGGHHHHHFHH3GFHHHHHHHHGHHHFHHHHHHFGHHHHHHFHHHHHHHGHGHGHHFGGCGHHHHGHHHHGHGHHHHHHGHHHHF?/FEEFGHFGGHFFFHFFHHG2FGGHFHHHG>GHHHGHHEFGGGFHHGGFGGGHHF><FGGHHHEHCC/DFHHFHFHGGHHFHHGHHHHHHGCGGHHHCGHHCCCFGFFGGGGG?9CEFFF
@M05620:37:000000000-D9766:1:1101:16593:12300 1:N:0:24
ACCACACCTTCTACAATGAGCTGCGTGTGGCTCCCGAGGAGCACCCCGTGCTGCTGACCGAGGCCCCCCTGAACCCCAAGGCCAACCGCGAGAAGATGACCCAGGTGAGTGGCCCGCTACCTCTTCTGGTGGCCGCCTCCCTCCTTCCTGGCCTCCCGGAGCTGCGCCCTTTCTCACTGGTTCTCTCTTCTGCCGTTTTCCGTAGGACTCTCTTCTCTGACCTGAGTCTCCTTTGGAACTCTGCAGGTTCT
+
BBB?ABBBCFFFGFGD5FGCGGHHGAAA42FA3FF2EEGCDHHHHGEG1AFFFFEAGGEECGFGGAEGGEF2G?GGGD?G//GHHGE<DGG//DFB2<2?<G/FGGG1?GFEF0F?@FGCHFFB=DGDDD/?GHCFGG.CEHGDBF09F0B.:0C?.C?-A@AF/A-.--99BFFF//9.9BFF/B9/BBFBBFFFFFEBFDFADF/BFFFFFBFFFFBB/BFF/9;B9FFFFFEBBFFF///B/FFAFFF
@M05620:37:000000000-D9766:1:1101:11666:12320 1:N:0:24
GAGGCTGCTTTGGAAGAAACTCATAGATTACTGCAACAGTTCCCCCTGGACCTGGAAAAGTTTCTTGCCTGGCTTACAGAAGCTGAAACAACTTGCTACCCGTAAGGAAAGGCTCCTAGAAGACTCCAAGGGAGTAAAAGAGCTGATGAAACAATGGCAAGTAAGTCAGGCATTTCCGCTTTAGCACTCTTGTGGATCCAATTGAACAATTCTCAGCATTTGTACTTGTAACTGACAAGCCAGGGACAAAA
+
A1?AA1FACFFFBGGG1CGGGFGHHHHHFDHHHHCFCGHHHHHGHGGGC0GHHHGHHFFGHHHHDGDGHFFHHGGAGFGHHHHHFGHHHCGHHDGH1@FGHEGGGHGHFGFFHGHGHHHFGHHHHHHHGHAEEEGFHHGHFHGHHHHHHHHFHHHHFHHGGGHHHHHHFHE/GHHHHGGGGGHHGFGFFHHHHHEGCHHGHHHHHHHFHHHFHHHHHGHHHHCGHHHH:GHGHHHGFFGGGGGGGGGFA9A
@M05620:37:000000000-D9766:1:1101:25771:12333 1:N:0:24
GAGGCTGCTTTGGAAGAAACTCATAGATTACTGCAACAGTTCCCCCTGGACCTGGAAAAGTTTCTTGCCTGGCTTACAGAAGCTGAAACACCTGCCAACCCGTTAGGCCAGGCTACTAGAAAGCTACCCAGGAGACACCAAGCTACTAAAACACTGGAAAGAACGTCCGGCATTTCCGCATTCGCCCTCTTGTGGATCCCATTGAACAATTCACAGAATTTGTACTTGTAACTGACAATCCAGGGAACAAA
+
AABABBFAFFFFGGGGGGBFGGHHHHHGGHHFH5EGFHHHHHHHHGGAFGHHHHHGFFHFGFHHHHHHHHHHHHHGHHHHHHHHHHHHHH1EFH1B3B1B1EE1?FH33?1FHF3B34BBF43?B3B203?/?F/?22//?FFH32@2>@DGF0@2GF2<00?0//?<A@-<-><<>EG-<.00<.<-.;CGFH.00:G/:GGF00:CBFGE0;9;/;CC0;0;;000;;9;FG09F00/;C0:9.;.BF.
@M05620:37:000000000-D9766:1:1101:3989:12342 1:N:0:24
ACCACACCTTCTACAATGAGCTGCGTGTGGCTCCCGAGGAGCACCCCGTGCTGCTGACCGAGGCCCCCCTGAACCCCAAGGCCAACCGCGAGAAGATGACCCGGGTGATTGGCCCGCTACCTCTTCTGGTGGCCGCTTCCCTCCTTCCTGGCCTCCCGGAGCTGCGCCCGTTCTTATTTTTTCTCTCTTCTGCCGTGTTCCTTTTGACTCTCTTCTCTGACCTGTGTCTCCTTTGAGACTCTGCAGGTTCT
+
CDDDDDDCFFFFGGGGGGGGGGHHGGGEGGHHHGGGGGGGGHHHHGGGGGGGHHGHHHHGGGGGGGGGGGGHHHHGGGGHGHHHHGGGGGBDGGHHHHH2?F/>>C>A<>100>F->C@=/<D00=D=0=<.:<---.<<:CFFG0FGFG/.<F<C9<--<-C00-<D---</.0000:00<:0<00FFB:0<0-.9<.:<0000:<<FB0<0BBB<F0:BFF:0<0<BF00<000..0<BF00<0<.0<0
@M05620:37:000000000-D9766:1:1101:8049:12366 1:N:0:24
GAGGCTGCTTTGGAAGAAACTGATAACTTAGTGCCACAGGTCCCCCTGGACATGCCACCGTATCTCACCTGGCCTCCAGAATCTGGCCCAACTTGCTACCCGTAAGGAAAGGCTCCTAGCCGCCTCCCCGGGCGTCCCCGAGCTGATGACACCCTGGCAAGTAAGTCCGGCCTTTCCGCTTTCGCACTCTTGTGGATCCCATTGAACAATTCTCAGCATTTGTACTTGTCACTGCCAAGCCAGGGACACAA
+
>11AAAF>FFDFFCGG11FGG1FAF3113B1DADADBBB011B000/B/BB11111BB0B0/00DB21BB0000A0ABGG01B2D110?>BE0B@BG2BGHCEEEG1GGGEEGEGGHH>10//>EFF/<BCG/B>///?//<ACF1><1>1<<AGFGH/GGF00=DHBCCGGGHHHHGGGGG09EFGGGGGGFFE0CFFB0CFB0CFF-;FFFF//F9BFFFFFFFFFF///BF//9B-AA;FFB-;A?-;
@M05620:37:000000000-D9766:1:1101:13452:12381 1:N:0:24
GAGGCTGCTTTGGAAGAAACTCATAGATTACTGCAACAGTTCCCCCTGGACCTGGAAAAGTTTCTTGCCTGGCTTACAGAAGCTGAAACAACTTGCTACCCGTAAGGAAAGGCTCCTAGAAGACTCCAAGGGAGTAAAAGAGCTGATGAAACAATGGCAAGTAAGTCAGGCATTTCCGCTTTAGCACTCTTGTGGATCCAATTGAACAATTCTCAGCATTTGTACTTGTAACTGACAAGCCAGGGACAAAA
+
CCCCBCFBFFFFGGGGGGGGGGHHHHHHHHHHGHHGHHHHHHHHHGGGHHFHHHHFHHEGBFHHHHHHHHHHHHHGHHHHHHHFHHHHGHHHHHHHHGHGHGEFGHHGHHHHHGHGHHHGHHFHHHHHHHGGHGAGHHHFGHGHHGHHHHHHHGHHGHHHGHHHHGHHHGHHHHHHHGGGGGHHHHHHHHHHHEGBFFHEGHHGFGHH/DHHHHHGHHHHHHHHHHHHHHHHHHHGGGGGGGGGGEGGGBF
@M05620:37:000000000-D9766:1:1101:13594:12402 1:N:0:24
GAGGCTGCTTTGGAAGAAACTCATAGATTACTGCAACAGTTCCCCCTGGACCTGGAAAAGTTTCTTGCCTGGCTTACAGAAGCTGAAACAACTTGCTACCCGTAAGGAAAGGCTCCTAGCAGACTCCAAGGGAGTAAAAGAGCTGATGAAACAATGGCAAGTAAGTCAGGCATTTCCGCTTTAGCACTCTTGTGGATCCAATTGAACAATTCTCAGCATTTGTACTTGTAACTGACAAGCCAGGGACACAA
+
A1AAAAFAFFFFGGGFCGGGGGGHHHHHHFHHHH1AFGGHHHHHHGEGEGHHHHHHHBCGHHHHHHHHHHHHHHH1FHHHHHHHHDDGHGHHHFFHEHBFHGEFGHFH0FGHHHFEGGH1BEGFF1>F1B/</?/0BBDF/BCG1FDGGHFHHFBBG0<FFGF2@@1DG0</?FGHDEGC.F1G11DG0>GHGHFB0CF0CGFG=GHHFFHFBH0CCCGHHB0;CCHF:GHGFGBFFFGG./CEB..;.:;
@M05620:37:000000000-D9766:1:1101:24439:12435 1:N:0:24
GAGGCTGCTTTGGAAGAAACTCATAGATTAGTGCAACAGTTCCCCATGGACCTGGAAAAGTTTCTTGCCTGGCTTACAGAAGCTGAAACAACTTGCTACCCGTAAGGAAAGGCTCCTAGAAGACTCCAAGGGAGTAAAAGAGCTGATGAAACAATGGCAAGCAAGTCAGGCATTTCCGCTTTAGCACTCTTGTGGATCCAATTGAACAATTCTCAGCATTTGTACTTGTAACTGACAAGCCAGGGACAAAA
+
A?ABAAFCFFFFGF5BFGGGGGHHH5DDFH4DDG5GFHGFGFF3B22AABFGFGEBB3BGGFHHHHF5B5GAHHHBGHHGGHBHF33FFGHHHHFH5G521>>>E1@BBG11?FGGHHGGHHHHF3FGCG/EGGGHHHFGGHCG2BGHHHGFGHHHHGFGF/@GHHHHHGHHHHHHH/CEDGFHGHG<GFFHHHDHHGHHH0D00<<GHHHHGHG0:GHHCF:CGFGB;CGHCFGBFG.AEF:;CEGGGG?
@M05620:37:000000000-D9766:1:1101:18135:12447 1:N:0:24
ACCACACCTTCTACAATGAGCTGCGTGTGGCTCCCGAGGAGCACCCCGTGCTGCTGACCGAGGCCCCCCTGAACCCCAAGGCCAACCGCGAGAAGATGACCCAGGCGCTTGGCCCGCTACCTCTTCTGTCCGCCGCTTCCCTCCTTCCTGGCCTCCCCCCGTTGCGCCCTTTCTCACTTTCTCTCTCTTCTGCCGTTTTCCGTATCACTCTCTTCTCTGACCTGAGTCTCCTTTGGAGCTCTGCAGGTTCT
+
CCCCCCCCFFFFGGGGGGGGGGHHGFGEHGHFGGGGGGGGGHHHHGGGEGGGHHHHHHHGGGGGGGGGGGGHHHHGGGGHGHHHHGGGGGGGGGHGHHH>2?//=/><//..0>.->@--/0000000<00.-;---.;090CEF0CF0C/;CF.C...;-;;..-9A--/;000000000;90;:09;09000-.99.0;.0...0;F00F0F000;00BFF//;000:00B00/0//;;000B0..090
@M05620:37:000000000-D9766:1:1101:19652:12447 1:N:0:24
ACCACACCTTCTACAATGAGCTGCGTGTGGCTCCCGAGGAGCACCCCGTGCTGCTGACCGAGGCCCCCCTGAACCCCAAGGCCAACCGCGAGAAGATGACCCAGGTGAGTGGCCCGCTACCTCTTCTGGTGGCCGCCTCCCTCCTTCCTGGCCTCCCGGAGCTGCGCCCTTTCTCACTGGTTCTCTCTTCTGCCGTTTTCCGTAGGACTCTCTTCTCTGACCTGAGTCTCCTTTGGAACTCTGCAGGTTCT
+
AAAABBBAFFFFGGGGGG5FGGHHGFGBGGHHHFGEFGGGGHHHHGGEFEGGHHHHHHHCGGGGGGGGGGGHGHHGGGGHGHHHHGGGGG/BCGHHHHHGHHEHEHHHHGHGGGHGGGGGHHHHHHHHFHHGHHGGGGFHGHHGFFGGGGGGGGFGGGGGA?FFGGFFFFFFFFFFFFFFFFFFFFFFFFFFFFFFFFFFFFFFFFFFFFFFFFEFFFFFFFFFFFFFFFFFFFFFFFFFFFFFFFFFFFF
@M05620:37:000000000-D9766:1:1101:6518:12459 1:N:0:24
GAGGCTGCTTTGGAAGAAACTCATAGATTACTGCAACAGTTCCCCCTGGACCTGGAAAAGTTTCTTGCCTGGCTTACAGAAGCTGAAACAACTTCCCACCCGTAAGGAAATGCTCCTAGAAGACTCCAAGTCAGCAAAAGAGCCGATGAAACAATGGCAAGTAAGTCAGGCATTCCCGCCTTAGCACTCTTGCGGATCTAATTGAACAATTCTCAGCATTTGTACTTGTAACGGACAAGTCATTGACAAAA
+
BAAABBFBFFFFGGGF4GGGFGDGFHHHHGFHHHH4FFHHFHHHHGGGGBGHHHHHHHHHHGHHFHHGHHHHHHHHHHHHHHHEHHFHHHHHHH5FBB1B1/?>??@33BBFHHHH33B3FE3B3BF333?34333BB?3?FG0<</CFHB2@F22@G2F/@F1G1F110?/?111?D--<>11>1><<DG00-<@D-0;0:000000/;C000=;CCGGG09;C0CF00FG.-.--999;F00;0CFF/.
@M05620:37:000000000-D9766:1:1101:13617:12477 1:N:0:24
ACCACACCTTCTACAATGAGCTGCGTGTGGCTCCCGAGGAGCACCCCGTGCTGCTGACCGAGGCCCCCCTGAACCCCAAGGCCAACCGCGAGAAGATGACCCAGGTGAGTGGCCCGCTACCTCTTCTGGTGGCCGCCTCCCTCCTTCCTGGCCTCCCGGAGCTGCGCCCTTTCTCACTGGTTCTCTCTTCTGCCGTTTTCCGTAGGACTCTCTTCTCTGACCTGAGTCTCCTTTGGAACTCTGCAGGTTCT
+
CCCCCCCCFFFFGGGGGGGGGGHHGGGGHGHHHGGGGGGGGHHHHGGGFGGGHHHHHHHGGGGGGGGGGGGHHHHGGGGHGHHHHGGGGGGGGGHHHHHHHHHHGHHHHHHGGHHGGGGGHHHHHHHHEFHGHHGGGGGHGHHGHGGGGGGGGGGGGGGGGGGGGGFFFFFFFFFFFFFFFFFFFFFFFFFFFFFFFFFFFFFFFDFFFFFFFFFFFFFFFFFFFFFFFFFFFFFFFFFFFFFFFFFFFFF
@M05620:37:000000000-D9766:1:1101:13807:12488 1:N:0:24
AGTGCCAGCTCTCAATCGCACAGGGGACCCAGGGCCTGGCCCCTCCATCCAGAAAACCTATGACCTCACCCGCTACCTGGAGCACCAACTCCGCAGCTTGGCTGGGACCTATGTGAGTATCCAGCGTAGGAATCTGGGAGTTGGGGAGGAGTGAGGAGTTGGGGAAAGACAGTCCTAACCGTGGAGGGTTCTGGTAAATGATGGGGTGAGGAGGGGCTCTTTGGCTCCCACCAGTCCCCCTGTCTGGTCTA
+
ABAABFFFCFFFGGGGGGEEGGHHGGGGGGGHEEGGGGHHHHGGGGHHHHHHHHHHHGHGHHHHHHHHHHHGGEGFHFHH2FHHHHCGFHHHGGGGGGHHGGHGGGHHGHHHHHHHHHHHHHHHHGGGGGHHHHHHHHGGGHHHGGGGGGGHHHHHHGHHHHGGGGHHHHGHHHHHHHHHGGGGGGGGGGGGGGGGGGGGGGGGGGFFFFFFFFFFFFFFFFFFFFFFFFFFFFFFFFFFFFFFFFFFFFB
@M05620:37:000000000-D9766:1:1101:6736:12493 1:N:0:24
GAGGCTGCTTTGGAAGAAACTCATAGATTACTGCAACAGTTCCCCCTGGACCTGGAAAAGTTTCTTGCCTGGCTTACAGAAGCTGAAACAACTTGCTACCCGTAAGGAAAGGCTCCTAGAAGACTCCAAGGGAGTAAAAGAGCTGATGAAACAATGGCAAGTAAGTCAGGCATTTCCGCTTTAGCACTCTTGTGGATCCAATTGAACAATTCTCAGCATTTGTACTTGTAACTGACAAGCCAGGGACAAAA
+
BABBCCFCFFFFGGGGGGGGGGGHHHHHHHHHHHHHGHHHHHHHHGGGHHHHHHHHHHHHHHHHHHHHHHHHHHHHHHHHHHHHHHGHHHHHHHGHHHHFFEFGGHCHHH1GHFHGHGHHGHHHGHHHHHEEHEGGHHHHGHHHHHEFHHH?FEHHFHHHGFHHHHHHHFFHF?GGHGGFGGFGBFGFFFHFFH<G0<CDCDHHHGFGGGHGHHGHFGHHHHCCGGHHGHFHGCFGFF.EEFFFAEEGGBA
@M05620:37:000000000-D9766:1:1101:6569:12497 1:N:0:24
ACCACACCTTCTACAATGAGCTGCGTGTGGCTCCCGAGGAGCACCCCGTGCTGCTGACCGAGGCCCCCCTGAACCCCAAGGCCAACCGCGAGAAGATGACCCAGGTGAGTGGCCCGCTACCTCTTCTGGTGGCCGCCTCCCTCCTTCCTGGCCTCCCGGAGCTGCGCCCTTTCTCACTGGTTCTCTCTTCTGCCGTTTTCCGTAGGACTCTCTTCTCTGACCTGAGTCTCCTTTGGAACTCTGCAGGTTCT
+
CCCCCCDCFFFFGGGGGGGGGGHHGGGGHGHHHGGGGGGGGHHHHGGGGGGGHHHHHHHGGGGGGGGGGGGHHHHGGGGHGHHHHGGGGGGGGGHHHHHHHHGHGHHHHHHGGHHGGGGGHHHHHHHHHHHGHHGGGGGHGHHGHGGGGGGGGGGGGGGCGGGGGGFFFFFFFFFFHHFFFFFFFFFFFFFFHFFFFFFFFFFFFFFFFFFFFFHHFHHFFFFFBFFFFFFFFHHFFFFFFHFFHFFFFFF
@M05620:37:000000000-D9766:1:1101:4957:12506 1:N:0:24
GCGGCTGCTTTGGCAGAAACTCATAGATTACTCCAACAGTTCCCCCTGGACCTGGAACCGTTTCTTGCCTGGCTTACAGAAGCTGACACAACTTGCTACCCGTACGGAAAGGCTCCTAGCAGACTCCCCGGGCGTACAAGAGCTGATGACACACTGGCCAGTACGTCCGGCCTTTCCGCTTTAGCACTCTTGTGGATCCCATTGAACACTTCTCAGCATTTGTACTTGTAACTGCCAAGCCAGGGACAAAA
+
>111>>>>FFBFGBFE1FBBBAFAG31DF1FG1B11BBFFGHHHHGEFA0FFGGF0B1/A/BFGF1DFGHH/B0B1BFBF1@BFG1F1BBFBBBGGHHHGGFE//>?E/>BGHHHGHHH11B0FGHH/?//B/>A@//110?FFG1FG1FGH0.FHHG./<GB0<GG.ACC?EHGHHGGG.E0CF0CFEGGGGG.0CBF/BFGFC;BF/90;FGGGF/BFFFFFFFFFB99FFF/BBBEFEB-99-;9-;F
@M05620:37:000000000-D9766:1:1101:16739:12523 1:N:0:24
ACCACACCTTCTACAATGAGCTGCGTGTGGCTCCCGAGGAGCACCCCGTGCTGCTGACCGAGGCCCCCCTGAACCCCAAGGCCAACCGCGAGAAGATGACCCAGGTGAGTGGCCCGCTACCTCTTCTGGTGGCCGCCTCCCTCCTTCCTGGCCTCCCGGAGCTGCGCCCTTTCTCACTGGTTCTCTCTTCTGCCGTTTTCCGTATGACTCTCTTCTCTGACCTGAGTCCCCTTTGGAACTCTGCAGGTTCT
+
DDDCDDDDFFFFGGGGGGGGGGHHGGGEHGHHHGGGGGGGGHHHHGGGGGGGHHHHHHHGGGGGGGGGGGGHHHHGGGGHGHHHHGGGGGGGGGHHHHHHFGHHE?G==?=FC0F@CFCCG0D<<=G0<D/..<<::E.:EC:E:FGGF0/FAFGGEGGA-999CDDFC>FBFFFBFF09:;FFFFB0B:99FB:DFBE9F::../0;00B00BFFBB0:99;///990;AFFFB9BFBFBFFFFBFF009
@M05620:37:000000000-D9766:1:1101:20611:12539 1:N:0:24
GAGGCTGCTTTGGAAGAGCACACGTCTGAACTCCAGTCACTCCGGAGAATCTCGTATGCCGTCTTCTGCTTGAAAAAAAAAAAAACCGCGAGAAGCCGACTTCTCTGAGTCACCCTCCCACTTCTCGCTTCCCTCTCACTCCTCCTGTCCCTCCCTTCCCACCCCTCTTTCTCACCTTGTCTCCTTTCCACAGTCCTCCCACACACACTCCTCTCCGCCCTGCTCCTCCTCTTACTCCCTCCACGTTCTCC
+
AAABBACAFFFFGGGGGGFCGGHGGHCFF5GHHHHHFFBFHHHGGGE2ABFGHGFGHHHDEBABFGFBFHGHHFHHHEEE?>>E<EEC</////220>////111111111111<..>.000<111.....//0///000;/0////:/000/../;/;;0.:.;../00000009000;90;0000900//./9////..9.:.;.9//./9/;/.;:--..//9/./9./////9/9......;9../9
@M05620:37:000000000-D9766:1:1101:18686:12545 1:N:0:24
ACCACACCTTCTACAATGAGCTGCGTGTGGCTCCCGAGGAGCACCCCGTGCTGCTGACCGAGGCCCCCCTGAACCCCAAGGCCAACCGCGAGAAGATGACCCAGGTGAGTGGCCCGCTACCTCTTCTGGTGGCCGCCTCCCTCCTTCCTGGCCTCCCGGAGCTGCGCCCTTTCTCACTGGTTCTCTCTTCTGCCGTTTTCCGTAGGACTCTCTTCTCTGACCTGAGTCTCCTTTGGAACTCTGCAGTTCTA
+
CCCCDDDDFFFFGGGGGGGGGGHHGGGGHGHHHGGGGGGGGHHHHGGGGGGGHHHHHHHGGGGGGGGGGGGHHHHGGGGHGHHHHGGGGGCCCDFB>GFFFGAGFGF=FHFCFFHFGGCCHHHFHHHHHHFDGHCGGGFHACCEGGGGGGGGFFAEGGGGAFGBF?FFFFBFFFFFFFBBFFFFFFFFFBFFFFADDFEFFFF?AABBBBBBB:BFFFBFFFFFBFBBB:FFFFFEFFFFFFBFFFFFFFF
@M05620:37:000000000-D9766:1:1101:15463:12550 1:N:0:24
GAGGCTGCTTTGGAAGAAACTCATAGATTACTGCAACAGTTCCCCCTGGACCTGGAAAAGTTTCTTGCCTGGCTTACAGAAGCTGAAACAACTTGCTACCCGGAAGGAAAGGCTCCTAGAAGACTCCTAGGGAGTAAAATAGCTGATGAAACAATGGCAAGTAAGTCAGGCATTTCCGCTTTAGCACTCTTGCGGAACCACTTAAACAATTATCAGCATTTGTACTTGTAACTGACAAGCCAGGGACAAAA
+
BBCCCBFBFFFFGGGGGGGGGGHHGHHHHHGHHHHHGFGGHHHHHGGGHHHHHHGHHHBGFHHHHHHHHHHHHHHHHHHHHHHHHHHHHHHHHHHHFHFEF1/>>1?1BG10/3B/?343DF3B33B33D3?3?E23BF32DFF2?23332@F/222222/2>>111=100/=11?1/>A.>1>FGHFF1100<AC--:..0:0;0:0.00000;0:0C00009C00900;0;000;F.;CFG..9.;9/.
@M05620:37:000000000-D9766:1:1101:15576:12554 1:N:0:24
GAGGCTGCTTTGGAAGAAACTCATAGATTACTGCAACAGTTCCCCCTGGACCTGGAAAAGTTTCTCGCCTGGCTTACCGAAGGTGAAAGATCTTACTACACGCAAGGAAAGGCTCCTAGAAGACTCCAAGATAGCAAAAGAGTTGATCAAATAATCGCAAGCAATCTAGGCATTCCCGTTTTACCATTCTCGGCGTTCCAATTTAACACTTCCCAGCATTTGTACTTGTAACTGACAAGCCAACGACAAAA
+
DCDDDDFCFFFFGGGGGGGGGGHHHHHHHHHHHHHHHHHHHHHHHGGGHHHHHHHHHHHHG5AA5511011BFHEAG3E1E01B@BG43B3F4B44BB43B1/>E>F03BG0?3FC3BG33DF33BFGC?023D3BF222?F3222>2@222>>22///?A/FC1=11?1011>1>1..>0.>00=0=FH0...-:=./0;0<0000<0;000:CBFF00:=0000000;0C0;F00=AEAB/.;.@--:;
@M05620:37:000000000-D9766:1:1101:21500:12570 1:N:0:24
ACCACACCTTCTACAATGAGCTGCGTGTGGCTCCCGAGGAGCACCCCGTGCTGCTGACCGAGGCCCCCCTGAACCCCAAGGCCAACCGCGAGAAGATGACCCAGGTGAGTGGCCCGCTACCTCTTCTGGTGGCCGCCTCCCTCCTTCCTGGCCTCCCGGAGCTGCGCCCTTTCTCACTGGTTCTCTCTTCTGCCGTTTTCCGTAGGACTCTCTTCTCTGACCTGAGTCTCCTTTGGAACTCTGCAGGTTCT
+
AAAABBBBFFFFGGGFFGGFGGHFFEEEHGHHGGGEDFEFGHHHHGGGAEGFHHHFHHGGGGGGGGEGGGGFHFHGGGDFFFHHEGGFGGGCCDGCFGBHHHEHEFG1GGHGGHGGG-@DHEGHHFHHHFHGHH?DDD?CGHHGGEFGGGGGEF..EDD-AFGGGGF.@BFFFFFFFFFFFFFFFFFFBFFFFFFFFFFFFFF.A.FFFFFFFFFFBFFFFFF.FBF9;9FFFFFFFF/BBFFFFFFAFFF
@M05620:37:000000000-D9766:1:1101:18763:12573 1:N:0:24
ACCACACCTTCTACAATGAGCTGCGTGTGGCTCCCGAGGAGCACCCCGTGCTGCTGACCGAGGCCCCCCTGAACCCCAAGGCCAACCGCGAGAAGATGACCCAGGTGAGTGGCCCGCTACCTCTTCTGGTGGCCGCCTCCCTCCTTCCTGGCCTCCCGGAGCTGCGCCCTTTCTCACTGGTTCTCTCTTCTGCCGTTTTCCGTAGGACTCTCTTCTCTGACCTGAGTCTCCTTTGGAACTCTGCAGGTTCT
+
BBBBBBBBFFFFGGGGGGEGGGHHGEFBAEGHHGGGGGGGGGHHHGGGEFGGHHHHGHHECGGGGGGGGGGHHHHGGGGHGHHHHGGGGG/BFGHHHHHHHHHHGHHFHHHGGHHGGGGGHHHHHHHHHHHGHHGGGGGHGHHGHGGGGGGGGGGGGGGGGGGGGGFFFFFFFFFFFFFFFFFFFFFFFFFFFFFFFFFFFFFFFFFFFFFFFFFFFFFFFFFFBFFFFFFFFFFFFFFFFFFFFFFFFFF
@M05620:37:000000000-D9766:1:1101:17412:12584 1:N:0:24
ACCACACCTTCTACAATGAGCTGCGTGTGGCTCCCGAGGAGCACCCCGTGCTGCTGACCGAGGCCCCCCTGAACCCCAAGGCCAACCGCGAGAAGATGACCCAGGTGAGTGGCCCGCTACCTCTTCTGGTGGCCGCCTCCCTCCTTCCTGGCCTCCCGGAGCTGCGCCCTTTCTCACTGGTTCTCTCTTCTGCCGTTTTCCGTAGGACTCTCTTCTCTGACCTGAGTCTCCTTTGGAACTCTGCAGGTTCT
+
BBAABBBBFFFFGGGGGG5BGGHGEEFAGFGF3FFEEEGGGHHHHGGAEEGGHHFHHHHEEEGGFGFGGGGBGHHGGGGHEHHHHFGGGG/<@FFHBFFHHHFHGHHBGDGFFFF@DGGGHBHHGHHHHHHCHHGGGDGHGHHGHGGGGEBFGGGGFGGG-DFFG-DDFFFFFFFFFFFBBBFFFFFFFFFFFB@DFFFFFDFADFEFFFFFFFFFFF/9BFFF/F/BBFFBFB/FB9FBFFFFFFFF9BB
@M05620:37:000000000-D9766:1:1101:3514:12606 1:N:0:24
ACCACACGTTCTACAATGAGCTGCGTGTGGCTCCCGAGGAGCACCCCGTGCTGCTGACCGAGGCCCCCCTGAACCCCAAGGCCAACCGCGAGAAGATGACCCAGGTGAGTGGCCCGCTACCTCTTCTGGTGGCCGCCTCCCTCCTTCCTGGCCTCCCGGAGCTGCGCCCTTTCTCACTGGGTCTCTCTTCTGCCGTTTTCCGTAGGACTCTCTTCTCTGACCTGAGTCTCCTTTGGAACTCTGCAGGTTCT
+
A1AAAA?1BBCAGGGGGGB1G1F1EBEAAE00F0BE/EEEEHHFHGGEEE//AA1BGHF/E>/EFEE/EECGHHEGGCEFFAHHGGGGGG/@/?01??1<1FFFF111FDFF/?.<-AC@GDG000=GG0<A<G@-;.;..C/./0;/9CF:.B..CE?-:-.;B??-@=F///B///9B-;--;///;9////9--/;/999-;A//9//:9///;BBBB//;/-9B/9FBFBB9B/F/9/9;9FFFEB/
@M05620:37:000000000-D9766:1:1101:4949:12617 1:N:0:24
GAGGCTGCTTTGGAAGAAACTCATAGATTACTGCAACAGTTCCCCCTGGACCTGGAAAAGTTTCTTGCCTGGCTTACAGAAGCTGAAACAACTTGCTACCCGTAAGGAAAGGCTCCTAGAAGACTCCAAGGGAGTAAAAGAGCTGATGAAACAATGGCAAGTAAGTCAGGCATTTCCGCTTTAGCACTCTTGTGGATCCAATTGAACAATTCTCAGCATTTGTACTTGTAACTGACAAGCCAGGGACAAAA
+
BBBBBBFBFFFFGGGGGGGGGGHGHHHHHHHGHHHHHHHHHHHHHGCGHHHHHHHGGHHHGHHHHHHHHHGHHHHHHGHHHHHHHHHHHHHHHHGHGHGFHEGGGHFHHHEGHGHGH3GHHHHHGHHH3F/EFEEFGHHHGHFHHHHHHHHFHHHHFGHHGHHHHHHHHHFGGGHHHGGGGGHHHHHHHHHHHHGHHGHHHHHHHEGGHHHHHHHHHHHHHHHHHHHHGHHHHHHGFBCFGGGGDFEGGGG
@M05620:37:000000000-D9766:1:1101:6537:12624 1:N:0:24
ACCACACCTTCTACAATGAGCTGCGTGTGGCTCCCGAGGAGCACCCCGTGCTGCTGACCGAGGCCCCCCTGAACCCCAAGGCCAACCGCGAGAAGATGACCCAGGTGAGTGGCCCGCTACCTCTTCTGGTGGCCGCCTCCCTCCTTCCTGGCCTCCCGGAGCTGCGCCCTTTCTCACTGGTTCTCTCTTCTGCCGTTTTCCGTAGGACTCTCTTCTCTGACCTGAGTCTCCTTTGGAACTCTGCAGGTTCT
+
AAA1AAAAFFFFGFGF3FF1F1GHG00BA0BF1BF0AEGGGHGHHGGGCAEGHHGFHHHG?GGGG/EEGGGBG1GGGGFH//GHHG//>C<<BCCG1<1<GH/FGHFHFGBCFHHCGGCCFDFHGHHGGD/.CHCCGG?GGHHGHGBFF0FFFBFGGG@GGGGGG@@F@?/FFFFFFFF-FFFFFFFFFFFFFF?AAFEFFFF?BFFFFFFFBFFFBFBF9FFFEBFFFFFFFFFBBBFFFFFFFFFFFFF
@M05620:37:000000000-D9766:1:1101:4939:12632 1:N:0:24
GCGGCTGCTTTGGCAGAAACTCATATATTACTGCCACAGTTCCCCCTGGACCTGGAACCGTTTCTTGCCTGGCGTCCACACGCTTCCCCCACGTGCTACCCGTAAGGAAAGGCTCCTAGCCTCCTCCACGGGCGTCCCCACGCTGCTGCCCCCCTGGCAAGTCCGTCCGGCCTTTCCGCTTTCGCCCTCTTGTGGATCCCCTTGAACCATTCTCACCATTTGTACTTGTACCTGACAAGCCAGGGCCACAA
+
1111>1>>BFB11ABAAFBBBFEDB3ADFFFG2B01BAFBGGHHHGEF/BBFGC0BF1/ABBGHFBABFHG/B/B>>E11/>>///B0B/>>>FFGG>FGGGE<?<1B00B0F<FFH111010/BG0@FCCC?CC?-.<0.-<<<<0<<<.CC-;:CHH0CG00CEFA??AAGFGGBE;AEGG9B?B@EBBBBFFFBFB-9FFF99B--;BFFF//;/;;/B9BBFFFF//;9B/9BF-EE-::A-:---A
@M05620:37:000000000-D9766:1:1101:2082:12647 1:N:0:24
ACCACACCTTCTACAATGAGCTGCGTGTGGCTCCCGAGGAGCACCCCGTGCTGCTGACCGAGGCCCCCCTGAACCCCAAGGCCAACCGCGAGAAGATGACCCGGGTGAGTTGCCCGCTACCTCTTCTGGGGGGCGCCTCCCTCCTTCCTGGCCTCCCGGAGCTGCGCCCTTTCTCACTGGGTCTCTCTTGTGCCGTTTTCCGTAGGACTCTCTTCTCTTACCTGAGTCTCCTTTGGCACTCTGCAGTTTCT
+
>A>AA>ABFFFFGGGGGG55FEGGGGAEAEBFGGGEEFE22B2BGFEFEEEGAGH3GHHGEF0EFEGGGGG?FGHGGG/FEHHHEGEEDCC/CDGCDBFHH2//>CA.>>11FGHGGFC-CHGBGFF0</-;-;-@D9D.;BBDB/F9F//9;/AEED;-9;ABF>FD@BFFFBBF9B/..;.FFFF;;/9/;9@FF/./;.;AA99BB/BB/;FBF///9BBBFFFF/FFFBFF//BFFFFFF///;;9;
@M05620:37:000000000-D9766:1:1101:19943:12668 1:N:0:24
ACCACACCTTCTACAATGAGCTGCGTGTGGCTCCCGAGGAGCACCCCGTGCTGCTGACCGAGGCCCCCCTGAACCCCAAGGCCAACCGCGAGAAGATGACCCAGGTGAGTGGCCCGCTACCTCTTCTGGTGGCCGCCTCCCTCCTTCCTGGCCTCCCGGAGCTGCGCCCTTTCTCACTGGTTCTCTCTTCTGCCGTTTTCCGTAGGACTCTCTTCTCTGACCTGAGTCTCCTTTGGAACTCTGCAGGTTCT
+
A>ABB?ABFFFFCFGDEFBFEFGFEEEEG2GFHGGEEEGCEHHHHGEEB1EEBFEGHHBGGG?ECFEGGGGHHHEEGGGEFHHEEFGGGC>DCAHHB1GFGHGHA?GFHFHGGHEDGGGGHHHHE0DFGDGGHH-@AA?CEHHGCBFFGGFG?BF.CDBGGGFGGGB?BBFFFFFFFFFFBFFFFFFFFFFFFFBFFFFFFFFFFFFFFFFFFFFFFFFFFFFFFBFFFFFFFFFFFFFFFFFFFFFFFFF
@M05620:37:000000000-D9766:1:1101:14999:12677 1:N:0:24
ACCACACCTTCTACAATGAGCTGCGTGTGGCTCCCGAGGAGCACCCCGTGCTGCTGACCGAGGCCCCCCTGAACCCCAAGGCCAACCGCGAGAAGATGACCCAGGTGAGTGGCCCGCTACCTCTTCTGGTGGCCGCCTCCCTCCTTCCTGGCCTCCCGGAGCTGCGCCCTTTCTCACTGGTTCTCTCTTCTGCCGTTTTCCGTAGGACTCTCTTCTCTGACCTGAGTCTCCTTTGGAACTCTGCAGGTTCT
+
DDDDDDCCFFFFGGGGGGGGGGHHGGGGHGHHHGGGGGGGGHHHHGGGGGGGHHHHHHHGGGGGGGGGGGGHGHHGGGGHGHHHHGGGGGGGGGHHHHHHHHHHGHHHHHHGGHHGGGGGHHHHHHHHHHHGHHGGGGGHGHHGHGGGGGGGGGGGGGGGGGGGGGFFFFFFFFFFHFHFFFFFFHFFFFHFFFFFFFFFFFFFFFFFFFFFFFHHFFFFFFHFFFFFHHFFFHFFFFFFFFFFFFFFFFF
@M05620:37:000000000-D9766:1:1101:15010:12692 1:N:0:24
ACCACACCTTCTACAATGAGCTGCGTGTGGCTCCCGAGGAGCACCCCGTGCTGCTGACCGAGGCCCCCCTGAACCCCAAGGCCAACCGCGAGAAGATGACCCAGGTGAGTGGCCCGCTACCTCTTCTGGTGGCCGCCTCCCTCCTTCCTGGCCTCCCGGAGCTGCGCCCTTTCTCACTGGTTCTCTCTTCTGCCGTTTTCCGTAGGACTCTCTTCTCTGACCTGAGTCTCCTTTGGAACTCTGCAGGTTCT
+
AA3AAAAAFFFFGGGEFGFGGGHHFGFGHGFHFGGGECGFEG2GHGEGGDGFDDGFHFHGEGCEFGGEGGGB3FHEGG?C/AGGEFE/C?DDFGG2FFGHHHEHGHHHFFFFFHHFGGGGHHHHHHHGFHHGHHFGGGGHGHGGHGGGFFFFGBGGGGGG-AFFGGFFF;BFFFFFFFEFFFFFFFFFFFFFFFFFDFFFFFFFFFFFFFBFFFF/;9BFBF/;BBFFFFFFFFFFBFFFB//BFBFA/9B
@M05620:37:000000000-D9766:1:1101:21252:12693 1:N:0:24
ACCACACCTTCTACAATGAGCTGCGTGTGGCTCCCGAGGAGCACCCCGTGCTGCTGACCGAGGCCCCCCTGAACCCCAAGGCCAACCGCGAGAAGATGACCCAGGTGAGTGGCCCGCTACCTCTTCTGGTGGCCGCCTCCCTCCTTCCTGGCCTCCCGGAGCTGCGCCCTTTCTCACTGGTTCTCTCTTCTGCCGTTTTCCGTAGGACTCTCTTCTCTGACCTGAGTCTCCTTTGGAACTCTGCAGGTTCT
+
CCCDDDCDFFFFGGGGGGGGGGHHGGGGGGHHHGGGGGGGGHHHHGGGFGGGHHGHHHHGGGGGGGGGGGGHHHHGGGGHGHHHHGGGGGGGGGHHHHGHHHAGFHHHHHHGGHHGGGGGHHHHHHHHHHHGHHGGGGGHGHHGHGGGGFGGGGGGGGGGGDFGGGFFFFFFFFHBFFFFFFFFFFFFFFFFFFFFFFFHFFF?DFFFFFFFFHFFFHFBFFFFFFFFFFFFFFFFFFFFFFFFFFFFFFF
@M05620:37:000000000-D9766:1:1101:5547:12715 1:N:0:24
ACCACACCTTCTACAATGAGCTGCGTGTGGCGCCCGAGGAGCAGCCCGTGATGCTGACCGAGGCCCCCCTGAACCCAGAGGCGAAGCGCGCGAAGACGTTTTTTGATCCCCCTTCTGCTTTCCGGCCCCCTCCATCCTTGCCTCGCTGCACTGCTCCCCTTCTCCCTGGTTCTCTCTTCTACCGTTTTCCGTCACCCTATCTTCCTTGCCAACCCTCCCCGTTGGACATCGGAAGGTCCTAGCTCGGAAGA
+
AAAAAAAAFFF1AGGFEGAG11BBEAE0AE00BFEEEGGGGH/0BAAAEE/B2DFHHF0/>/EEGF@/E/>BGHH/?//??E////>//<BCCG-.0<..>.<-<.0<0<..-.=C;:GB0<<E-=-9=A-;9/;CF00;CBFF.;.-:/;BF///;--;--;F/99/;BFFFFF/B//;/BF;E-BFFBAFA--;;;-/:/;F//://99/-9-:---9-BF--;;;FF---AAB://9B///;A@FE-9
@M05620:37:000000000-D9766:1:1101:9482:12729 1:N:0:24
ACCACACCTTCTACAATGAGCTGCGTGTGGCTCCCGAGGAGCACCCCGTGCTGCTGACCGAGGCCCCCCTGAACCCCAAGGCCAACCGCGAGAAGATGCCCAGGTGAGTGGCCCGCTACCTCTTCTGGTGGCCGCCTCCCTCCTTCCTGGCCTCCCGGAGCTGCGCCCTTTCTCACTGGTTCTCTCTTCTGCCGTTTTCCGTAGGACTCTCTTCTCTGACCTGAGTCTCCTTTGGAACTCTGCAGGTTCTA
+
AAAAAAAAFFFFGGGGGGF1F11BEAEEEEGHHGGGGEEGGHHFCEGGCGGGHFHFFFHC@E/EFGGGGGGCHHHGGGGHGHHGHGGGGGGGGGHHHHEHHFCFHFHHHHGGHHCGGGGHGGGHFHGHHHGGHCGGGGHGFHGFHGGBFGGGFFGGGA@@GFFG@GF@;FFFB9BFBFFFFF9/99BFFBFFF=BFFFFF-BAAFFFBB99BFF//;99BFF-;FBFBBF/FFBFBFFFBFBFFFFFFFF/
@M05620:37:000000000-D9766:1:1101:12101:12735 1:N:0:24
ACCACACCTTCTACAATGAGCTGCGTGTGGCTCCCGAGGAGCACCCCGTGCTGCTGACCGAGGCCCCCCTGAACCCCAAGGCCAACCGCGAGAAGATGACCCCGGTGAGTTGCCCGCTACCTCTTCTTGTTGCCCCCTCCCTCCTTCCTTGCCTCCCGGAGCTGCGCCCTTTCTCACTTGTTCTCTCTTCTGCCGTTTTCCGTAGGACTCTCTTCTCTGACCTGAGTCTCCTTTGGAACTCTGCAGGTTCT
+
BBCCCABBFFFFGGGGGGGGGGHHGGGGHGGHHGGGGGGGGHHHHGGGGGGGHHHHHHHFGGGGGGGGGGGHHHHGGGGHGHHHGGGGGGGGGGHHHHHDGH/<CC/<011>FFG.><@CH000=000==0<0D0:A:.CE//C/<0C00;;FBBEG.?--A./:-9AC9BF////;9/;;FB/////;9//:B-:AFF/F./.:ABF/9/9/;//::9/;B//99:///B/BF//9;B99//;/:A.B/9
@M05620:37:000000000-D9766:1:1101:12089:12749 1:N:0:24
ACCACACCTTCTACAATGAGCTGCGTGTGGCTCCCGAGGAGCACCCCGTGCTGCTGACCGAGGCCCCCCTGAACCCCAAGGCCAACCGCGAGAAGATGACCCAGGTGAGTGGCCCGCTACCTCTTCTGGTGGCCGCCTCCCTCCTTCCTGGCCTCCCGGAGCTGCGCCCTTTCTCACTGGTTCTCTCTTCTGCCGTTTTCCGTAGGACTCTCTTCTCTGACCTGAGTCTCCTTTGGAACTCTGCAGGTTCT
+
DDDDDDDDFFFFGGGGGGGGGGHHGGGGHGHHHGGGGGGGGHHHHGGGGGGGHHHHHHHGGGGGGGGGGGGHHHHGGGGHGHHHHGGGGGGGGGHHHHHHHHHHGHHHHHHGGHHGGGGGHHHHHHHHHHHGHHGGGGGHGHHGHGGGGGGGGGGGGGGGGGGGGGFFFFFFFFHHHHHFFFFFFFFFFHHHHFFFFFFHFFFFFFFFFFFFFHFFFHFFFFHFFFFFFHFFFFHFFFFFFFFFHFFFFFF
@M05620:37:000000000-D9766:1:1101:25037:12761 1:N:0:24
ACCACACCTTCTACAATGAGCTGCGTGTGGCTCCCGAGGAGCACCCCGTGCTGCTGACCGAGGCCCCCCTGAACCCCAAGGCCAACCGCGCGAAGATGACCCAGGTGAGTGGCCCGCTACCTCTTCTGGTGGCCGCCTCCCTCCTTCCTGGCCTCCCGGAGCTGCGCCCTTTCTCACTGGTTCTCTCTTCTGCCGTTTTCCGTAGGACTCTCTTCTCTGACCTGCGTCTCCTTTGGAACTCTGCAGGTTCT
+
A>AAAAABCFBFFGGFGGFEFGHHGEG2AB2BBBBBEFAAAFCFFAAEEEEFBGGHGGHGG00>FFEFGECG3FFEEGGHEGFGHGGEBB/><CDDHGHHHHEEFFHHA<GEGHFDGG-AGHHHH0DG<GFGHHGGGEFGGGGGGFGGGGFGGGGGGGG;9;;FFFFFFFFFFFFBFFFFFFFFFFFFFFFFFFFFFFFFFFFEFFFFFFFFFF9BFFF/FFFF?9DFFFFFFFFFFFFFFFFFFFFFFFF
@M05620:37:000000000-D9766:1:1101:10362:12766 1:N:0:24
GAGGCTGCTTTGGAAGAAACTGACAAGCCAGGGACAAAAGATCGGAAGAGCACACGTCTGAACTCCAGTCACTCCGGAGAATCTCGTATGCCGTCTTCTGCTTGAAAAAAAAAAAAACCGAAAAATCTAATATACAACCTAATAGCTTCCCTTACTAAACCTCCTAATTATAGTCGTCTTACACAATCAGACCTATTGACACCTACCTATCAACTCTCCCAACATTTTCGATTAACATTCTACATACCATC
+
CBCCCBFCFFFFGFGGGGGGGGGGFFGHGHFEFDGGCGHHGHHGGEEGFGHHHFHEGHHGFEGHHHCGGHHHHHHEGBEEGHGHHFFGFEDHF?EHFHHHFHHGGHHHHGGGFC<B<////>--00111111111100./00<0000<00/000000000///:/000000000;.....00000.000000.000000;00:/0;.000000/9000///9..90000-.00.900000000:000/;00
@M05620:37:000000000-D9766:1:1101:19803:12802 1:N:0:24
GAGGCTGCTTTGGAAGAAACTCATAGATTACTGCAACAGTTCCCCCTGGACCTGGAAAAGTTTCTTGCCTGGCTTACAGAAGCTGAAACAACTGGCTACCCGTCAGGAAAGGATCCTAGAGGACTCCAAGGGAGTACAAGCGCTGATGCAACAATGGCAAGTAAGTCAGGCATTTCCGCTTTAGCACTCTTATGGATCCAATTCAACAATTCTCAGCATTTGTACTTGTAACTGACAAGCCAGGGACAAAA
+
BABBBAFAFFFFGGGGGFGGGGFHFHHHHHHHHH4BBFGGHHHHHGGGHEGHHHGFHBEFBGHHHHHHHHHHHHHFHHHHHHHHHHGHHHHHH33F?BBFHE11?EHH2B?E2BFGHHGF3BGC3FB3B??AGG/B3B3?/?/?>/222@F2@GH2GH0F/11@??GFFHHHG1>FFF.EGGHHHF0<CGH0GFFGHHH0G<G0;0;<GHCGHHHFF0<G0;0<CHHGGG0FFG9/;B.9A:FGFGG:.CF
@M05620:37:000000000-D9766:1:1101:10216:12812 1:N:0:24
GAGGCTGCTTTGGAAGAAACTCATAGATTACTGCAACAGTTCCCCCTGGACCTGGAAAAGTTTCTTGCCTGGCTTACAGAAGCTGAAACAACTTGCTACCCGTAAGGAAAGGCTCCTAGAAGACTCCAAGGGAGTAAAAGAGCTGATGAAACAATGGCAAGTAAGTCAGGCATTTCCGCTTTAGCACTCTTGTGGATCCAATTGAACAATTCTCAGCATTTGTACTTGTAACTGACAAGCCAGGGACAAAA
+
BABABAFBFFFFFGGGGGGGGGHHHHHHHGHGHHHHFHHHHHGHHGEGHHHHHHHGHHHHFHHHHHGHHHHHHHHHHHHHHHHHHHHHHHHHHHHHHHHHGGGGGHHHHHHHGHHGHHHHHHHHHHHHGHGGHGGGHHHHGHHHHHHHHHHFHHHHHHHHGHHHHHHHHGHHHHHHHGGGGGHHHFGFFHHHHHGHHGHFHHHHFHHHHHGGHHFHHGHHHHGHHHHHCHHHHHHGGGFGGGGGGGGGGGG
@M05620:37:000000000-D9766:1:1101:9445:12854 1:N:0:24
GAGGCTGCTTTGGAAGAGCACACGTCTGAACTCCAGTCACTCCGGAGAATCTCGTATGCCGTCTTCTGCTTGCAAAAAAAAAAACACCAACACCGACTGAACACCTCCGCCGTATGTGCACCCTCTTCATCCACGTTACATATTTTCTTGGATCATCGGTATTTCCCTCGCATACGCCGGTATGCTTATACGAGTCCCTACTTAGTATCATCTATTATCCATTGCGCCCCCCCGTCCCCCTATCGGGTACT
+
AABAAAFBFFFFGGFGGGGCGFHGGHFFDDHHBGFHHHFHHHHEFBEE2BBDGA1AABDFEAABFFDGFHHH1@FFFG/>>/>>???/////??/////2?B22/20///////00111<?0/..01111111<..0/.0000000<0000000<00;.:..000000/---:.0.:-----./0000///9..:.////./://;/////9B//9////////9.-;;-:---.....;-.//.--.-//
@M05620:37:000000000-D9766:1:1101:28000:12885 1:N:0:24
ACCACACCTTCTACAATGCGCTGCGTGTGGCTCCCGAGGAGCACCCCGTGCTGCTGACCGAGGCCCCCCTGAACCCCAAGGCCAACCGCGAGAAGATGACCCAGGTGCGTGGCCCGCTACCTCTTCTGGTGGCCGCCTCCCTCCTTCCTGGCCTCCCGGAGCTGCGCCCTTTCTCACTGGTTCTCTCTTCTGCCGTTTTCCGTAGGACTCTCTTCTCTGACCTGAGTCTCCTTTGGAACTCTGCAGGTTCT
+
A1AAA@A1CF@@AGGGFG1AEEEGEEEBBEHHHAAAAEE?FEHHHGG/EEEFHHHHHE0>>EEGGGEEGGGHHHHGGGGHGHHHHGGGGG/>CCGFHFGHHHEHGFG1AFCGGH.<@@CGHGHGHGGHHGHGHGGGGGGGGGGGGGGGGGGGGG?EGG--;-;FF@@F@@FFFFFFFFFFFFFFFFFFFFFFFF@FFFFFFFFFFFFFFFFFFFFFFFFFFFFF/FFFFFFFFFFFFFFFFFFFFFFFFFF
@M05620:37:000000000-D9766:1:1101:14044:12901 1:N:0:24
GAGGCTGCTTTGGAAGAAACTCATAGATTACTGCAACAGTTCCCCCTGGACCTGGAAAAGTTTCTTGCCTGGCTTACAGAAGCTGAAACAACTTGCTACCCGTAAGGAAAGGCTCCTAGAAGACTCCAAGGGAGTAAAAGAGCTGATGAAACAATGGCAAGTAAGTCAGGCATTTCCGCTTTAGCACTCTTGTGGATCCAATTGAACAATTCTCAGCATTTGTACTTGTAACTGACAAGCCAGGGACAAAA
+
A?ABBAF?FFFFBGFCFBGGGGFHGEGDGFFFHHB4AGFFHHHHHGGEHHGHHFHHFGFEGGGHHEFHHHHFFHC3FGFHEGHCFGHHHH1B@FHHHHHHHEEFFHHDBGEHHHHGHHFFEHHHHHHGHGF?FEEHHFFGEHGHHHHHHFHFFCHFHEFFGHHHHGGGHFHGFFHHHGGGGGHHGFGHGFHHHHAHFGHHFGHHHFFHHHHHGHGFFFHHHHGHHHHFGHHHGHHGGBF?EFAAGGGGGFG
@M05620:37:000000000-D9766:1:1101:5947:12936 1:N:0:24
GAGGCTGCTTTGGCAGAAACTCATAGCTTACTCCAACAGTTCCCCCTGGACCTGGAAAAGTTTCTTGCCTGGCTTACAGACGCTGACCCAACTTGCTACCCGTAAGGAAAGGCTCCTAGCAGACTCCACGGGAGTAAAAGAGCTGATGACACACTGGCAAGTACGTCCGGCCTTTCCGCTTTAGCACTCTTGTGGATCCCATTGAACAATTCTCAGCATTTGTACTTGTAACTGACAAGCCAGGGACACAA
+
>1>1>>CAFFFFGFGF1FF1B11AF31DF1FG1B11BAFFGHHHHGEF/AGGHHFAB10BBDFGF1DFGHH/BBA1BGBF>>>EE/F0B?GB0BFGHHHHHGGGFHGHHHHGHHHGHHB11<BGHHGFFGGC/>?F122@/FGHH1@GHG1F0<FGHHHFFGH1CFG.CGGCGHHHHGGGGGBGH0CGFHHGFHGBGHH/CFGGFFGGFGGGGGGFF;FFFGFGGGGGFBFFGG0FFG.EFFFEBAEF-;E
@M05620:37:000000000-D9766:1:1101:15226:12944 1:N:0:24
ACCACACCTTCTACAATGAGCTGCGTGTGGCTCCCGAGGAGCACCCCGTGCTGCTGACCGAGGCCCCCCTGAACCCCAAGGCCAACCGCGAGAAGATGACCCAGGTGAGTGGCCCGCTACCTCTTCTGGTGGCCGCCTCCCTCCTTCCTGGCCTCCCGGAGCTGCGCCCTTTCTCACTGGTTCTCTCTTCTGCCGTTTTCCGTAGGACTCTCTTCTCTGACCTGAGTCTCCTTTGGAACTCTGCAGGTTCT
+
BBBCCDDDFFFFGGGGGGGGGGHHGEGEGGHHHGGGGGGGGHHHHGGGGFGGHHHHHHHGGGGGGGGGGGGHHHHGGGGHGHHHHGGGGGGGGGHHFHHHHHHHGHHHHHHGGHHGGGGGHHHHHHHHHHHGHHGGGGDHGHHGHGGGGGGGGGGGGGGGGGGGGGFFFFFFFFHFFFFFFFFFHFFFFFHFFFFFFFFFFFFFFFFFFFFFFFFFFFFFFFFFFFFFFHFFFFFFFFFFFFFFFFFFFFF
@M05620:37:000000000-D9766:1:1101:14708:12959 1:N:0:24
GAGGCTGCTTTGGCAGAAACTCATAGATTACTGCAACAGTTCCCCCTGGACCTGGAAAAGTTTCTTGCCTGGCTTACAGAAGCTGAAACAACTTGCTACCCGTACGGAAAGGCTCCTAGAAGACTCCACGGGAGTAAAAGAGCTGATGAAACAATGGCCAGAAAGTCAGGCCTTTCCGCTTTCGCACTCTTGTGGATCCAATTGAACAATTCTCCGCATTTGTACTTGTAACTGACAAGCCCGGGACAAAA
+
>>1AA>1>@FFF11BAEGGFGG1GFHDGDBHHFGFBFGHFFFHFHGEGCCGFFHHFH1CFBGFHBGGGHFFAHHH1GHGHFHHHFG@FFHHHH1@E@F1FH/EE//E/F/F0C>FFF1>BDG1011BBFEE?/<?FF2FG/@F1111@>@110/1?<C0CG0011?1110<.1>FGGC.AEG0<<<C-CGHHGH:FHHF0CBCH0:0CGHFFF00..-;CF009BFGGGBFFGB0BBFFEE.9@?@----A
@M05620:37:000000000-D9766:1:1101:11849:13053 1:N:0:24
GAGGCTGCTTTGGAAGAAACTCATAGATTACTGCAACAGTTCCCCCTGGACCTGGAAAAGTTTCTTGCCTGGCTTACAGAAGCTGAAACAACTTGCTACCCGTAAGGAAAGGCTCCTAGAAGACTCCAAGGGAGTAAAAGAGCTGATGAAACAATGGCAAGTAAGTCAGTCATTTCCGCTTTAGCACTCTTGTGGATCCAATTGAACAATTCTCAGCATTTGTACTTGTAACTGACAAGCCAGGGACAAAA
+
BBBBBBFBFFFFGGGGGGGGGGHHGHHHGHHGHHHGFHHHHHHHHGGGHFHHHHHGHHHGBGHHHHGHHHHHHHHHHHHHHHHHHHHHHHHHHHHHHHHHHGFGGHHHHHHGHHHGHHHHHHFHHHHHHHGGHGEGHHHGFHFHHHHHHHHFGGHHHHHHGHHHHHHHHGHHHHHHHGGGGGHGHGHHHHHHHHGEHHHHGHHFHHHHCGHHHHGFHHHHHHHHHHHHFHHHGHHHGGGEGGGGGGGGGGG
@M05620:37:000000000-D9766:1:1101:14811:13074 1:N:0:24
ACCACACCTTCTACAATGAGCTGCGTGTGGCTCCCGAGGAGCACCCCGTGCTGCTGACCGAGGCCCCCCTGAACCCCAAGGCCAACCGCGAGAAGATGACCCAGGTGAGTGGCCCGCTACCTCTTCTGGTGGCCGCCTCCCTCCTTCCTGGCCTCCCGGAGCTGCGCCCTTTCTCACTGGTTCTCTCTTCTGCCGTTTTCCGTAGGACTCTCTTCTCTGACCTGAGTCTCCTTTGGAACTCTGCAGGTTCT
+
CCCCCCCCFFFFGGGGGGDGGGHHGGGEGGHHHGGGGGGGGHHHHGGGGGGGHHHHHHHGGGGGGGGGGGGHHHHGGGGHGHHHHGGGGG@FCGHHHHHHHHGHGHHGHHHEFHHGGGGGHHHHHHHHGHHGFHGGGGFHGHHGHGGGGGGGGGGGGGGGGGGGGFFFFFFFFFFFFFFFBBBFFFFFFFFFFFFFFFFFFFFFFFFFFFFFFFFFFFFFFFFFFFFFFFFEFFFFFFFFFFFFFFFFFFF
@M05620:37:000000000-D9766:1:1101:7688:13087 1:N:0:24
ACCACACCTTCTACAATGAGCTGCGTGTGGCTCCCGAGGAGCACCCCGTGCTGCTGACCGAGGCCCCCCTCAACCCCAAGGCCAACCGCGAGAAGATGACCCAGGTGAGTGGCCCGCTACCTCTTCTGGTGGCCGCCTCCCTCCTTCCTGGCCTCCCGGAGCTGCGCCCTTTCTCACTGGTTCTCTCTTCTGCCGTTTTCCGTAGGACTCTCTTCTCTGACCTGAGTCTCCTTTGGAACTCTGCAGGTTCT
+
CCCCCCDDFFFFGGGGGGGGGGHHGFGEGGHHHGGGGGGGGHHHHGGGGGGGHHHHGHHGGGGGGGGGGGGHFHHGGGGHGHHHHGGGGGGGGGHHHHHHHHHHGHHHHHHGGHHGGGGGHHHHHHHHHHHGHHGGGGGHGHHGGGGGGGGGGGGGGGGAGGGGGGFFFFFFFFFFFFHFFFFFHFFFHFFFFFFFFFFFFFFFFFFFFFFFFFFHFHHHFFHFFFFFFFFFFFFFFFFFFFFFFFFFFFF
@M05620:37:000000000-D9766:1:1101:17700:13113 1:N:0:24
ACCACACCTTCTACAATGAGCTGCGTGTGGCTCCCGAGGAGCACCCCGTGCTGCTGACCGAGGCCCCCCTGAACCCCAAGGCCAACCGCGAGAAGATGACCCAGGTGAGTGGCCCGCTACCTCTTCTGGTGGCCGCCTCCCTCCTTCCTGGCCTCCCGGAGCTGCGCCCTTTCTCACTGGTTCTCTCTTCTGCCGTTTTCCGTAGGACTCTCTTCTCTGACCTGAGTCTCCTTTGGAACTCTGCAGGTTCT
+
CCBCCCCBFFFFGGGGGGGGGGHHGFGEGGHHHGGGGGGGGHHHHGGGGGGGHHHHHHHGGGGGGGGGGGGHHHHGGGGHGHHHHGGGGGBDGGHHHHHHHHHHGHHHHHHGGHHGGGGGHHHHHHHHHHHGHHGGGGDHGHHGHGGGGGGGGGGGGGGGGFGGGGFFFFFFFFFFFFFFFFFFFFFFFFFFFFFFFFFFFFFFFFFFFFFFFFFFFFFFFFFFFFFFFFFFFFFFFFFFFFFFFFFFFFF
@M05620:37:000000000-D9766:1:1101:16280:13116 1:N:0:24
GAGGCTGCTTTGGAAGAAACTCATAGATTACTGCAACAGTTCCCCCTGGACCTGGAAAAGTTTCTTGCCTGGCTTACAGAAGCTGAAACAACTTGCTACCCGTAAGGTAAGGCTCCTAGAAGACTCCAAGGGAGTAAAAGAGCTGATGAAACAATGGCAAGTAAGTCAGGCATTTCCGCTTTAGCACTCTTGTGGATCCAATTGAACAATTCTCAGCATTTGTACTTGTAACTGACAAGCCAGGGACAAAA
+
BBABBBFBFFFFGGFGGGGGGGGHHHHHHHHHHHGHFHHHHHHHHGGGHHHHHHHGGHGHFHHHHHHHHHHHHHHHHHHHHHHHHHHHHHHHHHHHHHEFHFEEGGHHGHFHGHHGHFHHHHHGHHHHHHGGHGFHHHHHGHHHHHHHHHGDHHHEHHHHGFGFGHHHHGHHHHHHHGGGGAGHHFFCHHHGGFCHHHHHGHHGHHEFGHHHH0;CCGHHHH0:GHHF:;GFC:GFGGGG?/CEDEAEGGG
@M05620:37:000000000-D9766:1:1101:12843:13146 1:N:0:24
GAGGCTGCTTTGGAAGAAACTCATAGATTACTGCAACAGTTCCCCCTGGACCTGGAAAAGTTTCTTGCCTGGCTTACAGAAGCTGAAACAACTTGCTACCCGTAAGGAAAGGCTCCTAGAAGACTCCAAGGGAGTAAAAGAGCTGATGAAACAATGGCAAGTAAGTCAGGCATTTCCGCTTTAGCACTCTTGTGGATCCAATTGAACAATTCTCAGCATTTGTACTTGTAACTGACAAGCCAGGGACAAAA
+
BABBBBFBFFFFGGGGFGGFGFAFGHGH65FGGHHGFGGHHHHHHGEE2EHHFHHHGGFGFHHHHGHHHHHHHHHHHHHHHHHHHHHHHHHHH5FGDGFC?EE>11F3G3?C1G1/FBGH33F3GH3?3F?<G//B4FD1/B01BF?1F1FFF?@@G0FGFD2FHHHHHCH/1?1?<ADEDFH1FBGFCGHHHFD0CGH0G0<0GHCGHFGHHHHHHHHHHHHHHHHHHFHGHHFFGGGGGGGGGGGGGFG
@M05620:37:000000000-D9766:1:1101:26783:13160 1:N:0:24
ACCACACCTTCTACAATGAGCTGCGTGTGGCTCCCGAGGAGCACCCCGTGCTGCTGACCGAGGCCCCCCTGAACCCCAAGGCCAACCGCGAGAAGATGACCCAGGTGAGTGGCCCGCTACCTCTTCTGGTGGCCGCCTCCCTCCTTCCTGGCCTCCCGGAGCTGCGCCCTTTCTCACTGGTTCTCTCTTCTGCCGTTTTCCGTAGGACTCTCTTCTCTGACCTGAGTCTCCTTTGGAACTCTGCAGGTTCT
+
CCCCCCCCFFFFGGGGGGGGGGHHGGGFHGHHHGGGGGGGGHGHHGGGGGGGHHHHHHGGGGGGGGGGGGGHFHHGGGGHGHHHHGGGGGGGGGHGHHHHHHHHGHHHHHHGGHHGGGGGHHHHHHHHHHHGHHGGGGEHGHHGHGGGGGGGGGGGGGGGGGGGGGFFFFFFFFFFFFFFFFFFFFFFFFFFFFFFFFFFFFFFFFFFFFFFFFFFFFFFFFFFFFFFFFFFFFFFFFFFFFFFFFFFFFF
@M05620:37:000000000-D9766:1:1101:22351:13171 1:N:0:24
ACCACACCTTCTACAATGAGCTGCGTGTGGCTCCCGAGGAGCACCCCGTGCTGCTGACCGAGGCCCCCCTGAACCCCAAGGCCAACCGCGAGAAGAAGACCCAGGTGAGTGGACCGCTACCGCTTCTGGCGGCCGCCTCCCTCCTTCCTGGCCTCCCGGAGCTGCGCCCTTTCGCACTGGTTCTCTCTTCTGCCGTTTTCCGTCGGACTCTCTTCTCTGACCTGAGTCTCCATTGGAACTCTGCAGGATCT
+
CCCCCBCBFFFFGGGGGGGGGGHHGEGGHGHHHGGGFGGGGHHHHGGGEGGGFHHHHHHGGGGGGGGGGGGHHHHGGGGHGHHHHGGGGGGGGG222?2??GHHGGFHFFDFHFFCFGCGH?-@EG0=G0:CGGGGGG.AGGGGGGGG0;BFF0;EFD=@>B.;9@FFF-9B0.;ADFBF0BFFFFF0:FFFFF-ADFFFB.;.;-9;DFFFF0;0BFBBBFF/;BF00000:;000;B0BFFFB0A.;B9
@M05620:37:000000000-D9766:1:1101:8066:13177 1:N:0:24
GAGGCTGCTTTGGAAGAGCACACGTCTGCACTCCAGTCACTCCGGAGACTCTCGTATGCCGTCTTCTGCTTGCAAAAAAAAAAACCCCATCACCACGTCATCTTTTCCCTCTTTTCTTCTCCCTCTTCTTCCTCATTTCTTTTTTTCTACATTCTTCGTCTTTTCCCTCCCTTCCTCCCATTTTCTTTTTCTTTTCCCCTCTTTTTGTCTTCGTTGCTCCTTTTCTCCCCCCCTTCCCCCTGTCTGTTCTC
+
>AA3>AFBFFFFFAGGFGGCGGHGHHGF5AFGFGHHHHEGGHHEFBEAABFGHE1ABFDGEAAFEDADBDE31@GGHH/E/>//?/?//233BB3//??/0B23B?3B2BB222@2>@@@@<C2@21111<?<?1111?1<111-<011<000=00<</...00=:0;C.:/;;CCC:./0000C0000;C;0;0009//;/0000-;000;.9;/9;B/;;/9/BFFFDF99-.99BFD@./:9/9/9/9
@M05620:37:000000000-D9766:1:1101:6168:13183 1:N:0:24
GAGCCTGCTTTGGCAGAAAATTATATATTACTCCAACAGTTCCCCCTGGACCTGGAACAGTTTCTCGCCTGGCTTACAGACGCTGACCCAACTTGCTACCCGTAAGGAAAGGCTCCTAGCAGACTCCACGGGAGTAAACGAGCTGATGACACCCTGGCAAGTAAGTCCGGCCTTTCCGCTTTAGCACTCTTGTGGATCCCATTGAACAATTCTCAGCATTTGTACTTGTAACTGACAAGCCAGGGACACAA
+
>111>1CFFFFFGGGE1CG1B1BDD33DF3FH1B11BCFGFHHHHGGGABFGHHFBB10BADFFG2BFEGH/B0B1BGBGB>>/F/FBBFG/>BGHHHHHHGFCEHHGEHHFHHHGHGF11B0GGHHBEFCC/>CFD21?<BCCH1GDG11G//?GGHGGFGH1FGH1CCGCGHHHHGGGGG0;GFHHFHHHHFACFGG/FGGG0;FFFGGGGGGGGFFGFFFFGGGGGBFFGG0BFF?EFFFFF-EEAFF
@M05620:37:000000000-D9766:1:1101:12032:13230 1:N:0:24
GAGGCTGCTTTGGAAGAAACTCATAGATTACTGCAACAGTTCCCCCTGGACCTGGAAAAGTTTCTTGCCTGGCTTACAGAAGCTGAAACAACTTGCTACCCGTAAGGAAAGGCTCCTAGAAGACTCCAAGGGAGTAAAAGAGCTGATGAAACAATGGCAAGTAAGTCAGGCATTTCCGCTTTAGCACTCTTGTGGATCCAATTGAACAATTCTCAGCATTTGTACTTGTAACTGACAAGCCAGGGACAAAA
+
AAA@ABFBFFFFGBGGGFFGGGGHHHGGHHGGGHHHHHHHHHHHHGGGCGEHHGFFHFFFBFHHHFGHHGHGHGGEHHHGFHHGHF33BFGHGHHHHGHHHGFGGHHHHHHHHHHGHHHFHHBGHHGH3FFGEEEFHDGGFHHHHFHHHFHHHCHHHHGHGHHHHHHBGGH/GHHHHGGGGGHFHHHHGHHHGHGBGGHFBGHFDGHHFHHHHHHGHHHHHHHHHHHHHGHGHHHGGGGGGGGGGGGGFBF
@M05620:37:000000000-D9766:1:1101:15311:13231 1:N:0:24
GAGGCTGCTTTGGAAGAAACTCATAGATTACTGCAACAGTTCCCCCTGGACCTGGAAAAGTTTCTTGCCTGGCTTACAGAAGCTGAAACAACTTGCTACCCGTAAGGAAAGGCTCCTAGAAGACTCCAAGGGAGTAAAAGAGCTGATGAAACAATGGCAAGTAAGTCAGGCATTTCCGCTTTAGCACTCTTGTGGATCCAATTGAACAATTCTCAGCATTTGTACTTGTAACTGACAAGCCAGGGACAAAA
+
CCBCCCFCFFFFGGGGGCGGGGCHFHHHHGHHHHHGHGGHHHHHHGGGHHHHHHHHHHHHHHHHHHHHHHHHHHHHHHHHHHHGHHHHHHHHHGHHHHHHHGGGFHHHHHHHHHHGHHHHGHHHHHHHGHGGHGFCGHHHFHHHHGHHGHHHFHHGHHHHGHHHHHGHHHHHHHHGHGGGGGHHHHHHHHHHHHGHHHHHHHHFHHHHHHHHHGHHHHHHHHHHHHHHHHHHFHFGGGGGEGGGGEGGGGG
@M05620:37:000000000-D9766:1:1101:14877:13231 1:N:0:24
ACCACACCTTCTACAATGAGCTGCGTGGGGCTCCCGATGAGAACCCCGAGCTGCTGACCGAGGACCCCCTGAACCCCAAGGCCAACCGCGCGAAGATGACCCAGGTGAGGGGCCCGCTACCTCTTCTGGTGGCCGCCTCCCTCCTTCCTGGCCTCCCGGAGCTGCGCCCTTTCTCACTGGTTCTCTCTTCTGCCGTTTTCCGTAGGACTCTCTTCTCTGACCTGAGTCTCCTTTGGAACTCTGCAGGTTCT
+
AAAAAAAAFFFFGGGGGGGGGFH1AA0000AEAFF///B11111B////A/B1BG11B0//>////?B//>01B//>EE//?GG>/?EE//</<</1?1?1?///?F100<<-->->---<GHFFHHG0CGGHHGGGGB.EG/EGFFFGEBFFGGGGA@G@=-9F@@F@@BBBFFFFFFFFFFFFFFFFFFFFB@BFEEFFFF?BBFFEFFFFFFFFFFFBF/-BFFFFFFFEFFFFFEFFFFFFFFFFFF
@M05620:37:000000000-D9766:1:1101:21113:13273 1:N:0:24
GAGGCTGCTTTGGAAGAAACTCATAGATTACTGCAACAGTTCCCCCTGGACCTGGAAAAGTTTCTTGCCTGGCTTACAGAAGCTGAAACAACTTGCTACCCGTAAGGAAAGGCTCCTAGAAGACTCCAAGGGAGTAAAAGAGCTGATGAAACAATGGCAAGTAAGTCAGGCATTTCCGCTTTAGCACTCTTGTGGATCCAATTGAACAATTCTCAGCATTTGTACTTGTAACTGACAAGCCAGGGACAAAA
+
BBBBCCFCFFFFGGGGGGGFGGHHHHHHHHHHHGHHGHHHHHHHHGGGHHHHHHHHGGGHHHHHHHHHHHHHHHHHHHGHHHHHHGGHHH1GHHHHHHHHHEFGGHGHHHHHHHHGHGHHHHHHHHHHHHFDGGFGHHHGGHFHHHHHHHGGHHHHGHFGGGHHHHHHHHHHGGHHFDGGGGGFHDGGBGHHHHGGGHHFHHHHHFHHHHHGGHCGHHHHHHGHHHHGGHFGCGHGGGGGGFCFGGGGGGF
@M05620:37:000000000-D9766:1:1101:21721:13284 1:N:0:24
ACCACACCTTCTACAATGAGCTGCGTGTGGCTCCCGAGGAGCACCCCGTGCTGCTGACCGAGGCCCCCCTGAACCCCAAGGCCAACCGCGAGAAGATGACCCAGGTGAGTGGCCCGCTACCTCTTCTGGTGGCCGCCTCCCTCCTTCCTGGCCTCCCGGAGCTGCGCCCTTTCTCACTGGTTCTCTCTTCTGCCGTTTTCCGTAGGACTCTCTTCTCTGACCTGAGTCTCCTTTGGAACTCTGCAGGTTCT
+
BBCCCCCDFFFFGGGGGGGGGGHHGGGEFGHHHGGGGGGGGHGHHGGGGGGGHHGHHHHGGGGGGGGGGGGHGHHGGGGHGHHHHGGGGGGGGGHHHHHHHHHGGHHGHHHGGHHFGFGGHHHHHHHHHHHGHHGGGGGHGHHGHGGGGGGGGGGGGGAFGFGGGGFFFFFFFFFFFFHFFFFFFFFFFFFFFFFFFFFHFFFFD.FFFFFFFFHHFHFFFFFF/FFFFFBFFFFFFFFFFFFFFFFFFFF
@M05620:37:000000000-D9766:1:1101:18999:13305 1:N:0:24
ACCACACCTTCTACAATGAGCTGCGTGTGGCTCCCGAGGAGCACCCCGTGCTGCTGACCGAGGCCCCCCTGAACCCCAAGGCCAACCGCGAGAAGATGACCCAGGTGAGTGGCCCGCTACCTCTTCTGGTGGCCGCCTCCCTCCTTCCTGGCCTCCCGGAGCTGCGCCCTTTCTCACTGGTTCTCTCTTCTGCCGTTTTCCGTAGGACTCTCTTCTCTGACCTGAGTCTCCTTTGGAACTCTGCAGGTTCT
+
BBABBBBBFFFFGGGGBGGGGGHHGEGEGAGHGFGAEFGGGHHHHGGGDEGGHHGHHHHGFGGGGGGGGGGGHHHGGGGHGGHHHGGGGGGGGGHHFHGHHHHHGHGHHHHGGGHGGGGGHHHHHHHHHHHGHHGGGGDHGHHGHGGGGGGGGGGGGGGGGGGGGGFFFFFFFFFFFFFFFFFFFFFFFFFFFFFFFFFFFFFFFFFFFFFFFFFFFFFFFFFFFFFFFFFFFFFFFFFFFFFFFFFFFFF
@M05620:37:000000000-D9766:1:1101:23521:13306 1:N:0:24
ACCACACCTTCTACAATGAGCTGCGTGTGGCTCCCGAGGAGCACCCCGTGCTGCTGACCGAGGCCCCCCTGAACCCCAAGGCCAACAGCGAGAAGATGACCCAGGTGCGTGGCCCGCTACCTCTTCTGGTGGCCGCCTCCCTCCTTCCTGGCCTCCCGGAGCTGCGCCCTTTCTCACTGGTTCTCTCTTCTGCCGTTTTCCGTCGGTCTCTCTTCTCTGACCTGCGTCTCCTTTGGAACTCTGCAGGTTCT
+
AAA1AAAAFFFFG3GB3GFAG1GBE0AAA0GH1FFAEEECEHHHHGEEEAFFHHHAGHHG/EEGG/EFGGG0F1?EGG/?//?FGG/0BE>//C<F>GF1CGHHGCB1/?/@<FG@@CGGHBBHDGD0D0/CHHCCGG.:CGH:CGBHF0C?F09C.;--:9.C/--9--/FFFFBB/FF/B/F/BFBFBF/F/-99FFFEBF-9--;9FFBFFFEFFB/9BF-9@--;9B/BFFFBBFBFFBFFFF?BB9
@M05620:37:000000000-D9766:1:1101:20112:13324 1:N:0:24
GAGGCTGCTTTGGAAGAAACTCATAGATTACTGCAACAGTTCCCCCTGGACCTGGAAAAGTTTCTTGCCTGGCTTACAGAAGCTGAAACAACTTGCTACCCGTAAGGAAAGGCTCCTAGAAGACTCCAAGGGAGTACAAGAGCTGATGAAACAATGGCAAGTAAGTCCGGCATTTCCGCTTTAGCACTCTTGTGGATCCAATTGAACAATTCTCAGCATTTGTACTTGTAACTGACAAGCCAGGGACAAAA
+
A3AABBFBFFFFGGGGGGFGGGGHHHHHHHGHHHFHHGFGGHHHHGGGHHHHHHHHHF2FGHHHHHHHHHHHHHHGHHHHHHHGHHHHHHCHH5@G@GHEHE1/1?BF?3BFGH1FGHGF3FGHFHGHF3//?EE33?FF0F?GHBG1GHHH0/<1FHG1<FGFHFG1?<CGCDBHHGFGA.1<DGHHHHHG0GDHHHHGBFHCBCCCGGFFHHHGGGHHHGGHHHGFBCBBFB9/;BAE./AED.9E.BF
@M05620:37:000000000-D9766:1:1101:12683:13332 1:N:0:24
GAGGCTGCTTTGGAAGAAACTCATAGATTACTGCAACAGTTCCCCCTGGACCTGGAAAAGTTTCTTGCCTGGCTTACAGAAGCTGAAACAACTGCCAATGCTACAGGATGCTACCCGTAAGGAAAGGCTCCTAGAAGACTCCAAGGGAGTAAAAGAGCTGATGAAACAATGGCAAGTAAGTCAGGCATTTCCGCTTTAGCACTCTTGTGGATCCAATTGAACAATTCTCAGCATTTGTACTTGTAACTGAC
+
BBBBBBFBFFFFG4BGFFFGGGGHHHHFHGHHCGHDEGFHHHHHHGGGHHHHFHGFEHHH3FGHHGHHHHHHFHHHHHEHBGGHGHDBGHHEGFHHHHHHHHHHHHGHGHEGFGHH?EE>FH3BGBFHHHGHHHHHHHHHHHHHFFGHGGHHH22FHHHHHHHH2DGH/FHEGHHGHBGHHHHGGHHHHHGH?DGGGGHHDGHHHHHHH?0CGGHGHHHHHHHGHHHHHFGF9CFGFGGGGGGGGGGGFBB
@M05620:37:000000000-D9766:1:1101:24613:13336 1:N:0:24
ACCACACCTTCTACAATGAGCTGCGTGTGGCTCCCGAGGAGCACCCCGTGCTGCTGACCGAGGCCCCCCTGAACCCCAAGGCCAACCGCGAGAAGATGAGCGAGGTGCGCGGCCTGCTGCCGGTTCTGGCGGCCGCCTCCCTCCTTCCTGGCCTCCCCCCGCTGCGACCTTTCTCCCTGGCTCTCTCTTCTGCCATTTTCCGCAGCACTCTCTTATCTGACCTGCGTATCCTTTGGAGCTCTGCAGGTTCT
+
DDDDDCCCFFFFGGGGGGGGGGHHGGGGHGHHHGGGGGGGGHHHHGGGGGGGHHHHHHHGGGGGGGGGGGGHHHHGGGGHGHHHHGGGGGGGGGHHHHH22/<///?FC-<---..<G<0<---<.0000---<--9.<../<A/:FFB0/.BF.9A..---9-.--<9.0BBF00//0..<0<FBBBFEBF00000<00<..---<<FF0B0B00<BF0:FB/.-<..:0:B00/0/<AFB00:0.:00<
@M05620:37:000000000-D9766:1:1101:28384:13342 1:N:0:24
ACCACACCTTCTACAATGAGCTGCGTGTGGCTCCCGAGGAGCACCCCGTGCTGCTGACCGAGGCCCCCCTGAACCCCAAGGCCAACCGCGCGAAGATGACCCAGGTGAGTGGCCCGCTACCTCTTCTGGTGGCCGCCTCCCTCCTTCCTGGCCTCCCGGAGCTGCGCCCTTTCTCACTGGTTCTCTCTTCTGCCGTTTTCCGTAGGACTCTCTTCTCTGACCTGCGTCTCCTTTGGAACTCTGCAGGTTCT
+
AABAAAABFFFFGGFGGGFGGGHHGFGECEGAFFGGGGFGGGDGGEFFAFEGGFFHFFFGGGCEGGGGGGGHBHHGEFGHGHHHHGGGDG<BFGG?FHGHHHEHGFHGGHHGGH>AFGGGHHHHHHHHHHHGHHGGGGGGGGGGGGGGGGGGGGGGGGG-;;AFFFFFFFFFFFFFFFFFFFFFFFFFFFFFFFFFFFFFFFFFFFFFFFFFFFBFFFFFFFFF.@DFFFFFFFFFFFFFFFFFFFFFFFF
@M05620:37:000000000-D9766:1:1101:24743:13354 1:N:0:24
ACCACACCTTCTACAATGAGCTGCGTGTGGCTCCCGAGGAGCACCCCGTGCTGCTGACCGAGGCCCCCCTGAACCCCAAGGCCAACCGCGAGAAGATGACCCAGGTGAGTGGCCCGCTACCTCTTCTGGTGGCCGCCTCCCTCCTTCCTGGCCTCCCGGAGCTGCGCCCTTTCTCACTGGTTCTCTCTTCTGCCGTTTTCCGTAGGACTCTCTTCTCTGACCTGAGTCTCCTTTGGAACTCTGCAGGTTCT
+
BCBBCCCBFFFFGGGGGGGGGGHHGFGEGEHHHGGGGGGGGHGHHGGGGGDFHHHHHHHGGGGEGGGGGGGHFHHGGGGHGHHHHGGGGGCGGGGHHHHHHH/FAFGHHHHFGHHGGGGGHHHHHGHFHGHGHHGGGGGGGHHGHGGGGGGGGGGGGGGGGGGGGGFFFFFFFFFFFFFFBFFFFFFFFFFFFFFFFFFFFFF.ADFFFFFFFFFFFFFEFFFFFFFFFFFFFFFFFFFFFFFFFFFFFFF
@M05620:37:000000000-D9766:1:1101:7212:13356 1:N:0:24
GAGGCTGCTTTGGAAGAAACTCATAGATTACTGCAACAGTTCCCCCTGGACCTGGAAAAGTTTCTTGCCTGGCTTACAGAAGCTGAAACAACTTGCTACCCGTCAGGACAGGCTCCTAGGCGACTCCAAGGGAGTAAAAGAGCTGATGAAACAATGGCACGTAAGTCAGGCATTTCCGCTTTAGCACTCTAGTGCATCCCATTGAACAATTCTCAGCATTTGTACTTGTAACTGACAAACCAGGGACCCAA
+
BABBBBFBFFFFGGGFGFGGGGFHGHHHHGFHHHHGHGHHHHHHHGGGHGHHHHHHHHHHHGHHHHHHHHHAFGHHHHHHHHHGHHHHHHHHHD5B3G3211?11??31B111?B/3FG33//>E/3B3B///?<FG33BFGG22<2@H2222/FH10GB/000?111?00.1><1<CDAGG0DGDHHCG0D00000=<.<CG000<CGHHB0000/0<0GF0;=0CBFB00;F0;0;/=9....;9.9A.
@M05620:37:000000000-D9766:1:1101:24760:13361 1:N:0:24
ACCACACCTTCTACAATGAGCTGCGTGTGGCTCCCGAGGAGCACCCCGTGCTGCTGACCGAGGCCCCCCTGAACCCCAAGGCCAACCGCGAGAAGATGACCCAGGTGAGTGGCCCGCTACCTCTTCTGGTGGCCGCCTCCCTCCTTCCTGGCCTCCCGGAGCTGCGCCCTTTCTCACTGGTTCTCTCTTCTGCCGTTTTCCGTAGGACTCTCTTCTCTGACCTGAGTCTCCTTTGGAACTCTGCAGGTTCT
+
BBBBBABBFFFFGGGGGGGGGGHHGGGGCGGHHGGGGGG22FEGHGGGGGGGHHHHHHHGGGGGGGGGGGGHHHHGGGEHGHHHHGGFGGGGGGHFHGGHHH/?FGHFGHHGGHHGGGGGHHHHHHHFGHHGHHGGGGFHGHHGHGGGGGGGGGGGGGGGGGGGGGFFFFFFFFFFFFFFFFFFFFFFFFFFFFFFFFFFFFF.ADFFFFFFFFFFFFFFFFFFFFFFFFFFFFFBFFFFFFFFFFFAFFF
@M05620:37:000000000-D9766:1:1101:18813:13378 1:N:0:24
ACCACACCTTCTACAATGAGCTGCGTGTGGCTCCAGAGGAGCACCCCGTGCTGCTGACCGAGGCCCCCCTGAACCCCAAGGCCAACCGCGAGAAGATGACCCAGGTGAGTGGCCCGCTACCTCTTCTGGTGGCCGCCTCCCTCCTTCCTGGCCTCCCGGAGCTGCGCCCTTTCTCACTGGTTCTCTCTTCTGCCGTTTTCCGTAGGACTCTCTTCTCTGACCTGAGTCTCCTTTGGAACTCTGCAGGTTCT
+
1>AAAAAAFFC1BGGBFAFDAFE1ABEEHEHHFG1BBAA0BGHHHGAEA/E/D1BFGG0ECECG/E/EGGFHHF/EGEE>>GH/?FEEE/B</?CC>GHDG<A/CGHFFHHGAHHGG-CCBDGFHHHGHFHGGF--:.;CEGFFFHFFCGCC.CFFGB@-?-9BFGGGG@FFFFFFFFFFFFFFFFFFFFFFFF@FFFFFFBFAB-BFFFFFFFFFFFF;BF/-9BB/;BFFFFFEFFFFFFFFBB?:FFF
@M05620:37:000000000-D9766:1:1101:24666:13394 1:N:0:24
ACCACACCTTCTACAATGAGCTGCGTGTGGCTCCCGAGGAGCACCCCGTGCTGCTGACCGAGGCCCCCCTGAACCCCAAGGCCAACCGCGAGAAGATGACCCAGGTGCGTGGCCTGCTAACTCTTCTGGTGGACGCCTCCCTCCCTCCTGGCCTCCCGGCGCTGCGCCCTTTCTCACTGGCTCTCTCTTCTGCACTTTTCCGTACGACTCTCTTCTCTGACCTGAGTCTCCTTTGGAACTCTGCAGGTTCT
+
A>>3AAAAFFFFGDGCCGGEGBGFEAABCEHHAFGEEEGGGHHHHGGG1EFGHFFFHHFGCEGGG?EGGGFFHEGEGGEEC?GHHF<<CDG@?A<FDGBDF</FCGHCDGGGGF1>F1>1>DGHHHFDH0CE./<@DH..C/::.;/C///.;CAEAG-9-;-AFBBF-BBFFFFFFFFF.B9/9/;//;9FF//;;FFFFFFF.;9DF.BFFF/F/9BBBF/.;.;BFB/;;///9;/;BF/9:/9.;/9
@M05620:37:000000000-D9766:1:1101:11732:13403 1:N:0:24
GAGGCTGCTTTGGAAGAAACTCATAGATTACTGCAACAGTTCCCCCTGGACCTGGAAAAGTTTCTTGCCTGGCTTACAGAAGCTGAAACAACTTGCTACCCGTAAGGAAAGGCTCCTAGAAGACTCCAAGGGAGTAAAAGAGCTGATGAAACAATGGCAAGTAAGTCAGGCATTTCCGCTTTAGCACTCTTGTGGATCCAATTGAACAATTCTCAGCATTTGTACTTGTAACTGACAAGCCAGGGACAAAA
+
BBBBBBFBFFFFGFGGGGGGGGGHHHHHHHHFGHGHHHHHHHHHHGGGFGGHHHHGHHEGBGHHHHHHHHHHHHHHHHHHFHHHHHGHHGHHGHHHHGHHHGFFGHHHHHHHHHHGHHHEHHHHHHHHBHGGHGFHHFHHGHHHHHHHHHHHHHHHHHHHGHHHHHHGHHHGHHHHHGGGGGHHGHHHGHHHGHGFHHHGFHHGDGHHHHHHHHHHHHHHHHHHHHHHHHHGHHGGGGGGGGGGGGGGGFF
@M05620:37:000000000-D9766:1:1101:12996:13404 1:N:0:24
ACCACACCTTCTTCAATGAGCTGCGTGTGGCTCCCGAGGAGCACCCCGTGCTGCTGACCGAGGCCCCCCTGAACCCCAAGGCCAACCGCGAGAAGATGACCCAGGTGAGTGGCCCGCTACCTCTTCTGGTGGCCGCCTCCCTCCTTCCTGGCCTCCCGGAGCTGCGCCCTTTCTCACTGGTTCTCTCTTCTGCCGTTTTCCGTAGGACTCTCTTCTCTGACCTGAGTCTCCTTTGGAACTCTGCAGGTTCT
+
CCBABCCCFFFFGGGGGGGGGGHHGGGGHGHGHGGGGGGGGHHHHGGGGGGGHHHHHHHGGGGGGGGGGGGHHHHGGGGHGHHHHGGGGGGGGGHHFHHGHHHHGHHHHHHGGHHGGGGGHHHHHHHHGHHGHHGGGGGHGHHGHGGGGGGGGGGGGGGGGGGGGGFFFFFFFFFFFFFFFFFFFFFFFFFFFFFFFFFFFFFFFFFFFFFFFFFFFFFFFFFFFFFFFFFFFFFFFFFFFFFFFFFFFFF
@M05620:37:000000000-D9766:1:1101:16997:13420 1:N:0:24
ACCACACCTTCTACAATGAGCTGCGTGTGGCTCCCGAGGAGCACCCCGTGCTGCTGACCGAGGCCCCCCTGAACCCCAAGGCCAACCGCGAGAAGATGACCCAGGTGAGTGGCCCGCTACCTCTTCTGGTGGCCGCCTCCCTCCTTCCTGGCCTCCCGGAGCTGCGCCCTTTCTCACTGGTTCTCTCTTCTGCCGTTTTCCGTAGGACTCTCTTCTCTGACCTGAGTCTCCTTTGGAACTCTGCAGGTTCT
+
AAABBAABFFFDAGG4FBFGDGFHE2EBG2AFGFG2BAEEE2GGAFGG1EFEGGFHFHHGGGG/FGG@EEEFCGHGGGGEFHHFH/EECGGGGGHHHFFHHB/GA1C<G1F/FHECC@CGGFHHFHHHHHHDHCCGGGGHECGDHFGFBFFGFBGGEGB@BBAB99BFBBFFFBFBBBFFFFFFFFFFFFFBFBBFFFFFFD9.A.9BFFFFFFFFFFFBFBBFFFFFFFFFFFFFFFFFFFFBBFFFFFF
@M05620:37:000000000-D9766:1:1101:17013:13431 1:N:0:24
ACCACACCTTCTACAATGAGCTGCGTGTGGCTCCCGAGGAGCACCCCGTGCTGCTGACCGAGGCCCCCCTGAACCCCAAGGCCAACCGCGAGAAGATGACCCAGGTGAGTGGCCCGCTACCTCTTCTGGTGGCCGCCTCCCTCCTTCCTGGCCTCCCGGAGCTGCGCCCTTTCTCACTGGTTCTCTCTTCTGCCGTTTTCCGTAGGACTCTCTTCTCTGACCTGAGTCTCCTTTGGAACTCTGCAGGTTCT
+
CCCCCCCCFFFFGGGGGGGGGGHHGGGGHGHHHGGGGGGGGHHHHGGGGGGGHHHHHHHGGGGGGGGGGGGHHHHGGGGHGHHHHGGGGGGGGGHHHHHHHHHHGHHFHHHGGHHGGGGGHHHHHHHHHHHGHHGGGGGHGHHGHGGGGGGGGGGGGGGGGGGGGGFFFFFFFFFFFFFFFFFFFFFFFFFFFFFFFFFFFFFFFFFFFFFFFFFFFFFFFFFFFFFFFFFFFFFFFFFFFFFFFFFFFFF
@M05620:37:000000000-D9766:1:1101:17029:13449 1:N:0:24
ACCACACCTTCTACAATGAGCTGCGTGTGGCTCCCGAGGAGCACCCCGTGCTGCTGACCGAGGCCCCCCTGAACCCCAAGGCCAACCGCGAGAAGCTGACCCCCGTGTGTGGCCCGCTACCTCTTCTGGCGGCCGCCTCCCTCCCTCCTGGCCTCCCCGCGCTGCGCCCTTTCTCACTGTTTCTCTCTTCTGCCCTTTTCCGTCCGACTCTCTTCTCTGAACTGAGTCTCCTTTGGAACTCTGCAGGTTCT
+
CCCBC4AAFFFFGGGFGGGGGGHHGGGGDGGHHGGGCGGFGHAGHGGGEEGGGGGFHHHGGGCFGGGGGGGHHHHGGGGHGHHHGGGFGGGG</F<222??2<////0.>GGFF.-<A-</0=0DG0000--:9-A-.CE?FFD.C;C9//;.;.E..--:-:@?9-D>-BFFFB/BB//;BF/:FFFFF//B/.;F/BF/9;..9;CC99////B:/9F/://///9//:B/;;9F/;BB//:BF..///
@M05620:37:000000000-D9766:1:1101:7630:13464 1:N:0:24
GAGGCTGCTTTGGAAGAAACTCATAGGTTACTGCAAAAGTTCCCCCTGGGCCTGGGAAAGATTCTCGCCTGGCTTACAGAAGCTGAAACGACTTGCTACCCGTAAGGAAAGGCTCCTAGAAGACTCCAAGGGAGTAAAAGAGCTGATGAAACAATGGCAAGTAAGTCAGGCATTTCCGCTTTAGCACTCTTGTGGATCCAATTGAACAATTCTCAGCATTTGTACTTGTAACTGACAAGCCAGGGACAAAA
+
AAA>AAFBFFFFGCFFAGGEG4F5DB4DDDCHFF445FF35AFAAE2FE2B222B1BBFG3B5G551AAAF1121BGG3FFFHH33B3G1?>BEG4GF3FGEGCEFGHHHCFEGHGHHHHHHHGHHHHGHFDG/CBFGHFGHFGHFBDFGF@GFGHCGFHGGGFD@GHFF>E<>>FGEGADGGGHD<=CGHHFFDBCCCCGHHCGFGGFGHHHFGHHGGFGGBFGGGFBFGFFBFFGFF?EBCAAFEGFFF
@M05620:37:000000000-D9766:1:1101:2661:13477 1:N:0:24
GAGGCTGCTTTGGAAGAGCACACGTGTGCACTGCAGTCACTCCGGCGCCTCTCGTATGCCGTCTTTTGCTTGATAAAAGAAGATTAAAACACTGCCCCTTTTCTCACTCACATTCAACGAAAAACCCACACAATAAGAAAAGAGCAAACAATAAATACAAAACAAAAAAAAAAGGTAAACAACAAAGCCAATTTACCCATACTCCCTAGAAGATCCAAGTAACCACATGTGAACATTTCAGAATTCCCACC
+
BBABBBFBFFFFGGFGGFGGGGCEC44A5DFG3BF3ABBFFHHGG2A0A1A33BBEHABFE?0115BBBFBF?44B3@3FG3@B344B431BB3BB?/?0?34444343333?B444B/////0//??/<//<@222@2220/0?10<00/11111111110<..00.-----..000000...../9.///9000=90///00/:/0/9//9:/:///://9;/;.//9/;:////://///:///;/..
@M05620:37:000000000-D9766:1:1101:14317:13478 1:N:0:24
ACCACACCTTCTACAATGAGCTGCGTGTGGCTCCCGAGGAGCACCCCGTGCTGCTGACCGAGGCCCCCCTGAACCCCAAGGCCAACCGCGAGAAGATGACCCAGGTGAGTGGCCCGCTACCTCTTCTGGTGGCCGCCTCCCTCCTTCCTGGCCTCCCGGAGCTGCGCCCTTTCTCACTGGTTCTCTCTTCTGCCGTTTTCCGTAGGACTCTCTTCTCTGACCTGAGTCTCCTTTGGAACTCTGCAGGTTCT
+
CCDBCCDCFFFFGGGGGGGGGGHGGGGFHGHHHGGGGGGGGHHHHGGGGGGGHHHHHHHGGGGGGGGGGGGHHHHGGGGHGHHHHGGGGGGGGGHHHHHHHHHHGHHHHHHGGHHGGGGGHHHHHHHHHHHGHHGGGGGHGHHGHGGGGGGGGGGGGGGGGGGGGGFFFFFFFFFFFFFFFFFFHFFFFHHHFFFFFFFFFFFFFFFFFFFFFHFFFHHFFFFFFFFFFFFFFHFFFFFFFFHFFFFFFFF
@M05620:37:000000000-D9766:1:1101:17969:13485 1:N:0:24
ACCACACCTTCTACAATGAGCTGCGTGTGGCTCCCGAGGAGCACCCCGTGCTGCTGACCGAGGCCCCCCTGAACCCCAAGGCCAACCGCGAGAAGATGACCCAGGTGAGTGGCCCGCTACCTCTTCTGGTGGCCGCCTCCCTCCTTCCTGGCCTCCCGGAGCTGCGCCCTTTCTCACTGGTTCTCTCTTCTGCCGTTTTCCGTAGGACTCTCTTCTCTGACCTGAGTCTCCTTTGGAACTCTGCAGGTTCT
+
CCCCCCDDFFFFGGGGGGGGGGHHGGGFHGHHHGGGGGGGGHHHHGGGGGGGHHHHHHHGGGGGGGGGGGGHHHHGGGGHGHHHHGGGGGGGGGHHHHHHGHHHGHHHHHHGGHHGGGGGHHHHHHHHHHHGHHGGGGGHGHHGHGGGGGGGGGGGGGGBGGGGGGFFFFFFFFHFFHFFFFFFFFFFFFFFFFFFFFFFFFFFFFFFFFFFFFFFFFFFFFFFFFFFFFFFFFHFFFFFFFFFFFFFFFF
@M05620:37:000000000-D9766:1:1101:21603:13506 1:N:0:24
ACCACACCTTCTACAATGAGCTGCGTGTGGCTCCCGAGGAGCACCCCGTGCTGCTGACCGAGGCCCCCCTGAACCCCAAGGCCAACCGCGAGAAGATGACCCAGGTGAGTGGACCGCTACCTCTTCTGGTGGCCGCCTCCCTCATTCCTGGCCTACCGGAGCTGCGCCCTTTCTCACTGGTTCTCTCTTATGCCGTTTTCCGTAGGACTCTCTTCTCTGACCTGAGTCTCCTTTGGAACTCTGCAGGTTCT
+
>111>>>ACFF1AAF13AG111A1A0AAA00GHGEEEGGCEAGGHEEEAAFFFE1AF0FEE?FEGGG>>E/>BFHA>EEHG/GHCFCEC@C/<CHHGFDGHFEH/?FGHHH/1?0>AGGGH1DG0=GGGHF.CCCG-.;CE/CC0<GH0CFF.F//;-;AA@GGF@@.@@FF/;FFFFFB/BFFF/BFF/;FB/@FFFFFFFFFFFFFFFFFFFFFFFFFFFFFF-FFFFFFFFFFFFFFFFFFFFFFFFF
@M05620:37:000000000-D9766:1:1101:17886:13512 1:N:0:24
ACCACACCTTCTACAATGAGCTGCGTGTGGCTCCCGAGGAGCACCCCGTGCTGCTGACCGAGGCCCCCCTGAACCCCAAGGCCAACCGCGAGAAGATGACCCAGGTGAGTGGCCCGCTACCTCTTCTGGTGGCCGCCTCCCTCCTTCCTGGCCTCCCGGAGCTGCGCCCTTTCTCACTGGTTCTCTCTTCTGCCGTTTTCCGTAGGACTCTCTTCTCTGACCTGAGTCTCCTTTGGAACTCTGCAGGTTCT
+
CCCCCCCDFFFFGGGGGGGGGGHHGEGEHGHHHGGGGGGGGHHHHGGGGGGGHHHHHHHGGGGGGGGGGGGHHHHGGGGHGHHHHGGGGGGGGGHHHGHHHHHHGHHHHHHGGHHGGGGGHHHHHHHHHHHGHHGGGGEHGHHGHGGGGGGGGGGGGGGGGGGGGGFFFFFFFFFFFFFFFFFFHHFFFFFFFFFFFFFFFFFFFFFFFFFFFFFFFFFFFFFFEFFFFHFFFHFFFFFFFFFFFFFFFFF
@M05620:37:000000000-D9766:1:1101:8134:13542 1:N:0:24
GAGGCTGCTTTGGAAGAAACTCATAGATTACTGCAACAGTTCCCCCTGGACCTGGAAAAGTTTCTTGCCTGGCTTACAGAAGCTGAAACAACTTGCTACCCGTAAGGAAAGGCTCCTAGAAGACTCCACAGGAGTAAACGAGCTGATGACACACTGGCAAGTAAGTCCGACCTTTCCGATTTAGCACTCTTGTGGCTCCCATTGAACAATTCTCAGCATTTGTACTTGTAACTGACAAGCCAGGGACAAAA
+
BBBBCCFBFFFFGGGGGGGGGGGHHHHHHHGHHHHFHHHHHHHHHGGGHHHHHHHHHHHHGHHHHHHHHHHHHHHHHHHHHHHHHHHHHHHHHH5FDGHHAF?EEGHGHH11FGHE33F33B3F3FFGB3B?0?BF444//?<?BF232F2FG/F22<@G/GG1F1<1?//->GHFHG?EGGBGGDGHG0=G0CC.CHF./;GC0CGH/GC00<GCHCFGGBB9BGGGFFFGGG09CF.EFGGGGEE.ABA
@M05620:37:000000000-D9766:1:1101:19493:13544 1:N:0:24
ACCACACCTTCTACAATGAGCTGCGTGTGGCTCCCGAGGAGCACCCCGTGCTGCTGACCGAGGCCCCCCTGAACCCCAAGGCCAACCGCGAGAAGATGACCCAGGTGAGTGGCCCGCTACCTCTTCTGGTGGCCGCCTCCCTCCTTCCTGGCCTCCCGGAGCTGCGCCCTTTCTCACTGGTTCTCTCTTCTGCCGTTTTCCGTAGGACTCTCTTCTCTGACCTGAGTCTCCTTTGGAACTCTGCAGGTTCT
+
BBBBBBBBFFFFGGGFGGFGGGHHGEEGEEGHHGFD2EGGEHHHHGGGA1EEABFHHFFFEE0EFEEGGGGHHHGFGGGEFHHHAFGGGGGGG?G2?<FG2??GA1FGHFDGGH/C-<<-FHHH0=DGGGBE..--;:.CEG/CG0=/09/CFGG.EEGD-AFFGFFFFFFFFFBFFFFFFFBFFFFFFFFF/F=;DFFFFBF...:FFFFFFFFFFFBF/;FFFF/;F//9BB//BFFFFFBFFBAFFFF
@M05620:37:000000000-D9766:1:1101:6432:13557 1:N:0:24
GAGGCTGCTTTGGAAGAAACTCATAGATTACTGCAACAGTTCCCCCTGGACCTGGAAAAGTTTCTTGCCTGGCTTACAGAAGCTGAAACAACTTGCTACCCGTAAGGAAAGGCTCCTAGAAGACTCCAAGGGAGTAAAAGAGCTGATGAAACAATGGCAAGTAAGTCAGGCATTTCCGCTTTAGCACTCTTGTGGATCCAATTGAACAATTCTCAGCATTTGTACTTGTAACTGACAAGCCAGGGACAAAA
+
>3AA3AFBCDDDG4BGFGGGFGGGHDGFGGBGFFD4EGHHHGFFCEEFECFGHHEHB32GHHHHGHGFBFHBFGHFFFBFHHBGHE3FBFFGHH@FBFB2?BBEEG3FGH111BFFFFGFHHHH3FGFHG//?/ECFG?GEH2BCHFGHBF2@CFFBGFHG@DFF2@<FBFE?1??FAA<CC=GF<><<<DBGH<G=</0CDFGHFCDC<00;B;GFHGHHH0CGHHG;0CC:;CF0;;AEF9A.ECEFBF
@M05620:37:000000000-D9766:1:1101:6416:13566 1:N:0:24
GAGGCTGCTTTGGCAGAAACTCATAGATTACTGCAACAGTTCCCCCTGGACCTGGAAAAGTTTCTTGCCTGGCTTACAGAAGCTGACACAACTTGCTACCCGTAAGGAAAGGCTCCTAGAAGACTCCACGGGAGTAAAAGAGCTGATGACACAATGGCAAGTAAGTCAGGCATTTCCGCTTTAGCACTCTTGTGGATCCAATTGAACAATTCTCAGCATTTGTACTTGTAACTGACAAGCCAGGGACAAAA
+
>AA3>AFAFFBFG4BECGGBGGHHHG5FGFGHDGEBGHGGHHHHHGGGHFHHHHHBFGGGBFHHHDFGHHHAFBBBGHHH3BFFHF23BEF?GHHHFHHHGGFGFHHHHHHHHHHGHHHFBGGHHHHH0?EGCDEHHH2GGHHHHHHHH1FGG<GHHHHHGHHHHHHBGFH/FGHHHGGGGGHHHHHHGHGHHHGHHHHFHHHHHHHHHHHHHHGHHGHHHHGHHHGGFGGGGGEFGGGGGGGGGGGE.CF
@M05620:37:000000000-D9766:1:1101:17058:13578 1:N:0:24
ACCACACCTTCTACAATGAGCTGCGTGTGGCTCCCGAGGAGCACCCCGTGCTGCTGACCGAGGCCCCCCTGAACCCCAAGGCCAACCGCGAGAAGATGACCCAGGTGAGTGGCCCGCTACCTCTTCTGGTGGCCGCCTCCCTCCTTCCTGGCCTCCCGGAGCTGCGCCCTTTCTCACTGGTTCTCTCTTCTGCCGTTTTCCGTAGGACTCTCTTCTCTGACCTGAGTCTCCTTTGGAACTCTGCAGGTTCT
+
DDDDDDDCFFFFGGGGGGGGGGHHGFGEGGHHHGGGGGGGGHHHHGGGGGGGHHHHHHHGGGGGGGGGGGGGHHHGGGGHGHHHHGGGGGGGGGHHHHHHHHHHGHHHHHHGGHHGGGGGHHHHHHHHHHHGHHGGGGGHGHHGHGGGGGGGGGGGGGGGGGGGGGFFFFFFFFHHHFFFFFFFHHFFFFHHHFFFFFFHFFFFFFFFFFFFFHHHFHHFFFHFFFFHHHFFFFFFFFFFFFHFFFFFFFF
@M05620:37:000000000-D9766:1:1101:11442:13579 1:N:0:24
GAGGCTGCTTTGGAAGAAACTCATAGATTACTGCAACAGTTCCCCCTGGACCTGGAAAAGTTTCTTGCCTGGCTTACAGAAGCTGAAACAACTTGCTACCCGTAAGGAAAGGCTCCTAGAAGACTCCAAGGGAGTAAAAGAGCTGATGAAACAATGGCAAGTAAGTCAGGCATTTCCGCTTTAGCACTCTTGTGGATCCAATTGAACAATTCTCAGCATTTGTACTTGTAACTGACAAGCCAGGGACAAAA
+
ABBAABFCFFFFGCGGFGGGGGHHHHFHHFHHEGHGHHHHHHHHHGGGHHHHHHHGHHHGBFHHHHHHHHHHHGHHHHHGFGHGHHB3FHHHHHHHHHHHHGFGGHHHHHHHHHHGHHHGHHFHHHHG3FFGFGEHHHHGGHHHHHHHHHHHHEHHHHHHGHHHHHHHHHHAGHHHHGGGGGHHHHHHGHHHHHGFFHHGHHHGGHHHHHHHHHHGHHHHHHHHHHHHHHHHGHHGGGGGGGGGGFGGGFG
@M05620:37:000000000-D9766:1:1101:12852:13592 1:N:0:24
GAGGCCTTTGGAAGAAACTCATAGATTACTGCAACAGTTCCCCCTGGACCTGGAAAAGTTTCTTGCCTGGCTTACAGAAGCTGAAACAACTTGCTACCCGTAAGGAAAGGCTCCTAGAAGACTCCAAGGGAGTAAAAGAGCTGATGAAACAATGGCAAGTAAGTCAGGCATTTCCGCTTTAGCACTCTTGTGGATCCAATTGAACAATTCTCAGCATTTGTACTTGTAACTGACAAGCCAGGGACAAAAGA
+
AAA?AAC1DFCCGF1F1BFEGFHGFGHC1EDBF1B0EDDDDFHFGGEGBBFBF01BBB1D2DGHHGEFGE0FFHHHFHGFFGHHHFHGFHHHHHHHHHFGGGCHBFGFHHH1FFFGFG1BCFGFHFGHFE/E/<FHH1<BFFGBFD>FGFHHHF1F0@<@@DF>DDDFFEHEGH1<?A?FGFFHDFFHHGGB.<CGF0CGFFHFFFFH00DFCCBHHGGHC;CCCGHFGHGGCGGGCE9BAE.E.AFGGGC
@M05620:37:000000000-D9766:1:1101:13065:13593 1:N:0:24
GAGGCTGCTTTGGAAGAAACTCATAGATTACTGCAACAGTTCCCCCTGGACCTGGAAAAGTTTCTTGCCTGGCTTACAGAAGCTGAAACAACTTGCTACCCGTAAGGAAAGGCTCCTAGAAGACTCCAAGGGAGTAAAAGAGCTGATGAAACAATGGCAAGTAAGTCAGGCATTTCCGCTTTAGCACTCTTGTGGATCCAATTGAACAATTCTCAGCATTTGTACTTGTAACTGACAAGCCAGGGACAAAA
+
BBAABAFBFFFFGGGGCGGGGGHGFHGHHGHHHHHGHGHHHHHHHGGGHHHHHHHFGHHHFHHHHHGHHHHHHHHHHHHHHHHHHHHHHHHHHHHHHHGGHG>EFHGHGHHHHHHGHFHHHHHHHHHHHHFGHGEGHHHHGHGHGFHGHHFDGHHHHHFHGHHHHHHHHHHHHHHHHGGGGGHHHFGGGHGHHHCGHGFFCHHDGFHGCGHHHHFCFHHHHHFHHHHHHHHHHHHGGGGGGGGGDGGFF9:
@M05620:37:000000000-D9766:1:1101:9166:13615 1:N:0:24
ACCACACCTTCTACAATGAGCTGCGTGTGGCTCCCGAGGAGCACCCCGTGCTGCTGACCGAGGCCCCCCTGAACCCCAAGGCCAACCGCGAGAAGATGACCCAGGTGAGTGGCCCGCTACCTCTTCTGGTGGCCGCCTCCCTCCTTCCTGGCCTCCCGGAGCTGCGCCCTTTCTCACTGGTTCTCTCTTCTGCCGTTTTCCGTAGGACTCTCTTCTCTGACCTGAGTCTCCTTTGGAACTCTGCAGGTTCT
+
CCCCCCCCFFFFGGGGGGGGGGHHGGGFHGHHHGGGGGGGGHHHHGGGGGGGHHHHHHHGGGGGGGGGGGGHHHHGGGGHGHHHHGGGGGGGGGHHHHGHHHHHGHHHHHHGGHHGGGGGHHHHHHHHHHHGHHGGGGGHGHHGHGGGGGGGGGGGGGGGGGGGGGFFFFFFFFFFFFFFFFFFFFFFFFFFFFFFFFFFFFFFFFFFFFFFFFFFFFFFFFFFFFFFFFFFFFFFFFFFFFFFFFFFFFF
@M05620:37:000000000-D9766:1:1101:5879:13626 1:N:0:24
GAGGCTGCTTTGGAAGAAACTCATAGATTACTGCAACAGTTCCCCCTGGACCTGGAAAAGTTTCTTGCCTGGCTTACAGAAGCTGAAACAACTTGCTACCCGTAAGGAAAGGCTCCTAGAAGACTCCAAGGGAGTAAAAGAGCTGATGAAACAATGGCAAGTAAGTCAGGCATTTCCGCTTTAGCACTCTTGTGGATCCAATTGAACAATTCTCAGCATTTGTACTTGTAACTGACACGCCAGGGACAAAA
+
A?AA>AFBFFFFGBBF4FGGGGFFFGHGF5GFGGFFFGHHHHHHHGCGHHHHHFHHBAEFHHHHHHHGHFHFGHFFH5BGHHGGHGFHGHHHHHDF3BB?FEFGGH@FGH11FBGGHBGHFGGHBBGH3B//?/?BFHGFEG2FGHFHHFF?CG@F<GHHGGHHHFHGHEGHG?@GHDEAGG<D1=<><D>1>F.=<<<DFGFGGD<=CD;CGGCGFHHHHHCCGHEG0;CC0;CF00:AAC:9AECFGFA
@M05620:37:000000000-D9766:1:1101:6658:13631 1:N:0:24
GAGGCTGCTTTGGAAGAAACTGACAAACCAGGGACACAAGATCGGAAGCCCACACGTCTGTACTCTAGTCACTCCGGAGAATCTCGTATGCCGTCTCCTGCTTGAAAAAAAAAAAAAAAACCAACACAATAATCTACGAGTTGGGCAATATTCATCATTTTAGAAAACACAGCTCCCACCGTTGAAGACGTCGATAACACACTTATGGAGGAGGATCCCTTTGTCTACCACCATCCCCTCTATCTTTCCGT
+
B@ABBAFBFFFFGCGGCGGGGBFBB54BBAAAEAFF2FAFHHHGEEAE21BFF?F0BGHF5BFGF55DDGF5D5BBE>EEG3FBGB1EF3BFF?EH2BGH3BF3BFGHHGGGC//<//<-><..<.<<.0=000<00...:::/-././00:000000;000/000;/..;..0;/.9.;....;////...9-:;.///9.///;///..99..9:.;/;//;::///;BA.//.9;.../////9;/./
@M05620:37:000000000-D9766:1:1101:14001:13655 1:N:0:24
ACCACACCTTCTACAATGAGCTGCGTGTGGCTCCCGAGGAGCACCCCGTGCTGCTGACCGAGGCCCCCCTGAACCCCAAGGCCAACCGCGAGAAGATGACCCAGGTGAGTGGCCCGCTACCTCTTCTGGTGGCCGCCTCCCTCCTTCCTGGCCTCCCGGAGCTGCGCCCTTTCTCACTGGTTCTCTCTTCTGCCGTTTTCCGTAGGACTCTCTTCTCTGACCTGAGTCTCCTTTGGAACTCTGCAGGTTCT
+
CCCCCCCCFFFFFGGGGGGGGGHHGGGGHGHGHGGGGGGGGHHHHGGGGGGGHHHHHHHGGGGGGGGGGGGHGHHGGGGHGHHHHGGGGGGGGGHHHHHHHHHHGHHHHHHGGHHGGGGGHHHHHHHHHHHGGHGGGGEHGHHGHGGGGGGGGGGGGGGGGGGGGGFFFFFFFFFFFFFFFFFFFFFFFFFFFFFFFFFFFFFFFFFFFFFFFFFFFFFFFFFFFFFFFFFFFFFFFFFFFFFFFFFFFFF
@M05620:37:000000000-D9766:1:1101:12774:13687 1:N:0:24
ACCACACCTTCTACAATGAGCTGCGTGTGGCTCCCGAGGAGCACCCCGTGCTGCTGACCGAGGCCCCCCTGAACCCCAAGGCCAACCGCGAGAAGATGACCCAGGTGAGTGGCCCGCTACCTCTTCTGGTGGCCGCCTCCCTCCTTCCTGGCCTCCCGGAGCTGCGCCCTTTCTCACTGGTTCTCTCTTCTGCCGTTTTCCGTAGGACTCTCTTCTCTGACCTGAGTCTCCTTTGGAACTCTGCAGGTTCT
+
CCCCCCDCFFFFGGGGGGGGGGHHGGGFHGHHHGGGGGGGGHHHHGGGGGGGHHGHHHHGGGGGGGGGGGGHGHHGGGGHGHHHHGGGGGFGGGHHHHHHHHHHGHHHHHHGGHHGGGGGHHHHHHHHHHFGHHGGGGGHGHHGHGGGGGGGGGGGGGGCGFGGGGFFFFFFFFFFFFHFFFHFFFFFFFFFFFFFFFFFFFFFFFFFFFFFFFFFFHFFFFFFFFFFFFFFFHHFFFFFFHFFFFFFFFF
@M05620:37:000000000-D9766:1:1101:19919:13691 1:N:0:24
ACCACACCTTCTACAATGCGCTGCGTGTGGCTCCCGAGGAGCACCCCGTGCTGCTGACCGAGGCCCCCCTGAACCCCAAGGCCAACCGCGAGAAGATGACCCAGGTGAGTGGCCCGCTACCTCTTCTGGTGGCCGCCTCCCTCCTTCCTGGCCTCCCGGAGCTGCGCCCTTTCTCACTGGTTCTCTCTTCTGCCGTTTTCCGTAGGACTCTCTTCTCTGACCTGAGTCTCCTTTGGAACTCTGCAGGTTCT
+
BBBABBBAFFFFGGGGFF4AEEGGGEEBAAGHFFFE?EEEGHHHHGGAAEEGFGFHHHGEEGGGGGGGGGGHHHHGGGGHGHHHHGD@GG/<<AFF2DGHHHAGFHH1?GHGGH<ADCGGHHHHHHHHGHHGHHGGGGEHGGGGGGGGGGGGGGGGGGGAB:FFEFFFFFFFFFFFFFFFFFFFFFFFFFFFFFFDFFFFFFFAABFFFFFFFFFFFFEFFFFF/BFFFFFFFFFFFFFFFFFFFFFFFFF
@M05620:37:000000000-D9766:1:1101:23003:13736 1:N:0:24
ACCACACCTTCTACAATGAGCTGCGTGTGGCTCCCGAGGAGCACCCCGTGCTGCTGACCGAGGCCCCCCTGAACCCCAAGGCCAACCGCGAGAAGATGACCCAGGTGAGTGGCCCGCTACCTCTTCTGGTGGCCGCCTCCCTCCTTCCTGGCCTCCCGGAGCTGCGCCCTTTCTCACTGGTTCTCTCTTCTGCCGTTTTCCGTAGGACTCTCTTCTCTGACCTGAGTCTCCTTTGGAACTCTGCAGGTTCT
+
BBBABBBBFFFFGGGGGGGGGGHHGEFEEEHGGGGEEGGGGHHHHGGGFEFGHHGHHHHGGGGGGGGGGGGHGHHGGGGHGHHHHGGGGGCFGGHGFHHHHHAGGHHBGHHGGHHGGCGGHHHHHHHHHHGGHHGGGGCHGHHGHGGGGGGGGGGGGGGCGGGGGGFFFFFFFFFFFFFFFFFFFFFFFFFFFFFFFFFFFFFFFAFFFFFFFFFFFFFFFFFF/BF9BFFFFFFFFFFFFFFFFFFFFFF
@M05620:37:000000000-D9766:1:1101:7324:13750 1:N:0:24
GAGGCTGCTTTGGAAGAAACTCATAACTTCCTGCAACAGTTCCCCCTGAACCTGGAAAAGTTCCTGGCCTGGCTTACAGAAGCTGAAACAACTTGCTACCCGTAAGGAAAGGATCCTAGAAGACTCCAAGGGAGTAAAAGAGCTGATGACACAATGGCAAGTAAGTCAGGCATTTCCGCTTTAGCACTCTTGTGGATCCAATTGAACAATTCTCAGCATTTGTACTTGTAACTGACAAGCCAGGGACAAAA
+
AAAAAAFAFFFFFCBEFFEGF4AGH54D5545B4B4BBGHDGHGH22F23BABFEGBGBGGE5AD5FF1FC11BBBG5BGE3@CGHH33F1GFG3B3B3211E@EF3@BF111BF??FH3DHFHHEGH3B/?/EEFGF2GFH01CHBGH?F1CFHH10G@<>FGHD1FFF0<<GHGHGGAGGGHHDGHHH1FF0.<<CG0GHHHGGHGHHHBCCCFFCGHHHCGGCGHGGHHFGBFB0.;.FFGGGGE.FF
@M05620:37:000000000-D9766:1:1101:13617:13762 1:N:0:24
ACCACACCTTCTACAATGAGCTGCGTGTGGCTCCCGAGGAGCACCCCGTGCTGCTGACCGAGGCCCCCCTGAACCCCAAGGCCAACCGCGAGAAGATGACCCAGGTGAGTGGCCCGCTACCTCTTCTGGTGGCCGCCTCCCTCCTTCCTGGCCTCCCGGAGCTGCGCCCTTTCTCACTGGTTCTCTCTTCTGCCGTTTTCCGTAGGACTCTCTTCTCTGACCTGAGTCTCCTTTGGAACTCTGCAGGTTCT
+
AABAAABBFFFFGGGGGGG5GGHHGGGFHEGHCFFEGGGGCHFHHGGGEEGFHHHHHHHGGGGGGEGGGGGHHHHGGGGHGGHHFGGGGG@CCDHHHHHHHHGHGHHHHHHGGHHGGGGGHHHHHHHHHHHGHHGGGGFHEHHGHGGGGGGGGGGGGGGGGGGGGGFFFFFFFFFFFFFFFFFFFFFFFFFFFFFFFFFFFFFFFFFFFFFFFFFFFFFFFFFFFFFFFFFFFFFFFFFFFFFFFFFFFFF
@M05620:37:000000000-D9766:1:1101:23095:13781 1:N:0:24
GAGGCTGCTTTGGAAGAAACTCATAGATTACTGCAACAGTTCCCCCTGGACCTGGAAAAGTTTCTTGCCTGGCTTACAGAAGCTGAAACACCTGGCAACCAGTTCAGGCAGGCTCCTATCAGCATCCATGGGCGTCCAATCGAAGAAGCCCCACTAGCTAGACCGTCAACCCATTCCGCTTTCACAAAATAGTGGATCACAATGCACAATACTCCGACTTTGTACTTGTCACTGCCAATCCCGGGATCCGA
+
BBBBBBFBFFFFGGGGGG4GGGHHHHGGHHHHHFHHHGHGHHHHHGG2FHHHHHHHHHHHHHHHHHHHHHHHHHHHHHHHHHHHHHHHHH1FHHHH2B111?@4B4B3BG1/1?BE?3F3BE3F?3F34BFFG/>EDGH3BF02/?222@/?C/00101111?1<?.C.1>..>111<<.<.<0=DD.<00:0<:G00./0000/0:0;00/99/C9-;900;9;F0090;;BFFFCF//;0A---.;...
@M05620:37:000000000-D9766:1:1101:13254:13789 1:N:0:24
GAGGCTGCTTTGGAAGAAACTCATAGATTACTGCAACAGTTCCCCCTGGACCTGGAAAAGTTTCTTGCCTGGCTTACAGAAGCTGAAACAACTTGCTACCCGTAAGGAAAGGCTCCTAGAAGACTCCAAGGGAGTAAAAGAGCTGATGAAACAATGGCAAGTAAGTCAGGCATTTCCGCTTTAGCACTCTTGTGGATCCAATTGAACAATTCTCAGCATTTGTACTTGTAACTGACAAGCCAGGGACAAAA
+
1>AAA?CAFFBFBGGGCFFGBGFFFHGHHGHHHHFFGFGFFHHHHG?GEGHHGFHFH1AGFHHH2F1GHHHHHHCFGHHHFHHFF1GFHF/?@BHHFFHHHFEGGHGHHHGGHHHGHFHHHHFHHFHHFGFGHGAFGEFFEGFFHHHHHFHGHHHFHHGHGHGFHDGHGCGHHDHHFCGGGGGFDGDFCGHHHHAFHFHFGHFGHHGHFF00CGB0/CHHHHFHFHHHBGHHHHHGGGGGEF?E?EGGF/C
@M05620:37:000000000-D9766:1:1101:23099:13799 1:N:0:24
GAGGCTGCTTTGGAAGAACCTCATAGATTACTGCAACAGTTCCCCCTTGACCTGGAAAAGTTTCTTGCCTGGCTTACAGAAGCTGAAACACCTTGCTACCCGTAAGGAAAGGCTCCTAGAAGACTCCAAGGGAGTAAAAGAGCTGATGAAACAATGGCAAGTAAGTCAGGCATTTCCGCTTTAGCACTCTTGTGGATCCAATTGAACAATTCTCAGCATTTGTACTTGTAACTGACAAGCCAGGGACAAAA
+
AAAAA1C>CFFFGGGGGGBAGGHFHHHDGDGHHAFGFGHDGHHHHGGAFGHHHHHGHHHAFHHHHHHHHHGHHHHHHHHHHHHHHHHHHHHGHHHHHHHHHEG@EGHG>GGHHHB?GHFEEFHHHHHHFHGCCEFFBEGHAGHHHFHHHHGHHHHHHFFGFGH2GHHHHHHAHHHHHGGGGGHHHHHG0FGHGHCFFGHHHHHFHGHHHHHHHHGHHHHHHHHHGHHBCCGHFFFGGGEGGGGGGGGGGGG
@M05620:37:000000000-D9766:1:1101:11289:13805 1:N:0:24
ACCACACCTTCTACAATGAGCTGCGTGTGGCTCCCGAGGAGCACCCCGTGCTGCTGACCGAGGCCCCCCTGAACCCCAAGGCCAACCGCGAGAAGATGACCCAGGTGAGTGGCCCGCTACCTCTTCTGGTGGCCGCCTCCCTCCTTCCTGGCCTCCCGGAGCTGCGCCCTTTCTCACTGGTTCTCTCTTCTGCCGTTTTCCGTAGGACTCTCTTCTCTGACCTGAGTCTCCTTTGGAACTCTGCAGGTTCT
+
CCCCCBCCFFFFGFGGGGGGGGHHGGGEHGGFHGGGGGGGGHHHHGGGGGGGHGHGHHHGGGGGGGGGGGGHHHHGGGGHGHHHHGGGGGGGGGHHHH2FHGHHGHHHFDHEGHHCCGFGFFGHFFGHHHHCHHCGGDGHECH?HFGFGGGGE0FGEGFA9-FFGAFFFFFEB0FFFFFFFFFFB99FFBFFFFBFFFEFF?BAFFFF/900F009;:BFFBBFFB:B9FFFFFFBF0B99FBFBF?FF0B
@M05620:37:000000000-D9766:1:1101:26240:13810 1:N:0:24
GAGGCTGCTTTGGCAGACACTCCTCGATTACTGCCCCTGGTCCCCCTGTCCCTTGAACAGTTTCTTGCCTGGCTTCCAGCCGCAGCCACCACTTGCTCCCCGCACGGAACGGCTCCTCGACGACTCCACGGGCGTCCCAGCGCTGCTGCACCCATGGCCAGTCCGTCCGGCCTTTCCGCTTTCGCCCTCTTGTGGATCCCATTGAACAATTCTCCGCCTTTGTACTTGTAACTGACAAGCCCGGGACCCAA
+
>>11>11>BBBBE1BEFB1B10A1000BDBFHDBB0B0B01DFHHGAA11B1B101BB1BADDD2BDFGGDAGB0ABGE0>>>/>/?0BB>>BBBFE@BFEECG>EEEG/?CC???C0?C</BAFGH?0?CG-@CC@F0CC-CE-;FFH;CHG.GGFC/CF0;BBEGG@GG@GGGGGGFFFFFFFFF@FFFFFF-9BFF-BBF/F/;FFFFFFFFFF-9BBF/;/;9/99/BBF//:9AFFF??@@?-AAF
@M05620:37:000000000-D9766:1:1101:9144:13828 1:N:0:24
GAGGCTGCTTTGGAAGAAACTCATAGATTACTGCAACAGTTCCCCCTGGACCTGGAAAAGTTTCTTGCCTGGCTTACAGAAGCTGAAACAACTTGCTACCCGTAAGGAAAGGCTCCTAGAAGACTCCACGGGAGTAAAAGAGCTGATGAAACAATGGCAAGTAAGTCAGGCATTTCCGCTTTAGCACTCTTGTGGATCCAATTGAACAATTCTCAGCATTTGTACTTGTAACTGACAAGCCAGGGACAAAA
+
CCBCCCFBFFFFGGGGGGGGGGHHHHHHHHHHHHHHGHHHHHHHHGGGFHHHHHHGHHFHFHHHHHHHHHHGGFGFHHHHFHHHHHDFGHHHHHHHHHHHHGGGGHHHHHHHHHHGHHHGHHHHHHHH2EFGCGFHHHHHGHHHHHHHHHHHGHHHHHHHGHHHHHHGHHHGHHHHHGGGGGHHHHHHGHHHHHGHHHHHHHHHHHHHHHHHHHHHHHHHHHHHHHHHFGGGGGFGGGGGGGGGGGGGGGG
@M05620:37:000000000-D9766:1:1101:18285:13832 1:N:0:24
ACCACACCTTCTACAATGAGCTGCGTGTGGCTCCCGAGGAGCACCCCGTGCTGCTGACCGAGGCCCCCCTGAACCCCAAGGCCAACCGCGAGAAGATGACCCAGGTGCGTGGCCCGCTACCTCTTCTGGTGGCCGCCTCCCTCCTTCCTGGCCTCCCGGAGCTGCGCCCTTTCTCACTGGTTCTCTCTTCTGCCGTTTTCCGTAGGACTCTCTTCTCTGACCTGCGTCTCCTTTGGAACTCGCAGGCTTCT
+
CCCCCCCCFFFFGGGGGGGGGGHHGGGGHGHHHGGGGGGGGHHHHGGGGGGGHHHHHHHGGGGGGGGGGGGHHHHGGGGHGHHHHGGGGGGGG/GB22?FGFAG/FF1A/?AFH<@D-<CHHHHHHHHH0<EHHGGGGDHGGGG/C9F0CBFGGGGGG-9;BGFFFFFFFFF0FFFFFFFFFFFFFFFFFFFFFCFFFFFFFFF..:FFFFFFFFF09099/BF.;DFF/;FFF09009B0.--9-.;/BB
@M05620:37:000000000-D9766:1:1101:11112:13833 1:N:0:24
GAGGCTGCTTTGGAAGAAACTCATAGATTACTGCAACAGTTCCCCCTGGACCTGGAAAAGTTTCTTGCCTGGCTTACAGAAGCTGAAACAACTTGCTACCCGTAAGGAAAGGCTCCTAGAAGACTCCAAGGGAGTAAAAGAGCTGATGAAACAATGGCAAGTAAGTCAGGCATTTCCGCTTTAGCACTCTTGTGGATCCAATTGAACAATTCTCAGCATTTGTACTTGTAACTGACAAGCCAGGGACAAAA
+
BBBBBAFBFFFFGGGFGFGGGGGHHHHHHHHGHHHHFHHHHHHHHGGGHHHHHHHHHHHHHFHHHHHHHHHHHHHHHHHHHHHFHHHHHHHHHHHHBHFHHGGGGHHHHHHHHHHGHHHHHHHHHHHHBHGGGGGHHHHHGHHHHHHHHHHHHHHHGFHHGHHHHHHHHGGHHHHHHGGGGGHHHGHHHGHHHHGHHHHHHHHHHHHHHHHHHHHHHHGHHHFHHHHHGHHHGHGGGGGGGGGGFGGGGGG
@M05620:37:000000000-D9766:1:1101:21974:13854 1:N:0:24
GAGGCTGCTTTGGAAGAACCTCATAGATTACTGCAACAGTTCCCCCTGGACCTGGAAAAGTTTCTTGCCTGGCTTACAGAAGCTGAAACACCTTCCTACCCGTTCCGACCGGCAACTAGAGGACTCCAAAGGAGTCCAAGGGATGATAAAACCATAGCAAATAAGTCCAACCAATCCGCTTACGCCCTCTTGAGGATCCCATTGAACAAAACTCAGCATTTGTACTTGTAACTACCAATCACGGGCAACAA
+
B@ABBBFAFFFFGGFGGG4AGGHHHHHGHHHHHGHHGHHHHHGHHGG2BGGHHHHHGFH3FGHHHHHHHHHHHHHGHHHHHHHHHHHHHH1EG33BFGGFFE?1221?>E>E?/<FBF3B3B?GHH2F232BFAGFGHHH/?/FFG11?<<??/?1<1??1>>GDFD=11<<..1<<.<C..<.<-:@CHGF0:/;/CG/0;F00900/..9;BB0;C0CFFF00;B0=099C0//00//9/.;-;BF...
@M05620:37:000000000-D9766:1:1101:2124:13863 1:N:0:24
GAGGCTGCTTTGGAAGAAACTTATAGGTTACTGCAACAGTTCCCCCTGGACCTGGCAAAGTTTCTCGCCTGGCTTACAGAAGCTGACACAACTTGCTACCCGTAAGGAAAGGCTCCTAGAAGACTCCACGGGCGTAAACGAGCTGATGACACACTGGCAAGTAAGTCAGGCCTTTCCGCTTTAGCACTCTTGTGGATCCCATTGAACAATTCTCAGCATTTGTACTTGTAACTGACAAGCCAGGGACACAA
+
AAA>AAFAFFFFGFGGAGB1B1BAFA1DA1BGGFG1GHHHHHHFFGGGHBGHCGG0BBAF12ABG2BCEFAAB0ABFG1F@@FGHFE1B>FEGG1GHHDFHEFGGHFHHHFFGHHGFFHG1F1GFHH10EEG/>C@AG1C/CCGF1GHBHHHFAGHHHGFFGH1>FH<GGG<GCGHHGGGGG0GHCHHGHGHHHGHHHH/CFGGGGGGFGGGGGGGGFGGGGBFGGGGGGFGGGGGGGGGFFFFFFEF-FF
@M05620:37:000000000-D9766:1:1101:10820:13887 1:N:0:24
GAGGCTGCTTTGGAAGAAACTCATAGATTACTGCAACAGTTCCCCCTGGACCTGGAAAAGTTTCTTGCCTGGCTTACAGAAGCTGAAACAACTTGCTACCCGTAAGGAAAGGCTCCTAGAAGCCTCCACAGGAGTAAAAGAGCTGATGACACACTGGCAAGTAAGTCCGACCTTTCCGCTTTATCACTCTTGTGGATCCAATTGAACACTTCTCAGCATTTGTACTTGTAACTACCAAGCCAGGGACAAAA
+
AABBBCFBFFFFGGGGGGGGGGHHHGFHGHFHHHFHHHHFHHHHHGGGHHHHHFABGGFGBDGHHHFFHHHHHHHHHHHHHHHHHHHHHGHHHD5BBFGFGDEEGFEH331GF3??FEDB3F3BFHF?23BF0FG3?FFFCGFFFG23B2BF2<222?GHAFG2F<<1//<>/?1FH?<CAC11<1GBBGHH0<.00CG00DGGHFG0/00<CBF:GFFHHGHEGHGGG000;0090:..:/A?A.:E?/9
@M05620:37:000000000-D9766:1:1101:26157:13892 1:N:0:24
GAGGTTGCTTTGGACGAACCTCCTACCGAACTAAACTCAGTGCGGAGAAACCCGGATGACGTCTTGTGTATGGGAAACTAATTTGATCAATCCGCTACGGTTGCAATGTCAAAAACAGTTTGGAAAATACTCATAATAGAAGAACATAAGAGACAATAATAAGATCTAGAATAAGATCAAAAAGTGAAAGAAGACCACAATTCTCACACATGGAAAAAATGTACTCTGATTACCATTATAAACACCAAGGC
+
>1>A1BCB@1B1B11AA1AA0AB01B0A0A0011112BB1D21AA/A/01A0/A/>BE11B//BF1BB022B0001/01BBB22222@2B110///////0//01121222211///0B221/11<0111>111111111<11000111?1100001111=11111<000000000000<<0..000:00/.:////...00000000/900/900/.-.000000000;0;09//////////-------
@M05620:37:000000000-D9766:1:1101:20723:13894 1:N:0:24
ACCACACCTTCTACAATGCGCTGCGTGTGGCTCCCGAGGAGCACCCCGTGCTGCTGACCGAGGCCCCCCTGAACCCCAAGGCCAACCGCGAGAAGATGACCCAGGTGAGTGGCCCGCTACCTCTTCTGGTGGCCGCCTCCCTCCTTCCTGGCCTCCCGGAGCTGCGCCCTTTCTCACTGGTTCTCTCTTCTGCCGTTTTCCGTAGGACTCTCTTCTCTGACCTGCGTCTCCTTTGGAACTCTGCAGGTTCT
+
BBAABABAFFFFGGGGGG4AFEGGGEEEHEGHFFFEAFGFGHAHHGGEFEFFHHHGHHH>@FGGGEEGGGGFFGHGGGGHGHHHHGGGGG/>DFHHHHDGHB/</<F10<FFGCF---<CHHF0DGDBD0CDHF@DGDAAEGGABB0:FFBFGF.9CADDD-:/B-@FF;/9/B/BFE/.FFFFFFFFFBFFB/BAD/9BFAF.D.9F//9FF/:/;BB//9BF.-;-ABF/BFF/BFF/FFFFFF?FBF/
@M05620:37:000000000-D9766:1:1101:16827:13897 1:N:0:24
GAGGCTGCTTTGGAAGAAACTCATAGATTACTGCAACAGTTCCCCCTGGACCTGGAAAAGTTTCTTGCCTGGCTTACAGAAGCTGAAACAACTTGCTACCCGTAAGGAAAGGCTCCTAGAAGACTCCAAGGGAGTAAAAGAGCTGATGAAACAATGGCAAGTAAGTCAGGCATTTCCGCTTTAGCACTCTTGTGGATCCAATTGAACAATTCTCAGCATTTGTACTTGTAACTGACAAGCCAGGGACAAAA
+
BAABCBFBFFFFGGGGGGGGGGHHHHHHHHHHHHFHGHGGHHHHHGGGHHHHHHHHHFBGGHHHHHHHHHHHHHHHHHHHHHHHHHHHHHHHHHHHHHHHHGGGGHHHHHHHHHHGHHHHHHHHHHHHHHGGEFEFHBGHEHHHHFHHHHGHHHHHHHHHGHH2GGHHHHHHGHHHHGGGGGGHHHHHGHHHHHGHHHHHGHHHHHHHHHHHGHHHGGHHHHHHHHHHHHHHGHGGGGGGGGGGGGGGGGG
@M05620:37:000000000-D9766:1:1101:16840:13913 1:N:0:24
GAGGCTGCTTTGGAAGAACCTCATAGATTACTGCAACAGTTCCCCCTGGACCTGGAAAAGTTTCTTGCCTGGCTTACAGAAGCTGAAACACCTTGCTACCCGTAAGGAAAGGCTCCTAGAAGACTCCAAGGGAGTAAAAGAGCTGATGAAACAATGGCAAGTAAGTCAGGCATTTCCGCTTTAGCACTCTTGTGGATCCAATTGAACAATTCTCAGCATTTGTACTTGTAACTGACAAGCCAGGGACAAAA
+
AAAAABFAFFFFGGFGGG4AGGFHHHHBFGHGHAFGFHHHHHHHHGG2BGHHHFFHGHFABGHHHHHHHHGGHHGGHGFHHHGHHHFHHHEFHHGHFGHHHGGGGHG3FGFHHHFFHEHHHHHHHHHHFFFEGGEEFHHGGHGHHHHHFHHGGEGFHFF@FD>FGFHGGFHG1FGGFGGGGGFGGFGF0FHFHHCHECFDGHHBD0CGHGHHHHFHHGHHHHCFGHHEGGHHFFFGGGGFEG?EFEGGGGG
@M05620:37:000000000-D9766:1:1101:14814:13927 1:N:0:24
ACCACACCTTCTACAATGAGCTGCGTGTGGCTCCCGAGGAGCACCCCGTGCTGCTGACCGAGGCCCCCCTGAACCCCAAGGCCAACCGCGAGAAGATGACCCAGGTGAGTGGCCCGCTACCTCTTCTGGTGGCCGCCTCCCTCCTTCCTGGCCTCCCGGAGCTGCGCCCTTTCTCACTGGTTCTCTCTTCTGCCGTTTTCCGTAGGACTCTCTTCTCTGACCTGAGTCTCCTTTGGAACTCTGCAGGTTCT
+
ABBBBBBBFFFFGFGGGGGGGGHHG2EEGGHHHGGGGGGGGHHHHGCGEEEEGFFHHHHGGGGGGGGGGGGHGHHEGGGFGGHHHGGGGGGGGGHHHHHFHHHHGHHHHGHGGHHGGGGGHHHHHHHHHHHGHHGGGGGHGHHGHGGGGGGGGGGGGGGGGGGGGGFFFFFFFFFFFFFFFFFFFFFFFFFFFFFFFFFFFFFFFAFFFFFFFFFFFFFFFFFFFFFFFFFFFFFFFFFFFFFFFFFFFFF
@M05620:37:000000000-D9766:1:1101:17931:13928 1:N:0:24
GAGGCTGCTTTGGAAGAAACTCATAGATTACTGCAACAGTTCCCCCTGGACCTGGAAAAGTTTCTTGCCTGGCTTACAGAAGCTGAAACAACTTGCTACCCGTAAGGAAAGGCTCCTAGAAGACTCCAAGGGAGTAAAAGAGCTGATGAAACAATGGCAAGTAAGTCAGGCATTTCCGCTTTAGCACTCTTGTGGATCCAATTGAACAATTCTCAGCATTTGTACTTGTAACTGACAAGCCAGGGACAAAA
+
BABBBAFBFFFFGGGGGGGGGGHHHHHHHHHHHHFHHGGFGHHHHGGGHHHHHHHHHFFFFHHHHHHHHHHHHHHGHHHHHHHHHFHHHHHHHHHHHHHHHGGGGHHHHHHHHHHGHHHHHHHHHHHHHHGGGGGCH4FGEHHHHDGHHHFHHHHHHHHHGGHDGHHHHHHHHHHHHGGGGGHHHHHHFHHHHHGHHGHHGHHHHHHHHHGHHHHHGGHHHHHHHHHHBHHHGHHFGGGGGGGGGGGGGGG
@M05620:37:000000000-D9766:1:1101:8606:13946 1:N:0:24
GAGGCTGCTTTGGAAGAAAACTCATAGATTACTGCAACAGTTCCCCCTGGACCTGGAAAAGTTTCTTGCCTGGCTTACAGAAGCTGAAACAACTTGCTACCCGTAAGGAAAGGCTCCTAGAAGACTCCCCGGGAGTAAAAGAGCTGATGAAACAATGGCAAGTAAGTCAGGCATTTCCGCTTTAGCACTCTTGTGGATCCAATTGAACAATTCTCAGCATTTGTACTTGTAACTGACAAGCCAGGGACAAA
+
AAA3AAFAFFFFG4FGFGGFGGGFF5FDDGFGFHHCHHCGDFGHHHGGGHBGFHHHHGHHFBGHHFHDFBGFFGBGHHHHBAFFGB33BFGEGGGGGHHHHHGFGGHHHHFGGHHHGHHHHHHHHHHH//>EFCGEHHFBGEFHHHFHHHHHHFHHHHGHHGHHHHHHBHHFAFGHHHGGGGGHHFHHHGHHHHHGHHHHHHHHHHHHHCHHHHGHHHHGGGGGFGGGGGGFGFGGGGGGGEGGGGEGGGG
@M05620:37:000000000-D9766:1:1101:16704:13950 1:N:0:24
ACCACACCTTCTACAATGAGCTGCGTGTGGCTCCCGAGGAGCACCCCGTGCTGCTGACCGAGGCCCCCCTGAACCCCAAGGCCAACCGCGAGAAGATGACCCAGGTGAGTGGCCCGCTACCTCTTCTGGTGGCCGCCTCCCTCCTTCCTGGCCTCCCGGAGCTGCGCCCTTTCTCACTGGTTCTCTCTTCTGCCGTTTTCCGTAGGACTCTCTTCTCTGACCTGAGTCTCCTTTGGAACTCTGCAGGTTCT
+
DDDDDCCCFFFFGGGGGGGGGGHHGGGEHGHHHGGGGGGGGHHHHGGGGGGGHHHHHHHGGGGGGGGGGGGGHHGGGGGHGHHHHGGGGG/BDGFFHHHHCG/C/1=1?==/FG/@DGCCHHD0=DGFBD/.<GCCG.C:CFGEC:CFGGGGGGFEED-;CBFFB--ABAFFFFB:BFB/0;B:BB0FBF:0:BDFFF.BFAF...0BFFFF0BBFFFBBFFFFBFFFFFFFFFFBFB0BFFFFFF.::FF
@M05620:37:000000000-D9766:1:1101:9727:13961 1:N:0:24
GAGGCTGCTTTGGAAGAAACTCATAGATTACTGCAACAGTTCCCCCTGGACCTGGAAAAGTTTCTTGCCTGGCTTACAGAAGCTGAAACAACTTGCTACCCGTAAGGAAAGGCTCCTAGAAGACTCCAAGGGAGTAAAAGAGCTGATGAAACAATGGCAAGTAAGTCAGGCATTTCCGCTTTAGCACTCTTGTGGATCCAATTGAACAATTCTCAGCATTTGTACTTGTAACTGACAAGCCAGGGACAAAA
+
BAABCCFCFFFFGGGGGGGGGGGHHHHHGGHHHHHGFHGHHHHHHGGGHHHHHHHHHHHHGHHHHHHHHHHHHHHFHHHHFHHEHFHHHHHHHHGHHHHHHGGGGHHHHHHHHHHGHHHF3GHHHHHH3FFEAFGHHHHHGHHHHHHHHHHHGHHHGHHHGHHGGGGDDGH/GHHHHGGGGGHHHHHGHHGHHHGHHHHHHHHFHHHHHHGGHHHHHGHHHHHHHHHHFHHHFHFFGGGGGGGGFEGG.CG
@M05620:37:000000000-D9766:1:1101:9610:13964 1:N:0:24
GAGGCTGCTTTGGAAGAAACTCATAGATTACTGCAACAGTTCCCCCTGGACCTGGAAAAGTTTCTTGCCTGGCTTACAGAAGCTGACACAACTTGCTACCCGTAAGGAAAGGCTCCTAGAAGACTCCACGGGAGTAAAAGAGCTGATGAAACAATGGCAAGTAAGTCAGGCATTTCCGCTTTAGCACTCTTGTGGATCCAATTGAACAATTCTCAGCATTTGTACTTGTAACTGACAAGCCAGGGACAAAA
+
>>A1>AFAFFFFG1BGGGGFFGCGFF1GHFHH3FGFFFGGHHGHHGGGHHHHHHHBGHHGBFHHHAGHHHHGFBF1GHFH1BFFHH01BFFEGHHHHHHHHGGGGHHHHHHHHHHGHHHHHHFHHHHB0EEGFGFHHHHHGGHHHGHHHFHHHEHHHHGHGHHHHHF1FFH/GHHHHGGGGGGGHHHHFHHHHHFGGGHHHHHHHHHHHHHHHHHHHHHHHHHHHHHGFFGFGGBFGGGGGGGGGEFEFGG
@M05620:37:000000000-D9766:1:1101:2149:13966 1:N:0:24
GAGGCTGCTTTGGAAGAAACTCATAGATTACTGCAACAGTTCCCCCTGGACCTGGAAAAGTTTCTTGCCTGGCTTACAGAAGCTGAAACAACTTGCTACCCGTAAGGAAAGGCTCCTAGCAGACTCCACGGGCGTAAAAGCGCTGATGACACACTGGCAAGTACGTCAGGCCTTTCCGCTTTCGCACTCTTGTGGATCCCATTGAACAATTCTCAGCATTTGTACTTGTAACTGACAAGCCAGGGACACAA
+
AABBBBFBFFFFGGGGGGGGGGDGHHHHHHHFHHHHHHGHHHHHHGGGHHHHHGGGHHFGGHHHHHHHHHHHHHHGHHHHHHHHHHHHHHHHGHHH3E@BFEA>1BGHEGHHHHHGHHH3BF3FGHH3BEEG/BB//?2F0?/F/?1??F<GHDHFG?>GFD11CGHC.<CE/CGHHGGGGG0.;C:@CG0<;CEHHG/;B9FF0;CBFF0BFGBFF0FF9FBFFGGFFFFGGG0BFFFFF.FFF;AEFBF
@M05620:37:000000000-D9766:1:1101:7979:13977 1:N:0:24
GAGGCTGCTTTGGAAGAAACTCATAGATTACTGCAACAGTTCCCCCTGGACCTGGAAAAGTTTCTTGCCTGGCTTACAGAAGCTGAAACAACTTGCTACCCGTAAGGAAAGGCTCCTAGAAGACTCCAAGGGAGTAAAAGAGCTGATGAAACAATGGCAAGTAAGTCAGGCATTTCCGCTTTAGCACTCTTGTGGATCCAATTGAACAATTCTCAGCATTTGTACTTGTAACTGACAAGCCAGGGACAAAA
+
BBBBBBFBFFFFGGDFGFGGDFDHHCGGHHFBGHDFHHHGFHHHHGGGE22BG2BF3FAF3AFGHHAGGGHHFFCBEGG5BGHEGGFDGCCHHFHGDGHBFEFGGHEHGHGHGHHGHHHHHHHHHHHH3GFGHGEGHHHHGHHHHHHHHHHDGHHHHHHHGHHHGHHHHHGHHFHGHGGGGGHHHGGGFHGHHHCGFCGHHHHHHHGGHHHHGFGHHGHHHHFHHHHHFHHHFHHGGGFGGFFFFGGGGGF
@M05620:37:000000000-D9766:1:1101:17729:13991 1:N:0:24
GAGGCTGCTTTGGAAGAAACTCATAGATTACTGCAACAGTTCCCCCTGGACCTGGAAAAGTTTCTTGCCTGGCTTACAGAAGCTGAAACAACTTGCTACCCGTAAGGAAAGGCTCCTAGAAGACTCCAAGGGAGTAAAAGAGCTGATGAAACAATGGCAAGTAAGTCAGGCATTTCCGCTTTAGCACTCTTGTGGATCCAATTGACCAATTCTCAGCATTTGTACTTGTAACTGACAAGCCAGGGACAAAA
+
AAABBAFAFFFFGGGGAFGGGGEGHGHHHBGHHH4AFGHHHHHHHGGGHHHHHHHHHFBFFHHHHHGHHHHHHHHEHHGHHHHHHHHHHHHHHHDH3G3FGAEEEHGHFF?1GEGGF3?GFHHHFGHF3F///EEG4FH3FGHHHFHGFHHHHHGHEGCHFHHG22FHGCGC1<?FG<ADGGFHEGHHFH1FGG.0<CBGGGGDD00/</<CGGCG/:GFFCGCCGB:0:GHCC09FFAE.9A.;EGEFF.
@M05620:37:000000000-D9766:1:1101:17419:13999 1:N:0:24
ACCACACCTTCTACAATGAGCTGCGTGTGGCTCCCGAGGAGCACCCCGTGCTGCTGACCGAGGCCCCCCTGAACCCCAAGGCCAACCGCGAGAAGATGACACAGGAGAGTGGCCCGCTACCTCTTCTGGTGGCCGCCTCCCTCCTTCCTGGCCTCCCGGCGCTGCGCCCTTTCTCACTGGCTCTCTCTTCTGCCGTTTTCCGTAGGACTCTCTTCTCTGACCTGAGTCTCCTTTGGAACTCTGCAGGTTCT
+
BBBBBBBBFFFFGGGGGGGGGGHHGGGGHGHHHGGGGGGGGHHHHGGGGGGGHHHHHHHGGGGGGGGGGGGHHHHGGGGHGHHHHGGGGGGGGGHHHHHH22CHH0F/CGDFFHHF-->@GHFDHHHFHHCAHHGCGDGEGGHD/;;FGBFAFFGGG.B9?@-;D=FFFFBFF/FFBFFF.;FFFFF/;9BBBF@FFFFFF.BA../;FFFFFFFFF/B9BF/;/.BFF/;FFF/9:/BFF//9;BF.;9;
@M05620:37:000000000-D9766:1:1101:15871:14002 1:N:0:24
GAGGCTGCTTTGGAAGAAACTCATAGATTACTGCAACAGTTCCCCCTGGACCTGGAAAAGTTTCTTGCCTGGCTTACAGAAGCTGAAACACCTTGCTACCCGTAAGGAAAGGCTCCTAGAAGACTCCAAGGGAGTAAAAGAGCTGATGAAACAATGGCAAGTAAGTCAGGCATTTCCGCTTTAGCACTCTTGTGGATCCAATTGAACAATTCTCAGCATTTGTACTTGTAACTGACAAGCCAGGGACAAAA
+
BBBBBBFBFFFFGGGGGGGGGCH5FF566DGEFFFH4FHHFFGFFFCFA2FG2222BB2F3A5D555BB5AA1AA3FBFHHHHH@EFHG31BGGGCHHHHHGG@FF@GGHGGHHHGGGHHHHHHHFHHHGGGHGEGHHHGGHFHHHHHHHHBGHHHHGFHGHGHHHHHHGHHGGGHHGGGGGFGHDFF<FHHHHGHHGHHHHHHHDHHHHHHHECFHHHHHHCGHHHGCGHHFGFFGGGFGFFGGGGEGGF
@M05620:37:000000000-D9766:1:1101:2427:14006 1:N:0:24
GAGGCTGCTTTGGAAGAAACTCATAGATTACTGCAACAGTTCCCCCTGGACCTGGAAAAGTTTCTTGCCTGGCTTACAGAAGCTGAAACAACTTCCTATCCGTAAGGAAAGGCTCCTAGAAGACTCCACGGGAGTAAAAGAGCTGATGAAACAATGGCAAGTAAGTCAGGCATTTCCGCTTTAGCACTCTTGTGGATCCAATTGAACAATTCTCAGCATTTGTACTTGTAACTGACAAGCCAGGGACAAAA
+
AAABBBFBFFFFGGGGAGGGGEG5DG5FGFHFHHHH4FGGFHHHHG?FH2FHFAG2ABGG3GFHH5DGHHHEH21BGHFHHHHHGHHHH3BFFH5B3B4BBEFGGH3GHH1?GFHGHHHEHHHHHHHHB<>/<<EHHHHHEG2GBGHHHGHGGHHHBGGGFFGHH1GHH0F/FFGHHFGGDGHHBGHFHHHHHH<GGGGHHFH0D0:CGHGGHHHC/CGHHH0GHHHHCCFG;;FFC0CEGGGGDGGG.CF
@M05620:37:000000000-D9766:1:1101:8184:14017 1:N:0:24
GAGGCTGCTTTGGAAGAAACTCATAGATTACTGCAACAGTTCCCCCTGGACCTGGAAAAGTTTCTTGCCTGGCTTACAGAAGCTGAAACAACTTGCTACCCGTAAGGAAAGGCTCCTAGAAGACTCCAAGGGAGTAAAAGAGCTGATGAAACAATGGCAAGTAAGTCAGGCATTTCCGCTTTAGCACTCTTGTGGATCCAATTGAACAATTCTCAGCATTTGTACTTGTAACTGACAAGCCAGGGACAAAA
+
CBBCCCFCFFFFGGGGGGGGGGHHHHFHHHHHHHHHHHHHHHHHHGGGHHHHHHHHHHHHGHHHHHHHHGHHHHHHHHHHGHHHHHHHHHHHHHHHHHHHHGFFFHHHHHHHHHHGHHHHHHHHHHHH3FFGHGFGHHHHGHHHHHHHHHHHHHHHHHHHGHHHHHHHHGHFHHGHHGGGGGHHHGGFFHGHHHGHHHHHHHHHHHHHHHHHHHHHHHHHHHGHHHHHHHHHFHHGGGGGGGGGGGGGGGG
@M05620:37:000000000-D9766:1:1101:10215:14019 1:N:0:24
GAGGCTGCTTTGGAAGAAACTCATAGATTACTGCAACAGTTCCCCCTGGACCTGGAAAAGTTTCTTGCCTGGCTTACAGAAGCTGAAACAACTTGCTACCCGTAAGGAAAGGCTCCTAGAAGCCTCCACAGGAGTAAAAGAGCTGATGACACACTGGCAAGTAAGTCAGGCCTTTCCGCTTTAGCACTCTTGTGGATCCAATTGAACAATTCTCAGCATTTGTACTTGTAACTGACAAGCCAGGGACAAAA
+
BCBBBBFBFFFFGGGGGGGGGGHHHHHHHHHHHHHHGHHHHHHHHGGGHHHHHHHGHHFHFHHHHHHHHHHHHHHHHHHHHHHHHHHHHHHHGHBGFHH?BEB>EFHHFCCGH3GGFHFF3F3FGHAH23???FGFFHHHEHFBFH23F2BF2/=>FGHHEDGFHHG110=/1??GG/>EDEBFHFHGFHHH0CDHHHH0<DGHBGHF/00<G0GCHHHHHHHGFHHHF00CG90000;.;9FGD?EG?/F
@M05620:37:000000000-D9766:1:1101:10063:14031 1:N:0:24
ACCACACCTTCTACAATGAGCTGCGTGTGGCTCCCGAGGAGCACCCCGTGCTGCTGACCGAGGCCCCCCTGAACCCCAAGGCCAACCGCGAGAAGATGACCCAGGTGAGTGGCCCGCTACCTCTTCTGGTGGCCGCCTCCCTCCTTCCTGGCCTCCCGGAGCTGCGCCCTTTCTCACTGGTTCTCTCTTCTGCCGTTTTCCGTAGGACTCTCTTCTCTGACCTGAGTCTCCTTTGGAACTCTGCAGGTTCT
+
CCCCCCBCFFFFGGGGGGGGGGHHGGGGHGHHHGGGGGGGGHHHHGGGGGGGHGHHHHHGGGGGGGGGGGGHHHHGGGGHGHHHHGGGGGGGGGHHHHHHHHHHGHHHHHHGGHHGGGGGHHHHHHHHHHHGHHGGGGGHGHHGHGGGGGGGGGGGGGGGGGGGGGFFFFFFFFFFFFFFFFFFFFFFFFFFFFFFFFFFFFFFFFFFFFFFFFFFFFFFFFFFFFFFFFFFFFFFFFFFFFFFFFFFFFF
@M05620:37:000000000-D9766:1:1101:19756:14031 1:N:0:24
ACCACACCTTCTACAATGAGCTGCGTGTGGCTCCCGAGGAGCACCCCGTGCTGCTGACCGAGGCCCCCCTGAACCCCAAGGCCAACCGCGAGAAGATGACCCAGGTGAGTGGCCCGCTACCTCTTCTGGTGGCCGCCTCCCTCCTTCCTGGCCTCCCGGAGCTGCGCCCTTTCTCACTGGTTCTCTCTTCTGCCGTTTTCCGTAGGACTCTCTTCTCTGACCTGAGTCTCCTTTGGAACTCTGCAGGTTCT
+
BBBAABBBFFFFGGGGFGFEGFHHGAAAAAGGCFFEAFFGGHHHHGGGEEGGGHEEHHGGCGGGGDGGGGGFHGHGGGDHCCHHHGGEGGB@BGFFDGFGHHGHGHFGGHHGGHHGGGGGHHHHHHHHHHFGHHGGGGDHGHHGHGFGGFGGGBFGFGGGGGGGGCFFFFFFFFFFFFFFFFFFFFFFFFFFFFFFFFFFFFFFFFFFFFFFFFFFFFFFFFFFFFFFFFFFFFFFFFFFFFFFFFFFFFF
@M05620:37:000000000-D9766:1:1101:9781:14034 1:N:0:24
ACCACACCTTCTACAATGAGCTGCGTGTGGCTCCCGAGGAGCACCCCGTGCTGCTGACCGAGGCCCCCCTGAACCCCAAGGCCAACCGCGAGAAGATGACCCAGGTGAGTGGCCCGCTACCTCTTCTGGTGGCCGCCTCCCTCCTTCCTGGCCTCCCGGAGCTGCGCCCTTTCTCACTGGTTCTCTCTTCTGCCGTTTTCCGTAGGACTCTCTTCTCTGACCTGAGTCTCCTTTGGAACTCTGCAGGTTCT
+
BBBABBBBFFFFGGGGGGGGGGHHGFGGHGHHHGGGGGGGGHHHHGGGGGGGHHHHHHHGGGGGGGGGGGGHHHHGGGGHGHHHHGGGGGGGGGHHHHHHHHHHGHHHHHHGGHHGGGGGHHHHHHHHGGHGHHGGGGGHGHHGHGGGGGGGGGGGGGGGGGGGGGFFFFFFFFFFFFFFFFFFFFFFFFFFFFFFFFFFFFFFFFFFFFFFFFFFFFFFFFFFFFFFFFFFFFFFFFFFFFFFFFFFFFF
@M05620:37:000000000-D9766:1:1101:5734:14042 1:N:0:24
ACCACACCTTCTACAATGAGCTGCGTGTGGCTCCCGAGGAGCACCCCGTGCTGCTGACCGAGGCCCCCCTGAACCCCAAGGCCAACCGCGAGAAGATGACCCAGGTGAGTGGCCCGCTACCTCTTCTGGTGGCCGCCTCCCTCCTTCCTGGCCTCCCGGAGCTGCGCCCTTTCTCACTGGTTCTCTCTTCTGCCGTTTTCCGTAGGACTCTCTTCTCTGACCTGAGTCTCCTTTGGAACTCTGCAGGTTCT
+
AAAAAAAAFFFFGGGGDGF1G1FHGEABEAFG1BFAEGGGGHHHHGGGEEEGHHHEFHHGCGGGGAEGGGGCGCGGGGCH//FHHG//>BBCCGFHBHFHHHHHGHHHHGHGGHHGGGGGHHHHHHHGHHFGHHGGGGEHGHHGHGGGG0CFGEFFFGGGGGGGG@@F@?BFFFFFFFFFFFFFFFFFFFFFFF?FFFFFFFFFFFFFFFFFFFFFFFFFFFFFFFFFFFFFFFFFFFFFFFFFFFFFFFF
@M05620:37:000000000-D9766:1:1101:13405:14042 1:N:0:24
ACCACACCTTCTACAATGAGCTGCGTGTGGCTCCCGAGGAGCACCCCGTGCTGCTGACCGAGGCCCCCCTGAACCCCAAGGCCAACCGCGAGAAGATGACCCAGGTGAGTGGCCCGCTACCTCTTCTGGTGGCCGCCTCCCTCCTTCCTGGCCTCCCGGAGCTGCGCCCTTTCTCACTGGTTCTCTCTTCTGCCGTTTTCCGTAGGACTCTCTTCTCTGACCTGAGTCTCCTTTGGAACTCTGCAGGTTCT
+
DDDDDDDDFFFFGGGGGGGGGGHHGGGGHGHHHGGGGGGGGHHHHGGGEGGGHHHHFHHGGGGGGGGGGGGHHHHGGGGHGHHHHGGGGGGGGGHHHHHHHHHHGHHHHHHGGHHGGGGGHHHHHHHHHHHGHHGGGGGHGHHGHGGGGGGGGGGGGGGGGGGGGGFFFFFFFFHHHHFFFFFFHFFFFFFHHFFFFFFHFFFFFFFFFFFFFHFFFHHFFFHFFFFFHHFFFHHFFFFFFFHFFFFFFFF
@M05620:37:000000000-D9766:1:1101:19758:14050 1:N:0:24
ACCACACCTTCTACAATGAGCTGCGTGTGGCTCCCGAGGAGCCCCCCGTGCTTCTGACCGAGTCCCCCCTGACCCCCAAGGCCAACCGCGCGAAGATGACCCAGGTGAGTGGCCCGCTACCTCTTCTGGTGGCCGCCTCCCTCCTTCCTGGCCTCCCGGAGCTGCGCCCTTTCTCACTTGTTCTCTCTTCTGCCGTTTTCCGTAGGACTCTCTTCTCTGACCTGAGTCTCCTTTGGCACTCTGCAGGGTCT
+
>A>>>1>>FFFFEGGDFG11FGFHGGCG0ABFFFFE0AEA/B/BFGEGEEBB1DE1DFHEEE>BBB>?EEFB0BFEEGEC<CFFGGG/B//><///??FGGFGFF<?1F=<FFHHGGC-@GFHHFHG=CC/.;CCCG...9/CEB00;FB/.CBFGGB??A@-/B@-A@-B/BF/BFF//;9B9BBF9BFF//;9B-FABBB9A9-/9/B/F/9/BFF/:99;-/-9/BF/B9F;//9/9;;///;;-9/9
@M05620:37:000000000-D9766:1:1101:3661:14071 1:N:0:24
ACCACACCTTCTACAATGAGCTGCGTGTGGCTCCCGAGGAGCACCCCGTGCTGCTGACCGAGGCCCCCCTGAACCCCAAGGCCAACCGCGAGAAGATGACCCAGGTGAGTGGCCCGCTAACTCTTCTGGTGGCCGCCTCCCTCCTTCCTGGCCTCCCGGAGCTGCGCCCTTTCTCACTGGTTCTCTCTTCTGCCGTTTTCCGTAGGACTCTCTTCTCTGACCTGCGTCTCCTTTGGAACTCTGCAGGTTCT
+
BBBBBBBBFFFFGGGGGGGFGCHHGFGGGFHGHGGGGGGGGHHHHGGGEGGGGHHHHHHGGGGGGGGGGGGHGHHGGGGHGHHHHGGGGGGGGGHHHHHHHHHHGHH101?FGA/CG->.<DHHFHHHHFGGHHGGGGAHGHHGGGGGFBCFGGGGG.A-:B9CFGFFFFFFFF/FBBFFFFFFFFFFFFFF/FDFFFFFF?FFDFFFFFFFFFFFF/FF/FFF.;A=D9FFFBFFFFFFFFFFFF?.;FF
@M05620:37:000000000-D9766:1:1101:16506:14078 1:N:0:24
GAGGCTGCTTTGGAAGAAACTCATAGATTACTGCAACAGTTCCCCCTGGACCTGGAAAAGTTTCTTGCCTGGCTTACAGAAGCTGAAACAACTTGCTACCCGTAAGGAAAGGCTCCTAGAAGACTCCAAGGGAGTAAAAGAGCTGATGAAACAATGGCAAGTAAGTCAGGCATTTCCGCTTTAGCACTCTTGTGGATCCAATTGAACAATTCTCAGCATTTGTACTTGTAACTGACAAGCCAGGGACAAAA
+
BABBBBFBFFFFGGGGAGGGGGHHHH5GHHGFGHBBCHHHHHHHGEGGEFHHHHFGGFHH3DAAHGHFFFECGGHFFHHHFHHEHHFHHHHHGHHHHHHHHE1>?FGFHFCGHHHGHHHHHHHHHHHHHHGGHGDGHHHGGHHHHHHHHHHGHHHHHHHHGGGHHHHHHGHGCGHHHGGGGGHHHFGGEHHHHHFHHHHFCGHDGHHHHHHHHHHHEHHHHHHHHHHHGHGHGHHFGGGGEGGGGGGGGGF
@M05620:37:000000000-D9766:1:1101:22999:14095 1:N:0:24
AGTGCCAGCTCTCAATCGCACAGTGTCTGGTCTATCTCCTGCCCTTATCTCGGAAGAGCACACGTCTGAACTCCAGTCACTCCGGCGAATCTCGTATGCCGTCTTCTGCTTGACAACAAAACACAACCTAAGCAATATGTCCACACCATGCTTGCACAAGTTAAGCCACTCCAAAGACGGACCACTACAAGACTGCTGCACAATAAATCTCTCATACAAAGCAACGAATCAGTTGATGTGAGAAAAAATGG
+
ABAABFFFCFFFGGGGGGGCGGHBFGHDFGGGGBFHHHGHHHHHGHH55FGHGGGGGGGHHGHEBBBFGHHHHHHHHHHHHHHGE0>/>EEGHHGDHHHHG>/B?BFGGHHH034D//?00??0?///22222@22222222211///111111/111001111><10010/000///...-:..0//00://00/000/00/0000000000;000000//0/.-....000:00000000000/;-.00
@M05620:37:000000000-D9766:1:1101:21796:14103 1:N:0:24
GCGGCTGCTTTGGAAGAAACTCATAGATTACTGCCACAGTTCCCCCTGGACCTGGAACCGTTTCTTGCCTGGCTTCCAGAAGCTGCAACACCTTGCTACCCGTAAGGAAAGGCTCCTAGACGACTCCAAGGGCGTCACAGCGCTGCTGAACCCATGGCAAGTACGTCAGGCATTTCCGCTTTAGCACTCTTGTGGATCCCATTGAACAATTCTCAGCATTTGTACTTGTAACTGACAAGCCAGGGACAAAA
+
>11AA>AAFFD1AAB1BAAFGG1FBFGGH1BGHGB1BABBAFGHHGEA/ABBGHEHFAAFEGHGDGFGHHGHHGB0BFGBFGHBF10BBB/BFGBBFBFHHFEE>FHB>BFHHHFFHFG11/EEGGGHGHGG/>B///@G/ACGG/GHFG1G.FHHHHGGFGD0<GH.ACH.CGHHHGGGGG0CH0GHFHHHGGGGGGG/CFGGF0FGGGGGGGFGG=FGGGGFFGGEGGGFFFFFFF-AFFFFFAEE-;F
@M05620:37:000000000-D9766:1:1101:18961:14126 1:N:0:24
ACCACACCTTCTACAATGCGCTGCGTGTGGCTCCCGAGGAGCACCCCGTGCTGCTGACCGAGGCCCCCCTGAACCCCAAGGCCAACCGCGCGAAGATGACCCAGGTGAGTGGCCCGCTACCTCTTCTGGTGGCCGCCTCCCTCCTTCCTGGCCTCCCGGAGCTGCGCCCTTTCTCACTGGTTCTCTCTTCTGCCGTTTTCCGTAGGACTCTCTTCTCTGACCTGAGTCTCCTTTGGAACTCTGCAGGTTCT
+
BBBBBBBAFFFFGGGGFG4AEGGGGEEBAAGGGBFA2EFGGHHHHGGAEEFGGHGGHHF>0ECGGDGGGGABHFHGGGDHFEHHHGGCGG/>@FC?1FDGHH/FFGGFCGFGGG.<DCGGHFHHFGHHHFGDHHGGGGGGGGGGGGFGGFFFGFGGEGGAC9FFF==FAFFFFFFFFFFFFFFFFFFFFFFFFFFFFFFFFFFFFFFFFFFFFEBFFFFFFFFF/BBFFBFFFFFBFFFFFFFFFFFFFFF
@M05620:37:000000000-D9766:1:1101:17289:14148 1:N:0:24
GCGGCTGCTTTGGAAGAAACTCATAGATTACTGCCACAGTTCCCCCTGGACCTGGAACCGTTTCTTGCCTGGCTTACAGAAGCTGAAACAACTTGCTACCCGTAAGGAAAGGCTCCTAGAAGACTCCAAGGGAGTCACAGAGCTGATGAAACAATGGCAAGTCAGTCAGGCATTTCCGCTTTAGCACTCTTGTGGATCCAATTGAACAATTCTCAGCATTTGTACTTGTAACTGACAAGCCAGGGACAAAA
+
A1AAAADAFFDDEGFA11BGFG1GFFGHH1BGHH01B0BBDGHHHGEFAABBFGAGG1AAAEGHDGHGHHHHHGB1BFGFGGHBB1BGGBFGGFFHHFHHHGEG?FHHF0GHHHFGHHHGHHHHHHHHC<FG/??011BF1FHHH1@G2F1@0?GDHHGHFG11?FG1FGHHHHFFHGGGCG1FFGHHGHHHHHGHHHHHHHH0FCGHHHHHHH0;G0CGCHHFGFGGG09BFF0/CBFGECFGG.CEAFG
@M05620:37:000000000-D9766:1:1101:28046:14162 1:N:0:24
GCGGCTGCTTTGGAAGAAACTCATAGATTACTGCCACAGTTCCCCCTGGACCTGGAAAAGTTTCTTGCCTGGCTTACAGAAGCTGCAACAACTTGCTACCCGTAAGGAAAGGCTCCTAGCAGACTCCAAGGGCGTCACAGAGCTGATGAAACCATGGCAAGTAAGTCAGGCATTTCCGCTTTCGCACTCTTGTGGATCCAATTGAACAATTCTCAGCATTTGTACTTGTAACTGACAAGCCAGGGACAAAA
+
A1>AADDAFFFFFEF11BB0BG1BBF1FGFFGGG0BB0BADGFHHGGGHBFAFGFBG10BBGFHHDBGGDF/GGA11FB11BFG@101B0GGHHFFH2FH0E/>>BC100B0FCGE1B111>><FEGF1FEA/<<///B<1@<@11@@2F>G0/FGC?F1??11??G1<<G.<1=FGCFGAE0<E.@</==B;C.0CCG00CG0CG00/CGB0B0BF0FFGGBFBFBFB0C00;C/F0FEG/.:..;--;9
@M05620:37:000000000-D9766:1:1101:24356:14162 1:N:0:24
GAGGCTGCTTTGGAAGAAACTCATAGATTACTGCAACAGTTCCCCCTGGACCTGGAAAAGTTTCTTGCCTGGCTTACAGAAGCTGAAACACCTTGCTACCCGTAAGGAAAGGCTCCTAGAAGACTCCAAGGGAGTAAAAGAGCTGATGAAACAATGGCAAGTAAGTCAGGCATTTCCGCTTTAGCACTCTTGTGGATCCAATTGAACAATTCTCAGCATTTGTACTTGTAACTGACAAGCCAGGGACAAAA
+
A1AAAAFAFFFFGGGGGG1GGGHHGHHHHHHHHGFHHHBAFGHHHGGFHGHHHGHGGF0GHHHHHHHHHHGHHHHFHHHHHHHHHBGHHHCEHGHHHHHHHFEEEHHHCHHGHHHFHHHD>GHHHHHHFHGGGFEC>2FG/GHHHBHHFHHHCGHHHHHHGHGDGHHFHHHGHHHHHGGGGGHHHHHHHHHHHHFHHHHGGHHGHGHHHHHGHHHHHHHHHHGHHHHFGGHHHHGGGGGGGGGGGGGGGGG
@M05620:37:000000000-D9766:1:1101:12246:14162 1:N:0:24
ACCACACCTTCTACAATGAGCTGCGTGTGGCTCCCGAGGAGCACCCCGTGCTGCTGACCGAGGCCCCCCTGAACCCCAAGGCCAACCGCGAGAAGATGACCCAGGTGAGTGGCCCGCTACCTCTTCTGGTGGCCGCCTCCCTCCTTCCTGGCCTCCCGGAGCTGCGCCCTTTCTCACTGGTTCTCTCTTCTGCCGTTTTCCGTAGGACTCTCTTCTCTGACCTGAGTCTCCTTTGGAACTCTGCAGGTTCT
+
CCCCCCCCFFFFGGGGGGGGGGHHGGGEHFHHHGGGGGGGGHHHHGGGFGGGHHHHHHHGGGGGGGGGGGGHHHHGGGGHGHHHHGGGGGGGGGHHHHHHHHHHGHHHHHHGGHHGGGGGHHHHHHHGBGHGHHGGGGGHGHHGHGGGGGGGGGGGGGGGGGGGGGFFFFFFFFFFFFFFFFFFFFFFFFFFFFFFFFFFFFFFFFFFFFFFFFFFFFFFFFFFFFFFFFFFFFFFFFFFFFFFFFFFFFF
@M05620:37:000000000-D9766:1:1101:23436:14179 1:N:0:24
ACCACACCTTCTACAATGAGCTGCGTGTGGCTCCCGAGGAGCACCCCGTGCTGCTGACCGAGGCCCCCCTGAACCCCAAGGCCAACCGCGAGAAGATCACCTAGCCGCGTGGCTCGCTACCTCTTCTGCTGGCCGCCTCCCTCCTTCCTGGCCTCCCGGAGCCGCGCCCTTTCGCACTGGTTCTCTCTTCTGCCGTTTTCCGTCACACTATCTTCTCTGACCTGCGTCTCCTTTGGAACTCTGCAGATTCT
+
BBBBBBBBFFFFGGGGGGGGGGHFGGGGGGHHGGGGDGFEGHHHHGGGEEGFFGGHHHHGGGFGGGGGGGGHHHHFGGGHGGHHHFGGGGG/</22?222?22?10?//<<>-0<<<.<AGD0<:GC00;CC.:C@FD.EE//.9;B/;9/9FGA.;.---@.-@9--@FFFF..9-;/;99:BFFFEFF//;FBDDFFFBA99../:F9/9//;B/;F99FBF.-;-..9////9;///:/9/;///:BB
@M05620:37:000000000-D9766:1:1101:28043:14180 1:N:0:24
GAGGCTGGTTTGGAAGAACCTCATAGATTAATGGAACAGTTCCCCCTGGAACTGGAAAAATTTCTTGACTGGCTTACGGAAGTTGAACCACCTTCCAAACGTTAAGAAAAGTCTCAAGGAAGACTCAAAGGAATAAAAAGAGCGAAGGAAAAAAGGCAAAGAAAGAAAGCAATTCCGACCTAAGAACTTTTGGGAATCTAATTGAACAATAATAAGAATTGTACCTTGAAACGACCAAGCAAGCTACAAAA
+
>1>>>AB1BBBAFCBBAF10A0BFEFD3AD1DD111ABBBAF21BAAB/BAB1B0B1100BBD2D1BB111A/BAA1/BBB>11@221/>/>B110121//000/111B>>12>>B211>00B0111B11000B1111<//00<//>/0@0@<////00000<0<0>0101011110.--.0/<<0/00<00-=.:/00;0000;0009000099;0;9B0090C0000;90..-9---;-;--///999-
@M05620:37:000000000-D9766:1:1101:2952:14180 1:N:0:24
GAGGCTGCTTTGGAAGAAACTCATAGACCACTGCCACAGTTCCCCCTGGACCCGGAACTGTTTCTTGCCTGGCTTACAGAATCTGACCCACCGTGCTACCCGTAAGGAAAGGCTCCTAGCAGACTCCCAGGGCGTAAAAGAGCTGATGACACACTGGCCAGTACGTCCGGACTTTCCGCTTTCGCCCTCTTGTGGATCCCATTGCACAATTCTCAGCATTTGTACTTGTAACTGCCAAGCCAGGGACAAAA
+
CCCCCCFBFFFFGGGGGGGGGGHDF5D44B44F43BFHCA55D32A2B2BBE200A003BD5555D5535311?1B@5B5FFHHF4@F?11E1F?1?432F1?/?03GHH00/BC/3BF33B3BFGG/BFFG/><//<>@/@FGG11<@F1F0?GFHA<FGHG1CFHE@G.<C0GHHGDGGG0.;..??FGG00.9;FFFBBFFBFF0/CFGGGBFFBFFGF09;BFBF9/:BB/;BF.;E:;EDAEE.9A
@M05620:37:000000000-D9766:1:1101:28350:14188 1:N:0:24
AGTGCCAGCTCTCAATCGCACAGGGGACCCAGGGCCTGGCCCCTCCATCCAGAAAACCTATGACCTCACCCGCTACCTGGAGCACCAACTCCGCAGCTTGGCTGGGACCTATGTGAGTATCCAGCGTAGGAATCTGGGAGTTGGGGAGGAGTGAGGAGTTGGGGAAAGACAGTCCTAACCGTGGAGGGTTCTGGTAAATGATGGGGTGAGGAGGGGCTCTTTGGCTCCCACCAGTCCCCCTGTCTGGTCTA
+
AAAAAFFFAFFFGF3GGFGAE0AGGEGGGGHCF?FEGFFHGHGHGGHGHHGHHGBBAEHBGGDGHHHHHHFGGGEEHHHGGHG?GHFHGHHHGG@CEHHHFHFFGFHHGHEHEGHHFFGHHHGFHGGGGEHFHHHHGHHGGHGHCGEGCCGHHFHHHGHGFGGGGGHHHHHHHHHHFHGHGAC@GGGGEGFGFGFFBBFGGGEFF?A@-FFFFF;@@;EFFFFBFBFFFFFBFFFFFFFF@FFBFBFFBFB
@M05620:37:000000000-D9766:1:1101:11624:14190 1:N:0:24
GAGCTGCTTTGGAAGAAACTCATAGATTCCTGCAACAGTTCCCCCTGGCCCTGGAAAAGTTTCTTGCCTGGCTTACAGAAGCTGAACCAACTTGCTACCCGTAAGGAAAGGCTCCTAGAAGACTCCAAGGGAGTAAAAGAGCTGATGAAACAATGGCAAGTAAGTCAGGCATTTCCGCTTTAGCACTCTTGTGGATCCAATTGAACAATTCTCAGCATTTGTACTTGTAACTGACAAGCCAGGGACAAAAG
+
AAAAAFFBFFFFG5FGFGGGG4GHHGHH5DFGGH4GHHFGFHHHGGEH22BGHE23B2BBDFHGDDHHHHHHH13BFFGGGHGFHF3FEEFHHGHHFHHH?EEEHFHHHHHHFHGH3GHBGFHHHHF?GFGHFEGFHH1FGFHHGHGHHFHHHHHBGFGGGGHHGHDFCFGGHHHFGGGGGHGHFHHHHFHFGGHHHHH0GGDGBGHGHHHHHHGHGHHHFGGFHHHGGBGHGHFGGFGEGGGDGEEGG./
@M05620:37:000000000-D9766:1:1101:12553:14199 1:N:0:24
ACCACACCTTCTACAATGAGCTGCGTGTGGCTCCCGAGGAGCACCCCGTGCTGCTGACCGAGGCCCCCCTGAACCCCAAGGCCAACCGCGAGAAGATGACCCAGGTGAGTGGCCCGCTACCTCTTCTGGTGGCCGCCTCCCTCCTTCCTGGCCTCCCGGAGCTGCGCCCTTTCTCACTGGTTCTCTCTTCTGCCGTTTTCCGTAGGACTCTCTTCTCTGACCTGAGTCTCCTTTGGAACTCTGCAGGTTCT
+
CCDCCDDCFFFFGGGGGGGGGGHHGGGEHGHHHGGGGGGGGHHHHGGGFGGGHHHHHHHGGGGGGGGGGGGHGHHGGGGHGGHHHGGGGGGGGGHH2FHHHHHHGHHHHHHGGHHGGGGGHGHHHHHGHHHGHHGGGGGHGHHGHGGGGGGGGGGGGGGGGGGGGGFFFFFFFFFHHHHFFFFFFFFFFFHFFFFFFFFFFFFFFFFFFFFFFFFHFFFFFFFFFFFFFFFFFFHFFFFFFFFFFFFFFFF
@M05620:37:000000000-D9766:1:1101:10015:14210 1:N:0:24
ACCACACCTTCTACAATGAGCTGCGGGTGGCTCCCGAGGAGCACCCCGTGCTGCTGACCGAGGCCCCCCTGAACCCCAAGGCCAACCGCGAGAAGATGACCCAGGTGAGTGGCCCGCTACCTCTTCTGGTGGCCGCCTACCTCCTTCCTGGCCTCCCGGAGCTGCGACCTTTCTCACTGGTTCTATCTTCTGCCGTTTTCCGTAGGACTCTCTTCTCTGACCTGAGTCTCCTTTGGAACTCTGCAGGTTCT
+
A1>1A>AAFFFFGGG13FFBGCHHG00AA0BG1BF/AFGGCHHGHGGGC/EFBGG1FGGE/EEEG?EGGGG0F>GGGG/F//?GHG//>CB@@CHH1?1<FGEHGFFFCG<.<FC@<<C@HHF00CH0<;/.:GCC@..9;F0E/90;B0;AA09CAB-@@;F9/9-;-://;FFFB//-;:9B/:BBBB9/;B99-;ABBAFEBFFFBFB99/FFBF/9B/FFB-;FF/99//;/B/9BFBFE9FFFBFF
@M05620:37:000000000-D9766:1:1101:17272:14220 1:N:0:24
GAGGCTGCTTTGGAAGAAACTCATAGATTACTGCAACAGTTCCCCCTGGACCTGGAAAAGTTTCTTGCCTGGCTTACAGAAGCTGAAACAACTTGCTACCCGTAAGGAAAGGCTCCTAGAAGACTCCAAGGGAGTAAAAGAGCGGATGAAACAATGGCAAGTAAGCCAGGCATTTCCGCTTTAGCACTCTTGTGGATCCAATTGAACAATTCTCAGCATTTGTACTTGTAACTGACAAGCCAGGGACAAAA
+
AABBBAFBFFFFGGGGGG4FGGGHHHHHHFGHHG4EGHGGGHHHHGGFHHHHHHGHHG2GHHHHHHHHHHHHHHHEGHHHHHHHHFHHHH1GHG@B3GFHCFEE1F33FFGACFGFFF4D3FBE3FCF3??//?<?F?GGG?2/><D/GGDGHHHHFBGBF?D1F11?F.F.<F1G1.<CDGF0DG0<<DG00<.0<<:CCG00;:CG/G00;C00/0CFFBBFFGFF9FF90099FFGGGEGG.EEEFF.
@M05620:37:000000000-D9766:1:1101:19345:14222 1:N:0:24
ACCACACCTTCTACAATGAGCTGCGTGTGGCTCCCGAGGAGCACCCCGTGCTGCTGACCGAGGCCCCCCTGAACCCCAAGGCCAACCGCGAGAAGATGACCCAGGTGAGTGGCCCGCTACCTCTTCTGGTGGCCGCCTCCCTCCTTCCTGGCCTCCCGGAGCTGCGCCCTTTCTCACTGGTTCTCTCTTCTGCCGTTTTCCGTAGGACTCTCTTCTCTGACCTGAGTCTCCTTTGGAACTCTGCAGGTTCT
+
BBBBBBBBFFFFGGGGGGGGGGHHGEEGHEHHGFGGGGGGGHHHHGGGFGGGHHHHHHHGGGGGGGGGGGGHHHHGGGGHGGHHHGGGGGGGFGHHHHGHHHGHGHHEHHGGGHHGG-ADHHHHHHHHHHHGHGGGGGDHGHHGHGGGGGGGGGGGGGFGDCGGGGFFFFFFFFFFFFFFFFFFFFFFBFFFFFFFFFFFFFFFF.;FFFFFFFF/FFFFFFFFFFF/;BFFFFFFFFFFFFFFFFFFFFF
@M05620:37:000000000-D9766:1:1101:13480:14227 1:N:0:24
ACCACACCTTCTACAATGAGCTGCGTGTGGCTCCCGAGGAGCACCCCGTGCTGCTGACCGAGGCCCCCCTGAACCCCAAGGCCAACCGCGAGAAGATGACCCAGGTGAGTGGCCCGCTACCTCTTCTGGTGGCCGCCTCCCTCCTTCCTGGCCTCCCGGAGCTGCGCCCTTTCTCACTGGTTCTCTCTTCTGCCGTTTTCCGTAGGACTCTCTTCTCTGACCTGAGTCTCCTTTGGAACTCTGCAGGTTCT
+
BBBBBBBBFFFFGGGGGGGGFGHHGEGGHGHHGFGG?EEEGEHHCGGGEFGFFHFHGHHGGGGGGGGCEFAGHHGGGGGFGAHHHGDGGGGGGGHHHHHHHHHHGHHHHFGGGHHGGGGGHHHHHHHHHHHGHHGGGGGHGHHGHGGGGGGGGGGGGGGGGGGGGGFFFFFFFFFFFFFFFFFFFFFFFFFFFFFFFFFFFFFFFFFFFFFFFFFFFFFFFFFFFFFFFFFFFFFFFFFFFFFFFFFFFFF
@M05620:37:000000000-D9766:1:1101:2147:14254 1:N:0:24
ACCACACCTTCTACAATGAGCTGCGTGTGGCTCCCGAGGAGCACCCCGTGCTGCTGACCGAGGCCCCCCTGAACCCCAAGGCCAACCGCGAGAAGATGACCCAGGTGAGTGGCCCGCTACCTCTTCTGGTGGCCGCCTCCCTCCTTCCTGGCCTCCCGGAGCTGCGCCCTTTCTCACTGGTTCTCTCTTCTGCCGTTTTCCGTAGGACTCTCTTCTCTGACCTGAGTCTCCTTTGGAACTCTGCAGGTTCT
+
AAAAAAAAFFFFGGGC3FGFGDGHGEEA00BGCFF0AEGGEHHHHGGGC/EFHHGFHHGG?EGGG/EGGGGGH1GGGGGH/<GHHGE/CGC/CGFH1F1GHHACFHH10<1?FGHCCGGGHHGHHHH0GG/CGHCGGGCHGHHGHGFGF0CAFBFGEEG@@GGFF-@B??BFFFFFFF/-;BFFFFFFFFFFFF?:AFFFFBFFFFFFFFFFFFFFFF9BFFFF/-BBFFFFFF/F/BFFFFFFF9FFFFF
@M05620:37:000000000-D9766:1:1101:25710:14277 1:N:0:24
ACCACACCTTCTACAATGAGCTGCGTGTGGCTCCCGAGGAGCACCCCGTGCTGCTGACCGAGGCCCCCCTGAACCCCAAGGCCAACCGCGAGAAGATGACCCAGGTGAGTGGCCCGCTACCTCTTCTGGTGGCCGCCTCCCTCCTTCCTGGCCTCCCGGAGCTGCGCCCTTTCTCACTGGTTCTCTCTTCTGCCGTTTTCCGTAGGACTCTCTTCTCTGACCTGAGTCTCCTTTGGAACTCTGCAGGTTCT
+
BBBBBBBBFFFFGGGGGGGGGGHHGGGFHEHGHGGGGGGGGHHHHGGGGGGGHHGHHHHGGGGGGGGGGGGHGHHGGGGHGHHHHGGGGGFGGGHHHHHHHHHHGHHEHHHGGHHGGGGGHHHHHHHHHHHGHHGGGGFHGHHGHGGGGGGGGGGGGGGGGGGGGGFFFFFFFFFFFFFFFFFFFFFFFFFFFFFFFFFFFFFFFFFFFFFFFFFFFFFFFFFFFFFFFFFFFFFFFFFFFFFFFFFFFFF
@M05620:37:000000000-D9766:1:1101:25721:14291 1:N:0:24
ACCACACCTTCTACAATGAGCTGCGTGTGGCTCCCGAGGAGCACCCCGTGCTGCTGACCGAGGCCCCCCTGAACCCCAAGGCCAACCGCGAGAAGATGACCCAGGTGCGTGGCCGGCTACCTCTTCTGGTGGCCGCCTCCCTCCTTCCTGGCCTCCCGAAGTCGCCCCCTTTCTCACTGTTTCTCTCTTCTACCCTTTTCCGTCGGACTCTCTTCTCTTACCTGCATCTCCTTTGGACCTCTGCAGGTTCT
+
AA??ABBBFFFFGGFGGFGGGFFHGGCGCAGHFGF222E?EGHHHGGGEAEFFFFGHHHGGG?EEEEGGGGHHHGGGGGEFGHHHAE@GCGGGDHHHF1G10///111/??/A0---<.<CD0D<0<00</...-;-AEHE/C./9B/9F/A90;99C.9-90.-.:;9;.F//9/9/////;9BFFFFFB/99.BFF/99.;.--;@9//:://:99/;BFB/../:9/9BF///9/.99//9//.;/9;
@M05620:37:000000000-D9766:1:1101:12627:14313 1:N:0:24
ACCACACCTTCTACAATGAGCTGCGTGTGGCTCCCGAGGAGCACCCCGTGCTGCTGACCGAGGCCCCCCTGAACCCCAAGGCCAACCGCGAGAAGATGACCCAGGTGAGTGGCCCGCTACCTCTTCTGGTGGCCGCCTCCCTCCTTCCTGGCCTCCCGGAGCTGCGCCCTTTCTCACTGGTTCTCTCTTCTGCCGTTTTCCGTAGGACTCTCTTCTCTGACCTGAGTCTCCTTTGGAACTCTGCAGGTTCT
+
BBBABBBBFFFFGGGGFGFEGFFFFEGE42FHHGGGCGGGGHHHHGGEAEGGHHHHHHGGGGGGGGGGGGGGHHHGGGGHGHHHHGGGGGGGGGHHHHHHHHHHGHHHHHHGGHHGGGGGHHHHHHHHBHHGHHGGGGGHGGHGHGGGGGGGGGGGGGGGFGGEGGFFFFFFFFFFFFFFFFFFFFFFFFFFFFFFFFFFFFFFDFFFFFFFFFFFFFFFFFFFFFFFFFFFFFFFFFFFFFFFFFFFFFF
@M05620:37:000000000-D9766:1:1101:24011:14317 1:N:0:24
GAGGCTGCTTTGGAAGAAACTCATAGATTACTGCAACAGTTCCCCCTGGACCTGGAAAAGTTTCTTGCCTGGCTTACAGAAGCTGAAACAACTTGCTCCCCGTAAGGAACGGCTCCTAGAAGACTCCAAGGGCGTCCCAGCGCTGCTGAACCCATGGCAAGTCAGTCCGGCCTTTCCGCTTTAGCACTCTTGTGGATCCAATTGAACAATTCTCAGCATTTGTACTTGTAACTGACAAGCCAGGGACAAAA
+
BBBBBBFBFFFFGGGGGGGGGGFB55DFFHBHHF4FFAGAD5D32BAF2AF2BEABAB2BBABADFA5AF3FHHHAG5FFFFHHH33F@3FGHFFGG3FF>>>>1BCFF1?EGGEGH3GF3GBGGHHHBFGG/<>///@<0>C/</??1?1?/?FHHHGFC<11>GH1C-C-</<GHGCGGGHHF0G:FFFHCC:CFGGBFFG0CBFFFFBGBG0B/0FGFF0;C9CFB0CFGGGF//AE.9AEFFFFFFF
@M05620:37:000000000-D9766:1:1101:5475:14327 1:N:0:24
ACCACACCTTCTACAATGAGCTGCGTGTGGCTCCCGAGGAGCACCCCGTGCTGCTGACCGAGGCCCCCCTGAACCCCAAGGCCAACCGCGAGAAGATGACCCAGGTGAGTGGCCCGCTACCTCTTCTGGTGGCCGCCTCCCTCCTTCCTGGCCTCCCGGAGCTGCGCCCTTTCTCACTGGTTCTCTCTTCTGCCGTTTTCCGTAGGACTCTCTTCTCTGACCTGAGTCTCCTTTGGAACTCTGCAGGTTCT
+
AAA>AAAAFFFFGGGG3GGAGDHHGEAEF0GH1BFAEGEGGHHHHGGGGEFGHHHFHHHGGGGGGAGGGGGFHBGGGGCH/<GHHGE/>CCCCGFHFHFHHHHHGFGHHHFGGHH?CGCCHHHFHHHBGDFGHHGGGGGGGHHGHGGGGBB?FFGGGGG@@AFGG@@F@@9FFFFFFFFFFFFFFFFFFFFFFB@BFFFFFBFFFF/FFFFFFFFFFFFFFFFFEFFFFFFFFFFFFFFFFFFFFFFABFB
@M05620:37:000000000-D9766:1:1101:22126:14358 1:N:0:24
GAGGCTGCTTTGGAAGAAACTCATAGATTACTGCAACAGTTCCCCCTGGACCTGGAAAAGTTTCTTGCCTGGCTTACAGAAGCTGAAACAACTTCCTACCCGTAAGGAAATGCTCCTAGAAGACTCCAAGCTATTAAAAGAGTTGATGAAACAATGGCAAGTAAGTCAGGCATTTCCGCTTTAGCACTCTTTTGGACCCAATTGAACAAATCTCAGCATTTGTACTTGTAACTGACAAGACAGTGACAAAA
+
A3AA>>F3BBB4F4BBFGBFGGHHHGHGGHD5FB4BEG2DGDABBEAECFAFHHFFA32ABBGDFHGBBBABBFG3BABFGHAFG33GBF?FGF5B3B3B11B>?1333B333BBFB3B33DB?3?BFGB/3?4B4?EFBEC44BBB3BD3?2?B22B?F/@@22>@222@?@11<??//?/<1111<>1=1>1-<1<<.</=<==C0/.0000<;/<;;;C0;C00;C00;0;<:00;//=:99;=CB;.
@M05620:37:000000000-D9766:1:1101:13575:14364 1:N:0:24
ACCACACCTTCTACAATGAGCTGCGTGTGGCTCCCGAGGAGCACCCCGTGCTGCTGACCGAGGCCCCCCTGAACCCCAAGGCCAACCGCGAGAAGATGACCCAGGTGAGTGGCCCGCTACCTCTTCTGGTGGCCGCCTCCCTCCTTCCTGGCCTCCCGGAGCTGCGCCCTTTCTCACTGGTTCTCTCTTCTGCCGTTTTCCGTAGGACTCTCTTCTCTGACCTGAGTCTCCTTTGGAACTCTGCAGGTTCT
+
CCCCC4ABFFFFGGGGGGGGGGHHGGGEHGHGHGGGGGGGGHHHHGGGGGGGHHHHHHHGGGGGGGGGGGGHHHHGGGGHGHHHHGGGGGGGFGHHHHHHHHGHGHHHHHHGGHHGGGGGHHHHHHHHHHHGHHGGGGGHGHHGHGGGGGGGGGGGGGGGGAFGGGFFFFFFFFFFFFFFFFFFFFFFFFFFFFFFFFFFFFFFFFFFFFFFFFFFFFFFFFFFFFFFFFFFFFFFFFFFFFFFFFFFFFF
@M05620:37:000000000-D9766:1:1101:13918:14364 1:N:0:24
GAGGCTGCTTTGGAAGAAACTCATAGATTACTGCAACAGTTCCCCCTGGACCTGGAAAAGTTTCTTGCCTGGCTTACAGAAGCTGAAACAACTTGCTACCCGTAAGGAAAGGCTCCTAGAAGACTCCAAGGGAGTAAAAGAGCTGATGAAACAATGGCAAGTAAGTCAGGCATTTCCGCTTTAGCACTCTTGTGGATCCAATTGAACAATTCTCAGCATTTGTACTTGTAACTGACAAGCCAGGGACAAAA
+
BAAABAFCFFFFGGGGGGGGGGHHHHHHHHHGHHHHHHHGHHHHHGGGHHHHHHGHHHFGGHHHHHHHHHHHHHHHHHHHHHHHHHHHHHHHHHHHHHHHHGGGGHHHHHHHHHHGHHHHHHHHHHHHHHGGHGGHHHHGFHHHHHHHHHHHGHHHHHHHGHHHHHHHHHHHHHHHHGGGGGGHHHHHHHHHHHGFHHHHHHHFHHHHHHHHHFHHHGHHHHHHHHHHGHHGGHFFFGGGGGGGGGGGGGG
@M05620:37:000000000-D9766:1:1101:3413:14427 1:N:0:24
GAGGCTGCTTTGGAAGAAACTCATAGATTACTGCAACAGTTCCCCCTGGACCTGGAAAAGTTTCTTGCCTGGCTTACAGAAGCTGACACAACTTGCTACCCGTAAGGAAAGGCTCCTAGCAGACTCCACGGGCGTAAACGAGCTGATGACACACTGGCAAGTACGTCCGGCCTTTCCGCTTTAGCACTCTTGTGGATCCCATTGAACAATTCTCAGCATTTGTACTTGTAACTGACAAGCCAGGGACACAA
+
ABBABCFAFFFFGFGGGGCGGFFGBEAFGHGHGFHHGAFGGHGHHGGF2AGHGHFBCGBFBBFHGFAGGHHAGGHHHEBG33FGFB2BFHGGHH34BFGGHGEEFHHGGHFHHHHGHHH33B??GF332?EE/><///2?/?BEF1FH1?1G<DFGFGGHFFF1A0G.-<A@GBGFHFADGG0CG0CFFHHFGHGCFGFFFGGFCBFGEGGFGGGGGFGFGBBFGGGGFC;FFGFFBF?EFFFFFFE?AFE
@M05620:37:000000000-D9766:1:1101:10867:14440 1:N:0:24
GAGGCTGCTTTGGAGAAACTCATAGATTCCTGCAACAGTTCCCCCTGGCCCTGGAAAAGTTTCTTGCCTGGCTTACAGAAGCTGAAACAACTTGCTACCCGTAAGGAAAGGCTCCTAGAAGACTCCAAGGGAGTAAAAGAGCTGATGAAACAATGGCAAGTAAGTCAGGCATTTCCGCTTTAGCACTCTTGTGGATCCAATTGAACAATTCTCAGCATTTGTACTTGTAACTGACAAGCCAGGGACAAAAG
+
AAAAA1>>@F3DAGE1BCGEGGHFH1333DDGAEBGEGFGHHHFGEEGCGHEAGHHF0B1FHBEDFHHDEC0BFHHDF1BA@FFF@GEECG1BDGGBG00EE>EHHHB0>0/@0?BDFHBGHFDGEGCHGCHE?0>>2>/FBFGD1BBFHFG/1FGBGF/@@FG22GG0GHCHFHF//.<<FGBHD<<GHFHHGF00<DB0GHHGHH/0000;CGEGHCH0GHGHHH;CHEGCGGFF.EEFGEAEGFFFG/
@M05620:37:000000000-D9766:1:1101:4081:14446 1:N:0:24
GAGGCTGCTTTGGAAGCAACTCATAGATTCCTGCACCAGTTCCCCCTGGCCCTGGACAAGTTTCTTGCCTTGCTTACCGAAGCTGAAACAACTTGCTACCCGTAAGGAAATGCTCCTCGAAGACTCCAAGTTATTAAAAGAGCTGATGAAAAAATGGCAAGTCAGTCAGGCATTTCCGCTTTAGCACTCTTGTGGATCCAATTGACCAATTCTCAGCATTTGTACTTGTAACTGACCAGCCATGTACAAAA
+
111>>>CACDFFCC1A1BFFFFBFFEGGGDGFGHF1AFFGHGFFGGGGG0BFGGEH0B0GHHHGGGG1BF1BBFFEG0BBEG>FGF1FBFEFHG1B1BB0B??E/01BF0111BBF10E/FFFH1BFHH<12BBB2BF>BCG011FDG2FB1<<F11?FGC?11???1?0?C>11>>>><<F1F=<<0<0<0=C.<0</0:;;0<00:C/0;00;CFCGHH090CB0909;F0;=9//9.;:0009;09;9
@M05620:37:000000000-D9766:1:1101:9013:14462 1:N:0:24
GAGGCTGCTTTGGAAGAAACTCATAGATTACTGCAACAGTTCCCCCTGGACCTGGAAAAGTTTCTTGCCTGGCTTACAGAAGCTGAAACAACTTGCTACCCGTAAGGAAAGGCTCCTAGAAGACTCCACGGGAGTAAAAGAGCTGATGAAACAATGGCAAGTAAGTCAGGCATTTCCGCTTTAGCACTCTTGTGGATCCAATTGAACAATTCTCAGCATTTGTACTTGTAACTGACAAGCCAGGGACAAAA
+
BBAABAFBFFFFGGGGGGGGGGHHFGHHGGHHHHHHCHGGHHHHHGGGHEHHHHHHHFBGHHFHHHHHHHHHHHACGGGHHHFFHHHHHHFHHHFHFHHHHGGGGHGHHHFHHHHGFFHHEHGHFHHH2E@@<@CGHEHFGHHGHGFHHHHFFHFGBGHHGFHBFFD1?C0/FGHHFDGGGGGH1GFHHHHHGHAGCGFFFHGDGHHHHHG0CCGFFGHHHHGHHHHHFGFBBB99FFGGEBFGFEGGFGG
@M05620:37:000000000-D9766:1:1101:25672:14470 1:N:0:24
ACCACACCTTCTACAATGAGCTGCGTGTGGCTCCCGAGGAGCACCCCGTGCTGCTGACCGAGGCCCCCCTGAACCCCAAGGCCAACCGCGAGAAGATGACCCAGGTGAGGGGCCCGCTACCTCTTCTGGTGGCCGCCTCCCTCCTTCCTGGCCCCCCGCCGCTGCGCCCTTTCTCACTGGTTCTCTCTTCTGCCGTTTTCCGTAGCACCCTCTTCCCTGACCTGAGTCTCCTTTGGAACTCTGCAGGTTCT
+
DCDCDDDCFFFFGGGGGGGGGGHHGGGGHGHHHGGGGGGGGHHHHGGGGGGGHHHHHHHGGGGGGGGGGGGHHHHGGGGHGHHHHGGGGGGGGGHHHH2FH2/?/1?100?/AFC----</00<000=00C.C.:C::EE./C.C0C/0C/C..=A-9------9-;D-DF0090:00;/B000009;999:B0-;DF.B0999D.00....;000/0;:B/0///9:990;F0;/B00009090;.FB09
@M05620:37:000000000-D9766:1:1101:2501:14479 1:N:0:24
GAGGCTGCTTTGGAAGAAACTCATAGATTACTGCAACAGTTCCCCCTGGACCTGGAAAAGTTTCTTGCCTGGCTTACAGAAGCTGAAACAACTTGCCACCCGTAAGCAAACGCTCATAGAAGACTCCAAGAGAGTAAAAGAGCTGATGAAACAATGACAAGCAAGTCCGACCTATCCGATTTAGCACTCTTGTGGAACCAATTGAACAATTCTCAGCATTTGCACTTGTAACTGACTAGCCAGGGACAAAA
+
AABBBBFAFFFFGGGGFGGGGGHGGHHHHHHHHHHHHHHHHHHHHGGGHHHGHGHGAGHHHHHHGHHHHHFFHHHHHFFGHHHHHHHHHHHHHG5B3EBFEE1>?F3BF31?EEE/44FGGH3FGFF?BF002/BB?FF?/BB2FD23BD2@C/@<2<2@0/<<0?F1////>111>..>CFGHHFHB<<G0=0<00<..;CG000CGF:0:;:GGB0;FGB0;:9FB;00;BBFF009//;C.9.;AF/9
@M05620:37:000000000-D9766:1:1101:23698:14481 1:N:0:24
ACCACACCTTCTACAATGCGCTGCGTGTGGCTCCCGAGGAGCACCCCTTGCTGCTGACCGAGGCCCCCCTGAACCCCAAGGCCAACCGCGCGAAGATGACCCAGGTGCGTGGCCTGCTACCTCTTCTGGTGGCCGCCTCCCTCCTTCCTGGCCTCCCGGAGCTGCGCCCTTTCTCACTGGTTCTCTCTTCTGCCGTTTTCCGTAGGACTCTCTTCTCTGACCTGCGTCTCCTTTGGAACTCTGCAGGTTCT
+
BBBBBBB3BCFFGGGGGGBEGGGGGFG22BGHH2BE2EEGCHHHHGGBBFGHFHGHHHH>>@?FGGGGGGEHHHHGGGGHGHHHHGGGGGDGGGG?FGHHHH/FFGHFFGGGGH<>GFFHHHHHHGGHFHHGHHGGGGGHGGGGGGGGGGGGGGGGGGG-9-;BFFFFFFFFFFFFFFFFFFFFFFFFFFFFFFAFFFFFFFF?DBFFFFFFFF;;BFFFFFFFEFFADFFFFFFEEFFFFFFFFFFFFFF
@M05620:37:000000000-D9766:1:1101:4888:14491 1:N:0:24
GAGGCTGCTTTGGAAGAAACTCATAGATTACTGCAACAGTTCCCCCTGGACCTGGAAAAGTTTCTTGCCTGGCTTACAGAAGCTGACCCAACTTGCTACCCGTAAGGAAAGGCTCCTAGAAGACTCCACGGGAGTAAAAGAGCTGATGACACAATGGCAAGTAAGTCAGGCATTTCCGCTTTAGCACTCTTGTGGATCCAATTGAACAATTCTCAGCATTTGTACTTGTAACTGACAAGCCAGGGACAAAA
+
>AA1>1CAFFFFC1FGAFGBBBFFGHAFFBGHDFG1EFHHHHHHHGGGGFHHHHGBBGFHBGHHHADGHHHHGABGHHFF1BFHGH00BFGEGGGGBFGGHEGGGHFHHHBGHGHGGHHHHHHHGHHHGG?EECGFGHHHGHFHHHHHH1F1G/GHGHHHGGHHHHHHGFG/FFGHHGGCGGHHHHHFGHHHHHCHGCHHHHHHHHHGHHHHHHFFHGHHHHGHHHGGFGGGCFFG09CEEF.A9.AEAFG
@M05620:37:000000000-D9766:1:1101:21293:14509 1:N:0:24
ACCACACCTTCTACAATGAGCTGCGTGTGGCTCCCGAGGAGCACCCCGTGCTGCTGACCGAGGCCCCCCTGAACCCCAAGGCCAACCGCGAGAAGATGACCCAGGTGAGTGGCCCGCTACCTCTTCTGGTGGCCGCCTCCCTCCTTCCTGGCCTCCCGGAGCTGCGCCCTTTCTCACTGGTTCTCTCTTCTGCCGTTTTCCGTAGGACTCTCTTCTCTGACCTGAGTCTCCTTTGGAACTCTGCAGGTTCT
+
CCCCCBCCFFFFGGGGGGFGGGHHGEGGHGHHHGGGGGGGGGGHHGGGGGGGGHHHHHHGGGCGGGGGGGABGHHGGGGHGHHHHGGGGGCGGGHGHHHHHHHHGHHHFHHGGHHGGGGGHHHHHHHFGHHGGHGGGGGHGHHGHGGGGGGGGGGGGGGGGGGGGGFFFFFFFFFFFFFFFFFFFFFFFFFFFFFFFFFFFFFFFFFFFFFFFFFFFFFFFFFFBFFFFFFFFFFFFFFFFFFFFFFFFBB
@M05620:37:000000000-D9766:1:1101:25079:14516 1:N:0:24
GAGGCTGCTTTGGAAGAAACTCATAGATTACTGCAACAGTTCCCCCTGGACCTGGAAAAGTTTCTTGCCTGGCTTACAGAAGCTGAAACAACTTGCTACCCGTAAGGAAAGGCTCCTAGAAGACTCCAAGGGAGTAACAGAGCTGATGAAACAATGGCAAGTAAGTCAGGCATTTCCGCTTTAGCACTCTTGTGGATCCAATTGAACAATTCTCAGCATTTGTACTTGTAACTGACAAGCCAGGGACAAAA
+
11>AAAFAFFFFGGGGGGGGGGHHHHHHHHHHHHGGGGGFGHHHHGGGHAFGHHHGH10BBHHHGHHHHHHHHHHFHHHHHHHGHEHHHHHHHHHHHGHHGFE>?GF100BGHHGFF1>>11BFHHHHFHFG/EF012BG0FGHH1GHGGFH0<GHBGH<FFG2FHH1GHH/GHHHHGGGGGBGHHGFFHHHGHCGFGHDHHHH==GHHHHHHHH0C0:GHHGHHHHHHHHHHHGGGG.EGFFGG;CA.;A
@M05620:37:000000000-D9766:1:1101:23393:14534 1:N:0:24
ACCACACCTTCTACAATGAGCTGCGTGTGGCTCCCGAGGAGCACCCCGTGCTGCTGACCGAGGCCCCCCTGAACCCCAAGGCCAACCGCGAGAAGATGACCCAGGTGCGTGGCCTGCCACCTCTTTTGGTGGCCGCATCCCTCCTTCCTGGCCTCCCGACGCTACGCCCTTTCTCCCTGGTTCTCTATCCTGCCGTTTTCCGTAGCACTCTCTTCCCTGACCTGCGTTTCCTTTGGAACTCTGCAGGTTCT
+
A>AAAAAAFFB1AFG1FFFDAAF1E0AEG0GGEFAAAEE?EHGHHGEEB/A/FEEGH00AEEGG/>/EGGFGHC/>EFGFCEH/?FEEC@C@/BGGDDGHHH/G/<?1//<>AH1.<0<>0<A1<0=<-.=EG.CC-::/:0CCFHHFFF/.;99;AG.9--9.;-@@@@FFFFF/BFFFFFF//9/B/;;BF?@FFFFFF-;-A99BFBFBFF9/-:/-;9B--999-:999FFFFFFFFFEB/FF99:9
@M05620:37:000000000-D9766:1:1101:9967:14540 1:N:0:24
ACCACACCTTCTACAATGAGCTGCGTGTGGCTCCCGAGGAGCACCCCGTGCTGCTGACCGAGGCCCCCCTGAACCCCAAGGCCAACCGCGAGAAGATGACCCAGGTGAGTGGCCCGCTACCTCTTCTGGTGGCCGCCTCCCTCCTTCCTGGCCTCCCGGAGCTGCGCCCTTTCTCACTGGTTCTCTCTTCTGCCGTTTTCCGTAGGACTCTCTTCTCTGACCTGAGTCTCCTTTGGAACTCTGCAGGTTCT
+
CCCCCCCCFFFFGGGGGGGGGGHHGFGFHEHHHGGGGGGGGHHHHGGGEFGGHHHHHHHGGGGGGGGGGGGHHHHGGGGHEHHHHGGGGGGGGGHHHHHHHHHHGHHHHHHGGHHGGGGGHHHHHHHHHHHGHHGGGGFHGHHGHGGGGGGGGGGGGGGGGGGGGGFFFFFFFFFFFFFFFFFFFFFFFFFFFFFFFFFFFFFFFFFFFFFFFFFFFFFFFFFFFFFFFFFFFFFFFFFFFFFFFFFFFFF
@M05620:37:000000000-D9766:1:1101:12622:14563 1:N:0:24
GCGGCTGCTTTGGAAGAAACTCATAGATTACTGCCACAGTTCCCCCTGGACCTGGAACCGTTTCTTGCCTGGCTTACAGAAGCTGACACAACTTGCTACCCGTAAGGAAAGGCTCCTAGAAGACTCCAAGGGAGTAAAAGAGCTGATGAAACAATGGCAAGTAAGTCCGGCATTTCCGCTTTAGCACTCTTGTGGATCCAATTGAACAATTCTCAGCATTTGTACTTGTAACTGACAAGCCAGGGACAAAA
+
11>1>>>>FFFFG1FGCCFGGGGFBFGHGGFGDG0BBABBFGHHHGEF/BFFCE0BF1/AAAGG2FFGHHHHHBB1BGHHHHHGE10BB>FEF@FDG2FGHGEEEGFHHHHHHGHGHGH1BB<GGHFGBFFG/CE012>B/BGHH1GFDFFHFGHGHHGHGFG1GFH1?-A-AHHHH?FGGGDDGHHHHHHHGFCCHHH0:GGGCGHCGHHHGGFBF;FFGFGGGGGGGGGFGGCFGGFGGFGEBEEE--;
@M05620:37:000000000-D9766:1:1101:9256:14563 1:N:0:24
GAGGCTGCTTTGGAAGAAACTCATAGATTACTGCAACAGTTCCCCCTGGACCTGGAAAAGTTTCTTGCCTGGCTTACAGAAGCTGAAACAACTTGCTACCCGTAAGGAAAGGCTCCTAGAAGACTCCAAGGGAGTAAAAGAGCTGATGAAACAATGGCAAGTAAGTCAGGCATTTCCGCTTTAGCACTCTTGTGGATCCAATTGAACAATTCTCAGCATTTGTACTTGTAACTGACAAGCCAGGGACAAAA
+
BBBABCFBFFFFGGGGGGGGGGGHHHHHHHHGGHHGHFHHHHHHHGGGHGHHHHGBEGHHFFHHHHHHHHHFGGHHHHFHAFGGHH3@FHHHGHHHHHHHHGFGGHHHHHHHGHHGHHHGFHGHHHHH3FGGHGEGHGHGFHHHHHHHHHHGHCHHHHHHGHHDHHHGHHHHHHHHHGGGGGHHHHHHGHHHHHGHHHHHHHHGHHHHHHHHHHHGGHHHHHHHHHHHHHHHHHHGFGGGGGGGGGGGGGG
@M05620:37:000000000-D9766:1:1101:12642:14570 1:N:0:24
GAGGCTGCTTTGGAAGAAACTCATAGATTACTGCAACAGTTCCCCCTGGACCTGGAAAAGTTTCTTGCCTGGCTTACAGAAGCTGAAACAACTTGCTACCCGTAAGGAAAGGCTCCTAGAAGACTCCAAGGGAGTAAAAGAGCTGATGAAACAATGGCAAGTAAGTCAGGCATTTCCGCTTTAGCACTCTTGTGGATCCAATTGAACAATTCTCAGCATTTGTACTTGTAACTGACAAGCCAGGGACAAAA
+
AAAAABFBFFFFGGGGFGGFFGGHHHHHHFGHHHGFFHHHHHHHHGGGHHHHHHHHHHHHHHHHHHHHHHHHHHHGHHHHHGHHHHHHHHHHHHHHHHHHHGEEGHHHFHHHHHHGHGHHHHHHHHHHGHGGHGGHHFGHGHHHHHHHHHHHHHHHHHHHGHHHHHHHHHHHHGHHHGGGGGHHHGHFBGGHHHGHGGHHHHHHF0GHHHHGHHHHHHGHHHHHHHHHHHHHHGFGGGGGGGGGGEEGGBF
@M05620:37:000000000-D9766:1:1101:23482:14572 1:N:0:24
ACCACACCTTCTACAATGAGCTGCGTGTGGCTCCCGAGGAGCACCCCGTGCTGCTGACCGAGGCCCCCCTGAACCCCAAGGCCAACCGCGAGAAGATGACCCAGGTGCGTGGACCGCTACCTCTTCTGGCGGCCGCCTCCCTCCTTCCTGGCCTCCCGGCGCTGCGCCCTTTCGCACTGGCTCTCTCTTCTGCCGTTTTCCGTCGCACTCTCTTCTCTGACCTGAGTTTCCTTTGGAACTCTGCAGGATCT
+
CBCCBCCBFFFFGGGGGGGGGGHHGEEGHGHHHGGEGGEGGHGHHGGGGEGGHHHHHHHGGGGGGGGGGGGHGHHGGGGHGHHHHGGGGGCGGGHGHHHBGH/GFGG1AFAD<GGGG--CH00<DH0DD0<CGCGGGGDGGGGG/FGGEBFGG0;EED=>B@-;ADFFF-9BB.AADFFF.FFFFFF09FFFFF-DFFFFF.B.;-;@FFFFF0;0:;FFFFF/;B:0:0:0;90/0;0:BBFFF0F.BFF
@M05620:37:000000000-D9766:1:1101:17029:14577 1:N:0:24
ACCACACCTTCTACAATGAGCTGCGTGTGGCTCCCGAGGAGCACCCCGTGCTGCTGACCGAGGCCCCCCTGAACCCCAAGGCCAACCGCGAGAAGATGACCCAGGTGAGTGGCCCGCTACCTCTTCTGGTGGCCGCCTCCCTCCTTCCTGGCCTCCCGGAGCTGCGCCCTTTCTCACTGGTTCTCTCTTCTGCCGTTTTCCGTAGGACTCTCTTCTCTGACCTGAGTCTCCTTTGGAACTCTGCAGGTTCT
+
CCCCCCCCFFFFGGGGGGGGGGHHGEGEHGFGHGGGGGGGGHHHHGGGFGGGHHHHGHHGGGGGGGGGGGGHHHHGGGGHGHHHHGGGGGGGGGHHHFGHHHHHGHHGHFHGGHHGGGGGHHHHHHHHHHHGHHGGGGEHGHHGHGGGGGGGGGGGGGGGGGGGGGFFFFFFFFFFFFFFFFFFFFFFFFFFFFFFFFFFFFFFFFFFFFFFFFFFFFFFFFFFFFFFFFFFFFFFFFFFFFFFFFFFFFF
@M05620:37:000000000-D9766:1:1101:7507:14578 1:N:0:24
ACCACACCTTCTACAATGAGCTGCGTGTAGCTCCCGAGGAGCACCCCGAGCTGCTGACCGAGGCCCCCCTGAACCCCAAGGCCAACCGCGAGAAGATGACCCAGGTGAGTGGCCCGCTACCTCTTCTGGTGGCCGCCTCCCTCCTTCCTGGCCTCCCGGAGCTGCGCCCTTTCTCACTGGTTCTCTCTTCTGCCGTTTTCCGTAGGACTCTCTTCTCTGACCTGAGTCTCCTTTGGAACTCTGCAGGTTCT
+
AAA1>AAAFFFFGFGF3GG1G1EGGEFF01DDFHGGGGGGGHHHHGGG/AEFFHHFHGHGGGGGGGGGGGGFHHHGGGGHCHHHHGGGGGGGGGHHGHHHCCGHG<CFHG</FCG@C-<<GHGDGFHGHD/<.C@@CCG.EC:A/;9CF0/.C0FAEBG@@A.FG?@-@@/FFFFFBFFFBBFFFFF9F//99/>FF/99/-9-?9/FFFFF/FFFBB9B9//F/-BF/99FBBFFFFFFB/BBBF--;B;
@M05620:37:000000000-D9766:1:1101:12627:14581 1:N:0:24
GAGGCTGCTTTGGAAGAAACTCATAGATTACTGCAACAGTTCCCCCTGGACCTGGAAAAGTTTCTTGCCTGGCTTACAGAAGCTGAAACAACTTGCTACCCGTAAGGAAAGGCTCCTAGAAGACTCCACGGGAGTAAAAGAGCTGATGAAACAATGGCAAGTAAGTCAGGCATTTCCGCTTTAGCACTCTTGTGGATCCAATTGAACAATTCTCAGCATTTGTACTTGTAACTGACAAGCCAGGGACAAAA
+
CCCCCCFBFFFFGGGGGFGGGGHHHHHHHHHHHHHHHHHHHHHHHGGGHHHHHHHFGHHHFHHHHHHHHHHHGHHHHHHHHHHHHHHHHHHHHHFHHHHFHEFGGHFHHHGHHHHCHFHBGHHFHHHH2?EGDGGHHHHHGHGHGHFHH2GGHHHF2FHHEHFHHHBG1?0FHHGH1.CEGGHBHGFCC0GFHFF0CGHEHHH00CHH/:GBFGHBGHGHHHHHHHGHF0;F0FFFGFGEGGFAGGGGG/;
@M05620:37:000000000-D9766:1:1101:11042:14582 1:N:0:24
GAGGCTGCTTTGGAAGAAACTCATAGATTACTGCAACAGTTCCCCCTGGACCTGGAAAAGTTTCTTGCCTGGCTTACAGAAGCTGAAACAACTTGCTACCCGTAAGGAAAGGCTCCTAGAAGACTCCACGGGAGTAAAAGAGCTGATGAAACAATGGCAAGTAAGTCAGGCATTTCCGCTTTAGCACTCTTGTGGATCCAATTGAACAATTCTCAGCATTTGTACTTGTAACTGACAAGCCAGGGACAAAA
+
BAAABCFBFFFFGGGGGGGGGGHHHHHHHHHHHHHHFHHHHHHHHGGFHGHHHHHGHHFGBGHHHHGHHHHHHGHHHGHHFHHHHHFHHHGHGHGHHHHHHGFGGHHHHHHHHHHGHHHFGHHHHHHHBFEFDFEHHFGHGHHHHHHHHHHHGHHHHHHHGGHFHGH1DHH/GHHHHGGGGGEFHHHGGHHHHHGHFHHHHHHGHHHGHHHHHHHGHHHHHHHHHHHHGGGGGGFGGGGGGGGGEGGGGGG
@M05620:37:000000000-D9766:1:1101:16565:14594 1:N:0:24
ACCACACCTTCTACAATGAGCTGCGTGTGGCTCCCGAGGAGCACCCCGTGCTGCTGACCGAGGCCCCCCTGAACCCCAAGGCCAACCGCGAGAAGATGACCCCGGTGAGTGGCCCGCTACCTCTTCTGGTGGCCGCCTCCCTCCTTCCTGGCCTCCCGGAGCTGCGCCCTTTCTCACTGGTTCTCTCTTCTGCCGTTTTCCGTAGGACTCTCTTCTCTGACCTGAGTCTCCTTTGGAACTCTGCAGGTTCT
+
CCCCCCCCFFFFGGGGGGGGGGHHGFGEHGHHHGGGGGGGGHHHHGGGGGGGGHHHHHHGGGGGGGGGGGGHHHHGGGGHGHHHHGGGGGDGGGHGHGFHHH/@/<</FGHAFHGDCD?DBDGHFHHHFFHDGGDGGGGG?FGGGGGGGGGGGGGGFGC9?@.BFACFFFFFFFFBFFFFFFFFFFFFFFFFFF;FFFFFF?BAF?/BBFBFFFFFFFF/FBBFFFBFFFFFFFFFF9FFFFFEBFFFFFF
@M05620:37:000000000-D9766:1:1101:7696:14602 1:N:0:24
GAGGCTGCTTTGGAAGAAACTCATAGATTACTGCAACAGTTCCCCCTGGACCTGGAAAAGTTTCTTGCCTGGCTTACAGAAGCTGACACAACTTGCTACCCGTAAGGAAAGGCTCCTAGAAGACTCCACGGGAGTAAAAGAGCTGATGACACAATGGCAAGTAAGTCAGGCCTTTCCGCTTTAGCACTCTTGTGGATCCAATTGAACAATTCTCAGCATTTGTACTTGTAACTGACAAGCCAGGGACAAAA
+
AAB>AAFBFFFFGAGGFFGGGGGGBF5GHFHHEGHGHHHHHHHHHGGGHGHHHHH2FGEGBEGHHFGGHHHCGBGHHHHHAFGFHH2BBGGEFGHHHHHHHGFGGHHHHHHHHGHGHHGDFHGHHHHHFGGGADCGHF3BFGHHHDHHH2@GH/FGHHHFFHHFHHH1GGH/?GHHHGGGGGHHHHHHFHHHHHGFFHH0CGHGHHHHGGHHHHHHHHHHHHFHHGGGGGGGGGGGGGGGGGGGGEGGFFG
@M05620:37:000000000-D9766:1:1101:10403:14605 1:N:0:24
ACCACACCTTCTACAATGAGCTGCGTGTGGCTCCCGAGGAGCACCCCGTGCTGCTGACCGAGGCCCCCCTGAACCCCAAGGCCAACCGCGAGAAGATGACCCAGGTGAGTGGCCCGCTACCTCTTCTGGTGGCCGCCTCCCTCCTTCCTGGCCTCCCGGAGCTGCGCCCTTTCTCACTGGTTCTCTCTTCTGCCGTTTTCCGTAGGACTCTCTTCTCTGACCTGAGTCTCCTTTGGAACTCTGCAGGTTCT
+
DDEDEEEEFFFFGGGGGGGGGGHHGGGFHGHHHGGGGGGGGHHHHGGGGGGGHHHHHHHGGGGGGGGGGGGHGHHGGGGHGHHHHGGGGGGGGGHHHHHHHHHHGHHHHHHGGHHGGGGGHHHHHHHHHHHGHHGGGGGHGHHGHGGGGGGGGGGGGGGGGGGGGGFFFFFFFFHHHHHFFFFFHFFFFFFFHFFFFFFHFFFFFFFFFFFFFHHHFHFFFFHFFFHFFFFFFFHFFFFFFHHFFFFFFFF
@M05620:37:000000000-D9766:1:1101:22429:14609 1:N:0:24
ACCACACCTTCTACAATGCGCTGCGTGTGGCTCCCGAGGAGCACCCCTTGCTGCTGACCGAGGCCCCCCTGAACCCCAAGGCCAACCGCGCGAAGATGACCCAGGTGCGTGGCCCGCTACCTCTTCTGGTGGCCGCCTCCCTCCTTCCTGGCCTCCCGGAGCTGCGCCCTTTCTCACTGGTTCTCTCTTCTGCCGTTTTCCTTAGGCCTCTCTTCTCTGACCTGCGCCTCCTTTGGAACTCTGCAGGTCCT
+
BBBBBBBAFFFFGGGGFG4AEGGGGGG22AFBFEFE2EEG?GHGHGG11BGHEGFHHHG0>@?EGGGGGFAGHHHGGFGHGHHHHGGGGGBF?DG?<GFHHHAGFGHB<FDFFF<<CCCCHHFHFCGFHHHAFHCGGGDEGGGGFGGFGFGFFGGGGFC-99FFFFFFFFFFFFFBFFFEFFFFFFFFFFFFFFADFFEF//9/;////.//;//;9///;9/..--9..99F/9/9//////9/;.;//9
@M05620:37:000000000-D9766:1:1101:10612:14625 1:N:0:24
GAGGCTGCTTTGGAAGAAACTCATAGATTACTGCAACAGTTCCCCCTGGACCTGGAAAAGTTTCTTGCCTGGCTTACAGAAGCTGAAACAACTTGCTACCCGTAAGGAAAGGCTCCTAGAAGACTCCAAGGGAGTAAAAGAGCTGATGAAACAATGGCAAGTAAGTCAGGCATTTCCGCTTTAGCACTCTTGTGGATCCAATTGAACAATTCTCAGCATTTGTACTTGTAACTGACAAGCCAGGGACAAAA
+
BBBBCCFCFFFFGGGGGGGGGGHHHHHHHHHHHHHHFHHHHHHHHGGGHFHHHHHHHHHHHHHHHHHHHHGHHHHHHHHHHHHHHHHHHHHHHHHHHHHGHGGGGHHHHHHHHHHGHHHGHHHHHHHHHHGFHGGHHHHHGHHHHHHHHHHHHHHHHHHHGGHFHHHHHHHHHHHHHGGGGGHHHHHFFHHHHHGGHGHHHHHHHHHHHHHHHHHGHHHHHHHHHHHEHHHHGHHGGGGGGGGEGGGGGGG
@M05620:37:000000000-D9766:1:1101:28817:14639 1:N:0:24
ACCACACCTTCTACAATGAGCTGCGTGTGGCTCCCGAGGAGCACCCCGTGCTGCTGACCGAGGCCCCCCTGAACCCCAAGGCCAACCGCGAGAAGATGACCCAGGTGGGTGGCCCGCTACTTCTTCTGGTGGCCGCCTCCCTCCTTCCTGGCCTCCCGGGGCTCCGCCCTTTCTCACTGGTTCTCTCTTCTGCCGTTTTCCGTAGGACTCTCTTCTCTGACCTGAGTCTCCTTTGGAACTCTGCAGGTTCT
+
3AAABAABFFFFDGGDFG5BFBGFGEEEDECFBBFEAE??FEHHGGGE1EEGHHHHGHHGCEEEGEGGGGFHHHHGGGGHGHHHHGGGGG/<DGHFHHBGHF/F/1?///?-FF.----<000=D=0D0<C.C.:A?AFH./C.;0C/9C/C.9CE.:9----..;;D-@F/9/;B//;9FB99//9BFB/9B/9AFF?F/./.;.99;///;/9:/99/;/9:;.9;9F/FFBF/BB9BB////:.;/9;
@M05620:37:000000000-D9766:1:1101:25596:14664 1:N:0:24
GAGGCTGCTTTGGAAGCAACTCATAGATTCCTGCACCAGTTCCCCCTGGACCTGGAAAAGTTTCTTGCCTGGCTTACAGAAGCTGAAACAACTTGCTACCCGTAAGGAAAGGCTCCTAGAAGACTCCAAGGGAGTAAAAGAGCTGATGAAACAATGGCAAGTAAGTCAGGCATTTCCGCTTTAGCACTCTTGTGGATCCAATTGAACAATTCTCAGCATTTGTACTTGTAACTGACAAGCCAGGGACAAAA
+
A11AAAFAFFFFGBFE11BFFGFGFFGFH3FHHGH1E0FFGHHHHGGGHBGHHHHHHFFHHHHHGHHHHHHHHHGGHHFDGHGFHHBGGGHHGH1F1GFCFBE/?FB1000BGGBFFHFF1DGHGFHH1B//CEF012BF<FFGF11FDGFG0?GHEHHHG12>F<<??BCCGDGGHGGGCEBFGHHHBFFEGH?GCCGFHHHHG<CHHHHEFHHFH;GHHHCGHFHFGFHHCGBBFC..;B9AA9C.;C9
@M05620:37:000000000-D9766:1:1101:2960:14687 1:N:0:24
GAGGCTGCTTTGGAAGAAACTCATAGATTACTGCAACAGTTCCCCCTGGACCTGGAAAAGTTTCTTGCCTGGCTTACAGAAGCTGAAACAACTTGCTACCCGTAAGTAAATGCTCCTAGAAGACTCCAAGTGATTAAAAGAGCTGATGAAACAATGGCAAGTAAGTCAGGCATTTCCGCTTTAGCACTCTTGTGGTTCCAATTGAACAATTCTCAGCATTTGTACTTGTAACTGACCAGCCATGGACAAAA
+
33>AAACACFFFGFGGEFGGGGGHHDFGHEGFGGGFEGHHHHHGHGGGGFHGHHGH33BBGGHHHHHHHHEBGHHHHGBGHHGHHFBGGHHHHH@BBBB2BBEF?G4BFH443BFHB3BEGFGHBGHHGG34?4B?FGDGFH0BFHHFDGB1BFGH1BCGF@2FF@G>>0@F@@@@F??</?<FG<?>FG<11>.<.>>1=>0<D00<C<===GDGFHHHHC<;GGGG00CG0;;;//::CC09/:;BFBA
@M05620:37:000000000-D9766:1:1101:2945:14698 1:N:0:24
GAGGCTGCTTTGGAAGAAACTCATAGATTACTGCAACAGTTCCCCCTGGACCTGGAAAAGTTTCTTGCCTGGCTTACAGAAGCTGAAACAACTTGCTACCCGTAAGGAAAGGCTCCTAGAAGACTCCACGGGAGTAAAAGAGCTGATGAAACAATGGCAAGTACGTCAGGCCTTTCCGCTTTAGCACTCTTGTGGATCCAATTGAACAATTCTCAGCATTTGTACTTGTAACTGACAAGCCAGGGACACAA
+
AAAAAAFAFFFFGGGGCGG1F1GHFHHD3GFGHHFHEFGGGHHCGG?FA0FEHFGHH10BFFGHHHFFHGFHHH0BG1GHBFGHH1G1FGHH1FD11F1FGGGGGGGHFHGHHHHGHHGE1FGGHHHHGGEE/>C0122G/BGFH11F2@1F0?GHEHHHGHH1A00//00.>GHHD.ECGG1GD0DFHHHHGHG0CGH0CH0FHHHHHHHEHHHHGGHHHHFGGGGGGGFGBFBFGGGGGGGGGGGGAFG
@M05620:37:000000000-D9766:1:1101:10013:14722 1:N:0:24
GAGGCTGCTGGAAGAAACTCATAGATTACTGCAACAGTTCCCCCTGGACCTGGAAAAGTTTCTTGCCTGGCTTACAGAAGCTGAAACAACTTGCTACCCGTAAGGAAAGGCTCCTAGAAGACTCCAAGGGAGTAAAAGAGCTGATGAAACAATGGCAAGTAAGTCAGGCATTTCCGCTTTAGCACTCTTGTGGATCCAATTGAACAATTCTCAGCATTTGTACTTGTAACTGACAAGCCAGGGACAAAAGA
+
AABABBFCFFFFGGGFFGGGFGHGGHHFHGGFFFHFGEHHHHHGGGHHHHHH2BGHFFFHHHHHHHHHHHHHHHHHFHGHHHHGFGHHGHHHHHHHHHFFFGFHHHHHHHHHHGHHHHHHHHHHHHHHGGHGGFGHHHGHFHHHGGHHHHHHHHHHFGFGHHHHHFGGHHGHHHHEGFGGHHHFGHFGHHFGGHHHHHGHHHHFCHHHHGHFGHGHGHHHHHHHGHHHHHGHHHGFFGGFGGGGGGGFGGF
@M05620:37:000000000-D9766:1:1101:10723:14727 1:N:0:24
ACCACACCTTCTACAATGAGCTGCGTGTGGCTCCCGAGGAGCACCCCGTGCTGCTGACCGAGGCCCCCCTGAACCCCAAGGCCAACCGCGAGAAGATGACCCAGGTGAGTGGCCCGCTACCTCTTCTGGTGGCCGCCTCCCTCCTTCCTGGCCTCCCGGAGCTGCGCCCTTTCTCACTGGTTCTCTCTTCTGCCGTTTTCCGTAGGACTCTCTTCTCTGACCTGAGTCTCCTTTGGAACTCTGCAGGTTCT
+
CCCCCBBCFFFFGGGGGGGGGGHHGGGGHGHHHGGGGGGGGHHHHGGGFGGGHHHHHHHGGGGGGGGGGGGGHHHGGGGHGHHHHGGGGGGGGGHHHHHHHHHHGHGGHHHGGHHGGGGGHHHHHHHHHHHGHHGGGGGHGHHGHGGGGGGGGGGGGGGGGGGGGGFFFFFFFFFFFFFFFFFFFFFFFFFFFFFFFFFFFFFFFFFFFFFFFFFFFFFFFFFFFFFFFFFFFFFFFFFFFFFFFFFFFFF
@M05620:37:000000000-D9766:1:1101:10000:14734 1:N:0:24
GAGGCTGCTGGAAGAAACTCATAGAGTACTGCGACAGTTCCCCCTGGACCTGGAAAAGTTTCTTGCCTGGCGTACAGAAGATGAAAAAACTTGCTACCCGTAAGGAAAGGCTCCTAGAAGACTCCAAGGGAGTAAAAGAGCTGATGAAAAAATGGCAAGTAAGTCAGGCATTTCCGCTTTAGCACTCTTGTGGATCCAATTGAACAATTCTCAGCATTTGTACTTGTAACTGACAAGCCAGGGACAAAAGA
+
BBBBBBFBFFFFG4FEGGGGG5FAG5ADB6DF2AEAEAFHHHHGGGH2FGHHHFGHHFBDGAHHG5BFGHF0E0EEGH3F35BGHH3F>EHHGHHHGHHGGGEHHHHHHHHHHEH3?GGGHF3GGHH1/??CCGBGHFGHFDGHBD21?1?@G11<?FC<1FG1FFH00.<1>DDDFGGGG<<0D0CGHHHHAGHFH0:00;CF0<BB0;FFGGFFFFGFGGGGFFGGGB0;9BFGGGGBFEGFFFFFFFF
@M05620:37:000000000-D9766:1:1101:12925:14737 1:N:0:24
GAGGCTGCTTTGGAAGAAACTGACAGGCCAGTGACAAAAGATCGGCTGGGCACCGGTCTGAATTCTGGTTAGTCCGGAGAAGCTCGAACGCCTGCCTCTGCTTGAAGAAAGAAAACAGTACGGACAGGCTCCTAGAAGACTCCAAGGGAGTACACGAGATGATGAAACAATGGCAAGTAAGTCAGGCATTTCCGCTTTAGCACTATTGTGGATCCACTTGACCACTTCTCAGCATGTATACTTGTAACTGA
+
BBBBBBFBFFFFGFGGGGGGG5BAG4222B4BBFGH5F2A23B2222A22BF1100AA1B5555A5535351555?0EFGHHHH31/F1/?E?/B033BGF4F30B3??33B030B/B?21////BF//@<FG11F1?<?11<FGD/AFE<01<1>A-<<<DGHFHG0/C<0C//CE:;:;GFGBHH;;G00<.9;9E0B00000;;90;A90099/;B90009./CFF/BBFBF9;/9//////;9;FB/
@M05620:37:000000000-D9766:1:1101:13964:14737 1:N:0:24
GAGGCTGCTTTGGAAGAAACTCATAGATTACTGCAACAGTTCCCCCTGGACCTGGAAAAGTTTCTTGCCTGGCTTACAGAAGCTGAAACAACTGCCAATGCGATGCTACCCGTAACTAAAGGACTCTAAGGGAGTCCAAGGGATGATAAAAGCATATGAAACAATTGCGGCAAAGCCGCTCATGTACTCTTGAGCACCCTATTGGATCAAACTCAACAATTGTCATTATTTCTACTTGTAACTGACAAGCA
+
CCCCCCFCFFFFGGGGGGGGGGHHHHHHHHHHHHHHGHHHHHHHHGGGHHHHHHHHHHHHHHHHHHHHHHHHHHHHHHHHHHHHHHHHHHHHHF3F3F333B1?113D3B1?1/>/4F3B3F203B3F443BF/EGHHHH/CC2?F33D2D2@22222DF22@G1111///--0<0>----.0000=0DGH00C0C..:./0;;0;00.000;0;0;F.CF0;09000;000;0000000990;90:F../
@M05620:37:000000000-D9766:1:1101:21046:14772 1:N:0:24
ACCACACCTTCTACAATGAGCTGCGTGTGGCTCCCGAGGAGCACCCCGTGCTGCTGACCGAGGCCCCCCTGAACCCCAAGGCCAACCGCGAGAAGATGACCCAGGTGAGTGGCCCGCTACCTCTTCTGGTGGCCGCCTCCCTCCTTCCTGGCCTCCCGGAGCTGCGCCCTTTCTCACTGGTTCTCTCTTCTGCCGTTTTCCGTAGGACTCTCTTCTCTGACCTGAGTCTCCTTTGGAACTCTGCAGGTTCT
+
AAAAAAAAFFFFGGGGGGGFFCHFFGEGGGGHHGGGEGGC?GCGHGFGEGGEFGHHHHHGGGCGFEGEGGGHFFCEGGEHGHHHHGGFGGGGCGFCFFHHHHGFGG1GF?<FEHHGGCGGGHHHHHHFGGHGHHGGGDCHGGGGHGGGFGFGFGFGAD?FCGFBBDFFFDFFFFFFFFFFFFFFBFFFFFFFFFFA.F?B/AFFD./BFFF9FFFFFFFFBBFFFFFFFF/9BBFFFFB9BFFFFFF99B/
@M05620:37:000000000-D9766:1:1101:13812:14781 1:N:0:24
ACCACACCTTCTACAATGAGCTGCGTGTGGCTCCCGAGGAGCACCCCGTGCTGCTGACCGAGGCCCCCCTGAACCCCAAGGCCAACCGCGAGAAGATGACCCAGGTGAGTGGCCCGCTACCTCTTCTGGTGGCCGCCTCCCTCCTTCCTGGCCTCCCGGAGCTGCGCCCTTTCTCACTGGTTCTCTCTTCTGCCGTTTTCCGTAGGACTCTCTTCTCTGACCTGAGTCTCCTTTGGAACTCTGCAGGTTCT
+
DDDDDDDCFFFFGGGGGGGGGGHHGGGFHGHHHGGGGGGGGHHHHGGGGGGGHHHHHHHGGGGGGGGGGGGHHHHGGGGHGHHHHGGGGGGGGGHHHHHHHHHHGHHHHGHGGHHGGGGGHHHHHHHHHHHGHHGGGGGHGHHGHGGGGGGGGGGGGGGGGGGGGGFFFFFFFFFFHFFFFFHFHFFFFFHFHFFFFFFHFFFFFFFFFFFFFHHHFFFFFFFFFFHFFFFFFFHFFFFFFHFFFFFFFFF
@M05620:37:000000000-D9766:1:1101:10264:14789 1:N:0:24
GAGGCTGCTTTGGAAGAAACTCATAGATTACTGCAACAGTTCCCCCTGGACCTGGAAAAGTTTCTTGCCTGGCTTACAGAAGCTGAAACAACTTGCTACCCGTAAGGAAAGGCTCCTAGAAGACTCCAAGGGAGTAAAAGAGCTGATGAAACAATGGCAAGTAAGTCAGGCATTTCCGCTTTAGCACTCTTGTGGATCCAATTGAACAATTCTCAGCATTTGTACTTGTAACTGACAAGCCAGGGACAAAA
+
CCCBCCFBFFFFGGGGGGGGGGHGHHFHHHHHFHHGHHHGHHHHHGGGHGHHHHHGHHGHFGHHHHHHHHHHHHHHHHHHHHHHHHHHHHHHHHHHHHHHHGGGGHHHHHHHHHHGHHHHHHHHHHHHFGGGHGGHHHHHGHHHHHHHHHHHHHHHHHHHGHHHHHHHHGHHHHHHHGGGGGHHHGGGGHHHHHGHHHHHHHHGHHHHHHHHHHFHHHHHHHGHHHHHGHHGFHHGGGGGGFGGGGGGGGG
@M05620:37:000000000-D9766:1:1101:13830:14801 1:N:0:24
ACCACACCTTCTACAATGAGCTGCGTGTGGCTCCCGAGGAGCACCCCGTGCTGCTGACCGAGGCCCCCCTGAACCCCGAGGACAACCGCGCTAAGTCTACTCAGGGCCGCCTCCCGCTTTCCCGGCTTGTCGCCGCCTCGCTCCTTCTTGCTCTCCCTGTCTTGCGCCCTTTTCCACTGGTTTTCTCTTCCTCCGTTTTCCGTAGTATTGTACTCTCTGACCTGTGGCTCCTTTGGGACTCTGCAGGTTCT
+
CCCCCCCBFFFFGGGGGG5GGGHHGGGBFGHHHGFGGGGGGHHHHGGEEFGGHHHHHHHGGGGGGGGGGGGHHHHGD///>//B0/?/>C@/>/22222?2111?0//>--.>GF.<<..=00.-=---.0;.:AF-.=.A.;.CFG00000000/;/900;B00;DF-CFF00;000;F90..000;900009..;/.099B...0000900;FF000009;/90/.;F.000;/....;0;000A.0;B
@M05620:37:000000000-D9766:1:1101:11926:14846 1:N:0:24
ACCACACCTTCTACAATGAGCTGCGTGTGGCTCCCGAGGAGCACCCCGTGCTGCTGACCGAGGCCCCCCTGAACCCCAAGGCCAACCGCGAGAAGATGACCCAGGTGAGTGGCCCGCTACCTCTTCTGGTGGCCGCCTCCCTCCTTCCTGGCCTCCCGGAGCTGCGCCCTTTCTCACTGGTTCTCTCTTCTGCCGTTTTCCGTAGGACTCTCTTCTCTGACCTGAGTCTCCTTTGGAACTCTGCAGGTTCT
+
CCCCCCCCFFFFGGGGGGGGGGHHGFGGHGHHHGGGGGGGGHHHHGGGGGGGHHHHGHHGGGGGGGGGGGGHGHHGGGGHGHHHHGGGGGGGGGHHHGHHHHHGGHGHHGFGGHHGGGGGHHHGHHHGGHHGHHGGGGGHGHHGHGGGGGGGGFGGGGFGGGGGGGFFFFFFFFFFFFFFFFFFFFFFFFFFFFCFFFFFFFFFADFFFFFFFFFFFFFFFFFBFFFFFFFFEFFFFFFBFFFFFFF?BFF
@M05620:37:000000000-D9766:1:1101:11841:14860 1:N:0:24
ACCACACCTTCTACAATGAGCTGCGTGTGGCTCCCGAGGAGCACCCCGTGCTGCTGACCGAGGCCCCCCTGAACCCCAAGGCCAACCGCGAGAAGATGACCCAGGTGAGTGGCCCGCTACCTCTTCTGGTGGCCGCCTCCCTCCTTCCTGGCCTCCCGGAGCTGCGCCCTTTCTCACTGTTTCTCTCTTCTGCCGTTTTCCGTAGGACTCTCTTCTCTGACCTGAGTCTCCTTTGGAACTCTGCAGGTTCT
+
CCCCCCCCFFFFGGGGGGGGGGHHGGGEHGHHHGGGGGGGGHHHHGGGFGGGHHHHHHHGGGGGGGGGGGGHHHHGGGGHGHHHHGGGGGGGGGHHHHHHHHHHGHHHHHHGGHHGGGGGHHHHHHHHHHHGHHGGGGFHGHHGHGGGGGGGGGGGGGGGGGGGGGFFFFFFFFFFFFFFFFFFFFFFFFFFFFFFFFFFFFFFFFFFFFFFFFFFFFFFFFFFFFFFFFFFFFFFFFFFFFFFFFFFFFF
@M05620:37:000000000-D9766:1:1101:22844:14864 1:N:0:24
ACCACACCTTCTACAATGAGCTGCGGGTGGCTCCCGAGGAGCACCCCGTGCTGCTGACCGAGGCCCCCCTGAACCCCAAGGCCAACCGCGAGAAGATGACCCAGGTGAGCGGCTCGCTACCTCTTCTGGTGGCCGCCTCCCTCCTTCCTGGCCTCCCGGCGCTGCGCCCTTTCTCACTGGTTCTCTCTTCTGCCGTTTTCCGTAGGACTCTCTTCTCTGACCTGCGTCTCCTTTGGAACTCTGCAGGTTCT
+
AAA1AAAAFFCFGDGB3BA111B1E00AE0FG1FF/EEGCGHHHHGGEE/FFGFG1DGHG/EFEF/>EEGG0B1?EGG/?//FGHG//B@///<0?11111?GC/111>1-AC-<-C.A@GCC:0;CGGC/.C:99AF;AEGGGFF0:B0;.C0;E.A@--9--:--9;-/;/BBFBBF-;////9/9B9F9FF@-AFFFF9/;-A///9//;FFBFFB//9BF9=B---9///9B/FF9FB///BAA///
@M05620:37:000000000-D9766:1:1101:11854:14873 1:N:0:24
ACCACACCTTCTACAATGAGCTGCGTGTGGCTCCCGAGGAGCACCCCGTGCTGCTGACCGAGGCCCCCCTGAACCCCAAGGCCAACCGCGAGAAGATGACCCAGGTGAGTGGCCCGCTACCTCTTCTGGTGGCCGCCTCCCTCCTTCCTGGCCTCCCGGAGCTGCGCCCTTTCTCACTGTTTCTCTCTTCTGCCGTTTTCCGTAGGACTCTCTTCTCTGACCTGAGTCTCCTTTGGAACTCTGCAGGTTCT
+
A1>AA1>1>FBF3FGFEFFFGFHFEGG0A0FHHGFGCGGECGACGGGGEEGEHEFFEHHGCECEGEEGGGGEBGHGGGEHAGHHHGG?CC?CGCHGFFHHGGGHGFFHFHGGEHHCGGGGHHHHHHHGHHHGFHGGGGEHGHHGHFGGGGGGGGGGGGGGGAGGGG@F@-BFFBFFFFF/FFFFFFFFFFFFFF@ABFFFFFFFFFFFFFFFFFFFFFFFBFFFF-;FFFF////9BFFFFFFFFFFFFFF
@M05620:37:000000000-D9766:1:1101:15339:14899 1:N:0:24
GAGGCTGCTTTGGAAGAAACTCATAGATTACTGCAACAGTTCCCCCTGGACCTGGAAAAGTTTCTTGCCTGGCTTACAGAAGCTGAAACAACTTGCTACCCGTAAGGAAAGGCTCCTAGAAGACTCCAAGGGAGTAAAAGAGCTGATGAAACAATGGCAAGTAAGTCAGGCATTTCCGCTTTAGCACTCTTGTGGATCCAATTGAACAATTCTCAGCATTTGTACTTGTAACTGACAAGCCAGGGACAAAA
+
BBBCCCFBFFFFGGGGGGGGGGHHHHHHHHHHHHHHHFHHHHHHHGGGHHHHHHHHHHGGBHHHHHHHHHHHHHHHHHHHHHHGHHHHHHHHHHHHHHHHHG>EFHHHHHHHHHHGHHHHHHHHHHHHGHGGHGEHGHHHEHHHHHHHHHHHGHHHHHHHGGHHHGHHHHHHHHGHHGGGGGHHHHHHGHHHHFEDGHHHGHHGHHHHHHHHHHHHHHHHHHFHHHHHHHHHHHGGFGGGGGGGGGGGGGG
@M05620:37:000000000-D9766:1:1101:12511:14918 1:N:0:24
GAGGCTGCTTTGGAAGAAACTCATAGATTACTGCAACAGTTCCCCCTGGACCTGGAAAAGTTTCTTGCCTGGCTTACAGAAGCTGAAACAACTTGCTACCCGTAAGGAAAGGCTCCTAGAAGACTCCAAGGGAGTAAAAGAGCTGATGAAACAATGGCAAGTAAGTCAGGCATTTCCGCTTTAGCACTCTTGTGGATCCAATTGAACAATTCTCAGCATTTGTACTTGTAACTGACAAGCCAGGGACAAAA
+
AAA1AAC1C1D1FGFGGGGGFGEBFGGFDDGGHHDHHCFDDGFHGG?FHEGHGB0BGB0AFFDDFFA1GGFEHGFFHHHGFHHHFHGHHGHHFFGHHHHHHGAEEHFHHGHHHHHGHHHGHHHFHHFG<EEFHFEHHHHHGHFFHHHFHHHFHHFHHFHFF@GHHGHHHHGHHHGHHGGGGGHHHHHFHHHHFGAFFHHHGHF0GFGFHGBGHHFHGFGCGHGHHHHF:GHGFCCBFFGEGFFEBEEGFBF
@M05620:37:000000000-D9766:1:1101:12502:14937 1:N:0:24
GAGGCTGCTTTGGAAGAAACTCATAGATTACTGCAACAGTTCCCCCTGGACCTGGAAAAGTTTCTTGCCTGGCTTACAGAAGCTGAAACAACTTGCTACCCGTAAGGAAAGGCTCCTAGAAGACTCCAAGGGAGTAAAAGAGCTGATGAAACAATGGCAAGTAAGTCAGGCATTTCCGCTTTAGCACTCTTGTGGATCCAATTGAACAATTCTCAGCATTTGTACTTGTAACTGACAAGCCAGGGACAAAA
+
BBB@AAFBFFFFGAGGCGFGGGHHHHHHHGHHDGHFHHHGHHHHHGGGHGHHHHHGHHHHBHHHHHGHHHHHHGHGHHHHGHHHHHGHHHHHHGHHHHHHHGGGGHHGHHHHHHHGHHHHHHGHHHHHHHGGGGEHHHHHGHHHHHHHHHHHHEHHHHHHGHHHHHHGHHHHHHHHHGGGGGHGHHHHHHHHHHGEHHHHHHHFHHHHHGHHHHHGHHHHHHHHHHHHGHHGGHHGGGGGGGGGGGGGGFG
@M05620:37:000000000-D9766:1:1101:8889:14942 1:N:0:24
ACCACACCTTCTACAATGAGCTGCGTGTGGCTCCCGAGGAGCACCCCGTGCTGCTGACCGAGGCCCCCCTGAACCCCAAGGCCAACCGCGAGAAGATGACCCAGGTGAGTGGCCCGCTACCTCTCTGGTGGCCGCCTCCCTCCTTCCTGGCCTCCCGGAGCTGCGCCCTTTCTCACTGGTTCTCTCTTCTGCCGTTTTCCGTAGGACTCTCTTCTCTGACCTGAGTCTCCTTTGGAACTCAGCAGGTTCTA
+
BBBBBBBBFFFFGGGGGGGGGGHHGFFEGAHHHGGGGGGGGHHHHGGGFEGGHHGHHHHGGGGGGGGGGGGHHHHGGGGHEHHHHGGCGGGGGGHHGHFHHHHHGHHHHHHGGHHGGGGGHDFHHHFHGHGGHDGGDDGGHHGHGGGGFGGGGEGGGGGGA?GGGFFFFFFFFFFFFFFFFFFFFFFFFFFFFFFFFFBFFFFFFFFFFFFFFFFFF/BFFFFFFFF/FF9FFFF/FFFBBFFBFFFFFF9
@M05620:37:000000000-D9766:1:1101:10828:14977 1:N:0:24
GAGGCTGCTTTGGAAGAAACTCATAGATTACTGCAACAGTTCCCCCTGGACCTGGAAAAGTTTCTTGCCTGGCTTACAGAAGCTGAACCAACTTGCTACCCGTAAGGAAAGGCTCCTAGAAGACTCCACGGGAGTAAAAGAGCTGATGAAACAATGGCAAGTAAGTCAGGCATTTCCGCTTTAGCACTCTTGTGGATCCAATTGAACAATTCTCAGCATTTGTACTTGTAACTGACAAGCCAGGGACAAAA
+
AAA3AAFAFFFFG4GGGGGGGGGHGHFHHHHH5FHFCGHHHHGHHGGGHHHHHHHBGHHHDGHHHDGHHHHEFFGHHHHHAEGFHHH3FGHDGHHHHHHHHGGGGHHHHHHHGHHGHHHHHHHHHHHH2EEGGGDHHHFGFHGHHHHHHFHHHHHHHHHHGHHFHHHHHHHGHHHHHGGGGGHHHHHHHHHHHHDGHGHHHHHHHHHHGHHHGGHFHHHHHHHHHHHGGGGGGGFFFGGGGGGGGGGGGGG
@M05620:37:000000000-D9766:1:1101:11373:14990 1:N:0:24
GAGGCTGCTTTGGAAGAAACTCATAGATTACTGCAACAGTCCCCCCTGGACCTGGAAAAGTTTCTTGCCTGGCTTACAGAAGCTGAAACAACTTGCTACCCGTAAGGAAAGGCTCCTAGAAGACTCCAAGGGAGTAAAAGAGCTGATGAAACAATGGCAAGTAAGTCAGGCATTTCCGCTTTAGCACTCTTGTGGATCCAATTGAACAATTCTCAGCATTTGTACTTGTAACTGACAAGCCAGGGACAAAA
+
CCCCCCFCFFFFGGGGGGGGGGHHHHHHHHHHHHHHGHHHHHHHGGGGHHHHHHHGHHHHFHHHHHHHHHHHHHHHHHHHFHHHHHHEHHHHHHHHHHHHHGFGGHHHHHHHHHHGHHHHHHHHHHHHGHGGHGDHHHHHGHHHHHHHHHHHHHHHHHHHGHHHHHHHHHHGHHHHHGGGGGHHHHHHFHHHHHGHGHHHHHHHHHHHHHHHHHHHHHHHHHHHGGGGFGGGGGGGGGGGGGGGGGGGGFG
@M05620:37:000000000-D9766:1:1101:2024:14992 1:N:0:24
GAGGCTGCTTTGGAAGAAACTCATAGATTACTGCAACAGTTCCCCCTGGACCTGGAAAAGTTTCTTGCCTGGCTTACAGAAGCTGAAACAACTTCCCACCCGTAAGGAAAGGCTCCTAGAAGACTCCACGGGAGTAAAAGAGCTGATGAAACAATGGCAAGTAAGTCAGGCATTTCCGCTTTAGCACTCTTGTGGATCCAATTGAACAATTCTCAGCATTTGTACTTGTAACTGACAAGCCAGGGACAAAA
+
AAABAAFBFFFFGBFGFGGGGGHHGFFEDFHHHHFHFGHHHHHFHGGGEHGHGFFGAA2GHHHHHHHFGFEBGGFEGFBGGHFFHFEHHHHHHH5G2F1?BEEGGHCHHH1?GFHFEFHGHHHHFGHHED//?/DFHHHHGH2FCGEGHGF@FGHH2FGFFFDG1<1F<0?/C<>GF.A.CGGH1GDCBD0<DG<D<CGFCGCHHHFCGGF00C:GFFGHHH;GFGFF;BFG0BFGFFFEEGAEAEGGFFF
@M05620:37:000000000-D9766:1:1101:14767:14995 1:N:0:24
GAGGCTGCTTTGGAAGAAACTCATAGATTACTGCAACAGTTCCCCCTGGACCTGGAAAAGTTTCTTGCCTGGCTTACAGAAGCTGAAACAACTTGCTACCCGTAAGGAAAGGCTCCTAGAAGACTCCAAGGGAGTAAAAGAGCTGATGAAACAATGGCAAGTAAGTCAGGCATTTCCGCTTTAGCACTCTTGTGGATCCAATTGAACAATTCTCAGCATTTGTACTTGTAACTGACAAGCCAGGGACAAAA
+
BABBBBFBFFFFGGGGGGFFGGGHHHHGHFGHHGHFFHHHHHHHHGGGHGHHHHGHGHHHHHHHHHHHHHHHHHHHHHHHHHHHHHHHHHFHHHGHHHHHHGGGGHGHHHHHHHHGHHHHHHHHHHHHHHGGHGGHGHHGFHHGHHHHHHHHHHHHHHGHGGHHHHHHHHHHHHHGHGGGGGHHGFHGBGHHHHGHHHHHHHHFHFHHHHHHHHGHHHHHHHHHHHHGGHHHGHHGGGGGGGGGGGGGGGG
@M05620:37:000000000-D9766:1:1101:9057:15010 1:N:0:24
GAGACTGCTTTGGAAGAAACTCATAGATTACTGCAACAGTTCCCCCTGGACCTGGAAAAGTTTCTTGCCTGGCTTACAGACGCTGAAACAACTTGCTACCCGTAAGGAAAGGCTCCTAGAAGACTCCACGGGAGTAAAAGAGCTGATGAAACAATGGCAAGTAAGTCAGGCATTTCCGCTTTAGCACTCTTGTGGATCCAATTGAACAATTCTCAGCATTTGTACTTGTAACTGACAAGCCAGGGACAAAA
+
>>>1>BCFFFFFGGGGCGGFGGGHHFAFGHHGABEBGFGFGHHHHGEGHFHHGHHBFFFGBDHGHFFGHGHEGBGFHHHH0AEEGG11BFHFGGGGHGHHHGGGGHGHHHHHGHHGHHHFHHGHHHH10?@E/CCGHFDFFGHHHHHHH1FGH/FGHHHGGHFDHDGDGHH.FF<GHGGGGGHHHHGHGHHHFG?<GGHHGHHHGHHHGHHHHHHEHFHHHHBFGGGGBBFFGGEFFGGG?FFGGGGG.CG
@M05620:37:000000000-D9766:1:1101:13591:15016 1:N:0:24
ACCACACCTTCTACAATGAGCTGCGTGTGGCTCCCGAGGAGCACCCCGTGCTGCTGACCGAGGCCCCCCTGAACCCCAAGGCCAACCGCGAGAAGATGACCCAGGTGAGTGGCCCGCTACCTCTTCTGGTGGCCGCCTCCCTCCTTCCTGGCCTCCCGGAGCTGCGCCCTTTCTCACTGGTTCTCTCTTCTGCCGTTTTCCGTAGGACTCTCTTCTCTGACCTGAGTCTCCTTTGGAACTCTGCAGGTTCT
+
CCCDDCBCFFFFGGGGGGGGGGHHGGGFHGHHHGGGGFGGGHHHHGGGEGGGHHHHHHHGGGGGGGGGGGGHHHHGGGGHGHHHHGGGGGGGGGHHHHGHHHHGFFHHHFGEGHHGGGGGHGHHHHHHHHHGHHGGGGGHGHHGHGGGGGGGGGGGGGGGGGGGGGFFFFFFFFHHHHHFFFFFFFFFFFFHFFFFFFFHFFFFFFFFFFFFFHHHFFFFFFHFFFFFFFFFFFFFFFFFFHFFFFFFFFF
@M05620:37:000000000-D9766:1:1101:16572:15031 1:N:0:24
ACCACACCTTCTACAATGAGCTGCGTGTGGCTCCCGAGGAGCACCCCGTGCTGCTGACCGAGGCCCCCCTGAACCCCAAGGCCAACCGCGAGAAGATGACCCAGGTGAGTGGCCCGCTACCTCTTCTGGTGGCCGCCTCCCTCCTTCCTGGCCTCCCGGAGCTGCGCCCTTTCTCACTGGTTCTCTCTTCTGCCGTTTTCCGTAGGACTCTCTTCTCTGACCTGAGTCTCCTTTGGAACTCTGCAGGTTCT
+
CCCCCCCCFFFFGGGGGGGGGGHHGGGGHGHHHGGGGGGGGHHHHGGGGGGGHHHHHHHGGGGGGGGGGGGHHHHGGGGHGHHHHGGGGGGGGGHHHHHHHHGHGHHHHHHGGHHGGGGGHHHHHHHHHHHGHHGGGGGHGHHGHGGGGGGGGGGGGGGGGGGGGGFFFFFFFFFFFFFFFFFFFFFFFFFFFFFFFFFFFFFFDFFFFFFFFFFFFFFFFFFFFFFFFFFFFFFFFFFFFFFFFFFFFFF
@M05620:37:000000000-D9766:1:1101:17828:15045 1:N:0:24
GAGGCTGCTTTGGAAGAAACTCATAGATTACTGCAACAGTTCCCCCTGGACCTGGAAAAGTTTCTTGCCTGGCTTACAGAAGCTGAAACAACTTGCTACCCGTAAGGAAAGGCTCCTAGAAGACTCCATGGGAGTCAAAGAGCTGATGAAACAATGGCAAGTAAGTCAGGCATTTCCGCTTTAGCACTCTTGTGGATCCACTTGACCAATTATCAGCATTTGTACTTGTAACTGACAAGCCAGGGACAAAA
+
AAABCBFBFFFFGGGGGGGGGGGHHHHHHGHHHHHHGHHGHHHHHGGGHHHHHHHHHGCFFHHHGHGHHHHHHHHHHHHHHHHHHHHHHHHHHHH4@G3FG?1>?1BE3F?1F3B/F3FGHFF3?BG?4BF/?F/334B3BG22F?GBHHGDG/2>GHC==@D22>2@D0?FCH1==/CD.<111=<FC111F1.0<0<00=GGB00<<<00;00CFC:000<G:CCC0C00CGC0;CAC9F....;CAG.
@M05620:37:000000000-D9766:1:1101:9566:15048 1:N:0:24
ACCACACCTTCTACAATGAGCTGCGTGTGGCTCCCGAGGAGCACCCCGTGCTGCTGACCGAGGCCCCCCTGAACCCCAAGGCCAACCGCGAGAAGATGACCCAGGTGAGTGGCCCGCTACCTCTTCTGGTGGCCGCCTCCCTCCTTCCTGGCCTCCCGGAGCTGCGCCCTTTCTCACTGGTTCTCTCTTCTGCCGTTTTCCGTAGGACTCTCTTCTCTGACCTGAGTCTCCTTTGGAACTCTGCAGGTTCT
+
BBBABBBBFFFFGGGGFGGGGGHHGFFEHAGHCFGEEGGGGHHHHGGGEEFGHHGHHHGGGGGGGAGGGGGGHFHGGGGHEFHHHGGEDGGCCGFH2GBGHHHHGHHHHHHGGFHGGGGCHHHHHHHHHGHGHHGGGGAHGHHGGGGGGGGEFBFGEFGGGGGGGGFFFCFFFFFFFFFFFFFFFFFFFFFFFFFFFFFFFFFFFFFFFFFFFFFFFFFFFFFFFFFFFFFFFFFFFFFFFFFFFFFFBFF
@M05620:37:000000000-D9766:1:1101:12744:15062 1:N:0:24
GAGGCTGCTTTGGAAGAAACTCATAGATTACTGCAACAGTTCCCCCTGGACCTGGAAAAGTTTCTTGCCTGGCTTACAGAAGCTGAAACAACTTGCTACCCGTAAGGAAAGGCTCCTAGAAGACTCCAAGGGAGTAAAAGAGCTGATGAAACAATGGCAAGTAAGTCAGGCATTTCCGCTTTAGCACTCTTGTGGATCCAATTGAACAATTCTCAGCATTTGTACTTGTAACTGACAAGCCAGGGACAAAA
+
AABBBBFBFFFFGGGGGFGFGGHHCHFHHGHHHHFCGAGGHHHHHGGGHFHHHHHHHGBGGHHHHHHHHHHHHGFGHHGHFHH3GGHFHHHHHHHHHHHHHGG?FHHHHHHHHHHGHHHFHHHHHHGGHHGGHGEHHFGHGHHHHEHHHHHHHHHHHHHHGHHGHHHFGGHHHHHHHGGGGGHHHHHGGGHHHHGFHHHHHHHHHHHHHHHHHGHHHHHHHHHHHHHHGHGHGHGGGGGGGGGGGGGGGGG
@M05620:37:000000000-D9766:1:1101:17839:15063 1:N:0:24
GAGGCTGCTTTGGAAGAACCTCATAGATTACTGCAACAGTTCCCCCTGGACCTGGAAAAGTTTCTTGCCTGGCTTACAGAAGCTGAAACACCTTGCTACCCGTAAGGAAAGGCTCCTAGAAGACTCCAAGGGAGTAAAAGAGCTGATGAAACAATGGCAAGTAAGTCAGGCATTTCCGCTTTAGCACTCTTGTGGATCCAATTGAACAATTCTCAGCATTTGTACTTGTAACTGACAAGCCAGGGACAAAA
+
BBBBBBF>FFFFGCFGGG4AEGHHHHHFGHHGH5BGFGHHHHGHHGGBGFHHHHGHHHHFGGHHHHHHHHHHHHHHHHHHHHHHHHFHHH1EHHF33B@BFAEEF1B3BF??GFFFGEHHHFFBFFGF3B//FE/B4FHDGHC2B?GDGHH@GA<2@F2<?2@FG1<<F0FF1F<11?DDD.FDD1<<0=<<GC<<<<G00DG0D0CGGC:0;;:CFGC00:CGFGGFCGC0CFB/9C...B.;.;EEGG.
@M05620:37:000000000-D9766:1:1101:8847:15089 1:N:0:24
ACCACACCTTCTACAATGAGCTGCGTGTGGCTCCCGAGGAGCACCCCGTGCTGCTGACCGAGGCCCCCCTGAACCCCAAGGCCAACCGCGAGAAGATGACCCAGGTGAGTGGCCCGCTACCTCTTCTGGTGGCCGCCTACCTCCTTCCTGGCCTCCCGGAGCTGCGCCCTTTCTCACTGGTTCTCTCTTCTGCCGTTTTCCGTAGGACTCTCTTCTCTGACCTGAGTCTCCTTTGGAACTCTGCAGGTTCT
+
DDDDDDCDFFFFGGGGGGGGGGHHGGGFHGHHHGGGGGGGGHHHHGGGGGGGHHHHHHHGGGGGGGGGGGGHHHHGGGGHGHHHHGGGGGGGGGHHHHHFHHHHG?CFGHHAAGECGCG@HHF0DGGG0</<<CDC-E.<:0CGCHFB:FBAFGFAEG?9-A.<0<-.@=FFFFF000<F<F000B0<FFFBFB-<DFFFFFFF?DE0:FBF00B:FFFBFFFFBFFFF0BFBBFFEFF0<BFFFBAFFBB
@M05620:37:000000000-D9766:1:1101:12877:15094 1:N:0:24
ACCACACCTTCTACAATGAGCTGCGTGTGGCTCCCGAGGAGCACCCCGTGCTGCTGACCGAGGCCCCCCTGAACCCCAAGGCCAACCGCGAGAAGATGACCCAGGTGAGTGGCCCGCTACCTCTTCTGGTGGCCGCCTCCCTCCTTCCTGGCCTCCCGGAGCTGCGCCCTTTCTCACTGGTTCTCTCTTCTGCCGTTTTCCGTAGGACTCTCTTCTCTGACCTGAGTCTCCTTTGGAACTCTGCAGGTTCT
+
AAABBABBFFFFBGGGGGEFGGHGGFGBFDGEFFEGGGCAFHHHHGGGEFGGHGFFHHHFEEEGGGGGGFGFHHHGGDGHGHHHHGGGGG?DGCHHHEFHFHHHGHHGHFHGGHHGGGGGHHHHHHHHHHHGHHGGGGGHGHHGGGGGGGFGGGGGGGFGGGGGGGFFFFFFFFFFFFFFFFFFFFFFFFFFFFFFFFFFFFFFDFFFFFFFFFFFFFF/FFFFBFFFFFFFFFFFFFFFFFFF/FFFFFB
@M05620:37:000000000-D9766:1:1101:28281:15103 1:N:0:24
ACCACACCTTCTACAATGAGCTGCGTGTGGCTCCCGAGGAGCACCCCGTGCTGCTGACCGAGGCCCCCCTGAACCCCAAGGCCAACCGCGAGAAGATGACCCAGGTGAGTGGCCCGCTACCTCTTCTGGTGGCCGCCTCCCTCCTTCCTGGCCTCCCGGCGCTGCGCCCTTTCTCACTGGTTCTCTCTTCTGCCGTTTTCCGTAGCACTCTCTTCTCTGACCTGAGTTTCCTTTGGAACTCTGCAGGTTCT
+
BABBAABCFFFFGGGGGGCFGGHHGEGFHGHHFFFFGGGGGGDGGGGGGFEGHHHHGHHGGGGFGGGGGGGHBGHGGGGHGHHHHGGGBD?DGGHHFHHHHH/FFFG1F??FFHHGG-<CGGFFHHHHHHHGHHGGGGDHGHHG/FFGGGGGGGGGGBF?BDBFFFFFFFFFFFFFFFFFFFFFFFFFBFFFFFFFFFFFFFFAD.;FFFFFFFF//BFFFFFFFFF/;/;FFFBFBFBFFBFFFFFFFFF
@M05620:37:000000000-D9766:1:1101:10377:15106 1:N:0:24
AGTGCCAGCTCTCAATCGCACAGGGGACCCAGGGCCTGGCCCCTCCATCCAGAAAACCTATGACCTCACCCGCTACCTGGAGCACCAACTCCGCAGCTTGGCTGGGACCTATGTGAGTATCCAGCGTAGGAATCTGGGAGTTGGGGAGGAGTGAGGAGTTGGGGAAAGACAGTCCTAACCGTGGAGGGTTCTGGTAAATGATGGGGTGAGGAGGGGCTCTTTGGCTCCCACCAGTCCCCCTGTCTGGTCTA
+
1A1>1BD@A@CBG1EGGFGGEEFCFEGGGFGGGG?ECEHGHHEHGGFGHGFFHGHHHEHHHHHGCF1B?FAEE@@FGFGHFHBEFG0GEGHHGEGGGHHHGGHGGFHHGHHHHFFDFBFGFGDDGG?<BCGFFGHHEFFGECGHCCACCCEGFFFHGGGFHGCGFGGHECGHCFFHEBCG?CAAGGG@.9CFFGFBFG;FB;BFEBB???FEBF@@--9FFBFFFFFEFF9BAF/9FFFB@AF/FFF9BF/
@M05620:37:000000000-D9766:1:1101:25691:15110 1:N:0:24
GAGGCTGCTTTGGAAGAAACTCATAGATTACTGCAACAGTTCCCCCTGGACCTGGAAAAGTTTCTTGCCTTGCTTACAGAAGCTGAAACAACTTCCTACCCGCAAGTAAATCATCCTCGAAGACACCAAGTTATTAAAAGAGCTGATGAAACAATGGCAAGTAAGTCAGACATGGCGGCTCCAGCACTCTTTTGTATCCAATTCACCAATTCTCAGCATTTGCACTTTAAACGAACATGACAAGGACAAAC
+
>3AA>>CBFBBDG45BFGBGGGHGHGHHHHBFGB4BEGBDGADBBEAAAFBFGFEFB32BBFGDDFFABB5BBDF5B5BDGH3BFB3GBB1FHH5BBB31?1/>>/B4BB443BB@33?E2C???B?CG034?44?4EB??2222B2BB?322<@@2@@@<@@@2>>1?1??????/-<-.<///<.0<<=0<0/00:::00;:=0:0;/000;;0/;;;90090;/00;00;.;--0:9/;0..9;C...
@M05620:37:000000000-D9766:1:1101:4282:15111 1:N:0:24
GAGGCTGCTTTGGAAGCAACTCATAGATTCCTGCACCAGTTCCCCCTGGACCTGGACAAGTTTCTTGCCTTGCTTACCGAAGCTGAAACAACTTCCCACCCGTAAGTAAATTCTCCTCGAAGACTCCAAGTTATTAAAAGAGATGATGAAAAAATGTCAAGTAAGTCAGGCATATCCGCGTTAGCACCCTTTTGTATCCAATTGACCAATTCTCAGCATTTGTACTTGTAACGGACCCGCCATGGACAAAA
+
>11>1>1A11B111111BABBBBDDAFDE3DDBBAAAGGHHDE1BBEB/0BBFGEGB10BFGHFFDFABA1BBDB210BBEE>BB11BBBBBGF@BBB0/?/?>/B2BBB221BBF10?/FCAG1BBCG1122>B2BF1B<G011>2BGD110/@<2@@F1@1111?1<0?/<1111<>-><.<=<<.../0<=/=0<000<00<00/./00:;;;BGCFG0;0;990009C.-;9:.;99;-//9;/:-9
@M05620:37:000000000-D9766:1:1101:12883:15112 1:N:0:24
ACCACACCTTCTACAATGAGCTGCGTGTGGCTCCCGAGGAGCACCCCGTGCTGCTGACCGAGGCCCCCCTGAACCCCAAGGCCAACCGCGAGAAGATGACCCAGGTGAGTGGCCCGCTACCTCTTCTGGTGGCCGCCTCCCTCCTTCCTGGCCTCCCGGAGCTGCGCCCTTTCTCACTGGTTCTCTCTTCTGCCGTTTTCCGTAGGACTCTCTTCTCTGACCTGAGTCTCCTTTGGAACTCTGCAGGTTCT
+
CCCCCCCCFFFFGGGGGGGGGGHHGGGFHGHHHGGGGGGGGHHHHGGGGGGGHHHHHHHGGGGGGGGGGGGHHHHGGGGHGHHHHGGGGGGGGGHHHHHHHHHHGHHGHHHGGHHGGGGGHHHHHHHHHHHGHHGGGGEHGHHGHGGGGGGGGGGGGGGGGGGGGGFFFFFFFFFFFFFFFFFFFFFFFFFFFFFFFFFFFFFFFFFFFFFFFFFFFFFFFFFFFFFFFFFFFFFFFFFFFFFFFFFFFFF
@M05620:37:000000000-D9766:1:1101:8444:15126 1:N:0:24
ACCACACCTTCTACAATGAGCTGCGTGTGGCTCCCGAGGAGCACCCCGTGCTGCTGACCGAGGCCCCCCTGAACCCCAAGGCCAACCGCGAGAAGATGACCCAGGTGAGTGGCCCGCTACCTCTTCTGGTGGCCGCCTCCCTCCTTCCTGGCCTCCCGGAGCTGCGCCCTTTCTCACTGGTTCTCTCTTCTGCCGTTTTCCGTAGGACTCTCTTCTCTGACCTGAGTCTCCTTTGGAACTCTGCAGGTTCT
+
AAA1AAAAFFFFGGGF3GGAGFHHGEEAF0BF1BF0AEEGGHHHHGGGF/EFHHGFHHGG@EGGG/EGGGGCH1GGGGAG//FHHG//BCB<@GFH1FDDGHHHGHHFHHFCEFG@CGGGHHFFGHHFHGFCFHGGGGCGGHGGHEBFF0FFF0CEAE@AAGFGB--A??9BFFFFFFFBBFFF/BBFFFFFFF@BFFFFEFFFFFFFBFFFFFFFFFFFFFFF/BFFFFFFFFFFFFFFFFFFFFFFEFF
@M05620:37:000000000-D9766:1:1101:4270:15126 1:N:0:24
GAGGCTGCTTTGGAAGAAACTCATAGATTACTGCAACAGTTCCCCCTGGACCTGGAAAAGTTTCTTGCCTGGCTTACAGAAGCTGAAACAACTTGCTACCCGTAAGGAAAGGCTCCTAGAAGACTCCACGGGAGTAAAAGAGCTGATGAAACAATGGCAAGTAAGTCAGGCATTTCCGCTTTAGCACTCTTGTGGATCCAATTGAACAATTCTCAGCATTTGTACTTGTAACTGACAAGCCAGGGACAAAA
+
AAAABCFCFFFFGGGGGGGFGGHHHHFGHFHHGHHFGHHHHHHHHGGGHGHHHHHGHHHHBHHHHFGHHHHHHGHHHHHHFHHHHH3FFHHGHHHHHHHHHGGGGHHHHHHHHHHGHHHHDGHHHHHH?FGGCFGHFHHHGHHHHHHHHFHHGEHHHHHHGHHHHHHGHHHAGHHHHGGGGGHHHHHGGHGHHHGHGHHGHHHHHHHHHHHHHHHGHFHHHHHHHHHHFGGGGGGGGGGGGGGGGGGGGGG
@M05620:37:000000000-D9766:1:1101:14533:15148 1:N:0:24
ACCACACCTTCTACAATGAGCTGCGTGTGGCTCCCGAGGAGCACCCCGTGCTGCTGACCGAGGCCCCCCTGAACCCCAAGGCCAACCGCGAGAAGATGACCCAGGTGAGTGGCCCGCTACCTCTTCTGGTGGCCGCCTCCCTCCTTCCTGGCCTCCCGGAGCTGCGCCCTTTCTCACTGGTTCTCTCTTCTGCCGTTTTCCGTAGGACTCTCTTCTCTGACCTGAGTCTCCTTTGGAACTCTGCAGGTTCT
+
CCCCCCCCFFFFGGGGGGGGGGHHGGGFHGHHHGGGGGGGGHHHHGGGGGGGHHHHHHHGGGGGGGGGGGGHHHHGGGGHGHHHHGGGGGGGGGHHHHHHHHHHGHGHHHHGGHHGGGGGHHHHHHHHHHHGHHGGGGDHGHHGHGGGGGGGGGGGGGGGGGGGGGFFFFFFFFFFFFFFFFFFFFFFFFFFFFFFFFFFFFFFFFFFFFFFFFFFFFFFFFFFFFFFFFFFFFFFFFFFFFFFFFFFFFF
@M05620:37:000000000-D9766:1:1101:12650:15185 1:N:0:24
ACCACACCTTCTACAATGAGCTGCGTGTGGCTCCCGAGGAGCACCCCGTGCTGCTGACCGAGGCCCCCCTGAACCCCAAGGCCAACCGCGAGAAGATGACCCAGGTGAGTGGCCCGCTACCTCTTCTGGTGGCCGCCTCCCTCCTTCCTGGCCTCCCGGAGCTGCGCCCTTTCTCACTGGTTCTCTCTTCTGCCGTTTTCCGTCGGACTCTCTTCTCTGACCTGAGTCTCCTTTGGAACTCTGCAGGTTCT
+
AABBABBACCFFGFGGFG5GGFHHGDGEC?HHFFG?EEA?EHHHHGGGGGGGFGH3GHHGGG0EFGGGGG1GFFEEGGEHAEGHHG?ECCCFCDH2B<DGHHGHF<FGHFGGGHHGGGGGHHHGHHH00GBDFHGGGGFHGHHGGGGEFFFFGGGGEDBCG;FBB?DFFFFFFFFFFFFFFFF/BFFBFFFFFFFF?F.BF.9.--;@BFFFFFF/;FFFFFF.FFFFFFFFFFFFFFFFFFFFFFFFFFF
@M05620:37:000000000-D9766:1:1101:3035:15186 1:N:0:24
GAGGCTGCTTTGGAAGAAACTCATAGATTACTGCAACAGTTCCCCCTGGACCTGGAAAAGTTTCTTGCCTGGCTTACAGAAGCTGAAACAACTGGCTATGCGTAAGGCCAGGCTCATAGCCGCCTACACGAGTGTAAGCGAGCTAATGACCTGATGAAACGTACGTAAGGACTTTCCGCTTTCGCGCTCTTGTGGATCCGATTGAACAATTGTCAGCATTTGTACTTGTACCTGTCAAGCCAGGGACCCAA
+
A?ABBAFACFFFGGGGGGCFFFGHHHHFBGHHHHHHGHHHGHHHHGGGFHHHFGFFFHFHHHHHHHGHHHHHHHHHHHHHHHHHHGHHHG1GH33B2B3331B1>133?1?11??34FG3B//>E/BB2?////BFG32>BC@/2@2@D@2200?G1??1/00?<0<001<<0<<>1>E.CE<CA-AC;G0CC0.000:.9;.;0;BBFGG0090000;;CF00;9FFB9000:0/;B9;..9.AE;.;A.
@M05620:37:000000000-D9766:1:1101:20731:15212 1:N:0:24
ACCACACCTTCTACAATGAGCTGCGTGTGGCTCCCGCGGAGCACCCCGTGCTGCTGACCGAGGCCCCCCTGAACCCCAAGGCCAACCGCGAGAAGCTGACACAGGTGAGTGGCCCGCTACCTCTTCTGGTGGCCGCCTCCCTCCCTCCTGGCCTCCCGGAGCCGCGCCCTTTCTCACTGGTTCTCTCTTCTGCCGTTTTCCGTCCGACTCTCTTCCCTGAACTGAGTCTCCTTTGGAACTCTGCAGGTTCT
+
AAAABAAAFFCDFGGCGGFGFGGCEEGG4EHHHFF?2AECEEHHHGEEA1E15BBGHE?>>>/>?E>EGGEGHH/<EEGEEHHAC/CBDC@B/<F111?F1?CC.1<GH1FFGGFDG?CGB0DGHHBCGHHGHAD-A.;C9BBA./;CB/BFFGF.99ABB;.-9>B-BBFFFFFFFFFFFBFFFBB//:FBFF?FFFFFF.:..-;@BFFFFFF/9;BBBFF/9;9BFFFFFF///9;/F/BFFFF./FF
@M05620:37:000000000-D9766:1:1101:10951:15228 1:N:0:24
GAGGCTGCTTTGGAAGAAACTCATAGATTACTGCAACAGTTCCCCCTGGACCTGGAAAAGTTTCTTGCCTGGCTTACAGAAGCTGACACAACTTGCTACCCGTAAGGAAAGGCTCCTAGAAGACTCCACGGGAGTAAAAGAGCTGATGAAACAATGGCAAGTAAGTCAGGCATTTCCGCTTTAGCACTCTTGTGGATCCAATTGAACAATTCTCAGCATTTGTACTTGTAACTGACAAGCCAGGGACAAAA
+
AABBABFCFFFFGGGGGGGEGGHHHHAGGHGH5FGFGHHHHHHHHGGGHHHHHHHFGHHGFHHHHHHHHHHAGBGCGHFHAFGHHH23BGGGHHHHHHHHHGGGGHHHHHHHHHHGHHHGHHFHHHHHCFGGDGDHHHHHGHHHHHHHHHHHHEHHHHHHGHHGHHHFHHHFHHHHHGGGGGHHHHHHHHHHHHGFHGHHFHHHHHHHHHHHHHHGHHHHHHHHHHHGGGGFGGGGGGGGGGGGGGGGGFG
@M05620:37:000000000-D9766:1:1101:2523:15239 1:N:0:24
GAGGCTGCTTTGGAAGAAACTGACAAGCCAGGGACACAAGATCGGAAGCGCACACGTCTGAACTCCAGTCACTCCGGAGAATCTCGTATGCCGTCTTCTGCTTGAAAAAAAAATAAACAACCACATGAACAATTCTCCGTATTTGTACTTTTAACTGCCAACCCAGGAACAAAAGATCGGCGTAGCACCATGCTAAACTACATCCCCTCTCGCGCATCTCGACTGCCTACTTCCCGTTGACAACAACAAAC
+
ABAAAAFAFFFFGGGGFGGGG5GFGGB4CCFGEDGCHFDAB3FCGEEGFAA0A0FA1FGE5BFGH33FFGHFH5FEGDEGF3FGFG1>?34BE?E0/BG44FF30BGFHC@C/0<222@/?</?/1<?<?FF??1?11?.00>11111111<1<1=0<<G<.<<..../:;:;:C.0C..--;;-.9;C.0099000/;0/900;;.9..9.9-;9.;;;./9..;///://:/..;;D.//9...:.9.:
@M05620:37:000000000-D9766:1:1101:10730:15260 1:N:0:24
GAGGCTGCTTTGGAAGAGCACACGTCTGCACTCCAGTCACTCCGGAGACTCTCGTATGCCGTCTTCTGCTTGAAAAAAAAAGACCCAACTCCCCAGCTTGTCTCTTACCCATCGGAGTATCCAGCGTAGAAATCTGGTAGTGGGGGAGTACTGAGGACTTGAACAAAGACAATCCTAACCGCGAAGGGTGCTGTAACATGATGGAGTGACGAGGTGCTCTCTCGCTCCCACGAGTCCTCGCATCTGGCCTG
+
BBBABBFBFFFFGF5GGGGGGGHGHCFF5DGHFHHGGHHHHHHGG2E2BBGHFEFEHFGGEBEAFFGHHHHGCGEFHG//>1?2B/?C?3?3/?2??3?BB3?4BB?4?2222//</?@22>2@@</?>/1?11@111?1<00.-<<-<<00<00.0./:000:</./;;G/0;/0;0;.@---9-9....9/;//99/////9/././/;;--.;///////.....9:;--999BFB.--.-9///.9.
@M05620:37:000000000-D9766:1:1101:19822:15262 1:N:0:24
GAGGCTGCTTTGGAAGAAACTCATAGATTACTGCAACAGTTCCCCCTGGACCTGGAAAAGTTTCTTGCCTGGCTTACAGAAGCTGAAACAACTTGCTACCCGTAAGGAAAGGCTCCTAGAAGACTCCAAGGGAGTAAAAGAGCTGATGAAACAATGGCAAGTAAGTCAGGCATTTCCGCTTTAGCACTCTTGTGGATCCAATTGAACAATTCTCAGCATTTGTACTTGTAACTGACAAGCCAGGGACAAAA
+
A3ABB?CACFDFEGGGGGGGFGFHHHHHHHGHHHHHBGHHFHHFHGGGEHGGGGEF3B2FFHHHGHEBGFDGHHHHHGGGHHHHHHHHHGHHHH5FBBBB1BFEEG3GGH?1?GFGFBFDHFGHGFHHHG?E?/?3EDHGCG?DGFGHHHB1@GFF1<CFG1@2@@FFG<G/?1?<DAGGGG1>G1<1>DF1FH?GCCG00DDDDDGDHEFFFF;CGHGHHHBGHHFHBHGHBGGGB99E?:.9.;EFGGF
@M05620:37:000000000-D9766:1:1101:22020:15269 1:N:0:24
ACCACACCTTCTACAATGAGCTGCGTGTGGCTCCCGAGGAGCACCCCGTGCTGCTGACCGAGGCCCCCCTGAACCCCAAGGCCAACCGCGAGAAGATGACCCAGGTGAGTGGCCCGCTACCTCTTCTGGTGGCCGCCTCCCTCCTTCCTGGCCTCCCGGAGCTGCGCCCTTTCTCACTGGTTCTCTCTTCTGCCGTTTTCCGTAGGACTCTCTTCTCTGACCTGCGTCTCCTTTGGAACTCTGCAGGTTCT
+
AAAAAAAAFFFFGGGGFGAFG1GFGEEBGAGHFFGECGGGGHHHHGGEEEGGHHHFHHHGEGGGG/EGGGGEHCFEGGCH/AGHHGC<CGB@@FGHFGFFHHHHGGH1<?GGCH/>A<<@GGHFHHHGHHHGHHGGGG.CEGH./C0FGFFGFBGGGGG:9-;CF@@B@@FFFFFFFFFFFFFFFFFFFFFFFF@BBFEFFA;F-B/FFFEFFFBBFFFFFFFF-@-99BFEFFFEFFFFFFFFFFFFFFB
@M05620:37:000000000-D9766:1:1101:24010:15280 1:N:0:24
GAGGCTGCTTTGGAAGAAACTCATAGATTACTGCAACAGTTCCCCCTGGACCTGGAAAAGTTTCTTGCCTGGCTTACAGAAGCTGAAACAACTTGCTACCCGTAAGGAAAGGCTCCTCGAAGACTCCAAGGGAGTAAAAGAGCTGATGAAACAATGGCAAGTAAGTCAGGCATTTCCGCTTTAGCACTCTTGTGGATCCAATTGAACAATTCTCAGCATTTGTACTTGTAACTGACAAGCCAGGGACAAAA
+
11AA>A1>FFFFGFABGGGFEGFCFFBGHHHHEGHHHHFHGHHHHGGGEHHFHHGFFGFHHHHGHHDGGFHGGHGHHHFHHFBGFGHHHHHHHGDGB2FGHE?>/B1@FG0BFGGGF0?EHGEGBGHCEG?EF<?FDFHFGHGDGFFFFHBGFHHHGGGHG?<?FGGFGGGHF<GHHGCCFGHFDDG1F=GHHEFB0<<GGHGFG0CCC;CFHFCFFHFCHHCGHCCCCGB9;0CFC0C.;C:9.CEEFFC
@M05620:37:000000000-D9766:1:1101:15722:15286 1:N:0:24
ACCACACCTTCTACAATGAGCTGCGTGTGGCTCCCGAGGAGCACCCCGTGCTGCTGACCGAGGCCCCCCTGAACCCCAAGGCCAACCGCGAGAAGATGACCCAGGTGCGTGGCCCGCTACCTCTTCTGGTGGCCGCCTCCCTCCTTCCTGGCCTCCCGGAGCTGCGCCCTTTCTCACTGGTTCTCTCTTCTGCCGTTTTCCGTAGGACTCTCTTCTCTGACCTGAGTCTCCTTTGGAACTCTGCAGGTTCT
+
AAAAAAAAFFFFGGGBDG1FGFHHGFGAFEGHHGFGCGGEGH/GHGG/BEFFFGHHGHHEEGEFGEEGGEFFBGHGGFGHGHHHEFGEGC/<B/CGGFFGHHHHGHH1@FGCGHHGGCGCHHHHHHHHHHHGHHGGGGFHGGGGGGGGGBFFFFFGGG@-A-9FF@@F@-/BBBFBFFFFFFFFFFFFFFFFFF@BFFEFFFFFF-BFFFFFFFFFFFFBFFFF/FF/9BFBFFFFEFFFFFFFFFFFFFF
@M05620:37:000000000-D9766:1:1101:15439:15290 1:N:0:24
ACCACACCTTCTACAATGAGCTGCGTGTGGCTCCCGAGGAGCACCCCGTGCTGCTGACCGAGGCCCCCCTGAACCCCAAGGCCAACCGCGAGAAGATGACCCAGGTGAGTGGCCCGCTACCTCTTCTGGTGGCCGCCTCCCTCCTTCCTGGCCTCCCGGAGCTGCGCCCTTTCTCACTGGTTCTCTCTTCTGCCGTTTTCCGTAGGACTCTCTTCTCTGACCTGAGTCTCCTTTGGAACTCTGCAGGTTCT
+
BBBBBBBAFFFFGGGGGG5GGGHHGGGBGFGHHFFGGGGGGHHHHGGEEGGGHHGHHHHEGGGGGGGGGGGHHHHGGGGHGHHHHGGGGG/BFGHHHHHHEHEHGHHBFHHGGHGDFGGGHHHHHHHHHHHGHHGGGGGHGHHGHGGGGGGGGGGGGGGGGDFGGGFFFFFFFFFFFFFFFFFFFFFFFFFFFFFDDFEFFFFFFFFFFFFFFFFFFFFFFFFFBFFFFFFFFFFFFFFFFFFFBFFFFFF
@M05620:37:000000000-D9766:1:1101:23136:15290 1:N:0:24
GAGGCTGCTTTGGAAGAAACTCATAGATTACTGCAACAGTTCCCCCTGGACCTGGAAAAGTTTCTTGCCTGGCTTACAGAAGCTGAAACAACTTGCTACCCGTAAGGAAAGGCTCCTAGAAGACTCCAAGGGAGTAAAAGAGCTGATGAAACAATGGCAAGTAAGTCAGGCATTTCCGCTTTAGCACTCTTGTGGATCCAATTGAACAATTCTCAGCATTTGTACTTGTAACTGACAAGCCAGGGACAAAA
+
[truncated: 947,635 more chars]
