# Supplementary material for: Fast but not furious: a streamlined selection method for genome-edited cells
Source: Life Sci Alliance. 2021 Apr 26;4(6):e202101051. doi: 10.26508/lsa.202101051 (PMC8127327; doi:10.26508/lsa.202101051)
Supplement: Supplementary file 1 [file LSA-2021-01051_Supplemental_Data_1.zip › SANGER and Deep Sequencing/ACTB/25_S25_L001_R1_001.fastq]

@M05620:37:000000000-D9766:1:1101:18533:2008 1:N:0:25
ACCACACCTTCTACAATGAGCTGCGTGCGGCGCCCGAGGAGCACCCCTTGCTGCTGACTAAGGCCCCCCTGAACCCCAAGGCCAACCGCGCGAAGATGCCCAGGAGACTTGCACGCTTCCTCTTCTTGTGGCCGTCTCCCTCCTTCCTGGCCTCCCGGCTCTGCGCCCTTTCTCCCTGGTTTTCTCTTTTGCCGTTTTCCGTAGGGCTCTCTTATCTTCCCTGCGTCCCCTTTGGCACTCTGCCGGTTCTT
+
A1>>AAA>BFBDEGGGFG1BFBFCE0B0AAE/A/AA/AE/EHHFHGG/0BB1111FGH111B0FF/EEG>>BG1/EE//FF/GA/FFGGC@///</<11101/<.<<.11<111<-.../=<<<D000=0:..---./;/;/9/00909;..9.:9.9--./00-;;--9B/9B//-/-9;--////9/;///9AAFA//-;-;9----///////////-;/--;--99-99B///;-9FF//-99--:/
@M05620:37:000000000-D9766:1:1101:13380:2078 1:N:0:25
AGTGCCAGCTCTCAATCGCACAGGGGACCCAGGGCCTGGCCCCTCCATCCAGAAAACCTATGACCTCACCCGCTACCTGGAGCACCAACTCCGCAGCTTGGCTGGGACCTATGTGAGTATCCAGCGTAGGAATCTGGGAGTTGGGGAGGAGTGAGGAGTTGGGGAAAGACAGTCCTAACCGTGGAGGGTTCTGGTAAATGATGGGGTGAGGAGGGGCTCTTTGGCTCCCACCAGTCCCCCTGTCTGGTCTA
+
ABAABFFFBFFFGGGGGGGGGGHHGGEGGGHHFFGGGFHHHHGHGGHHHHHHHHHHHGHHHHHHHFGHHHHGGEEFHHHHBGHHHH1?EGHHEGFFEHGHGHHGFGGFFGCHHHHHHHHHHHHGHGGDCGGHGHHHFHCFGHGHCC.<A>CGFDHHBEHHHHGGEGFHGHGHHHHHHHGGGGGG.CDGGGGGGGGGGGGGGGGGGGFFFFFFFFFFFFFFFFFFFFFEFFFFEFFFFFFFFFFFFFEFFF9
@M05620:37:000000000-D9766:1:1101:11229:2088 1:N:0:25
AGTGCCAGCTCTCAATCGCACAGGGGACCCAGGGCCTGGCCCCTCCATCCAGAAAACCTATGACCTCACCCGCTACCTGGAGCACCAACTCCGCAGCTTGGCTGGGACCTATGTGAGTATCCAGCGTAGGAATCTGGGAGTTGGGGAGGAGTGAGGAGTTGGGGAAAGACAGTCCTAACCGTGGAGGGTTCTGGTAAATGATGGGGTGAGGAGGGGCTCTTTGGCTCCCACCAGTCCCCCTGTCTGGTCTA
+
>ABABFFFCFFFGGGGGGGGGGHHGGGGGGHHGGGGGGHHHHGHGGHHHHHHGHGHHGHHHHHHHHHHHHHGGGGGHHHHHHHEFHHHGHHHGGGGGGHHGHHFDGGGGHGHHHHHHDHHHHHHHGGGGGHHHHHHHHHGGHHHGGGGGGGHHHGHHCGHHHGGGEHAGHHHHHHHHHHHGGGCGGGGGGGGGGFGGGGGGGGGGFFFFFFFFFFFFFFFFFFFFFFFFFFFFFFFFFFFFFFFFFFFFF0
@M05620:37:000000000-D9766:1:1101:17050:2192 1:N:0:25
ACCACACGTTCTACAATGCGCTGCGTGCGGCTCGCGAGGAGCACCCCTTGCTGCTGACCAAGGCCCCCCTGAACCCCAAGGCCAACCGCGCGAAGATGCCCAGGTGAGTGGCCCGCTACCTCTTCTGGTGGCCGCCTCCCTCCTTCCTGGCCTACCGGTGCTGCGCCCTTTCTCACTGGTTCTCTCTTCTGCCGTTTTCCGTAGGACTCTCTTCTGTGACCTGGGTCCCCTTTGGAACTCTGCAGGTTCTA
+
A>A1>AA>1BCAGGGCBGAAE?E?E0AB00A///AA/AE//GH>GGGE0>B@1BC1BG01/B/FG/E>E//0B1/EG//?//?G/F/<BC/<//</11110>FF1FHA1<...<@---::CG00C0;00=..:---....;B9/00/0;/.90//.-;99-/B/-----:9/BF////999//////9/;///;A-/99/-B-AF/;///9/9/9/9://9BF--;F-;--;9F/9BF/BFFB/BF9FFFF
@M05620:37:000000000-D9766:1:1101:19619:2288 1:N:0:25
AGTGCCAGCTCTCAATCGCACAGGGGACCCAGGGCCTGGCCCCTCCATCCAGAAAACCTATGACCTCACCCGCTACCTGGAGCACCAACTCCGCAGCTTGGCTGGGACCTATGTGAGTATCCAGCGTAGGAATCTGGGAGTTGGGGAGGAGTGAGGAGTTGGGGAAAGACAGTCCTAACCGTGGAGGGTTCTGGTAAATGATGGGGTGAGGAGGGGCTCTTTGGCTCCCACCAGTCCCCCTGTCTGGTCTA
+
3AAABFFFBFFFGFGGGGGGFGHFGGGGGGHHGGGGGGHHHHGHGGHHHGHHHHHHHGHHHFHHHHHGHHHGGGGGHHHHGHHHHGHGGHHHEFGGGHHHGHHGGGHHGHHHHHHHHHHHHHHHHGGGGGGHHHHHHHGGGHHHGGEGGGEHHHHHHGHHHHGGFGHGHHHHHHHHHHHHGGGGGGGGGGGGGGGGGGGGGGGGGGFFFFFFFFFFFFFFFFFFFFFFFFFFFFFFFFFFFFFFFFFFFFB
@M05620:37:000000000-D9766:1:1101:12455:2432 1:N:0:25
ACCACACCTTCTACAATGCGCTGCGTGTGGCTCCCGAGGAGCACCCCGTGCTGCTGACCGAGGCCCCCCTGAACCCCAAGGCCAACCGCGAGAAGATGCCCAGGTGAGTGGCCCGCTACCTCTTCTGGTGGCCGCCTCCCTCCTTCCTGGCCTCCCGGCGCTGCGCCCTTTCTCACTGGTTCTCTCTTCTGCCGTTTTCCGTAGGACTCTCTTCTCTGACCTGAGTCTCCTTTGGAACTCTGCAGGTTCTA
+
BBBBBBB>BFFFGGGGGG4AEAGGGAABAEHHFAFB2EECFHHHHGG0EEEGGHGHHHH>>ECGGCEGGGEFHFHGGGEHGCGHHGDCGG/>CDH1>FDCCHFFFGHHGHGGHEGG?@DHHHFDHHHGGHGHHGGCGGEGGGGGGGB0FB9FG.EFGG-:@BBFB;ABBF/BBFFFBFFBF9BF///B;;FBFBDDFFFFFFFFFEFFFFFFFFFFFFBB/9B9:;B99FBBBFFFFFFBFFFFFFAFFF/
@M05620:37:000000000-D9766:1:1101:12002:2517 1:N:0:25
AGGGCCAGCTCTCCAGAGCACAGGGGACCAAGGGAATGGCCCCTCCATCAAGAAAACCTATGACCTCACCCGCTACCTGGAGCACCCACTCCGCAGATTGGCTGGGACCTATGTGAGTATCCAGCGTAGGAATCTGGGCGTTGGGGCGGAGTGAGGAGTTGGGGAAAGACAGTCCTAACCGTGGAGGGTTCTGGTAAATGATGGGGTGAGGAGGGGCTCTTTGGCTCCCACCAGTCCCCCTGTCTGGTCTA
+
11>>>>1AAF@B1BB1BAA110BB00AAAABE0B00B1BAAFEHGGCG111BA000B/0BBA2D1ABBBGH>E//>BFF>>BB/0???EBF>>?/E/B1B>GHEGFGHEHGHBBGFGGHHHHDGH/??BFDFGHFB1F/>>ACA--.<@-;;C0<G0.;B9/AAEC9C/C/FFGFGGFGF@GF@-;A@BFFFFFBFFFFFFFFFFFF@FFF/B?@--9EFFFBBBBFFFFFFFFFFFFFF@FFFFFFFFFB
@M05620:37:000000000-D9766:1:1101:21019:2538 1:N:0:25
ACCACACCTTCTACAATGAGCTGCATGTGGCTCCCGAGGAGCACCCCGTGCTGCTGACCGAGGCCCCCCTGAACCCCAAGGCCAACCGCGAGAAGATGCCCAGGTGAGTGGCCCGCTACCTCTTCTGGTGGCCGCCTCCCTCCTTCCTGGCCTCCCGGAGCTGCGCCCTTTCTCACTGGTTCTCTCTTCTGCCGTTTTCCGTAGGACTCTCTTCTCTGACCTGAGTCTCCTTTGGAACTCTGCAGGTTCTA
+
BBBBBBBBFFFFGGGGFGFGGGHH4DFFGHHHHGGEEGGGGGHHHGGGEGGGHHHHHHHGGGGGGGGGGGGHHHHGGGGHGHHHHGGGGGGGGGHHHHHHHHHGHHHHFHGGHHGGGGGHHHHHHHHHHHGGHGGGGGHGHHGHHHHGHHHGGGGGGG-?DGGGGGGGFFFFFFFFFFFFFFFFFFFFFFFFFDDFFFFFFFFFFFFFFFFFFFFFFFFFFFFFFFFFFFFFFFFFFFFFFFFFFFFFFFF
@M05620:37:000000000-D9766:1:1101:9917:2745 1:N:0:25
AGTGCCACCTCTCAATCGCACAGGGGACCCAGGGCCTGGCCCCCCCATCCAGAAAACCTATGACCTCACCCGCTACCTGGAGCACCAACTCCGCAGCTTGGCTGGGACCTATGTGAGTATCCAGCGGAAGAATCGGGGAGTTGGGGAGGGGTGAGGAGTTGGGGAAAGACAGTCCTAACCGTGGAGGGTTCTGGTAAATGATTGGGTGAGGAGGGGCTCGTTGGCTCCCACCAATCCCCCTTTCTGGTCTA
+
>1AAAFF11CCFGGGGGAAFGGGHFEEAEEGGG0EE/BBB0FE/EECGHHHG1EGHFGG1GG2FFHG1FF>EEEEEHFH>FGH>FGGHFGGHGGGCCHHHCHH</?00?G1?<@2>11>1@F11?///-.><1<0.><--</0CC:.-:--.-..;:99CF9-ACFG./B/-9;9;/B-F-;A--9-;;F-//;;////;:///--;AE-FB-:-9@99-9A--;99999----;;BFA;9-;/://;//9
@M05620:37:000000000-D9766:1:1101:19099:2746 1:N:0:25
ACCACACCTTCTACAATGAGCTGCGTGTGGCTCCCGAGGAGCACCCCGTGCTGCTGACCGAGGCCCCCCTGAACCCCAAGGCCAACCGCGAGAAGATGAACCCAGGTGCGTGGCCCGCTCCCTCTTCTGGTGGCCGCCTCCCTCCTTCCTGGCCTCCCGGCGCTGCGCCCTTTCTCACTGGCTCTCTCTTCTGCCGTTTTCCGTAGGACTCTCTTCTCTGCCCTGCGTCTTCTTTGGATCTCTGCGGGTTC
+
CCCCCCCCFFFFGGGGGGGGGGHHGGGGHGHHHGGGGGFGGHHHHGGGGGGGHHHHHHHGGGGGGGGGGGGHHHGGGGGHGHHHHGGGGGGGGGHHHHG2FC/??FF?1A?/-AFG?-@D?GHGCH0DGHHC..C--A.CAC::9/;0:B0/:F0CA;.;C-9-;D>F?-C/BF0;0;BBB.;BFFF00;:0000-AD/909.B9..0;BFFF0BFFB:0;9.0:99DF9.0;0FFFB0;F:0:9--::A.
@M05620:37:000000000-D9766:1:1101:18515:2748 1:N:0:25
ACCACACCTTCTACAATGAGCTGCGTGCGGCTCCCGAGGAGCACCCCGTGCTGCTGACCGAGGCCCCCCTGAACCCCAAGGCCAACCGCGAGAAGATGAACCCAGGTGAGTGGCCCGCTACCTCTTCTGGTGGCCGCCTCCCTCCTTCCTGGCCTCCCGGCGCTGCGCCCTTTCTCACTGGTTCTCTCTTCTGCCGTTTTCCGTAGGACTCTCTTCTCTGACCTGCGTCTCCTTTGGAACTCTGCGGGCTC
+
AAAAAA>ACFFF3GGGGG1FG1F1E0A000AE/FFCEEEEEHEFFGGGGAE/@FFBGHGG?E?EG?ECGEF0B1FEEE/?//FGEG//B/B//A0?11???CGCFF<<1>>FAFFGGGGGGGHHDGFFHGGG?HFGCGBGGEFFAFBFGFGFFFFFFEGG?@@@@B=-A?-9BFFFFFFFFFFFFFF/FFFFFFF@ABFFFFF/-ABFFFFFFFBFFFFFBB/9B-9A@AFFBFFFFBFBFEFFF--9---
@M05620:37:000000000-D9766:1:1101:19102:2769 1:N:0:25
ACCACACCTTCTACAATGAGCTGCGTGTGGCTCCCGAGGAGCACCCCGTGCTGCTGACCGAGGCCCCCCTGAACCCCAAGGCCAACCGCGAGAAGATGAACCCAGGTGAGTGGCCCGCTACCTCTTCTGGTGGCCGCCTCCCTCCTTCCTGGCCTCCCGGAGCTGCGCCCTTTCTCACTGGTTCTCTCTTCTGCCGTTTTCCGTAGGACTCTCTTCTCTGACCTGCGTCTCCTTTGGAACTCTGCAGGTTC
+
>>AAABBAFFFFGFGFGCGGGGHHGGGGHGGHHFFDGGGGGHHHHGGEFDGFHHHGEGHGEEGGGGCEGGGBFHHGGG?FFGHGHGGGGGGGGGHBFFFGHHCG??FF1FHG<FGH@CGGGHHGGGGHD<GHGHHADGGGHGHHGFGGGGFGGGGGGGDG-9=CFGFFFFAFFFFFFFFFEBFFFFFFFFFFFFF>ADFEFF9BFA?FFFFFFFFFFFFFFFFF..9DFFFFFFFBB/BFBFFEF/;AFB/
@M05620:37:000000000-D9766:1:1101:20374:2779 1:N:0:25
GAGGCTGCTTTGGAAGAACATAATAGTTTACTCCAACATTTCCTCCTGGACCTGGAGAAGTTTCTCGACTGGCTTACAGAAGCTGAAACAACTGCCAATGTTTCATCCTACAGGACTCTAAACACAACTAAAAGCACCTAGAAGAAGCATAGAGAGTAAAAAATCTCACTTAACCATCCAAACATAGTAACGGATTTCGCTCTCATGAGTCTAGGGTAGCCAATTAAACAACCCTCGTCAATTGCACTTGC
+
>1>>>AF>11B1BA1B1FBFAAAB3DA333DA1B111A01B221D0B1000ABBE001001AD2D2B1AA/A/0B1BB1DB11BB11B1B/BBB@01@@1B22BB221BBB1100/0>111111>///111>1101</0111<1B00111111B1<1B1@21<0@21>1111<11??10111/01<1>11<.-<..<0/...<00=00000:00<.//./00;/<0<0<;:...9.-.9;.;000;90/09
@M05620:37:000000000-D9766:1:1101:14116:2929 1:N:0:25
ACCACACCTTCTACAATGAGCTGCGTGTGGCTCCCGAGGAGCACCCCGTGCTGCTGACCGAGGCCCCCCTGAACCCCAAGGCCAACCGCGAGAAGATGCGCAGGTGAGTGGCCCGCTACCTCTTCTGGTGGCCGCCTCCCTCCTTCCTGGCCTCCCGGCGCTGCGCCCTCTCTCACTGGTTCTCTCTTCTGCCGTTTTCCGTAGGACTCTCTTCTCTGACCTGAGTCTCCTTTGGAACTCTGCAGGTTCTA
+
BBBBBBBAFFFFGGGGFGFGGGHHGEE24AGHHEFE?FGGGHHHHGGGGAEEBHHFHHFE@F?FGAFGGGGFHHHGGG>GECHHHGEEGF/<<DF2><2//<>@0F?0<1<>0FC?C?A/0<00=0=00<...-::DDC.CFA90990;/9;099..-9;--@A--.;-..;BF;9F/.//;/////;BFB//99;;AF/AB.9./BF////;//9//:/9BB/./9/9;F//9//:99BFF/;/.9:BF/
@M05620:37:000000000-D9766:1:1101:13285:2984 1:N:0:25
ACCACACCTTCTACAATGAGCTGCGTGTGGCTCCCGAGGAGCACCCCGTGCTGCTGACCGAGGCCCCCCTGAACCCCAAGGCCAACAGCGAGAAGATGCCCAGGTGAGTGGCCCGCTACCTCTTCTGGTGGCCGCCTCCCTCCTTCCTGGCCTCCCGGCGCTGCGCCCTTTCTCACTGGTTCTCTCTTCTGCCGTTTTCCGTAGGACTCTCTTCTCTGACCTGAGTCTCCTTTGGAACTCTGCAGGTTCTA
+
ABAABBBBFFFFFGGFFGFGFGHHGFGBEEHHHGGEEEGGGHHHHGGGGGGGGHHHHHHGGGCGGGGGGGGHHHHGGGGHG/FGFF/?FEDGGFHHGHFFHHFF<GHHHHGGHHGGGG@CGH1GHHDF1<<GHCGGGG:EHHGH0C/:GGHFHHGGGG9@DG-.?BDFFFFFFFFFFFFB9FFFFFFBFFFEFDADFEFFFBFF.9BBFFFFBFFFF/;FFFF9.9BFFB/;FFFF/BF/FFFFFFAFFFB
@M05620:37:000000000-D9766:1:1101:21167:3155 1:N:0:25
ACCACACCTTCTACAATGAGCTGCGTGTGGCTCCCGAGGAGCACCCCGTGCTGCTGACCGAGGCCCCCCTGAACCCCAAGGCCAACCGCGAGAAGATGAACCCAGGTGCGTGGCCCGCTCCCTCTTCTGGTGGCCGCCTCCCTCCTTCCTGGCCTCCCGGCGCTGCGCCCTTTCTCACTGGTTCTCTCTTCTGCCGTTTTCCGTAGGACTCTCTTCTCTGCCCTGCGTCTCCTTTGGAACTCTGCCGGTTC
+
BBAABBBBBCFFGFGG5GEAGBHCGEGA4AFGHFGG?EGC?HHHHGG?1BEGBGHHHHHEEGCEGFGGGGGFFHHGGGGHEGHHGGGGGG@CCGHFGHHFHHG??FCFCCEFCGGGGGGCGGHHHH=DGGGHGHHGGGGGGEGG.FGGGGGGGGGGGEGGGB-;BFBBFBBFFFFFFFFFEFFFFFF/;FFFFFFBDFFEFFFF;AFFFFFFFFFFFFFFBF.;FABAB;FFFFFFFFBFFFFFE99>@FA
@M05620:37:000000000-D9766:1:1101:15363:3177 1:N:0:25
ACCACACCTTCTACAATGAGCTGCGTGTGGCTCCCGAGGAGCACCCCGTGCTGCTGACCGAGGCCCCCCTGAACCCCAAGGCCAACCGCGAGAAGATGCCCAGGTGAGTGGCCCGCTACCTCTTCTGGTGGCCGCCTCCCTCCTTCCTGGCCTCCCGGCGCTGCGCCCTTTCTCACTGGTTCTCTCTTCTGCCGTTTTCCGTAGGACTCTCTTCTCTGACCTGAGTCTCCTTTGGAACTCTGCAGGTTCTA
+
CCCCCCCBFFFFGGGGGGGGGGHHGEGBEFHHHGGGFGGGGHHHHGGGGGGGGHHHHHHGGGGGGGGGGGGHHHHGGGGHGHHHHGGGGG/DGGHGHGGHHHHGHEHFHHGGHHGGGGGHHHHHHHHHHHGHHGGGGGHGHHGHHGGGGGGGGGGGG?9ACFFFFFFFFFFFFFFFFFFBFFFFFFFFFFFFFFDFFFFFFFFFFFFFFFFFFFFFFE:FFFFFFFFFFFFFFFFFFFFFFFFFFFFFFFB
@M05620:37:000000000-D9766:1:1101:15031:3178 1:N:0:25
ACCACACCTTCTACAATGAGCTGCGTGTGGCTCCCGAGGAGCACCCCGTGCTGCTGACCGAGGCCCCCCTGAACCCCAAGGCCAACCGCGAGAAGATGAACCCAGGTGAGTGGCCCGCTACCTCTTCTGGTGGCCGCCTCCCTCCTTCCTGGCCTCCCGGCGCTGCGCCCTTTCTCACTGGTTCTCTCTTCTGCCGTTTTCCGTAGGACTCTCTTCTCTGACCTGCGTCTCCTTTGGAACTCTGCAGGTTC
+
ABAABBBBFFFFGGGGFGGGGBGBE2ABAEGHCFGFGGGGGHHHHGGGGGGGGHGGHHHGGGGGGDGGGGGFHFHGGGEGCCHHHG/<CD@@@DFEDFDGGHGFGGHF1??FFFHHGGG?CGHGHFDDGFGGGGHGGGAGHEHHGGFGGGGGGGGGG:CDF-9B9ADDFAAFFFFFFFFFBFFFFFF;BFFFFFBB;AFFFFFF.ADFFFFFFFFFFFFF/;9BFFFD9.:BFBFFFFFFFFFFF/;A;F/
@M05620:37:000000000-D9766:1:1101:13028:3193 1:N:0:25
ACCACACCTTCTACAATGAGCTGCGTGTGGCTCCCGAGGAGCACCCCGTGCTGCTGACCGAGGCCCCCCTGAACCCCAAGGCCAACCGCGAGAAGATGAACCCAGGTGAGTGGCCCGCTACCTCTTCTGGTGGCCGCCTCCCTCCTTCCTGGCCTCCCGGCGCTGCGCCCTTTCTCACTGGTTCTCTCTTCTGCCGTTTTCCGTAGGACTCTCTTCTCTGCCCTGCGTCTCCTTTGGAACTCTGCAGGTTC
+
ABABBBBBFFFFGGGGGGGFGFHFGFGFDGHHFGGGGGGCEHHHHGGGFGGGHHHHHHHGGGGGGGGGGGGHHHHGGGGHGHHHGGGGGGGGCDHGHHHHHHGFHGFG1?GGFGHH?DGGGHHHHHHHGDHH.=CDGG?.CEHH;FG0CF0;CG0FG.;@BGFFFFF-A@;9FFFFFFFFFFFFFFF9BFFFFFFFAFFFFF?;.ADFFFFFFFFFFFFF/BAFFFAABFFFFFFFFFFFFFFFF/9FFF/
@M05620:37:000000000-D9766:1:1101:18760:3199 1:N:0:25
ACCACACCTTCTACAATGAGCTGCGTGTGGCTCCCGAGGAGCACCCCGTGCTGCTGACCGAGGCCCCCCTGAACCCCAAGGCCAACCGCGAGAAGATGACCCCCGGTGCGTCTCCCGGTCTCTTCTGCCGTGCCCCCCTCCCTCCCCCCGCCCCTCCCGGCCGCGCCCTTTCTCTCTCGTGCTCTCTTCTGTCGTGTTCTCTTGGCGTCTCTTCTCTTCCCTTTGCACCCTTTTGGACCCTGTGCGGGTTA
+
CCCDDDDACFFFGGGGGGGGGGHHGGGBAEHHHGGGDGFGGHHHHGGEEGGGHHHHHHHEFGGGGGGGGGGHFHHGGGGHGHHHHGGGGGCGGGHGHH22?2///<>-<-.-.<</.--<.=0000000-:-../::--:.;/:....99---;.;A.9------:-:-/;0BFFFB0.....0;BB:00900....;;090;00/-.;.;F:0:0000:/00:;000/;9/000:00/.//0;09---..
@M05620:37:000000000-D9766:1:1101:8808:3231 1:N:0:25
ACCACACCTTCTACAATGAGCTGCGTGTGGCTCCCGAGGAGCACCCCGTGCTGCTGACCGAGGCCCCCCTGAACCCCAAGGCCAACCGCGAGAAGATGCCCCAGTTGGGGGCCCGCTACCTCTTTTTGGTGCCCGCTCCCTCCTTCCTTGCCTCCCCGGGCTTCGCCCTTTCTCACTTGGTCTCTCTTCTTCCGGTTTCCCGCAGACTCTCTTCTCTTACCTTACGCCTCTTTTGGAATCTTCCGGGTCTT
+
>AABCCCAFFFFGGGGGGGGGGHHGGGAAEHHHFFFDGGGGHHHHGGGGGGGGHHGHHHGGGCGGGGGGGGHHHHGGGGHGHHHHGGGGG<DGGHGHHBGH//?111?//>-AF<---<C000<0<0;-:;0;/.=--;E//C/C0C00;/C00=E.:--:;99-.;D-;F////;//;/B//////;////;.-;DF/F/.--;-./////;9;//9//;/9//..-.;9BFBF-9////://.9-;-/:
@M05620:37:000000000-D9766:1:1101:12135:3238 1:N:0:25
ACCACACCTTCTACAATGAGCTGCGTGTGGCTCCCGAGGAGCACCCCGTGCTGCTGACCGAGGCCCCCCTGAACCCCAAGGCCAACCGCGCGAAGATGCCCAGGTGAGTGGCCCGCTACCTCTTCTGGTGGCCGCCTCCCTCCTTCCTGGCCTCCCGGCGCTGCGCCCTTTCTCACTGGTTCTCTCTTCTGCCGTTTTCCGTAGGACTCTCTTCTCTGACCTGAGTCTCCTTTGGAACTCTGCAGGTTCTA
+
BBBBBBB>BCFFGFGGGG5BGGHHGGGB4EGGGABE2EEGFHFHHGGEAEFGFHGHGHHAFECFGGGGGGGHFHHGGGGHGHHHHGGGGG/>DGF?DGHHHHHGHGHHHHGGHHGGGCGHHHHHHHHHHHGHHGGGGGHGGGGGGGGGGGGGGGGGGG-ABFFFFFFFFFFFFFFFFFFFFFFFFFFF;;FFFFDFFFFFFFFFFFFFFFFFFFFFFFFFFFFBBFF9;FFFFFFFFFFFFFFFFFFFFFF
@M05620:37:000000000-D9766:1:1101:17792:3299 1:N:0:25
AGTGCCAGCTCTCAATCGCACAGGGGACCCAGGGCCTGGCCCCTCCATCCAGAAAACCTATGACCTCACCCGCTACCTGGAGCACCAACTCCGCAGCTTGGCTGGGACCTATGTGAGTATCCAGCGTAGGAATCTGGGAGTTGGGGAGGAGTGAGGAGTTGGGGAAAGACAGTCCTAACCGTGGAGGGTTCTGGTAAATGATGGGGTGAGGAGGGGCTCTTTGGCTCCCACCAGTCCCCCTGTCTGGTCTA
+
AA>>AFFFCFFFG4GGGFFAECHCGEAEEEHHBEEEFFGHFHGHGGHHHHHHHHHGHGHHHDGGHDFGGHHGG>EGHHHG?GHGHHGFGGHHAFCEEFBFEGHGGGHHGHHGHHHHHHHHHHHHHGGGCGHHHHHHHHGGGHHHGGFGGGD>GGHHBGGFGHGGGGHHHHHHHHHHHGHHGGEGFGGGEGFGFGFFGGGGGGGGGGDFFFFFFFFFFFFFFFFFFFFFFFFFFFFFFFFFFFFFFFFFFFF
@M05620:37:000000000-D9766:1:1101:21713:3435 1:N:0:25
ACCACACCTTCTACAATGAGCTGCGTGTGGCTCCCGAGGAGCACCCCGTGCTGCTGACCGAGGCCCCCCTGAACCCCAAGGCCAACCGCGAGAAGATGCCCAGGCGAGTGGCCCGCTACCTCTTCTGGTGGCCGCCTCCCTCCTTCCTGGACTCCCGGCGCTGCGCCCTTTCTCACTGGTTCTCTCTTCTGCCGTTTTCCGTAGGACTCTCTTCTATGACCTGAGTCTCCTTTGGAACTCTGCAGGTTCTA
+
CBCCCCCCFFFFGGGGGGGGGGHHGGGEHGHHHGGGFGGCGHHHHGGGGGGGHHHHHHHGEEFGGGGGGGGHHHHGGGCHGHHHGGGGGGGGGGHHHBGCGFG///<<C.><>GGGGG-GHFGHHH0GG:E.CCCGGGGGGGGGGGGFFF/AFFFGAGCFFFFFFFFFFFEEFFFB/BF/;FFFFFFFFFFFFFAAFFFFFF.ADFF/FFFFFFFBFFBFFFFF9/B:9FFFFFEFFEFFFF//FF9FBF/
@M05620:37:000000000-D9766:1:1101:14047:3465 1:N:0:25
ACCACACCTTCTACAATGAGCTGCGTGTGGCTCCCGAGGAGCACCCCGTGCTGCTGACCGAGGCCCCCCTGAACCCCAAGGCCAACCGCGAGAAGATGCCCAGGTGAGTGGCCCGCTACCTCTTCTGGTGGCCGCCTCCCTCCTTCCTGGCCTCCCGGCGCTGCGCCCTTTCTCACTGGTTCTCTCTTCTGCCGTTTTCCGTAGGACTCTCTTCTCTGACCTGAGTCCCCTTTGGAACTCTGCAGGTTCTA
+
CCCDCCDCFFFFGGGGGGGGGGHHGFGEGGHHHGGFEGGGGHHHHGGGGEGGHHHHHHHGGGGGGGGGGGGHHHHGGGGHGHHHHGGFFFCFGGHFHHHHHHEF?GB=?GFGHH?A--DHHHHHGDHHFHFHHFCGFGHGGGGHHGGGFGGGGGGGGG--;-;A>ADFFFFFFFBFFFFBFFFFFFFF:BFFF@;DFFFFDFF?DEFFFFFFFF0::F;FFFF:/;:0:ABFFFFFFFBFFFFFFFFFFFB
@M05620:37:000000000-D9766:1:1101:19283:3517 1:N:0:25
GAGGCTGCTTTGGAAGAAACTCATAGATTACTGCAACAGTTCCCCCTGGACCTGGAAAAGTTTCTTGCCTGGCTTACAGAAGCTGAAACAACTGCTAAAGGATGATACCAGTCCGGCAAGTCTCCTAGAAGACTACAAGGGCGTACACGAGCTGAAGACACCATGGCCAGTACGTCAGGAATTTCCGCTTTCGCACTCTTGTGGATCCACTTGCCCAATTCTAAGACTTTGTACTTGTACCTGACCAGCCA
+
>>>1A>CAFFFFF1FE1FGFFEDAFGGH31FG3GHBFFGA2FAGHGEGHFHF0BFAFFFHAF2FEABGHHHAC0BFGHFD1BGFE@11F0??10@@B2FEGHEGH2GHHFGGHH/>/>//1BB>11BB<1BBGBFHFD1//FCGC/<FGCGG/?11??0FGFEFHHH0CCG1FCFHGGH/<GHHHHGA.<;::.E:CC0CGHHG0CFFG/CF0;/F0.CFF0;0;0:CFFFFBBBFFBFB0FFFF/9-:;:
@M05620:37:000000000-D9766:1:1101:14589:3532 1:N:0:25
ACCACACCTTCTACAATGAGCTGCGTGTGGCTCCCGAGGAGCACCCCGTGCTGCTGACCGAGGCCCCCCTGAACCCCAAGGCCAACCGCGAGAAGATGAACCCAGGTGCGTGGCCCGCTCCCTCTTCTGGTGGCCGCCTCCCTCCTTCCTGGCCTCCCGGCGCTGCGCCCTTTCTCACTGGTTCTCTCTTCTGCCGTTTTCCGTAGGACTCTCTTCTCTGCCCTGCGTCTCCTTTGGAACTCTGCCGGTTC
+
BCCCBBC>BFFFGFGGGGAFGGHHGFG24EGHHFFF?EEGDGFHHGGEEFGGFHHHHHHAECCFGGGGGGGHFHHGGGGHGHHHHGGGFG<BFGHFHHHHHHD?GGHG=AFDCDGHGDGCGGHHHHHHHHHHGHHGGGGGGGGG:;CFFFGFGGFGGCDGGFB@FFFFFFFFFFFHFFFFFFFFFFF0;FFFFF;@AFFFFFDF:A.BFFFFFFHFFFFFBF:BF.B.:.;BFFFFFFFFFFFFF9;@DF.
@M05620:37:000000000-D9766:1:1101:14442:3591 1:N:0:25
AGTGCCAGCTCTCAATCGCACAGGGGACCCAGGGCCTGGCCCCTCCATCCAGAAAACCTATGACCTCACCCGCTACCTGGAGCACCAACTCCGCAGCTTGGCTGGGACCTATGTGAGTATCCAGCGTAGGAATCTGGGAGTTGGGGAGGAGTGAGGAGTTGGGGAAAGACAGTCCTAACCGTGGAGGGTTCTGGTAAATGATGGGGTGAGGAGGGGCTCTTTGGCTCCCACCAGTCCCCCTGTCTGGTCTA
+
AA>1AFFFAFFFG1GGDFGAE?HCGEAEGEHHAEG/FFHHHHGHGGHHHGHHGHHGHGHHHFGHHFGHHHHGGEEGHHHH>BGHHH0/EGHGAECGEGEGGHHGGGHHGHHHHHHHHHHHHHHHHGGGGGHHHHHHHHFFEHHHGGACGFCFH<GFCFHHHHGGGCEHEHHHHHHHHHHHGGEGAAGGEGGGFGFFGGGGGGGGGGB@FFFFFF@@@<FFFFFFFFFFFFFFFFFFFFFF@FFFFFFFFFF
@M05620:37:000000000-D9766:1:1101:16420:3673 1:N:0:25
AGTGCCAGCTCTCAATCGCACAGGGGACCCAGGGCCTGGCCCCTCCATCCAGAAAACCTATGACCTCACCCGCTACCTGGAGCACCAACTCCGCAGCTTGGCTGGGACCTATGTGAGTATCCAGCGTAGGAATCTGGGAGTTGGGGAGGAGTGAGGAGTTGGGGAAAGACAGTCCTAACCGTGGAGGGTTCTGGTAAATGATGGGGTGAGGAGGGGCTCTTTGGCTCCCACCAGTCCCCCTGTCTGGTCTA
+
BBBBBFFFBFFFFFGFFGGGGGHFGGGGGEHHFGGE2FGGGHGHGGHGHFGHEHGFHGHHHHFHHHHHHHH@EEGGHHHHHGGHHHHEG3GFFEE@EGDFEHHFGFHHGHHHHHHHHHHHHHHHGGEDGGHHHHHHHHHFCGHHGGGFGGEFHHHHHGHHHHCFGGHHHHHHHHHHHGHHGGEGGGGGGGGGGGGGGGGGGGGGGGFFFFFFFFFFFFFFFFFFFFFFFFFFFFFEFFFDFFFFFFFFBF9
@M05620:37:000000000-D9766:1:1101:14670:3676 1:N:0:25
ACCACACCTTCTACAATGAGCTGCGTGTGGCTCCCGAGGAGCACCCCGTGCTGCTGACCGAGGCCCCCCTGAACCCCAAGGCCAACCGCGAGAAGATGACCAGGGGAGCGGCCCGCCACCTCTTCTGGGGGCCGCCCCCCTCCTTCCTGGCCTCCCGGCGCTGCGCCCTTTCTCACTGGTTCTCTCTTCTGCCGTTTTCCGTAGGACTCTCTTCTCTGACCTGGCTCTCCTTTGGAACTCTGCAGGGTCTG
+
BBBBBBBBFFFFGGGGGGEGGFHGGAEBGEHHFGGGEGGGGHHHHGGGGGGGHHHHHHHGGGGGGGGGGGGFHHHGGGGHGEHHHGGFGG@BCGHFGH22<<0F/////>--<C-<--.;C.0;::00/---;-;;-:AA-9;.9:BB//9:/.;;:B-9---.9-;9-9B///B9//.9//;9B//:/9//99.;FE/B./..A///BFFF/B/BFBBBB/...9//:;/9://9;9//9///;A>9/./
@M05620:37:000000000-D9766:1:1101:16407:3686 1:N:0:25
AGTGCCAGCTCTCAATCGCACAGGGGACCCAGGGCCTGGCCCCTCCATCCAGAAAACCTATGACCTCACCCGCTACCTGGAGCACCAACTCCGCAGCTTGGCTGGGACCTATGTGAGTATCCAGCGTAGGAATCTGGGAGTTGGGGAGGAGTGAGGAGTTGGGGAAAGACAGTCCTAACCGTGGAGGGTTCTGGTAAATGATGGGGTGAGGAGGGGCTCTTTGGCTCCCACCAGTCCCCCTGTCTGGTCTA
+
CCCCCFFFCFFFGGGGGGGGGGHHGGGGGGHHGGGGGGHHHHGHGGHHHHHHHHHHHGHHHHHHHHHHHHHGGGGGHHHHHHHHHHHHGHHHGGGGGHHHGHGGGGHHGHHHHHHHHHHHHHHHHGGGGGHHHHGHHHHGGHHHGGGGGGGFGHHHHGHHHEGGGGHHHHHHHHHHHHHHGGEGGGGGFGGGGGCFGGGGGGGGGGFFFFFFFFFFFFFFFFFFFFFFFFFFFFFFFFFFFFFFFFFFFFB
@M05620:37:000000000-D9766:1:1101:19263:3693 1:N:0:25
ACCACACCTTCTACAATGAGCTGCGTGTGGCTCCCGAGGAGCACCCCGTGCTGCTGACCGAGGCCCCCCTGAACCCCAAGGCCAACCGCGAGAAGATGCCCAGGTGAGTGGCCCGCTACCTCTTCTGGTGGCCGCCTCCCTCCTTCCTGGCCTCCCGGAGCTGCGCCCTTTCTCACTGGTTCTCTCTTCTGCCGTTTTCCGTAGGACTCTCTTCTCTGACCTGAGTCTCCTTTGGAACTCTGCAGGTTCTA
+
BBABBAAAFFF4AGGB5BEGGGEGEAEEEAEGHFG22A2A2AGGCFGEAEGAAGHHHHHGGGEEGGGGEGFHHHHGGGGHGHHGHFGGGGGGCGHFGDFGHECF111?11F?GHC@@@@HFG<GFD0DD/C<C@@DFDHGFFGFGFGB9FEGGFGGD@-9-.99-9DB=FFB999FBBF/BFFFFFBFB/B/B?9DFFFFDBFDFFFFBFFBFFFFB9/BFB.9F/;9BFBFFFFBFB9;99/FFA.BBF/
@M05620:37:000000000-D9766:1:1101:21882:3694 1:N:0:25
ACCACACCTTCTACAATGAGCTGCGTGTGGCTCCCGCGGAGCACCCCGTGCTGCTGACCGAGGCCCCCCTGAACCCCAAGGCCAACCGCGAGAAGATGCCCAGGTGAGTGGCCCGCTACCTCTTCTGGTGGCCGCCTCCCTCCTTCCTGGCCTCCCGGAGCTGCGCCCTTTCTCACTGGTTCTCTCTTCTGCCGTTTTCCGTAGGACTCTCTTCTCTGACCTGAGTCTCCTTTGGAACTCTGCAGGTTCTA
+
>A>>AAA>FFCDGGGGGGFBGGHHGGGF4BAGBFF?2AEE0A1FGGGEEEEF5BFGGGGEE//>FEGGGEG2?FGGGEEFFHHGHGGGGGGGCDH1<1FGGCH<<<FGHFEFHGCGGGGFFFHHHHGHHHGGHCFGGECEGGGGFCFGGGFGGGGGG-ABFFFFCFFFFFFFFFBFFFFFFFFFFFFFFFFFFFDFFFFEDBF;;;FFFFFFFFFFFFFFFFFF.BFFFFFFFFFFFF;/BBFFFAAFFF9
@M05620:37:000000000-D9766:1:1101:20118:3694 1:N:0:25
ACCACACCTTCTACAATGAGCTGCGGGTGGCTCCCGAGGAGCACCCCGTGCTGCTGACCGAGGCCCCCCTGAACCCCAAGGCCAACCGCGAGAAGATGCCCAGGTGAGTGGCCCGCTACCTCTTCTGGTGGCCGCCTCCCTCCTTCCTGGCCTCCCGGCGCTGCGCCCTTTCTCACTGGTTCTCTCTTCTGCCGTTTTCCGTAGGACTCTCTTCTCTGACCTGAGTCTCCTTTGGAACTCTGCAGGTTCTA
+
AAAABBBABFFFGGGGDG5AGBGBE2A22AGG3AFA2EE01GGHHGGAAEGGEGFFHHGC/F?EG1EGGEC0GBGGGA/F//GHHGD/BC/</CCB1?11<GEG1FHFDHCAFCDC-CCGHHFFG0;0;GF.C@--.;..CFDB09:BFBAAFA.AAB-BBB-;9>A;-BBFBF9BF/B;FF/9B/B/FFF/B@;:BEFFDFFFFFFF/BF/B/FBFF/BFFF/9BF/FB/BFF/BFFFBFFFFFFAFFFF
@M05620:37:000000000-D9766:1:1101:19241:3697 1:N:0:25
ACCACACCTTCTACAATGAGCTGCGTGTGGCTCCCGAGGAGCACCCCGTGCTGCTGACCGAGGCCCCCCTGAACCCCAAGGCCAACCGCGAGAAGATGCCCAGGTGAGTGGCCCGCTACCTCTTCTGGTGGCCGCCTCCCTCCTTCCTGGCCTCCCGGCGCTGCGCCCTTTCTCCCTGGTTCTCTCTTCTGCCGTTTTCCGTAGGACTCTCTTCTCTGACCTGAGTCTCCTTTGGAACTCTGCAGGTTCTA
+
ABAABBBBFFFFFGGFGGGGGGHHGAFBCE2BEAFEEGF?2AG1AEFGEGGAFHHHGHHGGGGCGGGEEEFH3FGEEFEHGGHHHEEEFGBBCGHGHDGHH2/F?1<011?/?C-<<-<FDFFG=<=GDCECHC:C.;CECBFCG;FFFF.F9.CFAD----;A9>DF=FFB99//99A/B9//99/B9/;/F@9DFFBFD9.9A/9BF/99F/://9/9;9B/.;99/B9BFBF/FB9//9/99FFFFF/
@M05620:37:000000000-D9766:1:1101:21872:3717 1:N:0:25
ACCACACCTTCTACAATGAGCTGCGTGTGGCTCCCGAGGAGCACCCCGTGCTGCTGACCGAGGCCCCCCTGAACCCCAAGGCCAACCGCGAGAAGATGCCCAGGCCAGTAGCCCGCTACCTCTTCTGGTGGCCGCCTCCCTCCTTCCTGGCCTCCCGGAGCTGCGCCCTTTCTCACTGGTTCTCTCTTCTGCCGTTTTCCGTAGGACTCTCTTCTATGACCTGAGTCTCCTTTGGAACTCTGCAGGTTCTA
+
ABBBABCBFFFFGGGGBGGGGGHHGGGGGGHFGGGG?EGCEHHHHGGGE1EF5GHHGHHGE>0>FGGGGGGFGHHGGGGEGHHHHGGFGGGGCGHGHGHHG2G///?FG1?FGHFGGG-FFBGHHHBGG/<CHCFGGGGEHHGHFGCFGG.CBFGGG-@BDGGFGGFFFFFFFFFFFFFFFFFFFFFFFFFFFFFFFFFFFBFAABFFFFFFFFF0BFFFFFFFBFFFFFFFFFFFFBBFFFFFFA.BFFF
@M05620:37:000000000-D9766:1:1101:15914:3729 1:N:0:25
AGTGCCAGCTCTCAATCGCACAGGGGACCCAGGGCCTGGCCCCTCCATCCAGAAAACCTATGACCTCACCCGCTACCTGGAGCACCAACTCCGCAGCTTGGCTGGGACCTATGTGAGTATCCAGCGTAGGAATCTGGGAGTTGGGGAGGAGTGAGGAGTTGGGGAAAGACAGTCCTAACCGTGGAGGGTTCTGGTAAATGATGGGGTGAGGAGGGGCTCTTTGGCTCCCACCAGTCCCCCTGTCTGGTCTA
+
AAABBFFFBFFFGGGGGGGGGGHHGGGGGGHHGGGGGGHHGHGHGGHHHHHHHHHHHGHHHHHHHHGHHHHGGGGGHHHHHHHHHHHHGHHHGGGGGFHHGGHGGGHHGHHHHHHHHHBHHHHHHGGGGDHHHHHHHHGGGHHHGGGGGGGGFHHHHGHHHH?FGGEHGHHHHHHHHHHHGFGGGGGGCFGGGGCFGGGGGGGGGGFFFFFFFFFFFFFFFFFFFFFFFFFFFFFFFFFF;EFFFFBBFFB
@M05620:37:000000000-D9766:1:1101:8179:3771 1:N:0:25
ACCACACCTTCTACAATGAGCTGCGTGTGGCTCCCGAGGAGCACCCCGTGCTGCTGACCGAGGCCCCCCTGAACCCCAAGGCCAACCGCGCGAAGATGCCCAGGTGAGTGGCCCGCTACCTCTTCTGGTGGCCGCCTCCCTCCTTCCTGGCCTCCCGGAGCTGCGCCCTTTCTCACTGGTTCTCTCTTCTGCCGTTTTCCGTAGGACTCTCTTCTCTGACCTGAGTCTCCTTTGGAACTCTGCAGGTTCTA
+
AABBBBB>>BCFFFFGGG5FGGHHGEGAAEFGG2AE?FEEEFDGFEEAEEFGHHHHGHHAEEGFGGGGGFFECGHGGGGHGHGHHGGGGG/BDFGCGGFHHHHGHHHHHHGAHHGGGGGHHHHHHHHHHHGHHDCCG?GGGFGGGFFGGGGGGGGGGF-@FGFFCFFFFFFFFFFFFFFBF;BFFFFFFFFFFBDDFFFFFBADFFFFFFFFFFFFFFFFFFF/BFF/FFFFFFFFFFFFFFFFFFFFFFB
@M05620:37:000000000-D9766:1:1101:11918:3772 1:N:0:25
AGTGCCAGCTCTCAATCGCACAGGGGACCCAGGGCCTGGCCCCTCCATCCAGAAAACCTATGACCTCACCCGCTACCTGGAGCACCAACTCCGCAGCTTGGCTGGGACCTATGTGAGTATCCAGCGTAGGAATCTGGGAGTTGGGGAGGAGTGAGGAGTTGGGGAAAGACAGTCCTAACCGTGGAGGGTTCTGGTAAATGATGGGGTGAGGAGGGGCTCTTTGGCTCCCACCAGTCCCCCTGTCTGGTCTA
+
A3>AAFFFBFFFGGGGGGFGGGHHGGGGGGHHGGGGGGHHCGGHGGHHHHHHHGEHHGHHHHHHHHHHHHHGGGGGHHHHHHHHFHHHGHHHGGGGGHHHGHHGGGHHGHHHHHHHHHHHHHHHHGGGGGHHHHHHHHHGGHHHGGGGGGGGHHHHHGHHHHGGGGHHHHHHHHHHHHHHGGEGGGGGEFGGGGFGGGGGGGGGGGFFFFFFFFFFFFFFFFFFFFFFFFFFFFFFFFFFFFFFFFFFFFB
@M05620:37:000000000-D9766:1:1101:12053:3772 1:N:0:25
AGTGCCAGCTCTCAATCGCACAGGGGACCCAGGGCCTGGCCCCTCCATCCAGAAAACCTATGACCTCACCCGCTACCTGGAGCACCAACTCCGCAGCTTGGCTGGGACCTATGTGAGTATCCAGCGTAGGAATCTGGGAGTTGGGGAGGAGTGAGGAGTTGGGGAAAGACAGTCCTAACCGTGGAGGGTTCTGGTAAATGATGGGGTGAGGAGGGGCTCTTTGGCTCCCACCAGTCCCCCTGTCTGGTCTA
+
>3>>ABDFBFFFGGGGDFF2E2BACAAEEBGFAEGAFCGGHHGHGGHHHFHHHHHFHGHHHFHHHGFHHHHGG/EEHHGH?BGFFH1?EBGB/E/EEHFGGGHGGGHHGGHHHHHHHHHHHHHHHGGFGGHHHHHHHHFGGHHHGGFGGGEGHGHHCGHHHHGGFGHHGHHHHHHHGHHHGGGGFEGGCFGGFGCFGGGGGGGGGGFFFFFFFFFFFFFFFFFFFFFFFFFFFFFFFFFFFFFFFFFEFFB
@M05620:37:000000000-D9766:1:1101:21571:3855 1:N:0:25
ACCACACCTTCTACAATGAGCTGCGTGTGGCTCCCGAGGAGCACCCCGTGCTGCTGACCGAGGCCCCCCTGAACCCCAAGGCCAACCGCGAGAAGATGAACCCAGGTGCGTGGCCCGCTCCCTCTTCTGGTGGCCGCCTCACTCCTTCATGGCCTCCCGGCGCTGCGCCCTTTCTCACTGGTTCTCTCTTCTGCCGTTTTCCGTAGGACTCTCTTCTCTGACCTGCGTCTCCTTTGGAACTCTGCCGGTTC
+
CCCCCCCCFFFFGGGGGGGGGGHGGEGECFHHHGGGGGGGGHHHHGGGGGGGHHHHHHHGGGGGGGGGGGGHGHHGGGGHGHHHHGGGGGCFGGHHHHHHHHGGHFGG1@FE@DHHGGC-.<CG/==GG0DGA.CCGCDG0:FGFGGG0BF0CFF.CE.?9CCFAF;-A@FF0;BFBFF0;;BFFF0:BBFFFFFFFFFFFFDFFFDFFFFEF0;;FFFFBFFF/?=9DDFBFFFFEFFFFFFFFBDFFF.
@M05620:37:000000000-D9766:1:1101:14746:3856 1:N:0:25
GCTGCTGCTTTTGAATCAACTCATAGATTCCTGCCCCAGTTCCCCCTGTCCCTGTAACCGTTTCTTGCCTGGCTTCCAGAAGCTGCAACAACTCCTCCAGGATGCTACCCGACCGGAAAGGCTCCTCGAAGACTCCCCAGGCGTCCACGAGCTGCTGCAACCCTGGCAAGTAAGTCAGGCCTTTCCGCTTTCGCACTCTTGAGGATCCACTTGCACCCTTCTCAGCAATTGTACTTGTAACTGACACGCCA
+
1>1>AB1BBD3BAAFFG1BF3B1D3DDG3BFFHHHHG0B11DFGHG0BBBGBBBBDGGHGGGBB2DDBFGHHHHAAFGH1BFHB@BBGH0BFGGHFC00BFHH1BFHHC0?/>//>E</00F1<?10//BFAF1@FF/0/?/<CCGE1C@CCFF1<<10>FG<<<<./<<<00000<0/:.:/0;=..:..09:CA@GGGF0C/CBBFB/9FFF0;CC.9:B/;/BB-:B/;///99:B/9BBFB9/;--;
@M05620:37:000000000-D9766:1:1101:16756:3886 1:N:0:25
GAGACTGCTTTGGCAGAAAGTTACATGTTACTCCAACAGTGCACCCTGGACCGGGGAAAGAGTCTCGCCTGAACTACAAAGCCTGACGCAAGAGGAAACCCAGGAAAGTGGCCCGCTACCTCTTCAAGTGGCCGAAACCCTCCATCCAAGAATCCCGAAGAAGCGCCCTTTCTCACTGGTACTCTCTTCTGCCGTTTTCCGTAGGACTCTCTACTATGACCAGAGTCTCCTTTGAAACTCTGCAGAAACTA
+
111111BBDB3BBB111B1BBBA3DADD33ADDA11AAB11BBFGEA0A0BA/AAAA//BBB11AAA?>BFGGH11BB1@B>B@>BB?>//>0>?B00BBEAG>/0<<B1<FAA/<</>G1@1@F212>1@?0/>A//?/<.C011>111<>FHE0..<-<//<::-@-/:C;;CGGGG00;0;;9CBBFGBF-.;CEGGGFG.:9CFFFFF/:/BF//BF/-9;9//99/9;B/;//9//9/B////;;9
@M05620:37:000000000-D9766:1:1101:9065:3915 1:N:0:25
ACCACACCTTCTACAATGCGCTGCGTGTGGCTCCCGAGGAGCACCCCGTGCTGCTGACCGAGGCCCCCCTGAACCCCAAGGCCAACCGCGCGAAGATGCCCAGGTGAGTGGCCCGCTACCTCTTCTGGTGGCCGCCTCCCTCCTTCCTGGCCTCCCGGAGCTGCGCCCTTTCTCACTGGTTCTCTCTTCTGCCGTTTTCCGTAGGACTCTCTTCTCTGACCTGAGTCTCCTTTGGAACTCTGCAGGTTCTA
+
AABAABB>BBCFGGGGGG4AFGGGGGGAAEGGHABE2EEEFHGHHGGAEEFGGHHHHHH>E@CFGGGGGGGHGHHGGGGHGHGHHGGGGG/B@GG/F1FGHHHGHHHHHHGGHHGGGCGHHHHHHGHHHHGHHGGGGGGGGGGGGGGGGGGGGGGGG@99=FFFBBFBBFFFFFFFFFFFFFFFFFFFBFFFFBFFFFFFFFFFF/BFFFFFFFF9;F/BFFF99FF/;9FFFFFFFFFFFFFFFFFFFFF
@M05620:37:000000000-D9766:1:1101:20030:3979 1:N:0:25
ACCACACCTTCTACAATGAGCTGCGTGTGGCTCCCGAGGAGCACCCCGTGCTGCTGACCGAGGCCCCCCTGAACCCCAAGGCCAACCGCGAGAAGATGCCCAGGTGAGTGGCCCGCTACCTCTTCTGGTGGCCGCCTCCCTCCTTCCTGGCCTCCCGGCGCTGCGCCCTTTCTCACTGGTTCTCTCTTCTGCCGTTTTCCGTAGGACTCTCTTCTCTGACCTGAGTCTCCTTTGGAACTCTGCAGGTTCTA
+
AAAAAAAABCCFGGGGGGBFGGHFGEEA4EGFBBAB2EECAGFHHGGEEAEGFHHHHHH0EECEGGGFGEFH3GG?EEFHFF?GHGGGGC>BCGHFHHHHHHHGHEHHDGGGHHGGGGGHHHHGHHHHHHGHHFGGGGHGHHGHHGGG0F?ABFGGGG-ACFFFFFFFFFFFFFFFFFFFEFFFFFFFEFFFFBADFFFFFF?ADFFFFFFFFEFFFF/FFFE9BFF9FFFFFEFFFFFFFFFFFF.FFFB
@M05620:37:000000000-D9766:1:1101:21088:4087 1:N:0:25
AGTGCCAGCTCTCAATCGCACAGGGGACCCAGGGCCTGGCCCCTCCATCCAGAAAACCTATGACCTCACCCGCTACCTGGAGCACCAACTCCGCAGCTTGGCTGGGACCTATGTGAGTATCCAGCGTAGGAATCTGGGAGTTGGGGAGGAGTGAGGAGTTGGGGAAAGACAGTCCTAACCGTGGAGGGTTCTGGTAAATGATGGGGTGAGGAGGGGCTCTTTGGCTCCCACCAGTCCCCCTGTCTGGTCTA
+
BBAABFFFCFFFGGGGGGGGGGHHGGGGGGHHGGGGGGHHHHGHGGHHHHHHHHHHHGHHHHHHHHHHHHHGGGGGHHHHHHHHHHHHGHHHGGGGGHHHGHHGGGHHGHHHHHHHHHHHHHHHHGGGGGHHHHHHHHHGGHHHGGGGGGGHHGHHHGHHHHGGGGHHHHHHHHHHHHHHGGGGGGGG;FFGGGGGGGGHHHGGGGFFFFFFFFFFFFFFFHHFFFFFFFFFFFFFFFFFFFFFFFFFFFF
@M05620:37:000000000-D9766:1:1101:17465:4099 1:N:0:25
ACCACACCTTCTACAATGAGCTGCGTGTGGCTCCCGAGGAGCACCCCGTGCTGCTGACCGAGGCCCCCCTGAACCCCAAGGCCAACCGCGAGAAGATGCCCAGGTGAGTGGCCCGCTACCTCTTCTGGTGGCCGCCTCCCTCCTTCCTGGCCTCCCGGAGCTGCGCCCTTTCTCACTGGTTCTCTCTTCTGCCGTTTTCCGTAGGACTCTCTTCTCTGACCTGAGTCTCCTTTGGAACTCTGCAGGTTCTA
+
BCCCBCCBFFFFGGGGGGFGGGHHGGGBFEGGGFGEDGGGGHHHHGGGGEGGHHHHHHHGGGGGGGGGGGGHGHHGGGGHGHHHHGGGDF<CGGHGHFHHHHHGHHHHHHGGHHGGGGGHHHHHHHHHGHGHGGGGGGHGHHGHHGGGGGGGGGGGGG-CGGGGGGFFFFFFFFFFFFFFFFFFFFFFFFFFFFFFFFFFFFFFFFFFFFFFFFFFFFFFFFFFFFFFFFFFFFFFFFFFFFFFFFFFFF9
@M05620:37:000000000-D9766:1:1101:7750:4107 1:N:0:25
GCTGCTGCTTTTGAATCAACTGCCACGCCCGGGCCCACAGATCGGAAGAGCACACGTCTGAACTCCAGTCACGTCGAAGTATCCCGTATGCCGACTTCTGCTTTGAAAAAAACTAAAACACCGGCCGGGATCATGGCCTACTGCCCCGGTGGCACGGAGGTGCGGAACTTACGTTATGGCCGTCAGGCCGGTCCGATTTCGCAATCTTGCGCATTTGATTGCGTCCAGGACCGGGAATTTGATAGTGCTCG
+
>>1>A11BCF31BAF3FBBF3B1AB1AAE00AE0AEE//F1BBA/EFGCGGCG0EEBFFGFFGD@C11DBEF/B?>/?F>@2F21?F/FGG1>/>/E1>B1BB11>B<10///11<111/0////</<<-<.<=1<./0//<00/..---:../0.-9.-..0---9-0000;/9B-/9-/-99--;/---;;----9-;B-9-9//B//;--:-9//////;-9--//-;-9;----;//9///9////9
@M05620:37:000000000-D9766:1:1101:22461:4175 1:N:0:25
ACCACACCTTCTACAATGAGCTGCGTGTGGCTCCCGAGGAGCACCCCGTGCTGCTGACCGAGGCCCCCCTGAACCCCAAGGCCAACCGCGAGAAGATGAACCCAGGTGCGTGGCCCGCTCCCTCTTCTGGTGGCCGCCTCCCTCCTTCCTGGCCTCCCGGCGCTGCGCCCTTTCTCCCTGGTTCTCTCTTCTGCCGTTTTCCGTAGGACTCTCTTCTCTGCCCTGCGTCTCCTTTGGAACTCTGCCGGTTC
+
CCCCCCBCFFFFGGGGGGGGGGHHGGGGGGHHHGGGGGFFGHHHHGGGGGGGHHHHHHHGGGGGGGGGGGGGHHHGGGGHGHHHHGGGGGGGGDHHHGHHHHG??FG<<AFG-DHH-<@GGECGH00=DFFGDHG@G:.CFGFG9CBFCFFBFGFGGEF?:--;9A-DF:DFBBB//:FFEFBFBF//;/:FFFBDDFFFFBA/.:A/;BB9BF//99B99B9B.;;9-.B9FFFFFFFEF9FFF/;@F..
@M05620:37:000000000-D9766:1:1101:19594:4235 1:N:0:25
GAGGCTGCTTTGGAAGAAACTGACAAGCCAGGGACACAAGATCGGAAGAGCACACGTCTGAACTCCAGTCACCGATCATTATCTCGTATGCCGTCTCCTGCTTGAAAAAAAAAAAAAACTACTGCTCGGGAATCTGCGAGTCGGGGCGGAGCGACTAGATGGTTAAATACACTCCCAACCGTGTCTGGTTCTGGTAACTGATGGGGCCAGTAGGGGCTCTCTGGGTCCTATCCGTCCACCTTGCTGGTCTA
+
11AAAAFAFFDFGFGG1FGGFAB1BB0FF0BABAF0FC0BCFFGFCAEC0BAB0B/BFGB1DBDBA1BDFBAFB/>>EG2BGGGFBBEFBFG/?EB0BBF1BB10B1FFE//></////11111111.---</00=0---=/-:------;------9/;///9////99////---/-;9AA--//9BFFBBF;///;/////;-;-;-//;/-9@--9/;//-/:;///9/-;---:9-/;////:;B/
@M05620:37:000000000-D9766:1:1101:13150:4245 1:N:0:25
AGTGCCAGCTCTCAATCGCACAGGGGACCCAGGGCCTGGCCCCTCCATCCAGAAAACCTATGACCTCACCCGCTACCTGGAGCACCAACTCCGCAGCTTGGCTGGGACCTATGTGAGTATCCAGCGTAGGAATCTGGGAGTTGGGGAGGAGTGAGGAGTTGGGGAAAGACAGTCCTAACCGTGGAGGGTTCTGGTAAATGATGGGGTGAGGAGGGGCTCTTTGGCTCCCACCAGTCCCCCTGTCTGGTCTA
+
ABAAAFFBAFFFGGGGGGGAECFDGFGEE2FHFEEE2ACGFHGHGGHHGHHHFHCGHGHHHHEHHGGHHHHGG>EGHGFFFGHHFHFHGHHHEGFEEHGHGHHGGGHHGHHHHHHHHHHHHHHHHGGGGGHHHHHHHHHGGHHHGGGGGGEFHHHHHGHFHHGGGGHHHHHHHHHGHHHHGGGGGGGGEGGGGGCFGGGGGGGGGGFFFFFFFFFFFFFFFFFFEFFFFFFFFFFFFFFFFFFFFFFFFFF
@M05620:37:000000000-D9766:1:1101:23473:4265 1:N:0:25
AGTGCCAGCTCTCAATCGCACAGGGGACCCAGGGCCTGGCCCCTCCATCCAGAAGACCTATGTCCTCACCCGCTACCTGAAGCACCAACCCCGCAGCTTGGCTGGGACCTATATGAGTATCCAGCGTAGGAATCTGGGAGTTGGGGAGGAGTGAGGAGTTGGGGAAAGACAGTCCGAACCGCAGAGGGTTCTGGTAAATGATGGGTTGAGGAGGAGCTCTTTAACTCCCACCAGTCCCACTGTCTACTGTA
+
>3>>AFFFBFF5FFGGGGGGEEHHBAAA2EGDFA2B22B22BEEFEGH5133333AAA33BB5DDFAGHCE>>E/>GBB3BBF3111?>1?1///>/3BFE33//?C0/0BB1B?BGBF122@10</?//?<1<1110FFGB11<>.<<<</.=0.<.G/0/;-;AG.GG/;;0:.9C-A---;9..:;;FBFFFFF//;////./.-9/./...9:999/:///;:/;F.AE.:9///;A/B////////
@M05620:37:000000000-D9766:1:1101:17278:4293 1:N:0:25
ACCACCCCTTCTACAATGAGCTGCGTGTGGCTCCCGAGGAGCACCCCGTGCGGCTGACCGAGACCCCCCTGACCCCCAAGGCCACCCGCGAGGCGGTTCCCAGGGGAGTGGCCCGCTACCTCTTCTGGTGGCCGCCTCCCTCCGGCCTGGCCTCCCGGAGCTGCGCCCTTTCTCACTGGTTCGCTCTTCTGCCGTTTTCCGTAGGACGCTCTTCTCTGACCTGAGTCTCCTTTGTAACTCTGCAGGTTCTA
+
AA>AA1>>>FFF3GGBBFG1F1B1EEEA0AAAFAFE/EE//B/BGGAE/AA//>/>BG0>/E/?FFE>E/>00B>?EE?F/?GH/FC<B/>B///-<-<<000E.AE?:....::A:?9/0C:0;0;90CA..--9.9;-B99--99-;;-:/;-99@;=>-BB@>B99/99BFFB9/-//;-99-9/:F///;;-9-:/-B-BFB9----9/:/99/;99BF99FF/B////;/;/B9FFF///;-;BFB
@M05620:37:000000000-D9766:1:1101:11928:4396 1:N:0:25
ACCACACCTTCTACAATGCGCTGCGTGCGGCTCCCGAGGAGCACCCCGTGCTGCTGACCGAGGCCCCCCTGAACCCCAAGGCCAACCGCGCGAAGATGCCCAGGTGAGTGGCCCGCTACCTCTTCTGGTGGCCGCCTCCCTCCTTCCTGGCCTCCCGGCGCTGCGCCCTTTCTCACTGGTTCTCTCTTCTGCCGTTTTCCGTAGGACTCTCTTCTCTGACCTGAGTCTCCTTTGGAACTCTGCAGGTTCTA
+
AAAABBB>BCFFGGGGFG4AECGGGEF22AE2B2BA1AEE?GHGGGGA1EEG5G3FHHE/>//>FFEEG@/CGFHGG/EHCFHHHGGC?DDG/A@.>>BCHHEFFGFFFG.CGHCDG-CHHHHHHHHEGGEAHG@?DGGGGGGGGFGGGGFGGGGEF;;@BB-DB?DBBFFFBFBFB/FFF9BFFFBF//;FFBDDFFFFFB..ABBFFB/FFFF9;F/;BFF/9;//9;BFF/FFFBFFFFFBFFFFFFF
@M05620:37:000000000-D9766:1:1101:20390:4408 1:N:0:25
AGTGCCAGCTCTCAATCGCACAGGGGACCCAGGGCCTGGCCCCTCCATCCAGAAAACCTATGACCTCACCCGCTACCTGGAGCACCAACTCCGCAGCTTGGCTGGGACCTATGTGAGTATCCAGCGTAGGAATCTGGGAGTTGGGGAGGAGTGAGGAGTTGGGGAAAGACAGTCCTAACCGTGGAGGGTTCTGGTAAATGATGGGGTGAGGAGGGGCTCTTTGGCTCCCACCAGTCCCCCTGTCTGGTCTA
+
BBAAAFFFAFFFGGGGGGGGGGHHGGGGGGHHGGGGFGHHGHGHGGHHHHHHHFHHHGHCGGFHHHHHHFFGGGEGHHHGFHHHHHHGGHHHGGGGGFGHGHHGGGHGGHHHFGHHHHHHHHHGEDGFGCFFHHHHFF0FCGFGFC.CCGEFFGGF0CCGHHGDEGHHGHHHHHHHHHHGGGFGAAAFGGFFFGGFFFGGGFGGGGAAFFFFFFFFFF?FFFFFFBBEEFFFFFBFFFFFFFFFFFFFFFB
@M05620:37:000000000-D9766:1:1101:15355:4414 1:N:0:25
AGTGCCAGCTCTCAATCGCACAGGGGACCCAGGGCCTGGCCCCTCCATCCAGAAAACCTATGACCTCACCCGCTACCTGGAGCACCAACTCCGCAGCTTGGCTGGGACCTATGTGAGTATCCAGCGTAGGAATCTGGGAGTTGGGGAGGAGTGAGGAGTTGGGGAAAGACAGTCCTAACCGTGGAGGGTTCTGGTAAATGATGGGGTGAGGAGGGGCTCTTTGGCTCCCACCAGTCCCCCTGTCTGGTCTA
+
ACBBBFFFCFFFGGGGGFGGGGHGGGGGGGHHGGGGGFHHHHGHGGHHHHHHHHHHHGHHHHHHHHHHHHHGGFEGHHHHHHHHHHHHGHHHDFGGGFGHGHHFGGHHGHHHHHHHHHHHHHHHHGGGGDHHFHHHHHHGGHGHGGGGGGGGHHHHHGGFHHGGGGHHHHHHHHHGHHHHGGECGEGG;AFGGGCGGGGGGGGGGGFFFFFFFFFFFDFFFFFFFFFFFFFFFFFFFFFFF?FFFFFBFFF
@M05620:37:000000000-D9766:1:1101:8425:4469 1:N:0:25
ACCACACGTTCTACAATGCGCTGCGTGCGGCTCGCGAGGAGCACCCCTTGCTGCTGACCAAGGCCCCCCTGAACCCCAAGGCCAACCGCGCGAAGATGCCCAGGTGAGTGGCCCGCTACCTCTTCTGGTGGCCGCCTCCCTCCTTCCTGGCCTCCCGGGGCTGCGCCCTTTCTCACTGGTTCTCTCTTCTGCCGTTTTCCGTAGGACTCTCTTCTCTGACCTGGGTCCCCTTTGGAACTCTGCAGGTTCTA
+
AAAAAAA3BBB>BDBAFGBAEEEGGEFA2AA2B0AA0AAA1FABFEFB1BBB3BEGGHF3B11?FEE@E//F3GHFGDFHGHGHHFFDCC>B@FG/?FGHHHHFFH1<FHGFFHGG?--CHFHHFHHHHHGCC?ABFDEEGFGFFFGFFBFGGGGGGA-;9BDADFFCBFFFFF/BFFFFBBBBFFFB//;B9@AFFFFFFBA.A/:/;BFFFFF/;B/BFFF.:B..9.BFFBFFFFFBFFFFFFFBFFB
@M05620:37:000000000-D9766:1:1101:19014:4488 1:N:0:25
AGTGCCAGCTCTCCATCGCACAGGGGACCCAGGGCCCGGCCCCTCCATCCAGAAAACCTATGACCTCACCCGCTACCTGGAGCACCAACTCCGCAGCTTGGCTGGGACCTATGTGAGTATCCAGCGTAGGAATCTGGGAGTTGGGGAGGAGTGAGGAGTTGGGGAAAGACAGTCCTAACCGTGGAGGGTTCTGGTAAATGATGGGGTGAGGAGGGGCTCTTTGGCTCCCACCAGTCCCCCTGTCTGGTCTA
+
>A>1>FF1>FFFG1FEFE11E?GAFA000AFGA0BA/AEE/FGAEGH1ECGHBGFFGGF1@F2GHFGHHCAEE/>EHDBFBBGHHH0/?E1B/E?@EFFF?HFGGGGAAGFEDF2@>FHHHGHGF<CCCGGFCHHG1B<FAGF1CCC@C?<<<0<C0CC/;/@C.::C:BFFFFGB;CFFG.;99.;?.CACBFFBBFFFFF/FF?;@EFFBB-=-=@-9;FF/9FF?FF9AEFFBFF-B@FF/BFFFFFB
@M05620:37:000000000-D9766:1:1101:11821:4535 1:N:0:25
GATGCTGCTTTGGAATCAACTCATAGATTCCTGCACCAGTTCCCCCTGGCCCTGGAAAAGTTTCTTGCCTGGCTTACAGAAGCTGAAACCACTCCTCCAGGATGCTACCCGTAAGGAAAGGCTCCTAGAAGACTCAAAGGGAGTAAAAGAGCTGATGAAACAATGGCAAGTAAGTCAGGCCTTTCCGCTTTAGCACTCTTGTGGATCCAATTGACCACTTCTCAGCATTTGTACTTGTAACTGACACGCCA
+
>1>>A11BBB3BA1A1ABBF3B1B3ADDDGDEBG0BA0B1DDEFFE0BAABFC0CB1BBFGGGGDDABBFGBBFBAB1B1BFB1BB1B@0?BGBBB0B0BE?BBEG@FGH/?EEBFG0BB0>1B?B11EF1<BF1111>BA?A?0F2BBFC0@FGB1>FGGB/1@G0F<C1?1F@FGG0F.<111F<CCGED00DG</0DF<CAG0<<:<;0:00;:.:G00;00CGH0;B9;F;C0=C0C0B9FB09-9.
@M05620:37:000000000-D9766:1:1101:16411:4568 1:N:0:25
ACCACACCTTCTACAATGAGCTGCGTGTGGCTCCCGAGGAGCACCCCGTGCTGCTGACCGAGGCCCCCCTGAACCCCAAGGCCAACCGCGAGAAGATGAAACCAGGTGAGTGGCCCACTACCTCTTCTGGTGGCCGCCTCCCTCCTTCCTGGCCTCCCGGCGCTGCGCCCTTTATCACTGGTTCTCTCTTCTGCCGTTTTCCGTACGACTCTCTTCTATGCCATGCGTCTCCTTTGGAACTCTGCAGCATC
+
AAABBBBAFFFFGGGGGGGFG5FFEEFGHGGHFFGG2EFG?HFHHGFEEEGF5GHFHHHG?>0EFAEEGGGB@?FEGF??//FFGA<@DCD//<22?2>?22?/F/1?1?<F/FGG.FG0FFDDHHFFDGFF<<C-@C.;CECCE/0;CGG/;AFFE..:-:;9?D;9A--BB/BB9BFF.//;9BFFFBFBBFBFDD/AF/.;;.-;DFFFFFBFFB/B/:/;/:A;BFB9BF/;;/BBFF/FB/;/.9/
@M05620:37:000000000-D9766:1:1101:14779:4613 1:N:0:25
AGGGCCAGCTCTCAATCGCACAGGGGACCCAGGGCCTGGCCCCTCCATCCAGAAAACCTATGACCTCACCCGCTACCTGGAGCACCAACTCCGCAGCTTGGCTGGGACCTATGTGAGTATCCAGCGTAGGAATCTGGGAGTTGGGGAGGAGTGAGGAGTTGGGGAAAGACAGTCCTAACCGTGGAGGGTTCTGGTAAATGATGGGGTGAGGAGGGGCTCTTTGGCTCCCACCAGTCCCCCTGTCTGGTCTA
+
A111AAAAAFF3FGAFG1CFGGGHFEGGGGCEFGEEFFHFFGGHGGGHDGFHHHBEFEHHHHGHHGHGHHGGGEGGHHHFGHHHHHHHG>FGGEGGGFFGGHHGGGHHGHHHHHHHHHHGHHHHFG?EGGHHHHHHFH?FEHHHGGFGGGEGHHHFGGGHHHGCEGAGHHHGHFHHHGGGGGGGEFGGACFGFGCBFFFGGGGGGFF@FFFEAF@@@-AFFFFFFEFFEFFFFFFFFFFF@FFFFFFFFFF
@M05620:37:000000000-D9766:1:1101:14787:4629 1:N:0:25
AGTGCCAGCTCTCAATCGCACAGGGGACCCAGGGCCTGGCCCCTCCATCCAGAAAACCTATGACCTCACCCGCTACCTGGAGCACCAACTCCGCAGCTTGGCTGGGACCTATGTGAGTATCCAGCGTAGGAATCTGGGAGTTGGGGAGGAGTGAGGAGTTGGGGAAAGACAGTCCTAACCGTGGAGGGTTCTGGTAAATGATGGGGTGAGGAGGGGCTCTTTGGCTCCCACCAGTCCCCCTGTCTGGTCTA
+
AAA1ADDFAFFFFGGFEFGAGEH0FGEGCEHHCEGA/FG0AG/FEGHHHFHHDGHGGEHHFGDHHGHHHHHE/>EEHGFHBBFHFHHAFBGF>/>/>0BBEGHGGGHHGHGHFGHFFHHGHHHHHGGGGGFDGHHHHGGFAGFHCCGGGAE<GHHFHG<GHHCGGGHHHHHHHHHHHHGHGGAGGGGGGFGBFF0FFGGFGFGGGGB@FFFFBF@@@@EFFFFFFFFFEFFFFF/99BEB@FBFFFFFFF/
@M05620:37:000000000-D9766:1:1101:14767:4630 1:N:0:25
AGTGCCAGCTCTCCATCGCACAGGGGACCCAGGGCATGGCCCCTCCATCCAGAAAACCTATGACCTCACCCGCTACCTGGAGCACCAACTCCGCAGCTTGGCTGGGACCTATGTGAGTATCCAGCGTCGGAATCTGGGAGTTGGGGCGGAGTGAGGAGTTGGGGAAAGACAGTCCTAACCGTGGCGGGTTCTGGTAAATGATGGGGTGAGGAGGGGCTCTTTGGCTCCCACCAGTCCCCCTGTCTGGTCTA
+
>>1>AFFFACCFG1F1AAAFEEGCF0BEF0BCFEE/BBGHGHGHGGEHHCGFG0EBGECFBAAFGDFGHGGGGE/FHHHB>BFGGG0>EGFBEE?E>BB>EGHEGGFFEH1FGDGBGGFFGG2FHGA/<CCAFHGHHH0?EHHHGG.AC-;;C0CF0;F/FF@@.99F/FFFFGGG09F?@FF@-@@@;999BFB;9BFFBFFFFFA@FFF/:B@@-@E/BFFFFFFAFBAAAFFFFFFF@FFFBFFFFFB
@M05620:37:000000000-D9766:1:1101:22349:4643 1:N:0:25
CCTGCCACTTATGAATCTACGTTCAGGCCCTGGCCCATCACGCTTCAGCGCTCACGGCTGAACGCCAAGCCCCTCGCATTATCCCTGATGCCGACTTATGCGTGTTAACCACCCCAAATGGAGCGCCAAAAGATCCCTATGGTGCTACCATTCATTACACCCCAACGAGAGAAGGAGTAGCGGAGTGAGATAATATGAGATACAAGTAGAAACGCAACGAGGTCACAAAGAACACGTTATGAATACACGAG
+
1>>>A11BBB1@1BBBF3BB111B13BBFE0BBFGE0001B0BB/ABFFFG/BBGH/AEEG1B0BE>//B?FE/B/>>>?B2@1B11>BBFE>/>>E1BBG<?E/0BBF1BFFCC//0111100//>/>0?0/111011<11111111<11000000000/.-<......-.//.:.;/00----..00;000000000000000////////-------;---////-//--/------/;//////---
@M05620:37:000000000-D9766:1:1101:6857:4664 1:N:0:25
ACCACACCTTCTACAATGAGCTGCGTGTGGCTCCCGAGGAGCACCCCGTGCTGCTGACCGAGGCCCCCCTGAACCCCAAGGCCAACCGCGCGAAGATGAACCAAGGTGCGTGGCCCGTTCCCTCTTTTGGTGGCCGCCTCCCTCATTCCTGGCCTCCGGGCGTTGCGCCCTTTCTCACTGGTTCTCTTTTCTGCCGTTTTCCGTAGGACTCTCTTTTTTGCCTTGAGCTCCCTTTGGAACTGTGCAGGTTC
+
AAAAAAA1BCBDFGGDGG1BGDCGAEEAABGFGBBB0EECEHHHHGGABAEFHFHHHHHEEEGGGG@EGGGHFHHFGGGHGHHHEGGGGC/>@BC?GHHGFG0/??FCGGFACC<.<-<<<GDCCHDGDCHECG.-:-C;EEGG.0;;090:?FFGF.9--@--9A-;9-@/;BFF/9//;9//B9B;B//:///;9B/AF/-;-9;BF/BFFBF///;-;9/9B////9/9-9/;B;B///9;F/;A-B/
@M05620:37:000000000-D9766:1:1101:10356:4692 1:N:0:25
AGTGCCAGCTCTCAATCGCACAGGGGACCCAGGGCCTGGCCCCTCCATCCAGAAAACCTATGACCTCACCCGCTACCTGGAGCACCAACTCCGCAGCTTGGCTGGGACCTATGTGAGTATCCAGCGTAGGAATCTGGGAGTTGGGGAGGAGTGAGGAGTTGGGGAAAGACAGTCCTAACCGTGGAGGGTTCTGGTAAATGATGGGGTGAGGAGGGGCTCTTTGGCTCCCACCAGTCCCCCTGTCTGGTCTA
+
AA>AAFFCAFFFGGGGGFG2E?FDFFEEEFHHFEGEAAGHFHGHGGGHGGHHFFCEGGHBGHFHHGFGHHHGG>EFHHHH?GHF1?1?F3GHF/EGEGHHGHGG//BGG2BGHHHHHH3BFHHHHCED/?FGFHGFHGFFGHGH/A<CGCC<F0GHFGFHHF-@EDHHGH/G000<CHHHACEGGGGG.:FGGB;CFGGGGGGGGGFFFFFFF.@DFFFF/B/;FFEFEFFFE.BFFFFFFFFFFF/999;
@M05620:37:000000000-D9766:1:1101:22572:4723 1:N:0:25
ACCACACCTTCTACAATGAGCTGCGTGTGGCTCCCGAGGAGCACCCCGTGCTGCTGACCGAGGCCCCCCTGAACCCCAAGGCCAACCGCGAGAAGATGCCCAGGTGAGTGGCCCGCTACCTCTTCTGGTGGCCGCCTCCCTCCTTCCTGGCCTCCCGGCGCTGCGCCCTTTCTCACTGGTTCTCTCTTCTGCCGTTTTCCGTAGGACTCTCTTCTCTGCCCTGAGTCTCCTTTGGAACTCTGCAGGTTCTA
+
BABBBBBABFCFGGEGGGEGGGHHGGGAAEGBBEFE?EEEEGDFGEEEEEFGFHGHHHHAEECFGGGEFGAG3GHEFGGHGHGGHGGGGG>CGGHHHGFFHHHF?FD?FHFGGH--<->GGFHFHHHHHHGHF@CCCEHGHHGHHGGBFGGGFAEEGC?ABF-DFFFFFFFFFFBFFFFFF/BFFFFF/B9FFD:.FAFB?FA9:FF/B/FBBF9FFF/;EF?.::9BFFFFFFFFFFF/:/:BB.;B::B
@M05620:37:000000000-D9766:1:1101:22562:4739 1:N:0:25
ACCACACCTTCTACAATGAGCTGCGTGTGGCTCCCGAGGAGCACCCCGTGCTGCTGACCGAGGCCCCCCTGAACCCCAAGGCCAACCGCGAGAAGATGCCCAGGTGAGTGGCCCGCTACCTCTTCTGGTGGCCGCCTCCCTCCTTCCTGGCCTCCCGGCGCTGCGCCCTTTCTCACTGGTTCTCTCTTCTGCCGTTTTCCGTAGGACTCTCTTCTCTGACCTGAGTCTCCTTTGGAACTCTGCAGGTTCTA
+
AABBBBAACFCFFFGB5EBGFGHFEEEBCAGGHGFAAEE?DHHHHGGGEAEFFGGHHHHGGGGGGGFGGGGHGHGGGGGHGHHHHGGGGCDGGGHGF2FHHHHGFHHHHHGGHHGGGGGHHHHHHHHHHHGHHGGGGGHGHHGGHGGGGGGGFGGGGG-DGFFFFFFFFFFFFFFFFFFFFFFFFFFFFFFFFFFFFFFFFFFFFFFFFFFFFFFFFFFFFFF/BFFFFFFFFFFFFFFFFFFFFFFFFFF
@M05620:37:000000000-D9766:1:1101:19261:4888 1:N:0:25
ACCACACCTTCTACAATGAGCTGCGTGTGGCTCCCGAGGAGCACCCCGTGCTGCTGACCGAGGCCCCCCTGAACCCCAAGGCCAACCGCGAGAAGATGCCCAGGTGAGTGGCCCGCTACCTCTTCTGGTGGCCGCCTCCCTCCTTCCTGGCCTCCCGGAGCTGCGCCCTTTCTCACTGGTTCTCTCTTCTGCCGTTTTCCGTAGGACTCTCTTCTCTGACCTGAGTCTCCTTTGGAACTCTGCAGGTTCTA
+
AAABBAABFFFFGGGBFDFGFFGHEEEEHCGHHGGFGGGCGHHHHGGGGEGGHAGHHHHGGGGGGGEGGGGHHHHGGGGGFHHGGGGGGGGGGGHHGBFHHHHGGHHHHHGGHHGGGGGHHHHHHHFHGHGHHGGGGGHGHHGGHGGGFFGGGGGGG@-ABFBFGGFBBFFFFFFFFFFBFFFFFFFFFFFFFBAFFFFFFBFADFFFFFFFFFFFFFFFFFBFFFFFFFFFFEBFFFFFFFFFBAFFFFB
@M05620:37:000000000-D9766:1:1101:13448:4897 1:N:0:25
ACCACACCTTCTACAATGAGCTGCGTGTGGCTCCCGAGGAGCACCCCGTGCTGCTGACCGAGGCCCCCCTGAACCCCAAGGCCAACCGCGAGAAGATGCCCAGGTGAGTGGCCCGCTACCTCTTCTGGTGGCCGCCTCCCTCCTTCCTGGCCTCCCGGCGCTGCGCCCTTTCTCACTGGTTCTCTCTTCTGCCGTTTTCCGTAGGACTCTCTTCTCTGACCTGAGTCTCCTTTGGAACTCTGCAGGTTCTA
+
BBBABBBBFFFFGGGGGGGFGFHHGGGAAEGHFGGEDFGGDHHFHGGGDFGGGHHHHHHGGGGGGGGGGGGFFHHGGFFHGHHHHGGGGGB@CGHHHHHHHGHGGHHGGHGGHHGGGGGGHHHHHHHGHHGHFGGGGGHGHHGGHGGGGGGGGGGGGG-9ADFFFFFFFFFFFFFFFFFFFFFFFFFFFFFFFFDDFEFFFFFFFFFFFFFFFFFFFFFBFFFFFFFFFFFFFFFFFFFFFFFFFFAFFFB
@M05620:37:000000000-D9766:1:1101:12969:4910 1:N:0:25
ACCACACCTTCTACAATGAGCTGCGTGTGGCTCCCGAGGAGCACCCCGTGCTGCTGACCGAGGCCCCCCTGAACCCCAAGGCCAACCGCGAGAAGATGAACCCAGGTGAGTGGCCCGCTACCTCTTCTGGTGGCCGCCTCCCTCCTTCCTGGCCTCCCGGCGCTGCGCCCTTTCTCACTGGTTCTCTCTTCTGCCGTTTTCCGTAGGACTCTCTTCTCTGACCTGAGTCTCCTTTGGAACTCTGCAGGTTC
+
ABBBBBBAFFFFGFGGGGGGGGHHGFGGHGGHHGGG2EGAEHCHHGGGGGGGHHHHHHHGEFGGGGGGGGGHFHHGGGGHGHHHHGGGGGGGGGFHFGHGFHDECFFGHHHHGEGHGGGCGHHHGHHHFHHHGHHGGGDGHGFHGGGGGGFGGGGGGGDG-A@FAFFFFFFFFFFFFFBFFFFFFFFFFFFFFFFF:DBEFF.9AFFFFFFFFFFFFFEFFFFFB/:BFFFFFFFFFBBFFFFFFBFE.;9
@M05620:37:000000000-D9766:1:1101:24097:4923 1:N:0:25
ACCACACCTTCTACAATGAGCTGCGTGTGGCTCCCGAGGAGCACCCCGTGCTGCTGACCGAGGCCCCCCTGAACCCCAAGGCCAACCGCGAGAAGATGCCCAGGTGAGTGGCCCGCTACCTCTTCTGGTGGCCGCCTCCCTCCTTCCTGGCCTCCCGGAGCTGCGCCCTTTCTCACTGGTTCTCTCTTCTGCCGTTTTCCGTAGGACTCTCTTCTCTGACCTGAGTCTCCTTTGGAACTCTGCAGGTTCTA
+
AAABBBBBFFFFGGGFFGGGGGHGGGGGHGHHHGGFEGGGGGHHHGGGEEGFFHHHHHHGGGCFGGGGGGGHHHHGGGGHGHHHHGGGGBDGGDHGHHFGH2GGGHFHGFAFHHGGGGGHHHHHHFBG=CGFH?CDDFHGHHGFHGGGGFAFGGGGGFAD@AFFFGFF=FFFFFFFFFF/BFFFFFFFFFBFFFDFFFFFFBFDFFFFFFFFFFFFF/BFFFF/BBFBFFFFB/FFFEFFFFFFFFFFFFB
@M05620:37:000000000-D9766:1:1101:22752:4927 1:N:0:25
ACCACACCTTCTACAATGAGCTGCGTGTGGCTCCCGAGGAGCACCCCGTGCTGCTGACCGAGGCCCCCCTGAACCCCAAGGCCAACCGCGAGAAGATGCCCAGGTGAGTGGCCCGCTACCTCTTCTGGTGGCCGCCTCCCTCCTTCCTGGCCTCCCGGCGCTGCGCCCTTTCTCACTGGTTCTCTCTTCTGCCGTTTTCCGTAGGACTCTCTTCTCTGCCCTGAGTCTCCTTTGGAACTCTGCAGGTTCTA
+
A>A>AAA>4CBBBAFEFGBA45BFEBA24AFBBE2A2AE22GHBGGEEBAEF53GAAF3A>E?FF>EEG>1BGFGGGDEHAEHFGF/<C/><BDFBDFFGFGHGFFHC<FECGHGGG-?GFFFHHHFHDHGHHGGGGGFGHHGH09F0F/AGFFGGFGGGGBBF;BF<BFF/BFFFFFFFF/BFFFFFFFFFFBDFFFFFFB9AD/FFFE/BFFBFFF/BEFF.9FFFFFFFFFEFEFBFFFFFFFFFFFB
@M05620:37:000000000-D9766:1:1101:13399:4939 1:N:0:25
AGTGCCAGCTCTCAATCGCACAGGGGACCCAGGGCCTGGCCCCTCCATCCAGAAAACCTATGACCTCACCCGCTACCTGGAGCACCAACTCCGCAGCTTGGCTGGGACCTATGTGAGTATCCAGCGTAGGAATCTGGGAGTTGGGGAGGAGTGAGGAGTTGGGGAAAGACAGTCCTAACCGTGGAGGGTTCTGGTAAATGATGGGGTGAGGAGGGGCTCTTTGGCTCCCACCAGTCCCCCTGTCTGGTCTA
+
CCCCDFFFCFFFGGGGGGGGGGHHGGGGGGHHGGGGGGHHHHGHGGHHHHHHHHHHHGHHHHHHHHHHHHHGGFGGHGHHHHHHHHHHGHHHGGGGGHHHGGHGGGHHGHHHHHHHHHHHHHHHHGGGGGHHHHHHHHHGGHHHGGGGGGGGHHHHHGHHHHGGGGHHHHHHHHHHHHHHGGEGGGGGEGFGGG;FGGGGHGGGGGFFFFFFFFFFFFFFFHHFFFFFFFFFFFFFFFFFFFFFFFFFFFF
@M05620:37:000000000-D9766:1:1101:11833:4948 1:N:0:25
ACCACACCTTCTACAATGAGCTGCGTGTGGCTCCCGAGGAGCACCCCGTGCTGCTGACCGAGGCCCCCCTGAACCCCAAGGCCAACCGCGAGAAGATGCCCAGGTGAGTGGCCCGCTACCTCTTCTGGTGGCCGCCTCCCTCCTTCCTGGCCTCCCGGGGCTGCGCCCTTTCTCACTGGTTCTCTCTTCTGCCGTTTTCCGTAGGACTCTCTTCTCTGACCTGCGTCTCCTTTGGAACTCTGCAGGTTCTA
+
ABABBBBBFFFFFGGCFGGGGGGHFEGBFEHGHGGDEGGCGHHHHGGGEEGGHFHHHHHGGGGGGGEGGGGHHHHGGGGHGHHHHGGGGFDGGGHHHFBGHF/F?1<FF1FEHHGCGGGH10<GFD0D</<.C@@DADHGHGGHHGGFBGFFBFGGGG-999;A-@DFAFFB//9F9BF/BFFFFF/BFFF/BD.AFEFF./9.9BF/B9FBFFB9B9/9B/..-.;.9BFFF/F/B/;FF/BFFFFFB/9
@M05620:37:000000000-D9766:1:1101:19562:4958 1:N:0:25
GAGGCTGCTTTGGAAGAAACTGACAGGCCATGGCACAACTTGCTTAAGGGCCCACGGCTGAACGCCACTCACCGCACATTATCTCAGATGCCGGCTAATGCTTGCCAAAAACAAAACAGCAAACAAATCCCCAAATAAGAAAAAAAGATTACAAAACAACGACACTCACAACAGGCAATAACAAAAAAACACACTTGAGATACCAATTGAACAACTAAGAGAACTAGTACTAGCACTTGAAAAGACAAGGG
+
A1AAAAFAFFFFGGGGCFFGFDA1B1AA0ABBFG01B00111DD1A1D10BA///A///AB11B/A//1B0BG///>EG2BBGH222BB1BGEEE//BBFGHHBCHHE<FEE/FC0B/0000100/@1111<@/011?<??BFG><..<<1<<11..<..-.-<-0//:00::/:.../099909.9;-...../0000.///;////////9;-////;/9;9////;/////9/;;//;B//:9;-;--
@M05620:37:000000000-D9766:1:1101:11491:5033 1:N:0:25
ACCACACCTTCTACAATGAGCTGCGTGTGGCTCCCGAGGAGCACCCCGTGCTGCTGACCGAGGCCCCCCTGAACCCCAAGGCCAACCGCGAGAAGATGAACCCAGGTGCGTGGCCCGCTCCCTCTTCTGGTGGCCGCCTCCCTCTTTCCTGGCCTCCCGGCGCTGCGCCCTTTCTCACTGGTTCTCTCTTCTGCCGTTTTCCGTAGGACTCTCTTCTCTGCCCTGCGTCGCCTTTGGAACTCTGCGGGTTC
+
ABBAABB>BCCFGGGGGG5BGFHHGEEBABGGG2AB2EEEDHGHHGGAEEGGFHGHHHH0>ECEGGGGGGGGFHHGGGGHGHHHHGFEFG/>CGHB?GHHHHA<FFHG1AFECF<FD>A@EGHHHH==DHGGGHHDGGGGGEGG/;;FCFGGGGGFG:;BCG-9BDFFFFFFFFFFFFFFFFFFFFF/;:FFFF9@ADFFFB./.;ABFFFFFFFFFFFFFF.;:9;;9-;ADFFFFFFFF/;BF-;BDE.
@M05620:37:000000000-D9766:1:1101:22936:5156 1:N:0:25
ACCACACCTTCTACAATGAGCTGCGTGTGGCTCCCGAGGAGCACCCCGTGCTGCTGACCGAGGCCCCCCTGAACCCCAAGGCCAACCGCGAGAAGATGCCCAGGTGAGTGGCCCGCTACCTCTTCTGGTGGCCGCCTCCCTCCTTCCTGGCCTCCCGGCGCTGCGCCCTTTCTCACTGGTTCTCTCTTCTGCCGTTTTCCGTAGGACTCTCTTCTCTGACCTGAGTCTCCTTTGGAACTCTGCAGGTTCTA
+
BCCCBABCFFFFFFGGGGGGGGHHGEEBFFHFGGGEDGFFGHGHHGGGGEEFHHHHHHHGGGGGGGGGGGGHFHHGGGGHGHHHHGGFGCBFGGHHHFHHHHAFGGFHGHGGHHGGGGGHHHHHHFFHHFGHHGGGGGHGHHGGHGGGGFFGGGGGG?BAGAFFFFFFFBFFFFFFFFFFFFFFFFFFFFBBFFADFFFFFFFADFFFFFFFFFFFFFBBFFFEFFFFFFFFFFFFFFFFFFEBFFFFFFB
@M05620:37:000000000-D9766:1:1101:8192:5177 1:N:0:25
ACCACACCTTCTACAATGAGCTGCGTGTGGCTCCCGAGGAGCACCCCGTGCTGCTGACCGAGGCCCCCCTGAACCCCAAGGCCAACCGCGAGAAGATGCCCAGGTGAGTGGCCCGCTACCTCTTCTGGTGGCCGCCTCCCTCCTTCCTGGCCTCCCGGAGCTGCGCCCTTTCTCACTGGTTCTCTCTTCTGCCGTTTTCCGTAGGACTCTCTTCTCTGACCTGAGTCTCCTTTGGAACTCTGCAGGTTCTA
+
AAA1A?A>FFFFCGFD3F1AB1BBEAAAAAGHE0FE0EE/AGCGHGGEEEGAAFEGHHHA@EEEGAEEGGEEC1FFGFEGEEHH/FEEG//<<?01>1<FG1/F<FGGGGGGAGCCCCCHFHFGHF<G0CCGFGGC?.GEGFCFBFGGGFAFGGEEBG;9-AF/@@F?@FFFFFFFFFF/9BF9BBFBBBFFF@AABEBFBFFBFFFFFFFFFFFFF/BFFBF/-;F9FFFFFFB//;BFFFFFFF-BFF9
@M05620:37:000000000-D9766:1:1101:20573:5245 1:N:0:25
GAGGCTGCTTTGGAAGAAACTCATAGATTACTGCAACAGTTCCCCCTGGACCTGGAAAAGTTTCTTGCCTGGCTTACAGAAGCTGAAACAACTGCCAATACGGTACGGCACCTAAAAGGCAACCAAAGAGTACCAGAACAGCTGAAGACATAACAAGACAGTAAGGCATATCGGCTTTCAAGATCTTCAGGCTACAATTGACCACTTCTACGACTTAATACAAGAACCTGACACACCTGGACCAACAAATC
+
@AABBBFBCFFFGGGGGGGGGGGFHHFAAGGFHHGHFEGHHGGFHGGFF2GH2FE2BGFFFFGHFGGGHFGGHHFFHHGFHHHHHFGHH??GFHHFGHH3B?BBBEAFE/>?FF33?3/?00?0?//B?2B4B3BFB222B0BB?22@<@@22@@@@2@2??@??10FF1?1/<<.->11>1><10D00<</<0<<<G00<0</./<000;CDE??00;90000/9/;/.=90:/9./;./;:9..9..:/
@M05620:37:000000000-D9766:1:1101:13141:5338 1:N:0:25
ACCACACCTTCTACAATGAGCTGCGTGTGGCTCCCGAGGAGCACCCCGTGCTGCTGACCGAGGCCCCCCTGAACCCCAAGGCCAACCGCGAGAAGATGCCCAGGTGAGTGGCCCGCTACCTCTTCTGGTGGCCGCCTCCCTCCTTCCTGGCCTCCCGGAGCTGCGCCCTTTCTCACTGGTTCTCTCTTCTGCCGTTTTCCGTAGGACTCTCTTCTCTGACCTGAGTCTCCTTTGGAACTCTGCAGGTTCTA
+
AABBBBBBFFFFGGGGGGGGGGHHGFGBAEHHHGGFDGFEGHHHHGGGGGGGFFHHGHHGGGGGGGGGGGGHGHHGGGGHGHHHHGGGGGBDGGHGHFHHHHHGHHHHHHGGHHGGGGGHHHHHHHHHHHGHHGGGGGHGHHGHHGGGGGGGGGGGGG-ACFFGGGFFFFFFFFFFFFFFFFFFFFFFFFFFFFAFFFFFFFFFFFFFFFFFFFFFFFFFFFFFFFFBFFFFFFFFFFFFFFFFFFAFFFF
@M05620:37:000000000-D9766:1:1101:8090:5354 1:N:0:25
AGTGCCAGCTCTCCATCGCACAGGGGACCCAGGGCCTGGCCCCTCCATCCAGAAAACCTATGACCTCACCCGCTACCTGGGGCACCCACTCCGCAGCTTGGCTGGGACCTCTGGGAGTAGCCAGCGTCGGAATCTGGGTGTTGGGGCGGCGTGCGGTGTTGGGGACAGCCAGTCCTAACCGTGGCGGGTTCTGGTAAATGTTGGGGTGAGGAGGGGCTCTTTGGCCCCCACCAGTCCCACTGTCTGGGCTA
+
>>11>DF11FFFGFG1BAA1E0G0F00AA0AF0AA/ABGHFHGCGGFEG0GGGFG0BEAG1BEGHDBFHF>>>/>>GF1B/>?EGGG/?FF0>E/E/01<?FG/E/<B?G1GH1<<F?<1@G10?<EA<</.>1=G100>ACGH-C.-;9A;;.9--9A9A-@@---;-;-;BFFF//;-9B---9;@9-9/BF/;/:FF//9A=?A---;/-:9-9@-B/9BB//9-;@-:9;//99/;-B9BBFB-;--
@M05620:37:000000000-D9766:1:1101:14601:5381 1:N:0:25
ACCACACCTTCTACAATGAGCTGCGTGTGGCTCCCGAGGAGCACCCCGTGCTGCTGACCGAGGCCCCCCTGAACCCCAAGGCCAACCGCGAGAAGATGCCCAGGTGAGTGGCCCGCTACCTCTTCTGGTGGCCGCCTCCCTCCTTCCTGGCCTCCCGGCGCTGCGCCCTTTCTCACTGGTTCTCTCTTCTGCCGTTTTCCGTAGGACTCTCTTCTCTGACCTGAGTCTCCTTTGGAACTCTGCAGGTTCTA
+
AAAAABBBFFFFGFGGGGGGGGCHCGGEDEFGHGGGGEGCGHHHHGGGGGGGFHGFFHHGGGFGGGGGGGGGHHHGGGGHGHHHHGGGGGGC/DGHGGFHHHHAGHHHGHFEHHGGGGGHHHHHHHHHGHFGHGGGGGHGHHGHHGGGGGFGGGGGGA-AA9>DFFFFFBFFFFFFFFBBFFFFFFFFFFFFFFAFFFFFF9FDAFFFFFFFFFFFFFFFFFFFFFBBFFFFFFFFFFFFFFFFFAFFFFB
@M05620:37:000000000-D9766:1:1101:19196:5405 1:N:0:25
ACCACACCTTCTACAATGAGCTGCGTGTGGCTCCCGAGGAGCACCCCGTGCTGCTGACCGAGGCCCCCCTGAACCCCAAGGCCAACCGCGAGAAGATGAACCCAGGTGCGTGGCCCGCTCCCTCTTCTGGTGGCCGCCTCCCTCCTTCCTGGCCTCCCGGCGCTGCGCCCTTTCTCACTGGTTCTCTCTTCTGCCGTTTTCCGTAGGACTCTCTTCTCTGCCATGCGTCTCCTTTGGAACTCTGCCGGTTC
+
AAA1AAAAFFFFGGGGGG11F1G1EAAAAAGGAFGE?EEGGHHHHGGGEEGGGHGFHHHG?FCGG?FGGEG0G>GGGG?H//GHHG/<CG@</CFFD11?FGG??/GFGGFCCGHEGGG-CEHGFHFHHHHHCHHGGG?EGGGGGGGGGGGGGGEGE.CAG@@@@B@=A@@FFFFFFFFFFFFFFFFFFFFFFFF@BFFFFF?FABFFFFFFFFFFF/BF/B9BB/A;@BFFFFFFFFFFFFBFF9@@=B-
@M05620:37:000000000-D9766:1:1101:17329:5423 1:N:0:25
AGTGCCAGCTCTCAATCGCACAGGGGACCCAGGGCCTGGCCCCTCCATCCAGAAAACCTATGACCTCACCCGCTACCTGGAGCACCAACTCCGCAGCTTGGCTGGGACCTATGTGAGTATCCAGCGTAGGAATCTGGGAGTTGGGGAGGAGTGAGGAGTTGGGGAAAGACAGTCCTAACCGTGGAGGGTTCTGGTAAATGATGGGGTGAGGAGGGGCTCTTTGGCTCCCACCAGTCCCCCTGTCTGGTCTA
+
>A>>AFFFBFFFGDGGGGGCFFFDF?EEEFHHFEGEAAGHCGGEGGHHHHHHFFEFGGHHGHFHHGFHHHHGG>>EHGHGFGHGFHHHGEHHEECFEBFGGHHGGGGCFHHHEHHHFHHHHHHHHGGFGGHHHHHHGHGGDGFFGGGGGDCFGFFGGGC<GFFGGGHFCGHHHHHHHGHHGGGGFGGG;FFGGF;FFFGFGFFEGGFDEFFFFFCFFFFFFFFFFFFEEFFFFFFFFFFFFFFFFFFFFFF
@M05620:37:000000000-D9766:1:1101:16915:5433 1:N:0:25
ACCACACCTTCTACAATGAGCTGCGTGTGGCTCCCGAGGAGCACCCCGTGCTGCTGACCGAGGCCCCCCTGAACCCCAAGGCCAACCGCGAGAAGATGCCCAGGTGAGTGGCCCGCTACCTCTTCTGGTGGCCGCCTCCCTCCTTCCTGGCCTCCCGGAGCTGCGCCCTTTCTCACTGGTTCTCTCTTCTGCCGTTTTCCGTAGGACTCTCTTCTCTGACCTGAGTCTCCTTTGGAACTCTGCAGGTTCTA
+
CBCCCCCCFFFFGGFGGGGGGGHHGGGA4ECGHGGGGGGGGHHHHGGGGGGGHHHHHHHGGFGGGGGGGGGHGHHGGGGHGHHHHGGGGGGGGGHFGHHHHHHGGHHHHHGGHGGGGGGHHHGHHHHHHHGHHGGGGGHGHHGHHGGGGGGGGGGGGD-CGFGGGGFFFFFFFFFFFFF:FFFFFFFFFFFFFFADFFFFFFFFFFFBBBFFFFFFFFEFFFFBBBFFFFFFFFFFFFFFFFFFFFAFFFF
@M05620:37:000000000-D9766:1:1101:15813:5470 1:N:0:25
AGTGCCAGCTCTCAATCGCACAGGGGACCCAGGGCCTGGCCCCTCCATCCAGAAAACCTATGACCTCACCCGCTACCTGGAGCACCAACTCCGCAGCTTGGCTGGGACCTATGTGAGTATCCAGCGTAGGAATCTGGGAGTTGGGGAGGAGTGAGGAGTTGGGGAAAGACAGTCCTAACCGTGGAGGGTTCTGGTAAATGATGGGGTGAGGAGGGGCTCTTTGGCTCCCACCAGTCCCCCTGTCTGGTCTA
+
ACBBCFFFCFFFGFGGGGGGGGHHGGGGGGHHGGGGGGHHHHGHGGHHHHHHHGHHHGHHHHHHHHHHHHHGGGGGHHHHHHHHHHGHGHHHGGGGGGHHGHHGGGHHGHHHHHHGHGGHHHHHHGDGFDHGHHHHGHGGEHHHCGGGGGGHHHHHHGHHHHGGGGGHHHHHHGHHHHHHGFEGGGGG;FFGFGCFFGFGGGGGGGFFFFFFFFFFFFFFFFFFFFFFFFFFFFFFFFFFFFFFFFFFFFF
@M05620:37:000000000-D9766:1:1101:12629:5504 1:N:0:25
AGTGCCAGCTCTCAATCGCACAGGGGACCCAGGGCCTGGCCCCTCCATCCAGAAAACCTATGACCTCACCCGCTACCTGGAGCACCAACTCCGCAGCTTGGCTGGGACCTATGTGAGTATCCAGCGTAGGAATCTGGGAGTTGGGGAGGAGTGAGGAGTTGGGGAAAGACAGTCCTAACCGTGGAGGGTTCTGGTAAATGATGGGGTGAGGAGGGGCTCTTTGGCTCCCACCAGTCCCCCTGTCTGGTCTA
+
>1>>ADFFAFCDBFGG1AFGAGCGGEGGGGHHGGGGGAHHHHGHGGHHGHHFF0FHHGHHHHHHHHHHHHHGGGGGHGHGHHHHHFHHGBHHGGGGGHHHGHHGGGHHGHHHHHHHHHHHHHHHHGGGGGHHHHHHHHHGGHHHGCEGC<E<<0GF<CG/DGG@ECACGHFC:C:0CGHF@9;@AEGGE.C0;9;FFB00B0CFGG-9AFFBBF@?;-;FFBFBFFFFEBFFAF/BFFF?-;9;/B/999/
@M05620:37:000000000-D9766:1:1101:12611:5520 1:N:0:25
AGTGCCAGCTCTCAATCGCACAGGGGACTCAGGGCCCGGCCCCTCCATCCAGAAAACCTATGACCTCACCCGCTACCTGGAGCACCAACTCCGCAGCTTGGCTGGGACCTAAGTGAGTATCCAGCGTAGGAATCTGGGTGGTGGGGAGGAGTGGGGAGTTGGGGAAGGACAGTCCTAACCGTGGAGGGCTCTGGTAAATGATGGGGTGAGGAGGGGCTCTTTGGCTCACACCAGTCCCCCTGTCTGCTCTA
+
33>AAFF4>FFFGGGGGGFGEFHHGGG22BFFG2AE2AEE0AEEEGH5FGHF3B3FG133BF5DFGHHHGFFGGEEHHGEHHHFF1GHGEEHGDG/<3FG?HH/A/0B/011B222F121@F2FF/<?C/FGBGFDGF0.-<.C-A.<-<</=..;.:./0;-B......;.099;9;FF?.;@D.D=..;;F/BBFB9FBFFB.D9-9FFBDFBB-999B//9////;F/AA.BFF/E.9AFFF//9:9/
@M05620:37:000000000-D9766:1:1101:10173:5538 1:N:0:25
AGTGCCAGCTCTCAATCGCACAGGGGACCCAGGGCCTGGCCCCTCCATCCAGAAAACCTATGACCTCACCCGCTACCTGGAGCACCAACTCCGCAGCTTGGCTGGGACCTATGTGAGTATCCAGCGTAGGAATCTGGGAGTTGGGGAGGAGTGAGGAGTTGGGGAAAGACAGTCCTAACCGTGGAGGGTTCTGGTAAATGATGGGGTGAGGAGGGGCTCTTTGGCTCCCACCAGTCCCCCTGTCTGGTCTA
+
AA>>AFFFBFFFG4FGFFGCFCHGG?AEEAFGBAEEEFHHHHGGGGHHHHHGBGHFHGGHFGBHHDGHHHHGG>EFHHGGBFGGHHAFEHHGEGC@>GBF<FGGG/BGEHFG2BFHFFGHHHHHHGG?CGDDCGHBHHCEEGGB/A<CG.CGH0GG<CGCDHCGC.:CGH/GFFHHBCGHAGEA.;?9E.CFFGGFGFGGGBFGGGFFFF.FAD-BFAFFFFFFFBFEFBFFEFFFFFFFFE9BBFF9BBB
@M05620:37:000000000-D9766:1:1101:20895:5574 1:N:0:25
AGTGCCAGCTCTCAATCGCACAGGGGACCCAGGGCCTGGCCCCTCCATCCAGAAAACCTATGACCTCACCCGCTACCTGGAGCACCAACTCCGCAGCTTGGCTGGGACCTATGTGAGTATCCAGCGTAGGAATCTGGGAGTTGGGGAGGAGTGAGGAGTTGGGGAAAGACAGTCCTAACCGTGGAGGGTTCTGGTAAATGATGGGGTGAGGAGGGGCTCTTTGGCTCCCACCAGTCCCCCTGTCTGGTCTA
+
CCBCCFFFCFFFGGGGGGGCFGHFGGGGGGHHGGGGGGHHHHGHGGHHHHHHHHHHHGGHHHHHHHHHHHHGGEGGHHHHGHHHHHHHGHHHEFFGGHGGGGHGGGHHGHHHHHHHHHHHHHHHHGGGGGHHHHHHHHHGGHHHGGGGGGGGHHHHGGHGHGGGGGHHHHHHHHHHHHHHGGFGGGGGEFGGFGCGGGGGGGGGGGFFFFFFFFFFFFFFFFFFFFFFFFFFFFFFFFFFFFFFFFFFFFF
@M05620:37:000000000-D9766:1:1101:24950:5615 1:N:0:25
ACCACACCTTCTACAATGAGCTGCGTGTGGCTCCCGAGGAGCACCCCGTGCTGCTGACCGAGGCCCCCCTGAACCCCAAGGCCAACCGCGAGAAGATGCCCAGGTGAGTGGCCCGCTACCTCTTCTGGTGGCCGCCTCCCTCCTTCCTGGCCTCCCGGAGCTGCGCCCTTTCTCACTGGTTCTCTCTTCTGCCGTTTTCCGTAGGACTCTCTTCTCTGACCTGAGTCTCCTTTGGAACTCTGCAGGTTCTA
+
BBBBBBBAFCFFGGGGGGGGGGHHGGGGHGHHHGG?EFEGEGHHHGGGGG?1FGFHHHHGGF?EGGGGGGGHHHHGGGGHGHHHHGGGGGGFGGHHHEHHHHHGHHHHHHEGHHGGGGGHHHHHHHHHHHDGHGGGGGHGHHGHHGGGGGGGGGGGGG-BBFGGGGFFFFFFFFFFFFFBFFFFFFFFFFFFFFFFFFFFFFFFFFFFFFFFFFFFFFFFFFFFFFFFFFFFFFFFFFFFFFFFFFFFFF;
@M05620:37:000000000-D9766:1:1101:14036:5616 1:N:0:25
ACCACACCTTCTACAATGAGCTGCGTGTGGCTCCCGAGGAGCACCCCGTGCTGCTGACCGAGGCCCCCCTGAACCCCAAGGCCAACCGCGAGAAGATGCCCCAGTGAGGGGCCCGCCACCTCTTCCGGTGGCCGCCCCCCCCCTTCCTGGCCCCCCGGGGCTGCGCCCCTTCTCCCTGGGTCCCCCCTCTGCCGTTTTCCGGAAGAATCTCTTCCCTGAACCGGAGCCCCCTTGGAAATTCGCAGGTTCTA
+
CCCCCCCCFFFFGGGGGGGGGGHHGGGEGGHHHGGGGGGGGHHHHGGGGGGGHHHHHHHGGGGGGGGGGGGHHHHGGGGHGHHHHGGGGGGGFGHHHH2GH//?1?110/A->A---<<C..0=00.;:-;.;--;--;D--@-;/B00;.A.9;C-;----..--;@-;F/000//0;.;/....-;./00;-.;BF0B.-.-;./90000;00/00/0;.-----..;-;9/B0B0000....-.;900
@M05620:37:000000000-D9766:1:1101:12819:5647 1:N:0:25
AGTGCCAGCTCTCCATCGCACAGGGGACCCAGGGCCTGGCCCCTCCATCCAGAAAACCTATGACCTCACCCGCTACCTGGAGCACCCACTCCGCAGCTTGGCTGGGACCTATGTGAGTGGCCAGCGTAGGAATCTGGGAGTTGGGGAGGAGTGAGGAGCTGGGGAAAGACAGTCCTAACCGTGGAGGGTTCTGGTAAATGATGGGGTGAGGAGGGGCTCTTTGGCTCACACCAGTCCCCCTGACTGCTCTA
+
A>>AAFF11CFFGBGFBE110AGGGEB0AABAA0B//BGHFHGCGGG1FFAGEGHBBEB1BFFHHDGHHCAEF>>FHDFGCGGHHH/FEG0B?E?>>F1BEBH///<F/0B<B2B21F1//01/?B////111?1?G00</0<>--.><.<<<0<<0...//;:..;::/;C0:0;;0BA-;C@.;CA9CFFFF0CFFFFFB9:E-A@?A-/-;-99>EFFF//;FF/FFFFAF/BB9-A-;-;9B/999;
@M05620:37:000000000-D9766:1:1101:11537:5695 1:N:0:25
ACCACACCTTCTACAATGAGCTGCGTGTGGCTCCCGAGGAGCACCCCGTGCTGCTGACCGAGGCCCCCCTGAACCCCAAGGCCAACCGCGCGAAGATGCCCAGGTGAGTGGCCCGCTACCTCTTCTGGTGGCCGCCTCCCTCCTTCCTGGCCTCCCGGCGCTGCGCCCTTTCTCACTGGTTCTCTCTTCTGCCGTTTTCCGTAGGACTCTCTTCTCTGACCTGAGTCTCCTTTGGAACTCTGCAGGTTCTA
+
AAAAAAA>CFC@F3BB3BFGG1BGEEF0AEHFGBFEEGEEGCEG/AEEEAEFFEGHG0BA>/?EGGGGGGGHBGHGGGGHGHHHHGGGGG/>C@G?F1?GHGHG1FHGHFGGHHGGGGGHHHHHHHHHHFGHHGGGGGHGGGGGFGGGGGGGGGGGGGAA@@@F@@F@@FFFFFFFFFFFFFFFFFFFBBFFF@FFFFFFFFFF?FFFFFFFFFFB/B/;F9F9;BF/;FFFFFFFFFFFF/FFFFFFFFF
@M05620:37:000000000-D9766:1:1101:18430:5714 1:N:0:25
ACCACACCTTCTACAATGAGCTGCGTGTGGCTCCCGAGGAGCACCCCGTGCTGCTGACCGAGGCCCCCCTGAACCCCAAGGCCAACCGCGAGAAGATGAACACAGGAGAGGGCCCCTCTATCTCCTCGGGGGGGCGCCTCTCTCCTTCCGGGCCTCCCGGCTCTGCGCCTTTTCTCACGGTCTCTCTCTTCCCCCGTTTTGCGGAGCACTCTCTTCTCTGACCTGAGTCCCTTGTAACACTCTGGGTGCTC
+
CCCCCCCCFFFFGGGGGGGGGGHHGGGFEGHHHGGGGGGGGHHHHGGGEGGGHHHHHHHGGGGGGGGGGGGHHHHGGGGHGHHHHGGGGGGGGGHHHHH2G22/0?0?/C///>-A..011>G10=<..<----;--;.;0;00/000:.---;.;.:.;--./;F-C..;0;F9B00....;BFFF00;00//9-;F/..0--9--9;FFFB0;FF09000/;;//;B000;/00000;F/000//..;0
@M05620:37:000000000-D9766:1:1101:10339:5726 1:N:0:25
AGTGCCAGCTCTCAATCGCACAGGGGACCCAGGGCCTGGCCCCTCCATCCAGAAAACCTATGACCTCACCCGCTACCTGGAGCACCAACTCCGCAGCTTGGCTGGGACCTATGTGAGTATCCAGCGTAGGAATCTGGGAGTTGGGGAGGAGTGAGGAGTTGGGGAAAGACAGTCCTAACCGTGGAGGGTTCTGGTAAATGATGGGGTGAGGAGGGGCTCTTTGGCTCCCACCAGTCCCCCTGTCTGGTCTA
+
AA>AAFFFBFFFGDGGGGG2E?GDGEEEGFHHABEEGGFHHHGHGGHHHGGHHHHHHGHHHGHHHHHGHHHGGEEGHHHHFGHHHHFGFHHHAFCGGHHHGGHGGGHHGHHHHHHHHHHHHHHHHGGGGGHHHHHHHHHGGHHHGGGGGGGHHHHHHGHHHHGGGGHHHHHHHHHHHHHHGGEGFFGGCCGGGGFGGGGGGGGGGGFFFFFFFFFFFCFFFFFFFFFFFFFFFFFFFFFFFFFFFFFFFFF
@M05620:37:000000000-D9766:1:1101:16968:5796 1:N:0:25
ACCACACCTTCTACAATGAGCTGCGTGTGGCTCCCGCGGAGCACCCCGTGCTGCTGACCGAGGCCCCCCTGAACCCCAAGGCCAACCGCGAGAAGATGCCCAGGTGAGTGGCCCGCTACCTCTTCTGGTGGCCGCCTCCCTCCTTCCTGGCCTCCCGGAGCTGCGCCCTTTCTCACTGGTTCTCTCTTCTGCCGTTTTCCGTAGGACTCTCTTCTCTGACCTGAGTCTCCTTTGGAACTCTGCAGGTTCTA
+
>AAAA1>>FFFFDFG1GFEFGFFHEGGG0EFHHGGG0EE/AE/GHGGEBEEF1FGGFHHGE@/EGGGGGGGHHHHGGGGHGHHGGFGGGGGGGGH1<FBGHHHFGHFGDHGGFHCGGC-CGHHHHFHGHHGHHGGGBE.EFGGF0C;BFGGGFFEFG@@9@;9F@@F@@FFB9BBF/FFBFFFFFFFFFBFFF@-BFFFFF;AA9:FFFFFFBFBFFBFFFE-;-9/BFFFFBFF/;BFFF/BFFA;//;9
@M05620:37:000000000-D9766:1:1101:24377:5859 1:N:0:25
ACCACACCTTCTACAATGAGCTGCGTGTGGCTCCCGAGGAGCACCCCGTGCTGCTGACCGAGGCCCCCCTGAACCCCAAGGCCAACCGCGAGAAGATGTCCAGGTGAGTGGCCCGCTACCTCTTCTGGTGGCCGCCTCCCTCCTTCCTGGCCTCCCGGAGCTGCGCCCTTTCTCACTGGTTCTCTCTTCTGCCGTTTTCCGTAGGACTCTCTTCTCTGACCTGAGTCTCCTTTGGAACTCTGCAGGTTCTA
+
CCCCCCCCFFFFGGGGGGGGGGHHGGGGHGHHHGGGGGGGGHHFHGGGGGGGHHHHHHHGGGGGGGGGGGGHHHHGGGGHGHHHHGGGGGGGGGHHHH2FGHEHHGG0GHGGHH-<@CCGHHHHHDGHGFGGHGDGDGHGHHGCHHHFFGFGGGGGGA@9BAFGGFFFFFFFFFFBBFFBFFFFFFFFFFFFFFAFFFFFF0F?FF0BFFFFFFBFFFFFFBFB/:BBBFFFFFFFF0FFBFFFFFFFFF;
@M05620:37:000000000-D9766:1:1101:24684:5918 1:N:0:25
ACCACACCTTCTACAATGAGCTGCGTGTGGCTCCCGAGGAGCACCCCGTGCTGCTGACCGAGGCCCCCCTGAACCCCAAGGCCAACCGCGAGAAGATGACCAGGGTAGTGGCCCGCTACCTCTTCTGGTGGCCGCCTCCCTCCTTCCTGGCCTCCCGGGGCTGCGCCCTTTCTCACTGGGTCTCTCTTCCGCCGTTTTCCGTAGGACTCTCTTCTCTGACCTGAGGCCCCTTTTGAAATCTGCAGGGTCTT
+
BBCCBCCCFFFFGGGGGGGGGGHHGFGAEEGGHGGEFGGEGHGHHGGGGEFGHHHHGHHGGGGGGGGGGGGHGHHGGGGHGHHHHGGGGGGGGGHHHH2FH20F/00?10?/FH----<><0<D000<0/=.<--;:.;E//E/;0C00;AFB.CF.A----..--;@-BF000;B09F.B9/9:00;00..;9-AFF9F.0..;00//0:0;900000;B0//;....;.FF0;.;09000099A-;//0
@M05620:37:000000000-D9766:1:1101:17506:5918 1:N:0:25
ACCACACCTTCTACAATGAGCTGCGTGTGGCTCCCGAGGAGCACCCCGTGCTGCTGACCGAGGCCCCCCTGAACCCCAAGGCCAACCGCGAGAAGATGCCCAGGTGAGTGGCCCGCTACCTCTTCTGGTGGCCGCCTCCCTCCTTCCTGGCCTCCCGGCGCTGCGCCCTTTCTCACTGGTTCTCTCTTCTGCCGTTTTCCGTAGGACTCTCTTCTCTGACCTGAGTCTCCTTTGGAACTCTGCAGGTTCTA
+
AAAABBBBFFFFGGGGGGEFGBHFGEEA4AHHFFGE?EEGDHHHHGGGGGGGGHHEHHHEGGGGGGGGGGGFHGHGGGGHEHHHHGGEGGGCCGHGHHHHHHHGHHHHHHGGHHGCGGGHHHHHHHHHHHGHHGGGGGGGHHGHGGFGGGGGGGGGGG9ABBBFBBFBBFFFFFFFFFFFFFFFFFFFFFFFFBFFFFFFFFFFFFFFFFFFFFFFFFFFFFFFFFFFFFFFFFFFFFFFFFFFFFFFFFF
@M05620:37:000000000-D9766:1:1101:21525:5923 1:N:0:25
ACCACACCTTCTACAATGAGCTGCGTGTGGCTCCCGAGGAGCACCCCGTGCTGCTGACCGAGGCCCCCCTGAACCCCAAGGCCAACCGCGAGAAGATGCCCAGGTGAGTGGCCCGCTACCTCTTCTGGTGGCCGCCTCCCTCCTTCCTGGCCTCCCGGAGCTGCGCCCTTTCTCACTGGTTCTCTCTTCTGCCGTTTTCCGTAGGACTCTCTTCTCTGACCTGAGTCTCCTTTGGAACTCTGCAGGTTCTA
+
CCCCCCCCFFFFGGGGGGGGGGHHGGGGGGHHHGGGGGGGGHHHHGGGGFGGHHHHHHHGGGGGGGGGGGGHHHHGGGGHGHHHHGGGGGGGGGHHHHHHHHHGHHHHHHGGHHGGGGGHHHHHHHHHHHGHHGGGGGHGHHGHHGGGGGGGGGGGGG?FFGGGGGFFFFFFFFFFFFFFFFFFFFFFFFFFFFFFFFFFFFFFFFFFFFFFFFFFFFFFFFFFFFFFFFFFFFFFFFFFFFFFFFFFFFF
@M05620:37:000000000-D9766:1:1101:23073:5947 1:N:0:25
ACCACACCTTCTACAATGAGCTGCGTGTGGCTCCCGAGGAGCACCCCGTGCTGCTGACCGAGGCCCCCCTGAACCCCAAGGCCAACCGCGAGAAGATGCCCAGGTGAGTGGCCCGCTACCTCTTCTGGTGGCCGCCTCCCTCCTTCCTGGCCTCCCGGAGCTGCGCCCTTTCTCACTGGTTCTCTCTTCTGCCGTTTTCCGTAGGACTCTCTTCTCTGACCTGAGTCTCCTTTGGAACTCTGCAGGTTCTA
+
ABABBBBBFFFFGGGFFGGFGGHBEEGEH?HHHGGEGGGGGHHHHGGGE?EFHFHHHGHGGGGGGGEGGGGGFHGEGGGHGHHGHFFGGGGGGGHHBFGHHGHGHHHHHHGGHH?CCCGHHHHHHHHGHBFHHGGGGGHGHH.CGBFB0FGGGGGFD@-BBGEFBGFBBFFFFFFFFFFFFFFFFFFFFFFFFBFFFFFFFFFFFFFFFFFFFFB9FFFFFBBFFFFFFFFFFFFFFFFFFFFFFFFFFFF
@M05620:37:000000000-D9766:1:1101:9238:5954 1:N:0:25
ACCACACCTTCTACAATGAGCTGCGTGTGGCTCCCGAGGAGCACCCCGTGCTGCTGACCGAGGCCCCCCTGAACCCCAAGGCCAACCGCGAGAAGATGCCCAGGTGAGTGGCCCGCTACCTCTTCTGGTGGCCGCCTCCCTCCTTCCTGGCCTCCCGGCGCTGCGCCCTTTCTCACTGGTTCTCTCTTCTGCCGTTTTCCGTAGGACTCTCTTCTCTGACCTGAGTCTCCTTTGGAACTCTGCAGGTTCTA
+
AAA>AAAAFFFFEG1AAG1ABAFFEEEB0EGHCBFECEGEEFHHHGGGEEGGFHHHGHHFGGGGGGGGGGGHHHHGGGGHCGHHHGGECGBCCFHFGGHHHHHGHHHHHHGGHHGGGGGHHHHHHHHHHHGHHGGGGGHGHHGHHGGGGGGGGGGGGG-;A@@F@@F@@FFFFFFFFFFFFFFFFFFFFFFFF@BFFFFFFFFFFFFFFFFFFFFFFFFFFFFFFFFFFFFFFFFFFFFFFFFFF-FFBFB
@M05620:37:000000000-D9766:1:1101:23849:5970 1:N:0:25
ACCACACCTTCTACAATGAGCTGCGTGTGGCTCCCGAGGAGCACCCCGTGCTGCTGACCGAGGCCCCCCTGAACCCCAAGGCCAACCGCGAGAAGATGCCCAGGTGAGTGGCCCGCTACCTCTTCTGGTGGCCGCCTCCCTCCTTCCTGGCCTCCCGGAGCTGCGCCCTTTCTCACTGGTTCTCTCTTCTGCCGTTTTCCGTAGGACTCTCTTCTCTGACCTGAGTCTCCTTTGGAACTCTGCAGGTTCTA
+
CCCCCCCCFFFFGGGGGGGGGGHGGGGGDGHHHGGGGGGGGHHHHGGGGGGGHHGHHHHGGGGGGGGGGGGGHHHGGGGHGHHHHGGGGGGGGGHHHGGHHHHGGHHHHHGGHHGGGGGHHHHHHHHHHHGHHGGGGGHGHHGHHGGGGGGGGGGGGG-ADFFGGGFFFFFFFFFFFFFBFFFFFFFFFFFFFFDFFFFFFFAFFFFFFFFFFFFFFFFFFFFFFFFFFFFFFFEFFFFFFFFFFFFFFF9
@M05620:37:000000000-D9766:1:1101:19500:5986 1:N:0:25
ACCACACCTTCTACAATGAGCTGCGTGTGGCTCCCGAGGAGCACCCCGTGCTGCTGACCGAGGCCCCCCTGAACCCCAAGGCCAACCGCGAGAAGATGCCCAGGTGGGTGGCCCTCTACCTCTTCTGGTGGCCGCCTCCCTCCTTCCTGGCCTCCCGGCGCTTCGCCCTTTCTCACTGGTTCTCTCTTCTGCCGTTTTCCGTATTACTCTCTTCTCTGACCTTATGCTCCTTTGGAACTCTTCAGTTTCTA
+
BBBBBBBBFFFFGGGGGGFGGGHHGGGGHGHHHGGGGGGGGGHHHGFEFGGGHHHHHHHGGGGGGGGGGGGHFHHGGGGHGHHHHGGGGGDGGGHHFH2??GG<?1/</?-><G..01=1>>0=G000=<.<<-@:EDHAHHG/CHG0CFG?0.9CD--9-;9A-;DFFBB9FFBFF/.BBBBB/9BF/B/F9-;9/;B9.B..//;9/;B/;:9F//9:F///////;FF/BB/B9/;/;/;/9/9///;
@M05620:37:000000000-D9766:1:1101:19479:6004 1:N:0:25
ACCACACCTTCTACAATGAGCTGCGTGTGGCTCCCGAGGAGCACCCCGTGCTGCTGACCGAGGCCCCCCTGAACCCCAAGGCCAACCGCGAGAAGATCCCCAGGAGAGTCGCCCGCTACCTCTTCTGGTCGCCGCCTCCCTCCTCCCTGGCCTCCCGGCGCTGCGCCCTTTCACACGGGTTCTCTCTTCTGCCGTTTTCCGTAGGACTCTCTTCTCACCCCAGCGTCCCCTTTAGAACTCTACAGGCTATA
+
BBBBBBBBFFFFGGGGGGGGGGHHGGGGHGHHHGGGGGGGGHHHHGGGEGGGGHHHHHHGGGGGGGGGGGGHHHHGGGGHGHHHHGGGGGGGGGHHB2??C2CF/F/C11<@AFD?---<GD0D0==G00<-C--A.;.E/B9//:.;0..;:FGE9DD@--;A-@.@FFFF/://--:-AFFFFB/;//;/:@FFB9/9.;.../;9BF//BFFB//.:-...-;A-..;./////:;////;;BAFF/;
@M05620:37:000000000-D9766:1:1101:24950:6021 1:N:0:25
AGTGCCAGCTCTCAATCGCACACGTGTGACCTCCCGTACCCGCTCAATATCTCTTAATCCGTCCGCATCTTGAAACAAACAAAAACAAACACAGCCCCTGTCCTAAATATTGATCCCCTTCCGGCCCGACTCCTCGCCGCCTACCCGAGAGTCACCGCGCTGCTAAAACAATGACAAGACCTACAGGCCAGTCCCCTATAGCACTCTAGTGGAGCCCCTTACACACTTCTCAGCATTTGAACTGGTCCCTT
+
AAAABFFCAFFFGGGGGGGFGG4AB4BB5DGHBGFE22AB32EAE13D55DFG5DF5BDDEFH10>01>DFH5FFHHHG1B1B1111?1?1B1B?FFE/?3?B44BB444?BB4B42?202B///><//>//110/><<--..0<.<--<@/0;00.-:;--900000BEA900=BF9/9;009/0/.;..00//.../;///;/;///9/9;..;9.;9/:9;/;/;/B/B/;/9//9//9//////;//
@M05620:37:000000000-D9766:1:1101:20268:6055 1:N:0:25
AGTGCCAGCTCTCAATCGCACAGGGGACCCAGGGCCTGGCCCCTCCATCCAGAAAACCTATGACCTCACCCGCTACCTGGAGCACCAACTCCGCAGCTTGGCTGGGACCTATGTGAGTATCCAGCGTAGGAATCTGGGAGTTGGGGAGGAGTGAGGAGTTGGGGAAAGACAGTCCTAACCGTGGAGGGTTCTGGTAAATGATGGGGTGAGGAGGGGCTCTTTGGCTCCCACCAGTCCCCCTGTCTGGTCTA
+
AAABAFFFCFFFGGGGGGGGGGHGGGGGGGDHFGEEFGHHHHGEGGHHHHBHGCGFGFHHHHHHHHHHHHHGGEEGHHHHHHHHHHHHGHHHEGGGGHHHGHHE?<GHGFHHHHHHHHHHHHHHHGADGCGHHHHHHHFGGHHHGGGGGGCGHHHHHDHHHGGGFGHHHHGHHHHGGHHHGGGGDGGGEGFGGGCFGGGGGGGGGGFFFFFFFFFAFFFFFFFFFFFFFFFFFFFFFFFFFFFFFFEFFFB
@M05620:37:000000000-D9766:1:1101:7205:6067 1:N:0:25
ACCACACATTCTACAATGCGCTGCGTGCGGCTCTCGAGGAGCACCCCTTGCTGCTGACCGAGGCCCCCCTGAACCCCAAGGCCAACCGCGCGAAGATGCCCAGGTGAGTGGCCCGCTACCTCTTCTGGTGGCCGCCTCCCTCCTTCCTGGCCTCCCGGGGCTGCGCCCTTTCTCACTGGTTCTCTCTTGTGCCGTTTTCCGTAGGACTCTCTTCTCTGACCTGAGTCGCCTTTGGAACTCTGCAGGTTCTA
+
AAABAAA3BBDFGFGGGGBEGGGGGEG22AEAB3BB3BAEAGDGGEEBAFBGFHHGHHH0>>@EGGGGGCAG3FGEFGGHGH?GHFDGBD/BCGG/?GHHHHGFGHGFGFGGHHGGG-CHHHHHHHHHGHFHHCGGGBEGGGGGGFFGGGGGGGGGGG-;@=DFFFFFFFFFFFFFFFFFFBFFFFFF/;;FFFFFFFFFFFFFFBFFFFFFFFF/;B/:FFF/;BB-9ADFFFFFFFFFFFFFFFFFFF/
@M05620:37:000000000-D9766:1:1101:20698:6075 1:N:0:25
ACCACACCTTCTACAATGAGCTGCGTGTGGCTCCCGAGGAGCACCCCGTGCTGCTGACCGAGGCCCCCCTGAACCCCAAGGCCAACCGCGAGAAGATGCCCACGGGAGTGGCCCGCTACCTCTTCTGTTGGCCGCCTCCCTCCTTCCTGTCCTCCCGGGGCTGCGCCCTTTCTCACTGGGTCTCTCTTCTGCCGTTTTCCCTAGGACTCTCTTCTCTGACCTGAGTCTCCCTTTTGACTCTGCAGGGTCTA
+
CCCDCDDDFFFFGGGGGGGGGGHHGGGEEEHHHGGGGGGCFHHHHGGGFGGGHHHHHHHGGGGGGGGGGGGHFHHGGGGHGHGHHGGGGGGGGGHHHH22GC/>/>CA.F.<0F-A--<C0DG00D=00=.00-;-:C:C/F./00/900090C/A.--:@-:.@D.C-/;9FF0F00/.99BFFFFF0F00099.;E00000/;009;FFF0:FFF0:0;0//;90;F://;000.00;B0000;-//;0
@M05620:37:000000000-D9766:1:1101:7222:6081 1:N:0:25
ACCACACCTTCTACAATGAGCTGCGTGTGGCTCCCGAGGAGCACCCCGTGCTGCTGACCGAGGCCCCCCTGAACCCCAAGGCCAACCGCGAGAAGATGCCCAGGTGAGTGGCCCGCTACCTCTTCTGGTGGCCGCCTCCCTCCTTCCTGGCCTCCCGGAGCTGCGCCCTTTCTCACTGGTTCTCTCTTCTGCCGTTTTCCGTAGGACTCTCTTCTCTGACCTGAGTCTCCTTTGGAACTCTGCAGGTTCTA
+
CCCCCCCAFFFFGFGGGGGGGGHHGEGB4EHHHGFGCEECEHHHHGGEEGGGHHHGHFGE0EEGGGGGGGGGHHHGGGGHGHHHHGGGGGGGGGGFHGHHHHHFGHFGHHGGHHGGGGGHHHHHHHGHHHGGHGGGGGHGHHGHHFFGFFFGGGGGG:-;AFBFAFFFFFFFFFFFFFFFFFFFFFFFFFFFFFFFFFFFFFFDAFFFFFFFFFFFFFFFFFFFFFFFFFFFFFFFFFFFFFFFFFFFFFB
@M05620:37:000000000-D9766:1:1101:10041:6127 1:N:0:25
ACCACACCTTCTACAATGAGCTGCGTGTGGCTCCCGAGGAGCACCCCGTGCTGCTGACCGAGGCCCCCCTGAACCCCAAGGCCAACCGCGAGAAGATGCCCAGGTGAGTGGCCCGCTACCTCTTCTGGTGGCCGCCTCCCTCCTTCCTGGCCTCCCGGAGCTGCGCCCTTTCTCACTGGTTCTCTCTTCTGCCGTTTTCCGTAGGACTCTCTTCTCTGACCTGAGTCTCCTTTGGAACTCTGCAGGTTCTA
+
ABCCCCCBFFFFGGGGGGGGGGHHGGGBEEHHHGGGDGGGGHGHHGGEEFGGGHHHHHHEEGFGGGGGGGGGHHHGGGGHGHHHHGGGGG>CGGHEGHHHHHHGHHHGHHGGHHGGGGGHHHHHHHHHHHGHHGGGGGHGHHGHHGGGGGFGGGGGGG9CCGGGGGFFFFFFFFFFFFFFFFFFFFFFFFFFFFDFFFFFFFFBDFFFFFFFFFFFFFFFFFFFFFFBFFFFFFFFFFFFFFFFFFFFFFB
@M05620:37:000000000-D9766:1:1101:9597:6139 1:N:0:25
ACCACACCTTCTACAATGCGCTGCGTGTGGCTCCCGAGGAGCACCCCGTGCTGCTGACCGAGGCCCCCCTGAACCCCAAGGCCAACCGCGCGAAGATGCCCAGGTGAGTGGCCCGCTACCTCTTCTGGTGGCCGCCTCCCTCCTTCCTGGCCTCCCGGCGCTGCGCCCTTTCTCACTGGTTCTCTCTTCTGCCGTTTTCCGTAGGACTCTCTTCTCTGCCCTGAGTCTCCTTTGGAACTCTGCAGGTTCTA
+
ABA?ABB>CFFFGGGFAGEEGAEGGEE2AAGGEBFE?ECGGHHHHGG0EEFGGHHHHHG0>E@EGDGGGEEGGGHGGGGHGHHHHGDCGG/B@DCA<GBGHHHFGHHGHHGGHHGGGGDHHHHHHHHHHHGHHGGGGGGGGGGGGGGGGGGGGGGGGG-;=B>DBBFBBFFFFF/BFFFFFFFFFFFFBFFBFBDDFFFEFFFDFEFFFFFFFFFFFF/BEFE;.;B/BFFFFFF/9FFFFFFFFFFFFFF
@M05620:37:000000000-D9766:1:1101:19963:6157 1:N:0:25
ACCACACCTTCTACAATGAGCTGCGTGTGGCTCCCGAGGAGCACCCCGTGCTGCTGACCGAGGCCCCCCTGAACCCCAAGGCCAACCGCGAGAAGATGCCCAGGTGAGTGGCCCGCTACCTCTTCTGGTGGCCGCCTCCCTCCTTCCTGGCCTCCCGGCGCTGCGCCCTTTCTCACTGGTTCTCTCTTCTGCCGTTTTCCGTTGGCCTCTCTTCTCTGACCTGCGTCTCCTTTGGAACTCTGCCGGTTCTA
+
ABAABBABFFFDBGGDEGGGFGHHGAEBFE2FF2FAAEAE2AG1AEEG1FG1GHHHGHHGEEGCFGGEGGEFFHGGEEGFFGHHHFGEDG<BCDHHFFGCG1GAFFDCFDC/0/<C@-<GHB0GFH0<D<<.CCGCDGCEGHDHHGGG0/FAFGGGGGGGGB-.--A=@F/99//;/BBF/9BFFF///9BBF>99FEFFF9/9.//BFFFFFFFFFF9BF/9.9ABFFB/9B/9/:B/BFFB/-9>DE9/
@M05620:37:000000000-D9766:1:1101:6791:6217 1:N:0:25
ACCACACCTTCTACAATGAGCTGCGTGTGGCGCCCGAGGAGCACCCCGTGCTGCTGACCGAGGCCCCCCTGAACCCCAAGGCCAACCGCGCGAAGATGCCCAGCCCAGTGGCCCGCTACCTCTTCTCGTCGCCGCCTCCCTCCTTCCTGGACTCCCGCCGCTGCGCCCTTTCTCACTGGTTCTCTCTTCTGCCGTTTTCCGTAGGACTCTATTCTATGCCCTGAGTCACCTTTGGAACTCTGCAGGCTCTA
+
BAAABBBBFFFFGGGGGGFGFGGHGEGA4EF2BFGFGGGCGHHGHG0F1BEEB33GFH3EFF/EFE?EG?CCCHGFG//FFHHHEGGGCG/B/>@AHGH1<1/0..><F10FGHCGGG-/<0::<F0:;.;DGGGGFDGE//EFFGGGFG/FFGGGF-@-;B@FAF?BCFFFFFFFFFFF/;BFFFFF;;FFFF.AFFFFF/99./;BFF//BFFFFB/;FFF.9/9/;BFFFE/B//;FFFBBFF.;.9;
@M05620:37:000000000-D9766:1:1101:21733:6232 1:N:0:25
AGTGCCAGCTCTCAATCGCACAGGGGACCCAGGGCCTGGCCCCTCCATCCAGAAAACCTATGACCTCACCCGCTACCTGGAGCACCAACTCCGCAGCTTGGCTGGGACCTATGTGAGTATCCAGCGTAGGAATCTGGGAGTTGGGGAGGAGTGAGGAGTTGGGGAAAGACAGTCCTAACCGTGGAGGGTTCTGGTAAATGATGGGGTGAGGAGGGGCTCTTTGGCTCCCACCAGTCCCCCTGTCTGGTCTA
+
ABAAAFFFBFFFGGGGGGGCGFHFGCEE2EHHBEGGAFHHCGGFGGHHHHHHDGGFHGHHHHFHHHHHHHHGF>FFHHFH2FGHHHC1EGHFEGGEFHGHGHHGGGHHGHHHHHHGHHHHHHHHHGFACGHHHHHHHG0FGHHHGGEGG?CFG0GHCDHHHHGGGGHHHHHHHHHHHHHHGGGGFGGGEGFGGGGGGGGGGGGGGGFFFFFFFFFFFFFFFFFFFFFFFFFFFFFFFFFFFFFFFFFFFFB
@M05620:37:000000000-D9766:1:1101:13041:6292 1:N:0:25
ACCACACCTTCTACAATGAGCTGCGTGTGGCTCCCGAGGAGCACCCCGTGCTGCTGACCGAGGCCCCCCTGAACCCCAAGGCCAACCGCGAGAAGATGCCCAGGTGAGTGGCCCGCTACCTCTTCTGGTGGCCGCCTCCCTCCTTCCTGGCCTCCCGGAGCTGCGCCCTTTCTCACTGGTTCTCTCTTCTGCCGTTTTCCGTAGGACTCTCTTCTCTGACCTGAGTCTCCTTTGGAACTCTGCAGGTTCTA
+
BBBBBBABFFFFGGGFGGGGGFHGGEGBEEGHHGGGGGGGGGHGHGGGEGGGGHHHGHHGGGGFGGGGGGGHGHHGGGGHGHHHHGGGGGGGGGHHHHHHHGHFHHGFFHGGHHGGGGGHHHHHHHHHHHGHHGGGGGHGHHGHHGGGGGGGGGGGGA-=BGFGGGFFFFFFFFFFFFFFFFFFFFFFFFFFFFFFFFFFFFFFFFFFFFFFFFFFFFFFFFFFFFFFFFFFFFFFFFFFFFFFFFFFFF9
@M05620:37:000000000-D9766:1:1101:12085:6298 1:N:0:25
AGTGCCAGCTCTCAATCGCACAGGGGACCCAGGGCCTGGCCCCTCCATCCAGAAAACCTATGACCTCACCCGCTACCTGGAGCACCAACTCCGCAGCTTGGCTGGGACCTATGTGAGTATCCAGCGTAGGAATCTGGGAGTTGGGGAGGAGTGAGGAGTTGGGGAAAGACAGTCCTAACCGTGGAGGGTTCTGGTAAATGATGGGGTGAGGAGGGGCTCTTTGGCTCCCACCAGTCCCCCTGTCTGGTCTA
+
BBBBBFFFBFFFGGGFFFGGGCHHGGGGGGHHGGGGGGHHHHGHGGHHHHHHHHHHHGHHHHHHHFHFHHHGGGFGHHHHECGEGHHHGHHCE?/EEHHGCHGGGGHHGHFHGHHHHHHHHHHHGGGGGGHHHHGHHHHGGHHHGGGGGGGHHGHHGGHHHHGGGGHHHHHHHHHHHGHGGGEGGFGGGFGGGGFGGGGFGGGGGGFFFFFFFFFFFFFFFFFFFFFFFEFFFFFFFFFFAAFFFFF99B/
@M05620:37:000000000-D9766:1:1101:14041:6316 1:N:0:25
ACCACACCTTCTACAATGAGCTGCGTGTGGCTCCCGAGGAGCACCCCGTGCTGCTGACCGAGGCCCCCCTGAACCCCAAGGCCAACCGCGAGAAGATGCCCAGGTGAGTGGCCCGCTACCTCTTCTGGTGGCCGCCTCCCTCCTTCCTGGCCTCCCGGAGCTGCGCCCTTTCTCACTGGTTCTCTCTTCTGCCGTTTTCCGTAGGACTCTCTTCTCTGACCTGAGTCTCCTTTGGAACTCTGCAGGTTCTA
+
BBABBCCBFFFFGGGGGGGGGGHHGGGGHGHHHGGGGGGFGHGHHGGGEGGGHHHHHHHGGGGGGGGGGGGGHHHGGGEHFHHHGGGEGGGGGGHHHHHHHHHGHHHHHHEGHHGGGGGHHHHHHHHGHHGHHGGGGGHGHHGHHGGGGGGGGGGGGGGGGGGGGGFFFFEFFFFFFFFFFFFFFFFFFFFFFFDDFFFFFFFDD0BFFFFFFFFFFFFFFFFFFFFFFFFFFFFFFFFFFFFFFFFFFFF
@M05620:37:000000000-D9766:1:1101:15614:6322 1:N:0:25
AGTGCCAGCTCTCAATCGCACCGGGGACCCAGGGCCTGGCCCCTCCATCCAGAAAACCTATGACCTCACCCGCTACCTGGAGCACCAACTCCGCAGCTTGGCTGGGACCTATGTGAGTATCCAGCGTAGGAATCTGGGAGTTGGGGAGGAGTGAGGAGTTGGGGAAAGACAGTCCTAACCGTGGAGGGTTCTGGTAAATGATGGGGTGAGGAGGGGCTCTTTGGCTCCCACCAGTCCCCCTGTCTGGTCTA
+
1>AAADDFAFFFGGGGGFFAA0AA0AEEGGCHFFGGFCGFFHGGGGGHHHGFFC1BGGHFGB2GGGB@GHHEGG?EHGGFGHHC>GGHGEHHGEEGGGHHFHHEGGHHGHHHGHHHHDFGHGHHHGCGCGHHHHHHHHHGGFGGCGGGGGGHHHHHHGHHHHGGGGHHHGGGGGGGGGGGGGEGBGGGEFGFGGFFFFFFFFFEABF@FFEBBF@?@@FFFFFBFFEFFFFFEAFFFFFF@FFFFFBBBFB
@M05620:37:000000000-D9766:1:1101:22993:6336 1:N:0:25
AGTGCCAGCTCTCAATCGCACAGGTCTGACCTCCCGTGCCCGCTCACTATCTCCTATTCCGTCTCCCGCTTGAAACAAAGAACACGTATTCCTCCTCCTTCTTGGACCAACAAAGCTTATCCCACGTCGGACTCTGGTCGTTGTTTCAACAATAGGCGTTGGTGCCCTCCCTTCCTCCCCTTTGCATGTTCTGGTCAATGCTTGGGTGCATCTGGTCTCATTGGCTCCCCCCAGGCCCCCTGTCTGGTCTT
+
ABAABFBFBFFFGGGGGGGGEE4AB4DBFGCHCGFDH222BAE2A13D5AD5FBAGD5AFFAB1BBB1A>EF1@@33?13312BB11233FG4331B?F@3B?B33?0?/?//03B3B3B?B330>/?/////0@@1@1/<?0//0?1111/1111>-.><0..0<CGHAA<0/<D0/;:/;000000:0CCCC<0;099/;009..9.000900;09000;00:B09;..;-....;>;@.///99//;9
@M05620:37:000000000-D9766:1:1101:24794:6357 1:N:0:25
ACCACACCTTCTACAATGAGCTGCGTGTGGCTCCCGAGGAGCACCCCGTGCTGCTGACCGAGGCCCCCCTGAACCCCAAGGCCAACCGCGAGAAGATGAACCCAGGTGCGTGGCCCGCTACCTCTTCTGGTGGCCGCCTCCCTCCTTCCTGGCCTCCCGGCGCTGCGCCCTTTCTCACTGGTTCTCTCTTCTGCCGTTTTCCGTAGGACTCTCTTCTCTGACCTGCGTCTCCTTTGGAACTCTGCAGGTTC
+
1AAAAA?AFFFFGGGGGGGGGGHHGFGECGHHHGGGGGGGGHHHHGGGGGGGHGHHHHGGGGGGGGGCGGGHHHHGGGGHGHHHGGGGGGGGGGHHGHHHHHGGHGHG1ACEGGHHGGGGGHHHHHHHHHHHGHHGGGGGHGGGGGGGGGGGGGGGGGGG?A@@@F@@B@@FFFFFFFFFFFFFFFFFFFFFFFF@BFFFFFFFFFFFFFFFFFFFFFFFBFFFF-@B@FFFFFFFFFFFFFFFF/9FAFB
@M05620:37:000000000-D9766:1:1101:22826:6367 1:N:0:25
AGTGCCAGCTCTCAATCGCACAGGGGAGCCAGGGCCTGGCCCGTCCATCCAGAAAACCTATGACCTCACCCGCTACCTGGAGCACCAACTCCGCAGCTTGGCTGGGACCTATGTGAGTATCCAGCGTAGGAATCTGGGAGTTGGGGAGGAGTGAGGAGTTGGGGAAAGACAGTCCTAACCGTGGAGGGTTCTGGTAAATGATGGGGTGAGGAGGGGCTCTTTGGCTCCCACCAGTCCCCCTGTCTGGTCTA
+
ABAABFFFAFFFGGGGGGGGGGHGGGD2AFGG2EFEEFFHHE0AE1AGHGHHFGCGFEFF5GFFHFHHHFGFGEEGHFFHHHHHHHHFGHHHGGGGGHHHGHHGGGHHGHHHHHHHHHHHHHHHHGGGGGHHHHHHHHHGGHHHGGGGGGEGHHHHHGHHHHGGGGHHHHHHHHHGGGGFGGGGGGGGCFFGGGFGGGGGGGFFFFFFFFFFFFFFFFFFFFFFFFFFFFFFFFFFFFFFFFFFFFFFFFF
@M05620:37:000000000-D9766:1:1101:11754:6399 1:N:0:25
ACCACACCTTCTACAATGCGCTGCGTGTGGCTCCCGAGGAGCACCCCGTGCTGCTGACCGAGGCCCCCCTGAACCCCAAGGCCAACCGCGAGAAGATGAACCCAGGTGCGTGGCCCGCTCCCTCTTCTGGTGGCCGCCTCCCTCCTTCCTGGCCTCCCGGCGCTGCGCCCTTTCTCACTGGTTCTCTCTTCTGCCGTTTTCCGTAGGACTCTCTTCTCTGCCCTGCGTCTCCTTTGGAACTCTGCCGGTTC
+
AAAAAAAAFFFFGGGGGG11E0AEGA0BAAGH1BFEAEGCCHHHHGGEEFGGFHFFHHH/EGCGG?EGGGGHHFHGGGFH/EHHHGC/BC/</CCF1GDDGHG?GEGHBCGGGGHHCCC-CEHHHHGGGFFHCFHCCGGGGGGG;FFGGGGGGGGGG;EG@@@@@F@@F?@FFFFFFFFFFFFFFFF/BFFFFFB9ABFFFF?F-9ABFFFFFFFFFFFF9F;FFF@B@BFFFFFBF9FFFFFFF/9@@F-
@M05620:37:000000000-D9766:1:1101:19125:6401 1:N:0:25
AGTGCCAGCTCTCAATCGCACAGGGGACCCAGGGCCTGGCCCCTCCTCCCGAAAACCTCTGACCTCACCCGCTACCTGGAGCACCCACTCCGCAGCTTGGCTGGGACCTATGTGCGTATCCAGCGTCGGAATCTGGGCGTTGGGGCGGCGTGCGGAGTTGGGGCAAGACAGTCCTAACCGTGGAGGGTTCTGGTAAATGATGGGGTGAGGAGGGGCTCTTTGGCTCCCACCAGTCCCCCTGTCTGGTCTAT
+
BBCBCFFFCFFFGGGGGGGGGGHGGGGGGGHHGGGGGGHHHHGHGGBBGCEAEEFHGHGHHHHH5BBGHHGGGGGHHHH2BCGHH1FFHGHGGFGEGGFGHHGGG?FFH2GHHH2CFGDHHHHHFA/ACGGGHHHHHACFGGGDG.AD-AAD.@B-:AFFFFF.@EFBFFFFFFFFFFFFFFFFEDFAFFFFFFFBFFFFFFFFFFDFFFFFAFFFFFFFFFFFFFFFFFFFFFFFFFFFFBFFFFFFFFF
@M05620:37:000000000-D9766:1:1101:23983:6416 1:N:0:25
ACCACACCTTCTACAATGAGCTGCGTGTGGCTCCCGAGGAGCACCCCGTGCTGCTGACCGAGGCCCCCCTGAACCCCAAGGCCAACCGCGAGAAGATGCCCAGGTGAGTGGCCCGCTACCTCTTCTGGTGGCCGCCTCCCTCCTTCCTGGCCTCCCGGCGCTGCGCCCTTTCTCACTGGTTCTCTCTTCTGCCGTTTTCCGTAGGACTCTCTTCTCTGACCTGAGTCTCCTTTGGAACTCTGCAGGTTCTA
+
ABBBBBBBFFFFGGGGFGGEGDGCGEEEEEGHGGGGGGGCGHHHHGGGFGGGFHGHHGHGGGGGGEGGGGGHHFHGGGGHGFHHHGGFGGGGCGGHFHHHHHHGHHHHHHGGHHGGGGGHHHHHHHHHHHGHHGGGGGHGHHGHHGGGGGGGGGGGGG-ADFFFFFFFFFFFFFFFFFFFFFFFFFFFFFFFFFFFFFFFFFFFFFFFFFFFFFFFFFFFFFFFFFFFFFFFFFFFFFFFFFFFFFFFFFB
@M05620:37:000000000-D9766:1:1101:20379:6417 1:N:0:25
AGTGCCAGCTCTCAATCGCACAGGGGACCCAGGGCCTGGCCCCTCCATCCAGAAAACCTATGACCTCACCCGCTACCTGGAGCACCAACTCCGCAGCTTGGCTGGGACCTATGTGAGTATCCAGCGTAGGAATCTGGGAGTTGGGGAGGAGTGAGGAGTTGGGGAAAGACAGTCCTAACCGTGGAGGGTTCTGGTAAATGATGGGGTGAGGAGGGGCTCTTTGGCTCCCACCAGTCCCCCTGTCTGGTCTA
+
BBBABFFFBFFFGFGGGGGCGGHFGGGGGGHHEGGFGGHHHHGHGGHHHGHHHHHHHGHHHGHHHHHHHHHGGEEFHGHHFGHHHH?FFHHHEGGGGHHHGHHGGGHHGHHHHHGHHHHHHHGHHGGGGGHHHHHHHHHGGHHHGFGGGGEHHHHGCDHHHGGGGGHHHHHHHHHHFGHHGGGGEGGGGGGGGGGGGGGGGGGGGGFFFFFFFFFFFFFFFFFFFFFFFFFFFFFFFFFFFFFFFFFFFFB
@M05620:37:000000000-D9766:1:1101:16165:6433 1:N:0:25
ACCACACCTTCTACAATGAGCTGCGTGTGGCTCCCGAGGAGCACCCCGTGCTGCTGACCGAGGCCCCCCTGAACCCCAAGGCCAACCGCGAGAAGATGAACCCAGGTGAGTGGCCCGCTACCTCTTCTGGTGGCCGCCTCCCTCCTTCCTGGCCTCCCGGAGCTGCGCCCTTTCTCACTGGTTCTCTCTTCTGCCGTTTTCCGTAGGACTCTCTTCTCTGACCTGAGTCTCCTTTGGAACTCTGCAGGTTC
+
DCDDDDDDFFFFGGGGGGGGGGHHGFGFHGHHHGGGGGGGGHHHHGGGGGGGHHHHHHHGGGGGGGGGGGGHHHHGGGGHGHHHHGGGGGGGGGHHHHHHHHGGHEHHFHHHFFHHGGGGGHHHHHHHHHHHGHHGGGGGHGHHGGGGGGGGGGGGGGGG?BGGGGFFFFFFFFFFFFFFFFFFFFFFFFFFFFFFDFFFFFBFFFFFFFFFFFHHHFHFFFFFF/FFFFFFFFFFFFFFFFHFF:FFFF0
@M05620:37:000000000-D9766:1:1101:24509:6439 1:N:0:25
ACCACACCTTCTACAATGAGCTGCGTGTGGCTCCCGAGGAGCACCCCGTGCTGCTGACCGAGGCCCCCCTGAACCCCAAGGCCAACCGCGAGAAGATGCCCAGGTGAGTGGCCCGCTACCTCTTCTGGTGGCCGCCTCCCTCCTTCCTGGCCTCCCGGAGCTGCGCCCTTTCTCACTGGTTCTCTCTTCTGCCGTTTTCCGTAGGACTCTCTTCTCTGACCTGAGTCCCCTTTGGAACTCTGCAGGTTCTA
+
1A11AAAAFFF1FGGFFGGAE1F1EAABF?GH1FEEEEGAEHHHHGCGAEEFH1ABGAGGCGCGEA/EEEGFHCFEGGCF/CGE/E//B/</</<?11?CGCECF<DGF<CFHG-@CGGHFHHHHHHHHHFHGGGGCACEHF?GHBF00CFFFFGGBA-A9?/99?B@;FFBFFFFFFFFF/B9FFFFFFFFF@BFFFFFFFFFFFBBFFFFFFB/B/;/9FFFFFFFBEFFFFFFFFFFFFFFFF-;FF9
@M05620:37:000000000-D9766:1:1101:11599:6446 1:N:0:25
AGTGCCAGCTCTCAATCGCACAGGGGACCCAGGGCCTGGCCCCTCCATCCAGAAAACCTATGACCTCACCCGCTACCTGGAGCACCAACTCCGCAGCTTGGCTGGGACCTATGTGAGTATCCAGCGTAGGAATCTGGGAGTTGGGGAGGAGTGAGGAGTTGGGGAAAGACAGTCCTAACCGTGGAGGGTTCTGGTAAATGATGGGGTGAGGAGGGGCTCTTTGGCTCCCACCAGTCCCCCTGTCTGGTCTA
+
CCCCCFFFCFFFGGGGGGGFGGHGGGGGGGHHGGGGGGHHHHGHGGHHHGHHHHHHHGHHHHHHHHHHHHHGGEGGHHHHFHHHHHCGFHHHGGGGGHHHGHHGGGHHGHHHHHHHHHHHHHHHHGGGGGHHHHHHHHHGGHHHGGGGGGEHHHHHHGHHHHGGCEHHHHHHHHHHHHHHGGGGDGGGGGGGHGGGGGGGGGGGGGFFFFFFFFFFFFFFFFFFFFFFFFFFFFFFFFFFFFFFHFFFFFB
@M05620:37:000000000-D9766:1:1101:22215:6469 1:N:0:25
ACCACACCTTCTACAATGAGCTGCGTGTGGCTCCCGAGGAGCACCCCGTGCTGCTGACCGAGGCCCCCCTGAACCCCAAGGCCAACCGCGAGAAGATGCCCAGGTGAGTGGCCCGCTACCTCTTCTGGTGGCCGCCTCCCTCCTTCCTGGCCTCCCGGCGCTGCGCCCTTTCTCACTGGTTCTCTCTTCTGCCGTTTTCCGTAGGACTCTCTTCTCTGACCTGAGTCTCCTTTGGAACTCTGCAGGTTCTA
+
ABBBBBBBCFFFGGGGGGFBGBG4EAAA4EHHFGGAEEEEDHHHHGGGDEGGFHGFHHHGCGCGG1EGGGGCH3FEGGFHEEHHHG/<CGG//D<GDG1<GHHGHHHGHHGGHHGGGGGHHHHFHHHHHHGHHGGGGGGGHHGHHGGGGFGGFFGGGB-BGBBFB<FBBFFFFFFFFFFFFFFFFFFFFFFFFBDFFFFFFFFFFFFFFFFFFFFFFF/FFFFBFFFFFFFFFFFFFFFFFFFFFFFFFFB
@M05620:37:000000000-D9766:1:1101:25122:6492 1:N:0:25
ACCACACCTTCTACAATGAGCTGCGTGCGGCTCCCGAGGAGCACCCCGTGCTGCTGACAGAGGCCCCCCTGAACCCCAAGGCCAACCGCGAGAAGATGCCCAGGTGAGTGGCCCGCTACCTCTTCTGGTGGCCGAATCCCTCCTTCCTGGCCTCCCGGCGCTGCGCCCTTTCTCACTGGTTCTCTCTTCTGCCGTTTTCCGTAGGACTCTCTTCTCTGACCTGAGTCTCCTTTGGAACTCTGCAGGTTCTA
+
1111A?AAFFF1B3BF3A11B1ABAA00A0E0/A/AAAE/EHHFHGCG/AECG11@F01B>GFGF/>EEEC0G1C>EEA>//FE/<//>/</<<GFD1DGHFHGHBGHD1<FGGG-CCCHHHBHHH00DFCHEC?-..0:CGGH0C/00:;.09CE.--;;--;---@-99/FFFFBFF9B/;BFFFFFFFFF@BBFEFFAFFFBFFF/FF/F/FF/9/;FF-/9;FFFFFF/FF/FBFF/BF/BF-9BF:
@M05620:37:000000000-D9766:1:1101:17630:6536 1:N:0:25
ACCACACCTTCTACAATGAGCTGCGTGTGGCTCCCGAGGAGCACCCCGTGCTGCTGACCGAGGCCCCCCTGAACCCCAAGGCCAACCGCGAGAAGATGAACCCAGGTGAGTGGCCCGCTACCTCTTCTGGTGGCCGCCTCCCTCCTTCCTGGCCTCCCGGAGCTGCGCCCTTTCTCACTGGTTCTCTCTTCTGCCGTTTTCCGTAGGACTCTCTTCTCTGACCTGAGTCTCCTTTGGAACTCTGCAGGTTC
+
AAAABCCAFFFFGGGGGGGGGGHHGGGGHGHHHGGG2EEEEHHHHGGEEEGGBGHHFGHGEE?FGGGGGGGGFHGGGGGHGHHHHGGGGGGGGGHCGHHDDGDF?FGGHHHHGGHHGGGGGHHHHHHHHHHHGHHGGGGGHGHHFFGGGGGGGGGGGGGGGGFGGGFFFFFFFFFFFFFFFBFFFFFFFFFFFFFFAFFFFFDBFDFFFFFFFFFFFFFFFFFFFFFFFFFFFFFB999FFFFFFFFFFF0
@M05620:37:000000000-D9766:1:1101:13746:6569 1:N:0:25
ACCACACCTTCTACAATGAGCTGCGTGTGGCTCCCGAGGAGCACCCCGTGCTGCTGACCGAGGCCCCCCTGAACCCCAAGGCCAACCGCGAGAAGATGCCCAGGTGAGTGGCCCGCTACCTCTTCTGGTGGCCGCCTCCCTCCTTCCTGGCCTCCCGGCGCTGCGCCCTTTCTCACTGGTTCTCTCTTCTGCCGTTTTCCGTAGGACTCTCTTCTCTGACCTGAGTCTCCTTTGGAACTCTGCAGGTTCTA
+
>AAAAAAAFFFFGGGGFGG1GAGBEEEFH?FGCFGE0EEEEGEHHGEGFCEFGHHHHHHG?@EEF/EEGGGB11FEGGCGECFGHFGECCG?/B01FD11F1/?GG1??GF/G/->-<@<FD0D000<<<.<C@--.;.C:CFB00CBFGGGGA.=.A---;9;-9A--;B/FFBBF/-9/9;/9B/9BFBF/---/99/-/-9-//9//;/B99FB//BF/B/B/;;/9///////;9//BFFF-9////
@M05620:37:000000000-D9766:1:1101:18234:6571 1:N:0:25
ACCACACCTTCTACAATGAGCTGCGTGTGGCTCCCGAGGAGCACCCCGTGCTGCTGACCGAGGCCCCCCTGAACCCCAAGGCCAACCGCGAGAAGATGCCCAGGTGAGTGGCCCGCTACCTCTTCTGGTGGCCGCCTCCCTCCTTCCTGGCCTCCCGGCGCTGCGCCCTTTCTCACTGGTTCTCTCTTCTGCCGTTTTCCGTAGGACTCTCTTCTCTGACCTGAGTCTCCTTTGGAACTCTGCAGGTTCTA
+
DDDDDDDDFFFFGGGGGGEGGGHHGGGGHGHHHGGGGGGCGHHHHGGGFGGGHHHHHHHGGGGGGGGGGGGHHHHGGGGHGHHHHGGGGGGGGGHHHHHHHBHAGHGHH1?CHG->@AFHHHHHHHHHG/CHHFGGGGHGHHGHHGFGFFGGGGG.A@-ADFAFC=DFFFFBFF0:BFFFFFFFFFFFFFFFFFFDFFFBDFFDDFFFFFFFFFF0BF0BBFF/;BFFFFFFF0:0;:0;0;B0FFF0:F;
@M05620:37:000000000-D9766:1:1101:12040:6616 1:N:0:25
ACCACACCTTCTACAATGAGCTGCGTGTGGCTCCCGAGGAGCACCCCGTGCTGCTGACCGAGGCCCCCCTGAACCCCAAGGCCAACCGCGAGAAGATGCCACGGGATGTGGCCCCCACCCCCTCTTGTGGTCGCCCCCCCCCTTCTTCGTGCCCTCCAGGCTCTGCCCTTTTTATCTCTTTTTCTCTCTTCTCCTTTTTTCAGTACGTCTCTCTTCTATGCTATGCGTCTTCTTAGATTCTCTGCGTGTTC
+
CCCCCCCCFFFFGGGGGGFGGGHHGEGEGGHHHGGGGGGFGHHHHGGGGGGGHHHHHHHGGGGGGGGGGGGHHHHGGGGHGHHHHGGGGGCGGGHGHH2=22/>//<?1?1.0>-<-<.<-<C./D<=0;/0:-;.-;-;-;-.:000./...;0:./;/:.:/;B0A0/;0;.0B900000:;BFF0FF0000:0;B0-/0;900./;BFF00:;B000;00:B0..;..0;900000;B00009..9;0
@M05620:37:000000000-D9766:1:1101:25622:6627 1:N:0:25
AGTGCCAGCTCTCAATCGCACAGGGGACCCAGGGCCTGGCCCCTCCATCCAGAAAACCTATGACCTCACCCGCTACCTGGAGCACCAACTCCGCAGCTTGGCTGGGACCTATGTGAGTATCCAGCGTAGGAATCTGGGAGTTGGGGAGGAGTGAGGAGTTGGGGAAAGACAGTCCTAACCGTGGAGGGTTCTGGTAAATGATGGGGTGAGGAGGGGCTCTTTGGCTCCCACCAGTCCCCCTGTCTGGTCTA
+
CCACCFFFCFFFGGGGGGGGGGHHGGGGGGHHGGGGGGHHHHGHGGHHHHHHHHHHHGHGHHHHHHHHHHHGGGGGHHHHHHHHHHHHGHHHGGGGGHHHGHGGGGHHDHFHHHHHHHHHGHGHHGGGGGHHHGHHHHAFFGFHGGG@GAEGHHHH<EHHHHGGGGHHFHHHCCGHGHHHGGGGGFGGEFFGGGFGGGGGGGGGGGFFFFFFFFFFFFFFFFFFFFFFFFFFFFFFFFFFFFFFFFFFFFF
@M05620:37:000000000-D9766:1:1101:25609:6640 1:N:0:25
AGTGCCAGCTCTCAATCGCACAGGGGACCCAGGGCCTGGCCCCTCCATCCAGAAAACCTATGACCTCACCCGCTACCTGGAGCACCAACTCCGCAGCTTGGCTGGGACCTATGTGAGTATCCAGCGTAGGAATCTGGGAGTTGGGGAGGAGTGAGGAGTTGGGGAAAGACAGTCCTAACCGTGGAGGGTTCTGGTAAATGATGGGGTGAGGAGGGGCTCTTTGGCTCCCACCAGTCCCCCTGTCTGGTCTA
+
CCCCCFFFCFFFGGGGGFFGGGHGGGGGGGHHGGGGGGHGGHGHGGGHHHHHHHHHHGHHHHGHHHHHHHCEGGGGHBGFHHHHHHFHGHHHGEGGGGHH?HFCFGHHE?GHHHHHHHHHHFHHHGBGCGHEGFFHHGHG<CGFGGGFGFGHHHHHGFHHHHGGGGHHHHCHGHH0GHFHGAADAADGEGGGGFGFBGBFGFGGEDFFEFFFDFFFCFEBFFFBBFFFFFFFFFFF/BAAFFFFFBFFBBB
@M05620:37:000000000-D9766:1:1101:21844:6662 1:N:0:25
ACCACACCTTCTACAATGAGCTGCGTGTGGCTCCCGAGGAGCACCCCGTGCTGCTGACCGAGGCCCCCCTGAACCCCAAGGCCAACCGCGAGAAGATGCCAAGGTCCGTCGACCGCTACCGCTTCTGGTCGCCGCCTCCCTCCTTCCTCGCCTCCCGGCGCTGCGCCCTTTCGCACTGGTTCTCTCTTCTGCCGTTTTCCGTCGCACTCTCTTCTCTGACCTCCGTCTCCTTTGGAACGCTGCAGGTTCTA
+
ABBBBBBBFFFFG5BGGGGGGGHHGGGGHGHHHGGFEGGFGHHHHGGGGFGGHGHHHHHGGGGGGGGGGGGHHHEFGGGHGHHFFGGGGGGGGGHHHHH222?CG11</0/<AF-CGADF--<C.00<00:AFF?F.9.CBFGG0FBB0.;-.9A9A-;-;-@?-;.B-BFF.9.;B/9BB9/:/B/FBFFEF@AFFEB/9B.9---9/99//;/BF/9;BF/.9A...B/;F/B9FF..;9A/9A.;F//
@M05620:37:000000000-D9766:1:1101:9478:6688 1:N:0:25
ACCACACCTTCTACAATGCGCTGCGTGCGGCTCCCGAGGAGCACCCCTTGCTGCTGACCGAGGCCCCCCTGAACCCCAAGGCCAACCGCGCGAAGATGAACCCAGGTGCGTGGCCCGCTCCCTCTTCTGGTGGCCGCCTCCCTCGTTCCTGGCCTCCTGGCGCTGCGCCCTTTCTCACTGGTTCTCTGTTCTGCCGTTTTCCGTAGGCCTCTCTTCTCTGCCGTGCGCCTCCTTTGGAACTCTGCGGGTTC
+
AAAAAAA1>BCFGGGG3GAEFCGGGAE000A/BABA/EAE/GEGHGG/0BFGEHGHHHG>/E/EGEGGGEAFFFHGGGGHGFHHHGACGGCBCGC/1?DFGH..>FHC1C.EGC.<A-;-EGHFGH;;GHGGBGGG@@?BEEFF-;9F9CFBFAFFE-;BF@-9@A;@-@@BFFFFBFFFFFFFFFF9;BFFFF/;;BFFF;9B-:A/BF?FBFF9B9BF/F-;99;-;;;AFFFFEFFFF:;BB-;@@F-
@M05620:37:000000000-D9766:1:1101:14689:6749 1:N:0:25
GAGGCTGCTTTGGAAGAAACTGAAAAGCCAGGGACACAAGATCGGAAGAGCACACGTCTGAACTCTAGTCACCGCTCATGATCTCGTATTCCGTCTTCTGCTTGAAAAAAAAAAATAAATCTTATGGGACCGCCAGTCCACCCAGTTGAGGGTTCTAGTATCTGCTGGTGTGCTTGTGGGATCTATTGAGCTCCGCAGTCCACCTGTCTGGGTTGTCTCCCTGGCTTCGCCTTGGCCCCCGGCCTTTTCTA
+
A3AB>>FBFDDDG4BBFGFGGFG4BGBBBBB4B2BBEFDFBGBEE?AB2BBBBBA0BBBA5ABDB5DDFD5ABB>>>?F5DFBBBB?EG3BF3BB??BBB4BB3BB33?E><<>/022>222@222202@<</>/<>1F1<<..>1110<<.<.<<0==0==D0=0:///..00<0.0.../.00000;9;00/..-9CFF00../0900;./9-:/9B//./..99B-....;///.-;---;.//9//9
@M05620:37:000000000-D9766:1:1101:12014:6805 1:N:0:25
ACCACACCTTCTACAATGAGCTGCGTGTGGCTCCCGAGGAGCACCCCGTGCTGCTGACCGAGGCCCCCCTGAACCCCAAGGCCAACCGCGAGAAGATGCCCCGGTGAGTGGCCCGCTACCTCTTCTTGTGTCCGCCTCCCTCCTTCCTGGCCTCCCGGAGCTGCGCCCTTTCTCACTGGGTCTCTCTTCTGCCGTTTTCCTTAGGACTCTCTTCTCTTACCTGATTCTCCTTTGGAACTCTGCAGGTTCTA
+
CCCCCCCCFFFFGGGGGGFGGGHHGGGBFGHHHGGGGGGGGHHHHGGGGGGGHHGHHHHGGGGGGGGGGGGHHHHGGGGHGHHHHGGGGGGGGFFB2<?GF///AC/0F1.><.<-<-ACDGHDGB00=0:<G.-:.=:C/GCFFFGGG/.F0CA..---=./9@=.@F9FFF//;B//.;/;/9;BFFEFFFFAD9E/B/9/;:/;B99BF/99BF///9/B//9//BFFFF///;9://B/;/AF9BB/
@M05620:37:000000000-D9766:1:1101:14824:6817 1:N:0:25
ACCACACCTTCTACAATGAGCTGCGTGTGGCTCCCGAGGAGCACCCCGTGCTGCTGACCGAGGCCCCCCTGAACCCCAAGGCCAACCGCGAGAAGATGCCCAGGTGAGTGGCCCGCTACCTCTTCTGGTGGCCGCCTCCCTCCTTCCTGGCCTCCCGGCGCTGCGCCCTTTCTCACTGGTTCTCTCTTCTGCCGTTTTCCGTAGGACTCTCTTCTCTGACCTGAGTCTCCTTTGGAACTCTGCAGGTTCTA
+
CCBBCCCBFFFFGGGGGGGGGGHFGEGEEGHHHGGFFGG?EHHHHGGGEGGGGHHHHHHGGGGGGGGGGGGHHHHGGGGHGHHHHGGGGGDGGGHHHGHHHHHGHHHHHHGGHHGGGGGHHHHHHHFGHFFHHGGGGGHGHHGHHGGGGGGGGGGGGG-=@FAFFFFFFFFFFFFFFFFFFFFFFFFFFFFFFFFFFFFFFFFFFBFFFFFFFFFFFFFFFFEFFFFFFFFFFFFFFFFFFFFFFFFFFFF
@M05620:37:000000000-D9766:1:1101:10034:6845 1:N:0:25
AGTGCCAGCTCTCAATCGCACAGGGGACCCAGGGCCTGGCCCCTCCATCCAGAAAACCTATGACCTCACCCGCTACCTGGAGCACCAACTCCGCAGCTTGGCTGGGACCTATGTGAGTATCCAGCGTAGGAATCTGGGAGTTGGCGAGGAGTGAGGAGTTGGGGAAAGACAGTCCTAACCGTGGAGGGTTCTGGTAAATGATGGGGTGAGGAGGGGCTCTTTGGCTCCCACCAGTCCCCCTGTCTGGTCTA
+
AAABBFF4>FFFGGGGGGGCFFHGGGGEEEHHF2EE2BGH2GGHGGH5GHHHBGHHHGH3FHBGHHHHHHHGGEFGHHHHGHHHHHH1EHGHGGGEGHHHGHHG?EHHGFHHHHHHHHFHHHFGHGAD@/@GHGHHGHGFGHHH1-->CFEGHHHHFGHHHH-::CHHHHHHBGHHHHHGADEGGGG?9:FBFGCBFGGFGGGGADFFFFFFFFFA;>EFFB9//:F?F.ADEF9B/9A?C.BFFF/:BF;
@M05620:37:000000000-D9766:1:1101:4897:6865 1:N:0:25
ACCACACCTTCTACAATGAGCTGCGTGTGGCTCCCGAGGAGCACCCCGTGCTGCTGACCGAGGCCCCCCTGAACCCCAAGGCCAACCGCGAGAAGATGAACCCAGGTGCCTGGCACGCTCCCTCTTTTGCTGGCCGCCTCCCTCGTTCCTGGCCTCCCGGCGCTGCGCCCCTTCGCACTGGTTCTCTGTTCTGCTGTTTTCCGCAGGACTCTCTTATCTGACGTGCGTCTCCTATGGTACTCTGCCGGTTC
+
AA>AA1A>FFFFGGGFFGF1B1F1EEGEFFFEGEFC?EE/BF/BGGAEEEG/1BBBFGF?>E/EFEEEGGGB1>>?EF?GECGHCFGEC/<B//01?<F1<//<FFGFH0?G/0CGE<<...FCCD0=00<=C..<CCAEGEGG;:.9B9C/;A9.CA9--A@-@A>9A---;B-99@-:-;;9;BF/9;BBFF/99BF-;/;--9---99BF/9;BFB;/F9-9A@E@F-B////;//;//;:B/=-;A-
@M05620:37:000000000-D9766:1:1101:15085:6933 1:N:0:25
AGTGCCAGCTCTCAATCGCACAGGGGACCCAGGGCCTGGCCCCTCCATCCAGAAAACCTATGACCTCACCCGCTACCTGGAGCACCAACTCCGCAGCTTGGCTGGGACCTATGTGAGTATCCAGCGTAGGAATCTGGGAGTTGGGGAGGAGTGAGGAGTTGGGGAAAGACAGTCCTAACCGTGGAGGGTTCTGGTAAATGATGGGGTGAGGAGGGGCTCTTTGGCTCCCACCAGTCCCCCTGTCTGGTCTA
+
AABBCFFFCFFFGFGGGGGGGGHHGGGGGGHHGGGGGGHHHHGHGGHHHHHHHHHHHGHHHHHHHHHHHHHGGGGGHHHHHHHFHHHHGHHHGGCGGHHHGHHGFGHHGHHHHHHHHHHHHHHHHGGGGGHHHHHHHHHGGHHHGGGGGGGHHHHHHGHHHHGGGGHHHHHHHHHHHHHHGGGGGGGGCFGGGGCFGGGGGGGGGGFFFFFFFFFFFFFFFFFFFFFFFFFFFFFFFFFFFFFFFFFFFFB
@M05620:37:000000000-D9766:1:1101:17679:6956 1:N:0:25
ACCACACCTTCTACAATGAGCTGCGTGTGGCTCCCGAGGAGCACCCCGTGCTGCTGACCGAGGCCCCCCTGAACCCCAAGGCCAACCGCGAGAAGATGCCCAGGTGAGTGGCCCGCTACCTCTTCTGGTGGCCGCCTCCCTCCTTCCTGGCCTCCCGGCGCTGCGCCCTTTCTCACTGGTTCTCTCTTCTGCCGTTTTCCGTAGGACTCTCTTCTCTGACCTGAGTCTCCTTTGGAACTCTGCAGGTTCTA
+
CCCCCCCCFFFFGGGGGGGGGGHHGGGECEHHHGGGGGGGGHHHHGGGGGGGHHHHHHHGGGGGGGGGGGGHHHHGGGGHGHHHHGGGGGGGGGHHHGHHHFHGGHHHHHGFHHGGCCGHHHHHHHGHHHGHG?GGGGHGHHGHHGGGGGGGFGGGGG??DFCFCBFFFFFFFFBFFFFFFFFFFFFFFFFFFFFDFFFFFF?DDBFFFFFFFFFFFF0BFFF/BFFFFFFFFBFFFFFFFFFFF?FFFFF
@M05620:37:000000000-D9766:1:1101:9955:6961 1:N:0:25
ACCACACCTTCTACAATGAGCTGCGTGTGGCTCCCGAGGAGCACCCCGTGCTGCTGACCGAGGCCCCCCTGAACCCCAAGGCCAACCGCGAGAAGATGCCCAGGTGAGTGGCCCGCTACCTCTTCTGGTGGCCGCCTCCCTCCTTCCTGGCCTCCCGGCGCTGCGCCCTTTCTCACTGGTTCTCTCTTCTGCCGTTTTCCGTAGGACTCTCTTCTCTGACCTGAGTCTCCTTTGGAACTCTGCAGGTTCTA
+
AAAABBAAFFFFGGGFFGBGGGHHFEGBG?GHHGGAEEGCGHHHHGGEEAEFHHHHHHHEGGGGGGGGGGGHHHHGGGGHGHHHGGGGGC@DGGHHFGDGHB/F11<C?1FGHHGCFCGHHF0G<GDGG/DCF--DFAHGHHGHHFGGBBAFGGGG?D-;?B-A->FF=FFFFBBFFBF/BBFF/9BFB9B9FDADFFFFB;A.AFFBFFBBFFFBB/;FFFB/BBB/:BBFF/F/B/B9B/99FF.F///
@M05620:37:000000000-D9766:1:1101:5289:6963 1:N:0:25
AGTGCCAGCTCTCAATCGCACAGGGGACCCAGGGCCTGGCCCCTCCATCCAGAAAACCTATGACCTCACCCGCTACCTGGTGCACCAACTCCGCAGCTTGGCTGGGACCTATGTGAGTATCCAGCGTAGGAATCTGGGAGTTGGGGAGGAGTGAGGAGTTGGGGAAAGACAGTCCTAACCGTGGAGGGTTCTGGTAAATGATGGGGTGAGGAGGGGCTCTTTGGCTCCCACCAGTCCCCCTGTCTGGTCTA
+
A3AAAFFCAFFFGFGGGGFEGGHHGCGEFGHHFAEGFEGGGHGEGGHFHHHHHGHGGFGCGHHHHFHHHHHGGEEEHHHH3FG33G11?GF3?/EEEG3BEHEFGGHHGHHHHHDHHHDHHHHHHC/?B/FGHHFFHG0FAGHFGG.>C.CGF0<G0CGGHCDGE..G/::CGHGHCHCHGDFB.;EGCFFGGFFGBFGGFFGEEGABEFF/DF-->BFFFFFFFFFFFFFFFFFFBFFFBFF/F9FFFF9
@M05620:37:000000000-D9766:1:1101:17641:6972 1:N:0:25
AGTGCCAGCTCTCAATCGCACAGGGGACCCAGGGCCTGGCCCCTCCATCCAGAAAACCTATGACCTCACCCGCTACCTGGAGCACCAACTCCGCAGCTTGGCTGGGACCTATGTGAGTATCCAGCGTAGGAATCTGGGAGTTGGGGAGGAGTGAGGAGTTGGGGAAAGACAGTCCTAACCGTGGAGGGTTCTGGTAAATGATGGGGTGAGGAGGGGCTCTTTGGCTCCCACCAGTCCCCCTGTCTGGTCTA
+
111>AB@FAFFFAGGDFEFGAFFCCGGG?0GHGGCEFAHCAGGHGGBHBFHDFA1FHF0FHHFHHHBGHHHGGG/EHHHFHHH/0FGHGFHHGGGGEFHHGFHGGFHHGHHGFHHHHHFHHHHHH/CECGHHHHHB1FGGCHHB@-FCCGGHHHHHH?CGBBCGGGHFGHHFHHHHHHHEGGGGGGGGFGGGGFFGGGGGGGGGGGF@FFFFFB@;9@FFFFBFFBFFFFFFFFFFFFFF@FFFFFFFFF;
@M05620:37:000000000-D9766:1:1101:19654:6990 1:N:0:25
AGTGCCAGCTCTCAATCGCACAGGGGACCCAGGGCCTGGCCCCTCCATCCAGAAAACCTATGACCTCACCCGCTACCTGGAGCACCAACTCCGCAGCTTGGCTGGGACCTATGTGAGTATCCAGCGTAGGAATCTGGGAGTTGGGGAGGAGTGAGGAGTTGGGGAAAGACAGTCCTAACCGTGGAGGGTTCTGGTAAATGATGGGGTGAGGAGGGGCTCTTTGGCTCCCACCAGTCCCCCTGTCTGGTCTA
+
AA1>AF1FAFFFGGGGCGCCG0GAFEAEFFGF0EAGGFHHHHGEGGBFHHCHGFHHHGHGFGGHHFGEGFHGG/>EHHHH0BGHHHC/EHGHCFCGCF1<EHHGGCFGEHFHHHGHHHHGHHHGHGGCC?FHCHHHGF0/??GHCCA@CACFCDFFCCHHHHGGECEFGHGFHHHHHFHG@GGG?AB@C9AFFGFBFFGGFGFFGGB=EFFFBB@@@@FFFFFFFFFFFFFFFFFFFFFF?FFFFFFFFF/
@M05620:37:000000000-D9766:1:1101:19795:7013 1:N:0:25
GAGGCTGCTTTGGCAGAACCTCATATATTACTGCAACAGTTCCCCCTGGACCTGGACAAGTTTCTTGCCTGGCTTACAGAAGCTGCCACAACTCCCACTGCCACCGGCTGCTCCCCGTACCTACCGACTCCTCGCCAACTCCCCGGTCGTCCCAGCGATGCTGCAACCATGGCCAGTACGTCCGGCCTTTCCGCTTTAGCACTCTTGTGGCTCAACTTGACCCTTTCTCAGCATTTGTCCTTGTACATGTC
+
AAA>AABA1DDFFGDECG1AAAF1BA33DBFGAEGFBAFBBFHGHGCEGGGH0BB001BBDFGDA1DBG1A/F0BAFAADB@BEF1BBB0/BBBBCFF>F10BBBEE?>//B11?E/EE</210BE/>>?FG0/@C//?F?1?A//-<-<<E?00.<-<.<00</0;;.:;F.:/.<00:/;9A??9CFBFBBBG?CGEFFCF/BFEF9BA-//:F//:9;/9//;FBF/FFFBF/B//;9FFB//9;B/;
@M05620:37:000000000-D9766:1:1101:16428:7016 1:N:0:25
ACCACACCTTCTACAATGAGCTGCGTGTGGCTCCCGAGGAGCACCCCGTGCTGCTGACCGAGGCCCCCTGAACCCCAAGGCCAACCGCGGGAAAATGCACCCAGGTGAGTGGCCCGCTACCTCTTCTGGTGGCCGCCTCCCTCCTTCCTGGCCTCCCGGAGCTGCGCCCTTTCTCACTGGTTCTCTCTTCTGCCGTTTTCCGTAGGACTCTCTTCTCTGACCTGAGTCTCCTTTGGAACTCTGCAGGTTCT
+
CCCCCCCCFFFFGGGGGGGGGGHHGFGEHGHHHGGGGGGGGHHHHGGGGGGGHHGHHHHGGGGGGGGG>FFHHHGGGGHGEHHHGGGCE/><B/=>G2?FHGGGGHFFHHGGGHHGGGGGHHHHGHHFHHBDHHGGGGGHGHGGGGFGGBFGGFGGGGGGGGGGGFFFFFFFFFFFFFFFFFFFFFFFFFFFFFFADFFFFFFFFFFFFFFFFFFFFFBBFFFFFFFFFFFFFFBF0BFFFFBFFFFFFFF
@M05620:37:000000000-D9766:1:1101:18780:7024 1:N:0:25
AGTGCCAGCTCTCAATCGCACAGGGGACCCAGGGCCTGGCCCCTCCATCCAGAAAACCTATGACCTCACCCGCTACCTGGAGCACCAACTCCGCAGCTTGGCTGGGACCTATGTGAGTATCCAGCGTAGGAATCTGGGAGTTGGGGAGGAGTGAGGAGTTGGGGAAAGACAGTCCTAACCGTGGAGGGTTCTGGTAAATGATGGGGTGAGGAGGGGCTCTTTGGCTCCCACCAGTCCCCCTGTCTGGTCTA
+
BCCCCFFFCFFFGGGGGGGGGGHGGGGGFGHHGGGGGGHHFHGHGGHHHHHHHHGHHGHHHHHHHHHHHHHGGEGGHHHHGHHHHHFEFHHFEGGGGHHHGHHGGGHHGHHHHHHHHHHHHHHHHGGGGGGHHHHHHHHGGHHHGGGGGGEGHHHHHGHHHHGGGGHHHHHHHHHHHHHHGGGGGGGGGGGGGGGGGGGGGGGGGGFFFFFFFFFFFFFFFFFFFFFFFFFFFFFFFFFFFFFFFFFFFFF
@M05620:37:000000000-D9766:1:1101:18764:7031 1:N:0:25
AGTGCCAGCTCTCCATCGCACAGGGTACCCAGTGCCCGGCCCCTCCATCCAGAAACCCTATGACCTCACCCCCCACCTGGCGCACCCCCTCCGCAGCTTGGCTGGGACCTATGTGAGTATCCAGCGTAGGAGTCTGGGAGTTGGGGTGGAGTGCGGTGTTGGGGCAAGACAGTCCTAACCGTGGAGGGTTCTGGTAAATGATGGGGTGACGAGGGGCTCTTTGGCTCCCACCAGTCCCCCTGTCTGGTCTA
+
>>>>>@D11CFFG11FFEECECFAFAA11BBA11BB0AEE/AE/AE0FDE1B1010ABA01AAFH1BEGCF/>/>BE00B0>?EEGG/>EE</E?//B10/B1?<EHC?HH1?2221>21<FDFGCG//><00<FG000..>0<<-.--../.0--.;;.:.A-.-9./9/90C0;00;.9EA--;-;9;AFFFF//;F/////-A---/-----@@-A9;B/B9BF?-99BF?F9/FFF=E/:/BFB9/9
@M05620:37:000000000-D9766:1:1101:26126:7041 1:N:0:25
ACCACACCTTCTACAATGCGCTGCGTGTGGCTCCCGAGGAGCACCCCGTGCTGCTGACCGAGGCCCCCCTGAACCCCAAGGCCAACCGCGCGAAGATGCCCAGGTGAGTGGCCCGCTACCTCTTCTGGTGGCCGCCTCCCTCCTTCCTGGCCTCCCGGAGCTGCGCCCTTTCTCACTGGTTCTCTCTTCTGCCGTTTTCCGTAGGACTCTCTTCTCTGACCTGAGTCACCTTTGGAACTCTGCAGGTTCTA
+
BBBBBBB>CFFD5FFF5A4AEEEEEEEFA2FGHBF2EAEE1FHHHGGEGEGE5FHHHHF0EE/>FEEGGEGHHHGGGGGHEHHGHGGGGGGGGGCGF11GHHH.<FBFHFEEHFGGC-@GFFHHHHHHH:.GGCCGGFEGGGGGGGFGBBCFGGGGG-AB@E9B9BFBBFFFFFEFFFFFFFFFFFFF/9FFF9AFFFFF./;../;FFFFFFFF9BBBFFFBF.::/:/;;B///;B;BFFFFB.9BFB/
@M05620:37:000000000-D9766:1:1101:15774:7056 1:N:0:25
ACCACACGTCTTACCTACAGGCCCCACTCCTTATCACGTAGGCCTTCTTCTGCTTGACCAAAAAAATTAAGAACCAACCAGCCAACCGCTGTAATAGGCCCCAAATCGTGGTGCGCTACCTCTACATCACGACACCTGCCTCCTTGCGTGCCTTCCCTTTCTGCCCCCTTTCTCCCTCGTTTTCCGTATAGCCGTTTTGCATAATGCTCTCTTCCTTTCGCTGTATCTCCTCTTGACCCCTTCCATTGCTT
+
AAAAAAADBAF>F1FDDFGFF0BA00BB0BBFGEG2D0B00/BF1B1BFFGHF11BF1BFHAC///>@111110>0/////?/0B///////>B22211B?///0<1//0/</B////<F1<F1111211?////<00<0<1>0111-<...00<//00000000..;-.00;00;//-....00.0.9;099.:.9..90;000;99;900///9//;-99-9/;:/9:/99/////-----///;/;//
@M05620:37:000000000-D9766:1:1101:22169:7066 1:N:0:25
ACCACACCTTCTACAATGAGCTGCGTGTGGCTCCCGAGGAGCACCCCGTGCTGCTGACCGAGGCCCCCCTGAACCCCAAGGCCAACCGCGAGAAGATGCCCAGGTGAGTGGCCCGCTACCTCTTCTGGTGGCCGCCTCCCTCCTTCCTGGCCTCCCGGCGCTGCGCCCTTTCTCACTGGTTCTCTCTTCTGCCGTTTTCCGTAGGACTCTCTTCTCTGACCTGAGTCTCCTTTGGAACTCTGCAGGTTCTA
+
ABABCCCCFFFFGGGGGGGGGGHHGGGGHGHHHGGGGGGFGHHHHGGGGGGGHHFHHHHGGGGGGGGGGGGHHHHGGGGHGHHHHGGGGGGGGGHHGHHHHHEFGHBGHHEEHHDGG@DHHHHHHHHBHHDCGGGGGGHEGHGHHGGGGBFGFGGGG?-ADFFFFFFFFFFFFFFFFFFBFFFFFFFFFFFFFCFFFFFFFB...//BFFFFFFFFFF/FFFBF/FFFFFF9B9/:/FBFF/99BAAB:F;
@M05620:37:000000000-D9766:1:1101:14622:7091 1:N:0:25
ACCACACCTTCTACAATGAGCTGCGTGTGGCTCCCGAGGAGCACCCCGTGCTGCTGACCGAGGCCCCCCTGAACCCCAAGGCCAACCGCGAGAAGATGAACCCAGGTGCGTGGCCCGCTACCTCTTCTGGTGGCCGCCTCCCTCCTTCCTGGCCTCCCGGCGCTGCGCCCTTTCTCACTGGTTCTCTCTTCTGCCGTTTTCCGTAGGACTCTCTTCTCTGACCTGCGTCTCCTTTGGAACTCTGCAGGTTC
+
CCCCCCCBFFFFGGGGGGGGGGHHGGGEEEHHHGGGFGFEGHHHHGGGGGGGGHHHHHHGGGGGGGGGGGGGHHHGGGGHGHHHHGGGGGGGGGHHHHHBGHGGHGHH1AFGGGHHGGG-CHHHHHHHHHHHGHHGGGGGHGGGGGGGGGGGGGGGGGGG-BFFFFFFFFFFFFFFFFFFFFFFFFFFFFFFFFFFADFFFF?FADFFFFFFFFFFFFFF0FFFFFFDFFFFFFFFFFFFFFFFF0;FFF0
@M05620:37:000000000-D9766:1:1101:25922:7112 1:N:0:25
AGTGCCAGCTCTCAATCGCACAGGGGACCCAGGGCCTGGCCCCTCCATCCAGAAAACATATGACCTCACCCGCTACCTGGAGCACAAACTCCGCAGCTTGGCTGGGACCTATGAGAGTATCCAGCGTAGAAATCTGGGAGTTGGGGAAGAGTGAGGAGTTAGGGAAAGAAAGAACTAACCGTGGAGGGTTCTGGTAAATGATGGGGTGAAGAGGGGCTCTTTGGATCCCACCAATCCCCCAGTCTGGTCTA
+
A1>>AFFFAFFDGFAGFCFFEE0FFEGG0FCAFE0E/AFE0BEGGGHH1FFE1C1GH/1BGH2FGHHEGHHGGGG/BFGAHHGHG00F?@FFEF/EGBGGGFHGC/FCE0GFH21BF<D12BFGHGECB/@F1@FDF0FC?F1<>-C..>0>FGH0<</<0=/.<<CGG.<C/:/;GHFH?.;CFGCG9.9F0;;;FGFFFBFGGGGGG00;;:--;--;B/99/;/-F/FF?-/B-:E---:;B//9:BB
@M05620:37:000000000-D9766:1:1101:24381:7117 1:N:0:25
AGTGCCAGCTCTCAATCGCACAGGGGACCCAGGGCCTGGCCCCTCCATCCAGAAAACCTATTACCTCACCCGCTACCTGGAGCACCAACCCCGCCGCTTGGCTTCGACCTATGTGAGGATCCAGCGTAGGAATCTGGGAGTTGGGGAGGAGTGAGGAGTTGGGGAAAGACAGTCCTAACCGCGGAGGGTTCTGGTAAAGGATGGGGTGAGGAGGGGCTCTTTGGCTCCCACCAGTCCCCCTGTTTGTCCTA
+
>1>>>B1CAFCBB1BBGAAFAAAB00BEEEFGF0BBA/B0AGGHEG0FBFBB101BABEEG12D1D1BB>AEEG?>GBB0BFB?>>0??/?E@//<E<EF/<G0</??B/FFGHGFG0@FBGFGFC<C<?FGFGGHGGCF.>1GCGCCAE.CGFCAC::CCHCCCA?.:/B90;;09BBF--:--;>;;AFBF//99///-/;999A--;A/9:@-;--;B///;/BA-B--9-/;BFFB;AB///-:;//
@M05620:37:000000000-D9766:1:1101:5797:7117 1:N:0:25
ACCACACCTTCTACAATGCGCTGCGTGTGGCTCCCGAGGAGCACCCCGTGCTGCTGACCGAGGCCCCCCTGAACCCCAAGGCCAACCGCGCGAAGATGCCCAGGTGAGTGGCCCGCTACCTCTTCTGGTGGCCGCCTCCCTCCTTCCTGGCCTCCCGGCGCTGCGCCCTTTCTCACTGGTTCTCTCTTCTGCCGTTTTCCGTAGGACTCTCTTCTATGACCTGAGTCGCCTTTGGAACTCTGCAGGTTCTA
+
AABBAAB3BBCFGGFGGG4EGGGGGEG2AEGFFAFE2EEEDGEGHGG0EEEFHHHHGHH>>@EFGGGGGGGHFHHGGGGHGHHHHGGGGF<>DGG?GHHHHHHE<FDGHFGGHHGGG?CGHFHHHHHHHFGGHGGGGGGGGGGGGGGGGGGGGGGGGG9@FFFFFFFFFFFFFFFFFFFFFFFFFFFF/9;FFFFFFFFFFFFFFBFFFFFFFFF;;F/BFFF/BFF--:DFFFFFFEFFFFFFFFFFFFB
@M05620:37:000000000-D9766:1:1101:20919:7128 1:N:0:25
GAGGCTGCTTTGGAAGAAACTCATAGGCTACGGCAACAGTTTCGCCTGGACCTGGGAAAGAATTTTGCTCAGCTTACAGAATCTGAAATACCTGCTAATGCTTTACAACATCCTACCCGTAAGGAAAGGCTCCTAGAAGACTCCAAGGGAGTAAAAGAGCTGATGAAACAATGGCAAGTAAGTCAAGCATTTCCGCTTTAGCACTCTTGTGGATCCAATTGAACAATTCTCAGCATTTGTACTTGTAACTG
+
AAAAAAFAFFFFGGGGGGGGG1G3FB111B00B0EE0F0122D////B/0BB000/0B/B001122211B10B111BF11B1BF222B@1@F1BG11BFG12@1BFH11?01>BBB>BE/>>>BBFG00?BBFGBBBDBC011B<BF?/???<@>21?0??F<??@?1<<?<<C>B>.===<=1>1<><1=0==.<<.C<0=DGCCGHF:0;:0;:0<<;::CCBF;9;;;09:B9FGG00;;C;9;C=9;
@M05620:37:000000000-D9766:1:1101:15704:7176 1:N:0:25
ACCACACCTTCTACAATGAGCTGCGTGTGGCTCCCGAGGAGCACCCCGTGCTGCTGACCGAGGCCCCCCTGAACCCCAAGGCCAACCGCGAGAAGATGCCCAGGTGAGTGGCCCGCTACCTCTTCTGGTGGCCGCCTCCCTCCTTCCTGGCCTCCCGGAGCTGCGCCCTTTCTCACTGGTTCTCTCTTCTGCCGTTTTCCGTAGGACTCTCTTCTCTGACCTGAGTCTCCTTTGGAACTCTGCAGGTTCTA
+
CCCCCCCCFFFFGGGGGGFGGGHHGGGFHGHHHGGGGGGFGHHHHGGEEGGGHHHHHHHGGGGGGGGGGGGHHHHGGGGHGHHHGGGGGGGGGGHHHHHHHHHGHHHHHHGGHHGGGGGHHHHHHHFHHHGHHGGGGGHGHHGHHGGGGGGGGGGGGG-ACGGGGGFFFFFFFFFFFFFFFFFFFFFFFFFFFFFFFFFFFFFFFEFFFFFFFFFFFFFFFFFFFFFFFFFFFFFFFFFFFFFFFFFFFFF
@M05620:37:000000000-D9766:1:1101:20863:7176 1:N:0:25
ACCACACCTTCTACAATGAGCTGCGTGTGGCTCCCGAGGAGCACCCCGTGCTGCTGACCGAGGCCCCCCTGAACCCCAAGGCCAACCGCGAGAAGATGCCCAGGTGAGTGGCCCGCTACCTCTTCTGGTGGCCGCCTCCCTCCTTCCTGGCCTCCCGGAGCTGCGCCCTTTCTCACTGGTTCTCTCTTCTGCCGTTTTCCGTAGGACTCTCTTCTCTGACCTGAGTCTCCTTTGGAACTCTGCAGGTTCTA
+
CCCCCCCCFFFFGGGGGGGGGGHHGGGFFGHHHGGGGGGGGHHHHGGGGGGGHHGHHHHGGGGGGGGGGGGHHHHGGGGHGHHHHGGGGGGGGGHHHHHHHHHGHHHHHHGGHHGGGGGHHHHHHHHHHHGHHGGGGGHGHHGHHGGGGGGGGGGGGC-ADGGGGGFFFFFFFFFFFFFFFFFFFFFFFFFFFFFFFFFFFFFDFFFFFFFFFFFFFFFFFFFFFFFFFFFFFFFFFFFFFFFFFFFFFFF
@M05620:37:000000000-D9766:1:1101:19774:7211 1:N:0:25
ACCACACCTTCTACAATGAGCTGCGTGTGGCTCCCGAGGAGCACCCCGTGCTGCTGACCGAGGCCCCCCTGAACCCCAAGGCCAACCGCGAGAAGATGCCCAGGTGAGTGGCCCGCTACCTCTTCTGGTGGCCGCCTCCCTCCTTCCTGGCCTCCCGGCGCTGCGCCCTTTCTCACTGGTTCTCTCTTCTGCCGTTTTCCGTAGGACTCTCTTCTCTGACCTGAGTCTCCTTTGGAACTCTGCAGGTTCTA
+
BCCCCCCCFFFFGGGGGGGGGGHHGGGEFGHHHGGGGGECGHHHHGGGGGGGHHHHHHHGGGGGGGGGGGGHHHHGGGGHGHHHHGGGGGGGGGHHHHHHHGHGHHHHHHGGHHGGGGGHHHHHHHHHHHGHHGGGGGHGHHGHHGGGGGGGGGGGGG-CGFFFFFFFFFFFFFFFFFFFFFFFFFFFFFFFFFDFFFFFFFFFFFFFFFFFFFFFFFFFFFF/FFFFFFFFFFFFFFFFFFFFFFFFFFB
@M05620:37:000000000-D9766:1:1101:11068:7214 1:N:0:25
ACCACACCTTCTACAATGAGCTGCGTGTGGCTCCCGAGGAGCACCCCGTGCTGCTGACCGAGGCCCCCCTGAACCCCAAGGCCAACCGCGAGAAGATGAACCCAGGTGCGTGGCCCGCTACCTCTTCTGGTGGCCGCCTCCCTCCTTCCTGGCCTCCCGGAGCTGCGCCATTTCTCACTGCTTCTCTCTTCTGCCGTTTTCCGTAGGCCTCTCTTATCTGCCCTGCGTCTCCTTTGGAACTCTGCCGGTTC
+
AAA>AAAAFFC@FGGFFGGADAF1E0ABFEHHCFFEGGGCGHHHHGEGGEGCGFGHHFEECGGGE/>EGGGFHCCEGG?FCCHCFF<<B@></?<GGFHGHEA/?/GF?/?E?-<FCCC--/<GFDDDH0=C.;G@C?.A.99C.9;0/90;FFFFA9.A--9-9B@@F--F///;/;FF//;9FFFBBFFF/9F@-BFFFB-;--9/;/9BF/9/9/;F/B-/999-9AFFFBB///9/;FFFF/9-9--
@M05620:37:000000000-D9766:1:1101:12243:7232 1:N:0:25
ACCACACCTTCTACAATGAGCTGCGTGTGGCTCCCGAGGAGCACCCCGTGCTGCTGACCGAGGCCCCCCTGAACCCCAAGGCCAACCGCGAGAAGATGCCCAGGTGAGTGGCCCGCTACCTCTTCTGGTGGCCGCCTCCCTCCTTCCTGGCCTCCCGGCGCTGCGCCCTTTCTCACTGGTTCTCTCTTCTGCCGTTTTCCGTAGGACTCTCTTCTCTGACCTGAGTCTCCTTTGGAACTCTGCAGGTTCTA
+
BCCCCCCCFFFFGGGGGGEGGGHHGEGA4EHHHGFGGGGCDHHHHGGGDGGGFHGHHHGAE@?FGGGGGGGHHHHGGGGHGHHHHCF?DG/>@DGBFHHHHHHFHHGHH1FGHHGGGCGHHHHHHHFGHFGHHGGGGGHGHHGHHGGGGGFGGGGGGF-?A=DFFFFFFFFFFFFFFFFFFBFFFFFFFFFFFF:DFFFFFBADFFFFFFFFFFFBFF0FFEFFFFB;BFBBFFFFFFFFFFFFFFFFFFB
@M05620:37:000000000-D9766:1:1101:20030:7234 1:N:0:25
ACCACACCTTCTACAATGAGCTGCGTGTGGCTCCCGAGGAGCACCCCGTGCTGCTGACCGAGGCCCCCCTGAACCCCAAGGCCAACCGCGAGAAGATGCCCAGGTGAGTGGCCCGCTACCTCTTCTGGTGGCCGCCTCCCTCCTTCCTGGCCTCCCGGAGCTGCGCCCTTTCTCACTGGTTCTCTCTTCTGCCGTTTTCCGTAGGACTCTCTTCTCTGACCTGAGTCTCCTTTGGAACTCTGCAGGTTCTA
+
AAAABBABFFFFDGGFGFGFFFGFEEGEHDHHGGG2EEGCGHHHHGFGAAEFHFGHHHHGGGGGFGEGGGGHGHFGGGGGGHHHHGGGG@DGCDHHF2GHHHHEFHHHHHGGHHGGGGGHHHH0DHGHHGGHHGCCGGHGHHG/GFGGGGGGFGGGGG-ABGGBFGFFFFFFFFFFFFFFFFBFFF/FFFFFFFDFFFFFFFFFFFFFFFBFFFFFFFFFFFFFFFFFFFFFFFFFFFFFFFFFFFFFFFB
@M05620:37:000000000-D9766:1:1101:9784:7242 1:N:0:25
ACCACACCTTCTACAATGAGCTGCGTGTGGCTCCCGAGGAGCACCCCGTGCTGCTGACCGAGGCCCCCCTGAACCCCAAGGCCAACCGCGAGAAGATGCCCAGGTGAGTGGCCCGCTACCTCTTCTGGTGGCCGCCTCCCTCCTTCCTGGCCTCCCGGCGCTGCGCCCTTTCTCACTGGTTCTCTCTTCTGCCGTTTTCCGTAGGACTCTCTTCTCTGACCTGAGTCTCCTTTGGAACTCTGCAGGTTCTA
+
AAA1AAA>FFFFGGGGFGFAG1GFGEEB00FGAFFA?EGEGHHHHAGEEEGGFHHHHHHE/ECGGAGGGGGBG>GGGGCH/EHHHG//>C<<@CBFFGHHHHHGHHHHHHGGHHGGGGGHHHHHHHHHHHGHHGGGGGGGHHGHHGGGGEGGGGGGGG-AA@@F@?F@@FEFFFFFFFFFFFFFFFFFFFFFF@BFFFFFFFFFFFFFFFFFFFFFFFFFFFFFFFFBFFFFFFFFFFFFFFFFFFFFFFF
@M05620:37:000000000-D9766:1:1101:6862:7279 1:N:0:25
ACCACACCTTCTACAATGAGCTGCGTGTGGCTCCCGAGGAGCACCCCGTGCTGCTGACCGAGGCCCCCCTGAACCCCAAGGCCAACCGCGCGAAGATGCCCAGGTGAGTGGCCCGCTACCTCTTCTGGTGGCCGCCTCACTCCTTCCTGGCCTCCCGGCGCTGCGCCCTTTCTCACTGGTTCTCTCTTCTGCCGTTTTACGTAGGACTCTCTTCTCTGACCTGAGTCACCTTTGGAACTCTGCAGGTTCTA
+
BBBABBBBFFFFGGGGGGGGGGHFGAEEGEGHFGGGGGGGGHHHHGGGGGGGHHHHFHHGGEEGGEEGGGGCHGEGGGEHGEHGHG/EGG/DCGG?FDGFC1<<FG1??D.>0G?CCG@/<000==D0<C.CG-:AFA/;;FFFGB9FB/.;F.AAA9-=@=BA-BF=9FFFFB9/9FBFF/F9/9FFFFB//@.999/9:.;99BB/;FF/;BB:FF/B/BB:9////BB//BFFFF/9BF/99FFF//B
@M05620:37:000000000-D9766:1:1101:21697:7281 1:N:0:25
GAGGCTGCTTTGGAAGAAACTCATAGATTACTGCAACAGTTCCCCCTGGACCTGGAAAAGTTTCTTGCCTGGCTTACAGAAGCTGAAACAACTCCTACAGGATGCTACCCGTAAGGAAAGGCTCCTAGAAGACTCCAAGGGAGTCAAAGAGCTGATGAAACACTGGCAAGTAAGTCAGGCATTTCCGCTTTAGCACTCTTGTGGATCCAATTGAACAATTCTCAGCATTTGTACTTGTAACTGACAAGCCA
+
CBCCCCFBFFFFGGGGGGGGGGGHHHHHHHHGHHHHFHHGHHHHHGGAHHGHHHHHHHHHFGHHHHHHHHHHHHHHHFFFHHGEHFH@GH?GG3C3@3GGGGE3?FEEGGD1>?13BBGFH/GHF3?BFFHHBGH33?F/<FBD23FG?GHEGFD2D>GFDC0FFCGHBCGFDGGHHB0FCC1GFBE?EDCG00DD0C<=<DC.DC0CGGHHHGFHBC0GGGG0GHH0CGG;FBB909FGGGGGFG0.E9/
@M05620:37:000000000-D9766:1:1101:21679:7286 1:N:0:25
GAGGCTGCTTTGGAAGAAACTCATAGATTACTGCAACAGTTCCCCCTAGACCTGGAAAAGTTTCTTGCCTGGCTTACAGAAGCTGAAACAACTGCTAAAGATTCTAACCCGTCCGGACAGTATCCAAGAAGACTCACAAGACGTCAACGAACTGAAGCAACCCAGGCAAGTACGGCAGGCAATTCAGCTATAGCACTCTTGTGGCTCCAATGGACCCATTCTAAGAATTTGTACTTTTTGCAGTCCCAACA
+
BBBCBCFCFFFFGGGGGGGGGGHHHHHHHHHHHHGHGHHGHHHHHGGGHHHHHHHGFFFHGHHHHHHHHHHHHHHGHHHHHHHHHGGHHHGHHBG5FH3F3@B44443BB>E?E@///>?3DB444B?B333BFGF3B2B2B//?FD>C?//?2D21??0GFA//?=>G<<>=>.AD@-.<.0<DDG0:0;0:=:00;GGB00..;G.;0;9CC0CEA/;0;;B0;FFFFG0FC0C0C0-0000;090:A;
@M05620:37:000000000-D9766:1:1101:15017:7298 1:N:0:25
ACCACACCTTCTACAATGAGCTGCGTGTGGCTCCCGAGGAGCACCCCGTGCTGCTGACCGAGGCCCCCCTGAACCCCAAGGCCAACCGCGAGAAGATGCCCAGGTGAGTGGCTCGCTACCTCTTCTGGTGGCTGCTTCCCTCCTTCCTGGCCTCCCGGCGCTGCGCCCTTGCTCTCTGGTTCTCTCTTCTGCCGTTTTCCGTATGATTCTCTTCTCTGCCCTGTGTCTCCTTTGGAAGTCTGCAGGTTCTA
+
BBBBBBBBFFFFGGGGGGGGGFHGGFGBAEHHHGGEDGGGGHHHHGGGGEGGGHHHHHHGGGCGGGGGGGGHHHHGGGGHGHHHHGGGGGCCFGHGGHB222?/?<?0?1/?0?--..-0><00D<00=<.=..<0=GH/0/C/GHHFHHH.:..CF-A--=-;-@.@F/./;F/BF//B///;//;B/;/B/999/9B/.;..///////////;99//;9.//://9BF/BF/9//;///;//.99//:
@M05620:37:000000000-D9766:1:1101:6861:7299 1:N:0:25
ACCACACCTTCTACAATGAGCTGCGTGTGGCTCCCGAGGAGCACCCCGTGCTGCTGACCGAGGCCCCCCTGAACCCCAAGGCCAACCGCGAGAAGATGCCCAGGTGAGTGGCCCGCTACCTCTTCTGGTGGCCGCCTCCCTCCTTCCTGGCCTCCCGGAGCTGCGCCCTTTCTCACTGGTTCTCTCTTCTGCCGTTTTCCGTAGGACTCTCTTCTCTGACCTGAGTCTCCTTTGGAACTCTGCAGGTTCTA
+
BBBCCDCAFFFFGGGGGGGGGGHHGGGGHGHHHGGGGGGGGHHHHGGGGGGGHHHHHHHGEGEGGGGGGGGGHHHGGGGHGEHHHGGGGGGGGGEFHHGHHHFFGHHHFHGEHHGGC@DHHHHHHHHHGHGGG-@DGGHGHHGHHGGFFGGGGGGGGFAGFF0F?FFFAFFFFFFFFBFFFFFFFFFFFFFFFDADFEFF?:AAD0BFFFFFFFFFFFFFFBBFFBFFFFFFFFFFFFBFFFBFFFFFFFB
@M05620:37:000000000-D9766:1:1101:10477:7302 1:N:0:25
AGTGCCAGCTCTCAATCGCACAGGGGACCCAGGGCCTGGCCCCTCCATCCAGAAAACCTATGACCTCACCCGCTACCTGGAGCACCAACTCCGCAGCTTGGCTGGGACCTATGTGAGTATCCAGCGTAGGAATCTGGGAGTTGGGGAGGAGTGAGGAGTTGGGGAAAGACAGTCCTAACCGTGGAGGGTTCTGGTAAATGATGGGGTGAGGAGGGGCTCTTTGGCTCCCACCAGTCCCCCTGTCTGGTCTA
+
CCCCCFFFBFFFGGGGGGGGGGHHGGGGGGHHGGGGGGHHHHGHGGHHHHHHHHHHHGHHHHHHHHHHHHHGGEGGHHHHHHHHHHHH1FHHGGGGGHHHGHHGGGHHGHHHHHHHHHHHHHGHHGGGGGHHHHHHHHGGGHHHGGGGGGGGHGHHGGHHHGGGEGHHHHHHHHHHHHHHGGFGDFGGEGGGGGFGGGGGGGGGGGFFFFFFFFFFFFFFFFFFFFFFFFFFFFFFFFFFFFFFFFFFFFB
@M05620:37:000000000-D9766:1:1101:22196:7361 1:N:0:25
AGTGCCAGCTCTCAATCGCACAGGGGACCCAGGGCCTGGCCCCTCCATCCAGAAAACCTATGACCTCACCCGCTACCTGGAGCACCAACTCCGCAGCTTGGCTGGGACCTATGTGAGTATCCAGCGTAGGAATCTGGGAGTTGGGGAGGAGTGAGGAGTTGGGGAAAGACAGTCCTAACCGTGGAGGGTTCTGGTAAATGATGGGGTGAGGAGGGGCTCTTTGGCTCCCACCAGTCCCCCTGTCTGGTCTA
+
AAABAFF4AFFFGGGGGGFGGGHHGGGFGGGDGAEGAFHHHHGFGGG5FG3FGE3GGEF3FHGHHHHFHFFGGGGGHHHHGHHHHHHHGH3GGGGEGHHHEH3?EGHGGHEFGD3B3?FGFHHBFGC?BD2@<GHHHF0FDCDGGGFD?GFCGBHG0.<<<G@@F.CGBGHCHHFHHHFF?;CD9C??GGGFGFGFGFFB0CCB.DFFEF?/A?--9-AFFF///99AABFFEFFFBFEFFFFFFB/9BBF
@M05620:37:000000000-D9766:1:1101:15657:7361 1:N:0:25
GAGGCTGCTTTGGAAGAAACTCATAGATTACTGCAACAGTTCCCCCTGGACCTGGAAAAGTTTCTTGCCTGGCTTACAGAAGCTGAAACAACTGCTAAAGGATGATACCAGTCCGGAAGGAATCCTCGAAGAATACCCGAACGTACAAAAACTGCTGAAAAAATGACCAGTAGGTCAGGACTTTCCGCTTTAGCACTCTTGTGGATCCAATTACCCAATTATCAGCATTTGTACTTGTAACAGACAAGACA
+
BBBBBBFBFFFFGGGGFGGGGFGFHHHHHGHGHHHHHHHFHHHHHGFGHEHFHFHFHHHHBGHHHGGHHHHHHGHHHHHHGHHHHGHHHHHHG3B@F4@BGHHHFFFHBF3B@3?EE///033BFHHC/FCE3FDH3C////>?CCAF20/?2@2?FG1F1<@HHHH11FGF11<<1<GGHFF0=0<ADDE0;GGF:GBGFC0CBGH/C0;:000;9CFC9FF0;CF0CFFGFFFGGGF0;00/;9C./C/
@M05620:37:000000000-D9766:1:1101:16796:7378 1:N:0:25
ACCACACCTTCTACAATGAGCTGCGTGTGGCTCCCGAGGAGCACCCCGTGCTGCTGACCGAGGCCCCCCTGAACCCCAAGGCCAACCGCGAGAAGATGCCCAGGTGAGTGGCCCGCTACCTCTTCTGGTGGCCGCCTCCCTCCTTCCTGGCCTCCCGGAGCTGCGCCCTTTCTCACTGGTTCTCTCTTCTGCCGTTTTCCGTAGGACTCTCTTCTCTGACCTGAGTCTCCTTTGGAACTCTGCAGGTTCTA
+
?AAAAA>AFFF@FGG1DEFGFGHFEEFFH0GHHGGEEEG?GHHHHGEGEAEEGEAGHCGGGGCGCF@EGGGHHHEEGGGGGHHC/FGGGGGGGCHHHHHHHHHGHHHHHHGGHHGGGGGHFHHFHBGHHHGHHGGCFGHGCGGFHGGGFGGFBFGAFG-AA?BFGGF@@FFFFFFFFFFFFFFFFFFF/FFFF@FFFFFFFFFFFFFFFFFFFFFFFFFFFFFFFFFFFFFFFFFFFFFFFFFFFFFFFFF
@M05620:37:000000000-D9766:1:1101:13635:7378 1:N:0:25
ACCACACCTTCTACAATGAGCTGCGTGTGGCTCCCGAGGAGCACCCCGTGCTGCTGACCGAGGCCCCCCTGAACCCCAAGGCCAACCGCGAGAAGATGAACCCAGGTGAGTGGCCCGCTACCTCTTCTGGTGGCCCCCTCCCTCCTTCCTGGCCTCCCGGAGCTGCGCCCTTTCTCACTGGTTCTCTCTTCTGCCGTTTTCCGTAGGACTCTCTTCTCTGACCTGCGTCTCCTTTGGAACTCTGCAGGTTC
+
CCCCDDCDFFFFGGGGGGGGGGHHGGGFFGHHHGGGGGGGGHHHHGGGGGGGHHHHHHHGGGGGGGGGGGGHHHHGGGGHGHHHHGGGGGGGGGHHHH2FHGDEFGHGFHHF/FGHCG?<<GHHGHHFDGDBACG.:A@FDFCCAC::FFB<.FBFEE.B-<@FFGCGD-CFFFFFFFFFB:BFFFFFFFFF0BF9DFBABFAFFF?FFFFFFFFFFFF00BFFF.<DFDB:FFF0/0:BFFFFF00<<B0
@M05620:37:000000000-D9766:1:1101:12524:7416 1:N:0:25
GAGTCTGCTTTGGCAGAGACCCCTGCCGAACTCCAACGGCTCCGCCCGGACCTCGACATGGGCCCCGCCTACCCCTGCCCGCCCGCCCCAACACGCAACCACTGAACGTTTCACGCTCCCGATAAAACAAGCAGCATCCCTCATTCCTGGCCTCCCGGCGCTGCCCCCTGCCTCCCCGTTTCTCTCTTCTGCCGTTGTCCTTAGGCCTCTCCTCTCTGCCCTGCGTCTCCTCTGTACCTCTGCCGGTTCTA
+
>111>BB1B1B1B1B11A1111A00A0000A01111A//////////////>01>////10/0>//>>/?/000///?0?//<<>///>/////?>//><//11<110.0011<.<<A..<C--<000../;///.:0/.0/.;0:00C/..09...-;-9?@--99-----9/9;----;9/B//9999;9/;;--:://;/;B//;F/;;/B/;/9/99;---;9;FB;-//;/;9///BB/---;9B/
@M05620:37:000000000-D9766:1:1101:25519:7418 1:N:0:25
ACCACACCTTCTACAATGAGCTGCGTGTGGCTCCCGAGGAGCACCCCGTGCTGCTGACCGAGGCCCCCCTGAACCCCAAGGCCAACCGCGAGAAGATGCCCAGGTGAGTGGCCCGCTACCTCTTCTGGTGGCCGCCTCCCTCCTTCCTGGCCTCCCGGAGCTGCGCCCTTTCTCACTGGTTCTCTCTTCTGCCGTTTTCCGTAGGACTCTCTTCTCTGACCTGAGTCTCCTTTGGAACTCTGCAGGTTCTA
+
ABABBABBFFFFFGGGFGGGFGHHGEGEHEHHHGGGGEF?EGGHHGGGEFGF5GHHHHHGGGEGGGGGGGGFHHGGGGFHGHHGHGGGGFCGGGEHHBGHHHHGHHHGHHGGHHGGGCGHHHHHHGHHHHGHHGGGGGHGHHGHHGGGGGGGGGGGGG9AFGGGGGFFAFFFFFFFFFFFFFFFFFFFFFFFFBFFFFFFFFFFFEFFFFFFFFFFFFB9FFFFFFFBFFFFFFFFFFFFFFFFFFFFFFB
@M05620:37:000000000-D9766:1:1101:5903:7425 1:N:0:25
GAGGCTGCTTTGGAAGAAACTGACAAGCCAGGGACACAAGATAGGACGACCACACATCTGCACTCCAGTAAGTGCGGATGATCTCGTATGCCGTCTTCTGGTCTAAAAAAAAAAAATTCTCAGCATTTGCACTTGTCAATGCAAAGACGTGGACACACGAGTGGAAGAGCACTCGCCCTATTTCTAGTTACGTCCAGAAACCTCGGATGGCGCTTTTTGCTTGGCGCACACATGTGCCACTGTCCGGTTCT
+
AAAAAABAFF@FGFFF11CFAF11B1000BG0AAAAB0AA0F1AEB1A//AA/A//B11D12ABF0BBF1D1221/////BBB2BFF/BB2B/?>0?B211B1212B1D//>C/<@<1<1?D<F11@GF1111111111>111=1<00..=..<0.<.;-:.:;GFC..C/.0;.-9.-/099;0;;;0;0./.../0///-//;------9----//-/;/9-;9-;9@-;/9FF///;9B;//--;9-/
@M05620:37:000000000-D9766:1:1101:8964:7425 1:N:0:25
ACCACACCTTCTACAATGAGCTGCGTGTGGCTCCCGAGGAGCACCCCGTGCTGCTGACCGAGGCCCCCCTGAACCCCAAGGCCAACCGCGAGAAGATGACCCAGGTGGGTGGCCCGCCACCTCTTCTGGTGGCCGCCTCCCTCCTTCCTGGCCTCCCGAAGCTCCGCCCTTTCTCCCTGGTTCTCTCTCCTGCCGTTTTCCGTAGCACTCTCTTCCCTGCCCTGAGTTTCCTTTGGAACTCTGCAGGTTCT
+
AAABBBBAFFFFGGGGGGGGGGHHGEGGHGHHHGGG2EGGGHHHHGGFFGGGHHHHHHHGEGGGGGGGGGGHHHHGGGGHGHHHHGGGGGGGGGHHHHHHHHEH/11/<<?-FG.----<.<<GD0DG0=C:F.-A?.EG./C.90F/0C/F.:FG?F.---0//;;DCFFB/B//9.FAB//:B//F//::F.-AFF:F/.9.;.///;99F///.//.;.;..:///:/;F/BBF//9:///:BFA//;
@M05620:37:000000000-D9766:1:1101:16768:7427 1:N:0:25
ACCACACCTTCTACAATGAGCTGCGTGTGGCTCCCGAGGAGCACCCCGTGCTGCTGACCGAGGCCCCCCTGAACCCCAAGGCCAACCGCGAGAAGATGCCCAGGTGAGTGGCCCGCTACCTCTTCTGGTGGCCGCCTCCCTCCTTCCTGGCCTCCCGGCGATGCGCCCTTTCTCACTGGTTCTCTCTTCTGCCGTTTTCCGTAGGACTCTCTTCTCTGACCTGAGTCTCCTTTGGAACTCTGCAGGTTCTA
+
CCCCCCBCFFFFGGGGGGGGGGHHGGGGHGHHHGGGGGGGGHHHHGGGGGGGFHHHHHHGGGGGGGGGGGGHHHHGGGGHGHHHHGGGGGGGGGHGHHHHHHE/?GHH1?=FHH?FG-A0FHHFHH0DGHGHHGGGGGGGHHGG0FFFBFGGGGGGG--@-;.:BFFFFFFFFFFFFFFFFFFFFFFBFFFFFFAAFFFFF9AD.FFBFFFFFFFFFB9FBF/990;:FBFFFFFFFFFFFFFFE.;FFF;
@M05620:37:000000000-D9766:1:1101:12507:7437 1:N:0:25
ACCACACCTTCTACAATGAGCTGCGTGTGGCTCCCGAGGAGCACCCCGTGCTGCTGACCGAGGCCCCCCTGAACCCCAAGGCCAACCGCGAGAAGATGCCCAGGTGAGTGGCCCGCTACCTCTTCTGGTGGCCGCCTCCCTCCTTCCTGGCCTCCCGGAGCTGCGCCCTTTCTCACTGGTTCTCTCTTCTGCCGTTTTCCGTAGGACTCTCTTCTCTGACCTGAGTCTCCTTTGGAACTCTGCAGGTTCTA
+
ABABBBAAFFFFGFGFGGGGFGHFGEGBGDHHHGGEGGG?GHHHHGGGEEFGHFHHHHHGGGGGGGGGGGGHHHGGGGGHGHHGHGGGGFBDGGHHHHHHHHHGHHHHHHGGHHGGGGGHHHHHHGHHHHGHH-CCDGHGHHGGFGGGGGGGGGGGGA-AA?FGGGFFFFFFFFFFFFFFFFFFFFFFFFFFFFFFFFFFFFFDFFFFFFFFFFFFFFFFFFFFFFFFFFFFFFFFFFFFFFFFFFFFFFF
@M05620:37:000000000-D9766:1:1101:21948:7465 1:N:0:25
ACCACACCTTCTACAATGAGCTGCGTGTGGCTCCCGAGGAGCACCCCGTGCTGCTGACCGAGGCCCCCCTGAACCCCAAGGCCAACCGCGAGAAGATGCCCAGGTGAGTGGCCCGCTACCTCTTCTGGTGGCCGCCTCCCTCCTTCCTGGCCTCCCGGCGCTGCGCCCTTTCTCACTGGTTCTCTCTTCTGCCGTTTTCCGTAGGACTCTCTTCTCTGACCTGAGTCTCCTTTGGAACTCTGCAGGTTCTA
+
BBBBBBBBFFFFGGGGGGGFGAGFGEEAE2GHFGGGGGGGGHHHHGGGDFGGHHGHHHHGGGGGGGGGGGGFHFHGGGGHGGHHHGGGGGGC?GGHFGFHHHHGHHHHHHGGHHGGGGGHHHHHHHHGHHGHHGGGGGHGHHGHHGGGGGGGGGGGGG-AFFFFFFFFFFFFFFFFFFFFFFFFFFFFFFFFFDDDFFFFFFFFFFFFFFFFFFFFFFBBFFFBFFFFFFFFFFFFFFFFFFFFFFFFFFF
@M05620:37:000000000-D9766:1:1101:26477:7470 1:N:0:25
ACCACACCTTCTACAATGAGCTGCGTGTGGCTCCCGAGGAGCACCCCGTGCTGCTGACCGAGGCCCCCCTGAACCCCAAGGCCAACCGCGAGAAGATGCCCAGGTGAGTGGCCCGCTACCTCTTCTGGTGGCCGCCTCCCTCCTTCCTGGCCTCCCGGAGCTGCGCCCTTTCTCACTGGTTCTCTCTTCTGCCGTTTTCCGTAGGACTCTCTTCTCTGACCTGAGTCTCCTTTGGAACTCTGCAGGTTCTA
+
AAAAAAAAFFFFGGGCFGD1FGHHGGGG00BGCFFEEGG//B/FGGGGAEEF1FGGGHHGEC@EGGGGGGGBBGHFGG/F/EGHGFG/CB>BCGHHHGGFGHHAHHHF1F/<GGGGGGGHHHHHHHHHHH?GHCGGGFGGHHGHHGFGGGFFFGGGG99AAGGGGGF@@FFFFFFFFF-;BFFFFFFFFFFFF@BFFFFFFBFFBFFFFFFFFFFFFFEFFFFFFFF;BFFFFFFFFEBBBFFFFFAFFF/
@M05620:37:000000000-D9766:1:1101:11515:7481 1:N:0:25
ACCACACCTTCTACAATGAGCTGCGTGTGGCTCCCGAGGAGCACCCCGTGCTGCTGACCGAGGCCCCCCTGAACCCCAAGGCCAACCGCGAGAAGATGCCCAGGTGAGTGGCCCGCTACCTCTTCTGGTGGCCGCCTCCCTCCTTCCTGGCCTCCCGGAGCTGCGCCCTTTCTCACTGGTTCTCTCTTCTGCCGTTTTCCGTAGGACTCTCTTCTCTGACCTGAGTCTCCTTTGGAACTCTGCAGGTTCTA
+
BBABBBBAFFFFGGGGGGGGGGHHGEEEEEHHHGGGCGG2EHCGHGGGAEGGHHHHHHHGCEFGGEGGGGFHHHHGGGGHGHHHEGGGGGGGGDGF2?GFHFHGHHHHHHGGHHGGGCGGGHHHHHHGHHGHHGGGGGHGHHGHHGGGGGFFGGGFDAFAGFGGGGFFFFFFFFFFFFFBFFFFFFFFFFEBFBDDFFFFFFFFF/BFFFFFFFFFFFFFFFFFFFFFFFBFFFEF/FBFFFF/BFAFFFB
@M05620:37:000000000-D9766:1:1101:15400:7559 1:N:0:25
ACTGCCAGCTCTCAATCGCCCCGGGGACCCCTGCCCTGGCCCCCCCATCCCGAATACCCATTACCTCCCTCGCTACCAGGAGCACCAACTCCGCCGCGTGTCTTGGCCGTACGGCAGTACTCCTCGCAGGATCCCCGGAGGTCCGCAGGATGCTGCAGCTCTGGCAAGACAGTCCTGACTTTCCGGTTTCGCCGTCTTGGGGGTGGAATTGAGCCCTTCTCCGGCTTCGACCTTGCACCTGCCATGGCCTG
+
>1>>A>BB1B1D1BGFGAAAA0A00AEAAAA/B/BF1ABB0BE/EE>00B>//>/B1B11B12B@BB?F00>EF/>G1B?FFH/0?FGG0BF/?<<<<<//0111<0>-AC.C.-<-/000=/0<E-;E-.0/;/.=A---=/0----;-//-/;/;////9;F/BFF-BFFFF//////9B//----;/----;---//-------///;B///--:BF//;-;@-----;-/////;//--//9/-;/-
@M05620:37:000000000-D9766:1:1101:18778:7572 1:N:0:25
ACCACACCTTCTACAATGAGCTGCGTGTGGCTCCCGAGGAGCACCCCGTGCTGCTGACCGAGGCCCCCCTGAACCCCAAGGCCAACCGCGAGAAGATGAACCCAGGTGCGTGGCCCGCTACCTCTTCTGGTGGCCGCCTCCCTCCTTCCTGGCCTCCCGGCGCTGCGCCCTTTCTCACTGGTTCTCTCTTCTGCCGTTTTCCGTAGGACTCTCTTCTCTGACCTGCGTCTCCTTTGGAACTCTGCCGGTTC
+
BBBBBBBBFFFFGGGGGGEGGGCGG2FA42BFHGCFE2A2EHHHHGGGDGGGGACGB2BEEEGC?E@/EEGHHHHGGGGHGHHHHGGGGGCGGGHGFHHHHHGFHGHG1>FGGGHHGGG-CHHHEHHHHHHHGHHGGGGGHGGGGGGGGGGGGGGGGGGGBBBBBFBBFBBFFFFFFFFFFFFFFFFFFFFFFFFB;AFFFFFFADFFFFFFFFFFFFFF/BFFF.@ABFFFFFFFFBFFFFFFF;@B?F.
@M05620:37:000000000-D9766:1:1101:24791:7578 1:N:0:25
ACCACACCTTCTACAATGAGCTGCGTGTGGCTCCCGAGGAGCACCCCGTGCTGCTGACCGAGGCCCCCCTGAACCCCAAGGCCAACCGCGAGAAGATGCCCAGGTGAGTGGCCCGCTACCTCTTGGTGGCCGCCTCCCTCCTTCCTGGCCTCCCGGAGCTGCGCCCTTTCTCCCTGGTTCTCTCTTCTGCCGTTTTCCGTAGGACTCTCTTCTCTGCCCTGCGTCTCCTTTGGAACTCTGCTGGTTCTAGA
+
BBBBBBBBFFFFGGGGGGGGGGHFGFFEDGHHHGGGGGGGGHHHHGGGDGGGGHHHHHHGGGGGGGGGGGGHHFHGGGGHGHHHHGGGGCFCCGHHHHBHHG/FFFGGGHGGHHCFC?FHHHGHHDGGGFGD@FGGHFFHGHGHGGFFFFGGGGFC-BAAFG?AFFCFFFF/9/9B.BFFFBFFFFFFFFFD9;FFBFFBAFAFFFFFFFFFFFBFEFFFFFCDDFFFFB9BF//;BF/;F/;/9BBF/;/
@M05620:37:000000000-D9766:1:1101:15275:7597 1:N:0:25
ACCACACCTTCTACAATGAGCTGCGTGTGGCTCCCGAGGAGCACCCCGTGCTGCTGACCGAGGCCCCCCTGAACCCCAAGGCCAACCGCGAGAAGATGCCCAGGTGAGTGGCCCGCTACCTCTTCTTGTGGCCGCCTCCCTCCTTCCTGGCCTCCCGGGGCTGCGCCCTTTCTCACTGGGTCTCTCTTCTGCCGTTTTCCGGAGGCCTCTCTTCTCTTACCTTAGTCTCCTTTTGAACTCTGCAGGTTCTT
+
CCCCCCCCFFFFGGGGGGGGGGHHGGGFHGHHHGGGGGGGGHHHHGGGGGGGHHGHHHHGGGGGGGGGGGGHHHHGGGGHGHHHHGGGGGGGGGHHHH2FH2=F=11?=1FCGH---->GD<0D0=0=<0C<G--A::CGBCF:GBFB0C.F9:EG.A-9-9.9-9AF-FF0000;00:.;//0090B0000;9.;FFBF.-.-;..0.090B009000:B000;0009;0BF0;.;00090000;.;090
@M05620:37:000000000-D9766:1:1101:10792:7663 1:N:0:25
ACCACACCTTCTACAATGAGCTGCGTGTGGCTCCCGAGGAGCACCCCGTGCTGCTGACCGAGGCCCCCCTGAACCCCAAGGCCAACCGCGAGAAGATGCCCAGGTGAGTGGCCCGCTACCTCTTCTGGTGGCCGCCTCCCTCCTTCCTGGCCTCCCGGAGCTGCGCCCTTTCTCACTGGTTCTCTCTTCTGCCGTTTTCCGTAGGACTCTCTTCTCTGACCTGAGTCTCCTTTGGAACTCTGCAGGTTCTA
+
BBBBBBABFFFFGGGGGGGGGFHFGEEFHGGHHGGGGGGGEHHHHGGGGGGFGGHHHHHGGGGGGDFGGGGHHFEGGGGHGHHHEGGGGGGGGGFHFGHHHHGGFFHHHGGGHHGGGGGHGHHGHHFHHGGHHCGCDFEGHHGHHGGGGFFGGFEGGG-9AFGGGFDFFFBFFFFFFFFFFFFFEFFFFFFFFFFFFFFFFBFADFFFFFFFFFFFFFEFFFF9.;BFFFFFFFFBFFFFFFFFFFFFFF;
@M05620:37:000000000-D9766:1:1101:18052:7678 1:N:0:25
ACCACACCTTCTACAATGAGCTGCGTGTGGCTCCCGAGGAGCACCCCGTGCTGCTGACCGAGGCCCCCCTGAACCCCAAGGCCAACCGCGAGAAGATGAACCCAGGTGAGTGGCCCGCTACCTCTTCTGGTGGCCGCCTCCCTCCTTCCTGGCCTCCCGGCGCTGCGCCCTTTCTCACTGGTTCTCTCTTCTGCCGTTTTCCGTAGGACTCTCTTCTCTGACCTGCGTCTCCTTTGGAACTCTGCAGGTTC
+
CCCCCDDDFFFFGGGGGGGGGGHHGEGEEGHHHGGGGGGGGHHHHGGGGGGGHHGHHHHGGGGGGGGGGGGHHHHGGGGHGHHHHGGGGGGGGGHHHHHHHHGGHGGH1GHHGGHHGGG@FHHHHHHHHHHHGHHGGGGGHGHHGGGGGGGGGGGGGGGGCGFFFFFFFFFFFFFFFFFFFFFFFFFFFFFFFFFFDFFFFFBFFFDFFFFFFFFHHFFF0BFFF.CDFFFFFFFFFFFFFFFFF0BFFF0
@M05620:37:000000000-D9766:1:1101:17618:7682 1:N:0:25
GAGGCTGCTTTGGAAGAAACTGACAGGCCAGGGCAAAAGTTTCCGAAGGGCCCGCGTATGAACTCCGCCCACCTCACAGAAGCTGAAATACCGGCTTCTACTTGATACTAACCGTAAGGAAAGGCTCCTATAAGACTCCAAGGGAGTAAAAGACCTGATGAAACAATGGCAAGCAAGCCAGGCATTTCCGCTTTAGCACTCTTGTGGATCCAATTGAACAATTCTCAGCATTTGTACTTGTAACTGACAAG
+
AAAAAAFAFFFFGGGGGGGGG1F1F1A00B00B00B0B0122D2///A//BB///////BB21111//////B001?G11B1BF111B211B/>EG?FG2B2>FG1>11B2B0//<<0CGFHG0/@@/@F111<?11?1?FD/<>><>G111>00<0<=<=0D0<CD<</<<C.//:..:...:000;0;E:C.C;B00;F0;0;9A90;/0;0900;;;B9/;9/9/;;B/;9///:/9/;;///;99/-
@M05620:37:000000000-D9766:1:1101:25006:7699 1:N:0:25
ACCACACCTTCTACAATGAGCTGCGTGTGGCTCCCGAGGAGCACCCCGTGCTGCTGACCGAGGCCCCCCTGAACCCCAAGGCCAACCGCGAGAAGATGCCCACGTGAGTGGCCCGCTACCTCTTCTGGTGGCCGCCTCCCTCCTTCCTGGCCTCCCGGAGCTGCGCCCTTTCTCACTGGTTCTCTCTTCTGCCGTTTTCCGTAGGACTCTCTTCTCTGACCTGAGTCTCCTTTGGAACTCTGCAGGTTCTA
+
ABBBBBBBFFFFGGGGGGGGGGHGGEEECEHHHGGGGGGGGHHHHGGGEGGGHHHHHHHGGGGGGGGGGGGHHHHGGGGHGHHHHGGGGGGFCGHHFHBGHH/<?FGEFGGGHH?DGGGHHHHHHHGFGFGHFCGGGGGEHHFFBCFFBFGGGGFFF--BDGFFFFFFABFFFFFFFFBFFFFFFFFFFFFFFF9DFFFFDBFA./FFFFFFFFFFFFFFFFEFFBBFFFBBF/BFBBFFFBFFFA9BFFB
@M05620:37:000000000-D9766:1:1101:11163:7754 1:N:0:25
ACCACACCTTCTACAATGAGCTGCGTGTGGCTCCCGAGGAGCACCCCGTGCTGCTGACCGAGGCCCCCCTGAACCCCAAGGCCAACCGCGAGAAGATGCCCAGGTGAGTGGCCCGCTACCTCTTCTGGTGGCCGCCTCCCTCCTTCCTGGCCTCCCGGAGCTGCGCCCTTTCTCACTGGTTCTCTCTTCTGCCGTTTTCCGTAGGACTCTCTTCTCTGACCTGAGTCTCCTTTGGAACTCTGCAGGTTCTA
+
AAAAAAABFFFFFGGGGGGGGGHHGEFEGFHHHGGEFGGFGGGHHGEGEEFFHDFHGGHGGGGGEGFGGGGGGFGEGGGGGGHHGGGGGCDC<A<GDFDGHBC<??GFGFEAAH?@FCGGHHHHHHFFDCAG.DG?G?GGHHGHGGGGBF?FGFEG?-9-AGFFCGFFFFFBFFEBFBFFFBFFFFFFFFFFFF.AFFBFFFF.;9FFFFFFFBFFFF/FBF.BB9BFFFF/9FFFFBFFF/FFFF;BFF/
@M05620:37:000000000-D9766:1:1101:23763:7765 1:N:0:25
ACCACACCTTCTACAATGAGCTGCGTGTGGCTCCCGAGGAGCACCCCGTGCTGCTGACCGAGGCCCCCCTGAACCCCAAGGCCAACCGCGAGAAGATGAACCCAGGTGAGTGGCCCGCTACCTCTTCTGGTGGCCGCCTCCCTCCTTCCTGGCCTCCCGGCGCTGCGCCCTTTCTCACTGGTTCTCTCTTCTGCCGTTTTCCGTAGGACTCTCTTCTCTGACCTGCGTCTCCTTTGGAACTCTGCAGGTTC
+
BBBBBBBBFFCFBFGFDGGGGGFHGEGGG?GGHGGGGEEAEGHHHGGGEGGGHGFHHHHGGGEGGGFGGGGHHHHGGGGHGHHHHGGGG?DGGGGHHHHHHHGGHGHHBGGHGGHHGGGGGHHHFHHHHHHHGHHGGGGGHGHHGGGGGGGGGGGGGGGG?CBFFFFFFFFFFFFFFFFFFFFFFFFFFFFFFFFFADFFFFFFFFFFFFFFFFFFFFFFFFFFF.;AFFFFFFFFFFFFFFFFF/FFFFB
@M05620:37:000000000-D9766:1:1101:25183:7834 1:N:0:25
ACCACACCTTCTACAATGAGCTGCGTGTGGCTCCCGAGGAGCACCCCGTGCTGCTGACCGAGGCCCCCCTGAACCCCAAGGCCAACCGCGAGAAGATGCCCAGGTGAGTGGCCCGCTACCTCTTCTGGTGGCCGCCTCCCTCCTTCCTGGCCTCCCGGAGCTGCGCCCTTTCTCACTGGTTCTCTCTTCTGCCGTTTTCCGTAGGACTCTCTTCTCTGACCTGAGTCTCCTTTGGAACTCTGCAGGTTCTA
+
ABBBBBBBFFFFGGGFGGDGGGHGGGGGHGHHHGGDGGGGGHHHHGGGGEGGGHHHHHHGGGFFGGGGGGGHHHHGGGGHGHHHGGGGGFGGCGHHFFHHHHHFGHHHFFAFHHCGGGGHHHHHHEHHGH?GGDGGGGHGHHGHHGGGGGGGGGGGGB-ABFGGGGFFFFFFFFFFFFBBFFFFFFFFFFFFFFDFFFFFFFFDFFFFFFFFFFFFFFFFFFFFFFFFFFFFFFFFFFFFFFFFFFFFFF;
@M05620:37:000000000-D9766:1:1101:19032:7839 1:N:0:25
ACCACACCTTCTACAATGAGCTGCGTGTGGCTCCCGAGGAGCACCCCGTGCTGCTGACCGAGGCCCCCCTGAACCCCAAGGCCAACCGCGAGAAGATGCCCAGGTGAGTGGCCCGCTACCTCTTCTGGTGGCCGCCTCCCTCCTTCCTGGCCTCCCGGCGCTGCGCCCTTTCTCACTGGTTCTCTCTTCTGCCGTTTTCCGTAGGACTCTCTTCTCTGACCTGAGTCTCCTTTGGAACTCTGCAGGTTCTA
+
BBBBBBBBFFFFGGGGGGGFGFHHGEGEEFHHHGGGGGGGGHHHHGGGFGGGHHHHHHHGGGGGGGGGGGGHGHHGGGGHGHHHHGGGGGGGGGHHHHHHHHHGHHGHHHGGHHGGGGGHHHHHHHHHHHGHHGGGGGHGHHGHHGGGGGGGGGGGGF-ADFFFFFFFFFFFFFFFFEFFFFFFFFFFFFFFFFFFFFFFFF?DFBFFFFFFFFFFFFFFFFFB.FFFFFFFFFFFFFFFFFFFFFFFFFB
@M05620:37:000000000-D9766:1:1101:20485:7852 1:N:0:25
ACCACACCTTCTACAATGAGCTGCGTGTGGCTCCCGAGGAGCACCCCGTGCTGCTGACCGAGGCCCCCCTGAACCCCAAGGCCAACCGCGAGAAGATGCCCAGGTGAGTGGCCCGCTACCTCTTCTGGTGGCCGCCTCCCTCCTTCCTGGCCTCCCGGCGCTGCGCCCTTTCTCACTGGTTCTCTCTTCTGCCGTTTTCCGTAGGACTCTCTTCTCTGACCTGAGTCTCCTTTGGAACTCTGCAGGTTCTA
+
AAA1>AAACFFFGBGF3FE1GBHGG0AAA0BF1BFAAEE/?GHHHGGG?AFFFHGAGHGG?ECGGAFGGEF>GCHGGG/G//GHGG//BCG@@ACG1FDCH1?FHHHHFGEEHHGGG@CHHHHHHHHHHHGHHGGGGGEGHHGHHGGGGGFGGFGG?G@@G@@F@@F@;FFFFFFFFFFFFFFFFFFFFFFFF@BBFFFFFFFFFBFFFFFFFFFFFF9FFFF/BFFFFFBFFFB/BF9BFFFFFFFFFF/
@M05620:37:000000000-D9766:1:1101:20508:7857 1:N:0:25
AGTGCCAGCTCTCAATCGCACAGTGGACCCAGGGCCTGGCCCCTCCATCCAGAAAACCTATGACCTCACCCGCTACCTGGAGCACCAACTCCGCAGCTTGGCTGGGACCTATGTGAGTATCCAGCGTAGGAATCTGGGAGTTGGGGAGGAGTGAGGAGTTGGGGAAAGACAGTCCTAACCGTGGAGGGTTCTGGTAAATGATGGGGTGAGGAGGGGCTCTTTGGCTCCCACCAGTCCCCCTGTCTGGTCTA
+
BBABCFFFCFFFGGGGGGGFGGHBBFGHFGHHFEGGDGHHFHGHGGHGHHHHHHGHHGHGHHHHHHHHHHHGGEFGHHHHFGHHHHFGFHHHGGGGGHHHGHHGGGHHGHHHHHHHHHHHHHGHHGGGGGHHHHHHHHHGGHHHGGGGGGGHHGHHGGFHHHGGGGGHHHHHHHHHHHHHGGHGGGGGGGGGGGGGGGGGGGGGGGDFFFFFFFFFFFFFFFFFFFFFFFFFFFFFFFFFFFFFFFFFFFB
@M05620:37:000000000-D9766:1:1101:22369:7868 1:N:0:25
GAGGCTGCTTTGGAAGAACCTGACAAGCCAGGGACACAAGATCGGCATGACACGGGTCTGAACTCCGGTCACCGTTCATAATCTCGTATACCGTCTTCTGCTTGAAACAAAAAAGACTATACTGCGTAGGAATCTAAACTATGGGACGACATACGGCGTTGGAGCACGACAGTCCTAACCGTAGCGGGTTCTGGTTAACGCTGGGGTGTGGAGGAGCTCTCTGGCTCCCACCAGTCCCCCTGTCTGGATTA
+
11AAA1B1BD@FEBGGGAEC1B00ABBFFHFGG00B00B0BAFHC///01B1B//AA/00D2111B//>>EGHG0>FCH2GGH@1B?E>1BFFE/0/2BGFBG101B>F/B0////01112>22B</<//<11F2211<111?1?00/->-.1<0<-<<<?.0//..:.:--;;CB009.AB.;.-9-;.://;;//9/---;@F?A>---/-;--9-9//;9B/-B;A-A--;/;BFEF?-;/B/:///;
@M05620:37:000000000-D9766:1:1101:15257:7927 1:N:0:25
ACCACACCTTCTACAATGAGCTGCGTGTGGCTCCCGAGGAGCACCCCGTGCTGCTGACCGAGGCCCCCCTGAACCCCAAGGCCAACCGCGAGAAGATGCCCAGCCAAGTGGCCCGCTCGCTATTCTGGCGGCCGCCTCCCTCCTTCCTGGCCTCCCGCCCCTGCGCCCGTTCTCACTGGTTGTCTCTTCTGCCGTTTTCCGTCCGACTCTCTTCTCTCTCCTGCGTCACCTTTCGTTCGAAGCAGGCTCTA
+
CCDCCDCDFFFFGGGGGGGGGGHHGFGGHGHHHGGGGGGGGHHHHGGGEGGGHHHHHHHGGGGGGGGGGGGHHHHGGGGHGHHHHGGGGGGGGGHHHHHB22F0=00?FDD/0/>A<--<C..0<0000-<?C@AF?AEGGGGFGGGG:/A:C:EF.-@-<<.<--.<-<.<EB:BF0/:<.<<FFF0<0:0B@<./.<0.<..-.-<.0<B0000<00<:00:-B<.90:B00<./.....-0/B.../0
@M05620:37:000000000-D9766:1:1101:21053:7933 1:N:0:25
ACCACACCTTCTACAATGAGCTGCGTGTGGCTCCCGAGGCGCCCCCCGTGCTGCTGACCGAGGCCCCCCTGAACCCCAAGGCCAACCGCGAGAAGATGCCCAGGTGAGTGGCCCGCTACCTCTTCTGGTGGCCGCCTCCCTCCTTCCTGGCCTCCCGGAGCTGCGCCCTTTCTCACTGGTTCTCTCTTCTGCCGTTTTCCGTAGGACTCTCTTCTCTGACCTGAGTCTCCTTTGGAACTCTGCAGGTTCTA
+
AAAAAAAAFFFFGGGBBGGFGGHCGGFGHGFHBFF?2FG2AE0AEGEGEEEF@GHBGHHGEEEEFGGEGGGF3FGDGG?G/CFF/?D/BADCADF1F1>GHFHCHHGHFG.CHHFGGGGHEHHHHHGECG.CH?DGGGGGGGGGGFGFF/AFGGGF?-9-BFFF-BFF-/BFFFFFFF.BFFFFFFFFFFBFFDDFFFFFDFFDDFFFFFFFFFFFF9BFFFBFBFF/FFBFFB9BBFFFFFFBF?FFFF/
@M05620:37:000000000-D9766:1:1101:14991:7963 1:N:0:25
ACCACACCTTCTACAATGAGCTGCGTGTGGCTCCCGAGGAGCACCCCGTGCTGCTGACCGCGGCCCCCCTGCACCCCACGGCCCACCGCGAGAAGATGACCAGGGTGGTGGCCCCCCTCCTCTTCTGGTTGCCGCCCTCCTCCCTCCCGGCCCCCCGGAGCTTCCCCCCTTCCTACTGGTTTCTTCTTCCGCCGTTTTTCGGAGGACCTTCTTCTCCGACCTTAGTCTTCTTTTGAACTCCGGAGGTTCTT
+
AAAAAAAAFFF1FFGG3F1AGA1AAEEEFEB0BF0EGEEGAH/GHGGEFEGGHHCBEHHG///>EGEEGGG/0BGGGG/><EC/?F/B/BCGGCG1??1?F10<.0.<<>..<C-<--;EGF0C00:C;0;:F--A--;C9/;.;/C..-9@--;@@9-9@-/;/-;--@A-///B//;99-/////;9/9---9-9--;---------9//9////---;-9;//9//9:FF/;-//;//---;9A-///
@M05620:37:000000000-D9766:1:1101:16250:7980 1:N:0:25
ACCACACCTTCTACAATGAGCTGCGTGTGGCTCCCGAGGAGCACCCCGTGCTGCTGACCGAGGCCCCCCTGAACCCCAAGGCCAACCGCGAGAAGATGAACCCAGGTGTGTGGCCCTCTCCCTCTTCTGGTGGCCGTCTCTCTCCTTCCTGGCCTCCCGGCTCTGCGCCCTTTCTCACTGTTTCTCTCTTCTGCCGTTTTCCGTAGGACTCTCTTCTCTGCCCTGTGTCTCCTTTGGAACTCTGCGGGCTC
+
DDDDDDCDFFFFGGGGGGGGGGHHGGGEGGHHHGGGGGGGGHHHHGGGGGGGHHHHFHHGGGGGGGGGGGGHHHHGGGGHGHHHHGGGGGGGGGHHHH2FHCA//F1?1?00/>0F..000>G00>0=0D</<.C--=.;0<:0/:00::0/.;0C.99D?-./CF-A.-A/CGFG000000;FFFF0:B0:000;DF/.00::...0;FFFB:FFFB0000.:;00;F0:0;:0:/00;B000:----;9
@M05620:37:000000000-D9766:1:1101:23724:8000 1:N:0:25
ACCACACCTTCTACAATGAGCTGCGTGTGGCTCCCGAGGAGCACCCCGTGCTGCTGACCGAGGCCCCCCTGAACCCCAAGGCCAACCGCGAGAAGATGCCCAGGTGAGTGGCCCGCTACCTCTTCTGGTGGCCGCCTCCCTCCTTCCTGGCCTCCCGGAGCTGCGCCCTTTCTCACTGGTTCTCTCTTCTGCCGTTTTCCGTAGGACTCTCTTCTCTGACCTGAGTCTCCTTTGGAACTCTGCAGGTTCTA
+
BBBBBBABFFFFGGGGFGGGGGHHGGGGHEGHHGGFDGGCAGHHHGGGEEFGFGCGHHHGGGGGFGFGGGGHGHFGGGFHGHHGEGGGGFCDGGHGBFGHHHHGHHHHHHGGHHGGGGGHHHHHHHHGHHGHHGGGGGHGHHGHGGGGGGGGFGFGGGBGCGFGGGFFFFFFFFFFFFFFFFFFFFFFFFFFFFFFFFFFFFFFDFFFFFFFFFFFFFFFFFFFFFFFFFFFFFFFFFFFFFFFFFFFFF9
@M05620:37:000000000-D9766:1:1101:18519:8097 1:N:0:25
ACCACACCTTCTACAATGAGCTGCGTGTGGCTCCCGAGGAGCACCCCGTGCTGCTGACCGAGGCCCCCCTGAACCCCAAGGCCAACCGCGAGAAGATGCCCAGGTGAGTGGCCCGCTACCTCTTCTGGTGGCCGCCTCCCTCCTTCCTGGCCTCCCGGAGCTGCGCCCTTTCTCACTGGTTCTCTCTTCTGCCGTTTTCCGTAGGACTCTCTTCTCTGACCTGAGTCTCCTTTGGAACTCTGCAGGTTCTA
+
CDDCDDDDFFFFGGGGGGGGGGHHGGGEHGHHHGGGGGGGGHHHHGGGGGGGHHHHHHHGGGGGGGGGGGGHHHHGGGGHGHHHHGGGGGFGGGHHHHHHHHHGHHHHHHGGHHGGGGGHHHHHHHHHHHGHHGGGGGHGHHGHHGGGGGGGGGGGGG-AAGGGGGFFFFFFFFFFFFFFFFFFHFFFHFFFFFFFFFHFFFFFFFFFFFFFFFFFFHFFFFFFFFFFFFFFFFFFFFFFFFFFFFFFFFB
@M05620:37:000000000-D9766:1:1101:23102:8101 1:N:0:25
ACCACACCTTCTACAATGAGCTGCGTGTGGCTCCCGAGGAGCACCCCGTGCTGCTGACCGAGGCCCCCCTGAACCCCAAGGCCAACCGCGAGAAGATGCCCAGGTGAGTGGCCCGCTACCTCTTCTGGTGGCCGCCTCCCTCCTTCCTGGCCTCCCGGCGCTGCGCCCTTTCTCACTGGTTCTCTCTTCTGCCGTTTTCCGTAGGCCTCTCTTCTCTGACCTGAGTCTCCTTTGGAACTCTGCAGGTTCTA
+
CCCCCDECFFFFGGGGGGGGGGHHGEGFHGHHHGGGGGGGGHHHHGGGFGGGHHHHHHHGGGGGGGGGGGGHHHHGGGGHGHHHHGGGGGGGGGHHHGGHHGEGGHHFGHGGHH@CD-AHHHHHHFHHHGGGHGGGGGHGHHGGHGGGGGEGGGGGGG??D-CFFFFFFFFFFFBFFFFFFFFFFFFFFFFFFF<DFFFFFFBAF0BFFFFFFF1FFF1BFFF/<BFFFF1BFFFFFFFFFFFFFFFFFFF
@M05620:37:000000000-D9766:1:1101:16264:8118 1:N:0:25
ACCACACCTTCTACAATGAGCTGCGTGTGGCTCCCGAGGAGCACCCCGTGCTGCTGACCGAGGCCCCCCTGAACCCCAAGGCCAACCGCGAGAAGATGCCCAGGTGAGTGGCCCGCTACCTCTTCTGGTGGCCGCCTCCCTCCTTCCTGGCCTCCCGGAGCTGCGCCCTTTCTCACTGGTTCTCTCTTCTGCCGTTTTCCGTAGGACTCTCTTCTCTGACCTGAGTCTCCTTTGGAACTCTGCAGGTTCTA
+
CCDCCCCDFFFFGGGGGGGGGGHHGFGEGGHHHGGGGGGGGHHHHGGGGGGGHHHHHHHGGGGGGGGGGGGHHHHGGGGHGHHHHGGGGGFGGGHHHGHHHHHGFHHHHHGG0GGGGGGHHHHHHHGHHHGHHGGGGGHGHHGHHGGGGGGGGGGGGG-ADGFGGGFFFFFFFFFFFFFFFFFFFFFFFFHFFFFFFFHFFFFFFBFFFFFFFBFFFFFFFFFBFFFFFFFFFFFFFFFFFFFHFFFBFFF
@M05620:37:000000000-D9766:1:1101:16160:8145 1:N:0:25
ACCACACCTTCTACAATGAGCTGCGTGTGGCTCCCGAGGAGCACCCCGTGCTGCTGACCGAGGCCCCCCTGAACCCCAAGGCCAACCGCGAGAAGATGACCCAGGTGAGTGGCCCGCTACCTCTTCTGGTGGCCGCCTCCCTCCTTCCTGGCCTCCCGGAGCTGCGCCCTTTCTCACTGGTTCTCTCTTCTGCCGTTTTCCGTAGGACTCTCTTCTCTGACCTGAGTCTCCTTTGGAACTCTGCAGGTTCT
+
CCDCDDDCFFFFGGGGGGGGGGHHGGGGHGHHHGGGGGGGGHHHHGGGEGGGFHHHFHHGGGCGGGGGGGGHHHHGGGGHGHHHHGGGGGGGGGHHHHHHHHHHGHHHHHHGGHHGGGGGHHHHHHHHHHHGHHGGGGGHGHHGHGGGGGGGGGGGGGGGGGGGGGFFFFFFFFFHHHFFFFFFHFFFFFFFFFFDFFFHFFFFFFFFFFFFFHFFFFFFFFFFFFFFFFFFFFFFFFFFFFFFFFFFFFF
@M05620:37:000000000-D9766:1:1101:5784:8147 1:N:0:25
ACCACACCTTCTACAATGAGCTGCGTGTGGCTCCCGAGGAGCACCCCGTGCTGCTGACCGAGGCCCCCCTGAACCCCAAGGCCAACCGCGAGAAGATGAACCTAGGTGAGTGGCCCTCGCCGTCTTCTGGTGGCCACCTCCCTCGTTCCTGGCCTCCCGGCGATGCGCCCTTTCTCCCTGGTTCTCTTTTCTGCAGTTTTCCGTACGACTCTCTTGTCTGCCTTGCGTCTCCTTTGGAACTATGCACGATC
+
AAAABBABFFFBAGGGGGGGGDGEEEEEHEHHGGCEEEGCGHGHHGEGEEEFGEFGHAGGGGCGFGCGGGGHGHEEFGGEFHHEEFGED/BBC?GGD2F2F/2<1?F<101?/?FA.<--<-<DH.DGF0=C.C./:.;G.CGC-:../00/:CFA.C.-----;A-..;-/;BFB/99B.;/B/B/9/;/////;;/////.;9.99DF./////:9B:/B////9;-9.9;9/9///9//9BB//9...
@M05620:37:000000000-D9766:1:1101:17172:8180 1:N:0:25
ACCACACCTTCTACAATGAGCTGCGTGTGGCTCCCGAGGAGCACCCCGTGCTGCTGACCGAGGCCCCCCTGAACCCCAAGGCCAACCGCGAGAAGATGCCCAGGTGAGTGGCCCGCTACCTCTTCTGGTGGCCGCCTCCCTCCTTCCTGGCCTCCCGGCGCTGCGCCCTTTCTCACTGGTTCTCTCTTCTGCCGTTTTCCGTAGGACTCTCTTCTCTGACCTGAGTCTCCTTTGGAACTCTGCAGGTTCTA
+
BBBBBBBBFFFFGGGGGGGGGGHHGEEAAEHHHGGGCFGCEHHHHGGGEEGGGGHHHHHGGGGGGFGGGGGFHHHGGGGHGHHHHGGGGGGGGGHGBD2GHBGGGGGFFDFAHHCF?<@GDGDGHH0DDGGFG--DDDHGHCFHHEGFFGEGGGGGDG-;:@CD9BDF;FFFBF/9/BF/F/9BFFBF/9B/FBADFF/BDF.DFFFFFFFBFFFB//9/;BF;9BB/BF/;FBF/FF/:BFB/9FFFFB9
@M05620:37:000000000-D9766:1:1101:15494:8190 1:N:0:25
ACCACACCTTCTACAATGAGCTGCGTGTGGCTCCCGAGGAGCACCCCGTGCTGCTGACCGAGGCCCCCCTGAACCCCAAGGCCAACCGCGAGAAGATGCCCAGGTGAGTGGCCCGCTACCTCTTCTGGTGGCCGCCTCCCTCCTTCCTGGCCTCCCGGAGCTGCGCCCTTTCTCACTGGTTCTCTCTTCTGCCGTTTTCCGTAGGACTCTCTTCTCTGACCTGAGTCTCCTTTGGAACTCTGCAGGTTCTA
+
ABBCCCCCFFFFGGGGGGGGGGHHGGGGHGGHHGGGEGGFGHHHHGGGGGGGHHHHHHHGGGGGGGGGGGGHHHHGGGGHGGHFHGGCGGCGGGHHHHGHHHGFHHHHHHGGFHCGGGGHHHHHHHHHHHGFHGGGGGHGHHGHHGGGGGGGGGGGGG-@DGBFCCFDFFFFFFFFEFFFFFFFFFFFFFFFFFADFEFFFBFFD9FFFFFFFFFFFFFFFFFBFFFFFFFFFFFFFFFFFFFFFFFFFF;
@M05620:37:000000000-D9766:1:1101:4941:8201 1:N:0:25
ACCACACCTTCTACAATGAGCTGCGTGTGGCTCCCGAGGAGCACCCCGTGCTGCTGACCGAGGCCCCCCTGAACCCCAAGGCCAACCGCGAGAAGATGAACCCAGGTGAGGGGCCCGCTACCTCTTCTGGTGGCCGCCTCCCTCCTTCCTGGCCTCCCGGAGCTGCGCCCTTTCTCACTGGTTCTCTCTTCTGCCGTTTTCCGTAGGACTCTCTTCTCTTACCTGAGTCTCCTTTGGAACTCTGCAGGTTT
+
AAABBABBFFFFGGGGGGGGGGHHGEGGHGHHHGGG2FGEGHAHHGGGAFGGHHGHHHHGEGFFGGGGGGGFFHHGGG/FFHHGHGGGGGGGGGHFHHHHGHDFF/1??00?-AACCGGGGC<<<<==D0:::G.AF@DEGEBFDFGGF0;BFFFFGEA--A;;:B9@DB:FBBFFFF/;BF/://;;FB//9FF-AFFEFF.::AA;://9;FBB:;//;B:9//.;;;FBFF////;:B;//B/F.A9/
@M05620:37:000000000-D9766:1:1101:4923:8210 1:N:0:25
ACCACACCTTCTACAATGCGCTGCGTGTGGCTCCCGAGGAGCACCCCGTGCTGCTGACCGAGGCCCCCCTGAACCCCAAGGCCAACCGCGCGAAGATGAACCAAGGTGCGTGGCCCGCTCCCTCTTCTGGTGGCCGCCTCCCTCCTTCCTGGCCTCCCGGCGATGCGCCCTTTCTCACTGGTTCTCTCTTCTGCCGTTTTCCGTAGGCCTCTCTTCTCTGCCTTGCGTCTCCTTTGGAACTCTGCAGGTTC
+
AAAAAAA>BCCFGGGGFG4AE?EGGEEAAEGFBBBB2EECEHGHHGGAEEEFHHHHHHH>>EFGGEEGGGEFFEGGGG/FEEGGHGD@BD/>@CG/1FGHHG0/>FGG1AFFGG<CD<A@EGHBHHCG0CCGDGH@B?ADFGGG.;;F;;0CFFGGG9:BBB-;DF<DFB=/;FFF/BBFFBBBFFF/;BFFFF9;;DFFF/;B.;D/;BFFFFF9;9BFFF:;B9@.;.;;FFFFFFFFF/;BF/99AB/
@M05620:37:000000000-D9766:1:1101:10844:8277 1:N:0:25
AGTTCCAGCTCTCCATCGCACAGGGTCCCAAGGGCCTGGCCCCTCCATCCAGAAACCCTATGACCTCACCCGCTACCTGGCGCACCCCCTCCGCAGCTTGGCTGGGACCTATGTGAGTATCCAGCGTAGGAATCTGGGCGTTGGGGCGGCGTGCGGAGTTGGGGAACGCCCGTCCTAACCGTGGCGGGTTCTGGTAAATGATGGGGTGAGGAGGGGCTCTTTGGCTCCCACCAGTCCCCCTGTCTGGTCTA
+
AAAAAD3DFFCFG1FBBAAAA0FAF00BF10BFEFABFEGFGGGFG0GHABAB0F0BE0B1ADFG1BBGHH/>//>FFBB0>B>EE>>>>E?/E/E<F1BEFGGGGHHFG1FHGB2>FFHHF2@F@C/>/<<FGHHFE/>ACCCC-.::-;;-:A@-;AFFF@@-------9@BFFFBFF?FF;-;9@@FFFFFFBFFFF/BFFFFA@-F?/;B@;@@FFFFFFFFFFF-FB-AFFFFFF@FFFFFFFFF/
@M05620:37:000000000-D9766:1:1101:21990:8296 1:N:0:25
ACCACACCTTCTACAATGAGCTGCGTGTGGCTCCCGAGGAGCACCCCGTGCTGCTGACCGAGGCCCCCCTGAACCCCAAGGCCAACCGCGAGAAGATGCCCAGGTGAGTGGCCCGCTACCTCTTCTGGTGGCCGCCTCCCTCCTTCCTGGCCTCCCGGCGCTGCGCCCTTTCTCACTGGTTCTCTCTTCTGCCGTTTTCCGTAGGACTCTCTTCTCTGACCTGAGTCTCCTTTGGAACTCTGCAGGTTCTA
+
CCDCCCCDFFFFGGGGGGGGGGHHGGGEGGHHHGGGGGGGGHHHHGGGGGGGHHHHHHHGGGGGGGGGGGGHHHHGGGGHGHHHHGGGGGBGGGHHHHHHHHHGHHHHHHGGHHGGGGGHHHHHHHGHHHGHHGGGGGHGHHGHHGGGGGGGGGGGGF-AFFFFFFFFFFFFFFFFFFFFFFFFFFFFFFFFFFFFFFFFFFFFFFFFFFFFFFHFHFFFFFFFFFFFFFFFHHFFFFFFFFFFFFFFFFB
@M05620:37:000000000-D9766:1:1101:21967:8303 1:N:0:25
ACCACACCTTCTACAATGAGCTGCGTGTGGCTCCCGAGGAGCACCCCGTGCTGCTGACCGAGGCCCCCCTGAACCCCAAGGCCAACCGCGAGAAGATGCCCAGGTGAGTGGCCCGCTCCCTCTTCTGGTGGCCGCCTCCCTCCTTCCTGGCCTCCCGGCACTGCGCCCTTTCTCACTGGTTCTCTCTTCTGCCGTTTTCCGTCGGCCTCTCTTCTCTGTCCTGCGTCTCCTTTGGAACTCTGCAGGTTCTA
+
>AAAAAAAFFFFGGGGGGGGGGHGEBEECEHHHFGEFEEC?GAFHGGGAFGF5BAGGHGGG?0EFFGGGEA23BFEGFECFHGH/FEEGDGCCDH2FFFGH?CF1110?1<<FH-<->>CFGBDG000=/.<G-A@AEHGFFD/FFG0CBA?09EE9-@--:/C.;AFFFB/FF//9/9BB9BB/99F/B/BF=ADFFFB./.9-9A.9BB///:;FF//;///-;99.;;FFB////BF//://9AFBB9
@M05620:37:000000000-D9766:1:1101:21192:8308 1:N:0:25
AGTGCCAGCTCTCAATCGCACAGGGGACCCAGGGCCTGGCCCCTCCATCCAGAAAACCTATGACCTCACCCGCTACCTGGAGCACCAACTCCGCAGCTTGGCTGGGACCTATGTGAGTATCCAGCGTAGGAATCTGGGAGTTGGGGAGGAGTGCGGAGTTGGGGAAAGACAGTCCTAACCGTGGAGGGTTCTGGTAAATGATGGGGTGAGGAGGGGCTCTTTGGCTCCCACCAGTCCCCCTGTCTGGTCTA
+
3>>AADDCBF4BBBFFFAFFEEEGCAEEA2FGFAE22AFCAGGDGGEHFHHABA3FGGFFHHEHFG@FGGFGGE>EHFHFFGHACH1GECBGFGGEEFHHGHHCEDFG/FCGHFFFHDGFHHEHHGFCDDHFHHFGGG0??FFHCC.ACD<>G0<C<<CGCFCG.:.;FFHHFGFGGGGGGFEGDFGGDFGGFGGBFBGFBFFFFF99EFF/DFBB?BFFFFFFBFBEFF?FFFFFBFFF?FFFFFFFFF/
@M05620:37:000000000-D9766:1:1101:26358:8320 1:N:0:25
ACCACACCTTCTACAATGAGCTGCGTGTGGCTCCCGAGGAGCACCCCGTGCTGCTGACCGAGGCCCCCCTGAACCCCAAGGCCAACCGCGAGAAGATGAACCCAGGTGAGTGGCCCGCTACCTCTTCTGGTGGCCGCCTCCCTCCTTCCTGGCCTCCCGGCGCTGCGCCCTTTCTCACTGGTTCTCTCTTCTGCCGTTTTCCGTAGGACTCTCTTCTCTGACCTGCGTCTCCTTTGGAACTCTGCAGGTTC
+
BCCBBCDDFFFFGGGGGGGGGGHHGGGFHGHHHGGGGGGGGHHHHGGGDGGGHHGHHHGGGGGGGGGGGGGHHHHGGGGHGHHHHGGGGGGGGGHHHHHHHHGGHGHH1FGHGGHHGGGGGHHHHHHHHHHHGHHGGGGGHGHHGGGGGGGGGGGGGGGG?DFFFFFFFFFFFFHHFFFFFFFFFFFFFFFFFFFFDFFFFFFFFFFFFFFFFFHHFFFFBFFFF.@DFFFFFFFFFFFFFFFHF0BFFFE
@M05620:37:000000000-D9766:1:1101:14086:8346 1:N:0:25
ACCACACCTTCTACAATGAGCTGCGTGTGGCTCCCGAGGAGCACCCCGTGCTGCTGACCGGGGCCCCCCTGAACCCCAAGGCCAACCGCGAGAAGATGAACCCAGGTGCGTGGCCCGCTACCTCTTCTGGTGGCCGCCTCCCTCCTTCCTGGCCTCCCGGCGCTGCGCCCTTTCTCACTGGTTCTCTCTTCTGCCGTTTTCCGTAGGACTCTCTTCTCTGCCCTGCGTCTCCTTTGGAACTCTGCAGGTTC
+
BBBBBBBBFFFFGGGGFG5BG5GHGEEA4AGCEFFEAEGGDHFFGGGGDEEGEHFHHHHEEECEGEGGGGGHGFHGGGGHFHHHHGGBCG@CCDGFDGHHFHGGGGHG1AFGDGHHGGG-CHHHHHHHFHHHGHHGGGGGGGGGEGGGGGGGGGGGGEGG@BBBBFBBFBBFFFFFFFFFFFFFFFFFFFFFFFFB:AFFFFFF.ADFFFFFFFFFFFFF/BAFFEBABDFFFFFFFFFFFFFFF/;FFF/
@M05620:37:000000000-D9766:1:1101:4496:8395 1:N:0:25
ACCACACCTTCTACAATGAGCTGCGTGTGGCTCCCGAGGAGCACCCCGTGCTGCTGACCGAGGCCCCCCTGAACCCCAAGGCCAACCGCGAGAAGATGCCCAGGTGAGTGGCCCGCTACCTCTTCTGGTGGCCGCCTCCCTCCTTCCTGGCCTCCCGGCGCCGCGCCCTTTCTCCCTGGTTCTCTCTTTTGCCGTTTTCCGTAGGACTCTCTTCCTTGCCCTGAGTCCCCTTTGGAACTCTGCAGGTTCTA
+
AABCCCCBFFFFGFGGGGGGGGHHGGGEGGHHHGGGGGGGGHHHHGGEEGGGHGGHHHHAEEGGGGGGGGGFFHHGGGGHGHHHHG/EGGCFGGHGHHHHHF/?FG1<?GGGHH---->GD<0D=0=D=<EFC-:D..CECFG/GBF0CFFF0:EE.A--9--:--@F-FFB000:/;EFF009000;00;0F=;DFFFF?B9.A009:9:0F00:0;0;B0://;0;0;9FFFFFFFFB0009BFFFB00
@M05620:37:000000000-D9766:1:1101:21376:8403 1:N:0:25
ACCACACCTTCTACAATGAGCTGCGTGTGGCTCCCGAGGAGCACCCCGTGCTGCTGACCGAGGCCCCCCTGAACCCCAAGGCCAACCGCGAGAAGATGCCCAGGTGAGTGGCCCGCTACCTCTTCTGGTGGCCGCCTCCCTCCTTCCTGGCCTCCCGGAGCTGCGCCCTTTCTCACTGGTTCTCTCTTCTGCCGTTTTCCGTAGGACTCTCTTCTCTGACCTGAGTCTCCTTTGGAACTCTGCAGGTTCTA
+
AAAAAAAAFFFFGGGGGGG1G1FCEAEGHAGHCFGEEEGEGGEGHGGEEEGFEHHFHHHGE@EGGGGGGGGFHCFGGGGG/<GHHGGECCC?@C0<?GHHHHHGHGGHHHGGHHGGGCGHGGHHHHGHHHGHHCCGGGHGHHGHHGGGGGGGGGGGG@-@AGFFGGF@@FFFFFFFFFFFFFFFFFFFFFFFF@BBFFFFFFFBBFFFFFFFFFFFFFFFFFFFFFFFFFFFFFFFFFFFFFFFFFFBFFB
@M05620:37:000000000-D9766:1:1101:4513:8405 1:N:0:25
ACCACACCTTCTACAATGAGCTGCGTGTGGCTCCCGAGGAGCACCCCGTGCTGCTGACCGAGGCCCCCCTGAACCCCAAGGCCAACTGCGAGAAGATGCCCAGGTGAGTGGCCCGCTACCTCTTCTGGTCGCCGCCTCCCTCCTTCCTGGCCTCCCGGCGCTGCGCCCTTTCTCACTGGTTCTCTCTTCTGCCGTTTTCCGTAGGACTCTCTTCTCTGACCTGAGTCTCCTTTGGAACTCTGCAGGTTCTA
+
3>AAAABBFFFFGGGFGGGGGGHHGFGEHGHHHGGGDEEGGHHHHGGGEGGGBGFHHHHAEE?EFGGGGGA2BFGGGDEGGHHFCF3BGFEG/?GBGFGHHHFC22???DEFHH@@@/AGHHEHF<11<1-<C@DGFDHGHGGFHGHF0CCHGFGGC---;9-;-@DF=FFFFFBF/BFFFFFFBFBFFBBBF;ADFFFF./9.9/BBFFFBFFFE9;BFFF.:.:;FFFFFF//;BFF9//;BBF.BFF9
@M05620:37:000000000-D9766:1:1101:10285:8437 1:N:0:25
ACCACACCTTCTACAATGAGCTGCGTGTGGCTCCCGAGGAGCACCCCGTGCTGCTGACCGAGGCCCCCCTGAACCCCAAGGCCAACCGCGAGAAGATGCCCAGCCCAGTAGCCCGCTAGGTCTTCTGGTCGCCGCCTCCCTCCTTCCTGGACTCCCGCCCCTGCGCCCTTTCTCGCTGGTCCTCTCTTCTGCCGATTTCCGTCGGCCTCTATTCTATGCCCTGTGTCAACTTTGCAAGTCTGAAGGCTCTA
+
BCBCCCCCFFFFGGGGGGGGGFHHGGGGHGHHHGGGGGEGGHHHHGGGFGGGHHHHHHHGGGGGGGGGGGGHHHHGGGGGGHHHHGD@GC/</?2<?DD222<0////<11?10-<--.0>110==0000-<<-ACFEA.:/:/0CBCFF/9:F/E.-A--..;-9.99//::B.9999F//;BBFFF9B///--9;AFB.;.---;..;////9:FF//;:.//;/////////;9/;B/B/;//99./9
@M05620:37:000000000-D9766:1:1101:10304:8443 1:N:0:25
ACCACACCTTCTACAATGAGCTGCGTGTGGCTCCCGAGGAGCCCCCCGTGCTGCTGACCGAGGCCCCCCTGACCCCCAAGGCCAACCGCGAGAAGATGCCCAGGTGAGTGGCCCGCTACCTCTTCTGGTTGCCGCCTCCCTCCTTCCTGGCCTCCCGGAGCTGCGCCCTTTCTCACTGTTTCTCTCTTCTGCCGTTTTCCGTAGGACTCTCTTCTCTGACCTGATTCTCCTTTGCACCTCTGCAGGCGCTA
+
>>>>A>>>CFBFEFGFBFGDFEGFFGGGCEBG3BFE2AEAEF2FEGEFEAEBBFGGGGHG>EEE??E>EFGB3BB?EF?F/?????A/B/B///0<<1DFFG<?1<1<11<<GH--A<-C000=D0C:00.;C--:;C../;C/;C900=A.9CFG.----./;9-9@-9BF/9/B9//;9B9BF/F99//;/9AF/AB/DFF;;9/;9/B//;F////B;/;//;/BFFFFB//;/9:A//;//;.-;-=
@M05620:37:000000000-D9766:1:1101:7465:8461 1:N:0:25
ACCACACCTTCTACAATGAGCTGCGTGTGGCTCCCGAGGAGCACCCCGTGCTGCTGACCGAGGCCCCCCTGAACCCCAAGGCCAACCGCGAGAAGATGCCCAGGTGAGTGGCCCGCTACCTCTTCTGGTGGCCGCCTCCCTCCTTCCTGGCCTCCCGGCGCTGCGCCCTTTATCACTGGTTCTCTCTTCTGCCGTTTTCCGTAGGACTCTCTTCTATGACCTGAGTCTCCTTTGGAACTCTGCAGGTTCTA
+
BCCBCBCCFFFFGGGGGGGGGGHHGGGFHGHHHGGGGGGGGHHHHGGGGGGGFHHFHHHGEGEGGGGGGGGHHHHGGGGHGHHHGGGGGGGGGGHHB2?FHBGAFGHHH1?FH/->AFGHHHHHHHHH0<FHHCGGGGHGHHGHFGFFBFGGGGG.A--:;B-;@FFFFFF/BF/BFFFFBFFFFFFFFFFFFFFDFFFBDBF.:/;FFFFFFFFBF/BFBFF/BFFFFB/FF/9/B//;/;BFF.:/;BB
@M05620:37:000000000-D9766:1:1101:14621:8463 1:N:0:25
AGTGCCAGCTCTCCATCGCACAGGGGACCCAGGGCCTGGCCCCTCCATCCAGAAAACCTATGACCTCACCCGCTACCTGGAGCACCAACTCCGCAGCTTGGCTGGGACCTATGTGAGTATCCAGCGTAGGAATCTGGGAGTTGGGGAGGAGTGAGGAGTTGGGGAAAGACAGTCCTAACCGTGGAGGGTTCTGGTAAATGATGGGGTGAGGAGGGGCTCTTTGGCTCCCACCAGTCCCCCTGTCTGGTCTA
+
AA11>FFFAFFFG1FEDEEAE?GCGAAEEEFE0BEAFGHHHHGHGGCGHGHHF0BAFEHHHGFHH@GGHHHEE//>GGDG0>FGHH0/?FGF?ECEGGFGGHHGGGGHGHFHHHHGHHHHHHGHHGGGGGHHHHHHEH0FEHFHCG.@CACCGDGGCCHHHHCGEAGFFHHHHHHHHHHGGGGGBEGGEFGGGGFFGGGGBFFFGGF?FFFBBF@@@@FFFFFBFFFFFBFFFFFFFFFF@FFFFFFFFFB
@M05620:37:000000000-D9766:1:1101:11005:8479 1:N:0:25
ACCACACCTTCTACAATGAGCTGCGTGTGGCTCCCGAGGAGCACCCCGTGCTGCTGACCGAGGCCCCCCTGAACCCCAAGGCCAACCGCGAGAAGATGCCCAGGTGAGTGGCCCGCTACCTCTTCTGGTGGCCGCCTCCCTCCTTCCTGGCCTCCCGGCGCTGCGCCCTTTCTCACTGGTTCTCTCTTCTGCCGTTTTCCGTAGGACTCTCTTCTCTGACCTGAGTCTCCTTTGGAACTCTGCAGGTTCTA
+
AAA?AAA1FFFFGGGF3G1AF1GFGEAA0AFG1BA00EEGCHHHHGGECEEFEHFFHHGEEGCGG/FGGGGCHFHGGGCHCEHHHG?/BC/<BFFF1FGHHHHGFHHHFHGGHHGCGGGHHHGHHHHGGBCFHCGGGGFGHHGHHGFGGFGGGGFGBG9@A@@F@?F@=FFFFFFFFFFFFFFFFFFFFFFFF@FFFFFFFFFFFFFFFFFFFFFBFFBFFBF/:FF/;F/FFEFFFFFFBBFFFFFFFFF
@M05620:37:000000000-D9766:1:1101:3896:8545 1:N:0:25
ACCACACCTTCTACAATGAGCTGCGTGTGGCTCCCGAGGAGCACCCCGTGCTGCTGACCGAGGCCCCCCTGAACCCCAAGGCCAACCGCGAGAAGATGAACCCGGGTGCGTGGCCCGCTCCCTCTCCTGGTGGCCGCCTCCCTCCTTCCTGGCCTCCCGGCCCTGCACCCTTTCTCAGTTGTTCTCTCTTCTGCCGTTTTCCGCGGGCCTCTCTCCTCTTCCCTGTGTCTCCTTTGGCACTCTGCGTGTTC
+
AABBBBBACFFFGGGGGGGFGDGGGEEE4EHFGFFGCG2EEHGFHGGGEEEGGHFFHHGE?ECFGGEEFEAFHHHGGGGHGFGAGGFEGGDFCGGHGH22???//>/<.>.<--><-<--<E:/;//0::/:.:CD??A.A9;9./00/09/;.0;...-;--99..9/99/;F9B/////;.99///;FBF;//-;9B://..-;--9.9/9///;.9/9/.////9;9FBF/////;9.9/9/;.99;/
@M05620:37:000000000-D9766:1:1101:16839:8546 1:N:0:25
GAGGCTGCTTTGGAAGAAACTGACAAGCCAGGGACAAAAGATCGGAAGAGCACACGTCTGAACTCCAGTCACCGCTCATTATCTCGTATGCCGTCTTCTGCTTGAAAAAAAAAAAGATACCTCTTATCTTGCCCACCTCCCTTTTTCCTGTCCTCCCTACTCTTCCCTCTTTCTCCCTTGTTCTCTCTTCTGCCGCTCTCCTTTTGCCTCTCTTCTCTGCCTTGCGCCGCCTTTGGACCTCTTCAGATTCT
+
ABBBBBFBFFFFGGGGGGGGFBBBBFFGGHBBEEGGCEGB2FAAF?BE2BFCBFGEHHHGHBBGGF3FGG35BB>EFGGFFFGHHBBEGGHHCEEGFFGHFFFBBGHHHGEFG<///22222@221?111111?1?/0?.<01111>1111<110/</0.0<0000<0<;0000C0C:0/:;CCC0::;00;00----.;90000;0900//0000:;0;00///;-9-9;99;;;//9.9;/9/9/;:B9
@M05620:37:000000000-D9766:1:1101:10250:8558 1:N:0:25
AGTGCCAGCTCTCCATCGCACAGGGGACCCAGGGCATGGCCCCTCCATCCAGAAAACCTATGACCTCACCCGCTACCTGGAGCACCCACTCCGCAGCTTGGCTGGGACCTATGTGAGTATCCAGCGTAGGAATCTGGGAGTTGGGGAGGAGTGCGGAGTTGGGGCAAGCCAGTCCTAACCGTGGCGGGTTCTGGTAAATGATGGGGTGAGGAGGGGCTCTTTGGATCCCACCAGTCCCCCTGTCTGGTCTA
+
>>>1>BB11BFFG1GBBAACAEGFF0B0AB00A0B/0BBG0FEAEEG1GB1F1CGBBEE1ABAGH1BFGCAEE//>GF1B0BFGHHA?EG0>?E?>>BBBEG1FGGG0EG1BGGBBDHHHHH2FH@E/BC@FFGFHHF0FGGGHC@.AC.><C0<C-CC/CCCC.-.C.;/:FGGE9BBFGGGG-;@@@FFBFFBBBFFFFFFFFFB@EF?/-B-@@@FBFFFF/;FFFFFFEFFFFFFF@FFFFFFFFFF
@M05620:37:000000000-D9766:1:1101:24040:8569 1:N:0:25
GAGGCTGCTTTGGAAGAAACTGATATGCCAGGGAAACACTACCGCATGAACCCGGCAAAGGACCTCGTGCACCGTACATAATCTGACATACCTGCTAATGGTTTCATAACAGAACGGAACAGCAAATAGCAGCATAACCGGACAACCCAGCAATAATGCACAACTGGCAAGTACGTCCGACCTTTCCACTTTCGCACTCTTGTGGATCCCCTTGAAAAATTATCCGCATGTGTACCTGTCCCTGACAAGCC
+
A3AB3>?A45B4FBAFGGCGGBBDG65D4BA4B22AGG23332222AB35AABA00001B2A1AB3111113B>B1>BFGHGBBB43B43BB4BFB4BGF3430?B4BF3333B2?/?F/23?22?B3233B2?FB<22///>/0</?</?0><111=1>>>0.<>0./<C<00.<..<.--.0;C0000<0;:9;--/C90;CDFBC//9;FF09;0.:/:/;/99-..;/:/9////;////.///;;.
@M05620:37:000000000-D9766:1:1101:8712:8582 1:N:0:25
ACCACACCTTCTACAATGAGCTGCGTGTGGCTCCCGAGGAGCACCCCGTGCTGCTGACCGAGGCCCCCCTGAACCCCAAGGCCAACCGCGAGAAGATGCCCAGGTGAGTGGCCCGCTACCTCTTCTGGTGGCCGCCTCCCTCCTTCCTGGCCTCCCGGAGCTGCGCCCTTTCTCACTGGTTCTCTCTTCTGCCGTTTTCCGTAGGACTCTCTTCTATGACCTGAGTCTCCTTTGGAACTCTGCAGGTTCTA
+
A>>AAAA>BFB4FGGEFGBFD5BBEEEA4AAAFAFAAEE2EFHHHGEABEEFHDEFHCFEE@EGGGGGGGGHHHFGGGGHGHHHGGGGGC/>DFHFHBGHHHHGHGHHHHGGHGGGGGGHHHHHHHHEH/EHHGGGGFEGHHGHHGGGFGGGGGGGGG9A9FEGGGFBBFFFFFFFFFFFFFFFFFFFFFFFFBFFFFFFFFFFFFFFFFFFFFF/;/:BFFF9BFF/BFFFFFFFFFFFFFFFFFFBFFB
@M05620:37:000000000-D9766:1:1101:17623:8595 1:N:0:25
AGTGCCAGCTCTCAATCGCACAGGGGACCCAGGGCCTGGCCCCTCCATCCAGAAAACCTATGACCTCACCCGCTACCTGGAGCACCAACTCCGCAGCTTGGCTGGGACCTATGTGAGTATCCAGCGTAGGAATCTGGGAGTTGGGGAGGAGTGAGGAGTTGGGGAAAGACAGTCCTAACCGTGGAGGGTTCTGGTAAATGATGGGGTGAGGAGGGGCTCTTTGGCTCCCACCAGTCCCCCTGTCTGGTCTA
+
CCCCCFFFDFFFGGGGGGGGGGHGGGGGGGHHGGGGGGHHHHGHGGHHHHHHHHHHHGHHHHHHHHHHHHHGGEGGHGHHHHHHHHHHGHHHGGGGGHHHGHHGGGHHGHGHHHHHHHHHHHHHHGGGGGHHHHHHHHHGGHHHGGGGGGEGHHHHHGHHHHGGGGHHHHHHHHHHHHHHGGGGGGGGEGGGGGGGGGGHHHGGGGFFFFFFFFFFFFFFFHHFFFFFFFFFFFFFFFFFFFFFFFFFFFF
@M05620:37:000000000-D9766:1:1101:15063:8595 1:N:0:25
ACCACACCTTCTACAATGAGCTGCGTGTGGCTCCCGAGGAGCACCCCGTGCTGCTGACCGAGGCCCCCCTGAACCCCAAGGCCAACCGCGAGAAGATGCCCAGGTGAGTGGCCCGCTACCTCTTCTGGTGGCCGCCTCCCTCCTTCCTGGCCTCCCGGCGCTGCGCCCTTTCTCACTGGTTCTCTCTTCTGCCGTTTTCCGTAGGACTCTCTTCTCTGACCTGAGTCTCCTTTGGAACTCTGCAGGTTCTA
+
CCDCCDDDFFFFGGGGGGGGGGHHGFGFEGHHHGGGGGGGGHHHHGGGGGGGHHHHHHHGGGGGGGGGGGGHHHHGGGGHGHHHHGGGGGGGGGHHHHHHHHHGHHHHHHGGHHGGGGGHHHHHHHHHHHGHHGGGGGHGHHGHHGGGGGGGGGGGGG-ADFFFFFFFFFFFFFFFHFFFFFFFHFFHHHHFFFFFFFHFFFFDFBFFFFFFHHHFHFFFFHFFFFFFFFFFFFFFFFFFFFFFFFFFFFF
@M05620:37:000000000-D9766:1:1101:23432:8621 1:N:0:25
ACCACACCTTCTACAATGAGCTGCGTGTGGCTCCCGAGGAGCACCCCGTGCTGCTGACCGAGGCCCCCCTGAACCCCAAGGCCAACCGCGAGAAGATGAACCCAGGTGCGTGGCCCGCTACCTCTTCTGGTGGCCGCCTCCCTCCTTCCTGGCCTCCCGGCGCTGCGCCCTTTCTCACTGGTTCTCTCTTCTGCCGTTTTCCGTAGGACTCTCTTCTCTGACCTGCGTCTCCTTTGGAACTCTGCAGGTTC
+
CCCCBBCBFFFFGGGGGGGGGGHHGFGFGEHHGGGFGGGCGHHHHGGGFEEGHHHHHHHGGGGGGGGGGGGHGHHGGGGHGHHHHGGGGCGGGGHGHGHHGHGFHGHHGGFAGGHHGGGCCHHHHHHHHHHHGHHGGGGGGGGGGGGGGGGGGGGGGGGG-BFFFFFFFFFFFFFFFFFFFFFFFFFFFFFFFFFFDFFFF/DFAFFFFEFFFFFFEFFF/BBFF.@AFFFFFFFFFFFFFFFFF/BFFF9
@M05620:37:000000000-D9766:1:1101:12892:8658 1:N:0:25
ACCACACCTTCTACAATGAGCTGCGTGTGGCTCCCGAGGAGCACCCCGCGCTGCTGACCGAGGCCCCCCTGAACCCCAAGGCCAACCGCGAGAAGATGCCCAGCTGAGTGGCCCGCTACCTGTTCTGGTGGCCGCCTCCCTCCTTCCTGTCCTCCCGGAGCTGCGCCCTGTCTCACTGTTTCTCTCTTCTGCCGTTTTCCGTCGCCCTCTCTTCTCTGACCTGGGTCTCCTTTGGAACTCTGCAGGTTCTA
+
>1>AA111>FFF3GGBDBA1B1BAAAEA00BFFCFA0AF//F/BGF?E/AE/>/1BFG0>>F/EF?EEEE/F1B/EGAE</<GH/?CCG//<//?1?1?101?0111>11..0.<<---/<0=0000:CCA:.---;...//;/0;FBF0/:CFFF.--;9-;/---@@-//99///9//9//9/;//FB///9A-BA/9B9----;-;-;B/B9BF//9/:B--9--/;B///;//9;///://;9BBBB
@M05620:37:000000000-D9766:1:1101:9337:8660 1:N:0:25
ACCACACCTTCTACAATGAGCTGCGTGTGGCTCCCGATGAGCACCCCGTGCTGCTGACCGAGGCCCCCCTGAACCCCAAGGCCAACCGCGAGAAGATGCCCAGGTGAGTGGCCCGCTACCTCTTCTGGTGGCCGCCTCCCTCCTTCCTGGCCTCCCGGAGCTGCGCCCTTTCTCACTGGTTCTCTCTTCTGCCGTTTTCCGTAGGACTCTCTTCTCTGACCTGAGTCTCCTTTGGAACTCTGCAGGTTCTA
+
AABAABBBFFFFFFGGGGBGGGHHGGGEGGHHHFFGGFGHHGHHHGGEEEFGHHHHHHHEGGGGGGGGGGGGHHHGGGGHGHHHHGDGGG>DGGHGHHHHHHHGHHHHHHGGHHGGGGGHHHHHHHHHHHGHHGGGGGHGHHGHHGHHGHGGGGGGGG-DGGGGGGGGFFFFFFFFFFFFFFFFFFFFFFFFFFDFFFFFFFFFFFFFFFFFFFFFFF9FFFFBFFFFFFFFFFFFFFFFFFFFFFFFFF:
@M05620:37:000000000-D9766:1:1101:25831:8678 1:N:0:25
GAGGCTGATTTGGAAGAACCTCATAGAGTACTGAAACAGTTCCCCCTTGACCTGGAAAAGTTTCTTGCCTGGCTTACAGAAGCTGAAACACCTCCTACAGGATGCTACACGTCCGGAAAGGCTCCTAGAAGCCTACAAGGGCGTACCAACGCTGCTGAAACAATGGCCCGTCCGTCAGGCATTTCCGCTTTCGCACTCTTGTGGATCCACTTGAACAATTCTAAGCAATGTTACTTGTACATGACAAGACA
+
>AAAA1B1BB3FFF1BABFGGGHGBB11DFHBG3BABGFHHHFHFGG0FGEHHBFBAGBBB2FGHBGHHHFEGFF1GGBFFFHBGB1@FGF/G0?GFGHBCGBF0B2BFF?0//>E>//0B/FGGFHH1BB1B110B1B/?/<>@@<@1/?//?/<FF1??0FFGHH0.><<.-<G.<C<.0=CHFC.ECF0CC.-AC99B;BEB0CFG/;FFFB9;/9CFG0B090/;/99:/;;;9/9/;9BF/F---:
@M05620:37:000000000-D9766:1:1101:3604:8725 1:N:0:25
ACCACACCTTCTACAATGAGCTGCGTTTGGCTCCCGAGGAGCCCCCCGTGCTGCTGACCGAGGCCCCCCTGAACCCCAAGGCCAACCGCGAGAAGATGCCCAGGTGAGTGGCCCGCTACCTCTTCTGGTGGCCGCCTCCCTCCTTCCTGGCCTCCCGGAGCTGCGCCCTTTCTCACTGGTTCTCTCTTCTGCCGTTTTCCGTAGGACTCTCTTCTCTGACCTGAGTCTCCTTTGGAACTCTGCAGGTTCTA
+
>AAAAAAAFFCF3FGBAG11FGHGEE0AE0BBGAFAAFG/BF/FEG/AEEAFDEGBDGGGCE/EFGGGGGGH1FGGGG?GFGHH/FC><<//>AFBF11?GB/?FBDGDDEGGHGGGGGHHGHHHHFHGHGFHCGGGGGGGGGGGGGGGGGGGGGGB:9A@FFF@@F@@FFFFFFFFF-9BFFFFFFFFFFFF@BFFFFFFFFFFFFFF/BBFFFFF/BFFFFFFFFFFFFBFBBBFFFFFFFFFFFFFFF
@M05620:37:000000000-D9766:1:1101:16041:8752 1:N:0:25
ACCACACCTTCTACAATGAACTGCGTGTGGCTCCCGAGGAGCACCCCGTGCTGCTGACCGAGGCCCCCCTGAACCCCAAGGCCAACCGCGAGAAGATGAACCCAGGTGAGTGGCCCGCTACCTCTTCTGGTGGCCGCCTCCCTCCTTCCTGGCCTCCCGGAGCTGCGCCCTTTCTCACTGGTTCTCTCTTCTGCCGTTTTCCGTAGGACTCTCTTCTCTGACCTGCGTCTCCTTTGGAACTCTGCAGGTTC
+
CCDDCDDEFFFFGGGGGGGFGGHHGGGEHGHHHGGGGGGGGHHHHGGGFGGGHHHHHHHGGGGGGGGGGGGHHHHGGGGHGHHHHGGGGGGGGGHHHHHGGHGGHGHH1GHHGGHHGGGGGHHHHHHHHHHHGHHGGGGGHGHHGGGGGGGGGGGGGGGG-<CGGGGFFFFFFFFHFFFHFFFFFFFFFFFFFFFFFFFFFFFFFFFFFFFFFFFHHFHHFFFFF.@DFFFFFFFFFFFFFFFFF:BFFF0
@M05620:37:000000000-D9766:1:1101:15707:8766 1:N:0:25
GAGGCTGCTTTGGAAGAAACTCATAGATTACTGCAACAGTTCCCCCTGGACCTGGAAAAGTTTCTTGCCTGGCTTACAGAAGCTGAAACAACTGCTACAGGATACTACCCGAAAGGAAAGGATACTAGAAGACTACAAGAGAATAAAAGAAAAGATGAAACAATGGCAAGTAAGTCAGGCAATTCAGCTTTAGCACTCTTGTGGATCCAATTGAACAATTCACAGCATTTGAACTTTTAACCGACAAGACA
+
>3AA3>CAC@B4F45B4FAFGFHHHCFGGFA5FB4BAGBFGD5B2AA2222BGGEB3323BBDBDDD53BBBABB33BBDGE3BB33B3B1BF?F44@3B31B3B4B42B1/>>1?B33?B233BBB?BF?33333BBG2?22BBF3F3?0B22<@2@DG22F22@<<1<???G<1<100?01>>11>11>11<><1<00<00.<0</D<000=0<0C;0000<;:/;0:C0;::C0C09;09-;=@.///
@M05620:37:000000000-D9766:1:1101:18000:8770 1:N:0:25
ACCACACCTTCTACAATGAGCTGCGTGTGGCTCCCGAGGAGCACCCCGTGCTGCTGACCGAGGCCCCCCTGAACCCCAAGGCCAACCGCGAGAAGATGAACCCAGGTGAGTGGCCCGCTACCTCTTCTGGTGGCCGCCTCCCTCCTTCCTGGCCTCCCGGAGCTGCGCCCTTTCTCACTGGTTCTCTCTTCTGCCGTTTTCCGTAGGACTCTCTTCTCTGACCTGAGTCTCCTTTGGAACTCTGCAGGTTC
+
BBBBBBBBFFFFFGGFGGGGFGHHGEGGHGHHHGGGGGGGGHHHHGGGGGGGHHHHHHHGGGGGGGGGGGGHHHHGGGGHGHHHHGGGGGGGGGHHHHHHHHGGFFHHHHHHGGHHGGGGGHHHHHHHGGHFGHHGGGGGHGHHGGGGGGGGGGGGGGGGAGGGGGFFFFFFFFFFFFFFFFFFFFFFFFFFFFFFADFFFFFFFFFFFFFFFFFFFFFFFFFFFFFFFFFFFFFFFBFFFFFFFFFFFFB
@M05620:37:000000000-D9766:1:1101:16034:8771 1:N:0:25
ACCACACCTTCTACAATGAACTGCGTGTGGCTCCCGAGGAGCACCCCGTGCTGCTGACCGAGGCCCCCCTGAACCCCAAGGCCAACCGCGAGAAGATGAACCCAGGTGAGTGGCCCGCTACCTCTTCTGGTGGCCGCCTCCCTCCTTCCTGGCCTCCCGGCGCTGCGCCCTTTCTCACTGGTTCTCTCTTCTGCCGTTTTCCGTAGGACTCTCTTCTCTGCCCTGCGTCTCCTTTGGAACTCTGCAGGTTC
+
ABABBBBBFFFFGGGGGGGCGGHHGGGGHGHHHGGGGGAEEHHHHGGGFGGGFHHHHHHGG@CGGGGGGGGHHHHGGGGHGHHHHGGGGGGGCDHFFHBGGHGF?/FF1<?F?FGH>@F-AGFHHHFHDDGHFGH@GCAEHGFHFGGGGGGFFGFFGG.;--;D=DAFF>DFFBFF9BFFFFFFFFFFFBFF/9B@DFFEFF.BAD.B9BFFFFFFFBFB/BEBF.@:@DF/FFFFBFEFFFFFE/BAF//
@M05620:37:000000000-D9766:1:1101:26136:8781 1:N:0:25
ACCACACCTTCTACAATGAGCTGCGTGTGGCTCCCGAGGAGCACCCCGTGCTGCTGACCGAGGCCCCCCTGAACCCCAAGGCCAACCGCGAGAAGATGCCCAGGTGAGTGGCCCGCTACCTCTTCTGGTGGCCGCCTCCCTCCTTCCTGGCCTCCCGGAGCTGCGCCCTTTCTCACTGGTTCTCTCTTCTGCCGTTTTCCGTAGGACTCTCTTCTCTGACCTGAGTCTCCTTTGGAACTCTGCAGGTTCTA
+
BBBBBBBBFFFFGGGGGGGGGGHHGEEEDEHHEGGGGGGGGHHHHGGGEGGGHHHHHHHGGGGGGGGGGGGHGHHGGGGHFHHHHGG?DCDGGGHHHHHHHHHGHHHHHHGGHHGGGGGHHHHHHHHHHHFHHGGGGGHGHHGHHGGGGGGGGGGGGG-BBGGGAGFFFFFFFFFFFFFFFFFFFFFFFFFFFFFFFFFFFFFFFFFFFFFFFFFFFFFFFFFFFFFFFFFFFFFFFFFFFFFFFFFFFFB
@M05620:37:000000000-D9766:1:1101:16299:8798 1:N:0:25
AGTGCCAGCTCTCAATCGCACAGGGGACCCAGGGCCTGGCCCCTCCATCCAGAAAACCTATGACCTCACCCGCTACCTGGAGCACCAACTCCGCAGCTTGGCTGGGACCTATGTGAGTATCCAGCGTAGGAATCTGGGAGTTGGGGAGGAGTGAGGAGTTGGGGAAAGACAGTCCTAACCGTGGAGGGTTCTGGTAAATGATGGGGTGAGGAGGGGCTCTTTGGCTCCCACCAGTCCCCCTGTCTGGTCTA
+
BCCCCFFFDFFFGGGGGGGGGGHHGGGGGGFHGGGGGGHHFHGHGGHHHHGHHHGHHGHHHHHHHHHHHHHGGGGGHHHHHHHHHHHHGHHHGGGGGHHHGHHGGGHHGHHHHHHHHHHHHHHHHGGGGGHHHHHHHHGGGHHHGGGGGGGHHHHHHGHHHHGGGGHHHHHHHHHHHHHHGGGGGGGGFGGGGGGGGGGGGHHGGGFFFFFFFFFFFFFFFHFFFFFFFFFFFFFFFFFFFFFFFFFFFF9
@M05620:37:000000000-D9766:1:1101:13214:8803 1:N:0:25
AGTGCCAGCTCTCAATCGCACAGGGGACCCAGGGCCTGGCCCCTCCATCCAGAAAACCTATGACCTCACCCGCTACCTGGAGCACCAACTCCGCAGCTTGGCTGGGACCTATGTGAGTATCCAGCGTAGGAATCTGGGAGTTGGGGAGGAGTGAGGAGTTGGGGAAAGACAGTCCTAACCGTGGAGGGTTCTGGTAAATGATGGGGTGAGGAGGGGCTCTTTGGCTCCCACCAGTCCCCCTGTCTGGTCTA
+
ABBBBFFFAFFFGGGGGGGCGGHGGGGEEEHHFEGGFGHHFHGHGGHHHHHHFHHHHGHFHHFHHHHHHHGGGEFGHHHHFHHHHHHHFHHHGGGGGHHHGHHGGGHHGHHHHHHHHHHHHHHHHGGGGGHHHHHHHHHGGHHHGGGGGGEHHHHHFGCGHHGGGGHHHHHHHHHHHHHHGGGGGGGGDGGGGGGGGGGGGGGGGGFFFFFFFFFFFFFFFFFFFFFFFFFFFFFFFFFFFFFFFFFFFFF
@M05620:37:000000000-D9766:1:1101:21964:8837 1:N:0:25
ACCACACCTTCTACAATGAGCTGCGTGTGGCTCCCGAGGAGCACCCCGTGCTGCTGACCGAGGCCCCCCTGAACCCCAAGGCCAACCGCGAGAAGATGAACCCCCCTGCGTGGCCCGCTCCCTCTTCTGGTGGCCGCCTCCCTCCTTCCTGGCCTCCCGGCGCTGCGCCCTTTCTCACTGGTTCTCTCTTCTGCCGTTTTCCGTAGGACTCTCTTATCTGCCCTGCGTCTCCTTTGGAACTCTGCAGGTTC
+
BBBBBBBBFFFFGGGGGG5GGGHHGGGFGGHHHGGGGGGGGHHHHGGEGGGGFHHHHHHGGGGGGGGGGGGHHHHGGGGHGHHHHGGGGG/BFGHHHHHHF/DA//>F.-<<<A<CCC--;.;GGHHG00;:CGH-;ACEEAFGGFGGGG0;;FGGGGFFF-B=9A-@DD>FFFFFBFFF.;FFFFFFFFFEFF/@;AFEF/.B.;?BFF/BFFFFFFFF/BAFF.@.:9.;FFBFFBBBF;/BF//;A//
@M05620:37:000000000-D9766:1:1101:22091:8845 1:N:0:25
ACCACACCTTCTACAATGAGCTGCGTGTGGCTCCCGAGGAGCACCCCGTGCTGCTGACCGAGGCCCCCCTGAACCCCAAGGCCAACCGCGAGAAGATGAACCCAGGTGAGTGGCCCGCTACCTCTTCTGGTGGCCGCCTCCCTCCTTCCTGGCCTCCCGGCGCTGCGCCCTTTCTCACTGGTTCTCTCTTCTGCCGTTTTCCGTAGGACTCTCTTCTCTGACCTGCGTCTCCTTTGGAACTCTGCAGGTTC
+
CCDCCDCDFFFFGGGGGGGGGGHHGFGEHGHHHGGGGGGGGHHHHGGGGGGGHHHHHHHGGGGGGGGGGGGHHHHGGGGHGHHHHGGGGGGGGGHHFHHHHHGGHGHH1GGGGGHHGGG?GHHHHHHHHHHHEHHFGGGGHGHHGGGGGGGGGGGGGGGG-CFFFFFFFFFFFFFHFFFFFFFFFFFFFFFFFFFFDFFFFFFFFFFFFFFFFFFFFFHFFFFFF.CDFFFFFFFFFFFFFFFFFBFFFF0
@M05620:37:000000000-D9766:1:1101:21956:8854 1:N:0:25
ACCACACCTTCTACAATGAGCTGCGTGTGGCTCCCGAGGAGCACCCCGTGCTGCTGACCGAGGCCCCCCTGAACCCCAAGGCCAACCGCGAGAAGATGAACCCAGTGGATGGCCCCCCTACTCCTCCTGTGGGCGCCTTCCCTCCTTCCTGCCTCCCCGGACCTCCCCCTTTCTTCACGGTTCTTCCCTCCGCCCTTTTCCCTTAGAATCTCCTCTTCTGACCGCATCCTCTTTGGAAATCCTCCAGTTCT
+
CCCCCCCCFFFFGGGGGGGGGGHGA2EFHGGHHGGGG2F?FHHHCEGGA1E1DGHHGHHGGGGGAFGGGGGHHHAEFGGEGHHHGGGGGGGGGGHHHHH2FG//??1?111?0FG----<C00/<///<00<.;--;..=G/0;.C0C/09/;00;C.C9--9//..;A-AF//////.;:;./////;/...;--;BF/;////;///////;///////;/---.-//;/BF///;////////;/B//
@M05620:37:000000000-D9766:1:1101:7198:8858 1:N:0:25
ACCACACCTTCTACAATGAGCTGCGTGTGGCTCCCGAGGAGCACCCCGTGCTGCTGACCGAGGCCCCCCTGAACCCCAAGGCCAACCGCGAGAAGATGACCCAGGGAGGTGGCCGCCACCCCCTTTTGGCGGCCGCCCCCTCCTTTCCTGGCCCCCCGGCCTTCCCCCCTTTCTACCTGGTTCTCTCTCCTGCGGTTTTCCGAAGCACCCTCTCTCTTACCTTAGGCTTCCTTTGGAATTCTGCAGGTTTT
+
CCDCDDEDFFFFGGGGGGGGGGHHGGGGHGHHHGGGGGGGGHHHHGGGGGGGGHHHHHHGGGGGGGGGGGGHHHHGGGGHGHHHHGGGGGGGGGHHHHHHGF/?//////?.>G<---.<.--<.<0<-0<-<--<--=C-.</<1<11</<..<@-----<00//<B-@F0111<10B?0010110<0/<0<--<BF.B0...<-0/....</000:11<1110:00/<0<F1</0B0011111<.B01.
@M05620:37:000000000-D9766:1:1101:17419:8861 1:N:0:25
GAGGCTGCTTTGGAAGAAACTCATAGATTACTGCAACAGTTCCCCCTGGACCTGGAAAAGTTTCTTGCCTGGCTTACAGAAGCTGAAACAACTGCCAATAAGGAAAGGCTCCTAGCAGATTCCAAGGGAGTAAAAGAGCTGATGAAACAATGGCAAGTAATTCAGGCATTATCGCAATAGCACTCTGGCGTATCCCATTGAACAATTCTCAGCACTCCTACTTGTAACTGACAAGCCTGGCACAAAAGATC
+
AA?ABAFAFFFFGFGG4FGGFGDGFFHHHDHHHHF4FEGDGHFHHGGGHFHHHHHHHHFGGHHHFHHHHHHHHHHHHHHGHHHHHHHHHGHHHHHHB@F33333BB1B131133@3@333?B44B3/??>?3444B?22B3333?3322F2222BGE22>22@2F22?22222?C///11?<1101111-<-.<0/0=D00=00/0=0<<0DGC.0//<000000;00:0;/0;.../=../0//../9=0
@M05620:37:000000000-D9766:1:1101:6218:8879 1:N:0:25
ACCACACCTTCTACAATGAGCTGCGTGTGGCTCCCGAGGAGCACCCCGTGCTGCTGACCGAGGCCCCCCTGAACCCCAAGGCCAACCGCGAGAAGATGCCCAGGTGAGTGGCCCGCTACCTCTTCTGGTGGCCGCCTCCCTCCTTCCTGGCCTCCCGGCGCTGCGCCCTTTCTCACTGGTTCTCTCTTCTGCCGTTTTCCGTAGGACTCTCTTCTCTGACCTGAGTCTCCTTTGGAACTCTGCAGGTTCTA
+
BCCCCCDBFFFFGFGGGGGFGGHHGGGBEEHHHGGGDGGFGHHHHGGGGFGGHHHHHHHGGGGGGGGGGGGHHHHGGGGHGHHHHGGGGGGGGGHHHGHHHHHGHHHHHHGGHHGGGGGHHHHHHHHHGHGHHGGGGGHGHHGHHGGGFFGGGGGGGD-=CDFFFFFFFFFFFFFFFFFFFFFFFFFFFFFFFFFFFFFFFFFDFFFFFFFFFFFFFFFFFFFFFFF9BFFFFFFFFFFFFFFFFFFFFFB
@M05620:37:000000000-D9766:1:1101:10465:8936 1:N:0:25
AGTGCCAGCTCTCAATCGCACAGGGGACCCAGGGCCTGGCCCCTCCATCCAGAAAACCTATGACCTCACCCGCGACCTGGAGCACCAACTCCGCAGCTTGGCTGGGACCTATGTGAGTATCCAGCGTAGGAATCTGGGAGTTGGGGAGGAGTGAGGAGTTGGGGAAAGACAGTCCTAACCGTGGAGGGTTCTGGTAAATGATGGGGTGAGGAGGGGCTCTTTGGCTCCCACCAGTCCCCCTGTCTGGTCTA
+
AAA>AFFFBFFFGGGGGGGCF2FAF2BAEEDH2AEGGGGHHHGGEEHHHFHGHHGBGEHHFADFGDFFHHGEE/E@FE2F2BFGHG0/?GHHEFGGEFGGGFHEFGHHGFHHHHFHHHHHHHHHHGGFC?GFHHHHHHFGGHHHGGEGG.CCG0<:;CGHHHCGEGHHFGG/CGBFFGGGGGGGGGGGEFGGGFBFFFFFFFFFFFDDFFFFFFFAFFFFFFFFFFFFFFFFF.BFFFEFAFFFFFF/BFB
@M05620:37:000000000-D9766:1:1101:19160:8953 1:N:0:25
ACCACACCTTCTACAATGAGCTGCGTGTGGCTCCCGAGGAGCACCCCGTGCTGCTGACCGAGGCCCCCCTGAACCCCAAGGCCAACCGCGAGAAGATGAACCCAGGTGAGTGGCCCGCTACCTCTTCTGGTGGCCGCCTCCCTCCTTCCTGGCCTCCCGGAGCTGCGCCCTTTCTCACTGGTTCTCTCTTCTGCCGTTTTCCGTACGACTCTCTTCTCTGACCTGAGTCTCCTTTGGAACTCTGCAGGTTC
+
>A3>AAAAFFCFGFGEBGG5GFHGGE2EH2BGBFFE22EEEG2FHGEGECEFBGC3GFHGEF?EFFGEGGG23BF?EG/CFHGFC?E/BBC>/?C222?FFFFG</??F0GH//FG@DGGGHHH0=GD0<G/.<C@DGGGHE/CF/CFGGG/CFBACED--=AFFGAFFF-FFFFFFEF/;;BFBFFFFFFF/B/9AFFABFA9..;9AA9FFF/BBFFFBFFB9/9BFFFFF/B/;/B/9FF//9/;.;/
@M05620:37:000000000-D9766:1:1101:15878:8984 1:N:0:25
ACCACACCTTCTACAATGAGCTGCGTGTGGCTCCCGAGGAGCACCCCGTGCTGCTGACCGAGGCCCCCCTGAACCCCAAGGCCAACCGCGAGAAGATGCCCAGGTGAGTGGCCCGCTACCTCTTCTGGTGGCCGCCTCCCTCCTTCCTGGCCTCCCGGAGCTGCGCCCTTTCTCACTGGTTCTCTCTTCTGCCGTTTTCCGTAGGACTCTCTTCTCTGACCTGAGTCTCCTTTGGAACTCTGCAGGTTCTA
+
CCCCCCCCFFFFGGGGGGGGGGHHGEGEHGHHHGGGGGGGGHHHHGGGGGGGHHHHHHHGGGGGGGGGGGGHHHGGGGGHGHHHHGGGGGGGGGHHHHHHHHHGHHHHHHGGHGGGGGGHHHHHHHHHHGGHHGGGGGHGHHGHHGGGGGGGGGGGGG?DBGGGGGFFFFFFFFFFFFFFFFFFFFFFFFFFFFFFFFFFFFFFFFFFFFFFFFFFFFFFFFFFFFFFFFFFFFFFFFFFFFFFFFFFFFB
@M05620:37:000000000-D9766:1:1101:20203:8993 1:N:0:25
AGTGCCAGCTCTCCATCGCACAGGGGACCCAGGGCCTGGCCCCTCCATCCAGAAAACCTATGACCTCACCCGCTACCTGGAGCACCAACTCCGCAGCTTGGCTGGGACCTATGTGAGTATCCAGCGTAGGAATCTGGGAGTTGGGGAGGAGTGAGGAGTTGGGGAAAGACAGTCCTAACCGTGGAGGGTTCTGGTAAATGATGGGGTGAGGAGGGGCTCTTTGGCTCCCACCAGTCCCCCTGTCTGGTCTA
+
A?>>AFFFBFFFG4FDEEGCGFHCG2BEGGHHEGGEFFGFGHGFFGFFHFHHHBFFGGHGHDGGH5FGHHH@E/>EHFGB21BFHH1?EGHGAF?EEGBBEFHGGGGHGHHHHHHHHHHHHHGHHGGDGGFHHHHHGHACGFGFGGECG.>CG0DHCEHHHHGGEGCFGHBGHHHHHHHFGGGGGGGGGGFGGGFGGGFGGGGGGGABEFFEFFFFFFFEFFFFFFFFFFFFEFFFFFFFFFFFFFFFFFE
@M05620:37:000000000-D9766:1:1101:20221:8995 1:N:0:25
AGTGCCAGCTCTCAATCGCACAGGGGACCCAGGGCCTGGCCCCTCCATCCAGAAAACCTATGACCTCACCCGCTACCTGGAGCACCAACTCCGCAGCTTGGCTGGGACCTATGTGAGTATCCAGCGTAGGAATCTGGGAGTTGGGGAGGAGTGAGGAGTTGGGGAAAGACAGTCCTAACCGTGGAGGGTTCTGGTAAATGATGGGGTGAGGAGGGGCTCTTTGGCTCCCACCAGTCCCCCTGTCTGGTCTA
+
ABBCBFFFCFFFGGGGGGFGGGHHGGGGGGHHGGGGGGHHHHGHGGHHHHHHHHHHHGHHHHHHHHHHHHHGGEGGHHHHHHHHHHGHGHHHGGGGGHHHFHHGGGHHGHHHHHHHHHHHHHHHHGGGGGHHHHHHHHGGGHHHGGGGGGGHHHGHHGHHGHGGGGHHHHHGHHHHHHHHGGGGGGGGEGGGGFFFFGGGGGGEGGDCFFFFFFFFFFFFFFFEFFFFFFFFFFFFFFFFFFFFFFEFFF0
@M05620:37:000000000-D9766:1:1101:20132:9002 1:N:0:25
ACCACACCTTCTACAATGAGCTGCGTGTGGCTCCCGAGGAGCACCCCGTGCTGCTGACCGAGGCCCCCCTGAACCCCAAGGCCAACCGCGAGAAGATGCCCAGGTGAGTGGCCCGCTACCTCTTCTGGTGGCCGCCTCCCTCCTTCCTGGCCTCCCGGCGCTGCGCCCTTTCTCACTGGTTCTCTCTTCTGCCGTTTTCCGTAGGCCTCTCTTCTCTGACCTGAGTCTCCTTTGGAACTCTGCAGGTTCTA
+
BBBBBBBBBFFFGGGGGGGGGGHHGGGECEGGHGGGGGG?EHHHHGGFEGGGHGEFFHFGGGEGGGGGGGFGFHHGGGGHGFGHHFGGC@CGGGHHHHHHGBHGGHHFGFCEHHGGG?FHHGHHHHHFHGDHGGGGGGHGHHGHHGGGGGFGGGGGBG-AFFFDADFFF/BFFFBBFFFFFFEFFFFFFFFFFFFDBEFFFF.DF/;FFFFFFFFFFFEFFFF/FFFFFFFFBFF/9FFFFFF//FFFFF9
@M05620:37:000000000-D9766:1:1101:11427:9004 1:N:0:25
AGTGCCAGCTCTCAATCGCACAGGGGACCCAGGGCCTGGCCCCTCCATCCAGAAAACCTATGACCTCACCCGCTACCTGGAGCACCAACTCCGCAGCTTGGCTGGGACCTATGTGAGTATCCAGCGTAGGAATCTGGGAGTTGGGGAGGAGTGAGGAGTTGGGGAAAGACAGTCCTAACCGTGGAGGGTTCTGGTAAATGATGGGGTGAGGAGGGGCTCTTTGGCTCCCACCAGTCCCCCTGTCTGGTCTA
+
CCCCCFFFDFFFGGGGGGGGGGHHGGGGGGHHGGGGGGHHHHGHGGHHHHHHHHHHHGHHHHHHHHHHHHHGGFGGHHHHHHHHHHHHGHHHGGGGGHHHGHHGGGHFGHFDHHHEFFFFHHGHHGGDDGFHFGHHHHGGEFHGGCED@EEFFFDHBF<CGHGGEGAGBCHHC0CGFF/:DGECAEFGC.::FBFFF0BB0;:BEDA=AFAF?AA;BFFFFFFFBFBEEFFDEFBFFFFFFEBBFFFBB::
@M05620:37:000000000-D9766:1:1101:25765:9065 1:N:0:25
ACCACACCTTCTACAATGAGCTGCGTGTGGCTCCCGAGGAGCACCCCGTGCTGCTGACCGAGGCCCCCCTGAACCCCAAGGCCAACCGCGAGAAGATGCCCAGGTGAGTGGCCCGCTACCTCTTCTGGTGGCCGCCTCCCTCCTTCCTGGCCTCCCGGAGCTGCGCCCTTTCTCACTGGTTCTCTCTTCTGCCGTTTTCCGTAGGACTCTCTTCTCTGACCTGAGTCTCCTTTGGAACTCTGCAGGTTCTA
+
AAABBBBBFFFFFGGGFGGGGFGBEEGEHEHHHGGEGGGGGHHHHGGGFDGGHHHHHHHGGGGGGGGGGGGHGHHGGGGHGHHHHGGGGFGGCGHHHFHHHHHGHHGHHHGGHHGGGGGHHHHHHGHHGGGHHGGGGGHGHHGHGGGGGGGGGGGGGGAGGGFGGGFFFFFFFFFFFFFFFFFFFFFFFFFFFFDDFFFFFFFFFFFFFFFFFFFFFFFFFFFFFFFFFFFFFFFFFFFFFFFFFFFFFFF
@M05620:37:000000000-D9766:1:1101:7395:9082 1:N:0:25
AGGGCCAGCTCTCCATAGCACAGGGGTCCAAGCGCGTGGCCCCTCCATCCAGAAACCCTATGACCCCACCCGCCACCTGGCGCACCCCCTCCGCAGCTTGGCTGGGACCTATGTGAGTATCCAGCGTCGGAATCTGGGCGTTGGGGAGGCGTGAGGAGTTGGGGAAAGCCAGTCCTAACCGTGGAGGGTTCTGGTAAATGATGGGGTGAGGAGGGGCTCTTTGGCTCCCACCAGTCCCCCTGTCTGGTCTA
+
11>>>>>1>FCFFFG13BFBGA0FC00A01BBA0A/A//E0FEGGGFHF0AF10A0BEGH@F2GG0BEEEA>E//?GG0F0>?EEGG/>EG<AEC/>FHHGHBFGGHGGGHHHHDBGHHHHH1GH/C<AC<<CGHHGH.=CGGHGC.;C.;;@.CF0CFFGF@G...;/A-:FFFFFFFF@FF@-;B@BFFFFFFFFFFFFFFFFFF@FFFFBB-@@@FFFFFFFFFFFFFFFFFFFFFF@FFFFFFFFFB
@M05620:37:000000000-D9766:1:1101:10833:9089 1:N:0:25
ACCACACCTTCTACAATGAGCTGCGTGTGGCTCCCGAGGAGCACCCCGTGCTGCTGACCGAGGCCCCCCTGAACCCCAAGGCCAACCGCGAGAAGATGCCCAGGTGAGTGGCCCGCTACCTCTTCTGGTGGCCGCCTCCCTCCTTCCTGGCCTCCCGGAGCTGCGCCCTTTCTCACTGGTTCTCTCTTCTGCCGTTTTCCGTAGGACTCTCTTCTCTGACCTGAGTCTCCTTTGGAACTCTGCAGGTTCTA
+
AAAAA1AAFFFFBGGGGGGGGGHHEEEFEGFGHGGGAEG/AGEHHGGG/EEGHGGFGHHGGGEEGGGGGGGH1FGGGGEHGHHHHGGEGGGGGGHHHB1FG1/FFCFAGDCFHHGGG-CH1D0DGG0DD<ACG-@CCAHGGFGHHBFGB/AFFFGG.A@?@FBB-AB@-BB9BB9F/;B9BBBB/9BFBF/9F@ABFFBF?FFFFBFFFFB/BFB9/9FFFFB/-BF9FF/FBB//////99FBFF:FFF/
@M05620:37:000000000-D9766:1:1101:8411:9094 1:N:0:25
ACCACACCTTCTACAATGAGCTGCGTGTGGCTCCCGAGGAGCACCCCGTGCTGCTGACCGAGGCCCCCCTGAACCCCAAGGCCAACCGCGAGAAGATGCCCAGGTGAGTGGCCCGCTACCTCTTCTGGTGGCCGCCTCCCTCCTTCCTGGCCTCCCGGAGCTGCGCCCTTTCTCACTGGTTCTCTCTTCTGCCGTTTTCCGTAGGACTCTCTTCTCTGACCTGAGTCTCCTTTGGAACTCTGCAGGTTCTA
+
BBBBBBBAFFFFGGGGGGGGGFHFGFEBAEHHHGGFDGGGGHHHHGGGGGGGHHHHHHHEEGGGGGGGGGGHHFHGGGGHGGHHHGGGGG?BCGFHHHBFGFAF<<DGFGFFHECC-<<FGG0DDDBHD/CGH??DD.:EC/E:GBB00B.FF.AFAD-99:9/--;B-9/9///BFFFBF/999/9F//;BF=9AFFB/./:DDFF//9B/BFBB9B/FF9.9.;//:B//;/B/B///;/B/FF.FFF/
@M05620:37:000000000-D9766:1:1101:24961:9114 1:N:0:25
GAGGCTGCTTTGGAAGATCACACGTCTGACCTGCACTCACCGCTCATTCTCTCGTATGCCGTCTTCTGCTTGCAAAAAAAAAAGGAAAACACTTCCACTGCTTCCCGACAGATACCGCGACGAATCGGCACCTCGCATACTCCGCGAGCGACCACGCGAAGCCGACACAATGAACACTCCTTCAGACGTTACAGCTTTAGCAATCCTGTAACTCCACTTGACCCATAAGTCGCCTTTGTACTTCTCCCTGA
+
AAAAAAFAFFDFFFDG11BBEEHEBA0B11BF0B011BGB0AEAEEBG22DDBEAEHGHFEEEFAAFAFH1BB11F0B/>E////>0B0B/G>1>1BB>1<111B0?//<<0BB1@///>///>..<.---./..<-.<<00/..----;-9--9..9---9----;-9-B/////-//-//;///9-9---99BB/F/B////9-/////9///:;//////;;9/;///-;--;9//9/////9//:/-
@M05620:37:000000000-D9766:1:1101:12636:9123 1:N:0:25
AGTGCCAGCTCTCAATCGCACAGGGGACCCAGGGCCTGGCCCCTCCATCCAGAAAACCTATGACCTCACCCGCTACCTGGAGCACCAACTCCGCAGCTTGGCTGGGACCTATGTGAGTATCCAGCGTAGGAATCTGGGAGTTGGGGAGGAGTGAGGAGTTGGGGAAAGACAGTCCTAACCGTGGAGGGTTCTGGTAAATGATGGGGTGAGGAGGGGCTCTTTGGCTCCCACCAGTCCCCCTGTCTGGTCTA
+
BBABBFFFBFFFGGGGGGGGGGHHGGGGGGHHGGGGGGHHHHGHGGHHHHHHHFHHHGHHHHHHHHHHHHHGGEGGHHHHHHHHHHHHGHHHGGGGGHHGGHHGGGHHGHHHHHHHHHHHHHHHHGGGGGFGHHHHHHHGGHHHGGGGGGGHHHHHHGHHHHGGGGHHHHHHHHHHHHHHGGGGGGGGGGGGGGGGGGGGGGGGGGFFFFFFFFFFFFFFFFFFFFFFFFFFFFFFFFFFFFFFFFFFFFF
@M05620:37:000000000-D9766:1:1101:16646:9154 1:N:0:25
GAGGCTGCTTTGGAAGAAACTCATAGATTACTGCAACAGTTCCCCCTGGACCTGGAAAAGTTTCTTGCCTGGCTTACAGAAGCTGAAACAACTGCCAATGCGTTCTAACCGGAAGCAACCGTTCCGAGAAGGCTCCAAGCGACCAAAACGGGCGACAAAACAATGACAAGAAAGTCGCACATCTGTCCGGCATTTCCGCTTTAGAACTCATGTAACAATACTCAACACATTTTCTGCTATCGTACATGTCA
+
A>AAAAFAFFFFGGGG1FFGG1B3DG1DFFFGGH1D1FGGFHHHHGCFG0FGCC00BABF1DBG211FGGH/GF0BGHHFHFHHEHHGH0BGGHFFCCGH1B//?/22BFC/E///1B>0//<0B///>BG0CGHG11@?//<<///?0/?/-----<C....D0000;./:/CG0.--;-=000009.--9900;0..:.;0;//;///;/;////////;//9-;--;///:///////-9;A-/9:/:
@M05620:37:000000000-D9766:1:1101:12400:9175 1:N:0:25
ACCACACCTTCTACAATGAGCTGCGTGTGGCTCCCGAGGAGCACCCCGTGCTGCTGACCGAGGCCCCCCTGAACCCCAAGGCCAACCGCGAGAGGCTGGACCCATCTTATTGGGCCGCTATCCCTTCTTCCTGCCCTCTCCCTCCTTCCCCGTCTCCCGCAGCTGCGCCCTTTCTCACTTTTTCTCTCTTCTCTCGTCTTTCGCAGGACTCTCCTCTCTGACCTTAGTCTCCCTTGGTACTCTGCACGCTC
+
BBBBBAABFFFFFGGGGGGGGGHGGGGGFGFGHGGG2FG2BGAGHGGGEFFGFGGFHHHGGGCGGGGGGGGFFHHGGG?HEEHH/FE?DGGG//??/0/000??00?1<11?1.0>---<.=/<<0<<0000=/;./;/:///;;;00G//-..CF0;.-9:9F/;-@.;-F///B//;//;/;/9///9BF//;.;.;.//..:.-9.BFFF/B.FF/9;BB////9/////;9.//9/99/B::/;9.9
@M05620:37:000000000-D9766:1:1101:3351:9175 1:N:0:25
ACCACACCTTCTACAATGAGCTGCGTGTGGCTCCCGAGGAGCACCCCGTGCTGCTGACCGAGGCCCCCCTGAACCCCAAGGCCAACCGCGAGAAGATGCCCACGTGAGTGGCCCCCTACCTCTTCCGGTGGCCGCCTCCCTCCTTCCTGGCCTCCCGGCACCGCGCCCTTTCTCACTGGTTCTCTCTTTCGCCGTTTTCCGTACGACTCTCTTCCTTGACCTTCGTCTCCTTTGGAACTCTGCAGGTTCTA
+
CCCCCCCCFFFFGGGGGGGFGGHHGGGGHGHHGGGGGGGGGHHHHGGGGGGGHHHHGHHGGGGGGGGGGGGHGHHGGGGHGFHHHGGCDGGGCDH<FGFGHH/>FF//?<FEHH-<-.FGHH0D00.-=<EEHGGGGGHGHGGGFFGB0FFFG.EEA:--:.9::@FFFFF///;B/;FFF//99//://:9DA@DFFFFFBA.9AD9.9:BFF//;B//B///..;..;BFF/B/F///::BFFFFFF/;
@M05620:37:000000000-D9766:1:1101:9163:9191 1:N:0:25
ACCACACCTTCTACAATGAGCTGCGTGTGGCTCCCGAGGAGCACCCCGTGCTGCTGACCGAGGCCCCCCTGAACCCCAAGGCCAACCGCGAGAAGATGCCCAGGTGAGTGGCCCGCTACCTCTTCTGGTGGCCGCCTCCCTCCTTCCTGGCCTCCCGGAGCTGCGCCCTTTCTCACTGGTTCTCTCTTCTGCCGTTTTCCGTAGGACTCTCTTCTCTGACCTGAGTCTCCTTTGGAACTCTGCAGGTTCTA
+
AAAABBAAFFFFGGGFGG5GGFFFEBEEF2GHHGFEAEECEHHHHGEG1AEFHABGHGHGGGGGCF@FGGGHHHHEGGGCFHHECFFEG<>CCDHGFDGHHFHC1?GGFFGG0/<AGGGHHHHHFDHHFHGH.<CFGDEG/:./<BFGGGFGGGEAE?BGGGB/BGFAFFFFB99FFFFFFFFFFFFBFF/BFDDFFFFFFFFD.FFFFBBFE/BFFFFFFFFBFFFFFFFFFFEFFFFBF/BFFE.FFFF
@M05620:37:000000000-D9766:1:1101:21217:9208 1:N:0:25
AGTGCCAGCTCTCAATCGCACAGGGGACCCAGGGCCTGGCCCCTCCATCCAGAAAACCTATGACCTCACCCGCTACCTGGAGCACCAACTCCGCAGCTTGGCTGGGACCTATGTGAGTATCCAGCGTAGGAATCTGGGAGTTGGGGAGGAGTGAGGAGTTGGGGAAAGACAGTCCTAACCGTGGAGGGTTCTGGTAAATGATGGGGTGAGGAGGGGCTCTTTGGCTCCCACCAGTCCCCCTGTCTGGTCTA
+
CCBCCFFFCFFFGGGGGGGGGGHGGGGGGGHHFGGGGGHHFHGHGGHGHHHHHHHHHGHHHHHHHHHHHHHGGEFGHHHH?GHHHHFHGHHHGGGGGHHHGHHGGGHHGHHHHHHHHHHHHHHHHGGGGGHHHHHHHHHGGHHHGGGGGFEGHGHHGGHHHGGGGGHHHHHHHHHHHHHHGGGGFGGGEGGGGGGGGGGGGGGGGGFFFFFFFFFFFFFFFFFFFFFFFFFFFFFFFFFFFFFFFFFFFFF
@M05620:37:000000000-D9766:1:1101:9066:9226 1:N:0:25
ACCACACGCCCTAACTCGCGCAGCGGAGCCACAGCCTGTACGCTCCATCCTGCATAACTATGAAATCACCCGCTACCTGGAGCACCAACTCCGCAGCTTGGCTGGGACCTATGTGAGTATCCAGCGTAGGAATCTGGGAGTTGGGGAGGAGTGAGGAGTTGGGGAAAGACAGTCCTAACCGTGGAGGGTTCTGGTAAATGATGGGGTGAGGAGGGGCTCTTTGGCTCCCACCAGTCCCCCTGTCTGGTCTA
+
A111A>>A1>>>AFGGG0A0AAA0A/A/AF0000B/AB1DD/E///1D1B1B10121B1D22B2121BBFGEEECEGHG>BFB?BG0FEFFHG?<ECFHHGHH/<??GEHHHHHFGHFGFGHGHHGAE<?FFFDGHGGFGEEFHGGACAE.GHHHGG;CHHGCCFAEFFFGF09BFGGFF@;CAFGG@;;FFFF9BFFFFFBB9ABF?EFFFAB@@@?FFFF/FFFFEFFFFF?BFFFFB??FFF9BBBB/
@M05620:37:000000000-D9766:1:1101:15984:9239 1:N:0:25
ACCACACCTTCTACAATGAGCTGCGTGTGGCTCCCGAGGAGCACCCCGTGCTGCTGACCGAGGCCCCCCTGAACCCCAAGGCCAACCGCGAGAAGATGCCCAGGTGAGTGGCCCGCTACCTCTTCTGGTGGCCGCCTCCCTCCTTCCTGGCCTCCCGGAGCTGCGCCCTTTCTCACTGGTTCTCTCTTCTGCCGTTTTCCGTAGGACTCTCTTCTCTGACCTGAGTCTCCTTTGGAACTCTGCAGGTTCTA
+
BBBABBBBBFFFGGGFDGGGGFHHGBE2AAGHHFFEDEGCDHHHHGGG1EEFFHFHHHHGGGGGGGGGGEEHHHHGGDEHFGHHHGGGGGGCGGGFDGHHHHHGCGHGDGFEHGGGGGGHHHHHHHHHHHGHHGCDGGHGHHFHHGGGGGGGGGGGGG?BGGGGGGFBBFFFFFFFFFF;FFFFFFFFFFFFFBDDFEFFDFFFFFFFFFFFFFFFFFFFFFFEFFFFFBB/FFFFFFFFFFEFFFFFFFF
@M05620:37:000000000-D9766:1:1101:7705:9277 1:N:0:25
ACCACACGCTCTACAATGCGCTGCGTGCGGCTCCCGAGGAGCACCCCTTGCTGCTGACCAAGGCCCCCCTGAACCCCAAGGCCAACCGCGCGAAGATGCCCAGGTGAGTGGCCCGCTACCTCTTCTGGTGGCCGCCTCCCTCCTTCCTGGCCTCCCGGAGCTGCGCCCTTTCTCCCTGGTTCTCTCTTCTGCCGTTTTCCGTAGGACTCTCTTCTCTGCCCTGAGTCCCCTTTGGAACTCTGCAGGTTCTA
+
A1AAAA?11>>AFGGFGGGAE?EEEFE0AAAAA/BA/AE?AGHCGGCF0BF1FGBFGHBBBFEGHEEEG//>FFGGGCGHGHHHEGGGGCCCC/>/<FDFCFGG<?G0<1F.CCGGG@A/<G<0D0GG;/:C.---;CEEGBAFB;CBB/.;9FEA.---;-B/-@A99;F9FF//-9-9///////B/;//9@BBF-/9-B9BA/;9BBBBFB//9/9;:FF--;F/BA--9B//BF/:BFB/9A-/FFF
@M05620:37:000000000-D9766:1:1101:8083:9310 1:N:0:25
ACCACACCTTCTACAATGAGCTGCGTGTGGCTCCCGAGGAGCACCCCGTGCTGCTGACCGAGGCCCCCCTGAACCCCAAGGCCAACCGCGAGAAGATGCCCAGGTGAGTGGCCCGCTACCTCTTCTGGTGGCCGCCTCCCTCCTTCCTGGCCTCCCGGAGCTGCGCCCTTTCTCACTGGTTCTCTCTTCTGCCGTTTTCCGTAGGACTCTCTTCTCTGACCTGAGTCTCCTTTGGAACTCTGCAGGTTCTA
+
BBBBBAABFFFFFGGBDEGAFEGGEEFEGEHGFGGGGGGGFHHHHGGG1AEEFDGHHHHGGGEGGGGGGGGHHHHGGGGGGCHHHGGCGCCGGGHHEGBHHHHGHGHHGG/FHFGGGCGHHHHHHHHGGHCGHGGGGGHGFHGHFGGGGFFFFFFGGB-;BFGGGBFBBFEFFFFFFF.BFBFF/BFFFFFFFBFFFFFFFFFFBBFFBBFFFBBBBBFFFFBFB/9:FFFFFFFFFFFFFFFFFEFBBF9
@M05620:37:000000000-D9766:1:1101:7136:9317 1:N:0:25
GAGGCTGCTTTGGAAGAAACTGACAAGCCAGGGACACAAGATCGGAAGCGCACACGTCTGAACTCCAGTCACCGCTCATTATCTCGTATGCCGTCTTCTGCTTGAAAAAAAAAAAAACGAAAAAAAAACAAAAATAAGAAAGGACGAAAAATGAAGATAAACCAAAGAAAAAAAGGAAAAAAGTGTACAAAGTAAAGAAAACTCACATGATAAGCCAAGCAACCTAAATGGGACAGTTGAGAAACCAAACT
+
AA1AAAFAFFFFGCF11AGGGABBBBBBFAFFEFFFHHGFGHFHGCAE/AAAE/F/BBFF1BFGBB1BDGE1BE>>>?B2FH@2FBFEGBBGG?EH?BGH1BG>BGHHFEGGGC//////..-<-=--.......00000//./.---.;..000000;090/...//./------9//----///99//////////-/-//99/99//9/////-----/;-/9/////-----/////-///-----/
@M05620:37:000000000-D9766:1:1101:5612:9322 1:N:0:25
ACCACACCTTCTACAATGAGCTGCGTGTGGCTCCCGAGGAGCACCCCGTGCTGCTGACCGAGGCCCCCCTGAACCCCAAGGCCAACCGCGAGAAGATGACCCAGGTAGGTGCCCGCTACCCTCTCTTGGTGGCTGCTCCCTCCTTCCTGGCCTCCCCGAGCTTCCCCCCTTCTTACCTGGTCTCCCTTCTTGCGGTTTCCCGAGGACTCTTCTCTCTTACCTGACGCTCCCTTTGGAATCTTCAGGGTCTT
+
CCCCCCCAF4FFGGGGGGGGGGHHGGGFHGHHHGGEGGEGGHHHHGGGGGGGHHHHHHHGGGGGGGGGGGGHGHHGGGGHGHHHHGGGGGGGGGHHHHHHH2/?/111?1?1FG/---<F01.>/<<<00<.<..<00;C/:C/;0;00:.;0:CE.;--9;000/;C-;./00;B/0;FF0000//;9090;-9AD?090;.-;-.//000;099;000;00//:...;.;F0;/B00000000;9://0
@M05620:37:000000000-D9766:1:1101:5594:9333 1:N:0:25
ACCACACCTTCTACAATGAGCTGCGTGTGGCTCCCGAGGAGCACCCCGTGCTGCTGACCGAGGCCCCCCTGAACCCCAAGGCCAACCGCGAGAAGATGCCCAGGTGAGTGGCCCGCTACCTCTTCTGGTGGCCGCCTCCCTCCTTCCTGGCCTCCCGGCGCTGCGCCCTTTCTCACTGGTTCTCTCTTCTGCCGTTTTCCGTAGGACTCTCTTCTCTGACCTGAGTCTCCTTTGGAACTCTGCAGGTTCTA
+
ABBAABBBFFFFGGGGGGFGGFHHGFFBEEGFGFFEEGEGGHFHHGGGGEEGHHHHGHHEGGGGGGGGGGGGFGHGGGGHGHHHHGG@CG>CFGHFGHHHHHAFGHGFGHGGHHFGCCGHHHHHHFHHGHGHHGGGGGHGHHGGHGGGGFGGGGGGGG-9A9BFFFFFFFFFFFFFFFFFFFFFFFFF;BFFFFFFFFFFFFFDFFFFFFFFFFB/;F9FFFFBBFF/9BFFFFFFFFFFFFFFFFFFFB9
@M05620:37:000000000-D9766:1:1101:21356:9346 1:N:0:25
ACCACACCTTCTACAATGAGCTGCGTGTGGCTCCCGAGGAGCACCCCGTGCTGCTGACCGAGGCCCCCCTGAACCCCAAGGCCAACCGCGAGAAGATGAACCCAGGTGAGTGGCCCGCTACCTCTTCTGGTGGCCGCCTCCCTCCTTCCTGGCCTCCCGGAGCTGCGCCCTTTCTCACTGGTTCTCTCTTCTGCCGTTTTCCGTAGGACTCTCTTCTCTGACCTGAGTCTCCTTTGGAACTCTGCAGGTTC
+
AA3AB@AAFFCD5FG45AABAGACEEEEG2BGHGF2EEE?FHHHHGEEE1EEGFGHHGFGGGGGEGCGGGGGHHEEGGGGGHHGEGGGG?>CGGHHBDGGFHGGFFHHFHHHGGGGGGGGGHHHGGHHHHHHGHHGGCDFHGHHGFGGGGGGGGGGGGGG-A@GGGBBFBBFFFFFFFFFFFFFFFFFFFFFFFFBDDFFFFDFFFFFFFFFFFFFFFFFFFFFFBF;FFFFFFFFFFFFBFFFFFEFAF/
@M05620:37:000000000-D9766:1:1101:26456:9347 1:N:0:25
ACCACACCTTCTACAATGAGCTGCGTGTGGCTCCCGAGGAGCACCCCGTGCTGCTGACCGAGGCCCCCCTGAACCCCAAGGCCAACCGCGAGAAGATGCCCAGGTGAGTGGCTCGCTACCTCTTCTGGTGGCCGCCTCCCTCCTTCCTGGCCTCCCGGCGCTGCGCCCTTTCTCACTGGTTCTCTCTTCTGCCGTTTTCCGTAGGCCTCTCTTCTCTGACCTGAGTCTCCTTTGGAACTCTCCAGGTTCTA
+
ABCCAABCFCCFGG5GGGFGGGHHGFGEEGHFFFFEEGEEFGDHHGEFEGEGHHHHHHHGGFGGGGGGGGGHGHHGGEGHGHHHHGGGGGGGGGHHHHHHHHFGHHFFHHGGHHGGGADHHHHHHHHHHHGHHGGGGGHGHHGHHHGGGGGGGGGGGG?CFCFFFFFFFFFFFF/FFFFFFFFFFFFFFFFFFFFFFFFFFF.DF/FFFFFFFFFFFF/BFFFFFFFFFFFFFFFFFFFFFFFFFFFFFFB
@M05620:37:000000000-D9766:1:1101:10058:9384 1:N:0:25
ACCACACCTTCTACAATGAGCTGCGTGTGGCTCCCGAGGAGCACCCCGTGCTGCTGACCGAGGCCCCCCTGAACCCCAAGGCCAACCGCGAGAAGATGCCCAGGTGAGTGGCCCGCTACCTCTTCTGGTGGCCGCCTCCCTCCTTCCTGGCCTCCCGGAGCTGCGCCCTTTCTCACTGGTTCTCTCTTCTGCCGTTTTCCGTAGGACTCTCTTCTCTGACCTGAGTCTCCTTTGGAACTCTGCAGGTTCTA
+
BBBAABABFFFFFGGGGGG5FAGGGBEBFEGFEFGEGGGGGHHHHGCGFGGFHHHHHHHGGGGGGGGGGGGGHFEGGGGHCFHHHGG<CGDC@DCHHHHHHHHFHHHHHHGGGHGGGGGHFHHFGHHGHGFFFGGGGGHGHHGHHGGGFGGGFGGGGG-;@FGGGGFBBFFFFFFFFFEFFFFFFFFFFFFFFBFFFFFFFFFFFFFFFFFFFFFFFFFFFFFFFFFFBFFFFFFFFFFFFFFFFFFFFFF
@M05620:37:000000000-D9766:1:1101:12972:9389 1:N:0:25
AGTGCCAGCTCTCAATCGCACAGGGGACCCAGGGCCTGGCCCCTCCATCCAGAAAACCTATGACCTCACCCGCTACCTGGAGCACCAACTCCGCAGCTTGGCTGGGACCTATGTGAGTATCCAGCGTAGGAATCTGGGAGTTGGGGAGGAGTGAGGAGTTGGGGAAAGACAGTCCTAACCGTGGAGGGTTCTGGTAAATGATGGGGTGAGGAGGGGCTCTTTGGCTCCCACCAGTCCCCCTGTCTGGTCTA
+
ABCCCFFFCFFFGGGGGGGGGGHHGFGGGGHHGGGGGGHHHHGHGGHHHHHHHHHHHGHHHHHHHHHHHHHGGGGGHHHHHHHHHHFHGHHHGGEGGHHHGHHGGGHHGHHHHHHHHHHHHHHHHGEGGGHHGHHHHHHGGHHHGGGGGGGHHHHHHGHHHHGGGGHHHHHHHGHHHHHHGGGGGGGG;CFGGGFFGGGGGGGGGGFFFFFFFFFFFFFFFFFFFFFFFFFFFFFFFFFFFFFFFFFFFFF
@M05620:37:000000000-D9766:1:1101:11487:9422 1:N:0:25
AGTGCCAGCTCTCAATCGCACAGGGGACCCAGGGCCTGGCCCCTCCATCCAGAAAACCTATGACCTCACCCGCTACCTGGAGCACCAACTCCGCAGCTTGGCTGGGACCTATGTGAGTATCCAGCGTAGGAATCTGGGAGTTGGGGAGGAGTGAGGAGTTGGGGAAAGACAGTCCTAACCGTGGAGGGTTCTGGTAAATGATGGGGTGAGGAGGGGCTCTTTGGCTCCCACCAGTCCCCCTGTCTGGTCTA
+
AAABBFFFBFFFGFGGGGGGGGHHGCEEAGHHGGGGGFHHGGGHGFFHHHHHBFHHHFHHDGDHGGGHHHHGGEFGHHHGCHHGHHFHGHHHGGGGGGHHGHHGGGHHGHGHHHHHGHHHHHFHHGD/BF2DFHHHHH0FFHHHGG.@GGEGE0GHCDGFFFGGGFHHBGGHHHHHHBGHGGGGDEDGGGGGGGBBFFGGGGGGGGFFFFFFDFFFFFFFFFFFFFFFFFFFFFFFFFFFFFFFFFFFFFB
@M05620:37:000000000-D9766:1:1101:14817:9425 1:N:0:25
ACCACACCTTCTACAATGAGCTGCGTGTGGCTCCCGAGGAGCACCCCGTGCTGCTGACCGAGGCCCCCCTGAACCCCAAGGCCAACCGCGAGAAGATGCCCAGGTGAGTGGCCCGCTACCTCTTCTGGTGGCCGCCTCCCTCCTTCCTGGCCTCCCGGAGCTGCGCCCTTTCTCACTGGTTCTCTCTTCTGCCGTTTTCCGTAGGACTCTCTTCTCTGACCTGAGTCTCCTTTGGAACTCTGCAGGTTCTA
+
DDDDDDDDFFFFGGGGGGGGGGHHGFGGHGHHHGGGGGGGGHHHHGGGGGGGHHHHHHHGGGGGGGGGGGGHHHHGGGGHGHHHHGGGGGGGGGHHHHHHHHHGGHHHHHGGHHGGGGGHHHHHHHHHHHGHHGGGGGHGHHGHHGGGGGGGGGGGGGGAFGGGGGFFFFFFFFFFFFFFFFFFFFFFFFHHFFFFFFFFFFFFF0FFFFFFFFFFHFFFFFFFFFFHHFFFHFFFFFFFFFFFFFFFFFF
@M05620:37:000000000-D9766:1:1101:22644:9436 1:N:0:25
ACCACACCTTCTACAATGAGCTGCGTGTGGCTCCCGAGGAGCACCCCGTGCTGCTGACCGAGGCCCCCCTGAACCCCAAGGCCAACCGCGAGAAGATGAACCCCGGTGCGCGTCCCGCTCCCTCTTCTGGTGGCCTCCTCCCTCCTTCCTGGCCTCCCCCTGCTGCGCCCTTTCTCACTGCTTCTCTCTTCTGCAGTTTTCCGTTCGACTCTCTTCTCTGCCCTGCGTCTCCTTTGGGACTCAGCCCGTTC
+
BBBBBBBBCFFFGGGGGGFFGFHGGFEEEFHHGFFGGGFGFHHHHGGGAEGGHHHHHHHGGGGGGGGGGGEHFHHGGGGHGHHHHGGGGGFGFGHHHHHF2?C/A@/<-<-<-<<.--<-;./;CFHC000/;GG0.9/9/:9FDBBFFGFGGFFFEF..-../;F-@A@BFFFFF/;B//BBF/BF/;FFBF//9/9:;F/.;/...99./;FFFF9/:/B9BA;B9-..BFF/FB..;:9/9:/.;9.9
@M05620:37:000000000-D9766:1:1101:15711:9457 1:N:0:25
ACCACACCTTCTACAATGAGCTGCGTGTGGCTCCCGAGGAGCACCCCGTGCTGCTGACCGAGGCCCCCCTGAACCCCAAGGCCAACCGCGAGAAGATGAACCCAGGTGAGTGGCCCGCTACCTCTTCTGGTGGCCGCCTCCCTCCTTCCTGGCCTCCCGGCGCTGCGCCCTTTCTCACTGGTTCTCTCTTCTGCCGTTTTCCGTAGGACTCTCTTCTCTGACCTGCGTCTCCTTTGGAACTCTGCAGGTTC
+
ABCBCCCCFFFFGGGGGGGGGGHHGFGEFGGHHGGGGGGGGHHHHGGGGGGGHHHHHHHGGGGGGGGGGGGHHHHGGGGHGHHHHGGGGGGGGGHHHHHHGHGGHGHH=FHHFFHHGGG@GHGHHHHHGGHFGHHGGGGGHGHHGGGGGGGGGGGGGGGG-CDFFFFFFFFFFFFFFFFFFFFFFFFFFFFFFFFFDDFFFF?FADFFFFFFFFFFFFFFBFFFF.;ADFFFFFFEFFFFFFFFF0FFFF0
@M05620:37:000000000-D9766:1:1101:6917:9461 1:N:0:25
GAGGCTGCTTTGGAAGAAACTCATAGATTACTGCAACAGTTCCCCCTGGACCTGGAAAAGTTTCTTGCCTGGCTTACAGAAGCTGAAACAACTGCCAATAAGGAAAGGCTCCTAGAAGACTCCAAGGGAGTAAAAGAGCTGATGAAACAATGGCAAGTAAGTCAGGCATTTCCGCTTTAGCACTCTTGTGGATCCAATTGAACAATTCTCAGCATTTGTACTTGTAACTGACAAGCCAGGGACAAAAGATC
+
A?AAAAFAFFFFGBG11AFGFGFHGGHHH1GHHHH1FFHFGGHHHGGEF0FHHHGHFGHFGHHHHHHHHHGHHHHHHHHGHHHGHHGHHHCHHHHGFHHBGF1GHHGHHGHGHHHHGHHHHGHHHHF//EEHHHHHGHFGGHHHHFHFBGHHHGHHA@FGHGGHGEHH1<1<GAEAEFGHFDGFFFHHHG.GCGGDGGG0GFF0<DHFFHHHHH<;CFHHGHHHHBGCF:GHHGCGGF;EBGEGGGGFECC
@M05620:37:000000000-D9766:1:1101:5210:9478 1:N:0:25
ACCACACCTTCTACAATGAGCTGCGTGTGGCTCCCGAGGAGCACCCCGTGCTGCTGACCGAGGCCCCCCTGAACCCCAAGGCCAACCGCGAGAAGATGCCCAGGTGAGTGGCCCGCTACCTCTTCTGGTGGCCGCCTCCCTCCTTCCTGGCCTCCCGGCGCTGCGCCCTTTCTCACTGGTTCTCTCTTCTGCCGTTTTCCGTAGGACTCTCTTCTCTGACCTGAGTCTCCTTTGGAACTCTGCAGGTTCTA
+
BCCCBCC>CFFFGGGGGGBFGGHHGGGBEEHEGBFF?EEGGHDHHGGEFGGGHHGHHHHEFFGGGGGGGGGHFHHGGGGHGHHHHGGGFG/>DGHFHHHHHHHGHHFGHHGGHHGGGGGHHHHHHHHGHHGHHGGGGGHGHHGHHGGGFGGGGGGGGC-;CFFFFFFFFFFFFFFFFFFFFFFFFFFFFFFFFFFFFFFFFFFFFFBFFFFFFFFBFFBFFFFFFFF0FFFFFFFFFFFFFFFFFFFFFF0
@M05620:37:000000000-D9766:1:1101:4287:9490 1:N:0:25
ACCACACCTTCTACAATGAGCTGCGTGTGGCTCCCGAGGAGCACCCCGTGCTGCTGACCGAGGCCCCCCTGAACCCCAAGGCCAACCGCGAGAAGATGAACCCAGGTGCGTGGCCCGCTCCCTCTTCTGGTGGCCGCCTCCCTCCTTCCTGGCCTCCCGGCGCTGCGCCCTTTCTCCCTGGTTCTCTCTTCTGCCGTTTTCCGTAGGCCTCTCTTCTCTGCCGTGCGTCTCCTTTGGAACTCTGCAGGTTC
+
CCCCCCCCFFFFGGGGGGGGGGHHGGGEHGHHGFGFEGGCFHHHHGGGGFGGHHHHHHHGGGGGGGGGGGGHGHHGGGGHGHHHHGGGGGGGGGHHHHHHHHD=FFCG1>FA>A<>--<@DGHHFG==GHHCDAHACCEFEEGF.:;C9CFFFFFGG:.:@---;A-CFBCFFFFF0:FF.;BFFFF90;BBFF0;ADFFF9.:..:0;BFFFFFFF;:FFF-.-.9AB9/;FFFFFFFFF:0FF0;;9F9
@M05620:37:000000000-D9766:1:1101:17142:9509 1:N:0:25
AGTGCCAGCTCTCAATCGCACAGGGGACCCAGGGCCTGGCCCCTCCATCCAGAAAACCTATGACCTCACCCGCTACCTGGAGCACCAACTCCGCAGCTTGGCTGGGACCTATGTGAGTATCCAGCGTAGGAATCTGGGAGTTGGGGAGGAGTGAGGAGTTGGGGAAAGACAGTCCTAACCGTGGAGGGTTCTGGTAAATGATGGGGTGAGGAGGGGCTCTTTGGCTCCCACCAGTCCCCCTGTCTGGTCTA
+
111>AD1FAFC3BGGBDEFGAEGEEEGGCAHHGGEEFCGCFGGHGGEH10BBF01FHECHHHFHFH1GHHHGGG?EHFGFHHHC0?GHGFHHGGGGEHFHCHHGA/GHFHHFHD2GH1FFHHHH0CBFGGHFHH11GH</<F<1/<<ACCEGCBGCG?GG0CGGGGHHHBGHHHGCGH/GGGEGBFGGGFGGFFFFGFFGGGGGGGF?EFFF-A9-@@FFFBFBFFFFFFFFFFFFFFFF@FFFFFB;BF/
@M05620:37:000000000-D9766:1:1101:6292:9535 1:N:0:25
ACCACACCTTCTACAATGAGCTGCGTGTGGCTCCCGAGGAGCACCCCGTGCTGCTGACCGAGGCCCCCCTGAACCCCAAGGCCAACCGCGAGAAGATGACCAGGTGAGTGGCCCGCTACCTCTTCTGGTGGCCGCCTCCCTCCTTCCTGGCCTCCCGGAGCTGCGCCCTTTCTCACTGGTTCTCTCTTCTGCCGTTTTCCGTAGGCCTCTCTTCTCTGACCTGAGTCTCCTTTGGAACTCTGCAGGTTCTA
+
AAAAAAAAFFFFGGGGGGGBG1B1EAEEEGGHHGGG0EG/EC/FHAEA/BEF1FGFG0GA/>/>FEEEGGGFGHHGGGGHGHHHHGGGGGGGGGHFGH1?F10F?F1?11?/FHGCC-AGDD0DDH0GGCECG--AE:GGHGGFFFGGFFGGGGGG.A?-AF/F?AF@-BF/BBFF/BF/;BFFB:BFBB9/B?-AFFFF-/-:B/9:AF//BBBB//9BFFFFF9BBFB/FFFF///9FF///FFFFFFB
@M05620:37:000000000-D9766:1:1101:19583:9560 1:N:0:25
ACCACACCTTCTACAATGAGCTGCGTGTGGCTCCCGAGGAGCACCCCGTGCTGCTGACCGAGGCCCCCCTGAACCCCAAGGCCAACCGCGAGAAGATGCCCAGGTGAGTGGCCCGCTACCTCTTCTGGTGGCCGCCTCCCTCCTTCCTGGCCTCCCGGAGCTGCGCCCTTTCTCACTGGTTCTCTCTTCTGCCGTTTTCCGTAGGACTCTCTTCTCTGACCTGAGTCTCCTTTGGAACTCTGCAGGTTCTA
+
BBBABBBBFFFFGGGGFGGEGFHFGFEEEFHHGGGGGGGGGHHHHGGGFGGGHHGHHHHGGGGGGGGGGGGFHGHGGGGHCEHHHGGEGGGC@GFF>GFHHFHGHHHHHHGGHHGGGGGHHHHHHHHHHHGHHGGGGGHGHHGHHGGGGGGGGGGGGG-BBGGGGGFFFFFFFFFFFFFFFFFFFFFFFFFFFFFFFFFFFFFFFFFFFFFFFFFFFFEFFFFFFFFFFFFFFFFBFFFFFFFFFFFFFFF
@M05620:37:000000000-D9766:1:1101:18047:9568 1:N:0:25
GAGGCTGCTTTGGAGAAACTGACAAGCCAGGGACAAAAGATCGGAAGAGCACACGTCTGAACTCCAGTCACCGCTCATTATCTCGTATGCCGTCTTCTGCTTGAAAAAACAAAACCTCTTCTGGAAACCGCCTCACACCTTCCTAGCCTCCAGCAGCTGCGACCTTTCTCACTGGCTCTAACTTCTGCAGTTTTCCGTATTACTCTCTTCTCTGACCATAGTCTCCTTTGGAACTCTTCAGCTTCTAAACC
+
>1>>A>1>FF@FFGGB1FGGCFFFBGFF0GGFFGA0BFFFFHHFFEAGGHFGGFEGHHCDFHHHHHE2F1DBBE/>EFFGDFEGGFEFH2GGEEAFEFG@FFBC1FDC@<//0B0<0BB<12B11110B/>>?/1/11/??1<111101?/01000<01<---<<00D00=D0=C./:C00:00:00;;C00<000:09./;99FFFFGF090;;;//0099000000;0FC099/:/;:///;;/;////
@M05620:37:000000000-D9766:1:1101:17754:9572 1:N:0:25
ACCACACCTTCTACAATGAGCTGCGCGTGGCTCCCGAGGAGCACCCCGTGCTGCTGACCGAGGCCCCCCTGAACCCCAAGGCCAACCGCGAGAAGATGCCCAGGTGAGTGGCCCGCTACCTCTTCTGGTGGCCGCCTCCCTCCTTCCTGGCCTCCCGGAGCTGCGCCCTTTCTCACTGGTTCTCTCTTCTGCCGTTTTCCGTAGGACTCTCTTCTCTGACCTGAGTCTCCTTTGGAACTCTGCAGGTTCTA
+
AA>ABAABFFFDFGGBFDGGFGECEEEFG2EHHGG2EEE?FHHHHGEGBAEEFBBGHHFEGGEGEGEEGGGHGHEEGGGFGHHFFFGGG@BDCDHHB1GHHHHGHGHHHHGGGHGGGGGHHHHHH0DBDGGHHGG-:EGGGGG/09FGFEGGGGGGG?BBB.BFBBFBBFFFFFFFFFFFFFFFFFFFFFEFF?DFFFFFFFFFFFFFFFFFFFFFFFFFFFBFFFFFFFFFFFFFFFFFFFFFFFFFFFF
@M05620:37:000000000-D9766:1:1101:9170:9666 1:N:0:25
ACCACACCTTCTACAATGAGCTGCGTGTGGCTCCCGAGGAGCACCCCGTGCTGCTGACCGAGGCCCCCCTGAACCCCAAGGCCAACCGCGAGAAGATGAACCCAGGTGAGTGGCCCGCTCCCTCTTCTGGTGGCCGCCTCCCTCCTTCCTGGCCTCCCGGCGCTGCGCCCTTTCTCACTGGTTCTCTCTTCTGCCGTTTTCCGTAGGACTCTCTTCTCTGCCCTGCGTCTCCTTTGGAACTCTGCAGGTTC
+
BBBBBBB>CFFFGFGFGGBBGFGHGEEBAEHFFBFB?EEEFHGHHGEAEDEFGGHHHGHEFFGGGGGGGGGHFHHGGGGHGHHHHGGCFF>@GGHFHFHGHHGGHGHH1GGHFGGHGGG-EGHHHHGG0<DGGHHGGGGGHGHG.;FGGGGGGGGGG;DGCD9@AFBFFFFFFFFF9FFFFFFFFFF;FFFFFFFFADFFFFDFADD9BFFFFFFFF/BF/F.;A;=.9.BFFFFFFFFFF/;FF::9FF/
@M05620:37:000000000-D9766:1:1101:12389:9687 1:N:0:25
ACCACACCTTCTACAATGAGCTGCGTGTGGCTCCCGAGGAGCACCCCGTGCTGCTGACCGAGGCCCCCCTGAACCCCAAGGCCAACCGCGAGAAGATGCCCAGGTGAGTGGCCCGCTACCTCTTCTGGTGGCCGCCTCCCTCCTTCCTGGCCTCCCGGCGCTCCGCCCTTTCTCACTGGTTCTCTCTTCTGCCGTTTTCCGTAGGCCTCTCTTCTCTGACCTGAGTCTCCTTTGGAACTCTGCAGGTTCTA
+
ABBBBBBBFFFFGGGGFGABGDHHGEEA4AGFFFGEDFGGDHHHHGGGEFGGGHFHHHGEFGCGGGGGGGGHHHHGGGGHGHHHHGGEGF/@DGHFHHFEHHHCGF1<?G/FCG>DF@AGH0DDFFD0=/<CG@D?ADGCGGAG0CCFC/CAF?EEDB--9B.;ADFAF/:B/9;BFFFF/99FFFF9/BBBBBDFFEFFB:;DA/99AFFFF/9BFFBFFB./.;F/BFB/9;/B/FFBBBFFE.AFBB/
@M05620:37:000000000-D9766:1:1101:21761:9752 1:N:0:25
ACCACACCTTCTACAATGAGCTGCGTGTGGCTCCCGAGGAGCACCCCGTGCTGCTGACCGAGGCCCCCCTGAACCCCAAGGCCAACCGCGAGAAGATGAACCCACCTGCGTGGCCCGCTACCTCTTCTGGTGGCCGCCTCCCTCCTTCCTGGCCTCCCGGCGCTGCGCCCTTTCTCACTGGTTCTCTCTTCTGCCGTTTTCCGTAGGACTCTCTTCTCTGACCTGCGTCTCCTTTGGAACTCTGCAGGTTC
+
AAAAAAAAFFFFGGGGBGBFGFHHGFFEHGHHFFFEGGGGGHHHHGGGEEGGHHHHFHHGGGGGGGGGGGGGHHHGGGGHGHHHHGGCGGG/BG0F1FFG1/CE//<?0>?ACCHHCGC--CHHFHHHDG:BACHCCGGGG9FGGGGGGGG/9CGGGGGG?@@@@F?-;@=FFFFFFFBBFBFFFFFFFFFFFFF@A-9EFF?F?BBFFFFFFFFF/;BB9FFFF-;:@BFFFFFBB9FFFFFFFFF?A//
@M05620:37:000000000-D9766:1:1101:17930:9777 1:N:0:25
ACCACACCTTCTACAATGAGCTGCGTGTGGCTCCCGAGGAGCACCCCGTGCTGCTGACCGAGGCCCCCCTGAACCCCAAGGCCAACCGCGAGAAGATGAACCCAGGTGCGTGGCCCGCTACCTCTTCTGGTGGCCGCCTCCCTCCTTCCTGGCCTCCCGGCGCTGCGCCCTTTCTCACTGGTTCTCTCTTCTGCCGTTTTCCGTAGGACTCTCTTCTCTGACCTGTGTCTCCTTTGGCACTCTGCAGGTTC
+
AAAAAAAA1FFFDGGGFG11F1GCFBE00A0AGCFE?EG/AGEBGGGE/EECABBFEFBE/E/EGEGEGE>FFHGEGCEHGHHH/FEGG@/>//0111?FFGACHGHF1/??CCCFC@C-AHDG0<<GHHFFAGFCCCFCEAFFGFGFGGG/AFF?EE?9-;@@@F@?B@@FFFFFFF//FFFBFFFBFFFFFEF?99BAFBB/9AB/BBFFFBBFF99B/9BFB/99;9FFBFFBB/:BFBF/B/BF9F/
@M05620:37:000000000-D9766:1:1101:25821:9822 1:N:0:25
ACCACACCTTCTACAATGAGCTGCGTGTGGCTCCCGAGGAGCACCCCGTGCTGCTGACCGAGGCCCCCCTGAACCCCAAGGCCAACCGCGAGAAGATGAACCCAGGTGCGTGGCCCGCTACCTCTTCTGGTGGCCGCCTCCCTCCTTCCTGGCCTCCCGGCGCTGCGCCCTTTCTCACTGGTTCTCTCTTCTGCCGTTTTCCGTAGGACTCTCTTCTCTGACCTGCGTCTCCTTTGGAACTCTGCAGGTTC
+
BBBBBBBBFFFFGGGGGGGFGGHCGEFEAEHHHGGGGGGGGHHHHGGG1EGGGHHHHHHGGGFGGGGGGGGHHHHGGGGHAHHHHGGGGCCFGGHHHHHHHHGAGGHH1CFGCGHHGGG-AHHHHHHHHHHHGHHGGGGGHGGGGGGGGGGGGGGGGGGGFGFFFFFFFFFFFFFFFFFFFFFFFFFFFFFFFFBDADFFFFDFFFDFFFFFFFFFFFFF/;FFF.@;;:BFFFFFFFFFFFFFF/;F;9/
@M05620:37:000000000-D9766:1:1101:13493:9825 1:N:0:25
ACCACACCTTCTACAATGAGCTGCGTGTGGCTCCCGAGGAGCACCCCGTGCTGCTGACCGAGGCCCCCCTGAACCCCAAGGCCAACCGCGAGAAGATGAACCCAGGTGAGTGGCCCGCTACCTCTTCTGGTGGCCGCCTCCCTCCTTCCTGGCCTCCCGGCGCTGCGCCCTTTCTCACTGGTTCTCTCTTCTGCCGTTTTCCGTAGGACTCTCTTCTCTGACCTGCGTCTCCTTTGGAACTCTGCAGGTTC
+
CCCBBCCCFFFFGGGGGGGGGGHHGGGBGGHHHGGGGGGGGHHHHGGGGGGGHHHHHHHGGGGGGGGGGGGHHHHGGGGHGHHHHGGGDGDCGGHGHHHHHHGGHGHH1FGGFEHHGGG-DFHHHHGHGFDCGHHCGGGGHGHHGGGGGGGFGFGGGGGG-:@F;DFFFFCFFFFF0FFFFFFBBFBFFFFFFFFCDDFFFF?B;ADFFFFFFFFFFFEF099BF.>A9.FBFFFFFFFFFFFFF0;FFF0
@M05620:37:000000000-D9766:1:1101:10007:9828 1:N:0:25
AGTGCCAGCTCTCCATCGCACAGGGGACCCAGGGCCTGGCCCCAACATCCAGAAAACCTATGACCTCACCCGCTACCTGGAGCACCCACTCCGCAGCTTGGCTGGGACCTATGTGAGTATCCAGCGTAGGAATCTGGGAGTTGGGGAGGAGTGAGGAGTTGGGGAAAGACAGTCCTAACCGTGGAGGGTTCTGGTAAATGATGGGGTGAGGAGGGGCTCTTTGGCTCCCACCAGTCCCCCTGTCTGGTCTA
+
>A>1>BDFAFFFG1FGFEE1E?GEG0BEEEGGABEAFFHHHHGGGGGHHGHGGHHEGFHHFBFGH@BGHHHEE>>EGHBF0BBFHHE??GH0?E?E>GBFEGHGGGGHGHHHHHHBGHHHHHHHHGGEGGBGGHHHFH0FEGGGGC.@C.<CG0<G0CGHHHGG..::/:/CGHHHFGGG@GGG.;EGFGGGGGGFFGGGGGGGFFF@FFFBBF@@@@FFFFFFFFFFFFFFFFFFFFFF@FFFFFFFFFB
@M05620:37:000000000-D9766:1:1101:22387:9877 1:N:0:25
GAGGCTGCTTTGGAAGAGCACACGTCTGAACTCCAGTCACCGCTCATTATCTCGGATGACGTCTTCTGCTTGCAAAAAAAAAATGACCAAATGCTCAACTAGCCACTAAACAAACTTCTAAAAAAAAACCAATCAAAATAAAGAAATAATTCATAATACCACAATCCATCCCAATGTAGAAAGATATAAAACAACACACTCTCCGCCTATTTTACGAGGCTAACGACTCGTCCGCTTCTCAACTCTATATA
+
A@AAAAFAFFF@EBBFG1F1AFGE0BAB1FGHBB11BBB1AEEEEAGGD2D2DB/BAE1BBBBGGDGGFHHG/1110B/>>>/011111>/1112>1B0211B0B010<11B/0<B>>222>1B/</////.10<1111111110<000000<000000<00..0//000..0/:/0000;0//:00;;000......://09/.9...00000;----;-9//---9------9---////-///9////
@M05620:37:000000000-D9766:1:1101:5629:9898 1:N:0:25
ACCACACCTTCTACAATGAGCTGCGTGTGGCTCCCGAGGAGCACCCCGTGCTGCTGACCGAGGCCCCCCTGAACCCCAAGGCCAACCGCGAGAAGATGAACCCAGGTGAGTGGCCCGCTCCCTCTTCTGGTGGCCGCCTCCCTCCTTCCTGGCCTCCCGGCGCTGCGCCCTTTCTCACTGGTTCTCTCTTCTGCCGTTTTCCGTAGGACTCTCTTCTCTGCCCTGCGTCTCCTTTGGAACTCTGCAGGTTC
+
CCCCCCCAFFFFGGGGGGFGGGHHGGGBAEHGHFFFDGEGGHFHHGGEEFEGHHGHHHHEGCGGGGGGGGGHFHHGGGGHGHHHHGGGGGBDGGHFHHHHHHAFHGHH1FGHGGHHGGG@FGHHHHDGHHHHGHHFGGGGHGHG;;FGFGGGGGGGG;ADCFFDFFFFFFFFFFFFFFFFFFFFFFF;;BFFFFBDDFFFFFBF:ADBFFFFFFFFFFEF0F.BF.;;@;FFFFFFFFFFFBFFF;BFFF0
@M05620:37:000000000-D9766:1:1101:13300:9899 1:N:0:25
ACCACACCTTCTACAATGAGCTGCGTGTGGCTCCCGAGGAGCACCCCGTGCTGCTGACCGAGGCCCCCCTGAACCCCAAGGCCAACCGCGAGAAGATGCCCAGCCGAGTGGCCCGCTACCTCTTCTGGTCGCCGCCTCCCTCCTTCCTGGCCTCCCGGCGCTGCGCCCTTTCTCACTGGTTCTCTCTTCTGCCGTTTTCCGTAGGCCTCTCTTCTATGCCCTGAGTCTCCTTTGGAACTCTGCAGGCTCTA
+
CCCCCCCCFFFFGGGGGGGGGGHHGGGEHGHHHGGGGGGGGHHHHGGGGGGGHHHHHHHGGGGGGGGGGGGHHHHGGGGHGHHHHGGGGGCGGGHHGFFF<2G0//<>F/.FFHGFCC-/<000DG00D0-;CCFGGGGE//;CFGGGGF..:FEGG-;-;DCFAFDFFF/FFFFFFBBF/BFFEFFFFFFFFF9ABEFFDF.:A/;FAB/:/;F/://:BB?;BFF//BFFFFBB//FFFFBBFF.9:BB
@M05620:37:000000000-D9766:1:1101:3613:9931 1:N:0:25
GAGGCTGCTTTGGAAGAAACTCATAGATTACTGCAACAGTTCCCCCTGGACCTGGAAAAGTTTCTTGCCTGGCTTACCGAAGCTGAAACAACTGCCAATGACCTTAATCGACCCCCACGGAAAGCCCCCTAGAACACCCCAAGCGAGTAAAACACCTCATCAAACAACGGCAAGTCAGTCAGTCACTTCTCCTCTATCACTCTTGTGTCTCCAATCTAACAACTCTCACCATTTTTCCTCTCACCTGACAC
+
>111>11>CD3FFB111B1A111BAF1DF1GH3BB1BCB1FF2FGGAAAAFAGAG01B0B1DFHE1BGHH1AB0ABGFAEE/EEEF@1FG/?BFFG@FF1GHB11@12B/0//>//>?E/EF/B0B/?></0@<1FGC<@A/////>/01<F1.0><0>1111>1.<.<--<-:00;0<00:0<0:C;<00;0/90;0;00;;0009/09;0;999;CBBFF./00;00.:9BBB;;/B/;/;/;;/99//
@M05620:37:000000000-D9766:1:1101:4726:9954 1:N:0:25
ACCACACCTTCTACAATGAGCTGCGTGTGGCTCCCGAGGAGCACCCCGTGCTGCTGACCGAGGCCCCCCTGAACCCCAAGGCCAACCGCGAGAAGATGCCCAGGTGAGTGGCCCGCTACCTCTTCTGGTGGCCGCCTCCCTCCTTCCTGGCCTCCCGGAGCTGCGCCCTTTCTCACTGGTTCTCTCTTCTGCCGTTTTCCGTAGGACTCTCTTCTCTGACCTGAGTCTCCTTTGGAACTCTGCAGGTTCTA
+
AAAAAAA1BFFFGGGGGG11F1GGGFE00BGAG0BE0EGGCHHFHGGG/EEFFF1GHHFAEC?FGGGGGGEHHHHGGCEHGEHHHGGGGG/C/CC1?DHHHHGGHHHFGHCFFGGGCCGHHHFGHFHF=GACCCC@CAGCGHGCBBFFGGGGFFEECG-;AFGGG@A9@9BBFFFF/99/9FFBBF/9BFFFF@BA9AFFAFABFFFFBBBBFFFBBFFFFFFFBFF9B9BBBFFFFFFFFFFFFFFFFFF
@M05620:37:000000000-D9766:1:1101:23048:9963 1:N:0:25
ACCACACCTTCTACAATGAGCTGCGTGTGGCTCCCGAGGAGCACCCCGTGCTGCTGACCGAGGCCCCCCTGAACCCCAAGGCCAACCGCGAGAAGATGCCCAGGTGAGTGGCCCGCTACCTCTTCTGGTGGCCGCCTCCCTCCTTCCTGGCCTCCCGGGGCTGCGCCCTTTCTCACTGGTTCTCTCTTCTGCCGTTTTCCGTAGGACTCTCTTCTCTGACCTGAGTCTCCTTTGGAACTCTGCAGGTTCTA
+
BCCBBCCCFFFFGGGGGGGGGGHHGGGBFFHFHGGGGGGGGHGHHGGFEGGGHHGHHHHGGGGGGGGGGGGHHHHGGGGHGHHHHGGGGGCFGGHGHFHHHHHGHHHHHHGGHHGGGGGHHHHHHHHHHHGHHGGGGGHGHHGHHGGGGGGGGGGGGF?GGGFFFFFFFFFFFFFFFFFFFFFFFFFFFFFFFFFFFFFFFFFFFFFFFFFFFFFFFFFFFFFFFFFFFFFFFFFFFFFFFFFFFFFFFFF
@M05620:37:000000000-D9766:1:1101:27439:9969 1:N:0:25
ACCACACCTTCTACAATGAGCTGCGTGTGGCTCCCGAGGAGCACCCCGTGCTGCTGACCGAGGCCCCCCTGAACCCCAAGGCCAACCGCGAGAAGATGCCCAGGTGAGTGGCCCGCTACCTCTTCTGGTGGCCGCCTCCCTCCTTCCTGGCCTCCCGGCGCTGCGCCCTTTCTCACTGGTTCTCTCTTCTGCCGTTTTCCGTAGGACTCTCTTCTCTGACCTGAGTCTCCTTTGGAACTCTGCAGGTTCTA
+
CCCCBBB>FFFFGGGGGGBFGGHHGEGBAEHGHFGF?EFGGHDGHGGGGEEGHHGHHHHFGGGGGGGGGGGHFHHGGGGHGHHHHGGGGGBDGGHGHFHHHGHGGHFGHHGGHHGGGGGHHHHHHHHHHHGHHGGGGGHGHHGHHGGGGGGGGGGGGG-AADCFFFFFFFFFFFFFFFFFFFFFFFFFFFFFFFFFFFFFFFFFFFFFFFFFHFFFFFBFFFFFFFF:BFFFFFFFFFFFHFFFFFFFFFF
@M05620:37:000000000-D9766:1:1101:25796:10000 1:N:0:25
ACCACACCTTCTACAATGAGCTGCGTGTGGCTCCCGAGGAGCACCCCGTGCTGCTGACCGAGGCCCCCCTGAACCCCAAGGCCAACCGCGAGAAGATGCCCAGGTGAGTGGCCCGCTACCTCTTCTGGTGGCCGCCTCCCTCCTTCCTGGCCTCCCGGTGCTGCGCCCTTTCTCACTGGTTCTCTCTTCTGCCGTTTTCCGTAGGACTCTCTTCTCTGACCTGAGTCTCCTTTGGAACTCTGCAGGTTCTA
+
BBBBBBBBFFFFGGGGGGGFGGHHEEEACFHHHGGGDEGEEHHHHGGGAFGGHHGHHHGGGGEGGGGGGGGHHHHGGFGHGHHHHGGGGC/BCGHGFFHFHHEGFHHFGFFEHHCGGCGHHHGHHGHHGHGHGCCFGGHGHGGHHGGGGGGGGGGGGG--ABGGGGGFFFFFFFFFFFFFFFFFFFFFFFFFFDDAFFEFDFFDFEFFFFFFFFEB9B/;FFF/9FF:FFBBFFFFFFFFFFEBFFAFFFB
@M05620:37:000000000-D9766:1:1101:18309:10009 1:N:0:25
ACCACACCTTCTACAATGAGCTGCGTGTGGCTCCCGAGGAGCACCCCGTGCTGCTGACCGAGGCCCCCCTGAACCCCAAGGCCAACCGCGAGAAGATGCCCAGGTGAGTGGCCCGCTACCTCTTCTGGTGGCCGCCTCCCTCCTTCCTGGCCTCCCGGAGCTGCGCCCTTTCTCACTGGTTCTCTCTTCTGCCGTTTTCCGTAGGACTCTCTTCTCTGACCTGAGTCTCCTTTGGAACTCTGCAGGTTCTA
+
CCCCCCCCFFFFGGGGGGGGGGHHGFGFEGHHHGGGGGGGGHGHHGGGEGGGHHHHHHHGGGGGGGGGGGGGGHHGGGGHGHHHHGGGGGGGGGHHHHHHHHHGHHHHHHGGHHGGGGGHHHHHHHHHHHGHHGGGGGHGHHGHHGGGGGGGGGGGGG?DGGGGGGFFFFFFFFHHFFFFFHFFFFFFFHHHFFFFFFFFFFFFFFFFFFFFHHHFFFFFFHFFFFFFFFFFHHFFFFFFFHFHFFFFFFF
@M05620:37:000000000-D9766:1:1101:17193:10016 1:N:0:25
ACCACACCTTCTACAATGAGCTGCGTGTGGCTCCCGAGGAGCACCCCGTGCTGCTGACCGAGGCCCCCCTGAACCCCAAGGCCAACCGCGAGAAGATGCCCAGGTGAGTGGCCCGCTACCTCTTCTGGTGGCCGCCTCCCTCCTTCCTGGCCTCCCGGAGCTGCGCCCTTTCTCACTGGTTCTCTCTTCTGCCGTTTTCCGTAGGACTCTCTTCTCTGACCTGAGTCTCCTTTGGAACTCTGCAGGTTCTA
+
AAAABBBACFFFGGGGFGGGGDGFGEGA4EGHHGGEDEFGGFHGHGGGAEGGEGFGHHHGGGEGGGGGGGGHFHHGGGGHGHHHHGGGGGGGGGFHGHHHHHHGHHHHHHEGHHGGGGGHHHHHHHHHHHDHHGGGGGHGHHGHHGGGGGGGGGGGGG-ADGGGGGFFFFFFFFFFFBFFFFFFFFFFFFFFFFDFFFFFFFFFFEFFFFFFFFFFFFFFFFFFFFFFFFFFFFFFFFFFFFFFFFFFFFF
@M05620:37:000000000-D9766:1:1101:23020:10021 1:N:0:25
AGTTCCAGCTCTCCATCGCACAGGGTACCCAGGGCCTGGCCCCTCCATCCAGAAAACCTATGACCTCACCCGCTACCTGGAGCACCCACTCCGCAGCTTGGCTGGGACCTATGTGAGTATCCAGCGTAGGAATCTGGGCGTTGGGGAGGAGTGAGGAGTTGGGGAACGACCGTCCTAACCGTGGAGGGTTCTGGTAAATGATGGGGTGAGGAGGGGCTCTTTGGCTCCCACCAGTCCCCCTGTCTGGTCTA
+
>A>3>B@FFCFFGFGAFEA2A2G4F44BFC422BEAFBBFGFEHGG2FFCBGFCH2BEFG5ABDGDBGGHH000>EFG3B2BBBGGE1EGE11?/E>33B?FFCEGAGEHHHHFDGHGDHFG2BFDGB@DFDGHGFFG/<A@DG?D.>C.<<<0<C0<<CGFDG:..;.;-9CEGGFFGGGGGG.CFGGGFBFF;/FFFFEFFFFF:@EAFEFF<?BB?BB9;BFFFFEFFF.FFFFFFFBFFFFFFFFFF
@M05620:37:000000000-D9766:1:1101:13968:10032 1:N:0:25
ACCACACCTTCTACAATGAGCTGCGTGTGGCTCCCGAGGAGCACCCCGTGCTGCTGACCGAGGCCCCCCTGAACCCCAAGGCCAACCGCGAGAAGATGAACCCAGGTGAGTGGCCCGCTACCTCTTCTGGTGGCCGCCTCCCTCCTTCCTGGCCTCCCGGAGCTGCGCCCTTTCTCACTGGTTCTCTCTTCTGCCGTTTTCCGTAGGACTCTCTTCTCTGACCTGAGTCTCCTTTGGAACTCTGCAGGTTC
+
BBBABBBBFFFFFGGFGGGFGFHHGEEEEEHGEFGEEFGCEFHHHGGGFEGGHHGHHHHGGGGGGGGGGGGGHGHGGGGHEHHGHGGGGGGGGGHHHHHFGHGGHGHHGHHHGGHHGGGGGHHHHHHHHGHHGHHGGGGGHGHHGGGGGGGFGFGGGGGG-9BGGGFFFFFFFFFFEFFFEFFFFFFFFFFFFFFFADFFFFFFFFFFFFFFFFFFFFFFBFFFF/BBFFFFFFFFFFFFFFFFF;FFFFB
@M05620:37:000000000-D9766:1:1101:23036:10038 1:N:0:25
AGTGCCAGCTCTCAATCGCACAGGGGACCCAGGGCCTGGCCCCTCCATCCAGAAAACCTATGACCTCACCCGCTACCTGGAGCACCAACTCCGCAGCTTGGCTGGGACCTATGTGAGTATCCAGCGTAGGAATCTGGGAGTTGGGGAGGAGTGAGGAGTTGGGGAAAGACAGTCCTAACCGTGGAGGGTTCTGGTAAATGATGGGGTGAGGAGGGGCTCTTTGGCTCCCACCAGTCCCCCTGTCTGGTCTA
+
ABBBCFFFCFFFGGGGGGGGGGHHGEGGGGHHGGGGGGHGHHGGGGHHHHHHHHHHHGFHHHHHHHHGHHHFGGFGHHHHHHHHHHHHGHHHGGEGGGHHGHGFEGFHGHHHHFHFHDHHHFHGHGGGGGHFHHHFGFHGGHHHGCGFGGDGCDHFBEGHDGGCCAECGHFHGHHHHHGGGACF?EDG;CFGFGCGGF0BBFFGGGFFFFFBDFFFFBEFFFFFFBFFAFADEFFFFFFABFFFFFFFFF0
@M05620:37:000000000-D9766:1:1101:11059:10076 1:N:0:25
ACCACACCTTCTACAATGAGCTGCGTGTGGCTCCCGAGGAGCACCCCGTGCTGCTGACCGAGGCCCCCCTGAACCCCAAGGCCAACCGCGAGAAGATGCCCAGGTGAGTGGCCCGCTACCTCTTCTGGTGGCCGCCTCCCTCCTTCCTGGCCTCCCGGCGCTGCGCCCTTTCTCACTGGCTCTCTCTTCTGCCGTTTTCCGTAGGACTCTCTTCTCTGACCTGAGTCTCCTTTGGAACTCTGCAGGTTCTA
+
BBBBBBBAFFFFGGGGGGEFGEHHGGEBFEGHHGGFEGGGGHGHHGGGDEGGGHGHGHHCEGCGGGGGGGGHHHHGGGGHGHHGHGGGGGDCGGHHBFGHHHHGHHGHHHGGHHGGGGGHHHHHHHHHHHGHHGGGGGHGHHGHHGGGGGGGGGGGGG-ABFFFFFFFFFFFFFFFFFFFFFFFFFFFFFFFFFFFFFFFFFFFFFFFFFFFFFFFFFEFFFFFFFF/FFFFFFFFFFFFFFFFFFFFFFF
@M05620:37:000000000-D9766:1:1101:14691:10077 1:N:0:25
ACCACACCTTCTACAATGAGCTGCGTGTGGCTCCCGAGGAGCACCCCGTGCTGCTGACCGAGGCCCCCCTGAACCCCAAGGCCAACCGCGAGAAGATGCCCAGGTGAGTGGCCCGCTACCTCTTCTGGTGGCCGCCTCCCTCCTTCCTGGCCTCCCGGAGCTGCGCCCTTTCTCACTGGTTCTCTCTTCTGCCGTTTTCCGTAGGACTCTCTTCTCTGACCTGAGTCTCCTTTGGAACTCTGCAGGTTCTA
+
BBBBBBBBFFFFGGGGGGGFGFHHGEEFHEHHFGGFGGGGGHHHHGGGGGGGHHHHHHHGGGGGGGGGGGGHHGHGGGGHFGHHHGGGGGGCCGGHHGHHGHHGHHHHHGGGHHGGGGGGHHHHHHHHHGGHHGGGGGHGHHGHHGGGGGGGGGGGGGDGGGGGGGFFFFFFFFFFFFFFFFFFFFFFFFFFFFDFFFFFFFFFD9FFFFFFFFFFFFFFFFF/FFFFFFFFFFFFFFFFFFFFFFFFFFF
@M05620:37:000000000-D9766:1:1101:15577:10115 1:N:0:25
AGTGCCAGCTCTCAATCGCACACGTCTGAACTCCAGTCACCGCTCATTATCTCGTATGCCGTCTTCTGCTTGAAAAAAAAAAAAAATAAGTAAATAGATACACATATATCAACCCTTATCTGATGATATTTTAATACCACACATTTCCATTCTGTCTATCGATACGCACGTACTGGTCATTCCTCAAATCACTACACCCTCATCCTCATCTAAACAACGACCCGCGGCGCTGTTGACACACTTACCAATAC
+
>ABAAFFFCFFFGDGGGFGGGGHGGHHFFGHHHHFHHHHHGEEFGFGHHHHHHHGEHHHHEBEGGHHGHHGH?@GGFG@EEEE>//0333?42222222222BF2233222220/0222222211111111111111111...1<1<11<1111=11110....-..<--./..0000;000:00000;0000;90/:....00;09000000000.;-9------------9009000/./000/00;00
@M05620:37:000000000-D9766:1:1101:27611:10127 1:N:0:25
ACCACACCTTCTACAATGAGCTGCGTGTGGCTCCCGAGGAGCACCCCGTGCTGCTGACCGAGGCCCCCCTGAACCCCAAGGCCAACCGCGAGAAGATGAACCCAGGTGAGTGGCCCGCTACCTCTTCTGGTGGCCGCCTCCCTCCTTCCTGGCCTCCCGGCGCTGCGCCCTTTCTCACTGGTTCTCTCTTCTGCCGTTTTCCGTAGGACTCTCTTCTCTGACCTGAGTCTCCTTTGGAACTCTGCAGGTTC
+
BBBBBBBBFFFFGGGGGGGGGGHHGGGEHGHHHGGGGGGGGHHHHGGGGGGGHHHHHHHGGGCGGGGGGGGHHHHGGGEHGHHHHGGGCB/DGGHGF2GGHGGC/<F?1?FGFEHH?>A-<GGHGBDGD0DGGFH@DGGGHGHHC9FFFFBFGGGGGGGA@-BFADFFFFFFFFFF/FFFBBFFFFFFF/9FFF9;ADFFFBD9:AAFB9FFFFB9:BFF9B;FF/;//;B//BFFFFFFBFBFF;;FAB/
@M05620:37:000000000-D9766:1:1101:19739:10160 1:N:0:25
ACCACACCTTCTACAATGAGCTGCGTGTGGCTCCCGAGGAGCACCCCGTGCTGCTGACCGAGGCCCCCCTGAACCCCAAGGCCAACCGCGAGAAGATGCCCAGGTGAGTGGCCCGCTACCTCTTCTGGTGGCCGCCTCCCTCCTTCCTGGCCTCCCGGAGCTGCGCCCTTTCTCACTGGTTCTCTCTTCTGCCGTTTTCCGTAGGACTCTCTTCTCTGACCTGAGTCTCCTTTGGAACTCTGCAGGTTCTA
+
AAABBBBBFFFFFGGGFGGGGGHHFFFFHEHHHGGEGGGGGHHHHGGGEEEFHHFHGGHGGGGGGGGGGGGHHHHGGGGHGHHHHGGGGGGGGGHHHFHHHHHGGHHHHHGGHHGGGGGHHHHHHGHHHHGHHGGGGGHGHHGFHGGGGGGGGGGGGGGGGGGGGGFFFFFFFFFFFFFFFFFFFFFFFFFFFFDFFFFFFFFFFFFFFFFFFFFFFFFFFFFFFFFFFFFFFFFFFFFFFFFFFFFFFFF
@M05620:37:000000000-D9766:1:1101:15211:10172 1:N:0:25
GAGGCTGCTTTGGAAGAAACTGATAAGCCAGGGACACAAGATCGGAAGAACACACGTATGAACTTCAGTCACCGTTCATAATCTGGTATACCGGCTACTGTTTTAAAAAAAAATACCCGTAAGGAAAGGCTCCTAGAAGACTCCAAGGGAGTAAAAGAGCTGATGAAACAATGGCAAGTAAGTCAGGCATTTCCGCTTTAGCACTCTTGTGGATCCAATTGAACAATTCTCAGCATTTGTACTTGTAACTG
+
AAAAAAFAFFFFGFFG1BGGGBG3DA111BBEEF0BBGAA0BBAAF/A00BB0///B01B221D122ADB11BE0/BFE2F@DG21BD@22B//>//0BF2B10B1B1BE/>/0B1BFF/>BG1DF<00?@FAGF1@GFH0??GFGH/?FAE>DGE1F<GFFGGFDG=<G.DDGCHGGHGF00CGG/;;::0C0...9.;9CBFBFGEFCFEB0CF9;C0;CFFFGFFFFCBFGFFFFF9;FBF;;BF;;B
@M05620:37:000000000-D9766:1:1101:14105:10181 1:N:0:25
GAGGCTGCTTTGGAAGAAACTCATAGATTACTGCAACAGTTCCCCCTGGACCTGGAAAAGTTTCTTGCCTGGCTTACAGAAGCTGAAACAACTGCCAATAAGGAAAGGCTCCTAGAAGACTCCAAGGGAGTAAAAGAGCTGATGAAACAATGGCAAGTAAGTCAGGCATTTCCGCTTTAGCACTCTTGTGGATCCAATTGAACAATTCTCAGCATTTGTACTTGTAACTGACAAGCCAGGGACAAAAGATC
+
A@AAAAFAFFFFFGGGGEGF1G1EFEHB3FGHHHHHC0A1DFDGFE?F/0FFBBEH11BFAFBFFFBAGFFGHGFHHFHGHHHHCGFHH>GHC>FFGCGCFEFFFFHGHHHGHHHGHHHHHHHGBGEEEGGHGFGHGHHHHEHHGHHHHGHGHHHGGGHHHHHHHFHHHBGFFAGGCEHHHGHGHGHHHHADGHHHHHHHHDCGHHHGHHHHHHHHFFCGCHHHFFFHGHHHHFAGGFA9AEEGFGFFAFC
@M05620:37:000000000-D9766:1:1101:15297:10182 1:N:0:25
AGTGCCAGCTCTCAATCGCACAGGGGACCCAGGGCCTGGCCCCTCCATCCAGAAAACCTATGACCTCACCCGCTACCTGGAGCACCAACTCCGCAGCTTGGCTGGGACCTATGTGAGTATCCAGCGTAGGAATCTGGGAGTTGGGGAGGAGTGAGGAGTTGGGGAAAGACAGTCCTAACCGTGGAGGGTTCTGGTAAATGATGGGGTGAGGAGGGGCTCTTTGGCTCCCACCAGTCCCCCTGTCTGGTCTA
+
ABBBCFFFCFFFGGGGGGGGGGHHGGGGGGHHGGGGGGHHHHGHGGHHHHHHHHHHHGHHHHHHHHHHHHHGGGGGHHHHHHHHHHHHGHHHGGGGGHHHGHHGGGHHGHHHHHHHHHHHHHHHHGGGGGHHHHHHHHHGGHHHGGGGGGGHHHHHHGHHHHGGGGHHHHHHHGHHHHHHGGGGGGGGEFGGGGFFGGGGGGGGGGFFFFFFFFFFFFFFFFFFFFFFFFFFFFFFFFFFFFFFFFFFFFF
@M05620:37:000000000-D9766:1:1101:3512:10222 1:N:0:25
ACCACACCTTCTACAATGAGCTGCGTGTGGCTCCCGAGGAGCACCCCGTGCTGCTGACCGAGGCCCCCCTGAACCCCAAGGCCAACCGCGAGAAGATGCCCAGGTGAGTGGCCCGCTACCTCTTCTGGTGGCCGCCTCCCTCCTTCCTGGCCTCCCGGAGCTGCGCCCTTTCTCACTGGTTCTCTCTTCTGCCGTTTTCCGTAGGACTCTCTTCTCTGACCTGAGTCTCCTTTGGAACTCTGCAGGTTCTA
+
?AAAAAB>CFFFGGGFFGFAFDGFEBEAFEHHFFFEDFGGGHGHHGGGEEFGHHHHFHHGGGGGGGGGGGGHFGGGGGGHGHHCFGGGGGDFGFHFGHHHHGHGGHFHHFGGHHCGGGGHGHHHHHFG0<EHHGGGGGHGHHGHHGGFGGGGGGGGGG9ACGFFGGFFF/;FFFFFFFFFFFFFFFFFBFFFFFADFFFFFFFFFFFFFFFFFFF/FFFFFFFFFBF;BFFFFFFFFBFFFBFFFFAFFFE
@M05620:37:000000000-D9766:1:1101:8405:10234 1:N:0:25
GAGGCTGCTTTGGAAGAAACTGACAAACCAGGGACACAAGATCGGAAGAGCACACCTCTGTACTCTAGCCACCGCTCATGATCTCGTACTCCGTCTCCTGCTAGAAGAAAAAAAGGAATGCTTTCGGGAACGCCCGTCCTCCCCATTACGGCCCCCGAAACATGCTCCGGTAAGCAGGGGATCTTTGTCTCACCCCTGTCCCCCTGTCTATTCTCTCTCCCCCCCTTCCCCCGGCAGACACCACGTCTGAA
+
A?AAA@CAFFDFFBGGFCGGD1A1A10BAF00BFGFFC0BA1BA/AAEB0BAAAA/0BBB2222D2B11AA0B>//>/E1D2BDE0/B//BF>/F0B1BF1@1111110000<>//001112211//?///?C/B//</<10?A00111<<-----<---:/0/<000:---.000/.:-.99;09009;B0BF.-9-BFBBAF@-B/B///;//////:/-;;>--;/--9----;--9;--:9-;9A//
@M05620:37:000000000-D9766:1:1101:18455:10303 1:N:0:25
AGTGCCAACTCTCAATCGCACAGGGGACCCAGGGCCTGGCCCCTCCATCCAGAAAACCTATGACCTCACCCGCTACCTGGAGCACCAACTCCGCAGCTTGGCTGGGACCTATGTGAGTATCCAGCGTAGGAATCTGGGAGTTGGGGAGGAGTGAGGAGTTGGGGAAAGACAGTCCTAACCGTGGAGGGTTCTGGTAAATGATGGGGTGAGGAGGGGCTCTTTGGCTCCCACCAGTCCCCCTGTCTGGTCTA
+
BBBBBFF4AFFFGGGGGGGCGGHHGGGGGGHHGGGGGGHHHHGHGGHHHHHHHHHHHGHHHHHHHHHHHHHGGGGGHGGHHHHHGHHHGHHHGGGGGHHHGHHGGGHHGHHHHHHHHGHHHHHHHGGGGGHHHHHHHHHGGHHHGGGGGGGHHHHHGGHHHHGGGGHHHHHHHHHHHHHHGGGGGGGGEGGGGGGGGGGGGGGGGGFFFFFFFFFFFFFFFFFFFFFFFFFFFFFFFFFFFFFFFFFFFFB
@M05620:37:000000000-D9766:1:1101:25832:10305 1:N:0:25
ACCACACCTTCTACAATGAGCTGCGTGTGGCTCCCGAGGAGCACCCCGTGCTGCTGACCGAGGCCCCCCTGAACCCCAAGGCCAACCGCGAGAAGATGCCCAGGTGAGTGGCCCGCTACCTCTTCTGGTGGCCGCCTCCCTCCTTCCTGGCCTCCCGGAGCTGCGCCCTTTCTCACTGGTTCTCTCTTCTGCCGTTTTCCGTAGGACTCTCTTCTCTGACCTGAGTCTCCTTTGGAACTCTGCAGGTTCTA
+
CCCCCCCCFFFFGGGGGGGGGGHHGFGEHGHHHGGGGGGGGHFHHGGGGGGGHHHHHHHGGGGGGGGGGGGHFHHGGGGHGHHHHGGGGGGGGGHGHFHHHHHG1GHHHFGGHHGGGGGHHHHHHHHHHHGHHGGGGGHGHHGHHGGGGGGGGGGGGG-ADGGGGGFFFFFFFFFFFFFFFFFFFFFFFFFFFFDFFFFFFFFFFFFFFFFFFFFFBFBFFEFFFFFFFFFFFFFFFFFFFEFFFFFFFFF
@M05620:37:000000000-D9766:1:1101:22080:10319 1:N:0:25
AGTGCCACCTCTCAATCGAACAGGGGACCCAGGCCCCGGCCCCTCCAGCCAGAAAACCTGTGACCTCACCCGCTACCTGGAGCACCAACTACGCACCTTGGCCTGGACCTATGTCAGCATCCAGCGCAGGAATCTGGGAGTTGGCGAGGAGTGAGGACTCGGGGAAAGACAGTCCTAACCGTGGAGGGCTCTGGTAAATGATGCGCTGAGGAGGCCCTCTTTGCATCTCACCAGCTCCCCTCTCTTCTCTA
+
>>>AA@F4BB4FGFGGGABFGEAF2AE2BE2BF2FF2AAEEEG1EFG33F1BAGEGHGC1D35DBGF3B?1>E>>EHDG1BFG1BGHHG3FGGE//>BFG3F3?/?B0?B1??F2?@1<FHH1GH//<A//0111>100<.>111--<DCFH.GC.0.//.;---9A9CFGBFFFCFF/C-.:-;EG=.FAF//:999BB////-.;-.9A/....;..;//////:99/;A/..///....;/////;B/
@M05620:37:000000000-D9766:1:1101:18447:10319 1:N:0:25
AGTGCCAGCTCTCAATCGCACAGGGGACCCAGGGCCTGGCCCCTCCATCCAGAAAACCTATGACCTCACCCGCTACCTGGAGCACCAACTCCGCAGCTTGGCTGGGACCTATGTGAGTATCCAGCGTAGGAATCTGGGAGTTGGGGAGGAGTGAGGAGTTGGGGAAAGACAGTCCTAACCGTGGAGGGTTCTGGTAAATGATGGGGTGAGGAGGGGCTCTTTGGCTCCCACCAGTCCCCCTGTCTGGTCTA
+
CCCCCFFFCFFFGGGGGGGGGCHHGGGGGGHHGGGFFGFHFHGHGGHHHHHHHHHHHGGHHHHHHHHHHHHGGGGGHGHHHHHHHHHHGGHHGGCGGHHHGHHGGGHHGHHHHHHHHHHGHHHHHGEGGGHHHHHHHHHGGHGHGGGGGGGHHHHHGGHHHHGGGGHHHHHHHHHHHHHHGGFGGGGGCFGGGGGGGGGGGGGGGGFFFFFFFFFFFFFFFFFFFFFFFFFFFFFFFFFFFFFFFFFFFFB
@M05620:37:000000000-D9766:1:1101:25630:10334 1:N:0:25
ACCACACCTTCTACAATGAGCTGCGTGTGGCTCCCGAGGAGCACCCCGTGCTGCTGACAGAGGCCCCCCTGAACCCCAAGGCCAACCGCGAGAAGATGCCCAGGTGAGTGGCCCGCTACCTCTTCTGGTGGCCGCCTCCCTCCTTCCTGGCCTCCCGGAGCTGCGCCCTTTCTCACTGGTTCTCTCTTCTGCCGTTTTCCGTAGGACTCTCTTCTCTGACCTGAGTCTCCTTTGGAACTCTGCAGGTTCTA
+
AAAAAAAACFBD3FF13B1FDFBBAAEAC0BBBEF0AAA/EGEFHGEGA/BAEGGGHG1BFCFEEE>>E>FGCFE?EEEFFEG>/?EGE/@BCCGHHBGHHHHG1CF??<C/FG/CCCGHHHHHE1FHF<CHHGGGGGHGHH.:0<CCGHHHHHHGG@---;9C@@GGGGGGGGFFFFFBF/FFFFFEFFFFF@;AFEFBB/9;A/FFFFFFFFFFFFFFFFFBB/;BFF/BBBF/FFBFFFFFFFFFFFB
@M05620:37:000000000-D9766:1:1101:12687:10345 1:N:0:25
ACCACACCTTCTACAATGAGCTGCGTGTGGCTCCCGAGGAGCACCCCGTGCTGCTGACCGAGGCCCCCCTGAACCCCAAGGCCAACCGCGAGAAGATGCCCAGGTGAGTTGCCCGCTACCTCCTCTGGTGGCCGCCTCCCTCCTTCCTGGCCTCCCGGAGCTGCGCCCTTTCTCACTGGTTCTCTCTTCTGCCGTTTTCCGTAGGACTCTCTTCTCTGACCTGATTCTCCTTTGGAACTCTGCAGGTTCTA
+
1A1>AAAAFFF1AGG1BGF1GDEEGAEEA0FHFGCEGA?AFHHHHGCGEFGGHBGFHHHEGGGGEEEEGGGFHHHGGGGHCHHHHGGCGGGGCCG1?D1?F1?CGCB0<1?<GHGC-<AHHH.>0000=CCFHGGGGGHGHFGEG0:0<CAFF.CEE@-99AFE?AG@@FF///;F//-BB//9;//;B///:=;AFE/B-;-;A///9;FFFBFBFF/BFBB///;/:BFF////99/9BBB/BFA9F//
@M05620:37:000000000-D9766:1:1101:12671:10357 1:N:0:25
ACCACACCTTCTACAATGAGCTGCGTGTGGCTCCCGAGGAGCACCCCGTGCTGCTGACCGAGGCCCCCCTGAACCCCAAGGCCAACCGCGAGAAGATGCCCAGGTGAGTGGCCCGCTACCTCTTCTGGTGGCCGCCTCCCTCCTTCCTGGCCTCCCGGCGCTGCGCCCTTTCTCACTGGTTCTCTCTTCTGCCGTTTTCCGTAGGACTCTCTTCTCTGACCTGAGTCTCCTTTGGAACTCTGCAGGTTCTA
+
BBBBBBBBFFFFGGGGFGGGGFHGGEEBEEHHEFGEEGGGGHHHHGGGGGGGHHGHHHHGGGGGGEGGGGGHHGHGGGGHEEHHHGFEGGBCGGHHGHHHHHHGHHHHHHGGHHGGGGGHHHHHHHHHHHGHHGGGGGHGHHGHHGGGGGGGGGGGGG-DGFFFFFFFFFFFFFFFFFFFFFFFFFFFFFFFFFFFFFFFFFFFFFFFFFFFFFFFFFBFFFFBFFFFFFFFFFFFFFFFFFFFFFFFFFB
@M05620:37:000000000-D9766:1:1101:18127:10382 1:N:0:25
GAGGCTGCTTTGGAAGAAACTGACAAGCCAGGGACACAAGATCGGAAGAGCACACGTCTGAACTCCAGTCACCGCTCATTATCTCGTATGCCGTCTTCTGCTTGAAAAAAAAAAAAAATAAAAAAAACAAATAAAACAATAAAAACAAACAAGCAATAACCAAAACGGTACCAAGCCAAAACAACACAGCACATGAGACGTATCACTACGAGCAAATAGAGAATTAAGACAGAAATGTGAATCGACTGTAC
+
A?AB>AFACFF@G4BBEG4BGFHABAABABBBB2BABBFFBFBAE2AB2ABBB2B0BBBFFABFBB3BDA3DBB>>>EG5BG@FBBBEG3BFEEGH?BFGBBB3BFB?BE/<C><///01111?---....0000=<..0;0000......:/.//0000/;...9-..:.;00.;.//:...........9.//9///.../9/////...-9//:F///9/////////./9//9/////;.;@..//9
@M05620:37:000000000-D9766:1:1101:5648:10387 1:N:0:25
ACCACACCTTCTACAATGAGCTGCGTGTGGCTCCCGAGGAGCACCCCGTGCTGCTGACCGAGGCCCCCCTGAACCCCAAGGCCAACCGCGCGAAGATGCCCAGGTGGGGGGCCCTCCACCTCCTTTGGGGGCCCCCTCCCCCCCTCCTGGCCTCCCCGCGCTGCGCCCTTTCTTACTGGTTCTCCCTTCCTCCCGTTTCCCGAAGACTCTCTTCTCCGACCGTACTCCTCTTTGGAACTTTTCAGGTTCCT
+
BBABBBB>BFFFGEGGGG5DGGHHGGGAAEGGHAAB2EEGFHHHHGGAEGGGGHHGGHHA>@EGGGGGGGGBGHHGGGGHGHHHHFGEDC//CGG??F1GGC/??1/-->;-@B.;.9;FA..;//9;.-;-;--;-:DE.;9-@AD./;AA9AEF9@9@@F-A--;@-:BBB//;/9;FFF///999.///;..::B/;/..--./9////;BF//.-9;-...9///:99B//9B/9///;9/;BF//9
@M05620:37:000000000-D9766:1:1101:7620:10407 1:N:0:25
ACCACACCTTCTACAATGAGCTGCGTGTGGCTCCCGAGGAGCACCCCGTGCTGCTGACCGAGGCCCCCCTGAACCCCAAGGCCAACCGCGAGAAGATGCCCAGGTGAGTGGCCCCCTACCTCTTCCGGTGGCCGCCTCCCTCCTTCCTGGCCTCCCGGCACTGCGCCCTTTCTCCCTGGTTCTCTCTTCTGCCGTTTTCCGTAGGACTCTCTTCTCTGACCTGGATCCCCTTTGGAACTCTGCAGGTTCTA
+
CCCCCCCCFFFFGGGGGGGGGGHHGGGEGEHHHGGGGG2FGHHHHGGGEGGGHHHHHHHGGGGGGGGGGGGHGHHGGGGHGHHHHGGGGGGGGGHHHGHHHH/???10??FCGH-<-.0<<F1F=1<<--CAG?@F?AGGFBEFGFGF0F?F0AEG.C---//0.-AF;FFFF00//:EFF0FF0B0B00B0FAADFFEF?09.A0BBFF0BFB0:0999BB/./:0/9;/AFBF0FFBB0:09BF;FBB0
@M05620:37:000000000-D9766:1:1101:10790:10407 1:N:0:25
ACCACACCTTCTACAATGAGCTGCGTGTGGCTCCCGAGGAGCACCCCGTGCTGCTGACCGAGGCCCCCCTGAACCCCAAGGCCAACCGCGAGAAGATGCCCAGGTGAGTGGCCCGCTACCTCTTCTGGTGGCCGCCTCCCTCCTTCCTGGCCTCCCGGCGCTGCGCCCTTTCTCACTGGTTCTCTCTTCTGCCGTTTTCCGTAGGACTCTCTTCTCTGACCTGAGTCTCCTTTGGAACTCTGCAGGTTCTA
+
BBBAABBBFFFFGGFGFGD5GDGHGEEBFAGGAFGEGGGGGHHHHGGGEGGGHHGHHHHEEGCGGGGGGGGFHFHGGGGHCGHHHGG/CGCCCGGHHHGHHHHGHHHHHHGGHHGGGGGHHHHHHHHHHHGHHGGGGGHGHHGHHGGGGGGGGGGGGG-BBBBFBBFBBFFFFFFFFFFFFFFFFFFFFFFFFBFFFEFFFFFDFFFFFFFFFFFFFFFFFFF/FFFBFFFFFFFFFFFFFFFFFFFFFFB
@M05620:37:000000000-D9766:1:1101:13921:10414 1:N:0:25
ACCACACCTTCTACAATGAGCTGCGTGTGGCTCCCGAGGAGCACCCCGTGCTGCTGACCGAGGCCCCCCTGAACCCCAAGGCCAACCGCGAGAAGATGCCCAGGTGAGTGGCCCGCTACCTCTTCTGGTGGCCGCCTCCCTCCTTCCTGGCCTCCCGGAGCTGCGCCCTTTCTCACTGGTTCTCTCTTCTGCCGTTTTCCGTAGGACTCTCTTCTCTGACCTGAGTCTCCTTTGGAACTCTGCAGGTTCTA
+
CCCCCCCCFFFFFGGGGGGGGGHHGEGEHGHHHGGGGGGGGHHHHGGGEEGGHHHHHHHGGGGGGGGGGGGHGHHGGGGHGHHHHGGGGGGGGGHHHHHHHHHGHHHHHHGGHHGGGGGHHHHHHHHHHHGHHGGGGGHGHHGHHGGGGGGGGGGGGF?DGGGGGGFFFFFFFFFFFFFFFFFFFFFFFFFFFFFFFFFFFFFFFFFFFFFFFFFFFFFFFFFFFFFFFFFFFFFFFFFFFFFFFFFFFFF
@M05620:37:000000000-D9766:1:1101:7638:10415 1:N:0:25
ACCACACCTTCTACAATGAGCTGCGTGTGGCTCCCGAGGAGCACCCCGTGCTGCTGACCGAGGCCCCCCTGAACCCCAAGGCCAACCGCGAGAAGATGCCCAGGTGAGTGGCCCGCTACCTCTTCTGGTGGCCGCCTCCCTCCTTCCTGGCCTCCCGGAGCTGCGCCCTTTCTCACTGGTTCTCTCTCCTGCCGTTTTCCGTAGGACTCTCTTCTCTGACCTGAGTCTCCTTTGGAACTCTGCAGGTTCTA
+
ABAAABBAFFFFGGGFGGGGGGHHGGGGGGGHFFGE2EEEEHEHHGGGEEGG5FHHHHHGEE0FFFGGGGGF@BGEGGEHFAGHFGGGGFGGGDH2?GFHHHCCFGFHFHGGHFDGG@GHHHHHHHHHGFGGH-DGGGHGHGGHHFGGGGGGGGGGG-99AFBFGGFFC/BFFFFFF/9:BFFFFFF/;B:FFDDA9EFFDFFDD/BFFFFFFBFFFBFFFFFFF9FFFBF/BFBB/FFFFFBFFFFFFFF
@M05620:37:000000000-D9766:1:1101:26106:10415 1:N:0:25
ACCACACCTTCTACAATGAGCTGCGTGTGGCTCCCGAGGAGCACCCCGTGCTGCTGACCGAGGCCCCCCTGAACCCCAAGGCCAACCGCGAGAAGATGCCCAGGTGAGTGGCCCGCTACCTCTTCTGGTGGCCGCCTCCCTCCTTCCTGGCCTCCCGGAGCTGCGCCCTTTCTCACTGGTTCTCTCTTCTGCCGTTTTCCGTAGGACTCTCTTCTCTGACCTGAGTCTCCTTTGGAACTCTGCAGGTTCTA
+
BBBBBABBFFFFGFGGGGGGGFGHGGGEHDGHGGGCEFGEEGGHHGGGE?EGHGHHHHHGGF?FGGGGGGGHHHHGGGGHGHHHGGGGG/CFFGFHG2BGHH/<?FFHHHGGHH@DGGGHHHHHHGFGGHGHHGGGGGHGHHGHFGGGFFFGGGGGG?9ABGGGGGFFFFFFFFFFFFFFFFFFFFFFFFFFFD9AFFFFFFFFDFFFFFFFFFFFFFFFFFFFFFFFFFFFFFFFFFFFFFFFFFFFFFF
@M05620:37:000000000-D9766:1:1101:22619:10450 1:N:0:25
AGTGCCAGCTCTCAATCGCACAGGGGACCCAGGGCCTGGCCCCTCCATCCAGAAAACCTATGACCTCACCCGCTACCTGGAGCACCAACTCCGCAGCTTGGCTGGGACCTATGTGAGTATCCAGCGTAGGAATCTGGGAGTTGGGGAGGAGTGAGGAGTTGGGGAAAGACAGTCCTAACCGTGGAGGGTTCTGGTAAATGATGGGGTGAGGAGGGGCTCTTTGGCTCCCACCAGTCCCCCTGTCTGGTCTA
+
ABABCFFFCFFFGGGGGGGCGGHGGEFGGGHHFEEGGGHHHHGHGGHHHGHHHGHHHGHHHGHHHHHHHHHGGEEEHGHHFHHHHHFGGHHGEGFEGHGHGHHGGGHHGHHHHHHHHFHHHHHHHGFGGGGHHHHHHGFFGHHHGGGGGGEGHFHHHGHHHHGGGGHHHHHHHHHHHHHHGGGGGGGGEGFFGGGGGGGGGGGGGDDFFFFFFFFFFFFFFFFFFFFFFFFFFFFFFFFFFFFFFFFFFFF
@M05620:37:000000000-D9766:1:1101:23773:10546 1:N:0:25
ACCACACCTTCTACAATGAGCTGCGTGTGGCTCCCGAGGAGCACCCCGTGCTGCTGACCGAGGCCCCCCTGAACCCCAAGGCCAACCGCGAGAAGATGAACCCAGGTGAGTGGCCCGCTCCCTCTTCTGGTGGCCGCCTCCCTCCTTCCTGGCCTCCCGGCGCTGCGCCCTTTCTCACTGGTTCTCTCTTCTGCCGTTTTCCGTAGGACTCTCTTCTCTGCCCTGCGTCTCCTTTGGAACTCTGCAGGTTC
+
ABB>AAABFFCFFGGGGGFFGFGHGEF24AEAAFGEGEEEACGFHAEE1FFGBFCGFHFGG00>FGCGGG1CGGHGGGGHFEHHHGGECC/<BDGBGGGDHGD?FEF11?<FCFHHG@F-CGHHHHHHHHHHFHHFGGGGHGHGEFGGGGGGGGGGGEGGCFFFFFFFFFFFFFFFBFFFFBFFFFFFFFFFFF/;;DFFFBDFADDFFFFFFFFFF/:F/;;FF.;;;.9BFFFFFFFFF;BFF/BFFFE
@M05620:37:000000000-D9766:1:1101:23762:10563 1:N:0:25
ACCACACCTTCTACAATGAGCTGCGTGTGGCTCCCGAGGAGCACCCCGTGCTGCTGACCGAGGCCCCCCTGAACCCCAAGGCCAACCGCGAGAAGATGAACCCAGTTGAGGGCCCCGCTACCCCTTCTGTGGGCCGCCTCCCTCCTTCCTGCCCCCCCGGAGCTCCGCCCTTTCTCACTGGTTCTCTCTCCTCCCTTTTTCCTTAGGACCCTCTTCTCTCACCTTAGTCTCTTTGGTAACTCTCCAGGTTC
+
BBBBBBBBFFFFGGGCGGFGGGHHGEGGHCHHHGGFAEGFGHHHHGGGEGGGHHHFHHHGGGGGGGGGGGFFHHHGGGGHGHHGHGGGGGCGGGHEHHH22FC<?111<10?/?><<<>CD/..<<<0=00/.;.-;-.EG?/;;;0;90;/;..;A@;-;-99/9.;D-;F///;B//;.;/9///9;///.;;./9F/;;/9BB/;/../.;99;;//;B;9///9;9F/9F//.9//;9//;/9/B//
@M05620:37:000000000-D9766:1:1101:20853:10609 1:N:0:25
AGTGCCCTTAGATCGGAAGAGCACACGTCTGAACTCCAGTCACCGCTCATTATCTCGTATGCCGTCTTCTGCTTGAAAAAAAAAACCCCAAACCACCTATACCACTCCTCTACCCTGCACTCTCTCTACTGTCTCCCTTTCACTACCCTCTCATCTCCCCCCATTTCCCTTCCTTCCTCCTTCTCCCATTCCTCCGGATCTTTCGCCCCCTTCTCCCCCACCTCCCCTCTCCTTTCGCCCCTGCCCACCCC
+
ABAABFFFFFFFBFCAA2AEFG4GGFEGHHGGFHHHHGFFGFHH2EEEAGHHGHHHBF1BBGHEBEFFHHHGHHH1FHHFE>E>>>//>?/0////?033334322222B3233022/22222222@222211111?0111<111?001.0>1=11110>.--/000=;:0CC000;00//00000:/00000;/.-.99000;99..-9-../;B/..-...9...:..////;/;..9-9.A../...-
@M05620:37:000000000-D9766:1:1101:25879:10615 1:N:0:25
ACCACACCTTCTACAATGAGCTGCGTGTGGCTCCCGAGGAGCACCCCGTGCTGCTGACCGAGGCCCCCCTGAACCCCAAGGCCAACCGCGAGAAGATGCCCAGGTGAGTGGCCCGCTACCTCTTCTGGTGGCCGCCTCCCTCCTTCCTGGCCTCCCGGAGCTGCGCCCTTTCTCACTGGTTCTCTCTTCTGCCGTTTTCCGTAGGACTCTCTTCTCTGACCTGAGTCTCCTTTGGAACTCTGCAGGTTCTA
+
CCDCCDDAFFFFGGGGGGAFGGHHGGGAFEHHHFFFDGGGGHGHHGGAEFEGHHGHHHHFGGGGGGGGGGGHGHHGGGGHGHHHHGGGGG>DGGHGHHHHHHHGHHHHHHGGHHGGGGGHHHHHHHHHHHGHHGGGGGHGHHGHHGGGGGGGGGGGGG-CDGGGGGFFFFFFFFFFFFFFFFFFFFFFFFFFFFDFFFFFFFFFFFFFFFFFHHHFFFFFFFFFFFF:BFFFFFFFFFFFHFFFFFFFFFB
@M05620:37:000000000-D9766:1:1101:10270:10627 1:N:0:25
ACCACACCTTCTACAATGAGCTGCGTGTGGCTCCCGAGGAGCACCCCGTGCTGCTGACCGAGGCCCCCCTGAACCCCAAGGCCAACCGCGAGAAGATGAACCCAGGTGAGTGGCCCGCTCCCTCTTCTGGTGGCCGCCTCCCTCCTTCCTGGCCTCCCGGCGCTGCGCCCTTTCTCACTGGTTCTCTCTTCTGCCGTTTTCCGTAGGCCTCTCTTCTCTGCCCTGCGTCTCCTTTGGAACTCTGCAGGTTC
+
AAA>>AAACFFFGGGGAG55BBFCEAEA42FFABBA2AAEEHAGGEEAEEEGEHHHHHHAEECEFEGGGGG?BEGEGGEG/C?GGF//>>>>@DCFDFFBHG/?GFFG<?1F?F>.AD@<EGFHHH=<DDGGDHHCGG.EHGGF.;0C;0BCF9FFF9;B@B@B@D?B.99BFFFFBBBF9FFFFFF;;BFFFF/;ADFFF;AF;;D/;FFFFFFBB;FFBF.;A.;.99;BFFFFEFFFF/BFF/;FFF/
@M05620:37:000000000-D9766:1:1101:7190:10640 1:N:0:25
ACCACACCTTCTACAATGAGCTGCGTGTGGCTCCCGAGGAGCACCCCGTGCTGCTGACCGAGGCCCCCCTGAACCCCAAGGCCAACCGCGAGAAGATGCCCAGGTGAGTGGCCCGCTACCTCTTCTGGTGGCCGCCTCCCTCCTTCCTGGCCTCCCGGGGCTGCGCCCTTTCTCACTGGTTCTCTCTTCTGCCGTTTTCCGTAGGACTCTCTTCTCTGACCTGAGTCTCCTTTGGAACTCTGCAGGTTCTA
+
ABA?AA3AFFFF5FGBEGGFGFFEEAAEEAHHHGGEFGGFGHHHHGEG1AEFFDCEGGHG?GFGE>/EGGGFHFFEGGFEF/GFEFAEF@D/@ACGF<2?CG/F1<GHGFEEHG?C-<->FGBHG<<GD<AFGC?CD..CGHGHCFFGGEFGGGGEGA--:;9AC=DAAFFFF/9FFFFFBFFFFFF//BFFFFFFFFFFF9F..//:FFFFFF9FBBBFF9.9./:BFB9FF//9/9/9/9BBFA./BF/
@M05620:37:000000000-D9766:1:1101:13648:10642 1:N:0:25
AGTGCCAGCTCTCATCGCACATGGGCCCAAGGTCCTGGACCCTCCCTCCCGAAGAACGCTGACCTCACCCGCTACCTGGAGCACCCCCTCCGCAGCTTGGCTGGGCCCTATGTGCGTATCCCGCGTCGGCATCTGGGCGTTGGGGCGGCGTGCGGCGTTGGGGCAAGCCCGTCCTAACCGTGGCGGGTTCTGGTAAATGCTGGGGTGAGGAGGGGCTCTTTGGCTCCCACCAGTCCCCCTGTCTGGTCTAT
+
AAAAAFFFAFFFGGGGF1AEF11BFGE00B00BB1BF0ABAEB/E/0B/BBBA/B0A/BEE/B>DF1>GEE/>EEC@F>0BFGHHECEE?E?EGGCHHFEGEFAE//BFBFGHHBAFC?GH1/A<C/AC@@CHHHFFE-<<@CCCC-;-@-@B@?=@@@@F@@F@-:9A-@@FFFFBFF@F-@?@@@@AFFFFFFFFFF/FFFF@?@A-A/;9>@@@EFFFFF/BFEFFFF-9BFFFFF@FFFBBFFB;FF
@M05620:37:000000000-D9766:1:1101:12813:10645 1:N:0:25
ACCACACCTTCTACAATGAGCTGCGTGTGGCTCCCGAGGAGCACCCCGTGCTGCTGACCGAGGCCCCCCTGAACCCCAAGGCCAACCGCGAGAAGATGCCCAGGTGAGTGGCCCGCTACCTCTTCTGGTGGCCGCCTCCCTCCTTCCTGGCCTCCCGGAGCTGCGCCCTTTCTCACTGGTTCTCTCTTCTGCCGTTTTCCGTAGGACTCTCTTCTCTAACCTGAGTCTCCTTTGGAACTCTGCAGGTTCTA
+
ABB3AAABFFFFEGGFFGG5FFGCEEEEGEHH3FFEEEFCGHHHHGGGEGGGHGHHGHHGGGGGGGGGGGGHHGFGGGGGAGHHHGGEGCFFGDFBGGHHHHHGHHHHHGGGHHGGGGGHHHHHHHGHHGGHHGFCFACEHHGHHGGGGGGGGGGGGGGGGFGGGGFFFFFFFFFFFFFFFFFFFFFFFFFFFFFFFFFFFFFFDFFFFFFFFFFFB/BFFFFFFFFFFFFFFFFFFFFFFFFFFFAFFFB
@M05620:37:000000000-D9766:1:1101:22425:10658 1:N:0:25
ACCACACCTTCTACAATGAGCTGCGTGTGGCTCCCGAGGAGCACCCCGTGCTGCTGACCGAGGCCCCCCTGAACCCCAAGGCCAACCGCGAGAAGATGCCCAGGTGAGTGGCCCGCTACCTCTTCTGGTGGCCGCCTCCCTCCTTCCTGGCCTCCCGGAGCTGCGCCCTTTCTCACTGGTTCTCTCTTCTGCCGTTTTCCGTAGGACTCTCTTCTCTGACCTGAGTCTCCTTTGGAACTCTGCAGGTTCTA
+
CCCCCCCCFFFFGGGGGGGFGGHHGGGEGGHHHGGGGGGGGHGHHGGGGGGGHHGHHHHGGGGGGGGGGGGHGHHGGGGHGHHHHGGGGGCGGGHHGHHHHHHGHHHHHHGGHHGGGGGHHHHHHHHHHHGHHGGGGGHGHHGHHGGGGGGGGGGGGGBGGGGGGGFFFFFFFFFFFFFFFFFFFFFFFFFFFFFFFFFFFFFFFFFFFFFFFFFFFFFFFFFFFFFFFFFFFFFFFFFFFFFFFFFFFFF
@M05620:37:000000000-D9766:1:1101:6779:10662 1:N:0:25
ACCACACCTTCTACAATGAGCTGCGTGTGGCTCCCGAGGAGCACCCCGTGCTGCTGACCGAGGCCCCCCTGAACCCCAAGGCCAACCGCGAGAAGATGAACCCCGGTGAGTGGCCCGCTACCTCTTCTGGTGGCCGCCTCCCTCCTTCCTGGCCTCCCGGCGCTGCGCCCTTTCTCACTGGTTCTCTCTTCTGCCGTTTTCCGTCGGACTCTCTTCTCTGACCTGAGTCTCCTTTGGAACTCTGCCGGTTC
+
>>>>AA>AFFFFDGGDEFFADEECABEEGEHHAFFEEEG2EGHHHGAG1AE1FBAGHFGGGGCGEEEEGGGHHHFGGGGC/FGHE/EG@@>BDDHHHHHH1FD/>/ADGHHBF<GHGGGG-<GHHHHH00<CFHHG-D...;FF?GFGGGBFGGBGGG.A---@BFBBFBBFFF/BFFFFFFFFFFFFBFB/9B;@DFB?FFDF.-99BBFFFFFFFFFFF/FFFFF/;BFFFFFFFFF/9/;FF/@?-;.
@M05620:37:000000000-D9766:1:1101:22225:10663 1:N:0:25
ACCACACCTTCTACAATGAGCTGCGTGTGGCTCCCGAGGAGCACCCCGTGCTGCTGACCGAGGCCCCCCTGAACCCCAAGGCCAACCGCGAGAAGATGCCCAGGTGAGTGGCCCGCTACCTCTTCTGGTGGCCGCCTCCCTCCTTCCTGGCCTCCCGCTGCTGCGCCCTTTCTCACTGGTTCTCTCTTCTGCCGTTTTCCGTAGGACTCTCTTCTCTGACCTGAGTCTCCTTTGGAACTCTGCAGGTTCTA
+
CCCCCCCBFFFFGGGGGGBGGGHHGGGEGGHHHGGGGGGGGHHHHGGEGGGGGHHHHHHEGGGGGGGGGGGHHHHGGGGHGHHHHGGGGG?DGGHHHGFFFHH/?1??1?FCFG-A-->0>GHHFH0FG/AGGDGGDDHGHHGFHFF90/;FFFEGG--;.00;@DDFAFFFBFBFFF/FFBBFFFFFF9FBB-DFFFFFF0A..;0BFFFF9FBFF00;:F/:/0;BF09;BB/00;0BFFFFB.AFFF:
@M05620:37:000000000-D9766:1:1101:21788:10666 1:N:0:25
ACCACACCTTCTACAATGAGCTGCGTGTGGCTCCCGAGGAGCACCCCGTGCTGCTGACCGAGGCCCCCCTGAACCCCAAGGCCAACCGCGAGAAGATGAACCCAGGTGAGTGGCCCGCTACCTCTTCTGGTGGCCGCCTCCCTCCTTCCTGGCCTCCCGGCGCTGCGCCCTTTCTCACTGGTTCTCTCTTCTGCCGTTTTCCGTAGGACTCTCTTCTCTGACCTGAGTCTCCTTTGGAACTCTGCAGGTTC
+
AAA>AAABFFFFFGGFFGGGGGHHEAFBFE2BFAFEEG?A2AGGCEGG1BE1EGHHGHHGG@EEGGGGFG1FHFHGGGGHGHHHHGGEDGGFGGHHHDGGHFGGGCGGHFGGFFHHGGGGGHHHHHHHHHHHEGHGGGGGHGHHGGGGGGGGGGGGGGGG-ADFFFFFFFFFFFFFFFFFFFFFFFFFFFFFFFFFDFFFFFFFFDDFFFFFFFFFFFFFFFFFF/BBFFFFFFFFFFFFFFFFFFFFFFF
@M05620:37:000000000-D9766:1:1101:24106:10678 1:N:0:25
ACCACACATTCTACAATGCGCTGCGTGTGGCTCCCGAGGAGCACCCCTTGCTGCTGACCGAGGCCCCCCTGAACCCCAAGGCCAACCGCGCGAAGATGCCCAGGTGAGTGGCCCGCTACCTCTTCTGGTGGCCGCCTCCCTCCTTCCTGGCCTCCCGGGGCTGCGCCCTTTCTCACTGGTTCTCTCTTCTGCCGTTTTCCGTAGGACTCTCTTCTCTGACCTGAGTCCCCTTTGGAACTCTGCAGGTTCTA
+
ABBBAAB>BDDFGGGGGGGGGGGGGGGBAEFAGABE?EEGGHGHHGGAB2FHHHHFGHH>>??EGGGGGGEH3GHEGGGHGHHHHGGGGGBCBFG/FFFHHHHGHHBGHHGFHHCGG?DHHHHHHHHHHHGHHGGGGGGGGGGGGGGGBFFGGGGGG--;@FBFFFFFFFFFFFFFFFFFFFFFFFFF9:9FFFFFFFFFFFF?D/BFFFFFFFF;BB/BFFBBBFF//:FFFBFFFFFFFBFFFFFFFF9
@M05620:37:000000000-D9766:1:1101:24079:10683 1:N:0:25
ACCACACCTTCTACAATGAGCTGCGTGTGGCTCCCGAGGAGCACCCCGTGCTGCTGACCGAGGCCCCCCTGAACCCCAAGGCCAACCGCGAGAAGATGCCCAGGTGAGTGGCCCGCTCCCTCTTCTGGTGGCCGCCTCCCTCCTTCCTGGCCTCCCGGCGCTGCGCCCTTTCTCACTGGTTCTCTCTTCTGCCGTTTTCCGTAGGCCTCTCTTCTCTGACCTGAGTCTCCTTTGGAACTCTGCAGGTTCTA
+
AAABAABA>BCFGFGGGG5AFGHHGEEEDGF2ABAEEGEGDGCFFEFA1EAFDGFHGFFEECCEFGGEGG1FFHHGGEEHGHHHHFFG@C/>BGGHHHHGHGEGGHDGHHGGHH@FG<EGHGHHHHHGHHGHHGGGGGHGHHGHGGGGGGGGGGGGDD?AD-:DDFFFFFFFFFFFFFFFFFFFFFFFFBFFFFDAFFFFFF.9D;;FFFFFFFFBFBBFFFFBBBFFFF0BFFFFFFFFFFF0FFFFFFF
@M05620:37:000000000-D9766:1:1101:19078:10691 1:N:0:25
GAGGCTGCTTTGGAAGAAACTCATAGATTACTGCAACAGTTCCCCCTGGACCTGGAAAAGTTTCTTGCCTGGCTTACAGAAGCTGAAACAACTGCCAATAAGGAAAGGCTCCTAGAAGACTCCAAGGGAGTAAAAGAGCTGATGAAACAATGGCAAGTAAGTCAGGCATTTCCGCTTTAGCACTCTTGTGGATCCAATTGAACAATTCTCAGCATTTGTACTTGTAACTGACCAAGCCAGGGACAAAAGAT
+
AAAA>AFACBDFGC5BAGFGGGHHHHHHHHGCGHBGHHBDHGHHHGGEFFCGHHGHFDFHBFHGHHHHGH3BGHHEFAFGHHGHEFFHHHEHHHHHHFHHHD@GHH1FGEGGHHGFGFGFBFHHHG?EFEEFFFHBFCGFHHHHGHHGFEDFBHHHGFGGD@@F>FGHHBBGG<CEFGHHHHHBGBDGFGA<><><GDGFGDG0CDGGGHGHHHGGFGGF0C0CGGHBBFGCGHG.CFGGEFEEEFFGGG;
@M05620:37:000000000-D9766:1:1101:18233:10692 1:N:0:25
ACCACACCTTCTACAATGAGCTGCGTGTGGCTCCCGAGGAGCACCCCGTGCTGCTGACCGAGGCCCCCCTGAACCCCAAGGCCAACCGCGAGAAGATGCCCAGGTGAGTGGCCCGCTACCTCTTCTGGTGGCCGCCTCCCTCCTTCCTGGCCTCCCGGAGCTGCGCCCTTTCTCACTGGTTCTCTCTTCTGCCGTTTTCCGTAGGACTCTCTTCTCTGACCTGAGTCTCCTTTGGAACTCTGCAGGTTCTA
+
BAABBBAACFFFFGGFFG55FAGCEEEAAEAGHFFF2FG2AFGFGGGG1EEA5F3FFGFE@E>EGGGGGGFHHHHGGEGHFHHHCFGGG@<@//?F11DGGFFGCGHFF<FA0?CC?CCCDGGDGG<<<GDC.<@DAAGCGC.GG0BBGFAAFFEADG-?9FGFB?A?BBFFFFFB99::99BBBBFBFFBB:BFFBABFAFFFFFFBBF/:/99BBBBB9FFF.FFBFFB/9B///B9BFFB9BFAFFFF
@M05620:37:000000000-D9766:1:1101:8462:10698 1:N:0:25
ACCACACCTTCTACAATGAGCTGCGTGTGGCTCCCGAGGAGCACCCCGTGCTGCTGACCGAGGCCCCCCTGAACCCCAAGGCCAACCGCGAGAAGATGAACCCAGGTGAGTGGCCCGCTACCTCTTCTGGTGGCCGCCTCCCTCCTTCCTGGCCTCCCGGAGCTGCGCCCTTTCTCACTGGTTCTCTCTTCTGCCGTTTTCCGTAGGACTCTCTTCTCTGACCTGAGTCTCCTTTGGAACTCTGCAGGTTC
+
BBAABBBBFFFFGGGF5GGGGGHHGEEAAAGHHGGE?FGGGHHFHGGG1AFFHHGFHHFE?EEGGEGGGEEGGGHGGGGHGHHHHGGGGGGCCGCH1GD1?GDGHGHHHHHHGEHHGGGCGHHHFHHHHHHHFHGGGGGGHEHHGGGGGGGGGGGGGGGGGGGGGGBBFBBFFFFFFFFFFFFFFFFFFFFFFFFBDDFFFFFFFFFFFFFFFFFFFFFFFFFFFEBFFFFFFFFFFFFFFFFFFBFFFFB
@M05620:37:000000000-D9766:1:1101:12572:10700 1:N:0:25
ACCACACTTCTACAATGAGCTGCGTGTGGCTCCCGCGGAGCACCCCGTGCTGCTGACCGAGGCCCCCCTGAACCCCAAGGCCAACCGCGAGAAGATGAACCCAGGTGAGTGGCCCGCTACCTCTTCTGGTGGCCGCCTCCCTCCTTCCTGGCCTCCCGGAGCTGCGCCCTTTCTCACTGGTTCTCTCTTCTGCCGTTTTCCGTAGGACTCTCTTCTCTGACCTGAGTCTCCTTTGGAACTCTGCAGGTTCT
+
BBBBBBBFFFDDGGGGG5BG54CEEGGHGHHHGGG2AF00ACGHGGGG1EFGHG3FGHGFGGGGGGGGEFFGHHGGGFHGHHHHGGGGG/>CG?GGH1FGHGGGGHGHHHHGGHHGGGGGHHHHHHHHHHHGHHGGGGGGGGGGGGGGGGGGGGGGGGGAFFFFFFFFFFFFFFFFFFFFFFFFFFFFFFFFFFFFFFFFFFFFDFFFFFFFFFFFFFFFFFFFFFFFFFFFFFFFFFFFFFFFFFFFBFF
@M05620:37:000000000-D9766:1:1101:6398:10711 1:N:0:25
ACCACACATTCTACAATGCGCACACTTCGGAACTCGAGTCACAGCTCCTTATCTCGTCTGCCGTCCTCTGCATCACCAAGGAAAACCGTGCGAAGATGACCCACTTGCGTGACCTTCTCCCTCTTTTATTTGCCACCTCCCCCCTTCCAGCCCTCCCTGGCTCTCTTCCTTTCTCCCTGTTGCCCTCTTCTCCCGTTTCCCGCAGACCTCTCTTCTCGAACGTCTGTCTCCTTTGGAACTCTGAAGTTTCT
+
AAAAAAA>BBDFGFGGGG1AE00A0B1B0BEFGFG0/BA01D11BFF1FDGH12BBABA/11A/AB/D1BB211@F>FG>/0BFF0/E/?//?>?/>>D1F0//0B11/////<11111B0<00BBB21222@@1@0@@///?>/00>110..0<>.<0../0/000=0=00<F0;//0<:0;00/./0000;/;..9/9;.----.;000900000-/-;---9;//////9/9/9////9/////;/;/
@M05620:37:000000000-D9766:1:1101:20836:10725 1:N:0:25
ACCACACCTTCTACAATGAGCTGCGTGTGGCTCCCGAGGAGCACCCCGTGCTGCTGACCGAGGCCCCCCTGAACCCCAAGGCCAACCGCGAGAAGATGCCCAGGTGAGTGGCCCGCTACCTCTTCTGGTGGCCGCCTCCCTCCTTCCTGGCCTCCCGGAGCTGCGCCCTTTCTCACTGGTTCTCTCTTCTGCCGTTTTCCGTAGGACTCTCTTCTCTGACCTGAGTCTCCTTTGGAACTCTGCAGGTTCTA
+
CCCCCCCCFFFFGGGGGGGGGGHHGGGFHGHHHGGGGGGGGHHHHGGGEGGGHHHHHHHGGGGGGGGGGGGHHHHGGGGHGHHHHGGGGGGGGGHGHGGHHH/FGHGHHHGGHHGGGGGHHHHHHHHHHHGHHGGGGGHGHHGHHGGGGGGGGGGGGC?-BFGGGGFFFFFFFFFFFFFFFFFFHFFFFFFHFFDFFFFFFFF.:FFFFFFFFHFFFFFFFFFFFFFFFFFFFFFFFFFFFFFFFFFFFFB
@M05620:37:000000000-D9766:1:1101:18929:10728 1:N:0:25
GAGGCTGCTTTGGAAGAAACTCATAGATTACTGCAACAGTTCCCCCTGGACCTGGAAAAGTTTCTTGCCTGGCTTACAGAAGCTGAAACAACTGCCAATAAGGATAGGCTCCTCGACGACTACCCAAGAGTACCCACACTGCTGCAACCATGGCAAGTAAGTCAGGCATTTCCGCTTTAGAACTCATGTGGATCCAATTGAACAATTCTCAGCATTTATACTAGTAACTGACAAGCCAGGGACAAACAATC
+
CCCCCCFAFFFFGGFGFGFGGGHHHHHHHHHGHHHHHHHHHHHHHGGGHHHHHHHHHHHHBGHHHHHHHHHHHHHHHHHHHHHHHHHHHHGHHHHHHHHH33B33DBFFFHGHCEG/>E>E/F2?3/?0BBFG3B2?//B2?DFGHHFCA2D20FGCF=G=GHFBHFHFFB1?C.AAF1FGHHHH0=D00<0CGHGCHHHH0GG/CGHHH0CGFH0G00:<C00<GHBFFFGG9.A.9.AEEFAF/;.;:;
@M05620:37:000000000-D9766:1:1101:12994:10772 1:N:0:25
ACCACACCTTCTACAATGAGCTGCGTGTGGCTCCCGAGGAGCACCCCGTGCTGCTGACCGAGGCCCCCCTGAACCCCAAGGCCAACCGCGAGAAGATGCCCAGGTGAGTGGCCCGCTACCTCTTCTGGTGGCCGCCTCCCTCCTTCCTGGCCTCCCGGAGCTGCGCCCTTTCTCACTGGTTCTCTCTTCTGCCGTTTTCCGTAGGACTCTCTTCTCTGACCTGAGTCTCCTTTGGAACTCTGCAGGTTCTA
+
CCCCDDDDFFFFGGGGGGGGGGHHGEGEGGHHHGGGGGGGGHHHHGGGGGGGHHHHHHHGGGGGGGGGGGGHHHHGGGGHGHHHHGGGGGGGGGHHHHHHHHHGHHHHHHGGHHGGGGGHHHHHHHHHHHGHHGGGGGHGHHGHHGGGGGGGGGGGGGGGGGGGGGFFFFFFFFFFFFFFFFFFFFFFFHHFFFFFFFHFFFFFFFFFFFFFHHHFHFFFFFFFFFFFFFFFFFFFFFFFFFFFFFFFFFB
@M05620:37:000000000-D9766:1:1101:28685:10793 1:N:0:25
AGTGCCAGCTCTCAATCGCACAGGGGACCCAGGGGCTTGCCCCTCCATCCAGGAAAACTATTACCTCACCCGCTACCTGGGGCCACAACTCCGCAACTTGGCTTGGGCCTATGGTAGTATCCAGCGGAGGGATCTGGGAGTTGGGGAGGAGGGAGGGGGTTGGGGAAGACAGTCCCAACCGGGGAGGGGTCCTGGAAACGATTGGGTGAGGAGGGGCTCTTTTGCTCCCACCAGGCCCCCCTTCTTGGCCA
+
AAABBFFFBFFFGGGGGGFCGF4BFF2EEFE2FF2AEGEBFGG1BEF55B3B3AFF2F3B5555B533?BF0>//EG3FH1>1/1?1?E33B/?///BBFG3F0EG/BGF232233?2322@@22<//<>/?0.11>F0.<F1>DF.-A...-..;-;-;-;BG-;E?.BB.//;//;AD9--;--;B-;../;/.BF/..9.;AE....:/.ADF--./;B/9///9A.:DA;.;ADFF--.;/9B/9//
@M05620:37:000000000-D9766:1:1101:13001:10794 1:N:0:25
ACCACACCTTCTACAATGAGCTGCGTGTGGCTCCCGCGGAGCACCCCGTGCTGCTGACCGAGGCCCCCCTGAACCCCAAGGCCACCCGCGAGAAGATGCCCAGGTGGGTGGCCCGCTCCCTCTTCTGGTGGCCGCCTCCCTCCTTCCTGGCCTCCCGGAGCTCCGCCCTTTCTCACTGGTTCTCTCTTCTGCCGTTTTCCGTAGACCTCTCTTCTCTGCCCTCAGTCTCCTTTGGAACTCTTCAGTTTCTA
+
1>AA?AAAFFFFGF1BF11FGGGGAAAAF?GGEFEG0A//EEHHHGGEEFGGEFHFHHHE/>>EFGGG>E/GBGHGGG//F<?</G//</////0111??01?>F1.-.<<CFC---:EECCG000CCFFFG.9;A..EEFFGG0CFFF/.C9FGA?-9-9-/;-;B-@FF////:9/-;9FF///;/9/;:9-;BFEFF-/-9-///9//;9//:;//99F--/;99;9BB/////;/B9///B/9B///
@M05620:37:000000000-D9766:1:1101:6516:10801 1:N:0:25
GAGGCTGCTTTGGAAGAAACTGATAAACCAGGGACACAAGACCGGAAGACCACACATCTGTACTCTAGTCACCGCTCATTATCTCGTATGCCGTCTTCTGCTTGAAAAAAAAAAATCCCCAACTACCCTCGCGTCCCCTCTCTTCTGCACCCCTTGCACGAACGTCCTTCCTTTCCTCTTTCTCCCTCTTGTTTCTCCCCTTGACCACTTCTACTCATTGGTCCTTGTCCCTCCCAATCCCGGGACTCCCG
+
BBBBBBFBFFFFGFGGGGGGG5G5D5BBBGFFGGGGGHCFGHHEAE0E1ABBG1A13BEFB5DFA55BBD@5BE0>>EH4FGHH4B?>E3BFEEEH144B4BF30BGHH</><//0111/0//?110?1?>->->@.<CCFC0<0<<=0<<CC.;/:00:..:-;;A.00/00;0;00;9;;0;BFB/CC0;0/0;;/9ABA.;//9;//B9////;;B//;/;//9//;//..;:/.99B.-;--.//9.
@M05620:37:000000000-D9766:1:1101:20229:10814 1:N:0:25
ACCACACCTTCTACAATGAGCTGCGTGTGGCTCCCGAGGAGCACCCCGTGCTGCTGACCGAGGCCCCCCTGAACCCCAAGGCCAACCGCGAGAAGATGCCCAGGTGAGTGGCCCGCTACCTCTTCTGGTGGCCGCCTCCCTCCTTCCTGGCCTCCCGGAGCTGCGCCCTTTCTCACTGGTTCTCTCTTCTGCCGTTTTCCGTAGGACTCTCTTCTCTGACCTGAGTCTCCTTTGGAACTCTGCAGGTTCTA
+
BBCCCCCCFFFFGGGGGGGGGGHHGEEAEEHHHGGGGGGGGHHHHGGGEGGGHHGHHHHGGGGGGGGGGGGHHHHGGGGHGHHHHGGGGGCGGGHHHHHHHHHGHHHHHHGGHHGGGGGHHHHHHHHHHHGHHGGGGGHGHHGHHGGGGGGGGGGGGG-CDGGGGGFFFFFFFFBFFFFFFFFFFFFFFFFFFFFFFFFFFFFFFFFFFFFFFFFFFFBFFFFFFFFFFFFFFFFFFFFFFFFFFFFFFFB
@M05620:37:000000000-D9766:1:1101:20345:10816 1:N:0:25
ACCACACCTTCTACAATGAGCTGCGTGTGGCTCCCGAGGAGCACCCCGTGCTGCTGACCGAGGCCCCCCTTAACCCCAAGGCCAACCGCGAGAAGATGCCCAGGTGAGTGGCCCGCTACCTCTTCTGGCGGCCGCCTCCCTCCTTCCTCGCCTCCCGGCGCTGCGCCCTTTCTCACTGGTTCTCTCTTCTGCCGTTTTCCGTCGGCCTCTCTTCTCTGCCCTGCGTCTCCTTTGGAACTCTGCAGGTTCTA
+
AABBABBBCCCFGFBGGGGGGGHHGEGBCEHBBFFEGGAEEHDGFFECEEFGGGFGHHHGGCGGGGGGGG1F3GHGGEDHFGGHHGGGGGCGCGGFHGHHGFGECF<FHHEEHH-AFDGHE<<DHH0<0-<CFGGGFGGGGGGGFFF90.A?FGGF.-BDA-9A-@AFFFFFFB/BFF.FFEFFFFFFFFF/;>ADFFFFB/.;;-;DF/BFFFFFFB/;A;F.@AAFFFB/;/FBFF/BFFFBFF?;/9/
@M05620:37:000000000-D9766:1:1101:6061:10819 1:N:0:25
ACCACACCTTCTACAATGAGCTGCGTGTGGCTCCCGAGGAGCACCCCGTGCTGCTGACCGAGGCCCCCCTGAACCCCAAGGCCAACCGCGAGAAGATGCCCAGGTGAGTGGCCCGCTACCTCTTCTGGTGGCCGCCTCCCTCCTTCCTGGCCTCCCGGCGCTGCGCCCTTTCTCACTGGTTCTCTCTTCTGCCGTTTTCCGTAGGACTCTCTTCTCTGACCTGAGTCTCCTTTGGAACTCTGCAGGTTCTA
+
BBBAABB>CFCDBFGFFFFGFDEGEAEBBAFFFAFEEGEGGGDHGEGEFEEFFEHGFBEEEEGGGGGGGGFFBFGEGGGHEHHGHGE<BD>>BAGFGHHGHHGFGFGHHHGGHHGCC?DHHFFHHHHFDGGHHGGGGGHFHHGHHGGGGGGGG.EGDB-ABB?FBBFB;F/BFFFFFFFFBBFFFFFFBFFFFBDFFFFFFBFFD/BFFFFFFFFFFFFFFFFFFFB/;BFFFFFFFBFFFFFFFFFFFFF
@M05620:37:000000000-D9766:1:1101:6974:10822 1:N:0:25
ACCACACCTTCTACAATGCGCTGCGTGTGGCTCCCGAGGAGCACCCCGTGCTGCTGACCGAGGCCCCCCTGAACCCCAAGGCCAACCGCGAGAAGATGCCCAGGTGAGGGGCCCGCTACCTCTTCTGGTGGCCGCCTCCCTCCTTCCTGGCCTCCCGGGGCTGCGCCCTTTCTCACTGGTTCTCTCTTCTGCCGTTTTCCGTAGGACTCTCTTCTCTGACCTGGGTCCCCTTTGGAACTCTGCAGGTTCTA
+
AAAAAAAAFFFFGGGGGG11E0EEGEGAAAGFGFFGCEFGCHHGHGG/AEEGBGGFHHH>EFCGGGGGGGEFHHHGGGGHGHHHHGGGGG/BCGHHGH1?G1/F??<<0.<<CGC-<-@GBD0DCC:G:/C.C:?A..EFBBEBF0C0BFFFBAFG.A--9-:?;@B@<FF/B/9/99F9F////9/F/999F>AFFF/FAFABB9//////BB//////B9--:9---;-AFBF/99/9;9//;FFFBF/
@M05620:37:000000000-D9766:1:1101:10164:10838 1:N:0:25
ACCACACCTTCTACAATGAGCTGCGTGTGGCTCCCGAGGAGCACCCCGTGCTGCTGACCGAGGCCCCCCTGAACCCCAAGGCCAACCGCGAGAAGATGAACCCAGGTGAGTGGCCCGCTACCTCTTCTGGTGGCCGCCTCCCTCCTTCCTGGCCTCCCGGAGCTGCGCCCTTTCTCACTGGTTCTCTCTTCTGCCGTTTTCCGTAGGACTCTCTTCTCTGACCTGAGTCTCCTTTGGAACTCTGCAGGTTC
+
ABAAABBBFFFFGGGGFGGGGGHHGAEEFEHGHGGG?EGGGGHHHGGGEEFEHHHGFHHEEEGGGGGGGGGHHHHGGGGEFGHHHGGGGGGGCGHHFHHHHHGGHGBHHHHHGGHHGGGGGHHHHHHHHHHHFHHGGGGGHGHHGGGGGGGGGGGGGGGGAGGGGGFFFFCFFFFFFFFFFBFFFFFFFFFFFFFF;DFEFFFFFFFFFFFFFFFFFFFFFFFFB9FFFFFFFFFFFFBFFFFFFFFFAFB
@M05620:37:000000000-D9766:1:1101:26927:10852 1:N:0:25
ACCACACCTTCTACAATGAGCTGCGTGTGGCTCCCGAGGAGCACCCCGTGCTGCTGACCGAGGCCCCCCTGAACCCCAAGGCCAACCGCGAGAAGATGAACCCGGGTGAGTGGCCCGCTCCCTCTCCTGGTGGCCGCCTCCCTCCTTCCTGGCCTCCGGGCGCTGCGCCCTTTCTCACTGGTTCTCTCTTCTGCCGTTTTCCGCAGGACTCTCTCCTCTGCCCTACGCCTCCTTTGGAACTCTGCAGGTTC
+
ABAABABBFFFFGGGGFGGGGGGHGEEFGEGHHDFEEFG2AF2FGGGGEEFGEGGFHHHGGG?EFEFGGGGHGHHGGGEHFHHHEGG/C@C@CA2CH2FHHHG/CCG-.<>GFFGHC-<-=CCCG//<GGGHGHHGGFDGGGGG.CFG9CFFGGGGG.-----9-A-BDD=FFFF//BFFEFFFFFF/FFFFFF/:ADFFF/9.-;9.;BBFFF///:BB/;./..:-9.;ABBFBBF9BFBFBF/;.;:/
@M05620:37:000000000-D9766:1:1101:23299:10882 1:N:0:25
ACCACACCTTCTACAATGAGCTGCGTGTGGCTCCCGAGGCGCCCCCCGTGCTGCTGACCGAGGCCCCCCTGCACCCCAAGGCCAACCGCGAGAAGCTGAACCCAGGTGAGTGGCCCGCTACCTCTTCTGGTGGCCGCCTCCCTCCTTCCTGGCCTCCCGGAGCTGCGCCCTTTCTCACTGGTTCTCTCTTCTGCCGTTTTCCGTAGGACTCTCTTCTCTGACCTGAGCCTCCTTTGTAACTCTGCAGGTTC
+
1A1>A1A>CFFFBGG1FDABBAGHCEE000AFGFFE0AE/AE/AEGGE/BEF1B1BGGGE>//EFGGGGGA/BGHG//CHACGH/FC?CG///.>1>1<>FGCE>.</=.=DEEHGCCGCCHHHGFGHGGG9;;F?@AGGGEGGGGGGGFFGFFF-EEF;@;@FFF?@F@;BFFFFFFF/B/BFFFFFFFFBFFF=BAFEFFBFABBFFFFFFFFFFFFFFFFFEF-///-;-B////:B/BFBFF;AA//
@M05620:37:000000000-D9766:1:1101:23387:10894 1:N:0:25
ACCACACCTTCTACAATGAGCTGCGTGTGGCTCCCGAGGAGCACCCCGTGCTGCTGACCGAGGCCCCCCTGAACCCCAAGGCCAACCGCGAGAAGATGCCCAGGTGAGTGGCCCGCTACCTCTTCTGGTGGCCGCCTCCCTCCTTCCTGGCCTCCCGGAGCTGCGCCCTTTCTCACTGGTTCTCTCTTCTGCCGTTTTCCGTAGGACTCTCTTCTCTGACCTGAGTCTCCTTTGGAACTCTGCAGGTTCTA
+
CCCCCCCCFFFFGGGGGGGGGGHHGEGFHGHHHGGGGGGGGHHHHGGGEGGGHHHHHHHGGGGGGGGGGGGHGHHGGGGHGHHHHGGGGGFGGGHHHHHHGHHGHHHHHHGGHHGGG-AGHHHHHHHHHHGHHGGGGGHGHHGHHGGGGFGGGGGGFCCGGGGGGGFFFFFFFFFFFFFFFFFFFFFHFFFFFFADFFFFFFFFFBFFFFFFFFFFFFFFFFFFFFFFFFFFFFFFFFFFFFFFFFFFFFF
@M05620:37:000000000-D9766:1:1101:5855:10906 1:N:0:25
ACCACACCTTCTACAATGAGCTGCGTGTGGCTCCCGAGGAGCACCCCGTGCTGCTGACCGAGGCCCCCCTGAACCCCAAGGCCAACCGCGAGAAGATGAGCCTCCGTGTGCGTCTCCTGGCGTCTTCTGGCGGCCTCCTCCCTCTTTCGTAGCCGCCCGCTTTCGCACCGTTTCTCCCTGCTTCTGTTTTCCGCAGTTCTCTCTTCTCCTATCTTATCTGCCTTGCGAACCCTTCGGAACTTAGCTGGTAC
+
ABB3ABBBFFFFGGGGAGFAGGHHGFGBCAFGABFEEGEGGHHHHGGGAEGGHHHHHHHEGGGGGGGGGGGHHFHGGGGHEHHHHGG/BDBDGGFHHHH1100?//?/0/1/?A<0<<10>-.<<<D0000--=C:.C///.9=900;.;/;E0.=-B---.9/9;.@9-9;FFFF9BFFEF/F//;/;;F/;.-@9//;B//;;//9///9;F//;///;B;BB/;--;-;FB..;..-///;/;/;B//
@M05620:37:000000000-D9766:1:1101:16987:10922 1:N:0:25
GAGGCTGCTTTGGAAGAACCTCATAGATTACTGCAACAGTTCCCCCTCGACCTGGAAAAGTTTCTTGCCTGGCTTACAGAAGCTGAAACACCTGCCAATAAGGAAAGGCTCCTAGAAGACTCCAAGGGAGTAAAAGAGCTGATGAAACAATGGCAAGTAAGTCAGGCATTGCCGCTTTAGCACTCTTGTGGATCCCATTGAACAATTCTCAGCATTTGTACTTTTAACTGACAACCCCGGGACAAAAGATC
+
>3AA>>F>BBB@F45BBG4AGGHHHGGDEABBG54B3FBFDB5BBEA2AA2AEGAB332A3ADDFDFBBB3A1BB33@BBGG3BF33G3BBBEGGF3GG3F33BBG111@B?FD4B?3?B3BCB?B//??/3?443/22BBBBB?F?2B?@@@F2</>2@22@@10<<1?11?</->.>1=<<<><<1><.000//0=D00=<DGGH0;;;CGC0::;<C0000;:<;CCFFF;9;C.9A-9999CA/9;/
@M05620:37:000000000-D9766:1:1101:15310:10922 1:N:0:25
ACCACACCTTCTACAATGAGCTGCGTGTGGCTCCCGAGGAGCACCCCGTGCTGCTGACCGAGGCCCCCCTGAACCCCAAGGCCAACCGCGAGAAGATGAACCCAGGTGAGTGGCCCGCTACCTCTTCTGGTGGCCGCCTCCCTCCTTCCTGGCCTCCCGGAGCTGCGCCCTTTCTCACTGGTTCTCTCTTCTGCCGTTTTCCGTAGGACTCTCTTCTCTGACCTGAGTCTCCTTTGGAACTCTGCAGGTTC
+
CCCCCCBCFFFFGGGGGGGGGGHHGGGGHGHHHGGGGGGGGHHHHGGGGGGGHHHHGHHGGGGGGGGGGGGHHHHGGGGHGHHHHGGGGGGGGGHHHHHHHCDFHCGFBH1=//F.-A-@F<GGHGHHHH0<CGH-CG?.CEHFF:FFFB0/CGBCEFGA-CGFBG--:--;0;09:BFF/B900;FFF0F0FBFCD./;9FDBFA.B09/BFFB9:FFBBBFBF//0;F90;FFFF0FBFFBFFF0.F00
@M05620:37:000000000-D9766:1:1101:14522:10923 1:N:0:25
ACCACACCTTCTACAATGAGCTGCGTGTGGCTCCCGAGGAGCACCCCGTGCTGCTGACCGAGGCCCCCCTGAACCCCAAGGCCAACCGCGAGAAGATGCCCAGGTGAGTGGCCCGCTACCTCTTCTGGTGGCCGCCTCCCTCCTTCCTGGCCTCCCGGAGCTGCGCCCTTTCTCACTGGTTCTCTCTTCTGCCGTTTTCCGTAGGACTCTCTTCTCTGACCTGAGTCTCCTTTGGAACTCTGCAGGTTCTA
+
BBBBBBBBFFFFGFGGGGBGGGFGGEEEGGHHHGGGGGGEGHHHHGGGEGGGHHHHHHHGGGGGGGGGGGGHHHHGGGGHGHHHHGGGGGGGGGHHHHHHHHHGHHHHHHGGHHGGGGGHHHHHHHHHHHGHHGGGGGHGHHGHHGGGGGGGGGGGGGBGGGGGGGFFFFFFFFFFFFFFFFFFFFFFFFFFFFFFFFFFFFFFFFFFFFFFFFFFFFFFFFFFFFFFFFFFFFFFFFFFFFFFFFFFFFF
@M05620:37:000000000-D9766:1:1101:4338:10925 1:N:0:25
GAGGCTGCTTTGGAAGAAACTGACAATCCAGGGACACAAGATCGGAAGCGCACACGTCTGCACTCCAGTCACCGCTCATGATCTCGTATTCCGTCTTCTGCTTGAAAAAAAAAAGAATATCCCTCGTCGGCCTCTGTTCGTTGTTTCTGCGTGCGGCGTTGGGGCCCGCCCTTCCTCGCTGTGGCGTGTTCTGGTACCTGCTGGGGGGCGTCGGGGCTCTTTGGCTCCCCCCCGTCCCCCTGGCTGGTCTA
+
>1AAA1FAFFDF1GFGGFGGDG1BAB1BFGGHFCGGF0FAGHHHGFGG//AAE/G/0BGFDABFGBBBDGH@FE/>E/B1BGH2GB?>FFGHH1B0/BBG1BFF0>GHHEGC?///0@1@221<F/F/>A/?<F11<1F.>F0..<D0D0<<.<;-:;;;:.;?A?A---:9;BBFF--9-;9--9A-AAB9B/B/////-BFFB@-----9--9---9;/:BFB/;EE??@-;--9-EA@E--;EBFFF/
@M05620:37:000000000-D9766:1:1101:13443:10933 1:N:0:25
ACCACACCTTCTACAATGAGCTGCGTGTGGCTCCCGAGGAGCACCCCGTGCTGCTGACCGAGGCCCCCCTGAACCCCAAGGCCAACCGCGAGAAGATGCCCAGGTGAGTGGCCCGCTACCTCTTCTGGTGGCCGCCTCCCTCCTTCCTGGCCTCCCGGAGCTGCGCCCTTTCTCACTGGTTCTCTCTTCTGCCGTTTTCCGTAGGACTCTCTTCTCTGACCTGAGTCTCCTTTGGAACTCTGCAGGTTCTA
+
BBBABBBBFFFFGGGGDGGGGFHHGEEBCAGHFGGEEGGGEHHHHGGGDEEGGHGGHHHGFGGGGEGGGGGFHFHGGGGHGGHHHGGEGGGCFGGHFGFGHHHGGHHHHHGGHHGGGGGHHHHHHHHHHHGHHFGGGGHGHHGHHGGGGGGGGGGGGG?DGGGGGGFFFFFFFFFFFFFBFFFFFFFFFFFFFFFFFFFFFFFFFFFFFFFFFFFFFFFFFFFFFFFFFFFFFFFFFFFFFFFFFFFFFFF
@M05620:37:000000000-D9766:1:1101:3124:10982 1:N:0:25
GAGGCTGCTTTGGAAGAGCACACGACAGCACTGCAATCACCGCTCATTCACCCGGATGACGTCTTTGGCTTGCTAAAAGAAGATGAAAAAACTGCCGATGATACACCAATATATTAACGCAGCGTACTAAACAACGGAAAGGAATATAGGAAAACTGCGGTTAAGACATACATTGCTCCAATAGAATAATGATGATCACTGATGGCACTAACAGACAATCTATCGATACAAAACGTTCCAAAGTCACGTCT
+
AAABBAFAFFDFEFFGGFGFCF4A22AA2FFHHHF35333AEEGGGFH55D3BAAEEABBE?>BFD5BFGHE?34BF@F1F333343B3B/?B3B3////444433B?G3344222B1///////?//2@1?1//////><000111>11>100/00<.-<-<0=0:;0000000=0;0:;00000:009000;0;;;/090;00//0/0///;/:/;0;9090;A..-99/9.-..../:/9////..9;
@M05620:37:000000000-D9766:1:1101:18888:10992 1:N:0:25
ACCACACCTTCTACAATGAGCTGCGTGTGGCTCCCGAGGAGCACCCCGTGCTGCTGACCGAGGCCCCCCTGAACCCCAAGGCCAACCGCGAGAAGATGCCCAGGTGAGTGGCCCGCTACCTCTTCTGGTGGCCGCCTCCCTCCTTCCTGGCCTCCCGGAGCTGCGCCCTTTCTCACTGGTTCTCTCTTCTGCCGTTTTCCGTAGGACTCTCTTCTCTGACCTGAGTCTCCTTTGGAACTCTGCAGGTTCTA
+
CCCCCCCCFFFFGGGGGGGGGGHHGGGEFGHHHGGGGGGGGHGHHGGGFGGGHHHHHHHGGGGGGGGGGGGHFHHGGGGHGHHHHGGGGGCGGGHHHHHHHHHGHHHHHHGGHHGGGGGHHHHHHHHHHHGHHGGGGGHGHHGHHGGGGGGGGGGGGGBGGGGGGGFFFFFFFFFFFFFFFFFFFFFFFFFFFFFFFFFFFFFFFFFFFFFFFFFFFFFFFFFFFFFFFFFFFFFFFFFFFFFFFFFFFFF
@M05620:37:000000000-D9766:1:1101:8105:11030 1:N:0:25
AGTGCCAGCTCTCCATCGCACAGGGGACCCAGGGCCTGGCCCCTCCATCCAGAAAACCTATGACCTCACCCGCTACCTGGAGCACCCACTCCGCAGCTTGGCTGGGACCTATGTGAGTATCCAGCGTAGGAATCTGGGAGTTGGGGCGGAGTGAGGAGTTGGGGAAAGACAGTCCTAACCGTGGAGGGTTCTGGTAAATGATGGGGTGAGGAGGGGCTCTTTGGCTCCCACCAGTCCCCCTGTCTGGTCTA
+
>AA3>FFFBFFFG4GGBEFCEGHHG2AAEBFH2AEAAFGHHHGHGGHHHHHHHHHFGGHHGGHHHFGHHHHEE>>EHHBFBFGHHH11?FHFEFCGEHGGGHHGGGHHGHHHHHHFHHHHHHHHHGGACA@DGHHHHH0FGHHHGG.<D:ACH0CH0EBFGGGGEAAF/FFFGGGGGGGGGGFFAEFFDFFFFFFFFFFFFFFFFFFFFFFFFFFFFFFFFFFFFFFFFFFFFFFFFFFFFFFFFFFFFFF
@M05620:37:000000000-D9766:1:1101:16712:11037 1:N:0:25
ACCACACCTTCTACAATGAGCTGCGTGTGGCTCCCGAGGAGCACCCCGTGCTGCTGACCGAGGCCCCCCTGAACCCCAAGGCCAACCGCGAGAAGATGCCCAGGTGAGTGGCCCGCTACCTCTTCTGGTGGCCGCCTCCCTCCTTCCTGGCCTCCCGGAGCTGCGCCCTTTCTCACTGGTTCTCTCTTCTGCCGTTTTCCGTAGGACTCTCTTCTCTGACCTGAGTCTCCTTTGGAACTCTGCAGGTTCTA
+
BBCCBCCCFFFFGGGGGGGGGGHHGGGEGGHGHGGGGGGGGHHHHGGGGGGGHGHHHHHGGGGGGGGGGGGHHHHGGGGHGHHHHGGGGGGGGGHHHHHHHGHGHHHHHHGGHHGGGGGHHHHHHHHHHHGHHGGGGGHGHHGHHGGGGGGGGGGGGG9DDGGGGGFFFFFFFFFFFFFFFFFFFFFFFFFFFFFFFFFFFFFFFFFFFFFFFFFFFFFFFFFFFFFFFFFFFFFFFFFFFFFFFFFFFFF
@M05620:37:000000000-D9766:1:1101:27840:11039 1:N:0:25
AGTGCCAGCTCTCAATCGCACAGGGGACCCAGGGCCTGGCCCCTCCATCCAGAAAACCTATGACCTCACCCGCTACCTGGAGCACCAACTCCGCAGCTTGGCTGGGACCTATGTGAGTATCCAGCGTAGGAATCTGGGAGTTGGGGAGGAGTGAGGAGTTGGGGAAAGACAGTCCTAACCGTGGAGGGTTCTGGTAAATGATGGGGTGAGGAGGGGCTCTTTGGCTCCCACCAGTCCCCCTGTCTGGTCTA
+
>AAAAFFFCFFFGFGGGFFGGGHHFEGGGGHHGGEEGGHHHHGHGGHHHHGHHGHHHGHGHHHHHHHHHHHGGGGGHHHHHHGGHHCHGHHHGG?EGHHHGHHGGGHHGHHHHHFFHDHHHHHHHGAEFGHHHGHHHHHGGHHHGGGGGGGHHHHHHEHBHHCGGGHHHHHHFHHHHHHHGFGGGGGG;AFFGGGGGEGGGFGFG.DFFFFFFFAFFFFFFFFFFFFFFFFFFFFFFFFFFEFFFFFFFFF
@M05620:37:000000000-D9766:1:1101:6967:11058 1:N:0:25
ACCACACCTTCTACAATGAGCTGCGTGTGGCTCCCGAGGAGCACCCCGTGCTGCTGACCGAGGCCCCCCTGAACCCCAAGGCCAACCGCGAGAAGATGAACCCAGGTGAGTGGCCCGCTCCCTCTTCTGGTGGCCGCCTCCCTCCTTCCTGGCCTCCCGGCGCTGCGCCCTTTCTCACTGGTTCTCTCTTCTGCCGTTTTCCGTCGGACTCTCTTCTCTGCCCTGCGTCTCCTTTGGAACTCTGCCGGTTC
+
AAAAAAAAFFFFGGGFFGF1BABEE0ABGEHH1BFEEGGCGHFHHGGGGFGFHHHHHHHGGGGGGEEGGGGFFFEEGGEH/?FGGGE/>B></CFHHGFHHHGCGGHH?<??FFHHGGGC.<GGHHHHHBGHGHG@@CGGHGBF;FFGGGFBAFGGGEGGG@?@@F?9B@@F/;:FBFFF-9FFFBFBFFFFFFF@FFFEFFAF-;@-@-FFFEFFFFFF/;9FF-@;@AF/FFFFFFFFFBFFF/;@@B-
@M05620:37:000000000-D9766:1:1101:16782:11063 1:N:0:25
ACCACACCTTCTACAATGAGCTGCGTGTGGCTCCCGAGGAGCACCCCGTGCTGCTGACCGAGGCCCCCCTGAACCCCAAGGCCAACCGCGAGAAGATGCCCAGGTGAGTGGCCCGCTACCTCTTCTGGTGGCCGCCTCCCTCCTTCCTGGCCTCCCGGAGCTGCGCCCTTTCTCACTGGTTCTCTCTTCTGCCGTTTTCTGTAGGACTCTCTTCTCTGACCTGAGTCTCCTTTGGAACTCTGCAGGTTCTA
+
DDDDDDCCFFFFGGGGGGGGGGHHGEGFHGHHHGGGGGGGGHHHHGGGGGGGHHHHHHHGGGGGGGGGGGGHGHHGGGGHGHHHHGGGGGGGGGHHHHHHHHHGHHHHHHGGHHGGGGGHHHHHHHHHHHGHHGGGGGHGHHGHHGGGGGGGGGGGGGACGFGGGGFFFFFFFFFFFFFFFFFFFFFHFFFFFFFFFFFFFFFFFFFFFFFFFFFFFFFFFHFFFFFFFFFFFHFFFFFFFFFHFFFFFFF
@M05620:37:000000000-D9766:1:1101:20292:11068 1:N:0:25
ACCACACCTTCTACAATGAGCTGCGTGTGGCTCCCGAGGAGCACCCCGTGCTGCTGACCGAGGCCCCCCTGAACCCCAAGGCCAACCGCGAGAAGATGCCCAGGTGAGTGGCCCGCTACCTCTTCTGGTGGCCGCCTCCCTCCTTCCTGGCCTCCCGGAGCTGCGCCCTTTCTCACTGGTTCTCTCTTCTGCCGTTTTCCGTAGGACTCTCTTCTCTGACCTGAGTCTCCTTTGGAACTCTGCAGGTTCTA
+
CCCDDDCDFFFFGGGGGGGGGGHHGGGFHGHHHGGGGGGGGHHHHGGGGGGGHHHHHHHGGGGGGGGGGGGHHHHGGGGHGHHHHGGGGGGGGGHHHHHFHHHFHHHH1GGGHHGGGGGGHHHHHHHHHHGHHGGGGGHGHHGHHGGGGGGGGGGGGG-@-FFGGGFFFFFFFFFFFFFFFFFFFFFFFFFFFFFFFFFFFBADBFFFFFFFFFFFFB0FFF/9B:FBFFFFFHFFFFFFFFFFFFFFFFF
@M05620:37:000000000-D9766:1:1101:27254:11069 1:N:0:25
AGTGCCAGCTCTCAATCGCACAGGGGACCCAGGGCCTGGCCCCTCCATCCAGAAAACCTATGACCTCACCCGCTACCTGGAGCACCAACTCCGCAGCTTGGCTGGGACCTATGTGAGTATCCAGCGTAGGAATCTGGGAGTTGGGGAGGAGTGAGGAGTTGGGGAAAGACAGTCCTAACCGTGGAGGGTTCTGGTAAATGATGGGGTGAGGAGGGGCTCTTTGGCTCCCACCAGTCCCCCTGTCTGGTCTA
+
>AAAADFFAFFDGAFGGAFFAE0B0AAEFGEHGGGEFAFAFGEHGGFHHHHGECGGBEGFH1AGHG1GHHHEEF?>GEFBBFB/B?0FEBFHC?//>BFGEFGE?EFGGHHHHHB>F>FGF>FGBB??><FBFDGHEFFG/?GFGGFCCGGGHBDGH.CGHG@CECHHHHFH:;CGHHCCA.9?AEGG.9CFGF0;FF0FF0FC?BB@-AFFFF;@?@EFFFF/9FFEFF?BA-BFFFFB@-BFFFF/;/B
@M05620:37:000000000-D9766:1:1101:21925:11080 1:N:0:25
AGTGCCGCTCTCAATCGCACAGGGGACCCCGGGCCTGGCCCCTCCATCCAGAAAACCTCTGACCTCACCCGCTACCTGGAGCACCAACTCAGCAGCTTGGCTGGGACCTATGTGCGTATCCAGCGCAGGAATCTGGGCGTTGGGGAGGAGTGAGGAGGTGGGGAAAGACAGTCCTAACCGTGGAGGGTCCTGGTAAATGATGGGGTGAGGAGGGGCTCTTTGGCTCCCACCAGTCCCCCTGTCTGGTCTAT
+
>1AAA1>>AA>F1BA11AFE?B0A00E000AAEEGC//0B/A/BEGDA01@BFC0FE>0@B@FHBB1FHCE>//>B1@G>00?CEGHG0G1111BBB1</0B//<00/BGGHHG2C?<?GEF<0<//<A.G1FGG1<.<>AA.C?.:-.;/C0;G0..;..--...C9FFGGGGFBGF.A.9-9;9--/-;//9BFFFBBFF/-A-9A9-BA-@-@-;9FF//;//;-----;9;/;---9/9://99/B/
@M05620:37:000000000-D9766:1:1101:16018:11083 1:N:0:25
ACCACACCTTCTACAATGAGCTGCGTGTGGCTCCCGAGGAGCACCCCGTGCTGCTGACCGAGGCCCCCCTGAACCCCAAGGCCAACCGCGAGAAGATGCCCAGGTGAGTGGCCCGCTACCTCTTCTGGTGGCCGCCTCCCTCCTTCCTGGCCTCCCGGAGCTGCGCCCTTTCTCACTGGTTCTCTCTTCTGCCGTTTTCCGTAGGACTCTCTTCTCTGACCTGAGTCTCCTTTGGAACTCTGCAGGTTCTA
+
AAAABAABFFFFGFGGGGGGGGHHGGGFHEHHHGGEEEG?EHGHHGFGAAECGGAGFFFEGGGGEGEGGGGHGHEEGGGGGHHEEFGGG@CFC?HHHHHHHGHGHHHHFFGGHHFGGGGHGHHHHHHHFHGHHGGGGGHGHHGFHGGGFFGFGGGGGGGGF.FFDGFFFFFFFFFFFFFFFFFFFFFFFFFFFFFFFFFFFFFFFFFFFFFFFFFFBFFFFFFFFBFFFFFFFFFFFFFFFFFFFFFFFFB
@M05620:37:000000000-D9766:1:1101:24279:11105 1:N:0:25
AGTGCCAGCTCTCAATCGCACAGGGGACCCAGGGCCTGGCCCCTCCATCCAGAAAACCTATGACCTCACCCGCTACCTGGAGCACCAACTCCGCAGCTTGGCTGGGACCTATGTGAGTATCCAGCGTAGGAATCTGGGAGTTGGGGAGGAGTGAGGAGTTGGGGAAAGACAGTCCTAACCGTGGAGGGTTCTGGTAAATGATGGGGTGAGGAGGGGCTCTTTGGCTCCCACCAGTCCCCCTGTCTGGTCTA
+
ABBCCFFFCFFFGFGGGFGGGGGHGGGGGGHHGGGGGGHHHHGHGGGHHHHHHGHHHGHHHHHHHHHHHHHGGGGGHHHHHHHGHHGHGHHHGGGGGHHHGHHGGGHHGHHHHHEGHDHHHHHHHGDGGGHHHHHHHHHGFHHHGGGGGGGHHHHHHGHHHHGGGGHHHHHHHHHHHHHHGEGGGGGGDFGGGGGGGGGGGGGGGGFFFFFFFFFFFFFFFFFFFFFFFFFFFFFFFFFFFFFFFFF0B;B
@M05620:37:000000000-D9766:1:1101:10419:11113 1:N:0:25
ACCACACCTTCTACAATGAGCTGCGTGTGGCTCCCGAGGAGCACCCCGTGCTGCTGACCGAGGCCCCCCTGAACCCCAAGGCCAACCGCGAGAAGATGCCCAGGTGAGTGGCCCGCTACCTCTTCTGGTGGCCGCCTCCCTCCTTCCTGGCCTCCCGGAGCTGCGCCCTTTCTCACTGGTTCTCTCTTCTGCCGTTTTCCGTAGGACTCTCTTCTCTGACCTGAGTCTCCTTTGGAACTCTGCAGGTTCTA
+
ABA?ABBBFFFFGGGGDGGFGGHHGGGEFAGGEFFEEGGGGHHHHGGGDEGGHHHHHHHGCGGGGGGGGGGGHHHGGGEHEFHHHGGGGGGGGGFHDGFHHHHGHHHHHHGGHHGGGGGHHHHHHHHHHHGHHGGGGGHGHHGHHGGGFGGGGGGGGGCGGGGGGGFFFFFFFFFFFFFBFFFFFFFFFFFFFFFFFFFFFFFDFFFFFFFFFFFFFFFFFFFFFFFFFFFFFFFFFFFFFFFFFFFFFFB
@M05620:37:000000000-D9766:1:1101:21633:11113 1:N:0:25
AGTGCCAGCTCTCAATCGCACAGGGGACCCAGGGCCTGGCCCCTCCATCCAGAAAACCTATGACCTCACCCGCTACCTGGAGCACCAACTCCGCAGCTTGGCTGGGACCTATGTGAGTATCCAGCGTAGGAATCTGGGAGTTGGGGAGGAGTGAGGAGTTGGGGAAAGACAGTCCTAACCGTGGAGGGTTCTGGTAAATGATGGGGTGAGGAGGGGCTCTTTGGCTCCCACCAGTCCCCCTGTCTGGTCTA
+
ABABBFFFDFFFGGGGGGGGGGHCGGFGGGHHFGGGGGHHHHGHGGHHHGHHHHHHHGHHHHHHHGHHHHHGGEFGHHHHFGHHHHFGFHHHGGFGGHHHGHHGGGHHGHHHHHHHHHHHHHHHHGGGGGHHHHHHHHGGGHHHGGGGGGGHHHHHGGHHHHGGEGHHHHHHHHHHHHHHGGGGGGGGGGGGHGGGGGHGGGGGGGDFFFFFFFFFFFFFFFHFFFFFFFFFFFFFFFFFFFFFFFFFFFF
@M05620:37:000000000-D9766:1:1101:5049:11119 1:N:0:25
ACCACACCTTCTACAATGAGCTGCGTGTGGCTCCCGAGGAGCACCCCGTGCTGCTGACCGAGGCCCCCCTGAACCCCAAGGCCAACCGCGAGAAGATGACCCGGGGATGGGCCCGCCCCCTCCTCCTGTGGCCTCCCCCCCCCTTCCTGGCCTCCCGGAGCCGCCCCCCTTTCTACCTGTTCTCTCCTCTTGCCTTTTCCCGTAGCATCTCTTCCCTGACCCTATGCTCCCTTTGGAATTTTGCAGGTTCA
+
CCCCCBCBFFFFGGGGGGGGGGHHGGGGGGHFHGGG2EEGGHGHHGGGGGGGHHHHHHHGGGGGGGGGGGGGHHHGGGGHGHHHHGGGGGGGCGHCGHHGG2////<<.>.0>A-----;-..;//;;0::.;0.;.:EF--;-;9B/B/.;/9AE.:--9.----;C=BF///9//9;/99/9/9/;:/:/;///;;/;/..-;.//:9//;9/;:://://////;/;.;B/:////////;/99:///
@M05620:37:000000000-D9766:1:1101:5031:11123 1:N:0:25
ACCACACCTTCTACAATGAGCTGCGTGTGGCTCCCGAGGAGCACCCCGTGCTGCTGACCGAGGCCCCCCTGAACCCCAAGGCCAACCGCGAGAAGATGCCCAGGTGAGTGGCCCGCTACCTCTTCTGGTGGCCGCCTCCCTCCTTCCTGGCCTCCCGGAGCTGCGCCCTTTCTCACTGGTTCTCTCTTCTGCCGTTTTCCGTAGGACTCTCTTCTCTGACCTGAGTCTCCTTTGGAACTCTGCAGGTTCTA
+
CCCCCCCCFFFFGGGGGGFGGGHHGGGGHGGHHGGGGGGGGHHHHGGGGGGGHHHHHHHGGGGGGGGGGGGHHHHGGGGHGHHHHGGGGGGGGGHGHHHHHHHGHHGHHHGGHHGGGGGHHHHHHHHHGHGHHGGGGGHGHHGHHGGGGGGGGGGGGGAGGGGGGGFFFFFFFFFFFFFFFFFFFFFFFFFFFFFFFFFFFFFFFEFFFFFFFFFFFFFFFFFFFFFFFFFFFFFFFFFFFFFFFFFFFFB
@M05620:37:000000000-D9766:1:1101:15755:11125 1:N:0:25
AGTGCCAGCTCTCAATCGCACAGGGGACCCAGGGCCTGGCCCCTCCATCCAGAAAACCTATGACCTCACCCGCTACCTGGAGCACCAACTCCGCAGCTTGGCTGGGACCTATGTGAGTATCCAGCGTAGGAATCTGGGAGTTGGGGAGGAGTGAGGAGTTGGGGAAAGACAGTCCTAACCGTGGAGGGTTCTGGTAAATGATGGGGTGAGGAGGGGCTCTTTGGCTCCCACCAGTCCCCCTGTCTGGTCTA
+
ABBCCFFFCFFFGGGGGGGGGGHHDGGGGGHHGGGGGGHHHHGHGGGHHGHHGHHFHGHGHHGHHHHGHHHGGGGGHHHHHHHHHHGHGHHHGGGGGGHHGHHGGGHHGGHHHHHHHHHHHHHHHGGGGGHHHHHHHHHGGHHHGGGGGGGHHHHHHGHHHHGGGGHHHHHHHHHHHHHHGGGGGGGGGGGGGGFGGGGGGGGGGGFFFFFFFFFFFFFFFFFFFFFFFFFFFFFFFFFFFFFFFFFFFFB
@M05620:37:000000000-D9766:1:1101:12708:11153 1:N:0:25
ACCACACCTTCTACAATGAGCTGCGTGTGGCTCCCGAGGAGCACCCCGTGCTGCTGACCGAGGCCCCCCTGAACCCCAAGGCCAACCGCGAGAAGATGCCCAGGTGAGTGGCCCGCTACCTCTTCTGGTGGCCGCCTCCCTCCTTCCTGGCCTCCCGGAGCTGCGCCCTTTCTCACTGGTTCTCTCTTCTGCCGTTTTCCGTAGGACTCTCTTCTCTGACCTGAGTCTCCTTTGGAACTCTGCAGGTTCTA
+
BBBBBBBBFFFFGGGGGGGGGGHHGFGGHGHHHGGGGGGGGHHHHGGGFFGGGGHHHHHGGGGGGGEGGGGHHHHGGGGHEFHGHGGFGGGGFGHHHFBGHFCE?F<<1?FCGH?@@CCGFFFHBDDGGFGFHC?@.:GGFGDFHFGEFG?FFFFGDF-9-9B/@;DFFFFFFFBF//B;BBFFFFFFBB/BFAAFFFFFFBA?FB9BFFFFFFFFFFBBFBFBBBFFFFFFFFFFFEFFFFFFFEAFFF9
@M05620:37:000000000-D9766:1:1101:21581:11155 1:N:0:25
AGTGCCAGCTCTCAATCGCACAGGGGACCCAGGGCCTGGCCCCTCCATCCAGAAAACCTATGACCTCACCCGCTACCTGGAGCACCAACTCCGCAGCTTGGCTGGGACCTATGTGAGTATCCAGCGTAGGAATCTGGGAGTTGGGGAGGAGTGAGGAGTTGGGGAAAGACAGTCCTAACCGTGGAGGGTTCTGGTAAATGATGGGGTGAGGAGGGGCTCTTTGGCTCCCACCAGTCCCCCTGTCTGGTCTA
+
BCCCCFFFCFFFGGGGGGGGGGHHGGGGGGHHGGGGGGHGHHGFGGFGHHHHHGHHHGHGHHHHHHHHHHHGGGCGHHHHHHHGHHHHGHFHGGGGGHHHGHHGGGHHGGHHHHHHHHHHHHHHGGGGGGHHHHHHGHHGGHHHGGGGGGGHHHHHHGHHHGGGGGHHHHHHHHHHFHHHGAEGGGGGAFGGGEFGGGGGFGGGGGFFFFFFFFFFFDFFFFFFFFFFFFFFFFFFFFFFFFFFFFFFFFF
@M05620:37:000000000-D9766:1:1101:20614:11185 1:N:0:25
GAGGCTGCTTGGAAGAAACTGACAAGCCAGGGACAACAGATCGGAAGAGCACACGTCTGAACTCCAGTCACCGCTCATTATCTCGTATGCAGTCTTCTGCTTGAAAAAAAAAAACAACAATCTCCTCGCCGACTCCCCAGTCGTCCCCGCGCTGCTACCCCCCTTTCCCTTCCATCCGGCCTTTCCGCTTTCGCCCTCTTGCGCCCCCCCTTGCCCCCTTATCCGCCTGTGTACTTGTCCCTGACCCTCCA
+
BBBBBBFBFFFB4AF4BG45BBFBGHHA44AB2FEGGHH3BGG?BEEAGHBGF1ABBAA5AFHHHBFDG35BB>>>EBGH44BBBFA33B4@BB44B4FBBG3FHFHHEG@E/<///?//22@FF2FD@GC?@?ECG?0./<<.<<.<<:-;;-;00;;.;;;-.0;;C0;CC009..;9BD/FFF;D9../9.A99A9/:/--.-;--9@?./;;.;-9//;B.;;;.;9///9;//9//;F./;B9AD.
@M05620:37:000000000-D9766:1:1101:16219:11188 1:N:0:25
AGTGCCAGCTCTCAATCGCACAGGGGACCCAGGGCCTGGCCCCTCCATCCAGAAAACCTATGACCTCACCCGCTACCTGGAGCACCAACTCCGCAGCTTGGCTGGGACCTATGTGAGTATCCAGCGTAGGAATCTGGGAGTTGGGGAGGAGTGAGGAGTTGGGGAAAGACAGTCCTAACCGTGGAGGGTTCTGGTAAATGATGGGGTGAGGAGGGGCTCTTTGGCTCCCACCAGTCCCCCTGTCTGGTCTA
+
BBAABFFFBFFFGAGGGGGGGGHHGEFGGGHHFFGGGGHHHHGHGGHHHHHHHHHGHGHHHFHHHGHHHHHGG>EGHHGGFHHHHHFGGHHHGGGGGHFHGHHGGGHHGHHHHHHHHHHHHHHHHGGGGGHHHHHHHHHGGHHHGGGGGGGHHHHHHGHHHHGGGGHHHHHHHHHHHHHHGGGGGGGGGGGGGGGGGGGGGGGGGGFFFFFFFFFFFFFFFFFFFFFFFFFFFFFFFFFFFFFFFFFFFFF
@M05620:37:000000000-D9766:1:1101:26044:11193 1:N:0:25
ACCACACCTTCTACAATGAGCTGCGTGTGGCTCCCGAGGAGCACCCCGTGCTGCTGACCGAGGCCCCCCTGAACCCCAAGGCCAACCGCGAGAAGATGCCCAGGTGAGTGGCCCGCTACCTCTTCTGGTGGCCGCCTCCCTCCTTCCTGGCCTCCCGGCGCTGCGCCCTTTCTCACTGGTTCTCTCTTCTGCCGTTTTCCGTAGGCCTCTCTTCTCTGACCTGAGTCTCCTTTGGAACTCTGCAGGTTCTA
+
BBABBBBBFFFFGGGGGGGGGGHGGAEECEHBFFGEEGEGGHHHHGGGDEFGFHGGHHHGCGCFGEGGGEECHFHGGDEHGGHHHGGGGGGFDGHHGFFFHHGGGHEHGFECFH-->CFHHHHHHFGHHHGHHGCCGGHEGHGHBFGGBFFGGGGGA---;BCFABDC-99BFFFFEFF9FFFFFFFFFFFBFF.;FFFFFFA../;FFFFFFF/9BB9BFF.:BFFFFE/;BFFEFFFFFEBFFFFFFFF
@M05620:37:000000000-D9766:1:1101:16240:11198 1:N:0:25
AGTGCCAGCTCTCAATCGCCCCGGGGACCCCGGGCCTGGCCCCTCCATCCCGAACACCTATGACCTCACCCGCTACCTGGAGCACCAACTCCGCCGCTTGGCTGGGACCTATGTGAGTATCCAGCGTAGGAATCTGGGAGTTGGGGAGGAGTGAGGAGTTGGGGAAAGACAGTCCTAACCGTGGAGGGTTCTGGTAAATGATGGGGTGAGGAGGGGCTCTTTGGCTCCCACCAGTCCCCCTGTCTGGTCTA
+
>1AAAFFFAFFFGGCGGAFAE0A00AAEGE/AE/EEFBGHHHGCEGFHHH/B?//>FFH1FD@FGGG1FGHEGGEEHGG0FGHFGHHHGFHHCF/<>CFECHH</A?GGHCGHHHHFFHHHHHHH@>ACFHHFHHBGFHGGFFGGGGGCCGFFGEFGBFGGGGGGGGEBFFGGGGGGBF?@;E;BEB@-;FFBFF/B/9BFFFBEBB--;:B--@-@9AFFFB/;;9EEFF?--:;BFFB@FBFFF//;9/
@M05620:37:000000000-D9766:1:1101:6136:11209 1:N:0:25
AGTGCCAGCTCTCCATCGCACAGGGGACCCAGGGCCTGGCCCCCCCATCCAGACAACCTATGACCTCACCCCCGACCTGGCTCACCCACTCCGCAGCTCGGCTGGGACCTATGTGCGTATCCCGCGTAGGAATCTGGGCGTTGGGGCGGCGTGCGGCGTTGGGGCCCGCCCGTCCTCACCGTGGCGGGTTCTGGTAAATGCTGGGGTGAGGCGGGGCTCTTTGGCTCCCACCAGTCCCCCTGTCTGGTCTA
+
>>>3>D5CAFCFGGG5BA?FE2F4F2AAEE2GEAEBFBGHCHG0EE0BGBGFF1?BBEGFB@BFGBFFHGH/>>/>EE2B0?BFGHH/EHG2?C/C>G2?<?CCGGFHGH1FFFG1<FDDHF1.>A@<AD<0<DDGFFACD@:.-@.-D@@@@.@-9B@FF?DF.@-9-9-@@FFD//AAFFFA---@DAFFFFF9BFBF/FFFFFFF....--@-9=EFBFFFFFFFF.;9.FFFFFFFFF/BFFFFBF/
@M05620:37:000000000-D9766:1:1101:23592:11241 1:N:0:25
ACCACACCTTCTACAATGAGCTGCGTGTGGCTCCCGAGGAGCACCCCGTGCTGCTGACCGAGGCCCCCCTGAACCCCAAGGCCAACCGCGAGAAGACGCCCAGGTGAGTCGCCCGATCCCTCTTCTGGTCGCCGCCTCCCTCCTCCCTCCCCTCCCAGCGCTGCGCCCTCTCTCACTGGCTCTCTCTTCTGCCGTTCTCCGTACCACTCTCTTCTCTCACCTGAGTCTCTTTTAGTACGCTGCAGCTTCAA
+
CCCCCCCBFFFFGGGGGGGGGGHHGEGGHGHHHGGGGGGGGGHHHGGGEGGGHHGHHHHGGGGGGGGGGGGHHHHGGGGHGHHHHGGGGGGGGDH22/>/<//?1F1?F1->.C--<-.<GB/D0<<GD0-:C--;.C.CBB.9/9.99..=9C../0:-9.;A-@.-@.;F/B////9.;FFFF//B/////:DF..//.;.../;BFF//BFF/////9/9/.;F/B/;/:///9/.;.AAB//:99//
@M05620:37:000000000-D9766:1:1101:23587:11261 1:N:0:25
ACCACACCTTCTACAATGAGCTGCGTGTGGCTCCCGAGGAGCACCCCGTGCTGCTGACCGAGGCCCCCCTGAACCCCAAGGCCAACCGCGAGAAGATGCCCAGGTGAGTCGCCCGCTACCTCTTCTGGTGGCCGCCTCCCTCCTTCCTGGCCTCCCGGAGCTGCGCCCTTTCTCACGGTTTCTCTCTTCTGCCGTTTTCCGTAAGACTCTCTTCTCTGACCTGAGTCTCCTTTGGAACTCTGCAGGTTCGA
+
CCCCCABCFFFFGGGGGGGGGGHHGGGGCFFGFFFGGGGE2GGHHGGGGGFGBHHHFHHGGGCFGGGGGGGGHHHGGGGGEHHHHGG?DG/CFGEHHF2C22FF<GDG11/><A-A-<->GD0=0==DF/.<C<@D.;.C/:./9;:B0/9:0;C9;-C-9CFC-@.9>/FFBF//....;BFFF//;////9-DF/9//;/:..:BFFFF/FFFFB/:BB/BB/FF//BF//9:9;FB//;///..;B-;
@M05620:37:000000000-D9766:1:1101:17471:11288 1:N:0:25
ACCACACCTTCTACAATGAGCTGCGTGTGGCTCCCGAGGAGCACCCCGTGCTGCTGACCGAGGCCCCCCTGAACCCCAAGGCCAACCGCGAGAAGATGAACCCAGGTGAGTGGCCCGCTACCTCTTCTGGTGGCCGCCTCCCTCCTTCCTGGCCTCCCGGAGCTGCGCCCTTTCTCACTGGTTCTCTCTTCTGCCGTTTTCCGTAGGACTCTCTTCTCTGACCTGAGTCTCCTTTGGAACTCTGCAGGTTC
+
BCCCCDCCFFFFGFGGGGGGGGHHGFFEHGHHGGGGGGGGGHHHHGGGGGGGHHHGHHHGGGGGGGGGGGGHHHHGGGGHGHHHHGGCGGGGGGHFHHGGGHGGFFFGFHHHEGHHGGGGGHHHHHHHHHHFEHHGGGGGHGHHGFGGGEFGGGEGGGGFGGGGGGAFFFDFFFFFBFFFEFFFFFFFFFFFBFFFFFFEFF.;A.DFFFFFFFFFFFFFFFFBBFFFFFFFFFFFFBFFFFFFFFFFFF0
@M05620:37:000000000-D9766:1:1101:19355:11294 1:N:0:25
ACCACACCTTCTACAATGAGCTGCGTGTGGCTCCCGAGGAGCACCCCGTGCTGCTGACCGAGGCCCCCCTGAACCCCAAGGCCAACCGCGAGAAGATGCCCCGGTGAGTGGCCCGCTACCTCTTCTTGTGGCCGCCTCCCTCCTTCCCTGCCTCCCCGAGCTGCCCCCTTTCCTACTGGTTCTCTCTTCTTCCGTTTTCCGTAGGGCCCTCTTCTCTGACCTGAGTCTCCCTTGGAACCTCGCAGGGTCTA
+
BBBBBBBBFFFFFGGFFGGGGGGHG2EFH?FFHGGCEF?EEFHHCEGGAFGGHHHFHGHGGGGGGGGEGGEHHHHGGGGHGHHHH?EGGGGGGGHEGF2?G//>///>11>.FG?----<000=000=00;.C-:A..:E//C/;0C/0;.;00;E.;;99.//.9;B-AF////9//;/;////9/;////;./;BFBF.9.9A...9...;//9///9B/././;/:F/;F.9/;9../.9-;;-;/./
@M05620:37:000000000-D9766:1:1101:27372:11309 1:N:0:25
AGTGCCAGCTCTCAATCGAACAGGGGACCCAGGCCCTGGCCCCTCCAGCCAGAAAACCTATGACCTCACCCGCTACCTGGAGCACCAACTACGCAGCTTGGCTGGGACCTATGTGAGCATCCAGCGTAGGAATCTGGGAGTTGGGGAGGAGTGAGGAGTTGGGGAAAGACAGTCCTAACCGTGGAGGGCTCTGGTAAATGATGGGGTGAGGAGGGGCTCTTTGGCTCCCACCAGTCCCCCTGTCTGGTCTA
+
AA>3AFF4>CFFGFGFGGGGGGHGGGGAEEHHG2BBAFEHFHGHGGHFGFHHGFHHHGH3BFFGHHHHHHFGGEGGHHHHGHHHHHHFGHHHGGG>>FFGGHHGGGHHGGGHHHHGH2FGHHHHHGGGGGFEHHHHHHFGGHHHGGADG?CFHGHHCG/GGGG@C..:/::CGGFGHHHHGCED.EEG.AABFF;CFFBBCFFGG.;@.A./;DF-9;;BFFF/BBF.9.A.9FBFFFFFFFBBFFFFFFB
@M05620:37:000000000-D9766:1:1101:3193:11310 1:N:0:25
ACCACACCTTCTACAATGAGCTGCGTGTGGCTCCCGAGGAGCACCCCGTGCTGCTGACCGAGGCCCCCCTGAACCCCAAGGCCAACCGCGAGAAGATGCCCAGGTGAGTGGCCCGCTACCTCTTCTGGTGGCCGCCTCCCTCCTTCCTGGCCTCCCGGAGCTGCGCCCTTTCTCACTGGTTCTCTCTTCTGCCGTTTTCCGTAGGACTCTCTTCTCTGACCTGAGTCTCCTTTGGAACTCTGCAGGTTCTA
+
BBBBBBBAFFFFFGGGGGGGGGHHGEGFEGHHHGGGGGGCEFHHHGGFFEFGHHGFH2FAF?EGGGGGGGGFHFHGEFEHGHHHGGDGGGB/BD2BGHHHHFHGFF<FGHGGHHGFCCGHHFHHFGHHDGGHHGGGAEHGGHGHHGGBCBFFFFGGGD-:99/:-AFFFFFFBF/BBFBFFFBFFFFFBBFFF>FFFFFFDFFFAFFFFFFFFFF9;F/;FFB/:B//;FFFFFFFEFF/99FBF.FFFF/
@M05620:37:000000000-D9766:1:1101:26587:11349 1:N:0:25
AGTGCCAGCTCTCAATCGCACAGGGGACCCAGGGCCTGGCCCCTCCATCCAGAAAACCTATGACCTCACCCGCTACCTGGAGCACCAACTCCGCAGCTTGGCTGGGACCTATGTGAGTATCCAGCATAGGAATCTGGGAGTTGGGGAGGAGTGAGGAGTTGGGGAAAGACAGTCCTAACCGTGGAGGGTTCTGGTAAATGATGGGGTGAGGAGGGGCTCTTTGGCTCCCACCAGTCCCCCTGTCTGGTCTA
+
AAAABFFFBFCBBGDGGGGG2EGGFEGGGGHHGGGGGGHHHHGHGGGHHHHG3F3GHEBBGHGHFHGHHHHGGGGGHHHHHHHCCGCGFHHHGGGGGGHHGHHF?/GHGCGHHHHHHGFHEFGHH0@FF1GFGHHHHHHGEGGHGGGGGG?GFHHFGEGHHHCGGGHHHHHHHHHHHHHHGECBGGGG.FFGGGCGGGGGGGGGGGGBFF?FFFB=BBFFFFFFFFFEFFFFFFFFFFFFBFFFFFBFF/9
@M05620:37:000000000-D9766:1:1101:20014:11353 1:N:0:25
ACCACACCTTCTACAATGAGCTGCGTGTGGCTCCCGAGGAGCACCCCGTGCTGCTGACCGAGGCCCCCCTGAACCCCAAGGCCAACCGCGAGAAGATGCCCAGGTGAGTGGCCCGCTACCTCTTCTGGTGGCCGCCTCCCTCCTTCCTGGCCTCCCGGAGCTGCGCCCTTTCTCACTGGTTCTCTCTTCTGCCGTTTTCCGTAGGACTCTCTTCTCTGACCTGAGTCTCCTTTGGAACTCTGCAGGGTCTA
+
BCCBCCCCFFFFGGGGGGGGGGHHGGGFHGHHHGGGGGGGGHHHHGGGGGGGHHHHHHHGGGGGGGGGGGGHHHHGGGGHGHHHHGGGGGGGGGHHHH2GHHAF1110??FFHH-----F1<0D000<=/C.C<:D.:GGFGGCH0F0;CAF0.CG.A9??.00A-DF-FFBB0FFB9F0F0BF0;9F0009B-.AFFFFA99.A09//0:BFF09000BF0/9B000:F0BF0F9F09B0009BF-;9/0
@M05620:37:000000000-D9766:1:1101:18752:11369 1:N:0:25
ACCACACCTTCTACAATGAGCTGCGTGTGGCTCCCGCGGAGCACCCCGTGCTGCTGACCGAGGCCCCCCTGAACCCCAAGGCCAACCGCGAGAAGCTGCCCAGGTGGGTGTCCCCCCTCCTCCTCTCGTGGCCGCCCCCCTCCTCCCTTCTCTCCCGTTGTCCTTCCCTTTCTCACTCGTTCTCCCTTCTGTCGTTTTCCCCCCCGCCTTCTTTCCTGTCCCGAGTCCCCTTTGCAACTCTCCAGGTTCTC
+
ABAAAABAFFFFGGGGGGFGGGHHGGCGEGGHHFFG2AFAEEDHHGGFEEEFFGHHHHHG>/EEFEGFGGGG?GHFGA/FFGGGFFGFGGC@/??1<?1?/?G.1<.>..-/0<<.--:.///:;G/.=C.-.--;-;9-A.A..;9B/./;//;F..9A.//////;//;//:B99/.....9/;./9///;A99.9/9/..-----..9////;/B/;//;:-;.//..;//////:///////;////
@M05620:37:000000000-D9766:1:1101:14393:11396 1:N:0:25
AGTGCCAGCTCTCAATCGCACAGGGGACCCAGGGCCTGGCCCCTCCATCCAGAAAACCTATGACCTCACCCGCTACCTGGAGCACCAACTCCGCAGCTTGGCTGGGACCTATGTGAGTATCCAGCGTAGGAATCTGGGAGTTGGGGAGGAGTGAGGAGTTGGGGAAAGACAGTCCTAACCGTGGAGGGTTCTGGTAAATGATGGGGTGAGGAGGGGCTCTTTGGCTCCCACCAGTCCCCCTGTCTGGTCTA
+
BCCCCFFFDFFFGGGGGGGGGGHHGGEFGGHHFGGGGGHHHHGHGGHHHHHHHHHHHGHGHHHHHHHHHHHGGEGGHHHHHHHHHHGEGHHHGGGGGHHHGHHGGGHHGHHHHHHHHHHHHHHHHGGGGGHHHHHHHHHGGHHHGGGGGGGHHHHHHGHHHHGGGGHHHHHHHHHHHHHHGGGGGGGGGGGGHGGGHGGHHHHGGGFFFFFFFFFFFFFFFFHFFFFFFFFFFFFFFFFFFFFFHHFFHHB
@M05620:37:000000000-D9766:1:1101:5270:11432 1:N:0:25
ACCACACCTTCTACAATGAGCTGCGTGTGGCTCCCGAGGAGCACCCCGTGCTGCTGACCGAGGCCCCCCTGAACCCCAAGGCCAACCGCGCGAAGATGAACCCAGGTGCGTGGCCCGCTCCCTCTTCTGGTGGCCGCCTCCCTCTTTCCTGGCCTCCCGGCGCTGCGCCCTTTCTCACTGGTTCTCTCTTCTGCCGTTTTCTGTGGGCCTCTCTTCTCTGCCCTGAGCCTCCTTTGGAACTCTGCAGGTTC
+
BBBBBBB3BFFFGGGGGGBFGGHHGGGAAEFBGAFE?EEEEHGGHGGEEEBFFHFHHHGAECEGGGGGGGEHHHHGGGGHGHHHHGGGGG/>CGFDFHHHHH/<?FHG1>FGGG<FF-<@EGHHHH;GHHGHGHHGGGGGGGGF/;;FFFGFFGGFG.;@999;DFDAFFFFFFFF9FFFFFFFFFF/BFFFFF/;ADFFF/;9/;A.;AFFFFF/;9;FFF.;A.9/:;;AFFFFFF/9F9;BF/;.AF/
@M05620:37:000000000-D9766:1:1101:11662:11440 1:N:0:25
AGTTCCAGCTCTCCATCGCACAGGGGACCCAGTGCCTGGCCCCTCCATCCAGAAAACCTATGACCTCACCCGCCACCTGGAGCACCCCCTCCGCAGCTTGGCTGGGACCTATGTGAGTATCCAGCGTAGGAATCTGGGCGTTGGGGCGGCGTGAGGAGTTGGGGAAAGACAGTCCTAACCGTGGAGGGTTCTGGTAAATGATGGGGTGAGGAGGGGCTCTTTGGCTCCCACCAGTCCCCCTGTCTGGTCTA
+
>>>>>B@BCFFFGGGFFEF2F?GDG22A2ABG3BBADFHHHHGHGGEHHHFHF3C2BEGF5BFHHABBGHH0>00BFG3B2BB?GHE/>EG?AE@E>G3BEGGGGGHHGHBGHHHDDHHHHH3FGGG/<AB1FGHHEF/<ACAG?C.<A-=AD.;F0CFGGGGG..9./;/.BFFF//BFFFFF.A.DFFFFFFFFFFFF/BFFFFFF.AF/;A;=FFFFFFFFBFFFF.FD.FFFFFFFFFFFFFFFFF/
@M05620:37:000000000-D9766:1:1101:26684:11442 1:N:0:25
ACCACACCTTCTACAATGAGCTGCGTGTGGCTCCCGAGGAGCACCCCGTGCTGCTGACCGAGGCCCCCCTGAACCCCAAGGCCAACCGCGAGAAGATGCCCAGGTGAGTGGCCCGCTACCTCTTCTGGTGGCCGCCTCCCTCATTCCTGGCCTCCCGGAGCTGCGCCCTTTCTCACTGGTTCTCTCATCTGCCGTTTTCCGTAGGACTCTCTTCTCTGACATGAGTCTCCTTTGGAACTCTGCAGGTTCTA
+
BBBBBBBBFFFFGGGGGG55GFHHGFGGHGHHHGGGGGGGGHHHHGGGGFGGGHGHHHHGGGGGGGGGGGGHHHHGGGGHGHHHHGGGGG@F//?G222?2FE/?1?F1<FEFGGGC-<GHHHFDG0<=/.<G?FGGGHG//.;;:0;FBFGGGFGDAA9BFGGGGFF;BFFFF/FBFF/BFFFBF/:;/;/BD.;FF/FFBFA.:F/9FFFFFFFFEFF/;/9B9B/BB/FFB/:B//:F///BF./;/;
@M05620:37:000000000-D9766:1:1101:26470:11444 1:N:0:25
ACCACACCTTCTACAATGAGCTGCGTGTGGCTCCCGCGGAGCACCCCGTGCTGCTGACCGAGGCCCCCCTGAACCCCAAGGCCAACCGCGAGAAGATGAATCCAGGCGACTGGCCCGCTTCCTCTCCTGCTGGCCGCCTCCCTCCTTCCTGTCCTCCCGCCGCTGCGCCCTTTCTCACTGGTTCTCTCCTCTGCCGTTTTCCTCACTACTCTCTCCTCTGACCCGCGTCTCGTTTTGTACTCTGCAGGTTC
+
AAA1AAAAFFFFGGGGGGGBGEHHGFGG0AGHGFGG0EEEEEGHHGGGGGGGBGHFHHHG?E@EGGGGGGGBFGHGG/?FEGE///?@CGG@CC01111?11?1?<.-<--<.<C.-=A.;CCC0/;G///0C.;---.;CE99;F00C000;0;0FE;-9-;--;@@9-@FFFF//BFF-/;BBFFF/BFFFFF-;-/-/;///-///9B:BF/B/BBB//;---;;9A-/:-9---/;/;B/;//--//
@M05620:37:000000000-D9766:1:1101:13575:11460 1:N:0:25
ACCACACCTTCTACAATGAGCTGCGTGTGGCTCCCGAGGAGCACCCCGTGCTGCTGACCGAGGCCCCCCTGAACCCCAAGGCCAACCGCGAGAAGATGAACCCAGGTGAGTGGCCCGCTACCTCTTCTGGTGGCCGCCTCCCTCCTTCCTGGCCTCCCGGAGCTGCGCCCTTTCTCACTGGTTCTCTCTTCTGCCGTTTTCCGTAGGACTCTCTTCTCTGACCTGAGTCTCCTTTGGAACTCTGCAGGTTC
+
BBBABBBBFFFFGGGGGGGGGGHHGGGEHGHHHGGGGGGGGHHHHGGGEGGGHHHHHHHGGGGGGGGGGGGHHHHGGGGHGHHHHGGGGGGGGGHHHHHHHHGGHGHHHHHHGGHHGGGCFHHHHHHHHHHHGHHGGGGGHGHHGGGGGGGGGGGGGGGG-?FGGG;DFFFFFFFFFFFFFFFFFFFFFFFFFFFFFFFFFFFFAFFFFFFFFFFFFFFFBFFFF/FFFFFFFFFFFFFFFFFFF/FFFFB
@M05620:37:000000000-D9766:1:1101:8003:11463 1:N:0:25
GAGGCTGCTTTGGAAGAAACTCATAGATTACTGCAACAGTTCCCCCTGGACCTGGAAAAGTTTCTTGCCTGCCGGAAAGGCTCCTACAAGACTCCCAGGGAGCAAAAGAGCTGACCACTAAACCGCAAGGAAGCCACGTACCTCCGCCCTAGCATTCCGGTGTAGCGAACCGAACAACTCTCAGCACTTGCACTCGGAATTCGCACGCCAGGGACAAAACATCGCAAGAGCACACGTCTCAACTCCAGCCC
+
>1AAAAFAFFFFGCGGFGGGGGGHHFFHHFGGHH1BFGHHHHHHHGEGEAGHHHEHHDCFBGHHFHHHH110BEEEEGHBBGHBFF1FD1BFGBFFG1?//>/?0100?G01>B001/10B110///<B/0F0/@00</@//@@F/<///0<1>11>10>-<.00=-<<------:C./:;000/;.9;0;000/9....;0.;C---;-----:A9----/;--;---999F9------/;-//9///-:
@M05620:37:000000000-D9766:1:1101:3585:11476 1:N:0:25
AGTGCCAGCTCTCAATCGCACAGGGGACCCAGGGCCTGGCCCCTCCATCCAGAAAACCTATGACCTCACCCGCTACCTGGAGCACCAACTCCGCAGCTTGGCTGGGACCTATGTGAGTATCCAGCGTAGGAATCTGGGAGTTGGGGAGGAGTGAGGAGTTGGGGAAAGACAGTCCTAACCGTGGAGGGTTCTGGTAAATGATGGGGTGAGGAGGGGCTCTTTGGCTCCCACCAGTCCCCCTGTCTGGTCTA
+
AA>AADFFAFFFGGGG111AEE0F0AAEAEHFEEEGGGHHHHGHGGHHHHFHHHHHHGHGHHHHHGHHHHH@E>EGHGHHFBFGHHHH/G@GEEEGEHHHGHHECCHHGGFHHHHHHHHHHHHHHGCCGCBHHGHHHHHGGHHHGGGGGGGHHHHHHGHHHHGGGGHHHHFGHHHHHHHHGEEGGGGGCFFGGGGFFGGGGGGGGGF@FFFFFF@@@@FFFFFFFFFFFFFFFFBFBFFF@FFFFFEFFFB
@M05620:37:000000000-D9766:1:1101:3393:11479 1:N:0:25
AGTTCCAGCTCTCCATCGCACAGGGTACCAAGGGCCTGGCCCCTCCATCCAGAAAACCTATGACCTCACCCGCTACCTGGAGCACCCACTGGGCAGTTTGGCTGGGACCTATGTGAGTATCCAGCGTCGGGATCTGGGCGTTGGGGAGGCGTGCGGAGTTGGGGAACGCCAGTCCTAACCGTGGCGGGTTCTGGTAAATGATGGGGTGAGGAGGGGCTCTTTGGCTCCCACCAGTCCCCCTGTCTGGTCTA
+
>>>3>BD5BCFFGFGFBAE2ECGHFAB455BA22B22BBC2FGCFGFFB13A3FG2ABG3BB5GH5BBGGA>>>>EHB3B2BB1FGE??F3?1?113B44/B3/?E0?EG3?3G44BFGGGD2G0CF/B///?/??<B<D@C-0@G.>D.<ACADG--;CC/BG...:.9.9CBFGB0F9?EEB-;@=@AFBFFBB/BBBBB//:AD?EF?/9A9;BBFF/;/9BFFEEFFF.FFF//AABE/B9//;BFF
@M05620:37:000000000-D9766:1:1101:4349:11491 1:N:0:25
AGTGCCAGCTCTCCATCGCACAGGGGACCCAGGGCCTGGCCCCTCCATCCAGAAAACCTATGACCTCACCCGCTACCTGGAGCACCCACTCCGCAGCTTGGCTGGGACCTATGTGAGTATCCAGCGTAGGAATCTGGGAGTTGGGGAGGCGTGCGGAGTTGGGGAAAGCCAGTCCTAACCGTGGAGGGTTCTGGTAAATGATGGGGTGAGGAGGGGCTCTTTGGCTCCCACCAGTCCCCCTGTCTGGTCTA
+
AA3>AFFFBFFFGBGFDFCCGGHCG2BEE?GF2EEEEFHGHHGHGGHGHFGHHGGBFEHHGFHHHFGHHHH>E/EEHEBGBFGFGH1??GGBEE?E>GBGFHHGGGHHGHHHHHHHHHHHHHFHHGG/BG@>FHHHHH0FE0?GGG.AF.AEG.CG-AEHHHGGE99F/;9CGGGGFGGGGGGG?EGFFFFFFFFFFFFFFFFFFFFFFFFEFFFFFFFFFFFFFFFFFFFFAFFFFFFFFFFFFFFFFF9
@M05620:37:000000000-D9766:1:1101:12630:11511 1:N:0:25
ACCACACCTTCTACAATGAGCTGCGTGTGGCTCCCGAGGAGCACCCCGTGCTGCTGACCGAGGCCCCCCTGAACCCCAAGGCCAACCGCGAGAAGATGCCCAGGTGAGTGGCCCGCTACCTCTTCTGGTGGCCGCCTCCCTCCTTCCTGGCCTCCCGGAGCTGCGCCCTTTCTCACTGGTTCTCTCTTCTGCCGTTTTCCGTAGGACTCTCTTCTCTGACCTGAGTCTCCTTTGGAACTCTGCAAGTTCTA
+
CCDCDDCBFFFFGGGGGGGGGGHHGGGEHGHHHGGGGGFGGHHHHGGGGGGGHHHHHHHGGGGGGGGGGGGHHHHGGGGHGHHHHGGGGGGGGGHHHHHHHHHGHHHHHHGGHHGGGGGHHHHHHHHHHHGHHGGGGGHGHHGHHGGGGGGGGGGGGG-CGGGGGGFFFFFFFFFFFFFFFFFHHFFHHHHHFFFFFFHFFFFFFFFFFFFFHHHFHFFFFFFFFFFFFFFFHFFFFFFFFFFHBFFFFFB
@M05620:37:000000000-D9766:1:1101:12926:11606 1:N:0:25
AGTGCCAGCTCTCAATCGCACAGGGGACCCAGGGCCTGGCCCCTCCATCCAGAAAACCTATGACCTCACCCGCTACCTGGAGCACCAACTCCGCAGCTTGGCTGGGACCTATGTGAGTATCCAGCGTAGGAATCTGGGAGTTGGGGAGGAGTGAGGAGTTGGGGAAAGACAGTCCTAACCGTGGAGGGTTCTGGTAAATGATGGGGTGAGGAGGGGCTCTTTGGCTCCCACCAGTCCCCCTGTCTGGTCTA
+
ABA?AFFFBFFFGGGGGGFGGGHHGGGGGGHHFGGGGGHHHHGHGGHHHHHHHHHGHGHHFHHHHHHHHHHGGEEFHGHHHHHHHHHCFHHHGGGGGHHHGHHGGGHHGHHHHHHHHHHHHHHHHGGGGGHGHHHHHHFFGHHHGGFGGGGHHHHHFFHHHHGGEGHHHHHHHHHHHHHHGGGGGGGGGGGGGGGGGGGGFGGGGGFFFFFFFFFFFFFFFFFFFFFFFFFFFFFFFFFFFFFFFFFFFFB
@M05620:37:000000000-D9766:1:1101:12733:11624 1:N:0:25
AGTGCCAGCTCTCAATCGCACAGGGGACCCAGGGCCTGGCCCCTCCATCCAGAAAACCTATGACCTCACCCGCTACCTGGAGCACCAACTCCGCAGCTTGGCTGGGACCTATGTGAGTATCCAGCGTAGGAATCTGGGAGTTGGGGAGGAGTGAGGAGTTGGGGAAAGACAGTCCTAACCGTGGAGGGTTCTGGTAAATGATGGGGTGAGGAGGGGCTCTTTGGCTCCCACCAGTCCCCCTGTCTGGTCTA
+
BCCCBFFFCFFFGGGGGGGGGGHHGGGGGGHHGGGGGGHHHHGHGGHHHHHHHFHHHGHHHHHHHHHHHHHGGFEGHHHHHHHHHHGHGHHHGGGGGHHHGHHGGGHHGHHHHHHHHHHHHHHHHGGGGGHHHHHHHGHGGHHHGGGGGGGHHHHHHGHHHHGGGGHHHHHHHHHHHHHHGGGGGGGGGGGGGGGGGGGGGGGGGGFFFFFFFFFFFFFFFFFFFFFFFFFFFFFFFFFFFFFFFFFFFFB
@M05620:37:000000000-D9766:1:1101:19900:11628 1:N:0:25
AGTGCCAGCTCTCAATCGCACAGGGGACCCAGGGCCTGGCCCCTCCATCCAGAAAACCTATGACCTCACCCGCTACCTGGAGCACCAACTCCGCAGCTTGGCTGGGACCTATGTGAGTATCCAGCGTAGGAATCTGGGAGTTGGGGAGGAGTGAGGAGTTGGGGAAAGACAGTCCTAACCGTGGAGGGTTCTGGTAAATGATGGGGTGAGGAGGGGCTCTTTGGCTCCCACCAGTCCCCCTGTCTGGTCTA
+
CCBCCFFFCFFFGGGGGGGGGGHHGGGGGGHHGGGGGGHHHHGHGGHHHHHHHHHHHGHHHHHHHHHHHHHGGFGGHHHHHHHHHHHHGHHHGGGGGHHHGHHGGGHHGHHHHHHHHHHHHHHHHGGGGGHHHHHHHHHGGHHHGGGGGFGHHHHHHGHHHHGGGGHHHHHHHHHHHHHHGGGGGGGGGGGGHGGGGGGGGGGGGGFFFFFFFFFFFFFFFFFFFFFFFFFFFFFFFFFFFFFFHFFFFFF
@M05620:37:000000000-D9766:1:1101:19258:11645 1:N:0:25
ACCACACCTTCTACAATGAGCTGCGTGTGGCTCCCGAGGAGCACCCCGTGCTGCTGACCGAGGCCCCCCTGAACCCCAAGGCCAACCGCGAGAAGATGCCCAGGTGAGTGGCCCGCTACCTCTTCTGGTGGCCGCCTCCCTCCTTCCTGGCCTCCCGGAGCCGCGCCCTTTCTCACTGGTTCTCTCTTCTGCCGTTTTCCGTAGGACTCTCTTCTCTGACCTGAGTCTCCTTTGGAACTCTGCAGGTTCTA
+
BAAABBBBCFFFFGGGFGGGGGHGGEGEEEHHHFFGCFGEEHHEHGGG1EEEGHEHFHFGEGEGGGGGGGEHHHHGG?FHGHHHHGGGGG/BCDGFFHHHHG/?FGHFFFGGFEFGGCFHFFDGHGFFDGDHF@C@DAHECGDBFFFFGGGGGGGGFF-:B.;9BFFFFFFFFF/:FFFBBBFFFFFFFBBBFFFFFEFFF9;.9;;BFBFFFFFFFBBFFFFFFFFFF//;FF///;FFFFFBFFFFFF/
@M05620:37:000000000-D9766:1:1101:20216:11646 1:N:0:25
AGTGCCAGCTCTCAATCGCACAGGGGACCCAGGGCCTGGCCCCTCCATCCAGAAAACCTATGACCTCACCCGCTACCTGGAGCACCCATTCCGCAGCTTGGCTGGGACCTATGTGAGTATCCAGCGTAGGAATCTGGGAGTTGGGGAGGAGTGAGGAGTTGGGGAAAGACAGTCCTAACCGTGGAGGGTTCTGGTAAATGATGGGGTGAGGAGGGGCTCTTTGGCTCCCACCAGTCCCCCTGTCTGGTCTA
+
AAA3>DFFBFFFGGGGGFFAFCHHGCEEGFHHFFEEEGHHHHGHGGHHHHGHHFH2FEHHHFHHHGHHHHHEG>EEHHGGBFGHHH11BFGFEFCFEHGHGHHGGGGHGHHHHHGEGHHHHHBHHGGGGGBGHHHHGH0FEHGHGGADG.EHH0DGCEHHHHGGG.:CFH/GHHHHFFHHGGGGDFFGEGEGGGGGGGGGGGGGGGFFFFFFFFFFFFFFFFFFFFFFFEFFFFFFFFFFFFFFFFFFFFB
@M05620:37:000000000-D9766:1:1101:4437:11649 1:N:0:25
ACCACACCTTCTACAATGCGCTGCGTGCGGCTCCCGAGGAGCACCCCGTGCTGCTGACCGAGGCCCCCCTGAACCCCAAGGCCAACCGCGCGAAGATGAACCAAGGTGCGTGGCCCGTTCCCTCTTTTGGTGGCCGCCTCCCTCCTTCCTGGCCTCCCGGCGCTGCGCCCTTTCTCACTGGTTCTCTTTTCTGCTGTTTTCCGTGGGACTCTCTTCTCTGTCCTGCGCCTCCTTTGGAACTCTGCAGGTTC
+
AA33AAB>>CFFGGGDAGBEEEEEEGG22AEEE2BA1AAE?GHGHGG01?1?5GFFHHH/>EC@F1EGG/?CEFGEGEE//FGG/F/<DD//C/<<111FGH0>FFHF1-<<-C.<--:/=CFF/G0;G-;C.9.ABG??.CFG.;9FCBGGGFFFF.;-9--9-ABBDB-9BFFFBB/9BFFFFFF/;9FFFB/;;BF.B:.9.-9;FEFBFFF////;///://--:.;A.BF9B/9;F9BB//;.;F9
@M05620:37:000000000-D9766:1:1101:20197:11651 1:N:0:25
AGTGCCAGCTCTCAATCGCACAGGGGACCCAGCGCGTGGCCCCCCCATCCAGAAAACCTATGACCCCACCCGCTACCTGGAGCACCCATTCCGCAGCTTGGCTGGGACCTATGTGAGTATCCAGCGTAGGAATCTGGGAGTTGGGGAGGAGTGAGGAGTTGGGGAAAGACAGTCCTAACCGTGGAGGGTTCTGGTAAATGATGGGGTGAGGAGGGGCTCTTTGGCTCCCACCAGTCCCCCTGTCTGGTCTA
+
AA>>AFFFBFFFG4FEFFFAECGCA22AA?2G2EE2EEGGH1A0AEEHH1B33?3BFE3BBF@FH1EEE>EE//>>FF3F00BGHH/?BFGGCDCCGFFGFGHGGGHHGHHHHHGHHGHHHHHHHGGGGGHHHHHHHHAEFHHHGGGGGGGHHFHHFGGFFGGGFDGGGGGGGGGGGGGGGFFBFFFBD?FFFFFFFFFFFFFFFFFBFFFFDF?BBBFFFFFFFFFFFFFFFFFFFFFBBFFFFFFFFFB
@M05620:37:000000000-D9766:1:1101:7407:11657 1:N:0:25
ACCACACCTTCTACAATGAGCTGCGTGTGGCTCCCGAGGAGCACCCCGTGCTGCTGACCGAGGCCCCCCTGAACCCCAAGGCCAACCGCGAGAAGATGAACCCAGGTGAGTGGCCCGCTCCCTCTTCTGGTGGCCGCCTCCCTCCTTCCTGGCCTCCCGGAGCTGCGCCCTTTCTCACTGGTTCTCTCTTCTGCCGTTTTCCGTAGGACTCTCTTCTCTGACCTGAGTCTCCTTTGGAACTCTGCAGGTTC
+
BBAABBBBFFFFGGGFDGFGGGHHGEE24AGFFFFE?EGGDHHGHGGGDAFGFHGHHHFE@ECGGAGGGGEFHHHGGGGHGEHHHGFEGGBBDGFHFHEFHHGGHGHH1F<GGGHHGGG-CFHFHHHGHHDGGHHGCGGFHGHG.FFFFFGGGFGGGEFG-ABFBFBB.B@FFFFFFFFFFFFFFFFBFFFFFFFBDFFFFFDF.9DBFFFFFFFFFFFF/BBFF/;;B;BFFFFFFFFFFBFFF/BFFFB
@M05620:37:000000000-D9766:1:1101:11617:11662 1:N:0:25
ACCACACCTTCTACAATGAGCTGCGTGTGGCTCCCGAGGAGCACCCCGTGCTGCTGACCGAGGCCCCCCTGAACCCCAAGGCCAACCGCGAGAAGATGCCCAGGTGAGTGGCCCGCTACCTCTTCTGGTGGCCGCCTCCCTCCTTCCTGGCCTCCCGGAGCTGCGCCCTTTCTCACTGGTTCTCTCTTCTGCCGTTTTCCGTAGGACTCTCTTCTCTGACCTGAGTCTCCTTTGGAACTCTGCAGGTTCTA
+
BBBBBBBBFFFFGGGGGGGGGGHHGGGFHGHHGGGGGGGGGHHHHGGGGGGGHHHHHHHGGGGGGGGGGGGHHHHGGGGHEHHHGGGGGGDGGGHHHHHHHHHGHHHHHHGGHHGGGGGHGHHHHHHHH/EHHGGGGGHGHHGHHGGGFGGGGGGGGGGGGGGGGGFFFFFFFFFFFFFFFFFFFFFFFFFFFFFFFFFFFFFFFFFFFFFFFFFFFBFFFFFFFFFFFFFFFFFFFFFFFFFFFFFFFF/
@M05620:37:000000000-D9766:1:1101:4609:11710 1:N:0:25
ACCACACCTTCTACAATGAGCTGCGGGTGGCTCCCGAGGAGCACCCCGTGCTGCTGACCAAGGCCCCCCTGAACCCCAAGGCCAACCGCGCGAAGATGCCCAGGTGAGTGGCCCGCTACCTCTTCTGGTGGCCGCCTCCCTCCTTCCTGGCCTCCCGGAGCTGCGCCCTTTCTCACTGGTTCTCTCTTCTGCCGTTTTCCGTAGGACTCTCTTCTCTGACCTGAGTATCCTTTGGAACTCTGCAGGTTCTA
+
AAA1AAA>FFCDABDDBF1B1AB1E00AAAGHCBAAEEECFHHHHGEEEEEEHGH1FBB1/FFHF//EGGG0F>>EGG/F//F<?F//B<///</CDF11?GHGFBHHH1FGH.->-A@CGHHHBDGHHFFH.---:::CF/9FB0/0;/.:9AF..;-;-CFF-;A@-;BFFFFFFFF9FF/BFFFFBFFFF@BABAFFF9AA?FBFFFF/9F/:;FFFFFFBFF//;9//9/99FFFFFFFFFFFFFFB
@M05620:37:000000000-D9766:1:1101:24279:11719 1:N:0:25
AGTGCCAGCTCTCAATCGCACAGGGGACCCAGGGCCTGGCCCCTCCATCCAGAAAACCTATGACCTCACCCGCTACCTGGAGCACCAACTCCGCAGCTTGGCTGGGACCTATGTGAGTATCCAGCGTAGGAATCTGGGAGTTGGGGAGGAGTGAGGAGTTGGGGAAAGACAGTCCTAACCGTGGAGGGTTCTGGTAAATGATGGGGTGAGGAGGGGCTCTTTGGCTCCCACCAGTCCCCCTGTCTGGTCTA
+
A1>>AFFF?FFFGGGGGGGFECHCGGGGGGCGEEEG/FHHFHG/EFFFFH1BB01F0E0BFGFGHHH@G>BEE@/EG1BGHHHHHHGFGFGGEGEEEGGH/0BFAEBB/B<112221FBDFGHFHGC</C11FG11100/?011/-.<CC?><DGCCGGHD/<-..:.///:CG0000/.;EF-9E.@CGG0FF;C0;000;90.;A9-A-B--;--@FF/////99AA--;9F9//;99--://9/9/9B
@M05620:37:000000000-D9766:1:1101:17143:11745 1:N:0:25
ACCACACCTTCTACAATGAGCTGCGTGTGGCTCCCGAGGAGCACCCCGTGCTGCTGACCGAGGCCCCCCTGAACCCCAAGGCCAACCGCGAGAAGATGCCCAGGTGAGTGGCCCGCTACCTCTTCTGGTGGCCGCCTCCCTCCTTCCTGGCCTCCCGGAGCTGCGCCCTTTCTCACTGGTTCTCTCTTCTGCCGTTTTCCGTAGGACTCTCTTCTCTGACCTGAGTCTCCTTTGGAACTCTGCAGGTTCTA
+
BCCCDDDDFFFFGGGGGGGGGGHHGGGEHGHHHGGGGGGGGHHHHGGGGGGGHHHHHHHGGGGGGGGGGGGHHHHGGGGHGHHHHGGGGGGGGGHGHHHHHHHGHHHHHHGGHHGGGGGHHHHHHHHHHHGHHGGGGGHGHHGHHGGGGGGGGGGGGGGGGGGGGGFFFFFFFFHHFHFFFFFHHFFHHFFHFFFFFFHFFFFFFFFFFFFFHHHFHFFFFFFFFFFHFFFFHFFFFFFFFFFFFFFFFFF
@M05620:37:000000000-D9766:1:1101:24209:11752 1:N:0:25
GAGGCTGCTTTGGAAGACCCACCTCCCAAACTCAATCCCCTCCGCAGATCCCTGAAACCGTCTTTTGCCTGTCTAAAACAAGCACCCACACCCCACACTACGGGGCGGCTCCTCGACTACTCCCCGGGCGTACCCGCGCTTCTGACCCGCTGGCCCGTAAGTCCGGCCTTTCCTCTTTCGCCCTCTTGTGGCTCGAATTGAACAATTCTCCGCCTTTGTACTTGTCCCTGCCAGGCCATTGTCAATTGCTC
+
B@BBBBF>CFDFCFAF4ECG4AAFG424442BA3B5B23AB22222A0BBAFC32333BAB1B15D533BD3B55D5B3B?2BB2BE?B1?1>>111/3??>E///><ADD?FGFCC.<FHHH>CDCC-;A?CEHDGBDGDFGG0;:F--99BDFEFD-.:B/9ABDAFFFFFBFFFF;A..;@FFFFFFFFFB-9;;EFF/;/.9;9FFF.9ADFFFBFFFFFF//BF/.A//;AE.//;/;;F//99;;
@M05620:37:000000000-D9766:1:1101:24189:11755 1:N:0:25
GAGGCTGCTTTGGAAGAAACTCCTAGATTACTGCAACCGTTCCCCCTGGACCTGGAACCGTTTCTTGCCTGGCTTACAGAAGCTGCAACAACTGCCAATAAGGAAGGGTGCCTCGAAGACTCCCCGGGAGTAAGCGCGCTGCTGCCACAATGGCACGTAAGTCCGGCCTTGCCGCTTTAGCCCTCCTGTGGATCCAATTGAACAATTCTCAGCCTTTGTACTTGTTACTGACAAGCGAGGGTCAAACGATC
+
BBBBBBFAFFFFGGGGGBFGFG4BBDGG6DFGGGG4F2AABFGDHGAF22BBFFAGF31ABFFFGGGFGHHHHGFGHHHHHHHGF33BF?FGEGFG33FG3F3B31?>0/?3B3?/B/FHGFCF/EG</<?2222///>A/.<11<<F0.111F0<EC/<<DD0<-A-;G/:C@--;.0;0/;/../9CF/00C900090;9909C009090;/9/;/9;F/B9B/9;/B/BF/.;.9---./.;F/...A
@M05620:37:000000000-D9766:1:1101:27589:11775 1:N:0:25
ACCACACCTTCTACAATGAGCTGCGTGTGGCTCCCGAGGAGCACCCCGTGCTGCTGACCGAGGCCCCCCTGAACCCCAAGGCCAACCGCGCGAAGATGAACCCAGGTGAGTGGCCCGCTACCTCTTCTGGTGGCCGCCTCCCTCCTTCCTGGCCTCCCGGAGCTGCGCCCTTTCTCACTGGTTCTCTCTTCTGCCGTTTTCCGTAGGACTCTCTTCTCTGACCTGAGGCTCCTTTGGAACTCTGCAGGTTC
+
DDDDDDDAFFFFGGGGGG5GGGHHGGGEGFHHH2FFGGGFGHHHHGGCGGGGHHHHHHHEGGGGGGGGGGGHHHHGGGGHGHHHHGGGGG@DGGGGGHHHHH//?FHGGHHHGG<>A<A-AHHHHHHHHHHGGHHGGGGGGGGGCBFFGGGGGGGGGGGF-BFFFFFFFFFFFFFFFFFFFBFFFFFFFFFFFFFFDFFFFFBFAA9FFFFFFFFFFFFF0BFFF/:.:..AFFFFFFFFFFFFFFFFFFB
@M05620:37:000000000-D9766:1:1101:13326:11781 1:N:0:25
AGTGCCAGCTCTCAATCGCACAGGGGACCCAGGGCCTGGCCCCTCCATCCAGAAAACCTATGACCTCACCCGCTACCTGGAGCACCAACTCCGCAGCTTGGCTGGGACCTATGTGAGTATCCAGCGTAGGAATCTGGGAGTTGGGGAGGAGTGAGGAGTTGGGGAAAGACAGTCCTAACCGTGGAGGGTTCTGGTAAATGATGGGGTGAGGAGGGGCTCTTTGGCTCCCACCAGTCCCCCTGTCTGGTCTA
+
ABABBFFFCFFFGGGGGGGFGGHHGGGGGGHHCEGGGGHHHHGHGGHGHHHHHHHHHGHHHFHHHHHHHHHGGEFGHHHHBFHHHHG1EGHHFGGGGHHHGHHGGGHHGHHHHHHHHHHHHHHHHGGGGGHHHHHHHHGGGHHHGGFGGEGHHFHHFGHHHHGGGGHHHHHHHHHHHHHHGGGGDGGGGGGGGGGGHGHGHGGGGGFFFFFFFFFFFFFFFFFFFFFFFFFFFFFFFFFFFFFFHFFFHHF
@M05620:37:000000000-D9766:1:1101:28673:11817 1:N:0:25
AGTGCCAGCTCTCAATCGCACAGGGGACCCAGGGCCTGGCCCCTCCATCCAGAAAACCTATGACCTCACCCGCTACCTGGAGCACCAACTCCGCAGCTTGGCTGGGACCTATGTGAGTATCCAGCGTAGGAATCTGGGAGTTGGGGAGGAGTGAGGAGTTGGGGAAAGACAGTCCTAACCGTGGAGGGTTCTGGTAAATGATGGGGTGAGGAGGGGCTCTTTGGCTCCCACCAGTCCCCCTGTCTGGTCTA
+
AA>AADFFAFCDAGGGFFFEAAAGAEDEGEHHAEE2FCHHHHGGGGHHHFHGHGFHHGHHHHHHGFGHHHGGGGEEHHHHGHHEGHHHGGDGGGGGGGHHGHBFGGHHFHHHHHBFGHHHHHHHHGDGGGHHHHHGHHHGGHHHGGGGCGDHHHHHHGHHH/@GGDHHHHHHHHHHHHHHGFEGGGGGFGGGGGBFFGGGGBBFGGFBFFFFFF;BBBFFFFFFBFBEFFFFFFFFFFFF?FFFFFFFFFB
@M05620:37:000000000-D9766:1:1101:19489:11817 1:N:0:25
ACCACACCTTCTACAATGAGCTGCGTGTGGCTCCCGAGGAGCACCCCGTGCTGCTGACCGAGGCCCCCCTGAACCCCAAGGCCAACCGCGAGAAGATGAACCCAGGTGAGTGGCCCGCTACCTCTTCTGGTGGCCGCCTCCCTCCTTCCTGGCCTCCCGGAGCTGCGCCCTTTCTCACTGGTTCTCTCTTCTGCCGTTTTCCGTAGGACTCTCTTCTCTGACCTGAGTCTCCTTTGGAACTCTGCAGGTTC
+
BBCCBCCBFFFFGGGGGGCGGGHHGGGGHGGFHGGGGGGGGHGHHGFEEGGGHHHHHHHGGGGGGGGGGGEHBHHGFGGHGHHHHGGGGGGGGGHGHHGHHHCFFFGGHHHHGGGHGGGGGHHHHHHHHFHHGGHGGGGGHGHHGGGGGGFGGGGGGFFC--AFGGFFFFFFFFFFFFFFFFFFFFFFFFFFFFFFADFFFFDFFADFFFFFFFFFFFFFFFFFFBFFBFBBFFFFFFFFFFFFFFFFFFB
@M05620:37:000000000-D9766:1:1101:27637:11833 1:N:0:25
GAGGCTGCTTTGGAAGAAACTCATAGATTACTGCAACAGTTCCCCCTGGACCTGGAAAAGTTTCTTGCCTGGCTTACAGAAGCTGAAACAACTCCTACAGGATGATACCCGTAAGGAAAGGCTCCTAGACGACTCCCAGGGAGTCCAAGAGCTGCTGAAACACTGGCAAGTCCGTCAGGCATTTCCGCTTTAGCACTCTTGTGGATCCACTTGAACCATTCTCAGCATTTGTACTTGTAACTGACAAGCCA
+
AAAAABFBFFFFG4GGFGGGGGHHCHGHHHHHHHHHHHGAGHHHHGGGHHHHHHHFGFHHFHHHHHHHHHHHHHHHHHHH3GHHHG3BFHGHHFGBG3FGHFHH3FHHHHGG/1FG3BGH0GHCCG?F33?EGGA?/22FD/?/2<22@0<22F22F2<FG001?GH<1FG11<FHGGHH.G1FHH.CAEG0DGGHHHHHHHHGCCGHH/GHH0<C.;BFFG0;FG0CFF0FGGGGGGF0CFGGGGBFEGB
@M05620:37:000000000-D9766:1:1101:19266:11844 1:N:0:25
GAGGCTGCTTTGGAAGAAACTCATAAATTACTGCCACAGGTCCCCCTGGACCTGGAACCGTTTCTTGCCTGGCTTACAGCAGCTGGAACAACTCCTACAGGATGCTACCCGTAAGGAAAGGCTCCTAGAAGACTCCAAGGGAGTCAAAGAGCTGATGAAACCATGGCAAGTAAGTCAGGCATTTCCGCTTTAGCACTCTTGTGGATCCAATTGAACAATTCTCAGCATTTGTACTTGTAACTGACAAGCCA
+
CCCCCCFCFFFFGGGGGGGGGGHHH5DDGHAFGDBFFHF233B22BAF22B2BB2BB31EEEFABD55AB3FGF1BFGH3GGHHB21FB2BGGFHH3BFGG1GG2BGHFFGE?/FHFHGHAGHHGFFFGGHHHHHH22BFF/CE22D@FHHHHH2GH><?G0<FGHH0FFGD1>DGHHHHHHHHHHGGGGGFHHFHHHHHHHHGF0CHH0GHHB0C0;CGHGGGGGGGGFBFGGFGGGGGFGGGGG9FEGF
@M05620:37:000000000-D9766:1:1101:21123:11856 1:N:0:25
ACCACACCTTCTACAATGAGCTGCGTGTGGCTCCCGAGGAGCACCCCGTGCTGCTGACCGAGGCCCCCCTGAACCCCAAGGCCAACCGCGAGAAGATGAACCAGGGTGGGGGCCCCGTTCCTTCTCTTGTGGACCCCTTCCTTCTTTCTTGCCTTCCGGAGCTTCCCCCTTTTTTCCTTGTTTCTCTCTCTTCCCGTTTTCGGTGGGCCCTCCTCTCCTGCCTTGGGCTCCTTTTGGAATTTTGCGGGTCT
+
CCCCCCCBFFFFGGGGGGGGGGHHGGGBGGHHHGGGGGGGGHGHHGGGGFGGHHHHHHHGGGGGGGGGGGGHGHHGGGGHGHHHHGGGGGCGGGHHHHHBGH0/?/0//-->-<D--<.:;000<000<00;0;/.=..;C00;0C0C0000;00;F.A.--.000/;A-AF00-9900;0;/00000;0000;/9;FF.F--..:-..-...;/9//00;A0000.;/.;0;F0B-B0000000-;-@-/
@M05620:37:000000000-D9766:1:1101:14576:11862 1:N:0:25
ACCACACCTTCTACAATGAGCTGCGTGTGGCTCCCGAGGAGCACCCCGTGCTGCTGACCGAGGCCCCCCTGAACCCCAAGGCCAACCGCGAGAAGATGCCCAGGTGAGTGGCCCGCTACCTCTTCTGGTGGCCGCCTCCCTCCTTCCTGGCCTCCCGGAGCTGCGCCCTTTCTCACTGGTTCTCTCTTCTGCCGTTTTCCGTAGGACTCTCTTCTCTGACCTGAGTCTCCTTTGGAACTCTGCAGGTTCTA
+
CCCCCCCCFFFFGGGGGGGGGGHHGFFEHGHHHGGGGGGGGHHHHGGGFGGGHHGHHHHGGGGGGGGGGGGHHHHGGGGHGHHHGGGGGGGGGGHHHHHHHHHGHHHHHHGGHHGGGGGHHHHHHHHHHHGHHGGGGGHGHHGHHGGGGGGGGGGGGGGGGGGGGGFFFFFFFFFFFFFFFFFFFFFFFFFFFFFFFFFFFFFFFFFFFFFFFFFFFFFFFFFFFFFFFFFFFFFFFFFFFFFFFFFFFFF
@M05620:37:000000000-D9766:1:1101:25963:11877 1:N:0:25
ACCACACCTTCTACAATGAGCTGCGTGTGGCTCCCGAGGAGCACCCCGTGCTGCTGACCGAGGCCCCCCTGAACCCCAAGGCCAACCGCGCGAAGATGCCCAGGTGAGTGGCCCGCTACCTCTTCTGGTGGCCGCCTCCCTCCTTCCTGGCCTCCCGGAGCTGCGCCCTTTCTCACTGGTTCTCTCTTCTGCCGTTTTCCGTAGGACTCTCTTCTCTGACCTGAGTCTCCTTTGGAACTCTGCAGGTTCTA
+
BBABBAAAFFCDFGGGGG5BAFGFEEGBF2FGGB2BAAEEGDHHHGGEGAEFHDHHGBGAGGGG1ECEGGGHGHG?EGGEEHHFFFGGG?/>CGGGGFGHHGCFG11<FHGEHHF?-<AGFB0D<=0GGGGAC@@-..CEEFFBF0F09FFF9AEG9D9@BFFF--AD;FF///9B9/F9B//99//;9/;FF>;DFFEFAB..DFB9B99/B/F/9///B/.99/9//;/BF9FFFFF///9FBFFF///
@M05620:37:000000000-D9766:1:1101:11899:11880 1:N:0:25
GAGGCTGCTTTGGAAGAAACTGACAAGCCAGGGACAAAAGATCGGAAGCGCACACGTCTGAACTCCAGTCACCGCTCATTATCTCGTATGCCGTCTTCTGCTTGAAAAAAAAAAACCCCAAATTCAAGTCTCCTACAACATCCTAATTGCCAACAATACCCTACGCCATAACTCCATGTTAATCCCTCATTCCGTTTCCATCACCCCTCTCGACTCAATCCAACAACTCCTATCACTTGCACCTTTAACTA
+
AAAAAAFAFFFFG4GGFGGGDGGHHHHEFFBF2FFAGHGGDGHEFEFE2AEEEEFGHHHFHBFGGHFHFFDGHGGEGGGFFGHHHGFEEFHHG>EGGHHHHHHHFGHGGGEG//>////?/?111111111=F1F11>1F010<100<0000<..<0=<0C0C..;CG.00:00:/00;009;0000CFF9;09009/;00909/:-..:/./-.9///;./99..:;F///:/B//////;F/////:9/
@M05620:37:000000000-D9766:1:1101:19201:11888 1:N:0:25
ACCACACCTTCTACAATGAGCTGCGTGTGGCTCCCGAGGAGCACCCCGTGCTGCTGACCGAGGCCCCCCTGAACCCCAAGGCCAACCGCGAGAAGATGAACCCAGGTGAGTGGCCCGCTACCTCTTCTGGTGGCCGCCTCCCTCCTTCCTGGCCTCCCGGAGCTGCGCCCTTTCTCACTGGTTCTCTCTTCTGCCGTTTTCCGTAGGACTCTCTTCTCTGACCTGAGTCTCCTTTGGAACTCTGCAGGTTC
+
BBBBBABBFFFFEGGGGGGFFGHFFEGEHGHHHGGGGGGCGHHHHGFGFEGEHHHHHHHGGGGGEGGGGGGHGHEGGGGHGHHEHGGGGGDGGGHHHGHHHHGGHGHHFHHHGGHHGGGGGHHHHHHHHHHHFHHGGGGGHGHHGGGGGGFGGGGGGGGG-BFGGGFFFFFFFFFFFFFFFFFFFFFFFFFFFFFFAFFFFFFFFFFFFFFFFFFFFFFFFFFFF/FFFFFFFFFFFFFFFFFFFFFFFFB
@M05620:37:000000000-D9766:1:1101:21060:11893 1:N:0:25
AGTGCCAGCTCTCAATCGCACAGGGGACCCAGGGCCTGGCCCCTCCATCCAGAAAACCTATGACCTCACCCGCTACCTGGAGCACCAACTCCGCAGCTTGGCTGGGACCTATGTGAGTATCCAGCGTAGGAATCTGGGAGTTGGGGAGGAGTGAGGAGTTGGGGAAAGACAGTCCTAACCGTGGAGGGTTCTGGTAAATGATGGGGTGAGGAGGGGCTCTTTGGCTCCCACCAGTCCCCCTGTCTGGTCTA
+
BCBCCFFFCFFFGGGGGGGGGGHHGGGGGGHHGGGGGGHHHHGHGGHHHHHHHHHHHGHHHHHHHHHHHHHGGFGGHHHHHHHHHHHHGHHHGGGGGHHHGHHGGGHHGHHHHHHHHHHHHHHHHGGGGGHHHHHHHHHGGHHHGGGGGGGHHHHHHGHHHHGGGGHHHHHHHHHHHHHHGGGGGGGGEFGGGGGGGHHHHHGGGGFFFFFFFFFFFFFFFFHFFFFFFFFFFFFFFFFFFFFFFFFFFFF
@M05620:37:000000000-D9766:1:1101:23870:11893 1:N:0:25
ACCACACCTTCTACAATGAGCTGCGTGTGGCTCCCGAGGAGCACCCCGTGCTGCTGACCGAGGCCCCCCTGAACCCCAAGGCCAACCGCGAGAAGATGCCCAGGTGAGTGGCCCGCTACCTCTTCTGGTGGCCGCCTCCCTCCTTCCTGGCCTCCCGGAGCTGCGCCCTTTCTCACTGGTTCTCTCTTCTGCCGTTTTCCGTAGGACTCTCTTCTCTGACCTGAGTCTCCTTTGGAACTCTGCAGGTTCTA
+
CCCCCCCAFFFFGGGGGG5FGGHHGGGAEEHHHFFFDGGGGHHHHGGEDEFGFHGHHHHAEECGGGGGGGGHHHHGGGGHGHHHHGGGGGCGGGHHGHHHHHHGHHGHHHGGHHGGGGGHHHHHHGGHHHGHHGGGGGHGHHGHHGGGGGGGGGGGGC-ADGGGGGFFFFFFFFFFFFFFFFFFFFFFFFFFFFFFFFFFFFADFFFFFFFFFFFFFFFFFFFFFFFFFFFFFFFBFFFFFFFFFFFFFFB
@M05620:37:000000000-D9766:1:1101:17123:11894 1:N:0:25
ACCACACCTTCTACAATGAGCTGCGTGTGGCTCCCGAGGAGCACCCCGTGCTGCTGACCGAGGCCCCCCTGAACCCCAAGGCCAACCGCGAGAAGATGCCCAGGTGAGTGGCCCGCTACCTCTTCTGGTGGCCGCCTCCCTCCTTCCTGGCCTCCCGGAGCTGCGCCCTTTCTCACTGGTTCTCTCTTCTGCCGTTTTCCGTAGGACTCTCTTCTCTGACCTGAGTCTCCTTTGGAACTCTGCAGGTTCTA
+
ABA?ABBAFFFFGGGFEGGGGGHHGAE2AAGHFGGEGGGGEHFFHGGG1EEFGHFGHHFGEGGGGEGGGFEGFFHGGGFHGEHHEGGGGGGCCGGHFGBFHHHGHHHFFGGGHHGGGGGHHHHHHHHHHHGHHFCGGGHGHHGHHGFFGGGFGFGGGDADGGGGGCDFFFFFFFFFFFFFFFFFFFFFFFFFFFFFFFFFFFFFFFFFFFFFFFEFFFFFFFFFFFFFFFFFFFFFFFFFFFFFFFAFFFB
@M05620:37:000000000-D9766:1:1101:5667:11937 1:N:0:25
GAGGCTGCTTTGGACGAAACTGATAACCCAGGGACACAAGATCGGAAGAGCACACCTCTGGACTCAAGTCACCGGTCCTTATCTCGTATCCCGTCTCCTGATTTAAAAAAAAAAAAAGTAAGCAAACTCTCCTCTAAGTTTAAACGTGACTAACAGATATGATTACACCCCGACAAGTCAGTCCGGCAGTTCCTTTTTCGCACTCTTGTGGCTCCACTTGCCCACTCCAGTGCCTTTGTCCTTGCACTTGA
+
>1>A1>CA1BD1F11A1EAAFBG3DA1BF0AAECBA0GCHFH1AE//A00BBF0BABBB11BBF011BDD21BB>>//B2BFB@2B?EF0BB/?EB0BFF1BB2>F1BGGCC/<<<>/?<111101011<><<0>G1F11>11=0.<<<.<00</0<0<;0;0000:0/:---9--;0;0;900.-9@-/00000;///-;9--//;/9/---/9;:99///9/-9/;//////99//;///9//////;;
@M05620:37:000000000-D9766:1:1101:19110:11991 1:N:0:25
AGTGCCAGCTCTCAATCGCACAGGGGACCCAGGGCCTGGCCCCTCCATCCAGAAAACCTATGACCTCACCCGCTACCTGGAGCACCAACTCCGCAGCTTGGCTGGGACCTATTTGAGTATCCAGCGTAGGAATCTGGGAGTTGGGGAGGAGTGAGGAGTTGGGGAAAGACAGTCCTAACCGTGGAGGGTTCTGGTAAATGATGGGGTGAGGAGGGGCTCTTTGGCTCCCACCAGTCCCCCTGTCTGGTCTA
+
ABBCCFFFCFFFGGGGGFFGGGHHGGGGGGHHGGGGGFHHHHGHGGHGHHHHHHHHHGHHHHHHHHHHHHHGGGGGHGHHHHHGHHHHGHFFFFFGGHHHGHHGGGHGGHHHHHHHGHHHHHHHHGGGGGHHHHHHHHHGGHGHGGGGGGGHHHHHHGHHHHGGGGHHHHHHHHHHHHHGGGGGGGGGEFGGGGGGGGGGGGGGGGFFFFFFFFFFFFFFFFFFFFFFFFFFFFFFFFFFFFFFFFFFFFF
@M05620:37:000000000-D9766:1:1101:22145:12036 1:N:0:25
ACCACACCTTCTACAATGAGCTGCGTGTGGCTCCCGAGGAGCACCCCGTGCTGCTGACCGAGGCCCCCCTGAACCCCAAGGCCAACCGCGAGAAGATGCCCCGGTGAGTGGCCCGCTCCCTCTTCTTGTGGCCGCCTCCCTCCTTCCTGGCCTCCCGGAGCTGCGCCCTTTCTCACTGGTTCTCTCTTCTGCCGTTTTCCGTAGGCCTCTCTTCTCTGACCTGAGTCTCCTTTGGAACTCTGCAGGTTCTT
+
CCCCCCCCFFFFGGGGGGGGGGHHGGGGHGHHHGGGGGGGGHHHHGGGGGGGHHHHHHHGGGGGGGGGGGGHHHHGGGGHGHHHHGGGGGGGGGHGHHFHH//>///<11>.FHC---<=///=0<0=00;:G--=:.CEB9E/F0C00;.F0.CF.;-;9:99--AD-BFB000900;0;999990;9000;-:AFF0B.0..;000.0/0;0;9900;B9//900:9B0;F0B0;00000000;.;0:0
@M05620:37:000000000-D9766:1:1101:16588:12050 1:N:0:25
ACCACACGTCTTAACTCCAGTCACCGCTCCTTATCTCGTATGCCGTCTTCTGCTTGACCAAAAAAAAAAACTCAAAAGCTAATTGGTTAACACTCTACTTCTGTAACCCATATCTCAGTAGGACGAACCACCCTGCAAGAAATCAATAACAAAGAACTAACTAACTGTCACACTAACCCACCAATAAGACTCTCGCCCAATGAATAATGAGTAATCTACTTAAATAAGCCTCCCAGATTCAGGAATTCGCG
+
BBBBBBBBFA42BGGGG4FFAB4DAEEGE2FHEGHHHGFFFFFGABEFGHHHHDFGGABFF1BEE0>>/>13333333133444433/43443333444444444443?/00222222B2111B/////?////0/011000>11<<11111000.<000/000/00<0<00/;///......;/000;00000..-9..9/00000000000000000;;9/////////.9.././//;///.///.9-
@M05620:37:000000000-D9766:1:1101:6296:12053 1:N:0:25
AGTGCCAGCTCTCAATCGCACAGGGGACCCAGGGCCTGGCCCCTCCATCCAGAAAACCTATGACCTCACCCGCTACCTGGAGCACCAACTCCGCCGCTTGGCTGGGACCTATGTGAGTATCCAGCGTAGGAATCTGGGAGTTGGGGAGGAGTGAGGAGTTGGGGAAAGACAGTCCTAACCGTGGAGGGTTCTGGTAAATGATGGGGGGAGGAGGGGCTCTTTGGCTCCCACCAGTCCCCATGTCTGGCCTA
+
11>>A@@1>F@B1GGFGEGC1AA0AAFA0B0AF0BE//F00FEAEGBG1B11101BFE0BG12FAGG1FECEEG/EGGG0GHH/0/FGGBGH>>//><EF/EFE//<G?HCFF22BB1@122>FF/??/<DGH1?110FFCCGB-CCC-.</<<<.<<C/;/:@CGGHC/;:::0B0C/;A99-9.9-;.;C00099C009B/F?B--@@>AA---9;A//////;B-AFAAE9F/;/A-;BBFFB//;9;
@M05620:37:000000000-D9766:1:1101:20049:12054 1:N:0:25
ACCACACCTTCTACAATGAGCTGCGTGTGGCTCCCGAGGAGCACCCCGTGCTGCTGACCGAGGCCCCCCTGAACCCCAAGGCCAACCGCGAGAAGATGAACCCAGGTGAGTGGCCCGCTACCTCTTCTGGTGGCCGCCTCCCTCCTTCCTGGCCTCCCGGAGCTGCGCCCTTTCTCACTGGCTCTCTCTTCTGCCGTTTTCCGTAGGACTCTCTTCTCTGACCTGAGTCTCCTTTGGAACTCTGCAGGTTC
+
1>>?AAAAFFC@3GGA3BGD11B1ABEBF0GHHGCAEAEAEGHHHG?EAAE/DB1GGFEEEGGGCEEGGEFFGG/AEGGHGAGE<FEGGG//BCGFHF>1?FCGEEFFFHD</?GFCC<-CFFDDDGHGFDCEAC-@CC?A.:/C/CGFGGF.CB9AEGG--9FGE@@B@;BFFFFFBBFF-;FF/FFFFFBB/B@;BBEFFFFFBBFFFFFFFFF/9BB;9FFEBF;:;/;BFBFFFFFFFFFFFFFAFF
@M05620:37:000000000-D9766:1:1101:10270:12072 1:N:0:25
ACCACACCTTCTACAATGAGCTGCGTGTGGCTCCCGAGGAGCACCCCGTGCTGCTGACCGAGGCCCCCCTGAACCCCAAGGCCAACCGCGAGAAGATGAACCCAGGTGAGTGGCCCGCTACCTCTTCTGGTGGCCGCCTCCCTCCTTCCTGGCCTCCCGGAGCTGCGCCCTTTCTCACTGGTTCTCTCTTCTGCCGTTTTCCGTAGGACTCTCTTCTCTGACCTGAGTCTCCTTTGGAACTCTGCAGGTTC
+
AAA1AAAAFFFFGFGF3GG1AAGHGEG000001BFEEGGECAG0AEEE/FGF111B1G0EE//>FGEEE>C0B1?EEGFGA/FGHE?/<CB<<C<BGD11FC/FEFGFFH<FFFHHGGGGGHHHHHHHHHHHGHHGGGGGHGHHGGGGGGGGGGGGGGGG-AGGGG@@F@@FFFFFFFFFFFFFFFFFFFFFFFF@BFFFFFFFFFFFFFFFFFFFFFFFFFFFFFFFFFFFFFFFFFFFFFFFFFFFFF/
@M05620:37:000000000-D9766:1:1101:11350:12093 1:N:0:25
ACCACACCTTCTACAATGAGCTGCGTGTGGCTCCCGAGGAGCACCCCGTGCTGCTGACCGAGGCCCCCCTGAACCCCAAGGCCAACCGCGAGAAGATGCCCAGGTGAGTGGCCCGCTACCTCTTCTGGTGGCCGCCTCCCTCCTTCCTGGCCTCCCGGAGCTGCGCCCTTTCTCACTGGTTCTCTCTTCTGCCGTTTTCCGTAGGACTCTCTTCTCTGACCTGAGTCTCCTTTGGAACTCTGCAGGTTCTA
+
BCCCCCCBFFFFGGGGGGGFGGHHGGGBFEHHHGGFGFEGFHGHHGGGDFGGHHFHHHHAEEGGGGGGGGGHHHHGGFGGGHHHGGGGGG<DGGHHFHHHGHHGHHHGHHGGHHGGGGGHHHHHHHHHHHGHHGGGGGHGHHGHHGGGGGGGGGGGGG-:@FGGGGFFFFFFFFFFFFFFFFFFFFFFFFFFFFFFFFFFFFFFFFFFFFFFFFFFFFFFFFF/BFFFBFFFFFFFFFFFFFFFFFFFFF;
@M05620:37:000000000-D9766:1:1101:24126:12098 1:N:0:25
ACCACACCTTCTACAATGAGCTGCGTGTGGCTCCCGAGGAGCACCCCGTGCTGCTGACCGAGGCCCCCCTGAACCCCAAGGCCAACCGCGCGAAGATGAACCCAGGTGCGTGGCCCGCTACCTCTTCTGGTGGCCGCCTCCCTCCTTCCTGGCCTCCCGGCGCTGCGCCCTTTCTCACTGGTTCTCTCTTCTGCCGTTTTCCGTAGGACTCTCTTCTCTGACCTGAGGCTCCTTTGGAACTCTGCAGGTTC
+
ABBBBBB>FFFFGGGGGG5FGFHHGFGAAEHHHFFEEGGGGHHHHGG0ABEFHHGHHHHAEECGGGGGGGFHHHHGGGGHGHHHGGGGGG@CCGGCGGHHHH/?GGHF1>FDCG>FC<<-<GFHHHHGHHHHGHHGGGGGGGGGGGGGGGGFGGGGGEGG-AADFFFFFFFFFFFFFFFFFBFFFFFFFFFFFFB=;AFEFBDBAAAFFFFFFFF9BFFF/FBFF/;.9.;EFFFFFBFFFBFFF;FFAB/
@M05620:37:000000000-D9766:1:1101:14258:12099 1:N:0:25
GAGGCTGCTTTGGAAGAGCACACGTCTGAACTCCAGTCACCGCTCATTATCTCGTATGCCGTCTTCTGCTTGAAAAAAAAAACAACAACCACTACCCGTATCCAACTGAATGCTCCCCTACATCTTCTTCTCGTCGCCTCCCTCCTTCCTGTCATCCCGCAGCTTAGCCATTGGTCACTGTGTCTCTCTTCTCCCCTTTTCCCTACTTCTCTCTTCTCTTACCTCATTCTCCTTTTTTATCCTTCACCTTC
+
A33AAAFAFFFFGGGGAGGGGGGEGCGF55FHDH3B5B3FEAA2AE5GAEFFFCFEEEHBEE01AAD5DGBGFC55BEC>E/11?//?F//?333?0///0BF4222222B3333B??2/022222>D@222//<///<.>.0>A01>>11=/000<<.--<::0000;C0C000;:/C00<;B099;9F099CB./AF00;000.;00;;00B0;09FF//;//9/9BFF9///;9-.//;B////:/;/
@M05620:37:000000000-D9766:1:1101:21542:12101 1:N:0:25
AGTGCCAGCTCTCAATCGCACAGGGGACCCAGGGCCTGGCCCCTCCATCCAGAAAACCTATGACCTCACCCGCTACCTGGAGCACCAACTCCGCAGCTTGGCTGGGACCTATGTGAGTATCCAGCGTAGGAATCTGGGAGTTGGGGGGGAGTGAGGAGTTGGGGAAAGACAGTCCTAACCGTGGAGGGTTCTGGTAAATGATGGGGTGAGGAGGGGCTCTTTGGCTCCCACCAGTCCCCCTGTCTGGTCTA
+
BBABBFFFBFFFGGGGGGGCGFHCGGGGGGHHFGGGGGHHHHGHGGHHHGHHHHGHHGHHHHGHHGHHHHHGGEGGHHHHFGHHHHHGGHHHEGGGGHHGGHHGGGHHGHHHHHHHHHHHHHHHHGGGGGHHHHHHHHHGGHHHG?-;-;;99/;99AFFFFFAFF.9/./;BFFFFFFFA9E=.;DFFFFFFF/BFF/9/;FFFF.-.A./AFFFFFFFFFFFFFFFEFF..ABFFFFFFFFFFFFFFB9
@M05620:37:000000000-D9766:1:1101:7794:12132 1:N:0:25
GAGGCTGCTTTGGAAGAAACTCATAGATTACTGCAACAGTTCCCCCTGGACCTGGAAAAGTTTCTTGCCTGGCTTACAGAAGCTGAAACAACTCCTACAGGATGCTACCCGTAAGGAAAGGCTCCTAGAAGACTCCAAGGGAGTAAAAGAGCTGATGAAACAATGGCAAGTAAGTCAGGCATTTCCGCTTTAGCACTCTTGTGGATCCAATTGAACAATTCTCAGCATTTGTACTTGTAACTGACAAGCCA
+
ABA3AA?AFFFFGFGGFGGFGFGFHHGHHFHHDHHGHHHHHHHHHGCGHGHFHEGEHHHHGHHHGFFHHHHHHHFHHHHGGGHHHHHGHHHHFHFGHH3FGHHHFHHHHHGGEGHHFHHFFHHFGHHH33FGHHHHFFEEFHFGHHHHHGGFHCHHHHHHHHHGHFHGFGHFDGFGGHHHHFHGHHGGGGGHHHGHHHFDHHGGHHHFGHFHHGHHHHGFGHHHHGGHCGHGFGGGGFBFFGGGGGGFEEB
@M05620:37:000000000-D9766:1:1101:19431:12144 1:N:0:25
ACCACACCTTCTACAATGAGCTGCGTGTGGCTCCCGAGGAGCACCCCGTGCTGCTGACCGAGGCCCCCCTGAACCCCAAGGCCAACCGCGAGAAGATGAACCCAGGTGAGTGGCCCGCTACCTCTTCTGGTGGCCGCCTCCCTCCTTCCTGGCCTCCCGGAGCTGCGCCCTTTCTCACTGGTTCTCTCTTCTGCCGTTTTCCGTAGGACTCTCTTCTCTGACCTGAGTCTCCTTTGGAACTCTGCAGGTTC
+
ABABCCBBFFFFGFFDGGGGGGHHGEAEHDHFFFGGGGGEGGGHGGGGEGGFHHHFHHHGGGGGGGGGGGGBCGEEEGGGEEHHEEFEDFCGCGHHHHHHFEDGCEFGHHDHGEGHGGGGGHHGGFHHFHHHGFHGGGFGEGHBEGGGGBCFFFFGGGG?@FGGGGFFFAAFFFFFFFFFEFFFFFFFBFFFFFFFDFFFFFD/A.AFFFFFFFFFFFFFFFFFF/FFFFBFFF/BFBFFFFFFFFFFFFB
@M05620:37:000000000-D9766:1:1101:24143:12161 1:N:0:25
ACCACACCTTCTACAATGAGCTGCGTGTGGCTCCCGAGGAGCACCCCGTGCTGCTGACCGAGGCCCCCCTGAACCCCAAGGCCAACCGCGAGAAGATGCCCACGTGAGTGGCCCCCTACATCTTCTCGTGGCCGCCTCCCTCCTCCCTCGCCTCCCGCCGCTCCGCCCTTTCTCACTGGTTCTCTCTTCTGCCGCTTTCCGCAGAACTCTCTTCTCTGACCTCAGTCTCCTTTGGAACTCTGCAGGTTCTA
+
CCCCCCCCFFFFGGGGGGGGGGHHGGGFHGHHHGGGGGFGGHHHHGGGGGGGHHHHHHHGGGGGGGGGGGGHFHHGGGGHGHHHHGGGGGGGGGHHHHHHHH//??=C=GFFHH->A.<1>GHDGH0<<GGGGC?CDGEGHHGH/;9C/AAFGGEGD--;-:-:ADAFFFFFFFBFBBFFFFFFFFF09;BBBF-@FFFBF.9:-;;0;FFFFFFFF009/;00;0;BF00;FFF09B0BB09FF.AFFF9
@M05620:37:000000000-D9766:1:1101:13804:12174 1:N:0:25
ACCACACCTTCTACAATGAGCTGCGTGTGGCTCCCGAGGAGCACCCCGTGCTGCTGACCGAGGCCCCCCTGAACCCCAAGGCCAACCGCGAGAAGATGCCCAGGTGAGTGGCCCGCTACCTCTTCTGGTGGCCGCCTCCCTCCTTCCTGGCCTCCCGGAGCTGCGCCCTTTCTCACTGGTTCTCTCTTCTGCCGTTTTCCGTAGGACTCTCTTCTCTGACCTGAGTCTCCTTTGGAACTCTGCAGGTTCTA
+
CCCCCCCCFFFFGGGGGGGGGGHHGAEEGGHGHGGGGGGGGGGHHGGGFFGGHHHHHHHGGGGGGGGGGGGHGHHGGGGHGHHHHGGGGGGGGGHHHHHHHHHGHHHHHHGGHHGGGGGHHHHHHHHGHHGHHGGGGGHGHHGHHGGGGGGGGGGGGG-BFGGGGGFFFFFFFFFFFFFFFFFFFFFFFFFFFFFFFFFFFFFFFFFFFFFFFFFFFFFFFFFFFFFFFFFFFFFFFFFFFFFFFFFFFFF
@M05620:37:000000000-D9766:1:1101:22429:12201 1:N:0:25
ACCACACCTTCTACAATGAGCTGCGTGTGGCTCCCGAGGAGCACCCCGTGCTGCTGACCGAGGCCCCCCTGAACCCCAAGGCCAACCGCGAGAAGATGCCCAGGTGAGTGGCCCGCTACCTCTTCTGGTGGCCGCCTCCCTCCTTCCTGGCCTCCCGGAGCTGCGCCCTTTCTCACTGGTTCTCTCTTCTGCCGTTTTCCGTAGGACTCTCTTCTCTGACCTGAGTCTCCTTTGGAACTCTGCAGGTTCTA
+
A>>AAAAAFF@B3GGBE1AF1FFCEEEBF0FGFFFAAAE?EHHHHGEE/AE/GAFGHF0EEEEGC?>EEEGGHG>EFGGEFFHC/FGGGGCBCGHGFFFHHHHGHHHHHGGGGFCCCCGHHHG00DBGGHGHHGCC.CH.CGAH0=CFFGGG0F.99--;AG/;:AB?@FFFFFEFFFFFFFFFFFFFFFFFF@FFFFFFFFFFFFFFFFFFFFFFFFBFFFFBBFFFFFBFFFFFFF/B/BFFFFFFFFB
@M05620:37:000000000-D9766:1:1101:24724:12203 1:N:0:25
GCGGCTGCTTTGGCAGAGCACACGTCTGCACTCCACTGACCAGCCCGGTCCTAAAGAGCGGTAGAGCACACGTCCGCACTCCAGACCCCGCTCATTCTCCCGTATGCCGTCTTCTGCTTGCCACCCCATCCTCCCTCCTTCCCGCCTTCCCTCACCTCATTCCTTTCCCACTGTTTCGCTCTTCTGCCGTTTTCCTTTTCACACTCTTCTCTCACCTAAGTCTCCTTTGGAACTCTTCTGCCTCGATACCG
+
>1>>>1AAFFFFG1FA1FA1F0B0FFGF1DBG0B101BABA1BFG//A//AB21AFD0FEE/>B11B1F00/BF///>>>0BF11??/EE/ECGHE2B210/</BGHGCCCH/GHHHGHF/@@10?C/<<01?0<<FEF1>00<--.<<<C0/<.<0./00;;G00;000.CF:;0;..9.99;09;0-;9C.900;0000;0;/9BC0BFB/B/;;////;/BF/B///9/////////////--/:-9-
@M05620:37:000000000-D9766:1:1101:5891:12220 1:N:0:25
ACCACACCTTCTACAATGAGCTGCGTGTGGCTCCCGAGGAGCACCCCGTGCTGCTGACCGAGGCCCCCCTGAACCCCAAGGCCAACCGCGAGAAGATGCCCACGTGAATGGCCCCCTACCTCTTCCGGTGGCCGCCTCCCTCCTTCCTGGCCTCCCGGCACCGCGCCCTTTCTCCCTGGTTCTCTCTTCTGCCGTTTTCCGTAGGACTCTCTTCCCTGACCTGGATCCCCTTTGGAACTCTGCAGGTTCTA
+
BCBCBCCBFFFFGGGGGGGGGGHHGEGGGGHHHGGG?GGGEHHHHGGGEEGGFHHHHHHGGGCGGGGGGGGHFHHGGGGHGHHHCFGGGGGGGGHBHHHHHH/>?F?/@?FCGH-<A.0<1D1FG0.<--CCH@-D?.GGHBEFFFGGBF.ABAEG.A---.9--:@@-:0:BF0//0;;B0BBBBF009BBFFDFFFEF.0..;0:/;;F0F00/00/;:9/./;;/;:/;9:F0;F090B000AFFFB0
@M05620:37:000000000-D9766:1:1101:20345:12225 1:N:0:25
ACCACACCTTCTACAATGAGCTGCGTGTGGCTCCCGAGGAGCACCCCGTGCTGCTGACCGAGGCCCCCCTGAACCCCAAGGCCAACCGCGAGAAGATGCCCAGGTGAGTGGCCCGCTACCTCTTCTGGTGGCCGCCTCCCTCCTTCCTGGCCTCCCGGAGCTGCGCCCTTTCTCACTGGTTCTCTCTTCTGCCGTTTTCCGTAGGACTCTCTTCTCTGACCTGAGTCTCCTTTGGAACTCTGCAGGTTCTA
+
CCCCCCCCFFFFGGGGGGGGGGHHGEGGHGHHHGGGGGGGGHHHHGGGGGGGHHHHHHHGGGGGGGGGGGGHHHHGGGGHGHHHHGGGGGGGGGHHHHHHHHHGHHHHHHGGHHGGG?FHHHHHHHHHHHGHHGGGGGHGHHGHHGGGGGGGGGGGGG??FGGGGGFFFFFFFFFFFFFFFFFFFFFFFFFFFFFFFFFFFFFDF0BFFFFFFFFFFFFFFFFFFFFFFFFFFFFFFFFFFFFFFFFFFFF
@M05620:37:000000000-D9766:1:1101:13557:12242 1:N:0:25
GAGGCTGCTTTGGAAGAAACTCATAGATTACTGCAACAGTTCCCCCTGGACCTGGAAAAGTTTCTTGCCTGGCTTACAGAAGCTGAAACAACTGCCAACAGGATGCTACCCGTAAGGAAAGGCTCCTAGCAGACACCAAAGGAGAAGAAGAGATGATGAAACAATGGAAAGTAAGTCAGGAATTACCGATTTAGCACTCTTGTGGATCCAATTGAACAATTATCAGCATTTGTACTTGTAACTGACAAGCC
+
BCCCCCFCFFFFGGGGGGGGGGHHHHHHHHHHHHHHGHHHHHHHHGGGHHHHHHHHHHHHGHHHHHHHHHHHHHHHHHHHHHHHHHHHHHHHHHHHHH11B?FH3F3DB21??/E03?3300?30/3BF3B?302B/F//B22F/F22@2=0222@22>D2>GFG1111?0?11111?1010>11=<..=EGEG00<CG0D<=0:0;0/:0;0::0:;/C000<C0009B00000;C000;BFBFGFG.C9
@M05620:37:000000000-D9766:1:1101:22287:12243 1:N:0:25
AGTGCCAGCTCTCAATCGCACAGGGGACCCAGGGCCTGGCCCCTCCATCCAGAAAACCTATGACCTCACCCGCTACCTGGAGCACCAACTCCGCAGCTTGGCTGGGACCTATGTGAGTATCCAGCGTAGGAATCTGGGAGTTGGGGAGGAGTGAGGAGTTGGGGAAAGACAGTCCTAACCGTGGAGGGTTCTGGTAAATGATGGGGTGAGGAGGGGCTCTTTGGCTCCCACCAGTCCCCCTGTCTGGTCTA
+
BBBBBFFFBFFFGGGGGGGGGGHHFGGGGGHHGGGGGGHHHHGHGGHGHHHHGHHHHGHHHHHHHHHHHHHGGGGGHHHHHHHHHHHHGHHHGGGGGHHHGHHGGGHHGHHHHHHHHHHHHHHHHGGGGGHHHHHHHHHGDHHHGGGGGGGHHHHHHGHHHHGGGGHHHHHHHHHHHHHHGGGGGGGGFGGGGGGGGGGGGGGGGGFFFFFFFFFFFFFFFFFFFFFFFFFFFFFFFFFFFFFFFFFFFFB
@M05620:37:000000000-D9766:1:1101:22340:12244 1:N:0:25
ACCACACCTTCTACAATGAGCTGCGTGTGGCTCCCGAGGAGCACCCCGTGCTGCTGACCGAGGCCCCCCTGAACCCCAAGGCCAACCGCGAGAAGATGCCCAGGTGAGTGGCCCGCTACCTCTTCTGGTGGCCGCCTCCCTCCTTCCTGGCCTCCCGGAGCTGCGCCCTTTCTCACTGGTTCTCTCTTCTGCCGTTTTCCGTAGGACTCTCTTCTCTGACCTGAGTCTCCTTTGGAACTCTGCAGGTTCTA
+
CCCCCCCCFFFFGGGGGG5GGGHHGGGEFGHHHGGGFGGGGHHHHGGGGGGGHHHHHHHGGGGGGGGGGGGHGHHGGGGHGHHHHGGGGGCFGGHHHHHHHHGGHHHGHHGGHHGGGGGHHHHHHHHHHHGHHGGGGGHGHHGHHGGGGGGGGGGGGGAGDGGGGGFFFFFFFFFFFFFFFFFFFFFFFFFFFFFFFFFFFFFFFFFFFFFFFFFFFFFFFFFFFFFFFFFFFFFFFFFFFEFFFFFFFFF
@M05620:37:000000000-D9766:1:1101:19352:12246 1:N:0:25
GAGGCTGCTTTGGACGAAACTCATAGATTACTGCAACAGTTCCCCCTGGACCTGGAAAAGTTTCTTGCCGTTCGGAAAGACTCCTAGAACACTCCCAGGGAGTAAACGACCGGACGAACTAATCGCAACCAAGTCAGGCATCTCCGCTCTAGTACTACCATGGATCCAACTGAAGAACTTTCAGCATTCGCACTCTTCACTGACCCCTCAGGCACAAAACATCCTAAGAGCACACCTCTGAAATCCAGTCA
+
>AAAAAFBFBB4GABAEE?EGGHHHG5GHHFBGH3GFHAFGDAFFEEFEFFGHHGFB32FBFHFGHGBB0A12B>1?0B3B@B3B34BDB3FG3BF2B?111>BFH4?//>//<<//<//@FF2?FF<<0//0?D1??0.101=>...<G0000000=/0D<<<=;/0:;//<000:;00<C:0<0;9;C..;:;0;;00;00=//....//;;F..A..9/;//////;./.;..99BBFF9;/;B////
@M05620:37:000000000-D9766:1:1101:22339:12261 1:N:0:25
ACCACACCTTCTACAATGAGCTGCGTGTGGCTCCCGAGGAGCCCCCCGTGCTGCTGACCGAGGCCCCCCTGACCCCCAAGGCCAACCGCGAGAAGATGCCCAGGTGAGTGGCCCGCTACCTCTTCTGGTGGCCGCCTCCCTCCTTCCTGGCCTCCCGGAGCTGCGCCCTTTCTCACTGGCTCTCTCTTCTGCCGTTTTCCGTAGGACTCTCTTCTCTGACCTGAGTCTCCTTTGTAACTCTGCAGGTTCTA
+
3A>AAAAAFFFFGGGFFGEGGGHGGGGG4BBFBFFE2EE22B2BEGEEBEE?5BFGFHHG?//>??EEEGGC3BBEEFECAFGAFFF/></<//01?11FFB/?G1>0G<.FF<DFGG<C0GDGFHGHHFDFHFFC.A.9FGGGBB/0B;AFBFGG.A?>BFEFFCDFFBFFFFFFFFF.BBFFFFFFFFFFFADFFFFFFFF9DFFFFFFFBFFFFF/BFBFF.;FFFFFFFF//;/;BFB//B?:;//:
@M05620:37:000000000-D9766:1:1101:14473:12265 1:N:0:25
ACCACACCTTCTACAATGAGCTGCGTGTGGCTCCCGAGGAGCACCCCGTGCTGCTGACCGAGGCCCCCCTGAACCCCAAGGCCAACCGCGAGAAGATGCCCAGGTGAGTGGCCCGCTACCTCTTCTGGTGGCCGCCTCCCTCCTTCCTGGCCTCCCGGAGCTGCGCCCTTTCTCACTGGTTCTCTCTTCTGCCGTTTTCCGTAGGACTCTCTTCTCTGACCTGAGTCTCCTTTGGAACTCTGCAGGTTCTA
+
CCCDDDDDFFFFGGGGGGGGGGHHGGGGHGHHHGGGGGGGGHHHHGGGEGGGHHHHHHHGGGGGGGGGGGGHHHHGGGGHGHHHHGGGGGGGGGHHHHHHHHHGHHHHHHGGHHGGGGGHHHHHHHHHHHGHHGGGGGHGHHGHHGGGGGGGGGGGGGAGGGGGGGFFFFFFFFFFFFFFFFFFHFFFFFFHFFFFFFHFFFFFFFFFFFFFHHHFHFFFFHFFFFFFFFFFHHFFFFFFFFFFFFFFFFB
@M05620:37:000000000-D9766:1:1101:15649:12281 1:N:0:25
ACCACACCTTCTACAATGAGCTGCGTGTGGCTCCCGAGGAGCACCCCGTGCTGCTGACCGAGGCCCCCCTGAACCCCAAGGCCAACCGCGAGAAGATGCCCAGGTGAGTGGCCCGCTACCTCTTCTGGTGGCCGCCTCCCTCCTTCCTGGCCTCCCGGAGCTGCGCCCTTTCTCACTGGTTCTCTCTTCTGCCGTTTTCCGTAGGACTCTCTTCTCTGACCTGAGTCTCCTTTGGAACTCTGCAGGTTCTA
+
CCDDDDDDFFFFGGGGGGGGGGHHGGGGHGHHHGGGGGGGGHHHHGGGGGGGHHHHHHHGGGGGGGGGGGGHHHHGGGGHGHHHHGGGGGGGGGHHHHHHHHHGHHHHHHGGHHGGGGGHHHHHHHHHHHGHHGGGGGHGHHGHHGGGGGGGGGGGGGAGGGGGGGFFFFFFFFFFFHFFFFFHFFFHFHFFFFFFFFHFFFFFFFFFFFFFHHHFHHFFFHFFFFFFFFFFHFFFFFFFFFFFFFFFFFB
@M05620:37:000000000-D9766:1:1101:19485:12288 1:N:0:25
AGTGCCAGCTCTCAATCGCACACGTGTGACCTCCCGTCACCGCTCATTCTCTCGTATGCCGTCCTCTCCTTGAAACAAAAAACCCCAACTCCTCCACTTGCGTCCCACCGCTGTTACACCCCTGGCAAATAAGTCCGGAGTTTCAGATTTCTCACTATTTTGGATAAAATAGACCAATTCTCCGCATTTGTCCTTCCCACTGATTATCCAGGTCGACCCGCTCTCAAGAGCACACCCCTTCACTCCCGTCC
+
ABABCFFFCFFFGGGGGGGGGG4AG4BA5FGHCGGEF22BB2EAE15B55FGHEFF33DFEEF1B5B3BFFGF3FEFH111/1>111?13@B?BF2B4BB4>E//?30?/<@//23B32<?////0220?1111<1C/?->0F111>111=<>F1<0<D0=D-/00<0000000::C/0C0;:..-.:0;000990//0.:000000;000///--;--;-:-://///.//.;...-;.;/;FF/....9
@M05620:37:000000000-D9766:1:1101:25674:12288 1:N:0:25
ACCACACCTTCTACAATGCGCTGCGTGTGGCTCCCGAGGAGCACCCCTTGCTGCTGACCGAGGCCCCCCTGAACCCCAAGGCCAACCGCGCGAAGATGAACCAAGGTGCGTGGCCCGCTCCCTCTTCTGGTGGCCGCCTCCCTCATTCCTGGCCTCCCGGCGCTGCGCCCTTTCTCACTGGTTCTCTCTTCTGCCGTTTTCCGTAGGACTCTCTTCTCTGCCCTGCGTCTCCTTTGGAACTCTGCAGGTTC
+
ABBBBAA>BF@BAGGFEGBEAEEEEBEABAGGHBFAAEEAFHGHHGG1BBGGHHHHHGH0EEGGEGEGGGFHFFEFGGGGGHHEEGGGF@>BCFGCFFFHHH0<0?GF1<<D<D<>C<A@EGHGGHHHHHFHDGHCCGGGGGGG.;FG;FGFGGGGGCDFAFFBFFFFFFFFFFFFBFFFFFFFFFFBFFFFFF/;;AFFF/;B:AD/FFFFFFFFFFFF/F9BA.;;99;FFFFFFFFFFBFFF/:FAF/
@M05620:37:000000000-D9766:1:1101:15780:12296 1:N:0:25
AGTGCCAGCTCTCAATCGCACAGGGGACCCAGGGCCTGGCCCCTCCATCCAGAAAACCTATGACCTCACCCGCTACCTGGAGCACCAACTCCGCAGCTTGGCTGGGACCTATGTGAGTATCCAGCGTAGGAATCTGGGAGTTGGGGAGGAGTGAGGAGTTGGGGAAAGACAGTCCTAACCGTGGAGGGTTCTGGTAAATGATGGGGTGAGGAGGGGCTCTTTGGCTCCCACCAGTCCCCCTGTCTGGTCTA
+
BCABCFFFDFFFGGFGGGGGGGHHGGGGGGHHGGGGGGHHHHGHGGHGHHHHHHHHHGHHHHHHHHHHHHHGG>EEHHHHFGHHHHGGGHHHEGGGGHHHGGHGGGHHGHHHHHHHHHHHHHHHHGGGGGHHHHHHHGHGGHHHGGGGGGGHHHHHHGHHHHGGGGHHHHHHHHHHHHHHGGGGGGGGGGGGGGGGGHGHHHHGGGFFFFFFFFFFFFFFFFFFFFFFFFFFFFFFFFFFFFFFFFFFFFF
@M05620:37:000000000-D9766:1:1101:11177:12298 1:N:0:25
ACCACACCTTCTACAATGAGCTGCGTGTGGCTCCCGAGGAGCACCCCGTGCTGCTGACCGAGGCCCCCCTGAACCCCAAGGCCAACCGCGAGAAGATGCCCAGGTGAGTGGCCCGCTACCTCTTCTGGTGGCCGCCTCCCTCCTTCCTGGCCTCCCGGAGCTGCGCCCTTTCTCACTGGTTCTCTCTTCTGCCGTTTTCCGTAGGACTCTCTTCTCTGACCTGAGTCTCCTTTGGAACTCTGCAGGTTCTA
+
DDDDDDDDFFFFGGGGGGGGGGHHGGGFHGHHHGGGGGGGGHHHHGGGGGGGHHHHHHHGGGGGGGGGGGGHHHHGGGGHGHHHHGGGGGCGGGHHHHHHHHHFGGGHHHGGHHGGCGGHHHHHHHHHHGGHHGGGGGHGHHGHHGGGGGFGGGGGGG-9AGGGGGFFFFFFFFFFFFFFFFFFFFFHFFFFFFFFFFHFFFFFAFFFFFFFFFFFFFFFF0FBBFFFFFFFFHFFFFFFFFFFFFFFFFF
@M05620:37:000000000-D9766:1:1101:6209:12300 1:N:0:25
ACCACACCTTCTACAATGAGCTGCGTGTGGCTCCCGAGGAGCACCCCGTGCTGCTGACCGAGGCCCCCCTGAACCCCAAGGCCAACCGCGAGAAGATGAACCCAGGTGAGTGGCCCGCTACCTCTTCTGGTGGCCGCCTCCCTCCTTCCTGGCCTCCCGGCGCTGCGCCCTTTCTCACTGGTTCTCTCTTCTGCCGTTTTCCGTAGGACTCTCTTCTCTGCCCTGAGTCTCCTTTGGAACTCTGCAGGTTC
+
ABAABBBBFFFFGGGC5GBGGGGHGEEBC2FGHGGAECFGFHHHHGGGD?EGFHGHHHFE?ECGGFGGGGGHHHHGGGGHGGGHHEAECDBDGGHH2FHFFHGGHGHH1GGHFGHHGGG-CHBHHFHFHHD/EHHDCFDDHGHGGB0FFFFGFGGGGGGF9BFBCFFFBDCFFFFF9BF/.;BFFFFFFFFFFFFA;DFFFF?B;AD/BFFFFFFFFFFF/BAFF.;;FBFFBFFFFFFFFFFFF/BFFF/
@M05620:37:000000000-D9766:1:1101:14736:12351 1:N:0:25
ACCACACCTTCTACAATGAGCTGCGTGTGGCTCCCGAGGAGCACCCCGTGCTGCTGACCGAGGCCCCCCTGAACCCCAAGGCCAACCGCGAGAAGATGAACCCAGGTGAGTGGCCCGCTACCTCTTCTGGTGGCCGCCTCCCTCCTTCCTGGCCTCCCGGCGCTGCGCCCTTTCTCACTGGTTCTCTCTTCTGCCGTTTTCCGTAGGACTCTCTTCTCTGACCTGAGTCTCCTTTGGAACTCTGCAGGTTC
+
BBCACCCCFFFFGGFGGGGGGGHHGGGGHGHHHGGGGGGGGHHHHGGGGGGGHHHHHHHGGGGGGGGGGGGHHHHGGGGHGHHHHGGGGGGGGGHFFHHHHHFAFF?G?FGF/?FH<CC-AGHFFFHHHFH/<.G@CGDGEECGDFFFFFF/?FBFEED?--@>;FBFFFFFFFFF;BBFBFBFFFFFFFFFBFFFFFFFFFD0;.ABBFFFFFFFFFFB0;BBB/BFFFFFFBFFBFFBFFFFF9;..;0
@M05620:37:000000000-D9766:1:1101:28432:12354 1:N:0:25
ACCACACCTTCTACAATGAGCTGCGTGTGGCTCCCGAGGAGCACCCCGTGCTGCTGACCGAGGCCCCCCTGAACCCCAAGGCCAACCGCGCGAAGATGCCCAGGTGAGTGGCCCGCTACCTCTTCTGGTGGCCGCCTCCCTCCTTCCTGGCCTCCCGGAGCTGCGCCCTTTCTCACTGGTTCTCTCTTCTGCCGTTTTCCGTAGGACTCTCTTCTTTGACCTGAGTCCCCTTTGGAACTCTGCAGGTTCTA
+
BBBBBBBBFFFFGGGGGG5BGGHHGGGFHGHHHGGGGGGGGHHHHGGAAEFGHHHGHHHAEEGGGGGGGGGHFHHGGGGHGHHH/EF<>/<B<BD?GHGGHHFFHHHFGFAFHHGGG-AHFD0==DGBHHGGHCDGGEHGGGGFGGGFFBFFGGGGG--AAFFF@>DCFFFFFFFB/9F;BFFFFF/F9;BBF=;DFFFFB/9AD/B/BFFBFFF////BFFFFB/9;/;9AFFFFBBB::/BBFFFFFF/
@M05620:37:000000000-D9766:1:1101:5814:12361 1:N:0:25
ACCACACCTTCTACAATGAGCTGCGTGTGGCTCCCGAGGAGCACCCCGTGCTGCTGACCGAGGCCCCCCTGAACCCCAAGGCCAACCGCGCGAAGATGAACCCAGGTGCGTGGCCCGCTCCCTCTTCTGGTGGCCGCCTCCCTCCTTCCTGCCCTCCCGGCGCTGCGCCCTTTCTCCCTTGTTCTCTCTTCTCCCGTTTCCCGTAGGCCTCTCTTCTCTGCCTTGGGCCGCCTTTGGACCTCTGCGGGTTC
+
CCCDCDDAFFFFGGGGGG5FGGHHGEGAAEHFHFFGDFFGGHHHHGGAEFFGHHHHHHHAEEFGGGGGGGGHFHHGGGGHGHHHHGGGGG/><BCDGHEFHAA?=FG11-.>>A0><<<<.C<GHC;C0;;:EFG--A.CAA/B.;CFB0009.;EF;9;;B-9>;-@.@@F00BFB/B0/;9BBB00;0;B00:.;:F000;99:A09BFFF0F0F090;B;;0;...---.;0B/B0//90;0-;;-..
@M05620:37:000000000-D9766:1:1101:26615:12381 1:N:0:25
ACCACACCTTCTACAATGAGCTGCGTGTGGCTCCCGAGGAGCACCCCGTGCTGCTGACCGAGGCCCCCCTGAACCCCAAGGCCAACCGCGAGAAGATGCCCACGTGAGTGGCCCCCTACCTCTTCTGGTGGCCGCCTCCCTCCTTCCTGGCCTCCCGGCACCGCGCCCTTTCTCACTGGTTCTCTCTTCTGCCGTTTTCCGTAGGACTCTCTTCTCTGACCTGAATCTCCTTTGGAACTCTGCAGGTTCTA
+
ABBCBAAAFCFFFGGGGGBGGGHHGEGEGGHGGFFFEGGGGHDFFFGGEEEFGHGHFFHEGGGEGGGGGFGHBHHGGGGHGHHHHGGGGC@DGGHHGHHHHH/>??F/??FFHF-<>>FHHHHFF0DGDFDHGGGGDDHGHHGH0;FF0CFFFFGGF---:.;9ADFFFFFFFFFF/FFBBBFFFFFFFFFFFD;DFFFFF/;.:;;/FFFFFF/;BBBFFF/;//;9;9:FFFFBFFFFFFFFFFAFFFF
@M05620:37:000000000-D9766:1:1101:22566:12392 1:N:0:25
ACCACACCTTCTACAATGAGCTGCGTGTGGCTCCCGAGGAGCACCCCGTGCTGCTGACCGAGGCCCCCCTGAACCCCAAGGCCAACCGCGCGAAGATGCCCAGGTGAGTGGCCCGCTACCTCTTCTGGTGGCCGCCTCCCTCCTTCCTGGCCTCCCGGAGCTGCGCCCTTTCTCACTGGTTCTCTCTTCTGCCGTTTTCCGTAGGACTCTCTTCTCTGACCTGAGTCTCCTTTGGAACTCTGCAGGTTCTA
+
ABBABCCAFFFFGGGGGG5BGGHHGGGBFFHHHFFFGGGGGHHHHGGAEEGGHHHHHHHAEFGGGGGGGGGHHHHGGGGHGHHHHGGGGG/B<BDCGHHHHFHGHHFGHHGGHHGG@CGHGHHHHHHHHGDFHGGGDGHGFFGFGGGGGGGGFGGGGG9;?FFFFFFFFFFFFFBFBFFFFFFFFFFFFFFBF=ADFFFFFBFDFFFFFFFFFFFFBF/BFFFF/FB/;;/BFFFFFFFFFFBBFFFFFF/
@M05620:37:000000000-D9766:1:1101:14685:12422 1:N:0:25
ACCACACCTTCTACAATGAGCTGCGTGTGGCTCCCGAGGAGCACCCCGTGCTGCTGACCGAGGCCCCCCTGAACCCCAAGGCCAACCGCGAGAAGATGAACCCAGGTGAGTGGCCCGCTACCTCTTCTGGTGGCCGCCTCCCTCCTTCCTGGCCTCCCGGAGCTGCGCCCTTTCTCACTGGTTCTCTCTTCTGCCGTTTTCCGTAGGACTCTCTTCTCTGACCTGAGTCTCCTTTGGAACTCTGCAGGTTC
+
CCCCCCCCFFFFGGGGGGGGGGHHGEGFHGFHHGGGGGGGGHHHGGGGFGGGHHHHHHGGGGGGGGGGGGGGHHHGGGGHGHHHGGGGGGFGGGHHHHHFHHGGHGHGHHHHGGHHGGGGGHHHHHHHHHHHGHHGGGGGHGHHGGGGGGGGGGGGGGGG-BCGGGFFFFFFFFFFFFFFFFFFFFFFFFFFFFFFDFFFFFDFFFFFFFFFFFFFFFFFFFFFFEFFFFFFFFFFFFFFFFFFFFFFFFE
@M05620:37:000000000-D9766:1:1101:5590:12430 1:N:0:25
ACCACACCTTCTACAATGAGCTGCGTGTGGCTCCCGCGGATCACCCCGTGCTTCTGACCGAGGCCCCCCTGAACCCCAAGGCCAACCGCGAGAAGATGCCCACGTGAATGGCCCCCTACCTCTTCCGGTGGCCGCCTCCCTCCTTCCTGGCCTCCCGGCACTGCGCCCTTTCTCACTGGTTCTCTCTTCTGCCGTTTTCCGTACGACTCTCTTCCCTGACCTGCATCTCCTTTGGAACTCTGCAGGTTCTA
+
AAAAAAAAFFFFFGG1FGG1F1FCEEGG00FGFFGG0EE//ABFGHGGBBEF1DBBGGHE>E/>FEEGGGAB1BFEGC?GFGGH/FFCGCGGC/F1??FFFF/<<.<.11<><G-<@EFAGGFGG0.:;:AGHC@@B?EFFBAC0;CF09CFFFGGB---9-9;A@F--9/BFF/99/FBBFFFFFF9FFFFF@A9BEFFA9;-99ABBFFBFF/99/-BFF---;9BFF99BFB//;;BFF//BFFBFF/
@M05620:37:000000000-D9766:1:1101:18856:12447 1:N:0:25
ACCACACCTTCTACAATGAGCTGCGTGTGGCTCCCGAGGAGCACCCCGTGCTGCTGACCGAGGCCCCCCTGAACCCCAAGGCCAACCGCGAGAAGATGAACCCAGGTGAGTGGCCCGCTACCTCTTCTGGTGGCCGCCTCCCTCCTTCCTGGCCTCCCGGAGCTGCGCCCTTTCTCACTGGTTCTCTCTTCTGCCGTTTTCCGTAGGACTCTCTTCTCTGACCTGAGTCTCCTTTGGAACTCTGCAGGTTC
+
CCCCCCCCFFFFGGGGGGGCGGHHGGGGHGHHHGGGGGEGGHHHHGGGGGGGHHHGHHHGGGGGGGGGGGGHHHHGGGGHGHHHHGGGGGGGCGHBDHHHFHGGGFFGHHFHAGHHFGGGCHHHHHHHHGDGGHHCGGGFHGHGGFGGGFBFGGGGGGGGGGDGFGAADFAFFFFFFFFFFFFFFFFFFFFFBFFFDDFFFF?BFDDFFFFFFFFFFFFFFFFFFFFFFFFFFFFFBBFBFFFFFFFFFF0
@M05620:37:000000000-D9766:1:1101:8805:12450 1:N:0:25
AGTGCCAGCTCTCCATCGCACAGGGGACCCAGGGCCTGGCCCCTCCATCCAGAAAACCTATGACCTCACCCGCTACCTGGAGCACCCCCTCCGCAGCTTGGCTGGGACCTATGTGAGTATCCAGCGTAGGAATCTGGGAGTTGGGGAGGAGTGCGGAGTTGGGGAAAGCCAGTCCTAACCGTGGAGGGTTCTGGTAAATGATGGGGTGAGGAGGGGCTCTTTGGCTCCCACCAGTCCCCCTGTCTGGTCTA
+
>>>>>D@@AFFFGFGFBEEAFAHFG22AAAAA2AAA2BGHFHGGGGCGHG3GBEG2BEGG5FFGHDB@GGG0E/>>GE3B2BBFGHE/>EG?EECEEHFGEHHGGGHHGHFGHHGBGHHHHH2GHFG/AD1<FGHHHH0FEHGGCF.>D.<GH0<D-AFFHHGG...;/;/:CFGF9;FGGGGG?EGFGGGFFFFFFFFFBFFFFFFFEFF/ADAFFFFFFFFFFFFFFFFFAFFFFFFFFFFFFFFFFFB
@M05620:37:000000000-D9766:1:1101:6091:12473 1:N:0:25
ACCACACCTTCTACAATGAGCTGCGTGTGGCTCCCGAGGAGCACCCCGTGCTGCTGACCGAGGCCCCCCTGAACCCCAAGGCCAACCGCGAGAAGATGCCCAGGTGAGTGGCCCGCTACCTCTTCTGGTGGCCGCCTCCCTCCTTCCTGGCCTCCCGGAGCTGCGCCCTTTCTCACTGGTTCTCTCTTCTGCCGTTTTCCGTAGGACTCTCTTCTCTGACCTGAGTCTCCTTTGGAACTCTGCAGGTTCTA
+
BBBAAAB>CFFFGGGGGGAEGGHHGEEBAAGFCBFA?EEEFHHHHGGGFEGGGHHHGHHEEEGGGGGGGGGFFGHGGGEHCEGHHG//>B>BDGHHFHHHHHHGHHGHHHFGHHGGGFGHHHGHHHHGHHDHHGGGGGGGHHGHHGGGGEGGGGGGGG-;BGFGAGFFAFFFFFFFFFFFFFFFFFFFFFFFFFFFFFFFFFFFFFFFFFFFFFFFFFFFFFFFFFFFFFFFFFFFFFFFFFFFFFFFFFF
@M05620:37:000000000-D9766:1:1101:16653:12487 1:N:0:25
ACCACACCTTCTACAATGAGCTGCGTGTGGCTCCCGAGGAGCACCCCGTGCTGCTGACCGAGGCCCCCCTGAACCCCAAGGCCAACCGCGAGAAGATGCCCAGGTGAGTGGCCCGCTACCTCTTCTGGTGGCCGCCTCCCTCCTTCCTGGCCTCCCGGAGCTGCGCCCTTTCTCACTGGTTCTCTCTTCTGCCGTTTTCCGTAGGACTCTCTTCTCTGACCTGAGTCTCCTTTGGAACTCTGCAGGTTCTA
+
CCBBBCCBFFFFGGGGGGGGGGHHGGGEGGHHGFGGGGGGGHHHHGGGEGGGHHHHHHHGGGGGGGGGGGGHGHHGGGGHGHHHHGGGGGGGGGHHHHHHHHHGHHHHHHGGHHGGGGGHHHHHHHHHHHGHHGGGGGHGHHGHHGGGGGGGGGGGGG-DGGGGGGFFFFFFFFFFFFFFFFFFFFFFFFFFFFFFFFFFFFFFFEFFFFFFFFFFFFFFFFFFFFFFFFFFFFFFFFFFFFFFFFFFFFB
@M05620:37:000000000-D9766:1:1101:16423:12518 1:N:0:25
AGTGCCAGCTCTCAATCGCACAGGGGACCCAGGGCCTGGCCCCTCCATCCAGAAAACCTATGACCTCACCCGCTACCTGGAGCACCAACTCCGCAGCTTGGCTGGGACCTATGTGAGTATCCAGCGTAGGAATCTGGGAGTTGGGGAGGAGTGAGGAGTTGGGGAAAGACAGTCCTAACCGTGGAGGGTTCTGGTAAATGATGGGGTGAGGAGGGGCTCTTTGGCTCCCACCAGTCCCCCTGTCTGGTCTA
+
AA>>AF@BAFFFGGGFDFFAEEHCFGCEEAGHCAECCGHFCHGHGGBBGA1DFAAAFEG1DGDHHFHGHHGEE//EGGFHEFHHHHC/EHHGEGCECFF0/GHGGCHHGHHGGFDGHHHHHFFFFCGGGGHHGHHHGGGCEGFFCCCCCCFGGFFCCEFHHB@CAFHFFGFFGHHHHGHHGGE@BEB@EGGGGGGFFFGGFGFGGGF@FFFFBB@@@@FF9FFFE9FEFFFBAFFFFFFF@FFFFFFFFF/
@M05620:37:000000000-D9766:1:1101:26521:12536 1:N:0:25
ACCACACCTTCTACAATGAGCTGCGTGTGGCTCCCGAGGAGCACCCCGTGCTGCTGACCGAGGCCCCCCTGAACCCCAAGGCCAACCGCGAGAAGATGAACCCCGGTGCGTGGCCCGCTGCCTCTCCTCGTGGTCGCCTCCCTCCTTCCTGGCCTCCCCCCGCTGCGCCCTTTCTCCCTGGTTCTCTCTTCTGCCGTTTTCCGCTGGTCTCTCTTCTCTGCCCTGCGTCACCTTTGGGGCTCTGCAGCTTC
+
CCCCCCCCFFFFGGGGGGFGGGHHGGGEHGHHHGGGGGGGGHHHHGGGGGGGHHHHHHHGGGGGGGGGGGGHHHHGGGGHGHHHHGGGGG/BDGHHHGHHFA/?///>AD..--FC-AD-.<0:;/:0/:.:..;-::AEE.:FGGGGGGF9CFGEG...:--;-:--;;@BFFFB09/0.0;0;FB9;FFBBB0;:A/;9B...--/;B00B0B0:;FB0;EFA.;.9.;90;B0B.-9@FFFFB09/9:
@M05620:37:000000000-D9766:1:1101:7219:12545 1:N:0:25
ACCACACCTTCTACAATGAGCTGCGTGTGGCTCCCGAGGAGCACCCCGTGCTGCTGACCGAGGCCCCCCTGAACCCCAAGGCCAACCGCGAGAAGATGCCCAGGTGAGTGGCCCGCTACCTCTTCTGGTGGCCGCCTCCCTCCTTCCTGGCCTCCCGGAGCTGCGCCCTTTCTCACTGGTTCTCTCTTCTGCCGTTTTCCGTAGGACTCTCTTCTCTGACCTGAGTCTCCTTTGGAACTCTGCAGGTTCTA
+
CCCCCDDDFFFFGGGGGGGGGGHHGGGEGGHHHGGGGGGGGHHHHGGGGGGGHHHHHHHGGGGGGGGGGGGHHHHGGGGHGHHHHGGGGGFGGGHGHHGHHFFFGHHHHHGGHHCF@DGHFHHHHHHHDCDGHGGGAEHGHFGHHGGGGFFGFGGGGB-@BFFFGGFFAFFFFFBFBFFFFFFFFFFFFFFFFFDFFFFFF:FAAFFFFFFFFFFFFFFFFFFFBF:BFFBFFFFFFFFFFFBFFFFFFF:
@M05620:37:000000000-D9766:1:1101:18819:12553 1:N:0:25
ACCACACCTTCTACAATGAGCTGCGTGTGGCTCCCGAGGAGCACCCCGTGCTGCTGACCGAGGCCCCCCTGAACCCCAAGGCCAACCGCGAGAAGATGCCCAGGTGAGTGGCCCGCTACCTCTTCTGGTGGCCGCCTCCCTCCTTCCTGGCCTCCCGGAGCTGCGCCCTTTCTCACTGGTTCTCTCTTCTGCCGTTTTCCGTAGGACTCTCTTCTCTGACCTGAGTCTCCTTTGGAACTCTGCAGGTTCTA
+
CCDCDDDCFFFFGGGGGGBGGGHHGGGEHGGHHGGGGGGGGHHHHGGGGGGGHHHHGHHEGGGGGGGGGGGHHHHGGGGHGHHHHGGGGG<DGGHHHHHHHHHGHHHHHHGGHHGGGGGHHHHHHHHHHHGHHGGGGGHGHHGHHGGGGGGGGGGGGGDGFGGGGGFFFFFFFFHHHHFFFFFFHFFHFFFFFFFFFFHFFFFFFFFFFFFFHHHFFFFFFHFFFFFFFFFFHFFFFFFFFFFFFFFFFFF
@M05620:37:000000000-D9766:1:1101:5235:12577 1:N:0:25
AGTGCCAGCTCTCAATCGCACAGGGGACCCAGGGCCTGGCCCCTCCATCCAGAAAACCTATGACCTCACCCGCTACCTGGAGCACCAACTCCGCAGCTTGGCTGGGACCTATGTGAGTATCCAGCGTAGGAATCTGGGAGTTGGGGAGGAGTGAGGAGTTGGGGAAAGACAGTCCTAACCGTGGAGGGTTCTGGTAAATGATGGGGTGAGGAGGGGCTCTTTGGCTCCCACCAGTCCCCCTGTCTGGTCTA
+
3AABCFDFCFFFGDGGGGGCEEBGBEFGGGHHFGGGGFHHHHGHGGBGHHGHHEHHHGHHHHHHHHFHHHHGGG?EHHHGFFG?EGHEGHHHGFCGGHHHGHHCEFGHGHHHHHHHHGHHHHHHHGEGGGHHHHHHHHHGGHHHGGGGGGGHHHHHHGHHHHGGGGGHHHHHHHHHGHHHGEGGGGGGCFGGGGFFGGGGGGGGGGFFFFFFFFFFFFFFFFFFFFFFFFFFFFFFFFFFFFFFFFFFFFF
@M05620:37:000000000-D9766:1:1101:3728:12620 1:N:0:25
ACCACACCTTCTACAATGAGCTGCGTGTGGCTCCCGAGGAGCACCCCGTGCTGCTGACCGAGGCCCCCCTGAACCCCAAGGCCAACAGCGAGAAGATGAACCAAGGTGCGTGGCTCGATCCCTCTTCTGGTGGCCGCCTCCCTCCTTCCTGGCCTCCGGGCGCTGCGCCCTTTCTCACTGGTTCTCTCTTCTGCAGTTTTCCGTCGGACTCTATTCTCTGCCTTGAGTCTCCTTTGGAACTATGCAGGTTC
+
AABB>>A3>BCFFFBFGG5BFGHHGEEBAEFFGBAB2EEEGGDFGEEAAEEFFHHHGGHAECC>FFGEGCCGBGHEEGGHG/?FEF/BB<>>BDHBFHHFHH0<0??F2>??/>0?--<>CGHHHH>FDGGCFFGADG.CGGHH;CCG;CGBFGGFG::A@CDCDFAFF;@FFFFF/;FFBFFFFFF;BFF/;F;BFFFFF/:/9;=-;BFF/BFFFBFFFF/;;/;9:/9:BFFFFF/:F;9BB/;9AF/
@M05620:37:000000000-D9766:1:1101:14865:12621 1:N:0:25
ACCACACCTTCTACAATGAGCTGCGTGTGGCTCCCGAGGAGCACCCCGTGCTGCTGACCGAGGCCCCCCTGAACCCCAAGGCCAACCGCGAGAAGATGAACCCAGGTGAGTGGCCCGCTACCTCTTCTGGTGGCCGCCTCCCTCCTTCCTGGCCTCCCGGAGCTGCGCCCTTTCTCACTGGTTCTCTCTTCTGCCGTTTTCCGTAGGACTCTCTTCTCTGACCTGAGTCTCCTTTGGAACTCTGCAGGTTC
+
CDDDDDDCFFFFGGGGGGGGGGHHGGGFHGHHHGGGGGGGGHHHHGGGGGGGHHHHHHHGGGGGGGGGGGGHHHHGGGGHGHHHHGGGGGGGGGHHHHHHHHGGHAF11?FGCFGGC-C-ACGHHFDHHBGHFHHCGCDGHGHHGGFGGGGFFAFGGGGG?-BFBFFFF>FFFFFFFFFFBFFFFFFFFFFFFFFFFFFFFF?BADFBBFFFFFFFFFFF0FFFB/BBFFFFFFFFFFFFFFFFF0F.FB0
@M05620:37:000000000-D9766:1:1101:10986:12625 1:N:0:25
GAGGCTGCTTTGGAAGAAACTGACAAGCCAGGGACACAAGATCGGAAGAGCACACGTCTGAACTCCAGTCACCGCTCATTATCTCGTATGCCGTCTTCTGCTTGAAAAAAAAAAATCAACTCCTCCCCTGGCGTCCCCCCTCTCCTCCCTCCCTCGCCCGTCCGTCCCTTTTTTCCCCTTTCCCCCTCTTGCGTCTTCCCTTAATCACTTCTCCTCCTTACTCCTTGTCCCTTCCAACCCCGGTACCCTCA
+
CCDCCCFCFFFFGGGGGGGGGGHHHGFHGHBFFGGG2FFHHHHEFBEG2GGHHGHEEGFGEGHHHBAFFGHFHFE0EGGHHHHFHB?EEHHHGFGHFGHHHHHECHHHHCEFD//0222@2G2@@1/A0?/0//>@...<<<///<//./<CCB/-<-.--<.-.<C.00<<09BF0/<FFF00<BD.<000-.-<.<<<<<0<0<0<<0<00<0</B00<0:00:000::F0</:<0.9<B-<-.000..
@M05620:37:000000000-D9766:1:1101:8524:12634 1:N:0:25
GAGGCTGCTTTGGAAGTAACTGACAAGCCAGGGACAAAAGATCGGAAGCGCACACGTCTGAACTCCAGTCACCGCTCATTAGCTCGTATGCCGTCTTCTGCTTGAAAAAAAAAATACCCGTAAGGAAATCCCACTAGAAGACTCCAAGGGAGCAAAACACCTTATCAAACAATGGCAATTAAGCCAGGCACCTTCGCCCTATCCCCCCTGTGGATCCACTTGATCAATACTCACCATTTGCACTATCAACC
+
BBABBACBFFFFGGGGFGGGGABAG54A2BBAAFFCAGAGAEFAABAE2AEE?EA0FF2F55AFF33BDB35B10>EG44F4BF4B/>BBFF/1>B/4BG4B3??F3G0ED??/01<<1?<//0<1???1?11>00<1=FB01<1<F1..<C..<</.<../0;:00<00..00:C/;9C00;0B/......;0/....9:;C//..-9;//.//9.;/;///////;/;;9//:9/;;///;9/;///9.
@M05620:37:000000000-D9766:1:1101:27724:12643 1:N:0:25
ACCACACCTTCTACAATGAGCTGCGTGTGGCTCCCGAGGAGCACCCCGTGCTGCTGACCGAGGCCCCCCTGAACCCCAAGGCCAACCGCGAGAAGATGAACCAAGGTGCGTGGCCCGCTCCCTCTTCTGGTGGCCGCCTCCCTCCTTCCTGGCCTCCCGGCGCTGCGCCCTTTCTCACTGGTTCTCTCTTCTGCCGTTTTCCGTAGGACTCTCTTCTCTGCCCTGCGTCTCCTTTGGAACTCTGCAGGTTC
+
BCCCBCCAFFFFGGGGGGBGGGHHGGGBCEHFFFGGCEEGGHGHHGGEEGGGGHHHHHHEGECGGGGGGGGHFHHGGGGHGHHHHGGGGGCGGGHGHHHBHH0/?FFF1>?C@F0FDGGCGGHHHH=GHHHHGHHFGDGGHGGG;CFG;FGGGGFFG;:DDD:@DF;BFFFFFFFF/FFFFFFFFFF9;FFFFF:@DFFFF;:B;99/;FFFFFFFF:9BBF:;9;;;:;;;FFFFEFFBF;BBF/;FFF/
@M05620:37:000000000-D9766:1:1101:24516:12646 1:N:0:25
ACCACACCTTCTACAATGAGCTGCGTGTGGCTCCCGAGGAGCACCCCGTGCTGCTGACCGAGGCCCCCCTGAACCCCAAGGCCAACCGCGAGAAGATGCCCAGGTGGGTGGCCCGCTACGTCTTCTGCTGGCCGCCTCCCTCCTTCCTGGCCTCCCGCCCCTGCGCCCTTTCTCACTGGTTCGCTCTTTTGCCGATTTCCGTCTGCCTCTCTTCTCTGCCCCGTGTCAACTTTGCAAGTCTGCAGGTTCTA
+
ABCBBBBBFFFFFGGGGGGGGGHHGEGEGGHHHGGEEGEEFHDHHGGGGEGGHHHHHHHGGGGGGGGGGGGHFHHGGGGHGHHHHGGGGF>CGGHHHHB<?2G/11/<?/-F0F-----.=./.=000=0/;.-@?EGG?//;/BGG0CGG.0..CE?A-:A.;-@.@FFBFFF/FF//B//-;9.;B/;/B/9--9.;/.;...////9///////:/:E.-..9///;F9FF/;//;//////..///;
@M05620:37:000000000-D9766:1:1101:19706:12650 1:N:0:25
ACCACACCTTCTACAATGAGCTGCGTGTGGCTCCCGAGGAGCACCCCGTGCTGCTGACCGAGGCCCCCCTGAACCCCAAGGCCAACCGCGAGAAGATGCCCAGGTGAGTGGCCCGCTACCTCTTCTGGTGGCCGCCTCCCTCCTTCCTGGCCTCCCGGAGCTGCGCCCTTTCTCACTGGTTCTCTCTTCTGCCGTTTTCCGTAGGACTCTCTTCTCTGACCTGAGTCTCCTTTGGAACTCTGCAAGTTCTA
+
AAAABAABFFFFEFGGGGGGGGHHGDGEG?HHHGGEGEAEGHHHHGFGGFGGHFHHHHHGGGGGEGGGGGGHHHHGGGGGGHHHHGGGGGFGGGHHHGHHHHEGGCGHHFGGHHFGGGGHHHHHHFHHHFGHHG-CDDFGHHGHHGGGGGGGGGGGFA-ADFFGAGFCFFFFFFFFFFFFFFFFFFFFFFFFFFFFFFFFFF99A9FFFFFFFFFFFFFFFFF/BBFFFFFFFFFFFFFFFFFFFFFFFF;
@M05620:37:000000000-D9766:1:1101:10633:12696 1:N:0:25
ACCACACCTTCTACAATGAGCTGCGTGTGGCTCCCGAGGAGCACCCCGTGCTGCTGACCGAGGCCCCCCTGAACCCCAAGGCCAACCGCGAGAAGATGCCCAGGTGAGTGGCCCGCTACCTCTTCTGGTGGCCGCCTCCCCCCTTCCTGGCCTCCCGGAGCTGCGCCCTTTCTCACTGGTTCTCTCTTCTGCCGTTTTCCGTAGGACTCTCTTCTCTGACCTGAGTCTCCTTTGGAACTCTGCAGGTTCTA
+
BBBABBBBFFFFGGGGGGGFGGHHGGGEEEHHHGGGGGGGGHHHHGGGEEGGHHHGHHHGGGGGGGGGGGGHHHHGGGGHGHHHHGGGGGGGGGHHFHHHHHHGHHHHHHGGHHGGGGGHHHHHHHHHHGGHHGGGGGHG.EGGGGGGGGGGGGGGGG9BFFFFFFFFFFFFFFFFFFFFFFFFFFFFFFFFFFFFFFFFFFFFFFFFFFFFFFFFFFFFFFFFFFFFFFFFFFFFFFFFFFFFFFFFFFB
@M05620:37:000000000-D9766:1:1101:5295:12701 1:N:0:25
ACCACACCTTCTACAATGAGCTGCGTGTGGCTCCCGAGGAGCACCCCGTGCTGCTGACCGAGGCCCCCCTGAACCCCAAGGCCAACCGCGAGAAGATGCCCAGGTGAGTGGCCCGCTACCTCTTCTGGTGGCCGCCTCCCTCCTTCCTGGCCTCCCGGCGCTGCGCCCTTTCTCACTGGTTCTCTCTTCTGCCGTTTTCCGTAGGACTCTCTTCTCTGACCTGAGTCTCCTTTGGAACTCTGCAGGTTCTA
+
BCCCBBBAFFFFGGGGGGBGGGHHGGGBAFHHHFFEDFGGGHGHHGGGGGGGGHHHGHHEGFGGGGGGGGGHGHHGGGGHGHHHHGGGGGBFGGHHHHHHHHHGHHHHHHGGHHGGGGGHHHHHHHHHHHGHHGGGGGHGHHGHHGGGGGGGGGGGGG-ABFFFFFFFFFFFFFFHFFFFFFFFHFFHFFFHFFFFFFHFFFFFFFFFFFFFHHHFFFFFFFFFFFF:BFFFFFFFFFFFFFFFFFFFFFF
@M05620:37:000000000-D9766:1:1101:14888:12705 1:N:0:25
AGTGCCAGCTCTCAATCGCACAGGGGACCCAGGGCCTGGCCCCTCCATCCAGAAAACCTATGACCTCACCCGCTACCTGGAGCACCAACTCCGCAGCTTGGCTGGGACCTATGTGAGTATCCAGCGTAGGAATCTGGGAGTTGGGGAGGAGTGAGGAGTTGGGGAAAGACAGTCCTAACCGTGGAGGGTTCTGGTAAATGATGGGGTGAGGAGGGGCTCTTTGGCTCCCACCAGTCCCCCTGTCTGGTCTA
+
BCABCFFFCFFFFGGBGGGEGGHHFGGGGGHHGGGGGGHHHHGHGGHGHHHHHHHGHGHHFHHHHHHHHHHGGEGGHGHHFHHHGHHHGHHFGGGGGHHHGHHGGGHHGHHHHHHHHHHHHHHHHGGGGGHHHHHHHHHGGHHHGGGGGGGHHHHHHGHHHHGGGGHHHHHHHHHHHHHHGGGGGGGGGGGGGGGGGGGGGGGGGGFFFFFFFFFFFFFFFFFFFFFFFFFFFFFFFFFFFFFFFFFFFFF
@M05620:37:000000000-D9766:1:1101:12490:12727 1:N:0:25
AGTGCCAGCTCTCAATCGCACAGGGGACCCAGGGCCTGGCCCCTCCATCCAGAAAACCTATGACCTCACCCGCTACCTGGAGCACCAACTCCGCAGCTTGGCTGGGACCTATGTGAGTATCCAGCGTAGGAATCTGGGAGTTGGGGAGGAGTGAGGAGTTGGGGAAAGACAGTCCTAACCGTGGAGGGTTCTGGTAAATGATGGGGTGAGGAGGGGCTCTTTGGCTCCCACCAGTCCCCCTGTCTGGTCTA
+
AAABAFFFAFFFGFGGGGGGGGHGDCAEEG2GF2EEEFHFHHG1EGGGEHHFGHFHHGEGHHFHHHHBHCCEE>EFHGGH2BGHHH1??G@GGGG?EHHHGHC/E?GC?GFD2FD33?FGHHFHHGC/CA22<@DHHHEC<F11>@CDG?EHHFHG0EC<DFGCCDHACGHEHHHGHBFGGGG?DEGDACAF09CB99CB9;FBAAD=EFFFFD;-B@EFFBFFFF9.E9FFFFFFFFEA@AFFFBBBBF/
@M05620:37:000000000-D9766:1:1101:3932:12739 1:N:0:25
ACCACACCTTCTACAATGAGCTGCGTGTGGCTCCCGAGGAGCACCCCGTGCTGCTGACCGAGGCCCCCCTGAACCCCAAGGCCAACCGCGAGAAGATGAACCCAGGAGAGTGGCCCGCTCCCTCTTCTGGTGGCCGCCTCCCTCCTTCCTGGCCTCCCGGCGCTGCGCCCTTTCTCACTGGTTCTCTCTTCTGCCGTTTTCCGTGGGACTCTCTTCTCTGCCGTGCGTCTCCTTTGGAACTCTGCTGGTTC
+
BB@ABABBFFFFGFGGGGGGGGHHGFGGHGGHHGGGGGG?DHDHHGGGEGGGFGHHHHGGGGFGGGGGGGGFFFHGGGGHGHHHGGGGGGGGGGHGGBFHHH//?F/???GFEG0>@D@<EEHG/D0=DHHBD.GFCGDGFGGG.9;F/;BBFFFFE9.9;A-9;D@DFFAFBFFF/BFFE9BFFFF//;BFFF/;:DFFF/9B.-;.;FFFF/FFF/9B9/-.;.-;@.9BFFFBB99BF99BB/;B/B/
@M05620:37:000000000-D9766:1:1101:25762:12744 1:N:0:25
AGTGCCAGCTCTCAATCGAACAGGGGACCCAGGGCCTGGCCCCTCCAGCCAGAAAACCTGTGACCTCACCCGCTACCTGGAGCACCCACTCCGCAGCTTGGCTGGGACCTATGTGAGTATCCAGCGTAGGAATCTGGGAGTTGGGGAGGAGTGAGGAGTTGGGGAAAGACAGTCCTAACCGTGGAGGGTTCTGGTAAATGATGGGGTGAGGAGGGGCTCTTTGGCTCCCACCAGTCCCCCTGTCTGGTCTA
+
AA>>AFF4>BFFGDGFFFGBG?GCFAAEEEHHF2EA2FGHFHGGGGHEGAHHFHHAGEF1DBDGHBFHHHHEE/>EHHGH?FGHHH1?EHFGAECGEHFGGHHGGGHADFHHHHGGHGHHHHGHHGGDGGHHHHHHHH0FEHHHGG.AD.CGG0GG<EGHHHGGG?CCCHFGHHHHHHHGGGGG?EFGEFGGGGGGGGGGGGGGGFFBFFFFFFBBBBFFFFFFFFFFFFFFFFFFFFFFBFFFFFFFFFF
@M05620:37:000000000-D9766:1:1101:14514:12749 1:N:0:25
GAGGCTGCTTTGGAAGAAACTCATAGATTACTGCAACAGTTCCCCCTGGACCTGGAAAAGTTTCTTGCCTGGCTTACAGAAGCTGAAACAACTCCTACAGGATGCTACCCGTAAGGAAAGGCTCCTAGAAGACTCCAAGGGAGTAAAAGAGCTGATGAAACAATGGCAAGTAAGTCAGGCATTTCCGCTTTAGCACTCTTGTGGATCCAATTGAACAATTCTCAGCATTTGTACTTGTAACTGACAAGCCA
+
AABBBBFBFFFFGGGGGGGGGGFHHHHHHHGHHHGHGFGGHHHHHGGGGHHHHHHHHHBFBGHHHHHHHHHHHHHFHHHHHHHHGHHHHHHHHHHHGHHHHHHHHHHHHHGGGGHHHHHHGHHHGHHHF3FHHHHHFEFFGHGGBDH3GGHHHHFHHGFHH2?GHHHFHGHFFGGHHHHHHHHHHHGGGGGFGHHHHHHHHHHGHHHHHFHHHHFHGHHHHHHHHHHHHHHGGGGGGGGGGGGGGGFFGGF
@M05620:37:000000000-D9766:1:1101:14835:12784 1:N:0:25
GCGGCTGCTTTGGAAGAAACTCATAGATTACTGCCACAGTTCCCCCTGGACCTGGAAACGTTTCTTGCCTGGCTTCCAGAAGCTGAAACAACTGCCAATAACGAACAGCTCCTCGCCAGCTCCGAGGGCGTCCTCGAGCTCATGAAGCGATGGAAAGTAAGTCCGAACTTTCCGCATGTGCGCTATTGTGGCTCCATTTAGCAAATTCTCCGCATTTGTCCTTGTATCTTACGCGCCAGTGCCAATAGCTC
+
>1>AA>>>FFFDCCF11ABGGGBG3FGHHFFHGH01BBFBGHHHHGEF/BBFHHFHG10BBFHHFGHGHHHHHGG0BGHHHHHGG1@GFBGGHHHHEGH111?/?//B011>10/>>///111////>//<<</1?//</11111111->...011<00000<0C..-;0000;C-..;:0.---90000...;./0;B0;000/9;000099--9:/;//9/:/;/////9-9-----9/9B9////9B/
@M05620:37:000000000-D9766:1:1101:14852:12791 1:N:0:25
GAGGCTGCTTTGGAAGAAACTCATAGATTACTGCAACAGTTCCCCCTGGACCTGGAAAAGTTTCTTGCCTGGCTTACAGAAGCTGAAACAACTGCCAATAAGGAAAGGCTCCTAGAAGACTCCAAGGGAGTAAAAGAGCTGATGAAACAATGGCAAGTAAGTCAGGCATTTCCGCTTTAGCACTCTTGTGGATCCAATTGAACAATTCTCAGCATTTGTACTTGTAACTGACAAGCCAGGGACAAAAGATC
+
BBBBBBFBFFFFGGGGFGGGGGHHHHHHHHHHHHHHHHHHHHHHHGGGHHHHHHHGGHHHHHHHHHHHHHHHHHHHHHHHHHHHHHHFHGHHHHHGHHHHHHHHHHHGHHHGHHHHHFHHHHHGHFFGHGGHHFHHGHHHHHFHHHHHHGHHHHHHGGHHHGHHHFHHHHGHHGGGGGFGHHHHHHHHFGEHHHHHGHHHHGHHHHHHHHHGHHFGHHHHHHHHHHHGHHHHHGGHGGGE.EGGGGGGGGF
@M05620:37:000000000-D9766:1:1101:5653:12797 1:N:0:25
ACCACACATTCTACAATGAGCTGCGTGGGGCTCACGAGGAGCACCCCGTGCTGCTGACCGAGGCCCCCCTGAACCCCAAGGCCAACCGCGAGAAGATGCCCAGGTGAGTGGCCCGCTACCTCTTCTGGTGGCCGCCTCCCTCCTTCCTGGCCTCCCGGCGCTGCGCCCTTTCTCACTGGTTCTCTCTTCTGCCGTTTTCCGTAGGACTCTCTTCTCTGACCTGAGTCTCCTTTGGAACTCTGCAGGTTCTA
+
AAAA>AB>BBBDFFBGGG55FGHGGEGA2EEAFABA2EEEDF1BBEG0EEBFFHHGFFG0>0@>FEGEEGCC3FGE?EEHGH?FFFEC@D/<BDHBFGGHHHHG?GHFGHGGHHFGG?FHHHHHGGHHGHGGHGGGGGGGHHGGGGGFGGGGGGGGGC-;=BAFFFFFFFFFFFFFFFFFFFFFFFFF99BFFFAFFFFFFFFFF/BBFFFFFFF9;F/BFFF/;BF/9BFFFFFFFFFFFFEFFFFFFEB
@M05620:37:000000000-D9766:1:1101:5671:12803 1:N:0:25
ACCACACCTTCTACAATGAGCTGCGTGTGGCTCCCGAGGAGCACCCCGTGCTGCTGACCGAGGCCCCCCTGAACCCCAAGGCCAACCGCGAGAAGATGCCCAGGTGAGTGGCCCGCTACCTCTTCTGGTGGCCGCCTCCCTCCTTCCTGGCCTCCCGGAGCTGCGCCCTTTCTCACTGGTTCTCTCTTCTGCCGTTTTCCGTAGGACTCTCTTCTCTGACCTGAGTCTCCTTTGGAACTCTGCAGGTTCTA
+
CCBCDCDDFFFFGGGGGGGGGGHHGGGGHGHHHGGGGGGGGHHHHGGGFGGGHHHHHHHGGGGGGGGGGGGHHHHGGGGHGHHHHGGGGGGGGGHHHHHHHGHGHHHHHHGGHHGGGGGHHHHHHHHHHHGHHGGGGGHGHHGHHGGGGGGGGGGGGGGGGGGGGGFFFFFFFFFFFFFFFFFHHFFFHFFFFFFFFFHFFFFFFFFFFFFFHHHFFFFFFFFFFFFFFFFFHFFFFFFFFFFFFFFFFFF
@M05620:37:000000000-D9766:1:1101:4773:12828 1:N:0:25
ACCACACCTTCTACAATGAGCTGCGTGTGGCTCCCGAGGAGCACCCCGAGCTGCTGACCGAGGCCCCCCTGAACCCCAAGGCCAACCGCGAGAAGATGAACCCAGGTGAGTGGCCCGCTCCCTCTTCTGGTGGCCGCCTCCCTCCTTCCTGGCCTCCCGGCGCTGCGCCCTTTCTCACTGGTTCTCTCTTCTGCCGTTTTCCGTAGGACTCTCTTCTCTGCCCTGAGTCTCCTTTGGAACTCTGCAGGTTC
+
ABB3>ABAFFFFGGGGGGBBGDGHGEGB42BBGFGFDEEGGHGHHGGC0AAFFHHHHHHFEGGGGGGGGGGHGHHGGGGHEHHHHGGGGG>CGGHHHHHHHHCFHGHHGHHHGGHHGDG-EGHHHHGHHHHHGHHGGGGGHGGG;CGGGGGGGGGGG;EG@GBBBFBBFBBFFFFF/FFFFFFFFFFBFFFFFF;BDFFFFFFF;ADBFFFFFFFFFFFF/B;BF.;;;/;FFFFFFFFFFBFFF9BFFF/
@M05620:37:000000000-D9766:1:1101:9292:12848 1:N:0:25
ACCACACCTTCTACAATGAGCTGCGTGTGGCTCCCGAGGAGCACCCCGTGCTGCTGACCGAGGCCCCCCTGAACCCCAAGGCCAACCGCGAGAAGATGCCCAGGTGAGTGGCCCGCTACCTCTTCTGGTGGCCGCCTCCCTCCTTCCTGGCCTCCCGGAGCTGCGCCCTTTCTCACTGGTTCTCTCTTCTGCCGTTTTCCGTAGGACTCTCTTCTCTGACCTGAGTCTCCTTTGGAACTCTGCAGGTTCTA
+
CCCCCDBCFFFFGGGGGGGGGGHHGGGEHGHHHGGGGGGGGGHHHGGGGGGGHHHHHHHGGGGGGGGGGGGHHHHGGGGHGHHHHGGGGGGGGGHHHHHHHHHGHHHHHHGGHHGGGGGHHHHHHHHHHHGHHGGGGGHGHHGHHGGGGGGGGGGGGGCGGGGGGGFFFFFFFFHHFHFFFFFFFFFHFFFHFFFFFFHFFFFFFFFFFFFFHHHFFFFFFFFFFFFFFFFFFHFFFFFFHFFFFFFFFFB
@M05620:37:000000000-D9766:1:1101:16706:12862 1:N:0:25
AGTGCCAGCTCTCAATCGCACAGGGGACCCAGGGCCTGGCCCCTCCATCCAGAAAACCTATGACCTCACCCGCTACCTGGAGCACCAACTCCGCAGCTTGGCTGGGACCTATGTGAGTATCCAGCGTAGGAATCTGGGAGTTGGGGAGGAGTGAGGAGTTGGGGAAAGACAGTCCTAACCGTGGAGGGTTCTGGTAAATGATGGGGTGAGGAGGGGCTCTTTGGCTCCCACCAGTCCCCCTGTCTGGTCTA
+
BCCCCFFFDFFFGGGGGGGGGGHHGGGGGGHHGGGGGGHHHHGHGGHHHHHHHHHHHGHHHHHHHHHHHHHGGFGGHHHHHHHHHHHHGHHHGGGGGHHHGHHGGGHHGHHHHHHHHHHHHHHHHGGGGGHHHHHHHHHGGHHHGGGGGGGHHHHHHGHHHHGGGGHHHHHHHHHHHHHHGGGGGGGGDGGGHGGGGHHGHGGGGGFFFFFFFFFFFFFFFFFFFFFFFFFFFFFFFFFFFFFFFFFFFFF
@M05620:37:000000000-D9766:1:1101:9175:12866 1:N:0:25
ACCACACCTTCTACAATGAGCTGCGTGTGGCTCCCGAGGAGCACCCCGTGCTGCTGACCGAGGCCCCCCTGAACCCCAAGGCCAACCGCGAGAAGATGAACCCAGGTGAGTGGCCCGCTACCTCTTCTGGTGGCCGCCTCCCTCCTTCCTGGCCTCCCGGCGCTGCGCCCTTTCTCACTGGTTCTCTCTTCTGCCGTTTTCCGTAGGACTCTCTTCTCTGACCTGAGTCTCCTTTGGAACTCTGCAGGTTC
+
EDDEEECEFFFFGGGGGGGGGGHHGGGFHGHHHGGGGGGGGHHHHGGGGGGGHHHHHHHGGGGGGGGGGGGHHHHGGGGHGHHHHGGGGGGGGGHHHHHFDFAFHC1FFFH1?FGH@CF--<G0GGHHF<GGGHFAFGGGHGHFEGGGGFGGFFFFGGGG--@CFF-D.@DFBFFF1BFFFFFFFFFBFFFFFFFFBFF.BFDF.BD0BFFFFFFFFFFF1<FFF/<<FFBFFBFFFFFBFFFFF<<F?F0
@M05620:37:000000000-D9766:1:1101:17897:12881 1:N:0:25
AGTGCCAGCTCTCAATCGCACAGGGGACCCAGGGCCTGGCCCCTCCATCCAGAAAACCTATGACCTCACCCGCTACCTGGAGCACCAACTCCGCAGCTTGGCTGGGACCTATGTGAGTATCCAGCGTAGGAATCTGGGAGTTGGGGAGGAGTGAGGAGTTGGGGAAAGACAGTCCTAACCGTGGAGGGTTCTGGTAAATGATGGGGTGAGGAGGGGCTCTTTGGCTCCCACCAGTCCCCCTGTCTGGTCTA
+
ABAABFFFBFFFGAGGFFGCFGHCGAEEGGHHFEGEGGHGHHGHGGHHHHHHGHHGHGHHFGHHHGHHHHHGG>EEHEGHBGGHHHGGGHHHEFCGGHGHGHHGGGHHGHHHHHHHHHHHHHHHHGGGGGHGHHHHHHHGGHHHGGGGGGGHHHHHEGHHHHGGGGHHHHHHHHHHHHHHGGGGGGGGEGGGGGGGGGGGGGGGGGADFFFFFFFFFFFFFFFFFFFFFFFFEFFFFFFFFFFFFFFFFFF
@M05620:37:000000000-D9766:1:1101:21201:12887 1:N:0:25
GAGGCTGCTTTGGAAGCAACTCATAGATTACTGCCACAGGTCCCCCTGACCATGGAACCGTTTCTTGCCTGGCTGACAGCAGCTGGAACAACTCCTACAGGATGCTACCCGTAAGGACAGGCTCCTAGAAGACTCCAAGGGAGTCAAAGAGCTGATGAAACACTGGCAAGTAAGTCAGGCATTTCCGCTTTAGCACTCTTGTGGATCCAATTGAACAATTCTCAGCATTTGTACTTGTAACTGACAAGCCA
+
BBBBBBFBFFFFGGGG4FFGGGHHH5DFGDBGHG4ABFF2B3B22BAB23B3BD3FD31ABBB35D55AB3FFFCGBGG1BGHGB2?F32?BGFHH3B@FG13B?BHEGFEEEGGHH0FFGGAHGH3GHHHHHHHHF2FFDEGEC2F@GHHHHHGHH1FGH00?DFHHHGGFBF>GHHHHAHHHGHDGDDEGFHHHHHGHGHG.GGGHHHHGHHHGC/<GFBFGFGGG;CFBGGGGFGGFGGGGGG0FEEF
@M05620:37:000000000-D9766:1:1101:10642:12984 1:N:0:25
ACCACACCTTCTACAATGAGCTGCGTGTGGCTCCCGAGGAGCACCCCGTGCTGCTGACCGAGGCCCCCCTGAACCCCAAGGCCAACCGCGAGAAGATGTCCAGGTGAGTGGCCCGCTACCTCTTCTGGTGGCCGCCTCCCTCCTTCCTGGCCTCCCGGAGCTGCGCCCTTTCTCACTGGTTCTCTCTTCTGCCGTTTTCCGTAGGACTCTCTTCTCTGACCTGAGTCTCCTTTGGAACTCTGCAGGTTCTA
+
CCCCCCCCFFFFGGGGGGGGGGHHGGGGHGHHHGGGGGGGGHHHHGGGEGGGHHHHHHHGGGGGGGGGGGGHHHHGGGGHGHHHHGGGGGGGGGHHHHHHHHHHHHHHHHGGHHGGGGGHHHHHHHHHHHGHHGGGGGHGHHGHHHHGGGGGGGGGGGGGGGGGGGFFFFFFFFFFFFFFFFFFFFFFFFFFFFFFFFFFFFFFFFFFFFFFFFFFFFFFFFFFFFFFFFFFFFFFFFFFFFFFFFFFFFF
@M05620:37:000000000-D9766:1:1101:11219:13013 1:N:0:25
GAGGCTGCTTTGGAAGAAACTGACAAGCCAGGGACAAAAGATCGGAAGAGCACACGTCTGAACTCCGGTCACCGCTCATTAGCTCGTATGCCGTCTTCTGCTTGAAAAAAAAAAAAGTCTCCAGCGTATTAATCTGGGAGTCGGGGAGGACTGAGCATTTGGGCAAAGACAGTCCCAACCGCGGAGGGCTGCCGTAAACCATGTGCCGAGGAGGGGTGCCCTGGCTCTCACCAATCCCTCTGCCTGTTCTA
+
AAAABBFAFFFFGFFGABFCD5DEF5BFFHBGEAFGCFHFAGHGDBFGA2GFAGF01FFF5D3FG3AEAEEEHEE0EE4@B4B3G?/?3FHHG?EA?F4FEGHHEFHHGCC/<//><1111?11?-...11>111110<.</-----;;../;:0/900900;./AA/////;;C/0/9.-9;-----.9...-;...//.9/////-----9.--.-9///...9B/;B/././/.:/;B9/:9/;BBB/
@M05620:37:000000000-D9766:1:1101:25321:13013 1:N:0:25
GAGGCTGCTTTGGAAGAAACTCATAGATTACTGCAACAGTTCCCCCTGGACCTGGAAAAGTTTCTTGCCTGGCTTACAGAAGCTGAAACAACTGCCAATAAGGAAAGGCTCCTAGAAGACTCCAAGGGAGTAAAAGAGATGATGAAACAATGGCAAGTAAGTCAGGCATTTCCGCTTTAGCACTCTTGTGGATCCAATTGAACAATTCTCAGCATTTGTACTTGTAACTGACAAGCCAGGGACAAAAGATC
+
>3AA>ACAFFFDG4BBFGABBFGHHDGDGHEGDA4BCHHGHDDEGGEGAGBGHHEGB32BBFHDGHHBBBFBBFGB35BFHHAFG33F@BBBGHHHHHHB@G3BGHBB?EG1F@BB@DB333B?F??????B4DFBFG2B?FBFHFB2BF?FCG?2?@@F@@@>@@@/@<21??<//????1?10=<<1><11<>GH>=D0=<0<<D0<0==<D=0;0<:0;;:C;;:<::/CC:.;:;..;.;:=F:;9;
@M05620:37:000000000-D9766:1:1101:8389:13033 1:N:0:25
ACCACACCTTCTACAATGAGCTGCGTGTGGCTCCCGAGGAGCACCCCGTGCTGCTGACCGAGGCCCCCCTGAACCCCAAGGCCAACCGCGAGAAGATGCCCAGGTGAGTGGCCCGCTACCTCTTCTGGTGGCCGCCTCCCTCCTTCCTGGCCTCCCGGAGCTGCGCCCTTTCTCACTGGTTCTCTCTTCTGCCGTTTTCCGTAGGACTCTCTTCTCTGACCTGAGTCTCCTTTGGAACTCTGCAGGTTCTA
+
BBBAABBBFFFFGGGGFGGFGGHHGEFAFEHGAFGEEGCGGGHHHGGGGEGGHHGHHHGGGGGGGGGGGGGHHFHGGGGHCGHHHGF@CFBDGGHHDHHHHHHGHHGHHHGGHHGGGGGHHHHHGHHHHHGHHGGGGGHGHHGHHGGGGGGGGGGGGG-BFGGGGGFFFFFFFFFFFFFFFFFFFFFFFFFFFFFF/EFFFFFFFFFFFFFFFFFFFFFFFFFFFFFFFFFFFFFFFFFFFFFFFFFFFFF
@M05620:37:000000000-D9766:1:1101:2402:13049 1:N:0:25
ACCACACCTTCTACAATGAGCTGCGTGTGGCTCCCGAGGAGCACCCCGTGCTGCTGACCGAGGCCCCCCTGAACCCCAAGGCCAACCGCGAGAAGATGCCCAGGTGAGTGGCCCGCTACCTCTTCTGGTGGCCGCCTCCCTCCTTCCTGGCCTCCCGGAGCTGCGCCCTTTCTCACTGGTTCTCTCTTCTGCCGTTTTCCGTAGGACTCTCTTCTCTGACCTGAGTCTCCTTTGGAACTCTGCAGGTTCTA
+
CCCCCCB>FFFFGGGGGGGGGGHHGGGBFGHHHFGEDGGGGHGHHGGGGGGGHHHHGHHGGFGGGGGGGGGHBHHGGGGHGHHHHGGGGGBCGGHGHHGHHGHGFH?GHHGGHHGGGGGHHHHHGHHGHHGHHGGGGGHGHHGHHGGGGGGGGGGGGG-;BGGGGGFFFFFFFFFFFFFFFFFFFFFFBBFFFFFFFFFFFFFFFFFFFFFFFFF0BFBFFFFEFFFBBFFFFFFFFFFFFEFFFFFFFFB
@M05620:37:000000000-D9766:1:1101:10548:13055 1:N:0:25
GAGGCTGCTTTGGAAGAAACTGACAAGCCAGGGACACAAGATCGGAAGAGCACACGTCTGAACTCCAGTCACCGCTCATTATCTCGTATGCCGTCTTCTGCTTGAAAAAAAAAAAAAATAAGCATCTTAATTCGACATGAGACAATTACCTAACGTTTCAAATCATGTCAGTGTAACCCGTTAAGTAGACAAATACGCAACATTTCAACTGACTGATGGCCACCACGAGGGGCAGGAGATATGAAACTGTG
+
>3AA>>F?@@B@G4BBBGABFFH4BD44ACBAE2BB2BFHFGGFE?2A2BABGBG0A1GFADGFB33BF3FDBB>>>BD5BGBBBBFEG?4FEEEF1FGH4FH3FGHHHGEFD?<///0<11111111<11=1.<...1100<//00=0000//.////00000;0000000000000.-....9009000//0009..--./000/9//////////9./;....9-9-----.-.../////;//////
@M05620:37:000000000-D9766:1:1101:11728:13063 1:N:0:25
ACCACACCTTCTACAATGAGCTGCGTGTGGCTCCCGAGGAGCACCCCGTGCTGCTGACCGAGGCCCCCCTGAACCCCAAGGCCAACCGCGAGAAGATGCCCAGGTGAGTGGCCCGCTACCTCTTCTGGTGGCCGCCTCCCTCCTTCCTGGCCTCCCGGAGCTGCGCCCTTTCTCACTGGTTCTCTCTTCTGCCGTTTTCCGTAGGACTCTCTTCTCTGACCTGAGTCTCCTTTGGAACTCTGCAGGTTCTA
+
BBBBBBBBFFFFFGGGGGDGGDHHGGGEGEHHHGGGFGGFEHHHHGGGDFGGHHGHHHGGGGEGGGFGGGEHFHHGGGGHGHHHAFGGGGGGGDHHHHHHHHHGHHHHHFGGHHGGGGGHHHHHHHGHHHGHHGGGGGHGHHGHHGGGGGGGGGGGGG?@BGGGGGFFFFFFFFFFFFFFFFFFFFFFFFFFFFFFFFFFFFFFFFFFFFFFFFFFFF/FFFFB.FFFFFFFFFFE9FFFFFFFFFFFFFB
@M05620:37:000000000-D9766:1:1101:12153:13068 1:N:0:25
ACCACACCTTCTACAATGAGCTGCGTGTGGCTCCCGAGGAGCACCCCGTGCTGCTGACCGAGGCCCCCCTGAACCCCAAGGCCAACCGCGAGAAGATGCCCAGGTGAGTGGCCCGCTACCTCTTCTGGTGGCCGCCTCCCTCCTTCCTGGCCTCCCGGAGCTGCGCCCTTTCTCACTGGTTCTCTCTTCTGCCGTTTTCCGTAGGACTCTCTTCTCTGACCTGAGTCTCCTTTGGAACTCTGCAGGTTCTA
+
CBBABCCBFFFFGGGGGGGGGGHHGEFBEEHHHGFEEGGGGHHHHGGGDEGGGGFHHHFEEGGGGGGGGGGHHHHGGGGHGHHHHGGGGGDFGGHHBGHHGFFGHHHGFHGGHHGGGGGHFHHHHHHHFHGHG@@FGGHGHHGHHGGGGGGGGGGGFG-@@FFGGGFFFFFFFFBFFFF9FBFFFFFFFFFFFFFFFFFFFFFFFFFFFFFFFFFF9BBFFFF/FFFBFFBFFFFBFFBFFFFFFFFFFF9
@M05620:37:000000000-D9766:1:1101:14203:13071 1:N:0:25
GAGGCTGCTTTGGAAGAAACTCATAGATTACTGCAACAGTTCCCCCTGGACCTGGAAAAGTTTCTTGCCTGGCTTACAGAAGCTGAAACAACTGCCAATAAGGAAAGGCTCCTAGAAGACTCCAAGGGAGTAAAAGAGCTGATGAAACAATGGCAAGTAAGTCAGGCATTTCCGCTTTAGCACTCTTGTGGATCCAATTGAACAATTCTCAGCATTTGTACTTGTAACTGACAAGCCAGGGACAAAAGATC
+
AAAAAAFBFFFFGFGGFFGGGGFGGGHHHFHGGGGBFCGGGHHHHGGGHEHHHHHHHHHHHHHHHHHHHHHHHHHGHHGFHHHFHHFHHHHHHGHHEHHFHHHHHHHHHHHGHHHHHHHHHHHHHHGGHGGGFGFHGHFHHHHHGHGGHHHHHHHHGHHHHHHHHGGHHHGHHGGGGGHHHHHHHHHHHHEHHGHHHHHHHGGHHHHHGHHHHHHHHHHHHHHHHHHHHHHHHGHFFGGGGGGGGGGGEGF
@M05620:37:000000000-D9766:1:1101:13825:13116 1:N:0:25
ACCACACCTTCTACAATGAGCTGCGTGTGGCTCCCGAGGAGCACCCCGTGCTGCTGACCGAGGCCCCCCTGAACCCCAAGGCCAACCGCGAGAAGATGCCCAGGTGAGTGGCCCGCTACCTCTTCTGGTGGCCGCCTCCCTCCTTCCTGGCCTCCCGGAGCTGCGCCCTTTCTCACTGGTTCTCTCTTCTGCCGTTTTCCGTAGGACTCTCTTCTCTGACCTGAGTCTCCTTTGGAACTCTGCAGGTTCTA
+
CDDDDDDDFFFFGFGGGGGGGGHHGGGGHGHHHGGGGGGGGHHHHGGGGGGGHHHHHHHGGGGGGGGGGGGHHHHGGGGHGHHHHGGGGGGGGGHHHHHHHHHGHHHHHHGGHHGGGGGHHHHHHHHHHHGHHGGGGGHGHHGHHGGGGGGGGGGGGGCGGGGGGGFFFFFFFFFFFHFFFFFFHFFHHHHHFFFFFFHFFFFFFFFFFFFFHHHFHHFFFHFFFFFFFFFFHFFFFFFFFFFHFFFFFFB
@M05620:37:000000000-D9766:1:1101:8028:13124 1:N:0:25
ACCACACCTTCTACAATGAGCTGCGTGTGGCTCCCGAGGAGCACCCCGTGCTGCTGACCGAGGCCCCCCTGAACCCCAAGGCCAACCGCGAGAAGATGCCCAGGTGAGTGGCCCGCTACCTCTTCTGGTGGCCGCCTCCCTCCTTCCTGGCCTCCCGGAGCTGCGCCCTTTCTCACTGGTTCTCTCTTCTGCCGTTTTCCGTAGGACTCTCTTCTCTGACCTGAGTCTCCTTTGGAACTCTGCAGGTTCTA
+
CCCCCCCCFFFFGGGGGGGGGGHHGGGEGGHHHGGGGGEGGHHHHGGGGGGGHHGHHHHGGGGGGGGGGGGHHHHGGGGHGHHHHGGGGGGGGGHHHHHHHHHGHHHHHHGGHHGGGGGHHHHHHHHFGHGHHGGGGGHGHHGHHGGGGGGGGGGGGGAGGGGGGGFFFFFFFFFFFFFFFFFFFFFFFFFFFFFFFFFFFFFFFFFFFFFFFFFFFFFFFFFFFFFFFFFFFFFFFFFFFFFFFFFFFFF
@M05620:37:000000000-D9766:1:1101:16618:13139 1:N:0:25
ACCACACCTTCTACAATGAGCTGCGTGTGGCTCCCGAGGAGCACCCCGTGCTGCTGACCGAGGCCCCCCTGAACCCCAAGGCCAACCGCGAGAAGATGAACCCAGGTGAGTGGCCCGCTACCTCTTCTGGTGGCCGCCTCCCTCCTTCCTGGCCTCCCGGAGCTGCGCCCTTTCTCACTGGTTCTCTCTTCTGCCGTTTTCCGTAGGACTCTCTTCTCTGACCTGAGTCTCCTTTGGAACTCTGCAGGTTC
+
ABABBBBBFFFFGGGGGGGGGGHHGGGEEEHHHGGEECEGGHHHHGGGCEEFFHGHHHGGGGGGGGGGGGGHHHHGGGGHGHHHHGGGGGDGGGGHDFHHHHGGHGGGFHHHGGHHGGGGGGHHGHHHHHGHGHHGFGDDHGFHGGGGGGGEFGGGGGGG-A?FFGDFFFFFFFFFFFBFFBFFFFFFFFFFFFFFDDFFFFFFFDFFFFFFFFBFFFFF/FFFF/;BF:FFFFFFFBFFFFFFF;F?FFB
@M05620:37:000000000-D9766:1:1101:13938:13179 1:N:0:25
ACCACACCTTCTACAATGAGCTGCGTGTGGCTCCCGAGGAGCACCCCGTGCTGCTGACCGAGGCCCCCCTGAACCCCAAGGCCAACCGCGAGAAGATGCCCAGGTGAGTGGCCCGCTACCTCTTCTGGTGGCCGCCTCCCTCCTTCCTGGCCTCCCGGAGCTGCGCCCTTTCTCACTGGTTCTCTCTTCTGCCGTTTTCCGTAGGACTCTCTTCTCTGACCTGAGTCTCCTTTGGAACTCTGCAGGTTCTT
+
DDDEEEDDFFFFGGGGGGGGGGHHGGGFHGHHHGGGGGGGGHHHHGGGGGGGHHHHHHHGGGGGGGGGGGGHHHHGGGGHGHHHHGGGGGGGGGHHHHHHHF/F==10??F/GH?<<--><<<G1<1D1/=.G<-A..GEC:E/G1F11<:F::EG9D--<:0:--BD9FFB::11:1F1B1:1:::F1111B-9BFFBF.0:.B00//<:0B11:1:1:B1:/:111:B1<F1F0F0:111010B:B001
@M05620:37:000000000-D9766:1:1101:24452:13183 1:N:0:25
ACCACACCTTCTACAATGAGCTGCGTGTGGCTCCCGAGGAGCACCCCGTGCTGCTGACCGAGGCCCCCCTGAACCCCAAGGCCAACCGCGCGAAGATCAACCCCGCTGCGTGGCCCCGCCCCTCTTCTGCTGGCCGCCTCCGACCTGCCTGGCCTCCCGGCGCTGCTCCCTTTCGCCCTGGTTCTCACTACTGCCGTCTTTCGCCGGACTCTCCTCTCTGACCTGCGACGTCTTAGGTAGTAAGCTGACAC
+
CCCDDDDAFFFFGGGGGG5FGGHHGGGFHGHHHFFGGGGGGHHHHGGGGGGGHHHHHHHEFGGGGGGGGGGHHHHGGGGHGHHHHGGGGG/B//>?111?00?<<-<<>-.<--.<----::.;::GH090:F..;DFED..-:AF/F.:0...;FAA.--@-9:D09BA/900....-99B9:900000;;;99D.-.;00...;->-;FFF/BBF/9:90/0/9--9--;9;09;0009:00:000/00
@M05620:37:000000000-D9766:1:1101:20699:13185 1:N:0:25
AGTGCCAGCTCTCAATCGCACAGGGGACCCAGGGCCTGGCCCTCCCTCCCGAAAAACTTTGACCTTACCCGGCACCTGGAGGACCCAATCCGCAGCCTGGCTGGGACCTATGTGAGTATCCAGCGTAGGAATCTGGGAGTTGGGGGGGAGTGAGGAGTTGGGGGAAGAAAGTCCTAACCGTGGAGGGGTCTGGTAAATGATGGGGTGAGGAGGGGCTCTTTGGCTCCCACCAGTCCCCCTGTCTGGTCTAT
+
BBBBBFFFBFFFGGGGGGGGGGHHGFGGGGHHGGGEFGHHHH22E1A2BFEAEEFAE35535BF53BFGH?///>?3BF?11?FG/?/2?B//>/>/B0?0??EG00???3B?@>2@2@2F22@/??/?1?<FDDFH0..>FHGG--;--.://;/.:;BFFF-;D..9///;;FFF.A-;EF;.;D-;.9/FFBFFFB:/BFFF.-.:A/9ABF9-;BFFFF//9AEF?D..:9BFFF;E;9:BFFF//;
@M05620:37:000000000-D9766:1:1101:25030:13254 1:N:0:25
GAGGCTGCTTTGGAAGAAACTGATAAGCCAGGGCCACAAGATCGGAAGGACACACGTATGAACTTCAGTCACCGTTCATTATCTCGTATAACGGCCACTGCTCGAAAAACAAACAAACCAAAGTACCCACAGAAGTCCAAGAGATTAAAACACTACAGCAACCACGTACAGCCAGTCCGTCTACTCCCCATGCACGATCCTCTCACACCCATTTCCGCATTTGCAACTGTGTTTGTTGCAAAATGACAACA
+
BBBBBBFBFFFFGFGGGGGGGDG5D5444F4GG22BAGFB2FGAEA2B22B2A2A0B25B5A5D5555DDA5FA11BFF5FEGF51??B3F@?/>//?B@3F3/>BEEB///B/B/0//??/233332?//B2@<2222@200@2222111?F10011100<><.>.0>.11<.<0<<.....=00/;;////0<:.:;D00;/9;999..;00;0.;-..00;000/9=009./...//;/./;/;9/9.
@M05620:37:000000000-D9766:1:1101:26991:13256 1:N:0:25
ACCACACGTTCTACAATGCGCTGCGTGCGGCTCCCGAGGAGCACCCCTTGCTGCTGACCGAGGCCCCCCTGAACCCCAAGGCCAACCGCGCGAAGATGAACCAAGGTGCGTGGCGCGCTCCCTCTTCTGGTGGCCGCCTCCCTCCTTCCTGGCCTCCAGGCGCTGCGCCCTTTCTCACTGGTTCTCTCTTCTGCTGTTTTCAGTAGGACTCTCTTCTCTGCCTTGCGCCCCCTTTGGAACTATGCAGGTTC
+
AAAAAAA3BBCBGGGGFG4EFCGGGE?22AEAE2BB1AEE?GDFHGGB1BBF5GFFGHG/>E/EGDGGGEACGFHGGGFHAHGHHG/<>C><@FG/?GG1FG0.>FFF<A<EDD-<@-;.CFG/CB;;FFFB?FGGBD?EFGGG9;0C;9BBAFFFF.;BA;-99D9=?;-:FFFF/BFFBFFFFFF9;FFFFF/;;FFFF:;9//9/9BBBFFF/;99B/;/;B/;-;-;@;FF//B/:F/9:B/;.9F/
@M05620:37:000000000-D9766:1:1101:17064:13266 1:N:0:25
ACCACACCTTCTACAATGAGCTGCGTGTGGCTCCCGAGGAGCACCCCGTGCTGCTGACCGAGGCCCCCCTGAACCCCAAGGCCAACCGCGAGAAGATGAACCCAGGTGAGTGGCCCGCTACCTCTTCTGGTGGCCGCCTCCCTCCTTCCTGGCCTCCCGGTGCTGCGCCCTTTCTCACTGGTTCTCTCTTCTGCCGTTTTCCGTAGGACTCTCTTCTCTGACCTGCGTCTCCTTTGGAACTCTGCAGGTTC
+
CCCCDDDCFFFFGGGGGGGGGGHHGGGEGGHHHGGGGGGGGHHHHGGGGGGGHHHHHHHGGGGGGGGGGGGHHHHGGGGHGHHHHGGGGGDGGGFHHHGF2=DC//1?101=/?<<<---ACBGDHHBF00<<GH--A::.::GEBBFFFBFFFGGEGGF-;-CBF-@A99FFFFF0;FF/BFF0:FBBBFFF00;99:AFB.F.:.:0B/0;FB0:::BBF:FB.;:9.:FFFFFFEBB00BF0;:FA0B
@M05620:37:000000000-D9766:1:1101:13308:13283 1:N:0:25
AGTGCCAGCTCTCAATCGCACAGGGGACCCAGGGCCTGGCCCCTCCATCCAGAAAACCTATGACCTCACCCGCTACCTGGAGCACCAACTCCGCAGCTTGGCTGGGACCTATGTGAGTATCCAGCGTAGGAATCTGGGAGTTGGGGAGGAGTGAGGAGTTGGGGAAAGACAGTCCTAACCGTGGAGGGTTCTGGTAAATGATGGGGTGAGGAGGGGCTCTTTGGCTCCCACAGTCCCCCTGTCTGGTCTAT
+
AABAAFFFBFFFGGGGGGGGGGHHGGGGGGHHFGGGGGHHHHGHGGHHHHHHGFHHHGHHHHHHHHHHHHHGGEEGHHHHHHHHHHGHGHHHGGGGGHHHGHHGGGHHGHHHHHHHHHHHHHGGHGGGGGHHHHHHHHHGGHHHGGFGGDEHHHHHHGHHHHGGGGHHHHHHHHHHHHHHGGGGDGGGGGGGGGGGGGGGGGGGGGFFFFFFFFFFFFFFFFFFFFFFFFFFF99FFFF-A9;/9B:9/9B
@M05620:37:000000000-D9766:1:1101:28998:13304 1:N:0:25
GAGGCTGCTTTGGAAGAAACTGAGAAATCAGTGCAACAAGATCGGAAGAGCACACGTATGGACTGCAGTCAACGTTCATCATATAGTCTCACTTCCGCTGGTCCACAACCAAATCTGGTGGGCGACCCCCTCATTACGGGGATGCAGGCAATGTGCACTGTCCCAATGGTTCTAGAGTCTCCCGATGACAGTAGCACTCTCCTCCCTGAACTGACCACGATACCGAATGTGGCAGTTTGGACATGCGCAGG
+
1>A1>>CABBB111BBB11BFAA113111BF3DBADB0000F1A00/AB0B100A/ABDB0B1B/01BBB12BB/B0BD2DD2D22D2D@2D11B1/B/>>BBB11@//?/>/1B2211B>////>/>?>/<0@>21/?/////?1?0/.0111<11>101>>11/<</000000000<000/..-.0<0;0000;;0/00/0=:;/0:9/;0;9;99.;9.-9.:-9/:/9---;;9/-:9///;---9-
@M05620:37:000000000-D9766:1:1101:11603:13305 1:N:0:25
ACCACACCTTCTACAATGAGCTGCGTGTGGCTCCCGAGGAGCACCCCGTGCTGCTGACCGAGGCCCCCCTGAACCCCAAGGCCAACCGCGAGAAGATGCCCAGGTGAGTGGCCCGCTACCTCTTCTGGTGGCCGCCTCCCTCCTTCCTGGCCTCCCGGAGCTGCGCCCTTTCTCACTGGTTCTCTCTTCTGCCGTTTTCCGTAGGACTCTCTTCTCTGACCTGAGTCTCCTTTGGAACTCTGCAGGTTCTA
+
ABBBBCCCFFFFGGGGGGGGGGHHGEGEGGHGHGGGGGGGGHHHHGGGGGGGHHHHGHHGGGGGGGGGGGGHGHHGGGGHGHHHHGGGGGGGGGHGHHHHHHHGHHHHHHGGHHGGGGGHHHHHHHHHHHGHHGGGGGHGHHGHHGGGGGGGGGGGGG-CGGGGGGFFFFFFFFFFFFFFFFFFFFFFFFFFFFFFFFFFFFFFDFFFFFFFFFFFFFFFFFFFFFFFFFFFFFFFFFFFFFFFFFFFFFB
@M05620:37:000000000-D9766:1:1101:19943:13320 1:N:0:25
AGTGCCAGCTCTCAATCGCACAGGGGACCCAGGGCCTGGCCCCTCCATCCAGAAAACCTATGACCTCACCCGCTACCTGGAGCACCAACTCCGCAGCTTGGCTGGGACCTATGTGAGTATCCAGCGTAGGAATCTGGGAGTTGGGGAGGAGTGAGGAGTTGGGGAAAGACAGTCCTAACCGTGGAGGGTTCTGGTAAATGATGGGGTGAGGAGGGGCTCTTTGGCTCCCACCAGTCCCCCTGTCTGGTCTA
+
ABAABFFFCFFFGGGGGGGGGGHHGGFEGGHHFGGGGGHHHHGHGGHHHHHHHHHHHGHHHHHHHHHHHHHGGEFGHHHHBGHHHHFFFHHHEGFGGHHHGHHGGGHHGHHHHHHHHHHHHHHHHGGGGGHHHHHHHHHGGHHHGGGGGGGHHGHHHGHHHHGGGGHHHHHHHHHHHHHHGGGGGGGGEGGGGGGGGGGGGGGGGGFFFFFFFFFFFFFFFFFFFFFFFFFFFFFFFFFFFFFFFFFFFFF
@M05620:37:000000000-D9766:1:1101:20380:13339 1:N:0:25
AGTGCCAGCTCTCAATCGCACAGGGGACCCAGGGCCTGGCCCCTCCATCCAGAAAACCTATGACCTCACCCGCTACCTGGAGCACCAACTCCGCAGCTTGGCTGGGACCTATGTGAGTATCCAGCGTAGGAATCTGGGAGTTGGGGAGGAGTGAGGAGTTGGGGAAAGACAGTCCTAACCGTGGAGGGTTCTGGTAAATGATGGGGTGAGGAGGGGCTCTTTGGCTCCCACCAGTCCCCCTGTCTGGTCTA
+
CCBCCFFFCFFFGGGGGGGGGGHHGGGGGGHHGGGGGGHHHHGHGGHHHHHHHHHHHGHHHHHHHHHHHHHGGGGGHHHHHHHHHHHHGHHHGGGGGHHHGHHGGGHHGHHHHHHHHHHHHHHHHGGGGGHHHHHHHHHGGHHHGGGGGGGHHHHHHGHHHHGGGGHHHHHHHHHHHHHHGGGGGGGGEFGGGGGGGGGGGGGGGGFFFFFFFFFFFFFFFFFFFFFFFFFFFFFFFFFFFFFFFFFFFFF
@M05620:37:000000000-D9766:1:1101:11937:13375 1:N:0:25
GAGGCTGCTTTGGAAGAAACTCATAGATTACTGCAACAGTTCCCCCTGGACCTGGAAAAGTTTCTTGCCTGGCTTACAGAAGCTGAAACAACTGCCAATAAGGAAAGGCTCCTAGAAGACTCCAAGGGAGTAAAAGAGCTGATGAAACAATGGCAAGTAAGTCAGGCATTTCCGCTTTAGCACTCTTGTGGATCCAATTGAACAATTCTCAGCATTTGTACTTGTAACTGACAAGCCAGGGACAAAAGATC
+
AAAAAAC>1DDFEFGGFFGFG1GHHGHEAGGHFGHHCHHHCHHFHGGGCAGGFFHBFBEFFHHHHHGHHHFFHHHHHGHH1GHHHG1@FFGHGHHHHGHGHGGHHGHHHHHEGFFBFHFFHHHFFGGE?EFFDFFGGHGFGFHHGFFHHCGGFHHGGHHHHFFHHGFACFDFBEGGGF1?FGGGFGHHHGAFCHFGBDHHFGHHFHHHHHHFGHHHHHFFFGGCCC0CGF0GFFHHGFAEAGGGGGGFEGG
@M05620:37:000000000-D9766:1:1101:10623:13375 1:N:0:25
ACCACACCTTCTACAATGAGCTGCGTGTGGCTCCCGAGGAGCACCCCGTGCTGCTGACCGAGGCCCCCCTGAACCCCAAGGCCAACCGCGAGAAGATGCCCAGGTGAGTGGCCCGCTACCTCTTCTGGTGGCCGCCTCCCTCCTTCCTGGCCTCCCGGAGCTGCGCCCTTTCTCACTGGTTCTCTCTTCTGCCGTTTTCCGTAGGACTCTCTTCTCTGACCTGAGTCTCCTTTGGAACTCTGCAGGTTCTA
+
AAA1AAAAFFFFFEGGFGG1G1FEE0ABGAGF1FGGGGGGGHHHHGGGGGGGHHHFHHHGCGGGG/EGGGG0GEHGGGCH/<GHHGA/>CC</C<GDFDFHGHGHGFFHHFFGEC-<@CHHHHHHHH0D/<CHGGGCA:ECHGHHGBFGFFGGGFG.;-A@GGGG-:@@//9BFFFFF-FFFFFFFFFFFFFF@FFFFFFFFFFFFFFFFF/9FFFFFBFFFFFFFFFFFFFFFFFFFFFFFFFFFFFFF/
@M05620:37:000000000-D9766:1:1101:26826:13429 1:N:0:25
ACCACACCTTCTACAATGAGCTGCGTGTGGCTCCCGAGGAGCACCCCGTGCTGCTGACCGAGGCCCCCCTGAACCCCAAGGCCAACCGCGCGAAGATGCCCAGGTGAGTGGCCCGCTACCTCTTCTGGTGGCCGCCTCCCTCCTTCCTGGCCTCCCGGCGCTGCGCCCTTTCTCACTGGTTCTCTCTTCTGCCGTTTTCCGTAGGACTCTCTTCTCTGACCTGAGTCTCCTTTGGAACTCTGCAGGTTCTA
+
BBBBBBBAFFFFGGGGGF5BFGHHGGGAAEFGGBFEAEECGHHHHGG0BBEGHFHHGGHAEFEGGGGGGGGHFHHGGGGHFGGGHGGGGG/>D@CDD1?GHHEFGHHFDGFGHHFGGGGHHHHHHHHHHHCHHGGGGGHGGGGGGGFGFGGGGGGGG--;@DDFFFFFFFFFFFFFFFFFFFFFFFFFBBFFFF9DFFFFF/FDDBFFFFFFFFFBFFFFFFFFFFF/:BFFBFFFFFFFFFFFFFAFFFF
@M05620:37:000000000-D9766:1:1101:15082:13437 1:N:0:25
AGTGCCAGCTCTCAATCGCACAGGGGACCCAGGGCCTGGCCCCTCCATCCAGAAAACCTATGACCTCACCCGCTACCTGGAGCACCAACTCCGCAGCTTGGCTGGGACCTATGTGAGTATCCAGCGTAGGAATCTGGGAGTTGGGGAGGAGTGAGGAGTTGGGGAAAGACAGTCCTAACCGTGGAGGGTTCTGGTAAATGATGGGGTGAGGAGGGGCTCTTTGGCTCCCACCAGTCCCCCTGTCTGGTCTA
+
BBABBFFFCFFFGGGGGGGGGGHHGGGGGGHHGGGGGGHHHHGHGGFFHHHHHHHHHGHHHHHHHHHHHHHGGGGGHEGHHHHHHHHGGHHHGGGGGHHHGHHGEFHHGHHHHHHHHHHHHHHHHGGGGGHHHHHHHHHGGHHHGGGGGGGHHHHHHGHHHHGGGGHHHHHHHHHHHHHHGGGGGGGGEGGGGGGGGGGGGGGGGGFFFFFFFFFFFFFFFFFFFFFFFFFFEFFFFFFFFFFFFFFFFF9
@M05620:37:000000000-D9766:1:1101:11212:13437 1:N:0:25
AGTGCCAGCTCTCAATCGCACAGGGGACCCAGGGCCTGGCCCCTCCATCCAGAAAACCTATGACCTCACCCGCTACCTGGAGCACCAACTCCGCAGCTTGGCTGGGACCTATGTGAGTATCCAGCGTAGGAATCTGGGAGTTGGGGAGGAGTGAGGAGTTGGGGAAAGACAGTCCTAACCGTGGAGGGTTCTGGTAAATGATGGGGTGAGGAGGGGCTCTTTGGCTCCCACCAGTCCCCCTGTCTGGTCTA
+
BCBBBFFFCFFFGGGGGGFFGGHHGGGGGGHHEGGGGGHHHHGHGGHGHHHHHHHGHGHGHHHHHHHHHHHGGEGGHGGHHHHHHHHGGGGHGGGGGHHHGHHGGGHHGHHHHHHHHHHHHHHHHGGGGGHHHHHHHHHGGHHHGGGGGGGHHHHHHGHHHHGGGGHHHHHHHHHHHHHHGGGGGGGGFGGGGGGGGGGGGGGGGGFFFFFFFFFFFFFFFFFFFFFFFFFFFFFFFFFFFFFFFFFFFF/
@M05620:37:000000000-D9766:1:1101:16003:13472 1:N:0:25
ACCACACCTTCTACAATGAGCTGCGTGTGGCTCCCGAGGAGCACCCCGTGCTGCTGACCGAGGCCCCCCTGAACCCCAAGGCCAACCGCGAGAAGATGCCCAGGTGAGTGGCCCGCTACCTCTTCTGGTGGCCGCCTCCCTCCTTCCTGGCCTCCCGGAGCTGCGCCCTTTCTCACTGGTTCTCTCTTCTGCCGTTTTCCGTAGGACTCTCTTCTCTGACCTGAGTCTCCTTTGGAACTCTGCAGGTTCTA
+
AA?1AAAAFFFFGGGF3F1AGFHFEAE000FGAFF00EECCGHFHGGE/AECBFBCHHH/EGGGGG?EGEFG1B?>EE>FFGAGHFG?<<//>/<F111<FFFFGHHHF1//<<CG?-<0FHF0<=GF<GGF.<C-ACCCCH?CCBBBFG?AFF9AE@-999FFG@B-999/9B/BF/-9/9B9B/9:BFFFB@BFFE//B9:ABBBFBBFBBFBFFB/FBFF9B999FFF///9;/FBBBBFB/9AFF99
@M05620:37:000000000-D9766:1:1101:12153:13491 1:N:0:25
GAGGCTGCTTTGGAAGAAACTGACAAGCCAGGGACAAAAGATCGGAAGAGCACACGTCTGAACTCCAGTCACCGCTCATTATCTCGTATGCCGTCTTCTGCTTGAAAAAAAAAAAAGAACTCAGCGCAACAATCCCGGACTAGGCCACGATGCAGCACCACTGGAAAGACAGTCAGAACTGTCGACGGTCGCCATAAAGGAGGGCCACAGGAGCCCTTCGCCGCCTATGTCCTTGTACCCGCCCTCCCCGT
+
BABBBBFBFFFFGGGGGGGGGFHFGDFGGHBFFDFGAHEGGHHHEEFF2AGGGFFEHHHGEDGHF3AFFGFAGE>EEDGGHHHHHB?FGGHHGGGG1FHHFGGGHHHHHGGG?</>/<0<<FB<<//A--0.1101.----/////.:-;.;.00/::.:.:0///;C/://0;0000/0000..---9.-9..:;////...-..:..:.......::..:99:..;///9////////;----...;-9
@M05620:37:000000000-D9766:1:1101:6254:13508 1:N:0:25
AGTTCCAGCTCTCCATCGCACAGGGTACCCAGCGCCTGGCCCCTCCATCCAGAAAACCTATGACCTCACCCGCTACCTGGAGCACCCCCTCTGCAGCTTGGCTGGGACCTATGTGAGTATCCAGCGTCGGAATCTGGGCGTTGGGGCGGCGTGCGGCGTTGGGGCCCGCCCGTCCTAACCGTGGCGGGTTCTGGTAAATGATGGGGTGAGGAGGGGCTCTTTGGCTCCCACCAGTCCCCCTGTCTGGTCTA
+
>>>3>BDFFFFFGBGA5AA2EAGBF44BBABF2AE2BBGHFHGGGGFGF1BFG3B2BEGHABDGG5BBGGH0>0>>GG3B2?BBGHE/>EE2?B4F?BB??FHGGGHHGH?EHHG3BGFHHH3?GFG/>C/<FGHHEH/AGCCACD.-C@DDAADG-;@FF?DF.----;-@BFFF/9FFFFFF;BFFFFFFFFFFFFFFBFFFFFFC.;./9AFACAEFFFFFFFFFF.FF?FFFFFFFFFFFFFFFFFB
@M05620:37:000000000-D9766:1:1101:5666:13538 1:N:0:25
ACCACACCTTCTACAATGAGCTGCGTGTGGCTCCCGAGGAGCACCCCGTGCTGCTGACCGAGGCCCCCCTGAACCCCAAGGCCAACCGCGAGAAGATGCCCAGGTGAGTGGCCCGCTACCTCTTCTGGTGGCCGCCTCCCTCCTTCCTGGCCTCCCGGAGCTGCGCCCTTTCTCACTGGTTCTCTCTTCTGCCGTTTTCCGTAGGACTCTCTTCTCTGACCTGAGTCTCCTTTGGAACTCTGCAGGTTCTA
+
AA?ABBBBFFFFGGGGFGGGGGHHEDFFFAGHFGFGGGEGGHHHHGGGDEGGHHGHHHGGGGEGGGGGGGGHHHHGGGGEGHHHGFFEGGGGGGHHHGHHHHHGHHHHHHGGHHGGGGGHHHGHHHHHHHGHHGGGGGHGHHGHGGGGGGGGGFFGGAAGDGGG?DFFAFFFFFFFFFFFFFFFFFFFFFFFFFFFFFFFFFFDFFFFFFFFFFFFFFFFFFFFFFFFFFFFFFFFFFFFFFFFFFFFFFB
@M05620:37:000000000-D9766:1:1101:7966:13564 1:N:0:25
GAGTCTGCTTTGGCAGAGCACACGTCTGCACTCCAGTCACCGCTCATTCTCTCGTATGCCGTCTTCTGCTTGAAACAAAACAAACCCCATTAACTTCTATTCTTTTGTAGCAAACTTGCAGTTTGTGCATCTGCATCTGTTGTTTCCATCCATCTCCAACCATACCCTGTTCTGGTCAAGTACTCTTTGAGGATGGCCGCCATGGCACCCACCATTTCCCCCTTCTGGTCGATCGCCCGCCCGCCGTCTGC
+
>>A>>5@DFFBDAFGFCFF4GCFEHHHCF5FGHH3FGFFGGEGEF25DGFHHHDFABBBFEAAFFGDGHHH3BF53?GH11?B11?11123443@4@B444444443B4444?3B3B343??444B03444344444342B1?/0222210B211111@@C/@10<11??11111?1??11<<111111>.0<<1.0<-<--<0/./0.::..::;0000/.-./;000;--=.9.;.--;9------../
@M05620:37:000000000-D9766:1:1101:17461:13568 1:N:0:25
ACCACACCTTCTACAATGAGCTGCGTGTGGCTCCCGAGGAGCACCCCGTGCTGCTGACCGAGGCCCCCCTGAACCCCAAGGCCAACCGCGAGAAGATGAACCCAGGTGAGTGGCCCGCTACCTCTTCTGGTGGCCGCCTCCCTCCTTCCTGGCCTCCCGGAGCTGCGCCCTTTCTCACTGGTTCTCTCTTCTGCCGTTTTCCGTAGGACTCTCTTCTCTGACCTGAGTCTCCTTTGGAACTCTGCAGGTTC
+
BBBBBBBBFFFFGGGGGGFGGGHHGEEEFEHHFGGGGGGGGHHHHGGGFEEFFHHCGHFEEGGGGGGGGGGHHHHGGGEHEHHHHFFGFGCCGGHHEHHGHHFCGEFG10FGGGHGGDG-AGHHHGFHF0DGGGHFGGDGHGFHGGGGGGGGFGFFGGGG?BFGFGFFFFFFFFFFFFFFFFFFFFFFFFFFBFFDFFFFFF.B9DDBBFFFFFFFFFFF/FFFF/9;99FBFFFFFFFBFFFBF;FFFF/
@M05620:37:000000000-D9766:1:1101:15673:13585 1:N:0:25
ACCACACCTTCTACAATGAGCTGCGTGTGGCTCCCGAGGAGCACCCCGGGCTGCGGACAGAGGCCCCCCTGAACCCCAAGGCCAACCGCGAGAGGATACCCAGGAGAGTGGCCCGCTACCTCTTCTGGAGGCAGCCTCCCTCCTTCCTGGCATCACGGAGCTGCGCCCTTTCTCACTGGTTCTCTCTTCTGCCGTTTTCCGTAGGACTCTCTTCTCTGACCTGAGTCTCCTTTGGAACTCTGCAGGCTCTA
+
1111AA1AFFF13FG1A1BBDD1B000A00FG1FEA0/A//FAFHGEG/AE////>E//B0F/E///EEEG>>1/?EE////?///</>/<////0011??GEE//>.>1FFFH-<<<C/0<<DGD<00;A..:.;/:.C/9.FFGBCBF?/9C0CCA-.9CFB-9B@-/B////;//9F//9/;9/;9B9//-;ABE//-F---99/BF//99/B//9;9/;/BFB/B///////;;/;//9/9---9;/
@M05620:37:000000000-D9766:1:1101:21573:13614 1:N:0:25
GAGGCTGCTTTGGAAGAACCTGACAAGCCAGGGACACAAGATCGGAAGATCACACGTCTTGACTCCAGTCACCGCTCATTATCTCGTATGCCGTCTTCTGCTTTAAAAAAAAAAAAACACAACAAAAGAGTGCTACCCGCCACCTCCATGAACTCCTTATAAAACTCCCTGTCAACCTGGTCCCGATACTAAACTTTTCCGACCACACGAATACACTATACTCCTAGTATCGATATTTGTTCAAGATCACG
+
A?ABAAF>BDD@GA5BAGBFGFGBBA44BBF2A2BABFFHCGBAE22B25ABB3A0BBA15ABFDB3BDF3DBB0>>1D@BFBF4BBEH3BB/EEE1BBFBB34?FG4?E<EC@//<</0////?000.0111>1100.-<-....<<DG00000:00:000000000./00/000./../00.-.---9000;000000..---;;.--...//;///////////;///.9;.-9///./;//;////.
@M05620:37:000000000-D9766:1:1101:24509:13621 1:N:0:25
ACCACACGTTCTACAATGCGCTGCGTGCGGCTCGCGAGGAGCACCCCTTGCTGCTGACCAAGGCCCCCCTGAACCCCAAGGCCAACCGCGCGAAGATGAACCTAGGTGCGTGGCGCGTTCCCTCTTCTGGTGGCCGCCTCCCTCCTTCCTGGCCTCCCGGCGCTGCGCCCTTTCTCACTGGTTCTCTCTTCTGCTGTTTTCTGTAGGACTCTCTTGTCTGCCCTGCGCCACCTTTGGAACTCTGCAGGTTC
+
AA>1AAA1BBCAGFGB3BF?E0EAGA0000AE//AA/AF//FFGHGGFA0FFBGF1GHF1/B/GH/EEEE/0F1?EGG/G//FHGF//BBG<@CC/111<FG01>FF<1@<CCC-<=-:.;G0:/C0:CG0/CFA@GG?AEEGG9;0C90;CF-FF9-;@@@9@@A-9-@-BFFFFFFB/FFFE9FF/;BFFFF/9:;FFF/99/9;/9BBFFFF/99;B/:-;9-;-9-;AAFFBF9BBF;;/B/;A9F9
@M05620:37:000000000-D9766:1:1101:27593:13652 1:N:0:25
ACCACACCTTCTACAATGAGCTGCGTGTGGCTCCCGAGGAGCACCCCGTGCTGCTGACCGAGGCCCCCCTGAACCCCAAGGCCAACCGCGCGAAGATGAACCCAGGTGAGTGGCCCGCTACCTCTTCTGGTGGCCGCCTCCCTCCTTCCTGGCCTCCCGGCGCTGCGCCCTTTCTCACTGGTTCTCTCTTCTGCCGTTTTCCGTAGGACTCTCTTCTCTGACCTGCGTCTCCTTTGGAACTCTGCAGGTTC
+
BCCDDCCCFFFFGGGGGGGGGGHHGGGFHGHHHGGGGGGGGHHHHGGGEGGGHHHHHHHGGGGGGGGGGGGHHHHGGGGHGHHHHGGGGG/CGGGGHHHHHED==F1?1<<1>FHHCGG-CCGFHBDFGHFGDHH::CA9:EBBDFFGFF0/FFFFEEDD@-@-9A-@.CB/BFFF0BFF/:;BFFFFFFBFFBFA:AFE:F.:A..00:::BBBFFF0:0;BF/.-A-.::FFFF/:BF:BFBF0:F:FB
@M05620:37:000000000-D9766:1:1101:5880:13654 1:N:0:25
ACCACACCTTCTACAATGAGCTGCGTGTGGCTCCCGAGGAGCACCCCGTGCTGCTGACCGAGGCCCCCCTGAACCCCAAGGCCAACCGCGAGAAGATGCCCAGGTGAGTGGCCCGCTACCTCTTCTGGTGGCCGCCTCCCTCCTTCCTGGCCTCCCGGAGCTGCGCCCTTTCTCACTGGTTCTCTCTTCTGCCGTTTTCCGTAGGACTCTCTTCTCTGACCTGAGTCTCCTTTGGAACTCTGCAGGTTCTA
+
BBBBBBBBFFFFGGGGGGGDG5GHGFEGHAHHFGGEGGGGGHHHHGGGEFGGGHHHHHHGGGGGGEGEGGGHHHHGGGGHEHHHHGG?DGGGCFFGHHHHHHHEGHHFHHGGHH@DGGGHHHHHHDDGFFGFHGGGGGHGHHGHHGGGFFFGGGGGG---AF9FGGFBBFFFFFFFFFFFFFFFFFFFFFFFFBFFFFFFFFFF.:FFFFFFFFFFFFFFFFFFFFFFFFFFFFFFFFFFFFFFFFAFFFF
@M05620:37:000000000-D9766:1:1101:17362:13663 1:N:0:25
ACCACACCTTCTACAATGAGCTGCGTGTGGCTCCCGAGGAGCACCCCGTGCTGCTGACCGAGGCCCCCCTGAACCCCAAGGCCAACCGCGAGAAGATGAACCCAGGTGAGTGGCCCGCTACCTCTTCTGGTGGCCGCCTCCCTCCTTCCTGGCCTCCCGGAGCTGCGCCCTTTCTCACTGGTTCTCTCTTCTGCCGTTTTCCGTAGGACTCTCTTCTCTGACCTGAGTCTCCTTTGGAACTCTGCAGGTTC
+
BBBABBBBFFFFGGGGFGFEGFHGGGEAEEHHHGGEDGEGGHHHHGGGGEGGGHHHHHHGGGGGGGGGGGGHHHHGGGGHGHHHHGGGGGBFGGFHHHHHHHGGHGHHFHHHFGHHGGFCCHHHHHHHGDFHGHHGGGGGHGHHGGGGGGFGGGGGGGGG-ACFGGCFFFFFFFFFFFFFFFFFFFFFFFFFFFFCDDFFFF?FFFFEFFFFFFFFFFFFFFFFF/BBFFFFBFFFFFFFFFFFFBFFFF/
@M05620:37:000000000-D9766:1:1101:17858:13664 1:N:0:25
ACCACACCTTCTACAATGAGCTGCGTGTGGCTCCCGAGGAGCACCCCGTGCTGCTGACCGAGGCCCCCCTGAACCCCAAGGCCAACCGCGAGAAGATGAAACCAGGTGAGTGGCCCGCTACCTCTTCTGGTGGCCGCCTCCCTCCTTCCTGGCCTCCCGGAGCTGCGCCCTTTCTCACTGGTTCTCTCTTCTGCCGTTTTCCGTAGGACTCTCTTCTCTGACCTGAGTCTCCTTTGGAACTCTGCAGGTTC
+
3>>AAABBFFFDGGGGFABGGGHHG2EGCEEHH2ABEGG2EHHHHDAGEEGGHAGGHEGEEGG??EGGGGGHGHHGGGGCFHECGCE/B<>CGGHF1FGH1FGHGFHGH0FH//?FDGCCG/GHHFHHDGHH?FH-ADFGHGHHGBFGGG09FGB.C.;B-9BGGG@-AB?FFBFFFFFEB;BFFF//BBFFFFFBADFEFFFF?DFFFFBBF///;BFFBF/9B/FBFFFFFFBFF/BFFFFFFBBFFF/
@M05620:37:000000000-D9766:1:1101:14444:13672 1:N:0:25
ACCACACCTTCTACAATGAGCTGCGTGTGGCTCCCGAGGAGCACCCCGTGCTGCTGACCGAGGCCCCCCTGAACCCCAAGGCCAACCGCGAGAAGATGCCCAGGTGAGTGGCCCGCTACCTCTTCTGGTGGCCGCCTCCCTCCTTCCTGGCCTCCCGGAGCTGCGCCCTTTCTCACTGGTTCTCTCTTCTGCCGTTTTCCGTAGGACTCTCTTCTCTGACCTGAGTCTCCTTTGGAACTCTGAGGTTCTAG
+
CCDCCDCCFFFFGGGGGGGGGGHHGGGGHGHHHGGGGGGGGHHHHGGGFGGGHHHHHHHGGGGGGGGGGGGHHHHGGGGHGHHHHGGGGGGGGGHHHHHHHHHGHHHGHHGGHHGGG?GHHHHHHHHHHGGHHGGGGGHGHHGHHGGGGGGGGGGGGG?GGGGGGGFFFFFFFFFFFFFFFHFHHFFHHFFHFFFFFFHFFFFFFFFFFFFFHHFFHFFFFHFFFFFFFFFFHFFFFFFFFFFFFFFFFFF
@M05620:37:000000000-D9766:1:1101:12576:13687 1:N:0:25
ACCACACCTTCTACAATGAGCTGCGTGTGGCTCCCGAGGAGCACCCCGTGCTGCTGACCGAGGCCCCCCTGAACCCCAAGGCCAACCGCGAGAAGATGCCCAGGTGAGTGGCCCGCTACCTCTTCTGGTGGCCGCCTCCCTCCTTCCTGGCCTCCCGGAGCTGCGCCCTTTCTCACTGGTTCTCTCTTCTGCCGTTTTCCGTAGGACTCTCTTCTCTGACCTGAGTCTCCTTTGGAACTCTGCAGGTTCTA
+
CCCCDDCDFFFFGGGGGGGGGGHHGGGEHGHHHGGGGGGGGHHHHGGGGGGGHHHHHHHGGGGGGGGGGGGHHHHGGGGHGHHHHGGGGGGGGGHHHHHHHHHGHHHHHHGGHHGGGGGHHHHHHHHHHHGHHGGGGGHGHHGHHGGGGGGGGGGGGGGGGGGGGGFFFFFFFFHHFHFFFFFHHFFFFFFHFFFFFFFFFFFFFFFFFFFFFHHFFFFFFFFFFFFFFFFFFFFFFFFFFFFFFFFFFF:
@M05620:37:000000000-D9766:1:1101:7621:13687 1:N:0:25
ACCACACCTTCTACAATGAGCTGCGTGTGGCTCCCGAGGAGCACCCCGTGCTGCTGACCGAGGCCCCCCTGAACCCCAAGGCCAACCGCGAGAAGATGCCCAGGTGAGTGGCCCGCTACCTCTTCTGGTGGCCGCCTCCCTCCTTCCTGGCCTCCCGGAGCTGCGCCCTTTCTCACTGGTTCTCTCTTCTGCCGTTTTCCGTAGGACTCTCTTCTCTGACCTGAGTCTCCTTTGGAACTCTGCAGGTTCTA
+
CDDCDCDCFFFFGGGGGGGGGGHHGGGEHGHHHGGGGGGGGHHHHGGGGGGGHHHHHHHGGGGGGGGGGGGHHHHGGGGHGHHHHGGGGGDGGGHHHHHHHHHGHHHHHFCFHHGCGGGHHHHHHHGHDGGHHGGGGGCEHHGHFGGGGGGGGGGGGG?ADGBFGGFFFFFFFFFFFFFFFFF0FFFFFFHFFFFFFFFFFFFFFFFFFFFFFFFFFFFFFFBBFFFFFFFFFFFFFFFFFFFHFFFFFF;
@M05620:37:000000000-D9766:1:1101:11226:13704 1:N:0:25
ACCACACCTTCTACAATGAGCTGCGTGTGGCTCCCGAGGAGCACCCCGTGCTGCTGACCGAGGCCCCCCTGAACCCCAAGGCCAACCGCGAGAAGATGAACCCAGGTGAGTGGCCCGCTACCTCTTCTGGTGGCCGCCTCCCTCCTTCCTGGCCTCCCGGAGCTGCGCCCTTTCTCACTGGTTCTCTCTTCTGCCGTTTTCCGTAGGACTCTCTTCTCTGACCTGAGTCTCCTTTGGAACTCTGCAGGTTC
+
BCBBCCCCFFFFGGGGGGGGGGHHGGGEHEHGHGGGGGGGGHGHHGGGDEGGHHHHHHHGGGGGGGGGGGGHHHHGGGGHGHHHHGGGGGGGGGHHFHHHGHGGHGHHHHHHGGHHGGGGGHHHHHHHHHHHGHHGGGGGHGHHGGGGGGGGGGGGGGGGCGGGGGFFFFFFFFFFFFFFFFFFFFFFFFFFFFFFDFFFFFFFFFFFFFFFFFFFFFFFFFFFFFFFFFFFFFFFFFFFFFFFFFFFFF0
@M05620:37:000000000-D9766:1:1101:7071:13709 1:N:0:25
AGTGCCAGCTCTCAATCGCACAGGGGACCCAGGGCCTGGCCCCTCCATCCAGAAAACCTATGACCTCACCCGCTACCTGGAGCACCAACTCCGCAGCTTGGCTGGGACCTATGTGAGTATCCAGCGTAGGAATCTGGGAGTTGGGGAGGAGTGAGGAGTTGGGGAAAGACAGTCCTAACCGTGGAGGGTTCTGGTAAATGATGGGGTGAGGAGGGGCTCTTTGGCTCCCACCAGTCCCCCTGTCTGGTCTA
+
BBBBBFFFBFFFGGGGGGGGGGHHGGGGGGHHGGGGFGHHHHGHGGHHHHHHHHHHHGHHHHHHHHHHHHHGGGGGHHHHHGGFHHHHGHHHGGGGGHHHGHHGGGHHGGHHHHHHHHHHHHHHHGGGGGHHHGHHHHHGFGHHGGGGGGGHHHHHHGHHHHGGGGHHHHHHHHHHHHHHGDGGGGGGGGGGGGGGGGGGGGGGGGFFFFFFFFFFFFFFFFFFFFFFFFFFFFFFFFFFFFFFFFFFFF/
@M05620:37:000000000-D9766:1:1101:11681:13736 1:N:0:25
ACCACACCTTCTACAATGAGCTGCGTGTGGCTCCCGAGGAGCACCCCGTGCTGCTGACCGAGGCCCCCCTGAACCCCAAGGCCAACCGCGAGAAGATGCCCCCAGGTGAGGGCCCCGCTCTCTCCTCTGGGGCGCGTCTCTCTCCCCCCTCCTCTCCCGGCGCCGCGCCCTCTCTCACGTGCTCTCTTCTCTCCCTTTTCCCGTGGCACTCTCCTCTCTGCCCTGTCTCCCCTTTGAATCTCTACGGTTTC
+
CCDCDDDDFFFFGGGGGGGGGGHHGGGFHGHHHGGGGGGGGHHHHGGGGGGGHHHHHHHGGGGGGGGGGGGHHHHGGGGHGHHHHGGGGGGGGGHHHH22?///??1?1F0/.><>----.<G0/=/00;/-.-;--;.=0;0://..--../;0;//.;9---;@-;--;.;F0B00.:..;FFFF00;000///;B0000.:.--/;BFF0/;FF/:00:.0;00;B0/.;:00000;B0000..:.;0
@M05620:37:000000000-D9766:1:1101:9665:13747 1:N:0:25
ACCACACCTTCTACAATGAGCTGCGTGTGGCTCCCGAGGAGCACCCCGTGCTGCTGACCGAGGCCCCCCTGAACCCCAAGGCCAACCGCGAGAAGATGCCCAGGTGAGTGGCCCGCTACCTCTTCTGGTGGCCGCCTCCCTCCTTCCTGGCCTCCCGGAGCTGCGCCCTTTCTCACTGGTTCTCTCTTCTGCCGTTTTCCGTAGGACTCTCTTCTCTGACCTGAGTCTCCTTTGGAACTCTGCAGGTTCTA
+
ABB3AABBFFFFGGGGFGGFGEHHGAEFGGHHBFGGGGGGGHHHHGGGGGGFHHHHHHHGGGGGGDGGGGGGHGHGGGGHFHHGHGGEGGGGGGCGDGFFGHHGFHHHHHGGHHGGGGGHHHHGHHHHFFGHHGGGGGGGHHGHHGGFGFGGG?EGGG@BGGFGG@FBBFBFFFFFFFFFFFFFFFFFFFFFFBFFFFFFFFFFFFFFFFFFFFFFFFFFFFFFFFFFFFFFFFFFFFFFFEFFFFFFFFF
@M05620:37:000000000-D9766:1:1101:11690:13753 1:N:0:25
ACCACACCTTCTACAATGAGCTGCGTGTGGCTCCCGAGGAGCACCCCGTGCTGCTGACCGAGGCCCCCCTGAACCCCAAGGCCAACCGCGAGAAGATGAACCCAGGTGAGTGGCCCGCTACCTCTTCTGGTGGCCGCCTCCCTCCTTCCTGGCCTCCCGGAGCTGCGCCCTTTCTCACTGGTTCTCTCTTCTGCCGTTTTCCGTAGGACTCTCTTCTCTGACCTGAGTCTCCTTTGGAACTCTGCAGGTTC
+
BCBBCCCCFFFFGGGGGGGGGGHHGGGGHGGHHGGGGGGGGHHHHGGGGGGGHHHHHHHGGGGGGGGGGGGHFHHGGGGHGHHHHGGGGGGGGGHHHGGFFGGGHGFHFHHHGGHHGGGGGGFGHHHHGHHGFHHGGGGGHGHHGGGGGGGFFGGGGGGGGGGGGGFFFFFFFFFFFFFFFFFFFFFFFFFFFFFFADFEFFDFEFFFFFFFFFFFFFFFFFFFFFFFFFFFFFFFFEFFFFFFFFFEFF/
@M05620:37:000000000-D9766:1:1101:1824:13767 1:N:0:25
AGTGCCAGCTCTCAATCGCACAGGGGACCCAGGGCCTGGCCCCTCCATCCAGAAAACCTATGACCTCACCCGCTACCTGGAGCACCAACTCCGCAGCTTGGCTGGGACCTATGTGAGTATCCAGCGTAGGAATCTGGGAGTTGGCGAGGAGTGAGGAGTTGGGGAAAGACAGTCCTAACCGTGGAGGGTTCTGGTAAATGATGGGGTGAGGAGGGGCTCTTTGGCTCCCACCAGTCCCCCTGTCTGGTCTA
+
ABABBFFFBFFFGFGGFGGGGGHHGGGEDEHHCAEEAFHHHHGHGGHHHHHHFHHHHGHHHHHHHHHHHHGGGEEGHGHHHHHHHHAGFHHHGGGGFHHHGH3?EFHHGHHHHH??GBGGHH3FHG//>C@FGHHHHH0FEHHH1>->--=GH0DH0.<CGH?CE.CFCG/GHHHHHCGFGGGGDEF9CFGGBF;FFGGGGBFGEFFFFFFFFFF-D=FFFF/;BFFEFBFFEFFFFFFFF.BFFEBFFFF
@M05620:37:000000000-D9766:1:1101:17489:13777 1:N:0:25
ACCACACCTTCTACAATGAGCTGCGTGTGGCTCCCGAGGAGCACCCCGTGCTGCTGACCGAGGCCCCCCTGAACCCCAAGGCCAACCGCGAGAAGATGCCCAGGTGAGTGGCCCGCTACCTCTTCTGGTGGCCGCCTCCCTCCTTCCTGGCCTCCCGGAGCTGCGCCCTTTCTCACTGGTTCTCTCTTCTGCCGTTTTCCGTAGGACTCTCTTCTCTGACCTGAGTCTCCTTTGGAACTCTGCAGGTTCTA
+
CCCCCCCCFFFFGGGGGGGGGGHHGGGGHGHHHGGGGGGGGHHHHGGGGGGGHHHHHHHGGGGGGGGGGGGHHHHGGGGHGHHHHGGGGGGGGGHHHHHHHHHFHHHHHHEGHHGGGGGHHHHHHHHHHHGHHGGGGGHGHHGHHGGGGGGAFGGGGGBGGGGGGGFFFFFFFFFF0FFFFFFFFFFFFFFFFFFFFFFFFFFDFFFFFFFFFFFFFFEFFFFFFFFFFFFFFFFFFFFFFFFFFFFFFFF
@M05620:37:000000000-D9766:1:1101:8152:13822 1:N:0:25
GAGGCTGCTTTGGAAGAAACTGACAAGCCAGGGACAAAAGATCGGAAGAGCACACGTCTGAACTCCAGTCACCGCTCATTATCTCGTATGCCGTCTTCTGCTTGAAAAAAAAAAACAACAACCAAACCTTCTCACCTTCTCCTCCCCTAGCAACCTCTCACTTCCCCTCACCTATCCCGTCCTACCTAACACTCCTCTGTCGCTCTCTTTTCATTTGCCGCACCGCCTGCTGCTCACCTTCTCCCTTCCCT
+
BABABCFCFFFFGGGGGGGGGGHFG5BBBGBBBAFD2FBGFHHFEEFEBFGGGFHEHHHGDBFGGF3FDFDD31E?E>5@BFFHGBFBFFGHEEGHFHHHHHHHHHHHHGGGGG<///?////////=011111101111<1100..0./000.<//0<00<000///...:0000/0.:...00.0009000//0/0009.....;000000000909-:------.:.;0090009000000//0//;0
@M05620:37:000000000-D9766:1:1101:6671:13842 1:N:0:25
GAGGCTGCTTTGGAAGAAACTGACAAGCCAGGTACACAAGATCGGAAGAGCACACGTCTGAACTCCAGTCACGGGTTATCATCTCGTATGCCGTCTTCTGCTTGAAAAAAAAAAAAACCAGACAGGACCGGCACCTATCAGACTTTCAGGCATTAACAGAACTGCTCCCTCCATTGCCCGTAAGTTAGGCCTTTCCGCATTATAACGCTTACTGATCCAACTAAGCCCTCCTCAGCATTTGTACTTTTACC
+
BBBBBBFBFFFFGCGGGGGGGGH4BA4ABGBB3DDF5FFFFGHEF2EEF2FGGEHAGGHG5DBGB33BDAA51100?1355DFG3BFFE?FGG1EC1FHHHGH313GHHGGE@@//><<?/0/0?/?/.-<<-<.//0<000//00=000/.0000;00///0000009//./000090.9;..0009//;//900..-../9///.-...//9////9////////...99./////9:/B///://;/9
@M05620:37:000000000-D9766:1:1101:25436:13847 1:N:0:25
ACCACACCTTCTACAATGCGCTGCGTGTGGCTCCCGAGGAGCACCCCTTGCTGCTGACCGAGGCCCCCCTGAACCCCAAGGCCAACCGCGCGAAGATGCCCAGGTGAGTGGCCCGCTACCTCTTCTGGTGGCCGCCTCCCTCCTTCCTGGCCTCCCGGAGCTGCGCCCTTTCTCACTGGTTCTCTCTTCTGCCGTTTTCCGTAGGACTCTCTTCTCTGACCTGAGTCCCCTTTGGAACTCTGCAGGTTCTA
+
1>A>AAA1BCCD3FG13AB1E0A0E0A0A0BF10AA/AAAEGHFHGCB0AGBEDGEHG0>/>@GE/>EGE/0G1?EEG/>//FEFFE<B/>//<</<<1?CCFF?1F0<>A.0<-><-CCHHFGF0D0=GCF.:@CC?EAB9./;0BFGEAFG.C.9-;9;-F/9-;>-/9B9FBF//B/;/;/B9F/:;BBB@AAF?BBBF-AB/:/9/;BBB/:/;//;FF9-;F//-;ABFBBFFFFF//FFFAFFFB
@M05620:37:000000000-D9766:1:1101:10111:13913 1:N:0:25
GAGGCTGCTTTGGAAGAAACTCATAGATTACTGCAACAGTTCCCCCTGGACCTGGAAAAGTTTCTTGCCTGGCTTACAGAAGCTGAAACAACTGCCAATAAGGAAAGGCTCCTAGAAGACTCCAAGGGAGTAAAAGAGCTGATGAAACAATGGCAAGTAAGTCAGGCATTTCCGCTTTAGCACTCTTGTGGATCCAATTGAACAATTCTCAGCATTTGTACTTGTAACTGACAAGCCAGGGACAAAAGATC
+
BBBBBBFBFFFFGGGGGFGGGGHHHHHHHHHHHHHHFHGHHHHHHGGGHHHHHHHHHHHHHHHHHHHHHHHHHHHHHHHHHHHFHHHHHHHHHHHHFHHGHHHHHHHHHHHGHHHHHHHHHHHHHHGGHGGGHHGHGHGHHHHGHHHHHHHHHHHHGGHHHHHHHHHHHHHHHGGGGGHHHHHHGHHHHHGHHHHHHHHHFHHHHHHHHHHHHHGHHHHHHHHHHHHHGHHHHHHHGGGGGGGGGGGGGGF
@M05620:37:000000000-D9766:1:1101:7204:13948 1:N:0:25
ACCACACCTTCTACAATGAGCTGCGTGTGGCTCCCGAGGAGCACCCCGTGCTGCTGACCGAGGCCCCCCTGAACCCCAAGGCCAACCGCGAGAAGATGAACCCAGGTGAGTGGCCCGCTACCTCTTCTGGTGGCCGCCTCCCTCCTTCCTGGCCTCCCGGAGCTGCGCCCTTTCTCACTGGTTCTCTCTTCTGCCGTTTTCCGTAGGACTCTCTTCTCTGACCTGAGTCTCCTTTGGAACTCTGCAGGTTC
+
CCCCDDDDFFFFGFGGGGGGGGHHGGGEHGHHHGGGGGGGGHHHHGGGGGGGHHHHHHHGGGGGGGGGGGGHGHHGGGGHGHHHHGGGGGGGGGHHHHHHHHGGHGHHHHHHGGHHGGGCGHHHHHHHHHHHGHHGGGGGHGHHGGGGGGGGGGGGGGGG?DGGGGFFFFFFFFHHFFFFFFFFFFFFFHHFFFFFDFFFFFFFFFFFFFFFFFHHHFFFBFFFFFFFFFFFFFFFFFFFFFFFFBFFFFB
@M05620:37:000000000-D9766:1:1101:7503:13950 1:N:0:25
ACCACACCTTCTACAATGAGCTGCGTGTGGCTCCCGAGGAGCACCCCGTGCTGCTGACCGAGGCCCCCCTGAACCCCAAGGCCAACCCCGAGAAGATGCCCAGGTGAGTCGCCCGCTACCTCTTCTGGTGGCCGCCTCCCTCCTTCATGGCCTCCCGGAGCTGCGCCCTTTCTCACTGGTTCTCTCTTCTACCGTTTTCCGTAGGACTCTCTTCTCTGACCTGAGTCTCCTTTGGAACTCTGCAGGTTATA
+
AABCCCCCFFFFGGGGGGGGGGHHGFGGHGHHHGGGGGGEGHHHHGGGEGGGHHHHHHHGGGGGGGGGGGGGHHHGGGGHGHHHHAE/?//>/<2BGGBHHHHAG22<F1>/?/A?D-<FF1FGHF11=/.<.<DF..CEHHGHF00:::CHFFGGF?-99:/B?GABFBBFFFFBBFF///;;FFF//B/;;-.;/:BFD9:.9FFFFFF/:;BBF/;//BFB//;/BB//:;B/B///:BFFF?9F/:/
@M05620:37:000000000-D9766:1:1101:6467:13979 1:N:0:25
AGTGCCAGCTCTCAATCGCACAGGGGACCCAGGGCCTGGCCCCTCCATCCAGAAAACCTATGACCTCACCCGCTACCTGGAGCACCCACTCCGCAGCTTGGCTGGGACCTATGTGAGTATCCAGCGTAGGAATCTGGGAGTTGGGGAGGAGTGAGGAGTTGGGGAAAGACAGTCCTAACCGTGGAGGGTTCTGGTAAATGATGGGGTGAGGAGGGGCTCTTTGGCTCCCACCAGTCCCCCTGTCTGGTCTA
+
AAAAAFFFBFFFG4BGGFGCGGHHG2BEGGHH2AEEFFDFHHGHGGHHHHHHHHHBFEHGGGHHHGHHHHHEE>EEH3FG2BGHHH>?EGHGEFCCEHEFEHFGGGHHGHHHHHFFGHHHHHDHH@E/>CDGGHHHHH0FEHHFGG.AF<CCH0GH0CGFGCGGCD.;:GCCGHHHFGHGGGGG?EDGEGGGGFFGGGGGGGGGGFDCFFFFFF;FFFFFFFFFFFFFEFFFFFFFFFFFFFFFFFFFFEB
@M05620:37:000000000-D9766:1:1101:19538:14016 1:N:0:25
AGTGCCAGCTCTCAATCGCACAGGGGACCCAGGGCCTGGCCCCTCCATCCAGAAAACCTATGACCTCACCCGCTACCTGGAGCACCAACTCCGCAGCTTGGCTGGGACCTATGTGAGTATCCAGCGTAGGAATCTGGGAGTTGGGGAGGAGTGAGGAGTTGGGGAAAGACAGTCCTAACCGTGGAGGGTTCTGGTAAATGATGGGGTGAGGAGGGGCTCTTTGGCTCCCACCAGTCCCCCTGTCTGGTCTA
+
AAABAFFFBFFFGGGGGGGGGFH4FGGGGGGHFGEF2FHHHHGHGGHHHGFHHHHHHFHHFGGHHBGHHHHFGEEEHHDGBGHHHHHHGHHGFGGGGHHHGHHGGGHHGHHHHFHHHHHHHHHHHGDGGGHHHHHHFFFFEGHHGGGGGDFHHHHHGGHHHHGGGGHHHHHHHHHHGGHHGGGGGGGGGGGGGGGGGGGGGFGGGGFFFFFFFFFFFFFFFFFFFFEFFFFFFFFFFFFFFFFFFFFFFFF
@M05620:37:000000000-D9766:1:1101:28024:14076 1:N:0:25
ACCACACCTTCTACAATGCGCTGCGTGCGGCTCCCGAGGAGCACCCCGTGCTGCTGACCGAGGCCCCCCTGAACCCCAAGGCCAACCGCGAGAAGATGCCCAGGTGAGTGGCCCGCTACCTCTTCTGGTGGCCGCCTCCCTCCTTCCTGGCCTCCCGGCGCTGCGCCCTTTCTCACTGGTTCTCTCTTCTGCCGTTTTCCGTAGGACTCTCTTCTCTGACCTGAGTCTCCTTTGGAACTCTGCAGGTTCTA
+
AAA1AAA>BFFFG3AFAG1AECGGGAA00AA///BA/EEE?GHGHGGGAEEFBHFFHHH>>E?EGCGEGGFCBCGGGG/GCAFGHG//>B/<<CC1<FBFHFHGF<GHHH.FHGG-@CCHHHBGHHHFCG..CCGGGGEFGGGGGGBFG/CFG.CEA--;@@?F>@A@-B/;FFFFBBFFFFFF/BFF;BFFF@AAFEFFBBFFFFFFFFFFFFFBFF9FFFF;BFF9BFFF/BFFFFFFFFFFFFAFFFF
@M05620:37:000000000-D9766:1:1101:22196:14080 1:N:0:25
ACCACACCTTCTACAATGAGCTGCGTGTGGGTCCCGAGGAGCACCCCGTGCTGCTGACCGAGGCCCCCCTGAACCCCAAGGCCAACCGCGAGAAGATGCCCAGGTGAGTGGCCCGCTACCTCTTCTGGTGGCCGCCTCCCTCCTTCCTGGCCTCCCGGAGCTGCGCCCTTTCTCACTGGTTCTCTCTTCTGCCGTTTTCCGTAGGACTCTCTTCTCTGACCTGAGTCTCCTTTGGAACTCTGCAGGTTCTA
+
>>AAAAABF@BBFGGFGGFGFGHHG2FBEA2AFFHAEG2EA2CF1BEEEEEFFGHHGHHGG>C@FGGFFFAHBGHEEGGGFHHGHAEEBDCGGGHGGFHHHH/<??FC1DFFHGCGGGGHHHHHHHHHHHGHHGGGGGHGHHGHGGGGGGGGGGGGGG-;D.FGGFFFFFFFFFFFFFFFFFFFFFFFFFFFFFFFFFFFFFFADFFFFFFFFFF9BFBFFFFFBFFFFFFFFFFFFFFFFFFFFFFFFFB
@M05620:37:000000000-D9766:1:1101:9675:14101 1:N:0:25
ACCACACCTTCTACAATGAGCTGCGTGTGGCTCCCGAGGAGCACCCCGTGCTGCTGACCGAGGCCCCCCTGAACCCCAAGGCCAACCGCGAGAAGATGCCCAGGTGAGTGGCCCGCTACCTCTTCTGGTGGCCGCCTCCCTCCTTCCTGGCCTCCCGGAGCTGCGCCCTTTCTCACTGGTTCTCTCTTCTGCCGTTTTCCGTAGGACTCTCTTCTCTGACCTGAGTCTCCTTTGGAACTCTGCAGGTTCTA
+
BCCCCCCCFFFFGFGGGGGGGGHHGEGEHGHGHGGGGGGGGHHHHGFGEGGGHGHFHHHGGGGGGGGGGGGGHHHGGGGHGHHHHGGGGGGGGGHHHHHHHHHGHHGHHHGGHHGGGGGHHHHHHHHHHHGHHGGGGGHGHHGHHGGGGGGGGGGGGGBGGGGGGGFFFFFFFFFFFFFFFFFHFFFHHHHHFFFFFFHFFFFFFFFFFFFFHHHFFFFHFHFFFHHFFFFFFHFFFFFFFFFFFFFFFFF
@M05620:37:000000000-D9766:1:1101:10524:14124 1:N:0:25
AGTGCCAGCTCTCAATCGCACAGGGGACCCAGGGCCTGGCCCCTCCATCCAGAAAACCTATGACCTCACCCGCTACCTGGAGCCCCAACTCCGCAGCTTGGCTGGGACCTATGTGAATATCCAGCGTAGGAATCTGGGAGTTGGGGAGGAGTGAGGAGTTGGGGAAAGACAGTCCTAACCGTGGAGGGTTCTGGTAAATGATGGGGTGAGGAGGGGCTCTTTGGCTCCCACCAGTCCCCCTGTCTGGTCTT
+
>>>AA11BAF1BAAFGGAFFAA0F0EEE0EGHGAFGF/FABEE/EE0DFGH1D01GBEFFGGDGAF@GH0EEGG/>GFGHHH0//?EEG01B>//>EBFGA01<//<<CBG1G22FHFBFGD21F?//<BG1?FHHEEG//<FGC?FC@AA<GFDGBC/<DGG@E?CC/:CF;GHHF0;AAEE@BA.-9C90B00;B0CBB09C?BF@-FFFBF@@-9EFFFFB/BFE9--AE?99/99A@E9B//9/;//
@M05620:37:000000000-D9766:1:1101:13966:14129 1:N:0:25
AGTGCCAGCTCTCAATCGCACAGGGGACCCAGGGCCTGGCCCCTCCATCCAGAAAACCTATGACCTCACCCGCTACCTGGAGCACCAACTCCGCAGCTTGGCTGGGACCTATGTGAGTATCCAGCGTAGGAATCTGGGAGTTGGGGAGGAGTGAGGAGTTGGGGAAAGACAGTCCTAACCGTGGAGGGTTCTGGTAAATGATGGGGTGAGGAGGGGCTCTTTGGCTCCCACCAGCCCCCCTGTCTGGTCTA
+
BCBBCFFFBFFFGGGGGGGGGGHHGGGGGGHHGAGGEFHHHHGHGGGHHHHHHHHHHGHGGHHHHHHHHHHGGGFGHGHGHHHGHHHHGGHHGGGGGHHHGH3FGFHHGHHHHHDDGBGHHHHHHGGGGGHHHHHHHGHGFHHHGGGFGGGGGHHGEGHFHBDGGGGHHHGHHHGHGHGHCGGGGGGG:FGGGGGGGGGGGGGGGGA-AFFBDFF;B=ABFBFF00B.9:FDE.EFFFFFAE0;BFF0BB0
@M05620:37:000000000-D9766:1:1101:10509:14133 1:N:0:25
AGTGCCAGCTCTCAATCGCACAGGGGACCCAGGGCCTGGCCCCTCCATCCAGAAAACCTATGACCTCACCCGCTACCTGGAGCACCAACTCCGCAGCTTGGCTGGGACCTATGTGAATATCCAGCGTAGGAATCTGGGAGTTGGGGAGGAGTGAGGAGTTGGGGAAAGACAGTCCTAACCGTGGAGGGTTCTGGTAAATGATGGGGTGAGGAGGGGCTCTTTGGCTCCCACCAGTCCCCCTGTCTGGTCTT
+
AAA>>DDFBFFFGAGGGGGCFFHGFEEFGGFH2EEEFGHHHHGGGGFHHHEFHEHEGEGGHHHHHGHHHHHGE>>EHEDG2FGHGH11?GGGEGEFGHFHGHGGGGHHGHHHHHHHHHHHHHFHHGGBFGHHHHHHHHGGGHHFGGFGGGGHHFHHBEHHHHGGFFHHBHGHHHHHHHHHGGGGGFGGGGGGGGGGGGGGGGGGGGFFFFFFFFFFFFFFFFFFFFFFFFFFFFFFFFFFFFFFFFFFFFF
@M05620:37:000000000-D9766:1:1101:19300:14188 1:N:0:25
AGTGCCAGCTCTCAATCGCACAGGGGACCCAGGGCCTGGCCCCTCCATCCAGAAAACCTATGACCTCACCCGCTACCTGGAGCACCAACTACGCAGCTTGGCTGGGACCTATGTGAGTATCCAGCGTAGGAATCTGGGAGTTGGGGAGGAGTGAGGAGTTGGGGAAAGACAGTCCTAACCGTGGAGGGTTCTGGTAAATGATGGGGTGAGGAGGGGCTCTTTGGCTCTCACCAGTCCCCCTGTCTGGTCTA
+
11>AAFF1AFCF1FGBGE1FEC0FF0F0AAGHF0BE///BG/EGEEH11BFFFFFHFAF11FGFFGECHFAFGEEEHHHGBGHHHHCEEE@GFGG@EGHHGHHGGGHGFHHFHHHHG1BGHHHHHGEGGCGHHHHHHHHGCHEG<CCCGCEHHHHHGC//DC@CE?HHEHHFHHHGHHGH@FG@GFGG.CFGGGFGGGGGGGGFG.;@FFFFFF=-;@EFFFFBBBF/99FFFFFFFFFF@FFFFBFBBF/
@M05620:37:000000000-D9766:1:1101:27010:14200 1:N:0:25
ACCACACCTTCTACAATGCGCTGCGTGCGGCTCCCGAGGAGCACCCCTTGCTGCTGACCGAGGCCCCCCTGAACCCCAAGGCCAACCGCGCGAAGATGCCCAGGTGAGTGGCCCGCTACCTCTTCTGGTGGCCGCCTCCCTCCTTCCTGGCCTCCCGGTGCTGCGCCCTTTCTCACTGGCTCCCTCGTCTGCCGTTTTCCGTAGGACTCTCTTCTCTGCCCTGAGTCCCCTTTGGAACTCTGCAGGTTCTA
+
A@AAAAA11CCFGGGBAGFAEAFCGFG00A//A/BE/EEC/GH0GEG/0>B11F1FGG0//>/EFAEEG//>GFGGG/AHECHHHGGGGCCC/<//11?<<1.F<FG011..<.@---A:0G00<0000:.C:--99.C.F/A/0090;B.90A...@---99/9@B-9/;/BB9//9---/--99---;9//@A9:E/9-;-9B/B/9///BFB//9//;BF--;B/:---9B//BB/;FBF9/F:BFFB
@M05620:37:000000000-D9766:1:1101:27025:14215 1:N:0:25
ACCACCCATTCTACAATGCGCTGCGTGCGGCTCGCGAGGCGCACCCCTTGCTGCTGACCAAGGCCCCCCTGAACCCCAAGGCCACCCGCGCGAAGATTCCCAGGTGAGTGGCCCGCTACCTCTTCTGGTGGCCGCCTCCCTCCTTCCTGGCCTCCCGGAGCTGCGCCCTTTCTCACTGGTTCCCTCTTCTGCCGTTTTCCGTAGGACTCTCTTCTGTGACCTGAGTCGCCTTTGGAACTCTGCAGGTTCTA
+
BBBBB3A3BBDFFGB4GGF2EEE?EFEBAAAEA2AE0EE0>E>EGGG1?GHHFGE3DGH3?B1FGEEGGG/GGHHGGDFHAHGH/FD/>/<A@--.=1>FGHBFCGHG<D.<CGCCC-@FGHGHHHHFFG?AA?BGDGGGGGGGGGGGFFFFFFFEFB-9;FFFBBFBBFFFFFFFFBB9BFFFFFFF/9:BFBFDFFFFFFF?D/9BFFFFFFF/;//BFFE/.:9--.9AB9///9;BB/BBFFABFF;
@M05620:37:000000000-D9766:1:1101:18835:14215 1:N:0:25
AGTGCCAGCTCTCAATCGCACAGGGGACCCAGGGCCTGGCCCCTCCATCCAGAAAACCTATGACCTCACCCGCTACCTGGAGCACCAACTCCGCAGCTTGGCTGGGACCTATGTGAGTATCCAGCGTAGGAATCTGGGAGTTGGGGAGGAGTGAGGAGTTGGGGAAAGACAGTCCTAACCGTGGAGGGTTCTGGTAAATGATGGGGTGAGGAGGGGCTCTTTGGCTCCCACCAGTCCCCCTGTCTGGTCTA
+
ABBBBFFFBFFFGGGGGGGGGGGEGGGFGGHHGGGGGGHHHHGHGGHHHGHHHGGHHGHHHGHHHHHHHHHGGEGGHGFHFHHHHHHHGHHHGGGGGHHHGHHGGGHHGHHHHHHHHHHHHHHHHGEGGGHHHHHHHHHGGHHHGGGGGGGHHHHHHGHHHHGGGGHHHHHHHHHHHHHHGFGGGGGGEGGGGGGGGGGGGGGGGGFFFFFFFFFFFFFFFFFFFFFFFFFFFFFFFFFFFFFFFFFFFFF
@M05620:37:000000000-D9766:1:1101:24962:14226 1:N:0:25
ACCACACCTTCTACAATGCGCTGCGTGTGGCTCCCGAGGAGCACCCCGTGCTGCTGACCGAGGCCCCCCTGAACCCCAAGGCCAACCGCGAGAAGATGAACCCAGGTGAGTGGCCCGCTACCTCTTCTGGTGGCCGCCTCCCTCCTTCCTGGCCTCCCGGAGCTGCGCCCTTTCTCACTGGTTCTCTCTTCTGCCGTTTTCCGTAGGACTCTCTTCTCTGACCTGAGTCTCCTTTGAACTCTGCAGGTTCT
+
BBABCCCCFFFFGGGGGG4AEGGGGGGGHGHHHGGGGGGGDHHHHGGGGGGGHHHHHHHGGGGGGGGGGGGHHHHGGGGHGHHHHGGGGG/BDGHHHHHDGHGGHGHG1GHHGGHHGGGGGHHHDGHHHHHHEHHGGGGGGGGGGGGGGGGGGGGGGGGG-BFFFFFBFFAFFFFFFFFFFBFFFFFFFFFFFFFF;AFEFFFFFFFFFFFFFFFFFFFFFFFFFBF;FFFFFFFFFFFFFFFFFFFFFFF
@M05620:37:000000000-D9766:1:1101:27492:14232 1:N:0:25
ACCACACCTTCTACAATGAGCTGCGTGTGGCTCCCGAGGAGCACCCCGTGCTGCTGACCGAGGCCCCCCTGAACCCCAAGGCCAACCGCGAGAAGATGCCCAGGTGAGTGGCCCGCTACCTCTTCTGGTGGCCGCCTCCCTCCTTCCTGGCCTCCCGGAGCTGCGCCCTTTCTCACTGGTTCTCTCTTCTGCCGTTTTCCGTAGGACTCTCTTCTCTGACCTGAGTCTCCTTTGGAACTCTGCAGGTTCTA
+
BBA?ABBBFFFFGGGFDG5BGCHFGAEAAAGGECFEAEGGEHHFHGGEAAFFFHFFGHFE0ECGG?FEGGE1GFGGGGEHEAHHHGEEGG<<CGHB1GDFGHEGGFHHGHGFHEGGGGGHHHHHHGHGDHGHHGGGGGHEHHGFCFGGGGGGGFGGFG-ABFFFG@FBBFFFFFFFFFFBFFFFFFFFFFFFFBADFFFFFFFFFFFFFFFFFFFFFF9BFFFFFFFFFFFFFFFFFFFFFFFFFFFFFFF
@M05620:37:000000000-D9766:1:1101:18442:14233 1:N:0:25
ACCACACCTTCTACAATGAGCTGCGTGTGGCTCCCGAGGAGCACCCCGTGCTGCTGACCGAGGCCCCCCTGAACCCCAAGGCCAACCGCGAGAAGATGCCCACGTGAGTGGCCCGCTCCCTCTTCTGGTGGCCGCCTCCCTCCTTCCTGGCCTCCCGGAGCTGCGCCCTTTCTCACTGGTTCTCTCTTCTGCCGTTTTCCGTAGGCCTCTCTTCTCTGACCTGAGTCTCCTTTGGAACTCTGCAGGTTCTA
+
>ABB>>ABBFFFGFFGGGFGGGHGGEFEGGH2FFEEGGECEGAFGFGGGFDGHHHHFGHCGGGGGGGFEGGF3GEEEEGHCCFGHGFFDGCG?DHHHHHHHH/>?F/CFFGGHH-AD-<EGH/GHDGFH/AHHGGGGGGGHHGGBFGGGGGGGGGGG?:-;;CFFFFFFFFEFFBFBFFFFFFFFFFBFFFFFFDFFFFFF/;.;/;FFFFFFF/BFF/;FFB/.;BBB//;BBF/BB9BB/BFFF;BFF9
@M05620:37:000000000-D9766:1:1101:16034:14248 1:N:0:25
ACCACACCTTCTACAATGAGCTGCGTGTGGCTCCCGAGGAGCACCCCGTGCTGCTGACCGAGGCCCCCCTGAACCCCAAGGCCAACCGCGAGAAGATGAACCCAGGTGAGTGGCCCGCTACCTCTTCTGGTGGCCGCCTCCCTCCTTCCTGGCCTCCCGGAGCTGCGCCCTTTCTCACTGGTTCTCTCTTCTGCCGTTTTCCGTAGGACTCTCTTCTCTGACCTGAGTCTCCTTTGGAACTCTGCAGGTTC
+
AAAAAAABFFFFGGGGGG5B4AGFEGGEHEHFHGFE2E222GEHHGEGFEECGFGHHHHGGGCECEEGGGGHGFGEGGGGGHHEEGGGGGDCCDHHFFHFFGGG/FHHHFGFGGHHGGGGGHHHHBDGHGBGEHHGGGGGHCGHGGGGGGFGGGGGGGGGGGGGGGBBFBBFFFFFFFFFFFFFFFFFFFFFFFFBDFFFFFDFFDFFFFFFFFFFFFFFFFFFFFBBFFFFFFFFFFFFFFFFFFFFFFB
@M05620:37:000000000-D9766:1:1101:24980:14250 1:N:0:25
ACCACACCTTCTACAATGAGCTGCGTGTGGCTCCCGAGGAGCACCCCGTGCTGCTGACCGAGGCCCCCCTGAACCCCAAGGCCAACCGCGAGAAGATGCCCAGGTGAGTGGCCCGCTACCTCTTCTGGTGGCCGCCTCCCTCCTTCCTGGCCTCCCGGCGCTGCGCCCTTTCTCACTGGTTCTCTCTTCTGCCGTTTTCCGTAGGACTCTCTTCTCTGACCTGAGTCTCCTTTGGAACTCTGCAGGTTCTA
+
CCCCCCCCFFFFGGGGGGGGGGHHGGGEFGHHHGGGGGGGGHHHHGGGGGGGHHHHHHHGGGGGGGGGGGGHFHHGGGGHGHHHHGGGGGGGGGHGHHHHHH/?FGG0FGGGHH-ADGGHHHHHHDGHHHGHHGGGGGHGHHGHHGGGGGGGGGGGGG--;-;DFFFFFFFFFFFFFFFFFFFFFFFFBFFFFFFFFFFFFFF.DFFFFFFFFF00;FBFFFFF/BF0:FFFFFFFFFFFFFFFFFFFFFF
@M05620:37:000000000-D9766:1:1101:7560:14253 1:N:0:25
AGTGCCAGCTCTCAATCGCACACGTCAGCACTGCACTCACCGCTCCTTCCCTCGTATGCCGTCTTTTGCTCGCTACCAGAAGCTCCAACTACGCCGCTTGGACATTATCTATCCCAGAATCCAGCGCACCAATCTGGCAGCTGGGGAGTACTGAGGATGTTGACAAAGACAGCCCTAAGCGCGGAGGTTCCTCTTAAACCATCTTGTGAGGAGGCGTGCACCGTTCTCCACCATTGCACTTGTAACTGCCA
+
?AAABFFFAFFFGGGGGGGGFFFGF422BAAE3B33BB3AFAE2EA3BG32520AB33530B01A5@5FE5B>11/23@BBF@33@3FG33B>///>/?F/33B34B4444432222/B?3BF22<<//<0?1?1?110//01>>DF<<011000<<<//0<0<==G//;//...;;C//--;AA--.;BF0;FG0;0/9;B////;///.;...-.::.//-;...;B/;A.;;///;/BBF//;;/9B/
@M05620:37:000000000-D9766:1:1101:14219:14282 1:N:0:25
ACCACACCTTCTACAATGAGCTGCGTGTGGCTCCCGAGGAGCACCCCGTGCTGCTGACCGAGGCCCCCCTGAACCCCAAGGCCAACCGCGAGAAGATGAACCCAGGTGAGTGGCCCGCTACCTCTTCTGGTGGCCGCCTCCCTCCTTCCTGGCCTCCCGGAGCTGCGCCCTTTCTCACTGGTTCTCTCTTCTGCCGTTTTCCGTAGGACTCTCTTCTCTGACCTGAGTCTCCTTTGGAACTCTGCAGGTTC
+
AABCCCCCFFFFGGGGGGGGGGHHGEFEGFEHHFFEEGEEEAGGCEEGEGGGHHHHFHHGGFG?FGGCEEFHFHHGGGGEEHHHHAEECGGGGGHGHFHGHFGGGFFHHHHHGGHHGGGGGHHHHHHHHHHHGHHGGGGGHGHHGGGGGGGGGGGGGGGGAGGGGGFFFFFFFFFFFFFFFFFFFFFFFFFFFFFFDFFFFFFFFFFFFFFFFFFFFFFFFFFFFFFBFFFFFFFFFFFFFFFFFFFFFF/
@M05620:37:000000000-D9766:1:1101:18097:14293 1:N:0:25
ACCACACCTTCTACAATGAGCTGCGTGTGGCTCCCGAGGAGCACCCCGTGCTGCTGACCGAGGCCCCCCTGAACCCCAAGGCCAACCGCGCGAAGATGCCCAGGTGAGTGGCCCGCTACCTCTTCTGGTGGCCGCCTCCCTCCTTCCTGGCCTCCCGGAGCTGCGCCCTTTCTCACTGGTTCTCTCTTCTGCCGTTTTCCGTAGGACTCTCTTCTCTGACCTGAGTCTCCTTTGGAACTCTGCAGGTTCTA
+
AA>AAAAAFFFDFGGDDGDGGG1GGAEBE0FGHGFGG//AAGEHFEGEEEFFGAGHD0FEE@E>>E@EGGGHHHHGGGGHGHHHHGGGGG/BCGGGHHHHHHHGHHHHHHGGHHGGGCGHHHHHHHHHHHGHHGGGGGHGGGGGGGGGGGGGGGGGGGAGGGFF@@F@@FFFFFFFFFFFFFFFFFFFFFFFF@FFFFFFFFFFFEFFFFFFFFFFFFFFFFFFFFFFFFFFFFFFFFFFFFFFFFFFFFF
@M05620:37:000000000-D9766:1:1101:16928:14309 1:N:0:25
ACCACACCTTCTACAATGAGCTGCGTGTGGCTCCCGAGGAGCACCCCGTGCTGCTGACCGAGGCCCCCCTGAACCCCAAGGCCAACCGCGAGAAGATGCCCAGGTGAGTGGCCCGCTACCTCTTCTGGTGGCCGCCTCCCTCCTTCCTGGCCTCCCGGAGCTGCGCCCTTTCTCACTGGTTCTCTCTTCTGCCGTTTTCCGTAGGCCTCTCTTCTCTGACCTGAGTCTCCTTTGGAACTCTGTAGGTTCTA
+
AABABBBCFFFFGGGGGGGGGGHHGFGFHGHHHGGGGGEGGHHHHGGGFGGGHGHHHHHGGGGGGGGGGGFHHHHGGGGHEFHHGGGGGGGGGGHHHHHHHH/?FHHHHHGGHH?DGGGHHGHHHHHHHHGHHGCGFGHGHHGHHGGGGGGGGGGGG-9AFABFFFFFFFFFFFFFFFFFFFFFFFFFFFFFFFFFFFFFFFF.90BFFFFFFFFFFF0BFFFBFFFFFFFFFFFFBFFFFFFFFFFFFF0
@M05620:37:000000000-D9766:1:1101:22894:14312 1:N:0:25
ACCACACCTTCTACAATGAGCTGCGTGTGGCTCCCGAGGAGCACCCCGTGCTGCTGACCGAGGCCCCCCTGAACCCCAAGGCCAACCGCGAGAAGATGCCCAGGTGAGTGGCCCGCTACCTCTTCTGGTGGCCGCCTCCCTCCTTCCTGGCCTCCCGGAGCTGCGCCCTTTCTCACTGGTTCTCTCTTCTGCCGTTTTCCGTAGGACTCTCTTCTCTGACCTGAGTCTCCTTTGGAACTCTGCAGGTTCTA
+
CCCCCCCCFFFFGGGGGG5FGGHHGGGEGGHHHGGGGGGGGHHHHGGAEEGGHHHHHHHAEGGGGGGGGGGHHHHGGGGHGHHHHGGGGG/BGGHHHHHHHHHGHHHHHHGGHHGGGGGHHHHHHHHHHHGHHGGGGGHGHHGHHGGGGGGGGGGGGG-DDGGGGGFFFFFFFFFFFFFFFFFFFFFFFFFFFFFFFFFFFFFFFFFFFFFFFFFFFFFFFFFFFFFFFFFFFBFFFFFFFFFFFFFFFFB
@M05620:37:000000000-D9766:1:1101:18073:14326 1:N:0:25
ACCACACCTTCTACAATGCGCTGCGTGTGGCTCCCGAGGAGCACCCCGTGCTGCTGACCGAGGCCCCCCTGAACCCCAAGGCCAACCGCGAGAAGATGCCCAGGTGAGTGGCCCGCTACCTCTTCTGGTGGCCGCCTCCCTCCTTCCTGGCCTCCCGGAGCTGCGCCCTTTCTCACTGGTTCTCTCTTCTGCCGTTTTCCGTAGGACTCTCTTCTCTGACCTGAGTCTCCTTTGGAACTCTGCAGGTTCTA
+
@BBBBBBAFFFFGFGGGG4AEEEEGEGFHDHHHGGGGGGGGHHHHGGGEEG1GGHHHHH@EGEGCEFGGGEFHHHGGGGGGHHAGFGCGG<BCFHHHHHGGH/FGHHHDDFGGHCGGCGHHHHHHHHHHHGHFGC:EDHGGGGBFFGGGGGGGGGGGGD@FGFFFFFFFFFFFFFFFFFFFFFFFFFFFFFFFFFFFFFFFFFAAFFFFFFFFFFFFFFFFFFFFFF;FFFFFFFFFFFFFFFFFFFFFFF
@M05620:37:000000000-D9766:1:1101:16025:14327 1:N:0:25
ACCACACCTTCTACAATGAGCTGCGTGTGGCTCCCGAGGAGCACCCCGTGCTGCTGACCGAGGCCCCCCTGAACCCCAAGGCCAACCGCGAGAAGATGAACCCAGGTGAGTGGCCCGCTACCTCTTCTGGTGGCCGCCTCCCTCCTTCCTGGCCTCCCGGAGCTGCGCCCTTTCTCACTGGTTCTCTCTTCTGCCGTTTTCCGTAGGACTCTCTTCTCTGACCTGAGTCTCCTTTGGAACTCTGCAGGTTC
+
>AA1A?AAFFFFFGGFDGG1B1BAEEEEGEGF1FFEGGGGGGHHHGGGGGGEHGFHHHHGGECGGAEEEGGFHGEGGGFHEEHHEGGEGG/<@CFFGFFF1GGFAA<?DFFH<C0>-@@CGGHFFGHHHFHFA.GCGGGGHFFHBFGGGEGFF.FFG?E@-99:FF=-A--BBFBFFFFFFBFFBFFFFFFFBFB9-9BEFF?FAAB/9FFFBFFFFFFFBFBFFBF/9/BFFFFFFFFFFFFFFBFF-B/
@M05620:37:000000000-D9766:1:1101:16928:14330 1:N:0:25
ACCACACCTTCTACAATGAGCTGCGTGTGGCTCCCGAGGAGCACCCCGTGCTGCTGACCGAGGCCCCCCTGAACCCCAAGGCCAACCGCGAGAAGATGCCCAGGTGAGTGGCCCGCTACCTCTTCTGGTGGCCGCCTCCCTCCTTCCTGGCCTCCCGGAGCTGCGCCCTTTCTCACTGGTTCTCTCTTCTGCCGTTTTCCGTAGGACTCTCTTCTCTGACCTGAGTCTCCTTTGGAACTCTGTAGGTTCTA
+
CCCCCCCCFFFFGGGGGGGGGGHHGEGFHGHHHGGGGGGGGHHHHGGGGGGGHHHHHHHGGGGGGGGGGGGGHHHGGGGHGHHHHGGGGGGGGGHHHHHHHHAFHHHHGHGGHH-CGGGHFHHHHHHH0GGGGFGGGGHGHHGHHGGGGFGGGGGGD?@?D.0CCCFFFBFFFFFFFFB;BFFFFFF0FFFFF;.;BEFFFFF?9FFFFEFFFFFFFBFFFFBFB;BFFFFFFF/FFFFFFFFFFBFFFF;
@M05620:37:000000000-D9766:1:1101:7003:14336 1:N:0:25
ACCACACCTTCTACAATGAGCTGCGTGTGGCTCCCGAGGAGCACCCCGTGCTGCTGACCGAGGCCCCCCTGAACCCCAAGGCCAACCGCGAGAAGATGAACCCAGGTGAGTGGCCCGCTACCTCTTCTGGTGGCCGCCTCCCTCCTTCCTGGCCTCCCGGAGCTGCGCCCTTTCTCACTGGTTCTCTCTTCTGCCGTTTTCCGTAGGACTCTCTTCTCTGACCTGCGTCTCCTTTGGAACTCTGCAGGTTC
+
AAA1AAAAFFFFGGGG3GDGGGHHG0AAA0BF1FFAEEGGGHHFHGGGF/EGFHFFGHCE@EGGGCGGGEFEFCGGGGCH/?GHHG?<CG@<@CGH1F1DDHGGHGHHDG<DFAHH-<C-AGHFHHHG00=<.GHGGGGC.CGHGGBBFGGGFFFGGGGG@GGF/F@@B@@FFFFFFFBBFBBFFFFFFFFFB/9@BF/AFF?B;BFFF/BBFFBFFFFF;BFFF-@9;99FFBFBBBFFFFFBF//9-9/
@M05620:37:000000000-D9766:1:1101:19978:14351 1:N:0:25
ACCACACCTTCTACAATGAGCTGCGTGTGGCTCCCGAGGAGCACCCCGTGCTGCTGACCGAGGCCCCCCTGAACCCCAAGGCCAACCGCGAGAAGATGAACGCAGCGGACTGGCACGCTACGTCTGCTTGCCGCCGCCTTCCTCCATCATAGCCTCCCCCAGATTCGCCGTTTCTCACTTCTTCCGTCTTCTGCCGGACTCCGTTCTATGCCCTGCGCTGACCTTAGTCTCCTGTAGGACACTGCAAGGTC
+
>AAAA?AAFFC@3FG1AABA1BAC0BAFG0FHHGFA0AE/EHCHHG?E//E/DBFGHF0EGGCG>E@EGGGHHF>EFGGEFFHCF?EEG/>B@<FG1<>110//////---..<00.-<.-.<</.<000./-;;---..0/0=//00000=C00/.;.--9-//;:B---;/99F/BFB///9/-;-9AF///9@---;9/-;/--/////;B------9;/9//;9///;F///:///--9;///9-//
@M05620:37:000000000-D9766:1:1101:25734:14353 1:N:0:25
ACCACACCTTCTACAATGAGCTGCGTGTGGCTCCCGAGGAGCACCCCGTGCTGCTGACCGAGGCCCCCCTGAACCCAAAGGCCAACCGCGCGAAGATGAACCCAGGTGAGTGGCCCGCTCCCTCTTCTGGTGGCCGCCTCCCTCCTTCCTGGCCTCCCGGCGCTGCGCCCTTTCTCACTGGTTCTCTCTTCTGCCGTTTTCCGTAGGACTCTCTTCTCTGCCCTGCGTCTCCTTTGGAACTCTGCAGGTTC
+
A>>1AA?ACFFDGFGDGGBEG1FGEEE0000B1AFEAEAA/AFFF/EEAEFFFHGHGHHGE//>FEGGCG>G1BGC/FFC>EHHHAE<>C<<BCB??<DFG/////?1?0><..<>C@CCGGHHHHDGHHHHGHHGGGGGGGGG:CFGFFGGGGGGG;EG@@@@@F@@F@@FFFFFBFFFFFFFFFF;BFFFFF;@ABFFF9;B9;ABFFFFFFFBFBFFBF9BA-;99-9BFFFFFFFFF;BFF9;FFFB
@M05620:37:000000000-D9766:1:1101:7007:14357 1:N:0:25
ACCACACCTTCTACAATGAGCTGCGTGTGGCTCCCGAGGAGCACCCCGTGCTGCTGACCGAGGCCCCCCTGAACCCCAAGGCCAACCGCGAGAAGATGAACCCAGGTGAGTGGCCCGCTACCTCTTCTGGTGGCCGCCTCCCTCCTTCCTGGCCTCCCGGAGCTGCGCCCTTTCTCACTGGTTCTCTCTTCTGCCGTTTTCCGTAGGACTCTCTTCTCTGACCTGAGTCTCCTTTGGAACTCTGCAGGTTC
+
BAABBBBBFFFFGGGGGGGGFGHGGEGFHFGHHGGGDGGGGHHHHGGGGGGGHHHHHHHGCGGGGGGGGGGHHHHGGGGHGHHHHGGGGGFGGGHHHHHH2GGGHEFHHHH</FHH@FGGFHGDGHHHF0<<DHH?@DAGGECGEGGFFGGBFFGGFFGA-9BFFF;>FFAFFFFFBF/9FFFFFFFFFFFF9BFFDFFFFF.B..ABFFFFFFFFFFFFFFFFFFF9FFFFFFBBB;BFFFFEFFFFFFB
@M05620:37:000000000-D9766:1:1101:20070:14368 1:N:0:25
ACCACACCTTCTACAATGAGCTGCGTGTGGCTCCCGAGGAGCACCCCGTGCTGCTGACCGAGGCCCCCCTGAACCCCAAGGCCAACCGCGAGAAGATGCCCAGGTGAGTGGCCCGCTACCTCTTCTGGTGGCCGCCTCCCTCCTTCCTGGCCTCCCGGAGCTGCGCCCTTTCTCACTGGTTCTCTCTTCTGCCGTTTTCCGTAGGACTCTCTTCTCTGACCTGAGTCTCCTTTGGAACTCTGCAGGTTCTA
+
BBBBBBBBFFFFGGGGFG5FGGHHGEFBGDHHHGGGGGGGGHHHHGGGGGGGGHHHHHGGGGGGGFGGGGGFHHHGGGGHGGHHHGGGGGBCGGFFDGFHHHHGHHHHHHGGHHGGGCGHHHHBGHHHHHGHACGGGGGGHHGHHGGBGGEGGGEGG?;DDGGGGGF=DFFFFFFFFFBFFFFFFFFFFFFFFFFFFFEFFBAFFFFFFFFFFFFFFFFFFFFFFFFFFFFFFFFFFFFFFFFFFFFFFFF
@M05620:37:000000000-D9766:1:1101:11276:14383 1:N:0:25
AGTGCCAGCTCTCAATCGCACAGGGGACCCAGGGCCTGGCCCCTCCATCCAGAAAACCTATGACCTCACCCGCTACCTGGCGCACCAACTCCGCAGCTTGGCTGGGACCTATGTGAGTATCCAGCGTAGGAATCTGGGCGTTGGGGAGGAGTGAGGAGTTGGGGAAAGACAGTCCTAACCGTGGCGGGTTCTGGTAAATGATGGGGTGAGGAGGGGCTCTTTGGCTCCCACCAGTCCCCCTGTCTGGTCTA
+
>>>>>DDC3FFFG4GGGFGGGGHGF2BEEE2F2BEEEFHHHHGGGGFHHHCHHBHGFEGGHGGHHGHFHHHGE>EEHFGH1>EGGG1/?FHGEGGGCFFG?HHGGGGHGH1DDGFGFHHHGH2GGCG//?1?FGHG1F/>@@GFC?.C@<AGG0<C0:GFHECG..;C/C/CFF9F00CA-EG--;9--AFFFFBBBFFE/FFEFBD?A9./.A?@B=EFFF/FBFFE..:DAFFFFFFFBF9BFFEFFFE
@M05620:37:000000000-D9766:1:1101:1871:14417 1:N:0:25
ACCACACCTTCTACAATGAGCTGCGTGTGGCTCCCGAGGAGCACCCCGTGCTGCTGACCGAGGCCCCCCTGAACCCCAAGGCCAACCGCGAGAAGATGCCCAGGTGAGTGGCCCGCTACCTCTTCTGGTGGCCGCCTCCCTCCTTCCTGGCCTCCCGGAGCTGCGCCCTTTCTCACTGGTTCTCTCTTCTGCCGTTTTCCGTAGGACTCTCTTCTCTGACCTGAGTCTCCTTTGGAACTCTGCAGGTTCTA
+
?AAABBBBFFFFGGGGCGGGGGHHGFEEFFGHHGFGGGGGGHH1AEFGEEGEHHHHHHHGGGGGGEG@EGGG3?GGGGGHEHHHEEE@DGFCCGHHFHHHHHHGHFHHHGGGHHGGGGGHHHGHHHHHHGFFHGGGGGHGHHGHHGGGGEGGGGGGDD-DAFFFAFFFFFFFFFFFFFFFFFFFFFFFFFFFFFFFFFFFFFFDFFFFFFFFFFFFFFFFFFFFFFFFFFFFFFFFFFFFFFFFFFFFFFB
@M05620:37:000000000-D9766:1:1101:4493:14425 1:N:0:25
AGTGCCAGCTCTCAATCGCACAGGGGACCCAGGGCCTGGCCCCTCCATCCAGAAAACCTATGACCTCACCCGCTACCTGGAGCACCAACTCCGCAGCTTGGCTGGGACCTATGTGAGTATCCAGCGTAGGAATCTGGGAGTTGGGGAGGAGTGAGGAGTTGGGGAAAGACAGTCCTAACCGTGGAGGGTTCTGGTAAATGATGGGGTGAGGAGGGGCTCTTTGGCTCCCACCAGTCCCCCTGTCTGGTCTA
+
ABAAAFFFBFFFG4GGGGGFEGHHGGGGGGHHFEFGGGHHHHGHGGGFHHHHHHHHHGHGHHHHHHHHHHHGGEEEHFHHGHHHHHEGGHHHGGGGGHHGGHHGGGHHGHFHHHHDHHHHHHHGHFG/BD2DGHHGHG0FGHFGGG.AF.CGH0DG0CGHHHGGC::CCGCGHHHHHFHHGGGG..EGFFGGGGGGGGGGGGGGGGFFFFFEFFFFFFFFFFFFFFFFFFFFFFFFFFFFFFFFFFFFFFB
@M05620:37:000000000-D9766:1:1101:25210:14447 1:N:0:25
ACCACACCTTCTACAATGAGCTGCGTGTGGCTCCCGAGGAGCACCCCGTGCTGCTGACCGAGGCCCCCCTGAACCCCAAGGCCAACCGCGAGAAGATGCCCAGGTGAGTGGCCCGCTACCTCTTCTGGTGGCCGCCTCCCTCCTTCCTGGCCTCCCGGCGCTGCGCCCTTTCTCACTGGTTCTCTCTTCTGCCGTTTTCCGTAGGACTCTCTTCTCTGACCTGAGTCTCCTTTGGAACTCTGCAGGTTCTA
+
BCCCBABAFFFFGGGGGGBGGGHHGGGBCEHGGFGEDGEGGHFHHGGEGEFGGHHHHHHEGCFFGGGGGGGHEHHGGGGHGHHHHGGGCG>BFGGFGHHHHHEGGHGFHHGGHHGGGGGHHHHHHHHFHHGHHGGGGGGGHHGHHGGGGGGGGGGGGG-ADFFFFFFFFFFFFFFFFFFFFFFFFFFFFFFFFFFFFFFFFFFFFFFFFFFFFFFFFFBFFFFFFFFFFFFFFFFFFFFFFFFFFFFFFFB
@M05620:37:000000000-D9766:1:1101:21349:14462 1:N:0:25
ACCACACCTTCTACAATGAGCTGCGTGTGGCTCCCGAGGAGCACCCCGTGCTGCTGACCGAGGCCCCCCTGAACCCCAAGGCCAACCGCGAGAAGATGAACCCAGGTGAGTGGCCCGCTCCCTCTTCTGGTGGCCGCCTCCCTCCTTCCTGGCCTCCCGGCGCTGCGCCCTTTCTCACTGGTTCTCTCTTCTGCCGTTTTCCGTAGGACTCTCTTCTCTGACCTGCGTCTCCTTTGGAACTCTGCAGGTTC
+
CCCCCCCCFFFFGGGGGGGGGFGHGFGEGGHHHGGGGGGEGGHHHGGGGGGGHHHHGHHGGGGGGGGGGGGHGHHGGGGHGHHHHGGGGGGGGGHHHHGHHHGFHGHH1GHHGFGHGGG-CGHHHHHHHHHHGHHGGGGGHGHGGGGGGGGGGGGGGGGGFGFFFFFFFFFFFFFFFFFBFFFFFFFBFFFFFFFFDFFFFFDF..;BBFFFFFFFFFFF/BBFF.DFFFFFFFFFFFFFFFFFF:BFFF/
@M05620:37:000000000-D9766:1:1101:18613:14487 1:N:0:25
ACCACACCTTCTACAATGAGCTGCGTGTGGCTCCCGAGGAGCACCCCGTGCTGCTGACCGAGGCCCCCCTGAACCCCAAGGCCAACCGCGAGAAGATGAACCCCGGTGCGTGGCCCGCTACCTCTTCTGGTGGCCGACTCACTCCTTCCTGGCCTCCCGCAGCTGCGCCCTTTCTCACTGGTTCTCTCTTCTGCCGTTTTCCGTACGACTCTCTTCTCTGCCCTGAGTCTCCTTTGAACTCTGCAGGTTCT
+
>AAAAAAAFFFFDGGBGEFGFGFFEBEEE2FGHGFAEEEAAHHHHGEG11B1ABAGHFBFEGCG?E/EEGABHHC/EEF/FGHF/?EEC@CC@AF1><FG1/<<A/>><CF.->>C-<--<CGHHB=CFGHHCHH--A-C0;C090;C/CFBGGFGG..-=-;BFF;-ABB//FFFFFF/;BFFFFFFFF/FF/BBADFFFBD9;.;AFFFFF////;BF/;.BABBBBFF9FFFFBFFFFF/FF/A9BFF
@M05620:37:000000000-D9766:1:1101:18559:14513 1:N:0:25
ACCACACCTTCTACAATGAGCTGCGTGTGGCTCCCGAGGAGCACCCCGTGCTGCTGACCGAGGCCCCCCTGAACCCCAAGGCCAACCGCGAGAAGATGCCCAGGTGAGTGGCCCGCTACCTCTTCTGGTGGCCGCCTCCCTCCTTCCTGGCCTCCCGGAGCTGCGCCCTTTCTCACTGGTTCTCTCTTCTGCCGTTTTCCGTAGGACTCTCTTCTCTGACCTGAGTCTCCTTTGGAACTCTGCAGGTTCTA
+
CCCDCDDDFFFFGGGGGGBGGGHHGGGEHGGHHGGGGGGEGHHHHGGGGGGGHHHGHHHFGGGGGGGGGGGHHHHGGGGHGHHHHGGGGG/CDGHHHHHHHHHGHHHHHHGGHHGGGGGHHHHHHHHGHHGHHGGGGGHGHHGHHGGGGGGGGGGGGGAGGGGGGGFFFFFFFFFFFFFFFFFHFFFFFFFFFFFFFFFFFFFFFFFFFFFFHHFFFFFFFFFFFFFBBFFFFFFFFFFFFFFFFFFFFFB
@M05620:37:000000000-D9766:1:1101:26582:14520 1:N:0:25
ACCACACCTTCTACAATGAGCTGCGTGTGGCTCCCGAGGAGCACCCCGTGCTGCTGACCGAGGCCCCCCTGAACCCCAAGGCCAACCGCGAGAAGATGAAACTTGGTGCGTGGCCCGCTCCCTCTTCTGGTGGCCGCCTCCCTCCTTCCCGTCCTCCAGGCGCTGCGCCCTTTATCACTGGTTCTCTCTTCTGCCGTCTTCAGTACGACTCTCTTCTATGTCATGCGTCTCCTTTGGTACTCTGCAGCTTC
+
AAA?AAAAFFFFGGGBAGGFGFHGGEFEGAGHFFGE0FG/EGAFGGGGAEEFHHHHHHGG/FEEG/EGGGG0FFHGGCEHFEHGEFGEGGGC/<F<DF111<?1?1<??@/?A?FG-><-<EHCCD0=DH0B.GF?CCA.GEFBCFFB9/:.:A.0CBBB?A@G?F@-B@-;F/99/B9B-;B/BFF//BFBFE/;;-9-/9F9F/--9-ABFF/BF/:///9BFFBA@FBFBF///-;:FF/;B/;///9
@M05620:37:000000000-D9766:1:1101:18718:14525 1:N:0:25
ACCACACCTTCTACAATGAGCTGCGTGTGGCTCCCGAGGAGCACCCCTTGCTGCTGACCGAGGCCCCCCTGAACCCCAAGGCCAACCGCGCGAAGATGCCCAGGTGAGTGGCCCGCTACCTCTTCTGGTGGCCGCCTCCCTCCTTCCTGGCCTCCCGGAGCTGCGCCCTTTCTCACTGGTTCTCTCTTCTGCCGTTTTCCGTAGGACTCTCTTCTCTGACCTGAGTCTCCTTTGGAACTCTGCAGGTTCTA
+
BCCABCC>CFFFGFGGGG5FGGHHGGGBBFHHHAFF?EEGGHHHHGG1AFFHHHHHHHH0EEGGGGGGGGFHGHHGGGGHGHHHHGGGGG/BCGGGHHHHHHHGHHHHHHGGHHGGGFGHHHHHHHHHHHGHHGGGGGHGHHGGGGGGGGGGGGGGGGBFGGGGFFFFFFFFFFFFFFFFFFFFFFFFBFFFFFFFFFFFFFFFFEFFFFFFFFFBFFBFFFFFFFF/;FFFFFFFFFFFFFFFFFFFFFF
@M05620:37:000000000-D9766:1:1101:16435:14526 1:N:0:25
ACCACACTTTCTACAATGAGCTGCGTGGGGCTCCCGAGGAGCACCCCTTGCTGCTGACCGAGGCCCCCCTGAACCCCAAGGCCAACCGCGCGAAGATGAACCCAGGTGAGTGGCCCGCTCCCTCTTCTGGTGGCCGCCTCCCTCCTTCCTGGCCTCCCGGCGCCGCGCCCTTTCTCACTGGTTCTCTCTTCTGCCGTTTTCCGTAGGACTCTCTTCTCTGCCCTGCGCCCCCTTTGGAACTTTGCAGGTTC
+
AAAAAAA1B1B@BGFGGGBFGGHHGEE0A0A0BACB/EAEAAGHHGG/B0AG1EHHBGF/EE/EFGGGG/CGHHHGGGFFGHFHHGGGGG/>?C@/GFH1FH//?C1<1F<GFF0F-<A-<EFHFHFC0C;C.CG:--.;.CFFBBBB/CF/AFBFE..99---9;-99@@BFFFF/;F/BBFBFFFFBFFFFF/9;B9EF9-/---/;FF/9;F;9/;://-/9-----9;;ABB///9:9////;-9B/
@M05620:37:000000000-D9766:1:1101:16434:14543 1:N:0:25
ACCACACCTTCTACAATGAGCTGCGTGTGGCTCCCGAGGAGCACCCCGTGCTGCTGACCGAGGCCCCCCTGAACCCCAAGGCCAACCGCGAGAAGATGAACCCAGGTGAGTGGCCCGCTACCTCTTCTGGTGGCCGCCTCCCTCCTTCCTGGCCTCCCGGAGCTGCGCCCTTTCTCACTGGTTCTCTCTTCTGCCGTTTTCCGTAGGACTCTCTTCTCTGACCTGAGTCTCCTTTGGAACTCTGCAGGTTC
+
BBBBBBBBFFFFGGGGGGGGGGHHGGGGHEHHHGGGGGGGGHHHHGGGGGGGHHHHHHHGFGGGGGGGGGGHHHHGGGGHGHHHHGGGGGGGGGHFHHHHHHGGGCGGHFFHGGHHGGGGGHHHHHHHHHHHGHHFGGGGHGHHGGGGGGGGGGGGGGGGFGDFFGDFFFFFFFFFFFFFFFFFFFFFF9FFBFFFFFFFFFABAFFFFFFFFFFFFFFFFFFFFFFFFFFFFFFFEFFFFFFFFFFFFF/
@M05620:37:000000000-D9766:1:1101:15856:14546 1:N:0:25
AGTGCCAGCTCTCAATCGCACAGGGGACCCAGGGCCTGGCCCCTCCATCCAGAAAACCTATGACCTCACCCGCTACCTGGAGCACCAACTCCGCAGCTTGGCTGGGACCTATGTGAGTATCCAGCGTAGGAATCTGGGAGTTGGGGAGGAGTGAGGAGTTGGGGAAAGACAGTCCTAACCGTGGAGGGTTCTGGTAAATGATGGGGTGAGGAGGGGCTCTTTGGCTCCCACCAGTCCCCCTGTCTGGTCTA
+
CCBCCFFFBFFFGGGGGGGGGGHHGGGGGGHHGGGG2FGHFHGHGGHHHHHHHHHHHGHHHHHHHHHHHHGGGFEGHEHHGHHHGHHEFHEHGGGGGHHHGHHGGGHHGHHHFHHHHGHHHHHHHGGGGGHHHHHHHHHGGGHHGGGGGGGHHHHHHGHFHFGGGGHHHHHHHHHHHHHHGGGGGGGGEGFGGGFGGGGGGGGGGGFFFFFFFFFCCFFFFFFFFFFAEB?DFFFFFFFFFFFFFFFFFFF
@M05620:37:000000000-D9766:1:1101:16687:14546 1:N:0:25
AGTGCCAGCTCTCAATCGCACAGGGGACCCAGGGCCTGGCCCCTCCATCCAGAAAACCTATGACCTCACCCGCTACCTGGAGCACCAACTCCGCAGCTTGGCTGGGACCTATGTGAGTATCCAGCGTAGGAATCTGGGAGTTGGGGAGGAGTGAGGAGTTGGGGAAAGACAGTCCTAACCGTGGAGGGTTCTGGTAAATGATGGGGTGAGGAGGGGCTCTTTGGCTCCCACCAGTCCCCCTGTCTGGTCTA
+
CCCCCFFFDFFFGGGGGGGGGGHHGGGGGGHHGGGGGGHHHHGHGGHHHHHHHHHHHGHHHHHHHHHHHHHGGGGGHHHHHHHHHHHHGHHHGGGGGHHHGHHGGGHHGHHHHHHHHHHHHHHHHGGGGGHHHHHHHHHGGHHHGGGGGGGHHHHHHGHHHHGGGGHHHHHHHHHHHHHHGGGGGGGGGGGGHGGGGHGHHHHGGGFFFFFFFFFFFFFFFFHFFFFFFFFFFFFFFFFFFFFFHFFFFFF
@M05620:37:000000000-D9766:1:1101:22783:14555 1:N:0:25
ACCACACCTTCTACAATGAGCTGCGTGTGGCTCCCGAGGAGCACCCCGTGCTGCTGACCGAGGCCCCCCTGAACCCCAAGGCCAACCGCGAGAAGATGCCCAGGTGAGTGGCCCGCTACCTCTTCTGGTGGCCGCCTCCCTCCTTCCTGGCCTCCCGGAGCTGCGCCCTTTCTCACTGGTTCTCTCTTCTGCCGTTTTCCGTAGGACTCTCTTCTCTGACCTGAGTCTCCTTTGGAACTCTGCAGGTTCTA
+
3AAAAAAAFFFFGFFGGG5FGGFHEAEEFEEGHGFGGGGGGGGHHGGEEFFFHFHHGHH0EGGGGGGGGCFFGHHGGGGHGGHHHGGGGG/@DGHHHHHHHHHGGHGHHHGGHHGGGGGHHHHHHHHHHFDHHGGGGGGGHHGHHGGGFGGGGGGGGG@GBGGGGGFBBFFFFFFFFFFFFFFFFFFFFFFFFBFFFFFFFFFFFFFFFFFFFFFFFFFFFFFFFFFBFFFFFFFFFFFFFFFFFFFFFFF
@M05620:37:000000000-D9766:1:1101:11540:14556 1:N:0:25
ACCACACCTTCTACAATGAGCTGCGTGTGGCTCCCGAGGAGCACCCCGTGCTGCTGACCGAGGCCCCCCTGAACCCCAAGGCCAACCGCGAGAAGATGCCCAGGTGAGTGGCCCGCTACCTCTTCTGGTGGCCGCCTCCCTCCTTCCTGGCCTCCCGGAGCTGCGCCCTTTCTCACTGGTTCTCTCTTCTGCCGTTTTCCGTAGGACTCTCTTCTCTGACCTGAGTCTCCTTTGGAACTCTGCAGGTTCTA
+
BBBABBBBFFFFGGGGGGG5FGHHGEGGHGHHCFGGGGGGGHHHHGGG1BEFGHHHHHHGGGGGGGGGGGGHHGHGGGFHAEHHHGGEGGGCCGFGHHHHHHHGCGGFHHGGHHGGCCGHHHGHHHGHHGGHHGGGGGHGHHGHHGGGGGGGGGGGGGABGFFF@GFBBFFFFFFFFFFFFFFFFFFFFFFFFBFFFFFFFF.DFEFFFFFFFFFFFFFFFFFBFFFFFFFFFFFFFFFFFFFFFFFFFF/
@M05620:37:000000000-D9766:1:1101:15529:14605 1:N:0:25
GAGGCTGCTTTGGAAGAAACTGACAAGCCAGGGACAAAAGATCGGAAGAGCACACGTCTGAACTCCAGTCACCGCTTATTATCTCGTATGCCGTCTTCTGCTTGAAAAAAAAAAAAACTACAAAAACCATCTAAGTGCATCAACGGTCACAGCGAATTTAAAAACGTATCAAATGTACACAGAGGTAGACATAAGCGGAGAGTTCGTCGAGGATGGGTGAACTGCCGAGAGCCCTCGAAGCATAGTCATGC
+
BBBBBBFBFFFFGGGGGGGGGGFHFFHGGHGFEGGGHHHHGHGFGCFEHHHHHHHGHHHGGEGHHHHHHHGH31001B@55BGGEGFEGHHHGGGHGHHHHHHGGHHHHG@EGC@/<?1111<10//?.1111>1111=<1110.-.../00.----.000000.-..;.0000000;000.9/./0000;00000---;-.9//;..-----//../..////;/---9-9..:.-...://///;////
@M05620:37:000000000-D9766:1:1101:8338:14612 1:N:0:25
GAGGCTGCTTTGGAAGAAACTGACAAGCCAGGGACAAAAGATCGGAAGCGCACACGTCTGAACTCCAGTCACCGCTCATTCTCTCGTCTGCCGTCTTCTGCTTGAAAAAACAAAACAAAACTCTTCTAGAATACTCCTAGCTCGTTAATTGCCTGCCGACGCCGCTCCAACTAACTCATTCTCTCTCGTCTTACCACTTCCTTGGGCCTATCTGCTCACTCCTGATCCTCCGAACTTTCACTTCCCCCTCC
+
AAA>AACAFFFFG1BEAGGFEFFHH1BBABBB0AFAGFAFCGHCABABAEECAAFEFHGGFDBFHGHFDBDGH/E/EGBF22B@F??/?FGFE>EGFHGFHHHH0FFHHE/?E000/?<001<>1@@222@2@DG1@1D11<1///?/1111?D100<---<--;;:AG//:/0/0<00;;00;C00..;.;B0/09/000000/....9/;///9;////;;////;//;----9//://////----;-
@M05620:37:000000000-D9766:1:1101:15547:14627 1:N:0:25
GAGGCTGCTTTGGAAGAAACTGACAAGCCAGGGACACAAGATCGGAAGAGCACACGTCTGAACTCCAGTCACCGCTCATTATCTCGTATGCCGTCTTCTGCTTGAAAAAAAAAAATTCACGGGCCACCTGACGTGGGACTTGGTGCCGATCGGCGCGTACCAGCACGCATTGCACAAACGTCTTAGGGCCAGGGTATGCGTCGCGCTGCGATGAGCATGCCTAATCCTACCACCAGTCGCAGCTGGTACTC
+
>>1>AA?>BFFFGGFG1FGGFBBFHHBAFAFCEFGG00EFGHHHGGC/0BBAFFG/BEFE1FGHHHGHHHBFHGEEFGFDFGGGHHFEHFGGEEGHGHHFBGGFBGF1F/E/<//0111>///////0000<....-.0.000<<</<----.-------.00./.---9./////----9---//9-9------////-------;9-----/99///;///////;/;-//---//-----//-///9/
@M05620:37:000000000-D9766:1:1101:21823:14671 1:N:0:25
GAGGCTGCTTTGGACGTACCTGACAAACCAGGGACACAAGATCGGAAGATCACACCTCTTGACTCCAGTCACCGCTCATTATCTCGTATACCGTCTACTGCTTTAAAAAAAAAAACATAAACTAAAAAAAGTAATTAAAATATATTATACCATCAAGAATATTCGTTACGGCCTTTCCTATTTCGGAGTCTGTATTCTGCATATTAACAATTAGGAGGCGTTTACATGGCACGTGACACTCACATCATCCA
+
A1AA>>C>BBB1F11A1AAAFAB0B10AAAA0B00AABFGBFBAE//B01ABB1B/B0B112BD111BD11ABB/>>BD2BB2B2BB?F1BB/?EE/BBB1BB1BFB1>E>//<//?111@12@1111///<1111111<111><1111<100/0000/<=000//<.:..--./00;000000/-.-./000000090;F0000900000000009-------////--//----;/9//////////9/
@M05620:37:000000000-D9766:1:1101:2617:14674 1:N:0:25
ACCACACCTTCTACAATGAGCTGCGTGTGGCTCCCGAGGAGCACCCCGTGCTGCTGACCGAGGCCCCCCTGAACCCCAAGGCCAACCGCGAGAAGATGCCCAGGTGAGTGGCCCGCTACCTCTTCTGGTGGCCGCCTCCCTCCTTCCTGGCCTCCCGGAGCTGCGCCCTTTCTCACTGGTTCTCTCTTCTGCCGTTTTCCGTAGGACTCTCTTCTCTGACCTGAGTCTCCTTTGGAACTCTGCAGGTTCTA
+
CCCCCCCCFFFFGGGGGGGGGGHHGGGFGGHHHGGGFGGGGHHHHGGGEGGGHHHHHHHGGGGGGGGGGGGHHHHGGGGHGHHHHGGGGGGGGGHHHHDGHHCGGHDGFBGFHHGGCCGHHHHHHHGHHHGHHGGGDDHGFHGEHFGFGGGGGGGGFG9ADFGGAGFFAFFFFFFFFFFBFFFFFFFFBBFFFCDFFFFFFFFFFFFFFFFFFFFFFFFFFBFBFFB9;FFFFFFBFFFFFFFFFFFFFFB
@M05620:37:000000000-D9766:1:1101:15234:14695 1:N:0:25
ACCACACCTTCTACAATGAGCTGCGTGTGGCTCCCGAGGAGCACCCCGTGCTGCTGACCGAGGCCCCCCTGAACCCCAAGGCCAACCGCGAGAAGATGCCCAGGTGAGTGGCCCGCTACCTCTTCTGGTGGCCGCCTCCCTCCTTCCTGGCCTCCCGGAGCTGCGCCCTTTCTCACTGGTTCTCTCTTCTGCCGTTTTCCGTAGGACTCTCTTCTCTGACCTGAGTCTCCTTTGGAACTCTGCAGGTTCTA
+
CCCCCCCCFFFFGGGGGGGGGGGHGGFGHGHHHGGGGCGGGHHHHGGGGGGGHHHHHHHGGGGGGGGGGGGHHHHGGGGHGHHHHGGGGGGGGGHHHHHHHHHGHHHHHHGGHHGGGGGHHHHHHHHGHHGHHGGGGGHGHHGHHGGGGGGGGGGGGGCGGFGGGGFFFFFFFFFFFFFFFFFFFFFFFFFFFFFFFFFFFFFFFFFFFFFFFFFFFFFFFFFFFFFFFFFFFFFFFFFFFFFFFFFFFFF
@M05620:37:000000000-D9766:1:1101:13276:14702 1:N:0:25
ACCACACCTTCTACAATGAGCTGCGTGTGGCTCCCGAGGAGCACCCCGTGCTGCTGACCGAGGCCCCCCTGAACCCCAAGGCCAACCGCGAGAAGATGCCCAGGTGAGTGGCCCGCTACCTCTTCTGGTGGCCGCCTCCCTCCTTCCTGGCCTCCCGGAGCTGCGCCCTTTCTCACTGGTTCTCTCTTCTGCCGTTTTCCGTAGGACTCTCTTCTCTGACCTTAGTCTCCTTTGGAACTCTGCAGGTTCTA
+
CCCCCCCDFFFFGGGGGGGGGGHHGGGGHGHHHGGGGGGGGHHHHGGGEGGGHHHGHHHGGGGGGGGGGGGHHHHGGGGHGHHHHGGGGGGGGGHHHHHHHHHGHHGHHHGGHHCGGGGHHHGHHGHGHFGHHGGGGGHGHHGHHGGGBFGGGGGGGGDGGGBF-DFFCFFFFFFFBFFFFFFFFFFFFFFFFFFFFFFFFF?DDFFFFFFFFFFFFFFFFFFFFFFFFFFFFFFFFFFFFFFFFFFFFF:
@M05620:37:000000000-D9766:1:1101:10465:14711 1:N:0:25
GAGGCTGCTTTGGAAGAGCACACGTCTGAACTCCAGTCACCGCTCATTCTCTCGTATGCCGTCTTCTGCTTGAAAAAAAAAGACCCAACTCCGCAGCTTGGCTGGGACCTATGTGAGTATCCAGCGTAGGAATCTGGGAGTTGGGGAGGAGTGAGGAGTTGGGGAAAGACAGTCCTAACCGTGGAGGGTTCTGGTAAATGATGGGGTGAGGAGGGGCTCTTTGGCTCCCACCAGTCCCCCTGTCTTCTCTA
+
A@AAA1B>@FDFAGGGGGGGGGHGGEBADGHHFEHFGHFHHGGEGEGF222A1BAE0BA1EBABAABFGFDG>1GFH?/>E/?0B?GF/011EE/<EBF0/FG///B<CGFEDDGDFGEDDDG1FC////<?FFG1GFHGGFG1ACACCA.<GBBF0</<GFGCGCHHHHHGFHGG0FFG-CE?BEG?.9ABFFB0BFFFBB/FE--9AFEB-?9>>-9BFBF/B/9-A--A--/BFFFF<-F////9;B/
@M05620:37:000000000-D9766:1:1101:19602:14713 1:N:0:25
ACCACACCTTCTACAATGCGCTGCGTGTGGCTCCCGAGGAGCACCCCGTGCTGCTGACCGAGGCCCCCCTGAACCCCAAGGCCAACCGCGCGAAGATGCCCAGGTGAGTGGCCCGCTACCTCTTCTGGTGGCCGCCTCCCTCCTTCCTGGCCTCCCGGCGCTGCGCCCTTTCTCACTGGTTCTCTCTTCTGCCGTTTTCCGTAGGACTCTCTTCTCTGACCTGAGTCTCCTTTGGAACTCTGCAGGTTCTA
+
BBBBBBB>BFFFGGFGGG4AFGGGGEGBAFHGGBAE2EEGGHEGHGGAAEEGFHGHHHH>>ECGGGGGGGGHEHHGGGGHGHHHHGGGGG/BDGGCFHHHHHGGGHHHHHGGHHGGGCGHHHHHHHHHHHGHHGGGGGGGGGGGGGGGGGGGGGGGGG9@DFFFFFFFFFFFFFFFFFFFFFFFFFFFFFFFFFFFFFFFFFFFFEFFFFFFFFFBFFFFFFFFFFF/;BFFFFFFFFFFFFFFFFFFFFB
@M05620:37:000000000-D9766:1:1101:13648:14733 1:N:0:25
ACCACACCTTCTACAATGAGCTGCGTGTGGCTCCCGAGGAGCACCCCGTGCTGCTGACCGAGGCCCCCCTGAACCCCAAGGCCAACCGCGAGAAGATGCCCAGGTGAGTGGCCCGCTACCTCTTCTGGTGGCCGCCTCCCTCCTTCCTGGCCTCCCGGAGCTGCGCCCTTTCTCACTGGTTCTCTCTTCTGCCGTTTTCCGTAGGACTCTCTTCTCTGACCTGAGTCTCCTTTGGAACTCTGCAGGTTCTA
+
CCCDDCDDFFFFGGGGGGGGGGHHGGGFHGHHHGGGGGGGGHHHHGGGFGGGHHHHHHHGGGGGGGGGGGGGHHHGGGGHGHHHHGGGGGGGGGHHHHHHHHHGFHHHHHGGHHGGGGGHHHHHHHHHHHGHHGGGGGHGHHGHHGGGGGGGGGGGGGGGGGGGGGFFFFFFFFFFFFFFFFFFHFFFFFFHFFFFFFHFFFFFFFFFFFFFHHHFHFEFFFFFFFFFFFFFFFFFFFFFFFFHFFFFFFF
@M05620:37:000000000-D9766:1:1101:10469:14752 1:N:0:25
GAGGCTGCTTTGGAAGAAACTGACAAGCCAGGGACAAAAGATCGGAAGCGCACACGTCTGAACTCCAGTCACCGCTCATTATCTCGTATGCCGTCTTCTGCTTGAAAAAAAAAAAAAAATCCAACTAATTAATCTTGGAGTCGGGCAGTCCTCCGGACTCGTCTCACGTCCGCCCTAACTGTGTAGGGATCTGTTAACCAACTGCCTGAGGTGACTCACCTTGTCTCCCATCCCACCCCCTCCCTTTTCTC
+
BBBBBAFBFFFFGFGGGFGGFFFHGBHHGHBF2AFCHFHGGHHHEBFG2AFFEGHGGHHGGFGGHHHHGHHHHGGCGGHHGGHDGF??GGHHG?EHFHHHHHHHFHHHHGGGGC/<//-0>11110110000=000<00//<-----.//00:/.-9--/...;/00....;-;@-:B.////;///./..///;/////9.;/;///..././;//9/.9/////9/9./;../.;99;-.9.;9////9
@M05620:37:000000000-D9766:1:1101:15579:14763 1:N:0:25
ACCACACCTTCTACAATGAGCTGCGTGTGGCTCCCGAGGAGCACCCCGTGCTGCTGACCGAGGCCCCCCTGAACCCCAAGGCCAACCGCGAGAAGATGCCCAGGTGAGTGGCCCGCTACCTCTTCTGGTGGCCGCCTCCCTCCTTCCTGGCCTCCCGGAGCTGCGCCCTTTCTCACTGGTTCTCTCTTCTGCCGTTTTCCGTAGGACTCTCTTCTCTGACCTGAGTCTCCTTTGGAACTCTGCAGGTTCTA
+
CCCCCCCDFFFFGGGGGGGGGGHHGGGFHGHHHGGGGEEGGGHHHGGGEEGGHHHGHHHGGGGGGGGGGGGHHHHGGGGHGHHHHGGGGGGGGGHHHGHGHHHGHHHHHHGGHHCGGGGHHHHHHHHGHHGHHGGGGGHGHHGHGGGGGGGGGGGGGGBFGGGGGGFFFFFFFFFFFFFFFFFHFFFFFFHHFFFFFFHFFFFFFFFFFFFFHHHFFHFFFHFFFFFFFFFFHHFFFFFFFFFFFFFFFFB
@M05620:37:000000000-D9766:1:1101:19212:14790 1:N:0:25
ACCACACCTTCTACAATGAGCTGCGTGTGGCTCCCGAGGAGCACCCCGTGCTGCTGACCGAGGCCCCCCTGAACCCCAAGGCCAACCGCGAGAAGATGAACCCAGGTGAGTGGCCCGCTACCTCTTCTGGTGGCCGCCTCCCTCCTTCCTGGCCTCCCGGAGCTGCGCCCTTTCTCACTGGTTCTCTCTTCTGCCGTTTTCCGTAGGACTCTCTTCTCTGACCTGAGTCTCCTTTGGAACTCTGCAGGTTC
+
CCCCDDDCFFFFGGGGGGGGGGHHGGGEFGHHHGGGFGGGGHHHHGGGGFGGHHGHHHHGGGGGGGGGGGGHGHHGGGGHGHHHHGGGGGBGGGHHGHHHHHGGHGHHHHHHGGHHGGGGGHHHHHHHHHHHGHHGGGGGHGHHGGGGGGGGGGGGGGGG-DGGGGFFFFFFFFFHFFFFFFFFFFFFFFFFFFFFFFFFFFFFFFFFFFFFFFFHFFHFFFFFF/FFFFFFFFFFFFFFFFFFFFFFFFB
@M05620:37:000000000-D9766:1:1101:11700:14792 1:N:0:25
GAGGCTGCTTTGGAAGAAACTGACAAGCCAGGGACAAAAGATCGGAAGAGCACACGTCTGAACTCCAGTCACCGCTCATTATCTCGTATGCCGTCTTCTGCTTGAAAAAAAAAACAAACCATCACAACTCCTCTCCTCCACCCCTTTCTTCCCCTCACGACATCCCCCCTTTCCCTTCCTTCCTTCCTTCCCTCTTTCTCCCTCTTACTTCTCGCCTTTCACACTACTCCGCCTTTTTCCTTTTCACTTCC
+
CCCCCCFCFFFFGGGGGGGGGGHHHHHHGHHHGGGGHHFHGHHFGEFG2GHHHGHGHHHGHFGGGHCGFHFGHGGGGGHGHHHHHGEFHHHHGFGFFHHHHHGHHHHHHGGGF//?/@///2@@>22/1?1?F10010?0=>.-.01>1==D0//<....<-.::..ECG.0:0:00:/00;:000:0:0/:0/;:0B0;:/CB/000000;0..9..;00;0BB//:;:.9A.9:00/00000000:;00
@M05620:37:000000000-D9766:1:1101:19001:14798 1:N:0:25
ACCACACCTTCTACAATGAGCTGCGTGTGGCTCCCGAGGAGCACCCCGTGCTGCTGACCGAGGCCCCCCTGAACCCCAAGGCCAACCGCGAGAAGATGCCCAGGTGAGTGGCCCGCTACCTCTTCTGGTGGCCGCCTCCCTCCTTCCTGGCCTCCCGGGGCTGCGCCCTTTCTCACTGGTTCTCTCTTTTGCCGTTTTCCGTAGGACTCTCTTCTTCGACCTGAGGCCCCTTTGGAACTCCGCAGGGTCTA
+
CCCCCCCAFFFFGGGGGGAGGGHHGEGBAEHHHFFEDFGGGHHHHGGAEEFGHHHHHHHEFEGGGGGGGGGHHHHGGGGHGHHHHGGGGG/>DGHGHHDHH2/F11=01=F/FH-----><<<D000<0/C.<--A.:CE/:E/G9F00C.C09EE.A--9-..--AD-BF000090:B0;009099B0000B-:AFFBF.0..A09/9900B9090...;.///..9.;.AF0F0B0000..--;-;//0
@M05620:37:000000000-D9766:1:1101:3914:14804 1:N:0:25
ACCACACCTTCTACAATGAGCTGCGTGTGGCTCCCGAGGAGCACCCCGTGCTGCTGACCGAGGCCCCCCTGAACCCCAAGGCCAACCGCGAGAAGATGCCCAGGTGAGTGGCCCGCTACCTCTTCTGGTGGCCGCCTCCCTCCTTCCTGGCCTCCCGGAGCTGCGCCCTTTCTCACTGGTTCTCTCTTCTGCCGTTTTCCGTAGGACTCTCTTCTCTGACCTGAGTCTCCTTTGGAACTCTGCAGGTTCTA
+
BAABBBBA>FFFGFGFGGGFGGHHEFGEEAGGHDFGEGGGFHHGHGGGAGGADEEFGHFECE0FGGGGGGFGHHHGGGDHGHHHAFGGGGCG?<CBGGFGF1/C?FFAF1FA0FCG?@CH1GGBD0000CDHA-::AEHGGFA/0;FEBBAABF9C9--99.;BBBFB-9BBFFBB/:.BB9BFFBB//;///;99BE/9AB?DDB9BF/BF/9/:B/BBFBFBBFFBFF//;F/::FBBFFBBBFFFFFF
@M05620:37:000000000-D9766:1:1101:24775:14810 1:N:0:25
ACCACACCTTCTACAATGAGCTGCGTGTGGCTCCCGAGGAGCACCCCGTGCTGCTGACCGAGGCCCCCCTGAACCCCAAGGCCAACCGCGAGAAGATGAACCACGGTGTGTGGCCCGCTCCCTCTTTTGGTGGCCACCTCCCTCCTTCCTGCCCTCCCGGCGCTGCGCCTTTTCACCCTGGTTCTCTTCTCTGCCGTTTCCTGTACGTCTCTCTTCTCAGCCAAGCGTCCCTTTTGGAACTATGCTGGTTC
+
AAAAAAAAFF@@AGGF3BFD11AAABEEHAGHFGA0EAE/EHHHHGEEBEECGFGHHHCEEGGGCE@EGGGGHFCEFGGGGHH/FFGGGCCC?CHHHDD1FA0/?</?/??F.<0>---<..C//<0=GGHE..C/:..;.C:G.9;F/90/.9/AC..9;----9--A-AFF9/;/9-BA9/BFFF//:/;/:/9AB////;;//;-;99/9BFFF///;/--;-;AA-9/;9B/@B/;F//;//;//9/
@M05620:37:000000000-D9766:1:1101:6542:14816 1:N:0:25
ACCACACCTTCTACAATGAGCTGCGTGTGGCTCCCGAGGAGCACCCCGTGCTGCTGACCGAGGCCCCCCTGAACCCCAAGGCCAACCGCGAGAAGATGAACCCAGGTGAGTGGCCCGCTACCTCTTCTGGTGGCCGCCTCCCTCCTTCCTGGCCTCCCGGAGCTGCGCCCTTTCTCACTGGTTCTCTCTTCTGCCGTTTTCCGTAGGACTCTCTTCTCTGACCTGAGTCTCCTTTGGAACTCTGCAGGTTC
+
BCCCCCDDFFFFGGGGGGGGGGHHGEGEHGHHHGGGGGGGGHHHHGGGGGGGHHHHHHHGGGGGGGGGGGGHGHHGGGGHGHHHHGGGGGGGGGHHHHHHHHGGHGHHHHHHGGHHGGG@GHHHHHHHHHHHGHHGGGGGHGHHGGGGGGGGGGGGGGGGAGGGGGFFFFFFFFFFBFFFFFFFFFHFFFFFFFFFFFFFFFFFFFFFFFFFFFHHHFHHFFFFFFFFFFFFFFFFFFFFFFFHFFFFFFB
@M05620:37:000000000-D9766:1:1101:5108:14817 1:N:0:25
GAGTCTGCTTTGGCAGAAACTGACAAGCCAGGTACACAAGATCGGAAGCGCACACGTCTGAACTCCAGTCACCGCTCATTCTCTCGTCTGCCGTCTTCTGCTTGAAAAAAAAAACACAACAACTGCTTTTTTCCCTCCGCCTCTCTTCTGTACTTCTCAAACTCCTACCTGTCTACGTTTTTATCTCTCATCCTCCTTGCTATCACCATCTCTTCTCCAAACTTACTCTCTTTACTCACTCTACACCCGCT
+
>AA1>DFFFFFFG1BE1FAABFGBFFBEF0BFAAF11AFHHHHFG/ABE/AAEAFABGHF1DGGFB1BDBGFGCEEGGDF@2BGFBBB?/B@>?>B/B2BFFFBGFGHHG/CG///0//////10?111??/01<10.....</<0000=0<000<000=00000000;00;:000..//...000000000900//00/090/00;C0/0000;000///-/:;//;////;///:/9//////-/---9
@M05620:37:000000000-D9766:1:1101:5122:14829 1:N:0:25
GAGGCTGCTTTGGAAGAAACTGATAAACCAGGGACACAAGATCGGAAGAACACACGACTGCACTCCAGTCACCGCTCATTATCTCGTATACCGTCTTCTGGTTTGATAAAAGAAAGGAACGGCTCCTAGCAGCCTCCACGTGCGTACCAGAGCTGCTGCACCACTGGCCCGTCCTTCAGGCATTTCCGCTTTCGCACTCTTGTGGATCCCCTTGAACAATTCTCCGCCTTTGTACTGGTCACTGACAAGCC
+
BBBCCCFBFFFFGGGGGGGGGGG5D55BBGFFGGGGHHCFH3GAAE2F23B3B1A00AAE3BFB3B3ABB35BE00EEHBHHHHBGCFC3BGEFFF1@443??0/34D?3D3/0330BBG///>FFG2D?2B2?GHH2@/?///?/</@?0<>111<F<01<0.<0/<.<-<DD.0C0<C/.CGHFH..:AABECADDBFFGFGGGGGFFAFFFB9999/9:F9/AD.A;;BF/;;:;;B/9BBFF//:AE
@M05620:37:000000000-D9766:1:1101:18791:14891 1:N:0:25
AGTGCCAGCTCTCAATCGCACAGGGGACCCAGGCCCCGGCCCCTCCAGCCAGAAAACCTATGACCTCACCCGCTACCTGGAGCACCAACTCCGCAGCTTGGCTGGGACCTATGTGAGTATCCAGCGTAGGAATCTGGGAGTTGGGGAGGAGTGAGGAGTTGGGGAAAGACAGTCCTAACCGTGGAGGGTTCTGGTAAATGATGGGGTGAGGAGGGGCTCTTTGGCTCCCACCAGTCCCCCTGTCTGGTCTA
+
AAAAAFF1AFCBFG3GG111EGBF0EEAEEGHG0FE/AAE/EEHGGG1FGHEAHHGHGF1FFBHHGHHHHCEGEGGHHBGFGH/FEHHEF1FEFE/EGHHC0G///BFFCGHHHBHGH2GH2@FGC/?A/?FGFH1FBGGGHB1-CGGCG?FHHHHH.:/:C@?FGHGGGGGFFGGGFGG?EEGGGGGFGGGFFBFFBFFFBFFF-:@EFFFFF@?@?FFFFFFFFFFFFFFEA9B//AB@E/9F//;BF/
@M05620:37:000000000-D9766:1:1101:10529:14892 1:N:0:25
ACCACACCTTCTACAATGAGCTGCGTGTGGCTCCCGAGGAGCACCCCGTGCTGCTGACCGAGGCCCCCCTGAACCCCAAGGCCAACCGCGAGAAGATGCCCAGGTGAGTGGCCCGCTACCTCTTCTGGTGGCCGCCTCCCTCCTTCCTGGCCTCCCGGAGCTGCGCCCTTTCTCACTGGTTCTCTCTTCTGCCGTTTTCCGTAGGACTCTCTTCTCTGACCTGAGTCTCCTTTGGAACTCTGCAGGTTCTA
+
BB@AABBBFFFFGGGG5GGDGFHHGEFEH2FG3FFEGGGGGHHHHGGGEEEGHHHHHHHGGGGGGGGGGGGHHFHGGGFHEHHHHGGGGGGCGGGHEGBGHHHGHHHHHHGGHHGGGGGHGHGGHHHHHHGHHGGGGGEGHHGHHGGGGGGGGGGGGGGGGGGGGGFBBFFFFFFFFFFFFFFFFFFFFFFFFBFBBEFFFFFFFFFFFFFFFFFFFFFFFFFFFFFFFFFFFFFFFFFFFFFFFFFFFFF
@M05620:37:000000000-D9766:1:1101:16973:14910 1:N:0:25
ACCACACCTTCTACAATGAGCTGCGTGTGGCTCCCGAGGAGCACCCCGTGCTGCTGACCGAGGCCCCCCTGAACCCCAAGGCCAACCGCGAGAAGATGCCCAGGTGAGTGGCCCGCTACCTCTTCTGGTGGCCGCCTCCCTCCTTCCTGGCCTCCCGGAGCTGCGCCCTTTCTCACTGGTTCTCTCTTCTGCCGTTTTCCGTAGGACTCTCTTCTCTGACCTGAGTCTCCTTTGGAACTCTGCAGGTTCTA
+
CCCCCDDDFFFFGGGGGGGGGGHHGGGFHGHHHGGGGGGGGHHHHGGGGGGGHHHHHHHGGGGGGGGGGGGHHHHGGGGHGHHHHGGGGGGGGGHHHHHHHHHGGHHHHHFGHHGGGGGHHHHHHHFGHHDGHFGGGGHGHHGHHGGGGGGGGGGGGA??AGFGGGFFFFFFFFFFFFFFFFFFEFFFFFFFFFDFFFFFFFF?A:BFFFFFFFFFFBBFFFFFFFFFFFFFFFFFFFFFFFFFFFFFFFF
@M05620:37:000000000-D9766:1:1101:23324:14927 1:N:0:25
ACCACACCTTCTACAATGAGCTGCGTGTGGCTCCCGAGGAGCACCCCGTGCTGCTGACCGAGGCCCCCCCGAACCCCAAGGCCAACCGCGAGAAGATGCCCAGGTGAGTGGCCCGCTACCTCTTCTGGTGGCCGCCTCCCTCCTTCCTGGCCTCCCGGAGCTGCGCCCTTTCTCACTGGTTCTCTCTTCTGCCGTTTTCCGTAGGACTCTCTTCTCTGACCTGAGTCTCCTTTGGAACTCTGCAGGTTCTA
+
BBBABBBBFFFFGGGGFGDGGGHGGA2AFAGHAFGEEGGGGHHHHGGGGEGGHHG3GHHG?GGGGAFGGGG@FEGGGGDH/?GHHG/BDG<<@D0C1?1CCHAFGHHHFFCCHH@@DFGHHHFHHHGBCHDHGGGAGGEEGGGFGGGF0/:AGGGGA?-;@F9FDFDB-F/FFFFFFFFFFFFFFFFFFFFFFFDDFFFFFFE.;/BFFFFFFBFFFF/FBFF/BFFFFF/FFFFBFFEFBFFFFFFFFFF
@M05620:37:000000000-D9766:1:1101:9886:14934 1:N:0:25
ACCACACGTCTGAACTCCAGTCACTCTCGCGCATCTCGTATGCCGTCTTCTGCTTGAAAAAAAAATAACCCGCTACCCGCAGCTCCAACCCCGCCGCTTGGTTGTCACCTATGTGAGCATCCAGCGTATGAATCTGGGAGTTGGGGAGCAGTGAGGATTTCGACAAAGACAGTCCTAACCGCGGAGGGCTCTGGCAAATGATGCTGTGAGGAGGGGCCCTTTGGCTCCTACCAGCCTTCCTGTCTGTCCTA
+
AAA1>AAD>AFAGGGGGGGCF1GDHB1GEFEE0AA1DFFEEHGEEB/GAG2G1AABBA1F0/FFE01B11/>>>//B0?>>>>0111<B/??B/<<>>?</1///11?11?F?<1<>1<1<0<><-<<./=00=D00/.<</</--.:../;/09.0/000/...-///9//0;;00;/9-9@--------;/9;;B-/99:////9:B/-/9----9@E////;//;///-9/-9-/;;;/9/9/9;/9/
@M05620:37:000000000-D9766:1:1101:14266:14940 1:N:0:25
ACCACACCTTCTACAATGAGCTGCGTGTGGCTCCCGAGGAGCACCCCGTGCTGCTGACCGAGGCCCCCCTGAACCCCAAGGCCAACCGCGAGAAGATGAACCCAGGTGAGTGGCCCGCTACCTCTTCTGGTGGCCGCCTCCCTCCTTCCTGGCCTCCCGGAGCTGCGCCCTTTCTCACTGGTTCTCTCTTCTGCCGTTTTCCGTAGGACTCTCTTCTCTGACCTGAGTCTCCTTTGGAACTCTGCAGGTTC
+
CCDCCDCCFFFFGGGGGGGGGGHHGGGFGGHHHGGGGGGGGHHHHGGGGGGGHHHHHHHGGGGGGGGGGGGHGHHGGGGHGHHHHGGGGGGGGGHHHHHFHHGGHGHHHHHHGGHHGGGGGHHHHHHHHHHHGHHGGGGGHGHHGGGGGGGGGGGGGGGGGGGGGGFFFFFFFFHHHFFFFFFHFFFFFFFFFFFFBDFFFFFFFFFFFFFFFFHHHFFFFFFFFFFFFFFFFFFFFFFFFFFFFFFFFF0
@M05620:37:000000000-D9766:1:1101:13561:14977 1:N:0:25
ACCACACCTTCTACAATGAGCTGCGTGTGGCTCCCGAGGAGCACCCCGTGCTGCTGACCGAGGCCCCCCTGAACCCCAAGGCCAACCGCGAGAAGATGCCCAGGTGAGTGGCCCGCTACCTCTTCTGGTGGCCGCCTCCCTCCTTCCTGGCCTCCCGGAGCTGCGCCCTTTCTCACTGGTTCTCTCTTCTGCCGTTTTCCGTAGGACTCTCTTCTCTGACCTGAGTCTCCTTTGGAACTCTGCAGGTTCTA
+
CCCDDDDDFFFFGGGGGGGGGGHHGFGFHGHHHGGGGGGGGHHHHGGGFGGGHHHHHHHGGGGGGGGGGGGHHHHGGGGHGHHHHGGGGGGGGGHHHHHHHHHGHHHHHHGGHHGGGGGHHHHHHHHHHHGHHGGGGGHGHHGHHGGGGGGGGGGGGGGGGGGGGGFFFFFFFFFHHHFFFFFHHFFHHFFFFFFFFFHFFFFDFFFFFFFFHFFFHFFFFHFFFFFFFFFFHFFFFFFFHFFHFFFFFFB
@M05620:37:000000000-D9766:1:1101:18659:14994 1:N:0:25
ACCACACCTTCTACAATGCGCTGCGTGTGGCTCCCGAGGAGCACCCCGTGCTGCTGACCGAGGCCCCCCTGAACCCCAAGGCCAACCGCGCGAAGATGCCCAGGTGAGTGGCCCGCTACCTCTTCTGGTGGCCGCCTCCCTCCTTCCTGGCCTCCCGGAGCTGCGCCCTTTCTCACTGGTTCTCTCTTCTGCCGTTTTCCGTAGGACTCTCTTCTCTGACCTGAGTCTCCTTTGGAACTCTGCAGGTTCTA
+
BBBBBBB3CFFFGGGGGGCFGGGGGGGAFEGHHBAEDEGGGHHHHGG0BFEGHHHHFHH>EFGGGGGGGGGHHHHGGGGHGHHHHGGGGGCGGGGGHHHHHHHGHHHHHHGGHHGGGCGHHHHHHHHHHHGHHGGGGGGGGGGGGGGGGGGGGGGGGGAFFFFFFFFFFFFFFFFFFFFFFFFFFFFFBFFFFFFFFFFFFFFFF/FFFFFFFFFFFFFFFFFFFFF9:BFFFFFFFFFFFFFFFFFFFFF
@M05620:37:000000000-D9766:1:1101:12635:15011 1:N:0:25
ACCACACCTTCTACAATGAGCTGCGTGTGGCTCCCGAGGAGCACCCCGTGCTGCTGACCGAGGCCCCCCTGAACCCCAAGGCCAACCGCGAGAAGATGAACCCAGGTGAGTGGCCCGCTACCTCTTCTGGTGGCCGCCTCCCTCCTTCCTGGCCTCCCGGAGCTGCGCCCTTTCTCACTGGTTCTCTCTTCTGCCGTTTTCCGTAGGACTCTCTTCTCTGACCTGAGTCTCCTTTGGAACTCTGCAGGTTC
+
CDDDDDDDFFFFGFGGGGGGGGHHGGGFHGHHHGGGGGGGGHHHHGGGGGGGHHHHHHHGGGGGGGGGGGGHHHHGGGGHGHHHHGGGGGGGGGHHHHHHHHGGHGHHHHHHGGHHGGGGGHHHHHHHHHHHGHHGGGGGHGHHGGGGGGGGGGGGGGGGAGGGGGFFFFFFFFHHFFFFFFFFFFFFFFFFFFFFFFFFHFBFFFFFFFFFFFFHHFFFEFFFFFFFFFFFFFFFFFFFFFFFFFFFFF0
@M05620:37:000000000-D9766:1:1101:14634:15049 1:N:0:25
GAGGCTGCTTTGGAAGAAACTGACAAGCCAGGGACAAAAGATCGGAAGAGCACACGTCTGAACTCCAGTCACCGCTCATTATCTCGTATGCCGTCTTCTGCTTGAAAAAAAAAAAAAAAAAAAAATAAAAAAGATCATAGGCGTAGTAAACATGTTTTCTTAGATTATGAAAAAAGAAAAAGAGGAACAAAAAACAAGACTCACCCGGAAGTGCAGAGCTAGCAGAATGTAAAGACTAACTGCAGATAATG
+
A3>AAAFBFFFFGGGFGGGGGGBGGHHHGFHHGGFFCBFGF3GHGGGG2FGHHHHGGHHGHHHFHHGHFHHHHGGFGGHHDFGDBGBEGGHHG?EHGHHHHHHHCGHHHGGGG</<>/<----<-.;0000-..0000000/-.--.000000/000/00000000090/9/9.-.../......9.......-...;..////..--;-.//////./////////////////.///////////////
@M05620:37:000000000-D9766:1:1101:26567:15050 1:N:0:25
AGTGCCAGCTCCCATTCGCACAGGGGACCCAGGCCCGGGCCCCTCCACCCGGAAAACCTGTTCCCCCCCCCGCTACCTGGAGCCCCAACTCCGCGGCTTGGCTGGGACCTATGTGAGTTTCCAGCGTAGGAATCGGGGAGTTGGGGAGGAGTGAGGATTGGGGGAAAGACAGCCTTAACCGGGGAGGGTTCGGTTAAAGGAGGGGGGGAGGAGGGGCTTTTTGGCTCCCACCAGTCCCCCGGCCGGTTCTA
+
1>AAAFF1AF@11B11AB1A0AGGGG?AEFAGG0B//AAAEG//EEE0BE/>/>>GHEE0B12FG0>/>E//>//BBDG0<<<<FCGGC011/</<-><C.</=C<.C.:00:0:0:000<CC0/-:.;.;00;.;@?-AG/FG---@9----/;;//99A-@-;B--BF/B-A-/BFF/--;--;@-A---;--;;///-9;>@--9-@--AB@@---;B/;-//;AE-AF--9;BFF--------999/
@M05620:37:000000000-D9766:1:1101:23473:15056 1:N:0:25
AGTGCCAGCTCTCAATCGCACAGGGGACCCAGGGCCTGGCCCCTCCATCCAGAAAACCTATGACCTCACCCGCTACCTGGAGCACCAACTCCGCAGCTTGGCTGGGACCTATGTGAGTATCCAGCGTAGGAATCTGGGAGTTGGGGAGGAGTGAGGAGTTGGGGAAAGACAGTCCTAACCGTGGAGGGTTCTGGTAAATGATGGGGTGAGGAGGGGCTCTTTGGCTCCCACCAGTCCCCCTGTCTGGTCTA
+
ABBCCFFFCFFFGGGGGGGGGGHHGGGGGGHHGGGGGGHHHHGHGGHHHHHHHHHHHGHHHHHHHHHHHHHGGGGGHHHHHHHHHHHHGHHHGGGGGHHHGHHGGGGHGHHHHHHHHGHHHHHHHGEGGGGHGHHHHHHGGHHHGGGGGGEHHHHHHGHHHHGGGGHHHHHHHHHGHHFHGFGGGGGGCFGGGGFGGGGGGGGGGGFFFFFFFFFFFFFFFFFFFFFFFFFFFFFFFFFFFFFFFFFFFFF
@M05620:37:000000000-D9766:1:1101:21165:15056 1:N:0:25
ACCACACCTTCTACAATGCGCTGCGTGTGGCTCCCGAGGAGCACCCCGTGCTGCTGACCGAGGCCCCCCTGAACCCCAAGGCCAACCGCGCGAAGATGCCCAGGTGAGTGGCCCGCTACCTCTTCTGGTGGCCGCCTCCCTCCTTCCTGGCCTCCCGGAGCTGCGCCCTTTCTCACTGGTTCTCTCTTCTGCCGTTTTCCGTAGGACTCTCTTCTCTGACCTGAGTCTCCTTTGGAACTCTGCAGGTTCTA
+
BBBBBBB>FFFFGGGGGGCEGGGGGGGBFEHHHAFEDGGGGHHHHGG0BEGGHHHHHHH>EFGGGGGGGGGHHHHGGGGHGHHHHGGGGGCGGGGGHHHHHHHGHHHHHHGGHHGGGCGHHHHHHHHHHHGHHGGGGGGGGGGGGGGGGGGGGGGGGG;DFFFFFFFFFFFFFFFFFFFFFFFFFFFFFFFFFFFFFFFFFFFFFBFFFFFFFFF;BFFFFFFFFFF/;FFFFFFFFFFFFFFFFFFFFFF
@M05620:37:000000000-D9766:1:1101:21167:15074 1:N:0:25
ACCACACCTTCTACAATGAGCTGCGTGTGGCTCCCGCTGATCCCCCCGTGCTTCGGACCGATTCCCCCCTGACCCCCAAGACCACCCGCCAGTGGCCTCCAGGATTATACCCCCCCTACATGGCCCCTCGCCGGCCCCCATCCTTCCACCCATCCCGTAAACCCGCCCTTCCTAACTGTTTCTCTCTCCTGCCGTCTCCCTTATGACTCTATTCTCTCACTTCATACCCTTTGGAATTGCGCCTGACAATC
+
>>1>>1>>BCB@33BBBBBBB11BEEFB0ABFBBABA/A/AFAGGGGAAABA11/??>E>>//F@@BEEGC000>>E<//0BB0//?/><//110?010?010/F111111??/->-.CB00/./<-..:-;--;--;A-/=9B00/00.;.:;--;;-9-;;------9-///BF/9//:9////:99///--;-9-//-99////;B/;/9/B:/;9B/9;//////;9;//9//9//----;9///9/
@M05620:37:000000000-D9766:1:1101:15746:15082 1:N:0:25
ACCACACCTTCTACAATGAGCTGCGTGTGGCTCCCGAGGAGCACCCCGTGCTGCTGACCGAGGCCCCCCTGAACCCCAAGGCCAACCGCGAGAAGATGCCCAGATGAGTCGCCCGCCACCTCTTCTGGCCGCCGCCCCCCTCCCTCCTCGCCTCCCGCTGCTGCCCCCTTTCTCGCTGGTTCTCTCTTCTGCCGTTTTCCGTACGACTCTCTTCTCTGACCTGCGTCTCCGTTGGAACTCTGCAGGTTCTA
+
CCDDDDDDFFFFGGGGGGGGGGHHGEGFHGHHHGGGGGGGGHHHHGGGGGGGHHHHHHHGGGGGGGGGGGGHHHHGGGGHGHHHHGGGGGGGGGHHHH2==2?/111?=1/<?/->--><GHHH0GHH0.=CG-AC--<CG.E.C/<//.<@..9.<--<B00B...<9<0B00..<.-<0000<<FBF0B00-<./<0BF<F.-....<:B00<0000</::.-.<D/0.<09.0000<0B000.<0000
@M05620:37:000000000-D9766:1:1101:16323:15088 1:N:0:25
ACCACACCTTCTACAATGAGCTGCGTGTGGCTCCCGAGGAGCACCCCGTGCTGCTGACCGAGGCCCCCCTGAACCCCAAGGCCAACCGCGAGAAGATGAACCCAGGTGAGTGGCCCGCTACCTCTTCTGGTGGCCGCCTCCCTCCTTCCTGGCCTCCCGGAGCTGCGCCCTTTCTCACTGGTTCTCTCTTCTGCCGTTTTCCGTAGGACTCTCTTCTCTGACCTGAGTCTCCTTTGGAACTCTGCAGGTTC
+
CCCCCCCCFFFFGGGGGGGGGGHHGGGEGGHHHGGGGGGGGHHHHGGGGGGGHHHHHHHGGGGGGGGGGGGHHHHGGGGHGHHHHGGGGGGGGGHHHHHHHHGGHGHHHHHHGGHHGGGGGHHHHHHHHHHHGHHGGGGGHGHHGGGGGGGGGGGGGGGG-DGGGGFFFFFFFFFFFFFFFFFFFFFFFFFFFFFFFFFFFFFFFFFFFFFFFFFFFFFFFFFFFBFFFFFFFFFFFFFFFFFFFFFFFF0
@M05620:37:000000000-D9766:1:1101:16156:15117 1:N:0:25
AGTGCCAGCTCTCAATCGCACAGGGGACCCAGGGCCTGGCCCCTCCATCCAGAAAACCTATGACCTCACCCGCTACCTGGAGCACCAACTCCGCAGCTTGGCTGGGACCTATGTGAGTATCCAGCGTAGGAATCTGGGAGTTGGGGAGGAGTGAGGAGTTGGGGAAAGACAGTCCTAACCGTGGAGGGTTCTGGTAAATGATGGGGTGAGGAGGGGCTCTTTGGCTCCCACCAGTCCCCCTGTCTGGTCTA
+
CCCCCFFFCFFFGGGGGGGGGGHHGGGGGGGHGDGGGGHHGHGHGGHGHHHHHHGGHGHHGHHHHHHHHHGGGFFGHHHHHHHHHHHHGHHHGGGGGHHHGH3FGGHHGHHHHHFHHHHHHHHHHGGGGGHHHHHHHHHGGHHHGGGGGGGHHHHHHGHHHFGGGGHHHHHHHHHHHHHHGGGGGGGGCFFGGGGGGGGGGGHFGGFFFFFFFFFFFFFFFFFFFFFFFFFFFFFFFFFFFFFFFFFFFFF
@M05620:37:000000000-D9766:1:1101:2493:15151 1:N:0:25
ACCACACCTTCTACAATGAGCTGCGTGCCGCGCCCGAGGAGCACCCCGTGCTGCTGACCGAGCCCCCCCTGAACCCCAAGGCCAACCGCGAGAAGATGAACCCAGGTGAGTGGCCCGCTACCTCTTCTGGTGGCCGCCTCCCTCCTTCCTGGCCTCCCGGAGCTGCGCCCTTTCTCACTGGTTCTCTCTTCTGCCGTTTTCCGTAGGACTCTCTTCTCTGACCTGAGTCTCCTTTGGAACTCTGCAGGTTC
+
A1A1A1AAFF@DGGGB3AGE1FAF00E00000//AAAA/A//B0C/AE/EFE111B1F0EE//>?E/@>//B1F/E</E<</FCGEC?/BB//?0<F11<F..>C.1FHA1<<CFHGGGCGHHHHHFHHHHHGHHGGGGGGGGGEGGGGGGGGGGGGFG@-@@FFF@@F@?FFFFFFFFFFFFFFFFFFFFFFFF@BFFFFFFF-ABFFFFFFFFFFFFFFFBFFBFFFBFFFFFFFFFFFFFFFBFFFF/
@M05620:37:000000000-D9766:1:1101:3070:15157 1:N:0:25
GAGGCTGCTTTGGAAGAGCACACGTCTGCACTCCAGTCACCGCTCCTCTCTCGTATGGCGTCCTCTGCTTGGAAAAAAGAAGAAAGAATCCCGCCTCATGCGTCTTACCGATGTTACAATTCAGAGCACTAATATCGGAGCCTGGGAGTACTGACCATTGCTGCAAAGACAGATCTAACCGCGTACGGGCATTCTAAAAGAGCACTCAAGGAGCGGCCCTTTCACCCATATAAGCACGTAGCCATCTCCCT
+
AAAAAAFAFFFFGEGGGGGFGGHGH442DDFH3BB3DFDGBEEEEE3B5BGG11A3B21AA00BFGF3@@@1B5BB1/11?333333B333B1/>/?3BB3/?///BBBEECBB?33333?3?322<@0@<222@2</<</<00/.0..01>=110<1110000/00//////0/00;0.--:::9-.---/0;00;;00.///909//0/.:.---;-9//;/;/.9999/9//9.-....////9///.
@M05620:37:000000000-D9766:1:1101:2815:15175 1:N:0:25
ACCACACCTTCTACAATGAGCTGCGTGTGGCTCCCGAGGAGCACCCCGTGCTGCTGACCGAGGCCCCCCTGAACCCCAAGGCCAACCGCGAGAAGATGCCCAGGTGAGTGGCCCGCTACCTCTTCTGGTGGCCGCCTCCCTCCTTCCTGGCCTCCCGGAGCTGCGCCCTTTCTCACTGGTTCTCTCTTCTGCCGTTTTCCGTAGGACTCTCTTCTCTGACCTGAGTCTCCTTTGGAACTCTGCAGGTTCTA
+
AAAAAAAACFFFGGGGGGG1G1GFGEA0AEGAGFGGEGGGEHHHHGGG/EEGHHFFHHFE@EEGGGGGGCFEHHHGGEEHGEHHHGFGGGGGCGHHHHHHHHHGHHHHGHAFHGGC?GGHHHEFHHHGGH.CGGGGCCGCHHGFHFGFGBFGGGGGFG@GAGGG@?B@?FBFFFFFFFFFFFFFFFFFFFFFF@FBBEFFFFFFFFFFFFFFFFFFFFFFFFFFFFFFFFFFFFFFFFFFFFFFFFFFFFF
@M05620:37:000000000-D9766:1:1101:10640:15175 1:N:0:25
AGTGCCAGCTCTCAATCGCACAGGGGACCCAGGGCCTGGCCCCTCCATCCAGAAAACCTATGACCTCACCCGCTACCTGGAGCACCAACTCCGCAGCTTGGCTGGGACCTATGTGAGTATCCAGCGTAGGAATCTGGGAGTTGGGGAGGAGTGAGGAGTTGGGGAAAGACAGTCCTAACCGTGGAGGGTTCTGGTAAATGATGGGGTGAGGAGGGGCTCTTTGGCTCCCACCAGTCCCCCTGTCTGGTCAT
+
AABBAFFFCFFFGCFGGFFGGGHGFFGGGGGGGGGFEFHHHGGHGGGHHGFHHGHHHGHHHHHHHHHFHHHGGGGGHHHHHHFFHHFEEGHHGGGGGHHHGHHGGGHHGHHHHHHHHGHHHHHHHGCDFGHHHHHHHHHGGHHHGGGGGGGHHHHHHGHHHHGGGGHHGHHHGHHHHHHHGEEGGGGGEFGGGGGGGGGGGFGGGGFFFFFFFFFFFFFFFFFFFFFFFFFFFFFFFFFFFFFFFFFFF00
@M05620:37:000000000-D9766:1:1101:24762:15185 1:N:0:25
ACCACACCTTCTACAATGAGCTGCGGGTGGCTCCCGAGGAGCACCCCGTGCTGCTGACCGAGGCCCCCCTGAACCCCAAGGCCAACCGCGAGAAGATGCCCACGTGAGTGGCCCGCTACCTCTTCTGGTGGCCGCCTCCCTCCTTCCTGGCCTCCCGGCGCCGCGCCCTTTCTCACTGGTTCTCTCTTCTGCCGTTTTCCGTAGGACTCTCTTCCCTGACCTGTGTCACCTTTGGAACTCTGCAGGTTATA
+
AAA3AABBCFFFCGGCDGGGFBGCG2AAAAG2BFFEAEGCEHHHHGGGAEEGHHH3GHEE/EGGG1EGGGG0GFEGGG/F//?GEEB/CCG//AFH1<11?F/>>FG.1>..<.-<--AHF000;0<G0/:CCGC9...9//9/0;/0;/..9..99---9------;-/BFFFFB/9FFF////:FFFFFBB9.;BE//::..:BBB//9/;B/./;.;//.///:/9F//;://;FF/99/BFFAF/;9
@M05620:37:000000000-D9766:1:1101:26661:15186 1:N:0:25
ACCACACCTTCTACAATGCGCTGCGTGTGGCTCCCGAGGAGCACCCCGTGCTGCTGACCGAGGCCCCCCTGAACCCCAAGGCCAACCGCGCGAAGATGAACCCCTGTGCTGGGCGCGCTCCCTCTTCTTGTTGCCGCCTCCCTCCTTCCCGGCCTCCCGGCGCTGCGCCCTTCTTCACTTGTTCTCTCTTCTCCCGTTTTTCGTATGACTCTCTTCTCTGCCTTTGGCGGTTCTTGAAACGCTGCGGGCTC
+
BCCCCCCAFFFFGGGGGGBEEEGGGGGEEGAGGABEEGGGGHHHHGG0EGEGGGHHHHH>EEGGGGGGGGGBHHHGGGGHGHHHHGGGGGGG<<<A?1?11//..>><=11><<-=---:.;/CH:CG0;:0;0<--;.;C;/::;FF/;.---;F.;.;-:-;-;9@.;@F//;F//;//;/;////9/;F///.;.;../-;//;;/FFFF/F/B////;//;///----.;/F////9@.;9--9--:
@M05620:37:000000000-D9766:1:1101:14828:15190 1:N:0:25
AGTGCCAGCTCTCAATCGCACAGGGGACCCAGGGCCTGGCCCCTCCATCCAGAAAACCTATGACCTCACCCGCTACCTGGAGCACCAACTCCGCAGCTTGGCTGGGACCTATGTGAGTAACCAGCGTAGGAAATTGGGAGGTGGGGAGGAGTGAGGAGGTGGGGAAAGACAGTCCTAACCGTGGAGGGGTCTGGGAAATGAAGGGGGGAGGAGGGGCCCCTTGGCCCCCACCAGGCCCCCTGTCCGGTCCT
+
BCBBCFFFCFFFGGGGGGGGGGHHGGGGGGHHGGGGGGHHHHGHGGHHHHHHHHHHHGHHHHHHHHHHHHHGGFGGHGHHHHHHHHHHGHHHGGGGGHHHGHHGGGHHGHHHHHB333333D?//////?2D0111?G///?/FDG.-A../<00<0..;.CFG.EH./://00;00=/C-.9A..CD-;.//;/.BE00000;DF-9--;..;DF----;A/F/0.;@-.A....;DFF-.000.;9--0
@M05620:37:000000000-D9766:1:1101:9910:15195 1:N:0:25
ACCACACCTTCTACAATGAGCTGCGTGTGGCTCCCGAGGAGCACCCCGAGCTGCTGACCGAGGCCCCCCTGAACCCCAAGGCCAACCGCGAGAAGATGCCCAGGTGAGTGGCCCGCTACCTCTTCTGGTGGCCGCCTCCCTCCTTCCTGGCCTCCCGGAGCTGCGCCCTTTCTCACTGGTTCTCTCTTCTGCCGTTTTCCGTAGGACTCTCTTCTCTGACCTGAGTCTCCTTTGGAACTCTGCAGGTTCTA
+
AAA1AAAAFFFFGGGGAGG1GFHHGGGEH0GG1BFEFGGGGFHHHGGG/AEFGHGHHHHGGGGGGGGGGGGHHHHGGFFH/?GHHGG/BCC@CGHHHHEFHHHGHHHHHHEGHHGGGGGHHHHHHHHHHHGHHGGGGGHGHHGGGGGGGGGGGGGGGGGGGGGG@@F@@FFFFFFFFFFFFFFFFFFFFFFFF@FFFFFFFFFFFFFFFFFFFFFFFFFFFFFFFFFFFFFFFFFFFFFFFFFFFFFFFFB
@M05620:37:000000000-D9766:1:1101:5572:15209 1:N:0:25
GAGGCTGCTTTGGCAGAAACTCATACATTACTGCAACAGTTCCCCCTGGACCTGGCAGCGTTTCTTGCCTGGCTTACAGAAGCTGACACAACTCCTACAGGATGCTACCCGTCCGGCAAGGCTCCTAGCCGCCTCCAAGGGAGTAACCGCGCTGCTGAAACAATGGCCAGTCCTTCCGGCATTTCCGCTTTCGCACTCTTGTGGATCCACTTGAACAATTCTCAGCCTTTGTCCTTGTACCTGACAAGCCA
+
A?A1AAF?FFFFGGGGG1EG1B1BA1A3DFDFFFHFE0BDDGHEEE?FACGG0B000//AA/ABG11BGHHABBAFFGB@BBFFH10@FFF/1B@BDFFBBFEGHFBGFG??//>>EG/F/?GHGHFF1B?/>?CG011///??<1<1>/>>C?.FC000</<DHHHF/<CGB0;C:CC@@CHHHG.;CEG0.;.;;FGFGFF.0:CC0BFF/9FFF;FBBF/9B99BB/9B//;BB99;FFFFFBBAFE-
@M05620:37:000000000-D9766:1:1101:6968:15210 1:N:0:25
ACCACACCTTCTACAATGAGCTGCGTGTGGCTCCCGAGGAGCACCCCGTGCTGCTGACCGAGGCCCCCCTGAACCCCAAGGCCAACCGCGAGAAGATGAACCCAGGTGAGTGGCCCGCTACCTCTTCTGGTGGCCGCCTCCCTCCTTCCTGGCCTCCCGGAGCTGCGCCCTTTCTCCCTGGTTCTCTCTTCTGCCGTTTTCCGTAGGACTCTCTTCTCTGACCTGAGTCTCCTTTGGAACTCTGCAGGTTC
+
BBBBBBBBFFFFGGGGGGGGGGHHGGGFHGHHHGGGGGGEAGEHHGF0BAAFEFGFHHBE@E@EGGGGCEEHFGHGFGDHGHHHEFEGGC>CGDHFGFHHHHGGHACGHHHHFFHHADC-<GDGHFGHH0DHGHH:CCDGHFHHDGFGGGGFFGGGGGGG-9@FFF-DDDFFFFFF/BFF.BFFFFFFFFFF;FFFFFFFFF9B.AFFFFFFFFFFFBFF/F/BF/F:B/FBFFFFFFFFFFFFFFFFFF/
@M05620:37:000000000-D9766:1:1101:7033:15211 1:N:0:25
AGTTCCAGCTCTCCATCGCACAGGGGACCCAGTGCCTGGCCCCTCCCTCCAGACAACCTATGACCTCACCCGCTACCTGGCGCACCCCCTCCGCAGCTTGGCTGGGACCTCTGTGAGTATCCCGCGTCGGAATCTGGGAGTTGGGGAGGAGTGCGGAGTTGGGGACCGCCCGTCCTACCCGTGGCGGGTTCTGGTAAATGATGGGGTGAGGAGGGGCTCTTTGGCTCCCACCAGTCCCCCTGTCTGGTCTA
+
>>>1>B3BCFFFGBGABAAAEAG0B00ABE0B1BBADFEGHHGFEF/CFEACFA00BE01BBDGGDB1F>G/>//>F@1B0>EEEG//>EA?/E@EGH1<?FGGGGCGGH1GFHHDGHFHHH1?<CC/AC-FFHFHGF..EGFBCC.--.;GHECG-AEFG/??.-.;?@-9@BFF//9ABFF@-;=@@EFFFFF/B9FF/BFFFFB?-9-/9A@@@@FFFFFFFFFEF-AB-AFFFFFF@FFFFFFFFFB
@M05620:37:000000000-D9766:1:1101:16516:15213 1:N:0:25
ACCACACCTTCTACAATGAGCTGCGTGTGGCTCCCGAGGAGCACCCCGTGCTGCTGACCGAGGCCCCCCTGAACCCCAAGGCCAACCGCGAGAAGATGAACCCAGGTGAGTGGCCCGCTATCTCTTCTGGTGGCCTCCTTCCTCCTTCCCCGCCTCCCGGAGCTGCGCCCCTTCTCACTTGTTCTCTCTTCTTCCGTTTTCCTTACGACTCTCTTCTCTGACCTCAGTCTCCCTTTGCACTCTGCAGGTTC
+
CCCCCCCCFFFFGGGGGGGGGGHHGGGGHGHHHGGGGGGGGHHHHGGGGGGGHHHHHHHGGGGGGGGGGGGHHHHGGGGHGHHHHGGGGGGGGGHHHHHFH/<FGG?1?G11=?G.--><.<===0D0=<0/<=G0;GH0CHHCG/00;//;-A9EA99A9-=F00--;@-;./B090000;BFF00B9F0B0FFFF0/:0;0900..;DFFB00BF90F0FB:000;0;BF/B00;0;:0:F00;FAF00
@M05620:37:000000000-D9766:1:1101:8503:15220 1:N:0:25
ACCACACCTTCTACAATGAGCTGCGTGTGGCTCCCGAGGAGCACCCCGTGCTGCTGACCGAGGCCCCCCTGAACCCCAAGGCCAACCGCGAGAAGATGAACCCAGGTGAGTGGCCCGCTACCTCTTCTGGTGGCCGCCTCCCTCCTTCCTGGCCTCCCGGAGCTGCGCCCTTTCTCACTGGTTCTCTCTTCTGCCGTTTTCCGTAGGACTCTCTTCTCTGACCTGAGTCTCCTTTGGAACTCTGCAGGTTC
+
CDDCCCDDFFFFGGGGGGGGGGHHGGGFHGHGHGGGGGGGGHHHHGGGGGGGHHHHHHHGGGGGGGGGGGGHGHHGGGGHGGHHHGGGGGGGGGHHHHHHHHGGFFHHHHGHFGHHGGGGGHHHHHHHHFGHGHHGGGGGHGHHGGGGGGGGGGGGGGGGGGGGGGFFFFFFFFHHFFFFFFFFFFHFFFFFFFFFFFFFHFBFFFFFFFFFFFHHHFHHHFFFFFFFFFFFFFFFFFFFFEFFFFFFFF0
@M05620:37:000000000-D9766:1:1101:23489:15225 1:N:0:25
AGTGCCAGCTCTCAATCGAACAGGGGACCCAGGGCCTGGCCCCTCCATCCAGAAAACCTATGACCTCACCCGCTACCTGGAGCACCAACTCCGCAGCTTGGCTGGGACCTATGTGAGTATCCAGCGTAGGAATCTGGGAGTTGGGGAGGAGTGAGGAGTTGGGGAAAGACAGTCCTAACCGTGGAGGGTTCTGGTAAATGATGGGGTGAGGAGGGGCTCTTTGGCTCCCACCAGTCCCCCTGTCTGGTCTA
+
A1AAAFFFAFFFGGGGG11FF0FGGCGEFFAGFGGG/FGHA/E/EEGHFGCGFABGHGHHHEGHHHHHHHHGGGGGHHHHHHHHHHHHGHHHGGGGGHHHGHHGGGHHGHHHFHFHFHHHHHHHHGCGGGHHHHHHHHFFEHFHGGFGGGGHHHGHGGHHHHGGGCHGHHHHHHHHHHHHGGG@FGGG9FFGGGFGGGGGGGGGGGG@FFFFFF@@@@FFFFFFFFFFFFFFFFFFFFFF@FFFFFFFFFB
@M05620:37:000000000-D9766:1:1101:16277:15274 1:N:0:25
AGTGCCAGCTCTCAATCGCACAGGGGACCCAGGGCCTGGCCCCTCCATCCAGAAAACCTATGACCTCACCCGCTACCTGGAGCACCAACTCCGCAGCTTGGCTGGGACCTATGTGAGTATCCAGCGTAGGAATCTGGGAGTTGGGGAGGAGTGAGGAGTTGGGGAAAGACAGTCCTAACCGTGGAGGGTTCTGGTAAATGATGGGGTGAGGAGGGGCTCTTTGGCTCCCACCAGTCCCCCTGTCTGGTCTA
+
ABABBFFCAFFFGGGGGGGGGGHHGGGEGGHHG?GGCFHHHHGHGGHHHHHHGGHHHGHFHHFHHHHHHHFGGEEGHFHHGHHHHHGHGGHHGGGEGHHHGH3FEEHHGHHHHHGHHHHHHHHHHGGGGDHHHHGHHHHGGHHHCFEGGGGHHHHHCA<CDGGGGGHHHHHHHHHHHHHHGGGGGGGGGGGGGGGGGGGGGGGGE.ADFFFFFF;CFFFFFFF/0FF.ABFFFFFFFFFFFFFFFFFFFFB
@M05620:37:000000000-D9766:1:1101:13702:15301 1:N:0:25
ACCACACCTTCTACAATGAGCTGCGTGTGGCTCCCGAGGAGCACCCCGTGCTGCTGACCGAGGCCCCCCTGAACCCCAAGGCCAACCGCGAGAAGATGCCCAGGTGAGTGGCCCGCTACCTCTTCTGGTGGCCGCCTCCCTCCTTCCTGGCCTCCCGGAGCTGCGCCCTTTCTCACTGGTTCTCTCTTCTGCCGTTTTCCGTAGGACTCTCTTCTCTGACCTGAGTCTCCTTTGGAACTCTGCAGGTTCTA
+
CCCCCCCCFFFFGGGGGGGGGGHHGGGFHCHHHGGGGGGGGHHHHGGGGGGGHHHHGHHGGGGGGGGGGGGHHHHGGGGHGHHHHGGGGGGGGGHHHHHHHHHGHHHHHHGGHHGGGGGHHHHHHHHHHHGHHGGGGGHGHHGHHGGGGGGGGGGGGGAGDGGGGGFFFFFFFFFFFFFFFFFFFFFFFFFFFFFFFFFFFFFFFFFFFFFFFFFFFFFFFFFFFFFFFFFFFFFFFFFFFFFFFFFFFFF
@M05620:37:000000000-D9766:1:1101:29060:15331 1:N:0:25
ACCACACCTTCTACAATGCGCTGCGTGTGGCTCCCGAGGAGCACCCCTTGCTGCTGACCGAGGCCCCCCTGAACCCCAAGGCCAACCGCGCGAAGATGCCCAGGTGAGTGGCCCGCTACCTCTTCTGGTGGCCGCCTCCCTCCTTCCTGGCCTCCCGGTGCTGCGCCCTTTCTCACTGGTTCTCTCTTCTGCCGTTTTCCGTAGGACTCTCTTCTCTGACCTGAGTCGCCTTTGGAACTCTGCAGGTTCTA
+
BBBBBBB3BFFFGGFEGGBAEGGGGGGBBEHHGABEAEG?EHHHHGG1BGGHHHGFHHH0>EGGGGGGGGGHHHHGGGGHGHHGEGGGGGCGCGGCHFHHHFHGHH<FHHGFHHGGC-DHHHGHHHHHHH?GHGCGDGGGGGGGGGGG0BFGGGGGFB-9;B/FB?FBBFFFFFFFFFFFFFFFFFFF;9BBFBFFFFFFFFFDD/9FFFFFFFF;;99BFFF/;FB--;DFF/FFBFFFFBF/BFFFFF/
@M05620:37:000000000-D9766:1:1101:23005:15334 1:N:0:25
AGTGCCAGCTCTCAATCGCACAGGGGACCCAGGGCCTGGCCCCTCCATCCAGAAAACCTATGACCTCACCCGCTACCTGGAGCACCAACTCCGCAGCTTGGCTGGGACCTATGTGAGTATCCAGCGTAGGAATCTGGGAGTTGGGGAGGAGTGAGGAGTTGGGGAAAGACAGTCCTAACCGTGGAGGGTTCTGGTAAATGATGGGGTGAGGAGGGGCTCTTTGGCTCCCACCAGTCCCCCTGTCTGGTCTA
+
BBBBBFFFBFFFGGGGGGGGGFHCFA2EFGEHCEGGFFHHHHGHGGGHHHHHHGHHHGGHHFFGGBFGHHHFGEFGGHGHBGHHHHHFFHHHFGFGGHHHGHHGGGHHGHHHHHHHHHHHHHHHHGGGGGHHHHHHHGFFEGHFGGGGGDEGFBGFGFHHHHGGEGHHHHHHHHHHHHHHGGGGGGGGGGGGGGGGGGGGGGGGGGDFFFFBDFFFFFFFFFFFFFFFFFFFFFFFFFFFFFFFFFFFFFF
@M05620:37:000000000-D9766:1:1101:15512:15343 1:N:0:25
ACCACACCTTCTACAATGAGCTGCGTGTGGCTCCCGAGGAGCACCCCGTGCTGCTGACCGAGGCCCCCCTGAACCCCAAGGCCAACCGCGAGAAGATGCCCAGGTGAGTCGCCAGCTCCCTCTTCTGGCGGCCGCCTCCCTCCTTCCTGGCCTCACGGGCCTCCGCCCTTTCTCGCTGGTTCTCTCTTCTGCCGCTTTCCGTAGCACTCTCTTCTCTGACCTCAGTCTCCTTTGGATCTCTGCAGGTTCTA
+
CCCCCCCCFFFFGGGGGGGGGGHHGGGGHGHHGGGGGGGGGHHHHGGGGGGGHHHHHHHGGGGGGGGGGGGHHHHGGGGHFHHHHGGGGGGGGGHHHD2GCB/FHHHCF1>C/.->G11>FC0=FGH00<AC?@CGGGFEFGGGGGGB09CGGF0;..--;..;...;BBBFF0.9E9-/;FFBFBF0BBFB0:--:A0FF0...0;FFFFBFF0FFB:9:F00909B0000:0/000;90:B009.00;0
@M05620:37:000000000-D9766:1:1101:11659:15351 1:N:0:25
ACCACACCTTCTACAATGAGCTGCGTGTGGCTCCCGAGGAGCACCCCGTGCTGCTGACCGAGGCCCCCCTGAACCCCAAGGCCAACCGCGAGAAGATGCCCAGGTGAGTGGCCCGCTACCTCTTCTGGTGGCCGCCTCCCTCCTTCCTGGCCTCCCGGAGCTGCGCCCTTTCTCACTGGTTCTCTCTTCTGCCGTTTTCCGTAGGACTCTCTTCTCTGACCTGAGTCTCCTTTGGAACTCTGCAGGTTCTA
+
>AA1AAAAFFFFGGGFDGGDG1FFEEEE0ABGFGGGAEE/AGAGHGGG/BEFFGHHHHHGGGCEFAEEGGGC@FGEGGEHGEHEHGGGGGGCCGHHGGFFGFECFHHGHHEECHCCCCCHFFG0DFHDHC<.GC?CFCHEGHCGGFGFGFGGFFEFG?-A@GGG@AF@@FFFFFFFFE9BFFFFFFBFFFFFB@FFFEFFF9:-9/9BBBFFBFFFFF/BFFFFBFFFFBB/BBBBFFFBFBF/FAFFFFB
@M05620:37:000000000-D9766:1:1101:23013:15356 1:N:0:25
AGTGCCAGCTCTCAATCGCACAGGGGACCCAGGGCCTGGCCCCTCCATCCAGAAAACCTATGACCTCACCCGCTACCTGGAGCACCAACTCCGCCGCTTGGCTGGGACCTATGTGAGTATCCAGCGTAGGAATCTGGGAGTTGGGGAGGAGTGAGGAGTTGGGGAAAGACAGTCCTAACCGTGGAGGGTTCTGGTAAATGATGGGGTGAGGAGGGGCTCTTTGGCTCCCACCAGTCCCCCTGTCTGGTCTA
+
ABBBBFFFBFFFG4BFGFFCE2BFAAEEGGGGGGGFFEAGHHGHGGHHHHFGFHGGHGHHHGHHHGGGHHHGGGEEHHGBBGGFGHFHGHHHGE/>E>EGDGHFEAGHGHHHHHHHHDHFHHHHGGFGGGHHHHHHHHGGDHHHCGEGGGGHHHHGHGHHHHGGFGEHGHHFFFGGGGGGGEGGGGGGCFGGGGFFFFGGGFFFFFFBFFFFFFBBB@EFFFFFFFFFFEFFFFFFFFFFBFFFFBFFBF/
@M05620:37:000000000-D9766:1:1101:7108:15364 1:N:0:25
AGTGCCAGCTCTCAATCGCACAGGGGACCCAGGGCCTGGCCCCTCCATCCAGAAAACCTATGACCTCACCCGCTACCTGGAGCACCCACTCCGCAGCTTGGCTGGGACCTATGTGAGTATCCAGCGTAGGAATCTGGGAGTTGGGGAGGAGTGAGGAGTTGGGGAAAGACAGTCCTAACCGTGGAGGGTTCTGGTAAATGATGGGGTGAGGAGGGGCTCTTTGGCTCCCACCAGTCCCCCTGTCTGGTCTA
+
ACABBFFFCFFFGGGGGGGGGGHHGGFEGGGHGGGGGGHHHHGHGGHHBGHHHHHHGGHHHHHHHFGHHHHEE>EEHHHHEFHHHH1?EGHHGGGGGHHHGHHGGGHHGHHHHHHGHHHHHHGHHGGDFGFGGHHHHH0FGHHHGGADG.CHH0DG0EHHHHGG.::GCGBHHHHHHHHGGGGGDEGGGGGGGGGGGGGGGGGGGFFFFFFFFFFFFFFFFFFFFFFFFFFFFFFFFFFFFFFFFFFFFFB
@M05620:37:000000000-D9766:1:1101:11991:15400 1:N:0:25
AGTGCCAGCTCTCAATCGCACAGGGGACCCAGGGCCTGGCCCCTCCATCCAGAAAACCTATGACCTCACCCGCTACCTGGAGCACCAACTCCGCAGCTTGGCTGGGACCTATGTGAGTATCCAGCGTAGGAATCTGGGAGTTGGGGAGGAGTGAGGAGTTGGGGAAAGACAGTCCTAACCGTGGAGGGTTCTGGTAAATGATGGGGTGAGGAGGGGCTCTTTGGCTCCCACCAGTCCCCCTGTCTGGTCTA
+
BCCCCFFFCFFFGGGGGGGGGGHGGGGGGGHHGGGGGGHHHHGHGGHHHHHHHHHHHGHHHHHHHHHHHHHGGEGGHHGHHHHHHHHHGHHFGGGGGHHHGHHGGGHHGHHHHHHHHHHHHHHHHGGGGGHHHHHHHHHGGHHHGGGGGGGHHHHHHGHHHHGGGGHHHHHHHHHHHHHHGGGGGGGGGGGGGGGGGGGGGGGGGGFFFFFFFFFFFFFFFFFFFFFFFFFFFFFFFFFFFFFFFFFFFFF
@M05620:37:000000000-D9766:1:1101:17726:15417 1:N:0:25
AGTGCCAGCTCTCAATCGCACAGGGGACCCAGGGCCTGGCCCCTCCATCCAGAAAACCTATGACCTCACCCGCTACCTGGAGCACCAACTCCGCAGCTTGGCTGGGACCTATGTGAGTATCCAGCGTAGGAATCTGGGAGTTGGGGAGGAGTGAGGAGTTGGGGAAAGACAGTCCTAACCGTGGAGGGTTCTGGTAAATGATGGGGTGAGGAGGGGCTCTTTGGCTCCCACCAGTCCCCCTGTCTGGTCTA
+
BCABCFFFCFFFGGGGGGGGGGHHGGGGGGHHGGGGGGHHHHGHGGHHHHHHHHHHHGHHHHHHHHHHHHHGGFGGHHHHGHHHHHHGGHHHGGGCGHHHGGHGGGHHGHHHHHHHHHHHHHHHHGGGGGHHHHHHGHHGGHHHGGGGGGGHHHHHHGHHHGGGGGHHHHHHHHHHHHHHGFGGGGGGAFGGGGFGGGGGGGGGGGFFFFFFFFFFFFFFFFFFFFFFFEFFFFFFFFFFFFFFFFFFFFF
@M05620:37:000000000-D9766:1:1101:17345:15433 1:N:0:25
ACCACACCTTCTACAATGAGCTGCGTGTGGCTCCCGAGGAGCACCCCGTGCTGCTGACCGAGGCCCCCCTGAACCCCAAGGCCAACCGCGAGAAGATGCCCAGGTGAGTGGCCCGCTACCTCTTCTGGTGGCCGCCTCCCTCCTTCCTGGCCTCCCGGAGCTGCGCCCTTTCTCACTGGTTCTCTCTTCTGCCGTTTTCCGTAGGACTCTCTTCTCTGACCTGAGTCTCCTTTGGAACTCTGCAGGTTCTA
+
CCCBCCCCFFFFGGGGGGGGGGHHGGGEGGHGHGGGGGGGGHHHHGGGGGGGHHHHGHHGGGGGGGGGGGGHHHHGGGGHGHHHGGGGGGDGGGHHHGHHHHGGHHHHHHGGHHGGGGGHHHHHHHHHHHGHHGGGGGHGHHGHHGGGGGGGGGGGGGBGGGGGGGFFFFFFFFFFFFFFFFFFFFFFFFFFFFFFFFFFFFFFFFFFFFFFFFFFFFFFFFFFFFFFFFFFFFFFFFFFFFFFFFFFFFB
@M05620:37:000000000-D9766:1:1101:21154:15440 1:N:0:25
ACCACACCTTCTACAATGAGCTGCGTGTGGCTCCCGAGGAGCACCCCGTGCTGCTGACCGAGGCCCCCCTGAACCCCAAGGCCAACCGCGCGAAGATGTCCAGGTGAATGGCCCCCTACCTCTTCCGGTGGCCGCCTCCCTCCTTCCTGGCCTCCCGGTGGTGCGCCCTTTCTCCCTGGTTCTCTCTTTTGCCGTTTTCCGTAGGACTCTCTTCTCCGCCCTGGGTCCCCTTTGGAACTCTGCCGGTTCTA
+
AAAAAAA>CFFFFGGDAF1AF1GEEEEAA0FFFFFECEGEEGCFGGG?/AE/AFBGDFCAEE/EGEGGGEEFEHHEGEAGFEGH/FGGG//>B@CFD<1?G?1F1111@110<G---.0>1<0=00.<--<.;--:..CCGBA/00B00F.CBF9E.-=-.999-;;@-9BB/F//-99/;/////9B////99;:9A/B-/--A/;/;////////--999---;;--9--;9///9/9////-;-AA//
@M05620:37:000000000-D9766:1:1101:12463:15459 1:N:0:25
GAGGCTGCTTTGGAAGAAACTCATAGATTACTGCAACAGTTCCCCCTGGACCTGGAAAAGTTTCTTGCCTGGCTTACAGAAGCTGAAACAACTGCCAATGTCCTACAGGATGCTACCCGTAAGGAAAGGCTCCTAGAAGACTCCAAGGGAGTAAAAGAGCTGATGAAACAATGGCAAGTAAGTCAGGCATTTCCGCTTTAGCACTCTTGTGGATCCAATTGAACAATTCTCAGCATTTGTACTTGTAACTG
+
CCCCCCFCFFFFGGGGGGGGGGHHHHHHHHHGHHHHHHHHHHHHHGGGHHHHHHGHHHGHFGHHHHHGHHHHHHHHHHHHHHHHHHHHHHHHHHHHHHHHHHHHHHHHHHHHHHHHHHGFGGHHHHHHGGHHGHHHHFHHHHHHHFHGGHGGHHHGHGHHHHHHHHHHHHHHHHHHGGFHHHHHHHHHHHGHHHGGGGGHHHHHHHHHHHHGHHHHHHHHHHHHHHHFHHGGGGGGGGGGGGGGGGGGGGF
@M05620:37:000000000-D9766:1:1101:12664:15526 1:N:0:25
ACCACACCTTCTACAATGAGCTGCGTGTGGCTCCCGAGGAGCACCCCGTGCTGCTGACCGAGGCCCCCCTGAACCCCAAGGCCAACCGCGAGAAGATGAACCCAGGTGAGTGGCCCGCTACCTCTTCTGGTGGCCGCCTCCCTCCTTCCTGGCCTCCCGGAGCTGCGCCCTTTCTCACTGGTTCTCTCTTCTGCCGTTTTCCGTAGGACTCTCTTCTCTGACCTGAGTCTCCTTTGGAACTCTGCAGGTTC
+
BBBBBBBBFFFFGGGGFGGEGGHHGGGEG2FGAFGEFFGGGHHHHGGGDDGGHHHHHHHGGGGGGGGGGGGHHHHGGGGHEFHHHGGEGGCFGGHHFHHHHHGGHGHHGHFGAFHHCCGCGHHHFHHH0<DHGHHDGGGGHGHHGGGGGGFGFGGGGGFAFDAFBFAFFF>FFFFF/BFF.BFFFFFFFFFF/FFCDDFFFFAFADFFFFFFFFFFFFFFBFFFFFFFFFFFFFFFBFFFFFFFFFFFFFB
@M05620:37:000000000-D9766:1:1101:14348:15526 1:N:0:25
ACCACACCTTCTACAATGAGCTGCGTGTGGCTCCCGAGGAGCACCCCGTGCTGCTGACCGAGGCCCCCCTGAACCCCAAGGCCAACCGCGAGAAGATGCCCAGGTGAGTGGCCCGCTACCTCTTCTGGTGGCCGCCTCCCTCCTTCCTGGCCTCCCGGAGCTGCGCCCTTTCTCACTGGTTCTCTCTTCTGCCGTTTTCCGTAGGACTCTCTTCTCTGACCTGAGTCTCCTTTGGAACTCTGCAGGTTCTA
+
BBBBBBBBFFFFGGGGGGGGGGHHGFGEHGHHGGGFGGGGGHHHHGGGEGGGHHHHHHHGGGGGGFGGGGGHHHHGGGGHGHHHHGGGGGGGGGHHHHHHHHHGHHHHHHGGHHGGGGGHHHHHHHHH0/AHHGGGGGHGHHGHHGGGGGGGGGGGGGGGGGGGGGFFFFFFFFFFFFFFFFFFFFFFFFFFFFFFFFFFFFFFFFFFFFFFFFFFFFFFFFFFFFFFFFFFFFFFFFFFFFFFFFFFFFB
@M05620:37:000000000-D9766:1:1101:17176:15573 1:N:0:25
ACCACACCTTCTACAATGAGCTGCGTGTGGCTCCCGAGGAGCACCCCGTGCTGCTGACCGAGGCCCCCCTGAACCCCAAGGCCAACCGCGCGAAGATGAACCCAGGTGAGTGGCGCGCTACCTCTTCTGGTGGCCGCCTCCCTCCTTCCTGGCCTCCCGGAGCTGCGCCCTTTCTCACTGGTTCTCTCTTCTGCCGTTTTCCGTAGGACTCTCTTCTCTGACCTGAGTCTCCTTTGGAACTCTGCAGGTTC
+
BBBBBBBAFFFFGGGGFG5AGFGEEEEAFEHHFFFEDEGFGHHHHGGAEEGGHHHHHHHECGGGGEEGGGFHHFHGGGGHFFHHHGGFGG/<BDFGGHBGHH//?F<F1F11<<->@AC?CGFH0B0CHHFGGFHFCF.E.CB/.BBFFGF/.C0FE.AD-@9.9F=DB9DFFFFFBFBFB//BFFF9BFFFBB9>DFFFF/A/99./BFFFE/BBB/BF/9/9B/99;9BFF/BB//:BFBB/B/BA9B/
@M05620:37:000000000-D9766:1:1101:23505:15605 1:N:0:25
ACCACACCTTCTACAATGAGCTGCGTGTGGCTCCCGAGGAGCACCCCGTGCTGCTGACCGAGGCCCCCCTGAACCCCAAGGCCAACCGCGAGAAGATGCCCAGGTGAGTGGCCCGCTACCTCTTCTGGTGGCCGCCTCCCTCCTTCCTGGCCTCCCGGAGCTGCGCCCTTTCTCACTGGTTCTCTCTTCTGCCGTTTTCCGTAGGACTCTCTTCTCTGACCTGAGTCTCCTTTGGAACTCTGCAGGTTCTA
+
ABA?AABAFFFFGGGF5GEDGBHGG2AAA2BF3AF2EEGCEGHFHGG?A1EFGGGGHHFE0FCGG1EGGEC1F?GGGFAG//FHHGEEDC//<CCB1?11<</<FFHFBFA/C/@@C@?<DG0<DFD<=G?GG-@-ADEEHFFCBFFBF/.99ACE99--:9BB@-.;9//:F9/;/BF/BBBB/99/BFF/FBFBFF/FDBF.AB9BFFBBBF/FFF/99FF/.BF/BB/9BBB/9B/BFFBBBFAFFF;
@M05620:37:000000000-D9766:1:1101:9080:15608 1:N:0:25
GAGCCTGCTTTGGCAGTAACTGACAAGCCAGGCACAAAAGATCGGCAGCGCACACGTCTGAACTCCAGTCACCGCTCATTCCCTCGTCTGCGGTCTTCTGCTTGAAAAAACAAACCCCTCTAGTGACCGCCTCCCTCCTTCCCGGCCCCCCCGACCCGCCCCCTTTCTTACCGTTTTGTTCTTCTGCCGTTTTCCTTAGGACTCTCTTCCCTGTCCTTACTCTCCGTTGGAACGTTGCAGTTTCCAGATCG
+
>A11>BBFFFFFGFG?GFF3A1AGFFH0A0BA0BG0FCFGCEH/A//A/AEEA/0ABG0BGFBFHHHHFBDGG/E/FG1B22B@F>?/??F/>?/>FGB>BGGHEFHHHG/FC0////<<F11>>21@//>///?0<<0>1>0>>-<-<A?----------;A-CF00//;/9--9----99/9/9/;--9BA/;/;9/9/9/;9;/;//9/9/;//9//9///;-;9--/99-----////;//////99
@M05620:37:000000000-D9766:1:1101:27968:15614 1:N:0:25
ACCACACCTTCTACAATGAGCTGCGTGTGGCTCCCGAGGAGCACCCCGTGCTGCTGACCGAGGCCCCCCTGAACCCCAAGGCCAACCGCGAGAAGATGCCCAGCCCAGTAGCCCGCTAGCTGGTCTCGTCGCCGCCTCCCGCCTTCCTGGACTCCCGCCCCTGCGCACTTTCTCACTGGTCCTCTCTTATGCCGATTTCCGTCGGCCTCTATTCTCTGACCTGAGTCAACTTTGCAAGTCTGAAGGCTCTA
+
1AAAAAAAFF@13BGA31FG1F1CABEG00BGFF000AAA/GHHHGEEA/B/A1BGHB0AEE?E/E>EEGGGHF>EFGGAEHH//?EEG/@CCCHF11<101F0//?<F11?1C@C@C.1<10<<00/<.<AAC-@.AG..-;;.9BFFGBA0BBEC-A-;;9E=@--9/FFFFFFFBF//;/;BBBF/;BFF@-@B-B/A:----9AA9/9/FF//;/;FFF;;FF//99:BB/////9//B/9;AF-/;
@M05620:37:000000000-D9766:1:1101:25314:15641 1:N:0:25
AGTGCCAGCTCTCAATCGCACAGGGGACCCAGGGCCTGGCCCCTCCATCCAGAAAACCTATGACCTCACCCGCTACCTGGAGCACCAACTCCGCAGCTTGGCTGGGACCTATGTGAGTATCCAGCGTAGGAATCTGGGAGTTGGGGAGGAGTGAGGAGTTGGGGAAAGACAGTCCTAACCGTGGAGGGTTCTGGTAAATGATGGGGTGAGGAGGGGCTCTTTGGCTCCCACCAGTCCCCCTGTCTGGTCTA
+
AA>>AFFFAFFFGGGGGGGAECGEGEGEEFHHFAEEFFHHFHGHGGHHHHHHFHH2GGHHHHHHHFGHHHGGG>EGHHGH2FGHHHC1EGGFEFFEEHEGGH3FGGHHGFHHH33FHHHF3FGH2CEGG/FHHHH1FG0FGHHHCGACGDEHH0GHHDGHHGGGGGHHGHGHHHEHHHHHGFFGGGGG9CGGBFFGGGGGGFGBGDDFFFFFFFFFFFFFFFFFFFFFFFFFFFFFFFFFF.FFFF/BFFB
@M05620:37:000000000-D9766:1:1101:18772:15667 1:N:0:25
ACCACACCTTCTACAATGCGCTGCGTGTGGCTCCCGAGGAGCACCCCGTGCTGCTGACCGAGGCCCCCCTGAACCCCAAGGCCAACCGCGCGAAGATGCCCAGGTGAGTGGCCCGCTACCTCTTCTGGTGGCCGCCTCCCTCCTTCCTGGCCTCCCGGAGCTGCGCCCTTTCTCACTGGTTCTCTCTTCTGCCGTTTTCCGTAGGACTCTCTTCTCTGACCTGAGTCTCCTTTGGAACTCTGCAGGTTCTA
+
ABBABBBAFFFFGGGGGG4AEEEEEEEBGFGHHFFGGGFEGHHHHGG0BEECGHHHHHH>EEGGGGGGGGGHHHHGGGGHGHHHHGGGGG/BDGCGHHHHHHHGHHHHHHGGHHGGCFGHHHHHHHHHHHGHHGGGFGGGGGGGGGGGGGGGGGGGGG9@DFFFFFFFFFFFFFFFFFFFFFFFFFFFBBFFFFDFFFFFFBFDDFFFFFFFFFFFBFFFFFFF.;//9;BFFFFFFFFFFFFFFFFFFFB
@M05620:37:000000000-D9766:1:1101:26462:15670 1:N:0:25
GAGGCTGCTTTGGAAGAACCTCATAGACCACTGCAACAGTTCCCCCTGGACCTGGAAAAGTTTCTTGCCTGGCTTACAGAAGCTGAAACACCTGCTACTGCATGACACCCATCCAGCAACTCGCAAAGGCGACTACAAGAGTCTAAACGAGCATAAGACACTATCACAAATACGCCAGGTATCTACGCTCTCGCACTTTTGCGCCCCCATTTACACAATTCAACGCTTTTGATCGTTTCTATGACGAACCA
+
A1>AAAFAFFFFGGGG1G1AF0C1DGD110AAAB11ABEDGFHFFGAA/0FG0A0AB100122BA11BE11AF0F11BDFGBHHFF@B1BGE0BBB111B111211BFA//00011>00001/////00<</></GGBF00111@211/?/>/1?1111<?1<111<110111..<.-</0=00=<.-...<.;-:@/:0<0--.--;-/0;000;0.00C0;0.--99B/-/9-;--/////9/-9-9>-
@M05620:37:000000000-D9766:1:1101:17288:15673 1:N:0:25
ACCACACCTTCTACAATGAGCTGCGTGTGGCTCCCGAGGAGCACCCCGTGCTGCTGACCGAGGCCCCCCTGAACCCCAAGGCCAACCGCGAGAAGATGCCCAGGTGAGTGGCCCGCTACCTCTTCTGGTGGCCGCCTCCCTCCTTCCTGGCCTCCCGGAGCTGCGCCCTTTCTCACTGGTTCTCTCTTCTGCCGTTTTCCGTAGGACTCTCTTCTCTGACCTGAGTCTCCTTTGGAACTCTGCAGGTTCTA
+
AAAAB?AABFFFFGGGFGFDGBGGFFEECEGHHGFGCEGAEHFEHGGGAEFFGFHHHHGGGGEGGGGGGEEHFHHGGGCHGHHHEGGGGGCGGDFHFHHHHFHGCGHHGFGGHHGGCCCHHHGHHHGHHHGGFCCGGEHGHHGHHGGGGGFFFGGGGGG@BFGGGGFBBFFFFFFFFFF9BFFFFFFFFFFFFBFFFEFFFFFFFFFFBFFFFFFFFFFFFFFFBFFFFF/9FFEBFFFFFFFBFF9BFFF
@M05620:37:000000000-D9766:1:1101:12775:15681 1:N:0:25
ACCACACCTTCTACAATGAGCTTCGTGTGGCTCCCGAGGAGCACCCCGTGCTGCTGACCGAGGCCCCCCTGAACCCCAAGGCCAACCGCGAGAAGATGCCCAGGTGAGTGGCCCGCTACCTCTTCTGGTGGCCGCCTCCCTCCTTCCTGGCCTCCCGGAGCTGCGCCCTTTCTCACTGGTTCTCTCTTCTGCCGTTTTCCGTAGGACTCTCTTCTCTGACCTGAGTCTCCTTTGGAACTCTGCAGGTTCTA
+
CCCCCCCCFFFFGGGGGGGGGGGHGGGFFEHHHGGGGGGGGHHHHGGGEFGGHHHHHHHGGGGGGGGGGGGHHHHGGGGHGGHHHGGGGGGGGGHHFHHHHHHEHHHHHHGGHHGGGCGHHHHHHHHHHHGHHGGGGGHGHHGHHGHGGGGGGGGGGGGGGGGGGGGFFFFFFFFFFFFFFFFFFFFFFFFFFFFFFFFFFFFFFFFFFFFFFFFFFFBFFFFBFFFFFFFFFFFFFFFFFFFFFFFFFF;
@M05620:37:000000000-D9766:1:1101:27158:15713 1:N:0:25
ACCACACCTTCTACAATGCGCTGCGGGTGGCTCCCGAGGAGCACCCCGTGCTGCTGACCGAGGCCCCCCTGAACCCCAAGGCCAACCGCGCGAAGATGACCCACGGTGCGTGGCCCGCTCCCTCTTCTGGCGGCCGCCTCCCTCGTTCGTGGCCTCCCGGCGCTGAGCCCTTTCTGACTGGTTCTCTTTTCTGCTGTTGTCCGTTGGACTCTCTTCTTTGCCATGTGTCACCTTTGGAACTCTGCAGGTTC
+
>AA1AAA1BFC1BFG1FE1100A0E0AAA?GHCBAAEAG?EHHHHG//?/E/F11@FFG//>/E/>/EEGGBG1/?EG/?</F<<FA@C<B<</<ADDB1F0<>-A.<-<.<-;.;;--:;?/;/000;909--9--;--AF-B;-9A-;A-;9/A-;-@-9----9;9--////////;-/9//;//;FFBFF9/BF/9/9-;/-;///;BF/9///;/9;////9/9;/B/BFFFBFFF/9//9/--/;
@M05620:37:000000000-D9766:1:1101:15784:15743 1:N:0:25
GAGGCTGCTTTGGAAGAGCACACGTCTGAACTCCAGTCACCGCTCATTATCTCGTATGCCGTCTTCTGCTTGAAAAAAAAAAAAAGAAAAGACATAACAAAAAATAGGGGGGAAAATAGCGTGAAAAGCATTGTACTCTACACACATAATTCAATAAAAAGAATCTTGTGTGAGAGGATAAAATGCCTCGGAGTCGGTAAGCAAAAATAGTCCTATGAAAGGATAAGTATTGTAGAAAGGACAGGATAATG
+
BABBCBFCFFFFGGGGGGGGGGHGHHHFFGHHHHHGGHFHGEEEEEGHHHHHHHGGHGHHEBEFEHHHHHFGFFHGHGGEEE?>///0323/2332222B00/<02220//--../0000-....00;:00000000;0000:0..00900000000000...000000;/.0000../000;000000...-./---..000;0:..000000000:000./0000000000000000.:./...00090
@M05620:37:000000000-D9766:1:1101:10987:15751 1:N:0:25
AGTGCCAGCTCTCAATCGCACAGGGGACCCAGGGCCTGGCCCCTCCATCCAGAAAACCTATGACCTCACCCGCTACCTGGAGCACCAACTCCGCAGCTTGGCTGGGACCTATGTGAGTATCCAGCGTAGGAATCTGGGAGTTGGGGAGGAGTGAGGAGTTGGGGAAAGACAGTCCTAACCGTGGAGGGTTCTGGTAAATGATGGGGTGAGGAGGGGCTCTTTGGCTCCCACCAGTCCCCCTGTCTGGTCTA
+
ABBBCFFFCFFFGGGGGGGGGGHGGGGGGGHGGGGGGGHHHHGHGGHHHHHHHHHHHGHHHHHHHHHHHHHGGGGGHHHHHHHHHHHHGHHHGGGGGHHHGHHGGGHHGHHHHHHGHHHHHHHHHGGGGGHGHGHHHHHGEHHHGGGGGGGHHHHHHGHHHHGGGGHHGHHHHHHHHHHHGGGGGGGGEGGGGGGGGGGGGGGGGGFDFFFFFFFFFFFFFHHFFFFFFFFFFFFFFFFFFFFFFFFFFFF
@M05620:37:000000000-D9766:1:1101:4073:15757 1:N:0:25
AGTGCCAGCTCTCAATCGCACAGGGGACCCAGGGCCTGGCCCCTCCATCCAGAAAACCTATGACCTCACCCGCTACCTGGAGCACCAACTCCGCAGCTTGGCTGGGACCTATGTGAGTATCCAGCGTCGGAATCTGGGAGTTGGGGCGGAGTGAGGAGTTGGGGAAAGACAGTCCTAACCGTGGAGGGTTCTGGTAAATGATGGGGTGAGGAGGGGCTCTTTGGCTCCCACCAGTCCCCCTGTCTGGTCTA
+
AAAAAFFFBFFFGGGGGGGGGEHHGGGGEGHHGEFGGGHHHHGHGGHHGHHHGHHHHGHHHHHHHHHHHHHGGEEEHFHHHHHHHHCGFGHHGGGGGFHHGHHG/<GHGH2FHHHGHDGHHHGGH@E/<<</FFHHHH?FGHHG@C.<C-AEGGGGB9FBFFGGAEEF/9CFGGGGG0FFFFFFFFFFDFFBFFBBFFFFFBFFE.ABEAFFDFA>DFEFFFB/9/B?EFFFEFFBFFFFFFFFFFFBFF/
@M05620:37:000000000-D9766:1:1101:6349:15776 1:N:0:25
GAGGCTGCTTTGGAAGAAACTGACAAGCCAGGGACAAAAGATCGGAAGCGCACACGTCTGAACTCCAGTCACCGCTCATTCTCTCGTCTGCCGTCTTCTGCTTGAAAAAAAAAACTCCTCACCACCTCCCCTTGCTTCACCACTCTACTCCCCCCCTTTCCCTTCCGTACGTCCTTTCCACTTTCACCCTCTTTTAACACCACTTTCACCCTTCTCCTCCTTTTTACTTTTCCCTTACAATCCAGTCCCCC
+
AAB3AAFBFFFFGAGGFGGGGGHGH5BAACBB2ABAGHAGDGHDDBBE2AEEAEGEHHHGGABFFFCBDB3BGEEEGGGG44BGH??1?FGGGEEGEHHHHFFHAHHHHG@@/</1<1@@1/?1?FGAG//CC0111<11>1.1>11==<<.A.C--.00::009/.0.:;/;..09;F0CF0090;9AA./0;0/9B/:;9E9///999..:./://;/.9///./9/9//;////9///;.B///;/.9
@M05620:37:000000000-D9766:1:1101:14366:15785 1:N:0:25
ACCACACCTTCTACAATGAGCTGCGTGTGGCTCCCGAGGAGCACCCCGTGCTGCTGACCGAGGCCCCCCTGAACCCCAAGGCCAACCGCGAGAAGATGCCCAGGTGAGTGGCCCGCTACCTCTTCTGGTGGCCGCCTCCCTCCTTCCTGGCCTCCCGGAGCTGCGCCCTTTCTCACTGGTTCTCTCTTCTGCCGTTTTCCGTAGGACTCTCTTCTCTGACCTGAGTCTCCTTTGGAACTCTGCAGGTTCTA
+
BCBCCCCCFFFFGGGGGGGGGGHHGGGGHGGHGGGGGGGGGHHHHGGGGGGGHHHHHHHGGGGGGGGGGGGHHHHGGGGHGHHHHGGGGGCGGGHHHGHHHHHGHHHGHHGGGHGGGGGHHHHHHHHHHHGHHGGGGGHGHHGHFGGGGGGGGGGGGFCGGGFGGGFFCFFFFFFFFFFFFFFFFFFFFFFFFFFFFFFFFFFFFFFFFFFFFFFFFFFFFFFFFFFFFFFFFEFFFFFFFFFFFFFFFF9
@M05620:37:000000000-D9766:1:1101:14658:15789 1:N:0:25
ACCACACCTTCTACAATGAGCTGCGTGTGGCTCCCGAGGAGCACCCCGTGCTGCTGACCGAGGCCCCCCTGAACCCCAAGGCCAACCGCGAGAAGATGCCCAGGTGAGTGGCCCGCTACCTCTTCTGGTGGCCGCCTCCCTCCTTCCTGGCCTCCCGGAGCTGCGCCCTTTCTCACTGGTTCTCTCTTCTGCCGTTTTCCGTAGGACTCTCTTCTCTGACCTGAGTCTCCTTTGGAACTCTGCAGGTTCTA
+
CCCCCCCCFFFFGGGGGGGGGGHHGGGGHGHHHGGGGGEEGHHHHGGGEGGGHHHGHHHGGGGGGGGGGGGHHHHGGGGHGHHHHGGGGGGGGGHHHGHHHHHGHHGHHHGGHHGGGGGHHHHHHHHGHHGHHGGGGGHGHHGHHGGGGGGGGGGGGGAGGGGGGGFFFFFFFFFFFFFFFFFFFFFFFFFFFFFFFFFFFFFDDFFFFFFFFFFFFFFFFFFFFFFFFFFFFFFFFFFFFFFFFFFFFFF
@M05620:37:000000000-D9766:1:1101:23953:15794 1:N:0:25
ACCACACCTTCTACAATGAGCTGCGTGTGGCTCCCGAGGAGCACCCCGTGCTGCTGACCGAGGCCCCCCTGAACCCCAAGGCCAACCGCGAGAAGATGAACCCGGGTGCGTGGCCCGTTCCCTCTTTTGGTGGCCGCCTCCCTCCTTCCTGGCCTCCCGGCCCTGCGCCCTTTCTCACTGGTTCTCTCTTCTGCCGTTTTCCGTTGGACTCTCTTCTCTGCCTTGCGCCTCCTTTGGAACTCTGCCGGTTC
+
BBBBBBBBFFFFGGGGFG5FGFHHGGGBFEGHHGGGDGGEGHFGHGGEEEGFGHGHHHHE@FGGGEGGG@FGFGHGGDEHEGHHFGGGGG/>BDGFGGHHHHG/<AC??CFF?CHH@-./<<0/C00<CCEEDHECCB9EEEFF.:9C/CB/9CFFG.;---999A9=DBFFFFFFBFBBFFEBBF//;BBBBF/;9;BEF/.9/9;/;BFFBF///9::BF9;//--9.;AFFFFB//:9/99B/;@=99
@M05620:37:000000000-D9766:1:1101:7433:15797 1:N:0:25
ACCACACCTTCTACAATGAGCTGCGTGTGGCTCCCGAGGAGCACCCCGTGCTGCTGACCGAGGCCCCCCTGAACCCCAAGGCCAACCGCGAGAAGATGCCCAGGTGAGTGGCCCGCTACCTCTTCTGGTGGCCGCCTCCCTCCTTCCTGGCCTCCCGGAGCTGCGCCCTTTCTCACTGGTTCTCTCTTCTGCCGTTTTCCGTAGGACTCTCTTCTCTGACCTGAGTCTCCTTTGGAACTCTGCAGGTTCTA
+
BBAABBBBFFFFGGGGGFGGGGGHGEGEHEFGHGGEGGGGGHHHHGGGEAFGHGGHHHGGGGGGGGGGGGGHHEHFGGGHGHHHHGGGGGGGGGHHBHHFHFHGGHGHHHGGEEGGGGGHGHHHHHHFD/.GHGGGGGHGHHGHHGGGGGGFGGGGGGGGGGGFGGFF-FFFBFFFFFFFFFFFFFFFFFFFFFFFFEFFFFFFFBFFFFFFFFFFFFFFFFFFFFFFFFFFFFFFFFFFFFFFFFFFFFB
@M05620:37:000000000-D9766:1:1101:10432:15816 1:N:0:25
ACCACACCTTCTACAATGAGCTGCGTGTGGCTCCCGAGGAGCACCCCGTGCTGCTGACCGAGGCCCCCCTGAACCCCAAGGCCAACCGCGAGAAGATGCCCAGGTGAGTGGCCCGCTACCTCTTCTGGTGGCCGCCTCCCTCCTTCCTGGCCTCCCGGAGCTGCGCCCTTTCTCACTGGTTCTCTCTTCTGCCGTTTTCCGTAGGACTCTCTTCTCTGACCTGAGTCTCCTTTGGAACTCTGCAGGTTCTA
+
BBBBBBBBFFFFGGGFGGGGGGHGGGGGHGHHHGGGGGGGGHHHHGGGEEGGHHHHHHHGGGGGGGGGGGGHHHHGGGGHGHHHGGGGGGGGGGHGGHHHHGFFFGHFGHGGHH?@@-CHFHDGGDBGHHGHHFFGGGHGGHGFGBGFGGGGFAEG??AGGGGGGGFFAFFBB/FF/BFFFBBFBFFF/;FFFFDFFFFFFFE.9BBB/BFFFEFFFBFFFFFFFFFBBFBFFFFFFFBBFFF/:FFFFFB
@M05620:37:000000000-D9766:1:1101:21388:15898 1:N:0:25
ACCACACCTTCTACAAGGAGCTGCGTGTGGCTCCCGAGGAGCACCCCGTGCTGCTGACCGAGGCCCCCCTGAACCCCAAGGCCAACCGCGAGAAGATGCCCAGGTGAGTGGCCCGCTACCTCTTCTGGTGGCCGCCTCCCTCCTTCCTGGCCTCCCGGAGCTGCGCCCTTTCTCACTGGTTCTCTCTTCTGCCGTTTTCCGTAGGACTCTCTTCTCTGACCTGAGTCTCCTTTGGAACTCTGCAGGTTCTA
+
[truncated: 871,382 more chars]
