# Supplementary material for: Fast but not furious: a streamlined selection method for genome-edited cells
Source: Life Sci Alliance. 2021 Apr 26;4(6):e202101051. doi: 10.26508/lsa.202101051 (PMC8127327; doi:10.26508/lsa.202101051)
Supplement: Supplementary file 1 [file LSA-2021-01051_Supplemental_Data_1.zip › SANGER and Deep Sequencing/ACTB/26_S26_L001_R1_001.fastq]

@M05620:37:000000000-D9766:1:1101:13033:1920 1:N:0:26
AGTGCCAGCTCTCAATCGCACAGGGGACCCAGGGCCTGGCCCCTCCATCCAGAAAACCTATGACCTCACCCGCTACCTGGTGCACCCACTCCGCAGCTTGGCTGGGACCTATGTGAGTATCCAGCGTAGGAATCTGGGAGTTGGGGCGGAGTGAGGAGTTGGGGAAAGACAGTCCTAACCGTGGAGGGTTCTGGTAAATGATGGGGTGAGGAGGGGCTCTTTGGCTCCCACCAGTCCCCCTGTCTGGTCTT
+
3AAAAFFFBFFFG4FGGFFAE?GCFEEEFEHHFFGEGFGHHHGHGGHHHGHHGHHBGEHEGGBGHHGFHFFEE@/>FG3132B3BF11?FG?EE>@/GF3/FGA//0B<F2F2F333GBGFD32?@D///22@FF1100/??11/-.---:;.00.0.;CGB??..9./:9BFGFGF099-AA;...-DFFFEFF/9/BB/FB/..DA.AA/.DFFFFFFFFFEBFFEA.99.9FFFFEDF?FFF//FFF/
@M05620:37:000000000-D9766:1:1101:14288:1983 1:N:0:26
ACCACACCTTCTACAATGAGCTGCGTGTGGCTCCCGAGGAGCACCCCGTGCTGCTGACCGGGCCCCCCCGAACCCCCAGGCCAACCGCGGGAAAATGTCCCGGTGTGTGGCCCGCTCCCTCTTCTGGTGGCCGCCTCCCTCCTTCCTGGCCTCCCGGCGCTGTGCCCTTTCTCACTGGTTCTCTCTTTTGCCGTTTTCCGTAGGACTCTCTTCTCTGCCCTGTGTCTCCTTTGGCACTCTGCAGGTTCTAG
+
AABBBBB3BBCFGGGGGGBFGGHHGEFB4EGAFAFE?EFGDHHHHGGGGEGGEHHHHGGA>E@EGGGG/>>EE<EE/<CA/??CAB/////-<>0=111=1>-<A<<...<..-:C-.;:GFGEFF0;9.AA-@-AA.EB99/B//9//..:AAEA9----;.;BFFFFFBFF/;;F.9B/BBFFF9/;///-9DFF/9?B:..//;9BBFBBFFFF/;9/9/99/9F/99BB//9;.9BB//;.;F/;//
@M05620:37:000000000-D9766:1:1101:15008:2049 1:N:0:26
AGTGCCAGCTCTCAATCGCACAGGGGACCCAGGGCCTGGCCCCTCCATCCAGAACACCTATGACCTCACCCGCTACCTGGAGCACCAACTCCGCAGCCTGGCTGGGACCTATGTGAGTATCCAGCGTAGGAATCTGGGAGTTGGGGAGGAGTGAGGAGTTGGGGAAAGACAGTCCTAACCGTGGAGGGTTCTGGTAAATGATGGGGTGAGGAGGGGCTCTTTGGCTCCCACCAGTCCCCCTGTCTGGTCTT
+
A33AAFBCBFFFGGGGGGGGGGHHGGGGGGDHGGGGGEGHHHGHGGBG5EFGGH2FGEFHHHHHHHGFHHHGGG/EHFB1EGHAEGCCEGHHFG/>E/FE/F0C//BBCHBH1GFHFHGHHB21F/E//CB1FHHB<B</EGBF--<--..<.DG.C.GFHF-:..GFHHGHHHHHHBGF?EG-.;.-CAFGFG00CCFG0F0BEFFB.A./D.B;B9EFFFF/BFFEE.AA.9B/FFFDBEFFF//;9F/
@M05620:37:000000000-D9766:1:1101:17277:2058 1:N:0:26
ACCACACCTTCTACAATGAGCTGCGTGTGGCTCCCGAGGAGCACCCCGTGCTGCTGACCGAGGCCCCCCTGAACCCCAAGGCCAACCGCGAGAAGATGAACCCAGGTGCGTGGCCCGCTACCTCTTCTGGTGGCCGCCTCCCTCCTTCCTGGCCTCCCGGCGCTGCGCCCTTTCTCACTGGTTCTCTCTTCTGCCGTTTTCCGTAGGACTCTCTTCTCTGCCCTGCGTCTCCTTTGGAACTCTGCCGGTTC
+
BBBBBBBBFFFFGGGGGGFGGGHHGEEA4BGHFFFEDGGGFHHHHGGGFFGGGHGHHHGEEFCGGDGGGGGFHCHGGGEHEEHHGGGFGF//<ACFDB2FGGD<FFHFGFGGCCGHGFG-AGHHHGDGHHHHFHFDGGDDHEGG.;;FFFGBFFGGG;ACDG@BFFAFDFFFFFFFFFFFFFFFFFF/;FFFFFBDDFFFFFDB9;AFFFFFFFFFFFFB/B.BFABFDABFFFFFFFFFBBFBB999@D.
@M05620:37:000000000-D9766:1:1101:11611:2074 1:N:0:26
AGTGCCAGCTCTCAATCGCACAGGGGACCCAGGGCCTGGCCCCTCCATCCAGAAAACCTATGACCTCACCCGCTACCTGGAGCACCCACTCCGAAGCTTGGCTTGGTCCTATGTGAGTATCCAGCGTAGGAGTCTGGGAGTTGGGGCGGGGTGTGGAGTTGGGGAAAGACAGTCCTAACCGTGGTGGGTTCTGGTAATTGATGGGGTGAGGAGGGGCTCTTTTGCGCCCACCAGTCCCCCTGTCTGGTCTC
+
A?3AAFFFBFFFGFGFFCF2A2B42AAFEEGHABEBAFFGGHGGGGHGHGGHEFBBCEGGGF5GG5F3FHH>E>E>GGF12BB1B????BE?>///EHB3?G30>/3BFHF21?2211?1??21?>E?B?D0<@G10<0<CF11/-.-:--9--;.0:CF09B-A.../;/./;/B99..9;.-...;;;.F/B;BB/9////;E.;-.../.:;@?BFFFB//B-9A-....:BF/FEABAF/;/:B/;/
@M05620:37:000000000-D9766:1:1101:14941:2102 1:N:0:26
GAGGCTGCTTTGGAAGAAACTCATAGATTACTGCAACAGTTCCCCCTGGACCTGGAAAAGTTTCTTGCCTGGCTTACAGAAGCTGAAACAACTGCCAATGGCTTACAGGATGCTACAAGGGATGCAAGGCTCCTAGAAGGGTCGAAAGGAGTAGAAGAGATGATGAAAACATAGCAAGTAAGTCAGGCATTTCCGCTTTTGCAGTATTGAGTATCCAATTGAAACATTCTCAACATTTTTCCTGGAAACTG
+
AAAAABFBFFFFGGGGGGGGGGHHGHHHHHHHHHGHHHGFGHGHHGGGHHHHHHHFGHHHGHHHHHHHHGHHHHHHHGHHHHHGHHHGHHHHHFG3B@3B3?2B3B333B@F2B4@333///2/23BF/?30?B34BDG0/0B/>?//@C?<22@2@@<<21FGG11??0/1???1F><1>1>11=F<FFH1F<.CEDE0=000<0=0<0:0000<CGFH0CG00::;0<000;0;0000/0;0;/;0/;0
@M05620:37:000000000-D9766:1:1101:18146:2151 1:N:0:26
ACCACACCTTCTACAATGCGCTGCGTGTGGCTCCCGAGGAGCACCCCGTGCTGCTGACCGAGGCCCCCCTGAACCCCAAGGCCAACCGCGCGAAGATGAGTGGGCGGCTTCCTCTTCTGGTGGCCGCCTCCCTCCTTCCTGGCCTCCCGGCGCTGCGCCCTTTCTCACTGGTTCTCTCTTCTGCCGTTTTCCGTAGGACTCTCTTCTCTGCCCTGCGTCTCCTTTGGCACTCTGCAGGTTCTAGATCGGAA
+
AAAAAAA>1CFFGGGGFG1AF?EEGEF000BBAABE/EECCHHGHGGAEEFEBGFCHHH>/ECGGAEEGEEGFCGGGF?HGAHHEF?BCG/<<CC/1?1G<1//.-<<<-::0;;GCH00;:.:CC-:A.;CFGB/BFFE0/9909EAG?9=>=@-;-;@?FFFFFFFFFE9BFBBFFFB;BFEF@;-BEFEF/;ABFF/BFBFF/;BFF/BABF-9-;ABBFFFFE/99FFFF//B?:9BB/FFB/;9-A
@M05620:37:000000000-D9766:1:1101:11242:2158 1:N:0:26
GAGGCTGCTTTGGAAGAAACTCATAGATTACTGCAACAGTTCCCCCTGGACCTGGAAAAGTTTCTTGCCTGGCTTACAGAAGCTGAAACAACTGCCACTGTCCTACAGGTTACTACAGGTCCTGACAGGATCCTAACCGACTAAAAGAGAGTAACAGAGAAGGTGAACCAATGTCAAGACAGTCAGGGCATTACGCTTTCGCATCCTTGTGGATAACTTTGACCACTTCTCCGCCTATTTCATTGTCCATG
+
>11AAAFAFFFFGGGG1FGGFGGHHGGGHHHHHHHHGHGDFGHHHGGGHHHHHHGHGHHGHHHHHHHHHHHHHHGHHHGFHHHGHHHHHHHHGHHHF11BB1FHHHHFH1B1@BFFG1BGHH1BG0B1>FCBGBF1<<<E/><1GGH/B0?<2>>F1@001@0@<GF1?FH11??11?1?0>>><FG0<.<>=FEGEFEDC<<.-;C0:<C.<0:000;CCC0=F;CFFF00.9.;.000;CFFEFGGEBF
@M05620:37:000000000-D9766:1:1101:11257:2169 1:N:0:26
GAGGCTGCTTTGGAAGAAACTCATAGATTACTGCAACAGTTCCCCCTGGACCTGGAAAAGTTTCTTGCCTGGCTTACAGAAGCTGAAACAACTGCCAATGTCCTACAGGATGCTACCCGTAAGGACAGGCTCCTAGCCGACTACAAGGGAGTAACAGAGCTGATGAAACAATGGCAAGTACGTCAGGCCTTTCCGCTTTAGCACTCTTGTGGATCCACTTGAGCACTTCTCAGCATTTGTCCTTGTCACTG
+
3AAAABFBFFFFGGGGGGGGGGHHHHGHHGHHHHHGHHHFHHHHHGGGHHHHHGHFBGGGGHHHHHHHHHHFHHHHHGH5EGGHFGHFHGG1F3FBGBBGGHHHHGHGGAG3GHGFBHGE//?GG0?/?FHFFHE43?<@DG??G2?<CGGGBG2>2F?F1?1<1FH11GHHHHHHHG=11<FFFFHF./<G0=<CDDGF0G0CCGHHHGHDHH0/0/;FFB0;FAFFGFFGFB0C0B0B00CBC;000;;
@M05620:37:000000000-D9766:1:1101:10820:2234 1:N:0:26
GAGGCTGCTTTGGCAGAAACTCATAGATTACTGCAACAGTTCCCCCTGGACCTGGAAAAGTTTCTTGCCTGGCTTACAGAAGCTGAAACAACTGCCAATGTCCTACAGGATGCTCCCCGTACGGCACGGATCCTAGCCTACTCCACGGGGGTCACCGAGCTAATGAACCCATGTCAAGTCAGTCAGGCCTTTCCGCTTTCGCAATTTTGTGGATCCAATTGCACCCTTCTCCGGCTTTTTCATTGTACCTG
+
AAAAABFBFFFFG4BECGCGGGHHFFDGHFHHGHHDGGGGGHGHHGGFGFHHGGHBB32FBHHHH5FGHHHFHBGGHGGHCHHHHB3FFFGFCGGFHHHHHH@GFBBFG1GHFH3B?1/?/?/E</>?E/?BFF211C110@FHFH////->..CGD@D-.0<=C0CHH.C//0<CCH000<;C0FF/.CFGGG?.EEGFD.A.;0;;BFB./FBF/:FF////9.99:;9/;----;/;B/BF////;B/
@M05620:37:000000000-D9766:1:1101:10730:2273 1:N:0:26
CGTGCCAGCTCTAAATCGCACAGGGGACCCAGGGCCTGGCCCCTCCATCCAGGAAACCTATGACCTCCCCCGCTACCTGGAGCAACAACTCCGCCGCTTGGATGGGACCTATGTGAGAATCCAGCGTAGGAATCTGGGAGTTGGGGAGGAGTGAGGAGTTTGGTAAAGACAGTCTTAAGCGTGGAGGGTTCGGGTAAATGATGGGGTGAGGAGGGGCGCTTTGTCTCCCACCAGTGCCCCTGTATGTGCTA
+
1>>AA>DFAFBD1BFGGAFFEG0BFEFGGGAGEBEE/FGBFGG/EFGHHG1B0ABF0FB1F12DADF/B?/>EGCGH1100BB/>BFGHFHFGG//>>/</1FFEAGHAF1B1>@2@1@F1FBFB/?/>C1F1?<FFBAFC0F1C@FG@CC/.00<C:/:0<C.0;C:;///:<09C00;9;;A.99-CFF-;?E;9/B99B;/---;-9-/;-9-99-@-;B//;;B/-::A9B///;;AE////;;9/B
@M05620:37:000000000-D9766:1:1101:18253:2310 1:N:0:26
ACCACACCTTCTACAATGCGCTGCGTGCGGCTCCCGAGGAGCACCCCGTGCTGCTGACCGAGGCCCCCCTGAACCCCAAGGGCAACCGCGCGAAGATGCCCAGGTGAGTGGCCCGCTACCTCTTCTGGTGGCCGTCTCCCTCCTTCCTGGCCTCCCGGCGCTGCGCCCTTTCTCACTGGTTCTCTCTTCTGCCGTTTTCCGTAGGACTCTCTTCTGTGCCCTGGGTCCCCTTTGGAACTCTGCAGGTTCTA
+
AA@3AAA>BBFFFFGBBF42E2A2E22222EA22BA1EEA?GAEGG0A?1BC53F@GHF//E/EG1EEG>/0?3?EGA/?//?F/F?/B@//<</.1<1<<>FF1FD01<....A@---:0C:0CCG0:CA..--9./9/;B9/09/0;/.;9...9A-;-9@.999--9//;FBF/B./;/////:9:;F//@A.BA99.B.;A/;//9/99/B//////;...;9.;.99:FF/FF9BFFB99F.FFFF
@M05620:37:000000000-D9766:1:1101:19121:2336 1:N:0:26
AGTGCCAGCTCTCAATCGCACAGGGGACCCAGGGCCTGGCCCCTCCATCCAGAAAACCTATGACCTCACCCGCTACCTGGAGCACCAACTCCGCAGCTTGGCTGGGACCTATGTGAGTATCCAGCGTAGGAATCTGGGAGTTGGGGAGGAGTGAGGAGTTGGGGAAAGACAGTCCTAACCGTGGAGGGTTCTGGTAAATGATGGGGTGAGGAGGGGCTCTTTGGCTCCCACCAGTCCCCCTGTCTGGTCTA
+
3A>ABFFFAFFFGGGGGGGGEGHHGGGEAEGFGGEF2AGF2FEHGGHH5GHG3B3FGE3AGG5GHHCGHHHGGGEGHHHAGHHE11BGGEHHG/E/>CGHGFH/EGHH/GHFHHGG3BG333BFGCDGGGHHHHB11C0//?FHCG.--CE0.=GHHACGGB@GGGHHFHHHHHHHGHHHG.EGGGGACFGGGGFGGGGBBFGG.ADAFFFFFBF=-DFFFFFBFFFFFFFF.9FFFFFF;EFFFEB99FF
@M05620:37:000000000-D9766:1:1101:16336:2337 1:N:0:26
AGTGCCAGCTCTCAATCGCACAGGGGACCCAGGGCCTGGCCCCTCCATCCAGAAAACCTATGACCTCACCCGCTACCTGGAGCACCAACTCCGCAGCTTGGCTGGGACCTATGTGAGTATCCAGCGTAGGAGTCTGGGAGTTGGGGAGGAGTGAGGAGTTGGGGAAAGACAGTCCTAACCGTGGAGGGTTCTGGTAAATGATGGGGTGAGGAGGGGCTCTTTGGCGCCCACCAGTCCCCCTGTCTGGTCTA
+
AAAABFFFBFFFGGGGGGGGGGHGGGGGDGCHFEFGFGFF2GGAEGHHHH3GFHGHHFHHHHFHHHHFHFCEG>EEH3GGGGHGHHHGFGHHGGGGGHHGFBCEFE0GFGC3FBH3F3F33FH2FDGGGDH2@?GFGC0FGFDG-<F@F.<<<0DCCE<<DHG?E.:.;GBCGHFHGH/9;.:-9:ED:;AGFC;CF009F00;E.D-AA./.;;@@@EFFFFBF-;B@D.AAFFFFFF;@AF/;BFF/;B
@M05620:37:000000000-D9766:1:1101:14301:2337 1:N:0:26
ACCACACCTTCTACAATGAGCTGCGTGTGGCTCCCGAGGAGCACCCCGTGCTGCTGACCGAGGCCCCCCTGAACCCCAAGGCCAACCGCGAGAAGATGCGTGGCCCGGTACCTCTTCTGGTGGCCGCCTCCCTGCTTCCTGGCCTCCCGGAGCCCCGCCCTTGCTCACTGGTTCTCTCTTCTGCCGTTTTCCGGAGGACCCTCTTCTCCGATCCTATGCTCCTGTGGAACTCTGCAAGTTCGAGGGCGGAA
+
>A>AAAA>FFFFGGGGGGEFGGHHGGGGDGFHFFFG2EFEAG2GHGEEEFGFGHHHHHHGEEEGFEGFGGGF3FHGGGFHGHHHHGGGGGCDDG222F2//?C/0</-<-AG<F1<>1>0=/CAG--:;::./0;/CCG0;/G.0;;ADD?-:..;@--@-;/BBFBF/BB//;BFFB//;;/9;@:;/;9:.;.@=9E.././/9/B/.;.9.///:B/;9//;9//9;BBBFB//;://.;/--:--9>
@M05620:37:000000000-D9766:1:1101:16890:2339 1:N:0:26
AGTGCCAGCTCTCAATCGCACAGGGGACCCAGGGCCTGGCCCCTCCATCCAGAAAACCTATGACCTCACCCGCTACCTGGAGCACCAACTCCGCAGCTTGGCTGGGACCTATGTGAGTATCCAGCGTAGGAATCTGGGAGTTGGGGAGGAGTGAGGAGTTGGGGAAAGACAGTCCTAACCGTGGAGGGTTCTGGTAAATGATGGGGTGAGGAGGGGCTCTTTGGCTCCCACCAGTCCCCCTGTCTGGTCTA
+
AAAAAFFBAFFFG1GFGGC1ECHCGGGEEEHFEAEF/FHHFHGFGGHHHGFHFHFHHGHHFHFGHGHHHHHGGEFEHHHHFGHHHHFHGHHHEGCCEGGGGGHFGGHHG0FGH2BFG1F1GHBGHGCG?EHHFHHHHH0FCGHGCGACC?<<C00<<<GHHH-;CFHHGHHHH0:GHHHHGBEAEFG-;CGGGG0FGGEFGFGFFGF@EFFFFF-9;;EFBF/FFFFFFFFFF?FFFFFB@FFFFF//:BB
@M05620:37:000000000-D9766:1:1101:14282:2341 1:N:0:26
ACCACACCTTCTACAATGAGCTGCGTGTGGCTCCCGAGGAGCACCCCGTGCTGCTGACCGAGGCCCCCCTGAACCCCAAGGCCAACCGCGAGAAGATGAGTGGCCCGCTACCTCTTCTGGTGGCCGCCTCCCTCCTTCCTGGCCTCCCGGCGCTGCGCCCTTTCTCACTGGTTCTCTCTTCTGCCGTTTTCCGTAGGACTCTCTTCTCTGACCTGCGTCTCCTTTGGAACTCTGCAGGTTCTAGATCGGAA
+
CCCDDCCDFFFFGGGGGGGGGGHHGGGEHGHHHGGGGGGGGHHHHGGGGGGGHHHHHHHGGGGGGGGGGGGHHHHGGGGHGHHHHGGGGGGGGGHHHHGFGGGF??<@C->FGHHHHF1>GHGGHGGGGDHEGHGFHHHFG:GGHHGGGG?AFBBFGF.@-BFFFFFFFFF:FFBFFFFFFBFFF<BD:EFFD0BDFEFFFFFFFFFFFF0<B0FFADD.FFF0FFFBFFFFFFFFFFFFFE:FFFBEDDE
@M05620:37:000000000-D9766:1:1101:17862:2401 1:N:0:26
GAGGCTGCTTTGGAAGAAACTCATAGATTACTGCAACCGTTCCCCCTGGACCTGGAAAAGTTTCTTGCCTGGCTTACAGAAGCTGAAACAACTGCCAATGTCCTCCAGGCTGCTACCCGTCAGGCCCGGCTCCTCGCAGACTACCAGAGAGTCACAGAGCAGATGAAACAATGGCAAGTACGTCAGGCCTTTGCGCTTTAGCACTCTTGTGGATACCATTGACCACTTCTCAGCATTTGTACTTGTAACTG
+
AAABABFBFFFFGGGGGCGGGG4AF556AFBGHHHFE22BABGFHAAF2BGGABCBB3BB3BBFDD5BBBEFFHHFABFGHHHGGGGHHHHHHHHGHHHHHFF43BFFH1FFG@DGBGEE//?B3F/>E?D//B2C?CD<<G2F2FF0/?/??11?G10>1>>11FD1GHEH1<<CCEG00.<<C.//.CG00;:C@.:;CGGGFFGGG9BA00000;CBF0CB/.;CBFCBFF0FGFF9999BFBFFFFB
@M05620:37:000000000-D9766:1:1101:11788:2440 1:N:0:26
ACCACACCTTCTACAATGAGCTGCGTGTGGCTCCCGAGGAGCACCCCGTGCTGCTGACCGAGGCCCCCCTGAACCCCAAGGCCAACCGCGAGAAGATGAGTGGCGAGCTTCCTCTTCTGGTTTGCGGCTTCCTCCTTCCTAGCCTCCCGGGGCTGCGAGCTTTCTCACTGGTTCTCTCTTCTGCCGTTTTCCGTGGGACTCTCTTCTCTGCCTTGAGTCTCCTTTGGCACTCTGCAGGTTCTCGATTGGCA
+
>AAABAAAFFCFGGGBGGGGGFHFGA2BFEHHHFFEAEE?EHHHHGAEAAEFHEEGHFEEEE@EEE>EEEGHFFCEEGEGAEGG/FA@B</BCDHHED1C?<//</</<>11<F1FGH11<<0.0---<::CGG//:0::00;/0/:..9-:A?;E?---.;;//:/99;.;9BF/9/BF/9/9/;.;FE9/DB.--.9.:999F::BBF/;////;;9FBFBF/99//BB9FF/BF.;;FF/EBF/;.//
@M05620:37:000000000-D9766:1:1101:12586:2461 1:N:0:26
AGTGCCAGCTCTCAATCGCACAGGGGACCCAGGGCCTGGCCCCTCCATCCAGAAAACCTATGACCTCACCCGCTACCTGGAGCACCAACTCCGCAGCTTGGCTGGGACCTATGTGAGTATCCAGCGTAGGAATCTGGGAGTTGGGGAGGAGTGAGGAGTTGGGGAAAGACAGTCCTAACCGTGGAGGGTTCTGGTAAATGATGGGGTGAGGAGGGGCTCTTTGGCTCCCACCAGTCCCCCTGTCTGGTCTA
+
AA>>AFFC>FFFG1FGBFFAE?GCEEEEEEHHFEFEEFHHFHGGGGHEGFHHEFHGHGHGFHEHHDGHHHHEG/@EHHHHBBFGHHHGFHHHAECEEHGGGBHGGGHHGFGHH2BFGFGHHHBGHGEC<CHHHHHHHH0FFHHHGGFGGGCGHG0CCEHBGG-CEGHHHHHHH00=GHHHGFEGGEG@9AFGGG0;CFEFGGGGACB@FFFFFF-9@@AFFFBFFFFAEF9AFFFF/BEA@FFFFF/;/B9
@M05620:37:000000000-D9766:1:1101:16279:2553 1:N:0:26
ACCACACCTTCTACAATGAGCTGCGTGTGGCTCCCGAGGAGCACCCCGTGCTGCTGACCGAGGCCCCCCTGAACCCCAAGGCCAACCGCGAGAAGATGAACCCAGGTGCGTGGCCCGCTCCCTCTTCTGGTGGCCGCCTCCCTCGTTCCTGGCCTCCCGGCGCTGCGCCCTTTCTCACTGGTTCTCTCTTCTGCCGTTTTCCGGAGGACTCTCTTCTCTGCCCTGCGGCTCCTTTGGAACTCTGCCGGTTC
+
AAAABBBAFFFFGGGGGG5FGFHFEFGBFEHHGGGEEGGCFHHHHGGGGEGGHHHHHHHGGGGGFE@EGGGFHGGGGGDHGCGGGGGGGG/>BCGGHGEHFEA?G<1?FC/?<@GH?-C-CCCGHGDDDF0;C.:@DCA.CCBB-9A9FFBFFFF..9C@-;;;;DBB.99/BBFF//9B.F9/:BF/;BB/;/99DAFEF/.-;-99.B/99B///99F//.;..-9-;AEF/B9/BFFBB/B//9;9A.
@M05620:37:000000000-D9766:1:1101:21376:2577 1:N:0:26
AGTGCCAGCTCTCAATCGCACAGGGGACCCAGGGCCTGGCCCCTCCATCCAGAAAACCTATGACCTCACCCGCTACCTGGAGCACCAACTCCGCAGCTTGGCTGGGACCTATGTGAGTATCCAGCGTAGGAATCTGGGAGTTGGGGAGGAGTGAGGAGTTGGGGAAAGACAGTCCTAACCGTGGAGGGTTCTGGTAAATGATGGGGTGAGGAGGGGCTCTTTGGCTCCCACCAGTCCCCCTGTCTGGTCTA
+
ABAACFFFCFFFGGGGGGGGGGHHGGGGGGFHGGGGGGGHHHGHGGHHHHGHHHHHHGHHHHHHHHHHHHHGGGGGHHHHHHHGHHHHGHHHGGGGGGHHGHHGDGHHGHHHHHHHHHHHHHHHHGGGGGGHHHHHGHHGGHHFGGGGGGFHHHHHHGHHHGGGGGFHHHHHHHHHHGHHGDFGDGGGEFFGGGGGGGGGGGGGGGFFFFFFFFFFFFFFFFFFFFFFFFFFFFFFFFFFFFFFFFFFFFB
@M05620:37:000000000-D9766:1:1101:18355:2577 1:N:0:26
ACCACACCTTCTACAATGCGCTGCGTGTGGCTCCCGAGGAGCACCCCGTGCTGCTGACCGAGGCCCCCCTGAACCCCAAGGCCAACCGCGCGAAGATGCCCAGGTGAGTGGCCCGCTACCTCTTCTGGTGGCCGCCTCCCTCCTTCCTGGCCTCCCGGCGCTGCGCCCTTTCTCACTGGTTCTCTCTTCTGCCGTTTTCCGTAGGACTCTCTTCTCTGACCTGAGTCTCCTTTGGAACTCTGCAGGTTCTA
+
A>ABBBB>BCCFGGGGFG4EEGGGGEG22AG2BABA2EEEGHHHHGG0EEEFBGHHHHH>>/?EGGGGGEEHHHHGGGGHGHHHHGGGGG/BCGF/FDGHGHHGGHFCFFCAFHGCCCGFFFGHHGHGCGDHF-::C.EEGGGG00C0CFFGFGGGB?;@-->DABDDDBFFFFBFFFFBFF/9BBB/;BBBBBDDFFFBAFFFFBFFFBFFFBB:9:/;BFF/.BB;BBFFFFBFEFFBFFFFFFA/BFB
@M05620:37:000000000-D9766:1:1101:14857:2592 1:N:0:26
ACCACACCTTCTACAATGCGCTGCGTGTGGCTCCCGAGGAGCACCCCGTGCTGCTGACCGAGGCCCCCCTGAACCCCAAGGCCAACCGCGAGAAGATGAACCCGGGTGCGTGGCCCGTTCCCTCTTTTGGTGGCCGCCTCCCTCTTTCCTGGCCTCCGGGCGGTGCGCCCTTTCTCACTGGTTCTCTTTTCTGCGGTTTTCCGTGGGCCTCTCTTTTCTGCCTTGGGCCCCCTTTGGACCTTTGCGGGTTT
+
AAAAAAA1BBBDGFGGGG1AEEGGEEE0AEGFHEFE/EEECHGGHGGEEEEGFHFHHHHEE@?EGGGGGGGHGHHGGGGHGGHHHGGGGG/>CGHFGHHGHH//<A.<.>.><AHC@-.<CCCCGE0:GC.CCH.@A?.CEEBF/;;F0;C/FFBFF.;@-9-9999@B=@FF9BF/;/BFFB//99/;/9/9F-;A@F-B/999;--;AA//;/////9BF/99/----;-@FFF/B/--///:-;9@A-
@M05620:37:000000000-D9766:1:1101:18863:2595 1:N:0:26
GCGGCTGCTTTGGAAGAAACTCATAGATTACTGCAACAGTTCCCCCTGGACCTGGGAAAGTTTCTTGCCTGGCTTACAGAAGCTGAAACAACTGCCAATGTCCTACAGGATGCTACCCGTAAGGAAAGGCTCCTAGAAGACTCCAAGGGAGTAAAAGAGCTGATGAAACAATGGCAAGTAAGTCAGGCATTTCCGCTTTAGCACTCTTGTGGATCCAATTGAACAATTCTCAGCATTTGTACTTGTAACTG
+
>1>>AADAFFFFFGGG1AFEGG1DBDFGGBFHHHHBHHFAFHHHHGGGHHHFFGH/GGHHEGGHHHGHHHHHHHHHHHHHFGHHFHGDGFHEFGFHHEHHHHHHHHHHHGHHHHHHHHGEEGHHHCFHFGHHGHBFD1B1GHHHFCHFGHGFCGFGHGHHHHEHHHHFGHHHHHGHHGHHHHHHHHHHHGHHHHGGGGGHHHHHHHHHHHHGFHHHHFHHHG0CGBFFGGGGGGGGGGGGFGGGGGFEFGG
@M05620:37:000000000-D9766:1:1101:18829:2655 1:N:0:26
AGTGCCAGCTCTCAATCGCACAGGGGACCCAGGGCCTGGCCCCTCCATCCAGAAAACCTATGACCTCACCCGCTACCTGGAGCACCAACTCCGCAGCTTGGCTGGGACCTATGTGAGTATCCAGCGTAGGAATCTGGGAGTTGGGGAGGAGTGAGGAGTTGGGGAAAGACAGTCCTAACCGTGGAGGGTTCTGGTAAATGATGGGGTGAGGAGGGGCTCTTTGGCTCCCACCAGTCCCCCTGTCTGGTCTA
+
ABBBCFFFCFFFGGGGGGGGGGHHGGGGGGHHGGGGGGHHHHGHGGHHHHHHHHHHHGHHHHHHHHHHHHHGGGGGHHHHHHHHHHGHGHHHGGGGGHHHGHHGGGHHGHHHHHGH33D3DGH2BB?E/CGH2@?GHH0/?FGHGG.->C.>CG0<C.<GGHGGGGH.:/:/:=GHHH/C-9=DE.;D;CFGGGFGGGEGGFGGGGFFF?F0.;CFF=EFFFFFFFFFFFFFF.BFFFFFFFFFFFFFFFF
@M05620:37:000000000-D9766:1:1101:19763:2660 1:N:0:26
GCGGCTGCTTTGGAAGCAACTCATAGATTCCTGCCCCAGTTCCCCCTGGCCCTGGAACCGTTTCTTGCCTGGCTTCCAGAAGCTGAAACAACTGCCCATGTCCTCCAGGCTGCTCCCCTTCCGGCCCGGCTCCTCGCCGCCTCCACGGGAGTCACCGCGCTGCTGAACCAATGGCAAGTCAGTCAGGCCTTTCCGCTTTAGCACTCTTGTGGCTCCCATTGCCAACTTCTCAGCCTTTGTCCTTGTACCTG
+
AAAAA>A>FF@@1AB1A1BFBFABADBGHFFHHH00BABBDFHHHGAF/0BBFHEHG1/ABEHGDDGHHHHHHGG0FGHBGGHGH1BGHFFG@GHH/BFGHHHHGBBFFAGHECGHGG0<00/EEE/>BCCGFFHG/<@CC.CH0<.<CFAEHHDGF--:::.;GHHCG9EGGFFGGGBF0;CCFFGFGGGGGGGGGGG/BFFFFFFFFFFBEFBE9-;FFFF/;EFFFFFFFF/BBF//BFFFFF9BBFF
@M05620:37:000000000-D9766:1:1101:11356:2671 1:N:0:26
ACCACACCTTCTACAATGAGCTGCGTGTGGCTCCCGAGGAGCACCCCGTGCTGCTGACCGAGGCCCCCCTGAACCCCAAGGCCAACCGCGAGAAGATGAGTGGCCCGCTACCTCTTCTGGTGGCCGCCTCCCTCCTTCCTGGCCTCCCGGAGCTGCGCCCTTTCTCACTGGTTCTCTCTTCTGCCGTTTTCCGTAGGACTCTCTTCTCTGACCTGCGTCTCCTTTGGAACTCTGCAGGTTCTAGATCGGAA
+
AA1>AAA1CFBBGFGFFGGGGGHGGGEECEGHHGGFGGGEFH/FGGGGCEGGGHFHHHH?EGCGFGGEGGGF1FGGGGEHFGHHHEFGGGCGGGGHHHDFHHCA<<ACG-@GGGHHHH1>>GGHHGGGGGHGHFGHHHHHHHCHFHAGG@-;AFFF@;BGAGGFFFFFFFF;FFFFFFFFFFFFF@9:BAFFFFFFFFFFFFFFFFBFFF/FFFF-@A>AFFFFFFFFF9FFBFFFFFFFFFFFFFFF?B?
@M05620:37:000000000-D9766:1:1101:11344:2687 1:N:0:26
ACCACACGTTCTACAATGCGCTGCGTGCGGCTCGCGAGGAGCACCCCTTGCTGCTGACCGAGGCCCCCCTGAACCCCAAGGCCAACCGCGCGAAGATGAGGGGCGGGCTTCCTCTTCTTGTGAGCGCCTGCCTCCTTCCTGGCCTCCCGGCGCTGCGCCCTTTCTCACTGGGTCTCTCTTCTGCAGTTTTCCGTAGGACTCTCTTCTCTGCCCTGCGTCTCCTTTGGCACTCTGCAGGTTCTCGATCGGAA
+
A@AAAAA1BBFAGGGGEG1AECGGG0A00AEAA/AA/AEC?GHGHGG/00BB1GF1FHF//>/EF/EEGE/0F<FFGC/?</?GHG/<>C/<<CC.1>1F0.----:;;./;0;BB/F//;///;@9-;--:BFE-B99///-9/9-9A-999-@---9-9;BF/9F9/;--;FFFF/BB9BFB/;/9;FFEF/-99FFFBFBFB/;:/B//99A-;B@FEFFFFFF///;FBF/BF-AFFF/ABF-;--A
@M05620:37:000000000-D9766:1:1101:21410:2739 1:N:0:26
AGTGCCAGCTCTCAATCGCACAGGGGACCCAGGGCCTGGCCCCTCCATCCAGAAAACCTATGACCTCACCCGCTACCTGGAGCACCAACTCCGCAGCTTGGCTGGGACCTATGTGAGTATCCAGCGTAGGAATCTGGGAGTTGGGGAGGAGTGAGGAGTTGGGGAAAGACAGTCCTAACCGTGGAGGGTTCTGGTAAATGATGGGGTGAGGAGGGGCTCTTTGGCTCCCACCAGTCCCCCTGTCTGGTCTA
+
AABABFFFBFFFGGGGGFGAEEHEGGGGGGEHGGGGDFHHHHGHGGHHFHEGGFFHHGHHHHHHHHHFHHHGGGGGHHHGHHHHHHHHGGHHGGCGGFHHGHHGEGHHGHHHHHHHHHHHHHHHHGGGGGHHHHHHHHHFGHHHGGGGGGGHHHHHHGHHGHGGGGHHHHFHHHHHHHHHGGGGGGGGCFFGGGGGGGGGGGGGGGFFFFFFFFFFFFFFFFFFFFFFFFFFFFFFFFFFFFFFFFFFFF;
@M05620:37:000000000-D9766:1:1101:21396:2752 1:N:0:26
AGTGCCAGCTCTCAATCGCACAGGGGACCCAGGGCCGGGCCCCTCCATCCAGAAAACCTATGACCTCACCCGCTACCTGGAGCACCAACTCCGCAGCTTGGCTGGGACCTATGTGAGTATCCAGCGTAGGAATCTGGGAGTTGGGGAGGAGTGAGGAGTTGGGGAAAGACAGTCCTAACCGTGGAGGGTTCTGGTAAATGATGGGGTGAGGAGGGGCTCTTTGGCTCCCACCAGTCCCCCTGTCTGGTCTA
+
A1>AAD1CABC3BGGFDA1AECBF0EEEGGHEF00E/AAEE?EGGGGHGHCHBECGCEHHHHHHHHHEHAH/E/>EH1FFHCFGFH0F/B1B<EE@/BFGG01<?EHHG0FD1@GFDGHHFFHGCCAACAGHFHF1GHHCCF<FGGE-<AAHGHHGGCGC0G--;EG.CFBBFFGGFFG?AEE@?AF@.;FFBBF/BF/FFB/9-9A;E?EFF-@@>-;/BB/B;BFF?BFFE-BFBFFF99BFFBFFBB;
@M05620:37:000000000-D9766:1:1101:17491:2778 1:N:0:26
ACCACACCTTCTACAATGAGCTGCGTGTGTCTCCCGAGGAGCCCCCCGTGCTGCTGACCGAGGCCCCCCTGAACCCCAAGGCCAACCGCGAGAAGCTGAACCCAGGTGCGTGGCCCGCTACCTCTTCTGGTGGCCGCCTCCCTCCTTCCTGGCCTCCCGGCGCTGCGCCCTTTCTCACTGGTTCTCTCTTCTGCCGTTTTCCGTAGGACTCTCTTCTCTGACCTGCGTCTCCTTTGGAACTCTGCCGGTTC
+
AAAAAAA1F1BBFG1ABFFGFB1BEABABAF22BF00A/AAAAFEFEEGA//1BBGFHHGG//>>EG@EGGGFEGEGGEGGHHGHCCGGGCBBCF1??GFHGAFFA111>>C>CGG-CGCGGHHH0;CGGHHCGHCGGGGGGGFGGGGGGGGG;FGGGG---99@F@@F@@FFFFB/FFFFFBFFFBBFFFFFFF@BFFFFF?/-9BFFBFFFF/BBFF//B:B-;@B@FFFFFF/BBFFBFFF/99@@B-
@M05620:37:000000000-D9766:1:1101:12327:2789 1:N:0:26
AGTGCCAGCTCTCAATCGCACAGGGGACCCAGGGCCTGGCCCCTCCATCCAGAAAACCTATGACCTCACCCGCTACCTGGAGCACCAACTCCGCAGCTTGGCTGGGACCTATGTGAGTATCCAGTGTAGGAATCTGGGAGTTGGGGAGGAGTGAGGAGTTGGGGAAAGACAGTCCTAACCGTGGAGGGTTCTGGTAAATGATGGGGTGAGGAGGGGCTCTTTGGCTCCCACCAGTCCCCCTGTCTGGTCTA
+
BBAAAFFFBFFFGGGFFGGAECHCGE?EEAHHCEGDCFHGHHGHGGHHHFHHFHHFHGHHHHHHHHHHHHHGG@EGHHHH2FHHHHH1EFHCEE@ECHGHGHHGGGHHGHHHHHHHHHHHHHHH3F@GHHHHHHHHHHCFGHHHGGGGGGGGHHHHFGHHHHGGGGHHGHHHHHHHHHHHGGHGFGGGEGGGGGFGGGGGGGGGGGFFFFFFFFFFF=FFFFFFFFFFFFFFFFFFFFFFFFFFFFFFFFB
@M05620:37:000000000-D9766:1:1101:18082:2794 1:N:0:26
ACCACACCTTCTACAATGAGCTGCGTGTGGCTCCCGAGGAGCACCCCGTGCTGCTGACCGAGGCCCCCCTGAACCCCAAGGCCAACCGCGAGAAGATGAGCAGGGGAGGGGCCCGCTACTTCTTCTGGTGGCCCCCTCCCTCCGTCCCGGGCTCCCGGAGCTGCGCACTCTGTCACTGGCTCTCTCTGCTGCCGGTTTCCGTAGGATTCTCTTCTCTGACCTGAGTCTCATCTGTAACTCTGCAGGTTCTA
+
AAAAAAAAFFFFGFGF3FEFG1GGGEEEC0FGCFGECGGCFHCHHGGGEEGFHGFGHHFE@EEGGEGGGEFGBFHGGG/GEEHHHGG?CGG?@FFHHH11?<0?/<</-<->AG-<@-<0:CC0;0C:0:.:;.-;-..;//...=..9-----;-;9-9@-//99-;-/:/;9BFFB--B////;///;9/;9-;--/;-FF--////////;///99/;BBF-B9/9///;;////;9//BBFF9;B//
@M05620:37:000000000-D9766:1:1101:21224:2865 1:N:0:26
ACCACACCTTCTACAATGAGCTGCGTGTGGCTCCCGAGGAGCACCCCGTGCTGCTGACCGAGGCCCCCCTGAACCCCAAGGCCAACCGCGAGAAGACTCAGGTGGGTGGACCGCTACCTCTTCTGCTGGTCGCCTCCCTCCTTCCTCGCCTCCCGGCGCAGCGCCCTTTCTCCCTAGTTCTCTCTTCTGCCGTTTTCCGTAGGACTCTCTTCTCTGCCCTGCGTATCCTTTTGCCCCCTTCCGGTTCTCGA
+
BBBBBBBBFFFFGGGGGGGGGGHFGEGEHGHHFGGGGGGGFHHHHGGGEEGFHHHHHHHGGGGGGGGGGGGHHHHGGGGHGHHHHGGGGGGGGGHHC2?2222?/<?/<<<0->--<<DGFHHHB0=GH<=;DGGGH.:CFHCG/;0.-9AEGE.:-A=-;@99B-9F9/B9F/:/.;BBFB/99FFFBF9@..;E99.9.999/9B/9FFFF//:F/9/.;-A.D9FF/;/////.;-.;/;--;.;9./
@M05620:37:000000000-D9766:1:1101:20322:2890 1:N:0:26
AGTGCCAGCTCTCAATCGCACAGGGGACCCAGGGCCTGGCCCCTCCATCCAGAAAACCTATGACCTCACCCGCTACCTGGAGCACCAACTCCGCAGCTTGGCTGGGACCTATGTGAGTATCCAGCGTAGGAATCTGGGAGTTGGGGAGGAGTGAGGAGTTGGGGAAAGACAGTCCTAACCGTGGAGGGTTCTGGTAAATGATGGGGTGAGGAGGGGCTCTTTGGCTCCCACCAGTCCCCCTGTCTGGTCTA
+
BAAABFFFBFFFGFGGGGGGGGHFGGGGGGHGGGGGDFHHGHGHGGHHHGFHGFHHHGHGHHGHHHHHHHHGGE@EHHFHGHHGHHHHGFHHEF//EFDGEHFGGA0FEHEHHHHGHHHHHFGFFGGGGDFDGHFGHH0FEGFHCG.CGGEFGHHHHGGHGFCFAEEGHHGHHHHHBCHCDGFGDEGGGGGFFF;CGGGFFFFEGGDFFF.B9.=;DFEFFFFFFFFEFFFFEFFFFFFFC?9FFFFFFFB
@M05620:37:000000000-D9766:1:1101:17351:2897 1:N:0:26
ACCACACCTTCTACAATGAGCTGCGTGTGGCTCCCGAGGAGCACCCCGTGCTGCTGACCGAGGCCCCCCTGAACCCCAAGGCCAACCGCGAGAAGATGAACCCAGGTGAGTGGCCCGCTACCTCTTCTGGTGGCCGCCTCCCTCCTTCCTGGCCTCCCGGCGCTGCGCCCTTTCTCACTGGTTCTCTCTTCTGCCGTTTTCCGTAGGACTCTCTTCTCTGACCTGCGTCTCCTTTGGAACTCTGCCGGTTC
+
AA?AABBBFFFFGGGFGGGGGGF4EEEEE2FGHGGGGGGGGHHHHGGGGCGGHHHHHHHGFGGGGGGGGGGHHHHGGGFHGHHHHGGGGGGGGGHFGHHHHHDGGGHGDHHHFGHHGGGGGHHHGHHHHHGHGHHGGGGGHGHHGGGGGGGGGGGGGGGGBGBBBFBBFBBFFFFFFFFFFFFFFFFFFFFFFFFBAFFFFFFFFFFFFFFFFFFFFFFFFFFFF??DBFFFFFFFFFFFFFFEF/9B@D.
@M05620:37:000000000-D9766:1:1101:22090:2907 1:N:0:26
AGTGCCAGCTCTCAATCGCACAGGGGACCCAGGGCCTGGCCCCTCCATCCAGAAAACCTATGACCTCACCCGCTACCTGGAGCACCAACTCCGCAGCTTGGCTGGGACCTATGTGAGTATCCAGCGTAGGAATCTGGGAGTTGGGGAGGAGTGAGGAGTTGGGGAAAGACAGTCCTAACCGTGGAGGGTTCTGGTAAATGATGGGGTGAGGAGGGGCTCTTTGGCTCCCACCAGTCCCCCTGTCTGGTCTA
+
BCBBCFFFCFFFGGGGGGGGGGHGGGGGGGHHGGGGGGHGHHGHGGHHHHHHHHHHHGHHHHHHHHHHHHHGGGGGHHHHHHHHHHHHGHHHGGGGGHHHGHHGGGHHGHHHHHHHHHFHHHHHHGGFGGEGGFGHFHFFDGHHCFFGGGGGHHGHFFGCGHCCGFHFHHHHHHHFHHFHGGEGDGGGGG.FGGFGGGGFGGGGGGFFFFFFFFFFFFFFFFFBFFFEFFFAEAFFFFEAFAFBFBFFFF/
@M05620:37:000000000-D9766:1:1101:17334:2909 1:N:0:26
ACCACACCTTCTACAATGAGCTGCGTGTGGCTCCCGAGGAGCACCCCGTGCTGCTGACCGAGGCCCCCCTGAACCCCAAGGCCAACCGCGAGAAGATGAACCCAGGTGCGTGGCCCGCTCCCTCTTCTGGTGGCCGCCTCCCTCCTTCCTGGCCTCCCGGCGCTGCGCCCTTTCTCACTGGTTCTCTCTTCTGCCGTTTTCCGTGGGACTCTCTTCTCTGCCCTGCGTCTCCTTTGGAACTCTGCCGGTTC
+
BBBBBBB>BCCFGGGGGGAFGEHHGBEBABGGCBFA2EEGCHHHHGGGEFGGGHHHHHHEEGCGGGGGGGGHHGHGGGGHGHHHHGEECGBCCGHFGHHFHHC/?FGFFD<C<DGGCCGGGGHHHH<DGHGCDHHCCGDDGEGG.;0CFGF/FGGFG.;BGB9@@F@BFBBFFFFFFFFFFFFFFFF/;BFFFF:BDFFFF/AB.-@.AFFFFFFFFFFFFF.BA?BAB:;BFFFF/BBBFBFFF9;BBF.
@M05620:37:000000000-D9766:1:1101:9479:2956 1:N:0:26
ACCACACCTTCTACAATGAGCTGCGTGTGGCTCCCGAGGAGCACCCCGTGCTGCTGACCGAGGCCCCCCTGAACCCCAAGGCCAACCGCGAGAAGATGAACCCAGGTGCGTGGCCCGCTCCCTCTTCTGGTGGCCGCCTCCCTCTTTCCTGGCCTCCCGGCGATGCGCCCTTTCTCACTGGTTCTCTTTTCTGCCGTTTTCCGTTGGCCTCTCTTATCTGCCTTGCGCCTCCTTTGGAACTCTGCTGGTTC
+
AAAAAAA1BBBDGGGGGG1FFFHHGAEBAAGGGABA0EECEHHHHGGABFFGGFHHHHHA@EEGFGEGGGEHHHFGGGGHEGGA/FFCGC/>/<GFFFHHHH/<?FGG?<FE>@0>--<@<CGFHF<DGFHHGHH@GCCFEEFG/;;F0;B/FFFFG.;A9@-;;B?FF-@FFFFF/9BBFFBFFF//;9;B/B;9A9BEF/-;/;9/;;FFFFF;//;BFF/;B;999-99BFFFFFFBF9BBF/;BFF/
@M05620:37:000000000-D9766:1:1101:20342:2963 1:N:0:26
AGGGCCAGCTCTCAATCGCACAGGGGACCCGGGGCCTGGCCCCTCCATCCAGAAAACCTATGACCTCACCCGCTACCTGGAGCACCAACTCCGCAGCTTGGCTGGGACCTATGTGAGTATCCAGCGTAGGAATCTGGGAGTTGGGGAGGAGTGAGGAGTTGGGGAAAGACAGTCCTAACCGTGGAGGGTTCTGGTAAATGATGGGGTGAGGAGGGGCTCTTTGGCTCCCACCAGTCCCCCTGTCTGGTCTA
+
>A1>AA?AAFC3AGG3DFGGE0B0A0BEE00AA/E//AA00/A//BBGHHH1BGFFBFHFHFG1GGH@EGHGGG//BGHHHHHFH/0FEHHHGCGGG0FGG0GGC?HH<0FDGDGHHHHHHHHGHGGGGGHHHHHHHHFFGHHGGGGCGGEHHHHHHGHHHFGGFGGGGGGGGGGGGGGGGGGGGGGG:CFFFFBFFFFFFFFFFFF@FFFFFF@@@?FFFFFFFFFFFFFFFFFFFFFF@FFFFFFFFFF
@M05620:37:000000000-D9766:1:1101:22130:3004 1:N:0:26
ACCACACCTTCTACAATGAGCTGCGTGTGGCTCCCGAGGAGCACCCCGTGCTGCTGACCGAGGCCCCCCTGAACCCCAAGGCCAACCGCGAGAAGATGAGTGGCGCGCTCCCTCTTCTTATGTCCGCCTACCTCCTTCCTGGCCTCCCGGCGCTGCGCACTTTATCACTAGTTCTCTCTTCTGCCGTTTTCCGTAGGACTCTCTTCTCTGACCTGAGTCTCCTTTGGAACTCTACAGGTTCTAGATCGGAA
+
BBBAABBBFFFFGGGGGGGFG5BEEA2BFEHGAFFEFCEEGHGHHGGFEDGGHHHFHHH?EGGGGGGGG@FBFCGEGAEHGHHHHGGEBC<BDDHFGHH2FGG//?<CGDGFH0<DGHG0000==.ADD.CG0<GGG0CG;:.CGAG..;--;B?D-9-;-;//;B9FF//:///;BBBFFF9BFAADFFFF.;.9.BFFFBFFFFFFF/FFFF./;/9/BFFFFFFBBFFFF/:;99///;9BF/;.9.;
@M05620:37:000000000-D9766:1:1101:18624:3019 1:N:0:26
GAGGCTGCTTTGGAAGAAACTCATAGATTACTGCAACAGTTCCCCCTGGACCTGGAAAAGTTTCTTGCCTGGCTTACAGAAGCTGAAACAACTGCCAATGTCCTACAGGATGCTACCCGTAAGGAAAGGCTCCTAGAAGACTCCCAGGGAGTAAAAGAGCTGATGAAACAATGGCAAGTAAGTCAGGCATTTCCGCTTTAGCACTCTTGTGGATCCAATTGAACAATTCTCAGCATTTGTACTTGTAACTG
+
AAAAAAFAFFFFGFGGGCEGFGFHFDFHHHGGHHGBFFGFGHGHHGGF2BGFGHGHHHFFBFHHGGHHHHHHFHGHFGGBGHGHHFFHGCCHHHHHH3FHH@FGFGGHGHEFEHHHGHE?EEFBF3FB??FECGFBD3FHGGFH/2??/FEEGFHEFFCHHH2@FHH?DGGFFF0F?F1FDF<FF=FFF>G1GHGD.<.<<DDG<CGHHCCAF0CGHHHCGH0C0;:G0FCBGGGGGGGCFGGGF99000;
@M05620:37:000000000-D9766:1:1101:10933:3023 1:N:0:26
GAGGCTGCTTTGGAAGAAACTCATAGATTACTGCACCAGTTCCCCCTGGACCTGGAAAAGTTTCTTGCCTGGCTTACAGAAGCTGAAACAACTGCCAATGTTCCCCAGGATGAAACCCTTCCGGAAGGCCTCAACGCCGCATAAGAGGGAGTCAAAGAGCTGCTGAAAACATAGCAAGTCCGTCAGGACTATCCGCTTTAGCACACTTGTAGAACCCCTTGCATCCTTCTCAGCATTTGTCATTGCAGCTG
+
111>AAFAFFFFGGGC1BGGGGFGFFGHHFGHHHG1FCBADGGHHGEGC0GFHHEGHG0AFHHHHHGHHHHHHHGBGHGGHHHFF1GHHHHHFFHF1FGHB2B2BFCE/?BG111B>EEFGG/>E/////BB11BE</<<///111@<///?0F?GGH00<FG1<>>>10<>1>1=GCG=D.<<<</C.;/;0C:CCGC00C0C/9FGG000=00;;.=.CF000/9;00;0;/;;0;;0;///;///;//
@M05620:37:000000000-D9766:1:1101:21193:3041 1:N:0:26
AGTGCCAGCTCTCAATCGCACAGGGGACCCAGGGCCTGGCCCCTCCATCCCGAAAACCTGTGACCTCACCCGCTACCTGGAGCACCAACGCCGCAGCTTGGCGGGGGCCTATGGGAGTCTCCAGCGTAGGAATCTTGGAGTTGGGCAGGAGTGAGGGGGTGGGGAAATACATTCCTAACCGTGGAGTGTTCTGGTAAATGATGGGGTGAGTAGTGGGTCTTGGGCTCCCACCGGTCCCCCTGTCTGTTCTA
+
A1>>AFFFAFFFGEG3BFF110B0FAAA0A00A0E//FG00FE/EEG1A0/A////0BA0@F2FG@F@G00////>G11B0>FG0F0/?/>//////010/0//><-:-./000./.:/=G00//;..AC000;00009/9/0/-./;@--;-/9;-----;-@9--/////;;FF//---;----/9B/;/B/B9/;/B/9BF--A---/9///---;-B//9---;A----9--;-A---//9//////
@M05620:37:000000000-D9766:1:1101:22004:3048 1:N:0:26
GAGGCTGCTTTGGAAGAAACTCATAGATTACTGCACCAGTTCCCCCTGGACCTGGAAAAGTTTCTTGCCTGGCTTACAGAAGCTGAAACAACTGCCAATGTTCTCCAGGATGCTACCCTTCAGGAACGGCTCCTCGCAGCATAACAGGGAGTCAAAGAGCTGCTGAAACCATGGCAAGTCCGTCAGGACTTTCCGCTTTAGCACTCTTGTGGAACCCCTTGCACCATTCTCAGCCTTTGTCATTGTACCTG
+
AA3ABAFBFFFFGGGF4FAFGGFHHH5GH5GHHGH4BFFBFHHHHGGGHBFHGGHHFHHHHHHHHHHHHHHHHHHHHHHHHGHHHHHHHHGHFHHGGHHHH4B4B3FG3?GF134@?G33G33B3F0/?<EE/3B/>B/<B11BBD1<F//?<@GFFC0??CC1??FDF0?C1>0>GFHHB.FGD.GFG/<==DEGFGG00;CCGHHHHFBA00:;9.9CB;FF/.9CGFG0B9/CBFGFGFFGGGC00;/
@M05620:37:000000000-D9766:1:1101:11967:3079 1:N:0:26
ACCACACCTTCTACAATGAGCTGCGTGTGGCTCCCGAGGAGCACCCCGTGCTGCTGACCGAGGCCCCCCTGAACCCCAAGGCCAACCGCGAGAAGACGCAGGCGGGTGGTCCGCCACCTCTTCTGCTGGTCGCCTCCCTCCTTCTTCGCCTCCCGGCGGAGCGCCCTTTCTCCCTAGTTCTCTCTTCTGCCGTCTTCCGTCGGAGTCTCTTCTTCGCCCTGCGTATCCTCTGGTCTCCTTCCGGTTGTCGA
+
CCCCCCCCFFFFGGGGGGGFGGHHGGGEHGHHHGGGGGGGGHHHHGGGGGGGHHGHGHHGGGGGGGGGGGGHHHHGGGGHGHHHHGGGGGGGGGHH2/>////A-<<-;.00-;.-=.:CBFGGF0;FF;0:CG.CEA:CEGBF;;/..9.AE..--;--;C9:@--9/9;/B////:9/BB9//;FF/B/C.-;A//9/.;-9-:;///FFF//9;..-;;-;AD.BF/://9//;;:/;/;--;-;:9.
@M05620:37:000000000-D9766:1:1101:15312:3126 1:N:0:26
AGTGCCAGCTCTCAATCGCACAGGGGACCCAGGGCCTGGCCCCTCCATCCAGAAAACCTATGACCTCACCCGCTACCTGGAGCACCAACTCCGCAGCTTGGCTGGGACCTATGTGAGTATCCAGCGTAGGAATCTGGGAGTTGGGGAGGAGTGAGGAGTTGGGGAAAGACAGTCCTAACCGTGGAGGGTTCTGGTAAATGATGGGGTGAGGAGGGGCTCTTTGGCTCCCACCAGTCCCCCTGTCTGGTCTA
+
AAAAAFFFBFFFGGGGGGGGGCHGGGGGGGHHGGGGGGHHHHGHGGGHHHHHHGHHHGHHHHFHHHHHHHHGGG@GHHHHGHHHHHHHGHHHGGGGGHHHGHHGGGHHGHHHHHHGHHGHHGBHHGGGGGHFCHHHHHEFGGHHGGGGGGGHHHHHGGHHHHCGEGHEHHHHHHGHHGHHGGEGFEEGEGGGGGFFFGGFFGGGGGDFEFFFDFFFFFFFFFFFFFFFFFFFFFFFFFFFFFFFFFFFFFB
@M05620:37:000000000-D9766:1:1101:14811:3134 1:N:0:26
AGTGCCAGCTCTCAATCGCACAGGGGACCCAGGGCCTGGCCCCTCCATCCAGAAAACCTATGACCTCACCCGCTACCTGGAGCACCAACTCCGCAGCTTGGCTGGGACCTATGTGAGTATCCAGCGTAGGAATCTGGGAGTTGGGGAGGAGTGAGGAGTTGGGGAAAGACAGTCCTAACCGTGGAGGGTTCTGGTAAATGATGGGGTGAGGAGGGGCTCTTTGGCTCCCACCAGTCCCCCTGTCTGGTCTA
+
CCAABFFFCFFFGGGFGGGGGGHCFGGGGGHH2EFGGGHHHHGHGGHHHGHHHHHHHGHHHHHHHHHHHHHGGGGGHHHHHHHHHHHHGHHHFGEEGFHHGGHGGGHHGHGHHHHHHHHHHHHHHG?EGGHHHHHHHHHGEHHHGGGGGGGGHHHHHGHHHHGGGGHHHHHHHHHHHHHHGGEGGGGGCFFGFGFFGGGGGGGGGGFFFFFFFFFFFCFFFFFFFFFFFFFFFFFFFFFFFFFFFFFFFF/
@M05620:37:000000000-D9766:1:1101:21447:3163 1:N:0:26
AGTGCCAGCTCTCAATCGCACAGGGGACCCAGGGCCTGGCCCCTCCATCCAGAAAACCTATGACCTCACCCGCTACCTGGAGCACCAACTCCGCAGCTTGGCTGGGACCTATGTGAGTATCCAGCGTAGGAATCTGGGAGTTGGGGAGGAGTGAGGAGTTGGGGAAAGACAGTCCTAACCGTGGAGGGTTCTGGTAAATGATGGGGTGAGGAGGGGCTCTTTGGCTCCCACCAGTCCCCCTGTCTGGTCTA
+
AA>>AFFFBFFFG4FGGFGCGGHFGGEEEGHGBEEEFFHHFGGHGGHHHGHHHHHHHGHHHHHHHHHHHHHGGEEFHHHHBFHHHH1?EGHHAFEGGHHHGHHGGGHHGHGGHHHHHHGHHHHHHGGDGGGHHHHHHH?FGHHHGGEGGFEGHFHHCGHHHHGGEGFHGHFHHHHHHHHHGGGGDGGGDGGGGGGGGGGGGGGGGGFFEFFEFFFFFFFFFFFFFFFFFFFFFFFFFFFFFFFFFFFFFFB
@M05620:37:000000000-D9766:1:1101:21439:3182 1:N:0:26
AGTGCCAGCTCTCAATCGCACAGGGGACCCAGGGCCTGGCCCCTCCAGCCAGAAAACCTATGACCTCACCCGCTACCTGGAGCACCAACTCCGCAGCTTGGCTGGGACCTATGTGAGTATCCAGCGTAGGAATCTGGCAGTTGGGGAGGAGTGAGGAGATGGGGAAAGACAGTCCTAACCGCGGAGGGCTCTGGTAAATGATGGGGTGAGGAGGGGCTCTTTGACTCCCACCAGTCCCCCTGTCTGGTCTA
+
>1>>AFD11CFFGFGGGGGGEEGCFECA?EG00AE//AAC0FGCGGE1AF0A00AF0BA1BF2GHFBFHCCEG/EGHB@>GHHGFHGHGHGHCEG/E01FE0EF//<B?CC11B2B1BBFHHHFG/?BBCG1?GD1F1??G<<1C-<-@A.<.DD.GA.C0CEAACG.CGG/GGBGFHFH9--;A-;-.;;BBFFFBBFFBFFFFFB-9AA/--;-@@-9BFF/BFF/EFAFEFFFFFEB@FFFBBBFBFB
@M05620:37:000000000-D9766:1:1101:20178:3208 1:N:0:26
ACCACACCTTCTACAATGAGCTGCGTGTGGCTCCCGAGGAGCACCCCGTGCTGCTGACCGAGGCCCCCCTGAACCCCAAGGCCAACCGCGAGAAGATGCCCAGGTGAGTGGCCCGCTACCTCTTCTGGTGGCCGCCTCCCTCCTTCCTGGCCTCCCGGCGCTGCGCCCTTTCTCACTGGTTCTCTCTTCTGCCGTTTTCCGTAGGACTCTCTTCTCTGACCTGGGTCTCCTTTGGAACTCTGCAGGTTCTA
+
BBBBBBBBFFFFGGGGGGGGGGHHEEGEEGHHHGGGGGGGGHHHHGGGEGGGHHGHHHHGGGCGGGGGGGGGHHHGGGGHGHHHAFGGGGCGGGHFHGHHHHHG?GF0FGGAGH?@<-CHGGFHGF0GDFFHHGCGGFHGGGGHHFFGGGEGGGGGDG9--@BFFCFF;FFFFB/9:BFFFBBFFFFFBFFEFFDFFFFFDFAADBBFBFFFFFFBBF/:FBF..9:;BFBFFFF/FFFBFFF/FFFFFF9
@M05620:37:000000000-D9766:1:1101:22322:3217 1:N:0:26
AGTGCCAGCTCTCAATCGCACAGGGGACCCAGGGCCTGGCCCCTCCATCCAGAAAACCTATGACCTCACCCGCTACCTGGAGCACCAACTCCGCAGCTTGGCTGGGACCTATGTGAGTATCCAGCGTAGGAATCTGGGAGTTGGGGAGGAGTGAGGAGTTGGGGAAAGACAGTCCTAACCGTGGAGGGTTCTGGTAAATGATGGGGTGAGGAGGGGCTCTTTGGCTCCCACCAGTCCCCCTGTCTGGTCTA
+
AA>1AFFFAFFFG1GGGG1EEGHCGEEE0EHHEEGEAFHHAFEGGGGHFHFHFFCFGGHFGGBGHHHHHHHGGEEGHHHH0GHHHHGGEGD@>ECGEHEFEGHGGGGFGHHHGHHHHHHHHHHHHGFAGGEFGGHHGHCFFGFFCGFCGGCFG0GHGGHHHHGGECHHHHHHHHHHGGHHGGGGBGGGFFGGGGGEFFGGFGGGGGF@FFFFFF@@@@FFFFFFFFFEFFFFFFFFFFEB@FFEFFFFFFB
@M05620:37:000000000-D9766:1:1101:11537:3218 1:N:0:26
ACCACACCTTCTACAATGAGCTGCGTGTGGCTCCCGAGGAGCACCCCGTGCTGCTGACCGAGGCCCCCCTGAACCCCAAGGCCAACCGCGAGAAGATGCCCAGGTGAATGGCCCCCTACCTCTTCCGGTGGCCGCCTTCCTCCTTCCTGGCCTCCCGGGACCGCGCCCCTTCTCCATGGTTTTCTCTTTTGCCGTTTTCCGTAGGACTCTCTTTCTTGGCCTGGGTCTCCTTTGGAACTCTGCAGGTTCTA
+
BBCBAAACFFFFFFGGGGGGGGHHGFGFHGHHHGGEFGGGGHGGHGGGEEGGHHHHGHHGGGGGGGGGGGGHGHHGGGGHGHHHHGGGFGFGGGHHHH2GH2/???111?F0FG/--.<F1<<F11<<<<E.CC-;..;GCCG/C0=0BF.F0.CE.B---.9---;D-;F/000009;0;..0000;00;0B9.;FF0FD0..:00//009B0000;0/90...9//0;0;F0F0B00000009A9B000
@M05620:37:000000000-D9766:1:1101:20202:3224 1:N:0:26
AGTGCCAGCTCTCAATCGCACAGGGGACCCAGGGCCTGGCCCCTCCATCCAGAAAACCTATGACCTCACCCGCTACCTGGAGCACCAACTCCGCAGCTTGGCTGGGACCTATGTGAGTATCCAGCGTAGGAATCTGGGAGTTGGGGAGGAGTGAGGAGTTGGGGAAAGACAGTCCTAACCGTGGAGGGTTCTGGTAAATGATGGGGTGAGGAGGGGCTCTTTGGCTCCCACCAGTCCCCCTGTCTGGTCTA
+
33>ABFFCAFFFGDGGGGGGEGFEGEGE2F2AFEGGCFFFCFFGEGGGHGEG3FFGBEHCG35BGGF3FGFEGG?FHFG?GGH?FAFHGFGHGC@/ECGHGFH/E?FGGHGFBGFGHFHFHHHHHGGGGGHGGHHHHECE/<?GCCEDGDGFGBGHBG/<=G-?.CCGHHFHCC:GHHFH@.9@AEFG.;FG0F;FBFGFFFFGGFFFFAFBDFFA@9.FFFFBB9F.A.:AE.BB//9.@AF/F9:99;:
@M05620:37:000000000-D9766:1:1101:13054:3228 1:N:0:26
AGTGCCAGCTCTCAATCGCACAGGGGACCCAGGGCCTGGCCCCTACATCCAGAAAACCTATGACCTCACCCGCTACCTGGAGCACCAACTCCGCAGCTTGGCTGGGACCTATGTGAGTATCCAGCGTAGGAATCTGGGAGTTGGGGAGGAGTGAGGAGTTGGGGAAAGACAGTCCTAACCGTGGAGGGTTCTGGTAAATGATGGGGTGAGGAGGGGCTCTTTGGCTCCCACCAGTCCCCCTGTCTGGTCTA
+
>11>AF1FAFFFEFGFGEGGEEFCAEGGGEHHGGGEGAHCGHGH/FFH2GHFE01FHGFHHHFHFHBGHHHGGGGGHHHGHHHECGGHGFHHGGGGGBHHGHHGGGHHGHHHHHHHHHFGHHHHHCEGGGHHHHHHHFHGGHHHGGGGGGGHHHHGHGHHGHGGGGHGHHHHHGHHHHHHGEEGGG.ACFGGGGFFFGGGGGGGGGF@FFFFFF<@@@FFFFFFFFFFFFFFFFFFFFFF@FFFFFBBFFB
@M05620:37:000000000-D9766:1:1101:11563:3228 1:N:0:26
ACCACACCTTCTACAATGAGCTGCGTGTGGCTCCCGAGGAGCACCCCGTGCTGCTGACCGAGGCCCCCCTGAACCCCAAGGCCAACCGCGAGAAGATGCCCGGGTGAGGGGCCCTCCCCCTTCTGGTGGTGGCCCCCCCCCTCCTCCGGGCCCCCCCGATCTGCCCCCTTTCCCACTTTTTCTCTCCTCCCGCTTTTTGCAGAAGCCTCTTCTCTCCGACCCGAGTCTTCTTTGGCACTCCTGGTTTTCGA
+
CCCDDDDCFFFFGGGGGGGGGGHHGGGFHGHHHGGGGGGGGHHHHGGGFGGGHHHHHHHGGGGGGGGGGGGHHHHGGGGHGHHHHGGGGGGGGGHHF?FG2//>?>/?0>-<->.....<A.<<000;.;..;..;-:-A--.::/:.---;-;---;@--.:B0:.-;:FB000..000;BBFF0/;/:..--:E00-0000:00::BB00;FB0/9:99-@--;F00;B000/0;:B//00/00;;;9.
@M05620:37:000000000-D9766:1:1101:20270:3234 1:N:0:26
ACCACACCTTCTACAATGAGCTGCGTGTGGCTCCCGAGGAGCACCCCGTGCTGCTGACCGAGGCCCCCCTGAACCCCAAGGCCAACCGCGAGAAGACTCAGGTGGGTGGCCCGCTACCTCTTCTGGTGGCCGCCTCCCTCCTTCCTGGCCTCCCGGAGCTGCGCCCTTTCTCCCTGGTTCTCTCTTCTGCCGTTTTCCGTAGGACTCTCTTCTCTGCCCTGCGTCTCCTTTGGACCTCTGCCGGTTCTCGA
+
CCCCCCCBFFFFGGGGGGGGGGHHGGGBAEHHHGFG?EEGDHHHHGGGFGGGGHHHHHHEGFGGGGGGGGGHHHHGGGGHGHHHHGGGGGCGGGHFC2??GBGH/>CE/<>CDGGFGHHHHHHHHHHHG.;CGGGGHGHGGGGGCF0CFGGGGED?-?FGEGFFFFFFFFFFFFFF.BFFFFFFFFFFFFFD;DFFFFFFFF.9BFBFFFFFFFFFFFFFEE;DDFFFF:B0/099;;BBB0:9:A;;0A9
@M05620:37:000000000-D9766:1:1101:21776:3240 1:N:0:26
ACCACACCTTCTACAATGAGCTGCGTGTGGCTCCCGAGGAGCACCCCGTGCTGCTGACCGAGGCCCCCCTGAACCCCAAGGCCAACCGCGAGAAGATGAGTGGAGCGCTCCCTCTTCTTGTGGCCGCCTCCCTCCTTCCTGGCCTCCCGGCGCTGCGCCCATTCTCACTGGTTCTCTCTTCTGCCGTTTTCCGTAGGACTCTCTTCTCTGACCTGCGTCTACTTTAGAACTCTGCAGGTTCTAGATCGGAA
+
A>AAA11>BFFFFGGFGGB1FAGEEEEA0EGHHFGG0EF/EHGGHGCGAEEEBB1FGHFEEGCGGGEEGGGHHHHGGGGHGHHHAGGEGC@C@AGCGFHFGBC1/0><//<<CGHGHHF1<1>GHGGCG<CEGHGHHHHHCFGF0;GGGGGGGGGGGGF?-9/;;FFFFFFFFFFFFFFFFFFFF@B-;EFFFF-;AFFFFFFFFFFFFF/:;FFE@A@F-B/B:/9/9/;FFFFEFFAFFF/;//:;A9A
@M05620:37:000000000-D9766:1:1101:21773:3259 1:N:0:26
ACCACACCTTCTACAATGAGCTGCGTGTGGCTCCCGAGGAGCACCCCGTGCTGCTGACCGAGGCCCCCCTGAACCCCAAGGCCAACCGCGAGAAGCTGAGTGGCCCGCTCCCTCTTCTGGTGGCCGCCTCCCTCCTTCCTGGCCTCCCGGCGCTGCGCCCTTTCTCACTGGTTCTCTCTTCTGCCGTTTTCCGTAGGACTCTCTTCTCTGACCTGCGTCTCCTTTAGAACTCTGCAGGTTCTAGATCGGAA
+
BBBBBBBAFFFFGGGGGGGGGFHHGGGGFEGHHFGEFGGC2F2GHGGGGGGE5BFGGHHEEG0EGGGGGGGHHHHGGGGHAHHH/FF@D?FDFG22?2<?GHFA0?/C/->FHGHHHH11>GGHHGGGGGHGHHGGGHGHHBHHFFEEEGGAADGG=BFF-;:BFFFFFFFFFFFFFFFFFFFFFFA.FFFFFFFDFFFFFFFFFFFBFFFFFFFFFFFFB/9BB//9BFFFBFFF/A;/FBFFF/BADFE
@M05620:37:000000000-D9766:1:1101:17262:3270 1:N:0:26
ACCACACCTTCTACAATGAGCTGCGTGTGGCTCCCGAGGAGCACCCCGTGCTGCTGACCGAGGCCCCCCTGAACCCCAAGGCCAACCGCGAGAAGATGAGTGGCCAGCTCCCTCTTCTTGTGGCCGCCTCCCTCCTTCCTGGCCTCCCGGCGCTGCGCCCTTTCTCACTGGTTCTCTCTTCTGCCGTTTTCCGTAGGACTCTCTTCTCTGCCCTGCGTCTCCTTTGGAACTCTGCAGGTTCTAGATAGGAA
+
1AAAAA1AFFC@AGG1AFFGBEECEBEBG0GHFGFAEEE/EHHHHGEGAAEAGA1FHHHGGGGGCE/EEGGHHHCEGGG>FFHA/FEEG@CCCCHH1DDHFDF/?1??G???GGHHHH1=<CCHA@-CF<CEHHGFBHFHHHHH0CEECGG@@G@BG@.?99FFFFFFFFEFFFFFFFFFEFFFF@A?BEFFFB:BFFFFFFFFFEBFFF/BFFFE;B=9FFFBFFF/9FFFFFFFFFFFFF/BFF/BFFF
@M05620:37:000000000-D9766:1:1101:10971:3270 1:N:0:26
ACCACACCTTCTACAATGAGCTGCGTGTGGCTCCCGAGGAGCACCCCGTGCTGCTGACCGAGGCCCCCCTGAACCCCAAGGCCAACCGCGAGAAGACGCAGGTGCCTGGCCCGCCACCTCGTCTGCTGGCCGCCTCCCTCCTTCCTGGCCTACCGGAGCTGCGCCCTTTCTCCCTGGTTCTCTCTTCTGCCGTTTTCCGTAGGCCTCTCTTCTCTGACCTGCGTCTCCTTTGGCCCTCTGCCGGTTCTCGA
+
BBBBCCCAFFFFGGGGGGGGGGHHGGCGHGHHHGGG?FGGGHHHHGGGGGGGHHHGHHHGEGGGGGGGGGGGHHHGGGGHGHHHFGGGGGGGGCGHF/>CC/<FF0?FH0FF@D-<DHHH.G?GF0=</:=:??EGHAFGGGGGGFBFFFF/F.@9?-@.:BFFFFF/:;FFFFFFFFFFFFFFFFFFFFFFAAFFFFD:A.;//;9FFFFFFFFF/;BBFF-;;DFEF9BFF/;A::/;FFFC@../:;9
@M05620:37:000000000-D9766:1:1101:13346:3276 1:N:0:26
ACCACACCTTCTACAATGAGCTGCGTGTGGCTCCCGAGGAGCACCCCGTGCTGCTGACCGAGGCCCCCCTGAACCCCAAGGCCAACCGCGAGAAGATGCCCAGGTGAGTGGCCCGCTACCTCTTCTGGTGGCCGCCTCCCTCCTTCCTGGCCTCCCGGCGCTGCGCCCTTTCTCACTGGTTCTCTCTTCTGCCGTTTTCCGTAGGACTCTCTTCTCTGACCTGAGTCTCCTTTGGAACTCTGCAGGTTCTA
+
CBCCBBBABFFFGFGGGGBFGGHHGGGBFEHGHGGEDEEGGHFHHGGEEFEFHHHHHHHGGGGGGGGGGGFHFHHGGGGHGHHHHGGGGG<BDGHFHFHHHHGGGHHHHHGGGHGGGGGHHHHHHHHHHGGHHGGGGGHGHHGHHGGGGGGGGGGGGG-;DDFFFFFFFFFFFFFFFFFFFFFFFFFFBFFFFFAFFFFFFFFDFFFFFFFFFFFBFF/FFFF/BBF9;FFFFFFFFFFFFFFFFFFFFFF
@M05620:37:000000000-D9766:1:1101:17271:3286 1:N:0:26
ACCACACCTTCTACAATGAGCTGCGGGTGGCTCCCGAGGAGCACCCCGTGCTGCTGACCGAGGCCCCCCTGAACCCCAAGGCCAACAGCGAGAAGATGTGTGGCCCGCTACCTCGGCTGGCGGCCGCCGCCCTCCTCCCTGGCCTCCCGGAGCTGCGCCCGTTGTCACTGTTTCCCTCGTCTGCCGGTTTCCGGAGTACTCGCGGCTCTGACCTGAGTCTCCTGTGGAACCCTGCAGGGTCTACAGCTGAA
+
BAB3AABBFFFFGGGGGGFFGCGFF2AAAEHGAFGEEGGGGHHHHGGGEEGGGHH3GHHG?EFGGAEGGGG?G3FEGG/F//??FF/2FCF<//?C2D2?20//0?<A->->1<..>F<<<A?C-:---9--;CA//9./;9AA/9...---;.;/9-9@-;;.9/:////////9/.-.;AEBF;-;A.;/9-.-.////.----9AB//;BFB/.:99BF///;./;B..;.../9-99.//;////:/
@M05620:37:000000000-D9766:1:1101:22740:3315 1:N:0:26
AGTGCCAGCTCTCAATCGCACAGGGGACCCAGGGCCTGGCCCCTCCATCCAGAAAACCTATGACCTCACCCGCTACCTGGAGCACCAACTCCGCAGCTTGGCTGCCACCTATGTGAGTATCCAGCGTAGGAATCTGGGAGTTGGGGAGGAGTGAGGAGTTGGGGAAAGACAGTCCTAACCGTGGAGGGTTCTGGTAAATGATGGGGTGAGGAGGGACTCTTTGGCTCCCACCAGTCCCCCTGTCTGGTCTA
+
1>>AAFBFAFFFGFGGGGGGGCHFGGGE0EGHFEGGGFHG0GGEGGEHAGFG1GAGHGFGHH2FGHFGHFFEG//>GGHHGHHHHAFHEHHHGGGGEFEGC0G//0BBC0BFG2FHHHBFGFFHHGAEG/GHFHGFHHFECHHGCGFGG?.>>=DGCFHHHHGGAAGFGHHHCCHHHHGHGF?ACEGGGAF0;FFFFGFGFGGGGGG@FFFFBA@-;;:BFFBFFBFAFFFFEFBF9FE999BFFFBBFF/
@M05620:37:000000000-D9766:1:1101:19719:3329 1:N:0:26
AGTGCCAGCTCTCAATCGCACAGGGGACCCAGGGCCTGGCCCCTCCATCCAGAAAACCTATGACCTCACCCGCTACCTGGAGCACCAACGCCGCAGCTTGGCTGGGACCTATGTGAGTATCCAGCGTAGGAATCTGGGAGTTGGGGAGGAGTGAGGAGTTGGGGAAAGACAGTCCTAACCGTGGAGGGTTCTGGTAAATGATGGGGTGAGGAGGGGCTCTTTGGCTCCCACCAGTCCCCCTGTCTGGTCTA
+
>A>>AFFFAFFFFGGGGGGAE0B0FE0EEECGAEE//AG0AGEHGG0GE011A0B0BEECBDDGF111FGH?>//EGFGAGEGHEEHFG/>EE/<//<BFAGFG??GHGHGHHHEGFHHHHFHFHC/EC?DGFHHHFFFF><DC-<FGGG.CHHGHHGFHHH-CGGHFFGGGGGFGFGGGGGGGGGGGEGGGGGGFFFFFFFFFFFF?EFFFFF-@@@FFF/BFFFFFFFFFFFFFFFFB;9BFFFFFFFF
@M05620:37:000000000-D9766:1:1101:14295:3330 1:N:0:26
ACCACACCTTCTACAATGCGCTGCGTGCGGCTCCCGAGGAGCACCCCGTGCTGCTGACCGAGGCCCCCCTGAACCCCAAGGCCAACAGCGCGAAGATGAACCCAGGTGCGTGGCGCGCTCCCTCTTTTGGTGGCCGCCTCCCTCGTTCCTGGCCTCCCGGCGCTGCGCACTTTCTCACTGGTTCTCTGTTCTGCCGTTTTCTGGGGGACTCTCTTTTCTGCCGTGCGTCACCTTTGGAACTCTGCGGGTTC
+
AAA1AAA11CCFGGGF3G1AE?FGG0A000AA//AA/AFE?HHEHGG/>>BB1GF1FGB//>/EG/EEGE/0B1FEGC/?//?GHG/0FC///<//1?1??G..>F1<FC.<CC-.<--.CE///:00;A.99C?G--.9:./9:.-9-/;/A-/9--;=-@-99--9-;-:FFBBB/;9BF/9////;;FFF//;9:FAB/;/9@@---9///9/9//9/:>-9-9-;-;BFBFFBFBBB/;/99;--;-
@M05620:37:000000000-D9766:1:1101:10971:3348 1:N:0:26
GAGGCTGCTTTGGAAGAAACTCATAGATTACTGCAACAGTTCCCCCTGGACCTGGAAAAGTTTCTTGCCTGGCTTACAGAAGCTGAAACAACTGCCACTGTCCACCAGGATGCTCCAGTACATGCCAGACTCCTAAAAGACTCCACGAGAGAAACCGAATTAATGAACCCATGTCAAGTCCATCAGGCTTTTCCGTTTAAGTACACTTGTGGCAACACTTGCACCCTTCTCCGACTTTTTACTTGCAAATG
+
>>AAB?FBFFFFGGGGGGGGGGHHHHHHHHHHHHHHHHHDGHGHHGGGHHHHHHHFHHHHGHHHHHFHHHHHHHHHHHHHHHHFHHFGHHHHGGHBCG3BB3B431?11?3323B3B3433?443BF30?B3BFF4BBG/2B3?BGG//?B/2<2<<//<?1?@F1<F//??0111<>G1>11>11><0>FDGGD0<<.=00==0D=0000.C/0;=:0;:CBH:9C/999;A9-9.00;;90;090;BFF
@M05620:37:000000000-D9766:1:1101:11430:3373 1:N:0:26
AGTCCACCTCCCACTCGGACAGGGGTCCCCCGGCCTGGCCCCTCCCCCCCGTAAACCCCGGACCCCACCCGCCACCCGGGGCACCCCCCTCGCAGCTTGGCCGGGTCCTTTGTGCGTATCCCGCGTTGGTATCTGGGCGTTGGGGCGGCGTGCGGCGTTGGGGCAAGCCCGTCCTAACCGTGGCGGGTTCTGGTAAATGCTGGGGTGAGGCGGGGCTCTTTGGCTCCCACCCGTCCCCCTGTCTGGTCTAT
+
AA>AAF11CB>>FCFGGA10A0B0EBBAFBAAAAAEEG0BAEAEGGB/>>>/>/FBB/?/>>>E??/EGCEG/>CG/>//>A<CGG@<--<=ACG@HGGGH::CG;;CG00;CFBE9.CFFF?@A9:;C-99B9B/B9-@@9A;@A=@-;@@F@@@?@@?F?@B;;;-A-;@FBFFBFF@AA@-9@@@EFFFF/;BBFFBFFFF@F@EFE-@@@@;-AFFFFF//9AEFFFB@A9ABFF?AFBBFFF//BB
@M05620:37:000000000-D9766:1:1101:21925:3387 1:N:0:26
GAGGATGCTTTGGAAGAAACTCATAGATTACTGCAACAGTTCCCCCTGGACCTGGAAAAGTTTCTTGCCTGGCTTAAAGAAGCTGAAACAACTGCCAATGTTCTACAGGATGATACCCGTAAGGAAAGACTCCTATAAGACTACAAGGAAGTACAAGAACTAATGAAACAATGGCAAGTAAGCCAAACATTTCCGCTTTAGCACTCTTGTGGATCCAATTGAACAATTATCAGCATTTGTACTTGTAACTG
+
>1A>1BBBD3B1B11A1F1BBEHGFFDGFB1ADF1BCG0DF22BAAAA/00BFGEB110BBBDDDDD11BBA0BF111DBBF1BF11B1B/BFGFFBGF@FBB@BFB10BB@1B21BB?///B>>>F00BB11BB2<BF<1110BBB/000B>2211B0@@1@@1>@11<?1<<0?1<?1@111?00><1<111.>.>>00==G0/D<G00<<0<:0<;<;0<C0C:00<0;;CCCGHG09;0;9;;;909
@M05620:37:000000000-D9766:1:1101:20539:3392 1:N:0:26
AGTGCCAGCTCTCAATCGCACAGGGGACCCAGGGCCTGGCCCCTCCATCCAGAAAACCTATGACCTCACCCGCTACCTGGAGCACCAACTCCGCAGCTTGGCTGGGACCTATGTGAGTATCCAGCGTAGGAATCTGGGAGTTGGGGAGGAGTGAGGAGTTGGGGAAAGACAGTCCTAACCGTGGAGGGTTCTGGTAAATGATGGGGTGAGGAGGGGCTCTTTGGCTCCCACCAGTCCCCCTGTCTGGTCTA
+
AA>AAFBC1FFFGDGFFGFCEEHCG?00AEGGA0B//FHHC/FCFGBEHHHFFBFFGGCA1FEHHEGGH00EE/EEHBBFCCHHHHFAEHFHCGCEEFFGFFGFGGHH?FHGHF>FFHHHHHFFHGGGGGDFHHHHEH0?CGFGCCECGGE>CDGGCAC/DGGGEFHHFHHHHHHHGHHHGGGGBGGGBF?FGGFFFFGGGGGGGGA?EFFFFF?@@@FFFFFF//BEEBFFEF9BFFFF@FFFFFFFFFB
@M05620:37:000000000-D9766:1:1101:12945:3393 1:N:0:26
ACCACACCTTCTACAATGAGCTGCGTGTGGCTCCCGAGGAGCACCCCGTGCTGCTGACCGAGGCCCCCCTGAACCCCAAGGCCAACCGCGAGAAGATGACCAGGGGAGTGGCCCGCGACCCCTTCTGTGGGGCGCCTCCCTCCCTCCTGTCCTCCCCGGGCGGCGCCCCTTCTCACTCTGGCTCTCTTCTCCCGTGTTCCCTGTGACTCTCTTCTCTGACCCGAGTGTCCTTTTTGGCTCTGTGGGGGCTC
+
BCCCCCCCFFFFGGGGGGGGGGHHGGGECFHHHGGGGGGGGGHHHGGGGGGGHHHHHHHGGGGGGGGGGGGHHHHGGGGHGHHHHGGGGGGGGGHGHH>>G2?/?AAA/F..0>>>---A-;E./<;;:C.-.-;-.;.;/;..9/./99000;/;.9-;@-:-@F-@-.;/BF0;000000;BFFF:0;00/.;.;A000;000000;BFF00BFF000;B--;..;B;00;09--09;F000/.---;.
@M05620:37:000000000-D9766:1:1101:22243:3395 1:N:0:26
AGTGCCAGCTCTCCATCGCACAGGGGACCCAGGGCCTGGCCCCTCCATCCAGAAAACCTATGACCTCACCCGCTACCTGGAGCACCAACTCCGCAGCTTGGCTGGGACCTATGTGAGTATCCAGCGTAGGAATCTGGGAGTTGGGGAGGAGTGAGGAGTTGGGGAAAGACAGTCCTAACCGTGGAGGGTTCTGGTAAATGATGGGGTGAGGAGGGGCTCTTTGGCTCCCACCAGTCCCCCTGTCTGGTCTA
+
>A>3>BDFBFFFG4FG5AE2E2GAF22EEEGH2BE2BFGHFHGHGGHHHAFGFFH2BEHH5BGGGDBFGHHEE//EGHGF2BGGHHC?EFGB/E?E>FBGGFHGGGHHGEHGHGHHHHHHHHHHHGGGGGFFHHHHHH0FDGHGGG.CG.>CGDGG<EHHHHGGCDHHHHHFHHHHHGHGGGFGDGGGEFFGGGGGGGGGGGGGGGDBEFFFFFBBB?FFFFFFFFFFFFFFFFFFFFFFBFFFFFFFFFF
@M05620:37:000000000-D9766:1:1101:17212:3397 1:N:0:26
AGTGCCAGCTCTCAATCGCACAGGGGACCCAGGGCCTGGCCCCTCCATCCAGAAAACCTATGACCTCACCCGCTACCTGGAGCACCAACTCCGCAGCTTGGCTGGGACCTATGTGAGTATCCAGCGTAGGAATCTGGGAGTTGGCGAGGAGTGAGGAGTTGGGGAAAGACAGTCCTAACCGTGGAGGGTTCTGGTAAATGATGGGGTGAGGAGGGGCTCTTTGGCTCCCACCAGTCCCCCTGTCTGGTCTA
+
AA1AAFFFAFBFGGG3GGFFECGAFEEEE0B00E0E/BA0BAAGGGFHGHFG1FGEHGHHHHDGHHFHHHHE>EEGHGGGHHHGHHHHGHHHGGCGGFHHGHHGGGHHCHHHHHHHHGHEHHFHHGCGGGHHHHHHHHGGFHHHBC@GCCGHHFHHHGHH0GCCFGHHHHHHHHHHHHHGGECGGGGG9CGGGGFGGGGGGGGGGFF@AFF9BB@@@@FFFFFFF/BEFFFFFFFFFFFF@FFFFFFFFFF
@M05620:37:000000000-D9766:1:1101:22259:3407 1:N:0:26
AGTGCCAGCTCTCAATCGCACAGGGGACCCAGGGCCTGGCCCCTCCATCCAGAAAACCTATGACCTCACCCGCTACCTGGAGCACCAACTCCGCAGCTTGGCTGGGACCTATGTGAGTATCCAGCGTAGGAATCTGGGAGTTGGGGAGGAGTGAGGAGTTGGGGAAAGACAGTCCTAACCGTGGAGGGTTCTGGTAAATGATGGGGTGAGGAGGGGCTCTTTGGCTCCCACCAGTCCCCCTGTCTGGTCTA
+
AA3ABFFFBFFFGGGGGGGGG2BFFGGGGGHHGGGGGGHHHHEHEGHFHHHHHHHHHGHBGFFHHHHHHHHGG/EEHHHGFFHHGHHHGHHHGGGGGHHHGHHGGGHHGHGHHHHHHHHHHHHHHGGGGGHHHHHHHHGEGHHHGGGGGGDGHHFFGGGHHGGGEDHEFHHHHHHHHHHHGGGGGGGGGFGGGGGGGGGGGGGGGGFBFFFFFFBBBBFFFFFFFFFFFFFFFFFFFFFFBFFFFBFFFFB
@M05620:37:000000000-D9766:1:1101:13035:3430 1:N:0:26
AGTGCCAGCTCTCAATCGCACAGGGGACCCAGGGCCTGGCCCCTCCATCCAGAAAACCTATGACCTCACCCGCTACCTGGAGCACAAACTCCGCAGCTTGGCTGCGACCTATGTGAGTATCCAGCGTAGGAATCTGGGAGTTGGGGAGGAGTGAGGAGTTGGGGAAAGACAGTCCTAACCGTGGAGGGTTCTGGTAAATGATGGGGTGAGGAGGGGCTCTTTGGCTCCCACCAGTCCCCCTGTCTGGTCTA
+
>A1A>DFC>BCFE13BFFC1EEGHG?ECEECFGGAEFFGHFAEHFGHFBF1B1F1FFEGHHHDDFGHFFGHEEEG>B@FGHHFGF00F/BBFEEEEEGHHG0FA//>>//BFHFFHHF2@22@F<C/CCAHGH1FGHHFFEHFHCCFCCG.<<DHHGCCGGHGGCCH.C:GGG00FBBCF@AAAA;C@CFFFFG9FFFFFFFFFFBB@FF?BBF@--;EBFFFFFF/AEFFFFFBFFF9A?EBFFF/BFF;
@M05620:37:000000000-D9766:1:1101:20034:3451 1:N:0:26
AGTGCCAGCTCTCAATCGCACAGGGGACCCAGGGCCTGGCCCCTCCATCCAGAAAACCTATGACCTCACCCGCTACCTGGAGCACCAACTCCGCAGCTTGGCTGGTACCTATGTGAGTATCCAGCGTAGGAATCTGGGAGTTGGGGAGGAGTGAGGAGTTGGGGAAAGACAGTCCTAACCGTGGAGGGTTCTGGTAAATGATGGGGTGAGGAGGGGCTCTTTGGGTCCCACCAGTCCCCCTGGCTGGGCTA
+
AAABBFFFAFFFGGGGGGGGGGHGFGGGEE2AF2EFCFB22FF1EGGGFF3GDGFGCEEAGFFGGHH3F11EE/EEHEGHHGHGGGGHFFGHEFEEEBDGG3GFE3BGHH4F2?B?3BFGFGDBG/</>B2@2F2F2<<FG0GB@CF-@EC<010.0./<DCC-.:C.CC//;C::GC/;CG?-A.;9EGFBF0;000=00CFGE.;9A../A.;@@9.B9F9/.;;.99FAE./9/;:A9..;.;9.;.9
@M05620:37:000000000-D9766:1:1101:15124:3454 1:N:0:26
ACCACACCTTCTACAATGAGCTGCGTGTGGCTCCCGAGGAGCACCCCGTGCTGCTGACCGAGGCCCCCCTGAACCCCAAGGCCAACCGCGAGAAGATGAGTGGCCTGCTCCCTCTTCTTGTAGCCGCCTCCCTCCTTCCTGGCCTCCCGGCGCTGCGCCCTTTCTCACTGGTTCTCTCTTCTGCCGTTTTCCGTAGGACTCTCTTCTCTGCCCTGCGTCTCCTTTGGAACTCTGCAGGTTCTCGATCGGAA
+
ABBABBBBFFFFGGGGGGG5G5F4EABEHGHHFGGGGGGGGHHHHGGGGGGGHHHHHHHGCGGGG1EEGGGBHCFFGGFGAAGFFGEEGCB@/CCGBD1GFBF/0??0?1?<0?C1GB1>F111>.-<AEACG/C/=GFH0/:FCGHGGG??@--.?B.-9CFB/FFFFFFFB//;9FFF/;/B:@.A/.FBD/.;:/B9BFFF/BB/9/;BA/A9B.;A.FB//9B/:9//://;B..BFF/99BA9A..
@M05620:37:000000000-D9766:1:1101:10512:3467 1:N:0:26
ACCACACGTTCTACAATGCGCTGCGTGCGGCTCGCGAGGAGCACCCCGTGCTGCTGACCGAGGCCCCCCTGAACCCCAAGGCCAACCGCGCGAAGATGAGTGGCGCGCTTCCTCTTCTTTTTACCGTATGCCTCCTTCCTTTCCTCCCGGCGCTGCGGCCTTTCTCACTGGGTCTCTCTTGTGCCGGTTTCCGTAGGACTCTCTTCTCTGCCCTGGGTCTCCTTTGGCACTCTGCAGGTTCTCGATGGGAA
+
AAAAAAA1BCFAGFGF3GAAE?EFG0A00AE///AA/AECAHHFHGG/?>BC1GB1GHC//>/EG/EEGEA0F<<CGA/FC/?GEG/<CC/<<AC.1=0<00<.-.:;-..:0;:00C0090.0;C..9/00;FAB0990000900/.;---9-;-----9////:F///--;BFB9/:9/;B//;--;AF/B/---9B//B/B9/:/:B//-/A-;FFF/;/://:9//9B/BB9B-;9BB/9//9--:9
@M05620:37:000000000-D9766:1:1101:10096:3478 1:N:0:26
AGTGCCAGCTCTCAATCGCACAGGGGACCCAGGGCCTGGCCCCTCCATCCAGAAAACCTATGACCTCACCCGCTACCTGGAGCACCAACGCCGCAGCTTGGCTGGGACCTATGTGAGTATCCAGCGTAGGAATCTGGGAGTTGGGGAGGAGTGAGGAGTTGGGGAAAGACAGTCCTAACCGTGGAGGGTTCTGGTAAATGATGGGGTGAGGAGGGGCTCTTTGGCTCCCACCAGTCCCCCTGGCTGGTCTA
+
BBAABFFFBFFFCFGGGGGFG?GCFGEGDEGHFGGD2FGF2FEGGGHHHFFA333BBEHHBG5FHHHBHHF0>@EEHHHHC?GHFHHEG1E>///<<3BF/FGEF/0BAH1GBFDFHHGHHGHGEGG/</1FGGFGHBG..>FG?C.AC.C<GDHHCEGHFB-CEGHFHGFFFGGGFBBA?EEB.EG-EGG0C00;;:BBFFFBEDD;EA.FD?B?BBEFFF/BBFFFFFFBF./BBFEA>..:BEFBF//
@M05620:37:000000000-D9766:1:1101:10078:3479 1:N:0:26
AGTGCCAGCTCTCAATCGCACAGGGGACCCAGGGCCTGGCCCCTCCATCCAGAAAACCTATGACCTCACCCGCTACCTGGAGCACCCACTCCGCAGCTTGGCTGGGACCTATGTGAGTATCCAGCGTAGGAATCTGGGCGTTGGGGAGGAGTGAGGAGTTGGGGAAAGACAGTCCTAACCGTGGAGGGTTCTGGTAAATGATGGGGTGAGGAGGGGCTCTTTGGCTCCCACCAGTCCCCCTGTCTGGTCTA
+
>11>AFFFAFFFFAFFAAFGEEGGFGEGFEGHBEE/FFHHGGGHGGGGDGHGGGBFGGHHHFDGG1BFGHHGC>>/>GFFB0BGCH//?BEBAF?EEG1BEHHGGGGH?GBGHGGFHHHHHHHFHGC/>ED1FDFGGF//>@C0CC.><.<<C0DC0AGGFFCGGGAHBGBCCFFGFGGG@BGA.C9-CFFFFGB0;FBFFFFFFF?>-;99BF??@<EBFFFFFFFFFFFFFFFFFFFF@FFFFFF/BF9
@M05620:37:000000000-D9766:1:1101:12603:3481 1:N:0:26
ACCACACCTTCTACAATGCGCTGCGTGCGGCGCCCGAGGAGCACCCCGTGCTGCTGACCGAGGCCCCCCTGAACCCCAAGGCCAACCGCGCGAAGATGAACCCAGGTGCGTGGCCCGCTCCCTCTTCTGGTGGCCGCCTCCCTCGTTCCTGGCCTCCCGGCGCTGCGCCCTTTCTCACTGGTTCTCTGTTCTGCCGTTTTCCGTGGGACTCTCTTCTCTGCCGTGCGTCACCTTTGGAACTCTGCGGGTTC
+
AAA?AAA1BBFFGGGGDGAAFCGFGAA000A/A/AA/AFC?GHGHGG/>>?F1FBEGHB//>/EF/EEG@A0GFGGGCAHC/GHHG//AC/-->@.0=<<DG..<ECGGC.CG-.:A-9-=E//9;;9CF0;.CAA-9--:99--9--;9BB--/---99-@;;9----;-/BFFBF/9;FF///9//;FFFFF/999F9/BBF-;----9////999:B/;-;;:9-;-;B9BFFFF9BFBFFF-;@@EA
@M05620:37:000000000-D9766:1:1101:13266:3493 1:N:0:26
ACCACACCTTCTACAATGAGCTGCGTGTGGCTCCCGAGGAGCACCCCGTGCTGCTGACCGAGGCCCCCCTGAACCCCAAGGCCAACCGCGAGAAGACCCAGGTGGGTGGCCCGCTACCTCTTCTGGTGGCCGCCTCCCTCCTTCCTGGCCTCCCGGAGCTGCGCCCTTTCTCCCTGGTTCTCTCTTCTGCCGTTTTCCGTAGGACTCTCTTCTCTGCCCTGCGTCTCCTTTGGACCTCTGCCGGTTCTCGA
+
AAAAAAA>CFFFGGGFGG1BGDGHEEEB0EGGFFFGCGEEAHGHHGGEEGGGEHHFHHHEGGCEGGGGGGGFHHHGGGGHGHHHEGGGGGCG?<GFH0?FGGGH/>?EG<GHCGGGGHHHHHHHHHFHG:CCGGGGHGGGGGGG9CBFGGGGGGGGGGGGFF@@F@?FFFFFFFFFFBFFFFFFFFFFFFF@AAFFFFFFFFFF/FFFFFFFFFFFFFFFFF?B@FFFFBFFFB/:-BFFF;@@@B-;:EB
@M05620:37:000000000-D9766:1:1101:15824:3500 1:N:0:26
GAGGCTGCTTTGGAAGAAACTCATAGATTACTGCAACAGTTCCCCCTGGACCTGGAAAAGTTTCTTGCCTGGCTTACAGAAGCTGAAACAACTGCCAATGTCCTACAGGATGCTACCCGTAAGGAAAGGCTCCTAGAAGACTCCAAGGGAGTAAAAGAGCTGATGAAACAATGGCAAGTAAGTCAGGCATTTCCGCTTTAGCACTCTTGTGGATCCAATTGAACAATTCTCAGCATTTGTACTTGTAACTG
+
A3ABBBFBFFFFGGGGGGGGGGHHHHHHHHGHHHDGGHGDFHHHHGGGGGHFHHHFHA2BBFHHHHFHHHHHHGH3GFGHGHHEH3BGHFGHBFHGGHHHHHHHHHGHHGHHHHGHHHGG?/FG3FGHHHHHGHDH33F3FGHHH2FFGHGG2F22@?FHHHFHHHHDGGHGFHHHHGF1>GGFGGHH.FFHHHGGGGGEHHHGGFHHGHHGHHHHFFHHH0CFGCGHHHGGGGGGGGFG0CGGGFCFCGF
@M05620:37:000000000-D9766:1:1101:21601:3502 1:N:0:26
AGTGCCAGCTCTCATCGAACAGGGGTCCCCTGGCCTGGACCCTCCCCCCCGTAAACCTCTGACCCCACCCGCTACCTGGGGCACCCACTACGCAGCTTGGCTGGGACCTCTGTGCGTATCCCGCGTCGGAATCTGGGCGTTGGGGCGGCGTGCGGCGTTGGGGCAAGCCCGTCCTAACCGTGGAGGGTTCTGGTAAATGATGGGGTGAGGAGGGGCTCTTTGGCTCCCACCAGTCCCCCTGTCTGGTCTAT
+
AA>>AFBFAF1DFGGA1ABB1A0AAA0FGG0BAFG1AF0BBEGHG//A/AE?>//1BBGHG11FBB/EEGGG/EGHFHF/>EECEGG/<0FEBACBG1FCH<FCG0GCG<FGGH1CFGEHHCCGGGACG<CEHFHHHGCCCCFCG.?@=?@@?@?@@-@@F@@?@EE-;-;@ABFFFFF@BE@-;A@;;ABFF/FFFFFFFFFFFA@EFF/AB??@@AFFFF/BBFAEFFF?FFFFFFF?FFFFFF9BBFF
@M05620:37:000000000-D9766:1:1101:21583:3513 1:N:0:26
AGTGCCAGCTCTCATCGAACATGGGGCCCCAGGCCTGGTCCCTCCCGCCCGGAAACCTCTGTCCGCACCCGCCACCTGGAGCACCCACTCCGCAGCTTTGCTGGGGCCTCTGTGAGTATCCAGCGTAGGAATCTGGGAGTTGGGGAGGAGTGAGGAGTTGGGGAAAGACAGTCCTAACCGTGGAGGGTTCTGGTAAATGATGGGGTGAGGAGGGGCTCTTTGGCTCCCACCAGTCCCCCTGTCTGGTCTAT
+
A?1AADFFAFFFGF3BBB1BE1B0F?0AEE0BAEFBEE1BBGBEFA/AAAA/AAE0F0BB12DB///>EE>///?>00B0>0?BGEFA00B<///>0D1BBFDGC//>F?GBGHGFDGGBGHHHGAECC1FGHHHGHHFGHFF-CC@CEGCGCFGBCGHHGCCGFGGGGFGGFFFGGGGGBE@EEAA.;AFFFBBFFFFFFFFEFF@FFFFFF?<?;?FFFFFFFFFFFFFFFFBFFFF@FFFFFBF/FB/
@M05620:37:000000000-D9766:1:1101:17935:3534 1:N:0:26
GAGGCTGCTTTGGAAGAAACTCATAGATTACTGCAACAGTTCCCCCTGGACCTGGAAAAGTTTCTTGCCTGGCTTACAGAAGCTGAAACAACTGCCAATGTCCTACAGGATGCTACCCGTAAGGAAAGGCTCCTAGAAGACTCCAAGGGAGTAAAAGAGCTGATGAAACAATGGCAAGTAAGTCAGGCATTTCCGCTTTAGCACTCTTGTGGATCCAATTGAACAATTCTCAGCATTTGTACTTGTAACTG
+
>A3AAAFAFFFFFGGGFGGGGGGHHHHHHHHHHHHHHHHDFHHHHGEGEFGHHHGHHBAFBGHHGHGHHHHHHHHHHHHHHHHEFHHHHHHHHHHHHHHHHHHHHHHHHGHHHHGHHHGGEGHHFE3GHHHHGHBH33FEGHFH22BFGHGG2F>2F<GHHHFHHGHFHHHHHHHHHGGD1GGGGHHHAGHHHHGGGGGHHHHHFHHHHGHGHHHHHBFHH00CG/CCHHGGGGGGGGGFBFFGGGGFGGF
@M05620:37:000000000-D9766:1:1101:17687:3568 1:N:0:26
GAGGCTGCTTTGGAAGAAACTCATAGATTACTGCCACAGTTCCCCCTGTCCCTGTAACCGTTTCTTGCCTGGCTTACAGAAGCTGGAACAACTGCCACTGACCTCAAGGATGCTCCCCTTACTGCCCGGCTCCACGCCACCTACCCGGGCGTCACCGCGCTGCTGAAACCATATCAAGTACGTCAGGACTATCCGCTTTCGAACTCTTGTGGCTCCACTTACCAACTTCTCCGCCTTTTTCCTTGTCCCTG
+
AAAAABFBFFFFGGGGGGGGGGHDF5DGFHBGHF4AGHA35DFE2EAB33B3B3ADDADFBEGF5DBABGHHHGB3BFGDGGFE32?@F2BFFHBG3B3B3BBF@GBFFHHHEHHFG?GH3344BBFEE<EEF3B<EC/CG022@</>@/>>/>C<D<@-A-EHHBB00<CC0:0C0C<0:;;...//.:/;=BDGGG.;A.99.;;B9;0.;CFE/./;/;:/;AF/:;9/::A.9///;:BFFF//9;/
@M05620:37:000000000-D9766:1:1101:19681:3579 1:N:0:26
AGTGCCAGCTCTCCATCGCACAGGGTACCCAGGGCCTGGCCCCTCCATCCAGAAAACCTATGACCTCACCCGCTACCTGGAGCACCCACTCCGCAGCTTGGCTGGGACCTATGTGAGTATCCAGCGTAGGAATCTGGGAGTTGGGGAGGAGTGAGGAGTTGGGGAAAGACAGTCCTAACCGTGGAGGGTTCTGGTAAATGATGGGGTGAGGAGGGGCTCTTTGGCTCCCACCAGTCCCCCTGTCTGGTCTA
+
>>11>B@CACFFGAG1BAE1E?GAF0BBAABGAAEB0BCG0GGHGGHHFGHHB0F0FFHFFF2GGDBGHFF>>/>EGGBB0BFGHH//?>GF>E?E>FBB>GHGGGHHGHHHGFHHHHGHHHHHGGCACGFHGHGHHH0?EFHHGG/ACGCFG1FG0</CGGGGCA.C/CCGHHFHGHGFGGGG?EGG9CFGGGFFFGGFFGGGGGA@?FF/BB@@@;EFFFFFFFFFFFFFFFFFFFFF?FFFFFFFFFB
@M05620:37:000000000-D9766:1:1101:17704:3580 1:N:0:26
GAGGCTGCTTTGGAAGAAACTCATAGATTACTGCAACAGTTCCCCCTGGACCTGGAAAAGTTTCTTGCCTGGCTTACAGAAGCTGAAACAACTGCCAATGTCCTACAGGATGCTACCCGTAAGGACAGGCTCCTAGAAGACTCCAAGGGAGTAAAAGAGCTGATGAAACAATGGCAAGTAAGTCAGGCATTTCCGCTTTAGCACTCTTGTGGATCCAATTGAACAATTCTCAGCATTTGTACTTGTAACTG
+
>>AAAAFAFF5FFGGGFGFGBGFHHGHHHDHHHHHFGGHBGHHHHGEFAFGHHHHHGHCFBHHHHHHHHHHHHHBGHGHGHHH3GHFHHHEGGHHHHHHHHHHHBGGHHHHHHHEHHHGGGGHHH02FFFHHGH3F3?FGHHHG22BFFHGG2GGDG/FHHF2FGHHHHHHHHHHHHGFG1F=GHHHH.GHHHHGGGGGHHHHHGHHHHHHGHHHHH0GHHE0CC:GGGGGFGGGGGGGGEGGGGFF0;FG
@M05620:37:000000000-D9766:1:1101:13165:3604 1:N:0:26
AGTGCCAGCTCTCAATCGCACAGGGGACCCAGGGCCTGGCCCCTCCATCCAGAAAACCTATGACCTCACCCGCTACCTGGAGCACCAACTCCGCGGCTTGGCTGGGACCTATGTGAGTATCCAGCTTTTGAGTCTGGGAGTTGGGGAGTAGAGGGGATTTGGGGAAAGACAGTCCTAACCGTGGAGGGTGCTGGTAAATGATGGGGTGAGGAGGGGCTCTCTGGCTCCCACCAGTCCCCCTGTCTGTTCTA
+
>A3AAFFFAFCFDGGGGFFGEGCF22E22B2AB2BAA2FFG2E1BAEG5FAG333FBA33A3DFBGHFF11EF>EEH3FFHGHGHG1?E3F@EA/>E><B/22/<?00??2?2>@22@2FF222?1?11?//?FG1?00.<011--.-./000/.-..;00;:-....;C/;0;0009CFG9C9...;;.;C9C/;F//;:99/A:D-.;.;..-9@-9///;:B./;.;FAE.9/;/99-E/9///////
@M05620:37:000000000-D9766:1:1101:18028:3611 1:N:0:26
ACCACACCTTCTACAATGAGCTGCGTGTGGCTCCCGAGGAGCACCCCGTGCTGCTGACCGAGGCCCCCCTGAACCCCAAGGCCAACCGCGAGAAGATGAACCCAGGTGAGTGGCCCGCTACCTCTTCTGGTGGCCGCCTCCCTCCTTCCTGGCCTCCCGGAGCTGCGCCCTTTCTCACTGGTTCTCTCTTCTGCCGTTTTCCGTAGGACTCTCTTCTCTGACCTGAGTCTCCTTTGGAACTCTGCAGGTTC
+
CCCCCCCCFFFFGGGGGGGGGGHHGEEEHGHHHGGGGGGGGHHHHGGGEEGGHHHHHHHGGGGGGGGGGGGHHHHGGGGHGHHHHGGGGGGGGGHHHHDGFC?F/FFGHH1FFGHHGGCGCHHHDHHHHHBGGHHGFGDGHFFHD;BFFBBFFGGGGFDG-;@FGGFFFFFFFFFFFFFFFFFFFFFFFFBBFBFFFFFFBFD9AAABFFFFFBFFFFF0BBB;B/;FFF:BF00:/0;FFEFFF0:A.B0
@M05620:37:000000000-D9766:1:1101:14519:3621 1:N:0:26
AGTGCCAGCTCTCAATCGCACAGGGGACCCAGGGACTGGCCCCTCCATCCAGAAAACCTATGACCTCACCCGCTACCTGGAGCACCAACTCCGCAGCTTGGCTGGGACCTATGTGAGTATCCAGCGTAGGAATCTGGGAGTTGGGGAGGAGTGAGGAGTTGGGGAAAGACAGTCCTAACCGTGGAGGGTTCTGGTAAATGATGGGGTGAGGAGGGGCTCTTTGGCTCCCACCAGTCCCCCTGTCTGGTCTA
+
ABAABFFFBFFFGGGGGGGGGGFHGGGGGGHHG22FGGHFFHGHGGHH51BGF3BFHGHHHHFHFHBFHHHGGEGGHHH?GHHGGFFFGHHHGGGGGFGHAFHEG/GHGHHFHHBGHHEHHHHHHGGGGFHHEHH1FHCGGHHHGGGGGGEGHHHHHDHHHHGGGGHHHHHHHHHHHHHGG.EFGEFG..;CFGFGGGGGGGGGGGFFFFFFFFF-@BFFFFFFFFFFFFFFFFBFFFFFAFFFFFFFFFF
@M05620:37:000000000-D9766:1:1101:22802:3631 1:N:0:26
ACCACACCTTCTACAATGAGCTGCGTGTGGCTCCCGAGGAGCACCCCGTGCTGCTGACCGAGGCCCCCCTGAACCCCAAGGCCAACCGCGAGAAGATGAACCCAGGTGCGTGGCCCGCTCCCTCTTCTGGTGGCCGCCTCCCTCCTTCCTGGCCTCCCGGCGCTGCGCCCTTTCTCACTGGTTCTCTCTTCTGCCGTTTTCCGTAGGACTCTCTTCTCTGCCATGCGTCTCCTTTGGAACTCTGCCGGTTC
+
AAAABBBBFFFFGGGFGGGGGFGFEBEFFEHHHGEEFGGCEHHHHGGGEEFEDGHHHHHGGG?GEFGGGGGGHHHEGGGFFHHHHFGFGCCFCDHH2?GHHHG?C/FGF@FFFG0GDGG@.<GH/0<DGFHFGF.C-:A.9EGG?9FGGGGG.C0:A9.BDF;BFFF-A9DFFFFFFFF/9;FFFFFF9FFFFFFFADFAFFFF;DDFFFFFFFFF/9;F///9//;AFFFFFFFFF/BF/BFFF/-9@D.
@M05620:37:000000000-D9766:1:1101:15184:3666 1:N:0:26
AGTGCCAGCTCTCAATCGCACAGGGGACCCAGGGCCTGGCCCCTCCATCCAGAAAACCTATGACCTCACCCGCTACCTGGAGCACCAACTCCGCAGCTTGGCTGGGACCTATGTGAGTATCCAGCGTAGGAATCTGGGAGTTGGGGAGGAGTGAGGAGTTGGGGAAAGACAGTCCTAACCGTGGAGGGTTCTGGTAAATGATGGGGTGAGGAGGGGCTCTTTGGCTCCCACCAGTCCCCCTGTCTGGTCTA
+
ABAABFFFBFFFGDGFGGGGGGHGGGGGGGHHDGGGFGHHHHGHGGFHHHHHHFHHHGHHHGHHHHHHHHHGGEFEHHHHHHHHHHHHGHHHDGGGGHGHGHHGGGHHGHHHHHHHHHHHHHHHHGGFGGHHHHHHHHFGGHHHGGFGGGEGHHHHHGHHHHGGGGHHHHHHHHHHHHHHGGEFEEDGCFGGFGGGGGGGGFGGGGDFFFFFFFFFFFFFFFFFFFFFFFFFFFFFFFFFFFFFFFFFFFF
@M05620:37:000000000-D9766:1:1101:21854:3704 1:N:0:26
ACCACACCTTCTACAATGAGCTGCGTGTGGCTCCCGAGGAGCACCCCGTGCTGCTGACCGAGGCCCCCCTGAACCCCAAGGCCAACCGCGAGAAGATGAGTGGCCCGCTACCTCTTCTGGTGGCCGCCTCCCTCCTTCCTGGCCTCCCGGCGCTGCGCCCTTTCTCACTGGTTCTCTCTTCTGCCGTTTTCCGTAGGACTCTCTTCTCTGACCTGAGTCTCCTTTGGAACTCTGCAGGTTCTAGATCGGAA
+
CCCCCCCCFFFFGGGGGGGGGGHHGEGEHGHHHGGGGGGGGHHHHGGGGGGGHHGHHHHGGGGGGGGGGGGHHHHGGGGHGHHHGGGGGGGGGGHHHH2??FFC==A@F--FGHDGGG1<FCD.G-<@EDCEC:CCHHHB::GFHHGEGG?-9-:CDBFFBFBFFFFFFFF0;FFFFFFFFFFFBBDFBEBFA0:AD0BFBFFFFFFFBBF:;;///:B9FF0FB0/0BFFFFFBFFA;0B09FB9;...;
@M05620:37:000000000-D9766:1:1101:18812:3706 1:N:0:26
ACCACACCTTCTACAATGAGCTGCGTGTGGCTCCCGAGGAGCACCCCGTGCTGCTGACCGAGGCCCCCCTGAACCCCAAGGCCAACCGCGAGAAGATGCCCAGGTGAGTGGCCCGCTACCTCTTCTGGTGGCCGCCTCCCTCCTTCCTGGCCTCCCGGCGCTGCGCCCTTTCTCACTGGTTCTCTCTTCTGCCGTTTTCCGTAGGACTCTCTTCTCTGACCTGAGTCTCCTTTGGAACTCTGCAGGTTCTA
+
BBCCBBCAFFFFGGGGGGGGGGHHGEGB4EHFGFFECEEGFHGHHGGEEEFGFHHHHHHEEECGGGGGGFGHFHHGGGGHGHHHHGGGGGCGGGHFHHGHHHHFFGGHHHGGHHGGGGGHHHHHHHGHHHFHHCGGDGHGHHGHGGGGFFFGGGGGGC@DGFFFFFFFFFFFFFFFFFFFFFFFFFFFFFFFFFFFFFFFFFFFDFFFFFFFFFFFFF/FFFFFBFFBFFFFFFFFFFFFFFFFFFFFFFB
@M05620:37:000000000-D9766:1:1101:12558:3708 1:N:0:26
ACCACACCTTCTACAATGAGCTGCGTGTGGCTCCCGAGGAGCACCCCGTGCTGCTGACCGAGGCCCCCCTGAACCCCAAGGCCAACCGCGAGAAGATGAACCCAGGTGAGTGGCCCGCTACCTCTTCTGGTGGCCGCCTCCCTCCTTCCTGGCCTCCCGGCGCTGCGCCCTTTCTCACTGGTTCTCTCTTCTGCCGTTTTCCGTAGGACTCTCTTCTCTGACCTGCGTCTCCTTTGGAACTCTGCCGGTTC
+
BBB?ABABFFFFGGGFFGGFGFFFE2EFHAGHBFGGGGGGGHHHHGGGGGGGHHGFHHGGCEEGG?FGGGGCF?GGGGDHE/GHGFFCGGG@@ACCFGF?FHGEHGHH1GHHGGHHGGGGGHHHHHHHHHHGGHHGGGGGHGHHDFFFFGGGGGGGGGGGGGFFFFFAFFFFFFFFFFFFFFFFFFFBFFFFFFFFDFFFFFFFADFFFFFFFFFFFFFB9BFFFFFDFFFFFFF/B:9FFFFFF/;@;;.
@M05620:37:000000000-D9766:1:1101:21694:3709 1:N:0:26
AGTGCCAGCTCTCAATCGCACAGGGGACCCAGGGCCTGGCCCCTCCATCCAGAAAACCTATGACCTCACCCGCTACCTGGAGCACCAACTCCGCAGCTTGGCTTGGACCTATGTGAGTATCCAGCGTAGGAATCTGGGAGTTGGTGAGGAGTGAGGAGTTGGGGAAAGACAGTCCTAACCGTGGAGGGTTCTGGTAAATGATGGGGTGAGGAGGGGCTCTTTTGCGCCCACCAGTCCCCCTGTGTGGTCTA
+
>AAAAFDCAF1DGGGGG1FAEABA0AEEEG0AF0BEFAB0FGG/EEEGDGCAF01FFGFCG1DDFGE1BBBFFFEEHBGBFGHFFFGHGBGHGE/EEBGGG0<0>/1BGF111222BBF12B>1B>CGG/@1@FG1?0?FCFDG//?0<1<<01>01C0<0/--....=G//:<0CCG/.-..-..;;.;:F0C9C0000000;E;C-.;9/-;-;;;AFF9/9;-@B99-;-:99B/-;--;/99-9///
@M05620:37:000000000-D9766:1:1101:15886:3711 1:N:0:26
AGTGCCAGCTCTCAATCGCACAGGGGACCCAGGGCCTGGCCCCTCCATCCAGAAAACCTATGACCTCACCCGCTACCTGGAGCACCAACTCCGCAGCTTGGCTGGGACCTATGTGAGTATCCAGCGCAGGAATCTGGGAGTTGGGGAGGAGTGAGGAGTTGGGGAAAGACAGTCCTAACCGGGGAGGGTTCTGGTAAATGATGGGGTGAGGAGGGGCTCTTTGGCTCCCACCAGTCCCCCTGTCTGGTCTA
+
ABAABFBFAFFFGGGGFGGGGGHGGGGGGGEGGEEGFFFHHHG1EFGHHGHHHHFFHGHHHHHHHGHFHHHGE>>EHGHHFHHHHHHGGHGHGGGFGHGHGHHCE?GGE2BGGHHFD?DGHDGFG@/<>//<FHFFGHFEGGFBDGGG?AE<GHHG0AHBF:-@.C.:CGHFHHGGGGFF--9;@BA-.;ABFF/B/9;9///9.DACAFFFFF=DD-9FFBFBB/;EA.F..AFBF9A.9AFFB//B999
@M05620:37:000000000-D9766:1:1101:13757:3714 1:N:0:26
ACCACACCTTCTACAATGAGCTGCGTGTGGCTCCCGAGGAGCACCCCGTGCTGCTGACCGAGGCCCCCCTGAACCCCAAGGCCAACCGCGCGAAGACGCAGGTGGGTGGCCCGCTACCTCTTCTGGTGGCCGCCTCCCTCCTTCTTGGCCTCCCGGAGCTGCGCCCTTTCTCCCTGGTTCTCTCTTCTGCCGTTTTCCGTAGGACTCTCTTCTCTGCCCTGCGTCTCCTTTGGACCTCTGCCGGTTCTCGA
+
BBBABBB>CFFFGGGGGGABGDGCEBEA4AGGBBFE?EEGFHHHHGGEEEGGEHHHHHGAEECEGGGGGGGFHHHGGGGHEFHHHGFEDG/<BDGDG//<C@?F>->C?0<.ACDCDCGHHHHHEFHHG::ABGBGGABFGGFG0;99FGBFGEDBBB?F:/9-DB=FFEFFFFFFEFFFFBB9FFFFFFFB;AFFFF?FFDFE9/BFFFFFFFFBFF?BFF-9;9FFF9/;B//9;/9/F/;;;..;/AB
@M05620:37:000000000-D9766:1:1101:8385:3718 1:N:0:26
GAGGCTGCTTTGGAAGAAACTCATAGATTACTGCAACAGTTCACCCTGGACCTGGGAAAGTTTCTTGCCTGGATTACAGAAGCTGAAACAACAGGAAAGAGGCGACTGGACCGTAACCGCAAGTAAAGGCCGCTACAAGACTTCAAGGCCTTACAAAAACGCAACCTACATAGGTGGTTAAATCTTCCATCGTTCCCCGAACGCCCTTCTTCAACCAACTGAACAAATTTTAGCATTTGGACTGTAAACGG
+
333>>>CAFBBDF4B44B4FGFHFHD5FGBBDFH44FCBDGD5DBGBEE2BBGFF2B31G5DFDD5DBBB3A2DB3BBBD33BBB3B3BB1??211BF13BB>/>//>/30B////<B/////B22B21?/</>//@@1F01@??1??//11>11110.<-----.///<0000<0.:;C00<:0:0:000..../;9A----;-9-;/;00;//.99.;:FB9F.;99;9/;;BFFFF/BF/.;/;9/9.
@M05620:37:000000000-D9766:1:1101:8840:3718 1:N:0:26
ACCACACCTTCTACAATGCGCTGCGTGTGGCTCCCGAGGAGCACCCCGTGCTGCTGACCGAGGCCCCCCTGAACCCCAAGGCCAACCGCGCGAAGATGAGTGGCTTGCTGCCTCTTCTTGTTGCCGCCTGCCTCCTTCCTGGCCTCCCGGCGCTGCGTCTTTTCTCACTGGTTCTCTCTTCTGCCGTTTTCCGTAGGACTCTCTTTTCTGCCCTGCGTCTCCTTTGGCACTCTGCAGGTTCTCGATTGGAA
+
AABABBB>BCFFGGGFGG4AEACEEEGAAAGFGBBE?EE?EHHHHGGAEEGGFFHHHHH0>ECEFGGGGGFHHHHGGGGHGHHGHGGGGG<BCGG?FGHFFHG?00>>==>CGHHHHH00=0.=0@-<A.;CCHHGHHHH0/:;GFGGGGGGG??A?.9..;:BFFBFFFF:FFFFFFFF;;BBF@;DF?BBD/;;ABFFFFFBF99;FF9F:BA.;A>DFBFBBFF//9FFFFBFF.;FFFFFFF;A./9
@M05620:37:000000000-D9766:1:1101:20753:3723 1:N:0:26
GAGGCTGCTTTGGAAGAAACTCATAGATTACTGCAACAGTTCCCCCTGGACCTGGAAAAGTTTCTCGCCTGGCTTACAGAAGCTGAAACAACTGCCAATGCAGGCAGGTACCCGACCGGAAAGAAAAGTCGACGAAAAGACGGAAAGCAACAAGAAGATGCAACAATACAATGGCAGGCAAGCATATAAGTTTCAGTTCACCACTCGAGCCGATTAAACAGAACAATGCTTTTCAATTGGACATGGAACAG
+
>111>>BABBB@GB1A1BB1B1BEGDADF1AD3B11BFBFGD2BBEAAA0BBBBF0110B1DDDD2BBAABA00B1BBBD1BBBB111BB?/BBBB1BBB1110//?/0B11B//>//<</>B0<0B0BB//</></>0?0</<?-0010<0<0>0>C000<00.<00/000<;/;:-...:.:00;:;09;0;0000000009/9....;;9-.:99//-/9;/;////;///9/9:B//;9//-;9/-;
@M05620:37:000000000-D9766:1:1101:8860:3730 1:N:0:26
ACCACACCTTCTACAATGAGCTGCGTGTGGCTCCCGAGGAGCACCCCGTGCTGCTGACCGAGGCCCCCCTGAACCCCAAGGCCAACCGCGAGAAGATGCCTAGCCCGGTAGCTCGTCTGGTGGCCTCCTCCCTGCTTCCCGGCTTCCTGGAGCCCCGCCCTTGCTCACTTTCTCTCTGGTCTTCTGTTTTGCCGATTTCTGTCGGCTCTTATCTTATGCCCCGTTTGAACTTTGCAAGTTCGAGGGCTGTA
+
BBCCCCDDFFFFGGGGGGGGGGHHGGGGHGHHHGGGFGGGGHHHHGGGGGGGHHHHHHHGGGGGGGGGGGGHFHHGGGGHGHHHHGGGGGGGGGHHHHG222?1?0//>/.>1>.-..<0>0..<0..<</</0;0<CC/.-;-;CG0;FB./..;B:D?:C/C0C0;FF00;F;FF00B900;00;B:B.B09--;.B00;;.-;.9/0;090900:F0B.-:./.00BF0BF0B00B09.;/--9:..;
@M05620:37:000000000-D9766:1:1101:8829:3734 1:N:0:26
ACCACACCTTCTACAATGTGCTGCGTGTGGCTCCCGAGGAGCACCCCGTGCTGCTGACCGAGGCCCCCCTGAACCCCAAGGCCAACCGCGAGAAGATGAGTTGAACGCTCCCTCTTCTTTTTTCCGCCTCCCTCCTTCCTTTCCTCCCGGCGCTGAGCTCTTTCTCCCTGGATCTCTCTTCTGCCGTTTTCCGTTGGACTCTCTTTTCTGCCCTGAGTCCCCTTTGGCACTCTGCAGTGTATCGATCGGCA
+
>>>A>AA>>BBDAFAFGG5BFFFGGBFBAEABBABB2EAAEF2BBEAABEAFGGHHFGHA>ECEFGGEEEFG3FGEEEEHGH?GHFFE>>/>BDHBFGGF22?221????CFGF0>FG1=>1<<1...<<<<C/AGG;C0C0<GHG/CAFC-AAG.CB00;;;9090;;0..;9//B/FF;FBFFBDDFFFFFF/;A9B/;B/;B//;FFFF9BF..9//99B.BFE//9.;;/9/;;9;/;99;..;.--
@M05620:37:000000000-D9766:1:1101:20713:3736 1:N:0:26
GAGGCTGCTTTGGAAGAAACTCATAGATTACTGCAACAGTTCCCCCTGGACCTGGAAAAGTTTCTTGCCTGGCTTACAGAAGCTGAAACAACTGCCAATGTCCTCCAGGATGCTACCCGTCCGGAACGGCTCCTCGCAGCCTAACAGGGAGTCAAAGAGCTGCTGAAACAATGGCAAGTCCGTCAGGACTTTCCGCTTTAGCACTCTTGTGGATCCCCTTGCACACTTCTCAGCATTTGTCCTTGTACCTG
+
BBBBBBFBFFFFGGGGGFGGGGHGHHHHHHHHHHHHHHHGGHHHHGGGHGHGFGHFHGHHDHHHHHGHHHHHHHHHHHGGHHHHHGGHHFGHGHHHHEGHHEGFHHHHBGHHE3FHHH1E>>/EFGEEDGCFGEHGGGGG/22@@@FGGG/CGH1GHHBHHHF1<FHFHHHH11FGFFGDGGHGGDEHFHFHHHGGGGGHHHHHGGGFGGGBF0:;:9FFFGFFGGGGGGGGGGGG9FFFF/BFBBFFFF/
@M05620:37:000000000-D9766:1:1101:20780:3759 1:N:0:26
ACCACACCTTCTACAATGAGCTGCGTGTGGCTCCCGAGGAGCACCCCGTGCTGCTGACCGAGGCCCCCCTGAATCCCAAGGCCAACCGCGAGAAGATGAACCCAGGTGAGTGGCCCGCTACCTCTTCTGGTGGCCGCCTCCCTCCTTCCTGGCCTCCCGGCGCTGCGCCCTTTCTCACTGGTTCTCTCTTCTGCCGTTTTCCGTAGGACTCTCTTCTCTGACCTGCGTCTCCTTTGGAACTCTGCAGGTTC
+
ABAABBBAFFFFGGGGFFGGGFHFEEFGGGHHHFGE2AEEGHHHHGGEBEGGEHHHFGHGEEEGGGGGGGGGFHHHHHGEGHHHHGGGGGGGDGHFHHHHGHGGFFHG1GHHGGHHGGGGGHHHHHHHHHHHGHHGGGGGHGHHGHHHGGGGGGGGGGBGAGGGFFFFFFFFFFFFFFFFFFFFFFFFFFFFFFFFDFFFFFDFFFFFFFFFFFFFFFFFFFFFF.@DFFFFFFFFEFBFFFFFF/;AFF/
@M05620:37:000000000-D9766:1:1101:8553:3760 1:N:0:26
AGAACCAGCTCTCCATCGCACAGGGTGCCCAGCGCGTGGCCCCTCCATCCAGAAAACCTATGACCTCACCCGCCACCTGGGGCACCCACTCCGCAGCTTGGCTGGGACCTATGTGAGTATCCAGCGTAGGAATCTGGGCGTTGGGGCGGAGTGCGGAGTTGGGGCAAGACAGTCCTAACCGTGGAGGGTTCTGGTAAATGATGGGGTGAGGAGGGGCTCTTTGGCTCCCACCAGTCCCCCTGTCTGGTCTA
+
>>11>>CAACFFGGG11AA1A0B0FB0BB0BA0AE/AAFEGHEHGGHGH0AFBGG0BEGH11@FG1BBGHH/E/>EGH>F?/?EEGF/?GGB/?/E>B1</FFGGGFFFHHHGFH2GHHGHGEGHCC?CGBDCGHHHH.@CCGHGG.:A-;;F0AA-9AFFGG@--999;BBFFFFFFFF@FF@-;B@FFFFFFBBBFFFFFFFFFB?FFEBFF@@@<EFFFFFFFFEFFFFFFBFFFFF@FFFFFFFBFF
@M05620:37:000000000-D9766:1:1101:15754:3800 1:N:0:26
ACCACACCTTCTACAATGAACTGCGTGTGTCCCCGGTGGACAAACCAGCCGTCCTAACTGCTGCCACCCCGCACCCCAAGGCACACCGCGATCAGCTTGACAAATAAAGGGGCCCGCCACCTCTTCGGTTGCCCGCCCCCCCCCCTCCTGCCCTCCCAAACCCGCGCCCTTCCACACGGGTCCTCCCCCCTGCCGTTTCCGGAAACACTCTCTACCTAGAACAAACTTTTTTTTATATGTCCACAGTCACG
+
BBBBBBBBFFFFGGGGGGF5FG4BBA2ABBAA3BA222BA3B22AB111BAE0AB5DF55B5BBBFGG>00>>>>?/11??1B02B?E/>/>?/BBFF20?BF233BB32//<<<//<//00<1=1<...-011.-<<<---9-9-:./9/9.9;D.B/9;.;---;-;-9.////.-9@-;A///...--.;99AFF/9.-.-;;/.//////9//////;/.../9;//---./////////99////.
@M05620:37:000000000-D9766:1:1101:19112:3805 1:N:0:26
ACCACACCTTCTACAATGAGCTGCGTGTGGCTCCCGAGGAGCACCCCGTGCTGCTGACCGAGGCCCCCCTGAACCCCAAGGCCAACCGCGAGAAGATGAACCCCCATGCGTGGCCCGCGCCATCTTCTGGTGGCCGCCTCCCTCCTTCCTGGCCTCCCGGCGATGCGCCCTTTCTCACTGGTTCTCTCTTCTGCCGTTTTCCGTAGGACTCTCTTCTCTGCCATGCGTCTCCTTTGGAACACTGCCCATTC
+
CCCCCCCCFFFFGGGGGGGGGGHHGEGFHGHHHGGGGGGGGHGHHGGGEGGGHHHHGHHGGGFGGGGGGGGHHHHGGGGHGHHHHGGGGGGGGGHHHHHHH/A<//<??DEEDDHHGG@-<CCHHGHH0:CGGEGCGGGGGGGGGFGGGBFGGGGGGGABFFBFFFFFDFFFFFFFFFBFB/;BFFFFFFFFFFFFDFFFFFD9.;DF:/BFFFFFFFFFBBB/;9D:BDFFF/BB///;/;;;F/.//:/
@M05620:37:000000000-D9766:1:1101:17629:3841 1:N:0:26
ACCACACCTTCTACAATGAGCTGCGTGTGGCTCCCGAGGAGCACCCCGTGCTGCTGACCGAGGCCCCCCTGAACCCCAAGGCCAACCGCGAGAAGATGCCCAGGTGAGTGGCCCGCTACCTCTTCTGGTGGCCGCCTCCCTCCTTCCTGGCCTCCCGGCGCTGCGCCCTTTCTCACTGGTTCTCTCTTCTGCCGTTTTCCGTAGGACTCTCTTCTCTGACCTGAGTCTCCTTTGGAACTCTGCAGGTTCTA
+
A>3AA?3>>B@DBFFDDF5FDGFFEEGA4AFBFCEB2AEAAGHHHGEEEEFFFGFHHHHAE?EGFG/EGGGHFHEEGFGGGHHC?FEGGC>CGGHGEBGHHHHG<FHGHFGGGHGGGGGHHHHHHGHHHHGHHCGGGFHGHHGHHGGGGGEGGGGGG--;BBBFBBFBBFFFFFFFFFFFFFFFFFFEFFFFFBDFFFFFFFFFFFFFFFFFFFFFFF/FFFF/;BB;BFFFFFFFEFFFFFFFFFFFFFF
@M05620:37:000000000-D9766:1:1101:17987:3867 1:N:0:26
AGTGCCAGCTCTCAATCGCACAGGGGACCCAGGGCCTGGCCCCTCCATCCAGAAAACCTATGACCTCACCCGCTACCTGGAGCACCAACTCCGCAGCTTGGCTGGGACCTATGTGAGTATCCAGCGTAGGAATCTGGGAGTTGGGGAGGAGTGAGGAGTTGGGGAAAGACAGTCCTAACCGTGGAGGGTTCTGGTAAATGATGGGGTGAGGAGGGGCTCTTTGGCACCCACCAGTCCCCCTGTCTGGACTA
+
A3>>AFD@>FFFGGGGGFGFECHGGEFE2BGHFDGG2AGH2FEHGGHF5FHGBCCFGFFEGHDHHFFHHHHGG>EEGHHHFFHHHE1GEHHHE?EG>FFGDHHG/<FHGHHHHHFHHH21BGBGHCBC@EFHHHHHGH0FEGHH?D.-A.CFGFGG<EHHHHC-:;GHHHHHHHHHHHHHGDEGEGG?9CF0;F;CFGGGGGGGFGDBEFFF.;BB?BFFFFFFF/;;DEDFFFFFEFFF<.;FFF//;;9
@M05620:37:000000000-D9766:1:1101:20712:3870 1:N:0:26
AGTGCCAGCTCTCAATCGCACAGGGGACCCAGGGCCTGGCCCCTCCATCCAGAAAACCTATGACCTCACCCGCTACCTGGAGCACCAACTCCGGAGCCTGGCTGCCACCTATGTGAGTATCCAGCGTAGGAATCTGGGAGTTGGAGAGGAGTGAGGAGTTAGGGAAAGACAGTCCTAACCGTGGAGGGATCTGGTAAATGATGGGGTGAGGAGGGGCTCTTAAGCTCCCACCAGTCCCCCTGTCTGATCTA
+
ABA3AFFFBFFFGFGGGGGFGCHCFFGGAEHHFGGGGGHH2GGHGGHHFHHHFHFHHGHHHHEHHHGHHHHGGEGGHHHHHHHHHHHHGHHHE/?EF?BFGHH//0?FHHHHHHHHHHHGHHHHHGGG/BHHHHHHHHEGGHHH1?>CGHEFHGHHHFHF0=<CGHHHHHHHHHHHFHHHGGHGGFGG.;E0;F;FGGGGGGGGEGGGG.FGFFFFFFFFE///;;FFFFFFFFFFFFFFFFFEFF/;BFB
@M05620:37:000000000-D9766:1:1101:11553:3881 1:N:0:26
ACCACACCTTCTACAATGAGCTGCGTGTGGCTCCCGAGGAGCACCCCGTGCTGCTGACCGAGGCCCCCCTGAACCCCAAGGCCAACCGCGAGAAGATGAGTGGTAAGCTCCCTCTTCTTGTTCCCGTCTACCTCCTTCCTCGCCTCCCGGCGCTGCGCCATCTCTCACTGGTTCTCTCTTCTGCCGTTTTCCGCAGGACTCTCTTTTCTGCCCTCCGTCTCCTTTGGCACTCTGCAGGTTCTCGATTGGAA
+
CCCCCCCCFFFFGGGGGGGGGGHHGGGEFFHHHGGFGGGGGHHHHGGGGGGGHHHHHHHGGGGGGGGGGGGHHHHGGGGHGHHHHGGGGGFGGGHHGHH2@</<11?1?1?<0G0?GH>1><1<F..<>.>=0GHHDDGD0<@@FDGGGGA9CG?F?-::;/;;CB0;BBFFBBFBFFFF/BFBFF.AFABFD.-99.ABFF//B/;BFFBF9B..9;AAFFFF/;B//;B/FF/;B.9;BF;AFF/;9/;
@M05620:37:000000000-D9766:1:1101:18705:3882 1:N:0:26
GAGGCTGCTTTGGAAGAAACTCATAGATTACTGCAACAGTTCCCCCTGGACCTGGAAAAGTTTCTTGCCTGGCTTACAGAAGCTGAAACAACTGCCAATGTCCTACAGGATGCTACCCGTAAGGCAAGGCTCCTCGCCGACTACACGGGAGTCAACGAGCAGATGAAACAATGGCAAGTCAGTCAGGCCTTTCCGCTTTAGCACTCTTGTGGATCCCATTGAACACTTCTCAGCATTTGTACTTGTCCCTG
+
AABAAAFBFFFFGFGFFGGGGGHHHGEGHFGHHHBFFHGHHHFHHGFGEGFHHGFBBAFHGHHHHHGFFFHHHHHEBFGHFHHHHHHHHHGHHHHGHHHHHHHBHFGHHHH3GHHFHHG//EGH3BFF?CHHEHFECCGGC/<@F2E@??/?0?F1CF.A->FGHHGHHHE00<<GBFG0=0==D0;C.0=<<0:EGGGHGGGGEGGGG;FF0:CF/FGGGGFGGF0;CFFFGG0FFFF00;BFF0:0BBF
@M05620:37:000000000-D9766:1:1101:8888:3902 1:N:0:26
AGTGCCAGCTCTCAATCGCACAGGGGACCCAGGGCATGGCCCCTCCATCCAGAAAACATATGACCTCACCCGCTACCTGGAGCACAAACTCCGCAGCTTGGCTGGGACCTATGTGAGTATACGGAGTAGGAATCTGGGGGTTGGGGGGGAGTGAGGAGTTGGGGAAAGCAAGTCCTAACAGTGGAGGGTTCTGGTAAATGATGGGGTGAGGAGGGGATCTTTGGATCCCACAAGTCCCCCTGTCTGGTCTA
+
>11>ADDCAFCBBBF31AAFAAB0AEEA00BGGA0/0BBG0FEGGGB1A0BB101BB/11DF2FFGAFGGFGGG//FGGCFHH/00BFG1BGEAEE/>FHEHCF?/GF?0<BFG22B>2F220?//?@@1@1@12@10//><<-<--;@@@B-;/-/-;;FF?@9AE-/:;B9/;BB;B///9FFAB?9;FFFF:/;BF//;BBEBB?EFF/-99----B/////;B9F/A--9////-;-9BFFFF/BB/
@M05620:37:000000000-D9766:1:1101:15153:3924 1:N:0:26
ACCACACCTTCTACAATGAGCTGCGTGTGGCTCCCGAGGAGCACCCCGTGCTGCTGACCGAGGCCCCCCTGAACCCCAAGGCCAACCGCGAGAAGATGAACCCAGGTGAGTGGCCCGCTCCCTCTTCTGGTGGCCGCCTCCCTCCTTCCTGGCCTCCCGGCGCTGCGCCCTTTCTCACTGGTTCTCTCTTCTGCCGTTTTCCGTAGGACTCTCTTCTCTGACCTGCGTCTCCTTTGGAACTCTGCAGGTTC
+
AAAAAAAAFFFFGGGGCFA1B1FCEAABA0GGAFFEEGGGGHHHHGGGEEGGGGHFHHHGCGCGGAEGGGGGHFHGGGGF/EHEFG/<BC@/@CFBFFBGHHG/GFF?1??DFEGE-CC-<EFHHF0<DD<<A.GGCGCCHEHGBF0F/99CFGGGEEB?9?;@?B@-A9@F/FFFBF/FBFFFBB//;;FFFFF@-;FAF;BF-A?FFFFFE/BFFB/;/;/;B-9;-9-99FFFBBFFFF9/9/;9;9/
@M05620:37:000000000-D9766:1:1101:23492:3925 1:N:0:26
GAGGCTGCTTTGGAAGAAACTCATAGATTACTGCAACAGTTCCCCCTGGACCTGGAAAAGTTTCTTGGCTGGCTTACAGAAGCTGAAACAACTGCCAATGTCCTCAAGGATGCTACCCGTAAGGAAAGGCTCCTAGAAGACTCCCAGGGAGTAAAAGAGCTGCTGAAACAATGGCAAGTAAGTCAGGCATTTCCGCTTTAGCACTCTTGTGGATCCAATTGAACAATTCTCAGCATTTGTACTTGTCACTG
+
>3AA>>CAFBB@GBBB4ABFFG4FG5FGHAABGA44FA2DD5DBBEEFGGGGFBGF3BFGFGHDGGF3BGGEFGHEFGHHFF@FHEBFB?GGGFGHGEHHH4GG33BF3BECEEDHHHG?EGH3GFGF??3FCG343BFG2BGH/BG?<?<CGGGF@C2<GG21?FFGHFFFGHHHH>1><1>FG10F.1>FGGAC<CE===DG<GHFHGFEG0CHHEGHHH0GFHB0CFF;CFBFGGGCFGFGC00909C
@M05620:37:000000000-D9766:1:1101:21836:3925 1:N:0:26
ACCACACCTTCTACAATGAGCTGCGTGTGGCTCCCGAGGAGCACCCCGTGCTGCTGACCGAGGCCCCCCTGAACCCCAAGGCCAACCGCGAGAAGACACAGGTGCGTGGCCCGCTACCTCTTCTGGTGGCCGCCTCCCTCCTTCCTGGCCTCCCGGAGCTGCGCCCTTTCTCCCTGGTTCTCTCTTCTGCCGTTTTCCGTAGGACTCTCTTCTCTGCCCTGCGTCTCCTTTGGACCTCTGCCGGTTCTCGA
+
BBBBBBBBFFCFGGGGGFFFGEECFAEB4EHHFGGEDGGGFHHHHGGGGGGGGHHGHHHGGGGGGGGGGGGHHFHGGGGHGHHHHGGGGGFCCFHFH2??FAFH1>FGGAGHGGGGGHHHHHHHHHHHGCGGDGGGHGHHGGGGFG0FGGGGGGGGGGGGGGFFFFFFFFFFFFFFFFFFFFFFFFFFFFFFDFFFFFFFFFFFFFFFFFFFFFFFFFFFFFFFFFFFFFFFFFFF.FFBFFC@@D;BBA9
@M05620:37:000000000-D9766:1:1101:19098:3944 1:N:0:26
GAGGCTGCTTTGGAAGAAACTCATAGATTACTGCAACAGTTCCCCCTGGACCTGGAAAAGTTTCTTGCCTGGCTTACAGAAGCTGAAACAACTGCCAATGTCCTACAGGCTGCTCCCCGTCAGAACCGGCTCCTAGACGCCTACCCGGGAGTAAACGCGCTGATGAAACAATGGCAAGTCCGTCAGGCCTTTCCGCTTTAGCACTCTTGTGGATCCCCTTGAACACTTCTCAGCATTTGTCCTTGTCCCTG
+
ABBBBBFBFFFFGGGGGGFGBF4FFDFHHHHHHHH4F2BDDDGHHGEFB2FGHGGHHF2FFHHHHHHHHHHHHHFGHHHHHHH@GHGHHHGHHHHHCFGHHHHEBFGHGAH1FC@GGG@F/?E34B?E@EGGGB2B2BA/>0/@@<BCGG//<?<FA-CFGG.0=GHHHHHH0/:GHGG0<.;=E.CG.BFGGGGGGGGGGGGGGGGGG0CGF00;/;9FFF/9B.BBFFFFFFBFFFFB/FFFFF9F/FB
@M05620:37:000000000-D9766:1:1101:21438:3964 1:N:0:26
GCGGCTGCTTTGGAAGCAACTCATAGATTACTGCCCCAGTTCCCCCTGGACCTGGAAAAGTTTCTTGCCTGGCTTACAGAAGCTGAAACAACTGCCAATGTCCTCCAGGCTGCTCCCCGTCCGGCACGGCTCCTCGACGCCTCCAAGGGAGTCACCGAGCTGCTGAAACAATGGCAAGTACGTCAGGCCTTTCCGCTTTAGCACTCTTGTGGATCCACTTGCACACTTCTCAGCATTTGTCCTTGTCCCTG
+
>11>AADAFFFDEGGC1ABGFF1D3DGHH1FGHH00B0BBDGHHHGGGH0FFGHHHH10BFGHHGHGHHHHHHHH1GHHDHHHHHFFGH>FGHHHH1BFGH2GE10BFG/F0>BFGGGG/>/>EEEBC/CCFGHH//>C@/0E/01<>.>CEFHGH?@-C./<CHFGFGHEHHBGHFGHFHGHHGGGGGGBFGBBGGGGGFGGGGGGGGGGGB0;-9BFFFB/BF-;BFFFFFF/BFFFBFFFFF/:;BBF
@M05620:37:000000000-D9766:1:1101:14271:3966 1:N:0:26
AGTGCCAGCTCTCAATCGCACAGGGGACCCAGGGCCTGGCCCCTCCATCCAGAAAACCTATGACCTCACCCGCTACCTGGAGCACCAACTCCGCAGCTTGGCTGGGACCTATGTGAGTATCCAGCGTAGGAATCTGGGAGTTGGGGAGGAGTGAGGAGTTGGGGAAAGACAGTCCTAACCGTGGAGGGTTCTGGTAAATGATGGGGTGAGGAGGGGCTCTTTGGCTCCCACCAGTCCCCCTGTCTGGTCTA
+
>3AAAFDFBFFFFGGBGFGFE?GCFGGGGGAGFEEECEG2CHGHGGHHBFAFA3ABFEHHEHDGHGC3GGHE@E@EHGBFFGGG1GHFG3FGD//>E3FGGHFGG/0FEHHHHHHDFGGGHFHH0BEDGDFFHHHHGEGGAHGHGCGC@DE<C0GGFG/CDGGGGGHHHHFG:CHHGCCHGGE@GEGBGFGFFG;FGFGFFBFFGGFBEFEBAD??BBAFFFEFF/BEEFFFF.BFF/EA9E9BFFFFBBB
@M05620:37:000000000-D9766:1:1101:10716:4013 1:N:0:26
ACCACACCTTCTACAATGAGCTGCGTGTGGCTCCCGAGGAGCACCCCGTGCTGCTGACCGAGGCCCCCCTGAACCCCAAGGCCAACCGCGAGAAGATGAACCCAGGTGCGTGGCCCGCGCCCTCTTCTCGTGGCCGCCTCCCTCCTTACTGGCCTCCCGGCGCTGCGCCCTTTCTCACTGCTTCTCTCTTCTGCCGTTTTCCGTCGGACTCTATTCTCTGCCGTGAGTCTCCTTTGGAACTATGCGGGTTC
+
BBBBBBBBFFFFGGGGGGGGGGHHGFGEHGHHHGGGFGECGHHHHGGGEEGEHHGHHHHGGGGGGGGGGGGFHHHGGGGHGHHHGGGGGGCFGFHFHGHDGHG//?<?GC<<<C0FD---<A-;CGHE0::CA-;;A:.;EEGGGF00:0CFGGGGG9.9BFB-;.=-;>;FFFFFBBFF/9/9BFFB//B/;//;;9FEB9.;A9AAFDFB/9FFFFB9/;-.-.:FFF/FBBFB////;/;BF;--::.
@M05620:37:000000000-D9766:1:1101:15386:4031 1:N:0:26
ACCACACCTTCTACAATGAGCTGCGTGTGGCTCCCGAGGAGCACCCCGTGCTGCTGACCGAGGCCCCCCTGAACCCCAAGGCCAACCGCGAGAAGATGAGTGGCCCGGTACCTCTTCTGGTGGCTTCCGCCGTCCTTCCTGGACTCCCGTAGCTGCGCCCTTTCTCACCGGTTCTCTCTGCTGCCGTTTTCCGCAGGTCTCTCTTCTCTGACCTTATCCGCCTTGGGAACTCTTCGGGCTCTAGAGCGGAA
+
>11>AA>AFFFDAFG13BEGFGFHEBEFH0FGHG00AAEEEHHHHGEGA/BAGFBGG0BFGGGGFGEGGGGHEHG/?EG?FHFCE/?E><<BCCHH1<?1>1??0///>-<11<<1<>>11<<C..</.<<--;:.;:/00//;0/99..-;.009-;.9-/000;0;.9-;AEFFBFF/:B/;--;-;EF/A-;@--/;;/9;;9/;//;/;F/B///-;9;A//A-;-/BF//----9;F//;;/--9-
@M05620:37:000000000-D9766:1:1101:15702:4043 1:N:0:26
AGTGCCAGCTCTCAATCGCACAGGGGACCCAGGGCCTGGCCCCTCCATCCAGAAAACCTATGACCTCACCCGCTACCTGGAGCACCAACTCCGCAGCTTGGCTGGGACCTATGTGAGTATCCAGCGTAGGAATCTGGGAGTTGGGGAGGAGTGAGGAGTTGGGGAAAGACAGTCCTAACCGTGGAGGGTTCTGGTAAATGATGGGGTGAGGAGGGGCGCTTTGGCTCCCACCAGTCCCCCTGTCTGGTCTA
+
BBBBBFFFBFFFGGGGGGGGGGHGFGGGGGHHGFGEF2FF2FFHGGHFGGGGFHHABEHHHHFGHG3GHHHEEGEGHGFBFGGFFG?GA33FEG?EEGHHA33?/E00?GBHHHGHF?F3BBGHGC?CCFBBGGHFHGHGC0FGCGGGG?D0CGHFHGFFGHGGAAGFHHHHHHBGHHHHA=;ADAGG9;FGGG;09FGGGGGFGGDFFFFFDD----:@DABBF/B.EFFDEF/9;9E.B?FFFFF//:9
@M05620:37:000000000-D9766:1:1101:12122:4054 1:N:0:26
ACCACACCTTCTACAATGAGCTGCGTGTGGCTCCCGAGGAGCACCCCGTGCTGCTGACCGAGGCCCCCCTGAACCCCAAGGCCAACCGCGAGAAGATGCCCAGGTGAGTGGCCCGCTACCTCTTCTGGTGGCCGCCTCCCTCCTTCCTGGCCTCCCGGCGCTGCGCCCTTTCTCACTGGTTCTCTCTTCTGCCGTTTTCCGTAGGACTCTCTTCTCTGACCTGAGTCTCCTTTGGAACTCTGCAGGTTCTA
+
CCCBCCCCFFFFGGGGGGGGGGHHG2EAFEHHHGGEGGAFFHHHHGGGEFGGGHHHHHHGGGGGGGGGGGGHHHHGGGGHGHHHHGGGGG@DGGHGHHHHHHEGFHH0?GGGHHGCF?DHHHHHHFGHDGGFHGGGGGHGHHGHHGGGGGGGGGGGGG-9@BFFFCFFFFFFFFFFFFFFFFFFFFFFBBFFFFDFFFFFF/ADFEFFFFFFFFF/BFFFFFF/:;F/;FFFFFFFFFFFFFFFFFA/FFB
@M05620:37:000000000-D9766:1:1101:16837:4075 1:N:0:26
ACCACACCTTCTACAATGAGCAGAGGTCGGAACTCCAGTCACCTCTCATTATCCCGACTGCCGGCTCCCGCTAGACAAAGGAAAACCGAGAGAAGATGCCAAGGTGTGTGGCCCGCTACCTCTTCTGGACGCCGCCTACCTCCTTGCATGACTCACGTAGATGAGCCCTTTATGTCTGGTACATTATTAGGCCTTTTTCCGATCGTCACTCCTAAAAGAACAGCGTAGGCGTTGGAATGCGACAGGTATTA
+
BBBBBBBAFFFFGFGGGGGGGB4BABBGAAEEEHH33FFB3D33BABFHFHHFFBE1AEEG3A0A>??1B>//13B4BF322BFFB?//>>/?3FB333333//333/00//0/>////222222211?0>//<--..<.00G/<0/0000<000/../.:00000/.//CG000;00/9009000000909///090;0...--...9//.//////...//.9..-./-.9;./////..---./////
@M05620:37:000000000-D9766:1:1101:7452:4102 1:N:0:26
ACCACACCTTCTACAATGAGCTGCGTGTGGCTCCAGAGGAGCACCCCGTGCTGCTGAACGAGGCCCCCCTGAACCCCAAGGCCAACCGCGAGAAGATGAGTGGAACGCTACCTCTTCTGTTAGCAGACTCCCTCCTTCCTTGCCTACCGGCGCTGCGAACTTTCTCAATGGTTCTCTCTTATGCCGTTTTCCGTAGGACTCTCTTCTCTGCCATGCGTCTCCTTTGGTACTCTGAAGTGTATCGATAGGCA
+
>>>>>>>>1BB1BBD1FGBBE1BCEAABFEGFAB1BB0BEFGCGGFEEAABBGGBGF11BAEEEEE/EEEGF1@/??EFEFF?>/>?>></></FF1BD12</1?<?/?<<?DF1111<1111?1100><1<C0.F110110<C00/CGCCC-:-.9--;:F0;BF00;0/;;0CFFFG00;FG09;-9EFFF/9;9/B/FF/9BBFFFFFF/BBF--9:9////9/-//;/;B/9;//;//:;AE-9//;
@M05620:37:000000000-D9766:1:1101:7471:4103 1:N:0:26
ACCACACCTTCTACAATGAGCTGCGTGTGGCTCCCGAGGAGCACCCCGTGCTGCTGACCGAGGCCCCCCTGAACCCCAAGGCCAACCGCGAGAAGATGAGTGGCCCGCTACCTCTTCTGGTGGCCGCCTCCCTCCTTCCTGGCCTCCCGGAGCTGCGCCCTTTCTCACTGGTTCTCTCTTCTGCCGTTTTCCGTAGGACTCTCTTCTCTGACCTGAGTCTCCTTTGGAACTCTGCAGGTTCTAGATCGGAA
+
BCBCCCCCFFFFGGGGGGGGGGHHGGGEGGHHHGGDGGGGGHHHHGGGGGGGHGHHHHHG@EGGGGGGGGGHHHHGGGGHGHHGGGGGGGGGGGHHGHGFFGCF?F@CGCDFHHHHHH1>>GDGGDCDGCGFHHGHHHFGFCCGCGEFA--;CFGG?BDFBFGFFFFFFFFFFFFFFFFFFFFFFCADFFFFF9FFDFFFFFFFFFFFFF/BFFF/;BFFFFFFFFFFFFFFFFFFFFFFFFFFFFBE?DA
@M05620:37:000000000-D9766:1:1101:17512:4105 1:N:0:26
AGTGCCAGCTCTCAATCGCACAGGGGACCCAGGGCCTGGCCCCTCCATCCAGAAAACCTATGACCTCACCCGCTACCTGGAGCACCAACTCCGCAGCTTGGCTGGGACCTATGTGAGTATCCAGCGTAGGAATCTGGGAGTTGGGGAGGAGTGAGGAGTTGGGGAAAGACAGTCCTAACCGTGGAGGGTTCTGGTAAATGATGGGGTGAGGAGGGGCTCTTTGGCTCCCACCAGTCCCCCTGTCTGGTCTA
+
AA1>A@1FAFFFFGGB1FG1E0G0FEAECEGHCEG//BGA0G/FEGFHHCGFDAG0FGHHFGBGHHGFHHHE>/>FHFFH00FG0GH/E0F@E////>BB?FFEFEGHGHBGFHHHHHHHHFFHEGGGG?11GHGHFB0FEFFHCCACCCE<CDGFGFCGHHCGECHGHGFHHHHHHHECAGFGFAE@FGFFGF0BBFGGGFGEGGF@EFFFA-@@@@EFB/9FFBFFFFFFEF///BEB@A9BFFFBBF/
@M05620:37:000000000-D9766:1:1101:14173:4110 1:N:0:26
AGTGCCAGCTCTCAATCGCACAGGGGACCCAGGGCCTGGCCCCTCCATCCAGAAAACCTATGACCTCACCCGCTACCTGGAGCACCAACTCCGCAGCTTGGCTGGGACCTATGTGAGTATCCAGCGTAGGAATCTGGGAGTTGGGGAGGAGTGAGGAGTTGGGGAAAGACAGTCCTAACCGTGGAGGGTTCTGGTAAATGATGGGGTGAGGAGGGGCTCTTTGGATCCCACCAGTCCCCCTGTCTGGTCTA
+
>A>>AFF11BCFGEGGGFC1AAGFFGF00BFGF0E//ABF0FFEGGF1BFHF1BAFHEB1BF2FGFBFHFGGG>EEHHHCBGHA>>FFEE1GEEE>>>BGFHCFGGHEEHHHHH2GFGHHHHHHH??EGGHHHGH1DHCF<F<G/CGCCEEGCDHHFCG/D/ACFGHHHHHHHHHHHHHH@.CACGGGCFGEFF;FGGGGGGGBEFA@FFFFFF<;@@FFFFFF//BFFFFFFFFFFFFF@FFFF/B/BFF
@M05620:37:000000000-D9766:1:1101:22262:4160 1:N:0:26
AGTGCCAGCTCTCAATCGCACAGGGGACCCAGGGCCTGGCCCCTCCATCCAGAAAACCTATGACCTCACCCGCTACCTGGAGCACCAACTCCGCAGCTTGGCTGGGACCTATGTGAGTATCCAGCGTAGGAATCTGGGAGTTGGGGAGGAGTGAGGAGTTGGGGAAAGACAGTCCTAACCGTGGAGGGTTCTGGTAAATGATGGGGTGAGGAGGGGCTCTTTGGCTCCCACCAGTCCCCCTGTCTGGTCTA
+
BAABBFFFCFFFGGGGGGGGGGHGGGGGGGHHGGGGGGHHGHGHGGGHHGHHHHHHHGHHHHHHHHHHHHHGGEGGHHHHGHHHHHFGFGHHGGGGGGHHGEHF?FHHGHHHFHGHHHHGHHHHHGGGGGFHHHHHHHHGGHHGGGGGGGGHHHHHGGHHHGGGGGHHHHGHHHHHHHHHGGGGGGGGGGFGGGGGGGGGGGGGGGFFFFFFFFFFFFFFFFFFFFFFFFFFFFFFFFFFFFFFFFFFBFB
@M05620:37:000000000-D9766:1:1101:8526:4187 1:N:0:26
AGTGCCAGCTCTCAATCGCACAGGGGACCCAGGGCCTGGCCCCTCCATCCAGAAAACCTATGACCTCACCCGCTACCTGGAGCACCAACTCCGCAGCTTGGCTGGGACCTCTGTGAGTATCCAGCGTCGGAATCTGGGCGTTGGGGAGGAGTGAGGAGTTGGGGAAAGACAGTCCTAACCGTGGGGGGTTCTGGTAAATGATGGGGTGAGGAGGGGCTCTTTGGCTCCCACCAGTCCCCCTGTCTGGTCTA
+
>A>AAFFFAFFFFGGGGGGAEECAF0FE0EAAFFGGGFAGEGGGAE0F1BFGGFFGGE0GFHGFGHHEHFFEGEEEHBGHHHHHHHHAFHHHGGGGGHHBEFHGCFFGEC1BGBF2FGHGHHHFHGE/BC//FGHDFF/-<>@0AC.-AAEGAGHG0CHCC/A?EG.CFF/;CFB00CB.@CFA-;-9@@FFFFFFBB/9B//B?-;;-;9/BF@@@@FBF/FFFFFFFFFFFFFFEF-A@ABFFFFFFB/
@M05620:37:000000000-D9766:1:1101:12090:4203 1:N:0:26
GAGGCTGCTTTGGAAGAAACTCATAGATTACTGCAACAGTTCCCCCTGGACCTGGAAAAGTTTCTTGCCTGGCTTACAGAAGCTGAAACAACTGCCACTGTCCTGGAGGCTGCTCCACTTCAGGCCAGGCTCCTAAAAGACTCCACGAAAGAAACCGAGCTAATGAACCCATGGCAAGTCCATCAGGCCTTTCCGCTTTAGCACACTTGTGGCACCACTTGCACCCTTCTCAGCCTTGGTACTTGTAAATG
+
>1AAAAFAFFFFFFGGGCGGFGFH3FGHHGHHHHHFFFHDGHHHHGGFGFHFHGHFGHHFBBFHDFDGHHHHHHGHHHHDGHHBFHHGHFHHFGGFFHBFG1G210B>/??GA1FH1B111BBG0?G//?0BFFG1B<BFEFHHFGC///?0<<00>C/><1<?1FD1F.FCFFAFHEGFG1>FGHHHGFHHGF.CCE.;CGFH/CGFFCGCG/9;CAFFF00C/;EGFBCFF//9C//0;;CFF0;F0FB
@M05620:37:000000000-D9766:1:1101:21268:4203 1:N:0:26
ACCACACCTTCTACAATGAGCTGCGTGTGGCTCCCGAGGAGCACCCCGTGCTGCTGACCGAGGCCCCCCTGAACCCCAAGGCCAACCGCGAGAAGATGAGTCGCGAGATACCTCTTCTTCTTCCCCTCTTCCTCCTTCCTCTCCTCCCGGCGCTGCGCCCTTTCTCACTGTTTCTCTCTTCTGCCGCTTTCCGCAGGACTCTCTTCTCTGCCCTGCGTCTCCTTTGGCTCTCTGCAGGTTCTGGATCGGCA
+
BBBBBBBBFFFFGGGGGGGGGGHHGEGEHGHHHGGGGGGGGHHHHGGGGGGGHHHHHHHGGGGGGGGGGGGHHHHGGGGHGHHHHGGGGGGGGGHHHHH222////>-<1=11F11FH11000=///<<0=<0DCC00;000;CHGHGDG--:B-E--.--/;9///;///;:/B999BF;B//BA-@D./99.---.9BFF//B/9BFF/B.B..-A=.BFFF/;/;/BB/FF/9/..;BF//;B/;.-9
@M05620:37:000000000-D9766:1:1101:10296:4212 1:N:0:26
AGTGCCAGCTCTCAATCGCACAGGGGACCCAGGGCCTGGCCCCTCCATCCAGAAAACCTATGACCTCACCCGCTACCTGGAGCACCAACTCCGCAGCTTGGCTGGGACCTATGTGAGTATCCAGCGTAGGAATCTGGGAGTTGGGGAGGAGTGAGGAGTTGGGGAAAGACAGTCCTAACCGTGGCGGGTTCTGGTAAATGATGGGGTGAGGGGGGGCTCTTTGGCTACCACCAGCCCCCCTGTCTGGTCTA
+
>A>>AFFFAFFFGFFGFGGFGGHGGGGFEEGHEAEGEFHHFHG1EGHFHHHGBGFHHGHFHHEHHHHHH1CEGGFGHBHHHHHGFHHHGGHHGGGFGHGF<3???/0??2FGH??D3?B33BGG2<?BDG22CGHBF?GFA011<-FCG<<0.=DGHGC/<<DC..=:;GHBHB::CHF.:9CA-9;D-;.FFF//99BBFFFB.A.;.A..;---@@.BF/BBF9/.9/B?EF....99BE99FFF9/9/
@M05620:37:000000000-D9766:1:1101:12437:4223 1:N:0:26
AGTGCCAGCTCTCAATCGCACAGGGGACCCAGGGCCTGGCCCCTCCATCCAGAAAACCTATGACCTCACCCGCTACCTGGAGCACCAACTCCGCAGCTTGGCTGGGACCTATGTGAGTATCCAGCGTAGGAATCTGGGAGTTGGGGAGGAGTGAGGAGTTGGGGAAAGACAGTCCTAACCGTGGAGGGTTCTGGTAAATGATGGGGTGAGGAGGGGCTCTTTGGCTCCCACCAGTCCCCCTGTCTGGTCTA
+
BBAABFFFBFFFGGGGGGGGGGHHGGGGGGHHGGGGGGHGHHGHGGHHHHHHHHHHHGHHHHHHHHHHHHHGGGGGHHHHHGHHHHHHGHHHGGGGGHHHGHHGGGHHGHHHHHHHHHHHHHHHHGGGGGHHHHHHHHHGGHHHGGGGGGGHHHHHHGHHHHGGGGHHHHHHHHHHHHHHGGFGGGGGEGGGGGFGGGGGGGGGGGFFFFFFFFFFFFFFFFFFFFFFFFFFFFFFFFFFFFFFFFFFFFB
@M05620:37:000000000-D9766:1:1101:21185:4229 1:N:0:26
GAGGCTGCTTTGGAAGAAACTCATAGATTACTGCAACAGTTCCCCCTGGACCTGGAAAAGTTTCTTGCCTGGCTTACAGAAGCTGAAACAACTGCCCCTGTCCTCCAGACTGCTACCCGTAAGGACCGGCTCCTCGCCGACTCACCGAAAGACACCGCGCAACAGAAACAATGGCAAGTACGACAGGCCTTTCAGCTTTAGCACTCTTGTGGATCAACTTGACCAATTCTCAGCATTTGTAATTGACAATG
+
>3A>>AFAFBB@GBBB4FBFGFGHHHFHGBBFGHBBEHHHHDDFGGEFEBBFHGFBB3BGBFHDGHGBBGHHHHHBBBGGFGHGHEBFFB?GHGBFG??F33B43BBB3?BFGHGFGAA/>/BB3B?E/>CGG22?//<>//?F?0?///>00>0.<-<A--<.:;;/;CGHF/=:;ECC09.;;AAE./CFG0FGFBBFFGGGGGGGG00;9BFF9/9;B/;;FAFFBFFFFFFFFFFFF/BFF/9;;9;
@M05620:37:000000000-D9766:1:1101:20946:4239 1:N:0:26
ACTGCCACTTCTCAATCGACCCGGCGATCCCTGCCCCAGCCCCCCCAGCCCGTATAACCGTTACCTCCCTGGCTACCAGGAGCTGCAACTACGCCCCCTGTCCTGCAGGCTGCTCCCCTTCCGGCCCGGCTCCTCGCCGCCTCCCCGGGAGTCACCGCGCTGCTGAACCAATGCCAAGTCAGTCAGGCCTTTCCGCTTTAGCACTCTTGTGGCTCCCCTTGCCCACTTCTCAGCCTTTGTCCTTGTCACTG
+
11>AAB1@1BBBABFGG11110AA0AA//BFGHCGH//B0/BEAEG>?0BE>>>BBFG1>E>/?BB1??>>FHH1BGBG/??G0BBGHHB<F?>>/>/BFFGCG11???/<??G<<<C0>GG.AG-<-C@:::CCF@?--AEC?.9-;AGAF/FBB-;;9@@-99FF/--;99/;9FA9F/B99FFF/;B/BB9AAAAE/99;9B9FFBBF--99-A9BFB//9/-;BF/F/9//9:/:;/;;9B9//:B/
@M05620:37:000000000-D9766:1:1101:19650:4245 1:N:0:26
AGTGCCAGCTCTCAATCGCACAGGGGACCCAGGGCCTGGCCCCTCCATCCAGAAAACCTATGACCTCACCCGCTACCTGGAGCACCAACTCCGCAGCTTGGCTGGGACCTATGTGAGTATCCAGCGTAGGAATCTGGGAGTTGGGGAGGAGTGAGGAGTTGGGGAAAGACAGTCCTAACCGTGGAGGGTTCTGGTAAATGATGGGGTGAGGAGGGGCTCTTTGGCTCCCACCAGTCCCCCTGTCTGGTCTA
+
AB>AAFFFAFFFG4FGGGGCGCHCGAEEEEGHAEFEAFHHGHGGGGHHHHHHGHHGHGHHFGGHHFGHHHHGG>EEHHHHBGHHHH1?EHHGEFCEEHFHGGHGGGHHGHGHHHHHGHHHHHHGHGGGGGHFFHHHHH0FGHHGGGEFGCCFG0DGBEHGHGGGGGHGCGHHFHHHHHHHGGGGAEGGEGGGGGFGGGGGGGGGGGFFFFFFFFFFFFFFFFFFFFFFFFFFFFFFFFFFFFFFFFFFFFB
@M05620:37:000000000-D9766:1:1101:14510:4252 1:N:0:26
AGTGCCAGCTCTCAATCGCACAGGGGACCCAGGGCCTGGCCCCTCCATCCAGAAAACCTATGACCTCACCCGCTACCTGGAGCACCCACTCCGCAGCTTGGCTGGGACCTATGTGAGTATCCAGCGTAGGAATCTGGGAGTTGGGGAGGAGTGAGGAGTTGGGGAAAGACAGTCCTAACCGTGGAGGGTTCTGGTAAATGATGGGGTGAGGAGGGGCTCTTTGGCTCCCACCAGTCCCCCTGTCTGGTCTA
+
>A>>ADFFBFFFG4FGFFF2E?HAF2BEFEFFBBEEFFDHHHGHGGHHHGHHHHHGHGHHFAFGHDFHHHHFG>>EHHFGBBGGHG1??GH?/E/EEGBBEFHGGGHHGHHHHHHHHHHHHHHHHGDGGGHHHHHHHHAFGHHHGGECGDC<C<GGCEGHHHGGADHECGHGHHHHHHHGGGEGEEDGEFFFFGFGFFGGGGGGGFDFFFFFFFFFFFFFFFFFFFFFFFFFFFFFFFFFFFFFFFFFFFF
@M05620:37:000000000-D9766:1:1101:19775:4318 1:N:0:26
ACCACACCTTCTACAATGAGCTGCGTGTGGCTCCCGAGGAGCACCCCGTGCTGCTGACAGAGGCCCGCCTGAACCCCAAGGCCAACCGCGAGAAGAAACAGGTGCGTGGACCGCTACCGCTTCTGGAGGCCGCCTCACGCCTTCATGGCCTCCCGGAGCTGCGCCCTTTCTCGCTGGTTATCTCTTCTGCCGTTTTCCGTAGGACTCTCTTCTCTGAACTGCGTATCCTTTGGCATTTTGCCGGTTATCGA
+
1>1>A11AFF1@AGG1A1GD11A1AAABG0FGCF0AA/E/AGHHHG/E/AB/D11BF01BFFCG/?/>EFHFHC//?E//>/G///?>E/><//<F0B00B/<11//?C/10///<AH->-..>111>CF<@C-.:/...;:CG00<C.CBF...----.;/--9:@///9/--9--/;///:B/:9////;--;9/9A/;--99/9;/FF//9/////;F/-9---9;FF/BB//;////;9=;A-9B--
@M05620:37:000000000-D9766:1:1101:22333:4327 1:N:0:26
ACCACACCTTCTACAATGAGCTGCGTGTGGCTCCCGAGGAGCACCCCGTGCTGCTGACCGAGGCCCCCCTGAACCCCAAGGCCAACCGCGAGAAGATGACTGGAGGGCTACCTCTTCTTGTGGCTGCCTGCCTCCTTCCTGGCCTCCCGGCGCTGCGCCCTTTCTCCCTGGTTCTCTCTTCTGCCGCTTTCCGTAGGACTCTCTTCTCTGTCCTGCGTCTCCTTTGGGACTCTGCAGGTTCTAGATCGGAA
+
BBBBBBBBFFFFGGGGGGGGGGHHGEAFHDHHHGGDEGGGGHHHHGGGGGGGHHHHHHHGGGGGGGGGGGGFHHHGGGGHGEHHHGGGGGGGGGHGHGD22??00/>/?<001<1><=111<<F0.<<D0..00</<=CD0;G.0G.:;:A-;@-.@DA-9CFFB00;.B./:/;F//9;/B//B@-;9E//9/99./;/;F/;///99//;////99-;./;////..9.BFFFF/..;FF/B/99ADFF
@M05620:37:000000000-D9766:1:1101:18996:4346 1:N:0:26
ACCACACCTTCTACAATGAGCTGCGTGTGGCTCCCGAGGAGCACCCCGTGCTGCTGACCGAGGCCCCCCTGAACCCCAAGGCCAACCGCGAGAAGAAACAGGAGCGTGGACCGCTACCTCTTCTGGTGGTCGCCTCCCCCCTTCCTCGCCTCCCGGCGAAGCGACCTTTCTCCCTACTTCTCTCTTCTGCCGTTTTCCGTAGGACTCTCTTCTATGCCCTGCGTATCCTCTGGTACTCTTCAGGTTATCGA
+
AA1AAAAAFFF@AGG13BFGFFE1EBEFC0FHFGFA0AF?EHHHHGEG//EAFBAFH00EEGCGEF@EGGGHHHFEFGGEFHHFEFGGG@CCC?GH00<00/0<?/?//.10----<<<G0GHH00=GA.0:-..CG..;9-.//90.--.;E9.-;-9-;@-;;--///;9//-/-:B/;//9/;F//;/;--9A//99-;-//9/9//9B///9;///;;-;AA9BF/9//;/9////;/;9/9/;/--
@M05620:37:000000000-D9766:1:1101:15994:4360 1:N:0:26
ACCACACCTTCTACAATGAGCTGCGTGTGGCTCCCGAGGAGCACCCCGTGCTGCTGACCGAGGCCCCCCTGAACCCCAAGGCCAACCGCGAGAAGACCCAGGTGCGTGGCCCGCTACCTCTTCTGGTGGCCGCCTCCCTCCTTCCTGGCCTCCCGGAGATGCGCCCTTTCTCCCTGGTTCTCTCTTCTGCCGTTTTCCGTAGGACTCTCTTCTCTGCCCTGCGTCTCCTTTGGAACTCTGCCGGTTTTCGA
+
AABBBAABFFFFFGGGGGGGGGHHGEFAFEHHHGGEEFEGGEDHHGGGEGGGHHHHFCGGGGGGEGEEGGGGFGHGGGGHGHHHHGGGGGGGGGHH?2?FCA1F1>?CD/>FCGFGGFFHHGHHHHDGG<<@DFFGHGGHGFGG;00;FFBFGGFAAD9B0:@DFFAFFFFFFFBBA9FFFFFFFFFFBFF@9;FFFFF9FF?F;/BFFFFFFFFFB99/AED.;DFFF;BFF:///;BFF;9>;D.;9>E
@M05620:37:000000000-D9766:1:1101:12156:4371 1:N:0:26
ACCACACCTTCTACAATGAGCTGCGTGTGGCTCCCGAGGAGCACCCCGTGCTGCTGACCGAGGCCCCCCTGAACCCCAAGGCCAACCGCGAGAAGATGAACCCGGGTGCGTGGCCCGCGCCCTCTCCTGGTGGCCCCCTCCCTCCTTCCTGGCCTCCCGACCCTGCGCCCTTTCTCCCTGGTTCTCTCTTCTGCCGTTTTCCGTGGGCCTCTCTTCTCTGCCCTGCGTCCCCTTTGGAACTCTGCGGGTTC
+
CCCBCCCCFFFFGGGGGGGGGGHHGGGGHGHHHGGGGGGGGHHHHGGGGFGGHHHHHHHGGGGGGGGGGGGHHHHGGGGGGHHHHGGGGGGGGGHHHFH2GE?//><-.><>->FG---;:CDEF//;;GC:.9A.;?-CEE/B.90;/0;/9C0;C9..;--/:A-;A-@9BB0B0/:B?BFFFF000;00990:DFFEF0;0.--.A.FF9:0;;0;9FB.0..:;--..;ABFFF9F90:00---99.
@M05620:37:000000000-D9766:1:1101:18961:4380 1:N:0:26
AGTGCCAGCTCTCAATCGCACAGGGGACCCAGGGCCTGGCCCCTCCATCCAGAAAACCTATGACCTCACCCGCTACCTGGAGCACCAACTCCGCAGCTTGGCTGGGACCTATGTGAGTATCCAGCGTAGGAATCTGGGAGTTGGGGAGGAGTGAGGAGTTGGGGAAAGACAGTCCTAACCGTGGAGGGTTCTGGTAAATGATGGGGTGAGGAGGGGCTCTTTGGCTCCCACCAGTCCCCCTGTCTGGTCTA
+
BBABBFFFBFFFGGGGGEGGEGFGGGGGGGHHGGG2FFFFHHGHGGHH5GHHHF3GHGHHHHHHHHHHHHHGGFGGHHHHHHHHHHHHGFHHGGGGGCGHGHHGG?GHGHHHHHHHHHHHHHHHHGGGGGHHHHHHHHHGGHHHGGGGGGGHHHHHHGHHHHGGGGHHHHHHHHHHHHHHGGGGGGGGCFGGGGFGGGGGGGGGGGFFFFFFFFFFFFFFFFEFFFFFFFFFFFFFFFFFFFFFFFFFFFF
@M05620:37:000000000-D9766:1:1101:12924:4399 1:N:0:26
ACCACACCTTCTACAATGAGCTGCGTGTGGCTCCCGAGGAGCACCCCGTGCTGCTGACCGAGGCCCCCCTGAACCCCAAGGCCAACCGCGAGAAGATGAACCCAGGTGCGTGGCCCGCTCCCTCTTCTGGTGGCCGCCTCCCTCCTTCCTGGCCTCCCGGCGCTGCGCCCTTTCTCACTGGTTCTCTCTTCTGCCGTTTTCCGTAGGACTCTCTTCTCTGCCCTGCGTCTCCTTTGGAACTCTGCCGGTTC
+
CBCBCCCCFFFFGGGGGGEGGGHHGEGACEHHHGGGFGGGGHHHHGGGDFGGFHGHHHHGGGGGGGGGGGEHHHHGGGGHGHHHHGGGGGCFGGHHGHHHHGD/<FF?1>FDCFCG@CG-AGHH/GDGHHHHGGG@@GEGGEGG:9CFFGGGFGGFG:DGG;-:@DFFFFFFFFFFFFFFB:BFFFF99BFBFF;CFFFFFFFF..;/BFFFFFFFFFFFBB./;.:AF99BFFFFFFFFFFFFF/;>9DA
@M05620:37:000000000-D9766:1:1101:23644:4399 1:N:0:26
AGTGCCAGCTCTCAATCGCACATGGGCACGAGGGCCTGGCCCCTCCATCCAGAAAACCTATGACCTCACCCGCTACCTGGAGCACCAACTCCGCAGCTTGGCTGGGACCTATGTGAGTATCCAGCGTAGGAATCTGGGAGTTGGGGAGGAGTGAGGAGTTGGGGAAAGACAGTCCTAACCGTGGAGGGTTCTGGTAAATGATGGGGTGAGGAGGGGCTCTTTGGCTCCCACCAGTCCCCCTGTCTGGTCTA
+
AA>>AFFFBFFFGFFGGG2222D4FA44B2A22ABB22FFG2A11BF5A13B33B2B1A3FDB5B5BEH110E>/EEGDFB11?GH11E3F3>?/E/B3BEHHGGGHHGHHHGFGGHHHHHHHHHGDADGHHHHHHHHCFGGGHGGEDG>C<C0DG<ECGHHGGEAEGGHBCGHHHHHHGGGGGGGGGCFFGFGFFFFGGGGGGGFABFFFFFFBBB<AFFFFFFFFFFFFFFFFFFFFFBFFEFFFFEFF
@M05620:37:000000000-D9766:1:1101:17282:4405 1:N:0:26
ACCACACCTTCTACAATGAGCTGCGTGTGGCTCCCGAGGAGCACCCCGTGCTGCTGACCGAGGCCCCCCTGAACCCCAAGGCCAACCGCGAGAAGATGAGTGGCCCGCTACCTCTTCTGGTGGCCGCCTCCCTCCTTCCTGGCCTCCCGGCGCTGCGCCCTTTCTCACTGGTTCTCTCTTCTGCCGTTTTCCGTAGGACTCTCTTCTCTGACCTGCGTCTCCTTTGGAACTCTGCAGGTTCTAGATCGGAA
+
AAABBBBBFFFFFGGGGGGGGGHHGGGGHGHHHGGGGGGGGHHHHGGGEEFFHHHHFHHGEFCGGGGGGGGHHHHGGGGHGHHHHGGGGGCGCGHHHHGGDFGG0?@/A->FDHHB<D1FGHGFH@@@GFEGFGDFHFHFHEFHHGGEGGF??-:EB9.99FFFBFFFFFE9BFBBFBFFFBBBB-ADBEFFA:FDDBBFFFFFFFBBB9/99/BF-;-.;FF/BFF/FFF/BF/BFFFFFFFFFB/ADDE
@M05620:37:000000000-D9766:1:1101:10184:4410 1:N:0:26
AACACACCTTCGACAATGAGCTGCGGGTGGCTCCAGAGGAGCACCCCGGGCTGCGGAAAGAGGCCCCCCTGAACCACAAGGCCAAAAGCGAGAAGATGAGTGGTACGCTAACTCTTCTGTAAGCAGAATCACTCATAACATTCCAACCGGCGCTGCGATCTTTCTCAATGGTTGTCTCTTATGCCGTCTTCCGTCGGACACTCCTCTCTGCCATGCGTCTCATTTAGCCCTCTGAAGTGTATCGATAGGTA
+
>>11>>1>BB1>11A11AB111A1A00AA/BB1AFA1A/0EGEGHG////>/?///>>/B0FFE///>E><0<1/BFE/0//?//0/<B/?///<?111?2?/1?</<<C/0>11=11=>1111<0>0<=0/=0<<00<000=000<.-------.9;.:;B00009000/0;.;99/;/:BF/9;9--;;99999-9=-;//-;BFF/F//FB/9--9;-//9//;///---///9;BFBB/;-AA-//9
@M05620:37:000000000-D9766:1:1101:10203:4413 1:N:0:26
ACCACACCTTCTACAATGAGCTGCGTGTGGCTCCCGAGGAGCACCCCGTGCTGCTGACCGAGGCCCCCCTGAACCCCAAGGCCAACCGCGAGAAGATGAGTGGCGCGCTTCCTCTTCTGGTGGCCGCCTCCCTCCTTCCTGGCCTCCCGGGGCTGCGCCCGTTCTCACTGGTTCTCTCTTCTGCCGTTTTCCGGAGGACTCTCTTCTCTGACCTGGGTCTCCTGTGGCACTCTGCAGGTTCTAGAGGGGAA
+
A?>AA?A1>FCFBGGGFFABFAFBEEE0AAF0F0FE0EF/AFCEGGGEAEE/A1BEGGEA>E/EFEE>EECFCGEGGEEGEGHH/FGGG//>//01?1?F21////>>-.<F1><FDG000/<.CC-:..;CGHC/0CG0:/.;0.CAFA-A9@GA9-;9-9--9BFB//B/;F///B/;/BFBF@--;EFBB-:--;9/9BB///;9BF9FF/F-;BFFBB////--:9-;9F//B--/;/9///---9;
@M05620:37:000000000-D9766:1:1101:23636:4416 1:N:0:26
AGTGCCAGCTCTCAATCGCACATGGGACCCAGGGCCTGGCCCCTCCATCCAGAAAACCTATGACCTCACCCGCTACCTGGAGCACCAACTCCGCAGCTTGGCTGGGACCTATGTGAGTATCCAGCGTAGGAATCTGGGAGTTGGGGAGGAGTGAGGAGTTGGGGAAAGACAGTCCTAACCGTGGAGGGTTCTGGTAAATGATGGGGTGAGGAGGGGCTCTTTGGCTCCCACCAGTCCCCCTGTCTGGTCTA
+
AB>ABFFFCFFFGGGGGGGFGGGDGGHHGGHHFGGGGGHHHHGHGGHHHHGHHHHHHGHHHHHHHGHFGHHGGEFGHHHHHHHHHHHHGFHHEGGGGHHHGHHGGGHHGHHHHHHHHHHHHHHHHGGGGGHHHHHHHHHGGHHHGGGGGGGHHHHHHGHHHHGGGGHHHHHHHHHHHHHHGGGGGGGGEGFGGGFGGGGGGGGGGGGFFFFFFFFFFFFFFFFFFFFFFFFFFFFFFFFFFFFFFFFFFFF
@M05620:37:000000000-D9766:1:1101:19128:4421 1:N:0:26
AGGGCCAGCTCTCAATCGCACAGGGGACCCAGGGCCTGGCCCCTCCATCCAGAAAACCTATGACCTCACCCGCTACCTGGAGCACCAACTCCGCAGCTTGGCTGGGACCTATGTGAGTATCCAGCGCAGGAATCTGGGAGTTGGGGAGGAGTGAGGAGTTGGGGAAAGACAGTCCTAACCGTGGAGGGTTCTGGTAAATGATGGGGTGAGGAGGGGCTCTTTGGCTCCCACCAGTCCCCCTGTCTGGTCTA
+
>>1>AAAAAFF3AGGD1AFFAECFAAEA00BGGEA///BB0FEGGGHHDBFAA01BGE01FG2GFG1FHHHGGE/EHHHFGHHEC?EHF0FGFEGC>0BFEHH/?/0BC0BFFHHHH12BB2BDHG/<@/??GHGBHHGFAFFFCGGCCCECCDGHEGHBGF-AEGHHGHHHHGGGGGGG@.EGFGG-.;.9F09CFGGGFFFBFFF@EFFFFF@?@<EFFFFB/BFEFFFB?FFFF/;9-;;BB//://:
@M05620:37:000000000-D9766:1:1101:14370:4434 1:N:0:26
ACCACACCTTCTACAATGAGCTGCGTGTGGCTCCCGAGGAGCACCCCGTGCTGCTGACCGAGGCCCCCCTGAACCCCAAGGCCAACCGCGAGAAGATGAACCCAGGTGCGTGGCCCGCTCCCTCTTCTGGTGGCCGCCTCCCTCCTTCCTGGCCTCCCGGCGCTGCGCCCTTTCTCACTGGTTCTCTCTTCTGCCGTTTTCCGTAGGACTCTCTTCTCTGCCCTGCGTCTCCTTTGGAACTCTGCAGGTTC
+
BBBBBCCAFFFFGFGGGGFGGGHHGGG24EH2GFFE?EEE?GEHHGGGDEEFBHCHHHGEGC?FGGGGGGGHHHHGGFGHGHHHHGGGGG@DGGFBFFGHHHD/FFGF1>?CCFCHGCD-CEHHHEDGHHGGGHHGGGDFGEFF;9BFGFFFGGGFG;EGAA-=DFFFFFFFFFFFFFFFFFFFFBB9BFFFFF:B;DFEF/D9.;DFFFFFFFFFBFFF/B.9A:@.;;;FFFFFEFFFF9FFF/;A:F/
@M05620:37:000000000-D9766:1:1101:21272:4437 1:N:0:26
AGTGCCAGCTCTCAATCGCACAGGGGACCCAGGGCCTGGCCCCTCCATCCAGAAAACCTATGACCTCACCCGCTACCTGGAGCACCAACTCCGCAGCTTGGTTGCGACCCATGTGAGTATCCAGCGCAGGAATCTGGGAGTTGGGGAGGAGTGAGGAGTTGGGGAAAGACAGTCCTAACCGTGGAGGGTTCTGGTAAATGATGGGGTGAGGAGGGGCTCTTACGCTCCCACCAGTCCCCCTATCTGACATA
+
AAAAAFF11BBFGGGGGF1FEGHGGGGE0EEEG0EG/FGG0FEAEGFFFGAA1A1GGFGFHE2FGHEFHEGGGGEGHGHGHHHFFHFHGGFHGGE/EFHGA1//0//>B/?FGHDH>F2@GHHHHG/C@C/GCFHFHEHGAFH1-<CCCECFGHHHGCCFFHGGECHFFGGFGGGGGGGGGCF@BFG-9..;BF:FBFBFFFBF-AA?FFFFFF<@@@FFF//9;:A9EF?BEAFB/9-:--:;B///9/:
@M05620:37:000000000-D9766:1:1101:9316:4485 1:N:0:26
ACCACACCTTCTACAATGAGCTGCGTGTGGCTCCCGAGGAGCACCCCGTGCTGCTGACCGAGGCCCCCCTGAACCCCAAGGCCAACCGCGAGAAGACCCAGGTGAGTGGCCCGCTACCTCTTCTGGTGGCCGCCTCCCTCCTTCCTGGCCTCCCGGAGCTGCGCCCTTTCTCCCTGGTTCTCTCTTCTGCCGTTTTCCGTAGGACTCTCTTCTCTGCCCTGCGTCTCCTTTGGACCTCTGCCGGTTCTAGA
+
BBBABBBAFFFFGGGGGGAGGGHHGGGB4EHHHFFE?EGGDHHHHGGEFGGGFHHHHHHEEGCGGGGGGGGHHHHGGGGHGHHHHGGGGG<BFGHBG??GGGGH??GGG?GHGGGGGGHHHHHHHHHGGCGFGGGGHGHHGHHH:;0;FGGGGGGG?DGGGGGGFFFFFFFFFFFFFFFFFFFFFFFFFFFFADFFFFFFFFDFBFFFFFFFFFFFEFFFFFAFFFFFF9BFFB9F.BFFF/;@@D9;/;;
@M05620:37:000000000-D9766:1:1101:17330:4486 1:N:0:26
ACCACACCTTCTACAATGAGCTGCGTGTGGCTCCCGAGGAGCACCCCGTGCTGCTGACCGAGGCCCCCCTGAACCCCAAGGCCAACCGCGAGAAGATGAACCCCGAGGAACGGCCCGCGGCAGCTACTGCGGGCCACACCACTCCTTCCTAGCCACCCGGCGCAGCGACCTTTCTCACTGGTTCCATTTTCGGCCGTTTTCCGTAGGACTCCCTTCTATGCCATGAGTCCCCTTTGGAACTATGCGGGTTT
+
ABABBBABFFFFGGGBFGGFFDF4EBFAF2GHHGA2BEEEFH2BFEEEA1BAFEFGH2BEEGCGFGEEGGGHHHG/EEGEFHHHF?EEDCCC@AGH1<F11///////-00<.>>-----:--.;000;0.9-A?.;..;../;9//;9//9;//.;9--;;---;--9-./99/B999B.//9//9/;/;--;.@-DFEF/.9.9./////9.9./////;////////:.;A/B/////////.---..
@M05620:37:000000000-D9766:1:1101:15564:4491 1:N:0:26
ACCACACCTTCTACAATGAGCTGCGTGTGGCTCCCGAGGAGCACCCCGTGCTGCTGACCGAGGCCCCCCTGAACCCCAAGGCCAACCGCGAGAAGATGAACCCAGGTGCGTGGCCCGCTCCCTCTTCTGGTGGCCGCCTCCCTCCTTCCTGGCCTCCCGGCGCTGCGCCCTTTCTCACTGGTTCTCTCTTCTGCCGTTTTCCGTAGGACTCTCTTCTCTGCCCTGCGTCTCCTTTGGAACTCTGCTGGTTC
+
BBBBBBBA>FFFGFGGGG5FGGHHGEGB4EGBFBFE2EEEDHDHHGGEDEEGEHGHHHHEEC?EFGGGGGGHFHHGGGGHGHHHHGGGFGBDGGHEFHHHHH/<FGHF<C<EDGHHGDGCFGHHGHGGHHFHGHHGGGGGGGGG.:FFFGFFFGGFG:CFGF@BBFFFFFFFFFFFFFFFFFFFFFF9BFFFFFBBDFFFFBDF;;A:FFFFFFFFFBFFBF.;AAF.;.;FFFFFFFFFFBFFF/;BFFB
@M05620:37:000000000-D9766:1:1101:16181:4495 1:N:0:26
ACCACACCTTCTACAATGAGCTGCGTGTGGCTCCCGAGGAGCACCCCGTGCTGCTGACCGAGGCCCCCCTGAACCCCAAGGCCAACCGCGAGAAGATGAGTGGCCCGCTACCTCTTCTGGTGGCCGCCTCCCTCCTTCCTGGCCTCCCGGCGCTGCGCCCTTTCTCACTGGTTCTCTCTTCTGCCGTTTTCCGTAGGACTCTCTTCTCTGACCTGCGTCTCCTTTGGAACTCTGCAGGTTCTAGATCGGAA
+
CCCCCCCCFFFFGGGGGGGGGGHHGGGBAEHHHGGGDGGGGHHHHGGGDFGGGHGHHHHGGGGGGGGGGGGHHHHGGGGHGHHHHGGGGGDGGGHFGHHHFFGF??ADD->FGHHHHH1FFFGHHGGGGGHGHHGHHHHGCFHGHHGGGGAFGGGGGFFFFFFFFFFFFFFBFFFFFFFFFFFFFFDBFFFFF9.DFFFFFFFFFFFFFFBFFFF9@DFFFFFFFFFFFFFFFFFFFFFFFFFFFBFFDDF
@M05620:37:000000000-D9766:1:1101:9330:4498 1:N:0:26
ACCACACCTTCTACAATGAGCTGCGTGTGGCTCCCGAGGAGCACCCCGTGCTGCTGACCGAGGCCCCCCTGAACCCCAAGGCCAACCGCGAGAAGACCCAGGTGAGTGGCCCGCTACCTCTTCTGGTGGCCGCCTCCCTCCTTCCTGGCCTCCCGGAGCTGCGCCCTTTCTCACTGGTTCTCTCTTCGGCCGGTTTCCGTAGGACTCTCTTCTCTGACCTGAGTCTCCTTTGGAACTCTGCAGGTTCTAGA
+
AAA1AAA>CFFFFGGC3FDFGCHGGA000AA0AAFAEEG/EGHFHG?F/A//1A1BGH0A/>/EF/E/E@/0F1>EGA/F//GH/F//>BC?/?<1?CC<GAGH1?11<<0<A@<A@GBDDFG0<FH/A.<-@GGA::=/AGF0B09CC909C.;AAAAFGB;--9@//B/9/FBB-:9F/B//;/9--9A=-;BAB/-/;9-///9/://;/;/9/;FF-/-/;BFFFFFB/BBB9BBFFFF-AB/;BFB
@M05620:37:000000000-D9766:1:1101:8464:4561 1:N:0:26
AGTGCCAGCTCTCCATCGCACAGGGTACCCAGGGCCTGGCCCCTCCATCCAGAAAACCTATGACCTCACCCGCTACCTGGAGCACCCACTCCGCAGCTTGGCTGGGACCTATGTGAGTATCCAGCGTAGGAATCTGGGCGTTGGGGCGGAGTGCGGAGTTGGGGACAGACAGTCCTAACCGTGGAGGGTTCTGGTAAATGATGGGGTGAGGAGGGGCTCTTTGGCTCCCACCAGTCCCCCTGTCTGGTCTA
+
>A3>>BFFCFFFGGGFBAE2A2FAF4BBFABF2BEABFHHHHGHGGHHHAFGFGHABEHHBADGHDBGHHH>E>>EGH@B2?BFGHG1?FGB1?/E>BBBEFFGGGHHGHHGHHHFHHHHHHFHHGG?CGGEGHHGHH/ADFFHGG.<D-;;G0AB-ACFFFGG.-.:/:/;FGGGFFFFFFFF9;ADFFFFFFFFFFFFBFFFFFDFFF?BDFFFF;FFFFFFFFFFFFFFFFFFFFFFFFFFFFFFFFB
@M05620:37:000000000-D9766:1:1101:18904:4580 1:N:0:26
ACCACACCTTCTACAATGAGCTGCGTGTGGCTCCCGAGGAGCACCCCGTGCTGCTGACCGAGGCCCCCCTGAACCCCAAGGCCAACCGCGAGAAGATGAACCCAGGTGCGTGGCCCGCTACCTCTTCTGGTGGCCGCCTCCCTCCTTCCTGGCCTCCCGGCGCTGCGCCCTTTCTCACTGGTTCTCTCTTCTGCCGTTTTCCGTAGGACTCTCTTCTCTGCCCTGCGTCTCCTTTGGAACTCTGCCGGTTC
+
CCCCCCDBFFFFGGGGGGGGGGHHGGGBAEHHHGGFDGFGDHGHHGGGFFGGGHHHHHHEGCGEGGGGGGGHFHHGGGGHGHHHHGGGFGCGGGHGHHHHHHGFHGHG1@FEGGHHGGG-AHHHHHHHHHHHGGHGGGGGHGGGGGGGGGGGGGGGGEFGDCFFFFFFFFFFFFFFFFFFFFFFFFFBBFFFFFFFFFFFFFDF<BFFFFFFFFHFFFEF0B.FFAD<@AFFFFFFFFFFFFFFF<<BFF.
@M05620:37:000000000-D9766:1:1101:19009:4594 1:N:0:26
ACCACACCTTCTACAATGAGCTGCGTGTGGCTCCCGAGGAGCACCCCGTGCTGCTGACCGAGGCCCCCCTGAACCCCAAGGCCAACCGCGAGAAGATGCCCAGGTGAGTGGCCCGCTACCTCTTCTGGTGGCCGACTCCCTCCTTCCTGGCCTCCCGGCGCTGCGCCCTTTCTCACTGGTTCTCTCTTCTGCCGTTTTCCGTAGGACTCTCTTCTCTGACCTGAGTCTCCTTTGGAACTCTGCAGGTTCTA
+
CCCCCCCCFFFFGGGGGGGGGGHHGEGBCEHHHGGGGGGGGHHHHGGGGFGGGHGHHHHGGGGGGGGGGGGHHHHGGGGHGHHHHGGGGGCCCGGGGHHHHGHFHHHHHHGGHCFGGG-FBDHHHHHHHHGHEDCFGGHH//;GHHHG0FFGGGGGGG-A--;:CFFFFFFFFBFFFFFFFFFFFFFFFFFFFFADFFFFFFFFFFFFFFFFFF/BFFEFFFFBBFFFFFFFFFFFFFFF/;FFFF:FFFF
@M05620:37:000000000-D9766:1:1101:7994:4602 1:N:0:26
GAGGCTGCTTTGGAAGAAACTCATAGATTACTGCAACAGTTCCCCCTGGACCTGGAAAAGTTTCTTGCCTGGCTTACAGAAGCTGAAACAACTGCCAATGACCTAAAGGCTGCTACACGACCTCAAAGGATCAAAACAGCCGACAAAACAATCCCAGAGAAGCTGCCCATCTATGATGTACCACCCGCCTTTACCCTTTCGAACACTTCTATCTATCATTACCTGCAACTGACAATCCAGCCATGAAATTT
+
AAAB3AFBFBBDG4ABEGBGGGHHHHGHHGEBGH4EFHFGHBDFGGEEHBBFHHG233CGBDGFHFFBBBEGGGF3BBBDB33BF3BBBB1BFGGGBGF33@3BBF3@FFF1FGF3FHG?>/>?3F3BBBFFF3F3B?G0F@></>20@?/@@@@<1<<?10111?0.100>=1111=>1>11>..---<<0=00;::00ACFCCHC;0;9000;90;000;000;/0:;/:/;C0//009..00:;B///
@M05620:37:000000000-D9766:1:1101:13241:4618 1:N:0:26
ACCACACCTTCTACAATGAGCTGCGTGTGGCTCCCGAGGAGCACCCCGTGCTGCTGACCGAGGCCCCCCTGAACCCCAAGGCCAACCGCGAGAAGATGCCCAGGTGAGTGGCCCGCTACCTCTTCTGGTGGCCGCCTCCCTCCTTCCTGGCCTCCCGGCGCTGCGCCCTTTCTCACTGGTTCTCTCTTCTGCCGTTTTCCGTAGGACTCTCTTCTCTGACCTGAGTCTCCTTTGGAACTCTGCAGGTTCTA
+
BBBBBBBBFFFFGGGGGGFGGGHHGGFB4AGGGFFECCGGFHHHHGGEEAEGFHGHHHGAEECGGGGGGGFFHHHGGGGHGGHHHGGGGG/<BGGFGHHGHHHGHHHGGHGGHHGGGFGHHHHHHHHHHHGHHGGGGGHGHHGHGGGGGGGGGGGGGG;;BFFFFFFFFFFFFFFFFFFFFFFFFFFFFFFFFFADFFFFFFFFFFFFFFFFFFFFFFFFFFF;;FF:BFFFFFFFFFFFFFFFFFFFFFF
@M05620:37:000000000-D9766:1:1101:15349:4618 1:N:0:26
GAGGCTGCTTTGGAAGAAACTCATAGATTACTGCAACAGTTCCCCCTGGACCTGGAAAAGTTTCTTGCCTGGCTTACAGAAGCTGAAACAACTGCCAATGTGCAACAGAATGCTACCCGAAGGGAACGACTCATAAAAGAATCCAAGGAAATAAAAGCAATGAAGACACACAGGCAAGTAAGACAAGCATTTCCGCTTTAGCACACTAGTGGACACAATTGAAACATTCTAAGCATTTGTAATTGACAATG
+
AAAAAAFBFFFFGBFA4GGGGFHFHHFGHBGFGHBBGHGGHHGHHGEGGEFGGFGBBACGBGHHHEFBFGHHAGGFFGHGHHHHGFFGGF1?333B3B3344@4BBB23B4BFG@G21?/>//??0/?/><E?433BG3/B2??2B2?0@22@@2>@02@@DF1F10?00//0.>.0F<1<<1<00>.<=DGFD?DGD.=C:0;/://0;;C0/=:::CFFFB00;C0B0B0;F;99;;;0CBCF00;099
@M05620:37:000000000-D9766:1:1101:24408:4631 1:N:0:26
GAGGCTGCTTTGGAAGAAACTCATAGATTACTGCAACAGTTCCCCCTGGACCTGGAAAAGTTTCTTGCCTGGCTTACAGAAGCTGAAACAACTGCCAATTGCTAAGCGTACTAAACGGATCGAACGACACCTCAAGGGAGCAACAGAGGTGACAAAACAGCGGCAAGAAAGGCAGGCAAGTCAGCCCTAGCAGGTTTATGAATCCAGTGGAACAACTTTAAGCATTCGCAGCAGTTGCTGAAATACCTGAG
+
1>AAAAFAFFFFGGGGGBFGGGDHDGHHHHFHHGHHFCHDGHHHHGGGGHHAFGFFFHFGG2FHFHD1FGHHHHHHHFH1GHHFGHGHHGHHF0F011@11122210/?/>/2B11?///>//B0////<<00111B////?000@00/?<F111000/00->->C./</<.C<.A.;.:0;0;0/.///;::.90;/000000000;0;9099/./000;009;C00.;----;////////9////;/-
@M05620:37:000000000-D9766:1:1101:20310:4638 1:N:0:26
AGTGCCAGCTCTCAATCGCACAGGGTACCCAGCGCCTGGCCCCTCCATCCAGAAAACCTATGACCTCACCCGCCACCTGGAGCACCCACTCCGCAGCTTGGCTGGGACCTATGTGAGTATCCAGCGTAGGAATCTGGGAGTTGGGGAGGAGTGAGGAGTTGGGGAAAGACAGTCCTAACCGTGGAGGGTTCTGGTAAATGATGGGGTGAGGAGGGGCTCTTTGGCTCCCACCAGTCCCCCTGTCTGGTCTA
+
A11>AF1CAFFFG1F3FF11E0G0E00BAAFG0AE0ABGGCHEAEG01DAGGD0FBBE011BAGH1FFHCC>>/>EGC0B00BGHH/>?GGB/?/>/F10<F<FGGA0/FBD<B2B>GHDHB2<0<C<C?111FD1100?<??1/<.-<<><<00.<CC/D/@C....:://;CGF00/CAGA@.E.@G.AB9099;BFFB9CBFG-9---/99-9@@:99/:F/BBE--A-9AFFB9AB?EFFFFFFF//
@M05620:37:000000000-D9766:1:1101:13421:4640 1:N:0:26
AGTGCCAGCTCTCAATCGCACAGGGGACCCAGGGCCTGGCCCCTCCATCCAGAAAACCTATGACCTCACCCGCTACCTGGAGCACCCACTCCGCAGCTTGGCTGGGACCTATGTGAGTATCCAGCGTAGGAATCTGGGAGTTGGGGAGGAGTGAGGAGTTGGGGAAAGACAGTCCTAACCGTGGAGGGTTCTGGTAAATGATGGGGTGAGGAGGGGCTCTTTGGCTCCCACCAGTCCCCCTGTCTGGTCTA
+
>A>>>FFBAFFFG4FFFFE2EEHFGEAAEEHH2AE2AFGGGHGHGGHDHFHHFFFFHGHCBFFHHDGHHGGEG/EGHFFF2BGGHH11?BB??E/E>3BFDHBFGGF?AGGFFG?F1GHHHHFHF/??DGBGHHHHFF0?<FGFCC.@D.<<C0<C0C</D/@D..:C/CCGGFHFFHHGGGA@.CABFFFFFF0BBBFGEBBFGFABEFFFDD-9BBFFFFFF//BEEFFFFFBBFFFFBFFFFFFFFF/
@M05620:37:000000000-D9766:1:1101:6963:4644 1:N:0:26
ACCACACCTTCTACAATGAGCTGCGTGTGGCTCCCGAGGAGCACCCCGTGCTGCTGACCGAGGCCCCCCTGAACCCCAAGGCCAACCGCGAGAAGATGAGGGGGCCGCTCCCTCTTCTTGTTGCCGACTACCTCCTTCCTGGCCTCCCGGCGCTGCGACCTTTCTCACTGGTTCTCTCTTGTGCCGTTTTCCGTAGGACTCTCTTATCTGCCCTGCGTCTCCTTTGGCACTCTGCAGGTTCTCGATAGGAA
+
AAAAAAA1BFFFGGGGGF1BFBFEEAE0ABFEB0FEAAE?CHHFHGGAEEEEEG1BGHB//E/EF/>EEEECHC/EGEAH//FCAFEEGG/<<?F1>?1G0AC/--><<-<<B<CF0DDFC0.0=C-:--:/:BA/00900/.;0:C?B@-?@@@-@-;-;;/9BF///;-99/BFFFFF/;FF/@;9B99FFB;BFE9:FFFFF/9/;/BFFFE;99@F9BFFFF/;BFFF/F/FF99/BFBE9B-;/:/
@M05620:37:000000000-D9766:1:1101:19249:4648 1:N:0:26
ACCACACCTTCTACAATGAGCTGCGTGTGGCTCCCGAGGAGCACCCCGTGCTGCTGACCGAGGCCCCCCTGAACCCCAAGGCCAACCGCGAGAAGATGACCAGGGGGGGGGCCCCCCTCCTTTTTTTGGTGCCCCCCCCCCCCTTCCTTGCCTCCCGGAGCCTCGCCCCTTTCTACCGGTTTTCTCCTCTTGCCGTTTCCGGAGGACTCTCTTCTCTGACCCTACTCTCCTTTTGGACTTTTCAGGGTTCT
+
CDDDDDDDFFFFGGGGGGGGGGHHGGGGHGHHHGGGGGGGGHHHHGGGGGGGHHGHHHHGGGGGGGGGGGGHHHHGGGGHGHHHHGGGGGGGGGHHHHHFGF0F?//--9--;D----.;:00;0--;-990;/.;--:;--;-;/B0000:00;A.:-;:.//.-;A=EF0000B0-9-;..::00B/000:0-;DF0B.-.-:..//:00;00:000;;///.0000;0;FFF-F00000000:.;..:
@M05620:37:000000000-D9766:1:1101:16693:4655 1:N:0:26
ACCACACCTTCTACAATGAGCTGCGTGTGGCTCCCGAGGAGCACCCCGTGCTGCTGACCGAGGCCCCCCTGAACCCCAAGGCCAACCGCGAGAAGATGAACCCAGGTGCGTGGCCCGCTCCCTCTTCTGGTGGCCGCCTCCCTCCTTCCTGGCCTCCCGGCGCTGCGCCCTTTCTCACTGGTTCTCTCTTCTGCCGTTTTCCGTAGGACTCTCTTCTCTGCCCTGCGTCTCCTTTGGAACTCTGCAGGTTC
+
CCDDDCCDFFFFGGGGGGGGGGHHGGGGHGHHHGGGGGGGGHHHHGGGGGGGHHHHHHHGGGGGGGGGGGGHHHHGGGGHGHHHHGGGGGGGGGHHHHHHHHGFGFHF1A?AADGHGGG-AEHHHHHHHHHCDFHCGG?FGFFGAFFGGGGGGGGGGE.CFFFFFFFFFFFFFFFFFFFFFBFFFFF::BFFFFBDDFFFFFFFA.DFFFFFFFFFFFBF0B;0A:BDFABBFFFFFFFFFFFFF0;FFF0
@M05620:37:000000000-D9766:1:1101:21167:4658 1:N:0:26
AGTGCCAGCTCTCAATCGCACAGGGGACCCAGGGCCCGGCTCCTCCATCCAGAAAACCTATTACCTCACCCGCTACCTGGAGCACCAACTCCGCCGCTTGGCTGGTACCTATGTGAGGATCCAGCGCATGAATGTGGGAGTGGGGGAGGAGTGAGGAGTTGGGGAAAGACAGGCCTAACCGGGGAGGGTGCTGGTAAATGATGGGGTGAGGAGGGGCTCTTTGGCTAGCACCAGTCCTTGTGTCTGCCCTA
+
1>AAADFC1CCFFFGGG1C1AEB00AEA0B00FAEE/AAE/BFAGHEDAFA110BFFEF1B12DBF11B00>EE/>FBF>BFG/0/BFE0BFE///</?F?01??01B1211<2@@1<10001@F</<//<?1111<.><.0>G-<---AA/.00.0.;/0/-9;E.;/CF/.9.//;C.@----9;---;B/9///://:B/B-A---9-9---;--9//;/////-;B/9-AF/;///;/-;FB/9-/-
@M05620:37:000000000-D9766:1:1101:9309:4664 1:N:0:26
GAGGCTGCTTTGGAAGAAACTCATAGATTACTGCAACAGTTCCCCCTGGACCTGGAAAAGTTTCTTGCCTGGCTTACAGAAGCTGAAACAACTGCCAATGTCCTACAGGATGCTACCCGTAAGGAAAGGCTCCTAGAAGACTCCAAGGGAGTAAAAGAGCTGATGAAACAATGGCAAGTAAGTCAGGCATTTCCGCTTTAGCACTCTTGTGGATCCAATTGAACAATTCTCAGCATTTGTACTTGTAACTG
+
A33ABAFAFFFFGGGGGGGGGGHHHHHFHFHHHGHHFHHDFHHFHGCFHHGFGCGGHHEFFHHHHHHHHHHHHHAGHFHGHHHHHHHHHGHHFGHHHHHHHGHHHHHHHHGHHHGHHHGGGGHHHFHGFHGHGHGHG3GFHHHHEBGGGHGGEHHFFGHHHHFHHHHEHHHHHHHHHG?FGHFFHHHHEHHHHHEGDGGFHHFHHHHGFDGGHFHHHGHHHEHHHHHHHHGGGGGGGGGGFFGGFFFFGGG
@M05620:37:000000000-D9766:1:1101:10277:4684 1:N:0:26
AGTGCCAGCTCTCAATCGCACAGGGGACCCAGGGCCTGGCCCCTCCATCCAGAAAACCTATGACCTCACCCGCTACCTGGAGCACCAACTCCGCAGCTTGGCTGGGACCTATGTGAGTATCCAGCGTAGGAATCTGGGAGTTGGGGAGGAGTGAGGAGTTGGGGAAAGACAGTCCTAACCGTGGAGGGTTCTGGTAAATGATGGGGTGAGGAGGGGCTCTTTGGCTCCCACCAGTCCCCCTGTCTGGTCTA
+
ABAABFFFBFFFGGGGGGGGGGHHGCEEGGHHFGGGGGHHHHGHGGHHHHHHHHHHHGHHHHHHHHHHHHHGGFGGHHHHHHHHHHFHGHHGFGGGGHHHGHHGGGHHGHHHHHHHHHHHHHHHHGGFGGHHHHHHHHCGGHHHGGCDF?CGHGHHHGHHHHGGEFHHGHHHHHHHHHHHGGGGDFGGEGGGGGFFGGGGGGGGGGFFFFFFFFFFFFFFFFFFFFFFFFFFFFFFFFFFFFFFFFFFFFF
@M05620:37:000000000-D9766:1:1101:13681:4686 1:N:0:26
AGTGCCAGCTCTCAATCGCACAGGGGACCCAGGGCCTGGCCCCTCCATCCAGAAAACCTATGACCTCACCCGCTACCTGGAGCACCAACTCCGCAGCTTGGCTGGGACCTATGTGAGTATCCAGCGTAGGAATCTGGGAGTTGGGGAGGAGTGAGGAGTTGGGGAAAGACAGTCCTAACCGTGGAGGGTTCTGGTAAATGATGGGGTGAGGAGGGGCTCTTTGGATCCCACCAGTCCCCCTGTCTGGTCTA
+
A?33>DDFBFFFG4GFGGG2EEHCFEE22AGCFEFB2BFG2GGFGGHE5FGG333FGECE5B5BG5BFHHFEF//>FBBBBFGGHGFFEGFGEE??>33?EGCEEGFCGHGHHG2FDDGGHGFHGCE/BDGHHHFFHHAEAGBGCGEGGFC>C<GGGFGBDBCD.:CGFHHHHHHHGHHEGGGGGGGG:CFFFB;CFGGGGFFBEGABFFFF?A9@BBFBFFBF/BFFFFFFFFFFFFFF<EFFFBFFFFF
@M05620:37:000000000-D9766:1:1101:20254:4700 1:N:0:26
AGTGCCAGCTCTCAATCGCACAGGGGACCCAGGGCCTGGCCCCTCCATCCAGAAAACCTATGACCTCACCCGCTACCTGGAGCACCAACTCCGCAGCTTGGCTGGGACCTATGTGAGTATCCAGCGTAGGAATCTGGGAGTTGGGGAGGAGTGAGGAGTTGGGGAAAGACAGTCCTAACCGTGGAGGGTTCTGGTAAATGATGGGGTGAGGAGGGGCTCTTTGGCTCCCACCAGTCCCCCTGTCTGGTCTA
+
AA>ABFFFBFFFGGGGGGGCECHCGGEEDGHGFEGEFFHHHHGGGGHHHGHHHHHHGGHHGHGHHGGHHGHGG/EEHHHGBFGHHH1?EFHHAFCEEHFGGHHGGGGHFHGGHHHHFHHHHHHFHCGGGGHHHHHHHEFGGHHFGGACCDCFGFGH0EGGHGGGC?GGGHHHHHHHHGGFCGGGDFDGEGGGGF;CFGGFFGGGGGDFEFFFFFFFFFFFFFFFEFFFFFFFFFFFFFFFFFFFFFFFFFB
@M05620:37:000000000-D9766:1:1101:17314:4702 1:N:0:26
ACCACACCTTCTACAATGAGCTGCGTGTGGCTCCCGAGGAGCACCCCGTGCTGCTGACCGAGGCCCCCCTGAACCCCAAGGCCAACCGCGAGAAGATCAGTGGCCCGCTACCTCTTCTGGTGGCCGCCTCCCTCCTTCCTGGCCTCCCGGAGCTGCGCCCTTTCTCACTGGTTCTCTCTTCTGCCGTTTTCCGTAGGACTCTCTTCTCTGACCTGAGTCTCCTTTGGAACTCTGCAGGTTCTAGATCGGAA
+
?AABBBBAFFFFGGGGGGGFGDCGFEEGFGFHFFGGA2E2AG2FHGEGFGG15BGCGGHG@E0E?>EEGGG23BFEGG?HE//FFFE<CGFCF/GFG22?@22?0<A/<->FGH1DD1>G1><.G-C-<EGC//;:0C/00:CG0=99E@?-AF/CDGD?DGGFBFFFFFB/://99BFFF/BBF99.9A99./;../////:///::FFF/BFB/.///9///9/99:9////;FFF9/;BFF//BEDAA
@M05620:37:000000000-D9766:1:1101:15035:4711 1:N:0:26
AGTGCCAGCTCTCAATCGCACAGGGGACCCAGGGCCTGGCCCCTCCATCCAGAAAACCTATGACCTCACCCGCTACCTGGAGCACCAACTCCGCAGCTTGGCTGGGACCTATGTGAGTATCCAGCGTAGGAATCTGGGAGTTGGGGAGGAGTGAGGAGTTGGGGAAAGACAGTCCTAACCGTGGAGGGTTCTGGTAAATGATGGGGTGAGGAGGGGCTCTTTGGCTCCCACCAGTCCCCCTGTCTGGTCTA
+
AAAAAFF11FFFGDGGGG1FEGHGGGGCEFHHFEEGAFHHCHGEGGHFHFHHBHGHEFH1FHEHHHHHHGFGGEGGHHHHFGHHHHHHGHFHEGGEEHHHGHFGGGHGGHHHHHFHFGHHHHHHHCEGGGHHHHHHFHGGCHGHGGGGGGEFGGGHGCG/D/CGFGGHHHHHHHHHGHHHGGEGCGGGCFGGFF;FGFGGGGGFGGF?FFFFFF;@@@FFFFFF/;FFFFFFFFFFFFFF@FFFFFFFFFB
@M05620:37:000000000-D9766:1:1101:20268:4711 1:N:0:26
AGTGCCAGCTCTCAATCGCACAGGGGACCCAGGGCCTGGCCCCTCCATCCAGAAAACCTATGACCTCACCCGCTACCTGGAGCACCAACTCCGCAGCTTGGCTGGGACCTATGTGAGTATCCAGCGTAGGAATCTGGGAGTTGGGGAGGAGTGAGGAGTTGGGGAAAGACAGTCCTAACCGTGGAGGGTTCTGGTAAATGATGGGGTGAGGAGGGGCTCTTTGGCTCCCACCAGTCCCCCTGTCTGGTCTA
+
AA>AA@1CAFFFCGGBFFGCG0GAGGEEEAAGEEFA/FG0AF/FEGCGFFFG1C1BGGHHFHGHHHHGHHHE/>>EHHFFFCGHHHHCE>G@E///EB>FEHHGGGHHGHGHHHHHHHHGHHHHECGGGGFFGHEGFFFG?FDGGGGCCCFFFFHHHGGGFF?CFCHHHFFF;:GHHH/FAGA@BFB@FGGB9F0CFFFGGEBFGGF@EFEFBB@@?@-BBBFFF/FFAFFBEF//BFEF?E9FFFFFFFF
@M05620:37:000000000-D9766:1:1101:14367:4713 1:N:0:26
GAGGCTGCCTTGGAAGAAACTCATAGATTAAGGCAACACTTCCTCCTGGAACTGGACAAGTTTCTTGACTCGCTTACTGAAGCTGAAACAACTGCCAATGGCTAACACCAATGTGAACGAAAGGCGCAGAAAACAAGGAAAGGGAGAAAAATAAGGAAATAAAGAAAGACAATGGTAAAAGAAGAGGCCTCTGGTAAATGATGGGGTAAGGGAGGAAACTATGCCAAACAAATGACTTCCTATCTAACACA
+
11>1>1>11@B@B11BFEAAEGHHHGC3AG11B00B0B0BB1AAA00B0B1B1B0B0100DDAD2DE2111B/BA/1ADD1B@B@11B@B?BBB@0BEFB1001BBB1??/1@B2B210////0//>///0B00//0/000<0/<//01@001@11100?11<110<?00>011111>1>1.0/<<<.././<00=0=00000:..:./:/...-.9/:0000009;/;...0000000000000000//-
@M05620:37:000000000-D9766:1:1101:17245:4716 1:N:0:26
AGTGCCAGCTCTCAATCGCACAGGGGACCCAGGGCCTGGCCCCTCCATCCAGAAAACCTATGACCTCACCCGCTACCTGGAGCACCAACTCCGCAGCTTGGCTGGAACCTATGTGAGTATCCAGCGTAGGAATCTGGGAGTTGGGGAGGAGTGAGGAGTTGGGGAAAGACAGTCCTAACCGTGGAGGGTTCTGGTAAATGATGGGGTGAGGAGGGGCACTTTAGCTCCCACCAGTCCCCCTGTCTGGTCTA
+
AAAAAFFFBFFFGGGFFFGFGG44FEGG2EGHEEGGFGGHCHGGGGHHHHHHFHGHGGHHHHBGHGHFHHHGG>EEHFGHHHHHHHFFEGHHEFGGCHGH/BGEA0BGGH2GHHGH3F3GHGHHHGDDDA2DGHFHHFHGGHHH/CFCDDC<CDGG0.</=G-@E?CFHFGFG0CCGGFHAGGGDEG?EGGGGGFFFGGGBCGGGD9@EFFFFFFFF-;;:F///;;BAFFDFF/;;/EDBEBBFFFFBFF
@M05620:37:000000000-D9766:1:1101:12267:4752 1:N:0:26
ACCACACCTTCTACAATGAGCTGCGTGTGGCTCCCGAGGAGCACCCCGTGCTGCTGACCGAGGCCCCCCTGAACCCCAAGGCCAACCGCGAGAAGATGCCCAGGAGAGTGGCCCGCTACCTATTCTGGTGGCCGCCTCCCTCCTTCCTGGCCTCAAGGAGCTGCGCCATTTCTCACTGGATCTCTCTTATGCCGTTTTCAGTAGGACTCTCTTCTCTGACCTGCGTCTCCTTTGGAACTCTGCAGGTTCTA
+
>>A1A?>AFFC@3AFDDEFA11B1A0ABFAGH1F0AEAG?AGHHHGEG/AE/BB1BG0AEEE?G>>>EGGGBFC//EE?>/<GA<//<><B<//0?>11<?H/F//?EF1?CGF->A<-C000=0<0D=/<CHC-:.:..;CFHB0/;CBFF09/0;/..:A/BA@F.A09B//;BBFF///BF/BB//;FFF@ABFFF/B/;/;/;F/FBB/B/F//;9B/---99;F/;////////9//;9F9-9BF9
@M05620:37:000000000-D9766:1:1101:20986:4776 1:N:0:26
GAGGCTGCTTTGGAAGAAACTCATAGATTACTGCAACAGTTCCCCCTGGACCTGGAAAAGTTTCTTGCCTGGCTTACAGAAGCTGAAACAACTGCCAATGTCCTACAGGATGCTACCCGTAAGGAAAGGCTCCTAGAAGACTCCAAGGGAGTAAAAGAGCTGATGAACCAATGGCAAGTAAGTCAGGCATTTCCGCTTTCGCACTCTTGTGGATCCAATTGAACAATTCTCAGCATTTGTACTTGTAACTG
+
>3>3>>C34BB@FBBB4GBBFCGGFDDAB5B5AB44BBBF5FFGHGEBA2AFABF2ADGAABAFF5DBBD3A1AFCFH3D3BBBFEBBD3?B@BB?3@BBFFFGFFGHHAFGGH4GGH>?//03BFCGGEBGFFFGHH3FGFHGBG2?CFBEFF22FFGGHGEGHHH1?0<F11?0<<<FHHGHHFC0>11FHBEGGGGBEG?-AGFCFCGGBFCGGHFH00090/;CFFGGBFB0000;0CBBFF0BFF0
@M05620:37:000000000-D9766:1:1101:22908:4790 1:N:0:26
ACCACACCTTCTACAATGAGCTGCGTGTGGCTCCCGAGGAGCACCCCGTGCTGCTGACCGAGGCCCCCCTGAACCCCAAGGCCAACCGCGAGAAGATGCCCAGGTGAGTGGCCCGCTACCTCTTCTGGTGGCCGCCTCCCTCCTTCCTGGCCTCCCGGAGCTGCGCCCTTTCTCGCTGGTTCTCTCTTCTGCCGTTTTCCGTAGGACTCTCTTCTCTGACCTGAGTCTCCGTTGGAACTCTGCAGGTTCTA
+
ABAAAABBFFFFGGGFDGGFGBGCEAAF4EGHCFGGCEE22FGHHGGGEEGE5FGEHHHGEG0EFDEGGGGBBBFEGGAF/?GGEFEEDC/BDDFFB11?0?GG?1FG<1/?F<<--C-01<<<G<GH</<..-;@.C.EC/;:0;900/;.B.EG.A---./C--9@-FFBFF.AE.-/9BBFFFFFBFF//99;999/A/A:.;9BFFFB9BBBBB;9//./:BB/B9..9.9B/B//9B///..9//9
@M05620:37:000000000-D9766:1:1101:21497:4805 1:N:0:26
AGTGCCAGCTCTCAATCGCACAGGGGACCCAGGGCCTGGCCCCTCCATCCAGAAAACCTATGACCTCACCCGCTACCTGGAGCACCAACTCCGCAGCTTGGCTGGGACCTATGTGAGTATCCAGCGTAGGAATCTGGGAGTTGGGGAGGAGTGAGGAGTTGGGGAAAGACAGTCCTAACCGTGGAGGGTTCTGGTAAATGATGGGGTGAGGAGGGGCTCTTTGGCTCCCACCAGTCCCCCTGTCTGGTCTA
+
AAAABFFFBFFFGGGGFGGGGCHCFGDG?EEHGGGA2FH2CGEGGGFHHEFGB33FGGHHFHFHHHHFHHHEE>>FHGGHHCGHFHHEGEHGEE//>?FGGHGGGGHHGHHHHHHHHHHHHHHHHGGGGGHHHHHHGGHGFGHHGGGGGGEGHHHHHGHHHHGGGGHHHGHHHHHHHHGHGGFGGGGGGGGGGGFEGGGGGGGFGGFBFFFFFFBBBBFFFFFFFFFFFFFFFFFFFFFFBFFFFFFFFFF
@M05620:37:000000000-D9766:1:1101:7394:4807 1:N:0:26
ACCACACCTTCTACAATGAGCTGCGTGTGGCTCCCGAGGAGCACCCCGTGCTGCTGACCGAGGCCCCCCTGAACCCCAAGGCCAACCGCGAGAAGATGCCCAGCCGAGTGGCCCGCTACCTCTTCTGGTCGCCGCCTCCCTCCTTCCTGGACTCCCGCCCCTGCGCCCTTTCTCACTGGTTCTCTCTTCTGCCGTTTTCCGTAGGACTCTCTTCTATGACCTGAGTCACCTTTGGAACTCTGCAGGCTCTA
+
CCCCCCCCFFFFGGGGGGGGGGHHGFGEHGHGHGGGGGGGGHHHHGGGGGGGHHHHHHHGGGGGGGGGGGGHGHHGGGGHGHHHHGGGGGGGGGHGHGHGGFH0//><F/<FGHGG@--/D<<DGH0<=0:AEGGGGGGGFGGGGGGGFG/FFGGGG?D-;AEFDFFFFFFFFFFFFFFF0;BFFFFF0:;FFF.FFFFFFBFDF0BFFF0B0;BBFF0FF0B/;:B00BFFFF/:B0BB0B0;FF.FFFB
@M05620:37:000000000-D9766:1:1101:23680:4814 1:N:0:26
ACCACACCTTCTACAATGAGCTGCGTGTGGCTCCCGAGGAGCACCCCGTGCTGCTGACCGAGGCCCCCCTGACCCCCAAGGCCAACCGCGAGAAGCCCCAGGTGAGTGGCCCGCTACCTCTTCTGGTGGCCGCCTCCCTCCTTCCTGGCCTCCCGGAGCTGCGCCCTTTCTCACTGGTTCTCTCTTCTGCCGTTTTCCGTAGGACTCTCTTCTCTGACCTGAGTCTCCTTTGGAACTCTGCAGGTTCTAGA
+
AB?AAABAFFFFGGGBFGGCGGHHGGGECEFGHGGG2FFAAF2GHGGGEGFF5B3FFGHGEE0>FEGGGGGE3BGFGG/GFEGH/FEEC/>>>/F2??/<CC<FFHGGF?FF@G-ACGFH0DDDF0DGGGFCCGGGHGHEGGFFFCFFFGFFEGD?GDGFGGC;D-BFBFBBBF/9.9;;9FBFBBBB/FF=;.BEFFA/A.9/FFFFFBBF/F9FBFFFFB99:BFFFFFFFFFBFFFFFF/;;:;;BF;
@M05620:37:000000000-D9766:1:1101:16857:4814 1:N:0:26
ACCACACCTTCTACAATGAGCTGCGTGTGGCTCCCGAGGAGCACCCCGTGCTGCTGACCGAGGCCCCCCTGAACCCCAAGGCCAACCGCGAGAAGACACAGGTGCGTGGCCCGCTACCTCTTCTGGTGGCCGCCTCCCTCCTTCCTGGCCTCCCGGAGATGCGCCCTTTCTCCCTGGTTCTCTCTTCTGCCGTTTTCCGTAGGACTCTCTTCTCTGCCCTGCGTCTCCTTTGGACCTCTGCCGGTTCTCGA
+
ABABBAABFFFBFGGB5FGGFGGFEFGGH?GHHGF2AAE?AHHHHGCEAAEEFAAGHFGGGGCGEG>EGGGHHHEEGGGCFHHC??EGG@CGGDHF00?GGEFG?>FECCHHGGGGGGHHDDHHHHDGGHHGGG?EEECHGBBFGBFGGGBAAGDBB@-CBG-ADBBFFFFF//.FFBFFFFFFFFFFFFFB9AFFFFFBFF?FFBFFFFFFFFFFFF.BF.-.;DFFFFFFF//9FFFFFFBB@DFF/:9
@M05620:37:000000000-D9766:1:1101:22286:4827 1:N:0:26
AGTGCCAGCTCTCAATCGCACAGGGGACCAAGGGCCTGGCCCCTCCATCAAGAAAACCTATGACCTCACCCGCTACCTGGAGCACCAACTCCGCAGCTTGGCTGGGACCTATGTGAGTATCCAGCGTAGGAATCTGGGAGTTGGGGAGGAGTGAGGAGTTGGCGAAAGACAGTCCTAACCGTGGAGGGTTCTGGTAAATGATGGGGTGAGGAGGGGCTCTTTGGCTCCCACCAGTCCCCCTGTCTGGTCTA
+
>A>1>FFB1C1DG1BBB1A1E0GAF?0A0FEF0BF//FGFAHGEGGEHG1FAAGHFGG0BFGFHEDFGHFFEE/>EHFG00BFHHF0/?GGGEFGGGHDG/0B<E/<<EH1GHHHG1BGHHGFHHG?C?CGFHHGHH00?EHHH/->@CACGA0<C<.CGFB/<A:C?CG/CG0;C0;FF-CAA.EB-;CFGGGGGFFGFF0FFEAF@FFFF-;@@@-EFFFBFFFFFFB?AEF/FFBEB@EBBFBB///;
@M05620:37:000000000-D9766:1:1101:21874:4829 1:N:0:26
ACCACACCTTCGACAATGAGCTGCGTGTGGCTCCAGAGGAGCACCCCGTGCTGCTGACCGAGGCCCCCCTGAACCCCAAGGCCAACCGCGAGAAGATGCCCAGGTGAGTGGCCCGCTACCTCTTCTGGTGGCCGCCTCCCTCCTTCCTGGCCTCCCGGCGCTGCGCCCTTTCTCACTGGTTCTCTCTTCTGCCGTTTTCCGTAGGACTCTCTTCTCTGACCTGAGTCTCCTTTGGAACTCTGCAGGTTCTA
+
1>1>A>1ACF111AE11BFGFFFBEEEBC0GGHG1BFCF0EEHHHGEGEEEFF1FGH0FGGGGG/E/EGGGHHHE/EGGEFHHE<FEEG@CCGGHHH1GHHFHGGHHGHHGGHHGGGGGHHHHGHFHHGHGHHGGGGGHGHHGFGHHGGGGFGGGGGG-AA@;B@@F@@FFFFFFFFFFFBFFFFFFFFFFFF@BBFFFFFFFFFFFFFFFFFFFFFFBFFFFFFFFFFFFFFFEFFFFFFFFFFFFFFF;
@M05620:37:000000000-D9766:1:1101:20461:4830 1:N:0:26
ACTGCAACTTCTAAATCGACCGGCGGGCCCTGGCCCAGCGATCTTAAGAGCACACGGCTGAACGCCATTCACCGCTCATTATCACGTATGCCGACTTCTGCTTGTCAACCACCCCATAAATCTTCTTAAGGCAATCATACGCCTTGCTAATCACACCACGATGGAAAATTTATCCCTTCTTTCAAATTATGTGGTTATCCATGGGGCGATCATAATTGCCCTGGGTCCCCCTTGGCACCCTGCCGGATCTT
+
1>1>AB1BBFBB3BFAFAFEAA0AA/AAEE/BFGGCC>B///B0BBFG1FG1BFGG/>EEHGH<?EE/1BBFD?C/>CGGHDG>F/0??FHGC/><C1?FG?GG01>>1>F<<<-</<000=00<=00000/../<000<..-:;/:000090/9:...9-.../0090/00099/00////////////////9-/9///999-------9/9////////---/----:---;;/;A-9;-----9-;/
@M05620:37:000000000-D9766:1:1101:7451:4834 1:N:0:26
ACCACACCTTCTACAATGAGCTGCGTGTGGCTCCCGAGGAGCACCCCGTGCTGCTGACCGAGGCCCCCCTGAACCCCAAGGCCAACCGCGAGAAGATGCCCAGGTGAGTGGCCCGCTACCTCTTCTGGTGGCCGCCTCCCTCCTTCCTGGCCTCCCGGAGCTGCGCCCTTTCTCACTGGTTCTCTCTTCTGCCGTTTTCCGTAGGACTCTCTTCTCTGACCTGAGTCTCCTTTGGAACTCTGCAGGTTCTA
+
CCCCCCCAFFFFGGGGGGAGGGHHGGGBAFHHHBFFCEGGGHHHHGGGGGGGGHHHHHHEFGGGGGGGGGGHHHHGGGGHGHHHHGGGGG@DGGHGGHHHHHHGHHHHHHGGHHGGGGGHHHHHHHHHHHGHHGGGGGHGHHGHHGGGGGGGGGGGGG-ACFGGGGFFFFFFFFFFFFFFFFFFFFFFFFFFFFFFFFFFFFFFFFFFFFFFFFFFFFFFFFFFFFFFFFFFFFFFFFFFFFFFFFFFFFB
@M05620:37:000000000-D9766:1:1101:6968:4836 1:N:0:26
ACCACACCTTCTACAATGAGCTGCGTGTGGCTCCCGAGGAGCACCCCGTGCTGCTGACCGAGGCCCCCCTGAACCCCAAGGCCAACCGCGAGAAGACACAGGTGAGTGGCCCGCTCCTTCTTCTGGTGGGCGCCTCCCTCCTTCTTTTCCTCCCCGCGCTGCGCCCTTTCTCCCTGTTTCTCTCTTCTGCCGTTTTCCGTAGGAGTCTCTTCTCTGCCCTGCGTCTCCTCTTGACCACTGCAGGTTGTCGA
+
BB@BAAA>CFFDFGGCGGBGGGHHGDGBE2FFGFF22EEAEHEHHGGEGEGGHGHHGHHE@@FGFGGGGGFHGHHGGGFHGHGHGGEG?C/@CGE222??0/??1?FGF???<@@-C1<>GFHH000<A-<<ACDCHGCGGHFG09;0;F0CFG.---9--ADBDDDFFBFFBBB:/9;/BFFFFFFF9;9>:9BFFFA9.9;//.;;FFBFFFF///:999-A>DFFF.;////9/;B/;/;A9F.;/.;
@M05620:37:000000000-D9766:1:1101:11684:4845 1:N:0:26
AGTGCCAGCTCTCAATCGCACAGGGGACCCAGGGCCTGGCCCCTCCATCCAGAAAACCTATGACCTCACCCGCTACCTGGAGCACCAACTCCGCAGCTTGGCTGGGACCTATGTGAGTATCCAGCGTAGGAATCTGGGAGTTGGGGAGGAGTGAGGAGTTGGGGAAAGACAGTCCTAACCGTGGAGGGTTCTGGTAAATGATGGGGTGAGGAGGGGCTCTTTGGCTCCCACCAGTCCCCCTGTCTGGTCTA
+
CCBBCFFFCFFFGGGGGGGGGGHHGGGGGGHHGGGGGGHHHHGHGGHHHHHHHHHHHGHHHHHHHHHHHHHGGGGGHHHHHHHHHHHHGHHHGGGGGHHHGHHGGGHHGHHHHHHHHHHHHHHHHGEGGGHHHHHHHHHGGHHHGGGGGGGHHHHHHGHHHHGGGGHHHHHHHHHHHHHHGFFGGGGGCFGGGGFGGGGGGGGGGGFFFFFFFFFFFFFFFFFFFFFFFFFFFFFFFFFFFFFFFFFFFFF
@M05620:37:000000000-D9766:1:1101:21385:4860 1:N:0:26
ACCACACCTTCTACAATGAGCTGCGTGTGGCTCCCGAGGAGCACCCCGTGCTGCTGACCGAGGCCCCCCTGAACCCCAAGGCCAACCGCGAGAAGATGAGTGGCCAGCTCCCTCTTCTTGTTGCCGCCTCCCTCCTTCCTGGCCTCCCGGCGCTGCGCCCTTTCTCACTGGTTCTCTCTTCTGCCGTTTTCCGTAGGACTCTCTTCTCTGCCCTGCGTCTCCTTTGGCACTCTGCAGGTTCTCGATCGGAA
+
BBBCAABBFFFFGGGGGGFGGGHHGEGBGEHGHFGBEEEEGHGHHGFGGEFGHHHHHHHGGGGGGGGGGGGHFHHEEGGHGHHHHGGECCBCGGHHHHH?@2F/????F1?FGHHHHH=1F10>GD<AE.<CGHGHHGHH0/:GGFHGGGGAGGGGGD.;CGGFFFBFFB/;:FBFFFFF;BFFFF;DFFFFFF:AFFFFFFFFFFFFFFFFFFFFFFFDFFF9FFF/BFFFFFF/FAABFF/A:F.;.9E
@M05620:37:000000000-D9766:1:1101:21400:4882 1:N:0:26
ACCACACCTTCTACAATGAGCTGCGTGTGGCTCCCGAGGAGCACCCCGTGCTGCTGACCGAGGCCCCCCTGAACCCCAAGGCCAACCGCGAGAAGATGAGTGGCCCGCTACCTCTTCTGGTGGCCGCCTCCCTCCTTCCTGGCCTCCCGGAGCTGCGCCCTTTCTCACTGGTTCTCTCTTCTGCCGTTTTCCGTAGGACTCTCTTCTCTGACCTGAGTCTCCTTTGGAACTCTGCAGGTTCTAGATCGGAA
+
AA>AAAAAFFFFFFGGGGGGGGHHGGGGGDGHHFGG2EEAEG2FHGGGEFGF5FGHHHHGFF0EFF?FEGGHFHHFGGAGFHHHHGGFGGCC@DF2>?FFG2??GHCADCGHHHHHHHGH=FDHGACGEGHGHHFHHGGHFG.G:CCED?DGGFGGAAFGGGGFFFFFFFFFFFFFFFFFF:BFFFAAFFFFFFFADFFFFFFFFFFFFFBBFBFFF/BFFF/FFBB/B9BFBB;B/9;FFFF/FBB9AA.
@M05620:37:000000000-D9766:1:1101:8692:4894 1:N:0:26
ACCACACCTTCTACAATGAGCTGCGTGTGGCTCCCGAGGAGCACCCCGTGCTGCTGACCGAGGCCCCCCTGAACCCCAAGGCCAACCGCGAGAAGATGCCCAGGTGAGTGGCCCGCTACCTCTTCTGGTGGCCGCCTCCCTCCTTCCTGGCCTCCCGGCGCTGCGCCCTTTCTCACTGGTTCTCTCTTCTGCCGTTTTCCGTAGGACTCTCTTCTCTGACCTGAGTCTCCTTTGGAACTCTGCAGGTTCTA
+
CCCCCCCCFFFFGGGGGGGGGGHHGGGGHGHHHGGGGGGGGHHHHGGGGGGGHHHHHHHGEGGGGGGGGGGGFHHGGGGHGHHHHGGGGGGGGGHHHGHHHHHAHFGHHFFGHHGGGGGHHHHHHHHFGGAGHGGGGGHGHHGH0FFGGGGGGGGGD--;=@@FCFFFFFFFFFFFFFFFFFFFFFFFFFFFFFDFFFFFFFFDABFFFFFFFFFFFFFFFFFFFFFFFFFFFFBFFFFFFFFFFFFFFFB
@M05620:37:000000000-D9766:1:1101:23738:4904 1:N:0:26
AGTGCCAGCTCTCAATCGCACAGGGGACCCAGGGCCTGGCCCCTCCATCCAGAAAACCTATGACCTCACCCGCTACCTGGAGCACCAACTCCGCAGCTTGGCTGGGACCTATGTGAGTATCCAGCGTAGGAATCTGGGAGTTGGGGAGGAGTGAGGAGTTGGGGAAAGACAGTCCTAACCGTGGAGGGTTCTGGTAAATGATGGGGTGAGGAGGGGCTCTTTGGCTCCCACCAGTCCCCCTGTCTGGTCTA
+
BCAABFFFBFFFGGGGGGGGGGHHGGGGGGHHGGGGGGHHHHGHGGHHHHHHHHHHHGHHHHHHHHHHHHHGGGGGHHHHHHHHHHHHGHHHGGGGGHHHGHHGGGHHGHHHHHHHHHHHHHHHHGGGGGHHHHHHHHHGGHHHGGGGGGGHHHHHHGHHHHGGCGHHHHHHHHGHHHHHGGGGGGGGAFFGGGGGGGGGGGGGGGFCEFFFFFFFFFFFFFFFFFFFFFEFFFFFFFFFFFFFFFFFFFF
@M05620:37:000000000-D9766:1:1101:9958:4917 1:N:0:26
ACCACACCTTCTACAATGAGCTGCGTGTGGCTCCCGAGGAGCACCCCGTGCTGCTGACCGAGGCCCCCCTGAACCCCAAGGCCAACCGCGAGAAGATGCCCAGGTGAGTGGCCCGCTACCTCTTCTGGTGGCCGCCTCCCTCCTTCCTGGCCTCCCGGAGCTGCGCCCTTTCTCACTGGTTCTCTCTTCTGCCGTTTTCCGTAGGACTCTCTTCTCTGACCTGAGTCTCCTTTGGAACTCTGCCGGTTCTA
+
CCCCCCDCFFFFGGGGGGGGGGHHGGGEGGHHHGGGGGGGGHHHHGGGGGGGHHHHGHHGGGGGGGGGGGGHHHHGGGGHGHHHHGGGGGDGGGHGHH2FH2/??11==1FCGHD-<<CGD<0G0D0<D<D.G--AAAHGCCFCHBFB0CAG0AFF.A-;AFBB?-AF-BFFFBFF00;9BB9B090F9990B>;DFFFF?BA.D0B/9009FBF9B00;FB/9/0;00B9FF090;0:900;0-@9DEF0
@M05620:37:000000000-D9766:1:1101:14391:4920 1:N:0:26
ACTGCCAGCTCTCAATCGCACAGGGGACCCCGGGCCTGGCCCCCCCATCCAGAATAACTATGACCTCCCCGGCTACCAGGAGCACCAACTCCGCAGCTTGGCAGGGGCTGATGCGAGTATCCAGCGGATGAATGTGGGATCCCGGGAGGAGCGAGCGGTGGTGCAAAGACAGCCCTAACGTCGGAGGTTTCCGGTAAAGCATTGTTGGAGGAGGGGTTGTCCGGCTCCCACCATTCGCCCTTGCAGGTCTA
+
>33>A4BBACFFEGGFFAFAECFEFEEE?E22AAAA1BB11BE0EEEG3?333B3@3B4BBB4BBFF1?1/>>EEFH3B?FFH?0?FGG3BGB///>0?0/?1/<>/>//0?11/.>AF111><FD-<-<<00000<.././/.;;?-=...-;A--;;-..;/;F//;./;.A99.BF...-;---.;FF/A-;-.;//;;/;//;./;..9.99.;-.//9--;A;AF.;E/B;/.9;B/9/9/:;//9
@M05620:37:000000000-D9766:1:1101:22866:4920 1:N:0:26
AGTGCCAGCTCTCAATCGCACAGGGGACCCAGGGCCTGGCCCCTCCATCCAGAAAACCTATGACCTCACCCGCTACCTGGAGCACCAACTCCGCAGCTTGGCTGGGACCTATGTGAGTATCCAGCGTAGGAATCTGGGAGTTGGGGAGGAGTGAGGAGTTGGGGAAAGACAGTCCTAACCGTGGAGGGTTCTGGTAAATGATGGGGTGAGGAGGGGCTCTTTGGCTCCCACCAGTCCCCCTGTCTGGTCTA
+
AB3ABFFFBFFFGGGFFFGAEEHAF2BEGFHHEFGEFFHHHHGHGGGHHGGHHHHHHGHHHFGHHGGHHHHGG>EEHHGHFGHHHHGGGHHH?ECGGHFGGHHGGGHHGHHHHHHGHHHHHHHHHGGGGGHHHGHHHFCFGHHHGGEGGGEGHHHHHGHHHHGGGGGHHHHHHHHHHHHHGGGGFGGGGGGGGFFGGGGGGGGGGGFFFFFFFFFFFFFFFFFFFFFFFFFFFFFFFFFFFFFFFFFFFFF
@M05620:37:000000000-D9766:1:1101:21470:4929 1:N:0:26
ACCACACCTTCTACAATGAGCTGCGTGTGGCTCCCGAGGAGCACCCCGTGCTGCTGACCGAGGCCCCCCTGAACCCCAAGGCCAACCGCGAGAAGATGCCCAGGTGAGTGGCCCGCTACCTCTTCTGGTGGCCGCCTCCCTCCTTCCTGGCCTCCCGGAGCTGCGCCCTTTCTCACTGGTTCTCTCTTCTGCCGTTTTCCGTAGGACTCTCTTCTCTGACCTGAGTCTCCTTTGGAACTCTGCAGGTTCTA
+
BBBABBBBFFFFGGGGGGGGGGHFGEEGDGHHGGGGGGGGFHHHHGGGEFGGHHGHHHHGGGGGGGGGGGGHHHHGGGGHGHHHHGGGGGGGCGHHHHHHHHHFGHHGHHFGHHGGGGGHHHHHHHHHHHGHHGGGGGHGHHGHHGGGGGGGGGGGGF-AAGGGGGFFFFFFFFFFFFFFFFFFFFFFFFFFFFFFFFFFFFFDDFFFFFFFFFFFFFFFFFFFFFFFFFFFFFFFFFFFFFFFFFFFFFB
@M05620:37:000000000-D9766:1:1101:10083:4930 1:N:0:26
ACCACACCTTCTACAATGAGCTGCGTGTGGCTCCCGAGGAGCACCCCGTGCTGCTGACCGAGGCCCCCCTGAACCCCAAGGCCAACCGCGAGAAGATGAGTGGCCCGCTACCTCTTCTTGTGGCCGCCTCCCTCCTTCCTGGCCTCCCGGCGCTGCGCCCTTTCTCACTGGTTCTCTCTTCTGCCGTTTTCCGTAGGACTCTCTTCTCTGCCCTGCGTCTCCTTTGGAACTCTGCAGGTTCTCGATCGGAA
+
BBABBAA>FFFFGGGGBGAGGGHHGGEBAAFGHEFEEGG2EHHHHGGAEDFGGHHHHHHEEC?EFGGGGGFFHHHGGGGHGHHHHFGECC/<@DFFGDFHHFE?0?<<@->GHHHHHHBDGC.GHG-AE:CEHHGHGHHH0/GHHHGGGGAGGGGGG9A;9BFFFFEFFFFBFFFF/FBFBFFFF@:DFFFFFB9ADFFFFFFFF/;BFFBFEFF.-;@AFFFFFBB//;BFFFEFFFFFFF/9FF.;.9.
@M05620:37:000000000-D9766:1:1101:20367:4938 1:N:0:26
ACCACACCTTCTACAATGAGCTGCGTGTGGCTCCCGAGGAGCACCCCGTGCTGCTGACCGAGGCCCCCCTGAACCCCAAGGCCAACCGCGAGAAGATGCCCAGGTGAGTGGCCCGCTACCTCTTCTGGTGGCAGCCTCCCTCCTTCCTGGCCTCCCGGCGCTGCGCCCTTTCTCACTGGTTCTCTCTTCTGCCGTTTTCCGTAGGACTCTCTTCTCTGACCTGAGTCTCCTTTGGAACTCTGCAGGTTCTA
+
AABAAABA>CFFGEGGFG5BGBGHGEEA4AGE3BFE2EEE?GHGHGFGEEEGFHHHHHGEFGGGGEGGGEFGHFHGGGGHAFHHHG//CGBBDGHFGFHHHHHGHHGHHGGGHHGG-<C0GHH0=DDG0=EH/CEHHHAEHHGHHHGFGHAGFGFGGA-ADGGGFFF-@/;/:BBFFF.;BBFFFBFFFFFFFFFFFFFFF/;DFFFFFBFB/;FFFFFFFFFBFFFFFFBFF/FFFFFFFFFFFFFFFF;
@M05620:37:000000000-D9766:1:1101:14646:4938 1:N:0:26
AGTGCCAGCTCTCAATCGCACAGGGGACCCAGGGCCTGGCCCCTCCATCCAGAAAACCTATGACCTCACCCGCTACCTGGAGCACCAACTCCGCAGCTTGGCTGGGACCTATGTGAGTATCCAGCGTAGGAATCTGGGAGTTGGGGAGGAGTGAGGAGTTGGGGAAAGACAGTCCTAACCGTGGAGGGTTCTGGTAAATGATGGGGTGAGGAGGGGCTCTTTGGCTCCCACCAGTCCCCCTGTCTGGTCTA
+
AAAABFFFBFFFGGGGGGGCF?GCGGGGGGHHFEGGGGHHHHGHGGHHHGHHHHGHHGGHHFFHHAFHHHHGG>FGHHHHFHHHHHFGGHHHEGCGGHHHGHHGGGHHGHHHHHHHHHHHHHHHHGEFGGHHHGHHHHGGGHHHGGEGGFEHHFHHHGHFHHGGGGHHHHHHHHHGHHHGGGGGDEGG;CCFGGCFGGGGGGGGGGFFFFFFFFFFFFFFFFFFFFFFFFFFFFFFFFFFFFFFFFFFFFF
@M05620:37:000000000-D9766:1:1101:17250:4945 1:N:0:26
AGTGCCAGCTCTCAATCGCACAGGGGACCCAGGGCCTGGCCCCTCCATCCAGAAAACCTATGACCTCACCCGCTACCTGGAGCACCAACTCCGCAGCTTGGCTGGGACCTATGTGAGTATCCAGCGTAGGAATCTGGGAGTTGGGGAGGAGTGAGGAGTTGGGGAAAGACAGTCCTAACCGTGGAGGGTTCTGGTAAATGATGGGGTGAGGAGGGGCTCTTTGGCTCCCACCAGTCCCCCTGTCTGGTCTA
+
AAAAAFF11CFFGGGGGGGGGGHGGEGEEFEEG?EG/FGGFGG/EGHHGGGFFHHHFGHCGHHHHHHFHCEEGEEGHEGGHHHGHHHHGHBGGGCEGEHHGBFFEGHAEHHHBH2BGGHBDDGHHGCCG/DD1DFFHEHE<FDBCC.ACEC>CHHF0.CGHHGGGGHEHHFHGCGBGHCGGA9?.AB@CFGGFB0FBFBBF0B9ACA=-A99AB<;@@EFB9//BFF?EFFFFFFFFFFF@FFF///;9B;
@M05620:37:000000000-D9766:1:1101:10080:4948 1:N:0:26
ACCACACCTTCTACAATGAGCTGCGTGTGGCTCCCGAGGAGCACCCCGTGCTGCTGACCGAGGCCCCCCTGAACCCCAAGGCCAACCGCGAGAAGATGAGTGGCCGGCTACCTCTTCTTGTTGCCGCCTCCCTCCTTCCTGGCCTCCCGGCGCTGCGCCCTTTCTCACTGGTTCTCTCTTCTGCCGTTTTCCGTAGGACTCTCTTCTCTGCCCTGCGTCTCCTTTGGCACTCTGCAGGTTCTCGATCGGAA
+
BBBAABB>BCCFGGGGFG5BGFHHGEEA4BFBBAAB2EEGDHFGHGGAEB1B5GFGHHH0>E?EFAFGGGEGCFHGGGGHGGHHHGEECF/>BGH2>GDF?DF?0/<>>.<>FGFFHH11>10<DD<AE.<;GHGGHHHH0/;G0CHGGABBB?GD@9A@@FFFFFFF/B.;BFFFFFFF;BFFBD;DFFFFFF;9;FFFFFFFF/9FFFFFFFF;@FFDFFFFFFFBFFFFFFFFF.ABFF/AFF.;..A
@M05620:37:000000000-D9766:1:1101:13211:4950 1:N:0:26
GAGGCTGCTTTGGAAGAAACTCATAGATTACTGCAACAGTTCCCCCTGGACCTGGAAAAGTTTCTTGCCTGGCTTACAGAAGCTGAAACAACTGCCCCTGTCCTACAGGATGCTACCCGTAAGGACCGGCTCATAGCCGAATCCACGGGAGTAAACGAGCTGATGAAACAATGGCAAGTACGTCAGGCCTTTCCGCTTTAGCACTCTTGTGGATCCAATTGACCACTTCTCAGCATTTGTCATTGTACATG
+
CCCCCCFCFFFFGGGGGGFGGGGHHHHHHHHHHHHHHHHGHHHHHGGGHHHHHHHHHHHHGHHHHHHHHHHHHHHHHHGHHHHHHGHHHHHHHHHGECHGHHHHHGGHHHHHGH4D2FF/EGHH3F/E>/EF2FGGBF?D/FDHH2C//?/?<G11/>DF.1>>GHH1FFH0GCHHHGGG0A<<CEHH.GHHHHFGEFGGGGGGGGGGGFFGGFGGGGGG00;FFE0;CFGGGFBFFFFF00;FFFFF0FF
@M05620:37:000000000-D9766:1:1101:12395:4988 1:N:0:26
GCTGCTGCTTTGGAATCAACTCATAGATTCCTGCCCCAGTTCCCCCTGTCCCTGGAACCGTTTCTTGCCTGGCTTCCAGAAGCTGAAACAACTGCCCATGTCCTACAGGATGCTCCCCGTCCGGCCAGGCTCCTCGCCGACTCCACGGGAGTCAACGAGCTGATGAAACAATGGCAAGTCCGTCAGGCCTTTCCGCTTTAGCACTCTTGTGGATCCCCTTGCCCACTTCTCAGCATTTGTCCTTGTACCTG
+
>11>ABBBCFB@BBF1FBBA3BBD3DFGF3FGHHC0FEB1DDGHHGAB1BFBBE/FGFFAEFFG2DAFGHHHHH00BFG1FGH@B1BFHFFGBBFG/BBGHHHHBFFGHBFHHH1FFGEG//>E///??GHHGHBEC?//>CGH10?CCGGGGH1>..<@FH0<GHH0DCHHHEHFGGH00;CCCGGC.FGGGGGGGGGFGGGGGGFGGFFB0FFG/-;FF//9;9FFFFFFFFBFFFFF/BFFFF//:BB
@M05620:37:000000000-D9766:1:1101:16033:5019 1:N:0:26
AGTGCCAGCTCTCAATCGCACAGGGGACCCAGGGCCTGGCCCCTCCATCCAGAAAACCTATGACCTCACCCGCTACCTGGAGCACCAACTCCGCAGCTTGGCTGGGACCTATGTGAGTATCCAGCGTAGGAATCTGGGAGTTGGGGAGGAGTGAGGAGTTGGGGAAAGACAGTCCTAACCGTGGAGGGTTCTGGTAAATGATGGGGTGAGGAGGGGCTCTTTGGCTCCCACCAGTCCCCCTGTCTGGTCTA
+
BB>ABFFFBFFFGGFGFGGAE?GAFEEGGGHHAEGEFFHFHHGHGGHGHHHHHHHHHGHHHFHHHGFHHHHGG/EFHGHHCEGHHHHGGHHHDFFGFHFGGHHGGGHHGHHHHHHHHHHHHHHHHGGGGGHHHHHHHHGGGHHHGGGGGGGGHHHHHGFHHHGGGGHHHHHGHHHHHHHHGGGGGGGGGGFGGGFGGGGGGGGGGGDFFFFFFFFFFFFFFFFFFFFFFFFFFFFFFFFFFFFFFFFFFFF
@M05620:37:000000000-D9766:1:1101:17732:5031 1:N:0:26
GAGGCTGCTTTGGAAGAAACTCATAGATTACTGCCACAGTTCCCCCTGGCCCTCGAACCGTTTCCTGCCTGGCTTCCAGAAGCTGGAACCACTGCCCCTGTCCTACAGGATGCTACCCGTAAGGACAGGCTCCTCGCCGACTCCCCGGGAGTCACCGAGCTGCTGAAACAATGGCAAGTACGTCAGGCCTTTCCGCTTTAGCACTCTTGTGGATCCACTTGCCCACTTCTCAGCATTTGTACTTGTACCTG
+
BBCCCCFCFFFFGGGGGGGGGGHAF5DFDG4FGAGGFH23DBDD2EAB2BF2G22BF10AEEGF5D53BBGHHH1BFDGBBGHH32BFG1BFB3BF1?GFHHHHGFGGFFGHFH4GHHGG@FFH3B2?FFHFGHBF@BC/<CGHG/@DFGGGBD00<-<AFH/GHHHHHHHHHGHFGFF00;;CCEGG.;BGGFGGAAFFGGGGFFGGGCFFFFFF//;FF//BB.ABFFFFFFFFFFFF/FFFFF//;FF
@M05620:37:000000000-D9766:1:1101:16691:5033 1:N:0:26
ACCACACCTTCTACAATGAGCTGCGTGTGGCTCCCGAGGAGCACCCCGTGCTGCTGACCGAGGCCCCCCTGAACCCCAAGGCCAACCGCGAGAAGATGAGTGGCTCGCTCCCTCTTCTCGTTGCCGCCTCCCTCCTTCCTGGCCCCCCGGCGCTGCGCCCTTTCTCACTGGTTCTCTCTTCTGCCGTTTTCCGTAGGACTCTCTTCTCTGCCCTGCGTCTCCTTTGGAACTCTGCAGGTTCTAGATGGGAA
+
CCCCDDCCFFFFGGGGGGGGGGHHGFGEHGHHHGGGGGGGGHHHHGGGGGGGHHHHHHHGGGGGGGGGGGGHHHHGGGGHGHHHHGGGGGGGGGHHHGHH>2=/01>///.>0>C1D11...<<G-C@E<:::G:G:GH00/CH.;DGDGG?=-@DACDF-:0BBB0:0B/:00;0000;FFF0B9:.FFFFD0.;?:0FBB0:0:;BFF0FEB?E=AFBB00:00/00;BBFBFFFFF0B00BBB0:9/:
@M05620:37:000000000-D9766:1:1101:8924:5043 1:N:0:26
ACCACACCTTCTACAATGAGCTGCGTGTGGCTCCCGAGGAGCACCCCGTGCTGCTGACCGAGGCCCCCCTGAACCCCAAGGCCAACCGCGAGAAGATGACCCAGGTGAGTGGCCCGCTACCTCTTCTGGTGGCCGCCTCCCTCCTTCCCGGCCTCCCGGAGCTGCGCCCTTTCTCACTGGTTCTCTCTTCTGCCGTTTTCCGTCGGACTCTCTTCTCTGACCTGAGTCTCCTTTGGAACTCTGCAGGTTCT
+
AA11AAAAFFFFGGGBFBFGGFGHGEEEF0AGCFFCC/EGGHHHHGGGCAEFHHHBGHHG/>EFE?EFGGGCH1EEGG/?//FGGG//BCG//C0?1?FGFH/?FGHHH?FGFHHCCCCGHHHHHHH00=/.<GGGGG?:ECHGBF0FC.??G?FG.C@@AAFBB-@F-@BFFFFFFFFFFFFFFFFFFFFFFF@-BFFFFBB-;--;@FFFBFFBFFFEFFF99BFFFFFFFFFFFFF;B:FFBB-:;FF
@M05620:37:000000000-D9766:1:1101:15841:5048 1:N:0:26
AGTGCCAGCTCTCAATCGCACAGGGGACCCAGGGCCTGGCCCCTCCATCCAGAAAACCTATGACCTCACCCGCTACCTGGAGCACCAACTCCGCAGCTTGGCTGGGACCTATGTGAGTATCCAGCGTAGGAATCTGGGAGTTGGGGAGGAGTGAGGAGTTGGGGAAAGACAGTCCTAACCGTGGAGGGTTCTGGTAAATGATGGGGTGAGGAGGGGCTCTTTGGCTCCCACCAGTCCCCCTGTCTGGTCTA
+
BBABBFFFBFFFGGGDEFFGGGHHGGGGGGHHGGGEFFHHHHGHGGHHHHHHHHHHHGHHHHHHGHHHHHHEGEEGHGHH?FGCGHHHGHHHEEEGGHHHGHFGGGHHGHHHHHHHHHHHHHHHHGEGGGHHHHHHHHHGGHHHGGGGGGGGHHHHHGHHHHGGGGHHHHHHHHHHHHHHGGGGFGGG;FFGGGFGGGGGGGGGGGADFFFFFFFFFFFFFFFFFFFFFFFFFFFFFFFFFFFFFFFFFFF
@M05620:37:000000000-D9766:1:1101:9093:5058 1:N:0:26
GAGGCTGCTTTGGCAGAAACTCATAGATTACTGCAACAGTTCCCCCTGGACCTGGAAAAGTTTCTTGCCTGGCTTACAGAAGCTGACACAACTGCCAATGACCTAAAGGCTGCTACACGACCTGAACGGATCAAAGCAGCCTACAATACAGTCCCAGCGAAGCTGCACCCATTTCAAGTACGACCGGCCTTTCCGCTTTCGCACACTTGTGGCTACCCTTACCTCCTTCTCAGAATGGTTCCTTGAAACTG
+
AAAABBFBFFFFG4FECGGGGGGHFGFHHBHHGHHCHHHAFHGHHGGGHEHGHGG2FGGHBFGHH5DGHHH1FBBBGHBFBAFGGG2BFGGEGGFHEF3C3BB@GHGFFGHHGHHHBHE/>E/?FG?FDFFGE2?3B22BFG2H2@>2222@@2@FG0>>/><?F10><C.>1>1<>GHH1<.<-<--:;;C0C.;CEGEGDDB-;CBBFF.AABCF;;9/;//9;./;;B/9/9:///9;9;;B/;9;F:
@M05620:37:000000000-D9766:1:1101:14249:5062 1:N:0:26
GAGGCTGCTTTGGAAGCAACTCATAGATTACTGCCACAGTTCCCCCCGTCCCTCTAACCGTTTCCTCCCTGGCTGACAGCAGCTGCAACAACTGCCCCTGACCTAAAGGGTGCTCCAAGGCCTCCCCGAGTCCACGCCGCCGCCCCAGGGGTCACCGCGCTGCTGCACCTATGTCAAGTACGTCAGCTCTATCAGCTTTCGCAATCTAGTGGATCCCCTTGCCACATTCTCAGCATTAATCCTTGATCCTG
+
ABBBBACBFFFFGAGGGFGGFGFDD5FFDFBEGAGFHHA35DDF2E2A1BB132BFDFGEBE3B5D5BBGHHHF11BFG?FHH?33BBG1??@BB3?FHF03343BB?3/?//343333///10//?////@<1@//<A@/----<.<..-<.</<.:-:-;.;;9C///;090;C0C000.;C.;00/;00;0009;//;.;..;//9;9A//9...;..;B//.9BF//;////;//999//9//;B/B
@M05620:37:000000000-D9766:1:1101:11772:5066 1:N:0:26
ACCACACCTTCTACAATGAGCTGCGTGTGGCTCCCGAGGAGCACCCCGTGCTGCTGACCGAGGCCCCCCTGAACCCCAAGGCCAACCGCGAGAAGATGAACCCAGGGAAGGGGCCCGCTACTTCTCCTGGTGGCCCCCTCCCTCCTTCCTGGCTCCCCGAGCCTGCGCCCTTTTTCACTGGTTCCTCCTTCTGCCGGTTTCCTCAGCATCTCCTCCTCTAACCTACGTTTCCTTTTGGACTCTGCCGGTTC
+
AAA?ABAAFFFFGGGGGGGGGGHHGFGGEGGFFFFGCGGCDHHHHGGEBEGFFHHHHHHFEECGGGGFGGGHHHHGGGDEGHHHHEFGGGCDCDH22F2F2////<//0?/<<A>>-<@CD00<DD00/::/.;:.:@-.;A/:AF9C:00/;/0;=A----;9..:@.@:/:////9BB./9////:.//;/;B--;.;/B//://;/////;9;.;///;A//9.;/:99BB///-;//9////-::9.
@M05620:37:000000000-D9766:1:1101:11756:5080 1:N:0:26
ACCACACCTTCTACAATGAGCTGCGTGTGGCTCCCGAGGAGCACCCCGTGCTGCTGACCGAGGCCCCCCTGAACCCCAAGGCCAACCGCGAGAAGATGAACCCGGGTGCGTGGCCCGCTCCCTCTCTTGGTGGCCGCCTCCCTCTTTCTTGGCCTCCGGGCCTTGCGCCCTTTCTCACTGGTTCTCCTTTCTGCGGTTTTCGGTGGGCCTCTCTCTTCTGCCTTACGCCCCCTTTGGACCTCTGCGGGTTT
+
CCCCCCCCFFFFGGGGGGGGGGHHGGGEFGHHHGGGGGGGGHHHHGGGGGGGHHHHHHHGGGGGGGGGGGGHHHHGGGGHGHHHHGGGGGGGGGHHHHH2GHA/<>/-.>.>->GA---<EC/:C/;:C0:;.C.:A-.;CA9F;;;C0;C0C09;E.;---.000-;A-;F90:0099BBF009000;0000B99ABF;B--.:9-:9990:;0000:0:B9900:.--;-@FFFBF09/0;009;@D..
@M05620:37:000000000-D9766:1:1101:18900:5085 1:N:0:26
AGTGCCAGCTCTCAATCGCACAGGGGACCCAGGGCCTGGCCCCTCCATCCAGAAAACCTATGACCTCACCCGCTACCTGGAGCACCAACTCCGCAGCTTGGCTGGGACCTATGTGAGTATCCAGCGTAGGAATCTGGGAGTTGGGGAGGAGTGAGGAGTTGGGGAAAGACAGTCCTAACCGTGGAGGGTTCTGGTAAATGATGGGGTGAGGAGGGGCTCTTTGGCTCCCACCAGTCCCCCTGTCTGGTCTA
+
A33AAF5FBFF5AGGEGFGGCGFHDGGGGGHHGGGGGGHHHHGHGGGG5GHHHG3FHEHHHHHHHHHFHHHGGGGGHHHHHHHH1GHHGBGHGGGGGHHHGHHGGGHHGHHHGHEHHHHHHHHHHGFGGGHHHHHHBCFFECHF/DFGGGGHHHGFC?GHHHGGGGHHHHHHGHHHHHHHGEEGGGGGEGGGGGFGGGGGGGGGGGFBFFFFFFBBBBFFFFFFFFFFFFFFFFFFFFFFBFFFFFFFFFF
@M05620:37:000000000-D9766:1:1101:17745:5089 1:N:0:26
AGTGCCAGCTCTCAATCGCACAGGGGACCCAGGGCCCGGCTCCTCCAGCCAGAAAACCTATGACCTCACCCGCTACCTGGAGCACCAACTCCGCAGCTTGGCTGGGAGCTATGTGAGTATCCGGCGTAGGAATCTGGGAGTTGGGGGGGAGTGAGGAGTTGGGGAAAGACAGTCCTAACCGGGGAGGGTTCTGGTAAATGATGGGGTGAGGAGGGGCTCTTTGGATCCCACCAGTCCCCCTGTCTGGTCTA
+
111>AF111B@DAGGGFCAFA?AF0AE00AA0F0E///AA/BF1BGG1BFEC0B1GHGF1BB2DFHHFH00EGEEEH@FFHHHEFEHHGG1FECE/>0GH/F1<//B/<<121B2@112@>@/><//<A.1111<F1<0..>1/---;@@@B?FFF/-9//B---BF-:9F-//B/B99A----@@@--99FB/9/9/B/9///;-A9-:A/-9--99-B////9/9-B/F---////-9--;9/9//;B/
@M05620:37:000000000-D9766:1:1101:8284:5129 1:N:0:26
AGTGCCAGCTCTCAATCGCACAGGGGACCCAGGGCCTGGCCCCTCCATCCAGAAAACCTATGACCTCACCCGCTACCTGGAGCACCAACTCCGCAGCTTGGCTGGGACCTATGTGAGTATCCAGCGTAGGAATCTGGGAGTTGGGGAGGAGTGAGGAGTTGGGGAAAGACAGTCCTAACCGTGGAGGGTTCTGGTAAATGATGGGGTGAGGAGGGGCTCTTTGGCTCCCACCAGTCCCCCTGTCTGGTCTA
+
AAAAADFFBFFFGGGGGGGAE?F4AE2EEEEGBA2E2BBCCHEFEEHHG1BB3B32BEH3535DF5F3GHHE@/>FHHDFFHHHHHEEG3GHEAE//3FG/3FF/?BGGGGHBGBFGGHHHGHHHG?EGEHHFHH1DFFAEFHHCGGGGGGHHGEHHE/CB/--CDHHEHHHHGHHHHHH?DFGGGG@AFFGGF;CBFFBBGFG..A=AAFFFFB=B=FFFFFBB/99EFFFEABFF9ADBA9FF///;99
@M05620:37:000000000-D9766:1:1101:15473:5145 1:N:0:26
AGTGCCAGCTCTCAATCGCACAGGGGACCAAGGGCCTGGCCCCTCCATCCAGAAAACCTATGACCTCACCCGCTACCTGGAGCACCAACTCCGCAGCTTGGCTGGGACCTATGTGAGTATCCAGCGTAGGAATCTGGGAGTTGGGGAGGAGTGAGGAGTTGGGGAAAGACAGTCCTAACCGTGGAGGGTTCTGGTAAATGATGGGGTGAGGAGGGGCTCTTTGGCTCCCACCAGTCCCCCTGTCTGGTCTA
+
AA>AAFFFAFFFGBGFGFGCGG0CEAEEE0FGBA0EE//FEHGHGGHGHHHHG0FGHGHFHHGHGFGGHHHGG>EEHHHHFGHHHHFGEGHHAECGGHHHGGHGGGGHGHHHHHFHHHHHHHHHHGFGGGHHHHHHHHGGGHHHGGEGGGEGHGHHHGGGHFGGGGHGHHHHHHHHHHHHGGGGGFFGCFGGGGFGGGGGGGGGGGF@FFFFFF@@@@FFFFFFFFFFFFFFFFFFFFFF@FFFFFFFFFF
@M05620:37:000000000-D9766:1:1101:20632:5174 1:N:0:26
ACCACACCTTCTACAATGAGCTGCGTGTGGCTCCCGAGGAGCACCCCGTGCTGCTGACCGAGGCCCCCCTGAACCCCAAGGCCAACCGCGAGAAGATGAGTGGCCCGCTCCCTCTTCTTGTGGCCGCCTCCCTCCTTCCTGGCCTCCCGGCGCTGCGCCCTTTCTCACTGGTTCTCTCTTCTGCCGTTTTCCGTAGGACTCTCTTCTCTGCCCTGCGTCTCCTTTGGCACTCTGCAGGTTCTAGATCGGAA
+
AA3ABAABFFCFEGGB5DGFFFFHEEGECAHGGGFAEEEEGHHHHGGGGEFEF33GHHHGGCEGFG@EGGGGHHHGGGGGGHHHEGGGGCCGGGHHFBGGD1F?0/>>@-<<GHHHHH<<<1.<GD<CD.CCHHGGHHHHC/GFFGGGF@?9BG@DG;.BBF/BFFFFFFEBFFFFFFFFBFFFFB9DFFFFF/;ADFFFFFFFFFFFFFBFFFFFBDBDFFBFFF//:F.BFE//BF.;BFFFFF/;..A
@M05620:37:000000000-D9766:1:1101:10966:5206 1:N:0:26
AGTGCCAGCTCTCAATCGCACAGGGGACCCAGGGCCTGGCCCCTCCATCCAGAAAACCTATGACCTCACCCGCTACCTGGAGCACCAACTCCGCAGCTTGGCTGGGACCTATGTGAGTATCCAGCGTAGGAATCTGGGAGTTGGGGAGGAGTGAGGAGTTGGGGAAAGACAGTCCTAACCGTGGAGGGTTCTGGTAAATGATGGGGTGAGGAGGGGCTCTTTGGCTCCCACCAGTCCCCCTGTCTGGTCTA
+
AAAABFFFBFFFFGGGGGGGGGHHGGGGEFHHGGGGFFHHGHGHGGHHFHHHFFCGHGHFHHFHHHGHHHHGGGEGHHHHHHHHGHHHGFHHGGGGGGHHGHHGGDHHGHHHHHHHHGHHHHHHHG<ECGHHHHFHHHHGGHHHGGGFGGGHHHHHHGCHHFGGGGHHHHHHHEHHHHHHGGEGGGGGAFGBFGCFGGGGGGGGGGDDFFFFFFFF-BFFFFFFF/FEFFFFFFFFFFFFFFFFFB/BFFB
@M05620:37:000000000-D9766:1:1101:21386:5217 1:N:0:26
ACCACACCTTCTACAATGAGCTGCGTGTGGCTCCCGAGGAGCACCCCGTGCTGCTGACCGAGGCCCCCCTGAACCCCAAGGCCAACCGCGAGAAGACGCAGGTGGGTGGCCCGCTACCTCCTCTGGTGGCCGCCTCCCTCCTTCCTGGCCTCCCGGAGCTGCTCCCTTTCTCACTGGTTCTCTCTTCTGCCGTTTTCCGTAGTACTCTCTTCTCTGCCCTGCGTCGCCTTTGGAACTCTGCTGGTTCTAGA
+
CCBBCCCBFFFFGFGGGGGGGGHHGGGA4FHHHGGGFEGGGHHHHGGGEFGGFGFHHHHGGGGGGGGGGGGHHHHGGGGHGHHHHGGGGGFGGGHH2/////0?//.<AC0.-<--=<0G.=GH00;CF..;DG.EG9/FFGBFFF0/9.9FGA.-;@9.BF09BE/009B00000/B00BB090BFF0F0@..9A00:0.;9;009990;FFF900:.9..-9:--;D.99/000:000B0;0/09;0:0
@M05620:37:000000000-D9766:1:1101:15442:5223 1:N:0:26
AGTGCCAGCTCTCAATCGCACAGGGGACCCAGGGCCTGGCCCCTCCATCCAGAAAACCTATGACCTCACCCGCTACCTGGAGCACCAACTCCGCAGCTTGGCTGGGACCTATGTGAGTATCCAGCGTAGGAATCTGGGAGTTGGGGAGGAGTGAGGAGTTGGGGAAAGACAGTCCTAACCGTGGAGGGTTCTGGTAAATGATGGGGTGAGGAGGGGCTCTTTGGCTCCCACCAGTCCCCCTGTCTGGTCTA
+
AAAAAFFFAF1FGGG3GGGGGGFHGGGGGGEHGGGGGAGHFGGH/EHHHHHHHF1BFFHHHHHHHHHHHHHGGEEGHHHCGHHHHEHHGGHHGCGGGHHHGHHGGGHHGHHGHHHHHHFHFHHH0CCFGGHHHHHHHHGEEGDGGGGGGGGHHHHHHCGHHBC@EGHHHHHHHGHHHHHHGFFGFEGG..AFGGFFGGGGGGGGGGF@FFFFFF@@@@FFFFBFF/FFFFFFFFFFFFFF@FFFFFFFFFF
@M05620:37:000000000-D9766:1:1101:11618:5304 1:N:0:26
GAGGCTGCTTTGGAAGAAACTCCTAGATGACTGCACCGGAGCACCCTGTCCGTGTAAACGTTGCTTGCCTGGCTTACAGAAGCCGAAACAACAGCCATTGTCCTCCAGGATGCTCCCCGTAAGGAAAGGCTCCTCGACGACTCCACGGGAGTAAACGAGCTGATGAAACAATGGCAAGTACGTCAGGCATTTCCGCTTTAGCACTCTTGTGGATCCACTTGACCACTTCTCAGCATTTGTACTTGTACCTG
+
BBBBBBFBFFFFGGGGGAFGBB4FBAFGBGHH5GF332A22AAFHG2B33A1BBBBF5AA1FF?3A3AFGFGH21BBF353FG1/>>/>B1?121?13BFB43B3?B33/3BB33B?<<EC/BCF220B/BFFB2//<//>/CCG0<--.></DDD..<CGC00;CCGGGHB0://;:0=0.CFG.F/.900;9.C...;0FBG0;;FG;0;//;9F///;9/999;BFFBFFFBFFFF9BFFFF/BBFFF
@M05620:37:000000000-D9766:1:1101:12793:5314 1:N:0:26
ACCACACCTTCTACAATGAGCTGCGTGTGGCTCCCGAGGAGCACCCCGTGCTGCTGACCGAGGCCCCCCTGAACCCCAAGGCCAACCGCGAGAAGATGCCCAGGTGAGTGGCCCGCTACCTCTTCTGGTGGCCGCCTCCCTCCTTCCTGGCCTCCCGGCGCTGCGCCCTTTCTCACTGGTTCTCTCTTCTGCCGTTTTCCGTAGGACTCTCTTCTCTGACCTGAGTCTCCTTTGGAACTCTGCAGGTTCTA
+
CCCDCCCCFFFFGGGGGGGGGGHHGGGEFGHHHGGGGGGGGHHHHGGGGGGGGHHHHHHGGGGGGGGGGGGHHHHGGGGHGHHHHGGGGGGGGGHHHHGHHGHFFFGHHGGGHHGGGGGFHFHFHHGHHHDHHGGGGGHGHHGHHGGGGGGGGGGGGA-;AFFFFFFFFFFFFFFFFFFFFFFFFFFFFFHFFFADFFFFFFFFAFFFFFFFFFFFFFFFFFFFFFFFFFFFHHFFFFFFFFFFFFAFFFF
@M05620:37:000000000-D9766:1:1101:16876:5324 1:N:0:26
GAGGCTGCTTTGGAAGAAACTCATAGATTACTGCAACAGTTCCCCCTGGACCTGGAAAGGTTTCTTGCCTGGCTTAAAGAAGCTGAAACAACTGCCAATGTCCTACAGGATGCTACCCGTAAGGAAAGACTCCTAGAAGAATCCAAGAAAGTAAAAGAGCTGATGAAACAATGGCAAGTAAGTAAAGCATTTCCGCTTTAGCACTCTTGTGGATCCAATTGAACAATTCTCAGCATTTGTACTTGTAACTG
+
>3A>>>CAB5B4B4BB4G4GGGHHHBDGGB4AD54AAGBFFDA3AAAA22BBFFEB33BB3BDDDDDABBBFBFF35DABCBBBB33@@B1BFF@C3FBBB4BBBFB@BB@@134BBB?///BB?BG03BBB3F?BB?B?331?BBB00B11?B221?@@@1@11@1110<1<<0<??11?<11<11><<=111<>.>.00=0D0<<0D=0<<00;0:0::;CG0C:;0<;0;CC0CFF09;0;;0;;;0;
@M05620:37:000000000-D9766:1:1101:19737:5329 1:N:0:26
ACCACACCTTCTACAATGAGCTGCGTGTGGCTCCCGAGGAGCACCCCGTGCTGCTGACCGAGGCCCCCCTGAACCCCAAGGCCAACCGCGAGAAGATGCCCAGGTGAGTGGCCCGCTACCTCTTCTGGTGGCCGCCTCCCTCCTTCCTGGCCTCCCGGAGCTGCGCCCTTTCTCACTGGGTCTCTCTTCTGCCGTTTTCCGTAGGACTCTCTTCTCTGACCTGAGTCTCCCTTGGAACTCTGCAGGGTCTA
+
BBBAABBBFFFFGGGGFGGFGBGFGAAAAAGH3FFE?FGCDHHHHGGGDEEGGHHFHHFG?FCGG?FGGEE1GCHGGG?H?AHHHGA<CCG@/DFE1F1?FFEG<FG0?<FAGGGCC--F<DBDDF0D<<A..--A..CEF/CCGBFFGG.CFFGGBG;A9A9/-:AB-FBFFFFF/FF.;..BBFBF/9B/FBAAFF/F?9.AD//BFFFBBB99//;/FFF/.:F/BF/;F.FBF//;9BBFFF-FFF9
@M05620:37:000000000-D9766:1:1101:16998:5329 1:N:0:26
ACCACACCTTCTACAATGAGCTGCGTGTGGCTCCCGAGGAGCACCCCGTGCTGCTGACCGAGGCCCCCCTGAACCCCAAGGCCAACCGCGAGAAGATGAGCGGGGTGATCCCTCTTCTTGTTCCCCCCTCCCTCCTTCCTCGCCTCCCGGCGCTGCGCCATTTCTCACTGGTTCTCTCTTCTGCCGCTTTCCGCGGGACTCTCTTCTCTGCCCTGCGTCTCCTTAGGCACTCTGCGGGTTCTGGATGGGCA
+
CCCCCCBCFFFFGGGGGGGGGGHHGGGBEFHHHGGGGGFGGHHHHGGGFGGGHHGHHHGGGGGGGGGGGGGHGHHGGGGHGHHHHGGGGGFGGGHHHHH22//<<<<.00</0</<=G00:;000/.-:..:/;./00;00.;CEAFG?G--@D-A--.9A0;0000;0:/;90:000;B0B00FD-;D.009.-:9-9.B000;00BF00B.B..-;-.;BFB0;0;0;//BB0----:AF09B:0;.9/
@M05620:37:000000000-D9766:1:1101:11480:5330 1:N:0:26
AGTGCCAGCTCTCAATCGCACAGGGGACCCAGGGCCTGGCCCCTCCATCCAGAAAACCTATGACCTCACCCGCTACCTGGAGCACCAACTCCGCAGCTTGGCTGGGACCTATGTGAGTATCCAGCGTAGGAATCTGGGAGTTGGGGAGGAGTGAGGAGTTGGGGAAAGACAGTCCTAACCGTGGAGGGTTCTGGTAAATGATGGGGTGAGGAGGGGCTCTTTGGCTCCCACCAGTCCCCCTGTCTGGTCTA
+
AB>AAFFFBFFFGFGGGGGCGGHGGGGGGGHHFEGGEFFHGHGHGGHHHHHHGHHHHGHHHGGHHHHHHHHGG>EGHHHHFHHHHHAFEHHFEECGGHGHGHHGGGHHGHHHHHHHHHHHHHHHHGEGGGHHHHHHHHFGGHHHGGGGGGGGHHHHHGGHHHGGGGHHHHHHHHHGHHHHGGGGGGGGEGGGGGCFGGGGGGGGGGFFFFFFFFFFFFFFFFFFFFFFFFFFFFFFFFFFFFFFFFFFFFB
@M05620:37:000000000-D9766:1:1101:21360:5332 1:N:0:26
ACCACACCTTCTACAATGAGCTGCGTGTGGCTCCCGAGGAGCACCCCGTGCTGCTGACCGAGGCCCCCCTGAACCCCAAGGCCAACCGCGAGAAGATGAACCCAGGTGAGTGGCCCGCTACCTCTTCTGGTGGCCGCCTCCCTCCTTCCTGGCCTCCCGGCGCTGCGCCATTTCTCACTGGTTATCTCTTCTGCCGTTTTCCGTAGGACTCTCTTCTCTGACCTGCGTCTCCTTTGGAACTCTGCAGGTTC
+
BBBBBBBABFFFGFGGGGGGGGHGGEF2AEG2BAFEEEAEEEEGHGGGGFFGBHGHHHHEEGGGGDGGGGEE3GHEEEFHEEFHHG/</>BBDGHHFDHBHHGGAEGF1??<ACGHA-A--<<DDD<D0D0<AAGCCG.ECCCFGGBBFGGFG.BA.;.BFFCC=A-@..;FFFF/;B/;.9;/9FF/:FFBB/F;DF/AB/.B.9A/BFFBF/BBFFFFBFF/.99DFA.;9/BF/B9/9BBFF/;.9B/
@M05620:37:000000000-D9766:1:1101:17018:5335 1:N:0:26
ACCACACCTTCTACAATGAGCTGCGTGTGGCTCCCGCGGATCCCCCCGTGCTTCTGACCGAGTCCCCCCTGAACCCCAAGGCCAACCGCGAGAAGCTGAGTGGCCCGCTACCTCTTCTGGTGGCCGCCTCCCTCCTTCCTGGCCTCCCGGAGCTGCGCCCTTTCTCACTGGTTCTCTCTTCTGCCGTTTTCCGTAGGACTCTCTTCTCTGACCTGAGTCTCCTTTGGAACTCGGCGGGTTCTAGATCGGAA
+
AB3AAAA>CBBFFGFFBBEBG5BBEEGG4AAGFBFEEGG?0E2FFG?>BBEF3@BGHGHE>/1BGBGGGGGGF3GEGEEHFGGHEED/CC@C//<<1?1??F??GH@AFAACGGHHGF=G0<AC<:ADACGEC:CFFC;CBFCF0=;;DF?CCFFFF;DFAFBFFFFB/BF;BF/FFFFFBBFFFD9:FEFFFFADFF/FFBFFBBFFFFBBF9BFF/FBB///9BB/;/:/...--9-.9//99/;;9D.
@M05620:37:000000000-D9766:1:1101:14876:5344 1:N:0:26
ACCACACCTTCTACAATGAGCTGCGTGTGGCTCCCGAGGAGCACCCCGTGCTGCTGACCGAGGCCCCCCTGAACCCCAAGGCCAACCGCGAGAAGACCCAGGTGAGTGGCCCGCTACCTCTTCTGGTGGCCGCCTCCCTCCTTCCTGGCCTCCCGGAGATGCGCCCTTTCTCCCTGGTTCTCTCTTCTGCCGTTTTCCGTAGGACTCTCTTCTCTGCCCTGCGTCTCCTTTGGAACTCTGCCGGTTCTCGA
+
BCCCCBBCFFFFGGGGGGGGGGHHGFGFHGHHHGGGGGGGGHHHHGGGGGGGHHHHGHHGGGGGGGGGGGGHFGFGGGGHGHHGHGGGGGGGGGHHF2?F/F1?1??FF/?F@GCCGGHHHHHHHHGHG<CAFDFGHGFHGHHHBB0BFGGGGGB?-A-9:CFGGFFFFFFFFFFFFFFFFFFFFFFFBFF@9;FFFBD;AFBF//BFFFFFFFFEBF?/AFF.;DFFF:FFF///:;FFF9:A;A;;/;B
@M05620:37:000000000-D9766:1:1101:9637:5346 1:N:0:26
ACCACACCTTCTACAATGAGCTGCGGGTGGCTCCCGAGGAGCACCCCGTGCTGCTGACCGAGGCCCCCCTGAACCCCAAGGCCAACCGCGAGAAGATGAACCCAGGTGCGTGGCCCGCTACCTCTTCTGGTGGCCGCCTCCCTCCTTCCTGGCCTCCCGGCGCTGCGCCCTTTCTCACTGGTTCTCTCTTCTGCCGTTTTCCGTAGGACTCTCTTCTCTGACCTGCGTCTCCTTTGGAACTCTGCAGGTTC
+
AAA1AAA1CFFFGGGG3G11G1AFE00A00FC1AF//AEEGHHHHGG/E/BCDFE@GHGE/E?EG/EEGGF0F>GGGG/F//FHHF/<CC@<<A<11<11?FCGHGHH1CFACCGHGCC-CHGCCGHCGHGBCHHG?@A9EFGF.9;BF0FFG.9A9;A@?@@@?A?9-;9;FFFFFFFFFFFBB///;FFFFFF@9AFEFFFF-9AFFFFBBFFFBFFB/B/BFF@9@9FFEFFEFFFFFFFFF;;FAF/
@M05620:37:000000000-D9766:1:1101:24630:5352 1:N:0:26
AGTGCCAGCTCTCAATCGCACAGGGGACCCAGGGCCTGGCCCCTCCATCCAGAAAACCTATGACCTCACCCGCTACCTGGAGCACCAACTCCGCAGCTTGGCTGGGACCTATGTGAGTATCCAGCGTAGGAATCTGGGAGTTGGGGAGGAGTGAGGAGTTGGGGAAAGACAGTCCTAACCGTGGAGGGTTCTGGTAAATGATGGGGTGAGGAGGGGCTCTTTGGCTCCCACCAGTCCCCCTGTCTGGTCTA
+
BBAABFFFBFFFGGGGGGGGGGHHGGGGGFHHGGGGGGHHCHGHGGHHHGHHFHHGHGHHHHFHHHHHHHHGC/EEHHHHFFHHHHHHGGHHGGGGGGHHGHHGGGHHGHGHHHHHHHHHHHHGEGGGGGFFHGHHHHHFEHHHGGGGGGGGHHHHHGFHHHGGGGHHHHFHGHHHHHHGGGGGGEGGFGGGGGCFGGGGGGGGGGFFFFFFFFFFFFEFFFFFFBFFFFFFFFFFFFFFFFFFFFFFFFB
@M05620:37:000000000-D9766:1:1101:16276:5381 1:N:0:26
GAGGCTGCTTTGGAAGAAACTCATAGATTACTGCAACAGTTCCCCCTGGACCTGGAAAAGTTTCTTGCCTGGCTTACAGAAGCTGAAACAACTGCCAATGTCCTACAGGATGCTACCCGTAAGGAAAGGCTCCTAGAAGACTCCAAGGGAGTAAAAGAGCTGATGAAACAATGGCAAGTAAGTCAGGCATTTCCGCTTTAGCACTCTTGTGGATCCAATTGAACAATTCTCAGCATTTGTACTTGTAACTG
+
3AAABBFBFFFFGGGGFFFGFGFFGHHHHGHHGHHHHHHAGHHHHGGGHHHHHFHHHGHHFHHHBHDHHHHHHHFHHHHGGFHGFHGFGHHHFFHHHGHHHHHHHHHHFGFGHHHHHHGEEGGHHHHGBGGHGHHFFHGHFHHHHHHFEHGDGFHHGGHHHHHHHHGDGHEFFHFGHFFFGGFGGHEGFGGHHEEGDGGGHHHHGHHHHHHGGGFHGFHGHGHHFHHHHHGBFGFFFGFFFFFGGFGFGGF
@M05620:37:000000000-D9766:1:1101:17862:5387 1:N:0:26
GAGGCTGCTTTGGAAGAAACTCATAGATTACTGCCACAGTTCCCCCTGGCCCTTGAACCGTTTCTTGCCTGGCTTCCAGAAGCTGAAACCACTGCCCCTGTCCTACAGGATGCTACCCGTAAGGACAGGCTCCTCGCCGACTCCCCGGGAGTCACAGAGCTGCTGAAACAATGGCAAGTACGTCAGGCCTTTCCGCTTTAGCACTCTTGTGGATCCCCTTGACCACTTCTCAGCATTTGTACTTGTCCCTG
+
AABBABFBFFFFGFGGFGGGGGFBGADGF5BEGHBGCCAADDFE2EABFBGHH3BFF31AAEGH5DFGHHGHHH12BGGDGHG3B33FBB?FB3BG?1BFGGHHHHFHH?GGHHBGHHGG?GGFBF2FFFHHGHBD/BB<BCDH//>@@CGEC<11<1>GFH/GHFFDGHHHGHFFFG:0:A;GCEFG./GHGGDGAEGFGGGGFFFGGBFD0CFG/./CC0;99.9::FFFFFBFFFF//;FFFB/9/FF
@M05620:37:000000000-D9766:1:1101:11770:5389 1:N:0:26
ACCACACCTTCTACAATGAGCTGCGTGTGGCTCCCGAGGAGCACCCCGTGCTGCTGACCGAGGCCCCCCTGAACCCCAAGGCCAACCGCGAGAAGATGCCCAGCCCAGTAGCCCGCTAGCTGGTCTCGTCGCCGCCTCCCGCCTTCCTGGACTCCCGCCCCTGCGCCCTTTCTCACTGGTCCTCTCTTCTGCCGATTTCCGTAGGCCTCTATCCTATGACCTGTGTCACCTTTGCAAGTCTGAAGGCTCTA
+
ABBCCCCBFFFFGGGGGGGGGGHHGGGGHGHHHGGGGGGGGHHHHGGGFGGGHHHHHHHGGGGGGGGGGGGFFHHGGGGHGHHHHGGGGGGGGGHHHHH222?0</?/?11?1?----.1>10<=<0/<<-<<:A@FGHE.-;.:CC9FFG.0/9EG?F-9EEF-@.@AB9BFFBFF//F//:B9BFF/:BFED-9AEF/A9...///./;//;;:B///;////:///;F/FF/;/9B//////;.9./;
@M05620:37:000000000-D9766:1:1101:18405:5389 1:N:0:26
ACCACACCTTCTACAATGAGCTGCGTGTGGCTCCCGAGGAGCACCCCGTGCTGCTGACCGAGGCCCCCCTGAACCCCAAGGCCAACCGCGAGAAGATGAGTGGCCCGCTCCCTCTTCTGGTGGCCGCCTCCCTCCTTCCTGGCCTCCCGGCGCTGCGCCCTTTCTCACTGGTTCTCTCTTCTGCCGTTTTCCGTAGGACTCTCTTCTCTGACCTGCGTCTCCTTTGGAACTCTGCAGGTTCTAGATCGGAA
+
BBBBBBBAFFFFGGGGGGGGGFHFGAEAAEGHCFGE?FFGDHHHHGGGFGGGEHGHHHHGFGGGGDGGGGGGHGHGGGGHEFHHHGEECFDCCGHGFGBHGFGF</<>C->FGHHHHH1<FCEHHGGGGEHGHHGHHGHHHGHHGGGGGGAGGGGGGFFFFFFFFFFFFFFFFFFFFFFFFFFFFFDDFFFFFBFFFFFFFFFFFFFFFF/BFFFFFDFFFFFFFFFFFFFFFFFFFFFFFFFFFFFFBFF
@M05620:37:000000000-D9766:1:1101:18340:5404 1:N:0:26
AGTGCCAGCTCTAATCGCACAGGGGACCCCGGGCCTGGCCCCTCCAACCCGAAAACCTCTGACCCCACCCGCTACCTGGCGCACCCACTCCGCAGCTTGGCTGGGACCTCTGTGCGTATCCAGCGTCGGAATCTGGGCGTTGGGGCGGCGTGCGGCGTTGGGGCAAGCCAGTCCTAACCGTGGAGGGTTCTGGTAAATGATGGGGTGAGGAGGGGCTCTTTGGCTCCCACCAGTCCCCCTGTCTGGTCTAT
+
BBAABFFFBFFFGFGGGAAEEGHCG2AEEF2AAEFGFH1FGFHGGHBBBEE>>FGFGGHHGGHH2BEEEGGG>EEHBFG0>EEGGGGGG2BDGGGGHHGGHHFGG0?CG1?FFGBEFGGHH1FHGD.ADCGGHHHHHHGGGCHGGGGG-B@DFFFBFBFFFFFFFFF.ABFFFFFFFFFFFFF.ADFAFFFFFBFFFFFFFFFFFA@FFF/DDFFFFFFFFFFFFFFFFFFFFFFFFFFFFBFFFFFFFFF
@M05620:37:000000000-D9766:1:1101:8747:5447 1:N:0:26
AGTGCCAGCTCTCAATCGCACAGGGGACCCAGGGCCTGGCCCCTCCATCCAGAAAACCTATGACCTCACCCGCTACCTGGAGCACCCACTCCGCAGCTTGGCTGGGACCTATGTGAGTATCCAGCGTAGGAATCTGGGAGTTGGGGAGGCGTGAGGAGTTGGGGAAAGACAGTCCTAACCGTGGAGGGTTCTGGTAAATGATGGGGTGAGGAGGGGCTCTTTGGCTCCCACCAGTCCCCCTGTCTGGTCTA
+
AAAAAFFFBFFFG4GGGGGAECGDFABEEEGH2BE2BFHHFHGHGGHHHHHHHHHHHFHGEFFHHDFGHHHGG>>EHGFGBFGHHH1??FHB?ECGEGBFEHHGGGHHGHHHHHHGHHHHHHGHHGGADDGHHHHHGH0FGHHGCG.AG.=<@.CG0AHHHHGGE.:G/G9FGGGGGFGGGGGGAEGGFGGGGGGGFFFFFFFFFFDFAFFBDFFFFFFFFFFFFFFFFFFFFFFFFFFFFFFFFFFFFFB
@M05620:37:000000000-D9766:1:1101:15893:5479 1:N:0:26
AGTGCCAGCTCTCAATCGCACAGGGGACCCAGGGCCTGGCCCCTCCATCCAGAAAACCTATGACCTCACCCGCTACCTGGAGCACCAACTCCGCAGCTTGGCTGGGACCTATGTGAGTATCCAGCGTAGGAATCTGGGAGTTGGGGAGGAGTGAGGAGTTGGGGAAAGACAGTCCTAACCGCGGAGGGTTCTGGTAAATGATGGGGTGAGGAGGGGCTCTTTGGCTCCCACCAGTCCCCCTGTCTGGTCTA
+
ABBABFDFBFFFGEDGGFFGGGGAFEDEEEGHGGGFCFFBAGE1EGFHFHHHGFFFFFFHGHGHHHHHHHGEG>EGHGFEEFGGBFGGGFHHEEECEBEE<33FEGFFGB?FD3FDG3?3FFGHHG<B>CHHBG1FG0CFD0DGF-C@@.<>FHFCGE/CDGG?:AGFC:B/<:;0:0;:A-;--@AG9AA/FFFBBB/FFFEFEDADEF?FD?A;FFE/B/F/BB/.AF.9.AFFFFFDCF99/BF/BFF
@M05620:37:000000000-D9766:1:1101:15093:5484 1:N:0:26
ACCACACCTTCTACAATGAGCTGCGTGTGGCTCCCGAGGAGCACCCCGTGCTGCTGACCGAGGCCCCCCTGAACCCCAAGGCCAACCGCGAGAAGATGAACCCAGGTGAGTGGCCCGCTCCCTCTTCTGGTGGCCGCCTCCCTCCTTCCTGGCCTCCCGGAGCTGCGCCCTTTCTCACTGGTTCTCTCTTCTGCCGTTTTCCGTAGGACTCTCTTCTCTGACCTGAGTCTCCTTTGGAACTCTGCAGGTTC
+
AAABAAAAFFFFFFGGGGGGGGHHGEEBFEHGGFGEAEEEFHDGHGGGFEEFGHHHHHHGGGGGGGGGGGGGFGHEEGGHGGEGEFEE<<<BCDHEFFHHHHGGHGCF?G1F?FHHGGG-<.CGHHHGGH0<DGF@GGDFHGHGGGFGFEFFGGGFGGGG?CFGFFFFF>FFFFFFFFFFBFFFFFFFF9FFFFFFFFFFFFD:9ADBFFFFFFFEFFBF9F90B/F;:0FFFFFFFFFFFFFFF0BAFB0
@M05620:37:000000000-D9766:1:1101:20189:5523 1:N:0:26
AGTGCCAGCTCTCAATCGCACAGGGGACCCAGGGCCTGGCCCCTCCATCCAGAAAACCTATGACCTCACCCGCTACCTGGAGCACCAACTCCGCAGCTTGGCTGGGACCTATGTGAGTATCCAGCGTAGGAATCTGGGAGTTGGGGAGGAGTGAGGAGTTGGGGAAAGACAGTCCTAACCGTGGAGGGTTCTGGTAAATGATGGGGTGAGGAGGGGCTCTTTGGCTCCCACCAGTCCCCCTGTCTGGTCTA
+
A33>ADFFBFFFGGGGGFGGEGFGFEEGEEGFFE?2FAGHAGGHGGHHGCGFGFFGFA3FGGGHHGFHHHHGGEEEHHHGGHHHFCFHG3FGEGCF>FFHGHHGGGHHGHHHHHHHHHHHHHHHHGDGGGHGHHB1D0?<EGHHCGFCCEECCGHHGDGHHBCGGGHHHHHHHHHHHHHHGDGGGGGGCFGGGGFGGGGGGGGGGGDFFFFFFFFFCFFFFFBFFFFFFFFFFFFFFFFFFFFFFFFBFFF
@M05620:37:000000000-D9766:1:1101:25268:5556 1:N:0:26
AGTGCCAGCTCTCAATCGCACAGGGGACCCAGGGCCTGGCCCCTCCATCCAGAAAACCTATGACCTCCCCCGCTACCTGGAGCACCAACTCCGCAGCTTGGCTGGGACCTATGTGAGTATCCAGCGTAGGAATCTGGGAGTTGGGGAGGAGTGAGGAGTTGGGGAAAGACAGTCCTAACCGTGGAGGGTTCTGGTAAATGATGGGCTGAGGAGGGGCTCTCTGGCTCCCACCAGTCCCCCTGTCTGGTCTA
+
>AAAABD@1FBDGFGGG1AEAECG0AEEEE0AF0EG/BBB0FE/EECEEH1FDGFFGEGFH1FFGHH/B>BEEEEFHFHFFGH>FFGGE0BGG///E0<FEHH/<?BGCHHHH2FF>B2FGHFGBC?<CFBF<GHHGH0FEC<FCGCCACFCCF0C0<<C0GC-..CCBGC/0<0FFFFF@;.9.9C?99;B000909CFGFB/A-;-9FAFBF->---//9//BFBA-BFB-FFFEFFB--:BFB;/9B/
@M05620:37:000000000-D9766:1:1101:8732:5586 1:N:0:26
AGTGCCAGCTCTCAATCGCACAGGGGACCCAGGGCCTGGCCCCTCCATCCAGAAAACCTATGACCTCACCCGCTACCTGGAGCACCAACTCCGCAGCTTGGCTGGGACCTATGTGAGTATCCAGCGTAGGAATCTGGGAGTTGGGGAGGAGTGAGGAGTTGGGGAAAGACAGTCCTAACCGTGGAGGGTTCTGGTAAATGATGGGGTGAGGAGGGGCTCTTTGGCTCCCACCAGTCCCCCTGTCTGGTCTA
+
BBBCCFFFCFFFGFFGGGGGGGHHGGGGGGHHGGGGGGHHHHGHGGHHHHHHHGHHHGHHHHHHHHHHHHHGGGGGHHHHHHHHHHHHGHHHGGGGGHHHGHHGGGHHGHHHHHHHHHHHHHHHHGGGGGHHGHGHHHHGGHHHGGGGGGGGHHHHHGHHHHGGGGHGHHHHHGHHHHHHGGGGGGGGEGGGGGFGGGGGGGGGGGFFFFFFFFFFFFFFFFFFFFFFFFFFFFFFFFFFFFFFFFFFFFF
@M05620:37:000000000-D9766:1:1101:18085:5600 1:N:0:26
GAGGCTGTCTTGGAAGAACCTCATAGACTAAGGGAACAGTTCCTCCTTGAACTGGACAAATTTCTTGACCCGCTTACTGAAGCTGAAACACCTGCCAATGGCTGACACCAATGTAAAGGTAAAAAAAAACAATCAGAAGAATGGAAGGGAGTAAAAAATTGGAGAAAAAAAAGGCTAACAAGGGAAGCATCTGGTAAATGATGCGGTGAGGAAGGGAACTTAACCACCCACCAAACTTGCAGTCTCAACTA
+
>3>A>>B4@BBBB4BFGFBAFCCFGFHF5F44BB2B2B3D5DD5DC255B3B5B3BA32BBD5DBFADBBAAEEE1A5D@FBB3B33GB3BE?B11B3B@32B111BB?1133B444B3?BF44B//>//??111<1111011<110//?/<0<11?-><1<10<>>0.<--;.;;:CF;0/..;.99/00;0;09;F00;0;0--;-..90/...;.9;9///9/;9........///9//;/////99/
@M05620:37:000000000-D9766:1:1101:12957:5602 1:N:0:26
AGTGCCAGCTCTCAATCGCACAGGGGACCCAGGGCCTGGCCCCTCCATCCAGAAAACCTATGACCTCACCCGCTACCTGGAGCACCAACTCCGCAGCTTGGCTGGGACCTATGTGAGTATCCAGCGTAGGAATCTGGGAGTTGGGGAGGAGTGAGGAGTTGGGGAAAGACAGTCCTAACCGTGGAGGGTTCTGGTAAATGATGGGGTGAGGAGGGGCTCTTTGGCTCCCACCAGTCCCCCTGTCTGGTCTA
+
AAABAFFFBFFFGGGGGFGGGGHHGGGGEGHHGDEGCFHHCHEEEEHHHHHHEHHHHGHFHHEGHHHHHHHGGEEGHGHHHHHGHHHHGFHHGGGEGFHHGGEFGEGHEFCGGHHFHBGFHHHHFGDGGGEHHFHFHHHG?F11@@FF@?E<GFGHHG/CH/DGGGHGHHHFHHHFHHC.9EABDAEGDFFFGFGFFFFBFGGGFGACEAF9DFDAF@EFFFFB9/;AAFFFFFBFFBEFAE:FFFB99F/
@M05620:37:000000000-D9766:1:1101:9525:5608 1:N:0:26
AGTGCCAGCTCTCAATCGCACAGGGGACCCAGGGCCTGGCCCCTCCATCCAGAAAACCTATGACCTCACCCGCTACCTGGAGCACCAACTCCGCAGCTTGGCTGGGACCTATGTGAGTATCCAGCGTAGGAATCTGGGAGTTGGGGAGGAGTGAGGAGTTGGGGAAAGACAGTCCTAACCGTGGAGGGTTCTGGTAAATGATGGGGTGAGGAGGGGCTCTTTGGCTCCCACCAGTCCCCCTGTCTGGTCTA
+
AAABBFFFCFFFGGGGGGGFGGGFGGGGGGHHFGGGGFGHHHGGGGGHHHHHFFHHHGHHHHGHHHHHHHHGG>@FHGHHHHFFGHF1EFFHDFCEGGFGEFGG/ECGGCGD2DFHHDDHHGFHHGCDCGED2FGHFFHFEC1FFCFGGFDFCDDGCGGC00--CDEACCHHCHHHEFGGC9;;DEDA:CFFGG0;FBGFFBFGF?D=AF.B9.:C;:AFF0:BBFFEFFFAAAFFFFFFF?BF0BB0;B;
@M05620:37:000000000-D9766:1:1101:6738:5615 1:N:0:26
AGTACCAGCTCTCCATCGCACAGGGGACCCAGTGCCTGGCCCCTCCATCCAGAAAACCTATGACCTCACCCGCTACCTGGAGCACCCCCTCCGCAGCTTGGCTGGGACCTATGTGAGTATCCAGCGTAGGAATCTGGGCGTTGGGGCGGCGTGCGGAGTTGGGGACAGACAGTCCTAACCGTGGCGGGCTCTGGTAAATGATGGGGTGAGGAGGGGCTCTTTGGCTCCCACCAGTCCCCCTGTCTGGTCTA
+
>>>1>BF1>FFFGGGGBAE1A0FAF0AAAAAF11BB1BGGCHGGGGHDG0GGFGHBBEHCBBDGH1BFHHF>E/>EGGBB0BBGHH?/>E/?>E?>>B1BEGFGGGHGGHFHHHH2D1FGHHGGHGE/BGG<FHHHHH/ACGGCCC.@C-AA@?AA-;.CFF@@E-:E/;-;FFFFFFFF@FF@-;@@-;AFFFFFFFFFFFFFFBB?-FF/BB@-@?AFFFFEFFF?EFFFEFFFFFEB@FFFFFFFFFF
@M05620:37:000000000-D9766:1:1101:20489:5616 1:N:0:26
ACCACACCTTCTACAATGAGCTGCGTGTGGCTCCCGAGGAGCACCCCGTGCTGCTGACCGAGGCCCCCCTGAACCCCAAGGCCAACCGCGAGAAGATGAGTGGCCGGCTCCCTCTCCTTGTGGCCGCCTCCCTCCTTCCTTCCCTCCCGGCGCTGCGCCCTTCCTCACTGGTTCGCTCTTCTGCCGTCTTCCGTAGGACTCTCTTCTCTGCCCTGCGTCTCCTTTGGAACTCTGCAGGCTCTAGATCGGAA
+
ABABB?AAFFFFGGGB5FGBFFHHEGGGE2FHFFG22EG2EFFGHGGGAEGGFGBGHGHGGG?EGGGGGGGHHFHGGGGHGHHH/FEEGCGGCABCGFFHGFC/0/>A-><FG0>001=110<<<@-A..;CGGG/:CHH00;;9BEE.-@-;--=-9.;-;.;B9/AF/./;/-9DFEB////B@D-99B/A9.9;/9B99BF/;BBF//;9/.9=D-.9//://///:/;/////:...///;//9...
@M05620:37:000000000-D9766:1:1101:22800:5623 1:N:0:26
GAGGCTGCTTTGGAAGAAACTCATAGATTACTGCAACAGTTCCCCCTGGACCTGGAAAAGTTTCTTGCCTGGCTTACAGAAGCTGAAACAACTGCCAATGTCCTCCAGGATGCTACCCGTAAGGACAGGCTCCTAGAAGACTCCAAGGGAGTAAAAGAGCTGCTGAAACAATGGCAAGTAAGTCAGGCATTTCCGCTTTAGCACTCTTGTGGATCCAATTGACCAATTCTCAGCATTTGTACTTGTAACTG
+
AABBBBFBFFFFGGGGGGGGGGGHHHHHHHHHHHHFH2B5DFGHHG2FF2BAF2BFFH2FFHHH5F55BGHHHGB3FHGDGHH@B3FGHHHHHFHH@BFGHHHH3FHHGFHHGHGGHHF>EEGHH0B?/?GHGG3GGFHEF3G2??GCDEGDGFHHFFHHHH2GHGHHHGHFFHGHFFDGGHFGFFGFACGBHHFGGAFDDGHHGHHHHBGGHGHHHCGHHH0CGHHFFGFBFGGGGGGFGGGGFF009CF
@M05620:37:000000000-D9766:1:1101:8072:5639 1:N:0:26
ACCACACATTCTACAATGCGCTGCGTGTGGCTCCCGAGGAGCACCCCTTGCTGCTGACCGAGGCCCCCCTGAACCCCAAGGCCAACCGCGAGAAGATGAACCAAGGTGCGTGGCCCGCTCCCTCTTCTGGTGGCCGCCTCCCTCTTTCCTGGCCTCCTGGCGGTGCGCCCTTTCTCACTGGTTCTCTATTCTGCAGTTTTCCGTGGGACTCTCTTCTCTGCCTTGCGTCCCCTTTGGAACTCTGCTGGTTC
+
AAAAAAA3@BBDBFE4GF4AEEFGGEE22AFBF2BA2AEADGDBGEE1BBBFFHHHHHH0>>EEGGGGGGEGBGHEEGGHGHGHEFEE>B/>BDH2?FH2GH0/?/F??>?ACD0>A-<AAEGHHH0=D0<GGHHCGGGGFEFG/;CF;FFFFGGGG:;F.@-;@DFFF=BFFFFF/FFFFFFFFFF/;;FFFF/;;FFFF/;:.9-.;9FFFFF/;;9:FF/;B/9;9-99BFFFBF/FF/99F/;BFF/
@M05620:37:000000000-D9766:1:1101:6361:5660 1:N:0:26
GAGGCTGCTTTGGAAGAAACTCATAGATTACTGCAACAGTTCCCCCTGGACCTGGAAAAGTTTCTTGCCTGGCTTACAGAAGCTGACACACCTTCCATGGTCCTACAGGATGCTACAGGTCCTGACAGGATCCTAACCGACTAAAAGAGCGTACCAGAGAAGGTGCACCAATGTCACGTCAGTCCGGTCTTTACGCTTTCGCACCCTTGTGTATAACCTTGACCACTTCTCCGTCTCCTTCATTGTCCATG
+
11AAAAFACFFFG1FGGGGGGGHHHCGHHHFHHFHFCHHAGHHHHGGGHFFHFGH0BGHHBFHGFFFGHHHFHBFHHFFGFAFGHH0FGFEE0BFGF21BB2BGHHHEH0B1B@BGH10BFHG1F0B>EGFFH121BB<</B@FGF1/B0>C/BFFGHAG1?0??11?GH/F1=>G1>0<.>>>1<---.=0=DEGGGGHG.;:-;://;;/;CFFF/;C9:099.;9FB9BC.;=:;0;9FFBBBFFBFB
@M05620:37:000000000-D9766:1:1101:14285:5660 1:N:0:26
ACCACACCTTCTACAATGAGCTGCGTGTGGCTCCCGAGGAGCACCCCGTGCTGCTGACCGAGGCCCCCCTGAACCCCAAGGCCAACCGCGAGAAGATGAGTGGCCCGCTCCCTCTTCTTGTGGCCGCCTCCCTCCTTCCTGGCCTCCCGGCGCTGCGCCCTTTCTCACTGGTTCTCTCTTCTGCCGTTTTCCGTAGGACTCTCTTCTCTGCCCTGAGTCTCCTTTGGAACTCTGCAGGTTCTAGATCGGAA
+
BBBBBBBCFFFFGGGGGGGGGGHHGFEEGGHHHGGGGGGGGHHHHGGGEFGGHHHHGHHGGGGGGGGGGGGHGHHGGGGHGHHHHGGGCDGGGGHGGHFGGHG/0?><A-EGHH0DGH1FGFDHH@AGDEHGHHGHHHHHHHHHHGGGGGFCGGGGGFFFFFFFFFFFFFFBFFFFFFFFFFFFFFADFFFFF9ADFFFFFFFBFFFFFF0BFFF9BBFFFFFFFFFFFFFFFFFFFFAF0FFFF0;.9AE
@M05620:37:000000000-D9766:1:1101:22913:5662 1:N:0:26
ACCACACCTTCTACAATGAGCTGCGTGTGGCTCCCGAGGAGCACCCCGTGCTGCTGACCGAGGCCCCCCTGAACCCCAAGGCCAACCGCGAGAAGACCCAGGTGCGTGGCCCGCTACCTCTTCTGGTGGCCGCCTCCCTCCTTCCTGGCCTCCCGGAGCTGCGCCCTTTCTCCCTGGTTCTCTCTTCTGCCGTTTTCCGTAGGACTCTCTTCTCTGCCCTGCGTCTCCTTTGGAACTCTGCCGGTTCTAGA
+
CBCCCCCCFFFFGGGGGGGGGGHGGGGEAEHHHGGGFGGGDHHHHGGGFGGGHHGHHHHGGGGGGGGGGGGGHHHGGGGHGHHHHGGGGGGGGGHGH2??GEFG?>FDDGHHGGGGGHHHHHHHHHHHGHHGGGGGHGHHGGGGGGGGGGGGGGGGGGGGGGFFFFFFFFFF0BFFFFFFFFFFFFFFFFFFADFFFFFFFFFFFFFFFFFFFFFFFFFFF?CFFFFFFFFFFF0BFFFFF0@B@DFF0;;
@M05620:37:000000000-D9766:1:1101:16975:5667 1:N:0:26
ACCACACCTTCTACAATGAGCTGCGTGTGGCTCCCGAGGAGCACCCCGTGCTGCTGACCGAGGCCCCCCTGAACCCCAAGGCCAACCGCGAGAAGATGCCCAGGGCAGTCGACCGCTACCGCTTCCGGCGGCCGCCCCCCCCCTCCCTGGCCACCCGCCGCCGCGCCCTTTCTCACTGGTTCTCTCTTCTGCCGTTTTCCGTTGGACTCTCTTCTCTACCCTGCGTCTCCTTTGGAACGCTGCAGGATCTA
+
BBBBBBBBFFFFGGGGGGGGGGHHGEGBGEHHHGGGGGGGGHHHHGGGGGGGHHHHHHHGGGGGGGGGGGGHHHHGGGGHGHHGHGGGGGFGGGGHGF<222/<////01//>----<<C<--<;/.----;@?-A--9@-;99.;../9A9/9.A------9@;@-9>BBFFF/;BB.B/B//B9BFF/B/B@9:/AF/.B/../////;//;;/;//;AF.9;:>..;FBF/B/:B..9AA//9.;:/9
@M05620:37:000000000-D9766:1:1101:21999:5671 1:N:0:26
AGTGCCAGCTCTCAATCGCACAGGGGACCCAGGGCCTGGCCCCTCCATCCAGAAAACCTATGACCTCACCCGCTACCTGGAGCACCAACTCCGCAGCTTGGCTGGGACCTATGTGAGTATCCAGCGTAGGAATCTGGGAGTTGGGGAGGAGTGAGGAGTTGGGGAAAGACAGTCCTAACCGTGGAGGGTTCTGGTAAATGATGGGGTGAGGAGGGGCTCTTTGGCTCCCACCAGTCCCCCTGTCTGGTCTA
+
BAAACFFFCFFFGGGGGGFGGGHHGGGGGGHHGGGGGGHHHHGHGGHHHHHHHHHHHGHHHHHHHHHHHHHGGGGGHHHHHHHHHHHHGHHHGGGGGHHHGHHGGGFHGHHHHHHHHHHHHHHHHGEGCGHHHHHHHHHGGHHGGGGGGGGHHHGHHGGHHGGGGGHHHHHHHGHGHHHHGDEGGGGGCFFFGGFGGGGGGGGGGGFFFFFFFFFFFFFFFFFFFFFFFFFFFFFFFFFFAEFFFFFFFB/
@M05620:37:000000000-D9766:1:1101:16761:5673 1:N:0:26
ACCACACCTTCTACAATGAGCTGCGTGTGGCTCCCGAGGAGCACCCCGTGCTGCTGACCGAGGCCCCCCTGAACCCCAAGGCCAACCGCGAGAAGATGAACCCAGGTGCGTGGCCCGCTCCCTCTTCTGGTGGCCGCCTCCCTCCTTCCTGGCCTCCCGGCGCTGCGCCCTTTCTCACTGGTTCTCTCTTCTGCCGTTTTCCGTAGGACTCTCTTCTCTGCCCTGCGTCTCCTTTGGAACTCTGCTGGTTC
+
BBCCAABABCCFGFGGGG5BGGHHGEFBAEGFFFFEDFAEEFDGHGGEEEEGGHHHHHHAF@EFGGGGGEFFCHHGGGGHGHHHHGGGGG/BDGHGFHHBHHD?FFFC?CFDDCHH?FGCEEFGHF=<DG0CAHG-CD.;AEBF:;0C90;/;ABFF.;:9-:-9A@BDDFFFFFFBBFF/BFF//B;B/BFFF9-;DFFFBDF.;./:/;9FFFFF//BBF.BFAB99.;BFFFFBF/:B9FBF;:BFF/
@M05620:37:000000000-D9766:1:1101:15966:5680 1:N:0:26
AGTGCCAGCTCTCAATCGCACAGGGGACCCAGGGCCAGGCCCCTCCATCCAGAAAACCTATGACCTCACCCGCTACCTGGAGCACCAACGCCGCAGCTTGGCTGGGACCTATGTGAGTATCCAGCGTAGGAATCTGGGAGTTGGGGAGGAGTGAGGAGTTGGGGAAAGACAGTCCTAACCGTGGAGGGTTCTGGTAAATGATGGGGTGAGGAGGGGCTCTTTGGCTCCCACCAGTCCCCCTGTCTGGTCTA
+
1AAAABF1AFCFFGGGFAFGEEA0AA0AEFGHGGGG//BBABEGFGHHH0BB1B10BEGF1B2FG@FGHHHEE//>G1@BBGHGGECGE/EGEEEE?BGHEHHG//BGGCGFFGFHHDFHHGGHGG/CA/GHFHHHGHHGEHHH@CFGGGCGHHHHHFHFHHGGGGGFHGGFFGGGGGGG@9EAGGG@;FGGFGFFFFFFF9FFFFF?FFFFFF@;@>EFFEB/BFFEFFFFFFBFFFFF@FFFFFBBBFB
@M05620:37:000000000-D9766:1:1101:17771:5700 1:N:0:26
GAGGCTGCTTTGGAAGAAACTCATAGATTACTGCAACAGTTCCCCCTGGACCTGGAAGAGTTTCTTGCCTGGCTTACAGAAGCTGAAACAACTGCCCATGTCCTTCAGGATGCTCCCCGTAAGGCACGGCTCCTCGCCGACTCCCCGGGAGTCACCGCGCTGATGAACCAATGGCAAGTAAGTCAGGAATTTCCGCTTTAGCACTCTTGTGGATCCAATTGACCAATTCTCAGCATTTGTACTTGTCCCTG
+
A?ABBBFBFFFFGGGEGGGGGGHFGFHGGHGHHHFHHHGBDFHHHGEGEGHHEGFGH3AFGHHGFGFHHHHHHGG3FGHFHHHEG3BGH3GH3GFCGBHHHHHH4BBFG3BFBG3FGG/E//BFF?0?EEEGGHGGGGG/CF/2??@@GGCC<GGGD-@FGGGHGHH0:.CGHBHFGGHBGHHCFFG//;CFGGGGGGG0FFGGFGGGGGGG0C0B/B/FFBFF/.;BFFFFFFBBBBFF/BFFFF/;;BB
@M05620:37:000000000-D9766:1:1101:22615:5737 1:N:0:26
AGTGCCAGCTCTCAATCGCACAGGGGACCCAGGGCCTGGCCCCTCCATCCAGAAAACCTATGACCTCACCCGCTACCTGGAGCACCAACTCCGCAGCTTGGCTGGGACCTATGTGAGTATCCAGCGTAGGAATCTGGGAGTTGGGGAGGAGTGAGGAGTTGGGGAAAGACAGTCCTAACCGTGGAGGGTTCTGGTAAATGATGGGGTGAGGAGGGGCTCTTTGGCTCCCACCAGTCCCCCTGTCTGGTCTA
+
AA>AAFFFBFFFGGGGGGGGGGHHGGGGGGHHGGGGGEHCFHGHGGGHHHHHHGFHFGHHHHHHHHHHHHHGGGFGHHHGHHHHFHHHGHHHGGGGGHHHGHHGG?GHGHHHHHGHHHFFHHHHHFEGGGHHHHHHFHHGEHHHFGGGGGGHHHHHHGHHHHGGGGHHHHHHHGHHHHHHCCEDGGGG9AFGGGFGGGGGGGGGGGFFFFFFFFFFCFFFFFFFFBFFFFFFFFFFFFFFFFFFFFFFBFB
@M05620:37:000000000-D9766:1:1101:7346:5741 1:N:0:26
ACCACACCTTCTACAATGAGCTGCGTGTGGCTCCCGAGGAGCACCCCGTGCTGCTGACCGAGGCCCCCCTGAACCCCAAGGCCAACCGCGAGAAGATGCCCAGGTGAGTGGCCCGCTACCTCTTCTGGGGGCCTCCTCCCTCCTTCCGGGCCTCCCGGAGCGGCGCCCTTTCTCACTGGCTCTCTCTTCTGCCGGTTTCCGTAGGACTCTCTTCTCTGACCTGAGTCTCCTTTGGAACTCTGCAGGTTCTA
+
BBBBBBBBFFFFGGGFGGGGGGHHGGGFHGHHGGGGGGGGGHHHHGEGGFGGGHHHHHHGGGGGGGGGGGGHHHHGGGGHGHHHHGGGGGDGGGHHHH2?F2?/1??F1?//F?>><-<<1DG0DGGG/--:A.:.:;:E//C/C;C.:;-99;EGFA-;---9@DAF-/99BBFF/B9.;:FF;9/;BF//F;-;DF/FF/A;.//;9F9BB/BF/;/9B/;B.//;BF/99/B/B/;///99B.;B9F/
@M05620:37:000000000-D9766:1:1101:17103:5759 1:N:0:26
ACCACACGTCTGAACTCAAGTCACAGCTCCTTATCTCGTATGCCGTCTTCTGCGTGAAAAAAAAAAGAACCTCTTACTAACGCTGAACCACCGCCGAATTTCTAAGCACTATTTAAGTATCCATAATAGTGATCAAAAAGATAATGAGTAGTAAGACTTTGTTGCTAGCCCGACCTAACAGTGGAGGGTTCTATTAAATGATCGGACGCGTCGGAACACTTAACCACACTCCAGTCCCCCCTTCGTAATTT
+
AA>?A1>DCACA1FFBGAFGBGGGGHHCF1ABGF12B0BA00FFAAAB/AA1DA/EE/1AFAA@/>/?00/00111112@1//>>?11/0//>///<///2B2>22<1<1?12>2>122>22F2>1111?11?11111//.<1111=11>111111111000/.<000<//----CC///000/0..9...90090;;F00009..9:------9-;-9;B///9/;--/9-//////----:B-----//
@M05620:37:000000000-D9766:1:1101:21279:5759 1:N:0:26
AGTGCCAGCTCTCAATCGCACAGGGGACCCAGGGCCTGGCCCCTCCATCCAGAAAACCTATGACCTCACCCGCTACCTGGAGCACCAACTCCGCAGCTTGGCTGGGACCTATGTGAGTATCCAGCGTAGGAATCTGGGAGTTGGGGAGGAGTGAGGAGTTGGGGAAAGACAGTCCTAACCGTGGAGGGTTCTGGTAAATGATGGGGTGAGGAGGGGCTCTTTGGCTCCCACCAGTCCCCCTGTCTGGTCTA
+
AAAAAFFFBFFFG4GGGGGGGGHHGGGEEGHHEFGGGGHHHHGHGGHHGHHHFHHHHGHHHHGHHHHHHHHGGFGGHHHHFGHHHHHGGHHHGGGFGGHHGHHGGGHHGHHHHHHHHHHHHHHHHGGGGGHHHHHHHHHGGHHHGGGGGGGHHHHHHGFHHHGGGGHHHHHHHHHHHHHHGGGGEGGGCFGGGGFGGGGGGGGGGGFFFFFFFFFFFFEFFFFFFFFFFFFFFFFFFFFFFFFFFFFFFFF
@M05620:37:000000000-D9766:1:1101:17583:5784 1:N:0:26
AGTGCCAGCTCTCAATCGCACAGGGGACCCAGGGCCTGGCCCCTCCATCCAGAAAACCTATGACCTCACCCGCTACCTGGAGCACCAACTCCGCAGCTTGGCTGGGACCTATGTGAGTATCCAGCGTAGGAATCTGGGAGTTGGGGAGGAGTGAGGAGTTGGGGAAAGACAGTCCTAACCGTGGAGGGTTCTGGTAAATGATGGGGTGAGGAGGGGCTCTTTGGCTCCCACCAGTCCCCCTGTCTGGTCTA
+
BAABBFFFBFFFGGGGGGGGGGHGGGGGGGHHFGGGGGHHHHGHGGHHGHGHHHGHHGHHHHHHHHHHHHHGGGGGHHHHHHHHHHHHGHHHGGGGGHHHGHHGGGHHGHHHHHHHHHHHHHHHHGGGGGHHHHHHHHGGGHHHGGGGGGGGHHHHHGHHHHGGGGHHHHHHGHHHHHHHGGEGGGGGCFFGGGFGGGGGGGGGGGFFFFFFFFFFFFFFFFFFFFFFFFFFFFFFFFFFFFFFFFFFFFF
@M05620:37:000000000-D9766:1:1101:8893:5790 1:N:0:26
ACCACACCTTCTACAATGCGCTGCGTGTGGCTCCCGAGGAGCACCCCGTGCTGCTGACCGAGGCCCCCCTGAACCCCAAGGCCAACCGCGAGAAGATGAGTGGCAAGCTACCTCTTCTTGTGGCCGCCTCCCTCCTTCCTGGCCTCCCGGCGCTGCGCCCTTTCTCACTGGTTCTCTCTTCTGCCGTTTTCCGTAGGACTCTCTTCTCTGCCCTGCGTCTCCTTTGGCACTCTGCAGGTTCTCGATTGGAA
+
AABBBBB>BCCFGFGGGG4AECGGGGGAAAFBFBBB2EEFGHHHGGG0BBEGGHHHHHH>EE?EGGGGGGGHHHHGGGGHGHHHHGFGDF/>CFHBFHGFGFG?01??F1>FGHHHGHG1G1.>CF-<C.<;GHGHHHHH0CGHGHHGGGGGGGGGG-.;;;FFFFBFFFFFFFFFFFFF9BFFFFDFFFFFFF;;DFFFFFFFF/;FFFBFEFF.;ADDFFFFFFFEFFFFFFFFF9ABFF/EBF/;.9B
@M05620:37:000000000-D9766:1:1101:13658:5799 1:N:0:26
AGTGCCAGCTCTCAATCGCACAGGGGACCCAGGGCCTGGCCCCTCCATCCAGAAAACCTATGACCTCACCCGCTACCTGGAGCACCAACTCCGCAGCTTGGCTGGGACCTATGTGAGTATCCAGCGTAGGAATCTGGGAGTTGGGGAGGAGTGAGGAGTTGGGGAAAGACAGTCCTAACCGTGGAGGGTTCTGGTAAATGATGGGGTGAGGAGGGGCTCTTTGGCTCCCACCAGTCCCCCTGTCTGGTCTA
+
BBBBBFDFBFFFGFGGGGGGGGHGGGGGGGHHFGGGAFHHFGGHGGHH5GHHFF3FHGHHHHGHHHHHHHHGGEGGHHHHHHHHHHHHGFHHFDGEECGHGHHC//FGG2FGHGHHHH3FGFHHHGAGGCHHHHHHHHHGGHHHGGGGGG.FGGHHHDGGHHGGGGHHHHHHHHHHHHHHGEEGGGGGCFGGGGBFGGGGGGGGGFDFFFFFFFF-B@FFFFFFFFFFFFFFFFFFFFFFFFFFFFEFFFF
@M05620:37:000000000-D9766:1:1101:19301:5813 1:N:0:26
ACCACACCTTCTACAATGAGCTGCGTGTGGCTCCCGAGGAGCACCCCGTGCTGCTGACCGAGGCCCCCCTGAACCCCAAGGCCAACCGCGAGAAGACGCAGGAGTGTGGCCCGCTACCTCTTCTGGTGGCCGCCTCCCTCCTTCCTCCCCTCCCGGCGCTGCGCCCTTTCTCCCTGTTTCTCTCTTCTGCCGTTTTCCGTAGGACTCTCTTCTCTGCCCTGCGTCTCCTTTGGCTCTCTGCCGGCTCTAGA
+
CCCCCCCCFFFFGGGGGGGGGGHHGGGEGGHHHGGGGGGGGHHHHGGGEGGGHHHHHHHGGGGGGGGGGGGHHHHGGGGHGHHHHGGGGGGGGGHH2<//<//F?F=1A<0>-A--<GHH0DGH0<0<..;@-D.CCE/9:/0;/B0/.;/;A..9--9-@D9CA-@/BFFF0/F000;BFFFB0BBB009:AAB909:0.?.BFFFF00;FFB90B090;9=FD?/9F000/00:;00090;--;./000
@M05620:37:000000000-D9766:1:1101:19391:5816 1:N:0:26
ACCACACCTTCTACAATGAGCTGCGTGTGGCTCCCGAGGAGCACCCCGTGCTGCTGACCGAGGCCCCCCTGAACCCCAAGGCCAACCGCGAGAAGATGAGTGGCCTGCTCCCTCTTCTGGTGGCCGCCCCCCTCCTTCCTCGCCCCCAGGCGCTGCGCCCTTCATCGCTGGTTCTCTCTTCTGCCGTCTTCAGTAGGACTCTCTCCTCTGCCATGCGCCTCCTTTAGTACTCTGCATGTACAAGATAAGAA
+
CCCCCCCCFFFFGGGGGGGGGGHHGGGBFEHHHGGGGGGGGHGHHGGGGFGGGHHHHHHGGGEGGGGGGGGHGHHGGGGHGHHHHGGGGFCG?/GHEG2?>2//?1/?<??<GHHHDHGH=>>FF-CG--=AD.;/CC/:0.;A.:-:;.9AB??D9@A;-F/;///9A9-;:FFFFFFFF/FFFFF-;.:/FFF/B9FFFFFF/9//9;//:BFFD.AD?;FF//9////;;FFB//;////;:9B9BF/
@M05620:37:000000000-D9766:1:1101:17692:5827 1:N:0:26
ACCACACCTTCTACAATGAGCTGCGTGTGGCTCCCGAGGAGCACCCCGTGCTGCTGACCGAGGCCCCCCTGAACCCCAAGGCCAACCGCGAGAAGATGAGGGGCCGGCTACCTCTCCTTGTGGCCACCTCCCTCCTTCCTGGCTTCCCGGGCCTGCGACCTTTCTCCCTGGTTCTCTCTTTTGCCGTTTTCCGTAGGACCCTCTTCCCTGCCTTGCGTCCCTTTGGCACCTCTGCAGGTCTTAAATGGCAA
+
BBAABBABFFFFFGGBFFFGFGFHEBEBG2GGHGDAEEECGHHHHGGGE1EFHFHHHGFGGGGGGGFGGGGHHHHEGGGGGHHHGFGGGCBDGFHHEFGC2?/<</-->.FF100//=00=<.<</<.:.;C/CACCCG00/:/;;F/C9---...----.;///;/;BB.BFB/9//BB/99;/9DDFAB/./.;./;..;.B///.//.;//9B-9--;////////;/.;B//99F/////////./:
@M05620:37:000000000-D9766:1:1101:24707:5839 1:N:0:26
GAGGCTGCTTTGGAAGAAACTCATAGATTACTGCAACAGTTCCCCCTGGACCTGGAAAAGTTTCTTGCCTGGCTTCCAGCAGCGTGAACCACTTCCCATGTCCTCCAGACTACTCCCCGTAAGGCCAGGCTCCTCGACGAATAAACGGAAGTAAACGAGCTGATGAAACAATGGCAAGTCCGTCAGGCCTTTCCGCTTTAGCACTCTTGTGGATCCCCTTGACCACTTCTCAGCATTTGTACTTGTCCCTG
+
AAAAABFAFFFFGGGGFGGGGGHHHHHHHHHHHHGHHHHHHHHHHGGGGFHHHHGGGFFHGHHHHHHGHHBGHHHGHGGHHH20B1?F3B?FBBGHH3BF44BBBBGF31@3B3BBGE>///B3????/FGHGHF/CDDBD//@FFEG/?/F1?@?/?/@F1DGBFG1GHHH0<GFHE0<GDGHD./CA//:<CCECDGC9FFGBFGGGFFGC00C/;FFBFGGG./;BFGFGFFFFFFFFBBFFB///;:
@M05620:37:000000000-D9766:1:1101:23606:5861 1:N:0:26
ACCACACCTTCTACAATGAGCTGCGTGTGGCTCCCGAGGAGCACCCCGTGCTGCTGACCGAGGCCCCCCTGAACCCCAAGGCCAACCGCGAGAAGATGCCCAGGTGAGTGGCCCGCTACCTCTTCTGGTGGCCGCCTCCCTCCTTCCTGGCCTCCCGGAGCTGCGCCCTTTCTCACTGGTTCTCTCTTCTGCCGTTTTCCGTAGGACTCTCTTCTCTGACCTGAGTCTCCTTTGGAACTCTGCAGGTTCTA
+
CCCCCCCCFFFFGGGGGGGGGGHHGEEEGGHHHGGGGGGGGHHHHGGGGGGGHHHHHHHGGGGGGGGGGGGHHHHGGGGHGHHHHGGGGGGGGGHHHGHGHHHGHHHHHHGGHAFGGGGHF0GHHHHHHHGHHGGGDGHGHGGHHGGFGGG.FFEGFGAGGGGFGGFFFFFFFFFFFFFFFFFFFFFFFFFFFAAFFFFFFBAFFFFFFFFFFFFFFFEFFFFFFFFBFFF/FFFFFFFFFFFFFFAFFFF
@M05620:37:000000000-D9766:1:1101:7569:5884 1:N:0:26
ACCACACCTTCTACAATGAGCTGCGTGTGGCTCCCGAGGAGCACCCCGTGCGGCTGACCGAGGCCCCCCTGAACCCCAAGGCCAACCGCGAGAAGATGCCCAGGTGAGTGGCCCGCTACCTCTTCTGGTGGCCGCCTCCCTCCTTCCTGGCCTCCCGGAGCTGCGCCCTTTCTCACTGGTTCTCTCTTCTGCCGTTTTCCGTAGGACGCTCTTCTCTGACCTGAGTCTCCTTTGGAACTCTGCAGGTTCTA
+
>>>>AAA1>FFFFGGFEG1AFAGCEEEA0AFAG0FE0FG?AGGCGGEE/A///A/>FHC>/E/EG?EEEECFGF/EF/?GFCGH/FFCGGGC/??<?DGHBGAF1FGHDD.F0<>@-<@GHFGGHBGHGFFFHGGGGAC.CBAF0;B0BF.C9F.EFG@@@FFF@@F@;/BFFFFF/FBBFF/:/99/9/BFF@--B-:FA9AABB9-;-AA/B99BBFFFFEFFFFFFFFF/:FFFFFFFFFFFFF/BF;
@M05620:37:000000000-D9766:1:1101:25095:5891 1:N:0:26
ACCACACCTTCTACAATGAGCTGCGTGTGGCTCCCGAGGAGCACCCCGTGCTGCTGACCGAGGCCCCCCTGAACCCCAAGGCCAACCGCCAGAAGATGAACCCACGTGCGTGGCCCGCGACCTCTTCTGGTGGCCGCCTCCCTCCTTACTGGCCTCCCGGCGCTGCGCCCTTTCTCACTGGTTCTCTCTTCTGCCGTTTTCCGTAGGACTCTATTCTCTGACCTGAGTCTCCTTTGTAACTATGCCGATTC
+
BCCCCCCCFFFFGGGGGGGGGGHHGGGGGGHHHGGGDGGFGHHHHGGGGGGGGGHHHHHGGG?FGGGGGGGHHHHGGGGHGCGH/??ED>>>02?FGHHHHHGF/>FG/AGGGGHHGG?-<DGHHHHH0CGH?FHGGGDGGGGGGGFBFFGFGGGGGGGGFFC-;;BDFFFFFFFFFFFFF:BFFFFFFFFBFFFFFFFFFFDF9DAFFFFFBFFFFFFF0FFFFF99FFFFFFFF0;09F0;BF0---:0
@M05620:37:000000000-D9766:1:1101:12629:5910 1:N:0:26
AGTGCCAGCTCTCAATCGCCCCGGGGACCCAGGGCCTGGCCCCTCCATCCAGAAAACCTATGACCTCACCCGCTACCTGGAGCACCAACTCCGCAGCTTGGCTGGGACCTATGTGAGTATCCAGCGTAGGAATCTGGGAGTTGGGGAGGAGTGAGGAGTTGGGGAAAGACAGTCCTAACCGTGGAGGGTTCTGGTAAATGATGGGGTGAGGAGGGGCTCTTTGGCTCCCACCAGTCCCCCTGTCTGGCCTA
+
>1AAAD@CAFFFG1BGGFGCE0E0AAEEEFFGFBEEFFAGHAEGGGFHHGGHHHGBFBEGGDDGHGFGHHHEEGE>GHFFHHFCE/0??BFF/?/>EBGHCFHFC?GGEFHFGHFFG@GB22FDB@?C@CGHC<GGGFFF.0FHGCCCCGGCGFHHFCGCGGCCECE.C/CFB0CFFF9A?.;@EEB@=AFFFF;BFFB/9/BFFFF??A-BB?@@?-EFFFFFF/:;-9--;-9;FFA-9-/BBFF/;B9
@M05620:37:000000000-D9766:1:1101:15435:5937 1:N:0:26
ACCACACCTTCTACAATGAGCTGCGTGTGGCTCCCGAGGAGCACCCCGTGCTGCTGACCGAGGCCCCCCTGAACCCCAAGGCCAACCGCGAGAAGATGAACCCAGGTGAGTGGCCCGCTCCCTCTTCTGGTGGCCGCCTCCCTCCTTCCTGGCCTCCCGGCGCTGCGCCCTTTCTCACTGGTTCTCTCTTCTGCCGTTTTCCGTAGGACTCTCTTCTCTGACCTGAGTCTCCTTTGGAACTCTGCAGGTTC
+
BB@BBA>AFFFFFFGFBGFGGGHHCGGBA2FFGGGAAEEEFHHHHGGGGEGFFGHHFHHGGGCFFGGGGGGHFGGFGGGEGHHHHGFGF@CCGGHGEFFGHEDGGFGF1??FFFHHGGG-CEHHHHHHHHGGGHHGGGGGHGHG9FGGGFGGGGGGGGGGGAAFFFFFFFFFFFFFBFBFBFFFFFF;BBFFFFFFADFFFFFFFFBFFFFFFFFFFFFF9F/;F/B;BBFFFFFFFFFFFFFFF/;AAF9
@M05620:37:000000000-D9766:1:1101:18283:5938 1:N:0:26
ACCACACCTTCTACAATGAGCTGCGTGTGGCTCCCGAGGAGCACCCCGTGCTGCTGACCGAGGCCCCCCTGAACCCCAAGGCCAACCGCGAGAAGATGAACCCAGGTGCGTGGCCCGCTCCCTCTTCTGGTGGCCGCCTCCCTCCTTCCTGGCCTCCCGGCGCTGCGCCCTTTCTCACTGGTTCTCTCTTCTGCCGTTTTCCGTAGGACTCTCTTCTCTGCCCTGCGTCTCCTTTGGAACTCTGCCGGTTC
+
AAAABCCABFFFGGGGGGGGGGHHGGGA4EGGGFFECFFFCGFHHGGGDEEGFHGHHGGEEFCEGGGGGGGHHHHGGGGHGHHHHGGGFGBCGGHGGFHGHHGFHGHH1CFEGGHHGGG@DGHHHHGGGHHHGHHGGGGGGEGGFGGGGGGFGGGGGEGGGFFCFFFFFFFFFFFFFFFFFFFFFFFBBFFFFFFFAFFFFFFF.ADFFFFFFFFFFEFF/;:FFEFDFAFFFFFFFF/:/:;BB/;D@A.
@M05620:37:000000000-D9766:1:1101:7890:5947 1:N:0:26
ACCACACCTTCTACAATGCGCTGCGGGTGGCTCCCGAGGAGCACCCCGTGCTGCTGACCGAGGCCCCCCTGAACCCCAAGGCCAACAGCGCGAAGATGAGTGGTGCGCTACCTCTTCTTGTTGCCGTCTCCCTCCTTCCTGGCCTCCCGGCGCTGCGGCCTTTCTCACTGGTTCTCTCTTCTGCCGTGTTCCGTAGGACTCTCTTATCTGCCCTGCGTCTCCTTTGGCACTCTGCAGGTTCTCGATCGGAA
+
AAA1AAA1BBCFGGGC3GGAF0AEF00A//BB1ABA/AEE?HGHHGG/>>BFFGHCHHG//>@EG/EGGGA<G<GGGG/F//FGHG/<FC/<<C@/1?1F1<F1.1>><--/DGFFDG00=0.;CC.-:/0/;CCFHHF009C.9C.AA-;@A-@F;--;-;FFFFFF/9-/;FFFF/BF:;/9/@9-;FFBA/;-;BFFFF99B/;BBBBBE/F-9A@FBFFFBFFBF/FFFFBFF-ABFF/:FF-;--A
@M05620:37:000000000-D9766:1:1101:10430:5948 1:N:0:26
ACCACACCTTCTACAATGCGCTGCGTGTGGCTCCCGAGGAGCACCCCGTGCTGCTGACCGAGGCCCCCCTGAACCCCAAGGCCAACCGCGCGAAGACCCAGGTGAGTGGCCCGCTACCTCTTCTGGTGGCCGCCTCCCTCCTTCCTGGCCTCCCGGAGCTGCGCCCTTTCTCCCTGGTTCTCTCTTCTGCCGTTTTCCGTAGGACTCTCTTCTCTGCCCTGCGTCTCCTTTGGACCTCTGCCGGTTCTCGA
+
AABBBBB>FFFFGGGGGG4EEGGGGGGBAEGGHFFF?EE?AHHHHGGEEGGGFHGHHHG>EC?GGGGGGGGHGHHGGGGHGHHHHGGGGG/BDGGAF<?FGEGH=>FGGFGHGGGGGGGHHGHHHHGHGFHGGGGGGGGGGGGG;BCFGGGGGGGAF;@FFFFFFFFFFFFFBFFFFFFFFFFFFFFFFFFFDFFFFFFFFFFF9FFFFFFFFFFFFFFFFFFFFFFFF;FFFB:F:BFFF:;B@D.9BE:
@M05620:37:000000000-D9766:1:1101:18271:5953 1:N:0:26
ACCACACCTTCTACAATGCGCTGCGTGTGGCTCCCGAGGAGCACCCCGTGCTGCTGACCGAGGCCCCCCGGAACCCCAAGGCCAACGGCGAGAAGACGAACCCAGGAGCGGGGCCGTCGCCATCTTCTGGTGGCCGGGCCATTCCACTCTGAACCCCTGGCGGTGCCCCTTATCGCACTGGTCGCCTTTGCCGCTGTTTCTCGCAGGACTCTCTCCTCCGCCCGGAGGCGCCTTTGTAACACCGCAAGTCA
+
AA?1AAAABCFFGFGF3F11EAGCGGA000BB1FFA/EE??GHHHGGGC/BA1F1@FGF//>/EG/ECGEE</<?EEE/FF/G/?F//<>><//<10>--<-..<A.<CC-:A-----9;.../00/99//-;-;-----9/9/F////;///;--;--:-;9-9@/:--;//9--;-;/-9/--9-;9://---;A/9///--;-9-;:999////9/:----;-----;;--/9/////9--@--;///
@M05620:37:000000000-D9766:1:1101:15258:5968 1:N:0:26
ACCACACCTTCTACAATGAGCTGCGTGTGGCTCCCGAGGAGCACCCCGTGCTGCTGACCGAGGCCCCCCTGAACCCCAAGGCCAACCGCGAGAAGACCCAGGTGCGTGGCCCGCTACCTCTTCTGGTGGCCGCCTCCCTCCTTCCTGGCCTCCCGGAGCTGCGCCCTTTCTCCCTGGTTCTCTCTTCTGCCGCTTTCCGTAGGACTCTCTTCTCTGCCCTGCGTCTCCTTTGGACCTCTGCCGGATCTAGA
+
AA>1>AAAFFFFGGGGGGF1G1BAEAEFH?FGCFGEGGGCGHHHHGGGGGGGHHGFHHHGGGGGGEEGGGGFGFGEGGAH/<GHHG//>BC@@CFHH0??/F1?1/</<><.<C--A<DGDFHHF0=GG<CACCCGHECFFFFFBBC/;.BGEC.9A@@.CF9@B;@BF/FF//-9-999FFBFBBFFFFB@--;ABFB9FFBB/9//9/BFFF/FBFFF?E=-9;BFFFFF/9/;-999F9@@-9-;/;9
@M05620:37:000000000-D9766:1:1101:14469:5969 1:N:0:26
AGTGCCAGCTCTCAATCGCACAGGGGACCCAGGGCCTGGCCCCTCCATCCAGAAAACCTATGACCTCACCCGCTACCTGGAGCACCAACTCCGCAGCTTGGCTGGGACCTATGTGAGTATCCAGCGTAGGAATCTGGGAGTTGGGGAGGAGTGAGGAGTTGGGGAAAGACAGTCCTAACCGTGGAGGGTTCTGGTAAATGATGGGGTGAGGAGGGGCTCTTTGGCTCCCACCAGTCCCCCTGTCTGGTCTA
+
BBABBFFFBFFFGGGGGGGGGCHGGGGGGGHHGGGGFGHHHHGHGGHHHHHHHHHHHGHHHHHHHHHHHHHGGEGGHHHHGHHHHHHHGHHHGGGGGHHHGHHGGGHHGHHHHHHHHHHHHHHHHGDDGGHHHHHHHHGGGHHHGGGGGGGGGHHHHGHHHHGGGGHHHHHHHHHHHHHHGGGGGFGG;FFGGGCFGGGGGGGGGGFFFFFFFFFFFFFFFFFFFFFFFFFFFFFFFFFFFFFFFFFFFFF
@M05620:37:000000000-D9766:1:1101:9255:5986 1:N:0:26
AGTGCCAGCTCTCAATCGCACAGGGGACCCAGGGCCTGGCCCCTCCATCCAGAAAACCTATGACCTCACCCGCTACCTGGAGCACCAACTCCGCAGCTTGGCTGGGACCTATGTGAGTATCCAGCGTAGGAATCTGGGAGTTGGGGAGGAGTGAGGAGTTGGGGAAAGACAGTCCTAACCGTGGAGGGTTCTGGTAAATGATGGGGTGAGGAGGGGCTCTTTGGCTCCCACCAGTCCCCCTGTCTGGTCTA
+
ABAABFFFCFFFGGGGGGGGGGHHGGGEGGGHGEGGGGHHHHGHGGHGHHHHHHHHHGHHHHGHHHHHHHHGGEGGHHHHHHHHHHHEGHHFGGGGGHHHGHHGGGHHGHHHHHHHHGHHHHHHHGEGGGHHHHHHHGHGGHHHGGGGGGGHHHHHHGHHHHGGGGHHHHHHHHHHHHHHGGGGGGGGDGGGGGFGGGGGGGGGGGFFFFFFFFFFFFFFFFFFFFFFFFFFFFFFFFFFFFFFFFFFFF/
@M05620:37:000000000-D9766:1:1101:12478:5988 1:N:0:26
ACCACACCTTCTACAATGAGCTGCGTGTGGCTCCCGAGGAGCACCCCGTGCTGCTGACCGAGGCCCCCCTGAACCCCAAGGCCAACCGCGAGAAGATGAGTGGTCCGCTACCCCTTCTGGTGGCCGCCTCCCCCCTTCCTGGCCTCCCGGCGCTCCGCCCTTTCTCACTGGTTCTCTCTTCTTCCGTTTTCCGTAGGTCTCTCTTCTCTTGCCTGCGCCTCCTTTGGACCTCTGCAGGTTCTAGATCGGAA
+
ABABBBABFFFFGGGGGGGGGGHGGGGGHGFGHGGGGGG?EGHHHGGGGGGGHHHHHHHGGEGGGGGEGGGHFHHGGGGHGHHHHGGGGGGGGGFHHHHFGFE1<1<///<00<.0011110.0<-<-.<:;.:;:.CB00/;C0CA.C?--;9.;D..@D////;9BB9;;B//9;/BFFE/;BD9//A/9./.../;;/99FFFF/////;F/.@-999EBFF//9/.99/99BFFFFF/99/;/....
@M05620:37:000000000-D9766:1:1101:19425:5989 1:N:0:26
GAGGCTGCTTTGGAAGAAACTCATAGATTACTGCAACAGTTCCCCCTGGACCTGGAAAAGTTTCTTGCCTGGCTTACAGAAGCTGAAACAACTGCCAATGTCCTACAGGATGCTACCCGTAAGGAAAGGCTCCTAGAAGACTCCAAGGGAGTAAAAGAGCTGATGAAACAATGGCAAGTAAGTCAGGCATTTCCGCTTTAGCACTCTTGTGGATCCAATTGAACAATTCTCAGCATTTGTACTTGTAACTG
+
3>AAAAFAFFFFGGGGFBGGGGHFHHFHHGHGHHHGHHHFHHGHHGGGHHHHHHHGHHHHGHHHHHFHHHHHHHHHHHHHHHHHGHHHHHHHHHHHHHHHHHHHHHHHHHHHHHHHHHGEGGHHHHHHGHHHGHHFHGHHHHHHFFHGGGGGHHHHHGHHHHGHHHHHHHHHHHHHHGHGHHGHHHHHHHHHHHGGGGGHHHHHHHHHHFHDHHHHHGHHHHHHHHHGHHGGGGGGGGGGGGGGGFGFGGG
@M05620:37:000000000-D9766:1:1101:6829:5990 1:N:0:26
GAGGCTGCTTTGGAAGAAACTCATAGATTACTGCAACAGTTCCCCCTGGACCTGGAAAAGTTTCTTGCCTGGCTTACAGAAGCTGAAACAACTGCCAATGTCCTACAGGATGCTACCCGTAAGGAAAGGCTCCTAGAAGACTCCAAGGGAGTAAAAGAGCTGATGAAACAATGGCAAGGAAGTCAGGCATTTCCGCTTTAGCACTCTTGTGGATCCAATTGAACAATTCTCAGCATTTGTACTTGTAACTG
+
BBCCCCFCFFFFGGGGFGGGGGGHHHHHHFHGHHHGGGHHHHHHHGGGHHHHHHHHHHHHGHHHHHHHHHHHHHHGHHHHHHHHHHHHHHHHHHHHHHHHHGHHHHHB3BGFBFH3BFE>EEEGFHHFHHF0/BBFGFGHBFGGF?G/<?<EHBFB@C@FGHHHH21GFGGD1<0F1F/>FAG1=1GH.G1DGE<.<A.=DG0G<CGC0;0.00=CB:GCCGHHF/:;;F009FFGFGG;CFGB;;;00FG
@M05620:37:000000000-D9766:1:1101:13971:5991 1:N:0:26
GAGGCTGCTTTGGAAGAAACTCATAGATTACTGCCACAGTTCCCCCGGGCCCTTGAAACGTTTCGTGCCTGGCTGCCAGAAGCGGCAACAACTGCCCATGTCCTCCAGGATGCTACCCGTCAGGACCGGCTCCTCGAAGCCTCCACGGGAGTCAAAGAGCTGCTGAACCAATGGCAAGTAAGTCAGGCCTTTCCGCTTTAGCACTCTTGTGGCTCCCCTTGCCCAATTCTCAGCATTTGTCCTTGTCCCTG
+
A1AAAAFAFFFFGGGGFGGGGGHHHHHHHBBGFG0BB0B1DDFHHGAEE/E/A0BFGFHGFGGG/B/>BGHHHG//BFGBBFG/>/>EGFHHB>BG>>BFHHHGEHHHHGHF0GGHHHGG//CGCC/CCGGGGHHG/0<-01F.FCEG-EAE/D00D/:GHH/GHHH/;:GH//CFGGF00CFFGFFCA/C0FFBGGGGFGGGGFGGFFFFF?FFF?A9FF/:99-99BFFFFF/FF/9//FFFFFF/BFF
@M05620:37:000000000-D9766:1:1101:19808:5992 1:N:0:26
ACCACACCTTCTACAATGAGCTGCGTGTGGCTCCCGAGGAGCACCCCGTGCTGCTGACCGAGTCCCCCCTGAACCCCAAGGCCAACCGCGAGAAGATGAGTTGCGAGCTTCCTCTTCTGGCGGCCGTCTCCCTCCATCCTAGCCTCCCGGCGCTGCGAACTTTCTCACCGGTTCTCCCTTCTGCCGTTTTCCGTAGGACTCTCTTCTCTGTCTTGAGTCTCCTGTGGCACTCTGCAGGTTCTAGAGGGGAA
+
>>>AA1AAFFFFGGGBFGGGFFGBEEFF0AFHFGGE0AE//BFGHGCG/AE/1B1BG00A@E/F1B>EGGFCEE/EEGEEEEHC/?EEGGGGC/CF1B1<22?1<</<<1<11?1?11111---<---:/0/:CC/00:00;;/0/CA.@--:9?A--9@-/;//://--99--///:-/-;BBF@-9BE9/-;;--///BB;///:BBF/9/////;//9B////---9-/:///9--9::B/:/-----
@M05620:37:000000000-D9766:1:1101:24919:6002 1:N:0:26
ACCACACCTTCTACAATGAGCTGCGTGTGGCTCCCGAGGAGCACCCCGTGCTGCTGACCGAGGCCCCCCTGAACCCCAAGGCCAACCGCGAGAAGATGAGCCTCGGAGCGTGGCCCGCTGCCTCTTCTGCTGGCCGCCGCCCTCCTTCCTGGCCTCCCGGCGCTGCGCCCTTTCTCACTGCTTCTCTCTTCTGCCGTTTTCCGCCGGACTATCTTCTCTGCCCTGCGTCTCCTCTGTTACTCTGCAGCTTC
+
CCCCDDCCFFFFGGGGGGGGGGHHGGGGHGHHHGGGGGGGGHHHHGGGFGGGHHHHHHHGGGGGGGGGGGGHHHHGGGGHGHHHHGGGGGGGGGHHHHH2?=20<//>/<>.>-0><A--<C0<0DGH00=GH.<CDG-AFAAGGGFGBFB:.:BFF..-<D--DF--B<-/:BF00:000<<<FFFB0BFFBF0@../<:0..<@-<99/<<:BFFFB000<0<B-9-</BF/0<000<<00:F0<0/:0
@M05620:37:000000000-D9766:1:1101:15050:6005 1:N:0:26
ACCACACCTTCTACAATGAGCTGCGTGGGGCTCCCGAGGAGCACCCCGTGCTGCTGACCGAGGCCCCCCTGAACCCCAAGGCCAACCGCGAGAAGATGAACCCAGGTGAGTGGCCCGCTACCTCTTCTGGTGGCCGCCTCCCTCCTTCCTGGCCTCCCGGCGCTGCGCCCTTTCTCACTGGTTCTCTCTTCTGCCGTTTTCCGTAGGACTCTCTTCTCTGACCTGCGTCTCCTTTGGAACTCTGCAGGTTC
+
>>A>AAABFFFDFGFFGGBFGFGFGAE22AEGHGGGG2?AEHH1G1EAAEEGFHHHE2FEEFCCCGEEEGGFFGHE/EEHFHHHHGGGGDCGGGHGGGHHHGGGGGGG1GFGFEHHGGG-@GHHH0GHHHHHGHHGCGGGGGGG.FFGGGGGGGGGGGGG@B-@BFBBFBBFFFFFFFFFFFFFFFFFFFFFFFFBDFFFFFFFFFFFFFFFFFFFFFFF/FFFF.@ABDFFFFFFFFFFFFFFF/BFFF/
@M05620:37:000000000-D9766:1:1101:22705:6025 1:N:0:26
ACCACACCTTCTACAATGAGCTGCGTGTGGCTCCCGAGGAGCACCCCGTGCTGCTGACCGAGGCCCCCCTGAACCCCAAGGCCAACCGCGAGAAGATGAACCCAGGTGCGTGGCCCGCTACCTCTTCTGGTGGCCGCCTCCCTCCTTCCTGGCCTCCCGGCGCTGCGCCCTTTCTCACTGGTTCTCTCTTCTGCCGTTTTCCGTAGGACTCTCTTCTCTGACCTGCGTCTCCTTTGGAACTCTGCCGGTTC
+
AA?ABABBFFCDBGGG5FFGFGGHGEFED?HFHGG?EGGGGGHHGGGGGGGFHHHHHHHGGGGGGGGGGGGHFHHGGGGHGHHHHGGGGGGGGGHHHHGHHHGGHGHH1AGFGGHHGGGFGHHHHHHHHHHHGHHFGGGGHGGGGGGGGGGGGGGGGGGGGGFFFFFFFFFFFFFFFFFFFFFFFFFFFFFFFFFF9DFFFFFFFDDFFFFFFFFFFFFF9FFFFFCFFFFFFFFFF/FFFFFFF/-@FF?
@M05620:37:000000000-D9766:1:1101:11317:6040 1:N:0:26
AGTGCCAGCTCTCAATCGCACAGGGGACCCAGGGCCTGGCCCCTCCATCCAGAAAACCTATGACCTCACCCGCTACCTGGAGCACCAACTCCGCAGCTTGGCTGGGACCTATGTGAGTATCCAGCGTAGGAATCTGGGAGTTGGGGAGGAGTGAGGAGTTGGGGAAAGACAGTCCTAACCGTGGAGGGTTCTGGTAAATGATGGGGTGAGGAGGGGCTCTTTGGCTCCCACCAGTCCCCCTGTCTGGTCTA
+
AA>>AFFFBFFFG4GGGGGCGCHDGAEEEEFHAEEEFGHHHHGGGGFHHFGHDAFBFEHHFHHHHFGHHHHGG>>EHHGHFGHHHH1EFHHHAGCFEGBGEHHGGGHHGHHGHHHHHHHHHHHHHGGGGGHHFHHHHHCFGHHHGGFGGGEFHBGCGGHHHHGGGGHHHHHHHHHHHHHHGGECEEGGCFGGGGFFGGGGGGGGGGFFFFFFFFFFFFFFFFFFFFFFFFFFFFFFFFFFFFFFFFFFFFF
@M05620:37:000000000-D9766:1:1101:19572:6043 1:N:0:26
ACCACACCTTCTACAATGAGCTGCGTGTTGCTCCCGAGGATCACCCCGTGCTTCTGACCGAGTCCCCCCTGAACCCCAAGGCCAACCGCGAGAAGATGAGTGGCCCGCTACCTCTTCTGGTGGCCGCCTCCCTCCTTCCTGGCCTCCCGGAGCTGCGCCCATTCTCACTGGTTCTCTCTTCTGCCGTTTTCCGTAGGACTCTCTTCTCTGACCTGCGTCTCCTTTGGAACTCTGCAGGTTCTAGATCGGAA
+
BBBAAABBFFFFFGGGGGG5GGHHGGGG4GFGHHGG2AA23BBGHHGGGEEF5FGEHHHGEF1BGHHGGGGGHHHGGGGHGHHHHGGGGGGGCFHFFFGGHHGC?GCF//>GHFHHHHE<?FDHFACGGGHGHHGGHGGHFHHH0GGGCD-@BGFGGAFG.;0CFGGGGGGFEGGGGGGFFFFFFFAAFFFFFFFADFFFFFFFFFFFFFBFFFF.@9BFB//;B/:9FFFFFFFF/.9BBFFFF/BADFA
@M05620:37:000000000-D9766:1:1101:10193:6044 1:N:0:26
ACCACACCTTCTACAATGAGCTGCGTGTGGCTCCCGAGGAGCACCCCGTGCTGCTGACCGAGGCCCCCCTGAACCCCAAGGCCAACCGCGAGAAGATGAACCCAGGTGAGTGGCCCGCTACCTCTTCTGGTGGCCGCCTCCCTCCTTCCTGGCCTCCCGGCCCTGCGCCCTTTCTCACTGGTTCTCTCTTCTGCCGTTTTCCGCAGGACTCTCTTCTCTGACCTGCGTCTCCTTTGGAACTCTGCAGGTTC
+
BCBBBABAFFFFGGGGGGGGGGHHGGGGHGGHHGGG?EGGGHFHHGGGFGGGHHHHHHHGEGGGGGGGGGGHHHHGGGGHGHHHHGGGGGGGGDHBGHBFFGC??FG11?FHFFF>@CG-CHHHG0=DDGHFGHHGGGGGHGHHCFFGGFGGGGGGGGG?9-;EGGFFFFFFFFFFFFFFBFFFFFFFBFFFFFFFDFFFFFD.;@FEFFFFFFBFFFFFBFFF/.;DBFFFFFF9B0BFFFFFF:BFF00
@M05620:37:000000000-D9766:1:1101:12973:6077 1:N:0:26
GAGGGTGCTTTGGACGAAACTCATAGATTACTGCAACAGTTTGCGGTGGACCTGGAAAAGTTTTTTGGTTTGCTTAAAGAAGTTGAAAGAACTGCCAATGTTCTACAGTATGATACACGTAAGGAAAGACTCATAGAAGACGAAAAGGAAGTAAAAGAGCTGATGAAACAAAGGCAAGTAAGAAAGGCATTTACGCTGTAGCACTCTTGAGGAACCAAGTGAACAATTCTCAGCATTTGTACTTGAAACTG
+
>1>>1>>>B3B1B11A1E0AGFHHHBDDGD12DB1BCE0DG211//B/AG1BBBFG110BBFG2AEE/BB0B1DD21@B1BB1B@22@1>0BFFFFH1B1BB22B21B2B22BB211B?000B11FFB0BBBBB>21BD10///?/@/000<<1<11?0011?111<110.00<.>0<>1=000/<.<<0000=.....:00:;0;0;C00::/=C.:.0990;09000=00;9BBFGG;0;0;009;00;
@M05620:37:000000000-D9766:1:1101:21623:6083 1:N:0:26
ACCACACCTTCTACAATGAGCTGCGTGTGGCTCCCGAGGAGCACCCCGTGCTGCTGACCGAGGCCCCCCTGAACCCCAAGGCCAACCGCGAGAAGATGAGTGGCTTGCTCCCTCTTCTTGTGGCCGCCTCCCTCCTTCCTCGCCTCCCGGCGCTGCGCCCTTTCTCACTGGTTCTCTCTTCTGCCGTTTTCCGTAGGACTCTCTTCTCTGTCCTGCGTCTCCTTTGGAACTCTGCAGGCTCTAGATCGGAA
+
AABB>ABA4BBFGFGGGGGGGGHHGEGECEHGGGGGGGE?AHGHHGGEEGGGGGFF5FGEEECGGGGGG/1FCGHGG?EEFHFGEEFGCGCDFGHHFHGB>2//00<??1</<G0FGF11><.C0--<C.<<CFACFCG00.;CD.CE.9--AD-C-9AF-/BB/BFFF/.;//BF/:9B9F//FA.9F.;B./:A?BF/BB9FBFFFF//;BFF/>D;AFFFFFF/:9F/9B9/:9..;.9//://9A.:
@M05620:37:000000000-D9766:1:1101:7555:6101 1:N:0:26
ACCACACCTTCTACAATGAGCTGCGTGTGGCTCCCGAGGAGCACCCCGTGCTGCTGACCGAGGCCCCCCTGAACCACAAGGCCAACCGCGAGAAGATGCCCAGGAGAGTGGCCCGCTACCTCTTCTGGTGGCCGACTACCTCCTTCCTGGCCTCCCGGAGCTGCGCCATTTCTCACTGGTTCTCTCTTCTGCCGTTTTCCGTAGGACTCTCTTCTCTGACCTGAGTCTCCTTTGGAACTCTGCAGGTTCTA
+
111>A11AFFC1AFG13AFGBEAEEBEGC0FGFG00AAE?/GGHHGAG//EA1AABGAGEEE/E/E/EEGGHFH/0?GH0?FGC//?>E/<B@/GG11?FGG/?//?EG1FFHH-CG--F10<G<0<DD/EHHC-;--:/CFHHB:CHGGGG0F..C-;-AF/CGGG-9BFFFB;FFFFF/FFFFFF/9FFFF@BFFFFFF9F-:/;FFFFFFF/B/9;BF/9/-/;BF/BFF//99/9B/9BFFF9/;FB
@M05620:37:000000000-D9766:1:1101:19862:6103 1:N:0:26
ACCACACCTTCTACAATGAGCTGCGTGTGGCTCCCGAGGAGCACCCCGTGCTGCTGACCGAGGCCCCCCTGAACCCCAAGGCCAACCGCGAGAAGACCCAGGTGTGTGGCCCGCTACCTCTTCTGGTGGCCGCCTCCCTCCTTCCTGGCCTCCCGGAGCTGCGCCCTTTCTCCCTGGTTCTCTCTTCTGCCGTTTTCCGTAGGACTCTCTTCTCTGCCCTGCGACTCCTTTGGACCTCTGCCGGTTCTCGA
+
>AAABA>AFFFFAGGDEEGGCGEGAAEFHEHHHGG?FEGEGFGHHGGGGGGGFHGHHHHGEGEEGGGGGGGHHHEGGGGGGHHGHFGGGGGGGGHHG?FGAC<F<???D/?FCGGCGF1GHBHHHF=GG.CCDCDGEECGG/GGG0;:9A0CAE.99@-.//;B?B>9FFFFBFB/./;/FFFFF/BF/B/;9.BEF/AFFF.BF9FFFFFFFFF/9F./.:@-;@DFF9F/B//.;BBFFB--@D.:9AB
@M05620:37:000000000-D9766:1:1101:15673:6113 1:N:0:26
ACCACACCTTCTACAATGAGCTGCGTGTGGCTCCCGAGGAGCACCCCGTGCTGCTGACCGAGGCCCCCCTGAACCCCAAGGCCAACCGCGAGAAGACACAGGTGCGTGGCCCGCTACCTCTTCTGGTGGCCGCCTCCCTCCTTCATGGCCTCCCGGAGCTGCGCCCTTTCTCCCTGGTTCTCTCTTCTGCCGTTTTCCGTAGGACTCTCTTCTCTGCCCTGCGTCTCCTTTGGAACTCTGCCGGTTATCGA
+
AAAABBAACFFFGGGGGG5BF5FCEAE2AAGGAAFE2EF22GGGHGGAEEGGFFHHGHHE?ECGGEEEGEE?FEGEGGAGEEGGHGDEDC/<@DF1F0??GEFG1>??A>FGCDGGGHHHHHGGGHFGG<C@CGGGHGCGGGFG00;CFFFFGAEGG@BFGB-@DB?BFFFB/FFFFBFFEFFBBBFFFFFB99BABFFFFFFF9FFFFFFFFFFFEFEFFE>ABFFFF/BBF//:/;BFF/;@@D.;/99
@M05620:37:000000000-D9766:1:1101:24340:6124 1:N:0:26
ACCACACCTTCTACAATGAGCTGCGTGTGGCTCCCGAGGAGCACCCCGTGCTGCTGACCGAGGCCCCCCTGAACCCCAAGGCCAACCGCGAGAAGATGCCCAGGTGAGTGGCCCGCTACCTCTTCTGGTGGCCGCCTCCCTCCTTCCTGGCCTCCCGGCGCTGCGCCCTTTCTCACTGGTTCTCTCTTCTGCCGTTTTCCGTAGGACTCTCTTCTCTGACCTGAGTCTCCTTTGGAACTCTGCAGGTTCTA
+
AAAB>ABBFFFFGFFGGGGGGGHHGEGBCEGBFFGEFGGGGHDGFEGGDGGEGHHHHHHGGGGGGGGGGGGHFHHGGGGHGHHHHGGGGGGGGGHHHGHHHHHGGFHHFHGGHHGGGGGHHHHHHHHHHHGHHGGGGGHGHHGHHGGGGGGGGGGGGG-ADFFFFFFFFFFFFFFFFFFFFFFFFFFFFFFFFFFFFFFFFFFFF/FFFFFFFFFFFFFFFFFBFFFFFFFFFFFFFFFFFFFFFFFFFFB
@M05620:37:000000000-D9766:1:1101:21373:6132 1:N:0:26
ACCACACCTTCTACAATGAGCTGCGTGTGGCTCCAGAGGAGCACCGCGTGCTGCTGAGCGAGGCCCCCCTAAACCACGAGGCCAAGCGCGAGAAGATCCCCAGGTGAGTGGCCCGCAACCTCTTCTGGTGGCCGCCTCCCTCCTCCCTGGCCTCCCGACGCTCCGCCCTTTCTCCCTGGTTCTCTCTTCTGCCGTTTTCCGTAGGACTCTCTTCTCTGCCCTGAGTCTCCTTTGGAATTCTGCAGGTTCTA
+
ABBBBBBBFFFFGGGCGGGGGGHHGGGFHGHHHG3F32F22BBFG22F0E115333513A000>FEG///12BFG1?/////?FG/?E/BC/<DHE22?F/2CF?11??G/FH/@--->FGFH0DGHHGH<GCCG@:EHCFGDH/C.CF.C?BFGEG.--9A.;:DFAFFFFB//;9FEF///99:F/;:BFBFFFFEFF?/.;.//9999F/:9;F//;AF..99/;B9FF/B/;B/:9B9//FFF/://
@M05620:37:000000000-D9766:1:1101:7983:6135 1:N:0:26
ACCACACCTTCTACAATGCGCTGCGTGTGGCTCCCGAGGAGCACCCCGTGCTGCTGACCGAGGCCCCCCTGAACCCCAAGGCCAACCGCGAGAAGATGAACCAGGGTGAGTGGCCCGCTCCCTCTTCTGGTGGCCGCCTCCCTCTTTCCTGGCCTCCGGGCGCTGCGCCCTTTCTCCCTGGTTCTCTCTTCTGCGGTTTTCCGTAGGCCTCTCTTCTCTGCCTTGCGTCTCCTTTGGAACTCTGCGGGTTT
+
BBBBBBB>BFFFGGGGGG4AFEFGGGGAAEGGF2BE?EFGFHHHHGGEEFGGHHGHGHH0EEGGGGGGGGGGHHHGGGGHGHHHHGGGGG/>@DHEGHHGHH0/?/0?.>1>.><<>-<@GEHGHH0<C00;AH.-;@AEGGFG/;CFB0FBFFFFG.9@B9-;@A-@D=BFFBFF/:9B.;B9F9//;/9//;--ADFEF/.;.;./:BFFFFFBFF/:FF99B/-.9.;BFFBF9B999999B9@-DE.
@M05620:37:000000000-D9766:1:1101:19578:6141 1:N:0:26
ACCACACCTTCTACAATGAGCTGCGTGTGGCTCCCGAGGAGCACCCCGTGCTGCTGACCGAGGCCCCCCTGAACCCCAAGGCCAACCGCGAGAAGATGCCCAGGCGAGTGGCCCGCTACCTCTTCTGGTGGCCGCCTCCCTCCTTCCTGGCCTCCCGGCGCTGCGCCCTTTCTCACTGGTTCTCTCTTCTGCCGTTTTCCGTAGGACTCTCTTCTCTGACCTGAGACTCCTTTGGAACTCTGCAGGTTCTA
+
CCCCCCCCFFFFGGGGGGGGGGHHGGGGHGHHHGGGGGGGGHHHHGGGGGGGHHHHHHHGGGGGGGGGGGGGHHHGGGGHGHHHHGGGGGGGGCHHGHHHHHHG/AFGGHFGHHGGG<-<=GDFHH0D0;AGHGGGGGEGGGGG0FF0;FFFFGGGDC-@DF-.-9AFFFFFFF0FFFFFFFFFFFFBFFFBFFADFFFFFFFF.FFFFFFFBFFFFF0BFFFFF0;BFFBFFFFB0BFFF0BFFF.0;B9
@M05620:37:000000000-D9766:1:1101:20043:6148 1:N:0:26
ACCACACCTTATACAATGAGCTGCGTGTGGCTCCCGAGGAGCACCCCGTGCTGCTGACCGAGGCCCCCCTGAACCCCAAGGCCAACCGCGAGAAGATGCCCAGGTGAGTGGCCCGCTACCTCTTCTGGTGGCCGCCTCCCTCCTTCCTGGCCTCCCGGAGCTGCGCCCTTTCTCACTGGTTCTCTCTTCTGCCGTTTTCCGTAGGACTCTCTTCTCTGACCTGAGTCTCCTTTGGAACTCTGCAGGTTCTA
+
ABBBBBBBFFFFGGGGGGGEGFHFGEFB4EGHFGGGFGGFDFHHHGGGDGGGHHHHHHHGGGGGGGGGGGGHHFHGGGGHGHHHHGGEGGGGCGGFFFFHHHHGHHHFGHGGHHGGG@DHHHHGHHHHHHFGHGGGGGHGHHGHHHGGGGGGGGGGGG-ADGGGGGFFFFFFFFFFFFFFFFFFFFFFFFFFFFDFFFFFFFFFFFFFFFFFFFFFFF/BFFF9BFFFFFFFFFEB/FFFFFFFFFFFFFF
@M05620:37:000000000-D9766:1:1101:9575:6200 1:N:0:26
ACCACACATTCTACAATGCGCTGCGTGTGGCTCCCGAGGAGCACCCCTTGCTGCTGACCTAGGCCCCCCTGAACCCCAAGGCCAACCGCGCGAAGATGCCCAGGTGAGTGGCCCGCTACCTCTTCTGGTGGCCGCCTCCCTCCTTCCTGGCCTCCCGGCGCTGCGCCCTTTCTCACTGGTTCTCTCTTCTGCCGTTTTCCGTAGGACTCTCTTCTCTGCCCTGAGTCTCCTTTGGAACTCTGCAGGTTCTA
+
AAAAAAA1BBDFFGGGGG1AECEGGEEBABGGGABB/EAEEHHHHGG/BBFGFHHHHHHDBFFHHEEGGEEHHFHGGGGHGEHEHGFEGG<>@C?ADFFCHHHEFG10<?FGHHGGCCGHHHHFDGGFGFAGC@CGGCEEHFGHHHBF:GFFGGE?.@;?A@-A-@B@?FFFFF/BFFB9FBBFFFBF99BFF@BFFFFFFF-;A/BFFFFEFFF99F/BEFF-999/99BFF9F/BFFFFFF/FFFFFF9
@M05620:37:000000000-D9766:1:1101:23201:6203 1:N:0:26
ACCACACCTTCTACAATGAGCTGCGTGTGGCTCCCGAGGAGCACCCCGTGCTGCTGACCGAGGCCCCCCTGAACCCCAAGGCCAACCGCGAGAAGATGAGTGGCGCGCTCCCTCCTCTCGTTTCCGCCTCCCTCCTTCCTCCCCTCCCGGCGCTCCGCCCTTTCTCCCTGGTTCTCTCTTCTCCCGTTTTCCGTTTGACTCTCTTCTCTGTCCTGCGTCTCCTTTGGCACTCTGCAGGCTCTAGATTGTAA
+
DDDDDDDDFFFFGGGGGGGGGGHHGGGFHGHHHGGGGGGGGHHHHGGGGGGGHHHHHHHGGGGGGGGGGGGHHHHGGGEHGHHHGGGGGGGGGGHHHGF22??//?<--.>>0<.<CD/....<0...;.;C/GGH0CHF0/99/C.:D9@-;-.9ADDCFB000;0:F0.;0:0000BFFF00;.A.B.BFD:0/.:;:BB0:BFBFF000;F00:9@./000;0/:0:B/0;BF0..;:/0:0B00000
@M05620:37:000000000-D9766:1:1101:25905:6211 1:N:0:26
ACCACACCTTCTACAATGAGCTGCGTGTGGCTCCCGAGGAGCACCCCGTGCTGCTGACCGAGGCCCCCCTGAACCCCAAGGCCAACCGCGAGAAGATGAGTGGCGGGCTCCCTCTTCTGGTGGCCGCCTCCCTCCTTCCTGTCCTCCCGGCGCTGCGCCCTTTCTCACTGGTTCTCTCTTCTGCCGTTTTCCGTAGGACTCTCTTCTCTGACCTGCGTCTCCTTTGGAACTCTGCAGGCTCTAGATCGGAA
+
BAABBBBABFFFGGGGGGGCGFGBEBAB4EF2FAFEDGGE?HHGHGGG1EFC5F3F5FBEEE0FGGGFGE1?GHGEG?EGFFHHAFEEF/>B/<2222??22//>/<<<.<<<:/C0G00;/;.CDCF..AEFGFBBBFB00/000CAC9-9-9@.;-;>9///BFFEFFF/;FF99B/BBFFBFF..;EFBA9.;9BF//F9/9;FBBF/9/9;ADDFF.9//9////9;BFFF//9.;./BB///;..E
@M05620:37:000000000-D9766:1:1101:20372:6214 1:N:0:26
ACCACACCTTCTACAATGAGCTGCGTGTGGCTCCCGAGGAGCACCCCGTGCTGCTGACCGAGGCCCCCCTGAACCCCAAGGCCAACCGCGAGAAGATGCCCAGGTGAGTGGCCCGCTACCTCTTCTGGTGGCCGCCTCCCTCCTTCCTGGCCTCCCGGCGCTGCGCCCTTTCTCACTGGTTCTCTCTTCTGCCGTTTTCCGTAGGACTCTCTTCTCTGACCTGAGTCTCCTTTGGAACTCTGCAGGTTCTA
+
CCCCCCCCFFFFGGGGGGGGGGHHGGGEGGHHHGGGGGGGGHHHHGGGEGGGHHHHHHHGGGGGGGGGGGGGHHHGGFEHGHHH/FGGGGCG?AHHHHHHHHHGHHHHHHGGHHGGGCGHHHHHHHFHHHGHHFGGGGHGHHGHHGGGGGGGGGGGFA-;DFFFFFFFFFFFFFFFFFFFFFFFFFFFFFFFFFFFFFFFFFADBBFFFFFFFFFFFF0FFFF9BFFFFFFFFF/:BFFFFFFFBFFFFFB
@M05620:37:000000000-D9766:1:1101:12001:6219 1:N:0:26
ACCACACCTTCTACAATGAGCTGCGTGTGGCTCCCGAGGAGCACCCCGTGCTGCTGACCGAGGCCCCCCTGAACCCCAAGGCCAACCGCGAGAAGATGAGTGGCCCGCTCCCTCTTCTTGTGGCCGCCTCCCTCCTTCCTGGCCTCCCGGCGCTGCGCCCTTTCTCACTGGTTCTCTCTTCTGCCGTTTTCCGTAGGACTCTCTTCTCTGCCCTGCGTCTCCTTTGGCACTCTGCAGGTTCTCGATCGGAA
+
>1A1A11AFF@BBGG1FFABG1FFEAEA0AGHHGGEEEA/ECGHHCEE/AEFGFGHFEHAEFEECFCEGGFFHHFGGGFHGHHGGGGGGG<B?CHHHHGHHHGF0?>@C-CFHHHHHH1>G1.<GGCCF;CEFHGHHHHH0/GHFFGGFGGGGG@G@@F@@FFFFFBFFFFFFFFFFFFFBFFFF@BBFFFFFF;BFFFFFFFFF/BFFF/FFFF-@B@BFFFFFBF/9FFFFFF/FFFFFF/ABF-;B-;
@M05620:37:000000000-D9766:1:1101:20469:6230 1:N:0:26
AGTGCCAGCTCTCAATCGCACAGGGGACCCAGGGCCTGGCCCCTCCATCCAGAAAACCTATGACCTCACCCGCTACCTGGAGCACCAACTCCGCAGCTTGGCTGGGACCTATGTGAGTATCCAGCGTAGGAATCTGGGAGTTGGGGAGGAGTGAGGAGTTGGGGAAAGACAGTCCTAACCGTGGAGGGTTCTGGTAAATGATGGGGTGAGGAGGGGCTCTTTGGCTCCCACCAGTCCCCCTGTCTGGTCTA
+
A?AABFFFBFFFGGGGGGGGG2G4FGEGGGHHEEFFAGHHFHGHGGFHHFEGB3FGHGHHHHBGHHHGHHHGC@/EGGHHHAHEHHGHGGHHGG/EECGHDHHGGCHHGHHHHFHGGHHDHF2BGDGGGDHFHHHHHGCCEGDGC?FCCDEGHEFF<EHHHHCGEGHHHGFHHHHHHGHHGGGGAFG@FEGGFGGFG0CF0FFGGGF?FFFFFFBBBBFFFFFFFFFFFBFF?FFFFFFF;AFFFFFFFF/
@M05620:37:000000000-D9766:1:1101:9896:6245 1:N:0:26
ACCACACCTTCTACAATGAGCTGCGTGTGGCTCCCGAGGAGCACCCCGTGCTGCTGACCGAGGCCCCCCTGAACCCCAAGGCCAACCGCGCGAAGATGAGTGGCCCGCTTCCTCTTCTTGTTTCCGCCTCCCTCCTTCCTGGCCTCCCGGCGCTGCGCCCTTTCTCACTGGTTCTCTCTTCTGCCGTTTTCCGTCGGACTCTCTTCTCTGCCCTGCGTCTCCTTTGGCCCTCTGCAGGTTCTCGATCGGCA
+
AAA1AAAAFFFFGDGB3F1AGCHFG00AA0BABCFAAEGCEHHFHGGEE//AFGFAFHCE/ECGG/EGGGF0G1FEG?/GA/GH/F<ECG//<>BA1<1?<D//0/>>-..<>FDDGH00=0/0=.<<E.;CGHCGHG/C0:C.C.CEB-?@A-A?-9A->BFF/BFF/;-:BFFFFFFB9BFBF@;AFFFFFB--9=@@FFE/F/;:FFBBAFA-9A@F-FFFF////AEFFFF/FAFFFF/A/B9;--9
@M05620:37:000000000-D9766:1:1101:18231:6246 1:N:0:26
ACCACACCTTCTACAATGAGCTGCGTGTGGCTCCCGAGGAGCACCCCGTGCTGCTGACCGAGGCCCCCCTGAACCCCAAGGCCAACCGCGAGAAGATGCCCAGGTGAGTGGCCCGCTACCTCTTCTGGTGGCCGCCTCCCTCCTTCCTGGCCTCCCGGCGCTGCGCCCTTTCTCACTGGTTCTCTCTTCTGCCGTTTTCCGTAGGACTCTCTTCTCTGACCTGAGTCTCCTTTGGAACTCTGCAGGTTCTA
+
BBBBBBBBFFFFGGGFGGGGFGHFGFEBGFHHHGGGGGGCGHHHHGEGEEGGHHHHHHHGGGGGGGGGGGGHHHEGGGFHGHHGEGGGGGCGFGHHHHHHHGHGFHHFHHGFHHGGGGGHHHHHHHFEHHGHHGGGGGHGHHGGHGGGGGGGGGGGGGAFGFFFFFFFFFFFFFFFFFFFFFFFFFFFFFFFFFDFFFFFFFAFFFFFFFFFFFFFFF/FFFF/BFFFFFFFFFFFFFFFFFFEFFFFFFF
@M05620:37:000000000-D9766:1:1101:21193:6260 1:N:0:26
AGTGCCAGCTCTCAATCGCACAGGGGACCCAGGGCCTGGCCCCTCCATCCAGAAAACCTATGACCTCACCCGCTACCTGGAGCACCAACTCCGCAGCTTGGCTGGGACCTATGTGAGTATCCAGCGTAGGAATCTGGGAGTTGGGGAGGAGTGAGGAGTTGGGGAAAGACAGTCCTAACCGTGGAGGGTTCTGGTAAATGATGGGGTGAGGAGGGGCTCTTTGGCTCCCACCAGTCCCCCTGTCTGGTCTA
+
AABABFFFBFFFGGGGGGGCGAFFFEFGGGGHGFGGGFHHHHGHGGHHHHFHFHHHHGHHHGHHHGEGHHHFGGEGHHHGFHHCGHHHGHHHGG/EEGHHGHHEEGGGGHFHHHFHHGHHHHHHHGEDDGFGHHHHHGHGGGHHGGGGGGGHHHHHGDHHHHGGGGHHHHHHHGHGHHHHGEEFGGGGEFGGGGFBGFFFFGGGGBDFEFFFFFFFFFFFFFFFFFFEFFFFFFFFFFFFFFFFFF/:BF9
@M05620:37:000000000-D9766:1:1101:16172:6273 1:N:0:26
AGTGCCAGCTCTCAATCGCACAGGGGACCCAGGGCCTGGCCCCTCCATCCAGAAAACCTATGACCTCACCCGCTACCTGGAGCACCAACTCCGCAGCTTGGCTGGGACCTATGTGAGTATCCAGCGTAGGAATCTGGGAGTTGGGGAGGAGTGAGGAGTTGGGGAAAGACAGTCCTAACCGTGGAGGGTTCTGGTAAATGATGGGGTGAGGAGGGGCTCTTTGGCTCCCACCAGTCCCCCTGTCTGGTCTA
+
AA>AAF5CAFFFGGGCGFGEE?HEFGGGFG2GCEFFGFHFFHGCFG2GFHHBG3BFHGHHHGFHHFG3FGFEG>/EHGFHFEHHGHGEGFHGGGEECFEFEGHG?EHHGHHFFDGHBFGFDGFFH@CECGHFGGHGFFGFGEG1/<<-CGA<<DDGCFGHHBGCEGEACFFGHHHFFFHH@DE?AAA?;CCF9FFFBFFFFGGGGGFBAFFFFB?B?BFB/FFFFFFFFBFAEFFFFFFDBFFFFFBBFFB
@M05620:37:000000000-D9766:1:1101:14033:6274 1:N:0:26
ACCACACCTTCTACAATGAGCTGCGTGTGGCTCCCGAGGAGCACCCCGTGCTGCTGACCGAGGCCCCCCTGAACCCCAAGGCCAACCGCGAGAAGATGAGTGGCCCGCTACCTCTTCTGGTGGCCGCCTCCCTCCTTCCTGGCCTCCCGGCGCTGCGCCCTTTCTCACTGGTTCTCTCTTCTGCCGTTTTCCGTAGGACTCTCTTCTCTGCCCTGCGTCTCCTTTGGAACTCTGCAGGTTCTAGATCGGAA
+
BBBBBAA3CFFFGGGGGG5GGGHHGGGA4EHFGAFE?EFGDHHHHGGFE1EGEFFFHHHEEC?EFGGGGGGGHHHGGGGHGHHGHFGGGG/BDFHE1DGGGHFF??<>A>>GHHHHHH1>F0.GGGCCE;GEHHGHHHHH:CFGHGEGCB@BBBGDABFBBFFFFFFFEBFBFFFFFFFF;FFFFBDFFFFFDFADFFFFFFFFFBBFFF/BEFF;@FBDFFFFBFF//BFFFFFBFF;BFF/FFFFEDDE
@M05620:37:000000000-D9766:1:1101:16235:6284 1:N:0:26
AGTGCCAGCTCTCAATCGCACAGGGGACCCAGGGCCTGGCCCCTCCATCCAGAAAACCTATGACCTCACCCGCTACCTGGAGCACCAACTCCGCAGCTTGGCTGGGACCTATGTGAGTATCCAGCGTAGGAATCTGGGAGTTGGGGAGGAGTGAGGAGTTGGGGAAAGACAGTCCTAACCGTGGAGGGTTCTGGTAAATGATGGGGTGAGGAGGGGCTCTTTGGCTCCCACCAGTCCCCCTGTCTGGTCTA
+
AB>ABFFFBFFFGGGGGGGGGGHHGGGGGGHHFGGGGGHHHHGHGGHHHHHHHHHGHGHHGFHHHHHHHHHGGEEFGHHHHHHHHHFGFHHHFGGGGHFHGHHGGGHHGHHHHHHHHHHHHHHHHGGGGGHHHHHHHHHGGHHHGGGGG?CFHFHHGGHHHHGGGGHHGHHHHHHHHHHHGGGGGGGGGGGGGGFGGGGGGGGGGGFFFFFFFFFFFFFFFFFFFFFFFFFFFFFFFFFFFFFFFFFFFFB
@M05620:37:000000000-D9766:1:1101:17215:6339 1:N:0:26
GAGGCTGCTTTGGAAGAAACTCATAGATTACTGCAACAGTTCCCCCTGGACCTGGAAAAGTTTCTTGCCTGGCTTACAGAAGCTGAAACAACTGCCAATGTCCTACAGGATGCTACCCGTAAGGAAAGGCTCCTAGAAGACTCCAAGGGAGTAAAAGAGCTGATGAAACAATGGCAAGTAAGTCAGGCATTTCCGCTTTAGCACTCTTGTGGATCCAATTGAACAATTCTCAGCATTTGTACTTGTCACTG
+
ABBBBAFBFFFFGGGGGGGGGGHHGHHHHFGHHHGGFGGDFGHHHGGGHGHHHHHHHHHGBHHHHHHHHHHHHHHEHHHHHHHHHHHHHHHHHHBG3FCGG4GHHFHHF1FGHHFHFHG/EEGFEHGB0F3GFHEGE3BGHHHG2?DF/CABCGBGFCGGHH2<GGHHGHHFGHBFGGHB1<><FGHFEHHHHGFGG?CGFDDGCHGDGHHFFBCHF0CGFH0CG/CCHHFFGGGFGGG0CFGGG000;CF
@M05620:37:000000000-D9766:1:1101:22773:6341 1:N:0:26
ACCACACCTTCTACAATGAGCTGCGTGTGGCTCCCGAGGAGCACCCCGTGCTGCTGACCGAGGCCCCCCTGAACCCCAAGGCCAACCGCGAGAAGATGAACCCAGGTGCGTGGCCCGCTACCTCTTCTGGTGGCCGCCTCCCTCCTTCCTGGCCTCCCGGCGCTGCGCCCTTTCTCACTGGTTCTCTCTTCTGCCGTTTTCCGTAGGACTCTCTTCTCTGACCTGCGTCTCCTTTGGAACTCTGCAGGTTC
+
CABBCCCCFFFFGGGGGGGGGGHHGFEECEGFGFAFFGGGCCGGHGGGAFFFFHBGHHHA@ECEGEGGG/FGGHHGGDGHGHHHHGGGGGCFFGHFDDGHFEFE/FGG1@FD?DHHGGGGGHHHHHHHGHHHEHHGGGGGHGGGGGGGGGGGGGGGGGGG?AFFFFFFFFFFFFFFFFFFFFFFFFFFFFFFFFFF9DFFFFFFFFFFFFFFFFFFFFFFBFFFF.@DFFFFFFFFFFFFFFFFF9BFFFE
@M05620:37:000000000-D9766:1:1101:18964:6353 1:N:0:26
ACCACACCTTCTACAATGAGCTGCGTGTGGCTCCCGAGGAGCACCCCGTGCTGCTGACCGAGGCCCCCCTGAACCCCAAGGCCAACCGCGAGAAGATGAGTGGCCCGCTCCCTCTTCTGGTGGCCGCCTCCCTCCTTCCTGGCCTCCCGGAGCTGCGCCCTTTATCACTGGTTCTCTCTTCTGCCGTTTTCCGTAGGACTCTCTTCTCTGACCTGAGTCTCCTTTGGAACTCTGCAGGTTCTAGATCGGAA
+
>>1>AAAAFFFDAGG13BGEEAB1ABEFH0GHCGF0AAEAEHHHHGEGE/EAFFFGHFAEGGCGEE>EGGGGHGEEGGGC>EHCF?E>C@CC?AGG1??GHHF/<?@CCGGGHB<GHH11>GAHH-<CG.CE/GGHH0GHHHCHH.E..@;AAGGG?A.9-;9/9BFFF/FF//9FFFFFFFFFF@-AFFBF?BABBFFFFFFFFFFFFFFFFFFBF/;FFFFB9BFFBFFFFBFBBFAB/;/BFB/---9
@M05620:37:000000000-D9766:1:1101:8743:6357 1:N:0:26
ACCACACCTTCTACAATGAGCTGCGTGTGGCTCCCGAGGAGCACCCCGTGCTGCTGACCGAGGCCCCCCTGAACCCCAAGGCCAACCGCGCGAAGATGCCCAGGTGAGTGGCCCGCTACCTCTTCTGGTGGCCGCCTCCCTCCTTCCTGGCCTCCCGGCGCTGCGCCCTTTCTCACTGGTTCTCTCTTCTGCCGTTTTCCGTAGGACTCTCTTCTATGACCTGAGTCCCCTTTGGAACTCTGCAGGTTCTA
+
AA>1A?>>BFBDBGGBFEB1A1BAE0E0AAFG10BEEEE/EGHHHGEABEFGFHHHHHH/EECEFEEEGEEHHCEFGGGF>EHF/FG/BC/<@CB/?1FHHHHGEF??FGEFHHGGG-@HHHFH<GFHFBCHHCCGG.CEFFGGGGGG0FFGGGGGBG;;@@@--;B@?FFFFF/B9FFFFBFFF9BF/:BFF@FFFFFFBF--A/BFFFFBFFF/:9/;FFF/-;;99A-FF//BFF/FFBFFFFAB999
@M05620:37:000000000-D9766:1:1101:17160:6374 1:N:0:26
ACCACACCTTCTACAATGAGCTGCGTGTGGCTCCCGAGGAGCACCCCGTGCTGCTGACCGAGGCCCCCCTGAACCCCAAGGCCAACCGCGAGAAGATGAATGGCTCGCTGCCTCTTCTTGTGCCCGTCTCCCTCCTTCCTGTCCTCCCGGCGCTGCGCCCTTTCTCACTGGTTCTCTCTTCTGCCGTTTTCCGTAGGACTCTCTTCTCTGCCCTGCGTCCCCTTTGGAACTCTGCAGGTTCTCGCTCGTCA
+
BBBABBBBFFFFGGGGFGGGGBHHGAEBFEHHFFFEGGGGGHHHHGGGFEGGHHGHHHGGCGGGGDGGGGGGHFHFGG?HGCGHHGDGGG@<@DFHHH112?1FFF//</<0>1GDDD1111110<-../0</<.CDG/;0::F0;CEGGC--A-A--;-:CF0/9////./;/99FF9BBFB/99.9;E/B9/;D.FBFBB/99/;9F//;.9;E>9@-;ABFFF/9BB///:FBB../://...9B-.;
@M05620:37:000000000-D9766:1:1101:23425:6386 1:N:0:26
GAGGCTGCTTTGGAAGAAACTCATAGATTACTGCAACAGTTCCCCCTGGACCTGGAAAAGTTTCTTGCCTGGCTTACAGAAGCTGAAACAACTGCCAATGTCCTACAGGATGCTACCCGTAAGGAAAGGCTCCTAGAAGACTCCAAGGGAGTAAAAGAGCTGATGAAACAATGGCAAGTAAGTCAGGCATTTCCGCTTTAGCACTCTTGTGGATCCAATTGAACAATTCTCAGCATTTGTACTTGTAACTG
+
BCBCCCFCFFFFGGGGGGGGGGHHHHHHHHHHHHHHHHHGHHHHHGGGHHHHHHHHHHHHGHHHHHHHHHHHHHHFHHHHHHHHHHHHHHHHHHHHHHHHHHHHHHHHHGHHHHFHHHGGCFHHFEGHHHHHGHGHFFHFHHHHGFHGGHFGHHDHHFHHHHHHHGHGHHHHHGHHHGHHBHHHHHHHGHHHHHGGGGGFHHHHHHHHHHHGFGHHHFHHHFHHHFHHHHGGGGGGGGGGGGGGGGBFGGF
@M05620:37:000000000-D9766:1:1101:26138:6398 1:N:0:26
ACCACACCTTCTACAATGAGCTGCGTGTGGCTCCCGAGGAGCACCCCGTGCTGCTGACCGAGGCCCCCCTGAACCCCAAGGCCAACCGCGAGAAGATGCCCAGGTGAGTGGCCCCCTACCTCTTCTGGTGGCCGCCTCCCTCCTTCCTGGCCTCCCGGCGCTGCGCCCTTTCTCTCTGGTTCTCTCTTCTGCCGTTTTCCGTAGGACTCTCTTCTCTGACCTGAGTCTCCTTTGGAACTCTGCAGGTTCTA
+
CCCCCCCCFFFFGGGGGGGGGGHHGGGGHGHHHGGGGGGGGHHHHGGGEGGGHHHHHHHGGGGGGGGGGGGHHHHGGGGHGHHHHGGGGFFGGGHGHHEHHF/F?F=0?FFEHH-AC.FGGFFHHF<DDGDHC<@G.CGGFHDFG0GB0/.AFFGE.---;--:-:DFFFFFBB000:00;;BFFB0FFFFFF=ADFEFF.;..;00;BBFFFB9BFB0:B0://;09:B0BB0BFFFFFB0B0FFFF099
@M05620:37:000000000-D9766:1:1101:23231:6403 1:N:0:26
ACCACACCTTCTACAATGAGCTGCGTGTGGCTCCCGAGGAGCACCCCGTGCTGCTGACCGAGGCCCCCCTGAACCCCAAGGCCAACCGCGAGAAGATGAGTGGCCCGCTCCCTCTTCTGGTGGCCGCCTCCCTCCTTCCTGGCCTCCCGGGGCTGCGCCCTTTCTCACTGGTTCTCTCTTCTGCCGTTTTCCGTAGGACTCTCTTCTCTGACCTGCGTCTCCTTTGGAACTCTGCAGGTTCTAGATCGGAA
+
BBBBBBBBFFFFGGGGGGGGGGHHGEEFHGHHHGGGGGGGGHGHHGGGEEFGHHHHHHHGGGGGGGGGGGGHHHHGGGGHGHHHHGGGF@@FGGHHHHH2?2//0?>C@-.<<GFBHH=<<<<<.--<<.:.:GACC0G00/GHH.EG.A--=B.C9:.B-9B//9/FB/.;;/9B/9/9;F/9F99AF.:/;9:../;9F/9BBBFFFFBFBF..;A-.FFF/BFBBBFB9F/9//;.;BFB/F/;..A:
@M05620:37:000000000-D9766:1:1101:23435:6406 1:N:0:26
GAGGCTGCTTTGGAAGAAACTCATAGATTACTGCAACAGTTCCCCCTGGACCTGGAAAAGTTTCTTGCCTGGCTTACAGAAGCTGAAACAACTGCCAATGTCCTACAGGATGCTACCCGTAAGGAAAGGCTCCTAGAAGACTCCAAGGGAGTAAAAGAGCTGATGAAACAATGGCAAGTAAGTCAGGCATTTCCGCTTTAGCACTCTTGTGGATCCAATTGAACAATTCTCAGCATTTGTACTTGTAACTG
+
ABCABBFCFFFFGGGGGGGGGGHHHHHHHHHHHHHHGHHGHHHHHGGGHHHHHHHHHGHHHHHHHHHHHHHGHHHHHHGHHHHHHGGHHHGHHHHHHFHHHGHHFHHHHHHHHHHHHHGGGGHHHFGEFFGHGHHHGFHHGFGHCFHFFHGGHHHHHGGHHHDHHHGHHHHHHHHHHGGGBGGHGFHHHGGGHHGGDGGGGHHHGHHHHDGGHGHHFGHHHHFHHHHHFHGFGGGGGGGFFGGGFCBFFFG
@M05620:37:000000000-D9766:1:1101:5458:6411 1:N:0:26
GAGGCTGCTTTGGAAGAAACTCATAGATTACTGCAACAGTTCCCCCTGGACCTGGACAAGTTTCTTGCCTGGCTTACAGAAGCTGAAACAACTGCCAATGTCCTCCAGGCTGAACCACTGGCGGCCAGAATCCTCGAAGAGACCAAGAGAGTCAATGAAATAATGAAAACAAAGCAAGTCAGTCAGGCATTACCACTTTAGCACACTTGAGGCAACAATTGACACCATCTGAGCCTTTGACCTTGAACCTG
+
A?AAAAFBFFDBGBBGBGFGGGHGHFHHHHHFGHFDGHHFHGHGHGGFGGFHHGHH2A1GHHHGFHHBBGDBBGHEAABFGHFHHEBGFGHHHHHGHHHHHB4BG3BB3??1B33?BF332/>///>?02BB?B2?EHE/022?@F00???F1?F11?1FD1><FBFG10F.0>><<<<=DG==D0CH.<D0<;0=;0;:0CG:/:;CC0CG:.;EFAFGG0;00;.;/;0;0C/;CF00;=;C0:FBE.A
@M05620:37:000000000-D9766:1:1101:5138:6414 1:N:0:26
AGTGCCAGCTACACTCGACTAGGGGCCCCCTGCCCTGGCCCCTCCCTCCCGAAAACCTCTGCCCTCACCCGCTACCTGGAGCACCCCCTCCGCAGCTTGGCTGGGCCCTGTGTGCGTATCCCGCGTCGGCATCTGGGCTTTGGGGCTGCGTGCGGCGTTGGGGCACGCCCGTCCTAACCGTGGCGGGTTCTGGTAAATGCTGGGGTGAGGCGGGGCTCTTTGGTTCCCACCCGTCCCCCTGTCTGGTCTAT
+
>>>>>BFFAF1BBBGGG111ABBAF00AA00B0BBBCG0BBEGGGF0BBBBAAEE0B>BBB1BG1BFGHHGG>>EHBFB0BBGHHGG>//??EGG/FHFAF1?CA/?>?0?FFG@CFAEHHH/ACA->A--<C==DCHGHC0CACG-C:;CEGGG@?A@@F@@F--A@F@@@FFFE/FF@FF;?@@@@AFFFF9;9BFFB/FFF@F@-;FF-;@;--:;FFFF-;;BFFFF-@A;ABFF@FFFFFFF/;/B
@M05620:37:000000000-D9766:1:1101:11357:6418 1:N:0:26
ACCACACCTTCTACAATGAGCTGCGTGTGGCTCCCGAGGAGCACCCCGTGCTGCTGACCGAGGCCCCCCTGAACCCCAAGGCCAACCGCGCGAAGATGAACCCAGGTGCGTGGCCCGCTCCCTCTTCTGGTGGCCGCCTCCCTCCTTCCTGGCCTCCCGGCGCTGCGCCCTTTCTCACTGGTTCTCTCTTCTGCCGTTTTCCGTAGGACTCTCTTCTCTGCCCTGCGTCTCCTTTGGAACTCTGCTGGTTC
+
BBBBBBB>BFFFGGGGGG5FGGHHGGG24EGHHBFF?EFCDHHHHGGAAFGGEHGHHHGAEE?EGGGGGGGHHHHGGGGHGHHHHGGGGG/BDGGCHHHHHH/<FFHG<AGGGGGHGCD?EGHHGH;CGFHHGHHGGGDGGFGG.;CGFGGFFGGGG.;DCF-@@FFFFFFFFFFF/FFFFFFFFFF/;BFFFF9@;DFFF;AF.;A9BFFFFFFFF/BF9B.;FAB.;.;BFFFFFFFFF;BFF/;BBF/
@M05620:37:000000000-D9766:1:1101:21183:6419 1:N:0:26
ACCACACCTTCTACAATGAGCTGCGTGTGGCTCCCGAGGAGCACCCCGTGCTGCTGACCGAGGCCCCCCTGAACCCCAAGGCCAACCGCGAGAAGATGCCCAGGTGAGTGGCCCGCTACCTCTTCTGGTGGCCGCCTCCCTCCTTCCTGGCCTCCCGGCGCTGCGCCCTTTCTCACTGGTTCTCTCTTCTGCCGTTTTCCGTAGGACTCTCTTCTCTGACCTGAGTCTCCTTTGGAACTCTGCAGGTTCTA
+
CBCCCCCCFFFFGGGGGGGGGGHHGFGEGGHHHGGGGGGGGHHHHGGGGGGGHHHHHGHGGGGGGGGGGGGHHHHGGGGHGHHHHGGGGGGGGGHHHGFHHFGGG1FGGFGEHHGGGCGHHHHHGGFFHFGHH?@GGDHGHHGHHFGFBFFGGFGG?A-;DC;FFFFFFFFFFFFFFFFBFFFFFFFFFFFFFFDFFFFFDF?DFFFFFFFFFFFFFBBFFFF;FFFFFFEFF0F0FFFFB0B0BFFFFF9
@M05620:37:000000000-D9766:1:1101:25113:6422 1:N:0:26
ACCACACCTTCTACAATGAGCTGCGTGTGGCTCCCGAGGAGCACCCCGTGCTGCTGACCGAGGCCCCCCTGAACCCCAAGGCCAACCGCGAGAAGATGAACCCAGGTGAGTGGCCCGCTACCTCTTCTGGTGGCCGCCTCCCTCCTTCCTGGCCTCCCGGAGCTGCGCCCTTTCTCACTGGTTCTCTCTTCTGCCGTTTTCCGTAGGACTCTCTTCTCTGACCTGCGTCTCCTTTGGAACTCTGCAGGTTC
+
BABBBBBBFFFFGGGGGGGBGGHBEFGGHGHHHFGGGGGCEHGHHGGGAEGGBHGFGHGGE??EGGGGGGGHHFHGGGGHFHHHHGGGG?DC@DFFHBGDDGGG?/FGGAGHEGGHDGGGGHHGDGGGDDGGFHHGGGGGHGHHGFGGGFFGGGGGGGEB?@BFGGBBFB<FFFFFFFFFFBFFFFFFFFFFFFFB;;FEFFAFFADFFFFFFFFFFFFFFFFFB.;DBFFF/FFBBB9FFFFFFF;?AFB
@M05620:37:000000000-D9766:1:1101:14070:6427 1:N:0:26
AGTGCCAGCTCTCAATCGCACAGGGGACCCAGGGCCTGGCCCCTCCATCCAGAAAACCTATGACCTCACCCGCTACCTGGAGCACCAACTCCGCAGCTTGGCTGGGACCTATGTGAGTATCCAGCGTAGGAATCTGGGAGTTGGGGAGGAGTGAGGAGTTGGGGAAAGACAGTCCTAACCGTGGAGGGTTCTGGTAAATGATGGGGTGAGGAGGGGCTCTTTGGCTCCCACCAGTCCCCCTGTCTGGTCTA
+
BCABBFFFCFFFGGGGGGGGGGHGGGGGGGHHDGGGGGHHHHGHGGHHHGHHHGHHHGHHHHHHHHHHHHHGGEGGHHHHEGHHHHFHGHHHGGGGGHHHGHHGGGHHGHHHHHHHHHHHHHHHHGGGGGHHHHHHHHHGGHHHGGFGGGEGHHHHGGHHHHGGEGHHHHHHHHHHHHHHGGGGGGGGEGGGGGFGGGGGGGGGGGFFFFFFFFFFFFFFFFFFFFFFFFFFFFFFFFFFFFFFFFFFFFB
@M05620:37:000000000-D9766:1:1101:19687:6437 1:N:0:26
ACCACACCTTCTACAATGAGCTGCGTGTGGCTCCCGAGGAGCACCCCGTGCTGCTGACCGAGGCCCCCCTGAACCCCAAGGCCAACCGCGAGAAGATGAGTGGCCCGCTCCCTCTTCTTGTGGCCGCCTCCCTCCTTCCTGGCCTCCCGGCGCTGCGCCCTTTCTCACTGGTTCTCTCTTCTGCCGTTTTCCGTAGGACTCTCTTCTCTGTCCTGTGTCTCCTTTGGAACTCTGCAGGCTCTAGATCGGAA
+
CCCCDDDDFFFFGGGGGGGGGGHHGGGFDGHHHGGGGGGGGHHHHGGGGGGGHHGHHHHGGGGGGGGGGGGHHHHGGGGHGHHHHGGGGGDGGGHHHHFC?2==0/>>@-<<<GGGHH1111...<-<<.:CCGDC<0GC0/CHH?FGDG99AD?D-9ADC/FB0B:F:<BFB:<BB<BFBF00B@.<F.00<0.<90::BB0BFEFFFB0<0B:0:<:<FFFFEFF00B::F00:BF.<FF<0<BBA...
@M05620:37:000000000-D9766:1:1101:14284:6443 1:N:0:26
AGTGCCAGCTCTCAATCGCACAGGGGACCCAGGGCCTGGCCCCTCCATCCAGAAAACCTATGACCTCACCCGCTACCTGGAGCACCAACTCCGCAGCTTGGCTGGGACCTATGTGAGTATCCAGCGTAGGAATCTGGGAGTTGGGGAGGAGTGAGGAGTTGGGGAAAGACAGTCCTAACCGTGGAGGGTTCTGGTAAATGATGGGGTGAGGAGGGGCTCTTTGGCTCCCACCAGTCCCCCTGTCTGGTCTA
+
A1>AA1F11CCFGD3AGGGEGGHAFGGAEAAGA0AE/FGH0GAFFGH1FFGHFAFFGA0ABDDFHFHFHEFEG/>EG@EGFFHAHHFGGHFHGGE?EHGH?GFFGGHAFHHHHH2FDBGFHHHHHCCFGGHFEHHHHFHFCHHHGGGGGGFFGHGHHGG/GFCGGGHHHHHHHHHHHHHHGFEGGGGGCFFGGGFFGGGGGGFFGGF@FFFFFF@@@?FFFFFF/BFEFFFFFFFFFFEF@FFFFFFFFFB
@M05620:37:000000000-D9766:1:1101:23888:6445 1:N:0:26
AGTGCCAGCTCTCAATCGCACAGGGGACCCAGGGCCTGGCCCCTCCATCCAGAAAACCTATGACCTCACCCGCTACCTGGAGCACCAACTCCGCAGCTTGGCTGGGACCTATGTGAGTATCCAGCGTAGGAATCTGGGAGTTGGGGAGGAGTGAGGAGTTGGGGAAAGACAGTCCTAACCGTGGAGGGTTCTGGTAAATGATGGGGTGAGGAGGGGCTCTTTGGCTCCCACCAGTCCCCCTGTCTGGTCTA
+
BCCCCFFFCFFFGGGGGGGGGGHHGGGGGGHHGGGGGGHHHHGHGGHHHHHHFHGHHGHHHHHHHHHGHHHGGGGGHHHHGHHGHHHGGHHHGGGGGHHHGHHGGGGHGHHHHHHHHHHHHHHHHGGGGGHHHHHHHHHGGHHHGGGGGGGHHHHHHGHHHHGGGGHHHHHHHHHHHHHHGGGGGGGGEFGGGGGGGGGGGGGGGGFFFFFFFFFFFFFFFFFFFFFFFFFFFFFFFFFFFFFFFFFFFFB
@M05620:37:000000000-D9766:1:1101:5966:6458 1:N:0:26
ACCACACCTTCTACAATGAGCTGCGTGTGGCTCCCGAGGAGCACCCCGTGCTGCTGACCGAGGCCCCCCTGAACCCCAAGGCCAACCGCGAGAAGATGAACCCTGGTGCGTGGCACGCTCCCTCTTCTGGTGGCCGCCTCCCTCTTTCATGGCCTCCCGGCGATGCGCCCTTTCTCACTGGTTCTCTGTTCTGCCGTTTTCCGTTGGACTCTCTTCTCTGCCTTGCGTCTCCTTTGGAACTCTGCCGGTTC
+
AAA?AAA>FFFFGGGGFG1AF1FGGAEBAAGHABFEAEGGGHHHHGGGGFGGHHHFGHHGCGGGG?EEGGGBHBEGGGCH//GEHG/<>B<</B?GGHHGFH/0?FGFF@CE?C0>C@E.<EHHHH<<D00CACGCCG.:::C:;;0;0;;FGGGGG.9;9A-9:A@F--;BF/FF/BFFBBFFFFF/9;FFFF/;;BFFF/9B/:A/;/BFFFFFFBFFFF///9@9-;-BFFFFFEFFF/BFF/;9@F?
@M05620:37:000000000-D9766:1:1101:20689:6462 1:N:0:26
GAGGCTGCTTTGGAAGAAACTCATAGATTACTGCAACAGTTCCCCCTGGACCTGGAAAAGTTTCTTGCCTGGCTTACAGAAGCTGAAACAACTGCCCTTGACCTTTAGACTGCTACCGTAAGGGCCCGACTCCACGCCAACGCACCAAAAGACACCGCGCAACAGAACCAATGACGAGACCGACAGGCCTTTCAGCTTTCGCACTCTTGTAGCTCAACAAGCCCAATTATCAGCATTTGTAATTGACAATG
+
BABCCCFCFFFFGGGGGGGGGGHHHHFHHHHHHHHHHHHFHHHHHGGGHHHHHHHGHHHHGHHHHHHHHHHHHHHHHHHHHHHGHHHHHHHHHHBG13B233B4333@3D4B3FG3B/?/?0F0/?E//>/<22B/?F/B//<</<0//?F/0?0/-->---<.</0<<GHC00;..-...---;9.C.0;F0CFG00;0..::@FFF00000;;FFF0./.;..;/90;0;;0;0FFFFFF9FF0FF000
@M05620:37:000000000-D9766:1:1101:20287:6466 1:N:0:26
AGTGCCAGCTCTCAATCGCACAGGGGATCCAGGGCCTGGCCCCTCCATCCAGAAAACCTATGACCTCACCCGCTACCTGGAGCACCAACTCCGCAGCTTGGCTGGGACCTATGTGAGTATCCAGCGTAGGAATCTGGGAGTTGGGGAGGAGTGAGGAGTTGGGGAAAGACAGTCCTAACCGTGGAGGGTTCTGGTAAATGATGGGGTGAGGAGGGGCTCTTTGGCTCCCACCAGTCCCCCTGTCTGGTCTA
+
>3>ABDDFBFCFFGGFGGGGAAEEDGGGGHHHHGGGGDHAAGGHGGFHFHFD333GHGEGHHEHFHCGHFHGGG@EHHHHHHHEEGHHGHHHGGGGGHHHGHHGGGGHGHHFGHFFFGHHHHHHHGGGGGGHHHHHHHHGGHHGGGGGCGFFHHHHFGHHGFDGGGHHHHHHHHHHHHHHGGGGGGGGFGGGGGGGGGGGGGGGGGGBFFFFFFBB?BFFFFFFFFFFFFFFFFFFFFFFBFFFFFFFFFF
@M05620:37:000000000-D9766:1:1101:8105:6474 1:N:0:26
ACCACACATTCTACAATGCGCTGCGTGTGGCTCCCGAGGAGCACCCCGTGCTGCTGACCGAGGCCCCCCTGAACCCCAAGGCCAACCGCGCGAAGATGACCGAGGTGCGTCCTCTTCTTGCTGCTGTGTTGCTCGTTCCTCGCCTTCCGGCCCTGCGGGCTTTCTCACTGGTTCTCCCGTTTGCCGCTTTCGGTGTGACCCTCTTGTCTGTCTTGTGTGTCCTTTGTCTCTCTGGGGATTCTGGATGGTCA
+
>>AA>>A11BBDFFEGGGAAFGGGGEE0AEFABABB/EAEGHCFFEE/ABBFGHHHHHH>>@EEGEGGGGGHBGGEFFGHGHGHHGGCCC/>BGGCGH?11/--<>>>-.--.=D0=D000=;00:;/;;.0;C.;..;00.;AA.CF.?--;9.;-;-9;-B////;//-;//////-9-;-/;@-;B-/------/9/;/--9/9;F/9:/;/9/B--;9F99B//////://--9-;BF/////-///
@M05620:37:000000000-D9766:1:1101:22505:6491 1:N:0:26
AGTGCCAGCTCTCCATCGCACAGGGGACCCAGGGCCTGGCCCCTCCCTCCAGAAAACCTATGACCTCACCCGCTACCTGGAGCACCCACTCCGCAGCTTGGCTGGGACCTATGTGAGTATCCAGCGTCGGAATCTGGGCGTTGGGGAGGAGTGCGGCGTTGGGGACAGACAGTCCTAACCGTGGAGGGTTCTGGTAAATGATGGGGTGAGGAGGGGCTCTTTGGCTCCCACCAGTCCCCCTGTCTGGTCTA
+
>1>1>BDFACFFG11B1A11E0FAF00AE?FC0BEEFGCGGGEHGG/BGGFHHBABGEHHE1GGH@FGHHHGG/>EHHDG0BBCGH/??GG0/??EEH1FEFHGG?CFCHBDFGFFFHHHHHG1GGG/@C?<?GHGFF.<CCGE-@.<@<;CGCCG-AA@GF@GE9AEBF/CBFGFBFFF@FF@-AA@AF-FFFFFBFFFFFFFEFB@-FFBBF?@@@FFFFFFFFFFFBFB-FFFFFFF@FFFFFFFFFB
@M05620:37:000000000-D9766:1:1101:20531:6491 1:N:0:26
AGTGCCAGCTCTCAATCGCACAGGGGACCCAGGGCCTGGCCCCTCCATCCAGAAAACCTATGACCTCACCCGCTACCTGGAGCACCAACTCCGCAGCTTGGCTGGGACCTATGTGAGTATCCAGCGTAGGAATCTGGGAGTTGGGGAGGAGTGAGGAGTTGGGGAAAGACAGTCCTAACCGTGGAGGGTTCTGGTAAATGATGGGGTGAGGAGGGGCTCTTTGGCTCCCACCAGTCCCCCTGTCTGGTCTA
+
BABBBFFFBFFFGGGGGGGGGCHCFGGGGGFHGGGGGEHHHFGHGGGHHGHHEHGHHGHHGHFGHFHEHHHGGEEEHFHHHFHHHFHEGHHHGGGGGFHHGHHGGGHHGHHHHHHHHHFHHHHHHGGGGGHHHHHHHHHGGHHHGGGGGGEGHFHHHGHHHHGGGGHHHHHHHHHHHHHHGGGGGGGGEGGGGGFGGGGGGGGGGGFFFFFFFFFFFFFFFFFFFFFFFFFFFFFFFFFFFFFFFFFFFFB
@M05620:37:000000000-D9766:1:1101:22493:6511 1:N:0:26
AGTGCCAGCTCTCAATCGCACAGGGGACCCAGGGCCTGGCCCCTCCATCCAGAAAACCTATGACCTCACCCGCTACCTGGAGCACCAACTCCGCAGCTTGGCTGGGACCTATGTGAGTATCCAGCGTAGGAATCTGGGAGTTGGGGAGGAGTGAGGAGTTGGGGAAAGACAGTCCTAACCGTGGAGGGTTCTGGTAAATGATGGGGTGAGGAGGGGCTCTTTGGCTCCCACCAGTCCCCCTGTCTGGTCTA
+
CCBBCFFFCFFFGGGGGGGGGGHGGGGGGGHHFGGGGGHHHHGHGGHHHHHHHHHHHGHHHHHHHHHHHHHGGEGGHHHHHHHHHHHHGHHHGGGGGHHHGHHGEEFGG2B3?3?B3F333??FG??/</@@G2=1100/?011ACF@DGE0.=0.0.<CGC@-.;CC/:GB::GCFB/CB.;-:.CB.;.00=CC0B9;BF00CAAAEFFFDDDFFFFFFFFFFFFFFFFFFFFFFFFFFFFFFFFFFFF
@M05620:37:000000000-D9766:1:1101:13929:6525 1:N:0:26
ACCACACCTTCTACAATGAGCTGCGTGTGGCTCCCGAGGAGCACCCCGTGCTGCTGACCGAGGCCCCCCTGAACCCCAAGGCCAACCGCGAGAAGATGAACCCAGGTGCGTGGCCCGCTACCTCTTCTGGTGGCCGCCTCCCTCCTTCCTGGCCTCCCGGCGCTGCGCCCTTTCTCACTGGTTCTCTCTTCTGCCGTTTTCCGTAGGACTCTCTTCTCTGCCCTGCGTCTCCTTTGGAACTCTGCAGGTTC
+
BBBBBBBAFFFFGFFGGGGGGGHHGDGBCEHGHGFGGGGFDHHHHGGGDGGGGHFFHHGEECCEGGGGGGFBGHHGGGGHGHHHHGGFGG<CGGHFFFHGFHGFHGFG?CFGGGHHGGG-AGHHHHHFHHHHGHHGGGGGHGGGEGFGGGGGGGGGGEGGGGFFCFFFFFAFFFFFFFFFFFFFFFF:BFFFFFFF.:FEFFDF.:AFFFFFFFFFFFFF/BAFFED:B.BFFFFFFFFFFFFFF/;AAF/
@M05620:37:000000000-D9766:1:1101:19447:6543 1:N:0:26
AGTGCCAGCTCTCAATCGCACAGGGGACCCAGGGCCTGGCCCCTCCATCCAGAAAACCTATGACCTCACCCGCTACCTGGAGCACCAACTCCGCAGCTTGGCTGGGACCTATGTGAGTATCCAGCGTAGGAATCTGGGAGTTGGGGAGGAGTGAGGAGTTGGGGAAAGACAGTCCTAACCGTGGAGGGTTCTGGTAAATGATGGGGTGAGGAGGGGCTCTTTGGCTCCCACCAGTCCCCCTGTCTGGTCTA
+
BAABBFFFBFFFGGGGGGGGGGFDGGGGGGHHGGGGGGHHHHGHGGHHHHHHHGGHHGFHHHHHHHHHHHHGGEGGHHHHHHHHHHGHGHHHGGGGGHHHGHHGGGHHGHHHHHHHHHHHHHHHHGGGGGHHHHHHHHHGGHHHGGGGGGEGHHHHHGHHHHGGGGHHHHHHHHHHHHHHGGGGGGGGFGGGGGFGGGGGGGGGGGFFFFFFFFFFFFFFFFFFFFFFFFFFFFFFFFFFFFFFFFFFFFF
@M05620:37:000000000-D9766:1:1101:13881:6559 1:N:0:26
ACCACACCTTCTACAATGAGCTGCGTGTGGCTCCCGAGGAGCACCCCGTGCTGCTGACCGAGGCCCCCCTGAACCCCAAGGCCAACCGCGAGAAGATGAACCCCCCTGCGTAGCCCGCTGCCTCTTCTGGTGGCCGCCTCCCTCCTTCCTGGCCTCCCGGCGCTGCGCCCTTTCTCACTACTTCTCTCTTCTGCCGTTTTCCGTCGGACTCTCTTCTCTGCCCTGCGTCTCCTCTGGTACTATGCTGGATC
+
BBBBBBABFFFFGGGCFGGGGGGHGGGGH?GHHGGGGCGGGHHHHGGGGGGGHHHHHHHGGGGGGGGGGGGHHHHGGGGHGHHHHGGGGGGGGGHHHHHFB/D///->.AA.>>FG@CC-=<FHHFGH;0<GGACCGG.EEGGGGGFGGFFFGGGGGG.-99B-@DAFFB9BFFFFB9B/9;:FFFF99BFFFF9@;.BEBB./:@ADAA//FBFFFFFFBFEBFFFA-.;FF.9///////;:F///.//
@M05620:37:000000000-D9766:1:1101:18135:6565 1:N:0:26
ACCACACCTTCTACAATGAGCTGCGTGTGGCTCCCGAGGAGCACCCCGTGCTGCTGACCGAGGCCCCCCTGAACCCCAAGGCCAACCGCGAGAAGATGAGTGGCACGCTACCTCTTCTGGTGGCCGCCTCCCTCCTTCCTGGCCTCCCGGCGCTGCGCCCTTTCTCACTGGTTCTCTCTTCTGCCGTTTTCCGTAGGACTCTCTTCTCTGACCTGCGTCTCCTTTGGAACTCTGCAGGTTCTAGATCGGAA
+
1>1AA?1AFF11AFG13ABG1FCGA0EEH0BGHGG0EEEAECHH/EEGFFGEHHHHHHHGGGGEGGGEGGGHHHCEGGGGGHHFHEGGGGGGGGHHHFGHFDCF0?CCGGGHHHFFGF1F<FCHC?CCFGHGHHGHHHGHFCGHGFHGGG-AA@@G@GG@@FFFFFFFFFFFFFFFFFFF;FFFF@BBFFFFFB9BBFFFFFFFFFFFFF/BFFF?@A9BFFFFFFF/BBFFFFFFBF9;BB/BFFFE?AF
@M05620:37:000000000-D9766:1:1101:14123:6577 1:N:0:26
AGTGCCAGCTCTCAATCGCACAGGGGACCCAGGGCCTGGCCCCTCCATCCAGAAAACCTATGACCTCACCCGCTACCTGGAGCACCAACTCCGCAGCTTGGCTGGGACCTATGTGAGTATCCAGCGTAGGAATCTGGGAGTTGGGGAGGAGTGAGGAGTTGGGGAAAGACAGTCCTAACCGTGGAGGGTTCTGGTAAATGATGGGGTGAGGAGGGGCTCTTTGGCTCCCACCAGTCCCCCTGTCTGGTCTA
+
CBABCFFFCFFFGGGGGGGGGGHHGGGGGGHHGGGGGGHHHHGHGGHHHHHHHHHHHGGHHHHHHHHHHHHGGGGGHHHHHHHHHHHHGHHHGGGGGHHHGHHGGGHHGHHHHHHHHHHHHHHHHGGGGGHHHHHHHHHGGHGHGGGGGFEFGGHGGGHHHHGGGGHHHHHHHHHHHHGHGGGGGGGGCFGGGGGGGGGGGGGGGGFFFFFFFFFFFFFFFFFFFFFFFFFFFFFFFFFFFFFFFFFFFFB
@M05620:37:000000000-D9766:1:1101:17438:6582 1:N:0:26
GAGGCTGCTTTGGAAGAAACTCATAGATTACTGCACCAGTTCCCCCTGGACCTGGAAAAGTTTCTTGCCTGGCTTACAGAAGCTGAAACAACTGCCACTGTCCTACAGGATGCTACCCGTAAGGAAAGGCTCCTAGACGACTCCCAGGGAGTAAAAGAGCTGCTGAAACAATGGCAAGTAAGTCAGGCATTTCCGCTTTAGCACTCTTGTGGATCCAATTGACCAATTCTCAGCATTTGTACTTGTCACTG
+
A11AAAF>FFBFFCGF11AF1F1DADFHH1BEHHA1B0BBDFFGHGGF/AFGHBGHHH0BFGHHFHBGHGHHHHGGFGH1GGBGFHFHH0?GHEGH11BGHGHH2GHHGHHHHHHHHHGEGGHFH00FFGHHGH1F<1?CGCGH/0FFFGGGFHGGFCHHHH1FGHHHHHHHGFHHHGHGFFDHHHHHEHGFHGGGGGGD0CHHHHHGHFHGHHHHH0GHGG0FG.BFBGFFGGFGGGGGEGGGFC00;CF
@M05620:37:000000000-D9766:1:1101:23769:6583 1:N:0:26
AGTGCCAGCTCTCAATCGCACAGGGGACCCAGGGCCTGGCCCCTCCATCCAGAAAACCTATGACCTCACCCGCTACCTGGAGCACCAACTCCGCAGCTTGGCTGGGACCTATGTGAGTATCCAGCGTAGGAATCTGGGAGTTGGGGAGGAGTGAGGAGTTGGGGAAAGACAGTCCTAACCGTGGAGGGTTCTGGTAAATGATGGGGTGAGGAGGGGCTCTTTGGCTCCCACCAGTCCCCCTGTCTGGTCTA
+
BBAABFFFBFFFGGGGDFGAE?GAFGAGDAGHEFGGCGHHHHGHGGHHHGFHFHHHHGHHHHHHHHHHHGHCG/>EHGHHFEGHHH1?1F@GAEGGEF3?EGGGGGHGGHHHHHHGHGHHHHGHFGDEGGGHHHHHHGHGAFGFGCEDGDDGGFFHFGBHHHGGGGEHBGFGHHHHHHHFGGGGDGFGGGGGGGGFFFBFGGGGGGF;EFFFFFFFFDFFFFFFFFFFFFFFFFFFFFFFAFFFEF/FBFF
@M05620:37:000000000-D9766:1:1101:19825:6596 1:N:0:26
ACCACACCTTCTACAATGAGCTGCGTGTGGCTCCCGAGGAGCACCCCGTGCTGCTGACCGAGGCCCCCCTGAACCCCAAGGCCAACCGCGAGAAGATGAGTGGCCCGCTCCCTCTTCTTGTGGCCGCCTCCCTCCTTCCTGGCCTCCCGGCGCTGCGCCCTTTCTCACTGGTTCTCTCTTCTGCCGTTTTCCGTAGGACTCTCTTCTCTGACCTGCGTCTCCTTTGGAACTCTGCAGGTTCTAGATCGGAA
+
111AAA1AFFCDFGG1AFGF1EE1EEEFHAHGFGFEEEG/EHHHHG?FBAECGD1GHGFEGGCGAE/EGGGGHF>EFGGEFGHC<FGGGGCC/?FF>DBGHGGGH?@CC-><<<GHHH1FG1A..<-<EFHG/GGHBGH00/:C:FGGGG?A-A-;;-A@@FB/BFF/BFF9BBFFFFFFFFFFF@-AFEFFFFFFFFFFFFFFFBFFFF/B9FF?@A@FF/BFFFFFFFFFFFFFBF;B/FFEFFBFFFE
@M05620:37:000000000-D9766:1:1101:21169:6596 1:N:0:26
ACCACACCTTCTACAATGAGCTGCGTGTGGCTCCCGAGGAGCACCCCGTGCTGCTGACCGAGGCCCCCCTGAACCCCAAGGCCAACCGCGAGAAGATGAACCCAGGTGCGTGGCCCGCTCCCTCTTCTGGTGGCCGCCTCCCTCCTTCCTGGCCTCCCGGCGCTGCGCCCTTTCTCACTGGTTCTCTCTTCTGCCGTTTTCCGTAGGACTCTCTTCTCTGCCCTGCGTCTCCTTTGGAACTCTGCCGGTTC
+
AABBBBBACFFFGGGGBGBFFGHHGEGBE?GFHGGAEFFEGHHHHGGGGAEGHHHHHHHGGGGGGGGGGGGGHHHGGGGHGHHHHGGGGG<CGGHHHHHHHHGFGGHH1AFECFHHGGGCFGHHHHFGGFHHGHHGGFDGGGGGGGGGGGGGGGGGGGGGGFAFAFAFFFFFFFFFFFFFFFFFFFFBFFFFFFFDDFFFFFBF:AA/BFFFFFFFFFFF/BAFF.@DFFFFFFFFFFFFFFFFF/;BFD.
@M05620:37:000000000-D9766:1:1101:23288:6601 1:N:0:26
AGTGCCAGCTCTCAATCGCACAGGGGACCCAGGGCCTGGCCCCTCCATCCAGAAAACCTATGACCTCACCCGCTACCTGGAGCACCAACTCCGCAGCTTGGCTGGGACCTATGTGAGTATCCAGCGTAGGAATCTGGGAGTTGGGGAGGAGTGAGGAGTTGGGGAAAGACAGTCCTAACCGTGGAGGGTTCTGGTAAATGATGGGGTGAGGAGGGGCTCTTTGGCTCCCACCAGTCCCCCTGTCTGGTCTA
+
A?AABFFFBFFFDGGGGFGGGCFCFEGGGGHHGGGEFFHHHHGHGGGHHHFHHFHHHGHHHHGHHHHHHHHEGGEGHHHFFGHGFHFHGHHHGF/EEHHHGHHGFGHHGHHHHHHHHHHHHHHHHGFGGGHHHGHHHHHGGHHHGGGGGGGHHHHHHGHHHHGGGGHHHHHHHHHHHHHHGGGGGGGG;CFGGGGGGGGGGGGGGGFBFFFFFFBBBBFFFFFFFFFFFFFFFFFFFFFFBFFFFFFFFB;
@M05620:37:000000000-D9766:1:1101:25505:6603 1:N:0:26
AGTGCCAGCTCTCAATCGCACAGGGGACCCAGGGCCTGGCCCCTCCATCCAGAAAACCTATGACCTCACCCGCTACCTGGAGCACCAACTCCGCAGCTTGGCTGGGACCTATGTGAGTATCCAGCGTAGGAATCTGGGAGTTGGGGAGGAGTGAGGAGTTGGGGAAAGACAGTCCTAACCGTGGAGGGTTCTGGTAAATGATGGGGTGAGGAGGGGCTCTTTGGCTCCCACCAGTCCCCCTGTCTGGTCTA
+
A?>ABFFFBFFFGGGGGFGGGFHHCGGGGGHHGGGCGFHGFHGHGGHHHHHHHGHHHGHHHHGHHHHHHHHGGGGGHHHHHHHHHHHEGFHHGGGGGGHHGHHGAAGHECHHB?DHHHHHHHHHGCEGDGHHCDHHHHHGDC1?@CFGGGAFFHFACD<GHHG-EGH.GHHH0GHHHHHHAEGGGGG?;F.FGGGGGGGGGGGGGGFFF?.B.ABFFDFFFFFFFFFFFFFFFF/FFFFDFAFFF/FFFFF
@M05620:37:000000000-D9766:1:1101:20629:6604 1:N:0:26
ACCACACCTTCTACAATGAGCTGCGTGTGGCTCCCGAGGAGCACCCCGTGCTGCTGACCGAGGCCCCCCTGAACCCCAAGGCCAACCGCGAGAAGATGACCCAGGTGCTAGCCCCTCTACCTCTTCTGTTGGCCCTTTCCCTCCTTCCTGGCCTCCCGCCGCTGTCCCCTTTCTTCCTTTTTCTCTCTTCTGCTGTTTTCCTCTTGTCTCTCTTCTCTGTCCTTTGGCTCCTTTGGAACTCTGCAGGTTCT
+
>3>AAAAA>BBDBEFAAGBGGGHFEAEAF2BBBBA2EEA2EFDGHGEAE1EEGGHHG2C0>EGGFGGGGGFGFHGGG/>GGHHHHGGGGG/BDGHGFHHF22///??CD1110?/.>G111111==11111./<../<=00=CGH0GHCC/.;GCCA.-;@-A-.0;C./.=000000000:/0;//9B/////;//;./;//////;B//B/B///;//;FF//;/9/;./;B/9/99;BF////.9///
@M05620:37:000000000-D9766:1:1101:21985:6604 1:N:0:26
AGTGCCAGCTCTCAATCGCACAGGGGACCCAGGGCCTGGCCCCTCCATCCAGAAAACCTATGACCTCACCCGCTACCTGGAGCACCAACTCCGCAGCTTGGCTGGGACCTATGTGAGTATCCAGCGTAGGAATCTGGGAGTTGGGGAGGAGTGAGGAGTTGGGGAAAGACAGTCCTAACCGTGGAGGGTTCTGGTAAATGATGGGGTGAGGAGGGGCTCTTTGGCTCCCACCAGTCCCCCTGTCTGGTCTA
+
A?AAADBFAFFFG4GGGFFFEEGHFEEGEEGHG?FEGFGHCHFHGGGHHHHGFFBGHGGHHGFHHHFHHHHFGGCFHHFBFGGFGH?GFFHHGE>EFFHHEGHCFGHHGHHHHHHGHFGFHHHHHGEEFGGHHHHHGGGGAFHFCFEGGGGGHHHHHGGHHGDGGGHHHHHHBGHHFHFHGEEGGGGG:AFFGGGGGGGGGGGGGGFFEFFFFFFFCDFFFFFFFFFEFFFFFFFFFFFFFFFFFFFFFFF
@M05620:37:000000000-D9766:1:1101:20610:6611 1:N:0:26
ACCACACCTTCTACAATGAGCTGCGTGTGGCTCCCGAGGAGCACCCCGTGCTGCTGACCGAGGCCCCCCTGAACCCCAAGGCCAACCGCGAGAAGATGAGTGGCCCGCTGCCTCTTCTTGTGGCCGCCTCCCTCCTTCCTGGCCTCCCGGCGCTGCGCCCTTTCTCACTGGTTCTCTCTTCTGCCGTTTTCCGTAGGACTCTCTTCTCTGACCTGCGTCTCCTTTGGAACTCTGCAGGTTCTAGATCGGAA
+
DCDDDDDDFFFFGGGGGGGGGGHHGGGECFHHHGGGGGFGGHHHHGGGGGGGHHHHHHHGGGGGGGGGGGGHGHHGGGGHGHHHHGGGGGGGGGHHGHHF>2FC0/>/>-.<<GFGFH1F<1.C.<D-A.:C<GGFFHCC0/.C::.C9-<AD@BD?FFC>BFBBFBFFFFFFFFFFFFFFFFFF>D.FFFBD:<DDBFFFFFFFFFFBB0:BFFF>99.<BFFFBB0<BBFFFBBFF.00B0BBFBE..9
@M05620:37:000000000-D9766:1:1101:20594:6624 1:N:0:26
ACCACACCTTCTACAATGAGCTGCGTGTGGCTCCCGAGGAGCACCCCGTGCTGCTGACCGAGGCCCCCCTGAACCCCAAGGCCAACCGCGAGAAGATGAACCCAGGTGCGTGGCCCGCTCCCTCTTCTGGTGGCCGCCTCCCTCCTTCCTGGCCTCCCGGCGCTGCGCCCTTTCTCACTGGTTCTCTCTTCTGCCGTTTTCCGTAGGACTCTCTTCTCTGCCCTGCGTCTCCTTTGGAACTCTGCCGGTTC
+
AAAA>AAA4BBFGGGGGGGGGGHHGEGA4FGBFFFE?CE??FDFGGGGAEEGEGFHHHGAECCFGGGGGEEHFHHGGGGHGHHHHGGGCGCGCGFFFGHFHHG?FEFGFDFGGGHHGGG-CEHHGHGGHHFH?GG-CDGGGGGGFFFGGGGFFGGFGGDDC=BDFFFFFFFFFFFFFFFFFFFFFFF/BFFFFFFFADFFFFFF.;DBFFFFFFFFFFFF//;BFEFFFFFFFFFFFF/BFFFFF/@DDD?
@M05620:37:000000000-D9766:1:1101:25502:6633 1:N:0:26
ACCACACCTTCTACAATGAGCTGCGTGTGGCTCCCGAGGAGCACCCCGTGCTGCTGACCGAGGCCCCCCTGAACCCCAAGGCCAACCGCGAGAAGACCCAGGTGCGTGGCCCGCTACCTCTTCTGGTGGCCGCCTCCCTCCTTCCTGGCCTCCCGGAGCTGCGCCCTTTCTCACTGGTTCTCTCTTCTGCCGTTTTCCGTAGGACTCTCTTCTCTGCCCTGCGTCTCCTTTGGAACTCTGCCGGTTCTAGA
+
BBBBBBBBFFFFGGGGGGGGGGHHGFGEDGHHHGGGGGGGGHHHHGGGFGGGHHGHHHHGGGGGGGGGGGGHHHHGGGGHGHHHHGGGGGGGGGHGH<FGHGGH<>FEGGHHGGGGGHHHHHHHHFGHGHHGGGGGHGHHGGGGGGGGGGGGGGGGGFGGGGFFFFFFFFFF/BFFEFFFFFFFFFFFFFFFADFFFFFFFFFFFFFFFFFFFFFFEFFFF.@FFFFFFFFFFF/BFFFFF/@D@FFF/FF
@M05620:37:000000000-D9766:1:1101:12984:6640 1:N:0:26
ACCACACCTTCTACAATGAGCTGCGTGTGGCTCCCGAGGAGCACCCCGTGCTGCTGACCGAGGCCCCCCTGAACCCCAAGGCCAACCGCGAGAAGACCCAGGTGCGTGGCCCGCTACCTCTTCTGCTGGCCGCCTCCCTCCTTCCTGGCCTCCCGGAGCCGCGCCCTTTCTCCTCGGTTCTCTTCTCTGCCGTTTTCCTTCGGACTCTCTTCTCTGCCCTGATCCTCCTTGGGACTTCTTCAGGTTCTAGT
+
AAAAAABBFFFFGGGGGGGDGDHFEGGEEAGHBFGGEGGEFHEHHGGGGGGFHHGGHHGG?ECGG1EGGGGF3BGFGGDHEEHHEFEEGGGCCD0BFF//F/?<1/?/</>.<-<--<0000=DB0DC/..-A:.AGC/GFG0;990/.C0FE;.----.;@--;-;;//B9B/.;9...;////9/B///-.;/AF////;.:--:9//9B////9/./;.//////9///....9///;:;////////
@M05620:37:000000000-D9766:1:1101:15630:6642 1:N:0:26
GAGGCTGCTTTGGAAGAACCTGAGAATGAAGTGAAACAAGATCGGATGATCACGGATGCGGACTTCTGTTTGTAAGAAAAATCTCGTACTCCTTCTCCTGGTTGAATAAACAAAACGTATCCCGCGTAGGCCTCTGAACGTTGAATCTGCGTGCAGCGTTGGGGCCCGACCGTCCTCACCGTTGCGGGTTCTGGTAAATGATGGGGTGCGGAGGGGCTCTATAGCTCCCCCCAGTCCCCCTGTCTGGTCTA
+
A1AA>>FAFDBDFABBEF1AA0ABD3BBEF1DBGD110A0B1BF0///12DDBB/ABA0/A//A112D2@@B>@2DD1>BB>1@1B?B//BB11111BBB0B@/BB22B>B1/00>/<0B0F1///<///111<1112<0<@//11?111<</>.1>-<<-0-<.-<-:@C-:ECF00;9.:.9.9---C.BBB;/////99/;AAB----------;A9/9////;BE-A;-9;FFFFF;-BFB/9;///
@M05620:37:000000000-D9766:1:1101:7856:6662 1:N:0:26
AGGGCCAGCTCTCAATCGCACAGGGGACCCAGGGCCTGGCCCCTCCATCCAGAAAACCTATGACCTCACCCGCTACCTGGAGCACCAACTCCGCAGCTTGGCTGGGACCTATGTGAGTATCCAGCGTAGGAATCTGGGCGTTGGGGAGGCGTGAGGAGTTGGGGCAAGACAGTCCTAACCGTGGAGGGCTCTGGTAAATGATGGGGTGAGGAGGGGCTCTTTGGCTCCCACCAGTCCCCCTGTCTGGTCTA
+
>A3>AA3>3CFDDFGGBCF2AAFGAEGEEAFGBAE2A2BCCGEEGGGFFGHEGCCFFGH3GGHHHGBGHFFEE>>FHFHFBFGEFHC??E3??AEE>FGF/GFGGGA0EHHHDFH21BFFHHBGC<E///@>1F<G1F/<>-AHGC.<-.<<;.:.0;CGHEC@.;CE/C//;0B0BB/F@.;9.9EG.9./;FFFFE/9/99BFFABE?./9.9-@-9/99/BFFFFE..9../;9FED-.:9/9B:F/B
@M05620:37:000000000-D9766:1:1101:18605:6674 1:N:0:26
GAGGCTGCTTTGGAAGAAACTCATAGATTACTGCAACAGTTCCCCCTGGACCTGGAAAAGTTTCTTGCCTGGCTTACAGAAGCTGAAACAACTGCCACTGTCCTACAGGCTGCTACCCGTCCGGACAGGCTCCTAGCCGACTAAAAGGGAGTAACAGAGCTGCTGAACCAATGGCAAGTCCGTCAGGCCTTTCCGCTTTAGCACTCTTGTGGATAACCTTGACCACTTCTCAGCATTTGTCCTTGTCCCTG
+
CCCCCCFBFFFFGGGGGGGGGGHHHHHHHHHHHHHHHHHGHHHHHGGGHHHHHHHHHGFGGHHHHHHHHHHHHHHHHHHHHHHHHHHHHHHHHHHHHBFGHHHHHHHHH1B1?GEHBGEGA/EFGGGGGFHHGHF3BBA@DG/@FFG/CGEG0GHHGHHH1??FHHHBHHHHH1GFFG0<<EGHGGHHA0;<0<EGGGGHHHHHHGGGGGGGGG00;BCFGFFGGFGGGGGGGG0CBGGGF0=FFBF00BF
@M05620:37:000000000-D9766:1:1101:18624:6681 1:N:0:26
GAGGCTGCTTTGGAAGAAACTCATAGATTACTGCAACAGTTCCCCCTGGACCTGGAAAAGTTTCTTGCCTGGCTTACAGAAGCTGAAACAACTGCCAATGTCCTACAGGATGCTACCCGTAAGGAAAGGCTCCTAGAAGACTCCAAGGGAGTAAAAGAGCTGATGAAACAATGGCAAGTAAGTCAGGCATTTCCGCTTTAGCACTCTTGTGGATCCAATTGAACAATTCTCAGCATTTGTACTTGTAACTG
+
>3AA>>CAF5B@G4ABCGAGGGHHHHBFFFFDHH4FFHFGHADBBEAAACAFGHFBB32FBFHDFFGBBBFH1BG33BFFFGABGB3FBB?GHHHHFHHHHBGFFGBBBFGF2GB@FGE>>>G3BGGB0?BFEGF?BGGFB??BBGG?<?BD@@>22F@@FFF@DHH?<F?<<C0??F??F<==D=<F<1><<1.CCAE<00DG<CGHH=CEC:CG:CCCFCGGFFC;;C099BFFFGG;;C;F;9;C;9;
@M05620:37:000000000-D9766:1:1101:22155:6682 1:N:0:26
AGTGCCAGCTCTCAATCGCACAGGGGACCCAGGGCCTGGCCCCTCCATCCAGAAAACCTATGACCTCACCCGCTACCTGGAGCACCAACTCCGCAGCTTGGCTGGGACCTATGTGAGTATCCAGCGTAGGAATCTGGGAGTTGGGGAGGAGTGAGGAGTTGGGGAAAGACAGTCCTAACCGTGGAGGGTTCTGGTAAATGATGGGGTGAGGAGGGGCTCTTTGGCTCCCACCAGTCCCCCTGTCTGGTCTA
+
A@AABFFFCFFFGGGGGGGGGGHHGGGGGGHHGGGGGGHHHHGHGGHHHHHHHHHHHGHHHHHHHHHHHHHGGGGGHHHHGHHHHHHHGHHHGGGGGHHHGHHGGGHHGHHHHHHHHHHHHHHHHGGGGGHHHHHHHHGGGHHHGGGGGGEHHGHHFGHHHHGGGGHHHHHHHHHHHHHHGGGGGGGGGGGGGGGGGGGGGGGGGGFFFFFFFFFFFFFFFFFFFFFFFFFFFFFFFFFFFFFFFFFFFFF
@M05620:37:000000000-D9766:1:1101:17280:6697 1:N:0:26
ACCACACCTTCTACAATGAGCTGCGTGTGGCTCCCGAGGAGCACCCCGTGCTGCTGACCGAGGCCCCCCTGAACCCCAAGGCCAACCGCGAGAAGATGAGTGGCCCGCTCCCTCTTCTTGTGGCCGCCTCCCTCCTTCCTGGCCTCCCGGCGCTGCGCCCTTTCTCACTGGTTCTCTCTTCTGCCGTTTTCCGTAGGACTCTCTTCTCTGACCTGCGTCTCCTTTGGCACTCTGCAGGTTCTAGATCGGAA
+
A11AAA1AFF@1BFG13BFFAFGBEEEEG0FFGFE0EEE/EGHHHGAE//E/FBAGHGFEGG?G/E/EEGGHHH>EGGGEFGH//FFGGCBB@AGHHHFHHFGCH/<@CGGGFFFHFH<GG1<GHC?CC.GFHHGHFBGHH/CFBAE9E?-@@@?A@-A@@/BBFF/9FFFBFFFFFFFF/FFFF@F-FFF9BBFAFFFFFFFFFEFFFF/;B9BF-9@FFFFFFFF/BBBFFFBBBA;BFF9FFBB?--A
@M05620:37:000000000-D9766:1:1101:22144:6698 1:N:0:26
AGTGCCAGCTCTCAATCGCACAGGGGACCCAGGGCCTGGCCCCTCCATCCAGAAAACCTATGACCTCACCCGCTACCTGGAGCACCAACTCCGCAGCTTGGCTGGGACCTATGTGAGTATCCAGCGTAGGAATCTGGGAGTTGGGGAGGAGTGAGGAGTTGGGGAAAGACAGTCCTAACCGTGGAGGGTTCTGGTAAATGATGGGGTGAGGAGGGGCTCTTTGGCTCCCACCAGTCCCCCTGTCTGGTCTA
+
A?AA>FFFBFFFGFGGGGGCGGGHGCGGGGHHGGGGGGHGHHGHGGFGHHHHFFHHHGFHHHHHHHHHHHHFGGGEGHGFHHFGHHCHEHHGGGCGGHHHDHHGGGHHGHGHHHHGHGHGHHHFHGEGGGHHHHHHHHGGGHHHGGGGGGGHHHHHHGHHHHGGGGGHGHHHHFHHHHHHGDGGGGGGFGGGGGCFGGEGGFFFGGFFFFFFFFFFFDFFFFFFFFFFFFFFFFFFFFFDFFFFFFFFFFB
@M05620:37:000000000-D9766:1:1101:13136:6706 1:N:0:26
AGTGCCAGCTCTCAATCGCACAGGGGACCCAGGGCCTGGCCCCTCCATCCAGAAAACCTATGACCTCACCCGCTACCTGGAGCACCAACTCCGCAGCTTGGCTGGGACCTATGTGAGTATCCAGCGTAGGAATCTGGGAGTTGGGGAGGAGTGAGGAGTTGGGGAAAGACAGTCTTAACCGTGGAGGGTTCTGGTAAATGATGGGGTGAGGAGGGGCTCTTTGGCTCCCACCAGTCCCCCTGTCTGGTCTA
+
ABABBFFFBFFFGGGGGGGGGGHEFFEGEGHHGGGGGGHHFHGHGGHGFFHHFHBEHGHHHHFHHHHHHHHGGFFGHGGGGGHGFHHGGHHHGGGGGHHHGHHGDGHHGHHHHHHHHGHHHHHHHGBFGGHHHHHHGHHGGHHGGGGGGGGHHHHHHDHHHHGGGGHHHHHHHHHHHHHHGGEGGGGGCFGGGGGGGGGGGGGGGGFFFFFFFFFFFFFFFFFFFFFFFFFFFFFFFFFFFFFFFFFFFFB
@M05620:37:000000000-D9766:1:1101:12923:6712 1:N:0:26
ACCACACCTTCTACAATGAGCTGCGTGCGGCTCCCGAGGAGCACCCCGTGCTGCTGACCGAGGCCCCCCTGAACCCCAAGGCCAACCGCGAGAAGATGAGTGGCCCGCTCCCTCTTCTTGTGGCCGCCTCCCTCCTTCCTGGCCTCCCGGCGCTGCGCCCCTTCTCACTGGTTCTCTCTTCTGCCGTTTTCCGTAGGACTCTCTTCTCTGCCCTGCGTCTCCTTTGGCACTCTGCAGGTTCTAGATCGGAA
+
BBB3ABB>CFFFGGGGFGFBG5GHGEE22AFFAAFA2EEFDHHHHGGGEEGGEHGGHHGE?ECGGAEGGGGFHCHGGGAHEAHHHGGCGG/<?FFE1FBGGFA?0/>AC-<FGFHHHH0=<0<<GD-;E.;:GHGHHGGGE/AFGGGGG?;9@=ADA>D;-AFFFFFFFFFFFFFFFFFFBFFFFB9DFFFFFB:ADFFFFFEFFBBFFF/9AFF;;ADFFFFFFFF/9B.9FFFBB?ABFF/BFF/AA9A
@M05620:37:000000000-D9766:1:1101:18540:6715 1:N:0:26
AGTGCCAGCTCTCAATCGCACAGGGGACCCAGGGCCTGGCCCCTCCATCCAGAAAACCTATGACCTCACCCGCTACCTGGAGCACCAACTCCGCAGCTTGGCTGGGACCTATGTGAGTATCCAGCGTAGGAATCTGGGAGTTGGGGAGGAGTGAGGAGTTGGGGAAAGACAGTCCTAACCGTGGAGGGTTCTGGTAAATGATGGGGTGAGGAGGGGCTCTTTGGCTCCCACCAGTCCCCCTGTCTGGTCTA
+
BBABCFFFCFFFGGGGGGGGGGHGGGGGGGHHGGGGGGHHHHGHGGHHHHHHHHHHHGHGHHHHHHHHHHHGGFGGHHHHHHHHHHHHGHHHGGGGGHHHGHHGGGHHGHHHHHHHHHHHHHHHHGGGGGHHHHHHHHHGGHHHGGGGGGGGHHHHHGHHHHGGGGHHGHHHHHHHHHHHGGGGGGGGCFGGGGFGFGGGGGGGGGFFFFFFFFFFFFFFFFFFFFFFFFFFFFFFFFFFFFFFFFFFFFF
@M05620:37:000000000-D9766:1:1101:23579:6723 1:N:0:26
ACCACACCTTCTACAATGAGCTGCGTGTGGCTCCCGAGGAGCACCCCGTGCTGCTGACCGAGGCCCCCCTGAACCCCAAGGCCAACCGCGAGAAGACCCAGGTGCGTGGCCCGCTACCTCTTCTGGTGGCCGCCTCCCTCCTTCCTGGCCTCCCGGAGCTGCGCCCTTTCTCCCTGGTTCTCTCTTCTGCCGTTTTCCGTAGGACTCTCTTCTCTGCCCTGCGTCTCCTTTGGACCTCTGCCGGTTCTCGA
+
BBBBBBBBFFFFGGGFDGGFG5GBFAAEAEHHFFGEGGGGGHHHHGGGEGGGHHGHHHHGCGGGG?EGGGGFHEHGGGEHCEHHHGE<DCG//DCGH??FGECH1AFGGGHHGG-CCHHHGHGHHFGHGHHGGGGGHGGHGGGGGGFGGGGGGEGBBBG?FFBBFB?FFFBF9FFFFFFFFFFFFFFFFFFBAFFFFFFFFFF/F9FFFFFFFFFFBFFFFFBD=9FFFFFFF//;BFFFFB?BBFFF/A;
@M05620:37:000000000-D9766:1:1101:5155:6727 1:N:0:26
ACCACACATTCTACAATGCGCTGCGTGGGGCTCGCGAGGAGCACCCCTTGCTGCTGACCGAGGCCCCCCTGAACCCCAAGGCCAACCGCGCGAAGATGACGGAGGGTGGTCGCCTGCTTCTTCTTGTGGTCGCCTCCTCCCTCCTTCCTGTCCTGCCGGTGGGCCGTTCTTTCCTGCTGGTCTCTTCTGCTGCTTTTTGCCGGAGTCCCCTCTTTGCTCTCCGTCGTCTCTGTTGCAACTCTGGATGTTGT
+
AABBABB34BDFGGGGGGGGGCGGGGG22AEEG2AA00EADHHHHGG1BGHHFHHHFHH>>E?FGGGGGGEGHHHGGGGHAGHHHFG/BFDFGGG.1>11.-.<<-<<:.0--;:.C/0;0CFG0;CFE;09AE.CG//CGG/CFGE/:/;;F///;>;;-.-.;--..:B/B////;9BF////;BFBF/BB//;99-//;--;.///.;AF/;/;/9//;..;@-;E.///9//9///;9///9/;//.
@M05620:37:000000000-D9766:1:1101:5164:6743 1:N:0:26
ACCACACATTCTACAATGCGCTGCGTGTGGCTCCCGAGGAGCACCCCTTGCTGCTGACCGAGGCCCCCCTGAACCCCAAGGCCAACCGCGAGAAGATCCAGGTGAGTGGGCCGCTCCCTCTTCTGGTGGCCGCCTCCCTCCTTCATTGCCTCCCGGCGCTGCGCCCTTTCTCCCTGGTTCTCTCTTCTGCCGTTTTCCGTAGGACTCTCTTCTCTGCACTGCGTCTCCTGTGGTACTCTGCTGGTTTTCGA
+
BBBBBBB3BFDFGFGBGF4AAAEGGFGAAEHFG2BE2AE?EHGHHGG1BBGGHGHGHHH>E@EGGGGGGGGFHHFGGGFCFHHGHFEEFF/>@DHB>2?<?21F10?FF/??>A?->.<CHHHHDFDGD.<ACGDEHGBGFGGG0;009;BGGF;?A-A>>;-;ADFFFBFFFFF9.BBB/BFFFFFFFFFF.9FFFF./.;;B/;9FFBBFFFFFF/;;/;.AD.BFF/;/..9;9;B/B/:9BF9.;@;
@M05620:37:000000000-D9766:1:1101:16974:6772 1:N:0:26
AGTGCCAGCTCTCAATCGCACAGGGGACCCAGGGCCTGGCCCCTCCATCCAGAAAACCTATGACCTCACCCGCTACCTGGAGCACCAACTCCGCAGCTTGGCTGGGACCTATGTGAGTATCCAGCGTAGGAATCTGGGAGTTGGGGAGGAGTGAGGAGTTGGGGAAAGACAGTCCTAACCGTGGAGGGTTCTGGTAAATGATGGGGTGAGGAGGGGCTCTTTGGCTCCCACCAGTCCCCCTGTCTGGTCTA
+
AAAABFFFAFCFFGGGGGGGAEGDFGGGFGCHGCGGFFHF2EECEEHHGHHFGHGHFGHHHHEFHHFHHHHGGEGEGFGFGHHEHEGHGHHHGFEGGFHHGHHGGGHHGHHHHHHHHHHHHHHHHGDGGGHHHHHHHHHGGHHHGGGGGGGGHHHHHGHGHHGGGGHHHHHHHHHHHHHHGEEGGGGG;FGGGGFGGGGGGGGGGGFBFFFFFFBBBBFFFFFFFFFFFFFFFFFFFFFFBFFFFFFFFFF
@M05620:37:000000000-D9766:1:1101:20071:6780 1:N:0:26
GAGGCTGCTTTGGAAGAAACTCATAGATTACTGCAACAGTTCCCCCTGGACCTGGAAAAGTTTCTTGCCTGGCTTACAGAAGCTGAAACAACTGCCAATGTCCTCAAGGATGCTCCCCGTACGGCCCGGCTCCTCGCAGCCTCACAGGGAGTAACAGCGCTGCTGAAACAATGGCAAGTCCGTCAGGAATTTCCGCTTTAGCACTCTTGTGGATCCACTTGACCACTTCTCAGCATTTGTCCTTGTCCCTG
+
11AAAAFAFFFFGGGGGAGFEGFHFHHE3FGHHHFHFCGDDGHFHGEFAGHG0BFG11BGGB2DFHFHHGFHHHGBGDGBCHHFF1@FGBFH1FGHBCHHHHHHB1FECCHHHHHFFF>E/?@//<</BCGBFGBF/B//?F0@?FDGGGGGHHBF10ACE-.<<FG0D/CB0/<CGAG00:CCE.///CGHC0:CEBEFBF;BBBFGB0C.09CFB/FG00;FFEGFFFFFFF/B///9;BBB9B;9;F/
@M05620:37:000000000-D9766:1:1101:14044:6798 1:N:0:26
ACCACACCTTCTACAATGAGCTGCGTGTGGCTCCCGAGGAGCACCCCGTGCTGCTGACCGAGGCCCCCCTGAACCCCAAGGCCAACCGCGAGAAGATGGGTGGCCTGCTACCTCTTCTTGTTGCCGCCTCCCTCCTTCCTGGCCTCCCGGCGCTGCGCCCTTTCTCACTGGTTCTCTCTTCTGCCGTTTTCCGTAGGACTCTCTTCTCTGCCCTGCGTCTCCTTTGGCACTCTGCAGGTTCTCGATTGGAA
+
BBBBABB>BCCFGGGGGGAGGGHHGGGAAEGFFBFE?EEEEHHHHGGEAEFGFHHHHHGAE@CFGGGGGEEFGHHGGGGHGHHHHGGGGG/BDGHEGH?/??D001???1?FGHHHHH11>10=>@<CE<<EHHGHHHHH0/;GFHHGGGGGGGGGG9CDBFFFFF/FFFFFFFFFFFFF9FFFFFFFFFFFFF9ADFFFFFFFF/;FFBBFEFF.BFFFFFFFFFF//;BFFFB/B?9BFF/ABF/;?/;
@M05620:37:000000000-D9766:1:1101:21519:6799 1:N:0:26
ACCACACCTTCTACAATGAGCTGCGTGTGGCTCCCGAGGAGCACCCCGTGCTGCTGACCGAGGCCCCCCTGAACCCCAAGGCCAACCGCGAGAAGATGAACCCAGGTGAGTGGCCCGCTACCTCTTCTGGTGGCCGCCTCCCTCCTTCCTGGCCTCCCGGAGCTGCGCCCTTTCTCACTGGTTCTCTCTTCTGCCGTTTTCCGTAGGACTCTCTTCTCTGACCTGAGTCTCCTTTGGAACTCTGCAGGTTC
+
CCCCCCCCFFFFGGGGFGGGGGHHGGGGHEHHHGGGFGGGEHHHHGGGEEGG5FGHHHHGGE0EFGGGGGGHHHHGGGGHGHHGFGGGGGCGCGFHHHHHHHGF?FGHHHHHEGHHGGGGGHHHHHHHDDGCCGHGGGGGHGHGGFGGGGGGGGGGGGFAAFDGFF;CFFFFFFFFFFFBF/BFFFFFFFFFFFFFAFFEFFFFFFFBFFFFFFFFFFFFFFFF.BFFFFFFFFFB/9;FFFFFFF/AAFB
@M05620:37:000000000-D9766:1:1101:22117:6799 1:N:0:26
AGTGCCAGCTCTCAATCGCACAGGGGACCCAGGGCCTGGCCCCTCCATCCAGAAAACCTATGACCTCACCCGCTACCTGGAGCACCAACTCCGCAGCTTGGCTGGGACCTATGTGAGTATCCAGCGTAGGAATCTGGGAGTTGGGGAGGAGTGAGGAGTTGGGGAAAGACAGTCCTAACCGTGGAGGGTTCTGGTAAATGATGGGGTGAGGAGGGGCTCTTTGGCTCCCACCAGTCCCCCTGTCTGGTCTA
+
A@>AAFFFBCFFGGGGFGGGGGHCFGGGGGGFEGGGGGGGHHGHGGHFHFFHGHHHHFHHFGGGHHHHGGHGG/EFGBGHHFFEHHHFGGGHGGGGGFGHGHHEEGHHGHHHHHEDHGFHHHHHHGDFDGHGGHHHHHGGDHHHGGFGDGFHHGGHH?CGFHGGGGGGGHHHHHGHHHHHGCEGGGGG:CFFGGFGGGGGGGGGGGFFFFFFFFFFADFFFFFFFFFFFF?FFFFFFFFF;E/BFBBBFFB
@M05620:37:000000000-D9766:1:1101:22037:6811 1:N:0:26
GAGGCTGCTTTGGAAGAAACTCATAGATTACTGCCACAGTTCCCCCTGGCCCTGGAACCGTTTCTTGCCTGGCTTCCAGAAGCTGAAACAACTGCCCCTGTCCTACAGGATGCTACCCGTAAGGACAGGCTCCTCGCCGACTCCCAGGGAGTAAAAGAGCTGCTGAAACAATGGCAAGTACGTCAGGCATTTCCGCTTTAGCACTCTTGTGGATCCACTTGACCAATTCTCAGCATTTGTACTTGTCACTG
+
AABBBBFBFFFFGGGGGGGGGGHHHFHHHHHHHH4FGHFBFFGHCE2B22BGHCFHH31ABEHGBFABFHHHHHB2FGHHHHHHF3GGH3FHHHHH11BFHHHHFHHHGGHHHHFHHHGGCEHH302FCFHHGH2?//><DGGHA0?FGGGG0G<<F.FGHH1GHHHHHHHHHHHHHGHF0CGHGGHH.GHHHHGGGGGGGGGGGGGGGGGGFGGGG/CFG00;F.CFGGGGGGFFFFFFFFFFFF//;FF
@M05620:37:000000000-D9766:1:1101:20543:6816 1:N:0:26
ACCACACCTTCTACAATGAGCTGCGTGTGGCTCCCGAGGAGCACCCCGTGCTGCTGACCGAGGCCCCCCTGAACCCCAAGGCCAACCGCGAGAAGATGAGTGGCCCGCTCCCTCTTCTGGTGGCCGCCTCCCTCCTTCCTGGCCTCCCGGCGCTGCGCCCTTTCTCACTGGTTCTCTCTTCTGCCGTTTTCCGTAGGACTCTCTTCTCTGACCTGCGTCTCCTTTGGAACTCTGCAGGTTCTAGATCGGAA
+
CCCCDDDDFFFFGGGGGGGGGGHHGGGEEGHHHGGGGGGGGHHHHGGGGGGGHHGHHHHGGGGGGGGGGGGHHHHGGGGHGHHHHGGGGGGGGGHHHHHHHHGGFG@DD->FHHHHHH1>GHGHHGGGGGHGHHGHHHHHHHHHHGGGGG?GDGGGBFFFFFFFFFFFFFFFFFFFHFFFFFFFFFDFFFFFFFFFFFFFFFFFHHFFHF0FFFF.CDFFFFFFFFFFFFFFHFFFFFAFFFFFFFFFFDE
@M05620:37:000000000-D9766:1:1101:11499:6832 1:N:0:26
ACCACACCTTCTACAATGAGCTGCGTGTGGCTCCCGAGGAGCACCCCGTGCTGCTGACCGAGGCCCCCCTGAACCCCAAGGCCAACCGCGAGAAGATGCACACAGGTGAGTGCCCCTCTATCTCTTCTGGGCGGCGTCTCTCTTCTTTCGGGTCTCCCGGATCTGCGCCTTCTCTCTCGTTCTCTCTCTTGTGGCGTTCTGCGTAGCACTCTCTTCTCTCACCTGAGTCTCTTTGTTCACTCTGCATTATC
+
BCCCCCCCFFFFGGGGGGGGGGHHGEGFHGHHHGGGGGGGGHHHHGGGEGGGHHHHHHHGGGGGGGGGGGGHHHHGGGGHGHHHHGGGGGGGGGHHHGBGH20/0???1=111??F..011>F11>=11<0.--=--;.;0;00;000;.-..;/C0;:;-.:0BF-D..;0;FBF00....;BFFF09;009..-;@..009.:-.0;BFF00BFF0;0:09;;B9BF000;090/90;00900000;:0
@M05620:37:000000000-D9766:1:1101:20551:6833 1:N:0:26
ACCACACCTTCTACAATGAGCTGCGTGTTGCTCCCGCGGATCCCCCCGTGCTTCTGACCGAGTCCCCCCTGAACCCCAAGGCCAACCGCGAGAAGCTGAGTGGCCCGCTACCTCTTCTGGTGGCCGCCTCCCTCCTTCCTGGCCTCCCGGAGCTGCGCCCTTTCTCACTGGTTCTCTCTTCTGCCGTTTTCTGTAGGACTCTCTTCTCTGACCTGAGTCTCCTTTGGAACTCTGCAGGTTCTAGATCGGAA
+
ABAAA4AAFFFFFGGFEGGFGBEHGGGE4ADGFHGA2EE00A2BFGGGE>EB5FGFFGHGEE?FGGHFGGG03BGGGGAGGHGH/FDCDCG/</F1<?1?G</?GH<>ACDHHHHHHHHH=CDHG@ADEEHGHGGHGF=FFFAFBC;EA@?BBFGG?@DB?FFFFFEF9FFBFFFFFFFFFFFFFBD?FFF/9BBBF/9FFFFFFFBFFFBBF;.BB9;FFF/FF/9BFFFFFBBB99:BFFF/F;;;AF.
@M05620:37:000000000-D9766:1:1101:23698:6845 1:N:0:26
AGTGCCAGCTCTCAATCGCACAGGGGACCCAGGGCCTGGCCCCTCCATCCAGAAAACCTATGACCTCACCCGCTACCTGGAGCACCAACTCCGCAGCTTGGCTGGGACCTATGTGAGTATCCAGCGTAGGAATCTGGGAGTTGGGGAGGAGTGAGGAGTTGGGGAAAGACAGTCCTAACCGTGGAGGGTTCTGGTAAATGATGGGGTGAGGAGGGGCTCTTTGGCTCCCACCAGTCCCCCTGTCTGGTCTA
+
AA>AAFFFBFFFG4FGGFGCGFHCGGEE2EGHFEEFFGHHHHGGGGHHHGHHHCHHHFHHHHGHHGHGHHHGGEEEHHHHBFHHHH??EFHGEGGGGHHHGHHGGGHHGHHHHHFHHHHHHHGHHGGGGGHHGHHHHHCFDHHHGGEFGDEGHGHHCEHHHHGGCAGFCGHHHHHHHHHHGGGGDGGGGGGGGGBFGGGGGGGGGGFFFFFFFFFFFFFFFFFFFFFFFFFFFFFFFFFFFFFFFFFFFFF
@M05620:37:000000000-D9766:1:1101:21032:6854 1:N:0:26
GAGGCTGCTTTGGAAGAAACTCATAGATTACTGCAACAGTTCCCCCTGGACCTGGAAAAGTTTCTTGCCTGGCTTACAGAAGCTGAAACAACTGCCAATGTCCTACAGGATGCTACCCGTAAGGAAAGGCTCCTAGAAGACTCCAAGGGAGTAAAAGATCTGATGAAACAATGGCAAGTAAGTCAGGCATTTCCGCTTTAGCACTCTTGTGGATCCAATTGAACAATTCTCAGCATTTGTACTTGGAACTG
+
>3AA>>C>BBB4F4ABAGBFGGHHHGFFFFBDF54BCGBFGDBBBEAB2ABBGGAB332BBDFDDDFBABFFGHH3BBBFGGBFG33FBB?BGGHFFHGHF@BFBG@3BBBBBF4BBB?>>>CBBEG00?BB/B?BBDFC33B2B?B?/?/?<@222?2@@>@@2@F1?F/??C?<F/?<?>11>1<><1>111.<..<00=0<0CGHG=0.:00;:;;<C:CC<C;;:;:;9CFCFGG0;;;=;0:;;0;
@M05620:37:000000000-D9766:1:1101:8172:6855 1:N:0:26
ACCACACCTTCTACAATGAGCTGCGTGTGGCTCCCGAGGAGCACCCCGTGCTGCTGACCGAGGCCCCCCTGAACCCCAAGGCCAACCGCGAGAAGATGACCCGGTGAGTGTCCCGCTCCCTCTTCTGTTGTCCTCCTCCCTCCTTCCTGTCCTCCCGGAGCTGCGCCCTTTCTCACTGTGTCTCTCTTCTGCCGTGTTCCGTAGGCCTCTCTTCTCTGACCTGAGTCTCCTTTTTGAATCTGCAGGGTCTA
+
BACCCCCBFFFFGGGBGGGGGGHHGGGGHGHHHGGGDGGGGHHHHGGGEGGGFHHHHHHGGGGGGGGGGGGHHHHGGGGHGHHHHGGGGGGGGGH2FF22?2///>FG?F11<F<AA-<</<G00===0<<000=;:;:C/C./;0/0;0:00;/;.;-;A.9;CGEF-9;0BF0F;900::FFFFF;;B009-;-;F00.;...00;A0;F99BBB09:B0:/B00;F::0B00-.0;;F0:099-99B0
@M05620:37:000000000-D9766:1:1101:8157:6866 1:N:0:26
ACCACACCTTCTACAATGAGCTGCGTGTGGCTCCCGAGGAGCACCCCGTGCTGCTGACCGAGGCCCCCCTGAACCCCAAGGCCAACCGCGAGAAGATGCCCAGGTGAGTGGCCCGCTACCTCTTCTGGTGGCCGCCTCCCTCCTTCCTGGCCTCCCGGCGCTGCGCCCTTTCTCACTGGTTCTCTCTTCTGCCGTTTTCCGTAGGACTCCCTTCTCTGACCTGAGTCTCCTTTGGAACTCTGCAGGTTCTA
+
BBBBBBBAFFFFGGGGGGBGGGHHGGGBAEHHHFFGCFGGGHGHHGGGEFGGGHGHHHHAEEFGGGGGGGGHHHHGGGGHGHHHHGGGGG@CCGGFHHHHHHHGHHHHHHGGHHGGGGGHHHHHHHHHHHGHHGGGGGHGHHGHHGGGGGGGGGGGGG-@AFFFFFFFFFFFFFFFFFFFFFFFFFFFFFFFFFDFFFFFFFFFFFFFFFFFFFFFFFFFFFFFFFFBFFFFFFFFFFFFFFFFFFFFFFB
@M05620:37:000000000-D9766:1:1101:20771:6874 1:N:0:26
ACCACACCTTCTACAATGAGCTGCGTGTGGCTCCCGAGGAGCACCCCGTGCTGCTGACCGAGGCCCCCCTGAACCCCAAGGCCAACCGCGAGAAGATGAGTGGCCCGCTACCTCTTCTGGTGGCCGCCTCCCTCCTTCCTGGCCTCCCGGCGCTGCGCCCTTTCTCACTGGTTCTCTCTTCTGCCGTTTTCCGTAGGACTCTCTTCTCTGACCTGAGTCTCCTTTGGAACTCTGCAGGTTCTAGATCGGAA
+
AA?BBBABFFFFEGGDDGGGGGHFEEGEH2GHHGG?EEGCGHHHHGEGE1EFHGGHHHHGGGGGEG@EGGGHHHHGGGGHGHHFEGGGGGGGGGHHHHGHHHGGHHGGG-AHHHHHHH1GDGGHHCGGGGHGHHGGHHHHHBHHHHGGDG@?@GGG@BFBBFFFFFFFFFFFFFFFFFFFFFFFFBFFFFFFFFFFFFFFFFFFFFFFFFFFFFF/BBFFFFFFFFFFFFFFFFFFFFAFFFFFFFFFFFF
@M05620:37:000000000-D9766:1:1101:19666:6876 1:N:0:26
ACCACACCTTCTACAATGAGCTGCGTGTGGCTCACGACGTGCACCCCGTGCTTCTGAGCGAGGCTCTGCTGAACCCCAACGCCATACGCGAGAGGATGAGTTGCCCGCTACCTAATCTGGTGGCCGCCTCGCTCCTTCCTGGCCTCCCGGAGCTGCGCCCTTTCTCACTGGTTCTCTCTTCTGCCGTTTTCCGTAGGACTCTCTTCTCTGACCTGAGTCTCCTTTTGAACTCTGCAGGTTCTAGATCGGAA
+
>>>ABBBBFFFFGGGGGGCDGCH4AAEE4EEGCGGGE222ABBGCEEG1AEF5DGFG5BA>0001B33BBFDHHH1?EE1?>EE/FGHGGGGE/?00B1BB2BBGH<<C/BG1111?1<F1<CFF-A<CD.@.<CCHHH0GFHFHHH.ECCCG./;9@GG@GFFGGFGFGG9BFFGGGGGGBFFF?DD/EBF./;AD///9;F9BFFFF/BBB;.:.;F/BF/FF/9.BFFFFFFFBFA/BFFFF/::.9A
@M05620:37:000000000-D9766:1:1101:7201:6893 1:N:0:26
AGTGCCAGCTCTCAATCGCACAGGGGACCCAGGGCCTGGCCCCTCCATCCAGAAAACCTATGACCTCACCCGCTACCTGGAGCACCAACTCCGCAGCTTGGCTGGGACCTATGTGAGTATCCAGCGTAGGAATCTGGGAGTTGGGGAGGAGTGCGGAGTTGGGGAAAGACAGTCCTAACCGTGGAGGGTTCTGGTAAATGATGGGGTGAGGAGGGGCTCTTTGGCTCCCACCAGTCCCCCTGTCTGGTCTA
+
>1>>A@1CAFCDEBG31AFFAECEEGGG00FGGGE//AFCAGGHGGBH1AFA1B1BGE0BFGBHFH@GHHHGGG@EHHHHHHHE0?GHGCHHGFE?>0GGGGHFC/FGFH<GD22BGGHFB22FGCFGGAHD1FDFB0GF/0<GA-F--..>.0<--<<G;C:-...CGC/;009FBFGF@CFG.AF@9FFGBF;F0FGFFFFFFFF@F?-/9A@@?-AFFEB9B/B:E-FAE?FF//EA-9BFFB//;F/
@M05620:37:000000000-D9766:1:1101:24970:6894 1:N:0:26
ACCACACCTTCTACAATGAGCTGCGTGTGGCTCCCGAGGAGCACCCCGTGCTGCTGACCGAGGCCCCCCTGAACCCCAAGGCCAACCGCGAGAAGATGAACCCAGGTGAGTGGCCCGCTACCTCTTCTGGTGGCCGCCTCCCTCCTTCCTGGCCTCCCGGAGCTGCGCCCTTTCTCACTGGTTCTCTCTTCTGCCGTTTTCCGTAGGACTCTCTTCTCTGACCTGCGTCTCCTTTGGAACTCTGCAGGTTC
+
BBBBBBBBFFFFGGGGGGGGGFHHGFGEHGHHHGGGGGGGGHHHHGGGFGGGHHHHHHHGGGGGGGGGGGGHHHHGGGGHGHHHHGGGGGGGGGHHHHHHGHGGHFGG<GGHAFHHFGGCCHHHFHHGDDDFFHHCGGGGGGHHGGGGGGEFGFGGGGFC-;BGFFFAFBBFFFFFBBF/.B9FFFFFFFBFF/FAA.FEFFAFF?DFFFFFFFFFFFFF/BFFE.@FFFBFFFFFBFBFFFFBFB/.AF/
@M05620:37:000000000-D9766:1:1101:17182:6906 1:N:0:26
GCGGCTGCTTTGGAAGCAACTCATAGATTCCTGCCACAGTTCCCCCTGGCCCTGTAACCGTTTCTTGCCTGGCTTCCAGAAGCTGCAACAACTGCCCATGTCCTACAGGATGCTCCCCGTACGGACAGGCTCCTCGCCGCCTCCCCGGGAGTCACCGCGCTGCTGAAACAATGGCAAGTAAGTCAGGCATTTCCGCTTTAGCACTCTTGTGGATCCCCTTGACCACTTCTCAGCATTTGTACTTGTCCCTG
+
>11>A>>>FFB1BBBAABFGBGGG3FGHGFFGHHA1FBB1DDGHHGAF/0BAAG1DGFEFEGCGDFGGHHHHHHBBFHH1FHHBF1FGGBFHGGGHF@FGHHHH2FGHH>GHHH1FFG?G//>E///?FGHHGH0C/<//>EGH///ACGCGCH0<<-ACGG.CHGH0CCGHHGHGGGG00;FFGGGG.=FGGGGGGGGFGGGGGGGFFFFF/FFF-9BFF/9BF-BFFFFFFFBFFFFF/BFFFF/9;FB
@M05620:37:000000000-D9766:1:1101:10428:6913 1:N:0:26
ACCACACCTTCTACAATGAGCTGCGTGTGGCTCCCGAGGAGCACCCCGTGCTGCTGACCGAGGCCCCCCTGAACCCCAAGGCCAACCGCGAGAAGATGAACCCAGGTGAGTGGCCCGCTACCTCTTCTGGTGGCCGCCTCCCTCCTTCCTGGCCTCCCGGCGCTGCGCCCTTTCTCACTGGTTCTCTCTTCTGCCGTTTTCCGTAGGACTCTCTTCTCTGACCTGCGTCTCCTTTGGAACTCTGCAGGTTC
+
BBBABBBBFFFFGGGGGGGDGDHHGEEBFEHHFGGGGGGGGHHHHGGGGGGGHHHHHHHGGGGGGFGGGGGHHHHGGGGHFHHHHGGCGGGGGGHGHHHHHHGGHGHHFGHHGGHHGGG-CGHHHHHHHF0<EHHDGGG?HFHHEFFGGGGGGGGGGGGG-BBBBFBBF?BFFFFFFFFFFFFFFFFFFFFFFFFBADFFFF?FFFFFFFFFFFFFFFFF9FFFF.>ABFFFFFFFFBFFFFFFF/BFFF/
@M05620:37:000000000-D9766:1:1101:11154:6921 1:N:0:26
AGTGCCAGCTCTCAATCGCACAGGGGACCCAGGGCCTGGCCCCTCCATCCAGAAAACCTATGACCTCACCCGCTACCTGGAGCACCAACTCCGCAGCTTGGCTGGGACCTATGTGAGTATCCAGCGTAGGAATCTGGGAGTTGGGGAGGAGTGAGGAGTTGGGGAAAGACAGTCCTAACCGTGGAGGGTTCTGGTAAATGATGGGGTGAGGAGGGGCTCTTTGGCTCCCACCAGTCCCCCTGTCTGGTCTA
+
BBABCFFFCFFFGGGGGGGGGGHHGGGGGGHHGGGGGGHHHHGHGGHHHHHHHHHHHGHHHHHHHHHHHHHGGEFGHHHHHHHHHHFHGHHHGGGGGHHHGHHGGGHHGHHHHHHHGHHHHHHHHGGGGGHHHHHHHHHGGHHHGGEGGDCFGFHHGGHHHHGGGGHHFHGHHHHHHHHHGGGGGGGGEGGGGGFGGGGGGGGGGGFFFFFFFFFFFFFFFFFFFFFFFFFFFFFFFFFFFFFFFFFFFFB
@M05620:37:000000000-D9766:1:1101:18968:6933 1:N:0:26
GAGGCTGCTTTGGAAGAAACTCATAGATTACTGCAACAGTTCCCCCTGGACCTGGAAAAGTTTCTTGCCTGGCTTACAGAAGCTGAAACAACTGCCAATGTCCTACAGGATGCTACCCGTAAGGAAAGGCTCCTAGAAGACTCCAAGGGAGTAAAAGAGCTGATGAAACAATGGCAAGTAAGTCAGGCATTTCCGCTTTAGCACTCTTGTGGATCCAATTGAACAATTCTCAGCATTTGTACTTGTAACTG
+
AAAAAACAFFBFFFGGF1FG1GDGFHGHHGHHHHHHGCHDGHHHHGGGHGHFHFHF1GGHBBEHDGBFGHHHHFFHHHHDFFHGFHHGHFHHHFGGFBGHGHHEBFGFGFHGHGFDGHGEEEHGFBF0B?FHGHHHFHHFGHHG11FC/CCCHHGGF/0F11<1GGFDGFGFGFFHHFFFBG11FFFGHHFGF1.<<CE00<=GCCHHGHFGF0CF;:;GCCFFHHHGHHGFFFFFGGGFFFFG000;FBF
@M05620:37:000000000-D9766:1:1101:8215:6940 1:N:0:26
AGTGCCAGCTCTCAATCGCACAGGGGACCCAGGGCCTGGCCCCTCCATCCAGAAAACCTATGACCTCACCCGCTACCTGGAGCACCAACTCCGCAGCTTGGCTGGGACCTATGTGAGTATCCAGCGTAGGAATCTGGGAGTTGGGGAGGAGTGAGGAGTTGGGGAAAGACAGTCCTAACCGTGGAGGGTTCTGGTAAATGATGGGGTGAGGAGGGGCTCTTTGGCTCCCACCAGTCCCCCTGTCTGGTCTA
+
BBAABFFFBFFFGCFGGGGGGGHHGGGGGGHHGGGGGGHHHHGHGGHHHHHHHHHHHGHHHHHHHHHHHHHGGGGGHGHHHHHHHHHHGHHHGGGGGHHHGHGGGGHHGHHHHHHHHHHHHHHHHGGGGGHHHHHHHHCFEHHHGGEGGGEHHHHHGFHHHFGGEGHHGHGFHHHHHHHHGCEDAEGGCFGGGFBFGGFGGFGFGGFFFFFBDFAFFFFFFFFFFFFEFFFDFFFFFFFFFFFFFFFFFFF
@M05620:37:000000000-D9766:1:1101:25905:6943 1:N:0:26
AGTGCCAGCTCTCAATCGCACAGGGGACCCAGGGCCTGGCCCCTCCATCCAGAAAACCTATGACCTCACCCGCTACCTGGAGCACCAACTCCGCCGCTTGGCTGGGACCTATGTGAGTATCCAGCGTAGGAATCTGGGAGTTGGGGAGGAGTGAGGAGTTGGGGAAAGACAGTCCTAACCGTGGAGGGTTCTGGTAAATGATGGGGTGAGGAGGGGCTCTTTGGCTCCCACCAGTCCCCCTGTCTGGTCTA
+
AAAAAFDFAFFFGDGGG2AFEEBABABEGGGHGDGFGABFGHGGGGFHHHFHFFHHGGFHHAAFHFBGGHHEFGFEHHH1BFF?FG?GFFHHFE/>EEFGGFH/ECHHGHHHHHGHHBFGFHHHHGEGA?GHEFHGHGEFCGHHGGEGCGCHHHFFHDHHHHGCGGGEFHHHCHGFGGGGCCFGGGGG.9FFGFGGF0FFGFFFF.A=EFFFFFFFFBFFFFFEFFFFFFFFEFFFFFFDFEFFF//;;BB
@M05620:37:000000000-D9766:1:1101:22367:6944 1:N:0:26
AGTGCCAGCCACAATCGCACAGGGGACCCCGGGCCTGGCCCCTCCAGCCCGAAAACCTCTGACCTCACCCGCTACCTGGAGCACCCACTCCGCAGCTTGGCTGGGACCTCTGTGCGTATCCCGCGTCGGAATCTGGGCGTTGGGGCGGCGTGCGGCGTTGGGGCAAGCCAGTCCTAACCGTGGCGGGTTCTGGTAAATGATGGGGTGAGGAGGGGCTCTTTGGCTCCCACCAGTCCCCCTGTCTGGTCTAT
+
AA>ABFFFBB4BFFGGGAAEEGHGG2AEFG2AFGGGFH1BFEHGG23BA1>>>>EHGHHHHGHH4BBGHHGGEGGHHHGBBFGHHGFGHBBEEFGGHHHGHFGGG0?CG2FGGHFDGDEHH1?CGGCGG-CCGHHHHH@GDGHGGGGGDDDFBDFBFFFFFFFFFFF.A.;FFFFFFFFFFFF-@DF@EFFFFFFFFFF/BFFFFFDFFF/ADFFFFFFFFFFFFFFFFFFAFFFFFFFFFFFFFFFFFFF
@M05620:37:000000000-D9766:1:1101:14838:6953 1:N:0:26
AGTGCCAGCTCTCAATCGCACAGGGGACCCAGGGCCTGGCCCCTCCATCCAGAAAACCTATGACCTCACCCGCTACCTGGAGCACCAACTCCGCAGCTTGGCTGGGACCTATGTGAGTATCCAGCGTAGGAATCTGGGAGTTGGGGAGGAGTGAGGAGTTGGGGAAAGACAGTCCTAACCGTGGAGGGTTCTGGTAAATGATGGGGTGAGGAGGGGCTCTTTGGCTCCCACCAGTCCCCCTGTCTGGTCTA
+
AA>AAF1FAFFFGGGGEFGCGCHAFGCF0EEGCFGA/FHFCGE/EF0GHEGG10BAGGHFGHBGHFHCGGHEE@/FHGFH0>GHFHH/E0FEE>//EBGHGHHGGGGHGHGHHHHHHHFHHHHHHGGGGGEFHHHHHHHGGHHGGGGCCGGHFEHHHCGHHHGGGGHHHHHHHHHGHHGHGGGGGGGGCFGGGGFGGGGGGGGGGGF@FFFFFF@@@@FFFFFFFFFFFFFFFFFFFFFF@FFFFFFFFF/
@M05620:37:000000000-D9766:1:1101:24639:6956 1:N:0:26
ACCACACCTTCTACAATGAGCTGCGTGTGGCTCCCGAGGAGCACCCCGTGCTGCTGACCGAGGCCCCCCTGAACCCCAAGGCCAACCGCGAGAAGATGAACCCAGGTGCGTGGCCCGCTACCTCTTCTGGTGGCCGCCTCCCTCCTTCCTGGCCTCCCGGCGCTGCGCCCTTTCTCACTGGTTCTCTCTTCTGCCGTTTTCCGTAGGACTCTCTTCTCTGACCTGCGTCTCCTTTGGAACTCTGCAGGTTC
+
CCCCBBCBFFFFGGGGGGGGGGHHGFGBEGHHHGGGGGGGGHGHHGGGGGGGHHGHHHHGGGGGGGGGGGGHFHHGGGGHGHHHHGGGGGGGGGHHGHHHHHGGHGHH1AFGGGHHGGGCGHHHHHHHHHHHGHHGGGGGHGGGGGGGGGGGGGGGGGGGGGFFFFFFFFFFFFHHFFFFFFFFFFFFFFFHFFFFDFFFFFFFFDFFFFFFFFFFFFHHBFFFFFFFFFFFFFFFFFFFFFFFF0;FFF0
@M05620:37:000000000-D9766:1:1101:14428:6969 1:N:0:26
ACCACACCTTCTACAATGAGCTGCGTGTGGCTCCCGAGGAGCACCCCGTGCTGCTGACCGAGGCCCCCCTGAACCCCAAGGCCAACCGCGAGAAGATGAACCCAGGTGAGTGGCCCGCTACCTCTTCTGGTGGCCGCCTCCCTCCTTCCTGGCCTCCCGGCGCTGCGCCCTTTCTCACTGGTTCTCTCTTCTGCCGTTTTCCGTAGGACTCTCTTCTCTGACCTGCGTCTCCTTTGGAACTCTGCAGGTTC
+
AAAAAAAAFFFFGGGFFGG1E1GBEEEEGCFHFGGGGGCCGHHHHGEGEEGGHHFHHHHGGGEGFE@EGGGHFHEGGGGEEEHFAFGGCGGC?CCGHHFGGGGGCFGHFHHHGGHHGGGGGHHHHHHHGGHGGHHGGGGGHGHHGGGGGGGGGGGGGGGG-;@@?F@@-;-BFFFFFFFFFFBFFFFFFFFFFFF@ABFFFF?BFBBFFFFFFFFFFFFFFFFFF->A@FFFFFF/B9BBFFFFF/BFFF/
@M05620:37:000000000-D9766:1:1101:16065:6978 1:N:0:26
ACCACACCTTCTACAATGAGCTGCGTGTGGCTCCCGAGGAGCACCCCGTGCTGCTGACCGAGGCCCCCCTGAACCCCAAGGCCAACCGCGAGAAGATTAGTGGCGCGCTCCCTCTTCTTGTGGCCGCCTCCCTCCTTCCTGGCCTCCCGGCGCTGCGCCCTTTCTCACTGGTTCTCTCTTCTGCCGTTTTCCGTAGGACTCTCTTCTCTGCCCTGCGTCTCCTTTGGAACTCTGCAGGTTCTAGATCGGAA
+
CCCCDDDDFFFFGGGGGGGGGGHHGGGEHGHHHGGGGGGGGHHHHGGGGGGGHHHHHHHGGGGGGGGGGGGHHHHGGGGHGHHHHGGGGGDGFFHGHHHGHGHC/?>>A>>FGHHHHHDGF0.<GC@DE:CEHHGHHHHH0BFGGGGGGGGGGGFFAAD=DFFFFFBFFFFFFFFFFFFFBFFFFFADFEFFF0;ADFFFFFBFF0BFFF0BAFFADDFFFFFFFEF0BFFFFFFFFFFFFF:FFF0A?.;
@M05620:37:000000000-D9766:1:1101:20371:6987 1:N:0:26
AGTGCCAGCTCTCAATCGCACAGGGGACCCAGGGCCTGGCCCCTCCATCCAGAAAACCTATGACCTCACCCGCTACCTGGAGCACCAACTCCGCAGCTTGGCTGGGACCTATGTGAGTATCCAGCGTAGGAATCTGGGAGTTGGGGAGGCGTGAGGAGTTGGGGAAAGACAGTCCTAACCGTGGAGGGTTCTGGTAAATGATGGGGTGAGGAGAGGCTCTTTGGCTCCCACCAGTCCCCCTGTCTGGTCTA
+
>A>>AFFFAFFFG1FGGFGFEEHHGEEE0BCGAEF/AAGF0GGGGGEHFHFF101FGGGHHG2GGGGGHFFEF>/EHFHHBGHFFH0>EGHHGGGEEGH0EBGAFC0BEH1F1BBBFHFHF22B0///>/1>FGF1<<0<?FFCCC.<-.<<CGGH0CCCFC--..:./:/900;CBBFF9EE9.CC-.;CFGG9;FGEFFFFFEFF@-9ABB-;-9EF9FBB/FFFFE----:99/FA-@EFFF/B/BB/
@M05620:37:000000000-D9766:1:1101:9662:6997 1:N:0:26
GAGGCTGCTTTGGAAGAAACTCATAAATTACTGACACAGGACCGGCCGACCATCTAACCGTTTCCTGGCTGGCTTCAAGAAGCTCGAACAACTTCCCCTGTCCTACAGGATGCTACCCTTCAGGCCAGGCTCCTAGCCGACTCCACGGGAGTCAACGAGCTGATGAAACAATGGCAAGTACGTCAGGCCTTTCCGCTTTAGCACTCTTGTGGATCCACTTGACCACTTCTCAGCCTTTGTACTTGTACCTG
+
1>1AAAFAFFFFFGGGGCFGF1BDD3D33B1DG3FGEC0000A0///A/AAA1B1D1B0AB/012D100B?BEHGG11B1GFH11//FC/0?B1B1BCGGH1BGE1B100B10B2BFG1F01BB0//?FGGGGF1@1@</@AEH10?@GGCG0F=0..<<EG0<GHG;G/GCG/CBGFC0:;CFEGGB.CCFCF.C99CFFGGF0CCFFFGG0;BF/9BFF//B/;FFFFFFFF/;9BFF/FFFF9/;BBB
@M05620:37:000000000-D9766:1:1101:24218:7005 1:N:0:26
AGTGCCAGCTCTCAATCGCACAGGGGACCCAGGGCCTGGCCCCTCCATCCAGAAAACCTATGACCTCACCCGCTACCTGGAGCACCAACTCCGCAGCTTGGCTGGGACCTATGTGAGTATCCAGCGTAGGAATCTGGGAGTTGGGGAGGAGTGAGGAGTTGGGGAAAGACAGTCCTAACCGTGGAGGGTTCTGGTAAATGATGGGGTGAGGAGGGGCTCTTTGGCTCCCACCAGTCCCCCTGTCTGGTCTA
+
ABAACFFFCFFFGGGGGGGGGGHHFGGGGGHHGGGEFFHHHHGHGGGHHHHHGGEHHFHHHHHHHHHHHHHGGGGGHHHHHHHHHHHHGFHHGGGGGFFGGHHFEGGHGHHHHHHHHGHHHHHHGGGGGGHHHHHHHEHGGHGHGGGGFFDHHFHGFGGHHGF?EDHHHHHHFHHHHHGHGEFGGFGGDGGGGGFGGFFGGGGGGGFFFFFFDFFFFAFFFFFFFBFFFFFFFFFFFFFFFFFFFFFFBFB
@M05620:37:000000000-D9766:1:1101:19697:7006 1:N:0:26
ACCACACCTTCTACAATGAGCTGCGTGTGGCTCCCGAGGAGCACCCCGTGCTGCTGACCGAGGCCCCCCTGAACCCCAAGGCCAACCGCGAGAAGATGAACCCAGGTGAGTGGCCCGCTACCTCTTCTGGTGGCCGCCTCCCTCCTTCCTGGCCTCCCGGAGCTGCGCCCTTTCTCACTGGTTCTCTCTTCTGCCGTTTTCCGTAGGACTCTCTTCTCTGACCTGAGTCTCCTTTGGAACTCTGCAGGTTC
+
CCCBCCCDFFFFGGGGGGGGGGHHGEGAFEHHHGGGGGGGGHHHHGGGDFGGHHHHHHHGGGEGGGGGGGGHHHHGGGGHGHHHHGGGGGGGGGHHHHHHHHGGHGHHDHHHGGHHGGG?GHHHHHHHHHHHGHHGGGGGHGHHGGGGGGGGGGGGGGGG-ADGGGFFFFFFFFFHFFFHFFFFFFFFFFFFHFFFDFFFFFFFFFFFFFFFFFHHFFFFFFFFF/BFFFFFFFFFFFFFFFFFF0BFFF0
@M05620:37:000000000-D9766:1:1101:14093:7026 1:N:0:26
ACCACACCTTCTACAATGAGCTGCGTGTGGCTCCCGAGGAGCACCCCGTGCTGCTGACCGAGGCCCCCCTGAACCCCAAGGCCAACCGCGAGAAGATGAGTGACCCGCTACCTCTTCTGGCGGCCGCCTCCCTCCTTCCTGGCCTCCCGGGGCTGCGCCCTTTCTCACCGGTTCTCTCTTCTGCCGCTTTCCGCAGGACTCTCTTCTCTGACCTCAGTCTCCTTTGGAACTCTGCAGGCTCTAGAGCTGAA
+
CCBCCBCBFFFFGGGGGGGGGGHHGGGEEGHHHGGGCGGGGHGHHGGGAEGGHHGHHHHGGGGGGGGGGGFHHHHGGGGHGHHHGGGEGGGGCGHGFHHC?22210>C//<01F11FHDD1-------..../;./00;00/=FF.CG?D-9@F.:--9=-/;///;F..;B..//////:FB/B--:D.9/..---../;//9//;FF//B9F///;/:FFF//:/;9B//;////;.;AF//9////9/
@M05620:37:000000000-D9766:1:1101:11795:7036 1:N:0:26
AGTGCCAGCTCTCAATCGCACAGGGGACCCAGGGCCTGGCCCCTCCATCCAGAAAACCTATGACCTCACCCGCTACCTGGAGCACCAACTCCGCAGCTTGGCTGGGACCTATGTGAGTATCCAGCGTAGGAATCTGGGAGTTGGGGAGGAGTGAGGAGTTGGGGAAAGACAGTCCTAACCGTGGAGGGTTCTGGTAAATGATGGGGTGAGGAGGGGCTCTTTGGCTCCCACCAGTCCCCCTGTCTGGTCTA
+
AAAABFFFBFFFGGGGGGGGGGHHFGGGGGHHGGGGFFHFGHGHGGGHGHHHG33GHGHGHHFHHHGHHHHGGEGGHHHGHHHHFHHHGEHHGGGFEFHH?HHFGGHGGHFHHHHHHHHHHHHHHGGGGGHHHBHHHHFGGHHHGGGGGCEGHGHHHGHHHGGGGGHHHHHGHHHHHHHHGDECDFGFAAFGGGGFGFGGFGGGGGFFFFFFFFFF-BFFFFFBFFFFFFFFFFBFFFFFFFFFFFFFFFF
@M05620:37:000000000-D9766:1:1101:10987:7049 1:N:0:26
AGTGCCAGCTCTCAATCGCACAGGGGACCCAGGGCCTGGCCCCTCCATCCAGAAAACCTATGACCTCACCCGCTACCTGGAGCACCAACTCCGCAGCTTGGCTGGGACCTATGTGAGTATCCAGCGTAGGAATCTGGGAGTTGGGGAGGAGTGAGGAGTTGGGGAAAGACAGTCCTAACCGTGGAGGGTTCTGGTAAATGATGGGGTGAGGAGGGGCTCTTTGGCTCCCACCAGTCCCCCTGTCTGGTCTA
+
A@AAAFFFBFFFGGGGGGGGGGGHFEGGGGHHGGGGGGGHHHGHGGGHHHHHHFFHHGHGHHHHHHHHHHHGGGGGHHHHHHHGHHHHGHHHGGGGGHHHGHHGEEGHGHHHHHHHHHHHHHHHHGDEGGHHHHHHHHHGGHHHGGGGGGGHHHHHHGHHHHGGGGGHHHHHHGHHHHHHGEFGGGGG:CGGGGFFGGGGGGGGGGFFFFFFFFFFFFFFFFFFFFFEFFFFFFFFFFFFFFFFFFFFFFB
@M05620:37:000000000-D9766:1:1101:20635:7050 1:N:0:26
AGTGCCAGCTCTCAATCGCACAGGGGACCCAGGGCCTGGCCCCTCCATCCAGAAAACCTATGACCTCACCCGCTACCTGGAGCACCAACTCCGCAGCTTGGCTGGGACCTATGTGAGTATCCAGCGTAGGAATCTGGGAGTTGGGGAGGAGTGAGGAGTTGGGGAAAGACAGTCCTAACCGTGGAGGGTTCTGGTAAATGATGGGGTGAGGAGGGGCTCTTTGGCTCCCACCAGTCCCCCTGTCTGGTCTA
+
ABABBFFFBFFFGGGGFGGCGGHFGGGGGGHHDFGGGGHHHHGHGGBGHGGHFCGHHGHGHHHHHHHHHHHGGEGGHHHHGHHEHHHFGHGHGGGGGHHHGHHG?/GGGBFHHHHHHHGHHHHHHGGGGGHHHHHHHHHGGHHHGGGGGGEGHGHHHGHHHHGGGGHHHHHHHHHHHHHHGGGGGGGGEGGGGGGGGFGGGGGGGGFFFFFFFFF-DFFFFFFFFFFFFFFFFFFFFFFFFFFFFFFFFFB
@M05620:37:000000000-D9766:1:1101:12452:7082 1:N:0:26
ACCACACCTTCTACAATGAGCTGCGTGTGGCTCCCGAGGAGCACCCCGTGCTGCTGACCGAGGCCCCCCTGAACCCCAAGGCCAACCGCGCGAAGATGCCCAGGTGAGTGGCCCGCTACCTCTTCTGGTGGCCGCCTCCCTCCTTCCTGGCCTCCCGGCGCTGCGCCCTTTCTCACTGGTTCTCTCTTCTGCCGTTTTCCGTAGGACTCTCTTCTCTGACCTGAGTCTCCTTTGGAACTCTGCAGGTTCTA
+
AAAABCC>CFFFGFGGGG5BGFHHGGG24EGFHFFE?EAEDHHHHGGEAEGGBHGHHHGAE@?EGGGGGGGGHHHGGGGHGGHHHGGGGG/>@GGCGHHHHGHGHHHHHHGGHHGGGGGHHHHHHHHHHGGHHCGGGGHGGGGGGGGGGGGGGGGGGG-ADFFFFFFFFFFFFFFFFFFFFFFFFFFFFFFFFFFFFFFFFFFDFFFFFFFFFFFFFF9FFFFB/FF/BFFFFFFFFFFFFEFFFFFFFFF
@M05620:37:000000000-D9766:1:1101:23550:7100 1:N:0:26
GAGGCTGCTTTGGAAGAAACTCATAGATTACTGCAACAGTTCCCCCTGGACCTGGAAAAGTTTCTTGCCTGGCTTACAGAAGCTGAAACAACTGCCAATGTCCTACAGGATGCTACCCGTAAGGAAAGGCTCCTAGAAGACTCCAAGGGAGTAAAAGAGCTGATGAAACAATGGCAAGTAAGTCAGGCATTTCCGCTTTAGCACTCTTGTGGATCCAATTGAACAATTCTCAGCATTTGTACTTGTAACTG
+
AABABBCBFFFFGGGGCFGGGFFHHGGHHGHHGGGFHHGBDGHHHGEGAFHFHFHGHHBGFHHHHHHHHHHHHHHFHHHHHHHHHHHHHCHGHHHHHEGHHHHHFHHHHHHHHHHHHHGGGGHHHFGGAGHHGH3FB3GHHHHHE1GFGHGGFHHFGFHHHHGHHHHGHHHHHHHHHGHHBGHHHHHHFHHHHHGGGGGHHHHHHHHGHHHGHHHHHHHHHHHHHHHHHHGGGGGGGGGGGGGGGGGFFGG
@M05620:37:000000000-D9766:1:1101:23902:7100 1:N:0:26
AGTGCCAGCTCTCAATCGCACAGGGGACCCAGGGCCTGGCCCCTCCATCCAGAAAACCTATGACCTCACCCGCTACCTGGAGCACCAACTCCGCAGCTTGGCTGGGACCTATGTGAGTATCCAGCGTAGGAATCTGGGAGTTGGGGAGGAGTGAGGAGTTGGGGAAAGACAGTCCTAACCGTGGAGGGTTCTGGTAAATGATGGGGTGAGGAGGGGCTCTTTGGCTCCCACCAGTCCCCCTGTCTGGTCTA
+
AAABBFFFBFFFGGGGG2FCFGHHGGGGGGFHGGGGFFHHHHGHGGHHHHGH3FCGHGHFHG5FHHH3GHHGGGFGHHHGFGHFGGHHGHHHGG/EEGHHGHHFEAGHGHHH2GDGHHHHHFHHHGFGGDFGHHHHHGHGGHGHGGGGGGGHHHHGEDHHGHGGFGHHHHHGHHHHHHHHGGGGGGGGGFGGGGGGFGGGFGGBFDFFFFEFFFFFFFFFFFFFBFFFFFFFFAFFFFFFFFFFFFBFBFF
@M05620:37:000000000-D9766:1:1101:23814:7103 1:N:0:26
ACCACACCTTCTACAATGAGCTGCGTGTGGCTCCCGAGGAGCACCCCGTGCTGCTGACCGAGGCCCCCCTGAACCCCAAGGCCAACCGCGAGAAGATGAACCCCGGTGCGTGGCCCGCTCCCTCTTCTGGTGGCCGCCTCCCTCCTTCCTGGCCTCCCGGCGCTGCGCCCTTTCTCACTGGTTCTCTCTTCTGCAGTTTTCCGTAGGACTCTCTTCTCTGCCCTGCGTCTCCTTTGGAACTCTGCAGGTTC
+
CCCCDCDDFFFFGGGGGGGGGGHHGGGGFGHHHGGGGGGGGHHHHGGGGGGGHHHHHHHGGGGGGGGGGGGHHHHGGGGHGHHHHGGGGGGGGGHGHHHEHHA///>@<<<A-AFG@CG-<:GHFHHFG0:CEHH?AFDDEFFGDFFGFGGGGGGGGG?--;=@BF-DDFFFFFFH;FFF/;FFFFFBFFFFFF0BBFBFFB.F..:BBF/;FFFFFFFF0B9FF:@.:;BBFFFFF0BF090BB00;F00
@M05620:37:000000000-D9766:1:1101:22080:7116 1:N:0:26
ACCACACCTTCTACAATGAGCTGCGTGTTGCTCCCGCGGAGCACCCCGTGCTTCTGACCGAGTCCCCCCTGAACCCCAAGGCCAACCGCGAGAAGATGAACCCAGGTGAGTGGCCCGCTACCTCTTCTGGTGGCCGCCTCCCTCCTTCCTGGCCTCCCGGAGCTGCGCCCTTTCTCACTGGTTCTCTCTTCTGCCGTTTTCCGTAGGACTCTCTTCTCTGACCTGAGTCTCCTTTTTAACTCTGCAGGTTC
+
ABABA@AAFFBFGGGFEGGFGGHGGGGG4ADGFHGC2AE00AAFHGGEBEEF5FEFHHHGE/1BGHHGGGGC?GHGGGE?FHGGCFGCF<BC//G2>?2?<CD????FF?FHAFFGDCFCA<GD<D=D=<D/<<GCGGGEHGHGC;CCFGFGGGGGGEC;A?=CBFCFFFFFFEFFFFFFF99BFFFFFFFFFFFFADFA;BABF:.9B9BBB;FFFFF//BBB.;99BFBFF/F//.99/9F/FF/:.99
@M05620:37:000000000-D9766:1:1101:26223:7139 1:N:0:26
AGTGCCAGCTCTCAATCGCACAGGGGACCCAGGGCCTGGCCCCTCCATCCAGAAAACCTATGACCTCACCCGCTACCTGGAGCACCAACTCCGCAGCTTGGCTGAAACCTATGTGAGTATCCAGCGTAGGAATCTGGGAGTTGGGGAGGAGTGAGGAGTTGGGGAAAGACAGTCCTAACCGTGGAGGGTTCTGGTAAATGATGGGGTGAGGAGGGGCTCTTTGGCTCCCACCAGTCCCCCTGTCTGGTCTA
+
?A3ABF5FBFFFGFGGGGGGGAFDFEEGGGCHGDGFFGG22AE1AEHHHHHHHGFHCEHFFGHFHHHBFHHG@//EHHGHHHHGHA1GEGHHG?@EGGFFG3B?03BBGHGHHHHHGHFHHHHHGGEGGGFGHFHHHHHGGHHHGGGGGGGGHHHHH.<CHHGGGGHHHHHHHFHHHHHHGGGGGGGGCFGGGGCFFGGGGGGGGGEDFFFFFFFFF-;FFF//BFFEFFFFEFBFFFFDFFFFFFFFFFF
@M05620:37:000000000-D9766:1:1101:7881:7151 1:N:0:26
AGTGCCAGCTCTCAATCGCACAGGGGACCCAGGGCCTGGCCCCTCCATCCAGAAAACCTATGACCTCACCCGCTACCTGGAGCACCAACTCCGCAGCTTGGCTGGGACCTATGTGAGTATCCAGCGTAGGAATCTGGGAGTTGGGGAGGAGTGAGGAGTTGGGGAAAGACAGTCCTAACCGTGGAGGGTTCTGGTAAATGATGGGGTGAGGAGGGGCTCTTTGGCTCCCACCAGTCCCCCTGTCTGGTCTA
+
CBABCFFFCFFFGGGGGGGGGGHHGGGGGGHHGGGGGGHHHHGHGGHHHHHHHHGHHGHHHHHHHHHHHHHGGGGGHHHHHHHHHHHHGHHHGGGGGHHHGHHGGGHHGHHHHHHHHHHHHHHHHGGGGGHHHHHHHHCFGHHHGGGGGGEHHHHHFFHHHHGGGGHHHHHHHGHHHHHHGGGGGGGGEGGGGGFGGHGGGGHGGGFFFFFFFFFFFFFFFFFFFFFFFFFFFFFFFFFFFFFFHFFFFFB
@M05620:37:000000000-D9766:1:1101:20634:7153 1:N:0:26
ACCACACCTTCTACAATGAGCTGCGTGTGGCTCCCGAGGAGCACCCCGTGCTGCTGACCGAGGCCCCCCTGAACCCCAAGGCCAACCGCGAGAAGACCCAGGTGCGTGGCCCGCTACCTCTTCTGGTGGCCGCCTCCCTCCTTCCTGGCCTCCCGGAGCTGCGCCCTTTCTCACTGGTTCTCTCTTCTGCCGTTTTCCGTAGGACTCTCTTCTCTGACCTGAGTCTCCTTTGGAACTCTGCAGGTTCTAGA
+
BBBBBBBBFFFFGGGGGGGFGGHHGGGFHAFGHGGGGGGGGHHHHGGGFEGGGHHFHHHGGGGGGGGGGGGHHHHGGGGHGHHHHGGGGGGGCGGGH?FGGGHH1>FGCFHHGGGGGHHHHHHHHGDGGHHGGGGGHGHHGGGGGGGGGGGGGGGGGFFGFGFFFFFFFFFF/FFFFFFFFFFFFFFFFFFFDFFFFFFFFFFFFFFFFFFFFFFF/BFFF/BFFFFFFFFFFFFFFFFFF/BFFFFFBFB
@M05620:37:000000000-D9766:1:1101:18507:7157 1:N:0:26
ACCACACCTTCTACAATGAGCTGCGTGTGGCTCCCGAGGAGCACCCCGTGCTGCTGACCGAGGCCCCCCTGAACCCCAAGGCCAACCGCGAGAAGATGAACCCAGGTGCGTGGCCCGCTCCCTCTTCTGGTGGCCGCCTCCCTCCTTCCTGGCCTCCCGGCGCTGCGCCCTTTCTCACTGGTTCTCTCTTCTGCCGTTTTCCGTAGGACTCTCTTCTCTGCCCTGCGTCTCCTTTGGAACTCTGCCGGTTC
+
CBCCCCCBFFFFGGGGGGGGGGHHGEGBAEGGGFGGFGEEDHGHHGGGEGGGGHGGHGGEEECFGGGGGGGHHHHGGGGHGHHHHGGGGG<DGFHGHHGFHHGFHGHH1@FECDHHGGD-CEHHHHHHHDFCEHHGGGGGGGGGGGGGEGGFGGGGGEGGGFFDFFFFFFFFFFFFBFFBFFFFFFF;BFFFFFFDADFFFFFF9;DFFFFFFFFFFFFF0B.FFADDF?FFFFFFFFFFFFFFF:-@@D.
@M05620:37:000000000-D9766:1:1101:9732:7171 1:N:0:26
AGTGCCAGCTCTCAATCGCACAGGGGACCCAGGGCCTGGCCCCTCCATCCAGAAAACCTATGACCTCACCCGCTACCTGGAGCACCAACTCCGCAGCTTGGCTGGGACCTATGTGAGTATCCAGCGTAGGAATCTGGGAGTTGGGGAGGAGTGAGGAGTTGGGGAAAGACAGTCCTAACCGTGGAGGGTTCTGGTAAATGATGGGGTGAGGAGGGGCTCTTTGGCTCCCACCAGTCCCCCTGTCTGGTCTA
+
CBACCFFFCFFFGGGGGGGGGGHHGGGGGGHHFGGGGGHHHHGHGGHHHHHHHHHHHGHHHHHHHHHHHHHGGFGGHHHHHHHGHHHHGHHGEGGGGHHHGHHGGGHHGHGHHHHHHHHHHHHHHGGGGGHHHHHHHHHGGHHHGGGGGGGHHHHHHGHHHHGGGGHHHHHHHHHHHHHHGGGGEGGGCFFGGGFGGGGGGGGGGGFFFFFFFFFFFFFFFFFFFFFFFFFFFFFFFFFFFFFFFFFFFFB
@M05620:37:000000000-D9766:1:1101:16291:7172 1:N:0:26
AGTGCCAGCTCTCCATCGCACAGGGTCCCCAGTGCCTGGCCCCTCCATCCAGAAAACCTATGACCTCACCCGCAACCTGGAGCACCCACTCCGCAGCTTGGCTGGGACCTATGTGAGTATCCAGCGTAGGAATCTGGGCGTTGGGGAGGAGTGCGGAGTTGGGGAAAGACAGTCCTAACCGTGGAGGGTTCTGGTAAATGATGGGGTGAGGAGGGGCTCTTTGGCTCCCACCAGTCCCCCTGTCTGGTCTA
+
>A>3>BBFBFFFGBFFBEG2E2GAF44BBBFEBBFBFGGGGGEHGG2GHCGHH3F2BEFGAADGHBBFGHH0>>0>FG1B2?BFGE?1?GG11?/E>GBBEFHGGGGHGHHHHGFFFHHHHHFFHGG?CGFHFHHHGF/<CCCCDC.-@.<CG0<@-AEHHFGG.::A/:9FFGGGBFGGGGGGGFFGEFAFGGFBFFFFBFFFFFDBEFF/DFBBBBFFFFFFFFFFFFFFEFFFFFFFBFFFFFFFFFF
@M05620:37:000000000-D9766:1:1101:25285:7176 1:N:0:26
ACCACACCTTCTACAATGAGCTGCGTGTGGCTCCCGAGGAGCACCCCGTGCTGCTGACCGAGGCCCCCCTGAACCCCAAGGCCAACCGCGAGAAGACCCAGGCGCGTGGCCCGCTACCTCTTCTGGTGGCCGCCTCCCTCCTTCCTGGCCTCCCGGAGCTGCGCCCTTTCTCCCTGGTTCTCTCTTCTGCCGTTTTCCGTAGGACTCTCTTCTCTGCCCTGCGTCTCCTTTGGAACTCTGCCGGTTCTAGA
+
BBBABBBBFFFFGGGGGGGGGFHFGEEEDEHHFGGGGGFGEHHHHGGGGGGGHHGHHHHGGGGGGGGGGGGHHHGGGGGHGHHHHGGCGGGFCGHHH2?GGF/A<>C@G<FHGG-AFHHHHHHGHFGHG:GDGGGGGGGGGGGGGGBCFGGGGGGG?DAFFFFFFFFFFFFFBFFFFBFFFFFFFFFFFFFB9AFFFFFF.D?FFFFFFFFFFFFFBFFFFFFFFFFFFFFFB//BBFFBF/9B9AEB/;;
@M05620:37:000000000-D9766:1:1101:18502:7176 1:N:0:26
ACCACACCTTCTACAATGAGCTGCGTGTGGCTCCCGAGGAGCACCCCGTGCTGCTGACCGAGGCCCCCCTGAACCCCAAGGCCAACCGCGAGAAGATGCACCCATGTGAGGGCCCCTCTCTCTTCTCGTGGCGCCCTCCCTCTCTTCTCTCCTCTCCCGGCTCTGCGCTTTCTCTCTCGGTTTCTCTTTTGCCGCGTTCCCCGTGGCACTCTTCTCTCTCCCCTGTCTCCCTTTGGACACTGCGGGTTCTC
+
CCCCCCCCFFFFGGGGGGGGGGHHGEEECEHHHGGGGGGGFHHHHGGGEGGGHHHHHHHGGGGGGGGGGGGHGHHGGGGHGHHHHGGGGGGGGGHHHHD<G2//0?1?1?0//?-A..001>G11>1.<<.--.;--=.;/C//0000:00/0;0;/9.AB-./;F-;-.;/;F/B//..:.;BFFF//;///---;@.///-..9-/;BFF//;FF///9/./;//;F///;//////;F//.---..:/
@M05620:37:000000000-D9766:1:1101:19949:7188 1:N:0:26
AGTGCCAGCTCTCAATCGCACAGGGGACCCAGGGCCTGGCCCCTCCATCCAGAAAACCTATGACCTCACCCGCTACCTGGAGCACCAACTCCGCAGCTTGGCTGGGACCTATGTGAGTATCCAGCGTAGGAATCTGGGAGTTGGGGAGGAGTGAGGAGTTGGGGAAAGACAGTCCTAACCGTGGAGGGTTCTGGTAAATGATGGGGTGAGGAGGGGCTCTTTGGCTCCCACCAGTCCCCCTGTCTGGTCTA
+
BBABBFFFBFFFGGGGGGGGGGHHGGGGGGFHGGGGGGHHGHGHGGGHGHGHHFHHHGHHHHHHHHHGHHHGGEEEHGHHHHHHHHHHGHHHGGGGGHHHGHHGGGHHGHHFHHHHGHHHHHHHHGGGGGHEGHHHHFGFGFHHGGEDGGEGHBGGGGHHHFGGGGHHHHHGHHHGHHHHGDGG?EGGEFGGGGGGGGGGGGGGGGDDFFFFFFFFFFFFFFFFFFFFFFFFFFFFFFFFFFFFFFFFFFB
@M05620:37:000000000-D9766:1:1101:14180:7193 1:N:0:26
AGTGCCAGCTCTCAATCGCACAGGGGACCCAGGGCCTGGCCCCTCCATCCAGAAAACCTATGACCTCACCCGCTACCTGGAGCACCAACTCCGCAGCTTGGCTGGGACCTATGTGAGTATCCAGCGTAGGAATCTGGGAGTTGGGGAGGAGTGAGGAGTTGGGGAAAGACAGTCCTAACCGTGGAGGGTTCTGGTAAATGATGGGGTGAGGAGGGGCTCTTTGGCTCCCACCAGTCCCCCTGTCTGGTCTA
+
BCABCFFFCFFFGGGGGGGGGGHHGGGGGGHHGGGGGGHHHHGHGGHGHHHHHHHHHGHHHHHHHHHHHHHGGEGGHEHHHHHHHHHHGHHHGGGGGHHHGHHGGGHHGHHHHHHHHHHHHHHHHGGGGGHHHHHHHHHGGHHHGGGGGGFGHHHHHGHHHHGGGGHHHHHHHHHHGHHHGGGGGGGGFGGGGGFGGGGGGGGGGGFFFFFFFFFFFFFFFFFFFFFFFFFFFFFFFFFFFFFFFFFFFF/
@M05620:37:000000000-D9766:1:1101:10710:7196 1:N:0:26
AGGGCCAGCTCTCCATAGCACAGGGTACCAAGGGCATGGCCCCTCCATCAAGAAAACCTATGACCTCACCCTCTACCTGGGGCACCCACTCAGCAGATTGGCTGGGACCTATGTGAGTATCCCGCGTCGGTCTCTGGGCGTTGGGGAGGCGTGCGGCGATGGGGCCAGACAGTCCTATCCGTGGTGGGTTCTGGTAAATGATGGGGTGAGGAGGGGCTCTTTGGCTCCCCCCAGTCCCCCTGTCTGGTCTA
+
>>>1>>1>1CFFFGG1B1B1BBBAAA01131A00A00ABE0FE/EEG11ABB1000AB01BB2DB1B1F00/B01DF1BB//B>>FG>B0B0@B1001BB0B1//?00E0>112BBB>>1B>1?<C//>////>2110/<<</0--.--<<.-<:-----;99AB-....//9:00000/;----:-9--;/9BF//;9B/9/BF-9----/-----;A//;///;/AE-;---99BFAB9-//BBF//FB
@M05620:37:000000000-D9766:1:1101:11112:7200 1:N:0:26
AGTGCCAGCTCTCAATCGCACAGGGGACCCAGGGCCTGGCCCCTCCATCCAGAAAACCTATGACCTCACCCGCGACCTGGAGCACCAACTCCGCAGCTTGGCTGGGACCTATGAGAGTATCCAGCGTAGGAATCTGGGTGTTGGGGCGGCGTGCGGCGTTGGGGACAGACAGTCCTAACCGTGGAGGGTTCTGGTAAATGATGGGGTGAGGAGGGGCTCTTTGGCTCCCACCAGTCCCCCTGTCTGGTCTA
+
AAAAAFFBAFFFGGGGGGGGG0FAF?EEEGCHGGGGFGGGAFE/AAFFBFGDDHFGFFHFF12DFD@EGH0EF/E/>EGGHHHHHF0GEHHHGGGGGHHHGGHGGGHHGHHHH2@11@GGD>2@GCE//<11?FGHEH0.-<FE?C.-A-;-;.-;-;;@@F?=E-;EFF-BFFFF//;A@B-@-;-@-9FBF//B9B9FFFFFFFA@?-A/AF=@@@FFFF/BFFF-A--99-;FFFF?@AFFFF9FBF/
@M05620:37:000000000-D9766:1:1101:22085:7207 1:N:0:26
ACCACACCTTCTACAATGAGCTGCGTGTGGCTCCCGAGGAGCACCCCGTGCTGCTGACCGAGGCCCCCCTGAACCCCAAGGCCAACCGCGAGAAGATGACCCAAGTGGATGGCCCGCTTACTCCTCCTGTGGGCGCCTCCCTCCCTTCCGGCCTCCCCGGGCCGCGGCCTTTCTCCACGGTTCTCTCCTCTGCCCGTTTCCCTTAGGATCTCCTCTCCGGACCGAGTCTCCTTTGGAACTCTGCAGGTTCT
+
DCDDDDDCFFFFGGGGGGGGGGHHGGGGHGHHHGGGGGGGGHHHHGGGGGGGHHHHHHHGGGGGGGGGGGGHGHHGGGGHGHHHHGGGGGGGGGHHHHH2FG//??1=11??=GH---..><10<///==0<.<--<..=E//<.C0</.<-=..<E.<--------<@.FFB00<0/.<.<.0000/</000<..<BF0<0000<000/000<:0//.-.<-9--./00<0BFBB0B00000000<<BB0
@M05620:37:000000000-D9766:1:1101:15709:7228 1:N:0:26
GAGACTGCTTTGGCAGAGAGCTCCGTGTGACTCCAGACACGCACCCCGTGCTGGTGACCGAGGCCCCCCTGAACCACAAGGCCAACCGCGAGAAGATGCCCAGGTGAGTGGCCCGCTACCTCTTCTTGTGGCCGCCTCCCTCCTTCCTGGCCTCCCGGAGCTGCGCCCTTTCTCACTGGTTCTCCCTTCTGCCGTTTTCCGTAGGACTCTCTTCTCTTACCTGAGTCTCCTTTGTAACTCTGCAGGTTCTT
+
1>1>>1@CFF3B1FF11AB1FF11E0BFA3DDGHHHB0000/AAEEGEAEAFD1BB11BEAEF//B//>>/F1FHEFH/0/FG//?EEGGGGC/F1FFDGHFGGHFF0G1/FGH?CC-CH1GHHHH1>F1<<C@CCCEHGHHGHHFFFBFA:0;EE.9:@-C/F-;EG?/FF/FBF/9B9FFFF/;FFF//FF-9AFEFFFB-:?/:FB9FFFFFF///:BFEF-;F/FB/;B//:9BB/B/;FF-AB9B/
@M05620:37:000000000-D9766:1:1101:15693:7236 1:N:0:26
ACCACACCTTCTACAATGAGCTGCGTGTGGCTCCCGAGGAGCACCCCGTGCTGCTGACCGAGGCCCCCCTGAACCCCAAGGCCAACCGCGAGAAGATGCCCAGGTGAGTGGCCCGCTACCTCTTCTGGTGGCCGCCTCCCTCCTTTCTGGCCTCCCGGGGATGCGCCCTTTCTCACTGGTTTTCTCTTTTGCCGTTTTTCGTAGGACTCTCTTCTCTGACCTGAGTCTCCCTTGGAACTCTGCAGGTTCTA
+
BBBBBBBBFFFFGGGGGGFGGGHHGFGEGGHHHGGGFEEEGEHHHGGGFEGGHHHHHHHGGGGGGGGGGGGGHHHGGGGHGHHHHGGGGG@DGGHGFH2FH2</1?1<1?F/?G<C--<01<0D0D0<0<C<C-:AA.CE//;;00;0090;9AEE.9---../-;AD-:F/9//:/;F/9../9////9;/99.AFF.:-9..9/BFFFB9F//9///;//./9///9;/;F9B/F9/B9//9;A.;/9/
@M05620:37:000000000-D9766:1:1101:27129:7246 1:N:0:26
ACCACACCTTCTACAATGAGCTGCGTGTGGCTCCCGAGGAGCACCCCGTGCTGCTGACCGAGGCCCCCCTGAACCCCAAGGCCAACCGCGAGAAGATGAACCCAGGTGCGTGGCCCGCTCCCTCTTCTGGTGGCCGCCTCCCTCCTTCCTGGCCTCCCGGCGCTGCGCCCTTTCTCACTGGTTCTCTCTTCTGCCGTTTTCCGTAGGACTCTCTTCTCTGCCCTGCGTCTCCTTTGGAACTCTGCAGGTTC
+
CCCBBCCBFFFFGGGGGGFGGGHHGGGEFFGHHFGGFGGGGHGHHGGGGEGGHHGHHHHGGGGGGGGGGGGHGHHGGGGHGHHHHGGGGGGGGGHGHHHHHHGCHGHH1AFGCGHHGDG?EGGHHHDGGHHHGHHCGGGGGGGGDGEGGGGGGGGGGEGG?>;C@FFFFBFFFFFFBBFFFFFFFFF0;BBFFFBDFFFFFFDF?DF0BBFFFFFFFFFF0B.BA.@.-9BBFFFFEFBBBBBFF0;AF00
@M05620:37:000000000-D9766:1:1101:7813:7250 1:N:0:26
ACCACACCTTCTACAATGAGCTGCGTGTGGCTCCCGAGGAGCACCCCGTGCTGCTGACCGAGGCCCCCCTGAACCCCAAGGCCAACCGCGAGAAGATGCCCAGGTGAGTGGCCCGCTACCTCTTCTGGTGGCCGCCTCCCTCCTTCCTGGCCTCCCGGAGCTGCGCCCTTTCTCACTGGTTCTCTCTTCTGCCGTTTTCCGTAGGACTCTCTTCTCTGACCTGAGTCTCCTTTGGAACTCTGCAGGTTCTA
+
AAAABBBAFFFFGGGGGGGGGBHGGGCGHGGHGFGG2EGEEHHHHGGEBEEF5BGGHHHGEE0EFGGGGGGBGHHGGGEEFHH/FFFGGGGDBDF2?GFHFHHAFGGFGDAEHFGDG-<FFHHHHHFHHHCGH-CFGGGGHHGHHGFGGGGGGGGGG--AAFFGGGFFFFFFFFFFFFFFFFFFFFFFFFFFFFDFFFFFFFFF./;FFFFFFFFF/:BFFFFFFFFFFFFFFFFBB/BBFFFFFF9BFF:
@M05620:37:000000000-D9766:1:1101:7795:7265 1:N:0:26
ACCACACCTTCTACAATGAGCTGCGTGTGGCTCCCGAGGAGCACCCCGTGCTGCTGACCGAGGCCCCCCTGAACCCCAAGGCCAACCGCGAGAAGATGCCCAGCCCAGTAGCCCGCTAGGTGGTCTCGTCGCCGCCTCCCGCCTTCCTGGACTCCCGCCCCTGCGCCCTTTCTCACTGGTCCTCTCTTCTGCCGATTTCCGTAGGCCTCTATTCTATGACCTGTGTCAACTTTGCATGTCTGAAGGCTGAA
+
BBCBBABAFFFFDGGGGGGGGGHHGEFGHGGGGGGGAEGGGGGHHGGEEFGGHHHHHHHGEFCEGGGGGGGHGHHGGGGHGHHHHGGGFGFGGGGFHFHE22?0?//??<1?1?>--<.0>1..<=</<<-AA@C@EEGC9-;.:FFB0FF?BBFED9B-;A.A-C.@=FFFFFBBF/BF//;B9BFF9BFFFA-@DFFBDB...///.9://;9BFB//B///;;://:;BF;/9//;//9//:B;B../
@M05620:37:000000000-D9766:1:1101:14034:7266 1:N:0:26
GAGGCTGCTTTGGAAGAAACTCATAGATTACTGCAACAGTTCCCCCTGGACCTGGAAAAGATTCTCGCCTGGCTTACAGAACCTGAAACAACTGCCAATCCAGGACAGTATCCCACTCGCAAGTAAAGTCGCCTACAAGATCATAAGTGGCCACAAGAACCCACGCCATATCGGACTGGAACTCTCTCATGCAGTTTTCAGTACGCCTCTCTACTCAAACCAACGACTCTTACCATTTGCACCAGGAACTG
+
11>11>BAB@B1F1B11BBBFABFBA1DD1BABF11FF0DEA2B0EAAA0BBGFF0B100/BDDD2BAAA//00B1111D10?BB0@@@0/?@BBB1@100@10>?>/B@2BBB1B00/>/?/BB22B>2/<//<B1B<B1111>F1@21/<1?@/0000/</?/..<.11<.-><-<<///0=000<<;0;0<:0:00C00=0..-..;/00;090/09...9..;.;0900/000/99//;---;-;9/
@M05620:37:000000000-D9766:1:1101:21228:7266 1:N:0:26
ACCACACCTCGACAATGCGCTGCGTGTGGCTCCCGCGGCGCACCCCGTTCTGCTTACCGAGGCCCCCCCGAACCCCAAGGCCAACCGCGCGAACATGCCCAGGTGGGTGGCCCGCTACCTCTTCTGGTGGCCGCCTCCCTCCTTCCTGGCCTCCCGGCGCTGCGCCCTTTCTCACTGGTTCTCTCTTCTGCCGTTTTCCGTAGGACTCTCTTCTCTGCCCTGCGTCTCCTTTGGTACTCTGCAGGTTCTAG
+
AAAAAAAAFF1>AEGGG1AA0A0ABEEGEGCGEFEEEEA>/>EGGG>EFFFHH@BBFHGAECGGFEGC/><BB>CCGGHFGFGHGGCC@<<CC-;;C:CCBGACG.=;.AFGG@G@-@FFGGGGBFFB-AFF>9@AAEFFFFFFFFFFF?FFFFFB?@->@=A@?F@?FFFFF/BFBFBBFFFFFFFFFFFF@9BFFFFBFFBABF9FFFFFFFFFF//A/AE9A@BFFFFFF/-;9BFBFBBBFFFFFF/
@M05620:37:000000000-D9766:1:1101:19235:7275 1:N:0:26
AGTGCCAGCTCTCAATCGCACAGGGGACCCAGGGCCTGGCCCCTCCATCCAGAAAACCTATGACCTCACCCGCTACCTGGAGCACCAACTCCGCAGCTTGGCTGGGACCTATATGAGTATCCAGCGTAGGAATCTGGGAGTTGGGGAGGAGTGAGGAGTTGGGGAAAGACAGTCCTAACCGTGGAGGGTTCTGGTAAATGATGGGGTGAGGAGGGGCTCTTTGGCTCCCACCAGTCCCCCTGTCTGGTCTA
+
BBAACFFFCFFFGGGGGGGGGGHHGGGGGGHHGGGGGGHHHHGHGGHHHHHHHHHHHGHHHHHHHHHHHHHGGFGGHHHHHHHHHHHHGHHHGGGGGHHHGHHGGGHHGHHHBHHHHHHHHHHHHGGGGGHHHHHHHHHGGHHHGGGGGGGHHHHHHGHHHHGGGGHHHHHHHHHHHHHHGGGGGGGGCFGGGGGGGGGGGGGGGGFFFFFFFFFFFFFFFFFFFFFFFFFFFFFFFFFFFFFFFFFFFFF
@M05620:37:000000000-D9766:1:1101:14003:7293 1:N:0:26
ACCACACCTTCTACAATGAGCTGCGTGTGGCTCCCGAGGAGCACCCCGTGCTGCTGACCGAGGCCCCCCTGAACCCCAAGGCCAACCGCGAGAAGATGCCCAGGTGAGTGGCCCGCTACCTCTTCTGGTGGCCGCCTCCCTCCTTCCTGGCCTCCCGGCGCTGCGCCCTTTCTCACTGGTTCTCTCTTCTGCCGTTTTCCGTAGGACTCTCTTCTCTGACCTGAGTCTCCTTTGGAACTCTGCAGGTTCTA
+
A>?A>AA>BCBDFFFGGG5BDDFFGBEB4AB2BABB2AAEDGDFGDEAAEB1AGFHHHH0>E?>FEFGGGEHBGCEEGAGGGGGHGFE>B>>BDGEGFGHFHHGHHFFGGGGHHGCCFGHHHHHHHHHHHGHHGGGGGHGHHGHHGGGGGGGGGGGGG-BFFFFFFFFFFFFFFFFFFFFFFFFFFFFFFFFFFFFFFFFFFEFFFFFFFFFEFFFFFBFFFF;BBF/FFFFFFFFFFFFFFFFFFAFFFF
@M05620:37:000000000-D9766:1:1101:17267:7299 1:N:0:26
AGTGCCAGCTCTCAATCGCACAGGGGACCCAGGGCCTGGCCCCTCCATCCAGAAAACCTATGACCTCACCCGCTACCTGGAGCACCAACTCCGCAGCTTGGCTGGGACCTATGTGAGTATCCAGCGTAGGAATCTGGGAGTTGGGGAGGAGTGAGGAGTTGGGGAAAGACAGTCCTAACCGTGGAGGGTTCTGGTAAATGATGGGGTGAGGAGGGGCTCTTTGGCTCCCACCAGTCCCCATGTCTGGTCTA
+
BBBBBFFFBFFFGFGGGGFCGFHCFGGGGGHHAEGGGGHHHHGHGGHGHGHHHHHHHGHHHFFHHHHHHHHGGEEGHHHHBGHHHHHGGHHFEEEGGHHHGHHGGGHHGHHHHHHHHHHHHHHHHGGGGGGHHHHHHHHGGHHHGGGGGGGGHHHHHGHHHHGGGGHHHHHHHHHHHHHGGGGGGGGGCFGGGGGGGGGGGGGGGGFFFFFFFFFFFFFFFFFFFFFFFFFFFFFFFFFBFFFFFFFFFFF
@M05620:37:000000000-D9766:1:1101:12823:7307 1:N:0:26
AGTGCCAGCTCTCAATCGCACAGGGGACCCAGGGCCTGGCCCCTCCATCCAGAAAACCTATGACCTCACCCGCTACCTGGAGCACCAACTCCGCAGCTTGGCTGGGACCTATGTGAGTATCCAGCGTAGGAATCTGGGAGTTGGGGAGGAGTGAGGAGTTGGGGAAAGACAGTCCTAACCGTGGAGGGTTCTGGTAAATGATGGGGTGAGGAGGGGCTCTTTGGCTCCCACCAGTCCCCCTGTCTGGTCTA
+
A?>ABFFFBFFFGGGGGGGGGGHGGGGGGEHHFFGGGFGFHHGHGGHHFGHHHF3FGGFHHGHHHHFHHHHGG>EGHHHHFGHHFHFGEEFGEGFGEHHHGHHGGGHHGHHHHHHHHHHHHHHHHGGGGGHHHHGFHGGGGHHHGGGGGACFGDHHHGHHHGGGGGAF/:/GHGFCGFHFG?EB.=DGEAFFFG0CGGFBBFGGGGDC?F?/ADFFF9EFFFBBFFFFE.FAAFFFFFFFAEBFFFEFFF/
@M05620:37:000000000-D9766:1:1101:5616:7308 1:N:0:26
AGTGCCAGCTCTCAATCGCACAGGGGACCCAGGGCCTGGCCCCTCCATCCAGAAAACCTATGACCTCACCCGCTACCTGGAGCACCAACTCCGCAGCTTGGCTGGGACCTATGTGAGTATCCAGCGTAGGAATCTGGGAGTTGGGGAGGAGTGAGGAGTTGGGGAAAGACAGTCCTAACCGTGGAGGGTTCTGGTAAATGATGGGGTGAGGAGGGGCTCTTTGGCTCCCACCAGTCCCCCTGTCTGGTCTA
+
>A>>AD1CAF13BFGFGFGGA?FC0A0AEG0BA0E?FFEFF//A/BFH1AFADFBABEGHHDB1F1F1FGGEC/EGFHGFGAGEH/0FEHHHGEEEE0GHGEHGGEFHEGHHHHHHHHHHHHHHHGGGGGHHHHHHHHAFEHHHGGFCGCEGHGHHCCHHHHGGGGHHHHHHHHHHHHHHGGGGEGGG;FFGGGFGGGGGGGGGGGF@FFFFFF@@@@FFFFFFFFFFFFFFFFFFFFFF@FFFFFFFFFB
@M05620:37:000000000-D9766:1:1101:26387:7309 1:N:0:26
ACCACACCTTCTACAATGAGCTGCGTGTGGCTCCCGAGGAGCACCCCGTGCTGCTGACCGAGGCCCCCCTGAACCCCAAGGCCAACCGCGAGAAGATGCCCAGGTGAGTGGCCCGCTACCTCTTCTGGTGGCCGCCTCCCTCCTTCCTGGCCTCCCGGAGCTGCGCCCTTTCTCACTGGTTCTCTCTTCTGCCGTTTTCCGTAGGACTCTCTTCTCTGACCTGAGTCTCCTTTGGAACTCTGCAGGTTCTA
+
AABCAABCFFFFGGGGGGGGGGHHGEGEGFHHHGGEEGGFGHHHHGGGEEGGHHHHHHHGGGGGGGGGGGGHGHHGGGGHGHHHGGGGGCFGGGHHHEHHHHHGHHHHHHGGHHGGGGGHHHHHHHHHHHGHHGGGGGHGHHGGHGGGGGGGGGGGGG-ADGGGGGFFFFFFFFFFFFFFFFFFFFFFFFFFFFDFFFFFFFFFFFFFFFFFFFFFFFBFFFFFFFFFFFFFFFFFFFFFFFFFFFFFFFB
@M05620:37:000000000-D9766:1:1101:22064:7358 1:N:0:26
AGTGCCAGCTCTCAATCGCACAGGGGACCCAGGGCCTGGCCCCTCCATCCAGAAAACCTATGACCTCACCCGCTACCTGGAGCACCAACTCCGCAGCTTGGCTGGGACCTATGTGAGTATCCAGCGTAGGAATCTGGGAGTTGGGGAGGAGTGAGGAGTTGGGGAAAGACAGTCCTAACCGTGGAGGGTTCTGGTAAATGATGGGGTGAGGAGGGGCTCTTTGGCTCCCACCAGTCCCCCTGTCTGGTCTA
+
ABAAAFFFAFFFGFGGGGGCGGHGGGFEEGHHFEEEAFHHFHGDGGHHHHHHGHGHHGHGHHFHHGHGHHGGG>EEHGHHBGHHHHFGFHHHFGGGFHHHGHHGGGHHGCFHH3BFF??DGHFEGGGG/AGF2GHHHFFFEHHHGGFDGDDHHF<C<EGHHH-CEDHCGHFHHHFFHHHHGGEBEEGAEFFGFGFGGFGFFFFFGDFFEFFFFF-9BFEFFFFFFFFEFBFDFFFFFFF.9EFFFF/FBFB
@M05620:37:000000000-D9766:1:1101:11864:7372 1:N:0:26
ACCACACCTTCTACAATGAGCTGCGTGGGGCTCCCGAGGAGCACCCCGTGCTGCTGACCGAGGCCCCCCTGAACCCCAAGGCCAACCGCGAGAAGATGCCCAGGTGAGTGGCCCGCTACCTCTTCTGGTGGCCGCCTCCCTCCTTCCTGGCCTCCCGGCGCTGCGCCCTTTCTCACTGGTTCTCTCTTCTGCCGTTTTCCGTAGGACTCTCTTCTCTGACCTGAGTCTCCTTTGGAACTCTGCAGGTTCTA
+
BBBBBBB>C4BFGGDGGGGGGGHHEA?22EE2FAF?FG2EGAFGHDGEEGGGFHHHHHH0E??EFFGGGGGHHHHGGGGHGHHHHGGGGGCCDGHFFHHHHHHGHGHHHHGGHHGGGGGHGHHHHHHGHHGHGGGGGGHGGGGGGGGGGGGGGGGGGG-ABBBFBBFBBFFFFFFFFFFFFFFFFFFFFFFFFBFFFFFFFF?ADEFFFFFFFFFFFF/BFFFBBFFFFFFFFFFFFFFFFFFBFFFFFFB
@M05620:37:000000000-D9766:1:1101:22792:7379 1:N:0:26
GAGGCTGCTTTGGAAGCAACTCATAGATTCCTGCACCAGTTCCCCCTGGACCTGGAACCGTTTCTTGCCTGGCTTACAGAAGCTGAAACAACTGCCCCTGTCCTCCAGGATGCTCCCCGTCAGGCCCGGCTCCTCGCCGCCTCCCCGGGAGTCACAGCGCTGCTGAACCAATGGCAAGTCCGTCAGGCCTTTCCGCTTTAGCACTCTTGTGGCTCCCCTTGCCCACTTCTCAGCATTTGTCCTTGTCACTG
+
>11>AAFAFFFFGGG111BGGG1GGFHHH3DGHH01FCBBDGHHHGEG/0BFGHEHH1/ABEGGFGHHHHHHHHH1FGH1GHHHH1FGHFGHG0BFG>BFHHHHGGHHH/GHHH1FFG@E//E0B///BCGGGH0ECG?/C/C</??CGGCCHH00<.ACGGFHHHH/C.CHHFHHGGFFFGGGGGGG.CFFGGGGGGGBFGGFFFFFFFFF--;E9-BFF/BFFEFFFFFFFF/FFFFF/FFFFFF/;FF
@M05620:37:000000000-D9766:1:1101:12107:7394 1:N:0:26
ACCACACCTTCTACAATGAGCTGCGTGTGGCTCCCGAGGAGCACCCCGTGCTGCTGACCGAGGCCCCCCTGAACCCCAAGGCCAACCGCGAGAAGCTGCCCAGGTGAGTGGCCCGCTACCTCTTCTGGTGGCCGCCTCCCTCCTTCCTGGCCTCCCGGAGCTGCGCCCTTTCTCACTGGTTCTCTCTTCTGCCGTTTTCCGTAGGACTCTCTTCTCTGACCTGAGTCTCCTTTGGAACTCTGCAGGTTCTA
+
AA1?AA?AFFFDDGGDDFG1A1B1AEEGCEFGCFGE0EE?EGAGHGCEBEE/1ACFHFFEE//EE>EEGGGG11/EEGECEEGC/FGCGGGC/<01??<FFFHF<FDGH1AFCAC@C@CFGHHFHHFED<?GHGGGFCEGHGGHFFGGGGGGGGEF?-9?@A9FG@F?;B/9BFFFFFFFBFFFFFFFFFFBB@BFF?FFBFFAB/FFFFFFFFFFB9FFFF-BB9B9FFFFBFFFFFF/FFFFF?FFFF9
@M05620:37:000000000-D9766:1:1101:20623:7399 1:N:0:26
ACCACACCTTCTACAATGAGCTGCGTGTGGCTCCCGAGGAGCACCCCGTGCTGCTGACCGAGGCCCCCCTGAACCCCAAGGCCAACCGCGAGAAGATGAGTGGCCCGCTACCTCTTCTGGTGGCCGCCTCCCTCCTTCCTGGCCTCCCGGCGCTGCGCCCTTTCTCACTGGTTCTCTCTTCTGCCGTTTTCCGTAGGACTCTCTTCTCTGACCTGCGTCTCCTTTGGAACTCTGCAGGTTCTAGATCGGAA
+
CCCCCCCCFFFFGGGGGGGGGGHHGFGEGGHHHGGGGGGGGHHHHGGGGGGGHHHHHHHGGGGGGGGGGGGHHHHGGGGHGHHHHGGGGGDGGGHHHHHHHGGGFGDDC->FFHHHHH1G1<DHHGGGGDGGHHGHFHHFFFHHGHGGGG-9DGGGAADFFFFFFFFFFFF::BFFFFFFFFFFFFAFFFFFFBAFDBFFFFFFFFFFFF0FFFF.@DFFFFFFFBFBFFFFFFFFFFFFFF0BFFFF..A
@M05620:37:000000000-D9766:1:1101:24455:7427 1:N:0:26
GAGGCTGCTTTGGAAGAAACTCATAGATTACTGCAACAGTTCCCCCTGGACCTGGAAAAGTTTCTTGCCTGGCTTACAGAAGCTGAAACAACTGCCAATGGAGTAAAAGATCTGATGACACAATGGCAAGTAAGTCAGGCATTTCCGCTTTAGCACTCTTGTGGATCCAATTGAACAATTCTCAGCATTTGTACTTGTAACTGACAAGCCAGGGACAAAAGATCTGAAGAGCACACTTCTGAACTCCAGTC
+
>3AA>>C>CBB4F4BBFGABGGHHHGHDFGDFG54BCG2DFDDBFEABABBFGGEB3323BDGDGHGBBBBFFGG3ABBFHH3BG33FBF1BFGHBCHHH3B?BBF@@3?33BFB44B33B??B33BBF?BBB44BB?B3?3B4??E/????BBB2BBB@2@2/@@FB@<@<<<<???F1<@@<1?1<1@1>1>>1>1<<1<>1>F><CE<<.<<<.C<:C:0<00:0:0./;;:;/<0;0;;/0=BFC0;
@M05620:37:000000000-D9766:1:1101:24476:7428 1:N:0:26
GAGTGTGAGGTGGGCGAATCTCATAGCATAGCAAAACACTTTTGGATCGACCTGGCTAACCTTGTAGTTGATGCTAGGTAGTTTGATCTACCTGCTAAGTCGATAACCAATCACACCACAAACAAAACATCCAAAAACCAACAAATCAACCAACAATATGATAACTCCCAGCGAACCCGAAAAATCAAACTGACTTCGCCCGTCCAACCCATCCAAAATCCAACCAAGTCTGTCAGTTCGAACCACCAGCC
+
>1111BB311B1A1110A00B3DAG211D11111100B0BB111A1A1A//AAB00011001BBB1D221D22112101D11DBB1B12@111B011B122///??111?101111/////0/B?0B0/110B1B////?</?/0111100<////1?11111?1111.010-----.----:..:000000:/000....--;..0/.9.//.000.9//9//--9-/:///9//9//---9--------
@M05620:37:000000000-D9766:1:1101:16057:7434 1:N:0:26
ACCACACCTTCTACAATGAGCTGCGTGTGGCTCCCGAGGAGCACCCCGTGCTGCTGACCGAGGCCCCCCTGAACCCCAAGGCCAACCGCGAGAAGATGAACCCAGGTGAGTGGCCCGCTACCTCCTCTGGTGGCCGCCTCCTTCCTTCCTGGCCTCCCGGAGCTGCGCCCCTTCTCACTGGTTCTCTCTTCTTCCGCCTTCCGTAGGACTCTCTTCTCTGACCTCCTGCTCCTTTTGAACTCTGCAGGTTC
+
BBBBBBBBFFFFGGGGFGGGGFFFEBBEG?GHFFGDEFCGGH2GHGGGGFDFBGGHHHHGGGEEGFGGGGGGFHHGGGGHEHHHHGGGGGGFGGFHGGH2?F/??/1??0<1F/>F-A--C/0<.=GF00=CE..@DGCGH/:CFGFG/C09..9CEA.--A:AFFA-A@9...;/9///.;/99B//BFFF/B/A...;//.9;9.;9/9;;/BFFB//;/9;/../;9:BF////.///;//;/;..//
@M05620:37:000000000-D9766:1:1101:13393:7445 1:N:0:26
GAGGCTGCTTTGGAAGAAACTCATAGATTACTGCAACAGTTCCCCCTGGACCTGGAAAAGTTTCTTGCCTGGCTTACAGAAGCTGAAACAACTGCCAATGTCCTACAGGATGCTACCCGTAAGGAAAGGCTCCTAGAAGACTCCAAGGGAGTAAAAGAGCTGATGAAACAATGGCAAGTAAGTCAGGCATTTCCGCTTTAGCACTCTTGTGGATCCAATTGAACAATTCTCAGCATTTGTACTTGTAACTG
+
BABCCCFCFFFFGGGGGGGGGGHHHHHHHHHHHHHHGHHFHHHHHGGFHHGHHHGGGHHHFHHHHHHHHHHHHHHGHHHHHHHHHHHHHHFHHHHHHHHHHHHHHHHHHGHHHHHHHHGAEGHHHHHHGHHHGHHHHFHHHHHHHFHFDHGGHGHHHGHHHHGHGHHHHHHHGHHHHGHGHGHHHHHHHHHGHGGGEGGDGHHHCGHHHHHGHFHHGCGHHHHHHHHHHHGGGGGGGGGFFGGGGFGBFFG
@M05620:37:000000000-D9766:1:1101:13784:7449 1:N:0:26
ACCACACCTTCTACAATGAGCTGCGTGTGGCTCCCGAGGAGCGCCCCGTGCTGCTGACCGAGGCCCCCCTGAACCCCAAGGCCAACCGCGAGAAGATGCCCAGGTGAGTGGCCCGCTACCTCTTCTGGTGGCCGCCTCCCTCCTTCCTGGCCTCCCGGAGCTGCGCCCTTTCTCACTGGTTCTCTCTTCTGCCGTTTTCCGTAGGACTCTCTTCTCTGACCTGAGTCTCCTTTGGAACTCTGCAGGTTCTA
+
1>>1>>1>FFFFFFGEBFFBG1GBEEAA00BGGFFE0AE////AE/EEAAEFBFHCB>GE///ECFGEGGGBGGHGGGEEFGHHGGGGGGGGGCHC11FGHHHEFG1GGHGGHECGGCCGHHHHHGHHGGGHHGGGGGGGGGGGGGGGGGGGGGGGGGGGGFFF@@F@@FFFFFFFFFEFFFFFFFFFFFFFF@BFFFFFFB9BBBFFFFFFFFFFBFFFFFFFFFFFFFFFFFFFFFFBBBFEF?ABFFB
@M05620:37:000000000-D9766:1:1101:26531:7451 1:N:0:26
AGTGCCAGCTCTCAATCGCACAGGGGACCCAGGGCCTGGCCCCTCCATCCAGAAAACCTATGACCTCACCCGCTACCTGGAGCACCAACTCCGCAGCTTGGCTGGGACCTATGTGAGTATCCAGCGTAGGAATCTGGGAGTTGGGGAGGAGTGAGGAGTTGGGGAAAGACAGTCCTAACCGTGGAGGGTTCTGGTAAATGATGGGGTGAGGAGGGGCTCTTTGGCTCCCACCAGTCCCCCTGTCTGGTCTA
+
BABCBFFFCFFFGGGGGGGGGGHGGGEEGGHHFGGEFGHHFHGHGGHHHGHHEHGHHGHGHHGHHHHHHHHGGGGGHHHHBGHHHHHGGFHHGGGGGGHHGGHFGGHHGHHHHHHHHHHHHHHHHGFGFGHHHHHHHHHGGHHHGGGGGGGHHHHHHGHHGHGGGGHHHHHHHHHHHHHHGGGGGGGGCAFGGGFFGGGGGGGGGGFFFFFFFFFFFFFFFFFFFFFFFFFFFFFFFFFFFAFFFBFFFFF
@M05620:37:000000000-D9766:1:1101:7162:7451 1:N:0:26
AGTGCCAGCTCTCCATCGCACAGGGGACCCAGGGCCTGGCCCCTCCATCCAGAAAACCTATGACCTCACCCGCTACCTGGAGCACCCACTCCGCAGCTTGGCTGGGACCTATGTGAGTATCCAGCGTAGGAATCTGGGAGTTGGGGAGGAGTGAGGAGTTGGGGAAAGACAGTCCTAACCGTGGAGGGTTCTGGTAAATGATGGGGTGAGGAGGGGCTCTTTGGCTCCCACCAGTCCCCCTGTCTGGTCTA
+
AA>AAFFCAFFFG4FFFEE2E?GDG?BAAEGHAAEAEFHHGHGHGGHFHFHHHHHHHGHFGGHHHFGHHHHGG>EEHHGH2FGHHH1?EHFGEGCEEH3GGGBGGGHHGHHHHHGFHHHHHHHHHGFDCGGFGHHHHH0FGHHHGG.>D.<CH0DG<EHHHCDGE:CH/GGGHHHHHHGGGGGG?EFGCFFGGGFGGGGGGGGGGFFBFFFFFFBBBBFFFFFFFFFFFFFFFFFFFFFFBFFFFFFFFFF
@M05620:37:000000000-D9766:1:1101:6635:7467 1:N:0:26
ACCACACCTTCTACAATGAGCTGCGTGTGGCTCCCGAGGAGCACCCCGTGCTGCTGACCGAGGCCCCCCTGAACCCCAAGGCCAACCGCGAGAAGATGAGTGGCCCGCTACCTCTTCTTGTGGCCGCCTCCCTCCTTCCTGGCCTCCCGGCGCTGCGCCCTTTCTCACTGGTTCTCTCTTCTGCCGTTTTCCGTAGGACTCTCTTCTCTGACCTGCGTCTCCTTTGGAACTCTGCAGGTTCTAGATCGGAA
+
BBBBBABBFFFFGGGGGGGGGGHHGGGGGGGHHGGGGGGEEH2FHGGGEGGG5FGGHHHGGG?FGGGGGGGGFGHGGEEHGHHHHGGGGGGGGGHFHHFFGH/?0?><A->GGG<GHH>DF1EGH-<=E:CEHHGHHHHHHHFHFHGGGGBFGGGEF@D-9/BFFFFFFFFBFFFFFFFFFFFFFDAABEFFFB;DFFFFFFFBF;;BFF/;FF.;;;DFFFFB/9;;BFFFFFFEFFFFFF/;FF/ADDE
@M05620:37:000000000-D9766:1:1101:12760:7469 1:N:0:26
ACCACACCTTCTACAATGAGCTGCGTGTGGCTCCCGAGGAGCACCCCGTGCTGCTGACCGAGGCCCCCCTGAACCCCAAGGCCAACCGCGAGAAGACCCAGGTGAGTGGCCCGCTACCTCTTCTGGTGGCCGCCTCCCTCCTTCCTGGCCTCCCGGAGCTGCGCCCTTTCTCACTGGTTCTCTCTTCTGCCGTTTTCCGTAGGACTCTCTTCTCTGACCTGAGTCTCCTTTGGAACTCTGCAGGTTCTAGA
+
BBBBBBBAFFFFGFGBDGGFGGHHGGGGF?GHHFGC2EEF?HHHHGGGFDEEDFGFHHHGGGGGGGEGGGGHHHEGGGCGFHHGEGFCGGGGCGHFGFFG?<??DGHHEFFG@CFGGHFHHBDFHFDG?<C-@ADFEFBG?CGH;;0/;FFFGGD?D@A./;ADFFABFFFFFFF9F;BFFFFFFFFFFFFF9AFFFFFFFDA/;BFFFFFFFFFFBFFB9F9;BFBFF:9BFFFFFFFFBF9..:;FFF9
@M05620:37:000000000-D9766:1:1101:14961:7473 1:N:0:26
ACCACACCTTCTACAATGAGCTGCGTGTGGCTCCCGAGGAGCACCCCGTGCTGCTGACCGAGGCCCCCCTGAACCCCAAGGCCAACCGCGAGAAGATGAGTGGCCCGCTCCCTCTTCTTGTGGCCGCCTCCCTCCTTCCTGGCCTCCCGGCGCTGCGCCCTTTCTCACTGGTTCTCTCTTCTGCCGTTTTCCGTAGGACTCTCTTCTCTGACCTGCGTCTCCTTTGGAACTCTGCAGGTTCTAGATCGGAA
+
BBBABBBBFFFFGGGGGGGFGFHGGAEEFFHHGGGGGGGGGHHHHGGGGGGGHHHHHHHGGGGGGGGGGGGGHHHGGGGHGGHHHGGGGGFCGGHHHHFHHHGG?FDGCCFGHFHHHF1F1<<CHGGGGGHGHFGHHHFHCHHH0FEG.;;AGGGGGFFFFFFFFFFFEFFFFFFFFFFFFFFFFFDFFFFF.;ADDFFFFFFBFFFFFF/FF/BADABDBFFFF//:;FFFF/BFBF;B/9FFFFF9AAE
@M05620:37:000000000-D9766:1:1101:8886:7476 1:N:0:26
AGTGCCAGCTCTCAATCGCACAGGGGACCCAGGGCCTGGCCCCTCCATCCAGAAAACCTATGACCTCACCCGCTACCTGGAGCACCCACTCCGCAGCTTGGCTGGGACCTATGTGAGTATCCAGCGTAGGAATCTGGGAGTTGGGGAGGAGTGAGGAGTTGGGGAAAGCCAGTCCTAACCGTGGAGGGTTCTGGTAAATGATGGGGTGAGGAGGGGCTCTTTGGCTCCCACCAGTCCCCCTGTCTGGTCTA
+
>33>>BD4ACFFF4B5AAFCECHHG?2A22AG22B22BBF2FEGGGEFACGG3332BEBCBG5GH5BGHHHCE>>EHF3F2BFHCG11?FG1EE?//FBBEGHG/<FGGF1GHHHHHHFFHHHHHGA/B?1FGHHHHB0FEHBB--.>C.<<G0<G0CGFFFCG..:G/C/CGHHHFHHGGGGG.;DGEFGGGGFFGGGGGGGGGAABFF./ADB;B?FFFFFFFFFFFFFFEFFFFFFFBFFFFFBFFFF
@M05620:37:000000000-D9766:1:1101:19901:7478 1:N:0:26
AGTGCCAGCTCTCAATCGCACAGGGGACCCAGGGCCTGGCCCCTCCATCCAGAAAACCTATGACCTCACCCGCTACCTGGAGCACCAACTCCGCAGCTTGGCTGGGACCTATGTGAGTATCCAGCGTAGGAATCTGGGAGTTGGGGAGGAGTGAGGAGTTGGGGAAAGACAGTCCTAACCGTGGAGGGTTCTGGTAAATGATGGGGTGAGGAGGGGCTCTTTGGCTCCCACCAGTCCCCCTGTCTGGTCTA
+
ABABBFFFAFFFGGGGGGGGGGHHGGGGGFGHGGGGFGHHFHFAEGHHHHGHFHHHHGFFHHHHHHHFHCGEFEEGHGHHHHHHHHHHGHHHGGC?EGHHGHHGG/GHGFHHHHHFGHHHHHFFFG/CC?GHFGDFFCAFEHHHGCFGGGGFGFHHEDCGFG-@ADEHHFHHGHHHHGHH?FGGGGGACFFFGF;FFFGGGGGGGGDAFFFFFFABFCEFFFFBBFFEEF?.AAF//BAD;EFFFBF9;9B
@M05620:37:000000000-D9766:1:1101:15901:7483 1:N:0:26
GAGGCTGCTTTGGAAGAAACTCATAGATTACTGCAACAGTTCCCCCTGGACCTGGAAAAGTTTCTTGCCTGGCTTACAGAAGCTGAAACAACTGCCAATGTCCCCCAGAATACTCCACGTGAGAAAAGACTCCTAGAAGACACCCAGAGAGAACAAGAGATGATGAGACACAAGGACGAACAACACACATATCCCCTCTAGAACACTTGTGGATACAATTGAAAAAATCTCAGAATTTGTACTTGTAAATG
+
>3A>>AFACBB@GBBA4FBGGGHHHHGGG5BFGH4BCGFGHFDFGGAFA2BFGFFBA32BBDGFGGDBBBFHHHFBBBFGFCFFGBBDFFFGFHGFBHGF@B43??>>1BB4@433BB?////44BB3/BBFGBG4B33B322/////?2?/22@22@02222?111<??00/0/00>----0.<..<<00==0/</.;00;;C:GHCBCF.:;<9000090C0;.-./;=;9000;;;FBB000;;9;//
@M05620:37:000000000-D9766:1:1101:6627:7483 1:N:0:26
ACCACACCTTCTACAATGAGCTGCGTGTGGCTCCCGAGGAGCACCCCGTGCTGCTGACCGAGGCCCCCCTGAACCCCAAGGCCAACCGCGAGAAGATGAGTGGCACGCTCCCTCTTCTTGTTGCCGCCTCCCTCCTTCCTGGCCTCCCGGCGCTGCGCCATTTCTCACTGGTTCTCTCTTCTGCCGTTTTCCGTCGGACTCTCTTCTCTGCCCTGCGTCTCCTTTGGCACTCTGCAGGTTCTCGATTGGCA
+
CCCCCBCAFFFFGFGGGGFGGGHHGGGBFGHHHGGGDEGGGHHHHGGEGGGGHHHHHHHGGGGGGGGGGGGHGHHGGGGHGHHHHGGGGG>CGGHEHHH?FF/?01?>?/?>GHCHHH>=G10>G-<<C.<CGHGHHHHH0:CHHHHGGGGGGGGGG:;.=/BFFF/FFFFFFFFFFFFF;BFFFFDFFFFFFB.;CDCFFFF9F/;FFFFFEFA.;ABAFFFFBFF9BFFFFFFFF.ABFF/EFF/;A/;
@M05620:37:000000000-D9766:1:1101:6989:7514 1:N:0:26
ACCACACATTCTACAATGAGCTGCGTGTGGCTCCCGAGGAGCACCCCGTGCTGCTGACCTAGGCCCCCCTGAACCCCAAGGCCAACCGCGCGAAGATGCCCAGGTGAGTGGCCCGCTACCTCTTCTGGTGGCCGCCTCCCTCCTTCCTGGCCTCCCGGCGCTGCGCCCTTTCTCACTGGTTCTCTCTTCTGCCGTTTTCCGTAGGACTCTCTTCTCTGACCTGAGTCTCCTTTGGAACTCTGCAGGTTCTA
+
AAAAAAA1BDFFGGFGGBBAGFFHGA?B0AAGGFFG0AEFCHHHHGCAA/BFFHFHHHF1B1GHCEGGGGGCG@GGGGGEFHHHFGGCGG/>CGGFHHEHHHHGHHHFG1FFGHCGCCCHHHGHHHFHHGCGHGGGGGFGHHGHHHFHFHGHFGGGG@-;A@AG@@F@-9BBFF/BFF-BFFFFFFFFFFFFF@ABFFFFFFFFBFFFFFFFFFFFFF/BFFF9BFF/;FFBFFFFFFFFFFFFFFFFFFB
@M05620:37:000000000-D9766:1:1101:10974:7523 1:N:0:26
ACCACACCTTCTACAATGAGCTGCGTGTGGCTCCCGAGGAGCACCCCGTGCTGCTGACCGAGGCCCCCCTGAACCCCAAGGCCAACCGCGCGAAGATGCCCAGGTCAGTGGCCCGCTACCTCTTCTGGTGGCCGCCTCCCTCCTTCCTGGCCTCCCGGAGCTGCGCCCTTTCTCACTGGTTCTCTCTTCTGCCGTTTTCCGTAGGACTCTCTTCTCTGCCCTGAGTCTCCTTTGGAACTCTGCAGGTTCTA
+
BBABBBBAFFFFGGGFEG5BGEHGGECAAAG2GEFECEG?AHHFHGG0AAEFDFFGHHFA>E?EGEGGGCFCHHHGGGGHGCHHHGFEGG/@CCCC1?FGHFHGH1???GFGHHC??C?B0GDFHHEB0GDAGCGC?DGCFFFFGFFGGG.CFGE?9B-99.CFB=D?;9BBFF/;9FF9BBFBFFEFBFFBBBDDFFFFFF9DF/FBBFFFFFFF9F/;EFF.;FF/BFBBFFF/9FFFFFFBFFFFFFB
@M05620:37:000000000-D9766:1:1101:17773:7525 1:N:0:26
GAGGCTGCTTTGGAAGAAACTCATAGGCTACGGCAAAAGTTCCCCCTGGACCTGGGAAAGATTCTCGCCCGCCTTACAGAAGCTGAAACACCTGCCAATGCATGCTACCCACAACGACAGGCTCCTACAATACTCCAAGGGACTAAAAAAGATCATGAAACAATGGCAAGCAAGTCAGTAATTTCCGCTTTACCACTCCTTTCTATTTAATTGAACAATTCTCATAATTTGTACTTTTAACTAACAACCCC
+
AAAAAAFAFFFFGGGGGGGGG1G3DA111BBAEEEGHH0BA2D10//B/0BB0A0ABB/B0112A2AAA///>E/1BF11B1BF111B100?0BF01BBF11BBF1B1BF1/??//<//<?/00/1B1B@111@<1<@@////?<?<11>..11<11=<=10>>1/<<0..</<0====0=<0000.;.:.000;:///;0000;000000;0;0;0:0;000;00009;;;;;;FFF090;///;B-;--
@M05620:37:000000000-D9766:1:1101:9993:7532 1:N:0:26
AGTGCCAGCTCTCAATCGCACAGGGGACCCAGGGCCTGGCCCCTCCATCCAGAAAACCTATGACCTCACCCGCTACCTGGAGCACCAACTCCGCAGCTTGGCTGGGACCTATGTGAGTATCCAGCGTAGGAATCTGGGAGTTGGGGAGGAGTGAGGAGTTGGGGAAAGACAGTCCTAACCGTGGAGGGTTCTGGTAAATGATGGGGTGAGGAGGGGCTCTTTGGCTCCCACCAGTCCCCCTGTCTGGTCTA
+
A?AABFFFBFFFGGGGGFGFGGFHF2BAEEHHAFG2BFFHHHGHGGBFEGHHEFHHC1GF5FFGHFGHHHFGG/>FGHHHHHHHHHF?EFHFEE?FEHFGGHHGGGHHGHHHHHHHHHHHHHGHHGGGGGHFGHGHHFAFGHHHGGEGGCEHHDHH0DHHHHGGGDHH/GGHHHHHHHHHGGGG?EGGDGGGGGFGGGGGGGGGGGDFFFFFFFFFFFFFFFFFFFFFFFFFFFFFFFFFFFFFFFFFFFB
@M05620:37:000000000-D9766:1:1101:18110:7534 1:N:0:26
AGTGCCAGCTCTCAATCGCACAGGGGACCCAGGGCCTGGCCCCTCCATCCAGAAAACCTATGACCTCACCCGCTACCTGGAGCACCAACTCCGCAGCTTGGCTGGGACCTATGTGAGTATCCAGCGTAGGAATCTGGGAGTTGGGGAGGAGTGAGGAGTTGGGGAAAGACAGTCCTAACCGTGGAGGGTTCTGGTAAATGATGGGGTGAGGAGGGGCTCTTTGGCTCCCACCAGTCCCCCTGTCTGGTCTA
+
AB3ABFFFBFFFGGGGGGGGGGHHGGGGAEHHGGGGCEHH2FFGGGHHFHHHDGCHHGHFHHFHHHHHHHHGGEEGHHHHHHHE11GHGHHHGGGFEFHHGHHE/AGG?GHGHFHHGBFDDDGGG@CG@DHHH2GDGHHGGHHCCGFGGGECGHHHHGHHHFGGGGHHHFHHHHHHHHBGGGECDGGACFGGGGCFGGGGGFGGGGFFFFFFFFFF>DEFFBBFFFFFFFFFFFFFFFFDFFFFFBF:FFF
@M05620:37:000000000-D9766:1:1101:26093:7551 1:N:0:26
AGTGCCAGCTCTCAATCGCACAGGGGACCCAGGGCCTGGCCCCTCCATCCAGAAAACCTATGACCTCACCCGCTACCTGGAGCACCAACTCCGCAGCTTGGCTGGGACCTATGTGAGTATCCAGCGTAGGAATCTGGGAGTTGGGGAGGAGTGAGGAGTTGGGGAAAGACAGTCCTAACCGTGGAGGGTTCTGGTAAATGATGGGGTGAGGAGGGGCTCTTTGGCTCCCACCAGTCCCCCTGTCTGGTCTA
+
111>A11FAFC3AFGGGAFF1E0FEEEGGFHHGGEGC/GAFHGHGGBH1FG1B01BGE0FGFBGEG1FHHHGGG/EHHGAHHH/0/>GG0FHG/>EC0FGEGE?/?FFGHFHHHGHFFDHF2GHG?<CCFFHHHFHFCGF?GHE@CECCGGHCHFFGCHHEH@CGCHHHHHHCFHHHHGA-:;?FGGG.;FFGB9FGGGGFBFFFGF@FFFFFF@@-@AFFB/;F/9AEFFFEFFFFFFB-EFFFB//;B:
@M05620:37:000000000-D9766:1:1101:24222:7558 1:N:0:26
ACCACACCTTCTACAATGAGCTGCGTGTGGCTCCCGAGGAGCACCCCGTGCTGCTGACCGAGGCCCCCCTGAACCCCAAGGCCAACCGCGAGAAGATGAGTGGCCCGCTCCCTCTTCTTGTGGCCGCCTCCCTCCTTCCTGGCCTCCCGGCGCTGCGCCCTTTCTCACTGGTTCTCTCTTCTGCCGTTTTCCGTAGGACTCTCTTCTCTGCCCTGCGTCTCCTTTGGAACTCTGCAGGTTCTAGATCGGAA
+
CCCCCCCCCCFFGGGGGGCGGGHHGGGEHGHGHFGGGG?EGHHHHGGGGGGGHHHGHHHGGGGGGGGGGGGHHGHGGGGHGHHHGFGGGFGGGGHHHHGGGBFF0?<AD-CFHHHHHH1GF1EHHGGGGAGEHHGHGHHHFGHHHGGGGGGGGFGGFFFFFFFFFFFFFFFFFFFFFFFFFFFFFFADFFFFFB9DDFFFFFFFFFFFFF/BEFFFFDFFFFFFFFF/FFFFFFFFFFAFFFFFFFFFFDF
@M05620:37:000000000-D9766:1:1101:22277:7582 1:N:0:26
ACCACACCTTCTACAATGAGCTGCGTGTGGCTCCCGAGGAGCACCCCGTGCTGCTGACCGAGGCCCCCCTGAACCCCAAGGCCAACCGCGAGAAGATGCCCAGGTGAGTGGCCCGCTACCTCTTCTGGTGGCCGCCTCCCTCCTTCCTGGCCTCCCGGAGCTGCGCCCTTTCTCACTGGTTCTCTCTTCTGCCGTTTTCCGTAGGACTCTCTTCTCTGACCTGAGTCTCCTTTGGAACTCTGCAGGTTCTA
+
BBBBBBBBFFFFGGGGGGGGGGHHGGGGCFGHHGGG?EEA2FAGHGGGEGEF5FHHGHHGGG0EFGGGGGGHFGHGGGFGFHHHEGGGGGCGGFHCHFHHHHHGHHFHHHGGHHGGGGGHHHHHHHHEHHGHHGGGGGHGHHGHHGGGGGGGGGGGGGGGGGGGGGFFAFFFFFFFFFFFFFFFFFFFFFFFFFFFFFFFFFFFDBFFFFFFFFFFFFFFFFFFFFFFFFFFFFFFEFFFFFFFFAAFFFB
@M05620:37:000000000-D9766:1:1101:15371:7584 1:N:0:26
AGTGCCAGCTCTCAATCGCACAGGGGACCCAGGGCCTGGCCCCTCCATCCAGAAAACCTATGACCTCACCCGCTACCTGGAGCACCAACTCCGCAGCTTGGCTGGGACCTATGTGAGTATCCAGCGTAGGAATCTGGGAGTTGGGGAGGAGTGAGGAGTTGGGGAAAGACAGTCCTAACCGTGGAGGGTTCTGGTAAATGATGGGGTGAGGAGGGGCTCTTTGGCTCCCACCAGTCCCCCTGTCTGGTCTA
+
AAAABFFFBFFFGGGGGGGGE2B4FEEEGGDHGGGGGGHHGCEAAEFHHGGGAGEGCEHHHBDEGFEGFHHEE/>EGFFGHGHHHE1GFHHHGGGEEGHHGFHGGGHHGHHHHHHHHHHHHHHHHGGDGGHHHHHHHHFGGHHHGGEFGFEGHGHHFFHHHHGGEDHHHHHHHHHHGHHHGGGGFGGGEFGGGGFGGGGGGGGGGGFFFFFFFFFFFFFFFFFFFFFFFFFFFFFFFFFFFFFFFFFFFFF
@M05620:37:000000000-D9766:1:1101:23880:7627 1:N:0:26
GCGGCTGCTTTGGAAGCAACTCATAGATTCCTGCCCCAGTTCCCCCTGGACCTGGAACCGTTTCTTGCCTGGCTTACAGAAGCTGAAACCACTGCCACTGTCCTACAGGATGCTACCCGTAAGGCCCGGCTCCTCGCCGACTCCCCGGGAGTCACCGCGCTGCTGAAACAATGGCAAGTACGTCAGGCCTTTCCGCTTTAGCACTCTTGTGGATCCAATTGACCAATTCTCAGCATTTGTACTTGTACCTG
+
A11AA>AAFF@@BFF111BFGG1EDFGGH3DGEH00BBBADGHHHG/F/0BBF00BG1/AAEFHBGDGHHHGHFF1BGH1BGHEF1FFGCHGHGGH11BFHHHH2BGHHAGHHH2FHHGG/EFH0</>@BCGGH0C//B/ACGH//>@CCCF/D00<-<CGG.CGFHCGBGFGFGGGGG00CBFGGGG.CFGGGGGGGFFFFFFFFFFFBFFFFFFF/BFF//BF-BBFFFFFFFFFFFF/BFFFF//9BF
@M05620:37:000000000-D9766:1:1101:21804:7633 1:N:0:26
ACCACACCTTCTACAATGAGCTGCGTGTGGCTCCCGAGGAGCACCCCGTGCTGCTGACCGAGGCCCCCCTGAACCCCAAGGCCAACCGCGAGAAGATGCCCAGGTGAGTGGCCCGCTCCCTCTTCTGGTGGCCGCCTCCCTCCTTCCTGGCCTCCCGGCGCTGCGCCCTTTCTCACTGGTTCTCTCTTCTGCCGTTTTCCGTAGGCCTCTCTTCTCTGACCTGCGTCTCCTTTGGAACTCTGCAGGTTCTA
+
BBBAABBBFFFFGGGGGGGGGFHHGEEEEEHGBFGEGGEEFHGHHGGGGGFGHHHHHHHGGGGGGGGGGGGGFFHGGGGHCFGHHGG@DGGCCGHHEFGHFHEGGHHEGFEFHHCF?->FGGHHHHHB0<EHHDGGGGHGHHFHGGGGFGFGGGGGDGFGGFFFFFDFFFF/BF/;BFFFFFFFFFBFFFFFF>DDFFBFDF.9D/FFFFFFFFFFFF/BBBF.9DFFFFBFFFFBFFFFFFBFFFFFFFB
@M05620:37:000000000-D9766:1:1101:4982:7634 1:N:0:26
AGTGCCAGCTCTCAATCGCACAGGGGACCCAGGGCCTGGCCCCTCCATCCAGAAAACCTATGACCTCACCCGCTACCTGGAGCACCAACTCCGCAGCTTGGCTGGGACCTATGTGAGTATCCAGCGTAGGAATCTGGGAGTTGGGGAGGAGTGAGGAGTTGGGGAAAGACAGTCCTAACCGTGGAGGGTTCTGGTAAATGATGGGGTGAGGAGGGGCTCTTTGGCTCCCACCAGTCCCCCTGTCTTGGCTA
+
CCABBFFFCFFFGGGGGGGAFCHHGGGGGGHHGGGGCFHHHHGGGGHHHHGHFHHHHGHFHHFHHHHHHHHGGEFGHHHHEGHHHHHGFHHGGGGGGHHHFBGFEEHFFHHHFH3FHHGHHHHHHGEGGEHGHHHDHHHEGHHHGGFFGDDHHGHFBEGHGBCFGDHFFGFHHHHGHHHHGGGCDEDGGGGGGFCFFGFFGGF09EFAFFFFFFFFFFFFFFF/BBFFFFFFFFFF/FFFF?B/F/9/;9/
@M05620:37:000000000-D9766:1:1101:21818:7648 1:N:0:26
ACCACACCTTCTACAATGAGCTGCGTGTGGCTCCCGAGGAGCACCCCGTGCTGCTGACCGAGGCCCCCCTGAACCCCAAGGCCAACCGCGAGACGCTGCCCAGGTGAGTGGCCCGCTACCTCTTCTGGTGGCCGCCTCCCTCCTTCCTGGCCTCCCGGAGCTGCGCCCTTTCTCACTGGTTCTCTCTTCTGCCGTTTTCCGTAGGACTCTCTTCTCTGACCTGAGTCTCCTTTTGAACTCTGCAGGGTCTA
+
DDDCDDDDFFFFGGGGGGGGGGHHGGGEHGHHHGGGGGGGGHHHHGGGGGGGHHHHHHHGGGGGGGGGGGGHHHHGGGGHGHHHHGGGGGGGG/</??AF/FH/1?=0?G.<GH@---<CG0GHHFFG0G?.C-D@AE;./C9CBFGG0/;:CFAF.9BGG.:0--A--/90;BBB00/;00BFFFFBFFBF0;;:FABFFB9..:9BFFFFBFBFFFF099/;/BBFFFF0000.0;BF009:09-;//0
@M05620:37:000000000-D9766:1:1101:7397:7652 1:N:0:26
ACCACACCTTCTACAATGAGCTGCGTGTGGCTCCCGAGGAGCACCCCGTGCTGCTGACCGAGGCCCCCCTGAACCCCAAGGCCAACCGCGAGAAGATACAGGCGGGTGGCCCGCTACCTCTTCTGCTGGTCGCCTCCCTCCTTCGTTGCCGCCCGGCGCAGCGCCCTTTCTCCCTGGTTCTCTCTTCTGCCGTTTTCCGTAGGAGTCTCTTCTCTGCTCTGCGTATCCTTTGGACCTCTGCCGGTTATCGA
+
BAABBBABFFFFGGGGGGFGGGFHGFCACEHHHGGGCFGGGHHFHGGGAEFGEFFHHHFEGGCGGGGEGEEHHHGGGGGHGHHHHGGGGGGGCFHF22?FD2/><-A-<.<.C@--::00:GHHF0;CF/;9-EGDE./CEGFB.;/::B-99>DC-B--;@9-@DAF/:BBFF./;99/////9B9;/;9@.;/A;9A/.9;F/.9/;9/FF//BF/9;/B=..;FFF/9///:..;//;/;-;;.;9..
@M05620:37:000000000-D9766:1:1101:4974:7652 1:N:0:26
AGCACACGCTCTACAATGCGCTGCGTGCGGCGCGCGAGGAGCATCCCTCGATGCTGCCTAAGGCCCCCCCGAACCCCAAGGCCAACCGCGCGAAGATGAGGCGGTTGCTTATTCTTGTATCCTGCGTCTGCCTCTTTGCTTTCCTGCCGGCTGTGCGGTTTTTGCCCCTGCTTCTTTCTTGTGCCGTTTTCTGTTGGACTCTTTTGTCTGCCGTGGGTCTCTTTTGGCCCTCTGTCGCCTCTCGTTGGGCA
+
>1>1A11>1A>AFGGBDGGEE?FAEBEB0A//A/AA/>>//BG1FHCF0>/B2/1F1F1@B>0FGEE/E</>BCCGG/CGFHHHCFFCCCCC<-@.0=::;.:;---;0;000;900;0;0000;;;9..99BF/;:/;/;B//;/;-9-----;/--:;----/;/----/;B/////:/;:/;-ABFFF/;/;B-F///9/99/;//;/9-9;--;B;//9///-;B?-:-BF/-;---9/--9----;
@M05620:37:000000000-D9766:1:1101:10659:7653 1:N:0:26
ACCACACCTTCTACAATGAGCTGCGTGTGGCTCCCGAGGAGCACCCCGTGCTGCTGACCGAGGCCCCCCTGAACCCCAAGGCCAACCGCGAGAAGATGAACCCAGGTGCGTGGCCCGCTCCCTCTTCTGGTGGCCGCCTCCCTCCTTCCTGGCCTCCCGGCGCTGCGCCCTTTCTCACTGGTTCTCTCTTCTGCCGTTTTCCGTAGGACTCTCTTCTCTGCCCTGCGTCTCCTTTGGAACTCTGCAGGTTC
+
BBBBBBBBFFFFGGGGGGGGGGHHGGGGHGHGHGGGGGGGGHHHHGGGGGGGHHHHHHHGGGGGGGGGGGGHHGHGGGGHGGHHEG/EF@DGCFHHHHGHGGG</?GF1<FGFGHHGC<@FFHHH0D=DGDCDAG@DGCDFGGGDFGBFFFGGGGGG:EF-9@:9AAFDFBFFFFF/:FFBFFFFFFFFFFBFFBDA9FFFF.;.;ABBFFBBFFBFFFF/B.;;.-.:.BFFBFFFFFFF/;FF/9.;B/
@M05620:37:000000000-D9766:1:1101:16914:7654 1:N:0:26
ACCACACCTTCTACAATGAGCTGCGTGTGGCTCCCGAGGAGCACCCCGTGCTGCTGACCGAGGCCCCCCTGAACCCCAAGGCCAACCGCGAGAAGATGAACCCAGGTGCGTGGCCCGCTACCTCTTCTGGTGGCCGCCTCCCTCCTTCCTGGCCTCCCGGCGCTGCGCCCTTTCTCACTGGTTCTCTCTTCTGCCGTTTTCCGTAGGACTCTCTTCTCTGACCTGCGTCTCCTTTGGAACTCTGCAGGTTC
+
CCDCDCCCFFFFGFGGGGGGGGHHGGGEHGHHHGGGGGGGGHHHHGGGGGGGHHGHHHHGGGGGGGGGGGGHHHHGGGGHGHHHHGGGGGGGGGHHHHHHHHGFEFHH1<FDGGHHGGG-CHHHHHHHFGHFGHHGGGGGHGGGGGGGGGGGGGGGGGGGFFFFFFFFFFAFFFFFFFFFFFFFFFFFFFFFFFFDBDFFFFFFFFFFFFFFFFFFFFFF0BFFF?DFFDFFFFFFFFFFFFFFF0BFFF0
@M05620:37:000000000-D9766:1:1101:21617:7655 1:N:0:26
ACCACACCTTCTACAATGAGCTGCGTGTGGCTCCCGAGGAGCACCCCGTGCTGCTGACCGAGGCCCCCCTGAACCCCAAGGCCAACCGCGAGAAGATGCCCAGGTGAGTGGCCCGCTACCTCTTCTGGTGGCCGCCTCCCTCCTTCCTGGCCTCCCGGAGCTGCGCCCTTTCTCACTGGTTCTCTCTTCTGCCGTTTTCCGTAGGACTCTCTTCTCTGACCTGAGTCTCCTTTGGAACTCTGCAGGTTCTA
+
CCBBCCCCFFFFGGGGGGGGGGHHGGGGHGHHHGGGGGGEGHHHHGGGGGGGHHHHGHHGGGGGGGGGGGGHHHHGGGGHGHHHHGGGGGGGGGHHHHHHHHHGHHHHHHGGHHGGGGGHHHHHHHHHHHGHHGGGGGHGHHGHHGGGGGGGGGGGGGGGGGGGGGFFFFFFFFFFFFFFFFFFFFFFFFFFFFFFFFFFFFFFFFFFFFFFFFFFFFFFFFFFFFFFFFFFFFFFFFFFFFFFFFFFFFB
@M05620:37:000000000-D9766:1:1101:19320:7657 1:N:0:26
GAGGCTGCTTTGGAAGCCACTCATACATTACTGCAACAGTTCCCGCTGGACCTGGAAAAGTTTCTTGCCTGGCTTACAGAAGCTGCAACAACTTCCACTGTCCTCCAGGCTGCTCCCCTTCCGGCCAGGCTCCTCGACGCCTCCAAGGGAGTCACCGAGCTGATGAACCCATGGCAAGTCAGTCAGGCCTTTCCGCTTTAGCACTCTTGTGGCTCCAATTGCCCACTTCTCAGCCTTTGTCCTTGTACCTG
+
111>AAFAFFDD1BBF1ABGFGH3D11DD1DGHHGHG0GFGAFG0AAEE0FHH0BBGGGHA2AFFHHHHHGHHHHBGHHG1GHHH1>GGFGHE1BB1BFGHHHHGBFGFAHHC1FHFG0G0G/EEG@GE/GHGHHGC</B@0CG01?/C/?CGH1?A-<CG11>GDD<C..</<CGFGHHFHHGHHFFGHH0CGCGGGGBFFFGGGGGGGGBE.0=//;FFFGFGGEFGFFBBF/;;/F9BBFFFB/9///
@M05620:37:000000000-D9766:1:1101:9692:7681 1:N:0:26
ACCACACCTTCTACAATGAGCTGCGTGTGGCTCCCGAGGAGCACCCCGTGCTGCTGACCGAGGCCCCCCTGAACCCCAAGGCCAACCGCGAGAAGATGAACCCAGGTGCGTGGCCCGCTCCCTCTTCTGGTGGCCGCCTCCCTCTTTCCTGGCCTCCCGGCGCTGCGCCCTTTCTCACTGGTTCTCTCTTCTGCCGTTTTCCGTAGGACTCTCTTCTCTGCCTTGCGTCTCCTTTGGAACTCTGCCGGTTC
+
AAA>AAA>BFFFGGGGDGBAG1GBFAAA0AFG1BBA0EEECHHHHGGEEFGGEHHHHHHE?G?FGAEGGGGHHFHGGGGHEEHHHGE<CC<<<CGFFGGHHHCFHGGHCCFGGGHHGGGCGGHHHHDFGFFHEHH-;-CGGGGG/;CFFFGFGGGGG:CGGG=@@F@@F<?FFFFFBFFFFFFFFFF9BBFFFFB?BFFFFFBF;ABBFFFFFFFFFFFFFF/;BB=99;FBFFFFFFFFFFFFF/;@@B-
@M05620:37:000000000-D9766:1:1101:16259:7681 1:N:0:26
ACCACACCTTCTACAATGAGCTGCGTGTGGCTCCCGAGGAGCACCCCGTGCTGCTGACCGAGGCCCCCCTGAACCCCAAGGCCAACCGCGAGAAGATGCCCAGGTGAGTGGCCCGCTACCTCTTCTGGTGGCCGCCTCCCTCCTTCCTGGCCTCCCGGAGCTGCGCCCTTTCACACTGGTTCTCTCTTCTGCCGTTTTCCGTAGGACTCTCTTCTCTGACCTGAGTCTCCTTTGGAACTCTGCAGGTTCTA
+
ABABBBABFFFFFGGB5FGGGGFFEEEFH2GGHGG2EEE?EHHHHGGGA1EFGEGHHHHGGGCGEGEFGGEHHHGGGGGHGHHHGGGGGCDGGGHHB2GHHHHGHHHHHHGGHHGGGGGHHHGHHGHFHHGHHGGCFDHGHHGHHGGGFFGGGGFGGAAGGGFFGGFFFFFF/FFFFFFFFFFFFFFFFFFFFFFFFFFFFFFDDFFFFFFFFFFFFFFFFFEFFFFFFFFFFFFFFFFFFFFFFFFFFFB
@M05620:37:000000000-D9766:1:1101:19336:7686 1:N:0:26
GAGGCTGCTTTGGAAGAAACTCATAGATTACTGCAACAGTTCCCCCTGGACCTGGAAAAGTTTCTTGCCTGGCTTAAAGAAGCTGAAACAACTGCCAATGTCCTACAGGATGCTACCCGTAAGGAAAGGCTCCTAGAAGACGACAAGGGAGTAAAAGAGCTGATGAAACAATGGCAAGTAAGTCAAGCATTTCCGCTTTAGCACCCTTGCGGATCCAATTGAACAATTATCAGCATTTGTACTTGCAACTG
+
33AAAAFAB5B4F4AFAGGGFFHHHGFHHFFGHFBGFFFGFBDBBEEAAB2FGGHG33AGBFHDGHGAB53BBBG3DDDGHHBGHB3F3BCGFHHHBHFGG4BBBGB33BF@2FB@?FE?>/B33FG00?B0?GB?FGGFB//>>BG/?/CA@@@22?00?1??11?1<0?<1GCC1.1<>111<1<><000<0.<<AC000CG..:CG/-::;9/0;;0;;FFFG09;;00;0CFGGG;;C0;;9;;0//
@M05620:37:000000000-D9766:1:1101:14814:7700 1:N:0:26
ACCACACCTTCTACAATGAGCTGCGTGTGGCTCCCGAGGAGCACCCCGTGCTGCTGACCGAGGCCCCCCTGAACCCCAAGGCCAACCGCGAGAAGATGAGTGGCCCGCTACCTCTTCTGGTGGCCGCCTCCCTCCTTCCTGGCCTCCCGGCGCTGCGCCCTTTCTCACTGGTTCTCTCTTCTGCCGTTTTCCGTAGGACTCTCTTCTCTGACCTGCGTCTCCTTTGGAACTCTGCAGGTTCTAGATCGGAA
+
BBBBBBBBFFCFGGGGGFGGFDCHEFGEAFHHHGGGGGGGGGHHGGGGGGGGHFHHHHHGGGGGGGGGGGGHHHHGGGGHGHHHHGGGGGDGGGHHHHGGHHGGGECFF-AHHHHHHH1FGFDHHCGGGFHGHHGHHHHHFHHHHHGGGGACDGGFFFFFFFFFFFFFFFFFFFFFFFFFFFFFFFFFFFFFFFFFFFFFFFFFFFFFFF/FFFF.@DFDFFFFFFFFFFFFFFFFFFFFFFFFFFFFBFE
@M05620:37:000000000-D9766:1:1101:15048:7703 1:N:0:26
ACCACACCTTCTACAATGAACTGCGTAGGTCCCCGGTGGCAAGACCCCTCGTCCTGACTCCAGCCACCCTTCACCCCATGGCAAACCGCGTTCCGCTTGAACAAGTGAGTGGCCCGCTACCTCTTCTGGTGGCCGCCTCCCTCCTTCCTGGCCCCCCGCACCTCCCCCCTTTCTCACGGTTTCTCTCTTCTGCCGTTTTCCGTGGGCCCCTCTTCTCTGCCCTGGTTCTCCTTGGGACCTCTCCGGTTTCT
+
BBBBBBBBFFFFGGGGGGG5FGBAB22A2A532A222AB22A2ABB1A11AB1BE3DF55B3ABBGHH11?BFBBG/12?B1?31B?E////?2?>E?/033B2BB43?B2?/FG?DGCGHBDDHHHB1F0/FGGGGGGHGHHGHFH/00/<..<@------/...;A-AF000900.9.;A//9//;//:9B/-9AF.;/.9.99..--9.;BB/9/9;F./..9///;9FF//..:9.////.9;;./:
@M05620:37:000000000-D9766:1:1101:26441:7705 1:N:0:26
ACCACACCTTCTACAATGAGCTGCGTGTGGCTCCCGAGGAGCACCCCGTGCTGCTGACCGAGGCCCCCCTGAACCCCAAGGCCAACCGCGAGAAGATGAGTGGCCCGCTACCTCTTCTGGTGGCCGCCTCCCTCCTTCCTGGCCTCCCGGAGCTGCGCCCTTTCTCACTGGTTCTCTCTTCTGCCGTTTTCCGTAGGACTCTCTTCTCTGACCTGAGTCTCCTTTGGAACTCTGCAGGTTCTAGATCGGAA
+
AA?AAAAAFFFFFGGFBG1FFGHFEEGGC?GHHGGC?EG/AGFHHGEA//EF1BAFHHHGGG/E>E>FGGGHFH>EGGGGGHHG/FGGGC<CGAGHFFHH>1/?FC<<@-ACGHHHHH1<10.CA<-CAAGEHHGHEHHEFBGHGGEEC?;@AA/F--A@?FGFFFFFBB-BFFFFFFFFFF/FB99BFEFFF/AF-/:FFFFFFFFFF//BFFB/-:BFFFFFBFFB/FFFF/9/;FFFFFBEBFFF---
@M05620:37:000000000-D9766:1:1101:25759:7714 1:N:0:26
AGTGCCAGCTCTCAATCGCACAGGGGACCCAGGGCCTGGCCCCTCCATCCAGAAAACCTATGACCTCACCCGCTACCTGGAGCACCAACTCCGCAGCTTGGCTGGGACCTATGTGAGTATCCAGCGTAGGAATCTGGGAGTTGGGGAGGAGTGAGGAGTTGGGGAAAGACAGTCCTAACCGTGGAGGGTTCTGGTAAATGATGGGGTGAGGAGGGGCTCTTTGGCTCCCACCAGTCCCCCTGTCTGGTCTA
+
A?>ABFFFBFFFGGGGGGGGGGGHGGGGEGHHGGGGGGHHGHGHGGHHHFGHFHGHHGHHHHHHHHHHHHHGGGGGHHHHHHHHFGHHGHHHFGFGGHGHGHHGFGHHGGHGGHHHHHHHGGHGHGDDCGFHHHHHGHHFEHHFGGGGGFEFGHHHHGHHHGGGGGHHHHHHHHHHHHGHGGGGGGGGDFFGGGFGGGGGGGGGGGFFFFFFFFFFF;FFBFFFFFFFFFFFFFFFFFFF-EFFFFFFBFF
@M05620:37:000000000-D9766:1:1101:26348:7722 1:N:0:26
AGTGCCAGCTCTCAATCGCACAGGGGACCCAGGGCCTGGCCCCTCCATCCAGAAAACCTATGACCTCACCCGCTACCTGGAGCACCAACTCCGCAGCTTGGCTGGGACCTATGTGAGTATCCAGCGTAGGAATCTGGGAGTTGGGGAGGAGTGAGGAGTTGGGGAAAGACAGTCCTAACCGTGGAGGGTTCTGGTAAATGATGGGGTGAGGAGGGGCTCTTTGGCTCTCACCAGTCCCCCTGTCTGGTCTA
+
AA1AA1FFAF@DFFGGGAFFEEBF0EEG?EGFEEEEGGHHHHGHGGFHHHHHFFHHHGHHHHHHHHHHHHHEGCFGHFHHHEFHHHFHGFHHEEEGGGHHGHHFGGHHGHHHHHFFGGHHHHHHGGCECCGFHHHHHHGGCGHHGGGGCGGHHHHGHGGHH/ACECHHHHHHHHHHHHHHGEGGFGGGEFGGGG;FGGGGGGGGE.A@FFFFFF@?=9EFFFFFBFF/;9FFFFBFFFFB@FFFF/FFBF9
@M05620:37:000000000-D9766:1:1101:9173:7726 1:N:0:26
AGTGCCAGCTCTCAATCGCACAGGGGACCCAGGGCCTGGCCCCTCCATCAAGAACACCTATGACCCCACCCGCCACCTGGAGCACCCACTCCGCAGCTTGGCTGGGACCTATGTGAGTATCCAGCGTAGGAATCTGGGCGTTGGGGCGGCGTGCGGCGTTGGGGCCCGACCGTCCTAACCGTGGCGGGTTCTGGTAAATGATGGGGTGAGGAGGGGCTCTTTGGCTCCCACCAGTCCCCCTGTCTGGTCTA
+
>1>>>D1@>FCFGGGGAAFFA0BAA00AA0ABBAE/AAA00AF//EEGB1AB1B0BABFEB12DB0/B?E/////B00BE00B?FF/E/0FFEFGC/BFHE<GFECHHGGHFF2FFHHHHHH2GF/E<BGGFGGFB1G/>CCC0@C.<@-;99.9A-9@@@F@@---;-;-;AFFFB/FF@FF@-;@?@FFFFFFFFFFFFFFFFFB@EFE/;-9--@FBBFFFFFFFFEFFEFFFFFFF@FFFFFBFFF/
@M05620:37:000000000-D9766:1:1101:12578:7729 1:N:0:26
ACCACACCTTCTACAATGAGCTGCGTGTGGCTCCCGAGGAGCACCCCGTGCTGCTGACCGAGGCCCCCCTGAACCCCAAGGCCAACCGCGAGAAGACCCAGGTGAGTGGCCCGCTACCTCTTCTGGTGGCCGCCTCCCTCCTTCCTGGCCTCCCGGAGCTGCGCCCTTTCTCCCTGGTTCTCTCTTCTGCCGTTTTCCGTAGGACTCTCTTCTCTGCCCTGCGTCTCCTTTGGACCTCTGTCGGTTCTCGA
+
CCCCCCCAFFFFGFFGGG5FGGHHGGGAAEHHHGGGDGFFEHHHHGGFGGGGFHHHHHHEGFCGGGGGGGGHHHHGGGGHGHHHHGGGGGFGGGHGF2?FGGGH1?FGGFHHGGGFGHHHHHHHHHHHGGHGGGGGHGHHGHHHCF0CGGGGGGGF-?FGGGGGFFFFFFFFFFFFFFFFFFFFFFFFFFFFDDFFFFFFEFFFFFFFFFFHFFFFEFFFFFFFFFFFFFFFFB0;BFFFF0A=CF9F0A;
@M05620:37:000000000-D9766:1:1101:13476:7749 1:N:0:26
AGTGCCAGCTCTCAATCGCACAGGGGACCCAGGGCCTGGCCCCTCCATCCAGAAAACCTATGACCTCACCCGCTACCTGGAGCACCAACTCCGCAGCTTGGCTGGGACCTATGTGAGTATCCAGCGTAGGAATCTGGGAGTTGGGGAGGAGTGAGGAGTTGGGGAAAGACAGTCCTAACCGTGGAGGGTTCTGGTAAATGATGGGGTGAGGAGGGGCTCTTTGGCTCCCACCAGTCCCCCTGTCTGGTCTA
+
AAAAAFFFCFFFGGGGGGGGGGHHGGGGGGHHCEFGGGHHHHGHGGHHHHHHHHHHHGHGHHHHHHHHHHHGGEGGHHHHGHHHHHEGFHHHGGGGGHHHGHHGGGHHGHHHHHHHHHHHHHHHHGGGGGHFHHHHHHFGGHHHGGGGGGDGHFHHFGHHHHGGEAGFHHHHHHHHHHHHGGGGGEGGEFGGGGGGGGGGGGGGGGFFFFFFFFFFFFFFFFFFFFFFFEFFFFFFFFFFFFFFFFFFFFB
@M05620:37:000000000-D9766:1:1101:14439:7754 1:N:0:26
ACCACACCTTCTACAATGAGCTGCGTGTGGCTCCCGAGGAGCACCCCGTGCTGCTGACCGAGGCCCCCCTGAACCCCAAGGCCAACCGCGAGAAGATGCCCAGGTGAGTGGCCCGCTACCTCTTCTGGTGGCCGCCTCCCTCCTTCCTGGCCTCCCGGAGCTGCGCCCTTTCTCACTGGTTCTCTCTTCTGCCGTTTTCCGTAGGACTCTCTTCTCTGACCTGAGTCTCCTTTGGAACTCTGCAGGTTCTA
+
BCBBBCCCFFFFGGGDGGGGGGHHGGGGHGHHHGGGGGGCGHEHHGGGEGGGHHHHHHHGEFGGGGGGGGGHFHHGGGFHGHHHFFGGGGGGGGHGHHHHHHHEGFGGHHGGHHCGG?DHHHGHHHHBGBDGHGGGGGHGHHGHHGGGGGGGGGGGG?BDDGBF?FFFFFFFFFFFFFFFFFFFFFFFFFFFFFDFFFFFFFF.D/BFFFFFFFFFFFFFFF/B/BFFFFFEFBFFFFFFFFFFFFFFFFB
@M05620:37:000000000-D9766:1:1101:11480:7758 1:N:0:26
AGTGCCAGCTCTCAATCGCACAGGGGACCCAGGGCCTGGCCCCTCCATCCAGAAAACCTATGACCTCACCCGCTACCTGGAGCACCAACTCCGCAGCTTGGCTGGGACCTATGTGAGTATCCAGCGTAGGAATCTGGGAGTTGGGGAGGAGTGAGGAGTTGGGGAAAGACAGTCCTAACCGTGGAGGGTTCTGGTAAATGATGGGGTGAGGAGGGGCTCTTTGGCTCCCACCAGTCCCCCTGTCTGGTCTA
+
BCABCFFFCFFFGGGGGGGGGGHHGGGGGGHHGGGGGGHHHHGHGGHHHHHHHHHHHGGHHHGHHHHHHHHGGGGGHHHHFHHHHHHHGHHHGGGGGHHHGHHGGGHHGHHHHHHHHHHHHHHHHGGDGGHHHHHHHHHGGHHHGGGGGGEHHHHHHGHHHHGGGGHGEHHHHHHHHHH.DGGGDEGGEFGGGGGEGEGGGGGGGGFFFFFFFFFFFFFFFFFFFFFFFFFFFFFFFFFFFFFFFFFFFFB
@M05620:37:000000000-D9766:1:1101:4692:7771 1:N:0:26
ACCACACCTTCTACAATGAGCTGCGTGTGGCTCCCGAGGAGCACCCCGTGCTGCTGACCGAGGCCCCCCTGAACCCCAAGGCCAACCGCGAGAAGATGAGTGGCCCGCTACCTCTTCTGGTGGCCGCCTCCCTCCTTCCTGGCCTCCCGGAGCTGCTCCCTTTCTCACCGGTTCTCTCTTCTGCCGTTTTCCGTAGGACTCTCTTCTCTGACCTGAGTCTCCTTTTGAACTCTGCAGGTTCTAGATCGGAA
+
BBBBBBBBFFFFGGGGGG5EGFHHGEEEGGHHHGGGGGGC?GHFHGGGEEFFFFHGGHHGEE@FGGGGGGGEHGHGGGGHGHHHHGGGGG/C/CGCHHFGFB</?C<</->F<FFGHHFFFGGHCDGG.CHCGHGH;C:C0C.=0:C9.-;A?9CF0;C9CC0CFFF0.99@DFFFB:;BBFFFB@.;/;B/.9;D.;/:BBBFFFF//;B/B;BB./;B//99B//.9/9;9/;//;;//;F//9/;.;.
@M05620:37:000000000-D9766:1:1101:19946:7776 1:N:0:26
AGTGCCAGCTCTCAATCGCACAGGGGACCCAGGGCCTGGCCCCTCCATCCAGAAAACCTATGACCTCACCCGCTACCTGGAGCACCAACTCCGCAGCTTGGCTGGGACCTATGTGAGTATCCAGCGTAGGAATCTGGGAGTTGGGGAGGAGTGAGGAGTTGGGGAAAGACAGTCCTAACCGTGGAGGGTTCTGGTAAATGATGGGGTGAGGAGGGGCTCTTTGGCTCCCACCAGTCCCCCTGTCTGGTCTA
+
AAAAAFFFBFFFGGGGGGGGGGHHGEGGGGGHGGGGGGHGGHGHGGHHHHHHHGHHHGHHHHHHHHHHHHGGGGGGHHHGGGGGFHHHGHHHGGFGGGHHGHHGGGHHGHHHHHHHHHHHHHHHEGEGGGHHHHHHHHHGGHHHGGGGGGGHHHHHHGHHHHGGGGHHHHHHHHHHHHHHGEGGGGGG:FGGGGFFGFGGGGGGGGFFFFFFFFFFFFFFFFFFFFFFFFFFFFFFFFFFFFFFFFFF/FF
@M05620:37:000000000-D9766:1:1101:16612:7780 1:N:0:26
AGTGCCAGCTCTCAATCGCACAGGGGACCCAGGGCCTGGCCCCTCCATCCAGAAAACCTATGACCTCACCCGCTACCTGGAGCACCAACTCCGCAGCTTGGCTGGGACCTATGTGAGTATCCAGCGTAGGAATCTGGGAGTTGGGGAGGAGTGAGGAGTTGGGGAAAGACAGTCCTAACCGTGGAGGGTTCTGGTAAATGATGGGGTGAGGAGGGGCTCTTTGGCTCCCACCAGTCCCCCTGTCTGGTCTA
+
AA1>ADBFAFFFGAFGGEFFEEBFA0BEEGHHFGGCF/FGGHGHGGGHFHHHHB1FGGBFHFHHHGFGHHHGGEEGHHHF0GHHFH0?EEHHGEEGEBBGGHHGGGHHGHHHHHHHGHHHHHHHHGGGGGGHHHHEHF<FGGGFCC.<CCEHF<DG<EHHHEGGFG.GCGBGHHHHFFHHGGGGEGGGAFGGGGGGGGGGGGGGGGF@EFF/AB@??@FFFFFFFFFFFFFFEFFFFFFF@FFFFFFFFFB
@M05620:37:000000000-D9766:1:1101:15202:7783 1:N:0:26
AGTGCCAGCTCTCAATCGCACAGGGGACCCAGGGCCTGGCCCCTCCATCCAGAAAACCTATGACCTCACCCGCTACCTGGAGCACCAACTCCGCAGCTTGGCTGGGACCTATGTGAGTATCCAGCGTAGGAATCTGGGAGTTGGGGAGGAGTGAGGAGTTGGGGAAAGACAGTCCTAACCGTGGAGGGTTCTGGTAAATGATGGGGTGAGGAGGGGCTCTTTGGCTCCCACCAGTCCCCCTGTCTGGTCTA
+
CCABCFFFCFFFGGGGGGGGGGHHGGGGGGHHGGGGGGHHHHGHGGHHHHHHHHHHHGHHHHHHHHHHHHHGGGGGHHHHHHHHHHHHGHHHGGGGGHHHGHHGGGHHGHHHHHHHHHHHHHHHHGGGGGHHHHHHHHHGGHHHGGGGGGGHHHHHFGHHHHGGGGHHHHHHHHHHHHHHGFEGGGGGCFGGGGFGGGGGGGGGGGFFFFFFFFFFFFFFFFFFFFFFFFFFFFFFFFFFFFFFFFFFFFB
@M05620:37:000000000-D9766:1:1101:23408:7784 1:N:0:26
GAGGCTGCTTTGGAAGAAACTCATAGATTACTGCAACAGTTCCCCCTGGACCTGGAAAAGTTTCTTGCCTGGCTTACAGAAGCTGAAACAACTGCCAATGTCCTACAGGATGCTACCCGTAAGGAAAGGCTCCTAGAAGACTCCAAGGGAGTAAAAGAGCTGATGAAACAATGGCAAGTAAGTCAGGCATTTCCGCTTTAGCACTCTTGTGGATCCAATTGAACAATTCTCAGCATTTGTACTTGTAACTG
+
>AA1A1>AFF3FFFGB1BGA1BAEEGGHHFHGHHFDGGG1AGFHHGCFHHHGHFHGHFFHEHHHFFFGHHHHGHHHHHHHFFHFFHHDHHHEEFFBGFGHHHHHHHHHHGHHHHHGHFEAEEFHFHHHHGHGGHEGFFHGHFHHHFHEGGGCHFHHHGHGHFFHFGHFHHHHFFHHCGGHGHDHHGHHHHHGHHFGGGGHHGHHHBDGH0;CFHHCCFHHHHGFFGH:;CGGGGGGGGGFFFGGGB0BBFG
@M05620:37:000000000-D9766:1:1101:19304:7784 1:N:0:26
ACTGCCACTTCTCAATCGCACAGGTGTGACCTCCCGTGGCCGCTCAATCTCTCATACTCCGTCCCTCACTTGCAACAAGGAGCACCAACTCCTCCGCTTGTCTGGGACCTATGTTACTTTTCAGCGAAGGAATATTGGAGTTTGGGAGGACTAAGGAAGTTGGGAAAAAAACGACTAACCGGGGAGGGGTTCTGAAAACGTATGGGTTGGGAGGGGCCCTTTTGCACCCACCAAGCCCCCTTTCTGGGCCT
+
1>>>ABBB1BBB1BFGGGGGGG0BB110AFGF1AF0B00AB/EFG/AD11D2F1AD1D1FABG/B1B0B1@B11DFB/0/B//BBB>G?0GH1>0/>/?F0>F1B0BF/01<1>22222212221//<//0011222110<011///?/</00110100<111-.<</.--.-.-:-:/.------9--.--/////9/---:/9-/------99-----;/////9;A------;9-9---/////-;9-
@M05620:37:000000000-D9766:1:1101:4676:7787 1:N:0:26
ACCACACCTTCTACAATGAGCTGCGTGTGGCTCCCGAGGAGCACCCCGTGCTGCTGACCGAGGCCCCCCTGAACCCCAAGGCCAACCGCGAGAAGATGAGTGGCCCGCTCCCTCTTCTTGTTGCCGCCTCCCTCCTTCCTGGCCTCCCGGCGCTGCGCCCTTTCTCCCTGGTTCTCTCTTCTGCCGTTTTCCGTCGGACTCTCTTCTCTGCCCTGCGTCTCCTTTGGTACTCTGCAGGTTCTCGATAGGAA
+
CDCCCCCDFFFFGGGGGGGGGGHHGFGEGGHHHGGGGGGGGHHHHGGGGGGGHHFHHHHFGFGGGGGGGGGHHHHGGGGHGHHHEFGGGGDGCDHBG2??@FC/?GDGF>>FGHHHH1>FG1.=D-<A..<;GGGHHHHG0;;GFHHGGGGGGGGGGG;C-/:;FF0;FFFFFFFFFFFF;BBFFFFDFFF0D0FFFFCFFBBFBFFFFBBFFF.ACADFF000;0F.9:BFFFF0FFABFF0EFF.A/9B
@M05620:37:000000000-D9766:1:1101:7470:7792 1:N:0:26
AGTGCCAGCTCTCAATCGCACAGGGGACCCAGGGCCTGGCCCCTCCATCCAGAAAACCTATGACCTCACCCGCTACCTGGAGCACCAACTCCGCAGCTTGGCTGGGACCTATGTGAGTATCCAGCGTAGGAATCTGGGAGTTGGGGAGGAGTGAGGAGTTGGGGAAAGACAGTCCTAACCGTGGAGGGTTCTGGTAAATGATGGGGTGAGGAGGGGCTCTTTGGCTCCCACCAGTCCCCTTGTCTGGTCTA
+
>>>AAFBFBFFFGFGGGGGCEEEGCEGGGGHHGGGGGGHGHHGHGGFHHHGGHEGHHGHGHEFHHHHHHHHGGGCEHHGFFGFFFHFGGHHHGEGGGHHHGHHGEEHHGHHHHHHHHGHHHHHHHGDGGEHHHHHHGHHGGHHHGGGGFGGHHHHGHEHHHHGGGGHHHHHHHHHHHHHHGCEGGGDG;CFGGG;FGGGGGFGGGGFFEFFFFFFFF>EFFFFFFFFFFFFFFFFFFFFFFFFFFFFBBBB
@M05620:37:000000000-D9766:1:1101:16622:7795 1:N:0:26
AGTGCCAGCTCTCAATCGCACAGGGGACCCAGGGCCTGGCCCCTCCATCCAGAAAACCTATGACCTCACCCGCTACCTGGAGCACCAACTCCGCAGCTTGGCTGGGACCTATGTGAGTATCCAGCGTAGGAATCTGGGAGTTGGGGAGGAGTGAGGAGTTGGGGAAAGACAGTCCTAACCGTGGAGGGTTCTGGTAAATGATGGGGTGAGGAGGGGCTCTTTGGCTCCCACCAGTCCCCCTGTCTGGTCTA
+
AAAABFFFCFFFGGGGGGGGGGHHGGGGGGHHGGGGGGHHHHGHGGHHHHHHHHGHHGHGHHGHHHHHHHHGGEGGHGHHHHHHHHHHGHHHGGGGGHHHGHHFGGHHGHHHHHHHHHHHHHHHHGGGGGGHHHHHHGHGGGGHGGGGGGGHHHHHHGHHHHGGGGGHHHHHHHHHHHHHGGGGGGGG.:FGGGGGGGGGGGGGGGFFFFFFFFFFFFFFFFFFFFFFFFFFFFFFFFFFFFFFFFFFFFF
@M05620:37:000000000-D9766:1:1101:19849:7808 1:N:0:26
AGTGCCAGCTCTCAATCGCACAGGGGACCCAGGGCCTGGCCCCTCCATCCAGAAAACCTATGACCTCACCCGCTACCTGGAGCACCAACTCCGCAGCTTGGCTGGGACCTATGTGAGTATCCAGCGTAGGAATCTGGGAGTTGGGGAGGAGTGAGGAGTTGGGGAAAGACAGTCCTAACCGTGGAGGGTTCTGGTAAATGATGGGGTGAGGAGGGGCTCTTTGGCTCCCACCAGTCCCCCTGTCTGGTCTA
+
BBABBFFFBFFFGGGGGGGGGGHGFGGGGGHHGGGGGGHHHHGHGGHGHHHHHHHHHGHGHHHHHHHHHHHGGGGGHGHHHHHGHHHHGHHHGGGGGGFHGHHGFGHHGHHHHHHHHHHHHHHHHGGGGGHHHHHHHHHGGHHHGGGGGGGHHHHHHGHHHHGGGGHHHHHHHHHHHHHHGEEGGGGG;FGGGGGGGGGGGGGGGGFFFFFFFFFFFFFFFFFFFFFFFFFFFFFFFFFFFFFFFFFFFFB
@M05620:37:000000000-D9766:1:1101:22080:7817 1:N:0:26
ACCACACCTTCTACAATGAGCTGCGTGTGGCTCCCGAGGAGCACCCCGTGCTGCTGACCGAGGCCCCCCTGAACCCCAAGGCCAACCGCGAGAAGATGAGTGGCCCGCTCCCTCTTCTGGTGGCCGCCTCCCTCCTTCCTGGCCTCCCGGCGCTGCGCCCTTTCTCACTGGTTCTCTCTTCTGCCGTTTTCCGTAGGACTCTCTTCTCTGACCTGAGTCTCCTTTGGAACTCTGCAGGTTCTAGATCGGAA
+
BBBBBBABFFFFGGGFFGGGGGHHGEGFH2GGHGGAEFGFGHHHHGGGGDGGHHHHHHHGGGGGGGGGGGGHHHHGGGGHGHHHHGGGGGGGGGHHHHGHHHGGHHGGG-CFHHHHHHBHHHGHHGGGGGHGHHGHHHHHHHHHHGGGFG-ADGGGGFFFFFFFFFFFFFFFFFFFFFFFFFFFFFFFFFFFFFFFFFFFFFFFFFFFFFEFFFF/BBFFFFFFFFFBFFFFFFFFFFFFFFFFFFFFFFE
@M05620:37:000000000-D9766:1:1101:23941:7817 1:N:0:26
AGTGCCAGCTCTCAATCGCACAGGGGACCCAGGGCCTGGCCCCTCCATCCAGAAAACCTATGACCTCACCCGCTACCTGGAGCACCAACTCCGCAGCTTGGCTGGGACCTATGTGAGTATCCAGCGTAGGAATCTGGGAGTTGGGGAGGAGTGAGGAGTTGGGGAAAGACAGTCCTAACCGTGGAGGGTTCTGGTAAATGATGGGGTGAGGAGGGGCTCTTTGGCTCCCACCAGTCCCCCTGTCTGGTCTA
+
ABABBFFFCFFFGGGGGGGGGGHGGGGFGGGHGGGGGGHHHHGHGGEHHGGHFFFGHFHHHHEHHHHGHHHGGFEEHHHHGHHGHHGHGHHHGGGGGHHHGHHFGGHHGHHHHHGHHHHHHHHHHGGADGHHHHHHHGGGGHHHGGGGGDEHHHHHCFHHHGGG.ACGFHHHHHHHCHHHGGGGGGGGGGGGGGGGGGGGGGGGGGFFFFFFFFFFFFFFFFFFFFFFFFFFFFFFFFFFFFFFFFFFFFB
@M05620:37:000000000-D9766:1:1101:17159:7822 1:N:0:26
AGTGCCAGCTCTCAATCGCACAGGGGACCCAGGGCCTGGCCCCTCCATCCAGAAAACCTATGACCTCACCCGCTACCTGGAGCACCAACTCCGCAGCTTGGCTGGGACCTATGTGAGTATCCAGCGTAGGAATCTGGGAGTTGGGGAGGAGTGAGGAGTTGGGGAAAGACAGTCCTAACCGTGGAGGGTTCTGGTAAATGATGGGGTGAGGAGGGGCTCTTTGGCTCCCACCAGTCCCCCTGTCTGGTCTA
+
ABABAFFFBFFFGGGGGGGGGFHGGGEGGGHHGGEEEGHHGHGFFGFHHFFGEHBGHEHHHHEGHHHHHHHGGEGFHFHHFGHHHHHHGGHHGEEFEGHFGHHFGDHHGHHHGHHHGHHHHHHHHGGGGDHHHHHHHHHEEGDFDCFGGGGGHEHFGGHGGHGGGGFGGHHHHHHHHHHHGGGGGGGGCFFGGGFFGGGGGGGGGGFFFFFFF?FFDFFFFFFFFFFFFFFFFFFFFFFFFEFFFFFFFF9
@M05620:37:000000000-D9766:1:1101:7791:7825 1:N:0:26
AGTGCCAGCTCTCAATCGCACAGGGGACCCAGGGCCTGGCCCCTCCATCCAGAAAACCTATGACCTCACCCGCTACCTGGAGCACCAACTCCGCAGCTTGGCTGGGACCTATGTGAGTATCCAGCGTAGGAATCTGGGAGTTGGGGAGGAGTGAGGAGTTGGGGAAAGACAGTCCTAACCGTGGAGGGTTCTGGTAAATGATGGGGTGAGGAGGGGCTCTTTGGCTCCCACCAGTCCCCCTGTCTGGTCTA
+
AA>>AFFFBFFFG4GGGFF2E?GCGABEEEHHAEEEGGHHHHGHGGHHHHHHHHHHGGHHHFHHHEGHHHHGG>>EHHGH2FHHHH1??FGFEGCGEHFHGHHGGGHHGHHHHHHHHHHHHHHHHGGDDGHHHHHHHHAFGHHHGGADGDEGHBHHBFHHHHGGCEEHFGFHHHHHHHHHGGGGDEGGGGFGGGFGGGGGGGGGGGFFFFFBFFFFFAFFFFFFFFFFFFFFFFFFFFFFFFFFFFFFFFF
@M05620:37:000000000-D9766:1:1101:17142:7832 1:N:0:26
AGTGCCAGCTCTCAATCGCACAGGGGACCCAGGGCCTGGCCCCTCAATCAAGAAACCCAAGGACCTCACCCGCTACCTGGAGCACAACCTCCGCAGCTGGGTTGGGACCTATGTGAGTATCAAGCGTAGGAATCTGGGGGTTGGGGAGGAGTGAGGAGTTGGGGAAAGCAAGTCCTAACCGTGGAGGGTTCTGGTAAATGATGGGGTGAGGAGGGGCTCTTTGGCTCCCACCAGTCCCCCTGTCTGGTCTA
+
CCBBCFFFDFFFGGGGGGGGGGHHGGGGGGHHGGGGGGHHHH?FEC35F3B3BFH3F111111B1B3BGHFE//>>23B1?BFFH2G113B?>FC@EG3BE3?EE//BB2BBD?3B@@>GH2222?/<><G1FDGHH0/<A-AFG-.<-;;:.0<.:;CGHHG-;C../0/;CFBBFFGGG.;-.;EFDFFFFF0BFFB00BFFFFF-.A.0;DF;D=EFFFFBBFFF.BF..FBFFFFFFFFFFFF9FB9
@M05620:37:000000000-D9766:1:1101:8183:7871 1:N:0:26
ACCACACCTTCTACAATGAGCTGCGTGTGGCTCCCGAGGAGCACCCCGTGCTGCTGACCGAGGCCCCCCTGAACCCCAAGGCCAACCGCGAGAAGATGACTGGCCGGCTACCTCTTCTGGTGGCCTCCTCCCTCCTTCCTTGCCTCCCGGCGCTGCGCCCTTTCTCCCTGGTTCTCTCTTCTTCCGTTTTCCGTAGTACTCTCTTCTCTTCCCTTCGGCTCCTTTGGAACTCTGCAGGTTCTAGATCTGAA
+
BBBABBBBFFFFGGGGGGGBGBGHEGGBGGHFEGEGGGGGGHHHHGGGGGGGHHHHHHHGGGGGGGGGGGGHGHHGGGGHGHHHHGGGCCBDGGHHHH1121?/0/</>.0>1F1=1111=>.<C0..<//<//<:CGG000=:CGH.EGG----;A-E?-C/B9F/BF/./;BFFFBBF/9/;/;;FFF/B./.../;//;F//B9BB///9//...9.;A/9//9/99F/9F/BB?FFF/////////9
@M05620:37:000000000-D9766:1:1101:24486:7877 1:N:0:26
ACCACACCTTCTACAATGAGCTGCGTGTGGCTCCCGAGGAGCACCCCGTGCTGCTGACCGAGGCCCCCCTGAACCCCAAGGCCAACCGCGAGAAGATGAACCCAGGTGCGTGGCCCGCTACCTCTTCTGGTGGCCGCCTCCCTCCTTCCTGGCCTCCCGGCGCTGCGCCCTTTCTCACTGGTTCTCTCTTCTGCCGTTTTCCGTAGGACTCTCTTCTCTGACCTGCGTCTCCTTTGGAACTCTGCCGGTTC
+
BAAABBBBFFFFGGGGFGFEGDHFGEEAA2FGCFGEEGGGGHHHHGGGDFGGHHGHHHHGGGGGGGGGGGGHHHHGGGGHCGHHHGG?GGCBCGGFDFFGHHGGHGHG1AFGGGHHGGGGGHHHHHHHHHHHDGHGGGGGHGGGGGGGGGGGGGGGGGGGAGFFFFFFFFFFFFFFFFFFFFFFFFFFFFFFFFFFDFFFFFFFFFFFFFFFFFFFFFFFFFFFF?DDFFFFFFFFFFFFFFFFF/;>=DE
@M05620:37:000000000-D9766:1:1101:24158:7883 1:N:0:26
AGTGCCAGCTCTCAATCGCACAGGGGACCCAGGGCCTGGCCCCTCCATCCAGAAAACCTATGACCTCACCCGCTACCTGGAGCACCAACTCCGCCGCTTGGCTGGGACCTATGTGAGTATCCAGCGTAGGAATCTGGGAGTTGGGGAGGAGTGAGGAGTTGGGGAAAGACAGTCCTAACCGTGGAGGGTTCTGGTAAATGATGGGGTGAGGAGGGGCTCTTTGGCTCCCACCAGTCCCCCTGTCTGGTCTA
+
A3>AAFFFBFFFFABGGEFGGGEA2AEEGGHHGG2BEAFCGHGHGGHHFHHHH33GGE3GGAGHHGEHHHHGGGE>GHG1BGF?BF1FE?FGAE/>EEEGGFHF?DGHGHHHFHHHHFFFFHHFFC?C?EGHFHBDGCGGDFDCCGFGDFGHGHHFHFHHBHC?EDEHHHHHHFGGGGFFG:9@DGDG=;?FGFCBGGFGGFFFFFFBFFFFFF?BB@EFFFFFBFEAEFFFFFFFFFFFBFFFFF9B;B;
@M05620:37:000000000-D9766:1:1101:5613:7887 1:N:0:26
ACCACACCTTCTACAATGAGCTGCGTGTGGCTCCCGAGGAGCCCCCCGTGCTGCTGACCGAGGCCCCCCTGACCCCCAAGGCCAACCGCGAGAAGATGAACCCAGGTGAGTGGCCCGCTACCTCTTCTGGTGGCCGCCTCCCTCCTTCCTGGCCTCCCGGAGCTGCGCCCTTTCTCACTGGTTCTCTCTTCTGCCGTTTTCCGTAGGACTCTCTTCTCTGACCTGAGTCTCCTTTGGAACTCTGCAGGTTC
+
AA3>A4AAFFBFFGGBFGFFGGHGFGGEHGGHGGGGAEEAAG2FFGEEEEEEDHHHGHHGEFCEFEEEFGGF3BGEFGEHGGGGFFGDDBB>CGHB1FHFGHDGFFHFFGHFFGHHFDFGGFBD:0CCGF0/;CGFGGG.EGGGG/CBFFFGGGGGFF.B-@>ABFFFFF-/BFFEFF/BF:B//;BFFFFFFFFD:./:/B.BF.ABB/;FFFFFFFFBFFFFFBFFFFFF/;B//:BFFFFFFFFF.;B
@M05620:37:000000000-D9766:1:1101:14183:7889 1:N:0:26
GAGGCTGCTTTGGAAGAAACTCATAGATTACTGCAACAGTTCCCCCTGGACCTGGAAAAGTTTCTTGCCTGGCTTACAGAAGCTGAAACAACTGCCAATGTCCTACAGGATGCTACCCGTAAGGAAAGGCTCCTAGAAGACTCCAAGGGAGTAAAAGAGCTGATGAAACAATGGCAAGTAAGTCAGGCATTTCCGCTTTAGCACTCTTGTGGATCCAATTGAACAATTCTCAGCATTTGTACTTGTAACTG
+
BB?ABCFCFFFFGGGGGGGGGGHHHHHHHHHHHHHHFHHHHHHHHGGGHHHHHHHHGHHHHHHHHHHHHHHHHHHHHGHHGHHHHHHHHHHHHHHHGGHHHHHHHHHHHGHHHHHHHHGGEGHHHHHHHHHHGHHHGDFHHHHGHFHGGHFGFHHHHGHHHHFHHHHGHHFHHGHHHGHGHHGHFHHHGHHHHHGGDGGGHHHHFHHHHHHGGHHHG0GHHHFHFFFHGHGGGGGGGGGGEGGGGGF0FGG
@M05620:37:000000000-D9766:1:1101:19409:7903 1:N:0:26
ACCACACCTTCTACAATGAGCTGCGTGTGGCTCCCGAGGAGCACCCCGTGCTGCTGACCGAGGCCCCCCTGAACCCCAAGGCCAACCGCGAGAAGATGCCCAGGTGAGTGGCCCGCTACCTCTTCTGGTGGCCGCCTCCCTCCTTCCTGGCCTCCCGGAGCTTCGCCCTTTCTCACTGGTTCTCTCTTCTGCCGTTTTCCGTAGGACTCTCTTCTCTGACCTTAGTCTCCTTTTGAACTCTGCAGGTTCTA
+
BBBBBAABFFFFGGGB5FFGDGGHAEFEG2GHHGG2EAG?EHHHHGCGE1ECFABGHGGGCGGGCFEGGGGHHH?EGGGEGHHEAFGGGCCGCDHH1<1FG1<F111??DFEHH?@@->FHH0DB<0<0/<<C-@DA:GCCFDCG0C009.ABAEG.--;-9/;-9DF?FFB//9B//;9B/99//BB/9/9;999FFFF./99ABF/////B/9/B//BFF///9;//;9BF/B.B/:BF//:/AAF/9/
@M05620:37:000000000-D9766:1:1101:14200:7903 1:N:0:26
GAGGCTGCTTTGGAAGAAACTCATAGATTACTGCAACAGTTTCCCATGGACCTGGAAAAGTTTCTTGCCTGGCTTAAAGAAGTTGAAATAACTGCCAATGTTCTACAGGATGATACCCGTAAGGAAAGGCTCCTAGAAGAAGACAAGGAAGTAAAAGAGCTGATGAAACAATGGCAAGTAAGAAAGGCAGTTACGCTTTAGCACTCTTGTGGATCCAATTGAACAATTCTCAGCATTTGTACTTGAAACTG
+
>3AA3>CAB5B4F4ABAG4FGGHHHFGGGF4ADB4BCGBFF55D33B33A3BFGAB332BBDGDDFF53BAB1BF3ADDBGG5DF55B5D5FGGHFCHGEF5B4BBB33BB334@B3B??>1?33CG00?BB/B34B?FB3333B?F/0B0B???21?0B11@11211@<?11F0@1<11@<11?10?0<0>11.>.>.111<<0<D<<00<<0<<0<0<;:CG0C000;00;:GGGHH::;0;;0;;00;
@M05620:37:000000000-D9766:1:1101:18115:7905 1:N:0:26
ACCACACCTTCTACAATGAGCTGCGTGTGGCTCCCGAGGAGCACCCCGTGCTGCTGACCGAGGCCCCCCTGAACCCCAAGGCCAACCGCGAGAAGATGAGTGGCCCGCTACCTCTTCTGGTGGCCGCCTCCCTCCTTCCTGGCCTCCCGGCGCTGCGCCCTTTCTCACTGGTTCTCTCTTCTGCCGTTTTCCGTAGGACTCTCTTCTCTGACCTGCGTCTCCTTTGGAACTCTGCAGGTTCTAGATCGGAA
+
CCBACCCCFFFFGGGGGGGGGGHHGFFEDGHHHGGGGGGGFHHHHGGGEFGGGHGHHHHGGGGGGGGGGGGHHHHGGGGHGHHHHGGGGGGGGGHHFHHHHHGGGHDGG<CHHHHHHH1GHHGHHGGGGGHGHHGHHHHHHHHHHHGGGG-DGGGGGFFFFFFFFFFFFFFFFFFFFFFFFFFFFFDFFFFFFFEFFFFFFFFFFFFFFFEFFFF.@AFFFFFFFFFFFFFFFFFBF?AFFFFFFFFFFDF
@M05620:37:000000000-D9766:1:1101:12761:7907 1:N:0:26
AGTGCCAGCTCTCAATCGCACAGGGGACCCAGGGCCTGGCCCCTCCATCCAGAAAACCTATGACCTCACCCGCTACCTGGAGCACCAACTCCGCAGCTTGGCTGGGACCTATGTGAGTATCCAGCGTAGGAATCTGGGAGTTGGGGAGGAGTGAGGAGTTGGGGAAAGACAGTCCTAACCGTGGAGGGTTCTGGTAAATGATGGGGTGAGGAGGGGCTCTTTGGCTCCCACCAGTCCCCCTGTCTGGTCTA
+
BBBCCFFFCFFFGGGGGGGGGGHHGGGGGGHHGGGGGGHHHHGHGGHHHHHHHHGHHGHHHHGHHHHHHHHGGGGGHBGHGHHHHHFHGHHHGGGGGHHHGHHGGGHHGHGHHHHGHHHHHHHHHGGGGGHHHHHHHHGGGHFHGGGGGGEHHFHHHGHHHHGGEGHHGHGHHHHHHFHHGGGGDEGGFGGGGGFFGFFGGGGGGGFFFFFFFFFFFFFFFFFFFFFFFFFFEFFFFFFFFFFFFFFFFFB
@M05620:37:000000000-D9766:1:1101:14176:7908 1:N:0:26
GAGGCTGCTTTGGAAGAAACTCATAGATTACTGCAACAGTTCCCCCTGGACCTGGAAAAGTTTCTTGCCTGGCTTACAGAAGCTGAAACAACTGCCAATGTCCTACAGGATGCTACCCGTCAGGCCCGGCTCCTCGACGCCTCCACGGGAGTCACAGCGCTGCTGAAACAATGGCAAGTAAGTCAGGCATTTCCGCTTTAGCACTCTTGTGGATCCACTTGAACACTTCTCAGCATTTGTACTTGTACCTG
+
CBBCCCFCFFFFGGGGGGGGGGGHHHHHHHHHHHHHHGGFGHHHHGGGHHHHHHHHHHHHBHHHHHHHHHHHHHHHHHHHHHHHHHHHHHHHHHHHHHHHFHHHHGHHHHHHHEEHHHEE//?G3//>EEGGGE2CDDC/BGGH2<ADGD//?F1F1.-AFG?GHHH0GCGHHFHHHGHBC0<CF0C/GFHHHHGGGGGGGGGGGGGGGFGGFGBFG/CFG00;C/CFGFFFFFEFFFFFFFFFFF//BFF
@M05620:37:000000000-D9766:1:1101:24314:7908 1:N:0:26
AGTGCCAGCTCTCAATCGCACAGGGGACCCAGGGCCTGGCCCCTCCATCCAGAAAACCTATGACCTCACCCGCTACCTGGAGCACCAACTCCGCAGCTTGGCTGGGACCTATGTGAGTATCCAGCGTAGGAATCTGGGAGTTGGGGAGGAGTGAGGAGTTGGGGAAAGACAGTCCTAACCGTGGAGGGTTCTGGTAAATGATGGGGTGAGGAGGGGCTCTTTGGCTCCCACCAGTCCCCCTGTCTGGTCTA
+
BBABBFFFBFFFGFGGGAFFEGGHFEEGGGHHGGGGGGHHHHGHGGGHHHHHHFGHHGHHHHFHHHFHHHHGGGGGHHHHGHHHFHFHGHHHGGEGGHHHGHHFFCHHGHHHHHHHHHHHHHHHHGEGGGHHHHHHHHHGEHHHGGGGGGGHHHHHHGHHHHGGGGHHHHHHHHHHHHHHGEGGGGGG;CFGGGGGGGGGGFGFGGFFFFFFFFFFFFFFFFFFFFFFFFFFFFFFFFFFFFFFFFFFBBB
@M05620:37:000000000-D9766:1:1101:8667:7916 1:N:0:26
ACCACACCTTCTACAATGCGCTGCGTGTGGCTCCCGAGGAGCACCCCTTGCTGCTGACCGAGGCCCCCCTGAACCCCAAGGCCAACCGCGCGAAGATGAGTGGAGTGCTTCCTCTTCTAGTTTCCGCATGCATCCTTCCTGTCGTCCCGGCGCTGCGACTTTTCTCACTGATTCTCTCTTTTGCAGTTTTCCGTAGGCATCTCTTCTCTGCCCTGCGTCTCCTTTGGCACTCTGCAGGTTCTCGATTGGAA
+
AAAAAAA>BCFFFGGFGG4EFCFGGEE2AAGGGAFE2EEEFHHHHGGAFBGHGHHFGHH>>ECEGDFGGGGFGFHGGGDHGAGHHG/BDF<>BFCD1FF1@1<1?<0?111>FHFF1111>111><.-.<<000<<DHFB:0/.;..::-:9@DG.--;-;9B/BFF/9//9;BBF/BFF/9BFFBFBFFFBA99A./9//;/;:9:/;/B/EBAA;D-D./;BF/F/9/.////B/..:9B9ABF/9;/9
@M05620:37:000000000-D9766:1:1101:21456:7918 1:N:0:26
AGTGCCAGCTCTCCATCGCACAGGGGACCCAGGGCCTGGCCCCTCCATCCAGAAAACCTATGACCTCACCCGCTACCTGGAGCACCCACTCCGCAGCTTGGCTGGGACCTATGTGAGTATCCAGCGTAGGAATCTGGGAGTTGGGGAGGAGTGAGGAGTTGGGGAAAGACAGTCCTAACCGTGGAGGGTTCTGGTAAATGATGGGGTGAGGAGGGGCTCTTTGGCTCCCACCAGTCCCCCTGTCTGGTCTA
+
>A>>AFDCAFFFG4FGEFECEEHCF2BEEGHHFEEEAFHHHHGHGGBFHHFGHFH2FEHBGGGHHGHFHHGEG>/>GGGG2BFGGH11?GFGEGGEGHFGDGCGGGAGGHGHHH2BGHGHHHDGHCGADGBBGHHFHF0?EGG1C@.<A.<CG0DG0AHHHGGG...C/C/CGHHGCCGGGGGG.EFGGGGGGGGFFGFGBFFGGFDBFFFBD?-@BBFFFFFFFFFFFBFFAFFFFFFFBFFFFFFFFF/
@M05620:37:000000000-D9766:1:1101:4966:7921 1:N:0:26
ACCACACGTTCTACAATGCGCTGCGTGTGGCTCCCGAGGAGCACCCCGTGCTGCTGACCGAGGCCCCCCTGAACCCCAAGGCCAACCGCGCGAAGACTCAGGTGGGTGGTCCGCTACTTCTTCTGGTGGGCGCCTCCCTCCTTCGTTGGCGCCCGGCGCTGCGCCCTTTCTCCCTTGTTCTCTCTTCTGCCGGTTTCCGTAGGAGTCTCTTCTCTGCTCTGCGTCTCCTATGGGTCCCTTCGGGTTGTCGA
+
AAAAAAA1BBCAGFGGGG1AEAEEEEG0AEC0F/BF/EECEHHFHGG/AEA/DB@GHHF/>@/EFGGEEEEHHHGGGFGHGHHHHGGGGG/>/<</???1C0FF.CAEG<<<CC.-<0;;CGFF0;GFE-.;-@G.9.9;EGGB9;9:.;-99@@?-@-;;-;-A@?/BBFB/FF/;B/F/9//9/9//9F@--;9/;-/-;A/9-;////BB9BBF/;;/;@9=BBFF/;//;9;;;//;:;-AE;;FB-
@M05620:37:000000000-D9766:1:1101:26892:7925 1:N:0:26
AGTGCCAGCTCTCAATCGCACAGGGGACCCAGGGCCTGGCCCCTCCATCCAGAAAACCTATGACCTCACCCGCTACCTGGAGCACCAACTCCGCAGCTTGGCTGGGACCTATGTGAGTATCCAGCGTAGGAATCTGGGAGTTGGGGAGGAGTGAGGAGTTGGGGAAAGACAGTCCTAACCGTGGAGGGTTCTGGTAAATGATGGGGTGAGGAGGGGCTCTTTGGCTCCCACCAGTCCCCCTGTCTGGTCTA
+
A?AAAFDFBFFFGFGGGGGCEFHFFFGGGGHHGGGEGFHHHHGHGGFGFHEHHEGHHECHHHHHHHGFHHHGGGCEGFHEGGHHEHCGGBGGFEEGG3GHGFGFDGGHGEGHHHHDFB?FGHGHHGFGDEFGHFFGGHGG<GHHGGGGFGGHHFHHHDCFFB-ACFFHFHGG:CGHFFHHGCEGDFGGC.CCFGCFFGGGGFGFGGFCEFFFDFFFA@EFFFFEFFFFFFFFFFBFFFF?F?FFFFFFFBB
@M05620:37:000000000-D9766:1:1101:19734:7969 1:N:0:26
AGTGCCAGCTCTCAATCGCACAGGGGACCCAGGGCCTGGCCCCTCCATCCAGAAAACCTATGACCTCACCCGCTACCTGGAGCACCAACTCCGCAGCTTGGCTGGGACCTATGTGAGTATCCAGCGTAGGAATCTGGGAGTTGGGGAGGAGTGAGGAGTTGGGGAAAGACAGTCCTAACCGTGGAGGGTTCTGGTAAATGATGGGGTGAGGAGGGGCTCTTTGGCTCCCACCAGTCCCCCTGTCTGGTCTA
+
CCBBCFFFCFFFGGGGGGGGGGHHGGGGGGHHGGGGGGHHHHGHGGHHHHHHHHHHHGHHHHHHHHHHHHHGGGGGHHHHHHHHHHHHGHHHGGGGGHHHGHHGGGHHGHHHHHHHHHHHHHHHHGGGGGHHHHHHHHHGGHHHGGGGGGGHHHHHHGHHHHGGGGHHHHHHHHHGHHHHGGGGGGGGCFFGGGGGGGGGGGGGGGFFFFFFFFFFFFFFFFFFFFFFFFFFFFFFFFFFFFFFFFFFFFF
@M05620:37:000000000-D9766:1:1101:15685:7981 1:N:0:26
GAGGCTGCTTTGGAAGAAACTCATAGATTACTGCAACAGTTCCCCCTGGCCCTTGAAACGTTTCTTGCCTGGCTTCCAGAAGCTGCAACAACTGCCCCTGTCCTCCAGGCTGCTACCCGTCAGGACCGGCTCCTCGAAGCCTCCACGGGAGTCACAGAGCCGCTGAACCAATGGCAAGTCCGTCAGGCCTTTCCGCTTTAGCACTCTTGTGGCTCCCCTTGCCCACTTCTCAGCATTTGTCCTTGTCCCTG
+
BAABBBFBFFFFGGGGC4FGGGBHFHHHHBFHEG4FG2BDDBFGHG2BFFGBFGGHHHHFGHHGDDDBBGGHHFBABGHBGFHBFECHGGHHG3FGC1BFGHHHFHHHH1BC?G@GHH/E/EEH3G?EEGDGGHHG/</<F2F/@@<@/<>C0F11F<GHHG-@FGH/<.<G//CHHGH00.;CD?GGA/CBFGGGGGGGGGGGGGGGGGGG.CFFE.CFFB/B;.;BFFFFFF/BF/FF/FFFFF//;FB
@M05620:37:000000000-D9766:1:1101:23467:8025 1:N:0:26
GAGGCTGCTTTGGAAGAAACTCATAGATTACTGCAACAGTTCCCCCTGGACCTGGAAAAGTTTCTTGCCTGGCTTACAGAAGCTGAAACAACTGCCAATGTCCTCAAGGCTGCTCCGCATCCAGCACGGCTCCTCAACCCCTCAAAGGGCGTCACCGAGCAAATGACCACATTGCAAGTACGTCAGGCCTTTCCGCTTTCGCACTCTTGTGTCTCAAATTACACACTTCTCCACCTTTGTCCTTGTCTCTG
+
>33>ABFABFFFG4EGFGFGGGGFF5AF6BGFFFGFFFHFFGHHHGGFACGHGGHFBHHGBDFGHGFHHGDFFFGGHHGFFCGHH33BB31BBFFFBGGHF4B@33B3B?311BFG1?/>>?33B?0//<<AFFH11?0</?CFFF>0//><>C/FD/-@-01><=1<1>.0000<=000=.CGADF/;C/C0:.CE.;G.C:ABFBFGGGFG0;009090;0F9./;9009/9.;/9/:99;BFB//;9/
@M05620:37:000000000-D9766:1:1101:7365:8054 1:N:0:26
ACCACACCTTCTACAATGAGCTGCGTGTGGCTCCCGAGGAGCACCCCGTGCTGCTGACCGAGGCCCCCCTGAACCCCAAGGCCAACCGCGAGAAGATGAACCCAGGTGAGTGGCCCGCTACCTCTTCTGGTGGCCGCCTCCCTCCTTCCTGGCCTCCCGGAGCTGCGCCCTTTCTCACTGGTTCTCTCTTCTGCCGTTTTCCGTAGGACTCTCTTCTCTGACCTGAGTCTCCTTTGGAACTCTGCAGGTTC
+
CCCCCCBBFFFFGFGGGGGGGGHHGGFFGGGHHGGGGGGFGHHHHGGGEGGGGGGHHHHEGGFFGGGGGGGHGHHGGGGHGHHHHGGGGGCGGGHHHHGFGH?<GFCFB0<?CFHECCC?GC<DHHFFG0<<EHFCGGDFHEFH.FFGG9FFGGFGG?DF-BCABF=FFF@FFFBFFF/FEFFB/9//BBFFFFF;9DFFFFFF.ADFFF9/;FFB/;BF/BF/B/9/:/FFFFFB/BFFFFF///:AFB/
@M05620:37:000000000-D9766:1:1101:17022:8058 1:N:0:26
GAGGCTGCTTTGGAAGAAACTCATAGATTACTGCAACAGTTCCCCCTGGACCTGGAAAAGTTTCTTGCCTGGCTTACAGAAGCTTAAACAACTGCCAATGTCCTACAGGATGCTACCCGTAAGGAAAGGCTCCTAGAAGACTCCAAGGGAGTAAAAGAGCTGATGAAACAATGGCAAGTAAGTCAGGCATTTCCGCTTTAGCACTCTTGTGGATCCAATTGAACAATTCTCAGCATTTGTACTTGTAACTG
+
BABCACFCFFFFGFGGGGGGGGHHGHHHHHHGHHGHGHHGHGGHHGGGGHHHHHGHGFFHFGHHHHGGGHHHHHHFFGGGHHHHHFFHHHHHHHHGHHHHHHHHHHHHHHHHFHGHHHFEEFHGHHHB?FGHGHHEGHHHFGGFGHHEBGGGGHGFDFFHHHHHHHHDFHGFHGFHHGGFGGFGFGFHGGFGGHGGDGGG0GHHGHHHHHHGHCHHFGHHHGHHGHHGCHGBFGGGGGGFFFGGB9BCFGG
@M05620:37:000000000-D9766:1:1101:18865:8069 1:N:0:26
ACCACACCTTCTACAATGAGCTGCGTGTGGCTCCCGAGGAGCACCCCGTGCTGCTGACCGAGGCCCCCCTGAACCCCAAGGCCAACCGCGAGAAGATGCCCAGGTGAGTGGCCCGCTACCTCTTCTGGTGGCCGCCTCCCTCCTTCCTGGCCTCCCGGCGCTGCGCCCTTTCTCACTGGTTCTCTCTTCTGCCGTTTTCCGTAGGACTCTCTTCTCTGACCTGCGTCTCCTTTGGAACTCTGCAGGTTCTA
+
AAAABBBAFFFFGGGGFGGGGDGGGEEFHDGHGFFEGGGGGHHHHGGGGEGGHHFHHHGGCGGGFAGEGGGHBFHFGGGHEFHHHFEEGGGCCGFF1FFFGHGA<G1<<<//FG@?CCGFHHBGHB0<=CDAG--AAEEEHGGGHGGB0FGF0.;A.;99;--;-;9BB99B9FFF/BF/BFF/FFFFFFE/BB99/;F/.;.AFFFBB/BFF//FB/B9//..99BA9BFFFFB/FFFFF//:BAA////
@M05620:37:000000000-D9766:1:1101:4415:8069 1:N:0:26
GAGGCTGCTTTGGAAGAAACTCATAGATTACTGCAACAGTTCCCCCTGGACCTGGAAAAGTTTCTTGCCTGGCTTACAGAAGCTGAAACAACTGCCAATGTTCCACAGGTCGATCCGCGAGGAAAGAGGCTCATAAGAGCCTAAGGGAGCGAAACAGCGCTGAAGACAACCTTACAAGACATACCGACTTTTCCGCTTTCGCACTCTTGTATCTAACTTTAAACAATTCACCGCTTTTGTCCTTGACTCTG
+
A?AAAAFACFFFGG1BAGGGGGHHHHHGGBHHHHHFFHHAGHHHHGGGHEHGHHHHHHFHHHHHHHHHHHGHHHHHHHGHHHHHHHHHHHGHHHHGHHHH22B2B1B0?11/>?BE0//////0B000??/<<>G21B10@F1C00@/?///>>/?FG@<.<.00=/</../00<000///000/;.:-;0;0CC.;.90.;.=ABFGGB000;0000;C0/;//-/;F///-;-;;F/9/9;BF////9/
@M05620:37:000000000-D9766:1:1101:11674:8072 1:N:0:26
GAGGCTGGTTTGGAAGAACCTCAGAGACCCCTGGCACAGGGCCCCCAGACCAAATAACCGTTACGTACCTGGCTAACAGCAGCTGCAACCACGTCGCCTGTCTTAAAGGATGCTGACCATCCAGCGAGGGTACTCGCCAGCTCCGCAGGAGTCACCGGGCTGGTGAACACAGGTCAAGTCGGTCAGGGCTTTCCGATTTCGCAGTCTTGTGAGTGGCCTTGCGGCCTTCACAGCCTTGTTCCTTGTGCCTG
+
>11>>>>1BBCAF1EF1AAAFBE1BBF00000B0A01BB///B//A/B/B/0//1DABB/EA/>/B1/?D1FFH11B1FBFGHBB1>FG0/?//?/>AEH1>2>22BBBB110<1100111B1BB///>//0?<1C////><11..->AEEH/=0<.-;--:.:/<G00/C..0;;F09;.--.;CF.;;=F00;.--9/-----/;///;////-9-;9/;----;/;/;//--9///;;/;;9://;9/
@M05620:37:000000000-D9766:1:1101:4439:8073 1:N:0:26
GCGTCTGCTTTGGCAGAAACTCATAGATTACTGCAACAGTTCCCCCTGGACCTGGGAAAGATTCTTGCCTGGCTTACAGAAGCTGACACAACTGCCAATGTCCTACAGGATGCTACCCGTAAGGAAAGGCTCCTAGAAGACTCCACGGGCGTACAAGCGCTGATGAAACAATGGCAAGTAAGTCAGGCATTTCCGCTTTAGCACTCTTGTGGATCCAATTGAACAATTCTCAGCATTTGTACTTGTAACTG
+
11A>>AADFFFFFGGGGFGGGFH3DF1DGGGHEFBDGGHGHHHHHGGGH0GHHHH/F1/B0BFHH2DGHHHA0BFGHHDHB@FGGG01B>?>BFDB1FFEHHGGGHGCFHHHHH2FGHGE//FF10FFGGHHGHBF1<1<FGHGF0/>><BC/<<1?/CAFACHBFG1>0.>DGHH0<G0<DHDDDCG.CHHHHCGFGGFGH0CCFFGFFB.09CFF0CFF0FFF/CFBGFBBFFGGGGG0CFG9FBFFFF
@M05620:37:000000000-D9766:1:1101:23735:8086 1:N:0:26
ACCACACCTTCTACAATGAGCTGCGTGTGGCTCCCGAGGAGCACCCCGTGCTGCTGACCGAGGCCCCCCTGAACCCCAAGGCCAACCGCGAGAAGATGAACCCAGGTGAGTGGCCCGCTACCTCTTCTGGTGGCCGCCTCCCTCCTTCCTGGCCTCCCGGAGCTGCGCCCTTTCTCACTGGTTCTCTCTTCTGCCGTTTTCCGTAGGACTCTCTTCTCTGACCTGTGTCTCCTTTGGCACTCTGCAGGTTC
+
>1>AA1AABCBD3FG13BBEBFBFABEA00B0FAF00AE/AFGGHGCG//B/D11BDG0A@E/EEE>>E>/F@G>EGAE?FEHC/FGGG/<BB/01>1GF1?/<FF?110?1?C0FC-<<@GDD<0=0GF=/<CCCC-A.../:./0;/0;/.C9.E..--:-.CB--A@-/;FB/9B//;B99BB99FFFFFBB@--;-99A/--9/BBBFB/9BF:///9//-/;9BBFF//B///9;B9B///;-9;/
@M05620:37:000000000-D9766:1:1101:24870:8096 1:N:0:26
ACCACACCTTCTACAATGAGCTGCGTGTGGCTCCCGAGGAGCACCCCGTGCTGCTGACCGAGGCCCCCCTGAACCCCAAGGCCAACCGCGAGAAGATGAGTGGCCCGCTCCCTCTTCTGGTGGCCGCCTCCCTCCTTCCTGGCCTCCCGGCGCTGCGCCCTTTCTCACTGGTTCTCTCTTCTGCCGTTTTCCGTAGGACTCTCTTCTCTGACCTGCGTCTCCTTTGGAACTCTGCAGGTTCTAGATCGGAA
+
CCCCCCCCFFFFGGGGGGGGGGHHGEGEHGHHHGGGGGGGGHHHHGGGEGGGFHHHHHHGGGGGGGGGGGGFHHHGGGGHGGHHFGGGGFGGGGHHHHGHHHGGFCCDG->FHHHHHHFHHHGHHGGGGDHGHHGHHHHHHHHHHGGGGG-BFGGGGFFFFFFFFFFFFFFBFFFFFFFFFFFFFFDDFFFFFFFFFFFFFFFFFFFFFFBFFFF.;AFFFFFFFFFFFFFFFFFFFF;FFFFFFFFFFFF
@M05620:37:000000000-D9766:1:1101:11284:8107 1:N:0:26
AGTGCCAGCTCTCAATCGCACAGGGGACCCAGGGCCTGGCCCCTCCAGCCAGAAAACCTATGACCTCACCCGCTACCTGGAGCACCAACTCCGCAGCTTGGCTGGGACCTATGTGAGTATCCAGCGTAGGAATCTGGGAGTTGGGGAGGAGTGAGGAGTTGGGGAAAGACAGTCCTAACCGTGGAGGGTTCTGGTAAATGATGGGGTGAGGAGGGGCTCTTTGGCTCCCACCAGTCCCCCTGTCTGGTCTA
+
AA>AAFF11CFFGDFFEF11E0GAFEAEAEGH00EB/AFGAGEHGGG1FAGGCHHEHEH1BBAGHFFHHHHGE/>EGFHHBFGHHHC?EGGHEECE>GEGFHC/EEGH/FFHHGDFHFG1FGHGHG/CCGHGFHHHGHCGFHGG-C<C<AC<G0DGC.CC0C-@EACHHHHHHHHGHHHGGGEACEG?;CFFGG9CFGGGGEGG?F99AFFFBF@?@-EF/B/;FF/AEBFFFFFFEF?A@EFFF/B/BFB
@M05620:37:000000000-D9766:1:1101:16133:8114 1:N:0:26
ACCACACCTTCTACAATGAGCTGCGTGTGGCTCCCGAGGAGCACCCCGTGCTGCTGACCGAGGCCCCCCTGAACCCCAAGGCCAACCGCGAGAAGATGAGTGGCCCGCTACCTCTTCTGGTGGCCGCCTCCCTCCTTCCTGGCCTCCCGGAGCTGCGCCCTTTCTCACTGGTTCTCTCTTCTGCCGTTTTCCGTAGGACTCTCTTCTCTGACCTGAGTCTCCTTTGGAACTCTGCAGGTTCTAGATCGGAA
+
CCCCCCCCFFFFGGGGGGGGGGHHGGGFHGHHHGGGGGGGGHHHHGGGGGGGHHHHHHHGGGGGGGGGGGGHHHHGGGGHGHHHHGGGGGGGGGHHHHHHHGGGHHGGGGGHHHHHHHGHHHGHHGGGGGHGHHGHHHHHHHHHHHGGGGGGGGGGGGGGGGGFFFFFFFFFFFFFFFFFFFFFFFDFFFFFFFFFFFFFFFFFFFFFFFFFFFFEFFFFFFFFFFFFFFFFFFFFFFFFFFFFFFFFFFF
@M05620:37:000000000-D9766:1:1101:14931:8119 1:N:0:26
ACCACACCTTCTACAATGAGCTGCGTGTGGCTCCCGAGGAGCACCCCGTGCTGCTGACCGAGGCCCCCCTGAACCCCAAGGCCAACCGCGAGAAGACCCAGGAGAGTGGCCCGCTACCTCTTCTGGTGGCCGCCTCCCTCCTTCCTGGCCTCCCGGAGCTGCGCCCTTTCTCCTTGGTTCTCTCTTCTGCCGTTTTCCGTAGGACTCTCTTCTCTGACCTGATTCTCCTTTGGAACTCTGCAGGTTCTAGT
+
CCCCCCCCFFFFGGGGGGGGGGHHGGGEEGHHHGGGGGGGGHHHHGGGGGGGHHHHHHHGGGGGGGGGGGGHGHHGGGGHGHHHHGGGGGDGGGHH22/?///?//1?FF0=<@@<CCGHFHHHF0DGEC.AGG.EH./CFHBF9F0/..;FG?.--:99CF-;D9-:00;90009:FA0F0:00;FFBFBC.99A00A0.;.::BB090BFFF900;/::/00;00;FB90/090:9B;F0F.::0B9B0
@M05620:37:000000000-D9766:1:1101:12802:8120 1:N:0:26
AGTGCCAGCTCTCAATCGCACAGGGGACCCAGGGCCTGGCCCCTCCATCCAGAAAACCTATGACCTCACCCGCTACCTGGAGCACCAACTCCGCAGCTTGGCTGGGACCTATGTGAGTATCCAGCGTAGGAATCTGGGAGTTGGGGAGGAGTGAGGAGTTGGGGAAAGACAGTCCTAACCGTGGAGGGTTCTGGTAAATGATGGGGTGAGGAGGGGCTCTTTGGCTCCCACCAGTCCCCCTGTCTGGTCTA
+
ABAACFFFCFFFGGGGGGGGGGHHGGGGGGHHGGGGGGHHHHGHGGHHHHHHHHHHHGHHHHHHHHHHHHHGGEGGHHHHGHHHHHFHGHHHFGGGGHHHGHHGGGHHGHHHHHHHHHHHHHHHHGGGGGHHHGHHHHFFGHHHGGGGGGFHHHHHGFHHHHGGEGHHHHHHHHHHHGHHGGGGDEGGFGGGGGGGGGGGGGGGGGFFFFFFFFFFFFFFFFFFFFFFFFFFFFFFFFFFFFFFFFFFFFB
@M05620:37:000000000-D9766:1:1101:8830:8123 1:N:0:26
GAGGCTGCTTTGGAAGAAACTCATAGATTACTGCAACAGTTCCCCCTGGACCTGGAAAAGTTTCTTGCCTGGCTTACAGAAGCTGAAACAACTTCCAATGTCCTACAGGATGCTCCCCGTACGGCCCGACTCCTCAAAGCATCCAAGGAAGTAACCGCGCTGATGAAACCATGGCAAGTCCGACAGGCCTTTCCGCTTTAGCACACTTGTGGCTACCATTGCACACTTCTCAGCATTTGTCATTGTCAATG
+
BBAACCFCFFFFGGGGGGGGGGHHHHFHHHHGHHHGFHHHHHHHHGGGHHHHHHHBFGHGBGHHHHHHHHHHHHHGHHHHHHHHHHHHHHGHHEDF3BBFHBH4GFHF3BGHHHGHGGG/>//?/<<E/>>E2F22BB322@@G@22?0@0???1??@/->CF1><>1D<.0=/<GCEG00C.:;-;;:CHHHHGGGGGGGGGG/;FBBBFD?FBF/:FFFBC00.;FFFB9FFFFBFBF00FFF09B0BB
@M05620:37:000000000-D9766:1:1101:7865:8155 1:N:0:26
AGGGCCAGCTCTCCAGAGCACAGGGGACCAAGGGCATGGCCCCTCCATCCAGAAAACCTATGACCTCACCCGCTACCTGGAGCACCCACTCCGCAGATTGGCTGGGACCTATGTGAGTATCCAGCGTAGGAATCTGGGCGTTGGGGCGGCGTGCGGAGTTGGGGAAAGCCAGTCCTAACCGTGGCGGGTTCTGGTAAATGATGGGGTGAGGAGGGGCTCTTTGGCTCCCACCAGTCCCCCTGTCTGGTCTA
+
>1>1>>11>BBDAAB1BA1ABBCGC0BA0BBG0A0B0ABCAFEGGG0G10BB1010BB01BF2GF1BFGHG>>>/>FF1>0>BB>?/>?BBB>?/>/BBBGGCGGGHG?FFHHHB>FH2BGG2GHGG<BC@1FDBDG0/>CG?0A@.<@-:AA.AG-;.9C9@@---:9F9AFFBFFFFF@BF@-;@?@FFFFFFFFFFFFFFFEAB@EFF/AF@?@?FFFFFFFFFFFFFFFFFFFFFF@FFFFFFFFFF
@M05620:37:000000000-D9766:1:1101:17007:8156 1:N:0:26
AGTGCCAGCTCTCAATCGCACAGGGGACCCAGGGCCTGGCCCCTCCATCCAGAAAACCTATGACCTCACCCGCTACCTGGAGCACCAACTCCGCAGCTTGGCTGGGACCTATGTGAGTATCCAGCGTAGGAATCTGGGAGTTGGGGAGGAGTGAGGAGTTGGGGAAAGACAGTCCTAACCGTGGAGGGTTCTGGTAAATGATGGGGTGAGGAGGGGCTCTTTGGCTCCCACCAGTCCCCCTGTCTGGTCTA
+
BCABCFFFCFFFGGGGGGGGGGHGGGGGGGHHGGGGDFHHAGEGGGHHHHHHHHGHHGHHHHGHHHHHHHHGGEFGHGHHHHHHHHHHGHHHGGGGGHFHGHHGGGHHGHHHHHHHHGHHHHHHHGGGGGHHHHHHHHHGGHHGGGGGGGGGHHHHHGHHHGGGGGHHHHHHHHHHHHHHGGEGFGGGCFGGGGGGGGGGGGGGGGFFFFFFFFFFFFFFFFFFFFFFFFFFFFFFFFFFFFFFFFFFFFF
@M05620:37:000000000-D9766:1:1101:19304:8161 1:N:0:26
ACCACACCTTCTACAATGAGCTGCGTGTGGCTCCCGAGGAGCACCCCGTGCTGCTGACCGAGGCCCCCCTGAACCCCAAGGCCAACCGCGAGAAGACCCAGGTGAGTGGCCCGCTACCTCTTCTGGTGGCCGCCTCCCTCCTTCCTGGCCTCCCGGAGCTGCGCCCTTTCTCACTGGTTCTCTCTTCTGCCGTTTTCCGTAGGACTCTCTTCTCTGACCTGAGTCTCCTTTGGAACTCTGCAGGTTCTAGA
+
CCCCCCCCFFFFGGGGGGGGGGHHGGGFHGHHHGGGGGGGGHHHHGGGGGGGHHHHHHHGGGGGGGGGGGGHHHHGGGGHGHHHHGGGGGGGG?HEHHHHHGCG1GHHGGHHGGGGGHGHHHHHHDGGDHHGGGGGHGHHGHHHGGBFGGGGGGGGFFGGGGGGFFFFFFFF/BFFFFFFFFFFFFFFFFFFDFFFFFFFFFFFFFFFFFFFFFFFFFFFF/BFFFFFFFFFFEFFFFFFF/FFFFFFFFB
@M05620:37:000000000-D9766:1:1101:13741:8163 1:N:0:26
AGTGCCAGCTCTCAATCGCACAGGGGACCCAGGGCCTGGCCCCTCCATCCAGAAAACCTATGACCTCACCCGCTACCTGGAGCACCAACTCCGCAGCTTGGCTGGGACCTATGTGAGTATCCAGCGTAGGAATCTGGGAGTTGGGGAGGAGTGAGGAGTTGGGGAAAGACAGTCCTAACCGTGGAGGGTTCTGGTAAATGATGGGGTGAGGAGGGGCTCTTTGGCTCCCACCAGTCCCCCTGTCTGGTCTA
+
ABAABFFFBFFFFGGGGGGGGGHHGGGGGGHHGGGGGGHGHHGHGGHHHHHHHFCHHGHHHHGHHHHHHHHGGFGGHHHHHHHGGHHHGHHHGGGGGHHHGHHGGGHHGHHHHHHHHHHHHHHHHGGGGGHHHHHGHGGGGHHHGGFCGGGHGFHHHGHHHGGGGGHHHHHHHHHHHHHHGGGGDFGG;FGGGGFGGGGGGGGGGGFFFFFFFFFFFFFFFFFFFFFFFFFFFFFFFFFFFFFFFFFFFFF
@M05620:37:000000000-D9766:1:1101:15803:8164 1:N:0:26
GAGGCTGCTTTGGAAGAAACTCATAGATTACTGCAACAGTTCCCCTGGACCCTGAAAAGTTTCTTGCCTGGCTTAAAGAAGCTGGAACAACTGCCCATGTCCTACAGGATGCTACCCGTAAGGAAAGGCTCCTAGAAGACTCAAAGGGAGTAAAAGAGCTGATGAAACAATGGCAAGTAAGTCAGGCATTTCCGCTTTAGCACTCTTGTGGATCCAATTGAACAATTCTCAGCATTTGTACTTGTAACTGA
+
A3AA>AFAFDDDG4BBFGFGGGHHHFGGHFBDG54FCHEFG5DB2BBC2AB23B2B35BBBGFHHH53FFGGGH355DBBABBF213BBGG333B1B3BF44BDFG@GG@@2F@BGFAEEEHHHGHBBFGHGGFFGHDF3DG2BF3GAGCCFGFH2F@FD2F22FDF2=??1?0?GF?DG?1>1><<FFGFFHDGDDE=0DD=<CGHB0<EC0CFGG;GG0CGHH:F;CC;GFF0FF9;;;;F0;;FFFF0
@M05620:37:000000000-D9766:1:1101:15421:8165 1:N:0:26
GAGGCTGCTTTGGAAGAAACTCATAGATTACTGCAACAGTTCCCCCTGGACCTGGAAAAGTTTCTTGCCTGGCTTACAGAAGCTGAAACAACTGCCAATGTCCTACAGGATGCTACCCGTAAGGAAAGGCTCCTAGAAGACTCCAAGGGAGTAAAAGAGCTGATGAAACAATGGCAAGTAAGTCAGGCATTTCCGCTTTAGCACTCTTGTGGATCCAATTGAACAATTCTCAGCATTTGTACTTGTAACTG
+
AAAB>AFAFFFFGFFEFGGGGFHHHHHHHHHHGGFHHHHHHHFHHGEEGEGGHHHFBBFHBGHHHHGFGHHHGGHEFGGHHHHHHFFFGGEHGHHHGHHHHFGHHHHHGHHHFHGFHHG?@EHGHHHG0FGHFGGBGFHH?D?FFGHFBGGGFFGFFGGHHHHHHHHGFFFDFG=GFFG?FGFGHHEGGFGGFFDDEDA=<DGHFHHGHFGDHCHHFGHHHHFHGHGHHHBBFFGGGGGFFGFGCCFFFFG
@M05620:37:000000000-D9766:1:1101:22743:8180 1:N:0:26
AGTGCCAGCTCTCAATCGCACAGGGGACCCAGGGCCTGGCCCCTCCATCCAGAAAACCTATGACCTCACCCGCTACCTGGAGCACCAACTCCGCAGCTTGGCTGGGACCTATGTGAGTATCCAGCGTAGGAATCTGGGAGTTGGGGAGGAGTGAGGAGTTGGGGAAAGACAGTCCTAACCGTGGAGGGTTCTGGTAAATGATGGGGTGAGGAGGGGCTCTTTGGCTCCCACCAGTCCCCCTGTCTGGTCTA
+
A?AAAFFFAFBFFGGGGGFGAEGHFEGGGGHHGGGGGCHAHHGHGGBGHHHFHFHHHGGFHHHHGHHHHHHGGG?FHFHFGHHCFHHHGFFHGGCGGFHHGHHFEEHHGHHHHHHHHHGHHHHHHCCCGGGHHHHHHHHGGHHGGGGGGGGHHHGHHGHHHFCGGGHGFGHHHGHGHHHHGGGGGGGGCFFGGGGGGGGGGGGGGGF@FFFFFF@@@@FFFFFFFFFFFFFFFFFFFFFF@FFFFFFFFFF
@M05620:37:000000000-D9766:1:1101:4499:8181 1:N:0:26
ACCACACCTTCTACAATGACCTGCGTGTGGCTCCCGAGGAGCACCCCGTGCTGCTGACCGAGGCCCCCCTGAACCCCAAGGCCAACCGCGAGAAGATGAGTGGCACGCTACCTCTTCTGGTTGCCGACTCCCTCCTTCCTGGCCTCCCGGCGCTGCGCCCTTTCTCACTGGTTCTCTCTTCTGCCGTTTTCCGTAGGACTCTCTTCTCTGCCCTGCGTCTCCTTTGGCACTCTGCAGGTTCTCGATCGGAA
+
AAAAAAAAFFFFGGGFFE11A1BBAAABF?GH1BFEGGGEGHHHHGGGAEGEGGHBGHGG?EGGG?EEGGG0F1>EGG/F//FECF//BC/</B<CDF1FGHE/0?/@EEGHH<1=GH11<1>0<<-=CFHGHCCCCGFC0/CG0C:CC:;?9-:;A-:;;:BFF/FFFF-B/FFFFFFF/:9B/;;;/AFBBB:-AFF/:BFFF;;BFB/9EFFA@B>BBFFBBFF/9BF/9FFFFFFFBF/9FF-;--9
@M05620:37:000000000-D9766:1:1101:14696:8184 1:N:0:26
ACCACACCTTCTACAATGAGCTGCGTGTGGCTCCCGAGGAGCACCCCGTGCTGCTGACCGAGGCCCCCCTGAACCCCAAGGCCAACCGCGAGAAGATGAGTGGCCCGCTACCTCTTCTGGTGGCCGCCTCCCTCCTTCCTGGCCTCCCGGCGCTGCGCCCTTTCTCACTGGTTCTCTCTTCTGCCGTTTTCCGTAGGACTCTCTTCTCTGACCTGAGTCTCCTTTGGAACTCTGCAGGTTCTAGATCGGAA
+
CCCCCCCCFFFFGGGGGGGGGGHHGGGFFGHHHGGGGGGGGHHHHGGGGGGGHHHHHHHGGGGGGGGGGGGHHHHGGGGHGHHHHGGGGGGGGGHHHHHHHHGGHHGGG@GHHHHHHH1GGGGHHGGGGGHGHHGHHHHHHHHHHHGGGG-CDGGGGFFFFFFFFFFFFFFFFFFFFFFFFFFFFFDFFFFFFFFFFFFFFFFFFFFFFF0FFFF/BFFFFFFFFFFFFFFFFFFFFFFFFFFFFFFFFFF
@M05620:37:000000000-D9766:1:1101:15633:8185 1:N:0:26
AGTGCCAGCTCTCAATCGCACAGGGGACCCAGGGCCTGGCCCCTCCATCCAGAAAACCTATGACCTCACCCGCTACCTGGAGCACCAACTCCGCAGCTTGGCTGGGACCTATGTGAGTATCCAGCGTAGGAATCTGGGAGTTGGGGAGGAGTGAGGAGTTGGGGAAAGACAGTCCTAACCGTGGAGGGTTCTGGTAAATGATGGGGTGAGGAGGGGCTCTTTGGCTCCCACCAGTCCCCCTGTCTGGTCTA
+
A3>AAFFFBFFFFGGGGEGGGGHHGGGGGGHHGGGGGGHFEHGHGGGHDHHHG33GHGBHHHHHHHFHHHHGGGCGHHHHHHHGFHHHGHHHGGGGGHHHGHHGGGHHGHHHHHHHGHHHHHHHHGFGCGHHHHHHEFGGGHHHC?FCGGGHHHHHG?CHHGCGGGH.CHHHHHHHHHHHGGEGGGGGEGGGGGGGGGGGGGGGGGFFFFFFFFAFFFFFFFFFFFFFFFFFFFFFFFFFFFFFFFFFFFF
@M05620:37:000000000-D9766:1:1101:4865:8196 1:N:0:26
AGTGCCAGCTCTCAATCGCACAGGGGACCCAGGGCCTGGCCCCTCCATCCAGAAAACCTATGACCTCACCCGCTACCTGGAGCACCAACTCCGCAGCTTGGCTGGGACCTATGTGAGTATCCAGCGTAGGAATCTGGGAGTTGGGGAGGAGTGCGGAGTTGGGGAAAGACAGTCCTAACCGTGGAGGGTTCTGGTAAATGATGGGGTGAGGAGGGGCTCTTTGGCTCCCACCAGTCCCCCTGTCTGGTCTA
+
>11>AFFFAFFFF1GGGFFGCGGHFGGGAEHHGGGCFAGCAGGGGGEHGHHB101GGGHHHHEHFHHHHHHGGFEGHHHGHHHHFHCGFFHHGGGGGHHHGBHF/EGHGHFHHFHHFDGHHHHHGGGGGGGGHBGFHG0?C<GB@A.><.<>C0<A-<EHGBCCEG.;B///CG0FG0FF-EFA.CE?CFF0FF;FFFFFFFFFEBB@?A-/;A=@@@EFF//;FFF-:FFFEFFFFFFF@FFBBBBFBFF
@M05620:37:000000000-D9766:1:1101:9403:8196 1:N:0:26
ACCACACTTTCTACAATGCGCTGCGTGCGGCTCCCGAGGAGCACCCCTTGCTGCTGACCCAGGCCCCCCTGAACCCCAAGGCCAACCGCGCGAAGATGAACCCAGGTGCGTGGCCCGCTCCCTCTTCTGGTGGCCGCCTCCCTCATTCCTGGCCTCCCGGCGCTGCGCCCTTTCTCACTGGTTCTCTCTTCTGCCGTTTTCCGTCGGACTCTCTTCTCTGCCTTGCGCCCCCTTTGGAACTGTGCTGGTTC
+
AAAAAAB4BBBDFFGGGGAAEEEGGEG22AEEF2AE1AA01FFFHGGB1FFHBGBHHHF2B11FFGGGGE1FHHHGGEGHGHHHHGGGGG/BDGG/>DHHHH//??GFF@FGGG0>C-<<DFHHFH:<CGGGEHHGGGGFGEGG.;;F0CFGGGGGG.=@?B-;>DBBFBBFFFFF/B9BBFFFFFF/;FFFFF/;;AFFF/9B.-9-;BFFFFF/9//B:B/9;/999-;@@FFE/BBBF/;9//9;BF/
@M05620:37:000000000-D9766:1:1101:11892:8206 1:N:0:26
GAGGCTGCTTTGGAAGAAACTCATAGATTACTGCAACAGTTCCCCCTGGACCTGGAAAAGTTTCTTGCCTGGCTTACAGAAGCTGAAACAACTGCCAATGTCCTACAGGATGCTACCCGTAAGGAAAGGCTCCTAGAAGACTCCAAGGGAGTAAAAGAGCTGATGAAACAATGGCAAGTAAGTCAGGCATTTCCGCTTTAGCACTCTTGTGGATCCAATTGAACAATTCTCAGCATTTGTACTTGTAACTG
+
AAAAAAFCFFFFGCGGGFFGGGGHGGHHHFHHHHHFFHHGGHGHHGGGHHHHHHHHFFFHGHHHHHHHHHGFGHHGHFGGHHGHHGFHHHFHHHHGFFHHH4BFDHHFBBGCHHGGHHGEE?EBD3??B?BFFFFFHHHGFF2B?GGFA/CFCGB22F2@DG22GHHHF=G?FFGHBG=?=GFHHHEFFF<FHH<CAEE00<0<<CFGHHHGGCCHFGHHHHFHHGFHBGCCCBFGGGGGFGFF;;B9FFG
@M05620:37:000000000-D9766:1:1101:21523:8207 1:N:0:26
AGTGCCAGCTCTCAATCGCACAGGGGACCCAGGGCCTGGCCCCTCCATCCAGAAAACCTATGACCTCACCCGCTACCTGGAGCACCAACTCCGCAGCTTGGCTGGGACCTATGTGAGTATCCAGCGTAGGAATCTGGGAGTTGGGGAGGAGTGAGGAGTTGGGGAAAGACAGTCCTAACCGTGGAGGGTTCTGGTAAATGATGGGGTGAGGAGGGGCTCTTTGGCTCCCACCAGTCCCCCTGTCTGGTCTA
+
>A>ABFDFBFFFGGGGGFGGEGGHGGGGFGHHGGGGGEHACGGFGGFFDGHGGF3GHEHHHHGHFHFHHHHGGG@EHHHFHHHECHHHGFHHGGGGCGHHGGHG??GFGHFHHHHHHHGHGHHFHG<CDGHHFFHHHEHGGHFBD@FGGGGHFGHHBEHHHBCCEGEHGHGHGHGHFHHFGCEBEAAB.;AFFGGGGGGGGGFGGGFBFFFFFFBB;BFFFFFFFFFFFFFFFFFFFFFDBFFFFFFFFFF
@M05620:37:000000000-D9766:1:1101:19547:8241 1:N:0:26
ACCACACCTTCTACAATGAGCTGCGAGTGGCTCCCGAGGAGCACCCCGTGCTGCTGACCGAGGCCCCCCTGAACCCCAAGGCCAACCGCGAGAAGATGAACCCAGGTGCGTGGCCCGCTCCCTCTTCTGGTGGCCGCCTCCCTCCTTCCTGGCCTCCCGGCGCTGCGCCCTTTCTCACTGGTTCTCTCTTCTGCCGTTTTCCGTTGGCCTCTCTTCTCTGCCCTGCGTCTCCTTTGGAACTCTGCTGGTTC
+
>1>1AAAAFFFF3BGFBGEDGGHHE00AAAFG1AFAEE/AEHHHEAECAAECGHFFHHHCEEEGGEGGEGCEGBHEGGCG/<FHHGCEGGC<BCHHDGF11FC/?C<11/<C-@F.<-A-<EFG/0GFFG0/.CG??C..A?BBA/0;90CBF.09AFF@-@---9-@-@-BFFFFEFF/-F/B//B/;FFFFBF@;9BAF/-B/;-///;/FF/FB/9:/B-BF-@-@-9FFFFFF;B9/9FBB/9BB/9
@M05620:37:000000000-D9766:1:1101:27669:8247 1:N:0:26
ACCACACCTTCTACAATGAGCTGCGTGTGGCTCCCGAGGAGCACCCCGTGCTGCTGACCGAGGCCCCCCTGAACCCCAAGGCCAACAGCGAGAAGATGCCCACGGGAGTGGCCCGCTCCCTATTCTAGTGGCCGCCTACCTCCTTACTGGCCACCAGGCCCTGAGACATTTCTCCCTGGTTTTATCTTCTGCCGTTTTCAGTAGGCCTCTCTTCCCTGACCTGCGTCTCCCATGGAACCCTGCAGGGTCTA
+
AAA1AAAACFCFG3GB3FFBG1GBE0AAA0A01AAAAEE?AGHFHGGGAAEEHHHAGHBE/FGGG/>EEE/0F>FEGC/G//?FHG/0B<///C0G1D11<1/>/>///0//?/-<--<FC00=DD0=0=CAC-::EC/;C0C/CC/009../.9..9....9//0;/00;0;B0//09/;--:/9//:FF/B@-9BE/B9///;///;//////;9/-;;FE---;9;//-9;B/BF-9:---:F-;9B9
@M05620:37:000000000-D9766:1:1101:24682:8252 1:N:0:26
ACCACACCTTCTACAATGAGCTGCGTGTGGCTCCCGAGGAGCACCCCGTGCTGCTGACCGAGGCCCCCCTGAACCCCAAGGCCAACCGCGAGAAGATGCCCAGGTGAGTGGCCCGCTACCTCTTCTGGTGGCCGCCTCCCTCCTTCCTGGCCTCCCGGAGCTGCGCCCTTTCTCACTGGTTCTCTCTTCTGCCGTTTTCCGTAGGACTCTCTTCTCTGACCTGAGTCTCCTTTGGAACTCTGCAGGTTCTA
+
AAAAAAAAFFFFFGGGFGG1F1BAEAEFHGHHCFGFGGGGGHHHHGGGGGGEGGHGHHHGGGCGGEGGGGGGHHHGGGGH/?GHHFC/B@CCCGFHHFHHHHHG11?CG1FGH/<CGGG01DHHHGHGH/<C.CCGGCCEHH?CH0;99FFGGGGFGAGG-.B/AGF@?/FF/BFFFFFFFBFFFFFFFFFF/@AFFFFFFFFFFFFFF//BFFF/BBFFFFFB-BFBFFFFFEBFFFFF/9FFFF9/FFB
@M05620:37:000000000-D9766:1:1101:19952:8253 1:N:0:26
ACCACACCTTCTACAATGAGCTGCGTGTGGCTCCCGAGGAGCACCCCGTGCTGCTGACCGAGGCCCCCCTGAACCCCAAGGCCAACCGCGAGAAGACCCAGGTGCGTGGCCCGCTACCTCTTCTGGTGGCCGCCTCCCTCCTTCCTGGCCTCCCGGAGCTGCGCCCTTTCTCCCTGGTTCTCTCTTCTGCCGTTTTCCGTAGGACTCTCTTCTCTGCCCTGCGTCTCCTTTGGAACTCTGCCGGTTCTCGA
+
BBA@BBBBFFFFGGGF5GADGFGFEEEBC2FGAFFEEGGGDHHHHGCGDAFFHHFFHHGE?FEGG1FGGGGFG3GEGGCHE/GHHFE@GG@/<ACFHF</FAGG1>F<//CCDGCDGCGHH0<D0<=CAGHGCGGFHGHGGGGEGGFFFFGFGED?B@-?FFBBA?;F/BFF/;9B.;BFFFBFBFFFFFFB.AFEFFFFFFFFFFBFFBBFFFFF/FFF?.9ABFFFBFFFBF/;9FBBF/@999AF/;9
@M05620:37:000000000-D9766:1:1101:23464:8267 1:N:0:26
ACCACACCTTCTACAATGAGCTGCGTGTGGCTCCCGAGGAGCACCCCGTGCTGCTGACCGAGGCCCCCCTGAACCCCAAGGCCAACCGCGAGAAGATGCCCAGGTGAGTGGCCCGCTACCTCTTCTGGTGGCCGCCTCCCTCCTTCCTGGCCTCCCGGCGCTGCGCCCTTTCTCACTGGTTCTCTCTTCTGCCGTTTTCCGTAGGACTCTCTTCTCTGACCTGAGTCTCCTTTGGAACTCTGCAGGTTCTA
+
BBBCAABACFFFGGGGGGBFGGHHGGGBAEGBBFFFDGEGDGDGGGFFFFEGFHGHHHHGGGGEGGGGGGGHFHHGGGGHGHHHHGGGGFCCGGHGHHHHHHGGHHHHHHGGHHGGGGFHHHHHHHHHHHGHHGGGGGHGHHGHHGGGGGGGGGGGGGAGGFFFFFFFFFFFFF0FFFFFFFFFFFFHFHFFFFAFFFFFFFFFF0FFFFFFFHHFFF0;FFF:BFFFFFFFFFFFFFFFFHFFFFFFFFB
@M05620:37:000000000-D9766:1:1101:10473:8271 1:N:0:26
AGTGCCAGCTCTCAATCGCACAGGGGACCCAGGGCCTGGCCCCTCCATCCAGAAAACCTATGACCTCACCCGCTACCTGGAGCACCAACTCCGCAGCTTGGCTGGGACCTATGTGAGTATCCAGCGTAGGAATCTGGGAGTTGGGGAGGAGTGAGGAGTTGGGGAAAGACAGTCCTAACCGTGGAGGGTTCTGGTAAATGATGGGGTGAGGAGGGGCTCTTTGGCTCCCACCAGTCCCCCTGTCTGGTCTA
+
BCABCFFFCFFFGGGGGGGGGGHHGGGGGGHHGGGGGGHHHHGHGGHHHHHHHHHHGGHHHHHHHHHHHHHGGFGGHEHHCGHHHHHHGHHHGGGGGFHHGHHGGGHHGHHHHHHHHHHHHGHHHGGGGGHHGHGHHHHGGHHHGGGGGGEGHHHHGGHHHGGGGGHHHHHHHHHHHHHGGGEGGFGGEGGGGGGGGGGGHGGGGGFFFFFFFFFFFFFFFFFFFFFFFFFFFFFFFFFFFFFFFFFFFFF
@M05620:37:000000000-D9766:1:1101:20405:8280 1:N:0:26
AGTGCCAGCTCTCAATCGCACAGGGGACCCAGGGCCTGGCCCCTCCATCCAGAAAACCTATGACCTCACCCGCTACCTGGAGCACCAACTCCGCAGCTTGGCTGGGACCTATGTGAGTATCCAGCGTAGGAATCTGGGAGTTGGGGAGGAGTGAGGAGTTGGGGAAAGACAGTCCTAACCGTGGAGGGTTCTGGTAAATGATGGGGTGAGGAGGGGCTCTTTGGCTCCCACCAGTCCCCCTGTCTGGTCTA
+
BBBBCFFFCFFFGGGGGGGGGGHHGGGGGGHHGGGGGGHHHHGHGGHHHHHHHGHHHGHHHHHHHHHHHHHGGEGGHHHHHHHHHHHHGHHHGGGGGHHHGHHGGGHHGHGHHHHHHHHHHHHHHGGGGGHHHHHHHHHGGHHHGGGGGGFHHHHHHGHHHHGGGDEHHHHHHHHHHHHHGGGGGGGGGGGGGGGGGGGGGGGGGGFFFFFFFFFFFFFFFFFFFFFFFFFFFFFFFFFFFFFFFFFFFFB
@M05620:37:000000000-D9766:1:1101:20385:8284 1:N:0:26
AGTGCCAGCTCTCCATCGCACAGGGGACCCAGGGCCTGGCCCCTCCATCCAGAAAACCTATGACCTCACCCGCTACCTGGCGCACCCCCTCCGCAGCTTGGCTGGGACCTATGTGAGTATCCCGCGTAGGAATCTGGGAGTTGGGGAGGAGTGCGGCGTTGGGGAAAGCCAGTCCTAACCGTGGCGGGTTCTGGTAAATGATGGGGTGAGGAGGGGCTCTTTGGCTCCCACCAGTCCCCCTGTCTGGTCTA
+
>>>>>DFF1FFFG1GGGEGAFCFAF00A0ABA0AEB/BAG0GGAEGEGHEFHB0BAFECGBB2FHDBFGAC>>/>>GDBBB>?EEG//>EG>/E@<<FBB/FFFGGFGCHFGFDFD1FFHHF1/>@C@CFFGGGHFBF0><CG/@C.<CC;:C0:@-;A9AF@@...9/99-BFFB/9FF@FF?--9>@F-FFBFFFFFFBBBFFF;9-99/----;@E/:B9F/;BE--AA--BBFFFF?EFFBFFFBB/
@M05620:37:000000000-D9766:1:1101:23462:8285 1:N:0:26
ACCACACCTTCTACAATGAGCTGCGTGTGGCTCCCGAGGAGCACCCCGTGCTGCTGACCGAGGCCCCCCTGAACCCCAAGGCCAACCGCGAGAAGATGCCCAGGTGAGTGGCCCGCTACCTCTTCTGGTGGCCGCCTCCCTCCTTCCTGGCCTCCCGGAGCTGCGCCCTTTCTCACTGGTTCTCTCTTCTGCCGTTTTCCGTAGGACTCTCTTCTCTGACCTGAGTCTCCTTTGGAACTCTGCAGGTTCTA
+
ABABCCCAFFFFGGGGGGGGGGHHGEGGHFGHHGGGGGGCGHHHHGGGEGGGHHHHHHHGGGFGGGGGGGGGHHHGGGGHGHHHHGGGGCDBDGHHHHHHHHHGHHFHGF/FHHGGGGGHGHHHHHGHHHGHHGGGGGHGHHGHHGGGGGGGGGGGGGGGGGGGGGFFFFFFFFFFFFEBFFFFFFFFFFFFFFDFFFFFFFFFFFFFFFFFFFFFFFFFFFFFFFFFFFFFFFFFFFFFFFFFFFFFFFF
@M05620:37:000000000-D9766:1:1101:20425:8291 1:N:0:26
AGTGCCAGCTCTCAATCGCACAGGGGACCCAGGGCCTGGCCCCTCCATCCAGAAAACCTATGACCTCACCCGCTACCTGGAGCACCAACTCCGCAGCTTGGCTGGGACCTATGTGAGTATCCAGCGTAGGAATCTGGGAGTTGGGGAGGAGTGAGGAGTTGGGGAAAGACAGTCCTAACCGTGGAGGGTTCTGGTAAATGATGGGGTGAGGAGGGGCTCTTTGGCTCCCACCAGTCCCCCTGTCTGGTCTA
+
BBBBBFFFBFFFGGGGGGGGGGHHGGGGGGHHGGGGGGHHHHGHGGHHHHHHGHHHHGHHHHGHHHHHHHHGGGGGHFHHHHHHHHHHGHHHGGGGGHHHGHHGGGHHGHHHHHHHHHHHHHHHHGGGGGHGHHHHGHHGGHHHGGGGGGEHHHHHHGHHHHGGGGHHHHHHHHHHHHHHGGGGGGGGEGGGGGGFGFFGGGGGGGFFFFFFFFFFFFFFFFFFFFFFFFFFFFFFFFFFFFFFFFFFFFB
@M05620:37:000000000-D9766:1:1101:23010:8295 1:N:0:26
ACCACACCTTCTACAATGAGCTGCGTGTGGCTCCCGAGGAGCACCCCGTGCTGCTGACCGAGGCCCCCCTGAACCCCAAGGCCAACCGCGAGAAGATGAGTGGCCCGCTTCCTCTTCTGGTGGCCGCCTCCCTCCTTCCTGGCCTCCCGGCGCTGCGCCCTTTCTCACTGGTTCTCTCTTCTGCCGTTTTCCGTAGGACTCTCTTCTCTGACCTGCGTCTCCTTTGGCACTCTGCAGGCTCTAGATCGGAA
+
CCCCCCCBFFFFGGGGGGGFGFHHGGGA4EFFHGFEAEECDHHGHGGG?EFGGHFHGHFEEECGGGGGGECGHHHGGDGHGHHHHGGGGG>DCGHFDFGHHBEC0/>>A.<<GHHHGH11=0CFGG-DG?GGHHGGHHHG0/.GHGHFGGBCABGBBADBCFFFFFFFFFFFFFFBFFBFFFFFFFDFFFFFFB.DFFFFFFFFFFFFFF0:/FF.:AFFBFFF00/09BBFFFEFBF.;.FBB0FBE.:A
@M05620:37:000000000-D9766:1:1101:18651:8313 1:N:0:26
ACCACACCTTCTACAATGAGCTGCGTGTGGCTCCCGAGGAGCACCCCCTGCTGCTGACCGAGGCCCCCCTGAACCCCAAGGCCCACCGCGAGAAGATGAACCCAGGTGCGTGGCCCGCTACCTCTTCTGGTGGCCGCCTCCCTCCTTCCTGGCCTCCCGGCGCTGCGCCCCTTCTCACTGGTTCTCTCTTCTGCCGGTTTCCCTAGGACTCTCTTCTCTGGCCTGCGGCTCCTTTGGAACTCTTCCGGTTC
+
AAAA?1AA1CC1FGDGED1BF1AAEE00BE00BFFE0EEE//ABGGG/AE/FEGB11BG///>/BEGGG//BB1FEG/?GFFH/EFG//B///?CCF11??GG</F<F1><CC@GG-@--<C0<0D<<000/C.C--A.:CE/BB/B0C00;.A09EE.;--9--9--A@-;A9/9/;//:/9BBB9/9B9///B9-99A/B/9/9;:BBB/9/;BF9///;A/-;;---9A/;B/:/://9//9/-;-9-
@M05620:37:000000000-D9766:1:1101:13184:8332 1:N:0:26
ACCACACCTTCTACAATGAGCTGCGTGTGGCTCCCGAGGAGCACCCCGTGCTGCTGACCGAGGCCCCCCTGAACCCCAAGGCCAACCGCGAGAAGATGAGGGGCCGGCTCCCTCTTCGGTGGCCCGCCTCCCTCCTTCCTGCCCTCCCGGCGCTGCGCCCTTTCTCCCGGGTTCTCTCTTCTGCCGTTTTCCGTAGGACTCTCTTCTCTGCCCTGCGTCTCCTTTGGAACTCTGCAGGTTCTAGATCGGAA
+
BBBBBBB?FFFFGGFGFGGGGFHHGEA2AEH2GEFFFGCEGFHHHGGGGGFGFHHHHHHCGCGGGGGGGGGHHHHGGGGHGHHHHGGGGGBDGGHHHHGH0B/>C/--<>F.//C00....<.<.-;-.;G./;.C0C/0C/F./;C.E------.-;D-@F/////9.;-A..:9//;9///;/9AFF.B/./.;9/9////;9//////B99..9.-.;/BFFF/B////9///;.ABB//9///;.A.
@M05620:37:000000000-D9766:1:1101:6532:8348 1:N:0:26
ACCACACCTTCTACAATGAGCTGCGTGTGGCTCCCGAGGAGCACCCCGTGCTGCTGACCGAGGCCCCCCTGAACCCCAAGGCCAACCGCGAGAAGATGAGTGGCCCGCTACCTCTTCTGGTGGCCGCCTCCCTCCTTCCTGGCCTCCCGGCGCTGCGCCCTTTCTCACTGGTTCTCTCTTCTGCCGTTTTCCGTAGGACTCTCTTCTCTGACCTGCGTCTCCTTTGGAACTCTGCAGGTTCTAGATCGGAA
+
CBCCDEEBFFFFGGGGGGEGGGHHGGGAEEHHHGFGGGGGGHHHHGGGGGGGHHHHHHHGGGGGGGGGGGGGHHHGGGGHGHHHHGGGGGCDGGHGGHFHHHGF?FC@F>DHHHHHHH1FGF?GHGGGGFHGHHGHHHHHHHHHHHGGGG-@DFGGGFFFFFFFFFFFFFFFFFFHHFFFFFFFFFDFFFFFFFFFFFFFFFFFH:BFFF1BFFF.@AFFFFFFFFFFFFFFFFFFFFFFFFBFFF<BDDE
@M05620:37:000000000-D9766:1:1101:6523:8363 1:N:0:26
ACCACACCTTCTACAATGAGCTGCGTGTGGCTCCCGAGGAGCACCCCGTGCTGCTGACCGAGGCCCCCCTGAACCCCAAGGCCAACCGCGAGAAGATGACCGGACCGCTTCCTCCTCTTATTTCCGCCTTCCTCCTTCCTTCCCCCCCCGCGCTGCCCCCATTCTCCCTGTTTCTCTCTTATGCCGTCTTCCCTCGGACTCTCTTTTCTGCCCTCCGTCTCCCTTGGCACTCTGTAGGTTCTCGATCGGCA
+
BCCCCCCCFFFFGGGGGGGGGGHHGGGEHGHGGFGFFGEEGHGHHGGGGGGGHHHHHHHGGGGGGGGGGGG2FGHGDGGHEHHHHGGE@@>BCDGFGDG22/////>--..>>>0<G<0==GDGF.<.<.C;GGH/;GF0<0;C/;:B-A--;=-;.;.:-9099;FFB00;BFFFFBBF;;0::-:-;;:9/0:-..:;F0::0099B:FFEF.9A.../;//9/0/099:90009;;;;00;0/.;.9-
@M05620:37:000000000-D9766:1:1101:18201:8366 1:N:0:26
AGTGCCAGCTCTCAATCGCACAGGGGACCCAGGGCCTGGCCCCGCCATCCAGAAAACCTATGACCTCACCCGCTACCTGGAGCACCAACTCCGCAGCTTGGCTGGGACCTATGTGAGTATCCAGCGTAGGAATCTGGGAGTTGGGGAGGAGTGAGGAGTTGGGGAAAGACAGTCCTAACCGTGGAGGGTTCTGGTAAATGATGGGGTGAGGAGGGGCTCTTTGGCTCCCACCAGTCCCCCTGTCTGGTCTA
+
AAAAAFFFAFFFFG3FGGFGEG0G0AAEE0EHFEG///A00BE/E/EFHGGFEGHFFG0GHFGFHHHGHHHG?>EGCGHHBGB/GA0FEFHHGGGGGHGHGHHGGGHHGHHHHHHGHHHHHHHHHGEGGGGHHHHHHHFGGHHHGGECGGE<GFHHHGHHHHGGGGHHHHHHGGGGGGGGGGFGCFGGCFGGGGFGGGGFFFFFFFB@FFFFFF@@@@FFFFFFFFFFFFFFFFFFFFFF@FFFFFFFFFF
@M05620:37:000000000-D9766:1:1101:15716:8369 1:N:0:26
ACCACACCTTCTACAATGAGCTGCGTGTGGCTCCCGAGGAGCACCCCGTGCTGCTGACCGAGGCCCCCCTGAACCCCAAGGCCAACCGCGAGAAGATGAGTGGCCCGCTCCCTCTTCTGGTGGCCGCCTCCCTCCTTCCTGGCCTCCCGGCGCTGCGCCCTTTCTCACTGGTTCTCTCTTCTGCCGTTTTCCGTAGGACTCTCTTCTCTGACCTGCGTCTCCTTTGGAACTCTGCAGGTTCTAGATCGGAA
+
CCCCCCCCFFFFGGGGGGGGGGHHGEGEGEHHHGGGGGGGGHHHHGGGGGGGHHHHHHHGGGGGGGGGGGGHHHHGGGGHGHHHHGGGGGDGGGHHFHGHHHGF??>DD<CFHHHHHH1FHFDHHGDGGEHGHHGHHHHHGFHHHGGGGGDGGGGGGFFFFFFFFFFFFFFFFFFFFFFFFFFFFFFFFFFFFFFFFFFFFFFFFFFFFF0BFFFFFDFDFFFFFFFBFFFFFFFFFFFFFFBFFFFFFDE
@M05620:37:000000000-D9766:1:1101:23175:8375 1:N:0:26
ACCACACCTTCTACAATGAGCTGCGTGTGGCTCCCGAGGAGCACCCCGTGCTGCTGACCGAGGCCCCCCTGAACCCCAAGGCCAACCGCGAGAAGATGAGTGGCCAGCTCCCTCTTCTGGTGGCCGCCTCCCTCCTTCCTGGCCTCCCGGAGCTGCGCCCTTTCTCACTGGTTCTCTCTTCTGCCGTTTTCCGTAGGACTCTCTTCTCTGACCTGAGTCTCCTTTGGAACTCTGCAGGTTCTAGATCGGAA
+
AAA>AAAAFFFFGGGFFGG1F1BCEAAEGEHH1FFGFEGCEHHHHGGGFEGFFGHBGGGFEG?EFEEGGGGFHFFEGGGHECGHHFGEGCGGGCHHFHFGHFGG?1?F<1?FHHHGDFGHDHG00<<C.<GGHEGHHH:G0/;CHHC:EG@-;FF/AGG@GGGGGGGGGGGBF/BFFFFFFFF/B@A9BFFFB/:BFFFFFFFFFFFFFF/BFFF/;9BFFFB/:/B/BFFFFBFFFFFB9FFFFFFF?AF
@M05620:37:000000000-D9766:1:1101:11590:8408 1:N:0:26
GAGGCTGCTTTGGAAGAAACTCATAGATTACTGCAACAGTTCACACTGGACCTGGAAAAGTTTCTTGCCTGGCTTACAGAAGCTGAAACAACTGCCACTGTCCTACATGATGCTACCCGTAAGGAAAGGCTCCTAGAAGAATAAAAGGGAGTAAAAGAGCTGATGAAACAATGGCAAGTAAGTCAGGCATTTCCGCTTTAGCACCCTTGAGGAGCCAATTGAACAATTCTCAGCATTTGTACTTGTAACTG
+
>3AA3>CAB5B4F45BCG4GGGHHHGGGHF4DDB4AFGBFG5555ABA232BFGAB332BADF5DDF53B3B1BF335BABA3BB33F3?1FHCHFF3FBF3BB4F34@@BB4BB@?B?1/>F??FF00?30/BFBBGGF3343B33//???B3?33?@@2<@2222222?1<<001/<?<<111<0>>><=11.>..<<0<=<.<./<00<<.:./;;<:;;G0;0<0;0;;;;FFGG0;C0;00;;;0;
@M05620:37:000000000-D9766:1:1101:24734:8424 1:N:0:26
AGTGCCAGCTCTCAATCGCACAGGGGACCCAGGGCCTGGCCCCTCCATCCAGAAAACCTATGACCTCACCCGCTACCTGGAGCACCAACTCCGCAGCTTGGCTGGGACCTATGTGAGTATCCAGCGTAGGAATCTGGGAGTTGGGGAGGAGTGAGGAGTTGGGGAAAGACAGTCCTAACCGTGGAGGGTTCTGGTAAATGATGGGGTGAGGAGGGGCTCTTTGGCTCCCACCAGTCCCCCTGTCTGGTCTA
+
>11>ADFFAFFBBFG3A1EEEEFHEEEEGECGGG?/FABEEGGHGGFFF0CGFFFGHE0GGGHHHHGFHHHGGFEGHHHFHHHHFGGHGGHHEGCGGHHHGHHGGGGHGHHE1GHHHHHHHHHFH?CFGGHHHHHEGHHEA0G1ACGGGGGB.=GACGHHH/-AEGHHHHHHHHHHHHHHGGGGGGGG.FFGGGFGGGGGGGGGGGF@FFFFFF@@@<FFFFFFFFFFFFFFFFFFFFFF;EFFFFFFFFF
@M05620:37:000000000-D9766:1:1101:27083:8425 1:N:0:26
ACCACACCTTCTACAATGAGCTGCGTGTGGCTCCCGAGGAGCACCCCGTGCTGCTGACCGAGGCCCCCCTGAACCCCAAGGCCAACCGCGAGAAGATGCCCAGGTGAGTGGCCCGCTACCTCTTCTGGTGGCCGCCTCCCTCCTTCCTGGCCTCCCGGAGCTGCGCCCTTTCTCACTGGTTCTCTCTTCTGCCGTTTTCCGTAGGACTCTATTCTCTGACCTGAGTCACCTTTGGAACTCTGCAGGTTCTA
+
BBBBBBBBFFFFGGGGGGGGGGHFGGGEHGHHHFGGGGGGGHHHHGGGGGGGHHHHGHHGGGGGGGGGGGGHHHHGGGGHGHHHHGGGGG/CCGHHHFHFFBG/11??G1FFFHGGC?@CH0<DHHB<D/<GHGGGGGHGGBGHHGGGGGGGGGGGG--9AFGGGG.@FFFFFFFFFFFF9BFFFFFFBFFFFF.AFFFFFFFDFFFFFF/BFFF/BFFFFFFFBFF//;FFFF/FB9BFFF/BBF.;BB9
@M05620:37:000000000-D9766:1:1101:24175:8428 1:N:0:26
ACCACACCTTCTACAATGAGCTGCGTGTGGCTCCCGAGGAGCACCCCGTGCTGCTGACCGAGGCCCCCCTGAACCCCAAGGCCAACCGCGAGAAGACCCAGGTGCGTGGCCCGCTACCTCTTCTGGTGGCCGCCTCCCTCCTTCCTGGCCTCCCGGAGCTGCGCCCTTTCTCCCTGGTTCTCTCTTCTGCCGTTTTCCGTAGGACTCTCTTCTCTGCCCTGCGTCTCCTTTGGAACTCTGCCGGTTCTAGA
+
CCCCCCCCFFFFGGGGGGGGGGHHGEEEDEHFHGGEEGGGGHGHHGEGEEGGGHFHHHHGGGGGGFGGGGGHHGHGGGGHGHHHHGGGGGGGCGHHH2??GEHH1>FEDDHHGGGGGHHHHHHHHHHHGHHFGGGGHGHHGGGGGGFGGGGGGGGGGGGGGGFFFFFFFFFF:FFFE/FFFFFFFFFFFFFFADFFFFFFFFFFFFFFFFFFFFFFFFFFFEFFFFFFFFFFEB/BFFFFF/BFBFFF/B:
@M05620:37:000000000-D9766:1:1101:20185:8437 1:N:0:26
AGTGCCAGCTCTCAATCGCACAGGGGACCCAGGGCCTGGCCCCTCCATCCAGAAAACCTATGACCTCACCCGCTACCTGGAGCACCCACTCCGCAGCTTGGCTGGGACCTATGTGAGTATCCAGCGTAGGAATCTGGGAGTTGGGGCGGAGTGCGGAGTTGGGGATAGCCAGTCCTAACCGTGGAGGGTTCTGGTAAATGATGGGGTGAGGAGGGGCTCTTTGGCTCCCACCAGTCCCCCTGTCTGGTCTA
+
>>1>>FFFAFFFG1GGGFFFEEHFFA0AEEEFAAFAFFFGGHG/EEHHGHGHHHGFGEGHFGHHHDF@FFH@E>/EGBBF0BFFHH>/?FGHGGCE?GB0EFGGGG0BEF1BGGHBFHGDGGBGFCA/B?GEFGD1??0/?GFF??.-:-;;C0:A-:;F0;@?..//0;0.;FFG00C?@BE--;9-;A-FEB9BFBFFBFFFFFB;---9A-@;@@FFFFEBBFFFF-AB-9BFFFFF@FFFFFFFBF/
@M05620:37:000000000-D9766:1:1101:12513:8438 1:N:0:26
ACCACACCTTCTACAATGCGCTGCGTGTGGCTCCCGAGGAGCACCCCTTGCTGCTGACCGAGGCCCCCCTGAACCCCAAGGCCAACCGCGCGAAGATGCCCAGGTGAGTGGCCCGCTACCTCTTCTGGTGGCCGCCTCCCTCCTTCCTGGCCTCCCGGCGCTGCGCCCTTTCTCACTGGTTCTCTCTTCTGCCGTTTTCCGTAGGACTCTCTTCTCTGACCTGAGTCTCCTTTGGAACTCTGCAGGTTCTA
+
AAA1AAA1>BCFGGGFFG1EE?GFGA000ABBA0B//EE?/GGGHGG/0AFFBGEFEGF//>/FG/FGG>/BFCHGGEEH/<GHEFE/CCG@C@C?1?1<C<FGHHHCGGACFACCGCGCDGHFHGDDDHFHH?@@ACFFFEGGFFFFGGEFFFEEGG-9=@@F@?B@@FBBFF/B/FFBFBBFFFFFFFFE/@BAFFBFFFABBBBFFFFFFF/B///;9FF/-;F/BF99BFE/:FBBFFF/BAFFFFB
@M05620:37:000000000-D9766:1:1101:20602:8443 1:N:0:26
ACCACACCTTCTACAATGAGCTGCGTGTGGCTCCCGAGGAGCACCCCGTGCTGCTGACCGAGGCCCCCCTGAACCCCAAGGCCAACCGCGAGAAGATGAGTGGCCCGCTACCCCTTCTGGTGGCCGCCTCCCTCCTTCCTCTCCTCCCGGAGCTGCGCCCTTTCTCCCTGGTTCTCTCTTATGCCGTTTTCCGCAGGACTCTCTTCTCTGACCTCAGTCTCCTTTGGTACTCTGCTGGATCTGTATCGGAA
+
?AAABABBFFFDGGGFGGGBDDFBE2BEFEGHFGGGAEGEEGGHHGCGAEEE5B3BGGHGGE0E?>>EGGGFGC?EGG?CA?GAEF?<DCGC//<<>11?>1/?0CC/<@?00>.0>GF<>/<F.---:CA.//./00CB00;G0//CDB--9./;??.999B/B///./9B////;;B//9//BB99/99/;.---../9///;/;BB//BFF//9://9///9//./9//;/9/9/./9B//;/:.-..
@M05620:37:000000000-D9766:1:1101:20203:8446 1:N:0:26
AGTGCCAGCTCTCAATCGCACAGGGGACCCAGGGCCTGGCCCCTCCATCCAGAAAACCTATGACCTCACCCGCTACCTGGAGCACCAACTCCGCAGCTTGGCTGGGACCTATGTGAGTATCCAGCGTAGGAATCTGGGAGTTGGGGAGGAGTGAGGAGTTGGGGAAAGACAGTCCTAACCGTGGAGGGTTCTGGTAAATGATGGGGTGAGGAGGGGCTCTTTGGCTCCCACCAGTCCCCCTGTCTGGTCTA
+
BBABCFFFCFFFGGGGGGGGGGHHGGGGGGHHGGGGGGHHHHGHGGHHHHHHHHHHHGHHHHHHHHHHHHHGGGGGHHHHHHHHHHHHGHHHGGGGGHHHGHHGGGHHGHHHHHHHHHHHHHHHHGGGGGHHHHHHHHHGGHHHGGGGGGGHHHHHHGHHHHGGGGHHHHHHHHHHHHHHGGGGGGGGEFGGGGGGGGGGGGGGGGFFFFFFFFFFFFFFFFFFFFFFFFFFFFFFFFFFFFFFFFFFFFF
@M05620:37:000000000-D9766:1:1101:14013:8449 1:N:0:26
AGTGCCAGCTCTCAATCGCACAGGGAACCAGGGGCCTGGCCCCTCCTTCAAGAAAACCAATGACCTCACCCGCTACCTGGAGCACAACCTCCGCAGCTTGGCTGGGACCTATGTGAGTATCCAGCGTAGGAATCTGGGAGTTGGAAAGGAGTGAGAAGTTGGGGAAAGACAGTCCTAACAGTGGAGGGTTCTGGTAAATGATGGGGTGAGGAGGGGCTCTTTGGCTCCCACCAGTCCCCCTGTCTGGTCTA
+
BBAABFFFBFFFGGGGG2AFE2FEG24FGH2BEEGGGG2GHHGHG12BGFG5BFH2GD1AAADG3DBFHHHE0>>ECFH12BFHH1G1?3FGEGGGGHGHG3B/EEHHG0BBGHHHHH2BG22GG/??/?FG1??1?????FG11110<>>FHFG1>>>DGHG-<<CFBGFF0<GFGHH/CGGHBGG-;C.:CFFBFGGGGGGGGGFGGGGGGGBBBBFFFFEFFFFFFFFFFFFFFFFFBFFFFF/FFF9
@M05620:37:000000000-D9766:1:1101:10221:8460 1:N:0:26
ACCACACCTTCTACAATGAGCTGCGTGTGGCTCCCGAGGAGCACCCCGTGCTGCTGACCGAGGCCCCCCTGAACCCCAAGGCCAACCGCGAGAAGATGAACCCAGGTGAGTGGCCCGCTACCTCTTCTGGTGGCCGCCTCCCTCCTTCCTGGCCTCCCGGAGCTGCGCCCTTTCTCACTGGTTCTCTCTTCTGCCGTTTTCCGTAGGACTCTCTTCTCTGACCTGAGTCTCCTTTGGAACTCTGCAGGTTC
+
AAA1>AAAFFFFGGGG3GGEGDHHGAABA0FGAFFAEGGGGHHHHGGGGEGGGHHHHHGGCGCGG?FGGGGCHFHGGGEH/AHHHG</>CC@CGFF1GDGHHGGHGHH1GHHG/GGC?---<<D0GHH0<DFFFHGGG.::.C:C/0CFBF/.CFGGGGG-A@FFG?@F@@//;/B9BFFFFFFEFBFFFFFFFF@BFFFFF?/A-BFFFFFFFFFFFFFBFF/FFFFFFFFFBFF//;BBFFFFFEF-//
@M05620:37:000000000-D9766:1:1101:21043:8465 1:N:0:26
GAGGCTGCTTTGGAAGAAACTCATAGATTACTGCAACAGTTCCCCCTGGACCTGGAAAAGTTTCTTGCCTGGCTTACAGAAGCTGAAACAACTGCCAATGTCCTCCAGGCTGCTCCCCTTCCGGCCAGGCTCCTCGAAGCCTCCACGGGAGTCAACGAGCTAATGAAACCATAGCAAGTCAGTCAGGCCTTTCCGCTTTCGCACTCTTGTGGCTACAATTGCCCACTTCTCAGCCTTTGTCCTTGTACCTG
+
AAAABBFBFFFFGFGGGGFGGGHHFGFHHHHHHHHGHHHHHHHHHGGGHGHHHHHFGHHHFHHHHHHHHHHGHHHHHHHHHHHHHHDGHHHHHGHHHHHHHHHHEBFGHAHH13BF1E2B23?EEE/?//BFFH2B/2?<02B?F2?//<<?F11?AA/>D1>FG111F0.110<D0CG00=GH0=GHEHH0;::EEGG0CDEAGFGGGBFD..0;CBGG00BFFE.;FFG0CF/BFFF9//;FF9FBBF/
@M05620:37:000000000-D9766:1:1101:14217:8474 1:N:0:26
ACCACACCTTCTACAATGAGCTGCGTGTGGCTCCCGAGGAGCACCCCGTGCTGCTGACCGAGGCCCCCCTGAACCCCAAGGCCAACCGCGAGAAGATGCCCAGGTGAGTGGCCCGCTACCTCTTCTGGTGGCCGCCTCCCTCCTTCCTGGCCTCCCGGAGCTGCGCCCTTTCTCACTGGTTCTCTCTTCTGCCGTTTTCCGTAGGACTCTCTTCTCTGACCTGAGTCTCCTTTGGAACTCTGCAGGTTCTA
+
CCCCCCBCFFFFGFGGGGGGGGHHGGGEFGHGHGGGGGGGGHHHHGGGFGGGHHHHFHHGGGGGGGGGGGGHGHHGGGGHGHHHHGGGGGGGGGHHHGHHHHHFHHHHHHGGHHGGGGGHHHHHHHHHHHGHHGGGGGHGHHGHHGGGFGGGGGGGGAABGGGGGGFFFFFFFFFFFFFFFFFFFFFFFHFFFFDFFFFFFFFDFFFFFFFFHFHFHHFFFFFFFFFFFFFFHFFFFFFFFFFFFFFFFFF
@M05620:37:000000000-D9766:1:1101:25112:8486 1:N:0:26
AGTGCCAGCTCTCAATCGCACAGGGGACCCAGGCCCTGGCCCCTCCATCCAGAAAACCTATGACCTCACCCGCTACCTGGAGCACCAACTCCGCAGCTTGGCTGGGACCTATGTGAGTATCCAGCGTAGGAATCTGGGAGTTGGGGAGGAGTGAGGAGTTGGGGAAAGACAGTCCTAACCGTGGAGGGCTCTGGTAAATGATGGGGTGAGGAGGGGCTCTTTGGCTCCCACCAGTCCCCCTGTCTGGTCTA
+
A?AAAFD1AFFFGGGGFF1AEGHHGGGGGEAHG0BEGHHFFGGHGGH1GGFHBHBHHGH1GG2GHHHBGGFGGEGGHGGHGGHHHHHHGG1GEGEGGHGHGHGG/EHHGHHHHFFHHDDGHHHHHGEGGGHFHHHFHGHFGFFHGGGGGGGGHHHFHGGFFBCCGGHHGHHFHHHEFHFH@CEAGFGG.AEFGGGGGGGGGGGGG.A@FFEFFF<-@;EFFFFFFFF-EFFFFFFFFFFF@FFFFF/FFFB
@M05620:37:000000000-D9766:1:1101:19453:8487 1:N:0:26
AGTGCCAGCTCTCAATCGCACAGGGGACCCAGGGCCTGGCCCCTCCATCCAGAAAACCTATGACCTCACCCGCTACCTGGAGCACCAACTCCGCAGCTTGGCTGGGACCTATGTGAGTATCCAGCGTAGGAATCTGGGAGTTGGGGAGGAGTGAGGAGTTGGGGAAAGACAGTCCTAACCGTGGAGGGTTCTGGTAAATGATGGGGTGAGGAGGGGCTCTTTGGCTCCCACCAGTCCCCCTGTCTGGTCTA
+
A@AABFFFCFFFGGGGGGGFGGHGGEEEGGHHGGGGGGHHHHGHGGHHHHHHHHGHHGHGHFHHHHHHHHHGGEFGHHFH2FHHHHEFFHHHEGGGGHHHGHHGGGHHGHHHHHHHHHHHHHHHHGGFGGHHHHHHHHGGGHHHGGFGGDCHHDGHGGHHHHGGGGHGHHHHHHHHHHHHGGGGGGGGGGGGGGGGGGGGGGGGGGFFFFFFFFFFFFFFFFFFFFFFFFFFFFFFFFFFFFFFFFFFFFB
@M05620:37:000000000-D9766:1:1101:5600:8489 1:N:0:26
GAGGCTGCTTTGGAAGAAACTCATAGATTACTGCAACAGTTCCCCCTGGACCTGGAAAAGTTTCTTGCCAGTGGCAGATGGTTTTGCCCCCATTCGCCGGTCCAAAAGGTTGCTCACCTTCCAACGAGGTTAAACACCTCATCAAATAACGTCAACGAACTGATGCACCCCTGTCAAGTCAGTCCGGCCTATCCACTTTAGCACTCTTGAGGATCGCATTTCACAATTCACAGCCTTGGTACATGAAACTG
+
CBCCCCFBFFFFGGGGGGGGGGHHHHHHHHHHHHHHHHHHHHHHHGGGHHHHHHHHHHGHGHHHHHHHH5AB3B1B11B53B5111B33?0/B344BB/>/>E33DF3/3DB0DG43BBFHH343///>/23B3B30?=02D>FHFD222?0?FGD/F/>>1>DGDGGHEAFG<<D00=DGDFG0<A:-:/<<C00;C:C0<CFF9CF00=/;;/.;:9;0;00;;CFF0;C09;:0;;0;F0;;00:;BF
@M05620:37:000000000-D9766:1:1101:8861:8500 1:N:0:26
AGTGCCAGCTCTCCATCGCACAGGGGACCCAGGGCCTGGCCCCTCCATCCAGAAAACCTATGACCTCACCCGCTACCTGGAGCACCCACTCCGCAGCTTGGCTGGGACCTATGTGAGTATCCAGCGTAGGAATCTGGGCGTTGGGGAGGAGTGCGGAGTTGGGGAAAGCCAGTCCTAACCGTGGAGGGTTCTGGTAAATGATGGGGTGAGGAGGGGCTCTTTGGCTCCCACCAGTCCCCCTGTCTGGTCTA
+
>A11>BD1>FFFGAG11AE1E?GCGAAAA0AF0AB//BFG0GEGGGHHHGHH1F1BBEGEAF2GH1FGHHHEE/>EHH1FBBFGGHE/?FG0?E?/>F<BEHFGGGHHGHFHHGF2FHHHHHBGHGG?CGDDGGHHHH/>CGGHGG.<C.<CG0AC-;ECGHGGC..;/;/;FFGG0;FGGGGG.=EGGGFFFFFFFFFFFFFFFFF@EFF9BB>=@@FFFFFFEFFFFBFFFFFFFFFF@FFFFFFFFFF
@M05620:37:000000000-D9766:1:1101:24648:8513 1:N:0:26
AGTGCCAGCTCTCCATCGCACAGGGGACCCAGGGCCTGGCCCCTCCATCCAGAAAACCTATGACCTCACCCGCTACCTGGCGCACCCACTCCGCAGCTTGGCTGGGACCTATGTGAGTATCCAGCGTAGGAATCTGGGCGTTGGGGAGGCGTGCGGCGTTGGGGAAAGACAGTCCTAACCGTGGAGGGTTCTGGTAAATGATGGGGTGAGGAGGGGCTCTTTGGCTCCCACCAGTCCCCCTGTCTGGTCTA
+
>>33>BFFBFFFGCGEBEF2E2GAF2BAAAFGBBE2ABGHCGGGGGHHHFHHBGG2BEHHDFDGHDFGHHHEE>>EHHBB1>?EEGE/?GH0>E/E>FBB?GHGGGHHGHHHHGG2GGHHHHGHHGGCGGHFHHHHHH/ADCGHGG.AG.;;D.AD-;-ABFGG?..;CF/;FFFFFFFFBFFBDFFBAFFFFFFFFFFFFFFFFFDBEFFEFFBBBBFFFFFFFFFFFFFFFFFFFFFFBFFFFFFFFFF
@M05620:37:000000000-D9766:1:1101:13795:8513 1:N:0:26
ACCACACCTTCTACAATGAGCTGCGTGTGGCTCCCGAGGAGCACCCCGTGCTGCTGACCGAGGCCCCCCTGAACCCCAAGGCCAACCGCGAGAAGATGAGTGGCCCGCTACCTCTTCTGGTGGCCGCCTCCCTCCTTCCTGGCCTCCCGGAGCTGCGCCCTTTCTCACTGGTTCTCTCTTCTGCCGTTTTCCGTAGGACTCTCTTCTCTGACCTGAGTCTCCTTTGGAACTCTGCAGGTTCTAGATCGGAA
+
CCCDDCCCFFFFGGGGGGGGGGHHGGGGA?FGHGGG2EG?EHHHHGGGEGGGDHHHHHHGGGGGGGGGGGGFHHHGGGGHGHHHHGGGGGGGGGHGHH2GGFGGHGG@C?DHHHHGGFBDGGGHHFGCGGGGCCAGHHHFHEHFGGG?DF???9:FCGGGGGGFFFFFFFF0BFFFFFFFFBBFF@ADBEFF?::D?9BBBFFFFFFF00:0BBB/;;B9FFFEFBF0FFFFFFFFFFFFFFFFFFFE9.9
@M05620:37:000000000-D9766:1:1101:22495:8516 1:N:0:26
GAGGCTGCTTTGGAAGAAACTCATAGATTACTGCAACAGTTCCCCCTGGACCTGGAAAAGTTTCTTGCCTGGCTTACAGAAGCTGAAACAACTGCCAATGTCCTACAGGATGCTACCCGTAAGGAAAGGCTCCTAGAAGACTCCAAGGGAGTAAAAGAGCTGATGAAACAATGGCAAGTAAGTCAGGCATTTCCGCTTTAGCACTCTTGTGGATCCAATTGAACAATTCTCAGCATTTGTACTTGTAACTG
+
A3AA>AFAFFDDGBABCGBGGGHHHGHHHFGGH54ECGFGHDFFFGEFACBFHGFBA32BBFGFHHGFBFFFHHHBBBGGHHCGGBBFBF?FGGGFFHHHHGHHFHHGBBFB2F@FBFE?EAGFGFH?0?BFFHFBGHGFBBB?BGGF?FFG@@FB2?2@FGGGBHHDFHGFGFGFGEG?GF=FGDFGC<>F>DCE<CFDDBHHFGGHHDGDG=:C:CCCGFHHHHG;;CF;BFGFGGG0;;CFCCFFFFG
@M05620:37:000000000-D9766:1:1101:22104:8533 1:N:0:26
GAGGCTGCTTTGGAAGAAACTCATAGATTACTGCAACAGTTCACCCTGGACCTGGAAAAGTTTCTTGCCTGGCTTACAGAAGCTGAAACACCTGCCAATGTACTACAGTATGCTACCCGCAAGGAAAGTCTCCTACAAGATTCTAAGGGACTAAAAGATCTGATGAAACAATGGCAAGTAAGTCAGTCATGTCGTCTTTAGCACTCTTGTCGACCCAATTGAACGATTCTCAGCATTTGCACTTGTAACTG
+
AAAAAACAFFDFCFAA4BABBAFEFF5DFAFGFAF4ABFFFF5DAGABF2GBFBGABEFGA5FFBAABGGGE1ABCGHGFC3FFCGG3B311?BEB@F33@444BBGHBBB4BF4F11?//>//B?304B4BF3B33B?F33B22B20??/B0?BF@/1121221@FF10/1?1001/??11@F1111>F11>..<<<1=<1<<0/0=0=0..--;..::0:0;....=:00;:B;B000000/;99;CFB
@M05620:37:000000000-D9766:1:1101:24763:8544 1:N:0:26
ACCACACCTTCTACAATGAGCTGCGTGTGGCTCCCGAGGAGCACCCCGTGCTGCTGACCGAGGCCCCCCTGAACCCCAAGGCCAACCGCGAGAAGATGCCCAGGTGAGTGGCCCGCTACCTCTTCTGGTGGCCGCCTCCCTCCTTCCTGGCCTCCCGGAGCTGCGCCCTTTCTCACTGGTTCTCTCTTCTGCCGTTTTCCGTAGGACTCTCTTCTCTGACCTGAGTCTCCTTTGGAACTCTGCAGGTTCTA
+
AAAABBBBFFFFGGGBGFFAGGFGGGGGHGFGHGGGGEGFGHEHHGGGDGGEBGEGHHHGEE>EFAEEGGGGFFHGGGGFFHGGHFGFG<B<<DFFHFGFHHE/F<F<?GFGFH->DGFHHHDHHBD<=CE<G<@DFGHGHHGHHGGE0FFFFFFEGC???.;C@DFFB9FFFFFF9BF;BFFFFFFFFFFBFF.;9AF/DFFDFFF9FFFFFF/99/;BBF./;/B/99BFFB//B/;BB//BF.ABFF/
@M05620:37:000000000-D9766:1:1101:17392:8545 1:N:0:26
GAGGCTGCTTTGGAAGAAACTCATAGATTACTGCAACAGTTCCCCCTGGACCTGGAAAAGTTTCTTGCCTGGCTTACAGAAGCTGAAACAACTGCCAATGTCCTACAGGATGCTACCCGTAAGGAAAGGCTCCTAGAAGACTCCAAGGGAGTAAAAGAGCTGATGAAACAATGGCAAGTAAGTCAGGCATTTCCGCTTTAGCACTCTTGTGGATCCAATTGAACAATTCTCAGCATTTGTACTTGTAACTG
+
A@AAAAFBFFFDGCBBEGGGGGHGHGGHHFFFHGBFHHHHHFDGFGEFGBBGHHGFBBCHBFHFHHGFBGFGHHHBBAGGHHFHHEEFFGEHHHHHEHHHG4BGDGFCFFFBFG@@FCE>>EG??EF0??BGEHF4BGFHBDB2BFF//?<?<@@D2F2@DGF2DHB<10?1?G<F?FF1F<<F110<>111=1<CDD.=0=DG<CHHFG0EC0<:0:;:0:CCCCC;=C;0;CFFGGG0;C;F;;CF=;B
@M05620:37:000000000-D9766:1:1101:17257:8546 1:N:0:26
GAGGCTGCTTTGGCAGAAACTCATAGATTACTGCAACAGTTCCCCCTGGACCTGGAAAAGTTTCTTGCCTGGCTTACAGAAGCTGAAACAACTGCCAATGTCCTACAGGCTGCTCCCCGTAAGGAAAGGCTCCTAGACGACTCCAAGGGAGTAAAAGAGCTGATTAAACAATGGCAAGTAAGTCAGGCATTTCCGCTTTAGCACTCTTGTGGATCCAATTGAACAATTCTCAGCATTTGTACTTGTAACTG
+
A@BBBBFAFFFFGBFGFCGGGGGHGFBGHHGHDF4FFGGBBGHHHGGGFFHHHGF2BA2BBFHHHFGHHGGBFBFCGHHHEHGHHD33BFGHFHHHFFFGHBGHEHHHF1BBE33BFE/?//BFBF3B0??GFF3433//>BFHHE2<B/??2>@@GAGHHC1?FD11<1?<FGFHFCH1<FFFFDGHE0GHFF.ADEC0G0:C0CFGC:C.0:0G:0;CFF090/;;0CBFFG0BFFGB0FFGBCB09F0
@M05620:37:000000000-D9766:1:1101:5793:8553 1:N:0:26
AGTGCCAGCTCTCAATCGCACAGGGGACCCAGGGCCTGGCCCCTCCATCCAGAAAACCTATGACCTCACCCGCTACCTGGAGCACCAACTCCGCAGCTTGGCTGGGACCTATGTGAGTATCCAGCGTAGGAATCTGGGAGTTGGGGAGGAGTTAGGAGTTGGGGAAAGACAGTCCTAACCGTGGCGGGTTCTGGTAAATGATGGGGTGAGGAGGGGCTCTTTGGATCCCACCAGTCCCCCTGTCTGGTCTA
+
A1>AAFF1AFFFGGGGG1A1A0F0FEEA0EG0B0BB/BBF0BEGGGF1DFAG10FGHG01F12FGHHHHF0>EE/EHHFBGGGHHFFHEFDGEG//>CEGGHFF/EGHGHCH122B1B>1BG2FC@<BBCFHHFFFBF0F/FGB<@E-AEG>/00/<=C<B/@@C...:/;C00CHH0/C@AA@--9-;EFFFFFFF/BB/;F/ABB?---/;A-=>-9FBF///:BBF/9BFEF/BB?B@FFFFBB99B9
@M05620:37:000000000-D9766:1:1101:19560:8572 1:N:0:26
AGTGCCAGCTCTCAATCGCACAGGGGACCCAGGGCCTGGCCCCTCCATCCAGAAAACCTATGACCTCACCCGCTACCTGGAGCACCAACTCCGCAGCTTGGCTGGGACCTATGTGAGTATCCAGCGTAGGAATCTGGGAGTTGGGGAGGAGTGAGGAGTTGGGGAAAGACAGTCCTAACCGTGGAGGGTTCTGGTAAATGATGGGGTGAGGAGGGGCTCTTTGGCTCCCACCAGTCCCCCTGTCTGGTCTA
+
BCABBFFFCFFFGGGGGGGGGGHHGGGGGGHHGGGGGGHHHHGHGGHHHHHHHHHHHGHGHHHHHHHHHHHGGGGGHHHHHHHHHHHHGHHHGGGGGHHHGHHGGGHHGHHHHHHHHHHHHHHHHGGGGGHHHHHHHHHGGHHHGGGGGGGHHHHHHGHHHHGGGGGHHHHHHHHHHHHHGGGGGGGGGGGGGGGGGGGGGGGGGGFFFFFFFFFFFFFFFFFFFFFFFFFFFFFFFFFFFFFFFFFFFFB
@M05620:37:000000000-D9766:1:1101:9721:8579 1:N:0:26
AGTGCCAGCTCTCAATCGCACAGGGGACCCAGGGCCTGGCCCCTCCATCCAGAAAACCTATGACCTCACCCGCTACCTGGAGCACCAACTCCGCAGCTTGGCTGGGACCTATGTGAGTATCCAGCGTAGGAATCTGGGAGTTGGGGAGGAGTGAGGAGTTGGGGAAAGACAGTCCTAACCGTGGAGGGTTCTGGTAAATGATGGGGTGAGGAGGGGCTCTTTGGCTCCCACCAGTCCCCCTGTCTGGTCTA
+
ABAAAFFFBFFFGGGGGGGCGGHFGEEGGGHHBEEEGFHHHHGHGGHHHGHHHHHHHGHHHHFHHHHHHHHGGEEGHHHH2FGHHHC1?GHHGGGGGGHHGHHGGGHHGHHHHHHGGHHHHHHHHGGGGGFGHHHHGFGGGHHHGGFDGDEHFBGHHGHHHHGGEGHHGHGHHHHHHGHHGGGGAEGG;CFGGGGGGGGGGGGGGGFFFFFFFFFFFDFFFFFFFFFFFFFFFFFFFFFFFFFFFFFFBFB
@M05620:37:000000000-D9766:1:1101:11313:8582 1:N:0:26
AGTGCCAGCTCTCAATCGCACAGGGGACCCAGGGCCTGGCCCCTCCATCCAGAAAACCTATGACCTCACCCGCTACCTGGAGCACCAACTCCGCAGCTTGGCTGGGACCTATGTGAGTATCCAGCGTAGGAATCTGGGAGTTGGGGAGGAGTGAGGAGTTGGGGAAAGACAGTCCTAACCGTGGAGGGTTCTGGTAAATGATGGGGTGAGGAGGGGCTCTTTGGCTCCCACCAGTCCCCCTGTCTGGTCTA
+
AAAAAFFFAFFFGGGFGGF1EECEGG0EGGHH0EGG/FGHHHGCGGHGHHHF1BGHHGHHHHHHHHHHHHFEEEEGHHFH0>BGFHHHGHHCEGE/EH1BEHHGGGHHGHHGD2GFHGHHHHHHHGECGGEHCHHHHHGFABFHGGFGGGC<GFHHGC/GGHGGGGHHFHFGGHHHHHFHGEEGBEFGB.FFFFGGGFFFGGFGEGF@FFFFFF@@<=FF/BFFFFFFFFFFFAFBFFFB@FFFFFB/FFF
@M05620:37:000000000-D9766:1:1101:26660:8585 1:N:0:26
GAGGCTGCTTTGGAAGAAACTCATAGATTACTGCAACAGTTCCCCCTGGACCTGGAAAAGTTTCTTGCCTGGCTTACAGAAGCTGAAACAACTGCCAATGTCCTCCAGGATGCTACCCGTCAGGAAAGGCTCCTCGCAGCCTCCCAGGGAGTCAAAGAGCTGCTGAACCAATGGCAAGTAAGTCAGGCCTTTCCGCTTTAGCACTCTTGTGGCTCCCATTGAACAATTCTCAGCATTTGTCCTTGTAACTG
+
A3AAABFBFFFFGGGGCGFGGGGHFHFGFFHHGHFHHHGEFGHHHGGGEEHGHHF2B3AFBAGGHDGHHHHFGFG3GGGHFGHHHB3BFFFGGHHHGHHHHHHH3GHGH?GHHHDHHGDG//?FFG3FGHHHGGCG//?/??G//2@FG<?C<222??GEGH1?G1?1?<<FFEFHGFG1=FFHHHH/.<CGHHGGGGG0CCHGH:CGHFHG.:GE./;CG0;9;/=;CBF0;FFFFGFF0;CFGGF0CFF
@M05620:37:000000000-D9766:1:1101:9905:8590 1:N:0:26
ACCACACCTTCTACAATGAGCTGCGTGTGGCTCCCGAGGAGCACCCCGTGCTGCTGACCGAGGCCCCCCTGAACCCCAAGGCCAACCGCGAGAAGATGACCGGCGCGCTACCCCTTCTGGCGGCTGCCTCCCTCCTTCCTGGCCTCCCGGGGCTCCGCCCTTTCTCCCCGGTTCTCTCTTCTCTCTTTTTCCGTATTTCTCTCTTCTCTCACCTGTGTCCCCTTTGTAACTTTGCAGGCTCTAGATCGGAA
+
ABBBAAABFFFFGGGGGGGFGDHHGGGGFEGHHGGG2EGCDHCHHGGGEGFGFFEHHHHGGGCGGGGGGGGFFEGGGGGHGHHHAFGGGFFGCDFBGFB22<///--<@-</.<.<GC000-----..00;:/;9;00;00/C.;.9..9--;-.;...9@/:/99/;.--;../////9/;//;//::///99;.//9//:9B/;;B///:9:9//;;/9AF?BF//99////;9/A.;AFE/B//...;
@M05620:37:000000000-D9766:1:1101:6787:8593 1:N:0:26
AGTGCCAGCTCTCCATCGCACAGGGGACCCAGGGCCTGGCCCCTCCATCCAGAAAACCTATGACCTCACCCGCTACCTGGAGCACCCACTCCGCAGCTTGGCTGGGACCTATGTGAGTATCCAGCGTAGGACTCTGGGCGTTGGGGCGGCGTGCGGCGTTGGGGACAGCCAGTCCTAACCGTGGCGGGTTCTGGTAAATGATGGGGTGAGGAGGGGCTCTTTGGCTCCCACCAGTCCCCCTGTCTGGTCTA
+
>A>>>FFCAFFFGGGGFEFAECHFG2AAAEAABABB2BGHAGGGFGGEGG3FEAGBBEHHFFEGHDFBGHHEE>>>GGBF2BBGFHACEGHFEECE>GBFFHHGGGHGGGBGHHH3BD3GHHDFGFG/<C@1?FGHBH/ADGGAAD.<C-;;@.AF-@@DFA>D.-.;.;.;9BBFBBFFFFFF-;>A=AFFFFFBBFFF/FFFFFFF9FF/A.@;DFFFFFFFFFFFF.FFAFFFFFFFFFFFFFFFFFF
@M05620:37:000000000-D9766:1:1101:26667:8603 1:N:0:26
GAGGCTGCTTTGGAAGAAACTCATAGATTACTGCAACAGTTCCCCCTGGACCTGGAAAAGTTTCTTGCCTGGCTTACAGAAGCTGAAACAACTGCCAATGTCCTACAGGATGCTACCCGTAAGGAAAGGCTCCTAGAAGACTCCAAGGGAGTAAAAGAGATCATGAAACAATGGCAAGTAAGTCAGGCATTTCCGCTTTAGCACTATTGTGGATCCAATTGAACAATGCTCAGCATTTGTACTTGTAACTG
+
>?A>>>CAFDFDEBBB4FBBF4GFHHAEF5BFGG44FGGGHG5BFEABA2BFGFFAA3A33DFGHDDBBBEEBGB3BFGGBFFFGBBBEFBFFBBF3FBBFB@FBGB33BBBFHB3F1??>>0B?FB????BEFB4BF?GBB2F2F?//??C@@@B2<@2>222@@FFFFFFDFGH1??1<>11>1>><1>>=GCACDCD00DG00==G0<;C:C/::;0:CC<CFH:/000;FFFFFFGC;;C909;0;;
@M05620:37:000000000-D9766:1:1101:20303:8612 1:N:0:26
ACCACACCTTCTACAATGAGCTGCGTGTGGCTCCCGAGGAGCACCCCGTGCTGCTGACCGAGGCCCCCCTGAACCCCAAGGCCAACCGCGAGAAGATGAACCCAGGTGAGTGGCCCGCTCCCTCTTCTGGTGGCCGCCTCCCTCCTTCCTGGCCTCCCGGCGCTGCGCCCTTTCTCACTGGTTCTCTCTTCTGCCGTTTTCCGTAGGACTCTCTTCTCTGCCCTGCGTCTCCTTTGGAACTCTGCCGGTTC
+
BBBABBBBCFFFGGGGGGGFGBGHGBAAAAGGFFGEEGECAFHHHGGGFGGGHHGHHHHGFGGGGEGGGGGHHHHGGGGHEHHHHGE<BDCD@GFHFHFHHHD?<FGG1?FGFFFFCGG-CCGHHFDG<0<<DHHGGGGDHGHGGGGGGGG/FGGGGGDDAABFADAFFFFFFFFFFFF/.:FFFFFFFFFFFFFADDFFFB./:9D/BFFFFFFFFFFF/;EFFADFFFFFFFFFF//B/FBFFF;D9D.
@M05620:37:000000000-D9766:1:1101:5085:8631 1:N:0:26
AGTGCCAGCTCTCAATCGCACAGGGGACCCAGGGCCTGGCCCCTCCATCCAGAAAACCTATGACCTCACCCGCTACCTGGAGCACCAACTCCGCAGCTTGGCTTGGACCTCTGTGAGTTTCGAACGTAGGAATCTGGGAGGTGGGGAGGAGTGAGGAGTTGGGGAAAGACAGTACTGACCGGGGGGGGTTCTGGTCAATGATGGGGTGAAGACGGGCTCTTTGGCCCCCACCCGTCCCCCTGTTTGGTCGA
+
>AABBFBFBFFFG4BGGAFFEG4F2AEGGGHHGGGGGBGHHHGHGGEHHHHGHBFHHGHHH3FHGGCGHHHGGGCEHHHFHGG?EGEGGFHHGGEGGHHHGHH0/?F32F2BG?BGHF333//00>/<0CFFG1F1??0?<///>->-<.AG<D0<0EHGH/CCCECGH//;000;0;9;BBD---;>--;;F/;/;BFBF/:/...@./;;/;.-;@AFFFFFE/.-9-AA.9;ADFAD-://:;E./-;
@M05620:37:000000000-D9766:1:1101:16724:8635 1:N:0:26
GAGGCTGCTTTGGAAGAAACTCATAGATTACTGCAACAGTTCCCCCTGGACCTGGAAAAGTTTCTTGCCTGGCTTACAGAAGCTGAAACAACTGCCAATGTCCTACAGGATGCTACCCGTAAGGAAAGGCTCCTAGAAGACTCCAAGGGAGTAAAAGAGCTGATGAAACAATGGCAAGTAAGTCAGGCATTTCCGCTTTAGCACTCTTGTGGATCCAATTGAACAATTCTCAGCATTTGTACTTGTAACTG
+
A??ABAFAFFFFFGGGGFGGGGDGEGGHHBGHHHD4B2FDGHGHHGGGAAFHHHGHHH2FFGHHHHHHHHHHHHHFHHHEHHHHHHHHHFHHHHHHB@GHHHHH4GHHGFHHHHGHHHGGGGHHHBCGGGHHGHFF?3?BGHHH22BFFHGGBGFFF<GHHH2FHHHGHHHHHHHHHGHGFHHHHHHHGHHHHHGGGGGHHHHHGHHHHHHGFHHHH0CHHH0CHFHHHHGGGGGGGGGGBFGGGF00BFF
@M05620:37:000000000-D9766:1:1101:16731:8651 1:N:0:26
GAGGCTGCTTTGGAAGAAACTCATAGATTACTGCAACAGTTCCCCCTGGACCTGGAAAAGTTTCTTGCCTGGCTTACAGAAGCTGAAACAACTGCCAATGTCCTACAGGATGCTACCCGTAAGGAAAGGCTCCTAGAAGACTCCAAGGGAGTAAAAGAGCTGATGAAACAATGGCAAGTAAGTCAGGCATTTCCGCTTTAGCACTCTTGTGGATCCAATTGAACAATTCTCAGCATTTGTACTTGTAACGG
+
A3AA>AF>BDB@GC5B4GBFGGHHHGHFGDBDFB4EBGFGGDDAFEAB2CBBGGEBB32BBFGDFGFBBBFFGHH3ABBFGHBFGBBGBFBGHGHFCHGHGBEGBGCFBBBBBF4BBFE>>ECBBCFBB?BFFG?BBEFE3BB2BBB??FDD@@>22?2@@C@@FGH1?C?<DFFFBF<<>><1>1>F.<>><>>A.<C000DG<CGHHDGDC0<::C<CG:CGGF;0<;B9FFB9FFF09;;F;0;C0.:
@M05620:37:000000000-D9766:1:1101:11261:8657 1:N:0:26
AGTGCCAGCTCTCAATCGCACAGGGGACCCAGGGCCTGGCCCCTCCATCCAGAAAACCTATGACCTCACCCGCTACCTGGAGCACCAACTCCGCAGCTTGGCTGGGACCTATGTGAGTATCCAGCGTAGGAATCTGGGAGTTGGGGAGGAGTGAGGAGTTGGGGAAAGACAGTCCTAACCGTGGAGGGTTCTGGTAAATGATGGGGTGAGGAGGGGCTCTTTGGCTCCCACCAGTCCCCCTGTCTGGTCTA
+
CCCCDFFFDFFFGGGGGGGGGGHHGGGGGGHHGGGGGGHHHHGHGGHHHHHHHHHHHGHHHHHHHHHHHHHGGGGGHHHHHHHHHHHHGHHHGGGGGHHHGHHGGGHHGHHHHHHHHHHHHHHHHGEGGGHHHHHHHHHGGHHHGGGGGGGGHHHHHGHHHHGGGGHHHHHHHHHHHHHHGGFGGGGGEGGGGGCFGGGGGGGGGGFFFFFFFFFFFFFFFFHFFFFFFFFFFFFFFFFFFFFFFFFFFFB
@M05620:37:000000000-D9766:1:1101:5997:8659 1:N:0:26
GAGGCTGCTTTGGAAGAAACTCATAGATTACTGCAACAGTTCCCCCTGGACCTGGAAAAGTTTCTTGACTGGCTTACAGAAGCTGAAACAACTGCCAATGTCCTACAGGATGCTACCCGTAAGGAAAAGCTCCTAGAAGACTGCAAGGGAGTAAAAGATCTGATGAAACAAGGGCAAATAAGTCAGGCATTTGCGCAATAGCACTCTTGTGGAGCCAATTGAACAACTCTCAGCATTTGCACTTTTAACTG
+
A3AAAACACDFDGBFGGGFFGFHGHFHHFFBEFFFHBGFFFFG3BFAFAG2AB22F332BBHGGHHH5BD5BFGFBB5BFGHBFHEBGFFCH3GFCGHHHDBBBFHH33B332BB32BEEFGFEHHH2BF33BBFGE?33?B322?BAAHDG2D222/2@2@F>2>>>@FE0?<?/F01?1>11>FFCGC1F1>----<00=0<<<D000::;.;:GFCHC0CFFG.;0;0;0;FFGGG00C0C000;F99
@M05620:37:000000000-D9766:1:1101:11575:8678 1:N:0:26
ACCACACCTTCTACAATGAGCTGCGTGTGGCTCCCGAGGAGCACCCCGTGCTGCTGACCGAGGCCCCCCTGAACCCCAAGGCCAACCGCGAGAAGATGAACCCAGGTGCGTGGCCCGCTACCTCTTCTGGTGGCCGCCTCCCTCCTTCCTGGCCTCCCGGCGCTGCGCCCTTTCTCACTGGTTCTCTCTTCTGCCGTTTTCCGTAGGACTCTCTTCTCTGACCTGAGTCTCCTTTGGAACTCTGCAGGTTC
+
>3>>AA?ACFCFBGGCFFBDE5FBEBAAAACCECFEEEE2AHHFHGCE1AE1B33BGH3E@ECGE>>>EEFCGE/EGDAF??GEAF<<B?B@/AFC>DBD?GFCCFFG1/<CDC0CDGC-<GBDD00=GF<<EH.C--:.CAF/./0;FFFB?AB.E.CB-A-;9AB-;B?9FFFFFFFFFFB9:9999BFFFFB@9;F?/BA;.;DBFBFFBBBBB/9B/;//B/:;FBFF//:/F//BBBFFF/9.9B9
@M05620:37:000000000-D9766:1:1101:9749:8680 1:N:0:26
ACCACACCTTCTACAATGAGCTGCGTGTGGCTCCCGAGGAGCACCCCGTGCTGCTGACCGAGGCCCCCCTGAACCCCAAGGCCAACCGCGAGAAGATGAGCGGCCCGCTACCTCTTCTTGTTGCCGTCTTCCTCCTTCCTCTCCTCCCGGCGCTGCGCCCTTTCTCCCTGGTTCTCTCTTCTGCCGTTTTCCGTGGGACTCTCTTCTCTGCCCTGCGTCTCCTTTGGCACTCTGCAGGTTCTCGATCGGCA
+
CCCCCCCCFFFFGGGGGGGGGGHHGGGEEFHFHGFGGGGGGHHHHGGEEGGGGHGHHHHEGGGGGGGGGGGGHHHGGGGHGHHHHGGGGGCFGGGGHHB22<///-<->-</<G0=DH0000.<0-.-;.:0;GC/::G000;GGBFG.B--;B-C--.9;/BB900;/;.;99B00:BB0;B0FB.;F.90.0.9-..9FF9FF0;FFB0B.F..-;-9FFFFFF/00;/9B000;.9;FF0:BB.9.-9
@M05620:37:000000000-D9766:1:1101:4357:8698 1:N:0:26
ACCACACCTTCTACAATGCGCTGCGTGTGGCTCCCGAGGAGCACCCCGTGCTGCTGACCGAGGCCCCCCTGAACCCCAAGGCCAACCGCGCGAAGATGAGTGGACCGCTCCCTCTTCTTGTGGCCGCCTCCCTCCTTCCTGGCCTCCCGGCGCTGCGCACTTTCTCACTGGTTCTCTCTTCTGCCGTTTTCCGTAGGACTCTCTTCTCTGCCCTGCGTCTCCTTTGGCACTCTGCAGGTTCTCGATCGGAA
+
BBB3AAABFFFFGGGCBGGFEEEAE22AAAFGFGGGEEG0EGGHHGEAAEEGFGHFHHH>0EEEGAEGGGG?GCHGGGEHGCGHFGACGG<<<CGD1<DG1FF110-><-<<GCGBDB=0D0<CHG;AA...;CGGGGBFFGG?9F.AA-;--@BB>--9;:9//BBBBF./;/;/BFBF9;BBFBADBFFFFF;.:BFFFFFFF/;BFF/99FF.@9BDFFFFFFF/FFFFBF//;AA;BF/EFF.99.:
@M05620:37:000000000-D9766:1:1101:21306:8703 1:N:0:26
ACCACACCTTCTACAATGAGCTGCGTGTGGCTCCCGAGGAGCACCCCGTGCTGCTGACCGAGGCCCCCCTGAACCCCAAGGCCAACCGCGAGAAGATGAGTGGCCCGCTACCTCTTCTGGTGGCCGCCTCCCTCCTTCCTGGCCTCCCGGCGCTGCGCCCTTTCTCACTGGTTCTCTCTTCTGCCGTTTTCCGTAGGACTCTCTTCTCTGACCTGCGTCTCCTTTGGAACTCTGCAGGTTCTAGATCGGAA
+
DCCDDDDCFFFFGGGGGGGGGGHHGGGGHGHHHGGGGGGGGHHHHGGGGGGGHHHHHHHGGGGGGGGGGGGHHHHGGGGHGHHHHGGGGGGGGGHHHHBGHHGGHHGGG<DHHHHHHHBHHHGHHGGGGGHGHHGHHHHHHHHHHHGGGG-CFGGGGFFFFFFFFFFFFFF<FFFFFFFFFFFFFFFFFFFFFFFFFFFFFFFFHFFFFFFFFFF.@BFFFFFFHFF0FFFFHFFBFFBFFFFFFFFFFFF
@M05620:37:000000000-D9766:1:1101:24541:8722 1:N:0:26
AGTGCCAGCTCTCAATCGCACAGGGGACCCAGGGCCTGGCCCCTCCATCCAGAAAACCTATGACCTCACCCGCTACCTGGAGCACCAACTCCGCAGCTTGGCTGGGACCTATGTGAGTATCCAGCGTAGGAATCTGGGAGTTGGGGAGGAGTGAGGAGTTGGGGAAAGACAGTCCTAACCGTGGAGGGTTCTGGTAAATGATGGGGTGAGGAGGGGCTCTTTGGCTCCCACCAGTCCCCCTGTCTGGTCTA
+
AA>ABFFFBFFFGGGGGGGAFCHGGEAEGGHHFEGGGGHHHHGHGGHHHHHHHHHFHGHHHHHHHHHHHHHGGEEGHHHHBGHHHHC?EHFHEFCGEHGHGHBGGGHHGHHHHHFHHHHHHHHHHGEGGGHHHHHHHHGGGHHHGGCDG<CFHBGHGGHHHFGGGDGHFHFHHHHHHHHHGGGGGGGGEFFGGGFGGGGGGGGGGGDFFFFFFFFFFFFFFFFFFFFFFFFFFFFFFFFFFFFFFFFFFFF
@M05620:37:000000000-D9766:1:1101:13548:8746 1:N:0:26
GCGGCTGCTTTGGAAGCAACTCATAGATTCCTGCCCCAGTTCCCCCTGGACCTGGAAAAGTTTCTTGCCTGGCTTACAGAAGCTGAAACAACTGCCCATGTCCTACAGGATGCTACCCGTAAGGACAGGCTCCTAGAAGACTCCAAGGGAGTAAAAGAGCTGATGAAACAATGGCAAGTAAGTCAGGCATTTCCGCTTTAGCACTCTTGTGGATCCACTTGACCACTTCTCAGCATTTGTACTTGTACCTG
+
>11>A>1AFFD@FGG11BBFBFBFDDGHG3FGHH0AFEBBDFHHHGEF/0BB0CAGHB0BFHFHFGFGHHHHHHF1FGHDGHHEF1BGH0FGHGGH/1BGHFGH2BFFH0FFGG2GHFCEEAGHG00?CF<BEG1111BBCG1F11@FFECFFHD>1CFGGB1<1?GDFCG1GFFFHG1>1<><FDGG.0<G0G<C<CGGDFCGCCCGF;CFHGCGC/;GHF0FF.;F990;BFFFGGFFFFFG0;00;99
@M05620:37:000000000-D9766:1:1101:24423:8747 1:N:0:26
ACCACACCTTCTACAATGAGCTGCGTGTGGCTCCCGAGGAGCACCCCGTGCTGCTGACCGAGGCCCCCCTGAACCCCAAGGCCAACCGCGAGAAGACACAGGTGAGTGGCCCGCTACCTCTTCTGGTGGCCGCCTCCCTCCTTCCTGGCCTCCCGGAGCTGCGCCCTTTCTCCCTGGTTCTCTCTTCTGCCGTTTTCCGTAGGACTCTCTTCTCTGCCCTGCGTCTCCTTTGGCCCTCTGCCGGTTCTGGA
+
>3>>AA>ACCCDFGFEBGFGGGGFEBEBEEGFGF2AEEAEEHDFGGEEBABFGHHHHEFEGGGGFGFGGGEHBGFEEFGFFHGGHGGGD?CFCDHHC2?GHF?F1?FHGCGGFGGGGGGHGHHHEBDGGHHGGG.E.:/CEHHHGB9BFGGGEE?@--;;BF-;DFFFFFFFFFFF.;BFBFFFFFFFBFFD;AFFFFFFFFB/BBFFFFFFFBFF/BA/..-;9.BFFF/9///9.;99FFB-@D.9///
@M05620:37:000000000-D9766:1:1101:21831:8747 1:N:0:26
ACCACACCTTCTACAATGAGCTGCGTGTGGCTCCCGAGGAGCACCCCGTGCTGCTGACCGAGGCCCCCCTGAACCCCAAGGCCAACCGCGAGAAGATGAGTGGCTCGCTCCCTCTTCTTGTGGCCGCCTCCCTCCTTCCTGGCCTCCCGGCGCTGCGCCCTTTCTCACTGGTTCTCTCTTCTGCCGTTTTCCGTAGGACTCTCTTCTCTGCCCTGCGTCTCCTTTGGAACTCTGCAGGTTCTAGATCGGAA
+
AAA?AAAAFFFFGGGF3GGFGBGHGEEB0AFFEFFECGEGCHHHHGGGCEGGGHGFGHFEEECGGGGGGEFFHHHGGGEHFGHHHGE<CGCCCGHGBHDGGB/?0?>AC/<FGHFGHH<>G1<EG@@CF;.EHHGHHHHGC:GGFHGGG@G?A@GF-@F@@FFFFFFFFFFFBFFFFFFFFFFFF@BFFFFFFFAFFFFFFFFFFFFFFF/BFFFF@F@BFFFFFFF/;FFFFFEFF?9;BF/FFF/E--A
@M05620:37:000000000-D9766:1:1101:25265:8755 1:N:0:26
ACCACACCTTCTACAATGAGCTGCGTGTGGCTCCCGAGGAGCACCCCGTGCTGCTGACCGAGGCCCCCCTGAACCCCAAGGCCAACCGCGAGAAGATGAACCCAGGTGCGTGGCCCGCTCCCTCTTCTGGTGGCCGCCTCCCTCCTTCCTGGCCTCCCGGCGCTGCGCCCTTTCTCACTGGTTCTCTCTTCTGCCGTTTTCCGTAGGACTCTCTTCTCTGACCTGCGTCTCCTTTGGAACTCTGCAGGTTC
+
AAAABAAACFCDDGGBFGFGFGHFGEGEFDHHHGFEEGE?EHHHHGAEBAEEHFFHGGHGGGGGEGCGGGGHGHEFGGGGGHHGFGGGG/@DFGHFHHHHHHG/<FHFGFFE@DFGGGG-EEHHFHHHGDFGGFA:F@GGGGFFGGGGGFFFEFGGGG?-9-;9@DCFFFFFFFFF/FFFBFFFFFEFFFFFFFFFDAFFFFD/..ABFFFFFFBFFFFFBF/9BFCDFFBBFFFFFFFFFFFFF//9AB/
@M05620:37:000000000-D9766:1:1101:5626:8756 1:N:0:26
ACCACACCTTCTACAATGAGCTGCGTGTGGCTCCCGAGGAGCACCCCGTGCTGCTGACCGAGGCCCCCCTGAACCCCAAGGCCAACCGCGAGAAGATGAACCCAGGTGCGTGGCCCGCTCCCTCTTCTGGTGGCCGCCTCCCTCCTTCCTGGCCTCCCGGCCCTGCGCCCTTTCTCACTGGTTCTCTCTTCTGCCGTTTTCCGTTGGACTCTCTTCTCTGCCCTGCGTCTCCTTTGGAACTCTGCAGGTTC
+
CCCCDDDDFFFFGGGGGGGGGGHHGGGGHDHHHGGGGGGGGHHHHGGGGGGGGHHHHHHGGGGGGGGGGGGHHHHGGGGHGHHHHGGGGGGGGGHHHHHHHHG?FGH1?>FFCFHHC>A?EGHHH0==DDGHGHHGGGGGGGGG<<CGCFGFGGGGG<<-<-<<BEDFFDFFFFFF0FFFFFFFFFF:<BFFFF<<BDFFFBD00<B0<FFFFF0<<<BFBF.<.<<<<.<BFFFFFFFFFBFFF0<FFF0
@M05620:37:000000000-D9766:1:1101:8761:8758 1:N:0:26
ACACACCTTCTACAATGAGCTGCGTGTGGCTCCCGCGGAGCACCCCGTTCTGCTTACCGAGGCCCCCCTGAACCCCAAGGCCAACCGCGCGAAGATGAGTGGCCCGCTACCTCTTCTGTTGGCCGCCTCCCTCCTTCCTGGCCTCCCGGAGCTGCGCCCTTTCTCACTGGTTCTCTCTTCTGCCGTTTTCCGTAGGACTCTCTTCTCTGACCTGAGTCTCCTTTGGAACTCTGCCGGTTCTAGATCGGCAG
+
AA@>AABFFFBBGGGGF5BGBABABFBEAGHHAFE2EG0EEHHHGGEE1BFHHB5DFGGEEEGGGGGGEFHEHEGGEDHFHHHAFGGGG/>CC<DGH1?FHGGHHGCD-CGHHHHHHH0=0CGHCCDGGACGHGGGGGGGGGGG.CEGBBG@FGGBBFBBFFFFFFFFFFBFFFFFFFFFFFFFBDFFFFFFFFDFBBFFFFFFFFFFFBFFFF/FFFFFFFFFFF/;FFFFFF/9>9AEF/BFFFEF-;9
@M05620:37:000000000-D9766:1:1101:4560:8770 1:N:0:26
GAGGCTGCTTTGGAAGAAACTCATAGATTACTGCAACAGTTCCCCCTGGACCTGGAAAAGTTTCTTGCCTGGCTTACAGAAGCTGAAACAACTGCCAATGTCCTACAGGATGCTACCCGTAAGGAAAGGCTCCTAGAAGACTCCACGGGAGTAAAAGAGCTGATGAAACAATGGCAAGTAAGTCAGGCATTTCCGCTTTAGCACTCTTGTGGATCCAATTGAACAATTCTCAGCATTTGTACTTGTAACTG
+
B@?BBBFAFFFFGGGGGGGGFGHHGHFHHHHHHHCHFGHDGHHHHGGFGFGHHHHGHGFFBGHHHGHHHHHHHCGHHHHHFFHHHGHHGHHGGHHGHHHHHHHHHHHGGHHHHHGHHHGG@/GHDGHFHHHHGHDH333BGHHHH2<BD/CG2FF2D<GGHHHHHHHFH0<GHHHHHGH1GHHHHHHHAHHHHHGGEGGFHHGHHHHHHHHG0CGHH0GHHHHHGBGGGGGFGGGGGGGGFFGGCFGGFFG
@M05620:37:000000000-D9766:1:1101:21172:8773 1:N:0:26
GCGGCTGCTTTTGAATCAACTCATAGATTCCTGCCCCAGTTCCCCCTGTCCCTGTAACCGTTTCTTGCCTGGCTTCCAGAAGCTGCAACCACTGCCCCTGTCCTCCAGGATGCTCCCCGTAAGGCCCGGCTCCTCGCCGCCTCCCCGGGAGTCACCGCGCTGCTGAACCAATGGCAAGTCCGTCAGGCCTTTCCGCTTTAGCACTCTTGTGGATCCACTTGCCCACTTCTCAGCATTTGTCCTTGTCCCTG
+
1>1>A11>BFBB1ABAB1BF3B1D3DDGDEFGGGGFF0BBADFGHGABB1BBBB1DDHHEBEGG2DBBFGHHHG0BFHH1BFG@BBFGG0BF@BBF?/BFHHHH1BFGF/BGHHDHGGGG//BF0F/<BGGGGHFFCGC/CCGHGCCGGGCGHHBGC-CGGGCGGHH/C.;CFFGGGGG00;EFGGGG.FGGGGGGGFFBFFFFFFFFFFFF/BFF/9BFF/;BF-AFFFFFFF/FFFFF/FFFFF/9;F/
@M05620:37:000000000-D9766:1:1101:25561:8774 1:N:0:26
AGTGCCAGCTCTCAATCGCACAGGGGACCCAGGGCCTGGCCCCTCCATCCAGAAAACCTATGACCTCACCCGCTACCTGGAGCACCAACTCCGCAGCTTGGCTGGGACCTATGTGAGTATCCAGCGTAGGAATCTGGGCGTTGGGGCGGAGTGAGGCGTTGGGGCAAGCCAGTCCTAACCGTGGAGGGTTCTGGTAAATGATGGGGTGAGGAGGGGCTCTTTGGCTCCCACCAGTCCCCCTGTCTGGTCTA
+
>3>3>DFFBFFFG4GFFFFFGGGH2EAEA?GGGGG2AFGHEGGHGGHHF1GFFC3FGF3FGGEHHHGGHHHGGEEEHHHFBGHHHEAGEBGHGFEG?F?GGHHGGCGHFFGHHHF2FGEHFG2G0<?<>A11FG1FGF//ADGHG-.=C@A;.0;9.;C@GGGG.;....9;FFFFFFF.@DFBBFFBAAFFFFFFBFFF/FFFFFDBFFF/.AB<--ABFBBFFBFEFFF?A9/BFBED;EFFFFFFFF9
@M05620:37:000000000-D9766:1:1101:10943:8793 1:N:0:26
GAGGCTGCTTTGGAAGAAACTCATAGATTACTGCAACAGTTCCCCCTGGACCTGGAAAAGTTTCTTGCCTGGCTTACAGAAGCTGAAACAACTGCCAATGTCCTACAGGATGCTACCCGTAAGGAAAGGCTCCTAGAAGACTCCAAGGGAGTAAAAGAGCTGATGAAACAATGGCAAGTAAGTCAGGCATTTCCGCTTTAGCACTCTTGTGGATCCAATTGAACAATTCTCAGCATTTGTACTTGTAACTG
+
BAB@B@FAFFFFFGGGFGGCGFHGHHDHFBGHHHHDGHHAFHFGHGGFGBGFEGHBGHGHBGGHHFHHHHHGFFHHHHHHHHHHGHHGHECEFFDGHHGHHHHHHHGHHHHHHHHHHHGAEEHHHFGHHHHHGHGDEDGCHHHHGBGF/FEE2@>>GFHHHHGHHHHDHGHHHGHH1<1GFHFHGFHFHEHHHHGGGGGHHHHHHHHHH<GGGHHHHFHGHHHHHBGHHHFFGGGGGGGGEFGGGFF0;FF
@M05620:37:000000000-D9766:1:1101:27759:8797 1:N:0:26
GAGGCTGCTTTGGAAGAAACTCATAGATTACTGCAACAGTTCCCCCTGGACCTGGAAAAGTTTCTTGCCTGGCTTACAGAAGCTGAAACAACTGCCAATGACCTACCGACTGCTACCGGAAGGGCCCGACTCCACGCCAACTCAACAAAAGACCCCGAGCAACAGCCCCAATGACGAGACCGACAGGCCTTTCAGCTTTCGCAATCTTGTAGCTCAACTTGCCCCATTCTCCGCATTTGTAATTGACAATG
+
?AAABAFBFFFFBFGFAGGGGGHHHHFHHGHHHHHHHHHAFG5FHGGGHGHHHHHGHHHHGHHHHHHHHHHEEGHHHHGHHHHFFHHFHFGGGBFFH33B33@4@31>1>/?FGGFF///>/</?/>B///<B2@<<F/>/0?F1?1/0??/0<>C-->--/<.<...<CEF/0:.;:.:.:-9-;;E.9FGFFGGGFG0:99.;9FBF////;/;9B/9//;9.;B:/;9/9;;;;FFFFFFFF/;FFF9
@M05620:37:000000000-D9766:1:1101:19658:8797 1:N:0:26
GAGGCTGCTTTGGAAGAAACTCATAGATTACTGCAACAGTTCCCCCTGGACCTGGAAAAGTTTCTTGCCTGGCTTACAGAAGCTGAAACAACTGCCAATGTCCTACAGGATGCTACCCGTAAGGAAAGGCTCCTAGAAGACTCCAAGGGAGTAAAAGAGCTGATGAAACAATGGCAAGTAAGTCAGGCATTTCCGCTTTAGCACTCTTGTGGATCCAATTGAACAATTCTCAGCATTTGTACTTGTAACTG
+
>>3AAAFBFFFFGFGGCFGGGGBHFFGHH5FHHHG4FFGDGHGHHGEFH2GHHHHHHFBFFGHHHHHHHHHHHHHEHHHHHHHHHHFHHCGHHHHH3BGHHHHHHHHHHFHHHHFHHHGGGGHHG3EGHGHHGH3F33FGHHHH22FFGHGGFHHBD<GHHH2FFHHHHHHHHHHHHGHGFGHHHHHHGHHHHHGGGGGHHHHHHHHHHHHGHHHHHCHHHH0GHFHHHHGGGGGGGGGGGGGGGFB0;FF
@M05620:37:000000000-D9766:1:1101:25589:8802 1:N:0:26
ACCACACCTTCTACAATGAGCTGCGTGTGGCTCCCGAGGAGCACCCCGTGCTGCTGACCGAGGCCCCCCTGAACCCCAAGGCCAACCGCGAGAAGATGAGTGGCCCGCTACCTCTTCTGGTGGCCGCCTCCCTCCTTCCTGGCCTCCCGGCGCTGCGCCCTTTCTCACTGGTTCTCTCTTCTGCCGTTTTCCGTAGGACTCTCTTCTCTGCCCTGCGTCTCCTTTGGAACTCTGCAGGTTCTAGATCGGAA
+
AAA1AAAAFFFFGFGG3GGDGFHHG0AA00BBBFFA0EEGFHHHHGGGFEGGGHGBGHGGEGCGGCGGGGGGHFHGGGEHACGHHG/<BCC<BGFF1GFHGHGECF>CC--FGHHHHH1FG0.GHGGCG;CCGHGHHHHHFFHHHHEGG?;AA-AB-@B@@FFFFFFF/BBBFFFFFFFFFFFFF@ABFFFFFFFBFFFFFFFFFFFFFF/BFFF-;B@FFFFFFFF/BFFFFFFFFFABFF/FFFFFF-A
@M05620:37:000000000-D9766:1:1101:25573:8807 1:N:0:26
ACCACACCTTCTACAATGAGCTGCGTGTGGCTCCCGAGGAGCACCCCGTGCTGCTGACCGAGGCCCCCCTGAACCCCAAGGCCAACCGCGAGAAGATGACTGACGTGCTTGGTCTGCTGCCGGCTGTCTCGGTCCTTCCCCTCCTTCCTGGCCTCCCCCCGTTCCCACTTTTCTTCCCGTCTCTCGCTTCCGCTATTACTCGCTTCTCTCTCCTGCGTGTCCTTTGTAACCTTTCGGGCTCTACATCGTAA
+
CCCDCCCCFFFFGGGGGGGGGGHHGEGBEFHGGGGGGGGGGHFHHGGGFFGGHHHHHHHGGGGGGGGGGGGHFHHGGGGHGHHHHGGGGGGGGGHHHHH22222//??/11/1??0>G110-----.000/..<-000=///<EH0CH0C/.<C.<.99A-.<//0:<.00<00000/..9</0<..<E.0...-.0000<.-...0<F00</B009B..<FF00<0:0<00<00.-.<<EF00<00.<..
@M05620:37:000000000-D9766:1:1101:15149:8811 1:N:0:26
GAGGCTGCTTTGGAAGAAACTCATAGATTACTGCAACAGTTCCCCCTGGACCTGGAAAAGTTTCTTGCCTGGCTTACAGAAGCTGAAACAACTGCCAATGTCCTACAGGATGCTACCCGTAAGGAAAGGCTCCTAGAAGACTCCAAGGGAGTAAAAGAGCTGATGAAACAATGGCAAGTAAGTCAGGCATTTCCGCTTTAGCACTCTTGTGGATCCAATTGAACAATTCTCAGCATTTGTACTTGTAACTG
+
CCCCCCFCFFFFGGGGGGGGGGHFHHFFFGHHHHHHHHHHGFGHHGGGEFHHFFFBBGFHAEGGFGFGGHHHHFEFGHHHHHHHHFFHGHHHHHHGFHHHHHHHHHHHHHHHHHHHHHG?EFHHHHHHFGHHGHHFGHHHHFGHGHHFDHGGGHHGFGHHHHHHHGHHHHHHHHHHHGHGHHGHHGHHHGFHHHGGGGGDFHHHFHHHHHHFHGHHFGHHHHHHHHHHHHBBFGGGGGGFFGFGGFFGGGG
@M05620:37:000000000-D9766:1:1101:19451:8814 1:N:0:26
ACCACACCTTCTACAATGAGCTGCGTGTGGCTCCCGAGGAGCACCCCGTGCTGCTGACCGAGGCCCCCCTGAACCCCAAGGCCAACCGCGAGAAGATGAACCCAGGTGAGTGGCCCGCTACCTCTTCTGGTGGCCGCCTCCCTCCTTCCTGGCCTCCCGGCGCTGCGCCCTTTCTCACTGGTTCTCTCTTCTGCCGTTTTCCGTAGGACTCTCTTCTCTGACCTGAGCCTCCTTTCGCACTCTGCAGGTTC
+
AAAAAAAAFFFFGGGG3G1AGBHCGAAA0AGH1FFAAEE/EGCGHGGEAEFFGGF1FHGECGCEG/FGGEFFHCGGGG/G//FHHG//>C<//CFF1111FG//?/C11<<DFF0.A-@@CGHG<DGHHG0/<GHGCGGCHEFHGGGGGFGFF.099EG?-:@@@?@??>-BFFFFFF//9B/BFFFFFFFFFE9@9AFFF/BF:--/:BFFFFF//BBB/:9F-/9/;BFFFFF/9-;9@FF/B//A-B/
@M05620:37:000000000-D9766:1:1101:5138:8825 1:N:0:26
GAGGCTGCTTTGGAAGAAACTCATAGATTACTGCAACAGTTCCCCCTGGACCTGGAAAAGTTTCTTGCCTGGCTTACAGAAGCTGAAACGACTGCCAATGTCCTACAGGATGCTACCCGTAAGGAAAGGCTCCTAGAAGACTCCAAGGGAGTAAAAGAGCTGATGAAACAATGGCAAGTAAGTCAGGCATTTCCGCTTTAGCACTCTTGTGGATCCAATTGAACAATTCTCAGCATTTGTACTTGTAACTG
+
A33AAAFAFFFFGGGFAFGGGGHHHHHHHHHHHHFGFHHDGHHHHGCGAAFFHGHGHHHHHHHHGHHHHHHHHHHEHHH5FGF3G3GHH1?E1F333BGGGFHHDFFFB1B3B@BGHH?G@?GE3BGGFHFF/BBG1111FDBBC1B?E/<CGD2@GFFGGHDGDDGGD0?GFFHBH.G1<FGGDD0>.GGFHHED<<EB<GFDCCCHHGHD0CCHF0C:CBGF0/9;FGFGGG09;0;C9BBFFCC0CFF
@M05620:37:000000000-D9766:1:1101:26141:8827 1:N:0:26
ACCACACCTTCTACAATGAGCTGCGTGTGGCTCCCGAGGAGCACCCCGTGCTGCTGACCGAGGCCCCCCTGAACCCCAAGGCCAACCGCGAGAAGATGAGTGGCCCGCTACCTCTTCTGGTGGCCGCCTCCCTCCTTCCTGGCCTCCCGGCGCTGCGCCCTTTCTCACTGGTTCTCTCTTCTGCCGTTTTCCGTAGGACTCTCTTCTCTGACCTGCGTCTCCTTTGGAACTCTGCAGGTTCTAGATCGGAA
+
CBCCBCCCFFFFGGGGGGGGGGHHGEGEEGHHHGGGGGGGGHHHHGGGEGGGHHGHHHHGGGGGGGGGGGGHGHHGGGGHGHHHHGGGGGGGGGHHHGGHHGGG=?<AC->GHHHHHH<GHFGHHGGGGEHGHHGHHHHHHFHHHHGGGGGGGGGGGFFFFFFFFFFFFFFFFFFFFFFFFFFFFFDFFFFFFFFFFFFFFFFFFFFFFF0FFFFFFFFFFFFFFFFFFFFFFFFFFF.;FFFFFFFF??E
@M05620:37:000000000-D9766:1:1101:11625:8832 1:N:0:26
AGTGCCAGCTCTCAATCGCACAGGGGACCCAGGGCCTGGCCCCTCCATCCAGAAAACCTATGACCTCACCCGCTACCTGGAGCACCAACTCCGCAGCTTGGCTGGGACCTATGTGAGTATCCAGCGTAGGAATCTGGGAGTTGGGGAGGAGTGAGGAGTTGGGGAAAGACAGTCCTAACCGTGGAGGGTTCTGGTAAATGATGGGGTGAGGAGGGGCTCTTTGGCTCCCACCAGTCCCCCTGTCTGGTCTA
+
AAAAAFFFBFFFGFGGGFGGGGHHFEGGGGHHGGGGGGHHHHGHGGGHHHGHHHHGFGHFHFHHHHFHHHGGGGGGHHHFHHHGGHGGGFGGGE/EGBHHGGHGGGFGGHHHHGHHFGHHHHHHHGBDDGHFFFHHGGHGGHHGGGGGCGGHHFHFHDHHHHG?EDEHHHHHHHHHGHGHGEEGGGGG;9AGGGFGGFGGGGGFGGFFFFFFFBFFF=FFFFFFFFFFFEFFFFFFFFFDAFFFFFBFBB9
@M05620:37:000000000-D9766:1:1101:23159:8833 1:N:0:26
AGTGCCAGCTCTCAATCGCACAGGGGACCCAGGGCCTGGCCCCTCCATCCAGAAAACCTATGACCTCACCCGCTACCTGGAGCACCAACTCCGCAGCTTGGCTGGGACCTATGTGAGTATCCAGCGTAGGAATCTGGGAGTTGGGGAGGAGTGAGGAGTTGGGGAAAGACAGTCCTAACCGTGGAGGGTTCTGGTAAATGATGGGGTGAGGAGGGGCTCTTTGGCTCCCACCAGTCCCCCTGTCTGGTCTA
+
>>AA>DBFBFFFF4BGGAFFEEGH2EEEGFHHGGGFFEHHHHGHGGEFHGGFGFHHHGHFGGGHHGGHHHHGGGGGHHGBFGB?EH1GE?FFGF/EEGHHGHHFEGHHGHHHHHHHHFHGHHHHHGGGDGHGHHHHGHHGAFHGGGGGGGGHHGHHGEHHHHGGGGHHHHHHGGHHHHHHG;EGGGGG;FGGGGFFGGFFGGGGEFFFFFFFFFFFFBFFFFFFFFBEEBFDFFFFFFF?FEFFFFFBBB9
@M05620:37:000000000-D9766:1:1101:19007:8837 1:N:0:26
AGTGCCAGCTCTCAATCGCACAGGGGACCCAGGGCCTGGCCCCTCCATCCAGAAAACCTATGACCTCACCCGCTACCTGGAGCACCAACTCCGCAGCTTGGCTGGGACCTATGTGAGTATCCAGCGTAGGAATCTGGGAGTTGGGGAGGAGTGAGGAGTTGGGGAAAGACAGTCCTAACCGTGGAGGGTTCTGGTAAATGATGGGGTGAGGAGGGGCTCTTTGGCTCCCACCAGTCCCCCTGTCTGGTCTA
+
ACAABFFFCFFFGGGGGGGFGGHGGGGGGGHHGGGGGGHHHHGHGGHHHHHHHHHHHGFHFFHHHHGHHHHGG>EEHHHHBGHHHHHCFHHHEGGGGGDGGHHGGGHHGFHHHHHHHHHHHHHHHGGGGGHGHHHHHHHGGHHHGGGGGGEGHHHHHFHHHHGGGGHHHHHHHHHHHHHHGGGGGGGGGGGGGGGGGGGGGGGGGGFFFFFFFFFFFFFFFFFFFFFFFFFFFFFFFFFFFFFFFFFFFFF
@M05620:37:000000000-D9766:1:1101:6021:8837 1:N:0:26
ACCACACCTTCTACAATGAGCTGCGTGTGGCTCCCGAGGAGCACCCCGTGCTGCTGACCGAGGCCCCCCTGAACCCCAAGGCCAACCGCGAGAAGATGCCCAGGTGAGTGGCCCGCTACCTCTTCTGGTGGCCGCCTCCCTCCTTCCTGCCCTCCCGGAGCTGCGCCCTTTCTCACTGGTTCTCTCTTCTGCCGTTTTCCGTAGGACTCTCTTCTCTGACCTGAGTCTCCTTTGTACCTCTGCAGGTTCTA
+
AAABBAAAFFFFFGGFBGGDGEGFFGGGEGGHGGGG?EGA2F2BGGGGAFGF5FEHAFFFGG0EGEEEFEFG3BFEFGGHGHGHCFGEGG@DBA22?<2?<</??GGG?F/FFH@DFCGFHGDDDDD<<C.=<-A-CEGECG:CGFGGG/99:C99.A-99AFFAFFF>/;;BFF/:B.;/:FFBFFBBB/9/@A;;A999FA.AFFFFFFFFF/FB/B99BBF.FFFFF/9;9///;:BFFB//;.;BFB
@M05620:37:000000000-D9766:1:1101:8960:8841 1:N:0:26
ACCACACCTTCTACAATGAGCTGCGTGTGGCTCCCGAGGAGCACCCCGTGCTGCTGACCGAGGCCCCCCTGAACCCCAAGGCCAACCGCGAGAAGATGAGTGGCCCGCTCCCTCTTCTTGTGGCCGCCTCCCTCCTTCCTGGCCTCCCGGCGCTGCGCCCTTTCTCACTGGTTCTCTCTTCTGCCGTTTTCCGTAGGACTCTCTTCTCTGCCCTGCGTCTCCTTTGGAACTCTGCAGGTTCTCGATCGGAA
+
AAA1AAAAFFFFGGGGFGAAG1GFGBEB0AFG1BBA0EEGCHHHHGGAEEEGFHGHHHHAEECEGAEGGGGFHFHGGGAHCCHHHG/<>C<<@CGFDG1FFGGF?FACC-<FGHHHHH1=G1.CHG-@E:;EGHGHHHGH:GHHHGFGGG-AA@GG@9B@@FFFFFEFBBF;BFFFFFFFFFFFF@FFFFFFFFABFFFFFFFFF/:FFEBFFFF-;A@BFFFFFFFFFFFFFFFFFFFFFF/AFF99AAE
@M05620:37:000000000-D9766:1:1101:25740:8842 1:N:0:26
GAGGCTGCTTTGGAAGAAACTCATAGATTACTGCAACAGTTCCCCCTGGACCTGGAAAAGTTTCTTGCCTGGCTTACAGAAGCTGAAACAACTGCCAATGTCCTACAGGATGCTACCCGTAAGGAAAGGCTCCTAGAAGACTCCAAGGGAGTAAAAGAGCTGATGAAACAATGGCAAGTAAGTCAGGCATTTCCGCTTTAGCACTCTTGTGGATCCAATTGAACAATTCTCAGCATTTGTACTTGTAACTG
+
1AAAA1BAFFFFGGDGFGGGBFFFGHHHHHHHGHFFHHHFGHGHHGCGHGHHHFEFGHHHEHHHFGGHHHHHCG0GHHGGHFGHFFFGGFHHHFHHHHHHHFGHHHHHEGFGHFGGFGGEEEHBFGHC0?10FGHDGHHHGHHHHHFFCCAAFDGHFFFFHHGHHFGHFFFHHHHHEG1?GFGHF>GGHCFGHF?<CGGHBGDGCGFHHHHC:;;GGFCFBCFHFHCGHHGF0CFGGGGGFGCFB0CFGG0
@M05620:37:000000000-D9766:1:1101:25089:8848 1:N:0:26
ACCACACCTTCTACAATGCGCTGCGTGTGGCTCCCGAGGAGCACCCCGTGCTGCTGACCGAGGCCCCCCTGAACCCCAAGGCCAACCGCGCGAAGATGAACCCAGGTGCGTGGCCCGCTCCCTCTTCTGGTGGCCGCCTCCCTCCTTCCTGGCATCCCGGCGCTGCGCCCTTTCTCACTGGTTCTCTCTTCTGCCGTTTTCCGTAGGACTCTCTTCTCTGCCCTGCGTCTCCTTTGGAACTCTGCAGGTTC
+
AAA>A?A11CCDF3FF3G11AAEEE000A0B0BAFE/EGCEHFFHG?AA/BADGG1EGC>/EEEGCEEGEC0FFGFGC/G/?GHHG//BB/<<AC/1?<DFHC<<F1>F@.>@-..A@C-CG//:CC:;G;/:GFG?@..:ABB.90999C/9/9//;;@@@-------;-/BFFFFFB/BBFF/:9/BFFFFF9@-9BA//AB9AB9/999/BF9B9//99-B--@:;-;B9BFBBBFFF9FBF9:A-;;
@M05620:37:000000000-D9766:1:1101:25442:8857 1:N:0:26
ACCACACCTTCTACAATGAGCTGCGTGTGGCTCCCGAGGAGCACCCCGTGCTGCTGACCGAGGCCCCCCTGAACCCCAAGGCCAACCGCGAGAAGATGAACCCAGGTGCGTGGCCCGCTACCTCTTCTGGTGGCCGCCTCCCTCCTTCCTGGCCTCCCGGCGCTGCGCCCTTTCTCACTGGTTCTCTCTTCTGCCGTTTTCCGTAGGACTCTCTTCTCTGACCTGCGTCTCCTTTGGAACTCTGCAGGTTC
+
AAAABBBBFFFFGGGGGGGGGGHFEAEA4EHHFFGGGGGGDHEGHGGGAEGGHHGHHHFFCGCGGEGGG?CGHFHGGGGHFFHHGGGGGGGFCGHHHHHFGHDFGFFF1/?EGGFHGGGCDHHHFHGHHHDGDHHG@DDDHEGBD/BFGGGGGGGGEGGF-DFFFFFFFFFFFFFFFFFFFFFFFFBBFFFFFEFF;AFEFFFFFDFFFFFFFFFFFFFEBBFFFECDFFFFFFFFFBFFFFFFF9BF.FB
@M05620:37:000000000-D9766:1:1101:6034:8865 1:N:0:26
ACCACACCTTCTACAATGCGCTGCGTGTGGCTCCCGAGGAGCACCCCGTGCTGCTGACCGAGGCCCCCCTGAACCCCAAGGCCAACCGCGCGAAGATGAGTGGCGCGCTCCCTCTTCTTGTTTCCGCCTCCCTCCTTCCTTTCCTCCCGGCGCTGCGCCATTTCTCACTGGTTCTCTCTTCTGCCGTTTTCCGTAGGACTCTCTTTTCTGCCCTGTGTCTCCTTTGGCACTCTGCAGGTTCTCGATGGGCA
+
BABBBBBAFFFFGGGGGG4EECGGGEEBAEHHHGFFDGGGGHHHHGGCEEEGHHGHHHH0EEGGGGGGGEFFHHHGGGGHGHHHHGGGGG/>CGGFGHFF?1//-.>-<.<<GF/<GH0<0;/:C..;;:;CGHDGGGFF00;CFGGGFF?DFFFFA-.;;9BBBF/BBBFFFFBBBFFF;;BBFF9DFFFBDB.;ABBFFF9BF/;BFFBFEFA//;9;BFFFBFEF/FBFFF/:F.9;FF;AFF/;9.;
@M05620:37:000000000-D9766:1:1101:5875:8875 1:N:0:26
GCGGCTGCTTTGGAAGCAACTCATAGATTCCTGCACCAGTTCCCCCTGGCCCTGGAAACGTTTCTTGCCTGGCTTCCAGAAGCTGCAACAACTGCATACGCCAGGCTGCTACCCGTCATGCCAGACTACTCGCCGCCTCCCCGGGAGTCCACGAGCTGCTGCCAACATGGCCAGTAAGTCCGGCCTTTCCGCTTTAGCCCTCTTGTGGCTCCAATTGCACCCTTCTCCGCATTTGTACTTGTCACTGACAA
+
>>1>A>DAFFFFBGGE1FGCBF1FBGHHH3FHHH01B0BBDFHHHGEF/0BFGH/GE10BFHHGDGGHHHHHHH00BFGGFHHFH1BFGBGHFHGFEB@0>/?//?FG/1>B00/EEE<BBHDH0/F1BB1?//>B<//?////<-<<0<11C---<//<GDG/0..//;::/.0;CHHHE.AA-EF00F.;.;CCFFEFBCF000;A--/;;/;FF;FFF?-FFBF/-A-;BF/9;//9;9/9BB;;B9B
@M05620:37:000000000-D9766:1:1101:15770:8878 1:N:0:26
AGTGCCAGCTCTCAATCGCACAGGGGACCCAGGGCCTGGCCCCTCCATCCAGAAAACCTATGACCTCACCCGCTACCTGGAGCACCAACTCCGCAGCTTGGCTGGGACCTATGTGAGTATCCAGCGTAGGAATCTGGGAGTTGGGGAGGAGTGAGGAGTTGGGGAAAGACAGTCCTAACCGTGGAGGGTTCTGGTAAATGATGGGGTGAGGAGGGGCTCTTTGGCTCCCACCAGTCCCCCTGTCTGGTCTA
+
CCBBCFFFCFFFGGGGGGGGGGHHGGGGGGHHGGGGGGHHHHGHGGHHHHHHHHHHHGHHHHHHHHHHHHHGGGGGHHHHHHHHHHHHGHHHGGGGGHHHGHHGGGHHGHHHHHHHHHHHHHHHHGGGGGHHHHHHHHHGGHHHGGGGGGFHHHHHHGHHHHGGGGHHHHHHHHHHHHHHGGFGGGGGGGGGGGFGGGGGGGGGGGFFFFFFFFFFFFFFFFFFFFFFFFFFFFFFFFFFFFFFFFFFFFB
@M05620:37:000000000-D9766:1:1101:23002:8885 1:N:0:26
AGTGCCAGCTCTCAATCGCACAGGGGACCCAGGGCCTGGCCCCTCCATCCAGAAAACCTATGACCTCACCCGCTACCTGGAGCACCAACTCCGCAGCTTGGCTGGGACCTATGTGAGTATCCAGCGTAGGAATCTGGGAGTTGGGGAGGAGTGAGGAGTTGGGGAAAGACAGTCCTAACCGTGGAGGGTTCTGGTAAATGATGGGGTGAGGAGGGGCTCTTTGGCTCCCACCAGTCCCCCTGTCTGGTCTA
+
A?AAAFFFCFFFGFGGGFGGGGHHFEGGGGHHGGGGGGHHHHGHGGGHHHHHHGFHHGHHHHGHHHHHHHHGGCFGHHHFHGHHGHFHGHHHGGGGGFHHEHHFEEHHGHHHHFFGHHHGHHHHHGEGGGHHHHHHHHGGEHGGGGGGGGGHHHHGHGHHHGGGGGHGHHHHHGHHHHHHGDGGGGGGEFFGGGGGGGGGGGGGGGFFFFFFFFFFFFFFFFFFFFFFFFFFFFFFFFFFFFFFFFFFFFB
@M05620:37:000000000-D9766:1:1101:21276:8889 1:N:0:26
GAGGCTGCTTTGGAAGAAACTCATAGATTACTGCAACAGTTCCCCCTGGACCTGGAAAAGTTTCTTGCCTGGCTTACAGAAGCTGAAACAACTGCCAATGTCCTACAGGATGCTACCCGTAAGGAAAGGCTCCTAGAAGACTCCAAGGGAGTAAAAGAGCTGATGAAACAATGGCAAGTAAGTCAGGCATTTCCGCTTTAGCACTCTTGTGGATCCAATTGAACAATTCTCAGCATTTGTACTTGTAACTG
+
BBBBBCFCFFFFGGGGFGGGGGFHHHHHHFHHHHHHHHHGHHHHHGGGHHHHHHHHHHHHGHHHHHHHHHHHHHHHHHHHHHHHHHGHHHHHHHHHHHHHHHHHHHHHHHHHHHHHHHGGGGHHGCFGHGHHGHFGGGHHGHHHFGHFGHGGFHHHE/GHHHFHHHHHHHHHHHHHHGHHHHHHHHGHGHHHHHGGEGGGDHFHHHHHHHHGHHHHHEHHHHBGHCHHHHFGGGGGGGGGGGGGGFFBFGF
@M05620:37:000000000-D9766:1:1101:13124:8893 1:N:0:26
AGTGCCAGCTCTCAATCGCACAGGGGACCCAGGGCCTGGCCCCTCCATCCAGAAAACCTATGACCTCACCCGCTACCTGGAGCACCAACTCCGCAGCTTGGCTGGGACCTATGTGAGTATCCAGCGTAGGAATCTGGGAGTTGGGGAGGAGTGAGGAGTTGGGGAAAGACAGTCCTAACCGTGGAGGGTTCTGGTAAATGATGGGGTGAGGAGGGGCTCTTTGGCTCCCACCAGTCCCCCTGTCTGGTCTA
+
BCBBCFFFDFFFGGGGGGGGGGHHGGGGGGHHGGGGGGHHHHGHGGHHHHHHHHHHHGHHHHHHHHHHHHHGGGGGHHHHHHHHHHHHGHHHGGGGGHHHGHHGGGHHGHHHHHHHHHHHHHHHHGGGGGHHHGHHHHHGGHHHGGGGGGEGHHHHHGHHHHGGGGHHHHHHHHHHHHHHGGFGGGGGEGGGGGFGGGGGGGGGGGFFFFFFFFFFFFFFFFHFFFFFFFFFFFFFFFFFFFFFFFFFFFF
@M05620:37:000000000-D9766:1:1101:26160:8895 1:N:0:26
AGTGCCAGCTCTCCATCGCACAGGGGACCCAGGGCCTGGCCCCTCCATCCAGAAAACCTATGACCTCACCCGCTACCTGGAGCACCCACTCCGCAGCTTGGCTGGGACCTATGTGAGTATCCAGCGTAGGAATCTGGGCGTTGGGGAGGCGTGCGGAGTTGGGGAAAGACCGTCCTCACCGTGGAGGGTTCTGGTAAATGATGGGGTGAGGAGGGGCTCTTTGGCTCCCACCAGTCCCCCTGTCTGGTCTA
+
>>11>DFC1CFFGCGFBAF1E?GAF00A0ABABAEA/BFH0FFCFGGHFBEF1BFABEHHBF2GHDFHHFF>E/>EHFBFBBBGGH//?GH0>E@/>E1BEGFFEE<FCHBFGHHEBFHHHG2DF<<<>/1GFHHH1F/><>-C-@.<C.<<A.;C--.:;BAG..:9/;/AABB.009FGFE@AA-@F-FFFFBFFFFFFFBBABB=EFF/;B?=;@F///;//BFE?FFF-A99BFFF;E/B/;/BFFF
@M05620:37:000000000-D9766:1:1101:27783:8902 1:N:0:26
ACCACACCTTCTACAATGAGCTGCGTGTGGCTCCCGAGGAGCACCCCGTGCTGCTGACCGAGGCCCCCCTGAACCCCAAGGCCAACCGCGAGAAGACCCAGGTGAGTGGCCCGCTACCTCTTCTGGTGGCCGCCTCCCTCCTTCCTGGCCTCCCGGAGCTGCGCCCTTTCTCACTGGTTCTCTCTTCTGCCGTTTTCCGTAGGACTCTCTTCTCTGACCTGCGTCTCCTTTGGAACTCTGCAGGTTCTAGA
+
1>AAA1>AFF1BAFG1AABG1BBFAAFEG0BBGFE0AAE/EGHHHGEGEEGEFFFHHGHGGECGCE>EGGGHGHGGGGGHGHHHHGGGGCB@CGGFGGHHHGGH1FGHGGHHGGGGGHHHHHHHHHFHGGHGGGGCHGHHGHHHGGGGGGGGGGGG?AGGGGGGF@@FFFFF/FFFFFFFFFFFFFFFFFF@;BFFFFFFFFFFFFFFFFFFFFFF/FFFF-@B@FFFFFFFFFFFFFFFFBFFAFBB9FF
@M05620:37:000000000-D9766:1:1101:19394:8908 1:N:0:26
AGTGCCAGCTCTCAATCGCACAGGGGACCCAGGGCCTGGCCCCTCCATCCAGAAAACCTATGACCTCACCCGCTACCTGGAGCACCAACTCCGCAGCTTGGCTGGGACCTATGTGAGTATCCAGCGTAGGAATCTGGGAGTTGGGGAGGAGTGAGGAGTTGGGGAAAGACAGTCCTAACCGTGGAGGGTTCTGGTAAATGATGGGGTGAGGAGGGGCTCTTTGGCTCCCACCAGTCCCCCTGTCTGGTCTA
+
A?AABFDFBFFFGFGGGGFGEGFHGGGGGGHHGGGGGGHFHHGHGGGGHHHHFFBGHGFFHHHHHHGHHHHGGGGGHGHHHHHEFHHHGHHHGGEGGHHHGHHGFGHHGHHHHHHHHHHHHHHHHGGGGGHHHHHHGHHGGHHHGGGGGGGHHHGHHFHHHHFGGGHHHHHHHHHGHHHHGGEGFGGGDFGGGGGGGGGGGGGGGGFFFFFFFFFFFFFFFFFFFFFFFFFFFFFFFFFFFFFFFFFFFFF
@M05620:37:000000000-D9766:1:1101:19903:8909 1:N:0:26
AGTGCCAGCTCTCAATCGCACAGGGGACCCAGGGCCTGGCCCCTCCATCCAGAAAACCTATGACCTCACCCGCTACCTGGAGCACCAACTCCGCAGCTTGGCTGGGACCTATGTGAGTATCCAGCGTAGGAATCTGGGAGTTGGGGAGGAGTGAGGAGTTGGGGAAAGACAGTCCTAACCGTGGAGGGTTCTGGTAAATGATGGGGTGAGGAGGGGCTCTTTGGCTCCCACCAGTCCCCCTGTCTGGTCTA
+
BBABCFFFCFFFGGGGGGGGGGHHGGGGGGHHGGGGGGHHHHGHGGGHHHHHHHHHHGHHHHHHHHHHHHHGGGGGHHHHHHHHHHHHGHHHGGGGGHHHGHHGGGHHGHHHHHHHHHHHHHHHHGGGGGHHHHHHHHGFGHHHGGGGGGGGHHHHHGHHHHGGGGHHHHGHHHHHHHHHGGFGGGGGAFGGGGGGGFGGGGGGGGFFFFFFFFFFFFFFFFFFFFFFFFFFFFFFFFFFFFFFFFFFFFB
@M05620:37:000000000-D9766:1:1101:21142:8911 1:N:0:26
AGTGCCAGCTCTCAATCGCACAGGGGACCCAGGGCCTGGCCCCTCCATCCAGAAAACCTATGACCTCACCCGCTACCTGGAGCACCAACTCCGCAGCTTGGCTGGGACCTATGTGAGTATCCAGCGTAGGAATCTGGGAGTTGGGGAGGAGTGAGGAGTTGGGGAAAGACAGTCCTAACCGTGGAGGGTTCTGGTAAATGATGGGGTGAGGAGGGGCTCTTTGGCTCCCACCAGTCCCCCTGTCTGGTCTA
+
BBBBBFFFBFFFGGGGGFGGEEGDFEEGGGGHGGGGGGHHHHGHGGHHHFGHGHGFHGHHHHHHHHHHHHHGGGFGHHHFHHHC11FGGHHHGGFGGHHHGHEFE?GHGHHHHHGHHGHHHHHHHGEGDGGHHFGFFHHEDHHHGGGGGGEFGHHHHGHHHFFGGFHHEHHGHHHHHHHHA;9BEGGG9CFGGGCFGFGGGGGGGGFFEFFFFFFFFCFFFFFFFFFFFFFBEFFFFFFFFFFFFFF/BF:
@M05620:37:000000000-D9766:1:1101:18423:8914 1:N:0:26
ACCACACCTTCTACAATGAGCTGCGTGTGGCTCCCGAGGAGCACCCCGTGCTGCTGACCGAGGCCCCCCTGAACCCCAAGGCCAACCGCGAGAAGATGCGTGGCCCGCTACCTCTTCTGGTGGCCTCCTCCCTCCTTCCTGGCCTCCCGGAGCTGCGCCCTTTCTCACTGGTTCTCTCTTCTGCCGTTTTCCGGAGGACTCTCTTCTCTGACCTGAGTCTCCTTTTGAACTCTGCAGCTTCTAGATCTGTA
+
CCCCCCCCFFFFGGGGGGGGGGHHGEGEHGHHHGGGGGGCGHHHHGGGEGGGHHHHHHHGGGGGGGGGGGGHHHHGGGGHGHHHHGGGGG@DCDGHHG2//?>/?//-><-F<G111><0D/..<0<.C//</:CCHHH00/;.;GH.EFA--.0:C-C--C0CBF0BF0/9:F0BFB0B0:0B:-AD/E0B.-.--.;//BB90B900000/0/:/0;0;00;000.0;:0;F0000:0000900:000;
@M05620:37:000000000-D9766:1:1101:16255:8915 1:N:0:26
GAGGCTGCTTTGGAAGAAACTGACAAGCCAGGGACACAAGATCGGAAGAGCACACGTCTGAACTCCAGTCACCGCTCATTATCTCGTATGCCGTCTCCTGCTCTAACAAAAAACTACCCGTCAGGCCAGGCTCCTCGCAGCCTCCCAGGGCGTACCAGCGCTGCTGACACACTTTCAAGTCCGTCCGGCCTTTCCGCTTTAGCACTCTTGTGGCTCCCCTTGCACCCTTCTCAGCATTTGTCCTTGTCCCT
+
CCCCCBFCFFFFGGGGGGGGGFGBBF4BBFB4BFFGGHGGBGG2EEAE22BBB210BF2B5BBFBB3BDB3ABE00>EH@FFHH4??B??BF/EE12BFGGF343D3B3??///3?BFG/EGDBBHEEEGHHHGHHGG@ACGHHGE0<AEFGG-EEDCEFGGCEHECHBGHGG00;;CGHGFDEGFGGGFGGGGGGGDDG0FFFFFFFFEFBDEFFE..;AFB;BFDFFFFFBFFFF9B0BB;FFBF9:FF
@M05620:37:000000000-D9766:1:1101:16941:8915 1:N:0:26
AGTGCCAGCTCTCAATCGCACAGGGGACCCAGGGCCTGGCCCCTCCATCCAGAAAACCTATGACCTCACCCGCTACCTGGAGCACCAACTCCGCAGCTTGGCTGGGACCTATGTGAGTATCCAGCGTAGGAATCTGGGAGTTGGGGAGGAGTGAGGAGTTGGGGAAAGACAGTCCTAACCGTGGAGGGTTCTGGTAAATGATGGGGTGAGGAGGGGCTCTTTGGCTCCCACCAGTCCCCCTGTCTGGTCTA
+
ABAABFFFCFFFGGGGGGGCGGHGGGGGGGHHGGGGGGHHHHGHGGHHHHGHHHHHHGHHHGHHHHHHHHHGGEGGHHHHHHHHHHHHGHHHGGGGGHGHGHHGGGHHGHHHHHHHHHHHHHHHHGGGGGHHHHHHHHHGGHHHGGGGGGGHHHHHHGHHHHGGGGHHHHHHHHHHHHHHGGGGGGGGCFFGGGFGGGGGGGGGGGFFFFFFFFFFFFFFFFFFFFFFFFFFFFFFFFFFFFFFFFFFFFF
@M05620:37:000000000-D9766:1:1101:12699:8921 1:N:0:26
AGTGCCAGCTCTCAATCGCACAGGGGACCCAGGGCCTGGCCCCTCCATCCAGAAAACCTATGACCTCACCCGCTACCTGGAGCACCAACTCCGCAGCTTGGCTGGGACCTATGTGAGTATCCAGCGTAGGAATCTGGGAGTTGGGGAGGAGTGAGGAGTTGGGGAAAGACAGTCCTAACCGTGGAGGGTTCTGGTAAATGATGGGGTGAGGAGGGGCTCTTTGGCTCCCACCAGTCCCCCTGTCTGGTCTA
+
AA>AAFF@AFFFGFGFEGGAECHAGEEEDGEG2AEACFHHCHGDGGFHFFCGB3FHHGHCGHGHHFHBGEFEG>>EHGHHCFHHHHC?EGHHDGEGGFHHDHHGGGGGGHHHHHHFHFGHHHHHFCEACGEGFHHHHFFFDGFFGGECGDEGF0<GGD/GGHGCEAHHGHHGHHFFHBFGGGGGEAA@EGGGGGGGGFGGEGGFGGABAAAFFF<B=BFFFFFEBFBAFFFFFFFFFFFFBFFFFFFFFF/
@M05620:37:000000000-D9766:1:1101:26255:8945 1:N:0:26
ACCACACCTTCTACAATGAGCTGCGTGTGGCTCCCGAGGAGCACCCCGTGCTGCTGACCGAGGCCCCCCTGAACCCCAAGGCCAACCGCGAGAAGACGCAGGTGCGTGGCCCGCTACCTCTTCTGGTGGCCGCCTCCCTCCTTCCTGGCCTCCCGGAGCTGCGCCCTTTCTCCCTGGTTCTCTCTTCTGCCGTTTTCCGTAGGACTCTCTTCTCTGCCCTGCGTCTCCTTTGTGCCTCTGCCGGTTCTCGA
+
BCCCCBCCFFFFGGGGGGGGGGHHGEGEEGHHGGGGGGEFGHHHHGGGGGGGHHHHHHHGGGGGGGGGGGGHFHHGGGGHGHHHHGGGGGGGGGHH2/<>CF0F?>FD@<GHGGGGGHHGHHHHHHHHGHHCDDDGEFFFGGGGGF0CFFGGGGGG-BDFFF>FDFFFFFFF9BFB.9;0BFFFFFFFBFFD;AFEBF.F.A.09/FFBFFFFFFFEFFFAE=D9ABF0BFF0/0:0;F0B0:@9AEB9EF
@M05620:37:000000000-D9766:1:1101:22790:8965 1:N:0:26
ACCACACCTTCTACAATGAGCTGCGTGTGGCTCCCGAGGAGCACCCCGTGCTGCTGACCGAGGCCCCCCTGAACCCCAAGGCCAACCGCGAGAAGATGCCCAGGTGAGTGGCCCGCTACCTCTTCTGGTGGCCGCCTCCCTCCTTCCTGGCCTCCCGGAGCTGCGCCCTTTCTCACTGGTTCTCTCTTCTGCCGTTTTCCGTAGGACTCTCTTCTCTGACCTGAGTCTCCTTTGGAACTCTGCAGGTTCTA
+
BBBBBBBBFFFFGGGGGGGFGFHHGFFEHEHHHGGGGGGGGHHHHGGGGGGGHHHHGHHGGGGGGGGGGGGHHHHGGGGHGHHHHGGGGGGGGGHHHHHHHHHGHHHHHHGGHHGGGGGGHHHHHHHHHHGHHGGGGGHGHHGHHGGGGGGGGGGGGG?GGGGGGGFFAFFFFFFFFFFFFFFFFFFFFFFFFFFFFFFFFFFFFFFFFFFFFFFFFFFFFFFFFFFFFFFFFFFFFFFFFFFFFFFFFFF
@M05620:37:000000000-D9766:1:1101:23162:8969 1:N:0:26
GAGGCTGCTTTGGAAGAAGCTCATAGATTACTGCAACAGTTCCCCCTCGACCTGGAAAAGTTTCTTGCCTGGCTTACAGAAGCTGAAACACCTGCCAATGTCCTACAGGATGCTACCCGTAAGGAAAGGCTCCTAGAAGACTCCAAGGGAGTAAAAGAGCTGATGAAACAATGGCAAGTAAGTCAGGCATTTCCGCTTTAGCACTCTTGTGGATCCAATTGAACAATTCTCAGCATTTGTACTTGTAACTG
+
>A>>A1BAFFDFFBFAFA1BGGBHHH1GG1F3GFGH1GGHFFGHHGE/A//EGHA0BBGEFGGDFFDFFGHHCGECGGFHFFHFGGHH1B>EE>0FCCEHHGBGEGHHHHHHHHFHH0E>ECCGHHHB<?<BFGG>FGHHFDCCFGGC?FCF@@GF>F0?GFGHHHHFDGFHFFCCHG=FGG1DG10F<1D0DGC<<CEGDFGHHCCFHBGGG00:<C;CHGHCCBF;CF;CBFG0FFB0;9CFC;CFFFF
@M05620:37:000000000-D9766:1:1101:11388:8973 1:N:0:26
ACCACACCTTCTACAATGAGCTGCGTGTGGCTCCCGAGGAGCACCCCGTGCTGCTGACCGAGGCCCCCCTGAACCCCAAGGCCAACCGCGAGAAGATGAGTGGCCCGCTACCTCTTCTGGTGGCCGCCTCCCTCCTTCCTGGCCTCCCGGAGCTGCGCCCTTTCTCACTGGTTCTCTCTTCTGCCGTTTTCCGTAGGACTCTCTTCTCTGACCTGCGTCTCCTTTGGAACTCTGCAGGTTCTAGATCGGAA
+
AAAAAAAAFFFFGGGFGGAFGFHGFEEAFEHGHGGEDGGCGHHHHGEEABEFHFBGHHHFEGGGGGGGGGGHGHHGGGGHGHHHHGGEGGBCDGHFGHFFGHGE0/<>A->GHHHHGH11FCDGHGCGG:GGHHGFHHHHGHGFBGGGGG-@BFFFGGGGFGF/FF//BFFFFFFFFFFFBFFFFFDDFFFFFFFDFBFFFFFFFBFEFB/;BFF.;9@A:F/FFBF/;BFFFFFFFFFFFF9BFF/;ADE
@M05620:37:000000000-D9766:1:1101:20060:9020 1:N:0:26
AGTGCCAGCTCTCAATCGCACAGGGGACCCAGGGCCTGGCCCCTCCATCCAGAAAACCTATGACCTCACCCGCTACCTGGAGCACCAACTCCGCAGCTTGGCTGGGACCTATGTGAGTATCCAGCGTAGGAATCTGGGAGTTGGGGAGGAGTGAGGAGTTGGGGAAAGACAGTCCTAACCGTGGAGGGTTCTGGTAAATGATGGGGTGAGGAGGGGCTCTTTGGCTCCCACCAGTCCCCCTGTCTGGTCTA
+
AAAAAFFBAFFFGGGGGGGGGGFG0E0EFGCH00E/FFGGGHGHGG0GHGEFFHHHHGHHHHHHHHHHHHFGGEGGHHHGGFHHHHHHGHHHGGCGGHHHGHHFG?GGGHHHHHHHHHHHHHHHHGGGGGHHHHHHHHHGGHHHGGGGGGEHHHHGHFHHHHGGGGGHHHHHHGHHHHHHGGGGGGGGCFGGGGFGGGGGGGGGGGF@FFFFFF@@@?FFFFFFFFFFFFFFFFFFFFFB@FFFFFFFFFB
@M05620:37:000000000-D9766:1:1101:22840:9023 1:N:0:26
ACCACACCTTCTACAATGAGCTGCGTGTGGCTCCCGAGGAGCACCCCGTGCTGCTGACCGAGGCCCCCCTGAACCCCAAGGCCAACCGCGAGAAGATGAACCCACGTGAGTGGCCCGCTACCTCTTCTGGTGGCCGCCTCCCTCCTTCCTGGCCTCCCGGCGCTGCGCCCTTTCTCACTGGTTCTCTCTTCTGCCGTTTTCCGTAGGACTCTCTTATCTGACCTGCGTCTCCTTTGGAACTCTGCAGGTTC
+
CCBBCCCCFFFFGGGGGGGGGGHHGGGGHGHHHGGGGGGGGHHHHGGGEGGGHHHHHHHGGGCGGGGGGGGHHHHGGGGHGHHHHGGGGGGGGGHHHHHD</CA//??//??>FHHGGCFGFHHHHHHH0=CCGHGGGGGGEGGGGGGGG0;CFGGGGGG-CDFFFFFFFAFFFFFFFFFFFFFFFFFFFFFFFFFDDFFFFFFFFFFFF/FFFFBFFFFFFFFF.@;DFFFFFFFF/BFFFFEFF/;;B/
@M05620:37:000000000-D9766:1:1101:21767:9047 1:N:0:26
AGTGCCAGCTCTCAATCGCACAGGGGACCCAGGGCCTGGCCCCTCCATCCAGAAAACCTATGACCTCACCCGCTACCTGGAGCACCAACTCCGCAGCTTGGCTGGGACCTATGTGAGTATCCAGCGTAGGAATCTGGGAGTTGGGGAGGAGTGAGGAGTTGGGGAAAGACAGTCCTAACCGTGGAGGGTTCTGGTAAATGATGGGGTGAGGAGGGGCTCTTTGGCTCCCACCAGTCCCCCTGTCTGGTCTA
+
AA>AAFFFBFFFGGGGGGGGGGHHGGGGGGHHGGGGGGHHHHGHGGHHHHHHHHHHHGHHHHHHHHHHHHHGGEGGHHHHGHHHHHFHFHHHGGGGGHHHGHHGGGHHGHHHHHHHHHHHHHHHHGGGGGHHHHHHHHHGGHHHGGGGGGEGHFHHHGHHHHGGGGHHHHHHHHHHHHHHGGGGGGGGCFGGGGGGGGGGGGGGGGFFFFFFFFFFFFFFFFFFFFFFFFFFFFFFFFFFFFFFFFFFFFF
@M05620:37:000000000-D9766:1:1101:24021:9049 1:N:0:26
AGTGCCAGCTCTCAATCGCACAGGGGACCCAGGGCCTGGCCCCTCCATCCAGAAAACCTATGACCTCACCCGCTACCTGGAGCACCAACTCCGCAGCTTGGCTGGGACCTATGTGAGTATCCAGCGTAGGAATCTGGGAGTTGGGGAGGAGTGAGGAGTTGGGGAAAGACAGTCCTAACCGTGGAGGGTTCTGGTAAATGATGGGGTGAGGAGGGGCTCTTTGGCTCCCACCAGTCCCCCTGTCTGGTCTA
+
AA>ABFFFBFFFGGGGGGGGGGHFGGEGAGHHGGGGFFHHFGGFGGHHHHFHBHFFHGHHHHEHHHHHHHHGGEFGHHHHCGHHHHHCGHHGGGGGGHDGGHHGGGGHGHHHHHHHHHHHHHHHHGGGGGHHHHHHHHGFEHHGGGGGGGGGHHHHCGHHHHGGGGGHFHHHHHHHHHHHGGGG?EDGCFGGFGCFGGGGGGGGGGFDFFFFFFFFFFFFFFFFFFFFFFFFFFFFFFFFFFFFFFFFFFF
@M05620:37:000000000-D9766:1:1101:16053:9067 1:N:0:26
GAGGCTGCTTTGGAAGAAACTCATAGATTACTGCAACAGTTCCCCCTGGACCTGGAAAAGTTTCTTGCCTGGCTTACAGAAGCTGAAACAACTGCCAATGTCCTACAGGATGCTACCCGTAAGGAAAGGCTCCTAGAAGACTCCAAGGGAGTAAAAGAGCTGATGAAACAATGGCAAGTAAGTCAGGCATTTCCGCTTTAGCACTCTTGTGGATCCAATTGAACAATTCTCAGCATTTGTACTTGTAACTG
+
BBBBBBFBFFFFGGGGGGGGGGHAGF5BFHFHHHHHHHHHHFGFGGEGCBGHFFA2BFBG3DDDD5BBBFFAGHHHHGBEGHHHCDFHG3FGFGHHCCGHGGEGHHHHHHHHHHHHHHGEEDHFHHHHBGHHGHH4GHHHGGHHGFHE/FDDGHHGHGGHH2GHHGHHHFHHGGCFFF1FDD<GDGFHHHHHHHGGGGG<0DGHCHHHHGHGH:GHC:GGHHHHFHHCGHF9CFFGGGGFFGGGG9FF9CF
@M05620:37:000000000-D9766:1:1101:19200:9074 1:N:0:26
ACCACACCTTCTACAATGAGCTGCGTGTGGCTCCCGAGGAGCACCCCGTGCTGCTGACCGAGGCCCCCCTGAACCCCAAGGCCAACCGCGAGAAGATGAGTGGCCCGCTTCCTCTTCTGTTGGCCGCCTCCCTCCTTCCTTGCCTCCCGGGGCTGCGCCCTTTCTCACTGGTTCTCTCTTCTGCCGTTTTCCGTAGGACTCTCTTCTCTGCCCTGCGTCTCCTTTGGCACTCTGTAGGTTCTAGATCGGAA
+
A1>>AA?A1FCFBGGFDBFFF1FCAEEA0AF0FEGGAEE//GGEHGCG/EAAADEGEH0A@E>EFEEEE>/>GGAFG/AFFFHFEFGEGGCC@AFB?BGG>1//0//><.<11>1<<G1111.<<@-@C..CGHC:00;C00/:00;:A----AE?-AC?9//9/BFB//B9BFF9B9/;;;B/B@BAFEFBBF-9AFF/BF//BBF//F/;9BA-;A@BBBB/B/////-;9F/////99//////---;
@M05620:37:000000000-D9766:1:1101:17303:9076 1:N:0:26
GAGGCTGCTTTGGAAGAAACTCATAGATTACTGCAACAGTTCCCCCTGGACCTGGAAAAGTTTCTTGCCTGGCTTACAGAAGCTGAAACAACTGCCAATGTCCTACAGGATGCTACCCGTAAGGAAAGGCTCCTAGAAGACTCCAAGGGAGTAAAAGAGCTGATGAAACAATGGCAAGTAAGTCAGGCATTTCCGCTTTAGCACTCTTGTGGATCCAATTGAACAATTCTCAGCATTTGTACTTGTAACTG
+
AAABAAFBFFFDGFFBAGGGGGHFHHHHHGHGGHFFHFFGHFGHHGFGHGGHHFHCFDHHGHHHHHGGGHHHHHHGGHHHHHGHHEFFGGFHHHHHHHHHHHHHHHHGHHHHHHHHHHG?EEHGFHHF0?EHGHHBGHHHGHHHHHFFEHGGGHHHBFGHHHHHHHHHHGGHGHFFFAFFGGDGHGHHGFGGHEFGEGGG0DGFFHHGGDGGHHHHCGHGHGHHHHHC:GBBFGGGGGGGGGGGF9BFFFG
@M05620:37:000000000-D9766:1:1101:9984:9084 1:N:0:26
ACCACACCTTCTACAATGAGCTGCGTGTGGCTCCCGAGGAGCACCCCGTGCTGCTGACCGAGGCCCCCCTGAACCCCAAGGCCAACCGCGAGAAGATGCCCAGGTGAGTGGCCCGCTACCTCTTCTGGTGGCCGCCTCCCTCCTTCCTGGCCTCCCGGAGCTGCGCCCTTTCTCACTGGTTCTCTCTTCTGCCGTTTTCCGTAGGACTCTCTTCTCTGACCTGAGTCTCCTTTGGAACTCTGCAGGTTCTA
+
CCDDCBCDFFFFGGGGGGGGGGHHGGGBGGHHHGGGGGGGGHHHHGGGFGGGHHHHHHHGGGGGGGGGGGGHGHHGGGGHGHHHHGGGGGCGGGHGHHHHHHHGHHHHHHGGHHGGGGGHHHHHHHHHHHGHHGGGGGHGHHGHHGGGGGGGGGGGGG-ADGGGGGFFFFFFFFHHFHFFFHFFHFFHFFFFFFDFFFHFFFFFFFFFFFFFHFHFFFFFFFFFFFFFFFFFFFFFFFFFFFFHFFFFFFF
@M05620:37:000000000-D9766:1:1101:13314:9086 1:N:0:26
AGTGCCAGCTCTCAATCGCACAGGGGACCCAGGGCCTGGCCCCTCCATCCAGAAAACCTATGACCTCACCCGCTACCTGGAGCACCAACTCCGCAGCTTGGCTGGGACCTATGTGAGTATCCAGCGTAGGAATCTGGGAGTTGGGGAGGAGTGAGGAGTTGGGGAAAGACAGTCCTAACCGTGGAGGGTTCTGGTAAATGATGGGGTGAGGAGGGGCTCTTTGGCTCCCACCAGTCCCCCTGTCTGGTCTA
+
BAAABFFFCFFFGGGGGGGGGGHHGGGEGGHHGGGGGGFHHHGGGGGHHGHHHHHHH?GHGHHHHHHGHHFGGGGGHHHHHHHHHHHHGHHHGGGGGHHHGHHGGGHHGHHHHGHHHGHHHHHHHGEGGGHFHHHHHHHGGHHHGGGGGGGHHHHHHGHHHHGGGGHHHHHHHHHHHHHHGGGGGGGGCFGGGGFFGGGGGGGGGGFFFFFFFFFFFFFFFFFFFFFFFFFFFFFFFFFFFFFFFFFFFFB
@M05620:37:000000000-D9766:1:1101:14129:9087 1:N:0:26
GAGGCTGCTTTGGAAGAAACTCATAGATTACTGCAACAGTTCCCCCTGGACCTGGAAAAGTTTCTTGCCTGGCTTACAGAAGCTGAAACAACTGCCAATGTCCTACAGGATGCTACCCGTAAGGAAAGGCTCCTAGAAGACTCCAAGGGAGTAAAAGAGCTGATGAAACAATGGCAAGTAAGTCAGGCATTTCCGCTTTAGCACTCTTGTGGATCCAATTGAACAATTCTCAGCATTTGTACTTGTAACTG
+
AA?AAAFAFFFFGFGGFGGGGGDHHGHHHHHHHHHFFGHFHHHHHGGGHHHHHHHHHHHHGHHHHHHHHHHHHHHHHHHHHHHHHHGHHHHHHHHHHGHHHHHHHHHHHHHHHHHHHHGGGGHHHGHHHHHHGHGHH3GHHHHHHFHFGHGGHHGHGGHHHHHHHHHHHHHHHHHHHGFGHHGHHHHHHHHHHHGGDGGDGGHHGHHHHGHGHHHHHGHHHH0GH/GGFHGFGGGGGGGGGGGGGFB9FGG
@M05620:37:000000000-D9766:1:1101:14826:9095 1:N:0:26
AGTGCCAGCTCTCAATCGCACAGGGGACCCAGGGCCTGGCCCCTCCATCCAGAAAACCTATGACCTCACCCGCTACCTGGAGCACCAACTCCGCAGCTTGGCTGGGACCTATGTGAGTATCCAGCGTAGGAATCTGGGAGTTGGGGAGGAGTGAGGAGTTGGGGAAAGACAGTCCTAACCGTGGAGGGTTCTGGTAAATGATGGGGTGAGGAGGGGCTCTTTGGCTCCCACCAGTCCCCCTGTCTGGTCTA
+
BBABBFFFBFFFGGGGGEGFFGHGGGFEEGHHFEGGGGHHGHGHGGHHHHHHHGH2FGHHHGHHHHHHHHHGGEEEHHGHFGHHHH1?EHHFEGFGGHFHGHHGGGHHGHHHHHHGHHHHHHHHHGGGGGHHHHHHHHCFGHHHGGEFGGDGHBGHCGGHHHGGGFGHHHHHHHHHHHHHGGGGEEGGCFGGGGFGGGGGGGGGGGDFFFFFFFFFFFFFFFFFFFFFFFFFFFFFFFFFFFFFFFFFFF/
@M05620:37:000000000-D9766:1:1101:25615:9097 1:N:0:26
ACCACACCTTCTACAATGAGCTGCGTGTGGCTCCCGAGGAGCACCCCGTGCTGCTGACCGAGGCCCCCCTGAACCCCAAGGCCAACCGCGAGAAGATGAACCCAGGTGAGTGGCCCGCTACCTCTTCTGGTGGCCGCCTCCCTCCTTCCTGGCCTCCCGGCGCTGCGCCCTTTCTCACTGGTTCTCTCTTCTGCCGTTTTCCGTAGGACTCTCTTCTCTGACCTGAGTCTCCTTTGGAACTCTGCATGTTC
+
AABCCCCCFFFFGFFGGGGGGGHHFEFEEEHFHGGGGGGFGHHHHGGGEEGGHHGHGHHGGFEGGGGGGGGHHHHGGGGHGHHHHGGGGGGGGGHHHHHFGHGEFGGG1F?GGGHHGGGGGHHHHHHHHHHHGHHGGGGGGGHHGGGGGGGGGGGGGGGG-:BCFFFFFFFFFFFFFFFFFFFFFFFFFFFFFFFFDDFFFFFBADDFFFFFFFFFFFFFFFFFF/;BFFFFFFFFFFFFFFFFFBFFFB/
@M05620:37:000000000-D9766:1:1101:23091:9101 1:N:0:26
ACCACACCTTCTACAATGAGCTGCGTGTGGCTCCCGAGGAGCACCCCGTGCTGCTGACCGAGGCCCCCCTGAACCCCAAGGCCAACCGCGAGAAGATGCCCAGGTGAGTGGCCCGCTACCTCTTCTGGTGGCCGCCTCCCTCCTTCCTGGCCTCCCGGCGCTGCGCCCTTTCTCACTGGTTCTCTCTTCTGCCGTTTTCCGTAGGCCTCTCTTCTCTGACCTGAGTCTCCTTTGGAACTCTGCAGGTTCTA
+
ABBCCBCCFFFFGGGGGGGGGGHHGEGA4EHHHGGGGGGEGHHHHGGC?EDGFHGHHHGGGCEEGGGGGFGHFHHFGGGHGHAGHGFGGFFGGGHGHGHHHHHGHHHHHHGGHHGGG-CGHHHHHHHHHHGHHGGGGGHGHHGHHGGGGGGGGGGGGGAGGFFFFFFFFFFFFFFFFFFFFFFFFFFFFFFFFFDFFFFFFFADFBFFFFFFFFEFFFFFFFF/BFFFFF/FFFFFFFFFFFFFFFFFFFF
@M05620:37:000000000-D9766:1:1101:18450:9105 1:N:0:26
GAGGCTGCTTTGGAAGAAACTCATAGATTACTGCAACAGTTCCCCCTGGACCTGGAAAAGTTTCTTGCCTGGCTTACAGAAGCTGAAACAACTGCCAATGTCCTACAGGATGCTACCCGTAAGGAAAGGCTCCTAGAAGACTCCAAGGGAGTAAAAGAGCTGATGAAACAATGGCAAGTAAGTCAGGCATTTCCGCTTTAGCACTCTTGTGGATCCAATTGAACAATTCTCAGCATTTGTACTTGTAACTG
+
BBBBBBFBFFFFGGGGFGGGGGHHHHHHHCHGHHHGGFHGHHGHHGGGHHHHHHHHGHFGFGHHHHHHHHHHHHHHHHHHHHHHHGGHHHHHHHHHGFHHHHHHHHHHHHHHHHHHHHGGGGHHHHHHHHHHGHHGG3GHHHHHBCGGGHGGFHHHHFHHHHFHHHHHHHHHHHHHHGHHHHFHHHHHHHHHHHGGGGGHHHHHHHHHHHHGHHHHHFHHHHGHHHHHHHGGGGGGGGGGFGGGGFFBFGG
@M05620:37:000000000-D9766:1:1101:4764:9105 1:N:0:26
ACCACACCTTCTACAATGAGCTGCGTGTGGCTCCCGAGGAGCACCCCGTGCTGCTGACCGAGGCCCCCCTGAACCCCAAGGCCAACCGCGAGAAGATGAACCCAGGTGAGTGGCCCGCTCCCTCTTCTGGTGGCCGCCTCCCTCATTCCTGGCCTCCCGGCGCTGCGCCCTTTCTCACTGGTTCTCTCTTCTGCCGTTTTCCGTAGGACTCTCTTCTCTGCCTTGCGTCTCCTTTGGAACTCTGCAGGTTC
+
AABBBBB>BFFFGGFGGGAFGGHHGEGAAEHHHBFE?EFFFHHHHGGEEEGGGHGHHHGAE@EGGGGGGGGHFHHGGGGHGHHHHGGGGG>CCGHBGHHHHHAFHGHH1FGHGG<>C-A@GGHGHH=DGGHHGHHGGGGGHGHG.;CFCFFGGGGGG;;BFG-;BDFFFBCFFFFFBFFFFFFFFFF:BFFFFF;@;DFFF;AF.;DBFFFFFFF/FFFFBF/;B/@:;.BFFFFFFFFFF/;FF/;FFFB
@M05620:37:000000000-D9766:1:1101:6793:9107 1:N:0:26
AGTGCCAGCTCTCAATCGCACAGGGGACCCAGGGCCTGGCCCCTCCATCCAGAAAACCTATGACCTCACCCGCTACCTGGAGCACCAACTCCGCAGCTTGGCTGGGACCTATGTGAGTATCCAGCGTAGGAATCTGGGAGTTGGGGAGGAGTGAGGAGTTGGGGAAAGACAGTCCTAACCGTGGAGGGTTCTGGTAAATGATGGGGTGAGGAGGGGCTCTTTGGCTCCCACCAGTCCCCCTGTCTGGGCTA
+
A?>3AFFFBFFFGGGGGGGCFCHHGGGGEGHH2BEEFGHHHHGHGGHHHGHHHHHHHGHHHHGHHHHHHHHGG>EGHHHHFHHHHHFGFHHHGGGGGHFHFHHGGGHHGHHHHHHHHFHHHHHHHGGGGGHHHHHHHHFGGHHHGGFGGDEHHGHHHGCHHHGGEDHHFHHGGEHFCHHHGDEDDGGG.9CFFG0;FGFFB;9FGD9BEAFFFFFFA@AFFFEF/:BAEFFFFFFFFFFFA./BF/B.;F.
@M05620:37:000000000-D9766:1:1101:19627:9122 1:N:0:26
ACCACACCTTCTACAATGAGCTGCGTGTGGCTCCCGAGGAGCACCCCGTGCTGCTGACCGAGGCCCCCCTGAACCCCAAGGCCAACCGCGAGAAGATGCCCAGGTGAGTGGCCCGCTACCTCTTCTGGTGGCCGCCTCCCTCCTTCCTGGCCTCCCGGAGCTGCGCCCTTTCTCACTGGTTCTCTCTTCTGCCGTTTTCCGTAGGACTCTCTTCTCTGACCTGAGTCTCCTTTGGAACTCTGCAGGTTCTA
+
BBBBBBBBFFFFFGGGFGGGGFHFGEGEEEHHHGGGGGEFGHGHHGEGEEFGHHHHHHHGGGGGGEGGGGGFFGHGGGGHGHHGHGGGGGFGGGHHHHHHGHHGHHHHHHGGGHGGGCGHGHHBHBGHGGGHHGGGGGHGFFGFFGGGBFF.0FGEFG-AA.;FFGFFFFFFFFFFFFFFFFFFFFFFFFFFFBADFFFFFFFFFFFFFFFFFFFFFFBFFFF9FFFFFFFFFFFFFFFFEFFFFFFFFFF
@M05620:37:000000000-D9766:1:1101:22754:9126 1:N:0:26
GAGGCTGCTTTGGAAGAAACTCATAAATTACTGCCACAGGTCCCGCTGTCCATGTAACCGTTTCTTAGCTGGCTGACAGCAGCTGGAACCACTTCCCCTGTCCTAAAGGATGCTCCCCGTCAGGCCCGGCTCCTCGCCGCCTCCCCGGGAGTCACCGCGCTGCTGAACCAATGGCAAGTCCGTCAGGCCTTTCCGCTTTAGCACTCTTGTGGATCCACTTGCCCACTTCTCAGCATTTGTCCTTGTCCCTG
+
CCCCCCFCFFFFGGGGGGGGGGHDD5DDDF5BF5BFFH2233B22A2A2ABGF5BD5DFFEEB3DD553BBFEHGHHGH1BGHH@21BE1BFG3FGGHHG33BBB4BF32@BFF3?FEE///?F3?EF/><?FGHDCG/<<AEHEG-><EEEGGFH.-<-;-EHFCG0C:GGGBFGGG090;CAFGGGEGGGGBFGDEF09:FBFFFFFBB.0;BF0;BFB0;90.;;BFFBFFBFFFFF0BFFFBFB0BB
@M05620:37:000000000-D9766:1:1101:8225:9126 1:N:0:26
ACCACACCTTCTACATGAGCTTCGTTTGGCTCCCGCGGAGCACCCCGTTCTGCCGGCCGAGGCCCCCCTGCACCCCCACGCCAACCGCGAGAAGATGCCCCGGTGCGTGGCCCGCTCCCTCTTCTGGTGGCCGCCTCCCTCCTTCCTGGCCTCCCGGCGCTGCGCCCTTTCTCCCTGGTTCTCTCTTCTGCCGTTTTCCGTAGGACTCTCTTCTCTGACCTGAGTCTCCTTTGGCACTCTGCCGGTTCTAG
+
AAAAAAA>BFCFGFGBF1B1A110B0BAF1BBFFE0AA/A/ABGFG/B00BAG1//>EEG?EEGEGEG/?/BFGGG@C<//?CCFGC<>/>/C<1>D1>F.AC<C-<<ECGHHGCG@EEFGGGGGGGGG.AFGGGGGGFFFFFF/;BFFFFFFFFF@-99;@?@@F@@FFFFFBFFFFFFBFFFFFF9BFFF@BFFFFFFFABF/;:FFFFFFF/BF/;FFF/;FFFFF/BFFF/;F-;BF:/;@@B-99;
@M05620:37:000000000-D9766:1:1101:17620:9127 1:N:0:26
AGTGCCAGCTCTCAATCGCACAGGGGACCCAGGGCCTGGCCCCTCCATCCAGAAAACCTATGACCTCACCCGCTACCTGGAGCACCAACTCCGCAGCTTGGCTGGGACCTATGTGAGTATCCAGCGTAGGAATCTGGGAGTTGGGGAGGAGTGAGGAGTTGGGGAAAGACAGTCCTAACCGTGGAGGGTTCTGGTAAATGATGGGGTGAGGAGGGGCTCTTTGGCTCCCACCAGTCCCCCTGTCTGGTCTA
+
>AAABD@CAFCFABGGGEFCE?AFDEGGGG2FF2EGEEGFCGE1EFAGFGADBFFGHGFGHFBFAGC3FFFEEE>FHBFCGHH1FFHHGFGHGE/>EFHH/?CFGGEFGGBG1222G121F2FGG@?EC/1@1FDGHBAC?011A@E<-..FFHB.CC/CGHC-CAACGGBG0C00=0::AC;9ACDB9.CBBBFFFBFGGGBCE.D@E?9BDA--@BFFFBF//B99E.9.999;FFFD-.9B//B99FF
@M05620:37:000000000-D9766:1:1101:14871:9128 1:N:0:26
GAGGCTGCTTTGGAAGAAACTCATAGATTACTGCAACAGTTCCCCCTGGACCTGGAAAAGTTTCTTGCCTGGCTTACAGAAGCTGAAACAACTGCCAATGTCCTACAGGATGCTACCCGTAAGGAAAGGCTCCTAGAAGACTCCAAGGGAGTAAAAGAGCTGATGAAACAATGGCAAGTAAGTCAGGCATTTCCGCTTTAGCACTCTTGTGGATCCAATTGAACAATTCTCAGCATTTGCACTTGTAACTG
+
A?AAAAFAFDDDGBBFFGFGGGHHHGHGHGGFGGFHFHHHHGFHHGEFFFFGHGFFB3ABBFHHHHGBBFFGHHHEFFGGHHHHHFFGGGFHHHHHHHHFFBFDFHG33B@3FFFGBF?/>/E3B3C00?30?GF4?GFB?3BB?FH/?///@D>B2F2@@2>@>G=?F0??1C0=1/=1=111=1CF.>1<1><CE<<==D=GCCFHF=:CG0<G0::0:;GHBG::GH9=BBBFFGG00;0;0;;B;;9
@M05620:37:000000000-D9766:1:1101:15381:9135 1:N:0:26
ACCACACCTTCTACAATGAGCTGCGTGTGGCTCCCGAGGAGCACCCCGTGCTGCTGACCGAGGCCCCCCTGAACCCCAAGGCCAACCGCGAGAAGATGCCCAGGTGAGTGGCCCGCTACCTCTTCTGGTGGCCGCCTCCCTCCTTCCTGGCCTCCCGGAGCTGCGCCCTTTCTCACTGGTTCTCTCTTCTGCCGTTTTCCGTAGGACTCTCTTCTCTGACCTGAGTCTCCTTTGGAACTCTGCAGGTTCTA
+
BBBBBBBBFFFFFGGFGGGGGGHGGFGFHGHHHGFGGGGCGHHHHGEGEEGEHGHHHHHGGGGGGGGGGGGHHHGGGGGHGHHHHGGGGGGGGGHHHGHHHHHGHHGHHHGEHHGGCGGHHHFHHGGGHFCHHGGGGGHGHHGHGGGGFGGGGGGGDB-9BFFGCGFFFFFFFFFFFFFFFBBFFBBFF/BFFFDFFFFFDFFDF//BFFFFFFFFFFFFFFFBFFFFFFFFFFFFFFFFFFFFFFFFFFF
@M05620:37:000000000-D9766:1:1101:25487:9137 1:N:0:26
AGTGCCAGCTCTCAATCGCACAGGGGACCCAGGGCCTGGCCCCTCCATCCAGAAAACCTATGACCTCACCCGCTACCTGGAGCACCAACTCCGCAGCTTGGCTGGGACCTATGTGAGTATCCAGCGTAGGAATCTGGGAGTTGGGGAGGAGTGAGGAGTTGGGGAAAGACAGTCCTAACCGTGGAGGGTTCTGGTAAATGATGGGGTGAGGAGGGGCTCTTTGGCTCCCACCAGTCCCCCTGTCTGGTCTA
+
>3AAAFFFBFFFGDFGGFFGFGGHAAEGGGHHGCFFGDHHGHGHGGHHGHHHHGBGHEBGHADGHHHHHHHGGECGHGGBFGG?FG?GGGGHGG?EGCGHGHHFEAGHGHHHHHHHHGHHHHHHHGCGCEGHHGHHHHHGGHHHGGGGGGGHHHHHHGHHHHGGGFEHFHHHGHHHGHHHGEGGGGGG;9AFGGFGGGGGGGGFGFFFFFFFFFFFFCFFFFBBBFFFFFFFFFFFFFFFFFFFFF9FBFB
@M05620:37:000000000-D9766:1:1101:13878:9147 1:N:0:26
GAGGCTGCTTTGGAAGAAACTCATAGATTACTGCAACAGTTCCCCCTGGACCTGGAAAAGTTTCTTGCCTGGCTTACAGAAGCTGAAACAACTGCCAATGTCCTACAGGATGCTACCCGTAAGGAAAGGCTCCTAGAAGACTCCAAGGGAGTAAAAGAGCTGATGAAACAATGGCAAGTAAGTCAGGCATTTCCGCTTTAGCACTCTTGTGGATCCAATTGAACAATTCTCAGCATTTGTACTTGTAACTG
+
A?ABBBFAFFFFGGGGGGGGGGHHHHHHHHHHHHHHHHHFGHHHHGGGGHHHHHHHHGHGGHHHHHHHHHHHHHHHHHHHHHHFGHHHHHHHGHFHHHHHHHHHHHHHHHHHHHFHHHGGGGHHHGHHHHHHGHHHF3BFHHHGH2FFGHFFHHFFHFHHHHHHHHHGHHHHHHHHHGHHFHHHHHHHHHHHHHGGGGGHHHHHHHHHHHHGHHHHHBGGHHCHHCHHHGGFGGGGGGGGBGGGGGFFGGG
@M05620:37:000000000-D9766:1:1101:5891:9172 1:N:0:26
ACCACACCTTCTACAATGAGCTGCGTGTGGCTCCCGAGGAGCACCCCGTGCTGCTGACCGAGGCCCCCCTGAACCCCAAGGCCAACCGCGAGAAGATGAGTGGCCCGCTACCTCTTCTGGTGGCCGCCTCCCTCCTTCCTGGCCTCCCGGCGCTGCGCCCTTTCTCACTGGTTCTCTCTTCTGCCGTTTTCCGTAGGACTCTCTTCTCTGCCCTGAGTCTCCTTTGGAACTCTGCAGGTTCTAGATCGGAA
+
BBBABBBBFFFFGGGGGGGFGBHHGGGEHEGHHGGGGGGGGGGHHGGGGGGGHHHHHHHGEGGGGGGGGGGHHGHGGGEHEFHHHFGCGGGGCGFHFHHHGGEECG?CF@DHHHFGHH1DG0.CGCCCGACEHHGHHHHF:/GHHHGGCA-?@DADABFFFFFFFF/BBFBFFFFFFFFFFFFFFF9DFFFFDB9DDFFFFFFFFFFFFF/;EFF.9FFFFFFFFFF9BFFFFFFFFFFFFFEFFFFFD.;
@M05620:37:000000000-D9766:1:1101:27198:9173 1:N:0:26
AGTGCCAGCTCTCAATCGCACAGGGGACCCAGGGCCTGGCCCCTCCATCCAGAAAACCTATGACCTCACCCGCTACCTGGAGCACCAACTCCGCAGCTTGGCTGGGACCTATGTGAGTATCCAGCGTAGGAATCTGGGAGTTGGGGAGGAGTGAGGAGTTGGGGAAAGACAGTCCTAACCGTGGAGGGTTCTGGTAAATGATGGGGTGAGGAGGGGCTCTTTGGCTCCCACCAGTCCCCCTGTCTGGTCTA
+
AA3AAFFFAFFFGGGGGGFFGFHCFGGEAEHHFEGGDFHHAGGFGGGHHGHHFGFHHGHHHHDHHHHHHF1EFEEGHBHHGHHHGHHHGHHGEGGGEHFGEFHGGGHGEHGDFFHFH3GHHHHHHGDGGGGHEHHFHE?CGFHHG?FFGDA>CDDHCGBGBHG?EDHFFHFFHH0CFGHHG.C?A.EG9CFFBFFGGFFFEG0FG.99EFFFFBCFFF.B9FFBFFFFFFADFFFFFF.AFFFEFFFFFFF
@M05620:37:000000000-D9766:1:1101:16852:9179 1:N:0:26
ACCACACCTCTACAATGAGCTGCGTGTGGCTCCCGAGGAGCACCCCGTGCTGCTGACCGAGGCCCCCCTGAACCCCAAGGCCAACCGCGAGAAGATGAACCCAGGTGAGTGGCCCGCTACCTCTTCTGGTGGCCGCCTCCCTCCTTCCTGGCCTCCCGGAGCTGCGCCCTTTCTCACTGGTTCTCTCTTCTGCCGTTTTCCGTAGGACTCTCTTCTCTGACCTGAGTCTCCTTTGGAACTCTGCAGGTTCT
+
AAABBAABFFFBDGGDFFGGGF4AAEEGGHHHGGE2EE2EGCGGGGGDEGGFH3FGFGAEEGGGEGEGEFFHHHDFGGHGHHGECEGGGGCCGFGHH?GHHGGHGHHHHHHGGHGGGGGGHHHFHFFHHHHGHHCDGGGHGGHDFGGGGGGGGGGGGGGGGGGGGBBFBBFFFFFFFFFFFFFFFFFFFFFFFFBDFFFFFFFFFFFFFFFFFFFFFFFFFFFFFFFFFFFFFFFFFFFFFFFFFFFFFFF
@M05620:37:000000000-D9766:1:1101:22040:9198 1:N:0:26
AGTGCCAGCTCTCAATCGCACAGGGGACCCAGGGCCTGGCCCCTCCATCCAGAAAACCTATGACCTCACCCGCTACCTGGAGCACCAACTCCGCAGCTTGGCTGGGACCTATGTGAGTATCCAGCGTAGGAATCTGGGAGTTGGGGAGGAGTGAGGAGTTGGGGAAAGACAGTCCTAACCGTGGAGGGTTCTGGTAAATGATGGGGTGAGGAGGGGCTCTTTGGCTCCCACCAGTCCCCCTGTCTGGTCTA
+
AAAAABFFBFFFGFGGGFFCG?GAFAEFGGDHFEFEFFHHFHGHGGHHHGFHFHHEGGHHHGDHHHHBHHFEECEGHFGFGGHGHHHHGHHHGG/EEFGHGHE?<EHHGHHHHHGHHGHHHGHHHGEGGGHHHHHHHHHGGHHHGGGGGGGHHFHGHGHHHFCGGGHHHHHHHHHGHHFHGDEGGGGGEFGGGGGGGGGGGGGEGGFBFFFFFF=BBBFFFFFFFFFFFFFFFFFFFFFFBFFFFFFFFFF
@M05620:37:000000000-D9766:1:1101:20193:9200 1:N:0:26
ACCACACCTTCTACAATGAGCTGCGTGTGGCTCCCGAGGAGCACCCCGTGCTGCTGACCGAGGCCCCCCTGAACCCCAAGGCCAACCGCGAGAAGATGAACCCAGGTGAGTGGCCCGCTACCTCTTCTGGTGGCCGCCTCCCTCCTTCCTGGCCTCCCGGAGCTGCGCCCTTTCTCACTGGTTCTCTCTTCTGCCGTTTTCCGTAGGACTCTCTTCTCTGACCTGAGTCTCCTTTGGAACTCTGCAGGTTC
+
CCDDDDDCFFFFGGGGGGGGGGHHGGGEHGHHHGGGGGGGGHHHHGGGGGGGHHHHHHHGGGGGGGGGGGGHGHHGGGGHGHHHHGGGGGGGGGHHHHHHHHGGGCFGGF=F?FHGDGGGGFFGHGHFHFFFFHHGG?AEHEFHGGFGFFGFGGBFGGGCAD@FBF-DF=AFB:0FFBFFBFBF0BBFFFFFFFFFDFFAFF?BFDFFBBBBFFBBFFFFFFFFFEFFFFFFFFFFFFFFBFFFFFFFFF0
@M05620:37:000000000-D9766:1:1101:19906:9211 1:N:0:26
GAGGCTGCTTTGGAAGAAACTGACAAGCCAGGGACAAAAGATCGGAAGAGCACACGTCTGGAACTCCAGTCACCGCTCATTATCTCGTATGCCGTCGTCTGCTTGAAAAAAAAAAGAATCCCCCCCGCCTGACCCTGGTTCTTGGGGCTGCTTGCGCCGTTGGGGAACACCCTTCCAACCCCTGTTTGGCCCTGTTAAATATCGGGGTGCGCCGGTCTCCTCTGGTGCCCCCCTGCCCCCCTGTCTGGCCT
+
1>AAA1CACDFFBGGFA11B1ABBBBFFGCBAE0FF00FBEAGEEFFEFBGCCEGABGFGFFEFFGG1BBGFFFEE/EB1222B@FF/BBCHFG>>/>/?FFFHHF>GGFEECC//<01111<//<--<../////<<<<00<00.-;-:.000::-99AA.9--..9/99A-/;////-9---///9-/9;E9/9;B/////9-9-;----;-----:/B-//99;BFF--;;9AF-A@9--//9///-/
@M05620:37:000000000-D9766:1:1101:13841:9221 1:N:0:26
GAGGCTGCTTTGGAAGAAACTCATAGATTACTGCAACAGTTCCCCCTGGACCTGGAAAAGTTTCTTGCCTGGCTTACAGAAGCTGAAACAACTGCCAATGTCCTACAGGATGCTACCCGTAAGGAAAGGCTCCTAGAAGACTCCAAGGGAGTAAAAGAGCTGATGAAACAATGGCAAGTAAGTCAGGCATTTCCGCTTTAGCACTCTTGTGGATCCAATTGAACAATTCTCAGCATTTGTACTTGTAACTG
+
A?BBBBFBFFFFGCGGGGGGGGHHHHHHHHHHHHHHHHHFHHHHHGGGGHHHHHGHBFFHGHHHHHHHHHHHHHHGHHHHHHHHHGFHHHHHHHHHHHHHHHHHHHHHGHHHFHHHHHGFGGHHGHHGGGGHGHHHHFHHFGGHHFHGGHGGHHHGHGGHHHFHHHHHHHHHHHHGHCFFDGGHGHHHHHHHHHGGEGGDDGGHCGHFH=GAH0CGHHHHHHFHHHHHHHGBFGGGGGGBFGGGF0BBFGG
@M05620:37:000000000-D9766:1:1101:14412:9242 1:N:0:26
ACCACACCTTCTACAATGAGCTGCGTGTGGCTCCCGAGGAGCACCCCGTGCTGCTGACCGAGGCCCCCCTGAACCCCAAGGCCAACCGCGAGAAGATGCCCAGGTGAGTGGCCCGCTACCTCTTCTGGTGGCCGCCTCCCTCCTTCCTGGCCTCCCGGAGCTGCGCCCTTTCTCACTGGTTCTCTCTTCTGCCGTTTTCCGTAGGACTCTCTTCTCTGACCTGAGTCTCCTTTGTAACTCTGCAGGTTCTA
+
DDDDDDDDFFFFGGGGGGGGGGHHGGGFHGHHHGGGGGGGGHHHHGGGGGGGHHHHHHHGGGGGGGGGGGGHHHHGGGGHGHHHHGGGGGGGGGHHHH22?=/=?G1GFH//FG-AC-<<<GH00D00=<...-AC:C.E:G./00/00/::0C<E.--<<A00AD.D-<B0FF0BB0/0<<FFFFF00B00<-9.<E:0.0..<<0/<FFF00<FF000<0//<00<F00<F00000:<F0000<.00B0
@M05620:37:000000000-D9766:1:1101:17432:9253 1:N:0:26
GAGGCTGCTTTGGAAGAAACTCATAGATTACTGAAACAGTTCCCCCTGGACCTGGACAAGTTTCTTGCCTGGCTTACAGAAGCTGAAACACCTGCCAATGTCCTACAGGATGCTACCCGTAAGGAAATGCTCCTAGAAGACTCCAAGGGAGTACAACATCTGATGAAACAATGGCACGTAAGTCAGGCATTTCCTCTTTATCACTCTTGTGGATCCAATTGAACCATCCTCAGCATTTGCACTTTTAACTG
+
>1>>>1B1@1BB1BBBAF1ABB1FB3D3DFBED31B1BBDADDBG0A/ABAGHA0B0A00B2DD2DDBBB1FGGGBB1BDGACFFB@FF>0EGGH0GFHHHHGHFG@1>BB10B2BBB??EFF1B>F11BBFGBB1BFBGBF1BBF1//?<?B1>11/0@@1@>121>GH<FGBGC1/<??><>FD0><>1>>F1>==GD0<DFDDDGDGB.<<</<:0<0::;:::/;<GF/CF0B9F0;CFB000;CFC
@M05620:37:000000000-D9766:1:1101:21177:9254 1:N:0:26
AGTGCCAGCTCTCAATCGCACAGGGGACCCAGGGCCTGGCCCCTCCATCCAGAAAACCTATGACCTCACCCGCTACCTGGAGCACCAACTCCGCAGCTTGGCTGGGACCTATGTGAGTATCCAGCGTAGGAATCTGGGAGTTGGGGAGGAGTGAGGAGTTGGGGAAAGACAGTCCTAACCGTGGAGGGTTCTGGTAAATGATGGGGTGAGGAGGGGCTCTTTGGCTCCCACCAGTCCCCCTGTCTGGTCTA
+
BCABCFFFCFFFGGGGGGGGGGHGGGGGGGHHGGGGGGHHHHGHGGHHHHHHHGHHHGHHHHHHHHHHHHHGGGGGHHHHHHHHHHHHGHHHGGGGGHHHGGHGGGHHGHHHHHHHHHHHHHHHHGEGGGHHHHHHHHHGGHHHGGGGGGGGHHHHHGHHHHGGGGHHHHHHHHHHGHHHGEEGGGGDFGGGGGFGGGGGGGGGGGDFFFFFFFFFFFFFFFFFFFFFFFFFFFFFFFFFFFFFFFFFFFF
@M05620:37:000000000-D9766:1:1101:21372:9255 1:N:0:26
ACCACACCTTCTACAATGAGCTGCGTGTGGCTCCCGAGGAGCACCCCGTGCTGCTGACCGAGGCCCCCCTGAACCCCAAGGCCAACCGCGAGAAGATGAGTGGCCCGCTCCCTCTTCTTGTGGCCGCCTCCCTCCTTCCTTTCCTCCCGGCGCTGCGCCCTTTCTCACTGGTTCTCTCTTCTGCCGTTTTCCGTAGGACTCTCTTCTCTGCCCTGCGTCTCCTTTGGCACTCTGCAGGTTCTAGATCGGAA
+
DCDCDDCDFFFFGGGGGGGGGGHHGFGBEFHHHGGGGGGGGHHHHGGGFGGGHHGHHHHGGGGGGGGGGGGHHHHGGGGHGHHHHGGGGGCGFGHHHHH2?2??0/<>@-><FGGHHH1111.<FD@DG.CEFHGGHHHF00<GHFFGFFAB@D?D?BDFFFFEFF0FBBFFFFFFFFFFFFFFFF.AFEFFA0;:DFFFFFFFFBBBFB0;;F?.@ACAFFFFFFF09F/9BBFFBA.;FF:0;F0E..;
@M05620:37:000000000-D9766:1:1101:12114:9257 1:N:0:26
GAGGCTGCTTTGGAAGAAACTCATAGATTACTGCAACAGTTCCCCCTGGACCTGGAAAAGTTTCTTGCCTGGCTTACAGAAGCTGAAACAACTGCCAATGTCCTACAGGATGCTACCCGTAAGGAAAGGCTCCTAGAAGACTCCAAGGGAGTAAAAGAGCTGATGAAACAATGGCAAGTAAGTCAGGCATTTCCGCTTTAGCACTCTTGTGGATCCAATTGAACAATTCTCAGCATTTGTACTTGTAACTG
+
AAABABCBFFFFGGGFFGFGGFHFHHGHHGHGHHCFHHHHHHGHHGGGHEGHHGHFFDFHFHHHHHGFGHHHHHHEFHHHHHGGGFFHGGEHGGHHFFGGHHHHGHFBFGFHHGFGHHE>EEHCDGHBBFFHGHGBGHHHBBGGGHHC??FEFBGF>FFHFGFGGFHFGFCGDG<FC/F<=F1>FGFCC1>>DGADFGGD0DDG0CGHHGG?GCGB:GC;CCGHBGCG;GF0;FBFGGGGFGCFB;;F9;C
@M05620:37:000000000-D9766:1:1101:18039:9263 1:N:0:26
AGTGCCAGCTCTCAATCGCACAGGGGACCCAGGGCCTGGCCCCTCCATCCAGAAAACCTATGACCTCACCCGCTACCTGGAGCACCAACTCCGCAGCTTGGCTGGGACCTATGTGAGTATCCAGCGTAGGAATCTGGGAGTTGGGGAGGAGTGAGGAGTTGGGGAAAGACAGTCCTAACCGTGGAGGGTTCTGGTAAATGATGGGGTGAGGAGGGGCTCTTTGGCTCCCACCAGTCCCCCTGTCTGGTCTA
+
ABAABFFFCFFFGGGGGGGCGGHCGEEEGGHHFEFGGGHHHHGHGGHHHHHHHHHHHGHGHFHHHGHHHHHEE>EEHHGGBFHHHH1?EGFFAECEFH3FFHHGGGHHGHHHHHHFGHHHHHHHHGGGFGHHHHHHHGGFGHHFGGCFG.CFHDDH<EHHHHGGGFHHHHEHHGGHHHHGGGGGDEGGGGGFFGFGGFFGGGGGGGA@EFFFFFFCFFFFFFFFFFFFFFFFEFFFFFFFFFFFFFFFFF0
@M05620:37:000000000-D9766:1:1101:10421:9263 1:N:0:26
ACCACACCTTCTACAATGAGCTGCGTGTGGCTCCCGAGGAGCACCCCGTGCTGCTGACCGAGGCCCCCCTGAACCCCAAGGCCAACCGCGAGAAGATGAACCCAGGTGAGTGGCCCGCTACCTCTTCTGGTGGCCGCCTCCCTCCTTCCTGGCCTCCCGGAGCTGCGCCCTTTCTCACTGGTTCTCTCTTCTGCCGTTTTCCGTAGGACTCTCTTCTCTGACCTGCGTCTCCTTTGGAACTCTGCAGGTTC
+
DCDDDDCDFFFFGGGGGGGGGGHHGGGFHGHHHGGGGGGGGHHHHGGGGGGGHHHHHHHGGGGGGGGGGGGHHHHGGGGHGHHHHGGGGGGGGGHHHHHHHHGGHGGHFHHHGGHHGGGGGHGHHHHHHHHHGHHGGGGGGGHHGGGGGGGGGGGGGGGG??CGGGFFFFFFFFFFFFFFFFFFFFFFFFFFFFFFADFFFFBFFFFFFFFFFFFFFFFFFFFFF.>BADFFFFFFFFFFFFFFF:FFFF0
@M05620:37:000000000-D9766:1:1101:7663:9265 1:N:0:26
ACCACACCTTCTACAATGAGCTGCGTGTGGCTCCCGAGGAGCACCCCGTGCTGCTGACCGAGGCCCCCCTGAACCCCAAGGCCAACCGCGAGAAGATGAGTGGCCCGCTACCTCTTCTGGTGGCCGCCTCCCTCCTTCCTGGCCTCCCGGAGCTGCGCCCTTTCTCACTGGTTCTCTCTTCTGCCGGTTTCCGTAGGACTCTCTTCTCTGCCCTGAGTCTCCTTTGGAACTCTGCAGGTTCTAGATCGGAA
+
AAA1AA1>CFFFGGFDDGFAG1GEE0A0A0AAAAFEAEGGEHHGHG/E/AA/11BBGHFA/ECEG/EFGEF0@1/EEF/F//FGHGA<CC<//CCC1G1G>FAAGG?</<<<FDD1<F1FDF..GCC@AC.:GHA/:;C00/..0;AEC?-:@.FB-9E@A/FFBBFB//-9;BFFB/9BFFFB/@--;AF9A9--9BFF/BBFEFFFBF/9A9F--;;F/BBB////9/BF/BFFFFFBFFBFFFFFA??
@M05620:37:000000000-D9766:1:1101:7198:9288 1:N:0:26
ACCACACCTTCTACAATGCGCTGCGTGTGGCTCCCGAGGAGCACCCCGTGCTGCTGACCGAGGCCCCCCTGAACCCCAAGGCCAACCGCGCGAAGATGAGTGGCCCGCTACCTCTTCTTGTTGCCGCCTCCCTCCTTCCTGGCCTCCCGGCGCTGCGCCCTTTCTCCCTGGTTCTCTCTTTTGCCGTTTTCCGTGGGACTCTCTTTTCTGCCCTGCGTCTCCTTTGGACCTCTGCAGGTTCTCGATTGGAA
+
BBBBBBB3BCCFGGGGGG4EEEGGGGGBAEHGGBFE?EEGGHHHHGGAEEGGHHHHHHH>EEGGGGGGGGGHHHHGGGGHGHHHHGGGGG/BDGGCGHHGGGG?0<>AC-<CHHHHHH0=D0.=DD:CD;CEHHGHHGGG0;FGGGGGGGGGGBBFB@;B@FB/9;9/9B.F9/99BBFB/9/;/-ADFAFBA/.;>.9.9B/;B;/99;FF.BF.999.;/BF/BB//99//9B/B.;9/B/./9/;99/
@M05620:37:000000000-D9766:1:1101:16046:9307 1:N:0:26
AGTGCCAGCTCTCAATCGCACAGGGGACCCAGGGCCTGGCCCCTCCATCCAGAAAACCTATGACCTCACCCGCTACCTGGAGCACCAACTCCGCAGCTTGGCTGGGACCTATGTGAGTATCCAGCGTAGGAATCTGGGAGTTGGGGAGGAGTGAGGAGTTGGGGAAAGACAGTCCTAACCGTGGAGGGTTCTGGTAAATGATGGGGTGAGGAGGGGCTCTTTGGCTCCCACCAGTCCCCCTGTCTGGTCTA
+
A?>ABFFFBFFFGGGGGFGGGGHHEGGGGGHHGGGDFFHHFHGHGGHGFHHHHFFHHGGHHHHHHHGHHHHGGEGGHGGGGHHHFHHHGFGHGGGGGHHHGHHGGGHHGHHHHHHHHHHHHHHHHGGGGGHHHHHGHHHGGHHGCDFGGGGGHHHHGFHHFBGGGGHHHHHHHHHHHHHGGGGGGGGGDGFGGFCFGGGGGGGGGGFFFFFFFFFFFFFFFFEFFFFFFFFFFFFFFFFFFFFFFFFFFFF
@M05620:37:000000000-D9766:1:1101:11252:9328 1:N:0:26
ACCACACCTTCTACAATGAGCTGCGTGTGGCTCCCGAGGAGCACCCCGCGCTGCTGACCGAGGCCCCCCTGACCCCCAAGGCCAACCGCGAGAAGATGAGTGGCCCGCTACCTCTTCTGGTGGCCGCCTCCCTCCTTCCTGGCCTCCCGGAGCTGCGCCCTTTCTCACTGGTTCTCTCTTCTGCCGTTTTCCGTAGGACTCTCTTCTCTGACCTGAGTCTCCTTTGGAACTCTGCAGGTTCTAGATCGGAA
+
AA>AA11>>CFF3FG1FGGBGAF1EEE000AFFEFG0EG//F/BGGEF/AA/>/1@DG0>/E@EGEEEG?/B0BCEG?/FFFGG/?C@C?GC>/?1?11??B/>GGAC?@C/D0<DHHGH0<<CGCGGGGHGHGBGGFGGGG.F0;EFCA?A@FGB@@A@@F/;FFFB;/-;BF//BF99FFFFF@A9FFF/BBFB?FFFFFFFFFFBFFFFFBFFFFFF/;BFB/BFFBBF/;B//;-/;BF/BFFEBA9
@M05620:37:000000000-D9766:1:1101:24543:9329 1:N:0:26
AGTGCCAGCTCTCAATCGCACAGGGGACCCAGGGCCTGGCCCCTCCATCCAGAAAACCTATGACCTCACCCGCTACCTGGAGCACCAACTACGCAGCTTGGCTGGGACCTATGTGAGTATCCAGCGTAGGAATCTGGGAGTTGGGGAGGAGTGAGGAGTTGGGGAAAGACAGTCCTAACCGTGGAGGGTTCTGGTAAATGATGGGGTGAGGAGGGGCTCTTTGGCTCCCACCAGTCCCCCTGTCTGGTCTA
+
BBAABFFCAFFFGGGGGG2FEGHGGGGEGGHHGAEGEFHHHHGHGGHBHHHHGFHHHGHFHHHHHHHHHHGGGEGGHHHHGHHHHHHHGF3GEGGEEHHHGHHGGGHHGHHHHH3?3?FGHHBGHDBGG/2@GHHHHGHGGHHHGG.C@>CFH0DGHGHFHGGG.:CGCGGBGHHHHCHHGGGGGGGA..CFGGBBFGGGGGGEG.;BFFFFFFFFFFFFFFFFFF/.EFFFFFFFFFF.BEFFFFFFFFF
@M05620:37:000000000-D9766:1:1101:17916:9334 1:N:0:26
ACCACACCTTCTACAATGAGCTGCGTGTGGCTCCCGAGGAGCACCCCGTGCTGCTGACCGAGGCCCCCCTGAACCCCAAGGCCAACCGCGAGAAGATGTGTCGGGTGCTTCCTCTTCTAGCTCCCGTCTCCCTCCTTCCTCTCCTCCCGGGGCTGCCGCCTTTGTCCCTTGTTCTCCCTTCTGTCGCTTTCCGTTGGACTCTCTTGTCTGTCCTGTCTCTCCTGTGGCCCCTTGCCGGCTCTGCAGGTTCA
+
BBBABBBACFFFBGGDFG5BFFHGGEEAAEGGHGGGEGGCEGEHHGGEAEGFDFCGGHFEEE>EFEGGGGEHFHHGGGGHFGHH/FGGGC<C@AC1F1212>?///</11?11>11=F1111=1...<</0<<<./00<00;:GF/;E.A--9@.A9---..;0009C00.:/9////99.;//;..9A.9/./9.9///;;/9//99B9/9/;///;B/;FF///.;.;-.;9//---99B////..///
@M05620:37:000000000-D9766:1:1101:10531:9345 1:N:0:26
ACCACACCTTCTACAATGAGCTGCGTGTGGCTCCCGAGGAGCACCCCGTGCTGCTGACCGAGGCCCCCCTGAACCCCAAGGCCAACCGCGAGAAGATGAGTGGCCCGCTACCTCTTCTGGTGGCCGCCTCCCTCCTTCCTGGCCTCCCGGAGCTGCGCCCTTTCTCACTGGTTCTCTCTTCTGCCGTTTTCCGTAGGACTCTCTTCTCTGACCTGAGTCTCCTTTGGAACTCTGCAGGTTCTAGATCGGAA
+
BCCCCCCCFFFFGFGGGGGGGGHHGFGFHGHHHGGGGGGGGHHHHGGGGGGGHHHHHHHGGGGGGGGGGGGHGHHGGGGHGHHGHGGGGGFGGGHHHHHHHHGGGH?DD@FHHHHHHH1GHH.GGGGGGGHGHHGHHHHHGGHHHHGGGG-;CFFGAGGGGGGFFFBBFFFFFFFFFFFFFFFFFFADFFFFFFFBFFFFFFFFFFFFFF0FFFF/BFFFFFFFFFFFFFFFFFFFFFFFFF0FFFFFDFF
@M05620:37:000000000-D9766:1:1101:7148:9352 1:N:0:26
ACCACACCTTCTACAATGAGCTGCGTGTGGCTCCCGAGGAGCACCCCGTGCTGCTGACCGAGGCCCCCCTGAACCCCAAGGCCAACCGCGAGAAGATGCCCAGGTGAGTGGCCCGCTACCTCTTCTGGTGGCCGCCTCCCTCCTTCCTGGCCTCCCGGCGCTGCGCCCTTTCTCACTGGTTCTCTCTTCTGCCGTTTTCCGTAGGACTCTCTTCTCTGACCTGAGTCTCCTTTGGAACTCTGCAGGTTCTA
+
BBBBBBB>BCCFGFGGGG5DGGHHGGGBCFHGHFFGCCFCFHHHHGGEEFFGHGHHHHHAEEFGGGGGGGGHHHHGGGGHGHHHHGGGGG//BAFHHGGHGHHGHHFHHHGGHHGGGGGHHHHHHHHHHHGHHGGGGGHGHHGHHGGGGGGGGGGGGG9ABFFFFFFFFFFFFFFFFFFFFFFFFFFFFFFFFFFDFFFFFFFFFFFFFFFFFFFFFFFFFFFFFFF/FFFFFFFFFFFFFFFFFFFFFFF
@M05620:37:000000000-D9766:1:1101:17914:9352 1:N:0:26
ACCACACCTTCTACAATGAGCTGCGTGTGGCTCCCGAGGAGCACCCCGTGCTGCTGACCGAGGCCCCCCTGAACCCCAAGGCCAACCGCGAGAAGATGAGTGGCCCGCTACCTCTTCTGGTGGCCGCCTCCCTCCTTCCTGGCCTCCCGGAGCTGCGCCCTTTCTCACTGGTTCTCTCTTCTGCCGTTTTCCGTAGGACTCTCTTCTCTGACCTGAGTCTCCTTTGGAACTCTGCAGGTTCTAGATCGGAA
+
CCCCCCCCFFFFGGGGGGGGGGHHGFGEEGHHHGGGGGGGGHHHHGGGEGGGHHHHHHHGGGGGGGGGGGGHHHHGGGGHGHHHHGGGGGGGGGHHHHHHHHGGHHCGGFGHHHHHHHEHHHGHHGGGGGHGHHGHHHHHHHHHHHGGGG-BGGGGGGGGGGGFFFFFFFFBFFFFFFFFFHFFFFDFFFFFFFFFFFFFFFFFFFFFFFFFFFFBFBFFFFFFFFFFFFFFFFFFFFAFFFFHFFFFFFF
@M05620:37:000000000-D9766:1:1101:19368:9362 1:N:0:26
AGTGCCAGCTCTCAATCGCACAGGGGACCCAGGGCCTGGCCCCTCCATCCAGAAAACCTATGACCTCACCCGCTACCTGGAGCACCAACTCCGCAGCTTGGCTGGGACCTATGTGAGTATCCAGCGTAGGAATCTGGGAGTTGGGGAGGAGTGAGGAGTTGGGGAAAGACAGTCCTAACCGTGGAGGGTTCTGGTAAATGATGGGGTGAGGAGGGGCTCTTTGGCTCCCACCAGTCCCCCTGTCTGGTCTA
+
A?>ABFFFBFFFGGGGGGGGGGGHFGGGGGHHGGGGGFHHHHGHGGGHHHHHGFGHHGBFHHGHHHHHHHHGGGGGHHHHHHHHHHHHGHHHGGGGGGHHGHHGGGHHGHHHHHHHHHHHHHHGHGGGGGHHHHHHEBGGGHHHGGGGGGGHHHHHHGHHHHGGGGHHHHHHHHHHHHHHGGGGGGGGCFGGGGGGGGGGGGGGGGFFFFFFFFFFFFFFFFEFFFFFFFFFFFFFFFFFFFFFFFFFFFB
@M05620:37:000000000-D9766:1:1101:27362:9371 1:N:0:26
GAGGCTGCTTTGGAAGAAACTCATAGATTACTGCAACAGTTCCCCCTGGACCTGGAAAAGTTTCTTGCCTGGCTTACAGAAGCTGAAACAACTGCCAATGATCCCAAGGCTGCTCACCGTCAGGCAAGGCTCCTCACAACATCCCAAGGAATCAAAACGCTGCAGAAAACAAGGCAAGTCAATCAAGCCATTCCGCTTTAGCACTCTTGTGGCACCCATTGCACAAATCTCAGCCTTTGTCATTGTCAATG
+
BBABBBFBFFFFGFGGGGGGGGHHHHHHHGHHHHGHFHHHHHHHHGGGGGHHHHGGGFFHFGHHHHHGGHHHHHHEGHHHHHHHHFFHHHGHHHHGHHHH3@F42B3???3?EGG4GG/0??/F3?G???3BFGF3/B2/?BBFGG2??02@>@GF2@/>?CE011?F0=?.0>.>FC11>1=>10<<</====<A.CF00=0C0;<GHCGE:/<;:=/;0;;9;B.;;F000;/;FF00;;0CFC9=B99
@M05620:37:000000000-D9766:1:1101:3551:9376 1:N:0:26
GAGGCTGCTTTGGAAGAAACTCATAGATTACTGCAACAGTTCCCCCTGGACCTGGAAAAGTTTCTTGCCTGGCTTACAGAAGCTGAAACAACTGACAAGTACCTCATGCATGGTCCGCTTAGTACTCGGGTGGACGCAACCGAACAAGGCGGACTACCGGTGCTGCGAACCTACTAACTAGGTACAAAATATGCGGTTATGCGCCGTACTATCTCCACTGACCTCCAGCTCCGTCTTGAGCCTTGTGCGTC
+
AAAABBFBFFFFGGFEF4GGDGEFEHGHHHHHHHHGHFH5GHHHHGCFHFHHHFHFHHHHF5GHEFDHHHHGHHCHGHHFCEHFFHF3FFHEGE3BB313BF44B@3B33BF13BB//?>?3?B44B/?>?//??BDG//@>/>D?00//>>AC-C/<<-<-=<GB-@@D-///09=/0999FB000;.;0C0;.-.-.900...;-..;//999FB;F//;9;/;./;//;.;...////;B///;:.;-
@M05620:37:000000000-D9766:1:1101:17838:9379 1:N:0:26
GAGGCTGCTTTGGAAGAACCTCATAGATTACTGCAACAGTTCCCCCTGGACCTGGAAAAGTTTCTTGCCTGGCTTACAGAAGCTGAAACACCTGCCAATGTCCTACAGTATGCTACAGGAAAGGAACCGATCATAAAAGAAGCCAAGAAAATAAAAGAGCAAATGAAACAAAGGAAGGTAAGAATGGCATTTTAGCTTTAGCACTCTTGTGGATACAATTAAACAAAGCTTAGCATTTGGAATTGTACAAG
+
>3A>>>C3BBB4F4AB4FBAFGHHHBFAFA4AF5443FA5DA5BABAB22ABFFEBA32BBDDDDDDAAABFBFF33BBDFG3BF33B@BBBFFGFFHGFBB@BB@334B44444BG3B12?B?BB?///>>EE?4B3B?BB20B2/02222@<@2@?2222?11?1?1??0?00<0.1<=<1=11<>F>1<00/=000<00<<B/=0000:;;00:<000;0;0..//;00;09;C;009;0:00;0;09
@M05620:37:000000000-D9766:1:1101:11319:9389 1:N:0:26
GAGGCTGCTTTGGAAGAAACTCATAGATTACTGCAACAGTTCCCCCTGGACCTGGAAAAGTTTCTTGCCTGGCTTACAGAAGCTGAAACAACTGCCAATGTCCTACAGGATGCTACCCGTAAGGAAAGGCTCCTAGAAGAATCCAAGGGATGAAAACACCTGATCAAACAATGGAAAGTAAGCCAGGCATTTCCTCTTTAGCACCCTTGTGGACCCAATTGAACAATTCTCAGCATTTGTACTTAGAACTG
+
B@BCABFCFFFFGFBFGGGGGGHHHGHHHHHHHHCHFHHGHFGHHGFGFGGHHHGFB3BGBGHGHHGFFHHHHHHEBFHHHHHHHEDHFGEHHHHGGCF3G4BDGHF3FF3323BBBF?//?03BBG0BF30?FF433GHBB32BGH/<F2/B2222?0?22@22DF11?G?G1111011111>00.<.111>><DGH00<0<<<=./<DG.C;CE../<0<CGGB<G0;0;000;;BBF0C0000;C;:C
@M05620:37:000000000-D9766:1:1101:17609:9390 1:N:0:26
GAGGCTGCTTTGGAAGAAACTCATAGATTACTGCAACAGTTCCCCCTGGACCTGGAAAAGTTTCTTGCCTGGCTTACAGAAGCGGAAACAACTGCCAATGTCCTCCAGGATGCTACCCGTAAGGAACGGCTCCTCGACGACTCCACGGGAGTAAACGCGCTGCTGAAACAATGGCAAGTAAGTCAGGCATTTCCGCTTTAGCACTCTTGTGGATCCACTTGACCAATTCTCAGCATTTGTCCTTGTACCTG
+
AA?ABAFBFFFFGGGGAFGGGGHHHGHHHFHHHHHGFGGDGHGHHGGGHFHHHGHHHGHGGHHHHGHHHHHHHHA3BFGHHHB0>>EEHGHHHBFGC3BFHHHH33FGB1FHHE4BGF/>E/F?GF0?EFGGGE2/<<//>CG110?D/ED.0FG1.-<CF-.CHHHBGHGHHFHHHG0C0CFFFGG/.;FGGGGGGGGGGGGGGGGGGGGGFGFBF/BFFF/9B.;BFFFFFBBFFFFF/BFFF99/;FB
@M05620:37:000000000-D9766:1:1101:6720:9391 1:N:0:26
GAGGCTGCTTTGGAAGAAACTCATAGATTACTGCAACAGTTCCCCCTGGACCTGGAAAAGTTTCTTGCCTGGCTTACAGAAGCTGAAACAACTGCCAATGTCCTACAGGATGCTACACGTAAGGAAAGGCTCCTAGAAGAATCCAAGGGAGTAAAAGACATGATGAAACAATGGCAAGTAAGTCAGGCATTTAACCTTTAGCACCCTTGTGGATCCAATTGAACAATTCTCAGCATTTGTACTTGAAACTG
+
BACCACFCFFFFGCGGGGGGGGHHHGHHHHHHHHGHFHHHHGGGHGGFGHHHHHGHBDBHGHHHHHHGGHFGHHHFGGGFHH3FBDFHHHAGGGHHHHHHH4B4B3F33BF32D@F3BE1B0FBGHHB0??0/BFGHHHH333?B?F/B//?F3F2@?22DGGFD2FDFGHGD1FBGCGFGH==110FGHHHHG1F1>FF1=DG.CGGH=GE0<CGGHBGHGHHHH0CFF0;GF0CHGF0;C:FC0CC0;B
@M05620:37:000000000-D9766:1:1101:17826:9394 1:N:0:26
[truncated: 2,915,543 more chars]
