# Supplementary material for: Fast but not furious: a streamlined selection method for genome-edited cells
Source: Life Sci Alliance. 2021 Apr 26;4(6):e202101051. doi: 10.26508/lsa.202101051 (PMC8127327; doi:10.26508/lsa.202101051)
Supplement: Supplementary file 1 [file LSA-2021-01051_Supplemental_Data_1.zip › SANGER and Deep Sequencing/ACTB/27_S27_L001_R1_001.fastq]

@M05620:37:000000000-D9766:1:1101:13876:1871 1:N:0:27
CCCACACCTTCTACAATGAGCTGCGTGTGGCTCCCGAGGAGCACCCCGTGCTGCTGACCGAGGCCCCCCTGCCCCCCCCGGCCCCCCGCGCGCCGATTCCCATGTTTGTTGCCCGCTTCCTCTTCTTTTGGCCGCCTCCCTCCTTCCTGGCCTCCCGGCTCTGCGCCCTTTCTCCCTGGTTCTCTCTTCTGCCGTTTTCCGTTGGACTCTCTTCTCTTCCCTGCGTCTCCTTTGTACCTCTGCAGGTTCTT
+
3>AAABBBFFFFGGGGGGGGGFHHGGGEGGHHHDFG2EGCEGGFHGGGEEGGFHFBFFA>0>0>F>EEEE110??>E////<>//<@->-------:.0;:00/000/:/.090.;-.9/;999000000-99---..9.B...9/B///../99?.--;.///-9;=>BF/;9//9/.99///9/9B/9///-;DFE//.;/..//////9////9///.//.-;-..9/9B////9999////.9;99/
@M05620:37:000000000-D9766:1:1101:16792:1940 1:N:0:27
ACCACACCTTCTACAATGAGCTGCGTGTGGCTCCCGAGGAGCACCCCGTGCTGCTGACCGAGGCCCCCCTGAACCCCAAGGCCAACCGCGAGAAGATGCCCAGGTTAGTGGCCCACTACCTCTTCTGGTGGCCGCCTCCCTCCTTCCTTGCCTCCCGGCGCTTCGCCCTTTCTCACTGGTTCTCTCTTCTGCCGTTTTCCGTAGGACTCTCTTCTCTGACCTTAGTCTCCTTTTGAACTCTTCAGGTTCTT
+
?ABBBBBBFFFFGGGGGGGFGGHFFEEBCEHHFGGEEEEFEFHHHGGGEGGGHHHHHHGE?FGGG>EEGGFFHCFFG?ACFAGA/FFGGF////22?22<?2//?1<0?10/?F/.>0<FD11>1F11>0..C--<:.::C/C:G0:;00/:00A?.---:A.:-9AA-FF/99:BB/.9;/://9;F/://9-ADFF/9.B...99:/BB/FBFBF//::B/;/99//;9BF//;//99;/////9;/9/
@M05620:37:000000000-D9766:1:1101:19474:1967 1:N:0:27
CCCACACCTTCTACAATGAGCTGCGTGTGGCTCCCGAGGAGCACCCCGTGCTGCTGACCGAGGCCCCCCTGAACCCCAAGGCCAACCGCGAGAAGATGCCCAGGTGAGTGGCCCGCTACCTCTTCTGGTTGCCGCCTCCCTCCTTCCTGGCCTCCGGCACTGCGCCCTTTCTCCCTTGTTCTCTCTTTTGCCGTTTTCCGTTGGTCTATCTTCTCTGCCCTGCGTCTCCTTTTGCACTCTGCCGGTTTTTT
+
3AAAABBBFFFFGGGGGGGGGGGHGGGGHGHHHFFGEEEGFHHHHGGEAAEF5FHHHGHGC@0>?>EEEEA233??E//?//?//??/@@////22?22??2//?11<FD/<<C-@D-<FGHHHFH00=0.<0<@@EDGEGGDFGB:G0/.9CA.C----9/0;-.AAFF9;/;;9/.9B/9////:////999AFF/9.B/9../;/;;BF/BB/B//9/..-;-9.9/;F////9//////--@D.:.-
@M05620:37:000000000-D9766:1:1101:19524:1971 1:N:0:27
ACCACACCTTCTACAATGAGCTGCGTGTGGCTCCCGAGGAGCACCCCGTGCTGCTGACCGAGGCCCCCCTGAACCCCAAGGCCAACCGCGCGAAGATTCCCCTGTGACTTGTCCGCTTCCTCTTCTTGTGGCCCCCTCCCTCCTTCCTGGCCTCCCGGATCTGCGCCCTTTCTCCCTGGTTCTCTCTTCTGTCGTTTTCCGTTGGATTCTCTTCTCTGACCTGAGTCTCCTTTGGAACTCTGTCTGTTCTT
+
BAABBBBAFFFFGGGGGGGFGGHFEAABFEHFHEGGGGGAEEGFHG0A1AEA53GGHHA0>E0EFEEGEE?23??/>/////?//?/<</////>/<111100/11111111<<>-...1<100000000<...--::..//.:C0:0:/..:.AA.:-.90B0--;B?9B/FB//./.:;///9;///:///.:AEE//.;/..///://BBF//9////;.;.;//99/9B//////9B/////99/9/
@M05620:37:000000000-D9766:1:1101:19543:1974 1:N:0:27
ACCACACCTTCTACAATGAGCTGCGTGTGGCTCCCGCGGAGCACCCCGTGCTGCTGACCGAGTCCCCCCTGAACCCCAAGCCCACCCGCGACTCGCTCCCCAGTTTTGTCTCCCCCTACCTCTTCTTGTTTCCTCCTCCCTCCTTCCTTTCCTCCCGTAGCTCCGCCCTTTCTCACTGGTTCTCTCTTCTGCCCTTTTCCGTTCTACTCTCTTCTCTTACCTGCGTCTCCTTTTGTACTCTTCATGTTCTT
+
3>AABAAAFFFFGGGGGGGGGGHHGAEF4EGHFFFE2EEA0EGGHGGEBEEF5FCCEEGF//1BB3??EFA233/?E/////?//??/<///////?////0?1=110>1111<..<.<<000=0000<0/0;0;///::C/:/:0::000090CA..-.900;..9B-CF00000//.;9///9//9/9//9.9;BF/9.9/..//9//99B//;9///://.-;-9./9BB//.//://////;99///
@M05620:37:000000000-D9766:1:1101:16064:1983 1:N:0:27
AGTGCCAGCTCTCAATCGCACAGGGGACCCAGGGCCTGGCCCCTCCATCCAGAAAACCTATGACCTCACCCGCTACCTGGAGCACCAACTCCGCAGCTTGGCTGGGACCTATGTGAGTATCCAGCGTAGGAATCTGGGAGTTGGGGAGGAGTGAGGAGTTGGGGAAAGACAGTCCTAACCGTGGAGGGTTCTGGTAAATGATGGGGTGAGGAGGGGCTCTTTGGCTCCCACCAGTCCCCCTGTCTGGTCTT
+
>>A>AFFB>FFD1GGFGAFAE?AGCEEEEFHHGFEECEHECHGEGGHHFGGGFEEGHGHFGF2GFFGFG>>EGE/EHFHFHFH/CGHHGGHH?E/>@FGB/C<///0B?C1FDHGBDBFG2DGFEGCFC?B1@@FGHHFGGGFBCGGGGCCHHHGHBCG<GFCCEGHFHEGGHHHHHECA@EE?AEG?BFFFBFFBB0CFFBF0..A-9FFFAB@?;=AFFFF/99B9A-;-;-99//9A@AF9BB/BFF/
@M05620:37:000000000-D9766:1:1101:17860:2261 1:N:0:27
GAGGCTGCTTTGGAAGAAACTCATAGATTACTGCAACAGTTCCCCCTGGACCTGGAAAAGTTTCTTGCCTGGCTTACAGAAGCTGAAACAACTACCGGATGCTACCCGTAAGGAAAGGCTCCTAGAAGACTCCAAGGGAGTAAAAGAGCTGATGAAACAATGGCAAGTAAGTCAGGCATTTCCGCTTTAGCACTCTTGTGGATCCAATTGAACAATTCTCAGCATTTGTACTTGTAACTGACAAGCCAGGG
+
AABBAAFAFFFFFCGGGGGGGGGFGFDGHHHGGHHHHHHHGDDGGGGFFGHHHHECBDCGBFHGFHHBFGHGGGHBBFGHHHGFGBBGBECHH@BC@>>BEFGBGHGEEE?FBBGF?0???FBBBBGBFGGBGCGB???B?2FG3@<@F<@F@G>2DGHHF?1?CGG1FFF@F?FF><FGGG>ADDDE=D=0<0<0=D0<C<;<G0<CCC;:CCH:0;<C:<=F;;;0;00BFF9C00;;FGF9.;CB9AD
@M05620:37:000000000-D9766:1:1101:14467:2286 1:N:0:27
ACCACACCTTCTACAATGAGCTGCGTGTGGCTCCCGAGGAGCACCCCGTGCTGCTGACCGAGGCCCCCCTGAACCCCAAGGCCAACCGCGAGAAGATGGCCAGGGGAGTGGCCCGCTACCTCTGCTGGGGGGCGCCTCCCTCCTTCCTGGCCTCCCGGGGCGGCGCCCTTTCTCACTGTGTCTCTCTTCTGCCGTGTTCCGTAGGAGTCTCTTCTCTGAGCTGAGTCGCCTTTGTGACTCTGCAGGGGCTA
+
BBBCCCCBFFFFGGGGGGGGGGHHGGEB4EGHHGFFDGGGFHHHHGGGDEFFFHFHHGHEEGCGGFGGG?FHHFCEEFFHGHHHHGCE@D<BCDHGBG22?2<//<EA<G..0><--A-C<GH00D<0.:----;9.:.AFF./:0/::/..0.9999-;D-@BAF-D-/BBFFFF0:009:B9BFFF099B9-;-AF0B.0..;0/;;B9::BFFF090;090;09-;...B00/00;9::B099---;.
@M05620:37:000000000-D9766:1:1101:19756:2323 1:N:0:27
AGTGCCAGCTCTCAATCGCACAGGGGACCCAGGGCCTGGCCCCTCCAGCCAGAAAACCTATGACCTCACCCGCTACCTGGAGCACCAACTCCGCAGCTTGGCTGGGACCTATGTGAGTATCCAGCGTAGGAATCTGGGAGTTGGGGAGGAGTGAGGAGTTGGGGAAAGACAGTCCTAACCGTGGAGCGTTCTGGGAAATGATGGGGTGAGGAGGGGCTCTTTGGATCCCACCAGTCCCCCTGGCTGGTCTT
+
A1>>AFB@1FFFG1FEBFFFEAG0F?0AAACC00B/AFGA0GA/EFF10/ABB01A0B01ABAFH1G1G00>///>G11F0>FH0F0/?011/>///010/B1FG/00/B111>221BGGG2>10/?/B/11<F11100/<?1<--.--.<<.0<.0<//=/-:..;.////:0C:00/.9E.-../9=...00/./.=9000/AB-9---/----;@-/9//;///;-/;---//9/A----;-ABF///
@M05620:37:000000000-D9766:1:1101:16830:2381 1:N:0:27
ACCACACCTTCTACAATGAGCTGCGTGTGGCTCCCGAGGAGCACCCCGTGCTGCTGACCGAGGCCCCCCTGAACCCCAAGGCCAACCGCGAGAAGATGCCCAGGTGAGTGGCCCGCTACCTCTTCTGGTGGCCGCCTCCCTCCTTCCTGGCCTCCCGGCGCTGCGCCCTTTCTCACTGGTTCTCTCTTCTGCCGTTTTCCGTAGGACTCTCTTCTCTGACCTGAGTCTCCTTTGGAACTCTGCAGGTTCTA
+
BCBCCCCCFFFFGGGGGGGGGGHHGGGBGGHHHGGGGGGGGHGHHGGGGGGGHHHHHHHGGGGGGGGGGGGHGHHGGGGHGHHHHGGGGGFGGGHGGFHHHHGGHHHFHGGGHHGCGCGHHHHHHHHHGGEHHGGGGGHGHGGFHGGGGGGGGGGGDD-9CFFFFFFFFFFFFFBFFFFBFFFFFFFFFFFFFB;AFEBFFFFDFEFFFFFFFFFFFF0BFFF;:BF:FFFFFFFFFFFFFFFFFFFFFFB
@M05620:37:000000000-D9766:1:1101:13215:2384 1:N:0:27
GAGGCTGCTTTGGAAGAAACTCATAGATTACTGCAACAGTTCCCCCTGGACCTGGAAAAGTTTCTTGCCTGGCTTACAGAAGCTGAAACAACTGCCGGATGCTACCCGGAAGGAAAGGCTGCTAGAAGACTCCAAGGGAGTAAAAGAACGGATGAAACAATAGAAAGAAAGACAGGCATTTCAGCTTTAGAAGGCTTGTGGATCCCATTGATCAATTCTCAGCATTTTTACTGCAATTTGACAAGCCAGGG
+
A3AA>>FBFDBDFBBBAGCGGGGHHGFGHFADFG4DFGBFGDDBBEACABBBGGEAA32BBDFDDDDBBB3BBBF33BBDFF3BB33B@B1FG3BB///B/23BBF??/>>??0BB00?B0?34?BB3BF3BB2?B?///?22>F2/0@//?//<11??F111<1<100<10<0<.<<000<00=<<0==000.;:/;;0.<;<CC0;=00000;00;;;90;00;090.00000000000;00.;;C..;
@M05620:37:000000000-D9766:1:1101:17561:2387 1:N:0:27
AGTGCCAGCTCTCAATCGCACAGGGGACCCAGGGCCTGGCCCCTCCATCCAGAAAACCTATGACCTCACCCGCTACCTGGAGCACCAACTCCGCAGCTTGGCTGGGACCTATGTGAGTATCCAGCGTAGGAATCTGGGAGTTGGGGAGGAGTGAGGAGTTGGGGAAAGACAGTCCTAACCGTGGAGGGTTCTGGTAAATGATGGGGTGAGGAGGGGCTCTTTGGCTCCCACCAGTCCCCCTGTCTGGTCTA
+
BBBBBFFFBFFFGGGGGGGGGGHGGGGGGGHHGGGGGGHHHHGHGGHHHGHHHHHHHGHHHGHHHHHHHHHGGFGGHHHHHHHHHHHHGGHHEGGGGHHHGGHGGGHHGHHHHHHHHHHHHHHHHGDGGFHGHHHHHHHGFHHHGGGGGGEGHHHHHGHHHHGGGFHHHHHHHHHHHHHHGGGGGGGGFGFGGGFFGGGGGGGGGGFFFFFFFFFFFFFFFFFFFFFFFFFFFFFFFFFFFFFFFFFFFFB
@M05620:37:000000000-D9766:1:1101:16655:2392 1:N:0:27
ACCACACCTTCTACAATGAGCTGCGGGTGGCTCCCGAGGAGCACCCCGTGCTGCTGACCGAGGCCCCCCTGAACCCCAAGGCCAACCGCGAGAAGATGCCCAGGTGAGTGGCCCGCTACCTCTTCTGGTGGCCGCCTCCCTCCTTCCTGGCCTCCCGGAGCTGCGCCCTTTCTCACTGGTTCTCTCTTCTGCCGTTTTCCGTAGGACTCTCTTCTCTGACCTGAGTCTCCTTTGGAACTCTGCAGGTTCTA
+
AAA1AAA>BFFFFEGFFG11F1GCE0A0A0GB1AAA/EEACHHHHGG/BAEFHFHEHHFE/EEGG/>EEEE0B1?EGC/<//?FAF/<B@///<011111<FGF?GGFDDA.FC-<-<@CGHE0G00:0;A.:@-:....CF./00/;F99A9.;.;?-99-FF-9A>-BF/BFBBBFF//FB9//9;/;9/9@BBFEFF9FFFFEFFBB/BB///:F/BBBF;9FF:BBBFFFFFFFBB/BB9BF;/;F9
@M05620:37:000000000-D9766:1:1101:19038:2423 1:N:0:27
GCGGCTGCTTTGGAAGAAACTCATAGATTACTGCAACAGATCCCCCGGGCCGTTGAAACGTTTCCTGCCTGGCTGCCAGAAGCGGCAACAACTACAGGATGCTACCCGTCAGGCAAGGCTCCTCGCCGACTCCCCGAGAGTCCAAGAGCTGCTGAAACCATGGCAAGTAAGTCAGGCATTTCCGCTTTCGCACTCTTGTGGATCCAATTGAACCCTTCTCAGCATTTGTACTTGTAACTGCCAAGCCCGGG
+
A3>ABBBBFFFFGGGGGGGGGGFHHHHHGDFHHH3FG2B3BABGGGAEGEG0ABBFFFGGGHGF5D53BFGHHG??BFH1BFG/>ECGHGHHFFHGHHHGHHHHHBGEG<CA22?FGGHHHGH2/>>ADGCGH.EC--<<C0<0=GGH/GHC0G00<:.;GHHHHHGFF0FGG00CFGGF0CFGGBGG0.E9ADFFFFFFFFFFFFFFFF/BFFDFFFFF/;BFF9BFFFFFFFFFFFFFFFFFEEAEBFD
@M05620:37:000000000-D9766:1:1101:10295:2426 1:N:0:27
ACTGCCCGTTCTCAATCGCCCCGTGGACGCCTGCCCAGGAGCCCCCCGTCCTGCTACCCGTGGCCTCCCTGGCTCCCAGGAGCAACAACGCCTACACCTGGCTATCCCTCAGTCTAGGTTCCTCGGCATCTCTCCGGGAGTGCCTGAGCGGGTGGCACTATGTCAAGTACGTTCTGCATTTTGGCGTTTGCCGTCGGGTGCTTTTATTTGCACCGTGCTTAGTTTTGGCACTGGTGGCTGTCAATCGCCGG
+
A11>ABA>1BCA3FG3FAAAE?EAAAA10AAFEBBA1AB//B/AEGA///??1@BB1BBE>//>BB>FFC@>0BBFFB1/?>G?BFG?G/<<0/0B0000000<?00110?11111<11<<11<///--01><D<.--A-<.0==<;C/-:A:-:9/9/0=90;9FB;909///9C099B;099/9-@9-;/9B9---9--/9///:9B;9;;/;99--://9/:/--//BBB9/--9A--9//;/----9
@M05620:37:000000000-D9766:1:1101:19805:2452 1:N:0:27
ACCACACCTTCTACAATGAGCTGCGGGTGGCTCCCGAGGAGCACCCCGTGCTGCTGACCGAGGCCCCCCTGAACCCCAAGGCCAACCGCGAGAAGATGCCCAGGTGAGAGGCCCGCTACGGGGTCTGGTGGCCGCCTCGCGCCTTCCTGGCCTCCCGGCGCTGCGCCCTTTCTCACGGGTTCTCTCTTCTGCCGTTTTCCGTAGCACTCTCTTCTCTGACCTGAGCTACCTTTGGAACTCTGCAGGTTCTA
+
AAAABBBACFFFGFGGFG5AGBGFG2AA2AFF3AFE2EGEDHHHHGGAEAEGFHGFHHG>/ECGG1EEGEF0F3GGGE/GA/FGHG/<BD/<<CCB1F110FGFBH101<><.<CGCC-..---.:/CCGAAA-:;EA.9-;-9.9F0;/;FF9.A9=-;9->DB-.@B//;//;:.;--;.;////99/;//-A.9EFFF/9..//BF/9BBF9FB//;FFF/.////;B99B/99FBF/F//9.;B///
@M05620:37:000000000-D9766:1:1101:13085:2453 1:N:0:27
ACCACACCTTCTACAATGAGCTGCGTGTGGCTCCCGAGGAGCACCCCGTGCTGCTGACCGAGGCCCCCCTGAACCCCAAGGCCAACCGCGAGAAGATGCCCAGGTGAGTGGCCCGCTACCTCTTCTGGTGGCCGCCTCCCTCCTTCCTGGCCTCCCGGAGCTGCGCCCTTTCTCACTGGTTCTCTCTTCTGCCGTTTTCCGTAGGACTCTCTTCTCTGACCTGAGTCTCCTTTGGAACTCTGCAGGTTCTA
+
ABAABBBBFFFFGFGFDG5EGCHFGE224EGCGGGGGGGGGAGHHDG0BAEFHHGE5F3AE??F11EE//1B@GHG/EDHCG/?GFE/<C<<@DGB>F<GHFG?GC1?<D/CFH@-@DGGHHHHHGHGHHGHHGGGGGHGHHGHHGGGGGGGGGGGGG-;BFFGGGFBBFFFFFFFFFFFFFFFFBFFFFFFFBDFFFFFFFFFDFFFFFFFFFEFFFFFFFEBF/B/;FFFFFFFFFFFFFFFFFFFFFF
@M05620:37:000000000-D9766:1:1101:14112:2471 1:N:0:27
AGTGCCAGCTCTCGATCGCACAGGGGACCCAGTGCCTGGCCCCTCCATCCAGAAAACCTAGGACCTCACCCGGCACATGGAGGACCAAATACGCAGCTTGGCTGGGAACTATGTGAGTAGCAAGCGTAGGAATCTGGGAGTTGGCGAGGAGGGAGGAGTTGGGGAAAGACAGTCGTAACCGTGGAGGGCTCTGGTAAATGATGGGGTGAGGGGGGGCTATTTGGCTACAACCAGTCCCCCTGTCTGGTATA
+
AAAAAF11>CFFG?G11E1AE0FAF000AAB0BFFHBG/00/AAEFFHFCGGFFE0FE0GBH1AFHH1GH0E//>/01@FG0/??/FHF11B/E//EB10?01/</0</BGHHBFGF1F>F2BF///?CGB1<GH1GFHG?<FC1<ACG<<.<C<<CG::0;C-..;.;GH/C0.;;F.9-.;A..;A..9;F9////FBF/B/-B99EFF-;-@-;--;BB//;//-;9;AEF/://--;-;/BFF//;/
@M05620:37:000000000-D9766:1:1101:11116:2541 1:N:0:27
GAGGCTGCTTTGGAAGAAACTGATAGGTTAGGGCAACACGTTCGGATGGACCTGGGTAAGTATTTTGGTCAGCGTAAATAATCTGATATAACTGCCAATGATTCCAAAAAAAAACAACGGAGGAACCCACCCTAAAAAGTGGAACAGAACAAAAAATCCCTACATAAAAAGAAGGCGCTACAAACAAAATAAAACAAAATTACCCCTATAAGCACAAACTAAACAAAAATGAGCCTTTGAACATACCAGAC
+
>?AA1>C>CBBDG1BB1F1FF1ABA30DADF0BA0EFG00A00////A/0B0A00/B10BA2ADD22A/120BB>//?@DFG@FF22BBB2G1FF01BB@1BBBB22@>?/>/<////>//?/C00<//?///0011</1<1<?FF0>1000<0.-.<<00<./=00<00.../..-----00:9...90;0000;.9.0/0;;9E9.000///-9---////;/9---;//;///;/;/9/////9//--
@M05620:37:000000000-D9766:1:1101:17281:2555 1:N:0:27
ACCACACCTTCTACAATGAGCTGCGTGTGGCTCCCGAGGAGCACCCCGTGCTGCTGACCGAGGCCCCCCTGAACCCCAAGGCCAACCGCGAGAAGATGCCCAGGTGAGTGGCCCGCTACCTCTTCTGGTGGCCGCCTCCCTCCTTCCTGGCCTCCCGGCGCTGCGCCCTTTCTCACTGGTTCTCTCTTCTGCCGTTTTCCGTAGGACTCTCTTCTCTGACCTGAGTCTCCTTTGGAACTCTGCAGGTTCTA
+
CCCDCCCAFFFFGGGGGGFGGGHHGGGB4EGGHFGE?EECAGHHHGGGEEFGFHGHHHHEFCCGGGGGGGGHGHHGGGGHGHHHHGGGGGCFGGHFGHHHHHHGGHHHHHGGHHGGGGGHHHHHHHHHHHGHHGGGGGHGHHGHHGGGGGFGGGGGGG9ADFFFFFFFFFFFFFFFFFFFFFFFFFFFFFFFFFDFFFHFFFFFFFFFFFFFFFFFFFFFFFFBBFF0BFFFFFFFFFFFFFFFFF:FFFF
@M05620:37:000000000-D9766:1:1101:20882:2569 1:N:0:27
GAGGCTGCTTTGGAAGAAACTCATAGATTACTGCAACAGTTCCCCCTGGACCTGGAAAAGTTTCATAGCTGGCTTCCAGCAGCGAAAACCACTTCAAAATGCTAAACGTAAGAAAAGGGTCCTCGAAGACTCCCGAAGAATCCCAGAGATGCTGCGACAATGACAAGTAAGGCAGGCATTTACGCATTCGCACGCTTTTGGATCCAATTGAACAATTCTGAGCATTTGTACTTGTAACTGACAAGCCCTGG
+
A>ABBAFBFFFFGGGG4EGGGGFGHGHHHFHHHH44FAFDGHHHHGGGHEHHHHHHHFHGGH555DA53DFGGH1BFGH3BFFG0>>EHGHGG3G43B3B33B4B33?111?43B2B?/0B/BB<E2FE3DG2////BB22@@FFHCG222@@<G/>//<1111>F<>=<1100<-C.<D000<....00.;@-:EG.09-;;0C9:0;F0F00/:90B000/090;0;0CB0;;;;//9////.;AE.;.
@M05620:37:000000000-D9766:1:1101:19231:2601 1:N:0:27
ACCACACCTTCTACAATGAGCTGCGTGTGGCTCCCGAGGAGCACCCCGTGCTGCTGACCGAGGCCCCCCTGAACCCCAAGGCCAACCGCGAGAAGATGCCCAGCCCAGTAGCCCGCTAGCTGTTCTGGTCGCCGCCTCCCTCCTTCCTGGACTCCCGCCGCTGCGCCCTTTCTCACTGGTTCTCTCTTCTGCCGTTTTCCGTAGGACTCTATTCTATGCCCTGAGTCTCCTTTGGAACTCTGCAGGCTCTA
+
ABBBBBBBFFFFGGFFGGFGGGHHGEEBGGHHHGEAEFFFGHGHHGGGGEGGHHHHHHHGGGGGGGGGGGGHGHHFGGGHGHHHHGGGFC>CGGHHHFHFF2F0//??F1?FFHGG@@.1>1<<DG0<=0<CEFCFFGHGF/EFGGGGGGGGGGGGG-;-:BFFAFDFFFFFFFBFFFFFB;FFFFFFBFFFFF9DFFFFFF.9A/;FFF/BBBFFFF/;FFF.;;F/;FFFFF/B//BFFF/;B?.AABB
@M05620:37:000000000-D9766:1:1101:13832:2623 1:N:0:27
AGTGCCAGCTCTCAATCGCACAGGGGACCCAGGGCCTGGCCCCTCCATCCAGAAAACCTATGACCTCACCCGCTACCTGGAGCACCAACTCCGCAGCTTGGCTGGGACCTATGTGAGTATCCAGCGTAGGAATCTGGGAGTTGGGGAGGAGTGAGGAGTTGGGGAAAGACAGTCCTAACCGTGGAGGGTTCTGGTAAATGATGGGGTGAGGAGGGGCTCTTTGGCTCCCACCAGTCCCCCTGTCTGGTCTA
+
BBABBFFFBFFFGGGGGGGGGGHHGGGGGGHHGGGGDGHGHHGHGGHHHHHHFHGHHGHHHHGHHHHHHHHGGGGGHHGHGHGHHHHGGHHHGGGGGHHHGHHGGGHHGHGHHHHHHHHHHHHHHGGGGGGHGHHHHHGGGHHHGGGGGGEFHGHHFGHHFHFGGGHHHHHHHHHHHHGHGGGGGGGGGGGGGGFGGGGGGGGGGGFFFFFFFFFFFFFFFFFFFFFFFFFFFFFFFFFFFFFFFFFFFFF
@M05620:37:000000000-D9766:1:1101:18353:2645 1:N:0:27
AGTGCCAGCTCTCCATCGCACAAGTCTGCCCTCCCGTATCCGCTCAGTCTCTCGTAGTCCGTCGACGTCTTGAAACAAATAAACATAGTTGTAAGAGACTTTAAAATTTATTTGTTAGGCTAGAAAAGAGTACATGAATAAATGAATAATAAACAATCAGAACAAGTAGACAGGGAGTAGAAGATCAACAGATACGCAGCTACACGATGAAGAAGAAATAGAACATGAAGAGGCTTAGAAGAGACCAGGAC
+
>>>>ADDFBFFFG4BGGEE2E?BAD5DD54BFGEFBFA2BDAFGG2BD5ADGH1BA11DDE1BA0>00BBBE4GHH3FG34B33333344@444B43223?44B34433?B44442442333033423?233B3332333333322222222222/22211?0<00111<110/..<<0<11111110/0//00=.<.--/000/.-..0;:BG/9//9009;0/0/0000....//0000/.//.;....
@M05620:37:000000000-D9766:1:1101:19398:2669 1:N:0:27
ACTGCCAGCTCTCAATCGCACAGGGGACCCCGGCCCTGGCCCCCCCATCCAGAATACCCATGACCTCCCCCGCTACCAGGAGCACCAACTCCGCAGCTTGGCTTGGACCTAGCTGAGCATCCAGCGTGGGACCCTGCGAGTTCGGCAGGAGTCAGCGGGTTGCTGAACACATTCCTAGCCGGTCAGGGCTCTCGGAATTGGTAGGGTTGTGAGGGGCTCTTCTCCCCCCACCGGCCCCCCTGTCGTGTCTG
+
>1>AAFBCAFFFGBDGGFFGGGFCF?EEEF00A/AEABBBBFG/EE>>0B1BBF1B1B11BB1BBFG/F//>EE>EG1B/?FG?FF0GCB<GCGGC>?GF/?<<B??10?111?1101<<FG1GG<C.>-..../<.----.0.---9A.;F/;00.---.:.0/;B//BE//:F////:----;BFA-;-B/-----:////;--;---9//-9-;--;////;/--@-;-----9@----;/--:-;;/
@M05620:37:000000000-D9766:1:1101:10882:2714 1:N:0:27
ACCACACCTTCTACAATGAGCTGCGGGTGGCTCCCGAGGAGCACCCCGTGCTGCTGACCGAGGCCTCCCTGGACCCCAGGGCCAACAGCGAGTAGATGTGTACTACAGTGTCCCGCCCGCTCGGCTGGTCTCCTCGTCGATCCCTCGTGGCCTAACGACCTTTCGAAATATCGCACTGTTTCTCACTTCTTCCGTCTTCAGTACTCTTCTCGTCTCTCACCTCCACCTCTTATCATTTGTACCTGTATCTA
+
1A?1AAAAFFFFGBGGBGGDG1BAE00EE0GH1BBAAEGEEHHHHGGGFCGGGHH1FFGE///EF1>FFHH/B0B?EG/?//??//F0BBC//<122>21>22?211?@1>>F1//////--<-..-<<<0=DB<.<C--:.;/0;-.;.-.0//;A.-9.0009...9000.----9////;;////9B//:-9-;A9F//9//9/;/;/----;////-/9----;-/;/////////////99//;F/
@M05620:37:000000000-D9766:1:1101:19162:2718 1:N:0:27
ACCACACCTTCTACAATGAGCTGCGTGTGGCTCCCGAGGAGCACCCCGGGCTGCTGACCGAGGCCCCCCTGAACCCCAAGGCCAACCGCGAGAAGATGCCCAGGTGAGTGGCCCGCTACCTCTTCTGGTGGCCGCCTCCCTCCTTCCTGGCCTCCCGGCGCTGCGCCCTTTCTCACTGGTTCTCTCTTCTGCCGTTTTCCGTAGGACTCTCTTCTCTGACCTGAGTCTCCTTTGGAACTCTGCAGGTTCTA
+
AAAAAAAAFFFFGGGGGDFG1F1BFFGFHGHHHGG0BAEAGHHHHGGG?EGGG/1FGHHGGGGGGGGGGGGHHHHGGGGHGHHHHGGGG/>CCAHHH1?FHHEFHBG0FGGGHHGCCGGHHHHHHDGHGFCHHGGGGGHGGGGGGGGGGGGGGGGGG?--;==B@@F@@FFFFFFFFFFFFFFFFFFFFFFFF@AFFFFFFFFABFFFFFFFFF/BB/;;FF-;-;9;:FFFFFFFFFFFFFFFFFFFFF9
@M05620:37:000000000-D9766:1:1101:9706:2726 1:N:0:27
ACCACACCTTCTACAATGCGCTGCGTGTGGCTCCCGAGGAGCACCCCGTGCTGCTGACCGAGGCCCCCCTGAACCCCAAGGCCAACCGCGAGAAGATGCCCAGGTGAGTGGCCCGCTACCTCTTCTGGTGGCCGCCTCCCTCCTTCCTGGCCTCCCGGTGCTGCGCCCTTTCTCACTGGTTCTCTCTTCTGCCGTTTTCCGTAGGACTCTCTTCTCTGACCTGTGTCTCCTTTGGAACTCTGCAGGTTCTA
+
ABBBBBB>BCFFGGGGGG4AECGGGGGBAAGGFABE2FGGGHHHHGG0EEFGGHHHHHGE@ECGGEGGGGGFHGHGGGEHGGHHHGGGGG/<@DGBFGFBBFHGHGDGG1<FFEG@?-@CGHHFHHDG0<AFCC@CDG.:FFDFFFGGFBFGGGGGFB-9;FBFB?F<-FFBFB/FFFFFFBFFFFBF/;BBFBAFFEBFF/.9./;BFFFFBF/BFB/BBF.99;B/;BFFFFBB/FBFFBFFFF.BFF/
@M05620:37:000000000-D9766:1:1101:20551:2737 1:N:0:27
ACCACACCTTCTACAATGAGCTGCGTGTGGCTCCCGAGGAGCACCCCGTGCTGCTGACCGAGGCCCCCCTGAACCCCAAGGCCAACCGCGAGAAGATGCCCAGGTGAGTGGCCCGCTACCTCTTCTGGTGGCCGCCTCCCTCCTTCCTGGCCTCCCGGAGCTGCGCCCTTTCTCACTGGATCTCTCTTCTGCCGTTTTCCGTAGGACTCTCTTCTCTGACCTGAGTCTCCTTTGGAACTCTGCAGGTTCTA
+
AAACCCCCFFFFGGGGGGFGGGHHGGGGFGHHHGGGGGGGGHHHHGGGEFGGHHFHHHHGGGGGGGGGGGGFHHHGGGGHGHHHHGGGGGGGGGHHHHHHHHHGGHHHHHGFHHGGGG-G1DGHBHDHGHGGH?GGGGHGEGGHHGGG0FF.CFG.9C-DFGGGGGFFFFFFEBFFFFF/;FFFFFFFFFFFFFFFFFFFFBFDFFFFFFFFFFFFFFFFFFEFFFFFFFFFFFFFFFFFFFFFFFFFFFB
@M05620:37:000000000-D9766:1:1101:16882:2754 1:N:0:27
AGTGCCAGCTCTCAATCGCACAGGGGACCCAGGGCATGGCCCCTCCATCCAGAAAACCTATGACCTCACCCGCTACCTGGAGCACCAACTCCGCAGATTGGCTGGGACCTATGTGAGTATCCAGCGTAGGAATCTGGGAGTTGGGGAGGAGTGAGGAGTTGGGGAAAGACAGTCCTAACCGTGGAGGGTTCTGGTAAATGATGGGGTGAGGAGGGGCTCTTTGGCTCCCACCAGTCCCCCTGTCTGGTCTA
+
11>>A@BFAFCFFGGG1AFEAEFHCGGE00BGGG0/00B0AFEHGGFF1BGD101BG/0BBG2GCG1BGHHGGG//GHHCFHHA0/BFE0FHG/EE/1BFF0B///0F/BFF12>FGGHHHHHH0BCGCGHF1@GHHB0F/<11><.>CC.>GH0.<</CGH--;:G.CGCH0:0<GHHHGCEABGG@;;AFGGFGGGGGGGGF?BG@EFAFF-@@@?FF/FBFFFFFEFFFFF9FFF-B@-;FFBB9FBF
@M05620:37:000000000-D9766:1:1101:11804:2758 1:N:0:27
GAGGCTGCTTTGGAAGAAACTCATAGATTACTGCAACAGTTCCCCCTGGACCTGGAAAAGTTTCTTGCCTGGCTTACAGAAGCTGAAACAACTGCCAAATGTTCACCGTCAGAACAGGCAGGTAACAGACTCAAAAGAAGTCAACGAACTAAAGAAACCAAGGAAAGAAAGTCAGGCATTTCAGCTATCGCACTCTTGTGGATCCAATTGAACAAATCTCAGAATTTGTACTAGTATTTGCCAAGACCGGG
+
>?AB3>CACBB@G4ABFGBGGGHHHFFGHHBDDF4FFHCGHDABBAAECFBFGGFF332BBEGDDGGB3BBBBFG33BBFGHBBG33GBBBGHGHH3323BF44BBB1B1?E3BB?FEF///0B4?433BBBF3B3B/0BB1BF1<//>?1@1@100G0//@/?CFH0<0C?F??F<F<1=1<G1D110<.<-<C<=<00.0<<CGFG0CC0G0;.0;C::0C0009;00090;909;0;0;B9;:C99-?
@M05620:37:000000000-D9766:1:1101:11787:2767 1:N:0:27
GAGGCTGCTTTGGAAGAAACTCATAGATTACTGCAACAGTTCCCCCTGGACCTGGAAAAGTTTCTTGCCTGGCTTACAGAAGCTGAAACAACTGCAGAATGTTCACCGTCAGGCCAGGCAGGTAGCAGCCTCACAGGGCGTCAACGGGCTGATGAAACAATGGAAAGAACGTCAGGCATTTCAGCTATCGCCCTCTTGTGGCTCCAATTGAACCATTCTCAGAATTTGTACTTGTAACTGCTCAGACGGGG
+
AAABCBFBFFFFGGGGGGGGGGHHHHHHHHHHHHHHHHHGHHHHHGGGHHHHHHHGHHHGGHHHHHHHHHHHHHHHHHHHHHFHHHHHHHHHH3BF3334344DGBD1B1?>23??F/G///BB33432?22BAG3?///<>CD2?//></01111??0/1?<<<GH00>AGHF.<CG0DHHHHG00=<<:AA-.:CC00:.CH.0=F0B0;BEF0;9;0CF09FFB00CBB9FF09900900;BFF-:-;
@M05620:37:000000000-D9766:1:1101:11799:2784 1:N:0:27
GAGGCTGCTTTGGAAGAAACTCATAGATTACTGCAACAGTTCCCCCTGGACCTGGAAAAGTTTCTTGCCTGGCTTACAGCAGCTTGAACCACTTCAGGATGCTCCCCGAAAGGACAGGCTGCTAGCAGACTCCACGAGGAAACAAGAGCTAATGACACAATGACAAGTAAGTCAGGCATTTCCGCTTTCGCACTCTTGTGGATCCAATTGAACAATTCTCAACATATGTACTTGTACCTGACAAGCCAGGG
+
ABCCAAFBFFFFGFFFFGGGGGGHHHHHHGGHHHCHGGFGHFFHHGFFGFGHHHG2BAGHBFGHHHGFFGHHHFG3BFHFGHB?B3BF3BGGHBH4FE3332B3BBE/////0B???/?00/34B3BB?0FGHHBA/<//2@2@C22@@2222@@?GGHFF11FGG0?<BBFG<G><>FGFFF.ED.<0..<<;CGG000.;<;G0:C000CF0C00CCFF0;:C0C0;099099;0FF0=/F9:=A/.::
@M05620:37:000000000-D9766:1:1101:16951:2834 1:N:0:27
ACCACACCTTCTACAATGAGCTGCGTGTGGCTCCCGAGGAGCACCCCGTGCTGCTGACCGAGGCCCCCCTGAACCCCAAGGCCAACCGCGAGAAGATACCCAGGTGAGTGGCCCGCTACCTCTTCTGGTGGCCGCCTCCCTCCTTCCTGGCCTCCCGGAGCTGCGCCCTTTCTCACTGGTTCTCTCTTCTGCCGTTTTCCGTAGGACTCTCTTCTCTGACCTGAGTCTCCTTTGGAACTCTGCAGGTTCTA
+
1>>AAA1AFF@1BGG1ABBG1FFCAAEBG0FGAF00A/A/FHHHHGAE/AE/F1ABG00E@E?GEA/>EEGFHF>EEG?/?CH</?EEC/B@@<FFG1??GHHG1FHHFDFGHHGGCG?HFHFGHHHHDHGHGGG-..:;CCEGH0B09C.F0:AEB@AGGF/;AAF?@FFFFFFFFFFFFFBBB/BBFFFFF@FFFFFFFFFFFFFFEFFFFF/FF/BFFFFFFFFBFFFFFFFFFFFFFFFFFFF/BFF
@M05620:37:000000000-D9766:1:1101:20313:2844 1:N:0:27
GAGGCTGCTTTGGAAGAAACTCATAGATTAATGGAACAGTTCCTCCTGGAACTGGACAAATTTCTTGACCCGCTTACTGCAGCACGAAACCCGCAGATTGACTCGCACATAAGAGAGTAAGGGACGAAAAAATATGAGGAAAGAAGGGGAGTGAAGACATGGAGAAAGACAGTAGTAACCGTGGAGAGCTAAGGTAAAAGATGGGGTGAGGAGGAGCTCTAACGCACACACCAGTCCCCAAATCTCGTATA
+
11>AA1111BBF11AGGFBBBG1GBDG33F13D11F10B12DD2DF010B11110BA100B1AD2F1DFABAEA/BBGG1BG100/>/B/BE//>//1B111B1////>111B110<1B1110//><>//@>01@>21010000000</<-<0>11100=</0//.<</<CGFG0<CG00-C:C../:.::0;99CF000.;09..:9EFGGGG.---99///-;-----;-EFF/:B;:--;/;/;9-//
@M05620:37:000000000-D9766:1:1101:20110:2884 1:N:0:27
ACCACACCTTCTACAATGAGCTGCGTGTGGCTCCCGAGGAGCACCCCGTGCTGCTGACCGAGGCCCCCCTGAACCCCAAGGCCAACCGCGAGAAGATGCCCAGGTGAGTGGCCCGCTACCTCTTCTGGTGGCCGCCTCCCTCCTTCCTGGCCTCCCGGAGCTGCGCCCTTTCTCACTGGTTCTCTCTTCTGCCGTTTTCCGTAGGACTCTCTTCTCTGACCTGAGTCTCCTTTGGAACTCTGCAGGTTCTA
+
BCCCCCCCFFFFGGGGGGGGGGHHGGGBEFHHHGGGGGGGGGHHHGGGGGGGGHHHHHHEGGGGGGGGGGGHGHHDEGGHGHHHHGFGGGDGGGHHHGBGHHHGHFFGHHGGHHFGGFGHHFFHHHHHHFGHHGGGGGHGHHGGHGGGFGFGGGGGGG-:AFFGGGFFAFFFFBFFFFFFFFFFFFFFFFFFFFFFFFFFFFFDFFFFFFFFFFFFFFFFFFFFFFBBFFFFFBFFFBFFFBFFFFFFFF:
@M05620:37:000000000-D9766:1:1101:13380:2887 1:N:0:27
GAGGTTGCAGTGGGCGAAACTCATAGATTAAGGGAACACTTAGGTGTGGAACTGGAGAAGGTTGTTGTGCTGATTAACGAAAGTGAGACAAATGGCAAATGTAAGTCTACCAGCACGGAAAGGTCCCAACAGGAAACAAAGGCAAAAAAGAAGTGCTAGAAACATTGCAAGACATGCAAGACATTACGAAACGACCTCGTTGGTGTGCCCATAACAAAAATACCCACGATTGACATTTGCAAGTCACAACC
+
>1>1>B1B11B1B1111000BAAFB212D1111000AB0BB1D1D1B//11BBBB0010B0BB0B/B0/12@1BD211>B?//BB2111B001B1>01B1122222222B111/0>>//</B0<11B1B/?0/B0000/00@/000@?@/?00111111?>1<<<1111>10<<1<0<00///<000.<..-..--.0..9/:....0;/;;/9/09...90;9/0.--9--/;;/;BB/99///9///--
@M05620:37:000000000-D9766:1:1101:17521:2916 1:N:0:27
ACCACACCTTCTACAATGAGCTGCGTGTGGCTCCCGAGGAGCACCCCGTGCTGCTGACCGAGGCCCCCCTGAACCCCAAGGCCAACCGCGAGAAGATGCCCAGGTGAGTGGCCCGCTACCTATTCTGGTGGCCGCCTCCCTCCTTCCTGGCCACCAGGCGCTGCGCCCTTTCTCACTGGTTCTCTCTTCTGCCGTTTTCCGTAGGACTCTCTTCTCTGACCTGAGTCTCCTTTGGAACTCTGCAGGTTCTA
+
AAB@BBBBFFFFGGGGGGGGGFHBFFGBAEHHGFGGCEGGDHHHHGGGGGGGFHHHHHHEEGCGGGGGGGGHHHHGGGGHGHHHHGGGGG@CCGHHHHHHHHHFHHHHHHEGHH->>DGHHFFHFH0D=/AGFGGGGCCEGFGHHBFF0;AF/;C.;;:AAB?.=AF;?/BFFFFFFFFBFFFFFFFFFFFFFB9ABFFBA9..9FFFFFFFFFFFFFFFFFE/9;9/:/BFF//9B9FFFFFFFF:FFFF
@M05620:37:000000000-D9766:1:1101:17235:2918 1:N:0:27
AGGACCAGCTCTCCATAGCACATGGTACCAAGCGCGTGGCCCCTCCATCCAGAAAGCCTATGACCACACCCACCACCTGGGGCACCCCCTCGGCAGATAGGCTGGGACCTATGTGAGTATCCAGCGTAGGAATCTGGGCGTTGGGGCGGAGTGCGGCGTTGGGGAACGCCAGTCCTCACCGTGGAGGGTTCTGGTAAATGATGGGGAGAGGCGGGGCTCTTTGGCTCCCACCAGCCCCCCTGTCTGGTCTA
+
>>1>>>1BABBDGFE13B11B11ABB3DB3B0ABAAAAAACFEGGGGEF01BD0F1BBGH1AADG1BFBEE/?/??F>0B//B>EFG/>>E>/?/<?B110FBFFF<<?FFBFFB>FGHHHD2@<>E/AE?1FGFHHF/>>>@GCC.<A:;;;9;@-;;-@A@@---;-9-@9FFF/9AABFE@-;A@BFF/BF//9BFF/;FFFF-;-;B-;@=?-@EFFFFFBFFEEBFBAF-9;B@@@FFFFFFFFF/
@M05620:37:000000000-D9766:1:1101:11458:2927 1:N:0:27
ACCACACCTTCTACAATGCGCTGCGTGTGGCTCCCGAGGAGCACCCCGTGCTGCTGACCGAGGCCCCCCTGAACCCCAAGGCCAACCGCGAGAAGATGCCCAGGTGAGTGGCCCGCTACCTCTTCTGGTGGCCGCCTCCCTCCTTCCTGGCCTCCCGGGGCTGCGCCCTTTCTCACTGGTTCTCTCTTCTGCCGTTTTCCGTAGGACTCTCTTCTCTGACCTGAGTCGCCTTTGGAACTCTGCAGGTTCTA
+
>>>AAAA3>CBDFGGGDG4AECEFEEE2A2FFFAFE2EE0EHHHHGE0ABB1DEGGGHH>>@CEFFGGGEEHCGGEGGGHGHHHHGGGGC/>@FHBDBGGHHFGFGHHHHGGHHGCD-CHHHHHHHHFGHGGHGGGGGHEGGGFGFGGGGGGGGGGGG-;9BFFBBFB?FFFFFFFFFFFFFFFFFFF9;BFF@ADFFFFFFFFFBFFFFFFFFF/:;BFFFF/99B-9ADDFFFEFFFFFEFFFFF/FF:
@M05620:37:000000000-D9766:1:1101:17254:2936 1:N:0:27
AGTGCCAGCTCTCAATCGCACAGGGGACCCAGGGCCTGGCCCCTCCATCCAGAAAACCTATGACCTCACCCGCTACCTGGAGCACCAACTCCGCAGCTTGGCTGGGACCTATGTGAGTATCCAGCGTAGGAATCTGGGAGTTGGGGAGGAGTGAGGAGTTGGGGAAAGACAGTCCTAACCGTGGAGGGTTCTGGTAAATGATGGGGTGAGGAGGGGCTCTTTGGCTCCCACCAGCCCCCCTGTCTGGTCTA
+
ABAABFFFBFFFGGGGGGGGGE4FFGGGGGFHGGGGFGHHHHGHGGHGHHBGHHGHHGHFHHHHHHHHHHHGGGGGHHHHHHHHHHHHGHHHGGGGGHHHGHGGGGHGGHHHHHDGGHHHHHHHHGGGGGHHHHHHHHHGGGHHGGGGGFEHGHHHGGHCHHFGGFEHHHHHHHHHFHHHGGGGGGGGGGGGGGBFGGGGGFGGGGFFFFFFFFFFFFFFFFFFFFFFFFFFFFEFFFFFFFFFFFFFFFF
@M05620:37:000000000-D9766:1:1101:15968:2956 1:N:0:27
ACTGCCACTTCTCAATCGACCGGCGGGCCCAGGGCCAGGGCCCTTAAGCGCGCACGCCTGAACCCCAACCACCGCCCAGTAGCACCAACGCCGCCTTTTGCTTGGGAACTATCTGAGTATCCAGAGTAGGAATCTGGGAGTTGGGGAGGAGTGAGGAGTTGGGGAAAGACAGTCCTAACCGTGGAGGGTTCTGGTAAATGATGGGGTGAGGAGGGGCTCTTTGGCTCCCACCAGTCCCCCTGTCTGGTCTA
+
>>>>AB1@BB1BBBFGGAAEA0AA0//AEG/FF/BE?B////>/01BB1>E//EE</?FC01</?/?</?//?///>//1??G<?/0>..>AG<@..0<D00=0:.;/.0:0000;C;F0;0:9099;0BFF0;0FFGFE.BFF@G?@;FBFFBF-B;9BFB;?FFFFFFFB//;BBFF-=AE>;AB<;-A9FF9BFF/FB/;FFBA>EFFFBA;=-9-B//B//B/A-B-AE?FFFFF-@EFFFE//FF/
@M05620:37:000000000-D9766:1:1101:11355:2981 1:N:0:27
GAGGCTGCTTTGGAAGAAACTCATAGATTACTGCAACAGTTCCCCCTGGACCTGGAAAAGTTTCTTGCCTGGCTTACAGAAGCTGAAACAACTACCGGATGCTACCCGTAAGGAAAGGCTCCTAGAAGACTCCAAGGGAGTAAAAGAGCTGATGAAACAATGGCAAGTAAGTCAGGCATTTCCGCTTTAGCACTCTTGTGGATCCCATTGAACAATTCTCAGCATTTGTACTTGTAATTGACAAGCCAGGG
+
>>>A>A4>FFFFGBBF4FFFEGFG5BGHHFGFGHF4FFHGHFFHHGGAFGGHHHHHEEFHGGHGHHHFBFEFFGHBABBFGHBGHB3FB?1GH3BF>//B/BBBGHHD1EEGB?FG?0?30/3FGEFFFGGHHEHBC//?/0FGHEAFG@FGGGHBBGFHG?1?0FF?<FF?11F<><>F><<ADA<C<D00<<C==DD0<DCCG/:;C:;0GGF;0;<;:;;B00;09000;00B009=FFB;9;C/;.D
@M05620:37:000000000-D9766:1:1101:16159:2999 1:N:0:27
ACCACACCTTCTACAATGAGCTGCGTGTGGCTCCCGAGGAGCACCCCGTGCTGCTGACCGAGGCCCCCCTGAACCCCAAGGCCAACCGCGAGAAGATGCCCAGGTGAGTGGCCCGCTACCTCTTCTGGTGGCCGCCTCCCTCCTTCCTGGCCTCCCGGCGCTGCGCCCTTTCTCACTGGTTCTCTCTTCTGCCGTTTTCCGTAGGACTCTCTTCTCTGACCTGAGTCTCCTTTGGAACTCTGCAGGTTCTA
+
ABBBBBBACFFFFGFGGGBFFDGFEAAAAEHHFFFEEEFFGHGHHGGGGEGGHHHFHFHGFGGGGAEGGGGCGFGFGGEHECGHHG?<BCB@@DGFFFDCCHFA?1GGFFFEHH@GGGCHF<0=DGFHG/DHHGGDDGAEHHGHGG9CGBAFFFEGG@-:A@ADDAD=DFBF/BBFFFF/:9FFFFFFBFFFFFDFFFFFFBFD?FFFFFFBFFBFFF/FFF./999;FFF/B/B//99BBFBFFFAFFF/
@M05620:37:000000000-D9766:1:1101:16175:3007 1:N:0:27
ACCACACCTTCTACAATGAGCTGCGTGTGGCTCCCGAGGAGCACCCCGTGCTGCTGACCGAGGCCCCCCTGAACCCCAAGGCCAACCGCGAGAAGATGCCCAGGTGAGTGGCCCGCTACCTCTTCTGGTGGCCGCCTCCCTCCTTCCTGGCCTCCCGGAGCTGCGCCCTTTCTCACTGGTTCTCTCTTCTGCCGTTTTCCGTAGGACTCTCTTCTCTGACCTGAGTCTCCTTTGGAACTCTGCAGGTTCTA
+
3AAABAABFFFFGGGGFGGGFGFFEBEEH?GHHGGAEEE?FHHHHGEGEAEFHFGHHAFEGGGGEG/EGGGHGHCEGGGGGHHE/?EED<BDCAGHBBGHHHHG?CGHGFGGHH@GGG-GBDDGG0=GGFGHHG?D.CC:GHGHCBFFGGGGBFEAD--@DFFGGGFCFFFFFFFFFFFB/BFFFFFF/BFFFFDFFFFFFFFFFFFFFFFFFFFFFFFFFFFFFFFFFFFFFFFFFBBFFFFFFFABFFB
@M05620:37:000000000-D9766:1:1101:19170:3014 1:N:0:27
AGTGCCAGCTCTCAATCGCACAGGGGACCCAGGGCCTGCCCCTCCACCCCGAAAACCTCTGACCACACCCGCTACCTGGAGCACCCACTCCGCAGCTTGGCTGGGTCCTCTGTGCGTATCCCGCGTCGGAATCTGGGCGTTGGGGCGGCGTGCGGCGTTGGGGCAAGCCAGTCCTAACCGTGGCGGGTTCTGGTAAATGATGGGGTGAGGCGGGGCTCTTTGGCTCCCACCAGTCCCCCTGTCTGGTCTAT
+
AAA3AFFFBFFFGFGFFGGAECHCGGGGGGHHDGGFGGBBFFHGG22BBEE0AEEHGHHHH5GH3BFEGGGG>EFHGHH2BFGHHGFGH3B?EEGGHHHGH2FEG2BFG?FGFHGFGGGHHGDDGDADG<EEHHHFHHFGDGFFGGGGGFDFFFFFFFFFFFFFFFFEFBFFFFFFFFFFFFF-@FFBEFFFF9BFFFFFFFFFFA@EFF.@DFFFFFFFFFFFFFFFFFFFFFEFFFFFFFFFFFFFFFF
@M05620:37:000000000-D9766:1:1101:19412:3019 1:N:0:27
ACCACACCTTCTACAATGAGCTGCGTGTGGCTCCCGAGGAGCACCCCGTGCTGCTGACCGAGGCCCCCCTGAACCCCAAGGCCAACCGCGAGAAGATGCCCAGGTGAGTGGCCCGCTACCTCTTCTGGTTGCCGCCTCCCTCCTTCCTTGCCTCCCGGGGCTGCGCCCTTTCTCACTGGTTCTCTCTTCTGCCGTTTTCCGTAGGACTCTCTTCTCTGACCTGAGTCTCCTTTTGAACTCTTCAGGTTCTA
+
ABBBBBBBFFFFGGGGGGAFGFHGGEGB4EHHGFGGFGGGGHHHHGGGGGGGHHHGHHHFGGGGGGGGGGGHFHHGGGGHGHHHHGGGGG<BDGHHHHEGHFCF<11<11?/FG<--->FGDFG0=0<<0<.D@-AADHGFCF:G0G:00/CB9CG.B--9-.:;9AF9FFBB99B9/B/;/99/;9F////B-9AFFBF./.9A99BB;:FFBFFF/;;F/./.;///;9BF/;9B99///999B9BFB/
@M05620:37:000000000-D9766:1:1101:16805:3033 1:N:0:27
AGTGCCAGCTCTCAATCGCACAGGGGACCCAGGGCCTGGCCCCTCCATCCAGAAAACCTATGACCTCACCCGCTACCTGGAGCACCAACTCCGCAGCTTGGCTGGGACCTATGTGAGTATCCAGCGTAGGAATCTGGGAGTTGGGGAGGAGTGAGGAGTTGGGGAAAGACAGTCCTAACCGTGGAGGGTTCTGGTAAATGATGGGGTGAGGAGGGGCTCTTTGGCTCCCACCAGTCCCCCTGTCTGGTCTA
+
BBABBFFFBFFFGGGGGGGGGGHHGGGGGGHHGGGGGGHHHHGHGGHHHHHHHHGHHGHHHHHHHHGHHHHGGGGGHHHHHGGHHHHHGHHHGGGGGHHHGHHGGGHHGHHHHHHHHHHHHHHHHGFGGGHHHHHHHHHGGHHHGGGGGGGHHHHHHGHHHHGGGGHHHHHHGHHHHHHHGGFGGGGG;FFGGGFGGGGGGGGGGGFFFFFFFFFFFFFFFFFFFFFFFFFFFFFFFFFFFFFFFFFFFFF
@M05620:37:000000000-D9766:1:1101:12062:3061 1:N:0:27
ACCACACCTTCTACAATGAGCTGCGTGTGGCTCCCGAGGAGCACCCCGTGCTGCTGACCGAGGCCCCCCTGAACCCCAAGGCCAACCGCGAGAAGATGCCCAGGTGAGTGGCCCGCTACCTCTTCTGGTGGCCGCCTCCCTCCTTCCTGGCCTCCCGGAGCTGCGCCCTTTCTCACTGGTTCTCTCTTCTGCCGTTTTCCGTAGGACTCTCTTACATGACCTGTGTCTCCTTTGGAACTCTGCAGGTTCTA
+
A>>>AA>AFFFFAGG1EFG1F1A1AABEH?HHCF0A0AE?EGHHHGEGAAEFFABFHFHGGGGGGE/EGGGGHFE/EEGCCGHHF</<C@C@/<?<111F<?C/?<10<GE/0?<?->-<FGHD=0DG=/AHHCG?.CCEFCE/:0FFFGGGGGGGB?9--.9CAAF-;FF/9B//BFF/BBBFFF/F/9/9F9-ABFBFFFF-A/B9FFFF/////9/;FF-/999;/BFBBBF/9FBBFFB/:-;:FF/
@M05620:37:000000000-D9766:1:1101:9741:3077 1:N:0:27
ACCACACCTTCTACAATGAGCTGCGTGTGGCTCCCGAGGAGCACCCCGTGCTGCTGACCGAGGCCCCCCTGAACCCCAAGGCCAACCGCGAGAAGATGCCCACGTGAGTGGCCCCCTACCTCTTCCGTTGGCCCCCTCCCTCCTTCCTGGCCTCCCCGCTCTGCGCCCTTTCCTACCTTTTCCCTCTTTCCCCGTTTTCCGTATGACTCCCTTCCCTGTCCTTAGTCTCCTTTGGGGCTCTGCATGGTCTA
+
BBCCCCCCFFFFGGGGGGGGGGHHGGGEFGHHHGGGGGGCGHHHHGGGGGGGHHHHHHHGFGGGGGGGGGGHHHHGGGGHGHHHEFGGGGCGFAFBHG2222<</?//1?//?<-><.>FGB0000.<<../<.---:::CCEH0<GCG:.CFFF..;;--.00-;E9>/F/////.//9://::/FF/////-../:/:.;..:/;B//;/B///://;BB///:;/;;/B9:/.-:;AF;/F/;./;9/
@M05620:37:000000000-D9766:1:1101:21533:3105 1:N:0:27
GAGGCTGCTTTGGAAGAAACTCATAGATTACTGCAACAGTTCCCCCTGGACCTGGAAAAGTTTCTTGCCTGGCTTACAGAAGCTGAAACAACTACAGAATGCTACACGTAAGGCCAGGCTCCTCGCCGACTCCCCGGGAGTCACCGAGCTGCTGCCAACATGGCAAGTAAGTCAGGCATTTCCGCTTTCGCACTCTTGTGGATCCAATTGAACCATTCTCAGAATTTGTACTTGTAACTGCCAAGCACGGG
+
AAAABBFBFFFFG4FGCGGGGGHHHHHHHFHHHHHCFGHFGHHHHGGGHHHHHGHFHHHHGHHHHGGHHHHHHHGFHHHHGHHHHEDFGCGGF3BF34BBBFHHBFFEHGGGFBGFHEGHCFGG/>>>EECGH/EDFF?/?FGHGG/@CGHH1>>FG1..F1/<<<EGH0=GH00<GEHH0<CDGG..=;ACD?BFGGFGGGGGGGGGFG0CFG.0;0;F0;09;CFFFFFFFFFFFFFEBFBFFEBB@>@
@M05620:37:000000000-D9766:1:1101:21519:3123 1:N:0:27
GAGGCTGCTTTGGCAGAAACTCATAGATTACTGCAACAGTTCCCCCTGGACCTGGAAAAGTTTCTTGCCTGGCTTACAGAAGCTGAAACAACTGCAAAAGGCTACCCGTAAGACCAGGCTGCTAAACGACTCCCCGGACAACACCGAAATGCAGCAAAACTGGCAAGTAAGTAATGCATATCAGCTTACGCAATCTTGTGGATCCAATTGCACACATCTCCGAATATGTACTTGAAACTTACAAGCAAGGG
+
>AA>>ABACFDFG1BA1F1BGFHGHD1DF1BDAF11BBFGHBAFGGEBF0BFGGFAE100BDDDFDDBBA1B0GB1B11DBF1FC1@BBB/BB0B111B0//B1BF0?/>/B1BBB>//>0?BG211??<EFECC/<///0??/?<//</1111><<GB<110>F1F=<B<G0=00=<D000=0<D00:.:;:::GFFFB:0BGG000CFBCBF..;0;;0.9;..00;;;9F009/99/9/;/99-:---
@M05620:37:000000000-D9766:1:1101:11474:3142 1:N:0:27
ACCACACCTTCTACGATGAGCTGCGTGTGGCTCCCGCGGAGCACCCCGTGCTGCTGACCGAGGCCCCCCTGAACCCCAAGGCCAACCGCGAGAAGATGACCTCGGGAGGCGCCACCTCCCCCGTCTTGCTGCCGCCTCCCTCCTTCCTTGCCTCACCGACCCCCTCCCTTTCTGGCTGGGTCTCCCTCCTGCCGCTTTACGAACCACTCTCCTCACTGACCTCAGCCTCCGTTCGGTGTATTCAGGATATT
+
AAAAABBAF@FFGF2AAF5FGDGFEEEGAEDAGB2B2AEE0EGHHDGA>BEF5FH352BE///>FEGEGGGHG3/??EGE?CGHH/DBDCCCGDH1FG1<111<.----<<--<CCCC.:..-;.9.00090;--9;:CEFFF/BBF0///;9/9;..-9--:--.9;.9/9B///:.9.:BB/F/..;.//9---;E/9...--.9;/B//;.;;9////::/9//;9.../9:-9;.;;////;9//;/
@M05620:37:000000000-D9766:1:1101:16885:3161 1:N:0:27
ACCACACCTTCTACAATGAGCTGCGTGTGGCTCCCGAGGAGCACCCCGTGCTGCTGACCGAGGCCCCCCTGAACCCCAAGGCCAACCGCGAGAAGATGCCCAGGTGAGTGGCCCGCTACCTCTTCTGGTGGCCGCCTCCCTCCTTCCTGGCCTCCCGGAGCTGCGCCCTTTCTCACTGGTTCTCTCTTCTGCCGTTTTCCGTAGGACTCTCTTCTCTGACCTGAGTCTCCTTTGGAACTCTGCAGGTTCTA
+
A>>AA?AA>CFFFGGGDG1BBBGGEEE0ABFHAFFGCEG/EGHHHGGGAEGFFGHHHHGEGGCGGGGGGGGGHHHGGGGHEHHHHGGGGG@CCA0FG1GHHEHGHHHHGGEFFHGCGGGHHHHGHHFHHHGHGGCGCEHGHGGHGGGGGGFFGGGGGG9;AFGFGGF@@FFFFF/BBFFFFBFBFFFFFFFFF@BAFFFFFFFFFFFFFFFFFFFFFF/;FFF:FFFFFFFFFFFF/BBFFFFFFF-FFFF
@M05620:37:000000000-D9766:1:1101:22116:3194 1:N:0:27
ACCACACCTTCTACAATGAGCTGCGTGTGGCTCCCGAGGAGCACCCCGTGCTGCTGACCGAGGCCCCCCTGAACCCCAAGGCCAACCGCGAGAAGATGCCCAGGTGAGTGGCCCGCTACCTCTTCTGGTGGCCGCCTCCCTCCTTCCTGGCCTCCCGGCGCTGCGCCCTTTCTCATTGGTTCTCTCTTCTGCCGTTTTCCGTAGGACTCTCTTCTCTGACCTGAGTCTCCTTTGGAACTCTGCAGGTTCTA
+
BBBBBBBBCFFFGGGGGGEEG5GCG2AB4EGHFFGEDEGCDHHHHGGGDGGGFGFHHHHEEGCGGDEGGGGGHCHGGEDHAAHHEGDEGG<</DGFF1<FGHHGHHHHHHEFGHGGGGGHHHGEHHHHFHGHHGGGDDHAGHFHEFFGGFFGFFEEFG-@BBBFBBFBBFFBFFFFFFFFEFFFFFFFFFFFFBFFFFFFFFFFFFFFFFFFFFFFFFBFFFFB.FFFFFFFFFEFFFFFFFFFFFFFFF9
@M05620:37:000000000-D9766:1:1101:20654:3219 1:N:0:27
AGTGCCAGCTCTCAATCGCACAGGGGACCCAGGGCCTGGCCCCTCCATCCAGAAAACCTATGACCTCACCCGCTACCTGGAGCACCAACTCCGCAGCTTGGCTGGGACCTATGTGAGTATCCAGCGTAGGAATCTGGGAGTTGGGGAGGAGTGAGGAGTTGGGGAAAGACAGTCCTAACCGTGGAGGGTTCTGGTAAATGATGGGGTGAGGAGGGGCTCTTTGGCTCCCACCAGTCCCCCTGTCTGGTCTA
+
BBAABFFFBFFFGGGGGGGGGGHCGGGE2EHHFEGGDFHH2GGHGGHHFGHHBGBGFGHGHH5GHHHHHHHGGEFGHHHHGHHHHHGHFHHHDGFGGBGGGHHGGGHHGHHHHHHHHHHGHHHHHGDGGGHGHHHHHHHGGHHHGGGGGGGHHHHHGFHHHGGGGGHHHHHHHHHHGHHHGGGGGGGGEGFGGGFGGGGGGGGGGGFFFFFFFFFFFFFFFFFFFBFFFFFFFFFFFFFFFFFFFFFFFFF
@M05620:37:000000000-D9766:1:1101:19675:3262 1:N:0:27
AGTGCCAGCTCTCAATCGCACAGGGGACCCAGGGCCTGGCCCCTCCATCCAGAAAACCTATGACCTCACCCGCTACCTGGAGCACCAACTCCGCAGCTTGGCTGGGACCTATGTGAGTATCCAGCGTAGGAATCTGGGAGTTGGGGAGGAGTGAGGAGTTGGGGAAAGACAGTCCTAACCGTGGAGGGTTCTGGTAAATGATGGGGTGAGGAGGGGCTCTTTGGCTCCCACCAGTCCCCCTGTCTGGTCTA
+
A>AAAFFF?FFFGGGGGGGGGGHHFCA0AEAAF0EEFFGHGHGHG?HFHF1F1G1FBE0F112FGHHHH00>EEEGHDFGHHHHHHHHGHHHGGGGGFHHGHHGG?AGEHHHHHHHHHHHHHHHHGGGGGHHHHHHHHHGGHHHGGGGGGGHHHHHHGHHHHGGGG.CHHHHHHHHHHHHGEGGGGGGEGGGGGFGGGGGGGGGGGF@FFFFFF@@@@FFFFFFFFFFFFFFFFFFFFFF@FFFFFFFFFF
@M05620:37:000000000-D9766:1:1101:12613:3264 1:N:0:27
AGTGCCAGCTCTCAATCGCACAGGGGACCCAGGGCCTGGCCCCTCCATCCAGAAAACCTATGACCTCACCCGCTACCTGGAGCACCAACTCCGCAGCTTGGCTGGGACCTATGTGAGTATCCAGCGTAGGAATCTGGGAGTTGGGGAGGAGTGAGGAGTTGGGGAAAGACAGTCCTAACCGTGGAGGGTTCTGGTAAATGATGGGGTGAGGAGGGGCTCTTTGGCTCCCACCAGTCCCCCTGTCTGGTCTA
+
>1>>A1@CAFFFFGGFFGGAG0GAFGAE0AAFABEA/BG00GEEEGFFGFFD1AABFFHFFH2GHHH1GHFE@E>EHGGHBFHH0FH/E0FFEE/EEGHGEHH//<BFEHFDFHHGHHEHHHHHHCECCEGDGHGHEHGCEFFGC?FGGGFHHGFCCEGH0GC?.CGCFHHGHGHHH0:G9;A@FEGA;CFGBB0009F9BB0BA?B;-AFFFF;@@@EFBB/9;9BEFFFFE-BBFFF?-AFFFBFFBF/
@M05620:37:000000000-D9766:1:1101:17707:3268 1:N:0:27
ACCACACCTTCTACAATGAGCTGCGTGTGGCTCCCGAGGAGCACCCCGTGCTGCTGACCGAGGCCCCCCTGAACCCCAAGGCCAACCGCGAGAAGATGCCCAGGTGAGTGGCCCGCTACCTCTTCTGGTGGCCGCCTCCCTCCTTCCTGGCCTCCCGGCGCTGCGCCCTTTCTCACTGGTTCTCTCTTCTGCCGTTTTCCGTAGGACTCTCTTCTCTGACCTGAGTCTCCTTTGGAACTCTGCAGGTTCTA
+
CCCCCCBAFFFFGGGGGGGGGGHHGEEAAEGGGCFEDEGGEGDGHGGGEEEFFHHHHHHGGCFEGGGGGGGHFHHGGGGHGHHHHFGGGG<CGGHFHHHHHHHGGHHH1GGGHHGGGGGHHHHHHHHHHHGHHGGGGGHGHHGHHGGGGGGGGGGGGF-CBFFFFFFFFFFFFFFFFFFFFFFFFFFFFFFFFFDDFFFFFFFFFFFFFFFFFFFFFFFFFFFBFFFBFFFFFFFFFFFFFFFFFFFFFFF
@M05620:37:000000000-D9766:1:1101:11960:3274 1:N:0:27
ACCACACCTTCTACAATGAGCTGCGTGTGGCTCCCGAGGAGCACCCCGTGCTGCTGACCGAGGCCCCCCTGAACCCCAAGGCCAACCGCGCGAAGATGCCCAGGTGAGTGGCCCGCTACCTCTTCTGGTGGCCGCCTCCCTCCTTCCTGGCCTCCCGGCGCTGCGCCCTTTCTCACTGGTTCTCTCTTCTGCCGTTTTCCGTAGGACTCTCTTCTCTGACCTGAGTCTCCTTTGGAACTCTGCAGGTTCTA
+
AABBBCC>CFFFGGGGGGBGGGHHGGGBAAGGHEFF?EGGGHGHHGGGGEEGFHHHHGGEECCEGGGGGGGGHHHGGGGHGHHHHGGGGG/BDGGCBGHHHHGGCFHHDHGGHHFGGCGHHHHHHHHFDHGHFGGGGGHGGGGFGGGGGGFGFGGFFA-ACFFFFFFAFFFFFFFFFFFFFFFFFFFFFFFFEF;DFFFFFFF??FFFFFFFFFFBFBFFFFFEBFF/;9BFFFFFFFFFFFFFFFFFFF9
@M05620:37:000000000-D9766:1:1101:11028:3279 1:N:0:27
AGTGCCAGCTCTCAATCGCACAGGGGACCCAGGGCCTGGCCCCTCCATCCAGAAAACCTATGACCTCACCCGCTACCTGGAGCACCAACTCCGCAGCTTGGCTGGGACCTATGTGAGTATCCAGCGTAGGAATCTGGGAGTTGGGGAGGAGTGAGGAGTTGGGGAAAGACAGTCCTAACCGTGGAGGGTTCTGGTAAATGATGGGGTGAGGAGGGGCTCTTTGGCTCCCACCAGTCCCCCTGTCTGGTCTA
+
>11>AD1BAFCD1GGGGGGGGGGHGGGGFGHHGFEEFEHGFHGHGGHHHHHHG0FGHGHFGHHHHHHHHHHGGEGGHHHHGHHHHHHHGGHHGEEGGHHHGHHGEGHHGHHHHHHHHHHHHHHHHGEFGGHHHHHHHGHGGHHHGGGGGGGGHHHHGGHHHGGGGGHHGHHHHHHHHHHHGGGGGEGGCFFGGGCFGGGGGGGGGGF@FFFFFF@?@@FFFFFFFFFEFFFFFFFFFFFF@FFFFFFFFFB
@M05620:37:000000000-D9766:1:1101:11056:3283 1:N:0:27
ACCACACCTTCTACAATGAGCTGCGTGTGGCTCCCGAGGAGCACCCCGTGCTGCTGACCGAGGCCCCCCTGAACCCCAAGGCCAACCGCGAGAAGATGCCCAGGTGAGTGGCCCGCTACCTCTTCTGGTGGCCGCCTCCCTCCTTCCTGGCCTCCCGGCGCTGCGCCCTTTCTCACTGGTTCTCTCTTCTGCCGTTTTCCGTAGGACTCTCTTCTCTGACCTGAGTCTCCTTTGGAACTCTGCAGGTTCTA
+
AAAAAAA1BCFFGGGGFG1BF1FBEAA00AFF1AFA0EFCCHHHHGGEEEEGFHFGHHH/>F?EGAGGGGGHHFHGGGGHEEHHHGG<CG<<<CGFFHFHHHHGHHHHHHGGHHGGGGGHHHHHHHGHHHGHHGGGGGHGHHGHGGGGGGGGGGGGGG-;@@@F@@F@@FFFFFFFFFFFFFFFFFFFFFFFF@BFFFFFFFFFFEFFFFFFFFFFFFFFFFFBFFFBFFFFFFFFFFFFFFFFFFFFFFF
@M05620:37:000000000-D9766:1:1101:15702:3284 1:N:0:27
AGTGCCAGCTCTCAATCGCACAGGGGACCCAGGGCCTGGCCCCTCCATCCAGAAAACCTATGACCTCACCCGCTACCTGGAGCACCAACTCCGCAGCTTGGCTGGGACCTATGTGAGTATCCAGCGTAGGAATCTGGGAGTTGGGGAGGAGTGAGGAGTTGGGGAAAGACAGTCCTAACCGTGGAGGGTTCTGGTAAATGATGGGGTGAGGAGGGGCTCTTTGGCTCCCACCAGTCCCCCTGTCTGGTCTA
+
AAAABFFFBFFFGFGGGGGGGGHGGGGGGGHHFGGGGGHHHHGHGGHHHHHHGHHHHGFFHHHHHHHHHHHGG>EEHHHHGGHHHHFGGHHHEGGG/FFCEHFFDGFGGF2BGFFGHFGHHFDGFGG?DGHFHHHHHH0FEHFGG@.AF.C<CDGC0EGHFFFD.ACF:C:CHHFHC0GHGGGGDEDGEFGBFFB0FGGGG0BBE?DDFEF/9D@FFF?//;BF/;BFFFFFFEF//9AFFFBFBFF//9/
@M05620:37:000000000-D9766:1:1101:18540:3302 1:N:0:27
AGTGCCAGCTCTCAATCGCACAGGGGACCCAGGGCCTGGCCCCTCCATCCAGAAAACCTATGACCTCACCCGCTACCTGGAGCACCAACTCCGCAGATTGGCTGGGACCTATGTTGCGTCTCCCGCGTCGGACTCTGGGCGTTGGGGCGGCGTGCGGCGTTGGGGAACGCCCGTCCTACCCGTGGCGGGTTCTGGTAAATGATGGGGTGCGGCGGGGCTCTTTGGCTCCCACCAGTACCCCTGTCTGGTCT
+
AA>>AFFCAFFFGGGGBFFGEGFHFFGE2EGHFEEA2ABG2FEHGGHHFFHGBGFHHGHHHHFHHGHHHHHGGEEGHHHFBFHHHH1?ECGGEEFG/BFGHHHGGGHHGGHHFHHF3//>CFFCDF/><ACGFAGHHH0.-ADFHG-.@@-BB=DBB-;;@DEFAFF...---9ADFFBFFFF999;BC@AFFFF;FF9B//9BFFFAADB--;-9;-9EFFFFFFFFFF.FA.;9;FFFFFFFF/9/BFF
@M05620:37:000000000-D9766:1:1101:17151:3310 1:N:0:27
AGTGCCAGCTCTCAATCGCACAGGGGACCCAGGGCCTGGCCCCTCCATCCAGAAAACCTATGACCTCACCCGCTACCTGGAGCACCAACTCCGCAGCTTGGCTGGGACCTATGTGAGTATCCAGCGTAGGAATCTGGGAGTTGGGGAGGAGTGAGGAGTTGGGGAAAGACAGTCCTAACCGTGGAGGGTTCTGGTAAATGATGGGGTGAGGAGGGGCTCTTTGGCTCCCACCAGTCCCCCTGTCTGGTCTA
+
AAABCFFFCFFFGGGGGGGGGGHGGGGGGGHHGGGGGGHHFHGHGGHHHFGHHHHHHGHHHHHHHHGGHHHGGEGGHFGHHHHGHHHHGHHHGGCFGCGHGHHGGGHHGHHHHHHHHGHHHHHHHGEGGGHHHHHHHHHGDHHHGGGGGGGHHHHHHGGHHHGGGGHHHHHHHHHHHHHHGFECGGGGCFGGGGFFFGGGGGGGGGFFFFFFFFFFFFFFFFFFFFFFFFFFFFFFFFFFFFFFFFFFFFB
@M05620:37:000000000-D9766:1:1101:21490:3337 1:N:0:27
ACCACACCTTCTACAATGAGCTGCGTGTGGCTCCCGAGGAGCACCCCGTGCTGCTGACCGAGGCCCCCCTGAACCCCAAGGCCAACCGCGAGAAGATGCCCAGGTGAGTGGCCCGCTACCTCTTCTGGTGGCCGCCTCCCTCCTTCCTGGCCTCCCGGAGCTGCGCCCTTTCTCACTGGTTCTCTCTTCTGCCGTTTTCCGTAGGACTCTCTTCTCTGACCTGAGTCTCCTTTGGAACTCTGCAGGTTCTA
+
AABCCCCCFFFFGGGGGGGGGGHHGGGFHGHHHGGGGGGGGHHHHGGGGGGGHHHHHHHGGGGGGGGGGGGHHHHGGGGHGHHHHGGGGGGGGGHHHGFHHGHG111?G1FFHHDDGC-FFFFHFHFHHBEFGGGGGFHGFFGGHFGFBB.FFFGGDB-;AFFF?BFFFFFFBBBFFBF9FBBFFFFFBFFFFFDFFFFF?;.AAFFFFFFBFFFBFB9FFFB9/BFBBFBFF/::FBBBF//:BF.;BF/
@M05620:37:000000000-D9766:1:1101:17741:3361 1:N:0:27
ACCACACCTTCTACAATGAGCTGCGTGGGGCTCCCGAGGAGCACCCCGTGCTGCTGACCGAGGCCCCCCTGAACCCCAAGGCCAACCGCGAGAAGATGCCCAGGTGAGAGGCCCGCTACCTCTTCTGGTGGCCGCCTCCCTCCTTCCTGGCCTCCCGGCGATGCGCCCTTTCTCACTGGTTCTCTCTTCTGCCGTTTTCCGTAGGACTCTCTTCTCTGACCTGAGACTCCTTTGGAACTCTGCAGGTTCTA
+
CCCCCCCCFFFFGGGGGGGGGGHHGEG2EEGGHGGGGGGGGH1BBEFGAEGGHHHGHHHGCGGGGGGGGGGFFHFGEEGHGHHGGFGGGGFGGGHHHHHHHHE/=FHG1?CEGGGGFGG/DGHHHHBGGHGHHGGGGGHGGGGG0FGGFGGFGGGGG?-;-;.DFFFFFFFFFFFFFFFBFFFFFFFBFFFFFF9DFFFFF0FD?FFFFFFFFFFFFFFF/F//;0;;BFFFFFFFFFFFFFFFF?:BFFF
@M05620:37:000000000-D9766:1:1101:16031:3373 1:N:0:27
ACCACACCTTCTACAATGAGCTGCGTGTGGCTCCCGAGGAGCACCCCGTGCTGCTGACCGAGGCCCCCCTGAACCCCAAGGCCAACCGCGAGAAGATGCCCAGGTGAGTGGCCCGCTACCTCTTCTGGTGGCCGCCTCCCTCCTTCCTGGCCTCCCGGAGCTGCGCCCTTTCTCACTGGTTCTCTCTTCTGCCGTTTTCCGTAGGACTCTCTTCTCTGACCTGAGTCTCCTTTGGAACTCTGCAGGTTCTA
+
CCBCCDDCFFFFGGGGGGGGGGHHGFGEHGHHHGGGGGGGGHGHHGGGGGGGHHHHHHHGGGGGGGGGGGGHGHHGGGGHGHHHHGGGGGCGGGHHHHHHHHHGGHHHHHGGHHGGGGGHHHHHHHHHHHGHHGGGGGHGHHGHHGGGGGGGGGGGGGAGGGGGGGFFFFFFFFFFFFFFFFFFFFFFFFFFFFDFFFFFFFFFFFFFFFFFFFFFFFFFFFFFFFFFFFFFFFFFFFFFFFFFFFFFFFF
@M05620:37:000000000-D9766:1:1101:12142:3391 1:N:0:27
AGTGCCAGCTCTCAATCGCACAGGGGACCCAGGGCCTGGCCCCTCCATCCAGAAAACCTATGACCTCACCCGCTACCTGGAGCACCAACTCCGCAGCTTGGCTGGGACCTATGTGAGTATCCAGCGTAGGAATCTGGGAGTTGGGGAGGAGTGAGGAGTTGGGGAAAGACAGTCCTAACCGTGGAGGGTTCTGGTAAATGATGGGGTGAGGAGGGGCTCTTTGGCTCCCACCAGTCCCCCTGTCTGGTCTA
+
ABAABFFFCFFFGBFGGFFCGCHHGGEEGGHHFEGGGGHHHHGHGGHHHHFGGHHHHGHHFGGGHDFGHHHGGEEGHHGHFHHHHH1FFGHGEGFGEHBFFHHGGGGHGHHHHHHHHHHHHHHHHGGGGGHHHHHHHH0FGHHGGGCDGA>>C0DH<EGHHHGGEDEHHHHGHHHHHHHHGGGGEGGGEFGGGGCFGGGGGGGGGGFFFFFFFFFFFFFFFFFFFFFFFFFFFFFFFFFFFFFFFFFFFFF
@M05620:37:000000000-D9766:1:1101:16451:3407 1:N:0:27
ACCACACCTTCTACAATGAGCGGCGTGCGGCTCCCGAGGAGCACCCCGTGCGGCTGACCGAGGCCCCCCTGAACCCCAAGGCCAACCGCGAGAAGATGCCCAGGTGAGTGGCCCGCTACCTCTTCTGGTGGCCGCCTCCCTCCTTCCTGGCCTCCCGGAGCTGCGCCCTTTCTCACTGGTTCGCTCTTCTGCCGTTTTCCGTAGGACTCTCTTCTCTGACCTGAGTCTCCTTTGGAACTCTGCAGGTTCTA
+
33>>A?AACFFFFGGDAFGFF2AAEEE22A00AEFE?EEEAFGAHF0F1?E////>FHFE/>/<?E</B@/01G/CA/??</GC/FGGD?A@-.</00<CFGEG/GGGD0...:-@-@BBGGFBF00C;FDGA?--.9C.FBA./9FBFF9ABFEADB-;=.//;=DB?FFFFFFF/B9;/:--.:.9/;BB/BF?BAF9.F.DF/B/B/9BBB/:B/99BFE/.9B/;BB/9BBFEFFBFFFFFF./BF9
@M05620:37:000000000-D9766:1:1101:14423:3478 1:N:0:27
ACCACACCTTCTACAATGAGCTGCGTGGGGCTCCCGAGGAGCACCCCGTGCTGCTGACCGAGGCCCCCCTGAACCCCAAGGCCAACCGCGAGAAGATGCCCAGGTGAGTGGCCCGCTACCTCTTCTGGTGGCCGCCTCCCTCCTTCCTGGCCTCCCGGCGCTGCGCCCTTTCTCACTGGTTCTCTCTTCTGCCGTTTTCCGTAGGACTCTCTTCTCTGACCTGAGTCTCCTTTGGAACTCTGCAGGTTCTA
+
BBBBBBBACFFFGGFGGG5FGFHHGGG22EEEH2FE2EEC?GGHHEGEAEEGFHFGHGHEEC?EGGGGE>CGHHHGGEEHGHHHHGGGGG<BDGH21FHHHHHEFHGGGGGGHHGGGCGHHHHHHHHHGGGHHGGGGGHGGGGGGGGGGGGGGGGGGG9BFFFFFFFFFFFFFFFFFFFFFFFFFFFFFFFFFFDDFFFFFFFFFFFFFFFFFFFFFFBFFFFFFBF9;F/FFFFFFFFFFFFFFFFFFFF
@M05620:37:000000000-D9766:1:1101:21845:3480 1:N:0:27
ACCACACCTTCTACAATGAGCTGCGTGTGGCTCCCGAGGAGCACCCCGTGCTGCTGACCGAGGCCCCCCTGAACCCCAAGGCCAACCGCGAGAAGATGACCAAGGTGGTGGCCCCCTAACTTCTTTTGGTGGCGCCTCCCCCCTTCCCTGGCTTCCCGAGCCTCGCCCCTTTTTACCGGGTTCCTCCTTCGGCCGTTTTCCGAAGACCCTCTTCTCTTACCCTAGTTTCCTTTTGGAATTTTCAGGGTTCT
+
BBBBBBBBFFFFGGGGGGGGGAGFGEGEAEGHHGGGGGGGEGHHHGGGAEGGHHGHHHHGGGGGGGGGGGGHGHHGGGGHGHHHHGGGGGGGCGHHHH2GH2/?/<1?//?0FH---.0>111>100<-.<.=-.=..=E..;-=/;/0;.;/.=C/;.9--9/.-;D-AF///.//.9-;..////;//..;.-;DF.B/...;./../..;///////;//..////;/;FBB-;////////;.;..:
@M05620:37:000000000-D9766:1:1101:17388:3485 1:N:0:27
GCGGCTGCTTTGGAAGAAACTGACAAGCCAGGGCCAAAAGATCGGAAGAGCACACGACTGAACTCCAGCCACCGCCCATTATCTCGCATGCCGTCTTCTGCTTGAAAAAAACACCACTACTCCTCCTAGGGACCCCCGCCCCCGGTACCACCCTGGCCCAGCGGCGAGCCATCTCAGCCTTTGGCCCGTCGTGCTTTATCCTGAGGACTTCCTCCCCTTTACTGATGATACTGCCAACCCCGGCAGGTCCC
+
>1>AA>A>FFBBG1FAABFGBGFGFFHAEGAEF0BBFBAG/1B//AFFFHHEGHGG/AAEEFG1FFGB0>FGEBE/>EBFGGGBF0/>/?1FE/>0?F>1B>1F0<FG0>B//0?/?10@1@F@0<0110<0///?>-<<-----:-.000;:./......;;9--;---//;BF////-//////;-;--99--////;//9/--;://9/9//-:;-/////////;;:F////;-:;A@;-9-9-//9
@M05620:37:000000000-D9766:1:1101:21831:3491 1:N:0:27
ACCACACCTTCTACAATGAGCTGCGTGTGGCTCCCGAGGAGCACCCCGTGCTGCTGACCGAGGCCCCCCTGAACCCCAAGGCCAACCGCGAGAAGATGCCCAGGTGAGTGGCCCGCTACCTCTTCTGGTGGCCGCCTCCCTCCTTCCTGGCCTCCCGGCGCTGCGCCCTTTCTCACTGGTTCTCTCTTCTGCCGTTTTCCGTAGGACTCTCTTCTCTGACCTGAGTCTCCTTTGGAACTCTGCAGGTTCTA
+
BBBBBBBBFFFFGGGGGGGCGFHHGEEEDGHHFFGGGGGGGHHHHGGGGGGGHHHHHHHGGGGGGGGGGGGHHHHGGGGHEGHHFGGGGGGGGGHHHFHHHHHFGHHHHHEFHHGGGGGHHHHHHHHFGHGGHGGGGGHGHHGHHGGGGFGGGGGGD?-AAFCFFFFFFFFFFFFFFFFFFFFFFFFFFFFFFFFFFFFFFFF?.BFFFFFFFFFFFFFFFFFFFFFFFFFFFF/BFFFFFFFFFFFFFFB
@M05620:37:000000000-D9766:1:1101:20381:3496 1:N:0:27
ACCACACCTTCTACAATGAGCTGCGTGTGGCTCCCGAGGAGCACCCCGTGCTGCTGACCGAGGCCCCCCTGAACCCCAAGGCCAACCGCGAGAAGATGACCAGGTGGGTGCCCCTTTACCTCTTCGGGTGGCCGCCTCCCTCCTTCCTGGCCTTCCGGAGCTTCGCCCTTTCTCACTGTTTCGCTCTTCTGCGGTGTTCTGTATTACTCTCTTCGCGTACCCTATGGTCCTTTGGAGCTTTTCAGTTTCCA
+
AAABCCCCFFFFGGGGGGGGGGHHGEGFHGHHHGGFGGGGGHGHHGGGEEFGHHHHHHHGGGGGGGGGGGGHHHHGGGGHGHHHHGGGFFBCDGHHHG2?<2?/<1//?</><F<011<>>>G1F..<=--<.-;-;EH.CGG/CFG0;FG.0/0;C-9--;/C-;:DD/9/BF/BF//;9/.;9.;F/B/B--9-..;//;////////;/:9.:--:9A//;////:FF/BF/B//;///B///////;
@M05620:37:000000000-D9766:1:1101:8559:3534 1:N:0:27
ACCACACCTTCTACAATGAGCTGCGTGTGGCTCCCGAGGAGCACCCCGTGCTGCTGACCGAGGCCCCCCTGAACCCCAAGGCCAACTGCGTGTAGATGCCCAGGCCAGTCGCCCGCTAGCTCTTCCGGAGGCCGCCTCCCTCCTACCTGGCCTCCCGGCGCCCCGCCCTTTCAGGCTGGTCCTCTCTTATGCCGTTTTCCGTAGGACTCTCTTATGTGACATAAGTCACCTTTACAAGTCTGAAGGCCATA
+
ABABBAABFFFFGGGGGGGGGGHHFEGGHFHHHGGGGGGCGHHHHGGGEEGFHHHHHHHGGGGGGGGGGGGHGHHGGGGHGHHH/?33B////222BB222G/?///<<2?>E/<C//.1>>G1>1>A.<<.<<AD?A.:GHAC0C.CCA.FGGEG.-B@A--99--99;BF////9;9F/9;FFFFE//B/B-;;/AFF?B.ADFFFBBB//;9/;B/99://9:9////9///;;/;FFFEFF/..;//
@M05620:37:000000000-D9766:1:1101:14632:3535 1:N:0:27
ACCACACCTTCTACAATGAGCTGCGTGTGGCTCCCGAGGAGCACCCCGTGCTGCTGACCGAGGCCCCCCTGAACCCCAAGGCCAACCGCGAGAAGATGCCCAGGTGAGTGGCCCGCTACCTCTTCTGGTGGCCGCCTCCCTCCTTCCTGGCCTCCCGGCGCTGCGCCCTTTCTCACTGGTTCTCTCTTCTGCCGTTTTCCGTAGGACTCTCTTCTCTGACCTGAGTCTCCTTTGGAACTCTGCAGGTTCTA
+
ABCCBCBBFFFFGGGGGGEGGGHHGGGAGGHHHGGFGGGGGHGHHGGGGGGGHHHHHHHGGGGGGGGGGGGHGHHGGGGHGHHHHGGGGGBFGGHGHHHHHHHA?GHH1FGGHHGGGGGHHHHHHHFHGHGHHGGGGGHGHHGH0FGGGGGGGGGGG-:;-@9DFFFFFFFFFFFFFFFFFFFFFFFFFFFFFFDFFFFFFFFFDFFFFFFFFFFFFFFFFF/;F/;;FFFFFFFFFFFFFFFFFFFFFFF
@M05620:37:000000000-D9766:1:1101:23065:3540 1:N:0:27
ACCACACCTTCTACAATGAGCGGCGTGTGGCTCCCGAGGAGCACCCCGTGCTGCTGACCGAGGCCCCCCTGAACCCCAAGGCCAACCGCGAGAAGATGCCCTGGCGAGTGGCCCGCTACCTCTTCTCGTGGCCGCCTCCCTCCATCCTGGCCTCCCGGCGCTGCGCCCTTTCTCACTGGTTCTCTCTACTGCCGCTTTCCGTTGGCCTCTCTTCTCTGACCAGCGTCTCCTTTGGAACTCTGCAGGTTATA
+
>AAAAAAAFFFFBGGBEGGGF0EEEEEEG/AGFGF/AEEE?HFEGGCG//EFF11BFH0EEE@E>E/>EEFFHHEEF/CCF/G//?<CCCCCC/0<1<11F1>.0@---...<C-----;GGHB:00:...-;-A-.C..9C9/9;CF0/:-/::A-@@@@-9---A--9//BF///B-B//BBFB///;///;-;;-99-//--//;FFFFFFBFFFBB//:--;9AB/9//://;;/B/B///9-/99/
@M05620:37:000000000-D9766:1:1101:15877:3547 1:N:0:27
AGTGCCAGCTCTCAATCGCACAGGGGACCCAGGGCCTGGCCCCTCCATCCAGAAAACCTATGACCTCACCCGCTACCTGGAGCACCAACTCCGCAGCTTGGCTGGGACCTATGTGAGTATCCAGCGTAGGAATCTGGGAGTTGGGGAGGAGTGAGGAGTTGGGGAAAGACAGTCCTAACCGTGGAGGGTTCTGGTAAATGATGGGGTGAGGAGGGGCTCTTTGGCTCCCACCAGTCCCCCTGTCTGGTCTA
+
AABBBFFFBFFFGGGGGGGGGGHHGGGGGGHHGGGGGGHHHHGHGGGHHHHHHHHHHGHHHHHHHHEHHHHGGGGGHFHHHHHHGHHGGGHHGGGGGGHHGHHFGFHHGHHHHHHDHGHHHHGHHGGGGGHFHHHHHGHGGHHHGGGGGFGGHFHHHGCGHGGGGGGHHHGHGHHHHHHGFCECGGGG;FGGGGCFBFFFGGFGGGFFFFFFFFFFFBFFFFFFFBFFFFFFFFFFFFFD@FFFFFBBFFB
@M05620:37:000000000-D9766:1:1101:20012:3598 1:N:0:27
GAGGCTGCTTTGGAAGAAACTCATAGATTACTGCAACAGTTCCCCCTGGACCTGGAAAAGTTTCTTGCCTGGCTTACAGAAGCTTAAACAACTACCGGATGCTACCCGTAAGGAAAGGCTCCTAGAAGACTCCACAGGAGTAAACGAGCTGATGAAACAATGGCAAGTAAGTCAGGCATTTCCGCTTTAGCACTCTTGTGGATCCAATTGAACAATTCTCAGCATTTGTACTTGTAACTGACAAGCCCGGG
+
ABAAAAFAFFFFFFGGCGGGGGGHHFHHHHHHHHGFGGHGGGFHHGGFHHHHHHHHFFHHFHHHHHHHHHHHHH1EGHG5FGG35@@FF5?FGBGE/>>B/FGF@BGG?EEG3F3F0BFF0/FBG33BFGGGHC22B?B/BFG3B?CEDD2GGHHFDGHHGF?FGHGFFDFFG<FFFGFFFHDDGDDG0<G<DCGDGH<0.;<GHHHHHHCGHFF00:<GFFFGF0CFFGFFGGBFB0CFFGGC:EE.-?A
@M05620:37:000000000-D9766:1:1101:23013:3608 1:N:0:27
AGTGCCAGCTCTCAATCGCACAGGGGACCCAGGGCCTGGCCCCTCCATCCAGAAAACCTATGACCTCACCCGCTACCTGGAGCACCAACTCCGCAGCTTGGCTGGGACCTATGTGAGTATCCAGCGTAGGAATCTGGGAGTTGGGGAGGAGTGAGGAGTTGGGGAAAGACAGTCCTAACCGTGGAGGGTTCTGGTAAATGATGGGGTGAGGAGGGGCTCTTTGGCTCCCACCAGTCCCCCTGTCTGGTCTA
+
AAABBFFFBFFFGGGGGGGGGGGGGGGGGGGHGGGGGGHHGHGHGGHHHHHHHGHHHGHGHHHHHHHHHHHGGGFGHHHHHHHHHHHGGHHHGGGGGHHHGHHGGGHHGHGHHHHHHHHHHHHHHGGGGGGHHHHHHHHGGHHHGGGGGGGHHHGHHGHHHHGGGGHHHHHHHHHHHHHHGGGGGGGGEFFGGGGGGGGGGGGGGGFFFFFFFFFFFFFFFFFFFFFFFFFFFFFFFFFFFFFFFFBFBF/
@M05620:37:000000000-D9766:1:1101:15344:3611 1:N:0:27
ACCACACCTTCTACAATGAGCTGCGTGTGGCTCCCGAGGAGCACCCCGTGCTGCTGACCGAGGCCCCCCTGAACCCCAAGGCCAACCGCGAGAAGATGCCCAGGTGAGTGGCCCGCTACCTCTTCTGGTGGCCGCCTCCCTCCTTCCTGGCCTCCCGGAGCTGCGCCCTTTCTCACTGGTTCTCTCTTCTGCCGTTTTCCGTAGGACTCTCTTCTCTGACCTGAGTCTCCTTTGGAACTCTGCAGGTTCTA
+
ABBCCCCCFFFFGGGGGGGGGGHHGEGEEEHHHGGGGGGGGHHHHGGGGGGGHHHHHHHGGGGGGGGGGFGHHHFGGGGHGGHHHGGFFGGFCGFHGHFGHCGEHHHHGHFGHHGGGGGHHHHFHBFFGHFHHGGGGGHGHHGHFGGGGGGFFGGGGC-ACFFFAGFFCFFFFFFFFFFBFFFFFFFFFFFFFFDFFFFFFBFFAFFFFFFEFFFFFFBFFF/BFFE/FFFFFFBFFFFFFFFFF..9FFB
@M05620:37:000000000-D9766:1:1101:11822:3634 1:N:0:27
ACCACACCTTCTACAATGAGCTGCGTGTGGCTCCCGAGGAGCACCCCGTGCTGCTGACCGAGGCCCCCCTGAACCCCAAGGCCAACCGCGAGAAGATGCCCAGGTGAGTGGCCCGCTACCTCTTCTGGTGGCCGCCTCCCTCCTTCCTGGCCTCCCGGCGCTGCGCCCTTTCTCACTGGTTCTCTCTTCTGCCGTTTTCCGTAGGACTCTCTTCTCTGACCTGAGTCTCCTTTGGAACTCTGCAGGTTCTA
+
BBBABBBAFFFFGGGFDG5BGCHHGEA2B2FFAEFE?EGCGHHHHGG0EEEGHHH3GHGA0EEGGDGGGEE1GGGGGGDH//FHGGA/BC//<DF1?11CCHHEFFFHHFGGHHGCGCCHFHFHHHHB=CD.CDGCDDEEHGDB0;9F0/9FFAEFD@-;@BBF??D>9B/9FFBFFFFFFFFBBBBFFFFFB@;AFFFFFFFFFFFFFFFFF/BBFBBFFFF/./9/;:9BBFEFFBFF/FFFFFF/;F;
@M05620:37:000000000-D9766:1:1101:20477:3642 1:N:0:27
ACCACACCTTCTACAATGAGCTGCGTGTGGCTCCCGAGGAGCACCCCGTGCTGCTGACCGAGGCCCCCCTGAACCCCAAGGCCAACCGCGAGAAGATGCCCAGGTGAGTGGCCCGCTACCTCTTCTGGTGGCCGCCTCCCTCCTTCCTGGCCTCCCGGAGCTGCGCCCTTTCTCACTGGTTCTCTCTTCTGCCGTTTTCCGTAGGACTCTCTTCTCTGACCTGAGTCTCCTTTGGAACTCTGCAGGTTCTA
+
BBBBBBBAFFFFGGGGGGGFGGHHGGGGHGHHHGGGGGG?EHFHHGGGFGGGGHHHFFHEFG?EGGGGGGGHHHHGGGGHGHHHHGGGGGGGGGHHGBGHHHHFGFHGHHGGHHCGGGGHGHHHHGHHHGGHGGGGGGHGHHGHHGGGGGGGGGGGGC9BD?FGGGFFFFFFFFFFFFFFFFFFFFFFFFFFFFAFFFFFFFFFFFFFFFFFFFFFFFFFFFFFFFFFFFFFFFFFFFFFFFFFFFFFFFB
@M05620:37:000000000-D9766:1:1101:8233:3651 1:N:0:27
ACCACACCTTCTACAATGAGCTGCGTGTGGCTCCCGAGGAGCACCCCGTGCTGCTGACCGAGGCCCCCCTGAACCCCAAGGCCAACCGCGAGAAGATGCCCAGGTGAGTGGCCCGCTACCTCTTCTGGGGGCCGCCTCCCTCCTTCCTGGCCTCCCGGAGCTGCGCCCTTTCTCACTGGTTCGCTCTGCTGCCGTTTTCCGTACGACTCGCTTCTCTGACCTGAGTCTCCTTTGGAACTCTGCAGGTTCTA
+
B@ABBBAAFFFFGGGGGFGGFFFFEEAEAEHFEEFE2AE2AGHHHGCG1BE1533FGFFE?F0EF>EEGGG2FB/EEG/FE/FGGGDCG?D</DG2>2D2CG//1?<0?<</0/-<-<CFHH00<0D0/<@D@@--.9..;/9/99B0;CAFF...9-9--.;BDF.--://BF/F/9FF//--...//;F/.@..B9BB99..-.;9A.9...:9;BFF/F9/.;B/BFBB/;BFFFFFFBFFFF9;FF9
@M05620:37:000000000-D9766:1:1101:17599:3696 1:N:0:27
ACCACACCTTCTACAATGAGCTGCGTGTGGCTCCCGAGGAGCACCCCGTGCTGCTGACCGAGGCCCCCCTGAACCCCAAGGCCAACCGCGAGAAGATGCCCAGGTGAGTGGCCCGCTACCTCTTCTGGTGGCCGCCTCCCTCCTTCCTGGCCTCCCGGCGCTGCGCCCTTTCTCACTGGTTCTCTCTTCTGCCGTTTTCCGTAGGACTCTCTTCTCTGACCTGAGTCTCCTTTGGAACTCTGCAGGTTCTA
+
AAAABAABFFFFFGGF5FGGCGHHGEGFHEGHHGF?EEFEGHGHHGEFEEFEFAGHF2GGGGGGEGCGGGGHHHHGGGGHGHHHEFGGGGGGGDHC2<GHHHHEGHHH1?FFHHGGGGC0BGHHHFEHGHGHHGDGDDHGGHGHEGGGGGGGGGGGGF-@9BFFFFFFFFFFFFFFFFFFFFFFFFFFFFFFFFADFFFFFFFF?FFFFFFFFFFFFFFFFFFFF/BFFFFFFFFFFFFFFFFFFFFFFFB
@M05620:37:000000000-D9766:1:1101:8042:3697 1:N:0:27
ACCACACCTTCTACAATGCGCTGCGTGCGGCTCCCGAGGAGCACCCCGTGCTGCTGACCGAGGCCCCCCTGAACCCCAAGGCCAACCGCGCGAAGATGCCCAGGTGAGTGGCCCGCTACCTCTTCTGGTGGCCGCCTCCCTCCTTCCTGGCCTCCCGGCGCTGCGCCCTTTCTCACTGGTTCTCTCTTCTGCCGTTTTCCGTAGGACTCTCTTCTCTGACCTGAGTCCCCTTTGGAACTCTGCAGGTTCTA
+
BBBBBBB3BBCFGGGGGGGFGGGGGEE22AEAB2BE1EEEDHHGHGG0?EEGGHGHHHH>>ECFGGGGGEEHBGHGGGGHGHHHHGGGGG/ADGG?FGHHHHHFGHHCGHFGHHGFGGGHHHHHHHHHGHDHFGGGGGGGGGGGGGGGFGGGGGGGFB9;BFFFFFFFFFFFFFFFFFFFFFFFFFFF;BFFFF9DFFFFFFFFFFFFFFFFFFFB9F/BFFF/9BF/9AFFFBFFFFFFFFFFFFF///9
@M05620:37:000000000-D9766:1:1101:9057:3700 1:N:0:27
AGTGCCAGCTCTCAATCGCACAGGGGACCCAGGGCCTGGCCCCTCCATCCAGAAAACCTATGACCTCCCCCGCTACCTGGAGCACCAACTCCGCCGCTTGGCTGGGACCTATTTGAGGATCCAGCGTAGGCATCTGGGAGTTGGGGAGGAGTGAGGAGTTGGGGAAAGACAGGCCTGAACGTGGAGGGTTCTGGTAAAAGAAGGGGTGAGGAGGGGCTTTTTGGCTCCCAACCGTCCCTCTGTCTGGCCGA
+
>>AABFFFBFFFGGGGGFGCE2FGFEEEEF22BBEE2ABFGHG1EEFGGB3BB3BBAECGGAADEGC1FA>EEG/>G3BBGGHFGHHHGFHHDA/>>>EF/2F?//00?F2222@2/222@22@?>////11?<111>F.C011<<.<-<.<C;0;GD:GH;-AEGG.9C9F.C././0;CE...=.-;CA//;9////:;./..-;;AFFF?.99;D./;/;-9B9E9./..-;.9./9./;/;99/.-;
@M05620:37:000000000-D9766:1:1101:22245:3735 1:N:0:27
ACCACACCTTCTACAATGAGCTGCGTGTGGCTCCCGAGGAGCACCCCGTGCTGCTGACCGAGGCCCCCCTGAACCCCAAGGCCAACCGCGAGAAGATGCCCAGGTGAGTGGCCCGCTACCTCTTCTGGTGGCCGCCTCCCTCCTTCCTGGCCTCCCGGCGCTGCGCCCTTTCTCACTGGTTCTCTCTTCTGCCGTTTTCCGTAGGACTCTCTTCTCTGACCTGAGTCTCCTTTGGAACTCTGCAGGTTCTA
+
BCCCCCCCFFFFGGGGGGGGGGHHGGGGHGHHHGGFGGGGGHHHHGGGGGGGGHHHHHHGGGFGGGGGGGGHHHHGGGGHGHHHHGGGGGGGGGHHHGHHHHHEHHHH1GFFHHGGGCGHHHHHHGDFGHGHHGGGGGHGHHGGFGGGGGFGGGGGG?-:9@=FFFFFFFFFFFFFFFFFFFFFFFFFFFFFFFDFFFFFFFFFFFFFFFFFFFFFFFFFFFBB9/BFFFFFFFFFFFFFFFFFFAAFFF;
@M05620:37:000000000-D9766:1:1101:11694:3736 1:N:0:27
ACCACACCTTCTACAATGAGCTGCGTGTGGCTCCCGAGGAGCACCCCGTGCTGCTGACCGAGGCCCCCCTGAACCCCAAGGCCAACCGCGAGAAGATGCCCAGGTGAGTGGCCCGCTACCTCTTCTGGTGGCCGCCTCCCTCCTTCCTGGCCTCCCGGCGCTGCGCCCTTTCTCACTGGTTCTCTCTTCTGCCGTTTTCCGTAGGACTCTCTTCTCTGACCTGAGTCTCCTTTGGAACTCTGCAGGTTCTA
+
AAABBBB3BCFFGGGGGGDEGGHHGGGAAEGGHBFEEGGFGHHHHGGGGDFGGHHHHHHEEGGGGGGGGGGHHHHGGGGHGHHHHGGGGG/CGGHHHHHHHHHGHFHHHHGGHHGGGGGHHHHHHGHHHGGHHGGGGGHGHHGHFGGGGFFGGGGGGF-AADADCFFFFFFFFFFFFFFFFFFFFFFFFFFFFFFFFFFFFFFFFFFFFFFFFFFFFFFFFFFFFFFBBFFFFFFFFFFFFFFFFFFFFFB
@M05620:37:000000000-D9766:1:1101:9405:3737 1:N:0:27
ACCACACCTTCTACAATGAGCTGCGTGTGGCTCCCGAGGAGCACCCCGTGCTGCTGACCGAGGCCCCCCTGAACCCCAAGGCCAACCGCGAGAAGATGCCCAGGTGAGTGGCCCCCTACCTCTTCTGGTGGCCGCCTCCCTCCTTCCTGGCCTCCCGGAGCTGCGCCCTTTCTCACTGGTTCTCTCTTCTGCCGTTTTCCGTAGGACTCTCTTCCCTGACCTGAGTCTCCTTTGGAACTCTGCAGGTTCTA
+
AABBCCDBFFFFGGGGGGGGGGHHGFGGHGHHHGGG?EGFGHHHHGGEEEGGHHHHHHHGEFGGGGGGGGGHHHHGGGGHGHHHHGGGGGGG?DHBGHDGHF/=1?10=?/CGH--<FGHHBGGB1=D0CDFGCGGAEHGGGGGFCGHFFFGFGGG??--;.;::AEFAFFFBFFFFFFFFFBB0:0;BF0BBBDFFFFFF0A.;:FFFBBFFF0::0:FFF///;:;BBFFEFF00:B0:0BFFFFFBB0
@M05620:37:000000000-D9766:1:1101:12641:3739 1:N:0:27
AGTGCCAGCTCTCAATCGCACAGGGGACCCAGGGCCTGGCCCCTCCATCCAGAAAACCTATGACCTCACCCGCTACCTGGAGCACCAACTCCGCAGCTTGGCTGGGACCTATGTGAGTATCCAGCGTAGGAATCTGGGAGTTGGGGAGGAGTGAGGAGTTGGGGAAAGACAGTCCTAACCGTGGAGGGTTCTGGTAAATGATGGGGTGAGGAGGGGCTCTTTGGCTCCCACCAGTCCCCCTGTCTGGTCTA
+
CBBCCFFFDFFFGGGGGGGFGGHGGGGGGGGHGGGGGGHHHHGHGGHHHHHHHHHHHGHHHHHHHHHHHHHGGFGGHHHHHHHHHHHHGHHHGGGGGHHHGHHGGGHHGHHHHHHHHHHHHHHHHGDGGGHHHHHHHHHGGHHHGGGGGGEHHGHHGGHHHHGGGGHHHHHHHHHHHHHHGGGGGGGGCFFGGGCGGGGGGGHGGGFFFFFFFFFFFFFFFHHFFFFFFFFFFFFFFFFFFFFFFFFFFFB
@M05620:37:000000000-D9766:1:1101:14004:3756 1:N:0:27
ACCACACCTTCTACAATGAGCTGCGTGTGGCTCCCGAGGAGCACCCCGTGCTGCTGACCGAGGCCCCCCTGAACCCCAAGGCCAACCGCGAGAAGATGCCCAGGCGAGAGGCCCGCTACCTCTTCTGGTGGCCGCCTCCCTCCTTCCTGGCCTCCCGGCGCTGCGCCCTTTCTCACTGGTTCTCTCTTCTGCCGTTTTCCGTAGGACTCTCTTCTCTGACCTGAGTCTCCTTTGGAACTCTGCAGGTTCTA
+
>AA1AA?AFFB1AFGEDGAAA1FGG0E00AAGHG0EEE?AEHC0AEAE/BEEGHFCFAGEEECEGG?@EGGEHHA//?ECFHHHEFGGGC/BCCHGHHHHHBE//<CC-->CFGGGGG-G0DHHHH0G;/EHHGGGGGGGGGGG0CFGGGGGGGGGG-:@@@-B@@F@@FFFFFFFFFFFFFFFFFFFFFFFF-;AFFFFFBFF-FFFFEFFFF/;BFFFFFFFFF//;FFFFF/BFFFFF/:BFAFFFFF
@M05620:37:000000000-D9766:1:1101:22718:3788 1:N:0:27
ACCACACCTTCTACAATGAGCTGCGGGTGGCTCCCGAGGAGCACCCCGTGCTTCTGACCGAGTCCCCCCTGAACCCCAGGGCCAAACGCGAGAGGATGCCCTGCCCAGAGGCAAACTACCTCTTATGGCGGCAACCTCCCTAATTCCTGGACTCAAGAAGCTCAGCCATTTCTGGCTGGTTCTCTCTTCTACCGTTTTCCGTCGAACTCTATAATCTGCCCTGAGTCTCCTTTGAAATGATAAAGGTTCTA
+
>AAAAA>AFFFFGGGBFGGFF1F1E0AE0AGH1FCE/AE//BFGHGAG/AE/1@1@F1>E///B11/EEGG0>1>/EF////?//0</>/C////00101?1</0/1<//?..00>11<FDFD110=<.<-A--.:::.:/0/0000;CFB.0/0900;99000/9/.00BC000;9;-B/B/BFFF//9/;/9;B/EBB-F---;-;//////;;/B//-/--9;BF/BFF/B/;;//////9///;/9;
@M05620:37:000000000-D9766:1:1101:22374:3791 1:N:0:27
GAGGATGTGTTGGACGAACCTCATAGAATATTGAAACAGTTTCTTATTGAACTGGATAACTTTCTTGCCCCGCTTATTGAAGCTTAAACACCTCCTACTGATTAAAACACCTTAACAGGTAATACAAAACACAAAAAGAAAAGAAGAGAAATAAAAAATCTAAAAAAAGAAGAACAAAAAGCAACAAATTCAGATACATAATACAATTCAGGAAAAAACTAAACCAATATAACAACTTCCAAGCTCATATC
+
33>>3BB45BB4A44AAEAAGGFDE5F5AB55B55B3B2D55D555D555BB5B3F5533BDA5DGF5331AAA?155D5B533555BB3?BF1B23@B344B@@4@@?113333343/B4B4443?30?/0/?00///0222/022022222222@/01?111<?--..<010///..<<.//....00;000000000;000:0000009////.;.9000//../9090;00:90/////9//;//;/
@M05620:37:000000000-D9766:1:1101:17757:3809 1:N:0:27
ACCACACCTTCTACAATGAGCTGCGTGTGGCTCCCGAGGAGCACCCCGTGCTGCTGACCGAGGCCCCCCTGAACCCCAAGGCCAACCGCGAGAAGATGCCCAGGTGAGTGGCCCGCTACCTCTTCTGGTGGCCGCCTCCCTCCTTCCTGGCCTCCCGGCGCTGCGCCCTTTCTCACTGGTTCTCTCTTCTGCCGTTTTCCGTAGGACTCTCTTCTCTGACCTGAGTCTCCTTTGGAACTCTGCAGGTTCTA
+
BBCCCCCAFFFFGGGGGGGGGGHHGFGBAEHHHGFGCEGGFHHHHGGGGGGGFHGHHHHGGGGGGGGGGGGHHHHGGGGHGHHHHGGGGGDGFGHFHHHHHHHGHHHHHHGGHHGGGGGHHHHHHHHHHHGHHGGGGGHGHHGHHGGGGGGGGGGGGG-CFFFFFFFFFFFFFFFFFFFFFFFFFFFFFFFFFFDFFFFFFFFFFFFFFFFFFFFFFFFFFFFFFFFFFFFFFFFFFFFFFFFFFFAFFFB
@M05620:37:000000000-D9766:1:1101:12068:3839 1:N:0:27
AGTGCCAGCTCTCAATCGCACAGGGGACCCAGGGCCTGGCCCCTCCATCCAGAAAACCTATGACCTCACCCGCTACCTGGAGCACCAACTCCGCAGCTTGGCTGGGACCTATGTGAGTATCCAGCGTAGGAATCTGGGAGTTGGGGAGGAGTGAGGAGTTGGGGAAAGACAGTCCTAACCGTGGAGGGTTCTGGTAAATGATGGGGTGAGGAGGGGCTCTTTGGCTCCCACCAGTCCCCCTGTCTGGTCTA
+
ABABAFFFBFFFGBGGGGFCGGHGFEEEFFHHAFGDFFHGHHGGGGHHHHHHFHHFCEHFHFGHHEFHHHHEG>EEHFGH?FHHHHC?EGHG/E@EEFGGGFHGG/GHGH2FFFHGHDDGHHFHHCC<DG2F<GGGFHFGGFHFGC.@FCC<<=DG0EGHHHGCA..C:CCCCGGFHHCHGGGG.;EGGGGFGFBF0FGGFGGGGG9@AFFBFFFFFFFF/FFB/;FEAFFFFFFF/BED=99:BFF/;BB
@M05620:37:000000000-D9766:1:1101:23547:3865 1:N:0:27
ACCACACCTTCTACAATGAGCTGCGTGTGGCTCCCGAGGAGCACCCCGTGCTGCTGACCGAGGCCCCCCTGAACCCCAAGGCCAACCGCGAGAAGATGCCCAGGTGAGTGGCCCGCTACCTCTTCTGGTGGCCGCCTCCCTCCTTCCTGGCCTCCCGGCGCTGCGCCCTTTCTCACTGGTTCTCTCTTCTGCCGTTTTCCGTAGGACTCTCTTCTCTGACCTGAGTCTCCTTTGGAACTCTGCAGGTTCTA
+
ABBBBBBBCFCFGG5GGGBGGGHHGGGBAFGGHGGFDGGCDHFHHGGGFGGGGHGHHHHGGGGGGGGGGGGHFHHGGGGHGHHHHGGGGCFGGGHHGGHHHHHGFHHHHHGGGHGGGGGHHHHHHHGHHHGHHGGGGGHGHHGHGGGGGGGGFGGGGGAGGFFFFFFFFFFFFFFFFFFFFFFFFFFFFFFFFFFFFFFFFFFFFFFFFFFFFFFFFFBFFFFFFFFFFFFFFFFFFFFFFFFFFFFFFFF
@M05620:37:000000000-D9766:1:1101:15605:3904 1:N:0:27
ACCACACCTTCTACAATGAGCTGCGTGTGGCTCCCGAGGAGCACCCCGTGCTGCTGACCGAGGCCCCCCTGAACCCCAAGGCCAACCGCGAGAAGATGCCCAGGTGAGTGGCCCGCTACCTCTTCTGGTGGCCGCCTCCCTCCTTCCTGGCCTCCCGGCGCTGCGCCCTTTCTCACTGGTTCTCTCTTCTGCCGTTTTCCGTAGGACTCTCTTCTCTGACCTGAGTCTCCTTTGGAACTCTGCAGGTTCTA
+
ABCCCCCCFFFFGGGGGGGGGGHHGGGFHGHHHGGGGGGGGHHHHGGGGGGGHHHHHHHGGGGGGGGGGGGHGHHGGGGHGHHHHGGGGGGGGGHHHHFHHFE/11=??FF/FH?-<ACCFBDDFD0G=/CCGD@G.;CFCFGB09F09CAFFGGG.@--B-:9:@DF=FFFB0;:BBF00BFFFF0FF9FFF-.AFEBFFF...9;/9B0BFF0FFF0BFBFF/:0;9FFFFB/0:00:909BBF9:090
@M05620:37:000000000-D9766:1:1101:19641:3905 1:N:0:27
GAGGTTGCTATGGATGAAACTCATACCTTACTTCAACAATTTGGGATGGACCTGGCTAAGATTTTGGGCTTTCGTAGCTAACTTGATTTAAGTGGCAAGCATGCAAATTATCAAACACGAAATTAACTAATCATAAAACAACAAACCAACACACAAGAAGAAAATGCCTAGAGGACTGCAAAAACCACAAGAAGTCTTCAGAACAACTCTATACTCAAACAAAAGACTCCTGGCACTTTCTACAGCATACA
+
>3>>3BBBB5B5F5B44B5AB4BFGA45A54BA555AB23D555A2B2233BBFA2B33335DAD5A11B135AB2115DB35DD35@BD555D3?23112333BB3443B4B433111///?4?4344343B4?4433?//?/0////////</?02@2@22@21?111<?100/0/01110.......<///<0000D00<//<.::0:0000:0/:0...:/:/;B/0:/:/9/:0000;000/0000
@M05620:37:000000000-D9766:1:1101:20381:3919 1:N:0:27
ACCACACCTTCTACAATGAGCTGCGTGTGGCTCCCGAGGAGCACCCCGTGCTGCTGACCGAGGCCCCCCTGAACCCCAAGGCCAACCGCGAGAAGATGCCCAGGTGAGTGGCCCGCTACCTCTTCTGGTGGCCGCCTCCCTCCTTCCTGGCCTCCCGGCACTGCGCCCTTTCTCCCTGGTTCTCTCTTCTGCCGTTTTCCGTAGGACTCTCTTCTCTGCCCTGCGTCTCCTTTGGAACTCTGCAGGTTCTA
+
BBBBBBBBFFFFGGGGGG5FGFHGGFFAFEEFGFGGDFGGGH2BFFEAAEEFFHGHHGGEEEGFFGGGG/EFFHHGGFGHGHHHHGGGGG/BCGHGHHHHHHGEGHF0?<<FFHCGGCDHFHHGHFGHGHFHGGGGG:CFHHDFHFFFFGAFFGGGGG9--9C;.?DFDFFFFF/9BFFFB/:BFFFFBBFFFDADFFFFFF9AA/;FFFFFFFF/9B//AFF.-99.9B/BFBFBBFBBFBF//FABFFB
@M05620:37:000000000-D9766:1:1101:15940:3920 1:N:0:27
AGTGCCAGCTCTCAATCGCACAGGGGACCCAGGGCCTGGCCCCTCCATCCAGAAAACCTATGACCTCACCCGCTACCTGGAGCACCAACTCCGCAGCTTGGCGGGGACCTATGTGAGTATCCAGCGGAGGAATCTGGGAGTTGGGGAGGAGTGAGGAGTTGGGGAAAGACAGTCCTAACCGTGGAGGGTTCTGGTAAATGATGGGGTGAGGAGGGGCGCTTTGGCTCCCACCAGGCCCCCGGTCTGGTCTA
+
>>AAAFFFBFFFGGGGGAFFEGGCFEFGGG2FEFEGCFFFFGGEEGFHFG3B3G3BAE33GE5FFG33FB1@FEEEH3FFGGHFB?GEG?GHG?EEE?F3/3/<<A//?F1111>G1FH11>FDGG-<<AAG0GCG;G.:E/0C;?E-;C./;B0.0.9;C9@-..9././9//;F//;.;99-9..;D..999;BF/FFF9//9.;-...99A----;9.A/BB9BE..;AFA.AF.@B-;-9.9:/;B/
@M05620:37:000000000-D9766:1:1101:20398:3923 1:N:0:27
ACCACACCTTCTACAATGAGCTGCGTGTGGCTCCCGAGGAGCACCCCGTGCTGCTGACCGAGGCCCCCCTGAACCCCAAGGCCAACCGCGAGAAGATGCCCAGGTGAGTGGCCCGCTACCTCTTCTGGTGGCCGCCTCCCTCCTTCCTGGCCTCCCGGCGCTGCGCCCTTTCTCACTGGTTCTCTCTTCTGCCGTTTTCCGTAGGACTCTCTTCTCTGACCTGAGTCTCCTTTGGAACTCTGCAGGTTCTA
+
BCCCCCCCFFFFGGGGGGGGGGHHGGGGHGHGHGGGGGGGGHHHHGGGGGGGHHHHHHHGGGGGGGGGGGGHHHHGGGGHGHHHHGGGGGGGGGHHHGHHHHHFHHHHHHGGHHGGGGGHHHHHHHHHHHGHHGGGGGHGHHGHHGGGGGGGGGGGGF-AAFFFFFFFFFFFFFFFFFFFFFFFFFFFFFFFFFFFFFFFFFFFFFFFFFFFFFFFFFFFFFFFFFFFFFFFFFFFFFFFFFFFFFFFFFF
@M05620:37:000000000-D9766:1:1101:8592:3926 1:N:0:27
ACCACACGTTCTACAATGCGCTGCGTGCGGCTCGCGAGGAGCACCCCTTGCTGCTGACCAAGGCCCCCCTGAACCCCAAGGCCAACCGCGCGAAGATGCCCAGGTGAGTGGCCCGCTACCTCTTCTGGTGGCCGCCTCCCTCCTTCCTGGCCTCCCGGTGCTGCGCCCTTTCTCACTGGTTCTCTCTTCTGCCGTTTTCCGTAGGACTCTCTTCTCTGACCTGAGTCCCCTTTGGAACTCTGCAGGTTCTA
+
A>A?AAA>1BCAGGGB3GGCF0FCEAAA0A///AAA/AE//GHCHGCF>>B111@@GHBB/F/GG/EEGE/0F1<EGA/?</GHHG/<CCC//>@/111<<GEF<GG0>F...<-<--:;CG0:GCG00:...:--9.;9CF./0099C/.9099..>--;/9F--9--9//BFBB9/99/////////;;//;A-99F/-B-AF/;/:/99/9///;;BBFF/-;B/;-;-9B/FBFFFFFFFFE-BFFF
@M05620:37:000000000-D9766:1:1101:20947:3932 1:N:0:27
GAGGCTGCTTTGGAAGAAACTCATAGATTACTGCAACAGTTCCCCCTGGACCTGGAAAAGTTTCTTGCCTGGCTTACAGAAGCTGAAACAACTGCAGAATGCTAACCGTAAGGCAAGGCTAATCGAAGACTCCCAGAGAGTCCCAGAGCTGCAGAAAACATGACAAGTAAGTCCGGCATTACCGCTTTAGCCCTCTTGTGGATCCAATTGCACCCTAATCCGACTTTGTACTTGTAACTGACAAGCAAGGG
+
BBBBBBFBFFFFGGGGGGBGGGHHHHHHAAGHHHHHGHHHFHHHHGGGCGHHGHHHFHHHHHHHHHHHHHHHHHHHHHHHHHHHHHHHHHHHH3GG333@BGH4FHHGG?EGG3GHGG/B33BF/BBF?GGHHFGF//2/BBBFG2??2GG22@>2@2<?GF2@?GH1?1?FF1/>@CG11==>@-AEGHB/<GEFHHHFGFFHHHHHFF0C::EH//;;0.;-;.;C9CFGFGFFB0BFBF0BFAFGFAD
@M05620:37:000000000-D9766:1:1101:16272:3937 1:N:0:27
ACCACACCTTCTACAATGAGCTGCGTGTGGCTCCCGAGGAGCACCCCGTGCTGCTGACCGAGGCCCCCCTGAACCCCAAGGCCAACCGCGAGAAGATGCCCAGGTGAGTGGCCCGCTACCTCTTCTGGTGGCCGCCTCCCTCCTTCCTGGCCTCCCGGAGCTGCGCCCTTTCTCACTGGTTCTCTCTTCTGCCGTTTTCCGTAGGACTCTCTTCTCTGACCTGAGTCTCCTTTGGAACTCTGCAGGTTCTA
+
AAABCCBBFFFFGGGGGGGGGGHHGGGECEHHHGGGGGGGGHHHHGGGGGGGHHGHHHHGEGGGGGGGGGGHHHHGGGGHGHHHHFGGGGGGGGHHHHHHHHHGHHHHHHGGHHGGGGGHHHHHHHHHHHGHHGGGGGHGHHGHHGGGGGFGGGGGG?-;AFFGGGFFFFFFFFFFFFFFFFFFFFFFFFFFFFFFFFFFFFFFFFFFFFFFFFFFFFFFFFFFFFFFFFFFFFEFFFFFFFFFFFAFFFB
@M05620:37:000000000-D9766:1:1101:19515:3969 1:N:0:27
ACCACACCTTCTACAATGAGCTGCGTGTGGCTCCCGAGGAGCACCCCGTGCTGCTGACCGAGGCCCCCCTGAACCCCAAGGCCAACCGCGAGAAGATGCCAAGGTAAGTGGCCCGCAACCTCTTCTGGTGGCCGCCTCCCTCCTTCCTGGCCTCCCGAGGCTCCGCCCTTTCTACCTGGTTTTCTCTTCTGCCGTTTTCCGAAGGCCTCTCTTCTCTGCCCTACGTCCCCTTTGGAACTCTGCAGGTTCTA
+
>ABCCCBCFFFFGGGGGGGGGGHHGFGEGGHHHGGGGGGGGHDGHGGGFGGGHHHHHHEAEEEGGGGGG/?FGGHGGGGHGHHHCF<E@D/BDGFEDGHH22FFF11?<G1FH<----><FCHB0DHBGH.G<<CCDFHFFH?G0;/;C9FFFFGEG.---..:.;D@FFFFF/9;:FFF/..9//;////BB>FFFAFF?.;;...9.9/B/:9/://;9//.:...;9FFBF//;///////BFF///9
@M05620:37:000000000-D9766:1:1101:13096:3976 1:N:0:27
GAGACTGCTTTGGCAGAAAGTTACAAGTGACTCACACAATGCACCCCGTGCCGCTGACCGAGGCCCCGCTGAACCACAAGGCCTACCGCGAGAAGATCCCCAGGAGAGTAGACCGCTACCTCTTCTGGTGGCCGCCTCCCTCCTTCCTGGCCTCCCGGCGCTGCGCCCTTTCTCACTGGTTCTCTCTTCTGCCGTTTTCCGTAGGACTCTCTTCTCTGACCTGAGTCTCCTTTGGAACTCTGCAGGTTCTA
+
>111>1@BBB3BABB11AB1B33DA1BDA33D1AF1100A11110BAEAEE/AEEC/FCEAEE/??>/>>>/@1/BF>>F/>F1>0>>EE////0BB1BB?0/F//??12121</>/<@GFFHHFHHGHHGHHGCGGGGFGHCHHEHHHHGC:GEEGC-;A@@GGGG@@BFFFFFFFFFFFFFFFFFFFFBBF@A-BEFBBFFBBFFFFFFFFFFFFFFFFFFBFFFFFFFFBFB//BFFFFFBFFFFFF;
@M05620:37:000000000-D9766:1:1101:19530:3981 1:N:0:27
ACCACCCCTTCTACAATGAGCTGCGTGTGGCTCCCGAGGAGCCCCCCGTGCTGCTGACCGAGGCCCCCCTGAACCCCAAGGCCAACCGCGAGAAGATGCCCAGGGGAGTGGCCCGCTACCTCTTCTGGTGGCCGCCTCCCTCCTTCCTGGCCTCCCGGAGCTGCGCCCTTTCTCACTGGTTCTCTCTTCTGCCGTTTTCCGTAGGACTCTCTTCTCTGACCTGAGTCTCCTTTGGAACTCTGCAGGTTCTA
+
AA>AA1AA>FFF3FGFFGG1F1BBEFCEAEFGHFFE/EG//F/BEGEEAEEC1BFGHHGC>E/>FEEEEEGCCHFEGA?F/FGF/?A/B/<<</01?1?F0GGG.-.CEAF<CGGGGCGHFHHFHFGH0CCGGC@ABCCEGFCB0;BFFC9CFFEA?@>-9999@@F??FFFFFFFFFB/B:99BB;BBFFBB@BFFFBBBF?FFBFBFFFFFFFBF/BFFFFB-;FBFBFFBB///;/BFFFFBF-;FF;
@M05620:37:000000000-D9766:1:1101:17666:4012 1:N:0:27
AGTGCCAGCTCTCAATCGCACAGGGGACCCAGGGCCTGGCCCCTCCATCCAGAAAACCTGTGACCTCACCCGCTACCTGGAGCACAAACTCCGCAGCTTGGCTGCGACCTATGTGAGGATCCAGCGTAGGAATCTGGGAGTTGGCGAGGAGTGAGGAGTTGGGGAAAGACAGTAGTAACCGCGGAGGGTTCTGGTAAATGATGGGGTGAGGAGGGGCTCTTTCGCTCCCACCAGTCCCCCTCTCTCCTCTA
+
1AAAAFF@>FFFGFGFGFA1A0B0BAFA0EF0F0EE/AFF0FEFGGF1BFFF1B1FGEG0D12FFG1FHFCEGGC>GGF>GGG>>BBGG11F/E/>EGHEGHH////<>/FDH22BG0@GHHH1<?////<?F1?GHHHGE01<1ACG-<E/C<0.C.//;CC@EGAGG/:;C0009;;B@-;AA@@@--;/;F/;B/FFF/B/--9-AF-F---@?9-B/9/-9A?-;BFFFFF/FF-----99///-//
@M05620:37:000000000-D9766:1:1101:23001:4017 1:N:0:27
AGTGCCAGCTCTCAATCGCACAGGGGACCCAGGGCCTGGCCCCTCCATCCAGAAAACCTATGACCTCACCCGCTACCTGGAGCACCAACTCCGCAGCTCGGCTGGGACCTATGTGAGTATCCCGCGTAGGAATCTGGGAGTTGGGGAGGAGTGTGGTGTTGGGGTGGGACGGTCCTCACCGTGGAGGGCTCTGGTAAATGATGGGGTGAGGTGGGGCTCTTTGGCTCACACCAGTCCCCCTGTCTGGTCTA
+
AA>>AFD@1CFFGBGCAFA1EEHCFAE00EFF0EEA/FGH0GG/EGGDDFFH10AAAB01BF2GHGGGH00>E>>EHBGHFFHHHH0?EGHG/EE@/B1/>//<EC00CG11<2B2B1FFGD1<BBGGGGG1<FH1<<CF.<1F<-<--../.0<:/;:.::--.---;F--.C-C0;..9-:---9;-;-FBF9BB//:///;E-B9-99/-;-----;F9/9//;////--9////--99B//;9:/9/
@M05620:37:000000000-D9766:1:1101:9083:4037 1:N:0:27
ACCACACCTTCTACAATGCGCTGCGTGCGGCTCCCGAGGAGCACCCCTTGCTGCTGACCGAGGCCCCCCTGAACCCCAAGGCCAACCGCGCGAAGATGCCCAGGTGAGTGGCCCGCTACCTCTTCTGGTGGCCGCCTCCCTCCTTCCTGGCCTCCCGGTGCTGCGCCCTTTCTCACTGGTTCTCTCTTGTGCCGTTTTCCGTAGGACTCTCTTCTTTGCCCTGGGTCCCCTTTGGAACTCTGCAGGTTCTA
+
A>AAAAA11BBDBFGGGGBEEGGGGEG0AEAAB/BB/EA/EHCFHEEABFBFFGFHDGG/>>>>FEEEE>/FFHHGGEFGEHGG/FFCC@///A//?1BGHHHGHHEGHFGGHHGGG-AHHHHHHHGHHHGHHGGGE.CFFGGGGBFGBFFGFGGFA@;--BFB@@F@?FFFFFBBFFFFB/;BFFFF/;9BF@BBFFFFFFEFF/BFFFFFFBF/;//9BFF;ABB99ABFFFFEFFBFFFFBBF-/BFB
@M05620:37:000000000-D9766:1:1101:10604:4078 1:N:0:27
AGTGCCAGCTCTCAATCGCACAGGGGACCAAGGGACTGGCCCCTCCATCCAGAAAACCTATGACCTCACCCGCTACCTGGAGCACCAACTCCGCAGCTTGGCTGGGACCTATGTGAGTATCCAGCGTAGGAATCTGGGAGTTGGGGAGGAGTGAGGAGTTGGGGAAAGACAGTCCTAACCGTGGAGGGTTCTGGTAAATGATGGGGTGAGGAGGGGCTCTTTGGCTCCCACCAGTCCCCCTGTCTGGTCTA
+
1A1>ADFFAFFFFGGAAAFEEE0GEAEEEAGHFE0/B/AFBGGHGG0DAFGEE01BBECGHHFH1A1FHHHGG>>>GHH0BFHF>F>?E0GGFGGG>FFHGHHGCCHHGGGHHHFHHHEHHHHHGCAECGGHHHFHEFGEGHHHGC.@C?CGF0<G<AHHHFCCAFHHHHHHHHHHHHHG?EFGBEGG.FFGGGFGGGGGGGGGGGG@FFFFFF@?@;EFFFBFFEFEFFFFFFFFFFFF?FFFFFFBFFB
@M05620:37:000000000-D9766:1:1101:9130:4100 1:N:0:27
ACCACACCTTCTACAATGAGCTGCGTGTGGCTCCCGAGGAGCACCCCGTGCTGCTGACCGAGGCCCCCCTGAACCCCAAGGCCAACCGCGAGAAGATGCCCAGGTGAGTGGCCCGATACCTCTTCTGGTGGCCGCCTCCCTCCTTCCTGGCCTCCCGGTGCTGCGCCCTTTCTCACTGGTTCTCTCTTCTGCCGTTTTCCGTAGGACTCTCTTCTCTGACCTGAGTCTCCTTTGGAACTCTGCAGGTTCTA
+
AAAAAAAA>FFFGGGCDGF1F1F1EA000A00BAFE0EGCAHHFHGGG/AA/1D11FH0A/EEEG/E>EEC0GEFGGC/FF/GHHG/ECG@</<?11<11<F/F<GHFDD//0/<---<<GH00D0G0=C..<<--:.:.CC:/00/0C/.99.9..:--;0C9-----;//;F/9//9//;//////9;BB/@A-99F9-B--;/:////99///9//99FF/:BF/B/9B/F/BBFFFFFFF/F-BFFF
@M05620:37:000000000-D9766:1:1101:15948:4106 1:N:0:27
GAGGCTGCTTTGGAAGAAACTCATAGATTACTGCAACAGTTCCCCCTGGACCTGGAAAAGTTTCTTGCCTGGCTTACAGAAGCTGAAACAACTACAGGAGGCTAAACGTCAGGACAGGCTACTCGCAGCATCCCCGGGAGTCCCCGAGCTGCTGCCACCATGGCAAGTACGTCCTGCATTTCCGCTTTCGCACTCTTGTGGATCAAATTGCACACTAATCAGCATTTGTACTTGTAACTGAACAGCACGGG
+
A>>AA1CAFFFFGGGB1B1BGGFHDFGFDEHHGFEAEGF1DGHHHGEFGFHHHHHHH1ECHHHGFHGHHHFGHHHFHGHGHHHHHFGHHH/GCGHB1>0/?EGBF1B>B/?EH1/B///B10>BEE<//0<<B??/>BC/?<1@/ACG/A1111>0F<<.>=F0FHC0D=./..<0/<DDGG0;:.;;;CG.@@9CFFBFB009.9CFB9;C009//90;0;F0;;09/BFFB9BFFFFF///;FABF@@9
@M05620:37:000000000-D9766:1:1101:12607:4108 1:N:0:27
ACCACACCTTCTACAATGAGCTGCGTGTGGCTCCCGAGGAGCACCCCGTGCTGCTGACCGAGGCCCCCCTGAACCCCAAGGCCAACCGCGAGAAGATGCCCAGGTGAGTGGCCCGCTACCTCTTCTGGTGGCCGCCTCCCTCCTTCCTGGCCTCCCGGCGCTGCGCCCTTTCTCACTGGTTCTCTCTTCTGCCGTTTTCCGTAGGACTCTCTTCTCTGACCTGGGTCCCCTTTGGAACTCTGCAGGTTCTA
+
AAA1AAAAFFFFGGG1DG11B1FGEEE00A0F1BFAAEEEACGEFGGGEFGGBHHHGHFEEEC@FEECEGEGC>GAFGAGCAHHFCEEGG/<</CBG1DGHB?F1<F0<1F<CGC----FFG0GG00<<CFGG--A.:CCCCGBGFGGGG.CFGEF.A-:--99@-B@;FFFFF///;FBF9/////://:/B@;BFFBF?BAAB/////9BBFB//;9:FBB--9--9;9ABBFFFFFF9FFBFFAFFF/
@M05620:37:000000000-D9766:1:1101:24091:4125 1:N:0:27
ACCACACCTTCTACAATGAGCTGCGAGTGGCTCACGAGGAGCACCCCGTGCTGCTGACCGAGGCCCCCCTGAACCCCAAGGCCAACCGCGAGAAGATGCCCAGGTGAGTGGCCCGCTACCTCTTCTGGTGGCCGCCTCCCTCCTTCCTGGCCTCCCGGCGCTGCGCCCTTTCTCACTGGTTCTCTCTTCTGCCGTTTTCCGTAGGACTCTCTTCTCTGACCTGAGTCTCCTTTGGAACTCTGCAGGTTCTA
+
A1>AAA>AFFC1AFG1AABAAF1G00AAA00BA1FAEE////B0/BAEAEG/AFFGBHHGGEC/FEG/>EAGHG>>EGEHEFHHH/E/EBCCGCHHG1FGHBHE<1FG11?/?GCGGGGHHHHHHHGGGHCHHGGGGGEGHHGHHHHFFEFGGGGGGG-;AA@F??F@?FFFFFFFFFFBFFFFFFFFFFFFF@FFFFFFFFFFFFFFFFFFFFFFFFFFFFF9FFFFFFFFFFFFFFFFFFFFFFFFFFB
@M05620:37:000000000-D9766:1:1101:9208:4153 1:N:0:27
ACCACACCTTCTACAATGAGCTGCGTGTGGCTCCCGAGGAGCACCCCGTGCTACTGACCGAGGCCCCCCTGAACCCCAAGGCCAACCGCGAGAAGATGCCCAGATGAGAGGCCCGCTACATCTTCTCGTGGCCGCCTCCCTCCTCCCTGGCCTCCCGCCGATGCGCCCTTTCTCACTGGTTCTCTCTTCTGCCGTTTTCCGTAGGACTCTCTTCTCTGACCTCAGTCTCCTTTGGAACTCTGCAGGTTCTA
+
AAAAABBBFFFFGFGFFGGGF5GEEEEAAA2AECFG2EGGGDHGHGGGEAEC5AEFGHFE?ECEGEGGGGGEGG??EF/G?/GGGFEEFGGC/?C<2?2<?C//??GH1?/AFA<-<CG1GHF0GF0.<=A-CD?@D..:CGA//:.;0.9ABFE?.--:-9.9999--9//BFFF/BB9BF/:999/;;BBBB..9;FB?9:A./B/FBB//999F//:/;//9/;;F/;BBFEFEFFFFFFFB.;BFFF
@M05620:37:000000000-D9766:1:1101:12829:4164 1:N:0:27
GAGGCTGCTTTGGAAGAAACTCATAGATTACTGCAACAGTTCCCCCTGGACCTGGAAAAGTTTCTTGCCTGGCTTACAGAAGCTGAAACAACTGCCAAATGCTACACGTAAGGACAGGCTACTAGCCGACTCCAAGGAAGTAAACAAGCTGCAGCAACAATACCAAGAAAGTAAGGCATATCCGCAAAAGAACTCTTGTGGATCCAATTGAACACTACTCAGCATTTGTACTTGTAACTGACAAGCCCGGG
+
AAAAAACAFFBFCFBBCGFFGFGFHHHHHFGGGHBDGGFEGF5BGGEFFFBEGGHAB3CGAHHHGFFBBFGGABGBBFGFHGHGGFFGGGEHHCG333BB4B44BBF??BBF3FF21F/0B23?4?B//>//FF3?/0B0B3BBG3?2?2@22@2@FG0FF211<100?0GHF1<1F0>1>>F.>---<<../=DGD0=0<CC:C0C0000;C;:</:00;;C000;FFGEFB0;;00;00;90.;AA?-;
@M05620:37:000000000-D9766:1:1101:8935:4164 1:N:0:27
ACCACACCTTCTACAATGAGCTGCGTGTGGCTCCCGAGGAGCACCCCGTGCTGCTGACCGAGGCCCCCCTGAACCCCAAGGCCAACCGCGAGAAGATGACCCGGTGAGTGGCCCGCTTCCTTCTCCGGTGGCCCCCCCCCCCCTTTCCGGGCTCCCCGAGCCTCCCCCCTTCCTAACGGGTCCCTTCTCTTGCCGTTTTCCTAAGACTTCCCTCTCTTACCCTAGTCTCCCTTTGGAATCTTGCGGTTCCT
+
AABBCCCCFFFFGGGGGGGGGGHHGEGEGGHHHGGGGGGGGHHHHGGGFGGGHHHHHHHGGGGGGGGGGGGHHHHGGGGHGHHHHGGGGGGGGGHHHH2FB2/<<</011.<FG---..<000=00.---..:.-;--;A--;-;/;/.9-@-.;A.-----/;..;A-:A//////.-.;-..///;////:/-:;F.;////9;//////;///////;////////;/BB9B/////////-9.-.//
@M05620:37:000000000-D9766:1:1101:12380:4173 1:N:0:27
GAGGCTGCTTTGGAAGCAACTCATAGATACCTGAACCAGGACCCCCGGACCATGTAACCGTTTCTTGCCTGGCTGCCAGAAGCTGGAACAACTACAGCTTGCTAAACGAAAGGACAGGCTCCTAGCAGACTCCACGGGAGTTCCAGAGCTGATGCCACAATGGCAAGTAAGTCAGGCATTTCCGCTTTCGCTCTCTTGTGGATCCAATTGAACCATTCTCAGCATTTGTACTTGTAACTGACAAGCCCGGG
+
A>>AAAFBFFFFGGGC4BGGB4BAD5DD654DB444B2A222B22A2A0AAA3D5F55BAB133@D553B3BF211BGFCGFH3321BFB1FGBB3333BB/B??3B?//?/0B0B/FFHHAF1FBGH00BGH<CG/>DC/0?F1<?GHHF11=1><F0>GH><<<C0==DDDF0/G.C00=0AE.;:0...;.00;0F0EFBBBFGGGFFGG..C0;F0CBFG0;CFBFGFFFFFBBBB/;9;A...9-@
@M05620:37:000000000-D9766:1:1101:11249:4173 1:N:0:27
ACCACACCTTCTACAATGAGCTGCGTGTGGCTCCCGAGGAGCACCCCGTGCTGCTGACCGAGGCCCCCCTGAACCCCAAGGCCAACCGCGAGAAGATGCCCAGGTGAGTGGCCCGCTACCTCTTCTGGTGGCCGCCTCCCTCCTTCCTGGCCTCCCGGCGCTGCGCCCTTTCTCACTGGTTCTCTCTTCTGCCGTTTTCCGTAGGACTCTCTTCTCTGACCTGAGTCTCCTTTGGAACTCTGCAGGTTCTA
+
AAAAAAAAFFCDEGG1AE1B1FFFEEFBF0GGHFGAEEG?FHHHHGCA/AEAG11FHFHAEGGGCF>EGGGHHHEGGGGEGHHAAFGGGC/>BCHED1FHHHHF1?GHFHGGHA@CCCCFGHHHHGHHGHGHHGG?:CHGHFGFCFGFGGFFFGGGGG;:?;@B@?F@@FFFFFBFFFFFFFFFFFFF;BFFF@BFFFFFFFFBBBFFFFFFFFF/;B9FFFF/BFF/;FBBFFFFFBFFFFBFF?;BFFB
@M05620:37:000000000-D9766:1:1101:19548:4180 1:N:0:27
ACCACACCTTCTACAATGAGCTGCGTGTGGCTCCCGAGGAGCACCCCGTGCTGCTGACCGAGGCCCCCCTGAACCCCAAGGCCAACCGCGAGAAGATGCCCAGGTGAGTGGCCCGCTACCTCTTCTGGTGGCCGCCTCCCTCCTTCCTGGCCTCCCGGCGCTGCGCCCTTTCTCACTGGTTCTCTCTTCTGCCGTTTTCCGTAGGACTCTCTTCTCTGACCTGAGTCTCCTTTGGAACTCTGCAGGTTCTA
+
BBBABBBBFFFFGGGGFGGEGFHHGEEBAEGHEFGEEGGGGHHHHGGGGGGGHHHFHHHGGGGGGEGGGGGHHGHGGGGHEEHHHFEEGGDBCGFHFGHHHHHGHHHHHHGGHHGGGGGHHHHHHHHHHHGHHGGGGGHGHHGHHGGGGGGGGGGGGF-ADFFFFFFFFFFFFFFFFFFFFFFFFFFFFFFFFFFFFFFFFFFFFFFFFFFFFFFFFFFFFFFBFFFFFFFFFFFFFFFFFFFFFFFFFFF
@M05620:37:000000000-D9766:1:1101:14233:4196 1:N:0:27
ACCACACCTTCTACAATGAGCTGCGTGTGGCTCCCGAGGAGCACCCCGTGCTGCTGACCGAGGCCCCCCTGAACCCCAAGGCCAACCGCGAGAAGATGCCCAGGTGAGTGGCCCGCTACCTCTTCTGGTGGCCGCCTCCCTCCTTCCTGGCCTCCCGGAGCTGCGCCCTTTCTCACTGGTTCTCTCTTCTGCCGTTTTCCGTAGGACTCTCTTCTCTGACCTGAGTCTCCTTTGGAACTCTGCAGGTTCTT
+
11>AA11AFF113FGA3AGF1AB1ABEEGAGHFGAAE/E/EHHHHGCGAAE/G1AFGAAFEGGG/E/EGGGFHH/EEGGAFEH/<FEEC<B@@ACGF1<??1<<FB1<?GEFHHC-<@CBGHFGGHB<=G<CGGCCCA.CGG?C0B9CBFFFGFGGBG?A@GFBA@A@-B/FFF/FFFFFFBBFFFFFFFFFB@9;9EFFBBFB9BFFFFF/BFFFFBFFFFBFFB9FFFFFFF/F//FBFFFBFF-9/BF
@M05620:37:000000000-D9766:1:1101:17028:4210 1:N:0:27
AGTGCCAGCTCTCAATCGCACAGGGGACCCAGGGCCTGGCCCCTCCATCCAGAAAACCTATGACCTCACCCGCTACCTGGAGCACCAACTCCGCAGCTTGGCTGGGACCTATGTGAGTATCCAGCGTAGGAATCTGGGAGTTGGGGAGGAGTGAGGAGTTGGGGAAAGACAGTCCTAACCGTGGAGGGTTCTGGTAAATGATGGGGTGAGGAGGGGCTCTTTGGCTCCCACCAGTCCCCCTGTCTGGTCTA
+
A1>>AD11>FFFDFGFFFGFGCHAFGGE?EAFBAEE/FGA0GECGGHHHF1GBCGFGGHCFFBGHHGBGFEEEEEGHFGGGFGGBGGFG0FHFE//>>>EEHFFGGFFCFCGHGFFFHHHHFHHHGGGGFH1@GFDBFGGEHEFGCGGGCCF.0GCGGB/DF?GG.GCGHFHCFHHHH/G@;CAGGGGEFGFBG0CBFFFGFGGGFF=EFFFFB;@@>-BF/9B//BEEFFFFF/9//;B?EBFFEFFFF/
@M05620:37:000000000-D9766:1:1101:17010:4222 1:N:0:27
AGTGCCAGCTCTCAATCGCACAGGGGACCCAGGGCCTGGCCCCTCCATCCAGAAAACCTATGACCTCACCCGCTACCTGGAGCACCAACTCCGCAGCTTGGCTGGGACCTATGTGAGTATCCAGCGTAGGAATCTGGGAGTTGGGGAGGAGTGAGGAGTTGGGGAAAGACAGTCCTAACCGTGGAGGGTTCTGGTAAATGATGGGGTGAGGAGGGGCTCTTTGGATCCCACCAGTCCCCCTGTCTGGTCTA
+
>A>>>FF11CFFG1FGFG11E?GCGEE0AAGHA0EB/BGH0GECFGH1GHHHFHGGHGH1BFDGHDGHHFFEE/>EGDGFBFGHHHC?EH1B>E?E>FBFCHBFGGGCEHGHFG2GDGHFHHHGH@BEGGHHGHHHFHCFCHHF@GFCCCEFGDGHCFC/D<CCEFHHBHHHHHHFHHHHGGGGGGG@EFFGGGCFFGGGGGGEGG-@EFFFFF=@@@FFBFFF/BFFFFFFFFFFFFFF@FFFFFFFFFF
@M05620:37:000000000-D9766:1:1101:22556:4223 1:N:0:27
ACCACACCTTCTACAATGAGCTGCGTGTGGCTCCCGAGGAGCACCCCGTGCTGCTGACCGAGGCCCCCCTGAACCCCAAGGCCAACCGCGAGAAGATGCCCAGGTGAGTGGCCCGCTACCTCTTCTGGTGGCCGCCTCCCTCCTTCCTGGCCTCCAGGCGCTGCGCCCTTTCTCACTGGTTCTCTCTTCTGCCGTTTTCCGTAGGACTCTCTTCTATGACCTGAGTCTCCTTTGGAACTCTGCAGGTTCTA
+
ABCCCCCCFFFFGGGGGGGGGGHHGEGFHGHHHGGGGGGFGHHHHGGGEFGGHHHHHHHGGGGGGGGGGGGHHHHGGGGHGHHHHGGGGGGGGGHHHBFHHFHFHHHHHDFFHH->ADGHHHHHHHHHHFGHHGGGGGHGHHGHHGGGGGGGGGG/:F.ADGGGGGFFFFFFFFFFFFFFFFFFFFFFFFFFFFFFFFFFFFFFFFFFFFFFFFF/BFFFFFFFFFFFFFFFFFFFFFFF/;FFFFF/;F;
@M05620:37:000000000-D9766:1:1101:12255:4223 1:N:0:27
ACCACACCTTCTACAATGAGCTGCGTGTGGCTCCCGAGGAGCACCCCGTGCTGCTGACCGAGGCCCCCCTGAACCCCAAGGCCAACCGCGAGAAGATGTCCAGGCGAGAGGCCCGCTACCTCTTCTGGCGCCCGCATCACTCCTTCCTGGCCTCCCGGCGCTGCGCCCAATCTCACTGGAGCTCTCTTTTGCCGTTTTACGTAGGACTCTCTTCTCTGAGCTCAGTCTCCTTTGTGTCTCTGCGGGGTCTA
+
>AA1AAAACFFFGFGCBG11B1B1E0AAA0FH1BFA0EGCEHHHHGGGEAFEHHHFHHHE/EEGG/>EGEE0G1??EE>F//FEAF//>C<//?0?1F22@210/><>/>....->---/00000==00;.-----;90=;B9000/00/..0..9.;-;@-;-99-;--;//;;///-/--;/99F//;///;--;9//--/--///;B/;;B9////////;9;//:B//9//-9/9/:9/------;/
@M05620:37:000000000-D9766:1:1101:13551:4225 1:N:0:27
AGTGCCAGCTCTCAATCGCACAGGGGACCCAGGGCCTGGCCCCTCCATCCAGAAAACCTATGACCTCACCCGCTACCTGGAGCACCAACTCCGCAGCTTGGCTGGGACCTATGTGAGTATCCAGCGTAGGAATCTGGGAGTTGGGGAGGAGTGAGGAGTTGGGGAAAGACAGTCCTAACCGTGGAGGGTTCTGGTAAATGATGGGGTGAGGAGGGGCTCTTTGGCTCCCACCAGTCCCCCTGTCTGGTCTA
+
BCABCFFFBFFFGGGGGGGGGFHCGGGFEFHHGFGGCFHHFHGHGGHHHGHHBFGHHGHFHHEHHHHHHHHGG>EFHHHHFHHHHHHHGGHHGGGEEHHHGHHGGGHHGHHHHHHHHDHHHHHHHGGGGGHHHHHHHHHGGHHHGGGGGGGGHHHHGGCHHHGGGGHHHHHHHHHHHHHHGGGGGGGG:FFGGGFGGGGGGGGGGGFFFFFFFFFFFFFFFFFFFFFEFFFFFFFFFFFFFFFFFFFFFFF
@M05620:37:000000000-D9766:1:1101:17600:4259 1:N:0:27
AGTGCCAGCTCTCAATCGCACAGGGGACCCAGGGCCTGGCCCCTCCATCCAGAAAACCTATGACCTCACCCGCTACCTGGAGCACCAACTCCGCAGCTTGGCTGGGACCTATGTGAGTATCCAGCGTAGGAATCTGGGAGTTGGGGAGGAGTGAGGAGTTGGGGAAAGACAGTCCTAACCGTGGAGGGTTCTGGTAAATGATGGGGTGAGGAGGGGCTCTTTGGCTCCCACCAGTCCCCCTGTCTGGTCTA
+
AAAAAFFFAFFFFGGBDCFACGCGAAEEGGAGFFGGC/GCAFEHF/GH1FGAFGHFHG0GHEGHHHHFHHFGGGC@GHHFHHHHHHHHGHHHGGGGGHHHGHHGGGHHGHHHHHHHHHHHHHHHHGGGGGHHHHHHHHHGGHHHGGGGGGGHHHHHHGHGHHGGGGHHHHHHHHHHHHHHGGGGGGGGGGGGGGFGGGGGGGGGGGB@FFFFFF@@@@FFFFFFFFFFFFFFFFFFFFFF@FFFFFFFFFF
@M05620:37:000000000-D9766:1:1101:11583:4261 1:N:0:27
AGTGCCAGCTCTCAATCGCACAGGGGACCCAGGGCCTGGCCCCTCCATCCAGAAAACCTATGACCTCACCCGCTACCTGGAGCACCAACTCCGCAGCTTGGCTGGGACCTATGTGAGTATCCAGCGTAGGAATCTGGGAGTTGGGGAGGAGTGAGGAGTTGGGGAAAGACAGTCCTAACCGTGGAGGGTTCTGGTAAATGATGGGGTGAGGAGGGGCTCTTTGGCTCCCACCAGTCCCCCTGTCTGGTCTA
+
>A1>AFFCAFFFFGGGF1FFAEFFFGEE?AGHCAE/AAGCAGGHGGFHAFHFDF1BGEFFFHEHHH1GHHHGGE@>GHHFGGHA0?GEG0GHEEEE@0FGGEGFGGHHGHHHHHGHHHHHHFHHHGBFGGHHHHHFHHHGCHHHGGGGGCCFHHHHHGHHHHGGGGHFHHHHHHFHHHHH@9CAFEGG9AFGGGCFGGGGGGGGGGF@FFFFF?@?@@FFFFFFFBBAFFFFFFFFFFFB@FFFFFFFFFF
@M05620:37:000000000-D9766:1:1101:15306:4282 1:N:0:27
GAGGCTGCTTTGGAAGAAACTCATAGATTACTGCAACAGTTCCCCCTGGACCTGGAAAAGTTTCTTGCCTGGCTTACAGAAGCTGAAACAACTGCAGAAGGCTACACGTCAAGCCAGGCGGATAGCCGCCTCCAAGAGAGTAACCGAGCTAAAGACACCATGAAAAGAACGTAAGGCATTTACGCATTCGCCCTCTTGTGGATCCAATTGCACAATTCTCCAAATTTGTACTTGCAACTGCCAAGCCCAGG
+
CCCCCCFCFFFFGFGGGGGGGGHHHHHHHHHHHHHHHHHGHHHHHGGGHHHHHHHGHHHHFHHHHHGGHHHHHHHHHHHHHHHHHHHGHHGHH3BB33331?3F23B?FGE1B@FBG?F//>>FHDFDFGG?FGFH002?FDGF2>>C<A111>><<<.>GH1>F<F.</=<<GHBCHGG0CCEG.=;<CEDGG;CFF90:0:;:;FFB00;CFFGG009009;;0CB0;B0;F0:0:FBF/0;AE...9.
@M05620:37:000000000-D9766:1:1101:13227:4283 1:N:0:27
AGTGCCAGCTCTCAATCGCACAGGGGACCCAGGGCCTGGCCCCTCCATCCAGAAAACCTATGACCTCACCCGCTACCTGGAGCACCAACTCCGCAGCTTGGCTGGGACCTATGTGAGTACCCAGCGTAGGAATCTGGGAGTTGGGGAGGAGTGAGGAGTTGGGGAAAGACAGTCCTAACCGTGGAGGGTTCTGGTAAATGATGGGGTGAGGAGGGGCTCTTTGGCTCCCACCAGTCCCCCTGTCTGGTCTA
+
BCABCFFFCFFFGGGGGGGGGGHHGGGGGGHHGGGGGGHHHHGHGGHHHHHHHHHHGGHHHHHHHHHHHHHGGGGGHHHHHHHHHHHHGHHHGGGGGHHHGHHGGGHHGHHHHHHHHHHFHHHHHGEGGGHHHHHHHHHGGHHHGGGGGGGHHHHHHGHHHHGGGGHHHHHHHGHHHHHGGGEGGGGGAFGGGGFGGGGGGGGGGFFFFFFFFFFFFFFFFFFFFFFFFFFFFFFFFFFFFFFFFFFFFF/
@M05620:37:000000000-D9766:1:1101:19790:4285 1:N:0:27
ACCACACCTTCTACAATGAGCTGCGTGTGGCTCCCGAGGAGCACCCCGTGCTGCTGACCGAGGCCCCCCTGAACCCCAAGGCCAACCGCGAGAAGATGACCCAGGTGAGTGGCCCGCTACCTCTTCTGGTGGCCGCCTCCCTCCTTCCTGGCCTCCCGGAGCTGCGCCCTTTCTCACTGGTTCTCTCTTCTGCCGTTTTCCGTAGGACTCTCTTCTCTGACCTGAGTCTCCTTTGGAACTCTGCAGGTTCT
+
ABABBBBBFFFFGGGGGGGGGDHGGEF24BA2BFFGEEEEAHHFGG0F1BEF533BDG3EG?0EFG@EG@12BFGFGG?/?CGHCFFGGD/B/?F2GDDFHH/GEG<FAF</FGHCGGGGHHHHGHHHHHHGGHGGGGGHGHHGGGGGGGGGGGGGGGGGGGGGGGFFFFFFFFFFFFFFFFFFFFFFFFFFFFFAFFFFFFFFFFFFFFFFFFFFFFFFFFFFFFFFFFFFFFFFFFFFFFFFFFFFFFF
@M05620:37:000000000-D9766:1:1101:18541:4296 1:N:0:27
ACCACACCTTCTACAATGAGCTGCGTGTGGCTCCCGAGGAGCACCCCGTGCTGCTGACCGAGGCCCCCCTGAACCCCAAGGCCAACCGCGAGAAGATGCCCAGGTGAGTGGCCCGCTACCTCTTCTGGTGGCCGCCTCCCTCCTTCCTGGCCTCCCGGCGCTGCGCCCTTTCTCACTGGTTCTCTCTTCTGCCGTTTTCCGTAGGACTCTCTTCTCTGACCTGAGTCTCCTTTGGAACTCTGCAGGTTCTA
+
CDCDCCCBFFFFGGGGGGGGGGHHGEGEGGHHHGGGFGGGGHHHHGGGGGGGHHHHHHHGGGGGGGGGGGGHGHHGGGGHGHHHHGGGGGGGGGHHHGHHHCHCFGGHH1FFHH-ADGGHHHHGHHHHD/EHHGGGGGHGHHGHHGGGGGGGGGG?D?-ADF;DCFFFFFFFFF0BFFFFFFFFFFFFFFFFFFFDFFFFFFFDDFFFFFFFFFFFFFFFFFF9BBFFFFFFFFBFFFBB0FFFFFFBFFB
@M05620:37:000000000-D9766:1:1101:24140:4303 1:N:0:27
ACCACACCTTCTACAATGAGCTGCGTGTTGCTCCCGCGGATCACCCCGTGCTTCTGACCGAGGCCCCCCTGAACCCCAAGGCCAACCGCGAGAAGATGACACGACTGGTGTCCCTTCTCAATTTCGGCTTTCCCCCTCCATTCCTCCCGGCCCTGCGAACTTTCGCCCTTTCTCACTCTTTTTCCGTTTTTCGCCGCTCCCTATTACCTGCCTTGCGTACCCTAAGTCCCTCTGTAGTTTATCAATATCCA
+
3>AABABBFFFFGGGFGGFGGGGHGEEG4BFHHHGG2E2A0AFHHHEE1AEF55BFEFF0/E/>FEGGGGGHGHGEAEEEGHHGH/?BC/BDCDHH11<?11//<...10.11<11>10000<=</--<</<00;.-:D/0000;CG..---;..99-:-.9;9..AD-/9/;F/;//;;9//:/./9/..;-..---9;.9F/;/////999//;-9.-.99../9//;/.:B/;/9/9//99/9////;
@M05620:37:000000000-D9766:1:1101:20099:4315 1:N:0:27
ACCACACCTTCTACAATGAGCTGCGTGCGGCTCCCGAGGAGCACCCCGTGCTGCTGACCGAGGCCCCCCTGAACCCCAAGGCCAACCGCGAGAAGATGCCCAGGTGAGTGGCCCGCTACCTCTTCTGGTGGCCGCCTCCCTCCTTCCTGGCCTCCCGGCGCTGCGCCCTTTCTCACTGGTTCTCTCTTCTGCCGTTTTCCGTAGGACTCTCTTCTCTGACCTGAGTCTCCTTTGGAACTCTGCAGGTTCTA
+
BBBBBBAA4CCFGGGFGGBFGFHHGEF22AEEEFFE2EE?1FGFHGGF?EEFBGFHHHF@EC?EGGGCG@EGHHHGGGGHGHHHHEFFGGBFGGHBDGHHHHHGGHHGGBEEHHGGGGGHHHHHHHHHHHGGFCFFGGGGGGGGGGGGGGGFGGGEGG9BDFFFAFFFFFFFFF9BFFFBFBBBFFFFFFBBBBFFFFFFFFFFFFFFFFFFFFFFBF/;FFF/;FF9FF/BFFFFFF/BFFFFFFFFFFF
@M05620:37:000000000-D9766:1:1101:18911:4374 1:N:0:27
ACCACACCTTCTACAATGAGCTGCGTGTGGCTCCCGAGGAGCACCCCGTGCTGCTGACCGAGGCCCCCCTGAACCCCAAGGCCAACCGCGAGAAGATGCCCAGGTGAGTGGCCCGCTACCTCTTCTGGTGGCCGCCTCCCTCCTTCCTGGCCTCCCGGAGCTGCGCCCTTTCTCACTGGTTCTCTCTTCTGCCGTTTTCCGTAGGACTCTCTTCTCTGACCTGAGTCTCCTTTGGAACTCTGCAGGTTCTA
+
BBBBBBBBFFFFGGGGGGGGGGHGGEEBGFHHHGGGGGGGGHHHHGGGGGGGHHHHHHHGGGGGGGGGGGGHHHHGGGGHGHHHHGGGGGGGGGHHHGHHHHHGHHHHHHGGHHGGGGGHHHHHHHHHHHGHGGGGGGHGHHGHHGGGGGGGGGGGGG?DGGGGGGFFFFFFFFFFFFFFFFFFFFFFFFFFFFDFFFFFFFFFFFFFFFFFFFFFFFFFFFFFFFFFFFFFFFFFFFFFFFFFFFFFFFF
@M05620:37:000000000-D9766:1:1101:22406:4379 1:N:0:27
ACCACACCTTCTACAATGAGCTGCGGGTGGCTCCCGAGGAGCACCCCGTGCTGCTGACCGAGGCCCCCCTGAACCCCAAGACCAACCGCGAGAAGATGCCCAGGTGAGTGGCCCGCTACCTCTTCTGGTGGCCGCCTCCCTCCTTCCTGGCCTCCCGGAGCTGCGCCCTTTCTCACTGGTTCTCTCTTCTGCCGTTTTCCGTAGGACTCTCTTCTCTGACCTGAGTCTCCTTTGGAACTCTGCAGGTTCTA
+
AAA1AAAAFFFFGGGCBGF1G1B1E00A00GH1FGCAEGCEHGHHGGGAEGGGHGBHHFG/>?EF/EGGEF0B1?EGE/F00BGHG//BCC//<0?1111?F/?GHGHHHGEGEGCCCGHFHF0GHH0CHGGCCCGCB.CFFBBF0BFF9?A0.A;.@-9@-BF??A;-B/FBFBFFFFFFFFFBFBBFFB/B@F?9AFFFFFFFFBFFF/B/BFFBF/BFFFFFFFFFF/B9F/9BFFFFFBFFFFFFFF
@M05620:37:000000000-D9766:1:1101:12988:4381 1:N:0:27
ACCACACCTTCTACAATGAGCTGCGTGTGGCTCCCGAGGAGCACCCCGTGCTGCTGACCGAGGCCCCCCTGAACCCCAAGGCCAACCGCGAGAAGATGCCCAGGTGAGTGGCCCGCTACCTCTTCTGGTGGCCGCCTCCCTCCTTCCTGGCCTCCCGGCGCTCCGCCCTTTCTCACTGGTCCTCTCTTCTGCCGCTTTCCGCAGGACTCTCTTCTCTGACCTGAGTCTCCTTTGGAACTCTGCAGGTTCTA
+
CCCCCCCBFFFFGGGGGGGGGGHHGGGGHGHHHGGGGGGGGHHHHGGGEGGGHHHHHHHGGGGGGGGGGGGHGHHGGGGHGGHHHGGGGGGGGGHGGHGFFHHECGF=1?/?0?-A-CDHH00DGG00</.<GCFGDECEHHG/:CFF0:F9BA.A.C-;?-.;.AAFA/0B09;90BFF0;FFFB90BFF0BF-;AEBBD.:--../BFFFFF0;BBFBB9///;BBB0F000/00;BB0B0;99:0000
@M05620:37:000000000-D9766:1:1101:7961:4382 1:N:0:27
ACCACACCTTCTACAATGAGCTGCGTGTGGCTCCCGAGGAGCACCCCGTGCTGCTGACCGAGGCCCCCCTGAACCCCAAGGCCAACCGCGAGAAGATGACCCGGGGAGTGGCCCGCTACCTCTTCTGTGGGCCCCCTCCCTCCTTCCTGCGCTCCCGGGGCTGCGCCCCTTCTCACTGTGTCTCTCTTCTGCCGTTTTTCGTGGGACTCTCTTCTCTGACCTGAGTCTCCTTTGTGACTCTGCAGGGTCTA
+
AAAAA1AAFFFFFGGGGG1AFFGGEBEAAEHHHFFG?EE/AGCHHGGEEEGGFHFHHHFEEEEEGFGGGGGHHGHGGGGHGHHHHGGGGG@@CCHFG1>?F0<</>@C.>..0<AC---G0<G0:G::0C...-;--;9EBF./0090;/-;-=.:-9-9@---9@-@--;-;F/;///9/9;BFFF9/;///-:-;A-9-A--;-;9;FFFF99BB9//;/;/:B99BF99B/9-///;B/9/;9-99F;
@M05620:37:000000000-D9766:1:1101:22241:4426 1:N:0:27
ACCACACCTTCTACAATGAGCTGCGTGTGGCTCCCGAGGAGCACCCCGTGCTGCTGACCGAGGCCCCCCTGAACCCCAAGGCCAACCGCGAGAAGATGCCCAGGTGAGTGGCCCGCTACCTCTTCTGGTGGCCGCCTCCCTCCTTCCTGGCCTCCCGGAGCTGCGCCCTTTCTCACTGGTTCTCTCTTCTGCCGTTTTCCGTAGGACTCTCTTCTCTGACCTGAGTCTCCTTTGGAACTCTGCAGGTTCTA
+
CCCDCDDCFFFFGGGGGGGGGGHHGGGGHGHHHGGGGGGGGHHHHGGGGGGGHHHHHHHGGGGGGGGGGGGHFHHGGGGHGHHHHGGGGGGGGGHHHHHHHHHG1?GHBGFFHFGGGGGHGHHHEHHHHHGHHGGGGGHGHHGHHGGGFGGGGGGGFF?DDGGGGGFFFFFFFFFFFFFFFFFFFFFFHHFFFFFFFFFFFFFFFFFFFFFFFFFFHFFFFFFFFFFFFFFFFFFFFFFFFFFFFFFFFFB
@M05620:37:000000000-D9766:1:1101:23898:4442 1:N:0:27
ACCACACCTTCTACAATGAGCTGCGTGTGGCTCCCGAGGAGCACCCCGTGCTGCTGACCGAGGCCCCCCTGAACCCCAAGGCCAACCGCGAGAAGATGCCCAGGTGAGTGGCCCGCTACCTCTTCTGGTGGCCGCCTCCCTCCTTCCTGGCCTCCCGGAGCTGCGCCCTTTCTCACTGGTTCTCTCTTCTGCCGTTTTCCGTAGGACTCTCTTCTCTGACCTGAGTCTCCTTTGGAACTCTGCAGGTTCTA
+
BBBBBBBBFFFFGGGGGGGGGGHHGGGECEHHHGGFDGGGGHHHHGGGEGGGHHGHHHGGGGGGGGGGGGGHHHHGGGGHGHHHHGGGGGGGGGHHHHHHHHHGHHHHHHEGHHGGGGGHHHHHHHHHHHDHHGGGGGHGHHGHHGGGGGGGGGGGFG-@BGGGGGFFFFFFFFFFFFFFFFFFFFFFFFFFFFDFFFFFFFFFFFFFFFFFFFFFFFFFFFFFFFFFFFFFFFFFFFFFFFFFFFFFFFB
@M05620:37:000000000-D9766:1:1101:23563:4491 1:N:0:27
AGTGCCAGCTCTCAATCGCACAGGGGACCCAGGGCCTGGCCCCTCCATCCAGAAAACCTATGACCTCACCCGCTACCTGGAGCACCAACTCCGCAGCTTGGCTGGGACCTATGTGAGTATCCAGCGTAGGAATCTGGGAGTTGGGGAGGAGTGAGGAGTTGGGGAAAGACAGTCCTAACCGTGGAGGGTTCTGGTAAATGATGGGGTGAGGAGGGGCTCTTTGGCTCCCACCAGTCCCCCTGTCTGGTCTA
+
ABAABFFFCFFFGGGGGGGCGGHHGGGGGGHHGGGGDGHHHHGHGGHHHHHHHHHHHGHHHHHHHHHHHHHGGFGGHHHHHHHHHHHHGHHHGGGGGHHHGHHGGGHHGHHHHHHHHHHHHHHHHGGGGGHHHHHHHHHGGHHHGGGGGGGGHGHHHGGHHHGGGGHHHHHHHHHHHHHHGGGGGGGGGGGGGGFGGFGGGGGGGGFFFFFFFFFFFFFFFFFFFFFFFFFFFFFFFFFFFFFFFFFFFFF
@M05620:37:000000000-D9766:1:1101:14085:4496 1:N:0:27
GAGGCTGCTTTGGAAGAAACTCATAGATTACTGCAACAGTTCCCCCTGGACCTGGAAAAGTTTCTTGCCTGGCTTACAGAAGCTGAAACAACTACAGGATGCTACCCGTCAGGCCAGGCTCCTCGCCGACTCCACGGGAGTCCCAGAGATGATGCCACAATGGCAAGTAAGTCAGGCATTTCCGCTTTCGCACTCTTGTGGATCCAATTGAACACTTATCAGCATTTGTACTTGTAACTGCCAAGCCAGGG
+
B3ABBBFBFFFFGGGGGGGGGGHHHHHHHHHHHHHHHHHDFHHHHGFGHHHHHHHHHHFHGHHHHHHHHHHHHHHHHHHHHHHHHGHHHHHHH3FG33BBBGHHF2BEE>EFF3?FA?/B0?G2E@/><BCGFBH/>CGG/2??<1?G0?11@G1FGGGHH11<FGGGH1F=<00CHHHH0DFEGGGG0CE.ADHHHHFGGGGFGGGGGG0CB0/=C0CF90;FGGGGFGGGGGGGGGGF/BFFFEEFFFF
@M05620:37:000000000-D9766:1:1101:20902:4499 1:N:0:27
AGTGCCAGCTCTCAATCGCACAGGGGACCCAGGGCCTGGCCCCTCCATCCAGAAAACCTATGACCTCACCCGCTACCTGGAGCACCAACTCCGCAGCTTGGCTGGGACCTATGTGAGTATCCAGCGTAGGAATCTGGGAGTTGGGGAGGAGTGAGGAGTTGGGGAAAGACAGTCCTAACCGTGGAGGGTTCTGGTAAATGATGGGGTGAGGAGGGGCTCTTTGGCTCCCACCAGTCCCCCTGTCTGGTCTA
+
A?>AAFF11FFFGFGGGGAFEEHGGGEAEEHHGAFGCFHHEGGCGGHBGFHHEHHHFGF1FGFHHHHHHFFEGGGGHBGHHHHHHHHHGH1GEGGEEHHH?F</EGE0<FCGFB22FHH1>2FFHGA<B/11<<F<GF0/<?D<CG.>C<><<GGF0.CCDBCCGG.:C//;0000:C/:A..A99.?EGGGFBFBBFBBF0B0CFA?AF-/9-9>;@E///9//BFAFFAFFFFFBB-A@EBB/:/;///
@M05620:37:000000000-D9766:1:1101:14372:4512 1:N:0:27
AGTGCCAGCTCTCAATCGCACAGGGGACCCAGGGCCTGGCCCCTCCATCCAGAAAACCTATGACCTCACCCGCTACCTGGAGCACCAACTCCGCAGCTTGGCTGGGACCTATGTGAGTATCCAGCGTAGGAATCTGGGAGTTGGGGAGGAGTGAGGAGTTGGGGAAAGACAGTCCTAACCGTGGAGGGTTCTGGTAAATGATGGGGTGAGGAGGGGCTCTTTGGCTCCCACCAGTCCCCCTGTCTGGTCTA
+
AB>ABFFFBFFFGGGGGFFGGGHHFGGGEEHHGGGGFFGHEHGHGGHHFGHGFFAGHGHFHHFHHHGHHHHGGEGGHHHHHHHHHHHHGHHHGGGE>FGHEHHEG?HHGHHHHGHHHFHFHDHHHC?EGGGHHHHFFFGGAGHFCCGGGGD>GHHFGGFHHHGCEGHHHHHFHEHHHHHHBAEBAEGG9.;FFFCFGGGGGGGGGGDBFFFFFFBBBBEFFFFFF//AFFFFFFFFFFFFBABFFFF/BFF
@M05620:37:000000000-D9766:1:1101:13440:4528 1:N:0:27
GAGGCTGCTTTGGAAGAAACTCATAGATTACTGCAACAGTTCCCCCTGGACCTGGAAAAGTTTCTTGCCTGGCTTACAGAAGCTGAAACAACTACAGACTGCTACCCGTAAGGAAAGGCCCCTAGAAGACTCCAAGGGAGTAAAAGAGCTGATGAAACAATGGCAAGCAAGTCAGGCATTTCCGCTTTAGCACGCTTGCGGATCCAATTGAACAATTCTCATCATTTGTACTTGGAACTGACAAGCCAGGG
+
AA3>AACBFFDFFA5444FBFFGFGGFGHBGFFHF4FEFDGG5FGGAFF2BBFBG2BACG35DFB5BBBGFF1ABABGFAA3BBBDB3F3??@333341333@@FG?EE>1B3B?30?///>F/0BEBGG3FHCG3//?/<BFFGBF0011@11@DBFFF@110??</0001??<00.<>DG1<<CDF=0=<<-<EE..--A@:C0:<C;;0:;B00;;CF0;C0;9000;CFF0;;B990;B;.;CB..:
@M05620:37:000000000-D9766:1:1101:14090:4547 1:N:0:27
ACCACACCTTCTACAATGAGCTGCGTGTGGCTCCCGAGGAGCACCCCGTGCTGCTGACCGAGGCCCCCCTGAACCCCAAGGCCAACCGCGAGAAGATGCCCAGGTGAGTGGCCCGCTACCTCTTCTGGTGGCCGCCTCCCTCCTTCCTGGCCTCCCGGCGCTGCGCCCTTTCTCACTGGTTCTCTCTTCTGCCGTTTTCCGTAGGACTCTCTTCTCTGACCTGAGTCTCCTTTGGAACTCTGCAGGTTCTA
+
ABABBBA>BFFFFGGGGGBFFFFGGEEBAEGGFAFEAEGCFHDGHGGGEEGFHHHGHHHGCFGFGFGGGGGHFFHGGGGHGHHHHGEEGG@CCGGE2GDF?GEFFGGHGGGFHECGCGGHGHHFHHHHGCGHHGGCGGHGHFGGHGFBFFFFFAEGGB-;?>DDF;9DDFBBFFFFFFF;FBFF//BFFFFBFFA.BEFFF9FDDFFF/FF/FFFFFFFFFFB9.//9BFB/BBBFFFFFFFBFFFAFFF/
@M05620:37:000000000-D9766:1:1101:10890:4554 1:N:0:27
AGTGCCAGCTCTCAATCGCACAGGGGACCCAGGGCCTGGCCCCTCCATCCAGAAAACCTATGACCTCACCCGCTACCTGGAGCACCAACTCCGCAGCTTGGCTGGGACCTATGTGAGTATCCAGCGTAGGAATCTGGGAGTTGGGGAGGAGTGAGGAGTTGGGGAAAGACAGTCCTAACCGTGGAGGGTTCTGGTAAATGATGGGGTGAGGAGGGGCTCTTTGGCTCCCACCAGTCCCCCTGTCTGGTCTA
+
AAAABFFFBFFFGGGGGGGGGGHHGGGGGGHHGGGGGGHHHHGHGGHHHHHHHHHHHGHHHHHHHHHHHHHGGGGGHHHHHHHHGHHHGHHHGGGGGHHHGHHGGGHHGHHHHHHHHHHHHHHHHGGGGGHHHHHHHGGGGHHHGGGGGGGHHHHHHGHHHHGGGGHHHHHHHHHHHHHHGFGGGGGGEGGGGGFGGGGGGGGGGGFFFFFFFFFFFFFFFFFFFFFFFFFFFFFFFFFFFFFFFFFFFFF
@M05620:37:000000000-D9766:1:1101:12975:4571 1:N:0:27
GAGGCTGCTTTGGAAGAAACTCATAGATTACTGCAACAGTTCCCCCTGGACCTGGACAAGTTTCTTGCCTGGCTTACAGAAGCTGAAACAACTGCCAATGTTCCACACAAAAAAACACGCTCTTAAAACACCAAAAGAGAAAAAAAGAGCAGACAAGAAAATGAGAAATAACACAGGGAATCTCTCTACAGCAGTCTTCTGTACCCCACTATAAAATGCTCAACATCTCTACTGATATGATATAGGACATG
+
>3A>>>CABBB@GABB4FBBFGFHHFDGGFBDDF44AFADFDDBFEAB22BBFBABB31BDDFDDDDBBB3A1BB3BABABBBBF3BB@??BBFBF333@44444BB111?B1////0/////?B43?3/0/?/?C2?2C2@<0<<//<0100?000000>11<1>11=<000/....../0=0000000:0/.;/00;000000;..;./009000000000;090;0900000000000000//;/999
@M05620:37:000000000-D9766:1:1101:7098:4594 1:N:0:27
ACCACACCTTCTACAATGAGCTGCGTGTGGCTCCCGAGGAGCACCCCGTGCTGCTGACCGAGGCCCCCCTGAACCCCAAGGCCAACCGCGAGAAGATGACCAGGGGAGTGTCGCGCGACCTCTTCTATGGGCCGCCTCCCTCCGAACTGTCCTCCCCAGGCTGCGCCCTTTATCACTGTGGCTCTCTTTTGCCGTGTTCCGTAGGACTCTCTTCTCTGTGCTGAGTATCCTTTGTGACTCTGCAGGGTCTA
+
>>>AAAA1BBB1BFG1B11BA1FBABEBB0GFBA0A0EE/EHGHHGG///B/FB1GHGFAEECGEE@EEEEHFGEEEEGEFGHF/FG?C/<><CG1><1?F10?/>AA?>11..<>-<<A.CG;0;0000...-;-...;//..-.-.90090;/9---9----;@A--;B////;////--;;FFF//;///-;-9A//-;--:/9/;/;F/;//;///;;//;;//;B//;/9-///9F;///---/;/
@M05620:37:000000000-D9766:1:1101:20412:4618 1:N:0:27
ACCACACCTTCTACAATGAGCTGCGGGTGGCTCCCGAGGAGCACCCCGTGCTGCTGACCGAGGCCCCCCTGAACCCCAAGGCCAACCGCGAGAAGATGCCCAGGTGAGTGGCCCGCTACCTCTTCTGGTGGCCGCCTCCCTCCTTCCTGGCCTCCCGGCGCTGCGCCCTTTCTCACTGGTTCTCTCTTCTGCCGTTTTCCGTAGGACTCTCTTCTCTGACCTGAGTCTCCTTTGGAACTCTGCAGGTTCTA
+
AAA3ABBBFFFFGGGGGGGGGBFFF2AA2AGGEFGA2EEC?GGHHGGG1EGGBGEGHHFEEG/EG1EGGCCFHEHGGGFHGCHHEFACGGC@?FFFGGDCGHAFGCGCGHGGHHGGGGGHHHHHHHHHGHGHHGGGGGGGGGGGGGFGGBFGGEFGFB@->BFFFAFF;FFFFFFFFFF;FFFFFFFFFFFFFFFFFFFFFFFFFFFFEFFFFFFFFFFFFFFBFFFFFFFFFFEFFF/FF//BFFAFFFF
@M05620:37:000000000-D9766:1:1101:24229:4657 1:N:0:27
ACCACACCTTCTACAATGAGCTGCGTGTGGCTCCCGAGGAGCACCCCGTGCTGCTGACCGAGGCCCCCCTGAACCCCAAGGCCAACCGCGAGAAGATGCCCAGGTGAGTGGCCCGCTACCTCTTCTGGTGGCCGCCTCCCTCCTTCCTGGCCTCCCGGAGCTGCGCCCTTTCTCACTGGTTCTCTCTTCTGCCGTTTTCCGTAGGACTCTCTTCTCTGACCTGAGTCTCCTTTGGAACTCTGCAGGTTCTA
+
ABABBBBBFFFFGFGFDGGGGGGHGEGGHGHHHGGGGGGCGHHHHGGGE1EGHHHGHHHGGGGGGGFGGGGHHGHGGGGHGHHHGGGGGFCGGGHHBFFHHHHFFHHHFHGGHHGGGGGHFHHHHHHHHHGHHGGGGGHGHHGHHGGGGGGGFGGFGG-ABFGGGGFFFFFFFFFFFFF/BFFFFFFFFFFFFFFFFFFFFFFFFFFFFFFFFFFFEBFFFFFFFFFFFFFFFFFFFFFFFFFFFFFFFFF
@M05620:37:000000000-D9766:1:1101:11949:4680 1:N:0:27
AGTGCCAGTCCCACTCGGACAGGGGTCCCCTGGCCTGGCCCCTCCACCCCGAAAACCTCGGACCCCACCCGCTACCTGGGGCACCCACTCCGCTGCTTGGCTGGGGCCTCTGTGCGTATCCCGCGTCGCTATCTGAGCGTTGGGCCGGCGTGCGGCGTTGGGCCAAGCCCGTCCTAACCGTGGCGGGCTCTGGTAAATGATGGGGCGAGGCGAAGCTCTTTGGCTCCCACCAGTACCCCTACATGGCCTAT
+
>A>>>DF1CFBBA1BGGAEAAABAE0A0BABBBBFD/BBBAECEG0B0BAE/AAEFF0F/E?>E?EAEGFGG/>EHBBF/EEGGGG/AFBGFG/<C1DF?0?FFG/?>FHHHFHHG/CCHHGAACA<<-..;C0G0<C-;CCHC.;-:AG9-;;@>@@-@F;----:9A-@@FBFFFFF-;;-9;;>-@EFFF/9FFFF9FFF-;-@-@>-;---9;;B//;;/;FA-FFF-A;BFFF----//;B-/:BB
@M05620:37:000000000-D9766:1:1101:9460:4696 1:N:0:27
AGTGCCAGCTCTCAATCGCACAGGGGACCCAGGGCCTGGCCCCTCCATCCAGAAAACCTATGACCTCACCCGCTACCTGGAGCACCAACTCCGCAGCTTGGCTGGGACCTATGTGAGTATCCAGCGTAGGAATCTGGGAGTTGGGGAGGAGTGAGGAGTTGGGGAAAGACAGTCCTAACCGTGGAGGGTTCTGGTAAATGATGGGGTGAGGAGGGGCTCTTTGGCTCCCACCAGTCCCCCTGTCTGGTCTA
+
>A1AAF1CAFFFFFG3AAFCEG0FAEFGE?GHCGGAEAGA0GGAFGFHDBGDB01FGGHGHHFHHGFHHHHGGE@EHHHAGHHHCGHGGEGHGGGE>FGHGHHGGEFHGGBHHHGGHHFHHGHFFGGGGGHHHHGFG0?<EGHHCCECGGFGHHFF<.CGHF-@EFHH/CFHHFGHHHHGGGEGBEFGCFGGGGFFFFFGGGGGGGF?EFFFBF@@@;EFFFB/BBFEFFFFFFFFFFFF@FFFFFBFFFB
@M05620:37:000000000-D9766:1:1101:22025:4702 1:N:0:27
AGTGCCAGCTCTCAATCGCACAGGGGACCCAGGGCCTGGCCCCTCCATCCAGAAAACCTATGACCTCACCCGCTACCTGGAGCACCAACTCCGCAGCTTGGCTGGGACCTATGTGAGTATCCAGCGTAGGAATCTGGGAGTTGGGGAGGAGTGAGGAGTTGGGGAAAGACAGTCCTAACCGTGGAGGGGTCTGGTAAATGATGGGGTTAGGAGGGGCTCTTTGGCTCCCATCAGTCCCCCCGTCTGGGCGA
+
ABBBBFFFBFFFGGGGGGGGGEHHGEGGAEGGGGGGFGHHCHGHGGHHHHGHFHHHHGHGHFDHHHHHHHFFGGFGHHGGHHHHHHHHGHHHGGGCEGHHGFFFEEGFEHHBGDHHHGFHHGHHHGEGCDGHHFHHHHEFEFHHGCA@@DFHHHHHHG/GHH-CCDE::/C/00000:/:-.9:..;?-C.//;;0;F00;;;BA.9-..9;/9-DB9A/9B;//B/EA./;////B/9.--..../.:--
@M05620:37:000000000-D9766:1:1101:12043:4730 1:N:0:27
AGTGCCAGCTCTCAATCGCACAGGGGACCCAGGGCCTGGCCCCTCCATCCAGAAAACCTATGACCTCACCCGCTACCTGGAGCCCCAACTCCGCAGCTTGGCTGGGAACTATGTGAGTATCCAGCGTAGGAATCTGGGAGTTGGGGAGGAGTGAGGAGTTGGGGAAAGACAGTCCTAACCGTGGAGGGTTCTGGTAAATGATGGGGTGAGGAGGGGCTCTTTGGCTCCCACCAGTCCCCCTGTCTGGTCTA
+
>>>AAFF11CFFGGGFDFC1E0F00ECEAAF0AAEE/FGG0BE/EEGHFFHH1FBCBEAABFAGHGHFGHFGG/EFG1EG00>/?EEEEBF1/??/>01FE01F/EE1?<F2FG2BGFG>G2GDF/C<BGHFBGF110FCEHHBC-C->CE<CD<CGC</<<<-;:CGGHHHHHCGFHH.;9.-...A.99C090;F0F00CFFGGA99--;--99;;A/FFB///9A-F-99A/9;FA--;///;FF;;/
@M05620:37:000000000-D9766:1:1101:18883:4733 1:N:0:27
ACCACACCTTCTACAATGAGCTGCGTGTGGCTCCCGAGGAGCACCCCGTGCTGCTGACCGAGGCCCCCCTGAACCCCAAGGCCAACCGCGAGAAGATGCCCAGGTGAGTGGCCCGCTACCTCTTCTGGTGGCCGCCTCCCTCCTTCCTGGCCTCCCGGCGCTGCGCCCTTTCTCACTGGTTCTCTCTTCTGCCGTTTTCCGTAGGACTCTCTTCTCTGACCTGAGTCTCCTTTGGAACTCTGCAGGTTCTA
+
CCCCCCCCFFFFGGGGGGGGGGHHGFGEFGHHHGGGGGGGGHHHHGGGGGGGHHHHHHHGGGGGGGGGGGGHHHHGGGGHGHHHHGGGGGGGGGHHHHHHHHHGHHHHHHGGHHGGGGGHHHHHHHHHHHGHHGGGGGHGHHGHHGGGGGGGGGGGGG9@FFFFFFFFFFFFFFFFFFFFFFFFFFFFFFFFFFDFFFFFFFFFFFFFFFFFFFFFFFBFFFF9:FFFFFFFFFFFFFFFFFFFFFFFFFF
@M05620:37:000000000-D9766:1:1101:20455:4735 1:N:0:27
ACCACACCTTCTACAATGAGCTGCGTGTGGCTCCCGAGGAGCACCCCGTGCTGCTGACCGAGGCCCCCCTGAACCCCAAGGCCAACCGCGAGAAGATGCCCAGGTGAGTGGCCCGCTACCTCTTCTGGTGGCCGCCTCCCTCCTTCCTGGCCTCCCGGAGCTGCGCCCTTTCTCACTGGTTCTCTCTTCTGCCGTTTTCCGTAGGACTCTCTTCTCTGACCTGAGTCTCCTTTGGAACTCTGCAGGTTCTA
+
AABBBBBBFFFFGGGGGGGGGGHCGEFGDEHHHGGGGGGGGHHHHGGG?EGGHGFGHHGGGGCGGGGGGGGHHHHGGGGHGGHHHGGGGGGGGGHHHHHHHHHGHHHHGHGGHHGGGGGHHHHGHHHHGHGHGGGGGGHGHHGHFFGGGGGGGGGGGF9BBAFGGGFFFFFFFFFFFFF;FFFFFFFFFFFFFFDDFFFFFFFDFFFFFFFFFFFFFBFFFFFFFFFFFFFFFFFFFFFFFFFFFF;FFFF
@M05620:37:000000000-D9766:1:1101:24545:4747 1:N:0:27
AGTGCCAGCTCTCAATCGACCAGGGGCCCCCGGCCCTGGCCCCCCCATCCCGAAACCCTATAACCTACCCGGCTACCAGAAGCACCACCCCCGCAGCTTGGCCGTGCCGTATGTGAGCCTCCAGGGTAGGATCCTGGGAGTGGGGGAGGGGGGAGGAGCTGGGGAAAGCAAGTCCCAACTGCGACGGGCCTTGGCACATGAGGGGTCGAGAGGGTCCCCTTGGCCCCTACCCAGCCCCCCTGCTTGTCCAT
+
>1AAA1B1>C@DBBAGB11AAABCA00AEE0EE/FAAAA0ABA/E//0BB>>>>//>>00112BB@B>BB/>></B<1B0BBFB<?F/?//><<//>?1?/01><-.<-.>GG00=0//</.<</.<;E.00/:C0C..::...9--A?----9--;B--/-;---;-//;-;///;:-///;---;@---;/////-;////------;--;9-/;99BF-;/B-@-----/;--;;--;-99BF99B//
@M05620:37:000000000-D9766:1:1101:22815:4762 1:N:0:27
AGTGCCAGCTCTCAATCGCACAGGGGACCCAGGGCCTGGCCCCTCCATCCAGAAAACCTATGACCTCACCCGCTACCTGGAGCACCAACTCCGCAGCTTGGCTGGGACCTATGTGAGTATCCAGCGTAGGAATCTGGGAGTTGGGGAGGAGTGAGGAGTTGGGGAAAGACAGTCCTAACCGTGGAGGGTTCTGGTAAATGATGGGGTGAGGAGGGGCTCTTGGGCTCCACCAAGCCCCCCGACCTGTCTAT
+
A11>AFBFAFFFFGGF1AFEEEHCFGEEC0GHCGE/FFHFAHEHGGFHF0GBBFGGHG0FGHEHHHHHHHHGEEEEHHHGFGHHH/G>EBHGGGCE/0FEFHHGGGHHG0CGHHHHGHHHFDHHHGGGGGHH1G1GHHGC/FGH?CFC-C<>.DHHFAGF0/-;EGHHHHHBHHHHHHHAAGG?CEGGFGGGGGGGGGGGGGGGGGF@FFFF-B@@--ABB//---9;/-;----;EF@------;//9//
@M05620:37:000000000-D9766:1:1101:21090:4767 1:N:0:27
ACCACACCTTCTACAATGAGCTGCGTGTGGCTCCCGAGGAGCACCCCGTGCTGCTGACCGAGGCCCCCCTGAACCCCAAGGCCAACCGCGAGAAGATGCCCAGGTGAGTGGCCCGCTACCTCTTCTGGTGGCCGCCTCCCTCCTTCCTGGCCTCCCGGCGCTGCGCCCTTTCTCACTGGTTCTCTCTTCTGCCGTTTTCCGTAGGACTCTCTTCTCTGACCTGAGTCTCCTTTGGAACTCTGCAGGTTCTA
+
CCCCCCCCFFFFGGGGGGGGGGHBEEEEHGHHHGGGGGGGGHGHHGGEGEGGHHHHHGHGGGGGGGGGGGGHGGFGGGGHGHHGHGGEGDFG?DHHHFDHFHGGF11FDFFFHH?@-D-GH00D0DGHG/CFHGGGC?CCCFG/CBBBBBCGBFEED?-:ABBFAFFA-BFB//FFBBF/9;FFBBFFBBFFF=:DFFFFD:FADFFFFFF/:BBFBFBFFB/FF/9;BFBFFBFFB//9/BFFFF;;FF/
@M05620:37:000000000-D9766:1:1101:13038:4767 1:N:0:27
AGTGCCAGCTCTCAATCGCACAGGGGACCCAGGGCCTGGCCCCTCCATCCAGAAAACCTATGACCTCACCCGCTACCTGGAGCACCAACTCCGCAGCTTGGCTGGGACCTATGTGAGTATCCAGCGTAGGAATCTGGGAGTTGGGGAGGAGTGAGGAGGTGGGGAAAGACAGTCCTAACCGTGGAGGGTTCTGGGAAATGATGGGGGGAGGAGGGGCTCTTTGGCTCCCACCAGGCCCCCTGGCTGGGCTT
+
BCABCFFFCFFFGGGGGGGGGGHHGGGGGGHHGGGGGGHHHHGHGGHHHHGHHHHHHGHHHHHHHHHHHHHGGEGGHHHHHHHHHHHHGHHHGGGGGHHHGHHGGGHHGHHHHH33BDD?3FHHFG/<>E2FFF1=FGFEEHFHGGFCG.<<<0<G0<.<<EGGEGHFBGHBGBH00CFGG9AA?AEG.;A00;99CE0;0;9BEF;@CCB?AFFF--;/BF0F000AFFFFFFFFFFFF-..;/.;../.
@M05620:37:000000000-D9766:1:1101:11116:4798 1:N:0:27
AGTGCCAGCTCTCAATCGCACAGGGGACCCAGGGCCTGGCCCCTCCATCCAGAAAACCTATGACCTCACCCGCTACCTGGAGCACCAACTCCGCAGCTTGGCTGGGACCTATGTGAGTATCCAGCGTAGGAATCTGGGAGTTGGGGAGGAGTGAGGAGTTGGGGAAAGACAGTCCTAACCGTGGAGGGTTCTGGTAAATGATGGGGTGAGGAGGGGCTCTTTGGCTCCCACCAGTCCCCCTGTCTGGTCTA
+
>AABBFF4AFCFGGGGGFGFFEBEFEGGGGHHGFGGGFGGHHGFGGGHHHHHHEHHHGHHHHHHHHFHHHHGGECGHHHGHHHFGHHHGGHHGFGGGGHGGHH/EEFEEHHGHHFHH?FHHHFGGD?ADEGHHHHHHGHF?FGGCCEFGGGGGHFFCC/CDGCDCDHGHHHHHHHFFFGHGDEAGEGA;;FFFF0CBFFFF9FF?AFF?FFFDDFFF=AFFFFFBBBEFFFFFFFFFFEDCEFFB/;:;BB
@M05620:37:000000000-D9766:1:1101:16841:4806 1:N:0:27
ACCACACCTTCTACAATGAGCTGCGGGTGGCTCCCGAGGAGCACCCCGTGCTGCTGACCGAGGCCCCCCTGAACCCCAAGGCCAACCGCGAGAAGATGCCCAGGTGAGTGGCCCGCTACCTATTCTGGTCGCCGCCTCCCTCCTTCCTGGACTCCCGGCGCTGCGCCATTTCTCACTGGTTCTCTCTTCTGCCGTTTTCAGTAGGACTCTCTTCTCTGACCTGAGTCTCCTTTTGGAACTCTGCAGGTTCT
+
>AAAAAAAFFFFGGGFFGG1A1B1A0AAEEGH1FFEFGGEFHHHHGEGAAECGDGFHFFGEC?EEA>EGGGGHB/<EEA?//G///</>@C//<<G11<?FHC/?FGHG1>.FHCCGGG/00=0==0G00::E--;.C9EFBA/BFBBBF/:0;/9AA--;9--;@B-A9BF/:/;BFFFF/BFF/9FFFF/B?FFFAF/9;FBFFFFB/9/B/9BFFFFF/-9FFFB/BF/BFB;/BFFFBFFF/;9/;/
@M05620:37:000000000-D9766:1:1101:13617:4808 1:N:0:27
ACCACACCTTCTACAATGAGCTGCGTGTGGCTCCCGAGGAGCACCCCGTGCTGCTGACCGAGGCCCCCCTGAACCCCAAGGCCAACCGCGAGAAGATGCCCAGGTGAGTGGCCCACTACCTCTTCTGGCCGCCGCCTCCCTCCTTCCTGGCCTCCAGCCGCTCCGCCCTTTATCGCTGGTTCTCTCTTCTGCCGTTTTCAGTACGCCTCTCTTCTCTGACCTGCGTCTCCTTTGGTATGCAGCAGGTTCTA
+
ABAABBAAFFFDGGGDBEFGGFHHEFFGDAHHHGA22AECEHGHHGGGEEEFFGFHHEGEEGGGGGEGGGGHHHH/EGGCFHHGHFGGGCCGGAGG11?<C1F/11?GG1/?GC.><>0<1<1=1<>F1.<AG--A.AG.GFGGFF/;0;FGFAE/F/.999-;EDF;B/B/B9.9;DB//99FFFFBBFFFFBDABEFBF9F/..;;AFFF/F/////9//99-.;DF///9//.9/9B/;99F.9/99/
@M05620:37:000000000-D9766:1:1101:9993:4810 1:N:0:27
AGTGCCAGCTCTCAATCGCACAGGGGACCCAGGGCCTGGCCCCTCCATCCAGAAAACCTATGACCTCACCCGCTACCTGGAGCACCAACTCCGCAGCTTGGCTGGGACCTATGTGAGTATCCAGCGTAGGAATCTGGGAGTTGGGGAGGAGTGAGGAGTTGGGGAAAGACAGTCCTAACCGTGGAGGGTTCTGGTAAATGATGGGGTGAGGAGGGGCTCTTTGGCTCCCACCAGTCCCCCTGTCTGGTCTA
+
ABA3AFFFBFFFGGGGGGGAECHCGGGGFGHHBEEFGGHHGHGHGGHGHGHHHHHHHGHHHHGHHHHHHHHGGEFEHGHHCGHHHH1?EGHHDGGGCHFFGECGDGHHGHFHHHHHHGHHHHGFGGGGGGHHHHHHHHHGGHHHGGFCGDEFCD<G<ECHFGGG:EGFHFFGHHHHHGHHGGGGGGGGEGGGGGCFFGGFGFFFG.DFAFFFFFFFF;EFFFFFFFFFFFFFFFFFBFEFFFFFFFFFFF/
@M05620:37:000000000-D9766:1:1101:15046:4848 1:N:0:27
ACCACACCTTCTACAATGAGCTGCGTGTGGCTCCCGAGGAGCACCCCGTGCTGCTGACCGAGGCCCCCCTGAACCCCAAGGCCAACCGCGAGAAGATGCCCAGGTGAGTGGCCCACTACCTATTCTGGTGGCCGCCTCCCTCCTTCCTGGCCTCCCGGAGCTGAGCCCTTTCTCACTGGTTCTCTCTTCTGCCGTTTTCCGTAGGACTCTCTTCTCTGACCTGAGTCTCCTTTGGAACTCTGCAGGTTCTA
+
AAA?AAAAFFFFGGGGGGG1F1BEEAABAAGHABFE?EEGEHGHHGGGGEGGGHHHGHHEEGCGGAEGGGGGFFGEGGGHEHHHHGGECCCC@CFFGGFHHHGEFHHHGFFGHH.>FGGHH11FHH1FF0EGHGGGG.:EHGGHH0:G0;:G0;E.C@-;@FF0FGG.C/;FFGGGGFFFFFFBFFFFFFFFF@ABFFF/A;FFFFFFFF/BFFFFFBFFFFFFFFF:FFFFFF/BFFFFFFFFFFA9/BF
@M05620:37:000000000-D9766:1:1101:22162:4874 1:N:0:27
AGTGCCAGCTCTCAATCGCACAGGGGACCCAGGGCCTGGCCCCTCCATCCAGAAAACCTATGACCTCACCCGCTACCTGGAGCACCAACTCCGCAGCTTGGCTGGGACCTATGTGAGTATCCAGCGTAGGAATCTGGGAGTTGGGGAGGAGTGAGGAGTTGGGGAAAGACAGTCCTAACCGTGGAGGGTTCTGGTAAATGATGGGGTGAGGAGGGGCTCTTTGGCTCCCACCAGTCCCCCTGTCTGGTCTA
+
ABAABFFFBFFFGFGGGGGGGGHGGGGGGGHHGGGGGGHHHHGHGGHHHHHHHHHHHGHHHHHHHHHHHHHGGGGGHHHHHHHHHHHHGHHHFGGGGHHHGGHGGGHHGHHHHHHHHHHHHHHHHGGGGGHHHHHHHGHGGHHHGGGGGGGHHHHHHGHHHHGGGGHHHHHHHHHHHHHHGGGGGGGGEGGGGGGGGGGGGGGGGGFFFFFFFFFFFFFFFFFFFFFFFFFFFFFFFFFFFFFFFFFFFFF
@M05620:37:000000000-D9766:1:1101:21964:4894 1:N:0:27
AGTGCCAGCTCTCAATCGCACAGGGGACCCAGGGCCTGGCCCCTCCATCCAGAAAACCTATGACCTCACCCGCTACCTGGAGCACCAACTCCGCAGCTTGGCTGGGACCTATGTGAGTATCCAGCGTAGGAATCTGGGAGTTGGGGAGGAGTGAGGAGTTGGGGAAAGACAGTCCTAACCGTGGAGGGTTCTGGTAAATGATGGGGTGAGGAGGGGCTCTTTGGCTCCCACCAGTCCCCCTGTCTGGTCTA
+
BAAAADFFBFFFCGGFFFFFFFHCEGEGFEGHFGGEAEGAAHEGFGFHHCADFHHGHGHHHHGFHHHEHHHFCE/EGGGHGGHHCHHFG3GFE>E@@3FGGHHGGCGHGHGHGHGHHHHHHHHHFGGGGFHEHHHHHHHG/FGFGGGCCGEGFHGGHG/CHHGGGGGHHGHHHHHGGHCFCGFGDFGGGGGGFGGGEFFFFBFFGGFAEFFFFFFFFFEFFFFFFBFFFFFFE:FFFFFDDAFFFFFFFF9
@M05620:37:000000000-D9766:1:1101:18268:4932 1:N:0:27
ACCACACCTTCTACAATGAGCTGCGTGTGGCTCCCGAGGAGCACCCCGTGCTGCTGACCGAGGCCCCCCTGAACCCCAAGGCCAACCGCGAGAAGATGCCCAGGTGAGTGGCCCGCTACCTCTTCTGGTGGCCGCCTCCCTCCTTCCTGGCCTCCCGGCGCTGCGCCCTTTCTCACTGGTTCTCTCTTCTGCCGTTTTCCGTAGGACTCTCTTCTCTGACCTGAGTCTCCTTTGGAACTCTGCAGGTTCTA
+
CCCCCCCBCFFFGGGGGGGGGGHHGGGB4EGGGGGFCFEGDGEGHGGGDGFGGHGHHHHGGGGGGGGGGGGHGHHGGGGHGHHHHGGGGGDGGGHGFHHHHHHGHHHHHHGGHHGGGGGHHHHHHHHHHHGHHGGGGGHGHHGHHGGGGGGGGGGGGG-=DFFFFFFFFFFFFFFFFFFFFFFFFFFFFFFFFFFFFFFFFFFFFFFFFFFFFFFFFFFFFFFFFFFFFFFFFFFFFFFFFFFFFFFFFFF
@M05620:37:000000000-D9766:1:1101:18885:4934 1:N:0:27
GAGGCTGCTTTGGAAGAAACTCATAGATTACTGCAACAGTTCCCCCTGGACCTGGAAAAGTTTCTTGCCTGGCTTACAGAAGCTGAAACAACTGCAAAATACTACCCGTAAGGCCAGGCTAGTAGACGACTCCAAGAAAGTGACCAAGCTGCAGAAACAATGGCAAGAAAGTCAAGCATATCCGCATTAGAACTCTTGAGGATCCAATTGAACCCTACTCAGCATTTGTACTTGTAACTGACAAGCACGGG
+
AACBCCFBFFFFGGGGGGFGGGFHHHHHHFHHHHHHFHHGHHHHHGGGHGHHHHHHHHHGFHHHHHHHHHHHHHHHHHHHHHHHHHGHHHGHH3G3332B3B444??E>>1B3311///BF0D4??4//>EE3FC202B2D3B?32??<22F2@2F2<2?F11<01/0??1<11111>=111<.>-..<D00<00DDD0<CC/<CGBCGHHHF.A./.;:GC/C00;BBF09CF0B00;C0;B99C//:@@
@M05620:37:000000000-D9766:1:1101:6678:4938 1:N:0:27
ACCACACGTTCTACAATGCGCTGCGTGCGGCGCGCGAGGAGCACCCCTTGCTGCTGACCGAGGCCCCCCTGAACCCCAAGGCCAACCGCGCGAAGATGCCCAGGTGAGTGGCCCGCTACCTCTTCTGGTGGCCGCCTCCCTCCTTCCGGGCCTACCGGGGCTGCGCCCTTTCTCACTGGTTCTCTCTTTTGCCGTTTTCCGTAGGACGCTCTTCTATGCCCTGAGTCCCCTTTGGAACTCTGCAGGTTCTA
+
A>AAAAA34BBAFEFFEGFEE?EGG2A22AA0A0AA0>>EAGEGHGG??BBFFHHEHHG/>>CEG<EEGB/?1BFDGC/FC<?FGG/<AD><<C@.<=0<<CCE/;0.:CCEHGG?--;BFFFBB0F00/...9@-A.9.BFDBBFB.---@./9.-;-99@A.--9--;//;B9FFBB/9/:9;/;9;9//BBDFFEB/./..9/;--;A.FFB/99/;;BF.9;9/9.;A9/B9F9/;F/BFFF.:BF:
@M05620:37:000000000-D9766:1:1101:23715:4941 1:N:0:27
AGTGCCAGCTCTCAATCGCACAGGGGACCCAGGGCCTGGCCCCTCCATCCAGAAAACCTATGACCTCACCCGCTACCTGGAGCACCAACTCCGCAGCTTGGCTGCAACCTATGTGAGTATCAAGCGTAGGAATCTGGGAGTTGGGGAGGAGTGAGGAGTTGGAGAAAGACAGTCCTAACCGTGGAGGGTTCTGGTAAATGATGGGGTGAGGAGGGGCTCTTTAGCTCCCACCAGTCCCCCAGTCTGGACTA
+
AAAABFFFCFFFGGGGGGGCGGHCGGGGAFHHGGGGGGHHCGGHGGHHHHHHFHHGHGHHHHFHHHHHHHHGGFGGHHHHGHHHHHHHGGHHEGGGGFHHGGHA/3DFGHHHHHHHHH3GH3FHHGDGCGHHHHHHHHHGGGHHGGGGGGGHHHHHHGHHHH0=<GHHHHHHHHGHHHFHGGHGGGGG;FFGGGGGGGGGGGGGGGGGGFFFFFFFFFFFFF/9;BFFFFFFFFFFFFFF-;;BFF//;;B
@M05620:37:000000000-D9766:1:1101:18696:4947 1:N:0:27
ACCACACCTTCTACAATGAGCTGCGTGTGGCTCCCGAGGAGCACCCCGTGCTGCTGACCGAGGCCCCCCTGAACCCCAAGGCCAACCGCGAGAAGATGCCCAGGTGAGTGGCCCGCTACCTCTTATGGTAGCAGCCTCCCTCCTTCCTAGCCTCCCGGAGCTGCGCCCTTTCTCACTGGATCTCTCTTCTGCCGTTTTCCGTAGGACTCTCTTATCTGACCTGAGTCTCCTTTGGAACTCTGCAGGTTCTA
+
1AA>AAA>BFCFEFGFFGFAB1FCEBABAAGF1ABA0EEEEHHGHGEEEAEEHFGGHHHEEEGGEE>EGEGFHFEEGGGH/EGEEFA/>B<>BAFFGDGHHHHGHHHFGHEFHHCCGG-G1<DG0D0GH0=G00<GH/:C/:CGH0:C0;:/CGH..A?A-F/;?@G-;BFG0/;BBF-/9/;BFF/FFFFFF@BFFFFBBBFFFFFFFF//B/;/;//;FFF99BFFFFB/BB/;:B/9B9FFF--9BF:
@M05620:37:000000000-D9766:1:1101:20050:4967 1:N:0:27
ACCACACCTTCTACAATGAGCTGCGTGTGGCTCCCGAGGAGCACCCCGTGCTGCTGACCGAGGCCCCCCTGAACCCCAAGGCCAACCGCGAGAAGATGCCCAGGTGAGTGGCCCGCTACCTCTTCTGGTGGCCGCCTCCCTCCTTCCTGGCCTCCCGGCGCTGCGCCCTTTCTCACTGGTTCTCTCTTCTGCCGTTTTCCGTAGGACTCTCTTCTCTGACCTGAGTCTCCTTTGGAACTCTGCAGGTTCTA
+
CCCDCCCACFFFGGGGGGGGGGHHGEGBAEGBGFGFDGEGCGDHHGGGFFEGGHGHGHHFGGFEGGGGGGGHFHHGGGGHGHHHHGGGGG<CFGHGHHHHHHHGHHHHHHGGHHGGGGGHHHHFHHHHHHGHHGGGGGHGHHGHHGGGGGGGGGGGGA-AGFFFFFFFFFFFFFFFFFFFFFFFFFFFFFFFFFFFFFFFFFFFFFFFFFFFFFFFFFFFFFFBFFFFFFFFFFFFFFFFFFFFFFFFFF9
@M05620:37:000000000-D9766:1:1101:15545:4981 1:N:0:27
ACCACACCTTCTACAATGAGCTGCGTGTGGCTCCCGAGGAGCACCCCGTGCTGCTGACCGAGGCCCCCCTGAACCCCAAGGCCAACCGCGAGAAGATGCCCAGGTGAGTGGCCCGCTACCTCTTCTGGTGGCCGCCTCCCTCCTTCCTGGCCTCCCGGCGCTGCGCCCTTTCTCACTGGTTCTCTCTTCTGCCGTTTTCCGTAGGACTCTCTTCTCTGACCTGAGTCTCCTTTGGAACTCTGCAGGTTCTA
+
CCCCCCCBFFFFGGGGGGFGGGHHGGGBEEHHHGGGGGGGGHHHHGGGGGGGGHHHHHHGGGGGGGGGGGGHFHHGGGGHGHHHHGGGGGGGCGHGHGHHHGHGHHFHHHGGHHGGGGGHHHHHHHHHHHGHHGGGGGHGHHGHHGGGFFFGGGGGGC?DGFCFFFFFFFFFFFFFFFFFFFFFFFBFFFFFFFFAFFFFFFFFFF9FFFFFFFFFFFFFFFFFFFFFFFFFFFFFFFFFFFFFFFAFFFB
@M05620:37:000000000-D9766:1:1101:10131:4987 1:N:0:27
ACCACACCTTCTACAATGCGCTGCGTGTGGCTCCCGAGGAGCACCCCGTGCTGCTGACCGAGGCCCCCCTGAACCCCAAGGCCAACCGCGCGAAGATGCCCAGGTGAGTGGCCCGCTACCTCTTCTGGTGGCCGCCTCCCTCCTTCCTGGCCTCCCGGCGCTGCGCCCTTTCTCACTGGTTCTCTCTTCTGCCGTTTTCCGTAGGACTCTCTTCTCTGACCTGAGTCTCCTTTGGAACTCTGCAGGTTCTA
+
BBBBBBB>BCCFFGGGGC4EEGGGGGGAAEGGH2FE2AECDHHHHGG?EEEFBGGHHHH>E@?FGGGGGGEFHHHGGGGGGHHHHGGGGG/<CGG/F1GHHHGGGHHHHHGGHHGGGGGHHHHHHHHHHHGHHGGGGGGGGGGGGGGGGGGGGGGGGG9BFFFFFFFFFFFFFFFFFFFFFFFFFFFFBFFFFFDFFFFFFFFFFBFFFFFFFFFBFFFFFFF/;FF/;FFFFFFEFFFFFBFFFFFEFFB
@M05620:37:000000000-D9766:1:1101:15530:4996 1:N:0:27
ACCACACCTTCTACAATGAGCTGCGTGGGGCTCCCGAGGAGCACCCCGTGCTGCTGACCCAGGCCCCCCTGAACCACAAGGCCAACCGCGAGAAGATGCCCAGGTGAGTGGCCCGCTACCTCTTCTGGTGGCCGCCTCCCTCCTTCCTGGCCTCCCGGCGCTGCGCCCTTTCTCACTGGTTCTCTCTTCTGCCGTTTTCCGTAGGACTCTCTTCTATGACCTGAGTCGCCTTTGGAACTCTGCAGGTTCTA
+
>AAA>>A>1@BBBGFGGG1BFBGFGBEA0ABAA0AA/AAAAF/ABBA/BABB1GFFFBB0B>//BEEEEEA>1FF0>?FGCG?FG??>><<><AGB?DFGHHGE?FFFDDA/FE/AA-CGFDHF>GGHGBACA<<@..=EHGGEH0;00:.;BAEFF--:A@?A@<F?@BFBFFFFFFFBF/B/FFFF/;:9F@BFFFFFBBABF/BFFFFFB9B/;B9BFBF/9//-;9AAFBFFFF/9FBBFFFFE/B/
@M05620:37:000000000-D9766:1:1101:24973:5020 1:N:0:27
ACCACACCTTCTACAATGAGCTGCGTGTGGCTCCCGAGGAGCACCCCGTGCTGCTGACCGAGGCCCCCCTGAACCCCAAGGCCAACCGCGAGAAGATGCCCAGGTGAGTGGCCCGCTACCTCTTCTGGTGGCCGCCTCCCTCCTTCCTGGCCTCCCGGAGCTGCGCCCTTTCTCACTGGTTCTCTCTTCTGCCGTTTTCCGTAGGACTCTCTTCTCTGACCTGAGTCTCCTTTGGAACTCTGCAGGTTCTA
+
ABBAABBBFFFFGGGGGGGDGGHFGEAEDGHHHGGFGGGGGHHHHGGGEFGGHHGHHHHGGGGGGGGGGGGHGHHGGGGHAGHHGGGFGGGCDGHHHFHH2FHGHFHHHHGAGHGG-<CHHHHHHHHH0<CGHGGGGGGGHHGHHGFGFGGGGGGGGFCGGGGGGGF=FFF/BFFFFFFBFFFFFFFFFF/BF;;AFFFFFFFFF/FFFFFF/9FF//FFFFFFFFFFFFFEBFFFFFFFFFFFFFF9FFB
@M05620:37:000000000-D9766:1:1101:19252:5034 1:N:0:27
GAGGCTGCTTTGGAAGAAACTCATAGATTACTGCAACAGTTCCCGCTGGACCTGGAAAAGTTTCTTGCCTGGCTTACAGAAGCTGGAACAACTACAGCATGCTAACCGTAAGGAAAGGCTCCTAGCCGACTCCACGGGAGTCCCCGAGCTGCTGACACAATGGCAAGTAAGTCAGGCATTTCCGCTTTCGCACTCTTGTGGATCCAATTGAACCATTCTCAGCATTTGTACTTGTAACTGCCAAGCCAGGG
+
BCCCBCFCFFFFGGGGFGGGGGHGG5DFGG4BG54BCG2555DA2AAE2BF2BFGHHF2BBFF5AEG5BDGHHFF3FGHHHHHHH2?GHGHHH3FHH3FGF3GHF3FE1FEECB3BFF/?BFF3G33EEGGGHHG///?BA222?/@C@G111?1>>GHGHH1>GHGBGHH0GHHHHGHHHHHGG.CE0CEEFGHHHHFBDGGGGGFFGGGGG.:FFBCBFFGGGGGGGGGGFGGGGFFF0BFFEFF/FFF
@M05620:37:000000000-D9766:1:1101:13036:5049 1:N:0:27
GAGGCTGCTTTGGAAGAAACTCATAGATTACTGCAACAGTTCCCCCTGGACCTGGAAAAGTTTCTTGCCTGGCTTACAGAAGCTGAAACAACTACCGGATGTTACCCGTAAGGAAAGGCTACGAGAAGACTCCAAGGGAGGAAAAGAGCTGATGAAACAATGGCAAGAAAGTCAGGCATTTCAGCTGTAGCACTCTTGTGGATCCCATTGAACAATTCTCAGCATTTGTACTTGAAATTGACAAGCCAGGG
+
>3AA>>CBF@B4F45B4G4GGGHHHFHHHF45FG4AEGBFGDDBBAA2ABABGGEB332BBDFBDDDAAB3BBBF33BBDGFBBF33B3B1BG3BB///B>@4BBGB??>>0B3BB00/332/<??E3BGBB22??/</?//<<G</2@2@???111?CG?1100?C0<01<11=<<<<10<<=D0/0==0000<==<00.0:<C/:;;;:00:=<0;0;99;9000000000000000;0;B;.;:FC.9
@M05620:37:000000000-D9766:1:1101:22050:5061 1:N:0:27
ACCACACCTTCTACAATGAGCTGCGTGTGGCTCCCGAGGAGCACCCCGTGCTGCTGACCGAGGCCCCCCTGAACCCCAAGGCCAACCGCGAGAAGATGCCCAGGTGAGTGGCCCGCTACCTCTTCTGGTGGCCGCCTCCCTCCTTCCTGGCCTCCCGGCGCTGCGCCCTTTCTCACTGGTTCTCTCTTCTGCCGTTTTCCGTAGGACTCTCTTCTCTGACCTGAGTCTCCTTTGGAACTCTGCAGGTTCTA
+
BBBBBBBBFFFFGGGGFGGFGCHHGEEEGEHHFGGEGGGGGHHHHGGGGFGGHHHGHHGGGG0EGGGGGGGGHFHGGGGHCEHHHGGEFGFCGGHHHHHHHHHGHHH<FGGEHGGF@@CHHHGHHFDFG/EHHGCDDCEGHHGHHFFGBFGGGGGGGG9-9@FFFFFFFFFFFFBBFBFFFBFFFFEFFFFFE@ADFFFFFFADFFFFFFFFFFFFFF/9FBF/9BFFFFBFFB//FFFFFFFFFFFFFF9
@M05620:37:000000000-D9766:1:1101:20379:5066 1:N:0:27
ACCACACCTTCTACAATGAGCTGCGTGTGGCTCCCGAGGAGCACCCCGTGCTGCTGACCGAGGCCCCCCTGAACCCCAAGGCCAACCGCGAGAAGATGCCCAGGTGAGTGGCCCGCTACCTCTTCTGGTGGCCGCCTCCCTCCTTCCTGGCCTCCCGGAGCTGCGCCCTTTCTCACTGGTTCTCTCTTCTGCCGTTTTCCGTAGGACTCTCTTCTCTGACCTGAGTCTCCTTTTGAAATCTGCAGGTTCTA
+
ABCCBCCCFFFFGGGGGGGGGGHHGGGEHGHGHGGGGGGGGHHHHGGGGGGGHHHHHHHGGGGGGGGGGGGHGHHGGGGHGHHHHGGGGGGGGGHHHHBGHGEF111??DFFHH--<<@GGDDG<D0DD/<<G?-C.:GGFCE:GFGF0CFGBAFG.A-::.0;-?FF-FFF00;FBBF0BFB:0:0BB009B>9;FFFFD9A:DFFFFFFFFFF0B99;FB/B/:00:BBFF0B.B0;:0000:A9B000
@M05620:37:000000000-D9766:1:1101:16236:5072 1:N:0:27
AGTGCCAGCTCTCAATCGCACAGGGGACCCAGGGCCTGGCCCCTCCATCCAGAAAACCTATGACCTCACCCGCTACCTGGAGCACCAACTCCGCAGCTTGGCTGGGACCTATGTGAGTATCCAGCGTAGGAATCTGGGAGTTGGGGAGGAGTGAGGAGTTGGGGAAAGACAGTCCTAACCGTGGAGGGTTCTGGTAAATGATGGGGTGAGGAGGGGCTCTTTGGCTCCCACCAGTCCCCCTGTCTGGTCTA
+
BBABBFFFBFFFGGFGGGGGGGHHGGGGGGHHGGGGGGHHHHGHGGHHDGHHHF3GHGHHHHHHHHFHHHHGGGGGHHHGHHHHFHHHGFHHGGGGGBGHGHFFDA0GGHFHHHHHHHFHHHFFGC?BCDHDFH1GFGFFEFFFCCGCGDD>CGFGHGHEGFCGCDEF/CFHCF0GHHHADECFFGGGA..0BBCBBBFGFBFBFFA-EFFFFDFF-BAFBBFFFB9EABFFFFBFFFFDFF9BBFFBFFB
@M05620:37:000000000-D9766:1:1101:13009:5077 1:N:0:27
ACCACACCTTCGACAATGCGCTGCGTGTGGCTCCAGAGGAGCACCCCGTGCTGCTGACCGAGGCCCCCCTGAACCCCAAGGCCAACCGCGAGAAGATGCCCAGGTGAGTGGCCCGCTACCTCTTCTGGTGGCAGACTACCTCCTTACTGGACTCCCGGAGCTGCGCCCTTTCTCACTGGTTCTCTCTTCTGCCGTTTTCCGTAGGACTCTCTTCTCTGCCCTGCGTCTCCTTTGGAACTCTGCAGGTTCTA
+
>>>A>>>>BB@1AA111B1A0AEAEBEAB0BBBBAAAAA0BGCGGGAA//AAFA1BD00/>EEE/E/>E>?FBGE??EE?FHF//<?BB//>B/GB11?<?CHGFFF<<1?.>G->C--<<0<DG0<G</EH/:..;0/CGF:BC0::0/:9;BFEB--99.;/-:A-@FFE/9/;FEFFF99FBFFF;9;FF@;BFF/9AB-AA/:BBBB//://;:/;EFF-;A@-;FBFFBFFFFBFFFFFFFFFFFB
@M05620:37:000000000-D9766:1:1101:20802:5078 1:N:0:27
ACCACACCTTCTACAATGAGCTGCGTGTGGCTCCCGAGGAGCACCCCGTGCTGCTGACCGAGGCCCCCCTGAACCCCAAGGCCAACCGCGAGAAGATGCCCAGGTGAGTGGCCCGCTACCTCTTCTGGTGGCCGCCTCCCTCCTTCCTGGCCTCCCGGAGCTGCGCCCTTTCTCACTGGTTCTCTCTTCTGCCGTTTTCCGTAGGACTCTCTTCTCTGACCTGAGTCTCCTTTGGAACTCTGCAGGTTCTA
+
A1>AA11>>FCFBGGGFEB1B1BFEAEAAAGCGEF?0EE?/GGGHGGEAEEE1FAFGHFEEE/EFEGEGE/GFHEEG?EHEHHHFGGGGG<B//0?F<GFGFEGCHHGDDAFFGGCCGCHHHHGHHFF=GCCC@CCCCCEHHFEFFFGGF9FFFEEFG@A@FGF@AF@?BBFFFFFFF99BFFBB9BFFFFFF@BA/AFFFFFFFEFFBBFFBBBBFFFFFFFFFFFBFBBBFF/9BFFFFFFFFF9FFFF
@M05620:37:000000000-D9766:1:1101:13033:5079 1:N:0:27
ACCACACCTTCTACAATGAGCTGCGTGTGGCTCCCGAGGAGCACCCCGTGCTGCTGACCGAGGCCCCCCTGAACCCCAAGGCCAACCGCGAGAAGATGACCAGGGTAGGGGCCCGCTACCTCTTCTGGTGGCCGCCTCCCTCCTTCCTGGCCTCCCGGGGCTTCGCCCTTTCTCACTGGGTCTCTCTTCTGCCGGTTTCCGGAGGACTCTCTTCTCTGACCTGAGGCTCCTTTTGAAATCTGCAGGTTCTA
+
DDDCDCCDFFFFGGGGGGGGGGHHGEFEGGHHHGGGGGGGGHHHHGGGFGGGHHHHHHHGGGGGGGGGGGGHGHHGGGGHGHHHHGGGGGGGGGHHHH2GH20?/00?//C/CG--<-<C000=<=0<0/<.C--;:.CE//C:F0F00;.;::CE.A-;-:./-.;D-BFF00BF:0;.;//0000;:000;9-@DFBF.-9-@..//000;:::000;B0///...:A0FF0B.;0000000:A.0000
@M05620:37:000000000-D9766:1:1101:22000:5099 1:N:0:27
GAGGCTGCTTTGGAAGAAACTCATAGATGACTGCCACAGTTCCCCCGGTCCCTGTAACCGTTGCTTTCCTGGCTTCCAGAAGCTCCAACTACTACAGGATGCTAACCGTCAGGCCAGGCTCCTCGCCGACTCCCCGGGAGTCCCCGAGCTGCTGCCACCATGGCAAGTAAGTCCGGCATTTCCGCTTTCGCACTCTTGTGGATCCAATTGAACCCTTCTCAGCATTTGTACTTGTAACTGCCAAGCCCGGG
+
A1AAAAFAFFFFGCGGGFGGGG1D3DFE3DBGHH0BF0A1DDFHAEEGAEEF1BGGB2BEAE//ADB1BGHHHF0FGHHFHHHB1B1BG0BBBBBFGGHGHGHH20B>E?EEH0FHHEGHHGGCFGCCCCCGH/CGGGGGGGHHHGGGGGHFHHBFHH.CGHHHHHGHH0CGH0.:AAGGGGGGGGGGGGG.AGGGGGGGFFFFFFFFFF/FFEFFFFFF/BFFFFFFFFFFFFFFFFFFFFFFFFEF@;@
@M05620:37:000000000-D9766:1:1101:19366:5106 1:N:0:27
ACCACACCTTCTACAATGAGCTGCGTGTGGCTCCCGAGGAGCACCCCGTGCTGCTGACCGAGGCCCCCCTGAACCCCAAGGCCAACCGCGAGAAGATGCCCTGGTGAGTCGCCCACTACCTCTTCTGGCCGCCGCCTCCCTCCTTCCTGGCCTCCAGGCGCTCCGCCCTTTATCGCTGGTTCTCTCTTCTGCCGTTTTCCGTAGGACTCTCTTCTATGACCTGCGTCTCCTTTGGGAACTATGCAGGATCT
+
BCCCCCCCFFFFGGGGGG5GGGHHGFGEHGHHHGGGGGCGGHGHHGGGEEGGHHHHHHHGGGGGGGGGGEGGFHHGGGGHGHHHHGGGGGGGGGHBDGBFG2?/??<FF1/<CE.>0<FGHHHGEHHH0.<CGCFC?AHGHGGGGFC009FFGFEFG/.;A;.C:.ABDFF/BB..;ABF/:9BFFFFFBFBBDF.FAF/9BF?A///:9FFFBFFB//;/BF.@.@9F//;F//;A/.;9BF/B/;.;BB
@M05620:37:000000000-D9766:1:1101:19847:5109 1:N:0:27
ACCACACCTTCTACAATGAGCTGCGTGTGGCTCCCGAGGAGCACCCCGTGCTGCTGACCGAGGCCCCCCTGAACCCCAAGGCCAACCGCGAGAAGATGCCCAGGTGAGTGGCCCGCTACCTCTTCTGGTGGCCGCCTCCCTCCTTCCTGGCCTCCCGGAGCTGCGCCCTTTCTCACTGGTTCTCTCTTCTGCCGTTTTCCGTAGGACTCTCTTCTCTGACCTGAGTCTCCTTTGGAACTCTGCAGGTTCTA
+
AAAAAAAAFFFFBGGD3F1AFBGEE0A000AAAEFE?EGCCHGFHGGGEAA/FGF1GHFE?EEGGEEGG@F0FFGGGEAGE/GH/FEECC@@//??>DDCCFGG<GGFFG//<FCC@C@FDGBDHF<<=G.<<--:AACCGCA:CFFBGB.CBFEECG-??AFF?--9-9/9BF9B99-/9BB/B9/9FFF/9@B:BABBAFFFFFFFFB9/BB9BBF9/9FFFBFFBFB99/FB/9FFFFFFEFF9FFFF
@M05620:37:000000000-D9766:1:1101:19830:5112 1:N:0:27
ACCACACGTCCTACCATGAGCTGCGTGCGGCAACCTAGTAGGCCCCCTTGTGCCTGACCAAGAACCCCCTGAACCCCAAGGCCAACCGCGAGAAGATGCCCAGGTGAGTGGCCCGCTACCTCTTCTGGTGGCCGCCTCCCTCCTTCCTGGCCTCCCGGAGCTGCGCCCTTTCTCACTGGTTCTCTCTTCTGCCGTTTTCCGTAGGACTCTCTTCTCTGACCTGAGTCTCCTTTGGAACTCTGCAGGTTCTA
+
AAAAAAA@C1AAFC113AFFA11BE00AA0A///B01BADD11BAAA/F0A11DDGFHH1G000>?E>EEFCBGH/EEFAEHHHHGGGGGGGGGHGHFGHHHGGGCHHF1?FGHCGGG?GBGGHH1>FGGGHHGCGCCHAHHGHHHHGCBFGFGHGGG?AGGGGGGGGGFGGGGFGFGGFGGFFFFFFFFFFF@FFFFFFBFFA;BFF9FF/B/BFFBBFFFFFFFFBFFFFFFFFFFFFFFFFFFFEFFB
@M05620:37:000000000-D9766:1:1101:22770:5134 1:N:0:27
AGTGCCAGCTCTCAATCGCACAGGGGACCCAGGGCCTGGCCCCTCCATCCAGAAAACCTATGACCTCACCCGCTACCTGGAGCACCAACTCCGCAGCTTGGCTGGGACCTATGTGAGTATCCAGCGTAGGAATCTGGGAGTTGGGGAGGAGTGAGGAGTTGGGGAAAGACAGTCCTAACCGTGGAGGGTTCTGGTAAATGATGGGGTGAGGAGGGGCTCTTTGGCTCCCACCAGTCCCCCTGTCTGGTCTA
+
AA>AAFFFBFFFFGGDEFGGGCHCGGGG?EGHDGEDEFHF2GEHGGHHHFGHFGGFHGGHHHFHHHHHHHHCGE@EHFHHFGHHHFHFGFHHFFGGGGHHGGHGGGHHGHHHHHFHHHHHHHHFHGGGGGHHHHHHHGHGEHGHGGGGGGEGFHBACAGHGFGGGGHHHHHHHHHHHHHHGGEBDEDGCFGGGGGGGGGGGGGGGGFBFFFFFFBBBBFFFFFFFFFFFFFFFFFFFFFFBFFFFFFFFF/
@M05620:37:000000000-D9766:1:1101:6790:5140 1:N:0:27
AGTGCCAGCTCTCCATCGCACAGGGTACCCAGCGCCTGGCCCCTCCATCCAGAAAACCTATGACCTCACCCGCTACCTGGGGCACCCCCTCCGCAGCTTGGCTGGGACCTATGTGAGTATCCGGCGTCGGCCTCTGGGCGGTGGGGCGGCGTGCGGCGTTGGGGACAGCCAGTCCTAACCGTGGAGGGTTCTGGTAAATGATGGGGTGAGGCGGGGCTCTTTGGCTCCCACCAGTCCCCCTGTCTGGTCTA
+
>A11>DF1AFFFGGGE1AE1E0FAF00AB1BE00AA/BFGCHGFGGHBGAGHEFHBBEG1BB2GHDBFHGF>E/>>GGBB/>?EFGG/>EE//E/<>B1B/0G///BB?01BFGF2FH21F2//BC//<--.>FGGHF.--:;AC@9@A--;;-@@----;--@--;A-:-;FFFF//:F-;E<-;A@BFFFFF/9BFFF/FFFF?F@EF--99@-9@FFFFEFFFF-9BFFAF//9/AB@F/;FF/;B/B
@M05620:37:000000000-D9766:1:1101:24739:5161 1:N:0:27
ACCACACCTTCTACAATGAGCTGCGTGTGGCTCCCGAGGAGCACCCCGTGCTGCTGACCGAGGCCCCCCTGAACCCCAAGGCCAACCGCGAGAAGATGCCCAGGTGAGTGGCCCGCTACCTCTTCTGGTGGCCGCCTCCCTCCTTCCTGGCCTCCCGGAGCTGCGCCCTTTCTCACTGGTTCTCTCTTCTGCCGTTTTCCGTAGGACTCTCTTCTCTGACCTGAGTCTCCTTTGGAACTCTGCAGGTTCTA
+
CCCCCCCCFFFFGGGGGGGGGGHHGGGEFGHHHGGGGGGGGHHHHGGGEGGGHHGHHHGGGGGGGGGGGGGHHHHGGGGHGHHHHGGGGGGGGGHHHHHHGHHGHHHHHHGGHHGGGGGHHHHHHHHHHHGHHGGGGGHGHHGHHGGGGGGGGGGGGGCGGGGGGGFFFFFFFFFFFFFFFFFFFFFFFFFFFFDDFFFFFFFFFFFFFFFFFFFFFFFFFFFFFFFFFFFFFFFFFFFFFFFFFFFFFFB
@M05620:37:000000000-D9766:1:1101:14170:5197 1:N:0:27
AGTGCCAGCTCTCAATCGCACAGGGGACCCAGGGCCTGGCCCCTCCATCCAGAAAACCTATGACCTCACCCGCTACCTGGAGCACCAACTACGCAGCTTGGCTGGGAACTATGTGAGTATCCAGCGTAGGAATCTGGGAGTTGGGGAGGAGTGAGGAGTTGGGGAAAGACAGTCCTAACCGTGGAGGGTTCTGGTAAATGATGGGGTGAGGAGGGGCTCTTTGGATCCCACCAGTCCCCCTGTCTGGTCTA
+
A>>>>FF11BFFGDFFGGCAECHCGGG00AGHB0BE/BGH0FGCGGH1DGHH1GHGHGG1BF2GHGHHHFFGE>>EHHHHCGHHHHHHGF1FEEF>>B>FCH1?EFH1?GHHGH2FFGGHHHHHH/?CCCHHHHHHGHGGEHGGCGGGGGE>GGHHCAC/=/<AECHHFHHHHHHFFHHHGGEGAFG@;CFBFF;FGFGGGFGEFGC@FFFFFF-@@@FBFFFF//:BFFFFFFFFFFFF?EFFFFFFFFF
@M05620:37:000000000-D9766:1:1101:17846:5204 1:N:0:27
ACCACACCTTCTACAATGAGCTGCGTGTGGCTCCCGAGGAGCACCCCGTGCTGCTGACCGAGGCCCCCCTGAACCCCAAGGCCAACCGCGAGAAGATGCCCAGGTGAGAGGCCCGCTACCTCTTCTGGTGGCCGCCTCCCTCCTTCCTGGCCTCCCGGCGATGCGCCCTTTCTCACTGGTTCTCTCTTCTGCCGTTTTCCGTAGGACTCTCTTCTCTGACCTGAGTCTCCTTTGGAACTCTGCAGGTTCTA
+
CCDCDDDDFFFFGGGGGGGGGGHHGFEBFGHHHGGGGGGGGHHHHGGGGEGGHHHHHHHGGGGGGGGGGGGHGHHGGGGHGHHHHGGGGGGGGGHHHFHHHHG/?FGG1?CDGGGGGCC0DGHGHH0GDHGHHGGGGGHGHHGH0CFGFGGGGGGGG-9;-;.AFFFFFFFFFFFFFFFFFFFFFFFBBFFFFC9AFFFFF0AD?FFFFFFFFFFFHFBF/B//;0;;FFFFFFFFFFFFFFFFF.;FFFF
@M05620:37:000000000-D9766:1:1101:11007:5224 1:N:0:27
ACCACACCTTCTACAATGAGCTGCGTGTGGCTCCCGAGGAGCACCCCGTGCTGCTGACCGAGGCCCCCCTGAACCCCAAGGCCAACCGCGAGAAGATGCCCAGGTGAGTGGCCCGCTACCTCTTCTGGTGGCCGCCTCCCTCCTTCCTGGCCTCCCGGCGCTGCGCCCTTTCTCACTGGTTCTCTCTTCTGCCGTTTTCCGTAGGACTCTCTTCTCTGACCTGAGTCTCCTTTGGAACTCTGCAGGTTCTA
+
CCCCCCCCFFFFGFGGGGGGGGHHGGGBGEHGHGGGGGGGGHHHHGGGGGGGHHHHFHHGGGGGGGGGGGGHHHHGGGGHGHHHHGGGGGGGGGHGHHGHH2G/?GEGH1/FGE-A@GGHHHHHFHHG0/<GG@FGDGHGHHGHHG/F0CFGGFGAE-;;AD-ABCABAF00;F009FFF0:BFFFFFFFFFFFFDFEF0:;A..BBFFFFFFFE0B0:B/09/:0BFF00:B0/0;0;F0FFFF?FEBF0
@M05620:37:000000000-D9766:1:1101:16243:5228 1:N:0:27
AGTGCCAGCTCTCAATCGCACAGGGGACCCAGGGCCTGGCCCCTCCATCCAGAAAACCTATGACCTCACCCGCTACCTGGAGCACCAACTCCGCAGCTTGGCTGGGACCTATGTGAGTATCCAGCGTAGGAATCTGGGAGTTGGGGAGGAGTGAGGAGTTGGGGAAAGACAGTCCTAACCGTGGAGGGTTCTGGTAAATGATGGGGTGAGGAGGGGCTCTTTGGCTCCCACCAGTCCCCCTGTCTGGTCTA
+
BBAAAFFFBFFFGGGGGGGGGFHFGGFGGGHHGGGEFGHFFHGFGGHHHGHHHHGHHGHHHHHHHHHHHHHEGEFGHFHHFGHHHHHGGGHHGGFGFEEBEGFGGCFHGFHGHGHHHFGHHHHHHGGFGDGHHHHGHHHGGHHHGGGGGGGFGGHFFGCGFHGGGGHGHHFGGHHHHHFHGDEGFGGG:FFGFGFGGGFGGGGGGGFFFFFFFFFFFAFFFFFFFFFFFFFFEFBFFFFFFFFFFFFFFFF
@M05620:37:000000000-D9766:1:1101:15137:5230 1:N:0:27
ACCACACCTTCTACAATGAGCTGCGTGTGGCTCCCGAGGAGCACCCCGTGCTGCTGACCGAGGCCCCCCTGAACCCCAAGGCCAACCGCGAGAAGATGCCCAGGCCAGTGGCCCGCTACCTCTTCTGGTGGCCGCCTCCCTCCTTCCTGGCCTCCCGGAGCTGAGCCCTTTCTCACTGGATCTCTCTTCTGCCGTTTTCCGTAGGACTCTCTTCTCTGACCTGAGTCTCCTTTGGAACTCTGCAGGTTCTA
+
BBBBBBBBFFFFGFGFFGGGGGFGEEFEH?GHHGFA?EEFFHHHHGGGAEFEHHFHHHHGGGGGGGGGGGGHHHHGGFGGGGHHHGGGGCDGGGHHB2GHHFHA//?F?GH/FGGGDFGGHHHGHHBFG/.GGGGGGGCEHGGH0CGGFFFGGGGGGB??BFF09FGFFFFFFFFFBFB/9;BBFFFFFFFFFFFDFFFFFFFD.BFFFFBBFFFFFFFFFFFFFFFEFFFFFBBF///9//;BFFAB9F9
@M05620:37:000000000-D9766:1:1101:21618:5273 1:N:0:27
ACCACACCTTCTACAATGAGCTGCGTGTGGCTCCCGAGGAGCACCCCGTGCTGCTGACCGAGGCCCCCCTGAACCCCAAGGCCAACCGCGAGAAGATGCCCAGGTGAGTGGCCCGCTACCTCTTCTGGTGGCCGCCTCCCTCCTTCCTGGCCTCCCGGAGCTGCGCCCTTTCTCACTGGTTCTCTCTTCTGCCGTTTTCCGTAGGACTCTCTTCTCTGACCTGAGTCTCCTTTGGAACTCTGCAGGTTCTA
+
ABBBBBBBFFFFGGGGGGGGGFHHGEEEHGHHHGGGGGGFGHHHHGGGEEGGFHHHHHHGGGCGGGGGGGGHHHHGGGGHGHHHHGGGGGGGCDHHFGFGH2FFFGFHHHGCHHGGGGGHHHHHGDFHGBDFFGGGGGHFHHGFHFGFFGG.FFGGGGGGF?BFGGFFFFFFFFFFFFFFFFFFFFFFFFFFFFADFFFFFFFDDFFFFFFFFFBFBFEFFF.FFBFEFFFFFFFFFFFFFFFFFFAFFF9
@M05620:37:000000000-D9766:1:1101:10282:5274 1:N:0:27
GAGGCTGCTTTGGAAGAAACTCATAGATTACTGCAACAGTTCCCCCTGGACCTGGAAAAGTTTCTTGCCTGGCTTACAGAAGCTGAAACAACTCCGAAAGGCTACCCGTAAGGATAGCCTCCTCGGCCACTCGCTGAGAGTTCCAGAGCTGTTGAGACAATGGCAAGAACATGACGGACTTCCGCGCTTGCACTCTCGTGGAGACCAAAGAACAACATTCAGCACTTGTACTCTTAACTGTGACACACCAG
+
>>AAA?CAFFFFFGGGGFGGGGHGHHHHHHHHHHHHFHHAGHHHHGGFEGHGHHHGHDGGGGHHFHDHHHH1F2BF35AB3AA3BDD3B31?F331/1>11B33?2111/?B333333B3E/22?////?FG?////032@22@22</@2222211?1?0<110??/0000111<.-.--000.<--:..;0;0:;0.;:.../;./..//9;9/../9;0000.0;09/////;///////////.;..;
@M05620:37:000000000-D9766:1:1101:16785:5282 1:N:0:27
ACCACACCTTCTACAATGAGCTGCGTGTGGCTCCCGAGGAGCACCCCGTGCTGCTGACCGAGGCCCCCCTGAACCCCAAGGCCAACCGCGAGAAGATGCCCAGGTGAGTGGCCCGCTACCTCTTCTGGTGGCCGCCTCCCTCCTTCCTGGCCTCCCGGAGCTGCGCCCTTTCTCACTGGTTCTCTCTTCTGCCGTTTTCCGTAGGACTCTCTTCTCTGACCTGAGTCTCCTTTGGAACTCTGCAGGTTCTA
+
CCDCCCCDFFFFGGGGGGGGGGHHGGGBGGHGHGGGGGGGGHGHHGGGGEGFHHHHGHHGGGGGGGGGGGGHGHHGGGGHGHHHGGGGGGGGGGHGGHHHHGHFGGHHHHGGHHGGGGGHHHHHHHHHHHGHHGGGGGHGHHGHHGGGGGGGGGGGGGDFGFGGGGFFFFFFFFFFFFFFFFFFFFFFFFFFFFFFFFFFFFFFFFFFFFFFFHHFFFFFFFFFFFFFFFFFFHFFFFFFFHFFFFFFFFF
@M05620:37:000000000-D9766:1:1101:8828:5283 1:N:0:27
ACCACACCTTCTACAATGAGCTGCGTGTGGCTCCCGAGGAGCACCCCGTGCTGCTGACCGAGGCCCCCCTGAACCCCAAGGCCAACCGCGAGAAGATGACCAGGTGAGTGGCCCGCTACCTCTTCTCGTGGCCGCCTCCCTCCTTCCTGGCCTCCCGCCGCTGCGCCCTTTCTCTCTGTTTCTCTCTTTTGCCGTTTTCCGTATTACTCTCTTCTCTGACCTTTTTCTCCTTTGGAGCTCTGCAGGTGCTA
+
CCCCCCCBFFFFGGGGGGDGGGHHGEGACEHHHFGEDGEGGHGHHGGEFFGGGHHHHHHEFFFGGGGGGGGHHHHGGGGHGHHHHGGGGG/BFGHGHH2??2=/??10??/??G----<0>DD0=00.=..-.-=-CEGEHHG/9BF00CFA0..9;--;-;-;-;9CF/09FF0;F00;;00:00BB0;0:0-../;;B.;9.090090B0090B000:;00000/0;:B0B9/B/;A0:0B00.;009B
@M05620:37:000000000-D9766:1:1101:10943:5306 1:N:0:27
AGTGCCAGCTCTCAATCGCACAGGGGACCCAGGGCCTGGCCCCTCCATCCAGAAAACCTATGACCTCACCCGCTACCTGGAGCACCAACTCCGCAGCTTGGCTGGGACCTATGTGAGTATCCAGCGTAGGAATCTGGGAGTTGGGGAGGAGTGAGGAGTTGGGGAAAGACAGTCCTAACCGTGGAGGGTTCTGGTAAATGATGGGGTGAGGAGGGCCTCTTTGGCTCCCACCAGTCCCCCTGTCTGGTCTA
+
ABAAAFFFCFFFGGGGGGGCGCGCFEEFGGHHBEGFGGHHHHGHGGHHHHHHHHHHHGHHHGHHHGHHHHHGG>EEHHHHGHHHHHCFFHHGEFCGGHHHGHHGGGHHGHHGHHHHHHHHHHHHHGGGGGHHHHHHHHGGGHHHGGEGGGEGHHHHCGHHHHGGGGHHHHHHHHHHHHHHGGGGFEGGEGGGGGGGGGGGGGGGGGFFFFFFFFF.;EFFFFFFFFFFFFFFFFFFFFFFFFFFFFFFFFB
@M05620:37:000000000-D9766:1:1101:18446:5312 1:N:0:27
GAGGCTGCTTTGGAAGAAACTCATAGATTACTGCAACAGTTCCCCCTGGACCTGGAAAAGTTTCTTGCCTGGCTTACAGAAGCTGAAACAACTACCGGATGCTACCCGTAAGGAAAGGCTCCTAGAAGACTCCAAGGGAGTAAAAGAGCTGATGAAACAATGGCAAGTAAGTCAGGCATTTCCGCTTTAGCACTCTTGTGGATCCAATTGAACAATTCTCAGCATTTGTACTTGTAACTGACAAGCCAGGG
+
AABBAAFBFFFFGBFGGGFGFGGGFGHHHHFFGGBHFHGHGFFGHEEEFFFHHHGGB3EGFGHFHHHFBFHHHHH3BBFHHHGHHBBGBCEHHBF2>>>E?EHFGHHGGE?GFFGF0AF?0FCBFGHGHHHGHCHF?CCD??FGGFEGGGHHHHFBFHHHFF?FGFG1FDHGD<GFFGGGHGFEGGDE=GD<=<GDGHGCFGFHHHHHHHC;GCG:0<GHCCCFF0CFCFBBFFFF0;C;FGF;;CEGGGG
@M05620:37:000000000-D9766:1:1101:10879:5314 1:N:0:27
GAGGCTGCTTTGGAAGAAACTCATAGATTACTGCAACAGTTCCCCCTGGACCTGGAAAAGTTTCTTGCCTGGCTTACAGAAGCTGAAACAACTACCGGATGCTACCCGTAAGGAAAGGCTCCTAGAAGACTCCAAGGGAGTAAAAGAGCTGATGAAACAATGGCAAGTAAGTCAGGCATTTCCGCTTTAGCACTCTTGTGGATCCAATTGAACAATTCTCAGCATTTGTACTTGTATCTGACAAGCCAGGG
+
AA?A>1C>C@31BCA1BFAGFG1FGFGHH1GDFHG1FEFEFFDFHGGFEGFHHHHH1BCGGHHB2FFABFGBBFGFGHFGFHBGHEBGFGAGHBBG///B/B@FHHH>E>EFGG0FFA>ECFCBF1BBBGGHGFHGCC/C?0BGFF/@F@FFFGFBBGHHG11F0BF1?FG?F<GHFGGD1F1<ECCC0=00<<<<=<=C.<;CG0:0;CCCFHB00<;;:;CB99;0;0;0090900;;BFF09;C/.9A
@M05620:37:000000000-D9766:1:1101:10770:5324 1:N:0:27
ACCACACCTTCTACAATGAGCTGCGTGTGGCTCCCGAGGAGCACCCCGTGCTGCTGACCGAGGCCCCCCTGAACCCCAAGGCCAACCGCGAGAAGATGACCAGGTGAGTGGCCCGCTACCTCTTCTGGTGGCCGGCTCCCTCCTTCCTGGCCTCCCGGGGCTGCGCCCTTTCTCACTGGTTCTCTCTTCTGCCGGTTTCCGTAGGACTCTCTTCTCTGACCTGAGTCTCCTTTTGAAATCTGCAGGTTCTT
+
CCCCCCCBFFFFGGGGGGFGGGHHGGGBCEHHHGGGGGGGGHGHHGGGGGGGGHHHGHHGGGGGGGGGGGGHHHHGGGGHGHHHHGGGGGCGGGHGHH2FH20?111<1?F/FH----<>F00D0<0<=/<.<<-;-.;E/:E/G0F00;.C0.CE.A--:-.9--;D-FFB//99//;/;//////;////;--;DFBF.9..;///////;/9/////:////////;:BF/B.B/://////A9B/:/
@M05620:37:000000000-D9766:1:1101:23763:5357 1:N:0:27
ACCACACCTTCTACAATGAGCTGCGTGTGGCTCCCGAGGAGCACCCCGTGCTGCTGACCGAGGCCCCCCTGAACCCCAAGGCCAACCGCGAGAAGATGCCCAGGTGAGTGGCCCGCTACCTCTTCTGGTGGCCGCCTCCCTCCTTCCTGGCCTCCCGGAGCTGCGCCCTTTCTCACTGGTTCTCTCTTCTGCCGTTTTCCGTAGGACTCTCTTCTCTGACCTGAGTCTCCTTTGGAACTCTGCAGGTTCTA
+
BAAABBBBFFFDFGGGFGGEGFG4EBBBFAGGFGDBEEFCGHHHHGGGE1BFGHHHHGGEGGGGGGGGGGGGGHHEGGGHFGHHGFGEGGGC?AGHHGFHHHHGHFHHHFFGHE@GGGGHHHHHHHHHHFGHEDGGG?GGHHDHHBFB0CCGGGGFGGGG-F//@BFBBFFF/FFFFFFFFEFFFFFFFFFFFBDFFFFFFFFFFFFFFF/9BFB/B/;FFFFFFFFFFFFFFFFFFFFFBFFFFF?BFFB
@M05620:37:000000000-D9766:1:1101:22694:5385 1:N:0:27
ACCACACCTTCTACAATGAGCTGCGTGGGGCTCCCGAGGAGCACCCCGTGCTGCTGACCGAGGCCCCCCTGAACCCCAAGGCCAACCGCGAGAAGATGCCCAGGTGAGTGGCCCGCTACCTCTTCTGGTGGCCGCCTCCCTCCTTCCTGGCCTCCCGGAGCTGCGCCCTTTCTCACTGGTTCTCTCTTCTGCCGTTTTCCGTAGGACTCTCTTCTCTGACCTGAGTCTCCTTTGGAACTCTGCAGGTTCTA
+
BCCCCCCCFFFFGGGGGGGGGGHHGEG2AEGGHGGGGGGGGHHFHG?EEEGGHHHHFFHGGGGGGGGGGGGGHHHGGGGHGHHHHGGGGGGGGGHHGHHHHHHGHHHFHHGGHHGGGGGHHHHHHHHHHHGHHGGGGGHGGGGGGGGGGGGGGGGGGG-;DGFFFFFFFFFFFFFFFFFFFFFFFFFFFFFFFDDDFFFFFFFFFFFFFFFFFFFFFFFFFFFF/FFFFFFFFFFFFFFFFFFFFFFFFFF
@M05620:37:000000000-D9766:1:1101:17384:5411 1:N:0:27
ACCACACCTTCTACAATGAGCTGCGTGTGGCTCCCGAGGAGCACCCCGTGCTGCTGACCGAGGCCCCCCTGAACCCCAAGGCCAACCGCGAGAAGATGCCCAGGTGAGTGGCCCGCTACCTCTTCTGGTGGCCGCCTCCCTCCTTCCTGGCCTCCCGGAGCTGCGCCCTTTCTCACTGGTTCTCTCTTCTGCCGTTTTCCGTAGGACTCTCTTCTCTGACCTGAGTCTCCTTTGGAACTCTGCAGGTTCTA
+
BBBBBBBBFFFFGGFGGFGFGBHFGEEBCDCGGGGGGGEEDHHHHGGGEEEGGHGHHHHGEECGGGGGGGGHGHHGGGGHGHHHHFEEDCDGGGHHHHHHHBHFGFHHHFGGHHCCGGGHHBGHGHGHHHGHHGGGGGHGHFGHHFFGFGGGFFGGGG-ABGGFGGFBBFFFFFFFFFFFFFFFFFFFFFFFFBDFFFFFFFFFFFFFFFFFFFFFFFFFFFFBFFFFFFFFBFFFFFFFFFFFFFFFFFF
@M05620:37:000000000-D9766:1:1101:13050:5419 1:N:0:27
ACCACACCTTCTACAATGAGCTGCGTGTGGCTCCCGAGGAGCACCCCGTGCTGCTGACCGAGGCCCCCCTGAACCCCAAGGCCAACCGCGAGAAGATGCCCAGGTGAGTGGCCCGCTACCTCTTCTGGTGGCCGCCTCCCTCCTTCCTGGCCTCCCGGCGCTGCGCCCTTTCTCACTGGTTCTCTCTTCTGCCGTTTTCCGTAGGACTCTCTTCTCTGACCTGAGTCTCCTTTGGAACTCTGCAGGTTCTA
+
CCDCCDDBFFFFGGGGGGGGGGHHGEGBEFHHHGGGGGGGGHHHHGGGFGGGGHGHHHHFGGGGGGGGGGGHFHHGGGGHGHHHHGGGGGBDGGHGHHHHHHHGHHHHHHGGHHGGGGGHHHHHHHHHHHGHHGGGGGHGHHGHHGGGGGGGGGGGGG-<CFFFFFFFFFFFFFFHFFFFFFFFFFFFFFFFFFDFFFFFFFFFFFFFFFFFHHFFFFFFFHFFFFFBFFFFFFFFFFFFFFFFFFFFFFF
@M05620:37:000000000-D9766:1:1101:13228:5443 1:N:0:27
GAGGCTGCTTTGGAAGAAACTCATAGATTACTGCAACAGTTCCCCCTGGACCTGGAAAAGTTTCTTGCCTGGCTTACAGGATCATACCCGACAGCAAAAGGTCCCACGAGAGGCCAAGGGAGTAAAAGACTCCACGAAAGAACCGGAACTAATGCAACCATGGCAAGTACGTCATGCATTTCCACTTAAGCCAACTTGTGGCTCCAATTGCACCCTTATCCGACAATGTACTTATAACTGACCAGAACAGG
+
AAAABBFCFFFFGFGEAGFGGFHHHHGHHCHGFHFFHFHGHHHHHGGGHEFGHGHEGFFHBDHHHFDBGHHHHFCCGHHBB331D@DBG1>///1B23231@3B1B1///?///FF/?//?/?G4BFGF2B2CGFF//?/2@@///</<<1?<=>D1<<FGF0F01<DD0.<<C.==0DGH0C0:::0;00:C/;:;;CBD..:CCFFGGEFFB9:BB0;9EGF--:0:;//://;BB/BF9//AFF://;
@M05620:37:000000000-D9766:1:1101:7534:5460 1:N:0:27
ACCACACGTTCTACAATGCGCTGCGTGCGGCTCGCGAGGAGCACCCCTTGCTGCTGACCGAGGCCCCCCTGAACCCCAAGGCCAACCGCGCGAAGATGCCCAGGTGAGTGGCCCGCTACCTCTTCTGGTGGCCGCCTCCCTCCTTCCTGGCCTCCCGGCGCTGCGCCCTTTCTCACTGGTTCTCTCTTCTGCCGTTTTCCGTAGGACTCTCTTCTCTGACCTGAGTCCCCTTTGGAACTCTGCAGGTTCTA
+
AAAAAAA1BBCAGGGGGGGEGGGGGEG00EEFF/AE/EEECGEGHGG/BF@FBGCHHHG/>@?EGGGGGGEHFHHGGGGHGHHHHGGGGG<ACGC.>FGGFHHGHHHFHHGGFHGGC?AGHHHHHHGGFGGGGGG@FGGEGGGGEFGGFF?FFFEEF@-;@=@F@@F@?FFFFFFFFFFFFFFFFFFF;;BFF@BFFFFFFFFFFBFFFFFFFFF9:FBFFFF/BFF/;9FFEFFFFFFFFFFFFFFFFFF
@M05620:37:000000000-D9766:1:1101:18817:5461 1:N:0:27
GAGGCTGCTTTGGAAGAAACTCATAGATTACTGCAACAGTTCCCCCTGGACCTGGACAAGTTTCTTGCCTGGCTTACAGAAGCTGAAACAACTGCCAATGTGCCCTAGACTAAACCACCTCAGAAAACGACCATCCACGAAAAAACTTGCATACACGAGCTGAACCCACCCAGGCAGGTCCGTCATACCAATCCTTTTCATAACACTAGACTACCAGAATAACCCCTGCTAGGAATTTGTAATGTAACATG
+
>AA3>>CAFBBBFBBA4FBBFFFFEDADF5BFDG44CABDFDDGHGEFA2BFGFFB231BBDFFGADBBFGAGHB3BBBAABBBFDB3B3B?BB@B3FB3444@33223B43B3B3??10B33B?3B3///<<??0B2/<?/>0>?222>2F@?F1/</>?1>11..<..>..<..<-</0-.:..0::00/:/<0;00000;/0/9/0000;/9009/00;;B....;/0;.09//9//;;;///9/;//
@M05620:37:000000000-D9766:1:1101:14185:5466 1:N:0:27
GAGGCTGCTTTGGAAGAAACTCATAGATTACTGCAACAGTTCCCCCTGGACCTGGAAAAGTTTCTTGCCTGGCTTACAGAAGCTGAAACAACTACAGGATGCTACCCGTAAGGAAAGGCTCCTAGAAGACTCCAAGGGAGTAAAAGAGCTGATGAAACAATGGCAAGTAAGTCAGGCATTTCCGCTTTAGCACTCTTGTGGATCCAATTGAACAATTCTCAGCATTTGTACTTGTAACTGCAAAGCACGGG
+
CCCDDDFDFFFFGGGGGGGGGGHHHHHHHHHHHHHHGHHGHHHHHGGGHHHHHHHGHHHHGHHHHHGHHHHHHHHGHHHHHHHHHHHHHHHHHH3FGFFGG23FHHFFEGGHHHHFFFFHHGHHHHHGHHH3FFHHEEHGGHHBHGGHHGHBFGFHHHHFHGHHHFG?GHGHHHHHHHHHHHHEGEAFFGHEHCG<=D0CDHGFHGHHHHHHHHHGH0GFGHFHHBGF0CCFFGGBF0C00CFFFGFB-DB
@M05620:37:000000000-D9766:1:1101:14142:5466 1:N:0:27
TCTGCCAGCTCTTAATCGCCCCGGGGACCCCTGGCCGGGCGCCCCCATTCCGAATAACCATGACCTCCCCGGCTACCAGGAGCCCCAACTCCGACAGGAGGCTGTGCGTTAGGCCAGTCTCCTGGGTGGTTCCCCGGGAGTCCCGGAGCTGCTGCCAGCCTGGCAAGGACATCCTTCATTTCCGCTGTCGCCCTCTTGTGGATGGAATTGCAGCGTTCTCCGGATTTGTACTTGTAACTCCGCGCCGGGGA
+
1>>AA1111B1@1BBFGAA1A0A00AAA/BAAA/BF//A//>>@EG/01B2>///?FF1@E11B@BB?F//>EEEGHEF/?FH//??<C01?/><//?0??CH00<1.<.>FGE1>F0DGHH0//.<.-..0/;/;CG@GGEB9;;@A-.;/900.;0--9;A?FF--:9-/9;//9BB9/9BA---9;-A---9-9/BB-///-/;//;9B/9;9--9999---;///;FF/BBFFF;FF--9=--;--;
@M05620:37:000000000-D9766:1:1101:5935:5473 1:N:0:27
GCGGCTGCTTTGGAAGAAACTCATAGATTACTGCAACAGTTCCCCCTGGACCTGGAAAAGTTTCTTGCCTGGCTTACAGAAGCTGAAACAACTGCACGTTGCTAAACGTTCGTACAAGCTCCTAGCAGACTCAAAGAGCTGACCAGAGATGCTGAACCAATGGACAGACCGTCGTGCATTTACGCTTTCGCACTCTTGTGGATCAAATTGAGCCATTCTCCGCATTTGTAATTATAACTGCCAAGAACAGG
+
>1>AADDAFFFFGGGF1BFGGGFGDFGGHFGFHHF1BCFAFGHHHGEFFFHGHHHHHEFGHHHHHHHHHHHHHHGBHHHEGHHFHBGHHGHHH0GG1B00//BFD1FE>00?/>/?1BFFGHHF111BB0B11B1G0B011<<010B?01<1@@@@1/<GGB1111?0?/<AE--.>.1>00=.CFGA0=C.@CH00:GG.<:C.::GGFB0;//;CBF90..-;.00;00;009;;B0C://;9-/9//;
@M05620:37:000000000-D9766:1:1101:13520:5493 1:N:0:27
AGTGCCAGCTCTCAATCGCACAGGGGACCCAGGGCCTGGCCCCTCCATCCAGAAAACCTATGACCTCACCCGCTACCTGGAGCACCAACTCCGCAGCTTGGCTGGGACCTATGTGAGTATCCAGCGTAGGAATCTGGGAGTTGGGGAGGAGTGAGGAGTTGGGGAAAGACAGTCCTAACCGTGGAGGGTTCTGGTAAATGATGGGGTGAGGAGGGGCTCTTTGGCTCCCACCAGTCCCCCTGTCTGGTCTA
+
ABA>ADFFBFFFGDFGFGGAE?FAF2AEEEHH2EEEGGHHHHGHGGHHHHHHHHHGHGHHHFHHHFGHHHHEG>>EHHHHCFHHHH1??GHGAFCGEFFGGGHGGGHHGHHHHHHHHHHHHHHHHGGGGGHHHHHHHH0FGHHHGGGGGGEGHFHHCGGHHHGGGDHHHHHHHHHHHHHHGGGGDGGGGGGGGGFGGGGGGGGGGGDFFFFFFFFFFFFFFFFFFFFFFFFFFFFFFFFFFFFFFFFFFFB
@M05620:37:000000000-D9766:1:1101:6266:5532 1:N:0:27
GAGGCTGCTTTGGAAGAAACTCATAGATTACTGCCACAGTTCCCCCTGGACCTGGGAAAGTTTCTTGCCTGGCTTACAGAAGCTGATACAACGGCCAATGTCTTACAGGATGCTCCACGAAATGCCCGGATCATAGCCTAATCCACTAGCGTCCCCGAGCAGATGCACCCCTGTCACGTACGTCCGGCCTTTCCGCTTTCGCACTCTTGTGTATCCAATTACTCCCTTCTCCGCATTTTTCATTGTACATG
+
>1AAA>FAFFFFGCGFGGGGG1FFG3133DA3DG0BFGHA22G10A0BA0F0000/A1/BA22DAA1AA11/0B0B111DF1BFFG1D@@1G/>E@@GHHB22BF1B1BB1BGFFC10?//</BFGGGGGGGAB2BGHD11@GHFH@01@/?/>?GGCG--0>FF11FGA@..<=D0<C/.-;.:ACGGGHHGGB;EGGGG9E-;;;;0;0/;C;;;BFB/;/9/;-/9:9;99--;;//BF/:FFFFFF/
@M05620:37:000000000-D9766:1:1101:14137:5562 1:N:0:27
AGTGCCAGCTCTCAATCGCACAGGGGACCCAGGGCCTGGCCCCTCCATCCAGAAAACCTATGACCTCACCCGCTACCTGGAGCACCAACTCCGCAGCTTGGCTGGGACCTATGTGAGTATCCAGCGTAGGAATCTGGGAGTTGGGGAGGAGTGAGGAGTTGGGGAAAGACAGTCCTAACCGTGGAGGGTTCTGGTAAATGATGGGGTGAGGAGGGGCTCTTTGGCTCCCACCAGTCCCCCTGTCTGGTCTA
+
AA>>ADFFBCFFG4GGGGG2ECHCF2EFGGHDABEEGGHHHHGHGGHFHGGHHHHHHGHGHFHHHFFFFFHGG>EEHHFGBGHGFHGGGHHHEFCFEFFGGHHGGGHHGHHHHHHHHHHHHHHHHGDGGGHHHHHHHHFFGHHHGGGGGGEGHHHFHGHHHHGGGGHHHHHHHHHHHHHHGGGGGGGGCFGGGGCBFGGGGGGGGGFBFFFFFFFFFFFFFFFFFFFFFFFFFFFFFFFFFFFFFFFFFFF
@M05620:37:000000000-D9766:1:1101:19581:5564 1:N:0:27
ACCACACCTTCTACAATGAGCTGCGTGTGGCTCCCGAGGAGCACCCCGTGCTGCTGACCGAGGCCCCCCTGAACCCCAAGGCCAACCGCGAGAAGATGCCCAGGTGAGTGGCCCGCTACCTCTTCTGGTGGCCGCCTCCCTCCTTCCTGGCCTCCCGGCGCTGCGCACTTTCTCACTGGTTCTCTCTTCTGCCGATTTCCGTCGGCCTCTCTTCTCTGCCCTGTGTCACCTTTGGAACTCTGCAGGCTCTA
+
BBBBBBBBFFFFGGGGGGGFGGHFGAEECEGGHGGGGGGGDHHHHGGGGEGGHHGHGHHGGGGGGGGGGGGHFGHGGGGHGHHHHGGEDFDC@DHFGF2222?/111<F1/F0?-<-<-0>000=D00=/.C.<C-CFHE//;:GGGBFG?.9AEFG-A-9@9D-@-9@//9BF/;F/BF/:/BB/BFBFBFBD--.9:9AF.---.99B/9/:/B/F/BE/9/::9//;:BFF/F//9FFB//99.9./;
@M05620:37:000000000-D9766:1:1101:12035:5573 1:N:0:27
ACCACACCTTCTACAATGAGCTGCGTGTGGCTCCCGAGGAGCACCCCGTGCTGCTGACCGAGGCCCCCCTGAACCCCAAGGCCAACCGCGCGAAGATGCCCAGGTGAGTGGCCCGCTACCTCTTCTGGTGGCCGCCTCCCTCCTTCCTGGCCTCCCGGCGCTGCGCCCTTTCTCACTGGTTCTCTCTTCTGCCGTTTTCCGTAGGACTCTCTTCTCTGACCTGAGTCTCCTTTGGAACTCTGCAGGTTCTA
+
BBBBBBB>BCCFGGFGGG5BGFHHGEGA4BGFGAFE2EEEEHDFGGGAEEEGFHGHHHHA>ECGGGGGGGGGBGHFFEGHGGGGHEDGDG/BCGG?FGHHHHHGGHHHHHGGHHGGGGGHHHHHHHHHHHGHHGGGGGHGGGGGGGGGGGGGGGGGGG:@DFFFFFFFFFFFFFFFFFFFFFFFFFFFFFFFFFAFFFFFFFFFFFFFFFFFFFFFFFFFFFF:BFF9BFFFFFFFFFFFFFFFFFFFFFF
@M05620:37:000000000-D9766:1:1101:5703:5573 1:N:0:27
GAGGCTGCCTTGGAAGAAACTCATAGATTACGGCAACAGTTCCCCCTGGACCTGGAAAAGTTTCTTGCCTGGCTTACAGAAGCTGAAACACCGACAGATGGCTCCTAGTTAGGTCAGCCTCCTAGGAGAGTATCTGGGAGTACGCGAGGTGATGGAAATATGGCAAGAAAGGACGTAATTTAGGATATTGATCTCTTGTGGATCAAATTGCAGGATTCTCCGGCTTAGTACTTGTAACTGCGCAGGTTAGG
+
A1AAAAF?1BDFGGGGEG1AFFHHHHH33110B0EE0GHFBGF1FF///00AB0EGHF00FFFHHHG1G11FGHABG1B1GGGFGHFHHE0B//>//01@FGHFG11>12>2B11B010B0?0110<0//121B2B1BB/?@1//></</?111101<<111=.>G.0<//./<A<.<.0000<00000;000;;00:;C.000.0900;0;0..900;009----/090;B//BBF/9/;--;99-//9:
@M05620:37:000000000-D9766:1:1101:22714:5588 1:N:0:27
GAGGCTGCTTTGGAAGAAACTCATAGATTACTGCAACAGTTCCCCCTGGACCTGGAAAAGTTTCTTGCCTGGCTTACAGAAGCTGAAACAACTACAGGATGCTACCCGTAAGGCCAGGCTCCTCGAAGACTCCACGGGAGTCCCCGAGCTGCTGAAACAATGGCAAGTAAGTCAGGCATTTCCGCTTTCGCACTCTTGTGGATCCAATTGAACACTTCTCAGCATTTGTACTTGTAACTGCCAAGCCAGGG
+
A3ABB?FAFFFFFGGFEFGGGGHGHHHHHFHHHHGHGHGDDGHHHGEFFBGHHHHHH3CBBHHHGHHHHHHHHHG3FFHHGGHHH3BFGGHHH@FG33BFGHHHF2BEE/?GG31?GHHHHGHFGG0FEHHHH3G/</?><01F?/<BGGH?FH11?G0GHHHGHHGHG1FHH1FFGHHH00DEGDGG0:EECGHHHHGHGHHGGGGGGGFFF09CFBGGBF/CFFGGFGGGGGGGGGGG0FFFFFFBAED
@M05620:37:000000000-D9766:1:1101:6730:5592 1:N:0:27
ACCACACCTTCTACAATGAGCTGCGTGTGGCTCCCGAGGAGCACCCCGTGCTGCTGACCGAGGCCCCCCTGACCCCCAAGGCCAACCGCGAGAAGATGCCCAGGTGAGTGGCCCGCTACCTCTTCTGGTGGCCGCCTCCCTCCTTCCTGGCCTCCCGGTGCTGCGCCCTTTCTCACTGGTTCTCTCTTTTGCCGTTTTCCGTAGGACTCTCTTCCCTGACCTGAGTCTCCTTTGGAACTCTGCAGGTTCTA
+
>A>1>1>AFFFFGGGAAFG1G1F1FGGFF?FGBAFEEAE/BF/FGGAFAEF/D1BBFGHE/EEEF>FEEGGB0>0?EE?GCEFGCFG/B/B</?FFF1F?GGAFHH10FH?AFH-CC-<GHHBBH0DDDGFCGCCCCCHC/CE/;BF0F/AF0FEEF;9-;0CF@GF@;FFF9BFBFEB/BF//BB/B/;9B9-ABF9/BBB---/;BBBFFBB/-:/-9B/;/-B;9:BF/;9/9/FFFF//BFF9BBBB
@M05620:37:000000000-D9766:1:1101:17087:5594 1:N:0:27
ACCACACCTTCTACAATGAGCTGCGGGTGGCTCCCGAGGAGCACCCCGTGCTGCTGACCGAGGCCCCCCTGAACCCCAAGGCCAACAGCGAGAAGATGCCCAGGTGAGTGGCCCGCTACCTCTTCTGGTGGCCGCCTCCCTCCTTCCTGGCCTCCCGGCGCTGCGACCTTTCTCACTGGTTCTCTCTTCTGCCGTTTTCCGTAGGACTCTCTTCTCTGACCTGAGTCTCCTTTGGAACTCTGCAGGTTCTA
+
AAA1AAAACFFFGCGD3G11G1GCG00A00BG1AF//EGCEHHHHGGCAAEFFHG1GHGE/ECGG/EGGEF0F1?EGF/G//?GFG/0BC///CCG111<CHGGFGHE1<//C.<----C0G0DGBHD0<..<:@@?A.;GCC/BF/0;/.;9..9.A9=9-@?--9--/99BFBF/9-;9B///9/BB9F/9@A-BA/;AF-BF//9BFF/9//;/B/99FF/-:B/;99BBBFFFFFFBFFFFF-;FFF
@M05620:37:000000000-D9766:1:1101:12411:5657 1:N:0:27
AGTACCAGCTCTCCATCGCACAGGGGACCCAGGGCCTGGCCCCTCCATCCAGAAAACCTATGACCTCACCCGCCACCTGGAGCACCCACTCCGCAGCTTGGCTGGGACCTATGTGAGTATCCAGCGTAGGAATCTGGGCGTTGGGGAGGGGTGCGGAGTTGGGGAAAGACCGTCCTAACCGTGGAGGGTTCTGGTAAATGATGGGGTGAGGAGGGGCTCTTTGGCTCCCACCAGTCCCCCTGTCTGGTCTA
+
>1>1>BFFAFFFG1GGFFE1E0FAF0AEE0FEAAEBFFHHHHGGGGHGHHHHHHHBFEGHGFFHGFGHHHH>>/>EGGBFBBFHHHA??FH0/E?EEGBF<FGG/EGGCBHHHF2>1>2G2G2FBCFCCGDG<GGBGH/>@<-<CC.<A-<<:.;--;C9B/A@..A.9C/-C9A9BF99@AA@-9A@;9-FFB;/FFFBF/B/EFB@?FFBBF<@@@FFFFFBFFFEA-AB-AB/BFEF@FBFFF//;//
@M05620:37:000000000-D9766:1:1101:24101:5662 1:N:0:27
AGTGCCAGCTCTCAATCGCACATGTTTGACCTCCCGTCGCCGCTCAATCTCTCATAATCCGTCCGCTCCTTGCAACAAAAAACAACCACCACCGCCCACCGGATGCTCCACGTCCGGAACTTCTCCTAGCAGCCTCCCCGTGCGTCACCGCGCTGCTGCCCCCCTGGCACGTCCTTCAGGCCTTTCCGCTTTCGCACTCTTGTGGCTCCCCTTGCCCCATTCTCAGCCTTTGTCCTTGTCCCTGCCTCGCC
+
3A>AAFFFBFFFGGGGGFFAEC5AA6BB5FFGGGGGF22AA2EAE13D5ADDF3DD55DBEFHA0>1>BBFG33DGGGB11/>11??/?/??///><??/?</?C0B>F<<??F/CC/</1??F1<F1=1>>><GHEC?-<<.-<-.;0:-:@@@EFFG.?A9?@?.;BF.9EF.BFFFFF.9FFF/AD?;9FDDFBBFFFFF9A.9BEED.AFBFB...;9/9:BFFFBF9;//;/;9:;/;B..//.;>
@M05620:37:000000000-D9766:1:1101:25147:5684 1:N:0:27
AGTGCCAGCTCTCAATCGCACAGGGGACCCAGGGCCTGGCCCCTCCATCCAGAAAACCTATGACCTCACCCGCTACCTGGAGCACCAACTCCGCAGCTTGGCTGGGACCTATGTGAGTATCCAGCGTAGGTATCTGGGAGTTGGGGAGGAGTGAGGAGTTGGGGAGAGACAGTCCTCACCGTGGAGGGCTCTGGTAAATGATGGGGTGAGGAGGGGCTCTTTGGCTCCCACCAGTCCCCCTGTCTGGTCTA
+
AA>ABFFFCFFFGGGGGGGGGGHHGGGGGGEFFFEGFFHHHHGHGGHHHHEHHHHHHGGHHFHHHHHGHHHGGGGGHHHHGHHHHHHHGFGHEGGGGHGHGHHGGGHHGGHHHDG33F3??33B2<?///22D@?GBG0/?0GH/C.<C.>0<0<<0.<<DG@@E-;.C/;::00000..;.9A:CEA.;9:FF0C;00;09FGFF.@..;0;D--;@AF0:0BF0B.A/....0;FF?.@.BBBF/FBF0
@M05620:37:000000000-D9766:1:1101:14370:5691 1:N:0:27
ACCACACCTTCTACAATGAGCTGCGTGTGGCTCCCGAGGAGCACCCCGTGCTGCTGACCGAGGCCCCCCTGAACCCCAAGGCCAACCGCGAGAAGATGCCCAGGTGAGTGGCCCGCTACCTCTTCTGGTGGCCGCCTCCCTCCTTCCTGGCCTCCCGGAGCTGCGCCCTTTCTCACTGGTTCTCTCTTCTGCCGTTTTCCGTAGGACTCTCTTCTCTGACCTGAGTCTCCTTTGGAACTCTGCAGGTTCTA
+
AAAAA1AAFFFFFEGDGGFFGGGGGEEGHCHHGFGF?EG?FHHHHGGGAAFFFHEFHHHGFGGGGGGGGGG0FHHGGGCGFHHHEGGCGCC@BA01D1?GFHHG1GGHGHFFHHGGGGGHHHHHHHHHHHGHHGGGGGHGHHGHHFGGGFGGGGGGGGGGGFGGGGF@?FFFFFFFFFFBFFFFFFFBFFFFF@BBFFFFFFFFFBFFFFFFFFFFFFFFFFFFFFFFFFFFFFFFFFFFFFFFFFAFFFF
@M05620:37:000000000-D9766:1:1101:25157:5699 1:N:0:27
AGTGCCAGCTCTCAATCGCACAGGGGACCCAGGGCCTGGCCCCTCCATCCAGAAAACCTATGACCTCACCCGCTACCTGGAGCACCAACTCCGCAGCTTGGCTGGGACCTATGTGAGTATACAGCGTAGGAATCTGGGAGTTGGGGAGGAGTGAGGAGTTGGGGAAAGACAGTCCTAACCGTGGAGGGTTCTGGTAAATGATGGGGTGAGGAGGGGCTCTTTGGCTCCCACCAGTCCCCCTGGCTGGTCTA
+
>3>AAFDFBFFFGGGGGAA2A2BA2AFEFE2AF2EEBABBAGEGEGGFGF3BFG3FAE33F35DFF@@FEEEGGEGHGH1FFG?BGHHGGGHGE/EEEGHEHF/?E0G/0BFGF2F?BGG22GGH?/?//@@F1?<?F0C/011>C<<AD.>.DFCC<C/=/<-;EHHH/CFGH0GBHH.@:.;DAA?EGFFG0CB0F0BFF0;...;A9ABDD=--B.9;9://BF.AF.DF.BF/;.9B..9...;/99
@M05620:37:000000000-D9766:1:1101:12929:5703 1:N:0:27
GAGGCTGCTTTGGAAGAAACTCATAGATTACTGCAACAGTTCCCCCTGGACCTGGAAAAGTTTCTTGCCTGGCTTACAGAAGCTGAAACAACTGCGAATGGCTAACCGTAAGAACAGGCTCCTAACAGACTCACAGGAAGTTAAGGAGCTGAAGAAACAAAGGAAAGAACGGCAGGCATTGCAGCGAGAGCAGGCTTGTGGAGCCAAGTGAACAAACCTCAGAATTTCTACTTGTAACTGACAAGACCGGG
+
>1AAAACA1DDFCGGGGGGBE1F3GGH3AG13FAGHBGH1BFG1FFEF/G0AAB0FBG0ABAAFGHE1B11BGH0GH1FDGHHFEFGHHEFHC01////1B0B1B0>>>/?>110BF//00/1110110B111111?0BBB1>B1B<//<1@1110@@0/0??0GH<0?0/.->-<.<000<0</-----;//.:./-;C.0.9./9.0;;C009...////9;;C900;B00;FB/9///99:--9----
@M05620:37:000000000-D9766:1:1101:7096:5728 1:N:0:27
GAGGCTGCTTTGGAAGAAACTCATAGATTACGGCAACAGTTCCCCCTGGACCTGGAAAAGTTTCTTGCCTGGCTTCCAGCAGCGTCAACCCCTACAGGAGGCTCCCCGTCAGGACAGCCTCCTCGGAGAATCCCCGGGCGTACAAGCGCTGCTGACACACTGGCAAGTACGTCCTTCATTTCCGCTTTCGCACTCTTGTGGCTCCAATTGCACCATTCTCCGCATTTGTACTTGTAACTAAACAGCCAGGG
+
?ABBBBFBFFFFGFGGGGAFGGHFFGHCEFA2BAE?EAFGGHHDGG?22F2B2CFGHH23B5BFGHHFGGDGHF1GHBEHHHF>?11BBGEE11B3BF?11>FG/?E>>/</B3?BF/F22?22//?<>@F2@GFG/>/---<.1F.<@<-.<0</0<C.;0/;/0.00<.:;..09CCFB9;C.A.;;C9.-B/;;CBBD.9;;BFBBB//9/.BF;:;/.;-9.;/;9FFBFFFFFF///;BF;;...9
@M05620:37:000000000-D9766:1:1101:17383:5775 1:N:0:27
ACCACACCATCTACAATGAGCTGCGTGCGGCTCCCGAGGAGCACCCCTTGCTGCTGACCCAGGCCCCCCTGAACCCCAAGGCCAACCGCGCGAAGATGCCCAGGTGAGTGGCCCGCTACCTCTTCTGGTGGCCGCCTCCCTCCTTCCTGGCCTCCCGGCGCTGCGCCCTTTCTCACTGGTTCTCTCTTCTGCCGTTTTCCGTAGGACTCTCTTCTCTGCCCTGAGTCTCCTTTGGAACTCTGCAGGTTCTA
+
11>AA?A11BBBAAA1BABBAFAGEAE000A0BB///A/A/B/0BEE/0BBA1BFGGF00B/F/?EE>E>?B1FFE??EGGH??/?EEE</>BCG?11FGGGHG1GDFH1CFHH?CGGGHHHHHGGFHHBEHFGCG.EHGHHGHGGGGGGGGGGGGG@;;9@?F@@F@@FFFFFFFFFF////:BFFB/BBBF@BBFEFFFF-ABBFBF/BFFB//;B/BEFF-;/;/BFF/BBFEEF/9;BBBFF-FFF/
@M05620:37:000000000-D9766:1:1101:17393:5793 1:N:0:27
ACCACACCTTCTACAATGAGCTGCGTGTGGCTCCCGAGGAGCACCCCGTGCTGCTGACCGAGGCCCCCCTGAACCCCAAGGCCAACCGCGAGAAGATGCCCAGGTGAGTGGCCCGCTACCTCTTCTGGTGGCCGCCTCCCTCCTTCCTGGCCTCCCGGAGCTGCGCCCTTTCTCACTGGTTCTCTCTTCTGCCGTTTTCCGTAGGACTCTCTTCTCTGACCTGAGTCTCCTTTGGAACTCTGCAGGTTCTA
+
BBBBBABBFFFFGGGBGGGGGGHHGFGEFGHHHGGGGGGGGHHHHGGGGGGGHHHHHHHGGGGGGGGGGGGHHHHGGGGHGHHHHGGGGGGGGGHHHHHHHHHGGHHHGHGGHHGGGGGHHHHHHHHHHFGHHGGGGGHGHHGFFGGFFGFGFGGGGD-:AFFFGGFFFFFFFFFFFFFFFFFFFFFFFFFFFFDFFFFFFFFFFFFFFFFFFFFFFFFFFBFFFFFFFFFFFFFFFFFFFFFFFFFBFFF
@M05620:37:000000000-D9766:1:1101:25699:5794 1:N:0:27
AGTGCCAGCTCTCAATCGCACAGGGGACCCAGGGCCTGGCCCCTCCATCCAGAAAACCTATGACCTCACCCGCTACCTGGAGCACCAACTCCGCAGCTTGGCTGCGACCTATGTGAGTATCCAGCGTAGGAATCTGGGAGTTGGGGAGGAGTGAGGAGTTGGGGAAAGACAGTCCTAACCGTGGAGGGTTCTGGTAAATGATGGGGTGAGGAGGGGCTCTTTGGCTCCCACCAGTCCCCCTGTCTGGTCTA
+
BBABBFDFAFFFGGBGGGGGGGHGGEGEDEHHGGGGGGGHGHGHGGHHHHHHGHHHHGHHHGGHHHHHHHHGGGGGHHHHHHHHHHHHGBHHGGCGGGHGAFFA//>BD/BFGHHHHD2@FBDGGG?BD/FGHHHHHHEFEGHGCGEGGGDHHGHHGGHHHGCGFEH.C/CG:CFFGFGGG..9CFGB.99FGGFFFGG0BBBFFFFBFAFF.D;--9EFFFBBBFFFFBF.A./;/99ABEFFF/9/BFB
@M05620:37:000000000-D9766:1:1101:23376:5805 1:N:0:27
ACCACACCTTCTACAATGAGCTGCGTGTGGCTCCCGAGGAGCACCCCGTGCTGCTGACCGAGGCCCCCCTGAACCCCAAGGCCAACCGCGAGAAGATGCCCAGGTGAGTGGCCCGCTACCTCTTCTGGTGGCCGCCTCCCTCCTTCCTGGCCTCCCGGAGCTGCGCCCTTTCTCACTGGTTCTCTCTTCTGCCGTTTTCCGTAGGACTCTCTTCTCTGACCTGAGTCTCCTTTGGAACTCTGCAGGTTCTA
+
ABBBBBBBFFFFGGGGGGGGGGHGGEGGH?GHHGGGGGGGGHGHHGGGGGGGHHHHHGHGGGGGGGCGGGGHHHHGGGGHGHHHHGGGGGGGGGHHEFHHHHHG?GHGHFGG0<DFGGGFDHHHHHFHFCEHHGGGGGHGHFGHGFGFGGFGGGEEF?ABB.9BGCFBF9FFF/BFFFFBFFFFFFFFFFFFFFAFFFFFFFFFDEFFFFFFFFBF/B/FFFFFFBFFFFFFFFFFFFBBFFFFF.9;FFF
@M05620:37:000000000-D9766:1:1101:11909:5859 1:N:0:27
ACCACACCTTCTACAATGAGCTGCGTGGGGCTCCCGAGGAGCACCCCGTGCTGCTGACCGAGGCCCCCCTGAACCCCAAGGCCAACCGCGAGAAGATGCCCAGGCGAGTGGCCCGCTACCTCTTCTGGCGGCCGCCTCCCTCCTTCCTGGCCTCCCGGCGCTCCGCCCTTTCTCACTGGTTCTCTCTTCTGCCGTTTTCCGTAGCACTCTCTTCTCTGACCTGAGTCTCCTTTGGAACTCTGCAGGTTCTA
+
AAAAAAAAFFCFG3GDGFG111BAE0E0E00AFGCA/E?//GHHHG/A//AEB1@1FHF>>E?FGGGGC@/BGHHG/E/G/FGHHGC@CB<<C/CBG1<?GH<F/<@CAG.FCHCCGG-/DG0;GH0:0--AA-AGGG.EFGGG/;//;/99FFFFF?-@@@--;AA@@FFFFFFFFFFF/;BBFFF/FFF/9@AAFEFFFFFA-;B/FFFB9BFFF/9BBFF9-/;BF//;BFFB/;F/;/BFFF-9/:9
@M05620:37:000000000-D9766:1:1101:14942:5867 1:N:0:27
ACCACACCTTCTACAATGAGCTGCGTGCGGCTCCCGAGGAGCACCCCGTGCTGCTGACCGAGGCCCCCCTGAACCCCAAGGCCAACCGCGAGAAGATGCCCAGGGGAGTGGCCCGCTACCTCTTCTGGTGGCCGCCTCCCTCCTTCCTGGCCTCCCGGCGCTGCGCCCTTTCTCACTGGTTCTCTCTTCTGCCGTTTTCCGTAGGACTCTCTTCTCTGACCTGAGTCTCCTTTGGAACTCTGCAGGTTCTA
+
ABAABABA4FFFGGGFFBBFE5AFGFE22AEAE2F22E0A1GHFHGGA1BAF533GHHF0EE/EGGGGG?/FHHHGG?EHGHHHHGGGG//><AF1<FGHHHHG/>E@AGEEGGGGC@DGFHHFHFHHHHFHC@@?DFGEGFDFFFGGGGGGGGGEDB9;BBBFBBF?BFFFFFFFFFF9BBBBFBFFFFFBFBDDFEFFDFFFFFBBFFFFFFF/9B/FFF./;BF/;B//BFFFFFBFFFFFFEAFFFF
@M05620:37:000000000-D9766:1:1101:12404:5870 1:N:0:27
AGTGCCAGCTCTCCATCGCACAGGGGACCCAGGGCCTGGCCCCTCCATCCAGAAAACCTATGACCTCACCCGCTACCTGGAGCACCAACTCCGCAGCTTGGCTGGGACCTATGTGAGTATCCAGCGTAGGAATCTGGGAGTTGGGGAGGAGTGAGGAGTTGGGGAAAGACAGTCCTAACCGTGGAGGGTTCTGGTAAATGATGGGGTGAGGAGGGGCTCTTTGGCTCCCACCAGTCCCCCTGTCTGGTCTA
+
>3>>AFFFBFFFG4FFGEEFECHFGGGGGGHHAFGEGFGHGHGHGGHHHHHHHHHGHGHHFFGHHDFGHHHEG/>EGHGHFFHHHH1EEHH3EFCGEGBGFHHGGGHHGHHHHHHHHHHHHHGHHGGGGGHHHHHHHHAFGHHHGGADGACCHFHH0DHHHHGGEDHHFHHHHHHHHHHGGGGGDGGGEFGGGGGGGGGGGGGGGGDDFFFFFFFFFFFFFFFFFFFFFFFFFFFFFFFFFFFFFFFFFFB
@M05620:37:000000000-D9766:1:1101:10273:5883 1:N:0:27
GAGGCTGCTTTGGAAGAAACTCATAGATTACTGCAACAGTTCCCCCTGGACCTGGAAAAGTTTCTTGCCTGGCTTACAGAAGCTGAAACAACTGCAGAAGGCTACCCGTCAGGAAAGCCACCTCGCAGAATCACCGGAAGTCACGGAAATGCTGCAACAAAGAAAAGTAAGTAAGGCATTTACGCTTTCGCCATCTTGTGGATCGAATTGAACCAATATCCGCCTTTGTACTTGTAACTGACCAGCAAGGG
+
BAABBBFBFFFFGFGGCFGGGGHGGHHFFHHHHHHHGFHDGHHFHGGGHHGHHGHGHHGHGHHHHHHHHHHHHHHHHGHHHHHHHHHHHFHHF3BB33?3B1@32B1>?EEFHEGHH3F220B??E///BBBFFFFG/<?<>2@////<?1?@1<011?F00000<0>G<1=<DG10FGGDGFGDEEEHGGA.EHGEGGH?0;0.;;FE00999A.;F;90C.9.;C0;0;FF00900;09:BFFFFFFEA
@M05620:37:000000000-D9766:1:1101:10553:5902 1:N:0:27
GAGGCTGCTTTGGAAGAAACTCATAGATTACTGCAACAGTTCCCCCTGGACCTGGAAAAGTTTCTTGCCTGGCTTACAGAAGCTGAAACAACTGCCAAATGCTAGCCGTCAGGAAAGGCAGCTCGCCGAATCAACGGGAGGGAATGAAATGATGCAACAAAGCAAAGTAAGTAAGGCATTTAAGCTTCCGCCATCTTGTGGATCCAATTGAACCAAACTCAGCCTTTGTTCTTGAATCTGACAAGACAGGG
+
AAABBBFAFFFFGGGGGGGGGGFHFFHGHHHHHHGHFHHDFHFGHGGGAHGEGGFFB32FFHGHGHH5FF3FGHHFHGGHHHHHFGHHGGHHHFHF332@43@B4BF11>??GGFBGBF0//33?E>///??322C//?///?001?1?<1??F?11<<F000>0<F=FGH=0=0CGH00000=<0=0;A..-.;00;;:.CB9/99B00;;9.....900;B9/000;/;0;00000//;B/;;.9;..9
@M05620:37:000000000-D9766:1:1101:22409:5940 1:N:0:27
AGTGCCAGCTCTCAATCGCACAGGGGACCCAGGGCCTGGCCCCTCCATCCAGAAAACCTATGACCTCACCCGCTACCTGGAGCACCAACTCCGCAGCTTGGCTGGGACCTATGTGAGTATCCAGCGTAGGAATCTGGGAGTTGGGGAGGAGTGAGGAGTTGGGGAAAGACAGTCCTAACCGTGGAGGGTTCTGGTAAATGATGGGGTGAGGAGGGGCTCTTTGGCTCCCACCAGTCCCCCTGTCTGGTCTA
+
BBBBBFFFBFFFGGGGGFFFFEGHGEFGGGFHGGGGFFHHHHGHGGHHHHHHHHHHHGHHHHHHHHHHHHHGGGGGHHHHGHHHHHHHGHHHGGGGGGHH/GHEFDFHGHGHHHHHF3GFHHHGHGDGGGHHHHHHHHHGEGHHCFEGGGGHHHGHHFHHFHGCGGHHFHFHGBGHHHFHADEGGGGGCFGGGGCGGGFFGBFGGDDFFFFFFFFFFAFFFFFFFFFFFFFFE.FFFFFFFFFFFF//;/:
@M05620:37:000000000-D9766:1:1101:21859:5963 1:N:0:27
ACCACACCTTCTACAATGAGCTGCGTGTGGCTCCCGAGGAGCACCCCGTGCTGCTGACCGAGGCCCCCCTGAACCCCAAGGCCAACCGCGAGAAGATGCCCAGGTGAGTGGCCCGCTACCTCTTCTGGTGGCCGCCTCCCTCCTTCCTGGCCTCCCGGAGCTGCGCCCTTTCTCACTGGTTCTCTCTTCTGCCGTTTTCCGTAGGACTCTCTTCTCTGACCTGAGTCTCCTTTGGAACTCTGCAGGTTCTA
+
CCCCCCCCFFFFGGGGGGFGGGHHGGGGHGHHHGGGGGGGGHHHHGGGEGGGHHHHHHHGGGGGGGGGGGGHHHHGGGGHGHHHHGGGGGFGGGHHHHHHHHHGHHGHHHGGHGGGGGGHHGHHHHHHHHGHHGGGDGHGHHGHGGGGGGGFGGGGGGGGGGGFGGFFFFFFFFFFFFFFFFFFFFFFFFFFFFFFFFFFFFFFFFFFFFFFFFFFFFFFFFFFFFFFFFFFFFFFFFFFFFFFFFFFFFB
@M05620:37:000000000-D9766:1:1101:18465:6016 1:N:0:27
ACCACACCTTCTACAATGAGCTGCGTGTGGCTCCCGAGGAGCACCCCGTGCTGCTGACCGAGGCCCCCCTGAACCCCAAGGCCAACCGCGAGAAGATCCCCAGGTCAGTGGCCCGCTACCTCTTCTGATGGCCGCCTCCCTCATTCCTGGCCTCCCGGAGCTGCGCCCTTTCTCACTGGTTCTCTCATCTGCCGTTTTCCGTAGGACTCTCTTCTCTGACATGAGTCTCCTTTGGAACTCTGCAGGCACTA
+
BBBBBABBFFFFGGGFGFEGGGGHGGGGAFGHHGGGCG?22AEHHGEEAEEF5FFHHHHGGG0/FGGGGGGHHHHGGGGGGHGEGFGGGGBD@/?FF2?FF2//?1??FGGGHHGGG-AHGHHHHHH0D0<CHGGGGGEEF:GHFHFFGFGGGGGGGGGGGGGGAGGFFFFFFF/BFFFFFFFFFF/;;/;BFFADFFFFFB9AABFFFFFFFEFFFFFF/9/;9FFBFFFEFF/:;/B/B/;9BF..;;/
@M05620:37:000000000-D9766:1:1101:18362:6020 1:N:0:27
GAGGCTGCTTTGGAAGAAACTCATAAATTAGTGCAACAGGTCCGGCTGGACCTGGAAAAGTTTCTTGGCTGGCTGACAGAAGCTGGCACAACTACAGGATGCTAAACGTAAGGCAAGTCTAATCAAAGCCTCCCAGGAGATCCCAAGCTTGCAGAACACCTGGCAAGAAAGTCGTACATTTCCGCTTTAGCCCTCTTGTGGCTCCAATTGCCACCTAATACAACTTTGAACTTGTAACGTACCAGCAAGGG
+
AAA>>AFACFFFG4BBCFBGGBGDD55DDA4D555ABF2233B22AAA2FG2BBAF3FFHBF55DDA33BAAEF1?BFFCGGHGB21BE2EFG3B@33?3B2B@B3BE?CBF3BFHGF344443433?B0BFGC2F////2BFGC2//22@/22><0?F/0?0?01?000111..0..=11>0..CEAD0=C//.;0:;0...C.;CGC:G0;BFF/90000;//00:0090900;009/9E.009C.99.
@M05620:37:000000000-D9766:1:1101:21641:6023 1:N:0:27
GAGGCTGCTTTGGAAGAAACTCATAGATTACTGCCACAGTTCCCCCTGGACCTGGAAAAGTTTCTTGCCTGGCTTACAGAAGCTGAAACAACTACAGGATGCTACCCGTAAGGAAAGGCTCCTAGAAGACTCCACGGGAGTAAACGAGCTGATGAAACAATGGCAAGTAAGTCAGGCATTTCCGCTTTAGCACTCTTGTGGATCCAATTGAACAATTCTCAGCATTTGTACTTGTAACTGACAAGCCAGGG
+
>3>>A>CAFFFFGGGGGGGGFGFFDFFGHBGHHH44F2FAGHHHHGGGHHHHHFHHFHHHGHHHFHHHHHHHHHHHHHHHHHHHHHHHHHHHHFH333BBGHHGGHHGGEEHHHFHHCEHHEHFHGFHHHHHGH0EEGGCFFDG1CEGGGHFHHD1FGFHGFBGHHFGFHGHHHHHHHHHEHGGGCFG0DGBGFHHDD;G?GGHHHFHHHHHHFFGHFGGGGGGGGGGGGFGEBFF0FCFGGGF9EG/AEE
@M05620:37:000000000-D9766:1:1101:18444:6031 1:N:0:27
ACCACACCTTCTACAATGAGCTGCGTGTGGCTCCCGAGGAGCACCCCGTGCTGCTGACCGAGGCCCCCCTGAACCCCAAGGCCAACCGCGAGAAGATGCCCAGGTGAGTGGCCCGCTACCTCTTCTGATGGCCGCCTCCCTCCTTCCTGGCCTCCCGGAGCTGCGCCCTTTCTCACTGGTTCTCTCTTCTGCCGTTTTCCGTAGGACTCTCTTCTCTGACATGCGTCTCCTTTGGAACTCTGCAGGCTCTA
+
CCCCCBCCFFFFGGGGGGGGGGHHGGGGHGHHHGGGDFGGGHHHHGGGGGGGHHHHHHHGGGGGGGGGGGGHHHHGGGGHGHHHHGGGGGGG//FGD2?FGHH/?1??FGGGHHGGC-CHHHHFHG0=G0<GHGGGGGHGHC.;0C/BFFFGGGGGG-A9DGGGGGFFFFFFFF0FFFFBFFFFFF0;90;;FFAFFFFFFFF..:B/BFFFFFFFFFFF0BB09AD.BFFFFF/;FBFBF09;BF..A/B
@M05620:37:000000000-D9766:1:1101:21385:6044 1:N:0:27
GAGGCTGCTTTGGAAGAAACTCATAGATTACTGCAACAGTTCCCCCTGGACCTGGAAAAGTTTCTTGCCTGGCTTACAGAAGCTGAAACAACTACAGAATGCTACCCGTAAGGAAAGGCTCCTAGAAGACTCCACGGAAGTAAACAAGCTGCTGAAACAATGGCAAGTAAGTCAGGCATTTCCGCTTTAGCACTCTTGTGGATCCAATTGAACACTTCTCAGCATTTGTACTTGTAACTGACAAGCACGGG
+
AAAABCFCFFFFGGGGGGGGGGHHHHHHHHHGHHHHFCGHHHHHHGGGGHHHHHHBBEGHFHHHHHHHHHHHHHHHHHHHHHHHHHHHHHHHH3BG34BBF3GFGHHGGGEHBGHHHGHHAFH34B3B3FHHHH2?////2BFF33?BFG22@FHGF2@GHHFCHGF1?GGGEFHHHHHFFHHGGGG.1FGFHHHHHHD0<GHHHHHHHHHHFC/=0:GGGF/;G;GHHGGFGGFGGFFFFGFGFG//;AD
@M05620:37:000000000-D9766:1:1101:14924:6052 1:N:0:27
ACCACACCTTCTACAATGAGCTGCGTGTGGCTCCCGAGGAGCACCCCGTGCTGCTGACCGAGGCCCCCCTGAACCCCAAGGCCAACCGCGAGAAGATGCCCAGGTGAGTGGCCCGCTACCTCTTCTGGTGGCCGCCTCCCTCCTTCCTGGCCTCCCGGAGCTGCGCCCTTTCTCACTGGTTCTCTCTTCTGCCGTTTTCCGTAGGACTCTCTTCTCTGACCTGAGTCTCCTTTGGAACTCTGCAGGTTCTA
+
AA>AABAAFFFFFFGDDGAFGFFFEEGBF2FFGFFAEEE2EHHHHGFEE1BFFGHHHGHE>@CEFGGGGGGHCFG>EEGEGHHEEFEEB<>BCAGBF2FHHFHC1FFF1FFGHHGGGGGHEHGHHHGHGHGHHGG?DAHGFHGHHGGGBFFG0FGGGAABGG//:DF;DFFFFFFFFFFFFF/FFFFFFFBFFFAAFFFFF/FFDFFFFFFFFFBBFB/BFFF;FBF9FFFFFFFBFFBBF/FFFFF/BB/
@M05620:37:000000000-D9766:1:1101:16487:6074 1:N:0:27
AGTGCCAGCTCTCAATCGCACAGGGGACCCAGGGCCTGGCCCCTCCATCCAGAAAACCTATGACCTCACCCGCTACCTGGAGCACCAACTCCGCAGCTTGGCTGGGACCTATGTGAGTATCCAGCGTAGGAATCTGGGAGTTGGGGAGGAGTGAGGAGTTGGGGAAAGACAGTCCTAACCGTGGAGGGTTCTGGTAAATGATGGGGTGAGGAGGGGCTCTTTGGCTCCCACCAGTCCCCCTGTCTGGTCTA
+
BCBCCFFFCFFFGGGGGGGGGGHHGGGGGGHHGGGGGGHHHHGHGGFHHHHHGGGHHGHHHHGHHHHHHHHGGGGGHHHHHHHHHHHHGHHHGGGGGHHHGHHGGGHHGHHHHHHHHHHHHHHHHGGGGGHHHHHHHHGGGHHHGGGGGGGHHHHHHGHHHHGGGGHHGHHHHHHHHHHHGGGGGGGGCFFGGGFGGGGGHGHGGGFFFFFFFFFFFFFFFHHFFFFFFFFFFFFFFFFFFFFFHFFFFFF
@M05620:37:000000000-D9766:1:1101:6667:6100 1:N:0:27
ACCACACCTTCTACAATGAGCTGCGTGTGGCTCCCGAGGAGCACCCCGTGCTGCTGACCGAGGCCCCCCTGAACCCCAAGGCCAACCGCGAGAAGATGCCCAGGTGAGTGGCCCGCTACCTCTTCTGGTGGCCGCCTCCCTCCTTCCTGGCCTCCCGGAGCTGCGCCCTTTCTCACTGGTTCTCTCTTCTGCCGTTTTCCGTAGGACTCTCTTCTCTGACCTGAGTCTCCTTTGGAACTCTGCAGGTTCTA
+
DDDDDDDDFFFFGGGGGGGGGGHHGGGFHGHHHGGGGGGGGHHHHGGGGGGGHHHHHHHGGGGGGGGGGGGHHHHGGGGHGHHHHGGGGGGGGGHHHHHHHHHGHHHHHHGGHHGGGGGHHHHHHHHHHHGHHGGGGGHGHHGHHGGGGGGGGGGGGCAGGGGGGGFFFFFFFFFFFFFFFHFFFFFFHHHHFFDFFFHFFFFFFFFFFFFFFFHFFFFFFFFFFFFFFFFFFFFFFFFFHHFFFFFFFFB
@M05620:37:000000000-D9766:1:1101:15020:6123 1:N:0:27
GAGGCTGCTTTGGAAGAAACTGACAAGTGAGTGAAACAAGATAGGACGAGCAGGGGAACGAAGTTCGGCTAAGTTGAAGCACCTAGTACGACAACATCTCCTGGAAAGAAGAAAACTACCTCTTCTGGTGGCCGCCTACCTCCTTACTAGCCTCCAGGAGCTACGCCCTTTCTCACTGGTTATCTCTTCTGCCGTTTTCCGTAGGACTCTCTTCTATAACCTGAGTCTCCTTTGGAACTCAGCAGGATCTA
+
>>11>>1AFDBDG1B11B11BBF1BABDA3ADADB3BBAF0A110B1A//A/0//A///BA//A1D/>/B/11221BB1110BB11122/>////?0111B>B0>BF00<B<BE0BBFE0111FDDFH<0CC0<@CCAGG1F/??1?11<0<?GG01<<A.<1<<ACC?/CG<0=G0GHCG0CCFHCGGGCHFGAFFGGGGBFBB0FCFF00FF00;00;90CFB;CFGBFBFBB/B/:B/;;FF9-/;9:
@M05620:37:000000000-D9766:1:1101:20307:6125 1:N:0:27
ACCACACCTTCTACAATGAGCTGCGTGTGGCTCCCGAGGAGCACCCCGTGCTGCTGACCGAGGCCCCCCTGAACCCCAAGGCCAACCGCGAGAAGATGCCCAGGTGAGTGGCCCGCTACCTCTTCTGGTGGCCGCCTCCCTCCTTCCTGGCCTCCCGGAGCTGCGCCCTTTCTCACTGGTTCTCTCTTCTGCCGTTTTCCGTAGGACTCTCTTCTCTGACCTGAGTCTCCTTTGGAACTCTGCAGGTTCTA
+
ABBBBBABFFFFGGGGGGGGGFHFGGGFFEHHHGGGGGGCGHHHHGGGFDGFHHHHHHHGGGGGFGEGGGGGHHEGGGGHGHHFEGGGGGGGGGHHHFHHHHHGHHHHHHGGHHGGGGGHHHHHHHFHHHGHHGGGGGHGHHGHEGGGGGGGGGGGGG-BD.BFFGFFFFFFFFFFFFFFFFFFFFFFFFFFFFFFFFFFFFFFFFFFFFFFFFFFFFFFFFFFFFFFFFFFFFFFFFFFFFFFFFFFFFF
@M05620:37:000000000-D9766:1:1101:7119:6140 1:N:0:27
ACCACACCTTCTACAATGAGCTGCGTGTGGCTCCCGAGGAGCACCCCGTGCTGCTGACCGAGGCCCCCCTGAACCCCAAGGCCAACCGCGAGAAGATGCCCAGGTGAGTGGCCCGAGACCTCTTCCGGTGGACGCCTGCCTCCTTCCTGGCCTCCCGGCACCGCGCCCTTTCTCCCTGGTTCTCTCTTCTGCCGTTTTCCGTAGGACTATCTTCCGTGCCCTGGGTCCCCTTTGGAACTCTGCAGGTTCTA
+
AAAAAAAAFFFFGGGDAG11B1F1FAE00AE0BAFECGGCEHHFHGGGA/AFGFFEGHBE?FCGGAEEGE/0@FFFG?/GF/FHHGAEGGCC/CGC11D<0F/??GG0?F//0/----.<<F00D0<-<<.;:---..:.;0./00/09/..0.;..;---.;----9-/9/;F//-/://9///////9;/99;-;999-;--9/9/////9//-/;9-99F9-;F-;--:/;B//BBFBF//BF9BFFB
@M05620:37:000000000-D9766:1:1101:14263:6160 1:N:0:27
ACCACACCTTCTACAATGAGCTGCGTGTGGCTCCCGAGGAGCACCCCGTGCTGCTGACCGAGGCCCCCCTGAACCCCAAGGCCAACCGCGAGAAGATGCCCAGGTGAGTGGCCCGCTCCCTCTTCTGGTGGCCGCCTCCCTCCTTCCTGGCCTCCCGGCGCTGCGCCCTTTCTCACTGGTTCTCTCTTCTGCCGTTTTCCGTAGGACTCTCTTCTCTGCCCTGCGTCTCCTTTGGAACTCTGCAGGTTCTA
+
ABBBBBBBFFFFGGGGGGGGGGHGGGGFHGHHHGGGGGGGGHHHHGGGGGGGHHHHHHHGEGGGGGGGGGGHHHHGGGGHGHHHHGGGGGGGGGHHHHF2G2//??D?1FF/GH-AC->FCHHBDD=F=CDCFCCC.CGGCGD/9;;00/.F0F?EA--;B>-9=BFF;9FBBF/;9/B;F/BFFFFF9BFBF99.BEFB./.999//BFFFE/9FF///;/..-;99BFBFF//;/99BFBF/9;AFFF9
@M05620:37:000000000-D9766:1:1101:6690:6166 1:N:0:27
AGTGCCAGCTCTCAATCGCACAGGGGACCCAGGGCCTGGCCCCTCCATCCAGAAAACCTATGACCTCACCCGCTACCTGGAGCACCAACTCCGCAGCTTGGCTGGGACCTATGTGAGTATCCAGCGTAGGAATCTGGGCGTTGGGGCGGAGTGCGGAGTTGGGGACCGACAGTCCTAACCGTGGAGGGTTCTGGTAAATGATGGGGTGAGGAGGGGCTCTTTGGCTCCCACCAGTCCCCCTGTCTGGTCTA
+
A@1AABFC1FFFGDGFBFF1A0FAFAEECFHHAEFEGFHACGEEEGFHGHHGD01FEEFEFHFHGFGBGGHEE>/EGHGFB0G/GH0?EHHHGG/>>F10<BEFEGFCFHEGFFHDGF2BBG2BGCCCCE11@DDD10/>C@-<@@.<@-::C0A99;CFBFG?;-.:-9-9BFFF//99@9E=-9-;-;-99FF;99/9;FFFFFA@-9-/;--@;@FBBFFFFFFFFF?A-AFFFFFF@F/9FFFFFFB
@M05620:37:000000000-D9766:1:1101:22593:6176 1:N:0:27
ACCACACCTTCTACAATGAGCTGCGTGTGGCTCCCGAGGAGCACCCCGTGCTGCTGACCGAGGCCCCCCTGAACCCCAAGGCCAACCGCGAGAAGATGCCCAGGCGAGTGGCCCGCTACCTCTTCTGGTGGCCGCCTCCCTCCTTCCTGGCCTCCCGGAGCTGCGCCCTTTCTCACTGGTTCTCTCTTCTGCCGTTTTCCGTAGTACTCTCTTCTCTGACCTGAGTCTCCTTTGGAACTCTGCAGGTTCTA
+
ABBBBBBAFFFFGGGGGGGGGGHHGGGGCGHHHGGG?EGFFHHHHGGGEFGG5GHGHHHGG@0>FEGGGGGHGHHGGGDGFHHHGGGGGGGGG/G2F2GHFHE///<>>>.<FC<C-<@CGHHFHHDFH/.;G-CGDDEGGFGFFGFFG/CFEGGGG--9:F9B;;DF-FFFFFFFEF.BFFFFFFFFFFFBFAF?FFFFD/:../:BBFFF/BFFFB/BFF././;FFFFFB/////:BBBFBB.9/FF/
@M05620:37:000000000-D9766:1:1101:15988:6177 1:N:0:27
ACCACACCTTCTACAATGAGCTGCGTGTGGCTCCCGAGGAGCACCCCGTGCTGCTGACCGAGGCCCCCCTGAACCCCAAGGCCAACCGCGAGAAGATGCCCAGGTGAGTGGCCCGCTACCTCTTCTGGTGGCCGCCTCCCTCCTTCCTGGCCTCCCGGCGCTGCGCCCTTTCTCACTGGTTCTCTCTTCTGCCGTTTTCCGTAGGACTCTCTTCTCTGACCTGAGTCTCCTTTGGAACTCTGCAGGTTCTA
+
BBBBBBBBFFFFGGGGGGGFGFHFGEEEDEHHHGGGGGGGGHHHHGGGFGGGHHHHHHHGGGEGGGGGGGGFHHHGGGGHGHHH/FGGGGBC/CGGGHHHHFHGG<1FGGGGHHCDGGGHHHHHHHHHHFGGHGGGGGHGGHGHHGGFGGGGGGGGGB-AA@>DFFFFFFFFFFFFFFFBFFFFFFFFFFFFFFDFFFFFBBADFFFFFFFFFFFFF/FFFFBBBFFFFFFFFFFFFFFFFFFFFFFFFFF
@M05620:37:000000000-D9766:1:1101:8223:6200 1:N:0:27
ACCACACCTTCTACAATGAGCTGCGTGTGGCTCCCGAGGAGCACCCCGTGCTGCTGACCGAGGCCCCCCTGAACCCCAAGGCCAACCGCGAGAAGATGCCCAGGTGAGTGGCCCGCTACCTCTTCTGGTGGCCGCCTCCCTCCTTCCTGGCCTCCCGGAGCTGCGCCCTTTCTCACTGGTTCTCTCTTCTGCCGTTTTCCGTAGGACTCTCTTCTCTGACCTCAGTCTCCTTTGGAACTCTGCAGATTCTA
+
AA1>AA1AFFF1AFG13BFDDAFCABFG00BGHGCAA/E//GGHHGCE//E/1A1BFGFEGG?GCF@EGGGHHHCEGECEFHHF/FGGG@CG?/F<11FGFFEF1FFHHB/FFFGCC->CGHHFHH0<<C.<G-CGCACGHGGH0;FB;/FGGGEG.---9./9AGF@>FFEF/BFBFBBFFFFFFF/;FFFF@AAFEFFBFFF?FFBFFFFF/9F///BFF/9B9BFF/BFF//:/9BBFFFFB//9BF/
@M05620:37:000000000-D9766:1:1101:24907:6210 1:N:0:27
ACCACACCTTCTACAATGAGCTGCGTGTGGCTCCCGAGGAGCACCCCGTGCTGCTGACCGAGGCCCCCCTGAACCCCAAGGCCAACCGCGAGAAGATGCCCAGGTGAGTGGCCCGCTACCTCTTCTGGTGGCCGCCTCCCTCCTTCCTGGCCTCCCGGCGCTGCGCCCTTTCTCACTGGTTCTCTCTTCTGCCGTTTTCCGTAGGACTCTCTTCTCTGACCTGAGTCTCCTTTGGAACTCTGCAGGTTCTA
+
3AABBAABFFFFFGGFGGFGFGHHGFGEE2GFGFFEEFFCEHGGHGAEEEEGHBGHHHHGGGGGCF@FGGFHHHCEGGGHGHHC/FGGG/@CGGHGF2GHHHHGHHHHHGGGHHGGG@DHHHHHHHEHHHGHHGGG?FHGHHGHHFGGGGGGGGGGGG-ABFAFDFFFFFFFFFFFFFFFBFFFFFFFFFFFFFDFFFFFFFFFF/BFFFFFFFFFFFFFFFFBFFFFFFFFFFFFFFFFFFFFFFFFFF/
@M05620:37:000000000-D9766:1:1101:22367:6220 1:N:0:27
ACCACACCTTCTACAATGAGCTGCGTGTGGCTCCCGAGGAGCACCCCGTGCTGCTGACCGAGGCCCCCCTGAACCCCAAGGCCAACCGCGAGAAGATGCCCAGGTGAGTGGCCCGCTACCTCTTCTGGTGGCCGCCTCCCTCCTTCCTGGCCTCCCGGAGCTGCGCCCTTTCTCACTGGTTCTCTCTTCTGCCGTTTTCCGTAGGACTCTCTTCTCTGACCTGAGTCTCCTTTGGAACTCTGCAGGTTCTA
+
DCDDDDCCFFFFGGGGGGGGGGHHGGGGHGHHHGGGGGGGGHHHHGGGEGGGGHHHHHHGGGGGGGGGGGGHHHHGGGGHGHHHHGGGGGGGGGHFHHHHHHHGHHHHHHGFHHGGGGGHHHHHHHHHHHGHHGGGGGHGHHGHHGGGGGGGGGGGGD?DFGGGGGFFFFFFFFHHFFFFFFFFFFFFFFFHFFFFFFFFFFFADBFFFFFFFHFFHFFFFFF/BFFFFFFFFFFFFFFFFFFHFFFFFF;
@M05620:37:000000000-D9766:1:1101:8203:6229 1:N:0:27
ACCACACCTTCTACAATGAGCTGCGTGTGGCTCCCGAGGAGCACCCCGTGCTGCTGACCGAGGCCCCCCTGAACCCCAAGGCCACCCGCGCGAAGATGCCCAGGTGAGTGGCCCGCTACCTCTTCTGGTGGCCGCCTCCCTCCTTCCTGGCCTCCCGGCGCTGCGCCCTTTCTCACTGGTTCTCTCTTCTGCCGTTTTCCGTAGGACTCTCTTCTCTGACCTGAGTCTCCTTTGGAACTCTGCAGGTTCTA
+
1A1AAA>AFFFF3FG1BF11B1A1EAABCEFHGGGGCAE/AF/FGFCEAEFA1BFGHHHGGE/EEGEGGGG01FFFGFAGFHHF/BEEE//<//<?G1GHHHGGHHHGHE.FFHCGGCCGHHHHHB=<GH?CGCGGGGGGGGGGBFFGGEFGGGEG??-;@@@F@@F@@FFFFFFFBFBB:FFBBFFFFFFFF@FFFFFFFFFFFFFFFFFFFFFFF/BFFFF9-FFBFFF/B9///BBFFFFFFFFBFF/
@M05620:37:000000000-D9766:1:1101:22221:6250 1:N:0:27
AGTGCCAGCTCTCAATCGCACAGGGGACCCAGGGCCTGGCCCCTCCATCCAGAAAACCTATGACCTCACCCGCTACCTGGAGCACCAACTCCGCAGCTTGGCTGGGACCTATGTGAGTATCCAGCGTAGGAATCTGGGAGTTGGGGAGGAGTGAGGAGTTGGGGAAAGACAGTCCTAACCGTGGAGGGTTCTGGTAAATGATGGGGTGAGGAGGGGCTCTTTGGCTCCCACCAGTCCCCCTGTCTGGTCTA
+
>ABBBFFFBFFFFFGGG2AFEGBGAAEGGFHHGGGFGFGFHHGHGGGGHGGFFFGHHGHHHDGHHGGHHHHGGGEGHHHGCFG?CHFEGFGHGE/>EFHHCHHC/EGHGHHHFHHHHBGFHHHGHG?EDGDHGHHHHHGGDHFHFGGGGGGHHHGHHDHHFHFFFGEHFHHHFHHHBGHHGCEGGGGA9.CFFGGEGFFFGGGGGDFFFFFFFFFFFFFFFFFFFFFFFFFDFFFFFFF?DEFFFF/FBB9
@M05620:37:000000000-D9766:1:1101:26279:6263 1:N:0:27
GAGACTGCTTTGGCAGAAACTTATATGTTACTCCAACAGTTCCCCCTGGACCTGGGAAAGAATCTCGCCTGAACTACAAAGCCTGACACAAGTGCCAACCCAGGACAGTGGCCCACTACCTCTTAAAGTGGCCGACAACATCCTACCTGGCCACAAGAAGCTACGCCCTTTCTCACTGGATCTCTCTTATGCCGTTTTCCGTAGGACTCTCTTCTCAAACCTAAGTCTCCTTTGGAACTCAGCAGGATCTA
+
>A11A1BCFF@FBBF111B1A1133DDDA3DD1BF1BABA2D2BFE0B/0B0A0B/BFFHB0BF2DABAEA011BBFH1B00B@>BF1B0/01@111B/??FF///F?11B/BE/?BGFH1<<E1211B>B?F/></>?/CBGH21@@@0@C1<<?00??FG1?><@<->CDGGFD0D//0<<DHHFG00=CC@AA/:CG?GHAECFGGGGG0F0C00;0;//;/9;99CFG0;BFBBCB00;;---/;;/
@M05620:37:000000000-D9766:1:1101:15124:6284 1:N:0:27
ACCACACCTTCTACAATGAGCTGCGTGTGGCTCCCGAGGAGCACCCCGTGCTGCTGACCGAGGCCCCCCTGAACCCCAAGGCCAACCGCGCGAAGATGCCCAGGTGAGTGGCCCGCTACCTCTTCTGGTGGCCGCCTCCCTCCTTCCTGGCCTCCCGGAGCTGCGCCCTTTCTCCCTGGTTCTCTCTTCTGCCGTTTTCCGTAGGACTCTCTTCTCTGCCCTGAGTCCCCTTTGGAACTCTGCAGGTTCTA
+
BBBBBAA3BCBDDFAGGG5ABFHHGDG2AEHBFAFFDEEAEHDFGGG0BBEGFHHHGHGAE>EFFGGGGE?GCHHGGGGHGHHHHGGGGG/>CCGDHHHHHHHGHHHHHHGGHHGGGDGHHHHHHHFHHHGHGGCGFDHGGGGGGGGGGGGGGGGGGG-ABGFF;BFBBFFFFF/BFFFFFFFFFFFFFFFFFBFDFFFFFF?DF/9/BFFFFFFBFB/BFFF;9FF/BEBFFFFBFFFFFFFFFFFFFFF
@M05620:37:000000000-D9766:1:1101:21451:6287 1:N:0:27
ACCACACCTTCTACAATGAGCTGCGTGTGGCTCCCGAGGAGCACCCCGTGCTGCTGACCGAGGCCCCCCTGAACCCCAAGGCCAACCGCGAGAAGATCCCCAGGAGAGTCGCCCGCTCCCTCTTCTGGTCGCCGCCTCCCTCCTCCCTGGCCTCCCGGCGCTGCGCCCTTTCTCAGTGGTTCTCTCTTCTGCCGTTTTCCGTAGGTCTCTCTTCTCACACCTGTGTCTCCTGTAGCTCTCTGCAGGCTCGA
+
ABBBBBBBFFFFGGGF5GGGGDGHGFGGHCGHHGGGGGGEGGGHHGGGFGGGHHGHHHHGGGGGGGGGGGGGHHHGGGGHGHHHGGGGGGGGGGHGF<F0?0/?/?/C11/><E<<--.<C</D0<0D=0-:C@-A.C.C99.//9.:0..;9CA.:A@-@>BD-B.9@9FF/B//9//9;FFFFF/;/99//9DF/.//.:.../;BFFB/BFFF////./://;FB//;//////;;/////9..;.-;
@M05620:37:000000000-D9766:1:1101:24084:6305 1:N:0:27
ACCACACCTTCTACAATGAGCTGCGTGTGGCTCCCGAGGAGCACCCCGTGCTGCTGACCGAGGCCCCCCTGAACCCCAAGGCCAACCGCGAGAAGATGCCCAGGTGAGTGGCCCGCTACCTCTTCTGGTGGCCGCCTCCCTCCTTCCTGGCCTCCCGGCGCTGCGCCCTTTCTCACTGGTTCTCTCTTCTGCCGTTTTCCGTAGGACTCTCTTCTCTGACCTGAGTCTCCTTTGGAACTCTGCAGGTTCTA
+
ABABBBAACFFFGGGGGGGGGGHGGEGBGDHGGGGEEGG?EHHHHGGGEEGGHGGHHGFGGEGGFG@EGGGHFHGEGGGFGHHEFFGGG?CGGDHGE2FHHFHFGF<FHHGGHHGGGGFHHHHHHBGHHHGHHGGC:EHGHHGFB0CFFFGGGGGGGA-AA>FFFFFFFFFFFFBFFFFBFBFFFFFFFFFFFFDFFFFFFFFFFFFFFFFFF/FBBF/FFFF/B/FFFFFFFFFFFFFFFFFFFFFFFF/
@M05620:37:000000000-D9766:1:1101:20177:6310 1:N:0:27
GAGGCTGCTTTGGAAGAAACTCATAGATTACTGCAACAGTTCCCCCTGGACCTGGAAAAGTTTCTTGCCTGGCTTACAGAAGCTGAAACAACTACAGGATGCTACCCGTAAGGAAAGGCTCCTAGAAGACTCCAAGGGAGTAAAAGAGCTGATGAAACAATGGCAAGTAAGTCAGGCATTTCCGCTTTAGCACTCTTGTGGATCCAATTGAACAATTCTCAGCATTTGTACTTGTAACTGACAAGCCAGGG
+
AAAABAFAFFFFGGGGFGGGGFFGHGFGHEHHHHDAFGGDDGHHHGEFAFHHGHFEHBGFFHHHFHFHHHHHHHAGHHHGHHHFGHHHHHHHHHHBH?BGHHHHHHHGGGGHHHGHHHHHHGHHH3FGHHHHHH3FFGHGGFF3?GGHHHHHHHHGGHHHHHHHHHGHHHHHHHHHHHHHHHHGGGGGFHHFGHHHHHFHFHHHHHHHHHHHHHFHFHHHHHHHHGHHHHFHGGGGGGGGGGGGFGGBFGG
@M05620:37:000000000-D9766:1:1101:14807:6313 1:N:0:27
AGTGCCAGCTCTCAATCGCACAGGGGACCCAGGGCCTGGCCCCTCCATCCAGAAAACCTATGACCTCACCCGCTACCTGGAGCACCAACTCCGCAGCTTGGCTGGGACCTATGTGAGTATCCAGCGTAGGAATCTGGGAGTTGGGGAGGAGTGAGGAGTTGGGGAAAGACAGTCCTAACCGTGGAGGGTTCTGGTAAATGATGGGGTGAGGAGGGGCTCTTTGGCTCCCACCAGTCCCCCTGTCTGGTCTA
+
BAABBFFFBFFFGGGGGGGGGGHGGGGEEGHHGGGGGGHHHHGHGGHHHHHHFFHHHGHHHHFHHHHHHHHGGEEGHGHHHHHHHHHHGHHHGGGGGHHHGHHGGGHHGHHHHHHHHHHHHHHHHGGGGGHHHHHHGHHGGHHHGGGGGGEGHHHHHGHHHHGGGGHHGHHHHHHHHHHHGGGGGGGGEFGGGGFGGGGGEFGGGGFFFFFFFFFFFFFFFFFFFFFFFFFFFFFFFFFFFFFFFFFFFFF
@M05620:37:000000000-D9766:1:1101:9329:6315 1:N:0:27
ACCACACCTTCTACAATGAGCTGCGTGTGGCTCCCGAGGAGCACCCCGTGCTGCTGACCGAGGCCCCCCTGAACCCCAAGGCCAACCGCGCGAAGATGCCCAGGTGAGTGGCCCGCTACCTCTTCTGGTGGCCGCCTCCCTCCTTCCTGGCCTCCCGGCGCTGCGCCCTTTCTCACTGGTTCTCTCTTCTGCCGTTTTCCGTAGGACTCTCTTCTCTGACCTGAGTCCCCTTTGGAACTCTGCAGGTTCTA
+
BABBBBBBBFFFGGGGGG5GGGHHGEGAGGFHHGGGGFEEGHHHHGGFEEGGHHHHHHH0EFGGGGGGGEGHHHHGGEGHGHHHHGGGGG/BD@FDH1?<FBGG1GHFG1EGFEDGGCGHGHHHHHHHHCDHGCGGGFHGGGGG0;BFFGGGGGGGGG-BDCFFFFFFFFFFBF9FFFFFFFFFFFFFFFFFF@DDFFFFFFADABFFFFFFFFFF/B/;B/B/;BB/;AFFFFB9BFFBFBFFFFAFFFB
@M05620:37:000000000-D9766:1:1101:9347:6316 1:N:0:27
ACCACACCTTCTACAATGAGCTGCGTGTGGCTCCCGAGGAGCACCCCGTGCTGCTGACCGAGGCCCCCCTGACCCCCAAGGCCAACCGCGAGAAGATGCCCAGGTGAGTGGCCCGCTACCTCTTCTGGTGGCCGCCTCCCTCCTTCCTGGCCTCCCGGAGCTGCGCCCTTTCTCACTGGTTCTCTCTTCTGCCGTTTTCCGTAGGACTCTCTTCTCTGACCTGAGTCTCCTTTGGAACTCTGCAGGTTCTA
+
>A>AAABBFFCFGFGFBGGGGGGFEGEGEEFGBFFEEEF2AG2GHGGGEGGFFHHFFHHGEEEEFGGGGGG23BFEFG>FFHGGGFGGGGGG@DH2>GHGHHHGHFFGGH/FGHCC?CCHHHGHHHHHHGC<GFGGGGHGGHGHFFFFFGGGEGGGAB-@AAFFFFFFAFEFFFFFFFF/FFFFFFFFFFFFFFFDFEFFFBF.9BBBFFFFFFFFFFFFFFEF.BFFFFFFFFBBFFFFFFFFFFAFFFF
@M05620:37:000000000-D9766:1:1101:6041:6335 1:N:0:27
ACCACACCTTCTACAATGAGCTGCGTGTGGCTCCCGAGGAGCACCCCGTGCTGCTGACCGAGGCCCCCCTGAACCCCAAGGCCAACCGCGAGAAGATGCCCACGTGAGTGGCCCGCTACCTCTTCTGGTGGCCGCCTCCCTCCTTCCTGGCCTCCCGGCGCCGCGCCCTTTCTCACTGGTTCTCTCTTCTGCCGTTTTCCGTAGGACTCTCTTCCCTGACCTGCGTCTCCTTTGGAACTCTGCAGGTTCTA
+
A>AABBBBFFFFGGGGDGBDGGHHGEEEGEHHHGGGGGGGGHHGHGGGEEGGDGFHHHHGCGEGGGGGGGGCHHHGGGEHGHHHFGFFGG/BDGHHFFF<GH/>?GH/??FFHH-<><AFDHGHH0=0DGDHHC@:CDGEGFDFB;/FGGFFGGGGD?----;-@DFB=BBFFF/;9FF9B;BFFBBB/;;/;;AAFFBF?F?.;BBFFFFFF9/.99.;;BB.-;;.;9/B/BB/BFFFFFBBFFFFFFB
@M05620:37:000000000-D9766:1:1101:18510:6337 1:N:0:27
ACCACACCTTCTACAATGAGCTGCGTGTGGCTCCCGAGGAGCACCCCGTGCTGCTGACCGAGGCCCCCCTGAACCCCAAGGCCAACCGCGAGAAGATGCCCAGGTGAGTGGCCCGCTACCTCTTCTGGTGGCCGCCTCCCTCCTTCCTGGCCTCCCGGAGCTGCGCCCTTTCTCACTGGTTCTCTCTTCTGCCGTTTTCCGTAGGACTCTCTTCTCTGACCTGCGTCTCCTTTGGAACTCTGCAGGTTCTA
+
BBBBBBBBFFFFGFGGGGGGGGHHGEGEGGHHHGGGGGGEGHHHHGGGDGGGGHGHHHHGGGGGGGGGGGGGHHHGGGGHGHHHHGGGGGGGGGHHFF<GGFACGF10?1?/FCDGCCFHHHFDGFD0GCA.GGGGGGHGHGGHBCFFGBAGGGAF.9--:FGF?BDFFFFFBB/B9FBFF/BFFFFFFF9/FC9DFEFFDFFB.;BBFFFFFFFFFFFFFF9.:ADD9BBF9/BBF/:BFFFFFF.BFF:
@M05620:37:000000000-D9766:1:1101:21066:6359 1:N:0:27
GAGGCTGCTTTGGAAGAAACTCATAGATTACTGCAACAGTTCCCCCTGGACCTGGAAAAGTTTCTTGCCTGGCTTACAGAAGCTGAAACAACTGCCGCATGCTACCCGTAAGGAAAGGCCTCTAGAAGACTCCAAGGGAGCAAAAGATCTTATGAAACAATCACAAGTAAGTCAGGCATTTCCGCTGTAGCACTCTTGTTGATCCAATTGAACAATTATCAGCATTTGTACTTCACGCTGACACGCCAGGG
+
AAAA3AFAFFBBGCBBFGBGGG4DFGDFFGFGHBAAE22DGADFGGAAAABFHGCBBAEFBEGFGFFB3FDGHHHBFFHH33AFGB3@BB?BG3BB>>/B133BFB?1?>/B3B330BF/3BFBBDH3?FB3B3B?///<//BBG2<22@2>22@D@22/111?11?1?111?1?00.>1<=<..>-<=0<0<<<0=G<0.=0;G00<00=:G:/0<0;0<;00;0;0C9;BF000..;.;C00.::;9..
@M05620:37:000000000-D9766:1:1101:14016:6366 1:N:0:27
ACCACACCTTCTACAATGAGCTGCGTGTGGCTCCCGAGGAGCACCCCGTGCTGCTGACCGAGGCCCCCCTGAACCCCAAGGCCAACCGCGAGAAGATGCCCAGGTGAGTGGCCCGCTACCTCTTCTGGTGGCCGCCTCCCTCCTTCCTGGCCTCCCGGAGCTGCGCCCTTTCTCACTGGTTCTCTCTTCTGCCGTTTTCCGTAGGACTCTCTTCTCTGACCTGAGTCTCCTTTGGAACTCTGCAGGTTCTA
+
CCDCCDCDFFFFGGGGGGGGGGHHGGGGHGHHHGGGGGGGGHHHHGGGGGGGHHHHHHHGGGGGGGGGGGGHHHHGGGGHGHHHHGGGGGGGGGHHHHHHGHHGHHHHHHGGHHGGGCGHHHHHHHHHHHGHHGGGGGHGHHGHHGGGGGGGGGGGGGGGGGFGGGFFFFFFFFHHHFFFFFFFFFFFFFHFFFDFFFHFFFFDF0FFFFFFFFFFFFFFFHFFFFFFFFFFHFFFFFFFFFFFFFFFFFF
@M05620:37:000000000-D9766:1:1101:15617:6374 1:N:0:27
AGTGCCAGCTCTCAATCGCACAGAGCGGACGAGCCCCGGCCTGAACACCCGGCACCGCTATTTCCCCCGTATGCAGTCTTCTGCCTGAATACGCACCTTGATTGGAACCTATGTGAACATCCAGCGTAGGAATCTGGGAGTTGGCGTGGCGTGCGGAATTGGCGAACGACCGTACTAACCGTGGAGGCTTCTGGTAAATGCAGGACTGAGGAGGGGCACTTTAGCTCCCACCGGACCTCCTCACTGGCCTG
+
AAAAAFFBAFFFGGGGGFGGGGG10AA00A//AA/FA/A///A0BF10BE///>/?>EG//B22@1>/>/>F>>2B<1F2FGB11110B2>1/?C//01111@1??1<?<11111111<?1CFFF@C.@?1<GFB110...<0/<-.<;-:C-.-;--90;/:;---9.;-;AABF/;;A-;---9--9/:BFFFFF/;B//;A--;;FFF/-:-@;-9;;9/99/;BE-9;---;99;;;-/-:/--99-
@M05620:37:000000000-D9766:1:1101:7689:6385 1:N:0:27
ACCACACCTTCTACAATGAGCTGCGTGTGGCTCCCGAGGAGCACCCCGTGCTGCTGACCGAGGCCCCCCTGAACCCCAAGGCCAACCGCGAGAAGATGACCAGGGGGGTGGCCCTCCTCCTCTTCCGGTGGCCCCCTCCCTCCCTCCCGGCCTTCCGGAGCTTCGCCCTTTCTCACTGTTTTTCCCTTTTGCCGGTTTCCCTATGACTTTCCTCCCGTACCCTATGGTCCTTTGGACCTCCTCAATTTCTA
+
BBBBBBBBFFFFGGGGGGGGGGHHGGGGHGHHHGGGGGGFGHHHHGGGFGGGHHHHHHHGEECGGGGGGGGHHHHGGGGHGHHHFGGGGGGGGGHHHH2??20?///-;--;;E.....;;./::/:-:-9;A.@-@DFEF.A.BFF.9B;@./;BA;.--./9-:AFF9//;//9B//;9.:///9B/;/99---.;::/;////9//;9/://;.9-;A//.////:B9/B9///:;/...///:///9
@M05620:37:000000000-D9766:1:1101:10467:6386 1:N:0:27
GCGGCTGCTTTGGAAGAAACTCATAGATTACTGCAACAGTTCCCCCTGGACCTGGAAAAGTTTCTTGCCTGGCTTACAGAAGCTGAAACAACTACAGGTTGCTACCCGTAAGGAAAGGCTCCTAGAAGACTCCAAGGGAGTAAAAGAGCTGATGAAACAATGTCAAGTAAGTCAGGCATTTCCGCTTTAGCACTCTTGTGGATCCAATTGAACAATTCTCAGCATTTGTACTTGTAACTGACAAGCCAGGG
+
>33>ADBAFFFFGC5GCGGF5BBGGHHHHBFFGHFEFGHFGHHHHGGGFHGHHHHHBGFFBFGHHGHGHHHGHHHGHHHEHHG3FGFHH31G333B333BFGHF3GC1?/?G3FFHGHGGGFFHHFDGHFGG3FGF?/?//BB2F1/00F1FD1FBDFGHH11@1?DFFFGFGHGCGCFDHHGEDDEE<100<<C<=0D<.<<<C00CHHCCGHHCGGCHGHGHF0;0<;FBB;;BF0;B9FF0;CE/;EA
@M05620:37:000000000-D9766:1:1101:20008:6388 1:N:0:27
GAGGTTGCTATGGACGAAACTCATAGATTACTGAAACACTTCCCGCTCGACCTGGACAACTTTGTTGCGTTGCTTATCGAAGATGAAAGATCTGCCAATGTGACCACTACCCACCCACGGAACAGCCCCACCAACACACCAACACAGCACAAAAAATCACTAAACAAAGGCAAGTGCCTCAGAACATAAATCTTCCCCACTCTTTTCCCTACAATTGATCAACTTATATCATCTCTTCTGCTATCTTATAC
+
>1A11BB1B3B1B11A1E0AB1FFH3DDD112D2111F0BF110//A/A//AAB0B010/1BD1D0B1///>/@B211/BB//BB11B1B1@BBB11B11B2221B/100B01///??<///<B00/??///?///<///?////<<.0<0000<<./<<00<0/0..//...C<00000:/00//00000;00;0/9/.9/000000009.:900099;;0//9///9//9///://9;//99B//;99/
@M05620:37:000000000-D9766:1:1101:26008:6409 1:N:0:27
AGTGCCAGCTCTCAATCGCACAGGGGACCCAGGGCCTGGCCCCTCCATCCAGAAAACCTATGACCTCACCCGCTACCTGGAGCACCAACTCCGCAGCTTGGCTGGGACCTATGTGAGTATCCAGCGTAGGAATCTGGGAGTTGGGGAGGAGTGAGGAGTTGGGGAAAGACAGTCCTAACCGTGGAGGGTTCTGGTAAATGATGGGGTGAGGAGGGGCTCTTTGGCTCCCACCAGTCCCCCTGTCTGGTCTA
+
AAA1AFBFAFFFGBDGGGFFGGHGFGGGGGHHGGGGGGHHHHGHGGHHHHHHFHHHHGGFHHGHHHHHHHHGGGGGHHHH0FHGHHH/EHHHGGGGGHHHGHHGGGFHGHFGHHHGHHHHHHGHHGGFGGGHHHHHHHFGGHHHGGACGCEGH0GHGGHHHHGGGGEGCGFHHHHHGCHHGGGGBGGGEFGGGGGGFBFFFGGGGGF@FFFFFF@@@?FFFFFFFFFFFFFFEFFFFFFB@FFFFFFFFF/
@M05620:37:000000000-D9766:1:1101:25991:6420 1:N:0:27
AGTGCCAGCTCTCAATCGCACAGGGGACCCAGGGCCTGGCCCCTCCATCCAGAAAACCTATGACCTCACCCGCTACCTGGAGCACCAACTCCGCAGCTTGGCTGGGACCTATGTGAGTATCCAGCGTAGGAATCTGGGAGTTGGGGAGGAGTGAGGAGTTGGGGAAAGACAGTCCTAACCGTGGAGGGTTCTGGTAAATGATGGGGTGAGGAGGGGCTCTTTGGCTCCCACCAGTCCCCCTGTCTGGTCTA
+
CBBBCFFFCFFFGGGGGGGGGGHGGGGGGGHHGGGGGGHHHHGHGGHHHHHHHHHHHGHHHHHHHHHHHHHGGGGGHHHHHHHHHHHHGHHHGGGGGHHHGHHGGGHHGHHHHHHHHHHHHHHHHGGGGGHHHHHHHHHGGHHHGGGGGGGHHHHHHGHHHHGGGGHHHHHHHHHHHHHHGGGGGGGGCGGGGGFGGGGGGGGGGGFFFFFFFFFFFFFFFFFFFFFFFFFFFFFFFFFFFFFFFFFFFFF
@M05620:37:000000000-D9766:1:1101:16130:6424 1:N:0:27
AGTGCCAGCTCTCAATCGCACAGGGGACCCAGGGCCTGGCCCCTCCATCCAGAAAACCTATGACCTCACCCGCTACCTGGAGCACCAACTCCGCAGCTTGGCTGGGACCTATGTGAGTATCCAGCGTAGGAATCTGGGAGTTGGGGAGGAGTGAGGAGTTGGGGAAAGACAGTCCTAACCGTGGAGGGTTCTGGTAAATGATGGGGTGAGGAGGGGCTCTTTGGCTCCCACCAGTCCCCCTGTCTGGTCTA
+
BBABAFFFBFFFGGGGFGGGGGHHFGGGGGFHGGGGGGHHGHGHGGFHHGFHGBHHHGHHHHHHHHHHHHHGGCEEHFHHHHHHHHEGFHHHGGGGGHHHGHHGGGHHGHGHHHHGHHHHHHHHHGGGGGHHHHHHHGHGGHHHGGGGGDEGHHHHBEGHHHGGGGHHFHHHHHHHFHHHGGGGAEGGGGGGGGFGGGGGGGGGGGFFEF?BAFFADFFFFFFFFFFFFFFDFFFFFFFFFFFFFFFFFF/
@M05620:37:000000000-D9766:1:1101:7797:6451 1:N:0:27
ACCACACCTTCTACAATGAGCTGCGTGTGGCTCCCGAGGAGCACCCCGTGCTGCTGACCGAGGCCCCCCTGAACCCCAAGGCCAACCGCGCGAAGATGCCCAGGTGAGTGGCCCGCTACCTCTTCTGGTGGCCGCCTCCCTCCTTCCTGGCCTCCCGGAGCTGCGCCCTTTCTCACTGGTTCTCTCTTCTGCCGTTTTCCGTAGGACTCTCTTCTCTGACCTGAGTCTCCTTTGGAACTCTTCAGGTTCTA
+
BBBBB@B>CFFFFGGGGG5BFDGHEEE2ABF2FAFEAEEEFGHGGGEAAEEFFEGHHHFAE0>EFEGEGEA1G3GEGE?GGGHH/EEGGCBD??D/FFGFFHHGHHHGHHFGHHGGGGGHHHHHHFGGHHGHGC-@EFHGGGGGGGGGEGGGGGGGGG-:-FFFBBFBBFFFFFFFFFFFFFFFFFFF;BFFFBFFFFFFFF?DFBFFFFFFFFF;;B:FFFF/9FF/;FBFFFFFFFFFFEFFFEFBFFB
@M05620:37:000000000-D9766:1:1101:7458:6459 1:N:0:27
ACCACACCTTCTACAATGAGCTGCGTGTGGCTCCCGAGGAGCACCCCGTGCTGCTGACCGAGGCCCCCCTGAACCCCAAGGCCAACCGCGAGAAGATGCCCACGTGAGTGGCCCCCTACCTCTTCCGGTGGCCGCCTCCCTCCTTCCTGGCCTCCCGGCGCCGCGCCCTTTCTCACTGGTTCTCTCTTCTGCCGTTTTCCGTACGACTCTCTTCCCTGACCTGAATCTCCTTTGGAACTCTGCAGGTTCTA
+
BBBBBBBBFFFFGGGGGGGBGFHHGGGEDGHGHGFGCGGGGHHHHGGGAEGEFHHHHHHG?E?EGGGGGCFGGHHGGGGHGHHHHGGGGGGGGGHHHGHHGH//?C</?<?AGH->-<GHHGGHH0<A<-AFGFFGGGHGGGGGFFGGFGEGGGGGF---;-;@FFFF=BFFFFFFFFFFFFFFFFFFFFFBFFDFFFFFFBF.;ADFFFFFFF/;/99BFF.//;9;:99BFFE/BFFFFFEFFFFFFFB
@M05620:37:000000000-D9766:1:1101:20022:6502 1:N:0:27
ACCACACCTTCTACAATGAGCTGCGTGTGGCTCCCGAGGAGCACCCCGTGCTGCTGACCGAGGCCCCCCTGAACCCCAAGGCCAACCGCGAGAAGATGCCCAGGTGAGTGGCCCGCTACCTCTTCTGGTGGCCGCCTCCCTCCTTCCTGGCCTCCCGGCGCTGCGCCCTTTCTCACTGGTTCTCTCTTCTGCCGTTTTCCGTAGGACTCTCTTCTCTGACCTGAGTCTCCTTTGGAACTCTGCAGGTTCTA
+
BBBBBBBBFFFFGGGGGGGGGGHGGEGFHDHHHGGGGGGCGHHHHGGGEEGGGGHHHHHGGGFGGGGGGGGHHHGGGGGHGHHHHGGGGGGGGCHHF2GHH2CF1<FFHHGGFHGGGGGGFFGGFGGFHHGFGGDDEDHGHHGGHGGBFFFFFGGGGA-ADDFFCFFFFFFFFFFBFFFFFFFFFFFFFFFFFDDFFFFFFFADFFFFFFFFFFFEFFBBFFF/BFFFFFFFFFFFFFFFFFFBFFAFFF9
@M05620:37:000000000-D9766:1:1101:13368:6523 1:N:0:27
ACCACACCTTCTACAATGAGCTGCGTGTGGCTCCCGAGGAGCACCCCGTGCTGCTGACCGAGGCCCCCCTGAACCCCAAGGCCAACCGCGAGAAGATGCCCAGGTGAGTGGCCCGCTACCTCTTCTGGTGGCCGCCTCCCTCCTTCCTGGCCTCCCGGAGCTGCGCCCTTTCTCACTGGTTCTCTCTTCTGCCGTTTTCCGTAGGACTCTCTTCTCTGACCTGAGTCTCCTTTGGAACTCTGCAGGTTCTA
+
BBBBBBABFFFFGFGFGGGGGGHHGGGEGGHHHGGGGGGGGHHHHGGGGEGGHHHHHHHGGGGGGGGGGGGHHHGGGGGHGHHHHGGGGGCGGGHHHHHHHHHGHHHHHHGGHHGGGCDHHHBHHHHGHGDFHGGGGGHGHHGHHGGGFBFGGGGG?A-;AF/F-BFF;FFFFFFFFEFFFFFFFFFFFFFFFFDFFFFFFFFDFFFFFFFFFFFBFFFFFFBFFFFBFFFFFBFFFFFFFEFFFFFFFB/
@M05620:37:000000000-D9766:1:1101:15578:6523 1:N:0:27
AGTGCCAGCTCTCAATCGCACAGGGGACCCAGGGCCTGGCCCCTCCATCCAGAAAACCTATGACCTCACCCGCTACCTGGAGCACCAACTCCGCAGCTTGGCTGGGACCTATGTGAGTATCCAGCGTAGGAATCTGGGAGTTGGGGAGGAGTGAGGAGTTGGGGAAAGACAGTCCTAACCGTGGAGGGTTCTGGTAAATGATGGGGTGAGGAGGGGCTCTTTGGCTCCCACCAGTCCCCCTGTCTGGTCTA
+
ABAAAFBFBFFFG4GFGGGFGGHGGEGEAEDHFGFGGFHHFHGHGGEHHHHHE3AEFGHGHGFHHHHGHHHGGE@EHGHH2GGHHHAFEHHGEGCGGHFHGHHGGGHHGHHHHHHEGHHHHHGHHGGCGGFDGHHHHHCFGHHHGG.AC?CFH0DGCFHHHHGGADGHHHHGHHHHGHHHGGGGEFGGEGGGGGFCGGGGGGGGGGFBFFFFFFBBBBFFFFFFFFFFFFFDFFFFFFFFBFFFFFFFFFF
@M05620:37:000000000-D9766:1:1101:18416:6524 1:N:0:27
ACCACACCTTCTACAATGAGCTGCGTGTGGCTCCCGAGGAGCACCCCGTGCTGCTGACCGAGGCCCCCCTGAACCCCAAGGCCAACCGCGAGAAGATGCCCAGGTGAGTGGCCCGCTACCTCTTCTGGTGGCCGCCTCCCTCCTTCCTGGCCTCCCGGAGCTGCGCCCTTTCTCACTGGTTCTCTCTTCTGCCGTTTTCCGTAGGACTCTCTTCTCTGACCTGAGTCTCCTTTGGAACTCTGCAGGTTCTA
+
AAAAAAAAFFFFGGGGGGGGGGHHGFGGGGGHGFGG2EGC?G2GHGGGGGGF5GHHHHHGGG0EFGGGGGGHHHHGGGGHGHHHGGGGGGGGDGHHHHHHHHGGGHHHHHGGHHGGGGGHGGHHHHHHHHGHHGGGGGHGHHGFHFGGGGGGGGFGGD9DDGFGAGFFFFFFFFFFFFFFFFFFFFFFFFFFFFFFFFFFFFFDAFFFFFFFFFFFFFFFFFFFFFFFFFFFFFFFBFFFFFFFFAFFFFB
@M05620:37:000000000-D9766:1:1101:5810:6528 1:N:0:27
ACCACACCTTCTACAATGAGCTGCGTGTGGCTCCCGAGGAGCACCCCGTGCTGCTGACCGAGGCCCCCCTGAACCCCAAGGCCAACCGCGAGAAGATGCCCAGGTGAGTGGCCCGCTACCTCTTCTGGTGGCCGCCTCCCTCCTTCCTGGCCTCCCGCCGCTGCGCCCTTTCTCACTGGTTCTCTCTTCTGCCGTTTTCCGTAGGACTCTCTTCTCTGACCTGAGTCTCCTTTGGAACTCTGCAGGTTCTA
+
ABBBBBBBFFFFGGGGGGGFGGHHGGGFHGHHHGGGGGGGGHHHHGGGGGGGFGHHHHHGGGGGGGGGGGGGHGHGGGGHGHHGFGGCGGGGGGHHHHHHHH//?FHH1FFGHH?GGGGBFHHHHH0<=CEHHGGGGGHGHHGH0;FGBFGGGGGGG--;-A-;BFFFFFFFFFFFFFFFFFFFFFF//;FFFF.AFFFFF/FD.FFFFFFFFFFFFBBFBF.;B/;;FFFFFFFFFFFFFEFFFAFFFFB
@M05620:37:000000000-D9766:1:1101:23118:6533 1:N:0:27
ACCACACCTTCTACAATGAGCTGCGTGTGGCTCCCGAGGAGCACCCCGTGCTGCTGACCGAGGCCCCCCTGAACCCCAAGGCCAACCGCGAGAAGATGCCCAGGTGGGTGGCCCCCCACCTCCTTCGGTGGCCGCCTCCCTCCTTCCTGGCCTCCCGGGGCCTCGCCCCTTCCTACCGGTTCTCTCTTCTGCCGTTTTTCGTAAGACTCCCCTCCTCGACCCTGATTCTCTTTTGAACTCCGCAGGTTTCT
+
CCCDDCCCFFFFGGGGGGGGGGHHGGGFHGHHHGGGGGGFGHHHHGGGGGGGHHHHHHHGGGGGGGGGGGGHHHHGGGGHGHHHHGGGGGGGGGHGHH2GH2/?11///?A0FG----.<...<00.::.;.;--A..;E//C/C0C00;.C0.;E.;--9-.:.-;D-AF//000.-;-;.00000;0000;-.;FF.B-./.;00000..;..//..-;-///0000;0;F0B.B0000..--;:B00:
@M05620:37:000000000-D9766:1:1101:19902:6554 1:N:0:27
ACCACACCTTCTACAATGAGCTGCGTGTGGCTCCCGAGGAGCACCCCGTGCTGCTGACCGAGGCCCCCCTGAACCCCAAGGCCAACCGCGAGAAGATGCCCAGGTGAGTGGCCCGCTACCTCTTCTGGTGGCCGCCTCCCTCCTTCCTGGCCTCCCGGCGCTGCGCCCTTTCTCACTGGTTCTCTCTTCTGCCGTTTTCCGTAGGACTCTCTTATCTGACCTGCGTCTCCTTTGGAACTCTGCAGGTTCTA
+
AAA1AAAAFFFFFGGCBGDAE1GFE0AA00GH1FFCEEGGCEFGHGGG?AFGFHFCHHFG?EEEG/FEGEF0F1GFGF/E//FGEE/<BC<///0<1?11<<?CGH101?F/0?@CGCCHH00D<G0<<<.AGCCCAFCFHHCFGGFGGBFFF.EE?GG@A@;B-;B@@/BF/9/:;BB;FFFFFFFFBBB/9@A-BE/B?9-9-;/BFFFFF/BFFFFFFFF-@B@BFF9//B//;F/;BFF/9-A/FF9
@M05620:37:000000000-D9766:1:1101:20967:6561 1:N:0:27
AGTGCCAGCTCTCAATCGCACAGGGGACCCAGGGCCTGGCCCCTCCATCCAGAAAACCTATGACCTCACCCGCTACCTGGAGCACCAACTCCGCAGCTTGGCTGGGACCTATGTGAGTATCCAGCGTAGGAATCTGGGAGTTGGGGAGGAGTGAGGAGTTGGGGAAAGACAGTCCTAACCGTGGAGGGTTCTGGTAAATGATGGGGTGAGGAGGGGCTCTTTGGCTCCCACCAGTCCCCCTGTCTGGTCTA
+
BBBCCFFFCFFFGGGGGGGGGGHHGGGGGGGHGGGGGGHHHHGHGGHHHHHHHHHHHGHGHHHHHHHHHHHGGGGGHHHHGHHHHHHHGHHHGGGGGHHHGHHGEGHHGHFFHHHHHHHHHHHHHGGGGGHHHHHHHHFFEGHGGGGGGFEHHGHHFGHHHHGGEGHHHHFHHHHHHHHHGGGGGGGGEFFGGGGGGGGFGGGGGGFFFFFFFFFFFFFFFFFFFFFFFFFFFFFFFFFFFFFFFFFFFFF
@M05620:37:000000000-D9766:1:1101:16786:6571 1:N:0:27
ACCACCCTTCTACAATGAGCTGCGTGTGGCTCCCGCGGAGCACCCCGTGCTGCTGACCGAGGCCCCCCTGAACCCCAAGGCCAACCGCCAGAAGCTGCCCAGGTGAGTGGCCCGCTACCTCTTCTGGTGGCCGTCTCCCTCCTTCCTGGCCTCCCGGCGCTGCGCCCTTTCTCACTGGTCCTCCCTTCTGCCGTTCTCCGTAGCACTTTCTTCTCTGCCTTGCGCCTCCTTTGGAACTCTCCATGTTCTAG
+
>A1>AAAAFBDDGGGGE1ABBAAAAE0BAF0BABE0A/AAECGHGGGE/B>FGG1D>G/>E/EFE/EE>F01F??EEGH?F</?FC@C//<<?F1<1?<?1//F1101><.0F<C--=CGH0=D0000<..C--=.:G;/C./0;C9FFF.CFEG.9-;@@@F-----//9;B/B//9F/;///--/:////--9-;9/-99--/;;/////;FF///////;9-;A-AF/9;/://:/;/;//;B9B//9
@M05620:37:000000000-D9766:1:1101:5244:6580 1:N:0:27
ACCACACCTTCTACAATGAGCTGCGTGTGGCTCCCGAGGAGCACCCCGTGCTGCTGACCGAGGCCCCCCTGAACCCCAAGGCCAACCGCGAGAAGATGCCCACATGAGTGGCCCCCTACCTCTTCTGGTGGCCGCCTCCCTCCTTCCTCGCCTCCCGCCGCTGCGCCCTTTCTCACTGGTTCTCTCTTCTGCCGCTTTCCGCAGGACTCTCTTCTCTGTCCTCTGTCTCCTTTGGAACTCTGCAGGTTCTA
+
BABBBBBBFFFFGGGGGGGEGDGFGGGEGGHHHGGGGGGGGHHHHGGGEGGGBGFGHHGEGG?GGGGGGGGHHHHGGGGHGHHHHGGGGGGG/DHFHGHHHH//??1?1GAA0F->-<00>FF1>F0<0CE..-<-.:.:CHA/00:;0:-99C?E.------9-B9-=/;/BF/B//.B/;9:BFB//;9//9--:AB/:.---.9/:9BF//9/B//9/;///99BF///999//B/BF//;B.FFFF9
@M05620:37:000000000-D9766:1:1101:20553:6585 1:N:0:27
AGTGCCAGCTCTCAATCGCACAGGGGACCCAGGGCCTGGCCCCTCCATCCAGGAAACCTATGACCTCACCCGCTACCTGGAGCACCAACTCCGCAGCTTGGCTGGGACCTATGTGAGTATCCAGCGTAGGAATCTGGGAGTTGGGGAGGAGTGAGGAGTTGGGGAAAGACAGTCCTAACCGTGGAGGGTTCTGGTAAATGATGGGGTGAGGAGGGGCTCTTTGGCTCCCACCAGTCCCCCTGTCTGGTCTA
+
AA>>AFFFBFFFGFGGGFGFEEHCGGFGGGEH2BFDGFHGHHGHGGHGHFHHGCFFHHHFGHGHHFHCHHHGG?EEHHHHGFHHHHHGGGHHDGEGGHFEEHHGGGHHGHHGHHHHGFDFHHHHHGGGGGHHHHHHHHGGGFHHGGEGGGCCHFHHHG/GHGGGGGHGHHHGHHHHHHHHGGEGGGGGEFGGGGGGGGGGGGGGGGFBFFFFFFBBBBFFFFFFFFFFFFFFEFFFFFFFBFFFFFFFFFB
@M05620:37:000000000-D9766:1:1101:5952:6589 1:N:0:27
ACCACACCTTCTACAATGAGCTGCGTGTGGCTCCCGAGGAGCACCCCGTGCTGCTGACCGAGGCCCCCCTGAACCCCAAGGCCAACCGCGAGAAGATGCCCAGGTGAGTGGCCCGCTACCTCTTCTGGTGGCCGCCTCCCTCCTTCCTGGCCTCCCGGGGCTGCGCCCTTTCTCACTGGTTCTCTCTTCTGCCGTTTTCCGTAGGACTCTCTTCTCTGACCTGAGTCTCCTTTGGAACTCTGCAGGTTCTA
+
ABBBBBBAFFFFGGGGGGGFGGHHGGGEDGHHFFFGDFEGGHGHHGGGGGGGHHGHHHHE?EGGGGGGGGGHHHHGGGGHEGHHHGGFGGFGGGHGHGHHHHAF?FD0?GGFHH@CC?DHHHHHH00DG/AGHFGGGGHGHHGHHGGG9FFGGGGGD:--;-.;->DFFFFFFFBFBBFFFFFFFFBFBBBFFFAFFFFFFBF.9BFFFFFFFF/;;BBFFF.9.;B;9BFFFBFFFFFFFBFFFFFFFF9
@M05620:37:000000000-D9766:1:1101:11346:6590 1:N:0:27
ACCACACCTTCTACAATGAGCTGCGTGTGGCTCCCGAGGAGCACCCCGTGCTGCTGACCGAGGCCCCCCTGAACCCCAAGGCCAACCGCGAGAAGATGCCCAGGTGAGTGGCCCGCTACCTCTTCTGGTGGCCGCCTCCCTCCTTCCTGGCCTCCCGGAGCTGCGCCCTTTCTCACTGGTTCTCTCTTCTGCCGTTTTCCGTAGGACTCTCTTCTCTGACCTGAGTCTCCTTTGGAACTCTGCAGGTTCTA
+
BBCCCCCCFFFFGGGGGGFGGGHHGGGFHGGGHGGGGGGGGHHHHGGGGGGGHHHHHHHGGGGGGGGGGGGHHHHGGGGHGHHHHGGGGGGGGGHHHHHHHGGGHHHHHDFGHGFGGCGHHHHHHHHGHHGHHGGGGGHGHHGHHGGGGGGGGGGGGG-9@F/FGGFFFFFFFFFFFFFFFFFFFFFFFFFFFFDFFFFFFFAD./FFFFFFFFFFFFFFFFFFFFFFFFEBFFFFFFFFFFFFFFFFFF;
@M05620:37:000000000-D9766:1:1101:25457:6598 1:N:0:27
ACCACACCTTCTACAATGAGCTGCGTGTGGCTCCCGAGGAGCACCCCGTGCTGCTGACCGAGGCCCCCCTGAACCCCAAGGCCAACCGCGAGAAGATGCCCAGGTGAGTGGCCAGCTACCTCTTCTGGTGGCCGCCTACCTCCTTACTGGACTCCCGGAGATGAGCCCTTTCTCCCTGGTTATCTCTTCTGCCGTTTTCCGTAGGACTCTCTTCTATGACCTGAGTCTCCTTTGGAACTCTGCAGGATCTA
+
AA>>AAAAFFFDAFGB3GG1B1B1A0ABG?HH1FAAEEECGGHHHGGG/AEFGEAAGBCF@E?GE/>EGGGBH1>>EGAE//GFA/<<B/C//?0FF11FGB/F?1?0?1</?1/<>1101<1>=1=F<0<<.--A..:GB0.:G0G00=/;CCG?.A?--/0009CEB/FB000;/CECF/999B/B99B//@9AFFBFBB-9BB/9B///B9////;9B/B/-;BBBFBFF/:/9/9/////9--/9//
@M05620:37:000000000-D9766:1:1101:11195:6635 1:N:0:27
ACCACACCTTCTACAATGAGCTGCGTGTGGCTCCCGAGGAGCACCCCGTGCTGCTGACCGAGGCCCCCCTGAACCCCAAGGCCAACCGCGAGAAGATGCCCAGGTGAGTGGCCCGCTACCTCTTCTGGTGGCCGCCTCCCTCCTTCCTGGCCTCCCGGCGCTGCGCCCTTTCTCACTGGTTCTCTCTTCTGCCGTTTTCCGTAGGACTCTCTTCTCTGACCTGAGTCTCCTTTGGAACTCTGCAGGTTCTA
+
CCCCCCCCFFFFGGGGGGGGGGHHGGGEHGHHHGGGGGGGGHHHHGGGFGGGHHHHHHHGGGGGGGGGGGGHHHHGGGGHGHHHHGGGGGFGGGHHHHHHHHCFGHGFGHGGHH?DCFGHHHHHG0GGGHGHHGGGGGHGHGGHHGGGGGFGGGGGGC--;@CFFFFFFFFFFFFFFFFFFFFFFFFFFFFFFFFFFFFFFFFADFFFFFFFFFBFFFFFFFBB/;9BFFFFFFFFFFFFFFFFFFFFFFB
@M05620:37:000000000-D9766:1:1101:6798:6655 1:N:0:27
ACCACACCTTCTACAATGAGCTGCGTGTTGCTCCCGCGGCGCACCCCGTGCTTCTGACCGAGTCCCCCCTGACCCCCAAGGCCACCCGCGAGAAGCTGCCCAGGTGAGTGGCCCGCTACCTCTTCTGGTGGCCGCCTCCCTCCTTCCTGGCCTCCCGGAGCTGCGCCCTTTCTCACTGGTTCTCTCTTCTGCCGTTTTCCGTAGGACTCTCTTCTCTTACCTGAGTCTCCCTTGGACCTCTGCAGGTTCTA
+
1A1>A1>AFFFFCFG13BGBAABBEEEE00DGGGG00AF//A/AFGEE//B/111B@FGF>E/BFBFEGGGF0B0EGGECFGG//BCCC/C>//0?1??CA1.F>GFGG1.<AGCC@--/;CGHHECGCC.:G--A.9ECCFEGFFGFGB.A0FE..-=99AF9@@F--//BFFFFBF-B/9BFBFFBBF///9;ABEFFFFFBF//9BFBFBF/;9/;99/:/9/;BFB/;;-///;BFF/B9/:;/;B;
@M05620:37:000000000-D9766:1:1101:15787:6669 1:N:0:27
ACCACACCTTCTACAATGAGCTGCGTGTGGCTCCCGAGGAGCACCCCGTGCTGCTGACCGAGGCCCCCCTGAACCCCAAGGCCAACCGCGAGAAGATGCCCAGGTGAGTGGCCCGCTACCTCTTCTGGTGGCCGCCTCCCTCCTTCCTGGCCTCCCGGAGCTGCGCCCTTTCTCACTGGTTCTCTCTTCTGCCGTTTTCCGTAGGACTCTCTTCTCTGACCTGAGTCTCCTTTGGAACTCTGCAGGTTCTA
+
ABBBB@BBFFFFGFGGGGGGGGHFGGGGHGGHHGGG?EG2EHHHHGGGEFGGHGHHHHHGGGGGGGGGGGGHHHHGGGGHGHHHGGGGGGGGGGHCHHHGFHH/FGGFGHACHHF@@C?GHHHHHHFBGGD<GGGCGGC:GG?FCFGGFBFCGGGGBB?CDFB/9@FFAFBBFFFFBBBFFFFFFFFFFFFFFF99FFFFFBFDABFFFFFFFFFFFFFFBF.BBFFFFFFBF/BFFFFFFFEFF.ABFF;
@M05620:37:000000000-D9766:1:1101:12840:6672 1:N:0:27
GAGGCTGCTTTGGAAGAAACTGACAGGCCAGGGCCAAACGTTCGTAAGGGCACACGTATGAACTCCATTCACCGCTCATTATCTCATATGCCGGCTTCTGCTTCCTAACCAAACCATCATAGCAGACTCCATATTACTAAAAAACCTAATTAAAAATTACAAAATAAAAAAAGAAGGCAACCTTTAGCACTATATCGCATCCACACCACAACAACTAAGCATCCACACTTGTAACTTTCAACGTCCCAACT
+
>11>A>FAFFBDGGGFEGGGF1B1B1BA0A0BEE00AF0A00BA/A0B10B//00A001BA2111B11DD2BG///>/D2BFFH22BBF@FGF/E>EFG11B>1112B>B1?F/?<1<12221>10B1BB11222B222@@11<?/01?11?<?1101<11?1011111<--.../<...../0000<;0000000....-90;/..9:......//9:/000/0//-/;///;/;B/////----;//;/
@M05620:37:000000000-D9766:1:1101:20241:6683 1:N:0:27
ACCACACCTTCTACAATGAGCTGCGTGTGGCTCCCGAGGAGCACCCCGTGCTGCTGACCGAGGCCCCCCTGAACCCCAAGGCCAACCGCGAGAAGATGCCCAGGTGAGTGGCCCGCTACCTCTTCTGGTGGCCGCCTCCCTCCTTCCTGGCCTCCCGGAGCTGCGCCCTTTCTCACTGGTTCTCTCTTCTGCCGTTTTCCGTAGGACTCTCTTCTCTGACCTGAGTCTCCTTTGGAACTCTGCAGGTTCTA
+
BBABBBCCFFFFGFFGGGGCGGHHGGGFEGFGFGGGGGGFGHHHHGGGDGGGGHFFHHHCEFFGGGGGGGG2GHHGGGCHGHHHEFGGGGCGCDHGHHHHHBHGHGHHHHGFHHGGG?CHHHHHHHHGHHGHHCGGGGHGHHGHHGGGGGGGGGGGBD-ADGFGAGFFFFFFFFFFFFFFFFFFFFFFFFFFFFDFFFFFFFFBDFFFFFFFFFFFFFFFFFFFFFFFFFFFFFFFFFFFFFFFFFFFFF/
@M05620:37:000000000-D9766:1:1101:20224:6691 1:N:0:27
ACCACACCTTCTACAATGAGCTGCGTGTGGCTCCCGAGGAGCACCCCGTGCTGCTGACCGAGGCCCCCCTGAACCCCAAGGCCAACCGCGAGAAGATGCCCAGGTGAGTGGCCCGCTACCTCTTCTGGTGGCCGCCTCCCTCCTTCCTGGCCTCCCGGCGCTGCGCCCTTTCTCACTGGTTCTCTCTTCTGCCGTTTTCCGTAGGACTCTCTTCTCTGACCTGAGTCTCCTTTGGAACTCTGCAGGTTCTA
+
BCCCDCCDFFFFGGGGGGGGGGHHGGGGHGHHHGGGGGGGGHHHHGGGGGGGHHHHHHHGGGGGGGGGGGGHHHHGGGGHGHHHHGGGGGGGGGHHHHHHHHHGHGHHHHGGHHGGGGGHHHHHHHHHHHGHHGGGGGHGHHGHHGGGGGGGGGGGGG-AFFFFFFFFFFFFFFFFFFFFFFFFFFFFFHHFFFFFFFHFFFFFFFFFFFFFHHHFFFFFFHFBBFFFFFFFFFFFFFFFFFFFFFFFFFF
@M05620:37:000000000-D9766:1:1101:19196:6702 1:N:0:27
ACCACACCTTCTACAATGAGCTGCGTGTGGCTCCCGAGGAGCACCCCGTGCTGCTGACCGAGGCCCCCCTGAACCCCAAGGCCAACCGCGAGAAGATGCCCAGGTGAGTGGCCCGCTACCTCTTCTGGTGGCCGCCTCCCTCCTTCCTGGCCTCCCGGAGCTGCGCCCTTTCTCACTGGTTCTCTCTTCTGCCGTTTTCCGTAGGACTCTCTTCTCTGACCTGAGTCTCCTTTGGAACTCTGCAGGTTCTA
+
ABBBBBBBFFFFGGGGGGGGGGHHGGGGHGHHHGGGGGGGGHHHHGGGGGGGHHHHHHHGGGGGGGGGGGGHHHGGGGGHGHHHHGGGGGGGGGHHHGHHHHHGHHHHHHGGHHGGGGGHHHHHHHHHHHGHHGGGGGHGHHGHHGGGGEGGGGGGGGAGAFFFAGFFFFFFFFFFFFFFFEFFFFFFFFFFFFFFFFFFFFFFFFFFFFFFFFFFFBBFFFFEFFFFFFFFFFFEFFFFFFFFFFFFFFB
@M05620:37:000000000-D9766:1:1101:18230:6707 1:N:0:27
GAGGCTGCTTTGGAAGAAACTCATAGATTACTGCAACAGTTCCCCCTGGACCTGGAAAAGTTTCTTGCCTGGCTTACAGAAGCTGAAACAACTGCCGATTGCTAACCGTAAGGCAAGGGTAATAGAAGACTCCAAGAAAATACCAGAGCTGTAGAAACAATGACAAGAAAGTCAGGCATTACCGCTTCAGCACTCTTGTGGATCCAATTGAAACCTACTCAAAATATGTACTTGAATTTGACAAGCAAGGG
+
BBBBBBFBFFFFGGGGFGGGFGGHFGGHHFHHHHHHHAHFGHHHHGGGHHHGHHFHHHHHHHHHHHFHHHHHHHGHHFHHGHHHGHHHHHHHF3F3///11F4E4FFEAGAGE3BB?//0?3444BBBBFGHH3BF022232?B?2B?CBG22>@FH22?FG22FGH0<<F?111<0<G11=><-@D.=0D=G<CGFFG0.<0CCC0<;GGC00.;//::0/0000;;00;00009000;BFC;9;/99A?
@M05620:37:000000000-D9766:1:1101:16530:6707 1:N:0:27
ACCACACCTTCTACAATGAGCTGCGTGTGGCTCCCGAGGAGCACCCCGAGCTGCTGACCGAGGCCCCCCTGAACCCCAAGGCCAACCGCGAGAAGATGACCAGGGTGGTGCCCCCCTTCCTCTTCTGGTGGCCGCCTCCCTCCTTCCCGTCCTCCCGGAGCTGCGTCCTTTCTTACTGGTTCTCTCTTCTGCCGTTTTCCGTAGTACTCTCTTCTCTGACCTGATTCTCCTTTGGACCTCTGCAGTTTCTT
+
AA>AAAAAFFCFFGGBGEBGFFFFEAEA42BFGG22EAE?22BGGEEE00AEG3BGFBGGGGGC1ECCGGEFHHE>?EGCFHHHHGGGGCCGGGHHGH2?1<??/0/><<10>>-<-.</DGHB0DGF;CAGH-CCA.CEGFDBFFF/..=C.0CEA--9@A/;-.--.;/B////://;F99/9BFBF/B//-;./99FD;9../;//;BFB//B////;/.///:B//BFB////.;B/B///9;/99/
@M05620:37:000000000-D9766:1:1101:19021:6708 1:N:0:27
ACCACACCTTCTACAATGAGCTGCGTGTGGCTCCCGAGGAGCACCCCGTGCTGCTGACCGAGGCCCCCCTGAACCCCAAGGCCAACCGCGAGAAGATGCCCAGGTGAGTGGCCCGCTACCTCTTCTGGTGGCCGCCTCCCTCCTTCCTGGCCTCCCGGCGCTGCGCCCTTTCTCACTGGTTCTCTCTTCTGCCGTTTTCCGTAGGACTCTCTTCTCTGACCTGAGTCTCCTTTGGAACTCTGCAGGTTCTA
+
CCCCCCCCFFFFGGGGGGGGGGHHGGGGHFHHHGGGGGGFGHHHHGGGGGGGHHHHHHHGGGGGGGGGGGGHHHHGGGGHGHHHHGGGGGGGGGHHHHHHHHGGHHHH1FEFHHGGGGGFHHHHGHBGHHGHHGGGGGHGHHGHHGGGGGGGGGGGGG-A-@BFFFFFFFFFFFFFFFFFFFFFFFFFFFFFFFDFFFFFFFFFFFFFFFFFFFFFFFFFFFB;F/BBFFFFFFFFFFFFFFFFF?FFFF:
@M05620:37:000000000-D9766:1:1101:17446:6736 1:N:0:27
GAGGCTGCTTTGGAAGAAACTCATAGATTACTGCAACAGTTCCCCCTGGACCTGGAAAAGTTTCTTGCCTGGCTTACAGAAGCTGAAACAACTGCAGCTTGCTATACGTAAAGCCACCCTCATGGCCGCATCCCAGGAAAACACCGGACTGATCAAACCCAAGCAAGTCAGTCATGCATTTCCGCTTACGCTCTCGTGTGGATCCAATTGAACCCTACTACGCATATGTACATGTAACTGCCAAGCCAGGG
+
BABBCCFCFFFFGGGGGGGGGGHHGHHHHHHHHHHGGHHFHHHHHGGGHHHHHHHHHGHHHHHHHHHHHHHHHHHHHHHHHHHHHHHHHHHHHEHDGB333?344BFGFFH1B31B21>//0343B?/////??2B//B222/B<<///</?11@111?///.<FGHD1>G1>G1FFFFG0GB?.<<.<<A.::0.;.C..;00900000;;0:../;000;-:9.0;;;0090;F9FB/9;/;9......
@M05620:37:000000000-D9766:1:1101:8402:6759 1:N:0:27
ACCACACCTTCTACAATGAGCTGCGTGTGGCTCCCGAGGAGCACCCCGTGCTGCTGACCGAGGCCCCCCTGAACCCCAAGGCCAACCGCGAGAAGATGCCCGGGTGAGTGGCCCGCTACATCTTCTCGTGGCCGCCTCCCTCCTTCCTGGCCTCCCGCCGCTGCGCCCTTTCTCACTGGTTCTCTCTTCTGCCGTTTTCCGTAGGACTCTCTTCTCTCACCTCAGTCTCCTTTGGAACTCTGCAGGTTCTA
+
BBABBAABFFFFGGFGGGFFGGHHGFGEHGHHHGFGFGG?2BAGHGGGEGGGHHHGGHHGEGGGGGGGGGGHFFHGGGGHGHHHEFGGGGGCCGHGFBHHHF//?>GH1>.FGH-A?@C0DHGGHH0<<CACHGGGGGGGGGGG0;BF0CAAFFGGG--;-;-;;DDFAFFFFFFFFBFBFFFFFFF/9BFBFF.:BFFFF/:;.;FBFFFFBFFFF/9B.;./:/9FF/;FFFE//BFFFFFFF?FFFF;
@M05620:37:000000000-D9766:1:1101:11648:6761 1:N:0:27
ACCACACCTTCTACAATGAGCTGCGTGTGGCTCCCGAGGAGCACCCCGTGCTGCTGACCGAGGCCCCCCTGAACCCCAAGGCCAACCGCGAGAAGATGCCCAGGTGAGTGGCCCGCTACCTCTTCTGGTGGCCGCCTCCCTCCTTCCTGGCCTCCCGGCGCTGCGCCCTTTCTCACTGGTTCTCTCTTCTGCCGTTTTCCGTAGGACTCTCTTCTCTGACCTGAGTCTCCTTTGGAACTCTGCAGGTTCTA
+
BBBBBBBACFFFGFGGGG5GGGHHGGGBAFHHHFFGDGFGGHHHHGGEEFGGGHGFHHHAEECGGGGGGGGGHHHGGGGHGHHHHGGGGG/BGGHGHGHHHFHGHGHHHHGGHHGGGGGHHHHHHHHGHHGHHGGGGGHGHHGHHGGGGGGGGGGGGC-BFFFFFFFFFFFFFFFFFFFFFFFFFFFFFFFFFFFFFFFFFFFFDFFFFFFFFFFFFFBFFFFBFFF:FFFFFFFB/FFFFFFFFFFFFFF
@M05620:37:000000000-D9766:1:1101:5214:6768 1:N:0:27
GCGGCTGCTTGGACGAAACTCATAGATTTATGCCACAGTTCCCCCTGGCACTGGAAACGTTTCTTGCCTGGCTTACAGAAGCTGACCCCACTACAGGATGCTACCCGTAAGGCCCGGCTCCTAGCCGACTCCCAGGGCTTCCCAGCGCTGCTGCCCCACTGGCCAGTCAGTCCGTCATTTCCGCTTTCGCCCTCTTGTGGATCCAATTGCCCCCTTCTCAGCATTTGTACTTGTCACTGCCCAGCCAGGGA
+
>>11>1>AFF1>1BE000AAB1FGF1DG21DDG111BBF2AFGHGEAG00BBFEA1BAA0BBB2DABGBBFG0BBB1BGBBG1BF>00//BFFF1CBBBBGDGFG0?E/?FGE</EEGCGGHDHB0?/B>EHH0@FG/0?FC0110->FGCGF1<<C<.<GFHFFHH00;CG:..;CGHHCHGGGGG0:E.;@EGGGFGGGGGG0=CGG00;9-9FBFFFFF/BBFF;BFFFFF/;F;/9;9/-A--9;BA
@M05620:37:000000000-D9766:1:1101:26485:6788 1:N:0:27
AGTGCCAGCTCTCAATCGCACAGGGGACCCAGGGCCTGGCCCCTCCATCCAGAAAACCTATGACCTCACCCGCTACCTGGAGCACCAACTCCGCAGCTTGGCTGGGACCTATGTGAGTATCCAGCGTAGGAATCTGGGAGTTGGGGAGGAGTGAGGAGTTGGGGAAAGACAGTCCTAACCGTGGAGGGTTCTGGTAAATGATGGGGTGAGGAGGGGCTCTTTGGCTCCCACCAGTCCCCCTGTCTGGTCTA
+
AABBBFFFBFFFGGGGGFFGGGHHGGGGDEGHGCFFGFHHHHGHGGHHGHGHEHFFHGHFHFFHHHHHHHFGGGGGHHHHFGHHHHH1EGGHGG/EFGHHFGFC//FGGHHFHHHHGHHHHHHHHGAEBEHHHHHHHHGGGHBGGGFGGGEGHHHFHGHHGHC?EGHGHHGHFHGFHHHHGGGGGGGA:;AFFGGGGGGGGGGGGBDAFF?F?DFFFFFFFFFFFFFFFFFFFFFFFFFFFFFFFB/BBFB
@M05620:37:000000000-D9766:1:1101:11204:6794 1:N:0:27
AGTGCCAGCTCTCAATCGCACAGGGGACCCAGGGCCTGGCCCCTCCATCCAGAAAACCTATGACCTCACCCGCTACCTGGAGCACCAACTCCGCAGCTTGGCTGGGACCTATGTGAGTATCCAGCGTAGGAATCTGGGAGTTGGGGAGGAGTGAGGAGTTGGGGAAAGACAGTCCTAACCGTGGAGGGTTCTGGTAAATGATGGGGTGAGGAGGGGCTCTTTGGCTCCCACCAGTCCCCCTGTCTGGTCTA
+
>>ABAFFFCFFFGGGGGFFGGGHGFEFGGGDHGGFGFGHHHHGHFGHHHHCHEE3FGEHFHH5GHH3FHHHGGEFGHGHHHHHAGHHHG3FGEE//EFHHFHHFDEAGGGHHHGHHHHHHHHHHHGEDGGHHGHHHHHHGGHHHGGGGGGGHHHHHFGHHHHGGGGHHEHHHHHHHHGHHGGGGGGGGCFGEGGBFGGGGGGGGGGFFFFFFFFFFFBFFFFFFFFFFFFFFFFFFFFFDFFFFFFFFFFF
@M05620:37:000000000-D9766:1:1101:18968:6816 1:N:0:27
ACCACACCTTCTACAATGAGCTGCGTGTGGCTCCCGAGGAGCACCCCGTGCTGCTGACCGAGGCCCCCCTGAACCCCAAGGCCAACCGCGAGAAGATGCCCAGGTGAGTGGCCCGCTACCTCTTCTGGTGGCCGCCTCCCTCCTTCCTGGCCTCCCGGCGCTGCGCCCTTTCTCACTGGTTCTCTCTTCTGCCGTTTTCCGTAGGACTCTCTTCTCTGACCTGAGTCTCCTTTGGAACTCTGCAGGTTCTA
+
CCCCCCCCFFFFGGGGGGGGGGHHGGGEHGHHHGGGGGGGGHHHHGGGEGGGHHHHHHHGGGGGGGGGGGGHHHHGGGGHGHHHHGGGGGGGGGHHHGHHHCFGHHHFHHGEHHGC@-AGFHHHGF0GGCEHHCCGGDHGHFGHHFGGFGEGGGGGAC99@=DDF=DFFFFFFF0BFBFFFFFFFFFFFFFEFFDFFFBFDF.AFFBBFFFFFFFFFB::FFF::BFFFFBFFBFBFFFFFFF0BFFFFF9
@M05620:37:000000000-D9766:1:1101:12742:6820 1:N:0:27
ACCACACCTTCTACAATGAGCTGCGTGTGGCTCCCGAGGAGCACCCCGTGCTGCTGACCGAGGCCCCCCTGAACCCCAAGGCCAACCGCGAGAAGATGCCCAGGTGAGTGGCCCGCTACCTCTTCTGGTGGCCGCCTCCCTCCTTCCTGGCCTCCCGGAGCTGCGCCCTTTCTCACTGGTTCTCTCTTCTGCCGTTTTCCGTAGGACTCTCTTCTCTGACCTGAGTCTCCTTTGGAACTCTGCAGGTTCTA
+
1A1AA11AFF11AFG13AFB1F1A0EFGH0FGGGE0A/E/EGEHHGAEA/E/B11BGC0EFGGG/E/EEGGHHH/?EGG/EHHA/?EEG/BCCAHFHHGHHHHGF1GHHHEFH/CCC?CHHHHGGHHFGHGHE--A:EGGHEGHC0CF0/FGGGE?A@?A@GBB?AF@@FFFFEFFFFFFF/FFFFFFFFFFF@FFFFFFFBFFA/BFFFFFFBFFFBBFFFFFFFBFFFFFFFFFEFFFFFFFF?-BFFB
@M05620:37:000000000-D9766:1:1101:15015:6827 1:N:0:27
AGTGCCAGCTCTCAATCGCACAGGGGACCCAGGGCCTGGCCCCTCCATCCAGAAAACCTATGACCTCACCCGCTACCTGGAGCACCAACTCCGCAGCTTGGCTGGGACCTATGTGAGTATCCAGCGTAGGAATCTGGGAGTTGGGGAGGAGTGAGGAGTTGGGGAAAGACAGTCCTAACCGTGGAGGGTTCTGGTAAATGATGGGGTGAGGAGGGGCTCTTTGGCTCCCACCAGTCCCCCTGTCTGGTCTA
+
A3>AAD@FBFFFDGGFGFFGEGHHEGGGGGHHFFEEGEGGGHGHGGHH5GHEF33FGGEGHHHHHHFHHHHGGGCGHGHGGHHFFGGHG3GHGGGGGGHHGHHGGGHHGHHHHHHHHHHHHHHHHCFGGGHHHHGHFFFFFHHHCCFGGGEHGGHHGFHHHHCGGGHHHHHHHHHHHHHHGGGGGGGGDFGGGGFFGGGGGGGGGGFBFFFFFFBBBBFFFF/BFFFFFFFFFFFFFFFFBFFFFFFFFFF
@M05620:37:000000000-D9766:1:1101:20295:6837 1:N:0:27
ACCACACCTTCTACAATGAGCTGCGTGTGGCTCCCGAGGAGCACCCCGTGCTGCTGACCGAGGCCCCCCTGAACCCCAAGGCCAACCGCGAGAAGATGCCCAGGTGAGTGGCCCGCTACCTCTTCTGGTGGCCGCCTCCCTCCTTCCTGGCCTCCCGGCGCTGCGCCCTTTCTCACTGGTTCTCTCTTCTGCCGTTTTCCGTAGGACTCTCTTCTCTGACCTGAGTCTCCTTTGGAACTCTGCAGGTTCTA
+
BBBBBBBBFFFFGGGGGGGGGGHFGEFFHGHHHGGGGGGGGHHHHGGGGGGGHHHHHHHGGGGGGGGGGGGGHHHGGGGHGHHHHGGGGGGGFGHHHHHHHHHGHGHHHHEFHHGGG?CHHHHHHHGDGHDHHGGGGGHGHHFHHGGGGBFGGGGGGB-ABFFFFFFFFFFFFFFFFFBFFFFFFFFFFFFFFFFFFFFFFFFADFFFFFFFFFFFFF/BFFF/BFFFFFFFFB/BFFBFFFFFFFFFFF9
@M05620:37:000000000-D9766:1:1101:18851:6844 1:N:0:27
AGTGCCAGCTCTCAATCGCACAGGGGACCCAGGGCCTGGCCCCTCCATCCAGAAAACCTATGACCTCACCCGCTACCTGGAGCACCAACTCCGCAGCTTGGCTGGGACCTATGTGAGTATCCAGCGTAGGAATCTGGGAGTTGGGGAGGAGTGAGGAGTTGGGGAAAGACAGTCCTAACCGTGGAGGGTTCTGGTAAATGATGGGGTGAGGAGGGGCTCTTTGGCTCCCACCAGTCCCCCTGTCTGGTCTA
+
AA>AAFFFBFFFGFGGGGGFGGHHGGGGGGHH2EGGFGHHFHGHGGHHHHHHFHGHHGHHHGGHHHHHHHHGGEFGHHGHFGHHHHECFHHHGGGGGHHHGHHGGGHHGHHHHHHHHHHHHHFHHGGGGGGHHHHHHHFGGHHHGG.DGDEGHGHH0EHHHHGGGGHHHHHHHHHHHHHHGGGG.AFGCFGGGGFGGGGGGGGGGGFFFFFFFFFFFFFFFFFFFFFFFFFFFFFFFFFFFFFFFFFFFFF
@M05620:37:000000000-D9766:1:1101:6649:6872 1:N:0:27
ACCACACCTTCTACAATGAGCTGCGTGTGGCTCCCGAGGAGCACCCCGTGCTGCTGACCGAGGCCCCCCTGAACCCCAAGGCCAACCGCGAGAAGATGCCCACGTGAGTGGCCCGCTACCTCTTCCGGTGGCCGCCTCCCTCCTTCCTGGCCTCCCGGCACTGCGCCCTTTCTCACTGGTTCTCTCTTCTGCCGTTTTCCGTAGGACTCTCTTCCCTGACCTGAGTCTCCTTTGGAACTCTGCATTTTCTA
+
BBBBBBAAFFFFGGGGGGGGGFHHGGGA4EHHHGGGDGGEGHHFHGGG1EGGGFGHHHFG@FCGGGGGGGGHHHHGGGFHGFHHHGGGGGGG@GHHHG2FGH//??</FG/<?F-<-<ABGHFBG0<<AD.;::@@DDF?FFD/CBFFGFFFFGEEG---;.:B.BDD>/9BFFFFFE.:99/9//;B/B/B/=A./9BFDFF..;9/9/BBBF/;//;9FB././B/FFF/BF///BFFF/FFB/B/BFB
@M05620:37:000000000-D9766:1:1101:9050:6879 1:N:0:27
AGTGCCAGCTCTCAATCGCACAGGGGACCCAGGGCCTGGCCCCTCCATCCAGAAAACCTATGACCTCACCCGCTACCTGGAGCACCAACTCCGCAGCTTGGCTGGGACCTATGTGAGTATCCAGCGTAGGAATCTGGGAGTTGGGGAGGAGTGAGGAGTTGGGGAAAGACAGTCCTAACCGTGGAGGGTTCTGGTAAATGATGGGGTGAGGAGGGGCTCTTTGGCTCCCACCAGTCCCCCTGTCTGGTCTA
+
ABAAAFFBAFFFG4BFGGGCECHGGGEAAEGH2AEE2FGHFHGHGGHHHHHHDHFFFFHEGG5GHGGHHHFGG>EEHHHHBGHHHH1FEHHFEECC>G?GGHHGGGHHGHHHHHHGHHHHHHFHHGGGGGHHHHHHHG<FGHFHGC.ADACGH0GH<E/GHHGGEDCCCGCGHHGHFGHHGGGGAEFG;FFGGGCFGGGGGGGGGDDBFFFFFFBBBBFFFFFFFFFFFFFFFFFFFFFFBFFFFFFFFFF
@M05620:37:000000000-D9766:1:1101:8494:6886 1:N:0:27
GAGGCTGCTTTGGACGAAACTCATAGATTACTGCAACAGTTCACCCTGGACCTGGACAAGTTTCTTGCCTTGATTAACGAAGCTGAAACAACTGCCAGTCATTATGATACTACTACTCCAAGGGCCCTAGACAACAAAAAGGAACCAAAAAATACATAAAAACAGCCACAAAGAGCGGACCCACACACCTGCAACCCTAATTAGACTTCTAGACTAACACAACCCACTCTGTTGATTTGCAACTTACAATC
+
>3>>>>BABBB@F4BA2E?EGFFDFFBGGCBADG3BGF2DDAADBBBA2BBBGGFAA31B5DFDD55B3BDB3DD55DA?F1>BB33B@B1BFFEGB3B3B44B44444B444344@33333///?>/?03340/?/00??/000/0/<///011?111?<<AA0</000.00<00-----..<.;.;.//./0:..::=0000000;C0900;0;0///..:...../;00//9/;BF;/9/;//;BB//
@M05620:37:000000000-D9766:1:1101:15131:6902 1:N:0:27
ACCACACCTTCTACAATGAGCTGCGTGTGGCTCCCGAGGAGCACCCCGTGCTGCTGACCGAGGCCCCCCTGAACCCCAAGGCCAACCGCGAGAAGATGCCCAGGTGAGTGGCCCGCTACCTCTTCTGGTGGCCGCCTCCCTCCTTCCTGGCCTCCCGGCGCTGCGCCCTTTCTCACTGGTTCTCTCTTCTGCCGTTTTCCGTAGGACTCTCTTCTCTGACCTGAGTCTCCTTTGGAACTCTGCAGGTTCTA
+
CCCCCCCBFFFFGGGGGGBGGGHHGGGA4EHHHGGFDGEGFHHHHGGGDGGGGHGHHHHGGGCGGGGGGGGHGHHGGGGHGHHHHGGGGGCFGGHHHHHHHHHGHHHHHHGGHHGGGGGHHHHHHHHHHHGHHGGGGGHGHHGHHGGGGGGGGGGGGG-ADFFFFFFFFFFFFFFFFFFFFFFFFFFFFFFFFFFFFFFFFFFFFFFFFFFFFFFFFF/FFFFFFFFFFFFFFFFFFFFFFFFFFFFFFFB
@M05620:37:000000000-D9766:1:1101:11631:6903 1:N:0:27
ACCACACCTTCTACAATGCGCTGCGTGTGGCTCCCGAGGAGCACCCCGTGCTGCTGACCGAGGCCCCCCTGAACCCCAAGGCCAACCGCGAGAAGATGCCCAGGTGAGTGGCCCGCTACCTCTTCTGGTGGCCGCCTCCCTCCTTCCTGGCCTCCCGGCGCTGCGCCCTTTCTCACTGGTTCTCTCTTTTGCCGTTTTCCGTAGGACTCTCTTCTTTGACCTGAGTCCCCTTTGGAACTCTGCAGGTTCTA
+
BBBBBBB3>BBFGFGGGG4AEGGGGGG22BFBFAAB2AAA?GHHHGG0AEEFEHGHGHG>>@?EBBEFGEEGFHHGGGGHGHHHHGGGDG<BDGHBGHHHHEGGF11FGFFFHHCFC-<GFGDHFHBGHGDFHCCGGDHGGFGFGFGF0CAFGGGG??-;@F-:-9DFFFFFBB/BB/FBF9BBFB9F//;9BCDFFFFFFF9.A/BBFFFFFFF/;B9BFB./9BF/BA.FF/FBBB/99///;FAF/9/
@M05620:37:000000000-D9766:1:1101:13549:6906 1:N:0:27
AGTGCCAGCTCTCCATCGCACAGGGGACCCAGGGCCTGGCCCCTCCATCCAGAAAACCTATGACCTCACCCGCTACCTGGAGCACCAACTCCGCAGCTTGGCTGGGACCTATGTGAGTATCCAGCGTAGGAATCTGGGAGTTGGGGAGGAGTGAGGAGTTGGGGAAAGACAGTCCTAACCGTGGAGGGTTCTGGTAAATGATGGGGTGAGGAGGGGCTCTTTGGCTCCCACCAGTCCCCCTGTCTGGTCTA
+
>AAAAFFFBFFFG4BEGGG2E?GDGAEEGGHHAEEEFGHHHHGHGGGHHGHHHGHAGGHHHFHHHFFGHHHEE>>EGHFG2BGGHH1??GHF>FCGGHFGGHHGGGHHGHHHHHHFHHHHHHGHHGGFGGHHHHHHHG0FFHHHGG.CCDCGH0DFCEHHHHGG.CGFGGBGHHHHFHHGGGGGDFGGCFFGGGGGGGGGGGGGGGFFFFFFFFFFFFFFFFFEFFFFFFFFEFFFFFFFFFFFFFFFFF9
@M05620:37:000000000-D9766:1:1101:14042:6921 1:N:0:27
ACCACACCTTCTACAATGAGCTGCGTGTGGCTCCCGAGGAGCACCCCGTGCTGCTGACCGAGGCCCCCCTGAACCCCAAGGCCAACCGCGAGAAGATGCCCAGGTGAGTGGCCCGCTACCTCTTCTGGTGGCCGCCTCCCTCCTTCCTGGCCTCCCGGAGCTGCGCCCTTTCTCACTGGTTCTCTCTTCTGCCGTTTTCCGTAGGACTCTCTTCTCTGACCTGAGTCTCCTTTGGAACTCTGCAGGTTCTA
+
CCCCCCCCFFFFGGGGGGGGGGHHGGGEGGHHHGGGGGGFGHHHHGGGEFGGHHHHHHHGGGGGGGGGGGGHHHHGGGGHGHHHGGGGGGGGGGHHHFHHCHHGH1GGGHGGHHGG-@DHHHHHHHHHHHGHHGGGGGHGHHGHFGGGGGGGGGGGG--;@FFGGGFFFFFFFFFFFFFFFFFFFFFFFFFFFFFFFFFFFFFFFBFFFFFFFFFFF00BFF/;BFFFFFFFFF/0;BFFFFFFFFFFFFB
@M05620:37:000000000-D9766:1:1101:22426:6943 1:N:0:27
AGTGCCAGCTCTCAATCGCACAGGGGACCCAGGGCCTGGCCCCTCCATCCAGAAAACCTATGACCTCACCCGCTACCTGGAGCACCAACTCCGCAGCTTGGCTGGGACCTATGTGAGTATCCAGCGTAGGAATCTGGGAGTTGGGGAGGAGTGAGGAGTTGGGGAAAGACAGTCCTAACCGTGGAGGGTTCTGGTAAATGATGGGGTGAGGAGGGGCTCTTTGGCTCCCACCAGTCCCCCTGTCTGGTCTA
+
BBCCCFFFCFFFGGGGGGFGGGHHGGGGGGHHGGGGGGHHFHGHGGHGHGHFFHFHHGGHHHGHHHHHHHHGGGGGHHHHFGGHHGHGGGHGGGEGGHHHGHHGGCHHGHFHHHGHHHHHHHHHHGGGGGHHHHHHGHHGGHHHGGGGGGGHHHHHHGHHHHGGGGGGFHHHHHHHHHHHGGFGGGGGCFGGGGGGGFGGGGGGGGFFFFFFFFFFFFFFFFFFFFFFFFFFFFFFFFFFFFFFFFFFFFB
@M05620:37:000000000-D9766:1:1101:7420:6950 1:N:0:27
AGTGCCAGCTCTCCATCGCACAGGGGACCCAGGGCCTGGCCCCTCCATCCAGAAAACCTATGACCTCACCCGCTACCTGGAGCACCCACTCCGCAGCTTGGCTGGGACCTATGTGAGTATCCAGCGTAGGAATCTGGGAGTTGGGGAGGAGTGAGGAGTTGGGGAAAGACAGTCCTAACCGTGGAGGGTTCTGGTAAATGATGGGGTGAGGAGGGGCTCTTTGGCTCCCACCAGTCCCCCTGTCTGGTCTA
+
>A>>>DFFAFFFG1FFAEA1F0GCG0AEEEGHBBE/AFHHHHGHGGHHHGHHHHHEGGHHGEHHH@FGHHHEE/>EGHGG0>FGHH>??GF0>E/E>GBGFHHGGGHHGHHHHHHGHHHHHHHHHGGCCGGHHHHHGG<FGHHHGG.AG.CGH0GH0<GGHHGGE.CG/G:GHHHHHHGGGGGGCGGGGGGFGGGGGGGGEFGGGFF@FFFEFF@@@@FFFFFFFFFFFFFFFFFFFFFF@FFFFFFFFFB
@M05620:37:000000000-D9766:1:1101:12054:6967 1:N:0:27
GAGGCTGCTTTGGAAGAAACTCATAGATTACTGCAACAGTTCCCCCTGGACCTGGACAAGTTTCTTGCCTGGCTTGCAGAAGCTGAAACAACTGCCAACTGCTAACCGTAAGAAAAGGCTACTAAAAGACTCCAAGAAAGTAAAAGAGCTGAAGAAACAATGACAAGAAAGTCAGGCATTACGGCTTCAGCACTCTTGTGGATCCCATTGAAAACTAATCAAACAATGTACTTGATTTGGACACGCAAGGG
+
AAA>AA1ACD3DBF1A1ABBAABAAGFDGGGHBGFBGGHCFG2AFEAFCFBAFFFB0A0FDGFGAD1BBA1/0BA/BBBF01FFFFH1BBG?G0@011/>0B112BGE??/01BBBB?/BB01>2BFB<B1FBFFF0001BBF>>1?BC1B11<@0C00<<F1@<FC0FGH?<1<?0F1111.>><-0>D<=.0<==DD0.<0<</;00CGH00;=0000;00:..0000;0;0000009;CB..;-A9.;
@M05620:37:000000000-D9766:1:1101:23838:6982 1:N:0:27
ACCACACCTTCTACAATGAGCTGCGTGTGGCTCCCGAGGAGCACCCCGTGCTGCTGACCGAGGCCCCCCTGAACCCCAAGGCCAACCGCGAGAAGATGCCCAGGTGAGTGGCCCGCTACCTCTTCTGGTGGCCGCCTCCCTCCTTCCTGGCCTCCCGGAGCTGCGCCCTTTCTCACTGGTTCTCTCTTCTGCCGTTTTCCGTAGGACTCTCTTCTCTGACCTGAGTCTCCTTTGGAACTCTGCAGGTTCTA
+
CCCCCCCCFFFFGGGGGGGGGGHHGGGEGGHGHGGGGGGGGHHHHGGGEFGGHHHHHHHGGGGGGGGGGGGHGHHGGGGHGHHHHGGGGGGGGGHHHHGHHHHE11?GGHGEHHGGGCGGHHHHHHHHHGGHHGGGGGHGHHGHHGGGGFGGGGGGDG-ADGGFCGFFFFFFFFFFFFFBBFFFFFFFFFFFFFDFFFFFFFFFF0FFFFFFFFFFFFBFFFFFFFFFFFFFFFFFFFFFFFFFFFFFFF;
@M05620:37:000000000-D9766:1:1101:21976:6985 1:N:0:27
GAGGCTGCTTTGGAAGAAACTCATAGATTACTGCAACAGTTCCCCCTGGACCTGGAAAAGTTTCTTGCCTGGCTTACAGAAGCTGAAACAACTACAGGATGCTAACCGTAAGGCCAGGCTCCTCGAAGACTCCCAGGGAGTCCCAGAGCTGCTGAAACCATGGCAAGTAAGTCCGGCATTTCCGCTTTAGCACTCTTGTGGATCCAATTGCACCCTTCTCCGAATTTGTACTTGTAACTGACAAGCAAGGG
+
>1>>AA>AFFDFC1BE1FG1AAB3BEAG31FG3FF1GHH12FAGHGEFF0G0BB0AF1BFADAFD1AGHHHGFAA1FGFHE1GFF11@B0F?11@F10B1BGF2FGGEGEEGEF/?C//00/FB/?0?/B<1GC0F////?BGHE1/?CGHF1@11@10?FD0??GCF11<GH1<>A@@11=DCGGFG0GD0DHFHHHHF?FHHHFHHHH0;0/CE//9C0:-.:.CBFBGGGFBBFBBF09BBFA-/-9A
@M05620:37:000000000-D9766:1:1101:14759:7019 1:N:0:27
ACCACACCTTCTACAATGAGCTGCGTGTGGCTCCCGAGGAGCACCCCGTGCTGCTGACCGAGGCCCCCCTGAACCCCAAGGCCAACCGCGAGAAGATGCCCCGGTTAGTGGCCCGCTACCTCTTCTTGTGGCCGCCTCCCTCCTTCCTTGCCTCCCGGAGCTGCGCCCTTTCTCACTGGGTCTCTCTTCTTCCGGTTTCCGTAGGACTCTCTTCTCTGACCTTAGTCTCCTTTTGGAATCTTCAGGTTCTT
+
CCCCCCCCFFFFGGGGGGGGGGHHGGGEHGHHHGGGGGGGGHHHHGGGGGGGHHHHHHHGGGGGGGGGGGGHHHHGGGGHGHHHHGGGGGFGGGHHHH2FG//>///<<<>.GH<-<-<GD0<D0=0==0=.C--AA.CGB9EBG0C90;0CB0EG.A-:9900-:AD-FF0000;00;.;//0009;9000;.-;DF0F.0..;09//000;099900;B00000000;0BF0B-;00090000;9B000
@M05620:37:000000000-D9766:1:1101:10738:7022 1:N:0:27
ACCACACCTTCTACAATGAGCTGCGTGTGGCTCCCGAGGAGCACCCCGTGCTGCTGACCGAGGCCCCCCTGAACCCCAAGGCCAACCGCGAGAAGATGCCCAGGTGAGTGGCCCGCTACCTCTTCTGGTGGCCGCCTCCCTCCTTCCTGGCCTCCCGGCGCTGCGCCCTTTCTCACTGGTTCTCTCTTCTGCCGTTTTCCGTAGGACTCTCTTCTCTGACCTGAGTCTCCTTTGGAACTCTGCAGGTTCTA
+
BBBAABBBFFFFGGGGGGGAGFHHGEFBCEGHCFGEGGGGGHHHHGGGEGGGGHHHHHHGGGGGGGGGGGGHHGHGGGFHAEHHHGG?DGCCCDFGGHGHHHHGHHHHHHGGHHGGGGGHHHHHHHHHHHGHHGGGGGHGHHGHHGGGGFFGGGGGGG9@BBBFBBFBBFFFFFFFFFFFFFFFFFFFFFFFFBFFFFFFDBFFFFFFFFFFFFFFFFFFFFFFBFFBFFFFFFFFFFFFFFFFFFFFFFF
@M05620:37:000000000-D9766:1:1101:24283:7040 1:N:0:27
ACCACACCTTCTACAATGAGCTGCGTGTGGCTCCCGAGGAGCACCCCGTGCTGCTGACCGAGGCCCCCCTGAACCCCAAGGCCAACCGCGAGAAGATGCCCAGGCAAGTGGCCCGCTAGCTATTCTGGCGGCCGCCTCCCTCCTTCCTGGCCTCCCGGCGCTACGCCCTTTCTCTCTGGTTGTCTCTTCTGCCGTTTTCCGTAGGACTCTCTTCTCTGACCTACGTCACCTTTCGAACTCAGCAGGCACTA
+
>AABBBBAFFFFFGFGGGGGFGHGFFGGHGFHHGGGGGGCFHEHHGCGEEGFGFHHHHHGCGGGEEEGGFGGHHHGGDFHGHHEFGGGGCFGCGCCG2F2?2//</0???1FGHGG--.FF0DF00000--:A--A.;CEFGDBBFGG0:AFGFFG.--9---;.-999F/B9B/BBF//9.;B99FBB/FFEDD?BEBFAB.9;BFEF/;:/FF////BF///.;;..BBFF/;.99.///;9;.....9
@M05620:37:000000000-D9766:1:1101:24717:7040 1:N:0:27
ACACACCTTCCACAATGAGCCGCGTGTGGCTCCCGCGGAGCACCCCGTGCTGCTGACCGAGGCCCCCCTGAACCCCAAGGCCAACCGCGCGAAGATGCCCAGGTGAGTGGCCCGCTACCTCTTCTGGTGGCCGCCTCCCTCCTTCCTGGCCTCCCGGAGCTGCGCCCTTTCTCACTGGTTCTCTCTTCTGCCGTTTTCCGTAGGACTCTCTTCTCTGACCTGAGTCTCCTTTGGAACTCTGCAGGTTCTAG
+
AAA1AAAFFF1BFGGGF1BF1A0EAE0AAFCG/FE/EGE/EGHHGG?E/E>GH1CFHHGGGGGGG@EG/CCGHFGG/CHGEFGFGGG?//CCC-CGGFCGHEA/<<CDB.CGCCCCCCHFHBCGCG00/.FG?AGGGGGGGFFFFFBFGFFFFFEB@-99A/B@;F@@F/9BBBBBF-BFFFFFFFFFFFFF@ABF-BFA99-999;BF9F9BFFFF/B/:-/9BFBFFFF/BFEBB9FFFEFB-;/B/99
@M05620:37:000000000-D9766:1:1101:7978:7040 1:N:0:27
ACCACACCTTCTACAATGCGCTGCGTGTGGCTCCCGAGGAGCACCCCGTGCTGCTGACCGAGGCCCCCCTGAACCCCAAGGCCAACCGCGAGAAGATGCCCAGGTGAGTGGCCCGCTACATCTTCTCGTGGCCGCCTCCCTCCTTCCTCGCCTCCCGCCGATCCGCCCTTTCTCACTGGTTCTCTCTTCTGCCGCTTTCCGCAGGACTCTCTTCTCTCACCTCTGTCTCCTTTGGAACTCTCCAGGTTCTA
+
BBAABBBAFFFFGGGGFG4AEEEEEAEA2AGHHFFE2EEEDHGHHGGEAEEFFGFHHHH>EGEGGGGGGEEHHHHGGGGHGHHHHGGGGD/>CGHGHHHHHH//?GBG1FFEEH-<<<A0DGHBGH0=<GEGG?D?DGFGGGFF0;CF0;--EEEEA--;-9-.;EAB=/FFFF/B//.;B/FFFFF//;///@-9;E//9.-;-.9/BFFEFBFFF///.;./;//;F/:/FF///BBFF//9:/B/FF/
@M05620:37:000000000-D9766:1:1101:18037:7046 1:N:0:27
ACCACACCTTCTACAATGAGCTGCGTGTGGCTCCCGAGGAGCACCCCGTGCTGCTGACCGAGGCCCCCCTGAACCCCAAGGCCAACCGCGAGAAGATGCCCAGGTGAGTGGCCCGCTACCTCTTCTGGTGGCCGCCTCCCTCCTTCCTGGCCTCCCGGCGCTGCGCCCTTTCTCACTGGTTCTCTCTTCTGCCGTTTTCCGTAGGACTCTCTTCTCTGACCTGAGTCTCCTTTGGAACTCTGCAGGTTCTA
+
BBBBBBBBFFFFGGGGFGGGGGHHGGGA4EGGHGGFDGGGGHHHHGGGDEGGGHGHHHGGGGGGGGGGGGGHHHHGGGGHGHHHHGGGGGGGGGHHEHHHHHGGHHHHHHGGHHGGGGGHHHHHHHHHHHGHHGGGGGHGHHGHHGGGGGGGGGGGGG-ADFFFFFFFFFFFFFFFFFFFFFFFFFFFFFFFFFDDFFFFFFFFFEFFFFFFFFFFFFFFFFEFFBFFFFFFFFFFFFFFFFFFFFFFFF;
@M05620:37:000000000-D9766:1:1101:15149:7056 1:N:0:27
ACCACACCTTCTACAATGAGCTGCGTGTGGCTCCCGAGGAGCACCCCGTGCTGCTGACCGAGGCCCCCCTGAACCCCAAGGCCAACCGCGAGAAGATGCCCAGGTGAGTGGCCCGCTACCTCTTCTGGTGGCCGCCTCCCTCCTTCCTGGCCTCCCGGAGCTGCGCCCTTTCTCACTGGTTCTCTCTTCTGCCGTTTTCCGTAGGACTCTCTTCTCTGACCTGAGTCTCCTTTGGAACTCTGCAGGTTCTA
+
BBBBBBBBFFFFGGGGGGGGGGGHGGGEFGGHHGGGCEGCEGHHHGGGEFGGHHGHHHHGGGGGGGGGGGGH3GHFGGEHFHHH/FFEGGCGGAFGHHHHHHHGFHHHGHGFHHFFGCGHDGHHHHHBGHDGG?DGGGHCGHGHHGGGGGF9FGGFDD=-@FFGFGFFFFFFFFFFFFFFFFFFFFFFFFBFB@ADFFFFFF.DF/BFFFFFFFFFBFBFFFFFEFFFFFFFFFFB/BBFFFFFFFFFFFB
@M05620:37:000000000-D9766:1:1101:15129:7063 1:N:0:27
ACCACACCTTCTACAATGAGCTGCGTGTGGCTCCCGAGGAGCACCCCGTGCTGCTGACCGAGGCCCCCCTGAACCCCAAGGCCAACCGCGAGAAGATGCCCAGGAGAGTGGCCCGCTACCTCTTCTGGTGGCCGCCTCCCTCCTTACTGGCCTCCCGGCGCTGCGCCCTTTCTCACTGGTTCTCTATTATGCCGTTTTCCGTAGGACTCTCTTCTCTGACCTGAGTCTCCTTTGGAACTCTGCAGGTTCTA
+
BBBBBBBBFFFFGGGGGGFEGFHFGEEBAEHHFFGEDCFGFHHHHGGEEEGGGHGHHHHEFGFGGGGGGGGHHGHGGGGHGHHHHGGCGGCCFGHGFHHHHFEG/?<<1?FEHH@@@@@G0<00000<=<EFHCCGD.:E//./;0C00CAGFF.C9B--?--.9=DF;FF////;/9FFF//9///;///9B@9AFFBF9;.9:;F/9BFFF//9BF/FFBB/BBB99F9FFBFBFFFBBBFBFFF////
@M05620:37:000000000-D9766:1:1101:23654:7064 1:N:0:27
AGTGCCAGCTCTCAATCGCACAGGGGACCCAGGGCCTGGCCCCTCCATCCAGAAAACCTATGACCTCACCCGCTACCTGGAGCACCAACTCCGCAGCTTGGCTGGGACCTATGTGAGTATCCAGCGTAGGAATCTGGGAGTTGGGGAGGAGTGAGGAGTTGGGGAAAGACAGTCCTAACCGTGGAGGGTTCTGGTAAATGATGGGGTGAGGAGGGGCTCTTTGGCTCCCACCAGTCCCCCTGTCTGGTCTA
+
BBABBFFFBFFFGGGGGGGGGGHHGGGGGGHHGGGGGGHHHHGHGGHHHHHHHHHHHGHHHHHHHHHHHHHGGGGGHHHHHHHHHHHHGHHHGGGGGHHHGHHGGGHHGHHHHGHHHHHGHHHHHGGGGGHHHHHHHHHGGHHHGGGGGGGHHHHHFGHHGHGGGGHHHHHHHHHHHHHHGGGGGGGGEGGGGGGGGGGGGGGGGGFFFFFFFFFFFFFFFFFFFFFFFFFFFFFFFFFFFFFFFFFFFFF
@M05620:37:000000000-D9766:1:1101:20819:7071 1:N:0:27
ACCACACCTTCTACAATGAGCTGCGTGTGGCTCCCGAGGAGCACCCCGTGCTGCTGACCGAGGCCCCCCTGAACCCCAAGGCCAACCGCGAGAAGATGCCCAGGCGAGTGGCCCGCTACCTCTTCTGGTGGCCGCCTCCCTCCTTCCTGGCCTCCCGGCGCTGCGCCCTTTCTCACTGGTTCTCTCTTCTGCCGTTTTCCGTAGGACTCTCTTCTCTGACCTGAGTCTCCTTTGGAACTCTGCAGGTTCTA
+
ABCCCCCCFFFFGGGGGGGGGGHHGGGGHGHHHGGGGFGGGHHHHGGGGGGGFHHHHHHGGGGGGGGGGGGHHHHGGGGHGHHHGGGGGGGGCA2<F222CCHA///>AF.FHG-CC<@GH0<<DG0<0:.CGDGGDGGGGGFG0FFB0/AAFFGFB-9>->=D-BDDFFFFF/9BFF/BBFFFFFFFFFFBFBFDFEFF?:.../BFFBFF/9FFBF/BFBB/B:BFFB////:BFF/FEFFFF?./;B;
@M05620:37:000000000-D9766:1:1101:6843:7082 1:N:0:27
AGTGCCAGCTCTCAATCGCACAGGGGACCCAGGGCCTGGCCCCTCCATCCAGAAAACCTATGACCTCACCCGCTACCTGGAGCACCAACTCCGCAGCTTGGCTGGGACCTATGTGAGTATCCAGCGTAGGAATCTGGGAGTTGGGGAGGAGTGAGGAGTTGGGGAAAGACAGTCCTAACCGTGGAGGGTTCTGGTAAATGATGGGGTGAGGAGGGGCTCTTTGGCTCCCACCAGTCCCCCTGTCTGGTCTA
+
BBAABFFFBFFFGGGGFGGGGGHDGGFGGFHHGGGE2FHFFHEHGGHHHFHHBGHHHGHHGHEHHHHHHHHGGFGGHHHHGHHHHHHCGHHHGGCCGHHHGHGGGGGHGHGHHHHHFHHBGFHBHCGD<EFG2FGHHHAF?GHHGG.<CE.>GGDG0<GHHHGGAEH.//C/<CHHHHBGBFGGD.DGFGGGGGFGGGGGGGGGGGFFFFFB.ADFFFFFFFFFFFFFFFFFFFFFFFFFFFFFFFFFFF/
@M05620:37:000000000-D9766:1:1101:12637:7092 1:N:0:27
ACCACACCTTCTACAATGAGCTGCGTGTGGCTCCCGAGGAGCACCCCGTGCTGCTGACCGAGGCCCCCCTGAACCCCAAGGCCAACCGCGAGAAGATGCCCAGGTGAGTGGCCCGCTACCTCTTCTGGTGGCCGCCTCCCTCCTTCCTGGCCTCCCGGCGCTGCGCCCTTTCTCACTGGTTCTCTCTTCTGCCGTTTTCCGTAGGACTCTCTTCTCTGACCTGAGTCTCCTTTGGAACTCTGCAGGTTCTA
+
CCCCCCCAFFFFGFEFGGGFGGHGGGGAEEHFHFGGDFEGGHHHHGGGGGGGGHHHHHHEGGCGGGGGGGGHHHHGGGGHGHHHHGGGGGCGGGHGHHHHHHFGHFFCDHGGHHGGCCFHHHHGHFGFHHFHHGCGFFHGHHGGHGGGBFGGGGGGDF9:D;BFAAFFFFFFFFBFBBFFFFFFFF/FBBFFFFDFFFFFFFFDDFFFBBFFFFFFFF;BFFF/9BB/9BFFFFFFFFFBFFFFFFFFFF/
@M05620:37:000000000-D9766:1:1101:18186:7097 1:N:0:27
AGTGCCAGCTCTCAATCGCACAGGGGACCCAGGGCCTGGCCCCTCCATCCAGAAAACCTATGACCTCACCCGCTACCTGGAGCACCAACTCCGCAGCTTGGCTGGGACCTATGTGAGTATCCAGCGTAGGAATCTGGGAGTTGGGGAGGAGTGAGGAGTTGGGGAAAGACAGTCCTAACCGTGGAGGGTTCTGGTAAATGATGGGGTGAGGAGGGGCTCTTTGGCTCCCACCAGTCCCCCTGTCTGGTCTA
+
BBABBFFFCFFFGGGGGGGGGGHGGGGGGGHHFEFGGGHHHHGHGGHHHHHHHHHHHGHFHHHHHHHHHHHGGEEFHHHHGHHHHHHHGHHHGGGGGHHHGHHGGGHHGHGHHHHHHHHHHHHHHGDGGFFHHHHHHHGGGGHHGGGGGGGHHHHHGGHHHHGGFGGHHGHHHGHHHGHHGFEBGGGG;FGGGGGGGGGGGFFFGGFFFFFFFFFFFFFFFFFFFFFFFFFFEFFFFFEFFFFFFFFFFFB
@M05620:37:000000000-D9766:1:1101:19500:7098 1:N:0:27
ACCACACCTTCTACAATGAGCTGCGTGTGGCTCCCGAGGAGCACCCCGTGCTGCTGACCGAGGCCCCCCTGAACCCCAAGGCCAACCGCGAGAAGATGCCCAGGTGAGTGGCCCGCTACCTCTTCTGGTGGCCGCCTCCCTCCTTCCTGGCCTCCCGGCGCTGCGCCCTTTCTCACTGGTTCTCTCTTCTGCCGTTTTCCGTAGGACTCTCTTCTCTGACCTGAGTCTCCTTTGGAACTCTGCAGGTTCTA
+
BBBBBBBBFFFFGGGGGGGGGGHGGEGEHEHGHGGFGGGCGHHHHGGGGEGGHHHHHHHGGGGGGGGGGGGHHHGGGGGHGHHHHGGGGG>CFGHHHEFHHHHFHFFGHHGGHHGGGGGGHHHHGHFHHHGHHGGGGGHGHHGFHGGGGGGFFGGGBF?GGFFFAFFFFFFFFFBFFFFBBBFFFFFBBFFFFFFFFFFFDF.A?9FFFFFFFFFFFFFFFFF9BFFFFFFFFFFFFFFFFFFFFFAFFF9
@M05620:37:000000000-D9766:1:1101:21985:7103 1:N:0:27
ACCACACCTTCTACAATGAGCTGCGTGTGGCTCCCGAGGAGCACCCCGTGCTGCTGACCGAGGCCCCCCTGAACCCCAAGGCCAACCGCGAGATGATCCCCAGGCGAGTGGCCCGCTACCTCTTCTGGTGGCCGCCTCCCTCCTTCCTGGCCTCCCGGAGCTGCGCCCTTTCTCACTGGTTCTCTCTTCTGCCGTTTTCCGTAGGACTCTCTTCTCTGACCTGAGTCTCCTTTGGAACTCTGCAGGATCTA
+
AAB@BCCCFFFFGGGGGGGGGGHHGGGGHGHGHGGGGGGGGHHHHGGGGGGGFHHHHHHGGGGGGGGGGGGHHHHGGGGHGHHHHGGCFGFGG/?GG2?GG2CF//>AFHEGHHGGGGGHHGHHHHGGDCEHHGGGGGGGGGGGGGG0;CFGGGGGGF-ADFFFFFFFFFFFFFFFFFBFFFFFFFFFFFFFFFFFFFFFFFFDDFFFFFFFFFFF0;9FFFFFB0;BFFFFFFFFFFFFFFFFFF.;FF:
@M05620:37:000000000-D9766:1:1101:20008:7104 1:N:0:27
ACCACACCTTCTACAATGAGCTGCGTGTGGCTCCCGAGGAGCACCCCGTGCTGCTGACCGAGGCCCCCCTGAACCCCAAGGCCAACCGCGAGAAGATGCCCAGGTGAGTGGCCCGCTACCTCTTCTGGTGGCCGCCTCCCTCCTTCCTGGCCTCCCGGCGCTGCGCCCTTTCTCACTGGTTCTCTCTTCTGCCGTTTTCCGTAGGACTCTCTTCTCTGACCTGAGTCTCCTTTGGAACTCTGCAGGTTCTA
+
CCCCCCCCFFFFGGGGGGGGGGHHG2BBFEHHHFGEGGGGGHDGE1AEEEEGHFHHH2FEFGGECE@FGGGHHHC?EGEHGHH/F/AFDGFGFGHGHHHHH2HEHHHHHHGGHH?FG-@GHHHHHHHHHFGHHGG?FGHGHHGHHGGGGGGGGGGG?BBGGF;F;=FFFFFFFFFBFFFBF0BFFFFFFFFFFDDFFFFFFF.DFFFFFFFFFFFFFF0BFFF9BFFFFFFFFFFFFFFFFFFFFFFFFFB
@M05620:37:000000000-D9766:1:1101:16317:7107 1:N:0:27
ACCACACCTTCTACAATGAGCTGCGTGTGGCTCCCGAGGAGCACCCCGTGCTGCTGACCGAGGCCCCCCTGAACCCCAAGGCCAACCGCGAGAAGATGCCCAGGTGAGTGGCCCGCTACCTCTTCTGGTGGCCGCCTCCCTCCTTCCTGGCCTCCCGGCGCTGCGCCCTTTCTCACTGGTTCTCTCTTCTGCCGTTTTCCGTAGGACTCTCTTCTCTGACCTGAGTCTCCTTTGGAACTCTGCAGGTTCTA
+
BBBBBBBABCFFGFFGGGAFGFHHGEGA4EGGHDFF2EAA?FFCHGGA1EEGEHGHHGHEFCCFGGGGGGGHGHHGGGGHGHHHHGGGGG<CGGHFFHHHHHHGHHHHHHGGHHGGGGGHHHHHHHHHHHGHHGGGGGHGHHGHHGGGGGGGGGGGGG-AFFFFFFFFFFFFFFFFFFFFFFFFFFFFFFFFFFFFFFFFFFFFFFFFFFFFFFFFFFBFFFF;BFFFFFFFFFFFFFFFFFFFFFFFFFB
@M05620:37:000000000-D9766:1:1101:12638:7109 1:N:0:27
ACCACACCTTCTACAATGCGCTGCGTGTGGCTCCCGAGGAGCACCCCGTGCTGCTGACCGAGGCCCCCCTGAACCCCAAGGCCAACCGCGAGAAGATGCCCAGGTGAGTGGCCCTCTACCTCTTCTGGTTGCCGCCTCCCTCCTTCCTGGCCTCCCGGTGCTGCACCCTTTCTCACTGGTTCTCTCTTCTGCCGTTTTCCGTAGGACTCTCTTCTCTGACCTGGGTCTCCTTTGGAACTCTGCAGGTTCTA
+
AAAAAAA1>FFFFGGFEF1AECFGGGE000FFGCFE/EEECHHFHGE//ABF11@FHHF/>E/EFAEEEEEEGC?EFFGHF/G/GF/>CC//>/?11F?GFGH/??GF1<..0F..01<G<GGDG<GD00.C0@<@FCHGHCA/;;GH0/:9BGFE.--;@00C/;BA?BFB0C0;;/-/9://9FFF/BFFF-B?BAFB-/-;-B9/;FBB/::FFFBBFFB-::F;B////////BFFF/BFBA-9999
@M05620:37:000000000-D9766:1:1101:21967:7115 1:N:0:27
ACCACACCTTCTACAATGAGCTGCGTGTGGCTCCCGAGGAGCACCCCGTGCTGCTGACCGAGGCCCCCCTGAACCCCAAGGCCAACCGCGAGAAGATGCCCAGGTGAGTGGCCCGCTACCTCTTCTGGTGGCCGCCTCCCTCCTTCCTGGCCTCCCGGAGCTGCGCCCTTTCTCACTGGTTCTCTCTTCTGCCGTTTTCCGTAGGACTCTCTTCTCTGACCTGAGTCTCCTTTGGAACTCTGCAGGTTCTA
+
BCCCCCCCFFFFGGGGGGGGGGHHGGGEHGHHHGGGGGGGGHHHHGGGEGGGHHHHGHHGGGFGGGGGGGGHGHHGGGGHGHHHHGGGGGGGGGHHHGHHHHHGFFHHHGGFHHGGGGGGHHHHHHHHHFGHHGGGGGHGHHGHHGGGFGGGGGGGGGAGCGGGGGFFFFFFFFFFFFFBFFFFFFFFFFFFFC:AFFFFFFFFFBFFFFFFFFFFFFFFFFFFFFFFFFFFFFFFFFFFFFFFFFFFFFF
@M05620:37:000000000-D9766:1:1101:17905:7133 1:N:0:27
AGTGCCAGCTCTCAATCGCACAGGGGACCCAGGGCCTGGCCCCTCCATCCAGAAAACCTATGACCTCACCCGCTACCTGGAGCACCAACTCCGCAGCTTGGCTGGGACCTATGTGAGTATCCAGCGTAGGAATCTGGGAGTTGGGGAGGAGTGAGGAGTTGGGGAAAGACAGTCCTAACCGTGGAGGGTTCTGGTAAATGATGGGGTGAGGAGGGGCTCTTTGGCTCCCACCAGTCCCCCTGTCTGGTCTA
+
AA3>AFFFBFFFGFGFFGGCGCHAFCEGGFFHCEEDFFHHCHGFGGGHHFGGGCGGHFFGFGGHHGHHHHHGG/>EGGFHCEHHHHACEGHFDGCEEHFEAHFGGDFHGHHHG?FFFHHFHDGDCDGDG?GBBGFGFE0<<F<?@@F@@?C>C0<CCFHHHF@D:AEFHFBG::GGFCCGGG99AAABGFFFBBCFFFFBBCFFGGF??AABDD>=BBFFBBBFFFFFAFFDEFFFFFFF;AFFFFFFFF/
@M05620:37:000000000-D9766:1:1101:5247:7140 1:N:0:27
AGTGCCAGCTCTCAATCGCACAGGGGACCCAGGGCCTGGCCCCTCCATCCAGAAAACCTATGACCTCACCCGCTACCTGGAGCACCAACTCCGCAGCTTGGCTGGGACCTATGTGAGTATCCAGCGTAGGAATCTGGGAGTTGGGGAGGAGTGAGGAGTTGGGGAAAGACAGTCCTAACCGTGGAGGGTTCTGGTAAATGATGGGGTGAGGAGGGGCTCTTTGGCTCCCACCAGTCCCCCTGTCTGGTCTA
+
3>>AADBFBFBDF4FGG2FFAEBF2AEGGGDFFGEAF2FFGGGHEE2FFHFFH3AGFEFGHGHHHHBFGGHGFG?>FGH1GGF1??FGGFHHFAEEGFHHGEH?EEHHGHHHHHHHHFHHHHHGHGBEGDHDHGHHGHGGCFHFCCEGCFGHHHHHHEGGFHCGGGGHGHHGGFHHHHHHG;;BEAF@=;FGGGCFGGGGFFFGGGFBFFFFFFBB?BFFFFFFFFFFFFFDFFFFFFFDBFFFFFBBBB:
@M05620:37:000000000-D9766:1:1101:19169:7148 1:N:0:27
ACCACACCTTCTACAATGAGCTGCGTGTGGCTCCCGAGGAGCACCCCGTGCTGCTGACCGAGGCCCCCCTGAACCCCAAGGCCAACCGCGAGAAGATGCCCAGGTGAGTGGCCCGCTACCTCTTCTGGTGGCCGCCTCCCTCCTTCCTGGCCTCCCGGCGCTGCGCCCTTTCTCACTGGTTCTATCTTCTGCCGTTTTACGTAGGACTCTCTTCTCTGACCTGAGTCTCCTTTGGAACTCTGCAGGTTCTA
+
ABAABBBBFFFFGGGFFGGDG5F4EAAFHEHHFGFEEGGGGHHHHGCCBAEFGFGHF2AEEEEEFAEGGGGHGGE>EEECCFHHHFE@DCCC@AFG1DFHGHH/11?F1?FFH/-<@-AF100000DF<CEFH-:-:.:CGHGCCB9F0FF.0;.AFB-;@-9DB?DBB/;B/BFFB/./;BF//99/:BFFFB.AFE/BA.9.9BFFFFE/BF9//99FE/.9:BFFFFFEB/B/9;B/;///B..;BFB
@M05620:37:000000000-D9766:1:1101:16785:7155 1:N:0:27
ACCACACCTTCTACAATGAGCTGCGTGCGGCTCCCGAGGAGCACCCCGTGCTGCTGACCGAGGCCCCCCTGAACCCCAAGGCCAACCGCGCGAAGATGCCCAGGTGAGTGGCCCGCTACCTCTTCTGGTGGCCGCCTCCCTCCTTCCTGGCCTCCCGGTGCTGCGCCCTTTCTCCCTGGTTCTCTCTTCTGCCGTTTTCCGTAGGACTCTCTTCTCTGCCCTGAGTCTCCTTTGGAACTCTGCAGGTTCTA
+
AAA1A?AA>CFFBGGF3G1AGBGFG0A000AAAAFE/EE?/GGEGGGA/AEFBGB@FG0>/>/EF>EGG//>FEHGG<<GE/GH/FC@CC<<>/@/11<<C1.FFGF0=<..0C@C@@CFDGFFHHBCGHFF.--9ACAAFBABB;BBFF.909.99A-99BF/-@?@?B99BF//-999;9F//9BFBF//9;A;BE/99F--B//9BFBFFB9B9F/99FF--;F/BB//9F///;/;FFB/;FFFFFF
@M05620:37:000000000-D9766:1:1101:7078:7165 1:N:0:27
GCGGCTGCTTTGGAAGAAACTCATAGATTACTGCAACAGTTCCCCCTGGACCTGGAAAAGTTTCTTGCCTGGCTTACAGAAGCTGAAACAACTACAGGATGCTACCCGTAAGGAAAGGCTCCTAGAAGACTCCAAGGGAGTAAAAGAGCTGATGAAACAATGGCAAGTAAGTCAGGCATTTCCGCTTTAGCACTCTTGTGGATCCAATTGAACAATTCTCAGCATTTGTACTTGTAACTGACAAGCCAGGG
+
>11>>1>AFFDFBGGA1BFEFABGEFGHHHGGFH11FFFABFGHHGEF/0BBFG0BG1EFFHFHDGGGHHHHHGF1BGHDGFHFG1FBG0GEHHHGHG0BGHHHHHHGGGGHHD0FGHHHHGHHH1BG<GGHHG1BFCHGG012BFFHHHH1FG21@GCGHHHHHHGHH1FGHHHHHHHHHHGGGGGGBGHDGHHHHHHHGHHHHCGHHHCGG0:CGGHHFHHHHHGGBFGGGGGGGGGG0FFGGGG/CEG
@M05620:37:000000000-D9766:1:1101:10428:7170 1:N:0:27
ACCACACCTTCTACAATGAGCTGCGTGTGGCTCCCGAGGAGCACCCCGTGCTGCTGACCGAGGCCCCCCTGAACCCCAAGGCCAACAGCGAGAAGATGCCCAGGTGCGTGGCCCGATACCTCTTCTGGTGGCCGTCTCACTCCTTCATGGCCTACCAGAGCTGCGCCCATTATCGCTGGTTCGCTATTCTGCCGTTTTCCGTAGGACTCTCGTCTCTGACCTGAGTCTCCTTTGCAACTCTGCAGGTTCTA
+
AAA1AAAAFFFFEAGBBGGAE1B1E00BB0GH1FFEEGGCGHHHHGEGEAFEHHFCHFFG?EGGE/>EEGG0F1??EG/?//?<FF/0FEB//?0B111101//?<1/?C//0F@--->1>1111=00=C..<---:::00;/:0000<G./G//90;.;CFGB--.-./00=0.;..;F//-----/;/;//9-9/;//-;---/;FB/9-9;EFB/F///-B-//;/BF//;/;//;/B/F//AA////
@M05620:37:000000000-D9766:1:1101:14704:7170 1:N:0:27
AGTGCCAGCTCTCAATCGCACAGGGGACCCAGGGCCTGGCCCCTCCATCCAGAAAACCTATGACCTCACCCGCTACCTGGAGCACCAACTCCGCAGCTTGGCTGGGACCTATGTGAGTATCCAGCGTAGGAATCTGGGAGTTGGGGAGGAGTGAGGAGTTGGGGAAAGACAGTCCTAACCGTGGAGGGTTCTGGTAAATGATGGGGTGAGGAGGGGCTCTTTGGCTCCCACCAGTCCCCCTGTCTGGTCTA
+
ABAABFFFCFFFGGGGGGGGGGHGGGGGGGHHGGGGGGHHHHGHGGHHHHHHHHHHHGHHHHHHHHHHHHHGGEGGHHHHHHHHHHHHGHHHFGGGGHHHGHHGGGHHGHHHHHHHHHHHHHHHHGGGGGHHHHHHHHHGGHHHGGGGGGGHHHHHHFHHHHGGEGHHHHHHHHHHHHHHGGGGGGGGEGGGGGFGGGGGGGGGGGFFFFFFFFFFFFFFFFFFFFFFFFFFFFFFFFFFFFFFFFFFFFB
@M05620:37:000000000-D9766:1:1101:18768:7173 1:N:0:27
AGTGCCAGCTCTCAATCGCACAGGGGACCCAGGGCCTGGCCCCTCCATCCAGAAAACCTATGACCTCACCCGCTACCTGGAGCACCAACTCCGCAGCTTGGCTGGGACCTATGTGAGTATCCAGCGTAGGAATCTGGGAGTTGGGGAGGAGTGAGGAGTTGGGGAAAGACAGTCCTAACCGTGGAGGGTTCTGGTAAATGATGGGGTGAGGAGGGGCTCTTTGGCTCCCACCAGTCCCCCTGTCTGGTCTA
+
AA>ABFFFBFFFFGGGGGGGAGFHFGGGGGHHFGGGGCHCGHGHGGFFFHGEGFBGHGEHHHHHHHCGHHHGGE@EHHHHHHHECGHHGHGHGGGGGHHHGHHGGGHHGHGHHHHHHHHHHHHHHGFGGGHHHHHHHHHGGHHHCGGGGGFHHHHHHGHHHHGGGGHHHHHHHHHHHHHHGGGGGGGGDFGGGGFGGGGGGGGGGGFBFFFFFFBBBBFFFFFFFFFFFFFFFFFFFFFFBFFFFFFFFFF
@M05620:37:000000000-D9766:1:1101:22057:7175 1:N:0:27
ACCACACCTTCTACAATGAGCTGCGTGTGGCTCCCGAGGAGCACCCCGTGCTGCTGACCGAGGCCCCCCTGAACCCCAAGGCCAACCGCGAGAAGATGCCCAGGTGAGTGGCCCGCTACCTCTTCTGGTGGCCGCCTCCCTCCTTCCTGGCCTCCCGGCGCTGCGCCCTTTCTCACTGGTTCTCTCTTCTGCCGTTTTCCGTAGGACTCTCTTCTCTGACCTGAGTCTCCTTTGGAACTCTGCAGGTTCTA
+
ABBBBBABFFFFFFGDBGGGGGHHFEGEH?GHHGGAEFG?GGGHHGAEEAEFGFHHGHHGGGGGEGGGGGGHGHGGGGGHGHHHHGGGGGFGGGHHHGHHHHGGFHGCGHGGHHGGFDGHHHHHHFHHHHGGHGGGGEHGHHGHHGGGGGGGGGGGGGC?CCFFFFFFFFFFFFFFFFFFFFFFFFFFFFFFFFAFFFFFFFFDF/BFFFFFFFFFFFBBFFF/9BFFFFFFFFFFFFFFFFFFFFFFFF;
@M05620:37:000000000-D9766:1:1101:9319:7178 1:N:0:27
ACCACACCTTCTACAATGCGCTGCGTGTGGCTCCCGAGGAGCACCCCTTGCTGCTGACCGAGGCCCCCCTGAACCCCAAGGCCAACCGCGCGAAGATGCCCAGGTGAGTGGCCCGCTACCTCTTCTGGTGGCCGCCTCCCTCCTTCCTGGCCTCCCGGCGCTGCGCCCTTTCTCACTGGTTCTCTCTTCTGCCGTTTTCCGTAGGACTCTCTTCTCTGACCTGAGTCTCCTTTGGAACTCTGCAGGTTCTA
+
AAA1AAA1BBCFGFGFDGBEF0FFG0000ABBA0BA/AEECGHGHGG/ABFHBHHFHHH/>>/FG>EGGGA0GCGGGGAHCAGHHG/<BC<<@CC/1?1CFHHGHHHFHHGGHHGCC?CHHHHGHHHFHHGFFCCGGGGEGGGGGFFGGFGGGFGGBG-;@@@F@;9@-FBFFFFFFFFFFBFFFFFF;;BBF@ABFFFFBFFFFBFFFFFFFFF/9F/BFFF;:FF/;BFFFFFFFFFFFFFFFFFFFFB
@M05620:37:000000000-D9766:1:1101:18977:7197 1:N:0:27
ACCACACCTTCTACAATGAGCTGCGTGTGGCTCCCGAGGAGCACCCCGTGCTGCTGACCGAGGCCCCCCTGAACCCCAAGGCCAACCGCGAGAAGATGCCCAGGTGAGTGGCCCGCTACCTCTTCTGGTGGCCGCCTCCCTCCTTCCTGGCCTCCCGGCGCTGCGCCCCTTCTCACTGGTTCTCTCTTCTGCCGTTTTCCGTAGGACTCTCTTCTCTGACCTGAGTCTCCTTTGGAACTCTGCAGGTTCTA
+
DDDDDDDDFFFFGGGGGGGGGGHHGGGGHGHHHGGGGGGGGHHHHGGGGGGGHHHHHHHGGGGGGGGGGGGHHHHGGGGHGHHHHGGGGGGGGGHHHHHHHGHGHHHHHHGGHHGGGCGHHHHHHHHHHHGHHGGGGGHGHHGHHGGGGGGGGGGGGG-AFFFFFFFFFFFFFFFFFFFFFFFFFFFFFFFFFFDFFFFFFFFFFFFFFFFFHHFFFFFFFFFBFFFFFFFFFFFFFFFFFFFFFFFFFFB
@M05620:37:000000000-D9766:1:1101:6881:7202 1:N:0:27
ACCACACCTTCTACAATGAGCTGCGTGTGGCTCCCGAGGAGCACCCCGTGCTGCTGACCGAGGCCCCCCTGAACCCCAAGGCCAACCGCGAGAAGATGCCCAGGTGAGTGGCCCGCTACCTCTTCTGGTGGCCGCCTCCCTCCTTCCTGGCCTCCCGGGGCTGCGCCCTTTCTCACTGGTTCTCTCTTCTGCCGTTTTCCGTAGGACTCTCTTCTCTGACCTGAGTCTCCTTTGGAACTCTGCAGGTTCTA
+
BBBBBBB3BFFFGGGGGG5FGGHHGGGAAEGHHFFFDGGGGHHHHGGEEFGGHHHHGHHAEEGGGGGGGGGHHHHGGGGHGHHHHGGGGG/BDGHFGH2FHFEEFG<G1?FFHHGC-@GFFDGHDH0GGFG.GC?FGAGGFGGHF0CBBFFGFFGGDB-;@DDFAAFF-BFBB9:FF/F/B/BB/9/B//;9BD.DFFFFA/A?DB//B9BFFFF/9//:FF./;/9//;;FFFF/F/;9B/:BFF9FFB/
@M05620:37:000000000-D9766:1:1101:24592:7202 1:N:0:27
AGTGCCAGCTCTCAATCGCACAGGGGACCCAGGGCCTGGCCCCTCCATCCAGAAAACCTATGACCTCACCCGCTACCTGGAGCACCAACTCCGCAGCTTGGCTGGGACCTATGTGAGTATCCAGCGTAGGAATCTGGGAGTTGGGGAGGAGTGAGGAGTTGGGGAAAGACAGTCCTAACCGTGGAGGGTTCTGGTAAATGATGGGGTGAGGAGGGGCTCTTTGGCTCCCACCAGTCCCCCTGTCTGGTCTA
+
AAABBFFFBFFFGGGGGGGGGGFD2E2EEGGH2EG2BFHG2BAEEGHFHCGFHHFHHGFFHHHHHFFFHHHGG?EGHHHFGGHHHHHHGHGGFGGGGHHHGHHGGGHHGHGHHHHHHGHHHHHHHGDGGGHHHHHHHHHGGHHHGGGGCGDHHHHHHGGHHHGGGGGHHHHHHHHHHGHHGAEGGGGG;FGGGGFFGGGGGGGFGGFFFFFFFFFFFFFFFFFFFFFFFFFFFFFFFFFFFFFFFFFFFFF
@M05620:37:000000000-D9766:1:1101:11981:7203 1:N:0:27
ACCACACACTCTACAATGCGCTGCGTGCGGCTCCCGAGGAGCACCCCGTGCTGCTGACCCAGGCCCCCCTGAACCCCAAGGCCAACCGCGCGAAGATGCCCAGGTGAGTGGCCCGCTACCTCTTCTGGTGGCCGCCTCCCTCCTTCCTGGCCTCCCGGCGCTGCGCCCTTTCTCACTGGTTCTCTCTTCTGCCGTTTTCCGTAGGACTCTCTTCTCTGCCCTGAGTCCCCTTTGGAACTCTGCAGGTTCTA
+
AAAB>AA33>BBFDBGGGAAEEGGGBE22AA2B2BB1A0AAF1BFEE0>B?B5GFHGFF2B?1BFEG>EE/B3FGEE?EHGH?FGEEB>>/>BDF/?FGHHHHEGHD<GGEFHH?CG?DHHHGHHHHHHHDFFGGGGGGGGGGGGFGGBFGGGGGGGG-;@FFFFFFFFFFFFFBFFFFFFBFFFFFF;9BBFFFFFFFFFBAD?/BFFBB/FFF/;B/;EFF.;BF/;EFFFBFBFFBBFFFFFFFEFF/
@M05620:37:000000000-D9766:1:1101:18505:7211 1:N:0:27
ACCACACCTTCTACAATGAGCTGCGTGTGGCTCCCGAGGAGCACCCCGTGCTGCTGACCGAGGCCCCCCTGAACCCCAAGGCCAACCGCGAGAAGATGCCCAGGTGAGTGGCCCGCTACCTCTTCTGGTGGCCGCCTCCCTCCTTCCTGGCCTCCCGGCGCTGCGCCCTTTCTCACTGGTTCTCTCTTCTGCCGTTTTCCGTAGGACTCTCTTCTCTGACCTGAGTCTCCTTTGGAACTCTGCAGGTTCTA
+
BBBABBBBFFFFGGGGFGGAGBHFGABBAEHH3FGEDGGEDHHHHGGGDGGGGHGFHHHGCGGGGDGGGGGCHCHGGGEH//GHHGE<DGGC/DCFDGBCGHHGHHHHHHGGHHGGGGGHHHHHHHHHHHGHHGGGGGGGHHGHHGGGGGGGGGGGGG-ABBBFBBFB<FFFFFFFFFFFFFFFFFFFFFFFFBFFFFFFFFFFFFFFFFFFFFFFFFFFFFFBFFFFFFFFFFFFFFFFFFFFFFFFFFB
@M05620:37:000000000-D9766:1:1101:10023:7213 1:N:0:27
AGTGCCAGCTCTCAATCGCACAGGGGACCCAGGGCCTGGCCCCTCCATCCAGAAAACCTATGACCTCACCCGCTACCTGGAGCACCCACTCCGCAGCTTGGCTGGGACCTATGTGAGTATCCAGCGTAGGAATCTGGGAGTTGGGGAGGAGTGAGGAGTTGGGGAAAGACAGTCCTAACCGTGGAGGGTTCTGGTAAATGATGGGGTGAGGAGGGGCTCTTTGGCTCCCACCAGTCCCCCTGTCTGGTCTA
+
>A>1>DFFAFFFG1FFGFGAECHCG?BEGEEG0BEBFFHHGHGHGGHHHFHHHHHFGEHHGEGHHDFGHHHEE>>EHHGGBBGHHH//?GH>>E?E>G1FEHHGGGHHGHHHHHHHHHHHHHHHHGG?CGHHHHHHHH0FGHHGGG.AC.<CG0DH<EHHHHGGC.:G/GCGHHHHHHHGGGGGAEGGGGGGGGFFGGGGGGGGGFB@FFFFFF@@@@FFFFFFFFFFFFFFFFFFFFFF@FFFFFFFFFB
@M05620:37:000000000-D9766:1:1101:21395:7237 1:N:0:27
AGTGCCAGCTCTCAATCGCACAGGGGACCCAGGGCCTGGCCCCTCCATCCAGAAAACCTATGACCTCACCCGCTACCTGGAGCACCAACTCCGCAGCTTGGCTGGGACCTATGTGAGTATCCAGCGTAGGAATCTGGGAGTTGGGGAGGAGTGAGGAGTTGGGGAAAGACAGTCCTAACCGTGGAGGGTTCTGGTAAATGATGGGGTGAGGAGGGGCTCTTTGGCTCCCACCAGTCCCCCTGTCTGGTCTA
+
BBABBFBFBFFBGGGGFF2FEEHAFGFGG?GCEECGEGHHHCEHGGHHHF3GFHHHHGHHHHGHHFHHHEHEG@EEHHHHFGGHHHHHGHFHDGGGGHGHGGHGDGHHFHHFHHHHGHHHHHHHHGGGGGHHHHHGGHGFGFHHGGGGGGDFGGHFGGHHHHGGGGHGHHHHHHHGHHHHGDEBDEGG=CFFFGGGGGGGGGGGGGFBFFFFFFBBBBFFFFFFFFFFFFFDEFFFFFFFBFFFFFFFFFF
@M05620:37:000000000-D9766:1:1101:8683:7237 1:N:0:27
AGTGCCAGCTCTCCATCGCACAGCGGGCCCAGGGCCAGGCCCCTCCATCGAGAAAGCCTAAGACCTCACCCCCTACCTGGCGCACCCACTCCGCAGCTTGGCTGGGACCTTTGTGAGTATCCAGCGTAGGACTCTGGGCGTTGGGGCGGAGTGAGGAGTTGGGGCAAGCCAGTCCTAACCGTGGAGGGTTCTGGTAAATGATGGGGTGAGGAGGGGCTCTTTGGCTCCCACCAGTCCCCCTGTCTGGTCTA
+
>>>3>DDFBFFFGEGGFGEAE2G4A22AEE2G2BBB1BAFEFGGGG2FG13B?1B3GGGG3BFGG3FBGHH/>>1BFB310>EEEG//?0FB<E?C/0BF/FHFDGHHDH1?1FG1?<DFGH<FGGG.@A11>FDGGG.<CA@C-;.;B-;EF0CF0;FFGGB?.;9A.A.9BFFFFBBABAA-.EFBAFFFFEB/BFFFFF/FEFFBAFFBD?BB=BEFEBFFFBBAF.AD;ABFFFFFBFFFFFFFFF/
@M05620:37:000000000-D9766:1:1101:12698:7243 1:N:0:27
ACCACACCTTCTACAATGAGCTGCGTGTGGCTCCCGAGGAGCACCCCGTGCTGCTGACCGAGGCCCCCCTGAACCCCAAGGCCAACCGCGAGAAGATGCCCAGGTGAGTGGCCCGCTACCTCTTCTGGTGGCCGCCTCCCTCCTTCCTGGCCTCCCGGCGCTGCGCCCTTTCTCACTGGTTCTCTCTTCTGCCGTTTTCCGTAGGACTCTCTTCTCTGACCTGAGTCTCCTTTGGAACTCTGCAGGTTCTA
+
BBABBBBBFFFFGGGFDG5BGBHGGA2A42FGEFF?AEG2EHHHHGGEAAEFFHGFHHFE0ECGG1EGGGE1GEHGGF?GC/GHGGA<CGB<BDFF1F1CGCCGGHHG?1/FG/A@DCDHHHFHHHFEGHDHHGGGGDEEHGGFHFBFGFFFFF.9AB;@BB-A;>DB;F9BFB/:;BFBFFFFF9FFFFFBFBFFFFFFFFFFA9FFFFFFFF/;BB/;FFF/.BFFFFBFFFF//FFFFFFFFF.;/F;
@M05620:37:000000000-D9766:1:1101:24903:7249 1:N:0:27
ACCACACCTTCTACAATGAGCTGCGTGTGGCTCCCGAGGAGCACCCCGTGCTGCTGACCGAGGCCCCCCTGAACCCCAAGGCCAACCGCGAGAAGATGCCCAGGTGAGTGGACCGCTACCTCTTCTGGTGGCCGCCTCCCTCCTTCCTGGCCTCCCGGCGCTGCGCCCTTTCTCACTGGTTCTCTCTTCTGCCGTTTTCCGTAGGACTCTCTTCTCTGTCCTGAGTCTCCTTTGGAACTCTGCAGGTTCTA
+
BBBBBBBBFFFFGGGGGGGGGGGCFFGGHGHHGGGGCEF?EHHHHGGGEEGGHHHHHHHGFGGGGEEGGGGGHHHGGGGHGHHHHGGGGDFGCGHHHHHFHFEGCGG0FFG1?F->@@?GFHBGHDGHGHGHHGCGC:GFHHGGH0FBFG?FFFGGABA-A9;A@DDFAFFFFF/9/9F/99;B/B/FBBFEF9;ABE/999..D9/FFFFFFBFFBF/;BBB9.FFFBFFFFFFFFFBBBFBBFF.BFB9
@M05620:37:000000000-D9766:1:1101:13112:7288 1:N:0:27
ACCACACCTTCTACAATGAGCTGCGTGTGGCTCCCGAGGAGCACCCCGTGCTGCTGACCGAGGCCCCCCTGAACCCCAAGGCCAACCGCGAGAAGATGCCCAGGTGAGTGGCCCGCTACCTCTTCTGGTGGCCGACTCCCTCCTTCCTGGCCTCCCGGAGCTGCGCCCTTTCTCACTGGTTCTCTCTTCTGCCGTTTTCCGTAGGACTCTCTTCTCTGACCTGAGTCTCCTTTGGAACTCTGCAGGTTCTA
+
AA1AAAAAFFF1EGGD3AGGFDF1EEEFH0GHHGC00AE/EGHHHGEG//EEDAAFG0FEEECGEE>EGGGHHHF/EGG/FGHF</EEG/BC?/FC11<?GGHF1?FGGFAFHH-AC--FD<DF0000=CCGHG-;-.:.CGFH00:FGEGG9C...-99?F/9@AG--;/BFBFF/BF/9BFFFFFB/BFFF@BBFFFB?9A-;/:BFFFFBFFF//9BF/-9B/;BFFFFF//:9/9F/9BFFF-/;F;
@M05620:37:000000000-D9766:1:1101:24139:7293 1:N:0:27
AGTGCCAGCTCTCCATCGCACAGGGTACCCAGGGCCTGGCCCCTCCATCCAGAAAACCTATGACCTCACCCGCTACCTGGAGCACCCACTCCGCAGCTTGGCTGGGACCTATGTGAGTATCCAGCGTAGGAATCTGGGAGTTGGGGAGGCGTGCGGAGTTGGGGAAAGACAGTCCTAACCGTGGAGGGTTCTGGTAAATGATGGGGTGAGGAGGGGCTCTTTGGCTCCCACCAGTCCCCCTGTCTGGTCTA
+
>>>>>BDFBCFFGAFEBAA2E2GAFA4BFBAA2BAAABAGHHGHGGFFHFBGHHH2BEHHG3FFGDBCGHHEG0>>GFBB2?2BGF11?EG11?/E>FBBEFGGGGHHGHHHHGHGHHHHHHHHHGGCGGGHHHHHHH0FEHHGGG/AG.=<A.<D-;EHHHGG.::F/CBFGGGGGGGGGGGGDGGGGGGGFFFFFFFFFFFFFFFBEFF/DFBBBBFFFFFFFFFFFFFFFFFFFFFFBFFFFFFFFFF
@M05620:37:000000000-D9766:1:1101:11211:7298 1:N:0:27
AGTGCCAGCTCTCAATCGCACAGGGGACCCAGGGCCTGGCCCCTCCATCCAGAAAACCTATGACCTCACCCGCTACCTGGAGCACCAACTCCGCAGCTTGGCTGGGACCTATGTGAGTATCCAGCGTAGGAATCTGGGAGTTGGGGAGGAGTGAGGAGTTGGGGAAAGACAGTCCTAACCGTGGAGGGTTCTGGTAAATGATGGGGTGAGGAGGGGCTCTTTGGCTCCCACCAGTCCCCCTGTCTGGTCTA
+
ABAAAFFFCFFFGGGGGGGCGGHGGGGGGGHHFGGGGGHHHHGHGGHHHHHHHGHHHGHHHHHHHHHHHHHGGEFGHHHHHHHHHHFGFHHHFGGGGHHHGHHGGGHHGHHHHHHHHHHHHHHHHGEGGGHHHHHHHHHGGHHHGGGGGGEGHGHHHGHHHHGGGGHHHHHGHHHHHHHHGGGGGGGGCFGGGGFGGGGGGGGGGGFFFFFFFFFFFFFFFFFFFFFFFFFFFFFFFFFFFFFFFFFFFF0
@M05620:37:000000000-D9766:1:1101:6566:7321 1:N:0:27
GAGGCTGCTTTGGAAGAAACTGATAAATTACTGACACAGGACCCGCTGACCATGTAACCGTTTCTTGCCTGGCTGACAGCAGCTGGCACAACTACAGGATGCTAAACGTAAGGAAAGGCTCCTCGCAGCCTCCCCGGGCGTCCCAGCGCTGCTGCCACCATGGCAAGTCCGTCCTGCATTTCCGCTTTCGCCCTCTTGTGGATCCAATTGCACCATTCTCCGCATTTGTACTTGTAACTGCCAAGCCCGGG
+
BBBBBBFBFFFFGBGGGGGGG5F5D55D6B5DDAAFFH2A22B22AAA22BB3D555DFEA133AB553BAB1B?BBGFGHCGG321BFBBFG@GBG313B2BB4@B?0BFB333B??FGHGH2E/>?>?BFG/CDGG/AD?@D1F0>DFG.GH0G/0.<<GFHC:CG00;GH..;GHHHHHGGGGGG0;CCEGCFGGFGGBBFFCFFFFFFFF9BFFFFFD;BDFFFFBFFFFFFFFFFE9/;A;;.;;@
@M05620:37:000000000-D9766:1:1101:26861:7348 1:N:0:27
ACCACACCTTCTACAATGAGCTGCGTGTGGCTCCCGAGGAGCACCCCGTGCTGCTGACCGAGGCCCCCCTGAACCCCAAGGCCAACCGCGAGAAGATGCCCAGGTGAGTGGCCCGCTACCTCTTCTGGTGGCCGCCTCCCTCCTTCCTGGCCTCCCGGAGCTGCGCCCTTTCTCACTGGTTCTCTCTTCTGCCGTTTTCCGTAGGACTCTCTTCTCTGACCTGAGTCTCCTTTGGAACTCTGCAGGTTCTA
+
BCCCCCCCFFFFGGGGGGFGGGHHGGGEEGHGHGGEFGGFGHGGHGGGEFGGHHGHHHHGGGGGGGGGGGGHGHHGGGGHGHHHHGGGGGGGGGHHHHHHHHHGHHGGHHGGHHGGGGGHHHHHHHHHHHGHHGGGGGHGHHGHHGGGGGGGGGGGGG-ADGGGGGFFFFFFFFFFFFFFFFFFFFFFFFFFFFFFFFFFFFFFFFFFFFFFFFFFFFFFFFFFFFFFFFFFFFFFFFFFFFFFFFFFFFF
@M05620:37:000000000-D9766:1:1101:13684:7356 1:N:0:27
AGTGCCAGCTCTCAATCGCACAGGGGACCCAGGGCCTGGCCCCTCCATCCAGAAAACCTATGACCTCACCCGCTACCTGGAGCACCAACTCCGCAGCTTGGCTGGGACCTATGTGAGTATCCAGCGTAGGAATCTGGGAGTTGGGGAGGAGTGAGGAGTTGGGGAAAGACAGTCCTAACCGTGGAGGGTTCTGGTAAATGATGGGGTGAGGAGGGGCTCTTTGGCTCCCACCAGTCCCCCTGTCTGGTCTA
+
ABBBAFFFCFFFGDGGGGGGGGHGGGGGGGHHFFGGGGHHHHGHGGHHHHHHHHHGHGHHHHHHHGHHHHHGFEEGHHHHHHHHHGFEFHHHGGGGGHHHGGHGGGHHGHHHHHHHHHHHHHHHHGEGGGHHGHHHHHFGFGHHGGFGGGEGHFHFGGHHHHGGGGHHGHGHHHHHHHHHGFGGDEGG;AGGGGFFGGGGGGGEGGFFFFFFFFFFFFFFFFFFFFFFFFFFFFFFFFFFFFFFFFFFFFB
@M05620:37:000000000-D9766:1:1101:16051:7362 1:N:0:27
AGTGCCAGCTCTCAATCGCACAGGGGACCCAGGGCCTGGCCCCTCCATCCAGAAAACCTATGACCTCACCCGCTACCTGGAGCACCAACTCCGCAGCTTGGCTGGGACCTATGTGAGTATCCAGCGTAGGAATCTGGGAGTTGGGGAGGAGTGAGGAGTTGGGGAAAGACAGTCCTAACCGTGGAGGGTTCTGGTAAATGATGGGGTGAGGAGGGGCTCTTTGGCTCCCACCAGTCCCCCTGTCTGGTCTA
+
BBABCFFFCFFFGGGGGGGGGGHHGGGGGGHHGGGGGGHHHHGHGGHHHHHHHHHHHGHGHHHHHHHHHHHGGEFGHHHHHHHHGHHHGHHGFGGGGHHHGHHGGGHHGHHHHHHHHHHHHHHHHGGGGGHHHHHHHHHGGHHHGGGGGGGHHHHHHGHHHHGGGGHHHHHHHHHHHHHHGGGGGGGGEGGGGGFGGGGGGGGGGGFFFFFFFFFFFFFFFFFFFFFFFFFFFFFFFFFFFFFFFFFFFFF
@M05620:37:000000000-D9766:1:1101:22321:7370 1:N:0:27
ACCACACCTTCTACAATGAGCTGCGTGTGGCTCCCGAGGAGCACCCCGTGCTGCTGACCGAGGCCCCCCTGAACCCCAAGGCCAACCGCGAGAAGATGCCCAGGTGAGTGGCCCGCTACCTCTTCTGGTGGCCGCCTCCCTCCTTCCTGGCCTCCCGGCGCTGCGCCCTTTCTCACTGGTTCTCTCTTCTGCCGTTTTCCGTAGGACTCTCTTCTCTGACCTGAGTCTCCTTTGGAACTCTGCAGGTTCTA
+
ABBABBBBBFFFGGGGFGFFGBHBGAAA4AGGFGGA2EEGDHHHHGGGFEGGGHGFHHGGCGCGG?GGGEF1G3GGGEEHAAGHHGAEDGD</DCB1F1FHHHGHHHHFHEEHHGGGCDHHHHGHHHGHHDHHGGGGGEEHHGHHGGGGGGGGGGGGG?BGBBFB<FBBFBFFFFFFFFFFFFFFFFFFFFFFBFFFFFFFFFFFBFFFFFFFFFFFF/FFFF9BFFFFFFFFFFEFFFFFFFFFFFFFFF
@M05620:37:000000000-D9766:1:1101:24780:7378 1:N:0:27
ACTGCCACTTCTCAATCGACCCGGGGATTCCTGCCCCGGCTCCCCCAGCCCGTATAACCGTTTCCTCCCTGGCTACCAGGAGCACCAACCACTACAGTATGCTACCCGTCAGGACAGGCTCCTCGCCGACTCCACGGGAGTTGCCGAGCTGTTGGGACAATGGCAAGTAAGTCAGGCATTTCCGCTTGCGCACTCTTGTGGATCCAATTGAACACTTCTCAGCATTTGCACTTGTAACTGTCAATCCCGGG
+
11>>ABBBBD1B1BFGG1BEAA000AEA0FFGHFHHCAAA/BF/EF/B0B?>>/0B2B1>EA0BBFBFF01?GHBBG1B?FFG?B?BGG<FG10B11222BGHF10B///?/?1/@F//FHG10///-<<<<11/<CGGGG/00:ACGG:C0:0.::9.90CFBFGE0;0000;9/9C00999C------@---:///;B-//9-////;9B//-//;9///;//;/9/;B//;B//;///////99/---
@M05620:37:000000000-D9766:1:1101:12970:7380 1:N:0:27
AGTGCCAGCTCTCAATCGCACAGGGGACCCAGGGCCTGGCCCCTCCATCCAGAAAACCTATGACCTCACCCGCTACCTGGAGCACCAACTCCGCAGCTTGGCTGGGACCTATGTGAGTATCCAGCGTAGGAATCTGGGAGTTGGGGAGGAGTGAGGAGTTGGGGAAAGACAGTCCTAACCGTGGAGGGTTCTGGTAAATGATGGGGTGAGGAGGGGCTCTTTGGCTCCCACCAGTCCCCCTGTCTGGTCTA
+
A@AABFFFBFFFGGGCGFGFEEFCFGGGGGHHGGGGGEHFGHGHGGGHHHHGDGCGHGBGHHFHGHFGHHHGGG?EHHHGHHHECGHHGHHHGGGGEGHHGHHGGGHHGHFHHHHHHFBGGD3FHGD<D/@D2GDGHH<//FGHCGC-@E<>.0<GC<GHB/@DEGHH/GHBCGHHFHH.DEE?AEGGCFFGGGFBFFGGGGGGGGFFFFFF?DFFF;FFFFFFFF/EFFFFFFFFFFFDFEFFFFFF/F9
@M05620:37:000000000-D9766:1:1101:8221:7396 1:N:0:27
AGTGCCAGCTCTCAATCGCACAGGGGACCCAGGGCCTGGCCCCTCCATCCAGAAAACCTATGACCTCACCCGCTACCTGGAGCACCAACTCCGCAGCTTGGCTGGGACCTATGTGAGTCTCCAGCGGGAGTATGGGGGGGTTGGGGAGGAGTGGGGAGGGGGGGAAAAAAAAGCCTAAACGGGGGGGTTTGGGGTAAATGAGGGGGAGAGGAGGGGCTCTTGGTCCCCCACCAATCCCCCTGTCTGGTCTT
+
AA>AAFFFBFFFFGGGGGGGGEHHEGGGDGHHGGGGGFHFGHGHGGHHBGHFFB3FGFFHHHGHHHHHHHGGGGCGHFHFGHHHFHHHGFHHFGGCGGHHGHGGGGHHGHHHHDGF3?33B?F22//////0110??-----9@CF.-;...;..9.--99;--9.;..---...999/;...;--9-;:...-;://////;A-D-;..;..99-;>.99/9/;/;AFAAAE.::BF99DAB////;;B/
@M05620:37:000000000-D9766:1:1101:24825:7399 1:N:0:27
ACCACACCTTCTACAATGAGCTGCGTGTGGCTCCCGAGGAGCACCCCGTGCTGCTGACCGAGGCCCCCCTGAACCCCAAGGCCAACCGCGAGAAGATGCCCAGGTGAGTGGCCCGCTACCTCTTCTGGTGGCCGCCTCCCTCCTTCCTGGCCTCCCGGAGCTGCGCCCTTTCTCACTGGTTCTCTCTTCTGCCGTTTTCCGTAGGACTCTCTTCTCTGACCTGAGTCTCCTTTGGAACTCTGCAGGTTCTA
+
AAABBAABFFBFEGG4DFFGFGHHEAEECEHGHGG2EEEEDEHHHGGGDFGGGHGHHHHGGGGGGGGGGFGHGHHGGGGHGHHHHGGGGGGGGGHGHHHHHHHGGHHHHHGGHHGGGGGHHHHHHHHHHHGHHGGGGGHGHHGHHGGGGGGGGGGGGG-ADGGGGGFFFFFFFFFFFFFFFFFFFFFFFFFFFFDFFFFFFFFFFFFFFFFFFFFFFFFFFFFFFFFFFFFFFFFFFFFFFFFFFFFFFFF
@M05620:37:000000000-D9766:1:1101:20075:7402 1:N:0:27
ACCACACCTTCTACAATGAGCTGCGTGTGGCTCCCGAGGAGCACCCCGTGCTGCTGACCGAGGCCCCCCTGAACCCCAAGGCCAACCGCGAGAAGATGCCCAGGTGAGTGGCCCGCTACCTCTTCTGGTGGCCGCCTCCCTCCTTCCTGGCCTCCCGGAGCTGCGCCCTTTCTCACTGGTTCTCTCTTCTGCCGTTTTCCGTAGGACTCTCTTCTCTGACCTGAGTCTCCTTTGGAACTCTGCAGGTTCTA
+
BBABBBBBFFFFGGGGGGGGFGHGGGGGHGHHHGGGGGGGGHHHHGGGFEGEFFHHHHHGGGGGGGEGGGGHGHFGGGGGGHHGFGGGGGGGGGHHGDGHHHHGGHHHHGGGHHCFGGGHHHHHHHHHHHGGHGFCGGHGHFDHHGGGGGGGGGGGGG-A?FGGGGFFFFFFFFFFFFFFFFFFFFFFFFFFFFDFFFFFFFFDDFFFFFFFFFFFFFFFFFFEFFFFFFFFFFFFFFFFFFFFFAFFFFB
@M05620:37:000000000-D9766:1:1101:15526:7417 1:N:0:27
ACCACACCTTCTACAATGAGCTGCGTGTGGCTCCCGAGGAGCACCCCGTGCTGCTGACCGAGGCCCCCCTGAACCCCAAGGCCAACCGCGAGAAGATGCCCAGGTGAGTGGCCCGCTACCTCTTCTGGTGGCCGCCTCCCTCCTTCCTGGCCTCCCGGAGCTGCGCCCTTTCTCACTGGTTCTCTCTTCTGCCGTTTTCCGTAGGACTCTCTTCTCTGACCTGAGTCTCCTTTGGAACTCTGCAGGTTCTA
+
BBCCCDCDFFFFGGGGGGGGGGHHGGGGHGHHHGGGGGGGGHHHHGGGGGGGHHGHHHHGGGGGGGGGGGGHHHHGGGGHGHHHHGGGGGGGGGHGHHHHHHHGHHHHHHGGHHGGGGGHHHHHHHHHHHGHHGGGGGHGHHGHHGGGGGFGGGGGGG-AFGGGGGFFFFFFFFHHHHFFFFFFFFFFFHHFFFDFFFHFFFFFF0FFFFFFHFFFFFFFFFFFFFFFFFFFFFFFFFFFFFFFFFFFFFB
@M05620:37:000000000-D9766:1:1101:19043:7433 1:N:0:27
GCGGCTGCTTTGGAATCAACTGACAAGCCCGGGACCAACGATCGGAAGAGCACACGTCTGAACTCCAGTCACCGCTCATTATCTCGTATGCCGTCTTCTGCTTGAAAAAAAAACCATCCCTACTGATCTTCGCCTCATCATTCTTACCCTCAATTCTTCCCCACTTGCCCTTCCTTCCTTTCTTTCCAAGACCTCCCCCTTTTTACGCCCCTTGCCAGCGTCTTCGCCTCTTTCTTAGTCATCACCTTTCC
+
>>1>A>>>CFB1BFF1B1BFBB1B11BFF0EEGAE/F//BFBFE/EFGHHHFHEFGBFHFGFGDFG1@BB@BGEE>EGGHHHHBFGEEGGHHG?EGFGHHHHHG0BBGG/BB////1?<<11?11?D1<<1.<A..>111>11100<<<0..0<0=00=<<:/..000/0////000;000;09B00000./900...9-.000.:.;9-@;--;/;/------99;9--/9/////////////-////;
@M05620:37:000000000-D9766:1:1101:26245:7455 1:N:0:27
GAGGCTGCTTTGGAAGAAACTCATAGATTACTGCAACAGTTCCCCCTGGACCTGGAAAAGTTTCTTGCCTGGCTTACAGAAGCTGCAACAACTACAGGAGGCTATCCGTCAGGCCAGGCTCCTCGCCGACTCCCCGGGAGTCCACGAGCTGCTGCCACAATGGCAAGTACGTCCGGCATTTCCGCTTTCGCACTCTTGTGGATCCAATTGCACCCTTCTCAGCATTTGTACTTGTAACTGTCAAGCCCGGG
+
>>>AAAFAFFFFGGG1ACGGGGHFFHHGDEFHHHDGFHGBDFGHHGGGE0FGFFAHH1EFGHAFHHHHHHHGHHH1FFGBGGHHH1FGHCHHH1BF1B0/B/?@10B>?>??F0>FG/?0FFGHEE@/CC<E1?EGCCC/A011FACC-.F1><10>G.<D0<<<GC==0.<..:--:::G;0;A.9EF.C.@@FFFBFF.9BFF0CF/B/9;9A-/;BF//FB/9BFFBFFFFFFFFFF/9FFBF;-9-@
@M05620:37:000000000-D9766:1:1101:5956:7498 1:N:0:27
ACCACACATTCTACAATGCGCTGCGTGTGGCTCTCGAGGAGCACCCCTTGCTGCTGACCGAGGCCCCCCTGAACCCCAAGGCCAACCGCGCGAAGATGCCCAGGTGAGTGGCCCGCTACCTCTTCTGGTGGCCGCCTCCCTCCTTCCTGGCCTCCCGGCGCTGCGCCCTTTCTCACTGGTTCTCTCTTCTGCCGTTTTCCGTAGGACTCTCTTCTCTGACCTGAGTCGCCTTTGGAACTCTGCAGGTTCTA
+
CCCCCCC3BBDFGFGGGGFEGGGGGGG22BGFF3BB3BEEDHHHHGG1BGGHFHGHHHH0>0CEGGGGGGEHGHHGGGGHGHHHHGGGGG>BGGG/FGGHHHHGHHHHHHGGHHGGGCGHHHHHHHHHHHGHHGGGGGHGHGGGGGGGGGGGGGGGGG-;CFFFFFFFFFFFFFFFFFFFFFFFFFFF9:FFFFFFFFFFFFFFFBFFFFFFFFF;BF9FFFF:BFF:;ADFFFFFFFFFFFFFFFFEFFE
@M05620:37:000000000-D9766:1:1101:11806:7502 1:N:0:27
AGTGCCAGCTCTCAATCGCACACGTCTGACCTCCCGTCACCGCTCATTATCTCCTATGCCGTCTCCTGCTTGCAACAACAAACACCCTCGAGGAGCTCCCCGTTCGGCCGGGCCCCTATCCTACTCGCCGGGCGCCCCCGCTCTGCTGCCCCCCTGGCACGTCCGTCCTGCCTTTCCGCTTTCCCCCTCTTGTGGATCCCATTGAACCATTCTCCGCATTTGTACTTTCCTCTGCCAATCCCGGGCTGCAA
+
>>AAAFDFAF@DBFGGGFGGA2B24A4BDFHH3BAB2A2BBAE2E15B55DDA3BB53F3EEE12B53BB53?BF3FG1111B?1>>1?EE1//?/B3B?E/?00?/<////<//>G/1@011?1<///->->A-A-A--:-;A0CF00.9.-:-.9.;0.9;9BAFF.//;FB9FBD..A.B//;.@AFF//;A/9/BF/999///..;/9BB/.;-../:/BBB9//////9;/;BFFF/.9>--.;//
@M05620:37:000000000-D9766:1:1101:6684:7552 1:N:0:27
ACCACACCTTCTACAATGCGCTGCGTGTGTCTCCCGAGGAGCACCCCGTGCTGCTGACCGAGGCCCCCCTGAACCCCAAGGCCAACCGCGCGAAGATGCCCAGGTGAGTGGCCCGCTACCTCTTCTGGTGGCCGCCTCACTCCTTCCTGGCCTACCAGAGCTGCGACCTTTCTCACTGGTTCTCTCTTCTGCCGTTTTCCGTAGGACTCTCTTCTCTGACCTGAGTCTCCTTAGGAACTCTGCAGGTTCTA
+
AAAAA?AAFFFFGGGFAG1EE?EAEAA000DF2BFEC?AAB//FGGG?EAEADFGFHHH>>>ECFEEGGGG0>1FEGGCF//FGHGGCCC/<CGGGHHHBHHHEGGGFGH.<F.CCGGGFHF0<0==C0/..:@CC.9/:CFBF0FF0;/9AF/CF00.:CFFF@---;///9;FBFFF//;FFFF/B9/FFF>AB/-//;/A;-99//;9/;FF;BFFFEFB/BFFBFF/F/999FFFFFFFFFFFBBBB
@M05620:37:000000000-D9766:1:1101:19709:7561 1:N:0:27
ACCACACCTTCTACAATGAGCTGCGTGTGGCTCCCGAGGAGCACCCCGTGCTGCTGACCGAGGCCCCCCTGAACCCCAAGGCCAACCGCGAGAAGATGCCCAGGTGAGTGGCCCGCTACCTCTTCTGGTGGCCGCCTCCCTCCTTCCTGGCCTCCCGGCGCTGCGCCCTTTCTCACTGGTTCTCTCTTCTGCCGTTTTCCGTAGGACTCTCTTCTCTGACCTGAGTCTCCTTTGGAACTCTGCAGGTTCTA
+
AA1AAA?AFFF@BGGDFGFBDAF1EBEEGAGHFGFEGGG?EHHHHG?E//E/DBFHHEFGGGCG/?/EGGGHHC/?EGGEEGHCEFGEGCC@//?G>1<GFFHFHHHHD1?FGF-CG?GF1<<GHHBGGGCHFCCCCGH.CCFFGGGF09;.CFEFG@-?9---;9A@?FFFFFFBFBBBFF9BFFFFFBFFF@BAF?FFAFABFFFBFFBFFFFB/9BFFFF/;:BFFFFFFFB////9//FBFF-/;B/
@M05620:37:000000000-D9766:1:1101:16857:7582 1:N:0:27
GAGGCTGCTTTGGAAGAAACTCATAGATTACTGCACCAGTTCCCCCTGGACCTGGAAAAGTTTCTTGCCTGGCTTACAGAAGCTGAAACAACTACAGGATGCTACCCGTAAGGAAAGGCTCCTAGAAGACTCCAAGGGAGTAAAAGAGCTGATGAAACAATGGCAAGTAAGTCAGGCATTTCCGCTTTAGCACTCTTGTGGATCCAATTGAACAATTCTCAGCATTTGTACTTGTACTGGCAAAGCCCGGG
+
>>>AA1BAFFDFBGGG1BFGFG1GFFGHG1BGHHA1BBFBDGHHHGGGE0GHGGHHHFGFGHHH2GEGHHHHFHG1FGHFGHHGBFGHH0BCG1E1F0BBFGHHGHHGFCGHHFGGHHGHHGH1B>1BGHHHHHBGGGHGGFHD2FFHHHHHHFHHHB0FFHB0FGG1GGGDD1FGBCGHHHFCEGG.1><10<<DBGDGCFCGHHCFFBGH00/;C000<:/;CGHH0:0F0B00000/;/;9/;:.;A-
@M05620:37:000000000-D9766:1:1101:15225:7584 1:N:0:27
AGTGCCAGCTCTCAATCGCACAGGGGACCCAGGGCCTGGCCCCTCCATCCAGAAAACCTATGACCTCACCCGCTACCTGGAGCACCAACTCCGCAGCTTGGCTGGGACCTATGTGAGTATCCAGCGTAGGAATCTGGGAGTTGGGGAGGAGTGAGGAGTTGGGGAAAGACAGTCCTAACCGTGCGGGTTCTGGTAAATGATGGGGTGAGGCGGGGCTCTTTGGCTCCCACCAGTCCCCCTGTCTGGTCTAT
+
BCBBCFFFCFFFGGGGGGGGGGHHGGGGGGHHGGGGGGHHHHGHGGHHHHHHGGHHHGHHHHHHHHHHHHHGGGGGHHHHHHHHHHHHGHHHGGGGGHHHGHHGGGHHGHHHHHHGHHHHHHHHHGGGGGHHHHHHHHHGGHHHGGGGGGEHHHHHHGHHHHGGGGHHHHHHHHHHGHHHGGG.ADG;EFGGGBFFGGG09FFFFDDEFF.:BFFFFFFFFFFFFFFFFFF.FFFFFFFAFFFFFFFFFFF
@M05620:37:000000000-D9766:1:1101:17042:7588 1:N:0:27
ACCACACCTTCTACAATGAGCTGCGTGTGGCTCCCGAGGAGCACCCCGTGCTGCTGACCGAGGCCCCCCTGAACCCCAAGGCCAACCGCGAGAAGATGCCCAGGTGAGTGGCCCGCTACCTCTTCTGGTGGCCGCCTCCCTCCTTCCTGGCCTCCCGGCGCTGCGCCCTTTCTCACTGGTTCTCTCTTCTGCCGTTTTCCGTAGGACTCTCTTCTCTGACCTGCGTCTCCTTTGGAACTCTGCAGGCTCTA
+
ABBBCCCBFFFFGGGGGGGFGFHHGGGFHGHHHGGGGGGGGHHHHGGGGGGGHHHHHHHGGGGGGGGGGGGHHHHGGGGHGHHHHGGGGGGGGGHHH2?FGEFE1FGHH1<CGHGFGCGHHHHH0=DGD/<GHGGCFGGEHHGG0BFF09AFGFGGF?-A?@FFCFBBCFBFFF;/:FBFFFFFFFFFFFBFFFAFFFFFFF.;.FFFFFFFFFFF///:F//.;A>A9F/FFF/BFFFBB:F/FF.AAFB
@M05620:37:000000000-D9766:1:1101:13684:7594 1:N:0:27
ACCACACCTTCTACAATGAGCTGCGTGTGGCTCCCGAGGAGCACCCCGTGCTGCTGACCGAGGCCCCCCTGAACCCCAAGGCCAACCGCGAGAAGATGCCCAGGTGAGTGGCCCGCTACCTCTTCTGGTGGCCGCCTCCCTCCTTCCTGGCCTCCCGGAGCTGCGCCCTTTCTCACTGGTTCTCTCTTCTGCCGTTTTCCGTAGGACTCTCTTCTCTGACCTGAGTCTCCTTTGGAACTCTGCAGGTTCTA
+
BBBBBBBBFFFFGGGGGGGFGFHFGGGGHGGFHGGGGGGCFHHHHGGGGGFFHHHHHHHGGGGGGGGGGGGHHHHGGGGHGGHHHGGGGGGGGGGGGHHHHHHFHHHHHHFGHHGGGCGHHHHHHHHHHHGHHCGGGGHGHGGHHGGGFGGGGGGGGF-;@GGFFGFFFFFFFFFFFFFFFFFFFFFFFFFFFFFFFFFFFFFADBFFFFFFFFFFFFFFFFFFFFFFFFFFFFFFFFFFFFFFFFFFFFF
@M05620:37:000000000-D9766:1:1101:21262:7600 1:N:0:27
AGTGCCAGCTCTCAATCGCACAGGGGACCCAGGGCCTGGCCCCTCCATCCAGAAAACCTATGACCTCACCCGCTACCTGGAGCACCAACTCCGCAGCTTGGCTGGGACCTATGTGAGTATCCAGCGTAGGAATCTGGGAGTTGGGGGGGAGTGAGGAGTTGGGGAAAGACAGTCCTAACCGTGGAGGGTTCTGGTAAATGATGGGGTGAGGAGGGGCTCTTTGGCTCCCACCAGTCCCCCTGTCTGGTCTA
+
ABABAFDFBFFFGFGGGGGGGGHHGGGGGGHHGGGGGGHHHHGHGGFHHHHHHHGHHGHHHHDGHHHHHHHGGGEEHHHHHHHHHHHHGHGHGGGGGHHHGHHGGGHHGHEHHHGHHHFHHHHHHGGGGGHGHHHHHHFFGHHGGG-;B@BDFFFFFFFFFFBBFFFFFFFFFFFFFFFFBFFBAEFBFFFFFFFFFFFFFFFFFDFBFFFFFF?BBBFFFFFFFFFFFFFFFFFFFFFFBFFFFFFFFFB
@M05620:37:000000000-D9766:1:1101:21714:7600 1:N:0:27
ACCACACCTTCTACAATGAGCTGCGTGTGGCTCCCGAGGAGCACCCCGTGCTGCTGACCGAGGCCCCCCTGAACCCCAAGGCCAACCGCGAGAAGATGCCCAGGTGAGTGGCCCGCTACCTCTTCTGGTGGCCGCCTCCCTCCTTCCTGGCCTCCCGGAGCTGCGCCCTTTCTCACTGGTTCTCTCTTCTGCCGTTTTCCGTAGGACTCTCTTCTCTGACCTGAGTCTCCTTTGGAACTCTGCAGGTTCTA
+
CCCCCDDDFFFFGGGGGGGGGGHHGGGEFGHHHGGGGGGGGHHHHGGGEGGGHHHHHHHGGGGGGGGGGGGHHHHGGGGHGHHHHGGGGGGGGGHHHGHHHHHGHHHHHHGGHHGGGGGHHHHHHHHHHHGHHGGGGGHGHHGHHGGGGGGGGGGGGG-CDGGGGGFFFFFFFFFHHFFFFFFFFFFHFHHFFFFFFFFFFFFFFFFFFFFFHHHFFFFFFHFFFFFFFFFFFFFFFFFFFFFFFFFFFFF
@M05620:37:000000000-D9766:1:1101:16455:7602 1:N:0:27
ACCACACCTTCTACAATGAGCTGCGTGTGGCTCCCGAGGAGCACCCCGTGCTGCTGACCGAGGCCCCCCTGAACCCCAAGGCCAACCGCGAGAAGATGCCCAGGTGAGTGGCCCGCTACCTCTTCTGGTGGCCGCCTCCCTCCTTCCTGGCCTCCCGGCGCTGCGCCCTTTCTCACTGGTTCTCTCTTCTGCCGTTTTCCGTAGGACTCTCTTCTCTGACCTGAGTCTCCTTTGGAACTCTGCAGGTTCTA
+
CCCCCCCCFFFFGGGGGGGGGGHHGGGGHGHHHGGGGGGGGHHHHGGGGGGGHHHHHHHGGGGGGGGGGGGHHHHGGGGHGHHHHGGGGGGGGGHHHHHHHHHGHHHHHHGGHHGGGGGHHHHHHHHGHHGHHGGGGGHGHHGHHGGGGGGGGGGGGG-CDFFFFFFFFFFFFFFFFFFFFFFFFFFFFFFFFFFFFFFFFFFDFFFFFFFFFFFFFFFFFFFFFFFFFFFFFFFFFFFFFFFFFFFFFFB
@M05620:37:000000000-D9766:1:1101:23229:7625 1:N:0:27
AGTGCCAGCTCTCAATCGCACAGGGGACCCAGGGCCTGGCCCCTCCATCCAGAAAACCTATGACCTCACCCGCTACCTGGAGCACCAACTCCGCAGCTTGGCTGGGACCTATGTGAGTATCCAGCGTAGGAATCTGGGAGTTGGGGAGGAGTGAGGAGTTGGGGAAAGACAGTCCTAACCGTGGAGGGTTCTGGTAAATGATGGGGTGAGGAGGGGCTCTTTGGCTCCCACCAGTCCCCCTGTCTGGTCTA
+
ABAAAFFFCFFFGDGGGGGCGGHGGEEEGGHHFEGEFGHHHHGHGGHHHHHHHHHEFEHHHGHHHHHHHHHGGEEEHHHHBFGHHH1?EHHGEFCGGHGHGHHGGGHHGHHHHHHHHHHHHHHHHGGGGGHHHHHHHHCFGHHHGGGGGGEGHHHHCGHHHHGGGGFHHHHHHHHHHHHHGGGGGGGGGGGGGGGGGGGGGGGGGGFFFFFFFFFFFFFFFFFFFFFFFFFFFFFFFFFFFFFFFFFFFFF
@M05620:37:000000000-D9766:1:1101:9631:7637 1:N:0:27
AGTGCCAGCTCTCCATCGCACAGGGGACCCAGGGCCTGGCCCCTCCATCCAGAAAACCTATGACCTCACCCGCTACCTGGAGCACCAACTCCGCAGCTTGGCTGGGACCTATGTGAGTATCCAGCGTAGGAATCTGGGAGTTGGGGAGGCGTGAGGAGTTGGGGAAAGACAGTCCTAACCGTGGAGGGTTCTGGTAAATGATGGGGTGAGGAGGGGCTCTTTGGCTCCCACCAGTCCCCCTGTCTGGTCTA
+
ABAABFFFBFFFG4FGGEGCECHGGGEE2BGGABEEAFHHFGGHGGHHHFHGBHEGHGGGGHDGHFGHHHHGG>FGHHHHFGHHFH1?EGGEEECE>FFGGHHGGGGHGGFHHHHHHHGHHHFHHGGDGGGECFGFHH0FGHBBDC.AC.<CD.<G<CGHHHGC:.;F/C:FFGFGGGGGGGGGDEGG;CGGGGFGGFFFFFFFFFFFFFFEFFFFFFFFFFFFFFFFFFFFFFFFFFFFFFFFFFFFFF/
@M05620:37:000000000-D9766:1:1101:4452:7637 1:N:0:27
ACCACACCTTCTACAATGAGCTGCGTGTGGCTCCCGAGGAGCACCCCGTGCTGCTGACCGAGGCCCCCCTGAACCCCAAGGCCAACCGCGAGAAGATGACGCGGGTAGCGGGCCGCCTCCTCTTCTGGTGGCCTCCCTCCTCCCTCCCGTCCCCGCGGTGCGGCCTCTCTTCCTACTTCTTCCTTCTTCCGCCGTTTGTCGGAGTACTCTCTTCGCCTAGCGTATTCTTCTGTGGCCCTCCGGATGTTCTT
+
BCCCCCCAFFFFGGGGGG5FGFHHGGGEGGHHHFFFEGGCGHHHHGGGGGGGHHHHHHHEGGGGGGGGGGGHHHHGGGGHGHHHHGGGGG/C?DFBGHD2//</-<->/<--;--=-.=.CFG00CFG;;9CF0CE./;EG/;.B.9.:;;D..-;B-.;@-;@-..//;9;////://;;///;BF/;/A..-;9/..;A-:-9////;BF//.;.../;-9;.;;;/:B/9/..9:;A.;-.;-;;///
@M05620:37:000000000-D9766:1:1101:11260:7639 1:N:0:27
AGTGCCAGCTCTCAATCGCACAGGGGACCCAGGGCCTGGCCCCTCCATCCAGAAAACCTATGACCTCACCCGCTACCTGGAGCACCAACTCCGCAGCTTGGCTGGGACCTATGTGAGTATCCAGCGTAGGAATCTGGGAGTTGGGGAGGAGTGAGGAGTTGGGGAAAGACAGTCCTAACCGTGGAGGGTTCTGGTAAATGATGGGGTGAGGAGGGGCTCTTTGGCTCCCACCAGTCCCCCTGTCTGGTCTA
+
AA33AFFCAFFFGFGFFFG2E?GAFEEEEDHH2BEACFHHFHGHGGHHHGHHFFHGHGHHHGGHHDGHHHHGG/>EHHHH2BGHHHC?EHHHA?EGC?FGGHHGEEHHGHHHHHHHHHHHHHHHHGAECGGHHHHHHHFGGHHH/@CDCDEHHGHHCDHHHHGGFGHHHHHHHHHHHHHHGGGGFEGG;FGEGGGGGGGGGGGGGGFBFFFFFFBB=BFFFFFFF/FFFFFFFFFFFFFFBFFFFEBFFFF
@M05620:37:000000000-D9766:1:1101:11023:7656 1:N:0:27
ACCACACCTTCTACAATGAGCTGCGTGTGGCTCCCGAGGAGCACCCCGTGCTGCTGACCGAGGCCCCCCTGAACCCCAAGGCCAACCGCGAGAAGATGCCCATGTGAGTGGCCCGCTACCTCTTCTGGTGGCCGCCTCCCTCCTTCCTGGCCTCCCGGAGCTGCGCCCTTTCTCACTGGTTCTCTCTTCTGCCGTTTTCCGTAGGACTCTCTTCTCTGACCTGAGTCTCCTTTGGAACTCTGCAGGTTCTA
+
AAAABAAAFFFFFGGDF4GGFFFFEEEGHCGHHGGCAAF?EGHHHGGGAAEFGEAGHHHGGGGGFGEEGGGHGHEGGGGFGHHF/FGGGCDCCGHHHHHHHH0FFDGHHHEFFF?DGCGHHHHHHEGHGHGHHCCGGGHGHH?CGHHGGFGGGGGGG@GGGGGGGGFBBFFFFFFFFFFFFFFFFFFFFFFFFBFFFFFFFFEDD/BFFFFFFEFFFFFFFFFFFFFFFFFFFFEFFFFFFFFFFFFFFF/
@M05620:37:000000000-D9766:1:1101:13996:7672 1:N:0:27
AGTGCCAGCTCTCAATCGCACAGGGGACCCAGGGCCTGGCCCCTCCATCCAGAAAACCTATGACCTCACCCGCTACCTGGAGCACCAACTCCGCAGCTTGGCTGGGACCTATGTGAGTATCCAGCGTAGGAATCTGGGAGTTGGGGAGGAGTGAGGAGTTGGGGAAAGACAGTCCTAACCGTGGAGGGTTCTGGTAAATGATGGGGTGAGGAGGGGCTCTTTGGCTCCCACCAGTCCCCCTGTCTGGTCTA
+
AAAABFFFBFFFGGGGGGGGGGHHGGGGGGFHDEGEAGHHFHGFGGHHHHHHBGGGHGHHHHFHHHHHHHHGGEGGHHHHHHHHHHHHGHHHGGFGGGHHGHGGGGGHGHHHHHHHHHHHHBGHHGEGGGHHHHHHHEAFEHHHGGGGGGGGFBHHGFHHHHGGEGHHHGHHHGHHHHGHGEEGGEGGCFFGGGBFGGGFGFGFEGFAFFFFFFFFFCEFFFFFFFFFEFF??FFFFFFFFFFFFBFBFFB
@M05620:37:000000000-D9766:1:1101:19046:7686 1:N:0:27
AGTGCCAGCTCTCAATCGCACAGGGGACCCAGGGCCTGGCCCCTCCATCCAGAAAACCTATGACCTCACCCGCTACCTGGAGCACCAACTCCGCAGCTTGGCTGGGACCTATGTGAGTATCCAGCGTAGGAATCTGGGAGTTGGGGAGGAGTGAGGAGTTGGGGAAAGACAGTCCTAACCGTGGAGGGTTCTGGTAAATGATGGGGTGAGGAGGGGCTCTTTGGCTCCCACCAGTCCCCCTGTCTGGTCTA
+
>11>A@1FAFB3AFGA11AFAECGCFFGEAGFFCEAFAFCFGEHGGFF1FGEG01BFE0FGHFHGHBHHHHGGF@EHGHEFHHE0?GHGCFGGCGG/0FGGHHGGAHFEHHGHGHHHFHHHHHGF/?CCGHHHFHB1F?FGHH1/AFCCCEFA=0GCEHHHBCGGGHHHHHHHHHHHHHGGGGGEGG?CFFGGGGGGGGGGGGGGGF@FFFFFF@<>?FFF/FFFFFFFFFFFFFFFFFF@FFFFFFFFFF
@M05620:37:000000000-D9766:1:1101:24366:7711 1:N:0:27
ACCACACCTTCTACAATGAGCTGCGTGTGGCTCCCGAGGAGCACCCCGTGCTGCTGACCGAGGCCCCCCTGAACCCCAAGGCCAACCGCGAGAAGATGCCCAGGTGAGTGGCCCGCTACCTCTTCTGGTGGCCGCCTCCCTCCTTCCTGGCCTCCCGGAGCTGCGCCCTTTCTCACTGGTTCTCTCTTCTGCCGTTTTCCGTAGGACTCTCTTCTCTGACCTGAGTCTCCTTTGGAACTCTGCAGGTTCTA
+
CCCCCCCCFFFFGGGGGGFGGGHHGGGFHGHHHGGGGGGGGHHHHGGGGGGGHHHHHHHGGGGGGGGGGGGHHHHGGGGHGHHHHGGGGGGGGGHHHHHHHHHGHHHHHHGGHHGGGGGHHHHHHHHHHHGHHGGGGGHGHHGHFGGGGGGGFGGGGGBGGGGGGGFFFFFFFFFFFFFFFFFFFFFFFFFFFFDFFFFFFFFFBFFFFFFFFFFFFFFFFFFFFFFFFFFFFFFFFFFFFFFFFFFFFFF
@M05620:37:000000000-D9766:1:1101:9805:7727 1:N:0:27
ACCACACCTTCTACAATGAGCTGCGTGTGGCTCCCGAGGAGCACCCCGTGCTGCTGACCGAGGCCCCCCTGAACCCCAAGGCCAACCGCGAGAAGATGCCCAGGTGAGTGGCCCGCTACCTCTTCTGGTGGCCGCCTCCCTCCTTCCTGGCCTCCCGGAGCTGCGCCCTTTCTCACTGGTTCTCTCTTCTGCCGTTTTCCGTAGGACTCTCTTCTCTGACCTGAGTCTCCTTTGGAACTCTGCAGGTTCTA
+
AAAAA1AAFFFFGGGFGG1DGGGHGAEFCGHHHGGGGGG/EGGHHGGGAEGGGHGHHHHGGGEGGGGGGGFHBHHGGECHGHHH/FGGGG@CCCGHFFGGH1<FFGFFHBFGHHGGGGGHFHHHHH0DFFGHHCGGGGHGHHGHHGGGGGFFGGGGBG-@AGFFGGF@@FFFFFFFBFFBBFFFFFFFFFBFF@FFFFFFFFFFFFFFFFFFFFFFFFFFFFFFEFF/FFBFFFB/9BBFFFFFBFAFFF9
@M05620:37:000000000-D9766:1:1101:15647:7736 1:N:0:27
ACCACACCTTCTACAATGAGCTGCGTGTGGCTCCCGAGGAGCACCCCGTGCTGCTGACCGAGGCCCCCCTGAACCCCAAGGCCAACCGCGAGAAGATGCCCAGGTGAGTGGCCCGCTCCCTCTTCTGGTGGCCGCCTCCCTCCTTCCTGGCCTCCCGGCGCTGCGCCCTTTCTCACTGGTTCTCTCTTCTGCCGTTTTACGACTGTCTCTCTTCTCTGACCTGTGCCTCCTTTGTCACTCTGCTGGTTCTA
+
A>A1A?AAFFCDDGG1DGF1G1BAEAEBCAFG1FFCEEECCHHHHGGGEGGGGHGCHHHFGGGEFEEGGGGFHFHGGGGHAEHHHGF@GGCCCFHHHHE101/FHH1011?F0<-AC<.<<</0=DG0<<.C.-ACGGHAGHGHB0CB0/;F09E..------;---;@//BF//9;/-/;FF//9/9F////99-/A/9A-9--/;FFBB9F//B9999/;-;//9;9--//////////B////999B/
@M05620:37:000000000-D9766:1:1101:9793:7740 1:N:0:27
ACCACACATTCTACAATGAGCTGCGTGTGGCTCCCGAGGAGCACCCCGTGCTGCTGACCGAGGCCCCCCTGAACCCCAAGGCCAACCGCGAGAAGATGCCCAGGTGAGTGGCCCGCTACCTCTTCTGGTGGCCGCCTCCCTCCTTCCTGGCCTCCCGGCGCTGCGCCCTTTCTCACTGGTTCTCTCTTCTGCCGTTTTCCGTAGGACTCTCTTCTCTGACCTGAGTCTCCTTTGGAACTCTGCAGGTTCTA
+
AABBAAB3BBB5GDFGGG5BGFHHGGGB4EBBB2AB2EAEAA2FGEEAABBFBGHHHHGA>>?>FGGGGCEFBGHGGGGHGHFHHGGFCD><CGFBHHHHHHHEGFFFGHGGHHGGGCDHHHHHHHHFHBCHHGGGGGHGHHGGGHGFFFFGGGGGAB9ADA;DCFFFFFFFFFFFFFFFFFFBFFFFBFBFFFFFFFFFFFAAAFFBFFFFFFF:BF/;F9F9;FF/9BFFFBFFFFFFFBFFF.FFFF9
@M05620:37:000000000-D9766:1:1101:8573:7744 1:N:0:27
AGTGCCAGCTCTCAATCGCACAGGGGACCCAGGGCCTGGCCCCTCCATCCAGAAAACCTATGACCTCACCCGCTACCTGGAGCACCAACTCCGCAGCTTGGCTGGGACCTATGTGAGTATCCAGCGTAGGAATCTGGGAGTTGGGGAGGAGTGAGGAGTTGGGGAAAGACAGTCCTAACCGTGGAGGGTTCTGGTAAATGATGGGGTGAGGAGGGGCTCTTTGGCTCCCACCAGTCCCCCTGTCTGGTCTA
+
ABAABFF4>FFFGGGGGGGCGFHHGGGEEEHHF2EF2FHHAGGGGGHHHHFHFHHHHGHHHHFHHHHHHHGGG>EGHFHHHHHHHHHGGHHHGGG/EHHHGHHGGGHHGHHHHGHHH3?DHHHGHGEDGGHGHHHHHHEGDHBFCCEGGCCGHFBHHG/CHHCCEGGHHHHGHHHHHHHHGGGGGGGGGGGGGGFFGGGFGGGGGBFFFFFFFBFACBEFFFFEFFF?EEFFFFFFFFFFFEBFFFFBFF9
@M05620:37:000000000-D9766:1:1101:9039:7765 1:N:0:27
AGTGCCAGCTCTCAATCGCACAGGGGACCCAGGGCCTGGCCCCTCCATCCAGAAAACCTATGACCTCACCCGCTACCTGGAGCACCAACTCCGCAGCCTGGCTGGGACCTATGTGAGTATCCAGCGTAGGAATCTGGGAGTTGGCGAGGAGTGAGGAGTTGGGGAAAGACAGTCCTAACCGTGGAGGGTTCTGGTAAATGATGGGGTGAGGAGGGGCTCTTTGGCTCCCACCAGTCCCCCTGTCTGGTCTA
+
>A>>>DFFBFFFG4GFGGGAFCHGGEEEEEHH22EE2FHHFHGHGGHHHHHHGHHFFGHHHHFHH5GHHHHFF/>EHHHH2FGFHH11?FGFEFGCE/BBCCHGCGHHGCCHHHHHFDGHHHGHHGGFGAFGHHHGHHHGDHHG1A-CF<CGHBGHGGGHFHFGEDHHGH/G0CCGEGGGGGGG9EGGCFGGGGFFBFGGGGGGEFFFEFFFFFFF-9EFF/BFFFFFFFEFFA9FBFEFFAFFFF/B/F9
@M05620:37:000000000-D9766:1:1101:22631:7777 1:N:0:27
ACCACACCTTCTACAATGAGCTGCGTGTGGCTCCCGAGGAGCACCCCGTGCTGCTGACCGAGGCCCCCCTGAACCCCAAGGCCAACCGCGAGAAGATGCCCAGGTGAGTGGCCCGCTACCTCTTCTGGTGGCCGCCTCCCTCCTTCCTGGCCTCCCGGAGCTGCGCCCTTTCTCACTGGTTCTCTCTTCTGCCGTTTTCCGTAGGACTCTCTTCTCTGACCTGAGTCTCCTTTGGAACTCTGCAGGTTCTA
+
CCCDCDDDFFFFGFGGGGGGGGHHGGGEHGHHHGGGGGGGGHHHHGGGGGGGHHHHHHHGGGGGGGGGGGGHHHHGGGGHGHHHHGGGGGGGGGHHHHHHHHHGHHHHHHGGHHGGGGGHHHHHHHHHHHGHHGGGGGHGHHGHHGGGGGGGGGGGGG-ACGGGGGFFFFFFFFFFFFFFFFFFHFFHFFHHFFFFFFFFFFFFFBFFFFFFHFHFHHFFFHFFFFFFHFFFHFFFFFFFFHFFFFFFFFF
@M05620:37:000000000-D9766:1:1101:14462:7781 1:N:0:27
ACCACACCTTCTACAATGAGCTGCGTGTGGCTCCCGAGGAGCACCCCGTGCTGCTGACCGAGGCCCCCCTGAACCCCAAGGCCAACCGCGAGAAGATGCCCAGGCGAGTGCCCCGCTACCTCTTCTGGTCGCCGCCTCCCTCCTTCCTGGCCTCCCGCCCCTTCTCCCTTGCTCACTGGTTCTCCCTTCTGCCGTTTTCCGTCGTCCTCTCTTCTCTGACCTGTGTCTCCTTTGGAAGTCTTCAGGCTCTA
+
DCCDDCCCFFFFGGGGGGGGGGHHGGGFHGHHHGGGGGGGGHHHHGGGGGGGHHHHHHHGGGGGGGGGGGGHHHHGGGGHGHHHHGGGGGGGGGHHHHE22=F/////>.1>0>-----/<000=<00=0-;.-A-CEG.//C:CGG:CFG.0..:A-;-9A.B0BBFF0/:BF0FF0/B000;0/;F/F0B:9.9/.B:.B.--...00/:000::B0:B0/00;000;F0BF/;0/;000:0B0/;:/;
@M05620:37:000000000-D9766:1:1101:25521:7782 1:N:0:27
ACCACACCTTCTACAATGAGCTGCGTGTGGCTCCCGAGGAGCACCCCGTGCTGCTGACCGAGGCCCCCCTGAACCCCAAGGCCAACCGCGAGAAGATGCCCAGGTGAGTGGCCCGCTACCTCTTCTGGTGGCCGCCTCCCTCCTTCCTGGCCTCCCGGAGCTGCGCCCTTTCTCACTGGTTCTCTCTTCTGCCGTTTTCCGTAGGACTCTCTTCTCTGACCTGAGTCTCCTTTGGAACTCTGCAGGTTCTA
+
CCCCCCCCFFFFGGGGGGGGGGHHGGGBEFHHHGGGGGGGGHHHHGGGGGGGHHHHHHHGGGGGGGGGGGGHGHHGGGGHGHHHHGGGGGGGGGHHHHHHHHHGHHHHHHGGHHGGGGGHHHHHHHHHHHGHHGGGGGHGHHGHHGGGGGGGGGGGGG@DGGGGGGFFFFFFFFFFFFFFFFFFFFFFFFFFFFDFFFFFFFFFFFFFFFFFFFFFFFFFFFFFFFFFFFFFFFFFFFFFFFFFFFFFFFF
@M05620:37:000000000-D9766:1:1101:5678:7782 1:N:0:27
ACCACACCTTCTACAATGAGCTGCGTGTGGCTCCCGAGGAGCACCCCGTGCTGCTGACCGAGGCCCCCCTGAACCCCAAGGCCAACCGCGAGAAGATGACCAGGTGAGTGGCCCGCTACCTCTTCTGGTGGCCGCCTCCCTCCTTCCTGGCCTCCCGGCGCTGCGCCCTTTCTCACTGGTTCTCTCTTCTGCCGTTTTCCGTAGGACTCTCTTCTCTGACCTGAGTCTCCTTTGGAACTCTGCAGGTTCTA
+
BBBABBBBFFFFGGGGGGDEGDHHGEFEGFHHFGGGGGGGGHHHHGGGGGGGHHHHHHHGGGGGGGGGGGGHHHHGGGGHGHHHHGGGGGFGGGHHHH2?GH<FGHHFHHGGHHCGGGGHHHHHHFHHGHGHHGGGGGHGHHGHHHGGGGGGGGGGGG-9;9BFFFFFFFFFFFFFFFFFFFFFFFFFFFFFFFFFFFFFFFFDFFFFFFFFFFFFFFFFFFFFBFFBFFFFFFFFFFFFFFFFFFFFFFF
@M05620:37:000000000-D9766:1:1101:13266:7783 1:N:0:27
GAGGCTGCTTTGGCAGAAACTCATATATTACTGCAACAGTTCCCCCTGGACCTGGAAAAGATTCTCGCCTGGCCCACAGAACCTGCCACAACTGCCAACCACTTTAAGAATGCTGCTCCCTCGTATGGTGTCCTCACACCCCATTCCTACGATCCCGGACAAGCGCCCCTTTTACCTGTATCTCCATCCTTACGTTTTTCGTACTCCTCTCTTCTCTAACATGAATTTCCCTTGTACCTTTGCAGTTTCTG
+
>A11>1BAFF@FFE111ABAA1A3A33D33DA3111BABD2BDBBE0B/0FBB0A0110B/11B22/AAEG/B0//BE0110B>A0B1B0G/1B1B11////1112BF1>11B21B1BB/0B/</0BBB1?BG>GF/1B?///01@@@21//<?EGC//<>00.>@<C-..000000<00=0=00:;0;00:;.//;C.CA.9..0/=/C9BB00;900:/0/9000;CB000/000;B/////;/9;BF/
@M05620:37:000000000-D9766:1:1101:17150:7791 1:N:0:27
GAGGCTGCTTTGGAAGAAACTCATAGATTACTGCAACAGTTCCCCCTGGACCTGGAAAAGTTTCTTGCCTGGCTTACAGAAGCTGAAACAACTACAGGATGCTACCCGTAAGGAAAGGCTCCTAGAAGACTCCAAGGGAGTAAAAGAGCTGATGAAACAATGGCAAGTAAGTCAGGCATTTCCGCTTTAGCACTCTTGTGGATCCAATTGAACAATTCTCAGCATTTGTACTTGTAACTGACAAGCCAGGG
+
>3>AAACAFFFFGGGGCGGFGEBEBGFHHFHFGHGBHHHAGHFHHGGGHFHFH2GEGHGHFHHHHHGHHHHFGHFHHHHHHHHHHHGFHHGHFGFFHGGHFHHGHHHGGGGHBFHHFFGHHGHGHHHGGHHHHHGGFGHGGGGHHHGHHHHHHHHHGHHHHGGGHHGHHHGHHHHHHHHHHHGGGGGGGHFBDGHGHHHHGHHHHHFHHFGHHHFGFHHHHHHHHHHHFGCHGGGGFFFFFGGGFGGGFGG
@M05620:37:000000000-D9766:1:1101:13255:7801 1:N:0:27
ACCACACCTTCTACAATGAGCTGCGTGTGGCTCCCGAGGAGCACCCCGTGCTGCTGACCGAGGCCCCCCTGAACCCCAAGGCCAACCGCGAGAAGATGCCCAGGTGAGTGGCCCGCTACCTCTTCTGGTGGCCGCCTCCCTCCTTCCTGGCCTCCCGGCGCTGCGCCCTTTCTCACTGGTTCTCTCTTCTGCCGTTTTCCGTAGGACTCTCTTCTCTGACCTGAGTCTCCTTTGGAACTCTGCAGGTTCTA
+
BBBBBBB>BFCFGFFGGGAGGGHHGGGBAEHGHFGF?EECEHFHHGFEEEGGFHGHHGHEECCGGGGGGGGHGHHGGGGHGHHHHGGGGGBCDFGFHHHHHGHGHHHHHHGGHHGGGGGHHHHHHHHGHHGHHGGGGGHGHHGHHGGGGGGGGGGGFB:DGFFFFFFFFFFFFFFFFFFFFFFFFFFFFFFFFFFFFFFFFFFFFFFFFFFFFFFFFFBFFFF9BFFFFFFFFFFFFFFFFFFFFFFFFFF
@M05620:37:000000000-D9766:1:1101:22378:7808 1:N:0:27
AGTGCCAGCTCTCAATCGCACAGGGGACCCAGGGCCTGGCCCCTCCATCCAGAAAACCTATGACCTCACCCGCTACCTGGAGCACCAACTCCGCAGCTTGGCTGGGACCTATGTGAGTATCCAGCGTAGGAATCTGGGAGTTGGGGAGGAGTGAGGAGTTGGGGAAAGACAGTCCTAACCGTGGAGGGTTCTGGTAAATGATGGGGTGAGGAGGGGCTCTTTGGCTCCCACCAGTCCCCCTGTCTGGTCTA
+
BBBBBFFFBFFFGGGGGGGGGGHHGGGGGGHHGGGGGGHHHHGHGGHHHHGHGHHHHGHHHHHHHHHHHHHGGGGGHHHHHHHHHHHHGHHHGGGGGHHHGHHGGGHHGHHHHHHHHHHHHHHHHGGGGGHHHHHHHHHGGHHHGGGGGGGHHHHHHGHHHHGGGGGHHHHHHHHHHHHHGGGGGGGGFGGGGGGGGGGGGGGGGGFFFFFFFFFFFFFFFFFFFFFFFFFFFFFFFFFFFFFFFFFFFFB
@M05620:37:000000000-D9766:1:1101:12406:7815 1:N:0:27
AGTGCCAGCTCTCAATCGCACAGGGGACCCAGGGCCTGGCCCCTCCATCCAGAAAACCTATGACCTCACCCGCTACCTGGAGCACCAACTCCGCAGCTTGGCTGGGACCTATGTGAGTATCCAGCGTAGGAATCTGGGAGTTGGGGAGGAGTGAGGAGTTGGGGAAAGACAGTCCTAACCGTGGAGGGTTCTGGTAAATGATGGGGTGAGGAGGGGCTCTTTGGCTCCCACCAGTCCCCCTGTCTGGTCTA
+
BBABBFFFBFFFGGGGGFGFGGHHFGGGGGHHGGGGGGHHHHGHGGHHHHHHHHHHHGHHHHHHHHHHHHHGGGGGHHFHHHHHHHHHGHHHGGGGGHHHGGHGGGHHGHHHHHHHHHHHHHHHHGGGGGHHHHHHHHHGGHHHGGGGGGGHHGHHHGHHHHGGGGHHHHHHHHHHHHHHGGGGGGGGCFGGGGFGGGGGGGGGGGFFFFFFFFFFFFFFFFFFFFFFFFFFFFFFFFFFFFFFFFFFFFB
@M05620:37:000000000-D9766:1:1101:14241:7816 1:N:0:27
GAGGCTGCTTTGGAAGACACTCCTAGATTACTGCACCCGTTCCCCCTGTCCCTGGAACAGTTTCTTTCCTGGCTTACAGAAGCTGAAACCACTACAGGATGCTACCCGTAAGGACAGGCTCCTAGCAGACTCCAAGGGAGTAACCGAGCTGATGAAACAATGGCAAGTAAGTCAGGCATTTCCGCTTTAGCACTCTTGTGGATCCAATTGAACCATTCTCAGCATTTGTACTTGTAACTGACAAGCCCGGG
+
BBBBBBFBFFFFGGGGG4BFBBBGBBFH6FHHHHHCGE2ABFGHHGEF33BBGG1BF32BFHHEHH5AFGHHHH1FHHHFGHHFF3BGH1FFHHHHHFGGGHHHHHHGG/EHGF0FFGGHHGHFH33B3FHHHH3FFGHGGE332>CGGGHDGH<1?G0FGHHHHHGHHBGHHHFHHHHHHHHGGGGG0DGGHHHGHHGHGHHHHFGHHHGHH..<BFGFFGGGGGGGFGGGGGGGGGGF0CFFFGG?DGF
@M05620:37:000000000-D9766:1:1101:4272:7841 1:N:0:27
ACCACACCTTCTACAATGAGCTGCGTGTGGCTCCCGAGGAGCACCCCGTGCTGCTGACCGAGGCCCCCCTGAACCCCAAGGCCAACCGCGAGAAGATGCCCAGGTGAGTGGCCCGCTACCTCTTCTGGTGGCCGCCTCCCTCCTTCCTGGCCTCCCGGAGCTGCGCCCTTTCTCACTGGTTCTCTCTTCTGCCGTTTTCCGTAGGACTCTCTTCTCTGACCTGAGTCTCCTTTGGAACTCTGCAGGTTCTA
+
BBBBBBB>CFFFGGGGGG5BGBHGGEGBEEHHFBFE?EGGGHHHHGGGGGGGHHHGHHHA0EGGGEGGGGGHHHHGGGGHFHHHHGGCGG<BDGHFDGHHHHHGHHHHHHGGHHGGGGGHHHHHHHHHHHGHHGGGGGHGHHGHHGGGFBFGGGGGGG9AAFGGGGFFFFFFFFFFFFFFFFFFFFFFFFFFFFFFFFFFFFFDFFFFFFFFFFFFFFFFFFFFFFFBFFFFFFFFFFFFFFFFFFFFFFF
@M05620:37:000000000-D9766:1:1101:9107:7844 1:N:0:27
ACCACACCTTCTACAATGCGCTGCGTGTGGCTCCCGAGGAGCACCCCGTGCTGCTGACCGAGGCCCCCCTGAACCCCAAGGCCAACCGCGCGAAGATGCCCAGGTGAGTGGCCCGCTACCTCTTCTGGTGGCCGCCTCCCTCCTTCCTGGCCTCCCGGCGCTGCGCCCTTTCTCACTGGTTCTCTCTTCTGCCGTTTTCCGTAGGACTCTCTTCTCTGACCTGAGTCTCCTTTGGAACTCTGCAGGTTCTA
+
BBBBBBB>BFFFGGGGGG4AEGGGGGG22EGGHBFE2EEGDHHHHGGEEEFGFHHHGHH>FC?EGGGGGGGHFHHGGGGHGHHHHGGGGG/>CGGCGHHHHHHGHHHHHHGGHHGGGGGHHHHHHHHHHFGHHGGGGGGGGGGGGGGGFFGGGGGGGF-@DFFFFFFFFFFFFFFFFFFFFFFFFFFFBFFFFFFFFFFFFFFFFFFFFFFFFFFFFFBFFFF;BFF:BBFFFFFFFFFFFFFFFFFFFF:
@M05620:37:000000000-D9766:1:1101:17224:7846 1:N:0:27
ACCACACCTTCTACAATGAGCTGCGTGTGGCTCCCGAGGAGCACCCCGTGCTGCTGACCGAGGCCCCCCTGAACCCCAAGGCCAACCGCGAGAAGATGCCCAGGTGAGTGGCCCGCTACCTCTTCTGGTGGCCGCCTCCCTCCTTCCTGGCCTCCCGGAGCTGCGCCCTTTCTCACTGGTTCTCTCTTCTGCCGTTTTCCGTAGGACTCTCTTCTCTGACCTGAGTCTCCTTTGGAACTCTGCAGGTTCTA
+
BBBBBBBBFFFFGGGGGGGGFGGGGFGEEFHGHGGGGGGGEHHHHGGGFGGGHHHHHHHGGGGGGGGGGGGHHHHGGGGHGHHHHGGGGGCGGGHHHFHHHHHGHHHHHHGGHHGGGGGHHHHHHHHGHHGHHGGGGGHGHHGHHGGGGGGGFGGGGG-=BGGGGGFFFFFFFFFFFFFFFFFFFFFFFFFFFFAFFFFFFFFFFFFFFFFFFFFFFFFFFFFFFFFFFFFFFFFFFFFFFFFFFFFFFF:
@M05620:37:000000000-D9766:1:1101:15683:7851 1:N:0:27
GAGGCTGCTTTGGAAGAAACTCATAGATTACTGCAACAGTTCCCCCTGGACCTGGAAAAGTTTCTTGCCTGGCTTACAGAAGCTGAAACAACTACAGGATGCTACCCGTAAGGAAAGGCTCCTAGAAGACTCCAAGGGAGCAAAAGAGCTGATGAAACAATGGCAAGTAAGTCAGGCATTTCCGCTTTAGCACTCTTGTGGATCCAATTGAACAATTCTCAGCATTTGTACTTGTAACTGACAAGCCAGGG
+
AAAABAFBFFFFGGGGFFGGGFFFHHGHHFHGHHHHHHHEGHGHHGGGHFHHHGHCGHHHEHHHHHGHHHHHGHHHHHHHHEHHHHHHHFHHFGC3B3FE3FBFHHFG1E?G3BCE?FCGHFE3EDGGFHHHHGHG//E///BB??FGHEGH2@FGHHBGHH20GFC1?FGHH<<0F/<<GHHGDDAFFB00<0/=D0=0<<<CG0;GF00;GCG<;CG;CCCCC0CC0;FF0;CBB0;;0FE099CF.AA
@M05620:37:000000000-D9766:1:1101:15499:7852 1:N:0:27
ACCACACCTTCTACAATGAGCTGCGTGTGGCTCCCGAGGAGCACCCCGTGCTGCTGACCGAGGCCCCCCTGAACCCCAAGGCCAACCGCGAGAAGATGCCCAGGTGAGTGGCCCGCTACCTCTTCTGGTGGCCGCCTCCCTCCTTCCTGGCCTCCCGGCGCTGCGCCCTTTCTCACTGGTTCTCTCTTCTGCCGTTTTCCGTAGGACTCTCTTCTCTGCCCTGAGTCTCCTTTGGAACTCTGCAGGTTCTA
+
BBBBBBBACFFFGFGBGG5FGGGHEEG24EGFHDEF?EG?2GHGHGGG1EFFFGBGHFFEE@0EGGGGGEFHHHHGGDEHEHHHEFFEGC/B/ACCGDHHHFHGGHHHHHFGHHGGGCDHHHHHHHFGHHGHGGGGGFHGHFEHGFGGGGFGGGGFDG-:ABBFBBF?BFFFFF/BFFFFFFFBFFFFFFFFFBFFFFFFFFFDF/FFFFFFFFFFFF/BEFF..BFBFFFFFFB//BFFFFFBBFFFFFB
@M05620:37:000000000-D9766:1:1101:4183:7859 1:N:0:27
AGTGCCAGCTCTCAATCGCACAGGGGACCCAGGGCCTGGCCCCTCCATCCAGAAAACCTATGACCTCACCCGCTACCTGGAGCACCAACTCCGCAGCTTGGCTGGGACCTATGTGAGTATCCAGCGTAGGAATCTGGGAGTTGTGGAGGAGTGAGGAGTTGGGGAAAGACAGTCCTAACCGTGGAGGTTTCTGGTAAATGATGGGGTGAGGAGGCGCTCTTTGGCTCCCACCAGTCCCCCTGTCTGGTCTA
+
AAAAAFF1AFFFGFGGGCFCECGG0EFEEG00B0BE/FGGGHGCEGGHHHFHF01FCEF1FH2FGGH1FG0EE>>EG1GC0BGFHG0>?GHFFGGCGHHHGC1///FGEHFG1222F1FDGHH10<??CFBGC1F11?0<??1<</1....<>1101AGGH/AGCA<.:GC/GGFGHHCG;C.-.9..;C9C09FF0;B0BFG;A..;9.:9BF-9@@BAB9/BB/;E-BABFFFF/BF?-9:9F;;B9B/
@M05620:37:000000000-D9766:1:1101:25793:7860 1:N:0:27
GCGGCTGCTTTGGAAGAAACTCATAGATTACTGCAACAGTTCCCCCTGGACCTGGAAACGTTTCTTGCCTGGCTTACAGAAGCTGAAACAACTACAGGATGCTACCCGTAAGGACAGGCTCCTCGCCGACTCCACGGGAGTCCCCGAGCTGCTGCCACAATGGCAAGTAAGTCAGGCATTTCCGCTTTCGCACTCTTGTGGATCCAATTGCACCCTTCTCAGCATTTGTACTTGTAACTGCCAAGCCAGGG
+
AAAAAAD>FFDB44B4BABBGGFHBGDFGGGHGG3BBBFBFGHHHGFFFFFFGHGBB33BBFGHHFGGHHHEGFG3FGH5BGGGHDFGF3BFFBFGH3FGHHHG3FFAE>EGH3BFGGGHHGH0EC/B/BCGH1F/</<CG01<?@CGGGF1<G1>GH.GHD/CCCEH00DGHD0CHHHHHHBDGGGG0CACBGGGGGGGGGGGGGGGGG0CF/.;CBFFBFFFEBFFFFFFFFFFFFFF/;FFFFFFFFF
@M05620:37:000000000-D9766:1:1101:14722:7864 1:N:0:27
AGTGCCAGCTCTCAATCGCACAGGGGACCCAGGGCCTGGCCCCTCCATCCAGAAAACCTATGACCTCACCCGCTACCTGGAGCACCAACTCCGCAGCTTGGCTGGGACCTATGTGAGTATCCAGCGTAGGAATCTGGGAGTTGGGGAGGAGTGAGGAGTTGGGGAAAGACAGTCCTAACCGTGGAGGGTTCTGGTAAATGATGGGGTGAGGAGGGGCTCTTTGGCTCCCACCAGTCCCCCTGTCTGGTCTA
+
CCBCCFFFCFFFGGGGGGGGGGHGGGGGGGHHFGGGGGHHHHGHGGHHHHHHHFHHHGHHHHHHHHHHHHHGGGEGHHHHHHHHHHFHGHHHGGGGGHHHGHHGGGHHGHHHHHHHHHHHHHHHHGGGGGHHHHHHHHHGGHHHGGFFGGGHHGHHHGHHHHGGGGHHHHHHHHHHHHHHGGGGFGGGEGGGGGGGGGGGGGGGGGFFFFFFFFFFFFFFFFFFFFFFFFFFFFFFFFFFFFFFFFFFFFB
@M05620:37:000000000-D9766:1:1101:15220:7865 1:N:0:27
ACCACACCTTCTACAATGAGCTGCGTGTGGCTCCCGAGGAGCACCCCGTGCTGCTGACCGAGGCCCCCCTGAACCCCAAGGCCAACCGCGAGAAGATGCCCAGGTGAGTGGCCCGCTACCTCTTCTGGTGGCCGCCTCCCTCCTTCCTGGCCTCCCGGAGCTGCGCCCTTTCTCACTGGTTCTCTCTTCTGCCGTTTTCCGTAGGACTCTCTTCTCTGACCTGAGTCTCCTTTGGAACTCTGCAGGTTCTA
+
DDDDDDDCFFFFGGGGGGGGGGHHGGGEEGHHHGGGGGGGGHHHHGGGGGGGGHGHHHHGGGGGGGGGGGGHGHHGGGGHGHHHHGGGGGGGGGHHHHHHHHHGHHHHHHGGHHGGGGGHHHHHHHHHHHGHHGGGGGHGHHGHHGGGGGGGGGGGGG-AFGGGGGFFFFFFFFFFFHFFFFFFFFFFHHHHFFFFFFFFFFFFFFFFFFFFHHHFFFFFFFFFFFFFFFFFHHFFFFFFFFFFFFFFFFF
@M05620:37:000000000-D9766:1:1101:20052:7866 1:N:0:27
ACCACACCTTCTACAATGAGCTGCGTGTGGCTCCCGAGGAGCACCCCGTGCTGCTGACCGAGGCCCCCCTGAACCCCAAGGCCAACCGCGAGAAGATGCCCAGGTGAGTGGCCCGCTACCTCTTCTGGTGGCCGCCTCCCTCCTTCCTGGCCTCCCGGAGCTGCGCCCTTTCTCACTGGTTCTCTCTTCTGCCGTTTTCCGTAGGACTCTCTTCTCTGACCTGAGTCTCCTTTGGAACTCTGCAGGTTCTA
+
BBBBBBBBFFFFGGGGGGGGGGHHGGGFGGHGHGGGGGGGGHHHHGGGGGGGHHHHHHHGGGGGGGGGGGGHHHHGGGGHGHHHHGGGGGGGGGHHHHHHHHHGHHHHHHGGHHGGGGGHHHHHHHHHHHGHHGGGGGHGHHGHHGGGGGGGGGGGGGAGFGGGGGFFFFFFFFFFFFFFFFFFFFFFFFFFFFFFFFFFFFFFFFFFFFFFFFFFFFFFFFFFFFFFFFFFFFFFFFFFFFFFFFFFFFB
@M05620:37:000000000-D9766:1:1101:16665:7871 1:N:0:27
AGTGCCAGCTCTCAATCGCACAGGGGACCCAGGGCCTGGCCCCTCCATCCAGAAAACCTATGACCTCACCCGCTACCTGGAGCACCAACTCCGCAGCTTGGCTGGGACCTATGTGAGTATCCAGCGTAGGAATCTGGGAGTTGGGGAGGAGTGAGGAGTTGGGGAAAGACAGTCCTAACCGTGGAGGGTTCTGGTAAATGATGGGGTGAGGAGGGGCTCTTTGGCTCCCACCAGTCCCCCTGTCTGGTCTA
+
AAB?ADDFAFFFGGFGGEFFGGGHGGGEAEGH2EEGGGHHAGGHGGHHHHHHEFBGHGHBHHEHHHHFHHHGGEEEHHHH2FHHHHHGGHHHGGGGGHHGGHHFEDHH/GGHHHHHHHHBGHGHHGBEGGHFHHHGHHAFGHHFCCCCFAEHFBGHCGHH0/<::A.GFHGHHHHHHGHHGGGGDGGGAFGGGGGEFGGGFGGGEGFFFFFFFFFFFAFFFF/BF/;AFFFFFFFFFFFFFEFFF/;FFFB
@M05620:37:000000000-D9766:1:1101:20037:7877 1:N:0:27
ACCACACCTTCTACAATGAGCTGCGTGTGGCTCCCGAGGAGCACCCCGTGCTGCTGACCGAGGCCCCCCTGAACCCCAAGGCCAACCGCGAGAAGATGCCCAGGTGAGTGGCCCGCTACCTCTTCTGGTGGCCGCCTCCCTCCTTCCTGGCCTCCCGGAGCTGCGCCCTTTCTCACTGGTTCTCTCTTCTGCCGTTTTCCGTAGGACTCTCTTCTCTGACCTGAGTCTCCTTTGGAACTCTGCAGGTTCTA
+
AAAAAAAAFFFFGGGGFGGBG1F1EAEEHCFGFGGFEGECEHHHHGEGEEGEGHGFHHHGEEGGCEEEGGGHHGHGGGGGGFHHHGGEG/@CCFGHHHHHHEFGHGFFHGFEGH@CGCGGHFHHGFDGHFCEGCCGGGHGFFGHHEFG0FGGEGGGF?-;AF/99-B@@EFFFBBFB/BFFFFFFFBFFFFBB@BFFFFFBFABBFFFFFFBFFFFFBBFFB-99FFFFFFFF/FBFFFF//BBFFABFFB
@M05620:37:000000000-D9766:1:1101:25788:7879 1:N:0:27
GAGGCTGCTTTGGAAGAAACTCATAGATTACTGCAACAGTTCCCCCTGGACCTGGAAAAGTTTCTTGCCTGGCTTACAGAAGCTGAAACAACTTCCGAATGCTACCCGTAAGGAAAGGCTACTAGAAGACTCCAAAAAAGTAAACAAGATAAAGAAACAATGACAAGTAAGTCAGGCATTTCAGCTTTAGCACTCTTGTGGATCCAATTGAACAATTCTCAGCATTTGTACTGTTAACTGACAAGCCAGGG
+
AABC>AFBFFDBGBABGGFGGGHHHGHHHHFFHH4FFH2FGDDFFEEEEGCGHHGHA32FBEHDGHHBBD3BFGH33BBFHHBGH33FBFEHH5F@>>1B33FF3BGE1>EB3BBC00?F3B3?FE3DBFDGE?B3///?2DFF33/@2<2@2@FF2GFGFB11?DG?<G??@<?F>G11FFBGB1111=F1<<<==<=0.<<<C<<00G;:CGG<00;;:<C00:0;0:00000;009;BFF;;;AF.C.
@M05620:37:000000000-D9766:1:1101:14424:7889 1:N:0:27
ACCACACCTTCTACAATGAGCTGCGTGTGGCTCCCGAGGAGCACCCCGTGCTGCTGACCGAGGCCCCCCTGAACCCCAAGGCCAACCGCGAGAAGATGCCCAGGTGAGTGGCCCGCTACCTCTTCTGGTGGCCGCCTCCCTCCTTCCTGGCCTCCCGGCGCTGCGCCCTTTCTCACTGGTTCTCTCTTCTGCCGTTTTCCGTAGGACTCTCTTCTCTGACCTGAGTCTCCTTTGGAACTCTGCAGGTTCTA
+
CCCCCDCCFFFFGFGGGGGGGGHHGEGBCEHHHGGGGGEGGHHHHGGGGGGGGHHHHHHGGGGGGGGGGGGHHHHGGGGHGHHHHGGGGGFGGGHHHHHHHHHGHHHHHHGGHHGGGGGHHHHHHHHGHHGHHGGGGGHGHHGHHGGGGGGGGGGGGG-CDFFFFFFFFFFFFFFFFFFFFFFFFFFFFFFFFFFFFFFFFFFFFFFFFFFFHHHFHFBFFFF/BFFFFFFFFFFFFFFFFFFFFFFFFFB
@M05620:37:000000000-D9766:1:1101:23815:7893 1:N:0:27
AGTGCCAGCTCTCAATCGCACAGGGGACCCAGGGCCTGGCCCCTCCATCCAGAAAACCTATGACCTCACCCGCTACCTGGAGCACCAACTCCGCAGCTTGGCTGGGACCTATGTGAGTATCCAGCGTAGGAATCTGGGAGTTGGGGAGGAGTGAGGAGTTGGGGAAAGACAGTCCTAACCGTGGAGGGTTCTGGTAAATGATGGGGTGAGGAGGGGCTCTTTGGCTCCCACCAGTCCCCCTGTCTGGTCTA
+
1>1AAD1FAFFDAGGB1AEFAEFFFGGGEEHHGGE/FAGACGGFGGCF1FGGG01BFE0FHHFHEH@FGHHGGE//FGHGHHH/0?GHGBGHGAEG@FHHGHHGA/FGGGHHHHHHHHHHGHHBGGEGGGHHHHHHHB?FGHFBC<FCGGGHCGHFGCHHH/<CEGHHHHHHHGHHGHHEGFG@GE??.;AFGGGGGGGGGGGGGGF@FFFFFF@@@?FFFFEFFFFFFFFFFFFFFFFF@FFFFFFFFFF
@M05620:37:000000000-D9766:1:1101:6250:7900 1:N:0:27
ACCACACCTTCTACAATGCGCTGCGTGCGGCTCCCGAGGAGCACCCCGTGCTGCTGACCGAGGCCCCCCTGAACCCCAAGGCCAACCGCGCGAAGATGCCCAGGTGAGTGGCCCGCTACCTCTTCTGGTGGCCGCCTCCCTCCTTCCTGGCCTCCCGGAGCTGCGCCCTTTCTCACTGGTTCTCTCTTCTGCCGTTTTCCGTAGGACTCTCTTCTCTGACCTGAGTCTCCTTTGGAACTCTGCAGGTTCTA
+
BBBBBBB3BCFFGGGGGG4AEEGGGEE22AEEEAFE?EEEEHHHHEEAEEGGFHHGHHH>>/EEGGGGGGGHGHHGD/EHGHHHHGGGCG/ADGGCHFFGHHHGHHHHHHGGHHGGGGGHHHHHHHHHHHDHHGGGGGFGGFGGGGBFFGGGGFEGF?-;BFFFB;ABBFFFFFFFFFFFFBFFFFFFFFFFFBDDFFFFFFFFFFFFFFFFFFFFFFBFFFF;FFF/;FFFFFFFFFFFFEFFFFFFFFF
@M05620:37:000000000-D9766:1:1101:5471:7902 1:N:0:27
AGTGCCAGCTCTCAATCGCACAGGGGACCCAGGGCCTGGCCCCTCCATCCAGAAAACCTATGACCTCACCCGCTACCTGGAGCACCAACTCCGCAGCTTGGCTGGGACCTATGTGAGTATCCAGCGTAGGAATCTGGGAGTTGGGGAGGAGTGAGGAGTTGGGGAAAGACAGTCCTAACCGTGGAGGGTTCTGGTAAATGATGGGGTGAGGAGGGGCTCTTTGGCTCCCACCAGTCCCCCTGTCTGGTCTA
+
AAA3AFFFBFFFGFGGGGGCGGHGGGGGGGHHFFGGGGHHHHGHGGHHHHHHHHHGHGHHHGHHHHHHHHHGGEGGHHHHGHHHHHA?EHHFEGEGEHGHGHHGGGHHGHHHHHHGGHGHHHHHHGGGGGFGHHHHHHCFEHHHGGAACAEGHBGHGGHHHHGGCEECGHGCCGFHFHHHGGEGAFGG;FGGGFCGFGFFGGGGGGFFEFFFFFFFFFFFFFFFFFFFFFFFFFFFFFFFFFFFFFFFFFB
@M05620:37:000000000-D9766:1:1101:6612:7912 1:N:0:27
GAGGCTGCTTTGGAAGAAACTCATAGATTACTGCAACAGTTCCCCCTGGACCTGGAAAAGTTTCTTGCCTTGCTTACAGAAGCTGAAACAACTCCCGGGTGCTACCCGTAAGGAAAGGCTCCTAGAAGACTCCAAGGGAGTAAAAGAGCTGATGAAACAATGCCAAGTAAGTCAGGCATTTCCGCTTCAGCACTCTTGTGTATCCCATTGAACAATTCTCAGCATTTTTACTTGTCTTTGACACGCCAGGG
+
A?AB>AFAFBDDGB5BFGFGGGHHHGHHHHFFFHBGFHADGDDBBEAEEGBGHHEG332FBGHFHHHBBB5BBGHBA5BDGGAFG33GBFAGH3BF1>/B/1BBGHH??>????FCB0?B0?3BBBGBBF?BF2FB??/B?B?DG@/@F@2<@FD22GGGF11?<CG1<??<?1=<><<1=>1>A...==D0.0<=00=0/<<=GC0:00:0;CC00<;<;0;;00000.009000009;9CB0.;;E;;A
@M05620:37:000000000-D9766:1:1101:9140:7915 1:N:0:27
ACCACACCTTCTACAATGAGCTGCGTGTGGCTCCCGAGGAGCACCCCGTGCTGCTGACCGAGGCCCCCCTGAACCCCAAGGCCAACCGCGAGAAGATGCCCAGGTGAGTGGCCCGCTACCTCTTCTGGTGGCCGCCTCCCTCCTTCCTGGCCTCCCGGCGCTGCGCCCTTTCTCACTGGTTCTCTCTTCTGCCGTTTTCCGTAGGACTCTCTTCTCTGACCTGAGTCTCCTTTGGAACTCTGCAGGTTCTA
+
BBBBBBBBFFFFFGGFGG5BGGHHGFGBGFHGHGGGGGGFGHHHHGGGGEGGHHHHHHHGGGGGGGGGGGGHHHHGGGGHGHHHGGGGGGBGFGHHHHHHHHGGHHGFHHGGHHGGFGGHHGHGGFHHHHGFHGCGGGHGHHGHHGGGFGGGGGGGFF-:B>=DCFFFAFFFFFFFFFFFFFFFFFFFFFFFFFDFFFFFFFFDFFFFFFFFFFFFFFFFFFFBBFFFFFFFFFFFFFFFFFFFFFFFFFB
@M05620:37:000000000-D9766:1:1101:23200:7918 1:N:0:27
ACCACACCTTCTACAATGAGCTGCGTGTGGCTCCCGAGGAGCACCCCGTGCTGCTGACCGAGGCCCCCCTGAACCCCAAGGCCAACCGCGAGAAGATGCCCAGGTGAGTGGCCCGCTACCTCTTCTGGTGGCCGCCTCCCTCCTTCCTGGCCTCCCGGCGCTGCGCCCTTTCTCACTGGTTCTCTCTTCTGCCGTTTTCCGTAGGCCTCTCTTCTCTGACCTGAGTCTCCTTTGGAACTCTGCAGGTTCTA
+
ABCCAABCBBBFGGGGGGFGGGHHGEGB4EBBBFFEDEAE?FDGGEEE1FEGEGFHHGHGGCCEGGGGGEAFBGHGEEFHGHFGHFFGCG?DGGHHHHGHHHGGFHGFHHGGHHGGG-AHGHHHGHHHHHGHHGGGGGHGHHGHHGGGFGGGGGGGEGGGF=FFFFFFFFFFFF0FFFFFFBFFFFFFFFFFFFFFFFFFFF.AFBFFFFFFFFFFFF0BFFF/BFFFFF0;FFFFFFFFFFF0FFFFFFB
@M05620:37:000000000-D9766:1:1101:11486:7919 1:N:0:27
AGTTCCCGCTCTCCCTCGCACAGGGGACCCAGGGCCTGGCCCCTCCATCCAGAAAACCTATGACCTCACCCGCTACCTGGAGCACCAACTCCGCAGCTTGGCTGGGACCTATGTGAGTATCCAGCGTAGGAATCTGGGAGTTGGGGAGGAGTGAGGAGTTGGGGAAAGACAGTCCTAACCGTGGAGGGTTCTGGTAAATGATGGGGTGAGGAGGGGCTCTTTGGCTCCCACCAGTCCCCCTGTCTGGTCTA
+
>AA1>B@1>DDAGG1GGEGCEGHGGEEFGEHHFEGEFFHHHHGHGGGHHHHHHFFGHGFHGFHHHEFHHHHEG>EEHHHHBGHHHH0FEHHFEGCGEHGHGHHGGGHHGHHHHHHGHHHHHHHHHGGAGGDGHHHHGHGFGHHHGGEGGCCGHDGHFGHHHHGGGGHHHHGGGGGGGFGGGGGG?EGGFGGGGGGFFFFFFFFFFFF@EFFFFF@<@@FFFFFFFFFFFFFFFFFFFFFF@FFFFFFFFF/
@M05620:37:000000000-D9766:1:1101:6600:7926 1:N:0:27
GAGGCTGCTTTGGAAGAAACTCATAGATTACTGCAACAGTTCCCCCTGGACCTGGAAAAGTTTCTTGCCTGGCTTACAGAAGCTGAAACAACTACAGGATGCTACCCGTAAGGAAAGGCTCCTAGAAGACTCCAAGGGAGTAAAAGAGCTGATGAAACAATGGCAAGTAAGTCAGGCATTTCCGCTTTAGCACTCTTGTGGATCCAATTGAACAATTCTCAGCATTTGTACTTGTAACTGACAAGCCAGGG
+
A>1AAAFAFFFFG1FG1GGGFGHHHHHFDGHHHHGDEHHDGHHHFEGFFAFGHHHHHEBFGHHHHHHHHHHGHHHHHHHHHBFGHHHHHHEHHCG1B00B1FGGHHHGFG/F1GGHHHGHHGHFHGH1<F1FHHBGGGGG<<DDHHGHGFFBHFHHHHCHHHFGHHGHHGHHHHHHHHHHHHHCGGGG1FGHHGHB0DD0.GFGH0CGHECHHF/GHGGFFHHHHHHGGFHFGGGGBFFGBFGF;EG9FFG
@M05620:37:000000000-D9766:1:1101:23195:7937 1:N:0:27
ACCACACCTTCTACAATGAGCTGCGTGTGGCTCCCGAGGAGCACCCCGTGCTGCTGACCGAGGCCCCCCTGAACCCCAAGGCCAACCGCGAGAAGATGCCCAGGTGAGTGGCCCGCTCCCTCTTCTGGTGGCCGCCTCCCTCCTTCCTGGCCTCCCGGCGCTGCGCCCTTTCTCACTGGTTCTCTCTTCTGCCGTTTTCCGTAGGCCTCTCTTCTCTGACCTGAGTCTCCTTTGGAACTCTGCAGGTTCTA
+
AABBAABBBBFFGFFGGGBFGGHHGEEGAEHHHFFGFGGGFHHHHGGEAEBFHHHGFGHEEEEGFFGEFC1BCGHG//EHFE/FEFEFC//><CHGBGHHEFHGHHHHHHEFGHCG?<<>GHFHHHEGGFDFGCGGGGHGEHGGFGFEFGFGFGGEEA-@B-BADA?FFFFFFFFFFFFF/:9BFF/B;/B9FDD;9.BFAB..?9;;AFFFEFBBB/FFEFF/.9/;/9//BFFFFFBFFFFFFFFFFFB
@M05620:37:000000000-D9766:1:1101:4970:7941 1:N:0:27
AGTCCCACCTCTCCATCGAACAGGGGACCCAGTCCCCGGCCCCTCCAGCCAGTAAACCTGTGACCTCACCCGCTACCTGGGGCACCCCCTACGCACCTTGGCCGGGAACTATGTCAGTATCCAGCCTAGGAATCTGGGAGTTGGGGCGGCGTGCGGCGTAGCGGACCGCCCGTCCTCACCGTGGCGGGTTCTGGTAAATGATGCGGTGAGGAGGCGCTCTTTGGATCCCACCAGTCCCCCTGTCTGGTCTA
+
1>>1>B11>BFFGEGE1AA1B0F0F0000A001AB1/AAF/EEAEG01BA0B1AADDFF0DB2DGDBFGG0/>//>FE@B/>?EEFG>EE/B?>//>B<11B1>>><<CH1FFD>@?<FBGH1?F/?1?G11>GFFD00.>FFG--.:@-;;:.9@-9;-9-@@---;9@-9@BFB/9AFBFF?-9?-9AFFFFB;BFFF/F//;;A@?F?/9A--;@BABFBFBFFBF/FFEFF/BFFF@FFFFFFFFF/
@M05620:37:000000000-D9766:1:1101:26322:7942 1:N:0:27
ACCACACGTCCTACCTCTAGCCTCGTGCCTTTATCTCGTACGCCTCCTTTTGCCTGGCCAACAGACCACTGCTTCCAAAGAAAAAACTGCATAAACAAAACTCAATTTACTACACCTCTACCTCTCCTTCTTAGCTCCTACCTCTTTCTGTGCCCCCCTCAATTTTCTCCCTTCCCCCTTTATCACTACATCACTCTTGCCCTCACATCTCGCTCCTCGACAACAGCTCCCGCAATCCATACGTCGATGTC
+
AAAAAAADFA>1BF1ABB1BBB1BBBAAAFD1FD2DGGCF0/BE0/B0A2BFF1BB/0BB/AA000A0AA1111B@BD10B0BF0//1111121111/>001@11>222B1>1100001BB1<1B001111121111111<01111122222110////?01111111<1001000<.-.00000000//000<<00000/0/...00000.:...//..-9-;./.0//;.----/-///--:----9-/
@M05620:37:000000000-D9766:1:1101:10796:7947 1:N:0:27
AGTGCCAGCTCTCAATCGCACAGGGGACCCAGGGCCTGGCCCCTCCATCCAGAAAACCTATGACCTCACCCGCTACCTGGAGCACCAACTCCGCAGCTTGGCTGGGACCTATGTGAGTATCCAGCGTAGGAATCTGGGAGTTGGGGAGGAGTGAGGAGTTGGGGAAAGACAGTCCTAACCGTGGAGGGTTCTGGTAAATGATGGGGTGAGGAGGGGCTCTTTGGCTCCCACCAGTCCCCCTGTCTGGTCTA
+
BBABBFFFBFFFGGGGGGGGGGHHGGGGGGHHGGGGGGGHHHGHGGHHHHHHGHHHHGHGHHGHHHHHHHHGGGGGHHHHHHHHHHHHGHHHGGGGGHHHGHHGGGHHGHHHHHHHHHHHHHHHHGGGGGGHHHHHHHHGGHHHGGGGGGGHHHHHHGHHHHGGGGHHHHHHHHHHHHHHGGGGGGGGAFFGGGCFGGGGGGGGGGFFFFFFFFFFFFFFFFFFFFFFFFFFFFFFFFFFFFFFFFFFFFB
@M05620:37:000000000-D9766:1:1101:10172:7953 1:N:0:27
ACCACCCCTTCTCCAATGCGCTGCGTGCGGCTCCCGAGGCGCCCCCCGTGCTGCTGCCCGAGGCCCCCCTGACCCCCAAGGCCACCCGCTCGGCGGTTCCCCGGTGACTTGCCCGCTACCCCTTCTTGGGGCCCCCTCCCTCCTTCCTGGCCTCCCGGTGCTGCGCCCCCCCTCATCGCTTCTCTCTTCTCCCGTTTTCCGTGGGGCTCTCTTCTCTTACCTGACTCCCCCCTGTCCCTCTGCCTGGTCTA
+
A1>>A1>11BCFAGG13B10A0A0EBA00/AAB/B//AEE/A>/EEE///?/@B1B1B//>>/>F?EEG//BB?FCG//????GCGG<A--<-.--:-;/0/-;-;C00000/9;A@--/.;.:C009/;-;------B-;--;/9FFF/--9;---;---/;/9@B-----;B-///----;//////;///;;99-//-;-;@--9;9///9/9/////;9//;F/A:---:9//B/;FF/9/;-;FF/
@M05620:37:000000000-D9766:1:1101:5857:7957 1:N:0:27
ACCACACCTTCTACAATGCGCTGCGTGCGGCTCCCGAGGAGCACCCCGTGCTGCTGACCGAGGCCCCCCTGAACCCCAAGGCCAACCGCGCGAAGATGCCCAGGTGAGTGGCCCGCTACCTCTTCTGGTGGCCGCCTCCCTCCTTCCTGGCCTCCCGGCGCTGCGCCCTTTCTCACTGGTTCTCTCTTCTGCCGTTTTCCGTAGGACTCTCTTCTCTGACCTGAGTCCCCTTTGGAACTCTGCAGGTTCTA
+
AAAAAAA>1BCFGGGFBGA1E0ECGEE0AAEFEABE/EFCEHHHHGG/BEFGGFGHHHF//E@EFEEGGEAFHFHGGCFHEHHHHGGGGC@CGCG.FFBGHHHG<FFG<DEEHEGGG?CGHHFHHHHGBGFHG@@GGGGFGGGFGGGGFBAFGGGGB@-@@?;B@@F?@FFFFFFFFFB9FFFFFFFF9:BBF@FFFFFFBFFBBFFFFFFFFFF////;BBB/-9B/;9B9BFEFBFFFFFFFBAFBFF/
@M05620:37:000000000-D9766:1:1101:10157:7964 1:N:0:27
ACCACACCTTCTACAATGAGCTGCGTGTGGCTCCCGAGGAGCACCCCGTGCTGCTGACCGAGGCCCCCCTGAACCCCAAGGCCAACCGCGAGAAGATGCCCAGATGAGTGGCCCGCTACATCTTCTGGTGGCCGCCTCCCTCCTTCCTCGCCTCCCGCCGATCCGCCCTTTCTCACTGGTTCTCTCTTCTGCCGTTTTCCGTAGAACTCTCTTCTCTGACATCTGTCTCCTTTGGAACTCTGCAGGTTCTA
+
AABBBBAAFFFFGGGGGGGAFAGCEEEEHFGFFGGGGGGGGHGHHGEEEFGEHFGHGHFCGEEGGGGGGGGHGHEEGGGHGGHHHGGGGCDGCFFGHHHHHH//??1?1?FEHF-CG@@1>FFB<D0<<<EHHGGGDD.CGHGG00/C0C@@DFEGG--;-9-.9EDBBFFFFFFFFBFFFFFFBFF/;;BFFB.AF?//A9;9.;F9FFFFFBBFFB/;/;//;/99B/9BFFFBBF//B/BFF.AFFF;
@M05620:37:000000000-D9766:1:1101:7355:7966 1:N:0:27
AGTGCCAGCTCTCAATCGCACAGGGGACCCAGGGCCTGGCCCCTCCATCCAGAAAACCTATGACCTCACCCGCTACCTGGAGCACCAACTCCGCAGCTTGGCTGGGACCTATGTGAGTATCCAGCGTAGGAATCTGGGAGTTGGGGAGGAGTGAGGAGTTGGGGAAAGACAGTCCTAACCGTGGAGGGTTCTGGTAAATGATGGGGTGAGGAGGGGCTCTTTGGCTCCCACCAGTCCCCCTGTCTGGTCTA
+
BCABCFFFDFFFGGGGGGGGGGHHGGGGGGHHGGGGGGHHHHGHGGHHHHHHHHHHHGHHHHHHHHHHHHHGGGGGHHHHHHHHHHHHGHHHGGGGGHHHGHHGGGHHGHHHHHHHHHHHHHHHHGGGGGHHHHHHHHHGGHHHGGEGGGEGHGHHHGHHHHGGGGHHHHHHHHHHHHHHGGGGGGGGCFGGGGFGGGGGGHHGGGFFFFFFFFFFFFFFFHHFFFFFFFFFFFFFFFFFFFFFHHFFFFB
@M05620:37:000000000-D9766:1:1101:21650:7970 1:N:0:27
AGTGCCAGCTCTCAATCGCACAGGGGACCCAGGGCCTGGCCCCTCCATCCAGAAAACCTATGACCTCACCCGCTACCTGGAGCACCAACTCCGCAGCTTGGCTGGGACCTATGTGAGTATCCAGCGTAGGAATCTGGGAGTTGGGGAGGAGTGAGGAGTTGGGGAAAGACAGTCCTAACCGTGGAGGGTTCTGGTAAATGATGGGGTGAGGAGGGGCTCTTTGGCTCCCACCAGTCCCCCTGTCTGGTCTA
+
ABAAAFFFBFFFGGGGGGGFGGHGGGGGGGHHGGGGGGHHHHGHGGHHHHHHHHHHHGHHHHHHHHHHHHHGGEEGHHHHFHHHHHHEGHHGEFGGGHHHGHHGGGHHGHHHHHHHHHHHHHHHHGGGGGHHHHHHHHFGGHHHGGAFGGEHHGHHBGHHHHGGGGGHHHHHHHHHHHHHGGGGGGGGEGGGGGGGGGGGGGGGGGFFFFFFFFFFFFFFFFFFFFFFFFFFFFFFFFFFFFFFFFFFFFF
@M05620:37:000000000-D9766:1:1101:19324:7992 1:N:0:27
ACCACACCTTCTACAATGAGCTGCGTGTGGCTCCCGAGGAGCACCCCGTGCTGCTGACCGAGGCCCCCCTGAACCCCAAGGCCAACCGCGAGAAGATGCCCAGGTGAGTGGCCCGCTACCTCTTCTGGTGGCCGCCTCCCTCCTTCCTGGCCTCCCGGCGCTGCGCCCTTTCTCACTGGTTCTCTCTTCTGCCGTTTTCCGTAGGACTCTCTTCTCTGACCTGAGTCTCCTTTGGAACTCTGCAGTTCTAG
+
ABBBBBBBFFFFGGGFFGGGGGHHGGGEG?HGHGG?FGGFGHHHHGGGGEGGHHHHHHHGGGGGFGGGGGGHGHGGGGGGGHHHHGGGGFDGGGHHHEHHHHHGHGHHHHGGHHGGGFGHHHHGHHHHHHGHHGGGGGHGHHGHHGGGGGGGGGGGGG-BFFFFFFFFFFFFFFFFFFFFFFFFFFFFFFFFFFFFFFFFFFFFFEFFFFFFFFFFFFFFFFFFFFFFFFFFFFFFFFFFFFFFFFFFFF9
@M05620:37:000000000-D9766:1:1101:15244:7993 1:N:0:27
AGTGCCAGCTCTCAATCGCACAGGGGACCCAGGGCCTGGCCCCTCCATCCAGAAAACCTATGACCTCACCCGCTACCTGGAGCACCAACTCCGCAGCTTGGCTGGGACCTATGTGAGTATCCAGCGTAGGAATCTGGGAGTTGGGGAGGAGTGAGGAGTTGGGGAAAGACAGTCCTAACCGTGGAGGGTTCTGGTAAATGATGGGGTGAGGAGGGGCTCTTTGGCTCCCACCAGTCCCCCTGTCTGGTCTA
+
AABBBFFFBFFFGGGGGFGGGGHFGGGGEGFHGEGGGGHHFHGHGGHHHHHHBGFFHGHHHHEHHHHHHHHEGEGGHHGFHGHEGHHHGHHHGGF@GHHHGHHEEGHHGHHHHHHHHGHHHHHHHGBEGGFHHHHHHGHGGHHHGGGGGGGHHHHHHGHHHHGGGGHHHHHHHEHHHHHHGECFGGGG;AGGGGGGGGGGGGGGGGFFFFFFFFFFF@EFFFFFFFFFFFFFFFFFFFFDFFFFFFFFFFB
@M05620:37:000000000-D9766:1:1101:19885:8004 1:N:0:27
AGTGCCAGCTCTCAATCGCACAGGGGACCCAGGGCCTGGCCCCTCCATCCAGAAAACCTATGACCTCACCCGCTACCTGGAGCACCAACTCCGCAGCTTGGCTGGGACCTATGTGAGTATCCAGCGTAGGAATCTGGGAGTTGGGGAGGAGTGAGGAGTTGGGGAAAGACAGTCCTAACCGTGGAGGGTTCTGGTAAATGATGGGGTGAGGAGGGGCTCTTTGGCTCCCACCAGTCCCCCTGTCTGGTCTA
+
ABAABFFFBFFFGGGGGGGGGGHGGGGGGGHHGGGGGFHHHHGHGGHHHHGHHHHHHGHHHGHHHHGHHHHGGFFGHHHHGHHHHHHHGHHHGGGGGHHHGHHGGGHHGHHHHHHHHHHHHHHHHGGGGGHHHHHHHHHGGHHHGGGGGGGHHHHHFGHHHHGGGGHHHHHHHHHHHHHHGGGGGGGGEGGGGGGGGGGGGGGGGGFFFFFFFFFFFFFFFFFFFFFFFFFFFFFFFFFFFFFFFFFFFFF
@M05620:37:000000000-D9766:1:1101:15052:8013 1:N:0:27
ACCACACCTTCTACAATGAGCTGCGTGTGGCTCCCGAGGAGCACCCCGTGCTGCTGACCGAGGCCCCCCTGAACCCCAAGGCCAACCGCGAGAAGATGCCCAGGTGAGTGGCCCGCTACCTCTTCTGGTGGCCGCCTCCCTCCTTCCTGGCCTCCCGGCGCTGCGCCCTTTCTCACTGGTTCTCTCTTCTGCCGTTTTCCGTAGGACTCTCTTCTCTGACCTGAGTCTCCTTTGGAACTCTGCAGGTTCTA
+
CDDDDDDDFFFFGGGGGGGGGGHHGEGEHGHHHGGGGGGGGHHHHGGGFGGGHHHHHHHGGGGGGGGGGGGHHHHGGGGHGHHHHGGGGGGGGGHHHHHHHHHFHHHHHHGGHHCGGGGHHHHHHHHHHHGHHGGGGGHGHHGHHGGGGGGGGGGGGG-<DFFFFFFFFFFFFFFFFFFFFFFFFFFFFHHFFFDFFFHFFFFFFFFFFFFFHHHFFFEFFFFBFFFFHFFFHFFFFFFFFFFFFFFEFFF
@M05620:37:000000000-D9766:1:1101:13035:8027 1:N:0:27
ACCACACCTTCTACAATGAGCTGCGTGTGGCTCCCGAGGAGCACCCCGTGCTGCTGACCGAGGCCCCCCTGAACCCCAAGGCCAACCGCGAGAAGATGCCCAGGTGAGTGGCCCGCTACCTCTTCTGGCGGCCGCCTCCCTCCTTCCTGGCCTCCCGGAGCTGCGCCCTTTCTCACTGGTTCTCTCTTCTGCCGTCTTACGTCGGACTCTCTTCTCTGACCTCAGCCTCCTTTGGAACTATGCAGGTTCTA
+
ABAABAAAFFFFFFGFGGGGGFHHGGGFHGHHHGGGGGG?FHHHHGGGEFGFHFFGHHHGGGGGGGGGGGGHHHGGGGGHGGHHGGGGGCBDCDHHHEGB22/FHHH0<1/F0/<>D--<1<0=D0G00<-A-ABAGFG.CFGGB0CB0/CFFA?AA---;9/;--.;B//BF//:B/99BFFB9BB/F/B//;.-9;/9A..---;B//99FBBF//;;/B////9;9..////://;/9B///..9/B/
@M05620:37:000000000-D9766:1:1101:19950:8042 1:N:0:27
ACCACACCTTCTACAATGAGCTGCGTGTGGCTCCCGAGGAGCACCCCGTGCTGCTGACCGAGGCCCCCCTGAACCCCAAGGCCAACCGCGAGAAGATGCCCAGGTGAGTGGCCCGCTACCTCTTCTGGTGGCCGCCTCCCTCCTTCCTGGCCTCCCGGCGCTGCGCCCTTTCTCACTGGTTCTCTCTTCTGCCGTTTTCCGTAGGACTCTCTTCTCTGACCTGAGTCTCCTTTGGAACTCTGCAGGTTCTA
+
ABBBBBBBFFFFFGGGGGGFGGGHFEFEHGHHHGGGGGGGGHHHHGGGGGGGHHHHHHHGGGGGFGGGGGGGHHGGGGGHGGHHHGGEGGGGGGHHHHHHHHHGFHHHHHFFHHGGGGGHHHHHHEHHHHGHHFGGCGHGHHGHFGGGGGFFFGGGGA--@D-DAFFFFFFFFFFFFFFFFFEFFFFFFFFFFFDAFFFFFBA.9BFFFFFFFFFFFFFFFFFFFFFFFFBBFFFFFFFFFFFFFFFFFF9
@M05620:37:000000000-D9766:1:1101:5726:8046 1:N:0:27
GAGGCTGCTTTGGAAGAAACTCATAGATTACTGCAACAGTTCCCCCTGGACCTGGAAAAGTTTCTTGCCTGGCTTACAGAAGCTGAAACACCTACCGTATGCTAAACGACAGGAAAGGCTAATAGCAGGCTGCCCGGGAGTACACGAGCGGATGACACCATGGAAAGAACGTAATGCAGGTCAGCATTAGCACTCTTGAGTATCACATTGCACACAAATCAGCATAAGTACTTATATCTGAATGGCACGGG
+
>A?A>AFBCFBFGGDC4EFBGGGHHHHFGBFFDBDEGHHHHHHGHGFFHFFFFHHHBDFBGHHGHHHFFGHFGGHGHHGFHFGGHGBGFG1BF3B1/11B344B4@@11/>>FG2300/?BB44B343//B0?0////>/?@2>>B@//</<--<<<1.><>00D0</C<CCCG.D;G0:.//;0000;:/0<0;0900;00;B00;900000;9..;;;BF;;0000;990;;////;/BB///;//;9-
@M05620:37:000000000-D9766:1:1101:5628:8055 1:N:0:27
AGTGCCAGCTCTCAATCGCACAGGGGACCCAGGGCCTGGCCCCTCCATCCAGAAAACCTATGACCTCACCCGCTACCTGGAGCACCAACTCCGCAGCTTGGCTGGGACCTATGTGAGTATACAGCGTAGGAATCTGGGAGTTGGGGAGGAGTGAGGAGTTGGGGAAAGACAGTCCTAACCGTGGAGGGTTCTGGTAAATGATGGGGTGAGGAGGGGCTCTTTCGCTCCCACCAGTCCCCCTGTCTGCTATA
+
>AABAFFFCFFFG4FGGFFGEFFGFEEGGGGHGGGGGFHHHHGHGG2GHHGGHEHHHGHHHGHHHHGFHHHGGGCFHHHFHGF?EHFHGHHHGGGGGHHHGHHFGGHHGHHHH3DF3BFG33DGH/??//@FGHHH1GFF<?GH/D.->.>0<=0CCEHHHH--;;GGHHHHGEHHHHHHGE.ACFGG.:FGG00;CG0FGFGGGGFFF.AFFF-AFCEFFF0;AAEAFFEFF.9;FFFAF.BFFF0:00;
@M05620:37:000000000-D9766:1:1101:20469:8056 1:N:0:27
GAGGCTGCTTTGGAAGAAACTGACAAATCAGTGACACAGGACCGGCGGTCCATATAACCGTACTCTAGCTGGCTACCAGAAGCTTGTACCACTACAGCATGCTAAACGTAAGGCCAGGCTCCTCGCCGACTCCCCGGGAGTCCCCGAGCTGCTGCCACCATGGCAAGTACGTCCGGCATTTCCGCTTTCGCACTCTTGTGGATCCAATTGCACCCTTCTCAGCATTTGTACTTGTAACTGCCAAGCCCGGG
+
A1AAAAFAFFFFGGGGGGGGG111B1AA111DD1FFGG0F00B//A/A/AAG2@@D2D@EB///1B111B1>/B1B0BFGGBGC100B22BB>0FCG1>BF1BB><BE00B010?GH/?GHGGHGCBC/<AEH/EGGGCGGHHHHGCGGGHFHHHGHHFHHHHGGFGGG0EGG.-:AGGGGGGGGFFFFFF9@@FFFFFFFFFFF/:FFF/BFFBFFFFF/BF9FFFFFFFFFFFFFFFFFFFFFFFF@?@
@M05620:37:000000000-D9766:1:1101:4205:8064 1:N:0:27
AGTGCCAGCTCTCAATCGCACAGGGGACCCAGGGCCTGGCCCCTCCATCCAGAAAACCTATGACCTCACCCGCTACCTGGAGCACCAACTCCGCAGCTTGGCTGGGACCTATGTGAGTATCCAGCGTAGGAATCTGGGAGTTGGGGAGGAGTGAGGAGTTGGGGAAAGACAGTCCTAACCGTGGAGGGTTCTGGTAAATGATGGGGTGAGGAGGGGCTCTTTGGCTCCCACCAGTCCCCCTGTCTGGTCTA
+
1>1>ABFFAFC3AGGGCFFFAEGCCEFGFCHHGGC/FAHCFHGHGGFHFGHGFFFHHA0GHGFHHHBHHHHGGGCEHHHFHGHAEFHEGFHHGCEGEGHHGHHFCCHHFCGHHGFGHGGHGFHHFCEGC/1FFGGHHE0F<G1B@C.<C..>CGF.<.CGFFC?E.CGHH/CCGGHHFHHGGGG?FG@;FEGGGFGGGGGGGGGGGF@E--:BF@@@@FFFFFFFFFFEFFFFFFFFFFA@EFFFFFFFFB
@M05620:37:000000000-D9766:1:1101:23444:8066 1:N:0:27
ACCACACCTTCTACAATGAGCTGCGTGTGGCTCCCGAGGAGCACCCCGTGCTGCTGACCGAGGCCCCCCTGAACCCCAAGGCCAACCGCGAGAAGATGCCCAGGTGAGTGGCCCGCTACCTCTTCTGGTGGCCGCCTCCCTCCTTCCTGGCCTCCCGGAGCTGCGCCCTTTCTCACTGGTTCTCTCTTCTGCCGTTTTCCGTAGGACTCTCTTCTCTGACCTGAGTCTCCTTTGGAACTCTGCAGGTTCTA
+
@AABBBABFFFFDGGDFGFGGGGHEAEEGEAFGDGEEG2AEEHHHGGGFEGGHHHHHHHGGGGGGGGGGGGGHHHGGGGEGHHHHGGGGGGGGGHHHGHHFFHGHHFGHHGGHHGGC@FHHHHHHHHHHHGHHGGGGGHGHHGHHGGGGGGGGGGGGD-@BGFGGGFFFFFFFFFFFFFFFFFFFFFFFFFFFFFFFFFFFFFFDFFFFFFFFFFFFFBFFFFFFFFFFFFFFFFFFFFFFFFFFFFFFFB
@M05620:37:000000000-D9766:1:1101:19158:8067 1:N:0:27
AGTGCCAGCTCTCAATCGCACAGGGGACCCAGGGCCTGGCCCCTCCATCCAGAAAACCTATGACCTCACCCGCTACCTGGAGCACCAACTCCGCAGCTTGGCTGGGACCTATGTGAGGATCCAACGTAGGAAACTGGGGGGTGGGGGGGAGTGAGGAGTTGGGGAAAAAACATCCTAAACGTGGAGGGTTCTGGTAAATGATGGGGTGAGGAAGGGCTCTTTGGCTCCCACCAGTCCCCCTGTCTGGTCTA
+
BBBBBFFFBFFFGGGGGGGGGGHHGGGGGGHHGGGGGGHHHEGHGGHHHHHHHHHHHGHHHHGHHHHHHHHGGGGGHHHHHHHHHHHHGHHHGGGGGHHHGGHGGGHHGHHHHHHH30B2BB222??<0?@F221<FH//-;;DFF--;;-:;//;/.;BFFFFEFF..-../;BFFFFF.:9E9.9;.AABFFFFFF/99/;;EFDCE.;/.;AFF.:BFFFFFFFEFB.A..;9;FFF9EF9/BFFFB/
@M05620:37:000000000-D9766:1:1101:5731:8069 1:N:0:27
GAGGCTGCTTTGGAAGAAACTCATAGATTACTGCAACAGTTCCCCCTGGACCTGGAAAAGTTTCTTGCCTGGCTTACAGAAGCTGAAACAACTACAGGTGGCTACCCGTACGGAAAGGCTCCTCGCAAACTCCAAGGGAGGGAAAGAGCTGATGAAACAATGGCAAGTAAGTCAGGCATTTCCGCTTGCGCACTCACGTGGATCCAATTGAACAATTCTCAGCATTTGTACTTATAACTGACAAGCCAGGG
+
CCBCCCFCFFFFGGGGGGGGGGHHHHHHFFHHHHHBGGHHHHHHHGGGEBGHHHHHHHHHHHHHHGHHHHHHHHHHHGHGHGFFHHFBGHHHH3F33333B11BGHC11>1>/?FEG0/30/B2//<//B2B2222/<?C//?0/0?00?11?11?<F?G1110<1<>F1>F1GH0GHGE00=.CE?..---:-;//.:...;BF09CB0;;C0C999000;;B0090;0;0;00000;/BFBF.99..;A
@M05620:37:000000000-D9766:1:1101:10618:8072 1:N:0:27
ACCACACCTTCTACAATGAGCTGCGTGTTGCTCCCGCGGAGCACCCCGTGCTGCTGACCGAGGCCCCCCTGACCCCCAAGGCCACCCGCGAGAAGCTGCCCAGGTGAGTGGCCCGCTACCTCTTCTGGTGGCCGCCTCCCTCCTTCCTGGCCTCCCGGAGCTGCGCCCTTTCTCACTGGTTCTCTCTTCTGCCGTTTTCCGTAGGACTCTCTTCTCTGACCTGAGTCTCCTTTGGAACTCTGCAGGTTCTA
+
AAAAAAAAF1CFGGE13BFGG1FF0A0E0AFF1BF00AAE/A/FGGGEE///1FGHHHHGG//EC/EGGGG00BFFGGAG/EFF/BC/CCCC<<F11?GHHFECFFFGHHEFGECCGCGGHHFHFHHGFHCCFCCAFGE.BFAFFFFGFEF?FF?C?:@@@FFF@@F?;FBFFFFFFFFFFFFFFFFFFFFFF@ABBEFFABFB?/;BFFFFFFFFFFFFFFFBFFFFFFFFFFFFBBFFFFFFFFFFFFF
@M05620:37:000000000-D9766:1:1101:10600:8076 1:N:0:27
ACCACACCTTCTACAATGAGCTGCGTGTGGCTCCCGAGGAGCACCCCGTGCTGCTGACCGAGGCCCCCCTGAACCCCAAGGCCAACCGCGAGAAGATGCCCAGGTGAGTGGCCAGCTACCTCTTCTGGTGGCCGCCTCCCTCCTTCCTGGCCTCCCGGCGCTGCGCCCTTTCTCACTGGTTCTCTCTTCTGCCGTTTTCCGTAGGACTCTCTTCTCTGACCTGAGTCTCCTTTGGAACTCTGCAGGTTCTA
+
AAAAAAAAFFFFGGGFGGG1F1FAEAEBGCFG1FFEGGGGGHHHHGGGEEGFHGHHFGHGGGGGGAEEGGGFHCEEGGGG/EHHHGG/CCC@CGHHGHGHHH/??GFCGHGGH1FFCGHH11DGF1FG10<GHGGG.CEGHHGH0C::;GHAGG.EF@-9A9-.;@F?@EFFFFFFFFFFFB9BFFFFFFFFF?BBFFFFBBAABFFFFBFFFFBFFFFFFFF/9;//BBFFFFFFFFFFFFFFFF-FBFB
@M05620:37:000000000-D9766:1:1101:20419:8078 1:N:0:27
ACCACACCTTCTACAATGAGCTGCGTGTGGCTCCCGAGGAGCCCCCCGTGCTGCTGACCGAGGCCCCCCTGCCCCCCAATGCCACCCGCGAGAAGATGCCCCAGTTAAGTGCCCCGCTCCCTCTTCTGTTGCCCCCCTCCCTCCTTCCTGGCCTCCCGGAGCTCCGCCCTTTCTCACTGGTTCTCTCTTCTGCCGTTTTCCGTAGACCTCTCTTCCCTAACCTAAGTCTCCTTTGGAACTCTGCAGTTTCT
+
>AAAA>AAFFFFGGGEDGGGGBGGEEEA4AF2FFF?EEFE?G2FEGAE1EEF533FFG?EG>/>FEEGG@F/0?FEGGB2BGGG2FDDFC/>/?01F11>F..>11111111>GC-<--;::;G0;CG00C0<0.;9-CFE/CDG0FB;B/C.0;C9A----.//9ADFFF/B/9/9/BBF////99F/9B/B9-ADFEFB9/.;.//;:99F///.//.;:://9///B/BFFF/B//9B9///;/;99/
@M05620:37:000000000-D9766:1:1101:14367:8078 1:N:0:27
ACCACACCTTCTACAATGAGCTGCGTGTGGCTCCCGAGGAGCACCCCGTGCTGCTGACCGAGGCCCCCCTGAACCCCAAGGCCAACCGCGAGAAGATGCCCAGGTGAGTGGCCCGCTACCTCTTCTGGTGGCCGCCTCCCTCCTTCCTGGCCTCCCGGAGCTGCGCCCTTTCTCACTGGTTCTCTCTTCTGCCGTTTTCCGTAGGACTCTCTTCTCTGACCTGAGTCTCCTTTGGAACTCTGCAGGTTCTA
+
DDDDDDDCFFFFGGGGGGGGGGHHGGGFFGHHHGGGGGGGGHHHHGGGFGGGHHHHHHHGGGGGGGGGGGGHHHHGGGGHGHHHHGGGGGGGGGHHHHHHHHHGHHHHHHGGHHGGGGGHHHHHHHHHHHGHHGGGGGHGHHGHHGGGGGGGGGGGGG-BGGGGGGFFFFFFFFHHFFFFFFFFFFFFFHHHFFFFFFHFFFFFFFFFFFFFFHFFFFFFFHFFFFFFFFFFFFFFFFFFHFFHFFFFFFB
@M05620:37:000000000-D9766:1:1101:24716:8081 1:N:0:27
ACCACACCTTCTACAATGAGCTGCGTGTGGCTCCCGAGGAGCACCCCGTGCTGCTGACCGAGGCCCCCCTGAACCCCAAGGCCAACCGCGAGAAGATGCCCAGGTGAGTGGCCCGCTACCTCTTCTGGTGGCCGCCTCCCTCCTTCCTGGCCTCCCGGCGCTGCGCCCTTTCTCACTGGTTCTCTCTTCTGCCGTTTTCCGTAGGACTCTCTTCTCTGACCTGAGTCTCCTTTGGAACTCTGCAGGTTCTA
+
BBBABBBBFFFFGGGGFGGDGFHFGAABAAGGAFGE?EGGGHHHHGGGDEFGGHGHHHHGEGGGGDGGGGGFFFHGGGDHCEHHHGEEGGGCCGHHFHFHHHHGHHHHHHGGHHGGGGGHHHHHHHHHHHGHHGGGGGHGHHGHHGGGGFGGGGGGGG-ABBBFBBFB?F/FFFFFFFFFFFFFFFFFFFFFFBFFFFFFFFFFFFFFFFFFFFFFFFFFFFFFFFFFFFFFFFFFFFFFFFFFFFFFFFF
@M05620:37:000000000-D9766:1:1101:16935:8082 1:N:0:27
ACCACACCTTCTACAATGAGCTGCGTGTGGCTCCCGAGGAGCACCCCGTGCTGCTGACCGAGGCCCCCCTGAACCCCAAGGCCAACCGCGAGAAGATGCCCAGGTGAGTGGCCCGCTACCTCTTCTGGTGGCCGCCTCCCTCCTTCCTGGCCTCCCGGAGCTGCGCCCTTTCTCACTGGTTCTCTCTTCTGCCGTTTTCCGTAGGACTCTCTTCTCTGACCTGAGTCTCCTTTGGAACTCTGCAGGTTCTA
+
CCCDDDDCFFFFGGGGGGGGGGHHGGGFHGHHHGGGGGGGGHHHHGGGGGGGHHGHHHHGGGGGGGGGGGGHHHHGGGGHGHHHHGGGGGGGDGHHHGHHHHHGHHHHHGGGHHCGGGGHHGHHHHHGHHGHHGGGGGHGHHGHHGGGGFFGGFGGF?-?CFFGAGFFFFFFFFFFHHFFFFFHHFFFFFHFFFFFFFFFFFFFFFFFFFFFFFFBBFFFFFFFFFFFFFFFFFFFFFFFFFFFFFFFFFB
@M05620:37:000000000-D9766:1:1101:13531:8101 1:N:0:27
ACCACACCTTCTACAATGAGCTGCGTGTGGCTCCCGAGGAGCACCCCGTGCTGCTGACCGAGGCCCCCCTGAACCCCAAGGCCAACCGCGAGAAGATGCCCAGGTGAGTGGCCCGCTACCTCTTCTGGTGTCCGCCTCCCTCCTTCCTGGCCTCCCGGGGCTGCGCCCTTTCTCACTGGTTCTCTCTTCTGCCGTTTTCCGTAGGACTCTCTTCTCTGACCTGAGTCTCCTTTGTAACTCTGCAGGTTCTA
+
BCCCCCCCFFFFGGGGGGFGGGHHGGGEEGHHHGGGGGGCGHHHHGGGEGGGHHGHHHHGGGGGGGGGGGGHHHHGGGGHGHHHHGGGGGGGGGHHHH22F2?/1?FGGH/?FH?CF-<GDGHDDH=0<C.<0.<::E:EBGACG0CCC/.;:FAE.--;A@A.CDFF=BFBFFBF90/0;;BFFFFFFF090=;.;EBB.;;.A00:BFFFFFFFF900BBB/B:9FFF09F00000:BFBB00..0;F0
@M05620:37:000000000-D9766:1:1101:5037:8107 1:N:0:27
GCGGCTGCTTTGGAAGAAACTCCTAGATTACTGCCACCGCTCCCCCTGGACCTGGAACCGTTTCTTGCCTGGCTTCCAGAAGCTGCCCCAACTACAGGATGCTACCCGTAAGGACAGGCTCCTCGCAGCCTCCACGGGAGTCCCAGAGCTGATGACACAATGGCAAGTCCGTCAGGCATTTCCGCTTTAGCCCTCTTGTGGATCCAATTGCACCATTCTCCGCATTTGTACTTGTAACTGCCAAGCCAGGG
+
>1>>>>D>FFBDF1BF1ABBBBAF111D3DBFDB0BB0A0AAEFGG/B/0BBAB00BB/EABFFDB1BBGH/F0B0BFF1BBB1@@0/B???>@B1FF0FHG1BBBB/E/?FF10<CCFHHGH0?@>CBFFGH00?/A?CG01<1<.>GHH1>F1<1>/<G0<G/0CG0<<GG..:GGHHHHHGGGCE0;F/FGGGGGFFGGGGGGFGGG0;F/.:FGGG09A@FFFFFFFFFFFF/FFF///;A9;-;AB
@M05620:37:000000000-D9766:1:1101:7268:8107 1:N:0:27
ACCACACCTTCTACAATGAGCTGCGTGTGGCTCCCGAGGAGCACCCCGTGCTGCTGACCGAGGCCCCCCTGAACCCCAAGGCCAACCGCGAGAAGATGCCCAGGTGAGTGGCCCGCTACCTCTTCTGGTGGCCGCCTCCCTCCTTCCTGGCCTCCCGGAGCTGCGCCCTTTCTCACTGGTTCTCTCTTCTGCCGTTTTCCGTAGGACTCTCTTCTCTGACCTGAGTCTCCTTTGGAACTCTGCAGGTTCTA
+
BBBBBBBBFFFFGFGGGGGGGGHHGFGEFGHHHGGGGFGCGHHHHGGGEGGGHGFHHHHGGGGGGGGGGGGHFHHGGGGHGHHHEGGGGGGGGDHHHH2FH2/??C?F<<FCHHGFCFGHFF0DGG0D=/DCG--CDAHGFGGFHFGBCGGGGFGG?D-=AAFGADFF-FFB/:FF/:F:FFFF/B:FFB/BFBADFFFFBFFAFFB9BBB/FBBBB//BFFFFFFFBFFBFFBF/B/:BFBF/FFAFFF/
@M05620:37:000000000-D9766:1:1101:15438:8127 1:N:0:27
GAGGCTGCTTTGGAAGAAACTCATAGATTACTGCAACAGTTCCCCCTGGACCTGGAAAAGATTCTTGCCTGGCTTACAGAAGCTGAAACAACTGCCAATGTCCTACAGGATGCTACCCGTAAGGAAAGGCTCCTAGAAGACTCCAAGGAAGTAAAAGAGCTGATGAAACAATGGCAAGTAAGTCAGGCATTTCCGCTTTAGCACTCTTGTGGATCCAATTGAACAATTCTCAGCATTTGTACTTGTAACTG
+
AAAAAAFAF1DFGGDFGGGGGGH3GGB3AF1DDAFGFG0FF2DB0BAFA00BAFC01B0F/AE2DABBBABAFGG1BFGEGGBGF11F@BBFFHH01FBGFBBFBGGBBFF1BDBBBG?>>AGBBCG00?BBAGB>BFGFB<1BBFG/0B0BB>>21?<@@1@@1FG>???<<C0<???<@<<1>10><<><=1.C<AC=0=0D0=GDFG0C:0;:0C;<<;CCCG<;;C0;;CFFGGG0;C9C;;;C;;;
@M05620:37:000000000-D9766:1:1101:15028:8137 1:N:0:27
ACCACACCTTCTACAATGAGCTGCGTGTGGCTCCCGAGGAGCACCCCGTGCTGCTGACCGAGGCCCCCCTGAACCCCAAGGCCAACCGCGAGAAGATGCCCAGGTGAGTGGCCCGCTACCTCTTCTGGTGGCCGCCTCCCTCCTTCCTGGCCTCCCGGCGCTGCGCCCTTTCTCACTGGTTCTCTCTTCTGCCGTTTTCCGTAGGACTCTCTTCTCTGACCTGAGTCTCCTTTGGAACTCTGCAGGTTCTA
+
CDDDDDDDFFFFGGGGGGGGGGHHGGGGHGHHHGGGGGGGGHHHHGGGGGGGHHHHHHHGGGGGGGGGGGGHHHHGGGGHGHHHHGGGGGGGGGHHHGHHHHHGHHHHHHGGHHGGGGGHHHHHHHHHHHGHHGGGGGHGHHGHHGGGGGGGGGGGGD-<@FFFFFFFFFFFFFFFFFFFFFFFFFFFFFHFFFFFFFHFFFFDFFFFFFFFHHFFHFFFFHFFFFFFFFFFHFFFFFFFFFFHFFFFFFF
@M05620:37:000000000-D9766:1:1101:9069:8138 1:N:0:27
ACCACACCTTCTACAATGAGCTGCGTGTGGCTCCCGAGGAGCACCCCGTGCTGCTGACCGAGGCCCCCCTGAACCCCAAGGCCAACCGCGAGAAGATGCCCAGGTGAGTGGCCCGCTACCTCTTCTGGTGGCCGCCTCCCTCCTTCCTGGCCTCCCGGCGCTGCGCCCTTTCTCACTGGTTCTCTCTTCTGCCGTTTTCCGTAGGACTCTCTTCTCTGACCTGAGTCTCCTTTGGAACTCTGCAGGTTCTA
+
CCCCCCCAFFFFGGGGGGBGGGHHGGGBAEHHHFFFDEGGDHGHHGGGGFGGGHHHHHHEECCFGGGGGGGHGHHGGGGHGHHHHGGGGG/CGGHEGHHHHHHGHHHHHHGGHHGGGGGHHHHHHHHHHHGHHGGGGGHGHHGHHGGGGGGGGGGGGG-ACFAFFFFFFFFFFFFFFFFFFFFFFFFFFFFFFFFFFFFFFFFFFFFFFFFFFFFFFFFFFFFBFFFFFFFFFFFFFFFFFFFFFFFFFFB
@M05620:37:000000000-D9766:1:1101:9354:8175 1:N:0:27
ACCACACCTTCTACAATGAGCTGCGTGTGGCTCCCGAGGAGCACCCCGTGCTGCTGACCGAGGCCCCCCTGAACCCCAAGGCCAACCGCGAGAAGATGCCCAGGTGAGTGGCCCGCTACCTCTTCTGGTGGCCGCCTCCCTCCTTCCTGGCCTCCCGGAGCTGCGCCCTTTCTCACTGGTTCTCTCTTCTGCCGTTTTCCGTAGGACTCTCTTCTCTGACCTGAGTCTCCTTTGGAACTCTGCAGGTTCTA
+
ABAABBAAFFFFGFBBEFFGFDFCEEFFHEHFHGGDGGGCEHHHHGEGEEEEHFHGFGHGGGGGCEEEGGGFHGEEEGGGGHHGHGGGGGDGGFHH11FGHGHG1GGGH1FGACDCCGGHHHHGHHGHDGGHHGGGGDEGHFGHBFGFGGGGGGFEG@--AA/9B@FB?FFFF/BFBFFBFBBF9FFF9BF/FB9AFFFBDFFFDBFBFFFFFB/F/B;FFFFFFBFFBFFFFFFFFFFFFFFFB..;FFF
@M05620:37:000000000-D9766:1:1101:6973:8182 1:N:0:27
ACCACACCTTCTACAATGAGCTGCGTGTGGCTCCCGCGGCGCCCCCCGTGCTGCTGACCGAGGCCCCCCTGAACCCCAAGGCCAACCGCGAGAAGATGCCCAGGTGAGTGGCCCGCTACCTCTTCTGGTGGCCGCCTCCCTCCTCCCTGGCCTCCCGCCGCTGCGCCCTTTCTCACTGGTTCTCTCTTCTGCCGTTTTCCGTAGGACTCTCTTCTCTGACCTGAGTCTCCTTTGGAACTCTGCAGGTTCTA
+
AAA>A4AAFFFFFGGGFFGEF5FGEG?EAABFFGGG2AE0AE0>EEGG?>EA3FFGHHGGE>/EFGCGGGG?B1?DGGGHEEHGAFD<@CGC@.GCGFBCGH..<CGH0CCCGH-;D@B/;FGGGG0;;FFFGGGGGGEEFFDF.;EF/:AFFFFFF--9-;-9@BFB?FFFFFFFFFFFFFFFFFF/BFFFFB.;;EFFF/AD.BFFFFFFFFFFF/;B/;.;9/;FF/BBFFF//FFBF/BFF.AFFF9
@M05620:37:000000000-D9766:1:1101:19504:8199 1:N:0:27
GAGGCTGCTTTGGAAGAAACTCATAGATTACTGCAACAGTTCCCCCTGGACCTGGAAAAGTTTCTTGCCTGGCTTACAGAAGCTGAAACAACTACCGAATGCTACCCGTAAGGAAAGGCTCCTAGAAGACTCCAAGGGAGTAAAAGAGCTGATGAAACAATGGCAAGTAAGTCAGGCATTTCCGCTTTAGCACTCTTGTGGATCCAATTGAACAATTCTCAGCATTTGTACTTGTAACTGACAAGCCAGGG
+
>?AB>AFAFDB4F4BBCGBGGGHHHGHGHHFFGA4BCGFGHDBFGFEBACBGHHGGB32BBDGDGHHBBBFGHHH3BBFGHHBFG33FBBBFG3BB/1/B33BBFHGE>>?B33BBB??B0/3B?EG3?FBBF3FB?</??2BBHB/@<@2<@2>22@CG@110FFG11?<1?<?C<<<>DGGDC.EC<=00<0<==D=BA<<<GGFHHH:;;;G0:;;;;;:;;00CBB9;;999B9;;9;B;.=;F;?C
@M05620:37:000000000-D9766:1:1101:6695:8203 1:N:0:27
AGTGCCAGCTCTCAATCGCACAGGGGACCCAGGGCCTGGCCCCTCCATCCAGAAAACCTATGACCTCACCCGCTACCTGGAGCACCAACTCCGCAGCTTGGCTGGGACCTATGTGAGTATCCAGCGTAGGAATCTGGGAGTTGGGGAGGAGTGAGGAGTTGGGGAAAGACAGTCCTAACCGTGGAGGGTTCTGGTAAATGATGGGGTGAGGAGGGGCTCTTTGGCTCCCACCAGTCCCCCTGTCTGGTCTA
+
>A>>AB@FBFFFFFGGFFFEGCAGFCFEFEGHABEEGCFGHHGHGGGHFHHHHBGGHGHHHHHHHFGHHHHGG>>FHHHHBFGHHH1??GHGEGCGEHGHGHHGGGHHGHHHHHHHHHHHHHHHHGGFGFHHHHHHHHCFEHHHGGFDGDCGGDGHCGHHHHGGGGHHFHHHHHHHHHHHGGGGGGGGEGGGGGFGGGGGGGGGGGFBFFFFFFBBBBFFFFFFFFFFFFFFFFFFFFFFBFFFFFFFFF9
@M05620:37:000000000-D9766:1:1101:10708:8205 1:N:0:27
ACCACACGTCCTACCTTGAGCTGCTTTCGGCCACCTCGTAGGCCCCCGTGTGCCTGACCGACAAACCCCTGAACCCCACATCCCCCCGCGAGCGGCTGCCCAGGTGAGTGGCCCGCTCCCTCTTCTGGTGGCCGCCTCCCTCCTTCCTGGCCTCCCGGAGCTGCGCCCTTTCTCACTGGTTCTCTCTTCTGCCGTTTTCCGTAGACCTCTCTTCTCTGACCTGAGTCTCCTTTCGTATTCTGCTGGTTCTA
+
AAAAAAA1BA1>BFB131BBB11BBDD1BA00A0B0FFBE//BG//AAE/BB1DDFGHH/E>//0/B/>BF01FG/>?//11B///<EEC////<></?GFCG<F1=0=1.<<<-<@-<./CCFFCF<C/.CG-@-A;:.99.F0;9;;/99:AFGA9;-;-//9@--9BFF9/9FBB:FB99BFF//;:/;F;9BBEFB-9---//9BFBF/;9;//;B;B-;99:;;/9/B/---////;/;9:;////
@M05620:37:000000000-D9766:1:1101:16679:8251 1:N:0:27
ACCACACCTTCTACAATGAGCTGCGTGTGGCTCCCGAGGAGCACCCCGTGCTGCTGACCGAGGCCCCCCTGAACCCCAAGGCCAACCGCGAGAAGATGCCCAGGTGAGTGGCCCGCTACCTCTTCTGGTGGCCGCCTCCCTCCTTCCTGGCCTCCCGGAGCTGCGCCCTTTCTCACTGGTTCTCTCTTCTGCCGTTTTCCGTAGGACTCTCTTCTCTGACCTGAGTCTCCTTTGGAACTCTGCAGGTTCTA
+
CCCCCCCCFFFFGGFGGGGGGGHHGGGFHGHHGGGGGGGGGHHHHGGGGGGGHHHHHHHGGGGGGGGGGGGHHHHGGGGHGHHHHGGGGGDGGGHHHHHHHHHGHHHHHHGGHHGGGGGHHHHHHHGHHHGHHGGGGGHGHHGHHGGGGGFGGGGGGG-CDGGGGGFFFFFFFFFFFFFFFFFFFFFFFFFFFFFFFFFFFFFFDFFFFFFFFFFFFFFFFFFFFFFFFFFFFFFFFFFFFFFFFFFFFFB
@M05620:37:000000000-D9766:1:1101:18359:8257 1:N:0:27
ACCACACCTTCTACAATGAGCTGCGTGTGGCTCCCGAGGAGCACCCCGTGCTGCTGACCGAGGCCCCCCTGAACCCCAAGGCCAACCGCGAGAAGATGCCCAGGTGAGTGGCCCGCTACCTCTTCTGGTGGCCGCCTCCCTCCTTCCTGGCCTCCCGGAGCTGCGCCCTTTCTCACTGGTTCTCTCTTCTGCCGTTTTCCGTAGGACTCTCTTCTCTGACCTGAGTCTCCTTTGGAACTCTGCAGGTTCTA
+
AAAABAABFFFFFGGFFGGGFGGFEEEEHDHHFGGECEG?EHHHHGGG1EEFEFFGHHGGGG0EFE@FGGGHHHEGGGGFFGHECFGEGG<<@<FGFGFFHFHGGFHHHBFGHH@GGGCFHHHHFGFHHHGHGC@-C:GGHHAHHBGBCFF?FGG?FGGG@GGGGGFBBFFFFFFFFFFBFFBFFFFFFFFFFBDFFFFFFFFFFFFFFFFFFFFFFFFFFFFFFFFFFFFFFFBFBFFFFFFFFFFFFF9
@M05620:37:000000000-D9766:1:1101:16989:8260 1:N:0:27
ACCACACCTTCTACAATGAGCTGCGTGTGGCTCCCGAGGAGCACCCCGTGCTGCTGACCGAGGCCCCCCTGAACCCCAAGGCCAACCGCGAGAAGATGCCCAGGTGAGTGGCCCGCTACCTCTTCTGGTGGCCGCCTCCCTCCTTCCTGGCCTCCCGGAGCTGCGCCCTTTCTCACTGGTTCTCTCTTCTGCCGTTTTCCGTAGGACTCTCTTCTCTGACCTGAGTCTCCTTTGGAACTCTGCAGGTTCTA
+
BBBABBBBFFFFGGGGFGGFGFGGGEEAAEHHFGGEDFGGGHHGHGGGAEGGHHFHHHHGCGGGGEFGGGGGHGHGGFFHGGHHGGGGGGG@CGHGGFEGHHHGGHHGFHECGEGGGGCHHHHHFHHHGHGHHGGCGGHGHHGHHGGGGGGGGGGGGFABGGGGGGFFFFEFFFFFFFFFFFFFFFFFFFFFFDDFFFFFFFFFFFFFFFFFFFFFFFFFFFFFFFFFFFFBBFFFFFFFFFFFFFFFFFF
@M05620:37:000000000-D9766:1:1101:17920:8261 1:N:0:27
AGTGCCAGCTCTCAATCGCACAGGGGACCCAGGGCCTGGCCCCTCCATCCAGAAAACCTATGACCTCACCCGCTACCTGGAGCACCAACTCCGCAGCTTGGCTGGGACCTATGTGAGTATCCAGCGTAGGAATCTGGGAGTTGGGGAGGAGTGAGGAGTTGGGGAAAGACAGTCCTAACCGTGGAGGGTTCTGGTAAATGATGGGGTGAGGAGGGGCTCTTTGGCTCCCACCAGTCCCCCTGTCTGGTCTA
+
BBAABFFFBFFFGGGGGFGGGCHFEGGGGGHHFGGGGFHHFHGHGGHHHHHHHFHHHGGHHHHHHHGHHHHGGEEGHFHHHHHHHHHHGEHFGFEGGEHHGHHGGGHHGHGHHHHHHHHHHHGHHGGGGGHHHHHHHGHGGHHHGGGGGFGGHGHHGGHHGHFGGDGHHHHHHHHHHHHFGFEGGGGG;FFGGGGGGGGGGGGGGGFFFFFFFFADFBFFFFFFFFFFFFFFFFFFFFFFFFFFFFEBFF/
@M05620:37:000000000-D9766:1:1101:20608:8271 1:N:0:27
ACCACACCTTCTACAATGAGCTGCGTGTGGCTCCCGAGGAGCACCCCGTGCTGCTGACCGAGGCCCCCCTGAACCCCAAGGCCAACCGCGAGAAGATGCCCAGGTGAGTGGCCCGCTACCTCTTCTGGTGGCCGCCTCCCTCCTTCCTGGCCTCCCGGCGCTGCGCCCTTTCTCACTGGTTCTCTCTTCTGCCGTTTTCCGTAGGACTCTCTTCTCTGACCTGAGTCTCCTTTGGAACTCTGCAGGTTCTA
+
BBBBBBBBFFFFGGGFFGFGGGHHGFGFHEHHHGGGGGGGGHHHHGGGFEGGHHHHHHHGGGGGGGGGGGGGHHHGGGGHGHHHGGGGGG<CGFGHFHHHFHHGHHHHHBFGHHGGGGGHHHHHHHHFDGDHHGG@FGHGHHGHGGGGFGG.FFGGBG-BDFFFAFFFFFFFFFFFFFFBFF/FFFFFFFFFFDDDFFFFFFFFDFFFFFFEB/BFFFFFFFFBFFFFFFFFFFB:FFFB/FFFFFAFFFB
@M05620:37:000000000-D9766:1:1101:18621:8280 1:N:0:27
ACCACACCTTCTACAATGAGCTGCGTGTGGCTCCCGAGGAGCACCCCGTGCTGCTGACCGAGGCCCCCCTGAACCCCAAGGCCAACCGCGAGAAGATGCCCAGATGAGAGGCCCGCTACATCTTCTCGTGGCCGCCTCCCTCCTCCCTGGCCTCCCGGCGATGCGCCCTTTCTCACTGGTTCTCTCTTCTGCCGTTTTCCGCAGGACTCTCTTCTCTGACCTGCGACTCCTTTGGAACTCTGCAGGTTCTA
+
CCDDDDDDFFFFGGGGGGGGGGHHGGGGHGHHHGGGGGGGGHHHHGGGFGGGHHHHHHHGGGGGGGGGGGGHHHHGGGGHGHHHHGGGGGGGGGHHHGHHHEC/?F=F1?AAFF@GF--1>GHBDG0.<GD@ACFAAE.EGHA:/:.:0..;:CAEA--99@..;DAFCFFFFF0BB0FFFFFFFFF0:B00:@9;FFF09.;:-../;FFF0:BFF00:/0/.--9;D00:BBE00B0BF00;0.;:FF:
@M05620:37:000000000-D9766:1:1101:12518:8284 1:N:0:27
ACCACACCTTCTACAATGAGCTGCGTGTGGCTCCCGAGGAGCACCCCGTGCTGCTGACCGAGGCCCCCCTGAACCCCAAGGCCAACCGCGAGAAGATGCCCAGGTGAGTGGCCCGCTACCTCTTCTGGTGGCCGCCTCCCTCCTCCCTGGCCTCCCGGCGCTCCGCCCTTTCTCACTGGTTCTCTCTTCTGCCGTTTTCCGTAGGCCTCTCTTCTCTGACCTGAGTCTCCTTTTGGAACTCTGCAGGTTCT
+
AAABBCCCFFFFGGGGGGGGGGHHGGGFHGHHHGGGGGGGGHDHHGGGGGGFHHHFHHHGEFGGGGGGGGGHEFHGGGFHGHHHHGGGGGCCGDHHFGHH22GCG11?FH/FCC-@--><FDG0DGHGDH.C.<A@.CHE/G.C/;A/C.CAFGGGG----;.;.AD-CF00000:0:/909;BFFF0;90;B;ADFAFF?09A.00;9B9F0000B00;/0/;/000;0FFFF0;B9BFFB000;A.BF0
@M05620:37:000000000-D9766:1:1101:9620:8307 1:N:0:27
ACACCTTCTACAATGAGCTGCGTGTGGCTCCCGAGGAGCACCCCGTGCTGCTGACCGAGGCCCCCCTGAACCCCAAGGCCAACCGCGAGAAGATGCCCAGGTGAGTGGCCCGCTACCTCTTCTGGTGGCCGCCTCCCTCCTTCCTGGCCTCCCGGAGCTGCGCCCTTTCTCACTGGTTCTCTCTTCTGCCGTTTTCCGTAGGACTCTCTTCTCTGACCTGAGTCTCCTTTGGAACTCTGCAGGTTCTCGAT
+
AA?>ACCFDDFF1AG11AA1G?AF0F0G0BBFFAE/AEFGHHGGEE?AAAF1FFGFE/>//?EGG/>?FGHAE>E/?E/>?/FE/E@C@/<01111?F1?F?1?GDGCFCG@<A<-<GFHHHFGD=<.CCC<AFCGEF/:CHC:0G/;FBF9A9?--9FBFGGG@@BF9/;/FFFF/9B9FFFFFFBFFB@ABBFFFFFFBAB/BFBBBFFBFFFBFFFB9BBB/BB/9FF/FFFBF//F/F?FB/B9AF;
@M05620:37:000000000-D9766:1:1101:18537:8335 1:N:0:27
GAGGCTGCTTTGGAAGAAACTCATAGATTACTGCCACAGTTCCCCCTGGACCTGGAAACGTTTCTTGCCTGGCTTACAGAAGCTGAAACAACTACAGGATGCTACCCGTAAGGAAAGGCTCCTAGAAGACTCCAAGGGAGTAAAAGAGCTGATGAAACAATGGCAAGTAAGTCAGGCATTTCCGCTTTAGCACTCTTGTGGATCCAATTGAACAATTCTCAGCATTTGTACTTGTAACTGACAAGCCAGGG
+
>1AAAAFAFFFFGGGG1FGG1FFHHFAGGFGHHH0BFGG1FDGHHGEEA0FGGCCFHG0BBGHHF11FGHHHHHFGHHHGFHHHHFHFHEEHHGHFHBBGHHHHHHHGGGGHHHHHHFHHHGHHGBFGHHHHHHHHGGHGGFHF2GGHHHHHHHHHFHGHHHHHHGGFGHHHHHHGHGFHHHGGGGCGHHFFHHHHHHHHGHHHHHHHHHHHHHFHHHHHHHHHHHHH0FFFFGGGGFGFFGGGGGGBFFG
@M05620:37:000000000-D9766:1:1101:12035:8341 1:N:0:27
ACCACACCTTCTACAATGAGCTGCGTGTGGCTCCCGAGGAGCACCCCGTGCTGCTGACCGAGGCCCCCCTGAACCCCAAGGCCAACCGCGAGAAGATGCCCAGGTGAGTGGCCCGCTACCTCTTCTGGTGGCCGCCTCCCTCCTTCCTGGCCTCCCGGCGCTGCGCCCTTTCTCACTGGTTCTCTCTTCTGCCGTTTTCCGTAGGACTCTCTTCTCTGACCTGAGTCTCCTTTGGAACTCTGCAGGTTCTA
+
CCCCCCCBFFFFGGGGGGGGGGHHGGGEEEHHHGFEDFGGGHHHHGGGGEGGGHHHHHHGGGGGGGGGGGGHHHHGGGGHGHHHHGGGGGGGGGHGEHHHHHHGHHHHHHGGHHGGGGGHHHHHHGHGHHGHHGGGGGHGHGGHHGGGGGGGGGGGGG-ADFFFFFFFAFFFFFFFFFFFFFFFFFFFFFFFFFDFFFFFFFFFFFFFFFFFFFFFFFFFFFFFFFFFFFFFFFFFFFFFFFFFFFFFFFF
@M05620:37:000000000-D9766:1:1101:9769:8348 1:N:0:27
ACCACACCTTCTACAATGAGCTGCGTGTGGCTCCCGAGGAGCACCCCGTGCTGCTGACCGAGGCCCCCCTGAACCCCAAGGCCAACCGCGAGAAGATGCCCAGGTGAGTGGCCCGCTACCTCTTCTGGTGGCCGCCTCCCTCCTTCCTGGCCTCCCGGAGCTGCGCCCTTTCTCACTGGTTCTCTCTTCTGCCGTTTTCCGTAGGACTCTCTTCTCTGACCTGAGTCTCCTTTGGAACTCTGCAGGTTCTA
+
BBBABBBBFFFFGGGGDGGFGFHHGE2AA2FHFFGEEGGGGHHHHGGGEEEGGHHFHHHGCGFGGEGGGGGEHHHGGG?H//GHEGAEDGCCFGFF2?GGGFHGHHHHHHFGHHGCFGGHHHGHHHHBGHAFHGGGGGGEHHGHHGFGG/AFF?EE?@-9BGGG?ADF-;/FFFFFFBBFFFFFFFFFFFFFFFFFFFFFBF?DFFFFFFFEBFFFFFFFFFF9.FFBBFFFFF/FFFFFFFFFFFFFFF9
@M05620:37:000000000-D9766:1:1101:10957:8362 1:N:0:27
ACCACACCTTCTACAATGAGCTGCGTGTTGCTCCCGCGGAGCACCCCGTGCTGCTGACCGAGGCCCCCCTGAACCCCAAGGCCAAACGCGAGAAGCAGCCCAGGTGAGTGGCCCGCTACCTCTTCTGGTGGCCGCCTCCCTCCTTCCTGGCCTCCCGGAGCTGCGCCCTTTCTCACTGGTTCTCTCTTCTGCCGTTTTCCGTAGGACTCTCTTCTCTGACCTGAGTCTCCTTTGGAACTCTGCAGGTTCTA
+
>A>>A4A>CFBDABD4BBABBAFGEGEE4ADFGGGGCGG0AECHHGGABBEF5FGGHHHE/>/EEEEEEG/0B?FEGEE//??F?CF/@///</?F1<0?CGAFGHG0=F..GA-CC@GFFHHHHFDFGHCGF-CCDEE?FGFGFFCFGFFGGGGG?BB-B.:BBBFB;FFFFFFFFFFFFFFFFFFBFFBFF@ADFFFB.;9.:/;;FFFFFF/;///9BFB/.9;BF/;BFF//;///F99FBFABFF;
@M05620:37:000000000-D9766:1:1101:10935:8369 1:N:0:27
ACCACACCTTCTACAATGAGCTGCGTGTGGCTCCCGAGGAGCACCCCGTGCTGCTGACCGAGGCCCCCCTGAACCCCAAGGCCAACCGCGAGAAGATGCCCAGGTGAGTGGCCCGCTACCTCTTCTGGTGGCCGCCTCCCTCCTTCCTGGCCTCCCGGAGCTGCGCCCTTTCTCACTGGTTCTCTCTTCTGCCGTTTTCCGTAGGACTCTCTTCTCTGACCTGAGTCTCCTTTGGAACTCTGCAGGTTCTA
+
BBBCCCCCFFFFGGGGGGFGGGHHGGGEGGHHHGGGGGGGGHHHHGGGGGGGHHHHHHHGGGGGGGGGGGGHHHHGGGGHGGHHHGGGGGGGGGHHHHGHHHHGHHHHHHGGHHGGGGGHHHHHHHHGHHGHHGGGGGHGHHGHHGGGGGGGGGGGGG-CDGGGGGFFFFFFFFFFFFFFFFFFFFFFFFFFFFDFFEFFFFFFFFFFFFFFFFFFFFFFFFFFFFFFFFFFFFFFFFFFFFFFFFFFFFB
@M05620:37:000000000-D9766:1:1101:18378:8375 1:N:0:27
GAGGCTGCTTTGGAAGAAACTCATAGATTACTGCAACAGTTCCCCCTGGACCTGGAAAAGTTTCTTGCCTGGCTTACAGAAGCTGAAACAACTACCGACTGCTACCCGTAAGGAAAGGCTCCTAGAAGACTCCAAGGGAGTAAAAGAGCTGATGAAACAATGGCAAGTAAGTCAGGCATTTCCGCTTTAGCACTCTTGTGGATCCAATTGAACAATTCTCAGCATTTGTACTTGTATTTGACAAGCCAGGG
+
>3AA>>F>FBB4F4ABEGBBGGHHHCFDFFBBG54ACGBDFDDBABAA22BBFGEBA32BBDFDDFFBBBFBBFG3BBBFFHBFG33FBB1?F@BB/1/>13FBFHB?E>/?3?3B00?BB??BB?F3?FBBF3?B???<?2BDF@/@<@@<@@22>@0?<??0?CF1?<1?@<=C0>111=1<<<CC<=000<<==D=C.;;CGHCHHG::;:C00;;;:::F;0CFBC00000;009;99;0.;;F=;9
@M05620:37:000000000-D9766:1:1101:14824:8376 1:N:0:27
ACCACACCTTCTACAATGAGCTGCGTGTGGCTCCCGAGGAGCACCCCGTGCTGCTGACCGAGGCCCCCCTGAACCCCAAGGCCAACCGCGAGAAGATGCCCAGGTGAGTGGCCCGCTACCTCTTCTGGTGGCCGCCTCCCTCCTTCCTGGCCTCCCGGAGCTGCGCCCTTTCTCACTGGTTCTCTCTTCTGTCGTTTTCCGTAGGACTCTCTTCTCTGACCTGAGTCTCCTTTGGAACTCTGCAGGTTCTA
+
BCCCCCCCFFFFGGGGGGGGGGHHGGGEEGHHHGGGGGGGGHHHHGGGFGGGHHGHHHHGGGGGGGGGGGGHHHHGGGGHGHHHHGGGGGGGGGHHGHHHHHHGHHHHHHGGHHGGGGGHHHHHHHHHHHGHHGGGGGHGHHGHHGGGGGGGGGGGGGAGGGGGGGFFFFFFFFFFFFFFFFFFFFFFFFFBFFFFFFFFFFFFFFFFFFFFFFFFFFFFFFFFFFFFFFFFFFFFFFFFFFFFFFFFFF;
@M05620:37:000000000-D9766:1:1101:6227:8386 1:N:0:27
GCGGCTGCTTTGGAAGAAACTCATAGATTACTGCCACAGTTCCCCCTGTACCTGTAACCGTTTCTTGCCTGGCTTCCAGAAGCTGCAACAACTACAGGATGCTACCCGTAAGGCAAGGCTCCTAGAAGCCTCCACGGGAGTCCCAGAGCTGCTGACACAATGGCAAGTACGTCAGGCATTTCCGCTTTAGCCCTCTTGTGGATCCAATTGCACCATTCTCCGCATTTGTACTTGTAACTGCCAAGCCAGGG
+
>>1>>>>AFFB1BAB1BBABFGGHCDGHF1BFDFCAG0BBDDFHHGAFA2DABBAEFD1EEFBBDDFFGHHHHBBABGHBBGGFFG0@BB/BBB@@F>FEGHHFBFBEG>EHH00BFEHHHGH1G1BB1FFHH00CCG?CG0111@/FGHH1FF1<??0??GFHFFFF1FCGH..>GHHHHHHGGGGGBDG/GHCHHHFHGHHHHHHHHH0CF99CFFGF0;;ACFGFFFGGGGGGGGFG0B9FFE;-;AB
@M05620:37:000000000-D9766:1:1101:21718:8392 1:N:0:27
GAGGCTGCTTTGGAAGAAACTCATAGATTACTGCAACAGTTCCCCCTGGACCTGGAAAAGTTTCTTGCCTGGCTTACAGAAGCTGAAACAACTACAGGATGCTACCCGTAAGGAAAGGCTCCTAGAAGACTCCAAGGGAGTAAAAGAGCTGATGAAACAATGGCAAGTAAGTCAGGCATTTCCGCTTTAGCACTCTTGTGGATCCAATTGAACAATTCTCAGCATTTGTACTTGTAACTGACAAGCCAGGG
+
>ABAA>FBFFFF4BFGFFGGBFFHFFHHHCGFGGFECGHEGGFHHGGGGHHGGHFHFFBGGHHHHHHHHHHGHHFFFFGFGHGFF3BGFFEHHBF3B?BB3FHGHHHGEEGHHHHHACGEGFEBFBGBFGGHHFGFFGCEE2FHFFFFHHHHHHHFFHFHGG@FCFFDFFG?G?FFGGCFGHBDGCGFDGH1<<<=DD=CDD=GHHHHFHCGHCG:;CGGCGHHHFHHCGFFFBFFFFCBFGF;9CEGFGG
@M05620:37:000000000-D9766:1:1101:9982:8393 1:N:0:27
AGTGCCAGCTCTCAATCGCACAGGGGACCCAGGGCCTGGCCCCTCCATCCCGAAAACCTATGACCTCACCCGCTACCTGGAGCACCAACTCCGCAGCTTGGCTGGGACCTATGTGAGTATCCAGCGTAGGAATCTGGGAGTTGGGGAGGAGTGAGGAGTTGGGGAAAGACAGTCCTAACCGTGGAGGGTTCTGGTAAATGATGGGGTGAGGAGGGGCTCTTTGGCTCCCACCAGTCCCCCTGTCTGGTCTA
+
>A>AAFF1>FBFFGGGGFFGGGGCEEFEAA0FB0EB/AFECFEG/FGFAB/A/A/ABEG1BF2DF11FHGHEG//>B1BC>GHHE/BEECGGEA>//BFGCBFFAEHHGHHHBFFHHHHFDGHF0CCFGCFG1F11FGGGEH1<@GF@CCC<GFGGG.<GGHGCEGHEFHGHHFGGGGFGGG9ABEAA;CGGGGFGGGGGFFF/A-A@FFFFAB=@@@FF/B//9FF??FFBFFFFFFFF@FFFF//;FBB
@M05620:37:000000000-D9766:1:1101:24195:8397 1:N:0:27
AGTGCCAGCTCTCAATCGCACAGGGGACCCAGGGCCTGGCCCCTCCATCCAGAAAACCTATGACCTCACCCGCTACCTGGAGCACCAACTCCGCAGCTTGGCTGGGACCTATGTGAGTATCCAGCGTAGGAATCTGGGAGTTGGGGAGGAGTGAGGAGTTGGGGAAAGACAGTCCTAACCGTGGAGGGTTCTGGTAAATGATGGGGTGAGGAGGGGCTCTTTGGCTCCCACCAGTCCCCCTGTCTGGTCTA
+
AB>AAFFFCFFFGGGGGGGAFCHFGGEFGGHHFEGGGGHHHHGHGGHHHHGHHHHGHGHHHGHHHGGHHHHGG>EGHHHHBFHHHHGFGGHHEFCGGHGHGHFGGGHHGHHHHHHHHHHHHHHHHGGGGGHHHHHHHHHGGHHHGGGGGGGGHHHHHGHHHHGGGGHHHHHHHHHHHHHHGGGGGGGGEGGGGGGGGGGHGGHGGGFFFFFFFFFFFFFFFHFFFFFFFFFFFFFFFFFFFFFFFFFFFFF
@M05620:37:000000000-D9766:1:1101:27483:8399 1:N:0:27
AGTGCCAGCTCTCAATCGCACAGGGGACCCAGGGCCTGGCCCCTCCATCCAGAAAACCTATGACCTCACCCGCTACCTGGAGCACCAACTCCGCAGCTTGGCTGGGACCTATGTGAGTATCCAGCGTAGGAATCTGGGAGTTGGGGAGGAGTGAGGAGTTGGGGAAAGACAGTCCTAACCGTGGAGGGTTCTGGTAAATGATGGGGTGAGGAGGGGCTCTTTGGCTCCCACCAGTCCCCCTGTCTGGTCTA
+
BBBCCFFFBFFFGGGGGGGCGGHGFGGGGGHHGGGGGGHHHHGHGGGHHHHHHGHHFGGHHHHHHHHHHHFGGECGHFHGHGHHHHHHGHHHGGCGGHFEEF3?/EGHGGHFHHHHHFHHHHGGFG??BGHHCHGHHFHECHHGGGGGGGGFGGFHHD<CGHGCGDEHHHHHHGHHFHHFG:A@DEDG9:FFGGBFGGGGFGGBGGDFFFFFDDFFFDEFFFFBFF0EEF.AE?BFFFFDCEBFBFFFB9B
@M05620:37:000000000-D9766:1:1101:24249:8403 1:N:0:27
AGTGCCAGCTCTCAATCGCACAGGGGACCCAGGGCCTGGCCCCTCCATCCAGAAAACCTATGACCTCACCCGCTACCTGGAGCACCAACTCCGCAGCTTGGCTGGGACCTATGTGAGTATCCAGCGTAGGAATCTGGGAGTTGGGGAGGAGTGAGGAGTTGGGGAAAGACAGTCCTAACCGTGGAGGGTTCTGGTAAATGATGGGGTGAGGAGGGGCTCTTTGGCTCCCACCAGTCCCCCTGTCTGGTCTA
+
AAAAADF1AFFFGGGFGF1AE?HGFEEGGGGHG?EAAFH0BFEHGGHFHFGHFHFCGGHFFFFHHHHHHHHGE@EGHHHHHHHHHHCFE0GGEE/EE0FGEHHGGGHHGHHHHHHGF1F1F2FHHGBEG/@FBGFHHHHGFHHHGGGCCGGGHHHHGG/GFH?CEFGHHHGF;GHHHHHHG:C-CEG@;AAGGGBFGGGGGGGGGGF@FFFFBF@@??FFBFFBFF/-AFAFFFFFFFFF@EFFFFFB99F
@M05620:37:000000000-D9766:1:1101:6968:8435 1:N:0:27
ACCACACCTTCTACAATGAGCTGCGTGTGGCTCCCGAGGAGCACCCCGTGCTGCTGACCGAGGCCCCCCTGAACCCCAAGGCCAACCGCGAGAAGATGCCCAGGTGAGTGGCCCGCTACCTCTTCTGGTGGCCGCCTCCCTCCTTCCTGGCCTCCCGGAGCTGCGCCCTTTCTCACTGGTTCTCTCTTCTGCCGTTTTCCGTAGGACTCTCTTCTCTGACCTGAGTCTCCTTTGGAACTCTGCAGGTTCTA
+
CCCCCCCCFFFFGGGGGGGGGGHHGGGEGGHHHGGGGGGGGHHHHGGGGGGGHHHHHHHGGGGGGGGGGGGHHHHGGGGHGHHHHGGGGG/CGGHHHHHHHHHGHHHHHHGGHHGGGGGHHHHHHHFHGHGHHFGGGGHGHHGHHGGGFGGGGGGGGG-AAFGGGGFFFFFFFFFFFFFFFFFFFFFFFFFFFFDFFFFFFFFFFFFFFFFFFFFFFFFFFFFFFFFFFFFFFFFFFFFFFFFFFFFFFFB
@M05620:37:000000000-D9766:1:1101:8649:8438 1:N:0:27
AGTGCCAGCTCTCCATCGCACAGGGGACCCAGGGCCTGGCCCCTCCATCCAGAAAACCTATGACCTCACCCGCTACCTGGAGCACCCACTCCGCAGCTTGGCTGGGACCTATGTGAGTATCCAGCGTAGGAATCTGGGAGTTGGGGAGGAGTGCGGAGTTGGGGAAAGACAGTCCTAACCGTGGAGGGTTCTGGTAAATGATGGGGTGAGGAGGGGCTCTTTGGCTCCCACCAGTCCCCCTGTCTGGTCTA
+
>A>3>DFFBFFFG4FFGFFCECHGGAEGEGGH2BABFFGHFHGHGGHFHGHHEHHGGGHFGGEHHGGHHHHCE>EEH3GGBGGGHH1?EGHGFGGGGHFFGHHGGGHHGH1FHGHHHHHHHHFHHGGBDGBGHHHHHH0FEGHGGGGGGDCGH0<D<ACHHHGG...:/CBFGGGGGFGGGGGG.C?BEFGGGGGGFFFFFFFFFFFBFFEBDFBBBBFFFFFFFFFFFFFFFFFFFFFFBFFFFFFFFFB
@M05620:37:000000000-D9766:1:1101:13856:8454 1:N:0:27
AGTGCCAGCTCTCAATCGCACAGGGGACCCAGGGCCTGGCCCCTCCATCAAGAAAACCAATGACTTCACCCGCTACCTGGAGCACAAACTCCGCAGCTTGGCTGACACCTATGTGAGTATCCAGCATAGGAATCTGGGAGATGGGGAGGAGAGAGGAGTTGGGGAAAGACAGTCCTAACCGTGGAGGGTTCTGGTAAATGATGGGGTGAGGAGGGGCTCTTTGGCTCCCACCAGTCCCCCTGTCTGGTCTA
+
>ABBBFFFBFFFGGGGGFFCGAGHGFGGGGHHGGGGDF2FGHEHG?2BFAF3BFGFHG1BBADG5DFHHHHG?>EFFGH1BFGHHHFAG3FGEEFGGHHHG3G/02?BFHHHHHFHHHHH3BFDG2BB@2FDHHHHHHHG/?FHH/?A/>>.>CEGF<FC0/-<<AGHHHHHHHHGFGG.-::@EGG-:9FBFGCFGGGGGGGGGGGBEF./..-@DDFFFFFFFFFFFFFFFFFFFFFFFFFFFFFFFF/
@M05620:37:000000000-D9766:1:1101:14296:8461 1:N:0:27
ACCACACCTTCTACAATGAGCTGCGTGTGGCTCCCGAGGAGCACCCCGTGCTGCTGACCGAGGCCCCCCTGAACCCCAAGGCCAACCGCGAGAAGATGCCCAGGTGAGTGGCCCGCTACCTCTTCTGGTGGCCGCCTCCCTCCTTCCTGGCCTCCCGGCGCTGCGCCCTTTCTCACTGGTTCTCTCTTCTGCCGTTTTCCGTAGGACTCTCTTCTCTGACCTGAGTCTCCTTTGGAACTCTGCAGGTTCTA
+
CCCCCCCCFFFFGGGGGGGGGGHHGEGEFEHHHGGGGGGGGHHHHGGGGGGGHHHHHHHGGGGGGGGGGGGHHHHGGGGHGHHHHGGGGGDGGGHHHHHHHGHGHHHHHHGGHHGGGGGHHHHHHHHHHFGHHGGGGGHGHHGHHGGGGGGGGGGGGG?BGFFFFFFFFFFFFFFFFFFFFFFFFFFFFFFFFFAFFFFFFFFFDFFFFFFFFFFFFFBFFFF:BFFFFFFFFFFFFFFFFFFFFFFFFFB
@M05620:37:000000000-D9766:1:1101:25159:8472 1:N:0:27
ACCACACCTTCTACAATGAGCTGCGTGTGGCTCCCGAGGAGCACCCCGTGCTGCTGACCGAGGCCCCCCTGAACCCCAAGGCCAACCGCGAGAAGATGCCCAGGTGAGTGGCCCGCTACCTCTTCTGGTGGCCGCCTCCCTCCTTCCTGGCCTCCCGGAGCTGCGCCCTTTCTCACTGGTTCTCTCTTCTGCCGTTTTCCGTAGGACTCTCTTCTCTGACCTGAGTCTCCTTTGGAACTCTGCAGGTTCTA
+
ABCBBBBBFFFFGGGGFGGGGGHHGGGGAEGHHGGF2EFE2GGHHGGGEGEF5FHHHHHGGG0EGGGGGGGHHHHGGGEHGHHHHGGGG@DCDGH2GGHHHHHFHHHHHHGGHHGGGGGHGHHHHHGFHHGHHCGGGGHGHHGHHGGGGGGGGGGGGCGGGGFFGGFFFFFFFFFFFFFFFFFFFFFFFFFFFFFFFFFFFFFFAFFFFFFFFFFFFBFFFFFFFFFFFFFFFFFFFFFFFFFFFFFFFFF
@M05620:37:000000000-D9766:1:1101:13544:8473 1:N:0:27
AGTGCCAGCTCTCAATCGCACAGGGGACCCAGGGCCTGGCCCCTCCATCCAGAAAACCTATGACCTCACCCGCCACCTGGAGCACCAACGCCGCAGCTTGGCTGGGACCTATGTGAGTATCCAGCGTAGGAATCTGGGAGTTGGGGAGGAGTGAGGAGTTGGGGAAAGACAGTCCTAACCGTGGAGGGTTCTGGTAAATGATGGGGTGAGGAGGGGCTCTTTGGCTCCCACCAGTCCCCCTGTCTGGTCTA
+
>AAAAFFFBFFFGGGGGFGGGAG4BE2AEFHHFEGG2BFGHHEHGGHHH1FGFHB2FEHG5FBGG5GGGHH0E//BGGFGGGHGGFGGG1>EEECE/FGH?FHGGGHHGHHHHHHHHHHHHHHHHGFGGGHHHHHHGHHGFHHHGGGGGGGHHHHHHGFHHHGGGGHHHGGGGGGGGGGGGGEGGGGGCFGGGGFFFFFFFFFFFFFBFFFFFFBBBBFFFFFFFFFFFFFFFFFFFFFFBFFFFFFFFFB
@M05620:37:000000000-D9766:1:1101:18622:8478 1:N:0:27
ACCACACCTTCTACAATGAGCTGCGTGTGGCTCCCGAGGAGCACCCCGTGCTGCTGACCGAGGCCCCCCTGAACCCCAAGGCCAACCGCGAGAAGATGCCCAGGTGAGTGGCCCGCTACCTCTTCTGGTGGCCGCCTCCCTCCTTCCTGGCCTCCCGGAGCTGCGCCCTTTCTCACTGGTTCTCTCTTCTGCCGTTTTCCGTAGGACTCTCTTCTCTGACCTGAGTCTCCTTTGGAACTCTGCAGGTTCTA
+
AAA>A?>AFFB13GGAEFBFDAECEAAAF0GG1FFEAEG?EHHHHGAE/AECFAAAF0BFCECGCE/EGGGBHFCEFGEFCEHECFA<CC<</??GDHHGGHHGHHHHHHGGGHGGGGGHHFHHHHFGHHGHHG--..;.GHGHBFFFBBF90CEFG?-;@.9C@AF@<FFFFFFFFFFFF/BFFFFFFFFFF@ABFFFFFFFFFFFFFFFFFBFFFFBFFFF/;FFFFFFFFFFFFFFFFFFFFFFFFFF
@M05620:37:000000000-D9766:1:1101:6485:8493 1:N:0:27
ACCACACCTTCTACAATGAGCTGCGTGTGGCTCCCGAGGAGCACCCCGTGCTGCTGACCGAGGCCCCCCTGAACCCCAAGGCCAACCGCGAGAAGATGCCCAGGTGAGTGGCCCGCTACCTCTTCTGGTGGCCGCCTCCCTCCTTCCTGGCCTCCCGGCGCTGCGCCCTTTCTCACTGGTTCTCTCTTCTGCCGTTTTCCGTAGGACTCTCTTCTCTGACCTGAGTCTCCTTTGGAACTCTGCAGGTTCTA
+
BBBABBBBFFFFGFFGGGGFGFHHGEGBAEHHHGGFGEGGGHGHHGGGEGGGHHHHHGHEEGGGGGGGGGGHGHHGGGGHGHHHHGGGGG>CCGHFHHHHHHHEGHHHHHGGHHGGGGGHHHHHHHHHHFFHHGGGGGHGHHGHCGGGGGGGGGGGG?-;BFFFFFFFFFFFFFFFFFFFFFFFFFFFFFFFFFDFFFFFFFFFFFFFFFFFFFFFFFFFFFFFFBFBFFFFFFFFFFFFFFFFFFFFFFF
@M05620:37:000000000-D9766:1:1101:8666:8499 1:N:0:27
GAGGCTGCTTTGGAAGAAACTCATAGATTACTGCAACAGTTCCCCCTGGACCTGGAAAAGTTTCTTGCCTGGCTTACAGAAGCTGAAACAACTCCCGGATGCTACCCGTAAGGAAAGGCTCCTAGAAGACTCCAAGGGAGTAAAAGAGCTGATGAAACAATGGCAAGTAAGTCAGGCATTTCCGCTTTAGCACTCTTGTGGATCCCATTGAACAATTCTCAGCATTTGTACTTGTACCTGACAAGCCAGGG
+
?AAAA1>AFF3F1FGGGCFGDG1F3FHHHHHHHHHHFCH1FHHHHGEGFHHEHEFF1GFHFBGHBGAFGHFHHGAHHDG1FHHC@FBFHCGHF1@/>//?EGHGDFH??>EHHHHHFEAFHGGGHF1<BGHH1FC1?/?CFCGHF1?0F@FGHFH1FDFG1?FBGHFGFFHHHGFGGGGGFF<<C.CEDHFE0<C=<<=C.0:CC/;<CH:GHHGH=;CGGGHFFGFB0CF0CF;90;09/FF0.9.CAEC
@M05620:37:000000000-D9766:1:1101:27297:8510 1:N:0:27
ACCACACCTTCTACAATGAGCTGCGTGTGGCTCCCGAGGAGCACCCCGTGCTGCTGACCGAGGCCCCCCTTAACCCCAAGGCCAACCGCGAGAAGATGCCCAGGGGAGTTGCCCGCTACCTCTTCTTGGGGCCGCCTCCCTCCTTCCTGGGCGCCCGGAGCTGCGCCCTTTCTCACTGGTTCTCTCGTCTGCCGTTTTCCGTAGGGCTCTCTTCTCTGACCTGAGTCTCCTTTGGAACTCTGCAGGGTCTA
+
B3ABBAAABCFFGGGGGGGCGFG4FEEAFFF2FAFE?EG2AGHEHGGGAED1DF3FFGAEEE0EFEECGE1BFHHHG/?FFFGHCFGGG/BC/?01?1??0<///>E@<0?11>.<--</0=<<D00<0<<.:---..;.C/9/00=;0;.9-:---9-9-.:/;BF-;9F/FFFB/99/////;9..9A9//;9.:9//./.;9.9.;/;B/9/;9////BB/.BFFFF//9B/;9F/;FFBB/:-;FFF
@M05620:37:000000000-D9766:1:1101:5006:8513 1:N:0:27
ACCACACCTTCTACAATGAGCTGCGTGTGGCTCCCGAGGAGCACCCCGTGCTGCTGACCGAGGCCCCCCTGAACCCCAAGGCCAACCGCGAGAAGATGCCCAGGTGAGTGGCCCGCTACCTCTTCTGGTGGCCGCCTCCCTCCTTCCTGGCCTCCCGGCGCCGCGCCCTTTCTCACTGGTTCTCTCTTCTGCCGTTTTCCGTAGGACGCTCTTCTGTGACCTGAGTCCCCTTTGGAACTCTGCAGGTTCTA
+
BBBBBBBAFFFFGGGGGGF5FAGFGEEAAEG2FEFG2FGGEHHFHGGGAEEADGEGHHF0EECGGGGGGGEHHHEGGGGHGGHHFGGGGGDG/<C1FFHHFH/?<FG?GHACFG->-<CGHHHGH0DGDHFHC@-:::G:GHD/:;FFFF?FFGEAA?--;-;9>BB>@BFBFFBFFFFBBBF999B/;:FBBBA.B.B9:B..;/B--.99B///;;/BBFF/.;B/;9:ABFFFFFFFFFFFFFFFFFB
@M05620:37:000000000-D9766:1:1101:7466:8514 1:N:0:27
ACCACACCTTCTACAATGAGCTGCGTGTGGCTCCCGAGGAGCACCCCGTGCTGCTGACCGAGGCCCCCCTGAACCTCAAGGCCAACCGCGAGAAGATGCCCAGGTGAGTGGCCCGCTACCTCTTCTGGTGGCCGCCTCCCTCCTTCCTGGCCTCCCGGCGCTGCGCCCTTTATCACTGGTTCTCTCTTCCGCCGTTTTCCGTAGGACTCTCTTCTATGACCTGAGTCTCCTTTGGAACTCTGCAGGTTCTA
+
CCCCCCCBFFFFGGGGGGDGGGHHGEGBAEHHHFGEDGGGGHGHHGGEEEEGHHHHHHHEFGGGGGGGGGGHHHH2BGGHHHHHHGGGGG>BFGHEFGHCGCHCGHHGG<AGHH/AFGGGHHHHHHHGD<CHHGGGGGGGHHGHHHGHHGGGGGGEG-:;BG?FFFFFFFF/BF/BBFFFFFFFFFFFFBDDDFDFFFFEFFFDAFFFFFFFFFF/BB:BFFF/;9BBFBBFFFFFFB/F/FFFFFFFFFB
@M05620:37:000000000-D9766:1:1101:19690:8522 1:N:0:27
ACCACACCTTCTACAATGAGCTGCGTGTGGCTCCCGAGGAGCACCCCGTGCTGCTGACCGAGGCCCCCCTGAACCCCAAGGCCAACCGCGAGAAGATGCCCAGGTGAGTGGCCCGCTACCTCTTCTGGTGGCCGCCTCCCTCCTTCCTGGCCTCCCGGCGCTGCGCCCTTTCTCACTGGTTCTCTCTTCTGCCGTTTTCCGTAGGACTCTCTTCTCTGACCTGAGTCTCCTTTGGAACTCTGCAGGTTCTA
+
CCCDBCCCFFFFGGGGGGFGGGHHGFGFEGHGHGGGGGGGGHGHHGGGFGGGHHHHHHHGGGGGGGGGGGGHFHHGGGGHGHHHHGGGGGGGGGHHHHHHHGHGHHHHHHGGHHGGGGGHHHHHHHHHHHGHHGGGGGHGHHGHHGGGGGGGGGGGGG-CGFFFFFFFFFFFFFFFFFFFFFFFFFFFFHHHFFFFFFHFFFFFFEFFFFFFHFFFHFBFFFF:FFFFFFFFFFFFFFFFFFFFFFFFFFF
@M05620:37:000000000-D9766:1:1101:14864:8530 1:N:0:27
AGTGCCAGCTCTCAATCGCACAGGGGACCCAGGGCCTGGCCCCTCCATCCAGAAAACCTATGACCTCACCCGCTACCTGGAGCACCAACTCCGCAGCTTGGCTGGGACCTATGTGAGTATCCAGCGTAGGAATCTGGGAGTTGGGGAGGAGTGAGGAGTTGGGGAAAGACAGTCCTAACCGTGGAGGGTTCTGGTAAATGATGGGGTGAGGAGGGGCTCTTTGGCTCCCACCAGTCCCCCTGTCTGGTCTA
+
ABABBFFFCFFFGGGGGGGGGGHHGGGGEGGHCEGGGGHHFHGHGGHHHHHHHHHHHGHHHHFHHHHHHHHGGEFGHFHHGHHHHHHGGHHHGGGGGHHHGHHGGGHHGHHHHHHH3FGHHHHHHGGGGGHHHHHHHGHGGHHHGGGGGGGHHBGHHGHHHGGGGCEHGHFHHHHGHHHHGGGGDGGGEFGGGGCFGGGGGGGGGGDBFFFFFFFFFFEEFFFFFFFFFBFFFFFFFFFFFFFFFFFFFFB
@M05620:37:000000000-D9766:1:1101:21492:8543 1:N:0:27
AGTGCCAGCTCTCAATCGCACAGGGGACCCAGGGCCTGGCCCCTCCATCCAGAAAACCTATGACCTCACCCGCTACCTGGAGCACCAACTCCGCAGCTTGGCTGGGACCTATGTGAGTATCCAGCGTAGGAATCTGGGAGTTGGGGAGGAGTGAGGAGTTGGGGAAAGACAGTCCTAACCGTGGAGGGTTCTGGTAAATGATGGGGTGAGGAGGGGCTCTTTGGCTCCCACCAGTCCCCCTGTCTGGTCTA
+
11>AAD1CAF13AFGAF1FFAEAG0EEGGFHHGGCAG/GFGHGHGGGHFHHHHFFHHFBGHHHHHHHHHHHGGE@EHHHFHHHACGEHGBGHGGEGGFHHGHHFCFHHGHHHHHHHHFHHHHHHHGEGGGHHHHHHHGHGCHHHGGGGGGGHGHHHHGHHHHCGGGHHHHHHHHHHHHHHGCAAGGGGEFGGGGGGGGGGFGGGGGF@FFFFFF@@@@FFFFFFFFFFFFFFFFFFFFFB@FFFFFFFFFF
@M05620:37:000000000-D9766:1:1101:21411:8548 1:N:0:27
GAGGCTGCTTTGGAAGAAACTCATAGATTACTGCAACAGTTCCCCCTGGACCTGGAAAAGTTTCTTGCCTGGCTTACAGAAGCTGAAACAACTGCAAAATGCTACACGACAGGTCAGGCTCCTAGCCGACTCCTCGGAAGACCCCGAGCTGCAGCCAACAAGGCAAGTAAGTCAGGCATTAACGCTATAGCACTCTTGTGGATCCAATTGCACCCTTCTCAGAATTTGTACTTGTAACTGACAAGCACGGG
+
AABBBBFBFFFFGFGGGGGGGGHHHHHHHHHHHHHHGHHGHHHHHGGGHHHHHHHGHHGHFHHHHHHHHHHHHHHHHHHHHHHHHHHHHHHHH3G3332BBFG43BGA/>//13B32EBGHEGGGF3?EG?AH2B?////0<@/?>C/CGF1011<?0.F.>.FG<F<G1110==//.CG0==.<<..=:0;CGFC00CCDGCHHF0F000;BBD.;C0BBB0099;C;FFGFFGE0000B/CB9...-9-
@M05620:37:000000000-D9766:1:1101:8290:8554 1:N:0:27
ACCACACCTTCTACAATGAGCTGCGTGTGGCTCCCGAGGAGCACCCCGTGCTGCTGACCGAGGCCCCCCTGAACCCCAAGGCCAACCGCGAGAAGATGCCCAGGTGAGTGGCCCGCTACCTCTTCTGGTGGCCGCCTCCCTCCTTCCTGGCCTCCCGGCGCTGCGCCCTTTCTCACTGGTTCTCTCTTCTGCCGTTTTCCGTAGGACTCTCTTCTCTGACCTGAGTCTCCTTTGGAACTCTGCAGGTTCTA
+
DDDDDCC>FFFFFGGGGG5BGGHHGEGB4EHGHFFF?EEFFHHHHGGAEFFGHHHHHHHAECFGGGGGGGGHFHHGGGGHGHHHHGGGGG<CGGHFGHHHHHHGGHHHHHGGHHGGGGGHHHHHGHHHGHGHHGGGGGHGHHGHHGGGGGGGGGGGGG9ABFFFFFFFFFFFFFFFFFFFFFFFFFFFFFFFFFFFFFFFFFFFFFFFFFFFFFFFFFFFFFF;BFF9;FFFFFFFFFFFFFFFFFFFFFB
@M05620:37:000000000-D9766:1:1101:21426:8562 1:N:0:27
GAGGCTGCTTTGGACGAAACTCATAGATTACTGCAACAGTTCCCCCTGGACCTGGAAAAGTTTCTTGCCTGGCTTACAGAAGCTGAAACACCTACCGATTGCTACCCGTATGGAAAGGCTCCTAGAAGACTCCAAGGGAGTAAAAGAGCTGATGAAACAATGGCAAGTAAGTCAGGCATTTCAGCTTTAGCACTCTTGTGGATCCAATTGAACAATTCTCAGCATTTGTACTCAAAACTGACAAGCCAGGG
+
A?AA>AF3BBB4G44AAE2AFGHHHGADFFADGA3BCGAFGDDBBAABAABBGGFBB32BBDFDFDFABBFGGHF3B@FGGFFBG33FBF1BF3B1/1/?13BBBGB>?>0?B3??00/30/3BBBG3BGF?F1F1?//?<0@@D1?0<11<@?@1??0F111<?1F1>1>>D<FB<<>1>>1><0<0==000<<00<=0.<0<CGCG00;;CCC;:;::;;/FCBFB000000/;0.;;CBF0.9;FF.A
@M05620:37:000000000-D9766:1:1101:13680:8566 1:N:0:27
AGTGCCAGCTCTCAATCGCACAGGGGACCCAGGGCCTGGCCCCTCCATCCAGAAAACCTATGACCTCACCCGCTACCTGGAGCACCAACTCCGCAGCTTGGCTGGGACCTATGTGAGTATCCAGCGTAGGAATCTGGGAGTTGGGGAGGAGTGAGGAGTTGGGGAAAGACAGTCCTAACCGTGGAGGGTTCTGGTAAATGATGGGGTGAGGAGGGGCTCTTTGGCTCCCACCAGTCCCCCTGTCTGGTCTA
+
>33>ADDFBFFFGGGGGFGGEECGEGGGGGHHGGGGGCGFHHGHGGGHBGHHH33FGGEHHHFHHHHHHHHGGGCEHHHHGHHHFHHHGBGHGGEGGHHHGHHGGGHHGHHHHHGHGHHHHHHHHGGGGGHHHHGFHGHEGHEB??FCGGEGHFHGGFGHFHGGGGHHHHHHHHHHHHHHGGGGGGGGEFGGGGFGGGGGGGGGGGFBFFFFFF;;BBFFFFFFFFFFFFFFFFFFFFFFBFFFFFFFFFB
@M05620:37:000000000-D9766:1:1101:6648:8582 1:N:0:27
ACCACACCTTCTACAATGAGCTGCGTGTGGCTCCCGAGGAGCACCCCGTGCTGCTGACCGAGGCCCCCCTGAACCCCAAGGCCAACCGCGAGAAGATGCCCAGGTGAGTGGCCCGCTACCTCTTCTGGTGGCCGCCTCCCTCCGTCCTGGCCTCCCGGAGCTGCGCCCTTTCTCACTGGTTCTCTCTTCTGCCGTTTTCCGTAGGACTCTCTTCTCTGACCTGAGTCTCCTTTGGAACTCTGCAGGTTCTA
+
BBBBBBBA>FFFGGGGGGF5F5FCFFGAAEGAGEGG2FGGEHHAHGEEAEEA5B3GHHBA@E@EGGGEG@?GHH/EGEFHGGHHGGGGGGGG/<<1?G1??1<F?GFC<?</0<@---<01D<0=0<<=G.<.---:.C.C/A.9.C.CFA.0:9.AB--9.BF=?D>B/B9BFB9;9.;9/////9/9B///9A./.9/9B.AA/9///99/B/B//999BB/.9B/BFB/9F/9/:/:FFFB/.FBFFB
@M05620:37:000000000-D9766:1:1101:8267:8593 1:N:0:27
AGTGCCAGCTCTCAATCGCACAGGGGACCCAGGGCCTGGCCCCTCCATCCAGAAAACCTATGACCTCACCCGCTACCTGGAGCACCAACTCCGCAGCTTGGCTGGGACCTATGTGAGTATCCAGCGTAGGAATCTGGGAGTTGGGGAGGAGTGAGGAGTTGGGGAAAGACAGTCCTAACCGTGGAGGGTTCTGGTAAATGATGGGGTGAGGAGGGGCTCTTTGGCTCCCACCAGTCCCCCTGTCTGGTCTA
+
BBBBAFFFBFFFGGGGGFFCGGHHGGGGGGHHGGGGFGCGHHGHGGHHHHHHHHGHHGHHHHGHHHHHHHHGGGGGHHHHHHGHHHHHGHGHGGGGGFHHGHHGGGHHGHHHHHHHHHHHHHHHHGEEGFHHHHHHHHHGGHHHGGGGGGGHHHHHHGHHHHGGGGHHHHHHHHHHHHHHGGGFGGGG9FFGGGFGGGGGGGGGGGFFFFFFFFFFFFFFFFFFFFFFFFFFFFFFFFFFFFFFFFBBBF/
@M05620:37:000000000-D9766:1:1101:16510:8602 1:N:0:27
ACCACACCTTCTACAATGAGCTGCGTGTGGCTCCCGAGGAGCACCCCGTGCTGCTGACCGAGGCCCCCCTGAACCCCAAGGCCAACCGCGAGAAGATGCCCAGGTGAGTGGCCCGCTACCTCTTCTGGTGGCCGCCTCCCTCCTTCCTGGCCTCCCGGCGCTGCGCCCTTTCTCACTGGTTCTCTCTTCTGCCGTTTTCCGTAGGACTCTCTTCTCTGACCTGAGTCTCCTTTGGAACTCTGCAGGTTCTA
+
BBABBBBBFFFFGGGGGFGGGGHHGAEEA2GGHGG?EFE?EGHH1EGGFGGGHHGHHHHFGGGGGGGGGGGHHHHGGGGHGHHHHGGGGGGGGGHHHHGHHHHGGHHHHGGGHHGGGGGHHHHHHHHHHGGHHGGGGGHGHHGHHGGGGGGGGGGGFG-;AFFFFFFFFFFFFFFFFFFFFFFFFFFFFFFFFFFFFFFFFFFFFFFFFFFFFFFFFFFFFFFFFFFFFFFFFFFFEFFFFFFFFFFFFFB
@M05620:37:000000000-D9766:1:1101:22170:8616 1:N:0:27
ACCACACCTTCTACAATGCGCTGCGTGTGGCTCCCGAGGAGCACCCCGTGCTGCTGACCGAGGCCCCCCTGAACCCCAAGGCCAACCGCGCGAAGATGCCCAGGTGAGTGGCCCGCTACCTCTTCTGGTGGCCGCCTCCCTCCTTCCTGGCCTCCCGGAGCTGCGCCCTTTCTCACTGGTTCTCTCTTCTGCCGTTTTCCGTAGGACTCTCTTCTCTGACCTGAGTCGCCTTTGGAACTCTGCAGGTTCTA
+
>AAAAAAAFFFFGGGCFG11EAAAEEFECGFFF0FEFGCGGGHHHGGEEGEEFHHEEFG>>E?EGEEEEGEFGGFGGGGGAGHECFGCCG?C/C/CHFGHHFHAGGFGHHEFHH-CGCGHGHHHHHHHHGCGHGGGGGGGGGGGGGGGFF?FGGGGGAA@@FFF?@F@?FFFFFFFFFFFFFFFFFFFFFFFF@FFFFFFFFFB-9FFFFFFFFFBFFFFFFFFFFE-;BFFFFFFFFFFFFFFF9:FFF9
@M05620:37:000000000-D9766:1:1101:22148:8616 1:N:0:27
ACCACACCTTCTACAATGAGCTGCGTGTGGCTCCCGAGGAGCACCCCGTGCTGCTGACCGAGGCCCCCCTGAACCCCAAGGCCAACCGCGAGAAGATGCCCAGGTGAGTGGCCCTTTACCTCTTCTGGTGGCCGCTTCCCTCCTTCCTGGCCTCCCGGCGCTTCTCCCTTTCTCACTGTTTCTCTCTTCTGCCGTTTTCCGTCTGCCTCTCTTCTCTGACCTTATGCTCCTTTGGAGCTCTTCAGTTTCTA
+
BBBBBAABFFCFGGGGGGGFFFGFFEEEFEHHGGGGGGGEGHHHHGEGGGGGHHHHHHHGGGGGGGFGGGGHHGEFGGGHEFHHHGGCGCBDFGHHHH2??<F???1<F<??0?/0111>FFFDG1>1F<<C.-A-<CH/CFFCGHHCGHHA0.:;D----=.C0=BFF00/;F/BF//;;/9;9/BFBF/F/99./9;/.;.../9//9B///9B///9;//////;9FF/BF/B/9A///:///9/:9F
@M05620:37:000000000-D9766:1:1101:15610:8647 1:N:0:27
ACCACACCTTCTACAATGAGCTGCGTGTGGCTCCCGAGGAGCACCCCGTGCTGCTGACCGAGGCCCCCCTGAACCCCAAGGCCAACCGCGAGAAGATGCCCAGGTGAGTGGCCCGCTACCTCTTCTGGTGGCCGCCTCCCTCCTTCCTGGCCTCCCGGAGCTGCGCCCTTTCTCACTGGTTCTCTCTTCTGCCGTTTTCCGTAGGACTCTCTTCTCTGACCTGAGTCTCCTTTGGAACTCTGCAGGTTCTA
+
ABABB@AAFFFFFGGBDGGGFGFHCEGGECGHHGG22AEA2FGHHGGGEEGEAFCGHFHGGGGGGGGEGGG1GHHGGGGHEHHHHGGGGGGGGGH111GHGHHEHHHHHHGGHGGGG?CHHHHHHHHGHHGHHCGGDFHEHHFHHGGGGGGFGGGGGGGGBGGGGGFBBFFFFFFFFFFFFFFFFFFFFFFFFBADFFFFFFFDD/FFFFFFFFFFFFFFFFFFFFFFFFFFFFFFFFFFFFFFFFFFFF9
@M05620:37:000000000-D9766:1:1101:15853:8669 1:N:0:27
ACCACACCTTCTACAATGAGCTGCGTGTGGCTCCCGAGGAGCACCCCGTGCTGCTGACCGAGGCCCCCCTGAACCCCAAGGCCAACCGCGAGAAGATGCCCAGGTGAGTGGCCCGCTACCTCTTCTGGTGGCCGCCTCCCTCCTTCCTGGCCTCCCGGAGCTGCGCCCTTTCTCACTGGTTCTCTCTTCTGCCGTTTTCCGTAGGACTCTCTTCTCTGACCTGAGTCTCCTTTGGAACTCTGCAGGTTCTA
+
BCCCCCDDFFFFGGGGGGGGGGHHGGGFHGHHHGGGGGGGGHHHHGGGGGGGHHHHHHHGGGGGGGGGGGGHHHHGGGGHGHHHHGGGGGGGGGHHHHHHHHHGHHHHHHGGHHGGGGGHHHHHHHHHHHGHHGGGGGHGHHGHHGGGFGGGGGGGGD-BDGFGAGFFFFFFFFFFFHFFFFFFFFFFFHHFFFFFFFHFFFFDFFFFFFFFHHHFHFFFFHFFFFFFFFFFHFFFFFFFFFFFFFFFFF;
@M05620:37:000000000-D9766:1:1101:8009:8670 1:N:0:27
ACCACACCTTCTACAATGAGCTGCGTGTGGCTCCCGAGGAGCACCCCGTGCTGCTGACCGAGGCCCCCCTGAACCCCAAGGCCAACCGCGAGAAGATGCCCAGGTGAGTGGCCCGCTACCTCTTCTGGTGGCCGCCTCCCTCCTTCCTGGCCTCCCGGAGCTGCGCCCTTTCTCACTGGTTCTCTCTTCTGCCGTTTTCCGTAGGACTCTCTTCTCTGACCTGAGTCTCCTTTGGAACTCTGCAGGTTCTA
+
CCCDDDCCFFFFGGGGGGGGGGHHGGGGHGHHHGGGGGGGGHHHHGGGGGGGHHHHHHHGGGGGGGGGGGGHHHHGG?/?FGH//FE>BDD/@/22?22??FGF=GDH1?/FGHGGF-AGFHGHHHB0D/..<<-CGGHGFHGHHFGGGFFFGGGG.:?CAG0F-@DF;FFFFFEFFFFBFFFFFFFFFFFFFA:DFEFFDFFDF00BFFFFFFFF9:B0BFFFFFFFFFBFFFFFBBFFFFBFBF:FFF0
@M05620:37:000000000-D9766:1:1101:10887:8693 1:N:0:27
GAGGCTGCTTTGGAAGAACCTCCTAGAGAACTGCAACCATTGCCCATGACCCTGGATGAGTTTTTTTGCTTGCTTAAAGAAGCTGAAAACACTGCCCCTGTCCTACAGGATGATACCCGTAAGGAACGGCTCCTAGAAGAATCCCAGGGAGTAAAAGAGCTGATGAAACAATGGCAAGTAAGTCAGGCATTTTCGCTTTAGCCCTCTTGTGGATCCACTTGACCACTTCTCAGCATTTGGACTTGTACCTG
+
>1AA1>FAFBB@G1BBFABAGG0BA1BB1BAAFGB11A0111D11ABB11BB0BABF1B12D1BFEAE1AFF>@F21DD@G01BB11B10/BF1BB//FEF1B@B1F10B>1BBFF1>/?EAGEF00//><??B1BG11<01111@@F??CEBD111?0?GF1F1<1D<FH>>1>01.0=0D0=0<CGCB0<00-;::.:00/;/;GFG:9AC;CFF/9BBCBFG./9009=BFFGGGB0:CFF00//9/;
@M05620:37:000000000-D9766:1:1101:6190:8702 1:N:0:27
GAGGCTGCTTTGGAAGAAACTCATAGATTACTGCAAAAGTTCCCCCTGGGCCTGGAAAAGTTTCTTGCCTGGCTTACAGAAGCTGAAACAACTCCCTTCTGCTACCCGTAAGGAAAGGCTCCTAGAAGACTCCAAGGGAGTAAAAGAGCTGATGAAACAATGGCAAGTAAGTCAGGCATTTCCGCTTTAGCACTCTAGTGGATCCAATTGAACAATTCTCAGCATTTGCACTTGTACCTGACAAGCCAGGG
+
AAAAAAFAFFFDEGGEEFEGG1A3DD1DFGHHHHFE1FF1FGHGHG0FE/FFGAE01ABG1DFH2A1BGGBAGH0BGGH1FGHH1FHHH0BGG1BF010B@1F1BFG//>?01EGHFGAGGGGGFHGF1FBFBGEHGFHGCCGHHHGHH1GFHFFFDG0/FGFBFHGFGDGH1<<FF/?>>FD<<A<<=FB000<00===.D<GH0<=;:0CGG/00;C:;CG0;0:00;:;99909;9;BFB0.;A/.A.
@M05620:37:000000000-D9766:1:1101:24685:8710 1:N:0:27
ACCACACCTTCTACAATGAGCTGCGTGTGGCTCCCGAGGAGCACCCCGTGCTGCTGACCGAGGCCCCCCTGAACCCCAAGGCCAACCGCGAGAAGATGCCCAGGTGAGTGGCCCGCTACCTCTTCTGGTGGCCGCCTCCCTCCTTCCTGGCCTCCCGGCGCTGCGCCCTTTCTCACTGGTTCTCTCTTCTGCCGTTTTCCGTAGGACTCTCTTCTCTGACCTGAGTCTCCTTTGGAACTCTGCAGGTTCTA
+
CCCCCCCCFFFFGGGGGGGGGGHHGGGG4EGHHGGGGGGG2GHHHGGG1EEGHHHGFHHGGCFGGGGGGGGGHHHGGGGHGHHHHGGGGGFGGGHHHHHHF2GGH1?GHHFGHHGGCGGHHHHGHHHHHHGHHGGGGGHGHHGHHGGGGGGGGGGGG-:;AFFFFFFFFFFFF/:FBFFFFFFFFFFFFFFFFFDFFFFFFFFFFFFFFFFFFFFFF/:BFF//;;FFFFFFFF9FFFFFFFFFFFFFFFB
@M05620:37:000000000-D9766:1:1101:20966:8731 1:N:0:27
ACCACACCTTCTACAATGAGCTGCGTGTGGCTCCCGAGGAGCACCCCGTGCTGCTGACCGAGGCCCCCCTGAACCCCAAGGCCAACCGCGAGAAGATGCCCAGGTGAGTGGCCCGCTACCTCTTCTGGTGGCCGCCTCCCTCCTTCCTGGCCTCCCGGAGCTGCGCCCTTTCTCACTGGTTCTCTCTTCTGCCGTTTTCCGTAGGACTCTCTTCTCTGACCTGAGTCTCCTTTGGAACTCTGCAGGTTCTA
+
BBBBBBBBFFFFGFGFFGGGGGHHGEGFHDHHHGGDGGGGGHHHHGGGFEGGHHHHHHHGGGGGGGGGGGGHHHHGGGGHGHHHHGGGGGGGGGHHHFHHHHHGHHHHHHGGHHGGGGGHHHHHHHHHHHGHHGGGGGHGHHGHHGGGGGGGGGGGGG?FDGFGGGFFFFFFFFFFFFFFFFFFFFFFFFFFFFFFFFFFFFFFFFFFFFFFFFFFFFFFFFFFFFFFFFFFFFFFFFFFFFFFFFFFFFB
@M05620:37:000000000-D9766:1:1101:27028:8735 1:N:0:27
ACCACACCTTCTACAACTGACCTGGGTGTGACTCCCGGGCCGCACCCCTTGGTACTGCCCGGGGCCCCCCTGAACCCCAGGGCCACCCGCGAGAAGCTGCCCAGGTGAGTGGCCCGCTACCTCTTCTGGTGGCCGCCTCCCTCCTTCCTGGCCTCCCGGAGCTGCGCCCTTTCTCACTGGTTCTCTCTTCTGCCGTTTTCCGTAGGACTCTCTTCTCTGACCTGAGTCTCCTTTGGAACTCTGCAGGTTCT
+
AAAAA1AA>FFFFGGGBAFBB11AB0000B3D2AFFEAEA//EEGGGG/BFA11D12GFHF/>/E>>>EG?FGFHHGGG?<EFE/FH<@/>@<//G?GGHFHHHGCGDCHHEAGFCGGGGHHHHHFHHE0;CHHC@CBGFGGFGGGGGGFGGGGGGGG@@@?FFF@@B@@FFFFFEFFFFBBFFFFFFFFFFFB99BBEFF?B-BFFFFFFFFFFFFFBBFFFFFFFFBBFFFFFFFFFFFFFFBFFFFFF
@M05620:37:000000000-D9766:1:1101:12637:8737 1:N:0:27
AGTGCCGCTCTCAATCGCACAGGGGACCCAGGGCCTGGCCCCTCCATCCAGAAAACCTATGACCTCACCCGCTACCTGGAGCACCAACTCCGCAGCTTGGCTGGGACCTATGTGAGTATCCAGCGTAGGAATCTGGGAGTTGGGGAGGAGTGAGGAGTTGGGGAAAGACAGTCCTAACCGTGGAGGGTTCTGGTAAATGATGGGGTGAGGAGGGGCTCTTTGGCTCCCACCAGTCCCCCTGTCTGGTCTAT
+
>3>AAFDDDBBFBGGBEFGGFGFFGCGGGEEGGGGAFHHFCFHGGHHHH3FF3F2FGGFHHHGHHGFHHHGGEEEFFGHFGCEGFGGEGFHA?EEE33B<FFF/<FFDGFHHHHHHGBGFHHHHGGDBDFHG1FHDG0FAHDC@-FD@EGCGDGC0C<CFBC?:CEHFHFHGHCFFFGFBGGFGFGG;;CGFGGF0FFFGFBB.A.@AA.BDA@FB-A;FF/BB/FAABADFFFBBFE?AE9;FFB/;/B/
@M05620:37:000000000-D9766:1:1101:18951:8739 1:N:0:27
AGTGCCAGCTCTCAATCGCACAGGGGACCCAGGGCCTGGCCCCTCCATCCAGAAAACCTATGACCTCACCCGCTACCTGGAGCACCAACTCCGCAGCTTGGCTGGGACCTATGTGAGTATCCAGCGTAGGAATCTGGGAGTTGGGGAGGAGTGAGGAGTTGGGGAAAGACAGTCCTAACCGTGGAGGGTTCTGGTAAATGATGGGGTGAGGAGGGGCTCTTTGGCTCCCACCAGTCCCCCTGTCTGGTCTA
+
CCCCCFFFCFFFGGGGGGGGGGHHGGGGGGHHGGGGGGHHHHGHGGHHHHHHHHHHHGHHHHHHHHHHHHHGGGGGHHHHHHHHHHHHGHHHGGGGGHHHGHHGGGHHGHHHHHHHHHHHHHHHHGGGGGHHHHHHHHHGGHHHGGGGGGGGHHHHHGHHHHGGGGHHHHHHHHHHHHHHGEGGGGGGEGGGGGFGGGGGGGGGGGFFFFFFFFFFFFFFFFFFFFFFFFFFFFFFFFFFFFFFFFFFFFF
@M05620:37:000000000-D9766:1:1101:15943:8762 1:N:0:27
ACCACACCTTCTACAATGAGCTGCGTGTGGCTCCCGAGGAGCACCCCGTGCTGCTGACCGAGGCCCCCCTGAACCCCAAGGCCAACCGCGAGAAGATGCCCAGGTGAGTGGCCCGCTACCTCTTCTGGTGGCCGCCTCCCTCCTTCCTGGCCTCCCGGCGCTGCGCCCTTTCTCACTGGTTCTCTCTTCTGCCGTTTTCCGTAGGACTCTCTTCTCTGACCTGAGTCTCCTTTGGAACTCTGCAGGTTCTA
+
BCAABCCCFFFFGGGGGGGGGGHHGGGA42EFGFFGGGEGDGHHHGGGEEGGFGFHHGGGGCGGGGGGGGGHHHHGGGGHGHHHHGGGGGGGGGHGFHHHGHHGHHHHHHGGHGGGGCGHHHHHHHHGHHGHHGGGGGHGHHGHHGGGFFGGGGGGGG-ADFFFFFFFFFFFFFFFFFFFFFFFFFFFFFFFFFFFFFFFFFFFDFFFFFFFFFFFFF0FFFFBFFFFFFFFFFFFFFFFFFFFFFFFFFB
@M05620:37:000000000-D9766:1:1101:18589:8764 1:N:0:27
ACCACACCTTCTACAATGAGCTGCGTGTGGCTCCCGAGGAGCACCCCGTGCTGCTGACCGAGGCCCCCCTGAACCCCAAGGCCAACCGCGAGAAGATGCCCAGGTGAGTGGCCCGCTACCTCTTCTGGTGGCCGCCTCCCTCCTTCCTGGCCTCCCGGCGCTGCGCCCTTTCTCACTGGTTCTCTCTTCTGCCGTTTTCCGTAGGACTCTCTTCTCTGACCTGAGTCTCCTTTGGAACTCTGCAGGTTCTA
+
DDDDDDDDFFFFGGGGGGGGGGHHGGGFHGHHHGGGGGGGGHHHHGGGGGGGHHHHHHHGGGGGGGGGGGGHHHHGGGGHGHHHHGGGGGGGGGHHHEHHHFHGHHGGHHGGHHGGC@FHHHHHGHGHHHGHHDGGGGHGHHGHHGGGFFFGGGGGDGB?GFFFACFFFFFFFF0BFEFFFFFFFFBFFFFFFFFFFFFFDF.DFBFFFFFFFFFFFF0:FFF:/FFFFFFFFFFFFFFBFFFBFFFFFF:
@M05620:37:000000000-D9766:1:1101:10841:8768 1:N:0:27
AGTACCAGCTCTCCATCGCACAGGGTACCCAGCGCCTGGCCCCTCCATCCAGAAAACCTATGACCTCACCCGCCACCTGGTGCACCCTCTCCGCAGCTCGGCTGGGACCTATGTGCGTATCCAGCGTAGGACTCTGGGCGTTGGGGCGGCGTGCGGCGTTGGGGCCAGCCAGTCCTAACCGTGGCGGGTTCTGGTAAATGATGGGGTGAGGAGGGGCTCTTTGGCTCCCACCAGTCCCCCTGTCTGGTCTA
+
>3>3>B5CAFFFGGGBBAE2E2GAFFBBFBBF2AE2BBAGCGGHGGFFHAGFGCGBBEGFA35DG5BBGHH>>0/?FG3B32BFGHG??FF31?/E/B3?<FCEGGHGGHBGGGG2<FDGHG2@GCG/<E?1?GGH10/@DC@0-<A-:-;99.?B9@BBBFBB.9.9.:.;;FFF//FFBFF<-;9BBFFFFFFFBFFF/FFFFFFB.9./9;BBB?FFFFFFFFFFF.AD9FFFFFFFBFFFFFFFFFB
@M05620:37:000000000-D9766:1:1101:10858:8777 1:N:0:27
AGTGCCAGCTCTCAATCGCACAGGGGACCCAGGGCCTGGCCCCTCCATCCAGAAAACCTATGACCTCACCCGCTACCTGGAGCACCAACTCCGCAGCTTGGCTGGGACCTATGTGAGTATCCAGCGTAGGAATCTGGGAGTTGGGGAGGAGTGAGGAGTTGGGGAAAGACAGTCCTACCCGTGGAGGGTTCTGGTAAATGATGGGGGGAGGAGGGGCTCTTTGGCTCCCACCAGTCCCCCTGTCTGGTCTA
+
AAA>AFFFBFFFGBGGGGGCGGHGGFGEGEHHFGGFGGHHHHGHGGHHHHHHGHHHHGHHGFGHHHHHHHHEFEEGHHHHEGHHHHFFEHHHGGGGGHHHGHHGGGHHGHEHHHHHHHHHHHHHHGGGGGGHHHHHHHGGGHHHGGFDG.EHHFHHHGHHHHGGEDGFGHHHHHHHH0GC.;C@.;E?D?FFGGBFGB0009FGGG---;-.;DF->-:FFFFBB/FFA.;..;9BFFFFFFBFFF/99//
@M05620:37:000000000-D9766:1:1101:9388:8781 1:N:0:27
ACCACACCTTCTACAATGAGCTTCGTGTGGCTCCCGAGGAGCACCCCGTGCTGCTGACCGAGGCCCCCCTGAACCCCAAGGCCAACCGCGAGAAGATGCCCAGGTGAGTGGCCCGCTACCTCTTCTGGTGGCCGCCTCCCTCCTTCCTGGCCTCCCGGCGCTGCGCCCTTTCTCACTGGTTCTCTCTTCTGCCGTTTTCCGTAGGACTCTCTTCTCTGACCTGAGTCTCCTTTGGAACTCTGCAGGTTCTA
+
BBBBBBBBFFFFGGGGGG5FGFHHGGGAAEHHHGFFDGEGFHHGHGGGDEGGGHGHGHGEGGGGGGGGGGGHGHHGGGGHGHHHHGGGGGB/B/<2?22<F2GG21??FHGGHEDGGGGHHDGHHH0<0<CFHFCCGDHGHHGHFHH0;FFGGGGGGGCGGGFFFFFFFFFFFB9FFF.;FFFFFFFFFFF/B@DFFFFFFBFFDBFFF/;BFFFF9F9FFFFBF/F;BFF/B/9BBFFFFFFFF?9:FF:
@M05620:37:000000000-D9766:1:1101:12699:8784 1:N:0:27
ACCACACCTTCTACAATGAGCTTCGTGTGGCTCCCGAGGAGCACCCCGTGCTGCTGACCGAGGCCCCCCTGAACCCCAAGGCCAACCGCGAGAAGATGCCCAGGTGAGTGGCCCGCTACCTCTTCTGGTGGCCGCCTCCCTCCTTCCTGGCCTCCCGGAGCTGCACCCTTTCTCACTGGTTCTCTCTTCTGCCGTTTTCCGTAGGACTCTCTTCTCTGACCTGAGTCTCCTTTGGAACTCTGCAGGTTCTA
+
CCCCCCCCFFFFGGGGGGGGGGHHGHGHGGGHHGGGGGGGGHHHHGGGGGGGHHHHHHHGGGGGGGGGGGGHHHHGGGGHGHHHHGGGGGGGGGHHHFHHHFHFHHHHFHFFHHCDG-DFHHHHHHDGGFGHHFGGGGHGHHGH0CHHFFFGGGGGF--;-;/CBFGGGGFFFFFFFFFFFFFFFFFFFFFFFFFFFFFFFFFD./BFFFFFFFFFFBBFFF/;B/BBFFFFFFFEEFFEFBFFFEFFFF;
@M05620:37:000000000-D9766:1:1101:17377:8785 1:N:0:27
AGTGCCAGCTCTCAATCGCACAGGGGACCCAGGGCCTGGCCCCTCCATCCAGAAAACCTATGACCTCACCCGCTACCTGGAGCACCAACTCCGCAGCTTGGCTGGGACCTATATGAGTATCCAGCGTAGGAATCTGGGAGTTGGGGAGGAGTGAGGAGTTGGGGAAAGACAGTCCTAACCGTGGAGGGTTCTGGTAAATGATGGGGTGAGGAGGGGCTCTTTGGCTCCCACCAGTCCCCCTGTCTGGTCTA
+
BCCBBFFFCFFFFFGGGFEGGGHHFEGGGGHHGGGGGGHHHHGHGGHGHHHHHHFHGGHGHGHHHHHHHHHFGGGGHBFBCGG?EGFEGGHHGG@FGGHHGHHFFGGHDHHG3FGHHGHHHHHHGGGGGGHGHHHHGGHGGHHGGFGGGGGHHHHHGFHHFHGGGGHHHHHGHHGHHHHHGCCDFGGG;:FGGGFFGFFGGGGGGGFFEFFFFFFFFFFFFFFFBBFFFFFFFFFFFFFFFFFFFFFFBFF
@M05620:37:000000000-D9766:1:1101:19383:8785 1:N:0:27
ACCACACCTTCTACAATGAGCTGCGTGTGGCTCCCGAGGAGCACCCCGTGCTGCTGACCGAGGCCCCCCTGAACCCCAAGGCCAACCGCGAGAAGATGCCCAGGTGAGTGGCCCGCTACCTCTTCTGGTGGCCGCCTCCCTCCTTCCTGGCCTCCCGGAGCTGCGCCCTTTCTCACTGGTTCTCTCTTCTGTCGTTTTCCGTAGGACTCTCTTCTCTGACCTGAGTCTCCTTTGGAACTCTGCAGGTTCTA
+
ABBBBBBBFFFFGGGGFGGGGDGBEEEGE?GFHGGGFFFEGHGHHGGGEGGFHGHHHHHGEFGGGFGGGGGHHHHGGGGHGHHHFGGCGGCDFGEFHGHHHHHFHEGHHHGGHHCDG?FHHHHHHHHHGHGHH?CGGGHGHHGHHGGGGGGGGGGGDD?BDGGGFGFFFFFFFFFFFFFFFFFFFFFFFFFFFFEFFFFFFBF.DBFFFFFFFFFFFFEFFFF/BFFFFFFFFBBFFFFFFFF/FFFFFF/
@M05620:37:000000000-D9766:1:1101:24305:8806 1:N:0:27
AGTGCCAGCTCTCAATCGCACAGGGGACCCAGGGCCTGGCCCCTCCATCCAGAAAACCTATGACCTCACCCGCTACCTGGAGCACCAACTCCGCAGCTTGGCTGGGACCTATGTGAGTATCCAGCGTAGGAATCTGGGAGTTGGGGAGGAGTGAGGAGTTGGGGAAAGACAGTCCTAACCGTGGAGGGTTCTGGTAAATGATGGGGTGAGGAGGGGCTCTTTGGCTCCCACCAGTCCCCCTGTCTGGTCTA
+
AABBCFFFCFFFGFGGGFFGGGHHFFGGGGGHGGGEGGHHHHGHGGGHHHHHHGHHHGHHHHGHHHGHHHHGGGGGHHHGHHHHHHGHGHHHGFGGGFHHGHHGGGHHGHHHHHHHHHHHHHHHHGEFGGHHHHHHHHHGGHHHGGGGGGGHHHHHHGHHHHGGGGHHHHHHHHHHHHHHGDGGGGGGCFFGGGFGGGGGGGGGGGFFFFFFFFFFFFFFFFFFFFFFFFFFFFFFFFFFFFFFFFFFFFF
@M05620:37:000000000-D9766:1:1101:15359:8812 1:N:0:27
GCGGCTGCTTTGGAAGCAACTCATAGATTACTGCCACAGTTCCCCCTGGACCTGGAACCGTTTCTTGCCTGGCTTCCAGAAGCTGAAACAACTACAGGATGCTACCCGTATGTACAGGCTCCTAGAAGACTCCAAGGCAGTACCAGATCTGATGACACAATGGCAAGTAAGTCAGGCATTTCCGCTTTCGCACTCTTGTGGATCCAATTGAACAATTCTCAGCATTTGTACTTGTAACTGACAAGCCCGGG
+
>>>>>>3>FFB@BBFA4BBFBFAFFFFGH5BFGH33BBBADFHHHG2F22BBBA1BF31ABEGHDFGFHHHHHH12BGHFGHHFB3BGG3BGHC33BB1B313BBG1E?E0B?44443/FH?33B3333?F??B11//B/BB1121@1<2122@211<0/F1100<?1<1<<FGGBB.<FDG<CE..<0<C.D-/=0D0;.<0:G0:0CG0GH0/:00CFF0BFFGGBB;CF00;9;0CC0CB;..9.-A@
@M05620:37:000000000-D9766:1:1101:9994:8813 1:N:0:27
ACCACACCTTCTACAATGAGCTGCGTGTGGCTCCCGAGGAGCACCCCGTGCTGCTGACCGAGGCCCCCCTGAACCCCAAGGCCAACCGCGAGAAGATGCCCAGGTGAGTGGCCCGCTACCTCTTCTGGTCGCCGCCTCCCTCCTTCCTGGCCTCCCGGCGCTGCGCCCTTTCTCACTGGTTCTCTCTTCTGCCGTTTTCCGTAGGACTCTCTTCTCTGACCTGAGTCTCCTTTGGAACTCTGCAGGTTCTA
+
BBBBBAABFFFFGGGGGGGDGFGHGEGEGGHHHGGGGGGGGHHHHGGG1EFEHHHHGGHGGGGGGGGGGGGHGHHGGGGHGHHHHGGGGGFGGGHHGHH2<2G/111??1/FFG-C--<0GDDGDHFFD0<CGCGGGGHG/:EBFGGFB/..9ACEG-;-@=-A-@A@BFFFFFBBFFFF/99BFFFFBBFFEB9ABFFFFF.A.999/F9FBBF//F/BFF./9/B//9BFFF/;B/BFFFFBFF9B99B
@M05620:37:000000000-D9766:1:1101:27718:8818 1:N:0:27
ACCACACCTTCTACAATGAGCTGCGTGTGGCTCCCGAGGAGCACCCCGTGCTGCTGACCGAGGCCCCCCTGAACCCCAAGGCCAACCGCGAGAAGATGCCCAGGTGAGTGGCCCGCTACCTCTTCTGGTGGCCGCCTCCCTCCTTCCTGGCCTCCCGGAGCTGCGCCCTTTCTCACTGGTTCTCTCTTCTGCCGTTTTCCGTAGGACTCTCTTCTCTGACCTGAGTCTCCTTTGGAACTCTGCAGGTTCTA
+
CCCCCCCCFFFFGGGGGGGGGGHHGFGFEGHHHFGGGGGFDHHHHGGGAEGGGFFHHGHGGGGGGGGGGGGHHHHGGGGHGHHHHGGGGCCGGGHHGGHGHGGGGHHHHHFGHH@DGGGHGHGGHHHGHHGHHGGGGGHGHHGHEGGGGFFFGGGGG?:-;AFFGGFFFFFFFFFFFFFFFFFFFFFBFFFFFFDFFFFFFFFFFBFFFFFFFFBFFFFFFFFFFBFBFFFFFFFFFFFFFFFFFFFFFFB
@M05620:37:000000000-D9766:1:1101:10185:8836 1:N:0:27
ACCACACCTTCTACAATGAGCTGCGTGTGGCTCCCGAGGAGCACCCCGTGCTGCTGACCGAGGCCCCCCTGAACCCCAAGGCCAACCGCGAGAAGATGCCCAGGTGAGTGGCCCGCTACCTCTTCTGGTGGCCGCCTCCCTCCTTCCTGGCCTCCCGGCGCTGCGCCCTTTCTCACTGGTTCTCTCTTCTGCCGTTTTCCGTAGGACTCTCTTCTCTGACCTGAGTCCCCTTTGGAACTCTGCAGGTTCTA
+
BBBABBBBFFFFGGGGGGGFGDGHGEEBFEHHEGGGGGGGGHHHHGGGGGGGHHHHHHHGGGGGGGGGGGGHHHHGGGGHGHHHHGG?D@C//C<1?1110?GF?<??1?/FH/-AD-DHHDF0GF<0<CE.<<-:C.CFCC.GCBFF0/.AFAE..--9-9-99@?9@FFFBB/FBFB/;FFFFF/FFFFFFBFFB.BF./.../9///;F///:BF;F//./B9///.:;BFF/FFBF/9B9FA99///
@M05620:37:000000000-D9766:1:1101:4738:8871 1:N:0:27
ACCACACGTTCTACAATGCGCTGCGTGCGGCTCCCGAGGAGCACCCCTTGCTGCTGACCGAGGCCCCCCTGAACCCCAAGGCCAACCGCGCGAAGATGCCCAGGTGAGTGGCCCGCTACCTCTTCTGGTGGCCGCCTCCCTCCTTCCTGGCCTCCCGGTGCTGCGCCCTTTCTCACTGGTTCTCTCTTCTGCCGTTTTCCGTAGGACTCTCTTCTCTGACCTGAGTCCCCTTTGGAACTCTGCAGGTTCTA
+
AAAAA1A1BBFAGGGD3FG1F0E0EE0A0AA/E/AA/EF//F/BGGA/0BF11@@FGHC//>/EFEEGGC/B1B?EEEEGFFHH/FC<C/<B////11<<CFCGFGHCF1<<<<C?--ACGHFCHFGFCHCCC-9:A9C9FFAFBBFBFB.CBAA.9@--;9FF@?A==9/9BFBB/;B//:9/9/BB/;B/B@A-;-9B9FABF/F/9B/99BB/99/;FFF/9BF/;-:-9F//9FFFFFFFFF9FFFF
@M05620:37:000000000-D9766:1:1101:11050:8876 1:N:0:27
ACCACACCTTCTACAATGAGCTGCGTGTGGCTCCCGAGGAGCACCCCGTGCTGCTGACCGAGGCCCCCCTGAACCCCAAGGCCAACCGCGAGAAGATGCCCAGGTGAATGGCCCCCTACCTCTTCTGGTGGCCGCCTCCCTCCTTCCTGGCCTCCCGGGACCGCGCCCTTTCTCCCTGGTTCTCTCTTCTGCCGTTTTCCGTAGGACTCTCTTCTCTGACCTGGGTCTCCTTTGGAACTCTGCAGGTTCTA
+
ACBCCCCCFFFFGGGGGGGGGGHHGGGFHGHHHGGGGGGGGHHHHGGGGGGGHHHGHHHGGGGGGGGGGGGGHHHGGGGHGHHHHGGGGGGGGGHHHGGHHB/F<F<11<F<GH/--<0FFB1F111<=<EFG@<DA:GGGFGFHEHF0GAFFFGG.@---.-9--;C9FF/9B////;/B/9//99B//:9F@AFFFFF?/;.A:/9B//9B////9//;//..;///;:FFBFBFF///9B//:AF///
@M05620:37:000000000-D9766:1:1101:18745:8877 1:N:0:27
GAGGCTGCTTTGGAAGAAACTCATAGATTACTGCAACAGTTCCCCCTGGACCTGGAAAAGTTTCTTGCCTGGCTTACAGAAGCTGAAACAACTACAGTATGCTACCCGTAAGGAAAGGCTCCTAGAAGACTCCAAGGGAGTAAAAGAGCTGATGAAACAATGGCAAGTAAGTCAGGCATTTCCGCTTTAGCACTCTTGTGGATCCAATTGAACAATTCTCAGCATTTGTACTTGTAACTGACAAGCCAGGG
+
A3AAAAFACFDFEEGGGGGGGGFHFHHHGHGHHGAGBGHGGGHGHGGGACFGGHFFBEBGBFGHGHFBGHHHHHHGGFHHHHHGFFGHHGGHH3F3B4BBGHHHGHHGEEGHGHFHGH/GHGHFGHHFGHGHFGHGFGEGG0FGHHGHHHHGHHD1GDFGFGEHHHEGHHGFGGFHGHHHGGHGGDFG>GH1<<CD0DGHGD<CFFHFGHFHFGHC;GGHHHGFGHHFGHHHCHFB0CF9BFF99EEGFGF
@M05620:37:000000000-D9766:1:1101:7494:8890 1:N:0:27
ACCACACCTTCTACAATGAGCTGCGTGTGGCTCCCGAGGAGCACCCCGTGCTGCTGACCGAGGCCCCCCTGAACCCCAAGGCCAACCGCGAGAAGATGCCCAGGTGAGTCGCCAGCTACCTCTTCTGGCGGCCGCCTCCCTCCTTCCTGGCCTCACGGCCCTCCGCCCTTTCTGGCTGGTTCTCTCTTCTGCCGCTTTCCGTAGCACTCTCTTCTCTGACCTCAGTCTCCGTTGGAACTCTGCAGGATATA
+
BBBBBBBBFFFFGGGGGGGGGCHHGEEEG2GHHGGGGGGGGHHHHGGGEEFGHHHBHHGGGGGGGGGGGGGHHHHGGGGHGHHHHGGGGGGCFGHGHHHB22/??GH<11>@<.->G1<0FG1=GHFB0<-A:@CFGGGEFGGGGFGFG/AGGF/...--9..;;.9BF//FF//9;9D/;FFFFFF/;FFBBB-99E/;D/;9.9;FFFFFFB/;9B/BFF//99;BF/.99.99////;BBBF?.;/F;
@M05620:37:000000000-D9766:1:1101:24274:8890 1:N:0:27
ACCACACCTTCTACAATGAGCTGCGTGTGGCTCCCGAGGAGCACCCCGTGCTGCTGACCGAGGCCCCCCTGAACCCCAAGGCCAACCGCGAGAAGATGCCCAGGTGAGTGGCCCGCTACCTCTTCTGGTGGCCGCCTCCCTCCTTCCTGGCCTCCCGGAGCTGCGCCCTTTCTCACTGGTTCTCTCTTCTGCCGTTTTCCGTAGGACTCTCTTCTCTGACCTGAGTCTCCTTTGGAACTCTGCAGGTTCTA
+
ABBABBA>FFFFFFGGFG5FGGHHGGGEGEHHHFGEEFE?EHGHHGGEE1EEHFGHHHHGGGGGEGCGGGGHGHFEGGGHGHHHFGGGGG/CFFHGFGHHHHHGGFDGHHGGHHGGGGGHHHHHHHHHHHGHHGGGGGHGHHGHFGGGEFGGGGGGG--=BAFGGGFFFFFFFFFFFFFFFFFFFFFFFFFFFFDFFFFFFFFFFFFFFFFFFFFFFFBFFFFFFFF;FFFFFFFEFFFFFFFFFFAFFF;
@M05620:37:000000000-D9766:1:1101:16303:8892 1:N:0:27
ACCACACCTTCTACAATGAGCTGCGTGTGGCTCCCGAGGAGCACCCCGTGCTGCTGACCGAGGCCCCCCTGAACCCCAAGGCCAACCGCGAGAAGATGCCCAGGTGAGTGGCCCGCTACCTCTTCTGGTGGCCGCCTCCCTCCTTCCTGGCCTCCCGGAGCTGCGCCCTTTCTCACTGGTTCTCTCTTCTGCCGTTTTCCGTAGGACTCTCTTCTCTGACCTGAGTCTCCTTTGGAACTCTGCAGGTTCTA
+
3ABBBBBBFFFFFFFGGGGGGGHHGGGGHGHHHGGGEGCAGHHHHGGGEGGGHGHHHHHGGGGEGGGGGGGGHHHGGGGHGHHHEFFGGGGGGDHGHEHHHHHGHHHHHHGGHHGGGGGHHHHHHHGGHFDGHGGGGGHGHHGHHGGGGGGGGGGGG?@BBGGGGGFBBFFFFFFFFFEFFFFFFFFFFFFFFBFFFFFFFFFFFEFFFFFFFFFFFFEFFFFFFFFFFFBFFFFFFFFFFFFFFFFFFF9
@M05620:37:000000000-D9766:1:1101:8248:8896 1:N:0:27
GAGGCTGCTTTGGAAGAAACTCATAGATTACTGCAACAGTTCCCCCTGGACCTGGACAAGTTTCTTGCCTTGCTTACAGAAGCTGAAACAACTCCCGTCTGCTACCCGCAAGGAAAGGCTCCTAGAAGACTCCAAGGGAGTAAAAGAGCTGATGAAACAATGGCAAGTAAGTCAGGCATTTCCGATTGAGCACTCAAGTGGATCCCATTGAACAATTCTCAGCATTTTTACTTGTACCTGACACGCCAGGG
+
A?AB3AFB@BDDGBBBGGGGGGHHHFHFFHBDFG4GFHBDGBA3BEAF2FBBFGABB31BDGHFHHG5BB5BFGG5B5BFHHBGG33GBBCGH3BE111B?BBBGHG1/>>>?0FCBC??C/3BBBG3BF3?3B1?/??<????GBC@F1<<1@>1@FFH1<?0?FF1<F111<?>0<111>1>....<<00=0<//<<=0<0<CC000<:;::;00<<0;:;C;;900.0;000090099C0;.;;A;.9
@M05620:37:000000000-D9766:1:1101:18225:8900 1:N:0:27
ACCACACCTTCTACAATGAGCTGCGTGTGGCTCCTGAGGAGCACCCCGTGCTGCTGACCGAGGCCCCCCTGAACCCCAAGGCCAACCGCGAGAAGATGCCCAGGTGAGTGGCCCGCTACCTCTTCTGGTGGCCGCCTCCCTCCTTCCTGGCCTCCCGGCGCTGCGCCCTTTCTCACTGGTTCTCTCTTCTGCCGTTTTCCGTAGGACTCTCTTCTCTGACCTGAGTCTCCTTTGGAACTCTGCAGGTTCTA
+
AABBAABBFFFFGGGGGGGGGFHHGEEEDFHFGGGGHHFHGHGHHGGGEFGGHHGHGHHGGGGGGGGGGGGHFHHGGGGHGHHHHGGGGGCGGGHHHHHHHGGGGHHHHHGGHHGGG-DHHHHHGHHHHHGHHGGGGGHGHHGHHHHHHHHHGGGGGG-;CFGGFFFFFFFFFFFFFFFFFFFFFFFFFFFFFFFFFFFFFFFFF/FFFFFFFFFFFFFFFFFFFFFFFFFFFFFFFFFFFFFFFFFFFFB
@M05620:37:000000000-D9766:1:1101:18086:8901 1:N:0:27
ACCACACCTTCTACAATGAGCTGCGTGTGGCTCCCGAGGAGCACCCCGTGCTGCTGACCGAGGCCCCCCTGAACCCCAAGGCCAACCGCGAGAAGATGCCCAGGTGAGTGGCCCGCTACCTCTTCTGGTGGCCGCCTCCCTCCTTCCTGGCCTCCCGGCGCTGCGCCCTTTCTCACTGGTTCTCTCTTCTGCCGTTTTCCGTAGGACTCTCTTCTCTGACCTGAGTCTCCTTTGGAACTCTGCAGGTTCTA
+
CDDDDDDDFFFFGGGGGGGGGGHHGGGFHGHHHGGGGGGGGHHHHGGGGGGGHHHHHHHGGGGGGGGGGGGHHHHGGGGHGHHHHGGGGGGGGGHHHHHHHHGGHHHHHHGGHHGGGCGHHHHHHHFHHHGHHGGGGGHGHHGHHGGGGGFGGGGGDF-@FFFFFFFFFFFFFFBFFFFFFFFFFFFFFFFFFFFFFFFFFFFFFFFFFFFFFFFFFFBFFFE:BFFFFFFFFFFFFFFFFFFFFFFFFFB
@M05620:37:000000000-D9766:1:1101:16287:8902 1:N:0:27
ACCACACCTTCTACAATGAGCTGCGTGTGGCTCCCGAGGAGCACCCCGTGCTGCTGACCGAGGCCCCCCTGAACCCCAAGGCCAACCGCGAGAAGATGCCCAGGTGAGTGGCCCGCTACCTCTTCTGGTGGCCGCCTCCCTCCTTCCTGGCCTCCCGGAGCTGCGCCCTTTCTCACTGGTTCTCTCTTCTGCCGTTTTCCGTAGGACTCTCTTCTCTGACCTGAGTCTCCTTTGGAACTCTGCAGGTTCTA
+
CCCCCCCCFFFFGGGGGGGGGGHHGEGEFEHHHGGGGGGGGHHHHGGGEEGGHHHHHHHGGGGGGGGGGGGHHHHGGGGHGHHHHGGGGGGGGGHHHGHHHHHGHHHHHHGGHHGGGGGHHHHHHHHHHHGHHGGGGGHGHHGHHGGGGGGGGGGGGG-ADGGGGGFFFFFFFFFFFFFFFFFFFFFFFFFFFFFFFFFFFFFFFFFFFFFFFFFFFFBFFFFFFFFFFFFFFFFFFFFFFFFFFFFFFFF
@M05620:37:000000000-D9766:1:1101:24275:8915 1:N:0:27
ACCACACCTTCTACAATGAGCTGCGTGTTGCTCCCGCGGATCACCCCGTGCTTCTGACCGAGGCCCCCCTGAACCCCAAGGCCAACCGCGAGAAGATGCCCAGTTGAGTGTCCCGCTACCTCTTCTGCTGTCCGCCTCCCTCCTTCCTGGCCTCCCGCACCTGCGCCCTTTCTCACTGTTTCTCTCTTCTTCCGTTTTCCGTATTACTCTCTTCTCTGACCTGATTCTCCTTTGTACGTCTGCAGTTTCTA
+
AAA@A1AAFFFDGE11A1B1BBGHEEEGA0DFFGGA0A/A/A0BGHEGEAE/1D1DFGFGC?/>FEGEGGGHHHHGGGAEEHGGHGC?C<B@/?GBD?1<CHA<<1<FGBDFGH?@--</D00GD<D0=CD<G.@CCCHAG/::G0FCCFF.0.;E.-=--/9A-AG@@FFFEFBB/B9BFBFFFBBB9B/BF?9/;AFF-BF-/;9BFFFB/9////:;B9-;/;B/FFF/;B/;/-;;9A//9/9;BB/
@M05620:37:000000000-D9766:1:1101:6608:8926 1:N:0:27
ACCACACCTTCTACAATGAGCTGCGTGTGGCTCCCGAGGAGCACCCCGTGCTGCTGACCGAGGCCCCCCTGAACCCCAAGGCCAACCGCGAGAAGATGCCCAGGTGAGTGGCCCGCTACCTCTTCTGGTGGCCGCCTCCCTCCTTCCTGGCCTCCCGGCGCTGCGCCCTTTCTCACTGGTTCTCTCTTCTGCCGTTTTCCGTAGGACTCTCTTCTCTGACCTGAGTCTCCTTTGGAACTCTGCAGGTTCTA
+
CCCCCCC>FFFFGGGGGGAGGGHHGGGBEEHHHFFF?EEFGHGHHGGGGFFGHHGHGHHEECGGGGGGGGGHGHHGGGGHGHHHHGGGGG>DGGHFHHHHHHHGHHHHHHGGHHGGGGGHHHHHHHHHGHGHHGGGGGHGHHGHHGGGGGGGGGGGGF-ADCFFFFFFFFFFFFFFFFFFFFFFFFFFFFFFFFDFFFFFFFFFFFFFFFFFFFFFFFFFFFFFFFFFFFFFFFFFFFFFFFFFFFFFFFB
@M05620:37:000000000-D9766:1:1101:8504:8931 1:N:0:27
AGTGCCAGCTCTCAATCGCACAGGGGACCCAGGGCCTGGCCCCTCCATCCAGAAAACCTATGACCTCACCCGCTACCTGGAGCACCAACTCCGCAGCTTGGCTGGGACCTATGTGAGTATCCAGCGTAGGAATCTGGGAGTTGGGGAGGAGTGAGGAGTTGGGGAAAGACAGTCCTAACCGTGGAGGGTTCTGGTAAATGATGGGGTGAGGAGGGGCTCTTTGGCTCCCACCAGTCCCCCTGTCTGGTCTA
+
BBBBBFFFBFFFGGGGGGGFFEGGFGDEEFCHGGGGAFHFAFEEEGHHHFC33F3ABEHBAA5DGBBGHHHG?>EE2@GHHGHHFHAHEHHHGGGCEHHHGGHGGGHHGHGHHHHHHHHHHHHHGGGDGDDFHHHHGEFEFHH1AC.<C<EHHBDGGGHHHEGCE.GFGHGHHGHHHHHGAGGGDGDGDFFGGGFFGGGGFGGGGGFA?FEFFFFFFFFFFFFFFFFFFFFF?FFFFFFFFFFFFFFFFFF
@M05620:37:000000000-D9766:1:1101:10496:8932 1:N:0:27
ACCACACCTTCTACAATGAGCTGCGTGTGGCTCCCGAGGAGCACCCCGTGCTGCTGACCGAGGCCCCCCTGAACCCCAAGGCCAACCGCGAGAAGATGCCCAGGTGAGTGGCCCGCTACCTCTTCTGGTGGCCGCCTCCCTCCTTCCTGGCCTCCCGGCGCTGCGCCCTTTCTCACTGGTTCTCTCTTCTGCCGTTTTCCGTAGGACTCTCTTCTCTGACCTGAGTCTCCTTTGGAACTCTGCAGGTTCTA
+
CCCCCCCBFFFFGGGGGGFGGGHHGFFBAEHHHGGEDGGGGHHHHGGGDEGGGHGHHHHFGGGGGGGGGGGHGHHGGGGHGHHHHGGGGGBDGGHGHHHHHHHGHHHHGHGGHHGGGGGHHHHHHHFHHHGHHGGGGGHGHHGHHGGGGGGGGGGGGG-ABDFFFFFFFFFFFFFFFFFFFFFFFFFFFFFFFFDFFFFFFFFDFFFFFFFFFFFFFFFFFFEBFFFFFFFFFFFFFFFFFFFFFFFFFFF
@M05620:37:000000000-D9766:1:1101:18407:8933 1:N:0:27
AGTGCCAGCTCTCAATCGCACAGGGGACCCAGGGCCTGGCCCCTCCATCCAGAAAACCTATGACCTCACCCGCTACCTGGAGCACCAACTCCGCAGCTTGGCTGGGACCTATGTGAGTATCCAGCGTAGGAATCTGGGAGTTGGGGAGGAGTGAGGAGTTGGGGAAAGACAGTCCTAACCGTGGAGGGTTCTGGTAAATGATGGGGTGAGGAGGGGCTCTTTGGCTCCCACCAGTCCCCCTGTCTGGTCTA
+
BBABBFFFBFFFGGGGGGGGGGHHGGGGGGHHGGGGGGHHHHGHGGFHHHHHEGHHHGHHHHFHHHHHHHHGGGGGHGHHHHHHHHHHGHHHGGGGGHHHGHHGGGHHGHHHHHHHHHHHHHHHHGGGGGHHHHHHHHHGGHHHGGGGGGEHHHHHHGHHHGGGGGHHHHHHHHHHHHHHGGGGGGGGGGGGGGGGGGGGGGGGGGFFFFFFFFFFFFFFFFFFFFFFFFFFFFFFFFFFFFFFFFFFFFB
@M05620:37:000000000-D9766:1:1101:14837:8963 1:N:0:27
ACCACACCTTCTACAATGAGCTGCGTGTGGCTCCCGAGGAGCACCCCGTGCTGCTGACCGAGGCCCCCCTGAACCCCAAGGCCAACCGCGAGAAGATGCCCAGGTGAGTGGCCCGCTACCTCTTCTGGTGGCCGCCTCCCTCCTTCCTGGCCTCCCGGCGCTGCGCCCTTTCTCACTGGTTCTCTCTTCTGCCGTTTTCCGTAGGACTCTCTTCTCTGACCTGAGTCTCCTTTGGAACTCTGCAGGTTCTA
+
A>>ABAAAFFB@FFG4AG5BGGFCEAEBGEHHHGGGGGEGEHHHHGA0AEGGGHEGHHGEFCECGG@EGGGHFHEDEFGHGHHEAFGGGG<DGDHHHEHHHHHGFHHHHHGGHGGGG-CHHHHHHHFFHHGHHGGGGGHGHHGHHGGGGEFGGGGGGG-@BBBF;BFBBFFFFF/BFFFFFFFFFFFFFFFFFBFFFFFFFFFDFFFFFFFFFFFFFF/;FFF/FFFFFFFFFFF/FFFFFFFFFFFFFF:
@M05620:37:000000000-D9766:1:1101:9868:8963 1:N:0:27
ACCACACCTTCTACAATGAGCTGCGTGTGGCTCCCGAGGAGCACCCCGTGCTGCTGACCGAGGCCCCCCTGAACCCCAAGGCCAACCGCGAGAAGATGCCCAGGTGAGTGGCCCGCTACCTCTTCTGGTGGCCGCCTCCCTCCTTCCTGGCCTCCCGGCGCTGCGCCCTTTCTCACTGGTTCTCTCTTCTGCCGTTTTCCGTAGGACTCTCTTCTCTGACCTGAGTCTCCTTTGGAACTCTGCAGGTTCTA
+
CCCCCCCCFFFFGGGGGGGGGGHHGGGEFGHHHGGGGGGCFHHHHGGGFGGGHHGHHHHGGGGGGGGGGGGHHHHGGGGHGHHHHFGGGGCGGGHHHGHHHGHGHHHHHHGGHHGGGGGHHHHHHHHHHHGHHGGGGGHGHHGHHGGGGGGGGGGGGC-@CFFFFFFFFFFFFFFFFFFFFFFFFFFFFFFFFFFFFFFFFFFFFFFFFFFFFFFFFFFFFFFEFFFFFFFFFFFFFFFFFFFFFFFFFFB
@M05620:37:000000000-D9766:1:1101:8635:8972 1:N:0:27
ACCACACCTTCTACAATGAGCTGCGTGTGGCTCCCGAGGAGCACCCCGTGCTGCTGACCGAGGCCCCCCTGAACCCCAAGGCCAACCGCGAGAAGATGCCCAGGTGAGTGGCCCGCTACCTCTTCTGGTGGCCGCCTCCCTCCTTCCTGGCCTCCCGGCGCTGCGCCCTTTCTCACTGGTTCTCTCTTCTGCCGTTTTCCGTAGGACTCTCTTCTCTGACCTGAGTCTCCTTTGGAACTCTGCAGGTTCTA
+
AAB?AAAACFFFFGGFGGAEGCGFEEEAAAFFBBFE2EEEEHHHHGG0ABEFFFHHHHHE@EFGGGGGGGECFFFGGGGHEFHHHGG?DF/>CFHBFDFHHHHGGFHGHHGGHH?CCGCGGHHHHFGFGHGFFG-C.ACCHGGHFFGGGGFGFGEEG?9;BFAFFFFAFBBFFFFFFFFFFFFFFFFF9FFFFFDFFFFFFFFFFFFFFFFFEFFBBB/BFFF;BBF/FFFFFFEFFFFFFFFFFFFBFF;
@M05620:37:000000000-D9766:1:1101:20054:8974 1:N:0:27
GCGGCTGCTTTGGAAGAAACTCATAGATTACTGCCACAGTTCCCCCTGGACCTGGAAACGTTTCTTGCCTGGCTTACAGAAGCTGAAACAACTACAGGATGCTACCCGTAAGGAAAGGCTCCTAGAAGACTCCACGGGAGTAAACGAGCTGATGAAACAATGGCAAGTAAGTCAGGCATTTCCGCTTTAGCACTCTTGTGGATCCAATTGAACAATTCTCAGCATTTGTACTTGTAACTGACAAGCCAGGG
+
>11>A1>AFFDDAGGE1BFGEGBFADGHH1FGHH01BBB1DGHHHGAF/0BBGGHHH10BBGHHFGDGHHHHHHEAFHHFGHHGC1FGH>GHHHHHHHGHHHHHHHHGGGGHHHFHHHHHHGH1F11BGHHHHH0CCGGGGHB21?EGGGHGHHB?FHGHHHHHHHGHHHHHHHHHHHHHHHHGGGGGFHHGHHHHHHHHGHHHHHHHHHHHGG/CBGGGGGGGGGGGFGGGGGGGGGGGFFGGGGGBFFF
@M05620:37:000000000-D9766:1:1101:6426:8977 1:N:0:27
ACCACACCTTCTACAATGAGCTGCGTGTGGCTCCCGAGGAGCACCCCGTGCTGCTGACCGAGGCCCCCCTGAACCCCAAGGCCAACCGCGAGAAGATGCCCAGGTGAGTGGCCCGCTACCTCTTCTGGTGGCCGCCTCCCTCCTTCCTGGCCTCCCGGCGCTGCGCCCTTTCTCACTGGTTCTCTCTTCTGCCGTTTTCCGTAGGACTCTCTTCTCTGACCTGAGTCTCCTTTGGAACTCTGCAGGTTCTA
+
ABB?AAAAFFFFGGGGGGGBFAGCEAABAEHFCFGEEGGGGHGHHGGGGEGFHHHGHGHGEFGGG1EEGGGHG3?EEEEHFAGHHGGEBCBB<D2CFGHHHFHEFHHHHHGGHEGGCGGHFGHHHHHB=C<CGFGGGGHGHHGHHGGGCGFFG.CEED-;BFFFFFFF-FFFFFFFFFFFFFEFFBFFFFFFFFFFFF/FFFFFFFFFFBFFFFFFFFFFFFFFFFF9BBFBBBBFFFFFFFFFFFFFFFF
@M05620:37:000000000-D9766:1:1101:14193:8985 1:N:0:27
GAGGCTGCTTTGGAAGAAACTCATAGATTACTGCAACAGTTCCCCCTGGACCTGGAAAAGTTTCTTGCCTGGCTTACAGAAGCTGAAACAACTACAGGATGCTACCCGTAAGGAAAGGCTCCTAGAAGACTCCAAGGGAGTAAAAGAGCTGATGAAACAATGGCAAGTAAGTCAGGCATTTCCGCTTTAGCACTCTTGTGGATCCAATTGAACAATTCTCAGCATTTGTACTTGTAACTGACAAGCCAGGG
+
BBBBBBFBFFFFGGGGFGGGGGHHHHHHHHHHHHHHGHHGHHHHHGGGHGHHHHHHHHHHGHHHHHHHHHHHHHHHHHHGHHHHHHHHHHHHHHHHHHGHHHHHHHHGGGGHHHHHHHHHHGHHHFFHHHHHHHHHGGHGGHHHHHGHHHHHHHHHHHHHHHHHHHGGHHHGHHHHHHHHHHHFGGGGHHEGHHHHHHFHGHHHHFHHHHHHHHHHHHHHHHHHHHHHHHHHGGGGGGFFBGGFFGGGGGG
@M05620:37:000000000-D9766:1:1101:6794:8996 1:N:0:27
ACCACACCTTCTACAATGAGCTGCGTGTGGCTCCCGAGGAGCACCCCGTGCTGCTGACCGAGGCCCCCCTGAACCCCAAGGCCAACCGCGAGAAGATGCCCAGGTGAGTGGCCCGCTACCTCTTCTGGTGGCCGCCTCCCTCCTTCCTGGCCTCCCGGCGCTGCGCCCTTTCTCACTGGTTCTCTCTTCTGCCGTTTTCCGTAGGACTCTCTTCTCTGACCTGAGTCTCCTTTGGAACTCTGCAGGTTCTA
+
BBBABBBBFFFFGFGFGGGFGFGFGGGEFFHHHGGGGFGGGHHHHGGGAEGGHHHHHHHGGGGGGGGGGGGGHHHGGGGGGHHHHGGGGGBDGGHHHHHHHHAC?FD?GHGGHHGF<CGHHHHHHDGGGHGHHGGGGGHGHHGHHGGGGGGGGGGGGF9-;-;.DFFFFFFFEFFFFFFFFFFFFFFF/BFFFDDFFFFFFF?.ABFFFFFFFF/;:B9FFFF9.;B;9BFFFFFFFFFBFFEFFFFEFFB
@M05620:37:000000000-D9766:1:1101:14206:8999 1:N:0:27
GAGGCTGCTTTGGACGAAACTCATAGATTACTGCAACAGTTCCCCCTGGACCTGGACAAGTTTCTTGCCTGGCTTACAGAAGCTGAAACAACTACCGACTGCTACCCGTACGGAAAGGCTCCTAGAACACTCCAAGGGAGTAAAAGAGCTGATGAAACAATGGAAAGAAAGTCAGGCATTTCAGCTTTAGCACTCTTGTGCATCCCATTGAACAATTCTCAGCATTTGTACTTGAACTTGACACGCCAGGG
+
>3>>>>B>45B@F4AA2EAAFFHHHFD6D5BDD5333F2DDBDBABAA22BBBBAB131BDDFDDDDBAB3B1BB3BBBDGB@BB333BBB?B3BB/1/>1?GBFGB??>///<//00/30/11B1B1?B?B0??@//<//01>D>?00<1??<?1?<0<1111><C00<111<=<<.00=0=DF0000==000:<0:;00:0=:.000;:00:/00;0;90/;C0;C9F0C0;00000;99B;.9;.;;9
@M05620:37:000000000-D9766:1:1101:12622:8999 1:N:0:27
ACCACACCTTCTACAATGAGCTGCGTGTGGCTCCCGAGGAGCACCCCGTGCTGCTGACCGAGGCCCCCCTGAACCCCAAGGCCAACCGCGAGAAGATGCCCAGGTGGGGGGCCCCCTACCTTTTTCGGTGGCCGCCCCCCTCCTTCCTTGCCCCCCGGCACCGCCCCCTTTCCCCCTTGTTTTCTCTTTTGCCGTTTTCCGGTGGACTCTTTTCCCTGCCCTGGATTCCCTTTTGAACTTCTCAGGTTCTA
+
CCCCCCCCFFFFGFGGGGGFGGHHGGGEGGGFHGGGGGFGGHHHHGGGGGGGHHHHHHHGGGGGGGGGGFGHHHGGGGGHGFFGHGDGCFCFGGHGHHGFH2/??1F//<:9@C=--.;;9/////:9;...9--;--;@-99/;/:////F/.@D-;---.-9--;>-AB///:.-.99;//////:///9B-;:FA/B.---;.//////:///:/..;/../:///:;FB/;.//9//////9BF///
@M05620:37:000000000-D9766:1:1101:12224:9005 1:N:0:27
AGTGCCAGCTCTCAATCGCACAGGGGACCCAGGGCCTGGCCCCTCCATCCAGAAAACCTATGACCTCACCCGCTACCTGGAGCACCAACTCCGCAGCTTGGCTGGGACCTATGTGAGTATCCAGCGTAGGAATCTGGGAGTTGGGGAGGAGTGAGGAGTTGGGGAAAGACAGTCCTAACCGTGGAGGGTTCTGGTAAATGATGGGGTGAGGAGGGGCTCTTTGGCTCCCACCAGTCCCCCTGTCTGGTCTA
+
BCBCCFFFCFFFGGGGGGGGGGHHGGGGGGHHEGGGGGHHHHGHGGHHHHHHHHGHHGHHHHHHHHHHHHHGGEFGHHHHFHHHHHHHGHHHGGGGGHHHGHHGGGHHGHHHHHHHHHHHHHHHHGGGGGHHHHHHHHHGGHHHGGGGGGGHHHHHHGHHHHGGGGHHHHHHHHHHHHHHGGGGGGGGCFGGGGFGGGGGGGGGGGFFFFFFFFFFFFFFFFFFFFFFFFFFFFFFFFFFFFFFHHFFFFF
@M05620:37:000000000-D9766:1:1101:6875:9016 1:N:0:27
AGTGCCAGCTCTCAATCGCACAGGGGACCCAGCGCCTGGCCCCTCCATCCAGAAAACCTATGACCTCACCCGCTACCTGGAGCACCAACTCCGCAGCTTGGCTGGGACCTATGTGAGTATCCAGCGTAGGAATCTGGGAGTTGGGGAGGAGTGAGGAGTTGGGGAAAGACAGTCCTAACCGTGGAGGGTTCTGGTAAATGATGGGGTGAGGAGGGGCTCTTTGGCTCCCACCAGTCCCCCTGTCTGGTCTA
+
>A>>>FFFBFFFGFGFGGE2A2FAFEEEGEFF2AEEEHHHHHGHGGHHHFGHHHHFHGHHHFHHHFGFHHHGG>>EHHGHBFGHHG1??GHB>ECGEHFGGHHGGGHHGHHHHHHHHHHHHHHHHGEGGFHHHGHHHHAFFHHHGGADGAEGG=GHGGHHHHGGGGHHHHHHHHHHHGGGGGGGGGGGCFGGGGFGGGGGGGGGFFFFFFFFFFFFFFFFFFFFFFFFFFFFFFFFFFFFFFFFFFFFFFF
@M05620:37:000000000-D9766:1:1101:24613:9037 1:N:0:27
ACCACACCTTCTACAATGCGCTGCGTGTGGCTCCCGAGGAGCACCCCTTGCTGCTGACCGAGGCCCCCCTGAACCCCAAGGCCAACCGCGCGAAGATGCCCAGGTGAGTGGCCCGCTACCTCTTCTGGTGGCCGCCTCCCTCCTTCCTGGCCTCCCGGAGCTGCGCCCTTTCTCACTGGTTCTCTCTTCTGCCGTTTTCCGTAGGACTCTCTTCTCTGACCTGAGTCGCCTTTGGAACTCTGCAGGTTCTA
+
ABBAAAA>FFFFFGGGGGFGGGGA?EABAABFHABED?FCEGGHHGG1BFGF5GGFGHF>E?EEGFGFGGCFGGHGGGGHFHHHHGGGGCDGCFGGHFHHHHGFHHHGHHGGHHFFG-CHHHHHHHHGHFCGHGGGGGGGGGGGGGGGEFFGGGGGGA-BDFFFFFFFFFFFFFFFFFFFFFFFFFFF;BFFFFFFFFFFFFFAD/;FFFFFFFE/BFFFFFBB.FB;-9DDFBFEFBFFFFFFFFFFFF9
@M05620:37:000000000-D9766:1:1101:15222:9038 1:N:0:27
AGTGCCAGCTCTCAATCGCACAGGGGACCCAGGGCCTGGCCCCTCCATCCAGAAAACCTATGACCTCACCCGCTACCTGGAGCACCAACTCCGCAGCTTGGCTGGGACCTATGTGAGTATCCAGCGTAGGAATCTGGGAGTTGGGGAGGAGTGAGGAGTTGGGGAAAGACAGTCCTAACCGTGGAGGGTTCTGGTAAATGATGGGGTGAGGAGGGGCTCTTTGGCTCCCACCAGTCCCCCTGTCTGGTCTA
+
CCBCCFFFDFFFGGGGGGGGGGHHGGGGGGHHGGGGGGHHHHGHGGHGHHHHHHHHHGHGHHHHHHHHHHHGGGGGHHHHHHHHHHHHGHHHGGGGGHHHGHHGGGHHGHHHHHHHHHHHHHHHHGGGGGHHHHHHHHHGGHHHGGGGGGGHHHHHHGHHHHGGGGHHHHHHHHHHHHHHGGGGGGGGCFFGGGFGGGGGHGGGGGFFFFFFFFFFFFFFFFHFFFFFFFFFFFFFFFFFFFFFFFFFFFF
@M05620:37:000000000-D9766:1:1101:7437:9043 1:N:0:27
ACCACACCTTCTACAATGAGCTGCGTGTGGCTCCCGAGGAGCACCCCGTGCTGCTGACCGAGGCCCCCCTGAACCCCAAGACCAACCGCGAGAAGATGCCCAGGTGAGTGGCCCGCTACCTCTTCTGGTGGCCGCCTCCCTCCTTCCTGGCCTCCCGGAGCTGCGCCCTTTCTCACTGGTTCTCTCTTCTGCCGTTTTCCGTAGGACTCTCTTCTCTGACCTGAGTCTCCTTTGGAACTCTGCAGGTTCTA
+
AAA1AAAAFFFFGGGGFGF1GAGHGBEBGEGF1FFEGGGGGHHHHGGGCEGGGHGHHHHGGGGGGCGGGGGFHFHGGGGH0BGHHGGECGC@@GGHFHHHHHHGHHHHHHGGGHGGGGGHHHGHHHHHHHGHHGGGGGGGHHGHGHGGGGGGGGGGGG-;AFGGGGF@@FFFFFFFFFFFFFFFFFFFFFFFF@FFFFFFFFFFFFFFFFFFFFFFFFFFFFFFFFFFFFFFFFFFFFFFFFFFFFFFFFF
@M05620:37:000000000-D9766:1:1101:8033:9047 1:N:0:27
GAGGCTGCTTTGGAAGAAACTCATAGATTACTGCAACAGTTCCCCCTGGACCTGGAAAAGTTTCTTGCCAGTGGCAGATTCTTCTGCCCCCATACAGCAGGCCACACGTCAGTCCAGCCTCCTAGCGGCTTCAACAGGCGACCAAACAATGCTAACCAACTCACACATCCGTGCTGCATTACCGCTTTCGACCTATTGTAGCTCCAATTACCACCTTCTCCGCATATGTACATGCAACGGACAAGAAAGGG
+
BBCCCCFCFFFFGGGGGGGGGGHHHHHHHHHHHHHGHHHHHHHHHGGGHHHHHHHGHBGHHHHHHHHHH53B3B1B1AB55D5555D31B00BBG333BBBF1G1B?/111?4BFHHCGHHH2FHB/////2BBB2B//>/>/AG//0?FG1F1><0>G.>11>1<.<0<...<.0<CFF0;;CFF.E0;C:D?FBFF00900;//9;;090;F.;B/090:.-..;//:B//;/;B/-;DFFFFF9;B.;
@M05620:37:000000000-D9766:1:1101:4197:9058 1:N:0:27
AGTGCCAGCTCTCAATCGCACAGGGGACCCAGGGCCTGGCCCCTCCATCCAGAAAACCTATGACCTCACCCGCTACCTGGAGCACCAACTCCGCAGCTTGGCTGGGACCTATGTGAGTATCCAGCGTAGGAATCTGGGAGTTGGGGAGGCGTGCGGAGTTGGGGAAAGACAGTCCTAACCGTGGAGGGTTCTGGTAAATGATGGGGTGAGGAGGGGCTCTTTGGCTCCCACCAGTCCCCCTGTCTGGTCTA
+
ABBBAFFFCFFFGFGGGGGCGGHHGGGGGGHHFGGGGGHHHHGHGGHHHHHHHHHHHGHHHHHHHHHHHHHGG>EGHHHHHHHHHHHGGHHHGGGGGHHHGHHGGGHHGHHHHHE3FGHHHHDHHGD?CDHDGHHHHG0?EGHHG?.>-.<C?.A@-AFHHFG?CG?F/B/FGGGGGFGGGGG?.CEGAFFFFFBFFFFFFFFFFFFFFFFFFFFFFFFFFFFFFFFFFFFFEFFFFFFFFFFFFFFFFFF
@M05620:37:000000000-D9766:1:1101:5757:9076 1:N:0:27
ACCACACCTTCTACAATGAGCTGCGTGTGGCTCCCGAGGAGCACCCCGTGCTGCTGACCGAGGCCCCCCTGAACCCCAAGGCCAACCGCGCGAAGATGCCCAGGTGAGTGGCCCGCTACCTCTTCTGGTGGCCGCCTCCCTCCTTCCTGGCCTCCCGGCGCTGCGCCCTTTCTCACTGGTTCTCTCTTCTGCCGTTTTCCGTAGGACTCTCTTCTCTGACCTGAGTCCCCTTTGGAACTCTGCAGGTTCTA
+
BBBBBBBAFFFFGGGGGGGGGGGFFEE2AB2BB2BEEGEAADEFFGEAAEEFFHFHGHHGGCFEFEGGGEEGBGHGGFGHGHHGHGEECD/BDCG/FDGHHHHGFGHFGGEGHHGGGCGHHHHHHHHHGHFHHGGGGGHGGGGGGGGGBBFGGGGGGG-;DFFFFFFFFFFFFFFFFFFFFFFFFFFF;9FFFFDFFFFFFFFDFBFFFFFFFFF/;F/FFFF/BFF/9AFFFFFFFFFFFEFFFFFFFFB
@M05620:37:000000000-D9766:1:1101:17816:9081 1:N:0:27
AGTGCCAGCTCTCAATCGCACAGGGGACCCAGGGCCTGGCCCCTCCATCCAGAAAACCTATGACCTCACCCGCTACCTGGAGCACCAACTCCGCAGCTTGGCTGGGACCTATGTGAGTATCCAGCGTAGGAATCTGGGAGTTGGGGAGGAGTGAGGAGTTGGGGAAAGACAGTCCTAACCGTGGAGGGTTCTGGTAAATGATGGGGTGAGGAGGGGCTCTTTGGCTCCCACCAGTCCCCCTGTCTGGTCTA
+
BCBCCFFFCFFFGGGGGGGGGGHHGGGGGGHHGGGGGGHHFHGHGGHHHHHHHHHHHGHHHHHHHHHHHHHGGEGGHHHHHHHHHHGHGHHHGGGGGHHHGHHGGGHHGHHHHHHHHHHHHHHHHGGGGGHHHHHHHHHGGHHHGGGGGGGHHHHHHGHHHHGGGGHHHHHHHHHHHHHHGGEGGGGGEFGGGGFGGGGGGGGGGGFFFFFFFFFFFFFFFFFFFFFFFFFFFFFFFFFFFFFFFFFFFFF
@M05620:37:000000000-D9766:1:1101:21635:9087 1:N:0:27
ACCACACCTTCTACAATGAGCTGCGTGTGGCTCCCGAGGAGCACCCCGTGCTGCTGACCGAGGCCCCCCTGAACCCCAAGGCCAACCGCGAGAAGATGCCCAGGTGAGTGGCCCGCTACCTCTTCTGGTGGCCGCCTCCCTCCTTCCTGGCCTCCCGGAGCTGCGCCCTTTCTCACTGGTTCTCTCTTCTGCCGTTTTCCGTAGGACTCTCTTCTCTGACCTGAGTCTCCTTTGGAACTCTGCAGGTTCTA
+
BCCCCCCCFFFFGGGGGGGGGGHHGGGEFGHHHGGGGGGGGHHHHGGGGGGGHHGHHHHGGGGGGGGGGGGHGHHGGGGHGHHHHGGGGGGGGGHHHHHHHHHGHHHHHHGGHHGGGGGHHHHHHHHHHHGHHGGGGGHGHHGHHGGGGGGGGGGGGG-ADGGGGGFFFFFFFFFFHFFFFFFFFFFHHHHFFFDFFFFFFFFFFFFFFFFFHFHFHHFFFFFFFFFFFFFFHFFFFFFFHHFHFFFFFFF
@M05620:37:000000000-D9766:1:1101:13356:9088 1:N:0:27
CCCACACCTTCTACAATGAGCTGCGTGTGGCTCCCGAGGAGCACCCCGTGCTGCTGACCGAGGCCCCCCTGAACCCCAAGGCCAACCGCGAGAAGATGCCCAGGTGAGTGTCCCGCTACCTCTTCTGGTGGCCGCCTCCCTCCTTCCTGTCCTCCCGGAGCTGCGCCCTTTCTCACTGGTTCTCTCTTCTGCCGTTTTCCGTAGGCCTCTCTTCTCTGACCTGAGTCTCCTTTGGACCTCTGCAGGTTCTA
+
3>AAA?ABFFFFGGGFGGFDGGHHCGGGHCGHHGFGAEG2EGGHHGGGDGGGFGFGHHHGGGGGGGGGGGGGHHHGGGGHGHHHAFFGGGGG//?FHHECHBGAGCFGGD1<FF<>C<CGGHHHHHHFDGGCG-CCDEHGHHGFHHHFB0=FFFGG.;-?AA9B-@C9=F/B/BFFF/.;/F9BFFFFFBFF/9D.9.;F.;.../9/9FFF//FFF//9BFB/.9BFB/BB/B///.;9BBF/B.FB/99
@M05620:37:000000000-D9766:1:1101:5363:9096 1:N:0:27
ACCACACCTTCTACAATGAGCTGCGTGTGGCTCCCGAGGAGCACCCCGTGCTGCTGACCGAGGCCCCCCTGAACCCCAAGGCCAACCGCGAGAAGATGCCCAGGTGAGTGGCCCGCTACCTCTTCTGGTGGCCGCCTCCCTCCTTCCTGGCCTCCCGGAGCTGCGCCCTTTCTCACTGGTTCTCTCTTCTGCCGTTTTCCGTAGGACTCTCTTCTCTGACCTGAGTCTCCTTTGGAACTCTGCAGGTTCTA
+
CCCCCBCCFFFFGGGGGGGGGGHHGGGEHGHHHGGGGGGCGHCHHGGGGGGGHHHHHHHGGGGGGGGGGGGHHHHGGGGHFHHHHGGGGGGGGGHHHGHHHHHGHHHHHHGGHHGGGGGGHHHFHHHFGHGHHGGGGGHGHHGHFFFGGBAFGFGGGG:CAFGGGGFFFFFBFFFFFFBBFFFFBFFBFFFFFF;DFEFFFFFFFFFFFFFFFFFFFFFFFFFFFFFBFFFFFFFFFFFFFFFFFFFFFFB
@M05620:37:000000000-D9766:1:1101:13338:9100 1:N:0:27
ACCACACCTTCTACAATGAGCTGCGTGTGGCTCCCGAGGAGCACCCCGTGCTGCTGACCGAGGCCCCCCTGAACCCCAAGGCCAACCGCGAGAAGATGCCCAGGTGAGTGGCCCGCTACCTCTTCTGGTGGCCGCCTCCCTCCTTCCTGGCCTCCCGGCGCTGCGCCCTTTCTCACTGGTTCTCTCTTCTGCCGTTTTCCGTAGGACTCTCTTCTCTGACCTGAGTCTCCTTTGGAACTCTGCAGGTTCTA
+
BBBBBBBBFFFFGGGGGGFEG5GHGFEBEEHHGGGEEGGGGHHHHGGGDEFGGHGHHHHGGGGGGFGGGGGGHHHGGGGHGHHHHGGGGGBBCGGFDGHHHHHGHHHHHHGGHHGGGGGHHHHHHHHHHGGHHGGGGGHGHHGHHGGGGGGGGGGGGG-;DFFFFFFFFFFFFFFFFFFFFFFFFFFFFFFFFFDFFFFFFFFFFFFFFFFFFFFFFFFFFFFFFFFFFFFFFFFFFFFFFFFFFFFFFFB
@M05620:37:000000000-D9766:1:1101:15521:9104 1:N:0:27
ACCACACCTTCTACAATGAGCTGCGTGTGGCTCCCGAGGAGCACCCCGTGCTGCTGACCGAGGCCCCCCTGAACCCCAAGGCCAACCGCGAGAAGATGCCCAGGTGAGTGGCCCGCTACCTCTTCTGGTGGCCGCCTCCCTCCTTCCTGGCCTCCCGGAGCTGCGCCCTTTCTCACTGGTTCTCTCTTCTGCCGTTTTCCGTAGGACTCTCTTCTCTGACCTGAGTCTCCTTTGGAACTCTGCAGGTTCTA
+
AABCCBBBFFFFGGGGGGGGGGHHGGGGHGHHHGGGGGGGGHHHHGGGFGGGHHHHHHHGGGGGGGGGGGGHHHHGGGGHGHHHHGGGGGGGGGHHHHBCHGAFGHHHHHAFHHCDG-AGHHHEFH00DG?CG-CDDE;EGHGF0C:9;9AFFFGGD9?DDF/FBGFFCFFFFFFFFFBBFFFFFFFFFFEFF=9AFFFF?9ADA:BFFFFFFFFFF/BFFFFBFFFFFFFFFF/9BFFFFFFFF?FBFF/
@M05620:37:000000000-D9766:1:1101:22033:9108 1:N:0:27
GAGGCTGACTTGGACGAACCTGAGAAACCAGTGACACAAGATCGGCATACCACACATCTTTACTCTAGTCAGCGATCCTTATCTCGTATTCCTTCTCCTGCTTTAACCAACAAAAATTCTCCAACGTATGAATCTGGCAGTTGGGCAGGAGTCATGATTTGGGGAAAGACATTCCTAACCGTGGAGGGCTCTCGTAAATTACGCTTTGATGACGGGCTCTTCTTCTCCCACCAATCCCCCTCTCTTGGCTC
+
>1A>>>B11BB@BBBAAEAAG0B0DB1BBBE1B1DD1BFABBBFA//AB1BBBBBABB122ADDDADDDDD1BE>?B/12B1BB2B?E>1BF2@GBBBB11BB1BF1BFGE//00/0B1BBD>1B//B1B2B2FB2>1B?0B11>0<//</00111@11@11//..FAGH01<<FG110<-<<-<..-.;.C0.;::C:000..9:;090000.9-;-.9C00;;0;9B--A--/9;B9-9AF//;/;99/
@M05620:37:000000000-D9766:1:1101:16794:9112 1:N:0:27
ACCACACCTTCTACAATGAGCTGCGTGTGGCTCCCGAGGAGCACCCCGTGCTGCTGACCGAGGCCCCCCTGAACCCCAAGGCCAACCGCGAGAAGATGCCCAGGTGAGTGGCCCGCTACCTCTTCTGGTGGCCGCCTCCCTCCTTCCTGGCCTCCCGGAGCTGCGCCCTTTCTCACTGGTTCTCTCTTCTGCCGTTTTCCGTAGGACTCTCTTCTCTGACCTGAGTCTCCTTTGGAACTCTGCAGGTTCTA
+
CCCCCCCCFFFFGGGGGGGGGGHHGEGEEFHHHGGGGGGFGHHHHGGGEFGGHHHHHHHGGGGGGGGGGGGHHHHGGGGHGHHHHGGGGGGGGGHHHHHHHHHGHHHHHFGGHHGGGFGHHHHHHHHHHHGGHGGGGGHGHHGHHGGGGGGGGGGGGGAADGGGGGFFFFFFFFFFFFFFFFFFFFFFFFFFFFDFFFFFFFFFFFFFFFFFFFFFFFFFFFFFFFFFFFFFFFFFFFFFFFFFFFFFFFB
@M05620:37:000000000-D9766:1:1101:10681:9114 1:N:0:27
GAGGCTGCTTTGGAAGAAACTCATAGATTACTGCAACAGTTCCCCCTGGACCTGGAAAAGTTTCTTGCCTGGCTTACAGAAGCTGAAACAACTACAGGATGCTACCCGTAAGGAAAGGCTCCTAGAAGACTCCAAGGGAGTAAAAGAGCTGATGAAACAATGGCAAGTAAGTCAGGCATTTCCGCTTTAGCACTCTTGTGGATCCAATTGAACAATTCTCAGCATTTGTACTTGTAACTGACAAGCCAGGG
+
CCCCCCFCFFFFGGGGGGGGGGHHHHHHHHHHHHHHFHHGHHHHHGGGGHHHHHGHHHHHFGHHHHHHHHHHHHHGHHHHHHHHHGHHHHHHHFHGF?1FHGHHHHHGGGGHFHFHHGGGEFGHHBEGHHHHHHHGGEGGFCGHHHGGHHFHHHHGHHHHHHFFHHGGGFHGFGHHHHGHHG<CGDGG1GFFDGFGGH=C?HGHHDGHHHHFHHHEGHHHHHGHHGHHGHFHFGFGGFFFFGGFFEFBFGG
@M05620:37:000000000-D9766:1:1101:14817:9115 1:N:0:27
AGTGCCAGCTCTCAATCGCACAGGGGACCCAGGGCCTGGCCCCTCCATCCAGAAAACCTATGACCTCACCCGCTACCTGGAGCACCAACTCCGCAGCTTGGCTGGGACCTATGTGAGTATCCAGCGTAGGAATCTGGGAGTTGGGGAGGAGTGAGGAGTTGGGGAAAGACAGTCCTAACCGTGGAGGGTTCTGGTAAATGATGGGGTGAGGAGGGGCTCTTTGGCTCCCACCAGTCCCCCTGTCTGGTCTA
+
ACABBFFFCFFFGGGGGGGGGGHHGGGGGGHHGGGGGGHHHHGHGGHHHHFHHHFHHGHHHHHHHHHHHHHGGEGGHHHHFHHHHHGHGHHHGGGGGHHHGHHGGGHHGHGHHHHHHHHHHHHHHGGFGGHHGHHHFFHFGHHHGGEGFGGHHHHHGGHHHHGGEDGHHHHHHHHHGGHHGGGGGGGGGGGGGGFGFGGGGGGGGGFFFFFFFFFFFFFFFFFFFFFFFFFFEFFFFFFFFFFFFFFFFF0
@M05620:37:000000000-D9766:1:1101:15510:9118 1:N:0:27
ACCACACCTTCTACAATGAGCTGCGTGTGGCTCCCGAGGAGCACCCCGTGCTGCTGACCGAGGCCCCCCTGAACCCCAAGGCCAACCGCGAGAAGATGCCCAGGTGAGTGGCCCGCTACCTCTTCTGGTGGCCGCCTCCCTCCTTCCTGGCCTCCCGGAGCTGCGCCCTTTCTCACTGGTTCTCTCTTCTGCCGTTTTCCGTAGGACTCTCTTCTCTGACCTGAGTCTCCTTTGGAACTCTGCAGGTTCTA
+
CCCCCCCCFFFFGGGGGGGGGGHHGGGGHGHHHGGGGGGGGHHHHGGGEFGGHHHHHHHGGGGGGGGGGGGHHHHGGGGHGHHHHGGGGGGGGGHHHHHHHHHGHHHHHHGGHHGGGCGHHHHHHHHHHHGHHGGGGGHGHHGHHGGGGGGGGGGGGGGCGGGGGGFFFFFFFFFFFFFFFFFFFFFFFFFFFFFFFFFFFFFFF0FFFFFFFFFFFFFFFFFFFFFFFFFFFFFFFFFFFFFFFFFFFFB
@M05620:37:000000000-D9766:1:1101:11950:9120 1:N:0:27
AGTGCCAGCTCTCAATCGCACAGGGGACCCAGGGCCTGGCCCCTCCATCCAGAAAACCTATGACCTCACCCGCTACCTGGAGCACCAACTCCGCAGCTTGGCTGGGACCTATGTGAGTATCCAGCGTAGGAATCTGGGAGTTGGGGAGGAGTGAGGAGTTGGGGAAAGACAGTCCTAACCGTGGAGGGTTCTGGTAAATGATGGGGTGAGGAGGGGCTCTTTGGCTCCCACCAGTCCCCCTGTCTGGTCTA
+
>A>AAFBFAFFFBGGGG1FFEGCGAEGGFGHHGGGGGAGFFHGHGGEHFFHBF0AGHGFHHHFHGHBHHHHGGG?EHHHFHGHCAGHFGBHHGCCCEBHHCHHE/EGHGHHFHGHHHFGHHFFGFG//C?BDFGGHGGCFA0FFCCECGCEGC0DGFCGHHHG-CCHHBH//<CGGHEHHGGE?.E?@;.CFGG0BFFFFFBFGGGF@FAFFBB@?@-9FFBFFFFFEFFFFEA/FBFFF;AF99/9/;B9
@M05620:37:000000000-D9766:1:1101:18994:9139 1:N:0:27
AGTGCCAGCTCTCAATCGCACAGGGGACCCAGGGCCTGGCCCCTCCATCCAGAAAACCTATGACCTCACCCGCTACCTGGAGCACCAACTCCGCAGCTTGGCTGGGACCTATGTGAGTATCCAGCGTAGGAATCTGGGAGTTGGGGAGGAGTGAGGAGTTGGGGAAAGACAGTCCTAACCGTGGAGGGTTCTGGTAAATGATGGGGTGAGGAGGGGCTCTTTGGCTCCCACCAGTCCCCCTGTCTGGTCTA
+
BCBCCFFFCFFFGGGGGGGGGGHHGGGGGGHHGGGGGGHHHHGHGGHHHHHHHHHHHGHHHHHHHHHHHHHGGFGGHHHHHHHHHHHHGHHHGGGGGHHHGHHGGGHHGHHHHHHHHHHHHHHHHGGGGGHHHHHHHHHGGHHHGGGGGGGHHHHHHGHHHHGGGGHHHHHHHHHGHHHHGGGGGGGGEGGGGGGGGGGGGGGGGGFFFFFFFFFFFFFFFFFFFFFFFFFFFFFFFFFFFFFFFFFFFFF
@M05620:37:000000000-D9766:1:1101:4518:9139 1:N:0:27
ACCACACCTTCTACAATGAGCTGCGTGTGGCTCCCGAGGAGCACCCCGTGCTGCTGACCGAGGCCCCCCTGACCCCCAAGGCCACCCGCGAGAAGATGCCCAGGTGAGTGGCCCGCTACCTCTTCTGGTGGCCGCCTCCCTCCTTCCTGGCCTCCCGGAGCTGCGCCCTTTCTCACTGGTTCTCTCTTCTGCCGTTTTCCGTAGGACTCTCTTCTCTGACCTGAGTCTCCTTTGGAACTCTGCAGGTTCTA
+
AAAAAAAAFFFFBFGFFGGGG1GGEGEGH?FHHFGE?EG/EHFHHGGGEEGF1FGGGHHG/E@EGEEGGGGE0GGGGG/F?FGHCGF/B/BB</01?1FHH1FFFGHFHHEFFHGGGCGHHHGHHGGGGH.<G@CGGGHGHHGGGFFGGCFFGGGGG@??;FGG<@F@@FFBFFFFFF9FFFFFFFFFFFBFF@BBFFFF?F?BF/FFFFFFFFFFF9BFFFFFBFFFFFFFFFBF/BFFBFFFFFFFFF;
@M05620:37:000000000-D9766:1:1101:14946:9143 1:N:0:27
ACCACACCTTCTACAATGAGCTGCGTGTGGCTCCCGAGGAGCACCCCGTGCTGCTGACCGAGGCCCCCCTGAACCCCAAGGCCAACCGCGAGAAGATGCCCAGGTGAGTGGCCCGCTACCTCTTCTGGTGGCCGCCTCCCTCCTTCCTGGCCTCCCGGAGCTGCGCCCTTTCTCACTGGTTCTCTCTTCTGCCGTTTTCCGTAGGACTCTCTTCTCTGACCTGAGTCTCCTTTGGAACTCTGCAGGTTCTA
+
CCCBCCCCFFFFGGGGGGGGGGHHGGGGHGHHHGGGGGGGGHHHHGGGEEGGHHHHHHHGGGGGGGGGGGGHHHHGGGGHGHHHHGGGGGGGGGHHHHHHHHHGHHHHHHGGHHGGGGGHHHHHHHGHHHGHHGGGGGHGHHGHHGGGGGGGGGGGGGGGGGGGGGFFFFFFFFFFFFFFFFFFFFFFFFFFFFFFFFFFFFFFF0FFFFFFFFFFFFFFFFFFFFFFFFFFFFFFFFFFFFFFFFFFFFB
@M05620:37:000000000-D9766:1:1101:4502:9147 1:N:0:27
ACCACACCTTCTACAATGAGCTGCGTGTGGCTCCCGAGGAGCACCCCGTGCTGCTGACCGAGGCCCCCCTGAACCCCAAGGCCAACCGCGCGAAGATGCCCAGGTGAGTGGCCCGCTACCTCTTCTGGTGGCCGCCTCCCTCCTTCCTGGCCTCCCGGAGCTGCGCCCTTTCTCACTGGTTCTCTCTTCTGCCGTTTTCCGTAGGACTCTCTTCTCTGACCTGAGTCTCCTTTGGAACTCTGCAGGTTCTA
+
BBBBBBB>BCFFGGGGFG5BGFHHGEFAAEGHHAFE2EEEDHHHHGG0ABEFGHGHHHGA>EGGGGGGGEEFHHHGGGGHGHHHHGGGGG/>CGGCGHFHHHHGHHHFHHGGHHGGGGGHHHHHHHHHHHGHHGGGGGHGGGGGGGGGGGGGGGGGGG-:BFFFBBFBBFFFFFFFFFFFFFFFFFFF9;FFFBDDFFFFFFFFFFFFFFFFFFFBBFBFFFFBBFF/FFFFFFFFFFFFFFFFFFFFFFB
@M05620:37:000000000-D9766:1:1101:15173:9147 1:N:0:27
AGTGCCAGCTCTCAATCGCACAGGGGACCCAGGGCCTGGCCCCTCCATCCAGAAAACCTATGACCTCACCCGCTACCTGGAGCACCAACTCCGCAGCTTGGCTGGGACCTATGTGAGTATCCAGCGTAGGAATCTGGGAGTTGGGGAGGAGTGAGGAGTTGGGGAAAGACAGTCCTAACCGTGGAGGGTTCTGGTAAATGATGGGGTGAGGAGGGGCTCTTTGGCTCCCACCAGTCCCCCTGTCTGGTCTA
+
BBCBBFFFCFFFGGGGGGGGGGHHGGGGGGHHGGGGGGHHHHGHGGHHHHHHHFFGHGHHHHGHHHHHHHHGGFFGHBGHHHHHHHHHGHHHGGGGGHHHGHHGGGHHGHHHHHHHHGHHHHHHHGEGGGHHGHHGHHHGFHHHGGGGGGGHHHHHHGHHHHGGGGHGHHHHGHHHHHHHGGEGGGGGCFGGGGFFGFGGGFGGGGFFFFFFFFFFFFFFFFFFFFFFFFFFFFFFFFFFFFFFFFFFFFF
@M05620:37:000000000-D9766:1:1101:8257:9152 1:N:0:27
AGTGCCAGCTCTCAATCGCACAGGGGACCCAGGGCCTGGCCCCTCCATCCAGAAAACCTATGACCTCACCCGCTACCTGGAGCACCAACTCCGCAGCTTGGCTGGGAACCATGTGAGTATGGAGCGTAGAAATCTGGGAGAAAGGGAGGAGTAAGGAGTTAGGGAAAGACAGTCATAACCGTGGAGGGTTCTGGTAAATGATGCCGGGAGGAGGCGCTCTTTGGCTATCACCAGTCCTCCTATCTGATCTA
+
>>AABFFFAFCFFGGGGAF2EAAAAAEEFGHGGEGEF2BFFHGHGGEDGHGFFFFHFGF3G35GGGFCGFCEGGCGHBGBGGH??GGHGFGHDD//EFGH?B?//?03//?FGF2BGH2120B0G//?//21111?FC0</01?0<.<D.AG0>GC0.</0=C<GGEGHH//0000;<C/-.:;..A-;CGFF999;F0;C0000--;9@;....--;..;/://;//;9/BF99://:/;////;/////
@M05620:37:000000000-D9766:1:1101:5866:9162 1:N:0:27
AGTGCCAGCTCTCAATCGCACAGGGGACCCAGGGCCTGGCCCCTCCATCCAGAAAACCTATGACCTCACCCGCTACCTGGAGCACCAACTCCGCAGCTTGGCTGGGACCTATGTGAGTATCCAGCGTAGGAATCTGGGAGTTGGGGAGGAGTGAGGAGTTGGGGAAAGACAGTCCTAACCGTGGAGGGTTCTGGTAAATGATGGGGTGAGGAGGGGCTCTTTGGCTCCCACCAGTCCCCCTGTCTGGTCTA
+
AAAABFFFBFFFGGGFGFGCFCCDCFGGGGHHEFGGGGHHHHGHGGHHHHHHHGHHHGHHHHHHHHHHHHHGGGGGHHHHHGHFHHHGGHHHGGGGGHHHGHB/?EHHEHHHHHEFGGH3GHHFHC?C/CGHBGHHHH0CCHHHGGECGDDHHFDFGCGFHHGGGGHGHHF/CGHFGH/C?CFGDCDGCFFGGGFFGGBFGFGEEGFFF?FFFFFFFFFFFFFBFFFFFFFFFFFFFFFFFFFFFFFFBFB
@M05620:37:000000000-D9766:1:1101:15113:9162 1:N:0:27
GAGGCTGCTTTGGAAGAAACTGATAGATTACGGCAACAGTTCCCCCTGGACCTGGAAAAGTATCTTGCCTAGCGTACAGAATCTGAAACAACTACAGGTTGCTACCCGTAAGGAAAGGCTCCTAGAAGACTCCAAGGGAGTAAAAGAGCTGATGAAACAATGGCAAGTAAGTCAGGCATTTCCGCTTTAGCACTCTTGTGGATCCAATTGAACAATTCTCAGCATTTGTACTTGTAACTGACAAGCCAGGG
+
AAAAAAFAFFFFGGGGGGGGG1FAG3133D10BAAEHHCA22D10//B/0F00000110B122222211110BA?/>E21B1BG@22B10?F1@B1@01100B@GH0A>EE0BBGGGHH1FGG<GHHHFHHHHHHDFCGGGGGHG>FGHHHHHHHGFHHHGDGHHHFFDGGGHDGFGAGHGHEFGGGGGHGBGFFHGH<:CCGHHFHGHHGCGGHGCFHFFGGGGGGGBBFFFGFGGGGCFGF;;EGGGGC
@M05620:37:000000000-D9766:1:1101:8256:9171 1:N:0:27
AGTGCCAGCTCTCAATCGCACAGGGGACCCAGGGCCTGGCCCCTCCATCCAGAAAACCTATGACCTCACCCGCTACCTGGAGCACCAACTCCGCAGCTTGGCTGGGACCTATGTGAGTATCCAGCGTAGGAATCTGGGAGTTGGGGAGGAGTGAGGAGTTGGGGAAAGACAGTCCTAACCGTGGAGGGTTCTGGTAAATGATGGGGTGAGGAGGGGCTCTTTGGCTCCCACCAGTCCCCCTGTCTGGTCTA
+
CCCCCFFFCFFFGGGGGGGGGGHHGGGGGGHHGGGGGGHHHHGHGGHHHHHHHHHHHGHHHHHHHHHHHHHGGGGGHHHHHHHHHHHHGHHHGGGGGHHHGHHGGGHHGHHHHHHHHHHHHHHHHGGGGGHHHHHHHHHGGHHHGGGGGGGHHHHHHGHHHHGGGGHHHHHHHHHHHHHHGGGGGGGGCFGGGGFFGGGGGGGGGGFFFFFFFFFFFFFFFFFFFFFFFFFFFFFFFFFFFFFFFFFFFFB
@M05620:37:000000000-D9766:1:1101:4796:9172 1:N:0:27
ACCACACCTTCTACAATGAGCTGCGTGTGGCTCCCGAGGAGCACCCCGTGCTGCTGACCGAGGCCCCCCTGAACCCCAAGGCCAACCGCGAGAAGATGCCCAGGTGAGTGGCCCGCTACCTCTTCTGGTGGCCGCGTCCCTCCTTCCTGGGCTCCCGGAGCTGCGCCCTTTATCACTGGTTCTCTCTTCTGCCGTTTTCCGTAGGACTCTCTTCTCTGACCTGAGTATCCTTTGGAACTCTGCAGGTTCTA
+
AAA1AAAAFFFDEGGBFGG1A1B1AEEEGCHG1FFEEEG?EHHHHGGGEEGEDB1FHGGGEG?EFAEFGGGGHCFEGGGE/?GC/FE/>@C@@AFGF<DCHF//<?1<1?FF0F@C--<0<0D0DD0<0C?AA-C-;-:EBF9/00990/.9;C..9-:A-99/9@--9/F/B//B//;;//;BF/FBB////;--9A//-/---/9/;FFFF/FFFB//9/-/B//;B99/BBEB///;F///9:9//9/
@M05620:37:000000000-D9766:1:1101:12445:9184 1:N:0:27
ACCACACCTTCTACAATGAGCTGCGTGTGGCTCCCGAGGAGCACCCCGTGCTGCTGACCGAGGCCCCCCTGAACCCCAAGGCCAACCGCGAGAAGATGCCCAGGTGAGTGGCCCGCTACCTCTTCTGGTGGCCGCCTCCCTCCTTCCTGGCCTCCCGGAGCTGCGCCCTTTCTCACTGGTTCTCTCTTCTGCCGTTTTCCGTAGGACTCTCTTCTCTGACCTGAGTCTCCTTTGGAACTCTGCAGGTTCTA
+
BBBBBBBBFFFFGGGGGGFFGFHHGGGEFFHHHGGGGGGGGHHHHGGGFGGGGHHHHHHEGGGGGGGGGGGHGHHGGGGHGHHHHGGGGGCGGGHHHHHHHHHGHHHHHHGGHHGGGGGHHHHHHHHHHHGHHGGGGGHGHHGHHGGGGGGGGGGGGG-;DGGGGGFFFFFFFFFFFFFFFFFFFFFFFFFFFFDFFFFFFFFFFFFFFFFFFFFFFFBFFFFFFFFFFFFFFFFFFFFFFFFFFFFFFF9
@M05620:37:000000000-D9766:1:1101:4119:9184 1:N:0:27
ACCACACCTTCTACAATGAGCTGCGTGTGGCTCCCGAGGAGCACCCCGTGCTGCTGACCGAGGCCCCCCTGAACCCCAAGGCCAACCGCGAGAAGATGCCCAGATGAGTCGCCCACTACCTCTTCTGGCCGCCGCCTCCCTCCTTCCTCGCCTCCCGCCGCTCCGCCCTTTATCGCTGGTTCTCTCTTCTGCCGTTTTCAGTACGCCTCTCTTCTATCACCTGCGTCTCTGTTAGTATGCAGCAGGTACTA
+
DCDDDDDDFFFFGGGGGGGGGGHHGGGGHGHHHGGGGGGGGHHHHGGGGGGGHHHHHHHGGGGGGGGGGGGGHHHGGGGHGHHHHGGGGGGGGGHHHHHFF2?/=?1?=1/<E<.>00FGHHHHDHHH0.ACG-@G?AGGHHGFFF:B0ADGDDG.E--=<@-A...@>F0:<0.<B.@B0<<<FFFFFBFF:@A./<F00<00..<<AFFF0<F0B0<</</:B.@BB00<<000<00<0<0AA.<0<<0
@M05620:37:000000000-D9766:1:1101:24116:9198 1:N:0:27
ACCACACCTTCTACAATGCGCTGCGTGTGGCTCTCGAGGAGCACCCCTTGCTGCTGACCGAGGCCCCCCTGAACCCCAAGGCCAACCGCGCGAAGATGCCCAGGTGCGTGGCCCGCTACCTCTTCTGGTGGCCGCCTCCCTCCTTCCTGGCCTCCCGGAGCTGCGCCCTTTCTCACTGGTTCTCTCTTCTGCCGTTTTCCGTAGGACTCTCTTCTCTGACCTGAGTCGCCTTTGGAACTCTGCAGGTTCTA
+
AABBBAB3B@CDGGFGGG42EEEEEEGAFEFFH3BECEEEGGCGHGGAFGGFGGHGHHH0>>0EFGGGGGEHHHGGGGG???GHGGGEGCGC//@AGFHHHHHFGF1>FDCDHH-A@-CGHHHHHHHGH/DFHGGGGGFGGGGGGGGGBBFFGGGGG--;@F9B;BFBBFFFFFFFFFFFFFFFFFFF/99FFBFFFFFFFFF../;FFFFFFFF/;BFFFFFB.:B-9ADFFBFFBFFFFBFFF.AFFF/
@M05620:37:000000000-D9766:1:1101:8201:9199 1:N:0:27
GAGGCTGCTTTGGAAGAAACTCATAGATTACTGCAACAGTTCCCCCTGGACCTGGAAAAGTTTCTTGCCTGGCTTACAGAAGCTGAAACAACTACAGGATGTTCCACGTAAGGCCAGCCGCATAGAAGCCTCCACAGAAGACCCCAAGCTGCTGAAACAATGGAAAGAACGACGGGCATTTACGCATTCGCCCTCTTGTGGATCCAATTGCACAATTATCCGAATAAGTACTTGTAATTGCAAAGCCAGGG
+
BAAAAAFBFFFFGGGGGGGGGGHHHHHHHHHHHHGHHHHHHHHHHGGGHGHHHHHGGHHHFHHHHHHHHHHHHHHHHHHHHHHHHHHFHFHHG3BG3313B344B4B1F2BGG31?F/F/EED/FGHB3BBGH2?2B2BB22?/?/??FH22@2@GHFF/?GH11100?0/.>->A<AHH0<=CG.;;00;.;;GHFHFFFBBFGGGGGG00FF/0;;CF0CAAE.0;;;;BBFBF//;B/9/:BBAB.9;
@M05620:37:000000000-D9766:1:1101:22084:9206 1:N:0:27
AGTGCCAGCTCTCAATCGCACAGGGGACCCAGGGCCTGGCCCCTCCATCCAGAAAACCTATGACCTCACCCGCTACCTGGAGCACCAACTCCGCAGCTTGGCTGGGACCTATGTGAGTATCCAGCGTAGGAATCTGGGAGTTGGGGAGGAGTGAGGAGTTGGGGAAAGACAGTCCTAACCGTGGAGGGTTCTGGTAAATGATGGGGTGAGGAGGGGCTCTTTGGCTCCCACCAGTCCCCCTGTCTGGTCTA
+
ABABAFFFCFFFGFGGGGGGGGHGGGGGGGHHGGGGGGHHHHGHGGHHHHHHHHHHHGHHHHHHHHHHHHHGGEFGHHFHGHHHHHHGGHHHGGGGGHHHGGHGGGHHGHHHHHHHHHHHHHHHHGGGGGHHHHHHGHHGGHHHGGGGGGDGHHHHFGHHHHGGGGHHHHHHHHHHHHHHGGEGFGGGEGGGGGGGGGGGGGGGGGFFFFFFFFFFFFFFFFFFFFFFFFFFFFFFFFFFFFFFFFFFFFF
@M05620:37:000000000-D9766:1:1101:23406:9208 1:N:0:27
ACCACACCTTCTACAATGAGCTGCGTGTGGCTCCCGAGGAGCACCCCGTGCTGCTGACCGAGGCCCCCCTGAACCCCAAGGCCAACCGCGAGAAGATGCCCAGGTGAGTGGCCCGCTACCTCTTCTGGTGGCCGCCTCCCTCCTTCCTGGCCTCCCGGAGCTGCGCCCTTTCTCACTGGTTCTCTCTTCTGCCGTTTTCCGTAGGACTCTCTTCTCTGACCTGAGTCTCCTTTGGAACTCTGCAGGTTCTA
+
CCBCCCCCFFFFGGGGFGGGGGHHGEGECEGGHGGGFFCGDGHHHGGGDEGGHHGHHHHGGGGGGGGGGGGHHHHGGGGHGHHHHGGGGGDGGGHGGHHHHHHGHHHGHHGGHHGGGGGHHHHHHHHHHHGHHGGGGGHGHHGHHGGGGGGGGGGGGG-ADGGGGGFFFFFFFFFFFFFFFFFFFFFFFFFFFDDFFFFFFFFFFFFFFFFFFFFFFF/BFFFFFFFFFFFFFFFFFFFFFFFFFFFFFFF
@M05620:37:000000000-D9766:1:1101:24100:9209 1:N:0:27
ACCACACCTTCTACAATGAGCTGCGTGTGGCTCCCGAGGAGCACCCCGTGCTGCTGACCGAGGCCCCCCTGAACCCCAAGGCCAACCGCGAGAAGATGCCCAGGTGAGTGGCCCGCTACCTCTTCTGGTGGCCGCCTCCCTCCTTCCTGGCCTCCCGGAGCTGCGCCCTTTCTCACTGTTTCTCTCTTCTGCCGTGTTCCGTAGTACTCTCTTCTCTTACCTGATGCTCCTTTGGAACTCTTCAGTTTCTA
+
CCCCCDDDFFFFGGGGGGGGGGHHGGGGHGHHHGGGGGGGGHHHHGGGGGGGHHHHHHHGGGGGGGGGGGGHHHHGGGGHGHHHHGGGGGGGGGHHHH2?F=G=FF==G?/?=G<-<<@CGHHFGB=0DC.<<-@:EFHEHHG/GFG0FGGA0.9CE-?9@F0C-CFFF/00BFBFF00;B0:F0;FFFFBF09:-.;;0.;9..;0009B0000B00;9F00:000:BFF0BF/B0;B000;000;099F
@M05620:37:000000000-D9766:1:1101:23963:9218 1:N:0:27
ACCACACCTTCTACAATGAGCTGCGTGTGGCTCCCGAGGAGCACCCCGTGCTGCTGACCGAGGCCCCCCTGAACCCCAAGGCCAACCGCGAGAAGATGCCCAGGTGAGTGGCCCGCTACCTCTTCTGGTGGCCGCCTCCCTCCTTCCTGGCCTCCCGGCGCTGCGCCCTTTCTCACTGGTTCTCTCTTCTGCCGTTTTCCGTAGGACTCTCTTCTCTGACCTGAGTCTCCTTTGGAACTCTGCAGGTTCTA
+
CCCCCBCCFFFFGGGGGGGGGGHHGGGGHGHHHGGGGGGGGHHHHGGGGGGGHHHHHHHGGGGGGGGGGGGHHHHGGGGHGHHHHGGGGGCGGGHHHHHHHHFGHHHEHHGGHHFGGGGHHHHHHHHHHHGHHGGGGGHGHHGHHGGGGGGGGGGGGG-:CBDFFFFFFFFFFFFFFFFFFFFFFFFFFFFFFFFFFFFFFFFDDFFFFFFFFFFFFFFFFFF99FFFFFFFFFFFFFFFFFFFFFFFFFB
@M05620:37:000000000-D9766:1:1101:10997:9236 1:N:0:27
AGTGCCAGCTCTCAATCGCACAGGGGACCCAGGGCCTGGCCCCTCCATCCAGAAAACCTATGACCTCACCCGCTACCTGGAGCACCAACTCCGCAGCTTGGCTGGGACCTATGTGAGTATCCAGCGTAGGAATCTGGGAGTTGGGGAGGAGTGAGGAGTTGGGGAAAGACAGTCCTAACCGTGGAGGGTTCTGGTAAATGATGGGGTGAGGAGGGGCTCTTTGGCTCCCACCAGTCCCCCTGTCTGGTCTA
+
AAAABFFCAFFFFGGFGFGGEEFGFFGGAFEHGEGGCAGC2GGGGGFHDHGFB33FGFFFHF5GGHFGHGHEGGEGHFHFHHHACHHHGFHHGDEEFGHHGHHGG/GHG2?FHFFFHFGD?FFHHCEDG/GD2GGHHFFGDFFFGCGC@DDHHHHHHGFF0C@@GGEFH/GF0::0CFBGG.;BDEGG.CFG0C9BFGGGGGGGGGDDF.9FFFA-B>EFFFF//BFFFFFFF.99BFF.-ABFF//;BFF
@M05620:37:000000000-D9766:1:1101:25036:9241 1:N:0:27
AGTGCCAGCTCTCAATCGCACAGGGGACCCAGGGCCTGGCCCCTCCATACAGAAAACCTATGACCTCACCCGCTACCTGGAGCACCAACTCCGCAGCTTGGCTGGGACCCATGAGAGTATCCAGCGTAGGAATCTGGGAGTTGGGGAGGAGTGAGGAGTTGGGGAAAGACAGTCCTAACCGTGGAGGGTTCTGGTAAATGAAGGGGTGAGGAGGAGCTCTTTGGCTCCCACCAGTCCCCCTGTCTGATCTA
+
AAAABFFFBFFFGGGGGGGGGCGDFEEGEG2FFAFGEEGF2BECEEFH5FFEBFHFFFHHH3FFGGFFGHAGE>EFHHHHHHHHHHEHGFGHGGGGGFHGA3FF?DHGE/?CB2BBG23FHFHHHGD//C<GHHHHHGFEEHHHGGGGF.CGH00<<CGFHH-AEDCCGHHFHC0GFHHGG.C?DGG?;.9CFF;FFG0CB00;.9DDEFFFFF.;A;999F/;B/9AA9F.E.;F/;E.BFF/B////:9
@M05620:37:000000000-D9766:1:1101:9050:9241 1:N:0:27
AGTGCCAGCTCTCAATCGCACAGGGGACCCAGGGCCTGGCCCCTCCATCCAGAAAACCTATGACCTCACCCGCTACCTGGAGCACCAACTCCGCAGCTTGGCTGGGACCTATGTGAGTATCCAGCGTAGGAATCTGGGAGTTGGGGAGGAGTGAGGAGTTGGGGAAAGACAGTCCTAACCGTGGAGGGTTCTGGTAAATGATGGGGTGAGGAGGGGCTCTTTGGCTCCCACCAGTCCCCCTGTCTGGTCTA
+
AA>ABFFFBFFFGFGGGGGGGGHHGGGGGGHGGGGGEFGHHHGHGGHHHHHHHHFHHGHHHHHHHHHHHHHGGEGGHHHHGHHHFHHHGHHHGGGGGHHHGHHGGGHHGHHHGHHHHHHHHHHHHGGGGGHHHHHHHHHGGHHHGGGGGGGHHGHHFGHHHHGGGGHHHHHHHHHHHHHHGGGGBAGGCFGGGGFGGGGGGGGGGGFFFFFFFFFFFFFFFFFFFFFFE.FFFFFFFFFFFFFFFFFFFF/
@M05620:37:000000000-D9766:1:1101:4320:9246 1:N:0:27
AGTGCCAGCTCTCCATCGCACAGGGTCCCCAGCGCCTGGCCCCTCCATCCAGAAAACCTATGACCTCACCCGCCACCTCGCGCACCCCCTCTGCAGCTAGGCTGGGACCTATGTGAGTATCCAGCGTAGGACTCTGGGCGTTGGGGCGGCGTGCGGCGTTGGGGCCAGCCCGTCCTAACCGTGGCGGGTTCTGGTAAATGATGGGGTGAGGAGGGGCTCTTTGGCTCCCACCAGTCCCCCTGTCTGGTCTA
+
>>33>BDCBFFFGGGB5AA2A2B4FB4BB2BE2AA2BBGHHHGHGGFFH1BFGHH2BEFHBABGH5BBG1G0>/>?GGBB//>>EEG/>EE03B4FBB330BGHGGHHGHBGHFG2@GGHHH2DGCG/>E11?FHHHG.CDDGFCG?DGAA;ADBG-BBBBFBB.-.9.A.;BFFF/;9FBFFB9B?BBFFFFFFFFFFFBFFFFFDB?F?/9ABBBBFFFFFFFEFFF.FDEFFFFFFFBFFFFFFFFFF
@M05620:37:000000000-D9766:1:1101:18090:9253 1:N:0:27
AGTGCCAGCTCTCAATGCACAGGGGGCCCCGGGCCTGGCCCCTCCATCCCGAAAACCTCTGACCTCACCCGCTACCTGGAGCACCCACTCCGCAGCTTGGCTGGGCCCTATGTGAGTATCCCGCGTCGGCATCTGGGCGTTGGGGCGGCGTGCGGCGTTGGGGCAAGCCAGTCCTAACCGTGGCGGGTTCTGGTAAATGATGGGGTGAGGAGGGGCTCTTTGGCTCCCACCAGTCCCCCTGTCTGGTCTAT
+
>A1>AD1CAFFFGFGBD1BDE1FEE0AE?0/AAEE/CF0B/EBEGH1FA/B/>/>>FFCGHGFGBFFGHFGG>E>G1DG0BFFBF/?E0BF?/BBCGGB/GCFC/<F?G0FG?G1FHBFGHF/->--<<-<-CDFGBGCCA@C--;;@@>@--=--;9@@F??A@FF-EFFFFFFB/9A@F-@-9-@@AABF9B999FFBFFFFF;;--F/A--@@@FF/BF/BB/A?FFF?ABFFFFF?F/BFFF9/9;B
@M05620:37:000000000-D9766:1:1101:17696:9263 1:N:0:27
ACCACACCTTCTACAATGAGCTGCGTGTGGCTCCCGAGGAGCACCCCGTGCTGCTGACCGAGGCCCCCCTGAACCCCAAGGCCAACCGCGAGAAGATGCCCAGGTGAGTGGCCCGCTACCTCTTCTGGTGGCCGCCTCCCTCCTTCCTGGCCTCCCGGCGCTGCGCCCTTTCTCACTGGTTCTCTCTTCTGCCGTTTTCCGTAGGACTCTCTTCTCTGACCTGAGTCTCCTTTGGAACTCTGCAGGTTCTA
+
AAAAAAAACFFFDGGGFG1FGFHGGAEAAEGHCFFEEGEGGHHHHGGG/EFGGHFFHHFE@GCGGEGGGEFHHFHGGGFHAEHHFGGEGG/<B<FF1DDFHHGGHHHGGHGGHHGGGGGHHHHHHHHHHHGHHGGGGGGGHHGHHGGGGFFGGGGGGG-9A@@F@@F@@FFFFF/BFFFFFFFFFFFFFFFFF@FBFFFFFFFFFFFFFFFFFFFFFF/BFFFBBFFBFF9FFFF/9FFFFFFBFFFFFF9
@M05620:37:000000000-D9766:1:1101:7302:9274 1:N:0:27
GAGGCTGCTTTGGAAGAAACTCATAGATTACGGCAACAGTTTCGGCTGGACATGGATAAGTTTCTTGCCCAGCTTACAGAATCTGAAATAACGGCCAATTCTTTTAACACACTTTTCGACCCAATTTAACAATTCTCAGCACTTGTACTTCTAACTCACAACCCAGGTAACAAAGATCTTAAGACCACACGTCTGTACTCCAGCCCCTCTCGCGCATCTCGTATTCAGCCTTCTGCTTGAAAATAAAAACT
+
AABBBBFAFFFFGFGGGGGGG4F5G5566D4BEEEGHH2B55B2222A11B333235D3BA55555553331B335BF35B5BG@55B54BG1EG//FG344B4BB3BFF//333?4>///>F/B344?B?11BB2BBB1B0BB@@@GD212@21@1@FFF/?/?//11111<0<01>11=>1<1>0<..<<./.00=0=/://;.:..:/..-;-.-;;.9;9/09009/:0000;;9:F/9//9;B99/
@M05620:37:000000000-D9766:1:1101:3210:9274 1:N:0:27
AGTGCCAGCTCTCAATCGCACAGGGGACCCAGGGCCTGGCCCCTCCATCCAGAAAACCTATGACCTCACCCGCTACCTGGAGCACCAACTCCGCAGCTTGGCTGGGACCTATGTGAGTATCCAGCGTAGGAATCTGGGAGTTGGGGAGGAGTGAGGAGTTGGGGAAAGACAGTCCTAACCGTGGAGGGTTCTGGTAAATGATGGGGTGAGGAGGGGCTCTTTGGCTCCCACCAGTCCCCCTGTCTGGTCTA
+
ABABCFFFBFFFGGGGGGGGGGFHBEGGGGHHGGGGGEHHHHGHGGEHHHHGHGHHHGHHHHHHHHGHHHHGGGFGHHHHHHHGHHHHGHHHGGGGGHHHGHHEECHHGHHHHHHHHHHHHHHHGGDGGDDGFHHHHHCFGHHHGG.@DDEHGFHG<DHHHHGGGGHHEHGHHHHHHHHHGDGFGGGG:CFFFGBBFGFGGGGGGGFFFFFFFFFFFAFFEFFEFFFFFFFFFFFFFFFFFFFFFFBFFFB
@M05620:37:000000000-D9766:1:1101:16673:9295 1:N:0:27
ACCACACCTTCTACAATGAGCTGCGGGCGGCTCCCGAGGAGCACCCCGTGCTGCTGACCGAGGCCCCCCTGAACCCCAAGGCCAACAGCGAGAAGATGCCCAGGTGAGTGGCCCGCTACCTCTTCTGGTGGCCGCCTCCCTCCTTCCTGGCCTCCCGGTGCTGCGCCCTTTCTCACTGGTTCTCTCTTCTGCCGTTTTCCGTAGGACTCTCTTCTCTGACCTGAGTCTCCTTTGGAACTCTGCAGGTTCTA
+
AAA1AAAAFFFFGGGGBG11G1GFG0A0//EA/AFE?EC//GCFHGCG/?EFBGCEHH0E/E/EFCGGG//0FGHGFF/G/<GHAF/0?C/<<CCFHBBCHFEGHHF.DGAAFFCCCGGHHGFHGFBGGFAFGG@GBA.EFFCGEFFFG/AA/AFFF?-;@FFF=-?@-BBFFFFFFFEBFFFFBFFFFFFFF@AABFFFFFFFFFFFFFFFFFFFFFEFFFF9BFFFFFFFFFEFFFFFFFFFFFFFFFF
@M05620:37:000000000-D9766:1:1101:7939:9302 1:N:0:27
AGTGCCAGCTCTCAATCGCACAGGGGACCCAGGGCCTGGCCCCTCCATCCAGAAAACCTATGACCTCACCCGCTACCTGGAGCACCAACTCCGCAGCTTGGCTGGGACCTATGTGAGTATCCAGCGTAGGAATCTGGGAGTTGGGGAGGAGTGAGGAGTTGGGGAAAGACAGTCCTAACCGTGGAGGGTTCTGGTAAATGATGGGGTGAGGAGGGGCTCTTTGGCTCCCACCAGTCCCCCTGTCTGGTCTA
+
A?ABBFFFBFFFGGGGGGGGGGHHGGGGEEHHGGGGFFHGFHGHGGHHFHHHHHBGHGGHHHGHHHGHHHHGGFGGHHHGHHHHGHHHGHHHGGGGGHHHGHHGGGHHGHHHHHHHHHHHHHHHHGFGGGHHHHHHHGGGGHFFFGGGGGGHHHHHHGHHHHGGGGHGHHHHHHHHHHHHGGGGGGGGAFGGGGFGGGGGGGGGGGFFFFFFFFFFFFFFFFFFFFFFFFFFFFFFFFFFFFFFFFFFFFF
@M05620:37:000000000-D9766:1:1101:21298:9304 1:N:0:27
AGTGCCAGCTCTCAATCGCACAGGGGACCCAGGGCCTGGCCCCTCCATCCAGAAAACCTATGACCTCACCCGCTACCTGGAGCACCAACTCCGCAGCTTGGCTGGGACCTATGTGAGTATCCAGCGTAGGAATCTGGGAGTTGGGGAGGAGTGAGGAGTTGGGGAAAGACAGTCCTAACCGTGGAGGGTTCTGGTAAATGATGGGGTGAGGAGGGGCTCTTTGGCTCCCACCAGTCCCCCTGTCTGGTCTA
+
AAAAAFFFCFFFGGGGGGGGGGHGGGGGGGHHFGGGGGHHHHGHGGHHHHHHHHHGHGHHHHHHHHHHHHHGGCGGHHGHGHHHHHHHGHHHEGFGGHGHGHHGGGHHGHHHHHHHHHHHHHGHHGGGGGHHHHHHHHHGGHHHGGGGGGEGHHHHFGHHHHGGGGGHHHGHHHHHHGHHGGGGGGGG;AFGGGFGGGGGGGGGGGFFFFFFFFFFFFFFFFFFFFFFFFFFFFFFFFFFFFFFFFFFFFF
@M05620:37:000000000-D9766:1:1101:15270:9314 1:N:0:27
GAGGCTGCTTTGGAAGAAACTCATAGATTACTGCAACAGTTCCCCCTGGACCTGGAAAAGTTTCTTGCCTGGCTTACAGAAGCTGAAACAACTACAGGATGCTACCCGTAAGGAAAGGCTCCTAGAAGACTCCAAGGGAGTAAAAGAGCTGATGAAACAATGGCAAGTAAGTCAGGCATTTCCGCTTTAGCACTCTTGTGGATCCAATTGAACAATTCTCAGCATTTGTACTTGTAACTGACAAGCCAGGG
+
>3AA>>CABBB4F4BBEGBGGGHHHGGGGFAEGB4B4GBGHAB3B2AA22BBGGEBB32B3BFDFFFBABBGFGG33BBFHHBBF33FBB1FG@B3@31BEFHBGHFEE>>?3BCB00??0/B?B?GB?GBBGBCB/???<2BFFB?B?FGF@FF2@@BFD<<2CGG1G<???1?F??1<1<=....<1=11<<<=0D=0<<<CGDCGCG;;C;C<0;C;;;CGH0;G:;000099;00;CBF9.;CF;ED
@M05620:37:000000000-D9766:1:1101:18058:9318 1:N:0:27
ACCACACCTTCTACAATGAGCTGCGTGTGGCTCCCGAGGAGCACCCCGTGCTGCTGACCGAGGCCCCCCTGAACCCCAAGGCCAACCGCGAGAAGATGCCCAGGTGAGTGGCCCGCTACCTCTTCTGGTGGCCGCATCCCTCCTTCCTGGCCTCCCGGAGCTGCGCCCTTTCTCACTGGTTCTCTCTTCTGCCGTTTTCCGTAGGACTCTCTTCTCTGACCTGAGTCTCCTTTGGAACTCTGCAGGTTCTA
+
CDDDDDDCFFFFGGGGGGGGGGHHGEGGHGHHHGGGGGGGGHHHHGGGGGGGHHHHHHHGGGGGGGGGGGGHHHHGGGGHGHHHHGGGGGGGGGHHHHHHHGHGHHHHHFFGHE->CGGHGHHHBGHGHFGHHGG-CGHHHHGHHHGGGGGGGGGGGG-@DGGGGGFFFFFFFFFFFFFFFHFFFFFFFHHHFFFFFFFFFFFFFFFFFFFFFFHFFFFHFFFFFFFFFFFFFFFFFFFFFFFFFFFFFFB
@M05620:37:000000000-D9766:1:1101:11433:9323 1:N:0:27
ACCACACCTTCTACAATGCGCTGCGTGGGGCTCCCGAGGAGCACCCCGTGCTGCTGACCGAGGCCCCCCTGAACCCCAAGGCCAACCGCGAGAAGATGCCCAGGTGAGTGGCCCGCTACCTCTTCTGGTGGCCGCCTCCCTCCTTCCTGGCCTCCCGGCGCTGCGCCCTTTCTCACTGGTTCTCTCTTCTGCCGTTTTCCGTAGGACTCTCTTCTCTGACCTGAGTCTCCTTTGGAACTCTGCAGGTTCTA
+
AAAAAAAAFFF1AFGBBG1AF00EE0F000EEHGAE?//A/AGFAEE/ABEGFDGHFEH/>E?@>E@EEGGFFHHEEGGHEHHHHGGGGG/>@FGFGHHHHHHGHHHHHHGGHHCGGCGHHHHHHHHGHHGHHGGGGGGGGGGGGGGGGGGGGGGGG@9@@@@F@@F@@FFFFFFFFFFFFFFFFFFFFFFFF@FFFFFFFF--;9BFFFFFFFFFFF/BFFF/BFFBFFFFFFFFFFFFFFFFFFFFFF9
@M05620:37:000000000-D9766:1:1101:15435:9323 1:N:0:27
AGTGCCAGCTCTCAATCGCACAGGGGACCCAGGGCCTGGCCCCTCCATCCAGAAAACCTATGACCTCACCCGCTACCTGGAGCACCAACTCCGCAGCTTGGCTGGGACCTATGTGAGTATCCAGCGTAGGAATCTGGGAGTTGGGGAGGAGTGAGGAGTTGGGGAAAGACAGTCCTAACCGTGGAGGGTTCTGGTAAATGATGGGGTGAGGAGGGGCTCTTTGGCTCCCACCAGTCCCCCTGTCTGGTCTA
+
BBABBFFFBFFFGGGGGGGGGGHHGGGGGGHHFGFGGGHHHHGHGGHHHHHHHFHHHGHHHHHHHHHHHHHGGFGFHHHHFHHHHHHGGHHHGGGGGHHHGHHGGGHHGHHHHHHHHHHHHHHHHGGGGGHHHHHHHHHGGHHHGGGGGGFHHHHHHGHHHHGGGGHHHHHHHHHHHHHHGGGGGGGGEGGGGGFFGGGGGGGGGGFFFFFFFFFFFFFFFFFFFFFFFFFFFFFFFFFFFFFFFFFFFFF
@M05620:37:000000000-D9766:1:1101:19258:9329 1:N:0:27
ACCACACCTTCTACAATGAGCTGCGTGTGGCTCCCGAGGAGCACCCCGTGCTGCTGACCGAGGCCCCCCTGAACCCCAAGGCCAACCGCGAGAAGATGCCCAGGTGAGTGGCCCGCTACCTCTTCTGGTGGCCGCCTCCCTCCTTCCTGGCCTCCCGGAGCTGCGCCCTTTCTCACTGGTTCTCTCTTCTGCCGTTTTCCGTAGGACTCTCTTCTCTGACCTGAGTCTCCTTTGGAACTCTGCAGGTTCTA
+
CCCCCCCCFFFFGGGGGGGGGGHHGGGGHGHHHGGGGGGGGHHHHGGGFGGGHHHHHHHGGGGGGGGGGGGHHHHGGGGHGHHHHGGGGGGGGGHGHHHHHHHGFHHHHHGGHHGGGGGHHHHHHHHGHHGHHGGGGGHGHHGHHGGGGFGGGGGGGC?DCGGGGGFFFFFFFFFFFFFFFFFFFFFFFFFFFFFFFFFFFFFDDEFFFFFFFFFFFFFFFFFFFFFFFFFFFFFFFFFFFFFFFFFFFFB
@M05620:37:000000000-D9766:1:1101:22996:9330 1:N:0:27
ACCACACCTTCTACAATGAGCTGCGTGTGGCTCCCGAGGAGCACCCCGTGCTGCTGACCGAGGCCCCCCTGAACCCCAAGGCCAACCGCGAGAAGATGCCCAGGTGAGTGGCCCGCTACCTCTTCTGGTGGCCGCCTCCCTCCTTCCTGGCCTCCCGGCGCTGCGCCCTTTCTCACTGGTTCTCTCTTCTGCCGTTTTCCGTAGGCCTCTCCTCTCTGACCTGAGTCTCCTTTGGAACTCTGCAGGTTCTA
+
AABCCCDBFFFFGGGGGGFGGGHHGEGGGGHHHFGGGGGGGHHHHGGEAFFGHHHHHHHFFGGGGGGGGGGHGHHGGGGHGHHHHGGGGGCGGGHHHHHHHHEFHHHHHHGGHGCGGCGHHHHHHHHHHHGHHGGGGGHGHHGHHGGGGGGGGGGGGC-AD=FFFFFFFFFFFFFFFFFFFFFFFFFHFFFFFFAFFFFFFFFFF0BFFFFFFFFFFFFFFFFFBFFFFFFFFFFFFFFFFFFFFFAFFFB
@M05620:37:000000000-D9766:1:1101:15235:9347 1:N:0:27
ACCACACCTTCTACAATGAGCTGCGTGTGGCTCCCGAGGAGCACCCCGTGCTGCTGACCGAGGCCCCCCTGAACCCCAAGGCCAACCGCGAGAAGATGCCCAGGTGAGTGGCCCGCTACCTCTTCTGGTGGCCGCCTCCCTCCTTCCTGGCCTCCCGGAGCTGCGCCCTTTCTCACTGGTTCTCTCTTCTGCCGTTTTCCGTAGGACTCTCTTCTCTGACCTGAGTCTCCTTTGGAACTCTGCAGGTTCTA
+
A>A3AABACFFFGGGFFGADG5GCE22A4AFG3AFAAEG?EHHHHGGEA1ECDFE3GHCA0E@EG1EEGEE1B3FEGE/F//FGEF//B@<//<B<1?11<?FGFGHF1<</<?C@<@<FDHD<GGG<=GACC@?@.:.:GCACGB/9F/.9:.:..A-99AGF?-9@-9/9BFFB//B99B99/99BFFF//@A;9A/9AFFFF/9/9/9/9B9B/BBBFFFB.FFFFB999F//BFFFFFFFFFFFFFF
@M05620:37:000000000-D9766:1:1101:4724:9349 1:N:0:27
ACCACACCTTCTACAATGAGCTGCGTGTGGCTCCCGAGGAGCACCCCGTGCTGCTGACCGAGGCCCCCCTGAACCCCAAGGCCAACCGCGAGAAGATGCCCAGGTGAGTGGCCCGCTACCTCTTCTGGTGGCCGCCTCCCTCCTTCCTGGCCTCCCGGCGCTGCGCCCTTTCTCACTGGTTCTCTCTTCTGCCGTTTTCCGTAGGACTCTCTTCTCTGACCTGAGTCTCCTTTGGAACTCTGCAGGTTCTA
+
BBBBBBBAFFFFGGGGGGFGGFHGGEEBAEHHFBFEDGEGGHHHHGGEFEGGHHHFHHHECFGGGEEGGGGFHHHGGGEHFEHHHGGGGG/B@DH22?2GHHGGFGGFHD<FHHG@F@DHHHHFHHHFGGG.<@DGGGHGHHGFBBFF0/9FFFGED?-;A9;D;-A@DF/FBFFFFFFBFBFFFFFFFFFFFF.AFAFFFFFFFFFFFFF/FFFFFFFFFFFFFFFBFFFFFFFFFFFFFFFFFFFFFFB
@M05620:37:000000000-D9766:1:1101:12387:9351 1:N:0:27
AGTGCCAGCTCTCAATCGCACAGGGGACCCAGGGCCTGGCCCCTCCATCCAGAAAACCTATGACCTCACCCGCTACCTGGAGCACCAACTCCGCAGCTTGGCTGGGACCTATGTGAGTATCCAGCGTAGGAATCTGGGAGTTGGGGAGGAGTGAGGAGTTGGGGAAAGACAGTCCTAACCGTGGAGGGTTCTGGTAAATGATGGGGTGAGGAGGGGCTCTTTGGCTCCCACCAGTCCCCCTGTCTGGTCTA
+
CCBCCFFFDFFFGGGGGG2FGGHHGGGGGGHHGGGGGGHHHHGHGGHHHHHHHHGHHGHGHHHHHHHHHHHGGGGGHGHHHHHHHHHHGHHHGGGGGHHHGHHGGGHHGHHHHHHHHHHHHHHHGGGGGGHHHHHHHHHGGHHHGGGGGGGHHHHHHGHHHHGGGGHHHHHHHHHHHHHHGGFGGGGGEGGGGGFGGGGGGGGGGGFFFFFFFFFFFFFFFFHFFFFFFFFFFFFFFFFFFFFFFFFFFFB
@M05620:37:000000000-D9766:1:1101:24498:9352 1:N:0:27
ACCACACCTTCTACAATGAGCTGCGTGTGGCTCCCGAGGAGCACCCCGTGCTGCTGACCGAGGCCCCCCTGAACCCCAAGGCCAACCGCGAGAAGATGCCCAGGAGAGTGGCCCGCTACCTCTTATGGTGGCCGACTCCCTCCTCCCTGGCCTCCGGACGCTACGCCATTTCTCACTGGTTCTCTCTTATGCCGTTTTCCGTAGAACTCTCTTCTCAGCCCAGCGTCCCCTTTGAAACTCTGAAGGTTCTA
+
AAAAAAAAFFFDFGGFA1G1E11AABEFH0FGHGA0E/ECEGHHHGGGE/ECBBBFGFBEGG?FEEEGGGGGHHEEFGGA/FHGHCEEG/B@CGFH11?C01?////??1/??.-<-->C<0<0=0=/=0.<<----::.:C.///./9...0;9.9.---.---;@-99/:9////;9://9B9BF/;//B/-BFF-99-/-;-;/:BF/B/F/////9------9-;-;-/;/;//9/////;/9////
@M05620:37:000000000-D9766:1:1101:6442:9360 1:N:0:27
GAGGCTGCTTTGGAAGAAACTCATAGATTACTGCAACAGTTCCCCCTGGACCTGGAAAAGTTTCTTGCCTGGCTTACAGAAGCTGAAACAACTCGCGTATGAGACCCGTAAGGAAAGGCTCCCAGAATACTCGAAGGGAGTAAAAGAGCTGATGAAACAATGGCAAGTAAGTCAGGCATTTCCGCTTTAGCACGCTCGTGCATCCAATTGAACAATTCTCAGCATGTGGACTTGTGACTGACAAGCCAGGG
+
A@BBBAFBFFFFGGGGGGGGGGHHHHHHGHHHHHHHGHHFHHHHHGGGHHHHHHHHGHFHFHHHHGGHHHHHHHHHHHHGHHHHHHHHHHHHH31>>//>343BFG1>/>/03BF3?0/EH//B3/B??BG2/?2/</?AEFHHG2F2<2??1?GF1F</?1?001.=>G1>FFD<0F11100<=..<==G0<-:..;-:.:::C000;FFGGBG=00;CFC9C900009BB00;000;;CF0/.99B9EA
@M05620:37:000000000-D9766:1:1101:26069:9363 1:N:0:27
ACCACACCTTCTACAATGAGCTGCGTGTGGCTCCCGAGGAGCACCCCGTGCTGCTGACCGAGGCCCCCCTGAACCCCAAGGCCAACCGCGAGAAGATGCCCAGGTGAGTGGCCCGCTACCTCTTCTGGTGGCCGCCTCCCTCCTTCCTGGCCTCCCGGCGCTGCGCCCTTTCTCACTGGTTCTCTCTTCTGCCGTTTTCCGTAGGACTCTCTTCTCTGACCTGAGTCTCCTTTGGAACTCTGCAGGTTCTA
+
BBBBBBBBFFFFGGGGFGFGGFHHGEEEFEHHHGGEEGGGGHHHHGGGEFGGHHHHHHHGGGGGGGGGGGGGHHHGGGGHGHHHHGGGGGGGGGHHHF2FHFH<FG101??FGCC--<A<1<D00<D00<<C.-@@.CGCCG:G<C/9C/990;E.A?-;?->.-@D-;FB//B///B.B//////;;///:/9DFFAFB.B.;A//////;BBFB9;/;//B/.99;F9BFFFBF/;///;B/B9FF/9/
@M05620:37:000000000-D9766:1:1101:9166:9371 1:N:0:27
AGTGCCAGCTCTCAATCGCACAGGGGACCCAGGGCCTGGCCCCTCCATCCAGAAAACCTATGACCTCACCCGCTACCTGGAGCACCAACTCCGCAGCTTGGCTGGGACCTATGTGAGTATCCAGCGTAGGAATCTGGGAGTTGGGGAGGAGTGAGGAGTTGGGGAAAGACAGTCCTAACCGTGGAGGGTTCTGGTAAATGATGGGGTGAGGAGGGGCTCTTTGGCTCCCACCAGTCCCCCTGTCTGGTCTA
+
ABABBFFFBFFFGGGGGGGFEAHDGGGGGGDEFFGGDFHHAGGCEGFHDGGF3CGHHGEGHHFGHHHFHGHGGGCGHDHHGHHGHHHGGHHHGGECGCBFEHHFGGFHGF2FG?FFGGHFGG3FGDGGGGHEBHHGBFHG??GHCFGGGAC<G0<C0CCFGFGG.:.FGF/C:CCH0GGH-9;?.CDG;CFGFG;F0CFFFFGGGGFFA../ADFDB>EFFFFBFFFEEBFAA9:999E9BAFFFFFFFF/
@M05620:37:000000000-D9766:1:1101:15081:9374 1:N:0:27
ACCACACCTTCTACAATGAGCTGCGTGTGGCTCCCGAGGAGCACCCCGTGCTGCTGACCGAGGCCCCCCTGAACCCCAAGGCCAACCGCGAGAAGATGCCCAGGTGAGTGGCCCGCTACCTCTTCTGGTGGCCGCCTCCCTCCTTCCTGGCCTCCCGGAGCTGCGCCCTTTCTCACTGGTTCTCTCTTCTGCCGTTTTCCGTAGGACTCTCTTCTCTGACCTGAGTCTCCTTTGGAACTCTGCAGGTTCTA
+
CCCCCCCCFFFFGGGGGGGGGGHHGFFEHGHHHGGGGGGGGHHHHGGGEFGGHHGHGHHGGGGGGGGGGGGHHHHGGGGHGHHHHGGGGGGGGGHHHHHHHHHGHHHHHHGGHHGGGGGHHHHHHHHHHHGHHGGGGGHGHHGHHGGGGGGGGGGGGGGGGGGGGGFFFFFFFFFFFFFFFFFFFFFFFFFFFFDDFFFFFFFFFFFFFFFFFFFFFFFFFFFFFFFFFFFFFFFFFFFFFFFFFFFFFFB
@M05620:37:000000000-D9766:1:1101:24301:9374 1:N:0:27
ACCACACCTTCTACAATGAGCTGCGTGTGGCTCCCGAGGAGCACCCCGTGCTGCTGACCGAGGCCCCCCTGAACCCCAAGGCCAACCGCGAGAAGATGCCCAGGTGAGTGGCCCGCTACCTCTTCTGGTGGCCGCCTCCCTCCTTCCTGGCCTCCCGGAGCTGCGCCCTTTCTCACTGGTTCTCTCTTCTGCCGTTTTCCGTAGGACTCTCTTCTCTGACCTGAGTCTCCTTTGGAACTCTGCAGGTTCTA
+
AAAAAAAAFFFFGGGGBGGFGBGFG0AECAHHFGGFGGGGGHHHHGGGEEGGHHFGHHHGCGEGGCGGGGGFHCGGGGCHC/GHHGCEC@C@@GFHDGFGHHHGHHHHGHGGHHGGGGGHHHHHHHHGHHGHHGGGGGHGHHGHHGGGGGGGGFGGGA-AGGGGGGF@?F/FFFFFFFFFFFFFFFFFFFFFF@FFFFFFFFFFFFFFFFFFFFFFFFFFFFFFFFFFFFFFFFFFFFFFFFFFFFFFFFF
@M05620:37:000000000-D9766:1:1101:18522:9374 1:N:0:27
GAGGTTGCTTTGGAAGAAACTCATAGATTACTGCAACAGTTCCCCCTGGACCTGGAAAAGTTTCTTGCCTGGCTTACAGAAGCTGAAACAACTCCCGGATGTTACCCTTAAGGAAAGGCTCCTAGAAGACTCCAAGGGAGTAAAAGAGCTGATGAAACAATGGCAAGTAAGTCAGGCATTTCCGCTTTAGCACTCTTGTGGACCCAATTGAACAATTCTCAGCATTTGTACTGGAAATTGACAAGCCAGGG
+
>1A>>BCBBBB1F11B1FBFGCHGGFGBF1A3D11BAGBFG2D10AAAA00BFGAB110BBAFDDFFA1ABFFGG1BBBDGH1BF11B@BBBF1B/>//?/1BBFGB1BB1@1@00B0/B0>1>BBE1<FBF<1<B?//<<0>BD1?00B@<<>>1@10?<1100CF<<1????DF0C1<F1F..<<F<>10<0<==D0<.</<<GCCCC;00;C:0;;:;0:;C;CH09;00///000;;;C0:;CFC??
@M05620:37:000000000-D9766:1:1101:6522:9378 1:N:0:27
GAGGCTGCTCTGGAGGAAACTGATAACCCAGAGATACAAGATGGCAGAGCGCCTGCCTGTGCTCGGGTCACCGTTCATTACTTGGTACTCCCTTCTCAGCTTCAAAAAAAAAAAATACACTACTAAATGAGAGTCCAATCTATACTTCCCCCCTGACCAGTCAATCCATACAATCCTCTTACGATCTCCAGAGGCTCCCCTTGCCCACATCTACGACTTGCTTCAAACCACTCACAAGCCCTGGCTAGCCG
+
>1>A>>CA11B1B1BEEF1FG1G3DD1AAAA0BB1BAGCFBB1100B/CG/AAAAA0B11B1A1/AAA/011/0/012DF12B1BB12BB1BB101BB21BBBB1B@/>E<E/BC011<11@0@12111111?1111??<11?1111=1>0.-<.///<.0<000;;0;0/000/:000;00.....00090.;;C...././//90..9009:-----/////////9-9//9/9/-9-------/-9/-
@M05620:37:000000000-D9766:1:1101:20696:9394 1:N:0:27
ACCACACCTTCTACAATGAGCTGCGTGTGGCTCCCGAGGAGCACCCCGTGCTGCTGACCGAGGCCCCCCTGAACCCCAAGGCCAACCGCGAGAAGATGCCCAGGTGAGTGGCCCGCTACCTCTTCTGGTGGCCGCCTCCCTCCTTCCTGGCCTCCCGGAGCTGCGCCCTTTCTCACTGGTTCTCTCTTCTGCCGTTTTCCGTAGGACTCTCTTCTCTGACCTGAGTCTCCTTTGGAACTCTGCAGGTTCTA
+
DDDDDDDDFFFFGGGGGGGGGGHHGGGEHGHHHGGGGGGGGHHHHGGGGGGGHHHHHHHGGGGGGGGGGGGHHHHGGGGHGHHHHGGGGGFGGGHHHHHHHHHGHHHHHHGGHHGGGGGHHHHHHHHHHHGHHGGGGGHGHHGHHGGGGGGGGGGGGG9DGGGGGGFFFFFFFFFFFFFFFHFFHFFFFHFFFFDDFFFFFFFFFFFFFFFFHHHFHHFFFFFFFFFFFFFFFFFFFFFFFHFFFFFFFFF
@M05620:37:000000000-D9766:1:1101:7642:9400 1:N:0:27
ACCACACCTTCTACAATGAGCTGCGTGTGGCTCCCGAGGAGCACCCCGTGCTGCTGACCGAGGCCCCCCTGAACCCCAAGGCCAACCGCGAGAAGATGCCCAGGTGAGTGGCCCGCTACCTCTTCTGGTGGCCGCCTCCCTCCTTCCTGGCCTCCCGGAGCTGCGCCCTTTCTCACTGGTTCTCTCTTCTGCCGTTTTCCGTAGGACTCTCTTCTCTGACCTGAGTCTCCTTTGGAACTCTGCAGGTTCTA
+
CCCCCCCAFFFFGGGGGGGGGGHHGFGBEFHHHGGGFGGGGHHHHGGGGEGGHHHHHHHEGFGGGGGGGGGHHHHGGGGHGHHHHGGGGG@DGGHGHHHHHHHGHHHHHHGGHHGGGGGHHHHHHHHHHHGHHGGGGGHGHHGHHGGGGGGGGGGGGG-;CGGGGGFFFFFFFFFFFFFFFFFFFFFFFFFFFFDFFFFFFFFFFFFFFFFFFFFFFFFFFFFFFFFFFFFFFFFFFFFFFFFFFFFFFFF
@M05620:37:000000000-D9766:1:1101:24755:9402 1:N:0:27
ACCACACCTTCTACAATGAGCTGCGTGTGGCTCCCGAGGAGCACCCCGTGCTGCTGACCGAGGCCCCCCTGAACCCCAAGGCCAACCGCGAGAAGATGCCCAGGTGAGTGGCCCGCTACCTCTTCTGGTGGCCGCCTCCCTCCTTCCTGGCCTCCCGGAGCTGCGCCCTTTCTCACTGGTTCTCTCTTCTGCCGTTTTCCGTAGGACTCTCTTCTCTGACCTGAGTCTCCTTTGGAACTCTGCAGGTTCTA
+
AAABBBBAFFFFGGGFGGFDGBEGGEE2AAFHHFGGD2ECFGHHHGGEAEFGFFFHHCGEEFFGFGE?GF1FEGHGGGEHFGHH/FE<///>B<2<22<GGHHGFGFH1FACHHCFF-CHHHHHFHHHDGEHHGGGGAGGHBFHHGFBBFFGGGGGG--ABFGGGAFFFFFFFBFFFFB9FBFFFFFFFFFFFDDFFFFFFFF?DFFFFFFFFFBFB9BFFFEFF9BBFFFBBBFF/FFFFFFFFFFEFF/
@M05620:37:000000000-D9766:1:1101:14802:9416 1:N:0:27
ACCACACCTTCTACAATGAGCTGCGTGTGGCTCCCGAGGAGCACCCCGTGCTGCTGACCGAGGCCCCCCTGAACCCCAAGGCCAACCGCGAGAAGATGCCCAGGTGAGTGGCCCGCTACCTCTTCTGGTGGCCGCCTCCCTCCTTCCTGGCCTCCCGGAGCTGCGCCCTTTCTCACTGGTTCTCTCTTCTGCCGTTTTCCGTAGGACTCTCTTCTCTGACCTGAGTCTCCTTTGGAACTCTGCAGGTTCTA
+
CCCCDDDDFFFFGGGGGGGGGGHHGGGFHGHHHGGGGGGGGHHHHGGGGGGGHHGHHGHGGGGGGGGGGGGHHHHGGGGHGHHHHGGGGGGGGGHHHHHHHHHGHHHHHHGGHHGGGGGHHHHHHHHHHHGHHGGGGGHGHHGHHGGGFGGGGGGGGG?DGGGGGGFFFFFFFFFFFFFFFFFFFFFFFFFFFFDFFFFFFFFFF0BFFFFFFFHFHFFFFFFFFFFFFFFFFFFF0FFFFFFFFFFFFFB
@M05620:37:000000000-D9766:1:1101:20997:9421 1:N:0:27
ACCACACCTTCTACAATGAGCTGCGTGTGGCTCCCGAGGAGCACCCCGTGCTGCTGACCGAGGCCCCCCTGAACCCCAAGGCCAACCGCGAGAAGATGCCCAGGTGAGTGGCCCGCTACCTCTTCTGGTGGCCGCCTCCCTCCTTCCTGGCCTCCCGGAGCTGCGCCCTTTCTCACTGGTTCTCTCTTCTGCCGTTTTCCGTAGGACTCTCTTCTCTGACCTGAGTCTCCTTTGGAACTCTGCAGGTTCTA
+
CCCCCCCCFFFFGGGGGGGGGGHHGGGEGEHHHGGGGGGGGHHHHGGGGFGGGHHHHHHGGGGGGGGGGGGHHGHGGGGHGHHHHGGGGGCCGGGHGHHHHHHGHHHHHHGGHHGGGGGHHHHHHHHHHHGHHGGGGGHGHHGHHGGGGGGGGGGGGGFGGGGGGGFFFFFFFFFFFFFFFFFFFFFFFFFFFFDDFFFFFFFFFFFFFFFFFFFFFFFFFFFFFFFFFFFFEFFFFFFFFFFFFFFFFFF
@M05620:37:000000000-D9766:1:1101:19979:9434 1:N:0:27
ACCACACCTTCTACAATGAGCTGCGTGTGGCTCCCGAGGAGCACCCCGTGCTGCTGACCGAGGCCCCCCTGAACCCCAAGGCCAACCGCGAGAAGATGCCCAGGTGAGTGGCCCGCTACCTCTTCTGGTGGCCGCCTCCCTCCTTCCTGGCCTCCCGGCGCTGCGCCCTTTCTCACTGGTTCTCTCTTCTGCCGTTTTCCGTAGGACTCTCTTCTCTGACCTGAGTCTCCTTTGGAACTCTGCAGGTTCTA
+
CCCBCCCCFFFFGGGGGGGGGGHHGEEA4EHFGGGEDGGFGHHHHGGG?EGGGHGHHHGGGGGGGGGGGGGHHHHGGGGHGHHHHGGGGGGGGGHFBGHHHHHGHHHHHHGGHHGGGGGHHHHHHHFHHHGGHGGGGGHGHHGHHGGGGGGGGGGGGG-;DFFFFFFFFFFFFFFFFFFBFFFFFFFFFFFFFDDDFFFFFFFFFFFFFFFFFFFFFFBFFFFFFFFFFFFFFFFFFFFFFFFFFFFFFFF
@M05620:37:000000000-D9766:1:1101:7936:9458 1:N:0:27
AGTGCCAGCTCTCAATCGCACAGGGGACCCAGGGCCTGGCCCCTCCATCCAGAAAACCTATGACCTCACCCGCTACCTGGAGCGCCAACTCCGCAGCTTGGCTGGGACCTATGTGAGTATCCAGCGTAGGAATCTGGGAGTTGGGGAGGAGTGAGGAGTTGGGGAAAGACAGTCCTAACCGTGGAGGGTTCTGGTAAATGATGGGGTGAGGAGGGGCTCTTTGGCTCCCACCAGTCCCCCTGTCTGGTCTA
+
AA>ABDFFBFFFFGGGGGFGGGHHDGGGGGHHGGGGGCGFHHGHGGHHFHGFHC3GGGFHHHGHHHGHHHHGGGCGHHHHGHH/@EGGGFHHGGGGGHHHGHHGGGHHGHHHHHHHHHHHHFHHHGDGGDHHHHFHEHGGGFFHGGGGGG?CGGFHHGHGHGC?CFHGHHHHBFFGGGGGGDGGGEGG99FGGGFGGGGGFFFFFFFFFFFFFDFFFFFFFFFFFFFFFFFFFFFFFFFFFFFFFFFFFFF
@M05620:37:000000000-D9766:1:1101:22428:9459 1:N:0:27
GAGGCTGCTTTGGAAGAAACTCATAGATTACTGCAACAGTTCCCCCTGGACCTGGAAAAGTTTCTTGCCTGGCTTACAGAAGCTGAAACAACTACAGGATGCTACCCGTAAGGAAAGGCTCCTAGAAGACTCCAAGGGAGTAAAAGAGCTGATGAAACAATGGCAAGTAAGTCAGGCATTTCCGCTTTAGCACTCTTGTGGATCCAATTGAACAATTCTCAGCATTTGTACTTGTAACTGACAAGCCAGGG
+
AABBCCFCFFFFGGGGGFGGGGFHHHHHHGHGHHHGFFHHHHHHHGGGHHHHHHHHHHHHFHHHHHHHHHHHHHHGHHHHHHHGHGFHHHHHHHHGHBBGHHHHHHHGGGGHHHHHHFHHHGHGHHFFHHHHHHFHGGHGDCGHGHGHHHHHHHHHHHHHHHHHHGGHHHHFHGHHFHHHHHHGGGGGHHFFGHHHHHDGFGHHHHHHHHHHHHHHFHHHHHHHHGHFGHGFGGGGFFFFG9FFFGGGGGG
@M05620:37:000000000-D9766:1:1101:26875:9468 1:N:0:27
GAGGCTGCTTTGGAAGAAACTCATAGATTACTGCAACAGTTCCCCCTGGACCTGGAAAAGTTTCTTGCCTGGCTTACAGAAGCTGAAACAACTACCGGATGCTACCCGTAAGGAAAGGCTCCTAGAAGACTCCAAGGGAGTAAAAGAGCTGATGAAACAATGGCAAGTAAGTCAGGCATTTCCGCTTTAGCACTCTTGTGGATCCAATTGAACAATTCTCAGCATTTGTACTTGTAACTGACAAGCCAGGG
+
AA3AAACAFFFFCFGGGFGGBF4FGGHHH5GFHHH4FGHGHHHHHGGGHHHHHHGHHHHHHGHHHHHGHHHHHHHFHHHGHHHGGD3GFFGHHBF2>/>B>GGGHH1E?>/?3BFGBGGCGFCBFD3GHGBF3B2?/BG?FFGG3FEHH2@F@DG2DDGHD110?GA1?G11@@D0>C<<11>.C..C0<0<<0<DG00<.=<:GGGBGHCFCGF<<;;0;<CGCFFGFFFB00;;BB;CFFB0.;CB.;9
@M05620:37:000000000-D9766:1:1101:11779:9475 1:N:0:27
GAGGCTGCTTTGGAAGAAACTCATAGATTACTGCAACAGTTCCCCCTGGACCTGGAAAGTTTCTTGCCTGGCTTAAAGAAACTGGAACAACTACAGGATGCTACCCGTAAGGAAAGGCTCCTAGAAGACTCCAAGGGAGTAAAAGAGCTGATGAAACAATGGCAAGTAAGTCAGGCATTTCCGCTTTAGCACTCTTGTGGATCCAATTGAACAATTCTCAGCATTTGTACTTGTAACTGACAAGCCAGGGA
+
ABCCBBFCFFFFGGGGGGGGGGHHHGFHFHFHGHGHFHHFFDFGGGEGGFHHFFEBBF1BDDADGH5BGGHHHC355F5B3BF@33B3?GH333333BFHBF4FGFEEEAFGHHBGAGHF/EGFHFFHBGHHHHG//?DDFFHHBCF2BGHDFHHEFGCDG2GHHGHHHD@1@FGEEGFFG<CAAEEGHHDFGHFHHGC?FBGHF0DGHGHF0C:000CFG/00<:0=C;0;B0;C0CFGGGG.E.F?.C.
@M05620:37:000000000-D9766:1:1101:12772:9484 1:N:0:27
GAGGCTGCTTTGGAAGAAACTCATAGATTACTGCAACAGTTCCCCCTGGACCTGGAAAAGTTTCTTGCCTGGCTTACAGAAGCTGAAACAACTCCCGTATGCTACCCGTAAGGAAAGGCTCCTAGAAGACTCCAAGGGAGTAAAAGAGCTGATGAAACAATGGCAAGTAAGTCAGGCATTTCCGCTTTAGCACTCTTGTGGATCCAATTGAACAATTCTCAGCATTTGTACTTGTACCTGACAAGCCAGGG
+
A?AAA>CACFBFAFBFGFGGAGGHHHHHHHFHHGFHBGHDGGGBGGEGAFBBGGEFBEBGFFGHFHEBFDDGHHGGGFGDHHHGEGHHHFGHH1F/E/>BFHHGGHF/?>?FFFCGGHGHHGF1B<FB<FBG1FCBFCHGG0BDFFFGHBGFBGF1FGBC1GGBHHGDGGGGG??F?FFFGB1CFGC.1>D000<==<DHC<<CG<0CGH:CGCC::;:;;:CCCG0:0;FF9FF00;99BFF0.;CFFGB
@M05620:37:000000000-D9766:1:1101:21603:9489 1:N:0:27
ACCACACCTTCTACAATGAGCTGCGTGTGGCTCCCGAGGAGCACCCCGTGCTGCTGACCGAGGCCCCCCTGAACCCCAAGGCCAACCGCGAGAAGATGCCCAGGTGAGTGGCCCGCTACCTCTTCTGGTGGCCGCCTCCCTCCTTCCTGGCCTCCCGGAGCTGCGCCCTTTCTCACTGGTTCTCTCTTCTGCCGTTTTCCGTAGGACTCTCTTCTCTGACCTGAGTCTCCTTTGGAACTCTGCAGGTTCTA
+
ABAAAAAAFFBFFGGFGGGFFAFCEEEGHGGHFGGG2EGEFHHHHGCGEEGFEEFEGGHGGE0EC?EEGGGFGC?EFGEEACHEEFE<CCG?/<<?>1GFFGA<G1FGGBEEHHCGGCCHGFBHHFGHH/EHHCCCGD.CHHGHFFBF0BFFGFGGD@B-:CBB@-A>B9/BFFFFFFFFF/FFFFFBFFFBFBA.BEFED/A.99BFFFFFFFFFFEFBFFF/:BFFFFF/F//////;B//9FF.BFF/
@M05620:37:000000000-D9766:1:1101:8177:9493 1:N:0:27
ACCACACCTTCTACAATGAGCTGCGTGTGGCTCCCGAGGAGCACCCCGTGCTGCTGACCGAGGCCCCCCTGAACCCCAAGGCCACCCGCGAGAAGATGCCCAGGTGAGTGGCCCGCTACCTCTTCTGGTGGCCGCCTCCCTCCTTCCTGGCCTCCCGGAGCTGCGCCCTTTCTCACTGGTTCTCTCTTCTGCCGTTTTCCGTAGGACTCTCTTCTCTGACCTGAGTCTCCTTTGGAACTCTGCAGGTTCTA
+
ABBBBBBBFFFFGGGFAGGGGFHGGGEAAAEFGFGGEFGGEHHHHGGGAAEFGFHGGHFE?EEGGEGGGF1G3BGGGGEGF?GH/G/EEC@B@/2?22?FGHEF<GGA?G<?GGG??@FFBGB0DDGB=G?<CC?@ACGCGHDF0BB0FBAFFFGEFBB?BAFGC>DF;//BFFFFBB.9BBBBBFFBFFBF/@FDFAFB.FAFD9BBFFFFFFFFFF9BBFFFBFFFFFFFFFBB/FFFFFFFF?FFFFF
@M05620:37:000000000-D9766:1:1101:20102:9509 1:N:0:27
ACCACACCTTCTACAATGAGCTGCGTGTGGCTCCCGAGGAGCACCCCGTGCTGCTGACCGAGGCCCCCCTGAACCCCAAGGCCAACCGCGAGAAGATGCCCAGGTGAGTGGCCCGCTACCTCTTCTGGTGGCCGCCTCCCTCCTTCCTGGCCTCCCGGCGCTGCGCCCTTTCTCACTGGTTCTCTCTTCTGCCGTTTTCCGTAGGACTCTCTTCTCTGACCTGAGTCTCCTTTGGAACTCTGCAGGTTCTA
+
ABBBB@ABFFFFBGGDBGGGGGHHGEFEHGHHHGGGGAEEGHHHHGGGGDGGHHHGHHHGGGGGGGCGGGGGHHHGGGGGGHHHHGGGGGGGGGHHHFHHHHGE<1DFGGGGHHGGCDGHHHGHHGFHFFGHHGGGGGHGHHGHHFGFFFFFFFEGBC-9B-@DCAFFFFFFFFFFFFFBF/BFFFFFFFFFFCADFFFFFFFFFFFBFFFFFFBFF;FFFFFFFFFFFFBFFFFFFFFFB9FBFFAFF/B
@M05620:37:000000000-D9766:1:1101:15326:9515 1:N:0:27
AGTGCCAGCTCTCAATCGCACAGGGGACCCAGGGCCTGGCCCCTCCATCCAGAAAACCTATGACCTCACCCGCTACCTGGAGCACCAACTCCGCAGCTTGGCTGGGACCTATGTGAGTATCCAGCGTAGGAATCTGGGAGTTGGGGAGGAGTGAGGAGTTGGGGAAAGACAGTCCTAACCGTGGAGGGTTCTGGTAAATGATGGGGTGAGGAGGGGCTCTTTGGCTCCCACCAGTCCCCCTGTCTGGTCTA
+
AAAABFFFBFFFGGGGGGGFF2GFFGGGGGHHGGGGGGHHHHGHGGHHHHHHG3GHHGHHHHHHHHHHHHHGGGEGHHHHHHHHHHHHGHHHGGCGGHHHGHHGGGHHGHHHHHHHHHHHHHHHHGGAGGDFGHHHGGFFGHHHGGFGGCEGHEHHCEHHHHGGEDHHHHGHHHHHGFHHGGGG.EFGEGGGGGFBGGGGGGGGGGFFFFFFFFFFFFFFFFFFFFFFFFFFFFFFFFFFFFFFFFFFFFB
@M05620:37:000000000-D9766:1:1101:18387:9516 1:N:0:27
ACCACACCTTCTACAATGAGCTGCGTGTGGCTCCCGAGGAGCACCCCGTGCTGCTGACCGAGGCCCCCCTGAACCCCAAGGCCAACCGCGAGAAGATGCTCAGGTGAGTGGCCCGCTACCTCTTCTGGTGGCCGCCTCCCTCCTTCCTGGCCTCCCGGAGCTGCGCCCTTTCTCACTGGTTCTCTCTTCTGCCGTTTTCCGTAGGACTCTCTTCTCTGACCTGAGTCTCCTTTGGAACTCTGCAGGTTCTA
+
BBBBBAABFFFFGGGFGGGFGGHFFEGEHEHHHGGDGGGGGHHHHGGGGDFFHHHHHHHGGGGGGGGGGGGHHHGGGGGHGHHHHGGGGCCFCFHHFHH2FGHGHHHHHFGGHHGGGGGHGHHHHHHGHHGHHGGGGGHGHHGHHHHGGGGGGGGGGG-ABFFFGGFFFFFFFFFFFFFFFFFFFFFFFFFFFFDFFFFFFFFFFFFFFFFFFFFFFFFFFFFEFFFFFFFFFFFFFFFFFFFFFFFFFF:
@M05620:37:000000000-D9766:1:1101:13797:9520 1:N:0:27
ACCACACCTTCTACAATGAGCTGCGTGTGGCTCCCGAGGAGCACCCCGTGCTGCTGACCGAGGCCCCCCTGAACCCCAAGGCCAACCGCGAGAAGATGCCCAGGTGAGTGGCCCGCTACCTCTTCTGGTGGCCGCCTCCCTCCTTCCTGGCCTCCCGGCGCTGCGCCCTTTCTCACTGGTTCTCTCTTCTGCCGTTTTCCGTAGGACTCTCTTCTCTGACCTGAGTCTCCTTTGGAACTCTGCAGGTTCTA
+
CCCCCCCAFFFFGFGGGGGGGGHHGGGEGGHGHGGGGGGGGHHHHGGEEFGGGHHHHHHEGGGGGGGGGGGHHHHGGGGHGHHHHGGGGGGGGGHHHHHHHHHGHGHHHHGGHHGGGGGHHHHHHHHHHHGHHGGGGGHGHHGHHGGGGGGGGGGGGG-ADFFFFFFFFFFFFFFFFFFFFFFFFFFFFFFFFFFFFFFFFFFFFFFFFFFFFFFFFFFFFFFFFFFFFFFFFFFFFFFFFFFFFFFFFFB
@M05620:37:000000000-D9766:1:1101:21518:9528 1:N:0:27
GAGGCTGCTTTGGACGAACCTCATAGATTACTGAAACACTTCCCCCTGGACCTGGAAAAGTTTATTGCCTGGCTTACAGAAGCTGAAACACCTGCCGAGTTCTACCCGTAAGGAAAGGCTAATAGAATACTCCAAGAGAGTAAAAGAGCTGATGAAAAAATAACAAGAAAGTCAGGCATTTCAGCTTTAGAACTCTTGTGGATCCAATTGAACAATTCTCAGCATTTGTAATGATATTTGACAAGCCAGGG
+
>1AA1>C1BBB1F1BAAE0AFGHHHFF2DA1BF21BAF0BB11A0AA//0ABFGAB11001AD2DDD111BBBBF1@BBDGG1BF11B1B0BB0BB///?/1BBBGB//>/0110B00/1111>B>B2BFBB11B<000/12>>D1/00@111@<1110>01<1<<00<<<111><0<0000000000<=0000000:0:.;:<CC0:0=:0;::0009;009;00;;9;000;9;009090;0;;CF9.9
@M05620:37:000000000-D9766:1:1101:4751:9530 1:N:0:27
ACCACACCTTCTACAATGAGCTGCGTGTGGCTCCCGAGGAGCACCCCGTGCTGCTGACCGAGGCCCCCCTGAACCCCAAGGCCAACCGCGAGAAGATGCCCAGGTGAGTGGCCCGCTACCTCTTCTGGTGGCCGCCTCCCTCCTTCCTGGCCTCCCGGCGCTGCGCCCTTTCTCACTGGTTCTCTCTTCTGCCGTTTTCCGTAGGACTCTCTTCTCTGACCTGAGTCTCCTTTGGAACTCTGCAGGTTCTA
+
AAAAAAA>FFFFGGGGDGB1F1FGGEEBAAGFBBFE?AEGGHGHHGGEEEGGHHHHHHHFECGGGEGGGGGHGFHGGGGH/FGHHGG/CG<BCGHBFGHHHHHFGHGGHHGGHHGGGGGHHHHHHHHHHHGHHGGGGGHGHHGHHGGGFGGGGGGGG@-AA@@F@@F@@FFFFFFFFFFFFFFFFFFFFFFFF@BFFFFFFFFFFFFFFFFFFFFBFFFFFFFFFFFFFFFFFFFFFFFFFFFFFFFFFFF
@M05620:37:000000000-D9766:1:1101:7175:9543 1:N:0:27
ACCACACCTTCTACAATGCGCTGCGTGTGGCTCCCGAGGAGCACCCCGTGCTGCTGACCGAGGCCCCCCTGAACCCCAAGGCCAACCGCGCGAAGATGCCCAGGTGAGTGGCCCGCTACCTCTTCTGGTGGCCGCCTCCCTCCTTCCTGGCCTCCCGGAGCTGCGCCCTTTCTCACTGGTTCTCTCTTCTGCCGTTTTCCGTAGGACTCTCTTCTCTGACCTGAGTCTACTTTGGAACTCTGCAGGTTCTA
+
BCBABCC>CFFFGGGGGGFEGFGGGFG22BGGFBAE2EAA?FEHHGG0AEEGFHGHHHH0>@?EGGGGGGGHFHHGGGGHGHHHHGGGGG/>DGC?GGHHHHHGHHHHHHGGHHGGGGGHHHHHHHHHFHGHHGGGGGGGGGGGGGGGFGGGGGGGGA-;@FFFFFFFFFFFFFFFFFFFFFFFFFFFFFFFFFFFFFFFFFFFFFFFFFFFEFFBFF/FFFFBFBF/BFFFFFFFFFFFFFFFFFFFFFE
@M05620:37:000000000-D9766:1:1101:18430:9547 1:N:0:27
ACCACACCTTCTACAATGAGCTGCGTGTGGCTCCCGAGGAGCACCCCGTGCTGCTGACCGAGGCCCCCCTGAACCCCAAGGCCAACCGCGAGAAGATGCCCAGGTGAGTGGCCCGCTACCTCTTCTGGTGGCCGCCTCCCTCCTTCCTGGCCTCCCGGAGCTGCGCCCTTTCTCACTGGTTCTCTCTTCTGCCGTTTTCCGTAGGACTCTCTTCTCTGACCTGAGTCTCCTTTGGAACTCTGCAGGTTCTA
+
CCCCCDCCFFFFGGGGGGGGGGHHGGGGHGHHHGGGGGEFGHHHHGGGFGGGHHHHHHHGGGGGGGGGGGFHGHHGGGGHGHHHHGGGGGFGGGHHHHGHGHHGHGHHHGGGHHGGGFGHHHHHHHHHHHGHHGGGGGHGHHGHHGGGGGGGGGGGGF-9CFGGGGFFFFFFFFFFFFFFFFFHFFFFFHHFFFDFFFFFFFFDDBFFFFFFFFFFFFFFFHFFFFFFFFFFFFFFFFFFFFFFFFFFFFF
@M05620:37:000000000-D9766:1:1101:15758:9554 1:N:0:27
ACCACACCTTCTACAATGAGCTGCGTGTGGCTCCCGAGGAGCACCCCGTGCTGCTGACCGAGGCCCCCCTGAACCCCAAGGCCAACCGCGAGAAGATGCCCAGGTGAGTGGCCCGCTACCTCTTCTTGTGGCCGCCTCCCTCCTTCCTTGCCTCCCGGAGCTGCGCCCCTTCCTACCGGTTCTCTCTTCTGCCGTTTTCCGTAGGACTCTCCTCTCCTACCTGAGTCTCCTTTTGAACTTCGCAGGTTCTT
+
AAAAAAAAFF@FGGGGGFG11BABF0EBGECGHGG0EEEEEHHHHG/F/BEGH11AFHFGGGGGGGGGCEAHHHHGGGGHCHHHHGGGG@<BCAGHHB1FG1/?111<11?<GH----->100=000=<0<.C--A..CF//C/<0C00;/F00CE.;9--.//--;@-AF-///9--;-;-/////;////;-9;FF/B-/--;99/////;://///;F//9-////;/BF/B-B////-9--@-;///
@M05620:37:000000000-D9766:1:1101:5558:9556 1:N:0:27
ACCACACCTTCTACAATGAGCTGCGTGTGGCTCCCGAGGAGCACCCCGTGCTGCTGACCGAGGCCCCCCTGAACCCCAAGGCCAACCGCGAGAAGATGCCCAGGTGAGTGGCCCGCTACCTCTTCTGGTGGCCGCCTCCCTCCTTCCTGGCCTCCCGGCGCTGCGCCCTTTCTCACTGGTTCTCTCTTCTGCCGTTTTCCGTAGGACTCTCTTCTCTGACCTGAGTCTCCTTTGGAACTCTGCAGGTTCTA
+
CCCBCCCAFFFFGGGGGGFGGGHHGGGA4EGHHFFFDGGGGHHHHGGGEGGGFHGHHHHEECCGGGGGGGGHHHHGGGGHGHHHHGGGGG<CGGHFGHHHHHHGHHHHHHGGHHGGGGGHHHHHHHHHHHGHHGGGGGHGHHGHHGGGGG?GGGGGGG-ADFFFFFFFFFFFFFFFFFFFFFFFFFFFFFFFFFFFFFFFFFFFFFFFFFFFFFFFFFFFFFFFFFF9BFFFFFFFFFFFFFFFFFFFFFF
@M05620:37:000000000-D9766:1:1101:22413:9563 1:N:0:27
ACCACACCTTCTACAATGAGCTGCGTGTGGCTCCCGAGGAGCACCCCGTGCTGCTGACCGAGGCCCCCCTGAACCCCAAGGCCAACCGCGAGAAGATGCCCAGGTGAGTGGCCCGCTACCTCTTCTGGTGGCCGCCTCCCTCCTTCCTGGCCTCCCGGAGCTGCGCCCTTTCTCACTGGTTCTCTCTTCTGCCGTTTTCCGTAGGACTCTCTTCTCTGACCTGAGTCTCCTTTGGAACTCTGCAGGTTCTA
+
BBBBBBBBFFFFGGGGGGCGGGHHGFGGHGGHHGGGGGGGGHHHHGGGGGGGFGHHGHHGGGGGGGGGGGGHHHHGGGGHFGHHHGGGGGGGGGGHHGHHGFHEFFHFHBEFCG?@CFFFHHHHHHGHHHFGGGGDGGHFHHGHHGGGGGGFFGGGG??DBGFF?DFFFFBFFFFFFF.BFFFFFFFFFFFFFFF?FEFBDFF9.BBFFFFFFFFFFFFFFFFE.FFFFFFBFFFFBFFFFBFFFAAFFFF
@M05620:37:000000000-D9766:1:1101:8782:9573 1:N:0:27
GAGGCTGCTTTGGAAGAAACTCATAGATTACTGCAACAGTTCCCCCTGGACCTGGAAAAGTTTCTTGCCTGGCTTACAGAAGCTGAAACAACTGCCCGTAAGCAAAGGCGCGTAGAAGAGTCCAATGCAGTAAAACACTCGATGAAATAACGTCAACGAATTCACGCACTTCTGACTTATCACTCCCGCGTATCCGATTCAACAATCTTCAGCATCCGATCTGACAACTGACAACCGCGGCACATATGACT
+
A3AABAFAFFFFGGGGFGGGGGHHHHHHHHHHHHHGHHGBGGHHHGGGEHHHHHHHHHFHGHHHHHHHHHHHHHHHHHHHHHHHHDGHHGHHHHHHH>>/?13B?3BB?>>/>E//4330BFF4343?3BB33B3??022?/222>FFGF2<@/?/?/?</?G11.0--<<1<<1==G0=D00D0/.<<:-:..0.:9.0;C009;/00;0000;0;...-;;0;0099///9999-;---9-:/;//9//
@M05620:37:000000000-D9766:1:1101:12483:9584 1:N:0:27
ACCACACCTTCTACAATGAGCTGCGTGTGGCTCCCGAGGAGCACCCCGTGCTGCTGACCGAGGCCCCCCTGAACCCCAAGGCCAACCGCGAGAAGATGCCCAGGTGAGTGGCCCGCTACCTCTTCTGGTGGCCGCCTCCCTCCTTCCTGGCCTCCCGGCGCTGCGCCCTTTCTCACTGGTTCTCTCTTCTGCCGTTTTCCGTAGGACTCTCTTCTCTGACCTGAGTCTCCTTTGGAACTCTGCAGGTTCTA
+
CCCCCCCAFFFFGGGGGGGGGGHHGGGEEGHHHGGGGGGGGHHHHGGGGGGGHHHHHHHEGGGGGGGGGGGHGHHGGGGHGHHHHGGGGGCFGGHHHHHHHHHGHHHHHHGGHHGGGGGHHHHHHHHHHGGHHGGGGGHGHHGHHGGGGGGGGGGGGG-AFFFFFFFFFFFFFFFFFFFFFFFFFFFFFFFFFFFFFFFFFFADFFFFFFFFFFFFFF0FFFF;BFFFFFFFFFFFFFFFFFFFFFFFFFF
@M05620:37:000000000-D9766:1:1101:13067:9597 1:N:0:27
ACCACACCTTCTACAATGAGCTGCGTGTGGCTCCCGAGGAGCACCCCGTGCTGCTGACCGAGGCCCCCCTGAACCCCAAGGCCAACCGCGAGAAGATGCCCAGGTGAGTGGCCCGCTACCTCTTCTGATGGCCGCCTCCCTCCTTCCTGGCCTCCCGGAGCTGCGCCCTTTCTCACTGGTTCTCTCTTCTGCCGTTTTCCGTAGGACTCTCTTCTCTGACCTGAGTCTCCTTTGGAACTCTGCAGGTTCTA
+
DDDDDDCCFFFFGGGGGGGGGGHHGGGFHGHHHGGGGGGGGHHHHGGGGGGGHHHHHHHGGGGGGGGGGGGHHHHGGGGHGHHHHGGGGGGGGGHFGHHHHHHGHHHHHHGGHHGGGFGHHHHHHHH0GHGGHGGGGGHGHHGHHHHGGGGGGGGGGG?DGGGGGGFFFFFFFFFFFFFFFFFFFFFFFFFFFFFFFFFFFF?DF0FFFFFFFFFFFFFFFFFFBFFFFFFFFFFFFFFFFFFFFFFFFFF
@M05620:37:000000000-D9766:1:1101:23229:9623 1:N:0:27
GAGGCTGCTTTGGAAGAAACTCATAGATTACTGCAACAGTTCCCCCTGGACCTGGAAAAGTTTCTTGCCTGGCTTACAGAAGCTGAAACAACTACAGGATGCTACACGTCAGGACAGGCTCCTAGCCGACTCAACGGGAGTACCCGAGATGATGACACAATGGAAAGTACGTCCGGCATTTCCGCTTTCGCACTCTTGTGGATCCAATTGAACACTTCTCAGCATTTGTACTTGTAACTGCCAAGCCCGGG
+
CBBBCBFCFFFFGGGGGGGGGGCHFHFHHGHHHHHGFFHGHHGHHGGGHHHHHHHHHHHHGHHHHHHHHHHHHHHHHHHHHHHHHHHHHHHHH3BGF3?B3BFH3BGGHFFFHHHH/?FHFGHEBF3EEGEG3B2//CAD/FFF2/>B/<<<FHD1?GGGH1111<G111>FG.<<AG-GG0=AGGGGHFGGGGHHGGFFGGGGB9FGGGGEGG/FG0FF09FFFB0CCFFFG9BFFFFFB9/FF?..-;@
@M05620:37:000000000-D9766:1:1101:14373:9628 1:N:0:27
ACCACACCTTCTACAATGAGCTGCGTGTGGCTCCCGAGGAGCACCCCGTGCTGCTGACCGAGGCCCCCCTGAACCCCAAGGCCAACCGCGAGAAGATGCCCAGGTGAGTGGCCCGCTACCTCTTCTGGTGGCCGCCTCCCTCCTTCCTGGCCTCCCGGAGCTGCGCCCTTTCTCACTGGTTCTCTCTTCTGCCGTTTTCCGTAGGACTCTCTTCTCTGACCTGAGTCTCCTTTGGAACTCTGCAGGTTCTA
+
CCCDCDDCFFFFGGGGGGGGGGHHGGGEFGHHHGGGGGGGGHHHHGGGFGGGHHHHHHHGGGGGGGGGGGGHHHHGGGGHGHHHHGGGGGGGGGHHHHHHHHHGHHHHHHGGHHGGGGGHHHHHHHHHHHGHHGGGGGHGHHGHHGGGGGGGGGGGGG-ADGGGGGFFFFFFFFFFFFFFFFFFFFFHHHHFFFBFFFFFFFFFFFFFFFFFHHHFHHFFFFFFFFFFFFFFFFFFFFFFFFFFFFFFFFF
@M05620:37:000000000-D9766:1:1101:27351:9631 1:N:0:27
GAGGCTGGCTTGGAAGAACATCATAGACCAAGGGAATAGTTCATCCTTGAACAGGACAAATGACTTGACCCGATTACTGAAGCTGAAACACCTGCGAATGGCTCAGACCAAAGTAAGCATCCAGCAAAGGAATCTGGGAAGAAGAGAGGAATGAAGAATTAGAGAAAAACAAACCTAACCAAGGAAGGTACTGACAAATGACGGGGTGAGGAGGGGCACTTAACAAACCACCAGTCCCCCTGTCTAGCATA
+
11>>>11>>>1>A1BB11B0B113A31B1000AB0B0A122A2ADF121B1A1B/BB00BB11BBDA1BBBA/A//BDD2BB@@@11@B0B>0>0/>/>B1B0110B1?0?/>B22B11110110001B0B011221<01/0001<0//@01<@1@?0111?11<?10?/>.0<.0<F0>1.<<</<./0===0/<=:;000;--A:-CFE0..A--99/;000009;;-9;--9///--9-;///////9
@M05620:37:000000000-D9766:1:1101:23599:9636 1:N:0:27
ACCACACCTTCTACAATGAGCTGCGTGTGGCTCCCGAGGAGCACCCCGTGCTGCTGACCGAGGCCCCCCTGAACCCCAAGGCCAACCGCGAGAAGATGCCCAGGTGAGTGGCCCGCTACCTCTTCTGGTGGCCGCCTCCCTCCTTCCTGGCCTCCCGGAGCTGCGCCCTTTCTCACTGGTTCTCTCTTCTGCCGTTTTCCGTAGGACTCTCTTCTCTGACCTGAGTCCCCTTTGGAACTCTGCAGGTTCTA
+
CCCCCCCCFFFFGGGGGGGGGGHHGGGGHGHHHGGGGGGGGHHHHGGGGGGGHHHHHHHGGGGGGGGGGGGHHHHGGGGHGHHHHGGGGGGGGGHHHHBG=C/FC1DGFGFEHH-<-->GDDDD0D<G0<<<G@CG.CHGBFFH0;FBCBFG0CEGA?9-;C0;9CFF-FF000;F0BFB:9:B09B9099BFFDFFFFFF9AA?BFBBBBBFB00:0;FFF///0;0;.9FF0/:F009000BFFF00:9
@M05620:37:000000000-D9766:1:1101:27694:9637 1:N:0:27
AGTGCCAGCTCTCAATCGCACAGGGGACCCAGGGCCTGGCCCCTCCATCCAGAAAACCTATGACCTCACCCGCTACCTGGAGCACCAACTCCGCAGCTTGGCTGGGACCTATGTGAGTATCCAGCGTAGGAATCTGGGAGTTGGGGAGGAGTGAGGAGTTGGGGAAAGACAGTCCTAACCGTGGAGGGTTCTGGTAAATGATGGGGTGAGGAGGGGCTCTTTGGCTCCCACCAGTCCCCCTGTCTGGTCTA
+
AA>AAFFFBFFFGGGGFGGCGCHDGGGGGGHHGGGEEGHHHHGHGGHHHGHHHHHHHGFHHHHHHHHHHHFEGEFGHGHHFGHHHHHFGGHHFGGGGHFHEFGGGGH?ECCGGGHHHBGHHHFFHG?DDGHHHFHGFF0FGGGFCC<@FGDFGDGHFGHFFFGDEDGHHHGHHHFHFCFHCAECAEGG;CAFFFGFBBFFBFBFG?9@FFFFDDAFD-AFFFFEFFFFFFFDEFFBFF9DFFBFBFFFFFF
@M05620:37:000000000-D9766:1:1101:17832:9662 1:N:0:27
ACCACACCTTCTACAATGAGCTGCGTGTGGCTCCCGAGGAGCACCCCGTGCTGCTGACCGAGGCCCCCCTGAACCCCAAGGCCAACCGCGAGAAGATGCCCAGGTCAGTGGCCCGCTACCTCTTCTGGTGGCCGCCTCCCTCCTTCCTGGCCTCCCGGAGCTGCGCCCTTTCTCACTGGTTCTCTCTTCTGCCGTTTTCCGTAGGACTCTCTTCTCTGACCTGAGTCTCCTTTGGAACTCTGCAGGTTCTA
+
DDDDDDDDFFFFGGGGGGGGGGHHGGGGHGHHHGGGGGGGGHHHHGGGGGGGFHHHHHHGGGGGGGGGGGGHHHHGGGGHGHHHHGGGGGGGCDHF>2>FFG//?110?=1/=/@D@-AHHH0==000=/..<CGGGGHGHCAC:0:0C/CFG?.E.-9--<BB-<9DCFF0:00<0</BF00B0<0BFFB0BA9DFA:F.0<..0://BFFBFFBFF<BF0///<BB0<FF00/0B0::B:FFBF.:B0:
@M05620:37:000000000-D9766:1:1101:14485:9689 1:N:0:27
ACCACACCTTCTACAATGAGCTGCGTGTGGCTCCCGAGGAGCACCCCGTGCTGCTGACCGAGGCCCCCCTGAACCCCAAGGCCAACCGCGAGAAGATGCCCCGGGTGGGGGCCCCCCTCCCTTTTTTGTGGCCCCCCCCCCCCTTCCCGGCCCCCCGGGCCTCGCCCCCTTTCTCCCGGTTTCTCTTTTCTCCGTTTTCCCTAGGCCCTCTTTCCCTTACCTTGTCTCCCTTTTGAACCTTTCAGGGTTCT
+
BBBBBBBBFFFFGGGGGGCGGGHHGGGFHGHFHGFGGGGGGHHHHGGGGGGGFHHHGHGFEGEGGGGGGGGHHHHGGGGHFHHHCFE@@DC?FDFGF22F2//>//----<@C@----:C.90:00--//.9;.-:--@@--;-:.9..--:-9@B-;---...--;@-;A//////.-99./////:////:..;FE9F///.;//..../://////:;/////9//9.;B/:.//..//////.:9./
@M05620:37:000000000-D9766:1:1101:22168:9695 1:N:0:27
GCGGCTGCTTTGGAAGAAACTCATAGATTACTGCAACAGTTCCCCCTGGACCTGGAAAAGTTTCTTGCCTGGCTTACAGAAGCTGAAACAACTACAGGATGCTACCCGTAAGGACAGGCTCCTAGCCGACTCCACGGGAGTAAACGAGCTGATGAAACAATGGCAAGTAAGTCAGGCATTTCAGCTTTCGCACTCTTGTGGATCCAATTGAACACTTCTCAGCATTTGTACTTGTAACTGACAAGCCCGGG
+
A1>AADDAFFFFGGGGGGGGG1A33F1AABGHHH1B10FFEGGFGF?F/0BFE0A0B10B1DDH21AFG11AFHF1F1G1BGHHBGFHH0FHBEG110BB1EGHHHHGF/EGG10GFGGHHGHHFB0EEGGGHH0EC/?//0F2@EGC/EHF1F<?FGGGFGHHHHGHHHHFGHHHHHHFHH0=GHH00;E?ACHFHHHHGHHHGBFGGGGGGF/0BFFGGGGFFFGGCFGGGGGGGGGF0FGFFFF-9@@
@M05620:37:000000000-D9766:1:1101:14388:9720 1:N:0:27
GCGGCTGCTTTGGAAGAAACTCATAGATTCCTGCCACAGTTCCCCCTGGACCTGGAACCGTTTCTTGCCTGGCTTCCAGAAGCTGAAACAACTACAGGATGCTACCCGTAAGGACAGGCTCCTAGCAGACTCCACGGGAGTACCCGAGCTGATGACACAATGGCAAGTAAGTCAGGCATTTCCGCTTTCGCACTCTTGTGGATCCAATTGAACAATTCTCAGCATTTGTACTTGTAACTGACAAGCCCGGG
+
1>1>>>1>FFF11GF111BGGG1FBGHHH3DGGH01BBBADFHHHGAF/0BBGG0GG1/ABEGGDFGFHHHHHHF0FGHGGHHFG11@F0FGFFEGHHHHHHHHGHFEGEEHH10BFFGHHGHBG11BBGHHH10CCGFCG0111?<CCGH1FH11FH0FGHHHHGGHG1FHHG0CGHHHHHHGGGGG0;E:CGHHHHFHGGGGGBFGGGBFG0/;BFGGBFGFFGGGGGGGGGGGGGGG/BFFFFF-9@@
@M05620:37:000000000-D9766:1:1101:21033:9737 1:N:0:27
ACCACACCTTCTACAATGAGCTGCGTGTGGCTCCCGAGGAGCACCCCGTGCTGCTGACCGAGGCCCCCCTGAACCCCAAGGCCAACCGCGAGAAGATGCCCAGGTGAGTGGCCCGCTACCTCTTCTGGTGGCCGCCTCCCTCCTTCCTGGCCTCCCGGCGCTGCGCCCTTTCTCACTGGTTCTCTCTTCTGCCGTTTTCCGTAGGACTCTCTTCTCTGACCTGAGTCTCCTTTGGAACTCTGCAGGTTCTA
+
BBBBBBBBFFFFGGGGGGBGGGHHGEGEHGHHHGGGGGGGGHHHHGGGGGGGHHHHGHHGGGGGGGGGGGGHGHHGGGGHGHHHHGGGGGBGGGHHHHHHHHHGHHHHHHGGHHGGGGGHHHHHHHHHHHGHHGGGGGHGHHGHHGGGFGGGGGGGGG-ABFFFFFFFFFFFFFFFFFFFFFFFFFFFFFFFFFFFFFFFFFFFFFFFFFFFFFFFFFFFFFFFFFFFFFFFFFFFFFFFFFFFFFFFFFF
@M05620:37:000000000-D9766:1:1101:16999:9738 1:N:0:27
AGTGCCAGCTCTCAATCGCACAGGGGACCCAGGGCCTGGCCCCTCCATCCAGAAAACCTATGACCTCACCCGCTACCTGGAGCACCAACTCCGCAGCTTGGCTGGGACCTATGTGAGTATCCAGCGTAGGAATCTGGGAGTTGGGGAGGAGTGAGGAGTTGGGGAAAGACAGTCCTAACCGTGGAGGGTTCTGGTAAATGATGGGGTGAGGAGGGGCTCTTTGGCTCCCACCAGTCCCCCTGTCTGGTCTA
+
CCBBCFFFCFFFGGGGGGGGGGHGGGGGGGGHFGGGGFHHHHGHGGHHHHHHHHHHHGHHHFHHHHHHHHHGGEFGHHHHGHHHHHHGGHHHGGGGGHHHGHHGGGHHGHHHHHHHHHHHHHHHHGGGGGHHHHHHHHHGGHHHGGGGGGGHHHHHGGHHHHGGGGHHHHHHHHHHHHHHGGGGGGGGEGGGGGGGGGGGGGGGGGFFFFFFFFFFFFFFFFFFFFFFFFFFFFFFFFFFFFFFFFFFFFF
@M05620:37:000000000-D9766:1:1101:11870:9744 1:N:0:27
GAGGCTGCTTTGGAAGAAACTCATAGATTACTGCAACAGTTCCCCCTGGACCTGGAAAAGTTTCTTGCCTGGCTTACAGAAGCTGAAACAACTACAGGATGCTACCCGTAAGGAAAGGCTCCTAGAAGACTCCAAGGGAGTAAAAGAGCTGATGAAACAATGGCAAGTAAGTCAGGCATTTCCGCTTTAGCACTCTTGTGGATCCAATTGAACAATTCTCAGCATTTGTACTTGTAACTGACAAGCCAGGG
+
A>AAAAFAFFFFGGGGCFGGGGEGDFHHGGHHHHFDFGGDFGHHHGGGEFHHHEFHHHHHGFH5DHHHHHHHHHHHHHHFGHHHHHGHHHHHHHHBGF?FGHHHHHHGGEGHGHGHHFHHHGHHHBGHHHHHHH3BFGHGGHHHFHGHHHHHHHHHHHGHHHHHHHGHGGHHHHHHHHHHHHHGGGGGGHHGHHGHHHGHGHHHH0CHHHHHHHFHHHHHHHHHHGHHGHHHGGGGGGFFFGGGFGG/CFG
@M05620:37:000000000-D9766:1:1101:21847:9769 1:N:0:27
ACCACACCTTCTACAATGAGCTGCGTGTGGCTCCCGAGGAGCACCCCGTGCTGCTGACCGAGGCCCCCCTGAACCCCAAGGCCAACCGCGAGAAGATGCCCAGGTGAGTGGCCCGCTACCTCTTCTGGTGGCCGCCTCCCTCCTTCCTGGCCTCCCGGAGCTGCGCCCTTTCTCACTGGTTCTCTCTTCTGCCGTTTTCCGTAGGACTCTCTTCTCTGACCTGAGTCTCCTTTGGAACTCTGCAGGTTCTA
+
CCDDDDDDFFFFGGGGGGGGGGHHGGGEEGHHHGGGGGGGGHHHHGGGGGGGHHHHHHHGGGGGGGGGGGGHHHHGGGGHGHHHHGGGGGGGGGHHHHGHHHHGHHHHHHGGHHGGGGGHHHHHHHHGHHGHHGGGGGHGHHGHHGGGGGGGGGGGGG-CDGGGGGFFFFFFFFFFFFFFFFFFFFFHHHHHFFFFFFHFFFFFFFFFFFFFHHHFHFFFFFFFFFFFFFFFFFFFFFFFFFFFFFFFFFB
@M05620:37:000000000-D9766:1:1101:7682:9773 1:N:0:27
AGTGCCAGCTCTCAATCGCACAGGGGACCCAGGGCCTGGCCCCTCCATCCAGAAAACCTATGACCTCACCCGCTACCTGGAGCACCAACTCCGCAGCTTGGCTGGGACCTATGTGAGTATCCAGCGTAGGAATCTGGGAGTTGGGGAGGAGTGAGGAGTTGGGGAAAGACAGTCCTAACCGTGGAGGGTTCTGGTAAATGATGGGGTGAGGAGGGGCTCTTTGGCTCCCACCAGTCCCCCTGTCTGGTCTA
+
BCABBFFFCFFFGEGGGGGGGGHGGEEEGGHHFGGGGGHHHHGHGGHGHHHHGHHHHGHHHEGHHDGHHHHGGEEGHHHHGHHHHH1GFHHGEGCGEHEGGHHGGGHHGHGHHHHHHHHHHHGHHGGADFFGHHHHHH0FGHHHGGEFG.CGHDGHBGHHHHGGFGHH/CGGHHHHFHHHGGGG?EGGEGFGGGGGGGGGFGGGGGFFFFFFFFFFFFFFFFFFFFFFFFFFFFFFFFFFFFFFFFFFFFF
@M05620:37:000000000-D9766:1:1101:3517:9778 1:N:0:27
ACCACACCTTCTACAATGAGCTGCGTGTGGCTCCCGAGGAGCACCCCGTGCTGCTGACCGAGGCCCCCCTGACCCCCAAGGCCAACCGCGAGAAGATGCCCAGGTGAGTGGCCCGCTACCTCTTCTGGTGGCCGCCTCCCTCCTTCCTGGCCTCCCGGAGCTGCGCCCTTTCTCACTGGTTCTCTCTTCTGCCGTTTTCCGTAGGACTCTCTTCTCTGACCTGAGTCTCCTTTGGACCTCTGCAGGTTCTA
+
AAAAA1AAFFFFGGGGEFF1G1FBEE0E0AFFGGGGGEE/AFEFHGGE/BEFEGGAEFHGEGCEGAEGGGGC0FFFGGGHGHHH<FGGGCCGCFC1?<11F1FEHHGFG</?FECCGGGFHHGHHHGBGH.<<@CGGGECGHFHBFFGGFFFFFCEG@@GGGGGG@F@<B/BFFFFFF;FFFFFFFFFFFFFF@A999FFBFFFFBBFFFFFFFFFB/BBFFFF-BFFFFFF/F/:/;BBFFFFFFFFFFB
@M05620:37:000000000-D9766:1:1101:23326:9783 1:N:0:27
ACCACACCTTCTACAATGAGCTGCGTGTGGCTCCCGAGGAGCACCCCGTGCTGCTGACCGAGGCCCCCCTGAACCCCAAGGCCAACCGCGCGAAGATGCCCAGGTGAGTGGCCCGCTACCTCTTCTGGTGGCCGCCTCCCTCCTTCCTGGCCTCCCGGAGCTGCGCCCTTTCTCACTGGTTCTCTCTTCTGCCGTTTTCCGTAGGACTCTCTTCTCTGACCTGAGTCTCCTTTGGAACTCTGCAGGTTCTA
+
1>>AA?AAFFCD3FG1311BBB11AEEAG0BGGFA0AAE/EGGHHGGE//B/FBBGHH0FEGGGEE@EGGGFGHGGGGEAFHHF/FFEG//>@/BFF1?GHGHGB1FGHFFGHHGGGGGHGHH0DGGFHHGHGGGGGCHGGG./;0CGGGGG0FF9A@A@A.FF@@F@;FFFFFFFFFFFFFFFFFBB/;BFF@FFFFFFFFFFFEFFFFFFFFFFFFFFFFFFEFF/BFFFFFFFFFFFFFFFFFFFFFF
@M05620:37:000000000-D9766:1:1101:26651:9784 1:N:0:27
ACCACACCTTCTACAATGAGCTGCGTGTGGCTCCCGAGGAGCACCCCGTGCTGCTGACCGAGGCCCCCCTGAACCCCAAGGCCAACCGCGAGAAGATGCCCAGGTGAGTGGCCCGCTACCTCTTCTGGTGGCCGCCTCCCTCCTTCCTGGCCTCCCGGCACCGCGCCCTTTCTCCCTGGTTCTCTCTTCTGCCGTTTTCCGTTGGCCTCTCTTCTCTGCCCTGGGTCCCCCTTGGAACTCTGCAGGTTCTT
+
BBBBBBBB>FFFFGGGGGAFGGHGGAEAAEFBFFFEEEEGFHGFGGGGAEFFHHGHHHBEEGGGGGGGGE1?GGHGGEEHGHHHHGDECGCBCGHHGD1CF<<F<FF0<?A/FG--><-<1<0DF00<=/<C.--:.:CEF:EGH0CC0;.;FFGE.B9--.9--9>B;FF/BBBB.:99B/:////;BBBBFB.DFF/F.9/.;9/9A///B////;//AFA..;;.;A.;F:F/9B///////;9FFB/
@M05620:37:000000000-D9766:1:1101:21836:9785 1:N:0:27
ACCACACCTTCTACAATGAGCTGCGTGTGGCTCCCGAGGAGCACCCCGTGCTGCTGACCGAGGCCCCCCTGAACCCCAAGGCCAACCGCGAGAAGATGCCCAGGTGAGTGGCCCGCTACCTCTTCTGGTGGCCGCCTCCCTCCTTCCTGGCCTCCCGGAGCTGCGCCCTTTCTCACTGGTTCTCTCTTCTGCCGTTTTCCGTAGGACTCTCTTCTCTGACCTGAGTCTCCTTTGGAACTCTGCAGGTTCTA
+
ABBCCBCBFFFFGGGGGGBGGGHHGEGGHGHHHGGGEGGGGHHHHGGGEEGGHHHHGHHFGGGGGGGGGGGHFHHGGGGHGHHHHGGGGGCFGGHGHHGHHHHGHHHHHHGGHHGGG-AHHHGHHHHHHHGHHCCGGGHGHHGHHGGGGGGGGGGGGABFGGGGGGFFFFFFFFFFFFFFFFFFFFFFFFFFFFFFFFFFFFFDF0;FFFFFFFFFFFFFFFFB/FFFFFFFFFFFFFFFFFFFFF:BFFB
@M05620:37:000000000-D9766:1:1101:15573:9793 1:N:0:27
AGTGCCAGCTCTCAATCGCACAGGGGACCCAGGGCCTGGCCCCTCCATCCAGAAAACCTATGACCTCACCCGCTACCTGGAGCACCAACTCCGCAGCTTGGCTGGGACCTATGTGAGTATCCAGCGTAGGAATCTGGGAGTTGGGGAGGAGTGAGGAGTTGGGGAAAGACAGTCCTAACCGTGGAGGGTTCTGGTAAATGATGGGGTGAGGAGGGGCTCTTTGGCTCCCACCAGTCCCCCTGTCTGGTCTA
+
>AAAAFFFAFFFFDGFGCFEEGHDFGGE?EHHEGGDEDHHCGEGGGGHDFGFBC3FGGFGHH5GGHHHHHHFF>EFHHFE2BGGCFFAEFHHGGGCECGHGHGGCCHHGGHHHHHHHHGHHHEHH?BEGGFHHHGHGFGFGHGHCCFGGGGHFDFC0EHHFHCGGDGFFHHHHHHHGGHHGCEG?EGFAFGGGGFGGEGGFGGGGGDFFFFFFFFF;BFFFFFFFFFFFFFFFFFFFFFFAFFFFFBFBFB
@M05620:37:000000000-D9766:1:1101:14552:9794 1:N:0:27
ACCACACCTTCTACAATGAGCTGCGTGTGGCTCCCGAGGAGCACCCCGTGCTGCTGACCGAGGCCCCCCTGAACCCCAAGGCCAACCGCGAGAAGATGCCCAGGTGAGTGGCCCGCTACCTCTTCTGGTGGCCGCCTCCCTCCTTCCTGGCCTCCCGGAGCTGCGCCCTTTCTCACTGGTTCTCTCTTCTGCCGTTTTCCGTAGGACTCTCTTCTCTGACCTGAGTCTCCTTTGGAACTCTGCAGGTTCTA
+
BCCCCBCCFFFFGGGGGGGGGGHHGGGGGGHHHGGG2EGFDHHHHGGGEFGGHHHHHHHGEGCEGGGGGGGGFHHGGGGHGHHHEFGGGGGGGCHBFHHHGGHGHHHFHHEGHHGGGCGHHHHHHHHFGFDGHCGGGGHGHHGHHGGGBFFGGGGGFGCGCGFGFGFFFFFFFFFFFFFFFFFFFFFFFFFFFFDFFFFFFFFDFEBFFFFFFFFFFFFFFFFFFFFFFFFFFBFFFFFFFFFFFFFFFF0
@M05620:37:000000000-D9766:1:1101:25317:9794 1:N:0:27
GAGGCTGCTTTGGAAGAAACTCATAGATTACTGCAACAGTTCCCCCTGGACCTGGAAAAGTTTCTTGCCTGGCTTACAGAAGCTGAAACAACTGCAGAATGCTACACGTAAGGACAGGCTCCTAGCCGACTCCACGGAAGTCAACGAGCTGAAGAAACAATAGCAAGTAAGTCAGGCATTTCCGCTTTAGCACTCTTGTGGATCCAATTGAACAATACTCAGCATTTGTACTTGTAACTGCCAAGCCCGGG
+
AAAAAAFAFFDF1FGGGCBGFGDGBHHGHHHHHHHHGEHAGHHHHGCGFHHGHEGFFGGHHBHHEHAFHHFHHHFHHHH1GHHFFHHHHEGHH01B11BBFHHFG1>ABGHFH10BFEFH0FGFHG0?/EGGFF0CC/??F1FH1/??>CG11@1???FEF1??GFC1F1FG11=C0GH1FFF<E...==<DFCHFDFDHGCC0CGHEFHHHHF/:0;CCFBFFFGGE0FGGBFFF0BBB09B9;AA.;A@
@M05620:37:000000000-D9766:1:1101:19252:9794 1:N:0:27
ACCACACCTTCTACAATGAGCTGCGTGTGGCTCCCGAGGAGCACCCCGTGCTGCTGACCGAGGCCCCCCTGAACCCCAAGGCCAACCGCGAGAAGATGCCCAGGTGAGTGGCCCGCTACCTCTTCTGGTGGCCGCCTCCCTCCTTCCTGGCCTCCCGGAGCTGCGCCCTTTCTCACTGGTTCTCTCTTCTGCCGTTTTCCGTAGGACTCTCTTCTCTGACCTGAGTCTCCTTTGGAACTCTGCAGGTTCTA
+
BCCCCCCCFFFFGGGGGGGGGGHHGEGFFGHHHGGGGGGGGGHHHGGGFGGGHHHHHHHGGGGGGGGGGGGHGHHGGGGHGHHHHGGGGGGGGGHHHHHHHHHGHHHHHHGGHHGGGGGHHHHHHHHHHHGHHGGGGGHGHHGHHGGGGGGGGGGGGG-CGGGGGGFFFFFFFFFFFFFFFFFFHFFFHHHHFFDFFFFFFFFFFFFFFFFFFFFFFFFFFHFFFHHHHFFFFFFFFFFFFFFFFFFFFFB
@M05620:37:000000000-D9766:1:1101:21007:9800 1:N:0:27
ACCACACCTTCTACAATGCGCTGCGTGTGGCTCCCGAGGAGCACCCCGTGCTGCTGACCGAGGCCCCCCTGAACCCCAAGGCCAACCGCGCGAAGATGCCCAGGTGAGTGGCCCGCTACCTCTTCTGGTGGCCGCCTCCCTCCTTCCTGGCCTCCCGGAGCTGCGCCCTTTCTCACTGGTTCTCTCTTCTGCCGTTTTCCGTAGGACTCTCTTCTCTGACCTGAGTCGCCTTTGGAACTCTGCAGGTTCTA
+
BBBBBBBAFFFFGGGGGG42EEGGGGGBF?GHHFFFGGCGGHGHHGGAEFGGHHGHHHH0EFGGGGGGGGGHHHHGGGGHGHHHHGGGGG/BDGGDHFHHHHGEHFHHHHGGHHGGGCGHHHHHHHHEHCGHHGGGGGGGGGGGGGGGBFFGGGGGGF-@DFFFCFFFFFFFFFFFFFFFFFFFFFFFBFFFFFFFFFFFBFFDFBFFFFFFFFFFFFBFFFFFFFF-99DDFFFEFFFFFFFFFFFFFFF
@M05620:37:000000000-D9766:1:1101:18867:9801 1:N:0:27
GAGGCTGTACTGGACGAACCTCATAGACTACTGTAACATTTCCGCATAGACCTGGACAACTTTCTTGCGGAGCTTATAGAAGCTGAAACACCTGCCAATGTTCTCCCCCCCCCAACCGCAGCCACAACTACCAACTCAATCGACAAGAACAGACCATTACAAAACCGAAAGTAAGGCCAACATTCCCTACTCACCCCCATCCCCTCTCCAACCTAACATTTCTCCTATCCCGCACTTTCCACTTTCAATCC
+
>>A11>B113B3B11AAEAAGF1FB3BBDB01B22D2D2D2A2//AB/1A1B1B00010/11B1DDF1///>/B11122BB11BB1@B1B0?FGF0@F112B22BB>?/>///<////////?000..1<10<1.0<<>00.<<.<./<//;:../00;::0:...--9-.0000/9...9;/000000;900/-9----/----;-//9//:/:9-B//9///;/;////---9-;//////9/9/;/;-
@M05620:37:000000000-D9766:1:1101:13228:9803 1:N:0:27
ACCACACCTTCTACAATGAGCTGCGTGTGGCTCCCGAGGAGCACCCCGTGCTGCTGACCGAGGCCCCCCTGAACCCCAAGGCCAACCGCGAGAAGATGCCCAGGTGAGTGGCCCGCTACCTCTTCTGGTGGCCGCCTCCCTCCTTCCTGGCCTCCCGGAGCTGCGCCCTTTCTCACTGGTTCTCTCTTCTGCCGTTTTCCGTAGGACTCTCTTCTCTGACCTGAGTCTCCTTTGGAACTCTGCAGGTTCTA
+
BBBABBBBFFFFGGGFGGGFGFGGFEEEGEHHFGGEEEGCGHHHHGGGEEGGHHHHHHHGGGGGGGGGGGGHHHHGGGGEFHHGHGGEGGGGGDHFHBGHHHHGFHHHHHGGHHGGGGFHHHHHGEHFHHGHHGGGC?HGHHGHHEGGGGGGGGFGGG-?BGGGGGFFAFFFFFFFFFFFFFFFFFFFFFFFFFFFFFFFFFFFFBFFFFFFFFFFFF/FFFFFFFFFFFFFFFFFFFFFFFFFFFFFFFF
@M05620:37:000000000-D9766:1:1101:26654:9808 1:N:0:27
ACCACACCTTCTACAATGAGCTGCGTGTGGCTCCCGAGGAGCACCCCGTGCTGCTGACCGAGGCCCCCCTGAACCCCAAGGCCAACCGCGAGAAGATGCCCAGGTGAGGGGCCCGCTACCTCTTCTGGTGGCCGCCTCCCTCCTTCCTGGCCTCCCGGAGCTGCGCCCTTTCTCACTGGTTCTCTCTTCTGCCGTTTTCCGGAAGACTCTCTTCTCTGACCTGAGTCTTCTTTGGAACTCCGCAGGTTCTA
+
CCCCCCCCFFFFGGGGGG5FGGHHGGGEHFHHHFFGGGGGEHHHHGGGGGGGGHHHHHHEEGCGGGGGGGGHHHHGGGGHGHHHHGGGGG/CGGHHHHEHHH/?111?0/@-AF?<--<GFDDGFH0GD<D:C-:A.:GG//E/F0FB;F?F0:EF.BBA@C0B@-DFDFFF00;F00;9BB00B00;:000;-.;FFFF.-9-;.;09000;9BB0909F09:/0000;:FF0B0B0B00.9::@.B900
@M05620:37:000000000-D9766:1:1101:24543:9813 1:N:0:27
AGTGCCAGCTCTCAATCGCACAGGGGACCCAGGGCCTGGCCCCTCCATCCAGAAAACCTATGACCTCACCCGCTACCTGGAGCACCAACTCCGCAGCTTGGCTGGGACCTATGTGAGTATCCAGCGTAGGAATCTGGGAGTTGGGGAGGAGTGAGGAGTTGGGGAAAGACAGTCCTAACCGTGGAGGGCTCTGGTAAATGATGGGGTGAGGAGGGGCTCTTTGGCTCCCACCAGTCCCCCTGTCTGGTCTA
+
>AA>AFFFAFFFGGGGGGGCGCGGGGFEE2FGFEFFFGHHHHGHGGHHHHHHHHHFHGHFHHHHHGHHHHHGF>EEHHHH2FGHHH11?GHGEGGEEHHHGHFGGGHFGHHHHHHHHHHHHHFHHCEDGGGHHHHHFH0FEGHFGG.AF.>FH0DHCGHGHHGGEDGHFHCGHHHGHHHHGGGGDGGGGGGGGGFGGGGGGGGGGGFFFFFFFFFFFFFFFFFFBFFFFFFFFFFFFFFFFFFFFFFFFFB
@M05620:37:000000000-D9766:1:1101:17370:9819 1:N:0:27
GAGGCTGCTTTGGAAGAAACTCATAGATTACTGCAACAGTTCCCCCTGGACCTGGAAAAGTTTCTTGCCTGGCTTACAGAAGCTGAAACAACTACCGGATGCTACCCGTAAGGAAAGGCTCCTAGAAGACTCCAAGGGAGTAAAAGAGCTGATGAAACAATGGCAAGAAAGTCAGGCATTTCCGCTTTAGCACTCTTGGGTATCCAATTGAACAATTCTCAGCATTTGTACTTGTAACTGACAAGCCAGGG
+
>3AA>>C>BBB@G45BAGBFGGHHHCGFGF4BD54B4GBDFA5BA2AA2ABBGGFG332BBDFDDAD53BBBBGG33BBFGH3BF33F@BBBF3B2>//B/1GBFGFEE>>?3B33?0/B0?BBBFFBBGGG33B1/<//?0BDG1/@0@F1@@>1>@BF1?10?1F0?0??11>C<><D>11...<C===000<0=D0..;:CHHGCCHC;CCF0:0;;0:9C00CB9C00090;00;;BBF0.;EFA?C
@M05620:37:000000000-D9766:1:1101:10773:9829 1:N:0:27
GAGGCTGCTTTGGAAGAAACTGACAACCCAGGGACACAAGATCGGAAGACCACACCTCTGCACTCTAGTCACCGCTCATTATCTCGTATTCCGTCTTCTGCTTGAAAAAACAAAAAATGTCACGAGACGCAATCATATCATTGGAGCTGAGTAAAACGTTGGGGCAAGCAAGTCCGAACCGTTGAGTCATCTGGTCCATACTGGGGTGGAGCAGGGCTCGGTGGCGTCCCCAGCTCCCCCTGTCTGGTCCA
+
A3AAAACACBBDGCBBFGGGGCG4BA4BABFBECFFFFEFCGFEA?AB23BBBBE13B3B3ABBBB5DFA55BB>>E1D5BBBB4B?EF3BF3FH11BBF4BB@BC?FGE/?E00//034333<///?/////2222111111?1000<??11<11<->0>0-<.-..<<//=0=..:---..;./000;;00;009090/0;/.:;--.9../9-.9.--..9.-.--;99..///:.9-://///;///
@M05620:37:000000000-D9766:1:1101:9385:9838 1:N:0:27
GAGGCTGCTTTGGAAGAAACTCATAGATTACTGCAACAGTTCCCCCTGGACCTGGAAAAGTTTCTTGCCTGGCTTACAGAAGCTGAAACAACTACCGGATGCTACCCGTAAGGAAAGGCTCCTAGAAGACTCCAAGGGAGTAAAAGAGCTGATGAAACAATGGCAAGTAAGTCAGGCATTTCCGCTTTAGCACTCTTGTGGATCCAATTGAACAATTCTCAGCATTTGTACTTGTAACTGACAAGCCAGGG
+
CCCCCCFCFFFFGGGGGGGGGGHHHHHHHHHHHHGHGHHGHHHHHGGGHHHHHHHHHHHHFGHHHHHHHHHHHHHGHHHHHHHHHHHHHHGHH3F2>/>?/GHHHHFGEE/BFGHFFHE3FEHGEGGHHFFHGGF2?DH/BBGHHHFHH2=F2@GBGHHHGF1GHHE?GHF?1@FF<<>1FBG.CG.<=D0==<GHH00<.D:CG0;;GH:CCGH<0<G:CCCFFGGGGGGG;FCF;9=;FFF09=EGAE?
@M05620:37:000000000-D9766:1:1101:22221:9839 1:N:0:27
ACCACACCTTCTACAATGAGCTGCGTGTGGCTCCCGAGGAGCACCCCGTGCTGCTGACCGAGGCCCCCCTGAACCCCAAGGCCAACCGCGAGAAGATGCCCAGGTGAGTGGCCCGCTACCTCTTCTGGTGGCCGCCTCCCTCCTTCCTGGCCTCCCGGAGCTGCGCCCTTTCTCACTGGTTCTCTCTTCTGCCGTTTTCCGTAGGACTCTCTTCTCTGACCTGAGTCTCCTTTGGAACTCTGCAGGTTCTA
+
BBBBBBBBFFFFGGGGGGGGG5GFGAEEFGHGGFFGGGGFGHHHHGGGEGGGHGHGFHHGGGGGGGGGGGGHHFHGGGGHFHHHHGEEGGGGCGFHHHHHHHHGHHHHHHGGHHGGGGGHGHHHHHHHHHGHHGGGGGHGHHGHHGGGGBFGGGGGDB-@BGGFFGFFFFFFFFFFFFFFFFFFFFFFFFFFFFFFFFFFFFFFFFFFFFFFFFFFFFFFFFFBBFFFFFFFFFFFFFFFFFFFFFFFFFB
@M05620:37:000000000-D9766:1:1101:25775:9847 1:N:0:27
ACCACACCTTCTACAATGAGCTGCGTGTGGCTCCCGAGGAGCACCCCGTGCTGCTGACCGAGGCCCCCCTGAACCCCAAGGCCAACCGCGAGAAGATGCCCAGGTGAGTGGCCCGCTACCTCTTCTGGTGGCCGCCTCCCTCCTTCCTGGCCTCCCGGAGCTGCGCCCTTTCTCACTGGTTCTCTCTTCTGCCGTTTTCCGTAGGACTCTCTTCTCTGACCTGAGTCTCCTTTGGAACTCTGCAGGTTCTA
+
BBBBBBBBFFFFGGGGGGFGGGHHGEGGHGHHHGGGGGGGGHHHHGGGEFGGGHHHHHHGGGGGGGGGGGGHHHHGGGGHGHHHHGGGGFFGGGHHGFHHHHHGHFHHHFGFHHGGGGGHHHHHHHHHHHGHHGGGGGHGHHGHHGGGGGGGGGGGGG?AAFGFGGFFFBFFFFFFFFFBBFFFFFFFFFFFFDAAFFFFFFFFFFFFFFFFFFFFFFBBFFFFFFFF/FFFFFFFFFFFFFFFFF:BFFF
@M05620:37:000000000-D9766:1:1101:6075:9849 1:N:0:27
GAGGCTGCTTTGGAAGAAACTCATAGATTACTGCAACAGTTCCCCCTGGACCTGGAAAAGTTTCTTGCCTGGCTTACAGAAGCTGAAACAACTCCCTGCTGCTACCCGTAAGGAAAGGCTCCTAGAAGACTCCAACGGAGTAAAAGAGCGCATGAAACAATTGCAAGTAAGCCAGGCAGTTCTGCCTTAGCACTCTTTCCGATCCCATCTAACAACTCTCAGCATTTTCATTTGAAATTGACAAGCCAGGG
+
>AAA>>4AFBBDF45BFC4FFFFGFFGHHHFCFHCHHFBDGFDGHG2AFGEGHFFF332FBGHFHGGABG3B1BA3B5BEFGBFG33FBB1FGBBF231B333BBGH1>>>13BFCB0?30????BB33B3BF3F3//</<BFBD3?BF//<?/@21FGG1<1111111<11<<<....01<1111<0<00000<000=<.:.;:/0;/0<0:CG./;0;C0;F;;000;00090000;;9CF0.:;B:;.
@M05620:37:000000000-D9766:1:1101:20978:9853 1:N:0:27
AGTGCCAGCTCTCAATCGCACAGGGGACCCAGGGCCTGGCCCCTCCATCCAGAAAACCTATGACCTCACCCGCTACCTGGAGCACCAACTCCGCAGCTTGGCTGGGACCTATGTGAGTATCCAGCGTAGGAATCTGGGAGTTGGGGAGGAGTGAGGAGTTGGGGAAAGACAGTCCTAACCGTGGAGGGTTCTGGTAAATGATGGGGTGAGGAGGGGCTCTTTGGCTCCCACCAGTCCCCCTGTCTGGTCTA
+
BCABCFFFCFFFGGGGGGGGGGHHGGGGGGHHGGGGGGHHHHGHGGHHHHHHHGHHHGHHHHHHHHHHHHHGGGGGHHHHHHHHHHHHGHHHGGGGGHHHGHHGGGHHGHHHHHHHHHHHHHHHHGGGGGHHHHHHHHHGGHHHGGGGGGEHHHHHHGHHHGGGGGHHHHHHHHHHHHHHGGGGGGGGGGGGGGGGGGGGGGGGGGFFFFFFFFFFFFFFFFFFFFFFFFFFFFFFFFFFFFFFFFFFFFF
@M05620:37:000000000-D9766:1:1101:8290:9868 1:N:0:27
ACCACCCCTTCTCCAATGAGCCGCGTGTGGCTCCCGCGGCGCCCCCCGTGCTGCTGACCGAGGCCCCCCTGCCCCCCACGGCCACCCGCTAGCCAGTTCCCAGGTGAGTGGCCCGCTACCTCTTCTGGTGGCCGCCTCCCTCCTTCCTGGCCTCCCGGAGCTGCGCCCCTTCTCACTGGTTCTCTCTTCTGCCGTTTTCCGTAGGACTCTCTTCTCTTACCTGAGTCTCCCTTGTACCTCTGCAGGGTCTA
+
>A>>>>AD>FFFFGGBABB1B0AAAEAA0/BB1AFA/AE//>>>EEGG/?E/1BB>1BFE<>/>F?>BGB//?<?AC@.>>->AEHG<<-<;/;0.<:;CB00;/;G.<0.;.EAGG??FBC9CF9000;.;A-9@BBFEF-;FFFFFF/--:AA9-@-9-9F/-@F@-;-;BF/9//-;9/;//:FFFFB//;A;;;9/-BABF/99B/B/9B/;//99;BF/-BF/FF/-9;///:/BFFB//;-BFFB
@M05620:37:000000000-D9766:1:1101:10363:9868 1:N:0:27
GAGGCTGCTTTGGAAGAAACTCATAGATTACTGCAACAGTTCCCCCTGGACCTGGAAAAGTTTCTTGCCTGGCTTACAGAAGCTGAAACAACTACCGGATGCTACCCGTAAGGAAAGGCTCCTAGAAGACTCCAAGGGAGTAAAAGAGCTGATGAAACAATGGCAAGTAAGTCAGGCATTTCCGCTTTAGCACTCTTGTGGATCCAATTGAACAATTCTCAGCATTTGTACTTGTAACTGACAAGCCAGGG
+
CCCCCCFCFFFFGGGGFGGGGGHGHFFHHHHHHHGHHHHFHGHGGGEFEEFHHGFCBABGAFFFGFGFFHFAGHHGFGGHHHGHHEEHGGHHHBF2E/>BEFGFHHHFEEFGHEGFGFGGFGGBGGHBFHGGHCGFAFEGE2FGHFEGHFHHGHGBFHGHGFCGFFGDDFF?1<FF<FFFGGGAACAC=D00<<C==<<<ADCGHF=GGG;FHGH;;CGCCCGFFBFF;0;99B9F09C;FGF;;CEGGGF
@M05620:37:000000000-D9766:1:1101:26751:9876 1:N:0:27
AGTGCCAGCTCTCAATCGCACAGGGGACCCAGGGCCTGGCCCCTCCATCCAGAAAACCTATGACCTCACCCGCTACCTGGAGCACCAACTCCGCAGCTTGTCTGGGACCTATGTGAGTATCCAGCGTAGGAATCTGGGAGTTGGGGAGGAGTGAGGAGTTGGGGAAAGACAGTCCTAACCGTGGAGGGTTCTGGTAAATGATGGGGTGAGGAGGGGCTCTTTGGCTCCCACCAGTCCCCCTGTCTGGTCTA
+
AAAABFF4AFFFGFGGGGGGGGGHFEGGGGHHG2EEFFHHHHGHGGHHHHHHFHHHHGHGHDGHHHHHHHHGGGGGHHHFGHHFHHFHG3@FGG?EGHHHHH4BBBGHFHHHHHHGHDH3GGHHHGCEB/FH2GHHHHHGAGHHGGGGGGGHHHHHGGGFB<<CEGHHG/GH0::GHHHH?9ECEFGG99CF0F;FGGGGGGGGGFGFFFFFFFFFFFFFFFF/9FFFFFFFF9;/BFF?AAFFF/9FBFF
@M05620:37:000000000-D9766:1:1101:2942:9877 1:N:0:27
GAGGCTGCTTTGGAAGAAACTCATAGATTACTGCAACAGTTCCCCCTGGACCTGGAAAAGTTTCTTGCCTGGCTTACAGAAGCTGAAACAACTACAGGATGCTACCCGTAAGGAAAGGCTCCTCGAAGCCTCCAAGGGAGTAACAGAGCTGATGAAACAATGGCAAGTACGTCAGGCATTTCCGCTTTAGCACTCTTGTGGATCCAATTGAACAATTCTCAGCATTTGTACTTGTAACTGCCAAGCCAGGG
+
>>AAAAFAFFFFGGGG1GGGGGHGHHHHHDEFHHEBGFHFFFHHHGGFEFFFFHEHHG0FFGFHHHHHHHHHHHHHHHHHHHHGHFHHHHHHEHHHCB0GFHHFFFHGGGGHFDHHHHGCHGH0/<BF<FFGCGF<FA/?E012B100F111@1>1@FCHHGHHH1?GB1?FHACGHGHBHHF.EGGG0DHEHGFFGHHHGFHHHCHHHHBCH0CGHHHH0;/FGFFGFFGBFBFGGGGB0;;FCCE/;CC
@M05620:37:000000000-D9766:1:1101:6546:9882 1:N:0:27
GAGGCTGCTTTGGAAGAAACTGACAAGCCAGGGACACAAGATAGGAAGAGCACACGTCTGAACTCCAGTCAAAGCTCATGATCTAGTATGCCATCATCTGCTTGAAAAAAAAAAAATTCCTCTTTTGGTTGACGCCTCCCTCCTTCCTTGCCCCCCGGCGCTGCGCCCTTTTTTCCTGGTTTTCTGTTTCGCCGTTTTCCGTTGGACCCCTCTCTTTGCCCTGTGTTCTCTTTGGAACCCTGCAGGTTTTA
+
>A>1>1>ACB3DAEBA11C1AF1B11BB0ABA0AB000AB0BDAAADF0FG10B0AAF0B121DFEGBDB1AABBBBF1D22D@DDB2BDF11111@2@1BB1B>111>>/E<<//01BBD1>B1@1/?/?0@/?AC/?F00??G1>11>1>1.>A--::---.--;A@FB00-/;;0CFF9-/////:9A?A@-AF?/B-;/-9/:-----:///;9/9;/-/:9///9/;B:F/B9----9-/;AF9-/
@M05620:37:000000000-D9766:1:1101:19528:9889 1:N:0:27
ACCACACCTTCTACAATGAGCTGCGTGTGGCTCCCGAGGAGCACCCCGTGCTGCTGACCGAGGCCCCCCTGAACCCCGAGGCCAACCGCGAGAAGATGCCCAGGTGAGTGGCCCGCTACCTCTTCTGGTGGCCGCCTCCCTCCTTCCTGGCCTCCCGGCGCTGCGCCCTTTCTCACTGGTTCTCTCTTCTGCCGTTTTCCGTAGGACTCTCTTCTCTGACCTGAGTCTCCTTTGGAACTCTGCAGGTTCTA
+
BBBBBBBBFFFFGGGGGGGGGGHHGEEBFEHHHGGGGGGGGHHHHGGGEEGGHHHHHHHGGGGGGGGGGEFHHHHGGCEFGGGHEGGGGG@CCDHHHEHHH1FFHHHFHDGEHHGGG@DHFHFFHHBGHHGGHCCGDFGGGFGGFFGGGGFGGGGFCC:BFFFFFFFF=FFFFF/B/BBFFEFEBBFFFFF/BBDFFFBFDF;DF/BBFFFFFFEFF//;BFF9;FFBFF/BFBFBBF/;BFB/:FFFFF/
@M05620:37:000000000-D9766:1:1101:25303:9891 1:N:0:27
AGTGCCAGCTCTCAATCGCACAGGGGACACAGGGCCTGGCACCTCCATCCAGAAAACCTATGACCTCACCCGCTACCTGGAGCACCAACTCCGCAGCTTGGCTGGGACCTATGTGAGTATCCAGCGTAGGAATCTGGGAGTTGGGGAGGAGTGAGGAGTTGGGGAAAGACAGTCCTAACCGTGGAGGGTTCTGGTAAATGATGGGGTGAGGAGGGGCTCTTTGGCTCCCACCAGTCCCCCTGTCTGGTCTA
+
>>1>AFB1AFFFGGGG1FGEEGHGFAEACGGHECE0BEFF0AFGH/BG1BFFFFFFHG0FGGGHHHHFHHCEE>EE0GGBGGHHHEB/EBGGEECG>GFGFHHGGFHHGHHHH2FFHHHFHHGHHGGFG?FG1GHHHE0FGHBHG?/-<.<>F1><0<CH0C@-<::GGB/;:CGHHGHHGAGGBFGGEFFFFGCFGGGGGGGGGGG@FFFEFF?>@;FFFFFFFFFFFFFFFFFFFFFF-AFFFFBFFFB
@M05620:37:000000000-D9766:1:1101:4343:9902 1:N:0:27
ACCACACCTTCTACAATGAGCTGCGTGTGGCTCCCGAGGAGCACCCCGTGCTGCTGACCGAGGCCCCCCTGAACCCCAAGGCCAACCGCGAGAAGATGCCCAGGTGAGTGGCCCGCTACCTCTTCTGGTGGCCGCCTCCCTCCTTCCTGGCCTCCCGGCGCTGCGCCCTTTCTCACTGGTTCTCTCTTCTGCCGTTTTCCGTAGGACTCTCTTCTCTGACCTGAGTCTCCTTTGGAACTCTGCAGGTTCTA
+
CCCCCCC>FFFFGGGGGGGGGGHHGGGBFFHFHFFFDGGGGHHHHGGGGGGGHHHHHHHEGGGGGGGGGGGGHHHGGGGHGHHHHGGGGG/CGGHHHHHHHHAFGHF=GHGGHHCCGFGHHHHHHDGHGHGHHGGGGGHGHHGHHGGGGGGGGGGGGG;:A=DFFFFFFFFFFFFFFFFFFFFFFFFFBFFFFFFFFFFFFFFFFEFFFFFFFFB:;FFFFFFB9FF0:BFFFFFFFFFFFFFFFFFFFFB
@M05620:37:000000000-D9766:1:1101:5963:9902 1:N:0:27
ACCACACCTTCTACAATGAGCTGCGTGTGGCTCCCGAGGAGCACCCCGTGCTGCTGACCGAGGCCCCCCTGAACCCCAAGGCCAACCGCGAGAAGATGCCCAGGTGAGTGGCCCGCTACCTCTTCTGGTGGCCGCCTCCCTCCTTCCTGGCCTCCCGGAGCTGCGCCCTTTCTCACTGGTTCTCTCTTCTGCCGTTTTCCGTAGGACTCTCTTCTCTGACCTGAGTCTCCTTTGGAACTCTGCAGGTTCTA
+
CCCCCCC>FFFFGFGGGGAFGGHHGGGAAFHGHFFFCEEEEHHHHGGEEFGGHHGHHHHEFCGGGGGGGGGHGHHGGGGHGHHHHGGGGG<BFGHBFGHHHHHGHHHHHHGGHHGGGGGHHHHHHHHHHHGHHGGGGGHGHHGHHGGGGGGGGGGGGG-;CGGGGGFFFFFFFFFFHFFFFFFFFFFFFFFFFFDFFFFFFFFFFFFFFFFFHHHFFFFFFFFFBFF;BFFFFFFFFFFFHHFHFFFFFFF
@M05620:37:000000000-D9766:1:1101:14504:9916 1:N:0:27
AGTGCCAGCTCTCAATCGCACAGGGGACCCAGGGCCTGGCCCCTCCATCCAGAAAACCTATGACCTCACCCGCTACCTGGAGCACCAACTCCGCAGCTTGGCTGGGACCTATGTGAGTATCCAGCGTAGGAATCTGGGAGTTGGGGAGGAGTGAGGAGTTGGGGAAAGACAGTCCTAACCGTGGAGGGTTCTGGTAAATGATGGGGTGAGGAGGGGCTCTTTGGCTCCCACCAGTCCCCCTGTCTGGTCTA
+
CCCCCFFFCFFFGGGGGGGGGGHHGGGGGGHHGGGGGGHHHHGHGGHGHHHHHHHHHGHHHHHHHHHHHHHGGGGGHGHHHHHHHHHHGHHHGGGGGHHHGHHGGGHHGHHHHHHHHHHHHHHHHGGGGGHHHHHHHHHGGHHHGGGGGGGHHHHHHGHHHHGGGGHHHHHHHHHHHHHHGGGGGGGG<FGGGGFGGGGGGGGGGGFFFFFFFFFFFFFFFHHFFFFFFFFFFFFFFFFFFFFFFFFFFFB
@M05620:37:000000000-D9766:1:1101:27354:9931 1:N:0:27
ACCACACCTTCTACAATGAGCTGCGTGTGGCTCCCGAGGAGCACCCCGTGCTGCTGACCGAGGCCCCCCTGAACCCCAAGGCCAACCGCGAGAAGATGCCCAGGTGAGTGGCCCGCTACCTCTTCTGGTGGCCGCCTCCCTCCTTCCTGGCCTCCCGGAGCTGCGCCCTTTCTCACTGGTTCTCTCTTCTGCCGTTTTCCGTAGGACTCTCTTCTCTGACCTGAGTCTCCTTTGGAACTCTGCAGGTTCTA
+
BBAABAAACFFFGGGGFGGFGGHGGGGEEEFGHGFGGGG?EHHHHGGG1EEGGFFHHHHGGGCGGGGGGGGHHHHGGGGHGHHHHGGGGB@DCGFHHFHHHHHG<GHGHGFEHHGGGFDHHHHHHHBF0CAHHCGCDGHGHHGHHGGFGGGFFFEFGG?GDAFGGGFFFFFFFFFFFBFBFFFFFFFFFFFFFDA9BEFFFFFFFFFFFFFFFFFFFFFFFFFFFFFFFFFFFFEFFFFFFFFFFFFFFFF
@M05620:37:000000000-D9766:1:1101:9257:9935 1:N:0:27
ACCACACCTTCTACAATGAGCTGCGTGTGGCTCCCGAGGAGCACCCCGTGCTGCTGACCGAGGCCCCCCTGAACCCCAAGGCCAACCGCGAGAAGATGCCCAGGTGAGTGGCCCGCTACCTCTTCTGGTGGCCGCCTCCCTCCTTCCTGGCCTCCCGGCGCTGCGCCCTTTCTCACTGGTTCTCTCTTCTGCCGTTTTCCGTAGGACTCTCTTCTCTGACCTGAGTCTCCTTTGGAACTCTGCAGGTTCTA
+
[truncated: 2,565,525 more chars]
