# Supplementary material for: Fast but not furious: a streamlined selection method for genome-edited cells
Source: Life Sci Alliance. 2021 Apr 26;4(6):e202101051. doi: 10.26508/lsa.202101051 (PMC8127327; doi:10.26508/lsa.202101051)
Supplement: Supplementary file 1 [file LSA-2021-01051_Supplemental_Data_1.zip › SANGER and Deep Sequencing/ACTB/28_S28_L001_R1_001.fastq]

@M05620:37:000000000-D9766:1:1101:15332:1914 1:N:0:28
ACCACACCTTCTACAATGAGCTGCGTGTGGCTCCCGAGGAGCACCCCGTGCTGCTGACCTAGGCCCCCCTGAACCCCAAGGCCAACCGCGCGAAGATGAACCCTGGTGCGTGGCCCTCTCCCTCTTTTTGTGTCCGCCTCCCTCTTTCCTGTCCTCCTGGCGCTGCGCCCTTTCTCCCTGTTTCTCTTTTCTGCTGTTTTCCTTTGTCCTCTCTTCTCTTCCTTGCGCCTCCTTTGGAACTTTGCTGTTTC
+
1AAAAAA1BBBFGFGFGG1BGGHHGEG0AEFFG0AE0EE/AGEGHGE/AEEFFHGHHHF11BGGFEEEEE/0@@?EE////>F//?E/E/</////?1111?/00/<01/?///0?..<0<0F0<F1>1-<//=0.-.<...;C/<;;0;00::CCC///:-.;-;--;9:FFBFB0/9//;;/B/B/;9BB////;:BFF//;;////;BF/FF/;////9/;9/-----99BF/////:/;/////9:/
@M05620:37:000000000-D9766:1:1101:19315:2016 1:N:0:28
ACCACACCTTCTACAATGCGCTGCGTGTGGCTCCCGAGGAGCACCCCTTGCTGCTGACCGAGGCCCCCCTGAACCCCTAGGCCAACCGCGCGAAGATGCCCAGGTGAGTGGCCCGCTTCCTCTTCTGGTGGCCGTCTCCCTCCTTCCTGGCCTCCCGGTGCTGCGCCCTTTCTCCCTGGTTTTCTCTTTTGCCGTTTTCCGTTGGGCTCTCTTCTCTGCCCTGTGTCCCCTTTGGAACTCTGCCGGTTCTT
+
A>AAABB>4BBFGGFGGGAAEEGGGEG2AEA2B2BB2EECEGFBFFG1ABBGBDFGGH300>>EFEEEE>1BG??EE/?BBCGA/?EGGC@@C?D/?<1101/?F110?1..0.<-<.<<DFFFFH00D/E..:--;/:/G/:CF09BB/..;A?.C?9--990:BD;-9F/BF/9./.9B.9/B/BF/9///@DFFF//9B/;.-...//9BBF/;///9BF9:B//99.9B9//9B/9B///-9@DEF/
@M05620:37:000000000-D9766:1:1101:14252:2016 1:N:0:28
GAGGCTGCTTTGGAAGCAACTCATAGATTCCTGCACCAGTTCCCCCTGGACCTGGAAAAGTTTCTTGCCTGGCTTACAGAAGCTGAAACCACTGCCAATGTCTCCTCCTACAGGATGCTACCCGTCAGGAAAGGCTCCTAGAAGCCTCCAAGGGAGTAAAAGCGCTGATGAAACAATGGCCAGTAAGTCAGGCATTTCCGCTTTAGCACTCTTGTGGATCAACTTGAACAATTCTCTGCATTTGTACTTGT
+
>>1>>1B>CBBB11A11A1BBB1DDADFG33DBGF1B0B1DBDBFE/AA0BABFFHB1FBBGHD2DDABFAFBFBBF1B1BFB@1D1FB0>FGFGF11BGH2BF1BFFH1EF1B0BGFGDB>B??///BB0CB0?BFFFHGDGH1CFFFCCG/?FAE0@D2@0//?AC1?DGF<0><G100<<><DG==00//<C0<<=..<ECG000:0/00C;;.0::.=/9B090;09CFFB009;9;;C0;9CB0C;
@M05620:37:000000000-D9766:1:1101:17795:2021 1:N:0:28
AGTGCCAGCTCTCAATCGCACAGGGGACCCAGGGCCTGGCCCCTCCATCCAGAAAACCTATGACCTCACCCGCTACCTGGAGCACCAACTCCGCCGCTTGGCTGGGACCTATGTGAGTATCCAGCGTAGGAATCTGGGAGTTGGGGAGGAGTGAGGACTTGGGGAAAGACAGTCCTAACCGTGGAGGGTTCTGGTAAATGATGGTGTGAGGAGGGGCTCTTTGGCTCCCACCAGTCCCCCTGTCTTTGTCT
+
>AAAAFFBAFFFGGGGGGGGGGGF2A2EEGGF22B2AAFFFGFFGGH5GC33AB3B3EH3G3AFHDF3B?FE0//EGEG121F11?11EFHH?>//<<E//?B///0B<B2B2B3B3F2FGGF2</<///11?FF11BCAEG11--.--..<.=0.C.<<00.-:.G.CGFBGHHHGB99-;.-...-CCFF00C000;0;C0//;;9/B?B.AAAD=AFFF//;9/.9.9A..;:9/ADD.B/B///;;;
@M05620:37:000000000-D9766:1:1101:18223:2034 1:N:0:28
ACCACACCTTCTACAATGAGCTGCGTGTGGCTCCCGAGGAGCACCCCGTGCTGCTGACCGAGGCCCCCCTGAACCCCAAGGCCAACCGCGAGAAGATGCCCAGGTTAGTGGCCCGCTACCTCTTCTTGTGGCCGCCTCCCTCCTTCCTTGCCTCCCGGCGCTTCGCCCTTTCTCACTGGTTCTCTCTTTTGCCGTTTTCCGTAGGACTCTCTTCTCTTACCTGGGTCTCCTTTTGAACTCTGCAGGTTCTT
+
BBBBBBBBFFFFGGGGGG5FGFHHGGGBAEHHFFGGDGGGDHFHHGGEFFGGHHGHHHHEFGGGGDGGGGGHHFGGG?EHGCHA/FGGGC///<CFFD2?G2/<?1<0<1<<FC-<A->GD<<G<G00=0<CA--AFAGGH/DCH0FB0;/BFBEE9?--9@.;9DDFAFFFFFFFF/BBF//9;/BF/9//99ADFF/B.F9..//B99FBBBF9B//9BF/..;..9;9FF/9./9//B/;//9AF/9/
@M05620:37:000000000-D9766:1:1101:18530:2061 1:N:0:28
ACCACACCTTCTACAATGAGCTGCGTGTGGCTCCCGAGGAGCACCCCGTGCTGCTGACCGAGGCCCCCCTGAACCCCAAGGCCAACCGCGAGAAGATGCCCAGGTGAGTGGCCCGCTACCTCTTCTGGTGGCCGCCTCCCTCCTTCCTGGCCTCCCGGAGCTGCGCCCTTTCTCACTGGTTCTCTCTTCTGCCGTTTTCCGTAGGACTCTCTTCTCTGACCTGAGTCTCCTTTGGAACTCTGCAGGTTCTA
+
AAAAAABBFFFFGGGGGGGFGGHHGGGEFGHGGGGGGGGGGHHHHGGGEGGGHHFHHHHGGGGGGGGGGGGHHGHGGGDHGHHHAFGGGGFG?AGGHHHHFHHEHHFGHHGGHHGGGGGHHHHHHHHHHHGHHGGGGGHGHHGHHGGGFGGGGGGGG?;BFGGGGGFFFFFFFFFFFFFFFFFFFFFFFFFFFFDFFFFFFFFDDFFFFFFFFFFFFFFFFFFFFFFFFFFFFFFFFFFFFFFFFFFFFF;
@M05620:37:000000000-D9766:1:1101:20198:2095 1:N:0:28
AGTGCCAGCTCTCAATCGCACAGGGGACCCAGGGCCTGGCCCCTCCATCCAGAAAACCTATGACCTCACCCGCTACCTGGAGCACCAACTCCGCAGCTTGGCTGGGACCTATGTGAGTATCCAGCGTAGGAATCTGGGAGTTGGGGAGGAGTGAGGAGTTGGGGAAAGACAGTCCTAACCGTGGAGGGTTCTGGTAAATGATGGGGTGAGGAGGGGCTCTTTGGCTCCCACCAGTCCCCCTGTCTGGTCTA
+
3A>AAFFFBFFFFGGGGGGGCGHHGGGGGGHHGGGCFFHFFHGHGGHHFHHHHF3GHGHHHHHHHHBGHHHGGG/EHHHGHHHA1GGHGFHHGGGGGHHHGHHGGGHHGHHHHHHHHHHHHHHHHGGGGGHHHHHHHHFGGHHHGGGGGDEHHHHHFGHHHHGGGGGHHHHHHHHHHHHHGGGGDGGGGGGGGGGGGGGGGGGGGGFFFFFFFFFFFFFFFFFFFFFFFFFFFFFFFFFFFFFFFFFFFF/
@M05620:37:000000000-D9766:1:1101:13074:2157 1:N:0:28
ACCACACCTTCTACAATGAGCTGCGTGTGGCTCCCGAGGAGCACCCCGTGCTGCTGACCGAGGCCCCCCTGAACCCCAAGGCCAACCGCGAGAAGATGAACCTGGGTGCGTGGCGCGCTCCCTCTTCTGGTGGCCCCCTCCCTCGTTCGTGGCCTCCGGGGGGTGCGCCCTTTCTCACTGGTTCTCTGTTCTGCTGTTTTCTGTGGGGCTCTCTTCTCTGCCGTGCGTCTCCTTTGGAACTGTGCGGGTTC
+
BAAABBB3>CFFGGGGFGAFGFHFGEEA4EF2B2FEAEF2EHHFHGGGAAB1DB3EHHBA0>>EGFGEG@C1FGEFGAEG//FHEG/EDC/<//?1><?1?G0??F<?D@??C?-.A-@.CGB//00;<G=:.C:.-::.;9//-.9..;;99909:;---;---.9-.;-/BFFEFF/9FF//;//99BFFF//9;:F.9/B9;9A-999B////;/:B//9.9.9.;.;B//;/B//;F/B9B;@B-A.
@M05620:37:000000000-D9766:1:1101:14885:2207 1:N:0:28
ACCACACCTTCTACAATGAGCTGCGTGTGGCTCCCGAGGAGCACCCCGTGCTGCTGACCGAGGCCCCCCTGAACCCCAAGGCCAACCGCGAGAAGATGAACCCAGGGGCGTGGCCCGTTCCCTCTTTTGGTGGCCGCCTCCCTCTTTCCGGGCCTCCCGGCGTTGCGCCCTTTCTCACTGGTTCTCTTTTCTGCCGTTTTCCGTTGGACTCTCTTCTCTGCCTTGGGCCCCCTTTGGAACTTTGCTGGTTC
+
AA1AA1A>CF11BGCGBFBF1FFGEBEBAEGFGFFAAEEEGHG0GEEE/BEAEHCHHGHGGGGEGG/>EGGHEHHGGGGHGHHHCFGEBB>CCGHGHHHHBG?/<////<<@@CHA--::CCGFH00<C@EECHFA@@AEGA/F;FBF0.;@@-9AA-;---9-@A>@-9;FFFFF/BFFFFFF//99;BFBFF/@9AFEF/9B/99///B/BF/://;/BFBF//;-9-9;@-BFBFF//9;B//;;:9/
@M05620:37:000000000-D9766:1:1101:17601:2250 1:N:0:28
ACCACACCTTCTACAATGCGCTGCGTGTGGCGCCCGAGGAGCACCCCGTGCTGCTGACCTAGGCCCCCCTGAACCCCAAGGCCAACAGCGCGAAGATGAGGCCCGCTCCGTCTTCTGGTGTCCGCCTCCCTCCTTCCTGGCGTCCCAGCGCTGCGCCCTTTCTCACTGGTTCTCTCTTCTGCCGTTTTCCGTCGGACTCTCTTCTCTGACCGGCGTCTCCTTTGGCCCTCTGCTGGTGCTCGATCGGCCGG
+
A1>>>A?>CFFFGF1BEG1EE0EEG00B00A0AAEA/E/EAGHHHCEEA>EFFHF1FH011B0FG/EEG/FFB1?EE/?GCEGEHG/B0E/</@/<1<1?<</?A/<->.>FFC11<10<<<G.<CC...:;:/;CG0CGH-;A:C09.:AFG.9-.;:9BFEFFF/:9;/9/;BB/9FFF/9@9-/;/99;F?9>@@FBF/F/BFB/BBB--@>9@B-FF/BFFF/9E-B/B/9B/-/99A@F->B??--
@M05620:37:000000000-D9766:1:1101:10937:2292 1:N:0:28
ACCACACCTTCTACAATGATCTGCGTGTGGCTCCCGAGGAGCACCCCGTGCTGCTGACCGAGGCCCCCCTGAACCCCAAGGCCAACCGCGAGAAGATGCCCAGGTGAGTGGCCCGCTACCTCTTCTGGTGGCCGCCTCCCTCCTTCCTGGCCTCCCGGAGCTGCGCCCTTTCTCACTGGTTCTCTCTTCTGCCGTTTTCCGTAGGACTCTCTTCTCTGACCTGAGTCTCCTTTGGAACTCTGCAGGTTCTA
+
ABBBBBBBFFFFGGGGGGG5FFHHEGGGEFHHHGGGGGGGGHHHHGGGGGGGHHHHGHHGGGGGGGGGGGGFHHHGGGGFEFHHFGGGGGGGGFHHHHHHHHHGHHHHHHGGHHGGGFGHHHGHHHHGHHGHHGGGGGHGHHGHHHHGGGGGGGGGG?-BAGFGFGFFFFFFFFFFFFFFFFFFFFFFFFFFFFFFFFFFFFFFD/FFFFFFFFFFFFFFFFFFFFFFFFFFFFFFFFFFFFFFFFFFFF9
@M05620:37:000000000-D9766:1:1101:20069:2311 1:N:0:28
ACTGCTGCTTTTGAATCAACTCATAGATTCCTGCCCCAGCTCCCCCTGTCCCTGTAACCGTTTCGTGCCTGGCTTCCAGAAGCTGCAACCACTGCCCCTGTCTCCTCCTCCCGGCTGCTACCCGTCCGGAAAGGCTCCTCGCCGCCTCCACGGGCGTCAACGCGCTGATGAAACAATGGCCCGTACGTCCGGCATTTCCGCTTTAGCACTCTTGTGGCTCCCCTTGAACAATTCTCAGCATTTGTACTTGT
+
1>1>AB1BBF3BAABBG1BFBBBD3DDGDDGGHHGHGAB0ABFFGGABBBFBA1BDFHHEFFBF/B/BFGHHHH0BBGG1BGH11BBFG>?FGBBGH/BFHHHH1BGHH0F/?E@EEGHHHHHGGGACGGGGHHHHHGH0E/@CCCGGHHHGGG-CCC.CFFCGGGG.FGGG0CFGGGFGGGGAA.@;F-9@@=@FFFFFFFFFFFFFFFFFFFFFBE?FF?BFFF/FFFFFFFFFFFFFFFFFF/BFFFF
@M05620:37:000000000-D9766:1:1101:19488:2322 1:N:0:28
ACCACACCTTCTACAATGAGCGGCGTGTGGCTCCCGAGGAGCACCCCGTGCTGCTGACCGAGGCCCCCCTGAGCCCCAAGGCCAACCGCGAGAAGATGAGCCCCGGTGCGTGGCCCGCTCCCTCTTCTGGTGGCCGCCTCCCTCCTTCCTGGCCTCCCGGCGCTGCGCCCTTTCTCACTGGTTCTCTCTTCTGCAGTTTTCTGTTGGCCTATCTTCTCTGCCTTGCGACTCCTTTGGAACTCTGCGGGTTC
+
AAA1AAAACFFF3FGF3GGFG0FEGGG//A/AAFG?/EE/AFFCEEGE>EGEGGFHHHFE>>>EGGGGGEAF0BBE/</FCAGHEFFC?C<<<CFFHHB110<.------.<<C:C----:./;:BFFF00:.;C?-A9;..CC.9/B/;BFFF/AEE?--;---:9@B=-FFFFFFFF/-B/FB9F/;;FBFB/;//9FF//;//-////9BFFFB//9BF9://9----;BFB/:9/9//9;B--;---
@M05620:37:000000000-D9766:1:1101:14191:2349 1:N:0:28
ACCACACCTTCTACAATGAGCTGCGTGTGGCTCCCGAGGAGCACCCCGTGCTGCTGACCGAGGCCCCCCTGAACCCCAAGGCCAACCGCGAGAAGATGCCCAGGTGGGTGGCCCGCTACCTCTTCTGGTGGCCGCCTCCCTCCTTCCTGGCCTCCCGGGGCCGCGCCCTTTCTCACTGGTTCTCTCTTCTGCCGTTTTCCGTAGGACTCTCTTCTCTGACCTGGGTCGCCTTTGGAACTCTGCAGGTTCTA
+
BBBBBBBAFFFFGGGGGGFFGFHHGEEBAEGGGFGEDGGGGHGHHGGGGEEGFHGHHHHGGGFFGDGGGGGHHFHGGGGHGEGHHGEECDBCDGHFFHBFGH/F?F/<<?C0FG----<<DGFDG0=G0<A:C?:DADHG//E9FFFBFF9FFFFGGG--:-;@D;DFCFFFFF///FF/;BBB9//F:/:9BD:DFFFFD9..A/;;FFFFFF//:B9/B/F9.9.--;:AFFFBF/;BBFBFBF:FFB/
@M05620:37:000000000-D9766:1:1101:19095:2359 1:N:0:28
ACCACACCTTCTACAATGAGCTGCGTGTGGCTCCCGAGGAGCACCCCGTGCTGCTGACCGAGGCCCCCCTGAACCCCAAGGCCAACCGCGAGAAGATGAACCCAGGTGCGTGGCCCGCTACCTCTTCTGGTGGCCGCCTCCCTCCTTCCTGGCCTCCCGGCGCTGCGCCCTTTCTCACTGGTTCTCTCTTCTGCCGTTTTCCGTAGGACTCTCTTCTCTGACCTGAGTCTCCTTTGGAACTCTGCAGGTTC
+
1>11AA1AFFFFGGG13BADD1FEAAAAA0GH1FFEE/F/EGEHHG/E/AE/F11BFGCF?ECG>>/EEGGFEC/EEGECCEH</F/<C/<<<<<FD11FGGGGHFGF1AFECGHHGGGGGHHHHGFHHHHHGHHCG?.EEEFGGBBFGGFGGFBAEGBG@G@@@F@@B@@FFFFFFFFFB9FFFFFFFFFFFFF@BFFFFFFFFBFFFFFFFFFFFFFF/F/;B/BFFFFFF/;BF9FFFFFFF/;9-B/
@M05620:37:000000000-D9766:1:1101:10921:2478 1:N:0:28
AGTGCCAGCTCTCCATCGCACAGGGGACCCAGGGCCTGGCCCCTCCATCCAGAAAACCTATGACCTCACCCGCTACCTGGAGCACCCACTCCGCAGCTTGGCTGGGACCTATGTGAGTATCCAGCGTAGGAATCTGGGAGTTGGGGAGGAGTGCGGAGTTGGGGAAAGACAGTCCTAACCGTGGAGGGTTCTGGTAAATGATGGGGTGAGGAGGGGCTCTTTGGCTCCCACCAGTCCCCCTGTCTGGTCTA
+
>A>>>DF@AFFFG1FFEEA1E?GCGAE0AAGGA0BB/FGH0GGHGGF1FFHG1CCBFEG1BFDGH1BFHEHEG>>EGGBBBBFGHH//?G00>E/>>BBBEFGGGGHHGHGFHHFFFDFGHHDFHGFEGGH1FGHDHF0?CFGFCC.>@.<=<0<@?C:GHHGGGGAG/CGGGGGGB0FGGAEA.9EA.CFFGGGGFFFFFFFFF-9@AFFFBB@-@@-FFFFBFFF?EFFFFFFFFFFF@FFFFFFFFFF
@M05620:37:000000000-D9766:1:1101:13385:2493 1:N:0:28
ACCACACCTTCTACAATGCGCTGCGTGGGGCTCCCGAGGAGCACCCCTTGCTGCTGACCAAGGCCCCCCTGAACCCCAAGGCCAACCGCGCGAAGATGAGGCCGGGTCCTTCTTCTGGTGTCCGCCTCCCTCCTTCCTGGCCTCGCGGGGCTGCGCCGTTTCTCACTGGTTCTCTCTTCTGCCGTTTTCCGTCGGACTCTCTTGTCTGACCTGCGTCTCCTTTGGCCCTCTGCAGGGCCTCGCTCGGCCGA
+
AAA?AAAAFFFFGGGGAGEEE?EGG0EA00BEFCFE/EEAAGFHHFG/0BFF1GF1FFF1>F/BGAEEGGF0GGHGGG?HEGEHHGCEEG<>BGC/1FFFHG//>->-F1<>DG1>G1</<CGEG.=<.:;:A;;GGG0:.CBF;9-;--9;BF@?F-;;B9BFBFBF-BFFFFFFFFFFFFB@A9B9/;;;A@@@@@FFFFF;;/;;FFFBFA@B@FFFFFFFF/BAF?FFF/;A;-9;AB-9A@@-;;@
@M05620:37:000000000-D9766:1:1101:21391:2533 1:N:0:28
GAGGCTGCTTTGGAAGAAACTCCTAGATTACTGCACCCGTTCCCCCTGTCCCTGGAAACGTTTCTTGCCTGGCTTACAGAAGCTGAAACCACTGCCCCTGTCTCATCCTACAGGCTGCTACCCGTCCGGAAAGGCTCCTAGCCGCCTCCACGGGCGTCAACGCGCTGATGAAACAATGGCCCGTAAGTCAGGCATTTCCGCTTTAGCACTCTTGTGGCTCCACTTGAACAATTCTCAGCATTTGTACTTGT
+
1>>AAAFAFFFFGFGG11BBBBBBABFGG1FFHHAGG0A0BFGHHGAF11BBFG/FG10BFGFHFGAFGHHHHH01BFGDBGH111BBG0BFGBBG/?BFHGHH2FGHH2F1BE/BCFHHHHHGGA/>EEGGFHHEHGH1G10?<CFGHH0ECC->CCGCBCCCGCGEFHHHHHGEHGGGGA?A@.FCFFGGGGGGGGG?GGFFF/FFFFFFFFFFA--FFBBFFFFFFFFFFFFFFFFFFFFFFFFFFF:
@M05620:37:000000000-D9766:1:1101:14208:2554 1:N:0:28
GCTGCCACTTCTCAATCGACCCGTGGATTCCTGCCCCAGCTCCCCCTGTCCTTCTAACCGTTTCCTCCCTGGCTACCAGAAGCAGCAACTACTGCCCATGTCTCTTCCTACCGGCTGCTACCCGTCCGGAAAGGCTCCTCGCCGCCTCCACGGGCGTCAACGCGCTGCTGACACAATGGCCCGTACGTCAGGCATTTCCGCTTTAGCACTCTTGTGGCTCCCGTTGCACAATTCTCAGCCTTTGTCCTTGT
+
>>>>A1BBBFBB13BBF1BE1AA0AABGFFDGHHHHG/B0BBFFGG/BBBG2A1ADFGHGE/BFAD1BFHHHHG1BFGH0BFH10BBFG0BB11BFE1BGGFHH2BFGH2F0>E/</FGDGHHGGG/<B/BBFFHCGEG0E??@-><CHHEFGGCA:::CGF-;@@@AFGGB0CFGGGEG/.;9@--BF-9BF-;FBFFFFBBA9FFFFFFFFFFFB-9FEA---;-:99FFFBFBF/B/;/BB///;/B/
@M05620:37:000000000-D9766:1:1101:10165:2557 1:N:0:28
ACCACACCTTCTACAATGAGCTGCGTGTGGCTCCCGAGGAGCACCCCGTGCTGCTGACCGAGGCCCCCCTGAACCCCAAGGCCAACCGCGAGAAGATGCCCAGGTGAGTGGCCCGCTACCTCTTCTGGTGGCCGCCTCCCTCCTTCCTGGCCTCCCGGCGCTGCGCCCTTTCTCACTGGTTCTCTCTTCTGCCGTTTTCCGTAGGACTCTCTTCTCTGACCTGAGTCTCCTTTGGAACTCTGCAGGTTCTA
+
1A>AAA?AFFC1AFG1EFFFDFGFEAEBGAHHHGGEEGGCGHHHHGCEEAECHDCGHGGGGGGGAE/EEGGHGHAEGGGHFHHA/FGECCBC?<FHFFGHHBG?<?FFGHGGFHGGGGGH1<GD<GHHH/AGFG-:C.GGHHG/;FFBBFF.0CEAA@-;9@@B@@F@@FFFFFFFFFFFFFBFFFBFFFFFF@FFFFFFFBAA-FFFFFFFFFF/FFFFFFFFFFFFFFFFFBFFFBFFFFFFF?FFFFF
@M05620:37:000000000-D9766:1:1101:18090:2597 1:N:0:28
ACCACACCTTCTACAATGAGCTGCGTGTGGCTCCCGAGGAGCACCCCGTGCTGCTGACCGAGGCCCCCCTGAACCCCAAGGCCAACCGCGAGAAGATGAACCCGGGTGCGTGGCCCGCTCCCTCTTCTGGTGGCCGCCTCCCTCCTTCCTGGCCTCCCGGCGCTGCGCCCTTTCTCACTGGTTCTCTCTTCTGCCGTTTTCCGTGGGACTCTCTTCTCTGCCCTGCGCCTCCTTTGGAACTCTGCGGGTTT
+
BABBBBBAFFFFGGGGGGBGGFHFGEG24BGGGCFE2EEECHHHHGGAEFGEBGFHHHGAEE?FGGGGGGEHHHHGGGGHGHHHHGGGGG<CCDH2FDHHHH//>A/<<<.><DCEG-<<EEFCHG0;GF;CDHEDA-9CE./C.90CB0;/:.09E.CD-@--9A9>D>FFFB/99BBFFF//9///;9BBB//@DDF.F/./.;B?FEF9BF///9/B/:./..9-;.:9FBFF//99B/F/:9@-9?.
@M05620:37:000000000-D9766:1:1101:16161:2605 1:N:0:28
ACCACACCTTCTACAATGAGCTGCGTGTGGCTCCCGAGGAGCACCCCGTGCTGCTGACCGAGGCCCCCCTGAACCCCAAGGCCAACCGCGAGAAGATGAGGCCGGTTACCTCTTCTGTTGTCCGCCTCCCTCCTTCCTGGCCTCTCGGCGCTGCGCCCTTTCTCACTGGTTCTCTCTTCTGCCGTTTTTCGTCGGACTCTCTTCTCTGACCTGCGTCTCCTTTGGCCCTCTGCTGGAACTCGATCGGTAGA
+
>AA3ABBBFFFFGGGGGGGDGBGFGAEBAAFG3FGEDGGGDFHFHGGGGFGGGHHHFHHGGGGGGFGGGGGHH3FEGGGHAEHHHGF<>CB</DCCGFBC0///<//?111<<<F1111<<1>A-<DA..//</=GGH:/GA0;:::..;-9-.-;E--;0FF99///9BF///99/B9BF/;@9;/;.;-9A-@--@9/B9F///;//B//..9ABFBB//;FB//;AFBF//;B./;;F.9/:BF.../
@M05620:37:000000000-D9766:1:1101:20805:2646 1:N:0:28
AGTGCCAGCTCTCAATCGCACAGGGGACCCAGGGCCTGGCCCCTCCATCCAGAAAACCTATGACCTCACCCGCTACCTGGAGCACCAACTCCGCAGCTTGGCTGGGACCTATGTGAGTATCCAGCGTAGGAATCTGGGAGTTGGGGAGGAGTGAGGAGTTGGGGAAAGACAGTCCTAACCGTGGAGGGTTCTGGTAAATGATGGGGTGAGGAGGGGCTCTTTGGCTCCCACCAGTCCCCCTGTCTGGTCTA
+
>AAAAFFFBFFFGDGGGGGGGFFDEAEGGGHHGDGEGAFHHHGHGGFHDHHDD33BGE3GH3DGCGCEHHHGGG?>GGGBGHG11?1FE3GH/?/EEBGHDFHE/<FHDHHHEHFGHFFFBBGHFGBEDBGHFFHEHFCC/FGHG@ECCGCHFGBAGDFHGFGGGDGEHHHHFFGHFHGH?;ACGEGGCAAFGGFFGFFGFFFFGBD;EFFFDDFFFBFFFF/FFFFEFFFFF;BFFFFDFFFFF/;:9BB
@M05620:37:000000000-D9766:1:1101:17764:2689 1:N:0:28
AGTGCCAGCTCTCAATCGCACAGGGGACCCAGGGCCTGGCCCCTCCATCCAGAAAACCTATGACCTCACCCGCTACCTGGAGCACCAACTCCGCAGCTTGGCTGGGACCTATGTGAGTATCCAGCGTAGGAATCTGGGAGTTGGGGAGGAGTGAGGAGTTGGGGAAAGACAGTCCTAACCGTGGAGGGTTCTGGTAAATGATGGGGTGAGGAGGGGCTCTTTGGCTCCCACCAGTCCCCCTGTCTGGTCTA
+
>33>AF5FBFFFGGGGGGGCEEHCFEEGGGHHFGG?GFHGHHGHGGGHHFHHEFHHHGHHHFFHHHHHHHHGG@EGHHHG2FGFHHHEG3GEDE@EC3BFEEHGGGGHGHHHHHHHHHHGHFHGGGGGGGHGFHHHHGHFDGHHGGGDGGEFHGHFHGHHHHGGGGHGHHFHHHHHHHHHGDEGFGGGDFGGGGFGGGGGGGGGGGBBAFFFFFBBBBFFFFBFFBFEFFFFFF9FFFFF?FFFFFFFFF/
@M05620:37:000000000-D9766:1:1101:20012:2732 1:N:0:28
ACCACACCTTCTACGATGAGCTGCGTGTGGCTCCCGAGGAGCACCCCGTGCTGCTGACCGAGGCCCCCCTGAACCCCAAGGCCAACCGCGAGAAGATGACCAAGGTGGGTGCCCCGTAACTCTTTTTGGTGGCGGCTCCCTCCTTCCCTGCCTCCCCGGGCTTCCCCCTTTCTTACTTGGTCTCTCTTCCGGCGGTTTCCGGAGGACTCTCTTCTCTTACCCTGGGCCCCTTTTGGAATCCTCAGGGTCTT
+
BBBBBBBBFFFFGG2AGGFGGFHHGGGA2AABGGFGGGGGD1FGFGGEDEEGGHGH5FGGGCGGGGGGGGGHHHHGGGGHGHHHHGGGGGBFDGHGHH2FH1/FC11///>.>G.-.-.<000=000<-<C.C--=-.;C//C/C0;/0;.=00;E.A----../.;A-AF////9//;9F///9//;//.-;-9@FF/B.-.-;../9///;/://///;//.:...-;.;F9B-;////////;.B/./
@M05620:37:000000000-D9766:1:1101:14491:2737 1:N:0:28
AGTGCCAGCTCTCAATCGCACAGGGGACCCAGGGCCTGGCCCCTCCATCCAGAAAACCTATGACCTCACCCGCTACCTGGAGCACCAACTCCGCAGCTTGGCTGGGACCTATGTGAGTATCCAGCGTAGGAATCTGGGAGTTGGGGAGGAGTGAGGAGTTGGGGAAAGACAGTCCTAACCGTGGAGGGTTCTGGTAAATGATGGGGTGAGGAGGGGCTCTTTGGCTCCCACCAGTCCCCCTGTCTGGTCTA
+
1>>>A@BFAFCFFGGGGGG1AABFCEGGGGCEFFGGGFHCFGG/EGHHHGBE1A1BFFGFHGFGHHBEGFCEGGEGHGGCGHHEAGHHG0GGGE/EEEGGEEFFEEF<EGGDFFGDFGGHHHHFHG?B@F<@GHHEEGF<CC<B@C.CC<CFCHFHFGGHHF?CGGHAGHCGHH0;BCCHGGA@CC9AEGF09F;9;0CFFBBBEBF@FFFFFB@?@@FBB/9/FFBE---A9AFBFBEB@EFBFFFFFBF
@M05620:37:000000000-D9766:1:1101:10753:2868 1:N:0:28
ACCACACCTTCTACAATGAGCTGCGTGTGGCTCCCGAGGAGCACCCCGTGCTGCTGACCGAGGCCCCCCTGAACCCCAAGGCCAACCGCGAGAAGATGAACCCGGGTGCGTGGCCCGCTCCCTCTCTTGGTGGCCGCCTCCCTCTTTCTTGGCCTCCGGGCCTTGCGCCCTTTCTCCTTGGTTCTCTTTTCTGCGGTTTTCGGTGGGCCTCTCTCCTTTGCCTTGCGCCCCCTTTGGACCTTTGCGGGTTT
+
BBBAABBBFFFFGFGFFGGFGFHGGEEEFAGHFFGEEFEGGHGHHGGGGFGGHHHHHHHGGGGGGDGGGGGFHCGGGGGHFEHHHGA<BDC@/BFGFHB2FGD/></-.><A-AH.---<ECF/;/:;C00:AH.-;-.;EEBF9;;C90C0C00;E;:---99/9;9A-;FBB9///;;/B?/////;//9/9-9;BF.B--..;-;9:.//;////9//B;B//9-.-;-;AFF9F/9.99//99;B..
@M05620:37:000000000-D9766:1:1101:10777:2869 1:N:0:28
ACCACACCTTCTACAATGAGCTGCGTGTGGCTCCCGAGGAGCACCCCGTGCTGCTGACCGAGGCCCCCCTGAACCCCAAGGCCAACCGCGAGAAGCTGAACCCAGGGGAGTGCCCCCCCACCTCTTCTGGTCGCCGCCTCCCTCCCTCCTCGCCTCCCGGAGCTGCCCCCTTTCTCACTTGTTCTCTCTTCCGCCTTTCTTCGTAGCACTCTCTTCTCTCACCTGCTTCTCCTTCTTCATTCTGCATTTTC
+
>AAABBBBFFFFGGGGGGGGGGHHGGGGHGHHHGGG2EEGGHHHHGGCEFGGEHHFHHHGEF?FGGGGGGEBGHHGGGGHGHHGEGGGGGGGCDF2?C22????/<///A<0<1><-<-<;.CGH0;G;000;AC-;;..;CF/C.;/;;/.9@...;;9--;./;...--;/;/;//;//;B99/FFFFF/;A99;B///;9.9..9//9BBFBB/B//;/9//./9;B//;/////://;/9/99/:9/
@M05620:37:000000000-D9766:1:1101:11218:2882 1:N:0:28
ACCACACCTTCTACAATGAGCTGCGTGTGGCTCCCGAGGAGCACCCCGTGCTGCTGACCGAGGCCCCCCTGAACCCCAAGGCCAACCGCGAGAAGATGCCCAGGTGAGTGGCCCGCTACCTCTTCTGGTGGCCGCCTCCCTCCTTCCTGGCCTCCCGGAGCTGCGCCCTTTCTCACTGGTTCTCTCTTCTGCCGTTTTCCGTAGGACTCTCTTCTCTGACCTGAGTCTCCTTTGGAACTCTGCAGGTTCTA
+
A>A?ABBAFFFFGGGCGGBFGGHHGGGGHGHHGFGEEFG?EHHHHGEEFDEGHHHHHHHGGGGGGGEGGGGHHHHGGGGHGHHHEGFGGG?CFFHCHBBGHHHGGHHHGHGGGHFGGG?FHHHHHHHHHHGHHCGGGGHGHHGHHGGGGGGFGFGGGGBGGGFBBF?DCFFFFFFFFFFFFFFFFFFFFFFFFFADFEFFF9:DDFFFFFFFFFFFFBFFFFFFFFFFFFFF/FFFBFFFFFFFFFFFFFB
@M05620:37:000000000-D9766:1:1101:11213:2907 1:N:0:28
ACCACACCTTCTACAATGAGCTGCGTGTGGCTCCCGAGGAGCACCCCGTGCTGCTGACCGAGGCCCCCCTGAACCCCAAGGCCAACCGCGAGAAGATGCCCAGGGGAGTGGCCCGCTACCTCTTCTGGTGGCCGCCTCCCTCCTTCCTGGCCTCCCGGAGCTGCGCCCTTTCTCACTGGTTCTCTCTTCTGCCGTTTTCCGTAGGACTCTCTTCTCTGACCTGAGTCTCCTTTGGAACTCTGCAGGTTCTA
+
A@3AB@AAFFFDBGGFBFGFFGGGEEFFH2GHHGG22EECFHHHHGGG11E1E33GHGHEEG?GEGEEGGGHHHEGGGGFFHHHEGGGGCGGCD<111F1CB///><A?FCC0F-A--</<DHFDH000<AG.:@-C::EFGDFBFBBB/..9CAAA--A-.99@BABBBFFFFFF/BBB/9;9FFF//B///;99FFBBD/.;9/9/;BFFBBBFFB/9/B99BFBBFB9/FFFBBFFFFF/9/F.//F;
@M05620:37:000000000-D9766:1:1101:11359:2925 1:N:0:28
ACCACACCTTCTACAATGAGCTGCGTGTGGCTCCCGAGGAGCACCCCGTGCTGCTGACCGAGGCCCCCCTGAACCCCAAGGCCAACCGCGAGAAGATGCCCAGGTGAGTGGCCCGCTACCTCTTCTGGTGGCCGCCTCCCTCCGTCCTGGCCTCCCGGAGCTGCGCCCTTTCTCACTGGTTCTCTCTTCTGCCGTTTTCCGTAGGACTCTCTTCTCTGACCTGAGTCTCCTTTGGAACTCTGCAGGTTCTA
+
A1AAAAA>CFFFEGA13BBFBGGBEEEAAEGEHGF?0EEAAGEHHGGEAE/B1B1BGHHG?>/EFGGGGEGBGCHGG/?FFHGC/FGGGGGC/CHHHEFHHHHG1FFCGH/<FGG@CGCHHHHHDGHH<<CGGGC::EGFHHC..CC.;CAAF.9CF--;9.FF@?B@@F/FFF/FFFF9FF/;/9/;/:B9/9;-9E9F?/-;BF/B9/BFBB/FFFFFB/BF-9B9FFBBBBFF/FB///;BFFFFFF/
@M05620:37:000000000-D9766:1:1101:16398:2942 1:N:0:28
GAGGCTGCTTTGGAAGAAACTCATAGATTACTGCAACAGTTCCCCCTGGACCTGGAAAAGTTTCTTGCCTGGCTTACAGAAGCTGAAACAACTGCCAATGTCTCATCCTACAGGATGCTACCCGTCCGGAAAGGCTCCTAGAAGACTCCAAGGGAGTAAAAGAGCTGATGAAACAATGGCAAGTAAGTCAGGCATTTCCGCTTTAGCACTCTTGTGGATCCACTTGAACAATTCTCAGCATTTGTACTTGT
+
11AAAAFAFFFFCGGGCGGGFGGFHHHHDAGHHH1FCGHAFHHGHGEF/0FGGFGHFHCFGHGHFHBGHHGHHHGGHHHFHHHHF1GGHFHHCFHHCFHHHHHHGHHHHHHHFH0GGHHFHHGGE//>EFGGGE/<FCFFD11B1BFCFHGGCCFEA01FD1?GFFF?GBGHHHHHDFGH01>>FGH>GGDHBGHHGHHCCGCGHHHFGHFHFHGG.0:C:::FG09FGGGFFGGGCFFBFBFFB09CFG0
@M05620:37:000000000-D9766:1:1101:16933:2948 1:N:0:28
GAGGCTGCTTTGGAAGAAACTCATAGATTACTGCAACAGTTCCCCCTGGACCTGGAAAAGTTTCTTGCCTGGCTTACAGAAGCTGAAACAACTGCGAATGTCTCACCCTCACGGCTGTGCCCCGAACGGAAAGGCTAAGCACCAGCTCCAAGAGGGTGTCCGCACTGCTGACCCAATGGCGCGTAAGATCGGCCTTTCCGCTTTGGCACTCTTGTGGAACCCTTTAACCAATTAACAGCCTTTGTGAAAGT
+
A>>AAAFABF@FCFGGC1A1A1A3BGGBBFGFFBGFFBGEDHHFHGGECFEB0BFFFHFFG2FHAF1BGFFGEFAHHEBAEBFFBGHFHE>E10E/>/EG12F2E1B0/?0/?////00>FH/</><?CEA?00/111@01@/00/1?1?1<00/?/<<>1><-<-/000=/<CC./</C-.;-;9C000..-.;/0;9CA...9//90/://;//-9/9-;-////;;FAF/;/9;/9-9///B99////
@M05620:37:000000000-D9766:1:1101:21147:2949 1:N:0:28
GAGGCTGCTTTGGAAGAAACTCATAGATTACTGCAACAGTTCCCCCTGGACCTGGAAAAGTTTCTTGCCTGGCTTACAGAAGCTGAAACAACTGCCAATGTTTCCTCCTCCCGGCTGCTAGGCAAACGGAAAAGCACCTAGCCAACTAAACAAGAGTCAAAACACTGATGAACAAATGGCCCATACGTCCGGCCTTTCCGCTTTAGCACTCTTGTAACTCACCATGCACAATTCTCATCATTTGTACTTGT
+
BBBBBBFBFFFFGGGGGGGGGFHFHHFHHHHHHHHHHHHHHHHHHGGGHEGHHHH2FGHHFGHHHHGHHHGHHHHGHHHHHHHHHHGHHFHHHHHHB@GGG4B@44EG?2F11>/>EGHH40B300??////23B22?B2?G222?222222/@202@1?11?/?1?F1111?<F0>=10<>.><>00<<C@@-;CHHB;D?EA:0:::C/C0000000;0/90;0/0CF/C9FF00000;;FB0BB009;
@M05620:37:000000000-D9766:1:1101:13855:2980 1:N:0:28
GAGGCTGCTTTGGCAGAAACTCATAGATTACTGCAACAGTTCCCCCTGGACCTGGAAAAGTTTCTTGCCTGGCTTACAGAAGCTGAAACAACTGCCAATGTCTACTCCTGCCGACTGGTAACCGAAGGGTAAGGCAACTCTCCGACTCAACGAGAGTGCCCGTGCTGCTGACCCAATGGAGCGAACGAGCGGCCTTTCCGCTTTCGCACTCTTGTAGCTCAACTTGCCCAATTATCAGCATTTGTAATTGT
+
AAAAAAFAFFDFG4BEAG4GGGHHHHGGFBGGGG44CGHHHHHHHGGGHFHHHHGBFGHHBGGHHGFGHHHGHHHGHFGGFGHHHHDFHG??BGGH3FBGFDGHH4BB33BBE/>EA/B4433//>/?/0BB?2B0B?2B3FG/>>/?C2@//??A11?1?.-<>.=1<1></<GHBH/</<<--:;..;;?D9.9BC0CD.DFFG?.;D/FFB////;9/;;//9//;BABBBBB/;FBFFFFFFF9FF/
@M05620:37:000000000-D9766:1:1101:20928:2995 1:N:0:28
AGTGCCAGCTCTCAATCGCACAGGGGACCCAGGGCCTGGCCCCTCCATCCAGAAAACCTATGACCTCACCCGCTACCTGGAGCACCAACTCCGCAGCTTGGCTGGGACCTATGTGAGTATCCAGCGTAGGAATCTGGGAGTTGGGGAGGAGTGAGGAGTTGGGGAAAGACAGTCCTAACCGTGGAGGGTTCTGGTAAATGATGGGGTGAGGAGGGGCTCTTTGGCTCCCACCAGTCCCCCTGTCTGGTCTA
+
A3>>AFDFBFFFFGGGFGGGGGFGGCGGEGHHG2EGGEHHHHGHGGHHGHHHHHGHHGHGHHHHHHHHHHHGGGGGHHHGHHHHG1GHGHHHGGFGGHHHGGHGGGHHGHHHHFFHGHHHHHHGHGGGGGHHHHHHHHHGGHHHGGGGGGFGHHHHHGHHHHGGGGHHHHHHHHHHHHHHGGGGGGGGCFFGGGGGGGGGGGGGGGFFFFFFFFFFFFFFFFFFFFFFFFFFFFFFFFFFFFFFFFFFFFB
@M05620:37:000000000-D9766:1:1101:15051:3067 1:N:0:28
AGTGCCAGCTCTCAATCGCACAGGGGACCCAGGGCCTGGCCCCTCCATCCAGAAAACCTATGACCTCACCCGCTACCTGGAGCACCAACTCCGCAGCTTGGAGGGGACCTATGTGAGTATCCAGCGTATGAATCTGGGAGTTGGGGAGGAGCGAGGAGTTGGGGAGAGACAGTCCTAACCGTGGAGGGTTCTGGTAAATGATAGGGTGAGGAGGGGCTCTCTGGCGCCCACCAGTCCCCCTGTCTGGTCTT
+
>>>AAFFFBFFFGFGGGFFGGGHCFEGGGG2FFFEEFFGGFGG1EFGHFF3GFHCH3A3BGHFGGFH3B?1>E>EEH3FFGGHGGFBFECGHFGGGGF3B/33<>B//?B?G1?B21F2FH2>@G/?//?111?G110</C<1<>-.--.<.-----.=/;/A-.-..;F/C9C0000=FGAC9.99A9.;F/B/;F///;//;B./999.9..;;-BF//;B//-;-;A9DAF/B/99;-AFFF//B///
@M05620:37:000000000-D9766:1:1101:15545:3088 1:N:0:28
GAGGCTGCTTTGGAAGAAACTCATAGATTACTGCAACAGTTCCCCCTGGACCTGGAAAAGTTTCTTGCCTGGCTTACAGAAGCTGAAACAACTGCCACTGTCTCATCCTACAGGCTGCTACCCGTCAGGAAAGGCACATAGCCGACTCCAGGGGCGTAAACAAGCTGATGAAACAATGGCCAGTAAGTCAGGCATTTCCGCTTTAGCACTCTTGTGACTCCAATTGAACAATTCGCAGCATTTGTACTTGT
+
ABBBCCFCFFFFGGGGGGGGGGHHHHHHHHHHHHHHHHHGHHHHHGGGHHHHHHH2GHHHGHHHHHHHHHHHHHHHHHHHHHHHHHHHHHGHHHHHH3BFB3BE4D3GB43@3B1?BFCE?2BE?/EECF23?0/002B?F22/CDB/2222/<//>-.F11<>GGH0DFHF00<C0<C//0<:G0C:<0;:G.C:;CC.C;;AC90;0:BFB0900;;0;0:;090;00;FBF.DDFAA0;B0BB00;9:
@M05620:37:000000000-D9766:1:1101:12905:3105 1:N:0:28
AGTGCCAGCTCTCAATCGCACAGGGGACCCATGGCCTGGCCCCTCCATCCAGAAAACCTATGACCTCACCCGCTACCTGGAGCACCAACTCCGCCGCTTGTCTGGTCCTTCTGGGTGCTTCCCGCGTGGGAATCCTCGTGGTGGGGTGCAGGGGGGTGTAGGGGCTGGTGAGTCCTAACCGTGGAGGGCTCGGGTTACTGCTTTGGCACGGAGGTGCTTTTTGTCTCACACTTGTCCGCATGTCTGCTCGT
+
>1>AAFD@1CFFGGGGGGG1E0B0FFGAEE00B0BF1FGFCGG/EEB1DB1B101B0E01BADDGHH1F00>EG/EG1FGHHHHGHHHGE1FEE//>>EF0FG1B<1B1211B100?/11BG0C//</>/?G01111.<..<.><-.-.<<.A--;-9-//;-A----/-;9/;////-;--;-;;A-------A--//;/;//9;///----;-;//////--////BF////;B9-@-;-;/;//;/--
@M05620:37:000000000-D9766:1:1101:13059:3121 1:N:0:28
ACCACACCTTCTACAATGAGCTGCGTGTGGCTCCCGAGGAGCACCCCGTGCTGCTGACCGAGGCCCCCCTGAACCCCAAGGCCAACCGCGAGAAGATGACGCCGGGTACTTCCTCTGTACTCCGCCTCGGTCCCTCCTCGCCCCTCCGGGCTGCGCCGTTGCTCCCCGTTTCTCTCTTCTGCCGTTTTCCGTCGGTTTCCCTTCGATGACCTGCGTCTCCCTTGGTCCTCTGCGGGCCCTCGCTCGGTCGA
+
BBBBBBBAFFFFGGGGGGGBGBHFGEGECFHHHGFG?EGGFHHGHGGGEGEEEGAGHHF?EE?GGGGEGEFHGHHGGGGHGHHHGFGGGG@F?AFCGGF2/?ACDA.<1<1111111>000=/.<?D...;;:.0:./;.--.-....-;--.9-9;-;...9//;.-..;/BB//9;/BB//-:./://./.9>-.;//;BB.../9////..-.;A.B/9/99/;B/;///9;@-;-..;-.9;DAA-9
@M05620:37:000000000-D9766:1:1101:10814:3163 1:N:0:28
ACCACACCTTCTACAATGAGCTGCGTGTGGCTCCCGAGGAGCACCCCGTGCTGCTGACCGAGGCCCCCCTGAACCCCAAGGCCAACCGCGAGAAGATGAACCCAGGTGCGTGGCCCGCTACCTCTTCTGGTGGCCGCCTCCCTCCTTCCTGGCCTCCCGGCGCTGCGCCCTTTCTCACTGGTTCTCTCTTCTGCCGTTTTCCGTAGGACTCTCTTCTCTGACCTGCGTCTCCTTTGGAACTCTGCCGGTTC
+
AAAABBABFFFFGGGGFGFGGGHGGGGFHDHHHGGAAEGFGHHHHGGGEEGGHFHHHHHGGGGGGGGGGGGHHHHGGGGHGHHHHGGGGFCGGGHHHF2GHHGFE/FF1/?E?CGGFGG-@GHHHHGGDFHH.GG-DCDGEEFG;;FFFFBGGGGFG9A---;=FFFFFFFFBFFFBFFFFFFFFBF;;BFFBBFFDF/9/;9F9;A/B/BFFFFFFFFF/B;9B.@;@DFFFFFFFBBFFFFFF/9-D?A
@M05620:37:000000000-D9766:1:1101:20515:3164 1:N:0:28
ACCACACCTTCTACAATGAGCTGCGTGTGGCTCCCGAGGAGCACCCCGTGCTGCTGACCGAGGCCCCCCTGAACCCCAAGGCCAACCGCGAGAAGATGACGCCGGCTCCGTCTTCTGCCGTCCCCCTCCCTCCTTCCTCGCCTCCCGGGGCTGCGCCCTTTCTCACTGGTTCTCTCTTCTGCCGTTTTCCGTCGGTCTCTCTTCTCTGACCTGCGTCTCCTTTGGCCCTCTGCTGGCTCTCGATCGTCCGA
+
CCCCCCCCFFFFGGGGGGGGGGHHGFGGHGHHHGGGGGGGGHHHHGGGEFGGFHHHFHHGGGFGGGGGGGGHHHHGGGGHGHHHHGGGGGDGGGHHG2>2////>-<...<><CGH000-.<....::../::/00=00.:AD.CC.:--;C.E-9.;-/;00;0;00/B0;009B9B0B00;9.9F.00.0::--..;0:9;00;B00;/B/.:;-.9:BB00:B0;..;0099:.;0:0.9/.-/;.-.
@M05620:37:000000000-D9766:1:1101:12828:3165 1:N:0:28
ACCACACCTTCTACAATGCGCTGCGTGTGGCTCCCGAGGAGCACCCCGTGCTGCTGACCGAGGCCCCCCTGAACCCCAAGGCCAACCGCGCGAAGATGAGGCCCGGTACGTCTTCTGGTGTCCGCCTCCCTCCTTCCTGGCCTCGCGGCGCTGCGCCCTTTCTCACTGGTTCTCTCTTCTGCCGTTTTCCGTCGGACTCTCTTTTCTGACCTGCGTCTCCTTTGGCCCTCTGCAGGGTCTCGATCGGCCGA
+
AA3ABAA>CFFFFGGDBF4AEGGGCEGAA2FGGCFE?CG?EGHHHGG0AAEGEEHFHHG0EE?EFGGGGGFFHHHGGGGHGHHHHGGCGG/@/CCAGFFFHE/.>->-><<CCEDGH0DFGCBEC;AEC.;CFFHHGF0;AFGG.;-A@B?BBFBBF-;BF/9FFFFFFFFFFFFFFFFFFBBBADFE:BDFFB@@BBFFFFF/;/;BFFFFFFBDBDFFBFFFF/BEFFFFF/;A-;;;FF/;A=D-;@;
@M05620:37:000000000-D9766:1:1101:9951:3177 1:N:0:28
ACCACACCTTCTACAATGAGCTGCGTGCGGCTCCCGAGGAGCACCCCGTGCTGCTGACCGAGGCCCCCCTGAACCCCAAGGCCAACCGCGCGAAGATGCCCAGGTGAGTGGCCCGCTACCTCTTCTGGTGGCCGCCTCCCTCCTTCCTGGCCTCCCGGCGCTGCGCCCTTTCTCACTGGTTCTCTCTTCTGCCGTTTTCCGTAGGACTCTCTTCTCTGACCTGAGTCTCCTTTGGAACTCTGCAGGTTCTA
+
BBBABBB34BBDGFGFFG5BFGFHGFE22AA2A2BA2AEFDFHCAEE0AEEE5ECHHHG0>//>FGGGGG/B33?EE//?/??GHEA//B>B<C@/?F1CHFAFGFHGHHEFHHGGGCGHHHHHHHHHHHGHHGGGGGGGGGGGGGGGGGGGGGGGGC9;DFFFFFFFFFFFFFFFFFFFFFFFFFFF;;FFFFFFFFFFFFFBDBFFFFFFFFF;BF/FFFF/BFF/;/FFFEFFFFFFFFFFFFFFFFB
@M05620:37:000000000-D9766:1:1101:15697:3180 1:N:0:28
ACCACACCTTCTACAATGAGCTGCGTGTGGCTCCCGAGGAGCACCCCGTGCTGCTGACCGAGGCCCCCCTGAACCCCAAGGCCAACCGCGAGAAGATGAGGCCCGGTCCCTCTTCTGGTGTCCGCCTCCCTCCTTCCTGGCCTCGCGGCGCTGCGCCCTTTCTCACTGGTTCTCTCTTCTGCCGTTTTCCGTCGGACTCTCTTCTCTGACCTGCGTCTCCTTTGGCACTCTGCAGGGTCTCGATCGGCCGA
+
AABABBBBFFFFGGGGGGGEGCHGGEEBGEHHGGGGGGGGGHGHHGGGGGGGHHHHHHHGGGGGGGGGGGGFHFHGGGEHF?HHHFFEGG/>DDGHB2??2C//>/>/><FGGHHHF<>G.CGDD..E..<CECGH/;0CFCCG.:99A-AGFFFFF9;BFBBFFFBFBFFFFFFFFFFFFFFFD.BEF/AF.;;-@-FFEFFFFFF/B/FFFFFFAFFFF/BFF//;9FFBF99A-.;;BBBFF=?9.99
@M05620:37:000000000-D9766:1:1101:13406:3208 1:N:0:28
ACCACACGCTCTACAATGGAAATCTTCAGGTGCTCGATACGAATAACCCCCGACTGACCTCCAGACACCGCCCACCCTCTTGAACCCTGTCTCCTGTTGGCAATGTACCGAGTTTTGTTCTCACGTGTCGGACGCTGGTCGTTGGGTCGGCGTGCGGCGTTGGTGAACGCCCTTACTACCCGTGGCGGGTTCTGGAAACTGATGGGGAGCGGCGGGGCTCTTTGTCGCCACCCATACCCCCTGTCTGGTCT
+
A1>AAAA1>>>AFF1FGGG1F1BAG3A31B11BBAA0B00/B//B1B1BB/A/AAEBAG1BAB11B0BF?E/>E/B?/?F112BB??00BBF2B1F1B1/<F1B12>B2//<//1B000B2221<0/@<//>///?/>01--.00-./<--::@.A@----:;9C090.;-@=////;:--;-9>-99@---9B//9//;9///;-9---;9;@--=-99FF///9--9--A--9/-/;9---//99////
@M05620:37:000000000-D9766:1:1101:22535:3210 1:N:0:28
AGTGCCAGCTCTCAATCGCACAGGGGACCCAGGGCCTGGCCCCTCCATCCAGAAAACCTATGACCTCACCCGCTACCTGGAGCACCAACTCCGCAGCTTGGCTGGGACCTATGTGAGTATCCAGCGTAGGAATCTGGGAGTTGGGGAGGAGTGAGGAGTTGGGGAAAGACAGTCCTAACCGTGGAGGGTTCTGGTAAATGATGGGGTGAGGAGGGGCTCTTTGGCTCCCACCAGTCCCCCTGTCTGGTCTA
+
>A1>AFFFAFFFG1GFGFFAEEGEFEAFGGHEABFEGFHGFHEHGGGGFHHGHFHGHGHHHFFHHFFGGHHGG>EEHHFHBBGGHH0?EGHFAECEEH1FEHHGGGHHGHHHHHHHHHHHHHHHGGGGGGHHHHHHHH<FGHHHGGACGCCFHDGHCFHHHHGGEAHHHHHHHHHHHFHHGGGGBGGGGGGGGGGFGGGGGGGGGGB@FFFFFF@@@@FFFFFFFFFFFFFFFFFFFFFF@FFFFFFFFFB
@M05620:37:000000000-D9766:1:1101:17347:3223 1:N:0:28
AGTGCCAGCTCTCAATCGCACAGGGGACCCAGGGCCTGGCCCCTCCATCCAGAAAACCTATGACCTCACCCGCTACCTGGAGCACCAACTCCGCAGCTTGGCTGGGACCTATGTGAGTATCCAGCGTAGGAATCTGGGAGTTGGGGAGGAGTGAGGAGTTGGGGAAAGACAGTCCTAACCGTGGAGGGTTCTGGTAAATGATGGGGTGAGGAGGGGCTCTTTGGCTCCCACCAGTCCCCCTGTCTGGTCTA
+
ABAABFFFBFFFGGGGFGGGGGHGGGGGEGHHGGGFFFHGHHGHGGHHHGHHGGHHHGHHHHHHHHHHHHHGGEFGHGHHFGHHHHHCGFHGEAEEEGHFGGHGGGHHGHGHHHHHHHHHHHHHHGGGGGEHGHHHHHHFGHHHGGEGGGAFGGHHCGHHHHGGGGHGHHHHHHHHHHGHGGEGDGGGCFFGGGFGGGGFGGGGGG?DFFFFFFFFFDFFFFFFFFFFFFFFFFFFFFFFFFFFFFFFFFF
@M05620:37:000000000-D9766:1:1101:19273:3249 1:N:0:28
ACCACACCTTCTACAATGAGCTGCGTGTGGCTCCCGAGGAGCACCCCGTGCTGCTGACCGAGGCCCCCCTGAACCCCAAGGCCAACCGCGAGAAGATGAGCCCCGCTACCTCTTCTGGTGGCTGTCTCCCTGCTTCCTGCCCTCCCGCCTCTGCTCCCGGTCTCACTCGTTCTCTCTTTTGCCGTCTTCCCTGCGGCTCTCTTCTCTGACCTGATTCTCCTCTTGCACTCTGCATGGTCTTGATCGGCAGC
+
ABBBBBBBFFFFGGGGGGGGGGHHGFGGHGHHHGGGGGGGGHHHHGGGEFGGHHHHHHHGGGGGGGGGGGGHHHHGGGGHGHHHGGGGGGGGGGHHHHHF2?FGG/A/>0F11<F1F1G<.C...000<<C0./00=:0/;CHHG..--..90;0;FG.-9-.90;00..;.;FGF////;//9A-;.//.;/.9--;.;F9/99/9///;F.////////.9/;//9/9/////;.9://///;;;--9.
@M05620:37:000000000-D9766:1:1101:19071:3254 1:N:0:28
ACCACACCTTCTACAATGAGCTGCGTGTGGCTCCCGAGGAGCACCCCGTGCTGCTGACCGAGGCCCCCCTGAACCCCAAGGCCAACCGCGAGAAGATGAACCCAGGTGCGTGGCCCGCTACCTCTTCTGGTGGCCGCCTCCCTCCTTCCTGGCCTCCCGGCGCTGCGCCCTTTCTCACTGGTTCTCTCTTCTGCCGTTTTCCGTAGGACTCTCTTCTCTGACCTGCGTCTCCTTTGGAACTCTGCAGGTTC
+
AAA?AABBFFFFGGGGFGGFGBHCE2AEGDGHBFGEFGGGGHHHHGGGFEGGHHGHHHHGCEEGGDGGGGGCFEGGGGAGC/GHGGDEDGGCCGCHDGB1FHGEFEGF1AFE?@HHCGGCGHHHHHHHHHHGGGHGGGFGHGFGGGGGFFGFG?FGEGGG?GBBBFBBFB;FFFFFFFFFFBFFBFFFFFFFFFF?DFFFFFABA9.BBFFFFFFFFFFB;BFB9.9ABFFFFFFBFBBFBFFFF/9A9F/
@M05620:37:000000000-D9766:1:1101:22762:3310 1:N:0:28
ACCACACCTTCTACAATGAGCTGCGTGTGGCTCCCGAGGAGCACCCCGTGCTGCTGACCGAGGCCCCCCTGAACCCCAAGGCCAACCGCGAGAAGATGAACCCAGGTGCGTGGCCCGCTACCTCTTCTGGTGGCCGCCTCCCTCCTTCCTGGCCTCCCGGCGCTGCGCCCTTTCTCACTGGTTCTCTCTTCTGCCGTTTTCCGTAGGACTCTCTTCTCTGACCTGCGTCTCCTTTGGAACTCTGCCGGTTC
+
AAA1AAAAFFFFGGGGFGGGG1GBEAAB0AGHCFGGGGGGFHHHHGGGEFGGGHGGHHHGEGGGG?EGGGGGHFHGGGFHEEHHHG?/CGC@/CCGDDF1?GGFHGHHFGGGGGHHGGG-CHHHHHHHHHHHGHHGCGGGHGGGFGGGGGGFGFGGGGGGGG@@@F?@F@@FFFFFFFFFFFFFFFFBFFFFFFF@AFFFFFFFFFFFFFFFFFFFFFFF/BFFFE@F@FFFFFFFFFFFFFFFF/@@@F-
@M05620:37:000000000-D9766:1:1101:22906:3354 1:N:0:28
ACCACACCTTCTACAATGAGCTGCGTGTGGCTCCCGAGGAGCACCCCGTGCTGCTGACCGAGGCCCCCCTGAACCCCAAGGCCAACCGCGAGAAGATGCCCAGGTGAGTGGCCCGCTACCTCTTCTGGTGGCCGCCTCCCTCCTTCCTGGCCTCCCGGAGCTGCGCCCTTTCTCACTGGTTCTCTCTTCTGCCGTTTTCCGTAGGACTCTCTTCTCTGACCTGAGTCTCCTTTTGAACTCTGCAGGTTCTA
+
BBBBBBABFFFFGGGGGGGDFFHHGEEEDGHHGGGGGGGFEHHHHGGGGGGGHHHHHHHGGGGGGGGGGGGHHHHGGGGHGHHHEFGCGGDGGGHHHHHHHGCG111FFDFEHHFGGGGHHHGHGH0GGFD<G@CGGDHGHHGHHFGGBFFGGGGG.B-A@FBFBCFFFFFFFFFFFFFBFFFFFFFFFFFFFFFFFFFFBBFAFBFFFFFFFFFFF/9FFFBF./;BFFFFF/B9FBFFF//BBF9FFF/
@M05620:37:000000000-D9766:1:1101:21759:3392 1:N:0:28
ACCACACCTTCTACAATGAGCTGCGTGTGGCTCCCGAGGAGCACCCCGTGCTGCTGACCGAGGCCCCCCTGAACCCCAAGGCCAACCGCGAGAAGATGAACCCAGGTGCGTGGCCCGCTCCCTCTTCTGGTGGCCGCCTCCCTCCTTCCTGGCCTCCCGGCGCTGCGCCCTTTCTCACTGGTTCTCTCTTCTGCCGTTTTCCGTAGGACTCTCTTCTCTGCCCTGCGTCTCCTTTGGAACTCTGCAGGTTC
+
BBBBBBBBFFFFGGGGGGGGGBHCGAEB4EHGFGGEDGGGFHHHHGGGGEGGGHGHHHHGGGGGGGGGGGGHGHHGGGGHGGHHHGGEFGGG@GHGGFFHGGGCGGHGFFGGGGHHGGG-CFHHHHHHHHFHFHHGGGGGGFGGGGGGGGGGGGGGGGGGGFDDFFFFFFFFFFFFFFFFFFFFFFFBFFFFFFFBADFFFFFF9AFFFFFFEFFFFFFF/BAFFEFFFFFFFFFFFFFFFFFFF/;AAF/
@M05620:37:000000000-D9766:1:1101:22687:3408 1:N:0:28
AGTGCCAGCTCTCAATCGCACAGGGGACCCAGGGCCTGGCCCCTCCATCCAGAAAACCTATGACCTCACCCGCTACCTGGAGCACCAACTCCGCAGCTTGGCTGGGACCTATGTGAGTATCCAGCGTAGGAATCTGGGAGTTGGGGAGGAGTGAGGAGTTGGGGAAAGACAGTCCTAACCGTGGAGGGTTCTGGTAAATGATGGGGTGAGGAGGGGCTCTTTGGCTCCCACCAGTCCCCCTGTCTGGTCTA
+
>AAABFFFBFFFGGGGGGGFG?GHGGGGGG2FGEFGGGHGGHGFGGGHHHGHHHHGHGHHHHGHHHHFHHHGGGEEHHHHHHHHHHHHGGHHGGGGGHFGGHHGDFEGFHBFGHBHHHHHHHHHFCEGGGHHFHHFHHHEGHHHFCGGGGGGHBDGGDGGFHGCFDGGFHHHHHHHHCGHGDA?AEDGEAFGGGF0F0FFFGGGGGDF.AFFDDAADDFFFFFFFFFFAFFFFFFFFFFFFFFFFFEFFB/
@M05620:37:000000000-D9766:1:1101:14413:3412 1:N:0:28
ACCACACCTTCTACAATGAGCTGCGTGTGGCTCCCGAGGAGCACCCCGTGCTGCTGACCGAGGCCCCCCTGAACCCCAAGGCCAACCGCGAGAAGATGAGGCCGGGTACGTCTTCTGGTGTCCGCCTCCCTCCTTCCTGGCCTCTCGGCGCTGCGCCCTTTCTCACTGTTTCTCTCTTCTGCCGTTTTCCGTCGGACTCTCTTCTCTGACCTGCGTCTCCTTTGGCCCTCTGCGGGACCTCGCTCGGTCGA
+
CCCCCCCAFFFFGGGGGGGGGGHHGGGBAEHHHFFFCFGGDHGHHGGEGEGGGHGHHHGEGECFGGGGGGGHGHHGGGGHGHHHHGGGGG<CGGHGHH222///<<?/<.<><<<<F110>G0CD..<../;E/:C:00/.;0.:;.::@B-@E-@9-;B:0BFFF0:0;FFFFFFFBBFBFB9A.BFFFA0;D---@FB0FF0000:90BF/F;;-99B0;00B9BEFFFFB-:9--.:BE-.9C-..-;
@M05620:37:000000000-D9766:1:1101:10931:3415 1:N:0:28
ACCACACCTTCTACAATGAGCTGCGTGTGGCTCCCGAGGAGCACCCCGCGCGGCTGACCGAGGCCCCCCTGACCCCCAAGGCCACCCGCGAGGAGGTGAGGCCCGCTACCTCTTCTGGTGGCCGCCTCCCTCCTTCCTGGCCTCCCGGAGCTGCGCCCTTTCTCACTGGTTCTCTCTTCTGCCGTTCGCCTTCGGACTCTCTTCGCTGACCTGAGGCTCCTTTGGCACTCTGCAGGTTCTAGATCGGCAGA
+
>>>>A4A>BFFFGGGGGGGGGDHFEGGEAAFGFAFE2EG2EGCFGG0F?E?00>/>FGEE/>/EF/E/EEFB0B0?CD?GFCGH/FFDG/A<--..>.0<<C.<<<-A@:0:0;;C:G0/.:GB?:CACE9/CBCBF009A.0;9.9-9;-9:B--;9@B/;//B:/B.;F/9///:;BFF99@....9:../...--//;B/B..:A.9//;/9.;9A.9//;//;BF////;/.ABFF//B9BED-9;.
@M05620:37:000000000-D9766:1:1101:10915:3424 1:N:0:28
ACCACACGTTCTACAATGCGCTGCGTGCGGCTCGCGAGGAGCACCCCTCGCTGCTGACCAAGGCCCCCCTGAACCCCAAGGCCAACCGCGCGAAGATGAGGCCGGGTCCTTCTTCTGTTTTCCGCCTCCGTCCTTCCTTGCCTCGCTGGGCTGCGCCCTTTCTCACTGGTTCTCTCTTCTGCCGTTTTCCGTCGGACTCTCTTCTCTGACCTGCGTCTCCTTTGGTCCTCTGCGGGCCCTCGCTCGGTCGA
+
A>AAAAA>1BCAGGGCEGGGGCGGGAE00AEA//AA/AEAAGHHHGG/EEEA?FFGHHF1/B/GHGGGG@/CGFHGG?CHCGHHHGGCGG<@/@C.1>DFHG<-<<<-C<=;0G0;:0;0;<CCG.;E..;C:9;;F9;;99BF.;..-99CAA@;B-;FF//;9BBF-BFFFFFFFFFFBB/@:-BA/9;BA@-99@FFFFE/9/9:/9B9BA@A@FFFFFFFF9BFB/B/99-9--9;9>-;9?@9;9@
@M05620:37:000000000-D9766:1:1101:14182:3459 1:N:0:28
ACCACACCTTCTACAATGAGCTGCGTGTGGCTCCCGAGGAGCACCCCGTGCTGCTGACCGAGGCCCCCCTGAACCCCAAGGCCAACCGCGAGAAGATGAACCCAGGTGCGTGGCCCGCTCCCTCTTCTGGTGGCCGCCTCCCTCATTCCTGGCCTCCCGGCGATGCGCCCTTTCTCACTGGTTCTCTCTTCTGCCGTTTTCCGTAGGACTCTCTTCTCTGCCATGCGTCTCCTTTGGAACTCTGCGGGTTC
+
AAABBAA>BCCFGFGFFGAFFGHHEEFAAEGGHEFA2EE?EHHHHGGEEAEEFEEHHHHCGECGFGEGGGEHHHGGGGGHGHHEGGGGGC>CCGHBDGHHHHA/?FGF?CFEGG0>C<CCGGHGHE<DHHHFGHGGCC.DGEFG;;BFFGGGGGGGG.=B@G--;DBFFBBFFFFFFFFFFFFFFFF/;BFFFFBBADFFF9AF.;DFFFFFFFFFF9BFBF/;B/;.;9;FFFFFFFFFFFFFE-;9;E.
@M05620:37:000000000-D9766:1:1101:22726:3473 1:N:0:28
GAGGCTGCTTTGGAAGAAACTCATAGATTACTGCAACAGTTCCCCCTGGACCTGGACAAGTTTCTTGCCTGGCTTACAGAAGCTGAAACAACTCCCACTGTCTGCTCCTCACAACTACTGGCCGTGAGAAAAGGCCAATCGACGAATACACGGGAGTAAACAAGCTGATGAAAGACTGGCACGTACGCTTGACCTTTCCGCTTTAGCACACTTAAGAATTCTCATGACCACTTCTCAGCATTTGTAATTGT
+
A1>>AAF11B@DCBFFFGABABAFEGH3AG1DF1AGBGGDEGGBGGC/AF0BBFEB0B0BDGFHEGB1BAAFGHGFHFGFHHHGFFHGHFFHH1F/BBBBBBG1BB1B@F1/11/11@111?0///?<1>1BF///<?10/0/><B/?1@1?<C?C??FGH1>>.<1<1=<>=1001<<CC0<<CAC...:.0000000;.:.9B0B00/.900000;000;9090B/:/.;09B000/;BFF/9BFF/9/
@M05620:37:000000000-D9766:1:1101:18882:3476 1:N:0:28
ACCACACCTTCTACAATGAGCTGCGTGTGGCTCCCGAGGAGCACCCCTTGCTGCTGACCAAGGCCCCCCTGAACCCCAAGGCCAACCGCGCGAAGATGCCCAGGGGGGTGGCCCGCTTCCTCTTCTGGTGGCCGCCTCCCTCCTTCCTGGCCTCCCCGGGCTTCCCCCTTTCCTCCTGGTTTTCTCTTTCGCCGTTTTTCGTTGGGCTCCCTTCTTTGGCCTGGGTCCCCTTTGGAACCCTGCCGGGTCTT
+
AAAABBB>4BBDGFBGGG5BGGHHGEGAAAGBBABE?EAEAGDGHGG1BBFHEHGHHHH3B1AFHGGGG@FF3GHFGEEHGHGHHGGGEE/>CCG/FG1GH1/?///-999.AE---.;B//;F/;/;/.:.;--9..;A..ABF/;9/;.A/.AE.;--9-../.;A-;B/////./;/;..///9;//9.;9-;FF.;-./..-:...9.;.;9////;/...9...;.;F/9/:/..;...-@-;-:/
@M05620:37:000000000-D9766:1:1101:13399:3491 1:N:0:28
ACCACACCTTCTACAATGAGCTGCGTGTGGCTCCCGAGGAGCACCCCGTGCTGCTGACCGAGGCCCCCCTGAACCCCAAGGCCAACCGCGAGAAGATGAACCCAGGTGCGTGGCCCGCTCCCTCTTGTGGTGGCCGCCTCCCTCTTTCCTGGCCTCCCAGCGCTGCGCCCTTTCTCACTGGTTCTCTCTTCTGCCGTTTTCCGTGCGACTCTCTTCTCTGCCGTGCGTCTCCTTTGGAACTCTGCGGGTTC
+
ABBBBBBBFFFFGGGCGGGGGGHHGEGGHGHHHGGGGGGGGHGHHGGGFEFGHHHHHHHGGGGGGGGGGGGHHHHGGGGHGHHHHGGGGGGGGGHHHHFFHG//?FC?1></-@0>@@<@.EHFFH0=<EC:A.G:-;:C.CFB/0;;9909.CBFE./=C--.;D>F.-B/FFFF//9B./;BFFF//;:/://-AD/AB/9B..;.;BFFF/BFF/:/;B-.;.9ED../;BBFFFBFF/9FF9@;-A9
@M05620:37:000000000-D9766:1:1101:16586:3507 1:N:0:28
ACCACACCTTCTACAATGAGCTGCGTGTGGCTCCCGAGGAGCACCCCGTGCTGCTGACCGAGGCCCCCCTGAACCCCAAGGCCAACCGCGAGAAGATGAGGCCCGCTACCTCTTCTGGTGGCCGCCTCCCTCCTTCCTGGCCTCCCGGCGCTGCGCCCTTTCTCACTGGTTCTCTCTTCTGCCGTTTTCCGTCGGACTCTCTTCTCTGACCTGCGTCTCCTTTGGCACTCTGCAGGTTCTCGATCGGCAGA
+
AAAAAAAAFFFFGGGGGGGBG1GEEEEAAEGHCGGGGGGGGHHHHGGGFGGGHHHHHHHGGGGGGGGGGGGGHHHGGGGHEGHGHGGEGGGGGGCFFFHHHGGGG>>CGFHHHHHHGGHH?GHGCCCGHGHHGHHHHFHHHHHHGGG@-@AGGGGGF@@FFFFFFFFFFBFFFFFFFFFFBFF@ABFFFFFF-@@@@@FFFFFFFFFFFFFFFE@F@FFFFFFFBFFFFFFFFFF?FFFF/AFFF@B@<?-
@M05620:37:000000000-D9766:1:1101:9958:3515 1:N:0:28
GAGGCTGCTTTGGAAGAAACTCATAGATTACTGCAACAGTTCCCCCTGGACCTGGACAAGTTTCTTGCCTGGCTTACAGAAGCTGAAACAACTGCCAATGTCTCATCCTACAGGATGCTACCCGTAAGGAAAGTCTCCTAGAAGACTACAAGTGAGTAAAAAAGCTGAGGAAACAATGGCAAGTAAGTCAGGCATTTCCACTTTAGCACTCTGGTGAATCAAAGTAAACAATTCTCTGCATTTGTACATGT
+
11AA>ACAFBBDFBBBGA1GFG1GAFFGHH1DFGCHEABAFDDBFEAFEFBBGGAB010FBFGDFDDABB1ABBF111BA11@BB1FFBB/>FGBFBBF1B22@@@BB@@@BBBB11BBB1BB?/>/01B0<<B22BB<<B1B1BB1BBB1111>B1>FG>1//@F<F0/1<??0?1110><.<=111>1<>0.100=<0<<00=00<<0<D000/000:0;00<0;::0=0<<00000900;0;;;0;;0
@M05620:37:000000000-D9766:1:1101:15002:3552 1:N:0:28
GAGGCTGCTTTGGAAGAAACTCATAGATTACTGCAACAGTTCCCCCTGGACCTGGAAAAGTTTCTTGCCTGGCTTACAGAAGCTGAAACAACTGCCAATGACTAATCCACCCGGATGCTACACGTCCGGAAAGACTACGAGGCGACGAAAAAGGCGGAAAAACACTGCTAATCAAATGGGTAGTAGGCACGGCAATTCCACTTTAGCACTATTGTAACTCCCCCTGCCAACTTTACAGCCAATGTACATGT
+
AABABAFBFFFFGGGGFEGBFCEDDH5DAGHHHGHHBEGBGHGDGGGFGEGFGCG23GCF3BFHADABFA3FGFHHHHHEHFHHEHGFHBFGBEF33B3@33FF3@@D331?/>>//0BB330/B?FE//>/000110//B/<///<<@<-0.<<-----:.;..0;:0000;;CB;00./0.900;00;.A;9-90000//9//9/;/:9/;9///;//9...-.9.;/.////9///.../;//9///;
@M05620:37:000000000-D9766:1:1101:14749:3569 1:N:0:28
GAGGCTGCTTTGGAAGACACACCTTGATAACTGCACCCGCACCCCCTGTCCGTGTAACCGTTTCTTTCCTGGCTGACAGAAGCTTCAACTACTGCCCATGTCTCCTCCTCCCGGCTGCTCCCCGTCCGGAAAGGCTCCTCGCCGCCTCCACGGGCGTCCACGCGCTGCTGACCCAATGGCCCGTACGTCCGGCCTTTCCGCTTTAGCACTCTTGTGGCTCCCCTTGCACAATTCTCAGCATTTGTCATTGT
+
A1>AAAFAFFFFGFGGG1BB1AE011BA3DBFFG1FHG00//AEEG/B1BGAABFG22FEBE0ADDF2BGHHHF/0BFGBGGH11B@BF2BB1BBBGBBBGHH21BBGHBGFG@EGGGGDHGGGGG?B</>CFGHHHGFHGGGG>>CGHHHGGG-A;;:CCCGGGGG?CFGFFBEGGGGG;E@@@F@FFF@@@=BFFFFFFFFF/BFFFFFFFF9BFAAFFF;BFFBFFFFFFFFFFFF/BFFFF9/;;F;
@M05620:37:000000000-D9766:1:1101:12644:3603 1:N:0:28
AGTGCCAGCTCTCCATCGCACAGGGGACCCAGGGCCTGGCCCCTCCATCCAGAAAACCTATGACCTCACCCGCCACCTGGAGCACCAACTCCGCAGCTTGGCTGGGACCTATGTGAGTATCCAGCGTAGGAATCTGGGAGTTGGGGAGGAGTGAGGAGTTGGGGAAAGACAGTCCTAACCGTGGAGGGTTCTGGTAAATGATGGGGTGAGGAGGGGCTCTTTGGCTCCCACCAGTCCCCCTGTCTGGTCTA
+
AA>>AFF@AFFFF4BFGFG2E2G4F22AAAFH2AEAAFHHAGEFGGHFGFHHEFG2GGHHBFDGH5FGHHHCE/>FHHFG21FGGH11EEH@/E/E>EBFAHHGGGGHGGHHHHGHGHHHHHHHHGGFGGHHHHHHHHCFGHHHGGCDGEEGHDGH<EFHFGGGE?GHGHHHHHHHGHHGGGGGEEGGGGGGGGFGGGGGGGGGGFFBFFFFFFBBBBFFFFFFEFFFFFFFFFFFFFFFBFFFFFFFFFB
@M05620:37:000000000-D9766:1:1101:15991:3614 1:N:0:28
AGTGCCAGCTCTCAATCGCACAGGGGACCCAGGGCCTGGCCCCTCCATCCAGAAAACCTATGACCTCACCCGCTACCTGGAGCACCAACTCCGCAGCTTGGCTGGGACCTATGTGAGTATCCAGCGTAGGAATCTGGGAGTTGGGGAGGAGTGAGGAGTTGGGGAAAGACAGTCCTAACCGTGGAGGGTTCTGGTAAATGATGGGGTGAGGAGGGGCTCTTTGGCTCCCACCAGTCCCCCTGTCTGGTCTA
+
ABAAAFFFAFFFGGGGGGGCGGGDDGGGGGCHEFGGGFHHHHGCEGHHGHFF3GFHHGHGHHHHHHHHHHHEE>EFHHFF2BGHHHGHGFHFEECEEC??AGGEGGGHGFHFGGHHHFGFHEGGCG?DGGHHHHHHHHGFA0FFGGEDDGDHHFGHCD/CGHGGGG.GFHHGHHHHGFHHGGEGGGGGGEFFGGCFBG0CFFGGGGFFEFFFFFFFA;EFFFFFF/BEF.FFFFB/FFFFFFBFFFFFFFB
@M05620:37:000000000-D9766:1:1101:11793:3626 1:N:0:28
ACCACACCTTCTACAATGAGCTGCGTGTGGCTCCCGAGGAGCACCCCGTGCTGCTGACCGAGGCCCCCCTGAACCCCAAGGCCAACCGCGAGAAGATGAGGCCCGCTACCTCTTCTACTGGCCGCCTCCCTCCTTCCTGGCCTCCCGGCGCTGCGCCCTTTCTCCCTGGTTCTCTCTTCTCCCGTTTTCCGTCGGCCTCTCTTCTCTGACCTGCGTCTCCTTTGGCACTCTGCAGGTTCTCGATCGGCCGA
+
AAA1A?AAFFFFFGG1FGG1E1BAEEEBCEGHBGGFGGGGGHHHHGGGFGGEHHHHHHHGGGCGGGGGGGGFHFHGGGGFEFHEHGGEGGGC/BGHHHFG0/?<A/>/<01FGDGH11=<1<F-A-AFE./;A;0;G<:/:GHHCE.?--;A:E9-A9@/BBBB/;B/9BBBF/:BBBBF/BB99;F-99-9----:-;/B//99B;9:FFFB?-A9-;FF//;/;/;F/BF///;-BF/;-B9A@9@---
@M05620:37:000000000-D9766:1:1101:22051:3630 1:N:0:28
GAGGCTGCTTTGGAAGAAACTCATAGATTACTGCAACAGTTCCCCCTGGACCTGGAAAAGTGTCTTGCCTGGCTTACAGAAGCTGAAACAACTGCCAATGATTCGACCTTCAAGGTGCTACCCGTATGGAAAGGCAACTCACCAAATCAAGGGGCGTAAAAACGCTGATGAAACAATGGAGTGTAAGTCAGGCATTTCCGCTTTAGCACTCTAATAATTCCAATTACACAATTCTCAGCATTTGTACTTGT
+
11>>A?C1BF3DCAFFC1B111133DDBFDBAF1B1A0F1DGA1FE?AAA000BCBAF0BB1DF2DABBA1AAB0GH1F1BFF1@FGFHCGEC>10@@GG12@2>2>>/111121B1112BFGE>>0B01B<B0/0B/B11101<?<11B11?//>>//.<1.><>.<<D0=0</.<0C<//<0=0;;;00:/.0::00;.A..0=B000/;000000;;909;000;;9.9F0;F00BFF0;99/:9/99
@M05620:37:000000000-D9766:1:1101:13329:3649 1:N:0:28
ACCACACCTTCTACAATGAGCTGCGTGTGGCTCCCGAGGAGCACCCCGTGCTGCTGACCGAGGCCCCCCTGAACCCCAAGGCCAACCGCGAGAAGATGAACCACGGTGCGTGGCCCGCTCCCTCTTCTGCTGGCCGCCTCCCTCCTTCCTGGCCTCCTGGCGCTGCGCCCTTTCTCACTGCTTCTCTTTTCTGCCGTTTTCCGTCGGACTCTCTTCTCTGCCGTGCGTCTCCTTTGGAACTCTGCCGGTTC
+
AA1AAAA>>CCF3FG13F11B1F1000A00ABFABA0A//AFHHCGGEEEFGEHGHHHGAEE?@GEGEGEGHCGEGGGGEFHFGHCEGGG/@CFHFF1GBGE0////?///.><<>@CC-<</CCGHHH0;GH?.ACG.CEEFGEFFGBFGBF9BFG//99A.99B--;=-FB9FFBBB//;:/B/9/9:BFFF/;-9/;B/-::-@@-@//99BFF/BBFF-9-;@-9-9;F///////9/;BB/;----
@M05620:37:000000000-D9766:1:1101:21828:3660 1:N:0:28
ACCACACCTTCTACAATGAGCTGCGTGTGGCTCCCGAGGAGCACCCCGTGCTGCTGACCGAGGCCCCCCTGAACCCCAAGGCCAACCGCGAGAAGATGATGCCCGCTACCTCTTCTGGTGGCCGCCTCCCTCCTTCCTGGCCTCCCGGAGCTGCGCCCTTTCTCACTGGTTCTCTCTTCTGCCGTTTTCCGTAGGACTCTCTTCTCTGACCTGAGTCTCCTTTGGAACTCTGCAGGTTCTAGATCGGCAGA
+
BBCBBCCCFFFFGGGGGGGGGGHHGGGGHGHHHGGGGGGGGHHHHGGGGGGGHHHHHHHGGGGGGGGGGGGHHHHGGGGHGHHHHGGGGGGGGGHHHHGHFHHHEFDGGFGHHHHHGHHHGHHG-AGGHGHHG/;GHHGGHHHHHFGA-?DGGGGGGCDFGGFFGGGFFFFFFBBFFFFFBFFF9DFFFFBBFDFFFFFFFFFFEFFBFFFFF/9BFFFFFFFF//BFFFFFFFFFFFFFFBBFFEF-:A:
@M05620:37:000000000-D9766:1:1101:19369:3675 1:N:0:28
ACCACACCTTCTACAATGAGCTGCGTGTGGCTCCCGAGGAGCACCCCGTGCTGCTGACCGAGGCCCCCCTGAACCCCAAGGCCAACCGCGAGAAGATGAGGCCGGTTACTTCTTCTGTTGTCCGCCTCCCTCCTTCCTGGCCTCCCGGCGCTGCGCCCTTTCTCACTGGTTCTCTCTTCTGCCGTTTTCCGTCGGACTCTCTTCTCTGACCTGCGTCTCCTTTGGCCCTCTGCCGGTTCTCGCTCGGCCGA
+
BBBBBBBBFFFFGGGGGGGGGGHHGEGEHGHHHGGGGGGGGHHHHGGGGGGGGHHHHHHGGGGGGGGGGGGHHHHGGGGHGHHHHGGGGGDGGGHHHHFCGFG/>/??C1>11FGF11>10=FDCEFD.<<CECDHHH0::.0C:C.:-:?B?.9AF@B/9BFF/FB/.;F/BBB99F/F//BB.DBE9BDBF-B--@FFFFFBFFFFFFEFF.-;BFBBF/://;/;;E./;/;>;9;;B..;9=D.9;;
@M05620:37:000000000-D9766:1:1101:10904:3682 1:N:0:28
GAGGCTGCTTTGGAAGAAACTCATAGATTACTGCAACAGTTCCCCCTGGACCTGGAAAAGTTTCTTGCCTGGCTTACAGAAGCTGAAACAACTGCCAATGTCTTCTCCTCTCAAGTACTGGCCCTTAGAAAAGTCTAAGCGACGAATAGAGGGGAGTAAACAAGCTGATGCAAGAATGGCACGTCCGCTCGACCTTTCCGCTTTAGCCCACTTAACAATCCTCATGATCTGTTCTTATCATTTGTAATTGT
+
A>AAABFBFFFFGFFGGCFGGGHHFHHHHHHHHHGHHGHHHHHHHGGGHHGHHHHBFDFHFGHGHHHHHHHHHHHGGFHHHHGHHFFHGHHHHHHHHHHH4FG4BFBBBG4B343B4B4431B/?3BF4B4B33B?FBFCEF//>C/?2@2</>C@<FGHG1?<?11?1>=>F1<01>FGF1.<.<--.<;-:;.0;GC?AFDGGGGFF.;;00000:;:90:000;9;00C0CF0099BFFBF:BFFFF/
@M05620:37:000000000-D9766:1:1101:16665:3731 1:N:0:28
ACCACACCTTCTACAATGCGCTGCGGGCGGCTCCCGAGGAGCACCCCTTGCTGCTGACCGAGGCCTCCCTGAACCCCAAGGCCAACAGCGCGAAGACGAGGCCGGGTCCCTCTTCTGGTTTCCGCCTCGCTCCCTCCTGGCCTCGCGGCGCTGCGCCCTTTCTCACTGGTTCTCTCTTCTGCCGTTGTCCGTCGGACTCTCTTGTCTGACCTGCGTCTCCTTTGGCCCTCTGCGGGCCCTCGCTCGGTCGA
+
AA11>AA1BBFFG3G13B11E0ECG00///AA//B//>E@/GEFHGE/00BB1FB1FGB//>/EF1BGGEB0B1?CGC/?//?GHF/0?B///>-.0<-<CG.<A-;:C.0:/C00;0009=0;C.C..-9.9.;9.;/;.90;:;-;---;@-@;--;BF//BFF/B-99:FFFF9FFFFE/@-;-;999E-;9@>-FF/BB/:/;BFFB/B9@9@BFBFFFFF/FFE-B//----;;AA@--9>@-99;
@M05620:37:000000000-D9766:1:1101:23403:3732 1:N:0:28
ACCACACCTTCTACAATGAGCTGCGTGTGGCTCCCGAGGAGCACCCCGTGCTGCTGACCGAGGCCCCCCTGAACCCCAAGGCCAACCGCGAGAAGATGAACCCAGGAGCGTGGCCCGCTCCCTCTTCTGGTGGCCGCCTCCCTCCTTCCTGGCCTCCCAGCGCTGCGCCCTTTCTCACTGGTTCTCTCTTCTGCCGTTTTCCGTAGGACTCTCTTCTCTGCCGAGCGTCTCCTTTGGAACTCTGCGGGTTC
+
AABABBBBFFFFGGGGGGGFGGHHGGGE42FGCFG?EGG?2GGHHGGG1EGGFFFHHHHGGG0EGGGGGGFHFHHGGG?H/GHHEFG@F/BCCDHGH2FFFHD/?F/?/AD.-@GGC??<AEBF/D0<:GF/.FG?-;.EAEFFD/CBBF99.;9FGE/::AA.-D>FFFF/BF/BFFFBF/;FFFF//BFEB/9BADBEFF.;9.9//9BFF/BFF/9/9/-----AD9.B/BFB/B/;F9/9/-;9-:A
@M05620:37:000000000-D9766:1:1101:8207:3742 1:N:0:28
ACCACACCTTCTACAATGAGCTGCGTGTGGCTCCCGAGGAGCACCCCGTGCTGCTGACCGAGGCCCCCCTGAACCCCAAGGCCAACCGCGAGAAGATGAGGCCCGCTACCTCTTCTGGTGTCCGCCTCCCTCCTTCCTTGCCTCCCGGCGCTGCGCCCTTTCTCACTGGTTCTCTCTTCTGCCGTTTTCCGTCGGACTCTCTTCTCTGACCTGCCTCTCCTTTGGCCCTCTGCAGGGTCTCGATCGGCCGA
+
BCCDDDDDFFFFGGGGGGGGGGHHGGGEHGHHHGGGGGGGGHHHHGGGGGGGHHHHHHHGGGGGGGGGGGGHHHHGGGGHGHHHHGGGGGGGGGHHHHHGHGF?>>>AD0>GHHHHF1GG.>GDDCEG<<<CE:GHGG0;GHHH.;.;;DBGFGDGG;A/;FFFFFFFFFFFFFFFFFFFBFFF:DFFBBDFFCAADFFFFFFFF0;BFFFFFF.BFFFFFFF0/:0;EFFFF0;.-;;;BB0BF@A-.::
@M05620:37:000000000-D9766:1:1101:11328:3751 1:N:0:28
ACCACACCTTCTACAATGAGCTGCGTGTGGCTCCCGAGGAGCACCCCGTGCTGCTGACCGAGGCCCCCCTGAACCCCAAGGCCAACCGCGAGAAGATGAGGCCGGGTACTTCTTCTGTAGCCCGCCTCGTTCCCTCCTCGCCTCGCCGTGCTGCGCCGTTTCTCACTGCTTCTCTCTTCTGCCGTTCTTCGTCGGACTCTCTTCTGTGACCTGCGTCTCCTTTGGGCCTCTGCGGGCACTCGCTCGGTCGA
+
BBAABBBBFFFFGFGDGGGGGFAGABEAAEHHHGGFDEEAAGHHHGGGD1BAEGCGFAGFGEECGE>>EEFFFGHGGGG?EGHHHGGGGGBFDGHBGBG22FF>@/<>1==11<>111111<<A-<E.<<<<;;:CCG/.:-:;.----;.;;0-;E;9./9;///9///B/99///;/9F/99...:/;...99--;//BBF//99BBB//..-;;D9/9//B/..;EF///-;@;-:;FE-99@F;.--
@M05620:37:000000000-D9766:1:1101:16532:3777 1:N:0:28
AGTGCCAGCTCTCCATCGCACAGGGGACCCAGGGCCTGGCCCCTCCATCCAGAAAACCTATGACCTCACCCGCTACCTGGAGCACCAACTCCGCAGCTTGGCTGGGACCTATGTGAGTATCCAGCGTAGGAATCTGGGAGTTGGGGAGGAGTGAGGAGTTGGGGAAAGACAGTCCTAACCGTGGAGGGTTCTGGTAAATGATGGGGTGAGGAGGGGCTCTTTGGCTCCCACCAGTCCCCCTGTCTGGTCTA
+
AA>1>FF1>CFFG1FGFF11E?HCGEAA0BGH0ABB/BGH0FGHGGH1FEHHBGHGHGH1BFAGHDGHHGGEG>>EHHGFBBGHHH0>EG1F>E?E>FBECHFGGGE0CGHFHH>FHHHHHHHHH@EEGGGHHHHGHH0FEGHGCGFGGFECHFHHFFH/DCCGGCHHFFHFHHHHHHHGGGGGFGGGGGFGFGBFGGGGGGGFGG9@AFFFFF?@@@FFFFFF//BEFFFFFFFFFFFF@FFFFFFFFFF
@M05620:37:000000000-D9766:1:1101:9535:3823 1:N:0:28
AGTGCCAGCTCTCAATCGCACAGGGGACCCAGGGCCTGGCCCCTCCATCCAGAAAACCTATGACCTCACCCGCTACCTGGAGCACCAACTCCGCAGCTTGGCTGGGACCTATGTGAGTATCCAGCGTAGGAATCTGGGAGTTGGGGCGGAGTGAGGAGTTGGGGAAAGACAGTCCTAACCGTGGAGGGTTCTGGTAAATGATGGGGTGAGGAGGGGCTCTTTGGCTCCCACCAGTCCCCCTGTCTGGTCTA
+
1AAAAFF1AFFFGGGGGGGGGGFHGCB00EHHA0ABAFGHFHGH/EGBAGHHGHHHF/GHFHHFH1GGHHCGG>EEGHHHHFHHHHFHGHHHEGGGEHGHCGHGGGHHGHHHHHFFEDGHHHGGHGFACGHFGHHHHHCFGHHF<C.<@@ACG:GH0AGBFG@@ABEGBFGGGGGGGGGGGGG@FFF?BFFFFFFFFFFFFFFFF-B@FFFFFF?@@?FFFFFFFFFFFFFFFFFFFFFF@FFFFFFFFFB
@M05620:37:000000000-D9766:1:1101:9983:3830 1:N:0:28
ACCACACCTTCTACAATGCGCTGCGTGTGGCTCCCGAGGAGCACCCCGTGCTGCTGACCGAGGCCCCCCTGAACCCCAAGGCCAACCGCGCGAAGATGAGGCGCGCTCCCTCTTTTGTTGTCCGCGTCTGTCCTTCCTAGCCTCTCGGGGCTGAGCCCTTTTTCACTGTGGCTCTCTTCTGCGGTGTTTCGTGGGACACTCTTTTCTGACCTGCGTCTCCTTTTGCACTCTCCGGGGGCTCGATCGGGCGA
+
AAA1AAA1CFFFGBGD3F1AE0ECG0AA00FB1AF//EG?EHHHHGG/EAFFFHH1GHHE/E?EG/EGGGG0G1GGGG?G//GHHG/>CG/</C@/1<1F0/--<-<.<</<CD000:::CG0.;-=9..9;0000/000//0;/:;.--9---;B/-;;;/9B/9////-9;BFFF//:;/---9AA-/-9--9---;BFFB/B:;9//;/;A@9-AF///;////9//B//-;@@--;A--99-9-;--
@M05620:37:000000000-D9766:1:1101:7820:3850 1:N:0:28
ACCACACCTTCTACAATGAGCTGCGTGTGGCTCCCGAGGAGCACCCCGTGCTGCTGACCGAGGCCCCCCTGAACCCCAAGGCCAACCGCGAGAAGATGAACCCAGGTGCGTGGCCCGCTCCCTCTTCTGGTGGCCGCCTCCCTCCTTCCTGGCCTCCCGGCGCTGCGCCCTTTCTCACTGGTTCTCTGTCCTGCCGTTTTCCGTCGGACTCTCTTCTCTGACTTGCGTCTCCTTTGGAACTCTGCGGGTTC
+
ABBBB4AAFFFFGGGGGGGFGGHFEEEBEFFHGFFFGGG?EHHHHGGGGGGGHGHHHHHGEGGGGGGGGGGCFGGGGGEHGHHHGGGFGGFG//?G222??GF/?/F1GFGG-@0>>-<<DGHHG0DGH0=:EFGADGGG.;/F;C0FF0;CFFGGEC.-A@-;-D;BDF;FFF/B/:FBBFBFFF//99BFFFF;A.FFFB:9.9DA9DFFFFFBFFFFFF//99=.9.BF/B9/9/;9999FF---9;.
@M05620:37:000000000-D9766:1:1101:18687:3875 1:N:0:28
GAGGCTGCTTTGGAAGAAACTCATAGATTACTGCAACAGTTCCCCCTGGACCTGGAAAAGTTTCTTGCCTGGCTTACAGAAGCTGAAACAACTGCCAATGTCTCATCCTACACGATGCTACCCGTAAGGAAAGGCTCCTAGAAGACTCCAAGGGAGTAAAAGATCTGATGAAACAATGGCAAGTAAGTCAGGCATTTCCGCTTTAGCACTCTTGTGGATCCAATTGAACAATTCTCAGCACTTGTACTTGT
+
>>AAAAF>FFBFGGGF4GGGBFFGFGHHHDHGHHG4BBGDDGHHHGEFHBGHHHHHHHFFBFHHGHHHHHHHHHFGHHHHHHHCGHHHGGEHHHHGHHHHHHEBBBB33B3311>11?F4BB??//?GFG?B00?3BFGF11B11BB1?F1B//?//@1FB@/11?1?11@111?F<?1FCFF1>1>1>1<0>F10=00..<<.=0000=/<;00:.:00/:0;0000;;C00;;0;;90.0;90;;;0C0
@M05620:37:000000000-D9766:1:1101:14453:3908 1:N:0:28
AGTGCCAGCTCTCAATCGCACAGGGGACCCAGGGCCTGGCCCCTCCATCCAGAAAACCCGTTCCCTCCCCGGCTCCCAGGGGCCCCAACTCCTGGCCCTGTCTCGCCCTCAGGGCGGATTCCCGCCCGGCAAGCGGGCTGGTAGCGTGCAGGGGGGGCTGGGGGAAGCACAGCCGAAACCCCGGAGGGTAGGGGTAACTGAGGGGGGAGGCTGGGGTCTTTGGGTGCACACCACTCCCCCTATGTGCATGT
+
AAAAAFF11BFFGFGGGGC1EEFFGGG00EFCF0BE/BFG0FFCEGG1DFFH1FGHHG/A/00BB10?F//>E//?F0B?/>>/>EEFG0111100<</B1B22<//?//0<0<//>--.>F1>--<-A?C?...:--99.;0=/-....0:99>@----;;@>----/----;----9---;--9---/-9--:-9//;//-9-9;9-9---;-@-9-9///-9-9/BF----/;;-A---///9/////
@M05620:37:000000000-D9766:1:1101:13928:3926 1:N:0:28
ACCACACCTTCTACAATGAGCTGCGTGTGGCTCCCGAGGAGCACCCCGTGCTGCTGACCGAGGCCCCCCTGAACCCCAAGGCCAACCGCGAGAAGATGAGGCCCGCTACCTCTTCTGGTGTCCGCCTCCCTCCTTCCTGGCCTCCCGGCGCTGCGCCCATTCTCACTGGTTCTCTCTTCTGCCGTTTTCCGTCGGACTCTCTTCTCTGACCTGCGCCTCCTTTAGCCCTCTGCAGGTTCTCGATCGGCCGA
+
>A>AAAAAFFFFGGGGFGGGGGHHGGGGHGGHGFGDAEG2EGCGHGGGGGGFHHHHGHHGFFGGFFGEGGGF3FGEGGGGGHHHHGGGGDGCDGHHFGFFGGG/D/</<0>F<GF1F1F<.F<ADDD.<<<CEB0CG00/.;:G:;.;9A@@-E-@.:.;;BFFFFF/./BFFFBFFBB9BFF9;.;EF/D9FCB-9@FFFFB9FBBBFFFFFFD-AA.A99B/:///9EFFF/99.9/;BEFF9;D;.9-
@M05620:37:000000000-D9766:1:1101:20118:3940 1:N:0:28
AGTGCCAGCTCTCAATCGCACAGGGGACCCAGGGCCTGGCCCCTCCATCCAGAAAACCTATGACCTCACCCGCTACCTGGAGCACCAACTCCGCAGCTTGGCTGGGACCTATGTGAGTATCCAGCGTAGGAATCTGGGAGTTGGGGAGGAGTGAGGAGTTGGGGAAAGACAGTCCTAACCGTGGAGGGTTCTGGTAAATGATGGGGTGAGGAGGGGCTCTTTGGCTCCCACCAGTCCCCCTGTCTGGTCTA
+
>A3>AFDFACFFGDEGGGCFGGHGGEGEEEHD2BEEFGHHHHGHGGHGHHHHHHGGHGHHHGHHHHHHHHHGGEEGHEHH2GFGFHHHFFFFAEEGFFGHGGHGGGHHGGHGHHHHHHHHHHHFHGGGGGHHHHHHGHCCFHHHGGFGGAAFGD<G0.CGHHGGGGHHHHFHHHHHHHHHGGFGEGGG9FFGGGFGGGGGGGGGGGFFFFFFFFFFFFFFFFFFFFFFFFFFFFFFFFFFFFFFFFFFFFF
@M05620:37:000000000-D9766:1:1101:16102:3969 1:N:0:28
ACCACACCTTCTACAATGAGCTGCGTGTGGCTCCCGAGGAGCACCCCGTGCTGCTGACCGAGGCCCCCCTGAACCCCAAGGCCAACCGCGAGAAGATGAGGCCGGCTCCCTCTTCTCTTGTCGGCCTCCCTCCTTCCCCGCCCCTCGGGGCTGCGCGCTCTTTCACTGTTTCTCTCTTCTGTGGTGTTCTCTCGGGCTCTCTTCTCTGACCTGCGCCTCCTTTTACCCCCTGCGGGTTCTCGATCTACAGA
+
BBBBBBBBFFFFGGGGDGGGGCHGGEGGHGGHFFGG?EGCFHGHHGGGFGGGBGHHHHHGEGCGGEGGGGGHHFHGGGGHFGHHFGGFGGGFFDHBFFFG2<<////..><<F1F=11>1=<.<A.<<.<<;./00///----;.;-9-9-;..-;---..//9/9/////99/;/F//9/9/...;./////..--9;/BF//:BF///9/..9-.:9../////;/.;9..-9--..9;.//9./////
@M05620:37:000000000-D9766:1:1101:10213:3970 1:N:0:28
GAGGCTGCTTTGGAAGAAACTCATAGATTACTGCAACAGTTCCCCCTGGACCTGGAAAAGTTTCTTGCCTGGCTTACAGAAGCTGACACAACTGCCAATGTCTAATCCTCCAGGCTGCTCGACGTCCGGCAAGGATACTCGAAGACTCCAAAAGAGTAAACGAGCTGATGACACAATGGCAAGTAAGTACGGCCTTTCCGCTTTAGCACTCTTGTGGATCCAATTGCACAATTCTCAGCCTTTGTCATTGT
+
AAA?ABFBFFFFGEGGFFFGGFHHHHFGHCHHHHH4GHHHHHHHHGGGHEGHHGHBFGHH3FGHHDFGHHHHHHGHHHHGFFHHHH2@FBBBGGFGCHGHHH4BBBFGG3B2BG1BFFFB//E/><?>/ECCF/BGG2G2/<<F?@FH@@21/0?<?11@?DE.>CFGHE>G110<DGHC/<CD00DF0=EDFCDGHHH.EGGG0;C0C0FGF00;.;9FGGFFB0C0;F/0C;0B00:F.FFFBB//999
@M05620:37:000000000-D9766:1:1101:15057:3974 1:N:0:28
ACCACACCTTCTACAATGAGCTGCGTGTGGCTCCCGAGGAGCACCCCGTGCTGCTGACCGAGGCCCCCCTGAACCCCAAGGCCAACCGCGAGAAGATGAGGCCCGCGACCGCTTCTGGTGGCCGCCTCCCGCCTTCCTGGCCTCCCGGCGCTGCGCCCTTTCTCACTGGTTCTCTCTTCTGCCGTTTTCCGGCGGACTCTCTTCTCTGACCTGCGTCTCCTTTGGGACTCTGCAGGAACTAGATCGGCAGA
+
CBCCCCCAFFFFGGGGGGGGGGHHGEG24EGFGFFE?EEGCHHGHGGG?EEGBGEHHHGEEE?FGGGGGGEGFHHGGGGHGHHHHGGGFG>CFGHEFHHB2F//>//><---<<E0=00/.::A-:E....-;..;FG0/C.9A...9-:-::.BAF-9B/BF9BBBB/BFFBBBBBF9/;/BB:A/:/BD--9@--@B/B/:///::9F///.@FDF//9/BF/..;FF/BB/BF./;F/////;D--;.
@M05620:37:000000000-D9766:1:1101:15960:4003 1:N:0:28
ACCACACCTTCTACAATGAGCTGCGGGTGGCTCCAGAGGAGCACCCCGGGCTGCTGACAGAGGCCCCCCTGAACCACAAGGCCAACAGCGAGAAGATGTGGCCGACAGAAGCGTGCGCGTACCGCAAGGCGCCCTCAAGGTCGCCAGGGACTGCGACCTTAGCCACCATTTCTCCCTGCAACGGAGTCATGTCGTATTCAGTGCGCTGATCTACCCAGCCTTGCGACCCCTACCATTTCCAGTTCGATCTA
+
>111A??ACFFD33B13BFBE1B1A00A00B01A111AF0/FG0GGCG//A///11D01@0B/BF/>>E/?0B1/0?>/>//?<///0B/C///01112B</0/////0?11/?/.------..----..--:--.990/00--..-....;./.---9//9;//-9-///99///-/--//-----/9/99/;--////////--999/9////-/-9--///--9-;-----////////9//--/;:;
@M05620:37:000000000-D9766:1:1101:10851:4058 1:N:0:28
GAGGCTGCTTTGGAAGAAACTCATAGATTACTGCAACAGTTCCCCCTGGACCTGGAAAAGTTTCTTGCCTGGCTTACAGAAGCTGAAACAACTGCCAATGTCTCATCCTCCCGGCTGCTCCCCGTCAGGCAAGGCTCATCACCGACTCCACGAGCGTACAAGCGCTGCTGAAACAATGGCAAGTACGTACGGCCTTTCCGCTTTCGCACTCTTGTGGCTCCCATTGCCCAATTCTCATCCTTTGTAATTGT
+
ABBAABFBFFFFGAFGFGGGGGHHHHHHHFHGGHHBGHHHHHHHHGGFGFFHFGH2BGHHBGHHH5DGHGHFFBFGHHHHHHHGHH@GHEFGHHGHFHFFGHF444BB3BB?EG/>EEFDGFG/E???2B?FFFHHHHF?3BFE<>BEG2GG/>/>CD@E=GH?DFG.CGGG0D/CGHHGF0C:00./;;DDG?EGGGGGGGGG0;E.BCGFGG00;.;FFAFFFFB/BF9FF/;BB/99//;FFB//;B/
@M05620:37:000000000-D9766:1:1101:13396:4060 1:N:0:28
GAGGCTGCTTTGGAAGAAACTCATAGATTACTGCAACAGTTCCCCCTGGACCTGGAAAAGTTTCTTGCCTGGCTTACAGAAGCTGAAACAACTGCCAATGTCTCTTCCTCCCGGCTGCTCCCCGTCTGTAAAAACACCGCACAGCCTAATCGAGCGGCAACGGACTGCTAACGAAATGGCAAGAACGTCCAAAATTTCAGCATTACCACTCTTGAAGAACCCGTTACACTATTTTCAGCGTCTGTACTAGA
+
A3AABBFBFFFFGGGGGGGGGGHHHGHHHHHHHHHGHHHFGHHHHGGGHHHHHHHHHHHGGHHHHHHHHHHHHHHHHHHHHHHHHHHHHHHHHHHHHHHHH4F44BBF33B1>///>?F3GFGCF?B/44BB43</B?///BCCGH2@22@/0////><-<-<.<-./00=/.<;;GFH/CCE/;;:C...0;;B99000;0;;FBB0CFGGGF0000/;;;-;...;;/;FF/;;F:/.;.;E/B/////
@M05620:37:000000000-D9766:1:1101:10490:4077 1:N:0:28
ACCACACCTTCTACAATGAGCTGCGTGTGGCTCCCGAGGAGCACCCCGTGCTGCTGACCGAGGCCCCCCTGAACCCCAAGGCCAACCGCGAGAAGATGCCCAGGTGAGTGGCCCGCTACCTCTTCTGGTGGCCGCCTCCCTCCTTCCTGGCCTCCCGGCGCTGCGCCCTTTCTCACTGGTTCTCTCTTCTGCCGTTTTCCGTAGGACTCTCTTCTCTGACCTGAGTCTCCTTTGGAACTCTGCAGGTTCTA
+
CCCCCCCACFFFGGGGGG5FGGHHGGGBAFHGHFFEDFGGFHHHHGGEEFGGFHGHHHHEFGCGGGGGGGGHGHHGGGGHGHHHHGGGGG/BGGHFHHGHHHHGHHHHHHGGHHGGGGGHHHHHHHHHHHGHHGGGGGHGHHGHHGGGGGGGGGGGGG;ADFFFFFFFFFFFFFFFFFFFFFFFFFFFFFFFFFDFFFFFFFFDFFFFFFFFFFFFFFFFFFFFFFF9BFFFFFFFFFFFFFFFFFFFFFF
@M05620:37:000000000-D9766:1:1101:10548:4084 1:N:0:28
AGTGCCAGCTCTCAATCGCACAGGGGACCCAGGGCCTGGCCCCTCCATCCAGAAAACCTATGACCTCACCCGCTACCTGGAGCACCAACTCCGCAGCTTGGCTGGGACCTATGTGAGTATCCAGCGTAGGAATCTGGGAGTTGGGGAGGAGTGAGGAGTTGGGGAAAGACAGTCCTAACCGTGGAGGGTTCTGGTAAATGATGGGGTGAGGAGGGGCTCTTTGGCTCCCACCAGTCCCCCTGTCTGGTCTA
+
AAABBFFFCFFFGGGGGFGCECBAAEEGGGFHCEEEGBFHHHGEGGGHHGGHHGFHFEGHHHGHFHFHHHFGGEEGHHHGFGHEGGHHFEHHGFGGGGHHGHH/EAG?<GGB2HFGHGFHHHGHHG?BDGFHFGFHFFFC?FDCCGEFGGEGCGGAC</C0GA-:EHFHHHHHHHHHGGHGDGGGEGF;FGGFF0;99FBBCFF?DFDFFFFDFDFFDAFFBFFBFBEFFFFFFFFFFFD=FFFF9B;;B:
@M05620:37:000000000-D9766:1:1101:18504:4117 1:N:0:28
ACCACACCTTCTACAATGAGCTGCGTGTGGCTCCCGAGGAGCACCCCGTGCTGCTGACCGAGGCCCCCCTGAACCCCAAGGCCAACCGCGAGAAGATGCCCAGGTGAGTGGCCCGCTACCTCTTCTGGTGGCCGCCTCCCTCCTTCCTGGCCTCCCGGAGCTGCGCCCTTTCTCACTGGTTCTCTCTTCTGCCGTTTTCCGTAGGACTCTCTTCTCTGACCTGAGTCTCCTTTGGAACTCTGCAGGTTCTA
+
CCCCCCCCFFFFGGGGGGGGGGHHGGGFHGHHHGGGGGGGGHHHHGGGEGGGHHHHHHHGGGGGGGGGGGGHHHHGGGGHGHHHHGGGGGGGGGHHHHHHHHHGHHHHHHGGHHGGGGGHHHHHHHHHHHGHHGGGGGHGHHGHHGGGGGGGGGGGGGCGGGGGGGFFFFFFFFFFFFFFFFFFFFFFFFFFFFFFFFFFFFFFFFFFFFFFFFFFFFFFFFFFFFFFFFFFFFFFFFFFFFFFFFFFFFF
@M05620:37:000000000-D9766:1:1101:20482:4155 1:N:0:28
AGTGCCAGCTCTCAATCGCACAGGGGACCCAGGGCCTGGCCCCTCCATCCAGAAAACCTATGACCTCACCCGCTACCTGGAGCACCAACTCCGCAGCTTGGCTGGGACCTATGTGAGTATCCAGCGTAGGAATCTGGGAGTTGGGGAGGAGTGAGGAGTTGGGGAAAGACAGTCCTAACCGTGGAGGGTTCTGGTAAATGATGGGGTGAGGAGGGGCTCTTTGGCTCCCACCAGTCCCCCTGTCTGGTCTA
+
BBBBBFFFBFFFGGGGGGGGGGHGGGGGGGHHGGGGGGHHFHGFGGHHHFGHGHHHHGHFFHFHHHHHHFFEGEEGHGHHFGHHHHHHGGHHGGGGGCGGGGFEGF0?EGFDFFFFHHHFHGB2G?GGG/G2CHGD<CHG/FDGCGGCFDAF<DGHFGCBG/<C..CCG/B/:0:GFGGC?AEAFF.B;CAFFG;FBBFFB00;EFF;EA?B.A9;@@.BF//B//;A.BFD.9//BFE.-:FF/9FFF/B
@M05620:37:000000000-D9766:1:1101:13532:4155 1:N:0:28
ACCACACCTTCTACAATGGAATTCTTGTGGCTCTCGATGAGAACACCGCGCGGCTGACCGCCAGCCACCGCACACCCACTGCCAACCGGTATACTGTTCGCAAGTGAGTGGCCCGCTACCTCTTCTGGTGGCCGCCTCCCTCCTTCCTGGCCTCCCGGAGCTGCGCCCTTTCTCACTGGTTCTCTCTTCTGCCGTTTTCCGTAGGCCTCTCTTCTCTGACCTGAGTCTCCTTTGGAACTCTGCAGGTTCTA
+
AAAAAAAAFFFFGGGGGG11B1BD3311BBABG0BEFBA1B1F1BBB/A/AA/AEGHHHGE///BB0BG///>>B?E//011>BB>?////?B222B22/>C//??@1>?//CG/CC/>FGHHGHBGGFE.GC-CCCE<<GGGHFG/C0/CGHHGGB9--;.;F?AF@@C0;;BFFEFFB9FFFFFFBB//BF@AFBEFB-99--/;;FFFFFFB;//9;9B-9-9/;;/BBB9B///9;//9BF?;9;;;
@M05620:37:000000000-D9766:1:1101:18681:4172 1:N:0:28
AGTGCCAGCTCTCAATCGCACAGGGGACCCAGGGCCTGGCCCCTCCATCCAGAAAACCTATGACCTCACCCGCTACCTGGAGCACCAACTCCGCAGCTTGGCTGGGACCTATGTAAGTATCAAGCGAAGGAATCTGGGGGTTGGGGGGGAGTGAGGAGTTGGGGAAAGACAGTCCTAACCGTGGAGGGTTCTGGTAAATGATGGGGTGAGGAGGGGCTCTTTGGCTCCCACCAGTCCCCCTGTCTGGCCTA
+
BBABBFFFBFFFGGGGGGGGGGHHGGGGGGHHGGGGGGHHHHGHGGHHHHHHHHHHHGHHHHHHHHHHHHHGGGGGHHHHHHHHHHHHGGHHGGGGGHHHGHHGGGHHGHHHHD3BBBFGHF3?BE/>C/FFGDHHH0/>A-AGG--;-;@9./;.;;BFFFF-;DA./.:;FFFFFFFFF.;-:AFFDFFFFF/FFFF/;BFFFFDF.F./ADFAF-EFFBF/BBFF.BF.9F/BFFFFFFFFFFF/;//
@M05620:37:000000000-D9766:1:1101:10557:4180 1:N:0:28
ACCACACCTTCTACAATGAGCTGCGTGTGGCTCCCGAGGAGCACCCCGTGCTGCTGACCGAGGCCCCCCTGAACCCCAAGGCCAACCGCGAGAAGATGAGGCCCGGTCCCTCTTCTGGTGTCCGCCTCCCTCCTTCCTTGCCTCTCTGCGCTGCGCCCTTTCTCACTGGTTCTCTCTTCTGCCGTTTTCCGTCGGACTCTCTTCTCTGACCTGCGTCTCCTTTGGCCCTCTGCAGGGTCTCGCTCGGCCGA
+
BBABBBB>BCCFFFGFFG5BGFHHGFGB4EGFGAFA2EEEEHGHHGG0AEEGFHGHHHHAFE?EFGGGGGEHGHHGGGGHGHHHHGGGGG/BCGHBFGH?FF<///>/>0>>FHFFF1F0FCHGGCEGC<<CD:GHHH0;GCHH/;0;:;:BBGG@G-;FF;FF0FGFBFFGGFFFFFFF/BFBDFFF9;DBFBBBBBFFFFF/;/:9BBFFFF?FBFFFFFFFF/;AFEFFF/:A-;;;;B.:AB<..;9
@M05620:37:000000000-D9766:1:1101:21899:4191 1:N:0:28
AGTGCCAGCTCTCAATCGCACAGGGGACCCAGGGCCTGGCCCCTCCATCCAGAAAACCTATGACCTCACCCGCTACCTGGAGCACCAACTCCGCAGCTTGGCTGGGACCTATGTGAGTATCCAGCGTAGGAATCTGGGAGTTGGGGAGGAGTGAGGAGTTGGGGAAAGACAGTCCTAACCGTGGAGGGTTCTGGTAAATGATGGGGTGAGGAGGGGCTCTTTGGCTCCCACCAGTCCCCCTGTCTGGTCTA
+
>>>AADF11BCFGGGGGGEEGCHFGGG0AECAF0EF/FHGAGG/EEGFEGEH1GAGCE01BGBGHHHHH00EGEEEHBGHGHHHHHHHGHHHGGG@>EB</GFFCGFCEHHFFDFHFGHHHE2FF@GB//F>GDFHHBFCCGF<CC.ACAC<C0<<0C/<GF@C.;.:/:/;GFHFGBHH@GGGGGB@9FFFF9;90CFFFBBBEAF@EF-/:B>@@9A9B9FF/FFFEF-AFF9BFB9B9EFB/BFFF//
@M05620:37:000000000-D9766:1:1101:10540:4218 1:N:0:28
GAGGCTGCTTTGGAAGAAACTCATAGATTACTGCAACAGTTTCCCCTGGACCTGGAAAAGTTTCTTGGTTGGCTTAAAGAAGCTGAAAAAACTGCCAATGTTTCATCCTACAAGATGCTAAACGAAAGGAAAGTAACCTAGAAGAATACAAGAGAATAAAAAAGATGAGGAAAGAAGGAAAAGAAAGCCAGGAACTACAGCATCACCACAATAGTGAATCAACCTAAACAAATCATTGCAACTTTACATGG
+
>3AA>>CAB5B4F45BBE4FGGHHGCHHHH45DB4BCG2DF55532BA2F2BFGEF332BBDGBDFG33A1A3BF3DDDBGF3BF33F51/BGHHGF@GGH44B@4B@BBB33BBB@B34433//???0BB304?443333111B01B?B110B01@@FFF1B//??110?0<0000000><0.001<./..</<<<</00/=0<0/0...000000=;:0:/.///0/0..;;00900900/00;;00;/
@M05620:37:000000000-D9766:1:1101:9756:4236 1:N:0:28
ACCACACCTTCTACAATGAGCTGCGTGTGGCTCCCGAGGAGCACCCCGTGCTGCTGACCGAGGCCCCCCTGAACCCCAAGGCCAACCGCGAGAAGATGAGGCCCGCTCCCTCTTCTGGTGTCCGCCTCCCTCCTTCCTTGCCTCGCGGCGCTGCGCCCTTTCTCACTGGTTCTCTCTTCTGCCGTTTTCCGTCGGACTCTCTTCTCTGACCTGCGTCTCCTTTGGCCCTCTGCAGGTTCTCGATCGGCCGA
+
AAA1AAAAFFFFGGGF3GF1G1FCGEAAF0FH1FFAEFGCGHGHHGGGGEGGHGHGHHHC/EEGG/EFGGGBG1FGGGCH>AHHEF//BC<//C<C111?FFF/>/>/>.><FG=GHGHE.CGEGAACC<<CEGFHHF0;CCCH.;;A--9AA?@??@@FFFFFFFFFEFBFFFFFFFFFFFF@BBFFFEFBA@@@;@FFFFF/BB;BFFFFFF@B@FFFFFFFFF/:EFFFF9:F-9/;FFBFF;B<--9
@M05620:37:000000000-D9766:1:1101:9695:4255 1:N:0:28
ACCACACGTTCTACAATGCGCTGCGTGCGGCTCCCGAGGAGCACCCCTTGCTGCTGACCGAGGCCCCCCTGAACCCCAAGGCCAACCGCGCGAAGATGAACCCAGGTGCGTGGCCCGTTCCCTCTTCTGGTGGCCGCCTCCCTCTTTCCTGGCCTCCCGGCGGTGCGCCCTTTCTCACTGGTTCTCTTTTCTGCCGTTTTCCGTGGGACTCTCTTCTCTGCCTTGCGCCACCTTTGGAACTCTGCGGGTTC
+
BABBBBB>BBCAGGGGGGBAEGGGGEEA2AE2B2AB1EEC?GHGHGG1?BBG5GFGHHF/>>/EGEGGGEEFFHHGGGGHGEGHHGDDGGBDDGG/<FGDBC..>F<<F@CDGC.<A-;/CCGFFH0;;CCCDH?B??E?EEB/90;C00BFA.9AA.;99B---9;-.99/FFFFFFF/FF/9B/B/;/FFFE/;99BFF/.9.;@.;ABFBFF/99/BFF9///;;:9;AFFFFEFFBB/;BB-;@-E.
@M05620:37:000000000-D9766:1:1101:14032:4288 1:N:0:28
GAGGCTGCTTTGGAAGAAACTCATAGATTACTGCAACAGTTCCCCCTGGACCTGGAAAAGTTTCTTGCCTGGCTTACAGAAGCTGAAACAACTGCCAAGTACTACACCTACCGGCTACTCAGCATCCGGAAAGACTCAGAGCAACAGCAACGAGCATAAACACGCTGATGACACAAGGGACAGAAAAAACGGCGTTTCAACTTCAGCACTATTGCCACTCACCTTGACCAATTATCAGCCATTGTCCTTGT
+
A?AAAAFCFFFFGGGFFGFGGGHHHHHHHFGGHHBDFHHHHGGHHGFGGBBFGHHBB3CGBFGGHFFBFGHHHHG3BFGGHGGGGEFFFFCGHGBFBF134BB4B3233B?B>/>@/23333B3DB?<E/<>B223BB22B2F2BF20==F/////1?11?1=?/<.C1=GBGFHG0.CE..</0</.-:-;;--;-;00;0009000.;0C000009:;/090;9B000;F9009009/.00B0;00000
@M05620:37:000000000-D9766:1:1101:23728:4294 1:N:0:28
ACCACACCTTCTACAATGAGCTGCGTGTGGCTCCCGAGGAGCACCCCGTGCTGCTGACCGAGGCCCCCCTGAACCCCAAGGCCAACCGCGAGAAGATGAACCCAGGGGGGGGCCCCGCTACCTCTTTTGGGGGCGGCCTCCCTCCTTCCGGGCCTCCGGGCGCTGCGCCTTTTCTCATGGTTTCTCTCTTCTCCCGTTTTCCTTAGGACTCTCTTCTCTGCCCGGGGTCCCTTTGGAAACTCTGCGGGTTT
+
ABBABBBBFFFFGGGGGGGGGFHFGEEEGEHHHGGEEGGGGHHHHGGGGEGGHHHFHHHGGGGGGGEGGGGHHHHGGGGHGHHHEGFED@FCCGHHFFE2GH//<//>---9-;------9.//9///9-.;-@----.;A..;.:/B/.;--9.;E.-;-----9-;A.;F///9/////;.999B/;/9//;/.;FF.;//9/;/////9/99//////;..----..;/;F/;/;B//////-;-;.9
@M05620:37:000000000-D9766:1:1101:8487:4296 1:N:0:28
ACCACACCTTCTACAATGAGCTGCGTGTGGCTCCCGAGGAGCACCCCGTGCTGCTGACCGAGGCCCCCCTGAACCCCAAGGCCAACCGCGCGAAGATGAGGCCCGATACCTCTTCTGGTGTCCGCCTCCCTCCTTCCTGGCCTCTCGGCGCTGCGCCTTTTCTCACTGGTTCTCTCTTCTGCCGTTTTCCGTCGGACTCTCTTCTCTGACCTGCGTCTCCTTTGGCCCTCTGCAGGATCTCGCTCGGCCGA
+
AAAAAAA1BBFFGGGGGG1BFDGHGEG00BGGFBFB0EEECHFHHGGEEEGGFHGHGGHAEECEGFGGGGGHFHHGGGGHGHHHHGGGGG/>CGG?GG?10?/?>-<<<1>FD1==GDD/<GDCG.AC:.:;E/:CGG0/CCCF/;.;.;A?AG@@G-;B:/;BFFFFBFFFFFFFFFFF/FF@BAFF;BB/A@@--@FFFFF/;/99:BFFFF?F;AFF/BFFF;/AEFFFB/;A-/9;;F---@@-:-9
@M05620:37:000000000-D9766:1:1101:20594:4304 1:N:0:28
AGTGCCAGCTCTCAATCGCACAGGGGACCCAGGGCCTGGCCCCTCCATCCAGAAAACCTATGACCTCACCCGCTACCTGGAGCACCAACTCCGCAGCTTGGCTGGGACCTATGTGAGTATCCAGCGTAGGAATCTGGGAGTTGGGGAGGAGTGAGGAGTTGGGGAAAGACAGTCCTAACCGTGGAGGGTTCTGGTAAATGATGGGGTGAGGAGGGGCTCTTTGGCTCCCACCAGTCCCCCTGTCTGGTCTA
+
AAAABFFFCFFFGGGGGGGGGGHGGGGGGGHHGGGGGGHHHHGHGGHHHHHHHHHHHGHHHHHHHHHHHHHGGEGGHHHHHHHHHHHGGHHHFGGGGHHHGHHGGGHHGHHHHHHHHHHHHHHHHGGGGGHHHHHHHHHGGHHHGGGGGGEGHHHHHGHHHHGGGGHHHHHHHHHHHHHHGGGGGGGGEGGGGGGGGHHGGHHGGGFFFFFFFFFFFFFFFHFFFFFFFFFFFFFFFFFFFFFFHFFFFFF
@M05620:37:000000000-D9766:1:1101:16305:4318 1:N:0:28
AGTGCCAGCTCTCAATCGCACAGGGGACCCAGGGCCTGGCCCCTCCATCCAGAAAACCTATGACCTCACCCGCTACCTGGAGCACCAACTCCGCAGCTTGGCTGGGACCTATGTGAGTATCCAGCGTAGGAATCTGGGAGTTGGGGAGGAGTGAGGAGTTGGGGAAAGACAGTCCTAACCGTGGAGGGTTCTGGTAAATGATGGGGTGAGGAGGGGCTCTTTGGCTCCCACCAGTCCCCCTGTCTGGTCTA
+
AAAABFFFBFFFGGGGGGGGGGHHGFFEEFHHGDGGGGHFFHGAGEHHHHHHHHHHHEHHHHHHHHHHHGHFGFGGHFGHHHHHHHHHGHHHGGGGGHHHGHHGGGHHGHHHHHHHHHHHHHHHHGEGGGHHHHHHHHHGGHHGGGGGGGGHHHHHHGHHHHGGGGHHHHHHHHHHHHHHGGGGGGGG=FFGGGFGGGGGGGGGGGFFFFFFFFFFFFFFFFFFFFFFFFFFFFFFFFFFFFFFFFFFFFF
@M05620:37:000000000-D9766:1:1101:13101:4323 1:N:0:28
ACCACACCTTCTACAATGCGCTGCGTGTGGCTCCCGAGGAGCACCCCGTGCTGCTGACCGAGGCCCCCCTGAACCCCAAGGCCAACCGCGAGAAGATGAACCCGGTTGCGCGTCTCGTTCCCTCTTCTGTCGTCCCCGTCCCTCCTTCCCGGCCTCCTGGCTCTGCGCCCTTTCTCTCTGGTGCTCTCTTCTGCCGTCTTCTGTTGGACTCTCTTCTCCGCCGTGCGTCTCCTTTGGAACTCTGCGGGTTC
+
BBBBBBB3BCFFGFFGGG4EEGGGGGGBAEGFGEFE2EEEDHHHHGGEEEGGFHHHHHG>>@?FGGGGGGGHGHHGGGGHFAGHHFGCGG/>/CGB11?<GH/<>-.->--<-<./C<C:CGFH/C;0000...;..-;CE.0C./0;//9;B-.;A99/F.;///;-.9-;//9//;BF//./B/;;9///;//-;-;.///;//;/;///;/;BFF/...---;-.;..;//9BB//;/:;/9--9-..
@M05620:37:000000000-D9766:1:1101:22794:4325 1:N:0:28
ACCACACCTTCTACAATGAGCTGCGTGTGGCTCCCGAGGAGCACCCCGTGCTGCTGACCGAGGCCCCCCTGAACCCCAAGGCCAACCGCGAGAAGATGCCCAGGTGAGTGGCCCGCTACCTCTTCTGGTGGCCGCCTCCCTCCTTCCTGGCCTCCCGGCGCTGCGCCCTTTCTCACTGGTTCTCTCTTCTGCCGTTTTCCGTAGGACTCTCTTCTCTGACCTGAGTCTCCTTTGGAACTCTGCAGGTTCTA
+
BCCCCCCCFFFFGGGGGGGGGGHHGEGFHGHHHGGGGGGGGHGHHGGGFGGGHHHHHHHGGGGGGGGGGGGHHHHGGGGHGHHHHGGGGGGGGGHHHHHGFHEC?G1FFGGGHHG?<<CHHHDGHHHFHGDFGG-:A?CEFHFHFFFGGG?9BFFGD?-;@BBDF;DF-FFFB00BF0:BB000B:BFFFFFFDF.F.0:.9.99009BBFFFBFFFFFBFB///900BBF0B0BBB00BBBBB0;.:0:9
@M05620:37:000000000-D9766:1:1101:15719:4336 1:N:0:28
AGTGCCAGCTCTCAATCGCACAGGGGACCCAGGGCCTGGCCCCTCCATCCAGAAAACCTATGACCTCACCCGCTACCTGGAGCACCAACTCCGCAGCTTGGCTGGGACCTATGGGAGTATCCGGCGTAGGAATCTGGGGGTGGGGGGGGAGGGGGGGGTTGGGGAAGGCCGGTCCTAACCGGGGGGGGTTCTGGAAAATGATGGGGTGGGGAGGGGCCCTTTGGCCCCAACAGGTCCCCCTGTCTGGCCTA
+
BBABCFFFCFFFGGGGGGGGGGHGGGGGGGHHFGGGGGHHFHGHGGHHFHHHFHBHHGFHHHFHHHHHHHHGGFGGHHHHHHGHHHHHGHHHGGGGGHHHGHHGGGHHGHHHB202?/23D2///>//A/?1111>GB-<C-@GGC-@--;---;9-:9-;DF;EF....-9-;-0;0;.;-;9-;@CD-.0;90;FB0000;FFF.--;-.;@F---9;F0;/00;@9:D./90;FFFD-:000:B090/
@M05620:37:000000000-D9766:1:1101:7759:4356 1:N:0:28
ACCACACCTTCTACAATGAGCTGCGTGTGGCTCCCGAGGAGCACCCCGTGCTGCTGACCGAGGCCCCCCTGAACCCCAAGGCCAACCGCGAGAAGATGAGTCCCCCTCCATCTTCTGTGGTCGGCCTCCCTCCTTCCTGGCCTCACGGCGATGCGCCCCCTCTCCCTGGTTCTCTCTTCTCCCGTTTTCCGTCGGACTCTCTTCTCTGACATGCGACTCCTTTGGCCATCTGCCGGTGCTCGATCGCCCGG
+
ABBABBBBFFFFGGGGGGGGGFHHGEABGGHHFGGFGGGGGHHHHGGGGGGGHHHEFHHGGGGGGDFGGGGFHFHGGGGH/CGHHGE/CDFC?FCGFHBG222?/C@<<F1?GH1F<1<<>1--<..<<<<GGCBFFF0/.::G/;;;-99BD.AEDF--=.;B/:./:;/;/;FFF/9;B/;A99FF/9;;AC--9;F/BBB/:FF9/B////;.;-;9;9/9B;9BBBF///-;;--;9ABF?-..9--
@M05620:37:000000000-D9766:1:1101:18899:4357 1:N:0:28
ACCACACCTTCTACAATGAGCTGCGTGTGGCTCCCGAGGAGCACCCCGTGCTGCTGACCGAGGCCCCCCTGAACCCCAAGGCCAACCGCGAGAAGATGCCCAGGTGAGTGGCCCGCTACCTCTTCTGGTGGCCGCCTCCCTCCTTCCTGGCCTCCCGGAGCTGCGCCCTTTCTCACTGGTTCTCTCTTCTGCCGTTTTCCGTAGGACTCTCTTCTCTGACCTGAGTCTCCTTTGGAACTCTGCAGGTTCTA
+
BBABBAABFFFFGGGFDFGGGGHGGEGGH?GHHGGAEEG?DGHHHGGGAEFGFHHHHHHGGGGGGGGGGGGHHHHGGGGGGHHHHGGGGGGGGGHHHFHHGGHGHHHHHHGGHHGGGGGHHHHHHHHHHHGHHGGGGGHGHHGGHGGGGGGGGGGGGGGGGGGGGGFFFFFFFFFFFFFFFFFFFFFFFFFFFFDFFFFFFFFFFFFFFFFFFFFFFFFFFFFFFFFFFFFFFFFFFFFFFFFFFFAFFFB
@M05620:37:000000000-D9766:1:1101:12283:4371 1:N:0:28
AGTGCCAGCTCTCAATCGCACAGGGGACCCAGGGCCTGGCCCCTCCATCCAGAAAACCTATGACCCCACCCGCTACCTGGAGCACCAACGCCGCAGCTTGGCTGGGACCTATGTGAGTATCCAGCGTAGGAATCTGGGAGTTGGGGAGGAGTGAGGAGTTGGGGAAAGACAGTCCTAACCGTGGAGGGTTCTGGTAAATGATGGGGTGAGGAGGGGCTCTTTGGCTCCCACCAGTCCCCCTGTCTGGTCTA
+
>>>AAFFFAFFFGGGGGFFCG?B42A2AEGHH2EFD2AAFGFEEEEHFH1FGDGF2BEFG5BADG2BEGGG@E>EGHHF1FFGFGHHHG/EE>>EE/CDGDFHGGGHHGHHHHHHHHFGHHHHHHGCDDGHGHHHHHHHGAGHGGGGGGGGGHGHHHGHHHGGGGGGGGGGGFGGGGGGGGEEFGGGG9CFFFF;BFFFFFBFFFFFFEFFFFFFFFFFFFFFFFFFFFFFFFFFFFFFFFFFFFFFFFFB
@M05620:37:000000000-D9766:1:1101:14321:4383 1:N:0:28
ACCACACCTTCTACAATGAGCTGCGTGTGGCTCCCGAGGAGCACCCCGTGCTGCTGACCGAGGCCCCCCTGAACCCCAAGGCCAACCGCGAGAAGATGCCCAGGTGAGTGGCCCGCTACCTCTTCTGGTGGCCGCCTCCCTCCTTCCTGGCCTCCCGGCGCTGCGCCCTTTCTCACTGGTTCTCTCTTCTGCCGTTTTCCGTAGGACTCTCTTCTCTGACCTGAGTCTCCTTTGGAACTCTGCAGGTTCTA
+
@AABBAABFFFFGGGGGGGGFFHHGEGBCECFGGFEFGFGEFHFGGGGAFGGFFGHFHHGGGC@GGGFGGFHFHH/>EEGEHHHHEFFGG@DGGHGFFHHHFHGGFGHHHGGHHGGGGGHHHHHHHHHHHGHHGGGGGHGHHGHHGGGGGGGGGGGGG-ABFFFFFFFFFFFFFFFFFFFFFFFFFFFFFFFFFDFFFFFFFFFFFFFFFFFFFFFFFFFFFFFFFFFFFFFFFFFFFFFFFFFFFFFFFF
@M05620:37:000000000-D9766:1:1101:24011:4391 1:N:0:28
ACCACACCTTCTACAATGAGCTGCGTGTGGCTCCCGAGGAGCACCCCGTGCTGCTGACCGAGGCCCCCCTGAACCCCAAGGCCAACCGCGAGAAGATGAGGCCCGGTACCTCTTCTGGTGCCCGCCTCCCTCCTTCCTAGCCTCCCGGCGCTGCGCCCTTTCTCACTGGTTCTCTCTTCTGCCGTTTTCCGTCGGACTCTCTTCTCTGACCTGCGTCTCCTTTGGCCCTCTGCAGGTTCTCGATCGGCCGA
+
AAA1AA?>1FFFFGGC3FAFGBHFGE000AFBBFFA0EGC?GHGHGGGCEEGEHFCFGFECECEGCGGGGGFHFGGGEEGCCHHHE<<CCB<BGGGBGGHHGG/</>/C<>FGGHGH1=C1<>CC-EA<<<CCCGHHF0</CCFCC;A?9?AG.A?A?=FFFFFFEBFB9/BFFFFFFFFFFF@ABFFFFFFF@@@@@FF/FFFFFFFFFFFFA@B@FFFFFFFFFBEFEFFF/:A-/;9BEFFF@F;-;>
@M05620:37:000000000-D9766:1:1101:16937:4415 1:N:0:28
GAGACTGCTTTGGCAGAAAGTTATAGGTTACTCCAACAGTTCACCCTGGACCTGGGAAAGAGTCTCGCCTGAACTACAAAGCCTGACGCAAGTGGATAAAACCCGCTGAGTGACCCACCAAGTCTACTAATGAACGCCTACCAACTTACTGACCTCCCGGCGATGCGCCCTTTGGCACTAATTCTATAATCTGCCGTTTTCCGCAGGACTATCTACAATGAACTGAGTCTCATTTGGAACACTGCACGTTC
+
1>1>>@BBBB@B1BA11B11B333A31DB1BB1B11BA0AADDGGHABA0BA0ABAB1AFB0BAADABABB0FE11BB1B0BF@>>B>>/>/1B1112BB11///>>>>>BB1B1B/</?<0BB>2BB12B12B1B?/0?001@/@1@F122??1?FC<A/<<<.<-<C-<G:0//<:/0/0:00;;=00;;00099.B9;C..-;-:.//0;B0;0;0/;;99/99/;/9/B;/9/:/9--;;BB/-9:-
@M05620:37:000000000-D9766:1:1101:23119:4419 1:N:0:28
AGTGCCAGCTCTCAATCGCACAGGGGACCCAGGGCCTGGCCCCTCCATCCAGAAAACCTATGACCTCACCCGCTACCTGGAGCACCAACTCCGCAGCTTGGCTGGGACCTATGTGAGTATCCAGCGTAGGAATCTGGGAGTTGGGGAGGAGTGAGGAGTTGGGGAAAGACAGTCCTAACCGTGGAGGGTTCTGGTAAATGATGGGGTGAGGAGGGGCTCTTTGGCTCCCACCAGTCCCCCTGTCTGGTCTA
+
A3>AAFFFBFFFGGGGEEFGGGHGFGGGGGHHGGG?FFHGGHGGGGHHHHHHGHGHHGHFHHGHHHHFHGEFGGFFHHHFHHHHGAHHGFHHGGGFGGHHGHHGGGHHGHHHH3GFGFHBDHHGHGBDCGHHHHHHHGGG<?GHCCGGGGFFGBGFCD/<GHGFEDGFHFHHC0:GHHHGGGGGGEGFDAF0FFFGGGGGGGGGGG9BFFFBFDFFADFFFFF/9BBE.F.DFFFFFFE.@EFFF/9FFFF
@M05620:37:000000000-D9766:1:1101:10376:4455 1:N:0:28
AGTGCCAGCTCTCAATCGCACAGGGGACCCAGGGCCTGGCCCCTCCATCCAGAAAACCTATGACCTCACCCGCTACCTGGAGCACCAACTCCGCAGCTTGGCTGGGACCTATGTGAGTATCCAGCGTAGGAATCTGGGAGTTGGGGAGGAGTGAGGAGTTGGGGAAAGACAGTCCTAACCGTGGAGGGTTCTGGTAAATGATGGGGTGAGGAGGGGCTCTTTGGCTCCCACCAGTCCCCCTGTCTGGTCTA
+
ABABBFFCAFFFGGGGGGGGGGGHAEFEEGHHGEGGCFHHFHGHGGGDGHHHBFGHHGHBGHHHHHHHHHGGGEEGHHHHHHHHHHHHGGHHGGGGGHHHGHHFGGHHGHHHHHHHGFGHHHHHHGFGGGHHHHHHHGHGGHHHGGGGGGGHHHHHHGHFHHGGGGHHHHHHHHHHHHGHGCEGGGGG.AFGGGFGGGGGGGGGGGFBFFFFFFBB?BEFFFFFFFFEFFFFFFFFFFFFBFFFFFFFFFB
@M05620:37:000000000-D9766:1:1101:22056:4459 1:N:0:28
GAGGCTGCTTTGGAAGAAACTCATAGATTACTGCAACAGTTCCCCCTGGACCTGGAAAAGTTTCTTGCCTGGCTTACAGAAGCTGAAACAACTGCCAATGTCTCATCCTACAGGATGCTACCCGTAAGGAAAGGCTCCTAGAAGACTCCAAGGGAGTAAAAGAGCTGATGAAACAATGGCAAGTAAGTCAGGCATTTCCGCTTTAGCACTCTTGTGGATCCAATTGAACAATTCTCAGCATTTGTACTTGT
+
AAAABAFBFFFFGFFGFFFGGGFHHFGHHGHHHHHHFFHFGHFHHGGGHHHHHHHHHGHHFGHHHHHHHHHHHHHHHHHHHHHFHFFHGFHHHHHHGFHHHGHGDGHHHFHHBGHHGHHGGGHDEE/BFGHGHFHHHGHHHGHHFHHHHFHH/EHGGHGHF2/2FFHHHFHHHGFHHHGHGGGGHGG>FD>FGGGHFGF.CEGGH<FDGHBFCGGGGGEHHC00CCGBCGFFBFFFFBFC;=BFBFF;;B0
@M05620:37:000000000-D9766:1:1101:17022:4514 1:N:0:28
ACCACACCTTCTACAATGAGCTGCGTGTGGCTCCCGAGGAGCACCCCGTGCTGCTGACCGAGGCCCCCCTGAACCCCAAGGCCAACCGCGAGAAGATGAGGCCCGCTACCTCTTCTGGTGGCCGCCTCCCTCCTTCCTGGCCTCCCGGCGCTGCGCCCTTTCTCACTGGTTCTCTCTTCTGCCGTTTTCCGTCGGACTCTCTTCTCTGACCTGCGTCTCCTTTGGCACTCTGCAGGTTCTCGATCGGCAGA
+
BCCCCCDCFFFFGGGGGGGGGGHHGGGFGGHHHGGGGGGGGHHHHGGGEGGGHGHHGHHGGGGGGGGGGGGHHHHGGGGHGHHHHGGGGGGGGGHHHHGHHGGGGCDGGHHHHHHHHHHHGHHGGGGGHGHHGHHHHFHHHHHHHGGG?DGGGGGGFFFFFFFFFFFFFBFFFFFFFFFFFFFFADFFFFFB.;=DFFFFFFFFFFFFFHFFF.CDFDFFFFFFF0BFFFFFFFFFABBFFEFFFFFFBF.
@M05620:37:000000000-D9766:1:1101:16276:4528 1:N:0:28
AGTGCCAGCTCTCAATCGCACAGGGGACCCAGGGCCTGGCCCCTCCATCCAGAAAACCTATGACCTCACCCGCTACCTGGAGCACCAACTCCGCAGCTTGGCTGGGACCTATGTGAGTATCCAGCGTAGGAATCTGGGAGTTGGGGAGGAGTGAGGAGTTGGGGAAAGACAGTCCTAACCGTGGAGGGTTCTGGTAAATGATGGGGTGAGGAGGGGCTCTTTGGCTCCCACCAGTCCCCCTGTCTGGTCTA
+
AABABFFFCFFFGFGGGFGFGGHHGCGGGGHHGGEFGGHHHHGHGGHHHHHHHGHHHGHHHHHHHHGHHHHEGGGEHGGGHHGGGH?GFHHHGGGGGGHHGHHGGGHHGHHHHHHHHFGHGHHHHGEFGGHHHHHHHGGGDGHHGGGGGGGHHHHHGGHHHHGGGGGHHHHHFFHHGHHHGEEGGGGG;AFGGGFGGGGGGFGGGGFFFFFFFFFFFDFFFFFFFFFFFFFFFFFFFFFFFFFFFFFFBFF
@M05620:37:000000000-D9766:1:1101:18774:4576 1:N:0:28
AGTGCCAGCTCTCAATCGCACACGGGACCAAGGGACTGACCCCGCCATCCAGAGAACCTATGACCTCGCCCGCTAACTGGAGCACCAACTCCGCAGCTTGGCTGGGACCTATGTGAGTATCCAGCGTAGGAATCTGGGAGTTGGGGAGGAGTGAGGAGTTGGGGAAAGACAGTCCTAACCGTGGAGGGTTCTGGTAAATGATGGGGTGAGGAGGGGCTCTTTGGCTCCCACCAGTCCCCCTGTCTGGTCTA
+
AAA>AFFFAFFFFGGGFFGGGC42E2AEACGHCEHDA23B3BAA0A0ABCGHF1BE31BFGHF53D@1>EFEEEG1GHG3BFGHHHHEGBHFFEECC3GGFHHGGDHHGHHHHHGHHHHHHHHHHGGGGGHHHHHHHGHGFHGHGCGGGGGGHFHFHGHHHHGGGGHHHHGGGGGGGGFGGGGGGGGGEFGGFGFFFFFFFFFFFFFBFFFFFFBBBBFFFFEFFFFFFFFFFFFFFFFFBFFFFFFFFF/
@M05620:37:000000000-D9766:1:1101:8925:4598 1:N:0:28
AGTGCCAGCTCTCAATCGCACAGGGGACCCAGGGCCTGGCCCCTCCATCCAGAAAACCTATGACCTCACCCGCTACCTGGAGCACCAACTCCGCAGCTTGGCTGGGACCTATGTGAGTATCCAGCGTAGGAATCTGGGAGTTGGGGAGGAGTGAGGAGTTGGGGAAAGACAGTCCTAACCGTGGAGGGTTCTGGTAAATGATGGGGTGAGGAGGGGCTCTTTGGCTCCCACCAGTCCCCCTGTCTGGTCTA
+
AAAAAFFFBFFFG4GGGGGCGGHHGGGGGGHHGGGGFGHHHHGHGGHHHHGHFFHHHGHHHHEHHHHHHHGGGEEGHHHHGHHHHHCGFHHHGGGGEHHHGHHGGGHH?GFHHHHGHHHGHFHHHGDADGDDGHHHHHACEHHF@D.<CAEGAHHH<EHHFFDFGGGHHHBGHHHHHHFHAGEF.CDAEGFGGGFGGGGGGGFGGGFFFFFFFFFFFFFFFFFFFFFFFFFFFFFFFFFFFFFFFEFFFFF
@M05620:37:000000000-D9766:1:1101:22278:4604 1:N:0:28
ACCACACCTTCTACAATGAGCTGCGTGTGGCTCCCGAGGAGCACCCCGTGCTGCTGACCGAGGCCCCCCTGAACCCCAAGGCCAACCGCGAGAAGATGAACCCAGGTGCGTGGCCCGCTACCTCTTCTGGTGGCCGCCTCCCTCCTTCCTGGCCTCCCGGCGCTGCGCCCTTTCTCACTGGTTCTCTCTTCTGCCGTTTTCCGTAGGACTCTCTTCTCTGACCTGCGTCTCCTTTGGAACTCTGCCGGTTC
+
AAAAAAAAFFFFGGFGAGGFG1BEGA0EGAFHFFGGGGGCGHHHHGGGEGEF1FHGGHHGG@EEFEGGGGGCHFHGGGEGAFGHHGG?CCGCCGFFGGHGHECEEFG<<CGE-@HECCC-CGFDGDDDGDGG?HF:CGGGHGBFGGGGGGGGGAFGGGG?A?@@;9@@F@;/9;FFBFBF-BFFFFFBFFBFFFF?ABFFFF?FFBFBBFFFFFFFFFFF/B9FB-9A9BFEFBF/B/9B9FFFF/-----
@M05620:37:000000000-D9766:1:1101:17943:4622 1:N:0:28
ACCACACCTTCTAAAATGAGCTGCGTGCGGCTCCCGAGGAGCACCCCGTGCTGCTGACCGAGGCCCCCCTGAACCCCAAGGCCAACCGCGAGAAGATGCCCAGGTGAGTGGCCCGCTACCTCTTCTGGTGGCCGTCTCCCTCCTTCCTGGCCTCCCGGCGCTGCGCCCTTTCTCACTGGTTCTCTCTTCTGCCGTTTTCCGTAGGACTCTCTTCTCTGCCCTGGGTCTCCCTTGGAACTCTGCAGGTTCTA
+
A>A?AABABCCFG5BADGBBGBGBE2A222EA2AFE2EE??GHFHGG0A1BFBFF3DGC0/>/EF?EEG>C0F?GGGA/GC/GFHG/<CC/</?011?1101FF1GH01<>.0.><--@/DGB0=0<0=GGC.:-;./:/;C.CBF/0C9A.0;.;.A---99D-@A--BFBFF/9//.9:BF/9BBFFFB/:@;./;BB.B.;D////;FF/B/9/99:.BF.;:B.;9/9;BFE/F/BFFB/9A;FFFF
@M05620:37:000000000-D9766:1:1101:17897:4638 1:N:0:28
ACCACACCTTCTACAATGAGCTGCGTGTGGCTCCCGAGGAGCACCCCGTGCTGCTGACCGAGGCCCCCCTGAACCCCAAGGCCAACCGCGAGAAGATGCCCAGGTGAGTGGCCCGCTACCTCTTCTGGTGGCCGCCTCCCTCCTTCCTGGCCTCCCGGAGCTGCGCCCTTTCTCACTGGTTCTCTCTTCTGCCGTTTTCCGTAGGACTCTCTTCTCTGACCTGAGTCTCCTTTGGAACTCTGCAGGTTCTA
+
CCCCCCCCFFFFGGGGGGGGGGHGGEGFHGHHHGGGGGFGGHHHHGGGFEGGHHHHFHHGGGGGGGGGGGGHHHHGGGGHGHHHHGGGGGGGFGHHGFHHHHHGHHHHHHGGHHGGGGGHHHHHHHHHHHGHHGGGGGHGHHGHHGGGGGGGGGGGGGGGGGGGGGFFFFFFFFFFFFFFFFFFFFFFFFFFFFFFFFFFFFFFFFFFFFFFFFFFFFFFFFFFFFFFFFFFFFFFFFFFFFFFFFFFFFF
@M05620:37:000000000-D9766:1:1101:6865:4648 1:N:0:28
ACCACACCTTCTACAATGAGCTGCGTGTGGCTCCCGAGGAGCACCCCGTGCTGCTGACCGAGGCCCCCCTGAACCCCAAGGCCAACCGCGAGAAGATGCCCAGGGGTGCGGCTTCTGGTCTCTTCTGCCGGCCGTCCTCCTCTCTCCTCGCCGCCCGGTGTTTCGCCGGTTCTCTCTGGTTCTGTCTTCCGCCGGTCTCTGTTGTATGACCTGCTTTGCCCTTGGTCCTCTTCGGGACCTTGCTGGTTCTA
+
BCCCCCC>FFFFGGGGGGFGGGHHGFGBAEGHHAFF?EEGDHHHHGGFFFFGHHHHHHHFGCGGGGGGGGGHFHHGGGGHGHHHHGGGGG/BFGHFGHB22<///<?/.<->--/00000==00=0000--;A--;..0//;0/;C/0/;:--=-;--;-9..;.;.--;DFFFBFF//;/;//;/;F;/;.;B---;F//;//.;////;B.;/:/;;F/B/9;////;F//.;.-;../;///;/9///
@M05620:37:000000000-D9766:1:1101:19932:4669 1:N:0:28
AGTGCCAGCTCTCAATCGCACAGGGGACCCAGGGCCTGGCCCCTCCATCCAGAAAACCTATGACCTCACCCGCTACCTGGAGCACCAACTCCGCAGCTTGGCTGGGACCTATGTGAGTATCCAGCGTAGGAATCTGGGAGTTGGGGAGGAGTGAGGAGTTGGGGAAAGACAGTCCTAACCGTGGAGGGTTCTGGTAAATGATGGGGTGAGGAGGGGCTCTTTGGCTCCCACCAGTCCCCCTGTCTGGTCTA
+
AB>AAFFFBFFFG4FGGGGCGCHDGAEEFGHHAFGEGFHHFHGHGGGGHGHHHFHHHGHHHGGHHGGHHHHGE/EEHHGHBBGHHHHFGHHHEGCGGHGHGGHGGGGHGHHHHHHHHHHHHHHHHGGGGGHGHHHHGHCFGHHHGGFGGGE>GGHH<EGHHHGGGGHHFHHHHHHHHHHHGGEGGGGG9AFGGGFGGGGGGGGGGGDFFFFFFFFFFFEFFFFFFFFFFFFFFFFFFFFFFFFFFFFFFFF
@M05620:37:000000000-D9766:1:1101:12976:4686 1:N:0:28
GCTGCTGCTTTTGAATCAACTCATAGATTCCTGCCCCAGTTCCCCCTGTCCCTGTAACCGTTTCTTGCCTGGCTTCCAGAAGCTGCAACAACTGCCCATGTCTCATCCTCCAGGATGCTACCCGTCCGGAAAGGCTCCTCGCCGCCTCCACGGGCGTCCACGCGCTGCTGAACCAATGGCCCGTACGTCCGGCCTTTCCGCTTTAGCACTCTTGTGGCTCCCCTTGCACAATTCTCAGCCTTTGTCCTTGT
+
1>1>>B@BBF3BAABBGABF3B133DDGFGFFGHHHG0B1DDFHHGABBFG1B1BDGHFGGGEF2D1BFHHHHHBBFGH1BFH11@BFG0BFB>BFH@BFGHHH2BFGH@G0BG/FGHH2FHHGFE>>E/>EHHHHHGGFGCCC<BFGHHFGGGC@A@-ACFGGGGG.CGH0/CGGGGGGFEA:A.ACF.AAG-AFFFFFFFFF9BFFFFFFFFFBBAAFE?BFFF/BFFFFFFFFFFF/9BFFF/B9FF:
@M05620:37:000000000-D9766:1:1101:12959:4696 1:N:0:28
GAGGCTGCTTTGGAAGAAACTCATAGATTACTGCAACAGTTCCCCCTGGACCTGGAAAAGTTTCTTGCCTGGCTTACAGAAGCTGCAACAACTGCCAATGATTCTTCCTGCAAGCTGCGCCCCCTACGAGATGGCAACGCACCAAATCATCGGAGGAAACAACGCTGATGAACCAATGGATCGGACCTTCGGCATTTACGCCTTAGCACTCTAACAATTCCCCTTACTCACTTTTCAGACTTTGAAGTTAG
+
BABBBBFBFFFFCAFGGFGGGGCHHHHHHHHHHHFHHHGFHHHHHGGGEGHHHHHEHDEFFHHHHHHHHHHHHHH3GHHHHHHHH3BGH1BGHHHH3@GGD44B44@B@3@B3B?333//?>////0/////1BF01?//>/>0//1<<2?1///</<00>..<-...000=0<<<///<0<...:-::/.;9--;C009.-;.000;00;0000/0009;B.B:/;/BB///;B////;BF/9/;/9///
@M05620:37:000000000-D9766:1:1101:18043:4711 1:N:0:28
GAGGCTGCTTTGGAAGAAACTCATAGATTACTGCAACAGTTCCCCCTGGACCTGGAAAAGTTTCTTGCCTGGCTTACAGAAGCTGAAACAACTGCCAATGTCTCTTCCTCCAGGCTGCTCGACGTCCGGCAAGGATACTCGAAGCCTCCAAGAGAGTCCACGAGCTGATGACACAATGGCCAGTAAGTCCGGCATTTCCGCTTTAGCACTCTTAAGGCTCCAATTGCACAATTCTCAGCCTTTGTCCTTGT
+
BBBBBBFBFFFFGGGGAGGGGGHHHHHHHHHHHHGHGHHGHHHHHGGGHHHHHHHGHHHHBGHHHHHHHHHHHHHHHHHHHHHHHHHHHHHHHHHHHHHHFHB44BBFGHEHGGHHCFH3//>/>?FE?/CFG/02?GGH?F2?/02F<GB10?0??11?1?C->>FHHHF1F1/<DFFBGGG<GDGDGFADG-AGGHH.EFGGBFGGF0BFB00;09/;CBFGGB0CFGF0CCFFBFF/BFFF/9/;/;:
@M05620:37:000000000-D9766:1:1101:20434:4720 1:N:0:28
AGTGCCAGCTCTCAATCGCACAGGGGACCCAGGGCCTGGCCCCTCCATCCAGAAAACCTATGACCTCACCCGCTACCTGGAGCACCAACTCCGCAGCTTGGCTGGGACCTATGTGAGTATCCAGCGTAGGAATCTGGGAGTTGGGGAGGAGTGAGGAGTTGGGGAAAGACAGTCCTAACCGTGGAGGGTTCTGGTAAATGATGGGGTGAGGAGGGGCTCTTTGGCTCCCACCAGTCCCCCTGTCTGGTCTA
+
AB>ABFFFBFFFGGGGFGGCGGHFGGFGGGHHCEGEEGHHHHGHGGHHHHHHGHHHHGHHHFHHHHHHHHHGGEGGHHHHEGHHHHFCFFHHAFCGGFGHGGHGGGHHGHHHHHHHHHHHHHGHHGGGGGHHHHHHHHCGGHHGGGGGGGGHHHGHGGHHHHGGGGHGHHHHHHHHHHHHGGGGGGGGCFGGGGGGGGGGGGGGGGFFFFFFFFFFFFFFFFFFFFFFFFFFFFFFFFFFFFFFFFFFFFF
@M05620:37:000000000-D9766:1:1101:18324:4722 1:N:0:28
ACCACACCTTCTACAATGAGCTGCGTGTGGCTCCCGAGGAGCACCCCGTGCTGCTGACCGAGGCCCCCCTGAACCCCAAGGCCAACCGCGAGAAGATGCCCAGGTGAGTGGCCCGCTACCTCTTCTGGTGGCCGCCTCCCTCCTTCCTGGCCTCCCGGCGCTGCGCCCTTTCTCACTGGTTCTCTCTTCTGCCGTTTTCCGTAGGACTCTCTTCTCTGACCTGAGTCTCCTTTGGAACTCTGCAGGTTCTA
+
BABCCCCCFFFFGGGGGGGGGGHHGFGBGGHHHGGGFGGGGHHHHGGGGEGGHHHHHHHGGGGGGGGGGGGHGHHGGGGHGHHHHGGGGGDGGGHGHFHHHGHGHGHHHHGGHHGGGGGHHHHHHHHHHHGHHGGGGGHGHHGHHGGGGGGGGGGGGG:BFFFFFFFFFFFFFFFFFFFFFFFFFFFFFFFFFFFFFFFFFFFFFFFFFFFFFFFFFFFFFFFBFFFFFFFFFFFFFFFFFFFFFFFFFFF
@M05620:37:000000000-D9766:1:1101:9233:4740 1:N:0:28
GAGGCTGCTTTGGAAGAAACTCATAGATTACTGCAACAGTTCCCCCTGGACCTGGAAAAGTTTCTTGCCTGGCTTACAGAAGCTGAAACAACTGCCAATGTCTCTTCCTACAGGCTGCTACCCGTCCGGAAAGGCTCATAACAGCCTCCACGGGAGTACCAGCGCTGCTGACCCAATGGCTCGTACGTCCGGCCTTTCCGCTTTAGCACTCTTGTGGCTCCCTTTGCCCAATTCTCAGCATTTGTACTTGT
+
AABBBBFBFFFFG4FGFGFFGFHGHBGHHHGHFHHBGHFAAFGHHGGFHEHGFGGEGB2GBDGGHAFGHHHHHGFFGHGHGFHHFF3@FC??3GFHFHGHHF4B4@BBGDF3FHFGHGH432BE/?/><?E@FG/BGCG33B2BBFH2?<2///?/?0<111/>>FCAGB=GGHEHHHHH/<<A.GC/;CFGG-DFGGGGGGGG09C0FBFGGGFG..9;EE.;B/9/;FABF:FFFBF/BFFFF/;/;;;
@M05620:37:000000000-D9766:1:1101:8237:4748 1:N:0:28
ACCACACCTTCTACAATGAGCTGCGGGTGGCTCCCGAGGAGCACCCCGTGCTGCTGACCGAGGCCCCCCTGGACCCCAGGGGCAACCGCGAGAAGATGTGTCTCCTCCTACCGGCTGCTCCCCGTCCGGCAAGGCTCCTCGCCGTCTCCACGGGGGTACCCGCGCTGCTGACCCAATGGCCCGCACGTCCGGCCTTTCCGCTTTAGCACTCTCGTGGATCCCTTTGCACAATTCTCAGCCTTTGATCTTGT
+
>AAAA>>AFFFFGGGFGFBGGBFEE00AEAFH1FFGFEA/AFAFHGCEFAEB1EG1DGHG///>?/EEEGG/00BEEG////>>?F0/BB@/@C0?1?1?G11<1<><F1>FC--<-.<<0<.::..;-:;@?CCF.;99.-;--=.C00CB----999//9-----AFF/B/B9-;//-;9;-9;9;-99-9;;/BFFBFFAE///9/9BB/;AE--/;FF/;FFBFFF-9F/:/9;/99BBF/99;BF/
@M05620:37:000000000-D9766:1:1101:19066:4753 1:N:0:28
ACCACACCTTCTACAATGAGCTGCGTGTGGCTCCCGAGGAGCACCCCGTGCTGCTGACCGAGGCCCCCCTGAACCCCAAGGCCAACCGCGAGAAGATGCCCAGGTGAGTGGCCCGCTACCTCTTCTGGTGGCCGCCTCCCTCCTTCCTGGCCTCCCGGAGCTGCGCCCTTTCTCACTGGTTCTCTCTTCTGCCGTTTTCCGTAGGACTCTCTTCTCTGACCTGAGTCTCCTTTGGAACTCTGCAGGTTCTA
+
CCCCCCCCFFFFGGGGGGGGGGHHGFGBCEHHHGGGGGGGGHHHHGGGDGGGGHGHHHGGGGFGGGGGGGGHFHHGGGGHGHHHHGGGGGFGGGHGHHFGHHFA1FDGDGE<GH-D?D@GDGHFBG00=GDCC@FCDDEFFGD/09999/.;0FEEA--=@./9CFAFCFFFFFBFFBB//BFFFFFB9FFFB>9:FFFB:::ADFB9BFFFFBFFF/9/B9/:;;/BFFFBF/99:/9BFF/99A99BF9
@M05620:37:000000000-D9766:1:1101:6985:4756 1:N:0:28
ACCACACCTTCTACAATGAGCTGCGTGTGGCTCCCGAGGAGCACCCCGTGCTGCTGACCGAGGCCCCCCTGAACCCCAAGGCCAACCGCGAGAAGCTGTGGCCCTATACGTCTTCTGCTGTCCGCCTCTCTCCTTCCGTGCCTCCCGGCGCTGCGCCCTTTCTCACTGGTTCTCTCTTCTTCCGTTTTCCGTCCCACTCTCTTCTTTGACCTGCGCCTTCTTTGGCCTTCTCCTGGTTCTCGCTCGGTCGA
+
>AA?AAAAFFFFFGGFDFGFFBGFE2AF4AFGAFFE2AE?AG2FHGEEA1EF5BFFGGHG@00>?>EEEGGBC3FEGG/?//?FFFEEGCG///01111?0/??/0??FCFFF<1111=11<<.>>.C//0</0DDC.<CDEEG.:;::A?BGA--999/0;C00;;/.9:/B/BBF//////://:E9/.;A..;;AF////:B////9BB9A--;A.;99//////;/://;//9:/9/;.A99@..-;
@M05620:37:000000000-D9766:1:1101:12065:4820 1:N:0:28
ACCACACCTTCTACAATGAGCTGCGTGTGGCTCCCGAGGAGCACCCCGTGCTGCTGACCGAGGCCCCCCTGAACCCCAAGGCCAACCGCGAGAAGATGAACCCCCGTGCGTGGCCCGCGCCCTCTTCTGGTGGCCGCCTCCCTCCTTCCTGGCCTCCCGGCGCTGCGCCCTTTCTCACTGGTTCTCTCTTCTGCCGTTTTCCGTAGGACTCTCTTATCTGCCCTGCGTCTCCTTTGGAACTCTGCAGGTTC
+
BBBCCCCBFFFFGFFGGGGGGGHHGEGBGGHHHFGGDFGGGHGHHGGGEGGGHHHGGHHGGGGGGGGGGGGHFHHGGGGHGHHHHGGGCDBCGGHEGHHHHH////??.-<<>CFHFG--A-:GHHHHH0CCGGGCGGGGEEFGCFGGGE0;CFGGFFA-;@:@FFFFFFFFFFFFFFFF/BFFFFF;BFFFFF0;ADFFFFBF:9ABFF/BFFFFFFBF0FAFF:@.:9BFFFFFFEFFFFFFF00;.:0
@M05620:37:000000000-D9766:1:1101:21314:4827 1:N:0:28
ACCACACCTTCTACAATGAGCTGCGTGTGGCTCCCGAGGAGCACCCCGTGCTGCTGACCGAGGCCCCCCTGAACCCCAAGGCCAACCGCGAGAAGATGCCCAGGTGAGTGGCCCGCTACCTCTTCTGGTGGCCGCCTCCCTCCTTCCTGGCCTCCCGGCGCTGCGCCCTTTCTCACTGGTTCTCTCTTCTGCCGTTTTCCGTAGGACTCTCTTCTCTGACCTGAGTCTCCTTTGGAACTCTGCAGGTTCTA
+
>>>ABAAACFCFFGGGGGGFGFHFGEFAGEAFHEGEDEE2EHHHHGGG1AECGGBGHHFEFEEGFGEEGGGHHHFGGGGHGHHHAGGGGGGGGCFFD1FGGHHFC1FGH1FEHH?DGG-GFFFHHE0GHBDHHG?C.CHAGFGHF0FFFGGG0F9:A??@BBBFBBF;BFFFFFBFFFF9/;FFFFFFFFFFFBDFFFFFFFFFFEFFFFBFFFFEF//;FFF/B/B;FFFFFFFBFFFFBFFBFF:/FFB
@M05620:37:000000000-D9766:1:1101:19534:4846 1:N:0:28
ACCACACCTTCTACAATGAGCTGCGTGGGGCTCCCGAGGAGCACCCCGTGCTGCTGACCGAGGCCCCCCTGAACCCCAAGGCCAACCGCGAGAAGATGAGGCCCGCTACCTCTTCTGGTGTCCGCCTCCCTCCTTCCTGGCCTCCCGGCGCTGCGCCCTTTCTCACTGGTTCTCTCTTCTGCCGTTTTCCGTCGGACTCTCTTCTCTGACCTGCGTCTCCTTTGGCACTCTGCAGGTTCTCGATCGGCAGA
+
111>AA>AFFF1AGG1AGFGGGCCG0E000EFHGCEG//A//ABGEGGEGGGH1GG10BEEEG//E//EGFFHHH?FGGHGHHHHGGGGGGGGGHHHHHHHGGCG@CGGHHHHHHHHHHH.CGGGGGGHGHHGHHHHH0GHHHHGGFG?GAGGGG@F@@FFFFFFFFFFFFFFFFFFFFFFFF@BFFFFFFF-@@?@@FFFFFFFFFFFFFFFF@F@FFFFFFFF/9BFFFFFEFF;9BFFEFFF@F@-99
@M05620:37:000000000-D9766:1:1101:20194:4885 1:N:0:28
ACTGCCACTTCTCAATCGAACCGGGGATTCCTGCCCCGGCTCCCCCCGTCCGTCTAACCGTGTCCTCCCTGGCTACCAGGAGCACCAACTACGCACCTTGTCTCGTCCTTCCGGCTGCTACCCGTCCGGAAAGGCTCCTCGCCGCCTCCACGGGCGTCAACGCGCTGATGAACCAATGGCCCGTACGTCCGGCGTTTCCGCTTTAGCACTCTTGTGGCTCCCCTTGAACAATTCTCAGCATTTGTACTTGT
+
>1>>>BBBBFDFFGFBFFGBF0AAEEEEBGFHHAGFAAEAAEFFGG/>/B?>?>0BFGC>?/0BBGH0FGEGHG>FGFHFGFHEGGCGE0FF/>//>0BGFFG20?BEG2<0CC/CGAGFHHHGCC.@C.ACAGEGGEGCE--;A@GGAF/EGA-;;--;/A=@@@@-;BF//;FEFFFFB?;9@-;;A-;=--;9-/9BFFB-/BFFFFFEFF/FB-FF----99/;FFFFB/FFF9F/B/FBB/9BBB/
@M05620:37:000000000-D9766:1:1101:19643:4896 1:N:0:28
ACCACACCTTCTACAATGAGCTGCGTGTGGCTCCCGAGGAGCACCCCGTGCTGCTGACCGAGGCCCCCCTGAACCCCAAGGCCAACCGCGAGAAGCTGAACCCAGGTGAGTGGCCCGCTACCTCTTCTGGTGGCCGCCTCCCTCCTTCCTGGCCTCCCGGAGCTGCGCCCTTTCTCACTGGTTCTCTCTTCTGCCGTTTTCCGTAGGACTCTCTTCTCTGACCTGAGTCTCCTTTGGAACTCTGCAGGTTC
+
>>>>>11>CF1DFFG13BFBGDFFEEGE00BGGFGE0AE/EG/FGGGEBEE/11BFEGHEE//>FFEGGEG0@B?EGGFEFGFE/FEGGGC?@AC11?F?CGCF????F<?GFFHHCGG<<<DD<D====DCEGHGGGGFEGHH;=;;FCCFGGGGGC;@A;==CF@@F@-BFFFFFFFFF/;BFFFBFFFFFFF@;AFFFF-;A-99FFFFF;FFBFFFBFB;-;9BBF;BBFF/////;;B9FB/--;/
@M05620:37:000000000-D9766:1:1101:15713:4902 1:N:0:28
GAGGCTGCTTTGGAAGAAACTCATAGATTACTGCAACAGTTCCCCCTGGACCTGGAAAAGTTTCTTGCCTGGCTTACAGAAGCTGAAACAACTGCCAATGTCTCCTCCTACAGGCTGCTACCCGTACGGAAAGGCAACTCGCCGAATCCACGGGCGTAAAAGCGCTGATGAAACAATGGCCCGTACGTCAGGCATTTCCGCTTTAGCACTCTTGTGACTCCAATTGCACAATTCTCAGCATTTGTACTTGT
+
A1AAA1CABF@D1FGGGCFF1FEEEGGFFHFHHFHHFCH1EGHFHGCFFFFFFEFHEGFGF2EHAHD1FGGHHHGHHFGFHHHFCHHHHFGHFE@>FGHHBGHE11BFG1BGFF/B0F1GHHHE>>/>//FGFGG00?B1/<//><?C1G1CCC/>><<CD0.<<<@CFFHFHHHE00://.;;A.;;C.99/.C00;BC?EB.0CFBF0:B0/;///9;;/9;F//;BFFF/BFF/9F/BBFFFFFFFF/
@M05620:37:000000000-D9766:1:1101:17431:4906 1:N:0:28
AGTGCCAGCTCTCAATCGCACAGGGGACCCAGGGCCTGGCCCCTCCATCCAGAAAACCTATGACCTCACCCGCTACCTGGAGCACCAACTCCGCAGCTTGGCTGGGACCTATGTGAGTATCCAGCGTAGGAATCTGGGAGTTGGGGAGGAGTGAGGAGTTGGGGAAAGACAGTCCTAACCGTGGAGGGTTCTGGTAAATGATGGGGTGAGGAGGGGCTCTTTGGCTCCCACCAGTCCCCCTGTCTGGTCTA
+
BCABCFFFDFFFGGGGGGGGGGHGGGGGGGHHGGGGGGHHHHGHGGHHHGHHHHHHHGHHHHHHHHHHHHHGGEGGHHHHHHHHHHHHGHHHGGGGGHHHGHHGGGHHGHHHHHEHHHHHHHHHHGGGGGHHHHHHHHHGGHHHGGGGGGFHHHHFGGHHHHGGGGHHHHHHHHHHHHHHGGGGGGGGEFGGGGCFGGHGHHHGGGDFFFFFFFFAFFFFFFFFFFFFFFFFFFFFFFFFAFFFFFF0FFF
@M05620:37:000000000-D9766:1:1101:7522:4907 1:N:0:28
ACCACACATTCTACAATGGAATTCTGGAGGTTCTCGATCGGAAGAGCACGCGCCTGACCTACAGCCACCGCCCCCCATATCGTACGCCTGCGAATGTTTGCAAGTGAACGACCCGATATCTCTTCTGGTGGACGCCTGCCTCCTTGCTGGCCTACCGGGGATGCGCTCTTTCTCCATGGTTATCTATTGTGCCGTTTTCCGTGGGAAGATCTGGTGTGAGCTGTGTACAGTTTGGAAACCTGCAGGTTGTA
+
AAAAA>>3BBBDFFGFFGG4BA4D5DAF4BAFGGGF33B22B2AEEGBG2EE0A1BBFCDEF3AFGHFB?F/////>1344?0B//?/0?F///<112BBFF1111B21B/>BC?////1@11?1><<>0?.1-<-<..<00C<<=<=0/.;0:/.---;-;./9.-.;:909000;0;000;9//9;//;//;.9/.//.:.--9/.9//////.;9//////9////////:.////./..9/../.;/
@M05620:37:000000000-D9766:1:1101:15973:4946 1:N:0:28
ACCACACCTTCTACAATGAGCTGCGTGTGGCTCCCGAGGAGCACCCCGTGCTGCTGACCGAGGCCCCCCTGAACCCCAAGGCCAACCGCGAGAAGATGAGGCCCGATACATCTTCTGGTGTCCGCCTCCCTCCTTCCTGGCCTCCCGGCGCTGCGCCCTTTCTCACTGGTTCTCTCTTCTGCCGTTTTCCGTCGGACTCTCTTCTCTGACCTGCGTCTCCTTTGGACCTCTGCAGGGTCTCGATCGGCAGA
+
AAAAAAABFFFFFGGGGGFGGGHHGEEBFEGHHGFEEEEEGHGHHGGGEAEFHGHHHHHGGGGGGGGGGGGGFHHEFGGGGHHHHFGEDB>CCDHEGBGFFGG?</<-A1=<GHHHH1>0.<DE-CGGH.<GF;CHHB0::C0GCE:-9AA-9D9AD;@//;FFFFFFE/FFFBFFFFFFFFFFAFFEFFFBFFFFFFFFFFFFFFFFFFFFFFFD-DFFFFFFF/;FFFFFF/;F-.:.BFBBF;D9-9.
@M05620:37:000000000-D9766:1:1101:16862:4950 1:N:0:28
AGTGCCAGCTCTCAATCGCACAGGGGACCCAGGGCCTGGCCCCTCCATCCAGAAAACCTATGACCTCACCCGCTACCTGGAGCACCAACTCCGCAGCTTGGCTGGGACCTATGTGAGTATCCAGCGTAGGAATCTGGGAGTTGGGGAGGAGTGAGGAGTTGGGGAAAGACAGTCCTAACCGTGGAGGGTTCTGGTAAATGATGGGGTGAGGAGGGGCTCTTTGGCTCCCACCAGTCCCCCTGTCTGGTCTA
+
>A>ABFFFBFFFGGGGGGGGFGHGFEGGGGHHGGGGGFFFFHGGGGHHGHHHHFHHHGHHHHHHHHGGHHHGGEFGHHHHHHHHHHHHGEGHGF/EECHGD33FEGCFFHFFHGHGHHHHHHHHHGCDCGHDGHHGHHHGGHFHF@FGGGGCGGHCHDHBGHGFGGFFHHFHHHHHFHHHGDEAGEDG;AFGFF9BFFFGGGGGGGDAEFFFFFFFF-EB/BFFFFFFEFFFFF;/B9ED>EBBBBBFBF9
@M05620:37:000000000-D9766:1:1101:24279:4959 1:N:0:28
AGTGCCAGCTCTCAATCGCACAGGGGACTCAGGGCCTGGCTCCTCCATCCAGAAAACCTATGTCCTCACCCGCTACCTGGAGCACCAACTCCGCAGCTTGGCTCGGACCAAAGTAAGTATCCAGCGAAGGAATCTGGGAATTGGGGAGGAGTGAGGAATTGGGGAAAGACAGACCTAACCGAGGAAGGTACTGGTAAATGATGGGGTGAGGAGGGGCACTTAGGCTCCCACCAGTCCCCCTGTCTAGTCTA
+
1>>AAFFFAFF3EGGFGAFGGGCFBAFE0BB1FEFG0/BE0BF1FH0F1FFA101BBAC1F12DAF1AFA0>FF/>G1F0FGH/0/BGG0BG?//>/0BG/BF1///>//</B122BG22FDFHH/////F<1<?D10<1011>.-.<-<./.00<0/000<.:C...::C//;.0:/;F--;9@/;;/0;;09;C9FBFFG9B9?-9AF-9-A=@--9-/////9--AFF9E-FFF/E-9-B/B//9;//
@M05620:37:000000000-D9766:1:1101:24451:4991 1:N:0:28
AGTGCCAGCTCTCAATCGCACAGGGGACCCAGGGCCTGGCCCCTCCATCCAGAAAACCTATGACCTCACCCGCTACCTGGAGCACCAACTCCGCAGCTTGGCTGGGACCTATGTGAGTATCCAGCGTAGGAATCTGGGAGTTGGGGAGGAGTGAGGAGTTGGGGAAAGACAGTCCTAACCGTGGAGGGTTCTGGTAAATGATGGGGTGAGGAGGGGCTCTTTGGCTCCCACCAGTCCCCCTGTCTGGTCTA
+
BBBBBFFFCFFFGGGGGGGFGGHGGGGGGGHHGGEGGGHHHHGHGGHHHHHHHHHHHGHHHHHHHHHHHHHGGEFGHHHHGHHHHHHHGHHHEGGGGHHHGHHGGGHHGHHHHHHHHHFHHHHHHGGGGGHHHHHHHHHGGHHHGGGGGGEGHHHHHGHGHHGGGGHHHHHHHHHHHHHHGGGGDGGGCFGGGGFGGGGGGGGGGGFFFFFFFFFFFFFFFHHFFFFFFFFFEFFFFFFFFFFFFFFFFFF
@M05620:37:000000000-D9766:1:1101:18084:5009 1:N:0:28
ACCACACCTTCTACAATGAGCTGCGTGTGGCTCCCGAGGAGCACCCCGTGCTGCTGACCGAGGCCCCCCTGAACCCCAAGGCCAACCGCGAGAAGATGCCCAGGTGAGTGGCCCACTACCTCTTCTGGTCGCCGCCTCCCTCCTTCCTGGCCTCCAGGCGCTGCGCCCTTTATCGCTGGTTCTCTCTTCTGCCGTTTTCCGTAGGACTCTCTTCTATGACCTGCGTCTCCTTTGGAACGCTGCAGGTACTA
+
BBBABBBBFFFFFGGGGGGFGEFFEEEEHGHHHGGFGGEFGHHHHGGGEEGGHHHHHHHGGGGGGGGGGGGGHHHGGGGGGHHHHGGFGCDCCDGHGFGFG2C/11FGG1?CHH.><>GFHFHHBGFH<1<AGFCFDGHGHHGFFH/GCFGGGFEBF/;@DF-CBCGGCFB/FE.9;DFFBFFFFFFFFFFFFFD?BEF/;9F..9BFFFFFFFF/F//B/9B.B.DFFB//F//9:/.;.::9F.;/9;9
@M05620:37:000000000-D9766:1:1101:11741:5025 1:N:0:28
ACCACACCTTCTACAATGAGCTGCGTGTGGCTCCCGAGGAGCACCCCGTGCTGCTGACCGAGGCCCCCCTGAACCCCAAGGCCAACTGCGAGAAGATGAGGCCCGCTACCTCTTCTGGTGTCCGCCTCCCTCCTTCCTGGCCTCCCGGCGCTGCGCCCTTTCTCACTGGTTCTCTCTTCTGCCGTTTTCCGTCGGACTCTCTTCTCTGACCTGCGTCTCCTTTGGCCCTCTGCAGGTTCTCGATCGGCCGA
+
CCCCCCC>BFCFGGGGGGAFGGHHGAEBAEHHHFFE?EFGGHHHHGGEEFGGFHHHHHHAEE?FGGGGGGGHHHHGGGGHGHHHHG3BFF>BFGHEGHHHHGGCD>>/A??GHHHHHFHH<FHGGGGGHCCHGGHHHH0CFHHH.;.:;ABGGGGGG?DGGGGGFGGGGFFFFFFFFFFFFFFFDFFFFBDBFBAFFFFFFFF/B/;BFFFFFFFFFFFFFFFFFFFEFFFFF:BF./;;BE/FFCF;.;-
@M05620:37:000000000-D9766:1:1101:19089:5027 1:N:0:28
ACCACACCTTCTACAATGAGCTGCGTGTGGCTCCCGAGGAGCACCCCGTGCTGCTGACCGAGGCCCCCCTGAACCCCAAGGCCAACCGCGAGAAGATGAGGCCCGCTACCTCTTCTGGTGTCCGCCTCCCTCCTTCCTGGCCTCCCGGCGCTGCGCCCTTTCTCACTGGTTCTCTCTTCTGCCGTTTTCCGTCGGACTCTCTTCTCTGACCTGCGTCTCCTTTGGCCCTCTGCAGGTTCTCGATCGGCCGA
+
CCCBCCCCFFFFGGGGGGGGGGHHGFGEGGHHHGGGGGGGGHGHHGGGGGGGHHHHHHHGGGGGGGGGGGGHGHHGGGGHGHHHHGGGGGGGGGHGHHHHHGGCF/<>D><GHHHHHHHH.FGGGGGGGCCHGHHHHHCCHGHHHGFGGGGGGGGGGGFFFFFFFFFFFFFFFFFFFFFFFFFFAFFFFFFFADDDFFFFFFFFFFFFFFFFFFFFFFFFFFFFB90AEFFFF:BF;;BFFFFFFCF=.;9
@M05620:37:000000000-D9766:1:1101:20130:5030 1:N:0:28
ACCACACCTTCTACAATGAGCTGCGTGTGGCTCCCGAGGAGCACCCCGTGCTGCTGACCGAGGCCCCCCTGAACCCCAAGGCCAACCGCGAGAAGATGAGGTCCGCTACCTCTACTGGTGTCGGCCTCCCTCCTTCCTGGCCTCCCGGCGCTGCACCCTCTCCCACTGGTTCTGGCTTCTGCCGCTTCCCGTCGCCCTCTCATCCCTGACCTGCATCTCCGTCGGCACTCTACCGGTTCACGATCGACAGA
+
AABBBBBBFFFFGGGGFGE5FGF4EEEEHFFCAF2222AE2FGHHGGGAFGG53GHHHHGGE0EFEGGGGGFHHHGGGEH/GHGHGGGGGFCGGH2>FFF22??//?>A?FGH1>=>1>F.>.><<CCC</CGH0CH0:/:CBHFGF??-=BD./9;EA.;C9F/.A;9//;B//;F.9/;BFA-;..B.;A.--.9;.9//99/99/.:BFBF./;9//.9.-;;9@F///;/;-;9A/9:;AF9.9;9/
@M05620:37:000000000-D9766:1:1101:19104:5038 1:N:0:28
ACCACACCTTCTACAATGAGCTGCGTGTTGCTCCCGCGGATCACCCCGTGCTTCTGACCGATTCCCCCCTGAACCCCAAGGCCAACCGCGAGAAGCTGAGGCCCGCTACCTCTTCTGGTGGCCGCCTCCCTCCTTCCTGGCCTCCCGGAGCTGCGCCCTTTCCCACTGGTTCTCTCTTCTGCCGTTTTCCGTAGGACTCTCTTCTCTGACCTGAGTCCCCTTTGGAACTCTGCAGTTTCTACATCCCAAGA
+
>>A>A4A>CCC45FDFFFEBBBGF?E?E44DFBFFEEAAA0E1FHHCEBBBB@GFG@FGE>/>FBFGEGEGB?BGEGEE????FFCE/B/@</?<?11??/??C/>@C@>>>FGHH>1=<C.<<-=.;CECC?GCGG:G/.CCF;EG;;:@A/FBG.=-/;B/;BAF99:9;BB/FFFFF/:BB;9:A;;9;9;.:BFFFFFFF/BF///9BB;;;;//;FAB/B;9;;99FFB9/;B/;;/9BB/./99.
@M05620:37:000000000-D9766:1:1101:18947:5046 1:N:0:28
GAGGCTGCTTTGGAAGAAACTGACAGGCCAGGGCCAAACTTGCGTAAGGGCCCACGTATGAACGCCATTCACCGTACATAATCTGATATGCCGGCTTATGCTTGCAAACAACCCCACAAAAGAACTCGTACACAAATAAAAGAACAAAAAAAACAAGCAGCACCAAAATATCAAAGGGCATCTAGAAAATAAAATTATACTAAGAACTCTATACTCAAACAAAAGAAGCTTATGCATCTAAGCAGAATAGA
+
A1AAAAFAFFFFFGGG1BFGFGBAF1AA0A0BEE0AGFA111D//B/B10BAA//A/01BDD1A/>//1DDFB/0/B/22BFHH222BB2BFEEGG/BFGG2FGFGGH0GHEE//?/?/000/0011/0//<11?01>1111/00<00</---.<./<<<<.......00000000/...//000;009;00000/0900000/;;/0000;00000/9;----/-;://;///9/9///////;/:////
@M05620:37:000000000-D9766:1:1101:13397:5046 1:N:0:28
ACCACACCTTCTACAATGAGCTGCGTGTGGCTCCCGAGGAGCACCCCGTGCTGCTGACCGAGGCCCCCCTGAACCCCAAGGCCAACCGCGAGAAGATGCCCAGGTGAGTGGCCCGCTACCTCTTCTGGTGGCCGCCTCCCTCCTTCCTGGCCTCCCGGCGCTGCGCCCTTTCTCACTGGTTCTCTCTTCTGCCGTTTTCCGTAGGACTCTCTTCTCTGACCTGAGTCTCCTTTGGAACTCTGCAGGTTCTA
+
DCDDDDDCFFFFGGGGGGGGGGHHGGGBCEHHHGGGFGGGGHHHHGGGFGGGGHGHHHHFGGGGGGGGGGGHHHHGGGGHGHHHHGGGGG@GGGHGHHHHHHHGHHHHHHGGHHGGGGGHHHHHHHHHHHGHHGGGGGHGHHGHHGGGGGGGGGGGGA-=CFFFFFFFFFFFFFHHHHFFFFFFFFFFFFFFFFDFFFFFFFFFFFFFFFFFHFHFFFFHFHFFFFFFFFFFFHFFFFFFFFFFFFFFFFF
@M05620:37:000000000-D9766:1:1101:23150:5070 1:N:0:28
AGTGCCAGCTCTCAATCGCACAGGGGACCCAGGGCCTGGCCCCTCCATCCAGAAAACCTATGACCTCACCCGCTACCTGGAGCACCAACTCCGCAGCTTGGCTGGGACCTATGTGAGTATCCAGCGTAGGAATCTGGGAGTTGGGGAGGAGTGAGGAGTTGGGGAAAGACAGTCCTAACCGTGGAGGGTTCTGGTAAATGATGGGGTGAGGAGGGGCTCTTTGGCTCCCACCAGTCCCCCTGTCTGGTCTA
+
AA>1A1D11CFFB1G3AAEEEAFCFECAAE00AAE/AAGACGE/EFGFFGFGEBCGFFHFGHHHHDGFHCCEE//EH1EGFHHEHHFHE0FGEEEEEFFCA0BF/EHFEFFFFGG2>>BDGHG1G</?<EF1<@?<1<0?EFFB?-.<CCAF<0<CCF/C0/A-..:;CGF/GG00C;CG@..-9..A.C.BBFFBC99CBFBGG?99--99A---9--/9;F/BFF-E--AEFFBBF-:@FB/;FBFBFB
@M05620:37:000000000-D9766:1:1101:7463:5084 1:N:0:28
ACCACACCTTCTACAATGAGCTGCGTGTGGCTCCCGAGGAGCACCCCGTGCTGCTGACCGAGGCCCCCCTGAACCCCAAGGCCATCAGCCAGAAGATGAACCCACGTGCGTGTCCCGCGCCCTCTTCTCGTGGTCGCCGCCCTCCTGACTGGCCTCCCGGCGCAGCGCCCTTTCTCCCTGCTTCTCTCTTCAGCAGTTTTCCGTCGGACTCTATTCTCTGCCGTGAGTCTCCTTTGTAAATATGCAAATTC
+
>AAABBABFFFFGGGCFGGGGGGHGEGGHFHHHGF?2EFEEHDHHGEEBEEE5BFFFGHGGFE@EEGGGGGHGHHFGGGHG/??3BB3B30B02BGFFD2GHD//<??/>/C<???//<->A->GHHG0..<C.<-;:-@GGBFGF/0;0;AEFCFE.C9?-;---;@;;-;:BFF/BFB:9:FFFFF//9/99/.;/:B99.9;-@BB>FB9/BFFF/;/B-;-;:BFF//;;B9//;9BFFFF;/////
@M05620:37:000000000-D9766:1:1101:14754:5093 1:N:0:28
GAGGCTGCTTTGGAAGAAACTCATAGATTACTGCAACAGTTCCCCCTGGACCTGGAAAAGTTTCTTGCCTGGCTTACAGAAGCTGAAACAACTGCCAATGTCTCATCCTACAGGATGCTACCCGTCAGGAAAGGCTCCTAGAAGACTCCAAGGGAGTAAACGCGCTGATGAAACAATGGCCCGTAAGTCAGGCATTTCCGCTTTAGCACTCTTGTGGATCCAATTGAACAATTCTCAGCATTTGTACTTGT
+
AABBBAFBFFFFGGGGAGGGGGHHHGHHHHHHHHGFGHHBGHHHHGGGHFHHHHHHHHFGFHHHHHGHHHHHHHHHHHHHHHHHHHHHHHEHHHHHHHHHHHHHDBGHHFHFHH1GHHHHHHHEE//?FHHHHHHBGCH3F33F2BGHHHBHGGAED2@G2?/<CGGAHHHFGHHHHHHH0.<<A<GDGHHHHFHHHHHGGGGGHHGGGGGGGGBFG0FGG00CFGFFFGGGGGGGGGGFGGGGFFFFFF/
@M05620:37:000000000-D9766:1:1101:24109:5102 1:N:0:28
ACCACACCTTCTACAATGAGCTGCGGGTGGCTCCCGAGGAGCACCCCGTGCTGCTGACCGAGGCCCCCCTGAACCCCAAGGCCAACCGCGAGAAGATGAGATCCCGTGCATAGCCCGCGCCCTCTTCTAGTGGCCGCCGCCCTCCTTCCTGTCCTCCCGGCGCTGCGACCTAGCTCGCTGGTTCTCTCTTCTGCCGTTTTCCGTAGGACTCTATTATCTGTCCTGCTTCTCATTTGTAACTCTGCAGCTTC
+
>AA1AA>AFFFBDFGFFGG1F1FGE00EEC0F1AFE/A////B0/BEEEEE/BGHFDGHGC@?/F/E/>EG0G1/?EG/G//GFHA//>/B//?0?<111?<??0/<><.111110--<-A:@GHFCG00::.;GCA9-:A-;EGF0;9F0/:/BB/;-;99@@@F?-999///;/-9--9FFFFB/;;F/BB/B9-AF?/9A9--9FBFF//9//BFFB/;FF/9/:9999/BFB/9BFFF/;/9B////
@M05620:37:000000000-D9766:1:1101:21400:5109 1:N:0:28
AGTGCCAGCTCTCAATCGCACAGGGGACCCAGGGCCTGGCCCCTCCATCCAGAAAACCTATGACCTCACCCGCTACCTGGAGCACCCACTCCGCAGCTTGGCTGGGACCTATGTGAGTATCCAGCGTAGGAATCTGGGAGTTGGGGAGGAGTGAGGAGTTGGGGAAAGACAGTCCTAACCGTGGAGGGTTCTGGTAAATGATGGGGTGAGGAGGGGCTCTTTGGCTCCCACCAGTCCCCCTGTCTGGTCTA
+
1>>>AFFFAFFFFAGFFFGFAEGAC0EEGGCHABE/FFFEFFEEAEHHHGHHHHGHHFHHHFFGHHHFHHHEE>/EGHHGFGGGH///?FH0>//EEF1BEGEF?EEGGFHHHHFDFHHHHHHGHCBACGFBGGGFFHGEGFHG?CECGCCCCGFGCE<GGHGCGCG.GFGGHGCHGFFF?GG@EEBGGGGGGGFFGGGBFFB0EFA>EFEF?A-?--EFFFFEFFFEEBFFFF/BBBEF@EFEFFBBBFF
@M05620:37:000000000-D9766:1:1101:16513:5111 1:N:0:28
ACCACACCTTCTACAATGAGCTGCGTGTGGCTCCCGAGGAGCACCCCGTGCTGCTGACCGAGGCCCCCCTGAACCCCAAGGCCAACCGCGAGAAGATGCCCAGGTGAGTGGCCCGCTACCTCTTCTGGTGGCCGCCTCCCTCCTTCCTGGCCTCCCGGCGCTGCGCCCTTTCTCACTGGTTCTCTCTTCTGCCGTTTTCCGTAGGACTCTCTTCTCTGACCTGAGTCTCCTTTGGAACTCTGCAGGTTCTA
+
BBBAABBBFFFFGGGGGGGGGFGFEAEEHGHHFGGEEGGGGHHHHGGGEEGGHHHHHHHGGGGGGGGGGGGHHHHGGGGGEGHHHGGEGGGGCGHHFDGHCH//1?D?1?FEHH-<-AD0<GFFHH0DDHGHHCGG.DGGHHGB0;FFBGGFFGGGG-9:---;BBF;AFFFFFFFFFF/FFFFFFFEFFBBFC9DFFFFDBA..BFFFFFFFFFFBB;F//9/;:9BFFBFFFFFFFFFFFFFFF;FFF9
@M05620:37:000000000-D9766:1:1101:9171:5115 1:N:0:28
ACCACACCTTCTACAATGAGCTGCGTGTGGCTCCCGAGGAGCACCCCGTGCTGCTGACCGAGGCCCCCCTGAACCCCAAGGCCAACCGCGAGAAGATGACCCAGTGAGGTGCCCGCTACCTCTTCTTGTGGCCGCCTCCCTCCTTCCTGGCCTCCCGGGGCTGCGCCCTTTCTCACTTGTTCTCCCTTCTGCCGTTTTCCGTAGGACTCCCTTCTCTTGCCTGGCTCCCCTTTGGAAATCTGCCGGGTCCT
+
CCCCCCC>CFFFGGGGGG5FGGHHGFGBAFHHHFFF?EFGGHHHHGGEEGGGFHGHHHHAECCGGGGGGGGHHHHGGGGHGHHHHGGGGG/BFGHEHH2?G2/?111?00?<FHA--->F111>1<0==<<.C--;..=E//C/C0;00:.C09CE.:-;9:..--;@-BF///////;/;//////;////;-.;BF9F./..;/////./;/9/////;//..//..;/;F/;/;///////-:-;-./
@M05620:37:000000000-D9766:1:1101:9155:5122 1:N:0:28
ACCACACCTTCTACAATGAGCTGCGTGTGGCTCCCGAGGAGCACCCCGTGCTGCTGACCGAGGCCCCCCTGAACCCCAAGGCCAACCGCGAGAAGATGCCCAGGTGAGTGGCCCGCTACCTCTTCTGGTGGCCGCCTCCCTCCTTCCTGGCCTCCCGGGGCTGCGCCCTTTCTCACTGGTTCTCTCTTCTGCCGTTTTCCGTAGGACTCTCTTCTGTGCCCTGGGACGCCTTTGGAACTCTGCAGGTTCTA
+
>3>A>>AA4BBDFD5FGGAFGGHHGEFBGEFBBABBAEAEFG2BBBEABBBFGHHHFBFAE@F>FFGEE>FB3FG??AEHGH?GHFEE<B<>DGHEGHHHHHEEFG1?DHGGHGGDG?CHHGHHDDDEHHGHGCCDAAGGHGGGG;CFFGGGGGGGGG-:-9AEFFFFFFFFFFFFFFFFF/BFFFFF/;BFFBDFFFFFFF99A/BBFFFFF///;B/9FFF.9.9-;;:DFFFFFFFBFFF/BFFFBB9
@M05620:37:000000000-D9766:1:1101:11714:5138 1:N:0:28
ACCACACCTTCTACAATGAGCTGCGTGTGGCTCCCGAGGAGCACCCCGTGCTGCTGACCGAGGCCCCCCTGAACCCCAAGGCCAACCGCGAGAAGATGCCCAGGTGAGTGGCCCGCTACCTCTTCTGGTGGCCGCCTCCCTCCTTCCTGGCCTCCCGGCGCTGCGCCCTTTCTCACTGGTTCTCTCTTCTGCCGTTTTCCGTAGGACTCTCTTCTCTGACCTGAGTCTCCTTTGGAACTCTGCAGGTTTAG
+
AAAAAAAAFFFFGGFGGGG1G1FCEEGGHGHHFGGGGGGGGHCHHGGGFGGFHHHHHHHGGGGGGFGGGGGGHFHGGGGHAHHHHGG/BCGGCCGHHFHHHHHFGHHHHHFGGGGGGGGHBFHHHHHGHHGHFGGCGCHGHHFHHGGGGGGGFGGGG@-AA@@F@@F@@FFFFFFFFFFFFFFFFFFFFFFFF@FFFFFFFFFBAFFFFFFFFFFFFFFFFFFFBFFFFFFFFFFFFFFFFFFFFFFFBB/
@M05620:37:000000000-D9766:1:1101:20528:5158 1:N:0:28
ACCACACCTTCTACAATGAGCTGCGTGTGGCTCCCGAGGAGCACCCCGTGCTGCTGACCGAGGCCCCCCTGAACCCCAAGGCCAACCGCGAGAAGATGAGGCCCGCTACCTCTTCTGGTGGCCGCCTCCCTCCTTCCTGGCCTCCCGGCGCTGCGCCCTTTCTCACTGGTTCTCTCTTCTGCCGTTTTCCGTCGGACTCTCTTCTCTGACCTGCGTCTCCTTTGGCCCTCTGCAGGTTCTCGATCGGCCGA
+
BBCCDCCCFFFFEGGGGGGGGGHHGGGECEFGHGGFDGEGFHGHHGGGFGGGGHGHHGGGGGGGGGGGGGGHGHHGGGGHGHHHHGGGGGBDGGHHHHHHHGGDF>>@CGGHHHHHHHHH.FGGGGGGHGHHGHHHHHCGHHHHHGGGGFCGGGGGFFFFFFFFFFFFFFFFFFFFFFFFBFFFDFFFFFFFA>FFFFFFFFFBFFFFFFFFFFFFFFFFFFFFFF0;EFFFF0BF:;BFFFFFFFFA.;-
@M05620:37:000000000-D9766:1:1101:22066:5181 1:N:0:28
ACCACACCTTCTACAATGAGCTGCGTGTGGCTCCCGAGGAGCACCCCGTGCTGCTGACCGAGGCCCCCCTGAACCCCAAGGCCAACCGCGAGAAGATTAAGCCAGGTCAGTCTTCTGTTACCCGCCTCCGTCCCTCCTTGCCTCCCTGCGCTGCGCCCTTTCCCACTGCTTCTCTCTTCTGCCGTTTTCCGTGGGACTCTCTTCTCTGACCTGCGTCTCCTTCGGACCTCCGCTGGGCCTTGTGCGGCCTA
+
BABBBBBBFFFFGGGFBGFGGGFGEAEBGGFHHEGGDEE?EHHHHGGGA1EFBGFHHHFEGE@EGGEEGGFHGHHGGGGHGHHHEGGGGC<DC?2<FGH2?GH2G/?110?1?<?<G1F11><.--<...<<..</</DG/:CHH.::C--:-C9?FCCF00000;.000;0CFGG0B/BF//9;.B.//9;.9-.;:9BF/B///:9//;F..9.99.//9/.9.-@.;....99..../9//9.9-9.:
@M05620:37:000000000-D9766:1:1101:11505:5186 1:N:0:28
ACCACACCTTCTACAATGAGCTGCGTGTGGCTCCCGAGGAGCACCCCGTGCTGCTGACCGAGGCCCCCCTGAACCCCAAGGCCAACCGCGAGAAGATGCCCAGGTGAGTGGCCCGCTACCTCTTCTGGTGGCCGCCTCCCTCCTTCCTGGCCTCCCGGCGCTGCGCCCTTTCTCACTGGTTCTCTCTTCTGCCGTTTTCCGTAGGACTCTCTTCTCTGACCTGAGTCTCCTTTGGAACTCTGCAGGTTCTA
+
BBABBBA>BFFFGGGGGG5BGFHHGGG2AEGGHEGE2EGEFHGFHGGGEEEEEBGHHHHECGFGGGGGGECFHHHGGFGHGHHHHGGGGG/BCFH2?FGHFFHF11?G?GFEFEGG-@DH1GDFHHDF0/<<<@?@ACGEHHG/C0/CFGGGGGGEFG-:B-9ADFFBDFFFFFFFFFF:/BB9FFFB9/9B/@ADFFFFFFFFFFFFFFFFFFFFFFFFFFFFFFFBFFFFFFFFFF//BFFFFFF/BFF
@M05620:37:000000000-D9766:1:1101:20290:5186 1:N:0:28
ACCACACCTTCTACAATGAGCTGCGTGTGGCTCCCGAGGAGCACCCCGTGCTGCTGACCGAGGCCCCCCTGAACCCCAAGGCCAACCGCGAGAAGATGAGGCCCGCTACCTCTTCTGGTGGCCGCCTCCCTCCTTCCTGGCCTCCCGGCGCTGCGCCCTTTCTCACTGGTTCTCTCTTCTGCCGTTTTCCGTAGGACTCTCTTCTCTGACCTGCGTCTCCTTTGGCACTCTGCAGGTTCTCGATCGGCAGA
+
BCBCCCCCFFFFGGGGGGGGGGHHGFGEFFHHHGGGGGGGGHHHHGGGGGGGHHHHHHHGGGGGGGGGGGGHGHHGGGGHGHHHHGGGGGGGGGHHHHHHHGGGC/<ADHHHHHHHHHHH.GHGGGGGHGHHGHHHHHHGHHHHHGGGADBGGGGGFFFFFFFFFFFFFFFFFFFFFFFFFFFF9DFFFFFFAFFFFFFFFFFFFFFFFFFFFEFFAFFFFEFFEFFFFFFFFFFF;BFFFFFFFFDFBF.
@M05620:37:000000000-D9766:1:1101:17801:5191 1:N:0:28
AGTGCCAGCTCTCAATCGCACAGGGGACCCAGGGCCTGGCCCCTCCATCCAGAAAACCTATGACCACACCCGCTACCTGGAGCACCAACTCCGCAGCTTGGCTGGGACCTATGTGAGTATCCAGCGTAGGAATCTGGGAGTTGGGGAGGAGTGAGGAGTTGGGGAAAGACAGTCCTAACCGTGGAGGGTTCTGGTAAATGATGGGGTGAGGAGGGGCTCTTTGGCTCCCACCAGTCCCCCTGTCTGGTCTA
+
BCBBCFFFDFFFGGGGGGGGGGHHGGGGGGHHGGGGGGHHHHGHGGHHHHHHHHHHHGHHHHHHHFHHGGGGGFGGHHHHHHHHHHHHGHHHGGGGGHHHGHHGGGHHGHHHHHHHHHHHHHHHHGGGGGHHHHHHHHHGGHHHGGGGGGGGHHHHHGHHHHGGGGHHHHHHHHHHHHGGGGEGGGGGEGGGGGBFGGGGGGGGGFFFEFFFFFFFFFFFFHFFFFFFFFFFFFFFFFFFFFFFFFFFFFF
@M05620:37:000000000-D9766:1:1101:21974:5197 1:N:0:28
ACCACACCTTCTACAATGAGCTGCGTGTGGCTCCCGAGGAGCACCCCGTGCTGCTGACCGAGGCCCCCCTGAACCCCAAGGCCAACCGCGAGAAGATGAACCCAGGTGAGTGGCCCGCTACCTCTTCTGGTGGCCGCCTCCCTCCTTCCTGGCCTCCCGGCGCTGCGCCCTTTCTCACTGGTTCTCTCTTCTGCCGTTTTCCGTAGGACTCTCTTCTCTGACCTGCGTCTCCTTTGGAACTCTGCAGGTTC
+
CBCCCBBBFFFFEFGGGGGGGGHHGGGECFHHHGGEEGGGGGEHHGGGGGGGHHFHHHHGGGGGGGGGGGGHEHHGGGGHGHHHHGGGGGCFGGHGHHHHHHGGHGHG1FGHFGHHGGG-DHHHHHHHHHHHGGHGGGGGHGHHGGGGGGGGGGGGGGGGCGFFFFFFFFFFFFFFFFFFFFFFFFFFFFFFFFFF;DFEFFFFFFAFFFFFFFFFFFFF9FFFF.CDFFFFFFFFFFFFFFFFF0;FAF0
@M05620:37:000000000-D9766:1:1101:17182:5200 1:N:0:28
ACCACACCTTCTACAATGAGCTGCGTGTGGCTCCCGAGGAGCACCCCGTGCTGCTGACCGAGGCCCCCCTGAACCCCAAGGCCAACCGCGAGAAGATGCCCAGGTGAGTGGCCCGCTACCTCTTCTGGTGGCCGCCTCCCTCCTTCCTGGCCTCCCGGCGCTGCGCCCTTTCTCACTGGTTCTCTCTTCTGCCGTTTTCCGTAGGACTCTCTTCTCTGACCTGAGTCTCCTTTGGAACTCTGCAGGTTCTA
+
CCCCCCDCFFFFGGGGGGGGGGHHGGGB4EHGHGGECFEGFHHHHGGGFGGGGHGHHHHFGGGGGGGGGGGHFHHGGGGHGHHHHGGGGGDGGGHGFHHHHHHGGHHHHHGGHHGGGGGHHHHHHHHHHHGHHGGGGGHGHHGHHGGGGGGGGGGGGG-ADFFFFFFFFFFFFFHFFFFFFFFFFFFFFFFFFFFFFFFFFFFFFFFFFFFFHHHFFHFFFFFBFFFFFFFFFFFFFFFFFFFHFFFFFFF
@M05620:37:000000000-D9766:1:1101:24409:5201 1:N:0:28
ACCACACCTTCTACAATGAGCTGCGTGTGGCTCCCGAGGAGCACCCCGTGCTGCTGACCGAGGCCCCCCTGAACCCCAAGGCCAACCGCGAGAAGATGCCCAGGTGAGTGGCCCGCTACCTCTTCTGGTGGCCGCCTCCCTCCTTCCTGGCCTCCCGGAGCTGCGCCCTTTCTCACTGGTTCTCTCTTCTGCCGTTTTCCGTAGGACTCTCTTCTCTGACCTGAGTCTCCTTTGGAACTCTGCAGGTTCTA
+
CCCCDCDDFFFFGGGGGGGGGGHHGGGGDGHHHGGGGGGGGHHHHGGGDGGGHHGHHHHGGGGGGGGGGGGHHHHGGGGHGHHHHGGGGFGGGGHHGFHHHHHGHHHHHHGGHHGGGGGHHHHHHHHHHHGHHGGGGGHGHHGHHGGGGGGGGGGGGA-ACGGGGGFFFFFFFFHHFFFFFFFFFFFHHFFFFFFFFFHFFFFFFFFFFFFFFFHFFFFFFFFFFFFFFFFFFFFFFFFFFFFHFFFFFFF
@M05620:37:000000000-D9766:1:1101:11582:5210 1:N:0:28
AGTGCCAGCTCTCAATCGCACAGGGGACCCAGGGCCTGGCCCCTCCATCCAGAAAACCTATGACCTCACCCGCTACCTGGAGCACCAACTCCGCAGCTTGGCTGGGACCTATGTGAGTATCCAGCGTAGGAATCTGGGAGTTGGGGAGGAGTGAGGAGTTGGGGAAAGACAGTCCTAACCGTGGAGGGTTCTGGTAAATGATGGGGTGAGGAGGGGCTCTTTGGCTCCCACCAGTCCCCCTGTCTGGTCTA
+
AAAABFFCAFFFGGGGGGGCGFHGGGGGGGHHFEGGFGHHFHGGGGGHHHHHGGHHHGHHHHHHHHHHHHHGGEEGHHHHHHHHHHHHGHHHEGGGGHFGGHHGGGHHGHHGHHHFHFHHHHHHHGGGCGHFCGHFHHGGEHHHCDGGGDCGHFHHGACHGHCGGGHHHHGHGHHHHGFHGDEFDEGG;FFGGGCFGGFGGFGGGGFFFFFFFFFFFFFFFFFFF/BEEFFFFFFFFFFFFFFFFFFFFBB
@M05620:37:000000000-D9766:1:1101:8324:5224 1:N:0:28
AGTGCCAGCTCTCAATCGCACAGGGGACCCAGGGCCTGGCCCCTCCATCCAGAAAACCTATGACCTCACCCGCTACCTGGAGCACCAACTCCGCAGCTTGGCTGGGACCTATGTGGGTATCCAGCGGAGGAATCTGGGAGTTGGGGAGGAGTGAGGAGTTGGGGAAAGACAGTCCTAACCGTGGAGGGTTCTGGGAAATGATGGGGTGAGGAGGGGCTCTTTGGCCACCACCAGTCCCCCTGTCTTGTCTT
+
3A>ABFBFBFFFGGGGGCGGCEGHFEGGEGHHGGGGGDHCFHGHGGEHHHHFGFGGFEFHHBGHHHGGHHHEGGCEHFGBGHHECGGHGHHHGE?EGFGH/3?///0EGEGHHG21??11D2GD<>//<@DFFHFGDGHGDHEF@?EGG?A/<0<;0./:0:C?.;CA/FF/CFB90CFG-.;9A.:B.;CB0C.;/A//9/;/.D.9.AF/9.B<B9999B9:F/9AFEFFFA//9/A9=.//9/;:///
@M05620:37:000000000-D9766:1:1101:7584:5229 1:N:0:28
AGAGCCAGCTCTCCATCGCACAGGGTCCCCAGGGCGTGGCCCCTCCATCCAGAAAGCCTAAGACCTCACCCGCTACCTGGGCCACCCACTCCGCAGCTCCGCTGGGACTTATGCGCGTATCCCGCGTAGGCATCTGGGCGTTGGGGCGGGGTGCGGCGTTGGGGCCCGCCAGTCCTCACCGTGGCGGGTTCTGGTAAATGATGGGGTGAGGAGGGGCTCTTTGGCTCCCCCCAGTCCCCCTGTCTGGTCTA
+
>>11>BCFA1FFGFFB1A11E0F0FB0BB0BA0BA/AAEECG/FEEGHH01B1011BFGH1>1BG1BFGHH/>//>GF1B//??FHG/?BC0/?/</B1</?/<BE0B01BB11?/>C?AGG1/CCC->C00</=D0<GG?-:G-@E@G99-;9@;-;@@>?@=B;@@--9;BFFF9BA-;FA@-9>@@FFFFBB//9///;FFEF9;-A-/;A@?---//;:BB/;AE?B@;;B//9EF@E9BBFFFBFB
@M05620:37:000000000-D9766:1:1101:18973:5241 1:N:0:28
ACCACACCTTCTACAATGAGCTGCGTGTGGCTCCCGAGGAGCACCCCGTGCTGCTGACCGAGGCCCCCCTGAACCCCAAGGCCAACCGCGAGAAGATGCCCAGGTGAGTGGCCCGCTACCTCTTCTGGTGGCCGCCTCCCTCCTTCCTGGCCTCCCGGCGCTGCGCCCTTTCTCACTGGTTCTCTCTTCTGCCGTTTTCCGTAGGACTCTCTTCTCTGACCTGAGTCTCCTTTGGAACTCTGCAGGTTCTA
+
AAAABBB3BCCFGGGGGG5BGEHHGBE24BGBFAFE2EAEDGDGHGGAEEBFFGHHFHHA>@?EFGGGGEFF3FGFGFFHGHHHHGGGCG/>@FHBFGGHHHFGCH10FGFEHHGFGCGHHFHHFHHH0CCCHCCGD;GEGGGHHFGGFGFGFGGGGG?DCFC?DDFFFFFFFF/BBFFFF/999FFFFFFFFFDFFFFFDB;AA/F/BBFFFFFBFF/;BFF/;BF/;F/BFFFFFFBBFFFFFFFBFF/
@M05620:37:000000000-D9766:1:1101:19248:5242 1:N:0:28
ACCACACCTTCTACAATGAGCTGCGTGTGGCTCCCGAGGAGCACCCCGTGCTGCTGACCGAGGCCCCCCTGAACCCCAAGGCCAACCGCGAGAAGATGAGGCCCGCTACCTCTTCTGGTGTCCGCCTCCCTCCTTCCTGGCCTCCCGGCGCTGCGCCCTTTCTCACTGGTTCTCTCTTCTGCCGTTTTCCGTCGGACTCTCTTCTCTGACCTGCGTCTCCTTTGGCACTCTGCAGGTTCTCGATCGGCAGA
+
CCCCCCCCFFFFGGGGGGGGGGHHGGGBCFHHHGGGDGEGDHGHHGGGGGGGHHGHHHHGGGGGGGGGGGGHGHHGGGGHGHHHHGGGGGDGGGHGHHHGHGGEG/>@DHHHHHHHHHFH<FHGGGGGHEGHGEHHHHCGHGHHHGDGGGDGGGGGGGFFFFFFFFFFFFFFFFFFFHFFFFFF;DFFFFFFADFFFFFFFFHFFFFFFFFFFFFFFFFFBFFFF:0;FFFFFFFF.:;FFFFFFFFA-BE
@M05620:37:000000000-D9766:1:1101:8429:5267 1:N:0:28
GAGGCTGCTTTGGAAGAAACTCATAGATTACTGCAACAGTTCCCCCTGGACCTGGAAAAGTTTCTTGCCTGGCTTACAGAAGCTGAAACAACTACCACTGTCTCCTCCTCCCGGCTGCTCGCCGTCAGGAAAGGCTAATCGACGAATACACGGGAGTAAACGAGCTGATGAAACAATGGCACGTACGTACGGCCTTTCCGCTTTAGCACACTTGAGGATCCCCTTGAACAATTCTCAGCATTTGTAATTGT
+
>AAAB>FBFFFFGGGGFFEGDGGHHGHGHHHHHHFHHHGADGHHHGEFHHHGGHHHH3FGHHHHGHHHHHHHHHFCGFHHHHHGH3@GGHEHG3B2BFCFHHH43BGHFGHC1//>/?B3/><E><CD2BGHHFHH2222?G/<>>GC?<CCGGGGGFHHH.>CFGHGFG<DG0CCHFGHHFC;C.A/0;;.;-9;9FFFGGGGBFEFF/;;900/./;;BFF9FFB/B9.;BFFFF9FBBFFFFB9BBF:
@M05620:37:000000000-D9766:1:1101:20517:5293 1:N:0:28
ACCACACCTTCTACAATGAGCTGCGTGTGGCTCCCGAGGAGCACCCCGTGCTGCTGACCGAGGCCCCCCTGAACCCCAAGGCCAACCGCGAGAAGATGAACCCAGGTGCGTGGCCCGCTACCTCTTCTGGTGGCCGCCTCCCTCCTTCCTGGCCTCCCGGCGCTGCGCCCTTTCTCACTGGTTCTCTCTTCTGCCGTTTTCCGTAGGACTCTCTTCTCTGACCTGCGTCTCCTTTGGAACTCTGCCGGTTC
+
BAB3ABBBFFFFGGGGFGGFGFHGGAAAAAGG3FGEAEGCEHHHHGGEAAEEFHFGHHFE>EEGG?GGG?C2G?GGGEAGCAHHEG<<DGD//ACC222?FHDFGGC<1A/CG?GHGGGCDHHF<DGFHHFGDHHGFGDAHEGFDFGFFBFBC90FEGGGADFFCB=-.@9BFFFBFFBBFFBBBBF/FFFFFFFF;AFEFBDBFFBFFFFFFFFFFFFF/BBFF.>ADAFFFFFFFBBBFFFFE/;BBD.
@M05620:37:000000000-D9766:1:1101:10619:5338 1:N:0:28
AGTGCCAGCTCTCAATCGCACAGGGGACCCAGGGCCTGGCCCCTCCATCCAGAAAACCTATGACCTCACCCGCTACCTGGAGCACCAACTCCGCAGCTTGGCTGGGACCTATGTGAGTATCCAGCGTAGGAATCTGGGAGTTGGGGAGGAGTGAGGAGTTGGGGAAAGACAGTCCTAACCGTGGAGGGTTCTGGTAAATGATGGGGTGAGGAGGGGCTCTTTGGCTCCCACCAGTCCCCCTGTCTGGTCTA
+
AA1>AFFCAFFFF1GFDFF1E0GAFG?EECHH0EEAEFHFFHCCEGHHFCHHDGBAEEGHFHFHHFHHHHFE//>FHHFHEEGHFHFCEBGFEA>>@0>B<BGGGGHFGHFHHGFHFGHFHHHGHCABCGFHFGHFFHFCCHHHCGFCGCEFGFFCGGGFHFGGGGHFFFCHHHHHHGGH@GEGGEF@CFFGBFCBBBFFGGGGGGB@FFFFFF@@<;EFFFFFBFFFFFFBEFBFFFFF@FFFFFFFFFB
@M05620:37:000000000-D9766:1:1101:9890:5339 1:N:0:28
ACCACACCTTCTACAATGAGCTGCGTGTGGCTCCCGAGGAGCACCCCGTGCTGCTGACCGAGGCCCCCCTGAACCCCAAGGCCAACCGCGAGAAGATGAGGCCCGCTACCTCTTCTGGTGTCCGCCTCCCTCCTTCCTTGCCTCCCGGCGCTGCGCCCTTTCTCACTGGTTCTCTCTTCTGCCGTTTTCCGTCGGACTCTCTTCTCTGACCTGCGTCTCCTTTGGCCCTCTGCAGGTTCTCGATCGGCCGA
+
BBCCDCCDFFFFGFGGGGGGGGHHGGGEHGHHHGGGGGGGGHHHHGGGGGGGHHGHHHHGGGGGGGGGGGGHHHHGGGGHGHHHHGGGGGGGGGHHHHHF=EA<@/</A<FGFGFGF<FFCFF?FADFF.CGGGCGGC00:CGH.C.--;A@BE:?D??FFFFFBFFB/BFFFFFFFFFF0FFDDAFFFFD0FD--:@FFFFFEFFFB0BFF/A-.::BFBFB;BBB.9EFFF0;F;00:090B.9.-.-;
@M05620:37:000000000-D9766:1:1101:9689:5347 1:N:0:28
ACCACACGTTCTACAATGCGCTGCGTGTGGCTCCCGAGGAGCACCCCGTGCTGCTGACCGAGGCCCCCCTGAACCCCAAGGCCAACCGCGCGAAGATGAACCAGGGTGCGTGGCGCGCTCCCTCTTTTGGTGGCCGCCTCCCTCATTCCTGGCCTCCGGGCGGTGCGCCCTTTCTCACTGGTTCTCTCTTCTGCCGTTTTCCGTGGGCCTCTCTTCTCTGCCTTGCGCCCCCTTTGGAACTCTGCGGGTTC
+
BAABBAA3BBBAFFFGGG4EEEEGGEE22EGFG2BE2EF?DHGHHGG0BBEGEGGGHHH>>>?EFGEGGEEHHHHGGGGHGHHHFGGCGC/BDGC/?1GHGH0.>CFF>-FDGG-CC--:EFHHHG0<FGGGGGGGGG?EGAGG.;BF0CF/FFFFF9;B=B-9@BBBFBBFFFFFBFFFFFFFFFF/;:BFFF/;;AFFF999;9B.AEFFFFF/:/9BFF/9;/;99-;;BFFFBF9BF/;:B;;BBF.
@M05620:37:000000000-D9766:1:1101:20734:5370 1:N:0:28
ACCACACCTTCTACAATGAGCTGCGTGTGGCTCCCGAGGAGCACCCCGTGCTGCTGACCGAGGCCCCCCTGAACCCCAAGGCCAACCGCGAGAAGATGAACCCAGGTGCGTGGCCCGCTACCTCTTCTGGTGGCCGCCTCCCTCCTTCCTGGCCTCCCGGCGCTGCGCCCTTTCTCACTGGTTCTCTCTTCTGCCGTTTTCCGTAGGACTCTCTTCTCTGACCTGCGTCTCCTTTGGAACTCTGCAGGTTC
+
BBBBBBBBFFFFGGGGGGGGGFHFGEEBCEHHHGGFEAEEFHHHHGGGEFGGHHGHHHGGGGGGGGGGGGGHHHHGGGGHGHHHHGGGGGGGCGHGFFFHHHGGHGHG1AFDCGHHGGG@FHHHHHHHHHHHGHHGGGGGHGGGGGGGGGGGGGGGGGGG-AFFFFFFFFFFFFFFFFFFFFFFFFFFFFFFFFFFDDFFFFFFFFFFFFFFFFFFFFFF:FFFF.@AFFFFFFFFFFFFFFFFF/BFFFB
@M05620:37:000000000-D9766:1:1101:18375:5395 1:N:0:28
AGTGCCAGCTCTCAATCGCACAGGGGACCCAGGGCCTGGCCCCTCCATCCAGAAAACCTATGACCTCACCCGCTACCTGGAGCACCAACTCCGCAGCTTGGCTGGGACCTATGTGAGTATCCAGCGTAGGAATCTGGGAGTTGGGGAGGAGTGAGGAGTTGGGGAAAGACAGTCCTAACCGTGGAGGGTTCTGGTAAATGATGGGGTGAGGAGGGGCTCTTTGGCTCCCACCAGTCCCCCTGTCTGGTCTA
+
AA>ABFFFCFFFGGGGGGGGGGHHGGGGGGHHGGGGGGHHHHGHGGHGHHHHHHHHHGHHHHHHHHHHHHHGGGGGHGHHHHHHHHHHGHHHGGGGGHHHGHHGGGHHGHHHHHHHHHHHHHHHHGGGGGHHHHHHHHHGGHHHGGGGGGGHHHHHHGHHHHGGGGHHHHHHHHHHHHHHGGGGGGGGEFGGGGFGGGGGGGGGGGFFFFFFFFFFFFFFFFFFFFFFFFFFFFFFFFFFFFFFFFFFFFF
@M05620:37:000000000-D9766:1:1101:21386:5417 1:N:0:28
ACCACACCTTCTACAATGAGCTGCGGGTGGCTCCAGAGGAGCACCCCGTGCTGCTGAACGAGGCCCCCCTGAACCCCAAGGCCAAACGCGAGAAGATGAGGCCCGCTACATCTTATGGGGACCGAATCCCTCCTTCCAGACCTCCCGGCGCTACAACATTTCTCACTAGTTCTCTCTTCTACCGTTTTACGTCGGACTCTCTTCTCTGACCTACGTAACCTTAGGACCTCTGCAGGTTCTAGATCGAACGA
+
>111>AAAFFC@AFG1AFFAA1B1A0AAA0GH1F1ABFFAEGHHHGEG//BAEBABG1@FEE/EC//EGGGFH1>/?EE>//GG<0<<>//<//?F111?<FC</<<CGHHGHGEFFB0..-.<--.<<CFGGH0</0;0:;CF..;9--A?-9009.;;F00;BFF/;/9B/9BFFFF//99@A9BA//A9-;--9@FBFFFFFFB9//BF/;99/-;;////;;/99/FFF//-99//9/9BBE-/--9
@M05620:37:000000000-D9766:1:1101:18691:5422 1:N:0:28
ACCACACCTTCTACAATGAGCTGCGTGTGGCTCCCGAGGAGCACCCCGTGCTGCTGACCGAGGCCCCCCTGAACCCCAAGGCCAACCGCGAGAAGATGAGGCCCGATACCTCTTCTGGTGTCCGCCTCCCTCCTTCCTGGCCTCCCGGCGCTGCGCCATTTCTCACTGGTTCTATCTTCTGCCGTTTTCCGTCGGACTCTCTTCTCTGACCTGCGTCACCTTTGGCCCTCTGCAGGTTCTCGATCGGCCGA
+
BBCCCCCCFFFFGGGGGGGGGGHHGEGEGGHGGGGEFGGGGHGHHGGGGGGGHHHHHHHGGGGGGGGGGGGHFHHGGGGHGHHGHGGGGGDGGGHHHHHH2=F?>CG-@<>FGHHE11>>.<GDDGGGHECGG;GHHH0GHHHHHG.CCBGGGGGGGDFFFFFFFFFFFBFFF0BFFFFFFFFDDFFFFFDBAFFFFFFFFFF99BFFFFFFFFDFF.;BFF0;B;:AFEFFF00;.;;FBFFFFFFF?;9
@M05620:37:000000000-D9766:1:1101:24423:5425 1:N:0:28
AGTGCCAGCTCTCAATCGCACAGGGGACCCAGGGCCTGGCCCCTCCATCCAGAAAACCTATGACCTCACCCGCTACCTGGAGCACCAACTCCGCAGCTTGGCTGGGACCTATGTGAGTATCCAGCGTAGGAATCTGGGAGTTGGGGAGGAGTGAGGAGTTGGGGAAAGACAGTCCTAACCGTGGAGGGTTCTGGTAAATGATGGGGTGAGGAGGGGCTCTTTGGCTCCCACCAGTCCCCCTGTCTGGTCTA
+
A1>>ADDFAFFDBFGD1AFFEFEGAFFGGEGHFG0AF/FFHHGHGGGHFFHFHFBFHE0GGHHHHHEFHHHGGGEEHHHFGHHHFGHHG0BGGGGGE0FGGHHGGGHHGHHHHHHHHHHHHHHHGCEGGGHHHHHHHEGG?FFBC?FGGGFHHHHFG?CGHHGGGGHHHHHHFHHHHHHHGGGGGGGGEFGGGGFGGGGGGGGGGGF@FFFFFF@@@@FFFFEFFFFFFFFFFFFFFFFF?FFFFFFFFFB
@M05620:37:000000000-D9766:1:1101:15112:5434 1:N:0:28
ACCACACCTTCTACAATGAGCTGCGTGTGGCTCCCGAGGAGCACCCCGTGCTGCTGACCGAGGCCCCCCTGAACCCCAAGGCCAACCGCGAGAAGATGAGGCCCGCTACCTCTTCTGGTGGCCGCCTCCCTCCTTCCTGGCCTCCCGGCGCTGCGCCCTTTCTCACTGGTTCTCTCTTCTGCCGTTTTCCGTCGGACTCTCTTCTCTGACCTGCGTCTCCTTTGGCCCTCTGCAGGTTCTCGATCGGCCGA
+
BBBABBBBFFFFGGGGGG5FG5GFGAE24AGHFFGE?EEEDHHHHGGGEEGGFHGHHHHE@ECEGGGGGGGFCFHGGGGHEHHHHGGECD>@CGFE>GFFFGGDG//ACFHHHHHHHFGH.>GDCDGGHFFHGFHHHHGHHGHHEGGG-?BBGGGGFBBFFFFFFFFFFFFFFFFFFFFFFFFB;DFFFFFF9BBBBBFFFFFFBFFFFFFFFFBFBFFFFFFFFF/;EFFFFFFF;/;BBEEFFBFB.;9
@M05620:37:000000000-D9766:1:1101:8467:5441 1:N:0:28
AGGGCCAGCTCTCCAGAGCACAGGGTACCAAGAGCATGGCCCCTCCATCAAGAAACCCTATGACCTCACCCGCTACCTGGCTCACCCACTCCGCAGATTGGCTGGGACCTATGTGAGTATCCAGCGTCGGACTCTGGGCGTTGGGGCGGCGTGCGGCGTTGGGGCCCGCCCGTCCTAACCGTGGCGGGTTCTGGTAAATGATGGGGTGAGGAGGGGCTCTTTGGCTCCCACCAGTCCCCCTGTCTGGTCTA
+
>1>>>>1>ACBDFFBB1AB1B0AB0A0113BF0B0A1ABA0BFAFG0F11BA1000BBAFAB2DBABBFF0/>//>BG1>00BBBBG/?>B0>?/E>B1BBBCEEGGHFHCHF>F2>FBGFH21G/?/>>//>FD<10/A<<A0<-A?-:;--.:A9;999;@@-9-9-@-;@BFB//BA@FF@--9@@FFFFFB9/FFF/BBFFB99-;-/9-9-9-;//;:BB/;AE9FB-ABFFFFF@FBB/9FFF//
@M05620:37:000000000-D9766:1:1101:23237:5455 1:N:0:28
GCTGCGGCTTATTAATCCACGCATCGATTCCTGCCCCAGTTCCCCCGGTCCCTGGAACCGTTTCTTGCCTGGCTTACAGAAGCTGAAACCACTGCCAATGTCTCCTCCTCCAGGATGCTACCCGTCCGGAAAGGCTCCTCGACGCCTCCACGGGCGTCAACGCGCTGATGAACCAATGGCCCGTACGTCAGGCATTTCCGCTTTAGCACTCTTGTGGCTCCACTTGAACAATTCTCAGCATTTGTACTTGT
+
1>>>A>>>>A1BBBBBF3BB0A0B0BBFG1FGHHHFB/BBDFFHHG/A/AA0B1/ABBFEBEHH2@1BFGHFHF01BFG1BEG1BBBGHHHGF1FB1BGGHHHHBBGHH0B0<F/BFCGHHHHGG/<BCACGGFHBGGG0E/->-AHFHHGGGG-AC-CFB.?@GGGAFGF00;AEFGGBFA@@@-@BFEAFFEFFFFFBFFFFFFFFFFFFFFFF?--BE/-/;B/BBFFFFFFFFFFFFFFFB:FFFF9
@M05620:37:000000000-D9766:1:1101:13143:5456 1:N:0:28
ACCACACCTTCTACAATGAGCTGCGTGTGGCTCCCGAGGAGCACCCCGTGCTGCTGACCGAGGCCCCCCTGAACCCCAAGGCCAACCGCGAGAAGATGCCCAGGTGAGTGGCCCGCTACCTCTTCTGGTGGCCGCCTCCCTCCTTCCTGGCCTCCCGGAGCTGCGCCCTTTCTCACTGGTTCTCTCTTCTGCCGTTTTCCGTAGGACTCTCTTCTCTGACCTGAGTCTCCTTTGGAACTCTGCAGGTTCTA
+
AAABBAA>FFFFFGGGFGAGGGFFEFEGCEFABBAF2FGGDH2GHGFEEGGGHHHHFHHG0>0EFGFGGGG23BGGGG/?FGHHHGA?/B@DGDH2><2GFHHCFF1FFGEEHHCGG-DFHHHHHHHHG/EHHCGGDFGGHHGFHFCBFBCGGGGGG?BBDABFADFFAFFFBBBFFFFFFFFFFFFFFBFFFFDDBEFFFBFDD/9BBFFFEFFF;;9BFFFFB;BFFFFFBFBBB/BB/B//FFFBFB9
@M05620:37:000000000-D9766:1:1101:11677:5461 1:N:0:28
AGTGCCAGCTCTCAATCGCACAGGGGACCCAGGGCCTGGCCCCTCCATCCAGAAAACCTATGACCTCACCCGCTACCTGGAGCACCAACTCCGCAGCTTGGCTGGGACCTATGTGAGTAGCCAGCGTAGGAATCTGGGCGTTGGGGGGGAGTGAGGGGTAGGGGAAGGGCAGTCCTAACCGTGGAGGGCTCTGGTAAATGACGGGGTGAGGAGGGGCTCTTTGCCTCACACCAGTCCCCCTGTCTGGTCTA
+
BBBBBFFFAFFFGGGGGGGFGGHHGGGEFGHHFEGGEGHHHHGHGGHHHHHHHHHHHGHHHHHHHHHHHHHGGFGGHHHHHHHHHHHHGHHHGGGFGGG3E33?E?0FAFG3G3B3F3?3B22?/>?/</@21FFGF0//<<>0A@-B;-;.;/;..;D.:.:AF..;..;;/9///99.-;99.:;C.;E9FB//;/FFB/;-:@FC?AF/:.-9@DF;F////BB/.BBD.A/BBF.A-./;/;/;//;
@M05620:37:000000000-D9766:1:1101:14042:5470 1:N:0:28
GAGGCTGCTTTGGAAGAAACTCATAGATTACTGCAACAGTTCCCCCTGGACCTGGAAAAGTTTCTTGCCTGGCTTACAGAAGCTGAAACAACTGCCAATGTCTCATCCTACAGGATGCTACCCGTAAGGAAAGGCTCCTAGAAGACTCCAAGGGAGTAAAAGAGCTGATGAAACAATGGCAAGTAAGTCAGGCATTTCCGCTTTAGCACTCTTGTGGATCCAATTGAACAATTCTCAGCATTTGTACTTGT
+
>>AAAAFAFFFFGGGBCAFGFGGF3DDHF1GHFHH1EGH12DGHHGGFGFHFHHGHHHEFBFGHEGHHHHHHHHAGHHGGHHHHHHFGFGEHHHHHHHHHHHHHHHHHHHHHGHHHHHHHGFHF?>EGGGHHHGHHHGHHHHHHFHEGGHHHFGHGGHHHEG/@GHHHHHHHHGFHGHFHGBFGGHH>FDGHGHHFGHGFGFFGGDG=<CCFGGFGCFFFEC0;GHHB<GFC;FFBFFF;0;CFFFGFFG0
@M05620:37:000000000-D9766:1:1101:9977:5482 1:N:0:28
ACCACACCTTCTACAATGAGCTGCGTGTGGCTCCCGAGGAGCACCCCGTGCTGCTGACCGAGGCCCCCCTGAACCCCAAGGCCAACCGCGAGAAGATGCCCAGGTGAGTGGCCCGCTACCTCTTCTGGTGGCCGCCTCCCTCCTTCCTGGCCTCCCGGAGCTGCGCCCTTTCTCACTGGTTCTCTCTTCTGCCGTTTTCCGTAGGACTCTCTTCTCTGACCTGAGTCTCCTTTGGAACTCTGCAGGTTCTA
+
AAAAAAA>FFFFGGGGFGA1B1B1EAAAAAGH1BFAAEGGGHHHHGGGGEFFHHHFHGHEEEGGG/@EGGG0G1EEGG/F//FEFF//>B></?<CDFHHHGGFGCD?F1?FGG-@CGGF1DGHHHHBD/<C.ACGGG.E:::GHF9B0FAAFGGFBG-99A//?AA@-/;F/BBFFFFFB9FFFFFFFFFFF@ABFFFFBBFBFFFFF/9FFFFBFBFFFFF/9BF/::FFF///99F/BFFFF?AFFFF
@M05620:37:000000000-D9766:1:1101:9996:5486 1:N:0:28
ACCACACCTTCTACAATGAGCTGCGTGTGGCTCCCGCGGAGCACCCCGTGCGGCTGACCGAGGCCCCCCTGAACCCCAAGGCCAACCGCGAGAAGCTGCCCAGGGGAGTGGCCCGCTACCTCTTCTGGGGGCCGCCTCCCTCCTTCCTGGCCTCCCGGAGCTGCGCCCTTTCTCACTGGTTCTCTCTGCTGCCGTTTTCCGTAGGACTCTCTTCTCTGACCTGAGTCTCCTTTGGAACTCTGCATGGTCTA
+
AA1AA11>BCFD3FG13BFDF1BAEBEE0AGHHAF?0AE/AEGGHGGG/BE////EHHB>>E/EFE>EEE/F1GEGGCCFFFGG/FFGGCCC/.0111<GA1FF.<ECE..<..@CC-:/0CC0F0;9/9-A--@@A?EEFB9-/9FBFF-99FE?A@<---;/;@F@@F/BBFFBBB9///9/;9;/;B9B-;;;BEB99F?BF/9////B/9/:9/;99FFFBFF9FF//;B//9B/9BB/9/:-;BFF
@M05620:37:000000000-D9766:1:1101:13138:5487 1:N:0:28
ACCACACCTTCTACAATGAGCTGCGTGTGGCTCCCGAGGAGCACCCCGTGCTGCTGACCGAGGCCCCCCTGAACCCCAAGGCCAACCGCGAGAAGATGAGGCCCGCTACCTCTTCTGGTGGCCGCCTCCCTCCTTCCTGGCCTCCCGGCGCTGCGCCCTTTCTCACTGGTTCTCTCTTCTGCCGTTTTCCGTCGGACTCTCTTCTCTGACCTGCGTCTCCTTTGGCACTCTGCAGGTTCTCGATCGGCAGA
+
ABABBAAAFFFFGGGFFGGGGGHHGEGEEEHHHGGGFEGGGHHHHGGGGGGGGFHHHHHGGGFGGGGGGGGHHHHGGGGHGGHHHGGGGGGGGGHHHHHHHGGFGCDGGHHHHHHHHHHH?GHGGGGGHGHHGHHHHHBHHHHHHGGG-ABGGGGGFFFFFFFFFFFFFFFFFFFFFFFFFFFFADFFFFFF.;BDFFFFFFFFFFFFFFFFF.@DFFFFFFFFF9/FFFFFFFFF:BFFBFFFFFF@=F?
@M05620:37:000000000-D9766:1:1101:19553:5503 1:N:0:28
ACCACACCTTCTACAATGAGCTGCGGGTGGCTGCCGAGGAGCACCCCGTGCTGCTGACCGAGGCCCCCCTGAACCCCAAGGCCAAAAGCGAGAAGATGAACCCAGGTGCGTGGCACGCGAACGCATCTGGTGGCAGCCGACCTCCTTCCTGGCCTCCCGGCGCTGCGACATTTCTCACTAGTTCTCTCTTCTGCCGTTTTCCGTAGGACTCTATTCTCTGAAATGAGTCTCCTCTGGTACTCTGCAGGTTC
+
>>11AA1AFFF1AEGB3BG1D1B1A00A00GH/ABA?AG?CHHHHGCG/>E/1B11D00>/>/>>/>EEEE0B1//?E////?<<0/0B?C///0?1?111?C<//1??/<>C-0>CG-----;-.-;C0;/C./;..-9A?BB?/0990C/..0.;--9-@;@@-9@@9-;//9/BFB///9;///9/;FFFFB;:;F-;9:/9:-9//9//9BF//;9///9//;;FFF/9-/////;/;B/B:/-9B/
@M05620:37:000000000-D9766:1:1101:17450:5513 1:N:0:28
ACCACACCTTCTACAATGAGCTGCGTGTGGCTCCCGAGGAGCACCCCGTGCTGCTGACCGAGGCCCCCCTGAACCCCAAGGCCAACCGCGAGAAGATGAACCCAGGTGCGTGGCCCGCTACCTCTTCTGGTGGCCGCCTCCCTCCTTCCTGGCCTCCCGGCGCTGCGCCCTTTCTCACTGGTTCTCTCTTCTGCCGTTTTCCGTAGGACTCTCTTCTCTGACCTGCGTCTCCTTTGGAACTCTGCCGGTTC
+
CBCCCCCCFFFFGGGGGGGGGGHHGGGEDEHHHGGGGGGGGHHHHGGGDEGGHHFHHHGGGGGGGGGGGGGHHHHGGGGHGHHHHGGGGGGGGGHGDFHHHHGGHGFF1>FEGGHHGGCCCHHHHEGHHHHFDHHGGGGGHGGGGGGFFFFFFGGGGEGGDGFFAFFFFFFFFFFFFFFFFFBFFFFBFFFFFFFFDDFEFFDB;ADBFFFFFFFFFFFE:BFFF?D9BAFFFFFFFFFFFFFFE/;B-A.
@M05620:37:000000000-D9766:1:1101:24821:5519 1:N:0:28
ACCACACCTTCTACAATGAGCTGCGTGTGGCTCCCGAGGAGCACCCCGGGCTGCTGACCGAGGCCCCCCTGAACCCCAAGGCCAACCGCGAGAAGATGAACCCAGGTGAGTGGCCCGCTACCTCTTCTGGTGGCCGCCTCCCTCCTTCCTGGCCTCCCGGCGCTGCGCCCTTTCTCACTGGTTCTCTCTTCTGCCGTTTTCCGTAGGACTCTCTTATCTGACATGCGTCTCCTTTGGAACTCTGCAGGTTC
+
BBBBBBBBFFFFGGGGGBGGFGFFGEGGHFFHHGG2BE22BFHHHG0E0AEGG13GGHHGGGGGGGGG@GFHHHHGGGGHGHHHHGGGGCGGGDHHHHHHFHGGHEHH1FGGGGHHGGGCGHHHHHHHHHHHGHHGGGGGGGGGGGGGGGGGGGGGGGGG?B-@BFBBFBBFFFFFFFFF.9BFFFFFFFFFFBFBDFFFFFFFFFFFFFFFFFF/B/BFFF//9/.ABFFFFFFF/BFFFFFFF/9AFF/
@M05620:37:000000000-D9766:1:1101:11164:5535 1:N:0:28
ACCACACCTTCTACAATGAGCTGCGTGTGGCTCCCGAGGAGCACCCCGTGCTGCTGACCGAGGCCCCCCTGAACCCCAAGGCCAACCGCGAGAAGATGCCCAGGTGAGTGGCCCGCTACCTCTTCTGGTGGCCGCCTCCCTCCTTCCTGGCCTCCCGGAGCTGCGCCCTTTCTCACTGGTTCTCTCTTCTGCCGTTTTCCGTAGGACTCTCTTCTCTGACCTGAGTCTCCTTTGGAACTCTGCAGGTTCTA
+
BCCBCCCCFFFFGGGGGGGGGGHHGFGFHGHHHGGGGGGGGHHHHGGGFGGGHHHHHHHGGGGGGGGGGGGGHHHGGGGHGHHHHGGGGGGGGGHFGHHHHHAFHHFFG1?FG/-<-<-FHHFGHHH00<.CFFGGGGHGFHGCHFG09FFGBFFGFG;-;./;CBDFFBFF9/9BFFFFFFFFFFB9FFFBBC.AFEFFD;A9.:FFF/BFFFBF9FBBFFB/B9BB/BFFFEBFFFFFFFFFFF.BFBF
@M05620:37:000000000-D9766:1:1101:12592:5548 1:N:0:28
GAGGCTGCTTTGGAAGAAACTCATAGATTACTGCAACAGTTCCCCCTGGACCTGGAAAAGTTTCTTGCCTGGCTTACAGAAGCTGAAACAACTGCCAATGTCCCACCCTACCGGATGCGCAACGTAAGGCACGGATAAGAGCCGAATCCACTAGAATAAACGAGCTGATAACGGAATGGAACGTAGGTATGGCATTTCCGCTTTACCACTCGAGCCAATCCAATTATACAATTCTCATCCACTGAAAATGT
+
CACCCCFCFFFFGGGGFGGGGGHHHHGHHGHHHHGGGHHHHHHHHGGGHGHHHHHGFHHHFHHHHHGGGHHHHHHGHHHHHHHHHHHHHHGHHHHHGHGHGG4BD1BEGB11/>>?/B>//><</B??B2B0//>/<22D>=0<><//?=C101=11?1<><.>-<1>00=0.-<EAG0CD0.:..;0<0:CH/:GC0:.:...00=B0FB..;.-//:=/CF00000:0000:00000000;00000090
@M05620:37:000000000-D9766:1:1101:19318:5556 1:N:0:28
ACCACACCTTCTACAATGAGCTGCGTGTGGCTCCCGAGGAGCACCCCGTGCTGCTGACCGAGGCCCCCCTGAACCCCAAGGCCAACAGCGAGAAGATGCCCAGGTGAGTGGCCCGCTACCTCTTCTGGTGGCCGCCTCCCTCCTTCCTGGCCTCCCGGCGCTGCGCCCTTTCTCACTGGTTCTCTCTTCTGCCGTTTTCCGTAGGACTCTCTTCTCTGACCTGGGTCTCCTTTGGAACTCTGCAGGTTCTA
+
AAA1AAAACFFFGFGF3FB1G1GCGAAAA0GG1AFAAEEEGHHHHGGGCEEGHHHFHHHGCGEGG?GGGGG0G1GGGG?G//GHHG/<BE//<CCG1DDFGCGGCGHAGFEAHHG?@CCHEHFFHHHFGHCFF??CFCCEHFGHHGFHHE.GFFGE?A;-9AGB@?A@>FFFFF/BBFF;9BFFFFFFBFFEF@BBFFBFBFFFFFFFFEFFFFFF/F/9BFF-9:F-BF/BFFFFFFBBFFEBFFAFFFB
@M05620:37:000000000-D9766:1:1101:23977:5567 1:N:0:28
ACCACACCTTCTACAATGAGCTGCGTGTGGCTCCCGAGGAGCACCCCGTGCTGCTGACCGAGGCCCCCCTGAACCCCAAGGCCAACCGCGAGAAGATGCCCAGGTGAGTGGCCCGCTACCTCTTCTGGTGGCCGCCTCCCTCCTTCCTGGCCTCCCGGCGCTGCGCCCTTTCTCACTGGTTCTCTCTTCTGCCGTTTTCCGTAGGACTCTCTTCTCTGACCTGAGTCTCCTTTGGAACTCTGCAGGTTCTA
+
BCCCCCCCFFFFGGGGGGGGGGHHGGGFHGHHHGGGGGGGGHHHHGGGGGGGHGHHHHHGGGGGGGGGGGGHGHHGGGGHGHHHHGGFGCGGGGHHHEHHHHHGGHGGHHGGHHGGG@DHHHHHHGFHHHCGHGGGGGHGHHGHHGGGFFFGGGGGDD-ADFFFFFFFFFFFFFFFFFFFFFFFBFFFFFFFFFFFFFFFFFADD0FFFFFFFFFFFF0FFEFFFFFFFFFFFFEFFFFFFFFFFFFFFFB
@M05620:37:000000000-D9766:1:1101:10304:5579 1:N:0:28
GAGGCTGCTTTGGAAGAAACTCATAGATTACTGCAACAGTTCCCCCTGGACCTGGAAAAGTTTCTTGCCTGGCTTACAGAAGCTGAAACAACTGCCAAGGACTCCACCTACCGGCTGCTCACCATCCGGCAAGACTCATCGCAACATCCCCGAGCATCCACACGCTGATGACACAATGGAACGACAAAACGGCATTTCAGCATCCGCACTATTGCGACTCACATAGCACAATTCTCAGCGTCTGTACTTGT
+
BAABABFCFFFFGGGGFGGGGGHHHHHHHFHHHHGGGHHHHHHHHGGGHGHHHHHGFFHHBHHHHHGGGHHHHHHGHHHHHHHHHGGHHHGHHHHHFH111BB3B3B1BG?B>@EC??FFG3B3DBBE@//>?2BBFG3?2/?/>G2@@?F@///->10><1>><A?A0==0<CGGFGFH00;.-;-/;.-;;-;CBB0:F0;0:CE-:B0B0F0.-;9;BF000::0;BFFFB0B0;0.;.;A00;0:;;
@M05620:37:000000000-D9766:1:1101:23715:5584 1:N:0:28
CCACACCTTCCACAATGGGCCGTGTGTTGCCCCCGCGGCCCACCCCCTTCTGCCTACCGAGGCCCCCCCGGACCCCAAGGCCAACCGCGCGAACATGCGGACCGCTACCTCTTCTGGTTGCCGCCTCCCTCCTTCCTGGCCTCCCGGCGCTGCGCCCATTCTCCCTGGTTCTCACTGCTGCCGTTTTCCGTCGGACTCTCTTCTCTGACCTGCGTCTACTTTAGACCTCTGCAGGTCCTAGCTCGGCCGAG
+
AAAAAAAFFFBBF1F1F1BB1000B0B0FF1ABEEAAE///BFEGG>>0B@G1BB@BF>>>E/FGGGG<//>CGGG/C/F??FGGG//-<<<A--0<0.-:-;A----;CF99BBF0;0;;9-A?CAEEBFFFFFF///9ABAAF--;@@--B-@F?-;;:FFBFF/EFFFFF/;:/;FFFA=B-BFFBB9A@?--@F/FF/9;/9/B/BF-A@A@FFF/FF/;/BBFFFFB/B-;//;/9B/9A@-;@@@
@M05620:37:000000000-D9766:1:1101:24020:5604 1:N:0:28
GAGGCTGCTTTGGAAGAAACTCCTAGATACCTGCCCCCGTGCCCCCTGTACCCATAACCGTTCCCTTCCTGGCTTCCAGCAGCTTCAACTACTTCCCCTGTCTCATCCTCCCGGCTGCTACCCATCCGGAAAAGCTCCGCGCCGCCTACAAGGGAGTACACGCGCTGATACAGCAATGGCCCGTAAGTCCGGCCTTTCCGCTTTAGCACTCTTGTGGCTCCCCTTGCACAATTATCAGCATTTGTCCTTGT
+
>A1AAAFACFFFGGGFFABFBF1BBDFA3DFGHGH0B00A/ABAFG/B1AFA110BFGFEGGAB1B1BFD1FHH0BFBF0BFHB1B@GH2BF11BBGFGGGHH22BBGHBFFA/EE/<FFFHH1BF<C//>B00@FGH//>@@C@C..<F1>GCEFA/=D<ECCCCCCB0000:99CF/CF.A@@.CC9CA??=AFFFBAB-AE;FFB9/;//;:FBFFFFF-FFF/9BFFFF/;BFFF//;FB9/:;F/:
@M05620:37:000000000-D9766:1:1101:11338:5605 1:N:0:28
ACCACACCTTCTACAATGCGCTGCGTGGGGCTCCCGAGGAGCACCCCTTGCTGCTGACCCAGGCCCCCCTGAACCCCAAGGCCAACCGCGCGAAGATGAACCCAGGTGCGTGGCCCGCTCCCTCTTCTGGTGGCCGCCTCCCTCTTTCCTGGCCTCCCGGCGCTGCGCCCTTTCTCACTGGTTCTCTTTTCTGCCGTTTTCTGTGGGCCTCTCTTATCTGCCTTGAGTCCCCTTTGGAACTCTGCGGGTTC
+
AAAAAAA>CFFFGGGGFGF1A0AAAAAA0AFGHFF//AA/E/FGGAE/0AFG1FHFHFH0/?/FFGEGGGGFGGAEGGGHGHHHGGGGGG/>CGG?FFHHHC//?F??1>><-A0><-<@AEHCGH;CGH0::CH@-A.;9EC9/;0C;CB/FF9CE.;A---99B;@?9@FFFFF/9BF-;BBFFF/BBFFBB/;BF/9B/;9/;--AEFFF/F/;//9BF/;B9;/;/9-;ABB/FFBF///;-9-@--
@M05620:37:000000000-D9766:1:1101:22612:5607 1:N:0:28
AGTGCCAGCTCTCAATCGCACAGGGGACCCAGGGCCTGGCCCCTCCATCCAGAAAACCTATGACCTCACCCGCTACCTGGAGCACCAACTCCGCAGCTTGGCTGGGACCTATGTGAGTATCCAGCGTAGGAATCTGGGAGTTGGGGAGGAGTGAGGAGTTGGGGAAAGACAGTCCTAACCGTGGAGGGTTCTGGTAAATGATGGGGTGAGGAGGGGCTCTTTGGCTCCCACCAGTCCCCCTGTCTGGTCTA
+
ABABBFFFCFFFGGGGGGGGGGHHGGGGGGDFFGGGGGHHHHGHGGHHHHFHHHHHHGHHHFHHHGHFGHHGGGGGHHHH2GGHHHHHGHHHGGGGGHGHGHHGGGHHGHHHHHHHHHHHHHHHHGGGGGHHHHGHHHHGGHHHGGGGGGEFHGHHHGHHHHGGGGHHGHHGHHHHHGFHGGGGGGGG9FFGGGFGFGGGGGGGGGDFFFFFFFFFFFFFFFFFFFFFFFFFFFFFFFFFFFFFFFFFFFB
@M05620:37:000000000-D9766:1:1101:13096:5607 1:N:0:28
ACCACACCTTCTACAATGAGCTGCGTGTGGCTCCCGAGGAGCACCCCGTGCTGCTGACCGAGGCCCCCCTGAACCCCAAGGCCAACCGCGAGAAGATGAACCCAGGTGCGTGGCCCGCTCCCTCTTCTGGTGGCCGCCTCCCTCCTTCCTGGCCTCCCGGCGCTGCGCCCTTTCTCACTGGTTCTCTCTTCTGCCGTTTTCCGTAGGACTCTCTTCTCTGCCCTGCGTCTCCTTTGGAACTCTGCAGGTTC
+
CCCCCCCCFFFFGGGGGGFGGGHHGGGGHGHHHGGGGGGGGHHHHGGGGGGGHHHHHHHGGGGGGGGGGGGHHHHGGGGHGHHHHGGGGGGGGGHHHHHHHHG?GGH?=A=C@DHHGGG-CEHHHDDGHHHHGHHGGGGGGGGGEFGGGGFGGGGGGGGF?9@BFFFFFFAFFFFFFFFFFFFFFFFBFFFFFFBFDFFFFFFB;ADBFFFFFF0:FFFF0B;B.:@;@:BFFFFFFFFFFFFFF0;AFF0
@M05620:37:000000000-D9766:1:1101:22021:5610 1:N:0:28
ACCACACCTTCTACAATGAGCTGCGTGTGGCTCCCGAGGAGCACCCCGTGCTGCTGACCGAGGCCCCCCTGAACCCCAAGGCCAACCGCGAGAAGATGCCCAGGTGAGTGGCCCGCTACCTCTTATGGTGGCCGCCTCCCTCCTTACTGGCCTCCCGACGCTGCGCCCTTTCTCACTGGTTCTCTCTTCTGCCGTTTTCCGTAGGACTCTCTTCTCTGACCTGAGTCTCCTTTGGAACTCTGCAGGTTATA
+
>A>AA@AAFFFDAGGDDGGFDAF1ABEEH0GHFGCEEGGAEHHHHGCGB/EAGAEFG0AFEGCGCE/EGGGGHFA/EFFE>CHE<<EEC@BC//<F1?1GHFEG<<1?GHG/FG->@@-GHHFHBD0CGGCFHG--;AC./G./0090;FEF0AE.E.-9-:CE??F@@BFFFFFFBBBFFFBFFFFFF/BFB9BBFFFFFFFFBFFFFFFF/B//;B/BF/9/:BFFFFFFFFFEFFFFF/FFFFAB///
@M05620:37:000000000-D9766:1:1101:15806:5620 1:N:0:28
ACCACACCTTCTACAATGAGCTGCGTGTGGCTCCCGAGGAGCACCCCGTGCTGCTGACCGAGGCCCCCCTGAACCCCAAGGCCAACCGCGAGAAGATGCCCAGGTGAGTGGCCCGCTACCTCTTCTGGTGGCCGCCTCCCTCCTTCCTGGCCTCCCGGAGCTGCGCCCTTTCTCACTGGTTCTCTCTTCTGCCGTTTTCCGTAGGACTCTCTTCTCTGACCTGAGTCTCCTTTGGAACTCTGCAGGTTCTA
+
BBBBBBBBFFFFFGGGGGGGGFHHGEEEFEHHHGGEEGGGGHHHHGGGFEGGHHGHHHHGGGGGGGGGGGGGGHHGGGGHGHHHHGGEDCCCCGGGGGGHHHFF?GFGHGGGHHGGGGGHHHHHHHHHHHAGHGGGGGHGHHGHHGGGFGGGGGGGGC-ADFFFDGFFFFFFFFFFFFFFFFFFFFFFFFFFFFFFFFFFFFFFFFFFFFFFFFFFFFFFFFBFFFFFFFFFFFFFFFFFFEFFFFFFFFF
@M05620:37:000000000-D9766:1:1101:10480:5635 1:N:0:28
GAGGCTGCTTTGGAAGAAACTCATAGATTACTGCAACAGTTCCCCCTGGACCTGGAAAAGTTTCTTGCCTGGCTTACAGAAGCTGAAACAACTGCCAATGTCTCATCCTACAGGATGCTACCCGTAAGGAAAGGCTCCTAGAAGACTCCAAGGGAGTAAAAGAGCTGATGAAACAATGGCAAGTAAGTCAGGCATTTCCGCTTTACCACTCTTGTGGATCAACTTGAACAATTCTCAGCATTTGTACTTGT
+
AA?AAAFBFFFFGCFGCGFGGGHHGFHHHHHGGHFFFHHGHH5FHGFFHFFGHHHHFBCHGHHHHHHGGHHGFGHFGGBFGHFHHGBGBFEGHGFH33BGHBFF4@GHHGHHBGHHGHHFBBFE?>EB3BGFF0/?FFHHHEHFHHH?BFGB/AC?ECGHFF/FGGHHFFGFH?0GDD1FGHG<<FH<>1>0><<>>=D.DGGCD0<=<</;000::0:C.:/::CC0CFB;;CBF9;CC;0F9;9=0;C;
@M05620:37:000000000-D9766:1:1101:10460:5636 1:N:0:28
GAGGCTGCTTTGGAAGAAACTCATAGATTACTGCAACAGTTCCCCCTGGACCTGGAAAAGTTTCTTGCCTGGCTTACAGAAGCTGAAACAACTTCCCCTGTCTAATCCTCCCGGATGCTCCCCGTAAGGCAAGAATCATCGCAGAATACAAGGGCGTCAAAGCGCTGCTGACCCAATGGCCCGTACGTCCGGCCTTTCCGCTTTAGCACTCTTGAGGCTCACCTTGACCAATTATCAGCCTTTGTACTTGT
+
ABAABCFCFFFFG4FGGGGGGGHHHHHHHHHHHHHHFCHFHHHHHGGGHGHHHHHFHHHHHHHHHGHHHGHGHHHHHHHHHHHHHGFHHHCGFFGGHGFFCGH444FDG3BEFEEF?FB3FGFE/E/B?3B0?222D3?F2//?/2D2F222?E///>/?1><<>FD>><DGHH.<CCH/<<-;-:CG.:@:B-.FFGGGG?F.0099BF/B000;:AEF0;A0;B00;;.BF090B00/;09;B000;B0
@M05620:37:000000000-D9766:1:1101:13498:5637 1:N:0:28
AGTGCCAGCTCTCCATCGCACAGGGGACCCAGGGCCTGGCCCCTCCATCCAGAAAACCTATGACCTCACCCGCTACCTGGAGCACCCACTCCGCAGCTTGGCTGGGACCTATGTGAGTATCCAGCGTAGGAATCTGGGAGTTGGGGAGGAGTGCGGAGATGGGGAAAGACAGTCCTAACCGTGGAGGGTTCTGGTAAATGATGGGGTGAGGAGGGGCTCTTTGGCTCCCACCAGTCCCCCTGTCTGGTCTA
+
>A>>>DF@>FFFG1GGBE11A0GAF0B0AABGA0BB/BFHCGGGGGH1FFGG1GHBGGH1BB2GH@BGHFFEE/>EHHGG0BBGHHE??GGB/E?>/BB</GGGGGHGCHHHFGGDGBGGHHHHHGECGGGFFGHHGH0FFFHGCC.AC?<<G0<C<A-;CGHG.::G/CFGGGBFGFGGGAE@A9CA.CCFGGCFFFFFFFFFFB;@EFFBBB?;@;-/BFF/;FF?FFFFFFFFFFFF@FBFFFFFFFB
@M05620:37:000000000-D9766:1:1101:13166:5640 1:N:0:28
ACCACACCTTCTACAATGAGCTGCGTGTGGCTCCCGAGGAGCACCCCGTGCTGCTGACCGAGGCCCCCCTGAACCCCAAGGCCAACCGCGAGAAGATGCCCAGGTGAGTGGCCCGCTACCTCTTCTGGTGGCCGCCTCCCTCCTTCCTGGCCTCCCGGCGCTGCGCCCTTTCTCACTGGTTCTCTCTTCTGCCGTTTTCCGTAGGACTCTCTTCTCTGACCTGAGTCTCCTTTGGAACTCTGCAGGTTCTA
+
CCCCCCCBFFFFGGGGGGGGGDGFGFGBAEHHHFGGDGGGGHHHHGGGGFGGGHHHHHHGGGGGGGGGGGGHHHHGGGGHGHHHHGGGGGCFGGHGHHHHHHHGHHHHHHGGHHGGGGGHHHHHHHHHHHGHHGGGGGHGHHGHHGGGGGGGGGGGGG-ADFFFFFFFFFFFFFFFFFFFFFFFFFFFFFFFFFFFFFFFFFFFFFFFFFFFFFFFFFFFFFFFFFFFFFFFFFFFFFFFFFFFFFFFFFF
@M05620:37:000000000-D9766:1:1101:24265:5674 1:N:0:28
ACCACACCTTCTACAATGAGCTGCGTGTGGCTCCCGAGGAGCACCCCGTGCTGCTGACCGAGGCCCCCCTGAACCCCAAGGCCAACCGCGAGAAGATGAGGCCCGCTACCTCTTATGATGTACGCCACCCTCCTTCCTGGCCTCCAGGAGCTACGACCTTTCTAACTGGATCTCTCTTCTGCCGTTTTCCGTCGGACTCTCTTCTCTGACCTGCGTCTCCTTTGGCACTCTGCAGGTTCTCGATCGGCAGA
+
BBBABBBB>FFFGGGFFGGGGGHFGAEA4AGHFGGFDGGGCHHHHGGGDEGGGHGHHHGGGGFGGDGGGEFEHFHGGEEHEEHHHGFFGFD@@DFHFFFHHGFCG/>/A0FGHG1GH1>11<1..-.<<<CEDHCFG0;:..=CHBFFGEF?0;A:ADGFGGG0CFF0//;0CFGFFBFFF/9-99FFFF.:.9;B=FF/BFFFFFFF/B//B.@9>.99BBFBBF/B9F////9:.9;B999BFBFF--9
@M05620:37:000000000-D9766:1:1101:17250:5684 1:N:0:28
ACCACACCTTCTACAATGAGCTGCGTGTGGCTCCCGAGGAGCACCCCGTGCTGCTGACCGAGGCCCCCCTGAACCCCAAGGCCAACCGCGAGAAGATGAACCCAGGTGAGTGGCCCGCTACCTCTTCTGGTGGCCGCCTCCCTCCTTCCTGGCCTCCCGGCGCTGCGCCCTTTCTCACTGGTTCTCTCTTCTGCCGTTTTCCGTAGGACTCTCTTCTCTGACCTGCGTCTCCTTTGGAACTCTGCAGGTTC
+
BBBBBBBBFFFFGGGGGGGGGGHHGEFEEFHHHFGGGCGGFHHHHGGGAFGGHGFHHHGGFGEGGGGGGGGHHHHGGGGHGHHHHGGGGGGGGGFFFBGHFHGGHGFF1FFGFGHHGGGGGHHHFHHHHHHHGHGGGGGGHGHHGGGGGGGGGGGGGGGG?BCFFFFFFFFFFFFFFFFFFFFBFFFFFFFFFFFF;AFFFFF9ADFFFFFFFFFFFFFFFFFBF.;9BDFFFFFFFFFFFFFFF/BF9F9
@M05620:37:000000000-D9766:1:1101:11270:5686 1:N:0:28
ACCACACCTTCTACAATGAGCTGCGTGTGGCTCCCGAGGAGCACCCCGTGCTGCTGACCGAGGCCCCCCTGAACCCCAAGGCCAACCGCGACAAGATGCCCAGGTGAGTGGCCCGCTACCTCTTCTGGTGGCCGCCTCCCTCCTTCCTGGCCTCCCGGAGCTGCGCCCTTTCTCACTGGTTCTCTCTTCTGCCGTTTTCCGTAGGACTCTCTTCTCTGACCTGAGTCTCCTTTGGAACTCTGCAGGTTCTA
+
>>1A>>AAFFFFGGGDAFFBFAGGEECEAABFEFGG0EE//B/BFFEGAAEF1FCBDGHGEE/>FEGGGEG01BGFGGGFC<FG?FF/B/B/<<0??111<?CFCFGFF1<FHGCCG@CGHGFGGGFD=G<CG-CCGGHFGH:F0FFGFFFFFGGGGGGGGGFG@?F@?///BFFFFF-;BFFFFFFFFFE/B@;-99FFBFFFFBFFFFFFFFFFFBBFFFBFBFFFFB;B99B//9BFFFFBFFF99F;
@M05620:37:000000000-D9766:1:1101:11272:5708 1:N:0:28
ACCACACCTTCTACAATGAGCTGCGTGTGGCTCCCGAGGAGCACCCCGTGCTGCTGACCGAGGCCCCCCTGAACCCCAAGGCCAGCCACCAGATGATGCCCAGGCCAGTCGCCCGCTACCTCTCCCGGAGGCCGCCTCCCTCCTACCGGGCCTCCCGCCGCCCCGCCCTTCCAGACTGGTCCTCTCTTATGCCGTTTTCCTTAGGCTTCTCTTACCTCACAGAATCCTCCTTTACAATTCTCAAGGCCATA
+
>AAAAABAFFFFGGGGGGGGGGHHGGGGFGGHHFGG?EGG2GGHHGGFEEFFEGHHHHHG>EEGFFGFGGGG3FHFGGGHGHHH/F?0B0?0022BBB2BFB?//=/==2/>C//<///011>0<0C--<-<.<A:.;C./;.CCG.-;-:-9=E.:-----;--9@-CF/9000.0;.B:0000;F000090-;;B.B0000;;00//0000:0900;A00::0000;//B000;00000000;0..:/0
@M05620:37:000000000-D9766:1:1101:24990:5723 1:N:0:28
ACCACACCTTCTACAATGAGCTGCGTGTGGCTCCCGAGGAGCACCCCGTGCTGCTGACCGAGGCCCCCCTGAACCCCAAGGCCAACCGCGAGAAGATGAGGCCCGCTACCTCTTCTGGTGACCGCCTCCCTCCTTCCTGGCCTCCCGGCGCTGCGCCCTTTCTCACTGGTTCTCTCTTCTGCCGTTTTCCGTAGGACTCTCTTCTCTGACCTGCGTCTCCTTTGGAACTCTGCAGGTTCTAGATCGGCAGA
+
CCCCCCCCFFFFGGGGGGGGGGHHGEEEFGHHGGGGGGGGGHGHHGGGFGGGHHHHHHHGGGGGGGGGGGGHHHHGGGGHGHHHHGGGGFGGGGHHHF><<C<?@/>A@HHHHHDFF<=<1G1<C<DDHEHHGHGHHGFB.CGHEGGG-?ABBG?CAB@FFBFFFFFF/FFFFFFFFFFFFFFFFAFFFFFB.;./BFFFFFFFFFFFFFFFF.:9@AFF/FFFF/:9FFFFFFFFABFB/;/FFED---.
@M05620:37:000000000-D9766:1:1101:20472:5729 1:N:0:28
ACCACACCTTCTACAATGAGCTGCGTGTGGCTCCCGAGGAGCACCCCGTGCTGCTGACCGAGGCCCCCCTGAACCCCAAGGCCAACCGCGAGAAGATGCCCAGATGAGAGGCCCGCTCCATCTCCTCGTGGCCGCGTCCCTCCTCCCTCGCGTCCCGCCGCGCCGCGCTTTCTCTCTCGTTCTCTCTCCTGCCGCGTTCCGCGGAACACTCTCTTCTGTCCTCTGACTCCTTTGGGACACTCCGGGTTCTC
+
AAAABBBBFFFFCGG45EFGGGFHGFGEG2FGHGGAEFGCGHHHHGGGGAEFHGHHHHHGGGGGGGGGGGGHGHHGGGGHGHHHGGGGGCCDGGHGFF22?<//1?1?1F///?->--.11=G00=/..<<-.-;--;-;0C./9/.//----;-;---;----;@-;-.A/BF/B//....;BFFF//;//.---;B....-----.;BFF//;FF/9/////;//;F///;//....;F/..--...:/
@M05620:37:000000000-D9766:1:1101:9692:5731 1:N:0:28
ACCACACCTTCTACAATGAGCTGCGTGTGGCTCCCGAGGAGCACCCCGTGCTGCTGACCGAGGCCCCCCTGAACCCCAAGGCCAACCGCGAGAAGATGCCCAGGTGAGTGGCCCGCTACCTCTTCTGGTGGCCGCCTCCCTCCTTCCTGGCCTCCCGGAGCTGCGCCCTTTCTCACTGGTTCTCTCTTCTGCCGTTTTCCGTAGGACTCTCTTCTCTGACCTGAGTCTCCTTTGGAACTCTGCAGGTTCTA
+
A?>AB@A>FFFFFGG4AEFFGGHFGEGAFAGGFEFAEAEEGHHHHGEEEEEFHHHHHGHGGGGGFGEGGGGHFHFEGGGFGHHHHFGGGC<BDDHF1?GHHHHF1FGFD1FECHGGGGGHHFHHHDDFHEGHHGGGGGHGHGGHFGGGGGGGGGGGG--9AFGFGGFBBFFFFFFFFFFFFF/BFFFFF/BFF?9DFFFFFFFFDFFFFFFFFFF;;99BFFF:;FFBFFFFFFFFFFFFFFFFFFFFFFB
@M05620:37:000000000-D9766:1:1101:18783:5733 1:N:0:28
ACCACACCTTCTACAATGAGCTGCGTGTGGCTCCCGAGGAGCACCCCGTGCTGCTGACCGAGGCCCCCCTGAACCCCAAGGCCAACCGCGAGAAGATGAGGCCCGCTACCTCTTCTGGTGTCCGCCTCCCTCCTTCCTGGCCTCCCGGCGCTGCGCCCTTTCTCACTGGTTCTCTCTTCTGCCGTTTTCCGTCGGACTCTCTTCTCTGACCTGAGTCTCCTTTGGCACTCTGCAGGTTCTCGATCGGCAGA
+
BBCBBBBCFFFFGGGFGGGGGGHHGFGBCEHHHGGGGGGGGHGHHGEGFGGGHHGHHHHGGGGGGGGGGGGHGHHGGGGHGHHHHGGGDGCGGGHGHHHHHGGGGDADGHHHEHHHHHHH.FGGGGGGHGHHGHHHHHEHHHHHHGGGGGGGGGGGGGFFFFFFFFFFFFFFFFFFFFFFFFFFDBFFFFFB.@DAFFFFFFFFFFFFFFFFF/BFFFFFFFFFFBBFFFFFFBBF:;BFBEFFFFF--@9
@M05620:37:000000000-D9766:1:1101:11167:5737 1:N:0:28
AGTGCCAGCTCTCAATCGCACAGGGGACCCAGGGCCTGGCCCCTCCATCCAGAAAACCTATGACCTCACCCGCTACCTGGAGCACCAACTCCGCAGCTTGGCTGGGACCTATGTGAGTATCCAGCGTAGGAATCTGGGAGTTGGGGAGGAGTGAGGAGTTGGGGAAAGACAGTCCTAACCGTGGAGGGTTCTGGTAAATGATGGGGTGAGGAGGGGCTCTTTGGCTCCCACCAGTCCCCCTGTCTGGTCTA
+
AA1AAF1CAFFFGFGFGGGGE?HAFEEGGGFH0EEF/BGFAGGFGGHHGFHGEFHFHGHHFGFGHAGEHHHGG?EEH1FGCEHHHFHEGCGGECE/@0FFEHEGGGHHGHHHGHHFGHHHHFHHFGGGGGHHHHHFHFHECHGGC-FCCGG<GBFCGGHHHHGGGGHHHHHGHHHGHHFHGGE@GGG@GFGFGGBFFFGGGGGGGGF@FFFFFF@?@@FFEFFFFFFFFFFFFFFEBFFF;EFFFFFFFFB
@M05620:37:000000000-D9766:1:1101:14550:5751 1:N:0:28
ACCACACCTTCTACAATGAGCTGCGTGTGGCTCCCGAGGAGCACCCCGTGCTGCTGACCGAGGCCCCCCTGAACCCCAAGGCCAACCGCGAGAAGATGAGGCCCGCTACCTCTTCTGGTGTCCGCCTCCCTCCTTCCTGGCCTCCCGGCGCTGCGCCCTTTCTCACTGGTTCTCTCTTCTGCCGTTTTCCGTCGGACTCTCTTCTCTGACCTGCGTCTCCTTTGGCCCTCTGCAGGCTCTCGATCGGCAGA
+
BBBABBBAFFFFGFGFGGGGGGHHGGGB4EHHHFFFCEEGDHHHHGGEEGGGFHGHHHHEGF?FGGGGGGGHGHHGGGGHGHHHHGGGGGDGGGHGHHHHHGGEG><@CFBGHHHHHBGH<FHGGGGGHFHHGFHHHH0CGHHH;C;@BDGGGGGGGFFFFFFFFFFF.BFFFFFFFFFFFFFFDDFFFFFBADFAFFFFFFFFFFFFFFFFFFFFFFFFFFFFFFBEFFFFFBFF.9;;FFBFFFFB-9A
@M05620:37:000000000-D9766:1:1101:12033:5758 1:N:0:28
ACCACACCTTCTACAATGAGCTGCGTGCGGCTCCCGAGGAGCACCCCGTGCTGCTGACCGAGGCCCCCCTGAACCCCAAGGCCAACCGCGCGAAGATGAGGCCCGCTACCTCTACTGGTGTCCGCCTCCCTCCTTCCTGGCCTCCCGGCGCTGCGCCCTTTCTCACTGGTTCTCGCTTCTGCCGTTTTCCGTCGGACTCTCTTCTCTGACCTGCGTCTCCTTCGGCCATCTGCAGGTTCTCGATCGGTAGA
+
>11>A1AAFFFF3FG13BG1GFEGE0A00000//B/AEA//AA0AEAE//B/111BFG0E/>/EF/>/E//011/E?//F//?EGE//>C///>//111?F.F.<--<-/00<0=DG/DG./=:-.:AG.:CC:;CB00/;FFF.;CA-A--9---9-;/BFBBFB/BF/:///-9-99F/;B@BF/-BF-9;>----BFF//://;/9:9F---;@AFFFF/-;---9/B:9//;9///9-/;-9----9
@M05620:37:000000000-D9766:1:1101:22933:5782 1:N:0:28
GAGGCTGCTTTGGAAGAACCTCATAGATTAATGGAACAGTTCCCCCTTGAACTGGACAAGTTTCTTGACTCGCTTACAGAAGCTGAAACACCTGAGCTTGATTATGCCACATGTAAGGAAAGGGCGCAAGAATATGGAAAGGGAGAAAAAGAGAGGAGTTAACAAAAGAAAGTACGAAACGCAGAGGCGACTGATCACTGTTGGGGTGAGAAGGGAACAATTCGCACCATTCGTACTTGCAATTTACAAGC
+
>1>>>>B11@B@FB1BFFAABFGHHGG3AA1AD11A1BBDFDD1BEAA011BAB0BB10BDDDDDDFDB11BAFF/B1BDFBB@B11BBBBBFF00B1BB01@B2211@B011@222B10>00/?/////BB1B2211<100//</<10@?/<0//</?011?1?00?.>><1=1>..>-<---<...---;./00;/0099;.--C-990;/.;.9.:-///----;9/////-;:9/////://:9;9-
@M05620:37:000000000-D9766:1:1101:11086:5785 1:N:0:28
ACCACACCTTCTACAATGAGCTGCGTGTGGCTCCCGAGGAGCACCCCGTGCTGCTGACCGAGGCCCCCCTGAACCCCAAGGCCAACCGCGAGAAGATGCCCAGGTGAGTGGCCCGCTACCTCTTCTGGTGGCCGCCTCCCTCCTTCCTGGCCTCCCGGCGCTGCGCCCTTTCTCACTGGTTCTCTCTTTTGCCGTTTTCCGTAGGACTCTCTTCTCTGACCTGAGTCTCCTTTGGAACTCTGCAGGTTCTA
+
BBBBBBBAFFFFGGGGGG5FGFHHGEEAAEHGHBFE?EFEGHGGHGGEEEFGHHGHHHHEEFGGGGGGG/FCFGGGGGGHGHHHHGGGGG/>CFHE2FDGHHHGFGFA?GFEHHGGC-@GHHHFHFHHDGFAGGGGDGHGHHGHHGBFGGAFG?FADB9-A-;ADAFF=FFFFB9FBFF/B/:/9:9F/9BFFBAAF.;9DF.DF/B9/99FFF///;9/BFB/./:;/BBFEFF/FF/BBFBFFFAFF/;
@M05620:37:000000000-D9766:1:1101:22632:5798 1:N:0:28
ACCACACCTTCTACAATGAGCTGCGTGTGGCTCCCGAGGAGCACCCCGTGCTGCTGACCGAGGCCCCCCTGAACCCCAAGGCCAACCGCGAGAAGATGAGGCCCGCTACCTCTTCTGGTGGCCGCCTCCCTCCTTCCTGGCCTCCCGGCGCTGCGCCCTTTCTCACTGGTTCTCTCTTCTGCCGTTTTCCGTAGGACTCTCTTCTCTGACCTGCGTCTCCTTTGGCACTCTGCAGGTTCTCGATCGGCAGA
+
ABBBBBBBFFFFGGFGDGGFGBHHGEEGDEHHFGGEGGGGGHHHHGGGEFGGHHGHHHGGGGGGGGGGGGGHHHHGGGGHEHHFHGEEGGGGGGHHFHHHHGGDC<>ADHHHHHHHHGHH.FGGGGGGHGHHGHHHHHGHHHHHHGDGG@BGGGGGFBBFFFFFFFFFFBFFFFFFFFFFFFFBDFFFFFFF.ADFFFFFFFFFFFFFFFFFF?BDBFFFFFFFFFFFFFFFFFFF99FBBEFFFBFB-@A
@M05620:37:000000000-D9766:1:1101:12071:5813 1:N:0:28
GAGGCTGCTTTGGCAGAAACTCATAGATTACTGCAACAGTTCCCCCTGGACCTGGAAAAGTTTCTTGCCTGGCTTACAGAAGCTGAAACAACTGCCAATACCCAACTGAATGGAACGCGAAAGCAAATGCTTGCAGAAGAACTCAAGACTGGAAAACAGCAGATGAGACAATGGTAACTAATTCACTCATCTACCGCTTTCCGCACGAGTCGATCCAATTAACCAAGTCTCAGCATTTGCACTGCAAATTG
+
>33>>>FBF5BD44B2A4CFGFFFFFDGHFFHHHFBGFBFGD5BBEACE2BFGHE2332BBDDDD5DA3B3BGGB335BDEBCBF3@@BBFCFFBB3@3333B3B1333BB43@@B1?E@EEAG33FB41221/B1FG1C0?1<@111@11<@1100?000<0111<1?G0111>1<F111111111=/0=000=---<.0;:.-:-:-9/9:..90;;00;000;.;0;000/00CF000;//9//////
@M05620:37:000000000-D9766:1:1101:18671:5815 1:N:0:28
AGTGCCAGCTCTCAATCGCACAGGGGACCCAGGGCCTGGCCCCTCCATCCAGAAAACCTATGACCTCACCCGCTACCTGGAGCACCAACTCCGCAGCTTGGCTGGGACCTATGTGAGTATCCAGCGTAGGAATCTGGGAGTTGGGGAGGAGTGAGGAGTTGGGGAAAGACAGTCCTAACCGTGGAGGGTTCTGGTAAATGATGGGGTGAGGAGGGGCTCTTTGGCTCCCACCAGTCCCCCTGTCTGGTCTA
+
AAABBFFFBFFFGGGGGGG2EGGAFEGGG2FHDEGG2AG2BGGHGGHGHHHHHEGGHGHHFHHHHGFHHHH@EEEGHHDGB?B1BGGC1FG@EGEGGHHFEGHGGGHHGHHHHHHHHFHHHHHHHGEDGGHHHHHHHHHGEHHHGGGGGGGHHHHHHGHHHHGGGGGHHHHHHHHHHGGHGCABGGGG;FAFGGFGGGGGGFGGGGFBFFFFFFBBBBFFFFFFFFFFFFFFFFFFFFFFBFFFFFFFFFF
@M05620:37:000000000-D9766:1:1101:6794:5819 1:N:0:28
GAGGCTGCTTTGGAAGAAACTGATAAATCACTGAAACAGGATCGGATGAACACGGAACAGTACTTTGCTTGGCGTCCAGCATCTTGCACCCCTTCCCCTGTTTCATCTTACAGACTGCTAGCCGTCAGGATAGGCTCCTCTACGACTCCACGGGAGTCAACGAGCTGCTGACCCAATGGCGCGTCCGTCCGGCCTTTCCGCTTTCGCCCTCTTGAGGCTCCCCTTGCACACTTTTCAACATTTGTCTTTGT
+
AAAAAAFAFFFFGGGGGGGGG11AD3A33B1DD1ABFB0A01B00AAA11BD0/////0BD212DD111D1A0/>/>BF0F1B@@21B1BBE/BF000BF11BB22222>1B11BB>0F111B<E/??0B11BBHH0F1<11@/?</C110?<//><>11<>C<CCEHFF0CGC.<CGHB-=A@-C-;;;--@99C;CBAFGAE0;--99AF/;//--999-;:A9//9/-BF;B/B/;///B//;/;/9;
@M05620:37:000000000-D9766:1:1101:22606:5821 1:N:0:28
GCTCTGCTTTATAATACACTCATAGATTACTGCCCCAGTGCCCCCTGGACCTGAAAACGTTTCTAGCCTGGCTTACAGAAGCTGACACACCTGCCACTGTCTCATCCTACAGGCTGCTACCCGTCCGGAAAGGCTCCTAGCCGCCTCCCAGGGAGTACAAGCGCTGATGAAACAATGGCCCGTAAGTCCGGCATTTCCGCTTTAGCACTCTTGTGGCTCCACTTGCACAATTCTCAGCATTTGTACTTGTA
+
>>>>A4BDFF5BBG6BG4BFGGHHHDDFHHGGHHHG?EF3BFGGGG2F2FGHH3BBGHFGHHH55DDG5BGHFHHHHHH3BF33BGHHHBBGFHHGHHHHHHHHHBGH4GHHH1FFGHHHHHGGEFGGGGGHHHHHGHHHF2EDDGGHGHHGGGGFHHDHHHGGGGGHHDGDGGHGHHHCGGG?EHHHGDGG-BFGGGGGGGGGGGGGGGGGGFGGEGGGGEFFF/BFFFFFFFFFFFFFFFFFFFFFFFF
@M05620:37:000000000-D9766:1:1101:14188:5821 1:N:0:28
AGTGCCAGCTCTCAATCGCACAGGGGACCCAGGGCCTGGCCCCTCCATCCAGAAAACCTATGACCTCACCCGCTACCTGGAGCACCAACTCCGCAGCTTGGCTGGGACCTATGTGAGTATCCAGCGTAGGAATCTGGGAGTTGGGGAGGAGTGAGGAGTTGGGGAAAGACAGTCCTAACCGTGGAGGGTTCTGGTAAATGATGGGGTGAGGAGGGGCTCTTTGGCTCCCACCAGTCCCCCTGTCTGGTCTA
+
ABAAAFFFBFFFG4GGGGGAECGCFGGGEGHHFFGGGGHHFHGHGGHHHHHHFHHHHGHGHHFHHHHHHHHGGEEGHHHHEHHHHHHHGHHHEGCGFHHH/FHGG/FHGCH3BFGHHHHH33FGHG<E@/FHHHHHHHHGGHHH/CFGFGEF.<DGGAGGHHGGGGHHHHHHCGHHHHHHGGFGGGGG=FFGFGCGGGGBFFGGEGFFFFFF.;>DF-;BFF/9FFFFFFFFFFFFFF.ADFFFFF/;FFF
@M05620:37:000000000-D9766:1:1101:14287:5843 1:N:0:28
ACCACACCTTCTACAATGAGCTGCGTGTGGCTCCCGAGGAGCACCCCGTGCTGCTGACCGAGGCCCCCCTGAACCCCAAGGCCAACCGCGAGAAGATGACCAGGGGAGCGGCCCGCTACCTCTGCTGGTGGCCGCCTCCCTCCTTCCTGTCCTCCCGGTGCGGCGCCCTTTCTCACTGGTTCTCTCTTCTGCCGTTTTCCGTAGGACTCTCTTCGCTGACCTGAGTCTCCTTAGGACCTCTGCAGGTTCTA
+
ABBBB@ABFFFFGGGGGGFGGFGHGFEAAEHHGFGGDFGGFHHHHGGGGGGGGFHHHHHGGECGGGEGGGGHHHHGGGGHEHHHGFFGGGCCGGHF2G222?F<//<>/>-->--<--;/;GH00;CH/:CGHFGG;.CFG/E900=0;0;C00/9;--;=-9;-----;/B//9BFF.;////;:F/B/B//9A././;A/;;.B///;BF//.;....;/.;.9BB9;F//9/:/:BBBF/;/;99/9/
@M05620:37:000000000-D9766:1:1101:20230:5854 1:N:0:28
GAGGCTGCTTTGGACGAAACTCATAGATTACTGCAACAGTTCCCCCTGGACCTGGAAAAGTTTCTTGCCTGGCTTACAGAAGCTGAAACAACTGCCAATGTCTCATCCTACACGAGACTACTCGTAAGGAAACGCCCCTAGAAGACTCAAAGAGAGTAAAAGAGCTCACGAAATAACGGAAACACACCAATGAAGTCCGCTGTAACACTCTTGTCGAATCAAACTAAAACATCCCATACACTGTAACAGGC
+
>3A>>>C>CBB@G44A2E2EGFHHGFFGD5AADB33AG2DFDDBBBAA22BBFGEBB32BBDDDDDDABBB1BFB3@BBDB@@BB33BBB1?BFB?3BBBB44BB4@33B3321>//?3?33B/B?003BB33//><//<22@2<222222220??111@11?<<11<1.<.<>>>1.-.<-//...<;.//;C0;00.-:-;0;;C/C/00090.;.0.0900090009.00/.0//.///9;F:///..
@M05620:37:000000000-D9766:1:1101:19552:5871 1:N:0:28
AGTGCCAGCTCTCAATCGCACAGGGGACCCAGGGCCTGGCCCCTCCATCCAGAAAACCTATGACCTCACCCGCTACCTGGAGCACCAACTCCGCAGCTTGGCTGGGACCTATGTGAGTATCCAGCGTAGGAATCTGGGAGTTGGGGAGGAGTGAGGAGTTGGGGAAAGACAGTCCTAACCGTGGAGGGTTCTGGTAAATGATGGGGTGAGGAGGGGCTCTTTGGCTCCCACCAGTCCCCCTGTCTGGTCTA
+
ABABBFFFBFFFGFGGGGGGGGHGAFGGGGHGGGGGGGHHHHGHGGHHHHHHGHGFHGHHHHGHHHGHHHHGGGGGHHHHHHHGHHHHGHHHGGGGGHHHGHHGGGHHGHHHHHHHHHHHHHHHHGEGGGHHHHHHHHHGGGHHGGGGGGGHHHHHHGHHHHGGGGHHHHHHHHHHHHHHGEEGGGGGCFGGGGFGGGGGGGGGGGFFFFFFFFFFFFFFFFFFFFFFFFFFFFFFFFFFFFFFFFFFBFB
@M05620:37:000000000-D9766:1:1101:7222:5878 1:N:0:28
ACCACACCTTCTACAATGAGCTGCGTGTGGCTCCCGAGGAGCACCCCGTGCTGCTGACCGAGGCCCCCCTGAACCCCAAGGCCAACCGCGAGAAGATGCCCAGGTGAGTGGCCCGCTACCTCTTCTGGTGGCCGCCTCCCTCCTTCCTGGCCTCCCGGAGCTGCGCCCTTTCTCACTGGTTCTCTCTTCTGCCGTTTTCCGTAGGACTCTCTTCTCTGACCTGAGTCTCCTTTGGAACTCTGCAGGTTCTA
+
BABBBBBAFFFFGGGGGGGBGDGHGEEEFGHFHFGGCGEFGHHGHGGGAEFCFDCGHHFFGGGGGGGGGGEHGHHGGFEHGEHHHGGFGGGGCFHBFGHGBHGECHHF<G/CF/DD--ACGHB0D=DD0G.<CC@:.;CCGHA/0;/0;/990;A.;-A?A.;B?@9--///BFFFB9.9/B99/;//;FFF/@AAB9B/AF.DD/9//999/;;BFFFFBFFFBFFFF/BFBBFFFFBFFFBFFFFEFF;
@M05620:37:000000000-D9766:1:1101:21956:5880 1:N:0:28
ACCACACCTTCTACAATGAGCTGCGTGTGGCTCCCGAGGAGCACCCCGTGCTGCTGACCGAGGCCCCCCTGAACCCCAAGGCCAACCGCGAGAAGATGAGGCCCGCTACCTCTTCTGGTGTCCGCCTCCCTCCTTCCTGGCCTCCCGGCGCTGCGCCCTTTCTCACTGGTTCTCTCTTCTGCCGTTTTCCGTCGGACTCTCTTCTCTGACCTGCGTCTCCTTTGGAACTCTGCAGGTTCTCGATCGGCCGA
+
BBCCCCCDFFFFGGGGGGGGGGHHGGGEHGHHHGGGGGGGGHHHHGGGGGGGHHHHHHHGGGGGGGGGGGGGHHHGGGGHGHHHHGGGGGGGGGHHHGHGGGGDG>>A-0FFGHHHH1GH.FGFGGGGHGGHGHHHGH0CGGHGHGAFGGGGGGGGGGFFBBFFFFFFFFFFFFFFFFFFBFFFFDFFFFFB.C==DFFFFFFFFFFFFFFFFFFFFFFFFFFFF00;FFFFFBFF;0FB:EFFF;DD.@-
@M05620:37:000000000-D9766:1:1101:13362:5887 1:N:0:28
ACCACACCTTCTACAATGAGCTGCGTGTGGCTCCCGAGGAGCACCCCGTGCTGCTGACCGAGGCCCCCCTGAACCCCAAGGCCAACCGCGAGAAGATGCCCAGGTGAGTGGCCCGCTACCTCTTCTGGTGGCCGCCTCCCTCCTTCCTGGCCTCCCGGAGCTGCGCCCTTTCTCACTGGTTCTCTCTTCTGCCGTTTTCCGTAGGACTCTCTTCTCTGACCTGAGTCTCCTTTGGAACTCTGCAGGTTCTA
+
BBCACCCAFFFFGGGGGGGGGGHHGEGEFGHHHGGGFGGGGHHHHGGGGFGGGHHHHHHGGGGGGGGGGGGHHHHGGGGHGHHHHGGGGGGGGGHGHHHHHHHGHHHHHHGGHHGGGGGHHHHHHHHHHHGHHGGGGGHGHHGHHGGGGGGGGGGGGG-ADGGGGGFFFFFFFFFFFFFFFFFFFFFFFFFFFFADFFFFFFFFFFFFFFFFFFFFFFFFFFFFFFFFFFFFFFFFFFFFFFFFFFFFFFF
@M05620:37:000000000-D9766:1:1101:13804:5895 1:N:0:28
ACCACACCTTCTACAATGCGCTGCGTGTGGCTCCCGAGGAGCACCCCGTGCTGCTGACCGAGGCCCCCCTGAACCCCAAGGCCAACCGCGAGAAGATGCCCAGGTGAGTGGCCCGCTACCTCTTCTGGTGGCCGCCTCCCTCCTTCCTGGCCTCCCGGCGCTGCGCCCTTTCTCACTGGTTCTCTCTTCTGCCGTTTTCCGTAGGACTCTCTTCTCTGACCTGAGTCTCCTTTGGAACTCTGCAGGTTCTA
+
AAAAAAAAFFFFGGGGFG11EAEEGAEA0AGFFBFEAGGGCHHHHGGGCEGGFHGEHHH>EE?FGGGGGGGFHFHGGGGHEHHHHGCCCG<@CGFFFHHHHHHGHHHHHHGGHHGGGGGHHHHHHHHHHHGHHGGGGGHGGGGGGGGGGGGGGGGGGG-A@@@F@@F@@FFFFFFFFFFBFFFFFFFFFFFFF@FFFFFFFFFFFFFFFFFFFFFFFFFFFFFFFFFBFFFFFFFFFFFFFFFFFFFFFFF
@M05620:37:000000000-D9766:1:1101:22458:5901 1:N:0:28
GAGGCTGCTTTGGAAGAAACTCATAGATTACTGCAACAGTTCCCCCTGGACCTGGAAAAGTTTCTTGCCTGGCTTACAGAAGCTGACACAACTGCCAATGTCTCATCCTACCGGATGCTCCCCGTAAGGAAAGGATAATCGCCGAATCCACGAGAGTAAACGAGCTGATGACCCAATGGCACGTACGTACGGCCTTTCCGCTTTAGCACTCTTGTGGATCCAATTGCACAATTCTCAGCCTTTGTCATTGT
+
A>A3>AFBFFFFG4GGGCGGGGCHCADGHDGHDFGFFGHFFHHHHGGGHGHHFGHBFFHHBFFHHFGHHHGHGBFFGHHH3FGHHF23BEF?BFGGHFGHHHH@GBGGHBFHCG/E@HG33?EG/>?BG?FGHH0FHDH2/FDDG/FEHFHG/<//?11<FEGDGGH1>G=0GGHGHHH/<GEHHHGH0CDGG@DFFGGGGGGGFFGGGGGGFFFF.00;F0;CF/:/BFBFFFBFFFF/.;FFFB9/:;9
@M05620:37:000000000-D9766:1:1101:6545:5907 1:N:0:28
ACCACACCTTCTACAATGAGCTGCGTGTGGCTCCCGAGGAGCACCCCGTGCTGCTGACCGAGGCCCCCCTGAACCCCAAGGCCAACCGCGAGAAGATGAACCCGGGTGCGTGGCCCGCTCCCTCTTTTGGTGGCCGCCTCCCTCTTTCCTGGCCTCCGGGCGCTGCGCCCTTTCTCCCTGTTTCTCTTTCCGGCGGTTTTCGTTGGGCCTCTCTTCTCTGCCTTGGGCCCCCTTTGGAACTCTGCGGGTTT
+
BBBABABBFFFFGGGGGG5FGGHGGEEBFEHHFFGEEEGGGHHHHGGGGFGGHHHHHHHGGGGGGGGGGGGFHFHGGGFHFHHHHGGEGG/>BGHGHHHHHH//>@<-.><C-<0.---<<.//:00;C-:C:G.:A-9EF./;;;0F09;/;.0AC.-------9-9A-@B//////;F/B/////;;//.-;-9;BDAF-./.;-...9//://////:B;/B/...9;-;ABFBFF/////9-99@..
@M05620:37:000000000-D9766:1:1101:14207:5924 1:N:0:28
ACCACACCTTCTACAATGAGCTGCGTGTGGCTCCCGAGGAGCACCCCGTGCTGCTGACCGAGGCCCCCCTGAACCCCAAGGCCAACCGCGAGAAGATGAGGCCCGCTACCTCTTCTGGTGTCCGCCTCCCTCCTTCCTGGCCTCCCGGCGCTGCGCCCTTTCTCACTGGTTCTCTCTTCTGCCGTTTTCCGTCGGACTCTCTTCTCTGACCTGCGTCTCCTTTGGCACTCTGCAGGTTCTCGATCGGCAGA
+
CCCCCCCCFFFFGGGGGGGGGGHHGGGEGGHHHGGGGGGGGHHHHGGGGGGGHHHHGHHGGGGGGGGGGGGHGHHGGGGHGHHHHGGGGGFGGGHHHHHHHGGEG/>CGGHHHHHHHHHH.FGGGGGGHGHHGHHHHHBGHHHHHGFG-BDGGGGGGGFFFFFFFFFFEFFFFFFFFFFFFFFFDDFFFFFF.CBDFFFFFFFFFFFFFFFFFFFFFFFFFFFFF00;FFFFF9BF;0BB0AFFFDFF;BA
@M05620:37:000000000-D9766:1:1101:16115:5926 1:N:0:28
GAGGCTGCTTTGGAAGAAACTCATAGATTACTGCAACAGTTCACCCTGGACCTGGAAAAGTTTCTTGCCTGGATTACAGAAGCTGAAACAACTGCCAATGTCTCATCCTACAGGACGCTAACCGTAAGGAAAGGCAACTAGAAGACTACAAGGGAGTAAAAGAGCTGATGAAACAATGGCAAGAAAGTCAGGAATTTCCGCTTGAGCACTCTTGTGGATCCAATTGAACAATTCTCAGCATGTGTACTTGA
+
>3>>>>C>BBBBFBBA4BBBBF4GBFDFG5BADB44ABBDGDBDABBB22BBBFABB32B3ADDDDD5BBBA2DB3ABBBB3BBB333@B1?BF@B3BBBB44BB4B3@B33B3?1/>1>/3B//??B3B3B?0/00/0?B1?BB0B10111//<//@>@21?0??<<11<<11<?<><0<<.0><1=11>0//<00=<..<..::00;0/;000:.:0<:0;009009990;0000099000;0;;00;0
@M05620:37:000000000-D9766:1:1101:10935:5929 1:N:0:28
GAGGCTGCTTTGGAAGAAACTCATAGATTACTGCAACAGTTCACCCTGGACCTGGAAAAGTTTCTTGCCTGGATTACAGAAGCTGAAACAACTGCCAATGTCTCATCCTACAGGATGCTACCCGTAAGGAAAGTCTCATAGAAGAATCCAAGAGAGTAAAAACGCTGATGAAACAATGGCAAGTAAGTCAGGCATTTCCGCTTTAGCACTCTTGTGAATCAAATTGAACAATTCGCAGCATTTGTACTTGT
+
AA>>A11AFFBFCBFB11FABA1A3G1GFBFFBGB1FBGABDDGHHAGGBFEABGABACH1DFHFADBFGG/0BBABFAEA1BBBDD@B0?>10@B@1@@GGDD22BF1F1G@F01@BGF1BGAE//FEGFCF12BB2FGBEH1101<BDFD00F/B21G21/>BCCF111?F1?GBFG001F1FD11<D1FCHBGHGD.E.E.0<D=D</00<00000;0;0:::;C0GGFGC.99?@FCBB000;;FB;
@M05620:37:000000000-D9766:1:1101:10918:5931 1:N:0:28
GAGGCTGCTTTGGAAGAAACTCATAGATTACTGCAACAGTTCCCCCTGGACCTGGAAAAGTTTCTTGCCTGGCTTACAGAAGCTGAAACAACTGCCAATGTCTCATCCTACCGGATGCTCAACGTACGGCAAGGATAATATCCGCATCCACGAGAATACCCGAGCTGATGACCCAATGGAACGTACGCACGGCCTTTCCGCTTCCGCCCTCTTGCGAATCACATTGCCCAATTCTCATCCTCTGTCATTGT
+
BBBBBBFBFFFFGGGGGFGGGGHHGHHHHHHHHHHGGHHHHHHHHGGGHHHHHHHHHHHHGHHHHHHHHHHHHHHHHHHHHHHHHHHHHHHHHHDFGH334BF444BBFH3FEE/E>F3BB3B?/B/</EEGF/0B2?33333////>@2<?/>//??11?//<>A1FD1>F10<GBFCCF/C.<<-.::-;D@DFFF0.C.A.;9..;A./090--;;A//;///////9.BB/9//9///;9//:/;F9
@M05620:37:000000000-D9766:1:1101:21433:5934 1:N:0:28
AGTGCCAGCTCTCAATCGCACAGGGGACCCAGGGCCTGGCCCCTCCATCCAGAAAACCTATGACCTCACCCGCTACCTGGAGCACCAACTCCGCAGCTTGGCTGGGACCTATGTGAGTATCCAGCGTAGGAATCTGGGAGTTGGGGAGGAGTGAGGAGTTGGGGAAAGACAGTCCTAACCGTGGAGGGTTCTGGTAAATGATGGGGTGAGGAGGGGCTCTTTGGCTCCCACCAGTCCCCCTGTCTGGTCTA
+
AA>>AFFFBFFFG4FGGGGGGEHHGGGFGGHHFEGGGGHHHHGHGGHHHHHHHHHFHGHHHHHHHHHHHHHGGEEGHHHHFHHHHHAFEHHHGGGGGHHHGHHGGGHHGHHHHHHHHHHHHHHHHGGGGGFHHHHHHHFGGHHHGGEGGGEGHGHHCGHHHHGGCDEHFHHHHHHHGHHHGGGGAFGGCFGGGGCFGGGGGGGGGGDFFFFFFFFFFFFFFFFFFFFFFFFFFFFFFFFFFFFFFFFFFFF
@M05620:37:000000000-D9766:1:1101:17676:5935 1:N:0:28
AGTGCCAGCTCTCAATCGCACAGGGGACCCAGGGCCTGGCCCCTCCATCCAGAAAACCTATGACCTCACCCGCTACCTGGAGCACCAACTCCGCAGCTTGGCTGGGACCTATGTGAGTATCCAGCGTAGGAATCTGGGAGTTGGGGAGGAGTGAGGAGTTGGGGAAAGACAGTCCTAACCGTGGAGGGTTCTGGTAAATGATGGGGTGAGGAGGGGCTCTTTGGCTCCCACCAGTCCCCCTGTCTGGTCTA
+
CCBCCFFFDFFFGGGGGGGGGGHGGGGGGGHHFGGGGGHHHHGHGGHHHHHHHHGHHGHHHHHHHHHHHHHGGEGGHHHHHHHHHHHHGHHHGGGGGHHHGHHGGGHHGHHHHHHHHHHHHHHHHGGGGGHHHHHHHHHGGHHHGGGGGGGHHHHHHGBGHHGGGGHHHHHHHHHHHHHHGGGGGGGGAFGGGGFGGGGHGGGGGGFFFFFFFFFFFFFFFFFFFFFFFFFFFFFFFFFFFFFFFFFFFFF
@M05620:37:000000000-D9766:1:1101:15567:5949 1:N:0:28
ACCACACCTTCTACAATGAGCTGCGTGTGGCTCCCGAGGAGCACCCCGTGCTGCTGACCGAGGCCCCCCTGAACCCCAAGGCCAACCGCGAGAAGATGCCCAGGTGAGTGGCCCGCTACCTCTTCTGGTGGCCGCCTCCCTCCTTCCTGGCCTCCCGGCGCTGAGCCCTTTCTCACTGGTTCTCTCTTCTGCCGTTTTCCGTAGGACTCTCTTCTCTGACCTGAGTCTCCTTTGGAACTCTGCAGGTTCTA
+
BBBBBBBBFFFFGGGGGGGGGGHFGGGEHFHHHGGEGGGEGHGHHGGGFAEFHHHHHHHGGGGGGGFFGGGHHHGFGFGGGHHGFFGEGGFGGFHHHFHHHHGFFGHHHGGFHCFFCFGH10DGH0=GDCEHHCGG.;GGHHGH0CF0CFG.:C.EGD-;BF-.;BFFFFFFBFFFFFFFFF/BFFFFFFFFFFAFFFFFFFFFFFFFFFFFFFFFFFFFFF.:FFFFFFFFFFFFFFFFFFFFFFFFBFB
@M05620:37:000000000-D9766:1:1101:18976:5967 1:N:0:28
ACCACACCTTCTACAATGAGCTGCGTGTGGCTCCCGAGGAGCACCCCGTGCTGCTGACCGAGGCCCCCCTGAACCCCAAGGCCAACCGCGAGAAGATGAACCCAGGGGAGTGGCCCGCTACCTCTTCTGGGGGCCGCCTCCCTCCTTCCTGGCCTCCCGGAGCTCCGCCCTTTCTCACTGGTTCTCTCTTCTGCCGTTTTCCGTAGGACTCTCTTCTCTGACCTGAGTCTCCTTGGGAACTCTGCAGGTTT
+
BBCCCCCCFFFFGGGGGGGGGGHHGGGGHGHHHGGGGGGGGHHHHGGGGGGGHHHHHHHGGGGGGGGGGGGHHHHGGGGHGHHHHGGGGGGGGGHHHHHFHHD/G//>/-.>.>G.--<<A/0<D0<0D0/;:C:-A-.=E./CAFBFB9F/C.0;EAFA-99900.AD-@F0009000;/B000900;0000;9-;DF.F0.:.A.00/909B90000;0;/09//000;0;F0B.;0.0900:0;.A00
@M05620:37:000000000-D9766:1:1101:11074:5969 1:N:0:28
ACCACACCTTCTACAATGAGCTGCGTGTGGCTCCCGAGGAGCACCCCGTGCTGCTGACCGAGGCCCCCCTGAACCCCAAGGCCAACCGCGAGAAGATGAGCCCCGGTACCTCTTCTGGTGGCTGCCTCCCTCCTCCCCGGCCTCCCGGCTCTGCGCCCGTTCTCACTGGTTCTCTCTTTTGCCGTCTTCCGTGGGGCTCTCTTCTCTGACCTGATCTCCCTTGGGCACCCTGTAGGGTCTAGAGCGGCAGA
+
BBBABBBBFFFFGGGGGGGGGBHHGAEEH?GHFGGEEGGGGHHHHGGEEEEGHGHAGHHEEGCGGEGGGGGFGFHGGG>GCEHHHGGECDC@CFFEGGE11?FAC/>->1>111>1>FG0.F....00<.</.</:C.:-;CCFE.C---./09-;CB--.99;/9/9.;;9BFFFF///9;/9A-A.//.;.9--.;9BFF/9/////9BB./////9/./9/..9.....///9.//./;//;99-9-:
@M05620:37:000000000-D9766:1:1101:7927:5978 1:N:0:28
ACCACACCTTCTACAATGCGCTGCGTGTGGCTCCCGAGGAGCACCCCGTGCTGCTGACCGAGGCCCCCCTGAACCCCAAGGCCAACCGCGAGAAGATGAACCCGGGTGAGTGGCCCGCTCCCTCTTATGGTGGCCGCCGCCAACCTTACTGGCCACCGGGCATTGCGCCCTTACTCACTGGTTCTATTTTCTGCCGTTTTCCGCCGGACACTCTCCTCTGCCTTGCGTCTCCTTTGGAACTATGCCGGTTT
+
AAA1AAA1BFFFGGGGGG11A0AAEFFBAEGFCBFB/FEGGHHHHGGEEEGGHHHHHHHEEGGGGEGGGGGGGFHEGGGHCGGHHGC<BC>B@CGEGHHFHH///><-<F<G<C.<@---.:::G0CFH/CGG.:;A--;9--../90;0;BEF/;F-;----:99-@A;@F//9;/9BFBFFFB/9/9999BB/-;BFFF/--;---9-;9BB//;-9BFF/;;B@B@FFFF/:B;F/BFFFFFF<@-9-
@M05620:37:000000000-D9766:1:1101:8656:5981 1:N:0:28
ACCACACTTTCTACAATGCGCTGCGTGCGGCGCGCGAGGAGCACCCCTCGCTGCTGACCCAGGCCCCCCCGAACCCCAAGGCCAACCGCGCGAAGATGCCCAGGTGAGTGGCCCGCTACCTCTTCTGGTGGCCGCCTCCCTCCTTCCTGGCCTCCCGGGGCTGCGCCCTTTCTCACTGGTTCTCTCTTTTGCCGTTTTCCGTAGGACTCTCTTCTGTGCCCTGTGTCGCCTTTGGAACTCTGCAGGTTCTA
+
A>AAAAA11BB3FF1BGGAAEEGGGEGB0AAAA/AA/>/>/B/0/BE//>>F//1B@F0B?//??E?>>//>/>B?B/?GGH?FGE?>->-A@CG.:;:CFHGFGHE.0C.CAF@A@-AGGGFG;FGGGFB999;@BAEFFFFFF9BF/BAFFFFF?=-@>@?A=@B@@FFBFF9FFFFBF//;FFBF;9999@9BFEBF?B-9A///:FFFFBF/;;/9BBF/;/9---9BFFB/F9//9B/FFFFF/99
@M05620:37:000000000-D9766:1:1101:8673:5985 1:N:0:28
ACCACACCTTCTACAATGAGCTGCGTGCGGCTCCCGAGGAGCACCCCGTGCTGCTGACCGAGGCCCCCCTGAACCCCAAGGCCAACCGCGAGAAGATGCCCAGGTGAGTGGCCCGCTACCTCTTCTGGTGGCCGCCTCCCTCCTTCCTGGCCTCCCGGAGCTGCGCCCTTTCTCACTGGTTCTCTCTTCTGCCGTTTTCCGTAGGACTCTCTTCTCTGACCTGAGTCTCCTTTGGAACTCTGCAGGTTCTA
+
AAA?AAAAFFFFGGFGGGA1F1BGGEE0000AA/BEAEE//AG0A/EE/FGA1@1GFHF>F//>FGGCEG/B1FG?E/EF/<FGHEA//C//>CC1??DFHCEFCFHGGFFEGHGGGGGHHHHHHHHHHHGHHGGGGGGGGGGGGGGGFGGGGGGGGG-=AFFF@@F@@FFFFFFFFFFFFFFFFFFFFFFFF@ABFFFFFFFFFFFFFFFFFFFFFFFFFFFEFBF/9BFFFFFFFFFFFFFFFFFFFFF
@M05620:37:000000000-D9766:1:1101:8326:5992 1:N:0:28
ACCACACCTTCTACAATGAGCTGCGTGTGGCTCCCGAGGAGCACCCCGTGCTGCTGACCGAGGCCCCCCTGAACCCCAAGGCCAACCGCGAGAAGATGAGGCCGGGTACCGCTTCTGGTGTCCGCCTCCCTCCTTCCTGGCCTCTCGGCGCTGCCCCCTGTCTCACTGGTTCTCTCTTGTTCCGTTTTCCGTCGGTCTCTCTTCTCTGACCTTCGTCGCCCTGGGTCCTCTGCAGGATCTCGATGGGTAGA
+
CBCCCCCBFFFFGGGGGGGGGGHHGEGBGGHHHGGEFGEEGHDGHGGGGEGGHHGHHHH0EFGGGGGGGGGHBGHGGGGHGHHHHGGGCD>CGGHGHH222/////?/11.><..11<=/<C0.<<..../=C/;C:;0/.;0:0;..;;C--;.;9--.;90B0900/;FFFFFFF00;0;BAFFFFFFD09@--.;B00;BB0:9000BF00.;9-;D.@...//;0BF000:..0:;0A0/0;./0.0
@M05620:37:000000000-D9766:1:1101:16737:5997 1:N:0:28
AGTGCCAGCTCTCAATCGCACAGGGGACCCAGGGCCTGGCCCCTCCATCCAGAAAACCTATGACCTCACCCGCTACCTGGAGCACCAACTCCGCAGCTTGGCTGGGACCTATGTGAGTATCCAGCGTAGGAATCTGGGAGTTGGGGAGGAGTGAGGAGTTGGGGAAAGACAGTCCTAACCGTGGAGGGTTCTGGTAAATGATGGGGTGAGGAGGGGCTCTTTGGCTCCCACCAGTCCCCCTGTCTGGTCTA
+
ABABAFFFDFFFGGGGGGGGGGHGGGGGGGFHGGGGGGHHHHGHGGHHHHHHHHHHHGHHHHHHHHHHHHHGGEFGHHHHHHHHHHHHGHHHGGGGGHHHGHHGGGHHGHHHHHHHHHHHHHHHHGGGGGHHHHHHHHHGGHHHGGGGGGGGHHHHHGHHHHGGGGHHHHHHHHHHHHHHGGGGGGGGCFGGGGFGGGHGHGGGGGFFFFFFFFFFFFFFFHFFFFFFFFFFFFFFFFFFFFFFFFFFFFF
@M05620:37:000000000-D9766:1:1101:15905:6000 1:N:0:28
GAGGCTGCTTTGGATGAAACTCATAGATTACTGCAACAGTTGCCGATGGACCTGGACAAGCTTCTTGCCTAGCTTACCGAAGCTGAAACAACTGCCAATGTGTCATCCTACACGATACCAAACGTAAGAAAAATAAAATAGAAGAATACAAGAGAGTAAAATAGCTGATGCAAAAATGGAAAGAAAGTCATAAATTTCCGCTGCATCACTCGCGAGTATCCAACTGAACTATTCACTGCAAACTCACATGT
+
>3>>3>C>4BB4F44A4B5BFFGHH55DD545DB444F2DF55322A2233BBFA2131B1BB5BAD53B5B3BD5B31B>>0BB33@3B1BBBBB3FBBB44BB443@B3321///>33?///0?B04B3B0023333?B3?BB22?2@22202/2>>222@11?<<1<11110?0<11>1>000<111111100==0..<-.<0;0:00;-----.0000;99/00/090;9;0000900.90990009
@M05620:37:000000000-D9766:1:1101:7571:6005 1:N:0:28
AGTGCCAGCTCTCAATCGCACAGGGGACCCAGGGCCTGGCCCCTCCATCCAGAAAACCTATGACCTCACCCGCTACCTGGAGCACCAACTCCGCAGCTTGGCTGGGACCTATGTGAGTATCCAGCGTAGGAATCTGGGAGTTGGGGAGGAGTGAGGAGTTGGGGAAAGACAGTCCTAACCGTGGAGGGTTCTGGTAAATGATGGGGTGAGGAGGGGCTCTTTGGCTCCCACCAGTCCCCCTGTCTGGTCTA
+
ABAAAFFFBFFFGGGGGGGGGGHHGGGEFGHHGFGGGGHHHHGHGGHHHHHHHGHHHGHFHHHHHHHHHHHGGGGGHHHHHHHHHHHHGHHHFGGGGHHHGHHGGGHHGHHHHHHHHGHHHHHHHGGGGGHHHGHHHHGFCGHHCGGGGGGHHHHHHGHGHHCGGGHHHHHHHHHHHHHHGEGGGGGGEGGGGGFGGGGGGGGGGDFFFFEFAFFFFAFFFFFFF9FFFFFAAFFFFFFFFA:FFFF/B/:
@M05620:37:000000000-D9766:1:1101:11524:6007 1:N:0:28
ACCACACCTTCTACAATGCGCTGCGTGCGGCTCCCGAGGAGCACCCCGTGCTGCTGACCGAGGCCCCCCTGAACCCCAAGGCCAACCGCGAGAAGATGCCCAGGTGAGTGGCCCGCTACCTCTTCTGGTGGCCGCCTCCCTCCTTCCTGGCCTCCCGGCGCTGCGCCCTTTCTCACTGGTTCTCTCTTCTGCCGTTTTCCGTAGGACTCTCTTCTCTGACCTGAGTCTCCTTTGGAACTCTGCAGGTTCTA
+
AABBBBB>BCCFGGGGGG4AEGGGGEG22AEEEAFF?E0ADHDGHGGAEEEFBHGHHHH>>@?EFGGGGGFHBGHGGGGHGHHHHGGGGG/>CGHBGHHHHHHGHHHHHGGGHHCGGCGHHHHHHHGHHFFHHGGGGGGGGGGGGGGGEGGGFGGGGG;@FFFFFFFFFFFFFFFFFFFFFFFFFFFF;BFFFFAFFFFFFFFFFFFFFFFFFFFFFFFFFFFBFFF/;FFFFFFFFFFFFFFFFFFFFFB
@M05620:37:000000000-D9766:1:1101:10074:6008 1:N:0:28
AGGTCCCGCTCTCCATCGCACAGGGTTCCTCGTCCCCGGCCCCTCCCTCTAGCACTCCTGGGACCCCACCCCCGCCCTCGCCCACCCCCTCCGCAGTTTGGCTGGGACCTACGCGCGTATCCCTCGTGGGGCTCTATGCGTTGTCTCTTCGTTCGGCGTTGTGGCCCTCCCTTCCACCCCTTGTCGTGTTCTGGTAAATGCTGGGGTGCGGCGGGGCTCTATGGATCCCCCCCGTCCCCTTGTCTGGTCTA
+
>>11>@11>>>AGF1B1AA0A0BAB000121A00B//A/A/AEGFEC0B0AD1A11BBF10/0BB/B/BBE/>/>>E>/>//??FEC<<@?//?///>@1/??CC?G0CGG0<->--<-<CGHEHGH.;A-.9C/0009.;;-9000;00;:/;.--@=-9-;AA---;-ABBFF/99:--;B//---9;/99FB//;//////;9-;-;-;-;-;@-;//;9/9/FBFAB@---;BB?--;;:FBFFB9/
@M05620:37:000000000-D9766:1:1101:11209:6010 1:N:0:28
ACCACACCTTCTACAATGCGCTGCGTGCGGCTCCCGAGGAGCACCCCGTGCTGCTGACCGAGGCCCCCCTGAACCCCAAGGCCAACCGCGAGAAGATGAACCCAGGTGCGTGGCCCGCTCCCTCTTCTGGTGGCCGCCTCCCTCCTTCCTGGCCTCCCGGCGCTGCGCCCTTTCTCACTGGTTCTCTCTTCTGCCGTTTTCCGTAGGACTCTCTTCTCTGCCTTGCGTCTCCTTTGGAACTCTGCGGGTTC
+
BBBBBBB3BCCFGFGGGG4AEGGGGGG22AEEEAAE10AE1FCFGGG01BBFBGEHGHG>>//>FGGGG?/FCHHGGGGHGHHHHGDGCG/>CGH1<FHHHH..FFHF<A<ACDCGG-@DFGHHGH0CGHCCFHGBGGFDGGGG.;;F;FFFGGGGF.ABBB-9@DBBFBBFFFFFFFFFEFFFFFF/;9FBFF;;;DFFF9.9.9./;FFFFFF;BBFFFF/;B;@;;.;:FFFFFFFFF;BFF-;@BE.
@M05620:37:000000000-D9766:1:1101:12894:6021 1:N:0:28
GAGGCTGCTTTGGAAGAAACTCATAGATTACTGCAACAGTTCCTCCTGGAACTGGACAAGTTTCTTGACCCGCTTACTGAAGCTGAAACAACTGCCAATGGCTTCAACACATAAGAACGTGAAGAAAAAAAAATAAAAGGGAGGAAAAGAGTGAAGAAAAGAAGAAAAAAAAAGCTAACAAAGGAGGCATAAGGACAAAGAAGGACTGAAGAGAACAACTATAACAATCTGAACATTTGAAGTCTAAACGA
+
>3>A>>B>@BB@F45BBGBGGGHHHFH6BEADDB4FBGADEDB55BBB3B3BBB3BB32BDDADDGF5B32A0AB1B5DDFGBBB33FBB?BFFG3FFFF32?B?3@B3??3333B3B//?//4333B0</>/011111/</?/<0000?011?11100<0.0>10<00-<--..:0;//0./;/....000000.9;///./.9.9./000.////.;;//////:;9///9///://99////;///..
@M05620:37:000000000-D9766:1:1101:8712:6026 1:N:0:28
ACCACACCTTCTACAATGAGCTGCGTGTGGCTCCCGAGGAGCACCCCGTGCTGCTGACCGAGGCCCCCCTGAACCCCAAGGCCAACCGCGAGAAGATGCCCAGGTGAGTGGCCCGCTACCTCTTCTGGTGGCCGCCTCCCTCCTTCCTGGCCTCCCGGCGATGCGCCCTTTCTCACTGGTTCTCTCTTCTGCCGTTTTCCGTAGGACTCTCTTCTCTGACCTGAGTCTCCTTTGGAACTCTGCAGGTTCTA
+
1111>>AAFFCDFGGCFEB111FGEEF0AA0B1ABE0EE?E/F0/EEG/AEFDHHHFH0E@>@@FGG?E/>G@GCGAA/?//GFHCE/BC/</CF1?11FG1</1?GF1?</FGC<@CC0GHFGHF00=G.<GCC-:AGCGHG/00;9BB9A9AAAA--9-9-9-AB=@FFBFFFFFFFF/FB99B9/;;B/9@9-/AFFABABA/F9/9BFFFFFFFFFBFB/9/;/B9FFFFFFFFFFFFFFF?9FFFB
@M05620:37:000000000-D9766:1:1101:14477:6027 1:N:0:28
AGTGCCAGCTCTCAATCGCACAGGGGACCCAGGGCCTGGCCCCTCCATCCAGAAAACCTATGACCTCACCCGCTACCTGGAGCACCAACTCCGCAGCTTGGCTGGGACCTATGTGAGTATCCAGCGTAGGAATCTGGGAGTTGGGGAGGAGTGAGGAGTTGGGGAAAGACAGTCCTAACCGTGGAGGGTTCTGGTAAATGATGGGGTGAGGAGGGGCTCTTTGGCTCCCACCAGTCCCCCTGTCTGGTCTA
+
AAAABFFFBFFFGGGGGAFAEEBGFFFGGGCGGGGGDAFGHHGCFGFHHH3E3BGGHGHHHHHHHHHFHHGEGGCGHHG?GGHFHHHHGGHHGGEGGFHHEGFEEFEGGGBGG2G?GFFGHBGHHGCEG?GHHHDGHHHGGFDGGGGG?AEHHHHHHDHHHHGGGDEFHHGHGHGFGHHHBEC?DGGGA.FFGGGGFFFGGGFFGFFBEFAFFFB?BBFFFBFB9FBEAFFFAA/9FFFDBE//:FF/;BF
@M05620:37:000000000-D9766:1:1101:14848:6037 1:N:0:28
AGTGCCAGCTCTCAATCGCACAGGGGACCCAGGGCCTGGCCCCTCCATCCAGAAAACCTATGACCTCACCCGCTACCTGGAGCACCAACTCCGCAGCTTGGCTGGGACCTATGTGAGTATCCAGCGTAGGAATCTGGGAGTTGGGGAGGAGTGAGGAGTTGGGGAAAGACAGTCCTAACCGTGGAGGGTTCTGGTAAATGATGGGGTGAGGAGGGGCTCTTTGGCTCCCACCAGTCCCCCTGTCTGGTCTA
+
ABABAFFFBFFFGGGGGGGGGGCDFGGEEECGBEEGGGHGHHGHGGFHHEFHAB3GHGHHHGHHHGGHHHHFC/EEHHFHFFFHHHF1EGHFAF/EEHGGGHHGGGHHGHHHHGHHHGHHHHHHHGEGGGHHHHHHHHHGGHHHGGGGGGGHHHHHHGGHHHGGGGHHHHHHHHHHHHHHGGEGGGGG;AFGGGCFGGGGGGGGGGFFFFFFFFFFFFFFFFFFFFFFFFFFFFFFFFFFFFFFFFFFFFF
@M05620:37:000000000-D9766:1:1101:6881:6039 1:N:0:28
ACCACACCTTCTACAATGAGCTGCGTGTGGCTCCCGAGGAGCACCCCGTGCTGCTGACCGAGGCCCCCCTGAACCCCAAGGCCAACCGCGAGAAGATGACCAGGGGTGCGGCTTCTGGTGTCCTCTGCCGGCCGTCCTCGCCTCTCCGGGCTGCGCCGTGTCGCGCTGGTTCTCTCTGCTTCCGTTTTCCGCCGTTCTCTCTTGTATGCCCTTCTTCGCCCTTGGTCCTCTTCGGAACCTCGCTCGTTCTA
+
BBBBBBB>CFFFGGGGGG5FGGHHGGGBFEHHHFFEDEFCGHHHHGGAEEGGHHHHHHHEECGGGGGGGGGFFHHGGGGHGHHHHGGGGG/>CGHBGGH1110///?//<-><-/<000/<C00=0000--;A--;.90.-;.9:C/.-;;-.;-;.-;-:..;-;---;BFFFBFF//;/B/.B/;E;9A.;B-..;B//;///9////;B/;/;/.9A.;/.;9:BBFF//.;.;9../;-..;-;;.;
@M05620:37:000000000-D9766:1:1101:18211:6075 1:N:0:28
ACCACACCTTCTACAATGAGCTGCGTGTGGCTCCCGAGGAGCACCCCGTGCTGCTGACCGAGGCCCCCCTGAACCCCAAGGCCAACCGCGAGAAGATGAACCCAGGTGAGTGGCCCGCTACCTCTTCTGGTGGCCGCCTCCCTCCTTCCTGGCCTCCCGGCGCTGCGCCCTTTCTCACTGGTTCTCTCTTCTGCCGTTTTCCGTAGGACTCTCTTCTCTGACCTGCGTCTCCTTTGGAACTCTGCCGGTTC
+
BBBBBBBBFFFFGGGGGGGGGGHGGEGA4EHHHGGGGGGFGHGHHGGGFGGGGHGHHHGGCFCGGGGGGGGFHHHGGGGHGHHHHGGGGGGGGGGHHHHHHHGGHGHG1FFGGGHHGGGGGHHGHHHHHHHHDHHGGGGGHGHHGGGGGGGFGGGGGGGG?DFFFFFFFFFFFFFFFFFFFFFFFFFFFFFFFFFFAFFFFFFFFFFFFFFFFFFFFFFFBFFFF.@AFFFFFFFFFFFFFFFFF/;BFF?
@M05620:37:000000000-D9766:1:1101:21152:6082 1:N:0:28
AGTGCCAGCTCTCAATCGCACAGGGGACCCAGGGCCTGGCCCCTCCATCCAGAAAACCTATGACCTCACCCGCTACCTGGAGCACCAACTCCGCAGCTTGGCTGGGACCTATGTGAGTATCCAGCGTAGGAATCTGGGAGTTGGGGAGGAGTGAGGAGTTGGGGAAAGACAGTCCTAACCGTGGAGGGTTCTGGTAAATGATGGGGTGAGGAGGGGCTCTTTGGCTCCCACCAGTCCCCCTGTCTGGTCTA
+
ABABBFFFBFFFGGGGGGGGGGHGGGGGEGHHFGEGFGHHAGGGGGGHHHCHBGHFHGHHHHBGHGHHHHHGGEEGHHHHBFHHHHHHGHHHGGGGFHHHGGHGGGHHGHHHHHHHHHHHHHHHHGGGGGHHHHHGHHCFDGHHGGGGGGEGHFHHGGHFHHGGGGHHFHHHHHHHHHHHGGGGGGGGEFGGGFCFGGGGGGGGGGFFFFFFFFFFFFFFFFFFFFFFFFFFFFFFFFFFFFFFFFFFFFF
@M05620:37:000000000-D9766:1:1101:9359:6088 1:N:0:28
ACCACACCTTCTACAATGAGCTGCGTGTGGCTCCCGCGGAGCCCCCCGTGCTGCTGACCGAGGCCCCCCTGACCCCCAAGGCCAACCGCGAGAAGATGAGGCCCGCTACCTGTCCGGCTCGCCTCCTCCCTCCCTCCTTGCCCCCCGCCGCTGCGCCCTTTCTCACTCGTTCTCTCTTCTGCCGTTTGCCGTCGTACTCTCTTCGCTGACCTGCCTCTCCTCTGGACCTCTGTCGAATCTCGATCGGACGA
+
>>1>>>1>FFCFFFGEAEGGFGFEAFFF0EFGAFF00AE//A/BEG>FBEE>1BGGGGHG/>/>>?EEEGGB<B<CCGC//<FFFFGCC/C/ACG11=<10...<-<@G/00</<.:--.--;.9A99/.//C./;C/0;CF0.-;;-;99--9-@A9-//::B//9/--9;-/BF/;/9/;/-;-9-9/--9---9AFFB/9B--9-;;FB-;-/;/;/9-////:9FFFB//9--9-/:-9/;@-----
@M05620:37:000000000-D9766:1:1101:15355:6098 1:N:0:28
GAGGCTGCTTTGGAAGAAACTCATAGATTACTGCAACAGTTCCCCCTGGACCTGGAAAAGTTTCTTGCCTGGCTTACAGAAGCTGAAACAACTGACCATGTCTCATCCTCCAGGATGCTACCCGTCAGGAAAGGCTCATCGCAGGATAAAAGGGCGGCAAAGAGCTGCTGACACAATGGCCAGGACGTCAGGAGTTTACGCTTGAGGACTCTTGAGGATCCCAGTGCACAACTCTCAGCATTTGTAATTGT
+
A1AAA1C>1FDFC1BGG1BE1F1FAGGADGHHHDHH10G1DGHFHGGAAFGCCEFB1ABFG2DF2D11BBAGHG0GHFH1FGH1@FFGH0?B1>1101BB2BB2221BG1B0B0>1B0GE1CGC>?/?B10B0FGG01B1F/?C//111BBD/C///---<G0000//<0=/=C/EH0/</:C...;:..;C/.;C00;9.;A..;/9.9/B9C00:;/CF/9/;//;FFF-//9:B/B//;/9/;//;9;
@M05620:37:000000000-D9766:1:1101:12456:6136 1:N:0:28
GAGGCTGCTTTGGAAGAAACTCATAGATTACTGCAACAGTTCCCCCTGGACCTGGAAAAGTTTCTTGCCTGGCTTACAGAAGCTGAAACAACTGCCAATGTCTCCTCCTACAGGATGCTACCCGTCAGGAAAGGCTCCTAGACGCCTCCACGGGAGTAAACGCGCTGATGAAACAATGGCAAGTAAGTCAGGCATTTCCGCTTTAGCACTCTTGTGGCTCCAATTGAACAATTCTCAGCATTTGTACTTGT
+
A3AABAFAFFFFGGGFGGGGGGFHBFGHHFHHHHFABAGBFHHHHGEFHEGHHHGHHF2FFGHHHHHHHHHHHHHHHHHHHHHFHHHHHHHHHHHHHHHHHHHH3FGG2BFFGH1GBGH4BGHEE/EGBFGHHGHH0FH3GF3C/BG<GH2<BG//?G1GDC<ADGG?HGD00DFEHHHH/<.=D00<CC0GH.GHHHHGGGGGGFGGGGGGGG9FG?FGG//0;BFBFGGGGGGGGGF/FFFFF/FFBF/
@M05620:37:000000000-D9766:1:1101:18375:6148 1:N:0:28
GAGGCTGCTTTGGAAGAAACTCATAGATTACTGCAACAGTTCCCCCTGGACCTGGAAAAGTTTCTTGCCTGGCTTACAGAAGCTGAAACAACTGCCACTGTCTCCTCCTCCCGGCTGCTAGACGTCAGGCAAGGAAAAGCGCCGACTAAACAGGCGTAAACGAGCTGCTGACCCAATGGCCAGTACGTCAGGCCTTTCCGCTTTAGCACTCTTATGGCTCCCATTGCACAATTCTCAGCCTTTGTCCTTGT
+
>3AAB>FBFFFFGGGF4GGGGGGHHGHHHBGHHHF4CGFDDFHHHGGGC2GGHHAHH32BGHHHFGGHHHHHHHFGHHHGHHHBFGHGHGHHGHHHFGGHHGG43@BF2BB?1>EE//3?43BEFFFEH3?FFGH22B20?/CF///><GH10??ACADFH.<>DGF<CGHHH<..CCCB:;GCGGGCA.;C/.;BFGG.CEGFGGFFGGBGB0;;/;;CEE/BFF/BFFFFFBFFFFFB.9BF99///;/
@M05620:37:000000000-D9766:1:1101:18394:6155 1:N:0:28
GAGGCTGCTTTGGAAGAAACTCATAGATTACTGCAACAGTTCCCCCTGGACCTGGAAAAGTTTCTTGCCTGGCTTACAGAAGCTGAAACAACTGCCAATGTCTCATCCTACAGGATGCTACCCGTAAGGAAAGGCTCCTAGAAGACTCCAAGGGAGTAAAAGAGCTGATGAAACAATGGCAAGTAAGTCAGGCATTTCCGCTTTAGCACTCTTGTGGATCCAATTGAACAATTCTCAGCATTTGTACTTGG
+
AAABABFCFFFFGCBBCGGGGGHHHGFHHGGFHGFHGHHHGFDGHGEFHFFHHHGFFDHHGHHHHHHFGHHHHHHEGGHHHHHHHEDFBFEGFHHHFFHHHEGFHGHFFFFF@BFBBFFFGEG??>EB33BFFAA?FFHHHFH?2FDCFHFG??FDB@FDF@/@GGHGHF1FF?GEHGFH?G>=F>>1>1><<F1>FHHGG.EED=<DF0CHFG0CE:GHFG0;=C:0CCFB;C9B090;00B9CBC0;B0
@M05620:37:000000000-D9766:1:1101:11226:6168 1:N:0:28
AGTGCCAGCTCTCAATCGCACAGGGGACCCAGGGCCTGGCCCCTCCATCCAGAAAACCTATGACCTCACCCGCTACCTGGAGCACCAACTCCGCAGCTTGGCTGGGACCTTTGTGAGTATCCAGCGTAGGAATCTGGGAGTTGGGGAGGAGTGAGGAGTTGGGGAAAGACAGTCCTAACCGTGGAGGGTTCTGGTAAATGATGGGGTGAGGAGGGGCTCTTTGGCTCCCACCAGTCCCCCTGTCTGGTCTA
+
>AAAADFFBFFFG4FGGGGGGGHHGGGGGGHHGGGFDGHGHHGHGGGGHHHHHHHHHGHHHHBHHHHHHHHGGGGGHHHHFGG1FHHAGGHHGF/EGFGHGHHGGGHGGHHHHHHHHHHHHHHHHGCDGGHHHHHHHHHGGHHHGGGGGGGHGHHHHGHHHHGGGGHHHHHHHHHHHFGHGECCGGGG;AFGGGFFGGGGGGGGGGFFFFFFFFFFFFFFFFFFFFFFFFFFEFFFFFFFFFFFFFFFBFF
@M05620:37:000000000-D9766:1:1101:6907:6190 1:N:0:28
ACCACACCTTCTACAATGAGCTGCGTGTGGCTCCCGAGGAGCACCCCGTGCTGCTGACCGAGGCCCCCCTGAACCCCAAGGCCAACCGCGCGAAGATGCCCAGGTGAGTGGCCCGCTACCTCTTCTGGTGGCCGCCTCCCTCCTTCCTGGCCTCCCGGCGCTGCGCCCTTTCTCACTGGTTCTCTCTTCTGCCGTTTTCCGTAGGACTCTCTTCTCTGACCTGAGTCTCCTTTGGAACTCTGCAGGTTCTA
+
AAA?AAA1BFFFFGGGGG1BGFHGGAEAFEGHC0FE0EGCEHHGHGGAEEGFFGFCHHFE/EEEG/EEGGC0F>GGGC?HECHH/FE@C?////</?<FFFC?FFHGFGDA<CFGGCCCFDDFFH00<0/.CC;:@?CCEGGGEFFGGF/9AFFAE.---;@-?@@F@-:F/FFBFFB-B/B/BFFBFFFFBB=BBFFB9;F?BB/;BF/BFFFFBF9/BFFB:9FF/BFFFFF//9FFFFFFFFF-BBFB
@M05620:37:000000000-D9766:1:1101:6747:6194 1:N:0:28
AGTGCCAGCTCTCAATCGCACAGGGGACCCAGGGCCTGGCCCCTCCATCCAGAAAACCTATGACCTCACCCGCTACCTGGAGCACCAACTCCGCAGCTTGGCTGGGACCTATGTGAGTATCCAGCGTAGGAATCTGGGAGTTGGGGAGGAGTGAGGAGTTGGGGAAAGACAGTCCTAACCGTGGAGGGTTCTGGTAAATGATGGGGTGAGGAGGGGCTCTTTGGCTCCCACCAGTCCCCCTGTCTGGTCTA
+
ABAAAFFFBFFFGGGGGGGAFCHDGGEGGEHHFEGEFGHHGHGHGGHHHGGHFHHCHGHGHHFHHHHHHHHGGEEEHHHHFGHHHHH1EHHHGGCEGHHHGHGFAEFGGHHHHHFHHHHHHHHHHGGGGGBDGHHHHHFGGHHHFFEGG?EHHEDHHDHHFBFGEDHHHHHHHHHHHGHHDGGGGGGGFGAFFGGGFFGGGGGEEGFFFFFFFFAFFFFFFFFFFFFFFFFFFFFFFFFFFFFFFBBFFF/
@M05620:37:000000000-D9766:1:1101:19261:6200 1:N:0:28
ACCACACCTTCTACAATGAGCTGCGTGTGGCTCCCGAGGAGCACCCCGTGCTGCTGACCGAGGCCCCCCTGAACCCCAAGGCCAACCGCGAGAAGATGAACCCAGGTGAGTGGCCCGCTACCTCTTCTGGTGGCCGCCTCCCTCCTTCCTGGCCTCCCGGCGCTGCGCCCTTTCTCACTGGTTCTCTCTTCTGCCGTTTTCCGTAGGACTCTCTTCTCTGACCTGCGTCTCCTTTGGAACTCTGCCGGTTC
+
BBBBBBBBFFFFGGGGGGGFGFHHGGGGHGHHHGGGGGGGGHHHHGGGGGGGHHHHHHHGFGGGGGGGGGGFHHHGGGAHGHHHHGGGGGGGGGHHHHHHGHGC?FHH1GHHEFHHGGG-DHHHHHHHGDGHGHHGGGGGHGHHGGGGGGFGGGGGGGGF-ABFFFFFFFFFFFFFBFFFBBBFFFFFFFFFFFFFFFFFFFBF.ADBFFFFFFFFFFFF9FFFF.>AFFFFFFFFF/FFFFFFF/9=@D.
@M05620:37:000000000-D9766:1:1101:25432:6201 1:N:0:28
ACCACACCTTCTACAATGAGCTGCGTGTGGCTCCCGAGGAGCACCCCGTGCTGCTGACCGAGGCCCCCCTGAACCCCAAGGCCAACCGCGAGAAGATGAACCCAGGTGCGTGGCGCGCTCCCTCTTCTGGTGGCCGCCTCCCTCCTTCCTGGCCTCCCGGCGCTGCGCCCTTTCTCACTGGTTCTCTCTTCTGCCGTTTTCCGTAGGACTCTCTTCTCTGCCGTGCGTCTCCTTTGGCACTCTGCAGGCTC
+
AAA>ABBAFFFFGGGGDGFGGFHGGEAA4AGBBFGE2EEEFHHHHGGGEEGGGFHFHHHGCGGGGFEGGGGFHGGGGGGHEFHEGGA/B@B<CDHGGE11FF//<?<F1A/E@@-<-AC.<CFC/<CBCG0:AGAC-@.C.CCF?BBB/0CC..9A...;A--99.@B.9-/BFFFB///.9;FBFFB/BBBB//;;AF.//9/..;9BFFF/;BFFF////-9;.-;@.;/B///9/BBFB/9B//:.9.
@M05620:37:000000000-D9766:1:1101:9949:6219 1:N:0:28
GCGGCTGCTTTGGAAGAAACTCATAGATTCCTGCCACAGTTCCCCCTGGCCCTGGAACCGGTTCTTGCCTGGCTTCCAGACGCTGCCCCAACTGCCCCTGTCTCCTCCTACCGGCTGCTCCCCGTCCGGCACGGCTCCTCGCCGCCTCCACGGGCGTCCCCGCGCTGCTGACCCAATGGCCCGTACGTCCGGCCTTTCCGCTTTAGCACTCTTGTGGCTCCCCTTGCACAATTCTCAGCCTTTGTCCTTGT
+
11>>A>>AFFF1F1B1BABFG1B3FD13D3ABBG01B0B12DGHHG/F/0BA/B/BGC/A/A/BBBFBFGFBGB>FGFH1/>EE>E0/?/>E>GG0?ECEBCGF1BFFG1BB<<>E/FGDFGCCC?/>@///?/><CFFC.<<<-=ECH/:A-:-@A-9..9-;:A@BFE/B/BEAFFFF/;@--;-BFA@=@-AFFFFFFFFF/;B/;FFFFFF/-A-FFE;-ABF/B/-;FFFFFBB/BFFFF/9;BB9
@M05620:37:000000000-D9766:1:1101:15794:6236 1:N:0:28
AGTGCCAGCTCTCAATCGCACAGGGGACCCAGGGCCTGGCCCCTCCATCCAGAAAACCTATGACCTCACCCGCTACCTGGAGCACCAACTCCGCAGCTTGGCTGGGACCTATGTGAGTATCCAGCGTAGGAATCTGGGAGTTGGGGAGGAGTGAGGAGTTGGGGAAAGACAGTCCTAACCGTGGAGGGTTCTGGTAAATGATGGGGTGAGGAGGGGCTCTTTGGCTCCCACCAGTCCCCCTGTCTGGTCTA
+
ABBBCFFFCFFFGGGGGGGGGGHHGGGGGGHHGGGGGGHHHHGHGGHHHHHHFFHHHGHHHHHHHHHHHHHGGGGGHHHHHHHEHHHHGHHHGG@GGGHHGHHGGGGGGHFHHHHHHHFHHHHHHGGGGGHHHHHHHHHGGHHHGGGGGGGHHHHHGGHHHHGGGGHHHHHHHHHHHGHHGGGGGGGGFGGGGGGFFFGGFGGGGGDCEFFFFFFFFFFFFFFFFFFFFFFFFFFFFFFFFFFFFFFFFFB
@M05620:37:000000000-D9766:1:1101:12742:6244 1:N:0:28
AGTGCCAGCTCTCAATCGCACAGGGGACCCAGGGCCTGGCCCCTCCATCCAGAAAACCTATGACCTCACCCGCTACCTGGAGCACCAACTCCGCCGCTTGGCTGGGACCTATGTGAGTATCCAGCGTAGGAATCTGGGAGTTGGGGAGGAGTGAGGAGTTGGGGAAAGACAGTCCTAACCGTGGAGGGTTCTGGTAAATGATGGGGTGAGGAGGGGCTCTTTGGCTCCCACCAGTCCCCCTGTCTGGTCTA
+
AAABBFFFBFFFGGGGGGGGGGHHGGGGGGCHFGFGGGHHFHGHGGHHHHCHFHBGHGHHHHEHHHHEGHHGGGGFHGHHHHHGHHHEFGHHGG/EEEFGEGHFEFGGGHHHHHHHHFHHHHHHHDEDGDG1FHHHFGFEA>FCCGGGGDEHFHHFEFFHBHC-:DHHGHHHHHGGGGGGFEGADFGGDFGGGGF09CFBFFFFFBF=EFFFFBFFFDEFFFFBFFFFFFFFEFFFFFFF9:FFF/BF;F9
@M05620:37:000000000-D9766:1:1101:12590:6245 1:N:0:28
GCGGCTGCTTTGGAAGAAACTCATAGATTACTGCCACAGTTCCCCCTGGACCTGGAACCGTTTCTTGCCTGGCTTACAGAAGCTGAAACAACTGCCAATGTCCCATCCTCCCGGCTGCTACCCGTCCGGAAAGGCTCCTAGCCGCCTCCACGGGAGTCAAAGCGCTGATGAAACAATGGCCCGTACGCCAGGCATTTCCGCTTTAGCACTCTTGTGGCTCAACTTGAACAATTCTCAGCATCTGTACTTGT
+
111>>>>>CFB1BBBBA1BBBBAF3FFDG1BFDF0BBBBBDFHHHGEBA0BBFB0BFB/ABBGHAFDFGGHGHGF1BFG11FGBB111B0FGFFGFB1FGHH211BFG11B/?EEEEFHHFGGGG/?<B?<BFCGFGFH1@10?<CGGG0>E<C.>E<00==C<CFG.:CF00:CHFHHHB.A?A??.A.AEGE09FFGBG.CEGBFFFFFFBFF/--FFB/9FF///;/BFFFF//;9BF/BBB9FFFFF
@M05620:37:000000000-D9766:1:1101:9863:6248 1:N:0:28
ACCACACCTTCTACAATGAGCTGCGTGTGGCTCCCGAGGAGCACCCCGTGCTGCTGACCGAGGCCCCCCTGAACCCCAAGGCCAACCGCGAGAAGATGACCCAGGTAGGTGCCCGCTTACCCCTCTTGGTGCCCCCTCCCTTCTTCCTGGGCTCCCCGGTCTGGCCCCCTTTTCCCCTGGTTCCCCTTCTTCCGTTTTCCCTCGGGCTCCTCTCTCCTACCTTGCTCCCCCTTTGGAATCTGCCTGGTCTT
+
BBBBB4AAFFFFGGGGGGGGGFHGGEGAEEGHHGFGDGG2EGGGHGGGDGGFFHHHHHGGGGCGGFGGGGAGCEGGGDAGGHHG/FFGGC/BB/?2?<2?GF/?/111/??1FGC--..>00.>./=D00<0</.<-.=C:0;0;0=00/.:/.;9.;-9-.//0.=A-@F/////999.;////..9.///9.99BE/;//.-;---../.;///9///;////9//9A.9A/://///9////99BB//
@M05620:37:000000000-D9766:1:1101:24158:6248 1:N:0:28
ACCACACCTTCTACAATGAGCTGCGTGTGGCTCCCGAGGAGCACCCCGTGCTGCTGACCGAGGCCCCCCTGAACCCCAAGGCCAACCGCGAGAAGATGAACCCAGGTGCGTGGCCCGCTCCCTCTTCTGGTGGCCGCCTCCCTCCTTCCTGGCCTCCCGGCGCTGCGCCCTTTCTCACTGGTTCTCTCTTCTGCCGTTTTCCGTAGGACTCTCTTCTCTGCCCTGCGTCTCCTTTGGAACTCTGCCGGTTC
+
BBBBBBBBFFFFGGGGGGGGGFHFGEEB4AGGHGGEDGGGCGHGHGGGDEGGFHEFDGGGCGCGGEGGGGEGHFHGGEGHFHHHHGFFGCG@@FGHFFFHHHGFGGHHFGFFGGHHGGG-CEHHHHGHHHHHGHHGGGGGGGGGGGGGGGGGGGGGGGGGAFFFFFFFFFFFFFFFFFFFFFFFFFFFFFFFFFFFDDFFFFFF?.DFFFFFFFFFFFFF/;EFFFFFFFFFFFFEFFFFFFFFF9=D>DA
@M05620:37:000000000-D9766:1:1101:22829:6248 1:N:0:28
ACCACACCTTCTACAATGAGCTGCGTGTGGCTCCCGAGGAGCACCCCGTGCTGCTGACCGAGGCCCCCCTGAACCCCAAGGCCAACCGCGAGAAGATGCCCAGGTGAGTGGCCCGCTACCTCTTCTGGTGGCCGCCTCCCTCCTTCCTGGCCTCCCGGCGCTGCGCCCTTTCTCACTGGTTCTCTCTTCTGCCGTTTTCCGTAGGACTCTCTTCTCTGACCTGAGTCTCCTTTGGAACTCTGCAGGTTCTA
+
AAA1>AAAFFFFGCGFBGE1FGHHG0AA00FG1BFEEGGGCEHFHGGCAEGGFHFFHHFGCE@EGCGGGEFCGCHGGGCFA/GHEFAECGG/@CHHFG1BCGEFGHFFBGEFGFC?@CGHHHGFHHFDGHGHFCCCGGGEGGCHGFFFGGFAF?EEB@--?@@F??B?-BBFFFFFFFFFFFFFFFFFFFFBB@FFFFFFFFABB//;BBFFFFFFFF/B9FF:BBF/FFFFFFEFFFBFFFFEBFFFFF9
@M05620:37:000000000-D9766:1:1101:23816:6254 1:N:0:28
ACCACACCTTCTACAATGAGCTGCGTGTGGCTCCCGAGGAGCACCCCGTGCTGCTGACCGAGGCCCCCCTGAACCCCAAGGCCAACCGCGAGAAGATGAACCCAGGTGCGTGGCCCGCTACCTCTTCTGGTGGCCGCCTCCCTCCTTCCTGGCCTCCCGGCGCTGCGCCCTTTCTCACTGGTTCTCTCTTCTGCCGTTTTCCGTAGGACTCTCTTCTCTGACCTGCGTCTCCTTTGGAACTCTGCAGGTTC
+
BBBBBBBBFFFDFGGBFFGDG5C4EEEFHDGHHGGGGGG?FHGHHGGGEDGGDHHHFHHGGGGGGGGGGGGHHHHGGGGHGHHHGGGGGCCGCFHHHHHHHHGFHGHG1AFGCDHHGGG-DGGHGFHHDHHGDHHCGGGGHGGGGGGGGG0CFFGGGGGGBGBBBFBBFBBFFFFFFFFFFFFFFFFFFFFFFFBB:DFFFFDF;ADFFFFFFFFFFFFF9FBFB?B;>DFFFFFFFFFFFFFFF/;AFF/
@M05620:37:000000000-D9766:1:1101:12404:6275 1:N:0:28
AGTGCCAGCTCTCAATCGCACAGGGGACCCAGGGCCTGGCCCCTCCATCCAGAAAACCTAGGACCTCACCCGCTACCTGGAGCACCAACTCCGCAGCTTGGCTGGGACCTATGTGAGTATCCAGCGTAGGAATCTGGGAGTTGGGGAGGAGTGAGGAGTTGGGGAAAGACAGTCCTAACCGTGGAGGGTTCTGGTAAATGATGGGGTGAGGAGGGGCTCTTTGGCTCCCACCAGTCCCCCTGTCTGGTCTA
+
ABBBBFFCAFFFGGGGGGGCGEBE2A222BA2A2BBFFGF2E2A11B5BBBG3FGHF1FC3B3FGFGHHF1EG/>EFGGHHGHHFHFFEHHGEGCG@GFHGHHGGGHHGHBHHHHHHHHHHHHHHGGDGGGHHHHHHG0FFGFHGC.CG.<CH<GHCEGHHHCGEDHHBGHGHHHHHBHGGGGG?EGGFGGGGGFGGGGGGGGGGFFFFFFFFFFFFFFFFFFFFFFFFFFFFFFFFFFFFFFFFFFFFFB
@M05620:37:000000000-D9766:1:1101:17204:6277 1:N:0:28
GAGGCTGCTTTGGAAGAAACTCATAGATTACTGCAACAGTTCCCCCTGGACCTGGAAAAGTTTCTTGCCTGGCTTACAGAAGCTGAAACAACTGCCAATGTCTCCTCCTACATGCTGCTACCCGTCAGGAAAGGCTCCTAGAAGCCTCCACGGTAGTAAAAGCGCTGATGAAACAATGTCTAGCAAGTCAGTCATTTCCGCTTTAGCACTCTTGTGGTTCCACTTTAACAATTCTCAGCATTTGTACTTGT
+
A1>AAAFAFFFFGGGG1FGGGGHHGGHHHCGHHH11FFFDFHHHHGGGF0FGHHHHHHCFGHHHHHHHHHHHHHHFHHHFHHHHHFHHHHHHHHHHH1@FHHHHB10FF11F121BBBBFBGH///??B10BG0F10?FFHH1B<0FCGHG/////1@2>21@?/??<<1F111?<G1111<11>10><1>100==0DD..<<.D00<0=GHCC0:./:0:00:<000;FFGFGB0C9F000;C0CCF0F0
@M05620:37:000000000-D9766:1:1101:12799:6279 1:N:0:28
AGTGCCAGCTCTCAATCGCACAGGGGACCCAGGGCCTGGCCCCTCCATCCAGAAAACCTATGACCTCACCCGCTACCTGGAGCACCAACTCCGCAGCTTGGCTGGGACCTATGTGAGTATCCAGCGTAGGAATCTGGGAGTTGGGGAGGAGTGAGGAGTTGGGGAAAGACAGTCCTAACCGTGGAGGGTTCTGGTAAATGATGGGGTGAGGAGGGGCTCTTTGGCTCCCACCAGTCCCCCTGTCTGGTCTA
+
AAAAAFFFBFFFGGGGGFGGGGFHDGGFGGHHFGFGGGHHHHGHGGHHHGHHHHHHHGHHHHHHHHHHHHHGGEEEHHHHEGHFHHCFEGHHDGEEGHHHGGHG?FHHGHHHHHHHHHHHHHHHHGGGGGHHGHHHHGCEGHHHGGCDGCDHHHHGHGHHHHGGEGGEHHHHHHHHGFHHGGGGGGGGEFGGGGGGGGGGGGGGGGFFFFFFFFFFFFFFFFFFFFFFFFFFFFFFFFFFFFFFFFFFFF/
@M05620:37:000000000-D9766:1:1101:10640:6297 1:N:0:28
ACCACACCTTCTACAATGAGCTGCGTGTGGCTCCCGAGGAGCACCCCGTGCTGCTGACCGAGGCCCCCCTGAACCCCAAGGCCAACCGCGAGAAGATGCCAAGGTAAGTGGCCCGCAACCTCTTCTGGTGGCCGCCTCCCTCCTTCCTGGCCTCCCGGCCCTCCGCCCTTTCTCCCGGGTTCTCTCTTCTGCCGTTTTCCGAAGACCTCTCTTCTCTGCCCTGGGTTCCCTTTGGAACTCTGCAGGTTCTA
+
AA>ABBAAFFFFFGGCFDGGGGHHGAEBFEHHHGGAEEEEEHHHHGEGEGGFHHHHHHHGGCGGGGEGGGGHHHHGGGGHGHHHGGGGGGCGGGHGHGHH11?/?11?1@1FG/---->00<G0=DHHGH.C.<C:AEHCGH?H0=/99/;.9FGEG----;..9CF=BF/99//;.;@F..//9/B///9BB@FFF?FFA.9;./9///BF/9//9//;AB..;/.9;/;B/B/:B/99B///;9A////
@M05620:37:000000000-D9766:1:1101:17960:6312 1:N:0:28
CCTGCCGCTTCTCAATCCACCCTTTGATCCCTGCCCCTGCTCCCCCCGTCCTTCTAACCGTTTCCTCCCTGGCTTCCAGCAGCCCCAACTACTCCCCTTGTCTCTTCCTCCCGGCTGCTACCCGTCCGGAAAGGCTCCTCGCCGCCTCCACGGGCGTCCACGCGCTGATGAACCAATGGCCCGTACGTCCGGCCTTTCCGCTTTAGCACTCTTGTGGCTCCCCTTGCCCAATTCTCAGCCTTTGTCCTTGT
+
1>>>A1>>>A1BBBBFG1BB0A001DD31DBGHHHHF0B/ABFFEG/A/BE/21BDFHHGGG0B2D1BFGGHHH0BFGH0BFH/>??EG0BF>1B>E0BFHHHG2BBGH1B/?C/>CFH1FHHGGF/>C/>AGGEHHGHHA-CA-ACGHHEGGG?A:9-9BEAAAG@.:BF00AFFFFFF99@@@9@FFA@@@-;BFFFFFFFFBFFFFFFFFFFFF-9FA999FF//;F-BBBFFFBF/BFFFF/9BBF;
@M05620:37:000000000-D9766:1:1101:23914:6312 1:N:0:28
ACCACACCTTCTACAATGAGCTGCGTGTGGCTCCCGAGGAGCACCCCGTGCTGCTGACCGAGGCCCCCCTGAACCCCAAGGCCAACCGCGAGAAGATGAGGCCCGCTACCTCTTCTGGTGGCCGCCTCCCTCCTTCCTGGCCTCCCGGCGCTGCGCCCTTTCTCACTGGTTCTCTCTTCTGCCGTTTTCCGTCGGACTCTCTTCTCTGACCTGCGTCTCCTTTGGCACTCTGCAGGTTCTCGATCGGCCGA
+
BABBBBBBCFCFGGGGGG5FGGHHGFGBCEHHHGGGEFGGGHHHHGGGEFGGFHGHHHHGGEEGGGGGGFGHHHHGGEFHGHHHEFGGGGBF?/FFGHHHHGG?D<>/>0>FGHHHH1>0.>CFD@EGC;GHGCGHHH0CGHHHGGAFDF?FGGGFFFFFFFFFFFFFFBFFFFFFFFFFF/BD;DFEFFDFABBBCFFFFFFFFFFFFFFFF.@DFFFFFFFFF//;BFBBF/;F.:;B;ABFFFF;.99
@M05620:37:000000000-D9766:1:1101:21933:6316 1:N:0:28
ACCACACCTTCTACAATGAGCTGCGTGTGGCTCCCGAGGAGCACCCCGTGCTGCTGACCAAGGCCCCCCTGAACCCCAAGGCCAACCGCGAGAAGATGCCCAGGTGAGTGGCCCGCTACCTCTTCTGGTGGCCGCCTCCCTCCTTCCTGGCCTCCCGGCGCTGCGCCCTTTCTCCCTGGTTCTCTCTTCTGCCGTTTTCCGTAGGACTCTCTTCTCTGCCCTGTGTCTCCTTTGGAACTCTGCAGGTTCTA
+
BAAABBBABFFFGGGGGGFGGFHHGEEA4EGBFFFE?EEGAGHFHGGFDAEFFHGHFGF3?FEHHDGGGE??GGHGGEAHGFHHHGEEEGEBCGGF2GFFFFHGHHHGHDE/AGCCG/CHHHHHHHEGHGFGFGGGGGHGHHGGHHGHHHGHHHGFDG?DCGGGGGFDFFFBFF/;9/A9F;BFFFFFFFBBBDFFFFFFDF.;D/;9FFFFFFFFFF/:AFF/:;FFFF99FFFBFFFBFFB/FFFFFFB
@M05620:37:000000000-D9766:1:1101:5652:6324 1:N:0:28
ACCACACATTCTACAATGCGCTGCGTGTGGCTCGCGAGGAGCACCCCTTGCTGCTGACCGAGGCCCCCCTGAACCCCAAGGCCAACCGCGCGAAGATGAACCAAGGTGCGTGGCGCGCTCCCTCTTATGGTGGCCGCCTCCCTCGTTCCTGGCCTCCAGGCGGTGCGCCCTTTCTCACTGGTTCTCTGTTCTGCTGTTTTCTGTGGGCCTCTCTTGTCTGCCGTGCGGCACCTTTGGAACTCTGCTGGTTC
+
AAA1AAA1BBDFGGGGAGAAE0FGGBE000BBAAA//AAECHGHHGG/0BFHEHGFHHG/>>?EG?EGGGEEFFHGGGCH//FGHG//BC<</CC/1>1FGH0>>>FF>CCEGG-<A-;;EGHFGG0;CFBFGGGGG@CCGGGG9;EF99BBFFFFF-;BE@9;@@@<-@;FFFFFFFFFFFFFFFF9;FFFFF/;9BFFF/;9/:;-;EAFBFF/;:;BBF-;@:@-9-;ABFFFFFBBF9;BB/;:FF/
@M05620:37:000000000-D9766:1:1101:10322:6341 1:N:0:28
AGTGCCAGCTCTCAATCGCACAGGGGACCCAGGGCCTGGCCCCTCCATCCAGAAAACCTATGACCTCACCCGCTACCTGGAGCACCAACTCCGCAGCTTGGCTGGGACCTATGTGAGTATCCAGCGTAGGAATCTGGGAGTTGGGGAGGAGTGAGGAGTTGGGGAAAGACAGTCCTAACCGTGGAGGGTTCTGGTAAATGATGGGGTGAGGAGGGGCTCTTTGGCTCCCACCAGTCCCCCTGTCTGGTCTA
+
AA>>AFFFCFFFG4FGGGG2ECHCGAEFGEGHBEEEFFHHHHGHGGHHHHHHHHHGHGHHHFGHHDGHHHHFG>>EHHHHBFGHHH1?EGHB>E?EEGFGGHHGGGHHGHHHHHHHHHHHHHHHHGGDGGGHHHHHHHAFGHHHGGACG.>FH0GHGGHHHHGGEDGFHHHHHHHHHHHHGGGGDEGGEGGGGGFGGGGGGGGGGGFFFFFFFFFFFFFFFFFFFFFFFFFFFFFFFFFFFFFFFFFFFFB
@M05620:37:000000000-D9766:1:1101:17107:6426 1:N:0:28
ACCACACCTTCTACAATGAGCTGCGTGTGGCTCCCGAGGAGCACCCCGTGCTGCTGACCGAGGCCCCCCTGAACCCCAAGGCCAACCGCGAGAAGATGCCCAGGTGAGTGGCCCGCTACCTCTTCTGGTGGCCGCCTCCCTCCTTCCTGGCCTCCCGGCGCTGCGCCCTTTCTCACTGGTTCTCTCTTCTGCCGTTTTCCGTAGGACTCTCTTCTCTGACCTGAGTCTCCTTTGGAACTCTGCAGGTTCTA
+
CCCCCCCCFFFFGFGGGGGGGGHHGGGBAEHHHGGGGGGGFHHHHGGGDGGGGHFHHHGGGGGGGGGGGGGHHHHGGGGHGHHHHGGGGGGGGGHGGHHHHHHGHHHHHHGGHHGGGGGHHHHHHHHHHHGHHGGGGGHGHHGHHGGGGGGGGGGGGG-;BFFFFFFFFFFFFFFFFFFFFFFFFFFFFFFFFFFFFFFFFFFFFFFFFFFFFFFFFFFFFFFFFFFFFFFFFFFFFFFFFFFFFFFFFFB
@M05620:37:000000000-D9766:1:1101:13175:6427 1:N:0:28
AGTGCCAGCTCTCAATCGCACAGGGGACCCAGGGCCTGGCCCCTCCATCCAGAAAACCTATGACCTCACCCGCTACCTGGAGCACCAACTCCGCAGCTTGGCTGGGACCTATGTGAGTATCCAGCGTAGGAATCTGGGAGTTGGGGAGGAGTGAGGAGTTGGGGAAAGACAGTCCTAACCGTGGAGGGTTCTGGTAAATGATGGGGTGAGGAGGGGCTCTTTGGCTCCCACCAGTCCCCCTGTCTGGTCTA
+
BCCCCFFFCFFFGGGGGGGGGGHGGGDGGGHHGGGGGGHHHAFHGGHHHHHHAGHHHGHHHHFHHHHHHHHGGEEGHFHHGGHHGHHHGHHGGGGGGHGHGHHGGGHHGHHHHHHHHHHHHHHHHGGGGGHHHHHHHHHGGHHHGGGGGGEGHHHHHGHHHHGGGGHHHHHHHHHHHHHHGGGGGGGGDFGGGGFGGGGGGGGGGGFFFFFFFFFFFFFFFFFFFFFFFFFFFFFFFFFFFFFFFFFFFFF
@M05620:37:000000000-D9766:1:1101:19630:6430 1:N:0:28
GAGGCTGCTTTGGAAGAAACTCATAGATTACTGCAACAGTTCCCCCTGGACCTGGAAAAGTTTCTTGCCTGGCTTACAGAAGCTGAAACAACTGCCCCTGACTACTCCTCCCGGATGCTAACCGTCCGAAAAGACTCCTAGCCGCCTAAACAGGCGTCCAAACACTGCTGACCAAATGGCCCATACGTCCGGCATTTCCGCTTTAGCACTATTGTAACTCCCCTTACACAATTCTCAGCCAATGTACATGT
+
CCCCCBFBFFFFGGGGGGGGGGHHHHHHHHHGHHHHHHHGHHHHHGGGHHHHHHHHHHHHGHHHHHHHHHHHHHHHHHHHHHHHHHHHHHHHHHFHH?BB23B43DFB3BB?EEFGG2FHH3?<EGGG//>>G/BFGHBGH2F/><C/?FG1??=A.<-C11>0>FH1=0=/=<G.<D0=<G.:=:;0:C@GCGGFGGGGGGGGBFFFFF9FFGF00;00;;CFF00900.BBB0;000;./:9;BF00;;
@M05620:37:000000000-D9766:1:1101:15418:6432 1:N:0:28
ACCACACCTTCTACAATGAGCTGCGTGTGGCTCCCGAGGAGCACCCCGTGCTGCTGACCGAGGCCCCCCTGAACCCCAAGGCCAACCGCGAGAAGATGAACCCAGGTGCGTGGCCCGCTCCCTCTTCTGGTGGCCGCCTCCCTCCTTCCTGGCCTCCCGGCGCTGCGCCCTTTCTCACTGGTTCTCTCTTCTGCCGTTTTCCGTAGGACTCTCTTCTCTGCCCTGCGTCTCCTTTGGAACTCTGCCGGTTC
+
ABBBBBBBFFFFGGGGGGFGGFHFGEFBEEGHFGGGGGGCGHHHHGGGGGGGGHHHHHHGGGGGGGGFGGGGHFHGGGGHGHHHHGGGGGGCCGGHFHHHHHGFECFCCDFGCFHHGGG-CCFHHHDGHHHHGHHGGFDGGGFGDFFGGFGFGGFFGEGF@9-;@DFFFFFFFBBFBFFFEFFFBFB/B9FFFFFDAAFFFF?B;ADFFFFFFFFF9BFF/B9FFEF99.BBBFFFFFFF/9F///;9@D.
@M05620:37:000000000-D9766:1:1101:16767:6446 1:N:0:28
GCTGCGGCTTTGTAATCAACTCATCGATTCCTGCCCCAGTTCCCCCTGTCCCTCTAACCGTTTCTTGCCTGGCTTCCAGAAGCTGCAACCACTGCCCTTGTCTACTCCTCCCGGCTGCTACCCGTCCGACAAGGCTCCTCGCCGCCTCCACGGGCGACCAAGCGCTGCTAACCCAGTGGCCCGTACGTCCGGCATTTCCGCTTTAGCACTCTTGTGGCTCACCTTACCCAATTCTCATCCTTTGTACTTGT
+
1>1>>>1>DD113BBAB3BF3FBA1BGGHHGHHH0BFBE1DFGHHGABA1BBB00BDFFEAEHGAF1BFHHGHH0>BGH1BFGB11BBB0BFF1BFG10B@FG2@BF11BB?EC>@E/<B><B/<EEC//>/0/?FHG10?/A/CG..<F0.-A-:-;-ACCE?-AACB09CF.;.;0/..;-99A@--9@;?;9BFFBB?-BE9BFBFF//;FBB-A-9//;9F/;///-;B;/9//9B////BFFB/;;
@M05620:37:000000000-D9766:1:1101:12215:6448 1:N:0:28
AGTGCCAGCTCTCAATCGCACAGGGGACCCAGGGCCTGGCCCCTCCATCCAGAAAACCTATGACCTCACCCGCTACCTGGAGCACCAACTCCGCAGCTTGGCTGGGACCTATGTGAGTATCCAGCGTAGGAATCTGGGAGTTGGGGAGGAGTGAGGAGTTGGGGAAAGACAGTCCTAACCGTGGAGGGTTCTGGTAAATGATGGGGTGAGGAGGGGCTCTTTGGCTCCCACCAGTCCCCCTGTCTGGTCTA
+
111>AF1FAFFFAGGBG1FFEGFH0EGGGAHHGGG/FAGEFHGHGGFH1FGGB01BGEFHHHEHFH1GHHHGGG?EHFGFHHHF0?GHGCGHGCEGECHHGHHGGGHHGHHHGHHHHHHHHHHHHGCCGGHHHHHGHHHGCHHB@@FGGGGHHHHHHGHHFBCGGGHHHHHHHGHHHHHHGGGGGGGGCFGGGGFGGGGGGGGGGGF@FFFFFB@-@@FFFFEFFEFFFFFFFFFFFFFF@FFFFFFFFF/
@M05620:37:000000000-D9766:1:1101:15655:6457 1:N:0:28
GAGGCTGCTTTGGAAGAAACTCATAGATTACTGCAACAGTTCCCCCTGGACCTGGAAAAGTTTCTTGCCTGGCTTACAGAAGCTGAAACAACTGCCAATGTCTCATCCTACAGGATGCTACACGTAAGGAAAGGCTCATAGAAGAATCCAAGAGAGTAAAAGAACTGATGAAACAATGGCAAGTAAGTCAGGCATTTCCGCTTTAGCACTATTGTGGATCCAATTGAACAATTCTCAGCATTTGTACTTGT
+
3>>>>>4AFFFFB4AF4BGBBFBB5AFGGGDFFFF4FAFFFBDGGGFAFGFHGBGHBBGGBFGFFGHFFHBFBFFB35B5FCGHHBBGB3BFGHFHG3GGFBBB@FGFGBFF33BB3FDFBFFEFEF03BBBF0?FG3?BGFHFG3111BCD0BF/BFFHH@F0@@GD21>@F@0FF1<0<F/1<1<?=110<.<>>FG.CCDCD0=<DC00==0=E:CHC<0;C0;00<CC0<;;0;;;0;;09;;;;F;
@M05620:37:000000000-D9766:1:1101:22995:6461 1:N:0:28
AGTGCCAGCTCTCAATCGCACAGGGGACCCAGGGCCTGGCCCCTCCATCCAGAAAACCTATGACCTCACCCGCTACCTGGAGCACCAACTCCGCAGCTTGGCTGGGACCTATGTGAGTATCCAGCGTAGGAATCTGGGAGTTGGGGAGGAGTGAGGAGTTGGGGAAAGACAGTCCTAACCGTGGAGGGTTCTGGTAAATGATGGGGTGAGGAGGGGCTCTTTGGCTCCCACCAGTCCCCCTGTCTGGTCTA
+
AAAAAFDFAFFFGBGGGAA1E0B0BAAEGGAGGAEE/BBEGGEHGGHHHHAG1F1FGGHGGE2DGHHGHHHGG@EFHHGBGGG?GHCGGGHHGE/>EFGH?FHE//FGGHHHHHGHHGHHHHHHHGFGCGHHHHHHHHHGGHHHGGGGGGGHGHHHHGHHGHGGGGHHHHHHHHHHHHHHGGGGGGGGCFFGGGGFGGGGGGGFEGF@FFFFFF@@@@FFFFFEFFFEFFFFFFFFFFFF@FFFFFFFFFB
@M05620:37:000000000-D9766:1:1101:10108:6461 1:N:0:28
ACCACACCTTCTACAATGAGCTGCGTGTGGCTCCCGAGGAGCACCCCGTGCTGCTGACCGAGGCCCCCCTGAACCCCAAGGCCAACCGCGAGAAGATGCCCAGGTGAGTGGCCCGCTACCTCTTCTGGTGGCCGCCTCCCTCCTCCCTGGCCTCCCGGCGCTGCGCCCTTTCTAACTGGTTCTCTCTTCTGCCGTTTTCCGTAGGACTCTCTTCTCTGACCTGAGTCTCCTTTGGAACTCTGCAGGTTCTA
+
BBBBBBBBFFFFGGGCGGGGGFHHGEGFGEHHHGGGGGGEGHHHGGGGEGGGHHHHGHHGGGGGGGGFGGGHHHHGGGGHGHHHHGGGGGGGGGHHHHHH22FFF11FGHFGHE-<-->FGGHBDHHFGHDHHGGFDGHGHHDH/;AFGEFFFGGGG----;-;@DFFFFFFF//B/FFF/;9FFFF//9;FFFFFFEFFD/;A./9:BFFF/B//;//;BB./:99/;/;FBF/;;/;FF//;BAFFB//
@M05620:37:000000000-D9766:1:1101:19885:6468 1:N:0:28
AGTGCCAGCTCTCAATCGCACAGGGGACCCAGGGCCTGGCCCCTCCATCCAGAAAACCTATGACCTCACCCGCTACCTGGAGCACCAACTCCGCAGCTTGGCTGGGACCTATGTGAGTATCCAGCGTAGGAATCTGGGAGTTGGGGAGGAGTGAGGAGTTGGGGAAAGACAGTCCTAACCGTGGAGGGTTCTGGTAAATGATGGGGTGAGGAGGGGCTCTTTGGCTCCCACCAGTCCCCCTGTCTGGTCTA
+
BBBCCFFFCFFFGGGGGGGGGGHGGGGGGGHHFGEGGGHHHHGHGGHHHGHHHHHHHGFHHHHHHHHHHHHGGEGEHHHHGHHHHFCGGHHHGGGGGHHHGHHGGGHHGGHHHHFHHHHHHHGHHGDDGGHGHHFHGGHGGHHHGGEGGGEHGGHFGFHHHHGGGGHFHHHHHHHGHHHHGGGGEGGGAFGGGGGGGGGGGGGGGGFFFFFFFFFFFFFFFFFFFFFFFFFFFFFFFFFFFFFFFFFFFFB
@M05620:37:000000000-D9766:1:1101:20867:6470 1:N:0:28
ACCACACCTTCTACAATGAGCTGCGTGTGGCTCCCGAGGAGCACCCCGTGCTGCTGACCGAGGCCCCCCTGAACCCCAAGGCCAACCGCGAGAAGATGAACCCAGGTGCGTGGCCCGCTACCTCTTCTGGTGGCCGCCTCCCTCCTTCCTGGCCTCCCGGCGCTGCGCCCTTTCTCACTGGTTCTCTCTTCTGCCGTTTTCCGTAGGACTCTCTTCTCTGACCTGCGTCTCCTTTGGAACTCTGCAGGTTC
+
CDDDCDCDFFFFGGGGGGGGGGHHGGGEEGHHHGGGGGGGGHHHHGGGFGGGHHGHHHHGGGGGGGGGGGGHGHHGGGGHGHHHHGGGGGGGGGHHHHHHHHGGHGHH1DGGGGHHGGGCGHHHGHHHHHHHGHHGGGGGHGGGGGGGGGGGGGGGGGGGCFFFFFFFFFFFFFFFFFFFFFFFFFHFFFFFFFFFADFFFFFFFFFFFFFFFFHHFFFF:FFFFFDDFFFFFFFFFFFFFFFFF0BFFF0
@M05620:37:000000000-D9766:1:1101:25377:6472 1:N:0:28
ACCACACCTTCTACAATGAGCTGCGTGTGGCTCCCGAGGAGCACCCCGTGCTGCTGACCGAGGCCCCCCTGAACCCCAAGGCCAACCGCGAGAAGATGAGGCCGGGTCCTTCTTCTGCTGTCCGCCTCCCTCCTTCCTGCCCTCCCGGGGCTGCGCCCTTTCTCCCTGTTTCTCTCTTCTGCCGTTTTCCGTCGGACTCTCTTCTCCGCCCTGCGCCTCCTTTGGTCTTCTGCGGGTCCTCGCTCGGTCGA
+
AABAAABCFFFFGGGGGGGGGGHGGEEECEHFGGGGGGEEDHGHHGGGFGGGGHGHHHHGGGGGGGGGGEFGHHHGGGGHGHGHHG?E/B/CGGHHFF222?</<//-.11>11111111=>1.<.<A..<<C:0</00/.;/:.;.--=:-.:9@E--C0/;B/;///;FFFFBFFF/;/:/-AAFFFBD/;@---:;/:FF/;//...:@.A--..:A/B9BF.;//;B//-;9--.//:-..;;.;-;
@M05620:37:000000000-D9766:1:1101:5761:6484 1:N:0:28
AGTGCCAGCTCTCAATCGCACAGGGGACCCAGGGCATGGCCCCTCCATCCAGAAAACCTATGACCTCACCCGCTACCTGGCGCACCAACTCCGCAGCTTGGCTGGGACCTATGTGAGTATCCAGCGTAGGAATCTGGGAGTTGGCGAGGAGTGAGGAGTTGGGGAAAGACAGTCCTAACCGTGGAGGGTTCTGGTAAATGATGGGGTGAGGAGGGGCTCTTTGGCTCCCACCAGTCCCCCTGTCTGGTCTA
+
>A>>>FFCAF1DGGGGG1FA100FCFEAABFFAABA0BGFFHGHGGFH1FGGHB1BFGHGHHGHHGHHHHHEG>>FHHHH0EEGGGH/?0BGEAECE0BGGHHECFHHGFHHHHFHH>GHHHHHHGEGGCHHHHHHHHCFGHHF1><CGCEGHGHHCAGFH/AGEGHHFHHHFGGGGGGGGGGGGGGGCFGGGG9FGGGGFFF9?-;@FFFFFF?@@;EFFFFFFFFFFFFFFFFFFFFF@FFFFFFFFFF
@M05620:37:000000000-D9766:1:1101:16043:6484 1:N:0:28
ACCACACCTTCTACAATGAGCTGCGTGTGGCTCCCGAGGAGCACCCCGCGCTGCTGACCGAGGCCCCCCTGAACCCCAAGGCCAACCGCGAGAAGATGCCCAGGTGAGTGGCCCGCTACCTCTTCTGGTGGCCGCATCCCTCCTTCCTGGCCTCCCGGAGCTGCGCCCTTTCTCACTGGTTCTCTATTCTGCCGTTTTCCGTAGGACTCTCTTCTCTGACCTGAGTCTCCTTTGGAACTCTGCAGGTTCTA
+
>>1>A11>1BBFBGGB3G11A1B1AEAEGEHA1FCA0EE/EGGHHEEG/AE/EEFGHFFCCG?E>E/EG@/0>BCEEGGFEHHA/FGCGCCB/<FGGFGHH1FAGGFF<<..FHGGCCGH0<<GFC0CCGCGHGG-9-;CBFBGB0CFGGFFGG?.A?-@@FFB-@B;@FFBFFFFFBFB9/;B//;FFFFFF@BBFEFFFFFFFFFFFFFBF/BFB//BFFFFB9B/BFFFFFFFFFFFFFFFFFFBFF;
@M05620:37:000000000-D9766:1:1101:25372:6489 1:N:0:28
ACCACACCTTCTACAATGAGCTGCGTGTGGCTCCCGAGGAGCACCCCGTGCTGCTGACCGAGGCCCCCCTGAACCCCAAGGCCAACCGCGAGAAGATCAGGCCCGTTACCTCTTCTGGTGTCCGCCTCCCCCCTTCCTGGCCTCCCGGCGCTCCGCCCTTTCTCACTGTTTCTCTCTTTTTCCGTTTTCCGGTGGACCCTCTTCTCTGACCTGCGTCTCCTTTGGCACTCTGCAGGTTTTCGATCGGCAGA
+
DDDDDDCCFFFFGGGGGGGGGGHHGGGGHGHHHGGGGGGGGHHHHGGGGGGGHHHHHHHGGGGGGGGGGGGHGHHGGG/GFHHHEFDEC/B/DAG2222?C2?///???G1>G1<><1><<<=.-<<AGE.<C@FHH00/=.CGG.CA?---.<A?DCFFFF0F0<:000<B0BF00<000<09BF/ABB.--9..</.<AFB000000</0/<-.-.<0000::00<B/<0000.B00.<-.0.-9---9
@M05620:37:000000000-D9766:1:1101:19649:6490 1:N:0:28
AGTGCCAGCTCTCAATCGCACAGGGGACCCAGGGCCTGGCCCCTCCATCCAGAAAACCTATGACCTCACCCGCTACCTGGAGCACCAACTCCGCAGCTTGGCTGGGACCTATGTGAGTATCCAGCGTAGGAATCTGGGAGTTGGGGAGGAGTGAGGAGTTGGGGAAAGACAGTCCTAACCGTGGAGGGTTCTGGTAAATGATGGGGTGAGGAGGGGCTCTTTGGCTCCCACCAGTCCCCCTGTCTGGTCTA
+
CCCCCFFFCFFFGGGGGGGGGGHHGGGGGGHHGGGGGGHHHHGHGGHHHHHHHHHHHGHHHHHHHHHHHHHGGGGGHHHHHHHHHHHHGHHHGGGGGHHHGHHGGGHHGHHHHHHHHHHHHHHHHGGGGGHHHHHHHHHGGHHHGGGGGGGHHHHHHGHHHHGGGGHHHHHHHHHHHHHHGGGGGGGGEGGGGGGGGGGGHGHGGGFFFFFFFFFFFFFFFFFFFFFFFFFFFFFFFFFFFFFFHFFFFFB
@M05620:37:000000000-D9766:1:1101:11598:6491 1:N:0:28
AGTGCCAGCTCTCCATCGCACAGGGGACCCAGGGCCTGGCCCCTCCATCCAGAAAACCTATGACCTCACCCGCTACCTGGAGCACCAACTCCGCAGCTTGGCTGGGACCTATGTGAGTATCCAGCGTAGGAATCTGGGAGTTGGGGAGGAGTGAGGAGTTGGGGAAAGACAGTCCTAACCGTGGAGGGTTCTGGTAAATGATGGGGTGAGGAGGGGCTCTTTGGCTCCCACCAGTCCCCCTGTCTGGTCTA
+
>A>1>FF11FFFG1FGGGA1ECHCGGA0AEEGB0BA/BGHCHGFGGH1GFCHBGHGGGH1BG2GHGHHHFFGG>EEHHHHBGGHHH0/EGDFEFC/EGFGGHFGGGHEGHHHHHDGHHHHHGHHHCEACGFHHHHHHH0FCGHHGGECGFCGH0GH0EG/D/@CCCEFCGGFGHHGCGHGGGE@.AEGFGGGGGCFGGGGFFGFGGA@FFFFFF-;@@FFFFFF/FFFFFFFFFFFFFFF@FFFFFFFFFB
@M05620:37:000000000-D9766:1:1101:19668:6494 1:N:0:28
AGTGCCAGCTCTCAATCGCACAGGGGACCCAGGGCCTGGCCCCTCCATCCAGAAAACCTATGACCTCACCCGCTACCTGGAGCACCAACTCCGCCGCTTGGCTGGGACCTATGTGAGTATCCAGCGTAGGAATCTGGGAGTTGGGGAGGAGTGAGGAGTTGGGGAAAGACAGTCCTAACCGTGGAGGGTTCTGGTAAATGATGGGGTGAGGAGGGGCTCTTTGGCTCCCACCAGTCCCCCTGTCTGGTCTA
+
AA>AAFFFAFFFEGFFFAA1E0B0BEEGGGEGFGGECGHGCGAFEFF1FGGHDHHHFEGFH1FHHHHHHHHGGGEGFFFHFGH?CGHHGGFHCA//E/EFGHHGFGFGGF1FFHFDGFGHHFHHHGECCFFGFHHFEHFEEHHHGGACCGGHEGGEBCGHBBC-EC..CGBGFFGGBFGFGGGGBEBGBFGGGGG00CB09BBFFBB@E?FFBB?@-@FFFFFEFFFFFFFB-9BBFFFF?FFFFFBBFF/
@M05620:37:000000000-D9766:1:1101:14433:6495 1:N:0:28
AGTGCCAGCTCTCAATCGCACAGGGGACCCAGGGCCTGGCCCCTCCATCCAGAAAACCTATGACCTCACCCGCTACCTGGAGCACCAACTCCGCAGCTTGGCTGGGACCTATGTGAGTATCCAGCGTAGGAATCTGGGAGTTGGGGAGGAGTGAGGAGTTGGGGAAAGACAGTCCTAACCGTGGAGGGTTCTGGTAAATGATGGGGTGAGGAGGGGCTCTTTGGCTCCCACCAGTCCCCCTGTCTGGTCTA
+
BBBBCFFFCFFFGGGGGGGGGCHHGGGGGGHHGGGGGGHHHHGHGGHHHHHHHHHHHGHHHHHHHHHHHHHGGGGGHHHHHHHHHHHHGHHHGGEGGHHHGHHGGGHHGHHHHHHHHHHHHHHHHGGGGGHHHHHHHHHGGHHHGGGGGGGHHHHHHGHHHHGGGGHHHHHHHHHHGHHHGGGGGGGGEGGGGGFFGGGGGGGGGGFFFFFFFFFFFFFFFFFFFFFFFFFFFFFFFFFFFFFFFFFFFFB
@M05620:37:000000000-D9766:1:1101:9446:6508 1:N:0:28
ACCACACCTTCTACAATGAGCTGCGTGTGGCTCCCGAGGAGCACCCCGTGCTGCTGACCGAGGCCCCCCTGAACCCCAAGGCCAACCGCGAGAAGATGAGGCCCGCTACCTCTTCTGGTGGCCGCCTCCCTCCTTCCTGGCCTCCCGGAGCTGCGCCCTTTCTCACTGGTTCTCTCTTCTGCCGTTTTCCGTCGGACTCTCTTCTCTGACCTGCGTCTCCTTTGGCCCTCTGCAGGTTCTCGATCGGCAGA
+
BBBBBBB>FFFFGGGGGGEGGGHHGGEAAEGHHFFEDEEFGHHHHGGGGGGGGHGHHHHEGGGGGGGGGGGHHHHGGGGHGHHHHGGGGGCFGGHHHFFHHGGEF@>@DFGHHHHHHHHH.GHGGGGGHGHHGHHHHH0CHHHH;CCB-;AGGGGGGGGGGGGFFFFFF;FFFFFFFFFFFFFFADFFFFFF.BDFFFFFFFFBFFFFFFFFFFFFFFFFFFFFFF/AEFFFFFFF9;;FBFFFFFF>-;.
@M05620:37:000000000-D9766:1:1101:9384:6514 1:N:0:28
ACCACACCTTCTACAATGAGCTGCGTGTGGCTCCCGAGGAGCACCCCGTGCTGCTGACCGAGGCCCCCCTGAACCCCAAGGCCAACCGCGAGAAGATGAGGCCCGCTACCTCTTCTGGTGTCCGCCTCCCTCCTTCCTTGCCTCTCGGCGCTGCGCCCTTTCTCACTGGTTCTCTCTTCTGCCGTTTTCCGTCGGACTCTCTTCTCTGACCTGCGTCTCCTTTGGCCCTCTGCAGGTTCTCGATCGGTCGA
+
CCCCCDCDFFFFGGGGGGGGGGHHGGGEGGHHHGGGGGGGGHHHHGGGGGGGHHHHHHHGGGGGGGGGGGGHFHHGGGGHGHHHHGGGGGDGGGHHHHHBCEF/</>@@0>GGGGHFFFCFG<.<<C?C.<CE/;GCG000;CC0;..:;@@?E;BD?B/CFFGBFF;BFFFFFFFFFBF0;:=FFFFBBD:AD---;FFFFFFFFF00;FF/A-ADFFF0FFE/0:;AFFF00;A.0:;0E0;:AD.;-A
@M05620:37:000000000-D9766:1:1101:13678:6515 1:N:0:28
GAGGCTGCTTTGGCGGAAACTCATAGATTACTGCAACAGTTCCCCCTGGACCTGGAAAAGTTTCTTGCCTGGCTTACAGAAGCTGAAACAACTGCCAAGGGCCCCCTACATCTTATGGGGGACAAAACACTCCTACAAGACAAAAAGGCGCAACAACCATTCTCACTGGATCGAGCTTCTACCGTTTCACGAAGCACTCTCTTCCCTGACATGAATCACCATAGGAATTTTGCAATTTGTACATCCCAAGG
+
>1A>>>CAF1B@F1A00A0EGCGFHDDDF11DAG11BGBFGB2BBBAAA0ABGFF0A10B1DDDDADB1B1>>0B1@@@D@1BBB1B@@B??@B1F1B/?//?//>>?BB>2F2BB<10</<//BB0@?F@@<11@11?0000?F???/>>--<0..<.00=000==0</0:..;:.:;000<:;.//;0..;.-/;;/9C0;;0CF0//;00;00///9//////9/:/;/9//9BF/;;/:BB9-B9A-
@M05620:37:000000000-D9766:1:1101:22463:6536 1:N:0:28
GAGGCTGCTTTGGACGAAACTCATAGATTACTGCAACAGTTCCCCCTGGACCTGGAAAAGTTTCTTGCCTGGCTTACAGAAGCTGAAACACCTGCCAATGTCTCATCCTACAGGATGCTACACGTAAGGAAAGGATCCTAGAAGACTCAAAGAGAGTAAAAAAGCTGATGAAACAATGGAAAGTAAGTCAGGCATTTCCGCTTTAGCACTCTTGTGGATCCAATTGAACAATTCTCAGCATTTGTACTTGT
+
>1A1>AC1CBB1111A1AAABFGHFFGHFFBEF11EF0AGGBBBBAAAAABBGFFBB1AFAFFAFADB1BFCFHF1BBFGFG1BFB@BBB0BFGGEFGGBGDGGFHHGGGGFCHHHBG1F11BEC0EF11BGB<01FFFH1FGHHHH1<FBG0FGCHGFGH1>?0<FG1?FGF<<CFG11>FHDFF<<>==/<CGGGFHCGAFGG0CCFBFHCFHH.<GCGG:CFB9B;FGGBFFGC0/;;0CBFFF;090
@M05620:37:000000000-D9766:1:1101:14058:6541 1:N:0:28
ACCACACCTTCTACAATGAGCTGCGTGTGGCTCCCGAGGAGCACCCCGTGCTGCTGACCGAGGCCCCCCTGAACCCCAAGGCCAACCGCGAGAAGATGAACCCAGGTGCGTGGCCCGCTCCCTCTTCTGGTGGCCGCCTCCCTCCTTCCTGGCCTCCCGGCGCTGCGCCCTTTCTCACTGGTTCTCTCTTCTGCCGTTTTCCGTAGGACTCTCTTCTCTGCCCTGCGTCTCCTTTGGAACTCTGCAGGTTC
+
BBBBBBBAFFFFGGGGDG5FGGHHGFG24AFFHFEE?EFGDHHHHGGGDEEGEHFHHGGEEE?EGFGGGGGHHHHGGGGHGHHHHGGGGGBCGGHE2FGGGHGFHGHG1DGGGGHHGCF-CEHHHHGHHHHHGHHGGGGGGGGGCFGGGGGFGGGFGEGGAFFDFFFFFFFFFFFFFFFFFFFFFFF;BFFFFFFDDFFFFFFF.ADFFFFFFFFFFFFF/F?FFA=.;;FFFFFFFFFFFFFFF/;FFF/
@M05620:37:000000000-D9766:1:1101:20845:6542 1:N:0:28
ACCACACCTTCTACAATGAGCTGCGTGTGGCTCCCGAGGAGCACCCCGTGCTGCTGACCGAGGCCCCCCTGAACCCCAAGGCCAACCGCGAGAAGATGCCCAGGTGAGTGGCCCGCTACCTCTTCTGGTGGCCGCCTCCCTCCTTCCTGGCCTCCCGGCGCTGCGCCCTTTCTCACTGGTTCTCTCTTCTGCCGTTTTCCGTAGGACTCTCTTCTCTGACCTGAGTCTCCTTTGGAACTCTGCAGGTTCTA
+
BBBBBABBFFFFGGGGGGGGGGHHGGGGHGHHHGGGGGGGGHGHHGGGEGGGFGHHHHHGGGCFGGGGGGGHHHHGGGGHGHHHEGGGGGGGGGHHG2FHHFHGHHHHHGGGHHGGGGGHHHHHHHHHHHGHHGGGGGHGHHGHHGGGGGGGGGGGGG-;DFFFFFFFFFFFFFFFFFFFFFFFFFFFFFFFFDDDFFFFFFFFFFFFFFFFFFFFFFBFFFFBFFFFFFFFFFFFBFFFFFFFFFFFFFB
@M05620:37:000000000-D9766:1:1101:22449:6546 1:N:0:28
GAGGCTGCTTTGGAAGAAACTCATAGATTACTGCAACAGTTCCCCCTGGACCTGGAAAAGTTTCTTGCCTGGCTTACAGAAGCTGAAACAACTGCCAATGTCTCATCCTACAGGATGCTACCCGTCCGGAAAGGATCCTAGAAGACTAAAAGGGAGTAAAAAAGCTGATGAAACAATGGCAAGTAAGTCAGGCATTTCCGCTTTAGCACTCTTGTGGATCCACTTGAACAATTCTCAGCATTTGTACTTGT
+
A?ABBBFCFFFFGGGGGGGGGGHHHHHHHGHHHHGHFHHHHGGHHGGGHHHHHHGHGHGHGHHHHHHFGHHHHHHGHFGHHHHHHHGHGHHHHHHGHHHHHHHHGHHHHHHGGHGHFFHFEFGGE///EEGGF02?GHHHB?DGHHH22BDG/BFEDFHHH1<?FGHHBFHDFGFGFFG00>>1>GH=GBG/C<GD0DGDDGGGHHF:GGBHBGCG.<GFBF/CFFCFFGGGBFGGFFGFB0;BCFGFGG0
@M05620:37:000000000-D9766:1:1101:10689:6549 1:N:0:28
ACCACACCTTCTACAATGCGCTGCGTGTGGCTCCCGAGGAGCACCCCGTGCTGCTGACCGAGGCCCCCCTGAACCCCAAGGCCAACCGCGAGAAGATGAGGCCCGCTACCTCTTCTGGTGGCCGCCTCCCTCCTTCCTGGCCTCCCGGCGCTGCGCCCTTTCTCACTGGTTCTCTCTTCTGCCGTTTTCCGTCGGACTCTCTTCTCTGACCTGCGTCTCCTTTGGCACTCTGCAGGTTCTCGATCGGCAGA
+
BBBBBBBAFFCFGFGGGG4EFFGGGFGBAEHGHGGGFGGCEHHHHGGEAEGGGHGHHHHFGGCGGGGGGGGHHHHGGGGHGHHHHGGGGG>CGGHGHHGHHGGAG@CCDHHHHHHHGHHH.CGGCGGGHEFGGGHHHH0CFGGGEEDC-:?DGFFFFFFFFFFFBFFFFFFFFFFFFFFFFFFFADFFFFFF.;@>BAFFFFFFFFFFFFFFB.DFFFFFEFFFF//;FFFFFFFF;:;F/EFFFFF;-;.
@M05620:37:000000000-D9766:1:1101:21444:6551 1:N:0:28
AGTGCCAGCTCTCAATCGCACAGGGGACCCAGGGCCTGGCCCCTCCATCCAGAAAACCTATGACCTCACCCGCTACCTGGAGCACCAACTCCGCAGCTTGGCTGGGACCTATGTGAGTATCCAGCGTAGGAATCTGGGAGTTGGGGAGGAGTGAGGAGTTGGGGAAAGACAGTCCTAACCGTGGAGGGTTCTGGTAAATGATGGGGTGAGGAGGGGCTCTTTGGCTCCCACCAGTCCCCCTGTCTGGTCTA
+
>A>>>FDFAFFFG4FGGGGCGGHGGEEE2EGHBEFE2FHH2GGHGGHHHHHHBGFFGFHHHHDHHFGHHHHGF>EFHHFH2FGHFHC1?GHCEFGC@GEHGHHGGGHHGHHHHHHHHHHHHHHHHGGDGGHHHHHHHH0FFHHHGGEGG.>FGDGHCDHFHHGGEDEHFGFHHHHHHHHHGGGGFGGGEGGGGGGGGGGGGGGGGGFFFFFFFFFFFFFFFFFFFFFFFFFFFFFFFFFFFFFFFFFFFF9
@M05620:37:000000000-D9766:1:1101:17139:6566 1:N:0:28
AGTGCCAGCTCTCAATCGCACAGGGGACCCAGGGCCTGGCCCCTCCATCCAGAAAACCTATGACCTCACCCGCTACCTGGAGCACCAACTCCGCAGCTTGGCTGGGACCTATGTGAGTATCCAGCGTAGGAATCTGGGAGTTGGGGAGGAGTGAGGAGTTGGGGAAAGACAGTCCTAACCGTGGAGGGTTCTGGTAAATGATGGGGTGAGGAGGGGCTCTTTGGCTCCCACCAGTCCCCCTGTCTGGTCTA
+
AAAABFFFBFFFGGGGGGGGGEHHGGGGGGHHGGGGGGHFHHGHGGHHGHHHHGGHHGFFHHHHHHGHHHHGGGGGHHHHHHHFFHHHGHHHGGCGGFHHGHHGGGHHGHHHHHHHHGHHHHHHHGGGGGHHHHHHHHHGGHHGGGGGGGGGHHHHGGHHHHGGGGHHHHHHHHHHHHHHGGEGGGGG.CFGGGFGGGGGGGGGGGFFFFFFFFFFFFFFFFFFFFFFFFFFFFFFFFFFFFFFFFFFFFB
@M05620:37:000000000-D9766:1:1101:24152:6566 1:N:0:28
ACCACACCTTCTACAATGAGCTGCGTGTGGCTCCCGAGGAGCACCCCGTGCTGCTGACCGAGGCCCCCCTGAACCCCAAGGCCAACCGCGAGAAGATGCCCAGGTGAGTGGCCCGCTACCTCTTCTGGTGGCCGCCTCCCTCCTTCCTGGCCTCCCGGAGCTGCGCCCTTTCTCACTGGTTCTCTCTTCTGCCGTTTTCCGTAGGACTCTCTTCTCTGACCTGAGTCTCCTTTGGAACTCTGCAGGTTCTA
+
AAABBBBBFFFFGGGGDGGGGGHHGGGGH2FGHFGCEEGCFH2GHGGGFGGFGGHHHHHGFGEEGGGGGGGHHHHGGGGHFHHHHGGGG/BBCFHBG2DGHHHFHHFHHGEGHHGGGGGHHHFHHHHBGH?GHGGGGGHGHHGHHGGGGGFGGGGGGA?BFGGGACFFFFFFFFFFFFEFFFFFFFFFFFFFFFFFFEFFFFFFFBBFFFFFFFFFFFFFFFFFFFFFFFFFFBFFBFFFFFFFFEFBFF;
@M05620:37:000000000-D9766:1:1101:12709:6581 1:N:0:28
ACCACACCTTCTACAATGAGCTGCGTGTGGCTCCCGAGGAGCACCCCGTGCTGCTGACCGAGGCCCCCCTGAACCCCAAGGCCAACCGCGAGAAGATGAGGCCCGCTACCTCTTCTGGTGGCCGTCTCCCTCCTTCCTGGCCTCCCGGCGCTGCGCCCTTTCTCACTGGTTCTCTCTTCTGCCGTTTTCCGTCGGACTCTCTTCTCTGACCTGCGTCTCCTTTGGGACTCTGCTGGTTCTCGATCGGCAGA
+
ABBBBABBFFFFGGGCGCGGGGGHGGFGHCHHHGGGGGGGGHHHHGGGGGGGHHHHHHHGGGGGGGGGGGGHHHHGGGGHGHHEHGGGGGCDCDHHF<GC2?</</<>@CDFF1GF<GHF.0C--ACCF<C/:/0CGH0/;C0CE..;--9-9A-9EABBFFFF/FF/./;9//BF/F////BB;AFF/B9/.-@--;B9FBBBB:B/BFFF..-A;D.F/9B//..;FFFFB//B9BFBF.:9F-.@-;.
@M05620:37:000000000-D9766:1:1101:5098:6611 1:N:0:28
ACCACACATTCTACAATGCGCTGCGTGTGGCTCACGAGGAGCACCCCTTGCTGCTGACCGAGGCCCCCCTGAACCCCAAGGCCAACCGCGCGAAGATGAACCAGGGTGCGTGGCGCGATCCCTCTTCTGGTGGCCGCCTCCCTCTTTCCTGGCCTCCTGGCGTTGCGCCCTTTCTCACTGGTTCTCTGTTCTGCGGTTTTCCGTTGGACTCTCTTCTCTGCCTTGCGGCCCCTTTGGAACTTTGCGGGTTC
+
BBBBBBB3BBDFGGGGGGBFGGGGGGGA2BGGF3BB2AEC?GHHHGG1FGGHEHGHHHHA>@CGGGGGGGEHHHHGGGGHGHHHHGGGGG>CGGG/FGHFHH?/??GF?CFGGG-<<-<CEHHHHH0<CGHHGHHGGGGGGGGG/;CF0;BBGGGGG/;CFG.9;D>DFCFFFFFFBFFFFFFFFFF/;;FFFF-;;BFFF/;:/9A/;BFFFFF/:/:;BF/;B:@---99EFFFEFFFF;;BF-;@DF.
@M05620:37:000000000-D9766:1:1101:10869:6619 1:N:0:28
GCGGCTGCTTTGGAAGCAACTCATAGATTACTGCCCCAGTTCCCCCTGGACCTGGAACCGTTTCTTGCCTGGCTTCCAGAAGCTGCAACAACTGCCCATGTCTCATCCTACATGCTGCTACCCGTCAGGAAAGGCTCCTCGACGACTCCAAGGGCGTAAACGAGCTGCTGAAACAATGGCAAGTAAGTCAGGCATTTCCGCTTTAGCACTCTTGTGGATCCAATTGAACAATTCTCAGCATTTGTACTTGT
+
1>>AA>>>CFBBFGGA1BBFAFAG3DFGH1BGGH00A0BBDFGHHGAF/0BBFG0GG1/ABEHHDGFFHHHHHGB0BGHFHHH@F1BGG>FHGGGH/BFHHHHHFGGGF2E11>1BBFGFHFFFG//?0100<<FFG<10<//>><?<GF1?<//><-.<1>.<-<//00=00<GH00:G/0;C00:<C;GGHECHGF0AC.EGF00090/0;09B:0;9F0;9;00;9/B//9B//F/B9FFFF/FFFF;
@M05620:37:000000000-D9766:1:1101:18114:6628 1:N:0:28
ACCACACCTTCTACAATGAGCTGCGTGTGGCTCCCGAGGAGCACCCCGTGCTGCTGACCGAGGCCCCCCTGAACCCCAAGGCCAACCGCGAGAAGATGCCCAGGTGAGTGGCCCGCTACCTCTTCTGGTGGCCGCCTCCCTCCTTCCTGGCCTCCCGGCGCTGCGCCCTTTCTCACTGGTTCTCTCTTCTGCCGTTTTCCGTAGGACTCTCTTCTCTGACCTGAGTCTCCTTTGGAACTCTGCAGGTTCTA
+
B?ABB@B>4CCFDGGGGGFFGGHFFEE24AGAGDFE?EGC?GHGHGGE1EFEBGFHHHFEE@?EGGGEGEFHHHHGGCGHGHHHEFGGGGDGGDGCDDFHGHHGGHHFFGGGGHGGGCGHHHHHGHHHHHGHCGCCGGHFHHDHHFGGGFFGFGGEG@-;BBBFBBFBBFFFFFFFFFFFFFFBFFFFFFFFFBDDFFFFFFFFFFFFFFFFFFFFFFFFFFF99BFFFFFFFFFFFFFFFFFFFFFFFF;
@M05620:37:000000000-D9766:1:1101:20853:6629 1:N:0:28
GAGGCTGCTTTGGAAGAAACTCATAGATTACTGCAACAGTTCCCCCTGGACCTGGAAAAGTTTCTTGCCTGGCTTACAGAAGCTGAAACAACTGCCAATGTCTCATCCTACAGGATGCTACCCGTAAGGAAAGGCTCCTAGAAGACTCCAAGGGAGTAAAAGAGCTGATGAAACAATGGCAAGTAAGTCAGGCATTTCCGCTTTAGCACTCTTGTGGATCCAATTGAACAATTCTCAGCATTTGTACTTGT
+
AAAAAAFAFFFFFGGFA1BG1GFG3FEGH1FFGH11BAF1DFGHHGEFG0F0FHFHHH0BBGHHHFHHHHHHHHGAGHHGHHHHHHHHHGHHHHHHHFGHHHHHEGHHHHHHHHHHHHHHHHHGE@AGHHHHHGHHHGHHHHBH1GHHHHHHGGHGGBHHBG/@GGHGHHHHHHHHHHHHHHGGHHHFHFFFHFHHHHHCGGGGHHHHHGHHHHFHGBGHHG0GHHHGHHGGGGGGGGGGFFGGFGGGGG;
@M05620:37:000000000-D9766:1:1101:19204:6637 1:N:0:28
ACCACACCTTCTACAATGAGCTGCGTGTGGCTCCCGAGGAGCACCCCGTGCTGCTGACCGAGTCCCCCCTGAACCCCAAGGCCAACCGCGAGAAGATGAACCCAGGTGTATGCCCCGCGAAAGCTTCTGGTGGCCGCCTACCTCCTTCCTGGCCTCCCGGAGCTGCGCCCTTTCTCACTAGTTCTCTCTTCTGCCGTTTTCCTTAGGACTCTCTTCTCTGACCTGCGTCTCCTTTGGTACTCTCCGGGTTC
+
1>>>A?AAFFF13GG13AGFDDA1A0BEA0FGFGC0AAF//F/GHGAGA/EA111BDAFF///F@@/EEGG0GC/>EGA>//F///?<E/CB//01111>FGCA//?111111<?F</->--./<DD0000<...--;../.09./C09;0;..099.9A9-9.:9-@9-9////9////////:9BBFBFF/BB?9BBEFB///:BFB9FF/BFF//9/;99/-9--;9-/;9F99-//;///;-9----
@M05620:37:000000000-D9766:1:1101:5735:6644 1:N:0:28
GAGGCTGCTTTGGAAGAAACTCATAGATTACTGCAACAGTTCCCCCTGGACCTGGAAAAGTTTCTTGCCTGGCTTACAGAAGCTGAAACAACTGCCAATGACTCATCCTCCCGGATGCGACCCGAAGGGCCAAGAACATCTCAGGATACAAGGACATCTAAGGGATGCAGACCAAATGAATCATCCGTACGGACTTTCCGCTTCACCCCTCTTGAGGTTCACATTGAACAGTTAACAGCCTTTGTAATTGT
+
AAAAAAFAFFDFGGGGGAGGGG1F3FFH31FAGHFFFHHF2GGHHGGGHGHH0FH0FGHHBHHFHFHHHHHHHEGFHHBG1FGG1GGFHHHGGHF>B1C111BBB1B1BGFF//>E/>>?/////><??/////@0001@1>@2@11@F1?1/0?0111???00.0>01>10>0..=0000=000<.<.<=A?@-;C00A..C.B00.99./;00;///;BF99FFF;F0/0;;0/9/--;F/BBF//;/;
@M05620:37:000000000-D9766:1:1101:23913:6649 1:N:0:28
ACCACACCTTCTACAATGAGCTGCGTGTGGCTCCCGAGGAGCACCCCGTGCTGCTGACCGAGGCCCCCCTGAACCCCAAGGCCAACCGCGAGAAGATGCCCAGGTGAGTGGCCCGCTACCTCTTCTGGTGGCCGCCTCCCTCCTTCCTGGCCTCCCGGCGCTGCGCCCTTTCTCACTGGTTCTCTCTTCTGCCGTTTTCCGTAGGACTCTCTTCTCTGACCTGAGTCTCCTTTGGAACTCTGCAGGTTCTA
+
BBBBBBBBFFFFGGGGGGGGGGHFGEGFEGHHHGGGGGG?EHHHHGGGFGGGHHGHHHHGFGGGGGGGGGGHHHHGGGGHGGHHHGGGGCGGGGHHHHHHHHGGHHHHHHGGHHGGGGGHHHHHHHHHHHGHHGGGGGHGHHGHHGGGGGGGGGGGGG-;BBFFFFFFFFFFFFFFFFFFFFFFFFFFFFFFFFFFFFFFFFFFFFFFFFFFFFFFFFEFFFFBFFFFFFFFFFFFFFFFFFFFFFFFFFB
@M05620:37:000000000-D9766:1:1101:26084:6663 1:N:0:28
ACCACACCTTCTACAATGAGCTGCGTGTGGCTCCCGAGGAGCACCCCGTGCTGCTGACCGAGGCCCCCCTGAACCCCAAGGCCAACCGCGAGAAGATGAACCCAGGTGCGTGGCCCGCTACCTCTTCTGGTGGCCGCCTCCCTCCTTCCTGGCCTCCCGGCGCTGCGCCCTTTCTCACTGGTTCTCTCTTCTGCCGTTTTCCGTAGGACTCTCTTCTCTGACCTGCGTCTCCTTTGGAACTCTGCAGGTTC
+
BBBBBBBBFFFFGGGGGGFGGGHGGFGECFHHHGGGGGGFFHHHHGGGFGGGGHGHHHGGGGGGGGGGGGGHHHHGGGGHGHHHHGGGGGCCCGHHHHHHHHGFHGHH1CGGGGGHGGG?DHHHHHHHHGHHCHHGGGGGHGGGGGGGGGGGGGGGGGGGGGFFFFFDFFFFFFFFFFFFFFFFFFFFFFFFFFFFFFFFFFDFFFFFFFFFFFFFFFFF/;FFF.BDFFFFFFFFFFFFFFFFF/9AAFB
@M05620:37:000000000-D9766:1:1101:6192:6681 1:N:0:28
GAGGCTGCTTTGGAAGAAACTCATAGATTACTGCAACAGTTCCCCCTGGACCTGGAAACGTTTCTTGCCTGGCTTCCAGAAGCTGAAACAACTGCCAATGTCTCATCCTACCGGATGCTCCCCGTAAGGCAAGGCTCCTAGCCGACTCCACGGGAGTACCCGAGCTGATGACCCAATGGAACGTACGCACGGCCTTTCCGCTTTCGCACTCTTGCGGATCCAATTGCTCAATTCTCAGCCTTTGTACTTGT
+
>1>>AACAFFFFFGGF11BGDG1G3FGGG1FFHH11BFFDDFFHHGAF/0BFHGFHH10BFGHHDGHHHHHHHHGCGHHBGHHHH1FGHGHHHHHH1@GHHHF2BBBFGBFC/E/EGH1B1//E///BGFHCF//B0<111BFEC//?<GHG/<//?>F1>>-<@</0D0=0//<CCHH0D/EHFGC..;AGG?EFGGG.CAF.0.:9@AGF9//--9@@F/://99/;///;BB/////-/B9B///;B/
@M05620:37:000000000-D9766:1:1101:11632:6683 1:N:0:28
AGTGCCAGCTCTCAATCGCACAGGGGACCCAGGGCCTGGCCCCTCCATCCAGAAAACCTATGACCTCACCCGCTACCTGGAGCACCAACTCCGCAGCTTGGCTGGGACCTATGTGAGTATCCAGCGTAGGAATCTGGGAGTTGGGGAGGAGTGAGGAGTTGGGGAAAGACAGTCCTAACCGTGGAGGGTTCTGGTAAATGATGGGGTGAGGAGGGGCTCTTTGGCTCCCACCAGTCCCCCTGTCTGGTCTA
+
AAAAAFFFBFFFGGGGGFGCGCF4BFCEEGHHFEEEAFGHHHGHGGHHHFGHFHFHHGHHHHGHHHHHHHHGGEFGHHHFGFHGGHHHGHHHGGGGGHHHGHHGGGHHGHGHHHGHHHHHHHHHHGGGGGHHHHHHHHGGGHHHGGGGGGGHHHHHGGHHHHGGGGHHHHHHHHHHHGHHGGEGGGGGEFGGGGFFGGGGGGGGGGFFFFFFFFFFFFFFFFFFFFFFFFFFFFFFFFFFFFFFFFFFFF/
@M05620:37:000000000-D9766:1:1101:8422:6710 1:N:0:28
GAGGTTGCTTTGGACGAAACTCATAGATTACTGCAACAGTTGACCGTGGACCTGGAAAAGTTTGTTGGTTTGTTTAACGAAGCTGAAAGAACTGCCAATAATCATCTAACTCTAACACTAGGTCACCATATTAACACAAAGGACCAAAAGAGCCTACCAAACAATCGAAACTAAGCCATACATCTCACCGCGACCGCTGTTCTCACTACAATCTAATATGAACCAAATCTGTTACTTTGAACTTCCAAGCC
+
>1AA1BBFF1B1F11A1A0EGFHHHFFGHC1ADG11EG0DD1211/B///1BFGAB110BADD1BBB/A/0A0BB221/BB//BB11@1B0B1FFG1GB1BBBB2B21BB111>B11B1>>0111<<11B2B22>1<?/0000<?//<?0/000<10@1@/??/11<00//111>01011>1>11<1=<.---:;----900;0;;90//90;0;;0;0;00;C...00;0;0;0;B////;///;;/9--
@M05620:37:000000000-D9766:1:1101:20490:6715 1:N:0:28
AGTGCCAGCTCTCAATCGCACAGGGGACCCAGGGCCTGGCCCCTCCATCCAGAAAACCTATGACCTCACCCGCTACCTGGAGCACCAACTCCGCAGCTTGGCTGGGACCTATGTGAGTATCCAGCGTAGGAATCTGGGAGTTGGGGAGGAGTGAGGAGTTGGGGAAAGACAGTCCTAACCGTGGAGGGTTCTGGTAAATGATGGGGTGAGGAGGGGCTCTTTGGCTCCCACCAGTCCCCCTGTCTGGTCTA
+
ABAAAFFFBFFFGFGGGGGCGCHCGEEEAEHHBEEFGGHH2GFHGGHHHHHHFHHGHGHHHHFHHHHHHHHGG>FEHHGHBGHHHH1FEHHGEGGGGHHHGHHGGGGHGHHHHHHHHHHHHHHHHGGGGGHHHHHHHHFGFHHGGGEDGCEGHFHHGGHHHHGGGGGHGHHHHHHHFHHHGGGGDGGGGGGGGGFGGGGGGGGGGGFFEFFFFFFFFFFEFFFFFFFFFFFFFFFFFFFFFFFFFFFFFFB
@M05620:37:000000000-D9766:1:1101:23672:6720 1:N:0:28
ACCACACCTTCTACAATGAGCTGCGTGTGGCTCCCGAGGAGCACCCCGTGCTGCTGACCGAGGCCCCCCTGAACCCCAAGGCCAACCGCGAGAAGATGAACCCAGGTGAGTGGCCCGCTACCTCTTCTGGTTGCCGCCTCCCTCCTTCCTGGCCTCCCGGAGCTGCGCCCTTTCTCACTTGTTCTCTCTTCTGCCGTTTTCCGTAGGACTCTCTTCTCTGACCTGAGTCTCCCTTTGAACGCTGCAGGTTC
+
CCCCCCCCFFFFGGGGGGGGGGHHGGGGHGHHHGGGGGGGGHHHHGGGGGGGHHHHHHHGFGGGGGGGGGGHHHHGGGGHGHHHHGGGGGGGGGHHHHHF2=/?FF=1FHF1/?G.--AC-<<D<=D0D<=0.<G-CGG.CFHHG/00C;0CFF0F.A.A--AFB0--;C-;FBF090000;FFFFBFBFFF0;FFA?/;BF.:...0BFFFFB9FFBBFBFB;//9B00BF/BB0;0;9.9A../B.F00
@M05620:37:000000000-D9766:1:1101:23946:6728 1:N:0:28
GAGGCTGCTTTGGAAGAAACTCATAGATTACTGCCACAGTTCCCCCTGTCCCTGTAACCGTTTCTTGCCTGGCTTACAGCAGCTGCAACCACTGCCCCTGTCTCATCCTACAGGATGCTCCCCGTCCGGAAAGGCTCCTCGCCGCCTCCACGGGCGTCCACGCGCTGCTGACCCAATGGCCCGTACGTCAGGCCTTTCCGCTTTAGCACTCTTGTGGCTCCCCTTGAACAATTCTCAGCATTTGTACTTGT
+
AABABBFCFFFFGAGGGGGGGGHFE5AFFG4FGEGEGFA355D32BAB33B3BB3D5DGEEEG3DDD5AFGGGFBFGHHHFFHHG33BFBFGHBGH1FFFH3FE@@GHH4F3EG1FEC33BFGG/E/EE/</?GGCHGGBD?<<<<EAGCGG-CD-A-<C0AEGCFG:GHF/;CE.9CFFFEF:BDGGG.CFG?BFFFFDFFFFBFFFFFFFFF//DEFFF.AFFF//BFBFFFFFFFF/BFFFF/;:BF/
@M05620:37:000000000-D9766:1:1101:25006:6736 1:N:0:28
ACCACACCTTCTACAATGAGCTGCGTGTGGCTCCCGAGGAGCACCCCGTGCTGCTGACCGAGGCCCCCCTGAACCCCAAGGCCAACCGCGAGAAGATGCCCAGGTGAGTGGCCCGCTACCTCTTCTGGTGGCCGCCTCCCTCCTTCCTGGCCTCCCGGCGCTGCGCCCTTTCTCACTGGTTCTCTCTTCTGCCGTTTTCCGTAGGACTCTCTTCTCTGACCTGCGTCTCCTTTGGAACTCTGCAGGTTCTA
+
AAA1AAAAFFFFFFGFFGG1F1BCE00BGAHH1FFEAEGGGHHHHGGGGGGGGHHFHGHGEEEGG/EEGGGBG1FEGGCH//FGHF//>>C//?<FFG11FHEFF1FGHDFGHF-AC--F100D0=DGG/CGH--;AA..CHGHEB/CFEFGF.9AF?-9A@@B@-9-9//;9BFFBFF/BBFFBFF//BFFF@FBFFF/A:F-A/;FFFFF/BFFBF/FF/---9;BFFF/9//9999F//BBFFFFFF;
@M05620:37:000000000-D9766:1:1101:24220:6742 1:N:0:28
ACCACACCTTCTACAATGAGCTGCGTGTGGCTCCCGAGGAGCACCCCGTGCTGCTGACCGAGGCCCCCCTGAACCCCAAGGCCAACCGCGAGAAGATGAGGCCCGATACTTCTTCTGGTGTCCGCCTCCCTCCTTCCTGGCCTCCCGGCGCTGAGCCCTTTCTTACTGGTTCTCTCTTCTGCCGTTTTCCGTCGGACTCTCTTCTCTGACCTGCGTCTCCTTTGGCCCTCTGCCGGCTCTCGATCGGCCGA
+
AAA1AAAAFFFFGBFF3FB1G1GFG0AA00BB1BF00EECCHHHHGGGCEGGFHG1GHHG?GCGG/EGGGG0F>GGGG/G//FGGG//>B<</CGFFH1GGFG<>/><A1<FGGHGG1=<>><CCGF<<<<<C:GHHH0;GHHHGG.;;-;A@.;FFEFGGGGGFFBF/:9BFFFFFFFFB9B@9BFFBFFFF@?@@@FFFFF/BFFEFFFFF-@F@FFFFFFFF//AFFF/B/;@--;;BB99F@B--;@
@M05620:37:000000000-D9766:1:1101:10136:6747 1:N:0:28
GAGGCTGCTTTGGAAGAAACTCATAGATTACTGCAACAGTTCCCCCTGGACCTGGAAAAGTTTCTTGCCTGGCTTACCGAAGCTGAAACAACTGCCAATGTCTCATCCTACAGGATGCTACCCGTAAGGAAAGTCTCCTAGAAGACTCCAAGGGAGTAAAAGAGCTGAGGAAACAAGGGCAAGTAAGTCAGGAATTTCCGCTTTACCACTCTTGTGGATCAAATTGAACAATTCTCAGCATTTGTACTTGG
+
A3AA>AFBFFFDG4BBFFBGGGGHFDGHHH4DFG4EFHGGG5A32AAAAGBBGFEG332FBFGDGHH5BA3BBFG333BBEF0BG33F3B1GHHHGHCHFH4@BE4GBBBFBBBFB?BEDB2B>/>EB?BB3?4?4FFF?D2DB?B3?BF2F<CC<BFHHH2F00?GD0/?<<00>0>..>.>1>1>1>0=</<<<==0.<.CC<0<:://00:00:<C;.:900000;0900;000;99;099;9;0090
@M05620:37:000000000-D9766:1:1101:10961:6748 1:N:0:28
ACCACACCTTCTACAATGAGCTGCGTGTGGCTCCCGAGGAGCACCCCGTGCTGCTGACCGAGGCCCCCCTGAACCCCAAGGCCAACCGCGCGAAGATGAACCCAGGTGCGTGGCCCGCTCCCTCTTCTGGTGGCCGCCTCCCTCTTTCCTGGCCTCCCGGCGTTGCGCCCTTTCTCACTGGTTCTCTCTTCTGCCGTTTTCCGTGGGCCTCTCTTCTCTGCCTTGCGTCTCCTTTGGAACTCTGCGGGTTC
+
CBCCCCCAFFFFGGGGGGBFGGHHGFGBCFHHHFFE?EEEFHHHHGGEEEEGFHGHHHHAE@CEGGGGGGGHGHHGGGGHGHHHHGGGGG/>CGGFHHHBHH//?FFG1@<E@DFFD?CCGGHHHH0<CB0CDHFGGAGGGGGG/;BF;BFFGFFFG.9;?=-;@DFFFFFFFFFF0BBFFFFFFFF0;9BFFF0;ADFFF0.:;;9..AFFFFFF90:FFF0;B0-.:.;9FFFFBFBBB0;BF:@BFF.
@M05620:37:000000000-D9766:1:1101:11122:6763 1:N:0:28
AGGGCCAGCTCTCCATAGCACAGGGGACCCAGGGCATGGCCCCTCCATCCAGAAAACCTATGACCTCACCCGCTACCTGGAGCACCCACTCCGCAGCTTGGCTGGGACCTATGTGAGTATCCAGCGTAGGAATCTGGGCGTTGGGGAGGCGTGAGGAGTTGGGGACAGACAGTCCTAACCGTGGCGGGTTCTGGTAAATGATGGGGTGAGGAGGGGCTCTTTGGCTCCCACCAGTCCCCCTGTCTGGTCTA
+
>1>>>>>1>FFFGBGA3BB1FCEFA0B000BB00A00BFF0FGHGGGF10BB101BBEF1BF2DFDBBGGFEE>/EHGGBBBFGFHA/?BFBEECE>FBFCBH/?/FFEE1BBFGFHHD1FD2BGG?/>/11@GHGBG?//<@H?C.>C.<<C.<C<A:/:CCG.-CE/C/CFGGGE0FF-EGG-;9@@FFFFFFFFFFFFFFFFBF@EF-/;A@-=@FFFFFFFFFEFBFF-FFFFFFF@F/FFFBFFFB
@M05620:37:000000000-D9766:1:1101:18978:6767 1:N:0:28
AGTGCCAGCTCTCAATCGCACAGGGGACCCAGGGCCTGGCCCCTCCATCCAGAAAACCTATGACCTCACCCGCTACCTGGAGCACCAACTCCGCAGCTTGGCTGGGACCTATGTGAGTATCCAGCGTAGGAATCTGGGAGTTGGGGAGGAGTGAGGAGTTGGGGAAAGACAGTCCTAACCGTGGAGGGTTCTGGTAAATGATGGGGTGAGGAGGGGCTCTTTGGCTCCCACCAGTCCCCCTGTCTGGTCTA
+
>>3>ADDFBFFFBGGGFFFEAEGCFGGGGGHHAGGGGCHCGHGHGGEFBGHGG3AFGGFFHHHHHHBGHHHGG@/FHEHHGEHEAHHHGBGHGGGGEBHFGHHGFGHHGHHHHFHHHHHHHHHHHCEGGGHHHHGHFB<FEHHH??FDGGEGHHHHHGHHHH?CGGHHHHHHHHHHHHHH@GGGGGGGDFGGGGGGGGGGGGGGGGFBFFFFFFBBBBFFFF/BFFFFFFFFFFFFFFFFBFFFFFFFFFB
@M05620:37:000000000-D9766:1:1101:19067:6774 1:N:0:28
GCTGCTGCTTTTGAATCCACTCATAGATTCCTGCCCCAGCTCCCCCGGTCCCTGTAACCGTTTCTTGCCTGGCTTCCAGAAGCGACAACCACTGCCCATGTCTCCTCCTCCAGGCTGCTACCCGTCCGGAAAGGCTCCTCGCCGCCTCCACGGGCGTCCACGCGCTGATGAACCAATGGCCCGTAAGTCCGGCATTTCCGCTTTAGCACTCTTGTGGCTCCCCTTGAACAATTCTCAGCATTTGTACTTGT
+
1>>>A11BBDBB1ABBF1BBABBD3DDF3DFGHHHHG0B01BFFGG/AAAE0BBBDDHHGEFBF2D1BBGHHHHBBFGHBBGH//>>EH>?FF@BFG1BFHHHH1BFGH0B0BG<FGGHFHHHGGGACGEGGHGHHHGHBC/>C@CGGHHFGGG-AC@-EGFGGGGG.BFF00;CEGGGGFA@@@-FFF/A@@>@FFFFFFFFFFFFFFFFFFFFFF?FFF?ABFF/FFFFFFFFFFFFBFFFFF/;FFFB
@M05620:37:000000000-D9766:1:1101:11409:6775 1:N:0:28
ACCACACCTTCTACAATGAGCTGCGTGTGGCTCCCGAGGAGCACCCCGTGCTGCTGACCGAGGCCCCCCTGAACCCCAAGGCCAACCGCGAGAAGATGAACCCTGGTGCGTGGCCCGCTCCCTCTCTTGGTGGCCGCCTCCCTCTTTCCTGGCCTCCGGGCCTTGCGCCCTTTCTCCCTGGTTCTCTCTTCTGCCGTTTTCCGTGGGACTCTCTTCTCTGCCTTACGCCTCCTTTGGAACTCTGCGGGTTC
+
CCCCCDDCFFFFGGGGGGGGGGHHGGGFFGHHHGGGGGGGGHHHHGGGGGGGHHHHHHHGGGGGGGGGGGGHHHHGGGGHGHHHHGGGGGGGGGHHHHHGHHG0?/=01>?E<CHC--ADGE<CH/0=D0<EFHC:C-CEGAFG/=;F0BF/CAFGG.;---.::09CF@DFFBB00:BF?FBB0:00;::0;B0;ADFEF0.0.;9.::::FF000::BBF::0:9.-.;.BFFFFF0000B::-;@FA.
@M05620:37:000000000-D9766:1:1101:6422:6777 1:N:0:28
AGTGCCAGCTCTCAATCGCACAGGGGACCCAGGGCCTGGCCCCTCCATCCAGAAAACCTATGACCTCACCCGCTACCTGGAGCACCAACTCCGCAGCTTGGCTGGGACCTATGTGAGTATCCAGCGTAGGAATCTGGGAGTTGGGGAGGAGTGAGGAGTTGGGGAAAGACAGTCCTAACCGTGGAGGGTTCTGGTAAATGATGGGGTGAGGAGGGGCTCTTTGGCTCCCACCAGTCCCCCTGTCTGGTCTA
+
>A>>AFD1>CFFGGGGGFE1EEFHEGE00AFG00BB/ABC0FEHGGGHEGFF1F1BGGG1FGBFGGGFHHHGGEEGHHHF>GGHFGGFEE@GEEEE>FGHFBGC<AGHGHHHHHHHHGDGHFHHF@?EBCGHHHHHH<?FAGDGCG>CCECGHGGA0</<DC@CEGHHHHH/CHFHHHHFGGEAEEGGCFG00;0;FGGGGGGFG.;@FFFFF?>@@@FFFFEFFBF?EFFFFFFFFFFF;AFFFBFFFFB
@M05620:37:000000000-D9766:1:1101:11553:6790 1:N:0:28
ACCACACCTTCTACAATGAGCTGCGTGTGGCTCCCGAGGAGCACCCCGTGCTGCTGACCGAGGCCCCCCTGAACCCCAAGGCCAACCGCGAGAAGATGAACCCAGGTGCGTGGAACGCTAGCTCTTCTGCTGGCCACCTCCCTCCTTCCTGGCCTCCCGGCGCTGCGCCCTTTCTCACTGGTTCTCTCTTCTGCCGTTTTCCGTCGGACTCTCTTCTCTGACCTGCGTCTCCTTTGGAACTATGCCCGTTC
+
CCBCCCBCFFFFGGGGGGFGGGHHGGGEHEHHHGGEGGGCGHHHHGGGGEGGHHHHHHHGGGGGGGGGGGGHGHHGGGGHGHHHHGGGGGGGGGHHHHHGHEDFHGHHB/?C@.FH?GGG./=D0===D0=CGEH/<CHHHGHH:CGHGGHHHGGGGGG--;ADGGFFFFFFFF/:9BFFFFFFFFF;FFFF/:;@:AFFFFFB.;@-;DFFFFFFFFFFBF/:B.@AFFFFFBFFFFFBF/FFF//9@F/
@M05620:37:000000000-D9766:1:1101:22420:6805 1:N:0:28
GAGGCTGCTTTGGAAGAAACTCATAGATTACTGCAACAGTTCCCCCTGGACCTGGAAAAGTTTCTTGCCTGGCTTACAGAAGCTGAAACAACTGCCAATGACTTTTCCTACCGGCTGCTCCCCGACCGGAAAGGCACATCGCAGCCTCAAAAGGCGTCAACACGCTGCTGACGAAATGGACCGACAGTCAGGCATTTCCGCTTTCGCACTCTTGTGGATCCAATTGAACAATTCTCAGCCTTTGTCCTTGT
+
B3ABBAFBFFFFGGGGGGGGGGGHHHGHGGHHHHHHFHHFHHHHHGGGGFHHHHHGHHGHHHHHHHHHHHHHHHHHHHHHHHHHHHHHHGFHHHHGHGHH3BG444BB443?>/>/EFF3EF/</>//>/>BC0F0@F2@??FD<F0FGHH1?..><@EDH0<<<C.<0<:/..;.;CCF:CD--;B00;C/;9CFBFFBDDGGBDD?FFFFFBBFDF/;.;B/B///;B.;F/BFFFF/;FFEF;/;999
@M05620:37:000000000-D9766:1:1101:25650:6820 1:N:0:28
ACCACACCTTCTACAATGAGCTGCGTGTGGCTCCCGAGGAGCACCCCGTGCTGCTGACCGAGGCCCCCCTGAACCCCAAGGCCAACCGCGAGAAGATGAGGCCCGCTACCTCTTCTGGTGGCCGCCTCCCTCCTTCCTGGCCTCCCGGAGCTGCGCCCTTTCTCACTGGTTCTCTCTTCTGCCGTTTTCCGTAGGACTCTCTTCTCTGACCTGAGTCTCCTTTGGAACTCTGCAGGTTCTCGATCGGAAGA
+
AABBBBBABFFFGGGFFGGFGGHHGFGE4EEHHFFFFGCE?GGHHGGGEEFGHHHGFHHGGGFGGFGEGGECGHHGGGGHEFHHHGGGGG/><AHHHHFHGG/?ACA><CGHHH1>GGHHFHHGGFFGHGCGFCGHHH0GHHHHEEDA-ABGGGFGG?FGF0=FFFF/BFFFFFFFFF9FBFFFFDFF:BD;.AF/BFFFFFF/;/;BBFFFF/BFFFFFFFFFFBFBBBFFFBFE.BB;/;/BF@D?.:.
@M05620:37:000000000-D9766:1:1101:25631:6825 1:N:0:28
ACCACACCTTCTACAATGAGCTGCGTGTGGCTCCCGAGGAGCACCCCGTGCTGCTGACCGAGGCCCCCCTGAACCCCAAGGCCAACCGCGAGAAGATGAGGCCCGCTACCTCTTCTGGTGGCCGCCTCCCTCCTTCCTGGCCTCCCGGCGCTGCGCCCTTTCTCACTGGTTCTCTCTTCTGCCGTTTTCCGTAGGACTCTCTTCTCTGACCTGCGTCTCCTTTGGAACTCTGCAGGTTCTCGATCGGCAGA
+
CCCCCCCCFFFFGGGGGGGGGGHHGGGGH2FGHFGGGCGFGHHHHGGGGGGGHHHHHHHGGGGGGGGGGGGHHHHGGGGHGHHHHGGGGCGGGAGHH2?GFAFC/>@CGHFGGHHHHEHE.<GGGGGGHGHHGHEHHHCCGHHHHGG??GGGGGAGFFFFFFFFFFFFFBFFFFFFBFFFBFFFDFFFFFFF..9:;FBFFFFFFFFFFFFFF.BFCFFFF0FF/0;BFFFFB0FF.BFFFFFFF=.9-@A
@M05620:37:000000000-D9766:1:1101:9126:6831 1:N:0:28
GAGGCTGCTTTGGAAGAAACTCATAGATTACTGCAACAGTTCCCCCTGGACCTGGAAAAGTTTCTTGCCTGGCTTACAGAAGCTGAAACAACTGCCAATGTCTCATCCTACAGGATGCTACCCGTAAGGAAAGTCTCCTAGAAGACTCCAAGGGAGTAAAAGAGCTGATGAAACAATGGCAAGTAAGTCAGGCATTTCCGCTTTAGCACTCTTGTGGATCCAATTGAACAATTCTCAGCATTTGTACTTGT
+
AAAAAAFBFFDFGGFA4EFFGEGDEGFHHHHHFHGFHGHFHF5FGGEFHFGFFFFEB3EGEGHHHFFBFHFF1BACFBFFGFGGFFFFFCFFFFFGFFGHHHGFFHHHHFGE@BGGFBGFBBFFE>EFFFEGH4FDF3GGF3FBC2FBBC2B?BGDAGHHH>F<GFHH2?D<F1?C<1??<1<FG1>>F1>0<.>>>F1<E.DED0==<<CGHE;0D0GC;;00;:;0:CHG;;;C0;C;0;90;;C;CB;
@M05620:37:000000000-D9766:1:1101:19577:6834 1:N:0:28
GAGGCTGCTTTGGAAGCAACTCATAGATTCCTGCACCAGTTCCCCCTGGACCTGGAAAAGTTTCCTGCCTGGCTTACAGAAGCTGAAACAACTGCCAATGTCTCATCCTACCGGATGCTAAACGTCAGGCAAGGCTCCTAGCCGCCTCCACGGGAGTACACGCGCTGATGAACCAATGGCACGTAAGTACGGCATTTCCGCTTTAGCACTCTTGTGGATCCAATTGAACAATTCTCAGCATTTGTACTTGT
+
>1>>A>BAFFFFBGG111BGFG1GADGHH3GHHH01B0BBFGHHHGFGH0FGHHHHHF0FGGHH2HFHHHHHHHGAGHGGHHHFGHGGH0GHHHHH11FGHHHF@2BGHBG0EEEEEH1221BE0//?G0FGFA/B0/B<G1FF//?BHHGG/>?/?01<FE-<CCCGHDH00<<GHHH/:0CCG.C:0:;AG-AFGGG.CEGGCFFGGGGG9F0F.0;FFF/;://;BFFBBF/F/9/:/9FBF///;F/
@M05620:37:000000000-D9766:1:1101:11480:6837 1:N:0:28
ACCACACCTTCTACAATGAGCTGCGTGTGGCTCCCGAGGAGCACCCCGTGCTGCTGACCGAGGCCCCCCTGAACCCCAAGGCCAACCGCGAGAAGATGAGGCCCGATGCCTATTCTGGTGGCCGTCTCCATCGTTCCTGGCCTCCTGGCTATACACCCTTTATCACTGGATCTCTCTTTTGCCGTTTTCCCTAGGGCTCTCTTCTCTGAACTGTGTTTCGTTTTGAACTTTGCATGGTCTCCATCGGCAGA
+
1AAAAAAAFFC1BGGDEGGB1AB1AAAEGEHHBFEEGEE?EHHHHGCGEAECGDEGHF0EGGCGCE>EGGGFHF/?EGEF>FHC/?</B@B@/<FGH1?10?FCC/>/>1>1>1>1F1F0.00---./<0=0.<.;C00/.:0;G/:/./000;00;C./00;00;00//;0C0;F;000;009;-;-///;9-/--;-BF/9/;9B////9/////-9-9/;-9-//9//////9-//////9;9;----
@M05620:37:000000000-D9766:1:1101:18314:6855 1:N:0:28
GAGGCTGCTTTGGAAGAAACTCATAGATTACTGCAACAGTTCCCCCTGGACCTGGAAAAGTTTCTTGCCTGGCTTCCAGAAGCTGAAACAACTGCCAGTGTCTCATCCTACAGGATGCTACCCGTAAGGAAAGGCTCCTAGAAGACTCCAAGGGAGTAAAAGAGCTGATGAAACAATGGCAAGGAAGTCAGGCATTTCCGCTTTAGCACTCTTGTGGATCCAATTTAACAATTCTCAGCATTTGTACTTGT
+
>1>>A1CAFFDDFGGG11FGGGFGGGHHHFGHHH11FFG1FGHHHGEGFAGEGHGHHDAFGHHHFHGHHHHGHHG0FHGGHHHGHBGGHFHHH0G011BBBGHHHHH1GGG1GC0BGFFBGH0?/>>F>100<0F1B<CF1B111<<1F111/?<//0@FBG/0<@G1?1DD1FCH1<10<1<.><>GH11>>.<GHDDFA<CCG<000:CB0:00.0<GHF0:C0:0;FFGGBF0B09;00;00;CCFF0
@M05620:37:000000000-D9766:1:1101:23581:6859 1:N:0:28
ACCACACCTTCTACAATGAGCTGCGTGTGGCTCCCGAGGAGCACCCCGTGCTGCTGACCGAGGCCCCCCTGAACCCCAAGGCCAACCGCGAGAAGATGCCCAGGTGAGTGGCCCGCTACCTCTTCTGGTGGCCGCCTCCCTCCTTCCTGGCCTCCCGGAGCTGCGCCCTTTCTCACTGGTTCTCTCTTCTGCCGTTTTCCGTAGGACTCTCTTCTCTGACCTGAGTCTCCTTTGGAACTCTGCAGGTTCTA
+
@BABBBBBFFFFGFGGGGGGGGHHGEGECAGHHGGGGGGGGDHFGGGGEGGGHHHHHHHGGGGFGGGGGGGHHHHDGGGHGHHHHEGGGCFGGGHHHHHHHHHGHHHHHHGGHHGGGGGHHHHHHHHHHHGHHGGGGGHGHHGHHGGGGGGGGGGGGG-ABGGGGGFFFFFFFFFFFFFFFFFFFFFFFFFFFFFFFFFFFFFFFFFFFFFFFFFFFFEFFFFFFFFFFFFFFFFFFFFFFFFFFFFFFFF
@M05620:37:000000000-D9766:1:1101:18426:6861 1:N:0:28
GAGGCTGCTTTGGAAGAAACTCATAGATTACTGCAACAGTTCCCCCTGGACCTGGAAAAGTTTCTTGCCTGGCTTACAGAAGCTGAAACAACTGCCAATGTCTCATCCTCCAGGATGCTAACCGTCCGGAAAGGCTCCTAGCCACCTCAACAGGCGTCAAAACACTGATGAACAAATGGCCCGTAAGTCAGGCATTTCCGCTTTAGCACTATTGTGGATCCACTTAAACAATTCTCAGCATTTGTACTTGT
+
CACCCCFCFFFFGGGGGGGGGGHHHHFHHHHHHHHHHHHHHHHHHGGGHHHHHHHGHHFHFGHHHDGGHHHHHHHHHHHHHHHHHHHHHHHHHHHHH3BFGHHH4DFG3B323GHHGFFHFBHGA/FE/<<EE0FGHEHFF2B2BBF02=22@//>C//?G1?/??G1==F111<FGHFFF.-<<.<=D0=BG.GGCGGFGGGGHHFHHH0C0FB0.0;:;009900;:CEGBF0;F00000;;FBB0;;;
@M05620:37:000000000-D9766:1:1101:17903:6866 1:N:0:28
ACCACACCTTCTACAATGAGCTGCGTGTGGCTCCCGAGGAGCACCCCGTGCTGCTGACCGAGGCCCCCCTGAACCCCAAGGCCAACCGCGAGAAGATGAGGCCCGCTACCTCTTCTGGTGGCCGCCTCCCTCCTTCCTGGCCTCCCGGCGCTGCGCCCTTTCTCACTGGTTCTCTCTTCTGCCGTTTTCCGTCGGACTCTCTTCTCTGACCTGCGTCTCCTTTGGCCCTCTGCAGGTTCTAGATCGGCCGA
+
CCCBCCCBFFFFGGGGGGFGGGHHGFGBEFHGHGGGGGGGGHGHHGGGEGGGHHHHHHHGGGGGGGGGGGGHFHHGGGGHGHHHHGGGGGCGGGHHHHGHHGG?//><A>>GHH1FG1GH.GH-<<EGHGFHGF0CGH0;GHHHGEDGDGGGGGGGFFFFFFFFFFFFBFFFFFFFFFFFFFFFADFFFFF0.@@:BAFFFFFBFFFFFFFFFFFFFFFFFF0BFB0AEFFEF0;A.0;B0:BFFFA-.;-
@M05620:37:000000000-D9766:1:1101:6570:6879 1:N:0:28
ACCACACCTTCTACAATGAGCTGCGTGTGGCTCCCGAGGAGCACCCCGTGCTGCTGACCGAGGCCCCCCTGAACCCCAAGGCCAACCGCGAGAAGATGAACCCAGGTGCGTGGCCCGCTCCCTCTTCTGGTGGCCGCCTCCCTCCTTCCTGGCCTCCAGGCGCTGCGCCCTTTCTCACTGGTTCTCTCTTCTGCCGTTTTCCGTAGGACTCTCTTCTATGCCATGCGTCTCCTTTGGAACTCTGCAGGTTC
+
BAABBB@AFFFFGGGGGG5AGDHHGEEA4EFFHDFGAEGCGHHFHGGGAEEEGHFHHHGA0EEGGGGGGGFHHHHGGGEHGGHGHFGGGG/>/BHCGFBFDE?/?CGFC///<DFG->@-<EHGFH<DHFHH?GHC@@DDACBBD/0FBGBBA9B9A/;CABG?=F?BD;B/F/FFEFFFF/;9:BF9BFFFBF;9DDFEF9DF.A.BBFF/FFB;:/;//B/;BBD;;../FFFFF/9BFBFFF/:9:B/
@M05620:37:000000000-D9766:1:1101:11243:6882 1:N:0:28
ACCACACCTTCTACAATGAGCTGCGTGTGGCTCCCGAGGAGCACCCCGTGCTGCTGACCGAGGCCCCCCTGAACCCCAAGGCCAACCGCGAGAAGATGAACCCAGGTGCGTGGCCCGCTCCCTCTTCTGGTGGCCGCCTCCCTCCTTCCTGGCCTCCCGGCGCTGCGCCCTTTCTCACTGGTTCTCTCTTCTGCCGTTTTCCGTAGGACTCTCTTCTCTGCCATGCGTCTCCTTTGGAACTCTGCAGGTTC
+
ABABBBBAFFFFGGGGGGFGGGHHGEGBFEHHHFGEAFGGGHHHHGGGGEGGGHHHHHHGGGGGGGGGGGGHHHGGGGGHGHHHHGGGGGBGGGHGHHHHHHG?/CHG?CEG-CGHD<C?EFHHHH0DGBGHDHFDGGGGGGGG;CFGBFFBFGGGG:EG?BB@DFFFFFFFFFFF/BFFFFFFFFF;;BFFFF;;;DFFFF.B.;A/FFFFFFF:B;BF/B/;B:A:B.;FFFFFFFFFF:BFF:;FFF/
@M05620:37:000000000-D9766:1:1101:19569:6884 1:N:0:28
ACCACACCTTCTACAATGAGCTGCGTGTGGCTCCCGAGGAGCACCACGTGCTGCTGACCGAGGCCCCCCTGAACCCCAAGGCCAACCGCGAGAAGATGAGGCCCGCTACCTCTTCTGGTGGCCGCCTCCCTCCTTCCTGGCCTCCCGGCGCTGCGCCCTTTCTCACTGGTTCTCTCTTCTGCCGTTTTCCGTCGGACTCTCTTCTCTGACCTGCGTCTCCTTTGGCACTCTGCTCGATCGGCAGAGCCCAC
+
ABBBBBBBFFFFGGGGGGGDGEHFGEEBCEHHHGGGGGGGFHHHH1FEEHHGHHGHHHHGGGGGGGGGGGGHHHHGGGGHGHHHHGGGGGDFCGHHHHHHHGGGG/>>DGGHHHHHGGFH.FHFDGGGFGHHGHHHHH:CGGHHHGGGAGGGGGGGGFFFFFFFFFFEFFFFFFFFFFFFFFFFADFFFFFF.BDADAFFFFFFFFFFFFFFF.@DFFFFFFFFFB/FFFFFFF/ADBF-A@D=EEFFEFF
@M05620:37:000000000-D9766:1:1101:18670:6886 1:N:0:28
ACCACACCTTCTACAATGAGCTGCGTGTGGCTCCCGAGGAGCACCCCGTGCTGCTGACCGAGGCCCCCCTGAACCCCAAGGCCAACCGCGAGAAGATGAACCCAGGTGCGTGGCCCGCTACCTCTTCTGGTGGCCGCCTCCCTCCTTCCTGGCCTCCCGGCGCTGCGCCCTTTCTCACTGGTTCTCTCTTCTGCCGTTTTCCGTTGGACTCTCTTCTCTGCCCTGCGTCTCCTTTGGAACTCTGCTGGTTC
+
AAA1AAAACFFFGGGFFGFFGFHGGEAA0AGGCFFA0EEC?GHFHGGEAEEGEHFHHHGEEGGGGAFGGEFFHFHGGGEH/CGHHG?<CGCCGGHE1GGFFHG?GFG<?@?/CGHHGCC-<GHHFHGFBGDGAHFCCGGFHEGGGGGGGGFBFGGGGGG@@@-9@B@@F@@FFFFFFFFBBFFFFFF/BFFFFF/9;9FFF/9F/99FFFFFFFFFFF9F/B-BFE@A@AFFFFFFF/:BFFFFB/9B9F/
@M05620:37:000000000-D9766:1:1101:9970:6899 1:N:0:28
GAGGATGCTGTGGATGAAACTCATAGATTACTGCAACACTTTGGGATGGAGCTGGAGAAGTTTATTGGAATGATTAAGGAAGTTGAAAAAACTGCCAATGATCCCATTACCATGCTACTAGATAAAAAAACTAAAAAAAAGAAACAAAACAAACAAAAAAACCAAGGACACAAGGGGTAACAACCAACCAAGAACGCCAATATCACAACAAGAAAAACACAAACACAAGTGAGAATTTGAAAACACCCACC
+
>1>A1BCF11B1A11AA11BFFFFFBADEF13D11BEG0BB11000B0/00BFGE0010BD1D2DAD1111B1DD211ABB01DD22@1B/BBGGGB1B1@2B1B1112@1@21112B11B12211B1>/?11111<//<//@0@0/000?/0/0/0?/><..<....././....-../:00..........//..-9-/90;;F00.;.///9:-------------;///////;//////:------
@M05620:37:000000000-D9766:1:1101:26161:6900 1:N:0:28
GAGGCTGCTTTGGAAGAACCTCATAGATTACTGCAACAGTTCCCCCTGGACCTGGAAAAGTTTCTTGCCTGGCTTACAGAAGCTGAAACACCTGCCAATGTCTCATCCTACAGGATGCTACCCGTAAGGAAAGGCTCCTAGAAGACTCCAAGGGAGTAAAAGAGCTGATGAAACAATGACAAGTAAGTCAGGCATTTCAGCATTAGCACTCTTGTGGATCCAATTGAACAATTCTCAGCATTTGTACTTGT
+
@AABBBFAFFFFGCGGGGBGGGFHHHHGGFHHHBGFFHHHHHHHHGGCGCGHHFFHFHHEHHHHHHHHHHHHHHGHHHHHHHHHHHHHH3?EHHHFHHHHHHGHDGHFFGGG3FFG32B4BFCE/>A?3?B??0??AEFHFBDGHFF2B2?F/?FDAG2@@GGC0?GG11<?F1FGDG1>FGC>1>G=1110<FF>DDBDD00D<=C0D0/=0D0:C:C;::GGC000C;C;C;B090:900;0;9CB0C9
@M05620:37:000000000-D9766:1:1101:15219:6915 1:N:0:28
ACCACACCTTCTACAATGAGCTGCGTGTGGCTCCCGAGGAGCACCCCGTGCTGCTGACCGAGGCCCCCCTGAACCCCAAGGCCAACCGCGAGAAGATGCCCAGGTGAGTGGCCCGCTACCTCTTCTGGTGGCCGCCTCCCTCCTTCCTGGCCTCCCGGAGCTGCGCCCTTTCTCACTGGTTCTCTCTTCTGCCGTTTTCCGTAGGACTCTCTTCTCTGACCTGAGTCTCCTTTGGAACTCTGCAGGTTCTA
+
BABBBCCCFFFFGGGGGGGGGGHHGGGAEEHHHGGGFGGCFHHHHGGGEEGGHHHHHHHGGGGGGGGGGGGHHHHGGGGHGHHHFFGGGGCGGGHGHHHHHGHGHHHHHHGGHHGGGGGHHHHHHHHGHFGHHGGGGGHGHHGHHGGGGGGGGGGGG?:?FGGGGGFFFFFFFFFFFFFFFFFFFFFFFFFFFFFFFFFFFFFFFFFFFFFFFFFFFF/BFFFFFFFFFFFFFFFFFFFFFFFFFFFFFFB
@M05620:37:000000000-D9766:1:1101:7656:6915 1:N:0:28
ACCACACCTTCTACAATGAGCTGCGTGTGGCTCCCGAGGAGCACCCCGTGCTGCTGACCGAGGCCCCCCTGAACCCCAAGGCCAACCGCGAGAAGATGAGGCCCGCTACCTCTTCTGGTGGCCGCCTCCCTCCTTCCTGGCCTCCCGGCGCTGCGCCCTTTCTCACTGGTTCTCTCTTCTGCCGTTTTCCGTCGGACTCTCTTCTCTGACCTGCGTCTCCTTTGGCACTCTGCAGGTTCTCGATCGGCAGA
+
ABABBBABFFFFGGGGCGGGGGHHGGGEHGHHHGGGGGG?GHHHHGGGGGGGHGHHHHHGGGGGGGGGGGGHHHHGGGGHGHHHGGGCFGCGFFHHGHHHHGGGGCA@GHHHHHHHHFHH.GHGDCGGHGHHGGHFHF0;GHHH;=.9-;ADCGGGFFFFFFFF/BFEFFFFFFFFFFFFBFFFDFFFFFFF.D9>BFFFFFFFFFFFFFFFF?>DFFFFFFFFB//;FFFFFFFF9FBBBEBFF>D--;.
@M05620:37:000000000-D9766:1:1101:18193:6920 1:N:0:28
ACCACACCTTCTACAATGAGCTGCGTGTGGCTCCCGAGGAGCACCCCGTGCTGCTGACCGAGGCCCCCCTGAACCCCAAGGCCAACCGCGAGAAGATGAGGCCCGCTATCTCTTCTCTTGTCCGCCTCCCTCCCTCCTCTCCCCCCCCGGCTCTGCCCTTTCTCACTCGTGCTCTCTTTTCTCGCTTTTCGCGTGGCTCTCTTCTCTCTCCCCTGTCTCCCCTTTGGCTCTCCGGGGTTTCTATCTGCACA
+
CCDCCCDCFFFFGGGGGGGGGGHHGGGEHGHHHGGGGGGGGHHHHGGGGGGGHHHHHHHGGGGGGGGGGGGHHHHGGGGHGHHHHGGGGGFGGGHHHHGG2=/?<A/<.>1=F1<>11>>F1=.<<<A.</<<.//.//0;//;.;---;@9./:B0E0/;0;F0;00.:..;:BBB00;000...9A00-.--:--.;BFF00;BF000:/./.:0;B0/.;.0:/;BFF0/.9----;:0:0000000;
@M05620:37:000000000-D9766:1:1101:4652:6926 1:N:0:28
GCGGCTGCTTTGGAAGCAACTCATAGATTACTGCAACAGTTCCCCCTGGACCTGGAAAAGTTTCTTGCCTGGCTTACAGAAGCTGCAACAACTGCCAATGTCTCATCCTACAGGATGCTACCCGTAAGGAAAGGCTCCTAGACGACTCCAAGGGAGTAAACGAGCTGATGAAACAATGGCAAGTAAGTCAGGCATTTCCGCTTTAGCACTCTTGTGGCTCCAATTGCACAATTCTCAGCATTTGTACTTGT
+
>11AA>AAFFBDGGGF1BFGBFBFFGHHGDFFHHB1BEFADFGHHGEF/0BBBFAGH10BFHHGDFFGHHHHHHB1FGHFHHHBB1BFGBFGFHHHBFGHHHHFGGHHHFHG1GAGHHHHHHHGG?FHG1BF00FGHGH1F11?<BAEHH1FCC/BFCDG1C?ECEH1FHF11<GHFHCF<0C=D0DGGHGHHGHGHHHGGGGGF0GCGFHHHHFGB.;FG/;FFF09FGGGGGGGFFF0FGGGGFGGGGC
@M05620:37:000000000-D9766:1:1101:15010:6985 1:N:0:28
ACCACACCTTCTACAATGAGCTGCGTGTGGCTCCCGAGGAGCACCCCGTGCTGCTGACCGAGGCCCCCCTGAACCCCAAGGCCAACCGCGAGAAGATGAGGCCCGCTACCTCTTCTGGTGGCCGCCTCCCTCCTTCCTGGCCTCCCGGCGCTGCGCCCTTTCTCACTGGTTCTCTCTTCTGCCGTTTTCCGTCGGACTCTCTTCTCTGACCTGCGTCTCCTTTGGCACTCTGCAGGTTCTCGATCGGCAGA
+
CCCCCCCAFFFFGGGGGGAFGGHHGEGBCEHHHGGFCGEGGHGHHGGGFGGGGHGHHHHGGGCGGGGGGGGHGHHGGGGHGHHHHGGGGGCFGGHGHHHHHGGEG@A@DFGHHHHHHBHH.FGGGGGGGGGHGHHHHH0CGHHHGGBC?BDGGGGGFFFFFFFFFFFFFFFFFFFFFFFFBFFFDFFFFFFB.@CBFDFFFFFBFBFFBFFFF.BFFFFFFFFFFB0BFFBFF;BF.0;B:EFFFFF9-;:
@M05620:37:000000000-D9766:1:1101:23722:6993 1:N:0:28
ACCACACCTTCTACAATGAGCTGCGTGTGGCTCCCGAGGCGCACCCCGTGCTGCTGACCGAGGCCCCCCTGAACCCCAAGGCCAACCGCGAGAAGATGAGGCCCGCTACCTCTTCTGGTGGCCGCCTCCCTCCTTCCTGGCCTCCCGGCGCTGCGCCCTTTCTCACTGGTTCTCTCTTCTGCCGTTTTCCGTAGGACTCTCTTCTCTGACCTGCGTCTCCTTTGGCACTCGGCAGGTTCTCCATCGGCAGA
+
AAAABBBABBCFBGGFGG5BFBGFEBEEHEG2FBBEAEE2EEAFGGEAABEFGHH3GGG>EEE/FEGGGGAFGHHG/<EEFHHG/?D/C///<??1?FHEEG?/>-><@>D<DDGDFDD/.<GCC@CFHGGHGHGGGBFG.:9FC9.AF-9BFBFBF@-;/B:BFFFFF;9BFFFF/FFFFBFF9D/EF/;B.:.FB99FFBFB9;;;BF9:..-;9.BFBFFF//BF.9...;--;9BB////9..;@-;
@M05620:37:000000000-D9766:1:1101:14975:6994 1:N:0:28
AGTGCCAGCTCTCAATCGCACAGGGGACCCAGGGCCTGGCCCCTCCATCCAGAAAACCTATGACCTCACCCGCTACCTGGAGCACCAACTCCGCAGCTTGGCTGGGACCTATGTGAGTATCCAGCGTAGGAATCTGGGAGTTGGGGAGGAGTGAGGAGTTGGGGAAAGACAGTCCTAACCGTGGAGGGTTCTGGTAAATGATGGGGTGAGGAGGGGCTCTTTGGCTCCCACCAGTCCCCCTGTCTGGTCTA
+
AAAABFFFBFFFFFGGGGGGEFHHGCGGGGHHGGGGGGHGFHGHGGHHHHHHHHHHGGHHHHGHHHHHHHHGGGGGHGHHHHHGHHHHGHHHGGGGGFHHGHHGGGHHGHHHHHHHHHHHHHHHHGGGGGHHHHHHHHHGGHHHGGGGGGGHHHHHHGHHHHGGGGHHHHHHHHHHHHHHGGGGGGGGDGGGGGFGGGGGGGGGGGFFFFFFFFFFFFFFFFFFFFFFFFFFFFFFFFFFFFFFFFFFFFF
@M05620:37:000000000-D9766:1:1101:19561:7024 1:N:0:28
ACCACACCTTCTACAATGAGCTGCGTGTGGCTCCCGAGGAGCACCCCGTGCTGCTGACCGAGGCCCCCCTGAACCCCAAGGCCAACCGCGAGAAGATGAGGCCCGCTACCTCTTCTGGTGGCCGCCTCCCTCCTTCCTGGCCTCCCGGAGCTGCGCCCTTTCTCACTGGTTCTCTCTTCTGCCGTTTTCCGTAGGACTCTCTTCTCTGACCTGAGTCTCCTTTGGAACTCTGCAGGTTCTAGATCGGCAGA
+
CCCCCBCCFFFFGGGGGGGGGGHHGFGGGGHHHGGGGGGGGHHHHGGGGGGGHHHHHHHGGGGGGGGGGGGHHHHGGGGHGHHHHGGGGGGGGGHHHHHF2C/DGGCGGHGHFHHH1DDF.0C@-<CDGGFHGC0CGG0/CGHCGEDB-@BFBF-?EF?:FGGFFF00/FF00;0BFFBF;0F;.AFFBB.0:..009BFFFFFBFF00B:BF//;BBFFBBFF/9:FFFFE0BFFAFFF009BFA.---.
@M05620:37:000000000-D9766:1:1101:9506:7038 1:N:0:28
ACCACACCTTCTACAATGAGCTGCGTGTGGCTCCCGAGGAGCACCCCGTGCTGCTGACCGAGGCCCCCCTGAACCCCAAGGCCAACCGCGAGAAGATGCCCAGGTGAGTGGCCCGCTACCTCTTCTGGTGGCCGCCTCCCTCCTTCCTGGCCTCCCGGCGCTGCGCCCTTTCTCACTGGTTCTCTCTTCTGCCGTTTTCCGTAGGACTCTCTTCTCTGACCTGAGTCTCCTTTGGAACTCTGCAGGTTCTA
+
DCCCDDDBFFFFGGGGGGEGGGHHGGGBCFHHHGGGDGGGGHHHHGGEFGGGGHGHHHHEGGGGGGGGGGGHHHHGGGGHGHHHHGGGGG<BDGHGHHHHHGHGHHHHHHGGHHGGGGGHHHHHHHHHHHGHHGGGGGHGHHGHHGGGGGGGGGGGGG-;AFFFFFFFFFFFFFFHFFFFFFFFFFFFFFFFFFFFFFFFFFFFFFFFFFFFFFFFFFFFFFFFFFB;BFFFFFFFFFFFFFFFFFFFFFF
@M05620:37:000000000-D9766:1:1101:4923:7062 1:N:0:28
ACCGCACCTTCTACAATGAGCTGCGTGTGGCTCCCGAGGAGCACCCCGTGCTGCTGACCGAGGCCCCCCTGAACCCCAAGGCCAACCGCGAGAAGATGCCCAGGTGAGTGGCCCGCTACCTCTTCTGGTAGCCGCCTCCCTCCTTCCTGGCCTCCCGGCGCTGAGCCCTTTCTCACTGGTTCTCTCTTCTGCCGTTTTCCGTAGGACTCTCTTCTCTGACCTGAGTCTCCTTTGGAACTCTGCAGGTTATA
+
>AA1>AD>BFFFGGGF3FB1B1FFE00000BB1BB0/AAEEHHHHGEAEAEFFGGHHHH>/EEEF/EEGGGBC1FEEG?H//FGFGE/>><</C01>?DFHHHFHF1FGHFGH.<@-<AG00=GG0=D00=CHCGG?EEGFFGHFH90;;F.CG?FC:9AA@--9;FF-FFFFFFFFFFFFF/BFFFFFFFFF-9AFFBFFF?-AFBFF/BFFFF9BF;FFF-/F9B/;FFFF/9FFFFFFFFFFF-B/9/
@M05620:37:000000000-D9766:1:1101:5714:7062 1:N:0:28
ACCACACCTTCTACAATGAGCTGCGTGTGGCTCCCGAGGAGCACCCCGTGCTGCTGACCGAGGCCCCCCTGAACCCCAAGGCCAACCGCGAGAAGATGCCCAGATGCGTGGCCCCGTACCTCTTCTGGTGGCCGCCTCCCTCCTTCCTTGCCTCCCGGGGCTGCGCCCTTTCTCACTGGTTCTCTCTTTCGCCGTTTTCCGTCTGACTCTCTTCTTTGACCCGAGCTCCCTTTGGAACTTTGCAGGTTACA
+
>>>1>1>>BBBBA3BB3FB1B1BAEAABA0A0100A0AA/EB/BBAAAABAEGFHHF0BA/>E>?>>EEGG011//??EF>/??C?/<>/<///0<?11F<G//???<E/A?GH--><EAG<GB0=0<0/<CA-@CCCHFGBCGGFGF0;BBB;;C?----9-;-;B@9/BFBB/99/BF/9BFF/BF//9;B@@FFFFF-;---/;99//B////;B/:B------:/9-BF9B//://;;FFB-;B///
@M05620:37:000000000-D9766:1:1101:21293:7063 1:N:0:28
ACCACACCTTCTACAATGAGCTGCGTGTGGCTCCCGAGGAGCACCCCGTGCTTCTGACCGAGGCCCCCCTGAACCCCAAGGCCAACCGCGAGAAGATGCCCAGGTTAGTGGCCCGCTACCTCTTCTGGTGGCCGCCTCCCTCCTTCCTGGCCTCCCGGAGCTGCGCCCTTTCTCACTGGTTCTCTCTTCTGCCGTTTTCCGTAGGACTCTCTTCTCTGACCTGAGTCTCCTTTTGAACTCTTCAGGTTCTA
+
1A1AA11AFF1FGGGBBFGGGGFFGEGG00AFGGGEE/EE/BGGHGGGGGFG1DGGDGHG/>/>?E@EEGG0@GHGGGCGEHHAGFEEE@BCCGGHF1?GF1//?11?FDCFHG-<CCGHHEBGG<0<</.<C<CGCCHGFHGFHFFF9/CFF.EGB-@?@F/;-?F@@FFFB/BFF/9;FFFFFFBFBB/9B-AFFFFF-;;9-BB9BBBBFBBFF/9BFF-9-;BBFFFFF/BAF/;9///9//9;://
@M05620:37:000000000-D9766:1:1101:7520:7071 1:N:0:28
GAGGCTGCTTTGGAAGAAACTGAGAACTAAGTGACACAAGATCGGAGGACCAGCTCTCCGTATTTGGGTGGCTGGCAATACGTGGCATCCCCTTCACCGGTTTAATCCTACAGGATGTTCCCCGTCGGGCAAGGCTCCTCTCCGACTCCCCGGGCGTCCACGGGCTGCTGACCCAATGGCCCGTACGTACGGCCTTTCCGCTTTGGCCCTCTTGTGGCTCCCTTTGCCCACTTTTCAACCTTTGTCTTTGT
+
>1>>>>CABBB@GB1B1FBBEBG1D3A11BAADDDABF0F01B00AAA/AAAB/111B0A/00A221/A//00?//011B1/@0?/01BB?/0BBBB1//E/?BF2>21BB1100B<12BFHHCE/>>>/>/?<FGHCGC?FGC<->A>.<CAC<A:--.:;-:;9C.9B09FFGA/FBF/;;;--;B/9;A@-:B;F/ABFFE///9AEAFBBFFB-;9EE-;B/FF9B-99/;B//;9BFFF///;;B/
@M05620:37:000000000-D9766:1:1101:20284:7075 1:N:0:28
ACCACACCTTCTACAATGAGCTGCGTGTGGCTCCCGAGGAGCACCCCGTGCTGCTGACCGAGGCCCCCCTGAACCCCAAGGCCAACCGCGAGAAGATGAACCCAGGTGCGTGGCCCGCTACCTCTTCTGGTGGCCGCCTCCCTCCTTCCTGGCCTCCCGGCGCTGCGCCCTTTCTCACTGGTTCTCTCTTCTGCCGTTTTCCGTAGGACTCTCTTCTCTGACCTGCGTCTCCTTTGGAACTCTGCCGGTTC
+
BBCCCCCCFFFFGGGGGGGGGGHHGGGECFHHHGGGGGGGDHHHHGGGEGGGGHGHHGGGGGGGGGGGGFGHHHHGGGGHGHHHHGGGGGGGGGHHHHHHHHDFFFHH1AFGCGHHGGG-AHHHHHHHHHHHGHHGGGGGHGGGGGGGGGGBFGGGGGGGG?FFFFFFFFFFFFFFFFFFFFFFFFFBBFFFFFFF;DFFFFFFADFFFFFFFFFFFFFF/BFFFFFFFFFFFFFFFFFFFFFFF/@DFFE
@M05620:37:000000000-D9766:1:1101:20306:7080 1:N:0:28
ACCACACCTTCTACAATGAGCTGCGTGTGGCTCCCGCGGATCACCCCGTGCTTCTGACCGAGGCCCCCCTGAACCCCAAGGCCAACCGCGAGAAGATGAACCCAGGTGAGTGGCCCGCTACCTCTTCTGGTGGCCGCCTCCCTCCTTCCTGGCCTCCCGGAGCTGCGCCCTTTCTCACTGGTTCTCTCTTCTGCCGTTTTCCGTAGGACTCTCTTCTCTGACCTGAGTCTCCTTTTGAACTCTGCAGGTTC
+
AAAAAAAAFFCFGGGFBGG5GFHHGG?F42BFFFGA2AAA0A1BGHEEEEEF5FGHHHHG@//>FFFEGGGHEFHGGGFFFHHHHGGCG@DDCGF1?FF?1FDF/>>GGGGHEGHHGC-CACHHDHGH::C/CCG:CGGGGFGGECFFGG0FFGGGGFCDA@;AFFFFFFFFFFFFFFFFFFFFFFFFFFFFFFFFAFFEFFDBFDDFFFFFFFFFFFFFFFFFFFFFFFBFFFF//;/;BFFBFF/9.;9
@M05620:37:000000000-D9766:1:1101:10434:7081 1:N:0:28
GAGGCTGCTTTGGAAGAAACTCATAGATTACTGCAACAGTTCCCCCTGGACCTGGAAAAGTTTCTTGCCTGGCTTACAGAAGCTGAAACAACTGCCAATGTCTCATCCTACAGGATGCTACCCGTAAGGAAAGGCTCCTAGAAGACTCCAAGGGAGTAAAAGAGCTGATGAAACAATGGCAAGTAAGTCAGGCATTTCCGCTTTAGCACTCTTGTGGATCCAATTGAACAATTCGCAGCAGTTGTACTTGT
+
BAABABFCFFFFGFGGFGFGGGHHHHHHHGHGHHCFHHHHHGGHHGGGHFGHHHHFFBGHBGHHHHGGFGHHHHHEFGGHHHHHHEFFFGEGHHHHFHHHHBFBEFFDGFFG33BG3FFEFFGGE>EB??B300/3B/EBBBGFGGGCFGCD?BF<EFGHG@F@GHCD1=FFF10??F1?F<>=>1=>F1>00.>>1=D..<CE=00=DGHCCFH0CG0CFCCG00;:0<CFGF.;9C@..;;00;;;;00
@M05620:37:000000000-D9766:1:1101:17589:7081 1:N:0:28
ACCACACCTTCTACAATGAGCTGCGAGTGGCTCCCGAGGAGCACCCCGTGCTGCTGACCGAGGCCCCCCTGAACCCCAAGGCCAACCGCGAGAAGATGAACCCAGGTGCGTGGCCCGCTCCCTCTTCTGGTGGCCGCCTCCCTCCTTCCTGGCCTCCCGGCGCTGCGCCCTTTCTCACTGGTTCTCTCTTCTGCCGTTTTCCGTAGGACTCTCTTCTCTGCCCTGCGTCTCCTTTGGAACTCTGCCGGTTC
+
AA>1AAAACFFFFFGFFGFAFDFFE0AA000B1ABECEEE/AG0/BEE/BE/1GFFHHGE?ECEGAEEGE/BFEGGGG>E//GHHE/<BC<<<C<CD11?GHG/?FCG1@F?CGFGGCGCEGHGGH=DGHHFGHHGCCCBEEGG9FFGBFFFFFGGGCFGG@9@@F@@F@@FFFFFFFFFFFFFFFF9;FFFFF9@ABFFFFFF-9AFFFFFFFFFFFFF/B-BF-@A@9BFFFFFF//;FBFBF/;=-A9
@M05620:37:000000000-D9766:1:1101:15083:7092 1:N:0:28
ACCACACCTTCTACAATGAGCTGCGTGTGGCTCCCGAGGAGCACCCCGTGCTGCTGACCGAGGCCCCCCTGAACCCCAAGGCCAACCGCGAGAAGATGAGGCCCGCTACCTCTTCTGGTGGCCGCCTCCCTCCTTCCTGGCCTCCCGGCGCTGCGCCCTTTCTCACTGGTTCTCTCTTCTGCCGTTTTCCGTCGGACTCTCTTCTCTGACCTGCGTCTCCTTTGGCACTCTGCAGGTTCTCGATCGGCAGA
+
BBBBBBBBFFFFGGGGGGG5GEGFGEGEEEHGHGGGGGGGGHHHHGGGGGGGGHHHHHHGGGGGGGGGGGGHHHHGGGGHGHHHHGGGGGDCGGHHHHGHHGGEG@<<DGGGHHHGHHHH.GGGGGGGHEHHGHGHHHEGHHHHHGGG-;@BGGGGFBBFFFFFFFEFFBBBFFFFFFFFFFFB9DFFFFFF.@B-@-FFFFFFFFFFFFFBF.=DBFFFFFFFFBBFFFFFFFFEFFFF/AFFFBFBBB.
@M05620:37:000000000-D9766:1:1101:7745:7097 1:N:0:28
GCGGCTGCTTTGGCAGAAACTCATAGATTACTGCAACAGTTCCCCCTGGACCTGGAAAAGTTTCTTGCCTGGCTTACAGAAGCTGACACTACAGGATGCTCCTAGTAAGGGCCCGCTACAGACTCCATTGGCGGAAAACACCCTACGAATGCACCCCAGGCAAGTCCCTCTCTCACTTCCTATTTCTCCCTCCGTTGGCACTAATCGTCCCTTACCAGGCCTATGTCTTCTTTACAGACCAGCCAGAAACA
+
11>>A@AAFFFFGCFAA0FCDC13A31DFDGGEH11GFG1DGHHHGEGEBGCGEF0B10B1DDFA1BGHHHAGFA1FGBB11BFG@01F1BB1B>B1BG11B11@@F21B0?E//>//>1110111<12B1B///</00/0?//0?////11<>GG-..>F...0=0/0///<<G0=00000<00C:0;//;...:../00/;/00..;.;0;///00.;9F/0;FG0/;BF9/;9//-;--;----///;
@M05620:37:000000000-D9766:1:1101:19336:7102 1:N:0:28
ACCACACCTTCTACAATGAGCTGCGTGTGGCTCCCGAGGAGCACCCCGTGCTGCTGACCGAGGCCCCCCTGAACCCCAAGGCCAACCGCGAGAAGATGAGGCCCGCTACCTCTTCTGGTGGCCGCCTCCCTCCTTCCTGGCCTCCCGGCGCTGCGCCCTTTCTCACTGGTTCTCTCTTCTGCCGTTTTCCGTCGGACTCTCTTCTCTGACCTGAGTCTCCTTTGGCACTCTGCAGGTTCTCGATCGGCAGA
+
DCDDDDDDFFFFGGGGGGGGGGHHGGGEEGHHHGGGGGGGGHHHHGGGDGGGHHGHHHHGGGGGGGGGGGGHHHHGGGGHGHHHHGGGGGDGGGHHHHHHHGGGGFC@FHHHHHHHHHHHCHHGGGGGHGGHGHHHHHGGHHHHHGGG-CFGGGGGFFFFFFFFFFFFFFFFFFFFFFFFFFFFDFFFFFFF.@@BFFFFFFHFFFFFFFFFF/BFFFFFFFFFF00FFFFFFFFFBFFF09BFFDB--@A
@M05620:37:000000000-D9766:1:1101:6212:7122 1:N:0:28
ACCACACCTTCTACAATGAGCTGCGTGTGGCTCCCGAGGAGCACCCCGTGCTGCTGACCGAGGCCCCCCTGAACCCCAAGGCCAACCGCGAGAAGATGCGCAGCCGAGTAGCCCGCTAGCTGTTCTCGTCGCCGCCTCCCTCCTTCCTGGACTCCCGCCCCTGCGCACTTTCTCACTGGTCCTCTCTTCTGCCGTTTTCCGTAGGACTCTATTCTATGCCCTGTGTCACCTTTGGAAGTCTGAAGGCTCTA
+
BAABBBBBFFFFGGGFGGA5GFHHGFGAAEEFGCFEDGGGGHHFHGGGDEEFFGFHHHGE@EEGGGGGGGFGHHHGGGGHGEHHHGGGGG/C/DHFFHH///<////-<01<1<@---./=000=<0.:.--.---AAE?//CBBBFBFFF?B//99-;--9AE->=9-///;F/9BBBF///:9//;/;///@.9;.:B.B.A?//////9//9BB99/;BF//;B//BBBBF/9//9;BF//BF?FFBB
@M05620:37:000000000-D9766:1:1101:18507:7125 1:N:0:28
GAGGCTGCTTTGGAAGAAACTCATAGATTACTGCAACAGTTCCCCCTGGACCTGGAAAAGTTTCTTGCCTGGCTTACAGAAGCTGAAACAACTGCCAATGTTTCATCCTCCCAGCTGCTACCCAACCGGCAAGGAACATCGCAACCTACAAAAGCGTCCAAGCGCTGATGAACAAATGGCCCATACGTCCGGCATTTCCGCTTTAGCACTCTTGAGGCTCCCATTGCACAATTCTCAGCCTTTGTACTTGT
+
BABCCBFCFFFFGGGGGGGGGGHHHHHHHHHHHHHFGGHFGHHHHGGGHFHHHHHHHHHHGGHHHHHHHHHHHHHHHHHHHHHHHHHHHHHHHHHHHEHHG4BFHHHHG3B12BBGHHHH32B3/?/>E/<//?02B2D?CA?/<@@2@222020/??/???/.><@EHHB1>1C.=D0</<.<<<.<;.;EF-;GHHGGFDGE;;FFBF/C9B00;.;...;9FF0;CFFFFFFB00:/;FFBBFFFFF;
@M05620:37:000000000-D9766:1:1101:25017:7132 1:N:0:28
ACCACACCTTCTACAATGAGCTGCGTGTGGCTCCCGAGGAGCACCCCGTGCTGCTGACCGAGGCCCCCCTGAACCCCAAGGCCAACCGCGAGAAGATGAACCCAGGTGAGTGGCCCGCTACCTCTTCTGGTGGCCGCCTCCCTCCTTCCTGGCCTCCCGGCGCTGCGCCCTTTCTCACTGGTTCTCTCTTCTGCCGTTTTCCGTAGGACTCTCTTCTCTGACCTGCGTCTCCTTTGGAACTCTGCAGGTTC
+
BBBBBBBBFFFFGGGGGGGGGFHFGGGFHGHHHGGGGGGGGHHHHGGGGGGGHHHHHHHGGGGGGGGGGGGHHHHGGGGHGHHHHGGGGGCG?GHHHHHHHHGFGGHH1GHHFGHHGGF?DHHHHHHHGGHHGHHGGGGGHGHHGGGGGGFGGGGGGGGG-ADCFFFFFFFFFFFFFFFFFFBFFFFFFFFFFFFFDFFFFFFFFFDFFFFFFFFFFFFF9FFFF.;AFFFFFFFFFFFFFFFFF/;FFFB
@M05620:37:000000000-D9766:1:1101:17731:7137 1:N:0:28
ACCACACCTTCTACAATGAGCTGCGTGTGGCTCCCGAGGAGCACCCCGTGCTGCTGACCGAGGCCCCCCTGAACCCCAAGGCCAACCGCGAGAAGATGAGGCCCGCTCTCTCTCTTCTTGTCCCCCTCTCTCCCCCCTCTCCCCTCCCGGCTCCGCCCTCTTTCTCTCGTTCTCTCTCTTCCCCCTTTCCGCCGGGGTCTCTTTTCTCTCCTCTGCCTCCCCTGTCGCTCTCTGGGGGTTCTATCTGTGGA
+
AAAAAAAAFFFFGGGGGGG1G11A0ABA0E0EGGGEFC//AFF0/B/EBECFB111DFG?EE?EFGCG/E/BFHFEECEGCHHHHGGECC>CCACGGGBG0//?<///.>1>F<1>111>FF11<<-</<0<//<.--./://C/;...:;-..:;.A-.;0BF/B//-9--;BFFF//;//----:B//-------9;9FF//;/B///;/-/9//:B---;-//---;E////----;A////////-:
@M05620:37:000000000-D9766:1:1101:18520:7139 1:N:0:28
GAGGCTGCTTTGGAAGAAACTCATAGATTACTGCAACAGTTCCCCCTGGACCTGGAAAAGTTTCTTGCCTGGCTTACAGAAGCTGAAACAACTGCCAATGTCTCATCCTACAGGATGCTACCCGTAAGGAAAGGCTCCTAGAAGACTCCAAGGGAGTAAAAGAGCTGATGAAACAATGGCAAGTAAGTCAGGCATTTCCGCTTTAGCACTCTTGTGGATCCAATTGAACAATTCTCAGCATTTGTACTTGT
+
A3AA>AFACBB4F4BBAGAGGGHHHGHGHFFFGB4FCHBFHDDBA?A2ABAFGGEBB32BBDGDFDFBBBFGGHG3BBBFGGAFGB3GBF?FGHGGBGGGGDFFGFGFGDB33BBBB?BF3?BEE>EB3BF3?0?3B?FFF3GDFBG2FG2?/<?<?@GGF@?=@FGG1=??F?0F=?1F?F<=<==1<1>00.<>==0.<<AEG=G<<<CBGH::A=CCG:C;;0:0:<:9;BBCB00;;0;B;;C0;;;
@M05620:37:000000000-D9766:1:1101:25151:7139 1:N:0:28
ACCACACCTTCTACAATGAGCTGCGTGTGGCTCCCGAGGAGCACCCCGTGCTGCTGACCGAGGCCCCCCTGAACCCCAAGGCCAACCGCGAGAAGATGCCCAGGGGAGTTGCCCGCTACCTCTTCTTGGGGCCCCCTCCCTCCTTCCTGGCCTCCCGGAGCCGCGCCCTTTCTCCCTGGTTCTCTCTTCTGCCGTTTTCCGTAGGGCTCTCTTCTCCTACCTGAGTCTCCCTTGGCACCCTGCCGGGTCTA
+
A>AAAABBFFFFGGGGFFGGGFFEEAAACEGHFFGGDEG?EHGGHGGGAEGGFGGGHHBECG@EGEEEGEABGGHGGD?G??GHCGFEF/C@@AFCF22<?2<F/<<//0>1<FA----<0<0<000=0<<.;----.::C/:/00:0B/.:9.9:9A---.9---;@-9BBBF//./9////////9/;///9;.BE/9.9.9A....///9//////9AF//.;B/BF/9B.9/99.;;9..-;-;@B9
@M05620:37:000000000-D9766:1:1101:17798:7151 1:N:0:28
AGTGCCAGCTCTCAATCGCACAGGGGACCCAGGGCCTGGCCCCTCCATCCAGAAAACCTATGACCTCACCCGCTACCTGGAGCACCAACTCCGCAGCTTGGCTGGGACCTATGTGAGTATCCAGCGTAGGAATCTGGGAGTTGGGGAGGAGTGAGGAGTTGGGGAAAGACAGTCCTAACCGTGGAGGGTTCTGGTAAATGATGGGGTGAGGAGGGGCTCTTTGGCTCCCACCAGTCCCCCTGTCTGGTCTA
+
BBBCBFFFCFFFGGGGGGGGGGHGGGGGGGHHGGGGGGHHHHGHGGHHHHHHHHHHHGHHHHHHHHHHHHHGGFGGHHHHHHHHHHHHGHHHGGGGGHHHGHHGGGHHGHHHHHHHHHHHHHHHHGGGGGHHHHHHHHHGGHHHGGGGGGGHHHHHHGHHHHGGGGHHHHHHHHHHHHHHGGGGGGGGEGGGGGGGGGGHHHHGGGFFFFFFFFFFFFFFFHHFFFFFFFFFFFFFFFFFFFFFFFFFFFB
@M05620:37:000000000-D9766:1:1101:13907:7155 1:N:0:28
ACCACACCTTCTACAATGAGCTGCGTGTGGCTCCCGAGGAGCACCCCGTGCTGCTGACCGAGGCCCCCCTGAACCCCAAGGCCAACCGCGAGAAGATGCCCTGATGAGTCGCCCACTACCTCTTCTGGCCGCCGCCTCCCTCCTTCCTCGCCTCCAGCCGCTCCGCCCTTTATCGCTGGTCCTCTCTTCTGCCGTTTTCAGTACGCCTCTCTTCTATCTCATGCGTCTCTGTTACTATGCAGCAGCTACTA
+
BBCCCCCCFFFFGGGGGGGGGGHHGFGGHGHHHGGGGGGGGHHHHGGGGGGGHHHHHHHGGGGGGGGGGGGHHHHGGGGHGHHHHGGGGGGGGGHFGHH222?0?<FF<1<>C/.><>GGHHHH1GGH0.<CC-;CADHGHHGGGB/90;CDG.AFG/.;CD-;;..@AF/:FF..;.@F/;;FFFFFFFFFBDDA/:F/BBB/..-;AFFF/BFFB//:9B/B9.;AF//;://///:B/;:.;///99/
@M05620:37:000000000-D9766:1:1101:27085:7171 1:N:0:28
AGTGCCAGCTCTCAATCGCACAGGGGACCCAGGGCCTGGCCCCTCCATCCAGAAAACCTATGACCTCACCCGCTACCTGGAGCACCAACTCCGCAGCTTGGCTGGGACCTATGTGAGTATCCAGCGTAGGAATCTGGGAGTTGGGGAGGAGTGAGGAGTTGGGGAAAGACAGTCCTAACCGTGGAGGGTTCTGGTAAATGATGGGGTGAGGAGGGGCTCTTTGGCTCCCACCAGTCCCCCTGTCTGGTCTA
+
AAAABFFFBFFFGFGGDFGCEEFHFGEGAEHHFEGEFFHFEGGHGGHHHCGHBEFCHGFHHHFHHHGGHHHGEEEEHHHGCGGHEHF1E3FFFE//E3BF/GE?/EFGGHHHGHHGHGHHHFGHH??EBEGHHHHHDHHGDHHHCGGGGGGHHHEEHCGGBF-@EFEFFHHGHHHHHHHHGAEGGFGG;?AFGFCFGGGGFFFCCEDBFFFFDFBBB??FFFFFFFFEEFFFFFFFFFFF?EFFFFFFFFB
@M05620:37:000000000-D9766:1:1101:9068:7176 1:N:0:28
ACCACACCTTCTACAATGCGCTGCGTGTGGCTCCCGAGGAGCACCCCGTGCTGCTGACCGAGGCCCCCCTGAACCCCAAGGCCAACCGCGCGAAGATGCCCAGGTGAGTGGCCCGCTACCTCTTCTGGTGGCCGCCTCCCTCCTTCCTGGCCTCCCGGCGCTGCGCCCTTTCTCACTGGTTCTCTCTTCTGCCGTTTTCCGTAGGACTCTCTTCTCTGACCTGAGTCTCCTTTGGAACTCTGCAGGTTCTA
+
CCCCCCC>BCCFGFGGGG4AEGGGGGGB2EGFGBAE2EEGDHGHHGGEAFEGFHGHHHH>ECCEGGGGGGGHGHHGGGGHGHHHHGGGGG/BDGGCFHHHHHHGHHHHHHGGHHGGGGGHHHHHHHHHHHGHHGGGGGGGGGGGGGGGGGGGGGGGGG-@DFFFFFFFFFFFFFFFFFFFFFFFFFFFFFFFFFFFFFFFFFFFFFFFFFFFFFFBFFBFFFF;BFF/;FFFFFFFFFFFFFFFFFFFFFF
@M05620:37:000000000-D9766:1:1101:14809:7195 1:N:0:28
AGTGCCAGCTCTCAATCGCACAGGGGACCCAGGGCCTGGCCCCTCCATCCAGAAAACCTATGACCTCACCCGCTACCTGGAGCACCAACTCCGCAGCTTGGCTGGGACCTATGTGAGTATCCAGCGTAGGAATCTGGGAGTTGGGGAGGAGTGAGGAGTTGGGGAAAGACAGTCCTAACCGTGGAGGGTTCTGGTAAATGATGGGGTGAGGAGGGGCTCTTTGGCTCCCACCAGTCCCCCTGTCTGGTCTA
+
AA>ABFFFBFFFGGGGGGGGGGHHGGGGGGHHGGGGGGFHGGGFGGHHHHHHHGHHHGHHHHHHHHHHHHHGGEGGHHHHHHHHHHHHGHHHGGGGGHHHGHHGGGHHGHHHHHHHHHHHHHHHHGGGGGGHHHHHHHHGGHGHGGGGGGGHHHHHGGHHHHGGGGHHHHHHHHHHHHHHGGGFGGGGCFGGGGBBFGGGGGGGGGFFFFFFFFFFFFFFFFFFFFFFFFFFFFFFFFFFFFFFFFFFBF9
@M05620:37:000000000-D9766:1:1101:5166:7222 1:N:0:28
ACCACACCTTCTACAATGAGCTGCGTGTGGCTCCCGAGGAGCACCCCGTGCTGCTGACCGAGGCCCCCCTGAACCCCAAGGCCAACCGCGAGAAGATGAACACAGGTGAGTTGCCCGCTATCTCTTCTGGTTGCCGCCTTCCTCCTTCCTCGCCTCCCGGCGCTTCGTCCCTTCTCACTTGTTCTCTCTTCTGCCGTTTTCCTTAGTACTCTCTTCTCTGACTTGTTTCTCCTTTGGCACGCTGCAGGTCC
+
AAAAAAAAFFFFFGGDGGF1F1FCEFFEHFGHFGGGGGG?EHHHHGEEFFGEFGHHHHHGGGGGFEEGGGGHHHHGGGGHCHHHEGG?CCCCCGHHGHHF110??F?1?F?11?F1/->-.0FF11>1=00<.<G-ACG.CFC;C/00;00;-AAGE.9A-9-A.---;A-9B-F////99;BFFF/9/;/B/9F@B:/9BFB9////;BFFF//BF/9B/B/:///;//9B/;B/:/;/9-B--;;-;//
@M05620:37:000000000-D9766:1:1101:7745:7224 1:N:0:28
ACCACACCTTCTACAATGAGCTGCGTGTGGCTCCCGAGGAGCACCCCGTGCTGCTGACCGAGGCCCCCCTGAACCCCAAGGCCAACCGCGAGAAGATGAACCCCCGTGCGTGGCCCGCGCCCTCTTCTGGTGGCCGCCTCCCTCCTTCCTGGCCTCCCGGCGCTGCGCCCTTTCTCACTGCTTCTCTCTTCTGCAGTTTTCCGTTGGACTATCTTATCTGCCCTGCGACTCCTTTGGAACTCTGCACGTTC
+
BCBCCCCBFFFFGGGGGGGGGGHHGGGBGGHHHGGFGGGGGHGHHGGGGGGGHHHHHHHGGGGGGGGGGGGHHHHGGGGHGHHHHGGGGGBCGGHGHHHGGA/<//?C>-<<-@<<A---@-;GGHHFF00;EFGGGGGD.9BF;;CFFF0=CFFGFFA9;;-:@DFFFFFFFFFFBFFF0;FFFFB0;0FFFB0B:BFFF;.B0..0;0/0;FFFF;BFBF.BFAB---;BFFFFF0BFF:0BF00;.;/
@M05620:37:000000000-D9766:1:1101:10970:7228 1:N:0:28
GAGGCTGCTTTGGAAGAAACTCATAGATTACTGCAACAGTTCCCCCTGGACCTGGACAAGTTTCTTGCCTGGCTTACAGAAGCTGAAACAACTGCCAATGTCTCATCCTACAGGATGCTACCCGTAAGGAAAGGCTCCTAGAAGACTCCAAGGGAGTAAAAGAGCTGATGAAACAATGGCAAGTAAGTCAGGGATTTCCGCTTTAGCACTCTTGTGGATCCAATTGAACAATTCTCCGCATATGTACTTGT
+
>1AAA1CAFF3F1GGGGBGGDGAGAGGHFHHHHHHHB0G1FGHDHGGGEHFCFFAG0B0BD2DHAHAABFBGHHGHHGGAGHHCBGHHHFHHHFF0GFHHHHHFBBGHHDHHHEAFFHGFGHHG>//BEBGHA0/<GFHFGBGHHHF1BG1B//?ECFHGGDACHFHE11GFBFF/?1??0<F>F<G1>1100.><0=0<CE..<<00<0;C0;0CAB:C/:00;0;CGGG00;CG0.C?C.;0;00C0B0
@M05620:37:000000000-D9766:1:1101:18737:7237 1:N:0:28
ACCACACCTTCTACAATGAGCTGCGTGTGGCTCCCGAGGAGCACCCCGTGCTGCTGACCGAGGCCCCCCTGAACCCCAAGGCCAACCGCGAGAAGATGAACCCAGGTGCGTGGCCCGCTCCCTCTTCTGGTGGCCGCCTCCCTCCTTCCTGGCCTCCCGGCGCTGCGCCCTTTCTCACTGGTTCTCTCTTCTGCCGTTTTCCGTCGGACTCTCTTCTCTGCCCTGCGTCTCCTTTGGAACTCTGCCGGTTC
+
CBCCCCCCFFFFGFGGGGGGGGHHGFGBAFGFHGDFFGGGDGEHHGEEAEEGGHGHHHHGGCCEFGGGGGGHHHHGGGGHGHHHHGGGFGCFFGHGHHGGGHG/FFFG?CCDADHHGFC-CEHGGFHHGHFHGHHCGCGGGGGGGGGGGGGGGGGGGGGGGACFBDFFFFAFFFFF0FFFFFFFFFFBFFFFFEFFA.BFFF.F.;9>DFFFFFFFFFFF0FAFFFFFFFFFFFFFFFB:FFFFF0DFFD.
@M05620:37:000000000-D9766:1:1101:12505:7240 1:N:0:28
ACCACACCTTCTACAATGAGCTGCGTGTGGCTCCCGAGGAGCACCCCGTGCTGCTGACCGAGGCCCCCCTGAACCCCAAGGCCAACCGCGAGAAGATGAGGCCCGCTACCTCTTCTGGCGGTTGTGTCCCTCGTTCCTGTCCTCCCGGGCCTCCCGGCTTTCTCACCTGTTCTCTCTTTTGCCGCTTTCGCCGTTTCTCTCTGCTCTGTCTTGTGTGTCCTGTGTCACTCTGCAGACTCTGGATCTTCAGA
+
AAAAAAAAFFFFGGGF3GAAG1GGG0AA00BG1AF0AEGCCHHHHGGEAEEGFHGFHHFE/E?GG/FGGGGBHCHGGGCH//GHHGE/BC/<<C<C1FB<0//<>//<-01>11>F111-----../0:00;-...;:0:=BF0:C.9--;;.:..-;--;/://;-//;///;/////;:/;--;A;/----9-///;//9///;B//;/;//9B-9;BF//:///;/;B/9///-/;B//////;//;/
@M05620:37:000000000-D9766:1:1101:22647:7263 1:N:0:28
GAGGCTGCTTTGGAAGAAACTCATAGATTACTGCAACAGTTCCCCCTGGACCTGGAAAAGTTTCTTGCCTGGCTTACAGAAGCCTCAACCACTTCCCCTGTCTCATCCTACAGGCTGCTAAACATCCGGAAAGGCTAATAGACGCCTCCAAAGGAGTCCAAGCACTGCTGAAACAATGGCCCGTACATCAGGCATTTCCGCTTTAGCACTCTTGTAGCTCCCCTTGAACAATTCTCAGCATTTGTCATTGT
+
A?AAABFBBDBDGF5BAGFGGFHHHHHHGFHHGHCHGHHFGHHHHGEFGFFHHGFG3ABGBHHHGHHHHHBGHGGFHFHHHEH1BBFBFGCFF3BFGBFFHHHHH4BF3BG3BFEHHGFB43B3?BB?/EEGH0?GGHFHHFBACCHAGHG2@<<GGG2@GFF0??F1?FFBFHHHHFGFHC@-<<.==0<0C<CDDFHGG.DEHBFCG0CCGHB009;;99CFGGFFGGGGGGGGGBFFGFGEF0000;;
@M05620:37:000000000-D9766:1:1101:9391:7266 1:N:0:28
ACCACACCTTCTACAATGCGCTGCGTGTGGCTCCCGAGGAGCACCCCGTGCTGCTGACCGAGGCCCCCCTGAACCCCAAGGCCAACCGCGCGAAGATGCCCAGGTGAGTGGCCCGCTACCTCTTCTGGTGGCCGCCTCCCTCCTTCCTGGCCTCCCGGCGCTGCGCCCTTTCTCACTGGTTCTCTCTTCTGCCGTTTTCCGTAGGACTCTCTTCTCTGACCTGAGTCTCCTTTGGAACTCTGCAGGTTCTA
+
BBBABBB>FFFFGGGGFG4EFGGGGGGBAEGGGFFE?EGGFHHHHGGEEEGGFHGHHHH>>ECGGEGGGGGHHHHGGGGHGGHHHGGGGG/<CGDC1FDCFHHFGHFGHGGGHEGGGGGHHHHFHHHGFHGHHGGGGDGGGGGGGGGGGEFFFFGGGB;@@=BDFCFFFFFFFFFFFFF/FFFFFFFFFFFEFFFAFFFFFFFFFFFFFFFFFFFFBF/BFFFB.B99;FFFFFFFFFFFFFFFFFFFFF9
@M05620:37:000000000-D9766:1:1101:18244:7276 1:N:0:28
ACCACACCTTCTACAATGAGCTGCGTGTGGCTCCCGAGGAGCACCCCGTGCTGCTGACCGAGGCCCCCCTGAACCCCAAGGCCAACCGCGAGAAGATGAGGCCCGCTACCTCTTCTGGTGGCCGCCTCCCTCCTTCCTGGCCTCCCGGAGCTGCGCCCTTTCTCACTGGTTCTCTCTTCTGCCGTTTTCCGTAGGACTCTCTTCTCTGACCTGAGTCTCCTTTGGAATCTGCAGGTTCTAGATCGGCTGAG
+
CCCCCCDDFFFFGGGGGGGGGGHHGGGEFGHHHGGGFGGGGHHHHGGGFGGGHHGHHHHGGGGGGGGGGGGHHHHGGGGHGHHHHGGGGGGGGGHHGH2??FC//<<@FHHHGHHF1D<F.F.<C-DAHGFHGGHHFG0/.;CCCE.--;@A0F-@EAAFFBBFFFBBFFFFFFFFFFFFBFFCFDFFFFDFFD.9:BFFBFFE0FBB9:FFF/9;BBFFBFBFF09BFBBBBFFABFF099BFFF-.-.:
@M05620:37:000000000-D9766:1:1101:5548:7279 1:N:0:28
ACCACACGTTCTACAATGCGCTGCGTGAGGCTCACGAGGAGCACCCCTTGCTGCTGACCGAGGCCCCCCTGAACCCCAAGGCCAACCGCGCGAAGATGAGGCTGGCTCCTTCTTCTGGTGTCCGCCTCTCTCCTTCCTTGCCTCTCTGCGCTGCGCCATTTCTCACTGGTTCTCTCTTCTGCCGTTTTCCGTCGGACTCTCTTTTATGACCTGCGTCTCCTTTGGTCCTCTGCGGGCCCTCGCTCGGTCGA
+
BBBAABB3BBBAGGGGGG4AECGGGEG22BFBB3BB2AEE?GDGHGGAAFFGFHGHHHH>>>?EGEGGGGEGCGHGGGGHGHHHHGGEBD<BDGG/<GG?CF?0?/?1>1>FGF<>=1>>GGGDG.<=//=<G==GHG;<CGHH/;0;0;;BCGGGG.;CF0;C0=BB/;BFGGGGGGBFBFFFDFFF/;A;AD@;@DFFFFF;;9;99BFFFFFFFFFFBFFFF.;/FFFFF-;---9;;>@AEFF.;@B
@M05620:37:000000000-D9766:1:1101:18202:7281 1:N:0:28
ACCACACCTTCTACAATGAGCTGCGTGTGGCTCCCGAGGAGCACCCCGTGCTGCTGACCGAGGCCCCCCTGAACCCCAAGGCCAACCGCGAGAAGATGAACCCAGGTGCGTGGCCCGCTCCCTCTTCTGGTGGCCGCCTCCCTCCTTCCTGGCCTCCCGGCGCTGCGCCCTTTCTCACTGGTTCTCTCTTCTGCCGTTTTCCGTAGGACTCTCTTCTCTGCCCTGCGTCTCCTTTGGAACTCTGCCGGTTC
+
AAA1AAAAFFFFGGGFFGGBF1F1EAAAA0GG1FFE?EGGCGHHHGGEEAEEHHHFHHFGCGGGEA>EGEGBH1?EGGCH/CHGHG/<CC///?0?1FFHGHG/FFHHGGFFGGEHGGG-CFHHHHDGHHFH?HFCG@CGGGGGE9FF/CCFGGGGGECG-@-9@F@@F@@FFFFFFFFFFBFFFFF/BFFFFBB99;FFFFFF-;BFFFFFFFBBB/FF/B9BF-@A@FFFFFFFFFEFFFFFF/9@>B-
@M05620:37:000000000-D9766:1:1101:4866:7287 1:N:0:28
GAGGCTGCTTTGGACGAAACTCATAGATTACTGCAACAGTTCCCCCTGGACCTGGACAAGTTTCTTGCCTTGCTTACAGAAGCTGAAACAACTGCCAATGTCTCATCCTACAGGATGCTACCCGTAAGGAAAGTCTAATAGAAGACTACAAGGGAGTAAAAGAGCTGATGAAACAATGACAAGTAAGGCATGGATTTCAGATTTACCACTCTTGCGGATCAAATTAAACAATTCTCTGCATCTTTACAAGT
+
A3AB>AFACBBDG44AEECFGGHHHGHHHH3DDG3FEG2FGDDABEAEAGABGGAFB31FFGHDGGG5BB5BBFG535BDGHBFG33FBB1GGHHGHHHHHBFFHBGG@BFCB3FB@F34B2?//>???BFF0BB4444??FD3G232BB22//<??GHHHF/20?F111??D???111?>FF1<<>1>0100110<=0000=0=000<//0<;0:-;;-.::0;0;0;0A;0;090;:;;0;09;;0090
@M05620:37:000000000-D9766:1:1101:23919:7298 1:N:0:28
ACCACACCTTCTACAATGAGCTGCGTGTGGCTCCCGAGGAGCACCCCGTGCTGCTGACCGAGGCCCCCCTGAACCCCAAGGCCAACCGCGAGAAGATGAGGCCCGCTACCTCTTCTGGTGGCCGCCTCCCTCCTTCCTGGCCTCCCGGAGCTGCGCCCTTTCTCACTGGTTCTCTCTTCTGTCGTTTTCCGTAGGACTCTCTTCTCTGACCTGAGTCTCCTTTGGAACTCTGCAGGTTCTAGATCGGAAGA
+
ABBABBBBFFFFGGGGGGGGGGHHGGGGHGHHHGGGAFGCGHGHHGGGGGGGBGHFHHHGGGGGGGGGGGGFHHHGGG?HGHHGHFGGGCDGGGHCHHFHFFGFA@G@GGHHHHHHHBGGFH.<-<.<CEHHGGFHHC0/GHHHHFF?--;FBF-BGG?BBFFBFFF/:;;BFFFFFFBFBFFFF?E?/;?BF..9:FFFFFFFBBB/BBFFBB./;/:B9FF/9/;/::BFFE/9AFFBB/FFF..::A.
@M05620:37:000000000-D9766:1:1101:15767:7311 1:N:0:28
ACCACACCTTCTACAATGAGCTGCGTGTGGCTCCCGAGGAGCACCCCGTGCTGCTGACCGAGGCCCCCCTGAACCCCAAGGCCAACCGCGAGAAGATGAACCCATGTGAGTGTCCCGCTACCTCTTCTGGTGGCCGCCTCCCTCCTTCCTCGCCTCCCGGAGCTGCGCCCTTTCTCACTGTCTCTCTCTTCTGCCGGTTTCCCTAGCACTCTCTTCTCTGACCTCAGTCTCCTTTGGGACTCTTCAGGTTC
+
CCCCCCDCFFFFGGGGGGGGGGHHGGGGHGHHHGGGGGGGGHHHHGGGGGGGHHHHHHHGGGGGGGGGGGGHHHHGGGGHGHHHHGGGGGGGGGHHHHGB>//=1?1===111@FH/CDCG0<<GB=11<1/.<G--<...</:</<GC11.--<.EEG---=.00-@.C</<1<B1BF111<110:<:BBF11<<-@.<1<0<B/0000/1<0:B1<111<<F000<111<:1<1/.<A.:F111:<1B0
@M05620:37:000000000-D9766:1:1101:15752:7324 1:N:0:28
ACCACACCTTCTACAATGAGCTGCGTGTGGCTCCCGAGGAGCACCCCGTGCTGCTGACCGAGGCCCCCCTGAACCCCAAGGCCAACCGCGAGAAGATGAACCCAGGTGAGTGGCCCGCTCCCTCTTCTGGTGGCCGCCTCCCTCCTTCCTGGCCTCCCGGAGCTGCGCCCTTTCTCACTGGTTCTCTCTTCTGCCGTTTTCCGTAGGACTCTCTTCTCTGCCCTGAGTCTCCTTTGGAACTCTGTAGGTTC
+
AAABBBBBFFFFGGGGGGGGGGHHGGGFHEHHHGGGGGGGGHGHHGGGGEGGHHHGHHHGFGGGGGGGGGGHHHHGGGGHGHHHHGGEGGGGGGHHBGGG2/DC??1<10??FCGH@@D-<C<</DGHHGG<<GH---CEEECFGBFGFB0BFA9AAFA@---;//9-.@@BFFFF/BB/.;/BBFF/B/9//;/9;DBE/BAF.:.//BB9FB/BFB/:/;9BA.9;/FFFFFFFBF///BBB/;BB///
@M05620:37:000000000-D9766:1:1101:8739:7341 1:N:0:28
ACCACACATTCTACAATGCGCTGCGTGTGGCTCCCGAGGAGCACCCCGTGCTGCTGACCGAGGCCCCCCTGAACCCCAAGGCCAACCGCGAGAAGATGAACCCAGGTGCGTGGCCCGCTCCCTCTTCTGGTGGCCGCCTCCCTCCTTCCTGGCCTCCCGGCGCTGCGCCCTTTCTCACTGGTTCTCTCTTCTGCCGTTTTCCGTAGGCCTCTCTTCTCTGCCTTGCGGCTCCTTTGGAACTCTGCAGGTTC
+
AAAAAAA1BDDFGGGFGG1EEGGGGGGB0EHGHFFE?EEECHHHHGGAEEGGFHGHHHH>E??EGGGGGGEHHHHGGGGHGHHHHGGGGG/BCGGFHHHHHH//FFHH1AFGGGGG@<ACFGHHHH0CGHHHGHHCGGGGGGGG.;CFBFGFFGGGG.CGG@@@@F=@F@@FFFFF9FFFFFFFFFF9;FFFFF9@ABFFF:?F-:A/;FFFFFFFFBBFBF9;F9----9:BFFFFFFFF9BFF/;FFF/
@M05620:37:000000000-D9766:1:1101:14343:7354 1:N:0:28
GAGGCTGCTTTGGAAGAAACTCCTAGATTACTGCACCCGTTCCCCCTGGACCTGGAAAAGTTTCTTGCCTGGCTTACAGAAGCTGCAACAACTGCCACTGTCTCATCCTACAGGATGCTACCCGTCAGGAAAGGCTCCTAGAAGACTCCAAGGGAGTAAAAGAGCTGATGAAACAATGGCAAGTAAGTCAGGCATTTCCGCTTTAGCACTCTTGTGGCTCCACTTGAACAATTCTCAGCATTTGTACTTGT
+
AABBBBFBFFFFGGGGF4BGAB4F4DGHHHHHHHF4G2AABFGHHGAFG2FGHHHHHHFGGGHGAGHHHHHHHHBBGHH5FGHBB3BFH1BGHGGH33BFHHHH4FGHHGHHHH1GGHHHHHHGG/?EGGHHHGHHHGHBG23BBFHHHH2GFG/CF2@F2?/?GHH<DGGF1GHHHHHH01FFGFGGHEGHHHHHHHHGGGGGHHHHHHGHHHFHG.CGE//;FGGGGGGGGGGGGGGFGGGGFBFGGG9
@M05620:37:000000000-D9766:1:1101:6709:7390 1:N:0:28
AGTGCCAGCTCTCAATCGCACAGGGGACCCAGGGCCTGGCCCCTCCATCCAGAAAACCTATGACCTCACCCGCTACCTGGAGCACCAACTCCGCAGCTTGGCTGGGACCTATGTGAGTATCCAGCGTAGGAATCTGGGAGTTGGGGAGGAGTGAGGAGTTGGGGAAAGACAGTCCTAACCGTGGAGGGTTCTGGTAAATGATGGGGTGAGGAGGGGCTCTTTGGCTCCCACCAGTCCCCCTGTCTGGTCTA
+
AAABBFFFCFFFGGGGGEFFGGGHEFGGGGHHDEGGGFHHFHGHGGGHHHHHGGGHHGHHHHHHHHHHHHHGGEGGHGHHEGHGFHHGGHHHGGGGGHHHGHHGGGHHGHHHHHHHHHHHHHHHHGGGGGHHHHHHHHGGGHHHGGGGGGEHHHHHHFHHHHGGGGHHGHHHHHHHHHHHGFGGGGGG;FGFGGCFFGGGGGGGGDFFFFFFFFFFFFFFFFFFFFFFFFFFFFFFFFFFFFFFFFFFFFB
@M05620:37:000000000-D9766:1:1101:20806:7396 1:N:0:28
ACCACACCTTCTACAATGAGCTGCGTGTGGCTCCCGAGGAGCACCCCGTGCTGCTGACCGAGGCCCCCCTGAACCCCAAGGCCAACCGCGAGAAGATGCCCAGGTGAGTGGCCCGCTACCTCTTCTGGTGGCCGCCTCCCTCCTTCCTGGCCTCCCGGCGCTGCGCCCTTTCTCACTGGTTCTCTCTTCTGCCGTTTTCCGTAGGACTCTCTTCTCTGACCTGAGTCTCCTTTGGAACTCTGCAGGTTCTA
+
AAAAAAAACFFFGGGGDGBAG1GBE0AA00FF1FFA0EEGCHHFHGGGCAFGBHFFGHFE/E?GG/FGGCF0F1FEGE?H//GHHGE<CG<//CCF>GBCGFHGHHHGDGEAFEGGG@CCGHHFHHHHFHGHHGGGGGFEHHGHHGGGGGGGFFGGGGGGG@@F?<B@?FBFFF/;BFFBFFFFFFFFFFFBF@FBFEBFFFABF/BFFFFFFFFFFF/9:FF9;FFFFFFFFFF/FFB;FFBBFFFFFFF
@M05620:37:000000000-D9766:1:1101:8486:7400 1:N:0:28
GAGGCTGCTTTGGACGAAACTCATAGATTACTGCAACAGTTCACCCTGGACCTGGAAAAGTTTCTTGCCTTGCTTAAAGAAGCTGAAACAACTGCCAATGTCTCATCCTACAGGATGCTAATCGTAATGAAAGTCTCCTAGAAGACTCCAAGCGAGTAAAACAACTGACGAAACAACGGCAATTAAGGCATTAATTCCCTCTTCACCACCCTTGTTGATCAAATTGAATAATTCTTCGCACATTCACTTGC
+
>?AA>>CABBBDGBAAAE?EGFHFHGGHHGFADF3AFH2DGDDDBBB2C2BBGGFB332FAFHDFFFB3B5BBDD55DDBE3BBF33DBB1FGGHFBGB3B44BB@BB3BB@3BBBBB3?44B?/BB/4B33BB44BB3343?BB?B2B22B//</>@FHD2?</@221///?>0//---><100000<.0000000<<0/:;0;;0<:..://00.;0;09:;00090000;;000:.9--;00;;0000
@M05620:37:000000000-D9766:1:1101:8453:7403 1:N:0:28
GAGGCTGCTTTGGAAGAAACTGATAAATTAGTGACACAGGATCCGCTGACCATTTAACCGTTTCTTGGCTGGCTGACAGCAGCTGGTACAACTTCCCCTGTCTCATCCTACAGGCTGCTCCCCGTCCGGCAAGGCTCCTCTCCGGCTCCACGGGCGTCCACGCGCTGCTGACCCAATGGCCCGTCCGTCCGGCCTTTCCGCTTTTGCCCTCTTGTGGCTCCCCTTGCCCACTTCTCAGCCTTTGTCCTTGT
+
B@BCBCFCCDDFGFGFGGGGG5BDD5D66B4BFFFFGH2A23B2222A2BB33DAD5DFEB1335D533B1B1BABAF3FH1FG323BD44BFFG@BBGGG344D4D@3@B@331B0?FB3/?/E<?><>/>F/GGGGHH2@GF/><D??FA/A-A>-<<<C<<@D-;CH0;/CAEFFGCC.A@..-C;;BGF;DFFBF.DFFF:9B/:9EFFFFFD..:E?9;AF//9/.9;:;BF9BFFFFFB:/;://
@M05620:37:000000000-D9766:1:1101:24094:7411 1:N:0:28
ACCACACCTTCTACAATGAGCTGCGTGTGGCTCCCGAGGAGCACCCCGTGCTGCTGACCGAGGCCCCCCTGAACCCCAAGGCCAACCGCGAGAAGATGCCCAGGTTAGTGGCCCGCTACCTCTTCTGGTGGCCGCCTCCCTCCTTCCTGGCCTCCCGGAGCTGCGCCCTTTCTCACTGGTTCTCTCTTCTGCCGTTTTCCGTAGGACTCTCTTCTCTGACCTGAGTCTCCTTTGGAACTCTGCAGGTTCTA
+
AAAAAAAAFFFFGGGGGGGDF1FCEEEGHGHHFFGGGGGGGHHHHGGGEFGGHHHGHHHGGGGGGCGGGGGGHGHGGGGHFHHHHGEEGGC@@CCGDFBGHH/?FGHHFFFGHH?CC-<<DHDGHFHFD/<GHGGGGG.CGHGE:CFFBFGGGGGGGG9-;.F/@-;@@FFFFFFFFFFFBFBFBFFFFFFFF@ABFFFFF/FBBFF/F/9FFFFFFFBFFFFFFFFFFFB9BBFFFFF/9:FFFFFFFFF
@M05620:37:000000000-D9766:1:1101:8811:7423 1:N:0:28
ACCACACCTTCTACAATGAGCTGCGTGTGGCTCCCGAGGAGCACCCCGTGCTGCTGACCGAGGCCCCCCTGAACCCCAAGGCCAACCGCGAGAAGATGAACCCAGGTGCGTGGCCCGCTCCCTCTTCTGGTGGCCGCCTCCCTCCTTCCTGGCCTCCCGGCGCTGCGCCCTTTCTCACTGGTTCTCTCTTCTGCCGTTTTCCGTAGGACTCTCTTCTCTGCCCTGCGTCTCCTTTGGAACTCTGCAGGTTC
+
CCCCCCCCFFFFGGGGGGGGGGHHGGGFHGHHHGGGGGGGGHHHHGGGGGGGHHHHHHHGGGGGGGGGGGGHHHHGGGGHGHHHHGGGGGGGGGHHHHHHHHG/FGF?1>FGCCHHGGGCGGHHHB=DDFHHGHHGGGGGGGGG9CFGFFGGGGGGG;E?---;>D@FFDFFFFFF0BFFBFFFFFF0BFFFFFFCDDFFFB.0:;A0BFFFFFB;BBFF0BAF.9-;-.BBFFFFFFFFF0FFF:;FFF0
@M05620:37:000000000-D9766:1:1101:24366:7424 1:N:0:28
ACCACACCTTCTACAATGAGCTGCGTGTGGCTCCCGAGGAGCACCCCGTGCTGCTGACCGAGGCCCCCCTGAACCCCAAGGCCAACCGCGAGAAGATGAGGCCCGCTACCTCTTCTGGTGGCCGCCTCCCTCCTTCCTGGCCTCCCGGCGCTGCGCCCTTTCTCACTGGTTCTCTCTTCTGCCGTTTTCCGTAGGACTCTCTTCTCTGACCTGCGTCTCCTTTGGCACTCTGCAGGTTCTCGATCGGCAGA
+
CCCCCCCCFFFFGGGGGGGGGGHHGGGGHGHHHGGGGGGGGHHHHGGGGGGGHGHHHHHGGGGGGGGGGGGHGHHGGGGHGHHHHGGGG?FGGGHHHHHHHGGCCAACGGGGHHHHHHHHDHHGGGGGHACHGHHHHHFHHHHHHGGGGGGGGGGGFFFFFFFFFFFFF0FFFFFFFFEFFFFF:DFFFFFF?DDFFFFFFFFFFFFFFFFFE?BDFFFFFFFFF00BFFFFF0FFABFFBEFFFFFFADA
@M05620:37:000000000-D9766:1:1101:4583:7431 1:N:0:28
GAGGCTGCTTTGGAAGAAACTCATAGATTACTGCAACAGTTCCCCCTGGACCTGGACAAGTTTCTTGCCTTGCTTACAGAAGCTGAAACAACTGCCAATGTCTCATCCTACAGGACGCTACCCCTAATGAAAGTCGCCTAGAAGACTCCAAGGCAGTAAAAGATCTGACGAAACAAACTCAATTAATTCACTGATTCCCTCTGTAGCACTCTTGTGTATCAAATTCAACAATTCTCCGCATCTGTACTTGT
+
A3ABAACBCFDFEF5BEFFGGGFHGHHHHHGGHHCHFFBBFFGBFFEFEGFGHGABB31FDDHFFHFBFG5BGGGFB5BAFEFGEDDGFGEHHHHGHHHCGG4BGBFG3BB3@3B1>>E>>B?//?B4BBBD3?4//ED<GGB1B0?1BB1@//0/<@@GF@F1?1?<1////><<0.<>>111><11=00000000=00</0<=000;0/<;0=0/;000:<;<0:0=CE0;=;;09.;;-;09;;0;09
@M05620:37:000000000-D9766:1:1101:6167:7441 1:N:0:28
ACCACACCTTCTACAATGAGCTGCGTGTGGCTCCCGAGGAGCCCCCCGTGCTTCTGACCGAGGCCCCCCTGACCCCCAAGGCCACCCGCGAGAAGCTGCCCAGGTGAGTGGCCCGCTACCTCTTCTGGTGTCCGCCTCCCTCCTTCCTGGCCTCCCGTAGCTGCGCCCTTTCTCACTGGTTCTCTCTTCTGCCGTTTTCCGTAGGACTCTCTTCTCTGACCTGAGTCTCCTTTGTAACTCTGCAGGTTCTA
+
>>>>>4>AFFFFDBGABFG5GFGGEGEE42BFBFF22AA22B2FEGEGGEEF5DFDDGGG>>/>FEEEEGG0BBFEEG??/???/BC<B<B///?1?1?GGGH.>F1F=>.>FGC-A-CFDGDHGH;0<G./0.AEDFHFFFGFBCGGB/9FFFGG..-CEGF/99ABBFFFFFFFFFB;BFFFFF/FFFFFF?.9;EFFFBFAA/9BFFFFFFFFFF/;FFFFBF/FFFBBFF///;FBBFFFBFFFFF9
@M05620:37:000000000-D9766:1:1101:13602:7451 1:N:0:28
GAGGCTGCTTTGGAAGAAACTCATAGATTACTGCCACAGTTCCCCCTGTCCCGCTAACCGTTTCTTCCCTGGCTTCCAGAAGCTGCAACAACTGCCCCTGTCTCATCCTACAGGATGCTACCCGTCAGGAAAGGCTCCTCGACGACTCCACGGGAGTAAACGCGCTGCTGAACCAATGGCACGTAAGTCAGGCATTTCCGCTTTAGCACTCTTGTGGCTCCAATTGAACAATTCTCAGCATTTGTACTTGT
+
BBAAAAFBFFFFG4DFCGGGGCG5D5DG6FBDA54EGHAA5ADF2E2B3BB322AAA3AEAE3B5D5ABGHHHF1?FGGBBCGF33?BG1BFC3@B11FFGG@G4BGFGGHBBF0FBGG4FGHGF?/?0BFGFHHGFGH0?////>CEHH0C?@.-<<1>1>-<@CD.CGC0/=GHHHHH/0::C.;FGBFFGEGGGFGA?FGEFFFFFGGGGBFFD9FFF//;;F/BF/FFFFFBFF//9FFFB/:BFF/
@M05620:37:000000000-D9766:1:1101:6448:7451 1:N:0:28
ACCACACCTTCTACAATGCGCTGCGTGTGGCTCCCGAGGAGCACCCCGTGCTGCTGACCGAGGCCCCCCTGAACCCCAAGGCCAACAGCGCGAAGATGAGGCCCGCTCCCTCTTCTGTTGTCCGCCTACCTCCTTCCTAGCCTCTCAGGGCTGAGCCCTTTCTCACTGATTCTCTCTTCTGCCGTTTTCCGTCGGACTCTCTTCTCTGACCTGCGTCTCCTTTGGCCCTCTGCAGGTTCTCGCTCGGCCGA
+
AAA1AAA>BCCFGDGE3FA1A0EEG00000BB1BB//AAEAGHHHGG/AABFFHGCGHG//>EGG/>EGGG0F>GGGG/G</FGHG/<BB/</B</1?1?GF/<><<<A.0<0<0<D0=DGG0A@CE./.;:;:CGGG0CHHHH/;0;/.::A.;B/.;CC;;F0;09000;;BGGEF;F/FB@AFFE9BBFF@@@@@FFEFF/;/;BFBF/BF?F@FFFBBFFFFFFFEFF//;A-;9;;E-EF@@-;@=
@M05620:37:000000000-D9766:1:1101:23753:7457 1:N:0:28
GAGGCTGCTTTGGAAGAAACTCATAGATTACTGCAACAGTTCCCCCTGGACCTGGAAAAGTTTCTTGCCTGGCTTACAGAAGCTGAAACAACTGCCAATGTCTCCTCCTACCGGCTGCTACCCAACCGGAAAGGCTCATAACAGCCTAAACGAGCGTAAAAGCGCTGCTGAAAAAATGGACCATACGACAGGCATTTCCGCTTTAGCACTCTTGTGGCTCCCCTTGAACAATTCTCAGCATTTGTACTTGT
+
BBCCCCFCFFFFGGGGFGGGGGHHHHHHHFHHHHHGFHHFGHHHHGGGHFHHHHHHHHHGGHHHHHHHHHHHHHHHHHHHHHHHHHGHHGHHHHHGFGHH4@DFG@FGGHF1/>>EGGHFH2G3/??>/<>CGFHHHC3F22@FFGH22FFG/?</<<>GDHHGGGG.00=0<0<-CG0:;G.0</;.;-;.;:;FFGGGGGGGGGGFGGGGGGB0;C.C.;DFF/0;BFFFFF0BFFFFFFFFF0BFFF;
@M05620:37:000000000-D9766:1:1101:21136:7459 1:N:0:28
AGTGCCAGCTCTCAATCGCACAGGGGACCCAGGGCCTGGCCCCTCCATCCAGAAAACCTATGACCTCACCCGCTACCTGGAGCACCAACTCCGCAGCTTGGCTGGGACCTATGTGAGTATCCAGCGTAGGAATCTGGGAGTTGGGGAGGAGTGAGGAGTTGGGGAAAGACAGTCCTAACCGTGGAGGGTTCTGGTAAATGATGGGGTGAGGAGGGGCTCTTTGGCTCCCACCAGTCCCCCTGTCTGGTCTA
+
BBBCCFFFCFFFGGGGGGGGGGHGGGGGGGHHGGGGGGHHHHGHGGHHHGHHGHHHHGHHHGHHHHHHHHHGGEGGHGHHHHHHHHHHGHHHGGGGGHHHGGHGGGHHGHHHGHHHHHHHHHHHHGGGGGHHHHHHHHHGGHHHGGGGGGEGHHHHHGHHHHGGFGHHHHHHHHHHHHHHGGGGGGGGGGGGGGGGGGGGGGGGGGFFFFFFFFFFFFFFFFFFFFFFFFFFFFFFFFFFFFFFFFFFFF0
@M05620:37:000000000-D9766:1:1101:19024:7472 1:N:0:28
ACCACACCTTCTACAATGAGCTGCGTGTGGCTCCCGAGGAGCACCCCGTGCTGCTGACCGAGGCCCCCCTGAACCCCAAGGCCAACCGCGAGAAGATGCCCAGGTGAGTGGCCCGCTACCTCTTCTGGTGGCCGCCTCCCTCCTTCCTGGCCTCCCGGAGCTGCGCCCTTTCTCACTGGTTCTCTCTTCTGCCGTTTTCCGTAGGACTCTCTTCTCTGACCTGAGTCTCCTTTGGAACTCTGCAGGTTCTA
+
BBBBBBBBFFFFGGGGGGGGGFHFGFGFFGHHHGGGGGGFGHHHHGGGEGGGHHFHHHHGGGGGGGGGGGFFHHHGGGGHGHHHHGGGGGGGGGHHHHHHHGHGHHHHGHGGHHGGGGGHHHHHGHHHHHGHHGGGGGHGHHGHHGGGGGGGGGGGGG?FGGGGGGFFFFFFFFFFFFFFFFFFFFFFFFFFFFFFFFFFFFFFFFFFFFFFFFFFFFFFFFFFFFFFFFFFFFFFFFFFFFFFFFFFFFF
@M05620:37:000000000-D9766:1:1101:18369:7477 1:N:0:28
GAGGCTGCTTTGGAAGAAACTCATAGATTACTGCAACAGTTCCCCCTGGACCTGGAAAAGTTTCTTGCCTGGCTTAAAGAAGCTGAAACACCTGCCAATGTTTCATCCAACAGGATGCTAAACGTAAGGAAAAAAACATAGAAAAATCAAAGGGAGTAAAAGCACTGATGAAACAATGGAAAGTAAGCCAGGCATTTCCTCTTTAGCACTCTTGTGGATCCAATTGAACAATTCTCAGCATTTGTACTTGT
+
>3A>3>B>BBB@G45A4BABFFFHHBDFFDBAFB4A4FBFG5BB2BA2A22BGGEA332ABBDBDBD53B3BAFF355DBBF3BF3@BBB1BBGFC3FB3@4BB4BFF33B?211B@234BB?/0BF03B3B20>//?BDGHD32BB2@@222?</C<<@?101??GD1?1?1<<.>D11><01<>111/.<.<<D=G00D0=0D0;CF::C000;.<0G/;0;F090:;9:BFB0;0;CB9C00;C00;9
@M05620:37:000000000-D9766:1:1101:6954:7478 1:N:0:28
GAGGCTGCTTTGGAAGAAACTCATAGATTACTGCAACAGTTCCCCCTGGACCTGGAAAAGTTTCTTGCCTGGCTTACAGAAGCTGAAACAACTGCCAATGTCTCATCCTACAGGATGCTACCCGTAAGGCAAGGCTCCTAGAAGACTCCAAGGGAGTAAAAGAGCTGATGAAACAATGGCAAGTAAGTCAGGCATTTCCGCTTTAGCACTCTTGTGGATCCAATTGAACAATTCTCTGCATTTGTACTTGT
+
AAABBBFAFFFFBBFGGGGGGGFHGHHGHHHHHHHHCEHAGGHHHGCFGFGHHHGG3FFGFGHHFHEGHHFGHHFHHGGFHHHGCGHHHGHHHHHFHHHHHHDFGBHHHHHHHHGHHHDHDCGG/>EBF3FHG//B0/BGHBFGH?GFGGFHAAE?CF>22GGHHHHH1<FGH1FF?FGFGFFGGGH11<=G0>G>DD<<DEG.=0<=DCGC0C0:.:C;:;C000;0:;F=;C0;000;00C0CF00=C0
@M05620:37:000000000-D9766:1:1101:8474:7488 1:N:0:28
ACCACACCTTCTACAATGAGCTGCGTGTGGCTCCCGAGGAGCACCCCGTGCTGCTGACCGAGGCCCCCCTGAACCCCAAGGCCAACCGCGAGAAGATGCTCAGGTGCGCGCCACCTTATCTGGTGTCCTCGTCGCTTCCCTCCTGCCTCCCCTACCTGCGCCCCTCCCTACTGGACTGGTCCTCTCTCGTGCCGCTTTGCGCACCCTTCTCTGACCTGACCTGCGTCTGGAACGCTTCAGTGCAGATATCG
+
AABBBBBBFFFFGFGGGGGGGGHGEBFAGGH2FFGFEFAAEECFFEEGABECGGAGFHCEEEGEFEGEE/1BBGGEFGGAFHHHEEE>>>>B/AGEHFG22?FG?FC//>-->><0111==0<D/<<0<=..<:?..;//0;.//;CGG.E./;:F00:-B.;-..;9././;//./9.;:/;BF//99;A..::-A9//-9---:.BFFFF/;9BBBB///.;-:-;.////....9//9//;//////:
@M05620:37:000000000-D9766:1:1101:26803:7489 1:N:0:28
ACCACACCTTCTACAATGAGCTGCGTGCGGCTCCCGAGGAGCACCCCGTGCTGCTGACCGAGGCCCCCCTGAACCCCAAGGCCAACCGCGAGAAGATGAGGCCCGCTACCTCTTCTGGTGGCCGCCTCCCTCCTTCCTGGCCTCCCGGCGCTGCGCCCTTTCTCACTGGTTCTCTCTTCTGCCGTTTTCCGTAGGACTCTCTTCTCTGACCTGCGTCTCCTTTGGCACTCTGCAGGTTCTCGATCGGCCGA
+
AAAAAAA11CFFGGGGBG1BGBGCGAE000AAAEFA/EEE?GHFHGGEAAAFBB1FGHFE/E?EG/EEG?>CH>EFGGCHCCGGHGB/BC///CCB1?1GHGF<C<>-A>1GHHDDH0=C.CGCGGGCGEBCCBGGHE0CFFGGGGBG--:A@?@?A-@FFFFFFF/F-9/BFFFFBFFFFBF@9AFFB99B-;9FFBFFFFF9BBBFFFFBF-@A@FFFFFFFF/9BBFBFF/BA;;BF/EFFF@F---;
@M05620:37:000000000-D9766:1:1101:7355:7492 1:N:0:28
ACCACACCTTCTACAATGCGCTGCGGGCGGCTCCCGAGGAGCACCCCGTGCTGCTGACCGAGGCCCCCCTGAACCCCAAGGCCAACAGCGCGAAGATGCCCAGGTGAGTGGCCCGCTACCTCTTCTGGTGGCCGCCTCCCTCCTTCCTGGCCTCCCGGCGCTGCGCCCTTTCTCACTGGTTCTCTCTTCTGCCGTTTTCCGTAGGACTCTCTTCTCTGACCTGAGTCTCCTTTGGAACTCTGCAGGTTCTA
+
AAA1AAA>BCFFG3GD3FAEF?GFG00///AA/AB>/EEE?HHHHGG//>EFBGFCGHF>/>?EG/EGGGE0GBGGGG/G//FHHG/0?C-<<C@.0D0<CHHGGHHFGHCEFHG-?@@FGGFFGGG0;F.9AA@GBB?AFFFFFF/BF/9FF-AA-;-;@@@F--9@-9/;BFFFFBF9FFFFBFFFFFFEF@BAFEFFAFFFFFFFBFF/9FF99F/:BFF99BF/;/BF9FFFFFFFFFEFFFFFFFF
@M05620:37:000000000-D9766:1:1101:12625:7493 1:N:0:28
AGTGCCAGCTCTCAATCGCACAGGGGACCCAGGGCCTGGCCCCTCCATCCAGAAAACCTATGACCTCACCCGCTACCTGGAGCACCAACTCCGCAGCTTGGCTGGGACCTATGTGAGTATCCAGCGTAGGAATCTGGGAGTTGGGGAGGAGTGAGGAGTTGGGGAAAGACAGTCCTAACCGTGGAGGGTTCTGGTAAATGATGGGGTGAGGAGGGGCTCTTTGGCTCCCACCAGTCCCCCTGTCTGGTCTA
+
>>AABFFFCFFFGFGGGGGCEFHHGGGGEGHHFGGG2FGHCHGHGGGHHHHHBGHHHFHCHG5GHGHHHHHGGFEGHHGGGGGFGHHHGGHHGGGEGFHHGHHGGGHHGHHHHHHHHGHHGHHHHGDG@GHHHHHHHHHGGHHHGGGGGGGHHHHGGG/CFHGGFGHHGHHHHHHHHHHHGDEGGGGG9AGGGGFFGGGGGGGGGFFFFFFFFFFAFFEFFFFBFFFEEFFFFFFFFFFDFFFFFF//;B/
@M05620:37:000000000-D9766:1:1101:18361:7494 1:N:0:28
GAGGCTGCTTTGGAAGAAACTCATAGATTACTGCAACAGTTCCCCCTGGACCTGGAAAAGTTTCTTGCCTGGCTTACAGAAGCTGAAACAACTGCCAATGTTTCATCCTACAGGATGCTACCCGTAAGGAAAGGCTCCTAGAAGACTACAAGGGAGTAAAAGAGCTGATGAAAAAATGGCAAGTAAGTCAGGAACTTCCGTTTTAGCACTCTTGTGGATCCAATTGAACAATTCTCTGCAATTGTACATGT
+
A3AA>>FAFBB@G45BAFBGGGHHHFGHGFBBG54BCHFGHBABBBAA2CAFGGEBA32BBBFDFFGBBFGGFHG3BBFGHFAGG33FBFBFGGGFCHGEB4BBG4B3BBB33BBBB?@@320>?>?B?BB?00/B?/F?B3DBBB?2?B2???</?@D@@>?2@@FD11<<F1<<<<1<><>1>=111110//.<0=0<0<<CD<0;;:::0;0:.<;<::<0;:000;/00;;0009;00:0;=;0099
@M05620:37:000000000-D9766:1:1101:24543:7520 1:N:0:28
ACCACACCTTCTACAATGAGCTGCGTGTGGCTCCCGAGGAGCACCCCGTGCTGCTGACCGAGGCCCCCCTGAACCCCAAGGCCAACCGCGAGAAGATGAACCCAGGTGAGTGGCCCGCTACCTCTTCTGTTGGCCGCCTCCCTCCTTCCTGGCCTCCCGGAGCTGCGCCCTTTCTCACTGGTTCTCTCTTCTGCCGTTTTCCGTAGGACTCTCTTCTCTGACCTGAGCCTCCTTTGGAACTCTGCAGGTTC
+
BBBBBBBBFFFFGGGGGGDEGGHHGGGG4BFGHGGGGGGGGHHHHGGGGGGGHHHFHHHGGGGGGGGGGGGHHHHGGGGHGHHHHGGGGGGGGGHHHHHHHH/CF/<?GF1F/FHFC-@@G<<<G0<<D00<<GC@D@AEHECGDGBF/0C9FA9CGEGGA9-A9B-@D-BFB/9F/:/B.F9////9B//9/;99DFF?FB.;ADBFB////B///;:BFFFB./9///;.BF9FBFF///;/B9FFF//
@M05620:37:000000000-D9766:1:1101:9760:7531 1:N:0:28
GAGGCTGCTTTGGAAGAAACTCATAGATTACTGCAACAGTTCCCCCTGGACCTGGAAAAGTTTCTTGCCTGGCTTACAGAAGCTGAAACAACTGCCAATGTCTCATCCTACAGGATGCTACCCGTAAGGAAAGGCTCCTAGAAGACTCCAAGGGAGTAAAAGAGCTGATGAAACAATGGCAAGTAAGTCAGGAATTTCCGCTTTACCACTCTTGTGGATCCAATTGAACAATTCTCAGCATTTGTACTTGT
+
A3AA>AFBFDFBGBBFGGFGGGHHHCHHHHFFGHBGFHGHHDABBEAAEGFGHHEGB32FBFGDFHHAAB3FFGH33BBFHHBFGB3GBFCHHHHGHHHFHDBFHGHHHFGFBBGG3FDDB?BE?>EB3BFGG0/BFFFFFBFDFBF2BF2B/ACAEGHHH>?@<FGF1?<?F????FFGFF<==<>=>1><10<>==<.DDGGD0<<C<C0;C0:.:CC/;<;C:;0;0B:;;090;;;;0;0CCF;;C9
@M05620:37:000000000-D9766:1:1101:8233:7550 1:N:0:28
GAGGCTGCTTTGGAAGAAACTCATAGATTACTGCAACAGTTCCCCCTGGACCTGGAAAAGTTTCTTGCCTGGCGGACAGAAGCTTAAACAACTGCCAATGTCTCATCCTCCAGGCTGCTAAACGTCAGGAAAGGCTCCTAGCCGCCTCCAAGGGCGTCCACGCGCTGATGACACAATGGCCCGTAAGTCCGGCCTTTCCGCTTTAGCACTCTTGCGGATCACCTTGAACAATTCTCAGCCTTTGTCATTGT
+
AABBBBFBFFFFGFGG4CGGGGHHHGGHHFHHHHDEFGHGHHHHHGGGHFHHHHHHHHHHHHHHHHHHHHHHH00>0>FB33B3BFBF@3BFGBBFG3BB4@G4B4BF?3B2B3/B0?F443BEFCFAG2BGH0G2BFFFHBFCBGDGHFFHG//><--CFG.-<CGGBFGGC0GGGHHH/.-;;9F;FBF-;-;CCF0:EFFAFBFFF/B/F//---9;./;BF/;BBFF/;/://BF/./;9;B9FFF;
@M05620:37:000000000-D9766:1:1101:14169:7553 1:N:0:28
GAGGCTGCTTTGGAAGAAACTCATAGATTACTGCAACAGTTCCCCCTGGACCTGGAAAAGTTTCTTGCCTGGCTTACAGAAGCTGAAACAACTGCCAATGTCTCATCCTACAGGATGCTACCCGTAAGGAAAGGCTCCTAGAAGACTCCAAGGGAGTAAAAGAGCTGATGAAACAATGGCAAGTAAGTCAGGCATTTCCGCTTTAGCACTCTTGTGGATCCAATTGAACAATTCTCAGCATTTGTACTTGT
+
AAAABAFAFFFFGGGGGGGGGGGFHHHHHHHHHHHHHHHEHHHHHGGGFGHHHHGHHHFFBGHHHHHHHHHHHHHHHHHHHHHHHHHHHHGHHHHHHGHHHHHHHHHHHHHHGHFHHHHHHHHEFEFHHHHHHGHHHGHHHHHHHHHHHHGHGGHGGHHHFH/GHHHHHHHHGHHHHHGHFHGHHHHFHFHHHGHHHHHFGGGGHHHGGHHGGHFHGCHHHG:GHHHFHHGGGGGFGGGGGGGGFGGGGG;
@M05620:37:000000000-D9766:1:1101:14182:7565 1:N:0:28
GAGGCTGCTTTGGAAGAAACTCATAGATTACTGCAACAGTTCCCCCTGGACCTGGAAAAGTTTCTTGCCTGGCTTACAGAAGCTGAAACAACTGCCAATGTCTCATCCTACAGGATGCTACCCGTAAGGAAAGGCTCCTAGAAGACTACAAGGGAGTAAAAGAGCTGAGGAAACAATGGCAAGTAAGTCAGGCATTTCCGCTTTAGCACTCTTGTGGATCCAATTGAACAATTCTCAGCATTTGTACTTGG
+
>3AA>>CAB5B4F4BB4F4FGGHHHFFFGFAADF4ABGADG55B2AA222BBFGEA332BBBFDDDDA3B3F1FF33BBDFB3BF33BBB1BGGGFBGFFB4BBBBBBFB3BB??BBB@@32?>/>?B3B3B00/30?FBB3DB?BB22B2B/??/?@2FD2?2@<FF0/??<0<?1?10<<.11111<1<0>.10==0.<.A.=0=00:/;00::.;::/:;;;000;0/0;;0;0;/000;00;;00;0
@M05620:37:000000000-D9766:1:1101:19339:7573 1:N:0:28
GAGGCTGCTTTGGAAGAAACTCATAGATTACTGCAACAGTTCCCCCTGGACCTGGAAAAGTTTCTTGCCTGGCTTACAGAAGCTGAAACAACTGCCAATGTCTCATCCTACAGGATGCTACCCGTAAGGAAAGGCTCCTAGAAGACTCCAAGGGAGTAAAAGAGCTGATGAAACAATGGCAAGTAAGTCAGGCATTTCCACTTTAGCACTCTTGTGGATCCAATTGAACAATTCTCAGCATTTGTACTTGT
+
CBCCCCFCFFFFGGGGGFGGGGHHFGGHHFHGHHHBFFHGHGHHHGGGHHHHHHHHHGHHGGHHHHHHHHHHHHHGHHHHHGHHHGFHGGHHHHHGHHHHHHHHDHHHHHHHGHHHHGHFGGHGEEEEFDGHHAGHHGHHHGHHHHHHHHHHFGHGGHHHHFFGHGHHFGHHHHHHHHEFHHGFHGH>B<>FHEGGGHG0DGHHHFHHHHHHHHGHDFHEHGCGHGHFGHHHHHHGGGGFFFFFFFFFGG;
@M05620:37:000000000-D9766:1:1101:8700:7575 1:N:0:28
GAGGCTGCTTTGGAAGAAACTCATAGATTACTGCAACAGTTCCCCCTGGACCTGGAAAAGTTTCTTGCCTGGCTTACAGAAGCTGAAACAACTGCCAATGTCTCATCCTACAGGATGCTACCCGTAAGGAAAGGCTCCTAGAAGACTCCAAGGGAGTAAAAGAGCTGATGAAACAATGGCAAGTAAGTCAGGCATTTCCGCTTTAGCACTCTTGTGGATCCAATTGAACAATTCTCAGCATTTGTACTTGT
+
AABBBBFBFFFFGGGGGFGGGGFGDHHHHHHHHHHHHFHAGHHHHGGGHHHGHFHHHHHFBFHHDHAGHHHHHHCFHHHFHHH3CBHHHHHHHHHHHFHHHHHFFHFHHGHHFHFBEBGHHBGEEE/0FFEGC0GBGFGGG3DGFFHHFHFHCDCADFHHE@FGC1111?FGDDGG1?FGFHAFD1<FFDDCHHHGFFBAEDGCBHGGFFBCF0CC.0GGCCCC:0;CGFFGGGGGFGGBFFF0;BFFFF0
@M05620:37:000000000-D9766:1:1101:14838:7577 1:N:0:28
ACCACACCTTCTACAATGAGCTGCGTGTGGCTCCCGAGGAGCACCCCGTGCTGCTGACCGAGGCCCCCCTGAACCCCAAGGCCAACCGCGAGAAGATGAACCCAGGTGCGTGGCCCGCTACCTCTTCTGGTGGCCGCCTCCCTCCTTCCTGGCCTCCCGGCGCTGCGCCCTTTCTCACTGGTTCTCTCTTCTGCCGTTTTCCGTAGGACTCTCTTCTCTGACCTGCGTCTCCTTTGGAACTCTGCAGGTTC
+
BBBBBBBBFFFFGGGGGGGFGGHGGEEECEHHHGGFFGGGGHHHHGGGEEGGHHGHHHHGGGGGGEGGGGGGHGHGGGGHGGHHHGGGGGGGGGFGDHFDFGGGHGHG1<FGGG0GGGG-D/<DGH0GGBGHGAGFG-.CHAFGGBFG/FGG.9F.EGGG?FF-BFC>D>-FFFFFFFFFFFFFFFFFFFFFFEBB9AFAFFFFADDFFFFBFFFFFFFF/;FBFFFAFDFFFFFFFFFFFFF/F/9.9B/
@M05620:37:000000000-D9766:1:1101:18475:7602 1:N:0:28
ACCACACCTTCTACAATGAGCTGCGTGTGGCTCCCGAGGAGCACCCCGTGCTGCTGACCGAGGCCCCCCTGAACCCCAAGGCCAACCGCGAGAAGATGCCCAGGTGAGTGGCCCGCTACCTCTTCTGGTGGCCGCCTCCCTCCTTCCTGGCCTCCCGGCGCTGCGCCCTTTCTCACTGGTTCTCTCTTCTGCCGTTTTCCGTAGGCCTCTCTTCTCTGACCTGAGTCTCCTTTGGAACTCTGCAGGTTCTA
+
BBBBBBBBFFFFGGGGGGGGGDGCFEEFHGHHGGGGGGGGGHHHHGGGGGGGFHHHHHHGGGGGGEGGGGGHHHGGGGGHGGHHHGGGGGGGFGGGFHEB<??C11FGG1/FGC@FC--<FF<DFHBFH/<GH@@-DEEFHGGFFGFFGFFGGFEGGA-9-9BADCDFCFFF/B/BBFFFF9FFBFFFFFFBFFF?FFFBDBFA?//;AFFBFBBFFF/:BBF/;F9FFFBB/9//B///;BB/F..BFF/
@M05620:37:000000000-D9766:1:1101:11969:7610 1:N:0:28
GAGGCTGCTTTGGAAGAAACTCATAGATTCCTGCACCAGTTCCCCCTGGACCTGGAAAAGTTTCTTGCCTGGCTTACAGAAGCTGAAACAACTGCCAATGTCTCATCCTACAGGATGCTACCCGTCAGGAAAGGCTCCTAGAAGACTCCAAGGGAGTAAAAGAGCTGATGAAACAATGGCAAGTAAGTCAGGCATTTCCGCTTTAGCACTCTTGTGGATCCAATTGAACAATTCTCAGCATTTGTACTTGT
+
>>1>A>?AFFFFGFGB1BFFFFBG3DBGH3GFHHC1BBGBGHHHHGCGH0FGHHHHAGFGHHHHHHHHHHGFHHGBGDB1FGGHHHFGHGHHHHHHBCGHHHHH@GHHHFHHFHEFFHHHDGHEE/>/EGGHH0FGHGHHHHHH<GFGGHHHGCGGGC1FFH/@GGHG1<GGH<GHHHFG0FFGFGH=FD1F<<>F0DD?CCGGHFF<DCFHFHHHG0CG/C0<GCCFGGG;;CFF0CFC9CF9;CFFFF0
@M05620:37:000000000-D9766:1:1101:12684:7625 1:N:0:28
AGTGCCAGCTCTCAATCGCACAGGGGACCCAGGGCCTGGCCCCTCCATCCAGAAAACCTATGACCTCACCCGCTACCTGGAGCACCAACTCCGCAGCTTGGCTGGGCCCTATGTGAGTAGCCAGCGTAGGAATCTGGGGGTTGGGGAGGAGTGAGGAGTTGGGGAAAGGCAGTCCTAACCGTGGCGGGTTCTGGTAAATGATGGGGTGAGGAGGGACTCTTTGGCTCCCACAAGTCCCCCTGTCTGGTCTA
+
>A>AADDCAFC@AFGBFFF1A0B0AEG0000AF00//BFE0FEEFG01B0AA101BGA0AFG2FEHEFHCAEGG/>GGHFHHHE0/GHGFEHEAE//0GH/0B/<</?CH0112BF1B21BF10?<CC/EF1FGG11F/@--<---CC-.;GHHBGH.//0/;A9.=..=C./;F000=.;CE@-=9@@F-;F//;/;BF/BFFF-:-;--/-----;BBFF/FFBB-;-A--;BF/F-B@F/FF/B/B9/
@M05620:37:000000000-D9766:1:1101:7716:7625 1:N:0:28
ACCACACCTTCTACAATGAGCTGCGTGCGGCTCCCGAGGAGCACCCCGTGCTGCTGACCGAGGCCCCCCTGAACCCCAAGGCCAACCGCGCGAAGATGAACCCAGGTGCGTGGCCCGCTCCCTCTTCTGGTGGCCGCCTCCCTCCTTCCTGGCCTCCTGGCGCTGCGCCCTTTCTCACTGGTTCTCTCTTCTGCCGTTTTCCGTTGGCCTCTCTTCTCTGCCCTGCGTCTCCTTTGGAACTCTGCCGGTTC
+
AAA>AAA>BFFFGGGFEG1BGAGHGEE00AEEABBB/EEECGCHHGGAEEFGGHGHHHH/>EEGGEGGGGEHHFHGGGGHEFHHHGC<BC/>>C@/?GGFHH<.>FHGFC.E@C.<A@@?EGHFHH:;GHHHGGGGGG.CFGGG.=0FCBFFGGGGF-;BF@B@@F@@B?@FFFFF/FFFFFFFFFF/;BFFFF/@ABFFF/-B/9A/:FFFFFFFFFFFFF-BAA=-;-;BFFFFFF/;B/;FF9;@@B-
@M05620:37:000000000-D9766:1:1101:17103:7645 1:N:0:28
AGTGCCAGCTCTCAATCGCACAGGGGACCCAGGGCCTGGCCCCTCCATCCAGAAAACCTATGACCTCACCCGCTACCTGGAGCACCAACTCCGCAGCTTGGCTGGGACCTATGTGAGTATCCAGCGTAGGAATCTGGGAGTTGGGGAGGAGTGAGGAGTTGGGGAAAGACAGTCCTAACCGTGGAGGGTTCTGGTAAATGATGGGGTGAGGAGGGGCTCTTTGGCTCCCACCAGTCCCCCTGTCTGGTCTA
+
AABABFFFBFFFGGGGGFFFE2FA2EEGGGGHGGGG2FGHHHGHGGHHHHHF3F3FHEHEGH5FHHHHHHHGGGEGHGFGHHHEHHGHGGGHGGEEEHHH/GHF/EGGGHHHHHHHHGHHHHGHGGEGGGHHHHHHHHHGGGHGGGGGGGGHHHHHH?HGHHGGGGHFHHHHHHHHHHHHGDEGDGGG=FGGGGGGGGGGGGGGGGFBEFFFFFBBBBFFFFFFFFFFFFFDFFFFFFFFBFFFFFFFFF/
@M05620:37:000000000-D9766:1:1101:18750:7667 1:N:0:28
GAGGCTGCTTTGGAAGAAACTCATAGATTACTGCAACAGTTCCCCCTGGACCTGGAAAAGTTTCTTGCCTGGCTTACAGAAGCTGAAACAACTGCCAATGTCTTATCCTACCGGATGCGCAAGGAAAGGCAACTATAAGATCCGAAGCCACGAGAATACCCGAGCAGATAATGGCATGGAAGGTACGCACGGCCTTTCCACTTTCGCACTCGAGTGAATCCAACTACCCTCAGCACTTGCATTGTTAATGT
+
B@BBBBFBFFFFGGGGGG4FGGHHHHHFHHHHHGHHGHHGHHHGHGGGHHHHHGGG3GFHGHHHHHHHHHHHHHHGHHHGHHHHHHHHHG?GHHHGHGHHHH4BB434BG31//>>/F>?EE/?0BBFFG00/2BBFG3FB3BCCD//@C2<//?/1?111?C@D-0>11=110//0.<<G/</==<.;:-:C@A/F00000090...-;/...0.09;90;C////99/../;/./9////;/9/;/;99
@M05620:37:000000000-D9766:1:1101:8606:7673 1:N:0:28
ACCACACCTTCTACAATGAGCTGCGTGTGGCTCCCGAGGAGCACCCCGTGCTGCTGACCGAGGCCCCCCTGAACCCCAAGGCCAACCGCGAGAAGATGAACCCAGGTGAGTGGCCCGCTACCTCTTCTGGTGGCCGCCTCCCTCCTTCCTGGCCTCCCGGCGCTGCGCCCTTTCTCACTGGTTCTCTCTTCTGGCGTTTTCCGTAGGACTCTCTTATCTGACCTGAGTCTCCTTTGGAACTCTGCAGGTTC
+
>>1>AA1AFFFDAGFB3FFGFFGFEEEAG?GHHGGAEAEEGHGHHGCE/AEEGAAGFFGGGGGGEGCGGGGHGHE?EGGGGHHHEFGGC@BCCCGHB1FFFGCGCCGGFGGHFAHFGGG-<CHHED=GGHHFGHH--@CFHGHB.;FGGGGGFFFGGABG??@@@F?@B-@FFFFFFFFFFFFFFFFBFFFFFFF@F@@FFFBF-AABFFFFFFF/9BFF///;F/B;B/FBFFFFEBFFFBFFFF/AFF/
@M05620:37:000000000-D9766:1:1101:11508:7679 1:N:0:28
GCGGCTGCTTTGGAAGAAACTCATAGATTACTGCCACAGTTCCCCCTGGACCTGGAAAAGTTTCTTGCCTGGCTTATAGAAGCTGAAACAACTGCCAATGTCTCATCCTACAGGATGCTACCCGTCAGGAAAGGCTCCTAGAAGACTCCAAGGGAGTAAAAGAGCTGATGACACAATGGCAAGTAAGTCAGGCATTTCCGCTTTAGCACTCTTGTGGCTCCAATTGAACAATTCTCAGCATTTGTACTTGT
+
>11>A>>>FF@DGGG111BGFGFGFFGHH1FGHH01BBBADFGHHGEFA0BBFFCGH10BFHHHDGHHHHHHHHF11DG2GGHFG1FGH0GHHHHF1BGHHHHHDFGHHDGEGH0FHHHGHHHGE/>?G1FHHHHHHGH1F11B<FGHHH1FFG/CE01@2@/?GGH1FGH11FHGHHHH01>FG1GGHEHHHHHHHHHGGGGGHHHHHHGHHHHHG.CGG//<FFBFGGGGGGGGGGGBGGGGGFGGGG9
@M05620:37:000000000-D9766:1:1101:27443:7680 1:N:0:28
ACCACACCTTCTACAATGAGCTGCGTGTGGCTCCCGAGGAGCACCCCGTGCTGCTGACCGAGGCCCCCCTGAACCCCAAGGCCAACCGCGAGAAGATGAGGCCCCCTACAGCTTCTGGTGGCCGCCTCCCTCCTGCCTGGCCTCCCGGCGATGCGCCCTTTCTCACTGGTTCTCTCTTCTGCCGTTTTCCGTCGGACTCTCTTCTCTGACATGCGACTCCTTTGGCACTCTGCAGGTTCTCGATCGGCAGA
+
>AABAAAAFFFFGGGGFGFFGGHGGGGGHFGHHFGD2AE?EHEGHGGEEEGGBGHHHHHG>EEEFFGGGGGFEGGGGGGHGFHHHGGGG/</>CB2?2F?2/??/>//?11>GFHHB1>C<0<-?A..<</CDB/;GB:..:CGHCEGGGA-..-.;9;F/;F/FFBBB:BFFFFB/;FFF/;B.9/;/;./.;---;/9F9FB/9BF/99///..;99///9////;FB9BF/:.;BB/F.//;-:@-;;
@M05620:37:000000000-D9766:1:1101:10786:7695 1:N:0:28
ACCACACCTTCTACAATGAGCTGCGTGTGGCTCCCGAGGAGCACCCCGTGCTGCTGACCGAGGCCCCCCTGAACCCCAAGGCCAACCGCGAGAAGATGAGGCCCGCTACCTCTTCTGGTGTCCGCCTCCCTCCTTCCTTGCCTCACGGCGCTGCGCCCTTTCTCACTGGTTCTCTCTTCTGCCGTTTTCCGTCGGACTCTCTTCTCTGACCTGCGTCTCCTTTGGCCCTCTGCAGGTTCTCGCTCGGCCGA
+
BBBABBBBFFFFGGGGGGF5G5FCEEEBAAGHBFGEGGGGGHHHHGGGGFGGGHHHHHHEGGGGGGGGGGGGHFHGGGFHEFHHGGGEDG@BCDGGHFFHHGG?@@A/A0>FHHHGG1<F.GHGCDEF..<GFCGHHG00CFHH/;..-;@BGG@GG-ABFFFF/BFBFBFFFFFFFFBFBFFBDFFF9BDFFBB@BBFFFFFBFFFFBFFFBFBFBFFFFFFF/9;AFFFFF/;F;;B;/;.;EBBA?=@
@M05620:37:000000000-D9766:1:1101:21825:7700 1:N:0:28
AGTGCCAGCTCTCAATCGCACAGGGGACCCAGGGCCTGGCCCCTCCATCCAGAAAACCTATGACCTCACCCGCTACCTGGAGCACCAACTCCGCAGCTTGGCTGGGACCTATGTGAGTATCCAGCGTAGGAATCTGGGAGTTGGGGAGGAGTGAGGAGTTGGGGAAAGACAGTCCTAACCGTGGAGGGTTCTGGTAAATGATGGGGTGAGGAGGGGCTCTTTGGCTCCCACCAGTCCCCCTGTCTGGTCTA
+
ABAABFFFBFFFGGGGGGGGGEHHGGGGGGHHGGGGGGHHHHGHGGHHGHHHGHHHHGGFHHGHHHHHHHHGGGGGHHHHHHHHHHHHGHHHGGGGGHHHGHHGGGHHGHHHHHHHHHHHHHHHHGGGGGHHHHHHHHHGGHHHGGGGGGGHHHHHHGHHHHGGGGHHHHHHHGHHHHHHGGGGGGGGCFF0FGGGGGGGGGGGGGFFFFFFFFFFFFFFFFFFFFFFFFFFFFFFFFFFFFFFFFFFFFF
@M05620:37:000000000-D9766:1:1101:17410:7706 1:N:0:28
ACCACACCTTCTACAATGAGCTGCGTGTGGCTCCCGAGGAGCACCCCGTGCTGCTGACCGAGGCCCCCCTGAACCCCAAGGCCAACCGCGAGAAGATGCCCAGGTGAGTGGCCCGCTACCTCTTCTGGTGGCCGCCTCCCTCCTTCCTGGCCTCCCGGAGCTGCGCCCTTTCTCACTGGTTCTCTCTTCTGCCGTTTTCCGTAGGACTCTCTTCTCTGACCTGAGTCTCCTTTGGAACTCTGCAGGTTCTA
+
AAAAAAAAFFFFGFGFFGGGGGHHGFGGDGFGGFGGGFF?2G2GHGGGEEGG5FFGHHHGGG?EGGGGGGG2BGHGGGFHFHHH/FEFFGCDCDH2GFHHHHEEHFHHHHGGHHGGGGGHHHHHHHHGHHGHHGGGGGHGHHGHFFGGGGGGGGGGGA@CDGFGGGFFFFFFFFFFFFFFFFFFFFFFFFFFFFDFFFFFFFFFFFFFFFFFFFFFFFFFFFFFFFFFFFFFFE/BB/BFFFFBF?FFFF;
@M05620:37:000000000-D9766:1:1101:4312:7709 1:N:0:28
GAGGCTGCTTTGGAAGAAACTCATAGATTACTGCAACAGTTCCCCCTGGACCTGGAAAAGTTTCTTGCCTTGCTTACCGAAGCTGAAACAACTGCCAATGTCTCATCCTACAGGATGCTACCCGTAAGGAAAGTCTCCTAGAAGACTCCAAGGGAGTAAAAGAGCTGATGAAACAATTGCAAGTAAGTCATGCATTTCTGCTTAAGCACTCTTGTGGATACAAGTGAACAATACTCCGCATTTGTACTTGT
+
11>AA?1AFF3DBFGGGBGGFG1FAGGHHGHHHHGHH0GAGGHFHGEGGFGCFFFH110BB2DD2D1BBB1B1DAD10B/AEE111DGFF/FGGHFFHHGHD22F2BB1BBF10BB@>BB>BGE/><BFEG<012>>111FD1GFB1BBF1B?/?/?@FH21?<F11??<?<G10/111=><1>F1<=>11<11111>0=0000<00=<0/00<=<.;;0;0<0=0;;0;G0:;0C/:.99.9090;;09;
@M05620:37:000000000-D9766:1:1101:18719:7715 1:N:0:28
GAGGCTGCTTTGGAAGAAACTCATAGATTACTGCAACAGTTCCCCCTGGACCTGGAAAAGTTTCTTGCCTGGCTTACAGAAGCTGAAACAACTGCCAATGTCTCCTCCTACAGGATGCTACCCGTAAGGAAAGGCTCCTAGAAGACTCCAAGGGAGTAAAAGAGCTGATGAAACAATGGCAAGTAAGTCAGGCATTTCCGCTTTAGCACTCTTGTGGCTCCACTTGAACAATTCTCAGCATTTGTACTTGT
+
BABBCBFBFFFFGGGGGGGGGGGHGHHHHBGHHHD4FGGDGHHHHGGGHEHHHHHHHHHHGHHHHHHHHHHHHHHHHHHHHHHHHHHHHHHHHHHHGHHHHHHH3FHHHHHHHHFFHHHHHHFE?/>GFGHFHFHFHGFFFFHF2FGFHHBHEFGD<2@G2D/@2<F1<FHH1FGGHDFFHBFFGHGDFFHFHGHHHHHFGDGGHHFDGHFHHHFGD.CGFH/GGFFFFGGGGGGFFFGBFFFGFFFGEG9
@M05620:37:000000000-D9766:1:1101:20841:7726 1:N:0:28
GAGGCTGCTTTGGAAGAAACTCATAGATTACTGCAACAGTTCCCCCTGGACCTGGAAAAGTTTCTTGCCTGGCTTACAGAAGCTGAAACAACTGCCAATGTCTCATCCTACACGATGCTACCCGTAAGGAAAGGCTCCTAGAAGACTCCAAGCGACTAAAACAGCTGATGAAACAATGGCAAGTAAGTAATGCATTTCCGCTTTAGCACTCTTGCTGATCCAATTGAACCATTCTCATCATTTTCACTTGT
+
>3A>>>CACBB@GB5A4FBFGFHGHGDFG5BDFF44BGADGDABFEABA2BBFFFBB32BBDDDD5DBBBAABEB3BABDF3FBGBBDBBBB@FFF3FBBBB4BFBBBFB3321>1113B??F//>/03BB?00/3B/?B32B32?BB2222//?//<22<1<<??1?1?11?1><11100<<>111=1100=<0==<0.C<E.CCBGB0/00:000;::;::0:0009.;0FF0000CB00C009;9;09
@M05620:37:000000000-D9766:1:1101:18725:7735 1:N:0:28
GAGGCTGCTTTGGACGAAACTCATAGATTACTGCAACAGTTCCCCCTGGACCTGGACAAGTTTCTTGCCTGGCTTAAAGAAGCTGAAACAACTGCCAATGTCTCATCCTACAGGATGCTACCCGTAAGGAAAGGCTCCTAGAAGACTCCAAGGGAGTAAAAGAGCTGATGAAACAATGGCAAGAAAGTAAGGCATTTCCGCGTTAGCACTCTTGTGGATCCAATTAAACAATTCTCTGCATTTTTACTTGT
+
>3>3>>C>BBB4B44A2EAAGGHHHCEFG53ADA3AAFADF5DABBA222ABFFAB131BDDD5DDD53B3BAFF355DBFG3BF33B3B?BBFBC3FBBBBBBB4BB@B@3331BB23432B??<?03BB3B0/3?/F?32D?B2B2222@/<?/<@2@?1?0??<<11@?<<<>1<1<<<<0<<>100=<<.0<==0..:;:;:0:::/;00;099;090:0;000;9900;0;009;00;09;;0900
@M05620:37:000000000-D9766:1:1101:18183:7739 1:N:0:28
GAGGCTGCTTTGGAAGAAACTCATAGATTACTGCAACAGTTCCCCCTGGACCTGGAAAAGTTTCTTGCCTGGCTTACAGAAGCTGAAACAACTGCCAATGTCTCATCCTACAGGATGCTACCCGTAAGGAAAGGCTCCTAGAAGACTCCAAGGGAGTAAAAGAGCTGATGAAACAATGGCAAGTAAGTCAGGCATTTCCGCTTTAGCACTCTTGTGGATCCAATTGAACAATTCTCAGCATTTGTACTTGT
+
BAABBBFBFFFFGGGGGGGGGFGFFGGHHHHHHHHHHHHHHHHHHGGGHHHHHHHHHHFGGHHHHHHHHHHHHHFHHHHHHHHHHHHHHGHHHHHHHHHHHHHHEHHHHHGGBGHHHHHHHHHGGEEG3BGHHFHHFFHHHGFGGHHHHHFF/BCADHHHGB/<GGHHFHFGHDFGHHFHGFGGHGG>DD<>GEGFGHHDFGGGHBGDDGHHGHFHGGHHHHCGHGGGHHGGFFGGGFGFB;BB;CFFFF;
@M05620:37:000000000-D9766:1:1101:19174:7742 1:N:0:28
ACCACACCTTCTACAATGAGCTGCGTGTGGCTCCCGAGGAGCACCCCGTGCTGCTGACCGAGGCCCCCCTGAACCCCAAGGCCAACCGCGAGAAGATGCCCAGGTGAGTGGCCCGCTACCTCTTCTGGTGGCCGCCTCCCTCCTTCCTGGCCTCCCGGCGCTGCGCCCTTTCTCACTGGTTCTCTCTTCTGCCGTTTTCCGTAGGACTCTCTTCTCTGACCTGAGTCTCCTTTGGAACTCTGCAGGTTCTA
+
A>>ABAABFFFFGGGD5EGGGFGGEEGFH?GGHGG2EEGCGHHHHGGGGDGFFFHHHHHGGGGGCEEGGGGHHHFGGGGHGHHEEGGGGCDGGDHHFDGHCHHG1?GGFGEFHHCCGC@FBGH0DHBGDGDHH?DGG?GFHHDC0;FGFFGGEGGGGG-;A--A;?F>BFFFEFFFFFFFFFFFFF/99F/FFBFFFFBFFF.AD/FFFFEFFFFFBFBFFBF/.BFFFFFFFFFFFFFFFFFFFFFBFFF
@M05620:37:000000000-D9766:1:1101:24291:7759 1:N:0:28
ACCACACCTTCTAAAATGAGCTGCGGGGGGCTCCCGAGGAGCACCCCGTGCTGCTGACCGAGGCCCCCCTGAACCCCAAGGCCAACAGCGAGAAGATGCCCAGGTGAGTGGCCCGCTACCTCTTCTGGTGGCCGCCTCCCTCCTTCCTGGCCTCCCGGAGCTGCGCCCTTTCTCACTGGTTCTCTCTTCTGCCGTTTTCCGTAGGACTCTCTTCTCTGACCTGAGTCTCCTTTGGAACTCTGCAGGTTCTA
+
AAA?AAAAFFFFGDG13FB1B1B1F?0////<<?<//B<//?GHHG/><.<F11<1=F0<-C-AEAGG@-./;9EGGG.;.99EGG./9-9-9A//9//BFFFFF/9F;BAEFF?<@?@FFFFFFFBBFFAFF@@@FBEEFFFFFFFB99FFF?EFB@@@@F9B@9A@-B/BBBFFFEF9BBFFFFFFBFFFF@BFFFFFFFF-BFFFFFFFFFFFF/9FFFBF-;FBFFBFF/B/FFFFFBFBFFFFBB:
@M05620:37:000000000-D9766:1:1101:7893:7765 1:N:0:28
GCTGCTGCTTTGGAATCAACTCATAGATTACTGCCCCAGTTCCCCCTGTCCCTGTAACCGTTTCTTGCCTGGCTTCCAGAAGCTGCAACAACTGCCCATGTAGCATCCTACCGGATGCTACCCGTCAGGCAAGGCTCCTCGAAGACTCCACGGGCGTACACGAGCTGATGAAACAATGGCAAGTAAGTCGGGCATGTCCGCTTTAGCACTCTTGTGGCTCCATTTGCACAATTCTAAGCATTTGTGCTTGT
+
>>>>AB@BCFB1BBB1BBBG3B1D3DFD31BDFGHEF0B11DFGHGABAAB111BDFAEEFG0B2DABFGHHHGABFGHABGG@1B>FFB?FGFFFCEGGB@222B1BGBG0/>/?/FF2FHFE?//?00/B<FG10?10//0??@GGHC0?/A/<->-.<<--=<G<G<D000<G00:;:0.0000;<.--9-;.;=C.@CGE0;0900=990CF..90;//BB;//BF-FF/B//;/;BF9/:-9BBF-
@M05620:37:000000000-D9766:1:1101:17838:7775 1:N:0:28
ACCACACCTTCTACAATGAGCTGCGTGTGGCTCCCGAGGAGCACCCCGTGCTGCTGACCGAGGCCCCCCTGAACCCCAAGGCCAACCGCGAGAAGATGAACCCAGGTGAGTGGCCCGCTACCTCTTCTGGTGGCCGCCTCCCTCCTTCCTGGCCTCCCGGAGCTGCGCCCTTTCTCACTGGTTCTCTCTTCTGCCGTTTTCCGTAGGACTCTCTTCTCTGACCTGAGTCTCCTTTGGAACTCTGCAGGTTC
+
BBBBBBBBFFFFGGGGGGGFGGHHGGGEHGGHHGGGGGGGGHHHHGGGEGGGFHHHHHHGGGGGGGGGGGGHHHHGGGGHGHHHHGGGGGGGFGFHHHHGHHGGGGHHGHHHGGHHGGGGGHHHHHHHHHHHGHHGGGGGHGHHGGGGGGGGGGGGGGGG-ADGGGFFFFFFFFFFFFFFFFFFFFFFFFFFFFFFADFFFFDFFFDFFFFFFFFFFFFFFFFFF/;9FFFFFFFBFFFFFFFFFFBFFF/
@M05620:37:000000000-D9766:1:1101:8772:7784 1:N:0:28
AGTGCCAGCTCTCAATCGCACAGGGGACCCAGGGCCTGGCCCCTCCATCCAGAAAACCTATGACCTCACCCGCTACCTGGAGCACCCACTCCGCAGCTTGGCTGGGACCTATGTGAGTATCCAGCGTAGGAATCTGGGAGTTGGGGAGGAGTGAGGAGTTGGGGAAAGACAGTCCTAACCGTGGAGGGTTCTGGTAAATGATGGGGTGAGGAGGGGCTCTTTGGCTCCCACCAGTCCCCCTGTCTGGTCTA
+
>A>>AFFFBFFFG4GGGGG2E?GCGEEEFEHHABEBFGHHHHGHGGHHHGHHHHHGHGHHHFHHHDGHHHHEG/>EHHHH2BGHHH1??FH2>ECGEHGHGHHGGGHHGHHHHHHHHHHHHHHHHGGGGGHHHHHHHHCFGHHHGGAFG.CGH<GHCDHHHHGGEGEGFHHHHHHHGHHGGGGGAEGGEGGGGGGGGGGGGGGGGFFFFFFFFFFFFFFFFFFFFFFFFFFFFFFFFFFFFFFFFFFFFFB
@M05620:37:000000000-D9766:1:1101:20581:7785 1:N:0:28
AGTGCCAGCTCTCAATCGCACAGGGGACCCAGGGCCTGGCCCCTCCATCCAGAAAACCTATGACCTCACCCGCTACCTGGAGCACCAACTCCGCAGCTTGGCTGGGACCTATGTGAGTATCCAGCGTAGGAATCTGGGAGTTGGGGAGGAGTGAGGAGTTGGGGAAAGACAGTCCTAACCGTGGAGGGTTCTGGTAAATGATGGGGTGAGGAGGGGCTCTTTGGCTCCCACCAGTCCCCCTGTCTGGTCTA
+
AA>3ADFFBCFFGBAGGGGGEEHCF22AFGEGFFGGGGHHHHGDGGFGHHHGHEB2BEFFFEGHHDGHHHHGE>EEGHFF2BFGGH?1EFGHGGGGGHGGGGHGGG0FFHHHHGHGFHGHHHFBGGGCGFGFGGHHHGFFGGGHGC.@C.CGE0GG0<CGHGGGEA.;/CCGGHHHGCGHGGGG.9E@CFFGGGGGFGGGGGFGGGDBEFFFFFBBBBFFFFFFFFFFFFFFEFFFFFFFBFFFFFFFFFF
@M05620:37:000000000-D9766:1:1101:11320:7789 1:N:0:28
ACCACACCTTCTACAATGAGCTGCGTGTGGCTCCCGAGGAGCACCCCGTGCTGCTGACCGAGGCCCCCCTGAACCCCAAGGCCAACCGCGAGAAGATGCCCAGGTGAGTGGCCCGCTACCTCTTCTGGTGGCCGCCTCCCTCCTTCCTGGCCTCCCGGAGCTGCGCCCTTTCTCACTGGTTCTCTCTTCTGCCGTTTTCCGTAGGACTCTCTTCTCTGACCTGAGTCTCCTTTGGAACTCTGCAGGTTCTA
+
BABBBBB3BFFFGGGGGGBEGFHFFEG24EHGHDFE?FEAAHHHHGGG1EECBGFHHHGEEE?FGGGGGEEFHHHGGGGHGHHHHGGGGG/B@DGFDDGHHBFGHHHHHHGGHHGGGGGHFHHHHHHHHHGHF@CCGGHGHHGHHGGGGGFFGGGEGG--ACGFB@FBBFFFFFFFFFF/FFFFFFFFFFBB9BFFFFFFFFFFFFFFFFFFFFFFFB9FFFF/.FF/FFF/FFFFFF/BFFFBFFFFFFF
@M05620:37:000000000-D9766:1:1101:24342:7789 1:N:0:28
GAGGCTGCTTTGGAAGAACATAAGACTGAACTCCAATAAGTAACTGTCGAGCCGGGGAAAAAAGTTGGGAAGAGTACACATCTGGACTCCAGTGACAACTCATTATCTCGTATGACGTCTTCTGAAAGAAAAAAAAAAAAAAAAAACAACACAGAACACCACAGATCATATCATACGTGAAAAACAAAACAGGACTATACCCTCATACACACAAATAAGCCAACGAATGAATCTAGATCCATCCCCAATGT
+
A?AAAAFAFFDFGFAB11BC1A111BBB1AFHFG11B11BDDDGHHAG0AAEE/AAA/BBBF/B1D1BEGFEBG@2BFB1BBB@11B1B1BBB11BG1?BDF1BB2BEG0?EGHBGE//0/2BFF211BBBBFC</</-<-<<---........9/99/9...9/0/0000090;0.0/.-//---9--------//9///;/;-//9///9---/////9---;--;//////////;////-9----//
@M05620:37:000000000-D9766:1:1101:20605:7796 1:N:0:28
AGTGCCAGCTCTCAATCGCACAGGGGACCCAGGGCCTGGCCCCTCCATCCAGAAAACCTATGACCTCACCCGCTACCTGGAGCACCAACTCCGCAGCTTGGCTGGGACCTATGTGAGTATCCAGCGTAGGAATCTGGGAGTTGGGGAGGAGTGAGGAGTTGGGGAAAGACAGTCCTAACCGTGGAGGGTTCTGGTAAATGATGGGGTGAGGAGGGGCTCTTTGGCTCCCACCAGTCCCCCTGTCTGGTCTA
+
ABAABFFFCFFFGGGGGGGGGGHHGGGGGGGHGGGGGGHHHHGHGGHHHHHHHHHHHGHGHHHHHHHHHHHGGGGGHFHHHHHHHHHHGHHHGGFGGHHHGHHGGGHHGHHHHHHHHHHHHHHHHGGGGGHHHHHHHHHGGHHHGGGGGGGHHHHHHGHHHHGGGGHHHHHHHHHHHHHHGGGGGGGGEFGGGGGGGGGGGGGGGGFFFFFFFFFFFFFFFFFFFFFFFFFFFFFFFFFFFFFFFFFFFFF
@M05620:37:000000000-D9766:1:1101:7904:7803 1:N:0:28
AGTGCCAGCTCTCAATCGCACAGGGGACCCAGGGCCTGGCCCCTCCATCCAGAAAACCTATGACCTCACCCGCTACCTGGAGCACCAACTCCGCAGCTTGGCTGGGACCTATGTGAGTATCCAGCGTAGGAATCTGGGAGTTGGGGAGGAGTGAGGAGTTGGGGAAAGACAGTCCTAACCGTGGAGGGTTCTGGTAAATGATGGGGTGAGGAGGGGCTCTTTGGCTCCCACCAGTCCCCCTGTCTGGTCTA
+
>A>>AFFFCFFFGDGGGGGAECHGGEFGGGHHEEGGGGHHHHGHGGHHHHHHHHHHHGHHHHHHHGHHHHHGG>EEHHGHFHHHHHB?EGHGEGFGGHGHGHHGGGHHGGHHHHHFHHHHHHHHGGGGGGGHGHHHHH0FEHHGGG.AF.CGHFHH<DHHHHGGGDHHHHFHHHHHGHHHGGGGEFGGEGGGGGGGGGGGGGGGGGFFFFFFFFFFDFFFFFFFFFFFFFFFFFFFFFFFFFFFFFFFFFB
@M05620:37:000000000-D9766:1:1101:23783:7804 1:N:0:28
ACCACACCTTCTACAATGAGCTGCGTGTGGCTCCCGAGGAGCACCCCGTGCTGCTGACCGAGGCCCCCCTGAACCCCAAGGCCAACCGCGAGAAGATGCCCAGGTGAGTGGCCCGCTACCTCTTCTGGTGGCCGCCTCCCTCCTTCCTGGCCTCCCGGCGCTGCGCCCTTTCTCACTGGTTCTCTCTTCTGCCGTTTTCCGTAGGACTCTCTTCTCTGACCTGAGTCTCCTTTGGAACTCTGCAGGTTCTA
+
AAA1AAAAFFFFG3GB3GGCG1FBEAE000BGHGGGGE///AB0B/AE/BEFBFHBFBGE?E?EFEEGGGFCGHHA/ECGFFHHHGGGGGGGGGHGGHGHHHEGGHHHHHGGHHGGGGGHHHHGHHHHHHGHHGGGGGHGHHGHHGGGGGGGGGGGGG-@A@@F@@F@@FFFFFFFFFFFFFFFFFFFFFFFF@BFFFFFFFFFFFFFFFFFFFFFFFFFFFFFFFFFFFFFFFFFFFFFFFFFFFFFFFF
@M05620:37:000000000-D9766:1:1101:12526:7809 1:N:0:28
ACCACACCTTCTACAATGAGCTGCGTGTGACTCCCGAGGAGCACCCCGTGCTGCTGACCGAGGCCCCCCTGAACCCCAAGGCCAACCGCGAGAAGATGAGGCCCGCTACCTCTTCTGGTGGCCGCCTCCCTCCTTCCTTGCCTCCCGGCGCTGCGCCCTTTCTCACTGGTTCTCTCTTCTGCCGTTTTCCGTCGGACTCTCTTCTCTGACCTGCGTCTCCTTTGGCACTCTGCAGGTTCTCGATCGGCAGA
+
CCCCCCCCFFFFGGGGGGDGGGHHGGGEFDDGHHHGGGGGGHHHHGGGGFGGHHHHHHHGGGGGGGGGGGGHHHHGGGGHGHHHHGGGGGGGGGHHHHGHHGGGG@A<DHHHHHHHGDHH.FHGCFGGHGFHGHHHHH0<GGHHHGGG?BDGGGGGGFCFFFFFEFFFFBFFFFFFFFFFFFFFFFFFFFFBA@DBDFFFFFFFFFFF/FFFFFFFADFFFFFFF//;FFFFFFFFFFBB:E/FFDD9;@;
@M05620:37:000000000-D9766:1:1101:17259:7834 1:N:0:28
AGTGCCAGCTCTCAATCGCACAGGGGACCCAGGGCCTGGCCCCTCCATCCAGAAAACCTATGACCTCACCCGCTACCTGGAGCACCAACTCCGCAGCTTGGCTGGGACCTATGTGAGTATCCAGCGTAGGAATCTGGGAGTTGGGGAGGAGTGAGGAGTTGGGGAAAGACAGTCCTAACCGTGGAGGGTTCTGGTAAATGATGGGGTGAGGAGGGGCTCTTTGGCTCCCACCAGTCCCCCTGTCTGGTCTA
+
BCABCFFFCFFFGGGGGGGGGGHHDFGGGGHHGGGGGGHGHHGHGGHHHHHHHHGHHGHHHHGHHHGHHHHGGFGGHHHHHHHHHHHHGHHHGGGGGHHHFGHGGGHHGHHHGHHHHHHHHHHHHGGGGGHHHHHHHHHGGGHHGGGGGGFGHHHHHGHHHHGGGGHHHHHHHHHHHHHHGGEGGGGGGGGGGGGGGGGGGGGGGGFFFFFFFFFFFFFFFFFFFFFFFFFFFFFFFFFFFFFFFFFFFFB
@M05620:37:000000000-D9766:1:1101:25749:7843 1:N:0:28
GAGGCTGCTTTGGAAGAAACTCATAGATTACTGCAACAGTTCCCCCTGGACCTGGAAAAGTTTCTTGCCTGGCTTACAGAAGCTGAAACAACTGCCAATGTCCTATACTATACTATCCTTCCGGTAAGGCTCGTCGCCGACAACACGCGAGGGAAGTAGCAGATCAAACAATAGCAAGGCAGGCAAGCCTGGCATCTCCACCACTCTTCTCGTGCCGATTCAACAGATCTCATCATTTGATCTTGACTTGT
+
A3>ABAFAFFFFGGGGGGGGGGDGFGHHHBGHHHF4GGGBGHHHHGGGHFHGHHHHHB2BBHHHGHGHHHHHHHHEHHHHHHHFHHHHHEHGGHHHFGHHHHF4B433@F4434B44B44331>/>?FHG30/<?/>E/</////?///>---.<.1=0=0=<0/00<0.<0000<0;.;C.-.;.;.9/..;/0/;000/9../9000;0....9-9@./;///./9999//;///9///9B///9//;/
@M05620:37:000000000-D9766:1:1101:24847:7844 1:N:0:28
GAGGCTGCTTTGGAAGAAACTCATAGATTACTGCAACAGTTCCCCCTGGACCTGGAAAAGTTTCTTGCCTGGCTTACAGAAGCTGAAACAACTGCCAATGTCTCATCCTACAGGATGCTACCCGTAAGGAAAGGCTCCTAGAAGACTCCAAGGGAGTAAAAGAGCTGATGAAACAATGGCAAGTAAGTCAGGCATTTCCGCTTTAGCACTCTTGTGGATCCAATTGAACAATTCTCAGCATTTGTACTTGT
+
AABBABFBFFFFGGGGGGGGGGHHHHHHHHHHHHGHHHGGHHHHHGGGHHHHHHHGHHFHHHHHHHHHHHHHHHHHHHHHGFHHHHHHHE1GHHHHHGHHHGHH4FHGHHHHHHHHGHGHHHHGGEEHHHHHHEHHHFHGHHHHFCHHHHFHEGADGFHFFD/FGHHDGHHFGHHHHHEHFBFGGDG<FGGHHHHHHHHGGGGGHGHHHHGHFHFHGHGFHHCBHHHHFGGGGGGGGGGFBFGGFGGGGG9
@M05620:37:000000000-D9766:1:1101:10016:7851 1:N:0:28
GAGGCTGCTTTGGCAGAAACTCATAGATTACTGCCACAGTTCCCCCTGTCCCTGTAACCGTTTCTTGCCTGGCTTACAGAAGCTGCCACAACTGCCCATGTCTCATCCTACCGGCTGCTCCCCGTCAGGAAAGGCTCCTCGCCGACTCCACGGGCGTCCACGCGCTGCTGACCCAATGGCACGTACGTCCGGCCTTTCCGCTTTAGCACTCTTGTGGCTCCCCTTGCACAATTCTCAGCCTTTGTTCTTGT
+
>11>>>CAFFFFF1FE1FGGB1F3F3DG3FBBBBGBFGFB2DDGAE/B11BA11BADFHGAEABBD1BBFHBFAB1BGFDAFF@BB0@B0B?B0BF/1BBGHFFFBFGGBF0/>/>@FH1GGGGG//?F1BBFHHHHGHFCCCC/>AGG1FEGG?CA--<CE.;CGGCHHCF/BGGGGGG99CAF;AFFGGGG-BFFFFFFFFF9BFBFFFFFFFFF9AFEE-:AF/BFF-FFBFFFFF/;FFFF-;;BFB
@M05620:37:000000000-D9766:1:1101:11039:7858 1:N:0:28
ACCACACCTTCTACAATGAGCTGCGTGCGGCTCCCGAGGAGCACCCCGTGCTGCTGACCGAGGCCCCCCTGAACCCCAAGGCCAACCGCGCGAAGATGAACCCAGGTGCGTGGCCCGCTCCCTCTTCTGGTGGCCGCCTCCCTCCTTCCTGGCCTCCCGGCGCTGCGCCCTTTCTCACTGGTTCTCTCTTCTGCCGTTTTCCGTAGGACTCTCTTCTCTGCCTTGCGTCTCCTTTGGAACTCTGCAGGTTC
+
BBABBBCAFFFFGGGGGGDGGGHHGGG22AE2EFFF?AEC?GHHHGG01EEFB@3GHHF>E?/EFGGGGE/2BGHEGEGHGHHHAFDGGG/</<C?HHHHHH?.FFGF<DFD-<GHC@C-CEHHHHFHFCGGGGG-ABDGGGFF.;CFBFGFFFFFF;ADF->D;D=FFDFFFFFF0:FFFFFFFFF0BBFF0B:DFFFAFF.B9DD0BFBFFFFFFFFF0B09B0-9:.BBFFFFEFFFFBFFF0;FFF0
@M05620:37:000000000-D9766:1:1101:22445:7864 1:N:0:28
ACCACACCTTCTACAATGAGCTGCGTGTGGCTCCCGAGGAGCACCCCGTGCTGCTGACCGAGGCCCCCCTGAACCCCAAGGCCAACCGCGAGAAGATGAGGCCCGCTACCTCTTCTGGTGGCCGCCTCCCTCCTTCCTGGCCTCCCGGAGCTGCGCCCTTTCTCACTGGTTCTCTCTTCTGCCGTTTTCCGTAGGACTCTCTTCTCTGACCTGAGTCTCCTTTGGAACTCTGCAGGTTCTAGATCGGAAGA
+
AAAAAAAAFFFFFGGFFGGDDAGGEAEGHGHHCFGG?EGCEH2GHGGGEFGFEHHFGHHGEGGGGFGGGGGFHCGGGGGHAFHFHGG@DGGCCGBBDBGG0FFGCGGGGHHHHHHHF1FGGFHGCCDGHFHHGHHHHHHEHHHHHGGG@-AGGBBGGGG/F;0FFFFB9//BFFFFFFFFFFFB.AFEFFFFFFFBFFFBBBFFFFFFFFFFFF.9BFFFFFF//:FBFBFBF9B.AFFFFBFFFE?.;D.
@M05620:37:000000000-D9766:1:1101:6911:7867 1:N:0:28
GAGGCTGCTTTGGAAGAAACTCATAGATTACTGCAACAGTTCCCCCTGGACCTGGAAAAGTTTCTTGCCTGGCTTACAGAAGCTGAAACAACTGCCAATGTCACATCGTACAGCATGCTACCCGGAAGGAAGGTGTCCTAGAAGACTTCAAGGGACTAAAAGACCTGATGAAACTATGTCAAGCAATTCAGCTATTGCCCCTTTATGACTCTCGTTGATCCAATTTAAGAATTCGCAGCAGTTACACTTGA
+
BABCCCFCFFFFGGFFGGGGGGHHHHHHHHHHHHGHGHHHHHHHHGGGHGHHHHHGFHHHGHHHHHHHHHHHHHHGHHHHHHHHHFFHHHEHHHHHHHHG@G443B311B?E432D3@FDFGFF/><//0B0<333B33D3FBDGFG3BDD2=///@2FG22?0?1=01?1?D11?1?>FF11>>01>>1D111>1==D0..<CD0<0=HF00.=.:C0CHC0G<<<:00CFF:99;9-.:;000;:0000
@M05620:37:000000000-D9766:1:1101:10613:7874 1:N:0:28
AGTGCCAGCTCTCAATCGCACAGGGGACCCAGGGCCTGGCCCCTCCATCCAGAAAACCTATGACCTCACCCTCTACCTGGAGCACCAACTCCGCAGCTTGGCTGGGACCTATGTGAGTATCCAGCGTAGGAATCTGGGAGTTGGGGAGGAGTGAGGAGTTGGGGAAAGACAGTCCTAACCGTGGAGGGTTCTGGTAAATGATGGGGTGAGGAGGGGCTCTTTGGCTCCCACCAGTCCCCCTGTCTGGTCTA
+
AAAABFFFBFFFGGGGGGGCFCFDAEEFGGHHAEEGGGHHHHGHGGHGHHHHHGHHHGHHHHHHHHHHHHHHHBFGHHHHCGHGHHHCEHHHFGGGGHHHGHHEAEFHGHGHHHGHHGHHHHHHHGCGGGHHHHHHHHGGGHHHGGGGGDEHHHHGFAHHHHGGGGHGHHHHHHHHHHHHGGGGEGGG;FGGGGCFGGGGGFFGGGGGFFFFFFFFFDFFFFFFFFFFFFFFFFFFFFFFFFFFFFFFFF/
@M05620:37:000000000-D9766:1:1101:21283:7879 1:N:0:28
ACCACACCTTCTACAATGAGCTGCGTGTGGCTCCCGAGGAGCACCCCGTGCTGCTGACCGAGGCCCCCCTGAACCCCAAGGCCAACCGCGAGAAGATGAACCCAGGTGCGTGGCCCGCTACCTCTTCTGGTGGCCGCCTCCCTCCTTCCTGGCCTCCCGGCGCTGCGCCCTTTCTCACTGGTTCTCTCTTCTGCCGTTTTCCGTAGGACTCTCTTCTCTGACCTGCGTCTCCTTTGGAACTCTGCAGGTTC
+
CCCCCCCDFFFFGGGGGGGGGGHHGGGFFGHHHGGGGGGGGHHHHGGGGGGGHHHHHHHGGGGGGGGGGGGHHHHGGGGHGHHHHGGGGGGGGGHHHHHHHGGGEEHH1<FFCFHHGGG-AHHHHHHHFDGHGHHCGGGGHGGGGGGGGGGGGGGGGGDA-?DFFFFFFFFFFFFFFFFFFFFFFFFFFFFFFFFFDFFEFFDFAADBFFFFFFFFFFFF0BFFF?DADFFFFFFFFBFFFFFFF99FFFB
@M05620:37:000000000-D9766:1:1101:9783:7883 1:N:0:28
ACCACACCTTCTACAATGAGCTGCGTGTGGCTCCCGAGGAGCACCCCGTGCTGCTGACCGAGGCCCCCCTGAACCCCAAGGCCAACCGCGAGAAGATGAGGCCCGCTACCTCTTCTGGTGGCCGCCTCCCTCCTTCCTGGCCTCCCGGAGCTGCGCCCTTTCTCACTGGTTCTCTCTTCTGCCGTTTTCCGTAGGACTCTCTTCTCTGACCTGAGTCTCCTTTTTGACTCTGCAGGGTCTAGATCTGGAGA
+
DDDDDDDDFFFFGGGGGGGGGGHHGEGEGGHHHGGGGGGGGHHHHGGGGGGGHHHHHHHGGGGGGGGGGGGHHHHGGGGHGHHHHGGGGGDGGGHHHHHHFE=CAC/C<GHHHFGHF1FH.<C@FDEGEFFHFCCC:C0/<C:G.C.-9<@F00CCDFDFGFGFFFF0/:<<FFFFFF0B:<:-9.BFBB.0:9<<0<<FFFF0BFF00<F0:/BB0BFB0<F00-<<FFFF000.-<B<00<0B0<00<F
@M05620:37:000000000-D9766:1:1101:7802:7898 1:N:0:28
AGTTCCAGCTCTCCATCGCACAGGGTACCCAGTCCCTGGCCCCTCCAGCCAGAAAACCTATGACCTCACCCGCGACCTGGCGCACCCCCTACGCAGCTGGGCCGGGAGCTATGTCAGTATCCAGCGTGGGAATCTGGGAGTTGGGGAGGCGTGCGGAGTTGGGGGCCGCCCGTCCTAGCCGTGGCGGGTTCTGGTAAATGATGGGGTGAGGAGGCGCTCTTTGGATCCCACCAGTCCCCCTGTCTGGTCTA
+
>>>1>BF11BCFGGGFBE11A0B0F00111BA11B11BBF0FE/EGH10ABG0FGBBE01BB2FG1BBFE0>>/>>E/BB0>?>EEG/>E/0<<///B1BCG//BBC//?F1<F111?FFGH1GG->.>>.1<<DGD/.<<<<<<:.:A:AC@A-9--9/0/:------@--;ABA9//BFF?--;@@9A?FB//;//;/9///9AB?FFFBB--;@@AAB9BF/;/BFFFF?FFFFFFA-AFF//;/;F/
@M05620:37:000000000-D9766:1:1101:22418:7900 1:N:0:28
ACCACACCTTCTACAATGAGCGGCGTGTGGCTCCCGAGGAGCACCCCGTGCTGCTGACCGAGGCCCCCCTGAACCGCCAGGCCAACCGCGAGAAGATGAGGTCCGCTACCTCTTCTGGTGTCCGCCTCCCTCCTTCCTGGCCTCCCGGCGCTGCGCCCTTTCTCACTGGTTCTCTCTTCTGCCGTTTTCCGTCGGACTCTCTTCTCTGACCTGCGTCTCCTTTGGCACTCTGCAGGTTCTCGATCGGACGA
+
3AA3A?3AFFFDDGGBEFGED2AEE2F22A2B32FEGG0011B11AEE>EE15F@F3GCEG///?E///</B3B?/</<<??F////>/><<@A0CG11F00><<-<A@/DDDGHHG0DF.CHCGGGGHGHHGGGGGG09CFGGGG.A@GBBBFBBFBBFFFFFFFFFFFFFFFFFFFFF/;FBDFFFFFFF.B>BBBFFFFFFFFFFEFFFFEBFBFFFFFFFF9/;FFFFF/BF;;FF/99FFBF.-99
@M05620:37:000000000-D9766:1:1101:13588:7915 1:N:0:28
AGTGCCAGCTCTCAATCGCACAGGGGACCCAGGGCCTGGCCCCTCCATCCAGAAAACCTATGACCTCACCCGCTACCTGGAGCACCAACTCCGCAGCTTGGCTGGGACCTATGTGAGTATCCAGCGTAGGAATCTGGGAGTTGGGGAGGAGTGAGGAGTTGGGGAAAGACAGTCCTAACCGTGGAGGGTTCTGGTAAATGATGGGGTGAGGAGGGGCTCTTTGGCTCCCACCAGTCCCCCTGTCTGGTCTA
+
>AABBFFFCFFFGFGGGGGGGGHHGFGGDFHHGGGGGGHHFHFHGGHHHHHHEHBGHGHHHHEHHHHHHHHGGGGGHHHHGHHGFGFHGGHHGGEFGHHHGHHFGGHHGHHHHHHHHFHHHHHHHGGGGGHHHHHHHHHGEHHHGGGGGGGHHHHHHGHHGHGGGGHHGHHHHHHHHHHHGGGGGGGGFGGGGGFGGGGGGGGGGGFFFFFFFFFFFFFFFFFFFFFFFFFFFFFFFFFFFFFFFFFFFFF
@M05620:37:000000000-D9766:1:1101:9026:7917 1:N:0:28
AGTGCCAGCTCTCAATCGCACAGGGGACCCAGGGCCTGGCCCCTCCATCCAGAAAACCTATGACCTCACCCGCTACCTGGAGCACCAACTCCGCAGCTTGGCTGGGACCTATGTGAGTATCCAGCGTAGGAATCTGGGAGTTGGGGAGGAGTGAGGAGTTGGGGAAAGACAGTCCTAACCGTGGAGGGTTCTGGTAAATGATGGGGTGAGGAGGGGCTCTTTGGCTCCCACCAGTCCCCCTGTCTGGTCTA
+
BBABCFFFCFFFGGGGGGGGGGHHGGGGGGHHGGGGGGHHHHGHGGHHHHHHHHHHHGHHHHHHHHHHHHHGGGGGHHHHHHHHHHHHGHHHGGGGGHHHGHHGGGHHGHHHHHHHHHHHHHHHHGDGGGHHHHHHHHHGGHHHGGGGGGGHHHHHHGHHHHGGGGHHHHHHHHHHHHHHGGGGGGGGEGGGGGFFGGGGGGGGGGFFFFFFFFFFFFFFFFFFFFFFFFFFFFFFFFFFFFFFFFFFFFF
@M05620:37:000000000-D9766:1:1101:22070:7918 1:N:0:28
ACCACACCTTCTACAATGAGCTGCGTGTGGCTCCCGAGGAGCACCCCGTGCTGCTGACCGAGGCCCCCCTGAACCCCAAGGCCAACCGCGAGAAGATGAACCCAGGTGAGTGGCCCGCTACCTCTTCTGGTGGCCGCCTCCCTCCTTCCTGGCCTCCCGGAGCTGCGCCCTTTCTCACTGGTTCTCTCTTCTGCCGTTTTCCGTAGGACTCTCTTCTCTGACCTGCGTCTCCTTTGGAACTCTGCAGGTTC
+
AAAAAAAAFFFFFFGF5FGGFGHHEEGGH2GHHGGDEEGGGHHHHGEEFEGFAEHGGHHGGGEGFGGEGGGGHHGGGGGHGHHHHGGEGCGGGGC?1<FGHGDGCFHFBGHHGGHHGGGGGHHHHHHHDGHFEGHGGGGGGGHHEFGGGGGGGGGGGGGG--;9BFBBFB<FFFFFFFFFFBFFFFFFFFFFFFFBAFFFFFDFFFDFFFFFFFFFFFFFFFFFF.@ABFFFFFFB/BBFFFFBF//AFF/
@M05620:37:000000000-D9766:1:1101:17938:7943 1:N:0:28
ACCACACCTTCTACAATGAGCTGCGTGTGGCTCCCGAGGAGCACCCCGTGCTGCTGACCGAGGCCCCCCTGAACCCCAAGGCCAACCGCGAGAAGATGCCCAGGTGAGTGGCCCGCTACCTCTTCTGGTGGCCGCCTCCCTCCTTCCTGGCCTCCCGGAGCTGCGCCCTTTCTCACTGGTTCTCTCTTCTGCCGTTTTCCGTAGGACTCTCTTCTCTGACCTGAGTCTCCTTTGGAACTCTGCAGGTTCTA
+
CCCCCCCCFFFFGFGGGGGGGGHHGGGGHGHHHGGGGGGGGHHHHGGGGGGGHHHHHHHGGGGGGGGGGGGGHHHGGGGHGHHHFFGGGGGGGGHHHGHHHHHGHHHHHHGGHHGGGGGHHHHHHHHHHHGHHGGGGGHGHHGHHGGGGGGGGGGGGG-AFGGGGGFFFFFFFFFFFFFFFFFFFFFFFFFFFFFFFFFFFFFFFFFFFFFFFFFFFFFFFFFFFFFFFFFFFFFFFFFFFFFFFFFFFFB
@M05620:37:000000000-D9766:1:1101:23304:7952 1:N:0:28
AGTGCCAGCTCTCAATCGCACAGGGGACCCAGGGCCTGGCCCCTCCATCCAGAAAACCTATGACCTCACCCGCTACCTGGAGCACCAACTCCGCAGCTTGGCTGGGACCTATGTGAGTATCCAGCGTAGGAATCTGGGAGTTGGGGAGGAGTGAGGAGTTGGGGAAAGACAGTCCTAACCGTGGAGGGTTCTGGTAAATGATGGGGTGAGGAGGGGCTCTTTGGCTCCCACCAGTCCCCCTGTCTGGTCTA
+
AA>AAFFFBFFFGGGGGGGGFGHHGGGGAFHHFGGGGEHHCHGHGGHHFGHGEGCGHGHHHHDHHHHHHHHGGEEGHGHHHHHGGHHHGHHHGGGGGHHHGHHGGGHHGHHHHHHHHHHHHHHHHGGGGGHHHFHHFHFGGHFHGGFFGDEFHHHHGGHHHHGGGGHHHHFHGHHHHHHHGDGGDEFGCFFGGGFGGGGGGGGGGGFFFFFFFFFFFCFFFFFFFFFFFFFFFFFFFFFFFFFFFFFFFFF
@M05620:37:000000000-D9766:1:1101:26682:7952 1:N:0:28
ACCACACCTTCTACAATGAGCTGCGTGTGGCTCCCGAGGAGCACCCCGTGCGGCTGACCGAGGCCCCCCTGAACCCCAAGGCCAACCGCTAGAAGGTTAGGCCCGCTACCTCTTCTGGTGGCCGCGTCCCTCCTTCCGGGCTTCCCGGAGCTGCGCCCTTTCTCACTGGCTCTCTCTTCTGCCGTGTGCCGTAGTACTCTCTTCTCTGACCTGAGTCTCCTTGGCAACTCTGCATGTTCTAGATCGGAAGA
+
A1A>A>A1>FFFGGGGDG11F1F1FE0A00AAB0FA0EF/AF/AFFE//AA//A//BFC>/E/>FEEEGE/B1FEEF?/F</FG/FFCC//?1110?1??GHG/A/>-A<F<1>11FF=0AF.CG-;-:::;:/G09.;@--./9/AA---=CB@-;-;;////;BBFE--9BFB/99B/FF/@----//-:-;9;9///9;////;BF/99BBF9BFFBFF/F//;9//9/////99B/9FBBB;B-A-;
@M05620:37:000000000-D9766:1:1101:22023:7967 1:N:0:28
ACCACACCTTCTACAATGAGCTGCGTGTGGCTCCCGAGGAGCACCCCGTGCTGCTGACCGAGGCCCCCCTGAACCCCAAGGCCAACCGCGAGAAGATGAGGCCCGCTACCTCTTCTGGTGGCCGCCTCCCTCCTTCCTGGCCTCCCGGCGCTGCGCCCTTTCTCACTGGTTCTCTCTTCTGCCGTTTTCCGTCGGACTCTCTTCTCTGACCTGCGTCTCCTTTGGAACTCTGCAGGTTCTCGATCGGCAGA
+
CBCCCCCDFFFFGGGGGGGGGGHHGEGEEFHHHGGGGGGGGHHHHGGGFGGGHHHHHHHGGGGGGGGGGGGHGHHGGGGHGHHHHGGGGGGGGGHHHHGHHGGCG<<<CGHHHHHHH1GH.FC@@DGGHGHHGHHHHH0CHGHHHG.AFGGGGGGGFFFFFFFFFFFFFFFFFFHFFHFFFFFFADFFFFF;.;;>FFFFFFFFFFFFFFFFFEDFFFFFFFFFF00;BFFFF0BF;BFBFEFFFAD=-;A
@M05620:37:000000000-D9766:1:1101:25099:7968 1:N:0:28
GAGGCTGCTTTGGAAGAAACTCCTAGATTACTGCACCCGTTCCCCCTGTCCCTGTAAGCGTTTCTTTCCTGGCTTACAGAAGCGGCAACCACTGCCCCTGTCTCCTCCTACAGGATGCTACCCGTCCGGAAAGGCTCCTCGCCGCCTCCACGGGCGTCAACGCGCTGATGACCCAATGGCCCGTACGTCAGGCATTTCCGCTTTAGCACTCTTGTGGCTCCCCTTGAACAATTCTCAGCATTTGTACTTGT
+
AAA>ABFBFFFFGGGGG4BF5BFG45BDFAGHHHHHHG222BBGHGGG3BFBBBBD55BEBEE3DDF5BGHFHG1BBGHD@GH00/>>FBFFG3BF1?FFHHHH3BGHH3F3BG0FGHGEHHHGGG<CGFGGHHHHHGH2A/<A-AFGHHEGGG-AF-;DCFCGGGG.CFF0/;EGGGGG/.BGF.BFF.AFFAFFFFFFFFFFFFFFFFFFFFFFF.9BF.;BFFFFFFFFFFFFFFFFEFFFFFFFFF:
@M05620:37:000000000-D9766:1:1101:23364:7978 1:N:0:28
ACCACACCTTCTACAATGAGCTGCGTGTGGCTCCCGAGGAGCACCCCGTGCTGCTGACCGAGGCCCCCCTGAACCCCAAGGCCAACCTCGAGAAGATGAACCCAGGTGAGTGGCCCGCTACCTCTTCTGGTGGCCGCCTCCCTCCTTCCTGGCCTCCCGGAGCTGCGCCCTTTCTCACTGGTTCTCTCTTCTGCCGTTTTCCGTAGGACTCTCTTCTCTGACCTGAGTCTCCTTTGGAACTCTGCAGGTTC
+
>AAAAAAAFFFFGGG13BG1FDC10EEGH0FGGGF00AEEGHHHHGGEF?AF1FHHFHHGGEEGFGGGGGGFHHG/EFG//GH/FFC0B?<C</0111B>1?CF?<FGGCDFFEHH/@/@CFGHDGFHH<D0<C.--<..:EFHGHEB:CG/:CCGGGGA--;FFGGGFG@BFFFFFFFFB/;FFFFFFFFFFBF@-:BEFFBBF-ABFFFFF/FF/BBBFFFFB/;;FFFFFFFFBB9F/BFFF/9--9B
@M05620:37:000000000-D9766:1:1101:5668:7980 1:N:0:28
ACCACACCTTCTACAATGAGCTGCGTGTGGCTCCCGAGGAGCACCCCGTGCTGCTGACCGAGGCCCCCCTGAACCCCAAGGCCAACCGCGAGAAGATGAGGCCCGCTACCTCTTCTGGTGTCCGCCTCCCTCCTTCCTTGCCTCACGGAGCTGCGCCCTTTCTCACTGGTTCTCTCTTCTGCCGTTTTCCGTCGGACTCTCTTCTCTGACCTGCGTCTCCTTTGGCCCTCTGCAGGTTCTCGATCGGCCGA
+
BBBABBBAFFFFGGGGGG5FGFHHGAEAFEHHBFFEDGGCGHHHHGGFFFGGHHHFHHHGCGGGGDEGGGGHHHHGGGEHGCHHEGGGGG/>BFHFGHFGHGFCC/>/>>>GGHFGHBGH.FHGF.CGC<<GGHHHHH0;GGHH:;:C-;BGGGGGG-;FF;FGGGGGG;CFGGGFFFFFFFFB;AFF;BDFAB>FFFFFFFF9F/;FFFFFF.@AFFFFFFFFFFFFFFFFF;FF./;B9EBFFFF;.;-
@M05620:37:000000000-D9766:1:1101:6904:7987 1:N:0:28
GAGGCTGCTTTGGAAGAAACTCATAGATTACTGCAACAGTTCCCCCTGGACCTGGACAAGTTTCTTGCCTTGCTTACAGAAGCTGAAACAACTGCCAATGTCTCATCCTACAGGATGCTACCCGCAAGGAAAGCCTCCTAGAAGACTACAAGGGAGTAAAAGAGCTGACGAAACAACGGCAAGTAAGTCACGGATTTCTGCTTGAGCACTCTTGTGGATCCAATTTAACAATTCTCCGCATTTCTACTTGT
+
>3AAAAFABDBFCFEGGCGGEGFHBFGHHHGHGHGFBEFAEFGBGFEGEHBEGGAGAF1FFEGHAGABBB5BFHHFF5BAGFGGFFFHF?GHHFE3GHHHHHGDE@FG@BFC@3B33BF4B1FE//>>/BBF03B3B?G1FB1BGBB1BB1B///<C@FHB@F00<<10??//<>..<><<-<<DDD<=00..-;;0;00;G00:000;::00;09.000/09000;;;BF90;;C09E@;9B//;;//9/
@M05620:37:000000000-D9766:1:1101:25098:7991 1:N:0:28
GAGGCTGCTTTGGAAGAACCTCATAGATTACTGCAACAGTTCCCCCTGGACCTGGAAAAGTTTCTTGCCTGGCTTACAGAAGCTGAAACAACTGCCAATGTCTCATCCTACAGGATGCTACCCGTAAGGAAAGTCTCCTAGAAGACTCCAAGGGAGTAAAAGAGCTGAGGAAACAATGGCAAGTAAGTCAGGCATTTCAGCTTTATCACTCTTGTGGATCCAATTGAACAATTCTCATCATTTGTACTTGG
+
A3AA>AFAFFDDGB5BEG4AGGHHHGHDGFFGHA4BEGBFGDDFBFF2AABFHHFGB32BBDGDGHHBBBGGGHHBBBBGGHEGH33GBF1BGHHFCHGGGBDFG@BB@BBB3B?B31@43?B/>>?BBBBF04?B?FGB?FFBGBB1BF1B/????@D@>1?0@<@F0<????<F1?1?>C<1><=1=11<<.><0=0=DBDGG0<=<<00000<:<;0::<;<<00;<:00<:;=0099000;;B0;90
@M05620:37:000000000-D9766:1:1101:9735:7997 1:N:0:28
AGTGCCAGCTCTCAATCGCACAGGGGACCCAGGGCCTGGCCCCTCCATCCAGAAAACCTATGACCTCACCCGCTACCTGGAGCACCAACTCCGCAGCTTGGCTGGGACCTATGTGAGTATCCAGCGTAGGAATCTGGGAGTTGGGGAGGAGTGAGGAGTTGGGGAAAGACAGTCCTAACCGTGGAGGGTTCTGGTAAATGATGGGGTGAGGAGGGGCTCTTTGGCTCCCACCAGTCCCCCTGTCTGGTCTA
+
AA>>AFFFBFFFGEGGFGGAE?FCG2EEEEGH2BEEFFHGHHGHGGHHHHHHGHHGHGHHHHHHHFGHHHHGG>EEHHHHBFGHHHF?EGHGEFCFEHHHGGGGGGHHGHHHHHHHHHHHHHHHHGGFGGHHHHHHHHFGGHHHGGEFGACGHDGHGFHHHHGGGGHHHHGHHHHHHHHHGGFGEEGG;FFGGGFGGGGGGGGGGGFFFFFFFFFFFFFFFFFFFFFFFFFFFFFFFFFFFFFFFFFFFFB
@M05620:37:000000000-D9766:1:1101:16269:8000 1:N:0:28
ACCACACCTTCTACAATGAGCTGCGTGTGGCTCCCGAGGAGCACCCCGTGCTGCTGACCGAGGCCCCCCTGAACCCCAAGGCCAACCGCGAGAAGATGCCCAGGTGAGTGGCCCGCTACCTCTTCTGGTGGCCGCCTCCCTCCTTCCTGGCCTCCCGGAGCTGCGCCCTTTCTCACTGGTTCTCTCTTCTGCCGTTTTCCGTAGGACTCTCTTCTCTGACCTGAGTCTCCTTTGGAACTCTGCAGGTCCTA
+
BBAAABBBFFFFGGGGDGFEGFHHGAABF2FFEFGEEGGCFHHHHGGGEEFFHHGGHHHGCGGGGAGGGGGCHFHGGGEHFEHHHGDCGG/<@DFF1FDCGFHGHHHHHHGGHHGGGGGHHHHHHHHFHHGHHGGGGFGGHHGHHGGGGGGGGFGGGG@BGGGGGGFBBFFFFFFFFFFFFFFFFFFFFFFFFBDDFFFFFFFFFFFFFFFEFFFFFFFFFFFFFFFFFFFFFFFFFFFFFFFFFFFBBFF
@M05620:37:000000000-D9766:1:1101:16751:8003 1:N:0:28
ACCACACCTTCTACAATGAGCTGCGTGTGGCTCCCGAGGAGCACCCCGTGCTGCTGACCGAGGCCCCCCTGAACCCCAAGGCCAACCGCGAGAAGATGAACCCAGGTGCGTGGCCCGCTACCTCTTCTGGTGGCCGCCTCCCTCCTTCCTGGCCTCCCGGCGCTGCGCCCTTTCTCACTGGTTCTCTCTTCTGCCGTTTTCCGTAGGACTCTCTTCTCTGACCTGCGTCTCCTTTGGAACTCTGCAGGTTC
+
AAAAAAAAFFFFFGGGDGFAG1GFF0AA00BGCFFECEGEEHFGHGGGAEGEGHFFHHHG?EEEGCGGGGFFGEHGGGFHCAHHEGA/CC@@CAFHD<BGGHGFHGHG1<FCGGHGGGG?CHHHHHHHHHHGGHHGGGGGHGGGFFGGGGGBFFGGGGGG-A@@@B@@F@@FFFFFFFFFFFFFFFFEFFFFFFB@ABFFFFFF-ABFFFFFFFFFFFFF/B/FF-;9@BFFFFFEF/9BFFF/F9BFAF/
@M05620:37:000000000-D9766:1:1101:9012:8015 1:N:0:28
ACCACACCTTCTACAATGAGCTGCGTGTGGCTCCCGAGGAGCACCCCGTGCTGCTGACCGAGGCCCCCCTGAACCCCAAGGCCAACCGCGAGAAGATGAACCCAGGTGCGTGGCCCGCTCCCTCTTTTGGTGGCCGCCTCCCTCCTTCCTGGCCTCCCGGCCCTGCGCCCTTTCTCCCTGGTTCTCTTTTCTGCCGTTTTCCGTAGGCCTCTCTTCTTTGCCTTGCGTCTCCTTTGGAACTCTGCTGGTTC
+
BBBCCCCCFFFFGGGGFGGGGGHHGGGEHDHHHGGGGGGGGHHHHGGGEEGGHHHHHHGGGGGGGGGGGGGHHHHGGGGHGHHGGGGGGGGGGGHHHHHHHHG/?FG1?>FF@FHH?-@DGGGFH00==CGFGHGAFCAFGEFF.:CF/CFCFFFAG.:9:--:9E@@FAFFEFFF/9BF.FFFFF//:;BFFF/@;DFEF/.9.9:/;/AFFF/;//;;9B;;99-9;.;FFFFFBFB///;9F/;9BB/
@M05620:37:000000000-D9766:1:1101:17487:8016 1:N:0:28
ACCACACCTTCTACAATGAGCTGCGTGTGGCTCCCGAGGAGCACCCCGTGCTGCTGACCGAGGCCCCCCTGAACCCCAAGGCCAACCGCGAGAAGATGAGGCCCGCTACCTCTTCTGGTGGCCGCCTCCCTCCTTCCTGGCCTCCCGGAGCTGCGCCCTTTCTCACTGGTTCTCTCTTCTGCCGTTTTCCGTAGGACTCTCTTCTCTGACCTGCGTCTCCTTTGGCACTCTGCAGGTTCTAGATCGGCAGA
+
BBBBBBBBFFFFGGGGGGGFGFHFGEEEEEHGGGGFGGGGEHHHHGGGGGGGFGHHGHHGGGGGGGGGGGEHHHHGGGGHGHHHHGGGGGGGGGHHHHHHHGGGGCCCGHHHHHHHHHHHDHHGGGGGHGHHGHHHHGBFHHHHHGGG-ADGGGGGGGGGGGGFFFFFFFFFFFFFFFFFFFFFDFFFFFFF.DDFFFFFFFFFFFFFFFFFF.@DAFFFFFFFF/;FFFFFFFFEAFFF/;BFFFA-@A.
@M05620:37:000000000-D9766:1:1101:16849:8018 1:N:0:28
ACCACACCTTCTACAATGAGCTGCGTGTGGCTCCCGAGGAGCACCCCGTGCTGCTGACCGAGGCCCCCCTGAACCCCAAGGCCAACCGCGAGAAGATGAGGCCCGCTACCTCTTCTGGTGGCCGCCTCCCTCCTTCCTGGCCTCCCGGCGCTGCGCCCTTTCTCACTGGTTCTCTCTTCTGCCGTTTTCCGTAGGACTCTCTTCTCTGACCTGCGTCTCCTTTGGCACTCTGCAGGTTCTCGATCGGCAGA
+
AAAABAABFFFFFGGFGFGFFAF4EEEFHEGHFGGEFEGCFHHHHGEGFEGEEGHHHHHGGGGGEEEGGGGGHFGFGGGGFHHHFGGEGCGC@BFGGDFHHGGE/<A/AHHHFGHHFHHH.FGCGGAG.CGHGHFHFHFGHHHHAEA--;?BGGB@F?BFFFFFFFFFFFFFFFFFFFFFFFFB9AFFFFDB.;99BBFFFFFFFFFFFFFFF.@ABDFFBFFFFBBBFFFFF/BA.BFFBAFFF?B@-;A
@M05620:37:000000000-D9766:1:1101:23814:8025 1:N:0:28
ACCACACCTTCTACAATGAGCTGCGTGTGGCTCCCGAGGAGCACCCCGTGCTGCTGACCGAGGCCCCCCTGAACCCCAAGGCCAACCGCGAGAAGATGCCCAGGTGAGTGGCCCGCTACCTCTTCTGGTGGCCGCCTCCCTCCTTCCTGGCCTCCCGGAGCTGCGCCCTTTCTCACTGGTTCTCTCTTCTGCCGTTTTCCGTAGGACTCTCTTCTCTGACCTGAGTCTCCTTTGGAACTCTGCAGGTTCTA
+
AAAABAABFFCFFFGFDGFGFGGFFEFEG?GGHGEAEEEAFHHHHGEGF?EFHHHHHGHGGGGGFGEGGGGHGHFEGGGHGHHGFGGGGCGGGGHHEDHHHHHGHHHHHHGGHHGGGGGHHHHBFHHHHHGHEG@@EDHGHHFBHGGGGGGF0FFGGG-AAGGFGGFFFFFFFFFFFFFFFFBFFFFFFFFFFF;DFFFFFFFFFBFFFFFFFFFFFFFFFFEBFFFFFFFFFFFFFFFFFFFFFFFFFFF
@M05620:37:000000000-D9766:1:1101:23726:8029 1:N:0:28
AGTGCCAGCTCTCAATCGCACAGGGGACCCAGGGCCTGGCCCCTCCATCCAGAAAACCTATGACCTCACCCGCTACCTGGAGCACCAACTCCGCAGCTTGGCTGGGACCTATGTGAGTATCCAGCGTAGGAATCTGGGAGTTGGGGAGGAGTGAGGAGTTGGGGAAAGACAGTCCTAACCGTGGAGGGTTCTGGTAAATGATGGGGTGAGGAGGGGCTCTTTGGCTCCCACCAGTCCCCCTGTCTGGTCTA
+
>>1>ABDFAF@@FGGG1AFAA?FCFEEGG0FG0EE/FAGFFHGFGGHHFGHFHBACGGHHHHHHFFFGHHHGG//EHHHGFFHCEGHFGHHHAEEEEGFGFHHGGGHHGHHHHGHHHBGHHHHHHGGGGGHHHHHGHHHGGHHHGGGGGGGHHHHHFGCGHGGGEGHHGHHHHHHHHHHHGBFGBGGGCFGGGGFGGGGGGGGGGGF@FFFFFF@?@@FFFFFFFFFFFFFFFFFFFFFF@FFFFFFFFFF
@M05620:37:000000000-D9766:1:1101:11568:8034 1:N:0:28
GAGGCTGCTTTGGAAGACCCTCCTCGATTACTGCAACAGTTCCCCCTGGACCTGGAAAAGTTTCTTGCCTGGCTTACAGAAGCTGAAACAACTGCCAATGATCCTTCATACCGGCTGCTGCACGTAAGGCCAGGCACAACACCGCATCCAAGGGAAACAACGGACTGATGAACGGATGGCAAGTCAGTCAGGCCTTTCCGCTTTCGCACTCTTATGGATCCCATTAATCAATTCTCTTCCTATGTACATGT
+
A>AAAAFAFFFFGGGGG11FGG0GCEEHHGHHHHHHGHHDGHHHHGGGHHHHHGHGHGHGFHHHHHHHHHHHHHGHHHHHHHHHHHHHHHHHHHHHHHHH121B12B1B210?>//>?B1BB1?<BG0F0//?///0B0//?<>@@//01?F</?0/0?>><-.<-.<00=F0..<.-<:GGGH0<G0CGFEB.//0:;..;A.09BBG?F090;09C00//;090;/;/9B///:/9;/;/;9;:9//99
@M05620:37:000000000-D9766:1:1101:11587:8036 1:N:0:28
GAGGCTGCTTTGGAAGACCCTCCTCGATTACTGCAACAGTTCACCCTGGACCTGGAAAAGTTTCTTGCCTGGATTACAGAAGCTGAAACAACTGCCAATGTCTCATCCTACAGGATGCTACCCGTAAGGAAAGGCTCCTAGAAGACTCCAAGGGAGTAAAAGAGCTGAGGAAACAAGAGCAAGGAAGTCAGGCATTTCCGATTTAGCACTCATGGGGATTCAATTGAACAATTCTCAGCATTTGTACTTGT
+
>>>>>1B>B1BB1ABB11BAAAEF0E0FDE1ADA11AABD2D21BGBG/0BB0B00B10EBDFGFGF1BBAA0DF1B1BFC1BBFBB@B0/?1F10@@FG@F2BEB1B1B1@@BB1@F@>B00?E>><B1<00B?10/BB11BBB0B1BB11</??<@1F2@?001?<</10???/000><0<.>0<1<00//.00000<....;00:<0//00;..:./;;90;00;;;FFBF000;/;;000;990;;9
@M05620:37:000000000-D9766:1:1101:26562:8041 1:N:0:28
ACCACACCTTCTACAATGAGCTGCGTGTGGCTCCCGAGGAGCACCCCGTGCTGCTGACCGAGGCCCCCCTGAACCCCAAGGCCAACCGCGAGAAGATGAACCCAGGTGCGTGGCCCGCTACCTCTTCTGGTGGCCGCCTCCCTCCTTCCTGGCCTCCCGGCGCTGCGCCCTTTCTCACTGGTTCTCTCTTCTGCCGTTTTCCGTAGGACTCTCTTCTCTGACCTGCGTCTCCTTTGGAACTCTGCCGGTTC
+
BBBBBBBBFFFFFFGBDGGGGGGHGFGFH2GHHGG?EGGCGHHHHGGGE?EFHGHHHHHGGGGGGGGGGGGEFHHGGGCHGGHHGGGGGCFGGGHHHHHHHHGFGFHH1AFGGGHHGGG?DHHHHHHHHHHHGHHGGGGGHGGGGGGGGGGGGGGGGGGGGGFFFFFFFFFFFFFFFFFFFFFFFFFFFFFFFFFFDFFFFFFFFFFFFFFFFFFFFFFF/BFFF.D;DFFFFFFFFBFFFFFFF/;BDF?
@M05620:37:000000000-D9766:1:1101:5411:8044 1:N:0:28
ACCACACGTTCTACAATGCGCTGCGTGTGGCTCCCGAGGAGCACCCCTTGCTGCTGACCGAGGCCCCCCTGAACCCCAAGGCCAACCGCGCGAAGATGAGGCCCGTTCCTTCTTCTGGTGTCCGCCTCCCTCCTTCCTTGCCTCTCTGCGCTGCGCCATTTCTCCCTGGTTCTCTCTTCTGCCGTTTTCCGTCGGACTCTCTTTTTTGACCTGCGTCTCCTTTGGCCCTCTGCTGGCCCTCGCTCGGCCGA
+
BBBBBBB3BBBAGFGGGGAEGGGGGGGA2BGFGAAE2AAEDHGHHGG1AFGHGHGHHHH>>@EEGGGGGGGHGHHGGGGHGHHHHGGGGG>BDGG?FGG<CF//>-<0>11>FF=>D0=<CGHAC<<C..;;D/<CGH0;GGHH/;0;:;;BGDFGG.;CF;CF0CCB.FFFFFFFFFBFBFFAAFFF/;A9FFF;9=FFFFF/;/;9.BFFFFFFFFFFBFFFF/;EFFFFF/;B..;;A@-;EFF.;@9
@M05620:37:000000000-D9766:1:1101:13177:8056 1:N:0:28
ACCACACCTTCTACAATGAGCTGCGTGTGGCTCCCGAGGAGCACCCCGTGCTGCTGACCGAGGCCCCCCTGAACCCCAAGGCCAACCGCGAGAAGATGCCCAGGTGAGTGGCCCGCTACCTCTTCTGGTGGCCGCCTCCCTCCTTCCTGGCCTCCCGGAGCTGCGCCCTTTCTCACTGGTTCTCTCTTCTGCCGTTTTCCGTAGGACTCTCTTCTCTGACCTGAGTCTCCTTTGGAACTCTGCAGGTTCTA
+
CCCBCCCCFFFFGGGGGGGGGGHHGEEBFEHHHGGGFGGGGHHHHGGGEEGGHHGHHHHGGGGGGGGGGGGHHHHGGGGHGHHHHEGGGGCFCGHGFHGHHHHGHHHGGHGGHHGGGGCHHHHHHHBGHFGHHGGGGGHGHHGGHGGGGGGGGGGGGG-@DGGGGGFFFFFFFFFFFFFFFFFFFFFFFFFFFFFFFFFFFFFFFFFFFFFFFFFFFFFFFFFFFFFFFFFFFFFFFFFFFFFFFFFFFFF
@M05620:37:000000000-D9766:1:1101:14525:8065 1:N:0:28
AGTGCCAGCTCTCAATCGCACAGGGGACCCAGGGCCTGGCCCCTCCATCCAGAAAACCTATGACCTCACCCGCTACCTGGAGCACCAACTCCGCAGCTTGGCTGGGACCTATGTGAGTATCCAGCGTAGGAATCTGGGAGTTGGGGAGGAGTGAGGAGTTGGGGAAAGACAGTCCTAACCGGGGAGGGTTCTGGTAAATGATGGGGTGAGGAGGGGCTCTTTGGCTCCCACCAGTCCCCCTGTCTGGTCTA
+
ABAABFFFBFFFGGGGGGGGGFHHGGGGGGHHGGGGGGHHHHGHGGHHHHHHFHHHHGHHHHFHHHHHHHHGGGGGHHHHHHHGHHHHGHHHGGCGGFHHDHHGGGHHGHHHHHHHHHHHHGHHHGGGGGHHHHHHHF0?E0GHGC.>->C>.0<C<AHFGHG-EGGC///::CC0GCGGA-=--=DGEGGFFF/9FFF/99FFFFD-.;./;AFCF-:FFFFFFBFF..F9AF9FFFFFFFFFFFF9FF/
@M05620:37:000000000-D9766:1:1101:17134:8065 1:N:0:28
ACCACACCTTCTACAATGAGCTGCGTGTGGCTCCCGAGGAGCACCCCGTGCTGCTGACCGAGGCCCCCCTGAACCCCAAGGCCAACCGCGAGAAGATGCCCAGGTGAGTGGCCCGCTACCTCTTCTGGTGGCCGCCTCCCTCCTTCCTGGCCTCCCGGAGCTGCGCCCTTTCTCACTGGTTCTCTCTTCTGCCGTTTTCCGTAGGACTCTCTTCTCTGACCTGAGTCTCCTTTGGAACTCTGCAGGTTCTA
+
CCCCCCCCFFFFGGGGGGGGGGHHGGGBEGHHHGGGGGGGGHHHHGGGFGGGHHGHHHHGGGGGGGGGGGGHGHHGGGGHGHHHHGGGGGGGGGHHHHGHHHHGGHHHHHGGHHGGGGGHHHHHGHFHHHGHHGGGGGHGHHGGHGGGGGGGGGGGGG-AFFFGGGFFFFFFFFFFFFFFFFFFFFFFFFFFFFFFFFFFFFFFFFFFFFFFFFFFFFFFFFFBFFFFFFFFFFFFFFFFFFFFFFFFFF0
@M05620:37:000000000-D9766:1:1101:5883:8066 1:N:0:28
ACCACACCTTCTACAATGAGCTGCGTGTGGCTCCCGAGGAGCACCCCGTGCTGCTGACCGAGGCCCCCCTGAACCCCAAGGCCAACCGCGAGAAGATGAACCCGGGAGTGTGCCCCTCTCCCTCTTATGGTGGCCGCCTCCCTCTTGCCTGGCCTCCGGGCCGTGCGCCCTTTCTCAGTGTTTCTCTTTTCTCCTGTTTACCACGAGTCTCTCTTCTCTGCCGTGTGTCTCATTTGGAACTCTGCGGGTTC
+
ABB>AABBFFFFGGGGFGGGGBGFG22EGDHHFGGFGGGGGHHHHGGGFEGGHGHHHHGGCG@EGAEEGGGCHEGGGGDGC/GGFGE/CCG@?ACHFF11?<?//</-.><=1>0>../</<<//000<<<0..:--;.:.C/9/000/00...0;..9-A--9@.-;9--/99/B//9/9/;B/;B//;//////;B//////.--..;BB/:/;9/;/9/9.-..;;/9/9//////99/9;/;---;.
@M05620:37:000000000-D9766:1:1101:22853:8078 1:N:0:28
ACCACACCTTCTACAATGAGCTGCGTGTGGCTCCCGAGGAGCACCCCGTGCTGCTGACCGAGGCCCCCCTGAACCCCAAGGCCAACCGCGAGAAGATGAACCCCGGTGCGTGGCCCGCTCCCTCTTCTGGTGGCCGCCTCCCTCCTTCCTGGCCTCCCGGCGCTGCGCCCTTTCTCACTGGTTCTCTCTTCTGCAGTTTTCCGTTGGACTCTCTTCTCTGCCCTGCGTCTCCTTTGGAACTCTGCTGGTTC
+
CCCCCCCCFFFFGGGGGGGGGGHHGGGBCEHHHGGFFGGGGHGHHGGGEGGGHHGHHHHGGGGGGGGGGGGHHHHGGGGHGHHHHGGGGGGGGGHHHHHFD=A/<@@<-><<->0<<-<-<:/CCCHF0:;:AGH--A;.9:CFFFFGFGGGGFGFEG.----::D-;99@FFFFF0FFB/BFFFBF0BFFEFB0;99:BF9.B0..0B0/:FFFFFB0B0B9FF.@;-:9FFFBFF099FB0B900;;9;
@M05620:37:000000000-D9766:1:1101:24119:8084 1:N:0:28
AGTGCCAGCTCTCAATCGCACAGGGGACCCAGGGCCTGGCCCCTCCATCCAGAAAACCTATGACCTCACCCGCTACCTGGAGCACCAACTCCGCAGCTTGGCTGGGACCTATGTGAGTATCCAGCGTAGGAATCTGGGAGTTGGGGAGGAGTGAGGAGTTGGGGAAAGACAGTCCTAACCGTGGAGGGTTCTGGTAAATGATGGGGTGAGGAGGGGCTCTTTGGCTCCCACCAGTCCCCCTGTCTGGTCTA
+
AAAAAFFFCFFFGFGGGGGGGGHHGGCEGEHHFFGGGGHHHHGHGGHGHHHHHHHHGGHHHHHHHHHGHHHGGFGGHHHHCFHHHHHHGHHHGGGGGHHHGHGGGGHHGHHHHHHHHHHHHHHHHGGGCGHHHHHHHHGGGHHHGGFGGGEFHHHHGGHHFHGGGGHGHHHHHHHHHHHHGGGGGGGGEGGGGGFGGGGGGGGGGGDDFFFFFFFFFFFFFFFFFFFFFFFFFFFFFFFFFFFFFFFFFFF
@M05620:37:000000000-D9766:1:1101:27056:8084 1:N:0:28
ACCACACCTTCTACAATGAGCTGCGTGTGGCTCCCGAGGAGCACCCCGTGCTGCTGACCGAGGCCCCCCTGAACCCCAAGGCCAACCGCGAGAAGATGAACCCAGGTGCGTGGCCCGCTACCTCTTCTGGTGGCCGCCTCCCTCCTTCCTGGCCTCCCGGCGCTGCGCCCTTTCTCACTGGTTCTCTCTTCTGCCGTTTTCCGTAGGACTCTCTTCTCTGCCCTGCGTCTCCTTTGGAACTCTGCAGGTTC
+
ABAAABBAFFFFGGFGEGFBGFHHGEEBAEGHBFGAAEGGFHAGHGGGGGGGHHGEHHHGGGGGGEFGGGGHHHHGGGGH/FGHHGE/BCCCDGHFHHFHHGDEHGHG1>FGCCFHGGG-<CDHHHHHHHHHGHHGGGGGHGGGCFFGBFGGGFGGGGGA?FFFFFFFFF-FFFFFBFFFFFFFFFFFFFFFFF;;DFFFFFFFFFFEFFFFFFFBBFFF/;;FF.;A>DFFFFFFFFFFFFFFF9FFFFB
@M05620:37:000000000-D9766:1:1101:6693:8085 1:N:0:28
ACCACACCTTCTACAATGAGCTGCGTGTGGCTCCCGAGGAGCACCCCGTGCTGCTGACCGAGGCCCCCCTGAACCCCAAGGCCAACCGCGAGAAGATGAGGCCCGCTACCTCTTCTGGTGTCCGCCTCCCTCCTTCCTTGCCTCACGGCGCTGCGCCCTTTCTCCCTGGTTCTCTCTTCTGCCGTTTTCCGTCGGACTCTCTTCTCTGACCTGCGTCTCCTTTGGCCCTCTGCAGGTTCTCGATCGGCCGA
+
BBB3AAA3BFFFGGGGFGBAF5BFGEFBAAFFABFA2EFGFHHHHGGFEFGGHHHHGHHAEEGGGEGGGGFHGFHGGGGHGHHHHGGCDG/>BGGBGHB?FFECD>>/>0>GHHHHHFFH.FGGDDFGC.<GGCGHHH0<CHHH/=.;-;ABBGGGG-AFF/FF/BFF?BFFFFFFFFFFBFFBFFFF:BD;ABB;?BFFFFF/B/;BBFFFF.BFBFFFBFFFF//9EFFFF/BF.;:;/E/BFBF-.;-
@M05620:37:000000000-D9766:1:1101:24819:8086 1:N:0:28
ACCACACCTTCTACAATGAGCTGCGTGTGGCTCCCGAGGAGCACCCCGTGCTGCTGACCGAGGCCCCCCTGAACCCCAAGGCCAACCGCGAGAAGATGCCCAGGTGAGTGGCCCGCTACCTCTTCTGGTGGCCGCCTCCCTCCTTCCTGGCCTCCCGGAGCTGCGCCCTTTCTCACTGGTTCTCTCTTCTGCCGTTTTCCGTAGGACTCTCTTCTCTGACCTGAGTCTCCTTTGGAACTCTGCAGGTTCTA
+
ABBBCBBBFFFFGGGGGGGGGGHHGFGGHGHHHFGGGGGGGHHHHGGGEGGGHHHGHHHGGGGGGGGGGGGEHGHGGGGHGHHHHGGEGGGGGGHHFBGHHHHGHHHHHHGGHHGGGGGHHHHHHHHHHHGHHGGGGGHGHHGHHGGGGFFGGGGGGAFGGFGGGGFFFFFFFFFFFFFFFFFFFFFFFFFFFFADFFFFFFFFFFFFFFFFFFFFFFFFFFFEFFFFFFFFFFFFFFFFFBFFFFFFFFF
@M05620:37:000000000-D9766:1:1101:15004:8087 1:N:0:28
ACCACACCTTCTACAATGAGCTGCGTGTGGCTCCCGAGGAGCACCCCGTGCTGCTGACCGAGGCCCCCCTGAACCCCAAGGCCAACCGCGAGAAGATGAACCCAGGTGCGTGGCCCGCTACCTCTTCTGGTGGCCGCCTCCCTCCTTCCTGGCCTCCCGGCGCTGCGCCCTTTCTCACTGGTTCTCTGTTCTGCCGCTTTCCGTAGGACTCTCTTCTCTGACCTGCGTCTCCTTTGGAACTCTGCCGGTTC
+
AAAAAAAAFFFFGGGG3GGDGDHFGAAB0EGH1BFECEGGGHHHHGGGFGGGGHGHHHHGGGCGG?GGGGGBHFHGGGEHEAHHHGA/CGC@@GHGFHF11?<FHEHGB@/?<-FG@-<--<G00DDGFDGBE.C-C-;C../C.90FGGF9F.0;;EBGGG?=;---9--B//BB9///-;/9BFF/;/BF///--9;ABFB9---/;BFFFFBFBFFF///9-A-A>B-B/99///;B/BFF//-9;:-
@M05620:37:000000000-D9766:1:1101:15531:8095 1:N:0:28
ACCACACCTTCTACAATGAGCTGCGTGTGGCTCCCGAGGAGCACCCCGTGCTGCTGACCGAGGCCCCCCTGAACCCCAAGGCCAACCGCGAGAAGATGAGGCCCGCTACCTCTTCTGGTGGCCGCCTCCCTCCTTCCTGGCCTCCCGGCGCTGCGCCCTTTCTCACTGGTTCTCTCTTCTGCCGTTTTCCGTAGGACTCTCTTCTCTGACCTGCGTCTCCTTTGGCACTCTGCAGGTTCTCGATCGGCAGA
+
BBCCDDCDFFFFGGGGGGGGGGHHGGGFHGHHHGGGGGGGGHHHHGGGGGGGHHHHHHHGGGGGGGGGGGGHHHHGGGGHGHHHHGGGGGGGGGHHHHGHHGGGGGDGGHHHHHHHHHHH.GHGFGGGHGHHGHHHHH:GHHHHHGGC-=AGFGGGFFFFFFFFFFFFFBFFFFFFFFFFFFFFDDFFFFFF.<ABFFFFFFFFFFFFFFFFF.@DFFFFFFFFB0<FFFFFFFFFAFFF19:FF@D@BF.
@M05620:37:000000000-D9766:1:1101:24255:8096 1:N:0:28
AGTGCCAGCTCTCAATCGCACAGGGGACCCAGGGCCTGGCCCCTCCATCCAGAAAACCTATGACCTCACCCGCTACCTGGAGCACCAACTCCGCAGCTTGGCTGGGACCTATGTGAGTATCCAGCGTAGGAATCTGGGAGTTGGGGAGGAGTGAGGAGTTGGGGAAAGACAGTCCTAACCGTGGAGGGTTCTGGTAAATGATGGGGTGAGGAGGGGCTCTTTGGCTCCCACCAGTCCCCCTGTCTGGTCTA
+
AAAAAFFFCFFFGGGGGGGGGGHGGGGFGGHHFEGGGGHHHHGHGGHHHGHHHHHGHGHHHHHHHHHHHHHGGEFGHHGH?GHHHHGGFHHHG>EGG3BFGHHGG/GHGHHHHHGHHHHHHHHHHGGFGFFHHHHHHHHGGH1?AGFGGGGHHGHHFGCHHHGGGGHHHHHHHHGHHHHHGGGGGG.:;.;FGGGGGGGGGGGGGGFFFFFFFFFFFFFFFFFFFFFFFFFFFFBFFFFFF.FFFFF0;BB
@M05620:37:000000000-D9766:1:1101:23302:8097 1:N:0:28
ACCACACCTTCTACAATGAGCTGCGTGTGGCTCCCGAGGAGCACCCCGTGCTGCTGACCGAGGCCCCCCTGAACCCCAAGGCCAACCGCGAGAAGATGAACCCAGGTGAGTGGCCCGCTACCTCTTCTGGTGGCCGCCTCCCTCCTTCCTGGCCTCCCGGCGCTGCGCCCTTTCTCACTGGTTCTCTCTTCTGCCGTTTTCCGTAGGACTCTCTTCTCTGACCTGCGTCTCCTTTGGAACTCTGCAGGTTC
+
BBABBBABFFFFFFGFBGGGGGHHGEGEG?GHHGG2EFG?GHHHHGAFEEGFHFGHHHHGGGGGFGCGGGGHGHEGGGGGGHHGFGGGG@CGGGHHGGGHHHGGEGHH<GHHGGHHGGG@FHHHHHHHHHHHGHHDGGGGEGHHGGGGGGGGGGGGGGGG?BFFFFAFFFFFFFFFFFFFFFFFFFFFFFFFFFFFAFFFFFFFFFDFFFFFFFFFFFFFBFFFF.@DFFFFFFFFFFFFFFFFF/BFFFB
@M05620:37:000000000-D9766:1:1101:7578:8110 1:N:0:28
ACCACACCTTCTACAATGAGCTGCGTGTGGCTCCCGAGGAGCACCCCGTGCTGCTGACCGAGGCCCCCCTGAACCCCAAGGCCAACCGCGAGAAGATGAACCCAGGTGAGTGGCCCGCTACCTCTTCTGGTGGCCGCCTCCCTCCTTCCTGGCCTCCCGGAGCTGCGCCCTTTCTCACTGGTTCTCTCTTCTGCCGTTTTCCGTACGACTCTCTTCTCTGACCTGAGTCTCCTTTTGAACTCTGCAGGTTC
+
AABBBBBAFFFFGGGGDGFGGGHHGG?EHGGHHFGG2EEE?GHHHGGFEEEGBGHFHHHG0E@FGFGGGGGGFHHGGGEGGFHHEGGGGGGFBDF2FGH?<GDGFF1FD0?GCFFCCGGGGH<DDDD=D0<CEHHDFGGGGGGFFFGFC;CFGGGGGG.-A-=CFBFCFA;FFFFFFF;B.;BFB9FBFFFFFFF;;.FEFFD/:.;ADAABB//;:BB/BFFBB/;BFFFFBFB//:;:FFFBFFB..;/
@M05620:37:000000000-D9766:1:1101:25000:8110 1:N:0:28
ACCACACCTTCTACAATGAGCTGCGTGTGGCTCCCGAGGAGCACCCCGTGCTGCTGACCGAGGCCCCCCTGAACCCCAAGGCCAACCGCGAGAAGATGAGGCCCGCTACCTCTTCTGGTGGCCGCCTCCCTCCTTCCTGGCCTCCCGGCGCTGCGCCCTTTCTCACTGGTTCTCTCTTCTGCCGTTTTCCGTAGGACTCTCTTCTCTGACCTGCGTCTCCTTTGGCACTCTGCAGGTTCTCGATCGGCAGA
+
CCCCCCCCFFFFGGGGGGGGGGHHGFGGHGHHHGGGGGGGGHHHHGGGGGGGHHHHHHHGGGGGGGGGGGGHGHHGGGGHGHHHHGGGGGGGGGHHHHHHHGGGGC@GGHHEHHHHHHHHGHHGGGGGHGHHGHHHHHGHHHHHHGGGFGGGGGGGFFFFFFFFFFFFFFFFFFFFFFFFFFFF9AFFFFFF.DFFFFFFFFFFFFFFFFFFF.:DFFFFFFFFF/BFFFFFFBFFFFFF/.FFFFF--C;
@M05620:37:000000000-D9766:1:1101:25772:8117 1:N:0:28
GAGGCTGCTTTGGAAGAAACTGACAAGCCAGGGAAAAAAGATCGGATTGACACACGTCTGAACTTCAGTCACCGTTCATAATCTGGTATACCGTCTACTGCTTGAAAAAAAAAAAAACTCAAAAAAATCTCGCCAAAATAATAAAATAACACACAACACTAAATACCATGTTCACGGTTATATGTACAACAGTAATGCGTAGGACCATCGTCGAAAAACTGAATCAGTTTAGGAACCATTAAGGATAATGT
+
AAAAAAFAFFFFGEGFAG1BFBB1BB0BFCGGECC00B/BABFGFF//01DAF0/AB/0/DDFG1D2BDGHBHE0/BGF2BDFF21FBG2BGGCEH/BBGFFG1BGE1FE/EE//<//111111//-01110.-.<<.00000=0000<<0/:.:....0/::000009090000....9000000000/9/00090C...--9/9-//-----9----//////////99///9---99/://////9/9
@M05620:37:000000000-D9766:1:1101:20976:8120 1:N:0:28
ACCACACCTTCTACAATGAGCTGCGTGTGGCTCCCGAGGAGCACCCCGTGCTGCTGACCGAGGCCCCCCTGAACCCCAAGGCCAACCGCGAGAAGATGCCCAGGTGAGTGGCCCGCTACCTCTTCTGGTGGCCGCCTCCCTCCTTCCTGGCCTCCCGGAGCTGCGCCCTTTCTCACTGGTTCTCTCTTCTGCCGTTTTCCGTAGGACTCTCTTCTCTGACCTGAGTCTCCTTTGGAACTCTGCAGGTTCTA
+
CCCCCCCCFFFFGGGGGGGGGGHHGGGEHGHHHGGGGGGFGHHHHGGGGGGGFHHHHHHGGGGGGGGGGGGGHHHGGGGHGHHHHGGGGGDGGGHGHGHHHHHGHHGGHHGGHGFGGGGHHHHHHHHGHGGHHGGGGGHGHHGHHGGGGGGGGGGGGA@DFGGGGGFFFFFFFFFFFFFFFFFFFFFFFFFFFFFFFFFFFFFFFFFFFFFFFFFFFFFFFFFFFFFFFFFFFFFFFFFFFFFFFFFFFFF
@M05620:37:000000000-D9766:1:1101:19823:8123 1:N:0:28
GAGGCTGCTTTGGAAGAAACTCATAGATTACTGCAACAGTTCCCCCTGGACCTGGAAAAGTTTCTTGCCTGGCTTACAGAAGCTGAAACAACTGCCAATGTCTCATCCTACAGGATGCTACCCGTAAGGAAAGGCTACTAGACGCCTCCAAGGGAGTAAACGCGCTGATGAAACAATGGCAAGTAAGTAAGGCATTTCCGCTTTAGCACTCTTGTGGATCCAATTGAACAATTCTCAGCATTTGTACTTGT
+
BBCBCCFCFFFFGGGGGGGGGGHHHHHHHGHHHHHFGHHGHHHHHGGGHHHHHHHHHHHHHHHHHHHHHHHHHHHHHHHHHHHHHHHHHHHHHHHHHHHHHHHHHHHHHHHBHHHHHHHHGHHGC//BG3FHHEAG3BGDH33?/<FGHHBF/EG/?22F2C/>CDGEHHH11FGHHHHHHBEGHHHD00=GHHHHHHHCGDGGHHHHHHHGFGBF.0;FGGFGGFFFGGGGGGGGGGGFBFGGFBBBGGB
@M05620:37:000000000-D9766:1:1101:13709:8134 1:N:0:28
ACCACACCTTCTACAATGAGCTGCGTGTGGCTCCCGAGGAGCACCCCGTGCTGCTGACCGAGGCCCCCCTGAACCCCAAGGCCAACCGCGAGAAGATGAGGCCCGCTACCTCTTCTGGTGACCGCATCAATCCTTCCTGGCCTCACGACGCTGCGCCCTTTCTAACTGGTTCTCTCTTCTGCCGTTTTCCGTCGGACTCTCTTCTCTGACCTGCGTCTCCTTTGGCACTCTGCCGGTTCTCGATCGGCAGA
+
BBBABBBBFFFFGGGGFG5FGBHGG2AB4AGG3AFA?EGGGHHHHGGGGGGGFHGHHHHECECGGAGGGGG2G?GGGG?H//FHHGE<CG/<@DGFDHFHHGGCG<>/A>FHH1FG1<>G11>A<-CC00=GHHHHCG0:.:CG/CE.-;@.CA-9C@DFFF90;BFFF9BFFFFFFFFFFB/@9AFFFFFF.--;9B9FFFFFFFFFF/FFFA9DAFFFBF//BF//BFFFF/-@-.99;99FFF.-;B.
@M05620:37:000000000-D9766:1:1101:23093:8139 1:N:0:28
AGTGCCAGCTCTCAATCGCACAGGGGACCCAGGGCCTGGCCCCTCCATCCAGAAAACCTATGACCTCACCCGCTACCTGGAGCACCAACTCAGCAGCTTGGCTGGGACCTATGTGAGTATCCAGCGTAGGAATCTGGGAGTTGGGGAGGAGTGAGGAGTTGGGGAAAGACAGTCCTAACCGTGGAGGGTTCTGGTAAATGATGGGGTGAGGAGGGGCTCTTTGGCTCCCACCAGTCCCCCTGTCTGGTCTA
+
BBABCFFFCFFFGGGGGGGCGFHCGGEGGGHGFGGGGGHHHHGHGGHHHGHHGHHHHGHHHHHHHHHHHHHGGEGGHHHHHHHHHHHHGFHHGHHHGHGHGHHGGGHHGHHHHGHHHHHHHHHHHGGGGGHHHHHHHHHGGHHHGGGGGGGHHGHHHGHHHHGGGGHHHHHHHHHHHHHHGGHGGGGGEFGGGGFGGGGGGGGGGGGFFFFFFFFFFFFFFFFFFFFFFFFFFFFFFFFFFFFFFFFFFFF
@M05620:37:000000000-D9766:1:1101:19086:8146 1:N:0:28
GAGGCTGCTTTGGAAGAAACTCATAGATTACTGCAACAGTTCCCCCTGGACCTGGAAAAGTTTCTTGCCTGGCTTACAGAAGCTGAAACAACTGCCAATGTCTCATCCTACAGGATGCTACCCGTAAGGAAAGGATAATAGAAGAATCCAAGAGAGTAAAAGAGCTGATGAAACAATGGCAAGTAAGTAAGGCATTTCCGCTTTAGCACTCTTGTGGATCCAATTGAACAATTCTCAGCATTTGTACATGT
+
A@ABBBFAFFFFGFFBFGGGGGHHHHGHHFHGHGFHHGHHHHHHHGGGEEFGHGHFBACGBGHHHHFFGHHHHHHFGHHFHGHHHGGGHF?FGHHHFHHHHHHHHFHGHHFFGGFFGH3H32BE/>E?BFHHHE?GD3BFFGFHG2GGHHHH0??/<@DFDGFFFGHF22DFGHFHHGF0<?F?DGG1FDFBG<FFGHG?EDGGHGHGHHHHDGGH.<<:G;GCG0CCHFHHHHBGB9FB0;=9;C009;;
@M05620:37:000000000-D9766:1:1101:21230:8147 1:N:0:28
ACCACACCTTCTACAATGAGCTGCGTGTGGCTCCCGAGGAGCACCCCGTGCTGCTGACCGAGGCCCCCCTGAACCCCAAGGCCAACCGCGAGAAGATGAGGCCCGATAACTCTTCTGGTGACCGCCTCCCTCCTTCCTGGCCTCCCGGCGCTGCGCCCTTTCTCACTGGTTCTATCTTCTGCCGTTTTACGTAGGACTCTCTTCTCTGACCTGCGTCTCCTTTGGAACTCTGCAGGTTCTAGATCGGCAGA
+
AAAAAAAAFFFFFGGDEFG1F1FCEAAEGAGHBFEEEEECGHHHHGGGE/EEGEGGHGGGGGCGGFEGGGGFHFEEGGAHECGHHFGGGGCGGCHHBFFGG/FGC/@A.FGHHHHH1GFG1<>---<<.<:CC/CC/;0:..<FHE.9?G--;C@-C@@/BFFFFFFFB99BF/;FBFBFB/B-9;F-/9;FB--;;BFFFBFB9BFBFFFFF-9A@-:FFFB//B/BFFFFFFFF:BFBBFFFF---99;
@M05620:37:000000000-D9766:1:1101:13397:8149 1:N:0:28
ACCACACCTTCTACAATGAGCTGCGTGTGGCTCCCGAGGAGCACCCCGTGCTGCTGACCGAGGCCCCCCTGAACCCCAAGGCCAACCGCGAGAAGATGAACCCAGGTGCGTGGCCCGCTACCTCTTCTGGTGGCCGCCTCCCTCCTTCCTGGCCTCCCGGCGCTGCGCCCTTTCTCACTGGTTCTCTCTTCTGCCGTTTTCCGTAGGACTCTCTTCTCTGACCTGCGTCTCCTTTGGAACTCTGCAGGTTC
+
BBBBBBBBFFFFGGGGGGFGGFHHGFGB4AGGGFFE?EFGFHHHHGGGDEGGFHGHHHHGGGCGGGGGGGGHHHHGGGGHGHHHHGGGGGGGGGHFFHHHHHGGHGHH1CGGGGHHGGG-AHHHHHHHHHHHGHHGGGGGHGGGFGGGGGGGGGGGGGGGGGFFFFFFFFFFFFFFFFFFFFFFFFFBFFFFFFFFDFFFFFFF;DFFFFFFFFFFFFFF/BBFF.@ADDFFFFFFFFFFFFFFF/BFFF/
@M05620:37:000000000-D9766:1:1101:26640:8150 1:N:0:28
ACCACACCTTCTACAATGAGCTGCGTGTGGCTCCCGAGGAGCACCCCGTGCTGCTGACCGAGGCCCCCCTGAACCCCAAGGCCAACCGCGAGAAGATGAACCCAGGTGAGTGGCCCGCTACCTCTTCTGGTGGCCGACTCCCTCCTTCCTGGCCTCCCGGCGCTGCGCCCTTTCTCACTGGTTCTCTCTTCTGCCGTTTTCCGTAGGACTCTCTTCTCTGACCTGCGTCTCCTTTGGAACTCTGCAGGTTC
+
1>1AAA>AFFFDBGGFFGFGFGGCEEEEH?HHHGFEEEE/FHFHHGAEA/BAG1AFGGGGGGGGCF/>EGGHGHEEGGGHGHHHAFGGG/BCGGHGGHHHHHGF//?F1??GFFHHCGG-@HHFFHHHHGHHGHGG-:C?CCGHGHGGGGF/CFBFEGGG-AA?>F@@F@?B9BFFFFFFFFFFFF/FFFFFFFF@BFFFFFFFFBBFFFFFFFFBFFFFBBFFF?=F@FFFFFFFFBFFFFFFF/;AABF
@M05620:37:000000000-D9766:1:1101:23421:8162 1:N:0:28
ACCACACCTTCTACAATGAGCTGCGTGTGGCTCCCGAGGAGCACCCCGTGCTGCTGACCGAGGCCCCCCTGAACCCCAAGGCCAACCGCGAGAAGACGCCCAGGTGAGCGGCCCGCTACCTCTTCTGGTGGCCGCCTCCCTCCTTCCTGGCCTCCCGGAGCTGCGCCCTTTCTCACTGGTTCTCTCTTCTGCCGTTTTCCGTAGGACTCTCTTCTCTGACCTGAGTCTCCTTTGGAACTCTGCAGGTTCTA
+
AAA?BBBBFFFFGFGGDGGDGBGFG2A24AGHAFGEEEGGCCDGHDGG?EFGFHFEDFFECGCEG1EGGGC1GEHGGGAG/?GHHG/<>BC@/??10?/<>DAFHHHE1-<@@-@C@@GHHHBCCCG0CG?.C@BGGG.CGFFEFB/0C/AFF..A.@-;@?FF;?.@9/;9/BBFBFFFF/9BBBBFFFF/BBADF?/;ABFFDFBFBFFFFFFFFF/BFB.9.9B/B9FF////BF/B//FFFFFBBBB
@M05620:37:000000000-D9766:1:1101:27183:8165 1:N:0:28
CCTGCCACTTCTCAATCGCACAAGTGTCCCCTCCCGTAGCCGCTCCATCTCTCATAACCCTTCCCCGACTTGATACCAGTAGCACCAACACCTCCGCCTGTTTCCCACCAACTTTACTGGGGACCTCAACAATCCTACATGGGCACAGGAAGCAGGACAGCATCAAAAAGAAGCTGAATCATGCAGGTTTCAGGAAAAATAACTTTTCAGAACAGACTCTCCATTCAAAATAAACATTTTCTAGAACGGAA
+
11>>A>1BBFB3ABBFGGGGGG0BDG33DBF00AB0B0AB1/A/EE1DF11D112DA1BAAB00A0/>>>/F11DG1F11BBB21/0??/??00??//??11BFBG1B/??/012211B1/////01B101?@1<12111@0?00/<0/000/10...0..01>1>1<....//<00<000=:;C;C.:;0000:;C/;.:000;0;00000////./0;0/00000000;00000000009/////--;-
@M05620:37:000000000-D9766:1:1101:14096:8166 1:N:0:28
GAGGCTGCTTTGGAAGAAACTCATAGATTACTGCAACAGTTCCCCCTGGACCTGGAAAAGTTTCTTGCCTGGCTTACAGAAGCTGAAACAACTGCCAATGTCTCATCCTACAGGATGCTACCCGTAAGGAAAGGCTCCTAGAAGACTCCAAGGGAGTAAAAGAGCTGATGAAACAATGGCAAGTAAGTCAGGCATTTCCGCTTTAGCACTCTTGTGGATCCAATTGAACAATTCTCAGCATTTGTACTTGT
+
ABBBBAFAFFFFGGGGGGFGFGGHGGHHHFHGHHHFFCGBFHHHHGGFFGHHHHHHHHHGFHHHGHHHHHHHHHHGHHHHHHHHHHHHHFHHHFHHGGHHHHHHHHHHHHHHGHFHHHHHHHHGE@EHHHHHHGHHHGHGHGFHFHHHHHFHGGHGGHHHGHAGHHHHBFHHHHHGGHGHBHGGGHHFHFHHHGHHHHHGGGGGHFHDHHHHHHGGG0GHFG0GHHHGHHGGCFGGFFGGGGGGGGGGGG;
@M05620:37:000000000-D9766:1:1101:21812:8197 1:N:0:28
GAGGCTGCTTTGGAAGCAACTCCTAGATTCCTGCCCCCGTTCCCCCTGGCCCTGGAAGCGTTTCTTGCCTGGCTTACAGAAGCTGCAACAACTGCCCATGTCTCCTCCTACAGGATGCTACCCGTCAGGAAAGGCTCCTCGACGCCTCCACGGGCGTCAACGCGCTGATGAACCAATGGCAAGTAAGTCAGGCATTTCCGCTTTAGCACTCTTGTGGATCCACTTGAACAATTCTCAGCATTTGTACTTGT
+
>11>AAFAFFFFFCGBA1ABAB1B1DB333DGHH0GF0A0BBBGGG?FA0FABF/BE0AEEGEFDG1@FHHHHHB@FGG@FGHBB1BFG0BFFBFGE1BGGHFH1BFHHBGCFH0BGGGEGHEEE//?F1BFFFHFHGB0?//>/>0CFG0C@--<--<<0C-;:--.0;FB0CFGBBCG909;FFFCCFFGG?FFFFGGBFFFFFFFFFFFFF//B/;BFB/FFFFBFFFFFFFFFFFFFFFFF;FFFF;
@M05620:37:000000000-D9766:1:1101:16839:8204 1:N:0:28
ACCACACCTTCTACAATGAGCTGCGTGTGGCTCCCGAGGAGCACCCCGTGCTGCTGACCGAGGCCCCCCTGAACCCCAAGGCCAACCGCGAGAAGATGAGGCCCGCTACCTCTTCTGGTGGCCGCCTCCCTCCTTCCTGGCCTCCCGGCGCTGCGCCCTTTCTCACTGGTTCTCTCTTCTGCCGTTTTCCGTAGGACTCTCTTCTCTGACCTGCGTCTCCTTTGGAACTCTGCAGGTTCTCGATCGGCAGA
+
DCDDDDDDFFFFGGGGGGGGGGHHGGGGHGHHHGGGGGGGGHHHHGGGGGGGHHHHHHHGGGGGGGGGGGGHHHHGGGGHGHHHHGGGGGGGGGHHHHGHHGGGGGGGGHHHHHHHHHHH.GHGGGGGHGHHGHHHHHCHHHHHHGDG-ADGGGGGFFFFFFFFFFFFFFFFFFFFFHFFFFFFDFFFFFFFADDFFFFFFFHFFFFFFFFHF.CDFFFFFFFFF0;FFFFFFBFFAFFF0AFFFDFA-CA
@M05620:37:000000000-D9766:1:1101:21896:8206 1:N:0:28
AGTGCCAGCTCTCAATCGCACAGGGGACCCAGGGCCTGGCCCCTCCATCCAGAAAACCTATGACCTCACCCGCTACCTGGAGCACCAACTCCGCAGCTTGGCTGGGACCTATGTGAGTATCCAGCGTAGGAATCTGGGAGTTGGGGAGGAGTGAGGAGTTGGGGAAAGACAGTCCTAACCGTGGAGGGTTCTGGTAAATGATGGGGTGAGGAGGGGCTCTTTGGCTCCCACCAGTCCCCCTGTCTGGTCTA
+
33>>ABDFBCCFEGFGGFFGCGGHGEEGDFHH2AAG22G22GEHGGBF5GHEFFEFEEFBFGDGFFFGHHEEE>>EGBDCBFGA1G?1EEHHGCEE@GGHDFHGG/0FGHHHHHHHHBGHHHHHHGEGGGHHHHHHHHFGGHHHGG.DCEEGHFHH0.<<DCDGEDHHHHHHHBGHHGHHGGGGGGGGCFFGGG0CFGGGGGGGGGFBFFFFFFBBB-;9BF//;BFEEFFFFFFFFFFDBFFFFFFFFF/
@M05620:37:000000000-D9766:1:1101:17009:8223 1:N:0:28
ACCACACCTTCTACAATGAGCTGCGTGTGGCTCCCGAGGAGCACCCCGTGCTGCTGACCGAGGCCCCCCTGAACCCCAAGGCCAACCGCGAGAAGATGCCCAGGTGAGTGGCCCGCTACCTCTTCTGGTGGCCGCCTCCCTCCTTCCTGGCCTCCCGGAGCTGCGCCCTTTCTCACTGGTTCTCTCTTCTGCCGTTTTCCGTAGGACTCTCTTCTCTGACCTGAGTCTCCTTTGGAACTCTGCAGGTTCTA
+
?AA?AAAAFFFFFGGFFGGDD5B4EBEEHCHHCGGEFGGCEHHHHGCGFEGCEGHGFGGG?E?FC>>EGGGEH3?EGGCEECH/CFECGGGC/A<GDB1?<GHFC1GHHFFGHECGCCCHHFHHGHGHHFGHHGCCDFGEHHGHGFGGGFFFFGEFGG9ABGGGGGFB?BFFFBFFFFFBFFFFFFFFBFFFFBDAFFFFFBFFFFBFFFFFFFFFFFFFFFFFFFFFFFFFFBFFF9BFFFBBFFFFFFB
@M05620:37:000000000-D9766:1:1101:8034:8239 1:N:0:28
ACCACACCTTCTACAATGAGCTGCGTGTGGCTCCCGAGGAGCACCCCGTGCTGCTGACCGAGGCCCCCCTGAACCCCAAGGCCAACCGCGAGAAGATGCCCACCTCTATCGCCTCCTGCGGCTTCCGCCCGCCTCCTCGCTCCTCCGTAGCCTCCCGCCGCCCCACCCTTTCTCACTGGTTCTCTCTTCTGCAGTTTTCCGTACCCTTCTCTTATTTGCCCTGAGAACCCTTTAGTTTCCAGATGGTAATA
+
ABC@ABBCFFFFGFFGGGGGGGHHGGGGHGHHHGGFGGAEGHGHHGGGEGGGFGHHHHHGGGGGGGGGGGEGFHHGGGGHGHHHHGGGDDBDGGHGHHE22F/?0<111?/?/.<.011-<<<-</..<;;CC:;G/:.:;A.9;:.;.;:00;CGD;-----:.;9:.;FFEF:BFF/FBFB/B/FFB/;BBF9//;B/;:...9/99/;FBB//99/B/;./;/:/9;;//9B//9///;///9B://;
@M05620:37:000000000-D9766:1:1101:8002:8246 1:N:0:28
ACCACACCTTCTACAATGAGCTGCGTGTGGCTCCCGAGGAGCACCCCGTGCTGCTGACCGAGGCCCCCCTGAACCCCAAGGCCAACCGCGAGAAGATGAGGCCCGCTACCTCTTCTGCTGTCCGCCTCCCTCCTTCCTTGCCTCCCGGCGCTGCGCCCTTTCTCCCTGGTTCTCTCTTCTGCCGTTTTCCGTCGGACTCTCTTCTCTGACCTGCGTATCCTTTGGCCCTCTGCAGGTTCTCGCTCGGCAGA
+
BCCCCCCCFFFFGGGGGGGGGGHHGGGFHGHHHGGGGGGGGHHHHGGGGGGGHHHHHHHGGGGGGGGGGGGHHHHGGGGHGHHHHGGGGGDGGGHHHHHFGEF?//>/>GGHHHHHH1=1>FGFGGGG.EGHG:CGHH;;GHHHHG.ADCFGGGGGG;-;FFFFBFFF?BFF0BFFFFFFFFFFDDFF9BDFFFC@DFFFFFFF09BBBFFFFF=F..;FB0:;F:BEFABFFF0:;;:BF..;EB-9-;.
@M05620:37:000000000-D9766:1:1101:7730:8261 1:N:0:28
ACCACACCTTCTACAATGAGCTGCGTGTGGCTCCCGAGGAGCACCCCGTGCTGCTGACCGAGGCCCCCCTGAACCCCAAGGCCAACCGCGAGAAGATGAACCCAGGGGGGGGGCCCGCTCCCCCTTCTGGTGGCCGCTTCCCTCTTTCCTGGCCTCCCGGCGCTGCGCCCTTTTTCCCGGGTTCTCTTTCCTGCGGTTTTCCGTGGGCCTCCCTTCTCTGCCTTGGGCCCCCTTTGGAACTTTGCGGGTTT
+
BCCCCCC>CFFFGGGGGG5BGGHHGEG2AEGHHFFGDFEGGHDHHFFEEEGGHHHHGFHEEGFGGGGGGGGHFHHGGGGHGHHHHGGGGGBCGGHGHHHHHH//?//>---;-:;---:-D...;9//;//;:F.-;-.:F9/B/B/B//;/;./AE.;@9=-:-.-@D-:F//////.;-A..////;////:--:>DAF/./.;-......;://////B/9;/...-;-:F/;/BB//////-9@D..
@M05620:37:000000000-D9766:1:1101:16370:8262 1:N:0:28
GAGGCTGCTTTGGAAGAAACTCATAGATTACTGCAACAGTTCCCCCTGGACCTGGAAAAGTTTCTTGCCTGGCTTACAGAAGCTGAAACAACTGCCCCTGTCTCTTCCTCCCGGATGCTACCCGTCCGGGACGGCTCCTAGGCACCTGAACAGGCGACCAAACGCTGCTGACGCAATGGCTCGCAGGTCTGGCATTTCCGCTTTTGCACTCTTGTGGTTCCCCTTGTACAATTCTCATACTTTGAACTTGT
+
AAABBAFAFFFFGFGGFGGGGGHHHHHHHHGHHHHHGGGDGHHHHGEGFCGHHHHHHDBGFHHHHHHHHHHHHHHBGHHHHHHHHBFGHGHFGFHHH1B?B@4F@FGHF3311>>>>0?43?G/EA////>/</B/C/@1<0010?000??1?..>----....<...00</..-;.C/:/0--:.-;90/CFFFG000=9CAE//;B/F///9//...B//9...///:9///99///;//9//9///9/
@M05620:37:000000000-D9766:1:1101:22486:8267 1:N:0:28
AGTGCCAGCTCTCAATCGCACAGGGGACCCAGGGCCTGGCCCCTCCATCCAGAAAACCTATGACCTCACCCGCTACCTGGAGCACCAACTCCGCAGCTTGGCTGGGACCTATGTGAGTATCCAGCGTAGGAATCTGGGAGTTGGGGAGGAGTGAGGAGTTGGGGAAAGACAGTCCTAACCGTGGAGGGTTCTGGTAAATGATGGGGTGAGGAGGGGCTCTTTGGCTCCCACCAGTCCCCCTGTCTGGTCTA
+
1A>AAF1CAFFFGGGGGGGGECHCFGGEGGCHFAEEFCHAGHGCFGFHHHFGHHHHHGHHHHFEFGHFCFFEEEEGHFGFHF0FGHHHGFHGGGGGGHHHGH1?<EGHGHHHGG2FDGHHHHHHHGEFCCHHHHHFFHHGEGFHGGGCGGGCHFGFHGHFH/?CG?GFHHGHGHHGHFGHGGGGBGGGGGGGGFFGFFGFGGGFGGB=E?FFFB;@?@FFFFFFFFFF-BFFFFFFFFEF;EFFBFFFFBB
@M05620:37:000000000-D9766:1:1101:21147:8284 1:N:0:28
ACCACACCTTCTACAATGAGCTGCGTGTGGCTCCCGAGGAGCACCCCGTGCTGCTGACCGAGGCCCCCCTGAACCCCAAGGCCAACCGCGAGAAGATGAGGCCCGCTACCTCTTCTGGTGGCCGCCTCCCTCCTTCCTGGCCTCCCGGCGCTGCGCCCTTTCTCACTGGTTCTCTCTTCTGCCGTTTTCCGTAGGACTCTCTTCTCTGACCTGCGTCTCCTTTGGCACTCTGCAGGTTCTCGATCGGCAGA
+
BCCBCCCBFFFFGGGGGGGGGGHHGEGFHGHHHGGGGGGCGHHHHGGGEGGGHHHHHHHGGGGGGGGGGGGHHHHGGGGHGHHGHGGGGGGGGGHHHHHHHGGEG@@DGHFFHHHHH1GF.FGCCGG?CEGHG/GHHG0:GGHHHG?9DCFGAGAFFFFFFFFFFFFEF:FFFFFFBFBFFFB@A9BEFBAF.:./BFFFFFF/BFFFBFFFF.:.;.9:B/:/B:/;F/9/B/B.9/::;./;F-D@--.
@M05620:37:000000000-D9766:1:1101:8359:8290 1:N:0:28
AGTGCCAGCTCTCAATCGCACAGGGGACCCAGGGCCTGGCCCCTCCATCCAGAAAACCTATGACCTCACCCGCTACCTGGAGCACCAACTCCGCAGCTTGGCTGGGACCTATGTGAGTATCCAGCGTAGGAATCTGGGAGTTGGGGAGGAGTGAGGAGTTGGGGAAAGACAGTCCTAACCGTGGAGGGTTCTGGTAAATGATGGGGTGAGGAGGGGCTCTTTGGCTCCCACCAGTCCCCCTGTCTGGTCTA
+
3>AAADFFBFFFE4BFGACFEEBG2AEEGGGHGEFEFFGHHHGHGGHHHHGHHGHHHGHHH3FGHGGHHHHEFGFEHGFBFGF?FG1FEGHHEE/EEFHHGHH/?EGHGHHHHHHDFBGHHFGHGGDBDCFFHBGHGHGG?GHHGGEFADDHHFGHGCGGFHGGGAGHHFFHGGHEHFGFD9EFGGGG9CFGFGFFGGFFFFGGGGFFFFFFFFFFF@EFFFFFFFFEFFFAEAFFFFFFFFFFFFFB;FB
@M05620:37:000000000-D9766:1:1101:24474:8292 1:N:0:28
ACCACACCTTCTACAATGAGCTGCGTGTGGCTCCCGAGGAGCACCCCGTGCTGCTGACCGAGGCCCCCCTGAACCCCAAGGCCAACCGCGAGAAGATGCCCAGGTGAGTGGCCCGCTACCTCTTCTGGTGGCCGCCTCCCTCCTTCCTGGCCTCCCGGAGCTGCGCCCTTTCTCACTGGTTCTCTCTTCTGCCGTTTTCCGTAGGACTCTCTTCTCTGACCTGAGTCTCCTTTGGAACTCTGCAGGTTCTA
+
CBCCCCCCFFFFGGGGGGGGGGHHGGGGHGHHHGGGGGGGGHHHHGGGFGGGHHHHHHHGGGGGGGGGGGGHFHHGGGGHGHHHHGGGGGCGGGHHHHHHHGGF11FGG1=FGHGGGGGGHHHHHHHGGFGHHGGGGGHGHHGGHGGGGE.CFFGGBDACGGGGGGFFFFFFFFFFFFFFFFFFFFFFFFFFFFADFFFFFFFDFBFFFFFBFFF0BBFFFFFFFFFFFFFFFFFEFFFFFFFFFFFFFFB
@M05620:37:000000000-D9766:1:1101:9806:8296 1:N:0:28
AGTGCCAGCTCTCAATCGCACAGGGGACCCAGGGCCTGGCCCCTCCATCCAGAAAACCTATGACCTCACCCGCTACCTGGAGCACCAACTCCGCAGCTTGGCTGGGACCTATGTGAGTATCCAGCGTAGGAATCTGGGAGTTGGGGAGGAGTGAGGAGTTGGGGAAAGACAGTCCTAACCGTGGAGGGTTCTGGTAAATGATGGGGTGAGGAGGGGCTCTTTGGCTCCCACCAGTCCCCCTGTCTGGTCTA
+
AAAAAFFFBFFFGGGGGGGAE?GDGGGGGGHH2FGEEGHHFHGHGGHGHHHHGHHHHGHHHHGHHHHHHHHGG>EGHHHH2FHHHHH1FFGGEFCEECGGGHGGGGHHGHGHHHHHHHHHHHHHHGGGGGHHHHHHHHGGGHHHGGGGGFEGHHHGHGHHHHGGGGHHHGHHHHHHHHHHGGFGFEGGEGFGGGGGGGGGGGGGGGFFFFFFFFFFFFFFFFFFFFFFFFFFFFFFFFFFFFFFFFFFFFF
@M05620:37:000000000-D9766:1:1101:25075:8296 1:N:0:28
ACCACACCTTCTACAATGAGCTGCGTGTGGCTCCCGAGGAGCACCCCGTGCTGCTGACCGAGGCCCCCCTGAACCCCAAGGCCAACCGCGAGAAGATGCCCAGGTGAGTGGCCCGCTACCTCTTCTGGTGGCCGCCTCCCTCCTTCCTGGCCTCCCGGAGCTGCGCCCTTTCTCACTGGTTCTCTCTTCTGCCGTTTTCCGTAGGACTCTCTTCTCTGACCTGAGTCTCCTTTGGAACTCTGCAGGTTCTA
+
CCDDDDDDFFFFGGGGGGGGGGHHGFGGFGHHHGGGGGGGGHHHHGGGDGGGHHGHHHHGGGGGGGGGGGGHHHHGGGGHGHHHHGGGGGGGGGHHHGHHHHHGHHGHHHGGHHFGGCGHHHHHHHHHHHGHHGGGGGHGHHGHHGGGGGGGGGGGGA-AFGGGGGFFFFFFFFFFFFFFFFFFFFFFFFFFFFAFFFFFFFFFFFFFFFFFHHFFFFFFFFEFFFFFFFFFFFFFFFFFFFFFFFFFFFB
@M05620:37:000000000-D9766:1:1101:8334:8299 1:N:0:28
AGTGCCAGCTCTCCATCGCACAGGGTACCCAGTGCTCGGCCCCTCCATCCAGAAAACCTATGACCTCACCCGCTACCTGGCGCACCCCCTCCGCAGCTTGGCTGGGACCTATGTGAGTATCCAGCGTAGGAATCTGGGCGTTGGGGCGGCGTGCGGCGTTGGGGCCAGCCAGTCCTAACCGTGGCGGGTTCTGGTAAATGATGGGGTGAGGAGGGGCTCTTTGGCTCCCACCAGTCCCCCTGTCTGGTCTA
+
>>>1>BD1>FFFGGG1BAA1A0FAF00111BB11B21BAF/EEGGGGHG0BB10B0BEGA1BAFGDBFGHF/>/>>GG1B0>B>EEE/>EE/>?///B1B?FGEGGFHGHGHHHG2FFGHHHBGHGC/>C11?FHHGH/CGGGH?C.C@-;;A.AG-@9@@F?@---;AF-;FFFFFFFF@FF@-;@@@FFFFFFFFFFFBFFFEAA@AFE/9B@@@?FFFFFFBFFAE-FFEFFFFFFF@FFFFFFFFFF
@M05620:37:000000000-D9766:1:1101:26325:8309 1:N:0:28
AGTGCCAGCTCTCCATCGCACAGGGGACCCAGGGCCTGGCCCCTCCATCCAGAAAACCTATGACCTCACCCGCTACCTGGAGCACCCACTCCGCAGCTTGGCTGGGACCTATGTGAGTATCCAGCGTAGGAATCTGGGAGTTGGGGAGGAGTGCGGAGTTGGGGAAAGCCAGTCCTAACCGTGGAGGGTTCTGGTAAATGATGGGGTGAGGAGGGGCTCTTTGGATCCCACCAGTCCCCCTGTCTGGTCTA
+
>>>3>BFFAFFFG4GGBEE2E?GDG22AAABGABEB2BGHFHGFGGHHHFGGDGH2BFHHFFDGHDFGHHH?E>>EHH3F2BFGGH>1?FH0?E@@>F?BEHHGGGHAEGFGHGFFGHHHHHFFHCGCDGGFGHHHFF0FEGHGGG.>C.<<C0=C-;CCGCGG...;/;/;CFGF0;FGGGGG.CDBEGGGGGGGFFFFFFFFFF:BFFFBFF?BBBFFFFFF/BFFFEFF9FFFFFFFBFFFFFFFFFB
@M05620:37:000000000-D9766:1:1101:9798:8313 1:N:0:28
AGTACCAGCTCTCCATCGCACAGGGTCCCCAGGGCCTGGCCCCTCCATCCCGAAAACCTATGACCTCACCCGCAACCTGGGGCACCCACTCCGCAGCTCGGCTGGGACCTATGTGAGTATCCAGCGTAGGACTCTGGGCGTTGGGGCTGCGTGCGGCGTTGGGGACCGCCCGTCCTCACCGTGGAGGGTTCTGGTAAATGATGGGGTGAGGAGGGGCTCTTTGGCTCCCACCAGTCCCCCTGTCTGGTCTA
+
>A>3>BBCBFFFGGGGAEE2E2G4B44BB2222B2ABFGHBFEB212FG11BBAA0BA3B53A@B5B3B?G0>/>>1B1B1/?>EFA/?FG2/?/E/B3?>FF//E0FEH2?G@FD2@2>FH22?@E/AD<<<FGB10.<ACC.-<.-<<;;..:@-@9AB.@D.9.99B--;AFD//;FDF.=.:.;:.AF9;B/9/BB/BFFFFA9.9./;AD;=-A;/:BF/FFFF.A?.AFFFFFFFFFFBFFFFFF
@M05620:37:000000000-D9766:1:1101:9081:8326 1:N:0:28
AGTGCCAGCTCTCAATCGCACAGGGGACCCAGGGCCTGGCCCCTCCATCCAGAAAACCTATGACCTCACCCGCTACCTGGAGCACCAACTCCGCAGCTTGGCTGGGACCTATGTGAGTATCCAGCGTAGGAATCTGGGAGTTGGGGAGGAGTGAGGAGTTGGGGAAAGACAGTCCTAACCGTGGAGGGTTCTGGTAAATGATGGGGTGAGGAGGGGCTCTTTGGCTCCCACCAGTCCCCCTGTCTGGTCTA
+
33>AA5DFAF45F4AFGAFFEFFGAAEFGE2BFEAECBEFGGCGFAGFHGEF3B3BFEFBGA5GFF@BGHHEEGCEHDF1FGG?BFEGGFGHGE/EEBBGEHH??<FGEHHHDGGGHHFHHGGHHC?B<CGHHGHFFHHGDGHCCDADCDGCCGHHGGCHHGGCGDECCGBG:GGGBFGHG?.?9ED@CFFFFF;BFFEFGFGEG.ABFFFFFDB=BBA///BFBFBEAFFBEFFFFFAA-9FBF/:;9/9
@M05620:37:000000000-D9766:1:1101:27604:8337 1:N:0:28
AGTGCCAGCTCTCAATCGCACAGGGGACCCAGGGCCTGGCCCCTCCATCCAGAAAACCTATGACCTCACCCGCTACCTGGAGCACCAACTCCGCAGCTTGGCTCTCACCTATGTGAGTATCCAGCGCAGCCGTCTGGGAGTTAGGGGGGAGTGAGGAGTTGGGGAAAGACAGTCCTAACCGTGGAGAGCACTGGTAAATGATGCCGTGAGGAGGGGCTCTATGGCTCCCACCAGACCCCCTATCTGGACTA
+
3>>>AFFFBFFDF4FB5AFAECHHGEAEEAFGFGGEAFGGFHGHGGFHEGGHFF3FGEEAGHBGHHHHHHHGG>EEHGHHCGHGCG11?FGF?/>@E3?F/GH333?BGHFHFHE2F1BFB2D1CD/B////<<FAFHFAA01><G.>@-;9./:A/:.///;BADAA/9/FFF/F/BBF?DFBFA/;./.;;;:9//BFFFF//-;@AAFF.A-B@B?B/B//9BFEEB.;.9.;;.;@?.9/9://;B9
@M05620:37:000000000-D9766:1:1101:16180:8342 1:N:0:28
ACCACACCTTCTACAATGAGCTGCGTGTGGCTCCCGAGGAGCACCCCGTGCTGCTGACCGAGGCCCCCCTGAACCCCAAGGCCAACCGCGAGAAGATGCCCAGGTGAGTGGCCCGCTACCTCTTCTGGTGGCCGCCTCCCTCCTTCCTGGCCTCCCGGCGCTGCGCCCTTTCTCACTGGTTCTCTCTTCTGCCGTTTTCCGTAGGACTCTCTTCTCTGACCTGAGTCTCCTTTGAACTCTGCAGGTTCTAG
+
CCCDCDDCFFFFGFGGGGGGGGHHGGGBCFHHHGGGGGFGGHGHHGGGEFGGHHHHHHHGGGGGGGGGGGGHHHHGGGGHGHHHHGGGGGDGGGHHHHGHHHHGHHHHHHGGHHGGGGGHHHHHHHHGHHGHHGGGGGHGHHGHHGGGGGGGGGGGGF-ADFFFFFFFFFFFFFFHFFFFFFFFFFFFFFFFFFFFFFFFFFFFFFFFFFFFFHHFHHFFFFFFFFFFHFFFFF0;FBFFFFFFFFFFFFB
@M05620:37:000000000-D9766:1:1101:25369:8342 1:N:0:28
ACCACACCTTCTACAATGAGCTGCGTGTGGCTCCCGAGGAGCACCCCGTGCTGCTGACCGAGGCCCCCCTGAACCCCAAGGCCAACCGCGAGAAGATGAGGCCCGCTACCTCTTCTGGTGGCCGCCTCCCTCCTTCCTGGCCTCCCGGCGCTGCGCCCTTTCTCACTGGTTCTCTCTTCTGCCGTTTTCCGTAGGACTCTCTTCTCTGACCTGCGTCTCCTTTGGCACTCTGCAGGTTCTCGATCGGCAGA
+
CCCCCCCDFFFFGGGGGGGGGGHHGEGFCEHHHGGGGGGGGHGHHGGGEGGGHHGHHHHGGGGGGGGGGGGHFHHGGGGHGHHHHGGGGGGGGGHGHHHHHGGFGAAFGFGHHHHHHBGH.FHGGGGGHGHHGHHHHH;GHHHHHGDFBDFGGGGGFFFFFFFFFFFFFFFFFFFFFHFFFFFFDFFFFFFF.;AFFFFFFFHFFFFFFFFFF.CDFFFFFFFFF:0FFFFFF0BF;;FFBEFFFFFB-;E
@M05620:37:000000000-D9766:1:1101:26780:8343 1:N:0:28
AGTGCCAGCTCTCAATCGCACAGGGGACCCAGGGCCTGGCCCCTCCATCCAGAAAACCTATGACCTCACCCGCTACCTGGAGCACCAACTCCGCAGCTTGGCTGGGACCTATGTGAGTATCCAGCGTAGGAATCTGGGAGTTGGGGAGGAGTGAGGAGTTGGGGAAAGACAGTCCTAACCGTGGAGGGTTCTGGTAAATGATGGGGTGAGGAGGGGCTCTTTGGCTCCCACCAGTCCCCCTGTCTGGTCTA
+
?AAAA11FAFCBFAGFG1FF1A0A0AEFECHHGEEAA/F0BFEGGGFFHHHFFBGGGGFHGF2GFGCHHHHE>E?FHFF0BFB/BF>EE0FFA///>BFGEFF?/EGFGBFHHHHHHBFGHHDHHC??BCFHHEHHHGGGCFGHGGFGGGGHHHHHFCCFHHCGECHHFCCFCGFHHFFHGCEGFGGG;;AFGGFCFGFFFCFGEBF@EFFFFF?@<9AFFFFFFFFFFFFFEFBF9FFF@FFFFF/B:FB
@M05620:37:000000000-D9766:1:1101:21226:8347 1:N:0:28
ACCACACCTTCTACAATGAGCGGCGTGTGGCTCCCGAGGAGCACCCCGTGCTGCTGACCGAGGCCCCCCTGAACCCCAAGGCCAACCGCGAGAAGATGAGGCCCGCTACCTCTTCTGGTGGCCGCCTCCCTCCTTCCTGGCCTCCCGGCGCTGCGCCCTTTCTCACTGGTTCTCTCTTCTGCCGTTTTCCGTAGGACTCTCTTCTCTGACCTGCGTCTCCTTTGGCACTCTGCAGGTTCTCGATCGGCAGA
+
ABBBBBBBFFFFGGGGFGGGG2EGGEFEEEEHHGGGGGFGFHHFHGGGEEGFGGEGHHGGGGGEFGGGGCFFHHEGG/AGGFHHGEDGCGGGGGHFHHHHEEF<A>@DGGHHHHHHHGGHCHHC?CGGHFGGGGGGGG0FGGGGGG?GGGFFFFFFFFFFFFFFFFFFFFFFFFFFFFFFFFFF:DFFFFFF.AAFFFFFFFFFFFFFFFFFF.9ADFFFFFFFF/BFFFFFFFFF;FFF/AFFFFFC-@A
@M05620:37:000000000-D9766:1:1101:18891:8347 1:N:0:28
ACCACACCTTCTACAATGAGCTGCGTGTGGCTCCCGAGGAGCACCCCGTGCTGCTGACCGAGGCCCCCCTGAACCCCAAGGCCAACCGCGAGAAGATGAGGCCCGCTACCTCTTCTGGTGGCCGCCTCCCTCCTTCCTGGCCTCCCGGCGCTGCGCCCTTTCTCACTGGTTCTCTCTTCTGCCGTTTTCCGTAGGACTCTCTTCTCTGACCTGAGTCTCCTTTGGCACTCTGCAGGTTCTCGATCGGCAGA
+
AAAAAAAAFFFFGGGGFGGAF1FCE0ABCAGGCFGEEEGEGHHHHGGGFGGFHHHGHHHGCGGGG/FGGGGGHFHGGGGHCCHGHGE<BCCC@CCGDGGHFGGCC@CGGHHGHHHHHHGH.GHGGGGGGGHHGHHHHH0CCGHHHGGG99AAG.A@F@@FFFFFFFFFFBBFFFFFFBFFFFF@9ABEFFFF-BBFFFFFFFF/BFFFFFFFF/:;B/9FFFFFFBBBFFFFFBBF-;FBBAFFF@F@==-
@M05620:37:000000000-D9766:1:1101:9895:8373 1:N:0:28
AGTGCCAGCTCTCAATCGCACGGGGGACCCAGGGCCTGGCCCCTCCATCCCGCACACCTATGCCCTAACCCGCAACCTGGAGCACCAACTCCGCAGCTTGGCTGGGACCTATGTGAGTATCCAGCGTAGGAATCTGGGAGTTGGGGAGGAGTGCGGAGTTGGGGACAGACAGTCCTAACCGTGGAGGGTTCTGGTAAATGATGGGGTGAGGAGGGGCTCTTTGGCTCCCACCAGTCCCCCTGTCTGGTCTA
+
AAAAAFBB1BCFG1FGGGGAE0A0E//AEEAFBAEEAFCGHFEF?AGHH0//>E/>BBGB@11BF100BFF>///>0B<FF<FHGE0F/FGHCCC/<FHHCGGGEAGGGHGFGDGGBGFHHH1GHGGFCG00CGHHFHFGGGHH--:-C.=CF09A-9CFFFAGE-../C9BFFFFFFFF@FF--;?@BFFFFFFFFFFF/BFFFFB----/AB@@<@FFFEFFFFFFFFFFEFFFFFFF@FFFFFFFFFF
@M05620:37:000000000-D9766:1:1101:19379:8380 1:N:0:28
ACCACACCTTCTACAATGAGCTGCGTGTGGCTCCCGAGGAGCACCCCGTGCTGCTGACCGAGGCCCCCCTGAACCCCAAGGCCAACCGCGAGAAGATGAGGCCCGCTACCTCTTCTGGTGGCCGCCTCCCTCCTTCCTGGCCTCCCGGCGCTGCGCCCTTTCTCACTGGTTCTCTCTTCTGCCGTTTTCCGTAGGACTCTCTTCTCTGACCTGAGTCTCCTTTGGAACTCTGCAGGTTCTAGATCGGCAGA
+
CCDDDDCDFFFFGGGGGGGGGGHHGFGFHGHHHGGGGGGGGHHHHGGGGGGGHHHHHHHGGGGGGGGGGGGHHHHGGGGHGHHHHGGGGGGGGGHHHHHHGGGGGGDGGHHHHHHHHHHHGHHGGGGGHGHHGHHHHHFGHHHHHGGG-AFGGGGGFFFFFFFFFFFFFFFFFFFFFFFFFFFFAFFFFFFF?FFFFFFFFFHFFFFFFFFHF/BFFFFFFFHFF0BFFFFFFFFFFFFF0FFFFFF-:B.
@M05620:37:000000000-D9766:1:1101:15139:8386 1:N:0:28
ACCACACCTTCTACAATGAGCTGCGTGTGGCTCCCGAGGAGCACCCCGTGCTGCTGACCGAGGCCCCCCTGAACCCCAAGGCCAACCGCGAGAAGATGAGGCCCGCTACCTCTTCTGGTGGCCGCCTCCCTCCTTCCTGGCCTCCCGGAGCTGCGCCCTTTCTCACTGGTTCTCTCTTCTGCCGTTTTCCGTAGGACTCTCTTCTCTGACCTGAGTCTCCTTTGGCACTCTGCAGGTTCTCGATCGGCAGA
+
CBCCCBCCFFFFGFGGGGGGGGHHGEGEHGHHGGGGGGGGGHHHHGGGDGGGHHGHHHHGEEGGGGGGGGGHHHHGGGGHGHHHGGGGGGGGGGHHEFFHHGGGGGCGGHHHHHHHHHHHCHHGGGGGHGGHGHFHHHCBHHHHHGGC9CDGGGGGGGGGGGGFFFFFF0:FFFFFFFFFEFFF.AFFFFFBAFDFFFFFFFFFFFFFFFFFF/FFFFFFFFFFF0;FFFFFFFFF.BFF0;FFFFFBCF?
@M05620:37:000000000-D9766:1:1101:19228:8399 1:N:0:28
GAGGCTGCTTTGGAAGAAACTCATAGATTACTGCAACAGTTCCCCCTGGACCTGGAAAAGTTTCTTGCCTGGCTTACAGAAGCTGAAACAACTGCCAATGTCTCATCCTACAGGATGCTACCCGTAAGGAAAGGCTCCTAGAAGACTCCAAGGGAGTAAAAGAGCTGATGAAACAATGGCAAGTAAGTCAGGCATTTCCGCTTTAGCACTCTTGTGGATCCAATTGAACAATTCTCAGCATTTGTACTTGT
+
AAAABAFAFFFFGGGGFGGFGFGFHHHHHHHHHHHHHHHEGHHHHGGGHHHHHFHHHHHHFHHHHHHHHHHHHHHHHHHHHHHHHHHHHHHHGHGHHFHHHHHHFHHHHHHHGHHHHHHHHHHGGEGHHHHHHFHHHGHHHHGHHHHHHHHHGGHGGGHHGHGHHHHHGGHHHHHHHHHHHHGHHHHGHFFGHEHHHHHGGGGGHHHHHHHHHHHHGGHHHHFHHHHGHHGGGGGGGGGGGGGEFGGGGG;
@M05620:37:000000000-D9766:1:1101:12309:8415 1:N:0:28
AGTGCCAGCTCTCAATCGCACAGGGGACCCAGGGCCTGGCCCCTCCATCCAGAAAACCTATGACCTCACCCGCTACCTGGAGCACCAACTCCGCAGCTTGGCTGGGACCTATGTGAGTATCCAGCGTAGGAATCTGGGAGTTGGGGAGGAGTGAGGAGTTGGGGAAAGACAGTCCTAACCGTGGAGGGTTCTGGTAAATGATGGGGTGAGGAGGGGCTCTTTGGCTCCCACCAGTCCCCCTGTCTGGTCTA
+
CCBCCFFFDFFFGGGGGGGGGGHHGGGGGGHHGGGGGGHHHHGHGGHHHHHHHHHHHGHHHHHHHHHHHHHGGEGGHHHHHHHHHHHHGHHHGGGGGHHHGHHGGGHHGHHHHHHHHHHHHHHHHGGGGGHHHHHHHGHGGHHHGGGGGGGHHGHHHGHHHHGGGGHHHHHHHHHHHHHHGGGGGGGGEGGGHGFGGGGGGGHGGGFFFFFFFFFFFFFFFHHFFFFFFFFFFFFFFFFFFFFFHFFFFFB
@M05620:37:000000000-D9766:1:1101:23084:8421 1:N:0:28
AGTGCCAGCTCTCAATCGCACAGGGGACCCAGGGCCTGGCCCCTCCATCCAGAAAACCTATGACCTCACCCGCTACCTGGAGCACCAACTCCGCAGCTTGGCTGGGACCTATGTGAGTATCCAGCGTAGGAATCTGGGAGTTGGGGAGGAGTGAGGAGTTGGGGAAAGACAGTCCTAACCGTGGAGGGTTCTGGTAAATGATGGGGTGAGGAGGGGCTCTTTGGCTCCCACCAGTCCCCCTGTCTGGTCTA
+
>AAAAFF@AFFFGGGGGGGGG0B0BE0AEFHHFAEE/BGHHGEGEGHHHACHBG10BEHF1F2GGAFHHHH/@/>EG1BF0FGGFFGEGGHF?EE//FFHEHGGEFHHGGHHGHFHHHHHHHHHHGFGGGHHHHHHHHHGGHHHGGGGGC<FGBHHHGHHHGGGGGHHHHHHHGHHHHHHGFGGGGGG;FFFGGFGGGGGGGGFGGF@FFFFFF@@@@FFFFFFEFFFFFFFFFFFFFFF@FFFFFFFFFF
@M05620:37:000000000-D9766:1:1101:21125:8426 1:N:0:28
GAGGCTGCTTTGGAAGAAACTCATAGATTACTGCAACAGTTCCCCCTGGACCTGGAAAAGTTTCTTGCCTGGCTTACAGAAGCTGAAACAACTGCCAATGTCTCATCCTACAGGATGCTACCCGTAAGGAAAGGCTCCTAGAAGACTCCAAGGGAGTAAAAGAGCTGATGAAACAATGGCAAGTAAGTCAGGCATTTCCGCTTTAGCACTCTTGTGGATCCAATTGAACAATTCTCAGCATTTGTACTTGT
+
AAABBAFBFFFFGGGGGBGGGGDGBGHHH5GFHH4FB2BBFGHHHGGGHHHHHHHHHHHGFHHHHHHHHHHHHHHHHHHHHHHHHHHHHFHHHHHGHHHHHHHHFGHHHGHHHHHHHGHHHFHGFEGHHHGHHEHHHGHHHHGHFHHHHHHHGGHGGHHHFFFHHGHFGHHGHHHHHHHHHHGHHHHFGGHGHHHHHHHGGGGGHEHHHHHHHHGHGGFHHHBHHHHGHHGGGGGGGGGFFFFFFGGGGGB
@M05620:37:000000000-D9766:1:1101:7696:8430 1:N:0:28
ACCACACCTTCTACAATGAGCTGCGTGTGGCTCCCGAGGAGCACCCCGTGCTGCTGACCGAGGCCCCCCTGAACCCCAAGGCCAACCGCGAGAAGATGAACCCAGGTGAGTGGCCCGCTCCCTCTTCTGGTGGCCGCCTCCCTCCTTCCTGGCCTCCCGGCGCTGCGCCCTTTCTCACTGGTTCTCTCTTCTGCCGTTTTCCGTAGGACTCTCTTCTCTGACCTGCGTCTCCTTTGGAACTCTGCAGGTTC
+
BBBBBBB>FFFFGFGGGGAGGGHHGGGBEFHHHGFGGGG?EHHHHGGGGGGGHHHHHHHFGEEGGGGGGGGGHHHGGGFHGHHHHGGGGGCCCDHGFHHDFHGGHGHH1FGHGGHHGGG-CEHHGHGHHHHHGHHGGGGGHGHG9;FGGGGGGGGGGEGGAGFDFFFFFFFFFFFFFFFFFFFFFFF;BFFFFFFFADFFFFFF.ADFFFFFFFFFFFFF/B99FAB9B?FFFFFFFFFFFFFFF/;FFF/
@M05620:37:000000000-D9766:1:1101:21463:8447 1:N:0:28
AGTGCCAGCTCTCAATCGCACAGGGGACCCAGGGCCTGGCCCCTCCATCCAGAAAACCTATGACCTCACCCGCTACCTGGAGCACCAACTCCGCAGCTTGGCTGGGACCTATGTGAGTATCCAGCGTAGGAATCTGGGAGTTGGGGAGGAGTGAGGAGTTGGGGAAAGACAGTCCTAACCGTGGAGGGTTCTGGTAAATGATGGGGTGAGGAGGGGCTCTTTGGCTCCCACCAGTCCCCCTGTCTGGTCTA
+
CCBCCFFFCFFFGGGGGGGGGGHGGGGGGGHHGGGGGGHHHHGHGGHHHHHHHHHHHGHHHHHHHHHHHHHGGEGGHHHHHHHHHHHHGHHHGGGGGHHHGHHGGGHHGHHHHHGHHHHHHHHHHGGGGGHHHHHHHHHGGHHHGGGGGGEGHHHHHGHHHHGGGGHHHHHHHHHHHHHHGGEGFGGGEFGGGGGGGGGGGGGGGGFFFFFFFFFFFFFFFFFFFFFFFFFFFFFFFFFFFFFFFFFFFFF
@M05620:37:000000000-D9766:1:1101:15686:8448 1:N:0:28
ACCACACCTTCTACAATGAGCTGCGTGTGGCTCCCGAGGAGCACCCCGTGCTGCTGACCGAGGCCCCCCTGAACCCCAAGGCCAACCGCGAGAAGATGAACCCAGGTGCGTGGCCCGCTACCTCTTCTGGTGGCCGCCTCCCTCCTTCCTGGCCTCCCGGCGCTGCGCCCTTTCTCACTGGTTCTCTCTTCTGCCGTTTTCCGTAGGACTCTCTTCTCTGACCTGCGTCTCCTTTGGAACTCTGCCGGTTC
+
BBBBBBBACFFFGGGGGGBGGGHHGGGA4EHGHGFGDGGEDHHHHGGEAEGGFHGHHHGFGECGGGGGGGFHHHHGGFGHGHHHGGGGGGBDDDHE2GHGGHGFHGHGBDFGGGGHGGG-AHHGFHFHHHHHGHFGGGGGHGGGGGGGGGGGGGGGGFGFFFFFFFFFFFFFFFFF/FBBFFFFFFFFFFFFFEFF:DFFFFDF:AFFFFFFFFFFFFFF/;BFFFFADAFFFFFFFBBBFFFFF9@FCF.
@M05620:37:000000000-D9766:1:1101:14602:8498 1:N:0:28
ACCACACCTTCTACAATGAGCTGCGTGTGGCTCCCGAGGAGCACCCCGTGCTGCTGACCGAGGCCCCCCTGAACCCCAAGGCCAACCGCGAGAAGATGAGGCCCGCTACCTCTTCTGGTGTCCGCCTCCCTCCTTCCTTGCCTCCCGGCGCTGCGCCCTTTCTCACTGGTTCTCTCTTCTGCCGTTTTCCGTCGGACTCTCTTCTCTGACCTGCGTCTCCTTTGGCCCTCTGCCGGTTCTCGATCGGCAGA
+
CCCCCCDDFFFFGGGGGGGGGGHHGGGGHGHHHGGGGGGGGHHHHGGGGGGGHHHHHHHGGGGGGGGGGGGHHHHGGGGHGHHHHGGGGGFGGGHHHHHGGGG?A/><C<>FHHHHF1GGFGHG@EGGCEGHGGHHHH0<CFHHHG.;@CAFGGGGGGG/FFFF0BFFFFFFFFFFFFFFBFFFDFFFFFDFF=C-@@BBFFFFFBFF0;:FBF-ABDFFFFFF/:0;EEFBF;;-:;:;B.0:FFFF-9.
@M05620:37:000000000-D9766:1:1101:19156:8499 1:N:0:28
AGTGCCAGCTCTCAATCGCACAGGGGACCCAGGGCCTGGCCCCTCCATCCAGAAAACCTATGACCTCACCCGCTACCTGGAGCACCAACTCCGCAGCTTGGCTGGGACCTATGTGAGTATCCAGCGTAGGAATCTGGGAGTTGGGGAGGAGTGAGGAGTTGGGGAAAGACAGTCCTAACCGTGGAGGGTTCTGGTAAATGATGGGGTGAGGAGGGGCTCTTTGGCTCCCACCAGTCCCCCTGTCTGGTCTA
+
AB>AAFFFCFFFGGGGGGGGGGHGGGGGGGHHGGGGGGHHHHGHGGHHHHHHHHHHHGHHHHHHHHHHHHHGGEGGHHHHBGHHHHFFFHHHGGGGGHHHGHHGGGHHGHHHHFHHGHHHHHHHHGGGGGHHGHHHHGFFFGHHGGCDGGCFGFHHGGHHHHGGGGHHHHHHHHHHHGHHGGGGDEGGEGGGGGFGGGHGGGGGGG:CEFFFFFFFFFFFFFFFFFFFFFFFFFFFFFFFFFFFFFFFFFF
@M05620:37:000000000-D9766:1:1101:11747:8500 1:N:0:28
ACCACACCTTCTACAATGAGCTGCGTGTGGCTCCCGAGGAGCACCCCGTGCTGCTGACCGAGGCCCCCCTGAACCCCAAGGCCAACCGCGAGAAGCTGCCCAGTTGTGCGGGCCGCTACCTCCTCCTGTGGCCGCCTCCCTCCTTCCCGGCCTTCCTGCGCCGCTCCCTTTTCCACCGGTTCTCTCCGCTTCCGTTTTCCTGAGGACCCTCTTCTCTGACCCTATGCCGCTTTGGAACTCGGCGAGTTCCC
+
1A1>A11AFFFDEFG1BEGGFFFHEGGGH?FHFFG?0AE/BG/FHGEGFGGCGHHHGHHGEECEFEEEEGGE1BGEGGEEFGGEGGGGCCGCC?F1G1?F/1/1111/1//--<---<-;CCAGCC//;0/.:-:A9EGAF/C/;;F/EG@@.//;/:/---;=---;;99/9/9B-A=-A-//BB/-;---;9/9;9BF///-9/--9/;FBB///9:/B-9-//B/--;-A///9/;;--9--;;9///
@M05620:37:000000000-D9766:1:1101:14662:8514 1:N:0:28
AGTGCCAGCTCTCAATCGCACAGGGGACCCAGGGCCTGGCCCCTCCATCCAGAAAACCTATGACCTCACCCGCTACCTGGAGCACCAACTCCGCAGCTTGGCTGGGACCTATGTGAGTATCCAGCGTAGGAATCTGGGAGTTGGGGAGGAGTGAGGAGTTGGGGAAAGACAGTCCTAACCGTGGAGGGTTCTGGTAAATGATGGGGTGAGGAGGGGCTCTTTGGCTCCCACCAGTCCCCCTGTCTGGTCTA
+
ABAAAFFFBFFFGGGGGGGGGGHHGGGGGGHHFGGGGGHHHHGHGGFFHHHHHFGHHGHGHHHHHHHHHHHGGE/EHHHHGHHGHHGHGHHHGGGGGHFHGHHGG?GHGHHHHHHHGHHHHHGHHGGGGGHHHHHHHHGFGHHHGGFCGGGGHGGHC.GHHFGGGGHHHHHHHHHHGHHHGGGGGGGGCFGGGGGGGGGGGGGGGGFFFFFFFFFFFAFFFFEBFFFFFFFFFFFFFFFFFFFFFFFFFFB
@M05620:37:000000000-D9766:1:1101:16296:8515 1:N:0:28
ACCACACCTTCTACAATGAGCTGCGTGTGGCTCCCGAGGAGCACCCCGTGCTGCTGACCGAGGCCCCCCTGAACCCCAAGGCCAACCGCGAGAAGATGCCCAGGTGAGTGGCCCGCTACCTCTTCTGGTGGCCGCCTCCCTCCTTCCTGGCCTCCCGGAGCTGCGCCCTTTCTCACTGGTTCTCTCTTCTGCCGTTTTCCGTAGGACTCTCTTCTCTGACCTGAGTCTCCTTTGGAACTCTGCAGGTTCTA
+
CCCDCDCCFFFFGGGGGGGGGGHHGEGBEFHHHGGGGGGGGHHHHGGGEGGGHHHHHHHGGGGGGGGGGGGHHHHGGGGHGHHHHGGGGGFGGGHHHHHHHHHGHHHHHHGGHHGGGGGHHHHHHHHHHHGHHGGGGGHGHHGHHGGGGGGGGGGGGG-AFGGGGGFFFFFFFFFFFFFFFFFFFFFHFFFFFFFFFFHFFFFFFFFFFFFFHHHFHHFFFHFFFFFHFFFFFHFFFFFFFFFHFFFFFFB
@M05620:37:000000000-D9766:1:1101:14613:8518 1:N:0:28
ACCACACCTTCTACAATGAGCTGCGTGTGGCTCCCGAGGAGCACCCCGTGCTGCTGACCGAGGCCCCCCTGAACCCCAAGGCCAACCGCGAGAAGATGCCCAGCTCAGTCTCCCGCTGCCTCTTCTGGTCGCCTCCTCCCTCCTCCCTAGCCTCCCGCCGCTGCGCCCTTTCTCTCTGGTTCTCTCTTCTGCCGTTTTCCGTACGCCTCTCTTATCTGCCCTGCGTATCCTTTAGAACTCAGAAGGTTCTA
+
AABABBBBFFFFGGGFGGDGGGHHGGGGHGGHHGGGGGGGGHHHHGGGEGGGHHHHHHHGGGGGGGGGGGGGHHFGGGGHGHHHHGGGGGFGGGHHHHG222/0?110<11?1</->-.01><FHF0000-<E.<C/:/:;G.C/;.;0;GC0FAE9-9----9-@A>-;FFFF/BF/9BFFB/FFFFF/F//;;9/AFB.F..-9-99BFFF/://B/BAF..-..9.BF///;///;9/;///;;///;
@M05620:37:000000000-D9766:1:1101:13278:8518 1:N:0:28
ACCACACCTTCTACAATGAGCTGCGTGTGGCTCCCGAGGAGCACCCCGTGCTGCTGACCGAGGCCCCCCTGAACCACAAGGCCAACCGCGAGAAGATGAGGCCCGCTACCTCTTCTGGTGGCCGCCTCCCTCCTTCCTGGCCTCCCGGAGCTGCGCCCTTTCTCACTGGTTCTCTCTTCTGCCGTTTTCCGTAGGACTCTCTTCTCTGACCTGAGTCTCCTTTGGAACTCTGCAGGTTCTCGATCGGAAGA
+
3A>ABA?AFFF4AGG4FGGGFFGFEBEEG2GHHGGEGEG?GHHHHGCGA1BAGEAGHHGGGGGGEG@EGGGGHHE0FHHHEHHCAFGEGCCDCDHHBDGGHGGGCCDDGGFHHHHHBH=G.<FDGGGGH.CGFHHHHH0/.:GHGGB?9@@F/BBGGGGF0;BFFFFFFBFEBFFFFFBBBFFBDFFEFFFF.AA9FFFFFFFFFFFFFFFFE/BFF/BFFFFFF/;FFFFFFFFF9BFF/.FFFBFAED.
@M05620:37:000000000-D9766:1:1101:14440:8528 1:N:0:28
ACCACACCTCTACAATGAGCTGCGTGTGGCTCCCGCGGAGCACCCCGTTCTGCTTACCGAGGCCCCCCTGAACCCCAAGGCCAACCGCGAGAAGATGCACCCAGGTGAGTGGCCCGCTACCTCTTCTGGTGGCCGCCTCCCTCCTTCCTGGCCTCCCGGAGCTGCGCCCTTTCTCACTGGTTCTCTCTTCTGCCGTTTTCCGTAGGACTCTCTTCTCTGACCTGAGTCTCCTTTGGAACTCTGCAGGTTCT
+
AAAAAAAAFF1BFABGG1BB1B1AAEEHGHHFFGE0AA/A/AFHGGAE0BFGD@@DBGFEEG@FGGGG>?FGGHGGGGHGHHHHGGGGG/><C<<FG1?G0/?CF1?>GGHGGGHG?@GGHHHGHHHHFHHGHHGGGGGGGGGG/FFGGGGGGGGGG.A-A@9FF@@F@@FFFEFFFFFFFFFFFFFFFFFFFF@FFFFFFFFFBBFFFFFFFFFFFBFBFF/;9BFFFFFFFF/BFBFFFFFFFFFFFFF
@M05620:37:000000000-D9766:1:1101:19250:8530 1:N:0:28
GAGGCTGCTTTGGAAGAAACTCATAGATTACTGCAACAGTTCCCCCTGGACCTGGAAAAGTTTCTTGCCTGGCTTACAGAAGCTGAAACAACTGCCAATGTCTCATCCTACAGGATGCTACCCGTAAGGAAAGGCTCCTAGAAGACTCCAAGGGAGTAAAAGAGCTGATGAAACAATGGCAAGTAAGTCAGGCATTTCCGCTTTAGCACTCTTGTGGATCCAATTGAACAATTCTCAGCATTTGTACTTGT
+
CBBCCCFCFFFFGGGGGGGGGGGHGHHHHHHHHHHHFHHGHHHHHGGGHHHHHHHHHHHHGGHHHHHHHHHHHHHHHHHHHHHHHHHHHHHHHHHGHHHGGGHHGHHHGHHG3GFGFGHHH2GF/EFG3EHHGGEHHFGGG3FFHGHHHHGHCEHGGHGHHBFGFFFB1?FGG1GHFFFHHHF=GFG=F1<><<F1==D.CEGGH0DDD<GCEHFHGFGEHGHFGCCCHHGGGGGGFBF;0;;0;FFFFE;
@M05620:37:000000000-D9766:1:1101:16980:8533 1:N:0:28
GAGGCTGCTTTGGAAGAAACTCATAGATTACTGCAACAGTTCCCCCTGGACCTGGAAAAGTTTCTTGCCTGGCTTACAGAAGCTGAAACAACTGCCAATGTCTCATCCTACAGGATGCTACCCGCAAGGAAAGGCTCCTAGAAGACTCCAAGGGAGTAAAAGAGCTGATGAAACAATGGCAAGAAAGTCACGCATTTCCGCTTTAGCACTCTTGTGGATCCAATTTAACAATTCTCCGCATTTGTACTTGT
+
A3AA>>C>BBB@GBBBEG4BGGHHHFHGGFBDFB4FBFBDFDDBFEAB2ABBGFABB32BBDGFFFFBBBBFGHH3BBBBFFAFC3@GFF1BFGGBCGGEFEGFGBFGGBB33B1332B4BBBE//>//BBBFB/30/G2B2?B?2B2?B2@///??<2@>2??0<<111?11??/<11><<<0>0<=111..-<.=00<.AA.:;00:0/:0C<C.:;;/990;0;;;FF00;BF0.;9D9F0;;;;099
@M05620:37:000000000-D9766:1:1101:14971:8534 1:N:0:28
GAGGCTGCTTTGGAAGAAACTCATAGATTACTGCAACAGTTCCCCCTGGACCTGGAAAAGTTTCTTGCCTGGCTTACAGAAGCTGAAACAACTGCCAATGATTCTTCCTGCAGGTTGCTGCACGGAAGGCAAGGCACAACACTGCATCCAAGGGAGACAACGCACTGATGAACGGATGGCAAGTAAGTCAGGCCTTTCCTCTTTCTCACTCGTATGGATCCGATTAAACAATTCTCTTCGTATTTGCTAGT
+
A1AAAAFAFFFFGGGG1FFGGGGHHGHHHFGHHH1FFGGDGHHHHGGGEFHHHHHHHHHGGHHHHHHHHHHHHHHFHHHGHHHHHHHHHFHHHHHHFHHH122B@2B1B110B0010BB11B1F//?/?/00/</0000//?11B11><BBF//////@<?/////<?11>F10...->0<CED0GH0DG0//<//0:;0000000<0000.;.;//909/.9...;000900;00000.;///;00000;
@M05620:37:000000000-D9766:1:1101:15507:8550 1:N:0:28
AGTGCCAGCTCTCAATCGCACAGGGGACCCCGGGCCTGGCCCCTCCATCCCGAAAACCTATGACCTCACCCGCTACCTGGAGCACCAACTCCGCAGCTTGGCTGGGACCTATGTGAGTATCCAGCGTAGGAATCTGGGAGTTGGGGAGGAGTGAGGAGTTGGGGAAAGACAGTCCTAACCGTGGAGGGTTCTGGTAAATGATGGGGTGAGGAGGGGCTCTTTGGCTCCCACCAGTCCCCCTGTCTGGTCTA
+
>1>AADB11BBDFGGGGGGGGGFH0E00EEA0//AAFFHH0AA/BAAFGF///>/>GC01BG2FGFCBFBFEG/EEHBFGGGHHHHHHGHHHGGGGGGHHCHHG?/GHGHGHGDGHFGFHGHHHHGEGGGFFHHHHHHHGGGHHGGGCGGECGHHHHGHGHHGGGGGGGGGGGGGEGGGGGGGGBGGGGFFFFFBBF/BFFFFFFFF@FF?FBF@@@@FFFFFFFFFFFFFFEFFFFFFA@EBFFFFFFFB
@M05620:37:000000000-D9766:1:1101:17754:8570 1:N:0:28
ACCACACCTTCTACAATGAGCTGCGTGTGGCTCCCGAGGAGCACCCCGTGCTGCTGACCGAGGCCCCCCTGAACCCCAAGGCCAACCGCGAGAAGATGCCCAGGTGAGTGGCCCGCTACCTCTTCTGGAGGCAGCCTCCCTCCTTCCTGGCCTCCCGGCGCTGCGCCCTTTCTCACTGGTTCTCTCTTCTGCCGTTTTCCGTAGGACTCTCTTCTCTGACCTGAGTCTCCTTTGGAACTCTGCAGGTTCTA
+
BAAAAABACFFFGGGGDG5BGFHFGAAA4AGBAAFA?EG22GGGHGGE?EFEBGBGEGBA>E0EGAEGGEC?GCGEGEEG//GHCFE/C@/<</?111<??</FCGHC?<<C<GDC?-@CDHF0===D0<<D.?DFCCE.CGDHFFH0CG.;BF..;--9:ABDB?F-@BF/9B/;FF.:FFFFF/BFBFFFE@DABEEFFB9DFBFFFBFF/;BFFB/BBFF/.BF/FFB9B///9BFFFFF//A9FFFB
@M05620:37:000000000-D9766:1:1101:21064:8571 1:N:0:28
GAGGCTGCTTTGGAAGAAACTCATAGATTACTGCAACAGTTCCCCCTGGACCTGGAAAAGTTTCTTGCCTGGCTTACAGAAGCTGAAACAACTGCCAATGTCTCATCCTCCCGGATGCTACCCGAACGGAAAGAAACATCGCAGCATACAAGGGCGTCCAAGCGCTGCTGACCCAATGGACCATACGTCCGGACTTTCCGCTTTAGCACTCTTGAGGCTCCCCTTGAACAATTATCAGCATTTGTAATTGT
+
AABCCAFBFFFFGGGGFGGGGGHHHHHHHHHHHHHHFHHHHHHHHGGFGHHHHHHHHHHHGHHHHHHHHHHHHHHHHHHHHHHHHHHGHHGHHHHHGHHH4FGBG4BBGHF1F/EF/B3BGHHF//><EFFG0202B22?//?CCGDFHGHFHGE/<>->FGGD?FG.0<D/<G.<CGHBCF.;;:=:C:CG.-;;FGG?G.CEGGGGGGGFGF0;CAAF..;BFFFFFF//9//9BFF/BFFFFF//;;B
@M05620:37:000000000-D9766:1:1101:21021:8580 1:N:0:28
AGTGCCAGCTCTCAATCGCACAGGGGACCCAGGGCCTGGCCCCTCCATCCAGAAAACCTATGACCTCACCCGCTACCTGGAGCACCAACTCCGCAGCTTGGCTGGGACCTATGTGAGTATCCAGCGTAGGAATCTGGGAGTTGGGGAGGAGTGAGGAGTTGGGGAAAGACAGTCCTAACCGTGGAGGGTTCTGGTAAATGATGGGGTGAGGAGGGGCTCTTTGGCTCCCACCAGTCCCCCTGTCTGGTCTA
+
11>>AD@F1FC@1FGD1AFFAECGCFGG0AAFFGE/AAFC0FFCEGFH10AB1A1BFEAFHG2FFHFHHFEGGGE>GFG0FGHEC/FHG0FHGCEE/0BFEHHG//FF/GGDG>GFF1BF2BF1</??BGHHC1?11?GEGHF1/<.@@CA0.=0C<EGHF/ACFGFHH/GFGFHFHH/.ACE?99E-;CFFFGFFGGBFFBFFFBF@FFFFFB@--@FFF/;BFFFFFBAFE9FFFFFB@FFFFF/;BFF
@M05620:37:000000000-D9766:1:1101:11993:8598 1:N:0:28
ACCACACCTTCTACAATGAGCTGCGTGTGGCTCCCGAGGAGCACCCCGTGCTGCTGACCGAGGCCCCCCTGAACCCCAAGGCCAACCGCGAGAAGATGCCCAGGTGAGTGGCCCGCTACCTCTTCTGGTGGCCGCCTCCCTCCTTCCTGGCCTCCCGGCGCTGCGCCCTTTCTCACTGGTTCTCTCTTCTGCCGTTTTCCGTAGGACTCTCTTCTCTGACCTGAGTCTCCTTTGGAACTCTGCAGGTTCTA
+
CCCCCCCAFFFFGGGGGGFGGGHHGGGA4EHFGFFF?EEGDHHHHGGFEEGGEHHHHHGAEC?FGGGGGGGHHHHGGGGHGHHHHGGGGGBDGGHEFHHHHHHGHHHHHHGGHHGGGGGHHHHHHHHHHHGHHGGGGGHGHHGHHGGGGGGGGGGGGG-AFFFFFFFFFFFFFFFFFFFFFFFFFFFFFFFFFFFFFFFFFFFFFFFFFFFFFFFFFFBFFFFFFFFFFFFFFFFFFFFFFFFFFFFFFFB
@M05620:37:000000000-D9766:1:1101:16047:8599 1:N:0:28
AGTGCCAGCTCTCAATCGCACAGGGGACCCAGGGCCTGGCCCCTCCATCCAGAAAACCTATGACCTCACCCGCTACCTGGAGCACCAACTCCGCAGCTTGGCTGTGACCTATGTGAGTATCCAGCGTAGGAATCTGGGAGTTGGGGAGGAGTGAGGAGTTGGGGAAAGACAGTCCTAACCGTGGAGGGTTCTGGTAAATGATGGGGCGAGGAGGGGCTCTTTGGCTCCCACCAGTCCCCCTGTCTGGTCTA
+
?AAAAFDCAFFFGGGGGFGGGGCHFGFGGG2FFEEGGCGGGGGAEGGDFHFHGGHA3BG3GHHGGHH3FC1EFEEFH3GG?EGFHGECEFFHGGF@EFHHDH3/?B4BG4?3B?BGFBDFG3?22</?<CG2GH2>@F<F/?<1><FC@..FGD1C<<</0/-<..:::/C/CCG0:0GH-CE-.;.-CFG00;9009CFB0C0...-9--99;-9@F./;/9BF//.9.9A..;/9/;ADF9F/;B/;:/
@M05620:37:000000000-D9766:1:1101:23956:8603 1:N:0:28
ACCACACCTTCTACAATGAGCTGCGTGTGGCTCCCGAGGAGCACCCCGTGCTGCTGACCGAGGCCCCCCTGAACCCCAAGGCCAACCGCGAGAAGATGCCCAGGTGAGTGGCCCGCTACCTCTTCTGGTGGCCGCCTCCCTCCTTCCTGGCCTCCCGGAGCTGCGCCCTTTCTCACTGGTTCTCTCTTCTGCCGTTTTCCGTAGGACTCTCTTCTCTGACCTGAGTCTCCTTTGGAACTCTGCAGGTTCTA
+
ABAABAABFFCFGGGF5FGGBGHGEG?EE2AFHGG2AE2AEGHHHGEFGD?F5BGFHHHGGG?EEF@FGGGGHHCEGGGFGHHEAGGGG@GGFFHF22GHHF/?CFGHHHGGHHGGGGFHGGHHHHGBGHGHHGCCGDHGHHGHHFGGFGGGGGFE???DDFFFAGFFFFFFFFFFFFFFFFFFFFFFFFFFFFDFFFFFFFFDDFFFFFFFFFFFFFFFFFFEFFFFFFFFFFFEFFFFFFFFFFFFFF:
@M05620:37:000000000-D9766:1:1101:23360:8609 1:N:0:28
ACCACACCTTCTACAATGAGCTGCGTGTGGCTCCCGAGGAGCACCCCGTGCTGCTGACCGAGGCCCCCCTGAACCCCAAGGCCAACCGCGAGAAGATGAGGCCCGCTACCTCTTCTGTTGTCCGCCTCCCTCCTTCCTGGCCTCCCGGCGCTGCGCCCTTTCTCACTGGTTCTCTCTTCTGCCGTTTTCCGTCGGACTCTCTTCTCTGACCTGCGTCTCCTTTGGCACTCCTGCCGGTTCTCGATCGGCAG
+
BBBABBBBFFFFGFGGFGGDGDGFGAABEEHH3FGEEGGGGHHHHGGGGGGGHHHFHHHGGGGGGDGGGGGCHFHGGGEH/CHHHGA/CDB<@FGHHHHGFFF?A/>AD>GFGHHHF1=F<FGEDGFDCC<GECGHHH0;GGHHGG.;@-@BBDBBGGBFFFFFFFFFFFFFFFFFFFFF9BBBADFFFFFFFBB=BBFFFFF/FBFFBFFFFEBFBFFFFBFFF//;FFFF99.;@;A99;AFF;BF-@-
@M05620:37:000000000-D9766:1:1101:16032:8611 1:N:0:28
AGTGCCAGCTCTCAATCGCACAGGGGACCCAGGGCCTGGCCCCTCCATCCAGAAAACCTATGACCTCACCCGCTACCTGGAGCACCAACTCCGCAGCTTGGCTGGGACCTATGTGAGTATCCAGCGTAGGAATCTGGGAGTTGGGGAGGAGTGAGGAGTTGGGGAAAGACAGTCCTAACCGTGGAGGGTTCTGGTAAATGATGGGGTGAGGAGGGGCTCTTTGGCTCCCACCAGTCCCCCTGTCTGGTCTA
+
A?>AAFFFBFFFGGGGGGGGGGHHGGGGGGHHGGGGGFGHHHGHGGHHHHHHHGHHHGHHHGHHHHHHHHHGGEEGHHHHGHHHHHHHGHHHGGGGGHHHGHHGGGHHGHHHHHHHHHHHHHHHHGGGGGHHHHHHHHHGGHHHGGGGGGGGHFHHHGHHHHGGGGHHHHHHHHHHHHHHGGGGGGGGEGGGGGFGGGGGGGGGGGFFFFFFFFFFFFFFFFFFFFFEFFFFFFFFFFFFFFFFFFFFFFF
@M05620:37:000000000-D9766:1:1101:24178:8616 1:N:0:28
ACCACACCTTCTACAATGAGCTGCGTGTGGCTCCCGAGGAGCACCCCGTGCTGCTGACCGAGGCCCCCCTGAACCCCAAGGCCAACCGCGAGAAGATGAGGCCCGCTACCTCTTCTGGTGGCCGCCTCCCTCCTTCCTGGCCTCCCGGAGCTGCGCCCTTTCTCACTGGTTCTCTCTTCTGCCGTTCTCCGTAGGACTCTCTTCTCTGACCTGCGTCTCCTTTGGAACTCTGCAGGTTCTCGATCGGAAGA
+
BBCCCBBAFFFFGFGCGGDGGGHHGGGEGFHGHFGGGGGGGHHHHGGEGGGGHHHHGHHGGGGGGGGGGGGHHHHGGGGHGHHHHGGGGG/BDGHGHHHHHGAGGGC@DHHHHHHHHHHHCHHGGGGGHGHHGGHHHH0;GHHHHGDC-ACGGGGGGGGGF;FFFFFFFFFFFFFFFFFFFFFFFF/EBBFA.:DFFFFFFFF:FFBFFFFFF.@DFFFFFFFFF/9BFFFFFBFF:BFF/:/BFB?..;.
@M05620:37:000000000-D9766:1:1101:22603:8622 1:N:0:28
AGTGCCAGCTCTCAATCGCACAGGGGACCCAGGGCCTGGCCCCTCCATCCAGAAAACCTATGACCTCACCCGCTACCTGGAGCACCAACTCCGCAGCTTGGCTGGGACCTATGTGAGTATCCAGCGTAGGAATCTGGGAGTTGGGGAGGAGTGAGGAGTTGGGGAAAGACAGTCCTAACCGTGGAGGGTTCTGGTAAATGATGGGGTGAGGAGGGGCTCTTTGGCTCCCACCAGTCCCCCTGTCTGGTCTA
+
AA>AAFFFBFFFGFGGGGGGGGHHGGGGFGHHGGGGFGHHHHGHGGHHHHHHHHGFHGHHHHHHFHHHHHHGGEGGHHHHHHHHHHHGGHHHGGGCGHHH?HHGGGHHGHGHHHHHEGHFHHHHHGGCGGFHHGHHHH0FGHFFGGGGCFGHH0GGFGHHFHGGG?GHHHBGHHHHHHHHGGEGEGGGCFGGGGFGGGGGGFGFEFFFFFFFFFFFFFFFEFFFFFFFFFFFEFBFFFFFFFFFFFFFFFF
@M05620:37:000000000-D9766:1:1101:13970:8623 1:N:0:28
ACCACACCTTCTACAATGAGCTGCGTGTGGCTCCCGAGGAGCACCCCGTGCTGCTGACCGAGGCCCCCCTGAACCCCAAGGCCAACCGCGAGAAGATGCCCAGGTGAGTGGCCCGCTACCTCTTCTGGTGGCCGCCTCCCTCCTTCCTGGCCTCCCGGAGCTGCGCCCTTTCTCACTGGTTCTCTCTTCTGCCGTTTTCCGTAGGACTCTCTTCTCTGACCTGAGTCTCCTTTGGAACTCTGCAGGTTCTA
+
AAABBBBBFFFFFGGFFGGGGGHHGEGEGCHHHGGAFGFCGHHHHGGGEEGGHGGHHHHGGGGGGGGGGGGHHHHGGGGHGHHHFGGGGCCGGGHHGFHHGHHGHHHHHHGGHGGGGCGHHHHHHHHGGHGHHGGGGGHGHHGHHGGGGGGGGGGGGG?FGFGGGGFFFFFFFFFFFFFFFFFFFFFFFFFFFFDFFFFFFFFFFFFFFFFFFFFFFFFFFFFFFFFFFFFFFFFFFFFFFFFFFFAFFFB
@M05620:37:000000000-D9766:1:1101:19009:8649 1:N:0:28
AGTGCCAGCTCTCCATCGCACAGGGGACCCAGGGCCTGGCCCCTCCATCCAGAAACCCTATGACCTCACCCGCTACCTGGAGCACCCCCTCCGCAGCTTGGCTGGGACCTATGTGAGTATCCAGCGTAGGAATCTGGGCGTTGGGGCGGAGTGAGGAGTTGGGGAAAGTCAGTCCTAACCGTGGCGGGTTCTGGTAAATGATGGGGTGAGGAGGGGCTCTTTGGCTCCCACCAGTCCCCCTGTCTGGTCTT
+
>A>1>BDFAFCFGBGGFEFCE?0E00EEEEFH00BEFC/AFGGCGGHHHFGHFGH0BFGHHHHGGGHFHHHCE/>EHFBC0BFCGG//>/EEAEEEG0B0<GEEGGFHCH1112BF>GH1@G2@GCFACGFHCGFFB0/->--<@?.:--9;A099:9/9BBA-9C.9000;9BFGBBFA;A-----@@?-9BB9BFBFFFBB/--A-:--/-;--9-AB/;/BBBBE9BFBFABFFFFF-;9;;/9/BF/
@M05620:37:000000000-D9766:1:1101:27271:8659 1:N:0:28
ACCACACCTTCTACAATGAGCTGCGTGTGGCTCCCGAGGAGCACCCCGTGCTGCTGACCGAGGCCCCCCTGAACCCCAAGGCCAACCGCGAGAAGATGAACCCAGGTGAGTGGCCCGCTACCTCTTCTGGTGGCCGCCTCCCTCCTTCCTGGCCTCCCGGCGCTGCGCCCTTTCTCACTGGTTCTCTCTTCTGCCGTTTTCCGTAGGACTCTCTTCTCTGACCTGAGTCTCCTTTGGAACTCTGCAGGTTC
+
ABBBBBABFFFF5GGGDDGGFGHHCEGGH?GHHGG?EEGCGHHHHGGGGGGGFHHHHHHGGGEGGGGGGGGHHHHGGGGHGHHHHGGGGGGGGGHHHHHHHHGGGGHGDGGGGGHHGGGGGHHHHHHHHFHGFHHGGGGGHGHHGGGGGGGGGGGGGGGG-ABFFFFFFFFFFFFFFFFFFFFFFFFFFFFFFFFADDFEFFFFFFFFFFFFFFFFFFFFFFFFF/BBFFFFFFFFEFFFFFFFFFFFFFF
@M05620:37:000000000-D9766:1:1101:27038:8660 1:N:0:28
ACCACACCTTCTACAATGAGCTGCGGGTGGCTCCCGAGGAGCACCCCGTGCTGCTGACCGAGGCCCCCCTGAACCCCAAGGCCAACAGCGAGAAGATGTACCCAGGAGCGTGGACCACTAACTCTACTGGTCGCCGACTCGCTCATGACTGATCACCCGGCGAAGCGCCCTTTCTCACTGGGACTCTCTTCTGACGTTATCCGTAGGACTCGCTTCTCTGGCCTGCGTCTAGTTCGGCACTCTGCACGATC
+
A>11>AAACFFFFBGBBGG1G1G1E00A00FF1BAA/EECCHHGHGGGE?EGBHF1FG0E/E?EF/>EGE/0B1?EFE/<//?GHF/0B<B//?0C1F22?211/?/?/A..-<1F.>10</=0<0=<0/<0--<::--..-9.900;:9;/090:/99A-?@--;-9--;/BB/;/B//---;-;///;///9/-;--;/9A---9////--9-AF9F///9;AF-9@--/;//;99--:BBBB//---;
@M05620:37:000000000-D9766:1:1101:20038:8665 1:N:0:28
ACCACACCTTCTACAATGAGCTGCGTGTGGCTCCCGAGGAGCACCCCGTGCTGCTGACCGAGGCCCCCCTGAACCCCAAGGCCAACCGCGAGAAGATGAACCCAGGTGCGTGGCCCGCTACCTCTTCTGGTGGCCGCCTCCCTCCTTCCTGGCCTCCCGGCGCTGCGCCCTTTCTCACTGGTTCTCTCTTCTGCCGTTTTCCGTAGGACTCTCTTCTCTGACCTGCGTCTCCTTTGGAACTCTGCAGGTTC
+
AAAAAAAAFFFFGGGFAGG1G1GFGEEAC0GHFFGFGGGGGHHHHGGGGGGGHHGFHHHGGGCGGAFGGGGGHFHGGGFHEEHHHGEEGGG@CG0F1<>FGHCFEEFG1CFCCGHHGGGCGHHHHHHHHGFFCHHGCGGGHAGGGGGGGGFGGGGGGG?G-A@@@F@@F@@FFFFFFFFFFFEFFFFFFFFFFFF@:;FEFFBFA-AFFFFFFFFFFFFFBFFFFE@B@FFFFFFBBBFFFFFEF/9FFFB
@M05620:37:000000000-D9766:1:1101:19806:8665 1:N:0:28
GCGGCTGCTTTGGAAGCAACTCATAGATTACTGCCCCAGTTCCCCCTGGACCTGGAACAGTTTCTTGCCTGGCTTACAGAAGCTGAAACAACTGCCAATGTCTCCTCCTCCCGGCTGCTACCCGTCCGGAAAGGCTCCTCGCCGCCTCCACGGGCGTCAAAGAGCTGCTGACACAATGGCCAGTACGTCCGGCCTTTCCGCTTTAGCACTCTTGTGGATCCCCTTGAACAATTCTCAGCATTTGTCCTTGT
+
>1>>>>>>CFD1FFG1ABFFAFBF3DDGG1BGHH00BABBDFGHHGEF/0BBGH0GG10BDFFGDGGHHHHHHHF1FGHGHHHFF1FGH>FGHGHH@1BGHHHHBBFGHFG/E//>EFHFGHHGGGECGGGGGHHHH/GCFC/>C@ECC00CCGC-A@.C0<//;GH/:BC/0CCEGGGGB/CFGBEGGEAGG-;FGGGFFFFFFFFFFFBFFF//A/BFF-EFFF/FFFBFFFFFEFF//;FFF//9BF9
@M05620:37:000000000-D9766:1:1101:4404:8666 1:N:0:28
ACCACACATTCTACAATGCGCTGCGTGGGGCTCTCGAGGAGCACCCCTTGCTGCTGACCTAGGCCCCCCTGAACCCCAAGGCCAACCGCGCGAAGATGACCCAGGTTCGTTCCCCTGTTCCCCGCCTGTTTCCCTCCTCCCCCCTCCCTGCCGCCCCGTTTCTCCCTGCTTCTTTCTTCTGCCGTTTTTCGGCGGTTTCCCTTATGTGTCCTGCGTCTCCCTTGGGCCTCTGTTGGAACTCTCTCGGTTGT
+
BBBBBBB3BDDFGGGGGG4EEGGGGGG22AEEG3BE3EEECHHHHGGAEGHHGHFHHHH5B3BGHGGGGGFHFHHGGGGHGHHHHFGGGG>CDGG?FGHG2?/<??1?//000100.11<11>--<<.0=00=<0<EH:/C..=-...;;..---;A-.;//;9B/./.;B////9/;/9//:-.;/;:;--;-@9-;//;/B//////;////;AFF.//.;BB9..AF///;;?9;;BF////;A;.-.
@M05620:37:000000000-D9766:1:1101:19003:8666 1:N:0:28
AGTGCCAGCTCTCAATCGCACAGGGGACCCAGGGCCTGGCCCCTCCATCCAGAAAACCTATGACCTCCCCCGCTACCTGGAGCACCAACTCCGCAGCGTGGCTGGGACCTATGTGAGTATCCAGCGTAGGAATCTGGGAGTTGGGGAGGAGTGAGGAGCTGGGGAAAGACAGTCCTAACCGTGGAGGGTTCTGGTAAATGATGGGGTGAGGAGGGGCTCTTTTGCTCCCACCAGGCCCCCGGTCTGGGCTA
+
>1>AADD1>C@FGGGGGFFFC0FEEEGEGG0BF0EGFCFAFGG/EGFEEG1GBEGFFEGCGA2FFGF/F>/EEEEFHDGFGGH?FGHHGG1GGE//>/E/</0<?C<<CH1112@GDFG12@@<GC//<E1F1F1F<C0..01>-@E--<<<CDD.0...;/.-:.::///90;;F00;.-:.-...;C..0;9;BFBFFFB//:-;----9-9-----//;/;//;F---AF;-;E-;@--99-//-;F-
@M05620:37:000000000-D9766:1:1101:24223:8667 1:N:0:28
AGTGCCAGCTCTCAATCGCACAGGGGACCCAGGGCCTGGCCCCTCCATCCAGAAAACCTATGACCTCACCCGCTACCTGGAGCACCAACTCCGCAGCTTGGCTGGGACCTATGTGAGTATCCAGCGTAGGAATCTGGGAGTTGGGGAGGAGTGAGGAGTTGGGGAAAGACAGTCCTAACCGTGGAGGGTTCTGGTAAATGATGGGGTGAGGAGGGGCTCTTTGGCTCCCACCAGTCCCCCTGTCTGGTCTA
+
>>>AAFFF?FFFGGGGGFFEG0B0AEBAEFHHFFFGCFHHFFEGFGHHHGCGFHFBGEHHFGBGHD1EGHHGEEEEHDHHFHHGHHHAE0FGEEEGGFHHGHHFEEHHAGHHGHHHHHHBGHHHGGCGGGHHHHHHHHHGGHHHGGFGGGGFHHHHHGHH0C@CGGHHHHHHHHHHHHHHGFE@?FC@EFGGFGBFGGGGGFGGGGF;EFFFFF@@@=EFFFFFF/FFFFFFEFFFFFFB@EFFB/BFFFF
@M05620:37:000000000-D9766:1:1101:9235:8670 1:N:0:28
GCGGCTGCTTTGGAAGCAACTCATAGATTACTGCCACAGTTCCCCCTGTACCTGTAACCGTTTCTTGCCTGGCTTCCAGAAGCTGCAACAACTGCCAATGTCTCATCCTACAGGATGCTACCCGTCAGGAAAGGCTCCTCGACGACTCCACGGGCGTAAACGAGCTGCTGACCCAATGGCACGTACGTCCGGCCTTTCCGCTTTAGCACTCTTGTGGCTCCCATTGCACAATTCTCAGCATTTGTACTTGT
+
1>1>A>>>FF@BFFF111BG0F1F3DFH31BFFH01F0BBADGGHG/FA2DDDF1FFADEFEBB2DDBGHHHHF00BGH1FGH11@BGGBFGHGGH11BFHHHHFBFHHFG1FH0FGHH2FGHGG/??F1FGHGHHHGH0E//>>>EGHE0EGG/AC-.>=E.=CFH/CGG//;GHHHHH/0=CG.AGF.A@G-;FFGGGGGGGBFGFGGFFFFFFF-AFF-;;BF/BFFFFFFFFFFF/BFFFF/;BFF9
@M05620:37:000000000-D9766:1:1101:19826:8671 1:N:0:28
GAGGCTGCTTTGGAAGAAACTCATAGATTACTGCAACAGTTCCCCCTGGACCTGGAAAAGGTTCTTGCCTGGCTTACAGAAGCTGAAACAACTGCCAATGTCTCATCCTACAGGATGCTACCCGTAAGGAAAGGCTCCTAGAAGACTCCAAGGGAGTAAAAGAGCTGATGAAACAATGGCAAGTAAGTCAGGCATTTCCGCTTTAGCACTCTTGTGGATCCAATTGAACAATTCTCAGCATTTGTACTTGT
+
BABBBBFBFFFFGFFGFG4FGGFHHB566DBFG5GDBF25F5AE22A22BBFEGHH33BF1BG3FFG5BFGHHHHB3FHHHGHGH3EGHHHHFBHHHBHHHFGGGFGHHHHGBGFHFGGF?BG/?EAFGFHHHGHHHGHHHFFGHHHGHGHHEFHGGHHHGGGEHGHHHHGHHGFHHHGHGHGFHFG=>1=>GCFDDGF?EGGGHHFHHGFHFG<:EFHHHGFHHHFFFFFFFGGFFFB90;;;;FCCFF0
@M05620:37:000000000-D9766:1:1101:27156:8677 1:N:0:28
ACCACACCTTCTACAATGAGCTGCGTGTGGCTCCCGAGGAGCACCCCGTGCTGCTGACCGAGGCCCCCCTGAACCCCAAGGCCAACCGCGAGAAGATGAACCCAGGAGCGTGGCCCGCTCCCTATTCTGGTGGCCGCCTCCCTCCTTCCTGGCCTCCAGGCGCTGCGCCCTTTCTCACTGGTTCTATCTTCTGCCGTTTTCCGTAGGACTCGCTTCTCTGACCTGCGTCTCCTTTGGAACTCTGCAGGTTC
+
BBBBBBBBCFFFGGGFFGGGGGHGGEEEAEHHHGGGGGGGGHHHHGGGEEGGHHGHHHFGCGGGGGGGGGEFHHHGGFAHGFHHHGGGGCGGCGHHHFF2GH/??F/?/A>.@DFG?-<-.<C00D=GGHHF..;-::...;BB.B00/009.909.//9A?-?DF;-.--//9/;/9/B./;B/////;//9//-;A9AB/.;.9A//;B.-;EDFF//////..9:@.;9BFBFBB/:9;//F/;AAB/
@M05620:37:000000000-D9766:1:1101:26093:8682 1:N:0:28
ACCACACCTTCTACAATGAGCTGCGTGTGGCTCCCGAGGAGCACCCCGTGCTGCTGACCGAGGCCCCCCTGAACCCCAAGGCCAACCGCGCGAAGATGCCCAGGTGAGTGGCCCGCTACCTCTTCTGGTGGCCGCCTCCCTCCTTCCTGGCCTCCCGGCGCTGCGCCCTTTCTCACTGGTTCTCTCTTCTGCCGTTTTCCGTAGGACTCTCTTCTCTGACCTGAGTCTCCTTTGGAACTCTGCAGGTTCTA
+
1>>AAAA>CFCDBGG1AF1BFGGFGEEAA0GBFBFAAEG?FHHHHGGE/AEFGEFHHHHEGECGFF>EGGEHHHGEGGGGFHHA/FECC/>/>/B?11?FG1FF?CB<1F.FGH?C@-AG0GGHEFBGGHFAC--;EEE?;F;F0FFGGEEGFGEGG--:9--->;B@@BFFFFFFEE-BF/FFFFEFFF//B@BFFEFFFFFFFFFFFFFFFF//999BFBB/-:B/;9BFEFFF//BBFFFFB-AFFF/
@M05620:37:000000000-D9766:1:1101:12738:8700 1:N:0:28
ACCACACCTTCTACAATGAGCTGCGTGTGGCTCCCGAGGAGCACCCCGTGCTGCTGACCGAGGCCCCCCTGAACCCCAAGGCCAACCGCGAGAAGCTGAGGCCCGCTACCTCTTCTGGTGGCCGCCTCCCTCCTTCCTGGCCTCCCGGAGCTGCGCCCTTTCTCACTGGTTCTCTCTTCTGCCGTTTTCCGTAGGACTCTCTTCTCTGACCTGAGTCTCCTTTGGAACTTTGCAGTTTTTAGATCGGAAGG
+
ABAAAAAAFFFFGFGGGGGGGGHHGGGGG?BGFFGF2AEAEGFHHGGFEEEFAGHFHHHGEE0EFDFGGGGF3FHGGGCHFHHH/FEFGGGGFAG2<2B?FFFF>DGGGGHHHHHHGFDFGGHGDDCEHGGHGHHHHHHGFHHHCEDBGBGGGGGGGA:9FFFFFFFFB;BFFFFFFFFFFFFF:DFFFFDFAAA0BFFFFFFFBFFFFFFFFFFFFFFFFF0B/;B00009;:B9BF099/000:.....
@M05620:37:000000000-D9766:1:1101:3532:8703 1:N:0:28
GAGGCTGCTTTGGAAGAAACTCATAGATTACTGCAACAGTTCCCCCTGGACCTGGACAAGTTTCTTGCCTGGCTTAAAGAAGCTGAAACAACTGCCAATGTCTCATCCTACAGGATGCTAGCCGTAAGGAAAATCTCATAGAAGAATACAAGGGAGTAAAAGAGCTGATAACAAAATGGCAAGTAAGTCAGGAATTTCAGCTTTAGCACAATTGAGGATCCAACTGAACAATTCTCTGCATCTGTACATGT
+
A3AB>>FACDF@G4BBGFCGGGGHHFGGHHBFFF4FFHFGHDDBFFEFAGBGHGEG231FDGHFHHHBBB3BBBG35DDFGHBFG33FBBAGHHHGHHHHHBBHD4FBBDFHF3?BBFGD43B>??EBBBGF24??D44FFGDBC2BGDH2B/<F/?FFHG2F2@DFF22?1?10=1?1?0?F1<1=>>11><01>1>11<=GHFDF<</<<<<00/=;;/=:0/;<0:0;000000;:;00;0;000;;0
@M05620:37:000000000-D9766:1:1101:7712:8713 1:N:0:28
AGTGCCAGCTCTCAATCGCACAGGGGACCCAGGGCCTGGCCCCTCCATCCAGAAAACCTATGACCTCACCCGCTACCTGGAGCACCAACTCCGCAGCTTGGCTGGGACCTATGTGAGTATCCAGCGTAGGAATCTGGGAGTTGGGGAGGAGTGAGGAGTTGGGGAAAGACAGTCCTAACCGTGGAGGGTTCTGGTAAATGATGGGGTGAGGAGGGGCTCTTTGGCTCCCACCAGTCCCCCTGTCTGGTCTA
+
>>3>AF5CAFFFGGGGGEGAEEFHDGGEDAHHDEE?FAHFFHGHGGFHEGHGGB3GHGGGHHHHHHGHHHHGGE@>GHHGHHHGGHHGGFHHGEGGGFHHGHHGGGHHGFHHHHGHHGFHHHHHHGDGGFHHHHGHGHHGDGHHGGGGGGEHHHHHHGHHBF@DGGHHHHHHHHHHHHHHGEGBGGGG;CFGGGFGGGGGGGGGGGFBFFFFFFBB?>FFFFFFFFFFFFFFFFFFFFFFBEFFFFBFFFB
@M05620:37:000000000-D9766:1:1101:25809:8716 1:N:0:28
GAGGCTGCTTTGGAAGAAACCCATAGAGTACTGCACCACCTGGTCATGGACCTGGATAAGGTTTTTGTCTTGATTAAAGAAGATGAAATAACTACCACGGTTCACGATCCAAAACTACTGGCGAACATAAAAATAAAAGAGAAGAAAAAAAACAACTAACAAAAAACAAAAAAGCCAGTCAGAGAAACCAGAAAACGAGATCCCACGAAACTCAACAACAAGCCACATGTGATCATTTAAGCATCAACAGC
+
1AA?1AFAFDFDFBFGG1BA1AE0011DDDDF31F10F00AB0BD2B111100BBG12A1BA11A/A0DD2BD1221D1BA01BB11D211BF1BB@G////B1B////?1B1/B11B11B////<>1<B11101111B?0<101000@//>///.1<1>1<><.-......-:.:/.0:;000///;;...///;;...;00;0;--..-0//;-/;----;;-;-9/;/////;/////9/;//9//-9
@M05620:37:000000000-D9766:1:1101:12558:8716 1:N:0:28
ACCACACCTTCTACAATGAGCTGCGTGTGGCTCCCGAGGAGCACCCCGTGCTGCTGACCGAGGCCCCCCTGAACCCCAAGGCCAACCGCGAGAAGATGAACCCAGGTGAGTGGCCCGCTACCTCTTCTGGTGGCCGCCTCCCTCCTTCCTGGCCTCCCGGAGCTGCGCCCTTTCTCACTGGTTCTCTCTTCTGCCGTTTTCCGTAGGACTCTCTTCTCTGACCTGAGTCTCCTTTGGAACTCTGCAGGTTC
+
>>>>AA1AFFFFFGG1AFG1A1B1ABEEFAFFEFFEAAE/AFFHHGEG//E/AB1BGCFFEG?FCE>EGGGFCG?EGGGCFGHC/?E/C?CC?/F111?>?FCF<?GHFFHH/AGHCGGGCHHH0GHHGFHFAG.-@-:AGG//CFGFGF0B.;FFEGG@GGA?BF@=B@;FFFFFFFFFFFBFFFFFFFFFFFF@9AFFFFBFFFFFFFFFFFFFFFFFFFEFF/:BFFFFFFF/B9;FFFFFFFFF-B/
@M05620:37:000000000-D9766:1:1101:16292:8726 1:N:0:28
GAGGCTGCTTTGGAAGAAACTGACAAGTGAGTGACACAGGATCGGCCGACCAGCTAACCGTAGTCTAGCTGGCGCACAGCAGCTAGCACGACTTCCCCTGTCTCATCCTCCAGGCTGCTCCCCGTCCGGGACGGCTCCTCTCCGCCTCCACGGGCGTCCACGCGCTGCTGACCCAATGGCCCGTACGTCGGGCCTTTCCGCTTTCGCACTCTTGTGGCTCCCCTTGCACAATTCTCAGCATTTGTTCTTGT
+
AAAAAAFAFFFFG1FFAFGGG1EBB10D3D1DBBFBHF0F01B00//A//AA0/A11BBEA///22B21D10B>/>/>0?B0B0B11BB/?>?/BDCFEFH1B222BF<1B010?B0FG1B</CFA//////<>A<AFCB1>G.<<CEC/<<@C@C:?-.9.C-9A-CF0FG/--;BBBF/A=@9;@9A-9@?-;9/B/;A--A/9A99@FFFF//:-9999BF9-/9;/-:9FFF/FFB/BF/9-9://;
@M05620:37:000000000-D9766:1:1101:25792:8728 1:N:0:28
TCTGCATCTTGTTAATCGCACACGTCTGACCTCCCGTGCCCGCTCAATCTCTCATAGTCCGTCGCCCTCTTGAAACAAAGCAAACCCAAGAGCGACCCATCACGGGTCCGGCCCGGCTCCTCACTGTCTTAGCGGCCTCCCCGGCGCTCCTGCCCCCATGGCACCCCTGTCCCGTACGTCCTCCTTCGCCGCCTTGTGGCTCTAATTGACCACTTTGCCGCCTTCGTAGCATTTGCACACCTGCCTGGGAA
+
3>>>A55BBFBB5BBBFFF2A242B4BBFFHHBFFB222BB2EAEE3D55DDF3DAB5D5EBG00B10BBEG5BFHFH1323?B1?1111?11//////33?3//<>/////@D//////1?1<?1<?1B111->-<..<EF-----:.9///..;-;///:/0..-.9;FF/-99.9;..9//.//...--9;D///.;A///////;/9/99/B///-;-9A/.....//9//9//;..9/../;9../
@M05620:37:000000000-D9766:1:1101:16797:8736 1:N:0:28
ACCACACCTTCTACAATGAGCTGCGTGTGGCTCCCGAGGAGCACCCCGTGCTGCTGACCGAGGCCCCCCTGAACCCCAAGGCCAACCGCGAGAAGATGAGGCCCGCTACCTCTTCTGGTGTCCGCCTCCCTCCTTCCTGGCCTCCCGGCGCTGCGCCCTTTCTCACTGGTTCTCTCTTCTGCCGTTTTCCGTCGGACTCTCTTCTCTGACCTGCGTCTCCTTTGGCCCTCTGCAGGTTCTCGATCGGCCGA
+
BBB@BBBBFFFFGGGGGGGEG5G4EBEAADHFAFGGDGGGGHHHHGGGEFGGHHHHHHHGGGGGGDEGGGGGHFGGGGGHFGHHHGGGGGDC@FGFFHHHHGGEGCA/DFGHHHHHEHHF<>GGCGGGHEGHGHHHHH0:GFHHHGGG?BGGGGBGGGBFFFFFFFFFFFFFFFFFFFFFFFFBADFFFFFF.B=-@>FFFFFFFFFFBFFFE.BDBFFFFFFFF//;AFFBF/BF./BB:E9BFBB?.@-
@M05620:37:000000000-D9766:1:1101:20533:8740 1:N:0:28
AGTGCCAGCTCTCAATCGCACAGGGGACCCAGGGCCTGGCCCCTCCATCCAGAAAACCTATGACCTCACCCGCTACCTGGAGCACCAACTCCGCAGCTTGGCTGGGACCTATGTGAGTATCCAGCGTAGGAATCTGGGAGTTGGGGAGGAGTGAGGAGTTGGGGAAAGACAGTCCTAACCGTGGAGGGTTCTGGTAAATGATGGGGTGAGGAGGGGCTCTTTGGCTCCCACCAGTCCCCCTGTCTGGTCTA
+
ABCBCFFFCFFFGGGGGGGGGGHHGGGGGGHHGGGGGGHHHHGHGGHHHHHHHHHHHGHGHHHHHHGHHHHGGGGGHHHHGGHHHHHHGHHHGGGGGHHHGHHGGGGHGHHHHHGHHHHHHHHHGGG?FGHHHHHGHHHGEHHHGGGGGGGHHHHHHGHHHHGGGGHHHHHHHHHHHHHHGCEFGGGGFGGGGGGGGGGGGGGGGGFFFFFFFFFFFFFFFFFFFFFFFFFFFFFFFFFFFFFFFFFFFFB
@M05620:37:000000000-D9766:1:1101:12527:8741 1:N:0:28
GAGGCTGCTTTGGAAGAAACTCATAGATTACTGCAACAGTTCCCCCTGGACCTGGAAAAGTTTCTTGCCTGGCTTACAGAAGCTGAAACAACTGCCAATGTCTCATCCTACAGGATGCTACCCGTAAGGAAAGGCTCCTAGAAGACTCCAAGGGAGTAAAAGAGCTGATGAAACAATGGCAAGTAAGTCAGGCATTTCCGCTTTAGCACTCTTGTGGATCCAATTGAACAATTCTCAGCATTTGTACTTGA
+
BABBBAFBFFFFFFGGGGGGGGHHHHHHHHHHHHGHFHHDGGHHHGGGGHHHHHFFBFFHGHGHHHGFGHGHHHHGHGHHHHHHFFHHHHHHHHHFHHHHHHHHGHHHHGHG3FFFGGHFGBHG/>EBFGGHH0FEGFHHHBGFFFG?FGFGFDHDFGHGHFFFHHFE1<GGF?GFDGGHGFE>G<D>>11<0.><1=<DFGGED=G<DCHHFHHHGHHFC<C;GG<CCGF0CFFF0BFCB;FFGBFF;90
@M05620:37:000000000-D9766:1:1101:9815:8744 1:N:0:28
AGTGCCAGCTCTCAATCGCACAGGGGACCCAGGGCCTGGCCCCTCCATCCAGAAAACCTATGACCTCACCCGCTACCTGGAGCACCAACTCCGCAGCTTGGCTGGGACCTATGTGAGTATCCAGCGTAGGAATCTGGGAGTTGGGGAGGAGTGAGGAGTTGGGGGAAGACAGTCCTAACCGTGGAGGGTTCTGGTAAATGATGGGGTGAGGAGGGGCTCTTTGGCTCCCACCAGTCCCCCTGTATGGTCTA
+
ABABBFFFCFFFGGGGGGGGGGHGGGGGGGHHFGGGGGHHHHGHGGHHHHHHHHHHHGHHHHHHHHHHHHHGGGGGHHHHHGHGHHHHGHHHGGGGGHHHGHHFGGHHGHHHHHGHHGHHHHHHHGEGGGHHHHHHHHHGEHHHGGGGGGDHHGHHHGHGHE@CCFGGHHHHGGGGGGGGGGEGGGGGCFGGGE;FFGFFFFFFFFFFFFFFFFFFFFFFFFFFFFFFFFFFFFFFFFFFFFFFFFFFFFB
@M05620:37:000000000-D9766:1:1101:23471:8761 1:N:0:28
AGTGCCAGCTCTCAATCGCACAGGGGACCCAGGGCCTGGCCCCTCCATCCAGAAAACCTATGACCTCACCCGCTACCTGGAGCACCAACTCCGCAGCTTGGCTGGGACCTATGTGAGTATCCAGCGTAGGAATCTGGGAGTTGGGGAGGAGTGAGGAGTTGGGGAAAGACAGTCCTAACCGTGGAGGGTTCTGGTAAATGATGGGGTGAGGAGGGGCTCTTTGGCTCCCACCAGTCCCCCTGTCTGGTCTA
+
AAAABFFFCFFFGFGGGGFGGGHGGGGGGGDGGGGGGGHHHHGHGGHHHHGHHHHHHGHHHHHHHHHHHHHGGGGGHHHHHHHHHHGHGBFHGGGGGHHHGHHGGGHHGHHHHHHHHGHHHHHHHGGGGGHHHHHHHHHGGHHHGGGGGGGHHHHHHGHHHHGGGGHHHHHHHHHHHHHHGEGGGGGGEFFFGGFFGGGGGGGGGGFFFFFFFFFFF@FFFFFFFFFFFFFFFFFFFFFFFFFFFFFFFFF
@M05620:37:000000000-D9766:1:1101:23177:8761 1:N:0:28
GAGGCTGCTTTGGAAGAAACTCATAGATTACTGCAACAGTTCCCCCTGGACCTGGAAAAGTTTCTTGCCTGGCTTACAGAAGCTGAAACAACTGCCAATGTCTCATCCTACAGGATGCTACCCGTAAGGAAAGGCTCCTAGAAGACTCCAAGGGAGTAAAAGAGCTGATGAAACAATGGCAAGTAAGTCAGGCATTTCCGCTTTAGCACTCTTGTGGATCCAATTGAACAATTCTCAGCATTTGTACTTGT
+
A3AABAFBFFFFGGGGFBGGGGEGFFGHH5GGHHFFFCFDGHHHHGGGHFHHHHHGHE2BGGHHGHHHHHHHHHH3GHHHHHHGHHHHH3FGHHHHBBGHHHHHBGHHHHHHGHGHHHHHHHHGG//FHFHFHGHHHGHFGHBG2FHHHH2GFG/EGBGD2@/@GHH1GHGHHHHGHHHHF<FHHFHHGHHHHHHHHHHFGGGGHGHGHHHHHHGHG0GHHH0CGHHHHHGGGGGGGFGFGGFGGGGGGG0
@M05620:37:000000000-D9766:1:1101:15384:8761 1:N:0:28
AGTGCCAGCTCTCAATCGCACAGGGGACCCAGGGCCTGGCCCCTCCATCCAGAAAACCTATGACCTCACCCGCTACCTGGAGCACCAACTCCGCAGCTTGGCTGGGACCTATGTGAGTATCCAGCGTAGGAATCTGGGAGTTGGGGAGGAGTGAGGAGTTGGGGAAAGACAGTCCTAACCGTGGAGGGTTCTGGTAAATGATGGGGTGAGGAGGGGCTCTTTGGCTCCCACCAGTCCCCCTGTCTGGTCTA
+
AAAABFFFBFFFGFGGGFFCGGHHGEGGGGHHGGGGFFHHHHGHGGHHHHHHHHHHHGHGHFFHHHFHHHHGGGGGHHHHHHHHGHFHGHHHGGFGGHHHGHHGGGHHGHHHHHHHHFFGHHHHHGEGGGHHGHHHHHGGGGHHGGGGGGGHHHHHHGHHGHGGGGHHHGHHGFHHHHHHGDEGGGGG;AFGGGFGGGGGGGGGGGFFFFFFFFFFFFFFFFFFFFFFFFFFFFFFFFFFFFFFFFFFFF:
@M05620:37:000000000-D9766:1:1101:17769:8762 1:N:0:28
ACCACACCTTCTACAATGAGCTGCGTGTGGCTCCCGAGGAGCACCCCGTGCTGCTGACCGAGGCCCCCCTGAACCCCAAGGCCAACCGCGAGAAGATGAACCCAGGTGAGTGGCCCGCTACCTCTTCTGGTGGCCGCCTCCCTCCTTCCTGGCCTCCCGGCGCTGCGCCCTTTCTCACTGGTTCTCTCTTCTGCCGTTTTCCGTAGGACTCTCTTCTCTGACCTGAGTCTCCTTTGGAACTCTGCAGGTTC
+
AAAAB?AACFCFGFGDEGGFFGGGEEEAEDHHHGG?EEG2EHHHHGGGEEGGHEGHHHHGGGFGFGFGGGFHHHHGGGGHGHHHEGGGG?>DFD2GHFGHHHGGHGHH1?FDGGHHGGGCGHHHGFHHGHHHDHFFGGDGHEHHGGGGGGGFGGGGGGGG-BAFFFFFFFFFFFFFFFFFFFFFFFFFFFFFFFFFDDFFFFFF.DDBFFFFFFFFFFBF/FFFF/;/BFFFFFFFF9BFFFFFF//.9B/
@M05620:37:000000000-D9766:1:1101:12137:8766 1:N:0:28
GAGGCTGCTTTGGAAGAGACCGCCGCGCAAGGCCAGACAGATTGTGAAAGCACGCGTGTGAACTTCTGTCAGAGCACATAATCAATTGTGCCGACTTGTGCTTGTGAACGACCCGATACCTCTTCTGGTGGCCGCCTCCCTCCTTCCTTGCCTCCCGGTGCTTCGCCCTTTCTCACTGGTTCTCTCTTTCGCCGTTTTCCGTAGGACGCTCTTCTCTGACCTGGGTCCCCTTTGGAACCCTGCAGGTTGTA
+
AA1>AACAFFBFBFGC1A1AAAAAA0E////B//B/0AF0AB1112D2DFG10/>>>/?/121F1B2@2B2111F10B1112B111>1BFF1////?1>1B2>FB1B210//<<////<?GF1?<11?10.0<---<<CC<GA/00<=00/:CCEG:----000-.;.-BF0;C90;0/9C909;09C009;-=@-BE/9-B;--//---9-B/9/9;//;9F-;B9-::9;9//BB/-9--AFFE9B-:/
@M05620:37:000000000-D9766:1:1101:9548:8769 1:N:0:28
ACCACACCTTCTACAATGAGCTGCGTGTGGCTCCCGAGGAGCACCCCGTGCTGCTGACCGAGGCCCCCCTGAACCCCAAGGCCAACCGCGAGAAGATGACCCCCGCTACCTCTTCTCGTGCCCGTCTCCGTCCTTCCTCGCCTCCCTGGGCTCCCCCCTTTCTCCCCTGTCTCCTCTTCTGCCGTTTTCCGCGGTTTCCTCTTCTCTCTCTTGTGTCTCCTTTGTCTCTCTGCGGTCTCTGGATCGTCTGA
+
BBBBBBBBFFFFGGGGGGGDFGBGGEGFHEHHHGGFGGGGGHHHHGEGEEGGHFFGHHHGGGGGGGGGGGEHHHHGGGGHEHHHGGGGGGDGGDHHHFF110/<>/->-0<>1FFH1>.<../.-<.<0..;..00;00.;@E.9C/9..;C.A..9A-.BBB//;...;///;/.9//;9/;-.;:;//..--.-./;9///9;BB//;/;///;//;FF//;/;/;9;B//--.-.9;//9//..9../
@M05620:37:000000000-D9766:1:1101:14284:8787 1:N:0:28
ACCACACCTTCTACAATGAGCTGCGTGTGGCTCCCGAGGAGCACCCCGTGCTGCTGACCGAGGCCCCCCTGAACCCCAAGGCCAACCGCGAGAAGATGCCCAGGTGAGTGGCCCGCTACCTCTTCTGGTGGCCGCCTCCCTCCTTCCTGGCCTCCCGGAGCTGCGCCCTTTCTCACTGGTTCTCTCTTCTGCCGTTTTCCGTAGGACTCTCTTCTCTGACCTGAGTCTCCTTTGGAACTCTGCAGGTTCTA
+
BCCBCBCCFFFFGGGGGGGGGGHHGGGGHGHHHGGGGGGGGHHHHGGGEGGGHHHHHHHGGGGGGGGGGGGHHHHGGGGHGHHHHGGGGGGGGGHHHHHHHHHGHHHHHHGGHHGGGGGHHHHHHHHGHHGHHGGGGGHGHHGHHGGGGGGGGGGGGA-ADGGGGGFFFFFFFFHHFFFFFFFFFFFHFFFFFFDFFFHFFFFDFFFFFFFFFFFFFFFFFFFFBFFFFFFFFFFFFFFFFFFFFFFFFFB
@M05620:37:000000000-D9766:1:1101:27452:8795 1:N:0:28
AGTGCCAGCTCTCAATCGCACAGGGGACCCAGGGCCTGGCCCCTCCATCCAGAAAACCTATGACCTCACCCGCTACCTGGAGCACCAACTCCGCAGCTTGGCTGGGACCTATGTGAGTATCCAGCGTAGGAATCTGGGAGTTGGGGAGGAGTGAGGAGTTGGGGAAAGACAGTCCTAACCGTGGAGGGTTCTGGTAAATGATGGGGTGAGGAGGGGCTCTTTGGCTCCCACCAGTCCCCCTGTCTGGTCTA
+
ABAABFFFCFFFGGGGGGGGGGHGGGGGGGGHFGGGGGHHHHGHGGHHHHHHHHHHHGHHHGHHHHHGHHHGGGGGHHHHHHHHHHHHGGHHFGGGGHHHGHHGGGHHGHHHHHHHHHHHHHHHHGGGGGHHHHHHHHHGGHHHGGGGGGGGHHHHHGHHHHGGGGHHHHHHHHHHHHHHGGGGGGGGFGGGGGFGGGGGGGGGGGFFFFFFFFFFFFFFFFFFFFFFFFFFFFFFFFFFFFFFFFFFFFF
@M05620:37:000000000-D9766:1:1101:27464:8809 1:N:0:28
AGTGCCAGCTCTCAATCGCACAGGGGACCCAGGGCCTGGCCCCTCCATCCAGAAAACCTATGACCTCACCCGCTACCTGGAGCACCAACTCCGCAGCTTGGCTGGGACCTATGTGAGTATCCAGCGTAGGAATCTGGGAGTTGGGGAGGAGTGAGGAGTTGGGGAAAGACAGTCCTAACCGTGGAGGGTTCTGGTAAATGATGGGGTGAGGAGGGGCTCTTTGGCTCCCACCAGTCCCCCTGTCTGGTCTA
+
ABAABFFFBFFFGGGGGGGGGEHHGGGEGGGHFEGGGGHHHHGHGGGHHHHHHEHFHGHHHHHHHHGGHHHGGGCEHHHHHHHHHHHCFGHHFFGGGGHHGH3FEGHHGGHHHHHHHHHHHGHHHGEGGGHHGHHHHHHGFHHHGGGGGGGGHHHHFGGHHGGGGGHHHHHHHHGHHHHHGEGGGGGG;AFFGG0FGGGGGGGGGFFFFFFFFFFFFFFFEFFFFFFEFFFFFFFFFFFFFFFFFFFFFFF
@M05620:37:000000000-D9766:1:1101:17460:8811 1:N:0:28
GCTGCTGCTTTGGAAGCAACTCATAGATTCCTGCCCCAGTTCCCCCTGTCCCTGTAACCGTTTCTTGCCTGGCTTCCAGAAGCTGCAACCACTGCCCCTGTCTCATCCTACAGTCTGCTACCCGTCCGGAAAGGCTCCTCGACGCCTCCACGGGCGTCAACGCGCTGATGAACCAATGGCCCGTAAGTCAGGCATTTCCGCTTTAGCACTCTTGTGGCTCCACTTGAACAATTCTCAGCATTTGTACTTGT
+
1>1>AB1BCF3@1BB111BB1B1DADFGGBFGHHC0F0B1ADGFHGAB11BAF11DFAFEEEGG2FDBGFHHHHB0BEG1FGH111BBG0BFHFGH//BFHHHH2BFGH2G1FH1FFHHBHHHGG//<E/EGHFHHHGHBB/<B<BHGHGCEGG->C-.<0C-ACGG.CGH00CHHHGGG/.=@A.CFG0CFGEFGGGGGGGFFFFFFFFFFFFFFF-FFF/9;FFBBFFFFFFFFFFFFFFFFF/FFFFF
@M05620:37:000000000-D9766:1:1101:21152:8811 1:N:0:28
ACCACACCTTCTACAATGAGCTGCGTGTGGCTCCCGAGGAGCACCCCGTGCTGCTGACCGAGGCCCCCCTGAACCCCAAGGCCAACCGCGAGAAGATGCCCAGGTGAGTGGCCCGCTACCTCTTCTGGTGGCCGCCTCCCTCCTTCCTGGCCTCCCGGCGCTGCGCCCTTTCTCACTGGTTCTCTCTTCTGCCGTTTTCCGTAGGACTCTCTTCTCTGCCCTGAGTCTCCTCTGGAACTCTGCAGGTTCTA
+
>1>>A1A>>FCF3GGBBG1BGBFGF0A00AFBBAF00AA/AGGFCGG?/AEFFGFCFGFA/E@EFEE?EEC>FGHGGE/GCEHHAFE/CC<B//FB>DD1<1<F?GH0??/?0F@---<0<GDGGF<<GHCG.-::CAGAHFFEGFFBGFFFBA.99?-;9@?B-99@-//9BF/9B/-9/9/999FF9B///;A?B-FFBF-9A/9//9/////B///9ABA--;B/FBF-9B///BBFF/F/BF-BBFB
@M05620:37:000000000-D9766:1:1101:10640:8813 1:N:0:28
AGTGCCAGCTTCAATCGCACAGGGGACCCAGGGCCTGGCCCCTCCATCCAGAAAACCTATGACCTCACCCGCTACCTGGAGCACCAACTCCGCAGCTTGGCTGGGACCTATGTGAGTATCCAGCGTAGGAATCTGGGAGTTGGGGAGGAGTGAGGAGTTGGGGAAAGACAGTCCTAACCGTGGAGGGTTCTGGTAAATGATGGGGTGAGGAGGGGCTCTTTGGCTCCCACCAGTCCCCCTGTCTGGTCTAT
+
AAACBFFFCFDFGGGFFGGGGGGGF?EGG2FGGGGGGEHHHGHGGHDGH3GFHFFHGH3FFGHHFB@FHHGGGGGHHHHCFHHHH1GAGGHGFG?EBGC<FGGEEGFEHGHHHHHHHHHHHHHHGE/<E2><DGHHG0/AGFHCCACFFGCC0<C<CCHHHGG.EGH/GFHGHBGHHHGGGGGAEGG;CFGGGFFFGGFBFFF?G.@EFFFFF=FF=EFFFFFFFFEEFFFFFFBBFEDFFFFFFFFFFFB
@M05620:37:000000000-D9766:1:1101:14678:8858 1:N:0:28
ACCACACCTTCTACAATGAGCTGCGTGTGGCTCCCGAGGAGCACCCCGTGCTGCTGACCGAGGCCCCCCTGAACCCCAAGGCCAACCGCGAGAAGATGCCCAGGTGAGTGGCCCGCTACCTCTTCTGGTGGCCGCCTCCCTCCTTCCTGGCCTCCCGGCGCTGCGCCCTTTCTCACTGGTTCTCTCTTCTGCCGTTTTCCGTAGGACTCTCTTCTCTGACCTGAGTCTCCTTTGGAACTCTGCAGGTTCTA
+
DDDDDDDCFFFFGGGGGGGGGGHHGGGFHGHHHGGGGGGGGHHHHGGGGGGGHHHHHHHGGGGGGGGGGGGHHHHGGGGHGHHHHGGGGGGGGGHHHHHHHHEGHFF=FHGGHHCCC@DHHHHHHD<GHCGFHGGGGGHGGGGHHGGGFFGGGGGGDF-9C>-A=DDFAFFFFF:BBFFFFFFFFFFFFFBBFFDFFFFFD0.9DBBFFFFFFF0B:FBFFF//:<<BFFFFFFFFFFFBBFF0FFFFFB0
@M05620:37:000000000-D9766:1:1101:9867:8859 1:N:0:28
GAGGCTGCTTTGGAAGAAACTCATAGATTACTGCAACAGTTCCCCCTGGACCTGGAAAAGTTTCTTGCCTGGCTTACAGAAGCTGAAACAACTGCCAATGTCTCATCCTACAGGATGCTACCCGTAAGGAAAGGCTCCTAGAAGACTCCAAGGGAGTAAACGAGCTGATGAAACAATGGCAAGTAAGTCAGGCATTTCCGCTTTAGCACTCTTGTGGATCCAATTGCACAATTCTCAGCATTTGTACTTGT
+
CBCCCCFCFFFFGGGGFGGGGGHHHHHHHHHHHHHHHHHGHHHHHGGGHHHHHHHHGHBFGHHHHHHHHHHHHHHHHHHHHHHHHHHHHHHHHHHHHHHHHGHHHGHHHFHFHHGHHHHFHHHG>>?GF3BGH0?GE/GHHD3GCCHHHHBGEFHDGG2F2CBGGGHHHGH1FGHHHHFHG1FGG<GFDDGHHGHHHHHCGGGGHFGHHHHHFHBG?0CHHEFHB00;CGFGGGBF9BF0FFGGG0B0CF;
@M05620:37:000000000-D9766:1:1101:10236:8875 1:N:0:28
ACCACACCTTCTACAATGAGCTGCGTGTGGCTCCCGAGGAGCACCCCGTGCTGCTGACCGAGGCCCCCCTGAACCCCAAGGCCAACCGCGAGAAGATGCCCAGGTGAGTGGCCCGCTACCTCTTCTGGTGGCCGCCTCCCTCCTTCCTGGCCTCCCGGCGCTGCGCCCTTTCTCACTGGTTCTCTCTTCTGCCGTTTTCCGTAGGACTCTCTTCTCTGACCTGAGTCCCCTTTGGAACTCTGCAGGTTCTA
+
BBBABBB>CFFFGGGGGGBFGGHHGEGA4EHHHFFE?EEFAGHHHGGGAEFGFHFHHHGAECCEGGGGGGGHHHHGGGGHGHHHHGGGGG<CGFHEFHHHHHHGHHHFHHGGHHGGGGGHHHHHHHHHHHGHHGGGGGHGHHGHHGGGGGGGGGGGGG-ACFFFFFFFFFFFFFFFFFFFFFFFFFFFFFFFFFFFFFFFFFFFFFFFFFFFFFFFFF9FFFFBFFF/;EFFFFFFFFFFFFFFFFFFFFB
@M05620:37:000000000-D9766:1:1101:22315:8881 1:N:0:28
AGTGCCAGCTCTCAATCGCACAGGGGACCCAGGGCCTGGCCCCTCCATCCAGAAAACCTATGACCTCACCCGCTACCTGGCGCACCCACTCCGCAGCTTGGCTGGGACCTATGTGAGTATCCAGCGTAGGAATCTGGGAGTTGGGGAGGAGTGAGGAGTTGGGGAAAGACAGTCCTAACCGTGGAGGGTTCTGGTAAATGATGGGGTGAGGAGGGGCTCTTTGGCTCCCACCAGTCCCCCTGTCTGGTCTA
+
AA>3AFFFBFFFG4FFFFGAECHCGE2EEFHFBEEEFFHHHHGHGGHHHFHHHHHGHFHHGFHHHGGHHHHEGEEEGGFGB>EEGG//?GHFAECGGHFGGHFGGG0GGHHHHGHHHHHHHHHGHGGFGGHHHHHHGG0FGHHHGG.ADACCF0GH<EHHHHGGE.CFGG/GGGGGGFGGGGGGAEGGEGGGGGGGGGGFFFFFFFDFFFFFFFFAAFFFFFFFFFFFFFFFEFFFFFFFFFFFFFFFFF/
@M05620:37:000000000-D9766:1:1101:22328:8893 1:N:0:28
AGTGCCAGCTCTCAATCGCACAGGGGACCCCGGGCCTGGCCCCTCCATCCAGAAAACCTATGACCTCCCCCGCTACCTGGAGCACCAACTCCGCAGCTTGGCTGGGACCTATGTGAGTATCCAGCGTAGGAATCTGGGAGTTGGGGAGGAGTGAGGAGTTGGGGAAAGACAGTCCTAACCGTGGAGGGTTCTGGTAAATGATGGGGTGAGGAGGGGCTCTTTGGCTCCCACCAGTCCCCCTGTCTGGTCTA
+
A1AAAFFBACCFGGGGGAFCE0BEFEEEGE0AE/AEFBFGGGG/EGFGEG1A1C1F>EF@G1DFFGG/FEEEGGEGHDG0BGH?FGHHGF1FFE/EEBFG?FFE//F0CFHHHH2DGDDFGDFFGC/C@C1?CGGDFGHFGHF1@GGCCFCHHHGCGCHGFFCGGBFGF//;CBB0;9/=ACF??EBA:9-BFE;FFFFFFBF/A-B=EFEFFB-9-@-FFB///;FEFF?BE-BFFFFF-AFFF;/;;B/
@M05620:37:000000000-D9766:1:1101:8294:8897 1:N:0:28
GAGGCTGCTTTGGAAGAAACTCATAGATTACTGCACCAGTTCCCCCTGGACCTGGAAAAGTTTCTTGCCTGGCTTACAGAAGCTGAAACAACTGCCAATGTCTCATCCTACAGGCTGCTACCCGAAAGGCAAGGATCCTAGAAGACTCCAAGGGAGTCCAAGAGCTGATGAAACAATGACAAGTACGTCAGGCATTTCCGCTTTAGCACTCTTGTGGCTCAAATTGCACAATTCTCAGCATTTGTACTTGT
+
A3AABBFBFFFFGBGE4AGGGGFH5DGGGDHHHHH4FCFBGHHHHGGGHFHHHHHHAGFHHHHHHHHHHHHGHHHGHHFDGHFGGHDHHGGGHHHHBGHHHBFHFHHHH4FE3B1BGGHH30B?///?BGHH//03B0B2B1BBBB11BCFB////?01@@G<0?1FG1?G111??FF1>>10>>1.><.<CHFHGFGF?.ADC::GGFG/0:C00;.CC00;FFF00;FBF0CFF0;F0CFFBBFFGGG=
@M05620:37:000000000-D9766:1:1101:19770:8909 1:N:0:28
ACCACACCTTCTACAATGAGCTGCGTGTGGCTCCCGAGGAGCACCCCGTGCTGCTGACCGAGGCCCCCCTGAACCCCAAGGCCAACCGCGAGAAGATGAACCCAGGTGGGTGCCCCCCTCCTTCTCTTGGTGGCCCCTTCCCTCCTTCCTGGCCTCCCGGGCCTCCGCCTTTTCTCACTGTTTCCTTCTTCTCCCGTTTTCGTAAGGCCTTCCTCCTCTGCCTTGGGCCCCTTTTGGAACCCTCCGGGTTC
+
BBBBBBBBFFFFGGGGGGGFGFHHGEGEEEHHHGGGGGGGGHHHHGGGFGGGHHHHHHHGGGGGGGGGGGGHHHHGGGGHGHHHHGGGGGGGGGHHHHHFHH//?/<1///>.>G.---.=/00<00<=00;.C..;..;G/0;.=0C/0;/;.0;E.E----....:A.;F///////;/;//////;////;/9AFF.B-...;//.////;//..///;////...-;.;F/:-B//......--.9.
@M05620:37:000000000-D9766:1:1101:8286:8913 1:N:0:28
GAGGCTGCTTTGGAAGAAACTCATAGATTACTGCAACAGTTCCCCCTGGACCTGGAAAAGTTTCTTGCCTGGCTTACAGAAGCTGAAACAACTGCCAATGTCTCATCCTACCAGCTGCTACCCGACAGGCAAAGATCATCGCAGGCTACCAGAGCGTCCAAGCGCTGATGACCAAATGACCCATACGTCCGGCCTTTCCGCTTTTGCACTATTGAGGCTCACATTGCTCAGTTCTCAGCCTTTGTACTTGT
+
AAABBAFBFFFFGGGGGGGGGGHHHHHHHHHHHHHHHHHDGHHHHGGGHHHHHHHHHHHHGGHHHHHHHHHHHHHHHHHHHHHHHHHHHHHHHHHHHHHHG44BFHF3B4B?3B?GHFGF32?////<?F/00?33B3B?BB?//?02@2@20/@/??<<<?////>C1G1>FCG.F11</<.</<.<<<AFGDGHHCGGD?F.0;;00C0;0900;.;A0CF0CFF0;F/;;0C000//;FFF9FFFFB;
@M05620:37:000000000-D9766:1:1101:12675:8913 1:N:0:28
ACCACACCTTCTACAATGAGCTGCGTGTGGCTCCCGAGGAGCACCCCGTGCTGCTGACCGAGGCCCCCCTGAACCCCAAGGCCAACCGCGAGAAGATGCCCAGGTGAGTGGCCCGCTACCTCTTCTGGTGGCCGCCTCCCTCCTTCCTGGCCTCCCGGCGCTGCGCCCTTTCTCACTGGTTCTCTCTTCTGCCGTTTTCCGTAGGACTCTCTTCTCTGACCTGAGTCTCCTTTGGAACTCTGCAGGTTCTA
+
BBBABBBACFFFGGGGGG5BGAGGGEEBAAGF3BFE?EEEEHGHHGGEEEFGFHHHHHHAEGCEGGGGGGGGHHHGGGGHGHHHHGGEGG>BCGHFFHHHHHHFHHHHHHGGHHGGGCGHHHHHHHHHHGGHHGGGGGHGHGGHHGGGGGFGGGGGG@9BGBBFBBFBBFFFFFFFFFFFFFFFFFFFFFFFFBFFFFFFFF9ADFFFFFFFFFFFFFBFFFF/BFFFFFFFFFFFFFFFFFFFFFFFFFF
@M05620:37:000000000-D9766:1:1101:21427:8924 1:N:0:28
ACCACACCTTCTACAATGAGCTGCGTGTGGCTCCCGAGGAGCACCCCGTGCTGCTGACCGAGGCCCCCCTGAACCCCAAGGCCAACCGCGAGAAGATGAACCCAGGTGCGTGGCCCGCTCCCTCTTCTGGTGGCCGCCTCCCTCCTTCCTGGCCTCCCGGCGCTGCGCCCTTTCTCACTGGTTCTCTCTTCTGCCGTTTTCCGTAGGACTCTCTTCTCTGACCTGCGTCTCCTTTGGAACTCTGCAGGTTC
+
CCCCCCCCFFFFGGGGGGGGGGHHGGGEHGHHGGGGGGGGGHHHHGGGFGGGHGHHHHHGGGGGGGGGGGGHHHHGGGGHGHHHHGGGGGDCDGHGHHGHHHGEHAHG1DGGGGHHGGG-CEGHGHHHDDHHGHHGGGGGGGGGGGGGGGGFFFGGGGGGC=FDFDFFFFFFFFFFBFFFFBFFFFFFFFFFFFFF;DFEFFBF.;A:BFFFFFFFFFFF/BFFF.@ADFFFFFFFF:BFFFFFF//AAFB
@M05620:37:000000000-D9766:1:1101:13096:8949 1:N:0:28
AGTGCCAGCTCTCAATCGCACAGGGGACCCAGGGCCTGGCCCCTCCATCCAGAAAACCTATGACCTCACCCGCTACCTGGAGCACCAACTCCGCAGCTTGGCTGGGACTTATGTGAGTATCCAGCGTAGGTATCTGGTAGTTGGGGAGGAGTGTGGAGTTGGGGCTAGACAGTCCTAACCGTGGAGGGTTCTGGTAAATGATGGGGTGAGGAGGGGCTCTTTGGCTGCCACCAGTCCCCCTGTCTGGTCTA
+
>>1>AD@@1CFFEAG31AAFEGFA0EG?AA0AB0B//AFE0FE/EEB11B1B101BAEB1FGBGFFF@G00>E>>EG1G0GHHH>E0FE01BEEE>/0B0/01?<E000B12BFH21>F1222<0<<BC/122>F211?1F111///--><0011=<G//0/-<.-..;0CGH000;GHH@E.?AA?9...0;009;0900=C0..C--9-;---9-9-//;///9---//-A-/9/9--;E//9///;/9
@M05620:37:000000000-D9766:1:1101:19535:8950 1:N:0:28
GAGGCTGCTTTGGAAGAAACTCATAGATTACTGCAACAGTTCCCCCTGGACCTGGAAAAGTTTCTTGCCTGGCTTACAGAAGCTGAAACAACTGCCAATGACTCCACCTACATGATGCTAAGCATAAGGAAAGACTCATAGAAAAATCCAAGAGAATAAAAAATCTGATGAAACAATGGAAAGACAAAAAAGCATTTCAGCATTCGCACTATTGTGAATCAAATTGAACAATTCTCAGCATTTTTACTTGG
+
A3AA>AF>BBB4G4ABAGBFGGHHHGHFGFBEG54BCGBGGDDFFEABACBGHHEBB32ABDFDFFGABBFGFGG3BBBGHFABG33GBB?BGGFFCH@33@4B3@B1BB334BFB4BB@G3B33B333BBBG3BBFF44B4B4?B032?2B0BG2BFFBB2/02@2>22@F???F1????FF00<00>.-<>/00<000=00000.CC?C;0C000;CCCCG00::0:099;;0900/900;00:;0;B0
@M05620:37:000000000-D9766:1:1101:10299:8954 1:N:0:28
ACCACACCTTCTACAATGAGCTGCGTGTGGCTCCCGAGGAGCACCCCGTGCTGCTGACCGAGGCCCCCCTGAACCCCAAGGCCAACCGCGAGAAGATGAGGCCCGCTACCTCTTCTGGTGGCCGCCTCCCTCCTTCCTGGCCTCCCGGAGCTGCGCCCTTTCTCACTGGTTCTCTCTTCTGCCGTTTTCCGTCGGACTCTCTTCTCTGACCTGAGTCTCCTTTGGGACTCTGCAGGATCTCGATCGGAAGA
+
BBBBBBBAFFFFGGGGGGFGGFHHGEGEFGHGHGGGGGGGGHHHHGGGGGGGHHHHHHHGGGGGGGGGGGGHHHHGGGGHGHHHHGGGGGCGGGHHHHH2?F//A//><F11<=GB<DF<A0GD-AD.CC//CC0GHH0/C::C...--;A99/-AGA?BFFFFFBBBBFFB//:F/B/B:BFA.;/E/FA/.9@-9@B9F:F//99/9FB/./;BFF/9/9BFF..:AF/B//BF./;F/./:;BF....
@M05620:37:000000000-D9766:1:1101:26145:8958 1:N:0:28
ACCACACCTTCTACAATGAGCTGCGTGTGGCTCCCGAGGAGCACCCCGTGCTGCTGACCGAGGCCCCCCTGAACCCCAAGGCCAACCGCGAGAAGATGAGGCCCGCTACCTCTTCTGGTGTCCGCCTCCCTCCTTCCTTGCCTCCCGGCGCTGCGCCCTTTCTCACTGGTTCTCTCTTCTGCCGTTTTCCGTCGGACTCTCTTCTCTGACCTGCGTCTCCTTTGGCCCTCTGCAGGTTCTCGCTCGGTCGA
+
AAABABBAF4BFGFBGGGBFGGHHGGGB4EGBFFFE?EEF?GDGGGEEAEEFGHFFGFHEG?CEGGGGGGGHBHHGEGGHGHGHHFGGDG>BCFHEFFH2CF//>/>/<0FGHHFGG1>C.>F<?DEGC.<<C/<GHF0;CGFH;C.-:A@9@DFFGACFFFFF/:FFFFFFFFFFFFFFBFFFFFFFBBDBFDB;DDFFFFF;FBFFBFFFF?FFFFFFFFFFF9;AEFFFF:;F.;;;BE.9AFF..;9
@M05620:37:000000000-D9766:1:1101:12535:8959 1:N:0:28
GAGGCTGCTTTGGAAGAAACTCATAGATTACTGCAACAGTTCCCCCTGGACCTGGAAAAGTTTCTTGCCTGGCTTACAGAAGCTGAAACAACTGCCAATGTCTCATCCTACAGGATGCTACCCGTAAGGAAAGGCTCCTAGAAGACTCCAAGGGAGTAAAAGAGCTGATGAAACAATGGCAAGTAAGTCAGGCATTTCCGCTTTAGCACTCTTGTGGATCCAATTGAACAATTCTCAGCATTTGTACTTGT
+
>>>AA?FAFFFF1FDBFGGGFGFHHGHHH1FHHHB1BFF1DGHHHGEGE0GFHFHHGDHHHHHHDGEGHHHHHHF1GFGEHGHGFFHHHHHHHCHG1FGHHHHHDGHHHEHFFHGHHHHHHHHGE/EFHHHHHAGHHGHHHFGHGHHFHHHHGGHGGF1FGHCGHHFGGHHHHHHHHHFGGHGGGHH>GEGFFCHDFGFGGGGGGFHDGHFHHGGHG0CGGG0CC:GHHHGFFGGG0BFFGCFFFFFGFF9
@M05620:37:000000000-D9766:1:1101:26126:8964 1:N:0:28
ACCACACCTTCTACAATGAGCTGCGTGTGGCTCCCGAGGAGCACCCCGTGCTGCTGACCGAGGCCCCCCTGAACCCCAAGGCCAACCGCGAGAAGATGAGGCCCGATACCTCTTCTGTTGTCCGCCTCCCTCCTTCCTAGCCTCCCGGCGCTGCGCCCTTTCTCACTGGTTCTCTCTTCTGCCGTTTTCCGTCGGACTCTCTTCTCTGACCTGCGTCTCCTTTGGCCCTCGTCAGGTTCTCGATCGGCCGA
+
AAAA>AAA1BBBFGGFFG1AFAE1FAAA0AFBBFF0EE/A/ACBFAEEBEEFFGBFG0FE@C?EG/EE>E/B11F/??/FAE??GE<>>>/</CGGDGF<FA?/>/><<1=1>G>FG1=<0>D.-<CC..<GGEHHHH0;CGFEC..-;-A@A.-AAA9/B;;;9/9/-9:BBFFFFFFFF/B@?-9ABBB;-9;@@>BFFFFB;;/;;BF/--99@BFFFFFFBF/9-;-;9-;B//99BAF/F?B??9@
@M05620:37:000000000-D9766:1:1101:10563:8970 1:N:0:28
ACCACACCTTCTACAATGAGCTGCGTGTGGCTCCCGAGGAGCACCCCGTGCTGCTGACCGAGGCCCCCCTGAACCCCAAGGCCAACCGCGAGAAGATGAGGCCCGCTACCTCTTCTGGTGTCCGCCTCCCTCCTTCCTTGCCTCCCGGCGCTGCGCCCTTTCTCCCTGGTTCTCTCTTCTGCCGTTTTCCGTCGGACTCTCTTCTCTGACCTGCGTCTCCTTTGGCCCTCTGCAGGTTCTCGATCGGCCGA
+
BBBCCBCBFFFFGGGGGGGGGGHHGGGGHGHHHGGGGGGGGHHHHGGGGGGGHHHHHHHGGGGGGGGGGGGHHHHGGGGHGHHHHGGGGGGGGGHHHHHEFGF?>/>A->>GGHFGD1<F<FGE@CEEC<<GE;GHHH;<CCGH;E.:-;?CFGABG@A/;BFF/9FFEFFFFFFFBF:FBFFDADFFFFFFF>A;BFFFFFFFFFFFBFFF/F-;=DFFFBBF/;/;AFFFF/;A./;;BA9BFFF>.-:
@M05620:37:000000000-D9766:1:1101:17346:8970 1:N:0:28
ACCACACCTTCTACAATGAGCTGCGTGTGGCTCCCGAGGAGCACCCCGTGCTGCTGACCGAGGCCCCCCTGAACCCCAAGGCCAACCGCGAGAAGATGAACCCAGGTGCGTGGCCCGCTCCCTCTTCTGGTGGCCGCCTCCCTCCTTCCTGGCCTCCCGGCGCTGCGCCCTTTCTCACTGGTTCTCTCTTCTGCCGTTTTCCGTAGGACTCTCTTCTCTGACCTGCGTCTCCTTTGGAACTCTGCAGGTTC
+
CBCBCCCCFFFFGGGGGGGGGGHHGGGEGFHHHGGGGGGGGHHHHGGGFGGGHHHHHHHGGGGGGGGGGGGHHHHGGGGHGHHHHGGGGGGGGGHHHGHHHHGGHGFG1AFECFHHGGG-CEHHFHFHHHHHGGHGGGGGGGGGGGGGGGGFGGGGGGDFGFFFFFFFFFFFFFFFFFFFFBBFFFF/FFFFFFFDADFFFFFFADDFFFFFFFFFFFFF/B;BF.;DFDFFFFFFFFFFFFFFF/9AAF/
@M05620:37:000000000-D9766:1:1101:21773:8980 1:N:0:28
ACCACACCTTCTACAATGAGCTGCGTGTGGCTCCCGAGGAGCACCCCGTGCTGCTGACCGAGGCCCCCCTGAACCCCAAGGCCAACCGCGAGAAGATGAACCCAGGTGCGTGGCCCGCTACCTCTTCTGGTGGCCGCCTCCCTCCTTCCTGGCCTCCCGGCGCTGCGCCCTTTCTCACTGGTTCTCTCTTCTGCCGTTTTCCGTAGGACTCTCTTCTCTGACCTGCGTCTCCTTTGGAACTCTGCAGGTTC
+
BCCCCCCCFFFFGGGGGGGGGGHHGFGBEEEFHGGEDGGGFHHHHGGGGFFGHHHHHHGGGGGGGGGGGGGHHHHGGGGHGHHHHGGGGGGGGGHGHFHHHHGFHGHH1AFDCCHHGGG?FHHHHHHHHHHHFHHGGGGGHGGGGGGGGGGGGGGGGGGGADFFFFFFFFFFFFFFFFFFFFFFFFFFFFFFFFFFADFFFFFFFFDFFFFFFFFFFFFFBFFFF.BDADFFFFFFFFFFFFFFF/;FFFB
@M05620:37:000000000-D9766:1:1101:26393:8983 1:N:0:28
AGTGCCAGCTCTCAATCGCACAGGGGACCCAGGGCCTGGCCCCTCCATCCAGAAAACCTATGACCTCACCCGCTACCTGGAGCACCAACTCCGCAGCTTGGCTGGGACCTATGTGAGTATCCAGCGTAGGAATCTGGGAGTTGGGGAGGAGTGAGGAGTTGGGGAAAGACAGTCCTAACCGTGGAGGGTTCTGGTAAATGATGGGGTGAGGAGGGGCTCTTTGGCTCCCACCAGTCCCCCTGTCTGGTCTA
+
AA>AAFF1AFFFG1FFEFA1ECGCFAEEEFGGB0EEFGHHGHGHGGHDGHFHHHHFGEHCGHHHHHHHHHFGGEGEHHHHBFGHHF>?EGDF?EEEGHHHGG<FEGHHGGEHHHHHHFHHHHGHHGGGGGHHHHHHHHCFFFFHGGECCEAGH0DGCC<CH/CCECHFHHFHHHHFHHHFGEGGGGGGEFGGGGGFGGGGGGGFG.;@EFEFFF??@@FFFFFFFFF-EBFB-FFFFFFB?EFFFFFFFFB
@M05620:37:000000000-D9766:1:1101:23431:8987 1:N:0:28
ACCACACCTTCTACAATGAGCTGCGTGTGGCTCCCGAGGAGCACCCCGTGCTGCTGACCGAGGCCCCCCTGAACCCCAAGGCCAACCGCGAGAAGATGAGGCCCGCTACCTCTTCTGGTGGCCGCCTCCCTCCTTCCTGGCCTCCCGGCGCTGCGCCCTTTCTCACTGGTTCTCTCTTCTGCCGTTTTCCGTAGGACTCTCTTCTCTGACCTGCGTCTCCTTTGGAACTCTGCAGGTTCTCGATCGGCAGA
+
BBBBBBCAFFFFFFGGGGGFGGHHGEDGH?GFHFGGGGGGEHHHHGGGEGGGEHHHHHHGEGEGGGGGGGAFGGHGGGGHGHHHHGGFGDCCGGH2?GHF2FEAC//<<>GD1DFG1110<0<CA<CDHGHFDCHHHF;/CGFHHE.?ADGGFDAGFF;/BFFFFFFB9;FB0BFFBFBFFFFF.D/EFFFF.9.0BFFFFFFFBFFFBFF99F-DBABBB0;0B0;BFFBB99BF.BFFBAB/.;A;@B.
@M05620:37:000000000-D9766:1:1101:21809:9024 1:N:0:28
AGTGCCAGCTCTCAATCGCACAGGGGACCCAGGGCCTGGCCCCTCCATCCAGAAAACCTATGACCTCACCCGCTACCTGGAGCACCAACTCCGCAGCTTGGCTGGGACCTATGTGAGTATCCAGCGTAGGAATCTGGGAGTTGGGGAGGAGTGAGGAGTTGGGGAAAGACAGTCCTAACCGTGGAGGGTTCTGGTAAATGATGGGGTGAGGAGGGGCTCTTTGGCTCCCACCAGTCCCCCTGTCTGGTCTA
+
AA>ABFFFBFFFFGGGGGGFFGHGGGGGGGGHFGGGGGHHHHGHGGHHHGHHHHHHHGGFHGHHHGHHHHHGGEEGHGHHGGHHFHHHGHHFEGGGGHHHGHHGGGHHGHHHHHHHHHHHHHHHHGGGGGHHHHHHHHHGGHHGGGGGGGGHHHHHGGHHHHGGGGHHHHHHHHHHHHHHGGGGGGGGEFGGGGGGGGGGGGGGGGFFFFFFFFFFFFFFFFFFFFFFFFFFFFFFFFFFFFFFFFFFFFF
@M05620:37:000000000-D9766:1:1101:16795:9046 1:N:0:28
AGTGCCAGCTCTCAATCGCACAGGGGACCCAGGGCCTGGCCCCTCCATCCAGAAAACCTATGACCTCACCCGCTACCTGGAGCACCAACTCCGCAGCTTGGCTGGGACCTATGTGAGTATCCAGCGTAGGAATCTGGGAGTTGGGGAGGAGTGAGGAGTTGGGGAAAGACAGTCCTAACCGTGGAGGGTTCTGGTAAATGATGGGGTGAGGAGGGGCTCTTTGGCTCCCACCAGTCCCCCTGTCTGGTCTA
+
>>AABFBFAFFFFGGGGFGGEGFHCFGGGGHHGGEFGCGFGHGDGGHHFHGFHGFHHGGHHHHHHHBGHHHFGFEGHHGEHHHFFHHHGFHHGGCGGGHE?GFGGDGHEFHHHFGHHGHHFHHHH??CCDFHHEGGDFFFDCFC@@EFCDD<GHHHGFHGHBGGGGGHHHGHCGHHGHHAFCCBDGDGFGGGGGGGFGGFGGFF?DDAEFFFFF;C;FEFFFF/BFFEFFFFFFFF/FFDFABFFFFFFF/
@M05620:37:000000000-D9766:1:1101:16221:9048 1:N:0:28
ACCACACCTTCTACAATGAGCTGCGTGTGGCTCCCGAGGAGCACCCCGTGCTGCTGACCGAGGCCCCCCTGAACCCCAAGGCCAACCGCGAGAAGATGAGGCCCGCTACCTCTTCTGGTGGCCGCCTCCCTCCTTCCTGGCCTCCCGGCGCTGCGCCCTTTCTCACTGGTTCTCTCTTCTGCCGTTTTCCGTAGGACTCTCTTCTCTGACCTGAGTCTCCTTTGGCACTCTGCAGGTTCTAGATCGGCAGA
+
CCCDDDDDFFFFGGGGGGGGGGHHGGGEHGHGHGGGGGGCGHHHHGGGEGGGHHHHHHHGGGGGGGGGGGGGHHHGGGGHGHHHHGGGGGGGGGHHHHHHHGFGGGGCGHHHHHHHHHHH?HHGGGGGHGHHGHHHHHBGHHHHHGGG-ADGFGGGFFFFFFFFFFFFFBFFFFFFFFFFBFFF9DFFFFFF.;AFFFFFFFFFFBFFFFFFF/FBFFFFFFFFFBBFFFFFFFFFFFFF0;BFFEF-9@.
@M05620:37:000000000-D9766:1:1101:7629:9049 1:N:0:28
ACCACACCTTCTACAATGAGCTGCGTGTGGCTCCCGAGGAGCACCCCGTGCTGCTGACCGAGGCCCCCCTGAACCCCAAGGCCAACCGCGAGAAGATGAACCCAGGTGAGTGGCCCGCTCCCTCTTCTGGTGGCCGCCTCCCTCCTTCCTGGCCTCCCGGCGCTGCGCCCTTTCTCACTGGTTCTCTCTTCTGCCGTTTTCCGTAGGACTCTCTTCTCTGACCTGCGTCTCCTTTGGAACTCTGCAGGTTC
+
CCCCCDDBFFFFGGGGGGGGGGHHGGGBCEHHHGGGDGGGGHGHHGGGGGGGHHHHHHHGGGGGGGGGGGGHHHHGGGGHGHHHHGGGGGDDGGHGHHHHHHGGHGHG?GGGFGHHGGG-EGHHHHHHHHHHGHHFGGGGHGHG<CFGGGGGGGGGGCGG?DFFFFFFFFFFFFFFBFFFFFFFFFF<BFFFFFFFAFFFFFDF<DDFFFFFFFHFFFHH0B:BF.<<<.BFFFFFFFFFFFFFF:BFFF0
@M05620:37:000000000-D9766:1:1101:3228:9053 1:N:0:28
GAGGCTGCTTTGGACGAAACTCATAGATTACTGCAACAGTTCCCCCTGGACCTGGATAAGTTTCTTGCCTGGCTTACAGAAGCTGAAACAACTGCCAATGTCTCATCCTACAGGATGCTACCCGTAAGGAAAGTCTCCTAGAAGACTACAAGGGAGTAAAAGAGCTGATGACACAATGTCAAGTAAGTCATGCATTTCCGCTTTAGCACTCTTGCGGATCCAATTGAACAATTCTCTGCATTTTTACTTGT
+
>3>A>AFAFFDBG4BAEEFFGGHGHBF6BA3DD533BFBFA5D3A2AF22A2BFFC553FAFDAGGHBAF3BABEB35@DBGBGHB3F33BBGFGC3FGHH4FGGDGFBBFHH3EF3GHH32F>?>A0?3BC0BFG4GHGFGHHHED?FGBGFDGGGEGHFGF2FGHB1<<1??FF1?<>><D><1=1111<>1>1<>0<CCEGF0B<D0<::<0:-;C@CF09C9C0;0C9;=0;0;0CC0;0;9;90;;
@M05620:37:000000000-D9766:1:1101:5033:9055 1:N:0:28
AGGGCCACCTCTCCAGAGACCCGGGGACTCATGCCACGGCCCCTCCAGCAAGACGACCTATGACCTCACCCGCTACCTGGAGCACCCACTACGCAGATTGGCTGGGACCTCTGAGCGTCTCCCTCGTAGGACTCTGGGCGTTGTGGCTGCGTTCGGCGATGTGGCCCCCACCTCCTCGCCGTTGCGTGCTCTGGTAAATGCTGGGGTGCGACGGGGCTCTTTGGCTCCCCCCCGTCCCCCTGTCTGGTCTA
+
111>AA111BBFGFGA1AAAAAA0A0A00B11D1BA1/AE/AF/BE010A0000/>>>/11B2BFGB1B00>>>/>G1B>>>B>>F</EF0B?>E/<B11<B1FAAG0<0<111>@////0?00?->.>.1>001<1/.<<--.....:.:;.;:--;-9..;0.;A--;9--:-9:--------9---ABBB;;://9//;9FF;-------------/9;B//;F-E?A=--;9-A-9-99/:BBBFFF
@M05620:37:000000000-D9766:1:1101:25837:9056 1:N:0:28
ACCACACCTTCTACAATGAGCTGCGTGTGGCTCCCGAGGAGCACCCCGTGCTGCTGACCGAGGCCCCCCTGAACCCCAAGGCCAACCGCGAGAAGATGCCCAGGTGAGTGGCCCGCTACCTCTTCTGGTGGCCGCCTCCCTCCTTCCTGGCCTCCCGGAGCTGCGCCCTTTCTCACTGGTTCTCTCTTCTGCCGTTTTCCGTAGGACTCTCTTCTCTGACCTGAGTCTCCTTTGGAACTCTGCAGGTTCTA
+
CCCCCCCCFFFFGGGGGGGGGGHHGGGGHGHHHGGGGGGGGHHHHGGGGGGGHHHHHHHGGGGGGGGGGGGHHHHGGGGHGHHHHGGGGGFGGFH2?GFHEFHFG1FFFG/FGHGGCGCGHHGHHHGGGHG.GAFFDECEHHGHGGGGFBFFFGGEA-;DGFBF@-DF-BFFFBBFB0;FFFFFFFFFBFBB9:A.BEFFFFFDDFFFFFFFFFFFF0:9BB/;FFFFEBFFB0;009BFFF090:;BFF;
@M05620:37:000000000-D9766:1:1101:14200:9062 1:N:0:28
GAGGCTGCTTTGGAAGAAACTCATAGATTACTGCAACAGTTCCCCCTGGACCTGGAAAAGTTTCTTGCCTGGCTTACAGAAGCTGAAACAACTGCCAATGTCTCATCCTACAGGATGCTACCCGTAAGGAAAGGCTCCTAGAAGACTCCAAGGGAGTAAAAGAGCTGATGAAACAATGGCAAGTAAGTCAGGCATTTCCGCTTTAGCACTCTTGTGGATCCAATTGAACAATTCTCAGCATTTGTACTTGT
+
BABABAFBFFFFGGGGGGGGGGHHHHHHHHHGHHHGHHHDGHHHHGGGHHHHHHHHHHHHGHHHHHHHHHHHHHGHHHHHHHHHHHHHHHHHHHHHHHHHHHHHGHHHHHHHGHGHHHHHHHHGGEGHHHHHHHHHHGHHHHFHHHHHHHGHGGHGGFHHHHGHHHHFFHHHHHHHHHHHHHGHHHHGHHHHHHHHHHHGGGGGHHHDHHHHHHFHGBGHHHHHHHGHHHGGGGGGGGGFGGGGFFGGGG;
@M05620:37:000000000-D9766:1:1101:22139:9064 1:N:0:28
AGTGCCAGCTCTCAATCGCACAGGGGACCCAGGGCCTGGCCCCTCCATCCAGAAAACCTATGACCTCACCCGCTACCTGGAGCACCAACTCCGCAGCTTGGCTGGGACCTATGTGAGTATCCAGCGTAGGAATCTGGGAGTTGGGGAGGAGTGAGGAGTTGGGGAAAGACAGTCCTAACCGTGGAGGGTTCTGGTAAATGATGGGGTGAGGAGGGGCTCTTTGGCTCCCACCAGTCCCCCTGTCTGGTCTA
+
AA>AAFFFCFFFGGGGGGGGGGHHGG?EGGHHDGGGGGHHHHGHGGHHHHHHHHHHHGHHHHHHHHHHHHHGGEGGHHGH2GHHFHFAEHHHGGGGGHHHGHHFEGHFFHFGHHHGHF3GHHHHGGGGGGFHHHHFHHFGGHHGGGGGGCEHHBHHGGHHHGGGFDHHFHHHHGHHHHHHGGGGGGGG=CFGGGFGGGGGGGGGGGFFFFFFFDFFFFFFFFFEFFFFFFFFFFFFFFFFFFFFFFFFFFB
@M05620:37:000000000-D9766:1:1101:4937:9067 1:N:0:28
ACCACACCTTCTACAATGAGCTGCGTGTGGCTCCCGAGGAGCACCCCGTGCTGCTGACCGAGGCCCCCCTGAACCCCAAGGCCAACCGCGAGAAGATGACGCCGGCTACCTCTTCTGGTGTCCGCCTCCTTCCTTCCTCGCCTCCCGGAGCTGCGCCCTTTCTCACCGGTTCTCTCTTCTTCCGCTTTTCGCCGGACTCTCTTCTCTGACCTGCGTCTCCTTTGTCCCTCTGCTGGATCTCGATCGGCTGA
+
BBBBBBBAFFFFGGGGGGABGFHHGFGBEAGHHFFEDGGGGHHHHGGGGGGGHHHHHHHAEGGGGGGGGGGHHHHGGGGHGHHHHGGGGG<C/BGB2GG2<C//>--<<0>F1>GH0<=G./=<-C.A./0;G00CGF0.;@DG...-9;-9/:-9C9-;99F//9.9-;../////;9B/9;A.9.E/:-..9----;9B/B;B/9//;/9..9;@99FF/;B9///9:.///:/;9:;/.//.;.-.9.
@M05620:37:000000000-D9766:1:1101:22122:9068 1:N:0:28
AGTGCCAGCTCTCAATCGCACAGGGGACCCAGGGCCTGGCCCCTCCATCCAGAAAACCTATGACCTCACCCGCTACCTGGAGCACCAACTCCGCAGCTTGGCTGGGACCTATGTGAGTATCCAGCGTAGGAATCTGGGAGTTGGGGAGGAGTGAGGAGTTGGGGAAAGACAGTCCTAACCGTGGAGGGTTCTGGTAAATGATGGGGTGAGGAGGGGCTCTTTGGCTCCCACCAGTCCCCCTGTCTGGTCTA
+
AAABBFFFBFFFGGGGGGGGGGHGGGGGGGHHGGGGGGHFHHGHGGHHHHHHHHHHHGGHHHHHHHHHHHHGGGGGHHHHHHHHHHHHGHHHGGGGGHGHGHHGGGHHGHHGHHHHHHHHHHHHHGGGGGHHHHHHHHHGGHHHGGGGGGGHHHHHHGHHHHGGGGHHHHHHHHHHHHHHGGGGGGGGEGGGGGFGGGGGGGGGGGA=AFFFFFFFFFFFFFFFFFFFFFFFFFFFFFFFFFFFFFFFFEB
@M05620:37:000000000-D9766:1:1101:16117:9071 1:N:0:28
ACCACACCTTCTACAATGAGCTGCGTGTGGCTCCCGAGGAGCACCCCGTGCTGCTGACCGAGGCCCCCCTGAACCCCAAGGCCAACCGCGAGAAGATGAACCCAGGTGAGTGGCCCGCTACCTCTTCTGGTGGCCGCCTCCCTCCTTCCTGGCCTCCCGGAGCTGCGCCCTTTCTCACTGGTTCTCTCTTCTGCCGTTTTCCGTAGGACTCTCTTCTCTGACCTGAGTCTCCTTTGGAACTCTGCAGGTTC
+
111AAA1AFF@1AFG13BBGBFEFEEEFH0FGHGC0BAE/EHHHHGAEA/E/FA1FHGFGGGCG/E/EEGGHHH/?EGGEGHHC/?EGG/BCCCHH1<FHFHGGEGFF?FGFFGHHCGC@CHHHHHHHHFHFCF.;CCG.:CCF.CFBBFFF.CFGG.EG?--;FF@@F@@FFFFFFFFEBBFFFFFFFFFFFFF@BFFFFFFFFFFFFFFFEFFFB9BF/BFFF/BFFFBFFFFFFFFFF/BFF//A99/
@M05620:37:000000000-D9766:1:1101:12735:9075 1:N:0:28
GAGGCTGCTTTGGAAGAAACTCATAGATTACTGCAACAGTTCACCCTGGACCTGGAAAAGTTTCTTGCCTGGCTTACAGAAGCTGAAACAACTGCCAATGTCTCATCCTACAGGATGCTACCCGTAAGGAAAGGCTCCTAGAAGACTCCAAGGGAGTAAAAGAGCTGATGAAACAATGGCAAGTAAGTCAGGCATTTCCGCTTTAGCACTCTTGTGGATCCAATTGAACAATTCTCAGCATTTGTACTTGT
+
AAAAAAFBFFDFBEAAAGCFGGHFHHFHHFHHGHCGHHHFHG5DGHEFEBEFHGH2AAGH3GHGGDFBBFHGAFFBBBFGGCBFFFHFBFEEFHGGFFGGGFFFGFHDF@CB33FFBGFG@?EEEEG03?B?F0?BGFHGBBF?FBF?GFBF/?F<?@FFG@F2<@<G1?11?1??11<F?FF1F<=1>1><><<1>1=.C<AC==0=0<<D0GGC.=CCC<C<:000;0;<FFC9;;C;;;;B9;F;CF0
@M05620:37:000000000-D9766:1:1101:23490:9083 1:N:0:28
GAGGCTGCTTTGGCAGAAACTCATAGATTACTGCAACAGTTCCCCCTGGACCTGGAAAAGTTTCTTGCCTGGCTTACAGAAGCTGACACAACTTCCCCTGTCTCATCCTCCCGGATGCTACCCGTACGGAAAGGCTCATCGCAGCATACAAGGGCGTCAAAGCGCTGCTGACCCAATGGCCCGTACGTCCGGCCTTTCCGCTTTAGCACTCTTGTGGATCCCCTTGAACAATTCTCAGCATTTGTAATTGT
+
>>A1>>CACFBFG1BEEG1GABGHHFE3DFHHHHHFFGH1DGHHHGCFAGHGGGGBFDGGFGHHEFAFHFGFGGH1GHHHAGGGF1>BF0/BB1BG0BFFGGGBB@BGHHHAFGCECBGEGHHGC//<E/?@<A/1B1B1BC/C/0@1111@FEC/>>>A1F0<AFG?GF0//=CEFFH/C.-;A.AGG.:A--;FFGGBGBGGCFBFGGFGGF/99/;;-B9BAF/:BF-;F/BFFFF/BFFFF://99;
@M05620:37:000000000-D9766:1:1101:21785:9093 1:N:0:28
GAGGCTGCTTTGGAAGAACATAAGAATGAACTCAAATAACCGCGGATTATCACGTATGCCGTCTTCTGCTTGCAAAAAACAAATAGTATACCTTCAACTTCTATAATCAATAAAATAGACGTCAACACAATCGTACCACCCACAAACCATACCTCACACCTATACTCACAGCCTCACTTAGACACTAATCAACCTCTTGACATCAATCTCTACTGTCTCACCATCGTCAGCGTATCATCTCATCATTATCA
+
A?AAAAF>BBB@GCBBC1C11BAFA11BBD1D1BB121B11AA//A//DAG2GEBFFGHBAAAFBD@D1DDB/1B1BG//>/BB1B2B@2221@111B2>2B22BB22111211121B11//<//11?//1B//0//2<//////0?//1100111F11.0111111<111..///.0000000<0//0000:.:/00000000000:00000000;0000.009.9...9.99.90000;//;//99/;9
@M05620:37:000000000-D9766:1:1101:26483:9102 1:N:0:28
AGTGCCAGCTCTCAATCGCACAGGGGACCCAGGGCCTGGCCCCTCCATCCAGAAAACCTATGACCTCACCCGCTACCTGGAGCACCAACTCCGCAGCTTGGCTGGGACCTATGTGAGTATCCAGCGTAGGAATCTGGGAGTTGGGGAGGAGTGAGGAGTTGGGGAAAGACAGTCCTAACCGTGGAGGGTTCTGGTAAATGATGGGGTGAGGAGGGGCTCTTTGGCTCCCACCAGTCCCCCTGTCTGGCTAT
+
AB>AAFFFBFFFGFGFFGG2EAHAFCEEEDEH2EG2AFHFEHEGGGGHHFFGB332FEHFFHFHHGHHHHHGE/EEHHGHBFHHHHC1E3GCEFEC@FECEHFGGGHHFHFHHGHHHGHHFHFFHGEGCGEHFHHHFH0FFFFCCGCACEDFGDGEGGHHHGGGGGHFFGFHHHHHGHHHGEE@DEGGCFFFGGGGGGGGGGGGGGFBFFFFFFBBB?FFFFFFFFFFFFFFEFFFFFFFBFFFFFFFFFF
@M05620:37:000000000-D9766:1:1101:18896:9122 1:N:0:28
GCGGCTGCTTTGGAAGAAACTCATAGATTACTGCCACAGTTCCCCCTGGACCTGGAAAAGTTTCTTGCCTGGCTTACAGAAGCTGAAACAACTGCCAATGTCTCATCCTACAGGATGCTACCCGTAAGGAAAGGCTCCTAGAAGCCTCCAAGGGAGTCAAAGAGCTGATGAAACAATGGCAAGTAAGTCAGGCATTTCCGCTTTAGCACTCTTGTGGATCCCCTTGAACAATTCTCAGCATTTGTACTTGA
+
>3>AAADAFFFFFGGFB4FGGG4F5FFHHEFFHH33BFFBFHHHHGCFABF2EC1GG32BBBEHFHHGHHHHHHA3FHHFHHHFH3GGHFGHHHHH3BGGGGFG4B3GGBGF331@FFHHHCHGA//0B3330BC3G/G1?11B1B?0FC1@/A/<B0@F1100?G<??FGF1<?CHHH001<<<11FFE<GFEGGGHHCCAEEC0:;0;CH000::000;/.9;9;:BFFFF0C00FBBFG009;BC000
@M05620:37:000000000-D9766:1:1101:21180:9122 1:N:0:28
ACCACACCTTCTACAATGAGCTGCGTGTGGCTCCCGAGGAGCACCCCGTGCTGCTGACCGAGGCCCCCCTGAACCCCAAGGCCAACCGCGAGAAGATGAACCCAGGTGAGTGGCCCGCTACCTCTTCTGGTGGCCGCCTCCCTCCTTCCTGGCCTCCCGGCGCTGCGCCCTTTCTCACTGGTTCTCTCTTCTGCCGTTTTCCGTAGGACTCTCTTCTCTGACCTGCGTCTCCTTTGGAACTCTGCAGGTTC
+
BCCCCCCCFFFFGGGGGGGGGGHHGGGFHGHHHGGGGGGGGHHHHGGGFGGGHHHGHHHGGGGGGGGGGGGGHHHGGGGHGHHHHGGGGGGGGGHHHHGFGHGGHGHHHHHHGGHHCGGGGFHHHHHHGGDGFHHGCGGGHGHHGGGGGGGGGGGGGGGG-9CFFFFFFFFFFFFFFFFFFBFFFFFFFFFFFFFFADFEFFFFFFDFFFFFFFFFFFFFFFFFF.;:BFFFFFFFFFFFFFFFFBFFFF0
@M05620:37:000000000-D9766:1:1101:19814:9127 1:N:0:28
ACCACACCTTCTACAATGAGCTGCGTGTGGCTCCCGAGGAGCACCCCGTGCTGCTGACCGAGGCCCCCCTGAACCCCAAGGCCAACCGCGAGAAGATGCCCAGGTGAGTGGCCCGCTACCTCTTCTGGTGGCCGCCTCCCTCCTTCCTGGCCTCCCGGAGCTGCGCCCTTTCTCACTGGTTCTCTCTTCTGCCGTTTTCCGTAGGACTCTCTTCTCTGACCTGAGTCTCCTTTGGAACTCTGCAGGTTCTA
+
DDDDCDCDFFFFGFGGGGGGGGHHGGGFHGHHHGGGGGGGGHGHHGGGEGGGHHGHHHHGGGGGGGGGGGGHFHHGGGGHGHHHHGGGGGGGGGHHHHBGHHHGGFGGGHFEHHCGGGGHHHHHHHHHGHGHHGGGGDHGHHGHHGGFFFGGGGGGGA?FGGGGAAFB-FFFEFFFFFFFFFFFFFFFFFFFFDFAFEFFFFADDFFBFFFFFFBFFFFFFE/FFFFFFFFFFFFFBFFFFFFFFFFFFF0
@M05620:37:000000000-D9766:1:1101:6148:9128 1:N:0:28
GAGGCTGCTTTGGAAGAAACTCATAGATTACTGCAACAGTTCCCCCTGGACCTGGAAAAGTTTCTTGCCTGGCTTACAGAAGCTGAAACAACTGCCAATGTCTCATCCTACAGGATGCTACCCGTAAGGAAAGTCTCCTAGAAGACTCCAAGGGAGTAAAAGAGCTGATGAAACAATGTCAAGTAAGTCATGCATTTCTGCTTTAGCACTCTTGTGGATCCAATTGAACAATGCTCAGCACTTTTACTTGT
+
A>1AAAFAFFFFGGFG1FFFGGHBFFFFD1FGHHH1FAFABFGHHGGGHFHFFGFFHHGHFHHHGFFHHHHHFFG1GGFFGGHHFDGGHFEGFFFG1CGGHHGHHHH11BE@1BFB1FGHHHAE/>EFHGCG0>BFGHH111<1BFGFGG1D/B?/?F1F@GFB0D<11??1F1??111@FDG1?1F=>11<FG1>>F111><><<0<<GGF0<<C.<<<<::00:0;CFHC0;C00;/:.;;009;C900
@M05620:37:000000000-D9766:1:1101:9584:9135 1:N:0:28
GAGGCTGCTTTGGAAGAAACTCATAGATTACTGCAACAGTTCCCCCTGGACCTGGAAAAGTTTCTTGCCTGGCTTACAGAAGCTGAAACAACTGCCAATGTCTCATCCTACAGGATGCTACCCGTAAGGAAAGGCTCCTAGAAGACTCCAAGGGAGTAAAAGAGCTGATGAAACAATGGCAAGTAAGTCAGGCATTTCCGCTTTAGCACTCTTGTGGATCCAATTGAACAATTCTCAGCATTTGTACTTGT
+
AAABBAFAFFFFGGGGGGGGGGHHHHHHHHHHHHHHFHHBFHHHHGGGHFHGHHHHHGHFFHHHHHHHHHHHHHHHHHHHHHHHHFHHHHHHHHHHHHHHHHHHGHHHHHHHHHFHHHHHHHHEEEEGHGHHHFHHHGHHHHHHHHHHHHGHGGGGGHDHBGCHHHH1FGHFHHHHHHHHGHFGHHH>GHHHHHHHHHHGGGGGHHHHHHHHHHFHG0CHHFCHHHEFHHGGGGGGGGGGGGGGGFGGGG9
@M05620:37:000000000-D9766:1:1101:5303:9140 1:N:0:28
GAGGCTGCTTTGGAAGAAACTCATAGATTACTGCAACAGTTCCCCCTGGACCTGGAAAAGTTTCTTGCCTGGCTTACAGAAGCTGAAACAACTGCCAATGTCTCATCCGACAGGATGCTACCCGCAAGGAAAGTCTCCTAGAAGACTTCAAGGGAGGAAAAGAGCTGACGAAACAATGTCAAGTAAGTCATGCATTTCTGCTTTAGCACTCTTGTGGATCCAATCTAACAATGCTCCGCATTTGGACTCTT
+
A?AAA1CAFF3F1FGGGFGGDGFHFHHHHHHHHHHHFFH1FGHGHGCGGFHGHFGH1FFHHDHHDH1GHHFGHHFFHGHDGHHFFGHHHF>GHCFFHFHHHHHHHBG1/?EE>?C1BGFDGHAE/EEEF0<G01BFGHGHF1GFFHF2>@1@@/?//?0<FGC0011?0.F<.>0>1>1=DDD<=0D<=000=00<==000=0:0000<;/:0:;C.0:0:;90/00;FGF00:CF999:9.;00/:C/00
@M05620:37:000000000-D9766:1:1101:13183:9147 1:N:0:28
ACCACACCTTCTACAATGAGCTGCGTGTGGCTCCCGAGGAGCACCCCGTGCTGCTGACCGAGGCCCCCCTGAACCCCAAGGCCAACCGCGAGAAGATGAGGCCCGCTACCTCTTCTGGTGGCCGCCTCCCTCCTTCCTGGCCTCCCGGAGCTGCGCCCTTTCTCACTGGTTCTCTCTTCTGCCGTTTTCCGTAGGACTCTCTTCTCTGACCTGAGTCTCCTTTGGAACTCTGCAGGTTCTAGATCGGAAGA
+
BAAABBBBFFFFGGGGBGGGGFHHGGGEA2FGFFGEEGGFEHHHHGGG1AEFGHFFHHGGEGCGGEGGGGEFFFHGGGFHGHHHHGGEGGGCCGFHDGGGGGGG?DCGGHFHHHHHFHFHGHHGGGGGHGHHGHHHHHGEGHHHGGGGFGGGGFCFGBCGGGGFFFFBF9;BFFFFFFFF9FFFDFFEFFDBFDD/FFFFFFFFFFFFFFFFFFFFFFFFBFFF/FFFFFFFFFFEAFFFFFFEFEDDEF.
@M05620:37:000000000-D9766:1:1101:5284:9151 1:N:0:28
GAGGCTGCTTTGGAAGAAACTCATAGATTACTGCCACAGTTCCCCCTGGACCTGGAACCGTTTCTTGCCTGGCGGCCATAATCTGCCACAACTGCCAATGTCTCCTCCTACCGGCTGCTCCCCGTAAGGCAAGGCTCCTCGCCGACTCCCCGGGCGTACACGAGCTGCTGCCCCAATGGCACGTCCGTCCGGCCTTTCCGCTTTCGCACTCTTGTGGCTCCCCTTGCACACTTCTCAGCCTTTGTACTTGT
+
>1AAAAFAFFFFGFFG1FGGGEBDG31BA11DFF0BGGGA2BFFBEEF/0B0AG00A1AAA/BBDDFBFHE/FA//>E0BG2BGG11BEB/ECBFBB1BFGFH21BBBB>B<E//>C?F1BFGCC/?@@@00??G1GGHH/<@-<>CG<.<@---;;-:=;.-;ABFBF00;AEGGGGGF/;C9-9@E9;@?@-BFFFFFFFFF;9A-@@FFFFB/A-;BE--;9BB/;9-;F/;FB;F/BFFFB//;BF:
@M05620:37:000000000-D9766:1:1101:6760:9154 1:N:0:28
GAGGCTGCTTTGGAAGAAACTCATAGATTACTGCAACAGTTCCCCCTGGACCTGGAAAAGTTTCTTGCCTGGCTTACAGAAGCTGAAACAACTGCCAATGTCTCATCCTACAGGATGCTACCCGCAAGGAAACTCTCCTAGAAGACTACAAGGGAGTAAAAGAGCTGACGAAACAATGTCAAGTAAGCCATGCATCTCTGCTTTAGCACTTTTGTGAATTCAAATCAACAATTCTCTGCATTTGTACTTGT
+
A?ABBBFBFFFFGGGGGGGGGGHHHHHHHHHGHHGHGHHGHHHHHGGFGGHHHHGH3EFGBHHHHHGGGHFGHHHFGBFGHHHHHHGHHHHHHHHHHHHHHHHHFHHF3BB3@?133BF4BF0>//>>?F3G3?FB33FGGFFGG2?2BF2B/<F</@DGH2F2011?0?E<A-<<1>1>F1><GDG1>/00/<=0=<000=00=00<:0/:00//0<=0000000:0;0;9;;;009;;0;;00;99000
@M05620:37:000000000-D9766:1:1101:19102:9157 1:N:0:28
GAGGCTGCTTTGGAAGAAACTCATAGATTACTGCAACAGTTCCCCCTGGACCTGGAAAAGTTTCTTGCCTGGCTTACAGAAGCTGAAACAACTGCCAATGTCTCATCCTACAGGATGCTACCCGTAAGGAAAGGCTCCTAGAAGACTCCAAGGGAGTAAAAGAGCTGATGAAACAATGGCAAGTAAGTCAGGCATTTCCGCTTTAGCACTCTTGTGGATCCAATTGAACAATTCTCAGCATTTGTACTTGT
+
BBAABAFBFFFFGGGGGGGFGFFEGHHHHGGHHHHHHHHDGHHHHG?GHGHFH2GFHHGHFHHHHHFHHHHHHHEGHHHHHHHGHHHGHFHHGHGHHHHHHHHHFGHHHHHHHGHHGHHHHHHGG/FHHHHHHFHHGGHHHH3G2GHHHHGHGFEGGHHH2F/GHHHFFHHHHHHHHHHHHHGGHHHHFHHHHHHHHHHGGGGGHHHHHHHHHHFHGFHHGH0GHFHGHHGGGGGGGGGGGGGGFGGGGGC
@M05620:37:000000000-D9766:1:1101:6742:9164 1:N:0:28
GCGGCTGCTTTGGAAGAAACTCATAGATTACTGCCACAGTTCCCCCTGGACCTGGAACCGTTTCTTGCCTGGCTTACAGAAGCTGCAACAACTGCCAATGTCTCATCCTACCGGATGCTACCCGTAAGGCAAGGCTCCTCGCCGACTCCACGGGAGTAAACGAGCTGCTGACCCAATGGCACGTACGTCCGGCATTTCCGCTTTAGCACTCTTGTGGCTCCAATTGCACAATTCTCAGCATTTGTACTTGT
+
>1>A>>1AFF3@F1B111BGGGGHFGHHHFBFDG0BFFBBDFGHHGEG/BFFEH0BF1/ABFGFDFHHHHHHHGG1FGH1FGHFH10FFFGHGFHHFEHHHHHGEBFGHBG0>E/EEFG2BGHEEE?FG00<?FHHHFF0?//>@CCGF10<<-.>>00=<C<<-<C<0<<//CGHHHFG;0CCB.A:F.AAG-AGGGBEGBGG0CFFFFFBFFBBB-9BE/;;FF/FFFFFFFFFFFF/BFFFF9B;FF/
@M05620:37:000000000-D9766:1:1101:13179:9168 1:N:0:28
AGTGCCAGCTCTCAATCGCACAGGGGACCCAGGGCCTGGCCCCTCCATCCAGAAAACCTATGACCTCACCCGCTACCTGGAGCACCAACTCCGCAGCTTGGCTGGGACCTATGTGAGTATCCAGCGTAGGAATCTGGGAGTTGGGGAGGAGTGAGGAGTTGGGGAAAGACAGTCCTAACCGTGGAGGGTTCTGGTAAATGATGGGGTGAGGAGGGGCTCTTTGGCTCCCACCAGTCCCCCTGTCTGGTCTA
+
ABAAAFFFCFFFGGFFGGGGGGHHGGGGGGHGGGGGGGHHHHGHGGHGHHHHHHGHHGHGHGHHHHHHHHHGGEFGHGHHHHHHFHHHGGHHGGGGGHFHGHHGGGHGGHHHHHFGHHHHHHHHHGEGGGHHHEHHGHHGDFHHGGGGGGDFFDHHGGFGHFGGEDHFHEHHHFHGHHHFGGEGDGGGA.FFFGFFFFBFGGGGGGDFFFFFFFFFFFFFFFFFFFFFFFFFFFFFFFFDFFFFFFFFFFB
@M05620:37:000000000-D9766:1:1101:22710:9170 1:N:0:28
GAGGCTGCTTTGGCAGAACCTCATAGATTACTGCAACAGTTCCCCCTGGACCTGGAAAAGTTTCTTGCCTGGCTTACAGAAGCTGACACACCTGCCAATGTCTCCTCCTCCCGGATGCTCGCCATAAGGCAAGGCTACTAGACGACTCACCAAGAATAAACACGCTGATGAAACAATGGCCAGTACATCCGGCATTTCCGCTTTAGCACTCTTGTGGCTCCAATTGAACACTTCTCATCCTTTGTACTTGT
+
>AA1>>C>BDBDF1BA1F1AFCGFH31DD1BDD111BFBFGGGHHGEAB0BGGGHBBDFBBDFGGDFEBEG/GHFBFABBABF@GF0@BBB?CGFB1GBBBF2FFEGH00B//>/?/BB1/>E//BBF1000?<F1BGB1>1F/>BE/@1<1/0<01?11110.<CACGD111<<AHF////.<0=000<.;;-=CHGHFG.CE00;;FGGGEF00...;E//CFF00BF/:F/BBF/;/;9FFF//;/:;
@M05620:37:000000000-D9766:1:1101:14187:9172 1:N:0:28
GAGGCTGCTTTGGAAGAAACTCATAGATTACTGCAACAGTTCCCCCTGGACCTGGACAAGTTTCTTGCCTGGCTTACAGAAGCTGAAACAACTGCCAATGTCTCATCCTACAGGATGCTACCCGTAAGGAAAGGCTCCTAGAAGACTCCAAGTGAGTAAAACAGCTGATGAAATAATGGCAAGTAAGTCAGGCATTTCCGCTTTAGCACTCTTGCTGATCCAATTGAACAATTCTCAGCATTTGTACTTGA
+
A1AAA1B>@B3D1BBBECBFGG1GFGGBEFFFG1ED1CFABFG1FFCG/ABAAE0BAA0BDBDGAFA1BAAFHHFGHAGAFGHGBFFFG0>FF>10B@B@B22B@F@@@@B@B00FFFHDG0>>/>?FBFG000?<0F<<1BG110B1B11B11B1121FG1/@FGHB1@11?11F1GF0F1/?<1>1=110>F11111.>.<.0=<D00/=0000000<;:C0000;0;::;0:00:9;09;00;;F000
@M05620:37:000000000-D9766:1:1101:25478:9173 1:N:0:28
ACCACACCTTCTACAATGAGCTGCGTGTGGCTCCCGAGGAGCACCCCGTGCTGCTGACCGAGGCCCCCCTGAACCCCAAGGCCAACCGCGAGAAGATGCCCAGGTGAGTGGCCCGCTACCTCTTCTGGTGGCCGCCTCCCTCCTTCCTGGCCTCCCGGCGCTGCGCCCTTTCTCACTGGTTCTCTCTTCTGCCGTTTTCCGTAGGACTCTCTTCTCTGACCTGAGTCTCCTTTGGAACTCTGCAGGTTCTA
+
>>>AAAA>CFCDFGGFGGEFDDGBEBEBFEGGGFCBAAA2EHHHHGEEAAEEGAFGHHHGCEGGCE>EEGGHHGCFGGGGGHHC/FFEG?>BCGHGFBGHHHHG1GFGGHEGHHGGGGGHHHHHHHHHHHDHHGGG?DHGHHGHHGGGGGFGGGGGGG-AGBBFBBFBBFFFFFBFFFFFFFFFFFFFFFFFFBDFFFFFFFFFFFFFFFFFFFFFFF/;FFFFFFFFFFFFFFFFFFEFFFFFFFFFFFB
@M05620:37:000000000-D9766:1:1101:22695:9182 1:N:0:28
GCGGCTGCTTTGGAAGAAACTCATAGATTACTGCCACAGTTCCCCCTGGACCTGGAAACGTTTCTTGCCTGGCTTCCAGAAGCTGAAACAACTGCCAATGTCTCCTCCTACAGGATGCTACCCGTCAGGAAAGGCTCCTAGACGCCTCCACGGGAGTCAACGCGCTGATGAACCAATGGCAAGTAAGTCAGGCATTTCCGCTTTAGCACTCTTGTGGCTCCACTTGAACAATTCTCAGCATTTGTACTTGT
+
>3>AAADAFFFFCGFGA4BGFG4GGGHHHGFGHH3BFABADGHHHGEF2BFEGH1GG33BBGHHFHHGHHHHHHE2BGGBGHHFF@FGHGGHHHHH3FGHHHHH3BGHH3G3GG0FGHHFHHHGG//?GFGHGFHFHGH1F11?/>GGHH0E/C/AE0FG1<<CGGG.DHHB0<GEHHHH/0;CG0C;GCGHHEHHGHGGGGGGGGGFGGGGGGFGF.9CGE/CFGFGFFFFFFFFFFFFFFFFFFFFFFB
@M05620:37:000000000-D9766:1:1101:13113:9207 1:N:0:28
ACCACACCTTCTACAATGAGCTGCGTGTGGCTCCCGAGGAGCACCCCGTGCTGCTGACCGAGGCCCCCCTGAACCCCAAGGCCAACCGCGAGAAGATGAACCCATGTGAGTGCCCCTCCATCTCCTCTTGGCGGCCTCTCTCCTCCCCCTGCTCCCCCGGCTCTGCCCCTTCTCTCTCGGTCTCTCTCTTCCCCCGTTTTCCGGAGCACTCTCCTCTCTGATCTGTGTCTTTTTTGGAACTCCGCAGGCTC
+
CCCCCCBCFFFFGGGGGGGGGGHHGGGGHGHHGGGGGGGGGHHHHGGGGGGGHHHHHHHGGGGGGGGGGGGHHHHGGGGHGHHHHGGGGGGGGGHHHH2>G//=0?1?1?111?0F...01>G11>011<1/--;-.=0;0C/0//...-..0;0;.9-;--./;F0A..;/BF0B00....;BFFF00;00//.-;F/.00.-.--.;BFF0/;FFB000000;00;B000:09--00;B00.9---.9.
@M05620:37:000000000-D9766:1:1101:11097:9209 1:N:0:28
AGTGCCAGCTCTCCATCGCACAGGGGACCCAGGGCCTGGCCCCTCCATCCAGAAAACCTATGACCTCACCCGCTACCTGGCGCACCCACTCCGCAGCTTGGCTGGGACCTATGTGAGTATCCAGCGTAGGAATCTGGGAGTTGGGGAGGAGTGAGGAGTTGGGGAATGACAGTCCTAACCGTGGAGGGTTCTGGTAAATGATGGGGTGAGGAGGGGCTCTTTGGCTCCCACCAGTCCCCCTGTCTGGTCTA
+
>A>3>BFFBFFFGFGFFEE2E?GDG2BAEAGG2BEAFFHHHHGHGGHHHFHHHGHBGEHHBAFGH@FGHHH>E>>EGGBB1>?EGGE/?GHB>E/E>GBFEHHGGGHHGHHHHHHHHHHHHHGHHGGDFGGHGHHHGH0<EHHGGG.@C.<CG0<G<EHHHHGG..CGBFGGGGGGFGGGGGGG9AEGEGGGGGFGGGGFFFFFFFFFFFFBDFFFFFFFFFFFFFFFFFFFFFFFFFFFFFFFFFFFFFF
@M05620:37:000000000-D9766:1:1101:9812:9218 1:N:0:28
ACCACACCTTCTACAATGCGCTGCGTGTGGCTCCCGAGGAGCACCCCGTGCTGCTGACCGAGGCCCCCCTGAACCCCAAGGCCAACCGCGAGAAGATGAGGCCCGCTACCTCTTCTGGTGTCCGCCTCCCTCCTTCCTTGCCTCCCGGCGCTGCGCCCTTTCTCACTGGTTCTCTCTTCTGCCGTTTTCCGTCGGACTCTCTTCTCTGACCTGCGTCTCCTTTGGCCCTCTGCAGGTTCTCGATCGGCCGA
+
BBBBBBBAFFFFGGGGGG4EEAFGGEF22BGGFFFGFGGFDEHHHGGEEFGGFHHGHFF>E@/EFGGGGGGEFHHGGGGHGGHHHGGGGG/>CGHFGHHGFGGCF@A-AFGHHHHHHDGH.CHGGGGGGGGHGHHHHH0CGGHH:C.;-ABFGGGGFFFFFFFFBFFFFFFFFFFFFFFFFFFFFFFFFFFFADFFFFFFFFF/BBBFFFFFF.BFFFFFFFFFF/9AEFFFF/BF9;;B/A/FFFF9.@;
@M05620:37:000000000-D9766:1:1101:15737:9222 1:N:0:28
AGTGCCAGCTCTCAATCGCACAGGGGACCCAGGGCCTGGCCCCTCCATCCAGAAAACCTATGACCTCACCCGCTACCTGGAGCACCAACTCCGCAGCTTGGCTGGGACCTATGTGAGTATCCAGCGTAGGAATCTGGGAGTTGGGGAGGAGTGAGGAGTTGGGGAAAGACAGTCCTAACCGTGGAGGGTTCTGGTAAATGATGGGGTGAGGAGGGGCTCTTTGGCTCCCACCAGTCCCCCTGTCTGGTCTA
+
ABBBBFFFCFFFGGGGGGGGGGHHGGGGGGHHGGGGGGHHHHGGGGHHHHHHHGHHHGHFHHHHHHGHHHHGGECGHFHHHHHHHHHHGGHHGGGGGHHHGHHF?EGGGHHHHHBHHGFHHHHHHGGGGGHHHHHHHGHGFFFHGGFGGGDGCDDFGFHHHHGGEGGHGHFCHFHGHHHHGAC@DEGGCAFGGGCFGGGGGGGGGGAFEFFFFFFFFCFFFFFFFBFEFFFFFFFFFFFFFEFFFFBBBF/
@M05620:37:000000000-D9766:1:1101:15243:9226 1:N:0:28
ACCACACCTTCTACAATGAGCTGCGTGTGGCTCCCGAGGAGCACCCCGTGCTGCTGACCGAGGCCCCCCTGAACCCCAAGGCCAACCGCGAGAAGATGCCCAGGTGAGTGGCCCGCTACCTCTTCTGGTGGCCGCCTCCCTCCTTCCTGGCCTCCCGGCGCTGCGCCCTTTCTCACTGGTTCTCTCTTCTGCCGTTTTCCGTAGGCCTCTCTTCTCTGACCTGAGTCTCCTTTGGAACTCTGCAGGTTCTA
+
CCCCCCCCFFFFGGGGGGGGGGHHGGGGDEGGHGFGGGGGGHHHHGGGFFGGHHGHHHGEGGFGGGGGGGGHHHHGGGGHGHHHHFGGGGGGGGHHBGHHGHHFHHFFDGAFHFGGGCGHHFBDBDHGHHFG<@DGDAGGFFDFGGGGFGGAFGAEE?-9A--AFFFFFFFFFF/BFFFFF/BFBB/FBFB/BDAFFFBF?9;AD/;BFFFFFF/FF//BFBB/:9/FFBFF9//9:/BBFFF/9A.BFB/
@M05620:37:000000000-D9766:1:1101:24001:9243 1:N:0:28
AGTGCCAGCTCTCAATCGCACAGGGGACCCAGGGCCTGGCCCCTCCATCCAGAAAACCTATGACCTCACCCGCTACCTGGAGCACCAACTCCGCAGCTTGGCTGGGACCTATGTGAGTATCCAGCGTAGGAATCTGGGAGTTGGGGAGGAGTGAGGAGTTGGGGAAAGACAGTCCTAACCGTGGAGGGTTCTGGTAAATGATGGGGTGAGGAGGGGCTCTTTGGCTCCCACCAGTCCCCCTGTCTGGTCTA
+
BCBCCFFFCFFFGGGGGGGGGGHGGGGGGGHHGGGGGGHHHHGHGGHHHHHHHHHHHGHHHHHHHHHHHHHGGEGGHHHH2GHHHHGGGHHHGGGGGHHHGHHGGGGHGHHHHHHHHFHHHHHHHGGGGGHHHHHHHHFGGHHHGGFGGGEHHHHHHGFHHHGGGGHHHHHHHHHHHHHHGGGGGGGGDFGGGGGGGGGGGGGGGGFFFFFFFFFFFFFFFFFFFFFEFFFFFFFFFFFFFFFFFFFFFFF
@M05620:37:000000000-D9766:1:1101:14560:9264 1:N:0:28
ACCACACCTTCTACAATGAGCTGCGTGTGGCTCCCGAGGAGCACCCCGTGCTGCTGACCGAGGCCCCCCTGAACCCCAAGGCCAACCGCGAGAAGATGCCCAGGTGAGTGGCCCGCTACCTCTTCTGGTGGCCGCCTCCCTCCTTCCTGGCCTCCCGGAGCTGCGCCCTTTCTCACTGGTTCTCTCTTCTGCCGTTTTCCGTAGGACTCTCTTCTCTGACCTGAGTCTCCTTTGGAACTCTGCAGGTTCTA
+
CCCCCCCCFFFFGGGGGGGGGGHHGFGGHGHHHGGGGGGGGHHHHGGGEEGGHHHHHHHGGGGGGGGGGGGHHHHGGGGHGHHHHGGGGGGGGGHHHHFHHHHGHHHHHHGGHHGGGGGHHHHHHHHHHHGHHGGGGGHGHHGHHGGGGGGGGGGGGGGGGGGGGGFFFFFFFFFFFFFFFFFFFFFFFFFFFFFFFFFFFFFFFFFFFFFFFFFFFFFFFFFFFFFFFFFFFFFFFFFFFFFFFFFFFFB
@M05620:37:000000000-D9766:1:1101:7420:9268 1:N:0:28
GAGGCTGCTTTGGAAGAAACTCATAGATTACTGCAACAGTTCCCCCTGGACCTGGAAAAGTTTCTTGCCTGGCTTACAGAAGCTGAAACAACTGCCAATGATTCTACCTCCAAGCTACGGCCCCTACGAGACGGCAACGCAGCAAAACACCGGATGAAACAATGCTAATGAAGCAATGGATCGTCGGTTCAGCATTTCCGCTTTTCCACTCGAACAATTCCCATTACTCACACTTCAGACTTAGTAGCTGG
+
BBBBB?FBFFFFGGGGGGGGGGHHHHHHHHHHHHHHFHHFGHHHHGGGHHHHHHHGFHHHFHHHHHHHHHHHHHHHHHHHHHHGHHGGHFFHHHHHHHHH34BF@4BF331B3B133@?/>>E/?E0///??//B/>/>////0@F00??A/>-.>1FGHG.1><00=0=GD0</<0</C0<./:--;..0<;;0;0;9:DDD?;0;C9B/../9-/0;;9CBF////;/////;////9BB///;9///.
@M05620:37:000000000-D9766:1:1101:24410:9276 1:N:0:28
ACCACACCTTCTACAATGGAACTCTGCATGTTCCTCGCTCTGCAGAGCACACTTCTGAACTCCAGTCACCGCTCATTATCTCGTATGCCGTCTTCTGCTTGAAACAAAACAAAAAGATAAAAATAATCCCAGAAAACAAGATAAGTGAACGAATATAGTAAACGCGAGCAAACTGACTGGGAAAAGACACTGGCGATCAGCAGAGGGAGGTCATATCATAGACGACGATTCACAAGTTCGATGTACAAAGT
+
>AA>A4AAFFCFFGGBBFGGFGGGFDGF55FG6DDDE2BFAB3D3BGHHGHB3BABDDABFHHFHHGGHHFEEAAFGHHEBFB1B?BGH/BEHGHHGHHHH13G33?EF1EF00?/?344333033444?33/33B2//B2233233?32</?//2222@222///<---010111100..././/.///00/.---..000./.....-;//00000000;09--99../////.9//.9//.//////9
@M05620:37:000000000-D9766:1:1101:11926:9283 1:N:0:28
GAGGCTGCTTTGGAAGAAACTCATAGATTACTGCAACAGTTCCCCCTGGACCTGGAAAAGTTTCTTGCCTGGCTTACAGAAGCTGAAACAACTGCCAATGTCTCATCCTACAGGATGCTACCCGTAAGGAAAGGCTCCTAGAAGACTCCAAGGGAGTAAAAGAGCTGATGAAACAATGGCAAGTAAGTCAGGCATTTCCGCTTTAGCACTCTTGTGGATCCAATTGAACAATTCTCAGCATTTGTACTTGT
+
A?AAAAFCFBDDGBEGGGFGGGHHHGGHHGHFHH4GFHHGHFDFGGEEEFCGHGFBB32GBFGFHEFBBGHHHHHBAFGGHHFGHEDHFFCGHHHGFHGHHGHGHHHHHHHGBFGGGHFFDBGFE>EE3BB3B0?GHFHFGEFBFGG2FG?F/CGFFGHHH2F2@GGH1FF?G1?G=FGHFGF<FDF<D1>>0.>>>=<.EDEED0<<DC/<CGBGDGGF/:;;GC;0<CFFBFFF;CC;;;CFC;F;;B0
@M05620:37:000000000-D9766:1:1101:21923:9294 1:N:0:28
AGTGCCAGCTCTCAATCGCACAGGGGACCCAGGGCCTGGCCCCTCCATCCAGAAAACCTATGACCTCACCCGCTACCTGGAGCACCAACTCCGCAGCTTGGCTGGGACCTATGTGAGTATCCAGCGTAGGAATCTGGGAGTTGGGGAGGAGTGAGGAGTTGGGGAAAGACAGTCCTAACCGTGGAGGGTTCTGGTAAATGATGGGGTGAGGAGGGGCTCTTTGGCTCCCACCAGTCCCCCTGTCTGGTCTA
+
AA3>AFFFBFFFGGGGFGGGGEHDGGGGGEHHDGGE2FH2EGFCFGHHHFEGGHFFHGHHGHFHHHHHHHHEE@EGHHFHFGHHHHHEG3GGEE@EGEGFEGHGGGFHGHGHH3GFDGHHHHHHHGGGGGFFHHHFFHGGGHGGGGGGFGG<CFGCCEHGHGGGGGEFHHCHGHHHHHHHGGGGGGGGEFGGFGFFGGGGGGGGGGFCEFFFFFFFCFFFBBBFFFFFFFFFFFBFBFEFAFFFFFFFFB9
@M05620:37:000000000-D9766:1:1101:27220:9308 1:N:0:28
ACCACACCTTCTACAATGAGCTGCGTGTGGCTCCCGAGGAGCACCCCGTGCTGCTGACCGAGGCCCCCCTGAACCCCAAGGCCAACCGCGAGAAGATGCCCAGGTGAGTGGCCCGCTACCTCTTCTGGTGGCCGCCTCCCTCCTTCCTGGCCTCCCGGAGCTGCGCCCTTTCTCACTGGTTCTCTCTTCTGCCGTTTTCCGTAGGACTCTCTTCTCTGACCTGAGTCTCCTTTGGAACTCTGCAGGTTCTA
+
AAABBBABFFFFFFF45FBGGGHHEEGEG?GFGGGAEEEEFHFHHGEGFEEFHGHHHGGGGEGGFGEGGGGHFHFEGGGHGHHECFEGGCCDGFHHEDGHHGFE1CFGHHGGHHGGGGGHFHHHH0DHGHGHHG-A..GGHGGHFBGGGGGGFGGGG@-BGGBGGGFBBFFFFFFFFFFFBFFFFFFFBFFFFBDFFFFFFFFFDFFFFFFFFFFFFFFFFFFFFFFFFFFFFFFFFFFFFFFFFFFFFFF
@M05620:37:000000000-D9766:1:1101:17771:9313 1:N:0:28
ACCACACCTTCTACAATGAGCTGCGTGTGGCTCCCGAGGAGCACCCCGTGCTGCTGACCGAGGCCCCCCTGAACCCCAAGGCCAACCGCGAGAAGATGAGGCCCGCTACCTCTTCTGGTGTCCGCCTCCCTCCTTCCTGGCCTCCCGGCGCTGCGCCCTTTCTCACTGGTTCTCTCTTCTGCCGTTTTCCGTCGGACTCTCTTCTCTGACCTGCGTCTCCTTTGGCACTCTGCAGGTTCTCGATCGGCAGA
+
BCCCCCCCFFFFGGGGGGGGGGHHGEGFHFHHHGGGGG?EGHHHHGGGGEGFHHGHHHHGGGGGGGGGGGGHHHHGGGGHGGHHHGGGGGDDFGHHBDGGGGGDCGGFGHHHHHHHBDDB.>DDCGGGHGGHGHGHHF0;CGBGHG?D-??DDGFGGGF/FFFFFFFFB;:BFFFFFFBFBFB@;DFEFFFF.;C-;DFFFFFFFFFFFFFFF.;:@AB9FFFFE00;FFFFF0;AAFFF099BFFD--::
@M05620:37:000000000-D9766:1:1101:6144:9322 1:N:0:28
ACCACACCTTCTACAATGAGCTGCGTGTGGCTCCCGAGGAGCACCCCGTGCTGCTGACCGAGGCCCCCCTGAACCCCAAGGCCAACCGCGAGAAGATGCCCAGGTGAGTTGCACGCTACCTCTTCTCGTGGCCGCCTCCCTCCTTCCTGGCCTCCCGGCGCTCCGCCCTTTCTCACTGGTTCTCTCTTCTGCCGCTTTCCGTAGGACTCTCTTATCTGACCTGCGTCTCCTTTGGAACTCTGCAGGTTCTA
+
CDDDDDCCFFFFGGGGGGGGGGHHGGGFHGHHHGGGGGGGGHHHHGGGGGGGHHHHHHHGGGGGGGGGGGGHHHHGGGGHGHHHHGGGGGGGGGHHHHHCGHHGHH1?FGDG1D/<<ACHH11FFH1.<.<<GGGGGGEEHHGHHHHH0/CFGFFGGGGGG-.;AAFFF/0:00;;FFFF0;BFFFF0;;FFFF-@DFFFF0;..0BFFFFFF00;FFFFFFEAFFFFFB00:;/00;BBFFFFF.F0;::
@M05620:37:000000000-D9766:1:1101:20008:9327 1:N:0:28
GCGGCTGCTTTGGAAGAAACTCATAGATTCCTGCCCCAGTTCCCCCTGGACCTGGAACCGTTTCTTGCCTGGCTTCCAGAAGCTGCAACAACTGCCACTGTCTCATCCTACAGGATGCTACCCGTCAGGAAAGGCTCCTAGACGCCTCCACGGGAGTAAACGCGCTGATGAAACAATGGCACGTAAGTCAGGCATTTCCGCTTTAGCACTCTTGTGGCTCCACTTGAACAATTCTCAGCATTTGTACTTGT
+
>11>A>1AFFD@AFGG11BFBB1BADGHHBFGGH0AF0B11DGHHGAF/0B0B00BF1/AAEFGDFFGHHHHHHE0FGHBFHHEF1BGH0FGBFFG11BFGFHH2BGHHDGCFG0BGHHHHFHEE//?FEGHHHHFFGH1G11?<BHFHH0ECC/>?0<F1E-<ACG.<GFDDFHHHHHH/0;;G.C:CFHHHGGGGGGGGGGGGFGGGGGGFGFGG.;FG//;FFBBFFFFFFFFFFFFFFFFFFFFFFB
@M05620:37:000000000-D9766:1:1101:9466:9328 1:N:0:28
AGTGCCAGCTCTCAATCGCACAGGGGACCCAGGGCCTGGCCCCTCCATCCAGAAAACCTATGACCTCACCCGCTACCTGGAGCACCAACTCCGCAGCTTGGCTGGGACCTATGTGAGTATCCAGCGTAGGAATCTGGGAGTTGGGGAGGAGTGAGGAGTTGGGGAAAGACAGTCCTAACCGTGGAGGGTTCTGGTAAATGATGGGGTGAGGAGGGGCTCTTTGGCTCCCACCAGTCCCCCTGTCTGGTCTA
+
>>AABFFFBFFFGFFGFAFCEEGDCEDFGGHHGGGGDEGHHHGHGGFHGCGHHHHGHGHHHHHHHGHHHHHEGEGGHHHHHHHGHHHHGBHHGGGGGFHHGHHGGGHHGHHHHHFHHFGHHHHHHCCEDGHFHHHHGHGGAHHFGGGGCGGHHGHHHFHGHCGGGGHHHHHHHHHHHHHHGDADDGGG;CGGGG=FGGFGGGGGGGFFEFFFFF=FFAFFFEFFFFFFFFFFFFFFFFFFFFFFFFFFFF/
@M05620:37:000000000-D9766:1:1101:20471:9340 1:N:0:28
ACCACACCTTCTACAATGAGCTGCGTGTGGCTCCCGAGGAGCACCCCGTGCTGCTGACCGAGGCCCCCCTGAACCCCAAGGCCAACCGCGCGAAGATGAGGCCCGCTACCTCTTCTGGTGGCCGCCTCCCTCCTTCCTGGCCTCCCGGAGCTGCGCCCTTTCTCACTGGTTCTCTCTTCTGCCGTTTTCCGTCGGACTCTCTTCTCTGACCTGAGTCTCCTTTGGAACTCTGCAGGTTCTCGATCGGACGA
+
BBBBBBBAFFFFGFGGGG5GGGHHGGFAFEHFHFFG??EGGHHHHGGAEDFGHHGFHGHAFGGGGGGGGGGHGHHFGGGHFHHHHGGGGG/BDGGGHHEHHG/?C?><@GGHHHDFGHGF.GGG?GGGHGHHGHHHHH::FGGGEE.A-ABF/BBFGFFFF/FFFFF/BBFFFFFFFFFFFFFFADFF/;DB.;-@BFFFFFFBFBFFFFFFF/BBFFFFFFFFF//;:FFFFFFF9FFF/:/;A@..-;9
@M05620:37:000000000-D9766:1:1101:3832:9348 1:N:0:28
GAGGCTGCTTTGGAAGAAACTCATAGATTACTGCAACAGTTCCCCCTGGACCTGGAAAAGTTTCTTGCCTGGCTTACAGAAGCTGAAACAACTGCCAATGTTTAATCCTCCCGGATGCTACGAATCCGGCAAGACTCCAAGCAAGCAAAAGAGGCGGCAAAACAATGCTGACCAAGTGACCCATCCGTCTGCGATTTCCTCTTTATCACGATTGTAGCTCCACTGACACAATTATCTGCCATGGTACATGT
+
BABCCCFCFFFFGGGGGGGGGGHHHHHHHHHHHHHHHHHGHHHHHGGGHHHHHHHHHHHHHHHHHHHHHHHHHHHHHHHHHHHHHHHHHHHHG3GGFH3B44444@DF4B311//1>23D3////???////?2B32B22B/222/222@2/2/?/---<</...00<000//<..;00:;/.//;.:...0-9..;9B00;9B00;09..:A.000009C0/000;;0/.000090000000/0000000
@M05620:37:000000000-D9766:1:1101:13580:9352 1:N:0:28
GAGGCTGCTTTGGAAGAAACTCCTCGATTACTGCACCAGTTCCCCCTGGACCTGGAAAAGTTTCTTGCCTGGCTTACAGAAGCTGAAACAACTCCCACTGTCTCCTCCTCCTAAGTACTGGCCGCCAGAAAAGTCTAAGGGAGGAAAACAGGGGAGTAAACAAGCTGAAGAAACAAAGGCATGTACGCCTGACATTTCTGCTTTAGCACACTTAAGAATTCTCATCATCTGTACTTTGCATTTGTAATTGA
+
AAAAAAF>FFFFBGGG11BGEF11AEEGG0FGHHD1B0F11DBGEE/BA0BCG0BGFFFGFFHF2B1F1BFFACCFAFHHHHFFGGHHHEHHHGG/>B0B2BG2BGFG0FB011022B221?>///>E0BBGCBG2B2>0B?/<?00@@F0?/<C</FHHF1.<<11>1>1>F00..<<CG0<DDGG<-..//000<<00:CC0:0CC0/.;00000;C090=000;0000;0;C0000;0;900;9;000
@M05620:37:000000000-D9766:1:1101:20458:9353 1:N:0:28
ACCACACCTTCTACAATGAGCTGCGTGTGGCTCCCGAGGAGCACCCCGTGCTGCTGACCGAGGCCCCCCTGAACCCCAAGGCCAACCGCGAGAAGATGAGGCCCGCTACCTCTTCTGGTGGCCGCCTCCCTCCTTCCTGGCCTCCCGGCGCTGCGCCCTTTCTCACTGGTTCTCTCTTCTGCCGTTTTCCGTAGGACTCTCTTCTCTGACCTGAGTCTCCTTTGGCACTCTGCAGGTTCTCGATCGGAAGA
+
DCEDDECDFFFFGGGGGGGGGGHHGGGGHGHHHGGGGGGGGHHHHGGGGGGGHHHHHHHGGGGGGGGGGGGHHHHGGGGHGHHHHGGGGGGGGGHHHHGFCFFGGGGGGHHHHHHHGHHFGFHCCDGGHGHHGHFHHHEFHGFHHAD?-<@?@DBDFFFBFFFFFFFFBFFFFBFFFFFFFFFF<DBEFFDF?<DFFFFFFFFFFFFFBFFFF/<BFFFFFBFFF0BFFFFFBBFFAFFF1<BFFFF.<A<
@M05620:37:000000000-D9766:1:1101:16765:9353 1:N:0:28
ACCACACCTTCTACAATGAGCTGCGTGTGGCTCCCGAGGAGCACCCCGTGCTGCTGACCGAGGCCCCCCTGAACCCCAAGGCCAACCGCGAGAAGATGAGGCCCGCTACCTCTTCTGGTGGCCGCCTCCCTCCTTCCTGGCCTCCCGGAGCTGCGCCCTTTCTCACTGGTTCTCTCTTCTGCCGTTTTCCGTAGGACTCTCTTCTCTGACCTGAGTCTCCTTTGGAACTCTGCAGGTTCTAGATCGGAAGA
+
BBBBBBBBFFFFGGGGGGGGGGHHGEEGHGHHHGGGCGGGGHHHHGGGEGGGFHHHHHHGGGFGGGGGGGGHHHHGGGGHGHHHHGGGGGGGFGHHHHFHHGGFGCGGGHHHHHHHGHGH?HHCDGGGHGFHGHFHHHHHHHHHHEGF?ADFFFG?EGAFFGGFFFFFF;BFFBBFFFBF/BF@;9FEBFDFFD.9F/BFBFFFFFFFEBFFF9F/;FBBBFF///B9BFFB/FFFF/BF/FB/FAD.;D9
@M05620:37:000000000-D9766:1:1101:15067:9354 1:N:0:28
ACCACACCTTCTACAATGAGCTGCGTGTGGCTCCCGAGGAGCACCCCGTGCTGCTGACCGAGGCCCCCCTGAACCCCAAGGCCAACCGCGAGAAGATGAGGCCCGCTACCTCTTCTGGTGTCCGCCTCCCTCCTTCCTGGCCTCCCGGCGCTGCGCCCCTTCTCACTGGTTCTCTCTTCCGCCGTTTTCCGTCGGACTCTCTTCTCTGACCTGCGTCTCCTTTGGTCCTCTGCAGGTCCTTGATCGGTCGA
+
BBBBBBBBFFFFGGGGGGGGGGHHGEFEFEGHFGGGFGG?EHHHHGGGEGGGHHHHHHHGGGGGGGGGGGGHHHHGGGGHGGHHEFGCGGFGCDHHHGFCFGE<@/<<C0FGFHHFFG1F.F<<DDGDCAGGGHCHFG;;.CCCAE.-;;@@-DA?EC-AFBFFFF/BFFFFFFFFFFF/9A.9;AFFF/A/A@-9>BFFFFF/BF9///BFBFC.BFFF/BBFF./;/;B/B/B?.////;//9ED..-9
@M05620:37:000000000-D9766:1:1101:9083:9368 1:N:0:28
AGTGCCAGCTCTCAATCGCACAGGGGACCCAGGGCCTGGCCCCTCCATCCAGAAAACCTATGACCTCACCCGCTACCTGGAGCACCAACTCCGCAGCTTGGCTGGGACCTATGTGAGTATCCAGCGTAGGAATCTGGGAGTTGGGGAGGAGTGAGGAGTTGGGGAAAGACAGTCCTAACCGTGGAGGGTTCTGGTAAATGATGGGGTGAGGAGGGGCTCTTTGGCTCCCACCAGTCCCCCTGTCTGGTCTA
+
AABCCFBFCFFFGGGGGFFCGGHHFEGGGGHHGGGGGGHHHHGHGGFHHHHHHFHHHGHHHHHHHHFHHHHGGGFGHHHH2FGFGHHGGHHHGGGGGHHHGHHGGGHHGHHHHHHHHGGHHHHHHGDGGFHGHHHHHHGGEHHHGGGGGGGHHHHHHFHHHHGGGGGHGHHHHHHHHHHHGEEGGGGG=AFGGGCFGGFGGGGGGGFFFFFFFFFFFDFFFFFFFFFFFFFFFFFFFFFFFFFFFFFBBBB
@M05620:37:000000000-D9766:1:1101:13576:9371 1:N:0:28
GAGGCTGCTTTGGAAGAAACTCATAGATTACTGCAACAGTTCCCCCTGGACCTGGAAAAGTTTCTTGCCTGGCTTACAGAAGCTGAAACAACTGCAACTGTCTCCTCCTACAGGATGCTACCTGTCAGGAAAGGCTACTAGAAGACTTCAAGCGAGCAAAAGAGCTGATGAAACAATGTCAAGTAAGTCAGGCATGTCCGTTTTAGCACTCTTGTGGATGCAATTGAACAATTCTCAGCACTTGCACTTGA
+
CBCCCCFBFFFFGGGGGGGGGGHHHHHHHHHHHHHHHHHFHHHHHGGGHHHHHHHHHHGGFGHHHHHHHHHHHHHHHHHHHHHHHHHHHHHHH3F3F3BB@3BF3BF3F3FFB31332@@FH3D?3DB?3BGH0F33234?333B333333D2/////2=22=222=??111=FGH?11@11111>1=1110>.>0>1<..0/.=/0=D0/=000:.000/00000;000:00<009;00.9000;C0C00
@M05620:37:000000000-D9766:1:1101:8977:9373 1:N:0:28
AGTGCCAGCTCTCAATCGCACAGGGGACCCAGGGCCTGGCCCCTCCATCCAGAAAACCTATGACCTCACCCGCTACCTGGAGCACCAACTCCGCAGCTTGGCTGGGACCTATGTGAGTATCCAGCGTAGGAATCTGGGAGTTGGGGAGGAGTGAGGAGTTGGGGAAAGACAGTCCTAACCGTGGAGGGTTCTGGTAAATGATGGGGTGAGGAGGGGCTCTTTGGCTCCCACCAGTCCCCCTGTCTGGTCTA
+
AA>3AFFFBFFFGGDGGGGCGGHHFGGGGGGGFFGGGGFGHHGHGGHHHHHHFGEHHGHHHHGHHHHHHHHGGEEGHGGHFGGHHHHEGHHHGGGGGHHHGHHGGGHHGHHHGHHHHHHHHHHHHGGGGGHHHHHHHGHFGHGHGGGGGGGHHGGHHGFHHHGGGGHHHHHHHHHHHHHHGGGGGGGGCFGGGGFGFFGGGGGGGGFFFFFFFFFFFFFFFFFFFFFFFFFFFFFFFFFFFFFFFFFFFFB
@M05620:37:000000000-D9766:1:1101:23271:9406 1:N:0:28
ACCACACCTTCTACAATGAGCTGCGTGTGGCTCCCGAGGAGCACCCCGTGCTGCTGACCGAGGCCCCCCTGAACCCCAAGGCCAACCGCGAGAAGATGAGGCCCGCTACCTCTTCTGGTGTCCGCCTCCCTCCTTCCTGGCCTCCCGGCGCTGCGCCCTTTCTCACTGGTTCTCTCTTCTGCCGTTTTCCGTCGGACTCTCTTCTCTGACCTGCGTCTCCTTTGGCACTCTGCAGGTTCTCGATCGGCCGA
+
AAA1AAAAFFFFGFGGDGABGBGFGA0A00BF1AF00EEECHHHHGGGCEFGEHG1GHGG?ECGG/EGGGG>GBGGGG/G>/FHHG/<>B<<<C?C>GDGHGF?C/>/A>FGHHHGH1FF.><CGGG?CC<CECGHHH0;GGHHGE.A:9@AG.A@.A@FFBFFFFFF-9/;FFFFFFFFFFF@9BFFFFBFA@@@@@FFFFF/FFFFFFFFFE@F@FFFFFFFF;/;FFFFF/;F;;;FBE9FF@F--;9
@M05620:37:000000000-D9766:1:1101:12949:9410 1:N:0:28
GAGGCTGCTTTGGAAGAAACTCATAGATTACTGCAACAGTTCCCCCTGGACCTGGAAAAGTTTCTTGCCTGGCTTACAGAAGCTGAAACAACTGCCAATGTCTCATCCTACAGGATGCTACCCGTAAGGAAAGGCTCCTAGAAGACTCCAAGGGAGTAAAAGAGCTGATGAAACAATGGCAAGTAAGTCAGGCATTTCCGCTTTAGCACTCTTGTGGATCCAATTGAACAATTCTCAGCATTTGTACTTGT
+
AAAABBFBFFFFGGGGGGGGGGFHHHHHHHHHHHHFHHHAGHHHHGFGHHHHHHHHHHHHGHHHGHGHHHHHHHHHHHGGHHHHFHHHHHHHHHHHHHHHHHHHHHHHHHHHFHHHHHHHGHHGEEGHHFHHHAHHHGHHHGHHGHHFHHHHFDHGGHHHHGFHHHHG<DGHHHHGDGHHHHGGGFH>GB<GGCGGGGFDGGGGGHGDGHHHHHFHGGHHHC:CGHHFHHGEBFGGFFGFFFGGGGGGGG0
@M05620:37:000000000-D9766:1:1101:22286:9415 1:N:0:28
ACCACACCTTCTACAATGAGCTGCGTGTGGCTCCCGAGGAGCACCCCGTGCTGCTGACCGAGGCCCCCCTGAACCCCAAGGCCAACCGCGAGAAGATGAGGCCCGCTACCTCTTCTGGTGGCCGCCTCCCTCCTTCCTGGCCTCCCGGCGCTGCGCCCTTTCTCACTGGTTCTCTCTTCTGCCGTTTTCCGTCGGACTCTCTTCTCTGACCTGCGTCTCCTTTGGCACTCTGCAGGTTCTCGATCGGCAGA
+
CCCCCCCCFFFFGGGGGGGGGGHHGGGFHGHHHGGGGGGGGHHHHGGGGGGGHHHHHHHGGGGGGGGGGGGHHHHGGGGHGHHHHGGGGGDGGGHHHHGGFGFFG/ACCHHHFFHHB<FFDFHG-AGGFFHHECGHHH0:GHHHHEA--AAD?A9AFFFFFFFFBFFB:BFFFFFFFFFF09BD9A/EFFFF.-;-@DFFFFFBFFFB0BBBF.;DDFB900BFF00;FFBBB0;A.BFBB.0FFBF9--9
@M05620:37:000000000-D9766:1:1101:14170:9422 1:N:0:28
GAGGCTGCTTTGGAAGAAACTCATAGATTACTGCAACAGTTCCCCCTGGACCTGGAAAAGTTTCTTGCCTGGCTTACAGAAGCTGAAACAACTGCCAATGTCTCATCCTACAGGATGCTACCCGTAAGGAAAGGCTCCTAGAAGACTCCAAGGGAGTAAAAGAGCTGATGAAACAATGGCAAGTAAGTCAGGCATTTCCGCTTTAGCACTCTTGTGGATCCAATTGAACAATTCTCAGCATTTGTACTTGT
+
BBABBB@AFFFFGGGGGGGGGFGFHHHHHHHHHHHHHGGEGHHHHGGGHHHHHFHHHHHHGHHHHHHHHHHHHHGGHHHHHHHHHHHFHHHHHHHHHFHHHHHHHHHHHHHHFGCHHHHHHHHGG?EHHHHHHHHHHGHHHFDHHHHHHHHHGGFGGHHHHHCHHHHBGHHHHHHHHHHHGHGGHHHGHHHHHHHHHHGGGGGGHHHHHHHHHHFHGBFHGF0GHHHGHHGGGGGGGGGGGGGGFGGGGG9
@M05620:37:000000000-D9766:1:1101:20221:9422 1:N:0:28
ACCACACCTTCTACAATGAGCTGCGTGTGGCTCCCGAGGAGCACCCCGTGCTGCTGACCGAGGCCCCCCTGAACCCCAAGGCCAACCGCGAGAAGATGAACCCAGGTGAGTGGCCCGCTACCTCTTCTGGTGGCCGCCTCCCTCCTTCCTGGCCTCCCGGAGCTGCGCCCTTCCTCACTGGTTCTCTCTTCTGCCGTTTTCCGTAGGACTCTCTTCTCTGACCTGAGTCTCCTTTGGACTCTGCAGGTTCT
+
BBBBBBBBFFFFGGGGGGGGGGHHGEGF4EHHHGGGGGEGGHHHHDFEEEGGHHHHHHHGGGGGGGGGGGGHGHHGGGGHGHHHHGGGGGDGGGHHHHHHHHGGHGHGHHHHGGHHGGGGGGHHHHHHHHHFGHHGGGGGHGHHGGGGGGGGGGGGGGGG-9BGGECFFCFFFFFFFFFFFFFFFFFFFFFFFFFFDFFFFFFFFFBFFFFFFFFFFFFFFFFFFEF:FFFFFFFFFFFFFFFFFFFFFFF
@M05620:37:000000000-D9766:1:1101:9376:9426 1:N:0:28
AGTGCCAGCTCTCAATCGCACAGGGGACCCAGGGCCTGGCCCCTCCATCCAGAAAACCTATGACCTCACCCGCTACCTGGAGCACCAACTCCGCAGCTTGGCTGGGACCTATGTGAGTATCCAGCGTAGGAATCTGGGAGTTGGGGAGGAGTGAGGAGTTGGGGAAAGACAGTCCTAACCGTGGAGGGTTCTGGTAAATGATGGGGTGAGGAGGGGCTCTTTGGCTCCCACCAGTCCCCCTGTCTGGTCTA
+
AA>>AFFFBFFFGGGFGGFGGGHEFGEEAEHHGGGGFFHHCGEHGGEHFFHG3FB2GGFHGHEHH5FHHHHEEEEGHH3FFGHHFGGHGHHHGGGC@FGHGHHGGGHGGGFHHHHHHFHFFHHHGGGGGFEG1GHHHHHGAGGHGGGGCD<FHGHHBEHHGHGC.EHHHFFH0CGHEHHH@AEGFFGGCFGGFGFFGGGGGGGGGGFBFFFFFFBBBBFFFFFFFFFFFFFFFFFFFFFFBFFFFFEFFFF
@M05620:37:000000000-D9766:1:1101:13072:9432 1:N:0:28
GAGGCTGCTTTGGAAGAAACTCATAGATTACTGCAACAGTTCCCCCTGGACCTGGAAAAGTTTCTTGCCTGGCTTACAGAAGCTGAAACAACTGCCAATGTCTCCTCCTACCGGCTACTAACCGACCGACAAGGCTCCTAGCAGCCTCCACGAGCGTACACAAGCTGCTGCACCAATGGCACGTACAACCGACATTTCAGCTTTAGCACTCTTGAAGATCACATTGCCCAATTCTCAGCATTTGTCATTGT
+
BABBBAFBFFFFGGGGAG4FGGGHHHFHHDHHHHHHFHHFHHHHHGFFHCGHGHHH33FGHHHHGHGHHHFHHHHHHFHGHHHFHFGHHG1GHHHGGH3BF4D433B?BF@1>EE@/0BFE3B>/><///</0/<CAFCDFCGH<FGGFCGA/>A@.C-.=0<<.<C<0C0</::=C/GGHFDGB:.0;.;-;9:C0C0;BBFBFB;B00;;BB00;9/B/9BBF/9//BABFFFF/9B9FBFFF//;;//
@M05620:37:000000000-D9766:1:1101:10943:9446 1:N:0:28
AGTGCCAGCTCTCAATCGCACAGGGGACCCAGGGCCTGGCCCCTCCATCCAGAAAACCTATGACCTCACCCGCTACCTGGAGCACCAACTCCGCAGCTTGGCTGGGACCTATGTGAGTATCCAGCGTAGGAATCTGGGAGTTGGGGAGGAGTGAGGAGTTGGGGAAAGACAGTCCTAACCGTGGAGGGTTCTGGTAAATGATGGGGTGAGGAGGGGCTCTTTGGCTCCCACCAGTCCCCCTGTCTGGTCTA
+
AA>AAFFFCFFFGGGGGGGFGGHHGGGGGGHH2EGGGGHHHHGHGGHHHHGHHHHHHGHHHHHHHFFHHHGEG>EFHHHHEBGFGHHEFHHHEGGGGHFHGFGAGGGHGGHHHHFHHHHHHHHHHGGGGDHHHHHHHHHGGHHHGGGGFGFHHFHHGDHHHHGGGGHHGHHGGHFHHHHHGGEGEEGGCFFGGGFGGGGGFFGGGGFFFFFFFFF;DBFFFFFFFFFFFFFFFFBFFFED-AFFFFF/BF/
@M05620:37:000000000-D9766:1:1101:11268:9449 1:N:0:28
[truncated: 2,619,531 more chars]
