# Supplementary material for: Fast but not furious: a streamlined selection method for genome-edited cells
Source: Life Sci Alliance. 2021 Apr 26;4(6):e202101051. doi: 10.26508/lsa.202101051 (PMC8127327; doi:10.26508/lsa.202101051)
Supplement: Supplementary file 1 [file LSA-2021-01051_Supplemental_Data_1.zip › SANGER and Deep Sequencing/ACTB/29_S29_L001_R1_001.fastq]

@M05620:37:000000000-D9766:1:1101:19306:2046 1:N:0:29
AGTGCCAGCTCTCAATCGCACAGGGGACCCAGGGCCTGGCCCCTCCATCCAGAAAACCTATGACCTCACCCGCTACCTGGAGCACCAACTCCGCAGCTTGGCTGGGACCTATGTGAGTATCCAGCGTAGGAATCTGGGAGTTGGGGAGGAGTGAGGAGTTGGGGAAAGACAGTCCTAACCGTGGAGGGTTCTGGTAAATGATGGGGTGAGGAGGGGCTCTTTGGCTCCCACCAGTCCCCCTGTCTGGTCTT
+
ABAAAFFFBFFFGGGGGGGGGGHCGGGGGGHHDGGFGGHHGHGHGGGHHHHHGHFHHGHGHHHHHHHGHHHGGE/EGHFHBAGFHH1?EGFGEGEGGHHFEHHF//FGEHHFFHBGHHGHHHFFG?EDC/FDFHHHE0?CEGGGC-.@-.<FFFGGCAGGHH?DCGHGGHHHHHHHH0GF?FGA.A.AFFFGGGGEFBFFEFB0EFFFEFFFFFFFFFFFFFFBFFFFF.AD?9FFFFFFFEFFFFBFFF/
@M05620:37:000000000-D9766:1:1101:14962:2075 1:N:0:29
ACCACACCTTCTACAATGAGCTGCGTGTGGCTCCCGAGGAGCACCCCGTGCTGCTGACCGAGGCCCCCCTGAACCCCAAGGCCAACCGCGAGAAGATGACCCAGGTGAGTGGCCCGCTACCTCTTCTGGTGGCCGCCTCCCTCCTTCCTGGCCTCCCGGAGCTGCGCCCTTTCTCACTGGTTCTCTCTTCTGCCGTTTTCCGTAGGACTCTCTTCTCTGACCTGAGTCTCCTTTGGAACTCTGCAGGTTCT
+
BBAAABB>BFCFGGGGGGBFGGHHGEFBAEHHGAFE?EECGHGHHGGEGEEGFHHHHHHGGCGGGGGGGGGHGHGGGGGHGHHHGGGFGG/BDGHEHHGHHHHHGHH1FGHGGHHGGGGGHHHHHHHHHHGGHHGGGGGHGHHGGGGGGGGGGFGGGGG-;-CGGGFFFFFFFFFFFFFFFFFFFFFFFFFFFFFFFFFFFFFFDFEFFFFFFFFFFFFFFFFFBFFFFFFFFFFFFFFFFFFFFFFFFFF
@M05620:37:000000000-D9766:1:1101:13054:2121 1:N:0:29
ACCACACCTTCTACAATGAGCTGCGTGTGGCTCCCGAGGAGCACCCCGTGCTGCTGACCGAGGCCCCCCTGAACCCCAAGGCCAACCGCGAGAAGATGACCCAGGTGAGTGGCCCGCTACCTCTTCTGGTGGCCGCCTCCCTCCTTCCTGGCCTCCCGGAGCTGCGCCCTTTCTCACTGGTTCTCTCTTCTGCCGTTTTCCGTAGGACTCTCTTCTCTGACCTGAGTCTCCTTTGGAACTCTGCAGGTTCT
+
AAAAAAAAF1FFGG1FGGDFGFHHGAEAAEGFHFFEFEAEGFHHHGEAEEEFFHHHHHHEGCCEGGGGGGGHFHHGGGGHGHHHHGGECC>BCGHGHGHHHHGHGHHFGHHGGHHGGGGGHHHHHHHHHHHGHHCCCFGHGHHGHGGGGGGGGGGGGGGG@GGGGG@F@@FFFFFFFFFFFFFFFFFFFFFFFF@FFFFFFFFEFFFFFFFFFFFFFFFFFFFFBBFFFFFFFFFFFFFFFFFFFFFFFFF
@M05620:37:000000000-D9766:1:1101:12968:2181 1:N:0:29
AGTGCCAGCTCTCAATCGCACAGGGGACCCAGGGCCTGGCCCCTCCATCCAGAAAACCTATGACCTCACCCGCTACCTGGAGCACCAACTCCGCAGCTTGGCTGGGACCTATGTGAGTATCCAGCGTAGGAATCTGGGAGTTGGGGAGGAGTGAGGAGTTGGGGAAAGACAGTCCTAACCGTGGAGGGTTCTGGTAAATGATGGGGTGAGGAGGGGCTCTTTGGCTCCCACCAGTCCCCCTGTCTGGACTA
+
BBABBFFCAFFFGGGGGGGGGGHHGFGEAFHHGEGGGGHHEHGHGGHHGHHHBGHHHGHGHHGHHHHHHHHGGFGGHHHHHHHF1?FHGHHHGGGGGHHHGFEFFGCGG22BGHHHHGHHHFHHHG/E//FGG2<GHHGGGHHHGGGGG.EHGHHHFFFHGHGGGDHHHHGHHHHHHFGF-;CCEEDFCFFFGFBFBFGGGGGB.CFFFFFFFFF;FFFFFFFEF//;ABFBEFFFFFFF-9BBFFF/9/F
@M05620:37:000000000-D9766:1:1101:19407:2195 1:N:0:29
ACCACACCTTCTACAATGAGCTGCGTGTGGCTCCCGAGGAGCACCCCGTGCTGCTGACCGAGGCCCCCCTGAACCCCAAGGCCAACCGCGAGAAGATGACCCAGGTGAGCGGCACGCTACCTCTTCTGGTGGCCGCCTCCCTCCTTCCTGGCCTACCGGAGCTGCGCCCTTTCTCACTGGTTCTCTCTTCTGCCGTTTTCCGTAGGACTCTCTTATCTGACCTGCGTCTCCTTTGGAACTCTGCAGGTTCT
+
?ABABBBBFFFFGGGGGGGEGAGCEAAEGGHHFGGEFGGGGHHHHGGGEEGGGGHHHHHGGGCGGG@EGGGHHFEFGGGF?GH//FE/BCCC/<FFGGDG<0?<FHH101<@C-<AADG<CDDDGHD=0DCDHFC@ADCEEFFGGFBBBFBFGG/;FGGG-B./9-9DB-FFF/B/BF/FFFFFFFF/BFFFFFBFFFFFFFF?DFFFFF/FFFFFFFFFFF9BA=DBFFFFFFFF//99/9B/B/../;9
@M05620:37:000000000-D9766:1:1101:15525:2328 1:N:0:29
AGTGCCAGCTCTCCATCGCACAGGGTACCCAGGGCCTGGCCCCTCCATCCAGAAACCCTAGGACCCAACCCCCAACCTGGGGCACCACCTCGGCGGTTGGGCTGGGACCTATGTGAGAATCCGGCGTGGGAACCTGGGCGTTGGGGGGGAGTGGGGGGTTGGGGAAAGCCAGTCCTAACCGTGGAGGGTTCTGGAAAATGATGGGGTGAGGGGGGGCCCTTTGGCTCCCACCAGCCCCCCTGTCGGGTCTA
+
ABAAAFFFBFFFG4GGGGGCGGHCG4BFHGHHFEGFGGHHHHGHGGGHGGHHHHHFG11223AFG11BEE11>01B>BGGB/>/?F1??FG//?//<>></B2EGCGF/<22<1?1?11<F1//<>--<-</.<<CGA.-A:@FG?-;--;.9.99-9@-@FFFEF../.../;9/;/;.@A;-.;ADF../;B/;9.:///:FFF.-.;..;@F----;F/B///;A..;..9.ADFF;9A//.9B.-./
@M05620:37:000000000-D9766:1:1101:12640:2330 1:N:0:29
ACCACACCTTCTACAATGAGCTGCGTGTGGCTCCCGAGGAGCACCCCGTGCTGCTGACCGAGGCCCCCCTGAACCCCAAGGCCAACCGCGAGAAGATGACCCAGGTGCGTGGCCCGCTACCTCTTCTGGTGGCCGCCTCCCTCCTTCCTGGCCTCCCGGAGCTGCGCCCTTTCTCACTGGTTCTCTCTTCTGCCGTTTTCCGTAGGACTCTCTTCTCTGACCTGCGTCTCCTTTGGAACTCTGCAGGTTCT
+
ABBABBB3CFCFGGGGGGFGGFFFFBEABEHHAAFEDFGGGHHHHGGGEEGGHFHHHHHGGGGGGG@EFGGHHHHGGGGGEFHHHGGGGGBCGGHFGGHHHHHHECG1AFGGCH.<-A-CHHFHG0DGD0C?GFCC-AFHGGGD/0;F0CFGGF?AED----99/9B?CFFFBFF/FB9.;B99BBBFFFFB/99DFFAFFA9.ADEFFFFFFF//BFFEFF9..;A=DFFBFBFFFFFFFEFFFFFFFFF
@M05620:37:000000000-D9766:1:1101:11983:2335 1:N:0:29
ACCACACCTTCTACAATGAGCTGCGTGTGGCTCCCGAGGAGCACCCCGTGCTGCTGACCGAGGCCCCCCTGAACCCCAAGGCCAACCGCGAGAAGATGACCCAGGTGAGTGGCCCGCTACCTCTTCTGGTGGCCGCCTCCCTCCTTCCTGGCCTCCCGGAGCTGCGCCCTTTCTCACTGGTTCTCTCTTCTGCCGTTTTCCGTAGGACTCTCTTCTCTGACCTGCGTCTCCTTTGGAACTCTGCAGGTTCT
+
AAABBBCAFFFFGGGGGGGGGGFHGFFAFEHHHGGG??EEGHHHHGGGGEGGHHFGHHGEFEEGGGGGGGGCHHHGGGFEFHHE/FFGGD/>/?GFGFGHHHHHFHF1?GFFGHHGGGGGHHHHHHHHHHHCGHGGGGEHGHHGHGGGG0BFFGGGGEA:-CGFFGFFFFFFFFFFFFFEBFFFFFFFFFFFFFDFFFFFFFFFDAFFFFFFFFFFFFFFFFFF.;DFFFFFFFFFFFFFFFFFFFFFFFF
@M05620:37:000000000-D9766:1:1101:16582:2381 1:N:0:29
ACCACACCTTCTACAATGAGCTGCGTGTGGCTCCCGAGGAGCACCCCGTGCTGCTGACCGAGGCCCCCCTGAACCCCAAGGCCAACCGCGAGAAGATGACCCACCCGCGAGGCCCGCTGCCGCTTCCGGCGGCCGCCTCCCTCCTTCCTGACCTCCCGGCGCTGCGCCCTTTCTCACTGGTTCTCTCTTCTGCCGTTTTCCGTAGGACTCACTTCACTGACCTGCGTCTCCTTTGGAACTCTGCAGCTTCT
+
A?AAAA?AFFF13FG1GG1BAFFFEEEE0EHHHGFEEEE/EHGHHGAE//B/ABFFGAFEGGCG/E@EGGGHGHEEFGGEFHHE<?EEC<>BCAHH1FGD<0////<<<<<A?FCCCG-..--::./9:-:@@@>9@AFF-9BAFFFFFF/;/;BEE--99;@=F???@@BFFFF9FFFF/B/BFFFFFFFFFF-;AFFFFFF?--/BBF/;/;//9;B/BFBF?@;--:FFFE/F//:FFF//FB////9
@M05620:37:000000000-D9766:1:1101:17007:2383 1:N:0:29
ACCACACCTTCTACAATGAGCTGCGTGTGGCTCCCGAGGAGCACCCCGTGCTGCTGACCGAGGCCCCCCTGAACCCCAAGGCCAACCGCGAGAAGATGACCCAGGTGGGTGGCCCGCTACCTCTTCTGGTGGCCGCCTCCCTCCTTCCTGGCCTCCCGGCGCTGCGCCCTTTCTCACTGGTTCTCTCTTCTGCCGTTTTCCGTAGGACTCTCTTCTCTGACCTGAGTCTCCTTTGGAACTCTGCAGGTTCT
+
AAAAAAAAFFFFGGGGGGG1B1BBEEABFEHHFGGEEGGGGHHHHGGGGEGGHHHHHHHGGGGGGCGGGEGGHFHGGE?GCGHHHG/<>CC@@CFFGHGHHHHGA11/>/?@GFE-A--</<0DDHHHHDC.C.-@C?.AEGGGGB9BBFFGGFFGEBG---@@B;@-@-;FB/FFFFFB/BB99FFFFBBFFF@-AFFB/A/AB-9//BFB9BFBBFF/BFFFBBFB9BF///9;B//BF/B/;FEABBB
@M05620:37:000000000-D9766:1:1101:16598:2391 1:N:0:29
ACCACACCTTCTACAATGAGCTGCGTGTGGCTCCCGAGGAGCACCCCGTGCTGCTGACCGAGGCCCCCCTGAACCCCAAGGCCAACCGCGAGAAGATGACGCGGGTGACACGCCCCCTCCTCTGTCGGGTGCCCGCCTCCCTCCTGCCTTCCCGGCGCTACCTCCGCTCTCTCTCACTCTTTCTCTCGTCGTCCTTTGTCCGTATCTCTCTCTTCTCTTGCCTTACCCTCCTATCTCATCCGGCATTTGCT
+
ABAAABABFFFFFGB45FFGGGHHGEGEH2FGHGFEEEEEGHHHHGGGGEEGHGHHHHHGGGGGGGGGGGGHHHH?GGGHGHHHHGGGGFGGGGGGGFH2////-->.000<@.A-;C..//000:.;-:;.;;.=ADEG.CFGGB/;://;B.-;-----.//;9..;E//;B9//;/9/;;B///9;;99..9///;B/;..../;9////;//;9////;/////;.../;//;;//;;DB--////B
@M05620:37:000000000-D9766:1:1101:20136:2408 1:N:0:29
GAGGCTGCTTTGGAAGAAACTCATAGATTACTGCAACAGTTCACCCTGGACCTGGACAAGTTTCTTGACTGGCTTACAGAAGCTGAAACAACTGCCAATGTCCGACAGGATGATACCCGTAAGTAAAGGCTCCTAGAAGAATCAAAGAACGTACAAGAGCAAAAGACACAATGGCACGCAATTCAGTCATGTCGTCTTTAGCACGCTTATGCAACAAACTTAACAACCCTCATCACTTGCAGTTGGAACTG
+
>1>>1>B>1BBBAABA1BB1BBBFED13D1B33B11ABBDFD2DBEBB/0ABBBA00100D2DDDDD2BAA//0B1B1BDB1BBB1BB@B>>BB101BB1222BB>>//BB11B2B11/>/?02B2B>1?10/<11111<0B11111000?/0//1100010<00/00<?/111?01>-<-.11100=0===0.<...<0=000;-;..000000....9009000..;.::0000;99000;00/;09;/
@M05620:37:000000000-D9766:1:1101:17469:2422 1:N:0:29
ACCACACCTTCTACAATGAGCTGCGTGTGGCTCCCGAGGAGCACCCCGTGCTGCTGACCGAGGCCCCCCTGAACCCCAAGGCCAACCGCGAGAAGATGCCCAGGGGGAGGGGCCCGCTCCTCCTTCGGTGGGCGGCCTCCCTCCTTCCTGGCCTCCGGGAGCGCCGCCCTTTCTCACGGGTTCTCTCTTCTGCGGTTTTCCGTCGGACTCTCTTCTCGGACCGGATTCTCCTTTGGACCTCGGCAGGTTCT
+
AA1AAAAAFFFFFGGBFGGGFGFGEEFFHGHHHGGAAEE?GHHHHGGGEEGGFAFGHHHGEGGGCE>FGGGHHHHGGGGHGHHGCGGGGGGGGGHFBF1FG1/?//<--->-<C-----;///=0:.;..;-;--:--AE--;-B/B//;/9-/;A-;9-------;@-@F///99/-;-@?99///BB9//;--;@F9F/-9-;--;-///;/99/9-:9--;---;/;/;B/;/;/--/9-9-;-;///
@M05620:37:000000000-D9766:1:1101:14070:2480 1:N:0:29
AGTGCCAGCTCTCAATCGCACAGGGGACCCAGGGCCTGGCCCCTCCATCCAGAAAACCTATGACCTCACCCGCTACCTGGAGCACCAACTCCGCAGCTTGGCTGGGACCTATGTGAGTATCCAGCGTAGGAATCTGGGAGTTGGGGAGGAGTGAGGAGTTGGGGAAAGACAGTCCTAACCGTGGAGGGTTCTGGTAAATGATGGGGTGAGGAGGGGCTCTTTGGCTCCCACCAGTCCCCCTGTCTGGTCTA
+
>AAAAFFFBFFFGGGFFFFGGGHHDEEGGFHCFGGGFGHHFHGHGGFGHFHHHHGAFGHFHHHHHHFHHHHEGEEGHGBGGHHFGGHHGFHHGG/>EBFGGHHFGGHHGFFGHHHGHHEHHFEGGGCEGGHHHGFHHHAFGHHHG@.CGAEGFFFGEGHEHHGGGDHHHFFHHHHHHHHHB.;?DEGG;FFFGG9BFFGBF0CFGGF-.AF/DD??BBFFF/BBFBFFFFF?AABFFFFF?FBFFFB9BF/
@M05620:37:000000000-D9766:1:1101:14173:2526 1:N:0:29
ACCACACCTTCTACAATGAGCTGCGTGTGGCTCCCGAGGAGCACCCCGTGCTGCTGACCGAGGCCCCCCTGAACCCCAAGGCCAACCGCGAGAAGATGACCCAGGTGAGTGGCCCGCTACCTCTTCTGGTGGCCGCCTCCCTCCTTCCTGGCCTCCCGGAGCTGCGCCCTTTCTCACTGGTTCTCTCTTCTGCCGTTTTCCGTAGGACTCTCTTCTCTGACCTGAGTCTCCTTTGGAACTCTGCAGGTTCT
+
CCCBCDDBFFFFGGGGGGGGGGHHGGGGHGHHHGGGGGGGGHHHHGGFEFGGHHHHHHHGFGGGGGGGGGGHHHHGGGGHGHHHHGGGGGGGGDHF2>GEF2CGAFGFG1FEGHHCC-<DHHHHHHHHH0<EHHGGGDFHGHHG/C0C:;FGGGFFED?CFGFFGGFFFFFF0FF00FFFFFFFFFFFFFFFFFFFFF?FFF;..AFFFFFFFFFFB0BBBBBFFFFFF0B::::F0BF0;0FFFF.F0;;
@M05620:37:000000000-D9766:1:1101:14198:2528 1:N:0:29
ACCACACCTTCTACAATGAGCTGCGTGTGGCTCCCGCGGAGCACCCCGTGCTGCTGACCGAGTCCCCCCTGACCCCCAAGGCCAACCGCGAGAGGCTGACCCCGGTGAGTGGGCCGCTACCCCGTCTGGCGGCCGCCTCCCTCCTTCCTGGCCTCGCGGAGCTGCGCCCGTTCTCACGGCGTGTCGCTTCTGCCTTTTTGCGTAGGACTCTCTGCGCTGACCGGAGCCTCCTTTGGAACTCTGGAGGTTCT
+
AAAAA1A>FFFFBBGBBGGEGBFFEEEE0BBFGFFE0EE//A/FHGGGEEEC1GG1FHHE>>/BFBGFGGG00BBEEE?GFEGHAFFGGGG>//?/<??0?F/<<A@F0><...<<-<-:C.;:EC.CG0-9-99-A-:A?-9--99B//9--/;-99-99--;B=-B--9-9-;B/-;--9--9-9-;A/;/B/:BB/-;-;-9A/B/B////;--;-9B/---@-;/-;FF///:BF//9///:9AF//
@M05620:37:000000000-D9766:1:1101:16869:2546 1:N:0:29
AGTGCCAGCTCTCAATCGCACAGGGGACCCAGGGCCTGGCCCCTCCATCCAGAAAACCTATGACCTCACCCGCTACCTGGAGCACCCACTCCGCAGCTTGGCTGGGACCTATGTGAGTATCCAGCGTAGGAATCTGGGAGTTGGGGAGGAGTGAGGAGTTGGGGAAAGACAGTCCTAACCGTGGAGGGTTCTGGTAAATGATGGGGTGAGGAGGGGCTCTTTGGCTCCCACCAGTCCCCCTGTCTGGTCTA
+
>A>3>DFFBFFFG4BFBFE2E2GAF2AEEACE2AEEFFHHHHGHGGHHHGFHHHHGGGHHGAGGHABGHHHEG/>EHHFG2?FGHH11?GHB/?/E>GBFEHEGGGGHGHHHHHHHHHHHHHFHHGGFGGHHHGHHHH0FGHHHGG.@G.<CGDGHCEGHHHGGEFEGHHGHHHHHHHHGGGGGDFGGGGFGGGFFGGGGGGGGGFA?FFFFFFBBBBFFFFFFFFFFFBFFFFFEFFFFBFFFFFFFFFF
@M05620:37:000000000-D9766:1:1101:12665:2643 1:N:0:29
AGTGCCAGCTCTCAATCGCACAGGGGACCCAGGGCCTGGCCCCTCCATCCAGAAAACCTATGACCTCACCCGCTACCTGGAGCACCAACTCCGCAGCTTGGCTGGGACCTATGTGAGTATCCAGCGTAGGAATCTGGGAGTTGGGGAGGAGTGAGGAGTTGGGGAAAGACAGTCCTAACCGTGGAGGGTTCTGGTAAATGATGGGGTGAGGAGGGGCTCTTTGGCTCCCACCAGTCCCCCTGTCTGGTCTA
+
ABABAFF4AFFFFGGGGGGGGGHFFFGEEGHHFAEGGDGHFHGHGGHHHGHHF3GHHGHGHHHHHHHHHHHGGEEGHHHHFHHHHHHHGHHHFGGGGHHHGHHGGGHHGHHHHFGHHHHHHHHHHGGGCGHHHHHHGHGFGHHHGGGGGGEGHHHHGGHGHGCGEGHHHHHHHHHHHHHHGGGGGGGGCFFGGGFGGGGGGGGGGGFFFFFFFFFFFFFFFFFFFFFFFFFFFFFFFFFFFFFFFFFFFFB
@M05620:37:000000000-D9766:1:1101:14302:2647 1:N:0:29
ACCACACCTTCTACAATGAGCTGCGGGTGGCTCCCGAGGAGCACCCCGTGCTGCTGACCGAGGCCCCCCTGAACCCCAAGGCCAACCGCGCGAAGATGACCCAGGTGAGTGGCCCGCTACCTCTTCTGGTGGCCGCCTCCCTCCTTCCTGGCCTCCCGGAGCTGCGCCCTTTCTCACTGGTTCTCTCTTCTGCCGTTTTCCGTAGGACTCTCTTCTCTGACCTGAGTCTCCTTTGGAACTCTGCAGGTTCT
+
AA11AAA1CFFFGGGF3GAFGCHGG00000BB1/F//AEC?HHHHGG/A/BFBEC1FHF//E/EG/EGGEE0B1?EGG/F//?GCF//>C//<A?/1?11<FGHG1<10>1..<.--<ACHB:0;CF0G0:..G--9..99BBA/00900;.;099.C--9--;/--9--/99/FF/9BB/;/////9BB9///9;ABFFBB/-;BFF/BBB/B/9BB99BB/;/-/;/9BF9/9FF/B9F/:FBFFFF99
@M05620:37:000000000-D9766:1:1101:11078:2662 1:N:0:29
ACCACACCTTCTACAATGAGCTGCGTGTGGCTCCCGAGGAGCACCCCGTGCTGCTGACCGAGGCCCCCCTGAACCCCAAGGCCAACCGCGAGTGGATCACCCACGCGTGTGGCCCGCGACCTCTTCCGGCGGCCGCCTCCCGACCTCCTGGCCTCCCCGCGCTGCGCCCTTTCTGACTGGTTCTCTATTATGCCCTTTTCCGTCCGAATCTCTTCTCTGAACTCTGTCTCCTTTAGATCGCTGCAGCTTCT
+
CCCCCCCCFFFFGGGGGGGGGGHHGGGGHGHHHGGGGGGGGHGHHGGGEGGGHHHHHHHGGGGGGGGGGGGHHHHGGGGHGHHHHGGFGFDG//?2220?2?/////-->FGEA.-<-<ACFH0CG0C--9:9-9CD.;E...9-A0;/0BFEB?E..-:@-;BDC;DA=FFFF00;0;AFFFBBF0BF0BBFB/:B0FF0DB.9-:..;BB00:FFFFFFFF00;B000;FFF0090:.;...;B0/000
@M05620:37:000000000-D9766:1:1101:15432:2682 1:N:0:29
GAGGCTGCTTTGGAAGAAACTCATACATTACTGCAACAATTCCGGAGGGACCTGGATAAGGTTTTTGGTTTGGTTAAAGAAGTTGAAAAAACTGCCAATGTTCCAACCAACATGATACTAAACATAATCACAATCTCCTAGAAGAATACAAGAGAGTAAAAGAGCTGATAAAAGAATGGAAAGACAGACATAAATGTCCACATTACCACTATTTTAAATCAAATTAAACAAAGCACTGCATATTTACGAGT
+
>3AA>>CAFBD4F45BEE4GFEFGG5B6DE5ADG44AF2AD5D3A2A222ABFFABB53A3DB5BA001B111B?5555@B34BF44@31/?B3FF33B344?BB4B?/?>?33B44B??43333BB4?B2B2223323B32D2@222@222@02/1?<<D1/00111111>11.<111<>>000<//</0000=00000</00=0::://000000<0;:::0000090..//;/0/0000099;;....
@M05620:37:000000000-D9766:1:1101:10917:2691 1:N:0:29
AGTGCCAGCTCTCCATCGCACAGGGGACCCAGGGCCTGGCCCCTCCATCCAGAAAACCTATGACCTCACCCGCTACCTGGAGCACCCCCTCCGCAGCTTGGCTGGGACCTATGTGAGTATCCAGCGTAGGAATCTGGGAGTTGGGGAGGAGTGAGGAGTTGGGGAAAGACAGTCCTAACCGTGGAGGGTTCTGGTAAATGATGGGGTGAGGAGGGGCTCTTTGGCTCCCACCAGTCCCCCTGTCTGGTCTA
+
>A>1>BF@>CFFGGGG1A11A0FAF0AAAABF00B/ABFHFHGHGGH1GFGF1GHBBEH1BB2GHDFGHHFEE>>EHHGG0BFGHHC/>EE?/E/<>BBBEFG///BFC0BGHHHEFG21F22@GG/?C/<?GHHHGF0?<<GHCC.AC.<<<0<C<<//<CCC..GH/:/;GGFGGFFF-CCA;;EGCGFGFG0;;FGG0FFFEAB@?FA/9B?<;@FFFFFFFFEE-FFFFF/FB/EF@FFFFFEF/B/
@M05620:37:000000000-D9766:1:1101:21653:2698 1:N:0:29
ACCACACCTTCTACAATGAGCTGCGTGTGGCTCCCGAGGAGCACCCCGTGCTGCTGACCGAGGCCCCCCTGAACCCCAAGGCCAACCGCGAGAAGATGACCCAGGTGCGTGGCCCGCTACCTCTTCTGGTGGCCGCCTCCCTCCTTCCTGGCCTCCCGGAGCTGCGCCCTTTCTCACTGGTTCTCTCTTCTGCCGTTTTCCGTAGGACTCTCTTCTCTGACCTGCGTCTCCTTTGGAACTCTGCAGGTTCT
+
BBBBBBBBCCFFGGGGGGGGGFHHGEEA4EHHEEFECGGGDHHHHGGGDEGGFHGHHHGF@FFGGDGGGGGBHEHGGEAHG/GHHGEEGG/>BDFE2FD<GHHHGHH1>FGFCFHGCGGGHHHFGDGGHHHGGHGC@DDCFGGDBFB9CFFFFFF?9D?;9?FFFFFFFFFFFFFFFFFF/FBFFFBBFFFFEFFFFFFFFFFFFFFFFFFFFFFFFFFBBFFF?>DFFFFFFFFFEFFFFFFFFFFFFFF
@M05620:37:000000000-D9766:1:1101:16482:2711 1:N:0:29
ACCACACCTTCTACAATGAGCTGCGTGTGGCTCCCGAGGAGCACCCCGTGCTGCTGACCGAGGCCCCCCTGAACCCCAAGGCCAACCGCGAGAAGATGAACCCGGGTGCGTGGCACGCTCCCTCTTCTGGTGGCCGCCTCCCTCGTTCGTGGCCTCCGGGCGGTGCGCCCTTTCTCACTGGTTCTCTGTTCTGCTGTTTTCTGTGGGCCTCTCTTCTCTGCCGTGCGTCTCCTTTGGAACTCTGCTGGTTC
+
>AA1AAAAFFFFGGGGGGG1FAG1E0ABFEHHAFFEFGGGGHHHHGGGFEGFHHHHHHHEGGGGGA/EGGGEGC>>EGCFCEHE/?//>C@@/?<CDFD1?F/<><<<<@<>-A0<E-.<.CG<<C00;G;:ACF-:@.;.9/9-..9.;9;;F0AE.9;@@--9@=--;@FBF/B9BBFF/FFFFF/:;BFB//;BFBBF/9/9---9;FF//BFF//9BB-:;9;:99-BFBFF/9/;F9/9//;;/;/
@M05620:37:000000000-D9766:1:1101:19578:2723 1:N:0:29
AGTGCCAGCTCTCAATCGCACAGGGGACCCAGGGCCTGGCCCCTCCATCCAGAAAACCTATGACCTCACCCGCTACCTGGAGCACCAACTCCGCAGCTTGGCTGGGACCTATGTGAGTATCCAGCGTAGGAATCTGGGAGTTGGGGAGGAGTGAGGAGTTGGGGAAAGACAGTCCTAACCGTGGAGGGTTCTGGTAAATGATGGGGTGAGGAGGGGCTCTTTGGCTCCCACCAGTCCCCCTGTCTGGTCTA
+
>A>AAFFFAFFFGGGGGEFGEEGCFAEAAEGHFEFEAAGF2GGEGGFFAGGG333FHGG3GHBGHHCGHCFFF>>EHFHGFHHE1GHHGGFHEFF/>GFGFFHGGGHHGHHEHHHHHFGGHHHHHGGGGGHHHGFHHFHGGHGGGFCCCGAFGHHH<E/<DFFC.EEHHFHHHHFHHFHHGDGFD9EG9CFFGGFGGGGGGGGGGB.>EFFFF?CAFDAFFFF/;FFEFFFFFFFFFFFFFFFFFFFFFFF
@M05620:37:000000000-D9766:1:1101:21356:2733 1:N:0:29
ACCACACCTTCTACAATGAGCTGCGTGTGGCTCCCGAGGAGCACCCCGTGCTGCTGACCGAGGCCCCCCTGAACCCCAAGGCCAACCGCGAGAAGATGACCCAGGTGAGTGGCCCGCTACCTCTTCTGGTGGCCGCCTCCCTCCTTCCTGGCCTCCCGGAGCTGCGCCCTTTCTCACTGGTTCTCTCTTCTGCCGTTTTCCGTAGGACTCTCTTCTCTGACCTGAGTCTCCTTTGGAACTCTGCAGGTTCT
+
BBBBBBBBFFFFGGGFGGGFGGHFGGDGHGHHHGGGAFGEFHGHHGGGEGGGBGGHHHHGEG0EGGGGGGGHFHFEGGFHGHHHHGGGGGGG/<2<GHHFFGHHGFGH0GBFFGGC@FGGEHHGFGHHFDB?FHFDGFGHGHGGHFGGGGGGGGGAEGGA--.FGFFFFFFFFFFFFFFF9FBFFFFEFFFF/BADDFFFEDFFFFFFFFFFFFFFFFFBFFFF/.FFFFFFFFFFBFBFFFFFFBF9FFB
@M05620:37:000000000-D9766:1:1101:14503:2770 1:N:0:29
ACCACACCTTCTACAATGAGCTGCGTGTGGCTCCCGAGGAGCACCCCGTGCTGCTGACCGAGGCCCCCCTGAACCCCAAGGCCAACCGCGAGAAGATGACCCAGGTGAGTGGCCCGCTACCTCTTCTGGTGGCCGCCTCCCTCCTTCCTGGCCTCCCGGAGCTGCGCCCTTTCTCACTGGTTCTCTCTTCTGCCGTTTTCCGTAGGACTCTCTTCTCTGACCTGAGTCTCCTTTGGAACTCTGCAGGTTCT
+
BBBBABB>CFFFGGGGGGBGGGHHGFGBAEHGHEFF?EGGFHHHHGGFGEEGFHGHHHHEGGCFGGGGGGGHFHHGGGGHGHHHHGGGGG/BDGHEGHHHHHHHGHHDGGHGGHHGGGGGHHHHHHHHHHHGHHGGGGGHGHHGHGGGGGGGGGGGGGGADGGFGGFFFFFFFFFFFFFFFFFFFFFFFFFFFFFFFFFFFFFFFFFFFFFFFFFFFFFFFFFF/FFFFFFFFFFFFFFFFFFFFFFFFFF
@M05620:37:000000000-D9766:1:1101:17794:2912 1:N:0:29
ACCACACCTTCTACAATGAGCTGCGTGTGGCTCCCGAGGAGCACCCCGTGCTGCTGACCGAGGCCCCCCTGAACCCCAAGGCCAACCGCGAGAAGATGACCCAGGTGAGTGGCCCGCTACCTCTTCTGGTGGCCGCCTCCCTCCTTCCTGGCCTCCCGGAGCTGCGCCCTTTCTCACTGGTTCTCTCTTCTGCCGTTTTCCGTAGGACTCTCTTCTCTGACCTGAGTCTCCTTTGGAACTCTGCAGGTTCT
+
BBBBBBBBCFFFGGGGGGAFGGHHGEGBAFHGGFGEEGFFFHGHHGGFEEFGHHHHHHHGGCGFGGGGGGGHGHHGGGGHGHHHHGGGFG<CGGHEGHGHHHFFGGG1GHHGGHHDDGGGHHHHHHHHHHHGHHGGGGGHGHGGHGGGGGGGGGGGGGG@DDGGGGFFFFFFFFFFFFFFFFFFFFFFFFFFFFFFFFFFFFFFFFFFFFFFFFFFFFFFFFFF/BFFFFFFFFFFFFFFFFFFFFFFFFF
@M05620:37:000000000-D9766:1:1101:11241:2917 1:N:0:29
AGTGCCAGCTCTCAATCGCACAGGGGACCCAGGGCCTGGCCCCTCCATCCAGAAAACCTATGACCTCACCCGCTACCTGGAGCACCAACTCCGCAGCTTGGCTGGGACCTATGTGAGTATCCAGCGTAGGAATCTGGGAGTTGGGGAGGAGTGAGGAGTTGGGGAAAGACAGTCCTAACCGTGGAGGGTTCTGGTAAATGATGGGGTGAGGAGGGGCTCTTTGGCTCCCACCAGTCCCCCTGTCTGGTCTA
+
AA>AAFFCAFFFG4GGGGGCECHGGGGA2AGHFAEEAFHHCGGHGGF5FFHH3F3FHGH3FG5GHFGHHHGGGECGHHHGBFGHHHHHGHFHEGF@EGBGGHHGGGGHGHFHHHHGHHBGHHGHHGGGGGFHFHHGFF0FFGHFCG.@FCCGFFHG0C<C0GGGCDHH/GHHHHHHHHHHGGGGEEGGDFGGGGFFBFGGGGGGGAAFEFFFDFFFFFFFFFFFFFFAEFFFFFFFFFFFFFFFFFFFFFF
@M05620:37:000000000-D9766:1:1101:20459:2939 1:N:0:29
AGTGCCAGCTCTCAATCGCACAGGGGACCCAGGGCCTGGCCCCTCCATCCAGAAAACCTATGACCTCACCCGCTACCTGGAGCACCAACTCCGCAGCTTGGCTGGGACCTATGTGAGTATCCAGCGTAGGAATCTGGGAGTTGGGGAGGAGTGAGGAGTTGGGGAAAGACAGTCCTAACCGTGGAGGGTTCTGGTAAATGATGGGGTGAGGAGGGGCTCTTTGGCTCCCACCAGTCCCCCTGTCTGGTCTA
+
BCABBFFFBFFFGGGGGGGGGGHCGGGGGGHHGGGGGGHHHHGHGGFHHGHHHHHHHGHFHHHHHHHHHHGGGEEEHHHHFHHHHH1FFHHHEGGGGHHHGHHGGGHHGHHHHHGHHHHHHHHHHGGGGGHHHHHHHGGGGHHHGGGCGGEGGHGHGGHFHHGGEGHGHHHHHHHHHHHHGGGGFGGGAFFGGGFFGGGGGGGGGGFFFFFFFFFFFFFFFFFFFFFFFFFFFFFFFFFFFFFFFFFFFFB
@M05620:37:000000000-D9766:1:1101:11058:2942 1:N:0:29
ACCACACGTTCTACAATGCGCTGCGTGTGGCTCCCGAGGAGCACCCCGTGCTGCTGACCAAGGCCCCCCTGAACCCCAAGGCCAACCGCGCGAAGATGACCCAGGTGCGTGGCCCGCTACCTCTTCTGGTGGCCGCCTCCCTCCTTCCTGGCCTCCCGGGGCTGCGCCCTTTCTCACTGGTTCTCTCTTCTGCCGTTTTCCGTAGGACTCTCTTCTCTGACCTGCGTCTCCTTTGGAACTCTGCAGGTTCT
+
A>AAABA3>BBAGFGGGGGEGGGGEEE2ABGHHABE2EE0AGGHHGGEEFGGEHHHHHG3BB1GGGGGGGEGFHHEGGGHGEHHHGGCGG/</CB/?FGHHF/CFHG1>FDCCHCACCCCGHHHG0D0<;GDCGCGGGGGGGGGGGGFGGGGGGGGG??-;;9DFBBFBBFFFFFFFFFF9BBFFFFBFFFFFBBADFFBFFF?DDFFFFFFFF;BF/;BFF/.9BF?FFFFFFFFFFFFFFFFFFFFFFF
@M05620:37:000000000-D9766:1:1101:22000:2950 1:N:0:29
AGTGCCAGCTCTCAATCGCACAGGGGACCCAGGGCCTGGCCCCTCCATCCAGAAAACCTATGACCTCACCCGCTACCTGGAGCACCAACTCCGCAGCTTGGCTGGGACCTATGTGAGTATCCAGCGTAGGAATCTGGGAGTTGGGGAGGAGTGAGGAGTTGGGGAAAGACAGTCCTAACCGTGGAGGGTTCTGGTAAATGATGGGGTGAGGAGGGGCTCTTTGGCTCCCACCAGTCCCCCTGTCTGGTCTA
+
AAAAAF1FAF@FGGGFECF1EAGCFEAE00AGAEGAFFHF0F/FEGBHB0AF10B0FE0FFG2GGGHGHHH>///EHHFH>>GHFHH/E0G@>A//>>BBEBEGAEHFE01GHGFGFD2FGHEBG@/<<E1FGFHFEH0FGHD1/CC-C?CGFFFHGGGFFBCGGFHHFFCFHHHHHHB:ACFGGGG@;;.9BFFBBFFFBGFGGGB?FFFF?B-@;-;BBFFFFFFEFFFBEFBBFFEB@FFFFF/BBF;
@M05620:37:000000000-D9766:1:1101:16124:2954 1:N:0:29
AGTGCCAGCTCTCAATCGCACAGGGGACCCAGGGCCTGGCCCCTCCATCCAGAAAACCTATGACCTCACCCGCTACCTGGAGCACCAACTCCGCAGCTTGGCTGGGACCTATGTGAGTATCCAGCGTAGGAATCTGGGAGTTGGGGAGGAGTGAGGAGTTGGGGAAAGACAGTCCTAACCGTGGAGGGTTCTGGTAAATGATGGGGTGAGGAGGGGCTCTTTGGCTCCCACCAGTCCCCCTGTCTGGTCTA
+
AAAABFFFBFFFGGGGGGGCGCHFGEEEEFHHBEFGEFHHFHGHGGHHHHHHFHFHHGHHGGFHHFGHHHHGG>FGHHHHBGHGHHHHGFHHE/EEE3BFEHHG//BGGHHHHHHHHHHHHHHHGGGGGGHHHHHHHHHGGHHH/CFGGGEFGHHHGGHH0CDGEGHHGHHHHHHHHHHGGGGGGGGG.;CBFFCFFGGGGGGGGGABFFFFFFFFFFFFFB/::BFFFFFFFFFFFFFFFFFFFF/BFFB
@M05620:37:000000000-D9766:1:1101:14599:2972 1:N:0:29
ACCACACCTTCTACAATGAGCTGCGTGTGGCTCCCGAGGAGCACCCCGTGCTGCTGACCGAGGCCCCCCTGAACCCCAAGACCACCCGCGAGGAGATGTCCCAGGTGAGTGGCCCGCTACCTCTTCTGGTGGCCGCCTCCCTCCTTCCTGGCCTCCCGGAGCTCCGCCCTTTCTCATTGGTTCTCTCTTCTGCCGTTTTCCTTAGGGCCCTCTTCTTTGACCGGAGTCTCCTTGGGACCTCTGCGGGTTCT
+
AAA?AAAAFFFFGGGGFGG1FEHGGBEA0AFG1FFEEGGGCGHHHGGGAEGGFHGHHHHGGE?EGGGGGGEGE1GEEF/G00BG/?E/>B@</><?0122@?1F<G11<GFAFGGC@CCGH0<<00<=0D/...-;-.;;EFHG909C09CFFBFEF.----90;-9--;;BFFF///9;;-/;/;/;9/F///-;AFAFB///9/---9A-F////;//B/-;9--//;/9B9B-----/9/9-;-;--9
@M05620:37:000000000-D9766:1:1101:19807:2977 1:N:0:29
ACCACACCTTCTACAATGAGCTGCGTGTGGCTCCCGAGGAGCACCCCGTGCTGCTGACCGAGGCCCCCCTGAACCCCAAGGCCAACCGCGAGAAGATGACCCAGGTGAGTGGCCCGCTACCTCTTCTGGTGGCCGCCTCCCTCCTTCCTGGCCTCCCGGAGCTGCGCCCTTTCTCACTGGGTCTCTCTTCTGCCGTTTTCCGTAGGACTCTCTTCTCTGACCTGAGTCTCCTTTGGAACTCTGCAGGTTCT
+
AAAAABAAFFFFGGGFEGFFGFHFGAEA4EGFFEGGCFG?EGFEHGEE1AE1DFFFHHCA0E@EGDGGGGA1BFFEGA>GF/FHCGEED?D@//?1?1>1?GAHGCGGFH1FCCF@-DG?GG00==GBG=<..G---;:.CGCA/9;90;;9.099EG?@B-;F/AB.@-;/BFFBB//B.;..99//BBBB/9>9.;E9F.99ADF/9/9B9/B/BFB//B/F/9BBB/F9///:/;BBFBBFFFFFFFB
@M05620:37:000000000-D9766:1:1101:11470:3020 1:N:0:29
ACCACACCTTCTACAATGAGCTGCGTGTGGCTCCCGAGGAGCACCCCGTGCTGCTGACCGAGGCCCCCCTGAACCCCAAGGCCAACCGCGAGAAGATGACCCAGGTGAGTGGCCCGCTACCTCTTCTGGTGGCCGCCTCCCTCCTTCCTGGCCTCCCGGAGCTGCGCCCTTTCTCACTGGTTCTCTCTTCTGCCGTTTTCCGTAGGACTCTCTTCTCTGACCTGCGTCTCCTTTGGAACTCTGCAGGTTCT
+
CCCCCCCAFFFFGGGGGGFGGGHHGGGBEEHHHFGGCFEEGHHHHGGGGGGGGHHHGHHGGGCGGGGGGGGHGHHGGGGHGHHHHGGEGFBFFGHGHHHHHHGFFHH<FGHGGHFDGGGGHHHHHHGHGHHGHHGGGGGHGHHGHGGGGGGGGGGGGAB-9CFFGGFFFFFFFFFFFFFFFFFFFFFFFFFFFFFFFFFFFFFFD?FFFFFFFFBFFFFFFFFF.;ADFFFFFFFFFFFFFFFFFFFFFFF
@M05620:37:000000000-D9766:1:1101:17421:3044 1:N:0:29
ACCACACCTTCTACAATGAGCTGCGTGTGGCTCCCGAGGAGCACCCCGTGCTGCTGACCGAGGCCCCCCTGAACCCCAAGGCCAACCGCGAGAAGATGACCCAGGTGAGTGGCCCGCTACCTCTTCTGGTGGCCGCCTCCCTCCTTCCTGGCCTCCCGGAGCTGCGCCCTTTCTCACTGGTTCTCTCTTCTGCCGTTTTCCGTAGGACTCTCTTCTCTGACCTGAGTCTCCTTTGGAACTCTGCAGGTTCT
+
1>AAAAAAFFCBDGG131FGDFGFEECBG0FGHGG?AEE/EHHHHGCG//EFHAFCHHFGEGGGCE/EEGGHFHCEGGGGEHHA/?EEG@CGGCHHGBHHHGHF/<FGG1FFEGHGGGGGHHHHFGFHHHHGHHGGGCAHEFHGGBFGGG/CFGFGGBA?@GFBF@@F@@FFFFFFFFFFBFFFFFFFFFFFFF@BFFFFFFFFBFFFFFFFFBFFFFFFFF/F/;FFFFFFFFFFFFFFFBFFFFFFFFF
@M05620:37:000000000-D9766:1:1101:13927:3045 1:N:0:29
GAGGCTGCTTTGGAAGCAACTGACAAGCCAGGGACACAAGATCGGAAGAGCACACGTCTGAACTCCAGTCACCGTACATCATCTCGTATGCCGTCTTCTGCTTGAAAAAAAAAAAAAAAAAAAAAAAAAAAAAAAAAACAAAAAAAGAAAAAGCAGAAAAAAAACATAAACAAAGGACTGAGAAGAAGAAAGAACAGAGAAAAAAAGAGTAGACAATACGAAAAACGGAATACAATTAGGAAAGATAAAGA
+
A?AA>AFBCBB@GBBBABBGGGHGGGBFFFHGGDFA2BFGGHFHGCAF21B3B21ABABFGFGHEG3FDGHH3EB111@5BFFGFG1E3FGHFFGHGGGHBFHGHHHGHGGGGBC<<//--<--;---:-----;---.9;...--.:.//..:0///0/.---..000009..///./.0000/0//0//0/.//////00/.--;;/;:0000;000....-..-....09000000000:./009000
@M05620:37:000000000-D9766:1:1101:9902:3055 1:N:0:29
AGTGCCAGCTCTCAATCGCACAGGGGACCCAGGGCCTGGCCCCTCCATCCAGAAAACCTATGACCTCACCCGCTACCTGGAGCACCAACTCCGCAGCTTGGCTGGGACCTATGTGAGTATCCAGCGTAGGAATCTGGGAGTTGGGGAGGAGTGAGGAGTTGGGGAAAGACAGTCCTAACCGTGGAGGGTTCTGGTAAATGATGGGGTGAGGAGGGGCTCTTTGGCTCCCACCAGTCCCCCTGTCTGGTCTA
+
CCABCFFFCFFFGGGGGGGGGGHHGGGGGGHHGGGEGGHHHHGHGGGHHHHHGHHHHGHHHHHHHHHHHHHGGGGGHHHHHHHHHHFGEHHHGGGGGHHHGGHGEGFGGHHHHHGHHHFHHHHHGGGGGGFGHHHHHHGGGGDGG?<CGFEGHHHHGGHHHHGGGGHHFHHHHHHHEHHHAGGGGFGGCFFGGGFGFFGGGGGEGGFFFFFFFFFFFFFFFFFFFFFFFFFFFFFFFFFFFFFFFFFFFFB
@M05620:37:000000000-D9766:1:1101:22102:3172 1:N:0:29
AGTGCCAGCTCTCAATCGCACAGGGGACACAGGGCCTGGCCCCTCCATACAGAAAACCTATGACCTCACCCGCTACCTGGAGCACCAACTCCGCAGCTTGGCTGGGACCTATGTGAGTATCCAGCGTAGGAATCTGGGAGTTGGGGAGGAGTGAGGAGTTGGGGAAAGACAGTCCTAACCGTGGAGGGTTCTGGTAAATGATGGGGTGAGGAGGGGCTCTTTGGCTCCCACCAGTCCCCCTGTCTGGTCTA
+
AAAAAFF11BCFGGGGGGGGGGHFG0000BFF0AEAFFCH0FEHGGHF2AFGBGFHGEHFDGBGHGHHHC>EG>EECFGGGHHHHHHEGHHG>ECEEHGHFFHGG/FGGHHHHHHHHHHHHHHHHGGGGGHHHHHHHH0FCGHHGG.ACACFF0<G0.CGHHGGEGHHHHHHHFHHHHHHGGGGBGGGCFGGGGGGGGGGGGGGGGG@FFFFFF?@?-;BFB/9;FFFFFFFFFEFFFFF@FFFFFBFFFB
@M05620:37:000000000-D9766:1:1101:20524:3182 1:N:0:29
ACCACACCTTCTACAATGAGCTGCGTGTGGCTCCCGAGGAGCACCCCGTGCTGCTGACCGAGGCCCCCCTGAACCCCAAGGCCAACCGCGAGAAGATGACCCAGGTGAGCGGCCCGCTACCTCTTCTGGTGGCCGCCTCCCTCCTTCCTGGCCTCCCGGAGCTGCGCCCTTTCTCACTGGTTCTCTCTTCTGCCGTTTTCCGTAGGACTCTCTTCTCTGACCTGCGTCTCCTTTGGAACTCTGCAGGTTCT
+
CCCCCCCCFFFFGGGGGGGGGGHHGGGEHGHHHGGGGGGGGHHHHGGGGGGGHHHHHHHGGGGGGGGGGGGHHHHGGGGHGHHHHGGGGGDGGGHHH2?DGHE/F1?GH1@CFGGGGCC@/<GHHHHH00;CH.DGGG.EFGGG/C0FBFGGGGGGG.B-9@FFFCAFAFFFFFF0FFFFFFFFFFFFFFFF0FFDDFFFFFF.::BFFFFFFFFFFFF9FFFF.;.;DFFFFBFFB0BF0FBB0BF90;;
@M05620:37:000000000-D9766:1:1101:14471:3196 1:N:0:29
ACCACACCTTCTACAATGAGCTGCGTGTGGCTCCCGAGGAGCACCCCGTGCTGCTGACCGAGGCCCCCCTGAACCCCAAGGCCAACCGCGAGAAGATGACCCAGGAGAGTGGCCCGCTACCTCTTCTGGTGGCCGCCTCCCTCCTTCCTGGCCTCCCGGCGCTGCGCCCTTTCTCACTGGTTCTCTCTTCTGCCGTTTTCCGTAGGACTCTCTTCTCTGACCTGCGTCTCCTTTGGAACTCTGCAGGTTCT
+
AAA>ABBACFFFGGGFDG5FGFHGGAEAFEGHFEFEAEG?EHHHHGGGEEGGHHHGHHFC@EEGGDGGGGE1GFHGGGEG?EHHEGE@GG/BBAF<>FFH1?GHG/F/?GGFGHEC-ADGHHHGHHHGHHHGGHGCGDDGGGHG/BFGFGGGGBFEG.;-;;-BFBBFBBFFFBFFFFFFBFFEFFFFFFFFFFBFDFFFFFFFFFFFFFFFFFFFF/;BFF/;.@DBFFFFFF/9BBFFFFFFFFFFFFF
@M05620:37:000000000-D9766:1:1101:20631:3201 1:N:0:29
ACCACACCTTCTACAATGAGCTTCGTGTGGCTCCCGAGGAGCACCCCGTGCTGCTGACCGAGGCCCCCCTGAACCCCAAGGCCAACCGCGAGAAGATGACCCAGGTGAGTGGCCCGCTACCTCTTCTGGTGGCCGCCTCCCTCCTTCCTGGCCTCCCGGAGCTGCGCCCTTTCTCACTGGTTCTCTCTTCTGCCGTTTTCCGTAGGACTCTCTTCTCTGACCTGAGTCTCCTTTGGAACTCTGCAGGTTCT
+
BBBBBBBBFFFFGGGGGGGGGFHFGGGBCEHHFGGGDGGGFHHHHGGGGGGGGHGHHHHGGGGGGGGGGGGHHHHGGGGHGHHHHGGGGGCDCGHGHHHHHHHHGHHHHGHGGHHGGGGGHHHHHHHHHHHGHHGGGGGHGHHGHHHGGGGGGGGGGGGGGGGGGGGFFFFFFFFFFFFFFFFFFFFFFFFFFFFFFFFFFFFFFFFFFFFFFFFFFFFFFFFF/FFFFFFFFFFFFFFFFFFFFFFFFFF
@M05620:37:000000000-D9766:1:1101:11036:3208 1:N:0:29
ACCACACCTTCTACAATGAGCTGCGTGTGGCTCCCGAGGAGCACCCCGTGCTGCTGACCGAGGCCCCCCTGAACCCCAAGGCCAACCGCGAGAAGATGACCCAGGTGAGTGGCCCGCTACCTCTTCTGGTGGCCGCCTCCCTCCTTCCTGGCCTCCCGGACCTGCGCCCTTTCTCACTGGTTCTCTCTTCTGCCGTTTTCCGTAGGACTCTCTTCTCTGACCTGCGTCTCCTTTGGAACTCTGCAGGTTCT
+
BBBBBBB>FFFFGGGGGGDAGDGFGEGAAEGHHGGGF?E?EHHHHGGGGGGGHHHHGHHEFGGGGGGGGGGHHHHGGGGHGHHGHGGGGGCGGGHHHH1GHHFH/<11?1?/FH/-<<-AFGDGF00=0=<.<.<A-;EHC/CAGFG/0;/;.:FGAA@--9/9.9@FBBFFFFFFFFF.FF9;999FFFFBF/-;DFEFB.;.A.//99BFFFB//BBBF//..-;99FFFFFF/B//9://9/F.A/9:
@M05620:37:000000000-D9766:1:1101:19856:3220 1:N:0:29
AGTGCCAGCTCTCAATCGCACAGGGGACCAAGGGACTGGCCCCTCCATCCAGAGGACCTATGACCTCACCCGCTAACTGAAGCACAAACTCCGCAGCTTGGCTGGGACCTATGTGAGTATCCAGCGTAGGAATCTGGGAGTTGGGGAGGAGTGAGGAGTTGGGGAAAGACAGTCCTAACCGTGGAGGGTTCTGGTAAATGATGGGGTGAGGAGGGGCTCTTTGGCTCCCACCAGTCCCCCTGTCTGGTCTA
+
111>>@1CAFC31BG3AAFC1E0000AA0ABFFECFF/AA0/AAEGCG1A111//BA/0BB12D1F11GHHFEG//FFB1BFG100BGHBGHE////0FHC0F?//B<EHHF1FGHHGFEFGGGG??ECCFHHHG21FCE<0D1//>CCGGHHFFHH./<0/<<CGHAGGHF0CHGHHF.@CCGGGGG;FGFFGGGGGGGGGGGGGG?FFFFF-;--;EFFF/;B9BEFFFBFFFFFFEB@FFFFB/BBFF
@M05620:37:000000000-D9766:1:1101:18828:3239 1:N:0:29
ACCACACCTTCTACAATGAGCTGCGTGTGGCTCCCGAGGAGCACCCCGTGCTGCTGACCGAGGCCCCCCTGAACCCCAAGGCCAACCGCGAGAAGATGACACAGGAGTGTGGCCCGACACCTCCTCTGGTGGCCGCCCCCCTCCCCCCTGGCCTCCCGGCGGCGCGCCCTTTCACACTGGCTCTCTCCTCTGCCGTTTTCTGTAGCTCTCTCCTCTCTGCCCTGCCTCCCCTTTAGATCTCCACAGGCTAT
+
BBBBBBBBFFFFGGGFGGGGGFHFFEGEFGHHHGGGGGG?EHGHHGGGEGGGHHGHHHHGFGGGGGGGGGGHHHHGGGGHGHHHGGGGGGGGGGHGFFHHFB20F0???11/?0F-<---<<..</0<G0/..;--;-;-A-.....--.9.;/;...;B---9B-@-@@/BF/;////..;BBFF//;.////9;DF9B//9////;BFF//;FFF////./A..;B...;.9////;B///./.9.9//
@M05620:37:000000000-D9766:1:1101:18464:3259 1:N:0:29
ACCACACCTTCTACAATGAGCTGCGTGTGGCTCCCGAGGAGCACCCCGTGCTGCTGACCGAGGCCCCCCTGAACCCCAAGGCCAACCGCGAGAACATGAGCCAGGTGCGTGGCCCCCTACCTGTTCTGGTGGCCGCCTCCCTCCTTCCCGGCCTCCCGGTGCTGCGGCCTTTCGCACTGGTTCCCTCTTCTGCCGGTTTCCCTATGGCTCTCTTCCCTGACCTGAGTCGCCTTTGGAACGCCTCAGCTTCT
+
BBBBBBBBFFFFGGGGGGGFGDHBEEEBGEHHGGGGGGGGGHHHHGGGGEGGHHHHHHHGGGGGGGGGGGGGHGHGGGGHGHHHHGGGGGG//?22?2222?2F/1?</?//A0<-->.>.00<000000<..<--;.:CFH/:/;9F/.;--;9.;.---;BFF----:FBB..;--/.:////;BF///9BF9--.;B///////..////;//9/;./99./.;F--...////;B..-..9//99B:
@M05620:37:000000000-D9766:1:1101:14527:3268 1:N:0:29
ACCACACCTTCTACAATGAGCTGCGTGTGGCTCCCGAGGAGCACCCCGTGCTGCTGACCGAGGCCCCCCTGAACCCCAAGGCCAACCGCGAGAAGATGACCCAGGTGAGTGGCCCGCTACCTCTTCTGGTGGCCGCCTCCCTCCTTCCTGGCCTCCCGGAGCTGCGCCCTTTCTCACTGGTTCTCTCTTCTGCCGTTTTCCGTAGGACTCTCTTCTCTGACCTGAGTCTCCTTTGGAACTCTGCAGGTTCT
+
AAAAAAAAFFFFGFGFFGGBG1FFG0ABG0GHFGGECGG?EHFHHGGGEAFFFFGGHHHG?EEGG/EGGGG0EEHGGGCHEAHHHGC@GGG/>?0G1?>1CGA?F1??FFFFAHHC?CCGHHHHHGHGHH/AGHC@CA.CEHGG/;0CBBFFFBFEG.@A?@.;F@?B@@FFFFFFFFFF/BBFF/;/FFF/9B9:AFFFFA9-A9BBFFFFFFFBB/FFFF/-/;FFFFFBFF//9FBF;9/BFFF-/B;
@M05620:37:000000000-D9766:1:1101:17877:3280 1:N:0:29
ACCACACCTTCTACAATGAGCTGCGTGTGGCTCCCGAGGAGCACCCCGTGCTGCTGACCGAGGCCCCCCTGAACCCCAAGGCCAACCGCGAGAAGATGACCCAGGTGAGTGGCCCGCTACCTCTTCTGGTGGCCGCCTCCCTCCTTCCTGGCCTCCCGGAGCTGCGCCCTTTCTCACTGGTTCTCTCTTCTGCCGTTTTCCGTAGGACTCTCTTCTCTGACCTGAGTCTCCTTTGGAACTCTGCAGGTTCT
+
BBBBBBBBFFFFGGGGGGFGGFHCGAEBFEHHFGGEFGGGGHHHHGGGGGGGHHHHHHHGGGGGGDGGGGGFFFHFGGEHCCGHHF<<BCB@?DHHGHHHGBC/??F<<1</FHECCCC?C00<DHFHGDGFAC@@GGAH.;GGHGBBFF/:FGGGGGGACGABFGFFFAFFFFFBFFFFFFFFFFFFFFFFFEF9DFFFFFFFFFFFFF/BFFF/BFBFFFFF/;BFFBFFFF/F//9F9BFBFF.9/9;
@M05620:37:000000000-D9766:1:1101:18714:3290 1:N:0:29
ACCACACCTTCTACAATGAGCTGCGTGTGGCTCCCGAGGAGCACCCCGTGCTGCTGACCGAGGCCCCCCTGAACCCCAAGGCCAACCGCTACCCCTTCTGGTGGGCGCCTCCCTCCTTCCTGGCCTCCCGGAGCTGCGCCCTTTCTCCCTGGTTCTCTCTTCTGCCGTTTTCCGTAGGACTCTCTTCTCTGCCCTGAGTCTCCTTTGGACCTCTGCCGGTTCTAGCTCGGAAGAGCACACGTCTGCCCTCC
+
AAA>AAAAFFFFGGGGFG1AF1F1E0A00AFG1BFA0EEGCHHHHGGEEEEFGHFFHHHA>ECGG?EGGGGBG1FEEGCH//GHHG//<>CG00???<?FH1?C//<>CCGHGGHGGHHHH1<0CGGG<CCCGGHHHGCGCGHG;CFFGFFG;FFGFGGGGGGGGGGBAFEFG.;F-A/BFFFFFFFFFFFFFFFFFFFFFBFFFFFFF/9-/FBBF@?@BFFFBFFFF@F-9-;FFFFF@-EFE;9ABEB
@M05620:37:000000000-D9766:1:1101:16062:3317 1:N:0:29
ACCACACCTTCTACAATGAGCTGCGTGGGGCTCCCGAGGAGCACCCCGTGCTGCTGACCGAGGCCCCCCTGAACCCCAAGGCCAACCGCGAGAAGATGACCCAGGTGAGTGGCCCGCTACCTCTTCTGGTGGCCGCCTCCCTCCTTCCTGGCCTCCCGGAGCTGCGCCCTTTCTCACTGGTTCTCTCTTCTGCCGTTTTCCGTAGGACTCTCTTCTCTGACCTGAGTCTCCTTTGGAACTCTGCAGGTTCT
+
AAAAAAAAFFFFGGGGDGAAF1FEFAEA00EEFFFE?EEEEH/BFEGGAEGGFHGGHEHECGCGGGGGGGGFHFHGGGGHGHHHHGGGGG<BCGHFDHHHHHGHGHHHHHHGGHHCGGGGHHHHHHGHHHHGHHGGGGGHGGGGGGGGGGGGGGGGGBGA@@FFF@@F@@FFFFFFFFFFFFFFFFFFFFFFFF@BBFFFFFFFBFFFFFFFFFFFFFFFFFFF/FBFFFFFFFFFFFFFFBFFFF?FFFF
@M05620:37:000000000-D9766:1:1101:10174:3351 1:N:0:29
AGCACCAGCTCTCCATCGCACAGGGTGCCGAGCGCTTGGCCCCTCCATCCAGAAAGCCTATGACCCCACCCGCCACCTGGGGCACCCACTCCGCAGCTTGGCTGGGACCTATGTGAGTATCCAGCGTAGGAATCTGGGAGTTGGGGAGGAGTGAGGCGTTGGGGAAAGACAGTCCTAACCGTGGAGGGTTCTGGTAAATGATGGGGTGAGGAGGGGCTCTTTGGCTCCCACCAGTCCCCCTGTCTGGTCTA
+
>A1>AA?CACFFBGGG1AE1A0B0B0AACAEEAAE//BEBFHGCGGHFFAFGFGE1BGGF1BEHHBBEGFG/E>>EHHEG//?EEGG/?>F0/?/</B10/FFFGGF0?GF1FF22DDHGHEFGE@F?CCFD1GHHHH0<EFGFGC.<C.<<C0:;.=C@CFAG..9./9/;BFFFFFFF@EE@.9B@BFFEFF9BFFFBFFFFFFB@EFEEBF-@@@FFFFFFFFFFEFFBEFFFFFFF@FFFFFFFFF/
@M05620:37:000000000-D9766:1:1101:17867:3362 1:N:0:29
AGTGCCAGCTCTCAATCGCACAGGGGACCCAGGGCCTGGCCCCTCCATCCAGAAAACCTATGACCTCACCCGCTACCTGGAGCACCAACTCCGCAGCTTGGCTGGGACCTATGTGAGTATCCAGCGTAGGAATCTGGGAGTTGGGGAGGAGTGAGGAGTTGGGGAAAGACAGTCCTAACCGTGGAGGGTTCTGGTAAATGATGGGGTGAGGAGGGGCTCTTTGGCTCCCACCAGTCCCCCTGTCTGGTCTA
+
BCABCFFFCFFFGGGGGGGGGGHHGGGGGGHHGGGGGGHHHHGHGGHGHHHHGHHHHGHGHHHHHHHHHHHGGEGGHHGHGHHHHHHHGHGHEGCGGGHGEFHGGGHHGGGHHHHHHGHHHGHHHGDDGGHHHHHHHHHGGHHHGGGGGGEGHHHHGGGFGHGGEGHHHHHHHHFHFHHHGDFCDGGG.9AFFGCFFGGGFGGGGGABFFFFFFFFFFFFFFFFFFFEFFFFFFFFFFFFFFFFFFFFFFF
@M05620:37:000000000-D9766:1:1101:17550:3375 1:N:0:29
AGTGCCAGCTCTCAATCGCACAGGGGACCCAGGGCCTGGCCCCTCCATCCAGAAAACCTATGACCTCACCCGCTACCTGGAGCACCAACTCCGCAGCTTGGCTGGGACCTATGTGAGTATCCAGCGTAGGAATCTGGGAGTTGGGGAGGAGTGAGGAGTTGGGGAAAGACAGTCCTAACCGTGGAGGGTTCTGGTAAATGATGGGGTGAGGAGGGGCTCTTTGGCTCCCACCAGTCCCCCTGTCTGGTCTA
+
ABAAAFFFBFFFGGGGGGGCGCGCFGGGGGHHFGGGGFHGHHGHGGHHHHHHGHGHHGHHHFFGHGGHHHHGGEFGHHHH?FHHHH1?EBGG?EEGGEGHGHHGGGHHGHHHHHHHHHHHHHHHHGGGGGGHGHHHHHHGGHHHGGFGGGDGHHHFGGHHHHGGGGHHHHHHHHHHHHHHGGGGGGGGCF9FGGGGGGGGEGGGGGFFFFFFFFFFFFFFFFFFFFFFFFFFFFFFFFFFFFFFFFBFFFF
@M05620:37:000000000-D9766:1:1101:20217:3376 1:N:0:29
ACCACACCTTCTACAATGAGCTGCGTGTGGCTCCCGAGGAGCACCCCGTGCTGCTGACCGAGGCCCCCCTGAACCCCAAGGCCAACCGCGAGAAGATGACCCAGATGAATGGCCCGCTACGGCATCTGGTGGCAGCCTCCCTAATACATGGCCTACCGGAGATGCGCCCTTTATCACTGGTTCTCACTACTGCCGTTTTCCGTAGGACTATCTTCTCTGACCTGCGTCTCCTTTGGAACTCTGCAGGATCT
+
A11>A?A1BCBDAGGF3F1BFFFBEAA00AFFAAFE0EE??GHHHGGAABEA11FFHHH//E/EFAEEE>/>F>/EECAEEAGHAFG/C//<<AC11<1<FGEH/<?11??1?F/--AC@..---/0==0<CF/AAC//:./;;;0<:0:;A/0:CFG?9;?/;B9ACA?FEFBF9F/BF/;//B//9/9/;/9-:9BFF/-;--9BBFB/FFFFFFFFBF//B--A@AFFFF///B/;/;//;9F--/99
@M05620:37:000000000-D9766:1:1101:9553:3379 1:N:0:29
ACCACACCTTCTACAATGCGCTGCGTGTGGCTCCCGAGGAGCACCCCGTGCTGCTGACCGAGGCCCCCCTGAACCCCAAGGCCAACCGCGCGAAGATGACCCAGGTGCGGGGCCCGCTACCTCTTCTGGTGGCCGCCTCCCTCCTTTCTGGCCTCCCGGGGCTGCGCCCTTTCTCACTGGTTCTCTCTTCTGCCGTTTTCCGTAGGACTCTCTTCTCTGACCTGCGTCTCCTTTTGAACTCTGCAGGTTCT
+
AAABBBA3BBFFGGGGGGGGGFGGGGG2AAFGHBBE2EFEDHGHHGG0AEGGEHFHHHH0>E?EFFGGGGFGHHHGGGGHGHHHHFGGGGCGGGG?1?FGGHA.<1>1<--:AF:--BFFFGGGGB0C0;/.C.9BAGGFFFFFFF/;9/9FFFFFAD----9;ABFFFFFFFFFFFFBFFFFFFFFFFFFFFF-ADFFFFFFE../:FFFFFF9B/FFFFFFF?-999BFFEF/B.;FBBFF/B9FFFFB
@M05620:37:000000000-D9766:1:1101:17934:3407 1:N:0:29
ACCACACCTTCTACAATGAGCTGCGTGTGGCTCCCGAGGAGCACCCCGTGCTGCTGACCGAGGCCCCCCTGAACCCCAAGGCCAACCGCGAGAAGATGACCCAGGTGAGTGGCCCGCTACCTCTTCTGGTGGCCGCCTCCCTCCTTCCTGGCCTCCCGGAGCTGCGCCCTTTCTCACTGGTTCTCTCTTCTGCCGTTTTCCGTAGGACTCTCTTCTCTGACCTGAGTCTCCTTTGGAACTCTGCAGGTTCT
+
CCDDCBCAFFFFGGGGGGBFGGHHGEGBAEHEGFGFDGEGGHDGHGGGEEEGHHHHHHHEGCGEGGGGGGGHBHHGGGGHGHHHGGGGCDBCGGHFGHHHHHGGGGH1GFGFGHHGGGGGHHHHHHHHHHHGHHGGGGGHGHHGHGGGGGGGGGGGGGG-:AFGGGFFFFFFFFFFHFHFFFFFFFFFHFFFFFFFFFFHFFFFFFFFFFFFFFFFFFFFFFFF/FFFFFFFFFFFFFFFFFFFFFFFFFF
@M05620:37:000000000-D9766:1:1101:10968:3419 1:N:0:29
ACCACACGTTCTACAATGCGCTGCGTGCGGCTCCCGAGGAGCACCCCGTGCTGCTGACCGAGGCCCCCCTGAACCCCAAGGCCAACCGCGCGAAGATGACCCAGGTGCGTGGCCCGCTACCTCTTCTGGTGGCCGCCTCCCTCCTTCCTGGCCTCCCGGTGCTGCGCCCTTTCTCACTGGGTCTCTCTTCTGCCGTTTTCCGTAGGACTCTCTTCTCTGACCTGCGTCTCCTTTGGAACTCTGCAGGTTCT
+
A1A1AAA1>CCAFGGGDGAEG?GCG0A000AAA/BA/EF/AGGFHGG/>?E>1GEFHHC//>/EG/EEGE/BBBGFGCCHCEHHHG/<CC/</<@.11=FCGCFG<G0-CE--<.:-AC@GCGCG0CCF0B..F@-9.CAEFEA99;B0BCFABA-EB?-;-/;F@@-@9B/9BFB9BBB-;--;///;9/9/99;AFF/B-/-;BF/9//;/9/9;F/99B/BF;B@ABFFFB/99BFB9//;/BF-BBB
@M05620:37:000000000-D9766:1:1101:18306:3426 1:N:0:29
ACCACACCTTCTACAATGAGCTGCGTGTGGCTCCCGAGGAGCACCCCGTGCTGCTGACCGAGGCCCCCCTGAACCCCAAGGCCAACCGCGAGAAGATGACCCAGGTGAGTGGCCCGCTACCTCTTCTGGTGGCCGCCTCCCTCCTTCCTGGCCTCCCGGAGCTGCGCCCTTTCTCACTGGTTCTCTCTTCTGCCGTTTTCCGTAGGACTCTCTTCTCTGACCTGAGTCTCCTTTGGAACTCTGCAGGTTCT
+
BBBBBBBAFFFFGGGGBGFGGFGBEEFBAEHGHGGGGGGGGHHHHGGGG1EFFHHHHHHGGGGGGGGGGGGHGHHGGGGHGHHHHGGGGGCGGGHHGHHHHHHGFGGDGFGGGHHGFGGGHHHHHHHHHHGGFHCDGGGHGHHGHGGGGGGGGGGGGGG;BGGGGGFFFFFFFFFFFFFFFFFFFFFFFFFFFFFFFFFFFFFFFFFFFFFFEFFFFFFFFFFFBFFFFFFFFFFFFFFFFEFFFFFFFFF
@M05620:37:000000000-D9766:1:1101:17296:3443 1:N:0:29
AGTGCCAGCTCTCAATCGCACAGGGGACCCAGGGCCTGGCCCCTCCATCCAGAAAACCTATGACCTCACCCGCTACCTGGAGCACCAACTCCGCAGCTTGGCTGGGACCTATGTGAGTATCCAGCGTAGGAATCTGGGAGTTGGGGAGGAGTGAGGAGTTGGGGAAAGACAGTCCTAACCGTGGAGGGTTCTGGTAAATGATGGGGTGAGGAGGGGCTCTTTGGCTCCCACCAGTCCCCCTGTCTGGTCTA
+
CCBCCFFFDFFFGGGGGGGGGGHHGGGGGGHHGGGGGGHHHHGHGGHHHHHHHHHHHGHHHHHHHHHHHHHGGGGGHHHHHHHHHHHHGHHHGGGGGHHHGHHGGGHHGHHHHHHHHHHHHHHHHGGGGGHHHHHHHHHGGHHHGGGGGGGGHHHHGGHHHHGGGGHHHHHHHHHHHHHHGGFGGGGGDFGGGGFGGGGHHGGGGGFFFFFF.ADFFFFFFFFFFFFFFFFFFFFFFFFFFFFFFFFFFFF
@M05620:37:000000000-D9766:1:1101:14321:3464 1:N:0:29
ACCACACCTTCTACAATGAGCTGCGTGTGGCTCCCGAGGAGCACCCCGTGCTGCTGACCGAGGCCCCCCTGAACCCCAAGGCCAACCGCGAGAAGATGACCCAGGTGAGTGGCCCGCTACCTCTTCTGGTGGCCGCCTCCCTCCTTCCTGGCCTCCCGGAGCTGCGCCCTTTCTAACTGGTTCTCTCTTCTGCCGTTTTCCGTAGGACTCTCTTCTCTGACCTGAGTCTCCTTTGGAACTCTGCAGGTTCT
+
CBACCCCCFFFFGGGGGGGGGGHHGGGEEGHHHGGGGGGGGHHHHGGGDFGGHHGHHHHGGGGGGGGGGGGHHHHGGGGHGHHHHGGGGGGGGGHHFGHHHBEHGFG1FDG=FHG<<@CGBDDG0DFGHGGDH<<C@.EHE/GDH0CB0FBFFFFEAE?--:.0;9CFAFFBBB0:;BFFF0B0900F0BB0BFFFFF.FEF0;D.FFBF0:F0:0:B00;BFFBFBBBFBFFFFBFFBBFBF09BFFFFB
@M05620:37:000000000-D9766:1:1101:13117:3501 1:N:0:29
AGTGCCAGCTCTCAATCGCACAGGGGACCCAGGGCCTGGCCCCTCCATCCAGAAAACCTATGACCTCACCCGCTACCTGGAGCACCAACTCCGCAGCTTGGCTGGGACCTATGTGAGTATCCAGCGTAGGAATCTGGGAGTTGGGGAGGAGTGAGGAGTTGGGGAAAGACAGTCCTAACCGTGGAGGGTTCTGGTAAATGATGGGGTGAGGAGGGGCTCTTTGGCTCCCACCAGTCCCCCTGTCTGGTCTA
+
>A3>>DFFBFFFGBFFGFFGGGHFFEAEGGDHFGGEGFHHHHGHGGHHHHFGGHHFGGHHHEGHHGHHHHHGGGGGHHHGEGHHHHCGGHHBFGCGEHFGGHEGGGGHGGGHHHGHHHHHHHHHHGGGGGHFGHGHHHCFGHHFGC.AC.CFFDGH<AGHHFGGEDFHHHHHHHHHHGHGFGGG.;CDCFGGGGFFFFGGFGGGGGADEFFFFFFFFFFFFFFFFFFFFFFFFFFFFFFFFFFFFFFFFFF
@M05620:37:000000000-D9766:1:1101:20204:3607 1:N:0:29
ACCACACCTTCTACAATGAGCTGCGTGTGGCTCCCGAGGAGCACCCCGTGCTGCTGACCGAGGCCCCCCTGAACCCCAAGGCCAACCGCGAGAAGATGACCAAGGTGAGGGGCCCGCTACCTCTTCTGGTGGCCGCCTCCCTCCTTCCTGGCCTCCCGGAGCTGCGCCCTTTCTCACTGGTTCTCTCTTCTGCCGTTTTCCGTAGGACTCTCTTCTCGGACCTGAGTCTCCTTTGGAACTCGGCAGGTTCT
+
CCCCCCCCFFFFGGGGGGGGGGHHGFGEEGHHHGGGGGGGGHHHHGGGGGGGHHGHHHHGGGGGGGGGGGGGGHHGGGGHGHHHHGGGGGGGGGHHHH2GH2/?/1?100?/AG----<=/<0==00=00<.C.:A:.EGA/=.FBF/0C/C90CE.;9---.00-;D;DFB09BB00;/B909009;0900;09ADFAF0.0.;.00//90B:090.9.;-/;//:::F0BF0B/;B0;B...-;-AB9;
@M05620:37:000000000-D9766:1:1101:14211:3622 1:N:0:29
AGTGCCAGCTCTCAATCGCACAGGGGACCCAGGGCCTGGCCCCTCCATCCAGAAAACCTATGACCTCACCCGCTACCTGGAGCACCAACTCCGCGGCTTGGCTGGGACCTATGTGAGTATCCAGCGTAGGAATCTGGGAGTTGGGGAGGAGCGAGGAGTTGGGGAAAGACAGTCCTAACCTTGGAGGGTTCGGGGAAATGATGGGGTGAGGAGGGGCTCTTTGGCTCCCACCAGTCAACCTGTCGGGTCTA
+
>AABCFFFBFFFGGGGGFFFFAFHGGGGGFCGGEEGAFFBBGGEFGGHHG3FDHBGFGEGHHFGGHG3FFCEEEEEHFGBFGH?FFHHGGGHGG/>/>///2G/?C0FGG2?<FFF>2D>HFHF0A?CAG11?1><=FCFDB11>?EDCG?.;C-;-;;GC/;?.:AAB/FFGBB9B0;90;;FBFD-;AF-9;-;.A//BF/FE..-;99/.:>@D@.FF//9;FB.;BFF.FBF//;;:F//.;;:;;B
@M05620:37:000000000-D9766:1:1101:15952:3700 1:N:0:29
AGTGCCAGCTCTCAATCGCACAGGGGACCCAGGGCCTGGCCCCTCCATCCAGAAAACCTATGACCTCACCCGCTACCTGGAGCACCAACTCCGCAGCTTGGCTGGGACCTATGTGAGTATCCAGCGTAGGAATCTGGGAGTTGGGGAGGAGTGAGGAGTTGGGGAAAGACAGTCCTAACCGTGGAGGGTTCTGGTAAATGATGGGGTGAGGAGGGGCTCTTTGGCTCCCACCAGTCCCCCTGTCTGGTCTA
+
CCBBCFFFCFFFGGGGGGGGGGHGGGGGEGHHGGGGGGHHFHGHGGHHHHHHHHHHHGHGHHHHHHHHHHHGGGGGHHHHHHHHHHHHGHHHGGGGGHGHGHGEGFFHFHHHHHHHHHHFHHHHHG/CDFHHHHHHHHCGDHHH/CFGGGGHHHHHHGGF0GFGGGHHHHHHHHGHHHHHGGGGGGDCCFGGGGBFGGGGGGGGGGDFFFFFFFFFFFFF0BFFF0FEFFFFFFFFFFFFFFFFFFFFFFF
@M05620:37:000000000-D9766:1:1101:11081:3732 1:N:0:29
GAGGCTGCTTTGGAAGAAACTCATAGATTACTGCAACAGTTCCCCCTGGACCTGGAAAAGTTTCTTGCCTGGCTTACAGAAGCTGAAACAACTACCACTGGATGCGAGTCGCAAGAACCGGCTTCTAGAAGACTCCAAGCGACTAACAGAGATCAGTAAACAACGCCAATTAAGACAGGCACTCTCTCCTGACGATTTCCGTAGACCTCACTTAACAACCATCAGTATCTGTACGTTTTATGAAGAATCTA
+
>1A>>>CAC1BBFBBA1111BF1D3D1FG1BDAFB1G0BBFDABFEABA0BAFBAAB10FA2DDBDDBBB1A0BB1BBBAB1BBBB@@BB>>F1101B11>0B@B>?>/B>/>>>000//>///B12B21B10<111B1<?//<>111?000?1<11<<<11<.-->.-/=<00=<//<..</:0:0:/</0/;..;.0;.0.;.;00;/.9090C00...0/900;;;00;009:999;99///99;/;9
@M05620:37:000000000-D9766:1:1101:15267:3733 1:N:0:29
AGTGCCAGCTCTCAATCGCACAGGGGTCCCCTGGCCTGGCCGCTCCATCCAGAAAACCCAGGACCTCACCCGCAACCTGGAGCACCAACTCCGCAGCTTGGCTGGGACCTATGTGAGTATCCAGCGTAGGAATCTGGGAGTTGGGGAGGAGTGAGGAGTTGGGGAAAGACAGTCCTAACCGTGGAGGGTTCTGGTAAATGATGGGGTGAGGAGGGGCTCTTTGGCTCCCACCAGTCCCCCTGTCTGGTCTA
+
A1>AAFFF?FFFGDGGGGGFGGGCCA00AB0000B0BFABG/EEGEAGH01B101BFE//AF/?G0FGG00EG/EEE00FG0>GHH0FGHHHEGGGEHBFEGFFGGHHGHGHHHHFFHGHHHEHHGEFGF<BGFHHGHGEGHGFGCFCGCCCG0GFFFGFFCGGCAGFHHEFGFFGEBFGGGFGCE.AEFFEFGCFFGFFBFFFFFB?EFF/AB?@@?FFFFFFFFFFFFFFFFFFFFFF@FFFFFFFFFF
@M05620:37:000000000-D9766:1:1101:15785:3749 1:N:0:29
ACCACACCTTCTACAATGAGCTGCGTGTGGCTCCCGCGGCGCACCCCGTGCTGCTGACCGAGGCCCCCCTGAACCCCAAGGCCGACCGCGAGAAGATGACCCAGGTGAGTGGCCCGCTACCTCTTCTGGTGGCCGCCTCCCTCCTTCCTGGCCTCCCGGAGCTGCGCCCTTTCTCACTGGTTCTCTCTTCTGCCGTTTTCCGTAGGACTCTCTTCTCTGACCTGAGTCTCCTTTGGAACTCTGCAGGTTCT
+
AAAAAAB>CFFFGGGGFFG5FA4CEE2E4EGHHFGG2AE0AEEEGGGE??EGBHGFGHHE>EEEFFGGGGGGHHHGGGGHGHHCFGGGGFCDGGHBFHGHH/.<<CG<C=DEEFCCCDFCGGGGGC0;0;9DFGGGGGGGGGGFFFFFFFFFFFFFF.>@9@;/:BAFFFFFFFFFFFFFFFFFFFFFFFFFFF>;AFFFF?F.ADFFFFFFFF;;BB/B/B/9;;BFFFFFFFE/;FFBBBFBFBFA/F9
@M05620:37:000000000-D9766:1:1101:23192:3752 1:N:0:29
ACCACACCTTCTACAATGAGCTGCGTGTGGCTCCCGAGGAGCACCCCGTGCTGCTGACCGAGGCCCCCCTGAACCCCAAGGCCAACCGCGAGAAGATGACCCAGGAGGGTGGCCCGCTACCTCTTCTGGTGGCAGCCTCCCTCATTCCTGGCATCCCGGAGATGCGCCCTTTCTCACTGGTTCTCTATTCTGCCGTTTTCCGTGGGACTCTCTTCTCTGACCTGCGTCTCCTTTGGAACTCTGCAGGTTCT
+
>11>A1>ACFBD3FG13BBFDDBAEEABF0FGFEF0AAE/AGHHHGEG//BA1A1FGBAEGE/EEE>>EEGHHHEEGGGGEHHE/FG?C/>B?/01111FCCGF//////>-AG.--<A@/0D0<0<GH:G.C/::./CG.C/.;0;;09FFFBFB?E--9;;BF-C.@@FF/99/;/B-;BBBB//////;:/9ABFFFF-/-;----;/BB;BF/9B/B//---99-BFFFBB/99BB/9/9/BFFF9;
@M05620:37:000000000-D9766:1:1101:15767:3753 1:N:0:29
ACCACACCTTCTACAATGAGCTGCGTGTGGCTCCCGAGGAGCACCCCGTGCTGCTGACCGAGGCCCCCCTGAACCCCAAGGCCAACCGCGAGAAGATGACCCAGGTGAGTGGCCCGCTACCTCTTCTGGTGGCCGCCTCCCTCCTTCCTGGCCTCCCGGAGCTGCGCCCTTTCTCACTGGTTCTCTCTTCTGCCGTTTTCCGTAGGACTCTCTTCTCTGACCTGCGTCTCCTTTGGAACTCTGCAGGTTCT
+
BBBBBBBBFFFFFGGGGGDGGGHHGEGBFEHHHGGGDGFGFHHHHGGGFDGGHHGHHHHGGGGGGGGGGGGHHHHGGGGHGHHGHFGGGG/CGGHE2GEHHFFFFGF<FFGFFHFDGGGGHHHHHHFF00<DHHGGGGGGGFHFFGGGGGFFGEGEE99--;FFFGFFFFFFFFFFFFFF/BBFBBFBFFBFFF;AFFFFFBFF9AFFFFFFFFFFFFFEFFF..:A=DFF/FBBFFFB//9FFFFFAFF:
@M05620:37:000000000-D9766:1:1101:11080:3758 1:N:0:29
ACCACACCTTCTACAATGAGCTGCGTGTGGCTCCCGAGGAGCACCCCGTGCTGCTGACCGAGGCCCCCCTGAACCCCAAGGCCAACCGCGAGAAGATCCCCAGGAGAGTGGCCCGCTACCTCTTCTGGTGGCCGCCTCCCTCCTCCCTGGCCTCCCGGCGCTGCGCCCTTTCTCACTGGTTCTCTCTTCTGCCGTTTTCCGTAGGACTCTCTTCTCTGACCTGAGTCTCCTTTGAAACTCTGCAGGCTCTA
+
1>>AAA>AFFFDDFG1AEGF1FFCEGGGC0FFGFGCEEG//GHHHGCEB/A/DA1FGGHGEE/E/E?EGGGBFG/EFGEEGHHA/FGGGGCG?/G1?1FGG0CF/?GCF1FFFE-CG-@GHHHGGDGHG/<GFCGGGFGGBGE//C9CBEGGGGGEF--A@?;B@@F@@FFF/99BBFFFFFFFFFFFFFEFF@BFFFFFFFF--9FFFFFFFFFF/9;FF/;BFFFFFBFFF//;/99BF/BBFF-A-/;
@M05620:37:000000000-D9766:1:1101:15834:3834 1:N:0:29
ACCACACCTTCTACAATGAGCTGCGTGTGGCTCCCGAGGAGCACCCCGGGCTGCTGACCGAGGCCCCCCTGAACCCCAAGGCCAACCGCGAGAAGATGACCCAGGTGAGTGGCCCGCTACCTCTTCTGGTGGCCGCCTCCCTCCTTCCTGGCCTCCCGGAGCTGCGCCCTTTCTCACTGGTTCTCTCTTCTGCCGTTTTCCGTAGGACTCTCTTCTCTGACCTGAGTCTCCTTTGGAACTCTGCAGGTTCT
+
111>AA>AFFCD3GG13ABGBGCEABEAC0BFGGF0EAA/AGHHHGEF//AAA/1BG00EFGCGCE/EEGEHHFC/EEG/FHHC/??BC/>B@/?G11??GHHH/1FDG1FFGHHGGGGG/0GGHFHHHGHGHHCCG.;CEGBCF0;FFGGG.CF.CCG@@;FBF@@F@@FFFFFFFFF-;;FFFFFFBFFFFF@FFFFFFFFFFFFFFFFFFFFF/FFFFFBFFFFFFFFFFFBFFBBF/9FFFFFAFFF
@M05620:37:000000000-D9766:1:1101:14879:3838 1:N:0:29
AGTGCCAGCTCTCAATCGCACAGGGGACCCAGGGCCTGGCCCCTCCATCCAGAAAACCTATGACCTCACCCGCTACCTGGAGCACCAACTCCGCAGCTTGGCTGGGACCTATGTGAGTATCCAGCGTAGGAATCTGGGAGTTGGGGAGGAGTGAGGAGTTGGGGAAAGACAGTCCTAACCGTGGAGGGTTCTGGTAAATGATGGGGTGAGGAGGGGCTCTTTGGCTCCCACCAGTCCCCCTGGCTGGGCTA
+
3AAABDFCAFFFBBFGGCFGEEHHEEFEEEGHGEGEAAG22GGHGGGGHFBFEGFGGGHHGDDGFF3@GGGE@ECEHHFCHGG?BGEGE3GGGG/>E3BGG3FF?/BGGF1GHHHFFBGFGH2FHC??>/<GF<GHGHHG/FGFCGGGGGG<<0GHCDGGHHGC.:GFFGCG;:CFHF/GBGGGGEFG;FFGFF;;FGB00;CFE..-:A?BDFB<B=AFFFFE/;B.;9;AE;FF/B9D@..9.9?.;;;
@M05620:37:000000000-D9766:1:1101:13972:3845 1:N:0:29
ACCACACCTTCTACAATGAGCTGCGTGTGGCTCCCGAGGAGCACCCCGTGCTGCTGACCGAGGCCCCCCTGCACCCCAAGGCCAACCGCGAGAAGCTGACCCAGCCGAGAGGCCCGCTACCTCTTCTGGTGGCCGCCTCCCTCCTTCCTGGCCTCCCGGAGCTGCGCCCTTTCTCACTGGCTCTCTCTTCTGCCGTTTTCCGTAGGACTCTCTTCACTGACCTGAGTCTCCTTTGGAACTCTGCAGGTTCT
+
AA>>>4AACFFFBGGAFGFBGGHGAEBB4AFFFFF2EFG?EG2GHGFEEEGF5B3FGHHGG@0>FGGGGGA1?BGEGGEG?FGE/?EGGBCB<BF2FFG2FB//0//A@->EGGCDGG-<C0<0<=0;;0;AHHGGGGGGGEGFBFFGFG/;CFGGG.-:>B:FFF>DFBFFFFFFFFFF.BBFFFFBFFFFFFA.9;ABFFF.:AFFFF/FBFB/;;9BFFBFFBFFFFFFE///9/9BFFFFFF.;/;9
@M05620:37:000000000-D9766:1:1101:12706:3846 1:N:0:29
ACCACACCTTCTACAATGAGCTGCGTGTGGCTCCCGAGGAGCACCCCGTGCTGCTGACCGAGGCCCCCCTGAACCCCAAGGCCAACCGCGAGAAGATGACCCAGGTGCGTGGCCAGCTACCTCTTCTGGTGGCCGCCTGCCTCCTTCCTGGCATCCCGGCGCTGCGCACTTTCTCACTGATTCTCTCTTCTGCCGTTTTACGTAGGACTCTCTTCTATGACATGAGTCTCCTTTGGAACTATGCAGGTTCT
+
1>A1>AA>1BBDF3BFFG1AB1F1E00BA0F01A0BAEEEGHHFHGEEFAEFHHH1F00/>EEGE/>EEEF>G1>/?E>C/<FFC<?/>/<</?<<1111<GHE/1?1>/CCGGHHGF1<011>10<DD0<EH.<:-:..;GHHF00;CCFG/0//;.AA@-9:A;@-@-9B//;FFFF//9BF/F9B/BFFFF@AFFF/BAFFF?FFBFBF/BFF/9BB9/9/;BFFF/F/9//9//9B//9/9F?-BBB
@M05620:37:000000000-D9766:1:1101:14865:3849 1:N:0:29
AGTGCCAGCTCTCAATCGCACAGGGGACCCAGGGCCTGGCCCCTCCATCCAGAAAACCTATGACCTCACCCGCTACCTGGAGCACCAACTCCGCAGCTTGGCTGGGACCTATGTGAGTATCCAGCGTAGGAATCTGGGAGTTGGGGAGGAGTGAGGAGTTGGGGAAAGACAGTCCTAACCGTGGAGGGTTCTGGTAAATGATGGGGTGAGGAGGGGCTCTTTGGCTCCCACCAGTCCCCCTGTCTGGTCTA
+
ABAAAFFFCFFFGGGGGGGGGGHGGFGGGGHHGGGGGGHHGHGHGGHHHHHHHHHHHGHHHFGHHHGHHHHGGFFGHHHHGGHHHHHHGHHHEGGGGHGHGGHGGGHHGHHHHHHHHHHHHHHHHGFGGGHHHHHHHHHGGHHHGGGGGGGGHHHHGGGFHHGGGGHHHHHHHHHHHHHHGGFFEFGGEFFGGGFGGGGGGGGGGGFFFFFFFFFFFFFFFFFFFFFFFFFFFFFFFFFFFFFFFFFFFFF
@M05620:37:000000000-D9766:1:1101:14851:3861 1:N:0:29
AGTCCCAGCTCTCCATCGCACAGGGTACTCAGAGCCCGGCCCCTCCAGCCAGTAAACCTGTGACCTCACCCCCCACCTGGGGCACCCACTCCGCAGATCGGCTGGGAACTATGTGAGTATCCAGCGTCGGACTCTGGGCGTTGGGGCGGAGTGCGGCGTTGGGGAACGCCAGTCCTACCCGTGGCGGGTTCTGGTAAATGATGGGGTGAGGCGGGGATCTTTGGATCCCCCCAGTCCCCCTGTCTGGTCTA
+
>>11>B@11BBFGABBFAA1A0FAF0013BDB11B00AAA/AABEF0BF/0F11A2D0B0BB2DF1BBGGG/>//?EF0B/>?>E/?/?F00/?//>B1//>/<<E01??1?2@>@DGEFBF21C///<<-->FG110.-<<<.--:-9-;.90-9-9;-;A=@-----@B@FFF///;A?B-@-;@---99FB//BFFFB/B/9B;9-;---@9@-:E9//9/F/FFFEF@?FFFFFFF?FFFE/BFF/9
@M05620:37:000000000-D9766:1:1101:21040:3871 1:N:0:29
ACCACACCTTCTACAATGAGCTGCGTGTGGCTCCCGAGGAGCACCCCGTGCTGCTGACCGAGGCCCCCCTGAACCCCAAGGCCAACCGCGAGAAGATGACCCAGGTGAGTGGCCCGCTACCTCTTCTGGTGGCCGCCTCCCTCCTTCCTGGCCTCCCGGAGCTGCGCCCTTTCTCACTGGTTCTCTCTTCTGCCGTTTTCCGTAGGACTCTCTTCTCTGACCTGCGTCTCCTTTGGAACTCTGCAGGTTCT
+
BBABBBBBFFFFGGGGGGEGGGHGGGGEDEHHHGGEDGGGFHGHHGGGGEFGHHHHHHHGGGGGGGGGGGGHGHHGGGGHGHHHHGGFGGCFCGHHHHFHHEGHGHG1?FGCGHG-<>CDGGHHF=DHDGGDHGGCCAGHEGHDGGGGFGGGFBFGGGG-99FFFCFFFFFFFFF/B/FFFFFFFFFFFFFFFBFFFFEFFFF9DFFFFFFFFFFFFFF/BFFF.9A@DFFFFFFFFFFFFFFFFFFFFFF
@M05620:37:000000000-D9766:1:1101:14867:3879 1:N:0:29
AGTGCCAGCTCTCAATCGCACAGGGGACCCAGGGCCTGGCCCCTCCATCCAGAAAACCTATGACCTCACCCGCTACCTGGAGCACCAACTCCGCAGCTTGGCTGGGACCTATGTGAGTATCCAGCGTAGGAATCTGGGAGTTGGGGAGGAGTGAGGAGTTGGGGAAAGACAGTCCTAACCGTGGAGGGTTCTGGTAAATGATGGGGTGAGGAGGGGCTCTTTGGCTCCCACCAGTCCCCCTGTCTGGTCTA
+
>>1>ADFFAFCFGFG31AFCAEGHGEEEEAFHAEE/FFHFFHGHGGGHFBGEFB1FG/0FFF2FFD@FGHHGG>/EGHHFBGH>>F0?EFHHEEEE/BBGGHHGGGHHG0BF1GHHHHHHHDHGHG/EGCHHHHHHGH0FGFHH/CACGEEGHBDH0CCGHHGGECHHEHHHHEBHHHHHGGEACEGG.99FFG;FGGGGGGGGGGB@FFFFFF@@?-EBFFFFFFFFFFEFFFFFFFFF@E9FFFFFFFF
@M05620:37:000000000-D9766:1:1101:21617:3888 1:N:0:29
ACCACACCTTCTACAATGAGCTGCGTGTGGCTCCCGAGGAGCACCCCGTGCTGCTGACCGAGGCCCCCCTGAACCCCAAGGCCAACCGCGAGAAGATGACCCAGCCGCGAGGCCCGCTGCCGCTTCTGGCGGCCGCCTCCCTCCTTCCTGACCTCCCGGCGCTGCGCCCTTTCTCCCTGGTTCTCTCTTCTGCCGTTTTCCGTAGGACTCACTTCACTGCCCTGTGTCTCCTTTGGAACTCTGCAGCTTCT
+
3AABBBBBFFFFGGGGGGGGGGHHGGGEHGHHHGGGGGGCGHHHHGGGGGGGHEGHGFHGGGGGEGEGGGGHHHHGGGGHGHHHFGGGGGBDGGHFFB2DGB//0/>/--><AG<?@F-..--;..CCB0;-BD-B-.AE..BAFBFFEF/;;9FF9.--99--.--A@DB//9F/9BF?/;/9BBBFF/B/B/-;DFAFFA/..9/B9//;9;//999/;EFF/B///B/BFBBBF/B/:B9FFF////9
@M05620:37:000000000-D9766:1:1101:14184:3924 1:N:0:29
ACCACACCTTCTACAATGAGCTGCGTGTGGCTCCCGAGGAGCACCCCGTGCTGCTGACCGAGGCCCCCCTGAACCCCAAGGCCAACCGCGAGAAGATGACCCACCCGCGAGGCCCGCTGCCGCTTCCGGCGGCCGCCTCCCTCCTTCCTGGCCTCCCGGCGCTGCGCCCTTTCTCACTGGCTCTCTCTTCTGCCGTTTTCCGTAGGACTCTCTTCTCTGACCTGCGTCTCCTTTGGAACTCTGCAGCTTCT
+
BBCCCBCBFFFFGGGGGGGGGGHHGEGEGGHGHGGGGGGGGHHHHGGGGGGGHHHHHHHGGGGGGGGGGGGHGHHGGGGHGHHHHGGGGGFGGGHGFHHDF2C///>/>-<CGGADGG-.;---;;0;;-:@DFFFFDFF./BDFFFFFF/;AFFFE.--9;CFDFAFFCFFFFFFFFFF.FFFFFFFFFFFFF-.;BFFFFFE?.BFFF0;BF90;BFBFFFF?BD-.;FFFEFF00;FFF0:FF0;0:B
@M05620:37:000000000-D9766:1:1101:13069:3924 1:N:0:29
ACCACACCTTCTACAATGAGCTGCGTGTGGCTCCCGAGGAGCACCCCGTGCTGCTGACCGAGGCCCCCCTGAACCCCAAGGCCAACCGCGAGAAGATGACCCAGACGAGTGGCCCGCTACCTCTTCTGGTGGCCGCCTCCCTCCTTCCTGGCCTCCCGGAACTGCGCCCTTTCTCACTGGTTCTCTCTTCTGCCGTTTTCCGTAGGACTCTCTTCTCTGACCTGAGTCTCCTTTGGAACTCTGCAGGTTCT
+
1A1>AA1AFFF@AGG1AAFF1AA1ABEEG0FGFGC0B?F/EHHHHGAE//B/DABGH00EEGCG/E/>EGGHHH/>EFGAFHHA/?EEGCCCG/GH1F1?G0/?//>/<<F.FG.<---<<<DF0=0=00<.;.--:::.99/9/0;/99/C.0;.9.-:-;00BA@F?=FFF/FFF/F-FFBBF/9FF////9-;BFFFFBB?-:FFFFEB/9//9/;BF//-;-;:/BBFFFF/FBFFF/99:F-;/B/
@M05620:37:000000000-D9766:1:1101:17345:3950 1:N:0:29
AGTGCCAGCTCTCCATCGCACAGGGGACCCAGGGCCTGGCCCCTCCATCCAGAAAACCTATGACCTCACCCGCTACCTGGAGCACCCACTCCGCAGCTTGGCTGGGACCTATGTGAGTATCCAGCGTAGGAATCTGGGAGTTGGGGAGGAGTGAGGAGTTGGGGAAAGACAGTCCTAACCGTGGAGGGTTCTGGTAAATGATGGGGTGAGGAGGGGCTCTTTGGCTCCCACCAGTCCCCCTGTCTGGTCTA
+
AA>>AFFFBFFFG4GFFFE2E?GAFABEEEGFABEEFGHGHHGHGGHHHGGHHHHFHGHHHDGGHDFHHHHEF/>EHHGGBBGHHH1?EFHB/E/EEGBGGFHGGGHGGHHHHHHHHHHHHHHHHGGGGGHHHHHHHH0FGGHHGGCFGGEGHBGH0EHHHHGGGGGHHHHHHHHHHHGGGGFGFGGGEGFGGGFFGGGGGGGGGFFFFFFFFFFFFFFFFFFFFFFFFFFFFFFFFFFFFFFFFFFFFFF
@M05620:37:000000000-D9766:1:1101:20349:3956 1:N:0:29
ACCACACCTTCTACAATGAGCTGCGTGTGGCGCCCGAGGAGCACCCCGCGCTGCTGACCGAGGCCCCCCTGAACCCCAAGGCCAACCGCGACGAGATCTGGAGGCGACCTACCTGCTTCCTCATCTCACGGATCTGTGCCTCGTTGCAGGGCTCCGGGCTGTGGGCCGTTTCTCCTTGACTCTCTCGTCTGACGTTAATCATGGGGTGCACTTGTCAGCTTTGAGTCCCCAATGGCACACTGCCGGATCTA
+
A1>>AAA11CFFDGGDFG1AF1G1F0000AA0A0AE/EE//FGAGG?//>//>>111F0//>/EG/E/E//0BB?EG//F//?G/F/<C/>//--..11<110<.-<-:.0/.0:./00/:000=0000=.-:-0;0900;0.../.00.9--9---;9---;--9---9//:/:////9/;////--;A-//9;---/////;:--9-/////////;//9B/9/99B9--;//-9;-;BF//---9;9/
@M05620:37:000000000-D9766:1:1101:10078:3958 1:N:0:29
ACCACACCTTCTACAATGAGCTGCGTGTGGCTCCCGAGGAGCACCCCGTGCTGCTGACCGAGGCCCCCCTGAACCCCAAGGCCAACCGCGAGAAGATGACCCAGGTGCGTGGCCCGCTACCTCTTCTGGTGGCCGCCTCCCTCCTTCCTGGCCTCCCGGGGCTGCGCCCTTTCTCACTGGTTCTCTCTTCTGCCGTTTTCCGTAGGACTCTCTTCTCTGACCTGCGTCTCCTTTGGAACTCTGCAGGTTCT
+
CCCCCCCCFFFFGGGGGGGGGFHHGEEEGFHGHGGFGGGGGHHHHGGGGGGGHHHHHHHGGGGGGGGGGGGHGHHGGGGHGHHHHGGGGGBDGGHHHHHHHHAFGHG</FD/DH<<<-<CFHHHH0=D<GGDHFCG@:EHGBFAFBGBGGFGGFGGGGA---;.:@FFFFFFFF//BFFFFFFFF/BF9BFBF;DFFFFFFFB.D?/9/9BFF///:;//BBF/9-A-AFBFFFFFFFFFFFFFFF?FFFF
@M05620:37:000000000-D9766:1:1101:15960:3976 1:N:0:29
ACCACACCTTCTACAATGAGCTGCGTGTGGCTCCCGAGGAGCACCCCGTGCTGCTGACCGAGGCCCCCCTGAACCCCAAGGCCAACCGCGAGAAGATGACCCAGGCGAGTGGCCCGCTACATCTTCTGGTGGCCGCCTCCCTCCTTCCTGGCCTCCCGGAGCTGCGCACTTTCTCACTGGTTCTCTCTTCTGCCGTTTTCCGTAGGACTCTCTTCTCTGACCTGAGTCTCCTTTGGTACTCTGCAGGCTCT
+
>AAAAA>AFFFDAFGD3EG1D1B1A0AEG0GGBFGEFEGCGHHHHGEGECGEEFHCGBGF@>/EE//EGGGBH1>?EG?E/<GFCE/<BCG//?0F1111<F?///<<A->>F0.<C--<00000=<GG::.G.:;@A..=FGG/00:;0C.9099A.A-9@?FF=@-;99F//FFFFF-/9;9/;9/99FFFF@9BFF/99BA;-99/;/99FF///:////-;-B/B/B///9/-//;//:/:B--9:/
@M05620:37:000000000-D9766:1:1101:19311:4051 1:N:0:29
ACCACACCTTCTACAATGAGCTGCGTGTGGCTCCCGAGGAGCACCCCGTGCTGCTGACCGAGGCCCCCCTGAACCCCAAGGCCAACCGCGAGAAGATGACCCAGGTGAGTGGCCCGCTACCTCTTCTGGTGGCCGCCTCCCTCCTTCCTGGCCTCCCGGAGCTGCGCCCTTTCTCACTGGTTCTCTCTTCTGCCGTTTTCCGTAGGACTCTCTTCTCTGACCTGAGTCTCCTTTGGAACTCTGCAGGTTCT
+
BBBBBBBBFFFFGGGGGGGGGGHHGGGGHGHHHGGGGGGGGHHHHGGGGG1FHHHHHHHGGGGGGGGGGGGHHHHGGGGHGHHHHGGGGGGGGGGGHHHHHHHHGHHHHHHGGHHGGGGGHHHHHHHHGHHGHHGGGGGHGHHGHGGGGGGGGGGGGGABFGGGGGFFFFFFFFFFFFFFFFFFFFFFFFFFFFFDDFFFFFFFFBFFFFFFFFFFFFFFFFFFEBFFFFFFFFFFFFFFFFFFFFFFFFF
@M05620:37:000000000-D9766:1:1101:14656:4080 1:N:0:29
ACCACACCTTCTACAATGAGCTGCGTGTGGCTCCCGAGGAGCACCCCGTGCTGCTGACCGAGGCCCCCCTGAACCCCAAGGCCAACCGCGAGAAGATGACCCAGGTGAGTGGCCCGCTACCTCTTCTGGTGGCCGCCTCCCTCCTTCCTGGCCTCCCGGAGCTGCGCCCTTTCTCACTGGTTCTCTCTTCTGCCGTTTTCCGTAGGACTCTCTTCTCTGACCTGCGTCTCCTTTGGAACTCTGCAGGTTCT
+
BBBBBBB>>FFFFFGGGG5FGGHHGFF2AEGGHFFE?FFGFHDHHGGEFEEGFHHHHHHEFC?FFGGGGGGHGHHGGGGHGHHHHGGGGG<CFGHEGHGHHHHHGHH1GGGGGHHGGGGGHHHHHHHHHHHGHHGGGGGHGHHGHGGGGGGGGGGGGGG?9BGGGGFFFFFFFFFFFFFFFFFFFFFFFFFFFFFFFFFFFFFFFFFFFFFFFFFFFFFFFFFF.@DDFFFFFFFFFFFFFFFFFFFFFFF
@M05620:37:000000000-D9766:1:1101:18644:4099 1:N:0:29
ACCACACCTTCTACAATGAGCTGCGTGTGGCTCCCGAGGAGCACCCCGTGCTGCTGACCGAGGCCCCCCTGAACCCCAAGGCCAACCGCGAGAAGATGACCCAGGTGAGTGGCCCTCTACCTCTTCTGGTGGCCGCCTCCCTCCTTCCTGGCCTCCCGGAGCTGCGCCCTTTCTCACTGGTTCTCTCTTCTGCCGTTTTCCGTAGGACTCTCTTCTCTGACCTGAGTCTCCTTTGGAACTCTGCAGGTTCT
+
BBBBBBBAFFFFGGGGGGGFGFHHGFGEGGHHHFGGCGGEGHGHHGGGEEGEBECGHHHEEG?FGGGEGEFGFHEEGGGHGHHHFGGGGGGG/A2222FGGHEGG?GF0?DCFC?FFGHHHGFFDFHFF1/ACG-@CDDEGF:D/CCFGHG.:BAAFF--;A.CFAGDG?FFBFFBFFBB/;99BFF9BF/BB/@9AFEBFAB?DDB99BBF/FBFBFFFB/BF/99;BBFBBB/BBFBFF/BFFFFFFF9
@M05620:37:000000000-D9766:1:1101:23233:4153 1:N:0:29
ACCACACCTTCTACAATGAGCTGCGTGTGGCTCCCGAGGAGCACCCCGTGCTGCTGACCGAGGCCCCCCTGAACCCCAAGGCCAACCGCGAGAAGATGACCCAGGTGAGTGGCCCGCTACCTCTTCTCTTCGCCGCCTCCCTCCTTCCTGGCCTCCCGCATCTGCGCCCTTTCTCACTGGCTCTCTCTTCTGCCGTTTTCCGTATCACTCTCTTCTCTGACCTTAGTCTCCTTTCAGACTCTGCAGGGTCT
+
3AABBBAAFFFFFGGB5DGGGGHHGGGGH2FHHGG?EGGGGHHHHGGGGGGFDHHHHHHGGGGGGGGGGGGHHHHGGGGHGHHHHFGGGCGGGGHHGGG2<2/</??<0?1//F/->D-><DB0<=000=0..<---.;.;/CEF0CF0;/.;F.C..--.-;00--A-99B///////..;//;/;BF////9-.9/./;99.../;B//F/B///;//;BF/:B/99B:/B//////9;F//;/.-.9.
@M05620:37:000000000-D9766:1:1101:19358:4164 1:N:0:29
ACCACACCTTCTACAATGAGCTGCGTGTGGCTCCCGAGGAGCACCCCGTGCTGCTGACCGAGGCCCCCCTGAACCCCAAGGCCAACCGCGAGAAGATGACCCAGGTGAGTGGCCCGCTACCTCTTCTGGTGGCCGCCTCCCTCCTTCCTGGCCTCCCGGAGCTGCGCCCTTTCTCACTGGTTCTCTCTTCTGCCGTTTTCCGTAGGACTCTCTTCTCTGACCTGCGTCTCCTTTGGAACTCTGCAGGTTCT
+
BBBBBBBACFFFGGFGGFFGG5GFGAEB422BBFFGCE2E?HDHHGAEE1E1DGFFHFC0>00E1EEGGGGG3FHGD/EGGHHHHEGC@/<BDGHHHFFHH0?FF<C1?1?FGH/>CG?DH0<<DGDGGFHCGCDGCAAGGBHGH9BF00FF.0FAEGG@?BG/CBB?BB/FFFFFFFFFFFF/BFFFFFFFFFBDFFFFFFFFFFFFFFFFFFFFFFF9FFFF.9ABDFFFFFFFFFFFFFFEFFFAFFF
@M05620:37:000000000-D9766:1:1101:11788:4191 1:N:0:29
AGTGCCAGCTCTCAATCGCACAGGGGACCCAGGGCCTGGCCCCTCCATCCAGAAAACCTATGACCTCACCCGCTACCTGGAGCACCAACTCCGCAGCTTGGCTGGGACCTATGTGAGTATCCAGCGTAGGAATCTGGGAGTTGGGGAGGAGTGAGGAGTTGGGGAAAGACAGTCCTAACCGTGGAGGGTTCTGGTAAATGATGGGGTGAGGAGGGGCTCTTTGGCTCCCACCAGTCCCCCTGTCTGGTCTA
+
A3>AAFBFBFFFFGGGGEGGGGHHDCGGGGHHGGGGGEGGHHGHGGHHHHHGHHHHHGHHHHHHHHHHHHHGGGGGHHHHGHHHHHHHG?FGEEGGGHHHGHHGGGHHGGHHHHGHHHHHHHHHHGGGGGHHHHHHHHHGGHHHGGGGGGFHHHHHHGHHHHGGGGHHHHHHHHHHHHHHGGGGGGGGEGGGGGFGGGGGGGGGGGFBFFFFFFBBBBFFFFFFFFFFFFFFEFFFFFFFBFFFFFFFFFB
@M05620:37:000000000-D9766:1:1101:12183:4214 1:N:0:29
ACCACACGTCATACCTCTCGCAACTCATGCCCATCTCGTAGGCCCTCTTCTGCCTGACCAATAAACCACTTGAAACCAACACCAAAACCTAGCCTCTACCCAGGTTATTGTCCCACTACCTCGTCTGGTAGCCTCCTCCCTCCTTCCTGTCCTCCATCAGCTCCACCCTTTCTCACTGGATCTCTCTTCTGCCGTTTTCAGTATTCCTCTCTTCTCTGACCTGAAACTCCTTAAGACCTCTGCATCATCTC
+
AAAAAAADB>11BFFFB11AA00ABA11A11BB0FG1BAE//BG//BBG1AFEBBFCGFCF1AAAABAB11111BB0>>///B?A?/0?0B11B1>11110B?/11>>212BFB1BF>001B/?///01111B10/B<B/00/@1F<1@11@@FCBD1?11<1?1<0?.01111>=1>001<>1=DD0D0<G0-<</.:0;00;00<<0;/:000000;0/;//00:0;0000009;/9C00;CB000900
@M05620:37:000000000-D9766:1:1101:13890:4248 1:N:0:29
ACCACACCTTCTACAATGAGCTGCGTGTGGCTCCCGAGGAGCACCCCGTGCTGCTGACCGAGGCCCCCCTGAACCCCAAGGCCAACCGCGAGAAGATGACCCAGGTGAGTGGCCCGCTACCTCTTCTGGTGGCCGCCTCCCTCCTTCCTGGCCTCCCGGGGCTGCGCCCTTTCTCACTGGTTCTCTCTTCTGCCGTTTTCCGTAGGACTCTCTTCTCTGACCTGCGTCTCCTTTGGAACTCTGCAGGTTCT
+
BABCCCCACFCFGGGGGG5FGGHHGEGBFEHHHGGFDGGGGHDHHGGGFFFGGHHHHHHGGFGFGGGGGFGHFHHGGGGHGHHHHGGGGG@DGGHGHHHHHHGHGFG1FDGGGHFDGGGGGHHHHHGHHHHGHHGGCGGHGHHGHGGGGGGGGGGGGGF--;@DFFFFFFFFFFFFFFFFFFFFFFFFFFFFFFFFFFFFFFFFFFFFFFFFFFFBFFFBFFFF.CFFFFFFFFFFFFFFFFFEFFFFFFF
@M05620:37:000000000-D9766:1:1101:13901:4263 1:N:0:29
ACCACACCTTCTACAATGAGCTGCGTGTGGCTCCCGAGGAGCACCCCGTGCTGCTGACCGAGGCCCCCCTGAACCCCAAGGCCAACCGCGAGAAGATGACCCAGGTGAGTGGCCCGCTACCTCTTCTGGTGGCCGCCTCCCTCCTTCCTGGCCTCCCGGAGCTGCGCCCTTTCTCACTGGTTCTCTCTTCTGCCGTTTTCCGTAGGACTCTCTTCTCTGACCTGAGTCTCCTTTGGAACTCTGCAGGTTCT
+
AAABBBBBFFFFGGGGGGGGGGHHGEGGHGHHHGGGGGGGGHHHHGGEEGGGHHHHFHHGGGGGGGGGGGGHHHHGGGGHFHHHHGGFGGGGGGHHHHHHHHCFFGFHH1FFGHHGGCGGHGHHHGDHDGHGHGGGGGDGGGHGCFGGFGGGGGGGGDGGGD.BGGFFFFFFFFFFFFFFFFFFFFFFFFFFFFFDFFFFFFFFDFFFFFFFFFFFFFFFFFFFFFFFFFFFFFFEFFFEFFFFFFFA/F;
@M05620:37:000000000-D9766:1:1101:13181:4330 1:N:0:29
ACCACACCTTCTACAATGAGCTGCGTGTGGCTCCCGAGGAGCACCCCGTGCTGCTGACCGAGGCCCCCCTGAACCCCAAGGCCAACCGCGAGAAGATGACCCAGGTGAGTGGCCCGCTACCTCTTCTGGTGGCCGCCTCCCTCCTTCCTGGCCTCCCGGAGCTGCGCCCTTTCTCACTGGTTCTCTCTTCTGCCGTTTTCCGTAGGACTCTCTTCTCTGACCTGAGTCTCCTTTGGAACTCTGCAGGTTCT
+
ABBBBBBBFFF4GGGGGGGGGFEHGAEEFEHHHGGGGGGGGGHHHGGGFEGGHHHHHFFGGGGGGGGGGGGHHHHGGGGGGHHHHGGGGGGGGGHHFFHHHHHHGGGFH?FFGHHGGCGGHHHHHHHHHGGGHGGGGFGHGHHGHGFGFGGGGGGGFG---:CBFDFFFFFFFFBFFFFFFFFFFFFFBFFFFEFFFFFFFFFEDAFFFFFFFFFFFFFFFFFBBFFB9FFFFFFFFFFFFFFFFFFFFFB
@M05620:37:000000000-D9766:1:1101:17803:4410 1:N:0:29
ACCACACCTTCTACAATGAGCTGCGTGTGGCTCCCGAGGAGCACCCCGTGCTGCTGACCGAGGCCCCCCTGAACCCCAAGGCCAACCGCGAGAAGATGACCCAGGTGGGTGGCCCGCTACCTCTTCTGGTGGCCGCCTCCCTCCTTCCTGGCCTCCCGGGGCTGCGCCCTTTCTCACTGGTTCTCTCTTCTGCCGTTTTCCGTAGGACTCTCTCCTCTGCCCTGCGTCCCCTTTGGAACTCTGCAGGTTCT
+
CCCCCBCCFFFFGGGGGGGGGGHHGGGEGGHHHGGGGGGGGHHHHGGGGGGGHHHHHHHGGGCGGGGGGGGHHHHGGGGHGHHHHGGGGGGGGGHGHGHHHF/GF?1/<<?-F0<----=/<0D<0=DGGG.G.-@:.=E9/C9F0F90C/F90CE?E----:..-@D;FFB000000;BF000000B0090B0@DFF.FBD0.;.099:99F090/900;.;..:9--;.FFFFBFF0:9:900BFF00B
@M05620:37:000000000-D9766:1:1101:12747:4496 1:N:0:29
ACCACACCTTCTACAATGCGCTGCGTGTGGCTCCCGAGGAGCACCCCGTGCTGCTGACCGAGGCCCCCCTGAACCCCAAGGCCAACCGCGACAAGATGTCCCAGGTGCGTGGCCCGCTACCTCTTCTGGTGGCCGCCTCCCTCCTTCCTGGCCTCCCGGTGCTGCGCCCTTTCTCACTGGTTCTCTCTTCTGCCGTTTTCCGTAGGACTATCTTCTCTGACCTGCGTCTCCTTTGGAACTCTGCAGGCTCT
+
BBBBBBBBFFFFGGGGBG42E2FEGEFECEHFFFFE?EFCEHHHHGGGEGGGFHHHHHHEGGGGGGGGGGGHHGHGGGGHGHHHHGDCDG@/<B00<?11<?1GC?F1<F.-A0G--A<CF0<0<;000;C..GCCG?EGGGFDBFGG0FGAFFG.E?---;FFF;-;9BFFFFFFBB/.FFB/9FFBBB9BFF?ADFFF/99...999//9;F//;BFEBFFE.9ABDBB/9/:/BB/9BFF/9BA.9A/
@M05620:37:000000000-D9766:1:1101:21943:4498 1:N:0:29
ACCACACCTTCTACAATGAGCTGCGTGTGGCTCCCGAGGAGCACCCCGTGCTGCTGACCGAGGCCCCCCTGAACCCCAAGGCCAACCGCGAGAAGATGACCCAGGTGAGTGGCCCGCTACCTCTTCTGGTGGCCGCCTCCCTCCTTCCTGGCCTCCCGGAGCTGCGCCCTTTCTCACTGGTTCTCTCTTCTGCCGTTTTCCGTAGGACTCTCTTCTCTGACCTGAATCTCCTTTGGAACTCTGCAGGTTCT
+
AAA?AAAAFFFFFGGGGGGGGG1G0EFGGGHHHGGGGGGGGHHHHG/EE/BFEAGGBBGEEGCCGG/EEGGHGHHGGGGEGHHHHGGGGGGGGGHHHHHGHHHHGHHHHFHFFFHGGGGGHHHHHHHHHHHCHHGGGGGHGHHGHGGGGGGGGGGGGGGAGGGGGG@F@@FFFFFFFFFFFFFFFFFFFFFFFF@FFFFFFFFFFFFFFFFFFFFFFFFFFFFFF/;FFFFFFFFFFFFFFFFFFF?ABFF
@M05620:37:000000000-D9766:1:1101:11206:4508 1:N:0:29
ACCACACCTTCTACAATGAGCTGCGTGTGGCTCCCGAGGAGCACCCCGTGCTGCTGACCGAGGCCCCCCTGAACCCCAAGGCCAACCGCGAGAAGATGACCCAGGTGAGTGGCCCGCTACCTCTTCTGGTGGCCGCCTCCCTCCTTCCTGGCCTCCCGGAGCTGCGCCCTTTCTCACTGGTTCTCTCTTCTGCCGTTTTCCGTAGGACTCTCTTCTCTGACCTGAGTCTCCTTTGGAACTCTGCAGGTTCT
+
BBCCCCCCFFFFGGGGGGGGGGHHGGGEGGHHHGGGGGGGGHHHHGGGGGGGHHHHHHHGGGGGGGGGGGGHHHHGGGGHGHHHHGGGGGGGGGHHHHHHHHHHGHHHHHHGGHHGGGGGHHHHHHHHHHHGGHGGGGGHGHHGHGGGGGGGGGGGGGGGGGGGGGFFFFFFFFFFFFFFFFFFFFFFFFFFFFFFFFFFFFFFFFFFFFFFFFFFFFFFFFFFFFFFFFFFFFFFFFFFFFFFFFFFFFF
@M05620:37:000000000-D9766:1:1101:23429:4525 1:N:0:29
ACCACACCTTCTACAATGAGCTGCGTGTGGCTCCCGAGGAGCACCCCGTGCTGCTGACCGAGGCCCCCCTGAACCCCAAGGCCAACCGCGAGAAGATGACCCAGGTGAGTGGCCCGCTACCTCTTCTGGTGGCCGCCTCCCTCCTTCCTGGCCTCCCGGAGCTGCGCCCTTTCTCACTGGTTCTCTCTTCTGCCGTTTTCCGTAGGACTCTCTTCTCTGACCTGAGTCTCCTTTGGAACTCTGCAGGTTCT
+
CCCDCCDCFFFFGGGGGGGGGGHHGFGEHGHHHGGGGGGGGHGHHGGGEGGGHHHHHHHGGGGGGGGGGGGHHHHGGDEHGHHHHGGGGGGGGGHHHHHHHHHHGHHHHHHGGHHGGGGGHHHHHHHHHHHGHHGGGGGHGHHGHGGGGGGGGGGGGGGGGGGGGGFFFFFFFFHHHHHFFFFFFFFFFFFFFFFFFFFFFFFFFFFFFFFFFFFFFFFFFFFFFFFFFFFFFHHFFFFFFFFFFFFFFFF
@M05620:37:000000000-D9766:1:1101:18724:4528 1:N:0:29
ACCACACCTTCTACAATGAGCTGCGTGTGGCTCCCGAGGAGCACCCCGTGCTGCTGACCGAGGCCCCCCTGAACCCCAAGGCCAACCGCGAGAAGATGACCCAGGTGAGTGGCCCGCTACCTCTTCTGGTGGCCGCCTCCCTCCTTCCTGGCCTCCCGGAGCTGCGCCCTTTCTCACTGGTTCTCTCTTCTGCCGTTTTCCGTAGGACTCTCTTCTCTGACCTGAGTCTCCTTTGGAACTCTGCAGGTTCT
+
CCCDDCDCFFFFGGGGGGGGGGHHGFGEEGHHHGGGGGGGGHHHHGGGGGGGHHHHHHHGGGGGGGGGGGGHGHHGGGGHGHHHHGGGGGGGGGHGHHHHHFEHGC==FFGCGHFCCCGGFDDGFFGHFGHDHE<DCDGHGCHFH0FFFGBFGGGGEGA--;A0;?FFFFFFFFBBFFFFFFFBFBFFFF:BF0DFFFFFFFBAF?FBBFFFFBBBBFBBFFFFFFFBFFFFFFFFFFBFFFBB:FFFFFF
@M05620:37:000000000-D9766:1:1101:24001:4549 1:N:0:29
ACCACACCTTCTACAATGAGCTGCGTGTGGCTCCCGAGGAGCACCCCGTGCTGCTGACCGAGGCCCCCCTGAACCCCAAGGCCAACCGCTAGAAGCTGACCCAGCTGAGTGGCCCGCTACCTCATCTGATGGCCGCATCCCTCCTTCCTGGACTCACAGAGCTGCGCACTTTCTCACTGGTTCTCTCTTCTGCCTGTTTCCGTAGGACTCTCTTCTCGGACCTGAGTCTCCTTTGGAACTCTGTAGGTTCT
+
>>AABBAAFFFFGGGBAEFFF5A4EEEFH2GHHG2AEEFCGHHHHGGGE1EFFGEGHCGGGGGGGGGEGGGHHHG/EGGFAGHHC?EED/</11111?<?00/?0??<0?1/??F//@-@GHH1>=1111=</C@--.;/C0::/;GF;0C/;C/0C009/CFGG@@-9-900;9FF0;BC00:9F/BFB//;B//;/BFFAF.;./;BFFBBF/BB.AD=BF./9;BB/B/FBB/B9BB/BBF/9;;;B;
@M05620:37:000000000-D9766:1:1101:21472:4557 1:N:0:29
AGTGCCAGCTCTCAATCGCACAGGGGACCCAGGGCCTGGCCCCTCCATCCAGAAAACCTATGACCTCACCCGCTACCTGGAGCACCAACTCCGCAGCTTGGCTGGGACCTATGTGAGTATCCAGCGTAGGAATCTGGGAGTTGGGGAGGAGTGAGGAGTTGGGGAAAGACAGTCCTAACCGTGGAGGGTTCTGGTAAATGATGGGGTGAGGAGGGGCTCTTTGGCTCCCACCAGTCCCCCTGTCTGGTCTA
+
ABABBFFFCFFFGGGGGGGGGGHHGGGGGGHHGGGGFGHHHHGHGGFHHHHHHHGHHGHHGHHHHHHHHHHGGGGGHFHHHHHHGHHGGHHHGGGGGHHHGHHGGGHHGHHHHHHHHHHHHHHHHGGGGGHHHHGHHGGGGHHGGGGGGGGHGHHHHGHHHHFGGGHHHHHHHGHHHHHEGGEGGGGGAFGGGGFGGGGGGGGGGGFFFFFFFFFFFFFFFFFFFFEEFFFFFFFFFFFFFFFFFFFFFBF
@M05620:37:000000000-D9766:1:1101:21155:4635 1:N:0:29
ACCACACCTTCTACAATGAGCTGCGTGTGGCTCCCGAGGAGCACCCCGTGCTGCTGACCGAGGCCCCCCTGAACCCCAAGGCCAACCGCGAGAAGATGACCCAGGTGAGTGGCCCGCTACCTCTTCTGGTGGCCGCCTCCCTCCTTCCTGGCCTCCCGGAGCTGCGCCCTTTCTCACTGGTTCTCTCTTCTGCCGTTTTCCGTAGGACTCTCTTCTCTGACCTGCGTCTCCTTTGGAACTCTGCAGGTTCT
+
BAABBBBBCFCFGGGGGGFGGGHHFFGA4EHHHGGE?EGCDHHGHGGGEFGGFGFHHHHGGGCGGGGGGGGHHHHGGGGHGHHHHGGGGCDGGGHBGFHHHHHHGHHHGHGGGHHGGGGGHHHHHHHHHHHGGHGF??EHGHHFGGGGGGGGGGGGGGGADGFGGGFFFFFFFFFFFFFFFFFFFFFFFFFFFFFFFFFFFFFFFFFFFFFFFFFFFFFFFFFF.;AFFFFFFFFFFFFFFFFFFFFFFFF
@M05620:37:000000000-D9766:1:1101:16654:4636 1:N:0:29
ACCACACCTTCTACAATGAGCTGCGTGTGGCTCCCGAGGAGCACCCCGTGCTGCTGACCGAGGCCCCCCTGAACCCCAAGGCCAACCGCGAGAAGATGACCCAGCCGAGAGGCCCGCTACCTCTTCTGGTGGCCGCCTCCCTCCTTCCTGGCCTCCCGGAGCTGCGCCCTTTCTCACTGGTTCTCTCTTCTGCCGTTTTCCGTAGGACTCTCTTCACTGACCTGAGTCTCCTTTGGAACTCTGCAGGTTCT
+
BBAAAAABFFFFGGGB5GDGGFHHGEEE42FGFFG?EGGCFHGGHGGGAAEFHGGFHHFE0E0FG1EEGEFEFGHFGGAHE/GHHG/<DGGC@DFC111<?GGA0/<A@-<<<CD?@D-<C000=DDFHCCACGGCCD.AEGFG/;099B/9;9:ACDBBG?9FB=@.99;9BFFFF9BB;FB/9//;FB:FB9@9AFFFFDBAFFEFFFFBBBF/;BBBB9/BFFBFFBFFFFEBFFF9F/BFFFFFFFB
@M05620:37:000000000-D9766:1:1101:22140:4662 1:N:0:29
ACCACACCTTCTACAATGAGCTGCGTGTGGCTCCCGAGGAGCACCCCGTGCTGCTGACCGAGGCCCCCCTGAACCCCAAGGCCAACCGCGAGAAGATGACCCAGGTGAGTGGCCCGCTACCTCTTCTGGTGGCCGCCTCCCTCCTTCCTGGCCTCCCGGAGCTGCGCCCTTTCTCACTGGTTCTCTCTTCTGCCGTTTTCCGTAGGACTCTCTTCTCTGACCTGAGTCTCCTTTGGAACTCTGCAGGTTCT
+
DDDDDCCCFFFFGGGGGGGGGGHHGGGFHGHGHGGGGGGGGHGHHGGGFGGGHHHHHHHGGGGGGGGGGGGHHHHGGGGHGHHHHGGGGGGGGGHGGHHHGFFCFHHHHFFFGHHCGGGGHHHHHHHHHHGGAFGGGGGHGHGGHGGGGGGGGGGGGGGACGFGGGFFFFFFFFFHFFBB;BFFFFFFFFFFFFFFFFEFFFFFFFFFFFFFFFFFFFFFFFFFEFFFFFFFFFFFFFFBFFFFFFF:;FF
@M05620:37:000000000-D9766:1:1101:17504:4678 1:N:0:29
ACCACACCTTCTACAATGAGCTGCGTGTGGCTCCCGAGGAGCACCCCGTGCTGCTGACCGAGGCCCCCCTGAACCCCAAGGCCAACCGCGAGAAGATGACCCAGGTGAGTGGCCCGCTACCTCTTCTGGTGGCCGCCTCCCTCCTTCCTGGCCTCCCGGAGCTGCGCCCTTTCTCACTGGTTCTCTCTTCTGCCGTTTTCCGTAGGACTCTCTTCTCTGACCTGAGTCTCCTTTGGAACTCTGCAGGTTCT
+
BAABBCCAFFCFGGGGGGGGGGHHGGGA4EGGHFFFDGFE?GHHHGGEDEGGEHHHHHHEEFCGGGGGGGGHHHHGGGGHGHHHHGFGGGFGGGHFHHHHHHHHGHH1GGHGGHHGGGGGHHHHHHHHHHHGHHGGGGGHGHHGHGGGGGGGGGGGGGG-?FGGGGFFFFFFFFFFFFFFFFFFFFFFFFFFFFFDFFFFFFFFFFFFFFFFFFFFFFFFFFFFBFFFFFFFFFFFFFFFFFFFFFFFFFF
@M05620:37:000000000-D9766:1:1101:22421:4684 1:N:0:29
ACCACACCTTCTACAATGAGCTGCGTGTGGCTCCCGAGGAGCACCCCGTGCTGCTGACCGAGGCCCCCCTGAACCCCAAGGCCAACCGCGAGAAGATGACCAGGGTAGTGGCCCCCTACCTTTTTTTGGTGCCGCCCCCCCCCTTCCTGGCCTCCCGGAGCTTCGCCCCTTCCTACCGGTTCTCTCTTCTGCCGTTTTCCGGAGGACTCTCTTCTCTGACCTTAGTTTCCTTTTGAAATCCTCAGGGTCTT
+
ABBBBBABFFFFGGGGGGGGFFHGGEDEHEGHHGGGGGGGGHHHHGGGFGGGHHHHHHHGGGGGGGGGGGGHHHHGGGGHGHHGHFGEGGGGFGHHHH2?G20?/00?10?/FE---.0>111>0--<-.:0;--A--;A--;-;.;//9.;/.;E.;-9-.//-.;A-AF.//;9.-9-;./////;////;-.;FE/B.9.9@..9///9;B/////9;//9/////;/9FBF.;/9//9///;.;/.:
@M05620:37:000000000-D9766:1:1101:14320:4706 1:N:0:29
ACCACACCTTCTACAATGAGCTGCGTGTGGCTCCCGAGGAGCACCCCGTGCTGCTGACCGAGGCCCCCCTGAACCCCAAGGCCAACCGCTACCTCTTCTGGTGGCCGCCTCCCTCCTTCCTGGCCTCCCGGAGCTGCGCCCTTTCTCCCTGGTTCTCTCTTCTGCCGTTTTCCGTAGGACTCTCTTCTCTGCCCTGAGTCTCCTTTGGAACTCTGCCGGTTCTAGCTCGGAAGAGCACACGTCTGACCTCC
+
CCCCCBCBFFFFGGGGGGGGGGHHGGGBAEHGHFGGDGGGGHHHHGGGGFGGGHHHHHHGGGGGGGGGGGGHFHHGGGGHGHHHHGGGGGGGH2BFGBGGH??D??>CGGGHGHHGHHHHHHHHHHHHGGGGGGHHHGGGGGHHHHHFGGGGGGGGGGGGGGGGGGGEGGGGGBGGGFFFFFFFFFFFFFF0BFFFFFFFFFFFFFFFFBFFFFFFBDF;DFFFF0FFFFFFFFFFFFFFFFFFF00;BFF
@M05620:37:000000000-D9766:1:1101:14294:4713 1:N:0:29
GAGAGTGAAGTGGGCGAAGGTTATAGGTTACGCAAAAACTGGATGATCGATCGGGGCAAGAGTATCGTTGCAACTAGAAAGCTTGACGGAGTCGCCAACTATGCCAGCATGACAACATCCGTTAATAGAGGCGCATAGCAAAATCACAATAAATAACAATTATACCGATATAATGGTGATTAACTTATAAAACTTGAAGCGACTACGGCGCAGGAAAGGGAATGGAACGGTCTAGGATCCATATGGAAACC
+
>111>@B131B@11111000BBA133A1B110000/0A/1100111D1A//BAB/A////BB@2D2B0/0/111B11111@B1BB01?/>>/0>///>/012B1B1<?011B111//BB@?<1//2221>0////..11<1101<1><1<0<00<000000=00<0..;-:0;0=0:00000000909000000000000-.---/..-----9--/------////9-----9:/9//-/////////9:
@M05620:37:000000000-D9766:1:1101:9933:4754 1:N:0:29
AGTGCCAGCTCTCCATCGCACAGGGGACCGAGGGCATGGCCCCTCCATCCAGAAAACCTATGACCTCACCCGCCACCTGGAGCACCCACTCCGCAGCTTGGCTGGGACCTATGTGAGTATCCAGCGTAGGAATCTGGGCGTTGGGGCGGAGTGCGGCGTTGGGGACCGACAGTCCTAACCGTGGAGGGTTCTGGTAAATGCTGGGGTGAGGAGGGGCTCTTTGGCTCCCACCAGTCCCCCTGTCTGGTCTA
+
>>11>BFFAFFFGFGBAAE1A0B0FAAEE0AE/AE/BBGHFHGGGGBFF0AB1AG0BEHHF@@FG1BFHHH>E//?FCBF>BBGHHF>?GG0/?/E<B1<?FCGGG0BCH1FFGHFBDGHHH2FHCG?/C?1FGHG10.-<ACCCC.:A-;C.09A-:@@@F@@---9-@@@FFFF/9BA-BE?:-B-BFAFFFBBFFFF/9FFF@F@FFFFBB@@@;E;BFFBFFFFFBFBEFFFFFFF@E/FFEBBBF9
@M05620:37:000000000-D9766:1:1101:22731:4766 1:N:0:29
ACCACACCTTCTACAATGAGCTGCGTGTGGCTCCCGAGGAGCACCCCGTGCTGCTGACCGAGGCCCCCCTGAACCCCAAGGCCAACCGCGAGAAGATGACCCAGGTGAGTGGCCCGCTACCTCTTCTGGTGGCCGCCTCCCTCCTTCCTGGCCTCCCGGAGCTGCGCCCTTTCTCACTGGTTCTCTCTTCTGCCGTTTTCCGTAGGACTCTCTTCTCTGACCTGCGTCTCCTTTGGAACTCTGCAGGTTCT
+
A1>>AAAA1CBB3GGB3BB1A1B1AAAA00FFCECA?EE//GHGHGGGEAEA1DFEGF0E@E?FFAEEEEFCHCFGGGCC/<GHEGC<C/></CCBD1>GFHFHEFG1<FGGGHHGCGGCHHHHHHHHHHHGGH?;CCEGGGHGBFFGBFFFFFGFEB@-A:.CFG@F??FFFFFFFFFFFFFFFFFFFFFFFF@BFFFFFFFFFFFFFFFFFFFFFFFBBFFF-@B@FFFFFFFFFFFFFFFFFFFFFFF
@M05620:37:000000000-D9766:1:1101:20790:4778 1:N:0:29
AGTGCCAGCTCTCAATCGCACAGGGGACCCAGGGCCTGGCCCCTCCATCCAGAAAACCTATGACCTCACCCGCTACCTGGAGCACCAACTCCGCAGCTTGGCTGGGACCTATGTGAGTATCCAGCGTAGGAATCTGGGAGTTGGGGAGGAGTGAGGAGTTGGGGAAAGACAGTCCTAACCGTGGAGGGTTCTGGTAAATGATGGGGTGAGGAGGGGCTCTTTGGCTCCCACCAGTCCCCCTGTCTGGTCTA
+
AAAABFFFCFFFGGGGGGGGGGHHGGGGGGHHGGGGGGHHHHGHGGHHHHHHHHHHHGHHHHHHHHHHHHHGGGGGHHHHHHHHHHHHGHHHGGGGGHHHGHHGGGHHGHHHHHHHHHHHHHHHGGGGGGHGHHHHHGCGFGHGGGGGFGEGHGHHHGHHHHGGGGHHHHHHHHHHHHHGGGGGGGGGGGGGGGFGGGGGGEFFGGFFFFFFFFFFFFFFFFFFFFFFFFFFFFFFFFFFFFFFFFFFFFB
@M05620:37:000000000-D9766:1:1101:12808:4832 1:N:0:29
ACCACACCTTCTACAATGAGCTGCGTGTGGCTCCCGAGGAGCACCCCGTGCTGCTGACCGAGGCCCCCCTGAACCCCAAGGCCAACCGCGAGAAGATGACCCAGGTGAGTGGCCCGCTACCTCTTCTGGTGGCCGCCTCCCTCCTTCCTGGCCTCCCGGAGCTGCGCCCTTTCTCACTGGTTCTCTCTTCTGCCGTTTTCCGTAGGACTCTCTTCTCTGACCTGCGTCTCCTTTGGAACTCTGCAGGTTCT
+
CCCCCCCCFFFFGGGGGGGGGGHHGGGEHGHHHGGGGGGGGHHHHGGGGGGGHHHHHHHGGGGGGGGGGGGHHHHGGGGHGHHHHGGGGGGGGGHGHHHHHHHGGHHFHHHGGHHGGGGGHHHHHHHHHHGGHHGGGGGHGHHGHGGGGGGGGGGGGG?-;DGGGGFFFFFFFFFFFFFFFFFFFFFFFFFFFFFFFFFFFFFFDDFFFFFFFFFFFFFFFFFF.@DFFFFFFFFFFFFFFFFFFFFFFFF
@M05620:37:000000000-D9766:1:1101:12723:4836 1:N:0:29
ACCACACCTTCTACAATGAGCTGCGTGTGGCTCCCGAGGAGCACCCCGTGCTGCTGACCGAGGCCCCCCTGAACCCCAAGGCCAACCGCGAGAAGATGACCCAGGTGAGTGGCCCGCTACCTCTTCTGGTGGCCGCCTCCCTCCTTCCTGGCCTCCCGGAGCTGCGCCCTTTCTCACTGGTTCTCTCTTCTGCCGTTTTCCGTAGGACTCTCTTCTCTGACCTGCGTCTCCTTTGGAACTCTGCAGGTTCT
+
BBBCCCCCFFFFGGGGGGGGGGHHGGGEHGHHHGGGGGGGGHHHHGGGGGGGHHHHHHHGGGGGGGGGGGGHHHHGGGGHGHHHHGGGGG@DGGHGHHHHHHHHGHHFHHGGGHHGGGGGHHHHHHHHHHHGHHGGGGGHGHHGHGGGGGGGGGGGGGG99DGGGGFFFFFFFFFFFFFFFFFFFFFFFFFFFFFFFFFFFFFFFFFFFFFFFFFFFFFFFFFF.@FFFFFFFFFFFFFFFFFFFFFFFFF
@M05620:37:000000000-D9766:1:1101:19740:4837 1:N:0:29
ACCACACCTTCTACAATGAGCTGCGTGTGGCTCCCGAGGAGCACCCCGTGCTGCTGACCGAGGCCCCCCTGAACCCCAAGGCCAACCGCGAGAAGATGACCCAGGTGAGTGGCCCGCTACCTCTTCTGGTGGCCGCCTCCCTCCTTCCTGGCCTCCCGGAGCTGCGCCCTTTCTCACTGGTTCTCTCTTCTGCCGTTTTCCGTAGGACTCTCTTCTCTGACCTGAGTCTCCTTTGGAACTCTGCAGGTTCT
+
CCCCCCCCFFFFGGGGGGGGGGHHGEGBGGHHHGGGGGEGGHHHHGGGGGGGHHHHHHHGGGGGGGGGGGGHFHHGGGGHGHHHHGGGGGCGGGHHHHHHHHHHGFHHHHHGGHHGGGGGHHHHHHHHFHHGHHGGGGGHGHHGHGGGGGGGGFGGGGGGGGGGGGFFFFFFFFFFFFFFBFFFFFFFFFFFFFFFFFFFFFFFFFFFFFFFFFFFFFFFFFFFFFFFFFFFFFFFFFFFFFFFFFFFFFF
@M05620:37:000000000-D9766:1:1101:21394:4837 1:N:0:29
ACCACACCTTCTACAATGAGCTGCGTGTGGCTCCCGAGGAGCACCCCGTGCTTCTGACCGAGTCCCCCCTGAACCCCAAGGCCAACCGCGAGAAGCTGACCCAGGTGAGTGGCCCGCTACCTCTTCTGGTGGCCGCCTCCCTCCTTCCTGGCCTCCCGGAGCTGCGCCCTTTCTCACTGGTTCTCTCTTCTGCCGTTTTCCGTAGAACTCTCTTCTCTGACCTGAGTCTCCTTTGGAATTCTGCAGTTTCT
+
ABABBBBAF4CFGGGGBGFBGBGHFGGGD?FGFFGD2AEE2BFGHGEEEEEF5DFGBGHG>01BFGHGGGGHHHHGGGGGGHHHHGGGGGGGCG2222BFGFA//FH<F??CFHHGG-A@GHHHHF>1>F<ACCDGGFGHGHHGCFHHHFFHHFGGG.-A@D?CBGGGGAFFFFFFFFFBBBFFFFFFEFF/FF>FFFFFFD/9..:9/BFFF/::FB/9/BB.9.;9BF/BFFF/;B/9BB//;////;;
@M05620:37:000000000-D9766:1:1101:14262:4849 1:N:0:29
AGTGCCAGCTCTCAATCGCACAGGGGACCCAGGGCCTGGCCCCTCCATCCAGAAAACCTATGACCTCACCCGCTACCTGGAGCACCAACTCCGCAGCTTGGCTGGGACCTATGTGAGTATCCAGCGTAGGAATCTGGGAGTTGGGGAGGAGTGAGGAGTTGGGGAAAGACAGTCCTAACCGTGGAGGGTTCTGGTAAATGATGGGGTGAGGAGGGGCTCTTTGGCTCCCACCAGTCCCCCTGTCTGGTCTA
+
>ABAAFFFBFFFGDBGGFEGGGHHGEGGGEHHGGFEGGHHHHGHGGGHHHGHHGHHHGHHHHHHHHBFHHHFGGGGHHHHHHGFGHCGFHHHGEEGGGHHGHHGGGHHGHHHHHHFHGHHHHHHHGEECEHGHHHHGHHGDGHHGGGGGGGGHHHHHGHHHHGGGGGHFFHHCGHHHHHHGCEFGGGG;CFFFGCFGGGGGFGGGGFFFFFFFFFFFFEFFFFFFFFFFFFFFFFFFFFFFFFFFFFFFFF
@M05620:37:000000000-D9766:1:1101:14243:4856 1:N:0:29
AGTGCCAGCTCTCAATCGCACAGGGGACCCAGGGCCTGGCCCCTCCATCCAGAAAACCTATGACCTCACCCGCTACCTGGAGCACCAACTCCGCAGCTTGGCTGGGACCTATGTGAGTATCCAGCGTAGGAATCTGGGAGTTGGGGAGGAGTGAGGAGTTGGGGAAAGACAGTCCTAACCGTGGAGGGTTCTGGTAAATGATGGGGTGAGGAGGGGCTCTTTGGCTCCCACCAGTCCCCCTGTCTGGTCTA
+
ABAABFFFCFFFGGGGGGGCGCHFGGGGGGHHFFGGGGHHHHGHGGHHHHGHHHHHHGHHHFHHHHHHHHHGGEEGHHHHHHHHHHHHGHHHEGFGGHFHGHHGGGHHGHHHHHHHHHHHHHHHHGEGGGHHHGHHHHHGGHHHGGGGGGGHHHHHHGGHHHGGGGHHHHHHHHHHHHHHGGGGGGGG;FFGGGCFGGGGGGGGGGFFFFFFFFFFFFFFFFFFFFFFFFFFFFFFFFFFFFFFFFFFFFF
@M05620:37:000000000-D9766:1:1101:22579:4863 1:N:0:29
ACCACACCTTCTACGATGAGCTGCGTGTGGCTCCCGAGGAGCACCCCGTGCTGCTGACCGAGGCCCCCCTGAACCCCAAGGCCAACCGCGAGAAGATGACCCAGGTGAGTGGCCCGCTACCTCTTCTGGTGGCCGCCTCCCTCCTTCCTGGCCTCCCGGAGCTGCGCCCTTTCTCACTGGTTCTCTCTTCTGCCGTTTTCCGTAGGACTCTCTTCTCTGACCTGAGTCTCCTTTGGAACTCTGCAGGTTCT
+
AAAAAAAAFFFFGG1AAF1BGBGCE0AA0ECGFFGE?EE??EHHFFGGEEGGHHHHHHHGCGGGGEEGGGGFFHHGGGFHCGHHHGF<CC>B@GHFFGFHHHHHGFH1F?FFGHH-A@@GHHGHGHHGHHHGHHGGCCCHGFGGGFFFGGEGGGGE?A@-AAGGG@@F@@FFFFFFFFFFFFFFFFFFFFFFFF@FFFFFFFFFBFFFFFFFFFFBFFFBFFFF/;BFFFFFFFFFFFFFFFFFEFFFFFF
@M05620:37:000000000-D9766:1:1101:23418:4866 1:N:0:29
ACCACACCTTCTACAATGAGCTGCGTGTGGCTCCCGAGGAGCACCCCGTGCTGCTGACCGAGGCCCCCCTGAACCCCAAGGCCAACCGCGAGAAGATGAGTGAGTGGCCCGCTACCTCTTCTGGTGGCCGCCTCCCTCCTTCCTGGCCTCCCGGCGCTGCGCCCTTTCTCACTGGTTCTCTCTTCTGCCGTTTTCCGTAGGACTCTCTTCTCTGCCCTGAGTCTCCTTTGGAACTCTGCAGGTTCTCGATC
+
CCCCCCCCFFFFGGGGGGGGGGHHGEGEGEHHHGGEEGGGGHHHHGGGGDFGHHHHHHHGGGGGGGGGGGGHHHHGGGGHGHHHHGGGGGGGGGHHHHHHHHHHHHGGHHGGG?DHHHHHHHHHHHGHHGGGGGHGHHGHHHHHHHHGGGGGGG-AFGGGFFFFFFFFFFFFFFF;BFFFFFFFFFFFFD;AFFFFFFFDDFFFFFFFFFFFFF/BEFFFFFFFFFFFFFFFFFFFFFFFFFFFFF/EBFF
@M05620:37:000000000-D9766:1:1101:16538:4876 1:N:0:29
AGTGCCAGCTCTCAATCGCACAGGGGACCCAGGGCCTGGCCCCTCCATCCAGAAAACCTATGACCTCACCCGCTACCTGGAGCACCAACTCCGCAGCTTGGCTGGGACCTATGTGAGTATCCAGCGTAGGAATCTGGGAGTTGGGGAGGAGTGAGGAGTTGGGGAAAGACAGTCCTAACCGTGGAGGGTTCTGGTAAATGATGGGGTGAGGAGGGGCTCTTTGGCTCCCACCAGTCCCCCTGTCTGGTCTA
+
AAAAAFFFBFFFG4FFFGGCGCHCGEFEGGHHFEEAFGHHHHGGGGFHHGHHGHHEGEEGGHHHHGHHHHFGG>EEHGGHEFHHHHC?EHHHDGFGGHHHGHHGCGGHGHHHHFBHBGHFHHHHGFEGGGFH2GHDG0<FAFD1C?CCGA>>AGF.CEHGDBF@:.C.FGHHHHHHHHGGDACAAAGG9AFGGGBBFFGGGFFBEGDCEFFFFDCDDAAFFFFBFFFEFFFFFF9BFFFDFFFFFFFFFFF
@M05620:37:000000000-D9766:1:1101:15794:4877 1:N:0:29
AGTGCCAGCTCTCAATCGCACAGGGGACCCAGGGCCTGGCCCCTCCATCCAGAAAACCTATGACCTCACCCGCTACCTGGAGCACCAACTCCGCAGCGTGGCTGGGACCTATGTGAGTATCCAGCGTAGGAATCTGGGAGTTGGGGAGGAGTGAGGAGTTGGGGAAAGACAGTCCTAACCGTGGAGGGTTCTGGTAAATGATGGGGTGAGGAGGGGCTCTTTGGCTCCCACCAGTCCCCCTGTCTGGTCTA
+
AA>1>@FFA@13BEEBFGGCEGFAFEEGGGGCGGE/AE/FFAEHEGHHFFFGGGF00A0FAFFFGHHEFFHE>EEE>GFGGFBFFEFFE0GGFE/EC/?EGEHGGC<FFGFHGHHHHGHHEFGHHGEFCCHFFFGFFHFG?GHFCGGGGGGHFHFGCEGBGHGGEGEGHFHE0<BBBCBF@:9A.C:@.;CFFF0;FF009;9FEF-@-AF/9A@<---9B/FFB99EFF-A--;/BFFF-9/;//;9;F/
@M05620:37:000000000-D9766:1:1101:13738:4880 1:N:0:29
GAGGCTGCTTTGGAAGAAACTCATAGGTTACGGCAACAGTTCCCCCTGGACCTGGGAAAGATTCTCGCCTGGCTTACAGAAGCTGAAACAACGGCCAATGCTCGACGACAGACCAGACGCCTCGACAAGACCCCAAGCGACCAAAAGATGCTACCACACAAGACCGACCATCCTACATTTTCGCTTTCGACCACTTGTGGATCCCCTAGCCCACAACTCAGACCATGTACTTGTCACATCCACGCACGAGG
+
>1AAAAFAFFFFGGGGGGGGG1B3FG1A1DB0BFAECGHG2DD1BA/B/0FB000/BA/B011D22/BA///B00BGH1@FBGGBDBGE0>F/EGC/FFGF21/>E/<///0B?F00/>BCH//?</>00?0?C/.<.>.--<GCG/C<00000<<CCC.../:/--9;-0;9000/;0;09-::9C0.;-@-;;BBFFFB9/-:----///9;--99;9/;9--;9;///;/B//9////;/99-;--;-
@M05620:37:000000000-D9766:1:1101:19286:4889 1:N:0:29
ACCACACCTTCTACAATGAGCTGCGTGTGGCTCCCGAGGAGCACCCCGTGCTGCTGACCGAGGCCCCCCTGAACCCCAAGGCCAACCGCGAGAAGATGACCCAGGTGAGTGGCCCGCTACCTCTTCTGGTGGCCGCCTCCCTCCTTCCTGGCCTCCCGGAGCTGCGCCCTTTCTCACTGGTTCTCTCTTCTGCCGTTTTCCGTAGGACTCTCTTCTCTGACCTGAGTCTCCTTTGGAACTCTGCAGGTTCT
+
CCCCCCCCFFFFGGGGGGGGGGHHGGGEEGHHHGGGGGGGGHGHHGGGGGGGHHHHHHHGGGGGGGGGGGGHGHHGGGGHGHHHHGGGGGGGGGHHHHHHHHHHGHHHHHHGGHHGGGGGHHHHHHHHHHHGHHGGGGGHGHHGHGGGGGGGGGGGGGGAGGGGGGFFFFFFFFFFFFFFFFFFFFFFFFFFFFFFFFFFFFFFFFFFFFFFFFFFFFFFFFFFFFFFFFFFFFFFFFFFFFFFFFFFFFF
@M05620:37:000000000-D9766:1:1101:14645:4905 1:N:0:29
ACCACACCTTCTACAATGAGCTGCGTGTGGCTCCCGAGGAGCACCCCGTGCTGCTGACCGAGGCCCCCCTGAACCCCAAGGCCAACCGCGAGAAGATGACCCAGGGGAGTGGCCCGCTACCTCTTCTGGTGGCCGCCTCCCTCCTTCCTGGCCTCCCGGAGCTGCGCCCTTTCTCACTGGTTCTCTCTTCTGCCGTTTTCCGTAGGACTCTCTTCTCTGACCTGAGTCTCCTTTGGAACTCTGCAGGTTCT
+
AAAAABAAFFFFGGGGGGGCGGHHGGGGFGGHHGGFEGEEFHEGHGEFEGGFHHFGEGHGEEEGGGGEGGGHHHHGGGEHGGHHHGGCGGGGGGHEGFGHHC/?//><@>G<.FGDCGGGHHEBGGD0<0;.:C@@A.EFGGFGFGGGFBFGG0A9A.BD-@;9BD;DD;B:009BBBBF:0;FBFFFBBFBBFF;9BEF:;;.AFFB/B9FFFFBFBBFFB0/;F0BBF0B9BF/BBF;F;0;0;;A0B9
@M05620:37:000000000-D9766:1:1101:18981:4910 1:N:0:29
ACCACACCTTCTACAATGAGCTGCGTGTGGCTCCCGAGGAGCACCCCGGGCTGCGGACAGAGGCCCCCCTGAACCCCAAGGCCAACCGCGAGAAGCTAACCCAGCAGAGTGGCACCCCATCTCATATGCGCGCCGAATCCTCCAATCCTCCCATAGCTGAGATCCTCCCTTTCTCACTTATTCTCTCATCTGCCGTTTTCCGTTCTACTCTCTGCAATGACACTACTCTCCTTTTCTGCTCGGCCTAGTCC
+
1>1>>AAACFCF33BGGEGGGGFHG?FBFEHHGGG0E///B/AGHGGG/EFAE//EE//BBG//BE//>EFH1G//?EFHEHHHA/?>>/BCG/<11?100/?<00F0.>>..0>..-.//00000000..------.;000;//0;C00/./090;0CCF0;09009--9//;:9////;/9/;F////;///---;-//-//--//;FFFF/B//;FF/;//9/;;B//;//////;//-----//9//
@M05620:37:000000000-D9766:1:1101:17949:4921 1:N:0:29
AGTGCCAGCTCTCAATCGCACAGGGGACCCAGGGCCTGGCCCCTCCATCCAGAAAACCTATGACCTCACCCGCTACCTGGAGCACCAACTCCGCAGCTTGGCTGGGACCTATGTGAGTATCCAGCGTAGGAATCTGGGAGTTGGGGAGGAGTGAGGAGTTGGGGAAAGACAGTCCTAACCGTGGAGGGTTCTGGTAAATGATGGGGTGAGGAGGGGCTCTTTGGCTCCCACCAGTCCCCCTGTCTGGTCTA
+
ABAAAFFFBFFFGFGGGGGGGGHFGEEFGGHGAEEGGGHHFHGHGGHHHGGHHGGGHGHHHFHHHFGHHHHGG>EEHHHHFHHHHHCGGHHF>ECGEHBFGHHGGGHHGHHHHHHHHHHHHHHHHGGGGGHHHHHHHHAGDHHHGGGGGGEFHBHHGGGHHHGGGGHHFHHHHHHGHHHHGGEFDGGGCFFGGGCFGGGGGGGGGG;BFFFFFFFFFAFFFFFFFFFFFFFFFFFFFFFFFFFFFFFFFFF
@M05620:37:000000000-D9766:1:1101:12849:4940 1:N:0:29
AGTGCCAGCTCTCAATCGCACAGGGGACCCAGGGCCTGGCCCCTCCATCCAGAAAACCTATGACCTCACCCGCTACCTGGAGCACCAACTCCGCAGCTTGGCTGGGACCTATGTGAGTATCCAGCGTAGGAATCTGGGAGTTGGGGAGGAGTGAGGAGTTGGGGAAAGACAGTCCTAACCGTGGAGGGTTCTGGTAAATGATGGGGTGAGGAGGGGCTCTTTGGCTCCCACCAGTCCCCCTGTCTGGTCTA
+
ABAABFFFCFFFGGGGGGGGGGHHGGGGGGHHGGGGGGHHHHGHGGHHHHHHHH3FHGHHHHHHHGHHHHHGG>FGHHHHGHHHHHEHGHHHGGGGGHHHGHHGGGHHGHHHHHHHHHHHHHHHHGGGGGHHHHHHHHFGGHHHGGEGGGEGHGHHFGHHHHGGGGHHGHGHHHHHHHHHGGGGDEGGEGGGGGCGGGGGGGGGGGFFFFFFFFFFFFFFFFFFFFFFFFFFFFFFFFFFFFFFFFFFFFF
@M05620:37:000000000-D9766:1:1101:6724:4941 1:N:0:29
ACCACACCTTCTACAATGAGCTGCGTGTGGCTCCCGAGGAGCACCCCGTGCTGCTGACCGAGGCCCCCCTGAACCCCAAGGCCAACCGCGAGAAGATGACCCAGGTGAGTGGCCCGCTACCTCTTCTGGTGGCCGCCTCCCTCCTTCCTGGCCTCCCGGAGCTGCGCCCTTTCTCACTGGTTCTCTCTTCTGCCGTTTTCCGTAGGACTCTCTTCTCTGACCTGAGTCTCCTTTGGAACTCTGCAGGTTCT
+
AA>>AAAAFFF1AGG1FFFFF1B1ABEEGCHHFGEAA/E?EHHHHGCG/AEA1A1BG0FFEE/E>E@EGGGHHHEEFGGEEHHCE<EEG?C@@<F1><>FGGHA/?G?FGHGF0?CGGG?FDDF0<GHDGHGHCC-:AEHGHHC/BFGEFGEFFFGGG-;9@FGGG@F@@FFFFFFFFFFFFFFFFFFFFFFFF-;BFFFFFFF-ABFFFFFFFFB/;FF9//-;FFFFFFFFFFB/9F/BFFFF/9-BFF
@M05620:37:000000000-D9766:1:1101:22336:4958 1:N:0:29
ACCACACCTTCTACAATGAGCTGCGTGTGGCTCCCGAGGAGCACCCCGTGCTGCTGACCGAGGCCCCCCTGAACCCCAAGGCCAACCGCGAGAAGATGCCCAGGTGAGTGGCCCGCTACCTCTTCTGGTGGCCGCCTCCCTCCTTCCTGGCCTCCCGGAGCTGCGCCCTTTCTCACTGGTTCTCTCTTCTGCCGTTTTCCGTAGGACTCTCTTCTCTGACCTGAGTCTCCTTTGGAACTCTGCAGGTTCTA
+
1A11A1>>11BB3G1BDG11F1F1EB0A0AFGGG0AA/AE/AAGHGE/EAEGGAFHGCAEGEC?/FEEGGGHHHHGGGGHEHHHHGGECGBC?FFHHHGHHHHFGGHHHHGGHHGGGGGHGHHGHHHHHHGHHGGGGGHGHHGHHGGGGGGGGGGGGG-AAGGGGGF@@FFFFFFFFFFFFFFFFFFFFFFFF@BBFFFFFFAFFFFFFFFFFFFFFFFFFFFFFFFFFFFFFFFFFFFFFEFFFFFFFF9
@M05620:37:000000000-D9766:1:1101:6983:4975 1:N:0:29
ACCACACCTTCTACAATGAGCTGCGTGTGGCTCCCGAGGAGCACCCCGTGCTGCTGACCGAGGCCCCCCTGAACCCCAAGGCCAACCGCGAGAAGATCTCCTAGCCGCGTGGCCCGCTACCTCTTCCGCTGGCCGCCTCCCTCCTTCACGGCCTCCCGCGGCTGCGCCCTTTCGCACTGGTTCTCTCTTCTGCCGTTTTCCCTAGGACTATCTTCCATGACCTGGATCTCCTTAGGAACTCTGCAGGCTCT
+
CCCCCCCAFFFFGGGGGGFGGGHHGFGBGGHHHGGFGGGGGHHHHGGGGGGGHHHHHHHGGGGGGGGGGGGHHHHGGGGHGHHHHGGGGGG/>/22?22>?22?10//<-<>CFF<AC-AG00<C00:..A:EFCGGGGGGGGG/CF009AADDGEED---;9CA@CFAFFFF.;AB=//;:BBFFFF/B//;;;DFFFFE//9/BBFBB/FBF//9/;/BFF/./;B/B;/;/;/FBAFFFB///..;;B
@M05620:37:000000000-D9766:1:1101:23095:4992 1:N:0:29
ACCACACCTTCTACAATGAGCTGCGTGTGGCTCCCGAGGAGCACCCCGTGCTGCTGACCGAGGCCCCCCTGAACCCCAAGGCCAACAGCGAGAAGATGACCCAGGTGCGTGGCCCGCTACCTCTTCTGGTGGCCGCCTCCCTCCTTCCTGGCCTCCCGGTGCTGCGCCCTTTCTCACTGGTTCTCTCTTCTGCCGTTTTCCGTAGGACTCTCTTCTCTGACCTGAGTCTCCTTTGGAACTCTGCGGTTCTA
+
BBBABBBBFFFFGGGGGGGGGGHCGEEEAEHHFGGGGGGCCHHHHGGGDGGGGHGHHHGGGGGGGGGGGGGHHHHGGGGHE/GHGF/2F>DC/CGHFFE2CGCGFG22/?///F<A@FC?GFD<1<D<0D/..<@D?AAGGHHG/0;GG0B9FFGGGD---:9BF@D?AB/BFFF/B9FE/;9BFFFFB/FF//-.;/;FF./9..//9BB/B9B/;/9/99BF/999/////:BF;9BBFB/BFFD-A9:
@M05620:37:000000000-D9766:1:1101:21566:5003 1:N:0:29
AGTGCCAGCTCTCAATCGCACAGGGGACCCAGGGCCTGGCCCCTCCATCCAGAAAACCTATGACCTCACCCGCTACCTGGAGCACCAACTCCGCAGCTTGGCTGGGACCTATGTGAGTATCCAGCGTAGGAATCTGGGAGTTGGGGAGGAGTGAGGAGTTGGGGAAAGACAGTCCTAACCGTGGAGGGTTCTGGTAAATGATGGGGTGAGGAGGGGCTCTTTGGCTCCCACCAGTCCCCCTGTCTGGTCTA
+
ABAABFFFBFFFGGGGGGGGGGHHGGGGGGHHGGGGGFHHHHGHGGHGHHHHHHHHHGGGHHHHHHHHHHHGGGGGHHHHHHHHHHHHGHHHGGGGGHHHGHHGGGGHGHGHHHGHHHHHHHHHHGGGGGHHHHHHHHHGGHHHGGGGGGGHHHHHHGHHHHGGGGHHHHHHHHHHGHHHGGFGGGGGFGGFGGGGGGGGGGGGGGFFFFFFFFFFFFFFFFFFFFFFFFFFFFFFFFFFFFFFFFFFFFF
@M05620:37:000000000-D9766:1:1101:16225:5018 1:N:0:29
AGTGCCAGCTCTCAATCGCACAGGGGACCCAGGGCCTGGCCCCTCCATCCAGAAAACCTATGACCTCACCCGCTACCTGGAGCACCAACTCCGCAGCTTGGCTGGGACCTATGTGAGTATCCAGCGTAGGAATCTGGGAGTTGGGGAGGAGTGAGGAGTTGGGGAAAGACAGTCCTAACCGTGGAGGGTTCTGGTAAATGATGGGGTGAGGAGGGGCTCTTTGGCTCCCACCAGTCCCCCTGTCTGGTCTA
+
ABAABFFFCFFFGGGGGGGGGGHHGGGGGGHHGGGGGGHHHHGHGGHHHHHHHHHHHGHHHHHHHHHHHHHGGGGGHHHHHHHHHHGHGHHHGGGGGHHHGHHGGGHHGHHHHHHHHHHHHHHHHGGGGGHHHHHHHHHGGHHHGGGGGGGGHHHHHGHHHHGGGGHHHHHHHHHHHHHHGEEGGGGGCFGGGG;FGGGGGGGGGGFFFFFFFFFFFFFFFFFFFFFFFFFFFFFFFFFFFFFFFFFFFFF
@M05620:37:000000000-D9766:1:1101:18447:5020 1:N:0:29
ACCACACCTTCTACAATGAGCTGCGTGTGGCTCCCGAGGAGCACCCCGTGCTGCTGACCGAGGCCCCCCTGAACCCCAAGGCCAACCGCGAGAAGATGACCCAGGTGAGTGGCCCGCTACCTCTTCTGGTGGCCGCCTCCCTCCTTCCTGGCCTCCCGGAGCTGCGCCCTTTCTCACTGGTTCTCTCTTCTGCCGTTTTCCGTAGGACTCTCTTCTCTGACCTGAGTCTCCTTTGGAACTCTGCAGGTTCT
+
BBBBBBABFFFFFFGFFGGGGGHGGFGFHEHHHGGEGGGFGHHHHGGGE1EFGEGHHHHGGGCGGGEGGGGHHHHGGGGGGHHGGGGGGCGGGGHHB<GHHHHHGHGDFGHGGHGFGGGGHFHHHHGHGHHGGGGG?EGHEGHGHGGGGGGGGGGGGB---AFFGDFFFFFFFFFFFFFFFFFFFFFFFFFFFFFFFFFFFFFFFDFFFFFFFFFFFFFFFFFB/;FFFFFFFFFFFFFFFFFFFFFFFFF
@M05620:37:000000000-D9766:1:1101:22328:5034 1:N:0:29
ACCACACCTTCTACAATGAGCTGCGTGTGGCTCCCGAGGAGCACCCCGTGCTGCTGACCGAGGCCCCCCTGAACCCCAAGGCCAACCGCGAGAAGATGACCCAGGTGAGTGGCCCGCTACCTCTTCTGGTGGCCGCCTCCCTCCTTCCTGGCCTCCCGGAGCTGCGCCCTTTCTCACTGGTTCTCTCTTCTGCCGTTTTCCGTAGGACTCTCTTCTCTGACCTGAGTCTCCTTTGGAACTCTGCAGGTTCT
+
CCCCCCCCFFFFGGGGGGGFGGHHGGGEDGHHHGGGGGGGGHHHHGGGDGGGHHGHHGHGGGCGGGGGGGGHHHHGGGGHGHHHHGGGGGGGGGHHHFHHHGHHGHHFHHHGGHHGGGGGHHHHHHHHHHHGHHGGGGGHGHHGHGGGGGGGGGGGGGG?BGGGGGFFFFFFFFFFFFFFFFFFFFFFFFFFFFFDFFFFFFFFFFFFFFFFFFFFFFFFFFFF/BFFFFFFFFFFFFFFFFFFFFFFFFF
@M05620:37:000000000-D9766:1:1101:7803:5042 1:N:0:29
ACCACACCTTCTACAATGCGCTGCGTGTGGCTCCCGAGGAGCACCCCGTGCTGCTGACCGAGGCCCCCCTGAACCCCAAGGCCAACCGCGAGAAGATGACCCAGCAGCGTGGCCCGCTACCTCTTCTGGCGGCCGCCTCCATCCTTCCTGGCCTCCCGGAGCCGCGCCCTTTCTCACTGGTTCTCTCATCTGCCGTTTTCCGTAGCACTATCTTCTCTGACCTGCGTCTCCTTTGGAACTCTGCAGGTTCT
+
AAA1>AA>BCFFGGGFFG11A0A0E0ABB0GH1BBE?EGCGHHHHGGEGFGGHGHFHGHGCGGGG?EEGGGCF1CEGGCH/CGEFF//>C></?011F1FH0F/00?0-.><@FGGGC@CHFDHFC0C00;C@-A@@A.C/;;.;00;0C9-9/9EF-;9----;@@;?@FF///;BFFF/FFFFFF/;F/;FF-ABFFFFFFE--;B///B////FFFFF//B-@B@FFFFFFFFFFFFFFFFFFFF/FF
@M05620:37:000000000-D9766:1:1101:6415:5044 1:N:0:29
ACCACACGTTCTACAATGCGCTGCGTGCGGCTCTCGAGGAGCACCCCTTGCTGCTGACCAAGGCCCCCCTGAACCCCAAGGCCAACCGCGGGAAGATGACCCAGGTGCGTGGCCGGCTACCTCTTGTGGTGGCCGCCTCCCTCCTTCCTGGCCTCCCGGGGGTGCGCCCTTTCTCACTGGTTCTCTCTTCTGCCGTTTTCCGTAGGACTCTCTTGTCTGACCTGCGTCTCCTTTGGAACTCTGCAGGTTCT
+
AABA>>A3B4B>GFBGGGBAEEGGGEEA2AAAB3BB3BAA?B1BBAE1AB355FFFFFH3B1A1BEGEF?1F3GGEE?EHGHFHHG//>C/>/BD0??DGGF/?F<F?AFAADH-<<@EHHHGFH:<CDG.DCFDC9EGAEFGDBBFFBFFGFFAEEAF-9--;ADFF-@FFFFFFFFFFFFFFFBBFFFFFFBFD.BEFF?B.A.BBBB/BFF/;;BF:FF/F;BD;DFFFFFFEFEFFF/BFFFFFFFF
@M05620:37:000000000-D9766:1:1101:19647:5079 1:N:0:29
GCTGCTGCTTTTGAATCAACTCACAGGCCCCGGCCCACGTCGCTTCAGCGCCCACGACTGATCACCACCCCCCTCACAGTAGCTCAAACGCCGGCTTTGGCGTGACACCCAACGAAAGGCTCCTAGAAGACTCAAAAGGGAGTACAAGAGCTGATGAAACAATGGCAAGAAAGTCAGGAATTTCCGCTATAGCACTCTTGTGTAACCAATTGAACAAATCTAAGCATTTGTACTTTTTAATAACAAACAAG
+
>>1>AB@BBF311AB3B1BFB1BA11A00A0AEEGGEA////A//BBF1AEA/A?>///BE212B>1/??>>>E/B?G1BF1G>>11<1/<EC<B//01?1/?//?<1//??..>FC.C.1<</<<0=0<<GE<<DD/;.;.:=0<00;./</9009;9;CE00/990:/=;B0;;C//:0;00;.---;/;/:;/;///;/9//;B9-//;BFFFF-/9////9;;/99/99///;/-/;/;/9;-;9;B
@M05620:37:000000000-D9766:1:1101:12743:5086 1:N:0:29
ACCACACCTTCTACAATGAGCTGCGTGTGGCTCCCGAGGAGCACCCCGTGCTGCTGACCGAGGCCCCCCTGAACCCCAAGGCCAACCGCGAGAAGATGACCCAGGTGAGTGGCCCGCTACCTCTTCTGGTGGCCGCCTCCCTCCTTCCTGGCCTCCCGGAGCTGCGCCCTTTCTCACTGGTTCTCTCTTCTGCCGTTTTCCGTAGGACTCTCTTCTCTGACCTGAGTCTCCTTTGGAACTCTGCAGGTTCT
+
CBBCCCCAFFFFGFGGGGGGGGHHGEG2AEHHHGGEDEGGGGHHHGGGGGGGGHGHGHHEGGCGGGGGGGGHGHHGGGGHGHHHGGGGGGGGGGHFGHHHHHHFFGHFHGHGGHGGGGGGHHHHHHHHHHHGHHGGGGGHGHHGHGGGGGGGGGGGGEGCGGGGGGFFFFFFFFFFFFFF/BFFFFFFFFFFFFFFFFFFFFFFFFFFFFFFFFFFFFFFFFFFFFFFFFFFFFFFFFFFFFFFFFFFFFF
@M05620:37:000000000-D9766:1:1101:14946:5090 1:N:0:29
ACCACACCTTCTACAATGAGCTGCGTGTGGCTCCCGAGGAGCACCCCGTGCTGCTGACCGAGGCCCCCCTGAACCCCAAGGCCAACCGCGAGAAGATGACCCAGGTGAGTGGCCCGCTACCTCTTCTGGTGGCCGCCTCCCTCCTTCCTGGCCTCCCGGAGCTGCGCCCTTTCTCACTGGTTCTCTCTTCTGCCGTTTTCCGTAGGACTCTCTTCTCTGACCTGAGTCTCCTTTGGAACTCTGCAGGTTCT
+
CCCCCCCCFFFFGGGGGGGGGGHHGGGEFGHHHGGGGGGGGHHHHGGGGGGGGHHHHHHGGGGGGGGGGGGHHHHGGGGHGHHHHGGGGGGGGGHHHHHHGHGHFHHHHGHGGHHGGGGGHHHHHHFFDDFFHHGGGGGHGHHGHGGGGGGGGGGGGGFBBDFGGGFFFFFFFFFFFFFFFFFFFFFFFFFFFFFADFFFFFFFDFFFFFFFFEFFFFFFFFFFFFFFFFFFFFFEFFFFFFFFFFFFFFF
@M05620:37:000000000-D9766:1:1101:15861:5125 1:N:0:29
AGTGCCAGCTCTCAATCGCACAGGGGACCCAGGGCCTGGCCCCTCCATCCAGAAAACCTATGACCTCACCCGCTACCTGGAGCACCAACTCCGCAGCTTGGCTGGGACCTATGTGAGTATCCAGCGTAGGAATCTGGGAGTTGGGGAGGAGTGAGGAGTTGGGGAAAGACAGTCCTAACCGTGGAGGGTTCTGGTAAATGATGGGGTGAGGAGGGGCTCTTTGGCTCCCACCAGCCCCCCTGTCTGGTCTA
+
AB>AAFFFBFFFGGGFFGGFGFHCGGGGGFHHDGGG2FHGGHGHGGHHHGHGFFGGHGFHHHFHHHHHHHHGF//EHGFHECGHHHHGGHHG?E?ECEFFEHGGGGHHGHHHHHHHHHHGHFHHGGGGGGHHGHHHHHHFEGGH?DECDGE<CDGGGGGHHHGGGFHHHHFHGHHHHHHHGGEGDFGGGGGGFFFGGGGGGGGGGGFCFFFFFDFFFFFFFFFFFFFFFFFFFF.9AADFCFFFFFFFFFB
@M05620:37:000000000-D9766:1:1101:15407:5127 1:N:0:29
ACCACACCTTCTACAATGAGCTGCGTGTGGCTCCCGAGGAGCACCCCGTGCTGCTGACCGAGGCCCCCCTGAACCCCAAGGCCAACCGCGAGAAGATGACCCAGGTGCGTGGCCCCCTTCCTCTTCTGGTGGCCGCCTCCCTCCTCCCTGGCCTCCCGATGCTGCGCCCTTTCTAACTGGCTCCCTCTTCTGCCGTTTTCCGTAGCACTCTTTTCCTTAACCTGAGTCCCCTTTGGAAATCTGCAGGTTCT
+
BBBBBBBBFFFFGGGGFGGGGBHHEAEFDGHHFGGG?FFEFHHHHGGGFGGFHHHGGHHGCEFGFAEEGGGFHFGGGGDGEFHHHGDEGGGGCD2F2F2<?2/FC?1<>F/<@G.->-0<<GGHH0=000<.CC-@-:.CE/;.//9C/0..CFAE...-..000-99>;/B/9///;FF../.99.;9/;BFFFAAF./9.;.9.;9//;/;/F////;B99./.9///.;AFBFFF/9///9:BF.///
@M05620:37:000000000-D9766:1:1101:10838:5146 1:N:0:29
AGTGCCAGCTCTCAATCGCACAGGGGACCCAGGGCCTGGCCCCTCCATCCAGAAAACCTATGACCTCACCCGCTACCTGGAGCACCAACTCCGCAGCTTGGCTGGGACCTATGTGAGTATCCAGCGTAGGAATCTGGGAGTTGGGGAGGAGTGAGGAGTTGGGGAAAGACAGTCCTAACCGTGGAGGGTTCTGGTAAATGATGGGGTGAGGAGGGGCTCTTTGGCTCCCACCAGTCCCCCTGTCTGGTCTA
+
BAABBFFFCFFFGGGGGGGGGGHHGGGGGGHHGGGGGFHHHHGHGGHHFHHHHHFHHGHHHHHHHHHHHHHGGGGGHHHHHHHHHHHHGHHHGGGGGHHHGHHGGGHHGHHHHHHHHHHHHHHHHGGGGGHHHHHHHHHGGHHHGGGGGGGHGHGHHGHHGHGGEGHGHHHHHHHHHHHHGGGGGGGGEGGGGGGGGGGGGGGGGGFFFFFFFFFFFFFFFFFFFFFFFFFFFFFFFFFFFFFFFFFFFFB
@M05620:37:000000000-D9766:1:1101:15752:5191 1:N:0:29
ACCACACCTTCTACAATGAGCTGCGTGTGGCTCCCGAGGAGCACCCCGTGCTGCTGACCGAGGCCCCCCTGAACCCCAAGGCCAACCGCGAGAAGATGACCCAGGTGAGTGGCCCGCTACCTCTTCTGGTGGCCGCCTCCCTCCTTCCTGGCCTCCCGGAGCTGCGCCCTTTCTCACTGGTTCTCTCTTCTGCCGTTTTCCGTAGGACTCTCTTCTCTGACCTGAGTCTCCTTTGGAACTCTGCAGGTTCT
+
BBBBBBBBFFFFGGGGGGGGGGHHGEGGHGHHHGGGFFGCGHHHHGGGBEGGFHHHHHHGGGGGGGGGGGGHHHHGGGGHGHHHHGGGGCDGGGHHHHHHHHHHGHHHHHHGGGHGGGGGHHHHHHGHHHHGHHGGGGGHGHHGHGGGGGGGGGGGGGFFAGFGGGFFFFFFFFFFFFFFFFFFFFFFFFFFFFFDFFFFFFFFFFFFFFFFFFFFFFFFFFFFFFFFFFFFFFFFFFFFFFFFFFFFFFF
@M05620:37:000000000-D9766:1:1101:15742:5205 1:N:0:29
ACCACACCTTCTACAATGAGCTGCGTGTGGCTCCCGAGGAGCACCCCGTGCTGCTGACCGAGGCCCCCCTGAACCCCAAGGCCAACCGCGAGAAGATGACCCAGGTGAGGGCCCGGCAACTCATTCTGGTGGCCGCCCCCTCCCTCCCTGGCCTCCCGACCTGCCGCCTTTTCTACCTGTGTCCTTCTCCTGCCGTTTCCCGGAGGACACGCTCCCCTGACCTACGGCTCCTTTGGAACTCTGAAGGTCCT
+
3AAABAAAFFFFBGGGGGGGGFHHGFGGHGHHFFGGGGGAEHHHHGFGFFGF5AGFGHHGEECFFEEEGGGFHHEEGGEAEHHEEGGCGCGGC?CG222F2F/??FC100//?--<@-<G/000==0=D0/...-;--:--..;//.CF0A..9;9A;.--....-9@.A/:F////;9//99////:/;///;-999/;/A--;-:A.;.-A9..9;..;B///..--;.///:/:F/;F////;9;///
@M05620:37:000000000-D9766:1:1101:10393:5215 1:N:0:29
AGGGCCAGCTCTCAATCGCACAGGGGACCCAGGGCCTGGCCCCTCCATCCAGAAAACCTATGACCTCACCCGCTACCTGGAGCACCAACTCCGCAGCTTGGCTGGGACCTATGTGAGTATCCAGCGTAGGAATCTGGGAGTTGGGGAGGAGTGAGGAGTTGGGGAAAGACAGTCCTAACCGTGGAGGGTTCTGGTAAATGATGGGGTGAGGAGGGGCTCTTTGGCTCCCACCAGTCCCCCTGTCTGGTCTA
+
>>1>AA>AAFC3BGG311AFAECG0EGGA0GHGG//A//00FGHGGCG1BGEB01BG/0BFHBGCG1GGHHGGG?>GHH0GHH/0>FGGBGHGAEE/>GHGHHG?EHHGFHHHH2GHGDH2BFG0<?CGCHHHH1F<0?FAHHHC-<CCGGH<DD<<.CGHHCGECHFHEHHHCHHHHG?-=CGGGG@.9FFGGFGGGGGGGGGGFF@FFFFFF?@<-;FFFB9B/FEFFFFFFBFF/AF-AFFFFF/BFB
@M05620:37:000000000-D9766:1:1101:10007:5252 1:N:0:29
ACCACACCTTCTACAATGAGCTGCGTGTGGCTCCCGAGGAGCACCCCGTGCTGCTGACCGAGGCCCCCCTGAACCCCAAGGCCAACCGCGAGAAGATGAGTGGCCCGCTACCTCTTCTTGTGGCCGCCTCCCTCCTTCCTGGCCTCCCGGCGCTGCGCCCTTTCTCACTGGTTCTCTCTTCTGCCGTTTTCCGTAGGACTCTCTTCTCTGCCCTGCGTCTCCTTTGGCACTCTGCAGGTTCTAGATCGGAA
+
BBBBBBB3BFFFGGGGGG5FGGHHGGGBAFHHHFFGDGGGGHGHHGGEEEGGGHGHHHHEGGGFGGGGGGGHGHHGGGGHGHHHHGGGGG<CGGHFHHGGGFG??<><C<>FHHHHHH11F1.<GD<CE:;EHHGHHHHH0CGHHHGGGGGGGGGGG-ABBFFFFFFFFFFFFFFFFFFFBFFFFBDFFFFFFF9DFFFFFFFFFBFFFFFFFFFEBFBFFFFFFFF/;FFFFFFFFFFFFF/BFF9AAAE
@M05620:37:000000000-D9766:1:1101:12177:5256 1:N:0:29
ACCACACCTTCTACAATGAGCTGCGTGTGGCTCCCGAGGAGCACCCCGTGCTGCTGACCGAGGCCCCCCTGAACCCCAAGGCCAACCGCGAGAAGATGACCCAGGTGAGTGGCCCGCTACCTCTTCTGGTGGCCGCCTCCCTCCTTCCTGGCCTCCCGGAGCTGCGCCCTTTCTCACTGGTTCTCTCTTCTGCCGTTTTCCGTAGGACTCTCTTCTCTGACCTGCGTCTCCTTTGGAACTCTGAAGGTTCT
+
ABABCCCCFFFFGGGGGGGGGGGFEEEEHGHHHGGEDGGFGHHHHGGGFEGGHHHHHHHGGGGGGGGGGGGHHHHGGGGHGHHHHGGGGGGGGGFFFGHGHHEFFCF?0FGEGHE@D@DGHGHHHHHHF=/.<C@CFDGHGHHG/CGGFFGGGBFGGGA9--99FAFFFFFFFFFFFFFFFFFFFBFFBBFFFBDFFFFFFFFFD.BFFFFFFFF0FFFFFFEB.-;9.:B0FFFFFFFFFFFFEFFFFFB
@M05620:37:000000000-D9766:1:1101:13308:5262 1:N:0:29
ACCACACCTTCTACAATGAGCTGCGTGTGGCTCCCGAGGAGCACCCCGTGCTGCTGACCGAGGCCCCCCTGAACCCCAAGGCCAACCGCGAGAAGATGACCCAGGTGAGTGGCCCGCTACCTCTTCTGGTGGCCGCCTCCCTCCTTCCTGGCCTCCCGGAGCTGCGCCCTTTCTCACTGGTTCTCTCTTCTGCCGTTTTCCGTAGGACTCTCTTCTCTGACCTGAGTCTCCTTTGGAACTCTGCAGGTTCT
+
BBBBBAB>BFFFGGGGGGAAFEGGGFEBAEHHHFGE?EEEDHGHHGGFFEEFFHGHFHHEEGCGGGGGGGGHGHHGGGGHGHHHHGGFFF<BCGHFGGHHHHHHGHGFGGHGGHGDGGGGHHHHHHHGHHGGHHGGGGGHGHHGHGGGGGGGGGGGGGGABGGGGGFFFFFFFFFFFFFFFFFFFFFFFFFFFFFDFFFFFFFFFFFFFFFFFFFFFFFFFFFFFFFFFFFFFFFFFFFFFFFFFFFFFFF
@M05620:37:000000000-D9766:1:1101:13860:5269 1:N:0:29
ACCACACCTTCTACAATGAGCTGCGTGTGGCTCCCTAGGAGCACCCCGTGCTGCTGACCGAGGCCCCCCTGAACCCCAAGGCCAACCGCGAGAAGATGACCCAGGTGAGTGGCCCGCTACCTCTTCTGGTGGCCGCCTCCCTCCTTCCTGGCCTCCCGGAGCTGCGCCCTTTCTCACTGGTTCTCTCTTCTGCCGTTTTCCGTAGGACTCTCTTCTCTGACCTGCGTCTCCTTTGGAACTCTGCAGGTTCT
+
BBBCCCCACFFFGGGGGGFGGGHHGGGBAEHFHFFHBGHHGHGHHGGEEEFGFHGHHHHEGGCFGGGGGGGHGHHGGGGHGHHHHGGGGG@DGGHEGHHFHHHHGHHFHHHGGHHGGGGGHHHHHHHHHHHGHHGGGGGHGHHGHHHHHHHHGGGGGGG@?DFFGCGGGFFFFFFFFFFFFFFFFFFFFFFFFFFFFFFFFFFFFFFFFFFFFFFFFFFFFFFF.DDAFFFFFFFFFFFFFFFFFFFFFFF
@M05620:37:000000000-D9766:1:1101:18926:5274 1:N:0:29
ACCACACCTTCTACAATGAGCTGCGTGTGGCTCCCGAGGAGCACCCCGTGCTGCTGACCGAGGCCCCCCTGAACCCCAAGGCCAACCGCGAGAAGATGACCCAGGTGAGTGGCCCGCTACCTCTTCTGGTGGCCGCCTCCCTCCTTCCTGGCCTCCCGGAGCTGCGCCCTTTCTCACTGGTTCTCTCTTCTGCCGTTTTCCGTAGGACTCTCTTCTCTGACCTGAGTCTCCTTTGGAACTCTGCAGGTTCT
+
AAAAABBBFFFFGFF4BGBEGBHFGAAA4AFF3FFEEEGGDHGGHGEAAAEAGHHBGHFE0FEEG1FEGEF1F?FGGE/GA/GHHG/@DG@//CBC1G11<GFGGGGF0GBCFHE->DG-GFB<0<G0GDB.<G---..::GBAC909B9C..099.C-9BBFFB-9999//;9FB9/999B99999:FB::/BB.9BEBBA9AFFFFBFFBBBFFFFF/9/9B9./;9/BFBB/9FFFBFB9BBFFFBBB
@M05620:37:000000000-D9766:1:1101:11458:5294 1:N:0:29
ACCACACCTTCTACAATGAGCTGCGTGCGGCTCCCGAGGAGCACCCCGTGCTGCTGACCGAGGCCCCCCTGAACCCCAAGGCCAACCGCGAGAAGATGACCCAGGGGAGTGGCCCGCTACCTCTTCTGGTGGCCGCCGCCCTCCTTCCGGGCCTCCCGGTGGTGCGCCCTTTCTCACTGGTTCTCTCTTCTTCGGTTTTCCTTAGGACTCTCTTCTCTGACATGAGTCTCCTTTGGAACTCTGCAGGTCCT
+
>111>111>CBB3FGB3BAAAAB1ABE0000AA/AA/AE/AFGFHGCE/A//111BFHC/>E/EFEE/E>/FCF/EEAEFEEHG/FGGG/<B//<111?11F/??/-.>C0..0.-----C00:00CBB0:..;----99-;9./0;/.99-9---;;--9--9/-@-99B///;/;//9/;//////B////---9-;//////9/////://9/9B/////9///;//;/9////9;/9//:/9-9//9
@M05620:37:000000000-D9766:1:1101:10971:5301 1:N:0:29
AGTGCCAGCTCTCAATCGCACAGGGGACCCAGGGCCTGGCCCCTCCATCCAGAAAACCTATGACCTCACCCGCTACCTGGAGCACCAACTCCGCAGCTTGGCTGGGACCTATGTGAGTATCCAGCGTAGGAATCTGGGAGTTGGGGAGGAGTGAGGAGTTGGGGAAAGACAGTCCTAACCGTGGAGGGTTCTGGTAAATGATGGGGTGAGGAGGGGCTCTTTGGCTCCCACCAGTCCCCCTGTCTGGTCTA
+
ABAAAFFFBFFFGGGGFGGCG?HHGGGGGFHGFGG?CFHGGHGHGGHHHHHHGHHFHGHHHHHHHHHHHHHCEEGGHHHHFFHHHHHHGHHHEGGGGHGGGHFGGGHHGHHHHHHHHHHHHHHGFGGGGGHGGHHHHHCGGHHHGG.@DGEGGFFHGFHHHFGGEGHHHHEGHHHHHFHHGGGG.CFGCFGGGGCFGGGGFGGGGGDBEFFFFFF-;@EFFFFFFFEEFFFFFFFFFFFFFFFFFFFFFFF
@M05620:37:000000000-D9766:1:1101:12325:5309 1:N:0:29
ACCACACCTTCTACAATGAGCTGCGTGTGGCTCCCGAGGAGCACCCCGTGCTGCTGACCGAGGCCCCCCTGAACCCCAAGGCCAACCGCGAGAAGATGACCCAGGTGAGTGGCCCGCTACCTCTTCTGGTGGCCGCCTCCCTCCTTCCTGGCCTCCCGGAGCTGCGCCCTTTCTCACTGGTTCTCTCTTCTGCCGTTTTCCGTAGGACTCTCTTCTCTGACCTGAGTCTCCTTTGGAACTCTGCAGGTTCT
+
BBBBBBBAFFFFGGGGGG5FGCHHGEEA4EGGGFFE?EEFDHHHHGGGDEFFFHGHHHHEEGCGGGGGGGEFHHHGGGGHGHHHHGGGGG<BCGHEDGFHHHGHGHGGGFGFGHHGGGGGHHHHHHHHHHFGHHFCDGGHGHHGHGGGGGGGGGGGGGG@BDGGGGFFFFFFFFFFFFFFBFFFFFFFFFFFFFFDFFFFFFFFFFFFFFFFFFFFFFFFFFFF/FFFFFFFFFFFFFFFFFFFFFFFFFF
@M05620:37:000000000-D9766:1:1101:18125:5316 1:N:0:29
AGTGCCAGCTCTCAATCGCACAGGGGACCCAGGGCCTGGCCCCTCCATCCAGAAAACCTATGACCTCACCCGCTACCTGGAGCACCAACTCCGCAGCTTGGCTGGGACCTATGTGAGTATCCAGCGTAGGAATCTGGGAGTTGGGGAGGAGTGAGGAGTTGGGGAAAGACAGTCCTAACCGTGGAGGGTTCTGGTAAATGATGGGGTGAGGAGGGGCTCTTTGGCTCCCACCAGTCCCCCTGTCTGGTCTA
+
AA>AAFFFCFFFGGGGGGGGGGHGGGGGGGHHFGGGGFHHHHGHGGHHHHGHHHHHHGHHHFHHHHHHHHHGGEEGHHHHGHHHHHHGGHHHDGGGGFGHGHHGGGHHGHHHHHHHHHHHHHHHHGDGGGHHHHHHHHHGGHHHGGGGGGFFHHHHHGHHHHGGGGHHHHHHHHHHHHHHGEFGGGGGDFGGFG9FGGGGGGGGGGFFFFFFFFFFFFFFFFFFFFFFEFFFFFFFFFFFFFFFFFFFFFF
@M05620:37:000000000-D9766:1:1101:10979:5320 1:N:0:29
AGTGCCAGCTCTCCATCGCACAGGGGACCCAGGGCCTGGCCCCTCCATCCAGAAAACCTATGACCTCACCCGCTACCTGGAGCACCCACTCCGCAGCTTGGCTGGGACCTATGTGAGTATCCAGCGTAGGAATCTGGGAGTTGGGGAGGAGTGCGGAGTTGGGGAAAGACAGTCCTAACCGTGGAGGGTTCTGGTAAATGATGGGGTGAGGAGGGGCTCTTTGGCTCCCACCAGTCCCCCTGTCTGGTCTA
+
>A>>>DFFBFFFG4FFFFE2E?GFG2BEEBFGABEAFFHHHHGHGGHHHFFHHHHBGGHHFFGHH5BGHHHEE>>EHHFFBBGHHH1??GH2>E/E>GBFFHHGGGHHAG2DG?GFFGGFGHHHHFGDGGHBGHFHHH0?EHHHGG.AD.<CH0=C-@EFGHGGGACG/CBFFGFGGFGFAEC?:=EDGFFGGGCFFFFFFBFFFF9@EFFFFFFFFFFFFFFFFFFFFFFFFFFFFFFFFFFFFFFFFFF
@M05620:37:000000000-D9766:1:1101:18169:5327 1:N:0:29
AGTGCCAGCTCTCAATCGCACAGGGGACCCAGGGCCTGGCCCCTCCATCCAGAAAACCTATGACCTCACCCGCTACCTGGAGCACCAACTCCGCAGCTTGGCTGGGACCTATGTGAGTATCCAGCGTAGGAATCTGGGAGTTGGGGAGGAGTGAGGAGTTGGGGAAAGACAGTCCTAACCGTGGAGGGTTCTGGTAAATGATGGGGTGAGGAGGGGCTCTTTGGCTCCCACCAGTCCCCCTGTCTGGTCTA
+
ABAAAFFFBFFFFGGFDFGCGCHAFEDE?EHHAEGA2FHF2GEHGGHHHAGHBGGFHGHHHFBGHHHHHHH@>/EEHHFH2EGHEHHAEFHF?///@?BEEEFGGGHHGHHEGFHHHFHFHHGHHGFDGGFHGGHHHHFFFFGHCGGGGGF<GHHGGGGGHHGGGGHHFHFGHHHHFHHHGAEBGGGGCF?FFGFFFFFGFGGGGG;BFFFFFFBBBBFFFFFFFFFFFFFFFF9BFFFDBFFFBFFFFFF
@M05620:37:000000000-D9766:1:1101:14392:5335 1:N:0:29
ACCACACCTTCTACAATGAGCTGCGTGTGGCTCCCGAGGAGCACCCCGTGCTGCTGACCGAGGCCCCCCTGAACCCCAAGGCCAACCGCGAGAAGATGACCCAGGTGAGTGGCCCGCTACCTCTTCTGGTGGCCGCCTCCCTCCTTCCTGGCCTCCCGGAGCTGCGCCCTTTCTCACTGGTTCTCTCTTCTGCCGTTTTCCGTAGGACTCTCTTCTCTGACCTGAGTCTCCTTTGGAACTCTGCAGGTTCT
+
BBABBAABFFFFEGGGCGGGGGHHGFGEG?GHHGGEGGGGGHHHHGGGGEGGHHHHHHHGGGGGGGGGGGGHGHHGGGGHGHHHHGGGGGGGGGHHFGHHHHGHGHHHHGHGGHHGGGGGHHHHHHHHHHHGHHGGGCGHGHHGHGGGGGGGGGGGGGGGGGFGGGFFFFFFFFFFFFFFFFFFFFFFFFFFFFFFFFFFFFFFFFFFFFFFFFFFFEFFFFFFFFFFFFFFFFFFFFFFFFFFFFFFFFF
@M05620:37:000000000-D9766:1:1101:15447:5337 1:N:0:29
AGTGCCAGCTCTCAATCGCACAGGGGACCCAGGGCCTGACCCCTCCATCCAGAAAACCTATGACCTCACCCGCTACCTGGAGCACCAACTCCGCAGCTTGGCTGGGACCTATGTGAGTATCCAGCGTAGGAATCTGGGAGTTGGGGAGGAGTGAGGAGTTGGGGAAAGACAGTCCTAACCGTGGAGGGTTCTGGTAAATGATGGGGTGAGGAGGGGCTCTTTGGCTCCCACCAGTCCCCCTGTCTGGTCTA
+
AB>AAFFFBFFFG4FGGFGCFCHDGEEEGGHHFEGEGF2BBGFGGGHHHHHHGHHGHGHHGBGGHDGFGHHEG>EFHFHHBEGHHH1FFHHGAFCEEHFFGHHGGGHHGHHHHHHHHHHHHHHHHGGGGGHHHHHHHHCGGHHHGGEGGGEFHGHHGGHHHHGGGGHHHHHHHHHHHHHHGGEGFFGGEGGGFGFGGGGGGGGGGGABFFFFFFFFFFFFFFFFFBFFEFFFFFFFFFFFFFFFFFFFFFF
@M05620:37:000000000-D9766:1:1101:20136:5340 1:N:0:29
AGTGCCAGCTCTCAATCGCACAGGGGACCCAGGGCCTGGCCCCTCCATCCAGAAAACCTATGACCTCACCCGCTACCTGGAGCACCAACTCCGCAGCTTGGCTGGGACCTATGTGAGTATCCAGCGTAGGAATCTGGGAGTTGGGGAGGAGTGAGGAGTTGGGGAAAGACAGTCTTAACCGTGGAGGGTTCTGGTAAATGATGGGGTGAGGAGGGGCTCTTTGGCTCCCACCAGTCCCCCTGTCTGGTCTA
+
AAAAAFFFCFFFGGGGGGGGGGHGGEGGGGHHGGGGGGHHHHGHGGHHHHHHHHGHHGHHHHHHHHHHHHHGGGGGHGHHGHHHGHHHGHHHGGGGGHHHGHHGEGHHGHHHHHHHHGHGHHHHHGGGGGHHHHHHHHGGEHHHGGGGGGGHHHHHHGHHHHGGGGHHHHHHGHHHHHHHGGGGGGGG;FGGGGCFGGGGGGGGGGFFFFFFFFFFFFFFFFFFFFFFFFFFFFFFFFFFFFFFFFFFFFF
@M05620:37:000000000-D9766:1:1101:22670:5349 1:N:0:29
ACCACACCTTCTACAATGAGCTGCGTGTGGCTCCCGAGGCGCACCCCGTGCTACTGACCGAGGCCCCCCTGAACCCCAAGGCCACCCGCGAGAAGATTCCCAGGTGAGTGGCCCGCTACCTCTTCTGGTGGCCGCCTCCCTCCTTCCTGGCCTCCCGGAGCTGCGCCCTTTCTCACTGGTTCTCTCTTCTGCCGTTTTCCGTAGGACTCTCTTCTCTGACCTGAGTCTCCTTTGGACCTCTGCAGGTTCTA
+
A1AAA11>CFFF3GGDGFB1B1F1EBBA0BA0F0FF0EF//AEAEGGCAA//2D1BFGE/>E/>FEE/EEC0>FGGGEEGFFHH/FGCG//>//01?1?F1<CF1>GCF1..0>AC-@@GHHGBGB:::C.:C@--9AE.FF.B90FBF9.;9C99;A?---FF-@F;@/FBFFFBFB-/99//;;//;F99/;A-/-99-B-AFBF/:B9B////:9BFFFFF-BFBFFF/9F/;/;BFFFF//A9BFFB
@M05620:37:000000000-D9766:1:1101:25040:5363 1:N:0:29
AGTGCCAGCTCTCAATCGCACAGGGGACCCAGGGCCTGGCCCCTCCATCCAGAAAACCTATGACCTCACCCGCTACCTGGAGCACCAACTCCGCAGCTTGGCTGGGACCTATGTGAGTATCCAGCGTAGGAATCTGGGAGTTGGGGAGGAGTGAGGAGTTGGGGAAAGACAGTCCTAACCGTGGAGGGTTCTGGTAAATGATGGGGTGAGGAGGGGCTCTTTGGCTCCCACCAGTCCCCCTGTCTGGTCTA
+
A@ABBFFFAFFFGGGGGEFFEA4AEEEGFGGGGGGG2AGCCGGHGGHHGEFGFHHCGGHHFGFHHHHHHHHGGGGGHHGHHHHHHHGHGBGGEE>EE3GHGHHGFGHHGGHHHHHGHFHHHHHHHGCABEFHHHHHHHHGGHHGGGGGGGGHHHGHGDCHHHGGGGFGFHHHCCHHFHHHG.ABF?EG;CCFGGFFGGGGGFFGGGFFFFFFDFFFF=?FFFF/BBFFFFFFFFFFFFFFFFFFFFFFBFF
@M05620:37:000000000-D9766:1:1101:16486:5366 1:N:0:29
ACCACACCTTCTACAATGAGCTGCGTGTGGCTCCCGAGGAGCACCCCGTGCTGCTGACCGAGGCCCCCCTGAACCCCAAGGCCAACCGCGAGAAGATGACCCAGGTGAGTGGCCCGCTACCTCTTCTGGTGGCCGCCTCCCTCCTTCCTGGCCTCCCGGAGCTGCGCCCTTTCTCACTGGTTCTCTCTTCTGCCGTTTTCCGTAGGACTCTCTTCTCTGACCTGAGTCTCCTTTGGAACTCTGCAGGTTCT
+
AAABBBBAFFFFGGGGGGGGGGHFGEEB4BGGFFFE?EFGDHHHHGGGGEGGFHGHHHHEFGGGGGGGGGGFGFHGGGGHEHHHHGD<CG@BCGHFDGGHHHFHGHHHHHHGGHHGGGGGHHHHHHGHHHHGHHGGGGGHGHHGHGGGFGGGGGGGGGGGGGGGGGFFFFFFFFFFFFFFFFFFFFFFFFFFFFFFFFFFFFFFFFFFFFFFFFFFFFFFFFFFFFFFFFFFFFFFFFFFFFFFFFFFFFF
@M05620:37:000000000-D9766:1:1101:18222:5384 1:N:0:29
ACCACACCTTCTACAATGAGCTGCGTGTGGCTCCCGAGGAGCACCCCGTGCTGCTGACCGAGGCCCCCCTGAACCCCAAGGCCAACCGCGAGAAGATGACCCAGGTGAGTGGCCCGCTACCTCTTCTGGTGGCCGCCTCCCTCCTTCCTGGCCTCCCGGAGCTGCGCCCTTTCTCACTGGTTCTCTCTTCTGCCGTTTTCCGTAGGACTCTCTTCTCTGACCTGAGTCTCCTTTGGAACTCTGCAGGTTCT
+
ABABABBBFFFDGGFG5GBGGFHGGEEA4EGFFFFAAFEFGHHHHGGGDGGGHHHHHHHGGFGGGGGGGGGHHHHGGGGHGHHHHGGGGGFGGGHHFHHHHHHHGHHHHHHGGHHGGGGGHHHHHHHHHHHGHHGGGGGHGHHGHGGGGGGGGGGGGGGGCGGFGGFFFFFFFFFFFFFFFFFFFFFFFFFFFFFFFFFFFFFFFFFFFFFFFFFFFFFFFFFFFFFFFFFFFFFFFFFFFFFFFFFFFFF
@M05620:37:000000000-D9766:1:1101:25027:5388 1:N:0:29
ACCACACCTTCTACAATGAGCTGCGTGTGGCTCCCGAGGAGCACCCCGTGCTGCTGACCGAGGCCCCCCTGAACCCCAAGGCCAACCGCGAGAAGATGCCCAGGTGAGTGGCCCGCTACCTCTTCTGGTGGCCGCCTCCCTCCTTCCTGGCCTCCCGGAGCTGCGCCCTTTCTCACTGGTTCTCTCTTCTGCCGTTTTCCGTAGGACTCTCTTCTCTGACCTGAGTCTCCTTTGGAACTCTGCAGGTTCTA
+
BABBBBBBFFFFGGGGGGFGGGHHGGGEGGHHHGGGGGGCGHHHHGGGGGGGGHGHHHHGGGCEGGGGGGGHHHHGGGEHGHHHHGGGG@DFGGFGHFEHHFEGFGHHHHFGFHFGFDGHHHHHHFHHHHGHHGGGGDHGHFGFHGGGGGFGGGGGGG9BBAFGGGFFFFFFFFFFFFF9FFFFFFFFFFFFFDDFFFFFFFFFFFFFFFFFFFFFBBFFFFFFFFFFFFFFFFFFFFFFFFFFFF.BFF9
@M05620:37:000000000-D9766:1:1101:14876:5401 1:N:0:29
ACCACACCTTCTACAATGAGCTGCGTGTGGCTCCCGAGGAGCACCCCGTGCTGCTGACCGAGGCCCCCCTGAACCCCAAGGCCAACCGCGAGAAGATGACCCAGGTGGGTGGCCCGCTACCTCTTCTGGTGGCCGCCTCCCTCCTTCCTGGCCTCCCGGGGCTGCGCCCTTTCTCCCTGGTTCTCTCTTCTGCCGTTTTCCGTAGGACTCTCTTCTCTGACCTGCGTCTCCTTTGGAACTCTGCAGGTTCT
+
AABCCBC>BFCFGGFGGGBGGGHHGEGBAEHFFFFF?EEEDHHHHGGGGEEGFHGHHHHEGFCEFGGGGGGHFHHGGGGHGHGHHGGGFG<BDGHEDGBGH2?FG=F/<<C<GH.<<-@C<DDGD0<GDDG?G.@DCDGGE/CAF0FBCFBF?0CE9EA--9;.99DF;FF0B90099BFFBB0000B0999B0@FFFEFEF9.A.0B9B00B0090:00B:B/:@ABAF0FFFFEFF0009009FFF009
@M05620:37:000000000-D9766:1:1101:18380:5416 1:N:0:29
ACCACACCTTCTACAATGAGCTGCGTGTGGCTCCCGAGGAGCACCCCGTGCTGCTGACCGAGGCCCCCCTGAACCCCAAGGCCAACCGCGAGAAGATGACCCAGGTGAGTGGCCCGCTACCTCTTCTGGTGGCCGCCTCCCTCCTTCCTGGCCTCCCGGAGCTGCGCCCTTTCTCACTGGTTCTCTCTTCTGCCGTTTTCCGTAGGACTCTCTTCTCTGACCTGAGTCTCCTTTGGAACTCTGCAGGTTCT
+
BBBBBBBBFFFFGGGGGGGGGGHHGEGBAEHHHGGGDGEGDHHHHGEGDEEFHHGHHHHFFGFGFGGGGGGHGHHGGGGHGHHHHGGFDCCGGGHGHHHHHHHHGHHHHGHGGHHGGGGGHHHHHHEHHHHGHHGGGGGHGHHGHGGGGGGGGGGGGGGGGGGGGGFFFFFFFFFFFFFFFFFFFFFFFFFFFFFFFFFFFFFFFFFFFFFFFFFFFFFFFFFFFFFFFFFFFFFFFFFFFFFFFFFAFFF
@M05620:37:000000000-D9766:1:1101:9907:5419 1:N:0:29
ACCACACCTTCTACAATGAGCTGCGTGTGGCTCCCGAGGAGCACCCCGTGCTGCTGACCGAGGCCCCCCTGAACCCCAAGGCCAACCGCGAGAAGATGACCCAGGTGAGTGGCCCGCTACCTCTTCTGGTGGCCGCCTCCCTCCTTCCTGGCCTCCCGGAGCTGCGCCCTTTCTCACTGTTTCTCTCTTCTGCCTTTTTCCGTCGGTCTCTTTTCTCTCCCCTGAGTCTCTTTTGACCCTCTGCAGTTTCT
+
>AAAAAAAFFC13GGDFDGF11BCEAFECE0BBFFA0AEAEAGFFGGGAEGGHHHHFHHGGCE?FGG@EGGHHB/EFGFHCEHEG/E/BCGGGGHHHBFGH0/?<1?G0?FFFGHGGG?GHHHHHHGGGDGGHHGGGGGHGHHGHGGGGGGGGGGGGGGGGGGGGG@F@@FFF/B////99;BFFF//B//////;F9//9;9-99-;;FF//;FF/////9-A-;;F/;/;//999/;B--/////;;:/
@M05620:37:000000000-D9766:1:1101:21650:5428 1:N:0:29
ACCACACCTTCTACAATGAGCTGCGTGGGGCTCCCGAGGAGCACCCCGTGCTGCTGACCGAGGCCCCCCTGAACCCCAAGGCCAACCGCGAGAAGATGACCCAGGTGAGTGGCCCGCTACCTCTTCTGGTGGCCGCCTCCCTCCTTCCTGGCCTCCCGGAGCTGCGCCCTTTCTCACTGGTTCTCTCTTCTGCCGTTTTCCGTAGGACTCTCTTCTCTGACCTGAGTCTCCTTTGGAACTCTGCAGGTTCT
+
>>>>AAAAFFC1AAGDDGGFGDACF0F000EEHGAEE//EGHAGE/AE/BEGFBHFD0FE/>@/>EE>EGGFFHHEEEGEFHHHHGGGCCCGGGHHHFHHHHHEFGHHFFGGGHHGGGGGGHHFDFHHHHHGHCCC@EGHGGGGFGGG0FGFFGGGGGGG@@FFF@@F@@FFFFFFFFFFFFFFFFFFFFFFFF@BFFFFFFFFFFFFFFFFFFFFFFFFFFFFEFFFFFFFFFFFFFFFFFFFFFFFFFF
@M05620:37:000000000-D9766:1:1101:21074:5435 1:N:0:29
ACCACACCTTCTACAATGAGCTGCGTGTGGCTCCCGAGGAGCACCCCGTGCTGCTGACCGAGGCCCCCCTGAACCCCAAGGCCAACCGCGAGAAGATGACCCAGGTGAGTGGCCCGCTACCTCTTCTGGTGGCCGCCTCCCTCCTTCCTGGCATCCCGGAGCTGCGCCCTTTCTCACTGGATCTCTCTTCTGCCGTTTTCCGTAGGACTCTCTTCTCTGACCTGAGTCTCCTTTGGAACTCTGCAGGTTCT
+
3>>AAAABFFFFGGGBDGFDEBF4AAAAB?GGBFFAAEG?FHHHHGGGAAFFHFCCHECG?EEGC1/EEGG1G3?/EE?E//G/??</>C@///0?1?1??GEEA<B1?1?FGC/@DG-<00<<0<<DG=GGHE-:-.:.CGHGF09FFFF?/;//;.;-:?9BFBB.;9/F//FFFFF.//:BBB9//9;FFFBADFFFFFFFFFBFFFFF/BFF//9/B/;B99FFBFFFBB/B/9BFBFFFFF.9BF/
@M05620:37:000000000-D9766:1:1101:17554:5455 1:N:0:29
GAGGCTGCTTTGGAAGAAACTGACAAGCCAGGGAAACAAGATCGGAAGAACACGGGTATGAACTTCGGTCACCGTACATAATCTGGTATACCGGCTTATGCTTGAAAAAAAAAAACACGTGAGGACAGGCTCATCGAAGACTACCAGAAAATAAAAGAACAGAAGAAACAATAGCAAGTAAATCAGGCATTTACGCTTTAGCACTCTTGTGGATAACATTGACCAATTCTCAGCATTTGTACTTGCAACTG
+
BBCCBCFCFFFFGFGGGGGGGFH4B5AA2FF4EFFFFG2A23BFEG2E23BA210AA03BA55D5B1A?B1331111>44B4FG433B@4@F>@E//3BF?BB3B3F??@>///@</0/0///0</0//.><F<1100>.01<</<<./0/=0<000<.:/:/0:0;::CAC00:009000009;;099BF0C9ED9.90B;B00:09900.0;:0;00;9:0;B.90:0:000;:9;00:::00009;;/
@M05620:37:000000000-D9766:1:1101:13661:5461 1:N:0:29
ACCACACCTTCTACAATGAGCTGCGTGTGGCTCCCGAGGAGCACCCCGTGCTGCTGACCGAGGCCCCCCTGAACCCCAAGGCCAACCGCGAGAAGATGACCCAGGTGAGTGGCCCGCTACCTCTTCTGGTGGCCGCCTCCCTCCTTCCTGGCCTCCCGGAGCTGCGCCCTTTCTCACTGGTTCTCTCTTCTGCCGTTTTCCGTAGGACTCTCTTCTCTGACCTGAGTCTCCTTTGGAACTCTGCAGGTTCT
+
AAA3AA?AFFFFGGGFFGGFGFFFE2AAAAGHFGGGGGGGDHHHHGGGDEGGFHFFHHGGEGCEGAFCGGGCHFEGGGDHACHHHG<<CGGCCFFFFGGHHHHHGHHHHHFGGHHGGGGGHHHFGHHFHDCDGHGCDFDCGHHGF;BBBBFFFBFF.EGGGGGGF?-A=DBBFFFFFFFE;BB/BBFBFFFFFFFAAFFFFFFFFFFFFFFFFFFFFFFFFFFFBFFFFBFFE/FFFFFFFFFFFFFFFFF
@M05620:37:000000000-D9766:1:1101:17224:5462 1:N:0:29
AGTGCCAGCTCTCAATCGCACAGGGGACCCAGGGCCTGGCCCCTCCATCCAGAAAACCTATGACCTCACCCGCTACCTGGAGCACCAACTCCGCAGCTTGGCTGGGACCTATGTGAGTATCCAGCGTAGGAATCTGGGAGTTGGGGAGGAGTGAGGAGTTGGGGAAAGACAGTCCTAACCGTGGAGGGTTCTGGTAAATGATGGGGTGAGGAGGGGCTCTTTGGCTCCCACCAGTCCCCCTGTCTGGTCTA
+
ABABCFFFCFFFGGGGGGGGGGHHGGGGGGHHGGGGGGHHHHGHGGHHHHHHHHHHHGHHHHHHHHGHHHHGGGGGHHHHHHHGHHHHGHHHGGGGGHHHGHHGGGHHGHHGHHHHHHHHGHHHHGEGGGHHHHHHHHHGDHHHGGGGGGGGGHHHHGHHHHGGGGGHHHGHHHHHHHHHGAEGGGGGCFGGFGCFGGGGGGGGGGDFFFFFFFFFFCFFFFFFFFFFFFFFFFFFFFFFFEFFFFFFFFF
@M05620:37:000000000-D9766:1:1101:16101:5468 1:N:0:29
ACCACACCTTCTACAATGAGCTGCGTGTGGCTCCCGAGGAGCACCCCGTGCTGCTGACCGAGGCCCCCCTGAACCCCAAGGCCAACCGCGAGAAGATGACCCAGGTGAGTGGCCCGCTACCTCTTCTGGTGGCCGCCTCCCTCCTTCCTGGCCTCCCGGAGCTGCGCCCTTTCTCACTGGTTCTCTCTTCTGCCGTTTTCCGTAGGACTCTCTTCTCTGACCTGAGTCTCCTTTGGAACTCTGCAGGTTCT
+
AAAAAA1AFFF1AGGEDGGGGGFFGEFGHCGHHGGGGGEGGHHHGGGGEGGGHGHHFGHGGGEGFGGGGGGHHHHGGEEEFHHHHGGGGGGGGGFHHDGGHHHHAFGFC?FEGFHGGGCCC<DDFHGHHHHGGFCCGGAG.:/CCFGFGFGGGG?EGB9@@@FFGG?F@?FFBBFFFFFF:BFFFFFFBFFFFF@9BFFFFBFF?-BFEBFFFFFBFFFFFFFFFBFFFFFFFFFFFFFFBFFFFFF-/B/
@M05620:37:000000000-D9766:1:1101:7264:5479 1:N:0:29
AGTGCCAGCTCTCCATCGCACAGGGTACCCAGGGCCTGGCCCCTCCATCCAGAAAACCTATGACCTCACCCGCTACCTGGAGCACCCACTCCGCAGCTGGGCTGGGACCTATGTGAGTATCCAGCGTCGGAATCTGGGCGTTGGGGCGGCGTGCGGCGTTGGGGCCAGCCCGTCCTAACCGTGGAGGGTTCTGGTAAATGATGGGGTGAGGAGGGGCTCTTTGGCTCCCACCAGTCCCCCTGTCTGGTCTA
+
>A>3>BDFACFFGGFBAAA2A2FCF4ABA4BGAAB2ABFFAFAGGGCHH13FD3CABEGH5A5FGDBFGHH>E00>GF3B21BBGHG1EGH2>E/>>BB?>FGFGGFFFGBFDBF3BFHHHH3BGCG/>C</?FGHHHCDGGGHGCDDG-;;B.BG-B9BDFFF.-.;.A.;@FFF/;FF@FFF.;9@DFFFFFBFFFFF/FFFFBADEF?/ADFFF;E9BFBFFEFFF.AF9FFFFFFFFFFFFFFFFFB
@M05620:37:000000000-D9766:1:1101:6212:5486 1:N:0:29
ACCACACATTCTACAATGCGCTGCGTGCGGCTCGCGAGGAGCACCCCGTGCTGCTGACCGAGGCCCCCCTGAACCCCAAGGCCAACCGCGCGAAGATGCCCAGGGGGGTGGGCCGGCTACTCTTCTGGGGGGCGCCTCCCTCCCTCCCTGGCTTCCGGGGCTGGGGCCTTTCTTCCTGGGTTCCTCCTTCGCCGGTTTCCGGAGGGCCCTCTTCTTTGACCCGGGGTCTCTTTGGAACCCCGCAGGGTTTT
+
BBBBBBB3BBBFGGGGGGBEFEGGGFGA2AFAE2AA0AAE?GFGHGG0?EEFBHFHHHF/>@?EFGGGGGAHFHHGGGGHGHHHHGGGGG>CCGG.>G<CGC.C.-----;-;A@---:;///9///;.-9-;--9..;:..;.9.;.9/.;..;:.@;@--...-;9.BF///////;.;..////9;/9.9--;AA/;.-.-;-..-...;/;//9/9;.-----9.9/;B/;/;/...----;-;...
@M05620:37:000000000-D9766:1:1101:19449:5492 1:N:0:29
ACCACACCTTCTACAATGAGCTGCGGGTGGCTCCCGAGGAGCACCCCGTGCTGCTGACCGAGGCCCCCCTGAACCCCAAGGCCAACCGCGAGAAGATGACCCAGGTGAGTGGCCCGCTACCTCTTCTGGTGGCCGCCTCCCTCCTTCCTGGCCTCCCGGAGCTGCGCCCTTTCTCACTGGTTCTCTCTTCTGCCGTTTTCCGTAGGACTCTCTTCTCTGACCTGAGTCTCCTTTGGAACTCTGCAGGTTCT
+
AAA>AAAAFFFFGGGGFGG1G1G1E0AA00FGCFG/EECGGHHHHGGGCFGGHHG1GHHGCGCEGEGGGGGFHFHGGGCH/CHHHG//BCC//C0G1DDGHHHHFHFHHFGGGHHGGGGGHHHGHHGHHHGGHHGGGGBFGGGGGGEGGGGGGEGGEB@G@@FFF@@F-@FFFFFFFFFFFFBFFFFFFFFFFF@FFBEFFFFFFFFFFFFFFFFFFFFFFFFFFFFFFFFFFFEFFFFFFFFFFFFFFFF
@M05620:37:000000000-D9766:1:1101:12726:5493 1:N:0:29
AGTGCCAGCTCTCAATCGCACAGGGGACCCAGGGCCTGGCCCCTCCATCCAGAAAACCTATGACCTCACCCGCTACCTGGAGCACCAACTCCGCAGCTTGGCTGGGACCTATGTGAGTATCCAGCGTAGGAATCTGGGAGTTGGGGAGGAGTGAGGAGTTGGGGAAAGACAGTCCTAACCGTGGAGGGTTCTGGTAAATGATGGGGTGAGGAGGGGCTCTTTGGCTCCCACCAGTCCCCCTGTCTGGTCTA
+
AA>AAFDBAFFFGFGDAFFCGAG0FEAEEEEF0EEA/BFAFHEFFGBHHFHF10AAFEGE1F2FH1GBGHHC///>GB@G>>FHHHFAE0G@>E/@/>BB/GGFFEHHGHHHHHHHEFFGHDFGFG?EGGHBCGGFHHCC?<<1CCGGGGEHH0GGCECHHHGGACEHGFHFCGHHGHHHGG?@BEGGGGCCFFFFGGEGGFGGGGF@FF?FFF@;9@EFFBFFFBFEFFFFFFBBFFF?-:/9FF/B9;B
@M05620:37:000000000-D9766:1:1101:17369:5536 1:N:0:29
ACCACACCTTCTACAATGAGCTGCGTGTGGCTCCCGAGGAGCACCCCGTGCTGCTGACCGAGGCCCCCCTGAACCCCAAGGCCAACCGCGAGAAGATGACCCAGGTGAGTGGCCCGCTACCTCTTCTGGTGGCCGCCTCCCTCCTTCCTGGCCTCCCGGAGCTGCGCCCTTTCTCACTGGTTCTCTCTTCTGCCGTTTTCCGTAGGACTCTCTTCTCTGACCTGAGTCTCCTTTGGAACTCTGCAGGTTCT
+
BBBBBBB>CCCFGFGGGGGGGGHGGDFFDGHFHGGFGCEGGHHHHGGGDGGGHHGHHHHGGGGGGGGGGGGHFHHGGGGHGHHHHGGGCFCDGGHGHFHHHHFHA?FFFGFFGHHGGGGC0G0GHHHH0GGGHFGGGGGHGHHGEGGGGGGFFFGGGGF-9BFGGGF.BDFFFFFFFFFFFFFFFBFFFFFFFFFFFF?FFDFFFFFFFFFFFFFFFFFBFFFF/BFFEFFFFFFFFFBFFFFFFFFAF/:
@M05620:37:000000000-D9766:1:1101:19984:5559 1:N:0:29
AGTGCCAGCTCTCAATCGCACAGGGGACCCAGGGCCTGGCCCCTCCATCCAGAAAACCTATGACCTCACCCGCTACCTGGAGCACCAACTCCGCAGCTTGGCTGGGACCTATGTGAGTATCCAGCGTAGGAATCTGGGAGTTGGGGAGGAGTGAGGAGTTGGGGAAAGACAGTCCTAACCGTGGAGGGTTCTGGTAAATGATGGGGTGAGGAGGGGCTCTTTGGCTCCCACCAGTCCCCCTGTCTGGTCTA
+
BBAABFFFBFFFGGGGGGGGGGHHGGGGGEHHGGGGGGHHHHGHGGHHHHHHHHHHHGGHHHFHHHHHHHHEFEGGHFHHHGHHHHHHGHHHGGGGGFHGGHHGGGHHGHHHHHHHHHHHHHHHHGGGGGHHHHHHHHHGGHHGGGGGGGGGHFHHHGHHHHGGGGHHHHHHHHHHHGGHGGGGGGGGEFGGGGFGGGGGGGGGGGFFFFFFFFFFFFFFFFFFFFFFFFFFFFFFFFFFFFFFFFFFFFF
@M05620:37:000000000-D9766:1:1101:10797:5565 1:N:0:29
ACCACACCTTCTACAATGCGCTGCGTGTGGCTCCCGAGGAGCACCCCGTGCTGCTGACCGAGGCCCCCCTGAACCCCAAGGCCAACCGCGCGAAGATGACCCAGGTGCGTGGCCCGCTACCTCTTCTGGTGGCCGCCTCCCTCCTTCCTGGCCTCCCGGAGCTGCGCCCTTTCTCACTGGTTCTCTCTTCTGCCGTTTTCCGTAGGACTCTCTTCTCTGACCTGCGTCTCCTTTGGAACTCTGCAGGTTCT
+
BCCCCCC>CFFFGGGGGG4EEGGGGGGAAEGGGAFDAEGFGHHHHGG0FEGGFGHHHHH>EECGGGGGGGGHHHHGGGGHGHHHHGGGGG/BDGGCHFFHHHHHGHF1>FEGGH<AFGGGHHHHHCGFHHHGHHGGGGGGGGGGEGGGGGGGGGGGEFF--;ABFFFFFFFFFFFFFFFF/FFFFFFFFFFFFFFDFFFFFFFFFBFFFFFFFFFFFFFFFFFFFFDFFFFFFFFFFFFFFFFFEFFFFFF
@M05620:37:000000000-D9766:1:1101:7888:5570 1:N:0:29
AGTGCCAGCTCTCCATCGCACAGGGTACCCAGGGCCTGGCCCCTCCATCCAGAAAACCTATGACCTCACCCGCCACCTGGAGCACCCACTCAGCAGCTTGGCTGGGACCTATGTGAGTATCCAGCGTAGGACTCTGGGCGTTGGGGCGGAGTGCGGAGTTGGGGACAGCCAGTCCTAACCGTGGAGGGTTCTGGTAAATGATGGGGTGAGGAGGGGCTCTTTGGCTCCCACCAGTCCCCCTGTCTGGTCTA
+
>>>3>B@CAFFFGGGFBEE2E2G4F4ABBBAF2AAAABGHFHGGGG2FGCGFF3ABBEHHAADFGABFGGH0>00BFEBB21BFGHG1?GH33B3B0F3BE3FGGGGHFFCGFFF4BGFHHH2DGCG/>E<1@FF1<0/<DDGFC@.-C-;;C0AD-ACFF/@B.-9A.:.;CFFG00BF-DF<.A.>DFFFFFBB9FFF/BFFFFFBEF./ADBBB?FFFFFEFEFFF.AD.AFEBFFFBFFFFFFFFFF
@M05620:37:000000000-D9766:1:1101:25491:5572 1:N:0:29
ACCACACCTTCTACAATGAGCTGCGTGTGGCTCCCGAGGAGCACCCCGTGCTGCTGACCGAGGCCCCCCTGAACCCCAAGGCCAACCGCGAGAAGATGACCCAGGTGAGTGGCCCGCTACCTCTTCTGGTGGCCGCCTCCCTCCTTCCTGGCCTCCCGGAGCTGCGCCCTTTCTCACTGGTTCTCTCTTCTGCCGTTTTCCGTAGGACTCTCTTCTCTGACCTGAGTCTCCTTTGGAACTCTGCAGGTTCT
+
BBB?ABBBFFFFGGGGBEGGGGFHCEGGFGBFFFFGEAEC2FGHEGGG1BF15FGEFGHGGCEEGGGGGGEHGHHGGGGHGGHHHG/>C/</>D<?>2?FGGF??FC<F?1<CGFDGGGGHGHDFDGGFHC?GHGGFFEHGHHGGGGGFFBFFFGGG?DDGFFGGGFFFDFFFEFFFFBFFFFFFFFFFFFFFFAAFFFFFDF.;AFFFFFFFFFFF9/BBBF.B9BFFFFF/BB/BFFEFFFFF9F9FFB
@M05620:37:000000000-D9766:1:1101:13464:5583 1:N:0:29
AGTGCCAGCTCTCAATCGCACAGGGGACCCAGGGCCTGGCCCCTCCATCCAGAAAACCTATGACCTCACCCGCTACCTGGAGCACCAACTCCGCAGCTTGGCTGGGACCTATGTGAGTATCCAGCGTAGGAATCTGGGAGTTGGGGAGGAGTGAGGAGTTGGGGAAAGACAGTCCTAACCGTGGAGGGTTCTGGTAAATGATGGGGTGAGGAGGGGCTCTTTGGCTCCCACCAGTCCCCCTGTCTGGACTA
+
AA>>AFFFBFFFGGGGGGGAEEHCGGGEEEGHBEE?2FHHCGGHGGHHHHGHFHGFHGHHHHDHHAGHHHHGF>EFHHHHGHHHHHHHGHHFEECEEGBGGHHGGGHHGHHH2BBHHHHHHFHHHG/CD?GHHHHHHHGGEHHHGGGGGEEGHFHHHFGHHH?GGGHHHFHHH0CHHHHHGGFFEEG?;CFGGG;FGGGGGEGGGGFCFFFFF.-@D;FFFFFFFFFFFFFFFFFFFFFFFFFFF/B/;;:
@M05620:37:000000000-D9766:1:1101:9975:5586 1:N:0:29
ACCACACCTTCTACAATGAGCTGCGTGTGGCTCCCGAGGAGCACCCCGTGCTGCTGACCGAGGCCCCCCTGAACCCCAAGGCCAACCGCGAGAAGATGCCCAGGTGAGTGGCCCGCTACCTCTTCTGGTGGCCGCCTCCCTCCTTCCTGGCCTCCCGTAGCTGCGCCCTTTCTCACTGGTTCTCTCTTCTGCCGTTTTCCGTATTACTCTCTTCTCTGACCTGAGTCTCCTTTGTAACTCGGCAGTTTCTC
+
BBBCCCCCFFFFGFGGGGGGGGHHGFGFHGHHHGGGGGGGGHGHHGGGGGGGHHHHHHHGGGGGGGGGGGGHHHHGGGGHGHHHHGGGGGGGGGHHHH2??=?FHHBGGHFGGH>AD-<FB0<0<<G0=<.<<-AFGGH:GHGHCFG00/;CBFGFA.-;9;;;;-CDF;0BF0BFFB/;;FFF0099;90;0-:./;F;D9..00;B99B0;BBFF00:BF;9;:0:B:FBBBB909;9.;?=-9;0;F9
@M05620:37:000000000-D9766:1:1101:19565:5594 1:N:0:29
ACTGCGTCTTATTAATCCACTGCCCCGCCCGGGCCCACCGATCGTAAGAGCACACGTCTGAACTCCAGTCACCGCTCATTATCTCGTATGCCGTCTTCTGCTTGCAAAAAACCACAAAAAAGAAACCGAAATCAACAAGAAGAACAGAATAAAGAAGCCAAACACGTAGAGAAGGACAAAAAATGAACAATAACGGCGAACCAAAACAGAACAAAAAAGAAACTAATATGAGGAATTTGTAAATAAAAACG
+
1>1>A11>>A333BBFGABFABBB00AAEFEFE/EGGA/B//AA0BAFFHHBFCGG>BFFGHH1BF112BFGHGG/EEHGHHH2B0??FGHHG?>FFEGHHHHG/1BB0/>//////00<///0000----.111/0.<//<<<////<000;0;.//.://.:.:./..00//..././.:;.00009/000/-9--9@-------;-//-/;-------9//////////9/-/9////////////-9
@M05620:37:000000000-D9766:1:1101:22653:5617 1:N:0:29
AGTGCCAGCTCTCAATCGCACAGGGGACCCAGGGCCTGGCCCCTCCATCCAGAAAACCTATGACCTCACCCGCTACCTGGAGCACCAACTCCGGAGCCTGGCTGGCACCTATGTGAGTATCCAGCGTAGGAATCTGGGAGTTAGGGAGGAGTGAGGAGATGGGGAAAGACAGTCCTAACCGTGGAGAGTACTGGTAAATGATGGGGTGAGGAGGGGCTCTTTGGCTCCCACCAGTCCCCCTATCTGGACTA
+
>>>>ADBFAFFFFEGGGGGGGGHCGCGEAEGHFE?EFFGH2GGDGGFHHGHHEHFHHGHFGHBHHGHHHGHGF>EGHGGGFGHHHHFHGHHHF/?>E/?B?FH/</BBFHGFGDGGH3FGHHHHHG/?B/@FFHHFH<0FA01?<<0AGA<<FGEGC<.<<GHGEACGHHHGHH0;CHHHGGGBAA/;90;;;F;BFGGGBFFF?DDAFGGF.?BFFFFF/;F9BFFAEBFDFF/;B9E.B./;BB//;B9
@M05620:37:000000000-D9766:1:1101:6953:5636 1:N:0:29
AGTGCCACCTCTCAATCGCACAGGGGACCCAGGGCCTGGCCCCTCCATCCAGAAAACCTATGACCTCACCCGCGGCCAGGAGCACCCACTCCGGAGCCTGGCTCGGACCGATGTGAGTATCCAGCGCAGCAATGTGGGCGCTAGCGAGGAGTGAGGACTTGGGGAAAGACAGTCCTAACCTCGGAGATTTCTGGTAAAGCATTCCTGTAGGAGGGGCTCTTTGCCTCCCACCATTCCCCCTAGCTGCTCTA
+
>AABAFF4BCBFGFFGGAC2E2B4AAEAAE2GF2BE2ABFAGE1EFFDGH3B3F3B3BE3B35DBD33?B1>>E/>>/1?????B?/?EFGFE/?/B/0B/001///>//<D/011>GH1<<=<G@----./0000<..----;/;;-;-./.0:.09/0;0:-...9/.;;/;/;/;F.//.;.--/;/;/;/9//;//;9//////9;///;-@-;.//;9//;B.AB;D.//;//;;B..////////
@M05620:37:000000000-D9766:1:1101:16346:5637 1:N:0:29
ACCACACCTTCTACAATGAGCTGCGTGTGGCTCCCGAGGAGCACCCCGTGCTGCTGACCGAGGCCCCCCTGAACCCCAAGGCCAACCGCGAGAAGATGACCCAGGTGAGTGGCCCGCTACCTCTTCTGGTGGCCGCCTCCCTCCTTCCTGGCCTCCCGGAGCTGCGCCCTTTCTCACTGGTTCTCTCTTCTGCCGTTTTCCGTAGGACTCTCTTCTCTGACCTGAGTCTCCTTTGGAACTCTGCAGGTTCT
+
BCCCCCCCFFFFGGGGGBGGGGHHG?FA42AFHGGGGGEGGHGHHGCGD1ECFHGHFFBEFGFGCFGGGGGHHHHGGGGGGHHHHGGGGCCGGGHHFHHHHHHGGCGHH1GFGHCCGGGGHGHHHHEHHHFGHHGGGDGHGHHGHFGGBFGGFGGGGGGGFGGFFGFFFFFFFFFFFFFFFFFFFFFFFFFFFFFFFFFFFFFFDFFFFFFFFFFFFFFFFFFFFFFFFFFFFFFFFFFFFFFFFFFFBF:
@M05620:37:000000000-D9766:1:1101:24474:5669 1:N:0:29
AGTGCCAGCTCTCAATCGCACAGGGGACCCATGGCCTGGCCCCTCCATCCAGAAAACCTATGACCTCACCCGCTACCTGGAGCACCAACTCCGCAGCTTGGCTGGGACCTATGTGAGTATCCAGCGTAGGAATCTGGGAGTTGGGGAGGAGTGAGGAGTTGGGGAAAGACAGTCCTAACCGTGGAGGGTTCTGGTAAATGATGGGGTGAGGAGGGGCTCTTTGGCTCCCACCAGTCCCCCTGTCTGGTCTA
+
BCBBBFFFCFFFGGGGFGGGGGHFGGGGGEH3BGFGGGHHHHGHGGGGHFFHHHHHHGHHHHGHGHHHHHHGGGGGHHHHGGHHHHHHGGHHAFGGGHHHGHHGGGHHGHHHHHHHHHHHHHHHHGFGGGHHHHHHHHHGGHHHGGGGGGGHHHHHHGHHHHGGGGHHHHHGHHHHHHHHGGGGGGGG;FAFGGGGGGGGGGGGGGGFFFFFFFFFFFFFFFFFFFFFFFFFFFFFFFFFFFFFFFFFFFB
@M05620:37:000000000-D9766:1:1101:14093:5700 1:N:0:29
AGTGCCAGCTCTCAATCGCACAGGGGACCCAGGGCCTGGCCCCTCCATCCAGAAAACCTATGACCTCACCCGCTACCTGGAGCACCAACTCCGCAGCTTGGCTGGGACCTATGTGAGTATCCAGCGTAGGAATCTGGGAGTTGGGGAGGAGTGAGGAGTTGGGGAAAGACAGTCCTAACCGTGGAGGGTTCTGGTAAATGATGGGGTGAGGAGGGGCTCTTTGGCTCCCACCAGTCCCCCTGTCTGGTCTA
+
BAABCFFFCFFFGFGGGGGGGGHHGGGGFGHHGGGGGGHHGHGHGGGHHHHGFFHHHGHHHGHHHHHHHHHGGGFGHHHHHHHGHHCGFGHHGGGGGHHHGHHF//BGG2BFHHHHHG3?FDGGHG/CCDHHHHHHHGHG?FGHCCFGGG?FGHHHGDCGHHGGGFEHHHGHCFGHFHHHG.;BDEGG;AFGFG;FGGFGF9FGGGFFFFFFFFF-@-AFFFFFFFFA?FFFFFFFFFFDFFFFFF/:B0B
@M05620:37:000000000-D9766:1:1101:17226:5708 1:N:0:29
ACCACACCTTCTACAATGAGCTGCGTGTGGCTCCCGAGGAGCACCCCGTGCTGCTGACCGAGGCCCCCCTGAACCCCAAGGCCAACCGCGAGAAGATGAACCCAGGTGCGTGGCCCGCTCCCTCTTCTGGTGGCCGCCTCCCTCCTTCCTGGCCTCCCGGCGCTGCGCCCTTTCTCACTGGTTCTCTTTTCTGCCGTTTTCCGTAGGACTCTCTTCTCTGCCCTGCGTCTCCTTTGGAACTCTGCTGGTTC
+
CCCCCCCACFFFGFGGGGGGGGHHGEFB4EGFGFFEDGEEDHGHHGGEEEEGGHHHHHHAFCGGGGGGGGGHFHHGGGGHGHHHHGGGGGDGGGHGGHHHHGG/FEFF1>?<-CFGD@DGDGHHHH=DGHFCDFHC@D:CAEFF.;9CBFFBAFFFE.AFGF9:;D>FF=DBFFFFBFFF/BFFFFF/9BBBBF/@FFFEF/AB.99/:FFFBBFFFBBFFF.;;.;;D.::FFFFBFBBF;BFF/;;BF/
@M05620:37:000000000-D9766:1:1101:20830:5712 1:N:0:29
ACCACACCTTCTACAATGAGCTGCGTGTGGCTCCCGAGGAGCACCCCGTGCTGCTGACCGAGGCCCCCCTGAACCCCAAGGCCAACCGCGAGAAGATGCCCAGGCGAGTGGCCCGCTACCTCTTCTGGTGGCCGCCTCCCTCCTTCCTGGCCTCCCGGCGCTGCGCCCTTTCTCACTGGTTCTCTCTTATGCCGTTTTCCGTAGGACTCTCTTATCTGACCTGAGTCTCCTTTGGAACTCTGCAGGTTCTA
+
ABBCCCCCFFFFGGGGGGGGGGHHGGGFHGHHHGGGGGCGGHGHHGGGGGGGGHHHGHHGGGGGGGGGGGGHGHHGGGGHGHHG/?<EB/<C//?FGGHHHHHG//>CD.>FHHGGGG-GFHHHHHHH0=DHHGGGGGFGGGGG0;CFGGGGGGGGGG-DFF-AFFFFFFFF0:9FFFFFFFFFFFFFBFFFF-;ABFFFFFFFFFFFFFFFF0FFFFFFFF/9;BFFFFFFF0BFFFFFFFFFFF.:0;;
@M05620:37:000000000-D9766:1:1101:15412:5712 1:N:0:29
AGTGCCAGCTCTCAATCGCACAGGGGACCCAGGGCCTGGCCCCTCCATCCAGAAAACCTATGACCTCACCCGCTACCTGGAGCACCAACTCCGCAGCTTGGCTGGGACCTATGTGAGTATCCAGCGTAGGAATCTGGGAGTTGGGGAGGAGTGAGGAGTTGGGGAAAGACAGTCCTAACCGTGGAGGGTTCTGGTAAATGATGGGGTGAGGAGGGGCTCTTTGGCTCCCACCAGTCCCCCTGTCTGGTCTA
+
BBBCCFFFCFFFFGCGGGGGGGHGGGGGGGHHGGGGCEHGCGFHGGHHGGGHFGFGHGEHHHFHHHHHHHHGGEGGHHHGHHHHHHHHGGHHGGGGGGHHGGHGGGHHGHHHHHHHHFGFHGFHHGEGGGHHHHHHHHHGGHHHGGGGGGGGHHHHGGFHHHGGGGHHHHHHHHGHHHHHGCEFFGGG;AFGGGFGGGGGGGGGFFFFFFFFFFFFFFFFFFFFFFFFFFFFFFFFFFFFFEFFFFF:9FB
@M05620:37:000000000-D9766:1:1101:9221:5740 1:N:0:29
GAGGCTGCCTTGGACGAAACTCATAGACTAAGGGAACAGTTCCTCCTTGAACTGGACAAGTTTCTTGACCCGCTTACTGAAGCTGAAACAACTGCCAATGGTCCCCACAAATAAAAGCATAAAGAAAACGAAAATGGAGGAAAAGAAGGAATGAAAAAATGGCAAAAAACAGAGGTAACCCAGGAGGATTATGGCAAATGATGCACTGAAAAAAGGCCCTTTACCTCTCACCACACTTGATATCTCATCTA
+
>1>A1>>1BBBB111AAAA0BAFEFFH111BBB0000BBD2DADAE0111BB1A0BB100DD2DDFFAB10AAA//1@DFGHBFFB1FB>BB1FF0BFHHFG2BFGFEEE>>1111B0>B11BBB00B0//?/<11<10?/0000/0<<@0@<111<0/?11>0<00.-<<<//.<<FDD..<<.CC./0;0;/.:CH0000;0:0C/0000.-.99..;900009;0///-;---/;/9///9;;//;;9
@M05620:37:000000000-D9766:1:1101:23278:5748 1:N:0:29
ACCACACCTTCTACAATGAGCTGCGTGTGGCTCCCGAGGAGCACCCCGTGCTGCTGACCGAGGCCCCCCTGAACCCCAAGGCCAACCGCGAGAAGATGACCCAGGTGAGTGGCCCGCTACCTCTTCTGGTGGCCGCCTCCCTCCTTCCTGGCCTCCCGGAGCTGCGCCCTTTCTCACTGGTTCTCTCTTCTGCCGTTTTCCGTAGGACTCTCTTCTCTGACCTGAGTCTCCTTTGGAACTCTGCAGGTTCT
+
BBBABBBBFFFFGGGGGGGFGFHHGFGFAFHHHGGFGGGGGHGHHGGGEEEGHHHHHHHGGGGGGGGGGGGHGHHGGGGHGHHHHGGGG?DGGGHHHHHHHHHHEHHHHFGGGHHGGGGGHHHHHHHGEHHGHHGGGDGHGHHGHGGGGGEGGGGGGGGGGGGGGGFFFFFFFFFFFFFFFFFFFFFFFFFFFFFFFFFFFFFFFFFFFFFFFFFFFFFBFFFFFFFFFFFFFFFFFFFFFFFFFFFFFFF
@M05620:37:000000000-D9766:1:1101:21356:5765 1:N:0:29
AGTGCCAGCTCTCAATCGCACAGGGGACCCAGGGCCTGGCCCCTCCATCCAGAAAACCTATGACCTCACCCGCTACCTGGAGCACCAACTCCGCAGCTTGGCTGGGACCTATGTGAGTATCCAGCGTAGGAATCTGGGAGTTGGGGAGGAGTGAGGAGTTGGGGAAAGACAGTCCTAACCGTGGAGGGTTCTGGTAAATGATGGGGTGAGGAGGGGCTCTTTGGCTCCCACCAGTCCCCCTGTCTGGTCTA
+
AA>AAF1CAFFFGAGFGGFCGEHCGGEGGFHHGGGEGGHHHHGHGGGHHGHHGHHHHGHHHHFHHHHHHHHGG@EEHHHHGFHHHHGGGHHGAECGGFGHGHHGGGHHGHHHHHHHHHHHHHHHHGGGGGHHHHHHHHHGGHHHGGGGGGEGHHHHGGHHHHGGFGHHHHHHHHHHHHHHGGGGGGGGGGFGGGGGGGGGGGGGGGF@FFFFFF@@@@FFFFFFFFFFFFFFFFFFFFFF@FFFFFFFFFB
@M05620:37:000000000-D9766:1:1101:10740:5782 1:N:0:29
ACCACACCTTCTACAATGAGCTGCGTGTGGCTCCCGAGGAGCACCCCGTGCTGCTGACCGAGGCCCCCCTGAACCCCAAGGCCAACCGCGCGAAGATGCCCAGGTGAGTGGCCCGCTACCTCTTCTGGTGGCCGCCTCCCTCCTTCCTGGCCTCCCGGCGCTGCGCCCTTTCTCACTGGTTCTCTCTTCTGCCGTTTTCCGTAGGACTCTCTTCTCTGACCTGAGTCTCCTTTGGAACTCTGCAGGTTCTA
+
BBBAABB>CFFFCFGFGGBGGGHHGEGA4AGGHAAE2EEFCHGHHGGFEFGGEHHHHHGAE??EFGGGGGEGHHHGGGGHGHHHHFGGGG//<CG/GGHHHHHFHHHGHHGGHHCGGGGHHHHHHHHGHEDGHGGGGGHGGGGGGGGGFFFGGGGGGB-;@FAFFFFFFFFFFFFFFFFFFFFFFFFFFFFFFFDFFFFFFFFADFFFFFFFFFFBFFFFFFB/BFF/;BFFFBFEFEFFFFFFF?;FFF9
@M05620:37:000000000-D9766:1:1101:24147:5786 1:N:0:29
ACCACACCTTCTACAATGAGCTGCGTGTGGCTCCCGAGGAGCACCCCGTGCTGCTGACCGAGGCCCCCCTGAACCCCAAGGCCAACCGCGAGAAGATGACCCAGGTGAGTGGCCCGCTACCTCTTCTGGTGGCCGCCTCCCTCCTTCCTGGCCTCCCGGAGCTGCGCCCTTTCTCACTGGTTCTCTCTTCTGCCGTTTTCCGTAGGACTCTCTTCTCTGACCTGAGTCTCCTTTGGAACTCTGCAGGTTCT
+
BBBBBBBBFFFFFGGFFFGGFGFHFEEAG?GHHGGCGFGGGHHHHGGGG?FFHGHHHHHGGGGGGGGGGGGGHHHGGGGGGHHHHGGGG/>CGGHHHEHHHHHHGGHHHGHGGHHGGGGGHHHHHHHHHHHGHHGGFGGHGHHGFFGGGGGGGGGGGDCCGGGGGGFFFFFFFFFFFFFFFFFFFFFFFFFFFFFFFFFFFFFFFFFFFFFFFFFFFFFFFFFFFFFFFFFFFFFFFFFFFFFFFFFFFFF
@M05620:37:000000000-D9766:1:1101:19788:5811 1:N:0:29
ACCACACCTTCTACAATGAGCTGCGTGTGACTCCCGAGGAGCACCCCGTGCTGCTGACAGAGGCTCCCCTGAACCCCAAGGCCAAACGCGAGAAGATGACCTAGGTGAGAGGCCAGCTACCTCTTCAGGTGGCCGCCACCCCCCTACCAGGCATCACGGAGCTACGCCCTTTCTCACTGGTTCTCTCTTCTGCCGTTTTCCGTAGGACTCTCTTCTCTGACCTGAGTCTCCTTTGGAACTCTGCAGGTTCT
+
BBBBBBBBFFFFGGGGG4BAGBHFG2EBF55DDFHGGG2EEHHHHG0AA1A1DGGHHGHHHHFG1FFGGHGHFHHGGGG1FHHHH1GEE/>EEGHHHHGHH43B01B?01BAFGAC<<FG011@D>2@11?/F?<C@-.FA-><C.<<00;CA0C00CAC.?F0;9A-99BFF0FG00C/C0;9BBBFGFFFFFBFFF?BBDFFFFFEEB//FFFFB//BFF/./.;:BFBFFFB/FFFFFF//BFF9BBB
@M05620:37:000000000-D9766:1:1101:17471:5837 1:N:0:29
ACCACACCTTCTACAATGAGCTGCGTGTGGCTCCCGAGGAGCACCCCGTGCTGCTGACCGAGGCCCCCCTGAACCCCAAGGCCAACCGCGAGAAGATGACCCAGGTGAGTGGCCCGCTACCTCTTCTGGTGGCCGCCTCCCTCCTTCCTGGCCTCCCGGAGCTGCGCCCTTTCTCACTGGTTCTCTCTTCTGCCGTTTTCCGTAGGACTCTCTTCTCTGACCTGAGTCTCCTTTGGAACTCTGCAGGTTCT
+
BBBBBBBBFFFFGGGGGGGGGGHHGGGECEHHHGGFGGGGGHHHHGGGGEGGGHHHGHHFGGGGGGGGGGGHFHHGGGGHGHHGHGGGGGGGGGHGHHHHHHHGFHHFHGHGGHHGGGGGHHHHHHGHHHHGHHGGGGGHGHHGEGGGGGGGGGGGGFGACGFGGGFFFFFFFFFFFFFFFFFFFFFFFFFFFFFFFFFFFFFFFFFFFFFFFFFFFFFFFFFFFFFFFFFFFFFFFFFFFFFFFFFFFFF
@M05620:37:000000000-D9766:1:1101:15541:5852 1:N:0:29
ACCACACCTTCTACAATGAGCTGCGTGTGGCTCCCGAGGAGCACCCCGTGCTGCTGACCGAGGCCCCCCTGAACCCCAAGGCCAACCGCGAGAAGATGACCCAGGTGAGTGGCCCGCTACCTCTTCTGGTGGCCGCCTCCCTCCTTCCTGGCCTCCCGGAGCTGCGCCCTTTCTCACTGGTTCTCTCTTCTGCCGTTTTCCGTAGGACTCTCTTCTCTGACCTGAGTCTCCTTTGGAACTCTGCAGGTTCT
+
AAAAABBAFFFFGGGGDGGGGGHHGEEBFEGGHGGGGGGGGHHHHGGGEEGGHHHHHHHGGGGGGDGGGGGFHHHGGGGHGEHHHGGEGGGCCGHGDHHHFHEGFFHHFDFFGHHGCGGGHHHHHHHGHDCDHHGCCDFHGHHGFBBFFFGGFFGGGGGG@BFGGGBF??FFFEFFFFFF/BFFFFFFFFFFFFBADFFFFFFFFFFFFFFFFFFFFFFFFF9F9BFFFBFFFFFFFFFFFFFFFFFFFBB
@M05620:37:000000000-D9766:1:1101:22063:5857 1:N:0:29
ACCACACCTTCTACAATGAGCTGCGTGTGGCTCCCGAGGAGCACCCCGTGCTGCTGACCGAGGCCCCCCTGAACCCCAAGGCCAACCGCTACCCCTTTTGGGGGTCGCCTCCCTCCTTCCTGGCCTCCCGGAGCTGCGCCCTTTCTCCCTGGTTCTCTCTTCTGCCGTTTTCCGTAGGACTCTCTTCTCTGCCCTGAGTCTCCTTTGGAACTCTGCCGGTTCTAGCTCGGAAGAGCCACACGTCTGCCCTC
+
CBCCCCCCFFFFGGGGGGGGGGHHGGGEAEHGHGGGDGGGDHGHHGGGEGGGGHGHHGHGGGGGGGGGGFGHFHHGGGGHGHHHHGGGFGG<B???F2??C/>>>?>>DDGHGHHGHHHHHFFHHHHHGGGGGGHHHGGGGGGGGGGFFGGGGGGGGGGGGGGGGGFFFFFFFBFFFF9FFFFFFFFFFFF0;EFFFFFFFFFFFFFFF0BFFFFFFFF;DEFFFFFFFFDAD.AFFFFFFFFFFF9BAFE
@M05620:37:000000000-D9766:1:1101:25407:5880 1:N:0:29
AGTGCCAGCTCTCAATCGCACAGGGGACCCAGGGCCTGGCCCCTCCATCCAGAAAACCTATGACCTCACCCGCTACCTGGAGCACCAACTCCGCAGCTTGGCTGGGACCTATGTGAGTATCCAGCGTAGGAATCTGGGAGTTGGGGAGGAGTGAGGAGTTGGGGAAAGACAGTCCTAACCGTGGAGGGTTCTGGTAAATGATGGGGTGAGGAGGGGCTCTTTGGCTCCCACCAGTCCCCCTGTCTGGTCTA
+
BCAAAFFFCFFFGGGGGGGGGGHGGFEGGGHHGGGGGGHHHHGHGGHHHGHHHHHHHGHHHGHHHHHHHHHGGEGGHHHHHHHHHHHHGHHHGGGGGHHHGHG/EEHHGHHHHHGHGHBHHHHHHGEGGGHHHHHHHHHGGHFHFFGGCGGHFHHGHCCHHHCCEGHFHHHHHHHHHHHHGGGGGGGGAFFGGG0FFGGGGGGGGGFFFFFFFFCFF;EFFFFFF0FEFFFFFFFFFFEDFAFFFFFFFFB
@M05620:37:000000000-D9766:1:1101:24373:5891 1:N:0:29
ACCACACCTTCTACAATGAGCTGCGTGTGGCTCCCGAGGAGCACCCCGTGCTGCTGACCGAGGCCCCCCTGAACCCCAAGGCCAACCGCGAGAAGATGACCCAGGTGAGTGGCCCGCTACCTCTTCTGGTGGCCGCCTCCCTCCTTCCTGGCCTCCCGGAGCTGCGCCCTTTCTCACTGGTTCTCTCTTCTGCCGTTTTCCGTAGGACTCTCTTCTCTGACCTGAGTCTCCTTTGGAACTCTGCAGGTTCT
+
BBBBBBBBFFFFGGGGGGGGGGHHGEGEHEHHHGGGFGGGGHHHHGGGFEGGHHHHHHGGGGGGGGGGGGGHHHHGGGGHGHHGGGGGG?FGGGHHHHHHHHFHFHHHHFHGGHHGGGGGHHHHHHHGHHHGHHGGGGGHGHHGFGGGEFFGGGGGGGG-BCFGGGFFFFFFFFFFFFFFFFFFFFFFFFFFFFFDFFFFFFFFFFFFFFFFFFFFFFFBFFFFFFFFFFFFFFFFFFFFFFFFFFFFFFF
@M05620:37:000000000-D9766:1:1101:6254:5909 1:N:0:29
ACCACACATTCTACAATGCGCTGCGTGTGGCTCCCGAGGAGCACCCCGTGCTGCTGACCGAGGCCCCCCTGAACCCCAAGGCCAACCGCGCGAAGATGACCCAGGTGCGTGGCCCGCTACCTCTTCTGGTGGCCGCCTCCCTCCTTCCTGGCCTCCCGGAGCTGCGCCCTTTCTCACTGGTTCTCTCTTCTGCCGTTTTCCGTAGGACTCTCTTCTCTGACCTGCGTCTCCTTTGGAACTCTGCAGGTTCT
+
BABBABB3BDFFGGGGGGFEGGGGGGGA2EGHHBBE2EFGFHHHHGG0AEFGGHGHHHH0>ECGGGGGGGFHHHHGGGGHGHHHHGGGGGBFGGGCGHHHHHFGGHH1CGGGGHCADFGGHHHHHHHHHHHGHHGGGGGGGGGGGGGGGGGGGGGGGGF99;AFFFFFFFFFFFFFFFFFFFFFFFFFFFFFFFFFFFFFFFFEFFFFFFFFFF9;BFFFFFFFFFFFFFFFFFFFFFFFFFFFFFFFFFF
@M05620:37:000000000-D9766:1:1101:12326:5922 1:N:0:29
ACCACACCTTCTACAATGAGCTGCGTGTGGCTCCCGAGGAGCACCCCGTGCTGCTGACCGAGGCCCCCCTGAACCCCAAGGCCAACCGCTACCTCTTCTGGTGGCCGCCTCCCTCCTTCCTGGCCTCCCGGAGCTGCGCCCTTTCTCACTGGTTCTCTCTTCTGCCGTTTTCCGTAGGACTCTCTTCTCTGACCTGAGTCTCCTTTGGAACTCTGCAGGTTCTAGCTCGGAAGAGCACACGTCTGACCTCC
+
BBABBBCCFFFFGGGGGGGGGGHHGGGGHEHHHGGGGGGGGHHHHGGGGGGGHHHHHHHGGGGGGGGGGGGHHHHGGGGHGHHHHGGFGGGGH?GFFGGGHFGDGHCFGDDHGHHGHFHHHHHFHHHHGGGGGCHHHGDGGGHHHHH0FGGGBFGGGGGBFGGGGGGEGFEGGGGGGGFFFFFFFFFFFFF/FFFFFFFFFFFFFBFBFEBBFFFF/BFFFFFFFBFFFFBEDAABFFFFFAEFFF/BBFF
@M05620:37:000000000-D9766:1:1101:20975:5946 1:N:0:29
ACCACACCTTCTACAATGAGCTGCGTGTGGCTCCCGAGGAGCACCCCGTGCTGCTGACCGAGGCCCCCCTGAACCCCAAGGCCAACCGCGAGAAGATGCCCAGGTGAGTGGCCAGCTACCTCTTCAGGTGGCCGCCTCCCTCCTTCCTGGCATCACGGCGCTAAGCCCTTTCTCACTGGTTCTCTCTTCTGCCGTTTTCCGTAGGACTCTCTTCTCTGACCTGAGTCTCCTTTGGAACTCTGCAGGCTCTA
+
BBBABBBBFFFFGGGGGGGGGFHFGGGEDEHHHGGGGGGGGHHHHGGGFGGGHHHHHHHGGGGGGGGGGGGGHHHGGGGHGHHHHGGGGGGGGGHHHHGHGHEEHCDGGGEEH1CC<FGH11>FH1=>11CGHGFG.CCEBCGC0<:0:CC/:/0:AC-999-.;BFGBFFFFFFBBFF9BB/9;FFFFFFFF-;AFFFFFBFADFBBFBFFFFFFFFFFFFF;9FFFFFFFF/FFFFFFFFFFFF.F.BB
@M05620:37:000000000-D9766:1:1101:5655:5962 1:N:0:29
ACCAAACCTTCTACAATGAGCTGCGTGGGGATGCCGAGGAGCACCCCGTGCTGCTGACCGAGGCCCCCCTGAACCCCAAGGCCAACCGCGAGAAGATGACCCAGGTGAGTGGCCCGCTACCTCTTCTGGTGGCCGCCTCCCTCCTTCCTGGCCTCCCGGAGCTGCGCCCTTTCTCACTGGTTCTCTCTTCTGCCGTTTTCCGTAGGACTCTCTTCTCTGACCTGCGTCTCCTTTGGAACTCTGCAGGTTCT
+
>>>A1>A1BBCFGGGGGF11F11BF0A0000000BA/AAECFFHHGGEEEEGHHHHGHHEGGGGGFGGGGGHFHHGGGGHGHHHHGGGCC/>CGHFHHGHHHGFGHH1?>GFGF.>--<CCGHHH0DFGHHGHCCGCEFGGGGGGGGGGGGEGGFGGB@-:--9B?@F?@FFFFFFFFFFFFFFFFFFBFFEF/@FFFFFFFFFBFFFFFFFFFFFFFFFFFFF-9;@FFFFFFFFFFFFFBFFFF-;:FF
@M05620:37:000000000-D9766:1:1101:10986:5963 1:N:0:29
ACCACACCTTCTACAATGAGCTGCGTGTGGCTCCCGAGGAGCACCCCGTGCTGCTGACCGAGGCCCCCCTGAACCCCAAGGCCAACCGCGAGAAGATGACCCAGGTGAGTGGCCCGCTACCTCTTCTGGTGGCCGCCTCCCTCCTTCCTGGCCTCCCGGAGCTGCGCCCTTTCTCACTGGTTCTCTCTTCTGCCGTTTTCCGTAGGACTCTCTTCTCTGACCTGAGTCTCCTTTGGAACTCTGCAGGTTCT
+
AAABBBBBFFFFGGGGGG5FGGHHGFGAEEHHHGGGFGGGGHHHHGGGGGGGGHHHHHHEEFGGGGGGGFGHGHHGGGGHGHHHHGGGGG<DGGHEFGHHHHHGGHF1GGHGGHHGGGGGHHHHHHHHHHHGHHGGGGGHGHHGHGGGGGGGGGGGGGGABGGGGAFFFFFFFFFFFFFFFFFFFFFFFFFFFFFFFFFFFFFFFFFFFFFFFFFFFFFFFFFF/;FFFFFFFFFFFFFFFFFFFFFFFFF
@M05620:37:000000000-D9766:1:1101:19441:6015 1:N:0:29
AGGGCCAGCTCTCAATCGCACAGGGGACCCAGGGCCTGGCCCCTCCATCCAGAAAACCTATGACCTCACCCGCTACCTGGGGCACCAACTCCGCAGCTTGGCTGGGACCTATGTGAGTATCCAGCGTAGGAATCTGGGAGTTGGGGAGGAGTGAGGAGTTGGGGAAAGACAGTCCTAACCGTGGAGGGTTCTGGTAAATGATGGGGTGAGGAGGGGCTCTTTGGCTCCCACCAGTCCCCCTGTCTGGTCTA
+
>>1>>A1AAFFF1GGF1AFCEEBCEEEEE0AGFGG?FAGFCHGHGGEHAAFFFB1FGG0GHHFHGGCGHHHGGEEEHHHFGGGG?FHHG0FFEEEG/0BFEHHG/CHHGGHHHHHHHFHHHHHHH/?EGGHHHHEHFBCFEHGH?CFGGGEGHGHHEGGHHH?CGGHHHHHHHHHGGGGGGGGGGGGG.FFGGGCGGGGGGGFFFFF@FFFFFF@@?@FFFFBBFFFFFFFFFFFFFFFF@FFFFFB/FFF
@M05620:37:000000000-D9766:1:1101:21333:6030 1:N:0:29
ACCACACCTTCTACAATGAGCTGCGTGTGGCTCCCGAGGAGCACCCCGTGCTGCTGACCGAGGCCCCCCTGAACCCCAAGGCCAACCGCGAGAAGATGACCCAGGTGAGTGGCCCGCTACCTCTTCTGGTGGCCGCCTCCCTCCTTCCTGGCCTCCCGGAGCTGCGCCCTTTCTCACTGGTTCTCTCTTCTGCCGTTTTCCGTAGGACTCTCTTCTCTGACCTGAGTCTCCTTTGGAACTCTGCAGGTTCT
+
ABABA4AAFFFFGFGGGGGGGGHHGGDEH?BGHFFEEEGCGHAGHGGGEGFGEGHHHHHFFEFGEFEEEEEHHHHGGFFCAGHHGGGGDBDCCGFFHFBDFHEF/GGDA1?FFH?<<ACCHFHHHHHDDGFDGGCFGGGHGHHGGGGGFFGGGGGFG.@FAAFFFAFFFBFFFFFFF:;FFFFFFFFFFFFFFFAFFFFFFDF?9.9BFFFFFFBFFB9BFFFBB.BFBFFFFFF/9B/BFBB/FFF.9F:
@M05620:37:000000000-D9766:1:1101:9427:6030 1:N:0:29
AGTGCCAGCTCTCAATCGCACAGGGGACCCAGGGCCTGGCCCCTCCATCCAGAAAACCTATGACCTCACCCGCTACCTGGAGCACCAACTCCGCAGCTTGGCTGGGACCTATGTGAGTATCCAGCGTAGGAATCTGGGAGTTGGGGAGGCGTGAGGAGTTGGGGAAAGACAGTCCTAACCGTGGAGGGTTCTGGTAAATGATGGGGTGAGGAGGGGCTCTTTGGCTCCCACCAGTCCCCCTGTCTGGTCTA
+
>A>>AFFFBFFFG4FFDFFCEEGGFEEEEECHE?EEAFHFFHGHGG2GGGEE333FGFFGFGBHGGFHHHHGGGGGHHHHBGHGFHEGEFHHGGCEEH33<FGG?EFCGFFHHG2FBHFHB?D?GCB<CGGHGFHHGHHGGGDB/-C@C.<<-.<C<EHHHG@C.:.:GHBFBGFGGFG?GEEB.9.::AAFFGBGGGFFB9BBAFFBEFFFFFB??BFB9BFFFFFEFFFFEFFFFFFFBFFFFFFFFFB
@M05620:37:000000000-D9766:1:1101:21909:6066 1:N:0:29
AGTGCCAGCTCTCAATCGCACAGGGGACCCAGGGCCTGGCCCCTCCATCCAGAAAACCTATGACCTCACCCGCTACCTGGAGCACCAACTCCGCAGCTTGGCTGGGACCTATGTGAGTATCCAGCGTAGGAATCTGGGAGTTGGGGAGGAGTGAGGAGTTGGGGAAAGACAGTCCTAACCGTGGAGGGTTCTGGTAAATGATGGGGTGAGGAGGGGCTCTTTGGCTCCCACCAGTCCCCCTGTCTGGTCTA
+
ABAABFFFCFFFGGGGGGGGGGHGGGGGGGHHGGGFFGHHHHGFGGHGHHCGH3GHHGGHHHHHHFHCHHGEGCEEHFHHBBFFHHHHGHHGEE?EFHGHDH3FGFFHDHHBHFHFDFFHHHFFG@?/CFHHFHFHHHFGGHHHGGGGFDDFFDHFFDHFGHGFGGEGHHFGHHGHHHHHGGFDDFGFGGGBCFCFGGGGGGGGGGDFFFFFFFFFA-EFFBFFFFFFEFFFFFFFFFFF=AFFFE//;9/
@M05620:37:000000000-D9766:1:1101:25894:6080 1:N:0:29
ACCACACCTTCTACAATGAGCTGCGTGTGGCTCCCGAGGAGCACCCCGTGCTGCTGACCGAGGCCCCCCTGAACCCCAAGGCCAACCGCGAGAAGATGACCCAGGTGAGGGGCCCGCTACCTCTTCTGGTGGCCGCCTCCCTCCTTCCTGGCCTCCCGGAGCTGCGCCCTTTCTCACTGGTTCTCTCTTCTGCCGTTTTCCGTAGGACTCTCTTCTCTGACCTGAGTCTCCTTTGGAACTCTGCAGGTTCT
+
CCCCCCCCFFFFGGGGGGGGGGHHGFGGDGHHHGGGGGGGGHHHHGGGFGGGHHGHHGGGGGGGGGGGGGGHHHHGGGGHGHHHHGGGGGGGGGHHHH2FGG/F/1=100?/AD@A@C?D<00DD<0G0=GAG:@F-.EG./C.BBFFBFBF.9CE.C;:-:.0:@CF>FFFB0BFB9FBFB9B0BBFFF90B0-AFF?F0:;.DABFFFFFFFFFB0;:FB0;:/:::FBFF0F/;0BFF00B0F.AB0;
@M05620:37:000000000-D9766:1:1101:10145:6106 1:N:0:29
ACCACACCTTCTACAATGAGCTGCGTGTGGCTCCCGAGGAGCACCCCGTGCTGCTGACCGAGGCCCCCCTGAACCCCAAGGCCAACCGCGAGAAGATGACCCAGGTGAGTGGCCCGCTACCTCTTCTGGTGGCCGCCTCCCTCCTTCCTGGCCTCCCGGAGCTGCGCCCTTTCTCACTGGTTCTCTCTTCTGCCGTTTTCCGTAGGACTCTCTTCTCTGACCTGCGCCTCCTTTGGAACTCTGCAGGTTCT
+
AAAABBBAFFFFGFGGGGGFGFHH?EEACFHHGFFED?ECEHHHHGGEAEGGFHHHHGHE000FFGGGGGGHHHHEGGGGEHHHHEGCFGGG?DFF2FFGHEHC/FGGH11C/CFCG-<CHEGGEDBGDD/<<<CGGDDHGHCDCBFFFG/FFFGEE:---;FBFDFFFAFFFFF/FBFBFFBBFBFFFFFFFF;DDFEFFDFFD./BFFBFFBBFFFBFFFBB.--9;.A.9B/BBFFFFB/BFFFFFFB
@M05620:37:000000000-D9766:1:1101:25715:6161 1:N:0:29
ACCACACCTTCTACAATGAGCTGCGTGTGGCTCCCGAGGAGCACCCCGTGCTGCTGACCGAGGCCCCCCTGAACCCCAAGGCCAACCGCGAGAAGATGACCCAGGTGAGTGGCCCGCTAACTCTTCTGGTGGCCGCCTCCCTCCTTCCTGGCCTCCCGGAGCCGCGCCCTTTCTCACTGGTTCTCTCTTCTGCCGTTTTCCGTAGGACTCTCTTCTCTGACCTGAGTCTCCTTTGGAACTCTGCAGGTTCT
+
CBBBCCCCFFFFGGGGGGGGGGHHGGGGHGHHHGGGGGGGGHHHHGGGGGGGFHHHGHHGFGGGGGGGGGGHHHHGGGGHGHHHHGGGGGCDGGHHHHHHCHH/FFG<0??FFHHGGCA.GHH0GD0=DDCEGHFCDDAHGHGG/CBF0FGFFGFGG.C9--.;:@>DFAFFFFFFBFFF/BFFFFF/BFFFFF;ADFFFF.;:.AF/BFFFFFBBF/9:/;/;//;BF/FFFFFF/BBBF/FEB9FABFF
@M05620:37:000000000-D9766:1:1101:25697:6168 1:N:0:29
ACCACACCTTCTACAATGAGCTGCGTGTGGCTCCCGAGGAGCACCCCGTGCTGCTGACCGAGGCCCCCCTGAACCCCAAGGCCAACCGCGAGAAGATGACCCAGGTGAGTGGCCCGCTACCTCTTCTGGTGGCCGCCTCCCTCCTTCCTGGCCTCCCGGAGCTGCGCCCTTTCTCACTGGTTCTCTCTTCTGCCGTTTTCCGTAGGACTCTCTTCTCTGACCTGAGTCTCCTTTGGAACTCTGCAGGTTCT
+
CBCCCCCCFFFFGGGGGGGGGGHHGFGECEHHHGGGGGGGDHHHHGGGDGGGGHHHHGHGGGGGGGGGGGGHGHHGGGGHGHHHHGGGGCGGGGGHHHHHHHHHGHHHHHHGGHHGGGGGHHHHHHHHHHHGHHGGGGGHGHHGHGGGGGGGGGGGGGGGGGGGGGFFFFFFFFFFFFFFFFFFFFFFFFFFFFFFFFFFFFFFFFFFFFFFFFFFFFFFFFFFFFFFFFFFFFFFFFFFFFFFFFFFFFF
@M05620:37:000000000-D9766:1:1101:14004:6171 1:N:0:29
ACCACACCTTCTACAATGAGCTGCGTGTGGCTCCCGAGGAGCACCCCGTGCTGCTGACCGAGGCCCCCCTGAACCCCAAGGCCAACCGCGAGAAGATGACCCAGGTGAGTGGCCCGCTACCTCTTCTGGTGGCCGCCTCCCTCCTTCCTGGCCTCCCGGAGCTGCGCCCTTTCTCACTGGTTCTCTCTTCTGCCGTTTTCCGTAGGACTCTCTTCTCTGACCTGCGTCTCCTTTGGAACTCTGCAGGTTCT
+
BBBBBBBAFFFFGGGGGGFGGFHCEEEBEDHHHGGGFGGCGHHHHGGGGEGGHHHHHHHEGGGGGFGGGGGHHHHGGGGFFHHHHGGGGG/@CGHFBHFHFHFCCGB1?1</?GHGGGCDE0DFFHHHBGFGHF-@CAEHGHHGHGGGGGFFGBFFEEF--AAFC?DDFFFFFFF/BBBFBFBFFFFFFFBFEFFFFFFFFFF.9ABFBFFFFFBFFF/FFBFF.-9BDFFFFFFFFFFBFFBFFFFFFFB
@M05620:37:000000000-D9766:1:1101:21861:6186 1:N:0:29
ACCACACCTTCTACAATGAGCTGCGTGTGGCTCCCGAGGAGCACCCCGTGCTGCTGACCGAGGCCCCCCTGAACCCCAAGGCCAACCGCGAGAAGATGACCCAGGTGAGTGGCCCGCTACCTCTTCTGGTGGCCGCCTCCCTCCTTCCTGGCCTCCCGGAGCTGCGCCCTTTCTCACTGGTTCTCTCTTCTGCCGTTTTCCGTAGGACTCTCTTCTCTGACCTGAGTCTCCTTTGGAACTCTGCAGGTTCT
+
BBABBBABFFFFFGGFFGGGGGHFEEFFHDHHHGGAEGGCGHHHHGGGEEGEHGHHHFHGGGGGEGCGGGGHHHEEGGGHGHHHEGGGGGGGGDHHGHHHHHHHEHFEHGHGGHHGGGGGHHHHHHHHHHHGHHGGGDGHGGHGGBFGGGGGGGGGGBB@C?FGGGFFFFFFFFFFFFFF/FFFFFFFFFFFFFFFFFFFFFF?AFFFFFFFFFFFFFFBFFFF/BFFFFFFFFFFFFFFFFFFFFFFFFF
@M05620:37:000000000-D9766:1:1101:25342:6186 1:N:0:29
ACCACACCTTCTACAATGAGCTGCGTGTGGCTCCCGAGGAGCACCCCGTGCTGCTGACCGAGGCCCCCCTGAACCCCAAGGCCAACCGCGAGAAGATCACCCAGGCGAGTGGCCCGCTACCTCTTCTGGTGGCCGCCTCCCTCCTTCATGGCCTCCCGGAGCTGCGCCCTTTCTCACTGGTTCTCTCTTCTGCCGTTTTCCGTAGGACTCTCTTCTCTGACCTGAGTCTCCTTTGGAACTCTGCAGGTTCT
+
BBAABBBBFFFFGGGGDGGGGFHHGE?FH2GHFGG?EGGCFHHHHGGGGGGGFHHFHHHGGG?FGGGGGGGGHHHGGGFHEGHHEFGEGBB///<?G2<?F0FG//<<<@F.C<G@CCFGHBF0<F0=0CFDFHGCCFGGGGGGBFG09BFAFFGEFDF??FFFFFFFFFFFF/BF/B9BBBBBFFFFFFFFFFA;AFFFBD99D?FFFBFFBFFF/BF99BFF/.;BF/FFBBFFFFFFFFF/BB..;F;
@M05620:37:000000000-D9766:1:1101:20557:6216 1:N:0:29
GAGGCTGCTTTGGAAGAAACTGACAAGCCAGGGACAAACGATCGTAAGAGCACACGTCTGAACTCCAGTCACCGCTCATTATCTCGTATGCCGGCTTCTGCTTGACAAAAAACACAAAAAAACCCCCAGAACACAATAAAATTGATCAACATATTGAATTAAAAAACTACAATCCTCACAATGAAAGAATCTGATCACTACTGTGTTTAGACAGGAAACTTTGTCTACAACCCCTCCCCCTATCTCAAATA
+
>>AAAAFAFFFFGGFG1FGGGAB1B1BFFB0FFA00BGA0AABE0BAF11B1B00A0/0BBFGD1B1ADBBGHG//>EH2GHHH20BBG0BGG/EGGFGHGHHB01BG00F///0//00//>////////0?0?/.1111111>111110100000000000000-.0;//00//;0:.:0000000/.;0900000/00900000//000;0/..;//00/////;B///--99;---;@-/////:9//
@M05620:37:000000000-D9766:1:1101:16252:6225 1:N:0:29
AGTGCCAGCTCTCAATCGCACAGGGGACCCAGGGCCTGGCCCCTCCATCCAGAAAACCTATGACCTCACCCGCTACCTGGAGCACCAACTCCGCAGCTTGGCTGGGACCTATGTGAGTATCCAGCGTAGGAATCTGGGAGTTGGGGAGGAGTGAGGAGTTGGGGAAAGACAGTCCTAACCGTGGAGGGTTCTGGTAAATGATGGGGTGAGGAGGGGCTCTTTGGCTCCCACCAGTCCCCCTGTCTGGTCTA
+
AB>>AFFFAFFFG4BEFFGAECHCGCEAAEGH2AEE2FHH2GGDGGHFFHHHFGHHHGHCFFDGHAFFGGFEE/>>GFFGBFGHHH1?EGHH?FE@EH?FAHCFGGHHGHHHGG?GDGFHHHFHH<CEGGHHHHHFHG0FDHHHFF.AFAC>CDGF0CGCGHGGCDHCCFHHHHHHHGHHGGGG.EDGEGGGGFFFGGGFBGGFGGADEFFFFFFFFFFFFFFFBFFFFFFFEFFFFFFFFFFFFFFFFFB
@M05620:37:000000000-D9766:1:1101:8938:6255 1:N:0:29
GAGGCTGCTTTGGAAGAAACTCATAGATTACTGCAACAGTTCCCCCTGGACCTGGAAAAGTTTCTTGCCTGGCTTACAGAAGCTGAAACAACTCCCACCCCTTGCGAGCCGCAAGCACCGGCTTCTAGAAGCCTCCAAGCGACTAACAGACCTCACTAAACAACGCCAATTAAGACCGGGACTCTCTCCTGACGACTTCTTTAGAACTCACTTAACAACTTTCAGCATCTGTTCTTTTTATGCACAATCTA
+
>3AAAAFAFDBFGBBA4ECGGFEGFGFHHGHHGHFFGCAEGGFGHGEFFBFEHGH2BACGADGHEDBBFGBGHGBBF5F5C3BBFHFFHFHGH@B12BB1/111@////>//>>//00//</</BFF22<1<<10?0F1//////?11<0<<>1<.11>F1<<.<-<<-/<00000/;;-9-;/9900;;/0/=.-..;;00090900;/;/;99F//.//;;9;/;B;//;////:99;/;/:/99////
@M05620:37:000000000-D9766:1:1101:16860:6259 1:N:0:29
ACCACACCTTCTACAATGAGCTGCGTGTGGCTCCCGAGGAGCACCCCGTGCTGCTGACCGAGGCCCCCCTGAACCCCAAGGCCAACCGCGAGAAGATGACCCAGGTGAGTGGCCCGCTACCTCTTCTGGTGGCCGCCTCCCTCCTTCCTGGCCTCCCGGAGCTGCGCCCTTTCTCACTGGTTCTCTCTTCTGCCGTTTTCCGTAGGACTCTCTTCTCTGACCTGCGTCTCCTTTGGAACTCTGCAGGTTCT
+
AAA1AAAACCFFGGGFBG11B1F1E0A000FG1FFA0EE?CHHFHGGGCEEFBGCBGHFE>E?EGAFGGEG0H>GGGGAG//GGEF/<BC//<C0<>?1?GHEHFHH1FGGGGGHGGGGGHHHHHHHHHHHGHHGGGGCHGHHGHGFGGGGGGFFGEEGA?AGGFG?B;?FFFFFFFFFFFFFFFFFFFFFFFF@ABFFFFFFFFFFFFFFFFFFFFFFFFFFF-@B@FFFFFFFFFFFFFFFFFFFFFFF
@M05620:37:000000000-D9766:1:1101:17492:6273 1:N:0:29
AGTGCCAGCTCTCAATCGCACAGGGTTCCCAGCGCCTGGCCCCTCCATCCAGAAAACCTATGACCCCACCCGCTACCTGGAGCACCCACTCCGCAGCTCGGCTGGGACCTATGTGAGTATCCAGCGTAGGAATCTGGGAGTTGGGGAGGAGTGAGGAGTTGGGGAAAGACAGTCCTAACCGTGGAGGGTTCTGGTAAATGATGGGGTGAGGAGGGGCTCTTTGGCTCCCCCCAGTCCCCCTGTCTGGTCTA
+
>>>>>FFFAFFFG1DBFFC1E?FAF000BA1GF0E0BGAFBG/AAE01F0A110BBGA0A1ADBG0BEEEEEE/>>BF1B00>?GH//?BG0/?/E@B1/<FFGGGHHGHGHHGGHFHHHHGH1<CGEGGFFBGHHGF0?CGDF--.<@.<<GBGF<ECHHHGG...CCG/FFGGGBFFF@GEG9EGGGGAFFFG0BFFFBFFFFF;@AF?/;A@<@?F/BFBFFEFFF-A=-9BBFFFF@FFFFFFFFF9
@M05620:37:000000000-D9766:1:1101:13273:6277 1:N:0:29
ACCACACCTTCTACAATGAGCTGCGTGTGGCTCCCGAGGAGCACCCCGTGCTGCTGACCGAGGCCCCCCTGAACCCCAAGGCCAACCGCGAGAAGATGACCCAGGTGAGTGGCCCGCTACCTCTTCTGGTGGCCGCCTCCCTCCTTCCTGGCCTCCCGGAGCTGCGCCCTTTCTCACTGGTTCTCTCTTCTGCCGTTTTCCGTAGGACTCTCTTCTCTGACCTGAGTCTCCTTTGGAACTCTGCAGGTTCT
+
CCCCCCCCFFFFGGGGGGGGGGHHGEGGHEHHHGGGGGGCGHHHHGGGGFGGHHHHHHHGGGGGGGGGGGGGHHHGGGGHGGHHHGGGGGGGGGHHDGHGCHFGGHHHHHHGGHHCGGGGHHHHHHFGGHGGGCCGGGGHGHGGFGGGFFGGGGGGGFDGGGFGGGFFFFFFFFFFFFFFFFFFFFFFFFFFFFFFDBEFFDFAAAFFFFFFFFFFFFFFFFBBFFFFFFFFFFFFFFFFFFFFFFFABFF
@M05620:37:000000000-D9766:1:1101:13753:6279 1:N:0:29
ACCACACCTTCTACAATGAGCTGCGTGTGGCTCCCGAGGAGCACCCCGTGCTGCTGACCGAGGCCCCCCTGAACCCCAAGGCCAACCGCGAGAAGATGACCCAGGTGAGTGGCCCGCTACCTCTTCTGGTGGCCGCCTCCCTCCTTCCTGGCCTCCCGGAGCTGCGCCCTTTCTCACTGGTTCTCTCTTCTGCCGTTTTCCGTAGGACTCTCTTCTCTGACCTGAGTCTCCTTTGGAACTCTGCAGGTTCT
+
CCCCCCCAFFFFGGGGGGGGGGHHGGGBCFHHHGGGGGGGGHHHHGGGGGGGGHGHHHHEECCGGGGGGGGGFHHGGGGHGHHHHGGGGGBDGGHGHHHHHHHHGHH1FGGGGHHGGGGGHHHHHHHHHHHGHHGGGGGHGHHGHGGGGGGGGGGGGGG-ADGGGGFFFFFFFFFFFFFFFFFFFFFFFFFFFFFDFFFFFFFFFFFFFFFFFFFFFFFFFFFFBFFFFFFFFFFFFFFFFFFFFFFFFFF
@M05620:37:000000000-D9766:1:1101:24939:6281 1:N:0:29
ACCACACCTTCTACAATGAGCTGCGTGTGGCTCCCGAGGAGCACCCCGTGCTGCTGACCGAGGCCCCCCTGAACCCCAAGGCCAACCGCGAGAAGATGAGTGAGTGGCCGGCTCCCTCTTCTGGTGGCCGCCTCCCTCCTTCCTGGCCTCCCGGCGCTGCGCCCTTTCTCACTGACTCTCTCTTCTGCCGTTTTCCGTAGGACTCTCTTCTCTGCCCTGAGTCTCCCTCTGTACTCTGCCGGCTCTCGCTC
+
BBBBBBBBFFFFGFGGGGGGG5GFGAFGH2CGHGGGGGGFGHDHHDGEE1EFGHHHFHGGGGGGEGGGGGGHFHHGGGGHGHHHHGDFG//CGGHHHEF2><2?GFF/0/<A-CFGHFC11D000/<..<-A..;EHHG/CHHH0/;.0:EG.-;:-9-:9-9;-//;FB/;F///;/9:FFF/////;;../://.B..;//9B/BF////B//B./...;9//:/;..9//:/999//-;--.;/9.;A
@M05620:37:000000000-D9766:1:1101:14353:6282 1:N:0:29
ACCACACCTTCTACAATGAGCTGCGTGTGGCTCCCGAGGAGCACCCCGTGCTGCTGACCGAGGCCCCCCTGAACCCCAAGGCCAACCGCGAGAAGATGACCCAGGTGAGTGGCCCGCTACCTCTTCTGGTGGCCGCCTCCCTCCTTCCTGGCCTCCCGGCGCTGCGCCCTTTCTCACTGGTTCTCTCTTCTGCCGTTTTCCGTAGGACTCTCTTCTCTGACCTGAGTCTCCTTTGGAACTCTGCAGGTTCT
+
BBBBBBBBFFFFGGGGGGGBGDHFGEEA4AGHFGGEDGGGGHHHHGGGDGGGHHFFHHHGGGGGGGGGGGGHHGHGGGGHGEHHHGGGGGDCCGGGGFHHGFHHGHHFGG<FGHHG?-<CHHGFHHHGHHBACHGGGGGHGHHGFFGGGFGEGGGFGGG-@DAADDFDFFFFFFFFFFFF/BFFFFFFFFFFFFFDF/AFFDFFFDFFFFFFFFFFFFFFFFFF/9FFFFFFFFFFFFFFFFBFFFF.BFF
@M05620:37:000000000-D9766:1:1101:7463:6285 1:N:0:29
ACCACACCTTCTACAATGAGCTGCGTGCGGGTCACGAGGAGCACCCCGTGCTGCTGACCGAGGCCCCCCTGAACCCCAAGGCCAACCGCGAGAAGATGACCCAGGTGAGTGGCCCGCTACCTCTTCTGGTGGCCGCCTCCCTCCTTCCTGGCCTCCCGGAGCTGCGCCCTTTCTCACTGGTTCTCTCTTCTGCCGTTTTCCGTAGGACTCTCTTCTCTGACCTGCGTCTCCTTTGGAACTCTGCAGGTTCT
+
1>>1>>1AFF@1ABG1BFF111BFEAE00A0A/0BAAE////F0/BEE/BE/1GFHFHFGG>?/FEG/>>>FG1F/?EGHCAGCH/?/>B</<C<1?11<F0FFC1FGA<F.>G<AGGGGHHHHHHHHHHEGHHGGGGGGGGGGGGGGGGGGGGGGGGG9A?FFF?@F@@FFFFFFFFFFFFFFFFFFFFFFFF@FFFFFFFFFFFFFFFFFFFFFFFFFFFFFF@F@FFFFFFFFFFFFFFFFFFFFFFF
@M05620:37:000000000-D9766:1:1101:7702:6295 1:N:0:29
ACCACACCTTCTACAATGCGCTGCGTGCGGCGCCCGAGGAGCACCCAGCGCTGATGACCGAGGCCCCCCTGAACACCAAGGCCAACCGCGCGGAGATGACCCAGGTGCGTGGCCCGCTACCTCTTCTGGTGGCCGCCTCCCTCCTTCCTGGCCTCCCGGAGCTGCGCCCTTTCTCACTGGTTCTCTCTTCTGCCGTTTTCCGTAGGACTCTCTTCTCTGACCTGAGTCTCCTTTGGAACTCTGCAGGTTCT
+
AAAAAAA1CFFFGGGFGG11EEGGGEG?0AEEEAEE/EEC/FG0GG/>0>EF//1BGH1>>//EFG/EG//B<G1BAFEHGHHH/FGCC//A-<A-<DF0GH.CCC/0-;.-AGCCAGG@GGFBFFGFGGBBFGG@?FFFFFFFBFFFFFFFFFFEFF=;99FFF?@F@@FFFFFFFFFEFFFFFFBBFFFFFF@FBFFFFBFFFFFFFFFFFFFFFFFFFFFF/FBFFFFFFFFFFFFFFFFFFFFFFFF
@M05620:37:000000000-D9766:1:1101:14756:6301 1:N:0:29
ACCACACCTTCTACAATGAGCTGCGTGTGGCTCCCGAGGAGCACCCCGTGCTGCTGACCGAGGCCCCCCTGAACCCCAAGGCCAACCGCGAGAAGATGACCCAGGTGAGTGGCCCGCTACCTCTTCTGGTGGCCGCCTCCCTCCTTCCTGGCCTCCCGGAGCTGCGCCCTTTCTCACTGGTTCTCTCTTCTGCCGTTTTCCGTAGGACTCTCTTCTCTGACCTGCGTCTCCTTTGGAACTCTGCAGGTTCT
+
BBBABBBBFFFFGGGFFGBFGFHHGEEA4AGFAFFE?FGGDHHHHGGGDEEFFHFHHHGECGCGGAFGGGGGHFHGGGGHGFHHHGEEDG/<CGHF>GFHHHHHGHH1FGHGGHHGGGGGHHHHHHHHHHHGHHGGFEDGGHHGHGGGGGGGGFFEEGGA?GGGGGFFFFFFFFFFFFFFFFFFFFFFFFFFFFFDFFFFFFFFFFFFFFFFFFFFFFFFFFFF.9DFFFFFFFFFFFFFFFFFFFFFFFF
@M05620:37:000000000-D9766:1:1101:13817:6315 1:N:0:29
ACCACACCTTCTACAATGAGCTGCGTGTGGCTCCCGAGGAGCACCCCGTGCTGCTGACCGAGGCCCCCCTGAACCCCAAGGCCAACCGCGAGAAGATGACCCAGGTGAGTGGCCCGCTACCTCTTCTGGTGGCCGCCTCCCTCCTTCCTGGCCTCCCGGAGCTGCGCCCTTTCTCACTGGTTCTCTCTTCTGCCGTTTTCCGTAGGACTCTCTTCTCTGACCTGAGTCTCCTTTGGAACTCTGCAGGTTCT
+
CCCCBCCCFFFFGGGGGGGGGGHHGGGEEFHFHGGGGGGGGHHHHGGGGGGGGHGHHHGGGGGGGGGGGGGHHHHGGGGHGHHGHGGGGGDGGGHHHHHHHHHHEHHHHHHGGHHGGGGGHHHHHHHHFHGGHHGGGGGHGHHGHGGGGGGGGGGGGFGFGGGGGGFFFFFFFFFFFFFFFFFFFFFFFFFFFFFFFFFFFFFFDFFFFFFFFFFFFFFFFFFF/BFFFFFFFFFFFFFFFFFFFFFFFFF
@M05620:37:000000000-D9766:1:1101:24946:6322 1:N:0:29
ACCACACCTTCTACAATGAGCTGCGTGTGGCTCCCGAGGAGCACCCCGTGCTGCTGACCGAGGCCCCCCTGAACCCCAAGGCCAACCGCGAGAAGATGACCCAGGTGAGAGGCCAGCTACCTCTTCTGGTGGCCGACTCCCTCCTTCCTGGCCTCCCGGAGCTGCGCCCTTTCTCACTGGTTCTCTCTTCTGCCGTTTTCCGTAGGACTCTCTTCTCTGACCTGAGTCTCCTTTGGAACTCTGCAGGTTCT
+
AAA1AAAAFFFFGGGGDGGFGFHHGAABFAGGCFGEFGGGGHHHHGGGEEGGHHHCHHHGGGGGGAGGGGGEGFHGGGGH/CGHHGA/BCGCCGHHHGFFG0CGGHGFC1<?E/>GGHH10<FF1>FBFDFCHHGGGC:GHHHGHHCGHGHHHBFGEFG@?GGGG-;E?@FFFFFBFFFFFFFFFFFFFFFFBF@FFFFFBBFFFFFFFFFFFFFFFFFFFFFF/FFFFFFFFFFFFFFFF/BBBF--;FF
@M05620:37:000000000-D9766:1:1101:25341:6323 1:N:0:29
ACCACACCTTCTACAATGAGCTGCGTGTGGCTCCCGAGGAGCACCCCGAGCTGCTGACCGAGGCCCCCCTGAACCCCAAGGCCAACCGCGAGAAGATGACCCAGGTGAGTGGCCCGCTACCTCTTCTGGTGGCCGCCTCCCTCCTTCCTGGCCTCCCGGAGCTGCGCCCTTTCTCACTGGTTCTCTCTTCTGCCGTTTTCCGTAGGACTCTCTTCTCTGACCTGAGTCTCCTTTGGAACTCTGCAGGTTCT
+
BBBAABBBFFFFGGGGGGGGGFHFGE2AAEHHGGGFEFEAEHHHHGEE0AEEFHHHHHHEEGGGGEGGGGEFEGHGGGGHGHHHHGGGFGGGGGHHHHHHHHHHGHGHHHHGGHHGGGGGHHHHHHHHHHHGHHGGGGGHGHGGGGGGGGGGGGGGGGGFGGGGGFFFFFFFFFFFFFFFFFFFFFFFFFFFFFFFFFFFFFFFFFFFFFFFFFFFFFFFFFFFFFFFFFFFFFFFFFFFFFFFFFFFFFF
@M05620:37:000000000-D9766:1:1101:11330:6324 1:N:0:29
ACCACACCTTCTACGATGAGCTGCGTGTGGCTCCCGAGGAGCGCCCCGGGCTGCGGACCGAGGCCCCCCTGAACCCCAAGGCCAACCGCGAGAAGATGACCCAGGTGAGTGGCCCGCTACCTCTTCTGGTGGCCGCCTCCCTCCTTCCTGGCCTCCCGGAGCTGCGCCCTTTCTCACTGGTTCTCTCTTCTGCCGTTTTCCGTAGGACTCTCTTCTCTGACCTGCGTCTCCTTTGGAACTCTGCAGGTTCT
+
>>11A1>AFFC1FG111A1B11AFEA0000AAGFAA/AF//G/AAA////E/B?/>F//>>>/EF?/<E@/0BF//?/??FHFG///AC</C?.FFD11F1/<<</<GA0<CEHHCGCCCHHHHCFGGBFBAGGG-;.;CEF/EGGGGFFB-AFFFFF--;-:FF@@F@?FFFFFFFFFFFFFFFFFFFFB/BF;BFFFFFBFFF-FFFFFFFFFFFFFBFF/;--;@AFFFFFFFFFFFFFFFFFFFFFF
@M05620:37:000000000-D9766:1:1101:20033:6325 1:N:0:29
ACCACACCTTCTACAATGAGCTGCGTGTGGCTCCCGAGGAGCACCCCGTGCTGCTGACCGAGGCCCCCCTGAACCCCAAGGCCAACCGCGAGAAGATGACCCAGGTGAGTGGCCCGCTACCTCTTCTGGTGGCCGCCTCCCTCCTTCCTGGCCTCCCGGAGCTGCGCCCTTTCTCACTGGTTCTCTCTTCTGCCGTTTTCCGTAGGACTCTCTTCTCTGACCTGAGTCTCCTTTGGAACTCTGCAGGTTCT
+
BBBBBBBBFFFFGGGGFGAFGGHHGEGBEEHGHGGEEGECEHGHHGGGGGGGHHHHHHHGGGGGGGGGGGGHGHHGGGGHGHHHHGGGGGCGGGHHHGHHHHHHGHHGHHHGGHHGGGGGHHHHHHHHHHHGHHGGGGGHGHHGGGGGGGGGGGGGGGGFFGGGGGFFFFFFFFFFFFFFFFFFFFFFFFFFFFFFFFFFFFFFFFFFFFFFFFFFFFFFFFFFBFFFFFFFFFFFFFFFFFFFFFFFFFF
@M05620:37:000000000-D9766:1:1101:7506:6329 1:N:0:29
ACCACACCTTCTACAATGCGCTGCGTGTGGCTCCCGAGGAGCACCCCGTGCTGCTGACCGAGGCCCCCCTGAACCCCAAGGCCAACCGCGAGAAGATGACCCAGGTGAGTGGCCCGCTACCTCTTCTGGTGGCCGCCTCCCTCCTTCCTGGCCTCCCGGAGCTGCGCCCTTTCTCACTGGTTCTCTCTTCTGCCGTTTTCCGTAGGACTCTCTTCTCTGACCTGCGTCTCCTTTGGAACTCTGCAGGTTCT
+
BBBBBBBAFFFFGGGGGG4EFGGGGEGBCFHHHGFGFGGFGHHHHGGEEEGGHHGHHHGEFEEGGGGGGGGHHHHGGGGHGHHHGFGGGG/CCFHFHFHHHHHGGHHDGHHGGHHGGGGGHHHHHHHHHHHGHHGGGGGHGGGGGGGGGGGGGGGGGGG-ABAFFFFFFFFFFFFFFFFFFFFFFFFFFFFFFFFDFFFFFFFFFFFFFFFFFFFFFFFFFFFF?@FFFFFFFFFFFFFFFFFFFFFABFF
@M05620:37:000000000-D9766:1:1101:24958:6337 1:N:0:29
ACCACACCTTCTACAATGAGCTGCGTGTGGCTCCCGAGGAGCACCCCGTGCTGCTGACCGAGGCCCCCCTGAACCCCAAGGCCAACCGCTACCCGCTTCCCCGGGTGAGTTGCCCGCTACCTCTTCTCGGGACCTCCTCCCTCCTTCCTTGGCTCCCTCAGCTGCGCCCTTTCTCACGGCTTCTCTCTTCTCCCTGTGTCCCTATTACTCTCTTCTCGGACCTGAATCTGCTTTGCACCTCTCCAACTTCT
+
ABBAA@AAFFFFGFGBGG5DGGHHGGGE4BGHHGGG2EF?2FCGHGGGEGGG5FGFHHHGGG0EFGGGGGGBGHHGGGGHGGHHEGGGGC@<?B//<//1<</>/?><0>11>1>.->-</0<00<00..:--;/0;/CFGH/./;FG00;//9C.C//./;CFF--.-;B/://;/..-;-.//;BFB///;;.9;/;F////9////////;/;B.A?-;B.//;;//;9/99/9///.;/////9;;/
@M05620:37:000000000-D9766:1:1101:17743:6348 1:N:0:29
AGTGCCAGCTCTCAATCGCACAGGGGACCCAGGGCCTGGCCCCTCCATCCAGAAAACCTATGACCTCACCCGCTACCTGGAGCACCAACTCCGCAGCTTGGCTGGGACCTATGTGAGTATCCAGCGTAGGAATCTGGGAGTTGGGGAGGAGTGAGGAGTTGGGGAAAGACAGTCCTAACCGTGGAGGGTTCTGGTAAATGATGGGGTGAGGAGGGGCTCTTTGGCTCCCACCAGTCCCCCTGTCTGGTCTA
+
ABAABFFFBFFFGDGGFFGGGGHGGGGGGGHHGFGGAFHHFHGHGGFHHHEHFECGHGHFHHBHHHHFHHHEGGEGHGHHHHHGHHHHGHHHGGCEGGHHDHHG?GHHGHHHHHHHFGHHHHHHHGGGGGHHHHHHGHHGGHGFGGGGGGGHGHHGHGHHHGGGGGHHGFHHHHHHHHHFFEEGGGGG;FFGGGGFGGGGGGGGGGFCFFFFFFFFAAFFFFFFFFFFFFFFFFFFFFFFFFFFFFFFFFB
@M05620:37:000000000-D9766:1:1101:15027:6358 1:N:0:29
AGTGCCAGCTCTCAATCGCACAGGGGACCCAGGGCCTGGCCCCTCCATCCAGAAAACCTATGACCTCACCCGCTACCTGGAGCACCAACTCCGCAGCTTGGCTGGGACCTATGTGAGTATCCAGCGTAGGAATCTGGGAGTTGGGGAGGAGTGAGGAGTTGGGGAAAGACAGTCCTAACCGTGGAGGGTTCTGGTAAATGATGGGGTGAGGAGGGGCTCTTTGGCTCCCACCAGTCCCCCTGTCTGGTCTA
+
BCABCFFFCFFFGGGGGGGGGGHGGGGGGGHHGGGGGGHHHHGHGGHHHGHHHGHHHGHHHHHHHHHHHHHGGEGGHHHHGHHHHHHHGHHHGGEGGHHHGHHGGGHHGHHHHHHHHHHHHHHHHGGGGGHHHHHHHHHGGHHHGGGGGGGHHHHHHGHHHHGGGGHHHHHHHHHHHHHHGGEGGGGGEGGGGGFGGGGGGGGGGGFFFFFFFFFFFFFFFFFFFFFFFFFFFFFFFFFFFFFFFFFFFFF
@M05620:37:000000000-D9766:1:1101:12434:6368 1:N:0:29
AGTGCCAGCTCTCAATCGCACAGGGGACCCAGGGCCTGGCCCCTCCATCCAGAAAACCTATGACCTCACCCGCTACCTGGAGCACCAACTCCGCAGCTTGGCTGGGACCTATGTGAGTATCCAGCGTAGGAATCTGGGAGTTGGGGAGGAGTGAGGAGTTGGGGAAAGACAGTCCTAACCGTGGAGGGTTCTGGTAAATGATGGGGTGAGGAGGGGCTCTTTGGCTCCCACCAGTCCCCCTGTCTGGTCTA
+
ABBCCFFFCFFFGFFGGFGFGGHHGGGGGGHHGGGGEGHHHHGHGGHHHHGHEHBFHGHHHHEHHHHHHHHGGGGGHGHHGHHHGHHHGHHHGGEGGHHHGHHGGGGHGHHHHHHHHGHHHHHHHGGGGGHHHHHHHHHGFHHGGGGGGGGHHHGHHGHHHHGGGGHHHHHHHGHHHHHHGEEGGGGGCFGGGGGGGGGGGGGGGGFFEFFFFFFFFFFFFFFFFFFFFFFFFFFFFFFFFFFFFFFFFF/
@M05620:37:000000000-D9766:1:1101:19212:6390 1:N:0:29
AGTGCCAGCTCTCAATCGCACAGGGGACCCAGGGCCTGGCCCCTCCATCCAGAAAACCTATGACCTCACCCGCTACCTGGAGCACCAACTCCGCAGCTTGGCTGGGACCTATGTGAGTATCCAGCGTAGGAATCTGGGAGTTGGGGAGGAGTGAGGAGTTGGGGAAAGACAGTCCTAACCGTGGAGGGTTCTGGTAAATGATGGGGTGAGGAGGGGCTCTTTGGCTCCCACCAGTCCCCCTGTCTGGTCTA
+
ABAABFFFCFFFGGGGGGGGGGHGGGGGGGHHGGGGGGHHHHGHGGHHHHHHHHHHHGHHHHHHHHHHHHHGGE>EHHHHHHHHHHHHGHHHGGGGGHHHGHHGGGHHGHHHHHHHHHHHHHHHHGGGGGHHHHHHHHHGGHHHGGGGGGEGHHHHHGHHHHGGGGHHHHHHHHHHHHHHGGGGGGGGGGGGGGGGGGGHGGGGGGFFFFFFFFFFFFFFFFHFFFFFFFFFFFFFFFFFFFFFHFFFFFF
@M05620:37:000000000-D9766:1:1101:26382:6393 1:N:0:29
ACCACACCTTCTACAATGAGCTGCGTGTGGCTCCCGAGGAGCACCCCGTGCTGCTGACCGAGGCCCCCCTGAACCCCAAGGCCAACCGCGAGAAGATGACCCAGGTGCGTGGCCCGCTACCTCTTCTGGTGGCCGCCTCCCTCCTTCCTGGCCTCCCGGAGCTGCGCCCTTTCTCACTGGTTCTCTCTTCTGCCGTTTTCCGTAGGACTCTCTTCTCTGACCTGCGTCTCCTTTGGAACTCTGCAGGTTCT
+
CBBBCCCACFFFGGGGGGBGGFHGGAEA4EHFFFFE?EEE?GHGHGFGAEFGFHFHHHGGGGCGGGGGGFAFCGHGGEEHGFHHHGGGGGGDGGHEDGGFFHHHGHG1<FDCGFFCDGGGHGHHGHHHHHFGGHGGGGFHGGGGGGGGGGGGGGGGGGG:@DGGFFFFFFFFFFFFFFFFFFFFFFFFFFFFFFFFFFFFFFFFFFFFFFFFFFFFFFFBBFFF.@:BDFFFFFFFFFFFFFFFBF.FFFF
@M05620:37:000000000-D9766:1:1101:20309:6403 1:N:0:29
AGTGCCAGCTCTCAATCGCACAGGGGACCCAGGGCCTGGCCCCTCCATCCAGAAAACCTATGACCTCACCCGCTACCTGGAGCACCAACTCCGCAGCTTGGCTGGGACCTATGTGAGTATCCAGCGTAGGAATCTGGGAGTTGGGGAGGAGTGAGGAGTTGGGGAAAGACAGTCCTAACCGTGGAGGGTTCTGGTAAATGATGGGGTGAGGAGGGGCTCTTTGGCTCCCACCAGTCCCCCTGTCTGGTCTA
+
AAAAAFFBBFFFGGGGGGGGGGHHGGGGGGHHGGGGGGHHHHGHGGHHHHHHHHGHHGHGHHGHHHHHHHHGGGGGHHHGHHHHFHHHGHHHGGFGGHHHGHHGGGHHGHHHHHHHHHHHHHHHHGGGGGHHHHHHHHHGEHHHGGGGGGGHHHHHHGHHHHGGGGHHHHHHHHHHHHHHGGGGGGGGDGGGGGGGGGGGGGGGGGFFFFFFFFFFFFFFFFFFFFFFFFFFFFFFFFFFFFFFFFBFFFF
@M05620:37:000000000-D9766:1:1101:6381:6405 1:N:0:29
AGTGCCAGCTCTCAATCGCACAGGGGACCCAGGGCCTGGCCCCTCCATCCAGAAAACCTATGACCTCACCCGCTACCTGGAGCACCAACTCCGCAGCTTGGCTGGGACCTATGTGAGTATCCAGCGTAGGAATCTGGGAGTTGGGGAGGAGTGAGGAGTTGGGGAAAGACAGTCCTAACCGTGGAGGGTTCTGGTAAATGATGGGGTGAGGAGGGGCTCTTTGGCTCCCACCAGTCCCCCTGTCTGGTCTA
+
BCABBFFFCFFFGGGGGGGGGGHHGGGGGGHHGGGGGGHHHHGHGGHHHHHHHHHHHGHHHHHHHHHHHHHGGEGGHHHH2FHHHHGHGHHHGGGGGHHHGHHGGGHHGHHHHHHHHHHHHHHHHGGGGGHHHHHHHHFGGHHHGGEGGEEHHFHHGGHHHHGGFGHHHHHHHHHHHHHHGGGGFGGGGGGGGGFFGGGGGGGGGGFFFFFFFFFFFFFFFFFFFFFFFFFFFFFFFFFFFFFFFFFFFFB
@M05620:37:000000000-D9766:1:1101:26474:6419 1:N:0:29
ACCACACCTTCTACAATGAGCTGCGTGTGGCTCCCGAGGAGCACCCCGTGCTGCTGACCGAGGCCCCCCTGAACCCCAAGGCCAACCGCGAGAAGATGACCCAGGTGAGTGGCCCGCTACCTCTTCTGGTGGCCGCCTCCCTCCTTCCTGGCCTCCCGGAGCTGCGCCCTTTCTCACTGGTTCTCTCTTCTGCCGTTTTCCGTAGGACTCTCTTCTCTGACCTGACTCTCCTTTGGAACTCTGCAGGTTCT
+
AAA3AAAACFFFFGGGGGGFDFHHGGGGHGHHHFFDEGGCFGCGHGEGEAFGGHHHHHHGEGGGFGGGGGGHBGGEGGGFEGHEHFE/C<</>D222??GFHHECCG10<?/FGGGG@DGFBG0<D0=0=C.C.<CGDGEGFHGFF0CF0BFGGGEC.---;./C@BF-DFFFFF//FFB9FFFFFFBFFFF/B9AFFEFFFFAA./BFBFFFFB/9/B/FFB.//;/;/9BB9;//;B/9BFFFF.AFFB
@M05620:37:000000000-D9766:1:1101:6404:6425 1:N:0:29
ACCACACCTTCTACAATGCGCTGCGTGTGGCTCCCGAGGAGCACCCCGTGCTGCTGACCGAGGCCCCCCTGAACCCCAAGGCCAACCGCGAGAAGATGACCCAGGTGAGTGGCCCGCTACCTCTTCTGGTGGCCGCCTCCCTCCTTCCTGGCCTCCCGGAGCTGCGCCCTTTCTCACTGGTTCTCTCTTCTGCCGTTTTCCGTAGGACTCTCTTCTCTGACCTGCGTCTCCTTTGGAACTCTGCAGGTTCT
+
AAAAA>A>BCFFFGGFFG4EEEEGGGGBCEFGFFAEEGGAEH1GHGGGEGGGHHHGHHHEEEEEGFGEGGGBCGHFGGFHGHHHFFFCDC/BCGHHHGHHHHHHGHHGHHFFGHHCGGGGHHHHHHHGHHFGHHGGGGGHGGGGGGGGGGGGGGGGGGG9?BFFFBBFB?BFFFFFFFFFFFFFFFFFFFFFFFBD?BEFFFFFFFFFFFFFFFFFFFBFFFFF.BFBFFFFFFFFBFFFFFFFFFFFFFF
@M05620:37:000000000-D9766:1:1101:23740:6435 1:N:0:29
AGTGCCAGCTCTCAATCGCACAGGGGACCCAGGGCCTGGCCCCTCCATCCAGAAAACCTATGACCTCACCCGCTACCTGGAGCACCAACTCCGCAGCTTGGCTGGGACCTATGTGAGTATCCAGCGTAGGAATCTGGGAGTTGGGGAGGAGTGAGGAGTTGGGGAAAGACAGTCCTAACCGTGGAGGGTTCTGGTAAATGATGGGGTGAGGAGGGGCTCTTTGGCTCCCACCAGTCCCCCTGTCTGGTCTA
+
AA>>AFFFAFFFG1GG1FFAE?G0F00ECEGE0EEACFHGCGGAEFFHHEFGGGCFGFGGGGEGHDGCGC>>E/>EGDFH0BGHHHA/E0F@/E/E/01F?0BF?CFG/FF1<B2B>GH12B>1BC?EC/<GHHEHFH0?/GFH?C.CC?C<F0DGCEGF0/<-.;GCCCGHHBBGCG/.9CE?.CB?EFGFFE;;9F0;BFB9.AB@EFFEF-@@;@FFFF/B9BBEEFFFEFFBBFAA-;FBFB/9BFF
@M05620:37:000000000-D9766:1:1101:5800:6440 1:N:0:29
ACCACACCTTCTACAATGAGCTGCGTGTGGCTCCCGAGGAGCCCCCCGTGCTGCTGACCGAGGCCCCCCTGAACCCCAAGGCCAACCGCGAGAAGATGCCCAGGTGAGTGGCCCGCTACCTCTTCTGGTGGCCGCCTCCCTCCTTCCTGGCCTCCCGGAGCTGCGCCCTTTCTCACTGGTTCTCTCTTCTGCCGTTTTCCGTAGGACTCTCTTCTCTGACCTGAGTCTCCTTTGGAACTCTGCAGGTTCTA
+
ABBAABBBFFFFGGGEFFGGFAFFFEEG4EGFEFGG2AE2BF2FEGGGFFGGBHHHHHHG/E/EF1EGGGG233?EGG/??/FGCFD?C@GC??GCD1DFGFHGHHHHGHEGFFCGG?DHHHFFHHHHHGGHHCC@DGEEFGGGFFBFGFFFFAEEGGGGFFFFFAADFFBFBFFFFFFBFFFFBBBFFFFFF@D9FFFBDFFDF/;BFFFFFFFFFFFFBBFBFFFFFFFFFFBFBFFFFFFFFFAFFFB
@M05620:37:000000000-D9766:1:1101:6394:6441 1:N:0:29
ACCACACATTCTACAATGCGCTGCGTGTGGCTCCCGAGGAGCACCCCTTGCTGCTGACCGAGGCCCCCCTGAACCCCAAGGCCAACCGCGCGAAGATGACCCAGGTGCGTGGCCCGCTACCTCTTCTGGTGGCCGCCTCCCTCCTTCCTGGCCTCCCGGCGCTGCGCCCTTTCTCACTGGTTCTCTCTTCTGCCGTTTTCCGTAGGACTCTCTTGTCTGACCTGCGTCTCCTTTGGAACTCTGCAGGTTCT
+
BBBBBBB3BBBFGFFGGG4AEGGGGGG22EGFF2AB2AEEDHDGHGGAAFFHFHHHHHH0>@EFGGGGGGEHFHHGGGGHGHHHHGDEBD<>BCG/FGHHHHGHGHH<CFECGH.<CCC@GHHHH;GHHGHGHHGGGGGGGGGGGGGGGGGGGGGGGFG-9;;@FBBFBBFFFFFFFFFFFFFFFFFFFFFFFFBFFFFFFFFEDDFFFFFFFF/;FFFFFFFFFBFBFFFFFFFFFFFFFFFFFFFFFFF
@M05620:37:000000000-D9766:1:1101:10533:6452 1:N:0:29
ACCACACCTTCTACAATGAGCTGCGTGTGGCTCCCGAGGAGCACCCCGTGCTGCTGACCGAGGCCCCCCTGAACCCCAAGGCCAACCGCGAGAAGATGACCCAGGTGAGTGGCCCGCTACCTCTTCTGGTGGCCGCCTCCCTCCTTCCTGGCCTCCCGGAGCTGCGCCCTTTCTCACTGGTTCTCTCTTCTGCCGTTTTCCGTAGGACTCTCTTCTCTGACCTGAGTCTCCTTTGGAACTCTGCAGGTTCT
+
CCCCCCCCFFFFGGGGGGGGGGHHGGGEHGHHHGGGGGGGGHHHHGGGGGGGHHHHHHHGGGGGGGGGGGGHHHHGGGGHGHHHHGGGGG/BDGHHHHHHHHFAFHHH0?FFGGHGGGG-GHHHHHHHHHHGHHGGGGGHGHHG/FGGFGGGGGGGGAG?-A.CFGFFFFFFFFFFFFFFFFFFFFFFFFFFFFADFFFFFFFFDFFFFFFFFFFFFFFFEF0F//BFFFFFFFFFFFFFFFFFFFFFFFF
@M05620:37:000000000-D9766:1:1101:11687:6487 1:N:0:29
ACCACACCTTCTACAATGAGCTGCGTGTGGCTCCCGAGGAGCACCCCGTGCTGCTGACCGAGGCCCCCCTGAACCCCAAGTCCAACCTCGAGAAGATGACCCAGGTGAGTGGCCCGCTACCTCTTCTGGTGGCCGCCTCCCTCCTTCCTGGCCTCCCGGAGCTGCGCCCTTTCTCACTGGTTCTCTCTTCTGCCGTTTTCCGTAGGACTCTCTTCTCTGACCTGCGTCTCCTTTGGAACTCTGCAGGTTCT
+
>A>AAAABFFFFGFGFFGEGGGHHGGGGABFGHFFE?EEGFHHHHGGGGF1EGHHFGHHEFE?/F1FGGGGGGGHGGDG/3BF4BBE3BF/?F/2?F2?BGGG?FHHE0FHFGHHGGG@@GGHBGGH1FH0.CGA@DGGCGCHGGHHHHHHGHBGHGEG--BFGGADGG-BBFFFGGGFFFFFBFFFFFFFB99@;.BAFFFFFFAFFFFFFFFFFFFFBBFFF.:DBFFFFFFFBBFFFFFFFFEFFFFB
@M05620:37:000000000-D9766:1:1101:14817:6499 1:N:0:29
AGTGCCAGCTCTCAATCGCACAGGGGACCCAGGGCCTGGCCCCTCCATCCAGAAAACCTATGACCTCACCCGCTACCTGGAGCACCAACTCCGCAGCTTGGCTGGGACCTATGTGAGTATCCAGCGTAGGAATCTGGGAGTTGGGGAGGAGTGAGGAGTTGGGGAAAGACAGTCCTAACCGTGGAGGGTTCTGGTAAATGATGGGGTGAGGAGGGGCTCTTTGGCTCCCACCAGTCCCCCTGTCTGGTCTA
+
AABBADFFBFFFGGGFGGGGGGHFFEGGGGAGFEEE2AGGHHGGGGHHHG3F3G3FGEFFGHBHHHHFGHHGGEFEHFGFGHHGHHGHGGHHGGEF/BFG?CGG/EGGGHFHEHFHHGHHHGHGHFGGFGHHHHHHHFHFGHFFGCFCGDFF.DFCCGGHGBCDEGHEHFCHHHHHFHHHGGGGGGGGCCFFGFFFBGGGGGGFGFFFFFEFADFABD?BBFFFFFFFFFFFFFFBBBFFFFFFFFFFFF/
@M05620:37:000000000-D9766:1:1101:14174:6506 1:N:0:29
ACCACACCTTCTACAATGCGCTGCGTGTGGCTCCCGAGGAGCACCCCGTGCTGCTGACCGAGGCCCCCCTGAACCCCAAGGCCAACCGCTCCCCCTTCTGGCGGCGGCCTCCCTCCTTCCTCGCCTCCCGGAGCTGCGCCCTTTCTCCCTGGTTCTCTCTTCTGCCGTTTTCCTTAGGCCTCTCTTCTCTGCCCTGAGTCTCCTTTGGACCTCTGCCGGTTCTAGCTCGGCCGGGCACACGTCTGCCCTCC
+
AAA1AAAAFFFFGGGGFG1AE?EGGEEAAEGGCFFEAEGCEHGGHGGEEEGGGHGHGHFEEECGGEEGGGGFHHHGGEEHEEHHHGGCGG/CC??BC0?FH1>A---:AFHHGHFCGGGGG0.-;C9C9;A@@AGGF@@F@@FF/;BF9FF-FFFFFF/BFBFFFF@FFFFFFFFFFFBFFFFFFFEFFFFBF-FFFFFFF/BFFFFFFBBBBFFFF?@@FEF/;/BBB@----;@@B-A@FFB-//9/99
@M05620:37:000000000-D9766:1:1101:14001:6520 1:N:0:29
GAGGCTGCTTTGGAAGCAACTGACAAGCCAGGGACACAGGATCGGAAGAGCACACGTCTGAACTCCAGTCACCGCTCATTATCTCGTATGCCGGCTTATGCTTGAAAAAAAAAACTACCCTTACGACCAGGCTCCAAGCCACCAAACCGGGCGTCCCAGCGATGATGACCCCCTTTCACGTCCGTCCGGCATTTCCGCTTTTGCGCTCTTGTAACAACCATTATCACCTACTCCGCAGTTGTCCTTGTCCC
+
>>AAAAFAFFFFGGGG1FGGFAB1BBBFFAFGFFE00B0A01FE/E/E00BFG00ABA0F1AB111112BA@FE//EEH2FGHH2>FFF0BGE/EE/1BFGGH101BB0//<//?11@0@101?////><<C0GF1><<F0>C..<<.-<;C-:@:.90.-9;C0099099.;A9000;.;;;9:AB;-;@@//9/;9-A-/;9-;=AEFBF////;--9/9//999;B/:B//;;>--;BB/B//9;;//
@M05620:37:000000000-D9766:1:1101:23321:6520 1:N:0:29
ACCACACCTTCTACAATGAGCTGCGTGTGGCTCCCGAGGAGCACCCCGTGCTGCTGACCGAGGCCCCCCTGAACCCCAAGGCCAACCGCGAGAAGATGACCCAGGTGAGTGGCCCGCTACCTCTTCTGGTGGCCGCCTCCCTCCTTCCTGGCCTCCCGGAGCTGCGCCCTTTCTCACTGGTTCTCTCTTCTGCCGTTTTCCGTAGGACTCTCTTCTCTGACCTGAGTCTCCTTTGGAACTCTGCAGGTTCT
+
ABBBBBBBFFFFGGFGFGGGGGHHGFGGHDGFHGGGGGGCEHHGHGFGEGGGFFFHFFHGGGGGGGGGGGGFHHHGGGGHGHHHHGGGGC@BFGHHFFFFHHEFGHFFHHGGGHHGGGGGHHHHHGHHHHHGHHGGGGGHGGHGHGGGGGGGGGGGGGGGGGGGGGFFFFFFFFFFFFFFFFFFFFFFFFFFFFFFFFFFFFFFFFFFFFFFFFFFFFFBFFFFFFFFFFFFFFFFFFFFFFFEFFFFFFF
@M05620:37:000000000-D9766:1:1101:22141:6521 1:N:0:29
AGTGCCAGCTCTCAATCGCACAGGGGACCCAGGGCCTGGCCCCTCCATCCAGAAAACCTATGACCTCACCCGCTACCTGGAGCACCAACTCCGCAGCTTGGCTGGGACCTATGTGAGTATCCAGCGTAGGAATCTGGGAGTTGGGGAGGAGTGAGGAGTTGGGGAAAGACAGTCCTAACCGTGGAGGGTTCTGGTAAATGATGGGGTGAGGAGGGGCTCTTTGGCTCCCACCAGTCCCCCTGTCTGGTCTA
+
>AAAADFF@FBFGGGGDAFAE0B0BAAEGGHHGEEG/BBAFGEHGGHHH0AF1F10BEGFED2FFFHEGGHEE//>GFHGFGH?FHHHGBGHGE/E?FGHCFGGAAGHGHHHGGGHHHHHHHHHHGFGGGHHHHHHHHGGEHHHGGGGGGGHHHHHHGHHHHGGGGHHHHHHHHHHHHHHGCE@GGGGCFGGGGGGGGGGGGGGGGF?FFFFFF@@@@FFFFFFFFFFFFFFFFFFFFFF@FFFFF/;;BB
@M05620:37:000000000-D9766:1:1101:23143:6567 1:N:0:29
AGTGCCAGCTCTCAATCGCACAGGGGACCCAGGGCCTGGCCCCTCCATCCAGAAAACCTATGACCTCACCCGCTACCTGGAGCACCAACTCCGCAGCTTGGCTGGGACCTATGTGAGTATCCAGCGTAGGAATCTGGGAGTTGGGGAGGAGTGAGGAGTTGGGGAAAGACAGTCCTAACCGTGGAGGGTTCTGGTAAATGATGGGGTGAGGAGGGGCTCTTTGGCTCCCACCAGTCCCCCTGTCTGGTCTA
+
>>11>BDFAFFFF1BGFFFAEEGCFEBEEAGGAEE/ABFFEFEHGGHHHHHHDGCBBEHHHHFGHGGHHHHGE/>EHHHHBBGGHH0/?GHGEECGEHGHGHHGGGHHGHGHHHHHHHHHHHHHHGGFGGGFHHHHGHAFGHHHGG.CG<CFG0GH<EHHHHGGEACGBGFHHHHHHHHHGGGG9EGGGGGGGGFGGGGGGGGGGGF@FFFFFF@@@@FFFFFFFFFFFFFFFFFFFFFF@FFFFFFFFFF
@M05620:37:000000000-D9766:1:1101:17887:6581 1:N:0:29
ACCACACCTTCTACAATGAGCTGCGTGTGGCTCCCGAGGAGCACCCCGTGCTGCTGACCGAGGCCCCCCTGAACCCCAAGGCCAACCGCGAGAAGATGACCCAGGTGAGTGGCCCGCTACCTCTTCTGGTGGCCGCCTCCCTCCTTCCTGGCCTCCCGGAGCTGCGCCCTTTCTCACTGGTTCTCTCTTCTGCCGTTTTCCGTAGGACTCTCTTCTCTGACCTGAGTCTCCTTTGGAACTCTGCAGGTTCT
+
>A1AAA>AFF@1BFG13FGGBGFCEEGEH0GHHGF0EEG?EHHHHGAE//ECFABGHFFGGGCGCE/EGGGHHHC?EGGGGHHE<FGGGCCGCAGHHDHHHGHHGCFGHDGGGHACGGGGHHHHHHHHHHHGHHGGG.EHGHFGH0FF0B/FGGGEGGG?-A./FA@F@@FFFFFFFFFFF/BFFFFFFFFFFF@FFFFFFFFFFFFFFFFFFFF/F/FFFFFFEFFFFFFFFFFFFFFFBFFFFFF-BFF
@M05620:37:000000000-D9766:1:1101:21083:6609 1:N:0:29
GAGGCTGCTTTGGAAGAAACTCATAGATTACTGCAACAGTTCCCCCTGGACCTGGAAAAGTTTCTTGCCTGGCTTACAGAAGCTGAAACAACTGCCAATGTCCTCAAGACTGCACCCCTAAGGAAACGCCTCCACAACACCTCAACGGAAGAAAACGCGCTACTAAACAAATGTCAAGAACGTACGGACTTTCCGCTTACGACCTCTTGTGTCTCAACTTAACAACTTCTACCACTTTTACCTTGAACCTG
+
>AAAAAFAFFFFGGGGAGGGF1BDFHGFDFFFGHFBGHG1FGHGGGCFHFHHFCFFGDFFB2FGGG1GGF1/BAFGHHFFHBHF1GGGFGHGBFGCGBGH2F22BGGG1>@1B1BFE/>/B001BF0?/>0?F0B1??/?CFHHHBC///<000FG/<</---<1=>F1>0=D000=<0</.<<.:::;C<0CC.:EC.;=.9;.0CFBBF/00;CF/;B0;B0;.;FF9///;/;B/9/:9;FF/9BEF-
@M05620:37:000000000-D9766:1:1101:25132:6625 1:N:0:29
ACCACACCTTCTACAATGAGCTGCGTGTGGCTCCCGAGGAGCACCCCGTGCTGCTGACCGAGGCCCCCCTGAACCCCAAGGCCAACCGCGAGAAGATGACCCAGGTGAGTGGCCCGCTACCTCTTCTGGTGGCCGCCTCCCTCCTTCCTGGCCTCTCGGAGCTGCGCCCTTTCTCACTGGTTCTCTCTTCTGCCGTTTTCCGTAGGACTCTCTTCTCTGACCTGAGTCTCCTTTGGAACTCTGCAGGTTCT
+
BBBCBCCBFFFFGGGGGGGGGGHHGGGGGGHHHFGGGGGGGHHHHGGGDGGGHHGHHHHGGGGGGGGGGGAGHHHGGGGGGHHHHFGGG<<><DF2GFHFHH/FFGHHHHHFGHFCF?DGHHHHHHHDGHHGHHGGGGGHGHHGHGFGGGGGGGGGGGFGGCFFGGGGFDBFFFFFFFBFFFFFFFFFFFFFFFFFFFFFFFF.:.BFFFFFFFFBFF/BFFFFFBFBBFFFEFFEFFFFFFFFFFFFFFB
@M05620:37:000000000-D9766:1:1101:16992:6627 1:N:0:29
ACCACACCTTCTACAATGAGCTGCGTGTGGCTCCCGAGGAGCACCCCGTGCTGCTGACCGAGGCCCCCCTGAACCCCAAGGCCAACCGCGAGAAGATGACCCAGGTGAGTGGCCCGCTACATCTTATGGTGGCCGCATCCCTCCTTCCTGGACTACCGGAGCTGCGCCCTTTCTCACTGGTTATCTCTTCTGCAGTTTTCCGTAGGACTCTCTTCTCTGACCTGAGTCTCCTTTGGAACTCTGCAGGTTCT
+
BBBABBBBFFFFGGGGGGGEGDGCEAEBAEHHCFGFGGGGFHHHHGGGDFGGHHHHHHHEGGGGGFGGGGGFHHHGGGGHGGHHHGGEGGCC@FHGHFHHHHHHGHHFHHHGG0FC-@DG10DHHFHG/<<CHFGG-EGHEGHG/<C/;BF/FF/CFGG?BG./;;BGBBFFFFFFFFFFFF/;FFFFFFFFFFFBFFFFFFFFDFFFFFFFFFFFFFFFFFFF/:FFFFFFFBFFFFFEFFFFFF.A/BB
@M05620:37:000000000-D9766:1:1101:17699:6652 1:N:0:29
ACCACACCTTCTACAATGAGCTGCGTGTGGCTCCCGAGGAGCACCCCGTGCTGCTGACCGAGGCCCCCCTAAACCCCAAGGCCAACCGCGAGAAGATGACCCAGGTGCGTGGCCCGCTACCTCTTCTGGTGGCCGCCTCCCTCCTTCCTGGCCTCCCGGGGCTGCGCCCTTTCTCACTGGTTCTCTCTTCTGCCGTTTTCCGTAGGACTCTCTTCTCTGCCCTGCGTCTCCTTTGGAACTCTGCAGGTTCT
+
BBBBBBBBFFFFGGGGGGGGGGHFGGGBAEGGGGGGGGGGGHHHHGGGGGGGGHHHHHHEGGGGGGGGG/1B3BGFEG/GAF/GEF//<B//BDE22<2FHC/G/?11/<?/AGC@<@<C<<DGFDDG0<C.GF?F?ADHE9F.CFGB0FBFAFFGAD?---999-@FCFFFEFF/99F.FFBFBBBFFBB/B/-;AFAFF99.;.////9;FB/9BB9/;.:AE-9-.B/FFBF/F/:99//99B.FBBB
@M05620:37:000000000-D9766:1:1101:7616:6690 1:N:0:29
ACCACACCTTCTACAATGAGCTGCGGGTGGCTCCCGAGGAGCACCCCGTGCTGCTGACCGAGGCCCCCCTGAACCCCAAGGCCAACCGCGAGAAGATGACCCCGGTGAGTGGCCCGCTAACTCTTCTGGAGGACGCCTCCCTCCTTCCTGGCCTCCCGGAACTGCGCCCTTTATCACTGGTTCTCTCTTCTGACGTTTTCCGTAGGACTATCTTCTCTGACCTCAGTATCCTTAGTTACTCTGCAGGTTCT
+
AAA1AAAAFFFDEGGFFGGDF1F1E00AEAHH1FAEEEGEGHHHHGEGEEGG1FFFH>0E@E/EE//EEGGCHCE?EG?E/<FC/?//><C</?0FB?1<?<//>->F011<C..<C?C./0:C0<C0:0...;-A-..;.//:F00/0;/.;FF..E-;-;///9@F--9;////9//-///9BBBFB/:///-;-F-/BA;---BB///9BFB/9///;/F//:;////9B//////////;B/-;/9/
@M05620:37:000000000-D9766:1:1101:22462:6697 1:N:0:29
AGTGCCAGCTCTCAATCGCACAGGGGACCCAGGGCCTGGCCCCTCCATCCAGAAAACCTATGACCTCCCCCGCTACCTGGAGCACCAACTCCGCAGCTTGGCTGTGACCTATGTCAGCATCCAGCGTAGGAATCTGGGAGTTGGGGAGGAGTGAGGAGTTGGGGAAAGACAGTCCTAACCGTGGAGGGCTCTGGTAAATGATGTGGTGAGGAGGGGCTCTTTGGCTCCCACCAGTCCCCCTGTCTGGTCTA
+
A1AAADF1>CFFGGGGGFGCGGGHGEEEEEAAF0EEAFGF0FE/EGFD1F1B1G1BFE0AGEDGGHH/F/>>EEEEHBGFGGHFGFGHGBFGGGG?/BFC/G1F00F2<BG1F2221111<FGHH@EA@CF1111?10F/<F1><-C--..<<D<.0<//</;-CGA.GHEHCG0<0;B?9E?-;C9A.CEFBFF00CFBBBB//99AF-9/----;-;9FF/;//F----;A-B9/B-A-:9/:BF/;;9
@M05620:37:000000000-D9766:1:1101:15521:6736 1:N:0:29
AGTGCCAGCTCTCAATCGCACAGGGGACCCAGGGCCTGGCCCCTCCATCCAGAAAACCTATGACCTCACCCGCTACCTGGAGCACCAACTCCGCAGCTTGGCTGGGACCTATGTGAGTATCCAGCGTAGGAATCTGGGAGTTGGGGAGGAGTGAGGAGTTGGGGAAAGACAGTCCTAACCGTGGAGGGTTCTGGTAAATGATGGGGTGAGGAGGGGCTCTTTGGCTCCCACCAGTCCCCCTGTCTGGTCTA
+
BBABAFFFBFFFGFGGGGGGGGHGGGGGGGHHGGGGGGHHHHGHGGGHHHHHGCFHHGHHHHHHHHHHHHHGGEEGHHHHGHHHHHGHGHHHGGGGGHHHGHHGGGHHGHHHHHHHHHHHHHHHHGGGGGHGHHHGHGFGGHHHGGEFGGGHHFHHCGHHHHGGGGHHGHGHHHHHHHHHGGGGGGGGDGFGGGGGGGGGGGGGGGFFFFFFFFFFFFFFFFFFFFFFFFFFFFFFFFFFFFFFFFFFFFF
@M05620:37:000000000-D9766:1:1101:11661:6736 1:N:0:29
ACCACACCTTCTACAATGAGCTGCGTGTGGCTCCCGAGGAGCACCCCGTGCTGCTGACCGAGGCCCCCCTGAACCCCAAGGCCAACCGCGAGAAGATGACCCAGGTGAGTGGCCCGCTACCTCTTCTGGTGGCCGCCTCCCTCCTTCCTGGCCTCCCGGAGCTGCGCCCTTTCTCACTGGTTCTCTCTTCTGCCGTTTTCCGTAGGACTCTCTTCTCTGACCTGAGTCTCCTTTGGAACTCTGCAGGTTCT
+
CCBCCCCAFFFFGGGGGGGGGGHHGGGEEFHHHGGGGGGCGHFHHGGGEGGGHHHHHHGGGGGGGGGGGGGHGHHGGGGHGHHHHGGGGGGGCGHHHHHHHHHFGHHGHHHGGHHGGGGGHHHHHHHHHHGGHGGGGGGHGHHGGGGGGGGGGGGGGGGADGGGGGFFFFFFFFFFFFFFFFFFFFFFFFFFFFADFFFFFFFFFFFFFFFFFFFFFFFFFFFF/BFFFFFFFFFEFFFFFFFFFFFFFFF
@M05620:37:000000000-D9766:1:1101:13666:6748 1:N:0:29
GAGGCTGCTTTGGAAGAAACTGAGAAGCCAGGGACACAAGATCGGAAGACCAAAAGTCTGTACTCCAGTCACCGATCATTATCTCGTATTCCGTCGCCTGGTTAAAAAAAAAAAACACATTCAGGGTACCTATTTGGGAGTTGGCGAGCACTGGGAACTTCGCCACTGACCATCGGATCCCTGGTCGGCTGTGGTACATAATGCTCTGAGGACGGACCCTATGCCCCCCAGCAACTCTGCAAGCTCTACAA
+
A3AB>AFBFBB@GBABEFFGFAF4DA44ABB4BFFFCFFC2FBABBABC3221B13B55D5A5DD33BDB3ABBA>>1D5D5GBBB?B334B3B?/>???1BBB?4??>///</<//0/1<1<1100<1<11111<>...>0111<--<-<0//:./:00;C...;:=0BB/0/....-//90C/0-;@.-9/..///9//////9;///./;9-.;-9;.///9/;---.;...///9B///.;99B///
@M05620:37:000000000-D9766:1:1101:26784:6796 1:N:0:29
AGTGCCAGCTCTCAATCGCACAGGGGACCCAGGGCCTGGCCCCTCCATCCAGAAAACCTATGACCTCACCCGCTACCTGGAGCACCAACTCCGCAGCTTGGCTGGGACCTATGTGAGTATCCAGCGTAGGAATCTGGGAGTTGGGGAGGAGTGAGGAGTTGGGGAAAGACAGTCCTAACCGTGGAGGGTTCTGGTAAATGATGGGGTGAGGAGGGGCTCTTTGGCTCCCACCAGTCCCCCTGTCTGGTCTA
+
AAAABFFFBFFFGGGGGGGGFGHHGGGGGGHHGGGGGDHHHHGHGGHHGHHHGHHHHGFFHHEHHHFHHHFGGGGEHHHFHHHGFHHHGHHHGGCGGHHHGHHGGGH0AGHFFHFHHHFHHHHHFGDBGDFGHHHHHHHGEHGFGGFDFGGGHHHHBDGHHHGGAEHFHHHH0CHFHCCC@9CDGGGG9CFGGGCFFGGGFFFGGGFFEFFFD?FF-=EFBFBFFFFFFFFFEFFFFFEFAFFFFFF/BF9
@M05620:37:000000000-D9766:1:1101:10201:6813 1:N:0:29
ACCACACCTTCTACAATGAGCTGCGTGTGGCTCCCGAGGAGCACCCCGTGCTGCTGACCGAGGCCCCCCTGAACCCCAAGGCCAACCGCGAGAAGATGACCCAGGTGAGTGGCCCGCTACCTCTTCTGGTGGCCGCCTCCCTCCTTCCTGGCCTCCCGGAGCTGCGCCCTTTCTCACTGGTTCTCTCTTCTGCCGTTTTCCGTAGGACTCTCTTCTCTGACCTGCGTCTCCTTTGGAACTCTGCAGGTTCT
+
AAA1AAAAFFCBFGGDDGG1A1FGE0EBAE0B10BEEGCGE/G0/BEE/BE/DGHHEHHEG/?/FGG?EE/F1FF/E?EHACGGHAE/BC<<<CCFG1FGH0/??<GGA<F/F0C-AG-CHHDDHHHEBFB.CHGCGGGFGFHCFBFGGEFGFBFGE9@--AFFF@@B;@BFFFFFFBF-FFFFFFFFFFFFFF;BFFEFFFFFFBFFFFFFFF9B/FBBF9BF-@B@FFFFFFEFBFFFFFFF/9-ABFF
@M05620:37:000000000-D9766:1:1101:21667:6816 1:N:0:29
AGTGCCAGCTCTCAATCGCACAGGGGACCCAGGGCCTGGCCCCTCCATCCAGAAAACCTATGACCTCACCCGCTACCTGGAGCACCAACTCCGCAGCTTGGCTGGGACCTATGTGAGTATCCAGCGTAGGAATCTGGGAGTTGGGGAGGAGTGAGGAGTTGGGGAAAGACAGTCCTAACCGTGGAGGGTTCTGGTAAATGATGGGGTGAGGAGGGGCTCTTTGGCTCCCACCAGTCCCCCTGTCTGGTCTA
+
ACAAAFFFCFFFGGGGGGGFGEHFGGGGGGHHFGGGGGHHHHGHGGHHHGHHHHGHHGGHHHHHHHHHHHHGGEGGHHHHHHHHHHHHGHHHEGGGGHHHGHHGGGHHGHHHHHHHHHHHHHHHHGGGGGHHGHHHHHHGGHHHGGGGGFEHHGHHFGHHHHGGGGHHHHHHHHHHHHHHGGGGGGGGCFFGGGGGGGGGGGGGGGFFFFFFFFFFFFFFFFFFFFFEFFFFFFFFFFFFFFFFFFFFFFF
@M05620:37:000000000-D9766:1:1101:14085:6846 1:N:0:29
ACCACACCTTCTACAATGAGCTGCGTGTGGCTCCCGAGGAGCACCCCGTGCTGCTGACCGAGGCCCCCCTGAACCCCAAGGCCAACCGCGAGAAGATGACCCAGGTGAGTGGCCCGCTACCTCTTCTGGTGGCCGCCTCCCTCCTTCCTGGCCTCCCGGAGCTGCGCCCTTTCTCACTGGTTCTCTCTTCTGCCGTTTTCCGTAGGACTCTCTTCTCTTACCTGAGTCTCCTTTGGAACTCTGCAGGTTCT
+
AA1>AA1AFFFFFGG1FGGGFGGFEGGGHGGHHGGCGGG/EHHHHGCGE?EEHFHHHHHGGGGGEGCEGGGHHHEGGGGCEHHHGGGCGCGGGFGHFDGDGH/??CG<01<FFF?-A@-AGHFGFED00=<ACC-@?A?CFFFGBB9FC0B9;B?EF.A--:9/;9=B@?FFBFBFFF9B/BF99F999B///B;-;FF/B-;--9/;FFBFBFFBFB/:BFF/9-9:/BFFFF/99BB//99FFFF-BFB
@M05620:37:000000000-D9766:1:1101:19273:6875 1:N:0:29
ACCACACCTTCTACAATGAGCTGCGTGTGGCTCCCGAGGAGCACCCCGTGCTGCTGACCGAGGCCCCCCTGAACCCCAAGGCCAACCGCGAGAAGATGACCCAGGTGAGTGGCCCGCTACCTCTTCTGGTGGCCGCCTCCCTCCTTCCTGGCCTCCCGGAGCTGCGCCCTTCCTCACTGGTTCTCTCTTCTGCCGTTTTCCGTAGGACTCTCTTCTCTGACCTGAGTCTCCTTTGGAACTCTGCAGGTTCT
+
CCBCCCCCFFFFGGGGGGGGGGHHGEGEDEHHHGGFGGGCFHHHHGGGEGGGHHHHHHHGGGGGGGGGGGGHHHHGGGGHGHHHHGGGGGGGGGHHHGGHHHHHGHHHHHHGGHHGGGGGHHHHHHHHGHHGHHGGGGGHGHHGHGGGGGGGGGGGGGAFGGGGGGFFFFFFFFFFFFFFFFFFFFFFFFFFFFFFFFFFFFFFFFFFFFFFFFFFFFFFFFFFFFFFFFFFFFFEBFFFFFFFFFFFFFF
@M05620:37:000000000-D9766:1:1101:7459:6894 1:N:0:29
ACCACACCTTCTACAATGAGCTGCGTGTGGCTCCCGAGGAGCACCCCGTGCTGCTGACCGAGGCCCCCCTGAACCCCAAGGCCAACAGCGAGTAGATGTCCCAAGTGCGCGACCCGCTAGCTCTTCTGGTGGCAGCCTCCCTCCTTCCTGGCCTCCCGGAGCTGAGCCCTTTATGACTGGCTCTCTCTTCTGCCGTTTTACGTAGGACTCTCTAATCTGACAAGCGTCTCCTTTGGAACTCTGCAGGTACT
+
>A11AA1AFFF13BG1ABGDD1B1A0AEG0GH1F0AEEGAEHHHHGCGAAEEE1ABG0AF/>/E>>>EGGGBG>>/EF////?F/?/0B/B//01B>2222?10<??1>/</>ACGG-C./0000=0=00/<</...//CE//:;G0/C0/..0.9CA@G@-./0;//99/900/9/9;A--:BF/9BBFFFFF@F?BE/FE-9;AFF//;F///;BB/FE//;--;9--9/;;B9/;FFFFEFF/:-/;:
@M05620:37:000000000-D9766:1:1101:11279:6895 1:N:0:29
AGTGCCAGCTCTCCATCGCACAGGGGACCCAGGGCCTGGCCCCTCCATCCAGAAAACCTATGACCTCACCCGCCACCTGGAGCACCCACTCCGCAGCTTGGCTGGGACCTATGTGAGTATCCAGCGTAGGAATCTGGGAGTTGGGGAGGAGTGAGGAGTTGGGGAAAGACAGTCCTAACCGTGGAGGGTTCTGGTAAATGATGGGGTGAGGAGGGGCTCTTTGGCTCCCACCAGTCCCCCTGTCTGGTCTA
+
>>>>>FFFAFFFGCGGGEGAFCFDF2AEEE2FABE2AFFGCGG1EGGHGGFGFHE2FEEGFGFGHBFEGCE>>/>EGBBG?FFFGGD1?EG2>E@E>GBGGEHE?/0G/FG3F3?FFHF3?F22FDC<BGGBCGDDGH0<CGD<CD.<@.<<.0<<0<<GHBDG...;/CCCHHHHH0C.-;.-9:.9EA.00CGF09BBFFB0EF.B..9BAABFAFFF/BFFFFFF..AA.9/B//AA-./9/BB/;B/
@M05620:37:000000000-D9766:1:1101:26849:6899 1:N:0:29
AGTGCCAGCTCTCAATCGCACAGGGGACCCAGGGCCTGGCCCCTCCGTCCAGAAAACCTATGACCTCCCCCGCTACCTGGAGCACCAACTCCGCAGCTTGGCTGGGCCCTATGTGAGTATCCAGCGTAGGAATCTGGGTGTTGGGGAGGCGTGAGGAGTTGGGGAAAGACCGTCCTAACCGTGGAGGGTTCTGGTAAATGATGGGGTGAGGAGGGGCTCTTTGGCTCCCACCAGTCCCCCTGTCTGGTCTA
+
A>>>AFFB1@BDGGGGGGFEE0AAFEE0AE0ABE?EAFH0BFG/EG/B0BAFA01BGEAG1F2FGGH//>/>E@>EH1FH0BGGHHH/>0FFE/<<ECB0EHGGCA/?BH0F1@>21F21F221FC//A/1<1F1F1<0<<<CHG-.<<.:;AEGH0:CFCH-?...9///-9.9C90;C?EG?-AA9-;-FF/;9B9FFFF/BEFF@--9/A-9@@@AFF/BFFB9E?--9-9/B/FE9@?FFFBF////
@M05620:37:000000000-D9766:1:1101:13518:6908 1:N:0:29
ACCACACCTTCTACAATGAGCTGCGTGTGGCTCCCGAGGAGCACCCCGTGCTGCTGACCGAGGCCCCCCTGAACCCCAAGGCCAACCGCGAGAAGATGACCCAGGTGAGTGGCCCGCTACCTCTTCTGGTGGCCGCCTCCCTCCTTCCTGGCCTCCCGGAGCTGCGCCCTTTCTCACTGGTTCTCTCTTCTGCCGTTTTCCGTAGGACTCTCTTCTCTGACCTGAGTCTCCTTTGGAACTCTGCAGGTTCT
+
AAAAA>ABFFFFGGGGFGGFGGHHGGGEDEAGGFFAEGG2EFAGHGGGDEGGFHFGFGHGFGFGGFGFGGGG3FHEGEEHFHHHGFFFGGGGDFHFFBFHHH/?FHHHGGDFGHHGGGGGHHHHHHHGFHHDHHGGGGDHGHHGHGGGGGGGGGGGGFADFFGGGGFFFFFFFFFFFFFFFFFFFFFFFFFFFFFFFFFFFBF.AFFFFFFFFFFFFFFFFFFF/.BBFFFFFFF//:FBFFBFFFFFFFF
@M05620:37:000000000-D9766:1:1101:25479:6938 1:N:0:29
ACCACACCTTCTACAATGAGCTGCGTGTGGCTCCCGAGGAGCACCCCGTGCTGCTGACCGAGGCCCCCCTGAACCCCAAGGCCAACCGCGAGAAGATGACCCCGGTGAGTGGCCCGCTACCTCTTCTGGTGGCCGCCTCCCTCCTTCCTGGCCTCCCGGAGCTGCGCCCTTTCTCACTGGTTCTCTCTTCTGCCGTTTTCCGTAGGACTCTCTTCTCTGACCTGAGTCTCCTTTGGAACTCTGCAGGTTCT
+
CCCCCCCCFFFFGGGGGGGGGGHGGEGFFGHHHGGGGGGGGHHHHGGGDGGGHHGHHHHGGGGGGGGGGGGHFHHGGGGHGHHHHGGGGFGGGGHHHHHHHH//>AD/>1FCFHHCC?<-<<DGHHEHHFHGHF-@C:DGFBFGFFGF0FFFF0FFE.;---AF0:@FFFFFFFF9B0BFFF00999BFFFFFF-DFFEFF.0;9:009/00BB9000000;0//;B00;9FFFFFFF0:00BB0FFFFBB
@M05620:37:000000000-D9766:1:1101:22854:6964 1:N:0:29
ACCACACCTTCTACAATGAGCTGCGTGTGGCTCCCGAGGAGCACCCCGTGCTGCTGACCGAGGCCCCCCTGAACCCCAAGGCCAACCGCGAGAAGATGACCCAGGTGAGTGGCCCGCTACCTCTTCTGGTGGCCGCCTCCCTCCTTCCTGGCCTCCCGGAGCTGCGCCCTTTCTCACTGGTTCTCTCTTCTGCCGTTTTCCGTAGGACTCTCTTCTCTGACCTGAGTCTCCTTTGGAACTCTGCAGGTTCT
+
CCCCCCCCCFFFGGFGGGFGGGHHGGGECEHGGGGGGGGGFHHHHGGGGGGGGHGHHHHGGGGGGGGGGGGHFHHGGGGHGHHHHGGGGGGGGGHHHHGHHHFHGHHFAGHEGHG@DFCDFHHHHHHGFHHGGHGCCFGHGHHGHGGGGGGGGGGGGGF?DDGGBBFFFCFFFFBBFF0/BFFFFFFFFFFFFFFADFFFFDF..AFFFFFFFFFFFFFBFFFFBFFFFFFFFFFFFFFFFFFFFEFFFFF
@M05620:37:000000000-D9766:1:1101:23597:6986 1:N:0:29
ACCACACCTTCTACAATGAGCTGCGTGTGGCTCCCGAGGAGCACCCCGTGCTGCTGACCGAGGCCCCCCTGAACCCCAAGGCCAACCGCGAGAAGATGACCCAGGTGAGTGGCCCGCTACCTCTTCTGGTGGCCGCCTCCCTCCTTCCTGGCCTCCCGGAGCTGCGCCCTTTCTCACTGGTTCTCTCTTCTGCCGTTTTCCGTAGGACTCTCTTCTCTGACCTGAGTCTCCTTTGGAACTCTGCAGGTTCT
+
BAAABBBBCFFFGGGG5G5BG5GBEEFE4AGGHFGGCGGGDHHFHGGE?EGGEHFHGGFEGE?EGGGGGGEFGHHEEGGHGHHHHGGGGGDGGGHHFHHHHHHHGHH1GFGGGHHGGGGGHHHHHHHHHHHGGHGGGGGHGHHGHGGGGGGGGGGFGGGBBGGGGGBFBBFFFFFFFFFFFFFFFFFFFFFFFFBFFFFFFFFFFFFFFFFFFFFFFFFBFFFF9FFFFFFFFFFFFFFFFFFFFFFFFFF
@M05620:37:000000000-D9766:1:1101:21956:7008 1:N:0:29
ACCACACCTTCTACAATGAGCTGCGTGTGGCTCCCGAGGAGCACCCCGTGCTGCTGACCGAGGCCCCCCTGAACCCCAAGGCCAACCGCGAGAAGATGACCCAGGTGAGTGGCCCGCTACCTCTTCTGGTGGCCGCCTCCCTCCTTCCTGGCCTCCCGGAGCTGCGCCCTTTCTCACTGGTTCTCTCTTCTGCCGTTTTCCGTAGGACTCTCTTCTCTGACCTGAGTCTCCTTTGGAACTCTGCAGGTTCT
+
BBBBBBBBCFFFGGGGFGGGGGHHGEFBAEGGHGGGDEFGCHHHHGGGGGGGGHGHHHHGGGGGGGGGGGGHHHHGGGGGGHHHHGGGGGGG?DGFFGGHHHHHGHHFGGHGGFHGGGGGHHHHHHHHHHCFHFGFGGGHGHHGHGGGGGGGGGGEEEG-ADGGGGFFFFFFFFFFFFFFFFFFFFFFFFFFFFFDFFFFFFFFFAFFFFFFFFFFFFFBFFFF/BFFBFFFFFFFFFFFFFFFFFFFFFF
@M05620:37:000000000-D9766:1:1101:15945:7026 1:N:0:29
AGTGCCAGCTCTCAATCGCACAGGGGACCCAGGGCCTGGCCCCTCCATCCAGAAAACCTATGACCTCACCCGCTACCTGGAGCACCAACTCCGCAGCTTGGCTGGGACCTATGTGAGTATCCAGCGTAGGAATCTGGGAGTTGGGGAGGAGTGAGGAGTTGGGGAAAGACAGTCCTAACCGTGGAGGGTTCTGGTAAATGATGGGGTGAGGAGGGGCTCTTTGGCTCCCACCAGTCCCCCTGTCTGGTCTA
+
CCBCCFFFCFFFGGGGGGGGGGHHGGGGGGHHGGGGGGHHHHGHGGHHHHHHHHHHHGHHHHHHHHHHHHHGGGEGHHHHHHHHGHHHGHHHGGGGGHHHGHHGGGHHGHHHHHHHHHHHHHHHHGGGGGHHHHHHHHHGGHHHGGGGGGGHHHHHHGHHHHGGGGHHHHHHHHHHHHHHGGGGGGGGEGGGGGFGGGGGGGGGGGFFFFFFFFFFFFFFFFFFFFFFFFFFFFFFFFFFFFFFFFFFFF0
@M05620:37:000000000-D9766:1:1101:13846:7035 1:N:0:29
ACCACACCTTCTACAATGAGCTGCGTGTGGCTCCCGAGGAGCACCCCGTGCTGCTGACCGAGGCCCCCCTGAACCCCAAGGCCAACCGCGAGAAGATGCCCAGGTGAGTGGCCCGCTACCTCTTCTGGTGGCCGCCTCCCTCCTTCCTGGCCTCCCGGAGCTGCGCCCTTTCTCACTGGTTCTCTCTTCTGCCGTTTTCCGTAGGACTCTCTTCTCTGACCTGAGTCTCCTTTGGAACTCTGCAGGTTCTA
+
BBBBBBBBFFFFGGGGGGGFGAGFGEFEFEGHFGGEFGGGGHHHHGGGFGGGHHHHHHHGGGGGGFGGGGGHHGHGGGGHGHHHHGGCGGDGCGHHHHGHHFHGHB1FGHEGHHGGGGGHHFEHGHBFGB?FHCGGGGHGGHGHHGGGFGGGGGGGGG-ADGBGAGFF;FFFEFFFEFFFFFFFFBFFFFFBFFDFFFFF?;AAF/FFFFFFFFFFFBBFFFBBFFFBFFFFFBFFFF/FFEBBFFFFFF/
@M05620:37:000000000-D9766:1:1101:18629:7058 1:N:0:29
AGTGCCAGCTCTCAATCCACAGGGGACCCCGGGCCTGGCCCCTCCATCCCGAAAACCTCTGACCTCACCCGCTACCTGGAGCACCCACTCCGCAGCTTGGCTGGGACCTATGTGAGTATCCAGCGTCGGAATCTGGGCGTTGGGGCGGCGTGCGGAGTTGGGGCAAGACAGTCCTAACCGTGGAGGGTTCTGGTAAATGATGGGGTGAGGAGGGGCTCTTTGGCTCCCACCAGTCCCCCTGTCTGGTCTAT
+
BAABBFFFCFFFGGGGGAFGGFFEFBEFGGGGGGGGFE1E1FHGGH5FEEEAEEEHGH3GGHGHDB@FGHGGGGGHHHH?FHHHH/FEGFGGGFGGHHHGHHGFF0BEH2DGHH2FGFGGHFGFC</>A-FFGHHGH.@DGGEDG.@D-ABC.@A-;AFFFFF.@EE9FFFFFFFFFFFFFFF.ADF;FFFFFFFFFFFFFFFFFFDFFFFFDFFFFFFFFFFFFFFFFFFFFFFFFFFFFFFFF;FFFFF
@M05620:37:000000000-D9766:1:1101:19144:7064 1:N:0:29
ACCACACCTTCTACAATGAGCTGCGTGTGGCTCCCGAGGAGCACCCCGTGCTGCTGACCGAGGCCCCCCTGAACCCCAAGGCCAACCGCGAGAAGATGACCCAGGTGAGTGGCCCGCTACCTCTTCTGGTGGCCGCCTCCCTCCTTCCTGGCCTCCCGGAGCTGCGCCCTTTCTCACTGGTTCTCTCTTCTGCCGTTTTCCGTAGGACTCTCTTCTCTGACCTGAGTCTCCTTTGGAACTCTGCAGGTTCT
+
AAABBBBBFFFFGGGGGGGGGGHHGGGEHGHHHGGGGGGGGHHHHGGGEFGGHHHHHHHGGGGGGGGGGGGHHHHGGGGHGHHHHGGGGGGGGGHHHGHHHHHHGHHFHHHGGHHGGGGGHHHHHHHHHHGFHHGGGGGHGHHGHGGGGGGGGGGGGGGAGGGGGGFFFFFFFFFFFFFFFFFFFFFFFFFFFFFFFFFFFFFFFFFFFFFFFFFFFFFFFFFFFFFFFFFFEFFFFFFFFFFFFFFFFFF
@M05620:37:000000000-D9766:1:1101:6044:7065 1:N:0:29
ACCACACATTCTACAATGCGCTGCGTGCGGCTCCCGAGGAGCACCCCTTGCTGCTGACCGAGGCCCCCCTGAACCCCAAGGCCAACCGCGCGAAGATGACCCAGGTGCGTGGCCCGCTACCTCTTCTGGTGGCCGCCTCCCTCCTTCCTGGCCTCCCGGAGCTGCGCCCTTTCTCACTGGTTCTCTCTTCTGCCGTTTTCCGTAGGACTCTCTTTTCTGACCTGCGTCTCCTTTGGAACTCTGCAGGTTCT
+
BBBBBBB3BBDFGFFGGG4EEGGGGFG22AEEE2AE1AEEDGEGHGG1AFFGFHHHHGH>>/@EGGGGGGEHFHHGGGGHGHHHHGGGGGCCGGG/DGHHHHEHGHH<CFGFGH.<@CGGHHHHHCGHHHHGHHGGGFEGGGGGGGGGGFGGGGGGFFF-;9;FFFAFFFFFFFFFFFFFFFFFFFFFFFFFFFFFFFFFFFFEFDFFFFFFFF/;BFFFFFFFFFFCFFFFFFFFFFFFFFFFFFFFFFF
@M05620:37:000000000-D9766:1:1101:8873:7091 1:N:0:29
ACCACACCTTCTACAATGAGCTGCGTGTGGCTCCCGAGGAGCACCCCGTGCTGCTGACCGAGGCCCCCCTGAACCCCAAGGCCAACCGCGAGAAGATGACCCAGGTGAGTGGCCCGCTACCTCTTCTGGTGGCCGCCTCCCTCCTTCCTGGCCTCCCGGAGCTGCGCCCTTTCTCACTGGTTCTCTCTTCTGCCGTTTTCCGTAGGACTCTCTTCTCTGACCTGAGTCTCCTTTGGAACTCTGCAGGTTCT
+
AA>AAA1AFFFFGGG1FFAFFFFFEEEEHEHHGGFAEEEAEHHHHGGGA/ECGEAGHHHGGGGGEFEEGGGHHHEEFGGEEHHHFFGEC@BCC/GG1<?GHH/<?FHFG1FGGAGCGC?CFHHHHHFHHDHGHGGG?CGHGHHGHGGGGGF?FGGGGA-AAGAFGG@F@@FFEFFFFFFFFBFFFFFFFFFFBF@FFFFFFFFFF?FFFFFFFFBF/FFFFFFFFFFFFFFFFFFFFFFFFFFFFFFFFFF
@M05620:37:000000000-D9766:1:1101:26517:7108 1:N:0:29
ACCACACCTTCTACAATGAGCTGCGTGTGGCTCCCGAGGAGCACCCCGTGCTGCTGACCGAGTCCCCCCTGAACCCCAAGGCCAACCTCGAGCAGATTACACAGGAGAGTGGCCCGCTACCTCTTCTGGTGGCCGCCTCCCTCCTTCCTGGCCTCCCAGAGCCGCGCCCTTTCTCACTGGCTCTCTCTTCTGCCGTTTTCCGTAGGACTCTCCTCTCAGACCTGTGTCTCCTTTAGAACTCTGCAGGTTCT
+
AAAAA>AAFF1@GGGGG1GGAFFHGGFG0ABGGFG?0EE//A/BGGEGGEEF1BGFGHHGEE/BGHHEGGEF1GHEGFE?EFGHHGG0G/??/>F0B1BB111<<0//?G</FGGG<C/CCDD1?DGB1G0<>F@-CEFEGFHF/CFCH0:.C:GEF/0:;G.;A?AAAG/9C0;;0C0/.;BFFFF/BFBBF/--A/AF/-9---/;BFFF/BFF////;A/-/9BF///;BF//;/;BFBBB/BF-BB/
@M05620:37:000000000-D9766:1:1101:25589:7119 1:N:0:29
AGTGCCAGCTCTCAATCGCACAGGGGACCCAGGGCCTGGCCCCTCCATCCAGAAAACCTATGACCTCACCCGCTACCTGGAGCACCCACTCCGCAGCTTGGCTGGGACCTATGTGAGTATCCAGCGTAGGAATCTGGGCGTTGGGGCGGAGTGAGGCGTTGGGGAAAGCCAGTCCTAACCGTGGAGGGTTCTGGTAAATGATGGGGTGAGGAGGGGCTCTTTGGCTCCCACCAGTCCCCCTGTCTGGTCTA
+
>A>>>FFFBFFFGGGGGFFFFGGCG2AEEGHHFFGGGFGFGHGHGGFHHHHGHHGBGGHHGADFGBGFGHHGGEEEHHHGBFHGHH11E1CFAFCGEHBFFHHGGGHHGGGHHHHHFHHFHHFFHDF//?<21FHHHG/>DDGHGG.-A-;;C0;C.;;DGGGG.;../...;FFFB/.ABFFF.;DFAAFFFFB/FFBF/BFFFF9DE?F/9DFFFFFFFFFFFFFFFFFF.9BFFFFFFFFFFFFFFFB
@M05620:37:000000000-D9766:1:1101:7787:7119 1:N:0:29
ACCACACCTTCTACAATGAGCTGCGTGTGGCTCCCGAGGAGCACCCCGTGCTGCTGACCGAGGCCCCCCTGAACCCCAAGGCCAACCGCGAGAAGATGACCCAGGTGAGTGGCCCGCTACCTCTTCTGGTGGCCGCCTCCCTCCTTCCTGGCCTCCCGGAGCTGCGCCCTTTCTCACTGGTTCTCTCTTCTGCCGTTTTCCGTAGGACTCTCTTCTCTGACCTGCGTCTCCTTTGGAACTCTGCAGGTTCT
+
BBBBAABAFFFFGGGGGGFGGGHHGEGBGGHHHFFEAEEFGHHHHGGFGEEGHHHHHHHEFGGGGGGGGGGHGHHGGGGHGHHHHGGGFF>CGGHGGHHHHHHHGHH<GGHFGHFDGGGGHHHHHHHHHHHGHHGGGGGHGHHGHGGGGGGGGGGGGGG-:BGGGGFFFFFFFFFFFFFFFFFFFFFFFFFFFFFFFFFFFFFFFFFFFFFFFFBFFFFFFFFF.:DFFFFFFFFFFFFFFFFFFFFFFFF
@M05620:37:000000000-D9766:1:1101:25341:7121 1:N:0:29
ACCACACCTTCTACAATGAGCTGCGTGTGGCTCCCGAGGAGCACCCCGTGCTGCTGACCGAGGCCCCCCTGAACCCCAAGGCCAACCGCGAGAAGATGACCCAGGTGAGCGGCCCGCCACCTCTTCTGGAGGCCGCCTCCCTCCTTCCTGGCCTCCCGGAGCTGCGCCCTTTCTCACTGGTTCTCTCTTCTGCCGTTTTCCGTAGGACTATCTTCTCTGACCTGCGTCTTCTTTGGAACTCTGCAGGTTCT
+
AAA1AAAAFFFFGGGGFFG1A1ECE0ABGCHH1FFEAEGCGHHHHGGGFEGFEGHBHHHGGGGGGAEGGGGFHFGEGGAG/<GHHGA/><C@@BF11?111?/F/<11?1<<------<<.CHHH0:G00::EECG@?.CEB/E/;0/00/FFB..;:-9@>-BF>;--;B////:9FB-9B9BBFFBFFB//9-;:/-//A9F--/;B/BFFE////9/;F/----;B-;BB/FB//B/;/99//-;BF/
@M05620:37:000000000-D9766:1:1101:21795:7138 1:N:0:29
ACCACACCTTCTACAATGAGCTGCGTGTGGCTCCCGAGGAGCACCCCGTGCTGCTGACCGAGGCCCCCCTGAACCCCAAGGCCAACCGCGAGAAGATGACCCAGTTGAGTGGCCCGCTACCTCTTCTGGTGGCCGCCTCCCTCCTTCCTGGCCTCCCTGAGCTGCGCCCTTTCTCACTTGTTCTCTCTTCTGCCGTTTTCCGTAGTACTCTCTTCTCTGACCTGAGTCTCCTTTTGAACTCTGCAGGTTCT
+
DDDDDDDDFFFFGGGGGGGGGGHHGGGFHGHHHGGGGGGGGHHHHGGGGGGGHHHHHHHGGGGGGGGGGGGHGHHGGGGHGHHHHGGGGGGGGGHHHHHHHHGH11??=??=FHH?---->GDBHGD00=/..C-C-.C../=.::CGG0/C::F.E/C/CFB0:--C--;00BBB0000;::FFFFB0:FB0:-..;ABFA;...0:;FFFFFFBFFFFBF:///;0B:0B0:00.:;B00:000..;:0
@M05620:37:000000000-D9766:1:1101:21775:7142 1:N:0:29
ACCACACCTTCTACAATGAGCTGCGTGTGGCTCCCGAGGAGCACCCCGTGCTGCTGACCGAGGCCCCCCTGAACCCCAAGGCCAACCGCGAGAAGATGACCCAGGTGAGTGGCCCGCTACCTCTTCTGGTGGCCGCCTCCCTCCTTCCTGGCCTCCCGGAGCTGCGCCCTTTCTCACTGGTTCTCTCTTCTGCCGTTTTCCGTAGGACTCTCTTCTCTGACCTGAGTCTCCTTTGGAACTCTGCAGGTTCT
+
BABBBBBBBFFFGGGGGGFGGGHHGEGB4EHFGEFGGGGGDHHHHGGGAEEFFHFHHHHGGGFGGGGGGGGHHHHGGGGHGHHHEEGGGGGGGGHHFGHHHH/GGHHHHHHGGHHGGGGGHHHGHHHGHHHGGHGCFFGFGHHGHGGGGGGGGGGGGGGFFGGGGGFFFFFFFFFFFFFFBFFFFFFFFFFFFFFDFFFFFFFFFDFFFFFFFFFFFFFFFFFFFFFFFFFFFFFFFFFFFFFFFFFFFFF
@M05620:37:000000000-D9766:1:1101:17189:7146 1:N:0:29
ACCACACCTTCTACAATGAGCTGCGTGTGGCTCCCGAGGAGCACCCCGTGCTGCTGACCGAGGCCCCCCTGAACCCCAAGGCCAACCGCGAGAAGATGACCCAGGTGAGTGGCCCGCTACCTCTTCTGGTGGCCGCCTCCCTCCTTCCTGGCCTCCCGGAGCTGCGCCCTTTCTCACTGGTTCTCTCTTCTGCCGTTTTCCGTAGGACTCTCTTCTCTGACCTGAGTCTCCTTTGGAACTCTGCAGGTTCT
+
CCCCCBBCFFFFGFGGGGGGGGHHGEGEFEHFHGGFGGGGGHGHHGGGGGGGHHHGGHHGGGGGGGGGGGGHHHGGGGGHGHHHHGGGGGGGGGHGHHHHHHHHGHHHHGHGGHHGGGGGHHHHHHHHHHGGHHGGGGGHGHHGHGGGGGGGGGGGGGGGGGGGGGFFFFFFFFFFFFFFFFFFFFFFFFFFFFFFFFFFFFFFFFFFFFFFFFFFFFFFFFFFEFFFFFFFFFFFFFFFFFFFFFFFFFF
@M05620:37:000000000-D9766:1:1101:19396:7154 1:N:0:29
AGTGCCAGCTCTCAATCGCACAGGGGACCCAGGGCCTGGCCCCTCCATCCAGAAAACCTATGACCTCACCCGCTACCTGGAGCACCAACTCCGCAGCTTGGCTGGGACCTATGTGAGTATCCAGCGTAGGAATCTGGGAGTTGGGGAGGAGTGAGGAGTTGGGGAAAGACAGTCCTAACCGTGGAGGGTTCTGGTAAATGATGGGGTGAGGAGGGGCTCTTTGGCTCCCACCAGTCCCCCTGTCTGGTCTA
+
AA>AAFFFBFFFGGGGGFGCGEHCFEEEEG2FAEFEGFGHAHGCFEFHFHBHFFFHHGGHHHFHHHFFHFFGGEEGHGHHFGHFF?B?EGHHFGGGGHHHGHFCDEFGFCGFDGDF3?BGHHFHHF??B/FG2FDGFCCF<F1FDCFFGGGHFHH.CACFGHGFEGHFFHHFHHHHHHHH?CE?DEGG.;CFFGBFFFFGGFGGGFFFEFFFD?-BFAFFFFFFF/B9EFFFFFFFFFFD-AFFFFFFFF/
@M05620:37:000000000-D9766:1:1101:7257:7161 1:N:0:29
ACCACACCTTCTACAATGAGCTGCGTGTGGCTCCCGAGGAGCACCCCGTGCTGCTGACCGAGGCCCCCCTGAACCCCAAGGCCAACCGCGAGAAGATGCCCCAGGGGAGGGCCCCGATACCTCTCCTGGTGACCGCCTCCCCCCTTCCTGCCCTCCCGGGGCTGCCCCCTTTCTCCCTGTTTCTCTCTTCGGCGGTTTTCCGTAGGACTCTTTTCTCTGACCTGGTTCTCCTTTGAAACTCTGCAGGTTCT
+
CCCCCCCCFFFFGGGGGGAFGGHHGEFEGGHHHGGGGGGGGHHHHGGGGEGGFHHHHHHEFGGGGDGGGGGFHGHGGGGHGEHHHGDEGG<BCGFFDG2<2?/</////->.<A@---<@00:C//0/;/;000-;A.:C...-:.//90/;::9.A9---;99....--9//9B///://9/////:;/..---;:..;/.:.A.//9///;/////////::./:///;F////;/:/9/://9..///
@M05620:37:000000000-D9766:1:1101:19573:7162 1:N:0:29
AGTGCCAGCTCTCAATCGCACAGGGGACCCAGGGCCTGGCCCCTCCATCCAGAAAACCTATGACCTCACCCGCTACCTGGAGCACCAACTCCGCAGCTTGGCTGGGACCTATGTGAGTATCCAGCGTAGGAATCTGGGAGTTGGGGAGGAGTGAGGAGTTGGGGAAAGACAGTCCTAACCGTGGAGGGTTCTGGTAAATGATGGGGTGAGGAGGGGCTCTTTGGCTCCCACCAGTCCCCCTGTCTGGTCTA
+
AA1>ADFFAFFFGGGF1FGAE?G0FECGF?FH0EE?EFHFCGEFGGFHHEFFGEECHGHHGHFHHHHHHHHGE/>EHGGH0FGHHHGCEFHFCE@ECBGHGHGGGGHHGHGHHGGBFHHHFHHHHGCCGGHHFHHHFHFFAGGHGGECCCAGHHHHGGHHHGC?ECEFHHHGHHHHHGHHGGGGGGGGEGGGGGFFFGGGGGGGGGF@FFFFFB?@@=EBFFBFFFFFFFFFFFFFFFFF=EFFFFFF999
@M05620:37:000000000-D9766:1:1101:10216:7180 1:N:0:29
AGTGCCAGCTCTCAATCGCACAGGGGACCCAGGGCCTGGCCCCTCCATCCAGAAAACCTATGACCTCACCCGCTACCTGGAGCACCAACTCCGCAGCTTGGCTGGGACCTATGTGAGTATCCAGCGTAGGAATCTGGGAGTTGGGGAGGAGTGAGGAGTTGGGGAAAGACAGTCCTAACCGTGGAGGGTTCTGGTAAATGATGGGGTGAGGAGGGGCTCTTTGGCTCCCACCAGTCCCCCTGTCTGGTCTA
+
ABAABFFFBFFFGGGGGCFEGGHGAEGG2EGHGFGG2FHH2GFHGGHHHHHHFEHHHGGHFHFHHHHHHHHGGEGGHGHHHHHHHHHHGHHHGGGGGHHHGHHGGGHHGHHHHHHHHHHHHHHHHGGGGGHHHHHHHHHGGHHHGGGGGGFHHHHHHGFHHHGGGGHHHHHHHHHHHHHHGGGGGGGG:AGGGGGGGGGGGGGGGGFFFFFFFFFFFFFFFFFFFFFEFFFFFFFFFFFFFFFFFFFFFFF
@M05620:37:000000000-D9766:1:1101:24049:7188 1:N:0:29
AGTGCCAGCTCTCCATCGCACAGGGGACCCAGGGCCTGGCCCCTCCATCCAGAAAACCTATGACCTCACCCGCTACCTGGAGCACCAACTCCGCAGCTTGGCTGGGACCTATGTGAGTATCCAGCGTAGGAATCTGGGAGTTGGGGAGGAGTGAGGAGTTGGGGAAAGACAGTCCTAACCGTGGCGGGTTCTGGTAAATGATGGGGTGAGGAGGGGCTCTTTGGCTCCCACCAGTCCCCCTGTCTGGTCTA
+
>A>>>FFFAFFFG4GGGEGAECHGGCEE2ABAEEFEAAGH2GGAEGHHDGHH3GFFGEHHHH5GHFFHHEEEE>EEHFHFBFGHHH11?FGFEE/E>F3BAFBFEDACEH1GFDGH1G?GGF2GHG?A@D1F<FHHFF0<EHFBCC.>C.><G0<C0<CGFFCC...C/CCGGHCG0CHGGGGG-9?B@.AFFFBFFFFFBFEFEFF?.FFFADB?BBFFBFFBBFF.AFFFEFFFFFFF?FFFFFFFFFF
@M05620:37:000000000-D9766:1:1101:10201:7194 1:N:0:29
AGTGCCAGCTCTCAATCGCACAGGGGACCCAGGGCCTGGCCCCTCCATCCAGAAAACCTATGACCTCACCCGCTACCTGGAGCACCAACTCCGCAGCTTGGCTGGGACCTATGTGAGTATCCAGCGTAGGAATCTGGGAGTTGGGGAGGAGTGAGGAGTTGGGGAAAGACAGTCCTAACCGTGGAGGGTTCTGGTAAATGATGGGGTGAGGAGGGGCTCTTTGGCTCCCACCAGTCCCCCTGTCTGGTCTA
+
AB>AAFFFBFFFGBGGGGGGFGHGGGFEEFHHFEGG2FHHFHGHGGHFHHHHFHHFHGHHHGBHHHHHHHHFE>EEHHHHFHHHHH1FEGHGEGGGEGGHGHHGGGHHGHHHHHHHHHHHHHHHHGGDGGGGFHHHHHAFGHHHFGADGGEFHDGHCGCHHHGGCAGHEGFHHHHHHHHHGGGGDEGGCFFGGGFFGGGGGGGGGGFFFFFFFFFFFFFFFFFFFFFFFFFFFFFFFFFFFFFFFFFFFFF
@M05620:37:000000000-D9766:1:1101:22001:7195 1:N:0:29
ACCACACCTTCTACAATGAGCTGCGTGTGGCTCCCGAGGAGCACCCCGTGCTGCTGACCGAGGCCCCCCTGAACCCCAAGGCCAACCGCGAGAAGATGACCCAGGTGAGTGGCCCGCTACCTCTTCTGGTGGCCGCCTCCCTCCTTCCTGGCCTCCCGGAGCTGCGCCCTTTCTCACTGGTTCTCTCTTCTGCCGTTTTCCGTAGGACTCTCTTCTCTGACCTGAGTCTCCTTTGGAACTCTGCAGGTTCT
+
CCCCCCCCFFFFGGGGGGGGGGHHGGGEHGHHHGGGGGGGGHHHHGGGGGGGHHHHHHHGGGGGGGGGGGGHHHHGGGGHGHHHHGGGGGGGGGHHHHHHHHHHGHHHHHHGGHHGGGGGHHHHHHHHHHHGHHGGGGGHGHHGHGGGGGGGGGGGGGGGGGGGGGFFFFFFFFFFFFFFFFFFFFFFFFFFFFFFFFFFFFFFFFFFFFFFFFFFFFFFFFFFEFFFFFFFFFFFFFFFFFFFFFFFFFF
@M05620:37:000000000-D9766:1:1101:19422:7209 1:N:0:29
AGTGCCAGCTCTCAATCGCACAGGGGACCCAGGGCCTGGCCCCTCCATCCAGAAAACCTATGACCTCACCCGCTACCTGGAGCACCAACTCCGCAGCTTGGCTGGGACCTATGTGAGTATCCAGCGTAGGAATCTGGGAGTTGGGGAGGAGTGAGGAGTTGGGGAAAGACAGTCCTAACCGTGGAGGGTTCTGGTAAATGATGGGGTGAGGAGGGGCTCTTTGGCTCCCACCAGTCCCCCTGTCTGGTCTA
+
BCBCBFFFCFFFGGGGGGGGGGHGGGGGGGHHGGGGGGHHHHGHGGHHHHHHFHHHHGHHHHGHHHHHHHHGGGGGHHHHHHHHHHHHGHHHGGGGGHHHGHHGGGHHGHHHHHHHHHHHHHHHHGGGGGHHHHHHHHHGGHHHGGGGGGGHHHHHGGHHHHGGGGHHHHHHHHHHHHHHGGGGGGGGEFGGGGGGGGGGGGHGGGFFFFFFFFFFFFFFFHFFFFFFFFFFFFFFFFFFFFFFHFFFFF0
@M05620:37:000000000-D9766:1:1101:18304:7222 1:N:0:29
ACCACACCTTCTACAATGAGCTGCGTGTGGCTCCCGAGGAGCACCCCGTGCTGCTGACCGAGGCCCCCCTGAACCCCAAGGCCAACCGCGAGAAGATGACCCAGGTGAGTGGCCCGCTACCTCTTCTGGTGGCCGCCTCCCTCCTTCCTGGCCTCCCGGAGCTGCGCCCTTTCTCACTGGTTCTCTCTTCTGCCGTTTTCCGTAGGACTCTCTTCTCTGACCTGAGTCTCCTTTGGAACTCTGCAGGTTCT
+
BBBBBBBBFFFFGGGGGGGGGFHFGFFECEHFHGGGGGGGGHHHHGGGGGGGGHHHHHHGGGGGGGGGGGGGHHHGGGGHGHHHHGGGGGGGCGHHHHHHHHHHGHHHHHHGGHHGGGGGHHHHHHHHHHHGHHGGGGGHGHHGHGGGGGGGGGGGGGGDCGGGGGFFFFFFFFFFFFFFFFFFFFFFFFFFFFFFFFFFFFFFFFFFFFFFFFFFFFFFFFFFEFFFFFFFFFFFFFFFFFFFFFFFFFF
@M05620:37:000000000-D9766:1:1101:15314:7228 1:N:0:29
ACCACACCTTCTACAATGAGCTGCGTGTGGCTCCCGAGGAGCACCCCGTGCTGCTGACCGAGGCCCCCCTGAACCCCAAGGCCAACCGCGAGAAGATGACCCAGGTGAGTGGCCCGCTACCTCTTCTGGTGGCCGCCTCCCTCCTTCCTGGCCTCCCGGAGCTGCGCCCTTTCTCACTGGTTCTCTCTTCTGCCGTTTTCCGTAGGACTCTCTTCTCTGACCTGAGTCTCCTTTGGAACTCTGCAGGTTCT
+
BABBBBBBFFFFGGGGGGGGGGHHGFGEGFHHHGGGGGGGGHHHHGGEEEGGHHGHHHHGCGGGGGGGGGGGHHHGGGGHGHHHHGGGGG@DGGHGFHHGHHCGGGHDG1FFGGHGGGGGHHHHHHHFGGHFHHFGGGGHGFHGCGFGFFFGGGGGGGG?BG?BB?DDFAFFFFFFFFBFBFFBFFFFFFFFFFC?AFFFFFB?DF/FFFFFFFFFFFFBFFFE/FFFFFFFFF/F9FFFFFFFFFF.FFF
@M05620:37:000000000-D9766:1:1101:15249:7238 1:N:0:29
ACCACACCTTCTACAATGAGCTGCGTGTGGCTCCCGAGGAGCACCCCGTGCTGCTGACCGAGGCCCCCCTGAACCCCAAGGCCAACCGCGAGAAGATGACCCAGGTGAGTGGCCCGCTACCTCTTCTGGTGGCCGCCTCCCTCCTTCCTGGCCTCCCGGAGCTGCGCCCTTTCTCACTGGTTCTCTCTTCTGCCGTTTTCCGTAGGACTCTCTTCTCTGACCTGAGTCTCCTTTGGAACTCTGCAGGTTCT
+
CCCCCCCCFFFFGGGGGGGGGGHHGGGEGGHHHGGGGGGGGHHHHGGGEGGGHHHHHHHGGGGGGGGGGGGHHHHGGGGHGHHHHGGGGGGGGGHHHHHHGHHGAFGHHFFGGHHGGGFGHHHHHHHHHHHGHHGGGGGHGHHGHGGGGGEGGGGGGGGFGGGGGGFFFFFFFFFFFFFFFFFFFFFFFFFFFFFDFFFFFFFFFFFFFFFFFFFFFFFFFFFFFFFFFFFFFFFFFFFFFFFFFFFFFFF
@M05620:37:000000000-D9766:1:1101:12537:7251 1:N:0:29
ACCACACCTTCTACAATGAGCTGCGTGTGGCTCCCGAGGAGCACCCCGTGCTGCTGACCGAGGCCCCCCTGAACCCCAAGGCCAACCGCGAGAAGATGACCCAGGTGAGTGGCCCGCTACCTCTTCTGGTGGCCGCCTCCCTCCTTCCTGGCCTCCCGGAGCTGCGCCCTTTCTCACTGGTTCTCTCTTCTGCCGTTTTCCGTAGGACTCTCTTCTCTGACCTGAGTCTCCTTTGGAACTCTGCAGGTTCT
+
BBBBBBBBFFFFGGGGFGGGGGHHGEGEHGHHHGGEEGGGGHHHHGGGGEGGHHHHHHHGGGGGGGGGGGGHHHHGGGGHGHHHHGGGGGGGGGHHHHHHHHHFE1GGFHHGGHHGGGGGHHHHHHHHHHHGHFGGGGGHGHHG/FFGGGGGGGGGG?@9ADFGGGFFFFFFFFFFFFFFFFFFFFFFFFFFFFFFFFFFFFFFDFFFFFFFFFFFFBFFFFBFBFFFFFFFFFEFFFFFFFFFFFFFFFF
@M05620:37:000000000-D9766:1:1101:15282:7264 1:N:0:29
AGTGCCAGCTCTCAATCGCACAGGGGACCCAGGGCCTGGCCCCTCCATCCAGAAAACCTATGACCTCACCCGCTACCTGGAGCACCAACTCCGCAGCTTGGCTGGGACCTATGTGAGTATCCAGCGTAGGAATCTGGGAGTTGGGGAGGAGTGAGGAGTTGGGGAAAGACAGTCCTAACCGTGGAGGGTTCTGGTAAATGATGGGGTGAGGAGGGGCTCTTTGGCTCCCACCAGTCCCCCTGTCTGGTCTA
+
AAAAAFFFAFFFGGGGGGGC10FGGEGGGE0GFEEGFFHHGHEEEGHHHHFHGHGHHGBGHHGHHHHBGGHEEGEGHFGHHHHHHHHHGFHHGG?EEGHH?HFCEEGFGFCGGHFGH12FHHGHHG?CGCD1FF<GGFAFAGGFC@ECGGFHHGHHBC</0CC?:EHCFHHFCGHHHGBG?:;9CEGG.;AFFF90C0FFBBBGEBF?E-FBAA@9@--BBBBBB/;-ABFBE999BFAA99B/9/9/;B9
@M05620:37:000000000-D9766:1:1101:25082:7269 1:N:0:29
ACCACACCTTCTACAATGAGCTGCGTGTGGCTCCCGAGGAGCACCCCGTGCTGCTGACCGAGGCCCCCCTGAACCCCAAGGCCAACCGCGAGAAGATGACCCAGGTGAGTGGCCCGCTACCTCTTCTGGTGGCCGCCTCCCTCCTTCCTGGCCTCCCGGAGCTGCGCCCTTTCTCACTGGTTCTCTCTTCTGCCGTTTTCCGTAGGACTCTCTTCTCTGACCTGAGTCTCCTTTGGAACTCTGCAGGTTCT
+
BBBBBBBBFFFFGGGGGGGBGGHHGFGEHGHHFFGEGGGGGHHHHGGGAFGGFHHHHHHGGGGGGGGGEGGHFHHGGG?GEGHH/FE?<>/BFGHFGGFFHHGHEHHGHGHGGHHGGGFGHHHHHHHHHHHGHHGGGGGHGHHGHGGGGGGGGGGGGGGGCCGGGGFFFFFFFFFFFFFFFFFFFFFFFFFFFFFFFFFFFFFFF?BFFFFFFFFFFFFFFFFFFFFFFFFFFFFFFFFFFFFFFFFFFFF
@M05620:37:000000000-D9766:1:1101:18180:7294 1:N:0:29
AGTGCCAGCTCTCAATCGCACAGGGGACCCAGGGCCTGGCCCCTCCATCCAGAAAACCTATGACCTCACCCGCTACCTGGAGCACCAACTCCGCAGCTTGGCTGGGACCTATGTGAGTATCCAGCGTAGGAATCTGGGAGTTGGGGAGGAGTGAGGAGTTGGGGAAAGACAGTCCTAACCGTGGAGGGTTCTGGTAAATGATGGGGTGAGGAGGGGCTCTTTGGCTCCCACCAGTCCCCCTGTCTGGTCTA
+
>A>AAFDCAFF3AFGEGAFECCEEEEGE0AFGFEAA/AGF0FEEFGHH1BGF1A1BGE0GHHBGHHBGHHHGGGC@HGHCGHHGA/FHG0GHGAE@>0BFFGHGG/CGG0FHHD2GHHHD>DGHHGGGGCHH1GHHF0GGCH1?C-F<<CCFHFHA<E/C0<-::CEGH/GH00:CHHHH@.=ABEFG9CFG0FCFGGGGFGGGGGF@FFAFFF--@-;FFFF//FFFFFFFF-BF/BEA-9BFFB//;9/
@M05620:37:000000000-D9766:1:1101:21198:7302 1:N:0:29
ACCACACCTTCTACAATGAGCTGCGTGTGGCTCCCGAGGAGCACCCCGTGCTGCTGACCGAGGCCCCCCTGAACCCCAAGGCCAACCGCGAGAAGATGACCCAGGTGAGTGGCCCGCTACCTCTTCTGGTGGCCGCCTCCCTCCTTCCTGGCCTCCCGGAGCTGCGCCCTTTCTCACTGGTTCTCTCTTCTGCCGTTTTCCGTAGGACTCTCTTCTCTGACCTGAGTCTCCTTTGGAACTCTGCAGGTTCT
+
A3AABBBBFFFFGGGGGGFEGDGFFBEAFEHHFGFEDEECGHHHHGGGEEFGHHHHHH3EEGGGGDGGGEFFHFHGGGGHEEHHHGFEDFD@CDFFHBDFGGHHGCHBGGHEFHHGGGGGGHHHEDGHBGFGGHGG@DAGFGHGHGGGGGGFGGGGGGF-BGGGGGFFFFFBFFFFFFFFFFFFFFFFFFFFFFFFFFFFFFFFFFFFFFFFEFFFFFF9FFFF/9FFFFFFFFFBBFFFFFFFFFFFFFF
@M05620:37:000000000-D9766:1:1101:5558:7303 1:N:0:29
ACCACACCTTCTACAATGAGCTGCGTGTGGCTCCCGAGGAGCACCCCGTGCTGCTGACCGAGGCCCCCCTGAACCCCAAGGCCAACCGCGAGAAGATGCCCAGGTGAGTGGCCAGCTACCTCGGCTGCTGGACGCCTCCCTCCGTCCTGGCCTCCCGGTGCTGCGCCCTCACTCACTGGCTCTCTCTTCTGCCGTTTTCCGTAGGACTCTCTTCTCTGACCTCAGCCTCCTTTGGAACTATGCAGGTTATA
+
AAABBCCBFFFFGGGGGGGGGGHHGGGGHGFFGGGGGGGGGHFHHGGGGGGGEGHHHHHGCCGGGGGGGGG23BGGGGDHG/FGGGGGGGGCFGHHFGF2<2CFGC10?1/<?1/<F11>1G..>FD.0<<.<CGGHGHEFGA.;.:.9/;.C...;=;:A00;--.-;..;:////;/./9:FFFF/B////9.9/.//;9.:./9:BBF//9/:9:;//F/;//:/;.//9/9;//;/:;FFB..//:/
@M05620:37:000000000-D9766:1:1101:11230:7318 1:N:0:29
ACCACACCTTCTACAATGAGCTGCGTGTGGCTCCCGAGGAGCACCCCGTGCTGCTGACCGAGGCCCCCCTGAACCCCAGGGCCAACCGCGAGAACATGTCCCAGGTGAGTGGCCCGCTACCTCTTCTGGTGGCCGCCTCCCCCCTTCCTGCCCTCCCGGAGCTGCGCCGTTTCTCACTGGTTCTTCCTTCTGCCGTTTTCCGTAGGACTCTCTTCTCTGACCTCTGGCTCCTTTGGAACTCTGCAGGCTCT
+
AAAAAAAAFFFFGGGGFGG1B1B1EBABFAFGBFGECEGGGHHHHGGGGEGFHHHHGHHEEGGGG/EEGGGBF1CEGG//>??/?F//><<///10112>211??11?F?1F/GH->---<0<DDD00<=/<.<<@-;A::.;-@FB/00/.;9:.C.----:9/;@F-;AF//B9//9B://////:;/9//B---/-//9;---9/9;/B/:;//:;//99//9/99FA///9//;;999F///9--;9
@M05620:37:000000000-D9766:1:1101:19430:7367 1:N:0:29
GAGGCTGCTTTGGAAGAAACTGACAGGCTACGGCAAAAGTTCCTTATGGACCCGGGCAAGAACGTCGCCCACCGTCCATCATCCTGCATGCCGTCTTATGCTTCCCAAACAACACTCCCAGGGAGTACAATAGCTCATGAAATAAGGTTTAGACATTCACTAACTTCTGTTTTAGCATTCTATTCTATCAAATTTGACAATGCTCAGCCCGCGAACGCTGAACTGACAAGCCCATGCCCCAACACCAGACC
+
AAAAAAFAFFDFFGFG1EFGG1F1A1BF0A0B0EA0BE0B22DA221B11BBA//A/A/BA00//////B??EB>/B?E1BF211B1012BFEEECF>2112B11B<0</BF/?/<C0/<1//?C/0@@1111121111?111?111111111<<<111111<1<1>11110/=<=00=00=000=00000:00000;0CG<C0<0/;/.--=-99-...://;//;//:AAE-/;///;-;-------;-
@M05620:37:000000000-D9766:1:1101:15089:7368 1:N:0:29
ACCACACCTTCTACAATGAGCTGCGTGTGGCTCCCGAGGAGCACCCCGTGCTGCTGACCGAGGCCCCCCTGAACCCCAAGGCCAACCGCGAGAAGATGACCCAGGTGAGTGGCCCGCTACCTCTTCTGTTGGCCGCCTCCCTGCTTCCTGGCCTCCCGGAGCTGCGCCCTTTCTCACTGGTTCTCTCTTCTGCCGGGTTCCGTATGACTCTCTTCTCTGACCTTAGTCTCCTTTGGGACTCTGCATGTTCT
+
CCCCCBBCFFFFGGGGGGGGGGHHGGGFHGHHHGGGGGGGGHHHHGGGEGGGHHHHHHHGGGGGGGGGGGGHHHHGGGGHGHHHHGGGGGGGGGHHHHH<2G//?FFG0?1<?GC-AFCAGHF00DD00=0./<<--:C.:G0CHGGFBFBCFGFGA:??-9C/9-;D;-/FBB/9////:;B/FF/BF////9;--;9.;.:..//;FB9F/BFB/B/9BFF/:F9BBFF/F///.;F;FFB/F/:/;B/
@M05620:37:000000000-D9766:1:1101:23761:7372 1:N:0:29
AGTGCCAGCTCTCAATCGCACAGGGGACCCAGGGCCTGGCCCCTCCATCCAGAAAACCTATGACCTCACCCGCTACCTGGAGCACCAACTCCGCAGCTTGGCTGGGACCTATGTGAGTATCCAGCGTAGGAATCTGGGAGTTGGGGAGGAGTGAGGAGTTGGGGAAAGACAGTCCTAACCGTGGAGGGTTCTGGTAAATGATGGGGTGAGGAGGGGCTCTTTGGCTCCCACCAGTCCCCCTGTCTGGTCTA
+
AAAAAFD@AFFFGGGGGGEEG0G0FE0EGCCHF0EC/FGAFHGEGGGFGEAGAAA0FEHCBGFHHBGEGHFCE/>EGGFHGGHHHHHGGBGHEGCGCEGGAGHGG?EGEHHHD>>F>FGHHHHHHGGGGGHHFHGHGGHF<GFFCGA@CGEFGGFFHGHHHHGGGGGHHHHHCFHHGGHHGGFGBEBGEFGGFFFFFGGGFGGFGGB>EFFFFB@@@@FFBBFFFFFE-FFFFFFFFFFF?EFFFFFFFEB
@M05620:37:000000000-D9766:1:1101:10517:7374 1:N:0:29
ACCACACCTTCTACAATGAGCTGCGTGTGGCTCCCGAGGAGCACCCCGTGCTGCTGACCGAGGCCCCCCTGAACCCCAAGGCCAACCGCGAGAAGATGACCCAGGTGAGTGGCCCGCTACCTCTTCTGGTGGCCGCCTCCCTCCTTCCTGGCCTCCCGGAGCTGCGCCCTTTCTCACTGGTTCTCTCTTCTGCCGTTTTCCGTAGGACTCTCTTCTCTGACCTGAGTCTCCTTTGGAACTCTGCAGGTTCT
+
BBABBBBBFFFFGGGGFGFGGGHHGEGFHGHHHGGFFFGGGHHHHGGGFGGGHHHHHHHGGGGGGGGGGGGHHHHGGGGHGHHHHGGGGGFGGGHHHHHHHHCGFHHHHHHGGHHGGGGGHHHHHHHHHHHGHHGGGGGHGHHGGGGGGGGGGGGGGGGGGGGGGGFFFFFFFFFFFFFFFFFFFFFFFFFFFFFFFFFFFFFFFFFFFFFFFFFFFFFFFFFFFFFFFFFFFFFFFFFFFFFFFFFFFFF
@M05620:37:000000000-D9766:1:1101:20055:7378 1:N:0:29
ACCACACCTTCTACAATGAGCTGCGTGTGGCTCCCGAGGAGCACCCCGTGCTGCTGACCGAGGCCCCCCTGAACCCCAAGGCCAACCGCGAGAAGATGACCCAGGTGAGTGGCACGCTACATCTTATGGTGGCCGCATCCCTCCATCCTGGACTACCGGAGCTGCGCCCTTTCTCACTGGTTCTCTCTTCTGCCGTTTTCCGTAGGACTCTCTTCTCTGACCTGAGTCTCCTTTGGAACTCTGCAGGTTCT
+
BBBBBBBBFFFFGGGGGGGDF5F4EEEEHGHHFGGGGGGEGHHHHGGGGEGEFHHGHGHGGGGGEFEEGGGGHGEGGGGGFHHFGGGGGGGC/A0FDBFGHHHHE<GFH1FFG0?DGGDGDFHHH1DGF0DDH.@C@A?GHHHG/;::GHH/AF/:9?G@@G./9:ADBBFFFFFFFFFF9F/;FFFBBFFFFEB.DFFFFFFFFFFFFFFFFFFFFFFFFFEBBBFFFFFFF/B//BFFFFFBFFE9;FF
@M05620:37:000000000-D9766:1:1101:22457:7400 1:N:0:29
ACCACACCTTCTACAATGAGCTGCGTGTGGCTCCCGAGGAGCACCCCGTGCTGCTGACCGAGGCCCCCCTGAACCCCAAGGCCAACAGCGAGAAGATGACCCAGCTGAGTGGCCCGCTACCTCTTCTGCTGGCCGCCTCCCTCCTTCATGGCCTCCCGGAGCTGCGCCCTTTCTCACTGGTTCTCTCTTCTGCCGTTTTCCGTAGGACTCTCTTCTCTGACCTGAGTCTCCTTTGGAACTCAGCAGGATCT
+
CCCCCCCCFFFFGGGGGGGGGGHHGGGGHGHHHGGGGGGGGHHHHGGGGGGGHHHHHHHGGGGGGGGGGGGHHHHGGGGHG/FH/?/BF/>C@/GHHHHHHHAG0?C>?FFFEHHGGC-<FHDDHHDD1><CD.@DGG.CFHHG/G00<CFHHHHGGGA-:B.0;99EGGFGFFFBFFFF0;FFFFF0FBF0:;-ADFFFFDB..:099FF00;;0;0B0BFFFF/;::0BFFFFE0090B0;;;?..;90
@M05620:37:000000000-D9766:1:1101:16248:7402 1:N:0:29
ACCACACCTTCTACAATGAGCTGCGTGTGGCTCCCGAGGAGCACCCCGTGCTGCTGACCGAGGCCCCCCTGAACCCCAAGGCCAACCGCGAGAAGATGCCCAGGTGAGTGGCCCGCTACCTCTTCTGGTGGCCGCCTCCCTCCTTCCTGGCCTCCCGGAGCTGCGCCCTTTCTCACTGGTTCTCTCTTCTGCCGTTTTCCGTAGGACTCTCTTCTCTGACCTGAGTCTCCTTTGGAACTCTGCAGGTTCTA
+
CCCCCDDDFFFFGGGGGGGGGGHHGFGFHGHHHGGGGGGGGHHHHGGGEGGGHHHHHHHGGGGGGGGGGGGHHHHGGGGHGHHHHGGGGGGGGGHHHHHHHHHGHHHHEHGGHHGGGGGGHHHHHHHHHHGHHGGGGGHGHHGHHGGGGGGGGGGGGG9C9FGGGGFFFFFFFFFHHFFFFFFFFFFFFFFFFFDFFFHFFFFFFFFFFFFFFFHFFFFHFFFFFBFFFFFFFFFFFFFFHHFFFFFFFFF
@M05620:37:000000000-D9766:1:1101:13955:7404 1:N:0:29
ACCACACCTTCTACAATGAGCTGCGTGTGGCTCCCGAGGAGCACCCCGTGCTGCTGACCGAGGCCCCCCTGAACCCCAAGGCCAACCGCGAGAAGATGACCCAGGTGAGTGGCCCGCTACCTCTTCTGGTGGCCGCCTCCCTCCTTCCTGGCCTCCCGGCGCTGCGCCCTTTCTCACTGGTTCTCTCTTCTGCCGTTTTCCGTAGGACTCTCTTCTCTGACCTGCGTCTCCTTTGGAACTCTGCAGGTTCT
+
>>>AA1>AFF11AFG13BBF1FECEBEGH0FHHGG0A/A/AGHHHGCG//EAFA1FGC0EGGCG/E/EGGGHHHC?EGG/FHH//?EEG/>C@BGH1<?GG0GFGHHDGGGFCHHCCCCGHHHHH0DF0DFFHFG--;AHCGHA/;CF0CFGGGGGF.-99-;@B@@B@@FFFFFFFFFBFFFFFFFFFFFFFF?FFFFFFFFFFBFFFFFFFBFFBFF9FF/--9A=AFFFFFFFFFFFFFFFFFFFFFF
@M05620:37:000000000-D9766:1:1101:26788:7407 1:N:0:29
ACCACACCTTCTACAATGAGCTGCGTGTGGCTCCCGAGGAGCACCCCGTGCTGCTGACCGAGGCCCCCCTGAACCCCAAGGCCAACCGCCAGAAGATGACCCAGGTGAGTGGCCCGCTACCTCTTCTGGTGGCCGACTCCCTCCTTCCTGGACTCCCGGAGCTGCGCCCTTTCTCACTGGTTATCTCTTCTGCCGTTTTCCGTAGGACTCTCTTCTCTGACCTGAGTCTCCTTTGGAACTCTGCAGGTTCT
+
>>AAA?AAFF113FG1AAFG1EEEEAAAA0FHEFCEAAE/EGHHHG/FAEEEGBFGHFBE@EGGC>>EGGFFHF/EGGEHFAH//F/>C/B<001F1??<?F/FFGHG01FFG0GCGGCCFHFBGHHF0D/EFHG@C?EBHFHGHECFFGH/:0BFGG@@A:.BBA@F??FFFFFFFFF-;B/;FFFBFFFFBB@BBBFF/AFF-BFFFFFB9//;FFFB/;FFEBFFFFFFFF//;B/B///BBF-;FBF
@M05620:37:000000000-D9766:1:1101:16312:7415 1:N:0:29
AGGGCCAGCTCTCAATCGCACAGGGGACCCAGGGCATGGCCCCTCCATCCAGAAAACCTATGACCTCACCCGCTACCTGGAGCACCAACTCCGCAGCTTGGCTGGGACCTATGTGAGTATCCAGCGTAGGAATCTGGGAGTTGGGGAGGAGTGAGGAGTTGGGGAAAGACAGTCCTAACCGTGGAGGGTTCTGGTAAATGATGGGGTGAGGAGGGGCTCTTTGGCTCCCACCAGTCCCCCTGTCTGGTCTA
+
>11>>>>AAFCD1AF3G1CAAA0C0ABEG?GEA0E/B0BEGFEHEGHGHHHFHHHFEEHGHDGFHGHFHHHGG>EEHHFHGHHGGE0?EGHGEEGGGFGGGHHGGGHHGHHHHHHGHHHHHHHHHGGGGGHHHHHHHHAFGHHHGGFGGGEGHHHHGGHHHHGGGGHGHHHHHHHHHHHGGGGGGGGGGGGGGGGGGGGGGGGGGGF@FFFFFF@@@@FFFFFFFFFFFFFFFFFFFFFF@FFFFFFFFFB
@M05620:37:000000000-D9766:1:1101:19828:7418 1:N:0:29
ACCACACCTTCTACAATGAGCTGCGTGTGGCTCCCGAGGAGCACCCCGTGCTGCTGACCGAGGCCCCCCTGAACCCCAAGGCCAACCGCGAGAAGATGACCCAGGTGAGTGGCCCGCTACCTCTTCTGGTGGCCGCCTCCCTCCTTCCTGGCCTCCCGGAGCTGCGCCCTTTCTCACTGGTTCTCTCTTCTGCCGTTTTCCGTAGGACTCTCTTCTCTGACCTGAGTCTCCTTTGGAACTCTGCAGGTTCT
+
BBBBBBBBFFFFGGGGGGGGGGHHGFGFHGHHHGGGGGGGGHHHHGGGGGGGHHHHHHHGGGGGGGGGGGGHHHHGGGGHGHHHHGGGGGGGGGHHHHHGHHHHGHHHHHHGGHHGGGGGHHHHHHHHHHHGHHGGGGGHGHHGHGGGGFGGGGGGGGGFGGGGGGFFFFFFFFFFFFFFFFFFFFFFFFFFFFFDFFFFFFFFFFFFFFFFFFFFFFFFFFFFFFFFFFFFFFFFFFFFFFFFFFFFFFF
@M05620:37:000000000-D9766:1:1101:10041:7432 1:N:0:29
AGTGCCAGCTCTCAATCGCACAGGGGACCCAGGGCCTGGCCCCTCCATCCAGAAAACCTATGACCTCACCCGCTACCTGGAGCACCAACTCCGCAGCTTGGCTGGGACCTATGTGAGTATCCAGCGTAGGAATCTGGGAGTTGGGGAGGAGTGAGGAGTTGGGGAAAGACAGTCCTAACCGTGGAGGGTTCTGGTAAATGATGGGGTGAGGAGGGGCTCTTTGGCTCCCACCAGTCCCCCTGTCTGGTCTA
+
AAAAAFFFBFFFGGGGGGGGGGHHGEGGGGHHGGGGGGHHHHGHGGHHHHHHGFFHHGGHHHGHHHHHHHHGGGCGHHHFHHHFFHHHGGHHGG?FGGHHGHHGGEHHGHHHHHHHHHHHHGHHHGGGGGHHHHHHHHFFFHHHGFADGGGHFHHFGDHHHHGGGGHGHFHHFHHHHHHGGGGGGGGG9FGGGGCBFGGGGGGGGGFFFFFFFFFFFFFFFFFFFFFFFFFFFFFFFFFFFEFFFFFFFFF
@M05620:37:000000000-D9766:1:1101:15702:7435 1:N:0:29
ACCACACCTTCTACAATGAGCTGCGTGTGGCTCCCGAGGAGCACCCCGTGCTGCTGACCGAGGCCCCCCTGAACCCCAAGGCCAACCGCGAGAAGATGACCCAGGTGAGTGGCCCGCTACCTCTTCTGGTGGCCGCCTCCCTCCTTCCTGGCCTCCCGGAGCTGCGCCCTTTCTCACTGGTTCTCTCTTCTGCCGTTTTCCGTAGGACTCTCTTCTCTGACCTGAGTCTCCTTTGGAACTCTGCAGGTTCT
+
CCCCBCCBFCCFGGGGGGGGGGHHGGGEGGHFFFGFGGFGGHHHHGEEFGGGHHHHHHHGGGGGGGGGGGGHGHHGGGGHGHHHHGGGGGCF?DHHHHHHGHEGFHHDHHHGGHHGGGGGHHHHHHHGDGHGGHGGGFGHGHHGHGGGGGGGGGGGGGG?BGGGGGFFFFFFFFFFFFFFFFFFFFFFFFFFFFFFFFFFFFFFDDFFFFFFFFFFFFFFFFFF/FFFFFFFFFFFFFFFFFFFFFFFFFF
@M05620:37:000000000-D9766:1:1101:9219:7435 1:N:0:29
ACCACACCTTCTACAATGAGCTGCGTGTGGCTCCCGAGGAGCACCCCGTGCTGCTGACCGAGGCCCCCCTGAACCCCAAGGCCAACCGCGAGAAGATGACCCAGGTGAGTGGCCCGCTACCTCTTCTGGTGGCCGCCTCCCTCCTTCCTGGCCTCCCGGAGCTGCGCCCTTTCTCACTGGTTCTCTCTTCTGCCGTTTTCCGTAGGACTCTCTTCTCTGACCTGCGTCTCCTTTGGAACTCTGCAGGTTCT
+
AAAAAAA>FFFFGGGGGG1BG1GFGFFBAEGHHFFECGGGGHHHHGGGGGGGGHHHHHHCEGCGGGGGGGGHHHHGGGGHGHHHHGGGGG/BCGGFGHHHHHHHGHHDGGHGGHHGGGGGHHHHHHHHHHHGHHGGGGGHGHHGHGGGGGGGGGGGGGG;AGGGGG@F@@FFFFFFFFFFFFFFFFFFFFFFFF@FFFFFFFFFFFFFFFFFFFFFFFFFFFFF-@F@FFFFFFFFFFFFFFFFFFFFFFF
@M05620:37:000000000-D9766:1:1101:23333:7435 1:N:0:29
ACCACACCTTCTACAATGAGCTGCGTGTGGCTCCCGAGGATCACCCCGTGCTGCTGACCGAGGCCCCCCTGAACCCCAAGGCCAACCGCGAGAAGATGACCCAGGTGAGTGGCCCGCTACCTCTTCTGGTGGCCGCCTCCCTCCTTCCTGGCCTCCCGGAGCTGCGCCCTTTCTCACTGGTTCTCTCTTCTGCCGTTTTCCGTAGGACTCTCTTCTCTGACCTGAGTCTCCTTTGGAACTCTGCAGGTTCT
+
AAA1AAAAFFFFGGG1BG11FFHHEGGG0EBGFFFGAEEE0BAGHHGGGGGG1BGGGHHGGG/EFFGFGGGF1FGGGGGHFHGEHGGEE>/BCGHGH1GHHHEFFGFHHGFGFFHGGCGGHHHHHHHFGHHCGH-CCGGHGHGGGHHGGGGEFGGGGB@GG-;FGGGF@@FFFFFFFFFFFFFFFFFFFFFFFF@FFFFFFFFFBBFFFFFFFFFFFFBFFFFFFFFEFFFFFFFFEFFFFFFFFFFFFFB
@M05620:37:000000000-D9766:1:1101:9329:7450 1:N:0:29
AGTGCCAGCTCTCAATCGCACAGGGGACCCAGGGCCTGGCCCCTCCATCCAGAAAACCTATGACCTCACCCGCTACCTGGAGCACCAACTCCGCAGCTTGGCTGGGACCTATGTGAGTATCCAGCGTAGGAATCTGGGAGTTGGGGAGGAGTGAGGAGTTGGGGAAAGACAGTCCTAACCGTGGAGGGTTCTGGTAAATGATGGGGTGAGGAGGGGCTCTTTGGCTCCCACCAGTCCCCCTGTCTGGTCTA
+
AA>AAF1CAFFFGDGFGGGFEEHFFEGGGG0FFEEEFGHHFHGCEGCHFFBGF0BGGGGGFGGHHHHCHGHGGE/EHFGHGHHHHH0FEHHHGGGGGHGFFHFFGGFFFHBGHFF2GFDDGH2FGCCCCGBGCGGHBB0?CF11C@.><.>>C0<<0CGFHH??..:C/C:CGHFGH0:GGGEG.9.AGGGGGGB0;FFB0;FFEGB;---B9?@>@;99BFFFFFFFFBFFAFFFFFAA@EFFFFFFFF/
@M05620:37:000000000-D9766:1:1101:22072:7470 1:N:0:29
ACCACACCTTCTACAATGAGCTGCGTGTGGCTCCCGAGGAGCACCCCGTGCTGCTGACCGAGGCCCCCCTGAACCCCAAGGCCAACCGCGAGAAGATGAGTGAGTGGCCCGCTACCTCTTCTGGTGGCCGCCTCCCTCCTTCCTGGCCTCCCGGCGCTGCGCCCTTTCTCACTGGTTCTCTCTTCTGCCGTTTTCCGTAGGACTCTCTTCTCTGCCCTGAGTCTCCTTTGGAACTCTGCAGGTTCTCATCG
+
CBCCCDDCFFFFGGGGGGGGGGHHGFGEHGHHHGGGGGGGGHHHHGGGGGGGHHGHHHHGGGGGGGGGGGGHHHHGGGGHGHHH/FEE/DCCGGBC2FHGHHFDHHGGHHGFC@CHHHHHGHHHDCDFHCGGCGHGFGDHHHHHFGHGGGFGDG-CGA?DC=DFCFFBFFFFFBBFFFFFFFFFFFFFF@9:BEFFFBF..FFFFFFFFHFFFF0BEF.FFFFFFFFBFFFBBFFFFFFBFAAFFF00;FF
@M05620:37:000000000-D9766:1:1101:10338:7484 1:N:0:29
ACCACACCTTCTACAATGAGCTGCGTGTGGCTCCCGAGGAGCACCCCGTGCTGCTGACCGAGGCCCCCCTGAACCCCAAGGCCAACCGCGAGAAGATGACCCAGGTGAGTGGCCCGCTACCTCTTCTGGTGGCCGCCTCCCTCCTTCCTGGCCTCCCGGAGCTGCGCCCTTTCTCACTGGTTCTCTCTTCTGCCGTTTTCCGTAGGACTCTCTTCTCTGACCTGCGTCTCCTTTGGAACTCTGCAGGTTCT
+
BBBBBBBAFFFFGGGGGG5BGGHHGEGA4EGHHGFFCFGCFHHHHGGFEEGGGHHHHHGEFECGGEGGGGGHHHHGGGGHGHHHHGGGGG/CDDHEDGHHHHHHGHH1FGHGGHHGGGGGHFHHHHHHHHHGHHGGGGGHGHHGHGGGGGGFGGGGGGG;?CGGGGFFFFFFFFFFFFFFFFFFFFFFFFFFFFFDFFFFFFFFFFFFFFFFFFFFFFFFFFFF.>ADDFFFFFFFFFFFFFFFFFFFFFF
@M05620:37:000000000-D9766:1:1101:12220:7505 1:N:0:29
ACCACACCTTCTACAATGAGCTGCGTGGGGCTCCCGAGGAGCACCCCGTGCTGCTGACCGAGGCCCCCCTGAACCCCAAGGCCAACCGCGAGAAGATGACCCAGGTGAGTGGCCCGCTACCTCTTCTGGTGGCCGCCTCCCTCCTTCCTGGCCTCCCGGAGCTGCGCCCTTTCTCACTGGTTCTCTCTTCTGCCGTTTTCCGTAGGACTCTCTTCTCTGACCTGAGTCTCCTTTGGAACTCTGCAGGTTCT
+
AA1AAA1AFFF1AGG1AG1BF1AAFAE000EEHG/E?//AECHEHGCA/EGGFDFFFCGECG?E>E@@EGFFHHHGGGGHGHHHHGGGGGCGGGHFDHHFHHHHGHHFHHHGGHHGGGGGHHHHHHHHHHHGHHGGGGGHGGGGGGGGGGGGGGGGGGGA@GFFF@@F@@FFFFFFFFFFFFFFFFFFFFFFFF@BFFFFFFFFFFFFFFFFFFFFFFFFFFFF/BFFFFFFFFFFFFFFFFFFFFFFFFF
@M05620:37:000000000-D9766:1:1101:22283:7506 1:N:0:29
ACCACACCTTCTACAATGAGCTGCGTGTGGCTCCCGAGGAGCACCCCGTGCTGCTGACCGAGGCCCCCCTGAACCCCAAGGCCAACCGCTACCACTTCTGGTGGCCGCCTCCCTCCTTCCTGGCCTCCCGGAGCTGCGCCCTTTCTCCCTGGTTCTCTCTTCTGCCGTTTTCCGTAGGACTCTCTTCTCTGACCTGAGTCTCCTTTGGAACTCTGCCGGTTCTAGCTCGGAAGAGCACACGTCTGACCTCC
+
ABABBBABFFFFGGGCGGGGGGGHGGGFH?GHHGGAFGGGGHHHHGGGGCGGHGHHHHHGGGGGGGGGGGGHGHGGGGGHGHHHHGGGG?C<F2??B2>>2?2?00>C@DACFBGGFHHHG10<FGFHGFGF@FFGH-DGGGFGFGHBFFGA9CGFGGGFGGGGGGAC?FGBF.;AA.9;B/9B/BFFFBFBFFFFBFFFFFFFFFF9//9BBFFFB-B99AFBF/:F.@:9..AFF..9@FEFA//;;F9
@M05620:37:000000000-D9766:1:1101:14579:7507 1:N:0:29
AGTGCCAGCTCTCAATCGCACAGGGGACCCAGGGCCTGGCCCCTCCATCCAGAAAACCTATGACCTCACCCGCTACCTGGAGCACCAACTCCGCAGCTTGGCTGGGACCTATGTGAGTATCCAGCGTAGGAATCTGGGAGTTGGGGAGGAGTGAGGAGTTGGGGAAAGACAGTCCTAACCGTGGAGGGTTCTGGTAAATGATGGGGTGAGGAGGGGCTCTTTGGCTCCCACCAGTCCCCCTGTCTGGTCTA
+
AAABAFFF@FFBGFFGGFCGEECGAEGGGGGFFFGEF2FHHHEHGGHGHHFHHFFBGGHHHGHHBG3FGHHGG?EEHHHHFHHGHHFHGGHGGGGGGHHGEFHF/EFFEGFHHHGHGFGFHGHHHG/?>AGHHHHHHFFGGHFHCGFGGGGHHGHGH.GHEHGCGFEHHGHHGHHFGEGHGAEGGEG@;CFGGFCBFFFGGGGG?DFBFFFFFFBBB;FFFF/;FFFFFFFDFFFFFFF?BEFFFFFFFFB
@M05620:37:000000000-D9766:1:1101:14974:7514 1:N:0:29
GAGGCTGCTTTGGAAGAAACTCATAGACTACTGCAACAGTTCCCTCTGGACCTGGAAAAGTTTCTTGCCCGGCTTACAGAAGCTGAAATAACTGCCAATGCTTCCCATAATGAAAGGCTCCTAGAAGACTCCAAGGGAGTAAAAGAGATGATGAAACAATGGCAAGTAAGGCAGGCATTTCCGCTTTAGAACTCTTGTGGATCCAATTGAACAATTCTCAGCATTTGTACTAGTACCTGACAAGCCAGGGA
+
BBBBBBFBFFFFGGGGGGGGGCHDFCB45B45BFGHHHGHBAD35B2B35BF2A223A2B355DDAD53310AEA3BFD@B@FGB33F5@5B4FH33FGG@B4BFH33BF44BEF31?B0?33BBB3BB33F?33/<??/B1FG1?F01B1B2BB11</11@@01?1@@1100??/?1?1@1.>><.=11111=00<0<.00<<D0DDGCC0;C;00000;/<0<:0;G000=0;00;;/::0..9;9::.
@M05620:37:000000000-D9766:1:1101:22977:7517 1:N:0:29
ACCACACCTTCTACATGCGCCGAGTGTGGCTCCCGCGGCGCACCCCGTTCTGCTTACCGAGGCCCCCCCGCACCCCAAGGACAACCGAGCGAACATGCCCCAGGTGAGTGGCCCGCTACCTCTTCTGGTGGCCGCCTCCCTCCTTCCTGGCCTCCCGGCGCTGCGCCCTTTCTCACTGGTTCTCTCTTCTGCCGTTTTCCGTAGGACTCTCTTCTCTGACCTGAGTCTCCTTTGGAACTCTGCAGGTTCTA
+
AAA1AAAA1CCFGAGG31AA0AAABF110FBF/AEEECA/>EEEGG/B0BFGH1@BFHCF?ECGF/EE/<//>/CCACGF<0FGHG--<<<-<<<D<<0:CCCGHHHG;GCCGEG-AAAGFGBFGGGBCFA.C@->BB-:FFFFFF/BF/-AF-;E-@-;@@@F?--;-9/9BF/FB/B9BBFF/FFFFFFBF@BBFFFFAFABFFFFBFB9FFFFFF/;BFFBBFF/FFFFBFFFFFFFFFFFFFFFFFB
@M05620:37:000000000-D9766:1:1101:19071:7525 1:N:0:29
AGTGCCAGCTCTCAATCGCACAGGGGACCCAGGGCCTGGCCCCTCCATCCAGAAAACCTATGACCTCACCCGCTACCTGGAGCACCAACTCCGCAGCTTGGCTGGGACCTATGTGAGTATCCAGCGTAGGAATCTGGGAGTTGGGGAGGAGTGAGGAGTTGGGGAAAGACAGTCCTAACCGTGGAGGGTTCTGGTAAATGATGGGGTGAGGAGGGGCTCTTTGGCTCCCACCAGTCCCCCTGTCTGGTCTA
+
ABAAAFFFBFFFGGGGGGGGGGHGGGGGGGHHGGGGGGHHHHGHGGFHHHHHHFHHHGHHHHEHHHHHHHHGGGGGHHHHHHHHHHHHGHHHGGGGGHHHGHHGGGHHGHHHHHHHHHHHHHHHHGGGGGHHHHHHHGHGGHHHGCGGGGGHHHHHHGHHHHGGGGHHHHHHHHHHHHHHGGGGGGGGGGGGGGGGFGGGGGGGGGFFFFFFDFF;DFFFFFFFFFFFFFFFFFFFFFFFFFFFFFFFFFB
@M05620:37:000000000-D9766:1:1101:7413:7526 1:N:0:29
ACCACACCTTCTACAATGAGCTGCGTGTGGCTCCCGAGGAGCACCCCGTGCTGCTGACCGAGGCCCCCCTGAACCCCAAGGCCAACCGCGAGAAGATGAACCCAGGTGAGTGGCCCGCTCCCTCTTCTGGTGGCCGCCTCCCTCCTTCCTGGCCTCCCGGCGCTGCGCCCTTTCTCACTGGGTCTCTCTTCTGCCGTTTTCCGTAGGACTCTCTTCTCTGACCTGCGTCTCCTTTGGAACTCTGCAGGTTC
+
AAAAAAAAFFFFCGGGEFG1G1FGEECEC?GHHGG0EA?EEHCHHGGGAEFFGFHFHHHGCG?EFEGGGGGHHFHGGG?E//FHGGG/CCGCGGHHFFE1<FC?/FG11?FGGGHGGGC-<<CGG0=GHG0CEFFCGGCFAEFF9CFFGGGGF.CFGGG@@-@?@F?@F?@FFFFFBFFFE-;B-BB9B/BFFFB@BFFFFF9/-;AFB/9BFF/BBFFF/;/:9A--9-FFFFF/F/BBF/;BF/;--9/
@M05620:37:000000000-D9766:1:1101:12400:7543 1:N:0:29
ACCACACCTTCTACAATGAGCTGCGTGTGGCTCCCGAGGAGCACCCCGTGCTGCTGACCGAGGCCCCCCTGAACCCCAAGGCCAACCGCGAGAAGATGCCCCCGGTGAGGGGCCCGCTCCTTCTTCTGGTGGCCGCCCCCCCCTTCCTTGGCCCCCCGGAGCTCCGCCCTTCCTCATTGGTCCTCCCTTCTCCCGTTTTCCGTAGGACCCCTTTCTCGGACCTGAGTCTCTTTTGTAACTCTCCAGGTCCT
+
BBABBBCAFFFFGGGGGGGGGGHHGGGGHGHHHGGGGGGGGHHHHGGGEGGGHHHHHHHGGGGGGGGGGGGHHHHGGGGHGHHHGGGGGGGGGGHHGF2GH//>//<.00>->CC----;/00;;;0;00;.;.-;--:A9-@-;/;//;/;/.;C-;-:--.//.;D-@F///99//;9F/////.;//9/;/.AFF.B/./.;.//....;////.999-/://///;/;F/B/;///;////;/B//9
@M05620:37:000000000-D9766:1:1101:15260:7560 1:N:0:29
ACCACACCTTCTACAATGAGCTGCGGGTGGCTCCCGAGGAGCACCCCGTGCTGCTGACCGAGGCCCCCCTGAACCCCAAGGCCAACCGCGAGAAGATGACCCAGGTGAGTGGCCCGCTACCTCTTCTGGTGGCCGCCTCCCTCCTTCCTGGCCTCCCGGAGCTGCGCCCTTTCTCACTGGTTCTCTCTTCTGCCGTTTTCCGTAGGACTCTCTTCTCTGACCTGCGTCTCCTTTGGAACTCTGCAGGTTCT
+
AAAAAAAAFFFFGGGGFGG1G1GFG0AAAAGHAFF?EGG?CHHHHGGGFGGGEHGFHHGFCGCGG?GGGGGFHFHGGGAH/EHHHGA/BGC<<CCFDBDFGHEHGHH1GGHGGHHGGGGGHHHHHHHHHHHGHHGGGGBGGGGGGGEGGGGGGGGGGGG-@@FFF@@F?@FFFFFFFFFFFFFFFFFFFFFFFF@BBFFFFFFFFFFFFFFFFFFFFFFFFFFF-;B@FFFFFFFFFFFFFFFFFFFFFFF
@M05620:37:000000000-D9766:1:1101:10202:7562 1:N:0:29
AGTGCCAGCTCTCAATCGCACAGGGGACCCAGGGCCTGGCCCCTCCATCCAGAAAACCTATGACCTCACCCGCTACCTGGAGCACCAACTCCGCAGCTTGGCTGGGACCTATGTGAGTATCCAGCGTAGGAATCTGGGAGTTGGGGAGGAGTGAGGAGTTGGGGAAAGACAGTCCTAACCGTGGAGGGTTCTGGTAAATGATGGGGTGAGGAGGGGCTCTTTGGCTCCCACCAGTCCCCCTGTCTGGTCTA
+
>A3>AFBCAFFFBGGFBFFFEEGDFGFECEHHFEFEDEHAAHGEGGE5DEGFBF3FHEE3FGFHHHFGHFFEGE/EHFGGHHHGFEHFGFFGFCEE?FGGEGHG?FHGGEGG?BFGBFGF2GGHHG/A//@GHHFFBC0??CGF?@G?DGFCG0<CCA<<D/@CEDCCFGF:0:<CFGGH-;C?ACFGCFGFFGFBBFFFFGGGEG9BE.:BDA-9--EFFFF/FF/.E.9AEFFFFFF.@FFFFFFFFFF
@M05620:37:000000000-D9766:1:1101:25666:7613 1:N:0:29
AGTGCCAGCTCTCAATCGCACAGGGGACCCAGGGCCTGGCCCCTCCATCCAGAAAACCTATGACCTCACCCGCTACCTGGAGCACCAACTCCGCAGCTTGGCTGGGACCTATGTGAGTATCCAGCGTAGGAATCTGGGTGTTGGGGTGGAGTGAGGAGTTGGGGAAAGACAGTCCTAACCGTGGAGGGTTCTGGTAAATGATGGGGTGAGGAGGGGCTCTTTGGCTCCCACCAGTCCCCCTGTCTGGTCTA
+
A>>AAFFF?FFFGGGGGGEAFCH4FEDE2AGH2EFEDGHHCHGDGGHHGGHHHGCGFECGHHGHHFHHH11>>/>FH3BCF1FGHHEEE3GG?FCE@333/BF//E00/011B2FFH12BFH210<//>D111@1F100?</</-@.--.<<.00<0<</0<--.:::CGCCHH00F0/9BDE-...-CFGGG0;;99F0;;F/.A:>.../..-;--.///:////9AFFFA.BB/B.;BAF///9/9;/
@M05620:37:000000000-D9766:1:1101:15020:7619 1:N:0:29
AGTGCCACTCTCAATCGCACAGGGGACCCAGGGCCTGGCCCCTCCATCCAGAAAACCTATGACCTCACCCGCTACCTGGAGCACCAACTCCGCAGCTTGGCTGGGACCTATGTGAGTATCCAGCGTAGGAATCTGGGAGTTGGGGAGGAGTGAGGAGTTGGGGAAAGACAGTCCTAACCGTGGAGGGTTCTGGTAAATGATGGGGTGAGGAGGGGCTCTTTGGCTCCCACCAGTCCCCCTGTCTGGTCTAT
+
CBBCBFFFFFFFGGGGGGGGGGHGGGEGG2FFGGGGGHGHHGHGGHHHHFGHHHHHGHFGHHHHHHFGHHGGGGGHHHHFHHHHHHHGHHHGGGGGHHFGHGFFGHHGHHHHHHHHHFGHHHHHGEACFHHHGHHHH0FGHHGGGCCGFGHHGGH<EGHHHGGEFHHHHHHHHHHHHHGGGGGGGGG;FFGGGFFFGGGGGGGGGGFFFFFFDDFFFFFFFFFFFFFFFFFFFBFFFFFFFBFFFFFFFFB
@M05620:37:000000000-D9766:1:1101:22273:7622 1:N:0:29
ACCACACCTTCTACAATGAGCTGCGTGTGGCTCCCGAGGAGCACCCCGTGCTGCTGACCGAGGCCCCCCTGAACCCCAAGGCCAACCGCGAGAAGATGAGTGAGTGGCCCGCTCCCTCTTCTGGTGGCCGCCTCCCTCCTTCCTGGCCTCCCGGCGCTGCGCCCTTTCTCACTGGTTCTCTCTTCTGCCGTTTTCCGTAGGACTCTCTTCTCTGCCCTGAGTCTCCTTTGGCACTCTGCCGGTTCTCGCTC
+
BAAABBBBBFFFGGGDEGGFGCHCGAEA4AGFCFGAAEGGFH2FHGGG?EGGGHECGHFG?ECGGAEGGE11F?GGGD/GEAHHGFEEGGG</DFH111F?F1FGHEFH/</<<ACGHHHHHGF=C?GCCCCEGHGHHDHHGHHHHEFGFEEGB@B?BGFBBFBBFB9FFFFF/.;BFBFFFFFFFF9F=.;FFFFFB.9DFFFF/BFFFBBFFFFFF?..;BFFFFF/9B/FBFF/BF/@B;.AF/A.:;
@M05620:37:000000000-D9766:1:1101:21253:7631 1:N:0:29
ACCACCTTCTACAATGCGCTGCGTGTGGCTCCCGCGGAGCACCCCGTGCTGCTGACCGCGGCCCCCCTGAACCCCCAGGCCAACCGCGAGAAGATGCCCCAGGTGAGTGGCCCGCTACCTCTTCTGGTGGCCGCCTCCCTCCTTCCTGGCCTCCCGGCGCTGCGCCCTTTCTCACTGGTTCTCTCTTCTGCCGTTTTCCGTAGGACTCTCTTCTCTGCCCTGCGTCTCCTTTGGAACTCTGCAGGTTCTAG
+
AAAAAA1BCFFFFFG11AEEAEEAAEHGHHHGGGECE/AEHHHGGG>BEFHBF1DGH/EEEGGGGGE>FHHHHGG/CGGGFHHGGGGGGGGCHHHH1FHGGGGHH0CGHGGHHGGGCGHHHHHHHHHGGGGGGGGGGGGGGGGGGGGGGFFFFFFF@9@@@@F@?F@@FFFFFFFFFFFFFFFFFFFFFFFF@BFFFFFFFFBBFFFFFFFFFFFFF/BFFF-@B@FFFFFFFFFFFFFFFFFFFFFFFFF
@M05620:37:000000000-D9766:1:1101:12154:7637 1:N:0:29
ACCACACCTTCTACAATGCGCTGCGTGTGGCTCCCGAGGAGCACCCCGTGCTGCTGACCGAGGCCCCCCTGAACCCCAAGGCCAACCGCGCGAAGATGACCCAGGTGCGTGGCCCGCTACCTCTTCTGGTGGCCGCCTCCCTCCTTCCTGGCCTCCCGGCGCTGCGCCCTTTCTCACTGGTTCTCTCTTCTGCCGTTTTCCGTAGGACTCTCTTCTCTGACCTGCGTCTCCTTTGGAACTCTGCAGGTTCT
+
AAA?AAA>BBCFGGGFDG11A0AEGAA000BB1BFA/EAE?GHHHGG/EAEGEHGFHHH>>E?EG/EGGGGCGBGGGGEHEEHHHG<<CC/<<C@?<FDGHGHHGHHHGGCGGHCCGGGGHHHHHHHHHHHGHHGGGGGGGGGGGGGGGGGGGEGGGG@-;@@@F@@F@@FFFFFFFFFFFFFFFFFFFFFFFF@BBFFFFFFFFFFFFFFFFFFFFFFFFFFF?@F@FFFFFFFFBFFFFFFFFFFFFFF
@M05620:37:000000000-D9766:1:1101:21426:7640 1:N:0:29
ACCACACCTTCTACAATGAGCTGCGTGTGGCTCCCGAGGAGCACCCCGTGCTGCTGACCGAGGCCCCCCTGAACCCCAAGGCCAACCGCGAGAAGATGACCCAGGTGAGTGGCCCGCTACCTCTTCTGGTGGCCGCCTCCCTCCTTCCTGGCCTCCCGGAGCTGCGCCCTTTCTCCCTGGTTCTCTCTTCTGCCGTTTTCCGTAGGCCTCTCTTCTCTGCCCTGAGTCTCCTTTGGAACTCTGCAGGTTCT
+
CCCCCCCCFFFFGGGGGGGGGGHHGEGFHGHHHGGGGGGGGHHHHGGGGGGGHHHHHHHGGGGGGGGGGGGHHHHGGGGHGHHHHGGGGGGGGGHHHFFHHHAHGHG10?F/FHH?CD@DCFFHHHHHFHHAHA<DC:EHGCHDHBFFFFBF99FEED---;F00ABFCFFFFFB09BF?FBFBBBFFFFFFFF>DFFFFFDB;DA0::A0:F0:0BF00BEF./9BBBB9FFFFFFFB9BFBFBFFFFFF
@M05620:37:000000000-D9766:1:1101:11118:7643 1:N:0:29
ACCACACCTTCTACAATGAGCTGCGTGTGGCTCCCGAGGAGCACCCCGTGCTGCTGACCGAGGCCCCCCTGAACCCCAAGGCCAACCGCGAGAAGATGACCCAGGTGAGTGGCCCGCTACCTCTTCTGGTGGCCGCCTCCCTCCTTCCTGGCCTCCCGGAGCTGCGCCCTTTCTCACTGGTTCTCTCTTCTGCCGTTTTCCGTAGGACTCTCTTCTCTGACCTGAGTCTCCTTTGGAACTCTGCAGGTTCT
+
CCCCCCCCFFFFGGGGGGGGGGHHGEGEHGHHHGGGGGGGGHHHHGGGGGGGHHHHHHHGGGGGGGGGGGGHHHHGGGGHGHHHHGGGGGGGGGHHHHHHHHFHGHHHHHHGGHHGGGGGHHHHHHHHGHHGHHGGGGGHGHHGHGGGGGGGGGGGGGG@BGGEGGFFFFFFFFFFFFFFFFFFFFFFFFFFFFBFFFFFFFFFFFFFFFFFFFFFFFFFFFFFFFFFFFFFFFFFFFFFFFFFFFFFFFF
@M05620:37:000000000-D9766:1:1101:20590:7677 1:N:0:29
AGTGCCAGCTCTCAATCGCACAGGGGACCCAGGGCCTGGCCCCTCCATCCAGAAAACCTATGACCTCACCCGCTACCTGGAGCACCAACTCCGCAGCTTGGCTGGGACCTATGTGAGTATCCAGCGTAGGAATCTGGGAGTTGGGGAGGAGTGAGGAGTTGGGGAAAGACAGTCCTAACCGTGGAGGGTTCTGGTAAATGATGGGGTGAGGAGGGGCTCTTTGGCTCCCACCAGTCCCCCTGTCTGGTCTA
+
ABAABFFFCFFFGGGGGGGGGGHHGGGGGGHHGGGGGGHHHHGHGGHHHHHHHHHHHGHHHHHHHHHHHHHGGEFGHHHHHHHHHHHHGHHHGGGGGHHHGHHGGGHHGHHHHHHHHHHHHHHHHGGGGGHHHHHHHHHGGHHHGGGGGGGHHHHHHGHHHHGGGGHHHHHHHHHHHHHHGGGGGGGGGGGGGGGGGGGGGGGGGGFFFFFFFFFFFFFFFFFFFFFFFFFFFFFFFFFFFFFFFFFFFFF
@M05620:37:000000000-D9766:1:1101:20610:7684 1:N:0:29
AGTGCCAGCTCTCAATCGCACAGGGGACCCAGGGCCTGGCCCCTCCATCCAGAAAACCTATGACCTCACCCGCTACCTGGAGCACCAACTCCGCAGCTTGGCTGGGACCTATGTGAGTATCCAGCGTAGGAATCTGGGAGTTGGGGAGGAGTGAGGAGTTGGGGAAAGACAGTCCTAACCGTGGAGGGTTCTGGTAAATGATGGGGTGAGGAGGGGCTCTTTGGCTCCCACCAGTCCCCCTGTCTGGTCTA
+
ABBBBFFFBFFFGGGGGFGCGCHHGEGGGGGHGEGEFGHHHHGHGGHHHHHHHHFGHGHHHHHHHHHHHHHFGGGGHHHHHHHGHHHHGHHHGG/EFGHHGHHGGGHHGHHHHHHHHFHHHHHHHGGGGGHHHHHHHHHGGHHHGGGGGGGHHHHHHGHHHHGGGGHHHHHHHHHHHHHHGGEGGGGGCFGGGGGGGGGGGGGGGGFFFFFFFFFFFFFFFFFFFFFFFFFFFFFFFFFFFFFFFFFFBF/
@M05620:37:000000000-D9766:1:1101:22570:7685 1:N:0:29
GAGGCTGCTTTGGAAGTAACTGACAAGCCAGGGACAAAAGATCGGAAGCGCACACGTCTGAACTCCAGTCACCGCTCATTCTCTCGTATGCCGTCTTCTGCTTGAAAAAACCAAAAAGACTCCAAGGTAGTAAAAGAACTGATGAAACAATGGCAAGTAAGACATTCATTTCCGCTGTAGCACTCTTATCGATACCCTTGAACCATTCGCAGCATTGATAATAGTAACTGACAATCCTGGAAAACAAAACC
+
AAAAAAFAFFFFFGGG1BBFGAB1B10AAAFHG0B0BB0B0FFH?//E//AAA/0AB/0BD2FG1111DGGDHC//EEFF2B2BB/?>0B2GE?EFFHHF1BG10BBF0<///?/??/?0111BB1/1@112@>@1/00<1<1?1?1<?C111?F1.1>>11<<11=111110...-<<0==00/0000<..;.;0:0//0;9.9;000...;A;009;90900;90;000:9C0;9///-;/-/;----9
@M05620:37:000000000-D9766:1:1101:12519:7691 1:N:0:29
AGTGCCAGCTCTCAATCGCACAGGGGACCCAGGGCCCGGCCCCTCCATCCAGAAAACCTATGACCTCACCCGCTACCTGGAGCACCAACTCCGCAGCTTGGCTGGGACCTATGTGAGTATCCAGCGTAGGAATCTGGGAGTTGGGGAGGAGTGAGGAGTTGGGGAAAGACAGTCCTAACCGTGGAGGGCTCTGGTAAATGATGGGGTGAGGAGGGGCTCTTTGGCTCCCACCAGTCCCCCTGTCTGGTCTA
+
>A>>>FF11CFFGFGGFGGAECHCFCE00AAF00BB/AEGAGGCFGG1GFCH1GHGGEH1BG2GHFHGHFFGG>EEHGHHBFGHHHC>EGHHGGG/EGBGGHHGGGHHGGHFHGGDG1FGHHGHHGCACGH<FFFHFC<FGGGGC-.CGACCF0<C<E/:CFCCA.;GGHGFGFBFGFGGG.9?C.A@.CAFFGFBBFFFBFFFF?A=9FAFF---@@A9FFF/BFF-A9AFFFFFFFEB@EBFFFFFFFB
@M05620:37:000000000-D9766:1:1101:24169:7697 1:N:0:29
ACCACACCTTCTACAATGATCTTCGTTTGGCTCCCGAGGAGCACCCCGTGCTGCTGACCGAGGCCCCCCTGAACCCCAAGGCCAACCGCGATACGATTACCCAGGTGAGTGGCCCGCTACCTCTTCTGGTGGCCGCCTCCCTCCTTCCTGGCCTCCCGGAGCTGCGCCCTTTCTCACTGGTTCTCTCTTCTGCCGTTTTCCGTAGGACTCTCTTCTCTGACCTGAGTCTCCTTTGGAACTCTGCAGGTTCT
+
AA>AAAAAFFFFGGGGBFE3F33DFB0F0AFCFFGEEEEABF/FHGGEAAEFHGCAFGEEEE>EFG>EEEG0B@FEFEGFFGFGHGG/E>B/?/??//<?GG1G<GGGFHBE/GGCGC?@0FF1F<GH0=/<..<@GGGHGFFGFCGHC0/9CFGEE.-99?CBF?AB-9BFFBFBF99BFFFFFFFFFFFFFB@BBFFFEF99A?FFFFFFFFFBF9/;BFB-B:BFFFFB/BB/BBFFFFFFF/-99B9
@M05620:37:000000000-D9766:1:1101:9456:7698 1:N:0:29
ACCACACCTTCTACAATGAGCTGCGTGTGGCTCCCGAGGAGCACCCCGTGCTGCTGACCGAGGCCCCCCTGAACCCCAAGGCCAACCGCGAGAAGATGACCCAGGTGCGTGGCCCGCTACCTCTTCTGGTGGCCGCCTCCCTCCTTCCTGGCCTCCCGGAGCTGCGCCCTTTCTCACTGGTTCTCTCTTCTGCCGTTTTCCGTAGGACTCTCTTCTCTGACCTGCGTCTCCTTTGGAACTCTGCAGGTTCT
+
A1>AAA1AFFF@AFGCFG1BGF1EEAE00AGEGFEB0//AEGHCAEEE?ABFE1FFFCE/EEC@CEE/EEEFFFHEE/AGFEGHHGEECG/<BFFB?DGFGHAFFGF1AFCCCH.>-ACGHHGGH0DHHHFCEGGG@CEHGGGFFGGGGGGGFFFEEG@-;9CFF?@A@@FFFFFFFFFBBFBFFFFFFFFFFF@FFFFFEFFEBBFFEFFFFFFFFFFFFFFFE@B@FFFFFFFEFFFFFFFFFFFFFFF
@M05620:37:000000000-D9766:1:1101:22564:7703 1:N:0:29
GAGGCTGCTTTGGAAGAAACTGATAAACCAGGGAAACAAGATCGGATGAACACGGTTAAGCACTTCGGTCACCGTTCATAATCTGGTATACCTGCTACTGTTTTAAAAAAAAAAAAATTAGAAAAAATTACCAATATACAAGAAGAGAACAAAACACAACAAAAGCTGAAGAAAGTGCTACAGTCAAGACTCAATCAGCAATATTATATATGTTAATAGTTAACTATGTATGCAAGTTGGATATACAAGGG
+
>3AA3>C>B5B4F4AB4BABGBF5DF5A4AB2B22F3FGF2B5AB2EA355DAA01B1553A2BF31AAB1@BBB12@BDFG@B@3BBBF4BG3GB43BB4BB243@B@>>/>@///02@222>20/01?1111>11<111<<>0<0<11//<.......<.../.00:000://000;0000000000/0;9/;9;000/9090000;0000000009000;0//://////;/9////:///99://..
@M05620:37:000000000-D9766:1:1101:8541:7710 1:N:0:29
ACCACACCTTCTACAATGAGCTGCGTGTGGCTCCCGAGGAGCACCCCGTGCTGCTGACCGAGGCCCCCCTGAACCCCAAGGCCAACCGCGAGAAGATGACCCAGGTGAGTGGCCCGCTACCTCTTCTGGTGGCCGCCTCCCTCCTTCCTGGCCTCCCGGAGCTGCGCCCTTTCTCACTGGTTCTCTCTTCTGCCGTTTTCCGTAGGACTCTCTTCTCTGACCTGCGTCTCCTTTGGAACTCTGCAGGTTCT
+
BBBBBBB3BCBFGFFGGFBFGGHHGEGBAEGFHFFE?EEEGHDGEGGFGEGGFHHHHHHEGCCEGGGGGGGHHHHGGGGHGHHHHGGGGGBCGGHBFGHHHHGGGHH1FGHGGHFCFGGGHHHGHHHHHHHGHHGGGGGHGHHGGGGGGGGGGGGGGGG;;9FGGGFFFFFFFFFFFFFFFFFFFFFFFFFFFFFFFFFFFFFFDFFFFFFFFF;BFFFFFFFFFFFAFFFFFFFFEFFFFFFFFFFFFFF
@M05620:37:000000000-D9766:1:1101:8872:7714 1:N:0:29
AGTGCCAGCTCTCAATCGCACAGGGGACCCAGGGCCTGGCCCCTCCATCCAGAAAACCTATGACCTCACCCGCTACCTGGAGCACCAACTCCGCAGCTTGGCTGGGACCTATGTGAGTATCCAGCGTAGGAATCTGGGAGTTGGGGAGGAGTGAGGAGTTGGGGAAAGACAGTCCTAACCGTGGAGGGTTCTGGTAAATGATGGGGTGAGGAGGGGCTCTTTGGCTCCCACCAGTCCCCCTGTCTGGTCTA
+
ABBCBFFFCFFFGGGGGGGCGFHGFGGGGGHHGGGGGGHHHHGHGGHHHHHHHHHHHGHHHHGHHHHHHHHGGEGGHHHHHGHFHHHHGHHHGGGGGHHHGHHFGGHHGHHHHHHHHHHHHHHGHCEGGGHGHFHHHHHC?GGHCFEGGDCGHBGHFDHHHHGGGGHHHHFHHHGHGHHHGDGD.CEG;;AFFGFFFFFFGGGGGGFFFFFFFFCFAFFFFFFFFFFFFFFDEFFFFFFFFFFFFFFFFFB
@M05620:37:000000000-D9766:1:1101:12969:7733 1:N:0:29
AGTGCCAGCTCTCAATCGCACAGGGGACCCAGGGCCTGGCCCCTCCATCCAGAAAACCTATGACCTCCCCCGCTACCTGGAGCACCAACTCCGCAGCTTGGCTAGGACTTATGTGAGTATCCAGCGCAGGAACCTGGGATTTGGGGAGGAGTGAGGAGTTGGGGAAAGACAGTCCTAACCGTGGAGGGTTCTGGTAAATGATGGGGTGAGGAGGGGCTCTTTCGCTCCCACCAGTCCCCCTGTCTGGTCTA
+
>>AAAFF11B1DGGGGGFGGEGHGGGGEEE0ABABE/FFBAFE/EEFAAG1F1GBGFE01GGBFBGF/B//EE>>EH1FF0GGFGF>/E0FHGE/EE<FG<F110B1F011F1222BBG12BG1FC///>/00?00?/<1011<.><<@../.0<.0.=:0/--;:.::::G0;FF9FG?-..;9.9-CFG0F0C0;B//;//;----9A9/-99--;:;///;-9A-AF9AE9BB/;9;@-::///;99/
@M05620:37:000000000-D9766:1:1101:23648:7735 1:N:0:29
AGTGCCAGCTCTCAATCGCACAGGGGACCCAGGGCCTGGCCCCTCCATCCAGAAAACCTATGACCTCACCCGCTACCTGGAGCACCAACTCCGCAGCTTGGCTGGGACCTATGTGAGTATCCAGCGTAGGAATCTGGGAGTTGGGGAGGAGTGAGGAGTTGGGGAAAGACAGTCCTAACCGTGGAGGGTTCTGGTAAATGATGGGGTGAGGAGGGGCTCTTTGGCTCCCACCAGTCCCCCTGTCTGGTCTA
+
ACAABFFFCFFFGGGGGGGCGGHGGGGGGGHHGGGGGGHHHHGHGGHHHHHHHGHGHGHHHHHHHHHHHHHGGEEGHHHHFGHHHHHGFHHHEGGGGHHHGHHGGGHHGHHHHHHHHHHHHHHHHGGGGGHHHHHHGHFGGHHHGGGGGGEGHHHHHGHGHHGGGGHHGHHHHHHHHHHHGGGGGGGGCFGGGGFGGGGGGGGGGGFFFFFFFFFFFFFFFFFFFFFFFFFFFFFFFFFFFFFFFFFFFFF
@M05620:37:000000000-D9766:1:1101:25770:7768 1:N:0:29
ACCACACCTTCTACAATGAGCTGCGTGTGGCTCCCGAGGAGCACCCCGTGCTGCTGACCGAGGCCCCCCTGAACCCCAAGGCCAACCGCGAGAAGATGACCCAGGTGAGTGGCCCGCTACCTCTTCTGGTGGCCGCCTCCCTCCTTCCTGGCCTCCCGGAGCTGCGCCCTTTCTCACTGGTTCTCTCTTCTGCCGTTTTCCGTAGGACTCTCTTCTCTGACCTGAGTCTCCTTTGGAACTCTGCAGGTTCT
+
>AA1AA>ABFCDAAFB3FGBD1FCEA0A00GF1FFAAEG?CHHHHGCGEEGGGDHAGHHE/ECGE//EGGF>G1>EGGFH/<GECF//><C<@FFHFHFDHHAFCGHF<GDFGHHCC@GGHHEFHHFGGHCAHHG-@C.CGHGCGGBFF0BFF0CE9C@-AGGGF--A-@/BFFFFEFFFBFFFEFFFFFFFFF@BFFEFFFBFB-BFFFFFFFFFFFFFFFFFBBFBBFFFFFFFFFFFFFFFFFFFFFF
@M05620:37:000000000-D9766:1:1101:16312:7769 1:N:0:29
ACCACACCTTCTACAATGAGCTGCGTGTGGCTCCCGAGGAGCACCCCGTGCTGCTGACCGAGGCCCCCCTGAACCCCAAGGCCAACCGCGAGAAGATGACCCAGGTGAGTGGCCCGCTACCTCTTCTGGTGGCCGCCTCCCTCCTTCCTGGCCTCCCGGAGCTGCGCCCTTTCTCACTGGTTCTCTCTTCTGCCGTTTTCCGTAGGACTCTCTTCTCTGACCTGAGTCTCCTTTGGAACTCTGCAGGTTCT
+
AAAAAABBFFFFGFGEGGDGGGHGGGEEEEHFGFEFG?FGGHHHHGGG?EEGFGFHHHHGEEEEGGGGGGGFHHHGGGGHEHHHHGGGGGGGGGHGHFHHGHHECHGHHGFGGHHGGGGGHHHHHHHFHGF?CGGGGGGHGHHGHGGGGFGGGGGGGFFGCFGGGAFFFFFFFFFFFFFFFFFFFFFFFFFFFFFDFFFFFFFFAAFFFFFFFFFFFFFFEFFFFFFFFFFFFFFFFFFFFFFFFBFFBFF
@M05620:37:000000000-D9766:1:1101:25539:7772 1:N:0:29
ACCACACCTTCTACAATGAGCTGCGTGTGGCTCCCGAGGAGCACCCCGTGCTGCTGACCGAGGCCCCCCTGAACCCCAAGGCCAACCGCGAGAAGATGACCCAGGTGAGTGGCCCGCTACCTCTTCTGGTGGCCGCCTCCCTCCTTCCTGGCCTCCCGGAGCTGCGCCCTTTCTCACTGGTTCTCTCTTCTGCCGTTTTCCGTAGGACTCTCTTCTCTGACCTGAGTCTCCTTTGGAACTCTGCAGGTTCT
+
BBCCCBBCFFFFGGGGGGGGGGHHGFGFDFHGHGGGGGGGGHHHHGGGEGGGHHGHHHHGGGGGGGGGGGGHFHHGGGGHGHHHHGGGGGCGGGHHHHGHHF/FF<F1<<?<FHGCCCFGFBFHHFFH0DHGFC@D-EGHEGHAHGGFGGFGGFGGAD?D-DGGB-@DAFFEFBFFF/FFFFF/99BFFF/;FBBFFFEFB.9:AABFF/BBFFFFFFFBFEBFFFFFBFFFFFFFFFFFFBFF/FFFEFB
@M05620:37:000000000-D9766:1:1101:12670:7778 1:N:0:29
ACCACACCTTCTACAATGAGCTGCGTGTGGCTCCCGAGGAGCACCCCGTGCTGCTGACCGAGGCCCCCCTGAACCCCAAGGCCAACCGCGAGAAGATGACCCCGGTGAGTGGCCCGCTACCTCTTCTGGTGGCCGCCTCCCTCCTTCCTGGCCTCCCGGAGCTGCGCCCTTTCTCACTGGTTCTCTCTTCTGCCGTTTTCCGTAGGACTCTCTTCTCTGACCTGAGTCTCCTTTGGAACTCTGCAGGGTCT
+
BCCDCCDCFFFFGGGGGGGGGGHHGFGGHGHHHGGGGGGGGHHHHGGGEGGGHHHHHHHGGGGGGGGGGGGHHHHGGGGHGHHHHGGGGGGGGGHHHHEGGH/<>AAGAG1FAHGCGGGCGHHGHGD<0C/.CGFGGGGGGGGGGGGGFGGGGGGGGDBGGDF:FCFFFCFFFFFFFF0/;;FBFFFFFFFBFFC:.BEFFAF..:BFFFFFFFFFFFBFFFF/BF:FFFFFFFF/0;FBFFFFFBA-:B;
@M05620:37:000000000-D9766:1:1101:26132:7781 1:N:0:29
AGTGCCAGCTCTCAATCGCACAGGGGACCCAGGGCCTGGCCCCTCCATCCAGAAACCCTATGACCTCACCCGCTACCTGGAGCACCAACTCCGCAGCTTGGCTGGGACCTATGTGAGTATCCAGCGTAGGAATCTGGGAGTTGGGGAGGAGTGAGGAGTTGGGGAAAGCAAGTCCTAACCGTGGAGGGTTCTGGTAAATGATGGGGTGAGGAGGGGCTCTTTGGCTCCCACCAGTCCCCCTGTCTGGTCTA
+
AA3AAFFFAFFFFFFGFFACEFHHGGEEGGFGGGGEFFFHHHGHG?GFHGFFBEGCHAFEGA5DGGBFGHHGGEGGHFHHFGHHHCG1ECGFEGCGEGEGGHHGGGHHDFGHHHEDHHHHH33FFGBBD/@@GFHHHG0?EHHHGG.ACCEHH0DG0DGFHFGCGG..///;GHHHHFHHGGG-.CEGCFGGGGBFFFG09;FFGGF-AF./ADFFFFFFFFFFFFFFFFF?.AFFFFFFFFFFFFFFFFF
@M05620:37:000000000-D9766:1:1101:18197:7785 1:N:0:29
ACCACACCTTCTACAATGAGCTGCGTGTGGCTCCCGAGGAGCACCCCGTGCTGCTGACCGAGGCCCCCCTGAACCCCAAGGCCAACCGCGAGAAGATGACCCAGGTGAGTGGCCCGCTACCTCTTCTGGTGGCCGCCTCCCTCCTTCCTGGCCTCCCGGAGCTGCGCCCTTTCTCACTGGTTCTCTCTTCTGCCGTTTTCCGTAGGACTCTCTTCTCTGACCTGAGTCTCCTTTGGAACTCTGCAGGTTCT
+
BBBBBBBBFFFFGGGFGFGGGGHHGGGEHCHHHGG?FGGGGHHHHGGGGGGFHGHHHHHGGGGGGGGGGGGHHHHGGGGHGHHHHGGGGGGGGGHHHDGHHHHHGFHHHGHGGHHGGGGGHHHHHHHGHHHCHHGGGGGHGHHGHGGGGGGGGGGGGGGGGGGGGGFFFFFFFFFFFFFFFFFFFFFFFFFFFFFFFFFFFFFFFFFFFFFFFFFFFFFFFFFFBFFFFFFFFFFFFFFFFFFFFFFAFFF
@M05620:37:000000000-D9766:1:1101:23345:7786 1:N:0:29
ACCACACCTTCTACAATGAGCTGCGTGTGGCTCCCGAGGAGCACCCCGTGCTGCTGACCGAGGCCCCCCTGAACCCCAAGGCCAACCGCGAGAAGATGACCCAGGTGAGTGGCCCGCTACCTCTTCTGGTGGCCGCCTCCCTCCTTCCTGGCCTCCCGGAGCTGCGCCCTTTCTCACTGGTTCTCTCTTCTGCCGTTTTCCGTAGGACTCTCTTCTCTGACCTGAGTCTCCTTTGGAACTCTGCAGGTTCT
+
>>1>AA>AFFF1BFG13FG1GEFFG0FA00BGHG0EGA/AEHH0/BAE/EEFHEHHECGGCGGCEGECGGGHHHHFGGGHGHHHHGGGGGGGGGHHHHGHHHHHGHHFHGHGGHHGGGGGHHHHHHHHHHHGHHGGGGGHGHHGHGGGGGGGGGGGGGGGGGGGGG@F@@FFFFFFFFFFFFFFFFFFFFFFFF@FFFFFFFFFFFFFFFFFFFFFFFFFFFFFBFFFFFFFFFFFFFFFFFFFFFFFFFF
@M05620:37:000000000-D9766:1:1101:14538:7787 1:N:0:29
ACCACACCTTCTACAATGAGCTGCGTGTGGCTCCCGAGGAGCACCCCGTGCTGCTGACCGAGGCCCCCCTGAACCCCAAGGCCAACCGCGAGAAGATGCCCAGGTGAGTGGCCCGCTACCTCTTCTGGTGGCCGCCTCCCTCCTTCCTGGCCTCCCGGAGCTGCGCCCTTTCTCACTGGTTCTCTCTTCTGCCGTTTTCCGTAGGACTCTCTTCTCTGACCTGAGTCTCCTTTGGAACTCTGCAGGTTCTA
+
DDDDDDDDFFFFGGGGGGGGGGHHGGGFHGHHHGGGGGGFGHHHHGGGGGGGHHHHHHHGGGGGGGGGGGGHHHHGGGGHGHHHEGGGGGGGGGHHGHHHHEHAHGHHHHGGHHGGG-DHHHHHHHHFHHGHHGGGGGHGHHGHHGGGGEFFGGGGGA-9?FFGAGFFFFFFFFFFFFFFFFFFFFFFHFFFFFFFFFFFDFFFD0BFFFFFFFFFFFFFFFFEFFFFFFFFFFFFFFFFFFFFFFFFFF:
@M05620:37:000000000-D9766:1:1101:14552:7803 1:N:0:29
ACCACACCTTCTACAATGAGCTGCGTGTGGCTCCCGCGGATCACCCCGTGCTTCTGACCGAGGCCCCCCTGAACCCCAAGGCCAACCGCGAGAAGCTGCCCAGGTGAGTGGCCCGCTACCTCTTCTGGTGGCCGCCTCCCTCCTTCCTGGCCTCCCGGAGCTGCGCCCTTTCTCACTGGTTCTCTCTTCTGCCGTTTTCCGTAGGACTCTCTTCTCTGACCTGAGTCTCCTTTGGAACTCTGCAGGTTCTA
+
AA33>4AAFFBF5FG4FFFGGFHHGGFE42BGGFFEEAE00A1FGHGEAEEB555DFGHG>>/EFGGGEEGF3BGEGFEHGAHEHFD//BC@>/0111CG/GF/GF<>1<.FGH?DC-<CDDGHEDCHHHGHHCC@EC.;;CDFBCCFFGGEFFEG?:A-9A9B->DB<FBBF/FFFFFF/BFFFBBBFFFFFB;AFFFF./999/;FFFFFFFFFB/BFBF.9.;;;BFFFFFBFB/9;F//;B.;//99
@M05620:37:000000000-D9766:1:1101:4408:7817 1:N:0:29
ACCACACCTTCTACAATGAGCTGCGTGTGGCTCCCGCGGAGCACCCCGTGCTGCTGACCGAGGCCCCCCTGAACCCCAAGGCCAACCGCTACCTCTTCTGGTGGCCGCCTCCCCCCTTCCTGGCCTCCCGGAGCTGCGCCCTTTCTCACTGGTTCTCTCTTCTGCCGTTTTCCGTAGGACTCTCTTCTCTGACCTGAGTCTCCTTTGGAACTCTGCAGGTTCTAGCTCGGAAGAGCACACGTCTGAACTCC
+
>AAAAABAFFFFGGGBGGGGGGHGGGGGDGHHGGGG2EF?0EAGHGGGEEGG5FGGHHHG>E/EFFGGGGG2BGHGGD?GGHHC/FFGG/B/?222F2?1110<?C/-><CHG.>DD<GHHHHFH0CG:;-:@@AFF?FGG-:CBBFFFC0/F0CBFFGBFFB9FFFADFFFFFFFFDB9FFFFFFFFFFF/BFB.9.9BFFF/FB/9FFFFFF/F//..;FFF//;BF-AE.FF.9AFF-;AFEBBBFEF
@M05620:37:000000000-D9766:1:1101:26824:7833 1:N:0:29
ACCACACCTTCTACAATGAGCTGCGTGTGGCTCCCGAGGAGCACCCCGTGCTGCTGACCGAGGCCCCCCTGAACCCCAAGGCCAACCGCGAGAAGATGACCCAGGTGAGTGGCCCGCTACCTCTTCTGGTGGCCGCCTCCCTCCTTCCTGGCCTCCCGGAGCTGCGCCCTTTCTCACTGGTTCTCTCTTCTGCCGTTTTCCGTAGGACTCTCTTCTCTGACCTGAGTCTCCTTTGGAACTCTGCAGGTTCT
+
BBBBBBBBFFFFGGGGGGGGGFHGGGGGHGHHHGGGGGGGGHHHHGGGGGGGHHHHHHHGGGGGGGGGGGGHHHHGGGGHGHHHHGGGGGGGGGHHHHGHHHE/FHHF0??FGHHGGGGCHHHGHHHHHHHGHHGGGGFHGHHGGGGGGGGGGGGGGGFG?AAFGGFFFFFFFFFFFFFFFFFFFFFFFFFFFFFFFFFFFFFFDFFFFFFFBFFFFFBFEFFFF.FFFFFFFFFFFFFFFFFFFBFFFFF
@M05620:37:000000000-D9766:1:1101:10530:7839 1:N:0:29
ACCACACCTTCTACAATGAGCTGCGTGTGGCTCCCGAGGAGCACCCCGTGCTGCTGACCGAGGCCCCCCTGAACCCCAAGGCCAACCGCTAACCCTTCTGGGGGCCGCCTCCCTCCTTCCTTGCCTCCCGGAGCTGCGCCCTTTTTCCCTGGTTCTCTCTTCTGCCGTTTTCCTTAGGCCTCTCTTCTCTGCCCTGAGTCTCCTTTGGACCTCTGCCGGTTCTAGCTCGGACGAGCACACGTCTGAACTCC
+
CCCCCCCACFFFGGGGGG5GGGHHGGG2AEHGHFFF?EFFDHHHHGGEEFGGGHHHHHHEFFCGGGGGGGGHHHHGGGGHGHHHHGGGGG/?B0/BF22>?2>B/<><@EGHGHHGHHHHH00<CG<<<:C-ADHFHFGGGGGG0;CF:FGEGFGGGGCGGFGGGGFFFFFFF/FFFF/BFFFFFFFFBBFFFFFFFFFFF;BFFFFFFFFFBFFBFDF;AFF/F:BFDF.-;-;>DABFFFFFF/;9;BF
@M05620:37:000000000-D9766:1:1101:15441:7843 1:N:0:29
AGTGCCAGCTCTCAATCGCACAGGGGACCCAGGGCCTGGCCCCTCCATCCAGAAAACCTATGACCTCACCCGCTACCTGGAGCACCAACTCCGCAGCTTGGCTGGGACCTATGTGAGTATCCAGCGTAGGAATCTGGGAGTTGGGGAGGAGTGAGGAGTTGGGGAAAGACAGTCCTAACCGTGGAGGGTTCTGGTAAATGATGGGGTGAGGAGGGGCTCTTTGGCTCCCACCAGTCCCCCTGTCTGGTCTA
+
AA>AAFFC3FFFGDGFDFGFGCHCGGEECE2FAAEEFFHFAGGEGGHHGGFHECGGHEFGGHEHHGHBHFGGG>>EHGGHFFHAHHFCEGHHFGCGGHGG?FHGGCHHG?FGF?2FFHFHHHBGHCGACGHFHHGHBBCEEHFFCC.ACDCFC<0.<ACFHH-CCEHFFHHHH0:CGFCHGGGG.:E@CFGGGFFFGGBFFB0FEDFBFFFBDF-9@BFFFF/FFFFFFFF?FAFF/FFABFFFFF/F/F;
@M05620:37:000000000-D9766:1:1101:15526:7852 1:N:0:29
ACCACACCTTCTACAATGAGCTGCGTGTGGCTCCCGAGGAGCACCCCGTGCTGCTGACCGAGGCCCCCCTGAACCCCAAGGCCAACCGCGAGAAGATGACCCAGGTGAGTGGCCCGCTACCTCTTCTGGTGGCCGCCTCCCTCCTTCCTGGCCTCCCGGAGCTGCGCCCTTTCTCACTGGTTCTCTCTTCTGCCGTTTTCCGTAGGACTCTCTTCTCTGACCTGAGTCTCCTTTGGAACTCTGCAGGTTCT
+
CCCCCCCCFFFFGGGGGGGGGGHHGFGEGEHHHGGGGGGGGHHHHGGGGGGGHHHHHHHGGGGGGGGGGGGHHHHGGGGHGGHHGGGGGGGGGGHHHHHHHHHHGHHGGHHGGHHGGGGGHHHHHHHHHHHGHHGGGGGHGHHGHGGGGGGGGGGGGGG9BCGGGAFFFFFFFFFFFFFFFFFFFFFFFFFFFFFFFFFFFFFFFFFFFFFFFFFFFFFFFFFFBFFFFFFFFFFFFFFFFFFFFFFFFFF
@M05620:37:000000000-D9766:1:1101:10167:7853 1:N:0:29
ACCACACCTTCTACAATGAGCTGCGTGTGGCTCCCGAGGAGCACCCCGTGCTGCTGACCGAGGCCCCCCTGAACCCCAAGGCCAACCGCGAGAAGATGACCCGGGTGATGGCCCCGCTACCTCTTCTGTTGCCCCCTTCCCTCCTTCCTGCCCTCCCGGACCTCCCCCCTTTTCCATTGTTTCCCTCTTCTCCCGTTTCCCGTTGGCCTCCCTTCTCTGACCTTAGTCTCTTTTGAAATTCTCGAGGTTCT
+
CCCCCCCDFFFFGGGGGGGGGGHHGGGBGGHHHGGGGGGGGHHHHGGGGGGGHHGHHHHGGGGGGGGGGGGHHHHGGGGHGHHHHGGGGGCFGGHHHH2GHB////><11<0>F@-<C-C/<0<0<=00;00::.;-.;;/0=9F0=:0B0;::AC.;-:--:0..;D-9::00000000;/00:0/;:000:/..:;0::.9.9.000..:;:/00:00:BF0000:0B0:B00.000;BF0.0.:9/B0
@M05620:37:000000000-D9766:1:1101:15647:7855 1:N:0:29
AGTGCCAGCTCTCAATCGCACAGGGGACCCAGGGCCTGGCCCCTCCATCCAGAAAACCTATGACCTCACCCGCTACCTGGAGCACCAACTCCGCAGCTTGGCTGGGACCTATGTGAGTATCCAGCGTAGGAATCTGGGAGTTGGGGAGGAGTGAGGAGTTGGGGAAAGACAGTCCTAACCGTGGAGGGTTCTGGTAAATGATGGGGTGAGGAGGGGCTCTTTGGCTCCCACCAGTCCCCCTGTCTGGTCTA
+
>1>>A@1FAFC31FG3D1FFAE0EAEEGGGHHGGGGGGHHHEGHGG0E1FFHG01BF/FFHGFHGHHFGHHFEGG?EGHHHHHH0GFGGEFHGCC?EFHHGHHF//EGGHF11B2FHHHHH2DHFCFGGGHGHHHH10?F?CG1/>FC-EEG.00.<.<GBHGCGGEABHHHFHFHFFH.-;AA?.;AC.CBFGCFGGG00CFGGFF@FFFFFF@@@@FFFFFFFBBEEFFFFFFFFFFF@FFFFFFFFF/
@M05620:37:000000000-D9766:1:1101:15125:7858 1:N:0:29
ACCACACCTTCTACAATGAGCTGCGTGTGGCTCCCGAGGAGCACCCCGTGCTGCTGACCGAGGCCCCCCTGAACCCCAAGGCCAACCGCGAGAAGATGACCCAGGTGAGTGGCCCGCTACCTCTTCTGGTGGCCGCCTCCCTCCTTCCTGGCCTCCCGGAGCTGCGCCCTTTCTCACTGGTTCTCTCTTCTGCCGTTTTCCGTAGGACTCTCTTCTCTGACCTGAGTCTCCTTTGGAACTCTGCAGGTTCT
+
11>AA?1AFFC1BGGDEAFA1BAEA0EBG0AGFFG0AAE?CCHFGGCGEEEEHFGHHFFGGGGGFFEEEGGHHHFEGGGCEFHCAFGEGCC@@CCGG1FDF<//<?F1?1<FCGECG--CBGHDDBDDGFGGAG@G@AEGGBCC/FFG0FFF.0AEFB@A?@FFGG@F@@FFFEFBFFF-:FFFFBBBFFFFFF=-AFF/BAF-AFFFFFFEFFFBFBFFEB/-9-BBFBFBFFFF/BBFB/:FFFEAFFF
@M05620:37:000000000-D9766:1:1101:22396:7871 1:N:0:29
AGTGCCAGCTCTCAATCGCACAGGGGACCCGGGGCCTGGCACCTCCATACAGAAAACCTATGACCTCACCAGCTACCTGGAGCACCAACTCCGCAGCTTGGCTGGGACCTATGTGAGTATCCAGCGTAGGAATCTGGGAGTTGGGGAGGAGTGAGGAGTTGGGGAAAGACAGTCCTAACCGTGGAGGGTTCTGGTAAATGATGGGGTGAGGAGGGGCTCTTTGGCTCCCACCAGTCCCCCTGTCTGGTCTA
+
A>AAA1B@1CCFGFGGGFG1E?GCE0EEGG0AE/EE/C/00BF00AFE2A111B1BFEG@G12BFG11>FFHGGBFGHHGHCHGHCAGEFGGGE/>E0FE?0F/??GF/BFFDDFGHHHHHHHHHGE?CGBGFDFGHF0??<<FCCA@GCACG0GACCHHFBCCGG.:GFGHHHHHHGGGAA.A9EB@GGGGGFGF0FF0FFFF?-9@EFFBBB?@<@FFFBFBBFFFFFFFFFFFFFFB@AFFFFFFFF/
@M05620:37:000000000-D9766:1:1101:13774:7876 1:N:0:29
ACCACACCTTCTACAATGAGCTGCGTGTGGCTCCCGAGGAGCACCCCGTGCTGCTGACCGAGGCCCCCCTGAACCCCAAGGCCAACCGCGAGAAGATGCCCAGCTGAGTGGCCCGCTACCTCTTCTGGTGGCCGCCTCCCTCCTTCCTGGCCTCCCGGCCCTTCGCCCTTTCTCACTCGTTCTCTCTTCTGCCGTTTTCCGTCGTCCTCTCTTCTCTGCCCTGTGTCTCCTTTGGAGCTCTGCAGGTTCTA
+
CCCCCCCCFFFFGGGGGGGGGGHHGGGEEGHHHGGGGGGGGHHHHGGGGGGGGHHHHHHEGGGGGGGG@GGHHHHGGGGHGHHHHGGGGGDGGGHHHHFC=2F01110?1/?=F---<-0>0<0DG00=/.<<-=-CEHCC:E/GGGBFFGA0:CCA-;--=/;.;EFFFB9FF0;F0.;..:B00BF0;0B0@9.9;B0.;9--9.99B9;00::000BEB.00;009BF0FF/;//;:00000.9000;
@M05620:37:000000000-D9766:1:1101:19657:7890 1:N:0:29
AGTGCCAGCTCTCAATCGCACAGGGGACCCAGGGCCTGGCCCCTCCATCCAGAAAACCTATGACCTCACCCGCTACCTGGAGCACCAACTCCGCAGCTTGGCTGGGACCTATGTGAGTATCCAGCGTAGGAATCTGGGAGTTGGGGAGGAGTGAGGAGTTGGGGAAAGACAGTCCTAACCGTGGAGGGTTCTGGTAAATGATGGGGTGAGGAGGGGCTCTTTGGCTCCCACCAGTCCCCCTGTCTGGTCTA
+
BCABBFFFCFFFGGGGGGGGGGHGGGGGGGHHGGGGGGHHHHGHGGHHHHHHHHHHHGHHHHHHHHHHHHHGGEFFHHHHGHHHHHCGGHHHFGGGGHHHGHHGGGHHGHHHHHHHHHHHHHHHHGGGGGHHHHHHHHHGGHHHGGGGGGEGHHHHHGHHHHGGGGGHHHHHHHHHHHHHGGGGFGGGGGGGGGGGGGGGGGGGGGFFFFFFFFFFFFFFFFFFFFFFFFFFFFFFFFFFFFFFFFFFFFB
@M05620:37:000000000-D9766:1:1101:10760:7906 1:N:0:29
AGTGCCAGCTCTCAATCGCACAGGGGACCCAGGGCCTGGCCCCTCCATCCAGAAAACCTATGACCTCACCCGCTACCTGGAGCACCAACTCCGCAGCTTGGCTGGGACCTATGTGAGTATCCAGCGTAGGAATCTGGGAGTTGGGGAGGAGTGAGGAGTTGGGGAAAGACAGTCCTAACCGTGGAGGGTTCTGGTAAATGATGGGGTGAGGAGGGGCTCTTTGGCTCCCACCAGTCCCCCTGTCTGGTCTA
+
BCBBBFFFDFFFGGGGGGGGGGHHGGGGGGHHGGGGGGHHHHGHGGHHHHGHGHHHHGHHHHHHHHHHHHHGGFGGHHHHHHHHHHHHGHHHGGGGGHHHGHHGGGHHGHHHHHGHHHHHHHHHHGGGGGHHHHHHHHHGGHHHGGGGGGGHHHHHHGHHHHGGGGHHHHHHHHGHHHHHGGGGGGGGEFGGGGGGFGGGGGGGGGFFFFFFFFFFFFFFFFFFFFFFFFFFFFFFFFFFFFFFHFFFFFB
@M05620:37:000000000-D9766:1:1101:5414:7923 1:N:0:29
ACCACACCTTCTACAATGAGCTGCGTGCGGCTCACGAGGAGCACCCCGCGCTGCTGACCGAGGCCCCCCCGAACCCCAAGGCCAACCGCGCGAAGATGACCCAGGGGAGTAGCCCGCTACCTAGTCTTGTAGCCGCCTCCCTCCTTCCTGGCCTCCCGGGGGTGCGCCCCTTCTCACTGGTTCTATCTTCTGCCGTTTTCCGTAGGACTCTATTGTCTGACCTGCGTCTACCTTTGAACTCTGCAGGTTCT
+
AAAAAAAAFFFFEGGBFGGEF1FGE0AB0A00B1BB/E/A//F0AE/E/AE//>1FDH0>///>FFGEE///BC@CG/?GGCHHF/?CCCGC-<@.=<00CC.<<.-.-./;0;;--=99F000;0=0;00;0=.--..9;--9-;/99/;-;/-9-;@---;9----9----/9////9/;/////9;9/9/9@--9A//;;-;BBB/////;/:9BB/9F/-99-;--B/9;///;B//;9//BF-9/9
@M05620:37:000000000-D9766:1:1101:16516:7925 1:N:0:29
AGTGCCAGCTCTCAATCGCACAGGGGACCCAGAGCCTGGCCCCTCCATCCAGAAAACCTATGACCTCACCCGCTACCTGGAGCACCAACTCCGCAGCTTGGCTGGGACCTATGTGAGTATCCAGCGTAGGAATCTGGGAGTTGGGGAGGAGTGAGGAGTTGGGGAAAGACAGTCCTAACCGTGGAGGGTTCTGGTAAATGATGGGGTGAGGAGGGGCTCTTTGGCTCCCACCAGTCCCCCTGTCTGGTCTA
+
BCABBFFFCFFFGGGGGGGGGGHHGGGGGGHHHHHHHHHHHHGHGGHHHHHHHHHHHGHHHHHHHHHHHHHGGEEGHHHHFHHHHHFHGHHHGGGGGHHHGHHGGGHHGHHHHHHHGHHHHHHHHGGGGGHHHHHHHHHGGHHHGGGGGGEHHFHHHGHHHHGGGGHHHHHHHHHHHHHHGGGGFGGGEGGGGGGGGGGGGGGGGGGFFFFFFFFFFFFFFFFFFFFFFFFFFFFFFFFFFFFFFFFFFFF
@M05620:37:000000000-D9766:1:1101:15104:7949 1:N:0:29
ACCACACCTTCTACAATGAGCTGCGTGTGGCTCCCGAGGAGCACCCCGTGCTGCTGACCGAGGCCCCCCTGAACCCCAAGGCCAACCGCGAGAAGATGACCCAGGTGAGTGGCCCGCTACCTCTTCTGGTGGCCGCCTCCCTCCTTCCTGGCCTCCCGGAGCTGCGCCCTTTCTCACTGGTTCTCTCTTCTGCCGTTTTCCGTAGGACTCTCTTCTCTGACCTGCGTCTCCTTTGGAACTCTGCAGGTTCT
+
BBBBBBBBFFFFGGGGFGGGGFHFGFGFHEHHHGGGEGGCGHHHHGGGEFGGHHHHHHHGGGGGGFGGGGGHHGHGGGGHGHHHHGGGGGGCCGGHHFGHHHGEEHBFF<1FCGHGGGGGHHGFHHHGGHHGHGGCGFAHFGHGHGEGEFGGGFAE?DGFCGABGAFFFFFFFFFFF/BFFBFFFFFFFFFFEFFAD/EFFFFEFFFFFFFFFFFFFBFFFFFF.;ADDFFFFFFFBBBFFFFBBF.ABB/
@M05620:37:000000000-D9766:1:1101:18124:7952 1:N:0:29
AGTGCCAGCTCTCAATCGCACAGGGGACCCAGGGCCTGACCCCTCCATCCAGAAAACCTATGACCTCACCCGCTACCTGGAGCACCAACTCCGCAGCTTGGCTGGGACCTATGTGAGTATCCAGCGTAGGAATCTGGGAGTTGGGGAGGAGTGAGGAGTTGGGGAAAGACAGTCCTAACCGTGGAGGGTTCTGGTAAATGATGGGGTGAGGAGGGGCTCTTTGGCTCCCACCAGTCCCCCTGTCTGGTCTA
+
ABAABFFFCFFFGGGGGGGGGGHGGGGGGGHHGGGGGG2FGHGGGGHHHHHHHHHHHGHHHHHHHHHHHHHGGEEGHHHHGHHHHHHHGHHHGGGGGHHHGHHGGGHHGHHHHHHHHHHHHHHHHGGGGGHHHHHHHHGGGHHHGGEGGGEGHHHHHGHHHHGGGGHHHHHHHHHHHHHHGGGGGGGGGGGGGGGGGGGGGGGGGGGFFFFFFFFFFFFFFFFFFFFFFFFFFFFFFFFFFFFFFFFFFFF
@M05620:37:000000000-D9766:1:1101:22791:7957 1:N:0:29
AGTGCCAGCTCTCAATCGCACAGGGGACCCAGGGCCTGGCCCCTCCATCCAGAAAACCTATGACCTCACCCGCTACCTGGAGCACCAACTCCGCAGCTTGGCTGGGACCTATGTGAGTATCCAGCGTAGGAATCTGGGAGTTGGGGAGGAGTGAGGAGTTGGGGAAAGACAGTCCTAACCGTGGAGGGTTCTGGTAAATGATGGGGTGAGGAGGGGCTCTTTGGCTCCCACCAGTCCCCCTGTCTGGTCTA
+
ABAAAFFFCFFFGGGGGGGCGGHGGGGGGGHHFEGGGGHHHHGHGGHHHGHHHHHHHGHHHHHHHHHHHHHGGFGFHHHHBGHHHHHHGHHHEGGGGHHHGGHGGGHHGHHHHHHHHHHHHHHHHGGGGGHHHHHHHGHGGHHHGGGGGGEHHHHHCGHHHHGGGGHHHHHHHHHHHHHHGGGGGGGGEGGGGGGGGGGGGGGGGGFFFFFFFFFFFFFFFFFFFFFFFFFFFFFFFFFFFFFFFFFFFFF
@M05620:37:000000000-D9766:1:1101:16612:7964 1:N:0:29
AGTGCCAGCTCTCAATCGCACAGGGGACCCAGGGCCTGGCCCCTCCATCCAGAAAACCTATGACCTCACCCGCTACCTGGAGCACCAACTCCGCAGCTTGGCTGGGACCTATGTGAGTATCCAGCGTAGGAATCTGGGAGTTGGGGAGGAGTGAGGAGTTGGGGAAAGACAGTCCTAACCGTGGAGGGTTCTGGTAAATGATGGGGTGAGGAGGGGCTCTTTGGCTCCCACCAGTCCCCCTGTCTGGTCTA
+
>A1>ADB@1FFFCFGCDFFEEAF0AEEE0A0FCEECCEHA0GG/EEEHEH1D101BFEFGFHAFGDF1FEFECE/EHDGFB>GF0GHGGFHHGG?ECHHF/0GEEFFGGHGFFDHHFB2BGFHFHC<ECGHBGHHGHF<FEF1C?@F-CCECG0DCCCCGFGGGGCEHHGHHHHHHBFGF-;EACAB@:.FFFGGGFFBBGGGGGGF?EFFFF?@@@<FFFFFFFFF?FFABAFFFFFFF@FBFFFBBFF/
@M05620:37:000000000-D9766:1:1101:21345:7964 1:N:0:29
AGTGCCAGCTCTCAATCGCACAGGGGACCCAGGGCCTGGCCCCTCCATCCAGAAAACCTATGACCTCACCCGCTACCTGGAGCACCAACTCCGCAGCTTGGCTGGGACCTATGTGAGTATCCAGCGTAGGAATCTGGGAGTTGGGGAGGAGTGAGGAGTTGGGGAAAGACAGTCCTAACCGTGGAGGGTTCTGGTAAATGATGGGGTGAGGAGGGGCTCTTTGGCTCCCACCAGTCCCCCTGTCTGGTCTA
+
ABBBAFFFBFFFGGGGGGGGGGHGGGGGEGEHGGGGGGHHFHGHGGHHHHHHHHHHHGHHHHGHHHHGHHHGGE@EHHHHHHHHHH1GFHHHGGGGGHHHGHGGGCHHGHHHHHHHGHGHHHHFHGGFGGGGHHHHHHGGGHHHGGEGGGGHHFHHHGHHHHGGGFHHHHGHHHHHHGHHGGGGFFGGGGGGGGGGGGGGGGGGGGFFFFFFFFFFFFFFFFFFFFFFFBFFFFFFFFFFFFFFFFFFFFB
@M05620:37:000000000-D9766:1:1101:22092:7968 1:N:0:29
AGTGCCAGCTCTCAATCGCACAGGGGACCCAGGGCCTGGCCCCTCCATCCAGAAAACCTATGACCTCACCCGCTACCTGGAGCACCAACTCCGCAGCTTGGCTGGGACTTATGGCAGATCCCAGCGCAGGATCCGGGGAGTTGGGGAGGGGTGAGGATTTGGGGAAAGACAGCCTTAACCTTGGAGGGTCCGGTTAAAGGATGGGGGGAGGAGGGGTTCTTTGGCTCCCACCAGTCCCCCGTCCTGTCCTT
+
AA>ABFFFBFFFGGGGGGGGGGHHGGGGGGHHGGGGGGHHHHGHGGHHHHHHHGHHHGGHHHHHHHHHHHHGGFGGHHHHHHHHGHHHGGHHGGGGGHHHGHHGG/?F0B?332/2//22BFB20///><?1000>@--<CCHFG-.A---.-.=.0/;0;CF-CE..:FB/.=/0C0C000;9/;D>D/.-;-.;F//:./;EF.---;-.AFF-.-.;F/;///;A9.AD?./;FFF.-..:.;/////
@M05620:37:000000000-D9766:1:1101:15229:7976 1:N:0:29
ACCACACCTTCTACAATGAGCTGCGTGTGGCTCCCGAGGAGCACCCCGTGCTGCTGACCGAGGCCCCCCTGAACCCCAAGGCCAACCGCGAGAAGATGACCCAGGTGAGTGGCCCGCTACCTCTTCTGGTGGCCGCCTCCCTCCTTCCTGGCCTCCCGGAGCTGCGCCCTTTCTCACTGGTTCTCTCTTCTGCCGTTTTCCGTAGGACTCTCTTCTCTGACCTGAGTCTCCTTTGGAACTCTGCAGGTTCT
+
CBBCCCCCFFFFGFGGGGGGGGHHGGGEFGHHHGGGFGGCGHHHHGGGEGGGHHHGHHHGGGGGGGGGGGGHHHHGGGGHGHHHHGGGGGGGGGHHHHHFHHHHGHHHHHGGGGHGGGGGHHHGHHHHFHHGHHGGGGGGGHHGHGGGGFGGGFEAGGGFGGFGGAFFFFBFFFFFFFFFFFFFFFFFFFFFFFFFFFFFFFFFDFFFFFFFFFFFFFFFFFFF/FFFFFFFBFFFFFFFFFFFFFEFFFF
@M05620:37:000000000-D9766:1:1101:22109:7978 1:N:0:29
AGTGCCAGCTCTCAATCGCACAGGGGACCCAGGGCCTGGCCCCTCCATCCAGAAAACCTATGACCTCACCCGCTACCTGGAGCACCAACTCCGCAGCTTGGCTGGACCTATGTGAGTATCCAGCGTAGGAATCTGGGAGTTGGGGAGGAGTGAGGAGTTGGGGAAAGACAGTCCTAACCGTGGAGGGTTCTGGTAAATGATGGTGTGAGGAGGGGCTCTTTGGCTCCCACCAGTCCCCCTGTCTGGTCTAT
+
>>>>AFFFAFFFGFGGGAF1E0AC0AEGGG0FF0EEF/FFHHGHGGBGHH1GBFGGGGHFHDFGHHH@GHAFGGEGHGF0EGHFHHHHGGHHCG/EEFGHAF1??0FGH1GB>2F>GHGH2GHBCC//?1@FGHDFF0??F11>><A-AAF01<.0<<<DC-A.::.CCCFCF:GCC:G?.9??E.?;FFFF0FGB0F90F;;0;;.;F-/A;99@-AFBFF/;BFA?FABFFBFBFAF@EBFFB/B9FF;
@M05620:37:000000000-D9766:1:1101:21891:7979 1:N:0:29
AGTGCCAGCTCTCAATCGCACAGGGGACCCAGGGCCTGGCCCCTCCATCCAGAAAACCTATGACCTCACCCGCTACCTGGAGCACCAACTCCGCAGCTTGGCTGGGACCTATGTGAGTATCCAGCGTAGGAATCTGGGAGTTGGGGAGGAGTGAGGAGTTGGGGAAAGACAGTCCTAACCGTGGAGGGTTCTGGTAAATGATGGGGTGAGGAGGGGCTCTTTGGCTCCCACCAGTCCCCCTGTCTGGTCTA
+
ABAABFFFCFFFGGFGGFGGGGHHGGGGGGHHGGGGGGGFCHGEGGHHGHHGHGHGGGHHGGFHHHHEHGGGGFCGHGHGHHHHGHHHGGHHGFGGGHBGGFFFDE0FGBGHHHHEHDHHHHHHHGGGGGHGHHHFFFHGDHHHGCFGFGDGCBGHFFCGGHGFA:GGGHFHHHHHHHHHC9CAD.AF:CFFGGFGGGFFBFGFGDFFEFFFFFFFFDEFFFFFFFFFFFADEFFFBF.ABEFFFFBB:FB
@M05620:37:000000000-D9766:1:1101:22760:7994 1:N:0:29
ACCACACCTTCTACAATGAGCTGCGTGTGGCTCCCGAGGAGCACCCCGTGCTGCTGACCGAGGCCCCCCTGAACCCCAAGGCCAACCGCGAGAAGATGACCCAGGTGAGTGGCCCGCTACCTCTTCTGGTGGCCGCCTCCCTCCTTCCTGGCCTCCCGGAGCTGCGCCCTTTCTCACTGGTTCTCTCTTCTGCCGTTTTCCGTAGGACTCTCTTCTCTGACCTGAGTCTCCTTTGGAACTCTGCAGGTTCT
+
AA?>AA?A1FFFFGGCDG1EGDGGFEE00AGHHFFE?EG//EGGHEEE/EEGFDBFFEFEEGCEFEEEGCCGEGHGGGCHGHHHHGFEGG/BCCGFB1GHHHEHGHHDCHFFGHHGGGGGHFGHFHHHHHHGGHGCGGGGGHHGHGFGFGGGGGGFGG@@AGGGGG@F?=BFFFFFFFFBFFFFFFFFFFFFFF=ABFFFFBFFFFFFFFFFFFFFFFBBBFFFBB9FFFFFFFFBFFFFFFFFFFFFBFF
@M05620:37:000000000-D9766:1:1101:23348:8002 1:N:0:29
GCGGCTGCTTTGGCAGAAACTGACAAGCCAGGGCCAAAAGCTCGTCAGCGCCCACGTCTGACCCCCGTCCCCCGCTCATTATCACTGATCCCGACTTCTGCTTGAAAACCACCCCTCACAGGACCGCCTCCATACTTCGTTGACCAACCACGAAGTTCCCATTCGCACTGGCTATCCCTTCTGCCGCACGCCGTAGAACTGTCCACTCAGACCTGCGACTAACCTCGTATGCATCTCGGTCCAAACCGCAA
+
>1>1>ADAFFFFGCGGAGGBFFBFGABFFFBFBAAAAA/B0FGE/AAB1BEEGC/A/ABFH1B0B>/>/BBFE/>>EGB22>222B11B1>B?/>>E1BBFGFFBBD10/<??/@//0/11<0/?/<@...0=<0>>F.///.00/<<..C.;.:.0;;:00000:99-//./00//:00;0009----9-A9-9--////9//;;/9/;/9-9-9-;-9-//-//--99///////9-;--:/9:----9
@M05620:37:000000000-D9766:1:1101:11234:8009 1:N:0:29
ACCACACCTTCTACAATGAGCTGCGTGTGGCTCCCGAGGAGCACCCCGTGCTGCTGACCGAGGCCCCCCTGAACCCCAAGGCCAACCGCGAGAAGATGACAGCGGAGAGTGCCCCGACACCTCCTCTGGGCCGCCCCCCTCTTCCCCCTGGTCCCCCGGCGCCGCGCCTTTTCACAGTGGCTCTCTCCTCTCCCGTTTTCTATAACTCTCTCCTCTCAGCCCAGACTCTTCTTTAGCTCTCCGCAGGCTCG
+
AAA1AAAAFFFFGFFFDGGFG1GFGEEEHAGH1FGE0EGEEHEHHGGEEEGFHHHHHHHGE@EGGAEGGGG01>FFGG/G/<GHFGA/BGGCCGF1DHFHF1//</<-C111>0>-<---<C.<G:0:C/..-:--9-;-;/009/9.---9;/;-9-;--9-9@-@--;/:F/;9/://-;BFFFB/;-////-;A/-////////;BFF//BB9/////9-;--;F/9////////;B//------;9-
@M05620:37:000000000-D9766:1:1101:21386:8013 1:N:0:29
ACCACACCTTCTACAATGAGCTGCGTGTGGCTCCCGAGGAGCACCCCGTGCTGCTGCCCGAGGCCCCCCTGAACCCCAAGGCCAACCGCGAGAAGATGACCCAGGTGAGTGGCCCGCTACCTCTTCTGGTGGCCGCCTCCCTCCTTCCTGGCCTCCCGGAGCTGCGCCCTTTCTCACTGGTTCTCTCTTCTGCCGTTTTCCGTAGGACTCTCTTCTCTGACCTGAGTCTCCTTTGGAACTCTGCAGGTTCT
+
BBBABBBBFFFFGGGGFGGGGFHHGEEEEEGHEGGEFGGGGHHHHGGGGEGGHHHFHHHGGGGGGDGGGGEEHGHGGGGHAEHHHGGEGGG@CGGH1GFGHHEFFHHFHHHGGHHGGGGGHHHHHHHHHHHGHHGGGGFHGHHGHHHGGGGGGGGGED@?BGGGG@GF=BFFFFFFFFFFFFFFFFFFFFFFFFB;DFEFFFF?9DFFFFFFFFFFFFFFFFFFBFFFFFFFFFFEFFFFFFFFEFFFFFF
@M05620:37:000000000-D9766:1:1101:8924:8036 1:N:0:29
ACCACACCTTCTACAATGAGCTGCGTGTGGCTCCCGAGGAGCACCCCGTGCTGCTGACCGAGGCCCCCCTGAACCCCAAGGCCAACCGCGAGAAGATGACCCAGGTGAGTGGCCCGCTACCTCTTCTGGTGGCCGCCTCCCTCCTTCCTGGCCTCCCGGAGCTGCGCCCTTTCTCACTGGTTCTCTCTTCTGCCGTTTTCCGTAGGACTCTCTTCTCTGACCTGAGTCTCCTTTGGAACTCTGCAGGTTCT
+
CCCCCCCBFFFFGGGGGGGGGGHHGGGEGGHHHGGGGGGGGHHHHGGGGGGGHHHHHHHGGGGGGGGGGGGHHHHGGGGHGHHHHGGGGGCGGGHGHHGHHHHHGHHHHHHGGGHGGGGGHHHHHHHHGHHGHHGGGGGHGHHGHGGGGGGGGGGGGGGBFGGGGGFFFFFFFFFFFFFFFFFFFFFFFFFFFFFFFFFFFFFFFFEFFFFFFFFFFFFFFFFF/FFFFFFFFFBFFFFFFFFFFFFFFFF
@M05620:37:000000000-D9766:1:1101:13876:8036 1:N:0:29
ACCACACCTTCTACAATGAGCTGCGTGTGGCTCCCGAGGAGCACCCCGTGCTGCTGACCGAGGCCCCCCTGAACCCCAAGGCCAACCGCGAGAAGATGACCCCAGTGAGTGGCCCGCTTACTCCTCTGGTGGCCGCCTCCCTCCCTCCTGGCCTCCCCGAACCTCGCCCTTTCTCCCTGGTTCTCTCTTCTGCCGTTTTCCGTAGGACTCTCTTCTCCGAACCGAGTCTCCTTTGGAAATCTGCAGGTTCT
+
CCCCCCCCFFFFGGGGGGGGGGHHGFGGHGHHHGGGGGGGGHHHHGGGGGGGHHHHHHHGGGGGGGGGGGGHHHHGGGGHGHHHHGGGGGGGGGHHHHG2FH//??F11?1?=GH---..>=00</00<</<.G--A..CE//C.F/C/0;.C09CE.9----//9-;D-FFBB00//0;0;900090;90:BF-.;BF0F.;...00//:00;:000.;.;----:/00;9BF0/0B00000000;9B00
@M05620:37:000000000-D9766:1:1101:24879:8043 1:N:0:29
ACCACACCTTCTACAATGAGCTGCGTGTGGCTCCCGAGGAGCACCCCGTGCTGCTGACCGAGGCCCCCCTGAACCCCAAGGCCAACCGCGAGAAGATGCCCAAGGGAGGGGCCCGCTACCTCTTCTTGTGGCCGCCTCCCTCCTTCCTGGCCTCCCGGCGCTGCGCCCTTTCTCACTTGTTTTCTCTTCCGCCGGTTTCCCGTGGCCCTCCTTCTCTTGCCCGGGGCTCCCTTGGAACCTTTGAAGTTCTT
+
BBBCCABCFFCFGGGGGGGGGGHHGEGED?HFGGGEEGEEFHDGHGGGEEEGHHHHHHHGGGGGGGGGGGGHEHHGGGGHGHHHHGGGGCFGGGHGHH2FG</?//////>-AD@-<-<C<0<=000<00;.=--;..;E//C9F0C00;.C0.;A.A-99--.--;B:BF////://;/B//////;//..;--;DF/B/...:-...../;///9///;/.----9.A.;F/B/B/.//////;/:///
@M05620:37:000000000-D9766:1:1101:24898:8050 1:N:0:29
ACCACACCTTCTACAATGAGCTGCGTGTGGCTCCCGAGGAGCACCCCGTGCTGCTGACCGAGGCCCCCCTGAACCCCAAGGCCAACCGCGAGAAGATGCCCAGGTGAGTGGCCCGCTACCTCTTCTGGTGGCCGCCTCCCTCCTTCCTGGCCTCCCGGAGCTGCGCCCTTTCTCACTGGTTCTCTCTTCTGCCGTTTTCCGTAGGACTCTCTTCTCTGACCTGAGTCTCCTTTGGAACTCTGCAGGTTCTA
+
CCCCCCCCFFFFGGGGGG5FGGHHGGGFHGHHHGFGGGGGGHHHHGGGGGGGHHHHHHHGGGGGGGGGGGGHGHHGGGGHGHHHHGGGGG/CGGHHHHHHHHHGHHGHHHGGHHGGGGGHHHHHHHHHHHGHHGGGGGHGHHGHHGGGGGGGGGGGGCCGGGGGGGFFFFFFFFFFFFFFFFFFFFFFFFFFFFFFFFFFFFFFFFFFFFFFFFFFFFFFFFFFFFFFFFFFFFFFFFFFFEFFFFFFFFB
@M05620:37:000000000-D9766:1:1101:19705:8063 1:N:0:29
ACCACACCTTCTACAATGAGCTGCGTGTGGCTCCCGAGGAGCACCCCGTGCTGCTGACCGAGGCCCCCCTGAACCCCAAGGCCAACCGCGAGAAGATGACCCAGGTGAGTGGCCCGCTACCTCTTCTGGTGGCCGCCTCCCTCCTTCCTGGCCTCCCGGAGCTGCGCCCTTTCTCACTGGTTCTCTCTTCTGCCGTTTTCCGTAGGACTCTCTTCTCTGACCTGAGTCTCCTTTGGAACTCTGCAGGTTCT
+
AABCCCBCFFFFGFGGFGGGGGHHGEGFHDHHHGGEGGGGGHGHHGGGFDFGHHHHHHHGGGGGGGGGGGGHGHGGGGGHGHHHHGGGGGFGGGHHGHHHHHHHEHHHHHHGGHHGGGGGHHHHHHHHHHHGHHGGGGGHGHHGHGGGGGGGGGGGGGGGGGGGGGFFFFFFFFFFFFFFFFFFFFFFFFFFFFFFFFF/BFFFFFFFFFFFFFFFFFFFFFFFFFFFFFFFFFFFFFFFFFFFFFFFFFF
@M05620:37:000000000-D9766:1:1101:19539:8070 1:N:0:29
ACCACACCTTCTACAATGAGCTGCGTGTGGCTCCCGAGGAGCACCCCGTGCTGCTGACCGAGGCCCCCCTGAACCCCAAGGCCAACCGCGAGAAGATGACCCAGGTGAGTGGCCCGCTACCTCTTCTGGTGGCCGCCTCCCTCCTTCCTGGCCTCCCGGAGCTGCGCCCTTTCTCACTGGTTCTCTCTTCTGCCGTTTTCCGTAGGACTCTCTTCTCTGACCTGAGTCTCCTTTGGAACTCTGCAGGTTCT
+
>A>AAAAAFFFFFEF45BGGFGCEEEAEG2FGHGFAEEG?EHGHHGGEAAE1FDGFFHFGCGGGCECEGGGFHHHGGGGHGHHGHGGGG?CCDGHGHBGBGHHGEHHHHGGGGHHGGGGGHHGHHHHGFGFGHHGGGGGHGHHGEGGGGEGGGGGGGF@GGG.CF@BF?BFFFFFFFFFFFFFFFFFFFFFFFF?9DFFFFFFFFBFFFFFFFFFFFFFFFFFFFFFFFFFFFFFFFFFFFFFFFFFFFFF
@M05620:37:000000000-D9766:1:1101:15081:8080 1:N:0:29
ACCACACCTTCTACAATGAGCTGCGTGTGGCTCCCGAGGAGCACCCCGTGCTGCTGACCGAGGCCCCCCTGAACCCCAAGGCCAACCGCGAGAAGATGACCCAGGTGAGTGGCCCGCTACCTCTTCTGGTGGCCGCCTCCCTCCTTCCTGGCCTCCCGGAGCTGCGCCCTTTCTCACTGGTTCTCTCTTCTGCCGTTTTCCGTAGGACTCTCTTCTCTGACCTGAGTCTCCTTTGGAACTCTGCAGGTTCT
+
BBBBBBBBFFFFGGGGGGGGGGHHGEEEGFHHHGGGGGCGGHHHHGGGFEFGHHHHHHHGGGGGGGGGGGGHGHHGGGGHGHHHHGGGDCBDFGHHHHHHHFGCECGHHGHFGHHGGGGGHHHGHHHHGFHFHGGGGGGHFHHGHGGGGGGGGGGGGGGGGGGGGGFFFFFFFFFFFFFFFFFFFFFFFFFFFFFFFFFFFFFFFFFFEFFFFFFFFFFFFFFFFFFFFFFFFFFFFFFFFFFFFFFFFFF
@M05620:37:000000000-D9766:1:1101:8763:8107 1:N:0:29
AGTGCCAGCTCTCAATCGCACAGGGGACCCAGGGCCTGGCCCCTCCATCCAGAAAACCTATGACCTCACCCGCTACCTGGAGCACCAACTCCGCAGCTTGGCTGGGACCTATGTGAGTATCCAGCGTAGGAATCTGGGAGTTGGGGAGGAGTGAGGAGTTGGGGAAAGACAGTCCTAACCGTGGAGGGTTCTGGTAAATGATGGGGTGAGGAGGGGCTCTTTGGCTCCCACCAGTCCCCCTGTCTGGTCTA
+
AAAABFFFBFFFGFGGGFECEEGHGGGGGGADFEGGFGHHHHGEGGHHHHCHHHGGGGHHHAFGHHHFHHHGGGGGHHHGHHHEGGHHGHHHGG@EEGHHDHH/?EGFFHGHEHHHFFGGHHHGHGEDGGHHHHFHHFGECGBCDDEGGGGHGHBFFEGHDHC?.EHFHHHHHGHGHHHHGGG?FGGGCFFGFFCFFFGFGGGFEDDCFFFFFDFFD@EFFFFFFFBEEFFFFFFFFFFF;EFFF/FFBF9
@M05620:37:000000000-D9766:1:1101:21926:8114 1:N:0:29
ACCACACCTTCTACAATGAGCTGCGAGTGGCTCCCGAGGAGCACCCCGTGCTGCTGACAGAGGCCCCCCTGAACCCCAAGGCCAACCGCGAGAAGATGCCCAGGTGAGTGGCCCGCTACCTCTTCTGGTGGCCGCCTCCCTCCTTCCTGGCCTCCCGGAGCTGCGCCCTTTCTCACTGGTTCTCTCTTCTGCCGTTTTCCGTAGGACTCTCTTCTCTGACCTGAGTCTCCTTTGGAACTCTGCAGGTTCTA
+
AAAAAAAAFF1FGGGGGAGDGGHCG0AAF00BBFFGGG?EFHHHHG/EE/B/DGGHGFFGHGGG/EEGGGGHGHHGGGG/?GHHH/EEE<@CGGHHHHHHH1FFG1FGH1FFHH/ACGGHH1FHHH1<GGGHHGGGG.:EHHGHH0GH0:GH0CF.AA-AAGG/@AG??/FGFFFFFFFFFFFFFFFFFFFFF@FFFFFFFFFBFFFFFFFFFFFFFFFFFFFFFFFFFFFFFFFFFFFFFFFFFFFFFFF
@M05620:37:000000000-D9766:1:1101:23654:8122 1:N:0:29
AGTGCCAGCTCTCCATCGCACAGGGGACCCAGGGCCTGGCCCCTCCATCCAGAAAACCTATGACCTCACCCGCTACCTGGAGCACCCACTCCGCAGCTTGGCTGGGACCTATGTGAGTATCCAGCGTAGGAATCTGGGAGTTGGGGAGGAGTGAGGAGTTGGGGAAAGACAGTCCTAACCGTGGAGGGTTCTGGTAAATGATGGGGTGAGGAGGGGCTCTTTGGCTCCCACCAGTCCCCCTGTCTGGTCTA
+
AA>>>FFCAFFFG1FFFF?AF?G0FA0EECHHBAEEEFHHHHGGGGHGHAGHHHF0GEHGDFGHHBFGHHH@?>EEGH1FBBGHHH/??CG>/ECGCHFGEHHGGGHHGHHFHGFHHHHHHHGHHGGFGGGHHHHHHH0FGHHHGG.CCACCG0GGCGHHHHGGEACCHHHGHHHHHHGGGGGGFGGGEFGGGGGGGGGGGGGGGFB@FFFFFF@@@@FFFFFFFFFFFFFFFFFFFFFF@FFFFFFFFFF
@M05620:37:000000000-D9766:1:1101:19297:8141 1:N:0:29
AGTGCCAGCTCTCAATCGCACAGGGGACCCAGGGCCTGGCCCCTCCATCCAGAAAACCTATGACCTCACCCGCTACCTGGAGCACCAACTCCGCAGCTTGGCTGGGACCTATGTGAGTATCCAGCGTAGGAATCTGGGAGTTGGGGAGGAGTGAGGAGTTGGGGAAAGACAGTCCTAACCGTGGAGGGTTCTGGTAAATGATGGGGTGAGGAGGGGCTCTTTGGCTCCCACCAGTCCCCCTGTCTGGTCTA
+
A?AABFFFBFFFGGGGGFGFGCHDFEGGGEGHFAEE2FGFHHGHGGHHHGBG3GBGHGHHHHHHHFHHHHHEG/>EHFFFHHHHHHHHGHHHGG/EGGFHGHHGDGHHGHHFHHHGHHHHHHHHGGEGGGHHHHHHHHGGDHHHGGGGGGGHHHHHHGHHHHGGGGEFEFHGHGHHGHGHGACBDGGGCFFGGGGGGGFFGGGGGGFBFFFFFFBBBBFFFFFFFFFFFFFBFFFFFFFF?FFFFFFFFFB
@M05620:37:000000000-D9766:1:1101:23574:8154 1:N:0:29
ACCACACCTTCTACAATGAGCTGCGTGTGGCTCCCGAGGAGCACCCCGTGCTGCTGACCGAGGCCCCCCTGAACCCCAAGGCCAACCGCGAGAAGATGAACCCAGGTGAGTGGCCCGCTACCTCTTCTGGTGGCCGCCTCCCTCCTTCCTGGCCTCCCGGCGCTGCGCCCTTTCTCACTGGTTCTCTCTTCTGCCGTTTTCCGTAGGACTCTCTTCTCTGACCTGAGTCTCCTTTGGAACTCTGCAGGTTC
+
BBBBBBBBFFFFGGGGGGGGGGHHGFGGHGHHHGGGGGGGGHHHHGGGEGGGHHHHHHHGGGGGGGGGGGGHHHHGGGGHGHHHHGGGGGCFGGHHGHHFDHFG?FHH1FGHGGGHGGGGGHHHFHHHHHHHEGHGGGGGHGHHGGGGGGGGGGGGGGGG-@BFFFFFFFFFFFFFFFFFFBFFFFFFFFFFFFFFADFFFFDFFFFFFFFFFFFFFFFFFFFFF/BFFFFFFFFFFFFFFFFFFFFFAFF
@M05620:37:000000000-D9766:1:1101:24730:8163 1:N:0:29
ACCACACCTTCTACAATGAGCTGCGTGTGGCTCCCGAGGAGCACCCCGTGCTGCTGACCGAGGCCCCCCTGAACCCCAAGGCCAACCGCGAGAAGATGACCCAGGTGAGTGGCCCGCTACCTCTTCTGGTGGCCGCCTCCCTCCTTCCTGGCCTCCCGGAGCTGCGCCCTTTCTCACTGGTTCTCTCTTCTGCCGTTTTCCGTAGGACTCTCTTCTCTGACCTGAGTCTCCTTTGGAACTCTGCAGGTTCT
+
CCCCCBCBFFFFFFFGGGGGGGHGGEEBEEHHHGGGDGGGGHDGHGGGGGGGHHHHHHHGGGGGGGGGGGGHFHHGGGGHGHHGHGGGGGGGGGHGHHHHHHHHGHHHHGHGGHHGGGGGHHHHHHHHHHHGHHGGGGGHGHHGHGGGGGGGGGGGGGGGGGGGGGFFFFFFFFFFFFFFFFFFFFFFFFFFFFFFFFFFFFFFFFFFFFFFFFFFFFFFFFFFFFFFFFFFFFFFFFFFFFFFFFFFFFF
@M05620:37:000000000-D9766:1:1101:27256:8175 1:N:0:29
ACCACACCTTCTACAATGAGCTGCGTGTGGCTCCCGAGGAGCACCCCGTGCTGCTGACCGAGGCCCCCCTGAACCCCAAGGCCAACCGCGAGAAGATGACCCAGGTGAGTGGCCCGATACCTCTTCTGGTGGCCGCCTCACTCCTTCCTGGCCTCCCGGAGCTGCGCACTTTCTTACTGGTTCTCTCTTCTGCCGTTTTCCGTAGGACTCTCTTCTCTGACCTGAGACTCCTTTGGAACTCTGCAGGTTCT
+
A1>AAAAAFFFFFGGDFFFAE11AE0AEG0AGAFAAEEECGHEHGGAEB/BFGFHBFE0AEGGGCEEEGGGHFFHEGGG>/FFGHC/<>/CC@CGH1FGHHHH//?FG0??/?FHG-<CGBGH0DH0G0=CEHHGC-E./.0;CCFF/CFGFGG..A.;AGGGGGG@-@-9//:/;FF/;;//;FF/FFF/;BF?ABFFFF-BA-AFFFFFFFFBFFFFFFFFFFB/;;9BFF/;FFFFFFFBBFFFF/;;
@M05620:37:000000000-D9766:1:1101:27049:8189 1:N:0:29
AGTGCCAGCTCTCAATCGCACAGGGGACCCAGGGCCTGGCCCCTCCATCCAGAAAACCTATGACCTCACCCGCTACCTGGAGCACCAACTCCGCAGCTTGGCTGGGACCTATGTGAGTATCCAGCGTAGGAATCTGGGAGTTGGGGAGGAGTGAGGAGTTGGGGAAAGACAGTCCTAACCGTGGAGGGTTCTGGTAAATGATGGGGTGAGGAGGGGCTCTTTGGCTCCCACCAGTCCCCCTGTCTGGTCTA
+
1>>>>FFB1FFFG1BG1AF1E0FGFEAAA0BFAAEAAAGF0GEHGGFHEBAF1B10BEGFGHBGHDCHHHHEE>EFHFGG>FGFFH0/?FFCECE//BBGCHB?EEHHGFFHHH2GHFGHHHHHHGCGGGFHHHHHGHFGGHHGGCCCCCCHFDDH0CCCFE?CEGHHCGGHHHGFGHHHGGGGBGF@EFFGGGBFGGGGGFGGEGF@FFFFFF@=@@FFFFFEFFFAFFFFFFFFFFFB@FFFFFFFFFF
@M05620:37:000000000-D9766:1:1101:20108:8212 1:N:0:29
ACCACACCTTCTACAATGAGCTGCGTGTGGCTCCCGAGGAGCACCCCGTGCTGCTGACCGAGGCCCCCCTGAACCCCAAGGCCAACCGCGAGAAGATGACCCAGGTGAGTGGCCAGCTACCTCTTCTGGTGGCCGCCTCCCTCCTTCCTGGCATCCCGGAGCTGCGCACTTTCTCACTGGTTCTCTCTTCTGCCGTTTTCCGTAGGACTCTCTTCTCTGACCTGAGTCTCCTTTGGAACTCTGCAGGCTCT
+
AAA1AAAAFFFFGFGB3GFAG1GCGAAA00BF1AF00FEE?GGFHGGG?AFGEHECGHCE/E?EG/EEG@?0F1?EGE?H//GHHG//BCC//C011111?GCGGHG10FGE/01<<F1>G1111<1=><<.C.<<C..:;/CCH00:0;;./0B/:E?AAGG/;A?-;-/;FF/FF/9FF/B/9BFFFFFFF/-:AFE//ABABBFFBF//9FFFF/9//;F-/-;;BFF//F9/99FFFF//9;9-;9;
@M05620:37:000000000-D9766:1:1101:25635:8214 1:N:0:29
ACCACACCTTCTACAATGAGCTGCGTGTGGCTCCCGAGGAGCACCCCGTGCTGCTGACCGAGGCCCCCCTGAACCCCAAGGCCAACCGCGAGAAGATGACCCAGGTGAGTGGCCCGCTACCTCTTCTGGTGGCCGCCTCCCTCCTTCCTGGCCTCCCGGAGCTGCGCCCTTTCTCACTGGTTCTCTCTTCTGCCGTTTTCCGTAGGACTCTCTTCTCTGACCTGAGTCTCCTTTGGAACTCTGCAGGTTCT
+
CCCCCBBBFFFFGFGGGGGGGGHHGFGEHGHHHGGGGGEGGHHHHGGGEEGGFHHHHHHGGGGGGGGGGGGHHHHGGGGHGHHHHGGGGGGGGGHHHHHHHGHGFHHHHHHGGHHFDGGGGHHHHHHHHHHGHHFGGDGGGHHGHGGGGGGGGGGGGGFGFAGEFGFFFFFFFFFFFFFFFFFFFFFFFFFFFFFFFFFFFFFFFFFFFFFFFEFFFFFFFFFF/BFFFFFFFFFFFFFFFFFFFFFFFFF
@M05620:37:000000000-D9766:1:1101:15268:8229 1:N:0:29
ACCACACCTTCTACAGTGAGCTGCGTGTGGCTCCCGCGGAGCCCCCCGTGCTGCTGACCGAGGCCCCCCTGACCCCCAAGGCCAACCGCGAGAAGATGACCCAGGTGAGTGGCCCGCTACCTCTTCTGGTGGCCGCCTCCCTCCTTCCTGGCCTCCCGGAGCTGCGCCCTCTCTCACTGGCTCTCTCTTCTGCCGTTTTCCGTAGGACTCTCTTCTCTGACCTGACTCTCCTTTGTAACTCTGCAGGTTCT
+
>A>>>>>AFFBF3FG13AA1ABBB0AAEF0BFEFGE0/A/AA/BEEEG??EFDGHFFGFEEEEEF?>EEEG0<BFCGCCE?GFG/?C/B/<<>.>111<>GF.<<GFGCD0.EHC@--:-:CCCFC;::<B.CA--A.A?EGBABBFBFFBFA/AE?A@@-@-B/=@B?--99BFF/;/---/;BFFFB9B//99;AF-//-B?BABBBFFBFFFBB//9/;B-//;FFFB///9//;/9;99///-9;FF
@M05620:37:000000000-D9766:1:1101:14153:8234 1:N:0:29
AGTGCCAGCTCTCAATCGCACAGGGGACCCAGGGCCTGGCCCCTCCATCCAGAAAACCTATGACCTCACCCGCTACCTGGAGCACCAACTCCGCAGCTTGGCTGGGACCTATGTGAGTATCCAGCGTAGGAATCTGGGAGTTGGGGAGGAGTGAGGAGTTGGGGAAAGACAGTCCTAACCGTGGAGGGTTCTGGTAAATGATGGGGTGAGGAGGGGCTCTTTGGCTCCCACCAGTCCCCCTGTCTGGTCTA
+
AA>AAFFFBFFFGFGGFGGCGCHFGGFGGGHHFGGFGGHHHHGHGGHHHHHHFCGHHGHHHHGHHGHHHHHGG@EEHHHHFGHHHHCFFHHHEGFGGHGFGHHGGGHHGHHHHHHHHHHHHHHHHGGGGGHHHHHHHHFFEHFHGGEGGGEGHHHFGGGHHHGGGGGHHHHHHHHHHHHHGGFGGGGGGGGGGGFGGGGGFGGGGGFFFFFFFFFFFFFFFFFFFFFFFFFFFFFFFFFFFFFFFFFFFFB
@M05620:37:000000000-D9766:1:1101:22328:8245 1:N:0:29
ACCACACCTTCTACAATGAGCTGCGTGTGGCTCCCGAGGAGCACCCCGTGCTGCTGACCGAGGCCCCCCTGAACCCCAAGGCCAACCGCGAGAAGATGACCCAGTTGGGGGGCCCCCCCCTTCTTCTGGTGGCCGCCTCCCTCCTTCCTGGCCTCCCGCGCCTCCGCCCTTTCTACCTGGTTCTCTCTCCTGCCGTTTTCCGTAGCACTCTCTCCCCTGCCCTAAGTTTCCTTTGGAACTCTGCAGGTTCT
+
BBBBAABB4BCFGG5EGGFCG5B4AE2EDEEFFFGEFA2EEHHHHGGGEEDGHHHHGHHGEGGGGEEGGGGHEFEEFGGECEGHHGGCGG?B/D0FHF1?G0/?1<11//--;B-----;-99B/9/;/;;.9.-;99DEE.;.FBF/BF9../AE.9----;...;D-;F/BF////:.;/9///;B////;.-;.B9B/./;;9//////;///....;./.9////9/9FFB/;//9;////;.;/;B
@M05620:37:000000000-D9766:1:1101:22312:8258 1:N:0:29
ACCACACCTTCTACAATGAGCTGCGTGTGGCTCCCGAGGAGCACCCCGTGCTGCTGACCGAGGCCCCCCTGAACCCCAAGGCCAACCGCGAGAAGATGACCCAGGTGAGTGGCCCGCTACCTCTTCTGGTGGCCGCCTCCCTCCTTCCTGGCCTCCCGGAGCTGCGCCCTTTCTCACTGGTTCTCTCTTCTGCCGTTTTCCGTAGGACTCTCTTCTCTGACCTGAGTCTCCTTTGGAACTCTGCAGGTTCT
+
ABABBBABFFFFGGGGGGGGGGHGGFGBGDHHHGGGGGGGGHHHHGGGGGGGHHHHHHHGGGGGGGGGGGGHHHHGGGGHGHHHHGGGGGDGGGHHHHGHHHHHGFHHH<FGGHHGGGGG0GHHHHHHFHHGGHGGGGGHGHHGHGGGGGGGGGGGGGGGGGGFFFFFFFFFFFFFFFFFFFFFFFFFFFFFFFFFFFFFFFFFFFFFFFFFFFFFFFFFFFFFBFFFFFFFFFFFFFFFFFFFFFFFFFF
@M05620:37:000000000-D9766:1:1101:17019:8264 1:N:0:29
AGTGCCAGCTCTCAATCGCACAGGGGACCCAGGGCCAGGCCCCTCCATCGAGAAAGCCTAAGACCTCACCCGCTACCTGTAGCACCAACGCCGCAGCTTGGCTGGGACCTATGTGAGTATCCAGCGTAGGAATCTGGGAGTTGGGGAGGAGTGAGGAGTTGGGGAAAGACAGTCCTAACCGTGGAGGGTTCTGGTAAATGATGGGGTGAGGAGGGGCTCTTTGGCTCCCACCAGTCCCCCTGTCTGGTCTA
+
A>AAAFF1AFFFGGGGGF1FG?F0AA0AEEEHFAEE/ABAFEEHAFGEH/AB/B11BBGA101BB11BFF>/E>/>GEF1BGHGGGHGE/>EEEE//BGG/FGGECGHGHHFHGFHHHHHHHHHHGGGGGHHHHHHHGHGGHHHGGGGGGGHHHHHHGHHHHGGGGHHHGGGGGGGGGGGGGEGGGGGCAFGGGBFFFFFFFFFFFF@FFFFFF@@@@FFFFFFFFFFFFFFFFFFFFFF@FFFFFFFFFF
@M05620:37:000000000-D9766:1:1101:27424:8275 1:N:0:29
ACCACACCTTCTACAATGAGCTGCGTGTGGCTCCCGAGGAGCACCCCGTGCTGCTGACCGAGGCCCCCCTGAACCCCAAGGCCAACCGCGAGAAGATGACCCAGGTGAGTGGCCCGCTACCTCTTCTGGTGGCCGCCTCCCTCCTTCCTGGCCTCCCGGAGCTGCGCCCTTTCTCACTGGTTCTCTCTTCTGCCGTTTTCCGTAGGACTCTCTTCTCTGACCTGAGTCTCCTTTGGAACTCTGCAGGTTCT
+
BBBAAAABFFFFGGGGGGF5FAGHGEEGEEHHFFFEFGGGGHDHHGGEDEFGHHGFFHHGGEGGGFGGGGGHGHFGGGGHEHHHHGD@BDCDGGHHHHHHHH/FFGFGH?1FGHGGG-<<CDGFGGHGF0<EGHGGGGCHGGHGFGFGGGGGGGGGGGG?BBFGG-@DB9FFFFFFFFFF/FFFBFF/BFFFFFBDFFFFFFFFFFFFF//FFFFFFFFFFFFFFFF9BBF/9BFFFFF/B/FFFFFFFBF
@M05620:37:000000000-D9766:1:1101:19130:8278 1:N:0:29
ACCACACCTTCTACAATGAGCTGCGTGTGGCTCCCGAGGAGCACCCCGTGCTGCTGACCGAGGCCCCCCTGAACCCCAAGGCCAACCGCGAGAAGATGACCCAGGTGAGTGGCCCGCTACCTCTTCTGGTGGCCGCCTCCCTCCTTCCTGGCCTCCCGGAGCTGCGCCCTTTCTCACTGGTTCTCTCTTCTGCCGTTTTCCGTAGGACTCTCTTCTCTGACCTGAGTCTCCTTTGGAACTCTGCAGGTTCT
+
BBBABBBBFFFFGGGGGGGGGFHHGEEAFEHHHGGEFGGGGHHHHGGGEEGGHHHHHHHGGGGGGGGGGGGHHHHGGGGHFHHHHGGGGGGGGGHHHHHHHHHHGHHGHHHGGHHGGGGGHHHHHHHHHHHGHHGGGGDHGHHGHGGGGGGGGGGGGGGGGGGGGGFFFFFFFFFFFFFFFFFFFFFFFFFFFFFFFFFFFFFFFFFFFFFFFFFFFFFFFFFFFFFFFFFFFFFFFFFFFFFFFFFFFFF
@M05620:37:000000000-D9766:1:1101:23253:8289 1:N:0:29
ACCACACCTTCTACAATGAGCTGCGGGTGGCTCCCGCGGAGCACCCCGTGCTGCTGACCGAGGCCCCCCTGAACCCCAAGGCCAACCGCGAGAAGCTGACCCCGGTGAGTGGCCCGCTACCTCTTCTGGTGGCCGCCTCCCTCCTTCCTGGCCTCCCGGAGCTGCGCCCTTTCTCACTGGTTCTCTCTTCTGCCGTTTTCCGTCGCACTCTCTTCTCTGACCTGAGTCTCCTTTGGAACTCTGCAGGTTCT
+
A3AA?AA>4BBBBFFDGF5BBBBGG2AEEFHCGBAE2AAAEE1GHFG>BBEEGFGHFGHEE/E@F?EGGG/BECEFADDHGG/FFFDDFC/><>F1>GGHHH<<<<-<<=DEEF;::-::G0FF0=;00;C?FFGAB?9E.:BDBBFFFFFFFFF?ED;9-;;;B9BFAFFFFFFFFFBFFBF/FFFFFFFFBFFFABAFF.F.--9--B/B//;9B;BF9FF.B9/B/:/FFFF/9/F/B//BB/.9BF/
@M05620:37:000000000-D9766:1:1101:10624:8297 1:N:0:29
AGTGCCAGCTCTCAATCGCACAGGGGACCCAGGGCCTGGCCCCTCCATCCAGAAAACCTATGACCTCACCCGCTACCTGGAGCACCAACTCCGCAGCTTGGCTGGGACCTATGTGAGTATCCAGCGTAGGAATCTGGGAGTTGGGGAGGAGTGAGGAGTTGGGGAAAGACAGTCCTAACCGTGGAGGGTTCTGGTAAATGATGGGGTGAGGAGGGGCTCTTTGGCTCCCACCAGTCCCCCTGTCTGGTCTA
+
BBABBFFFCFFFGGGGGGGGGGHHGGGGGGHHGGGGGGHHHHGHGGHGHHHHHHHHHGHGHHHHHHHGHHHGGEGGHHHHHHHGHHHHGHHHGGGGGHHHGHHGGGHHGHHHHHHHHHHHHHHHHGGGGGHHHHHHHHHGGHHHGGGGGGGHHHHHHGHHHHGGGGHHHHHHHHHHHHHHGGGGGGGGEFGGGGFGGGGGGGGGGGFFFFFFFFFFFFFFFFFFFFFFFFFFFFFFFFFFFFFFFFFFFFE
@M05620:37:000000000-D9766:1:1101:12071:8298 1:N:0:29
ACCACACCTTCTACAATGAGCTGCGTGTGGCTCCCGAGGAGCACCCCGTGCTGCTGACCGAGGCCCCCCTGAACCCCAAGGCCAACCGCGAGAAGATGACCCGGGTGGGTGGCCCGCTACCTCTTCTGGTGGCCGCCTCCCTCCTCCCTGGCCCCCCGAGCCTGCGCCCTTTCTAACTGGTTCCCTCTTCTGCCGTTTTCCGTAGGACTCCCTTCTCTGCCCTACTTCTCCTTTGGACCTCTGCGGGTTCT
+
CCCCCCCCFFFFGGGGGGGGGGHHGGGFHGHHHGGGGGGGGHHHHGGGGGGGHHHHHHHGGGGGGGGGGGGHHHHGGGGHGHHHHGGGGGGGGGHGHH2GH2/><//--.<-<C<----A/0:GC00C0;/.;.-;9.=EA/C.C/;.;B.C..;@-C---9:.9-@DAFF000009:F/;00000/;00:0B0-;DF.F0:0.;.00//0.;0/00000;::/.0900;0BFFF/:0//0:00-:BFAA9
@M05620:37:000000000-D9766:1:1101:18518:8302 1:N:0:29
AGTGCCAGCTCTCAATCGCACAGGGGACCCAGGGCCTGGCCCCTCCATCCAGAAAACCTATGACCTCACCCGCTACCTGGAGCACCAACTCCGCAGCTTGGCTGGGACCTATGTGAGTATCCAGCGTAGGAATCTGGGAGTTGGGGAGGAGTGAGGAGTTGGGGAAAGACAGTCCTAACCGTGGAGGGTTCTGGTAAATGATGGGGTGAGGAGGGGCTCTTTGGCTCCCACCAGTCCCCCTGTCTGGTCTA
+
AABABFFFCFFFGFGGGGGGGGHGGGGGGGHHGGGGGGHHGHGHGGHHHHGHEHEGHGHHHHGHHHHHHHHGGEGGHHHHHHHEHHHHGHHHGGEEGGHHGHHGGGFHGHGHHHHHHHHHHHHHHGGGGGHHHHHHHHHGGHHHGGGGGGGHHHHHHGHHHHGGGGHHHHHHHHHHHHHHGGEGGGGGEGGGGGFGGGGGGGFGGGFFFFFFFFFFFFEFFFFFFFFFFFFFFFFFFFFFFFFFFFFFFFB
@M05620:37:000000000-D9766:1:1101:26277:8303 1:N:0:29
AGTGCCAGCTCTCCATAGCACAGGGTACCCAGGGCATGGCCCCTCCATCCAGAAAACCTATGACCTCACCCGCTACCTGGGGCACCCACTCCGCAGCTTGGCTGGGACCTATGTGAGTATCCAGCGTAGGAATCTGGGCGTTGGGGCGGCGTGCGGCGTTGGGGACAGACCGTCCTAACCGTGGAGGGTTCTGGTAAATGATGGGGTGAGGAGGGGCTCTTTGGCTCCCACCAGTCCCCCTGTCTGGTCTA
+
>>11>BDB@FFFG1F13BB1B1FCF00BB1BAA0B0BBFGFGGHGFHGF0BEGFC0BECFAADFGABFGHHFE>>EGH1B//BEEGG/E0E0/?/E>BBBEGHGGGHHEHHHGFGFFHFHHHEGHCECCGGBGFHHGE/ACCCHCC.<C-;;;.;A-AA@@F@@99-;/A-;AFFFFFFF?FF@BFF@FFFFFFFBBFFF/FFFFFB@?F?/AF@@?<FFFFFFFFFFF-FFAFFFFFFF@FFFBFFFFFB
@M05620:37:000000000-D9766:1:1101:15936:8320 1:N:0:29
AGTGCCAGCTCTCAATCGCACAGGGGACCCAGGGCCTGGCCCCTCCATCCAGAAAACCTATGACCTCACCCGCTACCTGGAGCACCAACTCCGCAGCTTGGCTGGGACCTATGTGAGTATCCAGCGTAGGAATCTGGGAGTTGGGGAGGAGTGAGGAGTTGGGGAAAGACAGTCCTAACCGTGGAGGGTTCTGGTAAATGATGGGGTGAGGAGGGGCTCTTTGGCTCCCACCAGTCCCCCTGTCTGGTCTA
+
AABAADFFAFFFGEGGGFGGGGHHGEGFEFHHGEFFFFHHGHGHGGGHHHHHHHHGHGHHHGHHHGCGHHHEGGFGHHGFHHGEGH?GFGHHGE@FGGHHGHHGGGHHGHHHHHHGHFHGHHHHHGFGGFHHHHHHHHGGEHHHGGEGGGGFHHHHGGGHHHGGGGHHHHFHHFHHHHGHGEEGGGGGCFGGGGFGGGGGFFGGGGFFFFFFFFFFFFFFFFFFFFFFFFFFFFFFFFFDCFFFFFFFFFF
@M05620:37:000000000-D9766:1:1101:17961:8334 1:N:0:29
ACCACACCTTCTACAATGAGCTGCGTGTGGCTCCCGAGGAGCACCCCGTGCTGCTGACCGAGGCCCCCCTGAACCCCAAGGCCAACCGCGAGAAGATGACCCAGGTGAGTGGCCCGCTACCTCTTCTGGTGGCCGCCTCCCTCCTTCCTGGCCTCCCGGAGCTGCGCCCTTTCTCACTGGTTCTCTCTTCTGCCGTTTTCCGTAGGACTCTCTTCTCTGACCTGAGTCTCCTTTGGAACTCTGCAGGTTCT
+
ABAAB@AAFFFFGGGCFGGGFGHFFEEGHGHHHGGGAEG?EHHHHGGGAEFEDEGHHFHGGG0EEECGGGGHHHCFGGGEGHHEGGGGGGGG?DFCF2GHHCGFCGFHHHHGAHHGGGGCHFHFFHHGHFHDCG@@DDGHGHGDHGGGGGE9AFGGGGGGGGGBGGFFFFFFFEFFFFFFFFFFFFFFFFFFFFFFFFFFFFF?ADFFFFFFFFFFFFFFEFBBFFFFFFFFFFFEFFFFFFFFFFAFFFF
@M05620:37:000000000-D9766:1:1101:24762:8347 1:N:0:29
AGTGCCAGCTCTCAATCCACAGGGGACCCCGGGCCTGGCCCCTCCATCCCGAAAACCTCTGACCTCACCCGCTACCTGGAGCACCCACTCCGCAGCTTGGCTGGGACCTATGTGCGTATCCAGCGTCGGAATCTGGGCGTTGGGGCGGCGTGCGGCGTTGGGGCAAGCCAGTCCTAACCGTGGAGGGTTCTGGTAAATGATGGGGTGAGGAGGGGCTCTTTGGCTCCCACCAGTCCCCCTGTCTGGTCTAT
+
>A>3>DFFAFFFG4GGGBFGFFFCF2ABEA2AAAEFAG1BFFDGG2ADF1B1AEEGGHHHF5GH5BGHHHGGFEGHGGG?BGGHHE/EGHHGGGGGHHHGHHGGG0BCG2?GGH2?FGGHH1GHDC/>D<FFHHHHHECGDGHGGDGG9BAB.;B-@@-BFFFFFEE.A.;FFFFFFFFFFFF.;AD:FFFFFFFFFFF/BFFFFD@AFF/;DFFFFFBFFFFFFFFEFFFAFFFFFFFAFFFFFFFFFFF
@M05620:37:000000000-D9766:1:1101:12519:8357 1:N:0:29
ACCACACCTTCTACAATGAGCTGCGTGTGGCTCCCGAGGAGCACCCCGTGCTGCTGACCGAGGCCCCCCTGAACCCCAAGGCCAACCGCGAGAAGATGACCCAGGTGAGTGGCCCGCTACCTCTTCTGGTGGGCGCCTCCCTCCCTCCTGGCCTCCCGGCGCTGCGCCCTTTCTCACTGGTTCTCTCTTCTGCCGTTTTCCGTAGGACTCTCTTCTCTGACCTGAGTCTCCTTTGGAACTCTGCAGGCTCT
+
DDDDDDDCFFFFGGGGGGGGGGHHGGGEGGHHHGGGGGGGGHHHHGGGGGGGHHHHHHHGGGGGGGGGGGGHHHHGGGGHGHHHHGGGGGGGGGHHHHHH2=/=F1F1F11?F0G?--<@GF00=DD0<D/<-<--A.<<E//<.:/<C0<.C0<AE.D-?D-<D-@AAABFF0BBB00<0<FFFF:0<00:0BBDFFFBF?BB..0BFFFB0<FFFB00FFFF//<B:0<BFF0B00BFF000:0A.<./
@M05620:37:000000000-D9766:1:1101:21767:8359 1:N:0:29
AGTGCCAGCTCTCAATCGCACAGGGGACCCCGGGCCTGGCCCCTCCATCCAGAAAACCTATGACCTCCCCCGCTACCTGGAGCACCAACTCCGCCGCTTGGCTGGTACCTATGTGAGAATCCAGCGTAGGAATCTGGGAGTTGGGGAGGAGTGAGGAGTTGGGTAAAGACAGTCCTAACCGTGGAGGGTTCTGGTAAATGATGGGGTGAGGAGGGGCTCTTTGGCTCCCACCAGTCCCCCTGTCTGGGCTA
+
>>AAABB11B1BBBFGG1A1A00ABAEEEE00E/EEFABBBFE/EEFE1F1BBG1BEE01FB2F@GB/B>>EEE@EHEG00FG>B?GHG>GHGF/>B>CFG0GF/<?FGF1?12@2@1<11?11F///<.1>1<1110<FC0=/--<-ACE/.:0.0.:/0/-.0/00;///0000;9/;9C.-..;-EFA/B/;9//B/9BFF----;--/A---@-9B/B/;//;999-999B9/9-;--///;/-;-;
@M05620:37:000000000-D9766:1:1101:11709:8370 1:N:0:29
GCGGCTGCTTTGGAAGAAACTGACAAGCCAGGGACAAAAGATCGGAAGAGCACACGTCTGAACTCCAGTCACCGCTCATTATCTCGTATGCCGTCTTCTGCTTGAAAAAAAAAAAAAACACATCGCGGAATCCACAGGAAGCCCGGAAATGCTGCCCAGGTGGCCGGTCGGTCCTGCGTTTCCGCTTTGGCCCTATTGTGGGGAGAATTGCCCCGTTAGACGGGTTGGTCCTTGGAAATGCGCAGGTGGGG
+
>1>>A1>>CF3DGFG11ABFBFBBBDEGG0FGGGG0AB0BFHHHGGEE0BFFGBGE0FGFDGGGGF11DGFGHEEEEGHGHHHGHHGFHHHHG?E0/2BFBFHEBFF1>/E////<////0.11..->--.<00//.../..::-:---000000..9..;/..9-9----;--///---9/;;---9/9:/---//;;/-------//9B//A-;---//----9---//////9/////---9--/99-
@M05620:37:000000000-D9766:1:1101:22845:8390 1:N:0:29
ACCACACCTTCTACAATGAGCTGCGTGTGGCTCCCGAGGAGCACCCCGTGCTGCTGACCGAGGCCCCCCTGAACCCCAAGGCCAACCGCGAGAAGATGACCCAGGTGAGTGGCCCGCTACCTCTTCTGGTGGCCGCCTCCCTCCTTCCTGGCCTCCCGGAGCTGCGCCCTTTCTCACTGGTTCTCTCTTCTGCCGTTTTCCGTAGGACTCTCTTCTCTGACCTGAGTCTCCTTTGGAACTCTGCAGGTTCT
+
ABABABBBFFFFGGGGGG5BGFHHGGFBGGHHHFFGGGG?FHHHHGGGGGGGGHGHGHHFGGFGGGGGGGFGHHHGGGGHGHHHHGGGGG/<DGHHHHHHHHAFFGHGHFGGGHHGGGGGHHHHHHHHHHGFHHGGGGGHGHHGHGGGGGGGGGGGGGGGGDFGGGFFFFFFFFFFFFFFFFFFFFFFFFFFFFFFFFFFFFFFDDFFFFFFFFFFFFFFFFFF/BFFFFFFFFFFFFFFFFFFFFFFFFF
@M05620:37:000000000-D9766:1:1101:9937:8393 1:N:0:29
ACCACACCTTCTACAATGAGCTGCGTGTGGCTCCCGAGGAGCACCCCGTGCTGCTGACCGAGGCCCCCCTGAACCCCAAGGCCAACCGCGAGAAGATGACCCAGGTGAGTGGCCCGCTACCTCTTCTGGTGGCCGCCTCCCTCCTTCCTGGCCTCCCGGAGCTGCGCCCTTTCTCACTGGTTCTCTCTTCTGCCGTTTTCCGTAGGACTCTCTTCTCTGACCTGAGTCTCCTTTGGAACTCTGCAGGTTCT
+
BBBABBBBFFFFGGGGGGGCGFHHGEDFHGGHHGGGGGGCEHHHHGGGAEEFFGCGHHHGGGGGGGGGGGGHHHHGGGGHGHHHHGGGGGGGG?GCHGGHHH/FFHEHHHFGGHHGGGGGCGHHHHHGFGGDFHGGGGGHGHFGFGGGGGGFGGGGGGFGGGGGGGFFFFFFFFFFFFFFFFFFFFFFFFFFFFFDFFFFFFF.ADFFFFFFFFFFFFFFFFFFFFFFFFFFFFF/BFFFFFFFFFFFFFF
@M05620:37:000000000-D9766:1:1101:21533:8403 1:N:0:29
ACCACACCTTCTACAATGAGCTGCGTGTGGCTCCCGAGGAGCACCCCGTGCTGCTGACCGAGGCCCCCCTGAACCCCAAGGCCAACCGCGAGAAGATGACCCAGGTGAGTGGCCCGCTACCTCTTCTGGTGGCCGCCTCCCTCCTTCCTGGCCTCCCGGAGCTGCGCCCTTTCTCACTGGTTCTCTCTTCTGCCGTTTTCCGTAGGACTCTCTTCTCTGACCTGAGTCTCCTTTGGAACTCTGCAGGTTCT
+
BBAABBBBFFFFGGGGGGGBG5FEEBEFHGHHFGGGGGGGGHHHHGGGFEGGHHHHHHHGGGGGGGGGGGGGHFHGGGGHEFHHHGGEGGGC@DHHGHFHHFHGEGHHHHGGAHHGGGGCCHH0DGHHFDCDAG@@GDGHGHHFHGGEGG/.CBFGGGGB@@GFFBBABBFFF/FFFFBFFFFFFFBFFFFFFFBFFFFFFFFFFFFFFFBFFFFFFFFF/FFFBFFFFFFFFFFEFFFFFFFFFBAFFFF
@M05620:37:000000000-D9766:1:1101:25981:8414 1:N:0:29
ACCACACCTTCTACAATGAGCTGCGTGTGGCTCCCGAGGAGCACCCCGTGCTGCTGACCGAGGCCCCCCTGAACCCCAAGGCCAACCGCGAGAAGATGACCCAGGTGAGTGGCCCGCTACCTCTTCTGGTGGCCGCCTCCCTCCTTCCTGGCCTCCCGGAGCTGCGCCCTTTCTCACTGGTTCTCTCTTCTGCCGTTTTCCGTAGGACTCTCTTCTCTGACCTGAGTCTCCTTTGGAACTCTGCAGGTTCT
+
CCCDCDCDFFFFGGGGGGGGGGHHGFGFDGGHHGGGGGGGFHHHHGGGEEFGHHGHHHHGGGGFGGGGGGGHGHHGGGGHGHHHHGEGFGCGGGHFHGHHHGHHGFFDFGG/FHHCDCGGGHHHHHHHFHHGHECGFDGHGHHGHFGFFFFGGFGGGG?@9BFGFFFFFFFFFFF0FFFFFFFFFFFFFFFFFFFDFFFFFFFFFBFFFFFFFFF09FB9FFFEFFF0BFFFFFFFFFFFFFFFFFFFFFF
@M05620:37:000000000-D9766:1:1101:27518:8424 1:N:0:29
ACCACACCTTCTACAATGAGCTGCGTGTGGACCCCGAGGACCACCCAGTGATGCTGATCGAGGCCCCCCTTAACCCACAGGCCAACCGCGAGAAGATGCCCAGGTGCGTGGCCCGCTCCCTCTTCTGTTGGCCGCCTCCCTCCTTCCTGGCCTCCCGGCGCTGCGCCCTTTCTCACTAGTTCTCTCTTCTGCCGTTTTCCCTCGGCCTCTCTTCTCTGCCCTGAGTCTCCGTTGGAACTCTGCACGTTCTA
+
A1>1>AA>>BBBF3EFFG1BA1FGEA0BAAD1BAA0/AAAAB/ABB/ABA1B2DA1F1B/B//>F>E///BFBG1?F/?G/F?FGEEG<//>@CFFFGGEGFA/1?1>?<?@HHCCC-CEGFFHHB111>./0-<<C.GEHG:BG0C:0/CGB..99;A:@-?.-9;-@FBBFF//9/;9//////BF/;BF/;9A/-B//;--99-;;/B/B//B/BFFFFF-;//9/;--99-/9B/9B/B//;-;BEF
@M05620:37:000000000-D9766:1:1101:27537:8427 1:N:0:29
ACCACACCTTCTACAATGAGCTGCGTGTGGCTCCCGAGGACCACCCCGTGCTGCTGACCGAGGCCCCCCTGAACCCCAAGGCCAACCGCGAGAAGATGCCCAGGTGAGTGGCCCGCTACCTCTTCTGGTGGCCGCCTCCCTCCTTCCTGGCCTCCCGGAGCTGCGCCCTTTCTCACTGGTTCTCTCTTCTGCCGTTTTCCGTAGGACTCTCTTCTCTGACCTGAGTCTCCTTTGGAACTCTGCAGGTTCTA
+
>>11AA>AFFFDFGG1BEBAG1AGGF0EHCHA1FFEEG/A/GAG/EEGFAEF1G1GH00>EECGE/E>/>F01B?/EEGCFHHHHGGGGGCGGGHHHHHHHHGGHHHGHHGGHHGGGGGHHHHHHHHHHHGGHGGGGGHGHHGHHGGGGGGGGGGGGG-AGFGGG@F@@FFFFFFFFFFFFFFFFFFFFFFFF@AFFFFFFFFFF/FFFFFFFFFFFFFFFFFFFFFFFFFFFFFFFFFFFFFFFFFFFFF
@M05620:37:000000000-D9766:1:1101:8988:8441 1:N:0:29
ACCACACCTTCTACAATGAGCTGCGTGTGGCTCCCGAGGAGCACCCCGTGCTGCTGACCGAGGCCCCCCTGAACCCCAAGGCCAACCGCGAGAAGATGACCCAGGTGAGTGGCCCGCTACCTCTTCTGGTGGCCGCCTCCCTCCTTCCTGGCCTCCCGGAGCTGCGCCCTTTCTCACTGGTTCTCTCTTCTGCCGTTTTCCGTAGGACTCTCTTCTCTGACCTGCGTCTCCTTTGGAACTCTGCAGGTTCT
+
AB??ABABFFFFFGGGFGEAGDGFE?2BA?FGBFGEGGGEGGEHHGGEG?FFGHHFHHHG0EEGG1EEGGGCE?GGGGDH//GFHFA/CD@<<D<G1FGFCGEEGHHBGGGGFHHGGGGGHHHHFFHD0DG?GFGGGGGHEFGDGFBFG0:CFFA?EDG--?FGFG-9B>/9BFFFFFFFFFB9/:BFFFFFEBBDD/AFFDFFDFFFFFBFFFBFFFFFFBFF.9:@DFFFFFEBBBBBFFEFFFFFBFF
@M05620:37:000000000-D9766:1:1101:25597:8449 1:N:0:29
ACCACACCTTCTACAATGAGCTGCGTGTGGCTCCCGAGGAGCACCCCGTGCTGCTGACCGAGGCCCCCCTGAACCCCAAGGCCAACCGCGAGAAGATGACCCAGGTGAGTGGCCCGCTACCTCTTCTGGTGGCCGCCTCCCTCCTTCCTGGCCTCCCGGAGCTGCGCCCTTTCTCACTGGTTCTCTCTTCTGCCGTTTTCCGTAGGACTCTCTTCTCTGACCTGAGTCTCCTTTGGAACTCTGCAGGTTCT
+
1A1AAA1AFFF1AGG13FFFDGGBEEFEH0GHHGF0EEE?EHHHHGAEA/EEG11FGFEGGGGGCE/EEGGHHHA>EGGFGHHC/?EGG/?CGGHHBGHHHHHE/GHHGGHEFFHGGGGGHGHGBHFFGGHGGHGG-ECCCCCG/FGGGGGG.F9EG?@GGG?BFG@F@@FFFFFFFFFFFFFFFFFFFFFFFF@FFFFFFFFFFFFFFFFFFFFFFFFFFFFFFFFFFFFFFFFFFFFFFFFFFFFFFFF
@M05620:37:000000000-D9766:1:1101:19903:8451 1:N:0:29
AGTGCCAGCTCTCAATCGCACAGGGGACCCAGGGCCTGGCCCCTCCATCCAGAAAACCTATGACCTCACCCGCTACCTGGAGCACCAACTCCGCAGCTTGGCTGGGACCTATGTGAGTATCCAGCGTAGGAATCTGGGAGTTGGGGAGGAGTGAGGAGTTGGGGAAAGACAGTCCTAACCGTGGAGGGTTCTGGTAAATGATGGGGTGAGGAGGGGCTCTTTGGCTCCCACCAGTCCCCCTGTCTGGTCTA
+
CCBCCFFFCFFFGGGGGGGGGGHHGGGGGGHHGGGGGGHHHHGHGGGGHHHHHHGHHGHGHHHHHHHHHHHGGGGGHHHHHHHHHHHHGHHHGGGGGHHHGHHGGGHHGHHHHHHHHHHHHHHHHGGGGGHHHHHHHHHGGHHHGGGGGGGHHHHHHGHHHHGGGGHHHHHHHHHGHHHGGGGGGGGGFGGGGGGGGGGGGGGGGGFFFFFFFFFFFFFFFFFFFFFFFFFFFFFFFFFFFFFFFFFFFFF
@M05620:37:000000000-D9766:1:1101:4599:8451 1:N:0:29
ACCACACGTTCTACAATGCGCTGCGTGCGGCTCGCGAGGAGCACCCCGTGCTGCTGACCGAGGCCCCCCTGAACCCCAAGGCCAACCGCGCGAAGATGACCCAGGTGCGTGGCCCGCTACCTCTTCTGGTGGCCGCCTCCCTCCTTCCTGGCCTCCCGGTGGTGCGCCCTTTCTCACTGGGTCTCTCTTCTGCCGTTTTCCGTAGGACTCTCTTGTCTGACCTGCGTCTCCTTTGGAACTCTGCAGGTTCT
+
A?AAAAA1>CFAGGGGGG11E0E0EEG00AA/E/AE/AE??GHCHGG//B>/111FGHB/>@/EFGG@E</BFG/CG?CHGGHHEFGGGG<C-<-.>=DD<GAGGC/0<C:?::.:-AG?FF9090CBF;B..F?--.;.;FB--/;/9BB99B--AB@-;-:AB?@-@-9/9BFBB9/:-;--;///;BBF/9@-;9A//;/-BFF/9//:9///;FB99F/B?@A@B-F/999/BFFBFFFFFFFFFFF
@M05620:37:000000000-D9766:1:1101:7095:8455 1:N:0:29
ACCACACCTTCTACAATGAGCTGCGTGTGGCTCCCGAGGAGCACCCCGTGCTGCTGACCGAGGCCCCCCTGAACCCCAAGGCCAACCGCGAGAAGATGACCCAGGTGAGTGGCCCGCTACCTCTTCTGGTGGCCGCCTCCCTCCTTCCTGGCCTCCCGGAGCTGCGCCCTTTCTCACTGGTTCTCTCTTCTGCCGTTTTCCGTAGGACTCTCTTCTCTGACCTGCGTCTCCTTTGGAACTCTGCAGGTTCT
+
AAA?AAAAFFFFGGGFDG5FGFHHGEGGHDBGFFFEGGG2EG2GHGGGEEEGGFFFGHFEEEEEFGFGGGG2@GHGGGEHGHGGEGGFGC@DCDHCGFFHHH/FFHHEHFFGGHHGGGGGHHHHHHHHHHGDFGGGGGGHGHHGHGGGGGGGGGGGGGGACGGGGGFFF@BFFFFFFFFFFFFFFFFFFFFFFFFDDFFFFFFFFFFFFFFFFFFFFF/BBFFF.@DFFFFFFFF/BFFFFFFFFFFFFFF
@M05620:37:000000000-D9766:1:1101:7075:8462 1:N:0:29
ACCACACCTTCTACAATACCTGCCGGGGGCTGCCCAAGAGGCACCCGTGCCTGTGAACCAAGCCCCCCTCAAACCCAAGGCCCAACCCCACGAGCATAACCCAGGTGCCCGGCACGCCACCTGTTCTCCTGGCCGCCTCCCTCCTTCCTCGCCTACCGGCGCCGCGCCCTTTCGGACTGGTTCTCTCCTCTGCCCCTTACCATACGACTCTCTTACCTGACCCGCCTTTTGATCGGTGCACTGCAGATACT
+
AAA?AAAACCBFGGA1G1B11110A000///BAFE1//AB//BBFE>>?/BD11B2BF/B/B/B?E?@//0BF>FGEE/?/??EGA////</////?1111//??GGH0??-->C><...<C/=D0=00=/;:CCGGCGCEFGBGFGGG0CA@AEFF??A>@9;9--99-/;/9--999-9;BFFF///99BB9--;9/;////--;:BFFFFFF//9B9/99---;-///-//:;;-;/9;////////;
@M05620:37:000000000-D9766:1:1101:14175:8466 1:N:0:29
AGTGCCAGCTCTCAATCGCACAGGGGACCCAGGGCCTGGCCCCTCCATCCAGAAAACCTATGACCTCACCCGCTACCTGGAGCACCAACTCCGCAGCTTGGCTGGGACCTATGTGAGTATCCAGCGTAGGAATCTGGGAGTTGGGGAGGAGTGAGGAGTTGGGGAAAGACAGTCCTAACCGTGGAGGGTTCTGGTAAATGATGGGGTGAGGAGGGGCTCTTTGGCTCCCACCAGTCCCCCTGTCTGGTCTA
+
BCAABFFFCFFFGGGGGGGFGGHHGGGGGGHHGGGGGGHHHHGHGGHGHHHHHHFHGGHGGHHHHHHHHHHGGEFGHEGHHHHHGHHHGHHHGGGGGHHHGHHGGGHHGHHHHHHHHHHHHHHHHGGGGGHGHHHHHHHGGHHHGGGGGGGHHFHHHGHHHHGGGGHHHHHHHHHHHHGHGGGGGGGGEFGGGGFFGGGGFFGGGGFFFFFFFFFFFFFFFFFFFFFFFFFFFFFFFFFFFFFFFFFFFFF
@M05620:37:000000000-D9766:1:1101:24139:8473 1:N:0:29
ACCACACCTTCTACAATGAGCTGCGTGTGGCTCCCGAGGAGCACCCCGTGCTGCTGACCGAGGCCCCCCTGAACCCCAAGGCCAACCGCGAGAAGATGACCCAGGTGAGTGGCCCGCTACCTCTTCTGTTGGCCGCCTCCCTCCTTCCTGGCCTCCCGGAGCTGCGCCCTTTCTCACTGGTTCTCTCTTCTGCCGTTTTCCGTAGGACTCTCTTCTCTGACCTGAGTCTCCTTTGGAACTCTGCAGGTTCT
+
CBCCCCCCFFFFGGGGGGGGGGHHGGGGDGHHHGGGGGGGGHGHHGGGDGGGHHGHHHHGGFFGGGGGGGGHGHHGGGGHGHHHHGGGGGGGGGHHHHHHHHHHGHHHHHHGGHHGGGGGHHHHHHHHHHHHHHGGGGGHGHHGHHGGGGGGGGGGGGGGGGGGGGGFFFFFFFFFFFFFFFFFFFFFFFFFFFFFFFFFFFFFFFFFFFFFFFFFFFFFFFFFFFFFFFFFFFFFFFFFFFFFFFFFFFF
@M05620:37:000000000-D9766:1:1101:12485:8497 1:N:0:29
ACCACACCTTCTACAATGAGCTGCGTGTGGCTCCCGAGGAGCACCCCGTGCTGCTGACCGAGGCCCCCCTGAACCCCAAGGCCAACCGCGAGAAGATGACCCAGGTGAGTGGCCCGCTACCTCTTCTGGTGGCCGCCTCCCTCCTTCCTGGCCTCCCGGAGCTGCGCCCTTTCTCACTGGTTCTCTCTTCTGCCGTTTTCCGTAGGACTCTCTTCTCTGACCTGAGTCTCCTTTGGAACTCTGCAGGTTCT
+
CCCCCCCCFFFFGGGGGGGGGGHHGGGFGGHHHGGGGGGGGHHHHGGGGGGGHHHHHHHGGGGGGGGGGGGHHHHGGGGHGHHHHGGGGGGGGGHHHHHHHHHHGHHGHHHGGHHGGGGGHHHHHHHHHHHGGHGGGGG.EHHGHGGGGGGGGGGGGGA-AGGGGGFFFFFFFFFFFFFFFFFFFFFFFFFFFFFFFFFFFFFFFFFFFFFFFFFFFFFFFFFF/BFFFFFFFFFFFFFFFFFFFFFFFFF
@M05620:37:000000000-D9766:1:1101:15921:8514 1:N:0:29
ACCACACCTTCTACAATGAGCTGCGTGTGGCTCCCGAGGAGCACCCCGTGCTGCTGACCGAGGCCCCCCTGAACCCCAAGGCCAACCGCGAGAAGATGACCCAGGTGAGTGGCCCGCTACCTCTTCTGGTGGCCGCCTCCCTCCTTCCTGGCCTCCCGGAGCTGCGCCCTTTCTCACTGGTTCTCTCTTCTGCCGTTTTCCGTAGGACTCTCTTCTCTGACCTGAGTCTCCTTTGGAACTCTGCAGGTTCT
+
>>1A11AABFF1AEDBDDFGCGHGGEEEG0EGFGGAFEE?EHAFGGECE/EEHEGHGHHGGGGGGGGGGEGHFHEEEEGFGHGEHGGGCC@CGGHHEFHHHHEGFGHHH?GEGHHGGGGGHHHHHHHHEHHGGHCCGGGHGHHCHGGGGGGGGGGGGGGG@@GGGG@F??FFEFFFFFFFFFFFFFFFFFFFFF@ABFFFFFF?ABFFFFFFFFFFFFFFFFFFFFFFFFFFFFFFFFFFFFFFFFF:BFF
@M05620:37:000000000-D9766:1:1101:18429:8536 1:N:0:29
ACCACACCTTCTACAATGAGCTGCGTGTGGCTCCCGAGGAGCACCCCGTGCTGCTGACCGAGGCCCCCCTGAACCCCAAGGCCAACCGCGAGAAGATGACCCAGGTGAGTGGCCCGCTACCTCTTCTGGTGGCCGCCTCCCTCCTTCCTGGCCTCCCGGAGCTGCGCCCTTTCTCACTGGTTCTCTCTTCTGCCGTTTTCCGTAGGACTCTCTTCTCTGACCTGAGTCTCCTTTGGAACTCTGCAGGGTTC
+
DCCDDCDDFFFFGGGGGGGGGGHHGGGEEGHHHGGGGGGGGHHHHGGGGGGGHHGHHGGGGGGGGGGGGGGHHHHGGGGHGHHHHGGGGGDGGGHHHHGHHHHHGHHGHHHGGH/@GGGGHHHHHHHGGHHGHHGGGGGHGHHGHGGGGGGGGGGGGGGGGGGGGGFFFFFFFFHFFFFFFFFFHFFFHFFFFFFFFFFFFFFFFFFFFFFFFHHHFHHFFFFF/FFFFFFFFHHFFFFFFFFFFFFFFF.
@M05620:37:000000000-D9766:1:1101:12341:8552 1:N:0:29
ACCACACCTTCTACAATGAGCTGCGTGTGGCTCCCGAGGAGCACCCCGTGCTGCTGACCGAGGCCCCCCTGAACCCCAAGGCCAACCGCGAGAAGATGACCCAGGTGAGTGGCCCGCTACCTCTTCTGGTGGCCGCCTCCCTCCTTCCTGGCCTCCCGGAGCTGCGCCCTTTCTCACTGGTTCTCTCTTCTGCCGTTTTCCGTAGGACTCTCTTCTCTGACCTGAGTCTCCTTTGGAACTCTGCAGGTTCT
+
BBBBBBBBFFFFGGGGGGGFGDHFGGGEFEHHFGGGGGGGGHHHHGGGGGGGHHHHHHHGGGGGGGGGGGGGHHHGGGGHGHHHHGGEGGGGFFHHHHHHHHHHGHHHHFGGGHHGGGGGHHHHHHHHHHHGHHDGGGGHGHHGHGGGGGGGGGGGGGGCDGGGGGFFFFFFFFFFFFFFFFFFFFFFFFFFFFFFFFFFFFFFFFFFFFFFFFFFFFFFFFFFBFFFFFFFFFFEFFFFFFFFFFFFFFF
@M05620:37:000000000-D9766:1:1101:10427:8556 1:N:0:29
ACCACACCTTCTACAATGAGCTGCGTGTGGCTCCCGAGGAGCACCCCGTGCTGCTGACCGAGGCCCCCCTGAACCCCAAGGCCAACCGCGAGAAGATGACCCAGGTGAGTGGCCCGCTACCTCTTCTGGTGGCCGCCTCCCTCCTTCCTGGCCTCCCGGCGCTGCGCCCTTTCTCACTGGTTCTCTCTTCTGCCGTTTTCCGTAGGACTCTCTTCTCTGACCTGAGTCTCCTTTGGAACTCTGCAGGTTCT
+
CCCCCDDDFFFFGGGGGGGGGGHHGFGEGGHHHGGGGGGGGHHHHGGGGGGGHHHHHHHGGGGGGGGGGGGHHHHGGGGHGHHHHGGGGGFGGGHHHHHHHGGGGHH1==FCF0GCGGGGHHGHHHHHEFGDHHCCFAGHGHHGHGGGGGGGGGFEFGA-9?9;ABFFFFFFFEF0FBBFFFFFFFFFFFFFFFFFFFFFFFBA?DFFFFFFFF0:FFFFFFFF/BFFFFFFFFFFEFFFFFFFHFFFEFF
@M05620:37:000000000-D9766:1:1101:8463:8599 1:N:0:29
AGTGCCAGCTCTCAATCGCACAGGGGACCCAGGGCCTGGCCCCTCCATCCAGAAAACCTATGACCTCACCCGCTACCTGGAGCACCAACTCCGCAGCTTGGCTGGGACCTATGTGAGTATCCAGCGTAGGAATCTGGGAGTTGGGGAGGAGTGAGGAGTTGGGGAAAGACAGTCCTAACCGTGGAGGGTTCTGGTAAATGATGGGGTGAGGAGGGGCTCTTTGGCTCCCACCAGTCCCCCTGTCTGGTCTA
+
AAAABFFFCFFFGGGGGGGGGGHHGGGGGGHHGGGGGGHHHHGHGGHHHHHHHHHHHGHHHHHHHHHHHHHGGEFGHHHHHHHHHHHHGHHHGGGGGHHHGHHGGGHHGHHHHHHHHGHHHHHHHGEGGGHHHHHHHHHGGHHHGGGGGGGHHGHHHGHHHHGGGGHHHHHHHHHHHHHHGDEGGGGGCFGGGGFGGGGGGGGGGGFFFFFFFFFFFFFFFFFFFFFFFFFFFFFFFFFFFFFFFFFFFFF
@M05620:37:000000000-D9766:1:1101:8293:8623 1:N:0:29
ACCACACCTTCTACAATGAGCTGCGTGTGGCTCCCGAGGAGCACCCCGTGCTGCTGACCGAGGCCCCCCTGAACCCCAAGGCCAACCGCGAGAAGATGACCCAGGTGAGTGGCCCGCTACCTCTTCTGGTGGCCGCCTCCCTCCTTCCTGGCCTCCCGGAGCTGCGCCCTTTCTCACTGGTTCTCTCTTCTGCCGTTTTCCGTAGGACTCTCTTCTCTGACCTGAGTCTCCTTTGGAACTCTGCAGGTTCT
+
AAAAAAAAFFFFGGGGFGABG1FFGAEA0AGHAFFEFGGGGHHHHGGGGGFGHHFHHHH/EGEGGFGGGGGHHGHGGGGHEGHHHGGEGGCCCGBFFGFHHHGHGHHHHGHGGHHGGGGGHGHHGHHHHHHGGHGGGGGHGHHGHGGGGGGGGGGGGGG-AGGGGG@F@?FFFFFFFFFFFFFFFFFFFFFFFF@BBFFFFFFFFFFFFFFFFFFFFFFFFFFF/BFFFFFFFFFFFFFFFFFFFFFABFB
@M05620:37:000000000-D9766:1:1101:11519:8623 1:N:0:29
ACCACACCTTCTACAATGAGCTGCGGGTGGCTCCCGAGGAGCACCCCGTGCTGCTGACCGAGGCCCCCCTGAACCCCAAGGCCAACAGCGAGAAGATGACCCAGGTGAGTGGCCCGCTACCTCTTCTGGTGGCCGCCTCCCTCCTTACTGGCCTCCCGGAGCTGCGCCCTTTCTCACTGGTTCTCTCTTCTGCCGTTTTCCGTAGGACTCTCTTCTCTGACCTGAGTCTCCTTTGGAACTCTGCAGGTTCT
+
AAA1AAAACFFFGGGB3FA1G1GFE00000BA1AFA/EGCCHHHHGGGEAEC1DG@GHFE/E?GG/EEGGF0B>FFGF/F//?GHG/0BCC//CFB1F11CHHHGGF1FG1</GF-<ACCHHD0D<G0D</.<CC-:...CGG.;90/;0;=C099.;--;@9FB--9--/9;FFF9/:9/;99////;BFB99-9A/EFBBB?BBFFB/BB/;/FBFFFFFBF/FFFF/FF/;//BFFFFFFFFFFFFFF
@M05620:37:000000000-D9766:1:1101:19273:8627 1:N:0:29
ACCACACCTTCTACAATGAGCTGCGTGTGGCTCCCGAGGAGCACCCCGTGCTGCTGACCGAGGCCCCCCTGAACCCCAAGGCCAACCGCGAGAAGATGACCCAGGTGAGTGGCCCGCTACCTCTTCTGGTGGCCGCCTCCCTCCTTCCTGGCCTCCCGGAGCTGCGCCCTTTCTCACTGGTTCTCTCTTCTGCCGTTTTCCGTAGGACTCTCTTCTCTGACCTGAGTCTCCTTTGGAACTCTGCAGGTTCT
+
@AABBBABFFFFFGGFGGDGGGFHGEE2B?FGHGGGF?EEEGH1GAEEEGGGFFHHFFHGCEF@FGGCGGFFHHHGGGGHGHHHHGGGGGGGGGHHHH2GFHGHA?GFFGGFGHHC?-<CBD<GFDDFFGHGGHDGCAGHGFHDGFGGGGGGGFGFAA-A?BFFF?DF-DFFF/BFFFFFFFFFFFFFFBFFFFADFFEFFDFFF.;FBFFFFFFFFB/FFF/.99BFFBFFFFF/F/FB9FBFFF?FFBF
@M05620:37:000000000-D9766:1:1101:10222:8651 1:N:0:29
AGTGCCAGCTCTCAATCGCACAGGGGACCCAGGGCCTGGCCCCTCCATCCAGAAAACCTATGACCTCACCCGCTACCTGGAGCACCAACTCCGCAGCTTGGCTGGGACCTATGTGAGTATCCAGCGTAGGAATCTGGGAGTTGGGGAGGAGTGAGGAGTTGGGGAAAGACAGTCCTAACCGTGGAGGGTTCTGGTAAATGATGGGGTGAGGAGGGGCTCTTTGGCTCCCACCAGTCCCCCTGTCTGGTCTA
+
ABAAAFFFAFFFGGGGGGGGGGHHGGGGGGHHGGGGGGHHHHGHGGHHHHHHGHHHFGHHGGHHHFHHHHHGGEEFHHHHGHHHHHFHGHHGGGGGGHFHGHHGGGHHGHHHHHHHHHHHHHHHHGGGGGHHHHHHHGHGGHHBGFGGGDEGGGHHGDGGHHGG.EHGFHFGHHHHGHGHGGGGGGGGCFGGGFFGGGGGGGGGGGFFFFFFFFFFFFFFFFFFFFFFFFFFFFFFFFFFFFFFFFFFFFF
@M05620:37:000000000-D9766:1:1101:25954:8653 1:N:0:29
ACCACACCTTCTACAATGAGCTGCGTGTGGCTCCCGAGGAGCACCCCGTGCTGCTGACCGAGGCCCCCCTGAACCCCAAGGCCAACCGCGAGAAGATGACCCCGGTGAGTGGCCCGCTACCTCTTCTGGTGGCCGCCTCCCTCCTTCCTGGCCTCCCGGAGCTGCGCCCTTTCTCACTGGTTCTCTCTTCTGCCGTTTTCCGTAGGACTCTCTTCTCTGACCTGAGTCTCCTTTGGAACTCTGCAGGTTCT
+
BBBAABBACCFFGGGGGGGGGC4B?EEGHGHGFFFEA2AEGHHHHGGEABEFFHFHHHHEEGFGGGGGGGEHHHHGGGGG/FHHHGG@GD@CCGH2??GHBH//>>D/F>DFG0>@-ADGHGHHEGGDDGCDHFGCGGGGGGGGGGGGGGGGGGGGG??@DDFFFFFFFAFFFFFFFBBFFFFFFFFFFFFFBFCDDFFFFDF.;.BFF/FFFFBBFFBFBFB.:9;BBFFEBFF/BFFFFFFFFFFFFF;
@M05620:37:000000000-D9766:1:1101:10702:8669 1:N:0:29
ACCACACCTTCTACAATGAGCTGCGTGTGGCTCCCGAGGAGCACCCCGTGCTGCTGACCGAGGCCCCCCTGAACCCCAAGGCCAACCGCGAGAAGATGACCCAGGTGAGTGGCCCGCTACCTCTTCTGGTGGCCGCCTCCCTCCTTCCTGGCCTCCCGGAGCTGCGCCCTTTCTCACTGGTTCTCTCTTCTGCCGTTTTCCGTAGGACTCTCTTCTCTGACCTGCGTCTCCTTTGGAACTCTGCAGGTTCT
+
BBBABBBACFFFGGGGGG5BGFHHGFFA4AGGFFFECFGGDHHHHGGGDEGGFHGHHHHEEGCGGEGGGGGHHGHGGGGHGHHHHGEEGGCDGGGFDGHHHHHHGHHGHHHGGHHGGGGGHHHHHHHHFHHGHHGGGGGHGHHGHGGGGGGGGGGGGFG9@DGGGGFFFFFFFFFFFFFFFFFFFFFFFFFFFFFDFFFFFFFFFFFFFFFFFFFFFFFFFFFF.@FFFFFFFFFFFFFFFFFFFFFFFFF
@M05620:37:000000000-D9766:1:1101:7766:8674 1:N:0:29
AGTGCCAGCTCTCAATCGCACAGGGGACCCAGGGCCTGGCCCCTCCATCCAGAAAAACTATGACCTCACCCGCTACCTGGAGCACCAACTCCGCAGCTTGGATGGTACCTATGTGAGTATCCAGCGTAGGAATCTGGGAGTTGGGGAGGAGTGAGGAGGTGGGGAAAGACAGTCCTAACCGCGGAGGGTCCTGGTAAATGATGGGGTGAGGAGGGGCTCTTTGGCTCCCACCAGTCCCCCTGTCTTGTCTA
+
>>>>>BD@3FBFGGGGGFE2AAAFBAEAEEEG22BEABBFEHG1EGEDBGHHHECF1BA5DGHHFFG@G11>E>/EH3FB2BG?B?11?FFEEEEEEGHH/3B???FGH443BB22?1212?FDEG?CCG1@GH2@1F0/?01?A//->.><F11.<..<<.-AE..:;GG/:00;CGHA---;---A9/;FFB;F/FFFBFFFE.D-..A/ADB;B@A/BFF/B:FE.BF.AA/;/;9.-99BF/BFFF/
@M05620:37:000000000-D9766:1:1101:5175:8682 1:N:0:29
ACCACACCTTCTACAATGAGCTGCGTGTGGCTCCCGAGGAGCACCCCGTGCTGCTGACCGAGGCCCCCCTGAACCCCAAGGCCAACCGCGAGAAGATGACCCAGGTGAGTGGCCCGCTACCTCTTCTGGTGGCCGCCTCCCTCCTTCCTGGCCTCCCGGAGCTGCGCCCTTTCTCACTGGTTCTCTCTTCTGCCGTTTTCCGTAGGACTCTCTTCTCTGACCTGCGTCTCCTTTGGAACTCTGCAGGTTCT
+
BBBBBBBBFFFFGGGGGGGGGGHHGGGEHGHHHGGGGGGGGHHHHGGGGGGGGHHHHHHGGGGGGGGGGGGHHHHGGGGHGHHHHGGGGGCFFGHHHHHHHH/?FGFGFHFGGHHGGGGGHHHHHHGGHHHDHHGGGGGHGHHGCGGGGGGGGGGGGDCBDCFGGGFFFFFFFFFFFFFFFFFFFFFFFFFFFFFADFFFFFFADFFFFFFFFFFFFFFFFFFF.9ADFFFFFFFFFFFFFFFFFFFFFFF
@M05620:37:000000000-D9766:1:1101:6511:8696 1:N:0:29
AGTGCCAGCTCTCAATCGCACAGGGGACCCAGGGCCTGGCCCCTCCATCCAGAATACCTATGACCTCACCCGCTACCTGGAGCACCAACTCCGCCGCTTGGCTGGGACCTATGTGAGTATCCAGCGTAGGAATCTGGGAGTTGGGGAGGAGTGAGGAGTTGGGGAAAGACAGTCCTAACCGTGGAGGGTTCTGGTAAATGATGGGGTGAGGAGGGGCTCTTTGGCTCCCACCAGTCCCCCTGTCTGGTCTA
+
AAAAAFFFAFFFGGGGGGGC1A0B0A0EEE0BAABAABBFHGC/EECGHFF11F1DFHH1F12FFAB1FHHF?EGGHHFFGGFFGH0GEFGG>E/>E>EF/BF<<?FGEGHGHHHGHBGDGFGHGCGGCAGHFHHHHGFGCGHHGGFGCGGHHHHGHEHHGHC-CCE.GGGH0CGHFGFF@;EAGGGG;FGGGF;BFGGBFFFFFFB@FFFBBB@@@@FFFFFFBBFEAFF-E-BBFFFB@9FFFB//:BB
@M05620:37:000000000-D9766:1:1101:14577:8702 1:N:0:29
AGTGCCAGCTCTCCATCGCACAGGGGACCCAGGGCCTGGCCCCTCCATCCAGAAAACCTATGACCTCACCCGCTACCTGGAGCACCAACTCCGCAGCTTGGCTGGGACCTATGTGAGTATCCAGCGTAGGAATCTGGGAGTTGGGGAGGAGTGCGGAGTTGGGGACAGACAGTCCTAACCGTGGAGGGTTCTGGTAAATGATGGGGTGAGGAGGGGCTCTTTGGCTCCCACCAGTCCCCCTGTCTGGTCTA
+
>A>>>FFFBFFFG4FFGGGCEEHCGCEEAEAGBAEEFGHHHHGHGGGHHHFHECHGHFHBFGBGHBGGHHHGG>>EGHFG?FGHHH11?GHGEGFFGHGCFHHEGGHGDHFHHHF3FFD3GH?GHF/<BGF2FGHHHG0FEG1F/<.<<.><G0<@-<CG0C-::-.;:C/;FFGGF0CGGGGG?EG?EGGGGGBBFFFF/BFBADA=.AFFFDFFFCFFBF/9BFFFFEFF?FFFFFFFFEFFFBFFFF/
@M05620:37:000000000-D9766:1:1101:25547:8711 1:N:0:29
AGTGCCAGCTCTCAATCGCACAGGGGACCCAGGGCCTGGCCCCTCCATCCAGAAAACCTATGACCTCACCCGCTACCTGGAGCACCAACTCCGCAGCTTGGCTGGGACCTATGTGAGTATCCAGCGTAGGAATCTGGGAGTTGGGGAGGAGTGAGGAGTTGGGGAAAGACAGTCCTAACCGTGGAGGGTTCTGGTAAATGATGGGGTGAGGAGGGGCTCTTTGGCTCCCACCAGTCCCCCTGTCTGGTCTA
+
BBABAFFFAFFFGGGGGGCFEFHHGFFEGGHHGGFGGGHHHHGHGGHFHHGHHHHHHGHHHHHHHHHHHHHGGGGGHHHHGGHGGHHHGHEGGGEGGHHHGHHGGGHHGHFHHHEFHFFHHHHHHGBGFGHFFFHHHHHGGHHHGGGGGDDHHHGHHFHHHHGGGGHHHHHHFHHHHHHHGGGGGGGG9FFGGGGGGFGGGGGGGGFFFFFFFFFFFAFFFFFFFFFFFFFFFFFFFFFDFFFFFFFFFEF
@M05620:37:000000000-D9766:1:1101:4395:8733 1:N:0:29
ACCACACCTTCTACAATGCGCTGCGTGTGGCTCCCGAGGAGCACCCCGTGCTGCTGACCGAGGCCCCCCTGAACCCCAAGGCCAACCGCGAGAAGATGACCCAGGTGGGTGGCCCGCTACCTCTTCTGGTGGCCGCCTCCCTCCTTCCTGGCCTCCCGGCGTTGCGCCCTTTCTCACTGGTTCTCTCTTCTGCCGTTTTCCGTAGGACTCTCTTATCTGACCTGCGTCTCCTTTGGAACTCTGCAGGTTCT
+
>>1>>A>AFCCFGGG13G1AEE0EE0EBA0BEFF/BA//AE//BA/EEEFEFHBGGB>G>EEG//E@>EEFG1FF//??GGHGHHGGC<>/>BCHEGFHHHHA/??F/<><AGH.<AC?<CGDGH0<CFHHFHGCC?EGGGGGGFGGFFGGGGGGGGB?99-;;A@@B;@FFFFF/BFFFBFFFFFFFFFFFFF@FFFEFFFBFB-BFFFFFFF/;;;B/FFFF-;-@?FFFFFFFFFFF/FFFFFFFFFF
@M05620:37:000000000-D9766:1:1101:18015:8734 1:N:0:29
ACCACACCTTCTACAATGAGCTGCGTGTGGCTCCCGAGGAGCACCCCGTGCTGCTGACCGAGGCCCCCCTGAACCCCAAGGCCAACCGCGAGAAGATGACCCAGGTGAGTGGCCCGCTACCTCTTCTGGTGGCCGCCTCCCTCCTTCCTGGCCTCCCGGAGCTGCGCCCTTTCTCACTGGTTCTCTCTTCTGCCGTTTTCCGTAGGACTCTCTTCTCTGACCTGAGTCTCCTTTGGAACTCTGCAGGTTCT
+
CCCCDDDDFFFFGGGGGGGGGGHHGEGFHGHHHGGGGGGGGHHHHGGGGGGGHHHHHHHGGGGGGGGGGGGHHHHGGGGHGHHHHGGGGGGGGGHHHHGHHHHHGHHHHHHGGHHGGGGGHHHHHHHHHHHGHHGGGGGHGHHGHGGGGGGGGGGGGGGGGGGGGGFFFFFFFFFFFFFFFFFFFFFFFFFFFFFFFFFHFFFFFFFFFFFFFHHFFFFFFFFFFFFFFFFFFHFFFFFFFFFFFFFFFFF
@M05620:37:000000000-D9766:1:1101:8057:8777 1:N:0:29
ACCACACCTTCTACAATGAGCTGCGTGTGGCTCCCGAGGAGCACCCCGTGCTGCTGACCGAGGCCCCCCTGAACCCCAAGGCCAACCGCGAGAAGATGACCCAGGTGAGTGGCCCGCTACCTCTTCTGGTGGCCGCCTCCCTCCTTCCTGGCCTCCCGGAGCTGCGCCCTTTCTCACTGGTTCTCTCTTCTGCCGTTTTCCGTAGGACTCTCTTCTCTGACCTGCGTCTCCTTTGGAACTCTGCAGGTTCT
+
AAA1AAAAFFFFGGGGFGG1E1F1E0ABF0GGAFFEFGGGGHHHHGGGGEGEFFHGHHHGCGGGG/EGGGGCHCFEGGCH//FFHG//BCB<<CHHHHGHHGHEEHHGCDGGGHHGGGC?CDGFHHFBDGHGFFG?CC.CE:GGHFFGF0/C.0FEGA@;?AABFG@B@@B/BFFFFFFFFFFFF/FFFFFFFF@FFFFBFFFFFFFFFFFFFF/FFFFFFFFF-@F?FFFFFFFFFFFFFFFFFFF9/;B
@M05620:37:000000000-D9766:1:1101:9420:8779 1:N:0:29
ACCACACCTTCTACAATGAGCTGCGTGTGGCTCCCGAGGAGCACCCCGGGCTGCTGACCGAGGCCCCCCTGAACCCCAAGGCCAACAGCGAGAAGATGACCCAGGTGAGCGGCACGCTACCTCTTCTGGTGGACGCCTACCTCCTTACTGGCCTCCCGAAACTGCGCCATTTATGACTGGCTCTCTCTTCTGACGTTTTCCGTAGGACTCTCTTATCTGACCTGAGTATTCTTTGGTACTCTGCAGGTTCT
+
>111A1>AFFF13BB1ABGDD1B1A0ABF0GHBF0AA/EAEGHHHGAE/AEEE>1@F>0>/>/FC//EEGG0G1//?E/<//F/<//<B/B///0??1FFF0GFG1FGF1<AC--<-<E-/0=GHHH0G</A.CCGG..:.009;90/0;/:;BFA9F.:-;00:9-B-9/B///9;/;E--9BBFFF/BFF/B-9-BEFBBFFBAFFF//;BBB/B///9BF-BFF/B/;BF///-/9////9F/--/B;
@M05620:37:000000000-D9766:1:1101:23531:8792 1:N:0:29
AGGCCCAGCTCTCCAGAGCACAGGGTCCCAAGGGCATGGCCCCTCCCTCAAGAGACCCTATGACCTCACCCCCCACCTTGCGCACCCCCTCCGCAGATTGGCTGGGACCTCTGTGCGTATCCCGCGTCGGAATCTGGGCGTTGGGGCGGCGTGCGGCGTTGGGGCCCGCCCGTCCTCACCGTGGCGGGTTCTGGTAAATGCTGGGGTGAGGCGGGGCTCTTTGGCTCCCCCCAGTCCCCCTGTCTGGTCTA
+
>>11>>1AFC@3ABBBA1A1B0A00A0A0ABG0A00F0AA0BE/EE/AAAA1B000BAAB1A2FB11BBBB/>//BB01B1/>/>>E>>/?//?/E<1110B<F/?BB?F111221/F/BHG1/</@--A-<<D000/<<AC?;--:9?9@9-;;@@@@@@F-;--9;@?--9;BB/;?A-A-@;=-?--:BBBF;99B//://;@-------9@-@-A9///;B/9A--;=-AFB:FFF@FBFBFE/9B/
@M05620:37:000000000-D9766:1:1101:19420:8806 1:N:0:29
AGTGCCAGCTCTCAATCGCACAGGGGACCCAGGGCCTGGCCCCTCCATCCAGAAAACCTATGACCTCACCCGCTACCTGGAGCACCAACTCCGCAGCTTGGCTGGGACCTATGTGAGTATCCAGCGTAGGAATCTGGGAGTTGGGGAGGAGTGAGGAGTTGGGGAAAGACAGTCCTAACCGTGGAGGGTTCTGGTAAATGATGGGGTGAGGAGGGGCTCTTTGGCTCCCACCAGTCCCCCTGTCTGGTCTA
+
BBBBBFFFBFFFGGGGGGGEGCHGGGGGGGGHGGGGGGHHHHGHGGHGHHHHHHHHHGHGHHHHHHHHHHHGGGGGHGHHHHHHHHHHGHHHGGGGGHHHGHHGGGGHGHHHHHFHHHHHHHHHHGGGGGHHHHHHHHHGGHHHGGGGGGGHHHGGHGHHHHGGGGHGGHHHFHHHHHHHGEFGGGGGEFGGGGFFGFGGGGGGGGFFFFFFFFFFFFFFFFFFFFFFFEFFFFFFFFFFCFFFFFFFFF/
@M05620:37:000000000-D9766:1:1101:23532:8810 1:N:0:29
AGTGCCAGCTCTCAATCGCACAGGGGACCCAGGGCCTGGCCCCTCCATCCAGAAAACCTATGACCTCACCCGCTACCTGGAGCACCAACTCCGCAGCTTGGCTGGGACCTATGTGAGTATCCAGCGTAGGAATCTGGGAGTTGGGGAGGAGTGAGGAGTTGGGGAAAGACAGTCCTAACCGTGGAGGGTTCTGGTAAATGATGGGGTGAGGAGGGGCTCTTTGGCTCCCACCAGTCCCCCTGTCTGGTCTA
+
BCABBFFFCFFFGGGGGGGGGGHGGGGGGGHHGGGGGGHHHHGHGGHHHHHHHHHHHGHHHHHHHHHHHHHGGEGGHHHGHHHHHHHHGHHHGGGGGHHHGHHGGGHHGHHHHHHHHHHHHHHHHGGGGGHHHHHHHHHGGHHHGGGGGGGHHGHHGGHHHHGGGGHHHHHHHHHHHHHHGGGGGGGG:CFGGGGGGGGGGGGGGGFFFFFFFFFFFFFFFFFFFFFFFFFFFFFFFFFFFFFFFFFFFFF
@M05620:37:000000000-D9766:1:1101:9535:8819 1:N:0:29
GAGGCTGCTTTGGAAGAAACTGACAAACCAGGGACACAAGATCGGAAGGACACAGGTCTGTACCTTAGTCAGCGTTCATAATCTGGTATACCGGCTAATGCTTGAAAGAAGCACACATGAAAGCCAGGAACCACGCCGCAACCCAGTAAGACACCGCGTTAAAGAAACACTAGCAAGTCAGTCAGGCCTTTCCGATTTCGCACTTTTGTGGCACCAATTGACACCTACTCCGCCTTGTTCCATGTTAATGA
+
BBBBBBFBFFFFGGGGGGGGG5F4B54AAA4FGA2FGH2A23BA2A2B21BG12113A5B5A55555A5BD5BA>1BFB5F5FG555B44BGE/EE13BGH4B3BB3330333000>3B33333B00//00?0?////<//>?<?C11??1?00>A---<.<000</</<</0<00/:<CGG0C0CCAC::CGG.;AE0CD99B/:CFB/?E/:..;//;9;9/;9/;;/;.9.9./;/9//;/9/:///:
@M05620:37:000000000-D9766:1:1101:19096:8821 1:N:0:29
AGTGCCAGCTCTCAATCGCACAGGGGACCCAGGGCCTGGCCCCTCCATCCAGAAAACCTATGACCTCACCCGCTACCTGGAGCACCAACTCCGCAGCTTGGCTGGGACCTATGTGAGTATCCAGCGTAGGAATCTGGGAGTTGGGGAGGAGTGAGGAGTTGGGGAAAGACAGTCCTAACCGTGGAGGGTTCTGGTAAATGATGGGGTGAGGAGGGGCTCTTTGGCTCCCACCAGTCCCCCTGTCTGGTCTA
+
A?>AAFFFBFFFGGGGGGGGGGHHGGGGGGHHGGGGGGHHHHGHGGGGFHHHHHGHHGFHHHHHHHHHHHHGGFEGHGHHGHHHGHHHGHHHGGGGGHHHGHHGGGHHGHHHHHGHHHHHHHHHHGGGGGHHHHHHHGHGGHHHGGGGGGFHGFFHCDHHHHGGGGHHHHHHHHHHHHHHGGGGGGGGDFGGGGGGGGGGGGGGGGFFFFFFFFFFFFFFFFFFFFFFFFFFFFFFFFFFFFFFFFFFFFB
@M05620:37:000000000-D9766:1:1101:15714:8835 1:N:0:29
ACCACACCTTCTACAATGAGCTGCGTGTGGCTCCCGAGGAGCACCCCGTGCTGCTGACCGAGGCCCCCCTGAACCCCAAGGCCAACCGCGAGAAGATGACCCAGGTGAGTGGCCCGCTACCTCTTCTGGTGGCCGCCTCCCTCCTTCCTGGCCTCCCGGAGCTGCGCCCTTTCTCACTGGTTCTCTCTTCTGCCGTTTTCCGTAGGACTCTCTTCTCTGACCTGAGTCTCCTTTGGAACTCTGCAGGTTCT
+
BBBAABBBFFFFGGGGGGGEGBGBEFEEEEGHEFGGGGGGGHHHHGGGGGGGHHHHHHHGGGGGGGGGGGGGHFHGGGGHGHHHHGG<DGGG?GFHFHHHHHEGFHHHHHFGGHHGGGGGHHHHHHHHHHHGGHGGGGDHGHHGHGGGGGGGGGGGGGGGGGGGGGBFBBFFFFFFFFFFFFFFFFFFFFFFFFBFFFFFFFFFFFFFFFFFFFFFFFFFFFFFFFFFFFFFFFFEFFFFFFFFFFFFFFF
@M05620:37:000000000-D9766:1:1101:4716:8838 1:N:0:29
AGTGCCAGCTCTCAATCGCACAGGGGACCCAGGGCCTGGCCCCTCCATCCAGAAAACCTATGACCTCACCCGCAACCTGGAGCCCCAACTCCGCAGCTTGGCTGGGACCTATGTGAGTATCCAGCGTAGGAATCTGGGAGTTGGGGAGGAGTGAGGAGTTGGGGAAAGACAGTCCTAACCGTGGAGGGTTCTGGTAAATGATGGGGTGAGGAGGGGCTCTTTGGCTCCCACCAGTCCCCCTGTCTGGTCTA
+
>A>3>FFFBFFFGGGGGGG2E2BABFEEEBFGBBEBFFHHHHGHGGGHHHBGHFHFGEHHFFAGGB3FGGFEE/>EGFHB2B2??E11?FG3/>/>@HGHGHFCA/FFAFGDGHDFG?DGHHGFHF?<B/F1FFFHHFCFGHHHGGED<..<<DGFB.<<GHGCEGAGGGGHCHCCGGGF-9CAAGGGGFGBFF9CFF0B09CFF..@AFFEDFFFA9AFF9BBB/BEEFFFE.;BFFFF=AFBFF/;9//
@M05620:37:000000000-D9766:1:1101:15895:8863 1:N:0:29
ACCACACCTTCTACAATGAGCTGCGTGTGGCTCCCGAGGAGCACCCCGTGCTGCTGACCGAGGCCCCCCTGAACCCCAAGGCCAACCGCGAGAAGATGACCCAGGTGAGTGGCCCGCTACCTCTTCTGGTGGCCGCCTCCCTCCTTCCTGGCCTCCCGGAGCTGCGCCCTTTCTCACTGGTTCTCTCTTCTGCCGTTTTCCGTAGGACTCTCTTCTCTGACCTGAGTCTCCTTTGGAACTCTGCAGGTTCT
+
AA3AAAABFFFFAGGEEFGGFGFEEEEFH2GHHGFAEEE2FHHHHGGGE1EFGGFHHFHGGGGGGG@GGGGHHHGEFGGEFHHEEFGGGCDFCBHHFHFHGHH/<GFG0FFCFHHG?@C@<DHHHHGHDHHGHG---:A.CFHGBFFFBFG.9FGGGD?-A-9CFFFFFFFFFFFFFFFFFBFFFFFFFFFFFFCFDFFFFFFFBDFFFFFFF/BF/BFFFF/9/BFFFFFFFFFFFFFFBFFFFF?99FF
@M05620:37:000000000-D9766:1:1101:8146:8926 1:N:0:29
AGTGCCAGCTCTCAATCGCACAGGGGACCCAGGGCCTGGCCCCTCCATCCAGAAAACCTATGACCTCACCCGCTACCTGGAGCACCAACTCCGCAGCTTGGCTGGGACCTATGTGAGTATCCAGCGTAGGAATCTGGGAGTTGGGGAGGAGTGAGGAGTTGGGGAAAGACAGTCCTAACCGTGGAGGGTTCTGGTAAATGATGGGGTGAGGAGGGGCTCTTTGGCTCCCACCAGTCCCCCTGTCTGGTCTA
+
BCBBAFFFCFFFGGGGGGGGGGHHGGGGGGHHGGGGGGHHHHGHGGHHHHHHHHHHHGGHHGHHHHHHHHHGGGGGHHHGGGHGHHHFGHHHGGGGGHHHGHHGGGHHGHHHGHHHHHGFHHHHHGGGGGHHHHHHHHHGGHHHGGFGGGGHHHHHHGHHHHGGGGGHHHHHFHHHHHHHGFGGGGGGEFGGGGFGGGEGGGGGGGFFFFFFFFFFFFFFFFFFFFFFFFFFFFFFFFFFFFFFFFFBBBB
@M05620:37:000000000-D9766:1:1101:11981:8927 1:N:0:29
GAGGGTGCTATGGAAGAGCCGCCTACGGAATTCCAGTCACATAGGATAAAGCCGGATGACGTCTTCTGTTTGTGGAACCAAATGAATGAGGGAGGCAACAATCAACGAAAGAAAATAGGAAGGAAAGTAACAGTAAGATAAGAAAATACTAGAGAAGAAAAAACATGATATAGAGTTGTAAAAATACAAAAGAAATGGGGGAACAACAGAACAAATAACGAGAGTAAAGTAAGCAGGGGAGAGGGAAAGGA
+
>3>>>>>3B5B5B544444B2AAA2B2B222A5A555BB55535A3D33555BA0ABAB3BA1BB5DF55DB2213331B?1343344333111/1/?/0/33333>/?//?0304311110/B0?0122211122112111110011111111110<000<-..1111100000000000000.00000./..:0:0..--..9/../9////.00;0....-////////////.--.-.99...;:..
@M05620:37:000000000-D9766:1:1101:13465:8934 1:N:0:29
GAGGCTGCTTTGGAAGAAACTGACAAGCCAGGGACACAAGATCGGAAGAGCACACGTCTGAACTCCAGTCACCGCGAATTATCTCGTATGCCGTCTTCTGCTTTAAAAAAAAAAAAAACAAGTCTTATCATGCTAAACGCCCACACTCCGTTCGTCACCAAACTGCTCCAACCTTACCATTGTCGTCCGGAATTCCCTATTTCGCACACTATTGCTACTAACTATCCGATTCTCCACCAAAGTCCCGTACC
+
BBCCCCFCFFFFGFGGGGGGGGHBGGBGGHHHFGGGHHGHFHHGGEAEGFGHHFHEHHHFDFGHGG3FHHGGHF>@>>EFFHGFFFFGH?GHEFEF?FGHBFF4DFFHHGBGGC//<-<..0>11111111110000<<---....//:..0/:....00..;000;00000./000;0;9000;..9--.:.00;000:00;/;.--.//000000000000000;..:90:0:0/..9./9000-;-.:
@M05620:37:000000000-D9766:1:1101:25989:8937 1:N:0:29
AGTGCCAGCTCTCAATCGCACAGGGGACCCAGGGCCTGGCCCCTCCATCCAGAAAACCTATGACCTCACCCGCTACCTGGAGCACCAACTCCGCAGCTTGGCTGGGACCTATGTGAGTATCCAGCGTAGGAATCTGGGAGTTGGGGAGGAGTGAGGAGTTGGGGAAAGACAGTCCTAACCGTGGAGGGTTCTGGTAAATGATGGGGTGAGGAGGGGCTCTTTGGCTCCCACCAGTCCCCCTGTCTGGTCTA
+
BCBCCFFFCFFFGGGGGGGGGGHHGGGFGGHHGGGGGGHHHHGHGGHHHHHHHHGHHGHHHHHHHHHHHHHGGGGGHHHHGHHHHHHGFHHHGGGGGHHHGHHGDFHHGHHHHHGHHHHHHHHHHGGDGGGHHHHHHHHGGHHHGGFGG.EHHGHHHGHHHHGGGGHHHHHHHHHHGHHHGGGGGGGGEFGGGGGGGGGGGGGGGGFFFFFFFFFFFFFFFFFFFFFFFFFFFFFFFFFFFFFFFFFFFFB
@M05620:37:000000000-D9766:1:1101:16014:8955 1:N:0:29
ACCACACCTTCTACAATGAGCTGCGTGTGGCTCCCGAGGAGCACCCCGTGCTGCTGACCGAGGCCCCCCTGAACCCCAAGGCCAACCGCGAGAAGATGACCCAGGTGAGTGGCCCGCTACCTCTTCTGGTGGCCGCCTCCCTCCTTCCTGGCCTCCCGGAGCTGCGCCCTTTCTCACTGGTTCTCTCTTCTGCCGTTTTCCGTAGGACTCTCTTCTCTGACCTGAGTCTCCTTTGGAACTCTGCAGGTTCT
+
BBAABBBBFFFFGGGFDEFAG5FGEAEA4AFGCFFAAAEEDHHHHGGGDEGGGHGHHHGGCGCGGFGGGGGFHFHGGGDHEEHHHGEEDGC@@GFFBB>DGGHHGHHHHFHGGHHGGGGGHHHHHHHHHHHGHHGGGGDHGHHGHGGGGGGGGGGGGGGGGGGGGGBFBBFFFFFFFFFFFFFFFFFFFFFFFFBFFFFFFFFFFFFFFFFFFFFFFFFFFFFFBFFFFFFFFFFFFFFFFFFFFFFFFFF
@M05620:37:000000000-D9766:1:1101:18206:8977 1:N:0:29
ACCACACCTTCTACAATGAGCTGCGTGTGGCTCCCGAGGAGCACCCCGTGCTGCTGACCGAGGCCCCCCTGAACCCCAAGGCCAACCGCGAGAAGATGACCCAGGTGAGTGGCCCGCTACCTCTTCTGGTGGCCGCCTCCCTCCTTCCTGGCCTCCCGGAGCTGCGCCCTTTCTCACTGGTTCTCTCTTCTGCCGTTTTCCGTAGGACTCTCTTCTCTGACCTGAGTCTCCTTTGGAACTCTGCAGGTCTA
+
AA>AAA>AFFFFFGG45BFGEFFGCECFF2FGHGG2AAE2EHHHHGGG11ECAEAGGHGGEE?FCEEGGGGFHHHGGGGHGHHEEGGEG/BCCAHG1?FGHHHHEGHHHHGGGHHGGGGGHHHHGHHEGHFGHHC-CFGGGHGDFFGGGGGGGGGGGBBGGGGGG@BFBBEFFFFFFFFFFFFFFFFFFFFFFFBFFFFFFFFFFFFFFFFFFFFFFFFFFFFFFFFFFFFFFFFFFFFFFFFFFFFF9//
@M05620:37:000000000-D9766:1:1101:19459:9002 1:N:0:29
ACCACACCTTCTACAATGAGCTGCGTGTGGCTCCCGAGGAGCACCCCGTGCTGCTGACCGAGGCCCCCCTGAACCCCAAGGCCAACCGCGAGAAGATGACCCAGGTGAGTGGCCCGCTACCTCTTCTGGTGGCCGCCTCCCTCCTTCCTGGCCTCCCGGAGCTGCGCCCTTTCTCACTGGTTCTCTCTTCTGCCGTTTTCCGTAGGACTCTCTTCTCTGACCTGAGTCTCCTTTGGAACTCTGCAGGTTCT
+
BCCCCCCCFFFFGGGGFGGGGFHHGEGBGFHHHGGGGGGFGHHHHGGGGDGGHHHHHHHGGGGGGGGGGGGHGHHGGGGHGHHHHGGGGGGGGGHHHHGHHHHHGHHFHHHGGHHGGGGGHHHHGHHHHHHGHHGGGGGHGHHGHGGGGGGGGGGGGGG?AGGGGGFFFFFFFFFFFFFFFFFFFFFFFFFFFFFFFFFFFFFFFFFFFFFFFFFFFFFFFFFFFFFFFFFFFFFFFFFFFFFFFFFFFFF
@M05620:37:000000000-D9766:1:1101:8780:9018 1:N:0:29
ACCACACCTTCTACAATGAGCTGCGTGTGGCTCCCGAGGAGCACCCCGTGCTGCTGACCGAGGCCCCCCTGAACCCCAAGGCCAACCGCGAGAAGATGACCCAGGTGAGTGGCCCGCTACCTCTTCTGGTGGCCGCCTCCCTCCTTCCTGGCCTCCCGGAGCTGCGCTCTTTCTCACTGTTTCTCTCTTCTGCCTTTGTCCGTCTGACTTTCTTCTCTTACCTGAGTCTCCTTTGTAACTCTGCAGTTTCT
+
BBBABBBBFFFFGGGGGGGGGFHHGEEEHGHHHGGGGGGGGHHHHGGGGGGGHHHHHHHGGGGGGFGGGGGHHGHGGGGHGGHHHGGEGGGFDGFHGHH22F/??GH1011?F0F<CG--000<0=0D0=<<C.-ADGDH.CHGHB0CC0/;F0.;.9---9;/;---9A//9B/;/B///;FF////:B/9////9/;F/A9.../;B////;9/;9//:9B9/./;;;/9//;//;99;/;B//://:;
@M05620:37:000000000-D9766:1:1101:11751:9028 1:N:0:29
AGTGCCAGCTCTCCATCGCACAGGGGACCCAGGGCCTGGCCCCTCCATCCAGAAAACCTATGACCTCACCCGCTACCTGGCGCACCCACTCCGCAGCTTGGCTGGGACCTATGTGAGTATCCAGCGTAGGAATCTGGGAGTTGGGGAGGAGTGAGGAGTTGGGGAAAGACAGTCCTAACCGTGGAGGGTTCTGGTAAATGATGGGGTGAGGAGGGGCTCTTTGGCTCCCACCAGTCCCCCTGTCTGGTCTA
+
>>>>>DFFBFFFG4GFFFGAE?GCG?AEEEGH2AABAFHHGHGHGGHHHHFHEHHFGFGFGGFHHFGGHHGEE>>EHGGH1>EE/E/?E0FHF/<EEGHHGHFG//BGG0BFGHG2FG2>GHHFHCD?/?1?CFHHGF0.CGFH?G.CG<CGH00C0A:GHH-A:.:C/C/9009;BCGG-CFGAEDB.FGGGECFBFFFFFFFFFFBEFFF..;BBBFF/B/BFFFFFFFD..9BFBEFBFFFFF///:/
@M05620:37:000000000-D9766:1:1101:26015:9035 1:N:0:29
ACCACACCTTCTACAATGAGCTGCGTGTGGCTCCCGAGGAGCACCCCGTGCTGCTGACCGAGGCCCCCCTGAACCCCAAGGCCAACCGCGAGAAGATGACCCAGGTGAGTGGCCCGCTACCTCTTCTGGTGGCCGCCTCCCTCCTTCCTGGCCTCCCGGAGCTGCGCCCTTTCTCACTGGTTCTCTCTTCTGCCGTTTTCCGTAGGACTCTCTTCTCTGACCTGAGTCTCCTTTGGAACTCTGCAGGTTCT
+
AAA@AAAAFFFFFG1GGGG1G1BAEEEBGGECFFGEG?FECFGHHGGGGGGG1BGGGFHGGE@EF>EEEGGFFCEGGGGGFEHCHGGGGC@B/C0GGFHHHHE//FGGG?GFGHFGGGACFFHGEGHHGHF?CGCCGGCHGHHGFGBFFGEGGGGFF.AGAGFFGG@F@@FFBFFFFFFFFFFFFFFFFFFFFF@?BFFFFFFF9ABFFFFFFFFFFFFFFFF-BFFFFFFFFFFFFFFFFFFFF/A-;B/
@M05620:37:000000000-D9766:1:1101:25997:9037 1:N:0:29
ACCACACCTTCTACAATGAGCTGCGTGTGGCTCCCGAGGAGCACCCCGTGCTGCTGACCGAGGCCCCCCTGAACCCCAAGGCCAACCGCGAGAAGATGACCCAGGTGAGTGGCCCGCTACCTCTTCTGGTGGCCGCCTCCCTCCTTCCTGGCCTCCCGGAGCTGCGCCCTTTCTCACTGGTTCTCTCTTCTGCCGTTTTCCGTAGGACTCTCTTCTCTGACCTGAGTCTCCTTTGGAACTCTGCAGGTTCT
+
AAA3AAAAFFFFFFGGFGGAF5GFE2ABF2GG3FFEEGEEGHHHHGGGFDFGHHHCGGHGGGGGG1EEGGGBG?EEGGAG//FGHG//><D@@DCGGFDFGHHGFGHFHGFGGHEGGGGGGGHHFHHEHHHGHGCCCG;GEHHGFGBGGFFFF0CFGGGGBGFGG?BF?B/FFFFFFFFF9BFFEFFFFFFFFFBADFFFFFFFFFFFEFFFFFFFFFFFFFFFFEFFFFFFFFFFFFFFFFFFFFFFFFF
@M05620:37:000000000-D9766:1:1101:10454:9048 1:N:0:29
ACCACACCTTCTACAATGAGCTGCGTGTGGCTCCCGAGGAGCACCCCGTGCTGCTGACCGAGGCCCCCCTGAACCCCAAGGCCAACCGCGAGAAGATGACCCAGGTGAGTGGCCCGCTACCTCTTCTGGTGGCCGCCTCCCTCCTTCCTGGCCTCCCGGAGCTGCGCCCTTTCTCACTGGTTCTCTCTTCTGCCGTTTTCCGTAGGACTCTCTTCTCTGACCTGAGTCTCCTTTGGAACTCTGCAGGTTCT
+
AAA?AAAAFFFFGGGGDGAAG1GGGBEB00FFAFFEAEEGGHHHHGGGCEGGFHHGHHHEEGCGGCGGGGGGHFHGGGEHEEHHHGG?CGCBCGHF1GGHHHHHGHHGHHHGGHHGGGGGHHHHHHHGHHGGHHGGGGGHGHHGHGGGGGGGGGGGGGG@AGGGGG@F@@FFFFFFFFFFFFFFFFFFFFFFFF@FFFFFFFFFFFFFFFFFFFFFFFFFFFFF/BFFFFFFFFFFFFFFFFFFFFFFFFF
@M05620:37:000000000-D9766:1:1101:25168:9049 1:N:0:29
ACCACACCTTCTACAATGAGCTGCGTGTGGCTCCCGAGGAGCACCCCGTGCTGCTGACCGAGGCCCCCCTGAACCCCAAGGCCAACCGCGAGAAGATGACCCAGGTGAGTGGCCCGCTACCTCTTCTGGTGGCCGCCTCCCTCCTTCCTGGCCTCCCGGAGCTGCGCCCTTTCTCACTGGTTCTCTCTTCTGCCGTTTTCCGTAGGACTCTCTTCTCTGACCTGAGTCTCCTTTGGAACTCTGCAGGTTCT
+
BBBBBBBBFFFFGGGGFGGEGFHFGEEECEHHFGGGFGGGGHHHHGGGFGGGGHGFHHHGGGGGGEGGGGGGHFHGGGGHEEHHHGGCGGFDCGHHHHFHHHHHGHHHHHHGGHHGGGGGHHHHHHHGHHHGHHGGGGDHGHHGHGGGGGGGGEGGGGGGGGGGGAFFFFFFFFFFFFFFFFFFFFFFFFFFFFFFFFEFFFFFFFFFFFFFFFFFFFFFFFFFEFFFFFFFFFFFFFFFFFFFFFFFFFF
@M05620:37:000000000-D9766:1:1101:16401:9050 1:N:0:29
ACCACACCTTCTACAATGAGCTGCGTGTGGCTCCCGAGGAGCACCCCGTGCTGCTGACCGAGGCCCCCCTGAACCCCAAGGCCAACCGCGAGAAGATGACCCAGGTGAGTGGCCCGCTACCTCTTCTGGTGGCCGCCTCCCTCCTTCCTGGCCTCCCGGAGCTGCGCCCTTTCTCACTGGTTCTCTCTTCTGCCGTTTTCCGTAGGACTCTCTTCTCTGACCTGAGTCTCCTTTGGAACTCTGCAGGTTCT
+
BBBBBBBBFFFFGGGGGGGGGFHHGFGECEHHHGGGDGGFGHHHHGGGDGGGGHGGHHGGGGGGGGGGGGGHHHHGGGGHGHHHHGGGGGGGGGHHFHHHHHHHGHHHHHHGGHHGGGGGHHHHHHHHHHHGHHGGGGGHGHHGHGGGGGGGGGGGGGGGGGGGGGFFFFFFFFFFFFFFFFFFFFFFFFFFFFFFFFFFFFFFFFFFFFFFFFFFFFFFFFFFBFFFFFFFFFFFFFFFFFFFFFFFFFF
@M05620:37:000000000-D9766:1:1101:10435:9053 1:N:0:29
AGTGCCAGCTCTCAATCGCACAGGGGACCCAGGGCCTGGCCCCTCCATCCAGAAAACCTATGACCTCACCCGCTACCTGGAGCACCAACTCCGCAGCTTGGCTGGGACCTATGTGAGTATCCAGCGTAGGAATCTGGGAGTTGGGGAGGAGTGAGGAGTTGGGGAAAGACAGTCCTAACCGTGGAGGGTTCTGGTAAATGATGGGGTGAGGAGGGGCTCTTTGGCTCCCACCAGTCCCCCTGTCTGGTCTA
+
BBAABFFFBFFFGGGGFFGFGGHHGGGGGGHHFFGEDFHHFHGHGGHGHHHHEFFGHGHHHHGHHHHHHHHGGEGGHHHHGHHHHHHEGFHHGE?@E3FCEHGFECFGGHHHHHHHHHHHHHHHHGGGGDGHHHHHHGHGGHGHGGGGGGGHHHHHHGHHHHGGGGHHHHHHHHHHGHHHGGGGGGGGEGGGGGBFGGGGGGGGGGFFFFFFFFFFFFFFFFFFFFFFFFFFFFBFFFFFFFFFFFFFFF/
@M05620:37:000000000-D9766:1:1101:21196:9061 1:N:0:29
ACCACACCTTCTACAATGAGCTGCGTGTGGCTCCCGAGGAGCACCCCGTGCTGCTGACCGAGGCCCCCCTGAACCCCAAGGCCAACCGCGAGAAGATGACCCAGGTGAGTGGCCCGCTACCTCTTCTGGTGGCCGCCTCCCTCCTTCCTGGCCTCCCGGAGCTGCGCCCTTTCTCACTGGTTCTCTCTTCTGCCGTTTTCCGTAGGACTCTCTTCTCTGACCTGAGTCTCCTTTGGAACTCTGCAGGTTCT
+
CCCCCCCCFFFFGGGGGGGGGFHHGGGEEEHHHGGEGGGGGHHHHGGGEFGGHHHHHHHGGGGGGGGGGGGHHHHGGGGHGHHHHGGGGGGGGGHHHHHHHHHHGHHHHHHGGHHGGGGGHHHHHHHHHHHGHHGGGGFHGHHGHGGGGGGGGGGGGGGGGGGGGGFFFFFFFFFFFFFFFFFFFFFFFFFFFFFFFFFFFFFFFFFFFFFFFFFFFFFFFFFFFFFFFFFFFFFFFFFFFFFFFFFFFFF
@M05620:37:000000000-D9766:1:1101:5075:9109 1:N:0:29
ACCACACCTTCTACAATGAGCTGCGTGTGGCTCCCGAGGAGCACCCCGTGCTGCTGACCGAGGCCCCCCTGAACCCCAAGGCCAACCGCGAGAAGATGACCCCGGTGAGTGGCCCGCTACCTCTTCTGGTGGCCGCCTCCCTCCTTCCTGGCCTCCCGGAGCTGCGCCCTTTCTCACTGGTTCTCTCTTCTGCCGTTTTCCGTCGGACTCTCTTCTCTGACCTGAGTCTCCTTTGGAACTCTGCAGGTTCT
+
AAAAAAAAFFFDGGG1EGF1F1FEAAAFCAHGCFFGFEGCEHHHHGGGEGGE1FFGHGHGGG?FF?>EGGGFHEEGGGGH/CGEEFE/BCC</?0FDGHHGH/<<ACFHGHGGAFCCCCCHHHHHGHG0CGGFHCGCGGGGGGGFBFFFFFGGGGGGC@GG@9/F@@B@@FFFFFFFFBFBFFFFFFFFFFFFF?BBFFFFFF--;@@@FFFFFFFFFFFFFFFFF/FFFFFFFFEFFFFFFFFFFFF/FB
@M05620:37:000000000-D9766:1:1101:11229:9119 1:N:0:29
AGTGCCAGCTCTCAATCGCACAGGGGACCCAGGGCCTGGCCCCTCCATCCAGAAAACCTATGACCTCACCCGCTACCTGGAGCACCAACTCCGCAGCTTGGCTGGGACCTATGTGAGTATCCAGCGTAGGAATCTGGGAGTTGGGGAGGAGTGAGGAGTTGGGGAAAGACAGTCCTAACCGTGGAGGGTTCTGGTAAATGATGGGGTGAGGAGGGGCTCTTTGGCTCCCACCAGTCCCCCTGTCTGGTCTA
+
ABBBBFFFBFFFGFGGGGGGGGHHGEGGGGHHGGGGGEHHHHGHGGHHHHHHHHHHHGHHHHHHHHHHHHHGGGGGHGHGHHHEHHHHGHHHGGGGGHHHGHHGCEHHGHHHHHHFHGHHHHHHHGCECFHHHHFHHHGGGHHHGGGGGGGHHGGHHFHHHHGGGGGHFHHHHHHGFHHHGEEGGFGG=CGGGGFGGGGGFFGGGGFFFFFFFFFFFAFFFFFFFFFFFFFFFFFFFFFFFFFFFFFFFFB
@M05620:37:000000000-D9766:1:1101:7549:9134 1:N:0:29
ACCACACCTTCTACAATGAGCTGCGTGTGGCTCCCGAGGAGCACCCCGTGCTGCTGACCGAGGCCCCCCTGAACCCCAAGGCCAACCGCGAGAAGATGACCCAGGTGAGTGGCCCGCTACCTCTTCTGGTGGCCGCCTCCCTCCTTCCTGGCCTCCCGGAGCTGCGCCCTTTCTCACTGGTTCTCTCTTCTGCCGTTTTCCGTAGGACTCTCTTCTCTGACCTGCGTCTCCTTTGGAACTCTGCAGGTTCT
+
BBBBBBB>FFFFGGGGGGGGGGHHGEGBFFHGHFGFFGGGGHGHHGGGEEGGHHHHHHHGGGGGGGGGGGGHGHGGGGGHGHHHHGGGGGBDGGHGHHHHHHHFGHHFHHHGGHHCCGGGHHHHHFHHHHHGHHGCGGGHGHHGGGGGGGGGGGGGGGG;@DGGGGFFFFFFFFFFFFFFFFFFFFFFFFFFFFFDFFFFFFFFFFFFFFFFFFFFFFFFFFFF.9DFFFFFFFFFFFFFFFFFFFFFFFF
@M05620:37:000000000-D9766:1:1101:16514:9136 1:N:0:29
ACCACACCTTCTACAATGAGCTGCGTGTGGCTCCCGAGGAGCACCCCGTGCTGCTGACCGAGGCCCCCCTGAACCCCAAGGCCAACCGCGAGAAGATGACACAGGAGAGTGGCCCGACACCTCTTCTGGTGGCCGCCTCCCTCCCTCCTCGCCTCCCAGCGCCGCGCCCTTTCACACTGGCTCTCTCTTCTCCCGTTCTCCATAACTCTCTCTTCTCTGACCTGACTCCTTTGTAGATCTCTGCAGGCTCT
+
CCCCCCCCFFFFGGGGGGGGGGHGGGGGHGHHHGGGGGGGGHHHHGGGGGGGFHHHHHHGGGGGGGGGGGGHHHGGGGGHGHHHHGGGGGGGGGFHHHHH22??F0?/??1/?0>-<---=G.0DDB0D</..:--;.;.C//..//99/.-=.C.:/;.-9-;B-@-:D/BF/;//9//.;FFFFB/;///9/.;A/.9//;9///;BFF//;BF//9/9//;//;B///;/;////;B//////..:./
@M05620:37:000000000-D9766:1:1101:24511:9136 1:N:0:29
ACCACACCTTCTACAATGAGCTGCGTGTGGCTCCCGAGGAGCACCCCGTGCTGCTGACCGAGGCCCCCCTGAACCCCAAGGCCAACCGCGAGAAGATGACCCAGGTGAGTGGCCCGCTACCTCTTCTGGTGGCCGCCTCCCTCCTTCCTGGCCTCCCGGAGCTGCGCCCTTTCTCACTGGTTCTCTCTTCTGCCGTTTTCCGTAGGACTCTCTTCTCTGACCTGAGTCTCCTTTGGAACTCTGCAGGTTCT
+
AAAAAAAAFFF1FDGGDGFBGBHFGAABA0GGAFFEEGGGGHHHHGGGCEGGHHHFHHHGGGGGG/FGGGGFFBGGGGCH//FHHG/<>BC<@GFHDGFHHHHHGHHHFGHGGHGGGGGGHHHHHHHHGHHGHGGGGGCHGHHGHGGGGGGGGEGGEGGGGGGGGG@F@@FFFFFFFFFFFFFFFFFFFFFFFF@BFFFFFFFFFFFFFFFFFFFFFFFFFFFFFFFFFFFFFFFFFFFFFFFFFFF?FFF
@M05620:37:000000000-D9766:1:1101:8338:9141 1:N:0:29
ACCACACCTTCTACAATGAGCTGCGTGTGGCTCCCGAGGAGCACCCCGTGCTGCTGACCGAGGCCCCCCTGAACCCCAAGGCCAACCGCGAGAAGATGACCCAGGTGAGTGGCCCGCTACATCTTATGGAGGCCGCCTCCCTCCTTCCTGGCCTCCCGGAGCTGCGCCCTTTCTCACTGGTTCTCTCTTCTGCCGTTTTCCGTAGGACTCTCTTCTCTGACCTGAGTCTCCTTTGGAACTCTGCAGGTTCT
+
AAAAAA?AFF@FGGGGG1F1BEGFG0ABA00B1FFGCEEGGAHHHGEG/BEAGHHFD0FGGCG?FGGGGGGFHHHCCGGHGHHHH/EEC/><CAFFFHHHHFHHC?FF0?GGG0?@-ACG10DGH0DH/0<<CEGGCCCHECHGFFB/CFGAFFAFGGGA@G./;@@B@;FFFFFFFFFFFF/FFFFFFFFFF/9AFF?FFFFFFFFFB/B9FFFFFFFFFFFF/-BBFFFFFBBFFFFFFFFFFF-;/9;
@M05620:37:000000000-D9766:1:1101:12585:9149 1:N:0:29
ACCACACCTTCTACAATGAGCTGCGTGTGGCTCCCGAGGAGCACCCCGTGCTGCTGACCGAGGCCCCCCTGAACCCCAAGGCCAACCGCGAGAAGATGACCCAGGTGAGTGGCCCGCTACCTCTTCTGGTGGCCGCCTCCCTCCTTCCTGGCCTCCCGGAGCTGCGCCCTCTCTCACTGGTTCTCTCTTCTGCCGTTTTCCGTAGGACTCTCTTCTCTGACCTGAGTCTCCTTTGTAACTCTGCAGGTTCT
+
>A>>>>AAFFFFGGGF3FFAG1FGGEEAF0FG1FF0AEE/EG/BGGEF/EEFAFAEHHFE/E/EFEEEGGGG11?EFG/GEEGG/FEEGGG?>C<C>FGHHH//?FHHH<<FFGGCC-@->GG0DD=G0=/<.<@CCC.:CHHGGFB/FFBCFFAEE.A@GGFFGG@B@---9;FFFFBB/BFFF/FBFFFFFF@-AFEFFFF-99FFFBFFBFFFFB/BBFFBBBFFFFFFFF//99B9FBBBFFF9BFF
@M05620:37:000000000-D9766:1:1101:22150:9166 1:N:0:29
AGTGCCAGCTCTCAATCGCACAGGGGACCCAGGGCCTGGCCCCTCCATCCAGAAAACCTATGACCTCACCCGCTACCTGGAGCACCAACTCCGCAGCTTGGCTGGGACCTATGTGAGTATCCAGCGTAGGAATCTGGGAGTTGGGGAGGAGTGAGGAGTTGGGGAAAGACAGTCCTAACCGTGGAGGGTTCTGGTAAATGATGGGGTGAGGAGGGGCTCTTTGGCTCCCACCAGTCCCCCTGTCTGGTCTA
+
ABAABFFFBFFFGGGGGGGGGGHHGGGGGGHHGGGGGGHHHHGHGGHHHGHHHHHHHGHHHHHHHHHHHHHGGEEGHHHHHHHHHHFHGHHHGGGGGHHHGHHGGGHGGHHHHHHHHHHHHHHHHGGGGGHHHHHHHGHGGHHHGGGGGGEHHBGHGGGHHGGGGGGHHHHGHHHHHHHHGGGGGGGG.9AFGGGGGGGGGGGGGGFFEFFFFFFFFFFFFFFFFFFEFFFFFFFFFFFFFFFFFFFFFFF
@M05620:37:000000000-D9766:1:1101:22531:9169 1:N:0:29
AGTGCCAGCTCTCCATCGCACAGGGGACCCAGGGCCTGGCCCCTCCATCCAGAAAACCTATGACCTCACCCGCTACCTGGCGCACCCACTCCGCAGCTTGGCTGGGACCTATGTGAGTATCCAGCGTAGGAATCTGGGAGTTGGGGAGGAGTGCGGAGTTGGGGAAAGACAGTCCTAACCGTGGAGGGTTCTGGTAAATGATGGGGTGAGGAGGGGCTCTTTGGCTCCCACCAGTCCCCCTGTCTGGTCTA
+
>A>1>DFFAFFFG1FFBEEAECGCG0BAABFG0BEB/BGHEGGGGGGHHGHHFFH0BEHHGFEGHBBGHHH?E>>EHH1B0>?EEG/>?GH0>E?E>GBFEHHGGGHHGHGHHGH2FHHHHHGHHGGACGGFHHHHHH0FGHHGGG.<C.<<G0AC-CEHHHGGA.9AFF9FGGGGGGGGGGGG.CFGCFFFFFFFFFFFEFFFFFB@FFFFFF@@@@FFFFFFFFFFFFFFFFFFFFFF@FFFFFFFFFF
@M05620:37:000000000-D9766:1:1101:14329:9178 1:N:0:29
ACCACACCTTCTACAATGAGCTGCGTGTGGCTCCCGAGGAGCACCCCGTGCTGCTGACCGAGGCCCCCCTGAACCCCAAGGCCAACCGCGAGAAGATGACCCAGGTGAGTGGCCCGCTACCTCTTCTGGTGGCCGCCTCCCTCCTTCCTGGCCTCCCGGAGCTGCGCCCTTTCTCACTGGTTCTCTCTTCTGCCGTTTTCCGTAGGACTCTCTTCTCTGACCTGAGTCTCCTTTGGAACTCTGCAGGTTCT
+
AAABBBBBFFFFGGGFGGBGFFFFEEEBFEHGHGGEFGGFGHHHHGGGEEGFHHHHHHHGGGGGGGGGGGGHGHGGGGGHGHHHHGGGGGGGGGHHHHHHHHHHGHHHFHHGGHHGGGGGHHHHHHHHGHGFHHGGCDGHGGHGHGGGGFFFGFGGGGGGGGGGGGFFFFFFFFFFFFFFFFFFFFFFFFFFFFFDFFFFFFFFFFFFFFFFFFFFFFFFFFFF/./FFFFFFFFEFFFFFFFFFFEFFFF
@M05620:37:000000000-D9766:1:1101:14050:9183 1:N:0:29
ACCACACCTTCTACAATGAGCTGCGTGTGGCTCCCGAGGAGCACCCCGTGCTGCTGACCGAGGCCCCCCTGAACCCCAAGGCCAACCGCGAGAAGATGACCCAGGTGAGTGGCCCGCTACCTCTTCTGGTGGCCGCCTCCCTCCTTCCTGGCCTCCCGGAGCTGCGCCCTTTCTCACTGGTTCTCTCTTCTGCCGTTTTCCGTAGGACTCTCTTCTCTGACCTGAGTCTCCTTTGGAACTCTGCAGGTTCT
+
CCCCCCCCFFFFGGGGGGGGGGHHGGGGHGHHHGGGGGGGGHHHHGGGGGGGHHHHHHHGGGGGGGGGGGGHHHHGGGGHGHHHHGGGGGGGGGHHHHHHHHEGCHGFHHGGGHHGGGGGHHHGHHHHFGFGHHGGGGGHGHHGHGGGGGGGGGGGGFFGADGGGCFFFFFFFFFFFFFFFFFFFFFFFFFFFFFFFFFFFFFFFFFFFFFFFFFFFFFFFFFFFFFFFFFFFFFFFFFFFFFFFFFFFFB
@M05620:37:000000000-D9766:1:1101:22543:9184 1:N:0:29
AGTGCCAGCTCTCAATCGCACAGGGGACCCAGGGCCTGGCCCCTCCATCCAGAAAACCTATGACCTCACCCGCTACCTGGAGCACCAACTCCGCAGCTTGGCTGGGACCTATGTGAGTATCCAGCGTAGGAATCTGGGAGTTGGGGAGGAGTGAGGAGTTGGGGAAAGACAGTCCTAACCGTGGAGGGTTCTGGTAAATGATGGGCTGAGGAGGGGCTCTTTGGCTCCCACCAGTCCCCCTGTCTGGTCTA
+
ABBBAFF4AFFFGGGGGFAFGGHHFFGGGG2GG2AEFFGHHHGGGGH5GHCHHHHHHGHFHHBGHHHFHHHGGGGGHHHFGGH1GGHHGH3GGE@EEFE3EG3?EGHHGHGFGF3?FGHHHHHGHF/EDGEHCHFEHFHEG01F@@FC<EDFFGFHB./<0/<AC.CGEHGHHHHGGCC.9.;9EE?CFG?FGGBFB0FFFGFBE./9AAAFFFF-BFFFFFFFFFE.AFFFFFFFFBFDAFFFF/BFBB9
@M05620:37:000000000-D9766:1:1101:3434:9186 1:N:0:29
ACCACACCTTCTACAATGAGCTGCGTGTGGCTCCCGAGGAGCACCCCGTGCTGCTGACCGAGGCCCCCCTGAACCCCAAGGCCAACCGCGAGAAGATGACCCAGGTGAGTGGCCCGCTACCTCTTCTGGTGGCCGCCTCCCTCCTTCCTGGCCTCCCGGAGCTGCGCCCTTTCTCACTGGTTCTCTCTTCTGCCGTTTTCCGTAGGACTCTCTTCTCTGACCTGCGTCTCCTTTGGAACTCTGCAGGTTCT
+
A>AA>AA3>BCFFGFGGGBFGGHHGFGAAEFFFBBE2EEGGHCGHGGEFFEGHHHHGHHAECFEGGGGGGFHBFHGGGGHGHHFHGGGDG/BDDHBFGHHHHAFFHH1?FGGGH/>ADFGHHHHHDGHHHHGHHGFGGGHGHHGHGGGGGGGGGGGGGF;;;CCGGFFFFFFFFFFFFFFFFFFFFFFFFFFFFFDFFFFFFFFFFFFFFFFFF9;FFFFFFFF9BFFFFFFFFFFFFFFFFFEFFFFFFF
@M05620:37:000000000-D9766:1:1101:19721:9188 1:N:0:29
AGTGCCAGCTCTCAATCGCACCGGGGACCCAGGGCCTGGCCCCTCCATCCAGAAAACCTATGACCTCACCCGCTACCTGGAGCACCAACTCCGCAGCTTGGCTGGGACCTATGTGAGTATCCAGCGTAGGAATCTGGGAGTTGGGGAGGAGTGAGGAGTTGGGGAAAGACAGTCCTAACCGTGGAGGGTTCTGGTAAATGATGGGGTGAGGAGGGGCTCTTTGGCTCCCACCAGTCCCCCTGTCTGGTCTA
+
AAAAAFFFAFFFGFFFG1F1E0A0EECEGGCGGGGGGGHGFHGHGGHFHHBG1CFGHGHBGH2FHHHHHHHGGGEEHHHFGHBGFHHHGHHH?E/EEHHHGHHFFA<BCHFHHHGGFHHHHHHHFGFCGFH1FDGFHGH.EHGGCCE-CGCHEGBGGCHHHFGGGGHABFFGGFGGGBFF?EEGGGGGCAFFGGFBFBFFFFFFFFF;EFFEBF@??@FFFFFFFFFFFBFBEFFFFFFF?EFFFFFF9FB
@M05620:37:000000000-D9766:1:1101:15488:9194 1:N:0:29
AGTGCCAGCTCTCAATCGCACAGGGGACCCAGGGCCTGGCCCCTCCATCCAGAAAACCTATGACCTCACCCGCTACCTGGAGCACCAACTCCGCAGCTTGGCTGGGACCTATGTGAGTATCCAGCGTAGGAATCTGGGAGTTGGGGAGGAGTGAGGAGTTGGGGAAAGACAGTCCTAACCGTGGAGGGTTCTGGTAAATGATGGGGTGAGGAGGGGCTCTTTGGCTCCCACCAGTCCCCCTGTCTGGTCTA
+
BBAAABDFBFFFGGGFEFGCGCHAGGGGGEHHEGGDAFHCFHGHGGFHHFGHF3EGHGHHGHBHHHHHHHHGG@EEHHHH2FGHHHHEGGHGEEEEEGFFEHHGGGHHGHHHHHHHHHHHHHHHHCEGGGHHHGHHFHHFGHHFCDFGGGFGGDGFGGHHHHGGGGGHGHFHHHHHGHHHGGE@GGGGCFFGGGFFGGGGGGGGGGFBFFFFFFBBBBFFFFFFFFFFFFFFFFFFFFFFBFFFFFFFFFF
@M05620:37:000000000-D9766:1:1101:18606:9194 1:N:0:29
AGTGCCAGCTCTCAATCGCACAGGGAACCCGGGGCCTGGCCCCTCAATCCAGAAAACCTATGACCTCACCCGCTACCTGGAGCACCACCTCCGCAGCTTGGCTGGGACCTATGTGAGTATCCAGCGTAGGAATCTGGGGGTCGGGGAGGAGTGAGGAGTTGGGGAAAGAAAGTCCTAACCGTGGAGGGTTCTGGTAAATGATGGGGTGAGGAGGGGCTCTTTGGCTCCCACCAGTCCCCCTGTCTGGTCTA
+
BBBBBFFFBFFFGGGGGAFCEAHHG24BF22AEEGEGF1GFGECE1AAGFB3BGH2G>3353BDB@3BFHHEC/EEBFGFBFGHH/F/??FFAEG<EH3FE0FFG/?GA0B?GD2@F@GGH22@0@/?A/FD1<FGHB->C.@DG--;-;CG.0=.;CFFGGG-CG..9.9CFGGFGGGGB.A-;;DBDFFFFF/BBFB/9BFFFFD=EF./;DB??-AFFFF/FBFFA.F.9F9BFFFFBFFFFFFBFF9
@M05620:37:000000000-D9766:1:1101:23688:9194 1:N:0:29
AGTGCCAGCTCTCAATCGCACAGGGGACCCAGGGCCTGGCCCCTCCATCCAGAAAACCTATGACCTCACCCGCTACCTGGAGCACCAACTCCGCAGCTTGGCTGGGACCTATGTGAGTATCCAGCGTAGGAATCTGGGAGTTGGGGAGGAGTGAGGAGTTGGGGAAAGACAGTCCTAACCGTGGAGGGTTCTGGTAAATGATGGGGTGAGGAGGGGCTCTTTGGCTCCCACCAGTCCCCCTGTCTGGTCTA
+
ABAABFFFCFFFGGGGGGGFGGHHGGGGGGHHGGGGGGHHHHFGGGHHHHHHHGHGHGHHHHHHHHHHHHHGFEEGHFHHFHHHGHHFGFHGFGGGGHGHGHHGGGHGGHHHHHHHHHHHHHGGHGCGFGFHHHHHHHFGGHHHGGGGGGGGHFHHGGHHGHGGGGHHHHHHHHHHHHFFGEGGFGGG;AFFFGCFFGGGGGGGGGFFFFFFFFFFFFFFFFFFFFFFFFFFFFFFFFFFFFFFFFFFFFF
@M05620:37:000000000-D9766:1:1101:3445:9201 1:N:0:29
ACCACACCTTCTACAATGAGCTGCGTGTGGCTCCCGAGGAGCACCCCGTGCTGCTGACCGAGGCCCCCCTGAACCCCAAGGCCAACCGCGAGAAGATGACCCAGGTGAGTGGCCCGCTACCTCTTCTGGTGGCCGCCTCCCTCCTTCCTGGCCTCCCGGAGCTGCGCCCTTTCTCACTGGTTCTCTCTTCTGCCGTTTTCCGTAGGACTCTCTTCTCTGACCTGAGTCTCCTTTGGAACTCTGCAGGTTCT
+
AABBAAB>CFFFFGFGGGGFGGHHGFFBAEHFGFFE2EEFGHDFGEECAEEGHHHHGFHEGFGFGGGGGGGHEHHGGGGHGHHHHGGGDGBFGGHEGHFHH2/CF?F1F<FEGHHGGGGGHHHHHHHHHGGDH.CGGGGHGHHGHGGGGGFGGGGGGGF-BDFFFGFFFFFFFFFFFFFFFFFFFFFFFF/FFFBDFFFFFAFFFDFFFFFFFFFFFFFFFFFFFFFFFFFFFFFEFFFFFFFB/;AFFFF
@M05620:37:000000000-D9766:1:1101:24076:9238 1:N:0:29
AGTGCCAGCTCTCAATCGCACAGGGGACCCAGGGCCTGGCCCCTCCATCCAGAAAACCTATGACCTCACCCGCTACCTGGAGCACCAACTCCGCAGCTTGGCTGGGACCTATGTGAGTATCCAGCGTAGGAATCTGGGAGTTGGGGAGGAGTGAGGAGTTGGGGAAAGACAGTCCTAACCGTGGAGGGTTCTGGTAAATGATGGGGTGAGGAGGGGCTCTTTGGCTCCCACCAGTCCCCCTTTCTGGTATA
+
ABAAAFFFCFFFGGGGGGGFGGHHGGGGGGHHGGGGGGHHHHGHGGGHHHGHHGHHHGHHHHHHHHHHHHHGGFGGHHHHHGGHHHGHGHHHGGGGGHHHGHHGGGHHGHHHHHHHHGGHHHHHHGBGGGHHHHHHHHHGGHHHGGGGGGGHHHHHHGHHHHGGGGGHHHHHHHHHHHFHGCGGGGGG;9FGGGFGGGGGGGGGGGFFFFFFFFFFFDFFFFFFFFFFFFFFFFFFFFFDFFFFFFFFBFF
@M05620:37:000000000-D9766:1:1101:24094:9240 1:N:0:29
AGTGCCAGCTCTCAATCGCACAGGGGACCCAGGGCCTGGCCCCTCCATCCAGAAAACCTATGACCTCACCCGCTACCTGGAGCACCAACTCCGCAGCTTGGCTGCCACCTATGTGAGTATCCAGCGTAGGAATCTGGGAGTTGGGGAGGAGTGAGGAGTTGGGGAAAGACAGTCCTAACCGTGGAGGGTTCTGGTAAATGATGGGGTGAGGAGGGGCTCTTTGGCTCCCACCAGTCCCCCTTTCTGGTATA
+
ABAAAFFFAFFFGGGGGGGCEGFGFEFFEGDHGGGG2BFHFHGHGGGHHHBF3GBBGGHHHFFHHHHGHHHGGEFGHHHGFGHGHHHHGBGHGG?EGHHHEFH//0BBG0?FGHGHHFFHH33FGG/<B/@FGHHGHHHG<FHHGGFDGD.>FDGHGEGFGHGGGGCGCHHHHHHHHHHHD:CADGGGAFGGGG0FFGGGGGGGGGGFEF.;9DF-;;AFFFFFBFF?EFFFFFFFFFFDDFBFFB/:;/B
@M05620:37:000000000-D9766:1:1101:24803:9243 1:N:0:29
ACCACACCTTCTACAATGAGCTGCGTGTGGCTCCCGAGGAGCACCCCGTGCTGCTGACCGAGGCCCCCCTGAACCCCAAGGCCAACCGCGAGAAGATGCCCAGGTGAGTGGCCCGCTACCTCTTCTGGTGGCCGCCTCCCTCCTTCCTGGCCTCCCGGAGCTGCGCCCTTTCTCACTGGTTCTCTCTTCTGCCGTTTTCCGTAGGACTCTCTTCTCTGACCTGAGTCTCCTTTGGAACTCTGCAGGTTCTA
+
?AABBAAAFFFFDGGFFGDEGGHFFEFEGFHHGGGEGGGCGHHHHGCG1BEEHECGHHHGCEEGEG@FGGGHHHEEFGGGEHHEEFGEGF<BBDFFFDHHHHHGGFHHHGGGHHCGGGGHHGHHGGFHHHGHHGGGFDHEHHGHBFGGGGGGGGGGGGFGGGGGGGFFFFFFFFFFFFFBBFFFFFFFBFFFFDADFFFFFFFFFFFFFFFFFFFFFFFFFFFFFFF9FFFFFFFFFFFFFFFFFFFFFFB
@M05620:37:000000000-D9766:1:1101:16027:9262 1:N:0:29
ACCACACCTTCTACAATGAGCTGCGTGTGGCTCCCGAGGAGCACCCCGTGCTGCTGACCGAGGCCCCCCTGAACCCCAAGGCCAACCGCGAGAAGATGCCCAGGTGAGTGGCCCGCTACCTCTTCTGGTGGCCGCCTCCCTCCTTCCTGGCCTCCCGGAGCTGCGCCCTTTCTCACTGGTTCTCTCTTCTGCCGTTTTCCGTAGGACTCTCTTCTCTGACCTGAGTCTCCTTTGGAACTCTGCAGGTTCTA
+
CCCCCCCCFFFFGGGGGGGGGGHHGGGFGGHHHGGGGGGGGHHHHGGGEGGGHHHHGHHGGGGGGGGGGGGHFHHGGGGHGHHHHGGGGGGGGGHHHHHHHHHGHHHHHHGGHHGGGGGHHHHHHHHHHHGHHGGGGGHGHHGHHGGGGGGGGGGGGG?DGGGGGGFFFFFFFFFFFFFFFFFFFFFFFFFFFFDFFFFFFFFFFFFFFFFFFFFFFFFFFFFFFFFFFFFFFFFFFFFFFFFFFFFFFFF
@M05620:37:000000000-D9766:1:1101:7019:9263 1:N:0:29
GCGGCTGCTTTGGAAGAAACTCACAGGTTACGGCCAAAGTTTCCTCAGGGCATACGCCTGATCCCCACCCCCCTCACAGTAGCTCAAATGACGGCCTATGCCCGACAACAACCCACCCGCAAGGAAATGCTCCTAGAAGACTCCAAGATAGTAAAACATCTCATCAAACAATGGCAATAAAGCAATGCAGTTACCCTCTACCTCACTTGCGGATCCAATTGAACAAATCTCACCATTTGTACTTACAAACG
+
>>AAA>DAFFB1F1FCFFGGG1B11AA11A10BE00BB0122D21D1B00B/011B//0BB111AA0/////>>/0BFB1B1BF111B211B/>E//BBF110?><C@<F?<B/</?B//>///0??111?=1>11>1DG0<11>10.0=0<=0=00<000==0000:;..00;/:;/00=00/;00;9;900;0;0.990;0;/;00:0----;9BF///9;F/:-;/;///9;FFFE9BF////9;/--
@M05620:37:000000000-D9766:1:1101:25707:9264 1:N:0:29
ACCACACCTTCTACAATGAGCTGCGTGTGGCTCCCGAGGAGCACCCCGTGCTGCTGACCGAGGCCCCCCTGAACCCCAAGGCCAACCGCGCGAAGATGACCCAGGTGAGTGGCCCGCTACCTCTTCTGGTGGCCGCCTCCCTCCTTCCTGGCCTCCCGGAGCTGCGCCCTTTCTCACTGGTTCTCTCTTCTGCCGTTTTCCGTAGGACTCTCTTCTCTGACCTGAGTCTCCTTTGGAACTCTGCAGGTTCT
+
BBBAABB3CFFFGFGGGG5BGFHHGFGBFEHHHBFEDEEGGHHHHGGEEGGGHHHHHHHEEGGGGGGGGGGHGHHGGGGHGHHHHGGCGG<CGGGCGDHHHH/?FFG1F>DFGH.>DGGGHHHHHHHHH0GDHHGGGGGGGGGGGGGGGGGGGGGGGGGBG-AFFBBFBBFFFFFFFFFFFFFFFFFFFFFFFFBFFFFFFFFEADFFFFFFFF/BBFFFFFFF/;FFFFFFFFFFFFFFFFFFFFFFBFF
@M05620:37:000000000-D9766:1:1101:25683:9265 1:N:0:29
ACCACACCTTCTACAATGAGCTGCGTGTGGCTCCCGAGGAGCACCCCGTGCTGCTGACCGAGGCCCCCCTGAACCCCAAGGCCAACCGCGAGAAGATGACCCAGGTGAGTGGCCCGCTACCTCTTCTGGTGGCCGCCTCCCTCCTTCCTGGCCTCCCGGAGCTGCGCCCTTTCTCACTGGTTCTCTCTTCTGCCGTTTTCCGTAGGACTCTCTTCTCTGACCTGAGTCTCCTTTGGAACTCTGCAGGTTCT
+
BBABBBCBCFFFGFFGGGGGGGHHGEFGHGHHHFGCAEGCGHGHHGGEAEEFHHHHHHHGGGGGGGGGGGEHGHHGGGGHGHHHHGGGGD@DDGHGH2GHHB/?/<FGHDGGGHGGGGGGHBHFFHHHBGGGHHGGGGGHGHHGHGGGGGGGGGEEGGDGGGFGGGFFFDFFFFFFFFFFFFFFFFFFFFFFFFFDDFFFFFFEFFFFFFFFFFFFFFFFFFFFFFFFBFF//BFFFFFFFFFFFF.9;FF
@M05620:37:000000000-D9766:1:1101:27270:9265 1:N:0:29
ACCACACCTTCTACAATGAGCTGCGTGTGGCTCCCGAGGAGCACCCCGTGCTGCTGACCGAGGCCCCCCTGAACCCCAAGGCCAACCGCGAGAAGATGACCCAGGTGAGTGGCCCGCTACCTCTTCTGGTGGCCGCCTCCCTCCTTCCTGGCCTCCCGGAGCTGCGCCCTTTCTCACTGGTTCTCTCTTCTGCCGTTTTCCGTAGGACTCTCTTCTCTGACCTGAGTCTCCTTTGGAACTCTGCAGGTTCT
+
CCCDCCCCFFFFGGGGGGGGGGHHGGGEGGHHHGGGGGGGGHHHHGGGGGGGHHHHHHHGGGGGGGGGGGGHGHHGGGGHGHHHHGGGGGGGGGHGHHEHHEAGG?G1=?F?FHEGGGGGFHHHHHDHBGGDHFCGGGGHGFGDHGGGFGBFGGGGEGDDBDFFFGFFFFFFFFFFFBFFFFFFFFFFFFFFFFFFFFFFFFFFFD0BFFFFFFFFBBFBFFFFFFFFFFFFF0FFFFFFFEFFFFFFFFB
@M05620:37:000000000-D9766:1:1101:16336:9272 1:N:0:29
GCGGCTGCTTTGGAAGAAACTGACAAGCCAGGGACAACCGATCGGAAGAGCACACGTCTGAACTCCAATCACCGCTCATTATCTCGTATGCCGTCTTCTGCTTGAAAAAAAAACACATGCACCACTCGTCTCTACTTTTTCTTTATCTATTTACCTGAAACTTTGCCTCACTACTGCGACAACCGTATATCATTCCAAGACTACAAATATATCATAATGTTACTGAACCCGCCATAGTCTTATGTCTTAAC
+
11>AA1>AFFFFGCGGA1BGGG1F1BBGG0FGGEF0B0/AEAEG?ECF0BGGHEHE0FHFHHHHHHHBGGHHG/>/>?B22FGDG>FEHGGHE?EHGHHHFHHC01<F0<C<///0/1111100/10/0/.01111111101111111000000000<<0000<00<00:.00/;00:----..:9../000;000;;;./;0//00;000000//;://///////;9;--;--//////9/////9///
@M05620:37:000000000-D9766:1:1101:9373:9289 1:N:0:29
AGTGCCAGCTCTCAATCGCACAGGGGACCCAGGGCCTGGCCCCTCCATCCAGAAAACCTATGACCTCACCCGCTACCTGGAGCACCAACTCCGCAGCTTGGCTGGGACCTATGTGAGTATCCAGCGTAGGAATCTGGGAGTTGGGGAGGAGTGAGGAGTTGGGGAAAGACAGTCCTAACCGTGGAGGGTTCTGGTAAATGATGGGGTGAGGAGGGGCTCTTTGGCTCCCACCAGTCCCCCTGTCTGGTCTA
+
AAABAFFFBFFFGFGGGGGCEGHFFCGGGGHHGGGGGGHHHHGHGGFHHHGHHFHHHGHHHHHHHHHHHHHGGGCEHHHHHFGFGHFHGHHHGGGGGHHHGHHGGGHHGHHHHHHHHFGHHHHHHGCGGGHGHHHHGHHGGHHHGGGGGGGHHHHHHGHHHHGGGGHHHHHHHHHHHHHHGECFGGGG;CFGGGCFGGFGGFGGGGFFFFFFFFFFFDFFFFFFFFFEFBFDFFFFFFFFFFFFFFFB;BB
@M05620:37:000000000-D9766:1:1101:16826:9306 1:N:0:29
ACCACACCTTCTACAATGAGCTGCGTGTGGCTCCCGAGGAGCACCCCGTGCTGCTGACCGAGGCCCCCCTGAACCCCAAGGCCAACCGCGAGAAGATGCCCAGGTGAGTGGCCCGCTACCTCTTCTGGTGGCCGCCTCCCTCCTTCCTGGCCTCCCGGAGCTGCGCCCTTTCTCACTGGTTCTCTCTTCTGCCGTTTTCCGTAGGACTCTCTTCTCTGACCTGAGTCTCCTTTGGAACTCTGCAGGTTCTA
+
BBBBCCCCFFFFGGGGGGGGGGHHGGGGHGHHHGGGGGGGGHHHHGGGGGGGHHHHHHHGGGGGGGGGGGGHHHHGGGGHGHHHHGGGGGGGGGHHHHHHHHHGHHHHHHGGHHGGGGGHHHHHHHHHHHGHHGGGGGHGHHGHHGGGGGGGGGGGGGGGGGGGGGFFFFFFFFFFFFFFFFFFFFFFFFFFFFFFFFFFFFFFFFFFFFFFFFFFFFFFFFFFFFFFFFFFFFFFFFFFFFFFFFFFFFF
@M05620:37:000000000-D9766:1:1101:15801:9308 1:N:0:29
ACCACACCTTCTACAATGAGCTGCGTGTGGCTCCCGAGGAGCACCCCGTGCTGCTGACCGAGGCCCCCCTGAACCCCAAGGCCAACCGCGAGAAGATGACCCAGGTGAGTGGCCCGCTACCTCTTCTGGTGGCCGCCTCCCTCCTTCCTGGCCTCCCGGAGCTGCGCCCTTTCTCACTGGTTCTCTCTTCTGCCGTTTTCCGTAGGACTCTCTTCTCTGACCTGAGTCTCCTTTGGAACTCTGCAGGTTCT
+
BBBBBBBBFFFFGGGGGGGGGFHHGEFEEFHHHGGGGGGGGHHHHGGGGGGGHHGHHHHGGGGGGGGGGGGHHHHGGGGHGHHHHGGFGGGGGGHGHHHHHHHHGHHHHGHGGHHGGGGGHHHBHHHH0GHGAGGGGGGAFHHGHGGGGGEGGGFGG?FAFGGGGGFDC;B/BFFFFFFFFFFFFEFFFFFFFFFFFFFFFFFFFFFFFFFFFFFFFFFFFFFFEFFFFFFFFFFFFFFFFFFFFFFFFFF
@M05620:37:000000000-D9766:1:1101:9359:9310 1:N:0:29
AGTTCCAGCTCTCCATCGCACAGGGGACCCAGTGCCTGGCCCCTCCATCCAGAAAACCTATGACCTCACCCGCTACCTGGCGCACCCCCTCCGCAGCTTGGCTGGGACCTATGTGAGTATCCCGCGTAGGAATCTGGGAGTTGGGGCGGCGTGCGGCGTTGGGGCCCGCCCGTCCTCACCGTGGCGGGTTCTGGTAAATGATGGGGTGAGGAGGGGCTCTTTGGCTCCCACCAGTCCCCCTGTCTGGTCTA
+
>11>>B@DFFFFGFGBAEE1EAFAF00AABAGABBB1BFGCGEGGGCFHGGFF0G0BEFFFBAGG1BAFGF/>>/>FD1B0/BEEGF/>EG>EE?E/B1B<FGGGFEGGH1FGGH2@G2GHH1?CCG/<?11>GHHFE0<CGGBCC.-;-;;@.?A->@@@F@@?----@--@BFF//;FBFF@-9@@@FFFFFF9FFFFFFFFF?B@-;-/;:@@@@FFFFFFFFFFF-FF-AFFFFFF@FFFFFBFFFB
@M05620:37:000000000-D9766:1:1101:23757:9315 1:N:0:29
AGTGCCAGCTCTCAATCGCACAGGGGACCCAGGGCCTGGCCCCTCCATCCAGAAAACCTATGACCTCACCCGCTACCTGGAGCACCAACTCCGCAGCTTGGCTGGGACCTATGTGAGTATCCAGCGTAGGAATCTGGGAGTTGGGGAGGAGTGAGGAGTTGGGGAAAGACAGTCCTAACCGTGGAGGGTTCTGGTAAATGATGGGGTGAGGAGGGGCTCTTTGGCTCCCACCAGTCCCCCTGTCTGGTCTA
+
AAAAAFFFBFFFGGGGGGGGGGHGGGGGGGHHFFGGGGHHHHGHGGHHHHHHHHHHHGHHHHGHHHHHHHHGGEFGHGHH2GHHHHFHGHHHEGGGGHGHGHHGGGHHGHHHHHHHHHHHHHHHHGGGGGHHHHHHHHCGGHHHGGGGGGGHHGHHFGHHHHGGGGHHHHHHHHHHHHHHGGGGGGGG;FGGGGGGGGGGGGGGGGFFFFFFFFFFFFFFFFFFFFFFFFFFFFFFFFFFFFFFFFFFFFF
@M05620:37:000000000-D9766:1:1101:27513:9317 1:N:0:29
AGTGCCAGCTCTCAATCGCACAGGGGACCCAGGGCCTGGCCCCTCCATCCAGAAAACCTATGACCTCACCCGCTACCTGGAGCACCAACTCCGCAGCTTGGCTGGGACCTATGTGAGTATCCAGCGTAGGAATCTGGGAGTTGGGGAGGAGTGAGGAGTTGGGGAAAGACAGTCCTAACCGTGGAGGGTTCTGGTAAATGATGGGGTGAGGAGGGGCTCTTTGGCTCCCACCAGTCCCCCTGTCTGGTCTA
+
>A3>AFFFBFFFGGGGGFGAECGFCG?EGEHH2EFEFFHHHHGHGGHHHFHHHGGFHGHHHHHHHHGHHHHGGEEGHHHHFFGHHHHHGBHHEFFGEGHHGGHGGGHHGHHHGHHHHGFHHHHHBDBEGGHHHHHHHG?FEHHHGGGGGGGGHGHHGGHHHHGGGGHHHHHHHHHHHGHHGDGGGGGG;AFGGGCGGGGGGFGGGGFFFFFFFFFFFFFFFFFFFFFFFFFFFFFFFFFFFFFFFFFFFFF
@M05620:37:000000000-D9766:1:1101:14274:9321 1:N:0:29
AGTGCCAGCTCTCAATCGCACAGGGGACCCAGGGCCTGGCCCCTCCATCCAGAAAACCTATGACCTCACCCGCTACCTGGAGCACCAACTCCGCAGCTTGGCTGGGACCTATGTGAGTATCCAGCGTAGGAATCTGGGAGTTGGGGAGGAGTGAGGAGTTGGGGAAAGACAGTCCTAACCGTGGAGGGTTCTGGTAAATGATGGGGTGAGGAGGGGCTCTTTGGCTCCCACCAGTCCCCCTGTCTGGTCTA
+
BBBBBFFFBFFFGGGGGGGFGGHHGGGGGFHHGGGGGGHHGHGHGGHHHHGHHHGHHGHHHHHHHHHHHHHGGGGGHHHHHHHHHHHHGHHHGGGGGHHHGHHGGGHHGHHHHHHHHHHHHHHHHGEGGGHHHHHHHHHGGHHHGGGGGGGHHGHHHGHHHHGGGGGHHHHHHHHHHGHHGFGGGGGG:FGGGGFFGGGGGGGGGGFFFFFFFFFFFFFFFFFFFFFFFFFFFFFFFFFFFFFFFFFFFFB
@M05620:37:000000000-D9766:1:1101:11342:9348 1:N:0:29
ACCACACCTTCTACAATGAGCTGCGTGTGGCTCCCGAGGAGCACCCCGTGCTGCTGACCGAGGCCCCCCTGAACCCCAAGGCCAACCGCGAGAAGATGACCCCGGTGAGGGGCCCGCTACCTTCTCTTGTGGGCCCCCCCCCTCTTTCTGGCCCCCCGGAGCTGCGCCCTTTCTCACTTGTTCTCTCTTCTGCCGTTTTCCGTAGGACTCTCCTCTCTGACCTGAGTCTCCTTTGACACTCTGGAGGTTCT
+
CCCCDDDDFFFFGGGGGGGGGGHHGGGFHGHHHGGGGGGGGHHHHGGGGGGGHHHHHHHGGGGGGGGGGGGHHHHGGGGHGHHHHGGGGGGGGGHHHHHHHH/<>>A/G0.->@A-A--<CF00<C00:00..;.-;-;-;--./00;00:0;.->@-@=-;.9F-;.9-/;B0::B0000;;BFF00;0000:-;A/90:.0;..0;FFF0/;FF/0000:0://;B000;0;000:;B/0:00...;09
@M05620:37:000000000-D9766:1:1101:20680:9364 1:N:0:29
ACCACACCTTCTACAATGAGCTGCGTGTGGCTCCCGAGGAGCACCCCGTGCTGCTGACCGAGGCCCCCCTGAACCCCAAGGCCAACCGCGAGAAGATGCCCAGGTGAGTGGCCCGCTACCTCTTCTGGTGGCCGCCTCCCTCCTTCCTGGCCTCCCGGCGCTGCGCCCTTTCTCACTGGTTCTCTCTTCTGCCGTTTTCCGTAGGACTCTCTTCTCTGACCTGAGTCTCCTTTGGAACTCTGCAGGTTCTA
+
CDDDDDDCFFFFGGGGGGGGGGHHGGGFFGHHHGGGGGGGGHHHHGGGEGGGHHHHHHHGGGGGGGGGGGGHFHHGGGGHGHHHHGGGGGGGGGHHHHHHHFEGGHFFGHGGHHC@@@DHHFDGB<<GGHGFHCCGDAHGFFGCHBF0CFFGBAEGAD-9D=DDCADFAFFFFB:FBBFFFB:B0BBFBBFFF@ADFFFFDF;ADBF/B:BBFF0::BBFFBB;BFFBBF0FFFFFFF00:BFBBFFFB00
@M05620:37:000000000-D9766:1:1101:24369:9365 1:N:0:29
AGTGCCAGCTCTCAATCGCACAGGGGACCCAGGGCCTGGCCCCTCCATCCAGAAAACCTATGACCTCACCCGCTACCTGGAGCACCAACTCCGCAGCTTGGCTGGGACCTATGTGAGTATCCAGCGTAGGAATCTGGGAGTTGGGGAGGAGTGAGGAGTTGGGGAAAGACAGTCCTAACCGTGGAGGGTTCTGGTAAATGATGGGGTGAGGAGGGGCTCTTTGGCTCCCACCAGTCCCCCTGTCTGGTCTA
+
AAAABFFFBFFFGGGGGGGGGGGHGGGGGGHHGGGGGGHHHHGHGGHGHHHHHHHHHGHHHHHHHHHHHHHGGGGGHHHHHHHHHHHHGHHHGGGGGGHHGHHGGGHHGHHHHHHHHGHHHHHHHGEGGGHHHGHHHHHGFHHHGGGGGGGHHHHHHGHHHHGGGGHHGHHHHHHHHHHHGFGGGGGGCFFGGGGGGGGGGGGGGGFFFFFFFFFFFFFFFFFFFFFFFFFFFFFFFFFFFFFFFFFFFFF
@M05620:37:000000000-D9766:1:1101:23510:9366 1:N:0:29
ACCACACCTTCTACAATGAGCTGCGTGTGGCTCCCGAGGAGCACCCCGTGCTGCTGACCGAGGCCCCCCTGAACCCCAAGGCCAACCGCGAGAAGATGACCCAGGTGAGTGGCCCGCTACCTCTTCTGGTGGCCGCCTCCCTCCTTCCTGGCCTCCCGGAGCTGCGCCCTTTCTCACTGGTTCTCTCTTCTGCCGTTTTCCGTAGGACTCTCTTCTCTGACCTGAGTCTCCTTTGGAACTCTGCAGGTTCT
+
AAAAAABAFFFFFGGGGFFGGDGHGGGGHGGHGFGF2EFEEGEHHGGEAAEFBGGHGHHEEEEEGGGGGGGHHGHEGGGHGHHHHGGFG/<>BDC22<?GHHC<CGGHHFHGGHFAD-<<F0GHEDDGHHFFGFCDFDAGGHHG/BBFFFFFFGGGG.D?BBAFGFFFF;9FFFFFFFFB/BFFFFFFBFFFFFF.DFFFF?B.;.:;FFFFFFF/FBBF/B/.B.//99BBBFB/BFFFFBBFFF.9BFF
@M05620:37:000000000-D9766:1:1101:7900:9398 1:N:0:29
AGGGCCAGCTCTCCATCGCACAGGGGACCAAGGGCCTGGCCCCTCCATCCAGAAAACCTATGACCTCACCCGCTACCTGGCGCACCAACTCCGCAGCTTGGCTGGGACCTATGTGAGTATCCAGCGTCGGCATCTGGGCGTTGGGGCGGAGTGAGGAGTTGGGGCAAGCCCGTCCTAACCGTGGCGGGTTCTGGTAAATGATGGGGTGAGGAGGGGCTCTTTGGCTCCCACCAGTCCCCCTGTCTGGTCTA
+
>111>>>AAFCFF1FB1AEFEAF0B00A00BFB0///AAF0FEEEGBGE01BA01BBEFGEG2GFDBFGGEEE//EGFBB0/?E@E0/?BGFEECC<EFFCHBEFGAGGHBBGFF2@GBGH221FCC/>A<<-GBDD0.<@C-A?@<:A9AE?FFGGGB/F/@@--;--A--;BFF//BF@AE@-9>@@EFFFFBB/BFFBFFEEBF@FEFBBB@@@@FFFFFFFFFFFFFFEAFFFFFF?FFFFFEFFFF
@M05620:37:000000000-D9766:1:1101:16382:9401 1:N:0:29
AGTGCCAGCTCTCAATCGCACAGGGGACCCAGGGCCTGGCCCCTCCATCCAGAAAACCTATGACCTCACCCGCTACCTGGAGCACCAACTCCGCAGCTTGGCTGGGACCTATGTGAGTATCCAGCGTAGGAATCTGGGAGTTGGGGAGGAGTGAGGAGTTGGGGAAAGACAGTCCTAACCGTGGAGGGTTCTGGTAAATGATGGGGTGAGGAGGGGCTCTTTGGCTCCCACCAGTCCCCCTGTCTGGTCTA
+
BB?AAFFFBFFFGGGGGGGFGGHHGFGGGGHHGGGGGGHHCHFGFGHHHHFGHHFHHGHHGHHHHHHHHHHGGEGGHGHHHHHHHHHHGHHHGGGGGHGHGHGGGGHHGHHHHHHHHHHHHHHHEGGGGGHHHHHHHHHGGHHHGGGGGGGGHHHHHGHHGHGGGGGGFHHHHHHHHHHHGDEGGGGGEGGGGGFGGGGGGGGGGGFFFFFFFFFFFFFFFFFFFFFEEFFFFFFFFFFFFFFFFFFFFFB
@M05620:37:000000000-D9766:1:1101:24338:9411 1:N:0:29
AGTGCCACCTCTCAATCGAACAGGGGACCCCGGCCCTGGCCCCTCCAGCCAGAAAACCTGTGACCTCACCCGCTACCTGGCGCACCCCCTCCGCAGCTTGGCTGGGACCTATGTGAGCATCCAGCGTAGGAATCTGGGAGTTGGGGCGGCGTGAGGAGTTGGGGAAAGCCAGTCCTAACCGTGGAGGGCTCTGGTAAATGATGGGGTGAGGAGGGGCTCTTTGGCTCCCACCAGTCCCCCTGTCTGGTCTA
+
>>>1>DD1BFFFG1FGGGA1GGGHEEG0EA0A0/AA/0BGGGGAEGF1GF0FFFFFGEH0DGBGHHHBGFF>E>>EG1BF0>?>EE/>>/?EEG?/CHFHGEGF/CFHGHFFHH21?1?FGHEGGCEECCD1>D11GC0FGGF/@C.-A9-A?.CF/B-B/9@?-;AF/;BFFF/BFFFF@F??BEB@-9EFBF/;BFFFFFF/A-;--9-BBF;-;@-FFFFBFFFEF-9A--BFFFFB@AFFF//;;B9
@M05620:37:000000000-D9766:1:1101:18449:9426 1:N:0:29
AGTGCCAGCTCTCAATCGCACAGGGGACCCAGGGCCTGGCCCCTCCATCCAGAAAACCTATGACCTCACCCGCTACCTGGAGCACCAACTCCGCAGCTTGGCTGGGACCTATGTGAGTATCCAGCGTAGGAATCTGGGAGTTGGGGAGGAGTGAGGAGTTGGGGAAAGACAGTCCTAACCGTGGAGGGTTCTGGTAAATGATGGGGTGAGGAGGGGCTCTTTGGCTCCCACCAGTCCCCCTGTCTGGTCTA
+
AAAB3DFBAFFFG4FGGAFFE?BCCEEGGGDHG?EGGFHGHHGGGGEFFGBFFCGHFGGHHGHHHHFHHHHGGGEGHHHHHHH?FHHHGHHHGG/EEFHHGHHFEEGGGHFHHHEHHDGGHHHHHGFFCDFFGFHFHHHGGHHHGGFCCDDHHHHHG.CGFFCGGGEHHHHHHHHHHHHHGDEGGGGGDFFGGGGEGFF0FFBF??DBFFFFDFBBBBFFFFFFFFFEFFFFFFFFFFFDBABBFFFFBFB
@M05620:37:000000000-D9766:1:1101:18428:9430 1:N:0:29
AGTGCCAGCTCTCAATCGCACAGGGGACCCAGGGCCTGGCCCCTCCATCCAGAAAACCTATGACCTCACCCGCTACCTGGAGCACCAACTCCGCAGCTTGGCTGGGACCTATGTGAGTATCCAGCGTAGGAATCTGGGAGTTGGGGAGGAGTGAGGAGTTGGGGAAAGACAGTCCTAACCGTGGAGGGTTCTGGTAAATGATGGGGTGAGGAGGGGCTCTTTGGCTCCCACCAGTCCCCCTGTCTGGTCTA
+
CCBCCFFFCFFFGGGGGGGGGGHHGGGGGGHHGGGGGGHHHHGHGGHHHHHHHHHHHGHHHHHHHHHHHHHGGEGGHHHHHHHHHHHHGHHHGGGGGHHHGHHGGGHHGHHHHHHHHHHHHHHHHGGGGGHHHHHHHHHGGHHHGGGGGGEGHGHHHGHHHHGGGGHHHHHHHHHHHHHHGGGGGGGGGGGGGGGGGGGGGGGGGGFFFFFFFFFFFFFFFFFFFFFFFFFFFFFFFFFFFFFFFFFFFFF
@M05620:37:000000000-D9766:1:1101:18032:9449 1:N:0:29
ACCACACCTTCTACAATGAGCTGCGTGTGGCTCCCGAGGAGCACCCCGTGCTGCTGACCGAGGCCCCCCTGAACCCCAAGGCCAACCGCGAGAAGATGACCCAGGTGAGTGGCCCGCTACCTCTTCTGGTGGCCGCCTCCCTCCTTCCTGGCCTCCCGGAGCTGCGCCCTTTCTCACTGGTTCTCTCTTCTGCCGTTTTCCGTAGGACTCTCTTCTCTGACCTGAGTCTCCTTTGGAACTCTGCAGGTTCT
+
1>>AAA>AFFFFGGGFGFGFBAF1EEEEHEHHGGGEGEGCEHHHHGCGEEFEEFGGHHGGGGCGCEEEGGGGHFCEGGGFEGHEFFGEGCC@?CFHGFFGHHHGGHHGH1FFGHHGGGGGHHHHHHHGF<<CHA@ACGAHGHFGHGGGGGGEFGGGGGGGGGFFF@?F@@FFFFFFFFFF/9FFFFFFFFFFFF@BBFFBFFFFFFFFFFFFFFFFFFFFF/BFFFFFFFFFFFFFEFFFFFFFFFFAFFB
@M05620:37:000000000-D9766:1:1101:15635:9460 1:N:0:29
AGTGCCAGCTCTCAATCGCACAGGGGACCCAGGGCCTGGCCCCTCCATCCAGAAAACCTATGACCTCACCCGCTACCTGGAGCACCAACTCCGCAGCTTGGCTGGGACCTATGTGAGTATCCAGCGTAGGAATCTGGGAGTTGGGGAGGAGTGAGGAGTTGGGGAAAGACAGTCCTAACCGTGGAGGGTTCTGGTAAATGATGGGGTGAGGAGGGGCTCTTTGGCTCCCACCAGTCCCCCTGTCTGGTCTA
+
BBBBBFFFBFFFGGGGGFGCFEHHGGGGGGHHGGGGGGHHGHGHGGHHHHGHGHHHHGHHHHBHHHGHHHHGGGGGHHGGHHHGHHHHGHHHGGGGGHHHGHHGGGHHGHHHHHFHHHHHHHHHHGFGGGHHHHHHHHHGGHHHGGGGGGGHHHHHHGHHHHGGGGHHHHHHHHHGHHHHGGFGGGGGCFGGGG9BFFEFGEGGGGFFFFFFFFFFFFFFFFFFFFFFFFFFFFFFFFFFFFFFFFFFFFB
@M05620:37:000000000-D9766:1:1101:14978:9468 1:N:0:29
ACCACACCTTCTACAATGAGCTGCGTGTGGCTCCCGAGGAGCACCCCGTGCTGCTGACCGAGGCCCCCCTGAACCCCAAGGCCAACCGCGAGAAGATGCCCAGGTGAGTGGCCCGCTACCTCTTCTGGTGGCCGCCTCCCTCCTTCCTGGCCTCCCGGAGCTGCGCCCTTTCTCACTGGTTCTCTCTTCTGCCGTTTTCCGTAGGACTCTCTTCTCTGACCTGAGTCTCCTTTGGAACTCTGCAGGTTCTA
+
ABABABBCFFFFGGGGGGGGGGHHGEFFHGHHHGGGGGGGGHGHHGGGEFGFHHHHHHHGGGFGGGGGGGEBHFHGGGGHGHHHHGGGGC>CDGHHHGHHGFFGHHHGGD/FHHCGGFGHHHHHHHHGGCDGHGGGGGHGHHGHHGGGG/FGGGG?EA-9CG0FGGFFFF00:FBFFFFFFFFFFFFFFFFFFFDDFFFBDFF?A0BBFFFFFFFBFFFFEFFFF:BFFFFFFFFFF00BFFEFFFFFFFF
@M05620:37:000000000-D9766:1:1101:18268:9470 1:N:0:29
ACCACACCTTCTACAATGAGCTGCGTGTGGCTCCCGAGGAGCACCCCGTGCTGCTGACCGAGGCCCCCCTGAACCCCAAGGCCAACCGCGAGAAGATGACCCAGGTGAGTGGCCCGCTACCTCTTCTGGTGGCCGCCTCCCTCCTTCCTGGCCTCCCGGAGCTGCGCCCTTTCTCACTGGTTCTCTCTTCTGCCGTTTTCCGTAGGACTCTCTTCTCTGACCTGAGTCTCCTTTGGAACTCTGCAGGTTCT
+
CCCCCCCCFFFFGFGGGGGGGGHHGGGECEHHHGGGGGGGGHHHHGGGDGGGGHFHHHGGGGCGGGGGGGGHGHHGGGGHGHHHHGGGGGGGGGHFFHHHHHHHGHHHHHHGGHHGGGGGHHHHHHHHHHHGHHGGGGGHGHHGHGGGGGGGGGGGGGGGGGGGGGFFFFFFFFFFFFFFFFFFFFFFFFFFFFFFFFFFFFFFFFFFFFFFFFFFFFFFFFFFFFFFFFFFFFFFFFFFFFFFFFFFFFF
@M05620:37:000000000-D9766:1:1101:28320:9476 1:N:0:29
ACCACACGTTCTACAATGAGCTGCGTGTGGCTCGCGAGGAGCACCCCGTGCTGCTGACCGAGGCCCCCCTGAACCCCAAGGCCAACCGCGCGAAGATGACCCAGGTGCGTGGCCCGCTACCTCTTCTGGTGGCCGCCTCCCTCCTTCCTGGCCTCCCGGAGGTGCGCCCTTTCTCACTGGTTCTCTCTTCTGCCGTTTTCCGTAGGACTCTCTTCTCTGACCTGCGTCTCCTTTGGAACTCTGCAGGTTCT
+
A?ABAAA3BCCADGBGGGABFGGGEEGBBEGGH2AA2EE?EHDHHGG0BEEFGGGHGHH/>E@EFGGGGGCGFGHFGGGHGHHHHGGCGC<BDGGCGHHHHH.FEGH1ACEGGH.<@DGGGHHHH0CHHHHGGGB??DGGGGGBFGGGGGGEFGFFFFB;;-:AFBBFBBFFFFFFFFFFBFFFFFFFFFFFFFBDDFFFFFFEDFFFFFFFFF/9FFFFFFFF.;DBFFFFFFFEFFFFFFFFBFFFFFF
@M05620:37:000000000-D9766:1:1101:18810:9486 1:N:0:29
ACCACACCTTCTACAATGAGCTGCGTGTGGCTCCCGAGGAGCACCCCGTGCTGCTGACCGAGGCCCCCCTGAACCCCAAGGCCAACCGCGAGAAGATGACCCAGGTGAGTGGCCCGCTACCTCTTCTGGTGGCCGCCTCCCTCCTTCCTGGCCTCCCGGAGCTGCGCCCTTTCTCACTGGTTCTCTCTTCTGCCGTTTTCCGTAGGACTCTCTTCTCTGACCTGAGTCTCCTTTGGAACTCTGCAGGTTCT
+
EDEEEDEEFFFFGGGGGGGGGGHHGGGFHGHHHGGGGGGGGHHHHGGGGGGGHHHHHHHGGGGGGGGGGGGHHHHGGGGHGHHHHGGGGGGGGGHHHHHHHHHHGHHHHGHGGHHGGGGGHHHHHHHGHHHGHHGGGGGHGHHGHGGGGGGGGGGGGGGGGGGGGGFFFFFFFFFFFHFFFFFFHHFFHHHHFFFFFFFFFFFFFFFFFFFFFFHHFFFFFFFFFFFFHHFFFHFFFFFFFFHFFFFFFFF
@M05620:37:000000000-D9766:1:1101:28299:9487 1:N:0:29
ACCACACCTTCTACAATGAGCTGCGTGTGGCTCCCGAGGAGCACCCCGTGCTGCTGACCGAGGCCCCCCTGAACCCCAAGGCCAACCGCGAGAAGATGACCCAGGTGAGTGGCCCGCTACCTCTTCTGGTGGCCGCCTCCCTCCTTCCTGGCCTCCCGGAGCTGCGCCCTTTCTCACTGGTTCTCTCTTCTGCCGTTTTCCGTAGGACTCTCTTCTCTGACCTGAGTCTCCTTTGGAACTCTGCAGGTTCT
+
BBBABBBBFFFFGGGCDGGGGGHCEAAEGDGHHGGEGGGCEGFHHGGGEEFFFFFGGHHG?EEEGAEFGGGEGCGGGG?F/?GHHGE@C<B</DFF2?22FGH/?FG<F?FFGHHGGGGGHGHFFGGHHHFDGFGCDFGHGHHGHFFFFGFAFFFG.9?DDBCBBBFFF@/BFFFFF//.;;FFFFFBFFFFFFFADFFFFBF?.DBBBFFFFFFBFF/9;FFFF9FFFFFFEFFBFFFFFFBFFBFFFB9
@M05620:37:000000000-D9766:1:1101:14793:9502 1:N:0:29
ACCACACCTTCTACAATGAGCTGCGTGTGGCTCCCGAGGAGCACCCCGTGCTGCTGACCGAGGCCCCCCTGAACCCCAAGGCCAACCGCGAGAAGATGACCCAGGTGAGTGGCCCGCTACCTCTTATGGTGGCCGCCTCCCTCCTTCCTGGCCTCCCGGCGCTGCGCCCTTTCTCACTGGTTCTCTCTTCTGCCGTTTTCCGTAGGACTCTCTTCTCTGACCTGCGTCTCCTTTGGAACTCTGCAGGTTCT
+
>11>A>>>BBB1AGG1ABBFFFFFAEEAB0BFBF00AEE?EHHHHGEAA/BAFBBFGG0AEEEGFG>FGGGHFHHGGEGEFHGGAFGGC/>BCAHHB1>FGHEHE1F10GHC/GG--A-ACGHHF0DG/==EGHG?-;EHEGH./9CC09BFFFGGG.;---;@B@@B?@FFFFFBFFFBFFFFFFFFFFEFFF?FFFFFFAF-BFFFFFFFF/F//;BBFF/9--A@BFFFFFFFF/FFFFFF//AFFFF
@M05620:37:000000000-D9766:1:1101:25188:9517 1:N:0:29
ACCACACCTTCTACAATGAGCTGCGTGTGGCTCCCGAGGAGCACCCCGTGCTGCTGACCGAGGCCCCCCTGAACCCCAAGGCCAACCGCGAGAAGATCACCCACGCGTGTGGCCCGCGACCTCTTCTGGCGGCCGCCTCCCGACTTCCTGGCCTCCCGACGCTGCGCCCTTTCTGCCTGGTTCTCTATTATGCCGTTTTCCGTCCGACTCTCTTCTCTGAACTGTGTAGCCTTTGGAACGCTGCAGGATCT
+
CCCCCCCCFFFFGGGGGGGGGGHHGEGGHGHHHGGGGGGGGHHHHGGGEFGGHHHHHHHGGGGGGGGGGGGGHHHGGGGHGHHHHGGGGGGGC/GF222?2?//>//-->FD.<C<D-<ACAG0CG0;:0--:99D?ADF...--;/:B/:AFBAE...999:D.--A@9FFFF//;BFFFFFF/B///9/BF/-AD9EF/A9..-.--A////;FFFFF/FF//;9///;B/F/;B/B.:..:;B..;/9
@M05620:37:000000000-D9766:1:1101:18153:9530 1:N:0:29
AGTGCCAGCTCTCAATCGCACAGGGGACCCAGGGCCTGGCCCCTCCATCCAGAAAACCTATGACCTCACCCGCTACCTGGAGCACCAACTCCGCAGCTTGGCTGGGACCTATGTGAGTATCCAGCGTAGGAATCTGGGAGTTGGGGAGGAGTGAGGAGTTGGGGAAAGACAGTCCTAACCGTGGAGGGTTCTGGTAAATGATGGGGTGAGGAGGGGCTCTTTGGCTCCCACCAGTCCCCCTGTCTGGTCTA
+
BCACCFFFCFFFGGGGGGGGGGHHGGGGGGHHGGGGGGHHHHGHGGHHHHHHHHHHHGHHHHHHHHHHHHHGGFGGHHHHHHHHHHHHGHHHGGGGGHHHGHHGGGHHGHHHHHHHHHHHHHHHHGGGGGHHHHHHHGHGGHHHGGGGGGGHHHHHHGHHHHGGGGHHHHHHHHHHHHHHGGGGGGGGGGGGGGFGGGGGGGGGGGFFFFFFFFFFFFFFFFFFFFFFFFFFFFFFFFFFFFFFFFFFFFF
@M05620:37:000000000-D9766:1:1101:25822:9532 1:N:0:29
AGTGCCAGCTCTCAATCGCACAGGGGACCCAGGGCCTGGCCCCTCCATCCAGAAAACCTATGACCTCACCCGCTACCTGGAGCACCAACTCCGCAGCTTGGCTGGGACCTATGTGAGTATCCAGCGTAGGAATCTGGGAGTTGGGGAGGAGTGAGGAGTTGGGGAAAGACAGTCCTAACCGTGGAGGGTTCTGGTAAATGATGGGGTGAGGAGGGGCTCTTTGGCTCCCACCAGTCCCCCTGTCTGGTCTA
+
ABBBBFFFBFFFGGGGGGGGGGHHGGGGGGHHG2EEGGHHHHGHGGHHHHHHFFGGHGHHGHGHHHHHHHFGGGGGHHHHHHHHHHHHGFHHGGGGGHHHGHHGGGHHGHHHHHHHHHGHHHHHHGGGGGHHHGHHHHHGGHHHGGGGGGGHHHHHHGHHHHGGGGHHHHHHHHHHHHHHGFGGGGGGCFFGGGGGGGGGGGGGGGFFFFFFFFFFFFFFFFFFFFFFFFFFFFFFFFFFFFFFFFFFFF9
@M05620:37:000000000-D9766:1:1101:15234:9536 1:N:0:29
ACCACACCTTCTACAATGAGCTGCGTGTGGCTCCCGAGGAGCACCCCGTGCTGCTGACCGAGGCCCCCCTGAACCCCAAGGCCAACCGCGAGAAGATGACCCAGGTGAGTGGCCCGCTACCTCTTCTGGTGGCCGCCTCCCTCCTTCCTGGCCTCCCGGAGCTGCGCCCTTTCTCACTGGTTCTCTCTTCTGCCGTTTTCCGTAGGACTCTCTTCTCTGACCTGAGTCTCCTTTGGAACTCTGCAGGTTCT
+
CCCCCCCCFFFFGGGGGGGGGGHHGEGFFGHHHGGGGGGGGHHHHGGGFGGGHHGHHHHGGGGGGGGGGGGHHHHGGGGHGHHHHGGGGGGGGGHHHHFHHHEHFHHDC?FAFHH?-@<A<DFGGFGGDHH.GC@F@:EHGCG.GBFBFGFG?0FEEE?--;FBB-@FAFFFFFFBBBFFFFB/BBBFBBFBFFFFFFEFEDFFFFBBBBBBFB9BBFF/FFFF/BFBBFBFFFFEFFBFFFFBBF?FFFF
@M05620:37:000000000-D9766:1:1101:14491:9538 1:N:0:29
GAGGCTGCTTTGGAAGAAACTGACAGGCCAGGGCAAAACTTTCTTATGCACCCAGGCAAGAACTTCACTCACCTCACAGAATCTGAACTACCGGCTTAGGATTGCAACCATCTGAGCATCAGGAGTCTGAATCAGGGAGTTGAACAGGACTGAGGAGTTGTACAAAGACAGTACTAGCCAAGGAGAAAACAGGTAAAGGATACCCTGAGGAGCGCCACTTAAACACTCACAAGTCCTTTGACCTGCTCTAT
+
A?AAAAFAFFFFGG1F1BBGG1F1B10B0A0BEEAFFGGF12121D2B12AB///A/A0/000A1D212B0AA101/111B1BD2221D1BF/E@//B111BFHHH1B0?1>112111B>B1BB/B<11>BB11110</?0>221B0/0/@/<@/1/<??11?111000??1?11>1<>10..<..0<//.<.0<0<00<00<0::/:C::..:--../000000.9///;C.000;99;000;/./;///
@M05620:37:000000000-D9766:1:1101:12583:9540 1:N:0:29
AGTGCCAGCTCTCAATCGCACAGGGGACCCAGGGCCTGGCCCCTCCATCCAGAAAACCTATGACCTCACCCGCTACCTGGAGCACCAACTCCGCAGCTTGGCTGGGACCTATGTGAGTATCCAGCGTAGGAATCTGGGAGTTGGGGAGGAGTGAGGAGTTGGGGAAAGACAGTCCTAACCGTGGAGGGTTCTGGTAAATGATGGGGTGAGGAGGGGCTCTTTGGCTCCCACCAGTCCCCCTGTCTGGTCTA
+
CCBCBFFFBFFFGGGGGGGGGGHHGGGGGGHHGGGGGGHHGHGHGGHHHHHHFHHHHGHGHHHHHHHHHHHGGEGGHHHHHHHHHHHHGHHHGGGGGHHHGHHEGGHHGFGHHHEHHHHHHHHHHGGGCDHHHHHHHHHGGHHHGGGGGGGHHFHGGDHHHHCDGGHHHHHFHHFHHGHHGGGGGEGGCFGGGGGGGGGFGGGGGBFFFFFFFFF-BBFFEFFFFFFFFFFFFEFFFFEFAFFFFFFBFFF
@M05620:37:000000000-D9766:1:1101:18294:9551 1:N:0:29
AGTGCCAGCTCTCAATCCCACAGGGAACCAAGGGCCTGGCCCCTCCATCAAGAAAACCTATGACTTCACCCGCTACCTGGAGCACAAACTCCGCAGCTTGGCTGGGACCTATGTGAGTATCCAGCGTAGGAATCTGGGAGTTGGGGAGGAGTGAGGAGTTGGGGAAAGACAGTCCTAACCGTGGAGGGTTCTGGTAAATGATGGGGTGAGGAGGGGCTCTTTGGCTCCCACCAGTCCCCCTGTCTGGTCTA
+
ABBBBFFF@FFFGGGGG4FGGEGCF2BBF44BFCGGGG2GCHGHGG2AF3B3AGHFGD33BAFH5DBGGHHGGEFGFEG1BFHHHCHFG3FFEGGGGHHHG3FFG/FGGCGHHH4HHFFFHFHHHG/CFDHHHEHHHFFGGHHHG//A-CEGCBG0>EHHHHG?CFHGHHHHHHHHHHHEGCGCEGGGFFGGGGFGGGGGGGGGGGGGGGFFFFFFFFFFFFFFFFFFFFFFFFFFFFFFFFFFFFFFFFF
@M05620:37:000000000-D9766:1:1101:9027:9552 1:N:0:29
ACCACACCTTCTACAATGAGCTGCGTGTGGCTCCCGAGGAGCACCCCGTGCTGCTGACCGAGGCCCCCCTGAACCCCAAGGCCAACCGCGAGAAGATGACCCAGGTGAGTGGCCCGCTACCTCTTCTGGTGGCCGCCTCCCTCCTTCCTGGCCTCCCGGAGCTGCGCCCTTTCTCACTGGTTCTCTCTTCTGCCGTTTTCCGTAGGACTCTCTTCTCTGACCTGCGTCTCCTTTGGAACTCTGCAGGTTCT
+
CCBCCCCCFFFFGFGGGGGGGGHHGGGEGGHHHGGGGGGFGHHHHGGGGGGGHHHHHHHGGGGGGGGGGGGHHHHGGGGHGHHHGGGGGGGGGGHHHHHHHFGHEFGD=FGA/?G?--<-FHHFHHH00=<ACHFGFGGC::GDCFGGG0BFG0FEGDG-BDABBA-DA>FBBFFBFFFFFFBFFFFFFFFFBB>..;99BA99:.BBFFFFFFFFFFFFFFFB.:DDFF9F000/;FFFFFF0BFFAFFB
@M05620:37:000000000-D9766:1:1101:17036:9552 1:N:0:29
ACCACACGTCTTAACTCCAGTCCCCGCTCCTTATCTCGTATGCCTTCTTCTGCTTGACCAAAAAAAACCTGACACCCACTTCCCCACTCTATCATCTCCCCCGTTTAGTCTCCCTCTACCGCTTATGGTGTCCGCCTCCCTCCTTCCTGGCCTCCCGCAGCTCCGCCCTTTCTAACTGTTTCTCTCTTCTTCCGTTTTCCGTACGACTCTCTTCTCTAACCTAATTCTCCTTGGTAACTCTGCTGACTCTC
+
AAAAAAADFA1>BFGFFABF3B1B0AAEEEFFHFHHHHFGFCGH1DFGHFHHF1DFEGHBGEAGE/>//000B11?//>01@1E0CE0011222B221BEA//<00?1122B<00B01></><//111@1/1@////????0>F>>0>1<<0<FCE?-<--//:.;:CC/0;00;C:00;;9;BFFB0;C000.09:CB0C09.-;CBF9///9B//:9/;//;//9;BBF////;////9;////-//;/
@M05620:37:000000000-D9766:1:1101:9190:9556 1:N:0:29
ACCACACCTTCTACAATGAGCTGCGTGTGGCTCCCGAGGAGCACCCCGTGCTGCTGACCGAGGCCCCCCTGAACCCCAAGGCCAACCGCGAGAAGATGACCCAGGTGAGTGGCCCGCTACCTCTTCTGGTGGCCGCCTCCCTCCTTCCTGGCCTCCCGGAGCTGCGCCCTTTCTCACTGGTTCTCTCTTCTGCCGTTTTCCGTAGGACTCTCTTCTCTGACCTGAGTCTCCTTTGGAACTCTGCAGGTTCT
+
BBBBBBBBFFFFGGGG5GGGGFHHGGGEH?FGHGF?EEEGGHFHHGGGGGGGHHHHHHHEFGFGGGGGGGGHHHHGGGGHGHHHGGGGGG@DGDHHBGHHHHFGGHHFHHHGGGHGGGGGHHHHHHHHHHHGHHGGGGGHGHHGHGGGGGGGGGGGGGGGGGGGGGFFFFFFFFFFFFFFFFFFFFFFFFFFFFFDFFFFFFFFFFFFFFFFFFFFFFFFFFFF/BFFFFFFFFFEFFFFFFFFFFFFFFF
@M05620:37:000000000-D9766:1:1101:12583:9559 1:N:0:29
AGTGCCAGCTCTCAATCGCACAGGGGACCCAGGGCCTGGCCCCTCCATCCAGAAAACCTATGACCTCACCCGCTACCTGGAGCACCAACTCCGCAGCTTGGCTGGGACCTATGTGAGTATCCAGCGTAGGAATCTGGGAGTTGGGGAGGAGTGAGGAGTTGGGGAAAGCCAGTCCTAACCGGGGAGGGTTCTGGTAAATGTTGGGGGGGGGGGGGCTCCTTGGGTCCCAACCAGTCCCCCGGTCGGGCCAT
+
AAAAAFFFAFFFGFGGGGG1F0GFGEGGGGHHGGGGGGHGHHGHGGHHHHHHHHEGHGHGHHHHHHHHHHHGGGGGHHHHHHHHHHFHGHHHGG@EGGHHGHHGGGHHGHHHHHHHHFHGHH2BGGEGGGHHFHHHHHHEAGHHGGGGGGGGHHGHHGHHGHGCGG.././.0<00<0;.--=9-;@;C../;//;9/////;A@----;--9@@----;FBF---9;//;---9BFFF------;----/
@M05620:37:000000000-D9766:1:1101:22038:9559 1:N:0:29
ACCACACCTTCTACAATGAGCTGCGTGTGGCTCCCGAGGCGCACCCCGTGCTGCTGACCGAGGCCCCCCTGAACCCCAAGGCCAACCGCGAGAAGGTGCCCCAGGGGCGTGTCCGGCTACCCCTCCTGGGGGCCGCCTCCCTCCTTCCGGGCCCCCCGTAGGGGCGCCCTTTCCCACTGGTTCTCTCTTCTTCGTTTTTCCTTAGGACTCTCTTCTCTCACCTGCTTCTCCTTGGCACCTCTGCAGGTCCT
+
A>>AA1>>BFFFBGGBFGA1F1F1EEEA0BAEGCFE0EE//E/AEFEA/AE/1B@FFG>/>E/EFEEEG@/F1BFEGAEGCGGH/?C>C//>//00?11??F/<F.---<-.:;.--:./:..9../;/.:--;-;--AA-::-9/;/-9;>;--9;@--9--;;-999-;///;/--/-9;//:///9////--/9;AB////;BB/////9///9B/9/-/;-//9/;B/9/////;/-//;/;-A///
@M05620:37:000000000-D9766:1:1101:21201:9567 1:N:0:29
ACCACACCTTCTACAATGAGCTGCGTGTGGCTCCCGAGGAGCACCCCGTGCTGCTGACCGAGGCCCCCCTGAACCCCAAGGCCAACCGCGAGAAGATGACCCAGGTGAGTGGCCCGCTACCTCTTCTGGTGGCCGCCTCCCTCCTTCCTGGCCTCCCGGAGCTGCGCCCTTTCTCACTGGTTCTCTCTTCTGCCGTTTTCCGTAGGACTCTCTTCTCTGACCTGAGTCTCCTTTGGAACTCTGCAGGTTCT
+
CCCCCCCCFFFFGGGGGGGGGGHHGGGEFGHHHGGGGGGGGHHHHGGGGGGGHHHHHHHGGGGGGGGGGGGHGHHGGGGHGHHHHGGGGGCGGGHHHHGHHHHHGHHFHGHGGHHGGGGGHHHHHHHHHHHGHHGGGGGHGHHGHGGGGGGGGGGGGGGCGGGGGGFFFFFFFFFFFFFFFFFFFFFFFFFFFFFFFFFFFFFFFFFFFFFFFFFFFFFFFFFFEFFFFFFFFFFFFFFFFFFFFFFFFFF
@M05620:37:000000000-D9766:1:1101:22374:9571 1:N:0:29
ACCACACCTGCTACAATGAGCTGCGTGTGGCTCCCGAGGAGCACCCCGTGCTGCTGACCGAGGCCCCCCTTAACCCCAAGGCCAACCGCGAGAAGATGACCCCGGTGAGTGGCCCGCTACCTCTTCTGGTGGCCGCCTCCCTCCTTCCTGGCCTCCCGGAGCTGCGCCCTTTCTCACTGGTTCTCTCTTCTGCCGTTTTCCGTCGGACTCTCTTCTCTGACCTGAGTCTCCTTTGGAACTCTGCAGGTTCT
+
A>AA>>AAB4BBFBBFGGBGGGGGE2BE42BBBF2BB22AA21BFDEEEEEFHACFG2BEEEC/?E@/EECG3FGFEEEGFH?FGEFEEF/BBDHHFHHHHH/>ADGGHHHAFH>@>@DGHHHHHHHFDHGGHHG@?ACEGGGGGGFGFGGGGGGGGGA-A;AFF;ADFFFFFFF/BFFFFFFFFFFFFFFFFFCFFFFFFFF.;=;=;FFFFFBBFFFBFFFFEFFF/BFFEFFBFFFFFFFFBFFFFFF
@M05620:37:000000000-D9766:1:1101:22397:9573 1:N:0:29
ACCACACCTTCTACAATGAGCTGCGTGTGGCTCCCGAGGAGCACCCCGTGCTGCTGACCGAGGCCCCCCTGAACCCCAAGGCCAACCGCGAGAAGATGACCCACCCGCGAGGCCCGCTACCGCTTCTGGCGGCCGCCTCCCTCCTTCCTGGCCTCCCCCCGCTGCGCCCTTTCTCCCTGGCTCTCTCTTCTGCCGTTTTCCGTAGCACTCTCTTCTCTGACCTGCGTCTCCTTTGGAACTCTGCAGCTTCT
+
CCCDCCDCFFFFGGGGGGGGGGHHGGGGHGHHHGGGGGGGGHHHHGGGGGGGHHHHHHHGGGGGGGGGGGGHHHHGGGGHGHHHHGGGGGGGGGHHHHG222////><<--<-C.-<@--:---::0000---:9-::D../;DFFFFBF/:AFAEA..---;9.--A>-9BFFB0//0..;0:F0BFFEBFB9-:::A0FA0...0;FF0;0B000;00;FF/.;9:.;90FB0900;;FF00;00;90;
@M05620:37:000000000-D9766:1:1101:6411:9594 1:N:0:29
ACCACACCTTCTACAATGAGCTGCGTGTGGCTCCCGAGGAGCACCCCGTGCTGCTGACCGAGGCCCCCCTGAACCCCAAGGCCAACCGCGAGAAGATGACCCAGGTGAGTGGCCCGCTACCTCTTCTGGTGGCCGCCTCCCTCCTTCCTGGCCTCCCGGAGCTGCGCCCTTTCTCACTGGTTCTCTCTTCTGCCGTTTTCCGTAGGACTCTCTTCTCTGACCTGCGTCTCCTTTGGAACTCTGCAGGTTCT
+
BBBBBBBAFFFFGGGGGGGGGFHGGEEBFEHHHGGGGGGGGHHHHGGEEFGGHHHHHHHGCGGGGGGGGGGFHFHGGGGHFEHHHGGEGGCCFGFHGHFFGFCGFHHFHHHGGHHCGGGGHHHGHHHDHGCEHHGFGGACEHHGHGFFGGGGGBFGEGGA9BGGGGFF-99BFFFFFFFFBFFFFFFFFFFFFFFF?FFFFFFFFFFFFFFFFFFFFFFFFFFFFCFFFFFFFFFFFFFFFFFEFFFFFFF
@M05620:37:000000000-D9766:1:1101:17435:9618 1:N:0:29
ACCACACCTTCTACAATGAGCTGCGTGTGGCTCCCGAGGAGCACCCCGTGCTGCTGACCGAGGCCCCCCTGAACCCCAAGGCCAACCGCGAGAAGATGACCCAGGTGAGTGGCCCGCTACCTCTTCTGGTGGCCGCCTCCCTCCTTCCTGGCCTCCCGGAGCTGCGCCCTTTCTCACTGGTTCTCTCTTCTGCCGTTTTCCGTAGGACTCTCTTCTCTGACCTGAGTCTCCTTTGGAACTCTGCAGGTTCT
+
BBBBBBBBFFFFGGGGGGGGGGHFGEGEHGHHHGGGGGGGGHHHHGGGEEGGHGHHHHHGGGGGGGGGGGGHHHHGGGGHGHHHGGGGGGGGGGHHHFHHHHHHGHHHHHHGGHHGGGGGHHHHHGHHHHHGHHGCGGGHGHHGHGGGGGGGGGGGGGGGGGGGGGFFFFFFFFFFFFFFFFFFFFFFFFFFFFFDFFFFFFFFFFFFFFFFFFFFFFFFFFFFFFFFFFFFFFFFFFFFFFFFFFFFFFF
@M05620:37:000000000-D9766:1:1101:3685:9625 1:N:0:29
AGTGCCAGCTCTCAATCGCACAGGGGACCCAGGGCCTGGCCCCTCCATCCAGAAAACCTATGACCTCACCCGCTACCTGGAGCACCAACTCCGCAGCTTGGCTGGGACCTATGTGAGTATCCAGCGTAGGAATCTGGGAGTTGGGGAGGAGTGAGGAGTTGGGGAAAGACAGTCCTAACCGTGGAGGGTTCTGGTAAATGATGGGGTGAGGAGGGGCTCTTTGGCTCCCACCAGTCCCCCTGTCTGGTCTA
+
AAAABFDFBFFFGGGGGGGFGFGG2E2EGEHH2BEAFDHHCFEGFGGFGFHHGFGHHGEFHHHHHFFHHFHGGCGGHHHHHGHHHHHGGHHHGFGGGHHHGHHGGGHHGHHHHHHHHHHHHGHHHGEGGGGHHHHHHHGGGHHHGGGGGGGHHHHHHGHHHHGGGGHHHHHHHHHHHHHHGEFGGGGGCFGGGGCGGGGGGGGGGGFFFFFFFFFFFFFFFFFFFFFFFFFFFFFFFFFFFFFFFFFFFFB
@M05620:37:000000000-D9766:1:1101:24448:9629 1:N:0:29
ACCACACCTTCTACAATGAGCTGCGTGTGGCTCCCGAGGAGCACCCCGTGCTGCTGACCGAGGCCCCCCTGAACCCCAAGGCCAACCGCGAGAAGATGACCCAGGTGAGTGGCCCGCTACCTCTTCTGGTGGCCGCCTCCCTCCTTCCTGGCCTCCCGGAGCTGCGCCCTTTCTCACTGGTTCTCTCTTCTGCCGTTTTCCGTAGGACTCTCTTCTCTGACCTGAGTCTCCTTTGGAACTCTGCAGGTTCT
+
AABCCCCCFFFFGGGGGGGGGGHHGGGFHGHHHGGFGGGGGHHHHGGGGGGGHGHHHHHGGGGGGGGGGGGGHHHGGGGHGGHHHGGGGGCFGGHHHFFHHHHHGHHHHHHGGHHGGGGGHHHHHHHHFHHGHHGGGGGHGHHGHGGGGGGGGGGGGGGGCGGGGGFFFFFFFFFFFFFFFFFFFFFFFFFFFFFFFFFFFFFFFDFFFFFFFFFFFFFFFFFFBFFFFFFFFFFFFFFFFFFFFFFFFFF
@M05620:37:000000000-D9766:1:1101:27281:9634 1:N:0:29
ACCACACCTTCTACAATGCGCTGCGGGCGGCTCCCGAGGAGCACCCCGTGCTGCTGACCGAGGCCCCCCTGAACCCCAAGGCCAACCGCGCGAAGATGACCCAGGTGCGTGGCCCGCTACCTCTTCTGGTGGCCGCCTCCCTCCTTCCTGGCCTCCCGGAGCTGCGCCCTTTCTCACTGGTTCTCTCTTCTGCCGTTTTCCGTAGGACTCTCTTCTCTGACCTGCGTCTCCTTTGGAACTCTGCAGGTTCT
+
AAA1AAA1>CFFGFGD3G1AECGCG0A//AEAE/FE/EGGEHHFHGG?>>EFBGFCHHFC?ECGG/EGGCC0GCGGGC/GC/GHHGA@CC->-@C?DGB0:G.CEHF0:CA-?FE?@GG-CBB9FBFFGGEGEF;---AAFFFAFBF/BBFAA/AAAB;-@-;BF=-9@>BBFFFFFBBB;B/BFBB/BFFB/F;ABFFBBBF?BB/BB/9BBF/BFFF/;FFF-@B@BBFBBFFFFFFFFFFFBFFFBFF
@M05620:37:000000000-D9766:1:1101:11138:9638 1:N:0:29
AGTGCCAGCTCTCAATCGCACAGGGGACCCAGGGCCTGGCCCCTCCATCCAGAAAACCTATGACCTCACCCGCTACCTGGAGCACCAACTCCGCAGCTTGGCTGGGACCTATGTGAGTATCCAGCGTAGGAATCTGGGAGTTGGGGAGGAGTGAGGAGTTGGGGAAAGACAGTCCTAACCGTGGAGGGTTCTGGTAAATGATGGGGTGAGGAGGGGCTCTTTGGCTCCCACCAGTCCCCCTGTCTGGTCTA
+
AB>AAFFFCFFFGGGGGGGGGGHHGGGGDGHHGGGGGGHHHHGHGGHHHHHHHHHHHGHHHHEHHHHHHHHGGEGGHHHFEHHHHHHHGHHHGGGGGHHHGHHGGGHHGHHHHHHHHHHHHHHHHGGFGGHHHHHHHHHGGHHHGGGGGGGHHFHHHGHHHHGGGGHHHHHHHHHHHHGHGFEGGGGGEGGGGGFGGGGGGGGGGGFFFFFFFFFFFFFFFFFFFFFFFFFFFFFFFFFFFFFFFFFFFFB
@M05620:37:000000000-D9766:1:1101:15988:9643 1:N:0:29
GAGGCTGCTTTGGAAGAGCACACGTCTGAACTCCAGTCACAGCTCGTTATCTCGTATGCCGTCTTCTGCTTGAAAAAAAAAACCACCACGACTGCCAATGTCCTACAGGATGCTCCCCGCAAGGACAGGCTCCTAGCCGCCTCCACGGGAGTCACCGTGCTGATGAAACCATGGCACGTCCGTCAGGCCTTTCCGCTTTAGCACTCTTGTGGATCCACTTGCACAATTCTCAGCATTTGTCCTTGTACCTG
+
CBCCCBFCFFFFGGGGGGGGGGHGHHGGGHHHHHHHGHGHF523B2A2BBFGHGFEHHHDFEGFGHHFHHFHGFHHHGFGE/111?/?//>>//?B3B33FGFDBBG?GCGFHH3FCE////</000?/FGGGH1110.->CF./<.-A.:EB00:A.:CAC0<B0;0B..;9/.:0C:..;9CE.//.;B0B0:DDF.B0FBFFFFF090.9FFFB09:900:0/;B00BFEF0090BB00BB0;0;0;0
@M05620:37:000000000-D9766:1:1101:14450:9656 1:N:0:29
AGTGCCAGCTCTCAATCGCACAGGGGACCCAGGGCCTGGCCCCTCCATCCAGAAAACCTATGACCTCACCCGCTACCTGGAGCACCAACTCCGCAGCTTGGCTGGGACCTATGTGAGTATCCAGCGTAGGAATCTGGGAGTTGGGGAGGAGTGAGGAGTTGGGGAAAGACAGTCCTAACCGTGGAGGGTTCTGGTAAATGATGGGGTGAGGAGGGGCTCTTTGGCTCCCACCAGTCCCCCTGTCTGGTCTA
+
BCBBBFFFBFFFGGGGGGGGGGHHGGGGGGHHGGGGFGHHFHGFGGHHHHHHFHHHHGHHHHGHHHHHHHHGGGGGHHHHHHHHHHHHGHHHGGGGGFHHGHHA//BGG2GHHHHHHH3FHHHHHGBEGAHHGHHHHGHGDHHHGGGGGGAGHHHHHGHHHHGGGGHHHHHGHHHHHHFHGFFGGGGGCFGGGGBFGGGGGGGGGGFFFFEFFFF-@DFFFFFFFFFFFFFDFFFFFFFFFFFFFFBFFF9
@M05620:37:000000000-D9766:1:1101:11504:9671 1:N:0:29
AGTGCCAGCTCTCAATCGCACAGGGGACCACGGGCCTGGCCCCTCCATCCAGAAAAACTATGACCTCACCCGCTACCTGGAGCACCAACTCCGCAGCGTAGCTTGGACCTATGTGAGTATCCCGCGTAGACATCTGGGAGTTGGGGAGGCGTGTGGAGCTGTGGCAAGACAGTCCTACCTTTGGAGGTTTGTGGTAAATTATGGGGAGATGAGCGGCTCTCTGGCTTCGACCTTGCACCCGGTCTGGTCTG
+
A?>AAFBC?FFFF1FFG11AAEFH00AAE000A/AE//BABGE/EE01A0111BBB0B11D@EF1@F1F00>>>>EG1B00BF?B?0/?01BEC/<</////22B<1B0BF1G22B1>>12@1/>A//A/111>11F00<<>11<-.--.-:-.:::;/./0;/.99./:9CFG0000;00;0://..;0.-9-;////;////-----/;///-9-;BF//:/;B----;@-//9//;------;/99//
@M05620:37:000000000-D9766:1:1101:20775:9679 1:N:0:29
AGTGCCAGCTCTCCATCGCACAGGGGACCCAGGGCCTGGCCCCTCCATCCAGAAAACCTATGACCTCACCCGCTACCTGGAGCACCCACTCCGCAGCTTGGCTGGGACCTATGTGAGTATCCAGCGTAGGAATCTGGGAGTTGGGGAGGAGTGAGGAGTTGGGGAAAGACAGTCCTAACCGTGGAGGGTTCTGGTAAATGATGGGGTGAGGAGGGGCTCTTTGGCTCCCACCAGTCCCCCTGTCTGGTCTA
+
>>1>>FFF1FFFG1G1AEEAE?G0F0AEEEFG0EEAFFHHEGG/EGHHFFBGF0ABFEEFDFDHH@GFHCE?E//>G1DGB>FHHH//?FHFAECE@GFB<G<FGGEFCHGFBBFG1GHFHF>FF@EEGGGE1GG1?G0?<FD1@C.-@C</.0<<<CGGHHGG.:.;//CC:CGF00BFGG.@.;9AG?FGB0CB0BFFBFFEGF?99-A/-A=;@@EBB/BFFFFE-BFAAFFFFFFB=EFFBFFFFB/
@M05620:37:000000000-D9766:1:1101:5167:9682 1:N:0:29
AGTGCCAGCTCTCAATCGCACAGGGGACCCAGGGCCTGGCCCCTCCATCCAGAAAACCTATGACCTCACCCGCTACCTGGAGCACCAACTCCGCAGCTTGGCTGGGACCTATGTGAGTATCCAGCGTAGGAATCTGGGAGTTGGGGAGGAGTGAGGAGTTGGGGAAAGACAGTCCTAACCGTGGAGGGTTCTGGTAAATGATGGGGTGAGGAGGGGCTCTTTGGCTCCCACCAGTCCCCCTGTCTGGTCTA
+
AAABBFBFBFFDFAGFGEGGEEBG2EEGGGHHGGEFFAGGHHGHGGEHHHGGHBGFGGFHHDFHHHFFHHHGGGCEHHHEGHGGGFCGFFHHGEEGGFHHGHHFFDHHGHHHHHHHHFGFFHHHFGCEFAGFFFFGGHGGGHHHGGGFCGDHHHHEHGHHGHGGGGHHHHHHHGHHHHHHGCADFGGG;9FGFGCFGGGGGGGGGGFFFFFFFFFFF@EFFFFFFFBE?B?AE.FFFFFFFFFFFFFFFFB
@M05620:37:000000000-D9766:1:1101:13197:9686 1:N:0:29
ACCACACCTTCTACAATGAGCTGCGTGTGGCTCCCGAGGAGCACCCCGTGCTGCTGACCGAGGCCCCCCTGAACCCCAAGGCCAACCGCGAGAAGATGACCCAGGTGAGTGGCCCGCTACCTCTTCTGGTGGCCGCCTCCCTCCTTCCTGGCCTCCCGGAGCTGCGCCCTTTCTCACTGGTTCTCTCTTCTGCCGTTTTCCGTAGGACTCTCTTCTCTGACCTGAGTCTCCTTTGGAACTCTGCAGGTTCT
+
>>3>AAAAFFFFBGGFAGFEGCFFGAEA4AFGHGFGFAEGGHHFGG0EAEEGHEHFHFHGGGGGFGEEGGGHHHHGGGGHGHHHHGGGGGGGGGHHHHHHHHEGGHHHHHGGGHHGGGGGHHHGHHHGGHGGHHGGGGGHGHHGHGGGGGGGGGGGGGGBGGGGGGBFBBFFFFFFFFFFFFFFFFFFFFFFFFBDFFFFFFFFFFFFFFFFFFFFFFFFFFFFFFFFFFFFFFFEFFFFFFFFFFFFFFF
@M05620:37:000000000-D9766:1:1101:21767:9727 1:N:0:29
AGTGCCAGCTCTCAATCGCACAGGGGACCCAGGGCCTGGCCCCTCCATCCAGAAAACCTATGACCTCACCCGCTACCTGGAGCACCAACTCCGCAGCTTGGCTGGGACCTATGTGAGTATCCAGCGTAGGAATCTGGGAGTTGGGGAGGAGTGAGGAGTTGGGGAAAGACAGTCCTAACCGTGGAGGGTTCTGGTAAATGATGGGGTGAGGAGGGGCTCTTTGGCTCCCACCAGTCCCCCTGTCTGGTCTA
+
>A3>>DDFAFFFGFGF52FCEEBFCEEGA2FHFEG2FAGGEHGHGGGHDFHGG33BGECGHGFHHGFGHHHGG>/EHHGFEHHFEGCCE3GGFEEGEBFGGHHGEFFHGHHFHHHHGHHHHHHBFGGCCGGHHHGBGF0FEGF1ADCDGDC<.0<C0<CHHHGGEAGHFHHHHHHHFHHHGGAB.C.BCFGGGGGGGGGGGGGGGGFBFFFFFF<;BBFFFF/FFFFFFFFFFFFFFFFFBFFFFFFFFFB
@M05620:37:000000000-D9766:1:1101:18586:9738 1:N:0:29
ACCACACCTTCTACAATGAGCTGCGTGTGGCTCCCGAGGAGCACCCCGTGCTGCTGACCGAGGCCCCCCTGAACCCCAAGGCCAACCGCGAGAAGATGACCCAGGTGAGTGGCCCGCTACCTCTTCTGGTGGCCGCCTCCCTCCTTCCTGGCCTCCCGGAGCTGCGCCCTTTCTCACTGGTTCTCTCTTCTGCCGTTTTCCGTAGGACTCTCTTCTCTGACCTGAGTCTCCTTTGGAACTCTGCAGGTTCT
+
BBABBBBBFFFFGGGGGGGGGGHHGEGEHGHHHGGGGFGGGHHHHGGGGGGGHHHHHHHGGGGGGGGGGGGHHHHGGGGHGHHHHGGGGGGGGGHHHHGHHHHHGHHHHHHGGHHGGGGGHHHHHHHHHHHGHHGGGGGHGHHGHGGGGGGGGGGGGGGGGGGGGGFFFFFFFFFFFFFFFFFFFFFFFFFFFFFFFFFFFFFFFFFFFFFFFFFFFFFFFFFFEFFFFFFFFFFFFFFFFFFFFFFFFFF
@M05620:37:000000000-D9766:1:1101:23608:9768 1:N:0:29
ACCACACCTTCTACAATGAGCTGCGTGTGGCTCCCGAGGAGCACCCCGTGCTGCTGACCGAGGCCCCCCTGAACCCCAAGGCCAACCGCGAGAAGATGACCCAGGTGAGTGGCCCGCTACCTCTTCTGGTGGCCGCCTCCCTCCTTCCTGGCCTCCCGGAGCTGCGCCCTTTCTCACTGGTTCTCTCTTCTGCCGTTTTCCGTAGGACTCTCTTCTCTGACCTGAGTCTCCTTTGGAACTCTGCAGGTTCT
+
ABBAABBBFFFFGGGGFGGGGDGHGEEEFEGHFGGGAEGGEHHHHGGGFGGGEHHGFHHGGGCEGEGGGGGCGFHGGGCHCGHHHGG/C<C@CGB1FGHF1?GFFG1GHGFGGHECG-ACHFGGHHHBHHHGHHGGGG.CEHHG/F0CGGGGGBFG?E?ABAFFFG?D-@BBFFBFFFFFFFFFFFFFBFFFFF?DDFFFFFFF.DFFFFFFFFF9FB/:FFFE/://;FFFFFFFBBFFFFFFFFFA/BB
@M05620:37:000000000-D9766:1:1101:16082:9773 1:N:0:29
ACCACACCTTCTACAATGAGCTGCGTGTGGCTCCCGAGGAGCACCCCGTGCTGCTGACCGAGGCCCCCCTGAACCCCAAGGCCAACCGCGAGAAGATGACCCAGGTGAGTGGCCCGCTACCTCTTCTGGTGGCCGCCTCCCTCCTTCCTGGCCTCCCGGAGCTGCGCCCTTTCTCACTGGTTCTCTCTTCTGCCGTTTTCCGTAGGACTCTCTTCTCTGACCTGAGTCTCCTTTGGAACTCTGCAGGTTCT
+
BBBBBBBBFFFFGFGGGGGGGFHHEEGGHGFHHGGGGGGGFHHHHGGGEGGGFHHFFHHGGGGGGGGFGGGHHHHGGGGHGHHHGGGGGCGGGGHGFGHGHHHHFHHGH?DEGHHGGGGGHHHGHHHGGGHGGHGGGGGHGHHGHGGGGGGGGGGGG.DGFGGGGFFFFFFFFFFFFFFFFFFFFFFFFFFFFFFFFFFFFFFFFFFFFFFFFFFFFEFFFFFFFBFFFFFFFFFEFFFFFFFFFFFFFFF
@M05620:37:000000000-D9766:1:1101:24943:9775 1:N:0:29
ACCACACCTTCTACAATGAGCTGCGTGTGGCTCCCGAGGAGCACCCCGTGCTGCTGACCGAGGCCCCCCTGAACCCCAAGGCCAACCGCGAGAAGATGACCCAGGTGAGTGGCCCGCTACCTCTTCTGGTGGCCGCCTCCCTCCTTCCTGGCCTCCCGGAGCTGCGCCCTTTCTCACTGGTTCTCTCTTCTGCCGTTTTCCGTAGGACTCTCTTCTCTGACCTGAGTCTCCTTTGGAACTCTGCAGGTTCT
+
CCCCCCCCFFFFGGGGGGGGGGHHGGGEGGHHHGGGGGGGGHHHHGGGGGGGHHHHHHHGGGGGGGGGGGGHHHHGGGGHGHHHHGGGGGCGGGHHHHHHHHHHGHHDGHHGGHHGGGGGHHHHHHHHHHHGHHGGGGGHGHHGHGGGGGGGGGGGGGGCGGGGGGFFFFFFFFFFFFFFFFFFFFFFFFFFFFFFFFFFFFFFFFFFFFFFFFFFFFFFFFFFBFFFFFFFFFFFFFFFFFFFFFFFFFF
@M05620:37:000000000-D9766:1:1101:24005:9786 1:N:0:29
ACCACACCTTCTACAATGAGCTGCGTGTGGCTCCCGAGGAGCACCCCGTGCTGCTGACCGAGGCCCCCCTGAACCCCAAGGCCAACCGCGAGAAGATGACCCAGGTGAGTGGCCCGCTACCTCTTCTGGTGGCCGCCTCCCTCCTTCCTGGCCTCCCGGAGCTGCGCCCTTTCTCACTGGTTCTCTCTTCTGCCGTTTTCCGTAGGACTCTCTTCTCTGACCTGAGTCTCCTTTGGAACTCTGCAGGTTCT
+
CCCCCCCCCFCFGGGGGGGGGGHHGEGECEDFGFGGGGECDGHHHGGGEGGGHHFHHGHGGGGGGGGGGGAGFHHGGGGHGHHHHGGGGGGGGGHHHHGHHH/GGHHFGHGGGHHGGGGGHHHHHHHGDGHGHHGGGGGHGHHGHGGGGGGGGGGGGGC?FFGGGGFFFFFFFFFBFFFFFFFFFFFFFFFFFFFFFFFFFFFFFFFFFFFFFFFFFFF0FFFFFFFFBFFFFFFFFFFFFFFFBFFFFFF
@M05620:37:000000000-D9766:1:1101:21253:9786 1:N:0:29
ACCACACCTTCTACAATGAGCTGCGTGTGGCTCCCGAGGAGCACCCCGTGCTTCTGACCGAGGCCCCCCTGAACCCCAAGGCCAACCGCGAGAAGATGAGTGACCCGCCAGCTACCTCTTCGGGTGCCCCCCTCCCTCCTTCCTGGCCTCACGGAGCTGCGCCCTTTCTCACTGGTTCTCTCTTCTGCCGTTTTCCGTAGGACTCTCTTCACTGCACTGAGTCTCCTATGGAACTCTGCAGGTTCTCGATC
+
ABAAABCCFFFFGGGGGGGGGGHHGGGGFGFGHGGG2EEE2GGHHGGGGGEF5FGHHHGGC00>FGGGGGGHHHHGGGCGGHHHHGGGGGGFGGHHFGBFH<22<<>AA//>G1<FGG1>G.>.<<.<C.ADGEEFHHFHC0FBCBFGGFFGED-CC./;-;=BFFF/BF/FFFB;BFFF/BFFFFFFF@ADFF/:DBF?.9BFFBBFFF/;/;/;FFBFFBFFFFF//;/;FF/FB99/;9.:BFBFB/:
@M05620:37:000000000-D9766:1:1101:11259:9805 1:N:0:29
AGTGCCAGCCTCAATCGCACAGGGGACCCAGGGCCTGGCCCCTCCATCCAGAAAACCTATGACCTCACCCGCTACCTGGAGCACCAACTCCGCAGCTTGGCTGGGACCTATGTGAGTATCCAGCGTAGGAATCTGGGAGTTGGGGAGGAGTGAGGAGTTGGGGAAAGACAGTCCTAACCGTGGAGGGTTCTGGTAAATGATGGGGTGAGGAGGGGCTCTTTGGCTCCCACCAGTCCCCCTGTCTGGTCTAT
+
>ABAAFFFABFFEA5BAFFGEFAAFEEEFHHGGGGAFGCEGGHGGHHGHHHHFFHHGHFGH5DGHB3FGGGE//>GGFFH1BFFECGGHHH/?>>>3BBEEFF??GHGFGHHHHHHH3G3FFFHGEDCGHHHHHHHGHEEHHGCFGGCGDGHGHGFFCHHGGCEGFHHHHHHHGHGFHHGAAD?FGG999FFGF;;;9CFFBFGD;@AF;9DDCDFBEFFFFFFFFEEFFDA.9;;BADBE9BBFBB;BF/
@M05620:37:000000000-D9766:1:1101:11243:9812 1:N:0:29
AGTGCCAGCCTCAATCGCACAGGGGACCCCGGGCCTGGCCCCTCCATCCCGAAAACCTATGACCTCACCCGCTACCTGGAGCACCAACTCCGCAGCTTGGCTGGGACCTATGTGAGTATCCAGCGTAGGAATCTGGGAGTTGGGGAGGAGTGAGGCGTTGGGGAAAGACAGTCCTAACCGTGGAGGGTTCTGGTAAATGATGGGGTGAGGAGGGGCTCTTTGGCTCCCACCAGTCCCCCTGTCTGGTCTAT
+
AAAAAFFFAABCFG3A1AAAE0GGG00BF0AFGCE/BGCGHGAAFE11B/B/EEG0B011BBGGB@FGHH////>FFDG0>0GHH0F/BBFEEEE@0B0CHFFGGAGFF1?FFDD>GHG2G1??CCCCF?FGFGFHH0..>FC@G.-<.<CG0:C.;ECGG@GCAEF/:9/;FGGGGGGGGGG-EF@-AFFFF9FFFFF/FFFFF-@EFFFFF@@??FFFFEFFBFFEFFFEFFFFFFF?FFFFFFFFFFF
@M05620:37:000000000-D9766:1:1101:26576:9828 1:N:0:29
ACCACACCTTCTACAATGAGCTGCGTGTGGCTCCCGAGGAGCACCCCGTGCTGCTGACCGAGGCCCCCCTGAACCCTAAGGCCAACCGCGAGAAGATGACCCAGGTGAGGGGCCCGCTACCTCTTCTGGTGGCCGCCTCCCTCCTTCCTGGCCTCCCGGAGCTGCGCCTTTTCTCACTGGTTCTCTCTTCTGCCGTTTTCCGTAGGACTCTCTTCTCTGACCTGAGTCTCCTTTGGAACTCTGCAGGTTCT
+
BBBBBBBBFFFFGGGB5F5GGGHHGGGGD?GHHGGF?EG?AGEHHGGGG?EFBFHGHHHGGG?EGFEGGGGHGHFGHHHGGHHHGGGGGCCGCDHGHFHHH0/?/1?100?/ACCCC?<D<D<DDD0D0=C.;.;;-.;G.CFDF;FBBF/FABFGEGB9--:;9>BF.AFFFFFFB/B.;;/999BFFFB/BB9DFFEFB.;.A./9/9B9FFFFB//9BFB;9.;FFFBFFBF/;//;B///9B.FFF;
@M05620:37:000000000-D9766:1:1101:13553:9834 1:N:0:29
ACCACACCTTCTACAATGAGCTGCGTGTGGCTCCCGAGGAGCACCCCGTGCTGCTGACCGAGGCCCCCCTGAACCCCAAGGCCAACCGCGAGAAGATGACCCAGGTGAGTGGCCCGCTACCTCTTCTGGTGGCCGCCTCCCTCCTTCCTGGCCTCCCGGAGCTGCGCCCTTTCTCACTGGTTCTCTCTTCTGCCGTTTTCCGTAGGACTCTCTTCTCTGACCTGCGTCTCCTTTGGAACTCTGCAGGTTCT
+
CCCCCBCBFFFFGFGGGGGGGGHHGFGAEEHHHGGEGGGGFHHHHGGGEFGGGHHHHHHGGGCGGGGGGGGHHHHGGGGHGHHHHGGGGGGGGGHHHGHHHHHHGHHDHGHGGHHGGGGGHHHHHHHHGHGGHHGGGGGHGHHGHGGGGGGGGGGGGGGBCDGGGGFFFFFFFFFFFFFFFFFFFFFFFFFFFFFFFFFFFFFFDFFFFFFFFFFFFFFFFFFF.CDFFFFFFFFFFFFFFFFFFFFABFB
@M05620:37:000000000-D9766:1:1101:8497:9843 1:N:0:29
AGTGCCAGCTCTCCATCGCACAGGGGACCCAGGGCCTGGCCCCTCCATCCAGAAAACCTATGACCTCACCCGCTACCTGGGGCACCAACTCTGCAGCTTGGCTGGGACCTATGTGAGTATCCAGCGTAGGAATCTGGGAGTTGGGGAGGAGTGAGGAGTTGGGGAAAGACAGTCCTAACCGTGGAGGGTTCTGGTAAATGATGGGGTGAGGAGGGGCTCTTTGGCTCCCACCAGTCCCCCTGTCTGGTCTA
+
>A>>>FFFBFFFG4FGGGFAF?GDG2BEEDGH2BEEFGHHGHGHGGHHHHHHHHHBGGHHHFHHH5FGHHHEE>>EHH3F1EFF1F1??GG4?FFHG3???GBFGGCFGHHFHFHHHHHGHHHHHG?<CGHEHHHHHH0FGGHHGG.<DACGH1DC0AGHHHGGEGGF//:CCFHHHFHHGCCBAEGGFFAFFGCFGEGGGGGEGGGBEAABDFFFF9AFBFFFFFFFFFFFFFFFFFFF=FFFFFEBBFF
@M05620:37:000000000-D9766:1:1101:24790:9856 1:N:0:29
ACCACACCTTCTACAATGAGCTGCGTGTGGCTCCCGAGGAGCACCCCGTGCTGCTGACCGAGGCCCCCCTGAACCCCAAGGCCAACCGCGAGAAGATGACCCAGGTGAGTGGCCCGCTACCTCTTCTGGTGGCCGCCTCCCTCCTTCCTGGCCTCCCGGAGCTGCGCCCTTTCTCACTGGTTCTCTCTTCTGCCGTTTTCCGTAGGACTCTCTTCTCTGACCTGAGTCTCCTTTGGAACTCTGCAGGTTCT
+
ABABCCCBFFFFGGGGGGGGGGHHGFGGGGHFHGGGGGGGGHHHHGGGEGGGFHHHHHHGGGGGGGGGGGGHHHHGGGGHGHHHHGGGGCGGGGHHGHHHHHHGEGHHHHHGGGHGGGGGHHHHHHHHHHHGHHGGGGGHGHHGHGGGGGGGGGGGGGGGGGGGGGFFFFFFFFFFFFFFFFFFFFFFFFFFFFFDFFFFFFFFFFFFFFFFFFFFFFFFFFFFFFFFFFFFFFFFFFFFFFFFFFFAFFF
@M05620:37:000000000-D9766:1:1101:10553:9889 1:N:0:29
ACCACACCTTCTACAATGAGCTGCGTGTGGCTCCCGAGGAGCACCCCGTGCTGCTGACCGAGGCCCCCCTGAACCCCAAGGCCAACCGCGAGAAGATGCCCAGGTGAGTGGCCCGCTACCTCTTCTGGTGGCCGCCTCCCTCCTTCCTGGCCTCCCGGAGCTGCGCCCTTTCTCACTGGTTCTCTCTTCTGCCGTTTTCCGTAGGACTCTCTTCTCTGACCTGAGTCTCCTTTGGAACTCTGCAGGTTCTA
+
AAA>AABAFFFFGGGGFGFAGBGGGEEA4AGG3FFEDEGEDHHHHGGGDEGGFHGFHHHGEGCGGEGGGGGHHFHGGGGHFGHHHGGEGGGCCGHFDGFHHFHGHHHHHHGGHHGGGGGHHHHHHHHHHHGHHGGGGGHGHHGHHGGGGFGGGGGGG@?BGGGGGGFBBFFFFFFFFFFBFFFFFFFFFFFFFBFFFFFFFFFFFFFFFFFFFFFFFFFFFFFFFFFFFFEFFF/BFFFFFFFFFFFFFFB
@M05620:37:000000000-D9766:1:1101:27899:9897 1:N:0:29
ACCACACCTTCTACAATGAGCTGCGTGTGGCTCCCGAGGAGCACCCCGTGCTGCTGACCGAGGCCCCCCTGAACCCCAAGGCCAACCGCGAGAAGATGACCACGTGAGTGGCCCCCTACCTCTTTCGGTGGCCGCCTCCCTCCTTCCTGGCCTCCCGGCGCCGCGCCCTTTCTCACTGGTTCTCTCTTCTGCCGTTTTCCGTACGACTCTCTTCCCTGACCTGAATCTCCTTTGGAAATCTGCAGGTTCTA
+
AAAAAAAAC@BFGGGFFGB1FEGHGGCEEEHCFFFEEGGGFGCHHGGGEGEGHHHGFGHGGGGEGEGGGGFHBFC?EEGH/F?FHF?/></>@CGHHHHHHH/???//??C/GG<-<.<FG>FH00<<<<C.<A;ACCHGGHGFGFGFC/AFF.;EB@--:9-9;-;>@FFBB//9BBFBFB/:/9BB//9:F@-AFFFFF9--;----99BF;/-:;-99B-9////;;BFFFF/9/9///:B/F-;99/
@M05620:37:000000000-D9766:1:1101:18918:9901 1:N:0:29
ACCACACCTTCTACAATGAGCTGCGTGTGGCTCCCGAGGAGCACCCCGTGCTGCTGACCGAGGCCCCCCTGAACCCCAAGGCCAACCGCGAGAAGATGACCCAGGTGAGTGGCCCGCTACCTCTTCTGGTGGCCGCCTCCCTCCTTCCTGGCCTCCCGGAGCTGCGCCCTTTCTCACTGGTTCTCTCTTCTGCCGTTTTCCGTAGGACTCTCTTCTCTGACCTGAGTCTCCTTTGGAACTCTGCAGGTTCT
+
BAAABBBBFFFFGGGFFGGGGGHHGEEEFAHHHGGFGGGGGHHHHGGGEEGGHHHHHHFFFGGGGGGGGCEH3GHGGGEGFHHHCF?EBB/<BDCF2<FGHHHEF?G1?FGFGHF-CDFCGDGGFD0DDGH?HHGGGDFHGGHGCFFGFGGGGBFFGDC?BF.9B?BFFFFFB/FBFBFFFFFFFFE9F/99FF;DFFFFF.B?DFFFFBFBFFF/BBFFFF/;9./999FFFFFFFBB/99/BBBFF//9
@M05620:37:000000000-D9766:1:1101:27881:9904 1:N:0:29
ACCACACCTTCTACAATGAGCTGCGTGTGGCTCCCGAGGAGCACCCCGTGCTGCTGACCGAGGCCCCCCTGAACCCCAAGGCCAACCGCGAGAAGATGACCAGGTGAGTGGCCCGCTACCTCTTCTGGTGGCCGCCTCCCTCCTTCCTGGCCTCCCGGAGCTGCGCCCTTTCTCACTGGTTCTCTCTTCTGCCGTTTTCCGTAGGACTCTCTTCTCTGACCTGAGTCTCCTTTGGAACTCTGCAGGTTCTA
+
BCCCCCCCFFFFGGGGGGGGGGHHGGGEGFHHHGGFGGGGGHHHHGGGGFGGHHHHHHHGGGGGGGGGGGGHGHHGGGGHGHHHHGGGGGGGGGHHHHGHHHHGGHGGHHGGHHGGGGGHHHHHHHHHHHGHHGGGGGHGHHGHHHGGGGGGGGGGGG-;DGGGGGFFFFFFFFFFFFFFFFFFFFFFFFFFFFDFFFFFFFFFFFFFFFFFFFFFFFFFFFFFFFFFFFFFFFFFFFFFFFFFFFFFFFF
@M05620:37:000000000-D9766:1:1101:25393:9913 1:N:0:29
ACCACACCTTCTACAATGAGCTGCGTGTGGCTCCCGAGGAGCACCCCGTGCTGCTGACCGAGGCCCCCCTGAACCCCAAGGCCAACCGCGAGAAGATGACCCAGGTGAGTGGCCCGCTACCTCTTCTGGTGGCCGCCTCCCTCCTTCCTGGCCTCCCGGAGCTGCGCCCTTTCTCACTGGTTCTCTCTTCTGCCGTTTTCCGTAGGACTCTCTTCTCTGACCTGAGTCTCCTTTGGAACTCTGCAGGTTCT
+
BBBBBBBBFFFFGGGGFGGFGDHFGEFFDEGHFFGEEGGGGHHHHGGGEEGFHHFHHHGGCGCGGDGGGGGGHFHGGGGHGHHHHGGGGCGCCGFFBFGHHHECFHG1??GGGFHGGCGCHFHHEHHHHHHGHHGGGGGHGHHGGGGGGGGGGGGGEDBB@BGGGGBFBBFFFFFFFFFFFFFFFFFFFFFFFFBADFFFFFFAD.BFFFFFFFFFFFFFFFFF/FFFFFFFFFFFFFFFFFFFFFFFFFF
@M05620:37:000000000-D9766:1:1101:7715:9918 1:N:0:29
ACCACACCTTCTACAATGAGCTGCGTGTGGCTCCCGAGGAGCACCCCGTGCTGCTGACCGAGGCCCCCCTGAACCCCAAGGCCAACCGCGAGAAGATGACCCAGGTGAGTGGCCCGCTACCTCTTCTGGTGGCCGCCTCCCTCCTTCCTGGCCTCCCGGAGCTGCGCCCTTTCTCACTGGTTCTCTCTTCTGCCGTTTTCCGTAGGACTCTCTTCTCTGACCTGCGTCTCCTTTGGAACTCTGCAGGTTCT
+
BAABBBBBFFFFGGGGGFGGGGGGFAEBFAGHHGGGGGFEGHHHHGGGEEGFHGFGHHH?EGGGGGGGGEGHHHHGGGGHGHHHHGGGGG/BCGHFHHHHHGHHGHH1F?GGGHH@@-@DHHHFBDGHHG/?G.DFFDFHCGHDHFGFFFGGGGGGEFA;;9ABFBFDB@BFFFFFFFFFFFFFFFFFFFFFFFFAABEFBDFFFFFFFFFFFFF/9/;BFBF..9;@AFFFFFEBB/FFFFFFFFF.:BB
@M05620:37:000000000-D9766:1:1101:24979:9926 1:N:0:29
ACCACACCTTCTACAATGCGCTGCGTGTGGCTCCCGAGGAGCACCCCGTGCTGCTGACCGAGGCCCCCCTGAACCCCAAGGCCAACCGCGCGAAGATGACCCAGGTGAGTGGCCCGCTACCTCTTCTGGTGGCCGCCTCCCTCCTTCCTGGCCTCCCGGAGCTGCGCCCTTTCTCACTGGTTCTCTCTTCTGCCGTTTTCCGTAGGACTCTCTTCTCTGACCTGAGTCTCCTTTGGAACTCTGCAGGTTCT
+
BBBBBBBAFFFFGGGGGG4EGGGGGGGBFFHHHFFGDGGGGHHHHGGAEEGGHHHHFHHEFGGGGGGGGGGHGHHGGGGHGHHHHGGGGG/>@FGFHHHHHHEFFGH1F>GGGH<AFGGGHHHHHHHHHHHGHHGGGGGGGGGGGGGGGGGGGGGGGGGBB;FFFFFFFFFFFFFFFFFFFFFFFFFFFFFFFFFFFFFFFFFFFFFFFFFFFFFFFFFFFFFF/BFFFFFFFFFFFFFFFFFFFFFFFFF
@M05620:37:000000000-D9766:1:1101:18878:9933 1:N:0:29
ACCACACCTTCTACAATGAGCTGCGTGTGGCTCCCGAGGAGCACCCCGTGCTGCTGACCGAGGCCCCCCTGAACCCCAAGGCCAACCGCGAGAAGATGACCCAGGTGAGTGGCCCGCTACCTCTTCTGGTGGCCGCCTCCCTCCTTCCTGGCCTCCCGGAGCTGCGCCCTTTCTCACTGGTTCTCTCTTCTGCCGTTTTCCGTAGGACTCTCTTCTCTGACCTGAGTCTCCTTTGGAACTCTGCAGGTTCT
+
DCCCCCCCFFFFGGGGGGGGGGHHGEGEFGHHHGGGGGGGGHGHHGGGGGGGHHHHHHHGGGGGGGGGGGGHFHHGGGGHGHHHHGGGFGCGGGHHHHGHHHHHGHHHHHHGGHHGGGGGHHHHHHHHHHHGHHGGGGGHGHHGHGGGGGGGGGGGGGGGGGGGGFFFFFFFFFFFFFFFFFFFFFFFFFFFFFFFFFFFFFFFFFFFFFFFFFFFFFFEFFFFFFHFHFFFFFHFFFFFFFFFFFFFFFF
@M05620:37:000000000-D9766:1:1101:24963:9933 1:N:0:29
ACCACACCTTCTACAATGAGCTGCGTGTGGCTCCCGAGGAGCACCCCGTGCTGCTGACCGAGGCCCCCCTGAACCCCAAGGCCAACCGCGAGAAGATGACCCAGGTGAGTGGCCCGCTACCTCTTCTGGTGGCCGCCTCCCTCCTTCCTGGCCTCCCGGAGCTGCGCCCTTTCTCACTGGTTCTCTCTTCTGCCGTTTTCCGTAGGACTCTCTTCTCTGACCTGAGTCTCCTTTGGAACTCTGCAGGTTCT
+
CCBCCCCCFFFFGGGGGGGGGGHHGGGGHGGHHGGGGGGGGHHHHGGGGGGGHHHHHHHGGGFGGGGGGGGHHHHGGGGHGHHHHGGGGGDGGGHFHFHHHHEGFHFHHHHGGHHGGGGGHHHHHHHHHHHGHHGGGGGHGHHGHGGGGGGGGGGGGFGGGGGGGGFFFFFFFFFFFFFFFFFFFFFFFFFFFFFFFFFFFFFFDFFFFFFFFFFFFFFFFFFFFFFFFFFFFFFFFFFFFFFFFFFFFFF
@M05620:37:000000000-D9766:1:1101:24864:9935 1:N:0:29
ACCACACCTTCTACAATGAGCTGCGTGTGGCTCCCGAGGAGCACCCCGTGCTGCTGACCGAGGCCCCCCTGAACCCCAAGGCCAACCGCGAGAAGATGCCCAGCTAAGTCGCCCGCTACCTCTTCTCGTCGCCGCCTCCCTCCTTCCTGGCCTCCCGGCGCTGCGCCCTTTCTCACTGGTTCTCTCTTCTGCCGTTTTCCGTAGGACTCTCTTCTCTGACCTGAGTCTCCTTTGGAACTCTGCAGGTTATA
+
BBBBBBBBFFFFGGGGFGFGGGHHGGGGHGHHHGGGGGGGGHHHHGGGGGGGEHHHHHHGGGGGGGGGGGGHHHHGGGGHGHHHH/E/C/<B//<<GF2GHHH0?11<F1//E<CFC--><1<<DG0<<.-<:@DCDGHGGGGBBB/;0C?FGGGGD?--9@-;>@.@FBFFFFFFFFF9//;BFEB//;/:9-.;/AFFD/;9.BFFFFF/BFFFF//;9FFFE/BBFB///9B/B////;;BF..;//9
@M05620:37:000000000-D9766:1:1101:18318:9939 1:N:0:29
ACCACACCTTCTACAATGAGCTGCGTGTGGCTCCCGAGGAGCACCCCGTGCTGCTGACCGAGGCCCCCCTGAACCCCAAGGCCAACCGCGAGAAGATGACCCAGGTGAGTGGCCCGCTACCTCTTCTGGTGGCCGCCTCCCTCCTTCCTGGCCTCCCGGAGCTGCGCCCTTTCTCACTGGTTCTCTCTTCTGCCGTTTTCCGTAGGACTCTCTTCTCTGACCTGAGTCTCCTTTGGAACTCTGCAGGTTCT
+
BBBAABBBFFFFGGGGFGGGGBHHGFEACAGGFGGEEEGGGHHGHGGGDEFGHHGHHHHGGGGGGGGGGGGGHFHGGGGHGGHHHGGEGG?BCGFGDGHGHHHHGHHFHGHGGHHGGGGGHHHHHHHHHHHGHHGGGGGHGHHGHGGGGGGGGGGGGGGGGGGGGGFFFFFFFFFFFFFFFFFFFFFFFFFFFFFFFFFFFFFFFFFFFFFFFFFFFFFFFFFFEFFFFFFFFFFFFFFFFFFFFFFFFFF
@M05620:37:000000000-D9766:1:1101:5794:9955 1:N:0:29
ACCACACCTTCTACAATGAGCTGCGTGTGGCTCCCGAGGAGCACCCCGTGCTGCTGACCGAGGCCCCCCTGAACCCCAAGGCCAACCGCGAGAAGATGAACCCAGCGAAAGGCCCCGCTACTCCTGCAGCGGCCCGCCTCCGTCCTTCCTGGCCTCACGGAGCTGAGCCTTTCTTCACAGGTTAGCCCTTCGCCCTTTTTCCGAAGGACCTGCTCCTCGAACCGAAGTCTCCTTGGAAATCCTCCAGGTCT
+
ABAAAABAFFFFFGFGFGGGFBFFE2AECEHHFGFGEEGCEHHHHGEGEEGA5BFFHHHGCE0FFAEEGGGFHFEFGG?CF?GEGF/<CCG@@AFCDB11<//?/0///-.>..<-<@<-A00/<///:/-;----;-.99..:9C0;/0;/../;/9..;.9.//.////;//9////9.B//.///./...9.-9/B99/...9.9.....////;...9-----.//;/;/;//;B/////9.9/;//
@M05620:37:000000000-D9766:1:1101:25220:9962 1:N:0:29
ACCACACCTTCTACAATGAGCTGCGTGTGGCTCCCGAGGAGCACCCCGTGCTGCTGACCGAGGCCCCCCTGAACCCCAAGGCCACCCGCGAGAAGCTGACCCAGGTGAGTGGCCCGCTACCTCTTCTGGTGGCCGCCTCCCTCCTTCCTGGCCTCCCGGAGCTGCGCCCTTTCTCACTGGTTCTCTCTTCTGCCGTTTTCCGTAGGACTCTCTTCTCTGACCTGAGTCTCCTTTGGAACTCTGCAGGTTCT
+
AAAAA?AAFFFFGGGGB4GBEGBG2EEF4ABGHGG2E2?22B2FGGGGEFGB5BFGHHHGGE0>FGGGGGG13FGGGG?GAGGG/FE/>BDBDGF1?<?FGHAFCFFHHDDFFHFGG-A@GHHHHHHFHF/.<GGGCGGHGHHGGGFGGGGGFGGGGGGGGGFGGBBFB?FFFFFFFF/FFFFFFFFFFFFFFFB9DFFFFFFF..BFFFFFFFFBFFFFFFFE/BFFFFFFFFFFBFFBFBBFFBF;FFF
@M05620:37:000000000-D9766:1:1101:18468:9970 1:N:0:29
ACCACACCTTCTACAATGAGCTGCGTGTGGCTCCCGAGGAGCACCCCGTGCTGCTGACCGAGGCCCCCCTGAACCCCAAGGCCAACCGCGAGAAGATGCCCAGGTGAGTGGCCCGCTACCTCTTCTGGTGGCCGCCTCCCTCCTTCCTGGCCTCCCGGCGCTGCGCCCTTTCTCACTGGTTCTCTCTTCTGCCGTTTTCCGTAGGACTCTCTTCTCTGACCTGAGTCTCCTTTGGAACTCTGCAGGTTCTA
+
CCCCCCCCFFFFGGGGGGGGGFHHGEGEGGGGHGFGGGAEGHGHHGEGEFGGGHHGHHHGGGGGGGGGGEGHHHFGEFGHGHGHHGFGGGCFGGHFGHHGHHHGHHHFHHGGGHCCCCGHHHHHHHGGGHFHHGGGGGHGHHGHHGGGGGGGGFGGGC-9@FFF-CDFFFFFFF0FFEFFFFFFFFFFFFFFFFDFFFFFFBFFF0BFFFFFFFBFFF0FFFFBBFF9FFFFFFFFFFFFFFFFFFFFFF;
@M05620:37:000000000-D9766:1:1101:17802:9975 1:N:0:29
ACCACACCTTCTACAATGAGCTGCGTGTGGCTCCCGAGGAGCACCCCGTGCTGCTGACCGAGGCCCCCCTGAACCCCAAGGCCAACCGCGAGAAGATGACCCAGGTGAGTGGCCCGCTACCTCTTCTGGTGGCCGCCTCCCTCCTTCCTGGCCTCCCGGAGCTGCGCCCTTTCTCACTGGTTCTCTCTTCTGCCGTTTTCCGTAGGACTCTCTTCTCTGACCTGAGTCTCCTTTGGAACTCTGCAGGTTCT
+
BBBBBBBBFFFFGGGGGGGGGGHHGGGEGGHHHGGGGGGGGHHHHGGGEGGGHHHHHHHGGGGGGGGGGGGHHHHGGGGHGHHHHGGGGGGGFGHHHHHHHHHFF?GHHHHGGHHCGGGGHHHHHHHEDGFDHHGGGGGHGHHGHGGGGGGGGGGGGGGGGGGGGGFFFFFFFFFFFFFFFFFFFFFFFFFFFFCDFFFFFFFFFFFFFFFFFFFFFFFFFFFFBFFFFFFFFFFFFFFFFFFFFFFFFFF
@M05620:37:000000000-D9766:1:1101:12853:9982 1:N:0:29
AGTCCCAGCTCTCCATCGCACAGGGGCCCCAGTGCCTGGCCCCTCCATCCAGAAAACCTATGACCTCACCCGCTACCTGGAGCACCCCCTCCGCAGCTTGTCTGGGACCTATGTGAGTATCCAGCGTAGCCATATGGGCGTTGGGGAGGAGTGGGGCGTTGGGGAAAGGCCGTCCTAACCATGGAGGGTTCTGGTAAATGATGGGGTGAGGAGGGGCTCTGTGGCTCCCACCAGTCCCCCTGTCTGGAATA
+
>A>1>C@CFFFFGFGGGEGAEAHCF00A0AAEBBFB1BFH0FEGGGBGFGBG1AAABEGF1B2GH1BFGGH/>/>>01BG000/0/>>EEG?EE@EGHH001FGHHAGG01BFFF>D>>GHHFHHC/?//<@F1?FHF0@CCCGCC.<<.EHH.<@.A-9A?@G.:.;.:.9AAGA0BFF//;F/;A@9AFFF///;//;/:B/-9A9-:-:9-----;9/;B-A-;----;A-9;BFFF--;BBFF//9/
@M05620:37:000000000-D9766:1:1101:9207:9982 1:N:0:29
AGTGCCAGCTCTCAATCGCACAGGGGACCCAGGGCCTGGCCCCTCCATCCAGAAAACCTATGACCTCACCCGCTACCTGGAGCACCAACTCCGCAGCTTGGCTGGGACCTATGTGAGTATCCAGCGTAGGAATCTGGGAGTTGGGGAGGAGTGAGGAGTTGGGGAAAGACAGTCCTAACCGTGGAGGGTTCTGGTAAATGATGGGGTGAGGAGGGGCTCTTTGGCTCCCACCAGTCCCCCTGTCTGGTCTA
+
AA>>AFFFBFFFGGGGGGGCECHHGGGGGGGEBEEGGGHHHHGHGGGGHHHHHGHHHGHHHHHHHHHHHHHGGEEGHGHHCFGHHHHAFHHHEFGGGHHHGHHGGGHHGHHHHHHHHHHHHHHHHGEGGGHHHHHHHHHGGHHHGGGGGGGGHHHHHGHHHHGGGGHHHHHHHHHHHHHHGGGGGGGG=FGGGGFGGGGGGGGGGGFFFFFFFFFFFFFFFFFFFFFFFFFFFFFFFFFFFFFFFFFFFFF
@M05620:37:000000000-D9766:1:1101:7687:9987 1:N:0:29
ACCACACCTTCTACAATGAGCTGCGTGTGGCTCCCGAGGAGCACCCCGTGCTGCTGACCGAGGCCCCCCTGAACCCCAAGGCCAACCGCGAGAAGATGCCCACATGAGAGGCCCCCTACATCTTCTCGTGGCCGCCTCCCTCCTCCCTCGCCTCCCGCCGATCCGCCCTTTCTCACTGGTTCTCTCTCCTGCCGCTTTCCGCAGAACACTCTTCTCTCACATCAGACTCCTTTGGAACTCTCCAGGTTCTA
+
CCCCDDDDFFFFGGGGGGGGGGHHGGGEHGHHHGGGGGGGGHHHHGGGFGGGHHHHHHHGGGGGGGGGGGGHHHHGGGGHGHHHHGGGGGGGGGHHGHHFHH//???F1?ADEG-A-.0<FHH1FH0<<CGFGGG?DGAGHHDH:;9:/;?-;E9ED9-=:;-.;E9D=/FFFF0F00BFFFFFFFF0/;B0.C-@DFF0A.9--;//;FFFB:FFF00:0B00;0:;F0::BBF00;0:B0/00/;;:F0
@M05620:37:000000000-D9766:1:1101:16367:9996 1:N:0:29
ACCACACCTTCTACAATGAGCTGCGTGTGGCTCCCGAGGAGCACCCCGTGCTGCTGACCGAGGCCCCCCTGAACCCCAAGGCCAACCGCGAGAAGATGCCCCAGTTGGTGGCCCCGCTCCCTCTTCTGGTGGCCCCCTCCCTCCTTCCTGCCCTCCCGGAGCTGCGCCCTTTCTCACTGGTTCTCTCTTCTGCCGTTTTCCGTAGCACTCTCTTCTCTGCCCTGAGTCTCCTTTGGAACTCTGCAGGTTCT
+
CCCCCCCCFFFFGFGGGGGGGGHHGGGGHGHFHGGGGGGCGHHHHGGGGGGGHHHGHHHFGGGGGGGGGGGHHHHGGGGHGHHHHGGGGGGGGGHHHH2GH//?11=1</?0?F@-<--<.</<000D0=G.;:.;:-CEE/;.:0;/9;0;90;D.;----.00-;A-DFBB0B000;/;:90999B0:B0;0-;DF.B0:0.A.000/00B0B00:00;.:;//900;0BFBF/B0;:BB:B0B.::BB
@M05620:37:000000000-D9766:1:1101:7709:10016 1:N:0:29
ACCACACCTTCTACAATGAGCTGCGTGTGGCTCCCGAGGAGCACCCCGTGCTGCTGACCGAGGCCCCCCTGAACCCCAAGGCCAACCGCGAGAAGATGACCCAGGTGAGTGGCCCGCTACCTCTTCTGGTGGCCGCCTCCCTCCTTCCTGGCCTCCCGGAGCTGCGCCCTTTCTCACTGGTTCTCTCTTCTGCCGTTTTCCGTAGGACTCTCTTCTCTGACCTGAGTCTCCTTTGGAACTCTGCAGGTTCT
+
CCCDDCCCFFFFGGGGGGGGGGHHGGGGHGHHHGGGGGGGGHHHHGGGFGGGHHHHHHHGGGGGGGGGGGGHHHHGGGGHGHHHHGGGGGGGGGHHHHHHHH/?FHHHHHHGGHHGGGGGHHHHHGHHHHHGHHGGGGGHGHHGHGGGGGGGGGGGGGCGGGGGGGFFFFFFFFFFFFFFFFFFFHFFFFFFFFFFFFFFFFF.DFFFFFFFFHFFFFFFFFFFFFFFHFFFFFFEFFFFFFFFFFFFFFF
@M05620:37:000000000-D9766:1:1101:12422:10019 1:N:0:29
ACCACACCTTCTACAATGAGCTGCGTGTGGCTCCCGAGGAGCACCCCGTGCTGCTGACCGAGGCCCCCCTGAACCCCAAGGCCAACCGCGAGAAGATGACCCAGGTGAGTGGCCCGCTACCTCTTCTGGTGGCCGCCTCCCTCCTTCCTGGCCTCCCGGAGCTGCGCCCTTTCTCACTGGTTCTCTCTTCTGCCGTTTTCCGTAGGACTCTCTTCTCTGACCTGAGTCTCCTTTGGAACTCTGCAGGTTCT
+
?ABBBAAACFFFFFFFGFFGGFFHGAFBAAGCGCFEDFEEECGHHGEAEFFCFFGHGGGEFFC@FGGGGGGHGHHGGGGHGHHHHGGFBD>CFGHGHGHGHHHHGHFFGGHGGHHGGGGGHHHGHHHHHHHGHHGGGGGHGHHGGGGGGGGGGGGGGGG-BGGGGGFFFFFFFFFFFFFFFFFFFFFFFFFFFFFFFFFFFFFFFFFFFFFFFFFFFFFFFFFF/BFFFFFFFFFFFFFFFFFFFFFFFFF
@M05620:37:000000000-D9766:1:1101:14204:10020 1:N:0:29
ACCACACCTTCTACAATGAGCTGCGTGTGGCTCCCGAGGAGCACCCCGTGCTGCTGACCGAGGCCCCCCTGAACCCCAAGGCCAACCGCGAGAAGATGACCCAGGTGAGTGGCCCGCTACCTCTTCTGGTGGCCGCCTCCCTCCTTCCTGGCCTCCCGGAGCTGCGCCCTTTCTCACTGGTTCTCTCTTCTGCCGTTTTCCGTAGGACTCTCTTCTCTGACCTGAGTCTCCTTTGGAACTCTGCAGGTTCT
+
CCCCCCCCFFFFGGGGGGGGGGHHGGGFHGHHHGGGGGGGGHHHHGGGGGGGHHHHHHHGGGGGGGGGGGGHHHHGGGGHGHHHHGGGGGGGGGHHHHHHHHFHGHHHHHHGGHHGGGGGHHHHHHHHHHHGHHGGGGGHGHHGHGGGGGGGGGGGGGGGGGGGGGFFFFFFFFFFFFFFFFFFFFFFFFFFFFFFFFFFFFFFDFFFFFFFFFFFFFFFFFFFFFFFFFFFFFFFFFFFFFFFFFFFFFF
@M05620:37:000000000-D9766:1:1101:7695:10026 1:N:0:29
ACCACACCTTCTACAATGAGCTGCGTGTGGCTCCCGAGGAGCACCCCGTGCTGCTGACCGAGGCCCCCCTGAACCCCAAGGCCAACCGCGAGAAGATGACCCAGGTGAGTGGCCCGCTACCTCTTCTGGTGGCCGCCTCCCTCCTTCCTGGCCTCCCGGAGCTGCGCCCTTTCTCACTGGTTCTCTCTTCTGCCGTTTTCCGTAGGACTCTCTTCTCTGACCTGAGTCTCCTTTGGAACTCTGCAGGTTCT
+
BBBBBBB>FFFFGGGGGGAFGGHHGGGBAEHGGFFFCEEFGHFHHGGGDEGGHHHHHHHEFFGGGGGGGGGHFHHGGGGHGHHHHGGGGGBCGGHGHHHHHHHHFHHHHHHGGHHGGGGGHHHHHHHHHHHGHHGGGGGHGHHGHGGGGGGGGGGGGFGBAFGGGGFFFFFFFFFFFFFFFFFFFFFFFFFFFFFFFFFFFFFFFFFFFFFFFFFFFFFFFFFFFFFFFFFFFFFFFFFFFFFFFFFFFFF
@M05620:37:000000000-D9766:1:1101:18986:10034 1:N:0:29
ACCACACCTTCTACAATGAGCTGCGTGTGGCTCCCGAGGAGCACCCCGTGCTGCTGACCGAGGCCCCCCTGAACCCCAAGGCCAACCGCGAGAAGATGACCCAGGTGAGTGGCCCGCTACCTCTTCTGGTGGCCGCCTCCCTCCTTCCTGGCCTCCCGGAGCTGCGCCCTTTCTCACTGGTTCTCTCTTCTGCCGTTTTCCGTAGGACTCTCTTCTCTGACCTGAGTCTCCTTTGGAACTCTGCAGGTTCT
+
CCCCBCCCFFFFGFGGGGGGGGHHGEGEHGHHHGGGGGGGGHHHHGGGFGGGHHHHGHHGGGGGGGGGGGGHHHHGGGGHGHHHHGGGGGGGGGHHHHHHHHHHGHHHHHHGGHHGGGGGHHHHHHHGHHHGHHGGGGGHGHHGHGGGGGGGGGGGGGGGGGGGGGFFFFFFFFFFFFFFFFFFFFFFFFFFFFFFFFFFFFFFFFFFFFFFFFFFFFFFFFFFFFFFFFFFFFFFFFFFFFFFFFFFFFF
@M05620:37:000000000-D9766:1:1101:11310:10067 1:N:0:29
ACCACACCTTCTACAATGAGCTGCGTGTGGCTCCCGAGGAGCACCCCGTGCTGCTGACCGAGGCCCCCCTGAACCCCAAGGCCAACCGCGAGAAGATGACCCAGGTGAGTGGCCCGCTACCTCTTCTGGTGGCCGCCTCCCTCCTTCCTGGCCTCCCGGAGCTGCGCCCTTTCTCACTGGTTCTCTCTTCTGCCGTTTTCCGTAGGACTCTCTTCTCTGACCTGAGTCTCCTTTGGAACTCTGCAGGTTCT
+
BBBBBBBBFFFFGFGGGGFGGGHHGGGGHGHHHGGGGGGGGHHHHGGGGGGGHHHGHHHGGGGGGGGGGGGHHHHGGGGHGHHHHGGGGGGGGGFHFHHHHHHHGHHHHHHGGHHGGGGGHHHHHHHGHHHGHHGGGGGHGHHGHGGGGFGGGGGGGGCGGGGGGGFFFFFFFFFFFFFFFFFFFFFFFFFFFFFFFFFFFFFFADFFFFFFFFFFFFEFFFFFEFFFFFFFFFFFFFFFFFFFFFFFBFF
@M05620:37:000000000-D9766:1:1101:25808:10077 1:N:0:29
ACCACACCTTCTACAATGAGCTGCGTGTGGCTCCCGAGGAGCACCCCGTGCTGCTGACCGAGGCCCCCCTGAACCCCAAGGCCAACCGCGAGAAGATGACCCAGGTGAGTGGCCCGCTACCTCTTCTGGTGGCCGCCTCCCTCCTTCCTGGCCTCCCGGAGCTGCGCCCTTTCTCACTGGTTCTCTCTTCTGCCGTTTTCCGTAGGACTCTCTTCTCTGACCTGAGTCTCCTTTGGAACTCTGCAGGTTCT
+
CCDDBBCCFFFFGFGGGGGGGGHHGFGGHGHHHGGGGGGGGHGHHGGGEGGGHHHHGHHGGGGGGGGGGGGHGHHGGGGHGHHHHGGGGGFGGGHHHHHHHGAGGHG?GFHGGHF@D-AFHHGHHHHHHHHGHHGGGGGHGHHGHGGGGGGGGGGGGG?::;FFGGFFFFFFFFFFFFFFFFFFFFFF0FFFFFFDFFFFFFFFF.;FFFFFFFF0;BBBFFFF/FF0FFFFFHHFFFFFFFFFHFFFFFF
@M05620:37:000000000-D9766:1:1101:25793:10087 1:N:0:29
ACCACACCTTCTACAATGAGCTGCGTGTGGCTCCCGAGGAGCACCCCGTGCTGCTGACCGAGGCCCCCCTGAACCCCAAGGCCAACCGCGAGAAGATGACCCCGGTGAGGGGCCCGCTACCTCTTCTGGTGGCCGCCTCCCTCCTTCCTGGCCTCCCGGAGCTGCGCCCTTTCTCACTGTCTCTCTCTTCTGCCGGTTTCCGTCGCACTCTCTTCTCTGACCTGAGTCTCCTTTGTAACTCTGCAGGTTCT
+
ABBAAABACCFFGGGGGGGGGGHHGEFGHGHHHFFGGGGGGHGHHGGAAEEFHHHHGHHGGGGGGGGGGGEHEHHGFGGHGHHHHGGGCG/CCGHFHHH2F2//</<?<0<ADG=-<--</:CGB;;;CC:.;G@-AA9.=//C/0FF09/.;B9:9A-;@@://-:.;;/;B///FF///;:/9/B/9BFF/B-9@.99:9F.-----BB9:B;/9////;//;/;///;;/;://99//:/;9:A.;B/
@M05620:37:000000000-D9766:1:1101:18873:10093 1:N:0:29
ACCACACCTTCTACAATGAGCTGCGTGTGGCTCCCGAGGAGCACCCCGTGCTGCTGACCGAGGCCCCCCTGAACCCCAAGGCCAACCGCGAGAAGATGACCCAGGTGAGTGGCCCGCTACCTCTTCTGGTGGCCGCCTCCCTCCTTCCTGGCCTCCCGGAGCTGCGCCCTTTCTCACTGGTTCTCTCTTCTGCCGTTTTCCGTAGGACTCTCTTCTCTGACCTGCGTCTCCTTTGGAACTTTGCAGGTTCT
+
CCCCCCCCFFFFGGGGGGGGGGHHGEGFHGHHHGGGGGGGGHHHHGGGGGGGHHGHHHHGGGGGGGGGGGGHHHHGGGGHGGHHHGGGGGGGGGHHHHHHHHE/FGH10?FGGHHGGCGGHHHHHHFGBGHDFHGGGGDHGGGGFGFGFFGFGGGFGD?-:CAFGCFFFAFFFFFBFBFFFFFFFFFEFFFFFF=.DFFFFDFFFBFFFFFFFFFFFBFBFFFF.-A=DFFFFFFFFFFFFFFE0BFFFFF
@M05620:37:000000000-D9766:1:1101:14274:10104 1:N:0:29
ACCACACCTTCTACAATGAGCTGCGTGTGGCTCCCGAGGAGCACCCCGTGCTGCTGACCGAGGCCCCCCTGAACCCCAAGGCCAACCGCGAGAAGATGAACCCAGGTGAGTGGCCCGCTACCTCTTCTGGTGGCCGCCTCCCTCCTTCCTGGCCTCCCGGAGCTGCGCCCTTTCTCACTGGTTCTCTCTTCTGCCGTTTTCCGTAGGACTCTCTTCTCTGACCTGAGTCTCCTTTGGAACTCTGCAGGTTC
+
CBBCCCCCFFFFGGGGGGGGGGHHGEGFGGHHHGGGGGGGGHHHHGGGEGGGHHGHHHHGGGGGGGGGGGGHGHHGGGGHGHHHHGGGGGGGGGHHHHHHFGGGGFGGFHHGEGHHCGC?DHHHHHHHGHHHGHHGG-AFHGHHGGGGGGGGGGGGGGGG--BGGGFFFFFFFFFFFFFFFFFFFFFFFFFFFFFFDDFFFF?FFFFFFFFFFFFFFFFFBFFFF/FFFEFFFFFFFFFFFFFFFBFFFF0
@M05620:37:000000000-D9766:1:1101:10474:10109 1:N:0:29
ACCACACCTTCTACAATGAGCTGCGTGTGGCTCCCGAGGAGCACCCCGTGCTGCTGACCGAGGCCCCCCTGAACCCCAAGGCCAACCGCGAGAAGATGACCCAGGTGAGTGGCCCGCCACCTCTTCTGGTGGCCGCCTCCCTCCTTCCTGGCCTCCCGGAGCTGCGCCCTTTCTCACTGGTTCTCTCTTCTGCCGTTTTCCGTCGGACTCTCTTCTCTGACCTGAGTCTCCTTTGGAACTCTGCAGGTTCT
+
AAAAAABAFFFFGGGF5GGFGFFE2ABFE2FFGFGF2EEEEH2GHGGEEAEFGHHFHHHG>>0EFAEGGGGH3GHFGGFHGHHHGGGCG/@</CHEF11FCG///???<<1?FHG-@-<AH.CFGD=DG0/CG.-@G.CGGCGD9CFGBBCFFGFGFA??-A99BBBFBBFFBFFFFFBFFFB9B/B9//BFFB99DFEFFFB.9-@@-//B/FB/9//9BF/.9.;//9BBFFB////B/9/:BFF?9//
@M05620:37:000000000-D9766:1:1101:5520:10123 1:N:0:29
ACCACACCTTCTACAATGAGCTGCGTGTGGCTCCCGAGGAGCACCCCGTGCTGCTGACCGAGGCCCCCCTGAACCCCAAGGCCAACCGCGAGAAGATGACCCAGGTGAGTGGCCCGCTACCTCTTCTGGTGGCCGCCTCCCTCCTTCCTGGCCTCCCGGAGCTGCGCCCTTTCTCACTGGTTCTCTCTTCTGCCGTTTTCCGTAGGACTCTCTTCTCTGACCTGAGTCTCCTTTGGGACTCTGCAGGGTCT
+
DDCDCCDCFFFFGFGGGGGGGGHHGGGEGGHHHGGGGGGGGHHHHGGGGGGGHHHHHHHGGGGGGGGGGGGHHHHGGGGHGHHHHGGGGGGGGGHHHHHGGH/?FGGH011=FG=<CFCCCHHDFDG00D/..G--:;E:EHHGHFGGBFB9CG9EACAB-:C9B:DF=-/;:00BB90/;;99B0BBFF090:9:.:.0B:B..ABFFBBF:FBF0B0BFFF9/;:BBF9BF0:/.;.:FF90B0:-9B:
@M05620:37:000000000-D9766:1:1101:26788:10131 1:N:0:29
ACCACACCTTCTACAATGAGCTGCGTGTGGCTCCCGAGGAGCACCCCGTGCTGCTGACCGAGGCCCCCCTGAACCCCAAGGCCAACCGCGAGAAGATGACCCAGGTGAGTGGCCCGCTACCTCTTCTGGTGGCCGCCTCCCTCCTTCCTGGCCTCCCGGAGCTGCGCCCTTTCTCACTGGTTCTCTCTTCTGCCGTTTTCCGTAGGACTCTCTTCTCTGACCTGAGTCTCCTTTGGAACTCTGCAGGTTCT
+
BBBBAAB>BFCFGGGGGGBFGGHHGEEBCEHFGFGEAFEEDGEGHGGGDFGGGHGHHHGGGGGGGGGGGGGHFHHGGGGHGHHHHGGECG/>DGHFFHHHHHHHGHHFHGFGGHHGGGGGHHHHHHHHHHHGHHGGGGGHGHHGHGGGGGGGGGGGGGGGGGGGGGFFFFFFFFFFFFFFBFFFFFFFFFFFFFFFFFFFFFFFFFFFFFFFFFFFFFFFFFFFBFFFFFFFFFFFFFFFFFFFFFFFFFF
@M05620:37:000000000-D9766:1:1101:8420:10137 1:N:0:29
AGTGCCAGCTCTCAATCGCACAGGGGACCCAGGGCCTGGCCCCTCCATCCAGAAAACCTATGACCTCACCCGCTACCTGGAGCACCAACTCCGCAGGTTGGCTGGGACCTATGTGAGTATCCAGCGTACGAATCTGGGAGTTGGGGAGGGGTGAGGAGTTGGCGAAAGACAGTCGTAACCGTGGAGGGTTCTGGTAAATGATGGGGTGAGGAGGGGCTCTTTGGCTCCCACCAGTACCGCTGTCTGGACTA
+
>>>3>DFBAFFFGBFGGEF2E?FGFCAAAEGG22BE2BBFCGG1EFEDDGHFBBBF3E33BFDGGDGGHC?EE>/EH3GG2BFFGH11?BGBEEE//B3F/?3/??0?C01?BB22F??1F2BFHC/?//??<C1FGB<F<0=1A-.---<CC.:C0.:CGG/:---99/9/00.9;..0-.;-.9C=9.;/;/B/9/9/;F//..A9?9.9..--;9E///;//;/9AB....//;/.;-99///9/.9;
@M05620:37:000000000-D9766:1:1101:24765:10138 1:N:0:29
ACCACACCTTCTACAATGAGCTGCGTGTGGCTCCCGAGGAGCACCCCGTGCTGCTGACCGAGGCCCCCCTGAACCCCAAAGCCAACCGCGCGAAGATGACCCAGGTGAGTGGCCCGCTACCTCTTCTGGTGGCCGCCTCCCTCCTTCCTGGCCTCCCGGAGCTGCGCCCTTTCTCACTGGTTCTCTCTTCTGCCGTTTTCCGTAGGACTCTCTTCTCTGACCTGAGTCTCCTTTGGAACTCTGCAGGTTCT
+
BAABBBBAFFFFGGGFBF5FGGHHGEFEG2GGHGAEG?EGGHHHHGGGGGGGHHHHHHHEGGCEGGGGGGGGHHHGGGF0BGHHHGGGGG/>CGGGGHHHHHHGGHHHHGGGFHHGDGGGHHHHFGHGHHECCGCGGGGHGGGGGFGGGGGGGGGGGEGCDGGEFFFFFFFFFFFFFFFFFFFFFFFFFFFFFFFAFFFFFDBFAFFFFFFFBFFFFFBFFFFF/;BFFFFFFFEFFFFFFFFFFFFFFFF
@M05620:37:000000000-D9766:1:1101:16749:10145 1:N:0:29
GAGGCTGCTTTGGAAGAGCACACGTCTGAACTCCAGTCACCGCTCATTATCTCGTATGCCGTCTTCTGCTTGAAAAAAAAAAACCCCCCTCCTCCTCTTTTCTTTTCCCTCTTTTCTTCTCCCACGTCTTCCTCTGTTCTTTTTTTCCTCGTTCTTCTTTGTTTACCTCCCTTCCTCCCCTTTGCGTGTTCTTGTCCCTTCTTTTTTTCGGCTTGTCTCTTTTTCTCCCCCCCCTCCCCCTTTCTTTTCTC
+
CACCCBFCFFFFGGGGGGGGGGHGHHHFDGHHGHHGGHGF3EEAE?GHFADFGGBFHGFGEBEGFFGGHHFHA3FGFC>E?/>/////<//?2BC2BBD222B33?GFFBGH2FFFGFFFGHB00/<?0<<11F1111==<=11--<0<=.<.<.0;0;C00//0:000:C/:GFFEFEG:9000-.;.:C000000;9FB0;C/:9-:---9--.//://F//;9:;B.ADF--;AEDA:.;BB//;/9/
@M05620:37:000000000-D9766:1:1101:11375:10146 1:N:0:29
ACCACACCTTCTACAATGAGCTGCGTGTGGCTCCCGAGGAGCACCCCGTGCTGCTGACCGAGGCCCCCCTGAACCCCAAGGCCAACCGCGAGAAGATGACCCAGGTGAGTGGCCCGCTACCTCTTCTGGTGGCCGCCTCCCTCCTTCCTGGCCTCCCGGAGCTGCGCCCTTTCTCACTGGTTCTCTCTTCTGCCGTTTTCCGTAGGACTCTCTTCTCTGACCTGCGTCTCCTTTGGAACTCTGCAGGTTCT
+
AAA3>AB>BCFFGGGGFGF5G5GFGAAA4AFF3BFA2EEEDHHHHGGEAEEGEHFFHHGA0E?FG1EGGEE1F?GGGGCH//GHHG//BD<@?FFB1F1?FGHHGHG1CHHGGFHGGGGGHHHHHHHHGHHGFHGCGGCEGHHGHGGGGGG?FBFEEGG-ABGGGG<FB?FFFFFBBFFFFFFFFFFFFFEFFBBADFFFFFFEFFFFBFFFFFEFFFFFFFFF.9.@.FFFFFFBBBF/9BFFFFFFF/;
@M05620:37:000000000-D9766:1:1101:11114:10157 1:N:0:29
ACCACACCTTCTACAATGAGCTGCGTGTGGCTCCCGAGGAGCACCCCGTGCTGCTGACCGAGGCCCCCCTGAACCCCAAGGCCAACCGCGAGAAGATGACCCAGGTGAGTGGCCCGCTACCTCTTCTGGTGGCCGCCTCCCTCCTTCCTGGCCTCCCGGAGCTGCGCCCTTTCTCACTGGTTCTCTCTTCTGCCGTTTTCCGTAGGACTCTCTTCTCTGACCTGAGTCTCCTTTGGAACTCTGCAGGTTCT
+
BCBCCCCCFFFFGGGGGGGGGGHHGGGGHGHHHGGGDFGCFHHHHGGGEEGGHHHHHHHGGGGGGGGGGGGHHHHGGGGHGGHHHGGGGGGGGGHHHHHHHHFHGHHHHHGGGHHGGGGGHHHHHHHHHHHGHHGGGGGHGHHGHGGGGGGFGGGGGGGGGGGGGGFFFDFFFFFFFFFFFFFFFFFFFFFFFFFDFFFFFFFFFFFFFFFFFFFFFFFFFFFFFFFFFFFFFFFFFFFFFFFFFFFFFFF
@M05620:37:000000000-D9766:1:1101:12825:10158 1:N:0:29
AGTGCCAGCTCTCAATCGCACAGGGGACCCAGGGCCTGGCCCCTCCATCCAGAAAACCTATGACCTCACCCGCTACCTGGAGCACCAACTCCGCAGCTTGGCTGGGACCTATGTGAGTATCCAGCGTAGGAATCTGGGAGTTGGGGAGGAGTGAGGAGTTGGGGAAAGACAGTCCTAACCGTGGAGGGTTCTGGTAAATGATGGGGTGAGGAGGGGCTCTTTGGCTCCCACCAGTCCCCCTGTCTGGTCTA
+
AA>>AFFFBFFFGDGGGGGCGGHHGEFGGGHH2EEFFGHHHHGHGGHHHHHHHHHGHGHHHGHHHHHHHHHGG>EFHHHHBGHHHH1?EGHGEGGGGHGHGHHGGGHHGHHFH?GFHHHHHHGHFGDDGGGFHHHHHHFFGHHHGGADFDEFH0GH0DHHHHGGGGEHBG/CGHGHHHHHGGFG?EGGGGGGGGBFGGGGEFGGGGD>EFEBFFFFFFFFFFFFFFFF?FFFFFFFFFFFFFFFFFFFFF9
@M05620:37:000000000-D9766:1:1101:20943:10174 1:N:0:29
ACCACACCTTCTACAATGAGCTGCGTGTGGCTCCCGAGGAGCACCCCGTGCTGCTGACCGAGGCCCCCCTGAACCCCAAGGCCAACCGCGAGAAGATGACCCAGGTGAGTGGCCCGCTACCTCTTCTGGTGGCCGCCTCCCTCCTTCCTGGCCTCCCGGAGCTGCGCCCTTTCTCACTGGTTCTCTCTTCTGCCGTTTTCCGTAGGACTCTCTTCTCTGACCTGAGTCTCCTTTTGGAACTCTGCAGGTTC
+
ABBBBBBBFFFFGGGGFGGGGGHFEFGFHGHHHGGEGGGCGHHHHGGGEEGEEFFHHHHGGGCGFGEGGGGHHHEGGGGGGHHHHGGGGGCGCGHFGGHHGHHF/1<<?F1FFF/-@>CCB0GHHHEH00<.GG@C@ADEEFHGGBBFGGG?FBF?EGA-:-.9BAFFDB/FFFFFFFFEBFBBFFFFFBFFBFF.;BEFFD9ADDFBFF/BBFFFFFFBBB99/9BBFFFFFFFF-///BFFBFFF.9:/
@M05620:37:000000000-D9766:1:1101:26370:10174 1:N:0:29
ACCACACGTTCTACAATGCGCTGCGTGCGGCTCGCGAGGAGCACCCCTTGCTGCTGACCAAGGCCCCCCTGAACCCCAAGGCCAACCGCGCGAAGATGCCCAGGTGAGTGGCCCGACAACTCTTCTGGTGGACGCCTCCCTCCTTCCTGGCCTCCCGGGGCTGCGACCTTTCTCCCTGGTTCTCTCTTTTGCCGTTTTCCGTAGGACCCTCTTCTGCGCCCTGGGTCCCCCTTGGAACTCTGCCGGGTCTA
+
A1A>A?11BCCAFGGGFGG1EAEAEEE000AAE/AE/EG?EHHGHGC>>B@11B1BGH01>F/GGEEEGE/EGF/EGGCGF<GF/F/BC/C@/A@/1F1<<1<F<FG0=<...<C----;/;0::0000;..:---;...:/9/00/00/.;0.:9.@---------;-99/99//-/:/9//////9:///9;;-9-/;-:-9A//--/--/9;//---99F--;9;9--;-9B9B9/9/;//-@-A@-/
@M05620:37:000000000-D9766:1:1101:10005:10203 1:N:0:29
AGTGCCAGCTCTCAATCGCACAGGGGACCCAGGGCCTGGCCCCGCAATCCAGAAAACCTATGACCTCACCCGCTACCTGGATCACCCACTCCGCAGCTTGGCTGGGACCTATGTGAGTATCCAGCGTAGGAATCTGGGAGTTGGGGAGGAGTGAGGAGTTGGGGAAAGACAGTCCTAACCGTGGAGGGTTCTGGTAAATGATGGGGTGAGGAGGGGCTCTTTGGCTCCCACCAGTCCCCCTGTCTGGTCTA
+
A3>AADDCAFFDEGGGCFGFE2BAA22AEE2AA2EAAFAA2AE000AEBBB33B3BAEGG@35@BD@@FGC//>//2BFEG3BFGB0FAGHHGGFGE?GHGFHGGGHHDGHBDGHHHHHHHHHHHGGDGGHHHHHHGF<FGHHHGFCCG.=<G0DGCEGHHHGGEDHG/GBFGGGGFFGGGGGGDEGGFGFGGGCFFGFFFFFFFFDDFFFBFFFFFFFFFFFFFFFFFEFFFFFFFFFFFFFFFFFFFFF
@M05620:37:000000000-D9766:1:1101:21007:10215 1:N:0:29
ACCACACCTTCTACAATGAGCTGCGTGTGGCTCCCGAGGAGCACCCCGTGCTGCTGACCGAGGCCCCCCTGAACCCCAAGGCCAACCGCGAGAAGATGACCCAGGTGAGTGGCCCGCTACCTCTTCTGGTGGCCGCCTCCCTCCTTCCTGGCCACCCGGAGCTGCGCCCTTTCTCACTGGTTCTCTCTTCTGCCGTTTTCCGTAGGACTCTCTTCTCTGACCTGAGTCTCCTTTGGAACTCTGCAGGTTCT
+
CCCCCCCCFFFFGGGGGGGGGGHHGGGGHGHHHGGGGGGGGHHHHGGGGGGGHHHHHHHGGGGGGGGGGGGHHHHGGGGHGHHHHGGGGGGGGGHHHHHHHHHHGHHHHHHGGHHGGGGGHHHHHHGFFHGFGHGGGGGHGHHGHGGGGFGGG0CFGAFGGGGGGFFFFFFFFFFFFFFFFFFFFFFFFFFFFFFADFFFFFFEDBFFFFFFFFFFFFFFFFFFFFFFFFFFFFFFFFFFFFFFFFFFFFF
@M05620:37:000000000-D9766:1:1101:12959:10232 1:N:0:29
GAGGCTGCTTTGGAAGAAACTGACAAGCCAGGGACAAAAGATCGGACGAGCACCCGTCTGAACTCCAGTCACCGCTCATTATCTCGTATGCCTTCTTCTGCTTGAAAAAACAAAATACCAAAGAAAACACTCATAAAAGAAAACCAGCATAAAGAATAAAAAAACATACACAGGCGGTAAAGAAGAACGTAAAAACGCAACATTTCGTTCTCAATAAAAAAACCAAGAGCTACCATTTGAACATCAACGCC
+
>3A>3AC>4BB4F45A4F4FG5GGGGBA2AB4BABA2BBG2FDDE2AE0EAEEAEFE11BFFCFFHEGH3DFFE/>>?F@BFB4@F?E3CFG44F?FFBEGFB3BF3?EE/?GGA222222/220BB2/0222222222/0<00////0111>1<0111<11--..000000...---:.000./;//....900.--9--.////../../////////--...;....;//./;:///;//9//9/.--
@M05620:37:000000000-D9766:1:1101:17864:10243 1:N:0:29
AGTGCCAGCTCTCAATCGCACAGGGGACCCAGGGCCTGGCCCCTCCATCCAGAAAACCTATGACCTCACCCGCTACCTGGAGCACCAACTCCGCAGCTTGGCTGGGACCTATGTGAGTATCCAGCGTAGGAATCTGGGAGTTGGGGAGGAGTGAGGAGTTGGGGAAAGACAGTCCTAACCGTGGAGGGTTCTGGTAAATGATGGGGTGAGGAGGGGCTCTTTGGCTCCCACCAGTCCCCCTGTCTGGTCTA
+
>A3>AFDFBFFFGGGGGFGGCGFHEGGGGGHHGGGFGCHFGHGHGGHHFHHGGFAFHEBGHHFHHHFHHHHGGGEEHFHFHHHCFGHHGFHHGGGGGFHHGHHG??FGGHHHHHHHHHHHHHHHGCEGCGHHHFHFFHHGGHHF?GFGCFE0<DDHGGHHHEGGGGHHHHHHHHHHHHHFGGEBCEG@CFGGGGFGGGGGGGGGGGFBFFFFFFBBBBFFFFFFFFFFFFFFFFFFFFFFBFFFFFFFFFF
@M05620:37:000000000-D9766:1:1101:25225:10261 1:N:0:29
AGTGCCAGCTCTCAATCGCACAGGGGACCCAGGGCCTGGCCCCTCCATCCAGAAAACCTATGACCTCACCCGCTACCTGGAGCACCAACTCCGCAGCTTGGCTGGGACCTATGTGAGTATCCAGCGTAGGAATCTGGGAGTTGGGGAGGAGTGAGGAGTTGGGGAAAGACAGTCCTAACCGTGGAGGGTTCTGGTAAATGATGGGGTGAGGAGGGGCTCTTTGGCTCCCACCAGTCCCCCTGTCTGGTCTA
+
ABAABFFFCFFFGGGGGGGGGGHHGGGGGGHHGGGGGGHGHHGHGGHHHHHHHHHHHGHHHHGHHHHHHHHGGEGGHHHHHHHHHHHGGFHHGGGCGHHHGHHGGGHHGHHHHHHHHHHHHHHHHGGGGGHHHHHHHHHGGHHHGGGGGGGGHHHHHGHHHHGGGGHHGHHHHHHHHHHHGGGGGGGGCFGGGGGGGGGGGGGGGGFFFFFFFFFFFFFFFFFFFFFFFFFFFFFFFFFFFFFFFFFFFFF
@M05620:37:000000000-D9766:1:1101:5402:10283 1:N:0:29
AGTGCCAGCTCTCAATCGCACAGGGGACCCAGGGCCTGGCCCCTCCATCCAGAAAACCTATGACCTCACCCGCTACCTGGAGCACCAACTCCGCAGCTTGGCTGGGACCTATGTGAGTATCCAGCGTAGGAATCTGGGAGTTGGGGAGGAGTGAGGAGTTGGGGAAAGACAGTCCTAACCGTGGAGGGTTCTGGTAAATGATGGGGTGAGGAGGGGCTCTTTGGCTCCCACCAGTCCCCCTGTCTGGTCTA
+
CCBCCFFFCFFFGGGGGGGGGFHGGGGGGGHHFGGGAFHHHHGHGGHHHGHHHHHHHGHHHHHHHHHHHHHGGFGGHHHHHHHHHHHGGHHHGGGGGHHHGHHGGGHHGHHHHHHHHHHHHHHHHGGGGGHHHHHHHHHGGHHHGGGGGGGHHHHHHGHHHHGGGGHHGHGHHHHHHHHHGFGGGGGGCFGGGGCFGGGGGGGGGGFFFFFFFFFFFFFFFFFFFFFFFFFFFFFFFFFFFFFFFFFFFFB
@M05620:37:000000000-D9766:1:1101:4015:10293 1:N:0:29
AGTGCCAGCTCTCAATCGCACAGGGGACCCAGGGCCTGGCCCCTCCATCCAGAAAACCTATGACCTCACCCGCTACCTGGAGCACCAACTCCGCAGCTTGGCTGGGACCTATGTGAGTATCCAGCGTAGGAATCTGGGAGTTGGGGAGGAGTGAGGAGTTGGGGAAAGACAGTCCTAACCGTGGAGGGTTCTGGTAAATGATGGGGTGAGGAGGGGCTCTTTGGCTCCCACCAGTCCCCCTGTCTGGTCTA
+
>>AA>B5CABBBG4BBGAFFAFBFBAEGGGCGGGEEGFGFFBEGEF2FGHEFHEHHGEGHHFFGEF33FGHGFG?EFGGBFGB?BF1FEFGGF?/EFFGHGGG?EEGHGHHHHHHFGBFGFGFGHG?CDDHFHGHHGGGGCGGHGGEGDGGHFHHHG<CGHHGGG?EHGHHGCFGHFHHHG=ADGGGG;;FFGG;CFGFFFFFGGGFDFFFFFFDFF-AFFFFFFFFFFBADFFFFFFFFFFFFFFFF;B;
@M05620:37:000000000-D9766:1:1101:8926:10297 1:N:0:29
AGTGCCAGCTCTCAATCGCACAGGGGACCCAGGGCCTGGCCCCTCCATCCAGAAAACCTATGACCTCACCCGCTACCTGGAGCACCAACTCCGCAGCTTGGCTGGGACCTATGTGAGTATCCAGCGTAGGAATCTGGGAGTTGGGGAGGAGTGAGGAGTTGGGGAAAGACAGTCCTAACCGTGGAGGGTTCTGGTAAATGATGGGGTGAGGAGGGGCTCTTTGGCTCCCACCAGTCCCCCTGTCTGGTCTA
+
ABBCCFFFCFFFGGGGGGGGGGHHGGGGGGHHGGGGGFHHHHGHGGHHHHHHHGGHHGHHHHHHHHHHHHHGGEGGHGHHHHHHHHHHGHHHGGGGGHHHGGHGGGHHGHHHHHHHHHHHHHHHHGGGGGHHHHHHHHHGGGHHGDGGGGGHHHHGHGHHHHGGGGHHHHHGHHHGHHGGGEEGGGGG;AGGGGCFGFGGGGGFGFFFFFFFFFFFFFFFFFFFFFFFFFFFFFFFFFFFFFFFFFFFFF0
@M05620:37:000000000-D9766:1:1101:5767:10297 1:N:0:29
ACCACACCTTCTACAATGAGCTGCGTGTGGCTCCCGAGGAGCACCCCGTGCTGCTGACCGAGGCCCCCCTGAACCCCAAGGCCAACCGCGAGAAGATGACCCAGGTGAGTGGCCCGCTACCTCTTCTGGTGGCCGCCTCCCTCCTTCCTGGCCTCCCGGAGCTGCGCCCTTTCTCACTGGTTCTCTCTTCTGCCGTTTTCCGTAGGACTCTCTTCTCTGACCTGAGTCTCCTTTGGAACTCTGCAGGTTCT
+
AAAAAABAFFFFGGGEGGGGGGFHFGCGEGGHHFGGGGGEAGAGHGGGEGGGBGHHHHHG>E0EFGGGGGGF@GHGGG?GEHHH/FGEGGGCC/B<GHHHHH/??FFHHGHGGHGGGGGGHHHHHGGDF=/DGHGGGGGHGHHGBGGGGFGGGGFGG?AFDAACFGFFFBFFFFFFFFFFBFFFFFFFFFFFFFCADFFFFFF.;DFFFFFFFFFFFFFFFFFBFFFFFFFFFFFEFFFFFFFFFFFFFFB
@M05620:37:000000000-D9766:1:1101:21172:10299 1:N:0:29
AGTGCCAGCTCTCAATCGCACAGGGGACCCAGGGCCTGGCCCCTCCATCCAGAAAACCTATGACCTCACCCGCTACCTGGAGCACCAACTCCGCAGCTTGGCTGGGACCTATGTGAGTATCCAGCGTAGGAATCTGGGAGTTGGGGAGGAGTGAGGAGTTGGGGAAAGACAGTCCTAACCGTGGAGGGTTCTGGTAAATGATGGGGTGAGGAGGGGCTCTTTGGCTCCCACCAGTCCCCCTGTCTGGTCTA
+
BCBBCFFFCFFFGGGGGGGGGGHHFEGGGGHHGGGGGGHHHHGHGGHHHHHHHHHHHGHHHHHHHHHHHHHGGGGGHHHHHHHHHHHHGHHHGGCGGHHHGHHGGGHHGHHHHHHHHHHHHHHHHGGGGGHHHHHHHHHGGHHHGGGGGGGHHHHHHGHHHHGGGGHHHHHHHHHHHHHHGGGGGGGGEFGGGGGFGGGGGGGGGGFFFFFFFFFFFFFFFFFFFFFFFFFFFFFFFFFFFFFFFFFFFFB
@M05620:37:000000000-D9766:1:1101:5397:10310 1:N:0:29
AGTGCCAGCTCTCAATCGCACAGGGGACCCAGGGCCTGGCCCCTCCATCCAGAAAACCTATGACCTCACCCGCTACCTGGAGCACCAACTCCGCAGCTTGGCTGGGACCTATGTGAGTATCCAGCGTAGGAATCTGGGAGTTGGGGAGGAGTGAGGAGTTGGGGAAAGACAGTCCTAACCGTGGAGGGTTCTGGTAAATGATGGGGTGAGGAGGGGCTCTTTGGCTCCCACCAGTCCCCCTGTCTGGTCTA
+
AABBBFFFBFFFGGGGGGGGGGGGDGGGGGHHGGGGGGHHHHGHGGHHHHHHHGEHHGHFHHFHHHHHHHHGGGGGHHHHHHHHGHHHGGHHGGEGGHHHGHHGEEHHGHHHGHHHHHHHHHHHGGGGGEHHGHHHHHFGDFFFGGGGFDDHHHHHHDHHHGGCGGHHHHHHFFHHHHHHGFGGGGGGCFGGGGFGGGGGGGGGGGFFFEFFDFFFFFFFFFFFFFFFFFFFFFFFFFFFFFFFFFFFFF9
@M05620:37:000000000-D9766:1:1101:7553:10312 1:N:0:29
ACCACACCTTCTACAATGAGCTGCGTGTGGCTCCCGAGGAGCACCCCGTGCTGCTGACCGAGGCCCCCCTGAACCCCAAGGCCAACCGCGAGAAGATGACCCAGGTGAGTGGCCCGCTACCTCTTCTGGTGGCCGCCTCCCTCCTTCCTGGCCTCCCGGAGCTGCGCCCTTTCTCACTGGTTCTCTCTTCTGCCGTTTTCCGTAGGACTCTCTTCTCTGACCTGAGTCTCCTTTGGAACTCTGCAGGTTCT
+
BBBBBBBBFFFFGGGGGGGFGCHHGGGGHEHHGGGGGGGGGHHHHGGGEGGGHHHHHHHGGGGGGGGGGGGHHGHGGGGHGHHHHGGCGGGGGGHHFHHHHHEGGHHHHHHGGHHGGGGGHHHHHHHHHHHGHHGGGGGHGHHGHGGGGGGGGGGGGGGGGGGGGGFFFFFFFFFFFFFFFFFFFFFFFFFFFFFFFFFFFFFFFFFFFFFFFFFFFFFFFFFFFFFFFFFFFFFFFFFFFFFFFFFFFFF
@M05620:37:000000000-D9766:1:1101:19671:10322 1:N:0:29
ACCACACCTTCTACAATGAGCTGCGTGTGGCTCCCGAGGAGCACCCCGTGCTGCTGACCGAGGCCCCCCTGAACCCCAAGGCCAACCGCGCGAAGATGACCCAGGTGAGTGGCCCGCTACCTCTTCTGGTGGCCGCCTCCCTCCTTCCTGGCCTCCCGGAGTTGCGCCCTTTCTCACTGGTTCTCTCTTCTGCCGTTTTCCGTAGTACTCTCTTCTCTGACCTGCGTCTCCTTTGGAACTCTGCAGGTTCT
+
AAAAAAAAFFFFGGGGFGA1G1GFGEAAFAGFABFECE/EGHHHHGGCEEFGHHGFHHHA?EGGGCGGGEGGHFHGGEFHEEHHEFEECG/<<C@CBGDGFG/?/?<10F><F0F--<-<<GHE0DG0<D:.;:-A-CEGAFFG/CFG9CFGGB.9EB---.=/;-@B?@FFBFF/FF/-;:/BFBBFFBF/FB---/AFBBFA--////;BBB/9;F///;F---;;-9FF/FF/;/BFBB/BBB-9;/9
@M05620:37:000000000-D9766:1:1101:24532:10325 1:N:0:29
ACCACACCTTCTACAATGAGCTGCGTGTGGCTCCCGAGGAGCACCCCGTGCTGCTGACCGAGGCCCCCCTGAACCCCAAGGCCAACAGCGAGAAGATGACCCAGGTGAGTGGCCCGATACCTCTTCTGGTGGCCGCCTCCCTCCTTCCTGGCCTCCCGGAGCTGCGCCCTTTCTCACTGGTTCTCTCTTCTGACGTTTTCCGTAGCACTCTCTTCTCTGACCTGAGTCTCCTTTGGAACTCTGCAGGCTCT
+
AAABBBAAFFFFGDGGFG5FGDGBEEEF42FFGGGEEECCGHHHHDEG1AEFGFGFHHHE?EEGECEGGEGHF3?E/EEEFHGEHF/?0//>@D?F1GFF1F<FACF<GGDCFHEC/<<DHHHHFHGFG0<CHHCDDG.::GFGBC:CG:GHFGGG..-AB?FFG-9CB-9BFFFFFF/:BFFFFFFFFEFF/9D.AFFFFFFF..99BFFF/FFBFFFFF/F.9BF/9/9BFFFFFFFFFEFFFFE..AB
@M05620:37:000000000-D9766:1:1101:12075:10331 1:N:0:29
AGTGCCAGCTCTCAATCGCACAGGGGACCCAGGGCCTGGCCCCTCCATCCAGAAAACCTATGACCTCACCCGCTACCTGGAGCACCAACTCCGCAGCTTGGCTGGGACCTATGTGAGTATCCAGCGTAGGAATCTGGGAGTTGGGGAGGAGTGAGGAGTTGGGGAAAGACAGTCCTAACCGTGGAGGGTTCTGGTAAATGATGGGGTGAGGAGGGGCTCTTTGGCTCCCACCAGTCCCCCTGTCTGGTCTA
+
AA>3AFFFBFFFG4GGGGGCFFHGG2EFGGHGBEEEFFHHHHGHGGHHHHHHGGHHHGGHHFHHHFGHHHHGG>>EHHHHBFHHHH1?EGHFEGCGEHGHGHHGGGHHGHHHHHHHHHHHHHHHHGFDGGGHHHHHHHAFGHHHGGECGECGHDGH0EGHHHGGEFGHHHHHHHHHHHHHGGGGEEGGEFGGGGFGGGGGGGGGGGFFFFFEFFFFFFFFFFFFFFFFFFFFFFFFFFFFFFFFFFFFFFF
@M05620:37:000000000-D9766:1:1101:12092:10332 1:N:0:29
AGTGCCAGCTCTCAATCGCACAGGGGACCCAGGGCCTGGCCCCTCCATCCAGAAAACCTATGACCTCACCCGCTACCTGGAGCACCAACTCCGCAGCTTGGCTGGGACCTATGTGAGTATCCAGCGTAGGAATCTGGGAGTTGGGGAGGAGTGAGGAGTTGGGGAAAGACAGTCCTAACCGTGGAGGGTTCTGGTAAATGATGGGGTGAGGAGGGGCTCTTTGGCTCCCACCAGTCCCCCTGTCTGGTCTA
+
AAAABFFFBFFFGGGGGGGGGGEH2EEEEGHDFEEEFCGHHHGCEFEGGHHFF3FHHGHHHHFH3FFHHFFFGFEEHGHHHFB1BGHHGFDFEE/>EFFFAE?//??GFFHDGDFGFGFHHD?FFC?C@EHDGFHHGFHE/?GHG?G?CDDCHEFFFG//DG?CG?GHBCGHCGHHHFCGGEECDE.?.;CFFF9CGFGFB90FEDFF?FFF.ADFF;AFFFB9F//;EFFFEA/B9BEFFF9/FBBBB//
@M05620:37:000000000-D9766:1:1101:21328:10341 1:N:0:29
AGTGCCAGCTCTCAATCGCACAGGGGACCCAGGGCCTGGCCCCTCCATCCAGAAAACCTATGACCTCACCCGCTACCTGGAGCCCCAACGCCGCAGCTTGGCTGGGACCTATGTGAGTATCCAGCGTAGGAATCTGGGAGTTGGGGAGGAGTGAGGAGTTGGGGAAAGACAGTCCTAACCGTGGAGGGTTCTGGTAAATGATGGGGTGAGGAGGGGCTCTTTGGCTCCCACCAGTCCCCCTGTCTGGTCTA
+
>3AAAFFFBFFFGFGGGFFFGGHHCEGFGF2FF2AEFFGGGGG1EFGADF3GGHBHFEC3GGFGGHH3F1B00>EEGGHGBGH1FE1?E1>EGGE/>33B?2G//AG0E2?FH@22G2F2GH2GC/?CF/FGBD11>G0.CG11->.--.<<.=0.0.=/0CD?....;//;9CFBF0/C-9;@9..-C.AB;/F//;9//://9..-.9AFFA--;-;/9F/F/9B.EBFFEF9/;FAD-A9B////99/
@M05620:37:000000000-D9766:1:1101:14265:10347 1:N:0:29
ACCACACCTTCTACAATGAGCTGCGTGTGGCTCCCGAGGAGCACCCCGTGCTGCTGACCGAGGCCCCCCTGAACCCCAAGGCCAACCGCGAGAAGATGACCCAGGTGAGTGGCCCGCTACCTCTTCTGGTGGCCGCCTCCCTCCTTCCTGGCCTCCCGGAGCTGCGCCCTTTCTCACTGGTTCTCTCTTCTGCCGTTTTCCGTAGGACTCTCTTCTCTGACCTGAGTCTCCTTTGGAACTCTGCAGGTTCT
+
CCCCCCCCFFFFGGGGGGGGGGHHGGGGHGHFHGGGGGGGEGHHHGGGEGDFHHGHHHHGGGGGGGGGGGGHGHHGGGGHGHHHEFGGGGGGGGHHHHHGHHEGFHHHHHHGGHHGGFGGHHHHHHHFHHGDHHGGGGGHGGHGHGGGGGGGGGGGGFGGGGGGGGFFFABFFFFFFFFFFFFFFFFFFFFFFFFADFAFFDFFAAFFBFFFFFFFFFFFFFFFBFFFFFFFFFFEFFFFFFFFFFFFFFB
@M05620:37:000000000-D9766:1:1101:24437:10348 1:N:0:29
ACCACACCTTCTACAATGCGCTGCGTGTGGCTCCCGAGGATCACCCCGTGCTGCTGACCGAGTCCCCCCTGAACCCCAAGGCCAACCGCGCGAAGATGACCCAGGTGAGTGGCCCGCTACCTCTTCTGGTGGCCGCCTCCCTCCTTCCTGGCCTCCCGGAGCTGCGCCCTTTCTCACTGGTTCTCTCTTCTGCCGTTTTCCGTAGGACTCTCTTCTCTGACCTGAGTCTCCTTTGGAACTCTGCAGGTTCT
+
AAAAA11>CFFFFGGDEG11AFEFGGGE0BBFHBFFEEG/0B0BGHE/BEEA1BGCFGH>E/?FGHHGGGGFHHHGGGEF/GGHCGG/E>/>CCG?DFGGGG/?FGHHHDFCFH<>CCCCFHHHHHHGHHGGHHCGG.CCEHGGFGGGGGFFGGGGGB@GG-;9F@;F@99:FFBFBF/BFBFFFFFFFFFFBF@ABFEFFFFFA-BFFFFFFFBFBF/BBFB-9BFBFFBFBFFFFFFFFFFBFFA;;FB
@M05620:37:000000000-D9766:1:1101:25218:10354 1:N:0:29
ACCACACGTTCTACAATGAGCTGCGTGTGGCTCCCGAGGCGCACCCCGTGCTGCTGACCGAGGCCCCCCTGAACCCCAAGGCCAACCGCGCGACGATGACCCAGGTGAGTGGCCGGCTTCTTCTTCTGTTGGCCGCTTCCCCCCTCCCTGCCTTCCCGGGGCTGCGCCTTTTCTCACTGGTTCTCCCTTCTGCCGTTTTCCGTAGGACCCTCTCCTCTGACCTGTGTCTCCTTTGGAACTCTGCAGGTTCT
+
A1AAAAA1BBB>3BBBFF11BBGGGEF0AAF0F0AE/EE//AAEGGG/AB>B@BBFGHH>>>/>FEEEGE>BGHHGGGGHFHHH/FGBC/><///->.<GGH.>.<<0<DG.<<-:-:-;0;0:C0CC0;;;9;??-9AF//;-?-;AB/-;//;BFB;----9---A-9/BF////;/;;/9////:B-/9:/-9AFAF/-9---/:-9/-:9;;BFB/;//;/;B/BF/;/BF////:;////;A;/BB
@M05620:37:000000000-D9766:1:1101:18520:10363 1:N:0:29
ACCACACCTTCTACAATGAGCTGCGTGTGGCTCCCGAGGAGCACCCCGTGCTGCTGACCGAGGCCCCCCTGAACCCCAAGGCCAACCGCGAGAAGATGACCCAGGTGAGTGGCCCGCTACCTCTTCTGGTGGCCGCCTCCCTCCTTCCTGGCCTCCCGGAGCTGCGCCCTTTCTCACTGGTTCTCTCTTCTGCCGTTTTCCGTAGGACTCTCTTCTCTGACCTGAGTCTCCTTTGGAACTCTGCAGGTTCT
+
CCCCCCCCFFFFGGGGGGGGGGHHGEGEHGHHHGGGGGGGGHHHHGGGGGGGHHHHHHHGGGGGGGGGGGGHGHHGGGGHGHHGHGGGGGGGGGHHHHGHHHHHAFGGFFGFGHHGCGGGFGGHFFHHHHHGHHGGFGGHGGHDHFGGGGGGFFFGGGADCCGGGGFFFFFFFBFFFFFEFFFFFFFFFFFFFFFFFFFFFFFFFFFFFFFFFFBFFFFFFFFFFBFFFFFFFFFFFFFFFFBEFFFFFFF
@M05620:37:000000000-D9766:1:1101:17969:10371 1:N:0:29
ACCACACCTTCTACAATGAGCTGCGTGTGGCTCCCGAGGAGCACCCCGTGCTGCTGACCGAGGCCCCCCTGAACCCCAAGGCCAACCGCGAGAAGATGACCCAGGTGAGTGGCCCGCTACCTCTTCTGGTGGCCGCCTCCCTCCTTCCTGGCCTCCCGGAGCTGCGCCCTTTCTCACTGGTTCTCTCTTCTGCCGTTTTCCGTAGGACTCTCTTCTCTGACCTGAGTCTCCTTTGGAACTCTGCAGGTTCT
+
CCCCCCCCFFFFGGGGGGGGGGHHGFGGHGHHHGGGGGGGGHHHHGGGGGGGHHHHHHHGGGGGGGGGGGGHHHHGGGGHGHHHHGGGGGGGGGHHHHHHHFHHGHHHH1DFG0GFGGGGHHGHHHHGFHHGHHGGGGGHGHHGHGGGGGGGGG.EGGGGGGFGGGFFFFFFFFFFFFFFFFFFFFFFFFFFFFFDFFEFFDFFFFFFFFFFFF0BFFFFFFFFFFFFFFFFFFFFEFFFFFFFFFEFBFF
@M05620:37:000000000-D9766:1:1101:18745:10382 1:N:0:29
AGTGCCAGCTCTCAATCGCACAGGGGACCCAGGGCCTGGCCCCTCCATCCAGAAAACCTATGACCTCACCCGCTACCTGGAGCACCAACTCCGCAGCTTGGCTGGGACCTATGTGAGTATCCAGCGTAGGAATCTGGGAGTTGGGGAGGAGTGAGGAGTTGGGGAAAGACAGTCCTAACCGTGGAGGGTTCTGGTAAATGATGGGGTGAGGAGGGGCTCTTTGGCTCCCACCAGTCCCCCTGTCTGGTCTA
+
BBBBAFFFBFFFGFGGGGGGGGHHGEGGGGGHGGGGGGGHHHGHGGHHHHHHFHHHGGHHHHHHGHHHHHFGGFGGHGHHHHHHHHFHGHHHGGGGG3GHGHHGGGHHGHHHHHHHHGFHHHHGHGFGGFGHHHHHGHHGGHHHGGGGGGGHHHHHHGHHHFCFGGHHHHHHGHHHHHHGGEFFGGFG:.FGFGFFGGGGGFGGGGFFFFFFFFFFFFFFFFFFFFFFFFFFFFFFFFFFFFFFFFFFFFF
@M05620:37:000000000-D9766:1:1101:15743:10394 1:N:0:29
ACCACACCTTCTACAATGAGCTGCGTGTGGCTCCCGAGGAGCACCCCGTGCTGCTGACCGAGGCCCCCCTGAACCCCAAGGCCAACCGCGAGAAGATGACCCAGGTGAGTGGCCCGCTACCTCTTCTGGTGGCCGCCTCCCTCCTTCCTGGCCTCCCGGAGCTGCGCCCTTTCTCACTGGTTCTCTCTTCTGCCGTTTTCCGTAGGACTCTCTTCTCTGACCTGAGTCTCCTTTGGAACTCTGCAGGTTCT
+
BBBBBBBBFCFFGGGGFGCGGFHHGFGGHGDEGGFGGGGFEHHHHGGGGFDFFHHHHHHGGGCGGGGGGGGHHHHGGGGHGHHHEGGGGGGGGGHHHHHHHHHGGHHHHGHFGHHGGGGGHHHHGHHHHHHGHHGGGFGHGFHGHGGGFGFGGFGGGGGGAAGGGGFFFFFFFFFFFFFFFFFFFFFFFFFFFFFFFFFFFFFFFFFFFFFFFFFFFFFFFFBFFFFFFFFFFFFFFFFFFFFFFFFFFFF
@M05620:37:000000000-D9766:1:1101:22956:10398 1:N:0:29
ACCACACCTTCTACAATGAGCTGCGTGTGGCTCCCGAGGAGCACCCCGTGCTGCTGACCGAGGCCCCCCTGAACCCCAAGGCCAACCGCGAGAAGATGACCCAGGTGAGTGGCCCGCTACCTCTTCTGGTGGCCGCCTCCCTCCTTCCTGGCCTCCCGGAGCTGCGCCCTTTCTCACTGGTTCTCTCTTCTGCCGTTTTCCGTAGGACTCTCTTCTCTGACCTGAGTCTCCTTTGGAACTCTGCAGGTTCT
+
CCCCCCCCFFFFGGGGGGGGGGHHGGGEDGHGGGGGGGGGGHHHHGGGFGGGHHGHHHHGGGGGGGGGGGGHGHHGGGGHGHHHHGGGGGGGGGHHGHHHHH/GFHHHHHHGGHHGGGGGHHHHHHHHHHHGGHGGGFGHGHHGFGGGFGGGGGGGG?BBAGGGGGFFFFFFFFFFFFFFFFFFFFFFFFFFFFFFFFFFFFFADDFFFFFFFFFFFFFFFFFFBFFFFFFFFFFFFFFFFFFFFFFFFFF
@M05620:37:000000000-D9766:1:1101:20595:10419 1:N:0:29
GAGGCTGCTTTGGAAGAAACTGCCAAGCCAGGGACCACAGATCGGAAGAGCACACGTCTGAACTCCAGTCACCGCAGATTATCTCGTATGCCGTCTTCTGCTTGAAAAAAAAAACATACCTCTTCTCTTGTCCACCTCCCTCCTTCCTATCCTCCCTTCCCCGCTCCCTTTCTCACTTATTCTCTCTTCTGCCTCTTTCCTTCCCCCTCTCTTCCCTGACCCCCGTCTCCTCTTGTCCTCTTCCCCCTCTC
+
AAAAAAFAFFFF1FGGF1BF1B1BA1BFFHHHGFF0ABGHFFHGGGGGGHHFHFHGFCGGHHHHGHBGDGHHFEE?/E11BEG2BG/EHHHHE>EGGHEGHHFG0BBGE<E/<///1@10@111>21221??11??<</F00.F11<1111><1></0////--<;..;C0:000:00000;:0:00;900;000;0099000///9-.;BB009900-:B----99;-;/-//;/9:9B///B-9-99-/
@M05620:37:000000000-D9766:1:1101:26467:10421 1:N:0:29
AGTGCCAGCTCTCCATCGCACAGGGGACCCAGGGCCTGGCCCCTCCATCCAGAAAACCTATGACCTCACCCGCTACCTGGCGCACCCACTCCGCAGCTTGGCTGGGACCTATGTGAGTATCCAGCGTAGGAATCTGGGAGTTGGGGCGGAGTGCGGAGTTGGGGAAAGACAGTCCTAACCGTGGAGGGTTCTGGTAAATGATGGGGTGAGGAGGGGCTCTTTGGCTCCCACCAGTCCCCCTGTCTGGTCTA
+
>A>3>DFFBFFFG4FGFFG2ECHGG2AAEBGHABEEFFHHHHGHGGHHHGHHGHH2BFHHHFGHHFGHHHHEE>EEHH@F1>EEFG//?GHBAFCGEHFGGHHGGGHHGHGHHHHGHHHHHHFHHGGDGGHHGHHHHG0FGHHHGG.<D-=CF0;D-AEGGGGGE..C/;/BFFFFEFFFFFFF.EFFDFFFFFFFFFFFFFFFFFFFFFFEFFFFFFFFFFFFFFFFFFFFEFFFFFFFFFFFFFFFFFF
@M05620:37:000000000-D9766:1:1101:6763:10424 1:N:0:29
ACCACACCTTCTACAATGAGCTGCGTGTGGCTCCCGAGGAGCACCCCGTGCTGCTGACCGAGGCCCCCCTGAACCCCAAGGCCAACCGCGAGAAGATGACCCAGGTGAGTGGCCCGCTACCTCTTCTGGTGGCCGCCTCCCTCCTTCCTGGCCTCCCGGAGCTGCGCCCTTTCTCACTGGTTCTCTCTTCTGCCGTTTTCCGTAGGACTCTCTTCTCTGACCTGCGTCTCCTTTGGAACTCTGCAGGTTCT
+
BBBBBBBAFFFFGFGGGG5GGGHHGGGBAEGHHGFGFGGGGHHHHGGGFGGGHHGHHHHEGFGGGGGGGGGGHHHGGGGHGHHHHGGGGGBDGGHGHHHHHHHHGHHDGHHGGHHGGGGGHHHHHHHHHHHGHHGGGGGHGHHGHGGGGGGGGGGGGGG:AGGGGGFFFFFFFFFFFFFFFFFFFFFFFFFFFFFFFFFFFFFFFFFFFFFFFFFFFFFFFFFF.@DFFFFFFFFFFFFFFFFFFFFFFFF
@M05620:37:000000000-D9766:1:1101:7365:10436 1:N:0:29
ACCACACCTTCTACAATGAGCTGCGTGTGGCTCCCGAGGAGCACCCCGTGCTGCTGACCGAGGCCCCCCTGAACCCCAAGGCCAACCGCGAGAAGATGACCCAGGTGAGCGGCCCGCTACCTCTTCTGGTGGCCGCCTCCCTCCTTCCTGGCCTCCCGGAGCTGCGCCCTTTCTCACTGGTTCTCTCTTCTGCCGTTTTCCGTCGGACTCTCTTCTCTGACCTGAGTCTCCTTTGGAACTCTGCAGGTTCT
+
BBBBBBBBFFFFGGGGGGGGGGHHGFFEFGHFHGGG2EAEGHHHHGGG1EFGFGHHHHHGFFCFGGGGGGGHGHHGGGGHGHHHHGGGFGFGCFHH22?FGC//?FFBG1<CDC@DGGCGHHHFFGHHB0CAF.:@DGGGGGGFBF099FFGG0CAE.BAA@.BFCCFFF//9F//BFFF/BFFFFFFFFFFFFF..BE/;DB.99@BCFFFFFFBF/99/BF.B.BBF9//9///9/BFBFF/F/A./BF
@M05620:37:000000000-D9766:1:1101:15754:10442 1:N:0:29
ACCACACCTTCTACAATGAGCTGCGTGTGGCTCCCGAGGAGCACCCCGTGCTGCTGACCGAGGCCCCCCTGAACCCCAAGGCCAACCGCGAGAAGATGACCCAGGTGAGTGGCCCGCTACCTCTTCTGGTGGCCGCCTCCCTCCTTCCTGGCCTCCCGGAGCTGCGCCCTTTCTCACTGGTTCTCTCTTCTGCCGTTTTCCGTAGGACTCTCTTCTCTGACCTGAGTCTCCTTTGGAACTCTGCAGGTTCT
+
DCDDDDDDFFFFGGGGGGGGGGHHGFGFHGHHHGGGGGGGGHHHHGGGFGGGHHHHHHHGGGGGGGGGGGGHGHHGGGGHGHHHHGGGGGGGGGHHHHHHHHHHGHGHHHHGGHHGGGGGHHHHHHHHHHHGHHGGGGGHGHHGHGGGGGGGGGGGGGGGGGGGGGFFFFFFFFHFFFHFFFFFHHFFFFFFFFFFFFFFFFFFFFFFFFFFFHHHFHHFFFHFFFFFFHFFFHHFFFFFFFFFFFFFFFF
@M05620:37:000000000-D9766:1:1101:14839:10455 1:N:0:29
ACCACACCTTCTACAATGAGCTGCGTGTGGCTCCCGAGGAGCACCCCGTGCTGCTGACCGAGGCCCCCCTGAACCCCAAGGCCAACCGCGAGAAGATGACCCAGGTGAGTGGCCCGCTACCTCTTCTGGTGGCCGCCTCCCTCCTTCCTGGCCTCCCGGAGCTGCGCCCTTTCTCACTGGTTCTCTCTTCTGCCGTTTTCCGTAGGACTCTCTTCTCTGACCTGAGTCTCCTTTGGAACTCTGCAGGTTCT
+
CCCCCCCCFFFFGGGGGGGGGGHHGGGEHGHHHGGGGGGGGHHHHGGGGGGGHHHHHHHGGGGGGGGGGGGHHHHGGGGHGHHHHGGGGGGGGGHHHHHHHHFGGHHHHHHGGHHGGGGGHHHHHHHHHHHGHHGGGGGHGHHGHGGGGGGGGGGGGGGGGGGGGGFFFFFFFFFFFFFFFFFFFFFFFFFFFFFFFFFFFFFFDFFFFFFFFFFFFFFFFFFF/FFFFFFFFFFFFFFFFFFFFFFFFFF
@M05620:37:000000000-D9766:1:1101:5196:10458 1:N:0:29
AGTGCCAGCTCTCAATCGCACAGGGGACCCAGGGCCTGGCCCCTCCATCCAGAAAACCTATGACCTCACCCGCTACCTGGAGCACCAACTCCGCAGCTTGGCTGGGACCTATGTGCGTATCCAGCGTAGGAATCTGGGGGTTGGGGGGGAGTGAGGCGTTGGGGAAAGCAAGTCCTAACCGTGGAGGGTTCTGGTAAATGATGGGGTGAGGAGGGGCTCTTTGGCTCCCACCAGTCCCCCTGTCTGGTCTA
+
>A1>ADFFAFFFGFG3AAFFAEGHFGFG0AFHGGGAAAGG0GGHGGHHBBGFDA1BGE0FGG2GGGFHHHGGEEEEHHHEGHHHCG0?EFHGFFGE>FGGGHGGCEHHGHGHHHG2<</CAF>FFCC/><11?D1GBC/<ACGCC?-@@-@BA/99-9;@@F?@9---//9BFBFFFFFF@BF@AFF=-AFFFFFFFFF9;FFFFFF@FFFF?B?@?-EFFBB///;9A-F-A9/;BBAB-9;FBFF/;FB
@M05620:37:000000000-D9766:1:1101:18824:10464 1:N:0:29
AGTGCCAGCTCTCAATCGCACAGGGGACCCAGGGCCTGGCCCCTCCATCCAGAAAACCTATGACCTCACCCGCTACCTGGAGCACCAACTCCGCAGCTTGGCTGGGACCTATGTGAGTATCCAGCGTAGGAATCTGGGAGTTGGGGAGGAGTGAGGAGTTGGGGAAAGACAGTCCTAACCGTGGAGGGTTCTGGTAAATGATGGGGTGAGGAGGGGCTCTTTGGCTCCCACCAGTCCCCCTGTCTGGTCTA
+
>1>>AFDFAFF31BGADAFGAFFHC0BEGE0GG?EAFA/00AE//BFH1GHDGHHHHGHHHHHDHHH1FHFGGGC@GHHHHHHFH/FHGHHHGGGGGBGHGHHGC?GHGHHHHHHHHHHHHHHHHGGGGGHHHHHHHHHGGHHHGGGGGGGHHHHHHGHHHHGGGGHHHHHHHHHHHHHHGGGGGGGGEFGGGGFGGGGGGGGGGGF@FFFFFF@@@@FFFFFFFFFFFFFFFFFFFFFF@FFFFFFFFFF
@M05620:37:000000000-D9766:1:1101:25263:10465 1:N:0:29
ACCACACCTTCTACAATGAGCTGCGTGTGGCTCCCGAGGAGCACCCCGTGCTGCTGACCGAGGCCCCCCTGAACCCCAAGGCCAACCGCGAGAAGATGACCCAGGTGAGTGGCCCGCTACCTCTTCTGGTGGCCGCCTCCCTCCTTCCTGGCCTCCCGGAGCTGCGCCCTTTCTCACTGGTTCTCTCTTCTGCCGTTTTCCGTAGGACTCTCTTCTCTGACCTGAGTCTCCTTTGGAACTCTGCAGGTTCT
+
CDCDDCCCFFFFGGGGGGGGGGHHGGGFHGHHHGGGGGGGGHHHHGGGGGGGHHHGHHHGGGGGGGGGGGGHHHHGGGGHGHHHHGGGGGGGGGHHHHHHHHHHGHHHHGHGGHHGGGGGHHHHHHHHGHHGHHGGGGGHGHHGHGGGGGGGGGGGGGGGGGGGGGFFFFFFFFFHHFFFFFFFFHFFFFFFFFFAFFFFFFFFFFFFFFFFFFFFFFFFFFFFFFFFFFFFFHFFFFFFFFFFFFFFFFF
@M05620:37:000000000-D9766:1:1101:4666:10469 1:N:0:29
AGTGCCAGCTCTCAATCGCACAGGGGACCCAGGGCCTGGCCCCTCCATCCAGAAAACCTATGACCTCACCCGCTACCTGGAGCACCAACTCCGCAGCTTGGCTGGGACCTATGTGAGTATCCAGCGTAGGAATCTGGGAGTTGGGGAGGAGTGAGGAGTTGGGGAAAGACAGTCCTAACCGTGGAGGGTTCTGGTAAATGATGGGGTGAGGAGGGGCTCTTTGGCTCCCACCAGTCCCCCTGTCTGGTCTA
+
>>>AAFFFBFFFGGGGG2FAEA4FAFFGGGHHFGGGDFGHHHGHGGFFHHHHGEGHGGHHHFFHHHGHHHHGGGCGHHHGHHHFHHHHGHFHGFGGGFHHGHHAEEG?EGHHGHFHGBGHHHFHHGCBFEFHHGHHGHHC?GFFGGFGGGEHHHGFCA<GHHGF:EHHHHHHHHHHHFFHGDGCGFGG;CFGFF0;BFFFB=FGGGFFEFFFFFFFFBFFFEFFBFFEFFFFFFFFFFFD;EFFF/BFBF/
@M05620:37:000000000-D9766:1:1101:5595:10473 1:N:0:29
GAGGCTGCTTTGGAAGCAACTGACAAGCCAGGGACACAAGATCGGAAGCGCACACGTCTGAACTCCAGTCACCGCTCATTATCTCGTATCCCGCCTCCAGCTTGAAAAAAGACCGGCAAATCTCCTCGCTGCCGCCCCTGTCTTCCCCGCGCTGCTGCAGCCCTGGCCCGTCCTTCCGGCCTTTCCGATTTCGCACTCTTGTGGGTCCCCTTACGACGTTCTCAGACTTCTTCTTGGAACCTGACACGCCA
+
A1AAAAFAFFFFGGGG1FGGGBABBBBBFFGHAFFGEGGGHHHHGE/EAAEEE/C/0ABFA2B1BB11211B@///>E12B@2B@0>/>0BB?/>?/?0B01B>B1BBB<//B0/<<B/0@FG@FF0?</??0-><-C..0<<<=DC<<-;;C-;0;0B/;;.;AEFGE-ABABFF/C?--;BFFF--;:-;FF9-;/;/9;9--;-AAEFF/9-99-;-99//:9;9://;9/;/9//9-:9BF//-;;-
@M05620:37:000000000-D9766:1:1101:20644:10473 1:N:0:29
ACCACACCTTCTACAATGAGCTGCGTGTGGCTCCCGAGGAGCACCCCGTGCTGCTGACCGAGGCCCCCCTGAACCCCAAGGCCAACCGCGAGAAGATGACCCAGGTGCGTGGCCCGCTACCTCTTCTGGTGGCCGCCTCCCTCCTTCCTGGCCTCCCGGAGCTGCGCCCTTTCTCACTGGTTCTCTCTTCTGCCGTTTTCCGTAGGACTCTCTTCTCTGACCTGCGTCTCCTTTGGAACTCTGCAGGTTCT
+
AAAAAAAAFFFFGGGF3G1FGFHGGEEBCEGGHGFEEGGCEHHHHGGGAEFGHHGHHHFEEGGGGCGGGGFFHEHGGGEHFEHHHGFEGG/<BCFF1DDFHHACFHH1<FGCGFFGGGG?GGHFDGGGHHGFFHGCCGGGGGGGGGFGGGGFFFFEAC?-A?FGF?;B?=FFFFFBBB9-;FFFFFFFFE/BBF?BFFFEFFFFFFFFFFFFFFFFFFE9BFFF-@9@-BF/BFBBBFFFFFFFBFFFFFF
@M05620:37:000000000-D9766:1:1101:10364:10481 1:N:0:29
ACCACACCTTCTACAATGAGCTGCGTGTGGCTCCCGAGGAGCACCCCGTGCTGCTGACCGAGGCCCCCCTGAACCCCAAGGCCAACCGCGAGAAGATGACCCAGGTGAGTGGCCCGCTACCTCTTCTGGTGGCCGCCTCCCTCCTTCCTGGCCTCCCGGAGCTGCGCCCTTTCTCACTGGTTCTCTCTTCTGCCGTTTTCCGTAGGACTCTCTTCTCTGACCTGAGTCTCCTTTGGAACTCTGCAGGTTCT
+
CCCCCCCBFFFFGGGGGGGGGGHHGGGEEEHHHGGGGGGGGHHHHGGGGGGGHHHHHHHGGGGGGGGGGGGHGHHGGGGHGHHHHGGGGGGGGGHGHHHHHHHGGHHHHFHGGHHGGGGGHHHGHHHHDHHGHHGGGGGHGHHGHGGGGGGGGGGGGGGDGGGGGGFFFFFFFFFFFFFFFFFFFFFFFFFFFFFFFFFFFFFFFFFFFFFFFFFFFFFFFFFFFFFFFFFFFFFFFFFFFFFFFFFFFFF
@M05620:37:000000000-D9766:1:1101:27910:10484 1:N:0:29
ACCACACCTTCTACAATGAGCTGCGTGTGGCTCCCGAGGAGCACCCCGTGCTGCTGACCGAGGCCCCCCTGAACCCCAAGGCCAACCGCGAGAAGATGACCCAGGTGAGTGGCCCGCTACCTCTTCTGGTGGCCGCCTCCCTCCTTCCTGGCCTCCCGGAGCTGCGCCCTTTCTCACTGGTTCTCTCTTCTGCCGTTTTCCGTAGGACTCTCTTCTCTGACCTGAGTCTCCTTTGGAACTCTGCAGGTTCT
+
BBBBBBBBFFFFGGGGGGGFGFHHGEEEHGHHHGGGGGGGGHHHHGGGGGGGHHHHGHHGGGGGGGGGGGGHHHHGGGGHFHHHHGGGGFCDDGGHHHDGHF/F<?F??1?FFHHFFGGGFHHHHGGHEHH?CCCFCDGHGHHGHGGGEGFGGGGGGGDCF?AFBDFFAFFFFFFFFBF.FFFFFFFFFFE/FF@FFFFFF?BFFBFFFFFFFFFFF//;FFFFB9BFFFFFFFFBFFFFFFFFBF?FFFF
@M05620:37:000000000-D9766:1:1101:13776:10494 1:N:0:29
ACCACACCTTCTACAATGAGCTGCGTGTGGCTCCCGAGGAGCACCCCGTGCTGCTGACCGAGGCCCCCCTGAACCCCAAGGCCAACCGCGAGAAGATGACCCAGGTGAGTGGCCCGCTACCTCTTCTGGTGGCCGCCTCCCTCCTTCCTGGCCTCCCGGAGCTGCGCCCTTTCTCACTGGTTCTCTCTTCTGCCGTTTTCCGTAGGACTCTCTTCTCTGACCTGAGTCTCCTTTGGAACTCTGCAGGTTCT
+
AAA1AAAAFFFFGGGGDGGAGE1BF0EE00BFGF0EG//AAGGHHGGG/BEFH1FGFAGGEGG?/E>>EEGFHHHGGGGGGGHHHGGGGGGGGGHHGHHHHHFFFHHHHHHGGHHGGGGGHHHHHHHHHHFGHHGGGGGHGHHGFGGGGGGGGFGGGB?@G@FGGG@F@<FFFFFFFFFFFFFFFFFFEBFFFF@FFFFFFFFFFFFFFFFFFFFFFFFFFFFFFFFFFFFFFFFEFFEFFFFFFFFFFFF
@M05620:37:000000000-D9766:1:1101:13609:10496 1:N:0:29
AGTGCCAGCTCTCAATCGCACAGGGGACCCAGGGCCTGGCCCCTCCATCCAGAAAACCTATGACCTCACCCGCTACCTGGAGCACCAACTCCGCAGCTTGGCTGGGACCTATGTGAGTATCCAGCGTAGGAATCTGGGAGTTGGGGAGGAGTGAGGAGTTGGGGAAAGACAGTCCTAACCGTGGAGGGTTCTGGTAAATGATGGGGTGAGGAGGGGCTCTTTGGCTCCCACCAGTCCCCCTGTCTGGTCTA
+
AA>AAFFFBFFFG4GGGFGGGGHHGGGGGGHHFFGGGFHHHHGHGGFGHHHHHFFGGGGFGGHHHGHHHHHGGEEFHGHHBGHHHHHHGFHHGGGGGHHHGHHGGGHHGHHHHHHHFHHHHHHHHGGDGGEHHHHHHF<FGHHFGC<AGDEGHDGHFGHHHHGGEDHGGHGHHHHHHHHHGGGGGEGGDGGGGGFFGGGGGGGGGGFFFFFFFFFFFFFFFFFFFFFFFFFFFFFFFFFFFFFFFFFFFFF
@M05620:37:000000000-D9766:1:1101:19199:10501 1:N:0:29
ACCACACCTTCTACAATGAGCTGCGTGTGGCTCCCGAGGAGCACCCCGTGCTGCTGACCGAGGCCCCCCTGAACCCCAAGGCCAACCGCGAGAAGATGACCCAGGTGAGTGGCCCGCTACCTCTTCTGGTGGCCGCCTCCCTCCTTCCTGGCCTCCCGGAGCTGCGCCCTTTCTCACTGGTTCTCTCTTCTGCCGTTTTCCGTAGGACTCTCTTCTCTGACCTGAGTCTCCTTTGGAACTCTGCAGGTTCT
+
CCCCCBCCFFFFGGGGDGGGGGHHGGGEHGHHHGGGGGGGGHHHHGGGGGGGHHHHHHHGGGGGGGGGGGGHHHHGGGGHGHHHHGGGGGGGGGHHHHHHHHHHGHHHHHHGGHHGGGGGHHHHHHHHHHHGHHGGGGGHGHHGHGGGGGGGGGGGGGGGGGGGGGFFFFFFFFFFFFFFFFFFFFFFFFFFFFFFFFFFFFFFFFFFFFFFFFFFFFFFFFFFFFFFFFFFFFFFFFFFFFFFFFFFFFF
@M05620:37:000000000-D9766:1:1101:22084:10502 1:N:0:29
ACCACACCTTCTACAATGCGCTGCGGGCGGCTCCCGAGGAGCACCCCGTGCTGCTGACCGAGGCCCCCCTGAACCCCAAGGCCAACAGCGCGAAGATGACCCAGGTGCGTGGCACGATACCGCTTCTGATGGCCGCCTCCCTCCTTCCTGGACTCCCGGAGCTGCGCCCTTTCTCACTGGTTCTCTCTTCTGCAGTTTTCCGTAGGACTCTCTTCTCTGACCTGCGTATCCTTTGGAACGCTGCAGCTTCT
+
AAA1AAA1BBBBGGGFCGEAE0ECE00/A/EE//B>/E@CAHHHHGG/?>EFFFG1GHG//EEEF/ECGCC0G1FFGG?F//FFEG/0?@<--A<.<=0<CG.CCGC0:;:@C/0..;.A0.=;E.CF0000C/A@>B?--9:B-B////;-9//;9-@;@--//;-A-9FFFF/FF/BB;//9/BFF/BFFF//9B//;9BB-9AFF//;/;FFFFFFB/9/:--;-;F/9F//9;//---;-/B/;/;/
@M05620:37:000000000-D9766:1:1101:7036:10513 1:N:0:29
AGTCCCAGCTCTCCATCGCACAGGGTGCCGAGCGCTTGGCCCCTCCATCCAGACATCCTATGACCACACCCTCCACCTCGGGCACCCGCTCTGCAGCTGGGCTGGGACCTATGTGAGTATCCCGCGTCGGAATCTGGGCGTTGGGGCGGCGTGCGGCGTTGGGGCCCGCCCGTCCTAACCGTGGCGGGTTCTGGTAAATGCTGGGGTGAGGCGGGGCTCTTTGGCTCCCCCCAGTCCCCCTGTCTGGTCTA
+
>>3>>BBFFFCFGGF55AA2A2B4FB2BB2AA2AA2BBAFFGGHGG2FG1BBA1B5BBBG53DFG3BBEFG1B12BFE1B1/>>EFG/>EE/3B4F3B32/?FAFGGHGG?FGBF2>FFGHH2/B@D/>C-.>FGHB0.@AFC.-DA@G-;;9A=D-;BFFFAD.99-9=>DDDFF/;BFDFFF>CAFFFFFFFFBB/BF/BBFFFDF.A..;@D;@AFB/BFFFFFFF.;=-9FFFFFFFFFFFFFFFFB
@M05620:37:000000000-D9766:1:1101:10658:10527 1:N:0:29
AACACCTTCTACAATGAGCTGCGTGTGGCTCCCGAGGAGCACCCCGTGCTGCTGACCGAGGCCCCCCTGAACCCCAAGGCCAACCGCGAGAAGATGACCCAGGTGAGTGGCCCGCTACCTCTTCTGGTAGCCGCCTCCCTCCTTCCTGGCCTCCCGGAACTGCGCCCTTTCTCACTGGTTCTCTCTTCTGCCGTTTTCCGTAGGACTCTATTCTCTGACCTGCGTCTCCTTTGGAACTCTGCAGGTTCTAG
+
>A1>AA1BFFFD1GGGGFG1EGEEEBFECAFG0EE?/EGFFHHGGGEF//FGHG1AFEEGGGEGEE>EFGHHHAEEEHGAEAGE<<E/</BCG1DFGBGHGHEG<?G<F/FG/<@CCGHHDFDGDHE000<<CCGG.:.GG.CGFCG0CFGGGG.C?A-9C09EGGG@BBB///;BFB/;BFFFFFFFFFF/@9AFAFFFFFFFFFFFF/BBF/9:/BFFFF-9B@-9FF/;FFB/B/B/:BFF--/:BF9
@M05620:37:000000000-D9766:1:1101:15023:10550 1:N:0:29
GAGGCTGCTTTGGAAGAAACTCATAGATTACTGCAACAGTTCCCCCTGGACCTGGAAAAGTTTCTTGCCTGGCTTACAGAAGCTGAAACAACTGCCAATGTCCTACAGGATGCTACCCGTAAGGAAAGGCTCCTAGAAGACTCCAAGGGAGTAAAAGAGCTGATTAAACAATGGCAAGTAAGTCAGGCATTTCCGCTTTAGCACTCTTGTGGATCCAATTGAACAATTCTCAGCATTTGTACTTGTAACTG
+
>3AABAFAFFFFGGGGGCGGGGGHHHHHHGHHHHGHFGHHHHHHHGGGHHHHHHHHHHHHGHHHHHHHHHHHHHHGHHHHHHHHHHHHHHHHGGHHGGFHHHHHHHFGHHHHHHHHHHF>EDFGHCCFHHHFGFHDFHGHHHHHGGFEDEFGGDGHGGFGHBGHHFGGHHGHFHFHHGFDFFGFDFCGHHHHHH?GEGADDDFHHHHFF=CEE:GHGHFHHHFHHHHC:GBBFGGGGGGGGGGGFCBFGFF
@M05620:37:000000000-D9766:1:1101:26796:10570 1:N:0:29
AGTGCCAGCTCTCAATCGCACAGGGGACCCAGGGCCTGGCCCCTCCATCCAGAAAACCTATGACCTCACCCGCTACCTGGAGCACCAACTCCGCAGCTTGGCTGGGAGCTATGTGAGTATCCAGCGGAGGAATCTGGGAGTTGGGGAGGAGTGAGGAGTTGGGGAAAGACAGTCCTAACCGTGGAGGGTTCTGGTAAACGATGGGGTGAGGAGGGGCTCTTTGGCTCCTACCAGTCCCCCTGTCTGGTCTA
+
1>>>AFF@>FCFF1FGGFECECAEB0BAEE0GE?EACEFE0FF/EFFEDGHGGFEB0EB1FDGGHGHEGC0EE>>EHBG0BGGFGF>?EF1FEEGEGFHH/G<???0/<F12B2FFD12>FBDFGC////?0?F1<?G0.C01>@A>CC.<<<G0C0C;GG/-AECHA/G/CFFB009BFGG9-.;9@CF.09;;00//;:A9-A-;@-FFFB--9@@A///B/;F/A//;-:FBFFF-;--;/;9/;//;
@M05620:37:000000000-D9766:1:1101:20920:10575 1:N:0:29
ACCACACCTTCTACAATGAGCTGCGTGTGGCTCCCGAGGAGCACCCCGTGCTGCTGACCGAGGCCCCCCTGAACCCCAAGGCCAACCGCGAGAAGATGACCCAGGTGAGTGGCCCGCTACCTCTTCTGGTGGCCGCCTCCCTCCTTCCTGGCCTCCCGGAGCTGCGCCCTTTCTCACTGGTTCTCTCTTCTGCCGTTTTCCGTAGGACTCTCTTCTCTGACCTGAGTCTCCTTTGGAACTCTGCAGGTTCT
+
DCDDDBCCFFFFGGGGGGGGGGHHGGGEGGHHHGGGGGGGGHHHHGGGGGGGHHHHHHHGGGGGGGGGGGGHGHHGGGGHGHHHHGGGGGGGGGHHHHHHHHHGGHHHHHHGGHHGGGGGHHHHHHHHHHHGHHGGGGGHGHHGHGGGGGGGGGGGGGGGGGGGGGFFFFFFFFHFHHFFFFFFHHFFFFFHHFFFFFFHFFFFFFFFFFFFFHHHFFHFFFFFFFFFFFFFFHHFFFFFFFHFFFFFFFF
@M05620:37:000000000-D9766:1:1101:20359:10581 1:N:0:29
ACCACACCTTCTACAATGAGCTGCGTGTGGCTCCCGAGGAGCACCCCGTGCTGCTGACCGAGGCCCCCCTGAACCCCAAGGCCAACCGCGAGAAGATGACCCAGGTGAGTGGCCCGCTACCTCTTATGGTGGCCGCATCCCTCCTTCCTGGCCTCCCGGAGCTGCACACTTTCTCACTGGTTCTCTCTTCTGCCGTTTTCCGTAGGACTCTCTTCTCTGACCTGAGTCTCCTTTGGAACTCTGCAGGTTCT
+
AA1>AAAACFFFGGGCBGGDFDF1E0AAA0GH1F0AEEA?EHHFHGGG//EEFBFGFF0E@GGGF/>EGEE>G>>?EE>>//GFA//<B//</<0F>11<GHAH/<C<F<DFGH/ACGGGFDFFD0==GGFFHH-:-.:/;GHG/0;FFFGG.9..C.9=AG.;B/C0;99FFFFFFFFB/BFFFFFF/9BFFF@FFFFBFABFFFFFFFFEBFFFB/9/B//:/-;FFFFFFFEBBFFB/BFFFFF-;BB
@M05620:37:000000000-D9766:1:1101:24143:10583 1:N:0:29
ACCACACCTTCTACAATGAGCTGCGTGTGGCTCCCGAGGAGCACCCCGTGCTGCTGACCGAGGCCCCCCTGAACCCCAAGGCCAACCGCGAGAAGATGACCCAGGTGAGTGGCCCGCTACCTCTTCTGGTGGCCGCCTCCCTCCTTCCTGGCCTCCCGGAGCTGCGCCCTTTCTCACTGGTTCTCTCTTCTGCCGTTTTCCGTAGGACTCTCTTCTCTGACCTGAGTCTCCTTTGGAACTCTGCAGGTTCT
+
BBBBBBBBFFFFGGGGGGGGGFHHGFFFHGHHGGGGGGGGGHHHHGGGFGGGHHHHHHHGGGGGGGGGGGGHGHHGGGGHGHHHHGGEFGGGGGHHHHHHHH/FCFHHGFHGGHHGGGGGHGHHHHHHHDHGHHGGGGDEGHHGHGGGGFGGGGGGGGGCGGGGGGFDD-FFFFFFFFFFFFFFFFFFFFFFFFFFFFFFFFF.;AFFFFFFFFFFFFFFFFFFFFFFFFFBFFB9BFFFEFFFFFFFFFF
@M05620:37:000000000-D9766:1:1101:6765:10589 1:N:0:29
ACCACACCTTCTACAATGAGCTGCGTGTGGCTCCCGAGGAGCACCCCGTGCTGCTGACCGAGGCCCCCCTGAACCCCAAGGCCAACCGCGAGAAGATGACCCAGGTGAGTGGCCCGCTACCTCTTCTGGTGGCCGCCTCCCTCCTTCCTGGCCTCCCGGAGCTGCGCCCTTTCTCACTGGTTCTCTCTTCTGCCGTTTTCCGTAGGACTCTCTTCTCTGACCTGAGTCTCCTTTGGAACTCTGCAGGTTCT
+
CCCCCCCCFFFFGGGGGGGGGGHHGGGEGFHGHGGGGGEGGHHHHGGGGFGGHHHHHHHGGGGGGGGGGGGHGHHGGGGHGHHHHGGGGGFGGGHHHHHHHHFHFHHHHHHGGHHGGGGGHHHHHHHHHHHGHHGGGGGHGHHGHGGGGGFFGGGGGGGCFCFGFGFFFFFFFFFFFFFFFFFFFFFFFFFFFFFFFFFFFFFFFFFFFFFFFFFFBFFFFFFFFFFFFFFFFFFFFFFFFFFFFFFFFFF
@M05620:37:000000000-D9766:1:1101:12514:10601 1:N:0:29
AGTGCCAGCTCTCAATCGCACAGGGGACCCAGGGCCTGGCCCCTCCATCCAGAAAACCTATGACCTCACCCGCTACCTGGAGCACCAACTCCGCAGCTTGGCTGGGACCTATGTGAGTATCCAGCGTAGGAATCTGGGAGTTGGGGAGGAGTGAGGAGTTGGGGAAAGACAGTCCTAACCGTGGAGGGTTCTGGTAAATGATGGGGTGAGGAGGGGCTCTTTGGCTCCCACCAGTCCCCCTGTCTGGTCTA
+
AA>AAFFFAFFFGGGGGGGGGGHHGGGGGGHHGEGGGGGHHHGDGGHHHHHHHHHHHGHHHHHHHHHHHHGGGEEGHHHHHHHHHHHHGHHHGGGGGHHHFHHGGGHHGHHHHHHGHFHGHHHHHGEGGGHHHHHHHHHGGHGHG@FGGDGHHGHFHGHHHHGGGGECHHHHGHHHHHHHGGFGGEFGG?GGGFCFFGGGBFGGGGFBAFFFFFFFFAFFFFFFFFFFFFFFFFFFFFFDFFBFFFFFFF/
@M05620:37:000000000-D9766:1:1101:23558:10607 1:N:0:29
ACCACACCTTCTACAATGAGCTGCGTGTGGCTCCCGAGGAGCACCCCGTGCTGCTGACCGAGGCCCCCCTGAACCCCAAGGCCAACCGCGAGAAGATGACCCAGGTGAGTGGCCCGCTACCTCTTCTGGTGGCCGCCTCCCTCCTTCCTGGCCTCCCGGAGCTGCGCCCTTTCTCACTGGTTCTCTCTTCTGCCGTTTTCCGTAGGACTCTCTTCTCTGACCTGAGTCTCCTTTGGAACTCTGCAGGTTCT
+
CBCCBBCAFFFFGGFGGGBGGGHHGGGBEGHHHFFEEGGGGHGHHGGGGGGGHHHHGHHGGGGGGGGGGGGHGHHGGGGHGHHHHGGGGG>CGGHGHHHHHHHHGHHHHHHGGHHGGGGGHHHHHHHHHHHGHHGGGGGHGHHGHGGGGGGGGGGGGGGDFGGGGGFFFFFFFFFFFFFFFFFFFFFFFFFFFFFFFFFFFFFFFFFFFFFFFFFFFFFFFFFF/FFFFFFFFFFFFFFFFFFFFFFFFFF
@M05620:37:000000000-D9766:1:1101:8181:10608 1:N:0:29
ACCACACCTTCTACAATGAGCTGCGTGTGGCTCCCGAGGAGCACCCCGTGCTGCTGACCGAGGCCCCCCTGAACCCCAAGGCCAACCGCGAGAAGATGAGTGAGTGGCCCGCTACCTCTTCTGGTGGCCGCCTCCCTCCTTCCTGGCCTCCCGGAGCTGCGCCCTTTCTCACTGGTTCTCTCTTCTGCCGTTTTCCGTAGGACTCTCTTCTCTGACCTGAGTCTCCTTTGGAACTCTGCAGGTTCTAGATC
+
BBABCCCBFFFFGGGGGGGGGGHHGGGFHGHHHGGGGGGGGHGHHGGGGGGGFHGHHHHGCGGGGGGGGGGHHHHGGGFHGHHHHGGGGGGGGGHFHHHHHH2FHHFGHHFGGGGHHHHHHHHHHHDGHGGGGGHGHHGHHHHHGHHGGFEEDFFGGGGGGGGGFFFFFFFFF0BBFFFFFFFFFFFFFFADFFFFFFFFFFFFF0FFFFFFFFFFFB:BFFFFFFFFFFFFFFFFFFFFFFFFFFEFFFF
@M05620:37:000000000-D9766:1:1101:14388:10617 1:N:0:29
GAGGCTGCTTTGGAAGAAACTCATAGATTACTGCAACAGTTCCCCCTGGACCTGGAAAAGTTTCTTGCCTGGCTTACAGAAGCTGAAACAACTGCCAATGAAGGAAAGGCTCCTAGAAGACTCCAAGGGAGTACAAGAGATGATGAAACAATGGAAAGTAAGACAGGAATTTCCGCTTTAGCACTCTTGTGGATCCAATTGAACAATTCTCAGCATTTGTACTTGTAACTGACAAGCCAGAGACAAAAGAT
+
A?AAAAFAFFBFFGGGFBBG1A13DAF3BDGHEGHAA0ABB2DAGEAFEFHHFBGH11BFGHHEDB1AGHBFHHFHFHGFFHHGBFHHHFEGHEHFFHHHD@DFFBGAF/BBFFG11@@B0111FG1/?/</01>11B<0BF1>2211BFFF111B@0@DDG1@F0/0@11?<?<A//FF1=1<1<1<1>F.1<CBGHHBD0DGFHGF<FBD0<0C00;CG00;0:0;GGCC/C::GE/.../;FFFGGG0
@M05620:37:000000000-D9766:1:1101:14223:10638 1:N:0:29
ACCACACCTTCTACAATGAGCTGCGTGTGGCTCCCGAGGAGCACCCCGTGCTGCTGACCGAGGCCCCCCTGAACCCCAAGGCCAACCGCGAGAAGATGACCCAGGTGAGTGGCCCGCTACCTCTTCTGGTGGCCGCCTCCCTCCTTCCTGGCCTCCCGGAGCTGCGCCCTTTCTCACTGGTTCTCTCTTCTGCCGTTTTCCGTAGGACTCTCTTCTCTGACCTGAGTCTCCTTTGGAACTCTGCAGGTTCT
+
AAA1AAAAFFFFGGGCBG11F1GBF0AA00FFAAFE0EE?/FGGHGGCAEFGBGHFHHG/@E?EGCGGGEFCGEHGGE?H//GHHG//BC///CFBFF1DFGGHGCGGAGBAAFHC?CC?GDDDHHHGHF/ECGC-:C.CEHFACBBBFBG?A0.AAGG-A?AFB-@A@-99//FFF/BBBFBBBFFFFB9BBF@BBFFFFFFEFFFFFFEFFFFFFFFB/BFF/:FFFBFFFFF9FFFFFFBFFFFFFFF
@M05620:37:000000000-D9766:1:1101:5974:10641 1:N:0:29
AGTGCCAGCTCTCAATCGCACAGGGGACCCAGGGCCTGGCCCCTCCATCCAGAAAACCTATGACCTCACCCGCTACCTGGAGCACCAACTCCGCAGCTTGGCTGGGACCTATGTGAGTATCCAGCGTAGGAATCTGGGAGTTGGGGAGGAGTGAGGAGTTGGGGAAAGACAGTCCTAACCGTGGAGGGTTCTGGTAAATGATGGGGTGAGGAGGGGCTCTTTGGCTCCCACCAGTCCCCCTGTCTGGTCTA
+
>AABAB5BACBFG4BFGFFEAABFAEEEGGGHGGEGFEGEGFFHEG2FGGFFHBGGGFGFHGHHFGFCGHHGGG?>FFGBBFB?BG?FFFFFFEEFFBGHGFG/E/FEEFGHHHHFHBFGFFFFHC?EF/GFHGHHGGGGEHGGGFGFCDGGFFHHEDGCH/-CEAAGHHGH<C0GGGGHA;CDDEGG.;FGGG;CFGFGB;FFGGFFEF?FDFFFF;AFFFFFBFFFF/;DE?9FBBEAB.F;F9//;B9
@M05620:37:000000000-D9766:1:1101:16648:10644 1:N:0:29
ACCACACCTTCTACAATGAGCTGCGTGTGGCTCCCGAGGAGCACCCCGTGCTGCTGACCGAGGCCCCCCTGAACCCCAAGGCCAACCGCGAGAAGATGACCCAGGTGAGTGGCCCGCTACCTCTTCTGGTGGCCGCCTCCCTCCTTCCTGGCCTCCCGGAGCTGCGCCCTTTCTCACTGGTTCTCTCTTCTGCCGTTTTCCGTAGGACTCTCTTCTCTGACCTGAGTCTCCTTTGGAACTCTGCAGGTTCT
+
BBBBBBABFFFFFFGGGGGGGGHHGEEEGGHGGGGGGGEEEHHHHGGGGEGGGHHHHHHGGCFGGGGGGFCGFHHGGFGHGHHHHGGCFGCGGGHHFHGHHHGHGGHFHHHGGHHGGDGGHHHHHHHGHHHGHHGGGGGHEGHGHGGFGFFFGFGGGGF9@DGGGGFFFFFFFFFFFFFFFFFFFFFFFFFFFFFFFFFFFFFFFDFFF/BFFFFFFFF/BFEF/FFFFFFFFFFFFEFFFFFFFFFFFFF
@M05620:37:000000000-D9766:1:1101:18231:10650 1:N:0:29
ACCACACCTTCTACAATGAGCTGCGTGTGGCTCCCGAGGAGCACCCCGTGCTGCTGACCGAGGCCCCCCTGAACCCCAAGGCCAACCGCGAGAAGATGCCCAGGTGAGTGGCCCGCTACCTCTTCTGGTGGCCGCCTCCCTCCTTCCTGGCCTCCCGGAGCTGCGCCCTTTCTCACTGGTTCTCTCTTCTGCCGTTTTCCGTAGGACTCTCTTCTCTGACCTGAGTCTCCTTTGGAACTCTGCAGGTTCTA
+
BBBBBBBBFFFFFGGDGGFFGFHHGGG?EEGHFGGGGEGE?GFHHGGAAEDEGGGGHHH?EEEEGGGGGGEGFHHGGGGHCFHH/FGEGGBFGG2GHFGHHHHGHHHHGHGGHHGGGGGHHHHHHHHHFHGHHGGGGGHGHHGHHFGGGGGGGGGGGGGGAGGGGGFFFFFFFFFFFFFFFFFFFFFFFFFFFFFFFFFFFFFFFFFFFFFFFFFFFFFFFFFFFFFBFFFFFFFFFFFFFFFFFFFFFFF
@M05620:37:000000000-D9766:1:1101:5953:10653 1:N:0:29
AGTGCCAGCTCTCAATCGCACAGGGGACCCAGGGCCTGGCCCCTCCATCCAGAAAACCTATGACCTCACCCGCTACCTGGAGCACCAACTCCGCAGCTTGGCTGGGACCTATGTGAGTATCCAGCGTAGGAATCTGGGAGTTGGGGAGGAGTGAGGAGTTGGGGAAAGACAGTCCTAACCGTGGAGGGTTCTGGTAAATGATGGGGTGAGGAGGGGCTCTTTGGCTCCCACCAGTCCCCCTGTCTGGTCTA
+
ABABBFFFBFFFGGGGGGGGGEHHGGFGGGHHGGGGGGHHHHGHGGHHHHHHHHFHHGHHHGHHHHHHHHHGGGGGHHHHHHHHHHHHGHHHGGGGGHHHGHHGGGHHGHHHHHHFHHHHHHHHHGEGGGHHHHHHHHFGGHHHGGGGGGGHHHHHGGHHHHGGGGHHHGHHHHHHHHHHGGGGGGGGGGGGGGGGGGGGGGGGGGFFFFFFFFFFFFFFFFFFFFFFFFFFFFFFFFFFFFFFFFFFFFF
@M05620:37:000000000-D9766:1:1101:21386:10663 1:N:0:29
ACCACACCTTCTACAATGAGCTGCGTGTGGCTCCCGAGGAGCACCCCGTGCTGCTGACCGAGGCCCCCCTGAACCCCAAGGCCAACCGCGAGAAGATGACCCAGGTGAGTGGCCCGCTACCTCTTCTGGTGGCCGCCTCCCTCCTTCCTGGCCTCCCGGAGCTGCGCCCTTTCTCACTGGTTCTCTCTTCTGCCGTTTTCCGTAGGACTCTCTTCTCTGACCTGAGTCTCCTTTGGAACTCTGCAGGTTCT
+
DCCDCDDDFFFFGGGGGGGGGGHHGGGEHGHHHGGGGGGGGHHHHGGGGGGGHHHHHHHGGGGGGGGGGGGHHHHGGGGHGHHHHGGGGGGGGGHHHH2FGHGH/?GG==GFFHE<-@@D000D<<DG0=GDGC-C@?EHE/CDHBFFFFBFF0FGEDAF--:9B9@F-CF090FF99F/FFFFFFFFB:B0BB-DFFAFF.;ADA9B/99:F000900:F/9;9/:B9FBFFBF9F900090:;F?F000
@M05620:37:000000000-D9766:1:1101:13830:10670 1:N:0:29
ACCACACCTTCTACAATGAGCTGCGTGCGGCTCCCGAGGAGCACCCCGTGCTGCTGACCGAGGCCCCCCTGAACCCCAAGGCCAACCGCGAGAAGATGACCCAGGTGAGTGGCCCGCTACCTCTTCTGGTGGCCGCCTCCCTCCTTCCTGGCCTCCCGGAGCTGCGCCCTTTCTCACTGGTTCTCTCTTCTGCCGTTTTCCGTAGGACTCTCTTCTCTGACCTGAGTCTCCTTTGGAACTCTGCAGGTTCT
+
AAAAAA1>1CFFGFG13FFAGDGEEBA000A0A/FA/EFE/GH0GG?E//AA1B1@GH0>/E/EG/EEE?/>FFCEGAEHGEHHHGGCGGC@/CFF1D1<<GCHGGC<0F<CCFC-<CGCHD<0==GDH;::.C@::CA.CFBA99090;F?ABA9:E@?A>AFB>@99-9;BBFB999-;FB/BFB9BB9B9B@99/AB9A9-BFB9/;9B//B9FFB//99F/:;FB/FB/BBBFFFBBFFFFFFFFBB
@M05620:37:000000000-D9766:1:1101:14350:10670 1:N:0:29
AGTGCCAGCTCTCAATCGCACAGGGGACCCAGGGCCTGGCCCCTCCATCCAGAAAACCTATGACCTCACCCGCTACCTGGAGCACCAACTCCGCCGCTTGGCTGGGACCTATGTGAGTATCCAGCGTAGGAATCTGGGAGTTGGGGAGGAGTGAGGAGTTGGGGAAAGACAGTCCTAACCGTGGAGGGTTCTGGTAAATGATGGGGTGAGGAGGGGCGCTTTGGCTCCCACCAGTCCCCCTGTCTGTTCTA
+
>>>>A@111C@B1FGFGCFA100A0AEEEGCFF0EFF/F0BGE/EGBFEGE1F0AFGGGHHDGGAG11FGGEGG?EGFG0FGH>0FGHGEGHGE/>E/EFG01?ECH0/<C<1222B1@G2GGHGG?<//1FCGDHGBFA/F1FGGGGCGGC<0DGF./<0;:@EGH./;/C<GFGGG/99.;?AA.?F.F009F0FFFF0F9/-BF@EAABAA----;9--;//99AEBFF-9B/;9A-@FF/B9//99B
@M05620:37:000000000-D9766:1:1101:14627:10678 1:N:0:29
ACCACACCTTCTACAATGAGCTGCGTGTGGCTCCCGAGGAGCACCCCGTGCTGCTGACCGAGGCCCCCCTGAACCCCAAGGCCAACCGCGAGAAGATGACCCAGGTGAGTGGCCCGCTACCTCTTCTGGTGGCCGCCTCCCTCCTTCCTGGCCTCCCGGAGCTGCGCCCTTTCTCACTGGTTCTCTCTTCTGCCGTTTTCCGTAGGACTCTCTTCTCTGACCTGAGTCTCCTTTGGAACTCTGCAGGTTCT
+
CCCDDDDDFFFFGGGGGGGGGGHHGGGEFGHHHGGGGGGGGHHHHGGGGGGGHHHHHHHGGGGGGGGGGGGHHHHGGGGHGHHHHGGGGGGGGGHHHHGHHHHHGHHGHHHGGHHGGGGGHHHHHHHHGHHGHHGGGGGHGHHGHGGGGGGGGGGGGGGCGGGGGGFFFFFFFFFFFFFFFFFFFFFFFFFFFFFFFFFHFFFFFFFFFFFFFHHHFFFFFFFFFFFFFFFFFFFFFFFFFFHFFFFFFFF
@M05620:37:000000000-D9766:1:1101:16170:10705 1:N:0:29
AGTGCCAGCTCTCAATCGCACAGGGGACCCAGGGCCTGGCCCCTCCATCCAGAAAACCTATGACCTCACCCGCTACCTGGAGCACCAACTCCGCAGCTTGGCTGGGACCTATGTGAGTATCCAGCGTAGGAATCTGGGAGTTGGGGAGGAGTGAGGAGTTGGGGAAAGACAGTCCTAACCGTGGAGGGTTCTGGTAAATGATGGGGTGAGGAGGGGCTCTTTGGCTCCCACCAGTCCCCCTGTCTGGTCTA
+
AA>AAFFFBFFFGGGGGGFAECHCFGGGGFAFF?EAFGHHFHGFGGCFGFHHFCFEFEFGFHFHHHHFHFFEEE/EGGHHFGHHHHGFGHHHGGFEEFD?E3FGGGHFGHGFFFGGFDGFGHGFGCBDCGGFGFGGFCFCGCGFCCFCGDGGFDDFCFGHFFGGEAEGFHFGHHFGFFCGGCABDEAD9AFFFFGGFFFFFGFGGGDBEAFFDABAC>EFFFFFBFFEFBFDAFBFFFEFFFFFFFFFFFB
@M05620:37:000000000-D9766:1:1101:22519:10705 1:N:0:29
ACCACACCTTCTACAATGAGCTGCGTGTGGCTCCCGAGGAGCACCCCGTGCTGCTGACCGAGGCCCCCCTGAACCCCAAGGCCAACCGCGAGAAGATGACCCAGGTGAGTGGCCCGCTACCTCTTCTGGTGGCCGCCTCCCTCCTTCCTGGCCTCCCGGAGCTGCGCCCTTTCTCACTGGTTCTCTCTTCTGCCGTTTTCCGTAGGACTCTCTTCTCTGACCTGAGTCTCCTTTGGAACTCTGCAGGTTCT
+
CCCCCCCCFFFFGGGGGGGGGGHHGGGEHGHHHGGGGGGGGHHHHGGGEGGGHHHHHHHGGGGGGGGGGGGHHHHGGGCHGHHHHGGGGGGGGGHHHHGHHHHGGHHHHHHGGHHGGGGGHHHHHHHHHHHGHHGGGGGHGHHGHGGGGGGGGGGGGDGGGAGGGGFFFFFFFFFFFFFFFFFFFFFFFFFFFFFFFFFFFFFFFFFFFFFFFFFFFFFFFFFFBFFFFFFFFFFFFFFFFFFFFFFFFFF
@M05620:37:000000000-D9766:1:1101:19696:10715 1:N:0:29
ACCACACCTTCTACAATGAGCTGCGTGTGGCTCCCGAGGAGCACCCCGTGCTGCTGACCGAGGCCCCCCTGAACCCCAAGGCCAACCGCGAGAAGATGACCCCGGTGAGTGGCCCGCTACCTCTTCTGGTGGCCGCCTCCCTCCTTCCTGGCCTCCCGGAGCTGCGCCCTTTCTCACTGGTTCTCTCTTCTGCCGTTTTCCGTAGGACTCTCTTCTCTGACCTGAGTCTCCTTTGGAACTCTGCAGGTTCT
+
CCCCBCCCFFFFGGGGGGFGGGHHGFGGHGHHHFFGGGGGGHGHHGFEAFEGHHHHHHHGGGGGGGGGGGEHGHHGGGGHGHHHHGGGGD/BCGHBFHGGHH/>CDGEHHHGGHGCCCGGHHHHHHHHGHHGHHGGGGGGGGGGGGGGGGGGGGGGGGGACB;FFFFFFFFFFFFFFFFFFFFFFFFFFFFFFFFFFFFFFFF.DAFFEFFFFFF/FFFFFFFBFF9BFFFFFFFFFFFFFFFFFFFFFFF
@M05620:37:000000000-D9766:1:1101:22276:10715 1:N:0:29
AGTGCCAGCTCTCAATCGCACAGGGGACCCAGGGCCTGGCCCCTCCATCCAGAAAACCTATGACCTCACCCGCTACCTGGAGCACCAACTCCGCAGCTTGGCTGGGACCTATGTGAGTATCCAGCGTAGGAATCTGGGAGTTGGGGAGGAGTGAGGAGTTGGGGAAAGACAGTCCTAACCGTGGAGGGTTCTGGTAAATGATGGGGTGAGGAGGGGCTCTTTGGCTCCCACCAGTCCCCCTGTCTGGTCTA
+
BCBBBFFFCFFFGGGGGGGGGGHHGGGGGGHHGGGGGGHHHHGHGGHHHHHHHHHHHGHHHHHHHHHHHHHGGGGGHHHHHHHHHHHHGHHHGGGGGHHHGHHGGGHHGHHHHHHHHHHHHHHHHGGGGGHHHHHHHHHGGHHHGGGGGGGHHHHHHGHHHHGGGGHHHHHHHHHHHHHHGGGGGGGGGGGGGGGGGHHHHHGGGGFFFFFFFFFFFDFFFFFFFFFFFFFFFFFFFFFFFFFFHFFFFFF
@M05620:37:000000000-D9766:1:1101:13103:10747 1:N:0:29
ACCACACCTTCTACAATGAGCTGCGTGTGGCTCCCGAGGAGCACCCCGTGCTGCTGACCGAGGCCCCCCTGAACCCCAAGGCCAACCGCGAGAAGATGACCCAGGTGAGTGGCCCGCTACCTCTTCTGGTGGCCGCCTCCCTCCTTCCTGGCCTCCCGGAGCTGCGCCCTTTCTCACTGGTTCTCTCTTCTGCCGTTTTCCGTAGGACTCTCTTCTCTGACCTGAGTCTCCTTTGGAACTCTGCAGGTTCT
+
DDCCCDDDFFFFGGGGGGGGGGHHGGGGHGHHHGGGGGGGGHHHHGGGGGGGHHHHHHHGGGGGGGGGGGGHHHHGGGGHGHHHHGGGGGGGGGHHHHHHHHHHGFHHHHGGGHHGGGGGHFHHHHHHHHHGHHGGGGGHGHHGHGGGGGGGGFFGGGGGGGGGGGFFFFFFFFFFFFFFFFFFFFFFFFFFFFFFFFFFFFFFFFFFFFFFFFFFFFFFFFFFFFFFFFFFFFFFFFFFFFFFFFFFFFB
@M05620:37:000000000-D9766:1:1101:5351:10770 1:N:0:29
CGTGCCAGCTCTCAATCGCACAGGGGACCCAGGGCCTGGCCCCTCCATCCAGAAAACCTATGACCTCACCCGCTACCTGGAGCCCCAACTCCGCAGCTTGGCTGGGACCTATGTGAGTATCCAGCGTAGGAATCTGGGAGTTGGGGAGGAGTGAGGAGTTGGGGAAAGACAGTCCTAACCGTGGAGGGTTCTGGTAAATGATGGGGTGAGGAGGGGCTCTTTGGCTCCCACCAGTCCCCCTGTCTGGTCTA
+
>>>>>45B?C4B44BBFAA2AABA22EEGGCDFEEFGABCBAEGEE2BGHEEG3FGCEGHH3DDAF33BFGGGF?>BFGB2BB???1?EFFHGE@EGCHHG3G??EFGEFGHHHGGGBFFHFDDFD?CB?GFH?GFGHGGCFGECCEGCAGHGGHHG<<GHHGGEAEFFHFF;CCGCGFGG;ACGGGG9AAFGG;;FG00B;BBCDFD9AABDDFFF=9FFFFFFBBA.BF.99;FFFFFFFFFFB;/;/9
@M05620:37:000000000-D9766:1:1101:5341:10787 1:N:0:29
AGTGCCAGCTCTCAATCGCACAGGGGACCCAGGGCCTGGCCCCTCCATCCAGAAAACCTATGACCTCACCCGCTACCTGGAGCACCAACTCCGCAGCTTGGCTGGGACCTATGTGAGTATCCAGCGTAGGAATCTGGGAGTTGGGGAGGAGTGAGGAGTTGGGGAAAGACAGTCCTAACCGTGGAGGGTTCTGGTAAATGATGGGGTGAGGAGGGGCTCTTTGGCTCCCACCAGTCCCCCTGTCTGGTCTA
+
>A3>AFFFBFFFGFGGGFFGGGGHGGFGEFGHGGGEEFHHHHGHGGHHHHHGFFGGGFBHHHGHHHGHHHHGGGEGHHHFHHHHHHFHGHHGFGGGEHHHGHHGGGHHGHHHHHHHGGFFHFHHHGD<C/@FCHFHHG0FAGHHGG.<C?<GC0<G0CCHDCCGGGHH:GH/CHHHFHHFGGF-:EGCCFFGGGBFGGGGGGGGGGDFFFFFBFFFF;FFFFFFFFFFFFFFFFFFFFED@ABFBFFBBF/
@M05620:37:000000000-D9766:1:1101:15903:10800 1:N:0:29
AGTGCCAGCTCTCAATCGCACAGGGGACCCAGGGCCTGGCCCCTCCATCCAGAAAACCTATGACCTCACCCGCTACCTGGAGCACCAACTCCGCAGCTTGGCTGGGACCTATGTGAGTATCCAGCGTAGGAATCTGGGAGTTGGGGAGGAGTGAGGAGTTGGGGAAAGACAGTCCTAACCGTGGAGGGTTCTGGTAAATGATGGGGTGAGGAGGGGCTCTTTGGCTCCCACCAGTCCCCCTGTCTGGTCTA
+
AA>AAFDFAFFFFGGGGGGAE?HEGGGEEE2GFEEFAFHHCGGFEGBGFFBFG33FGGGGHHFHHFHGHGHEG@>EHDGHGHHHHHHGGGHHGGGGGHHHGHHGGGHHGHHHHHHHHHHGHHHHHCGFGGGHHHHHHHGFEGHFCCGGGGGFGHHHGGFGGFCGEDEGHHGHGHHHHHHGGGG@GGGGGEGFGFBFGFGFFFGGGGDBEAFFFFBBBBFFFFFFFFFFFFFF?FFFFFFFBFFFFFFFFF/
@M05620:37:000000000-D9766:1:1101:22202:10804 1:N:0:29
ACCACACCTTCTACAATGAGCTGCGTGTGGCTCCCGAGGAGCACCCCGTGCTGCTGACCGAGGCCCCCCTGAACCCCAAGGCCAACCGCGAGAAGATGCCCAGGTGAGTGGCCCGCTACCTCTTCTGGTGGCCGCCTCCCTCCTTCCTGGCCTCCCGGCGCTGCGCCCTTTCTCACTGGTTCTCTCTTCTGCCGTTTTCCGTAGGACTCTCTTCTCTGCCCTGAGTCTCCTTTGGAACTCTGCAGGTTCTA
+
CCBCCCCCFFFFGGGGGGGGGFHHGGGGHGHHHGGGGGGEGHHHHGGGEEGGGHFHHHHGGGGGGGGGGGGHHHHGGGGHGHHHEGGGGGGGGGHGFFHHHF/??GFCGDFFFH->@-<F<D<GHG0GHHGHF-CFDDHGHGGFFFGFFFFGGGGGA?--:DC?-CFF=FFEFF000:FFF0:BFBFFBBFFFDDFFFBF?0.9DBF/;BFBFFFFFB0:AB.:/BFFFF0:FFFFFF0BFF000A;BBBB
@M05620:37:000000000-D9766:1:1101:19877:10808 1:N:0:29
AGTGCCAGCTCTCAATCGCACAGGGGACCCAGGGCCTGGCCCCTCCATCCAGAAAACCTATGACCTCACCCGCTACCTGGAGCACCAACTCCGCAGCTTGGCTGGGACCTATGTGAGTATCCAGCGTAGGAATCTGGGAGTTGGGGAGGAGTGAGGAGTTGGGGAAAGACAGTCCTAACCGTGGAGGGTTCTGGTAAATGATGGGGTGAGGAGGGGCTCTTTGGCTCCCACCAGTCCCCCTGTCTGGTCTA
+
BCABBFFFCFFFGGGGGGGGGGHHGGGGGGHHGGGGGGHHHHGHGGHHHHHHHHHHHGHHHHHHHHHHHHHGGFGGHHHHHHHHHHHHGHHHGGGGGHHHGHHGGGHHGHHHHHHHHHHHHHHHHGGGGGHHHHHHHHHGGHHHGGGGGGGHHHHHGGHHHHGGGGHHHHHHHHHHHHHHGGGGGGGGGGGGGGGGGGGGGGGGGGFFFFFFFFFFFFFFFFFFFFFFFFFFFFFFFFFFFFFFFFFFFFF
@M05620:37:000000000-D9766:1:1101:12172:10836 1:N:0:29
AGTCCCAGCTCTCAATCGCACAGGGGACCCAGTGCCTGGCCCCTCCATCCAGAAAACCTATGACCTCACCCGCTACCTGGCGCACCACCTCCGCAGCTTGGCTGCGACCTATGTGAGTGTCCAGCGCAGGAATCTGGGAGTTGGGGAGGAGTGAGGAGTTGGGGAAAGACAGTCCTAACCGTGGAGGGTTCTGGTAAATGATGGGGTGAGGAGGGGCTCTTTGGCTCCCACCAGTCCCCCTGTCTGCTCTA
+
>A>1>BDFFB1DG13EFCFAEEHAF00AAAGHBBA1AFAFGHGGGGGHHGHHB01BGEH1BFFHG1BFGHHE@>/>FG@B0>EEEG0?FGFHFGECGHGF/0G////>B/1B<FFBGH11@1@@FC/<</<GHFHHHFAC.0>G?@EGGC.<:;GFH.CGHHGCE.C.FF/FGGFFEBFG-CEA.CCGFGFFFFFFFFFFFFFFFFF@-F-/9;=-;@FFFFBBB/B--FFFFFFFFFFF@F/B////9/:
@M05620:37:000000000-D9766:1:1101:24917:10851 1:N:0:29
AGTGCCACCTCTCAATCGAACAGGGGATCCAGGCCCCGGCCCCTCCAGCCAGAAAACCTGTGACCTCACCCGCTACCTGGAGCACCAACTACGCACCTTGGCCGGGAACTATGACAGCAACCCGCGTAGAAATCTGGGAGGTGGGGAGGAGGGCGGTGAAGCGGAAGGACAGTCGTCACCCTGGAGGGCTCTAGCAAATGATGGGGTGCAGAGGCGCTATTTGCATCACTCCAGCTTGCATCTCTCGTCTA
+
AA>AAFF1>BFFGGGGGFGGGGHEFGG0ABGBH0BE0AEG/EGAEGCFEFCG0BBGFEG0DF2FHHHGHAAEE>>EHGHHHHHHHHHHGHHHGGG/<BBGHF1BG@/BFC1@?211@/@000/>A/>CG.>11>G00<CG-<.<-;E@-::.9.;@-;.000-9----;--99/-;-;;9--99--;@--AF/;/;/;99/:BFF-:9-///9;--;--;FFB/;BFBBBBB//////-;;/999/-999-
@M05620:37:000000000-D9766:1:1101:12173:10856 1:N:0:29
AGTGCCAGCTCTCAATCGCACAGGGGACCCAGGGCCTGGCCCCTCCATCCAGAAAACCTATGACCTCACCCGCTACCTGGAGCACCAACTCCGCAGCTTGGCTGGGACCTATGTGAGTATCCAGCGTAGGAATCTGGGAGTTGGGGAGGAGTGAGGAGTTGGGGAAAGACAGTCCTAACCGTGGAGGGTTCTGGTAAATGATGGGGTGAGGAGGGGCTCTTTGGCTCCCACCAGTCCCCCTGTCTGGTCTA
+
ACAAAFFFCFFFGGGGGGGGGGHHGGGGGGHHGGGGGGHHHHGHGGHHHHHHHHGHHGHHHHHHHHHHHHHGGEGGHHHHHHHHHHHHGHHHGGGGGHHHGHHGGGHHGHHHHHHHHHHHHHHHHGGGGGHHHHHHHHHGGHHHGGGGGGGHHHHHHGHHHHGGGGHHHHHHHHHHHHHHGGGGGGGGGGGGGGGGGGGGGGGGGGFFFFFFFFFFFFFFFFFFFFFFFFFFFFFFFFFFFFFFFFFFFFB
@M05620:37:000000000-D9766:1:1101:24896:10857 1:N:0:29
AGTGCCAGCTCTCAATCGCACAGGGGACCCAGTGCCTGGCCCCTCCATCCAGAAAACCTATGACCTCACCCGCTACCTGGCGCACCAACTCCGCAGCTTGGCTGGGACCTATGTGAGTATCCAGCGTAGGAATCTGGGAGTTGGGGAGGAGTGAGGAGTTGGGGAAAGACAGTCCTAACCGTGGAGGGTTCTGGTAAATGATGGGGTGAGGAGGGGCTCTTTGGCTCCCACCAGTCCCCCTGTCTGGTCTA
+
>A>>AFFFB4CFGGFFGGF2A2FAFABAEGCEABEF5FGGHHGHEGHHHGFHHFF2BEHHFAFGGDFBGFF0E>E@?BBF1>EEGEG1?GHF/E?EEH?GGH3FEGHHGGF1GFBGHDFHHHHHHGGADGHHFHHHHF0FDGHHGDFCGGA<GDGFGDGHHHGCA?GHBGHHHFHHHHGGGGGBDEFGEFFGGGCBFFGGGFGGFF9BFFEFFFB?B<FBBFFFFFFEEFFFF?BFFFFFBFFFFFFFF/9
@M05620:37:000000000-D9766:1:1101:24431:10873 1:N:0:29
GAGGCTGCTTTGGAAGAAACTGACAAGCCAGGGACACAAGATCGGAAGAACACACGTCTGAACTCCAGTCACCGCTCATAATCTGGTATAACGTCCACTGATCGAAAAAAAAAACCACATCCCGCCTGGATCACAGCTCAATCCCTCGACGTACCCCAGCAAATCCCCCCCTTACTCGCACTGGCGGCCTCTGCGCTCTCCCGCACTGTTGCATCCAACTTCCCACATCTCCTCATCTCTTCTCTGACCTT
+
A?AAAACACFBDFBBBACFFEDD4B54424A4BA22BBAF23BF2A2B23BFB110A12B55BA533A5B3DBE00F1F4BFGD433@44BGEBF113BG3441/BE/B///</??<<?@10<//<//?01<0<11.111<G1011>-.<-<<<.0....//:00;:.:9--./;00.--9-//.--9-;99//--;.;///;9-9-////;//;////;//;.9..//:B9/.9//;///;/;://////
@M05620:37:000000000-D9766:1:1101:25465:10902 1:N:0:29
ACCACACCTTCTACAATGAGCTGCGTGTAGCTCACGAGGAGCACCCCGAGCTGCTGAACGAGGCCCCCCTGAACCCAAAGGCCAAAAGAGAGAAGATGACCCAGCAGAGTGGCACGCTAAAGCTTCTGGTGGCAGACTACCTCCTTCCTGGCCTACCGGAGCTGCGACATTTCTCACTGGTTCACTCTTCTGCCGTTTTCCGTAGGACTCTCTTCTCTGAAACGAGTCTCCTTTGGTACACTGCAGGCTCT
+
>1>1>1>AFFF133BGDBAFGBGHG0EF013DF1AABEGAEHHHH?AE/AAEHEG1F1AB/A?/E/FG?EGH11FF/EG>GHC>G0?>?B0?FH0F1G1BGGH/00BB/BBCCCGGG/B<11<<1<?F1?<EFBE.0>1>GHH.0G1>0DC..0/<.A-:C-GHB--=-.;;0;CFGG0/;;F0;;C0CFGGGG-;EB.;;-9;-;9FFFFFFFF//;BB9//-;ABFFF/;B/9/-/;/;;;BB/--99;
@M05620:37:000000000-D9766:1:1101:13475:10917 1:N:0:29
GAGGCTGCTTTGGAAGAAACTGACAAGCCAGGGACAAAAGATCGGAAGAGCACACGTCTGAACTCCAGTCACCGCTCATTATCTCGTATGCCGTCTTCTGCTTGAAAAAAAAAAAAACCAAGAAAACCAACCTACATAGCAGACATAAAACAAAAAAAAAATACAAATGAATCCTCCCAAAACACCAAAAACTAACGCCATACCCCAACGACACACGCCCGAATTCGTCTACCCATTTAACAGGCATCAGC
+
>>AAAAFBFFFFGFGG4FGFFFGCGHGHG4GHGEGCAGFHFHGHGGGGHHHHHEHEEGHGGHHFGF3ADEHEHE>EEGHHGHFDHHGEFFHHGEEH?GHHGHHFCHHHHGGGFBC////?/000000>....01011=1/0</./0000=0.....--:9-.00:00000000000/.//....9.9.....////.--.9;.;/.;....---..9-.----.././...:/;9////////...////9
@M05620:37:000000000-D9766:1:1101:12308:10926 1:N:0:29
AGTGCCAGCTCTCAATCGCACAGGGGACCCAGGGCCTGGCCCCTCCATCCAGAAAACCTATGACCTCACCCGCTACCTGGAGCACCAACTCCGCAGCTTGGCTGGGACCTATGTGAGTATCCAGCGTAGGAATCTGGGAGTTGGGGAGGAGTGAGGAGTTGGGGAAAGACAGTCCTAACCGTGGAGGGTTCTGGTAAATGATGGGGTGAGGAGGGGCTCTTTGGCTCCCATCAGTCCCCCTGTCTGGTCTA
+
A?>>AFFFBFFFFGGFGFGGEEHEFGGGFGHHGGGGGCHFGHGHGGHHFGHGFFCGHGBHHHFHHHFHHHHGGGEGHHHHHHHHFGHHGFHHGGGGFFHHGBHFEAGHFGHHFDDGHHHHHHHHEDEGGGBG2@GHHB0?/<1?D?.AGA.GHHF.<.<GHHG?EGHAGHHH0:CHHHHHGGGGGGGGEG.FGGGGGGGGGGGGGGFFF?9B.9DFFFFFFFFFFFFFFF/BFFFFFFF?DEFFFFFFFFF
@M05620:37:000000000-D9766:1:1101:9853:10940 1:N:0:29
ACCACACCTTCTACAATGAGCTGCGTGTGGCTCCCGAGGAGCACCCCGTGCTGCTGACCGAGGCCCCCCTGAACCCCAAGGCCAACCGCGAGAAGATGACCCAGGTGAGTGGCCCGCTACCTCTTCTGGTGGCCGCCTCCCTCCTTCCTGGCCTCCCGGAGCTGCGCCCTTTCTCACTGGTTCTCTCTTCTGCCGTTTTCCGTAGGACTCTCTTCTCTGACCTGAGTCTCCTTTGGAACTCTGCAGGTTCT
+
BBB@B4>AFFFFGFGFGGGGGGHHGGGGHGHHHGGGGGGGGHHHHGGGGGGGHHHHHHHGGGGGGGGGGGGHHHHGGGGHGHHHHGGGGGGGGGHHGHFHHHHHGHHGHGHGGHHGGGGGHHHHHHHHFGHGHGGGGGGHGHHGHGGGGGFGGGGGGGFAAAFGFFFFFFFFFFFFFFFFFFFFFFFFFFFFFFFFFFFFFFFFFFFFFFFFFFFFFFEFFFFFBFFFFFFFFFFFFFFFFFFFBFFFFFF
@M05620:37:000000000-D9766:1:1101:12760:10943 1:N:0:29
ACCACACCTTCTACAATGAGCTGCGTGTGGCTCCCGAGGAGCACCCCGGGCTGCTGACCGAGGCCCCCCTGAACCCCAAGGCCAACCGCGAGAAGATGACCCAGGTGAGGGGCCCGATAACTCTTCTGGTGGCCGACACCCTCCATCCTGGACTCCCAGAGATGCGCCCTTTCTCACTGGTTCTCTCCTCTGCCGTTTTCCGTAAGACTCTCTTCTATGACCTGAGTCTCCTTTGGAACTCTGCAGGATCT
+
1A>>A1>AFF11BFG1BFGA1AB1EBEGEEHH1F0AAAE/AGHHHGAE/AE/A>BFG00EEE?EC>/EEGGCGC/>EECCECH//<<<B<B@//0?11??FC//?1?100.>ACC<<-<.00;0<C00;;/;.:-;---..9.C/;0.00;/.0;CF/999-///--;@=9F9B/BF//;;/9//BB/B99BFB9-;B?/;-99-:B/:999//9//////B/-/99/9;FFF//B/9BB/9B///--/;/
@M05620:37:000000000-D9766:1:1101:22364:10952 1:N:0:29
ACCACACCTTCTACAATGAGCTGCGTGTGGCTCCCGAGGAGCACCCCGTGCTGCTGACCGAGGCCCCCCTGAACCCCAAGGCCAACCGCGAGAAGATGACCCAGGTGAGTGGCCCGCTACCTCTTCTGGTGGCCGCCTCCCTCCTTCCTGGCCTCCCGGAGCTGCGCCCTTTCTCACTGGTTCTCTCTTCTGCCGTTTTCCGTAGGACTCTCTTCTATGACCTGAGTCTCCTTTGGAACTCTGCAGGTTCT
+
CCBCCABACBCFGFGGGG5GGGHHGFEFHGHHHFFGAFGGGHHHHGGEAEEFHHHHHHHEEEFFGGGGGGGHHHHGGGGHGHHHHGGGGGGGGGHEH2?GFHFG/???G?FEGHHGG->CHHHHHHHHHDGGHFGGGGGHGHHGHFGGGGGGGGGGGG-;:CGEFFFFFFFF0FFBFFFFFFFFFFFF0;BFFFAFFFFFFFFFB.BFFFFFFFF00:9:B0B/BFB0;BFFFFBFFFFFFEFBFFEFBFF
@M05620:37:000000000-D9766:1:1101:21431:10982 1:N:0:29
ACCACACCTTCTACAATGAGCTGCGTGTGGCTCCCGAGGAGCACCCCGTGCTGCTGACCGAGGCCCCCCTGAACCCCAAGGCCAACCGCGAGAAGATGACCCAGGTGAGTGGCCCGCTACCTCTTCTGGTGGCCGCCTCCCTCCTTCCTGGCCTCCCGGAGCTGCGCCCTTTCTCACTGGTTCTCTCTTCTGCCGTTTTCCGTAGGACTCTCTTCTCTGACCTGAGTCTCCTTTGGAACTCTGCAGGTTCT
+
BBBBBBBBFFFFFGGFFGGGGGHHGFGEHGHHHGGGGGGCGHHHHGGGGGGGHHHHHHHGGGGGGGGGGGGHHHHGGGGHGHHHHGGGGGDGGGHHHHHHHHHHGHHHHHHGGHHGGGGGHHHHHHHHHHGGHHGGGGGHGHHGGGGGGGGGGGGGGGGGGGGGGGFFFFFFFFFFFFFFFFFFFFFFFFFFFFFFFFFFFFFFFFFFFFFFFFFFFFFFFFFFFFFFFFFFFFFFFFFFFFFFFFFFFFF
@M05620:37:000000000-D9766:1:1101:14544:10987 1:N:0:29
ACCACACCTTCTACAATGAGCTGCGTGTGGCTCCCGAGGAGCACCCCGCGCTGCTGACCGAGGCCCCCCTGAACCCCAAGGCCAACCGCGAGAAGATGACCCAGGTGAGTGGCCCGCTACCTCTTCTGGTGGCCGCCTCCCTCCTTCCTGGCCTCCCGGAGCTGCGCCCTTTCTCACTGGTTCTCTCTTCTGCCGTTTTCCGTAGGACTCTCTTCTCTGACCTGAGTCTCCTTTGGAACTCTGCAGGTTCT
+
?A>AA?>AFFCDAGGDFFG54AEAA2B24AGHFFFEGCE2AGHHHGCG00E00>3BGG3EEEEGFEEEGCEBGGE<EGFFFHHE//CBC<><>A0GHDFHHHHHGCCHF<BCFGHGGGGCFHHHHHHHC;GG.CGGG?EFG/9CF0F/0C/;FGGGGGGG-;.9BBBFB@FFEBBFFFFFFBFFFFFFFFFFFFB.DFFFFFFFFFFFFFFFFFF/F/BFFFFBFBFFFFFFFFFFBFFB/BFFFF.9BF9
@M05620:37:000000000-D9766:1:1101:16874:11008 1:N:0:29
ACCACACCTTCTACAATGAGCTGCGTGTGGCTCCCGAGGAGCACCCCGTGCTGCTGACCGAGGCCCCCCTGAACCCCAAGGCCAACCGCGAGAAGATGACCCAGGTGAGTGGCCCGCTACCTCTTCTGGTGGCCGCCTCCCTCCTTCCTGGCCTCCCGGAGCTGCGCCCTTTCTCACTGGTTCTCTCTTCTGCCGTTTTCCGTAGGACTCTCTTCTCTGACCTGAGTCTCCTTTGGAACTCTGCAGGTTCT
+
CCCCCCCCFFFFGGGGGGGGGGHHGFGEGGHHHGGGGGGGGHGHHGGGGGGGHHHHHHHGGGGGGGGGGGGHFHHGGGGHGHHHHGGGGGGGGGHHHHHHHHHHGHHHHHHGGHHGGGGGHHHHHHHHHHHGHHGGGGGHGHHGHGGGGGGGGGGGGGGGGGGGGGFFFFFFFFFFFFFFFFFFFFFFFFFFFFFFFFFFFFFFFFFFFFFFFFFFFFFFFFFFFFFFFFFFFFFFFFFFFFFFFFFFFFF
@M05620:37:000000000-D9766:1:1101:17696:11010 1:N:0:29
AGTGCCAGCTCTCAATCGCACAGGGGACCCAGGGCCTGGCCCCTCCATCCAGAAAACCTATGACCTCACCCGCTACCTGGAGCACCAACTCCGCAGCTTGGCTGGGACCTATGTGAGTATCCAGCGTAGGAATCTGGGAGTTGGGGAGGAGTGAGGAGTTGGGGAAAGACAGTCCTAACCGTGGAGGGTTCTGGTAAATGATGGGGTGAGGAGGGGCTCTTTGGCTCCCACCAGTCCCCCTGTCTGGTCTA
+
BBAABF5FBFFFGGGGGGGGGEHFGEGGGGGHGFGFFGHHHHGHGGGHHHGHGFFGHGHFHHGHHHHHHHGGGEEGHEGGHHHHHHHHGHHHGGFGGHHHGHHGGGHHGHHHHHHHHHHHHHHHHGGGGGHHHHHHGHHGEHHGGGGGGGGHHHHHHGHHHHGGGGHHHHGHHHHHHHHHGGGGGGGGGGGGGGGGGGGGGGGGGGFFFFFFFFFFFFFFFFFFFFFFFFFFFFFFFFFFFFFFFFFFFFF
@M05620:37:000000000-D9766:1:1101:11319:11014 1:N:0:29
ACCACACCTTCTACAATGAGCTGCGTGTGGCTCCCGAGGAGCACCCCGTGCTGCTGACCGAGGCCCCCCTGAACCCCAAGGCCAACCGCGAGAAGATGACCCAGGTGAGTGGCCCGCTACCTCTTCTGGTGGCCGCCTCCCTCCTTCCTGGCCTCCCGGAGCTGCGCCCTTTCTCACTGGTTCTCTCTTCTGCCGTTTTCCGTAGGACTCTCTTCTCTGACCTGAGTCTCCTTTGGAACTCTGCAGGTTCT
+
AAAAAAAAFFFFGGGGGGG1G1FGGFEBGAFFEFGEGGGGGHHHHGGGEGGGGHGHHHHGGGGGGFGGGGGHHFFGGGGHGHHHHGGEGGGCCGFHGHHHHHHHGHHHHFHGGHHCCGGGHHHHHHHHHHHGHHGGGGGHGHHGHGGGGGGGGGGGGGGGGGGGGG@F@@EFFFFFFFFFFFFFFFFFFFFFFF@FBFFFFFFFFFFFFFFFFFFFFFFFFFFFFFFFFFFFFFFFFFFFFFFFFFFFFFF
@M05620:37:000000000-D9766:1:1101:25333:11015 1:N:0:29
[truncated: 1,919,960 more chars]
