# Supplementary material for: Fast but not furious: a streamlined selection method for genome-edited cells
Source: Life Sci Alliance. 2021 Apr 26;4(6):e202101051. doi: 10.26508/lsa.202101051 (PMC8127327; doi:10.26508/lsa.202101051)
Supplement: Supplementary file 1 [file LSA-2021-01051_Supplemental_Data_1.zip › SANGER and Deep Sequencing/ACTB/2_S2_L001_R1_001.fastq]

@M05620:37:000000000-D9766:1:1101:18216:1859 1:N:0:2
ACCACACCTTCTACAATGAGCTGCGTGTGGCTCCCGAGGAGCACCCCGTGCTTCTGACCGAGTCCCCCCTGAACCCCAAGGCCTCCCGCTAGTAGATTTGTGAGTTATTTTCTCCCCCAGTTTCGTTGCTCGCTCCCTCTTCTGGTCGTCGTCTCCCTCCTTCCTGCCCTCCCTCAGCTGTTCCCTTTCTCCCTTTTTCTCTCTTCTGCCGTTTTCCTTTTTCCTTTCTTCTCTGACCTGCGTCTTCTTTT
+
1A1AA1>AFFF@AGG13FFGBGGBEFGGA0FHGEC00AA//B/FGGAE//B/1A11FF0E/>?F11/BEE/011/??//?//?10>F/<///1222>221B0211B22BFD2>21@////1122/?00/11//.<..0<0D1<11<1--.--../<://./;0::0/:.::..//.//0/000099;B0;00;900;C/0CF0;B09009999/A/9/9////;9/9////9/;///9/---;99-/9/;/
@M05620:37:000000000-D9766:1:1101:17541:1894 1:N:0:2
ACCACACCTTCTACAATGAGCTGCGTGTGGCTCCCGAGGAGCACCCCGTGCTGCTGACCGAGGCCCCCCTGAACCCCAAGGCCAACCGCGCGTAGATGTGTGAGCTATTTTCTCCCCCAGTTGCGTTGCCCGCTCCCTCTTCTGGTGGCCGTCTCCCTCCTTCCTGGCCTCCCGGAGCTGCTCCCTTTCTCCCTGTTTCTCTCTTCTGCCGTTTTCCTTAGGCCTCTCTTCTCTGACCTGCTTCTCCTTTT
+
>AAABBABFFFFGGGGGGGGFFHFEBEEGGHHFGGGGEE?FFGHHGCGEFGEDFFHGHE?0>0>11/EEGA1C3/?E//?//F/?FEECC///<//?221@0111?1<?DD1?11<<.-.1>11-..-.0<.-:-:CC/GH0C;0;/...---;/0;:/.;F0B9B/.9:9...----;////99BFF/://9.//9;9BFF/9B/B///-.:BEBB///////9.;99//;/B//9//../:9B9:BF//
@M05620:37:000000000-D9766:1:1101:17515:1914 1:N:0:2
TAGGCTGCTTTGGAAGAAACTCATAGATTACTGCAACAGTTCCCCCTGGACCTGGAAAAGTTTCTTGCCTGGCTTCCAGAAGCTGCCACACCTCCCACTGCTACCTGTCCGGCCCGGCTCCTAGCCGACTCCCCGGGAGTCTCCACGCTGCTGACCCATTGGACAGTCAGTCCTTCATTTACGCTTTCGCCCTCTTGTGGATCCTATTGCCCCATTCTCAGCCTTTGTACTTGTCACTTCCCAGCCAGGGT
+
3>AABFFBFFFFGBGGGGGGFGHHHHGGHFHHHHHHGFHHGGHHHGGGHFGFGHABE32AGHHHHF5FGHF1BFF2B55333BB331@B11>B1112BB33B43?33B@3>///>>//>?CG343?///>?F/?B////?<11?10..><.F110<F./==00<0CG0G0GF000;0<CH00::EGG0.:.9;AFG0C0.0;9/00;C000C../;099909/;BBB9/;BF/B/99://9.//9......
@M05620:37:000000000-D9766:1:1101:13610:1925 1:N:0:2
ACCACACCTTCTACAATGCGCTGCGTGTGGCTCCCGAGGAGCACCCCGTGCTGCTGACCGAGGCCCCCCTGAACCCCAAGGCCAACCGCGCGTAGTGGCCCGCTTTCTCTTCTTGTGGCCTCCTCCCTCCTTCCTTGCCTCCCGGCTCTGCGCCCTTTCTCCCTGGTTCTCTCTTCTGCCTTTTTCCTTCGGCCTCTCTTCTCTGACCTGCTTCTCCTTTTGTACTCTTCCGGTTCTATCTCGGATTTGCC
+
1AAAAAA>CFFFGGGFGG1AFEGEGEEAA0GGG0FA/EECEHHHHGGEGGGGHHHHHHH//>EEC>@EEGF0B>>EE////<F//?C/@//////?00/<?---..<11>=<F00=0..<0..<//.:/.:;:CG00:CGCCC.---9:00--;@?FG0999/;0.BFFFFFFFFFF////:9BF/9/;/---9B-B/BFFF/;///:B-9/;/B/;B/F//-/;;9//9/--9A-//:99/---9-9;//
@M05620:37:000000000-D9766:1:1101:17232:1926 1:N:0:2
AGTGCCAGCTCTCAATCGCACAGGGGACCCAGGGCCTGGCCCCTCCATCCAGAAAACCTATGACCTCACCCGCTACCTGGAGCACCAACTCCGCAGCTTGGCTGGGACCTATGTGAGTATCCAGCGTAGGAATCTGGGAGTTGGGGAGGAGTGAGGAGTTGGGGAAAGACAGTCCTAACCGTGGAGGGTTCTGGTAAATGATGGGGTGAGGAGGGGCTCTTTGGCTCCCACCAGTCCCCCTGTCTGGTCTT
+
1A>>AFFFAFFFG1GGGGG1ECHAFGGGGGGHFEGCFFGGHHGHGGHHHGHHHHEFGEGFFHGHHGHBGEFEGE/EFGB00>F/BF0/?GHFFA/E?EG0/FG///0B?G1FBF221GBFFD21B?E///11@FGBB00?CFBC?-.--.<FA00.0.CGHEC?.AEACCCFHHHHF0::9EE?..A?EFFFFBF000CBFFBB.?B;?FFF?B?@@@EFFFB/BFBAA-99--BFFFEB@?FFF//;BF/
@M05620:37:000000000-D9766:1:1101:11523:2015 1:N:0:2
ACCACACCTTCTACAATGAGCTGCGTGTGGCTCCCGAGGAGCACCCCGTGCTGCTGACCGAGGCCCCCCTGAACCCCAAGGCCAACCGCGAGAAGATGAGCAGTGGCCCGCTCCCTCTTCTTTTGGTCGGCTCCCTCCTTCCTGGCCTCCCGGCGCTGAGCTCTTTCTCCCTTTTTCTCTTTTCTGCTCTTTTCTGTAGGATTTTCTTCTCTGCTCTGAGTCTACTTTGGTCCTCTGCTTGTTCTTGTTCG
+
CCDDDDDDFFFFGGGGGGGGGGHHGGGEEGHHHGGGGGGGGHHHHGGGEGGGGHHHHHHGGGGGGGGGGGGHHHHGGGGGGHHGEFGGGG/@?DCCFF22?FF?11/0/>/@@C.<00<GH1=D0-.0---.<.<::<<G0<C0/<CF.9<.---99?.<F00:<<FBB0BB000<<B0B0:<FFB0<0<<:<000<00000<0<0<BFFFFFF0<FFFBB0BBFBBB0/.:0B0<B:00<<BBF0:00<.
@M05620:37:000000000-D9766:1:1101:11544:2016 1:N:0:2
ACCACACCTTCTACAATGAGCTGCGTGTGGCTCCCGCGGAGCACCCCGTGCTGCTGACCGAGGCCCCCCTGACCCCCAAGGCCAACCGCGAGAAGCTGAGAAGATGCCCGCTACCTCTTCTGGTGGCCTCCTCCCTCCTTCCTGGCCTCCCGGAGCTGCTCCCTTTCTCACTGGTTCTCTCTTCTTCCGTTTTCCTGTGGACTCTCTTCTCTGACCTTATTCTCCTTTGTAACTCTTCAGTTTCTAGCTCG
+
1>>AA>A>CFCFGGGGGGGGGGHHGGGGFFHHBBFF0EEAEE/FHGEABBFB@FHHHHHF>>/>?/>EEGG00BBEEC??//?//?C/B/<///01<11?<10<111<<<->-@C<0DGDDDG0/..:0.::GC.:BCHHHFF:B..99.9.-;-9;/;009C/CB9/BFBB9BF/B9/;FF/;F//9A9/9AFB///;BB9BB/BFFB/FBB/9://///;;9/;/;/////9FF///9/9:/9///9/-
@M05620:37:000000000-D9766:1:1101:17608:2018 1:N:0:2
ACCACACCTTCTACAATGAGCTGCGTGTGGCTCCCGAGGAGCACCCCGGGCTGCTGACCGAGGCCCCCCTGAACCCCAAGGCCAACCGCGAGAAGATGAGTGAGTTATTTTCTCCCCCATTTGCGTGGCGCGCTCCCTCTTCTGGTCGTCGCCTCCCTACTTACTGGCCTCCTAGCGCTGTTCCCTTTCTCCCTGGTTCTCTCTTCTGCCGTTTTCCGTTGTGCTTTCTTCTCTGACCTGAGTCTCATTTT
+
1>>AA?1ACFFFCGGBDBFGDDGBEABA00BEEEAA0AF//FGGHG?E//E///1BF00>>E/E>//>EEEGHB/>E/?FAAH//?CCGCC///F1<111@?1?1111?FF1F11>..-01111-<.<-<.---.;./CFF0CB000-9.--.999EF0.0;0/9//-9;FE-///;----///9;BF/BB/9-/-;B//;B:9/:://;@B9B-//-9/---////9//999////:9-/;;FF//9/;/
@M05620:37:000000000-D9766:1:1101:14855:2052 1:N:0:2
ACCACACCTTCTACAATGAGCTGCGTGTGGCTCCCGAGGAGCACCCCGTGCTGCTGACCGAGGCCCCCCTGAACCCCAAGGCCAACCGCGAGAAGATGAGTGAGGTATTTTCTCCCCTACTTTCGCGGCCCGCCCCCTCTTCTGTTTGCCGCCTCCCTCATTTCTGGCCTCCCTTAGCTGCTCCCTTTTTCCCTGGTTCTCTCTTCTGCCGTTTTCCGTAGGTCTCTCTCCTCTGACCTTCGTCTCCTTTT
+
AB?AAAAAFFFFFGGFFGBGGGHHGBEBFAGFFFFAEEE?EGDGHFFGFEEEFFHHHGHGGGGFFFGEFGGHGHFGG/EHGHHGFGGGGF<BCDGHHGE2?2?G0?11?FDBGHHHG0>0<>11..-<---;:--:CGGFF9B90;;/09-9AFGGGB;90099/9;BFFFAF./;9/////;/AF/F////;/:.BB99BF/9B//9/;-;AF?/;9/A..:///;BF//99BFBFFB/F..AA./;;;/
@M05620:37:000000000-D9766:1:1101:19646:2108 1:N:0:2
ACCACACCTTCTACAATGAGCTGCGTGTGGCTCCCGAGGAGCACCCCGTGCTGCTGACCGAGGCCCCCCTGAACCCCAAGGCCAACCGCGAGAAGAGGCCCGCTTCCTCTTCTGGTGGCCTCCTCCCTCCTTCCTGGCCTCCCGGCGCTGCGCCCTTTCTCCCTGGTTCTCTCTTCTGCCGTTTTCCGTCGGGCTCTCTTCTCTGACCTGCGTCTCCTTTGGCACTCTGCAGGGTCGAGATCGGACGGGCA
+
BBBBBBBAFFFFGGGGGG5FGGHHGEGB4EGGGFFG?EFGDHHHHGGGFFGGGHGHHHHEEGGGGGGGGGGHHHHGGGGHGGHHHGGGGG<CFGH20?/</C/A/<?<1=>GHB1FG.0<><.CG/CCB<<D<G00/;GGFEFA-@-A-@AAGD--9CFB99/9/9;BB/9F9BFFFB//9A.BA//.B.9=--9A/9;BFFFF/;9BFF.;A>.B/F/F/9/99.:9/B/9.-;B9-9../9AD-9-;>-
@M05620:37:000000000-D9766:1:1101:15641:2120 1:N:0:2
ACCACACCTTCTACAATGAGCTGCGTGTGGCTCCCGAGGAGCACCCCGTGCTGCTGACCGAGGCCCCCCTGAACCCCAAGGCCAACCGCGAGAAGATGAGCAGAGGCCCGCTCCCTCTTCTGTGGGCCGCTTCCCTCCTTCCTGGCCTCCCGGAGCTCCGCGCTGTCTCCCTGTCTCTCTCTTCTGCCGTTTTCCGTAGGACTCTCTTCTCTGCCCTGAGGCTCCTTTGGACCTCTGCAGGTTCTTGCTTG
+
BCBBCBCCFFFFGFGGGGGGGGHHGGGEFGGHHGGGGGGGGHHHHGGGGGGGHHHHEHHGFGGGGGGGGGGGFHHGGFEHGEHGHGGGGGGGCDHGHBDF2<20??///>--<<FFGFG1=0<0/<E.A--.;CC0CDFHH/00/;.09:..---;.0/..-9;-./BF/BFB:/9;//9;/BFFF/:@AFF.B/.:.9./;/BFF9B/F//;/;:B?//.;:.;;B;////9;FFFF//..;://:///:
@M05620:37:000000000-D9766:1:1101:13664:2126 1:N:0:2
GAGGCTGCTTTGGAAGAAACTCATAGATTACTGCAACAGTTCCCCCTGGACCTGGAAAAGTTTCTTGCCTGGCTTACAGAAGCTGAAACAACTGCCAATGCTCCCCGTAAGGAAAGGCTCCTAGACGACTCCAAGGGAGTCAACGAGCTGATGAAACAATGGAAAGTAAGTCAGGCATTTCCGCTTTCGCACTCTTGTGGATCCAATTGAACACTTCACAGCATTTGTACTTGTAACTGACAAGCCAGGGA
+
AAABABFBFFFFGGGGGGGGGGHHHHHHHHHHHHGGGHHGHHHHHGGGHHHHHHGFBFHGBGHHHGGBGHHHHHHGHHHGHHHGHGHFGFGGHHHHBGHHHH3B1EEAE11F3FCGFFEAC3EGD3<EEEGHG2B?AFFA2?B2?<E//@FHHHDHB0F11?1<FGFGHF1FGGHFHHHHGBEGE.<0.CEG-GB;0<F?HFCHFFHHHHGGF/00;0:CFA/;09FBFFFBF09C;FFGF0;:EEF.;;.
@M05620:37:000000000-D9766:1:1101:14499:2165 1:N:0:2
ACCACACCTTCTACAATGAGCTGCGGGTGGCTCCCGAGGAGCACCCCGTGCTGCTGACCGAGGCCCCCCTGGACCCCAGGGCCAACAGCGAGAAGATGAGTGAGCTATTTTCTCCCCGAGTGGCGCGGCTCGCTCCCTATTCTGGGGGCCGCCTCCATCCTTCCTGGCATCCCTAAGCTGCGCCCTTTCTCCCTCGTTATCACTTCTGCCGTTCTCCGTAGGCATCTCTTATCTGTCGTACGTCTACCTTG
+
AAA1AAAAFFFFGGGG3FGFG1FFG?0EE0FG1FFA/EEA/GEHHGGEAAEF1GHCGGHE///EF/EEGGG/>0BEGG/?//?CEF<0BBC//?011?1???111?11<@DFHFHHG-<-..F<<<CGG-;-:.99E/0;CFC00/;AA---@-;--/9-///9///;-/:9-9/;B////-;9--//;F/FF--9;;--B/BF//BB/F@-;--;B-;---;///:BF9//;/://-;-;-;-;-//9/;
@M05620:37:000000000-D9766:1:1101:16691:2243 1:N:0:2
ACCACACCTTCTACAATGAGCTGCGTGTGGCTCCCGAGGAGCACCCCGTGCTGCTGACCGAGGCCCCCCTGAACCCCAAGGCCAACCGCGAGAAGATGAGAAGAGGCCCGCTACCTCTTCTGGTGGCCGCCTCCCTCCTTCCTGGCCTCCCGGAGCTGCGCCCTTTCTCACTGGTTCTCTCTTCTGCCGTTTTCCGTAGGACTCTCTTCTCTGCCCTGAGTCTCCTTTGGAACTCTGCAGGTTCTAGCTCG
+
AAAAAA@>FFFFGGGGGGGGGGA10AABFECFFEFEEGGCEHGHHGGG/AECAFEFHAEE>E/EFFEEEGGF1GHGGG/?>CGHGGGEGGG@?CG1FFF?>?0<FGEGGCCG-<>1<GHGHHB=CEHFG?:.AHF/C?GFGC0CHFFFFGABGGG?FGG--C@9BBB/9/:BFB;FFFFFFF/BBFFB@FAF-:FB9ABFFFBB9;B///BFF/F99-B-;BBBFFFFFEFFF/FFFFFB--;BF/;BFFF
@M05620:37:000000000-D9766:1:1101:12254:2346 1:N:0:2
GAGGCTGCTTTGGAAGAAACTCCTAGATTACTGCAACAGTTCCCCCTGGACCTGGAAAAGTTTCTTGCCTGGCTTACAGAAGCTGAAACAACTGCCAATGCTCCCCGTAAGGAAAGGCTCCTAGAAGACTCCAAGGGAGTAAAAGAGCTGATGAAACAATGGCAAGTAAGTCAGGCATTTCCGCTTTAGCACTCTTGTGGATCCAATTGAACAATTCTCAGCCTTTGTACTTGTAACTGACAAGCCAGGGA
+
>>>>>>C>FDBF1C1F1BAFFG1G1AFGHHGHGHC1B0BDDDFFFGEFF0BAFFGH1FFBFHFEGHE1BGBFGHGBB1BGHHGGFGBGB0>GHHHC1BGH@F@FFE>EEFBFGHEGFFFFFGGGHB<GGFGFGHHFA/??CGHHFEGBBBFGHHHE@0FFGHGFFGFGBF1@FGFBFFGHGHGCC.<1D1<GC/GGHGHGFFHHE0CGGFG:C/0;0;CFG///<GFHGBFFG;;0;;CF90999C/.9E9
@M05620:37:000000000-D9766:1:1101:16883:2357 1:N:0:2
CCTGCCCTTACACCATCGGACCTCTGGCCTTAACTCATGCCACATTACTCGTCCTCGTCTGCCGCCCCCTGCATCCCAAGAAAAACAACCACTACACTTGGCTGCACCCCCTACTCAGGAGAGAGCCCACGCATAGAGGAGCTGCAGACCAGTGAGTACTTCGTTTGAGACAGGCTCCAACGTCTACCGGTATGCGTCATGATCCTTTCACGATGCTCTCGTTCACGTCTAACAGTTCGAAAGTTCACACG
+
AAAAAFAF1C1B1A1BF1AE0A0A1AA1BA1B1BDG11D1BBFF1ADDGHE0/AA1//A/B1F/AA>/>>>?0BB>>EBBB0>F0/?>////BB0101>1101??010//<//0B11B01//<</<0??//</<?111?0//0<10<1<.0<<1110<0000.</..0..0/:.:...//;.../.09--9:.9;..-.;0=000000000;----////----//-----/;;/;:/--9-;999////-
@M05620:37:000000000-D9766:1:1101:18566:2364 1:N:0:2
ACCACACCTTCTACAATGAGCTGCGTGTGGCTCCCGAGGAGCACCCCGTGCTGCTGACCGAGGCCCCCCTGAACCCCAAGGCCAACCGCGAGAAGCGGCCAGCTACCTCTCCTGGTGCCCATCTAAATGCTTCCAGGCCTCCCGGCTCTGCTCCCATTCTCCCTGGCTCTCTCTTCTGCTGTCTTTCGTCGGCCTCTCTTCACTGCTCTGCGTCCTATTTTGACTTCCGCTGGTTCCACCTCGGACGATAA
+
A>1>AA1AFFF13FG13BFFDEB1ABEEA0BGHG00EAE//FFHHFEE//BADABGH0AEGGGGCGEGGGGHHHF/EGGCFHHGE/EEG<<BCCH1//>>/?/F110>110<1>0>01<00</0000=00000<00/.;/CG:.---:G0;00;./000000//0../0;FGG0090;000;0;0//--9---9;-;F//9//;///;B//-----/////99/////9---;//;///--;-;-------
@M05620:37:000000000-D9766:1:1101:15339:2376 1:N:0:2
ACCACACCTTCTACAATGAGCTGCGTGTGGCTCCCGAGGAGCACCCCGTGCTGCTGACCGAGGCCCCCCTGAACCCCAAGGGCAACCGCGAGAAGATGAGGACTGGCACGCTCCCACTTCTTAGCCCGGGATCCCTCCTTCGTGGCGTCCCGGCGCTGCGCCCTGTCTCCCTGCGTCTCTGTGCTGCCGTTTTCCGTAGGCATCACTTCTCTGCCCTGAGTCTACTTCGGACCTCTGCAGGTTCTGGTTCG
+
BBA3AAAAFFFFGFGD5FGEGBGFG2AEH2GH3FFA2EFAEHEHHGGEAAEFHHHCHHHG0EEGG1EEGGG1B3FEGG/?//FFEHE/@@D//?011F1?01/0?F/01//C.<>0<F111><111<-<--.:/:0:::00.;.;A-.;-C?@-----.--;9-.9B9F;B.9.-.-;.9/9///99.-9;/.9;.9;..///:/99/;/B/B/9./9.9/;///;/;9?.-999//9//.9:///9///-
@M05620:37:000000000-D9766:1:1101:18572:2381 1:N:0:2
ACCACACCTTCTACAATGAGCTGCGTGTGGCTCCCGAGGAGCACCCCGTGCTGCTGACCGAGGCCCCCCTGAACCCCAAGGCCAACCGCGAGAAGCGGCCCGCCGCCTCTTCTGGTGGCCTCCTCCCTCCTTCCTGGCCTCCCGCCGCTGCGCCCTTTCTCCCTGGTTCTCTCTGCTGCCGTTTTCCGTCGGCCTCTCTTCTCTGACCTGCGTCTCCTTTGGCACTCTGCAGGTACTTGGTCGGAGGAGCA
+
ABBBBBBAFFFFGGGBBGGBGFFHEEAEE2FFHFGGGGGFEGAGHGGFEEFGBGBGFGHEEE>EFGEGGGG23BGFGGDHGHHHEGGEFCG@</22>B<C/D@---<<EHHFFFH=/.CH0CG/::CGCEFGHF0FBFFGGE.A-;BF9-C@DAF;/B/9FBBF/EF/99BFFE/B9FBFDFF/AF/9B.@--9.:BBF/B9F///BFFF.-.;9;BBBF///9BBFBB9B/AF////:/;/--9--..9.
@M05620:37:000000000-D9766:1:1101:13430:2392 1:N:0:2
GAGGCTGCTTTGGAAGAAACTCATAGATTACTGCAACAGTTCCCCCTGGACCTGGAAAAGTTTCTTGCCTGGCTTACAGAAGCTGAAACAACTGCCAATGCTCCCCGTAAGGAAAGGCTCCTAGACGACTCCAAGGGAGTAAAAGAGCTGATGAAACAATGGCAAGTAAGTCAGGCATTTCCGCTGTAGCACTCTTGTGGATCCAATTGAACAATTCTCAGCATTTGTACTTGTAACTGACAAGCCAGGGA
+
CBCCBCFCFFFFGGFGGGGGGGHHHHHHHHHHHHGHHHHHHHHHHGGGHHHHHHHGFFHHGHHHHHHHHHHHHHHHHHHHHHHHHHHHHHHHHHHHHGHH3B3BFG?1>E1FGH3FCFG0FGFGH3?<<?EHHHHGGHG/F3D3@/F22@2@>F>G2F<?1?FF?FFGHG@?@GFCG1GBGD.C>-.=GB00<C0=0DF.0:CGH0CGHH0;:/:0;;00CF0;000;CCBCC;=;;;C0C00..;/;9..
@M05620:37:000000000-D9766:1:1101:13410:2401 1:N:0:2
GCGGCTGCTTTGGCAGAAACTCATAGATTACTGCCACAGTTCCCCCTGTACCTGGAACCGTTTCTTGCCTGGCTTACAGAAGCTGCAACAACTGCCAATGCTACCCGTCAGGCCCGGCTCCTAGCCGACTCCCCGGGAGTCCCCGCGCTGCTGACCCAATGGCCAGTCAGTCCTTCATTTCCGCTTTAGCCCTCTTGTGGATCCCATTGCCCCCTTCTCAGCATTTGTACTTGTAACTTCCAAGCCTGGGA
+
>11AA>AAFF3DB1BAABAFBFEGFFGFHCBFGHBBGFFBDFGHHGAF1BF22G0AB1AEBEFFDBABGHHHHBBBFGGFGHH1B10BFB??EGHHHHGFG2F1BF?>>EEG0F/>EEGGGGFF10?>/>CGFGB>C///0?1?@C---A<GB0CCG::G:GCGHHFB00CG000;9CFB0;.;EGG;BF/BFGGGGGGGGGG/::CFFBFFA@@-FFFFFF/;//B/;BFFFFBFF///;//;A;/;;;9
@M05620:37:000000000-D9766:1:1101:17282:2404 1:N:0:2
ACCACACCTTCTACAATGAGCTGCGTGTGGCTCCCGAGGAGCACCCCGTGCTGCTGACCGAGGCCCCCCTGAACCCCAAGGCCAACCGCGAGAAGATGAGTGAGCTATTTTCTCCCCCAGGTGCGTGGCGCGCTCCCTCTTCTGGTGGCCGCCTCCCTCCTTCCTGGCCTCCCGGAGCTGCGCCCTTTCTCCCTGGTTCTCTCTTCTGCCGTTTTCCGTAGGGCTCTCTTCTCTGACCTGCGTCTGTTTTG
+
ABBBBBBAFFFFGGGGGGFGGGGHGEGBFGHHHGGGCEGGGHHHHGGGGGGGHHHHHHHGGEGGGGGGGGGHHHHGGGGHGHHHHGGGGGGGGGHHHHFF222D11?1?<?GFH1GCDF..<11<>EG@-<@C-CEGFHHFHFG0;9..9;A?DAEE/FDBF0;;9FFFFFF?.;9-9.;/-=ABCFFBFBFB./.BFFBFFF/9BBBFFFFDFFFBF9A?....:FFF/9FF/BFFFFF?FAAA.9;9F.
@M05620:37:000000000-D9766:1:1101:13307:2471 1:N:0:2
AGTGCCAGCTCTCAATCGCACAGGGGACCCAGGGCCTGGCCCCTCCATCCAGAAAACCTATGACCTCACCCGCTACCTGGAGCACCAACTCCGCAGCTTGGCTGGGACCTATGTGAGTATCCAGCGTAGGAATCTGGGAGTTGGGGAGGAGTGAGGAGTTGGGGAAAGACAGTCCTAACCGTGGAGGGTTCTGGTAAATGATGGGGTGAGGAGGGGCTCTTTGGCTCCCACCAGTCCCCCTGTCTGGTCTA
+
AA>AAFF11CFFGFGGGG1CECHGGGGAAEHHG0EE/BGHCHGCGGH1GFGHBGHHHGH1GHEHHHHHHCFEGEGGHHHHGGHHHHHHGH1GEFGEEHFHGHBGGGHGCFGHHF2GHFFHHHGHHGAECGHGHHHFHHCFEHGHGGGGGGGGGFGGHGCCHF@CEGHHHHHHHHHFFHHHGGEGAEGACFGGGGBBFFGGGGGGGGA@EFFFFF<@@@FFFFFFEFFEEFFFFFFFFFFF@FFFFFFFFFF
@M05620:37:000000000-D9766:1:1101:11421:2478 1:N:0:2
ACCACACCTTCTACAATGAGCTGCGTGTGGCTCCCGAGGAGCACCCCGTGCTGCTGACCGAGGCCCCCCTGAACCCCAGGGCCAACCGCGAGAAGATGAGTGAGGTATTTTCTCCCCCAGCTGGGTGGCCCGCTCCCGCTTCTGGTGGCCGTGTCCCTCCTTCCTGGCCTCCCGGAGCTGCGCCCTTTCTCTCTGGTTCGCTCTTCTGCCGTTTTCCGTAGGTCTCTCTTCTCTGACCTGCGTCTCGTTTG
+
AAA1AAA>FFFFGGGGFG1EGBHFG0AB0AFHCAFE0EGGCHHHHGGGFEGGFHGHHHHECGCEGAGGGEE0GCGGG//?>?/??F//BC//</01111?@GB1<<1<FFG1FH10?C-.0110>>>-<.<@---CC.;-;A000;;.F.-9-./0;BF.9C0;FFC?.FFFAA-----BF=-A-9FFFFF///9/;/;--;-EF/;///9-9;AB9;9-9-/;;B/BF/9//9BFBFEBF@A>9-/;-;-
@M05620:37:000000000-D9766:1:1101:18714:2569 1:N:0:2
GCGGCTGCTTTGGAAGCAACTCATAGATTACTGCAACAGTTCCCCCTGGACCTGGAACAGTTTCTTGCCTGGCTTACAGAAGCTGAAACAACTGCCAATGCTACACGTCGGGCCCGACGCCTAGCCGACTCCCCGGACGTCGCCAAGCTGCTGACCCAATGGTCAGTAAGTCCGCAATTTACGCTTTCGCACTCTTGTGGATCCAATTGCCCACCTATCAGCATTTGTACTTGTCATTGACCAGCCAGGGG
+
A>AAADD>FFBBBGGG1BBFFGFGFDGGH1FGHH1BBBFDDGHHHGEF/BFFHHHHF10BDFHHGHHHHHHHHHH1FFGGHHHHHFHHHFFGGHHH1BGG1FHH10?0?/>>//<>/></>C/C10/B/>AGAC@/-->..-<<.-<</CGHFH/C/..///0;;C000;000.---;:00;;EA?.9.99--//BBFFFF/B-/:B99////---/;/BBF/;//9;9BF/9B///9//;9BA--:-;--
@M05620:37:000000000-D9766:1:1101:14621:2571 1:N:0:2
ACCACACCTTCTACAATGAGCTGCGTGTGGCTCCCGAGGAGCACCCCGTGCTGCTGACCGAGGCCCCCCTGAACCCCAAGGCCAACCGCGAGAAGTGGCCCGCTCCCTCATCTGGTGGCCTCCTCCCTCCTTCCTGGCCTCCCGGCGCTGCGCCCTTTCTCCCTGGTTCTCTCTTCTGCCGTTTTCCGTCGGCCTCTCTTCTCTGACCTGAGTCTACTTTGGCACTCTGCAGGTTCTAGCTCGGACGCGCA
+
>AAABAAAFFFFGGGGGGGGGFHHGGGGHFFGFGGADEGFGGHHHGGFEFGGHHHHGHHGEFGGGGGEFGGHHFEGGGGGGHHGECEGGGGGGGG2?2FGC<>/>/FFG0=FGFFF0.0>1.=<<CEGCGCGHHGHFGGHHHGGCF-;A?ADGGGAG0F0;;FFFFBFFFFFFFFFFFFF=DFFEFFFFFFF=DFFFFFFFFFFB/BFFF/9/;B/9BFEBFFFF9B/;BBBF9/B;///9BADF-9;9=-
@M05620:37:000000000-D9766:1:1101:16589:2575 1:N:0:2
AGTGCCAGCTCTCAATCGCACAGGGGACCCAGGGCCTGGCCCCTCCATCCAGAAAACCTATGACCTCACCCGCTACCTGGAGCACCAACTCCGCAGCTTGGCTGGGACCTATGTGAGTATCCAGCGTAGGAATCTGGGAGTTGGGGAGGAGTGAGGAGTTGGGGAAAGACAGTCCTAACCGTGGAGGGTTCTGGTAAATGATGGGGTGAGGAGGGGCTCTTTGGCTCCCACCAGTCCCCCTGTCTGGTCTA
+
A?AABFFFBFFFGGGGGGGGGGGHFFGGGGGHGCEGGFGHHHGHGGHHGHHHHHHHHGHHHHHHHHGHHHHGGGGGHGHHHHHHHHHHGHHHGGGGGFHHGHHGGFHHGHHHHHHGHHHHHHHHHGGGGGGHHHHHHHHGGHHHGGGGGGGHHHHHHGHHHHGGGGHHHHHHHHHHHHHHGGGGGGGGEGGGGGFGGGGGGGGGGDFFFFFFFFFFFFFFFFFFFFFFFFFFFFFFFFFFFFFFFFFFFFF
@M05620:37:000000000-D9766:1:1101:16719:2636 1:N:0:2
ACCACACCTTCTACAATGAGCTGCGTGTGGCTCCCGAGGAGCACCCCGTGCTGCTGACCGAGGCCCCCCTGAACCCCAAGGCCAACCGCGAGAAGATGCGTGAGATATTTTCTCACCCCGGGGAGAGGCCCGCTCCATCTTCTGATGACCGCCTACCTCCTTCCTGGCCTCCCGGAGCGGCGACCTTTCTCACAGGTTCTCTCTTCTGCCGTTTTCCGTAGGCCTCTCTTCTCTGACCTGAGTCTCCTTTG
+
BBBBBBBBFFFFGGGGGGGGGGHFGAEGHGHGGGFE2E2AEGAGHGGGEEEFHHHHH2GEEGFGGGGGGGGFFGHGGGGHGEHHHFFECCFC/AF2?D<<?</?11?<G11@<11?0G----<-<.:CDE.:@@-;/;C0009;0090:/--9..;.9;CFF//://A.B.AADAFCA--99-;9.BFBF/;F/9.B/B9/;B//BF;B/-9DB9FBD;A../B/99/99/://9B/BBB/9;;/;;F/9;
@M05620:37:000000000-D9766:1:1101:16710:2685 1:N:0:2
ACCACACCTTCTACAATGAGCTGCGTGTGGCTCCCGAGGAGCACCCCGTGCTGCTGACCGAGGCCCCCCTGAACCCCAAGGCCAACCGCGAGAAGGTGCCCCGGGTGAGGGGCCCGCTCTCTTTTCTGGGGCCCGCCTCCCTCCTTTCTGCCCTCCCGGATCTGCGCTCTCTCTCACTGTTTCTCTCTTCTGGCTTTTTCCGGAGGTCTCTCCTCTCTGACCTGAGTCTCCTGTGACACTCTGGGTTTTCT
+
AAAAA1A>1C@@FG1BGFGBGGGFFEEB00F0F0FF0EG//F/GHEGE/A/BDF1BDGHG?>/EFGGEECC01BGGGC?GEE///?EEBCC@/CF0<?1?0///>?A.F0.<>-A-CC@.;C00;;0;C/-.:;--ABGAA//9=00;0000=/C.--9;--9:B9@-9A/BFBF////9:;BFFF/9B9////-;B/9/99---9-;BFF//;BF/:////;-/-;BB9/;////99;B9/9/-/--;;/
@M05620:37:000000000-D9766:1:1101:19520:2690 1:N:0:2
ACCACACCTTCTACAATGCGCTGCGTGTGGCTCCCGAGGAGCACCCCGTGCTGCTGACCGAGGCCCCCCTGAACCCCAAGGCCAACCGCGAGAAGATGAGTGAGGTATTTTCTCCCCCAGTTGCGTGGCCCGCTCCCTCTTCTGGTGGCCGCCTCCCTCCTTCCTGGCCTCCCTTAGCTGCGCCCTTTCTCCCTGGTTCTCTCTTCTGCCGTTTTCCGTAGGCCTCTCTTCTCTGACCTGCGTCTCCTTTG
+
BABBBBB>4BBFGGGGGG4AEEGGGFEBAEHGGFGECGEGDHGHHGGEEEEGFHHHHHH0>EEEGGGGGEFHFHHGGGGHGHHHHGDCGG/BCGHEHHHHBBDH0?FFGHHHGHGHDDD.>F1>@DGGC.<AC:CGFHHFGHHGGG/CAFB?@EGEEFGDGG;CFFFFFFFFFF/:/BFFB>>ABBFFFFF9BFFEBFFFFFBFFFFFEFBADFF9F.9;.D/9BFFFF;FFFFFFFFB.A?FBF./;9B/
@M05620:37:000000000-D9766:1:1101:13991:2710 1:N:0:2
ACCACACCTTCTACAATGAGCTGCGTGTGGCTCCCGAGGAGCACCCCGTGCTGCTGACCGAGGCCCCCCTGAACCCCAAGGCCAACCGCGAGAAGATGTCCGCGAGAGCGGCTGGCTGCCGCTTCCCGCCGTCGTCGCCTTCCTTCGTGGCCTCCTGGCGCACTGGCCTTTCTCTCTGGCGTTCTCCTTAGCAGTCTTTTGTCGGACCTGAGTCTCTGTTGTGAGTCTCCAGGGGCTCGATGGAGGGTGTA
+
BBABBABBFFFFGGGGGGFGGGFHGBEEFEHCEFGGFEG?AHHFHGFG1EEEHHHHHHFGFEGGGGGGGGEGHGEGGGGGFGHHEGGEGGDC<AF2222>@//></--.--<--<./.<C-D-AF/:.:---;--.-;A.9:900/.99:@./;E./;F-A--9:.../;/////;BF//-.;.;;////:/:9;/;////;9.@=C-..;.;FFF/////;.;/BFF/B/:/;-9-;;@F/./..-..-/
@M05620:37:000000000-D9766:1:1101:18303:2723 1:N:0:2
ACCACACCTTCTACAATGAGCTGCGTGTGGCTCCCGAGGAGCACCCCGCGCTGCTGACCGAGGCCCCCCTGAACCCCAAGGCCAACCGCGAGAAGATGAGTGAGGTATTTTCTCCCCCAGGTGCGTGGCCCGCTCCCTCTTCTGGTGGCCGCCTCCCTCCTTACTGGCCTCCCGGAGCTGCGCCCTTTCTCTCTGGTTCTCTCTTCTGCCGTTTTCCGTAGGTCTCTCTTCTCTGACCTGCGTCTCCTTTG
+
AAAAAAAAFFFFFGGGFF11B1B100AAAAFHFFGE0AE//FAFGGEE//EE/>F@F0F?/F/E?EEEEGG0GF/EGGAF</FGHGA@C/></CFCDF1?@?1??><DGHHFGHBCCEGA.<<CC<AC@.;A?@CCGGECFBFFGFFEFFG?@9AEE//99//999/A-9AAF-9@@@FF/=@F@@9/BFF/;BFFBFFFFFFEBFF/:;-:AF?FF-/99-//:;BFF9BFFFFFFFEE?@B@FF/;BB/
@M05620:37:000000000-D9766:1:1101:14389:2735 1:N:0:2
AGTGCCAGCTCTCAATCGCACAGGGGACCCAGGGCCTGGCCCCTCCATCCAGAAAACCTATGACCTCACCCGCTACCTGGAGCACCAACTCCGCAGCTTGGCTGGGACCTATGTGAGTATCCAGCGTAGGAATCTGGGAGTTGGGGAGGAGTGAGGAGTTGGGGAAAGACAGTCCTAACCGTGGAGGGTTCTGGTAAATGATGGGGTGAGGAGGGGCTCTTTGGCTCCCACCAGTCCCCCTGTCTGGTCTA
+
BBAABFFFBFF5GGGGGGGGCGFFFAFEGGHHGGGGGGHHFHGH1EHHHHHHGAGFHE3FGFHHHHHHHHHGGEGGHGHHGHHHHH1GFHHHGGGGGHHHGHHGGGHHGHHHHHHHHHHHHHHHHGGGGGHHHHHHHHHGGHHHGGEDGGGGHHHHFGHHHHGGGGGHHHHHHHHHHHHHGGEGDEGGEFGGGGFFGGGGGGGGGGFBFFFFFFBBBBFFFFFFFFFFFFFFFFFFFFFFBFFFFFFFFFF
@M05620:37:000000000-D9766:1:1101:15983:2735 1:N:0:2
ACCACACCTTCTACAATGAGCTGCGTGTGGCTCCCGAGGAGCACCCCGTGCTGCTGACCGAGGCCCCCCTGAACCCCAAGGCCAACAGCGAGAAGATGAGCAGCGGCCCGCTCCCTCTTCTGATGGCCGCCTCCCTCCTTCCTGGCCTCCCGGAGCTGCGCCCTTTCTCCCTCATTCTCTCTTCTGCTGTTTTCCGTAGGACTCTCTTCTCTGCCCTGAGTCTACTTTGGGCCTCTGCAGGTTCTCGCTCG
+
BBBBBBBBFFFFGGGGFGGDG5BFE2AEDAHHCFGAEEGCGHHHHGGGGEGFHHHHGHHGCGGGG1EGGGGEHBGGGG/G//FGHG/?FEG@@DCG1F1F1100/<@<<ADGCGGFCGF0<G00=C/C@CGG?CEC:ECGHHFCG?.99AED?BGGF//;B9-9//BF///9..//;9//9999/9B/9;BBFF/;FFFDFFFFF//B9B9F9FFFFFFF/;/;BFFFF/...;9FFFFBFFFF//9.9.-
@M05620:37:000000000-D9766:1:1101:21333:2737 1:N:0:2
ACCACACCTTCTACAATGAGCTGCGTGTGGCTCCCGAGGAGCACCCCGTGCTGCTGACCGAGGCCCCCCTGAACCCCAAGGCCAACCGCGAGAAGTGGCCCGCTGCCTCTTCTGGTGGCCCCCTCCCTCCTTCCTGGCCTCCCGGCGCTGCGCCCTTTCTCCCTGGTTCTCTCTTCTGCCGTTTTCCGTCGGCCTCTCTTCTCTGACCTGAGTCTCCTTTGGCACTCTGCAGGTTCTAGATCGGACGCGCA
+
CCCCCCCCFFFFGGGGGGFGGGHHGGGBAEHHHGGGDGGGFHHHHGGGGGGGGHGHHHHGGGCGGGGGGGGHHHHGGGGHGHHHHGGGGG/BBDH?GBEHH?@C//??FGHGGFGHG?GH.<AC.C.CF.CGHHHEF.GHHEGDC--AGGGFGEG-BFFFFFBFBE9BFFFFFFFFBFFFCFAFE9FDFFFFFFFFFFFFFFFFFFFFFB//BBF9BFFFFF09BFFBFF0FFFFF:FF009;.D-;9@F-
@M05620:37:000000000-D9766:1:1101:17634:2739 1:N:0:2
AGTGCCAGCTCTCAATCGCACAGGGGACCCAGCGCGTGGCCCCTCCATCCAGAAAACCTATGACCTCACCCGCTACCTGGAGCACCAACTCCGCAGCTTGGCTGGGACCTATGTGAGTATCCAGCGTAGGAATCTGGGAGTTGGGGAGGAGTGAGGAGTTGGGGAAAGACAGTCCTAACCGTGGAGGGTTCTGGTAAATGATGGGGTGAGGAGGGGCTCTTTGGCTCCCACCAGTCCCCCTGTCTGGTCTA
+
AA1>A1DF1CFF1GGGFFGCEEGC0E?EEE0B0AE/AEEC0AACEEBGGFE110@BBEFFGG2GHEFFGFGE//>EHFEG>EGE0GG/E0GFE//<E0BFCHFGGGGHGHFHHHHHHHHHHHHHGGGGGGHHHHHHHHGGGHGHGCGGGGCGHHHHHGBGGHGGGGHHGGFGGGGGGGGGGGGGGGGGGGGGGFBFFFFFFFFEFFB@FFFFFF?@@@FFFFFFFFFFFFFFE?FFFFFF@FFFFFFFFF:
@M05620:37:000000000-D9766:1:1101:18094:2741 1:N:0:2
ACCACACCTTCTACAATGAGCTGCGTGTGGCTCCCGAGGAGCACCCCGTGCTGCTGACCGAGGCCCCCCTGAACCCCAAGGCCAACCGCGAGAAGATGACCGCGACCTCTTCTGGGCGCCGTCTTCCGCCGGCCGGGCCTCCCGTAGCTGCGCCCTTGCTCACGGGTTCTCTCTTCTGCCTTTTTCCTTATGACTCTCTTCGCTGACCTCAGTCTCCTGTGGAACGCTGCAGGTGCTAGATCGCAAGATCA
+
BCCCBCCBFFFFGGGGGGGGGGHHGGGGHGHHHGGGGGEGFHHHHGGEEEGGFGHHGHHGGGCGGGGGGGGHHHHGGGGHGHHHHGGGGGGGGGH22?2?G?//<-->1F111110.<-AC-AG.<:.:;--;A----;.;9E..-.;FFB-@.@-//////:..;-.;B/BFF/://///;/;//;/BF/:/F//B/B/B.9.;.9BF/9/;//:;F/9///9/..9.;F/.;9//;9//:A.;.://:/
@M05620:37:000000000-D9766:1:1101:16585:2775 1:N:0:2
ACCACACCTTCTACAATGAGCTGCGGGTGGCTCCCGAGGAGCACCCCGTGCTGCTGACCGAGGCCCCCCTGAACCCCAAGGCCAACCGCGAGAAGAGGCCCGCTCACTCTTCTGGTGGCCTCCTCACTCCTTCCTGGCCTCCCGGCGCTGCGCCCTTTCTCCCTGGTTCTCTCTTCTGCCGTTTTCCGTCGGCCTCTCTTCTCTGACCTGCGTCTACTTTGGCACTCTGCAGGTTCTAGATCGGACGCGCA
+
BB@BBBBBFFFFGGGGGGGGGBGHG2EAEAGFGFFEFGGG1FG1G1AA1AEGHHHHGHHGFEGGG1EFG?F233?E/?EF/GHHHGGGDDDGGGHGA/DGFGG@>.>>GHHH00<=/<CF0.<GF0GG0:<GHHHE/;GHEGG?--:@DGD?DFFCFB/;99/:BFFBFFFFFFFFFFFFFD.FFFFFFF;F=.DFFFFFFFFBBFFFBB.99-A.:BFFFF/FBBF/;FBBFAFF/9///BEFF-;9-@@
@M05620:37:000000000-D9766:1:1101:14275:2779 1:N:0:2
AGTGCCAGCTCTCAATCGCACAGGGGACCCAGGGCCTGGCCCCTCCATCCAGAAAACCTATGACCTCACCCGCTACCTGGAGCACCAACTCCGCAGCTTGGCTGGGACCTATGTGAGTATCCAGCGTAGGAATCTGGGAGTTGGGGAGGAGTGAGGAGTTGGGGAAAGACAGTCCTAACCGTGGAGGGTTCTGGTAAATGATGGGGTGAGGAGGGGCTCTTTGGCTCCCACCAGTCCCCCTGTCTGGTCTA
+
ABAAADFFBFFFGFGGFGGGGEHFGCFGGGHHCFGECFHGFHEHGGGHHGHHHHFFHEHHHHHHHHHGHHHGGEEGHHGHGGHHHHHGGHHHEEGEEHGGECGGGGHHGHHHHHHGHHFHHHHHHGBEGGHHHGHHHHGFGHHHGGGGGFGHHHHHHGHHGHGGGGHHGHGGHHHGHHHHGDE@ACDGCFGGGGGFGGGGGGGGGGFBFFFFFF?BB?FFFFFFFFFFFFFFEFFFFFFFBFFFFFFFFFF
@M05620:37:000000000-D9766:1:1101:15070:2814 1:N:0:2
ACCACACCTTCTACAATGAGCTGCGTGTGGCTCCCGAGGAGCACCCCGTGCTGCTGACCGAGGCCCCCCTGAACCCCAAGGCCAACCGCGAGAAGAGGCCCGCTTGCTCTTCTGGCCGCCTCCTCCTTCCTCCCTGCCCCCCCTGCGCTGCGCCCCTTCTCCTCGGTTCTTTCTTCTGCCGCTCTCCGTCGGCCTCTCTTCTCTTACCTCCGTCTTCTTTGGTACTCTGCTGGTTCCACTTCGGATGCTCT
+
BB@BAABAFFFFGGGBGG5FGGHHGGGAAAGFHFGECEE?AGEHHGGGGFGGFHHHHHHEGCCFGGGGGGGGHGHGGGCGGHHHAFGGGGCCC/G20?/?/@//?//1><<G11110-<<...<G//00;00/;;0.;..-9@-;.---9;@BF=-.../;/:...;9A///;9:BFFFB----.;/.;FF-;DD.9/B///////;/;/A.;.A.;////:.9;BB9/;////;;//////;A.9;B/;/
@M05620:37:000000000-D9766:1:1101:10726:2817 1:N:0:2
AGGGCCAGCTCTCCATCGCACAGGGGACCCAGGGCATGGCCCCTCCATCCAGAAAACCTATGACCTCACCCGCTACCTGGAGCACCCCCTCCGCAGCTTGGCTGGGACCTATGTGAGTATCCAGCGTAGGAATCTGGGCGTTGGGGCGGAGTGCGGAGTTGGGGAAAGACAGTCCTAACCGTGGAGGGTTCTGGTAAATGATGGGGTGAGGAGGGGCTCTTTGGCTCCCACCAGTCCCCCTGTCTGGTCTA
+
>>11>>AAAFFFGGG11AA1A0FACA0AA0BFABE/BBGHFHGHGGGFEBBFD0AABEGBBBDGH1BBGFF>E//>GHEG0BFFFHE/>EE?/E/E<CBBEGFGGGHFCFFFHHH>GF2GHHBGHGC/CG1<GFGHEH/@CCCFGG.:C-;;.0A@-=9FGG@G.99F/:/BFFFFFEFF@BE@-AB@-AFFFFFFFFFFFFFFFFF?-AFBBB@-@;EFFFFFBFFEFBFFFFFFFFFF@FFFFFFFFFF
@M05620:37:000000000-D9766:1:1101:20414:2843 1:N:0:2
ACCACACCTTCTACAATGAGCTGCGTGTGGCTCCCGAGGAGCACCCCGTGCTGCTGACCGAGGCCCCCCTGAACCCCAAGGCCAACCGCGAGAAGATGAGCAGAGGCCCGCTCCCTCTTCTGGTGGCCGCCTCCCTCCTTCCTGGCCTCCCGGAGCTGCGCCCTTTCTCACTGGTTCTCTCTTCTGCCGTTTTCCGTAGGACTCTCTTCTCTGCCCTGAGTCTCCTTTGGAACTCTGCAGGTTCTCGCTCG
+
BBBBBB?BFFFFGGGGGGGGGGHHGDGBA22BBFGFFGFFDHGHHGEGG1ECFHGHHGCEGEFGEGGGGGGHGHHGGDGHGHHGHGGGGC<CFGHHHHEG22F<?/?FF/<@DG.FGHHHH0<GGD.CA@@;EGGHGDFHFCCGB9AFFGGG---:AFGGGGFFFFFFF9FF/.;BFFFFFFFFFFF/@ADFFFFDF?AAFFFBFFFFFFFFFFFFFFFFFFFFFFFFFFFBFFFFFFFBFFFFF999AFD
@M05620:37:000000000-D9766:1:1101:11614:2913 1:N:0:2
ACCACACCTTCTACAATGCGCTGCGTGTGGCTCCCGAGGAGCACCCCGTGCTGCTGACCGAGGCCCCCCTGAACCCCAAGGCCAACCGCGCGAAGTGGCCCGCTGCCTCTTCTGGTGTCCTCATCCTTCGTTCCTGGCCTCCCGGCACTGCGCCCTTTTTCCCTGGATCTCTCTTCTGCCGTGTTCCGTCGGGCTCTCTTCTCTGACCTGCATCTGCTTTGGGACTCCGCCGGTTCGAGCTTGGAGGGGCA
+
AAAAAAA1>BFFG3GCBG1AE?ECG000AAFBAABA/EG?EHHHHGG//AEFFEG@GHC>/>EGG?EEGE>0F>FGGE/?</?GGG//BC/<<<@/11/0/<---.<1>C0000<0<</00=00=0000::/.;G0CC.0C..A@--9//09:.-9/90;900;/9-//9/9BFBFF9FF@F-:9//9F-9=-9=-9/BFBF/B9//:/B--/9//:B/B//9-9;B9------;A9;--9//99:;--99
@M05620:37:000000000-D9766:1:1101:10984:2920 1:N:0:2
ACCACACCTTCTACAATGAGCTGCGTGTGGCTCCCGAGGAGCACCCCGTGCTGCTGACCGAGGCCCCCCTGAACCCCAAGGCCAACCGCGAGAAGATGAGTGCGTTATTTTCTCCCCCAGTTGGGCGGCCCGCTCCCTCTTCTGTTGGCCCCCTCCCGCCTCCCTGGCCTCCCGGAGCGGCCCCCCGTCTCGCCGTTTCTCTCCTCTACCGTTTCCCGTAGCCCTCTCTTCTCTGACCTGCGTCTCCTTTG
+
AAABBB?>FFFFGGGFGGGGGGHHGEGGGEGHHFFG2AAA2FGHHGGEB1EFDAGHHHHG@>0EFEEEGGEF@GHGGGAGF/FFHG?EDGGCCDG1111?FG>//?//?<1FDF??AF-.1111-<<A@---9@-CE///;;0B000.;0.-9-;...;-..9:.9AFFB.AE.-;-------9---;;:./;---:9BBB////.9/9/99A//9;..-..9B.9./9//B//9//9FF.-;-..9BF//
@M05620:37:000000000-D9766:1:1101:21300:2966 1:N:0:2
ACCACACCTTCTACAATGAGCTGCGTGTGGCTCCCGAGGAGCACCCCGTGCTGCTGACCGAGGCCCCCCTGAACCCCAAGGCCAACCGCGAGAAGATGCCCAGGTGAGTGGCCCGCTACCTCTTCTGGTGGCCGCCTCCCTCCTTCCTGGCCTCCCGGAGCTGCGCCCTTTCTCACTGGTTCTCTCTTCTGCCGTTTTCCGTAGGACTCTCTTCTCTGACCTGAGTCTCCTTTGGAACTCTGCAGGTTCTA
+
BBBBBBBBFFFFGGGGGGGGGGHHGEGEGGHHHGGGGGCGGHHHHGGGGGGGHGHHHHHGGGGGGGGGGGGHHHHGGGGHGHHGHGGGGGDGGGHHH2GHHHHGHHHHHHGGHHGGGGGHHHHGHHHHHHGHHGGGGGHGHHGHHGGGGGGGGGGGGF-;BGGGGGFFFFFFFFFFFFFFFFFFFFFFFFFFFFFFFFFFFFFFFFFFFFFFFFFFFF/FFFFFBFFFFFFFFFFFFFFFFFFFFFFFFF;
@M05620:37:000000000-D9766:1:1101:10184:2966 1:N:0:2
GAGGCTGCTTTGGCAGAAACTCATAGATTACTGCAACAGTTCCCCCTGGACCTGGAAAAGTTTCTTGCCTGGCTTACAGTAGCGTACCCACCTGCCAATGCTACTAGAACGGCCCGGCGCAGAGAAGGATCCCAGGAATTAACCGCTATGAAGCCACTCTGGACAGTCCGTCCATCATTTCCGCTTTAACCCTATTGTGGATCACATTGCCCCCTTCACAGCATTAGCCCTTGTCACCTCATCGCAAGGGA
+
A?AAAAFA1BDFG1FEAGBFFFBGH31FGBGFDDGDGGHHHHHHHGGFH0BGGGHBBFHGBDFHH1DFGGH/FFBGHHF2211/BB>/B1B/0B001B1BBF2G1BE1@1??EE@E////////@@00<@FGF<GG/?1??DGHGC-<AFE1>1FGF1/0=C0<0<<D0<CCA.:00;GH00;.;.EB0999.90;0CFAB00;9;CFFBFG??A?F0;;;AF///;//;;BF/;BF//-9/:;9-9>---
@M05620:37:000000000-D9766:1:1101:11077:2993 1:N:0:2
GAGGCTGCTTTGGAAGAAACTGACAAACGAGTGACACAGGATCGGACGAGCAGATGTCCGAAGTCCAGTTGGTCCGCAGAATCTAGTACGCCTTCATCTGCTACAAGAAAGGACAGGCTCCTAGCTGACTCCCCGGGCTTCCCCGCGCTGCTGCCCCCATGGTCAGTCCGTCCGTCATTTCCGCTTTGGCCCTCTTGTGGCTCAAATTGCCCCCTTCTCAGCATTTGTACTTGTCACAGCCTCGCAGGGGA
+
>1>>AAF>FFFFGGGFBBFFFG1111000B0BBDF1GF0B01B///AA/AAAB0BB2DBB//>/11112D11/@@>>>//01F2B122B//>0/>B2BBBGFDB11F0B<F0000?/?FFFH1BC2B10@@1/?CCCG/?FGHH?@-<A@CGG0CCE:-:/;0;0;GH0.CFB-.;.CFG00;CCAF0/;;;.9F0/;B--:B/;/9BBFFF-@;--/FF/B/9:FF//:BF/B;/;//;:--:@--99@A
@M05620:37:000000000-D9766:1:1101:9665:3066 1:N:0:2
ACCACACCTTCTACAATGAGCTGCGTGTGGCTCCCGAGGAGCACCCCGTGCTGCTGACCGAGGCCCCCCTGAACCCCAAGGCCAACCGCGAGAAGTGGCCCGCTTCCTCTTCTGGTGGCCGCCTCCCTCCTTCCTGGCCTCCCGGCGCTGCGCCCTTTCTCCATGGTTCTCTCTTCTGCCGTTTTCCGTCGGCCTCTCTTCTCTGACCTGCGTCTCCTTTGGCACTCGGCCGGTTCTATCTGGGACGAGCA
+
AA1>AA>1CFFBBGGFDGBFFFGFGBEBFAGGHFFE?EG?EHHHHGG/EEEFHFHHHHHEEGGGGGEGGGGFHHGGGGGHGHHGHGGGGC<BCGHDFFFHHGGG//???GFHHHFDH?0G<<CECH.<<.:CGHGFGHHHHHGGGA?@AGGGGGG@FF/BF9/;:B9BFFFFFFFBFFFF?FBFFFFBFF@@@FFAFFFFFF9BF/9FFFE=F<F-;BFBBF//9;B----9@@BE/9/;//;BF-;--;-
@M05620:37:000000000-D9766:1:1101:22104:3082 1:N:0:2
GAGGCTGCTTTGGAAGAAACTCATAGATTACTGCAACAGTTCCCCCTGGACCTGGAAAAGTTTCTTGCCTGGCTTACAGAAGCTGAAACAACTGCCAATGCCACATGGAAGAACCGCCTCCTAGCCAGCTCCTCGGGGCTTACCACTCTGCTGAAGCGATGGTAAGTCAGTCCAGCATTTGTACTTTCAACCTGTTTTCGATCTATTTTGGATCTTATCGCCATTTGCACATCTTACGGCCATGTCAGTGA
+
>>>>>AFBCFFFGFGGFGFGGGHHHGHHGBGFDFABFGHHHHHHHGGAACBGBBEBBDCFBADFFDDBF5BAFBBAFGFFBEGFFG3BF??BBBBB3BBBF33@B3B2B3B1?FF>//?>F23B3B30?BBF3FE/>//</<@@2222@@2<<D11</?FD.>1=<<1>1F1>>F<0>>0000=000000<</.0<0/0;.0:.:0<000-/00<0009..;..0;900;000;0;C9.-9-/0/;//9;/
@M05620:37:000000000-D9766:1:1101:13686:3090 1:N:0:2
AGTGCCAGCTCTCAATCGCACAGGGGACCCAGGGCCTGGCCCCTCCAGCCAGAAAACCTATGACCTCACCCGCTACCTGGAGCACCAACTCCGCAGCTTGGCTGGGACCAATGAAAGTATCCAGAGTAGGAATCTGGGAGTTGGGGAGGAGTGAGGAGTTGGGGAAAGACAGTCCTAACCGTGGAGGGTTCTGGTAAATGATGGGGTGAGGAGGGGCTCTTTGGCTCCCACCAGTCCCCCTATCTGCTCTA
+
AAAAAFF11CFFGGGGGGCEG?GAFEEAAEGHGCEE/BCF0FEGEGH10AGGCEBGHGH1BFEHHDG1GHFEE>EEHFHFHHHGHH>FEFHHGEEG/FGHC0FFECHH//?B1111BBF222@DBGGGH1FGFHF21??FEHHHGGACGGGFGHHHH.CGGGCGGCHFGHHHHH0;CGHFGGGGGGGGCFFG0:;FFFGGGGGFFGG@FEFFF?@?@@FF/9FFFFBEFFFFF?FFFFFF@-9BFF/99FB
@M05620:37:000000000-D9766:1:1101:9532:3095 1:N:0:2
ACCACACGTTCTACAATGCGCTGCGTGCGGCTCCCGAGGAGCACCCCGTGCTGCTGACCGAGGCCCCCCTGAACCCCAAGGCCAACCGCGCGAAGATGAGTGAGGTATTTTCTCCCCTATTTACGTGGGGCGCTCCCTCTTCTGGGTGGCGCCTCCCTTTTTGCTGGCATCCCTTAGCTGGGCCCTTTTTCCCTGGTTCTCTCTTGTGCCGTTTTGCGTAGGGGTCTCTACTCTGACCTGCGTCTGGTTTG
+
AAA@AAA1BCFAGEGD3F1AE?ECGAA000A/A/B//AFE?GHFHGE//>B?1GCCGHB//>/EF/EEGEECGCEFGCEGF/?GHG/<CG/</A@.1=1F1<1<<>FG<GG<0<0/./<00=00<<C.--.---999/9/;B9FG//;--;--9---;////;9///--999A//9/99/------//;:;B/9;-99:/9B9BB/;F//@--9A-:9----9---9;B/9/99BBFFE--@F@F-/;9A-
@M05620:37:000000000-D9766:1:1101:20675:3109 1:N:0:2
ACCACACCTTCTACAATGAGCTGCGTGTGGCTCCCGAGGAGCACCCCGTGCTGCTGACCGAGGCCCCCCTGAACCCCAAGGCCAACCGCGAGAAGTGGCCCGCTGCCTCTTCTGGTGGCCTCCTCCCTCCTTCCTGGCCTCCCGGCGCTGCGCCCTTTCTCCCTGGTTCTCTCTTCTGCCGTTTTCCGTCGGCCTCTCTTCTCTGACCTGCGTCTCCTTTGGCACTCTGCAGGTTCTAGATCGGACGCGCA
+
BBCBABCBFFFFGGGGGGBGGFHHGFGB4FHGGFGF?FGGFHHHHGGGEEEGGHHHHHHEFFGGGGGGGGEHHHHGGGGHGHHHGGGGGGBDFGHGHBFHHGGG/???GHHGHGGGHGHHBGHHHHGGGEGHHHHFHHHHHHGGGGADGGGGGGGGGGGGGF/FFFFFFFFFFFFFFFFFFFFFFFFFFFFFFFFFFFFFFFFFFFFFFF.@FFBBFFFF/B/:;FFFFFFFFFFF;B//:FFFF;--;B=
@M05620:37:000000000-D9766:1:1101:8932:3168 1:N:0:2
ACCACACGTTCTACAATGCGCTGCGTGCGGCTCGCGAGGAGCACCCCTTGCTGCTGACCGAGGCCCCCCTGAACCCCAGGGCCAACCGCGCGAAGTGGCCCGTTGGCTCTTCTGGTGTCCTCCTCGCTCGTTCCTGGCCTCCCGGCACTGCGCCCTTTTTCGGTGGTTCTCTCTTCTGCCGTTTTCCGTCGGCCTCTCTTCTCTGACCTGCGTCTGCTTTGGGACTCGGCAGGTTCGATCTGGGAGGAGCA
+
AAA1AAA1BCFAGBGFDG1EECGGG0000AEAA/AA/AEE?GHFHGG/0>FGBHF1GHF//>/EG/EGGEE0B<GGGC/?</?CFF//BC/<-A@.1<.<<<-<..<<CGBGB:FCG.;C;G/:C.-9.-;9;FGGGFABFEEFG--;B/99>-9-/B/;9-99--9;/://BFFFF/FF?FFF-//AFF@<?-A-B;FFFFFBF/BBFF?-999-;BFF//--;;B----9-AFF-;9;A//BF-;;-9-
@M05620:37:000000000-D9766:1:1101:9393:3173 1:N:0:2
ACCACACCTTCTACAATGAGCTGCGTGTGGCTCCCGAGGAGCACCCCGTGCTGCTGACCGAGGCCCCCCTGAACCCCAAGGCCAACCGCGAGAAGATGACCCAGGGTGGGTGCCCCCTACCCTTTTTTGGGGCCCCCTCCCCTCTTTCTTGCCCCCCGGGCTTTGCCCCTTTTCTACCTGTTTCTCTTTTTGCCGGTTTCCGTTTGACCTCTTTTCTTTACCTTGTGCTCCTTTGGAACCCGTCAGGTTTT
+
CCCCDDDAFFFFGGGGGG5FGGHHGGGBAEHHHFFF?EEGGHHHHGGGGGGGGHHHHHHEGGGGGGGGGGGHHHHGGGGHGHHHHGGGGG/BCGHFHHH2FFAFA/0=/-.<.>0.--.<C.0/<<0---.;.-::A-9C9:/9;;0:00;0;0:;=-9:--./000;AAFF0000;00;0;00000;:00-009-;A:0:.:0/;0::000:;B:0000;:00:0000;;:FF0/0:0..-9...;0::.
@M05620:37:000000000-D9766:1:1101:20401:3225 1:N:0:2
ACCACACCTTCTACAATGAGCTGCGTGTGGCTCCCGAGGAGCACCCCGTGCTGCTGACCGAGGCCCCCCTGAACCCCAAGGCCAACCGCGAGAAGATGAGCAGAGGCCCGCTCCCTCTTCTTTTGGCCGCCTCCCTCCTTCCTGGCCTCCCGGAGCTGCGCCCTTTCTCCCTTTTTCTCTCTTCTGCTGTTTTCCGTAGGACTCTCTTCTCTGCCCTGAGTCTCCTTTGGTCCTCTGCCTGTTCTTGCTCG
+
A>>AAAABFFF4BFGF5BBFGGFHCEGBG2FFGFF2AAEEGGGHHGGGE1EFGHHHHHFEGCGGGGGGGGGHFHHGGGGHGHHHHGGGG?/>CDHHFHHCBGG0/?/?<@CCGGCFGGGFH=00=A/<<-;::CCG/CCGFGCB/;FG.9CEG-:A?B/:B.9-//BBB//://99:FBF:;BFFFE;9BFFF/BA9A../:9/;9/FFFFFFF;;BFFFBFB/;FF;F/.;B9;/:B//9/;////;999
@M05620:37:000000000-D9766:1:1101:19522:3259 1:N:0:2
ACCACACCTTCTACAATGAGCTGCGGGTGGCTCCCGAGGAGCACCCCGTGCTTCTGACCGAGGCCCCCCTGAACCCCAAGGCCAAACGCGAGAAGATGAGCTGCCCCCAACTAAATCTTCTTTTAGGCCTCTAACTCCGTAAAAGCCTCCAGGAAATAAGCCCATTCACCCTAGGTCTCTCTTCTGCAGTATTCCGTAGGACCCACTTCTATAACCTGAGGCTTCTTTGGTCCTATGTGAGATCTCGGTCG
+
1AA1AAAAFFFDFGGDFGG1A1B1A0AEAAGH1FAEAEGC/FHHHGCGEAE>1@1DF@>E///>///EEGG0G1//?E////FC<0//B/C///<1111?11110//-<..0111<=1FHF<000/0/</</<DBDB0.=...0<..//::/CE//00;C0;=./00090;./;/;BF0CF00FF000B//9;B///-;AFB-;-9AFB/9////:/-/--;-/:;:F//-//;;/99///9///;--:--
@M05620:37:000000000-D9766:1:1101:9172:3275 1:N:0:2
ACCACACCTTCTACAATGAGCTGCGTGTGGCTCCCGAGGAGCACCCCGTGCTGCTGACCGAGGCCCCCCTGAACCCCAAGGCCAACCGCGAGAAGCGGCCCGCCCCCTCATCTGGTGTGGTGGTCGCTTCTTCCTGGCCTCCCGCCCCTGAGCCCTTCCCCTCTGGTTCTCTCTTCTGCCCTGTTGCGTCGGCCTCTCTTCTCTGCCCTGAGCCTACTTTGGCTCTCAGCAGGTTCTATCTCGGATCGGCA
+
BBBBBBBBFFFFGGGGGGGGGGHHGFGGHGHHHGGFFGGCGHHHHGGGGGGGHHHHHHHGGGGGGGGGGGGHHHHGGGGHGHHHHGGGGGDGGGH2B/<//<-<>D--..0=D<0D/<../...=-;..;:00C00/;CF..9;-A-:.99FGF.999;..;.9/9/;///;/FFFF//9.B.9///-;-;--.../:9BFFFF///;BFF.//9/.99B/9////9/9B/.../;9//;9/.:D.9.;--
@M05620:37:000000000-D9766:1:1101:18803:3298 1:N:0:2
ACCACACCTTCTACAATGAGCTGCGTGTGGCTCCCGAGGAGCACCCCGTGCTGCTGACCGAGGCCCCCCTGAACCCCAAGGCCAACCGCGAGAAGATGAGCAGCCCCCCACTCCCTCTGCTGGTGGCCGCCTCCCTCCTTCCTGGCCTCCAGGAGCTCCGCCCTTTCTCCCTGTTTCTCTCTTCTGCCGTTTTCCGTAGGACTCTCTTCTATGCCATGAGTCTCCTTTGGACCTCTGCAGGTTCTCCCTCG
+
BBAABBBBFFFFGGGGFGGDG5GGGGGGHGHHFGGFEGGGGHHHHGGGEFGGHHHHHHHGGGGGGDEEGGGHHFHGGGGHFEHHHGGGGGCCCGFFFFBG11?C<<?AC->0<FGHHFC0DGH/<AGG<CGDAAEHHGCG0/99/C.CAFFGFEAE.0C..9--9FFFF//FF;9BFF/BFFFFFFF9;DFFEFBDBADABF//9BFFBF/;//;/;//9:B//9/:/;://99:;//;:.A9/////..9
@M05620:37:000000000-D9766:1:1101:13722:3312 1:N:0:2
GAGGCTGCTTTGGAAGAAACTCATAGATTACTGCAACAGTTCCCCCTGGACCTGGAAAAGTTTCTTGCCTGGCTTACAGAAGCTGAAACAACTGACCTTGAGGAGGAGACCGGTAAGGAAAGGGCCCGAGAATACGCCAAGGGAGGAAAAGAGATGAGGAAACAGTAGCAAGTACGAGACGCACAGGCGTTTGAGCACTCTTGGGGTTGCAAGTGAACATTTCGCAGCATCCGGACTTGTAATTGACAATC
+
A1AAA1FACFDFEFFGG1GFGGDGEHFHHHHHHHHHFEGAGGHGHGGGGHGAFGFG1BBFFAFHFHFBGGHGHHHHHHHBHHHECGHHHGHHHF11B1111101/B///?//>>>?1B10B0B//?E/////1>@FF@ACC/<??</00?F.001<110<00>00000==G/<=0<<..:;:---;.;:.9A.9.;0.;/;;00.:9--.0;/9;9BF////;;;--;-;9/9-9-;BF/:B999F9/F//
@M05620:37:000000000-D9766:1:1101:17283:3317 1:N:0:2
ACCACACCTTCTACAATGAGCTGCGTGTGGCTCCCGAGGAGCACCCCGTGCTGCTGACCGAGGCCCCCCTGAACCCCAAGGCCAACCGCGAGAAGATGAGCCAAGGCCCGCTCCCTCTTCTGGTGGCCGCCTCCCTCCTTCCCCGCCTCCCGCACCTGCGCCCTTTCCCACTGTTTCTCTCTTCTGCCGCTTTCCGTTGGACTATCTTCCTCGTCCTGAGTCTCCTTTGGAACTCTAACGGTTCTGGCTCG
+
BBBBBBBBFFFFGGGFGGGGGGFHGGGECEHHHGGGGGGGGHHHHGGGGGGGGHGHHHHGGGFGGGGGGGGHHHHGGGGHGHHHHGGGGGGGGAGHHHD22220?/<//</<<CF0FHFH1<<D/...<--.;G./;./0C///--;..9..---;9;999;--//;/;/.A////;B/9BF////;/9-;..;/.;/..//;//9//////..;..//./;B/B/B99B9//B/////9-:../;;/;F;
@M05620:37:000000000-D9766:1:1101:17266:3327 1:N:0:2
ACCACACCTTCTACAATGAGCTGCGTGTGGCTCCCGAGGAGCACCCCGTGCTGCTGACCGAGGCCCCCCTGAACCCCAAGGCCAACCGCGAGAAGATGAGCAGAGGCCCGCTCCCTCTTCTGGTGGCCGCCTCCCTCCTTCCTGGCCTCCCGGAGCTGCGCCCTTTCTCCCTGTTTCTCTCTTCTGCCGTTTTCCGTAGGACTCTCTTCTCTGCCCTGAGTCTCCTTTGGACCTCTGCAGGTTCTCGCTCG
+
CCCCBCCACFFFGGGGGGBGGGHHGGGBAFHGGFFE?EGGGHGHHGGGGGGGGHHHHHHEFFGGGGGGGGGHGHHGGGGHGHHHHGGGGG<BGGHFHHHHFGH?FFGGGGGGGGGHHHHHH0<GHGCGG<AEGHGHHGHHHHHHGGGGGGGGGCGGFGGGGG;@FFFFFFFFF:BFFFFFFFFFFFF:;AAFFFBDFFFFFFFBFFBFFFFFFFFFFFFFFFFFFFFBFFF0BFFFFF0:FAFFF:;;;E-
@M05620:37:000000000-D9766:1:1101:15757:3333 1:N:0:2
ACCACACCTTCTACAATGAGCTGCGTGTGGCTCCCGAGGAGCACCCCGTGCTGCTGACAGAGGCCCCCCTGAACCCCAAGGCCAACCGCGCGAAGATGAGCAGAGGCCCGCTACCTCTTCTTGTAGCCGCCTCCCTCCTTCCTGGCCTCCCGGAGCTGCGCAAATTCTCCCTGATTCTCTCTTCTGCCGTTTTCCGTAGGACTCTCTTCTCTGCCCTGAGTCTCCTTTGGACCTCTGCAGGTTCTCGATCG
+
ABB?AB3ACFBFGGGGGDBBGGHGG2AB42ABABFE?E2E?GFHHFAAA1BADHHHHH3ABFFG1EFGGEFHFGHGGGGCFHHHH//>></>BCCDGGGG11?0?/?FF/>A-CFGHFHDD1>11>><.-=CEHF/CEHHHFH0GHFHGH.DBGGGFGFBG---0;F0;9BF/.;:FFFFB9BFFFFFBFFF.9/AFFDBBFF;BFFFFFFFFF9EFFFFFFFFFF//;9;/;FF9B///;9BFFFFFFF;
@M05620:37:000000000-D9766:1:1101:9768:3336 1:N:0:2
ACCACACCTTCTACAATGAGCTGCGTGTGGCTCCCGAGGAGCACCCCGTGCTGCTGACCGAGGCCCCCCTGAACCCCAAGGCCAACCGCGAGAAGATGCCCAGGTGAGTGGCCCGCTACCTCTTCTGGTGGCCGCCTCCCTCCTTCCTGGCCTCCCGGAGCTGCGCCCTTTCTCACTGGTTCTCTCTTCTGCCGTTTTCCGTAGGACTCTCTTCTCTGACCTGAGTCTCCTTTGGAACTCTGCAGGTTCTA
+
BBBBBBB>CFFFGGGGGG5FGGHHGEGBAEHHHAFE?EGCEHHHHGGGGEGGGHHHHHHFGGGGGGFGGGGHHHHGGGGHGHHHGGGGGG/BDGHGHHHHHHHGHGHHHHGGGHGGGFGHHHHHHHHHGHGHHGGGGGHGHHGHHGGGGGGGGGGGGA-=@FFGGGFFFFFFFFFFFFFFFFFFFFFFFFFFFFFFFFFFFFFFFBFFFFFFFFFBFFFFFFFBBFFBFFFFFFFFFFFFFFFFFFFFFFB
@M05620:37:000000000-D9766:1:1101:21390:3337 1:N:0:2
ACCACACCTTCTACAATGAGCTGCGTGTGGCTCCCGAGGAGCACCCCGTGCTGCTGACCGAGGCCCCCCTGAACCCCAAGGCCAACCGCGAGAAGCGGCCCGCTCCCTCTTCTGGTGGCCTCGTCCCTCCTTCCTGGCCTCCCGGCGCTGCGCCCTTTCTCCCTGGTTCTCTCTTCTGCCGTTTTCCGTCGGCCTCTCTTCTCTGACCTGCGTCTCCTTTGGCACTCTGCAGGCTCTAGATCGGACGCGCA
+
BBBABBBAFFFFGGGGGGGGGFHFGEEFHGHHFGGGFGGGFHHHHGGGFGGGDHHHHHHGGE?EGEGGGGGFHFHGGGGFA?GHHGGFGGGF?AC2<<</</AC-.>00<DD0<<G<..<0...:CEF;EGGH/0CCG.:FGGD?DA?BAD?DAD-9B////BBFA;9B/:B//;/BF/F-.;99B9.9.9@FFFFFBF/B9/:9///99.;.;9FFFFFBFFB/9/BB///;.9.;///;BA.9-;@-9-
@M05620:37:000000000-D9766:1:1101:18660:3348 1:N:0:2
AGTGCCAGCTCTCAATCGCACAGGGGACCCAGGGCCTGGCCCCTCCATCCAGAAAACCTATGACCTCACCCGCTACCTGGAGCACCAACTCCGCAGCTTGGCTGGGACCTATGTGAGTATCCAGCGTAGGAATCTGGGAGTTGGGGAGGAGTGAGGAGTTGGGGAAAGACAGTCCTAACCGTGGAGGGTTCTGGTAAATGATGGGGTGAGGAGGGGCTCTTTGGCTCCCACCAGTCCCCCTGTCTGGTCTA
+
ABAAAFFFBFFFGGGGGGGGGGHDGGGGGGHHGGGFDFHHHHGHGGGGHFGHFFHHHGHHHHFHHHHHHHHGGEFGHGHHFFHHHHHGGHHHGEEEGFHHGHHGGGGHGHHHHHHHHHHHHGHHHGGGGGHHHHHHHHHGGHHHGGGGGGGHHHHHHGHHHHGGGGGHHHHHHHHHHHGHGGEFGGGGEGGGGGGFGGGGGGGGGGFFFFFFFFFFFFFFFFFFFFFFFFFFFFFFFFFFFFFFFFFFFFF
@M05620:37:000000000-D9766:1:1101:21211:3365 1:N:0:2
AGTGCCAGCTCTCAATCGCACAGGGGACCCAGGGCCTGGCCCCTCCATCCAGAAAACCTATGACCTCACCCGCTACCTGGAGCACCAACTCCGCAGCTTGGCTGGGACCTATGTGAGTATCCAGCGTAAGAATCTGGGAGTTGGGGAGGAGTGAGGAGTTGGGGAAAGACAGTCCTAACCGTGGAGGGTTATGGTAAATGATGGGGTGAGGAGGGGCTCTTTGGCTCCCACCAGTCCCCCTGTCTGGTCTA
+
A?3>AFFFBFFFFGGGGGGEECGEGGGGAEHHGGGGDDHF2FGEGGGHFFHF333FHE3AGF5GHHFHHHHGGGGGHHHFHHHEFEHGGFHHGEGGEGHH/3F///BFEHH11B?G1B2FGHFGH/?E/@FGHHHB<G0F/<F1/->D?.CGHHHHHA//0/<<EGH./CH/;CGHHHH.AEEGBGFGEG?FG/;CBGGGGGGFGB9-AFFE..---;AFFF/BF/;AEFFAAFFFFF.DBFFFF/;9;B/
@M05620:37:000000000-D9766:1:1101:18806:3370 1:N:0:2
ACCACACCTTCTACAATGAGCTGCGTGTGGCTCCCGAGGAGCACCCCGTGCTGCTGACCGAGGCCCCCCTGAACCCCAAGGCCAACCGCGAGAAGATGAGTGAGATATTTTCTCCCCCAGTTGCGTGGCCCGCTCCCTCTTCTGGTGGCCGCCTCCCTCCTTCCTGGCCTCCCTGAGCTGCGCCCTTTCTCCCTGGTTCTCTCTTCTGCCGTTTTCCGTAGGCCTCTCTTCTCTGACCTGCGTCTCCTTTG
+
ABBBBAAAFFFFFGGDGGFGGGGHEBEAAEHGFFGE?EGGFHHHHGGEEEGGGDGHHHHEEEEGFFEGGGGHHHHGGGGHGHHHGGGGGG<BDGHGFHHH>DFH1?FFGHHGHHGHGGG.>=<GGGGGG<CCD?CGGHHHHGHHEC;EFFB?BFGGGGGGGG0FFGGGGGGGF./9;BFFFB?DBBFFFFF/BFFFFFFFFFFFFFFFFFBDDFFFFD:F?D;B;FFFF;FFFFFFFFFFFBFBF.;BBF/
@M05620:37:000000000-D9766:1:1101:22471:3397 1:N:0:2
GAGGCTGCTTTGGAAGAAACTGAGAAATCAGTGACACAAGATCGGCCGTCCACATCTCCGTACTGTAGTTACCTTACAGCAGCTCGTACAACTTCCTCCAGTATGATAAACGAACGGAACTTCTCCTAGGAGCCTCCCCGTGCGTCACCGCGCTGCTGCACCCCTGGCCCGTCCTTCAGGCCTTTCCGCTTTCGCACTCTTGTGGGTCCCCTTGCCCCCTTCTTCGCCTTTGTTCTGGTCCCTGACGCGCC
+
>>AAAAFAFFFFG1FFFGCGG1D113B11B1DDAGFHH0B01B00//A/ABE11111DBAA0//2AAB2A22BDGFHB11B0BFB>////1B@1BBBF001B1B2B@BFGH////></?E<1FGFFG1F0B</FFCHF/</<<B<</?FC/<<@C.<F0<CG.<.<CC.<:CAC:CH0:G/;/CF0FBC9AEF:9.-;CFGGBFG.;BAFFFFF/;BA--FBF/;ABF?9F/;-99;/9//ABFF/---;@
@M05620:37:000000000-D9766:1:1101:15248:3409 1:N:0:2
ACCACACCTTCTACAATGAGCTGCGTGTGGCTCCCGAGGAGCACCCCGTGCTGCTGACCGAGGCCCCCCTGAACCCCAAGGCCAACCGCGAGAAGATGAGTGAGGTAATTTCTCCCCCACCTCCGCGGCCCGCCCCCTCTTCTGGTGGCCGCCTCCCTCATCCCTGGCCTCCCTCACCTGCGCCCTTTCTCCCTGGTTCTCTCTTCTGCCGTTTCCCGTAGGCCACTCTCCTCTGACCTGCGTCTGGTTTG
+
1>1AA1>AFFC1FGG13BGGGGGHEAEAF0FGHGFGGEEEGHHHHGGGFGGGHFHHGFHGGGGGEGEEGGGHHHHGGGGHGHHHHGGGGGGGGGHHHHGB>1?F?F11?GGDDGHCE/>..>0...<A--:;A--AAGGB00;00C/...;;AFFFF--A///:/;-AFFFAEB-A--9B--;-@@/B///9;-:-FF/9FB//9/://B@-;F//;9:@--/9--;FF/BF-BFEFFE-A@9@--9;B--
@M05620:37:000000000-D9766:1:1101:19086:3425 1:N:0:2
AGTGCCAGCTCTCAATCGCACAGGGGACCCAGGGCCCGGCCCCTCCATCCAGAAAACCTATGACCTCACCCGCTACCTGGAGCACCAACTCCGCAGCTTGGCTCGCACCCATGTGAGGATGCAGCGTACCAATCTGGGGGTTGGCGAGAAGTGAGGACTTGGGGAAAGACAGTCCTAACCGCGGAGGGTTCTGGTAAATGATGGGGTGAGGAGAGGCTCTTTGGCAACCACCAATCTTCCAGTCTGGAATA
+
AAAAAFF11CFFGGGGGGCFGGHGGGG?0EGFF0EE/AEE/EEAEGH1FHHF1BGFFGH1FF2GHFHHHCCEGEEGHFHHHHHHHHHHGHDHGGG/EGFFEHB1>/<<B/???G2DGAC01?<FF/CC-.=FC0FG1C-<<A@@/--;-;CHGGGGG.CFBB.?EGEF/CFFFFFGGGGGG-@@@?@?-AAF/;;B9FFBFFF/--A=EFFFF-9;AEFFFFBFF/99AEEEF-9B//:B/;/9/:;///;
@M05620:37:000000000-D9766:1:1101:19903:3428 1:N:0:2
AGTGCCAGCTCTCAATCGCACAGGGGACCCAGGGCCTGGCCCCTCCATCCAGAAAACCTATGACCTCACCCGCTACCTGGAGCACCAACTCCGCAGCTTGGCTGGGACCTATGTGAGTATCCAGCGTAGGAATCTGGGAGTTGGGGAGGAGTGAGGAGTTGGGGAAAGACAGTCCTAACCGTGGAGGGTTCTGGTAAATGATGGGGTGAGGAGGGGCTCTTTGGCTCCCACCAGTCCCCCTGTCTGGTCTA
+
AAA?AFFFBFFFGGGGGGGGGGHGGGGGGGHHGGGGGGHHHHGHGGHHHHHHHHHHHGHHHHHHHHHHHHHGGGGGHHHHHGHHHHHHGHHHGGGGGHHHGHHGGGHHGHHHHHHHHHHHHHHHHGGGGGHHHHHHHHGGGHHHGGGGGGEHHHHHHGHHHHGGGGHHHHHHHHHHHHHHGGGGGGGGGGGGGGFFGGGGGGGGGGFFFFFFFFFFFFFFFFFFFFFFFFFFFFFFFFFFFFFFFFFFFFF
@M05620:37:000000000-D9766:1:1101:19883:3438 1:N:0:2
AGTGCCAGCTCTCAATCGCACAGGGGACCCAGGGCCTGGCCCCTCCATCCAGAAAACCTATGACCTCACCCGCTACCTGGAGCACCAACTCCGCAGCTTGGCTGGGACCTATGTGAGTATCCAGCGTAGGAATCTGGGAGTTGGGGAGGAGTGAGGAGTTGGGGAAAGACAGTCCTAACCGTGGAGGGTTCTGGTAAATGATGGGGTGAGGAGGGGCTCTTTGGCTCCCACCAGTCCCCCTGTCTGGTCTA
+
AA>AAFFFCFFFGBGGGGGCGCHGGEEFGGHHFEGGGFFGHHGHGGHHHHHHHHHHHGHHHGHHHGHHHHHGG/FGHHHGBFHHHHGGFHHHEGFGGHGHGHHGGGHHGHHHHHHHHHHHHHHHHGGGGGHHHHHHHHFGGHHHGGFGGGGHHGHHHGHHHHGGGAHHHHHHHHHHHHHHGGGGAFGGGGGGGGGGGGGGGGGGGGFFFFFFFFFFFFFFFFFFFFFFFFFFFFFFFFFFFFFFFFFFFFF
@M05620:37:000000000-D9766:1:1101:19904:3445 1:N:0:2
AGTGCCAGCTCTCAATCGCACAGGGGACCCAGGGCCTGGCCCCTCCATCCAGAAAACCTATGACCTCACCCGCTACCTGGAGCACCAACTCCGCAGCTTGGCTGGGACCTATGTGAGTATCCAGCGTAGGAATCTGGGAGTTGGGGAGGAGTGAGGAGTTGGGGAAAGACAGTCCTAACCGTGGAGGGTTCTGGTAAATGATGGGGTGAGGAGGGGCTCTTTGGCTCCCACCAGTCCCCCTGTCTGGTCTA
+
AAAABFFFBFFFGGGGGGGFG?GHGGGGGGGHGFGECFHHHHGHGGHHHHGHHHHHHGHFHGEGHHHFHHHGGGGGHHHGHHHGHHHHGHHHGGGCFGGHGHHF/?FGGGHHHD3GHGDHHHHHHGFGGGHHHHHHHHFGDBFGGGGGGADGFGFHHGHGHHGGGFHHHHHHHHHGHHGHCGE?DFEGCFGGGGBFFGGGGGGFGGFFFFFFFFFFFFFFFFFFFFFFFBFFFFFFFFFFFEFFFFFFFB/
@M05620:37:000000000-D9766:1:1101:19279:3461 1:N:0:2
ACCACACCTTCTACAATGAGCTGCGTGTGGCTCCCGAGGAGCACCCCGTGCTGCTGACCGAGGCCCCCCTGAACCCCAAGGCCAACCGCGAGAAGATGAGAAGAGGCCCGCTCCCTCTTCTGGTGGCCGCCTCCCTCCTTCCTGGACTCCCGGAGCTGCGCCCTTTCTCACTGGTTCTCTCTTCTGCCGTTTTCCGTAGGACTCTCTTCTCTGCCCTGAGTCTCCTTTGGAACTCTGCAGGTTCTAGCTCG
+
AAAABBABFFFFGGGFFFGGFGHBEEEEG2BBGGC2BEEAGHHHHG?EE1BAFDGHHC3AFGGG1E@EGGGHGHHGEGGGGHFHH/EGGCCGGGHHFHHG11FFG/CFG/AD@FCHHHHHHBG0CF.GG-AEAHGEHDHHHHHGB/CB/FGG-B??F/BBGG@-FFFEFFFFFBFFFFFF/FFFFFFFBFFFFFFFFFFFFFFFFFFFFFFFE/FFFFFFFFFFFFFFFFFFFFFFFFFFFAFFFBFFFFF
@M05620:37:000000000-D9766:1:1101:19737:3468 1:N:0:2
ACCACACCTTCTACAATGAGCTGCGTGTGGCTCCCGAGGAGCACCCCGTGCTGCTGACCGAGGCCCCCCTGAACCCCAAGGCCAACCGCGAGAAGATGAGAAGAGACCCCCTCCATCTTCTGGTAGCCGACTAACTCCTTCCTGGACACCAGGAGCTGCGACCTTTCTCACTGGTTCTCTCTTCTGCCGTTTTCCGTAGGACTCTCTTCTCTGCCCTGAGTCTCCTTTGGAACTATGCAGGTTCTAGATCG
+
AA>>AAAAFFF@FGG13BGAE1B1AAAEG0GHFGFEEEECFHHHHGCGE/EAAFFGHAAEGE@GEEEGGGGHHFE/EFGCCEHFHEE<CCCC//FG11>FDHH?00?FF/<>EC0<1>11>11<111><-<<<</0=00;C:0;:/;0:CCCEEA.;FG-9AAGFFGGG0CFB/0:CFF0;;/;;BF/;:BF-;;-F?BBF/FF/BFFFFFFFB/9BFFF/9FBFF/9//9BF/9:BFBBFFBFFF//9B-
@M05620:37:000000000-D9766:1:1101:22627:3514 1:N:0:2
ACCACACCTTCTACAATGAGCTGCGTGTGGCTCCCGAGGAGCACCCCGTGCTGCTGACCGAGGCCCCCCTGAACCCCAAGGCCAACCGCGAGAAGATGAGTGAGCTATTTTCTCACCCAGGTGCGTGGCCCGCTACCTCTTCTGGTGGACGCCTCCCTCCTTCCTGGCCTCCCGGAGCTGCGCCCTTTCTCACTGGTTCTCTCTTCTGCCGTTTTCCGTAGGCCTCTCTTCTCTGACCTGCGTCTCCTTTG
+
1>1AAA1AFFFFBGG13BFGDFGBEEEGH0GHHGCAAAE?EHHHHGGG//E/1A1FG0BEFG/EEE/>EGGHHHC/EEGFFHHF//EEGCGGC/F11??FGGHH1?FH1?GFHHHHHH/>.1>1>F.>CHHGG---;0<GGFB0:0:C.C-;9CBEGBBFGGG/FFG?FGGGGGG?@@FFF@@F@@FFFFFBFFBF;FFFFFFFFFFFFF@FFFFFFFFFFFFFFFFFFFFFFFFFFFFF?@F?FFFFFFB
@M05620:37:000000000-D9766:1:1101:9472:3562 1:N:0:2
ACCACACCTTCTACAATGAGCTGCGTGTGGCTCCCGAGGAGCACCCCGTGCTGCTGACCGAGGCCCCCCTGAACCCCAAGGCCAACCGCGAGAAGATGAGCGAGTTAATTTCCCCCCCAATTTCGCGGGTCGCACCCTCTTCTGGTCCCCGCCTCCCTGATCTCTGCCCTCCCTTATCTGTGCCCTTTCTCCCCGGTTCTCTTCTTTGCCGTTTCTCGTAGCTAACTCTTCTCTGACCTTCGTCTTGTTTT
+
BBBBBBBBFFFFGGGGGGGGGFHGGFEEHGHHHGGGGGGGGHHHHGGGGGGFHHHHHHHGGGGGGGGGGGGHHHHGGGGHGHHGHGGGGDCFCFHGHHG2?//>/?11?FG<1?GAD-<.<=00<<-;---;;--;CAG/0;000=00..9;;ADEFB/;B99:/;/;EF:.;B/9//:B9/;/B//9///9;.9@FD./;F//9/;//9-9DF//;;AA..////;9F/;B/FF/FFB/;EFF?.9;;..
@M05620:37:000000000-D9766:1:1101:21699:3563 1:N:0:2
GAGGCTGCTTTGGAAGAAACTCATAGATTACTGCAACAGTTCCCCCTGGACCTGGAAAAGTTTCTTGCCTGGCTTACAGAAGCTGAAACAACTGCCAATGCTACCCGTAAGGAAAGGCTCCTAGAAGACTCCAAGGGAGTAAAAGAGCTGATGAAACAATGGCAAGTAAGTCAGGCATTTCCGCTTTAGCACTCTTGTGGATCCAATTGAACAATTCTCAGCATTTGTACTTGTAACTGACAAGCCAGGGA
+
BCCCCCFCFFFFGGGGGGGGGGHHHHHHHHHHHHHHHHHGHHHHHGGGAHHHHHHGHHHHFHHHHHHHHHHHHHHHHHHHHHHHHHHHHHHHHHHHHHHHHGFGHFE1>?1B@FF0EGHHGHHH3F33FHFHGF3/??B<FD?3??GFDG2FGHHH22?>2@FBCCGDHHF?FHHHH1GHD1.CC<FFF11><CDG0DBA0GFGHHHHHEGCCCGCG00GHHHFFFBHHGHHHCBFFGGBFGFF.A/.9.9
@M05620:37:000000000-D9766:1:1101:9484:3578 1:N:0:2
ACCACACCTTCTACAATGCGCTGCGTGTGGCTCCCGAGGAGCACCCCGTGCTGCTGACCGAGGCCCCCCTGAACCCCAAGGCCAACCGCGAGAAGATGAGTGAGATATTTTCTCCCCCAGTTGCGTGGCTCGCTCCCTCTTCTGGTTGCCGCCTCCCTCCTTCCTGGCCTCCCTTAGCTGCGCCCTTTCTCCCTGGTTCTCTCTTCTGCCGTTTTCCGTAGGACTCTCTTCTCTGACCTGCGTCTCCTTTG
+
BBBBBBB>BFFFGGFGGG4EEEGGEEFBAEGGHEFE2EEEGHGHHGEEEEEGFHHHGHH>ECCEGGGGGGGFFHHGGGGHGHHHHGGGCD/<@DHBHHGC1FFG1??@GGHHFH1>C><.>G1=AEGG@.<;D:;EGHHHHHH;CG0CFFB@GDGGGGGDFF9;FF/FFGFEF.9BBFFFB=@DBBFFFFFFFF/EFFFFFFFFFBFFFFBFFFF/;AFF.A//;;BFF9:BFFFFFFFFF?FBD9/;BFB
@M05620:37:000000000-D9766:1:1101:20603:3580 1:N:0:2
ACCACACCTTCTACAATGAGCTGCGTGTGGCTCCCGAGGAGCACCCCGTGCTGCTGACCGAGGCCCCCCTGAACCCCAAGGCCAACCGCGAGAAGATGAGCAGAGGCCCGCTCCCTCTTCTGGTGGCCGCCTCCCTCCTTCCTGGCCTCCCGGAGCTGCGCCCTTTCTCACTGGTTCTCTCTTCTGCCGTTTTCCGTAGGACTCTCTTCTCTGCCCTGAGTCTCCTTTGGACCTCTGCAGGTTCTCGCTCG
+
BBBBBBBBFFFFGGGFFGGGGGHHGFGEGAGHHGGAEGGGGHHHHGGGGAEGHHHHHHHGGGGGGGGGGGGHGHHGGGGHGHHHHGGGGGCFGGHHGFHG2FG0FCFGGCFGGGGHHHHHHDFFFDGHG@@;EHGHHGHHHHHHGGGGGGGGD-ADFGGFGGDCFFFFF/BFB.:;FFFFFFFFFFF;@9AFFFFFFFFDFFFFFFFFFFFFFFFEFFFFFFFFFFFFFFE/BFFFFFB/9AFFF/.;;A-
@M05620:37:000000000-D9766:1:1101:18854:3632 1:N:0:2
GAGGTTGCTTTGGACGAAACTCATAGATTACTGCAACACTTGACAATGGACCTGGACAAGTTTCTTGCCTTGGTTAGAGAAGTTGAAACAACTGCCAATTTTCCCACAAACAAACCCCCAGAGAGAACACCTAAAACATAACTACAGAATAGACAACAACAACATAGACACAAGGCACAAAATACAACAACTTCCGTCTTCCCCCTGACACGCATCAATTAAACTAATCTCACCATTTGGTAGTCAAAACC
+
>33>>4BCB@B4B4422A2AGFHGE55DD535D533AF2BB33B55B3333BFGAB131B5BDDD5D53A5A3B1515BDB35DD55B3B1B@F3E33B34BBB3B1111111B1?/?/////2//B332/333222?23?233B2232222>@22<///?///0<1111?0/0<<0>00>01<1<1/.../0<<.0...0;/;.-.//00.--.-0;0000900009;;000.009;;0.;00000;0..
@M05620:37:000000000-D9766:1:1101:19387:3682 1:N:0:2
ACCACACCTTCTACAATGAGCTGCGTGTGGCTCCCGAGGAGCACCCCGTGCTGCTGACCGAGGCCCCCCTGAACCCCAAGGCCAACCGCGAGAAGCGGCCCGCCACCACCTCTGCTGGCCGCCTCCCTCCTTCCTGGCGTCCCGCCGCTGCGCCCTTCCTCCCTGGTTCTCTCTTCTGCCGCTTTCCGTCGGACTCTCTTCTCTGCCCTGCGTCTCCTTTGGTGCAATGCAGGATCTTCCACGGACGAACA
+
BA3ABAABFFFFDGGF5FGGFGFGEEGGE2GHHGC?EEGEDHHHHGGGFAEFDFGHFGHGGG?EEGGGGGGHHHHGGGGHGHHHHGGGGCGGGGH1/<//</><>>0.>.CGH00=GH?.<:AE.:./=CH0G/00/.-.;A9-9-A@-;D--;9-/./;/;../.;//;9/BFFFFBF/9--9A9/:/AB?B?BF/B/;FF////9;/AE-.-:.9;////..///99;/;..//B////9.---9---9
@M05620:37:000000000-D9766:1:1101:19318:3698 1:N:0:2
AGTGCCAGCTCTCAATCGCACAGGGGACCCAGGGCCTGGCCCCTCCATCCAGAAAACCTATGACCTCACCCGCAACCTGGAGCACCAACTCCGCGCCTTGGCTGGGACCTATGTGATTATCCAGCGTAGGATTCTGGGAGTGGGGGAGGAGGGAGGAGTTGGGGAAAGACAGCCCTAACCGGGGAGGGTTCGGGAAAATAAGGGGGTGAGGAGGGGCTCTTGGGCTCCCACCAGTCCCCCTGTCTGGTCTT
+
B@ABCFFFCFFFGGGGGGGGGGHGGGGGEGHHGGGGFGHHCGGHGGHHHHHHFHEHHGGHHHFHHHHHHH1>>/>E13BB2?2?BGH1>BF3////<E/B3?3?EC0B/B2323333322DF222///><G1111@G00/?0>FF--<-.<.-.;:..C/;GG-EG.;/9//.=./;/;.--;9-@C-D..-;.-;A/0000;AD;--.;;0;DF9--.;F009./;E.9A..A9BFFF?-.990;/0:00
@M05620:37:000000000-D9766:1:1101:9739:3700 1:N:0:2
ACCACACCTTCTACAATGAGCTGCGTGTGGCTCCCGAGGAGCACCCCGTGCTGCTGACCGAGGCCCCCCTGAACCCCAAGGCCAACCGCGAGAAGATGAGCCAGGGCCCGCTCCCTCTTCTTGTGGTCGTCTCCGTCCTTCCTCGCCTCCCGCACCTGCGCCTTTTCTCTCTGTTTCTCTCTTCCTCTGCTGTCCTTTGCAGTCTCTTCTTTTCCCCTAGTCTCCTTTGGATCTCTGCAGCTGCTTGCTCG
+
CCCCCCCCFFFFGGGGGGGGGGHHGGGFHGHHHGGGGGGGGHHHHGGGGGGGHHHHHHHGGGGGGGGGGGGHHHHGGGGHGHHHHGGGGGGGGGH2FGG22=20?/////---CF0FGFH000=0.<0<-..;C..=..0;/00.-;.99..---;/:9--;.900;0B00;0000;F009F0000;000;00;00;00000;00000000000;0//./0;B000;00/900;90:0000;0;00:.:B.
@M05620:37:000000000-D9766:1:1101:20630:3700 1:N:0:2
ACCACACCTTCTACAATGAGCTGCGTGTGGCTCCCGAGGAGCACCCCGTGCTGCTGACCGAGGCCCCCCTGAACCCCAAGGCCAACCGCGAGAAGTGGCCCGCTCCCTCTTCTGGTGGCCGCCTCCCTCCTTCCTGGCCTCCCGGCGCTGCGCCCTTTCTCCCTGGTTCTCTCTTCTGCCGTTTTCCGTCGGACTCTCTTCTCTGACCTGAGTCTCCTTTGGCACTCTGCAGGTTCTAGATCGGAAGCGCA
+
CCCCCCCCFFFFGGGGGGGGGGHHGGGEDFHHHGGGGGGGGHHHHGGGEEGGHHHHHHHGGGGGGGGGGGGHHHHGGGGHGHHHHGGGGGGGGGHHHHGHHGGG/??GHHHHHHHHHGHH@DGEGHGHHGHHHHHHHHHHHHGGGGGGGGGGGGFFFFFFFFFFFFFFFFFFFFFFFFFFFFFFFFFFFFFF-;DFFFFFFFFFFFFFFF/FFFFFFFFFFFFFFFFFFFFFFFFFFFFFFFFFF.AFDF;
@M05620:37:000000000-D9766:1:1101:23200:3724 1:N:0:2
GAGGCTGCTTTGGAAGAAACTCATAGATTACTGCAACAGTTCCCCCTGGACCTGGAAAAGTTTCTTGCCTGGCTTACAGAAGCTGAAACAACTGCCAATGCTACCAGTAAGGAACGGCTCCTAGCAGACTCCAAGGGAGTAAACGAGCTGATGAAACAATGGCAAGTAAGTCAGGCATTTACGCTTTCGCACTCTTGTGGATCCAATTGAACAATTCTCAGCATTTGTACTTGTAACTGACAAGCCCGGGA
+
BAABCCFCFFFFGGGGGGGGGGHHHHGHHHHHHHHHGHHFHHHHHGGGHHHHHHHHHHHHGHHHHHHHHHHHHHHHHHHHHHHHHHHHHHHHHHHHHHHHHHFGH3FGH4FG3F1?EFGGGEHH3F3BGHHHCGH/?FECFF33?CDGGHHHHHHHH2FGHHHHHGHHHHHHGHGHHHHH11<>F.C0<D.@DHHHHFHCHHHHHHHHHFHHB/GHH0<FGGGGG0CFGGGGGGBFGGGGGGGGGG.-;A;
@M05620:37:000000000-D9766:1:1101:12354:3736 1:N:0:2
GAGGCTGCTTTGGAAGCAACTCATAGATTACTGCACCAGTTCCCCCTGGACCTGGAAAAGTTTCTTGCCTGGCTTACAGAAGCTGAAACAACTGCCACTGTTAACCGAACGGTCCGACTAGAAGCCAACTCCATAAAAGAGCTCAAGAAACAGAACCAATGAACAGTAAGTCCGGCATTTAAGCTTTCGCGCTCATGTGAATCCACTTGAATCATCAGCAGCACTTGTAATTGACACGGAACAGACAGAAA
+
>1>>AAFAFFFFGCF111EGFGGHHFGE31BBDFF1FGHGFGGHCEAFCGHH0EFGBGFGF22DFGGDGGEGHHHHF1BDFFFGHGBF1BGGBFFFGBGF2B2B11//>/>///////<>B11B1B00/0B<B1211BF/001111@@00000@10/?F?G1?11?1?11111.->--<00==B00DD.<--:;.;0:000<;0</;00;900;00;009;/..CBFFB000;00;0.9----;/::-/;9
@M05620:37:000000000-D9766:1:1101:13189:3746 1:N:0:2
ACCACACCTTCTACAATGAGCTGCGTGTTGCTCCCGCGGAGCACCCCGTGCTTCTGACCGAGGCCCCCCTGACCCCCAAGGCCAACCGCGAGAAGTGGCCCGCTACCTCTTCTGGTGGCCGCCTCCCTCCTTCCTGGCCTCCCGGAGCTGCGCCCTTTCTCACTGGTTCTCTCTTCTGCCGTTTTCCGTATGACTCTCTTCTCTGCCCTGAGTCTCCTTTGGCAATCTGCAGGTTCTAGATCGGAAGAGCA
+
>>3>AAB>FFFFGGGGBGGBGFFGEEFF4BFGBBFE?EGE?EGGHGGAAAEF5DGHGHHE>//>??EEFGG?3BGEGG?GFHGE/FFFDC@><?F1??/?G/<><CC1<1>=<<00/<<<<-;;.;::;C;;GGH0/;CBAAE.-;9BA;B9D9B-//;/;/;//;;/9BBFFF////:B=9.;;9;9FF.9:B99B9FBF/9/://;B..9;;/9BB//://9//;;9/BF?9;/;/;//99.AE.AFF/
@M05620:37:000000000-D9766:1:1101:13170:3746 1:N:0:2
ACCACACCTTCTACAATGAGCTGCGTGTGGCTCCCGAGGAGCACCCCGTGCTGCTGACCGAGGCCCCCCTGAACCCCAAGGCCAACCGCGAGAAGTGGCCCGCTCCCTCTTCTGGTGGCCTCCTCCCTCCTTCCTGGCCTCCCGGCGCTGCGCCCTTTCTCCCTGGTTCTCTCTTCTGCCGTTTTCCGTCGGCCTCTCTTCTCTGACCTGCGTCTCCTTTGGCACTCTGCAGGTTCTAGCTCGGACGCGCA
+
CCCCCCCCFFFFGGGGGGDGGGHHGFGBFEHHHGGGGGGGGHHHHGGGGGGGHHHHHHHGGGGGGGGGGGGHHHHGGGGHGHHHHGGGGG<BDGHFGFGHHGGD//?>FHHHHHHHFCHH1CHGFH.CH<CGHHHHHGHHHGGGGC@ABGGGGGGGGGFFFFBBBEBFFFFFFFFFFFFFFFDFFFFFFFFFAFFFFFFFFFFFFFFFFF.@A>FFFFFFFF/BFFF9/F/BFAFF/B//:9AAF:@-;B-
@M05620:37:000000000-D9766:1:1101:15782:3767 1:N:0:2
ACCACACCTTCTACAATGAGCTGCGTGTGGCTCCCGAGGAGCACCCCGTGCTGCTGACCGAGGCCCCCCTGAACCCCAAGGCCAACCGCGAGAAGTGGCCCGCTCCCTCTTCTGGTGGCCGCCTCCCTCCTTCCTGGCCTCCCGGCGCTGCGCCCTTTCTCCCTGGTTCTCTCTTCTGCCGTTTTCCGTCGGACTCTCTTCTCTGACCTGAGTCTCCTTTGGCACTCTGCAGGTTCTAGATCGGAAGCGCA
+
BBBBBBBBFFFFGGDGGGGGGGHHGEGGHGHHHGGGCGGGGHHHHGGGEGGGBGHHHHHGGGGGGGGGGGGHHHHGGGGHGHHG/FFGGGGGGGHDBHGHHGGA/??CGHHGHHE>CDHHCCGDGCGGHGHHHHHFFGHGHGGFADCGGGGGGGFAF/FBFFFFFFFFFFFFFFFFFFFFFFFFFFFFF.@D-@BFFFFFFFFBBFFFFFFFFFBFFFFFFFFFFFFFFFEFFAFFFFFFFFFFFAF.-@9
@M05620:37:000000000-D9766:1:1101:22101:3791 1:N:0:2
ACCACACCTTCTACAATGAGCTGCGTGTGGCTCCCGAGGAGCACCCCGTGCTGCTGACCGAGGCCCCCCTGAACCCCAAGGCCAACCGCGAGAAGAGGCCCGCTTGATCTTCTGGCGACCTCTTCTCTCCTTCCTCGCCCCCCGGCCCTGCGCCCCTTCTCTCTGCCTCTTTCTTCTGCCGCTCTCCGTCGGCCTTTCCTCTCTGACCCTCTTCTCTTTCCGCACTCTGCTGGGTCAATCTCCGAGTTGCA
+
CCCCCCCCFFFFGGGGGGGGGGHHGGGECEHHHGGGGGGGGHHHHGGGGGGGGHHHHHHGGGGGGGGGGGGHFHHGGGGHGHHHHGGGGGGGGGH20FDGG///<=0111=>11>1--=C<G0GH0000/00=:00.;A.-;A--;--9CE--;C-.9F0B000;0000;00000;FF00--;-;F/...;-;.;0;0000;/9BFF///:/BFFF00000..;-@FF0F090.:/.000:009;-..009
@M05620:37:000000000-D9766:1:1101:18211:3815 1:N:0:2
ACCACACCTTCTACAATGAGCTGCGTGTGGCTCCCGAGGAGCACCCCGTGCTGCTGACCGAGGCCCCCCTGAACCCCAAGGCCAACCGCGAGAAGATGCCCAGGTGAGTGGCCCGCTACCTCTTCTGGTGGCCGCCTCCCTCCTTCCTGGCCTCCCGGAGCTGCGCCCTTTCTCACTGGTTCTCTCTTCTGCCGTTTTCCGTAGGACTCTCTTCTCTGACCTGAGTCTCCTTTGGAACTCTGCAGGTTCTA
+
AABCBCCBFFFFGGGGFGFGGGGHGFGA42GFGFGEDFGGGHHHHGGGGGGGGHHHHHHGGFGGGGGGGGGHFHHGGGGHGHHHHGGGGGDFGGHHHBGHHHHF?CGGFGGGHHGGGGGHHHHGHHHHHHGHHGGGGGHGHHGGHGGGGGGGGGGGGG-;CFFFGGFFFFFFFFFFFFFFFFFFFFFFFFFFFFFFFFFFFFFFFFFFFFFFFFFFFFFFFFFFFFFFFFFFFFFFFFFFFFFFFFFFFFF
@M05620:37:000000000-D9766:1:1101:19689:3822 1:N:0:2
GAGGCTGCTTTGGAAGAAACTCCTACAGAACTGCACCCATATCCCGTGAACCTGGATGAGGTTTTTTGCTGGCTTACAGAAGCTGAAACAACTGCCAATGCTACCCGTACGGCACGGCTCCTAGTCGACTCCACGGGAGTCCCCGCGCTGCTGACCCCATGGCGAGTAAGTCAGGCATTTCCGCTTTTTCACTCTTGTGGATCCAATTGAACACTTCTCAGCCTTTGTACTTGTAACTGACAACCCCGGGA
+
>3AA>AFAFBBDGA5BCBBBBBAFBBBB54BDBF43BBAA3A55B2AA22BBBB2BA3333BB5BBAAADAFEF133BBDBBB33BFFGGFHGBGHCCFCG44F?C1>//>E@?/E<<BEFHF333?FDGGHB2?B//>D011/<-->C?DGFGB/<C.;CB.-;::.;0;C00//90C0009A...00/=000;F9C0.//;FFFBB/:B//./BBFFEBB/./;/;9;B//B//9/////;.9A.----
@M05620:37:000000000-D9766:1:1101:16961:3840 1:N:0:2
ACCACACCTTCTACAATGAGCTGCGTGTGGCTCCCGAGGAGCACCCCGTGCTGCTGACCGAGGCCCCCCTGAACCCCAAGGCCAACCGCGAGAAGATGAGTGAGTTATTTTCTCCCCCAGTTGCGTGGCCCGCTCCCTCTTCTGGTGGCCGCCTCCCTCCTTCCTGGCCTCCCGGAGCTGCGCCCTTTCTCCCTGGTTCTCTCTTCTGCCGTTTTCCGTAGGCCTCTCTTCTCTGACCTGCGTCTCCTTTG
+
BBCCCCCAFFFFGGGGGG5FGGHHGGGBAEHBFFFE?EFGGHHHHGGFFFGGGHHHHHHFGCGGGGGGGGGHFHHGGGGHGHHHHGGGGG<CGGHFHHHG?BDG1@FFGHHGHHHHGED?>FDGDGGGD<CAF<DGGHHHHHHHGGFGHHFGGGGGGGGGGG9;CFFFGGGGF.-;@DFFBFCFFFFFFBFFFFFFFFFFFFFFFFBFFFFDFFFFFD0A.D0;:FFFF0;BFFFFFFFFFFFFF/0;9F0
@M05620:37:000000000-D9766:1:1101:14953:3844 1:N:0:2
GAGGCTGCTTTGGAAGAAACTCCTAGATAACTGCACCCGTTCCCCCGGACCCTGTAACCGTTTCTTTCCTGGCTTACAGAAGCTACAACCACTGCCCCTGCTACCCGTCCGGCCCGGCTCCTAGCCGACTCCCCGGGCGTCCCCGCGCTGCTGACCCCCTGGCCAGTCAGTCCGGCATTTCCGCTTTCGCACTCTTGTGGATCCAATTGACCCCTTCTCAGCCTTTGTACTTGTCACTGACCAGCCCGGGA
+
AAAAAAFAFFFFGGGGG1BBBBFB11BD3DFGGGGGGG00BBFH0E/E/AE/BBBFF2BEEGABDG12BGHHHH>BFFHGHHH11BBGH??F1BBBG/?FHGFBB>???/>EEECGGGGGGHHHCHGGGGGH//ACGGGGGGGHGGGGGGGGGGGGFA-AEGFGGGBBFGFG099@@@FFFFFFFFF:ABA@@FFFFFFFFFFFFFFFFE/;BFFFFFFFFF9BBFFFFFFFFFEFF//BB;FFFE:@@@;
@M05620:37:000000000-D9766:1:1101:14974:3855 1:N:0:2
GAGGCTGCTTTGGAAGAAACTCATAGATTACTGCAACAGTTCCCCCTGGACCTGGAAAAGTGTCTTGACTGGCTTACAGAAGCTGAAACAACTGCCAATGGTCCCCGTAAGGAAAGGCACCGAGAAGACGCCAATGGAGCAAAAGAGCGGATGAAACAATGGCAAGTAAGAGAGGTACCTCCGGTGGATCATGGTAAATGATGCACTGCAACAAGGCTCAGTAGCTGCAATTGGACCTGATAACTCATGGA
+
>3>>>>BA4B@D4ABBAEBGFGFHHHGFFB45DA4A4BBAFDD3FEAF22BABFAB332AB5DDDDB5BB5BGHFBB5FDBFFBB3BBBB?B@B333BBB3B4BB?>1>?133330B/00?/><//?3??///>11??00/01<@/0@///<<111<0.><<<01>11<100/..<<0<00.<;:-.:00.;;00000000;09900/090;..;;;:99/0000;0/90009//;;;.://////9///;
@M05620:37:000000000-D9766:1:1101:8430:3859 1:N:0:2
ACCACACCTTCTACAATGAGCTGCGTGTGGCTCCCGAGGAGCACCCCGTGCTGCTGACCGAGGCCCCCCTGAACCCCAAGGCCAACCGCGAGAAGATGAGCAGTGGCACGCTCCCTCTTCTTTTGCGCGCGTCCCTCCTTCCTGGCCTCCCGGCGCTGCGCCTTTTCTCCCTGTTTCTCTGTTCTGCCGTTTTCCGTAGGATTCTATTCTCTGCCCTGAGTCTGATTCGGACCTCGCCAGGGTCTTGGGGA
+
AAAAABBBFFFFGGGGGGFGGGFHGGGEGGGHGGFFGGEEFGEHHGGGGGGFFHHGGHHGEEEFGGGGGGGC@FGEGGEGFHGGHFGEGGFDCGFHHFHFFH2>?0/0?E//?>FFGHHHF111>1<<<---=ACCCDFBGFBB/:F9C9.;--;;@-.-;;.;/;F/BBFF//:/;BFF/;9BF/;/-;:9E9/./...//;;F/;BFFFF/9B::9..9;B//9:/.9.--;9.--.-..::.;//.-;
@M05620:37:000000000-D9766:1:1101:17322:3886 1:N:0:2
ACCACACCTTCTACAATGAGCTGCGTGTGGCTCCCGAGGAGCACCCCGTGCTGCTGACCGAGGCCCCCCTGAACCCCAAGGCCAACCGCGAGAAGATGAGCAGAGGCCCGCTCCCTCTTCTGGTGGCCGGCTCCCTCCTTCCTGGCCTCCCGGAGCTGCGCCCTTTCTCCCTGGTTCTCTCTTCTGCCGTTTTCCGTAGGACTCTCTTCTCTGCCCTGAGTCTCCTTTGGAACTCTGCAGGTTCTGGCTCG
+
BBBBBBBACFFFGGGGGG5GGGHHGGGA4EGHHGGGCFE?AGHHHGGGFGGGFHHHHHGEGCCGGGGGGGGHHHHGGGGHGHHHHGGGGG@DGGFFGGHG2FH0FFGGGGGGGGGHHHHHH0<DGD<GF-;AEFEHHGHHEHHGGGGGFGEDGBFCFGGG?.::FFFFF/FF/.:BFFFF9FFFFFF/;ADFEF/DFFFDFBBBBBFFFFFFFFBEFF.FFFFBBFF/BF///F://B//..;FF9;/;B>
@M05620:37:000000000-D9766:1:1101:19814:3908 1:N:0:2
GAGGCTGCTTTGGAAGAAACTCATAGATTACTGCAACAGTTCCCCCTGGACCTGGAAAAGTTTCTTGCCTGGCTTACAGAAGCTGAAACAACTGCCAATGCTACACGTCAGGCCAGGCGCATAGAAGACTCCCCAGAAGACCCCAAGCTGCTAAAACACTGGACAGTAAGTCCGGCATTTACGCTTTCACACTCTTGTGGATCCAATTGAACACTTATCAGAATTAGTACTTGTAACTGACCAGCCAGGGA
+
AAA3AAFBFFFFG4GGGGGGGGHHHHFHHHHHHHHGHHHHHHHHHGGGHGHHHGHBGHHHBHHHHFGHHHHHHFHHHHHHGHHHHHHHHHGHHHHHGHHHHBBBFGGF?FEHFFGEFH/E///BFG3BBFHHCE2?/B22BBFE/?/FGHBG2>@<G/<FHHFHHGHFFFGH1A-<DCH1==EGGGGG0=0<<GHHHHHDHHHHHHHHH00CGHGGF0;CB9FBF0;;CBFFGF0B0FG0/CFGGEG.9;.
@M05620:37:000000000-D9766:1:1101:23250:4010 1:N:0:2
GAGGCTGCTTTGGAAGAAACTCATAGATTACTGCAACAGTTCCCCCTGGACCTGGAAAAGTTTCTTGCCTGGCTTACAGAAGCTGAAACAACTGCCAATGCGACACGTCAGGCCCGGCTCCTAGCCGACTCCAAGGGCGTACCCGCGCTGATGACCCACTGAACAGTCAGTCCGGCATTTCCGCTTTCGCACTCTTGTGGATCCAATTGAACACTTCTCAGCCTTTGTACTTGTCACTGACAAGCCAGGGA
+
A3AABBFBFFFFGFGGGGGGGGHHHHHHHHHHHHHCHHHGFGHHHGGGHGHH2FGGHHHHFHFHHHHHHHHHHHHCGHHHHHHHHHHHHGFGGHHHHHBG31B>E/?B11?FGEAE/E/??EDE3FFCGCFH222?</<<//?G/>---><D0=<GF.<<00<<GHHFGFFHF.:CCDG0;;.AEGGCDF.A-CFGGFFGG0BFFFFFF//;/BFF//9;/B9FFF999FBFFF/BFB//B/;FE..:9..
@M05620:37:000000000-D9766:1:1101:21604:4039 1:N:0:2
AGTGCCAGCTCTCAATCGCACAGGGGACCCAGGGCCTGGCCCCTCCATCCAGAAAACCTATGACCTCACCCGCTACCTGGAGCACCAACTCCGCAGCTTGGCTGGGACCTATGTGAGTATCCAGCGTAGGAATCTGGGAGTTGGGGAGGAGTGAGGAGTTGGGGAAAGACAGTCCTAACCGTGGAGGGTTCTGGTAAATGATGGGGTGAGGAGGGGCTCTTTGGCTCCCACCAGTCCCCCTGTCTGGTCTA
+
CCBBCFFFCFFFGGGGGGGGGGHGGGGGGGHHGGGGGGHHHHGHGGHHHHHHHHHHHGHHHHHHHHHHHHHGGGGGHHHHHHHHHHHHGHHHGGGGGHHHGHHGGGHHGHHHHHHHHHHHHHHHHGGGGGHHHHFHHHHGGHHHGGGGGGGHHHHHHGHHGHGGGGHHHHHHHHHHHHHHGGFGGGGGGGGGGGGGGGGGGGGGGGFFFFFFFFFFFFFFFFFFFFFFFFFFFFFFFFFFFFFFFFFFFFB
@M05620:37:000000000-D9766:1:1101:12700:4073 1:N:0:2
AGTGCCAGCTCTCCATCGCACAGGGGACCCAGGGCTTTGCCCCTCCATCCAGAAAGCCTATGACCTCACCCGCAACCTGGAGCACCGACGCCGCAGGTAGGCGGGGACCTATGTGAGTATCCAGCGTAGGAATCTGGGCGTTGGGGCGGAGTGAGGAGTTGGGGAAAGACAGTCCTAACCGTGGAGGGTTCTGGTAAATGATGGGGTGAGGAGGGGCGCTTTGGCTCCCACCAGTCCCCCTGTCTGGTCTA
+
A1>>ADFFAFFFG1F1BAFCEEHHGA0EEBFHAEE0G0BD1ABFFGHFFG1BEEF1AB1GDGH1FDAFEH0/E/>EGEG000B?>>/>/>//<</>/F11<D/>/>--.<0=DDG0=DG<<D0DCG.:-;0:CG:CG/.9;--.A-.-@-;9-/9;;-BBFF@>EBEFF-9BFFFFF9FF-9:@---@;9;FBFBB/FB/9FF/:BA@FF-/AB;@--;-;AF//9FAEF?AEF99//;A@EFFFFFFFFB
@M05620:37:000000000-D9766:1:1101:12779:4119 1:N:0:2
ACCACACCTTCTACAATGAGCTGCGTGTGGCTCCCGAGGAGCACCCCGTGCTGCTGACCGAGGCCCCCCTGAACCCCAAGGCCAACCGCTAGCAGCTGAGAAGAGGCCCTCCACCCCTTCTGGCGTCCGCGTCCCTCCTTCTTGGCCTCCGGGACCTTCTCCCGTTCTTACCGGTTCTCTCTTCTTCCGTGTTCCGAAGCACTCTCTTACCTGACCTGAGTCTCCTTTGGAACTCTACAGGTTCTAGCTCG
+
CCCCCDCCFFFFGGGGGGGFGGHHGFGEGGHHHGGGGGGGGHGHHGGGGGGGGHHHHHHGGGGGGGGGGGGHHHHGGGGHGHHHHGGGG/</2222B22?22?2?//?C/F/00?//?<GHHH1-.>C---<-=.0=./0<0<0</C0;..;---./0;00F/.../;000/.9;.:0;090;BF0;09B...;0D..--0;9/;00000;B0/9B9B//;BFF0:;0BBBFF0090;B0BF0009;0;B.
@M05620:37:000000000-D9766:1:1101:12762:4125 1:N:0:2
ACCACACCTTCTACAATGAGCTGCGTGTGGCTCCCGAGGAGCACCCCGTGCTGCTGACCGAGGCCCCCCTGAACCCCAAGGCCAACCGCGAGAAGATGAGCAGAGGCCCGCTCCCTCTTCTTGTGGCCGCCTCCCTCCTTCCTGGCCTCCCGGAGCTGCGCCCTTTCTCCCTGTTTCTCTCTTCTGCGGTTTTCCGTAGGACTCTCTTCTCTGCCCTGAGTCTCCTTTGGACCTCTGCAGGTTCTGGCTCG
+
BBBBBBB>BFCFGGFGGGBFGGHHGFGB4BGBFAFF2EEF?GFGHGG0AEFGEHFHHHGAEC?FGGGGGGGHFHHGGGGHGHHHHGGGGG/>CGHBDFGF?GG0?FCFGGGGCGEHHHHHH000<C.GG-;CFHEHHGHHHHGFFFFFFGEAA?B99FBDD.-9BFFFFBFB/9;BFFBFBFFFFFF-9;BDFF;9BF.DBFF/;;:BFFFFBFF?FFFFBFF9;BF:9;//;BB/9B//;9FFF/9:9B-
@M05620:37:000000000-D9766:1:1101:20602:4167 1:N:0:2
GAGGCTGCTTTGGAAGAAACTCATAGATTACTGCAACAGTTCCCCCTGGACCTGGAAAAGTTTCTTGCCTGGCTTACAGAAGCTGAAACAACTGCCACTGCTACCCGTAAGGAAAGACTAGAAGAAAACTCCAAAAAAGAAAAAAAGAAGATAAAACAATGACAAGTAAGTCAGGCATTTCAGCTTTCGCACTCTTGTGAATCCAATTGAACAATTATCAGCACTTGTACTTGAAACTGAAAAGCCAAGGG
+
A?AB>AFBFFFDF4ABFGBGGGCGGDGHGGFFGF4AFFGFFDDFFEEFFFFHGGFFA3AGBGHADFGB3BGGBBG3ABBGHHB3G33FB?1FGHHHH3F3BBB3BFEE>>?33G3B32?F333BF33BFGGFGB3//>C/0BF0/<CF0<F11??1??F111<?1FF<1=1>FGHG.>FDG000<000.<.<-G0<C;:00:<CC:C0CBG00;:0;0;0;9;.9:0C9;9;C09;0=BCF0F/CCB/...
@M05620:37:000000000-D9766:1:1101:20582:4178 1:N:0:2
GAGGCTGCTTTGGAAGAAACTCATAGATTACTGCAACAGTTCCCCCTGGACCTGGAAAAGTTTCTTGCCTGGCTTACAGAAGCTGAAACCACTGCCACTGCTACCCGTACGGCCCGGCTCCTAGCCGACTCCACGGGAGTCCCCACGCTGCTGACCCAATGGACAGTAAGTCAGGCATTTCAGCTTTCGCACTCTTGTGGATCCAATTGAACAATTATCAGCATTTGTACTTGTAACTGACCAGCCAGGGA
+
CCCCCCFBFFFFGGGGFGGGGGHHHGHHHHHHHHHHGHHGHHHHHGGGHHHHHHHHHHHHFHHHHHGHHHHHHHHHHHHHHHHHHHHHH1BFHHHHHHHHHHHH?B?EE1>EE/>E/<EE/3FG3F/>BFGH22///<>/<1?G0?>..>.11>>FFCGHH/0<CGH0DGHH00/CGHHHH0GHHHHHGGGGGGGGGGF?FGGGGGGGGGGG0/CF0;FGGGGGGGGGFFFFFF/FFFFFFBFFFFF..;.
@M05620:37:000000000-D9766:1:1101:16188:4234 1:N:0:2
ACCACACCTTCTACAATGAGCTGCGTGTGGCTCCCGAGGAGCACCCCGTGCTGCTGACCGAGGCCCCCCTGAACCCCAAGGCCAACCGCGAGAAGATGAGAAGAGGCCCGCTCCCTCTTCTGGTGGCCGCCTCCCTCCTTCCTGGCCTCCCGGAGCTGCGCCCTTTCTCACTGGTTCTCTCTTCTGCCGTTTTCCGTAGGACTCTCTTCTCTGCCCTGAGTCTCCTTTGGAACTCTGCAGGTTCTCGCTCG
+
CCCCCCCBFFFFGGGGGGGGGGHHGGGBAEHGHGGGCFGGGHGHHGGGGEGGGHHHGHHGGGGGGGGGGGGHGHHGGGGHGHHHHGGGGG<BGGHGHHHF2FF=FGDGGGGGCGGEGHHHHD0DFFHGG-:.;GGFHGHHHHHHHFGGGGGGCDCD.FGGGGDFE0FFF0;F0/BBFEFFFFFFFFB::;AFFFFFFF?AFFF/FFFFFFFFFFFAFFFFBFFBBBFFFFFFFFFBFFF0FAFFF0:.;A=
@M05620:37:000000000-D9766:1:1101:14216:4246 1:N:0:2
AGTGCCAGCTCTCAATCGCACAGGGGACCCAGGGCCTGGCCCCTCCATCCAGAAAACCTATGACCTCACCCGCTACCTGGAGCACCAACTCCGCAGCTTGGCTGGGACCTATGTGAGTATCCAGCGTAGGAATCTGGGAGTTGGGGAGGAGTGAGGAGTTGGGGAAAGACAGTCCTAACCGTGGAGGGTTCTGGTAAATGATGGGGTGAGGAGGGGCTCTTTGGCTCCCACCAGTCCCCCTGTCTGGTCTA
+
>A>1>DFFACFFG1FGGFGCGGHHGGGGGGEGFGEGCGGGHHGHGGHGHHFHGHHGHGFHGFFGHHHGHHHGGEEEHHHHFHGHHHHHGHHHEECEEGBFEGHGGGFHGHHHGGHHHGHHGHHHFCCCCGHHHGHHGHCFEHHEGGFCGFEHHFHG0CCHGHGGAEFHGHHHHHHHHHHHGGEGFECGCAAFFGFGGFFGGGGGGGB@FFFBBF@?@;FFFFFFFFFFFFFFFFFEFFFF;FFBFFFFFFF
@M05620:37:000000000-D9766:1:1101:14234:4249 1:N:0:2
AGTGCCAGCTCTCAATCGCACAGGGGACCCAGGGCCTGGCCCCTCCATCCAGAAAACCTATGACCTCACCCGCTACCTGGAGCACCAACTCCGCAGCTTGGCTGGGACCTATGTGAGTATCCAGCGTAGGAATCTGGGAGTTGGGGAGGAGTGAGGAGTTGGGGAAAGACAGTCCTAACCGTGGAGGGTTCTGGTAAATGATGGGGTGAGGAGGGGCTCTTTGGCTCCCACCAGTCCCCCTGTCTGGTCTA
+
CBABCFFFAFFFGABGGGGGGGGGFEGGGGHHGGGGGFHHHHGHGGFHHGHHHFHHHGHHHGHHHHHHHHHGFGGGHFHGGFB?BGFHGHHHGFCGGGHHFEHGGGHHGGHHHGHHHGHHHHFGHG<CDEGHHHHHHHHGCGHHGGGGCFGHHFHHGGHHHHGGGGGHGHGHHFGHHHHHG;;CFFGG;CFGGGCFGGFGFFFGGGDBEFFFFFFFF;EFFFFFFFFFFFFFFFFFFFFFFFFFFFFBFE;
@M05620:37:000000000-D9766:1:1101:10158:4291 1:N:0:2
GAGGCTGCTTTGGAAGAAACTCATAGGTTACTGCAACAGTTCCCCCTGGACCTGGAAAAGATTCTTGCCTGGCTTACAGAAGCTGACGCAAGATGCGACCCGCTACCTAATCTGCTGGGAAGCTCCCTACTTACTAAAATACCGGAGCAGAGACGTTCAACCAATGTACTCACTTCCACCGCATTACGCAGTACTCCCCTCTCTACCCTGAGTCACCATTGGAACTCTGCAGGTATTAGATCTGAACAACC
+
>A?1>>BAFFFFG1B11AB1B1BBA31DF1BG3BG1FGFEGHDGHGCFH0FCFBG0ABGG/1DFE2DBGHF/A0BBGH1D1@FFGH0/B///BB11/?>///>/>/>11B1BBF1>F1/<1/?<FBF01B1>2<F22@12@11?/>><<?FCC0/>F011>0..1<11>0<0===<00<<<--;:0CE?.-.0000/;././/0000.0/9BF00CF0BF0:0;;;CCB00BA-//;/9;///9;BBB-;-
@M05620:37:000000000-D9766:1:1101:12057:4294 1:N:0:2
ACCACACCTTCTACAATGAGCTGCGTGTGGCTCCCGAGGAGCACCCCGTGCTGCTGACCGAGGCCCCCCTGAACCCCAAGGCCAACCGCGAGAAGTGGCCCGCTTCCTCTTCTGGTGGCCGCCTCCCTCCTTCCTGGCCTCCCGGCGCTGCGCCCTTTCTCCCTGGTTCTCTCTTCTGCCGTTTTCCGTCGGCCTCTCTTCTCTGACCTGAGTCTCCTTTGGCACTCTGCAGGTTCTAGATCGGAAGCGCA
+
CCCCCCCCFFFFGGGGGGFGGGHHGGGBCEHHHFGGFGGGGHHHHGGGGGGGGHGHHHHGGGGGGGGGGGGHHHHGGGGHGHHHHGGGGG<CGGHDGHGHHGCG/<?FGFFHHHHHHGHH--<ADHFGHC:CHHFGHHHHHHGGGGCGGGGFGGGFFFFFF/BBFE/FBFFFFFFFFFFFFDDFFFFFB.@@@AFAFF/BFFFFBFFFFF/9BFFFFFFFBF9:BFFB/BBBF.BFBFBFBFAFF.;:;B-
@M05620:37:000000000-D9766:1:1101:20872:4319 1:N:0:2
GAGGCTGCTTTGGAAGAAACTCATAGATTACTGCAACAGTTCCCCCTGGACCTGGAAAAGTTTCTTGCCTGGCTTACAGAAGCTGAAACAACTGCCAATGCTACCCGTAAGGAAAGGCTCCTAGAAGACTCCAAGGGAGTAAAAGAGCTGATGAAACAATGGCAAGTAAGTCAGGCATTTCCGCTTTAGCACTCTTGTGGATCCAATTGAACAATTCTCAGCATTTGTACTTGTAACTGACAAGCCAGGGA
+
CCCCCCFBFFFFGGGGGGGGGGHHHHHHHHHHHHHHGHHGHHHHHGGGHHHHHHHGHHHHGHHHHHHHHHHHHHHHHHHHHHHHHHHHHHHHHHHGFHHHHHGHHHGEFGGGHHHHGHHHGHHHHHGHHGFHHHHGGEGEFFHHGEHHHHHHHHHHGHHDFFHHHGGHFGHHGHFHFFGGHHDG?ECHHHHHHHHHHDGAD0FHHHHFFHHFH/GCFHHHHGHHHGHHHHHFHFFGGFGGFGFFGGGGGDE
@M05620:37:000000000-D9766:1:1101:20856:4331 1:N:0:2
GAGGCTGCTTTGGAAGAAACTCATAGATTACTGCAACAGTTCCCCCTGGACCTGGAAAAGTTTCTTGCCTGGCTTACAGAAGCTGAAACAACTGCCAATGCTACCCGTAAGGAAAGGCTCCTAGAAGACTCCAAGGGAGTAAAAGAGCTGATGAAACAATGGCAAGTAAGTCAGGCATTTCCGCTTTAGCACTCTTGTGGATCCAATTGAACAATTCTCAGCATTTGTACTTGTAACTGACAAGCCAGGGA
+
A?AAABFBFFFFGGGGGGGGGGHHHHHGHHHGHGFHGHGGHHHHHGGGHHHHHHHHHFFHFFFHHFHHHHHHGFHFHHHGHCFHHHHFGHHHHHHHHHHHHHGHHHGGFGGHHHHHFHHHGHGHHHGHHHHHHHHFFHGGFHHH3CFGHHHHHHGHHEGGFHGHHGFHH1GGG1<GHHHHHGGGGGGHFHFHGGHHHGHGHHHHGHHHFGHHHHHFFHHHFFFFGHHGFHHGGFFGGGGEGGGAGGGG?E9
@M05620:37:000000000-D9766:1:1101:18107:4354 1:N:0:2
ACCACACCTTCTAAATGAGCTGAGTGTGGCTCCCGCGGCGCACCCCGTTCTGCTTACCGAGGCCCCCCCGAACCCCAAGGCCAACCGCGAGAAGATGAGAAGAGGCCCGCTCCCTCTTCTGGTGGCCGCCTCCCTCCTTCCTGGCCTCCCGGCGCTGCGCCCTTTCTCACTGGTTCTCTCTTCTGCCGTTTTCCGTAGGACTCTCTTCTCTGACCTGCGTCTCCTTTGGAACTCTGCAGGTTCTAGATCGG
+
BBB@BBAAFFFFGGGGGBBGAB4BDFDGCHAGEFEEGE2AAEEGGG0E?BFFH53BFGFGGGGGGEGG/>ECGCGGCGHGEEHHGG?<@/<>A<>GG><=<GFFGAEGCCG?EGHHHHHH:CCCEGFBGBDGGGGGGGFGGGGGGFFFFFFBB?BBBFBBFB<FFFFFFFFFFBFFFFFFFFFFFFFBFFFFFFFFFFFFFFFFFFFFFFFFBFFFF?@DBFFFFFFFFFFFFFFFFFF:9;FFFF/;9ED
@M05620:37:000000000-D9766:1:1101:13681:4375 1:N:0:2
ACCACACCTTCTACAATGAGCTGCGTGTGGCTCCCGAGGAGCACCCCGTGCTGCTGACCGAGGCCCCCCTGAACCCCAAGGCCAACCGCGAGAAGATGCCCACGTGAATGGCCCGCTACCTCTTCCGGTGGACGCCTCACTCCTTCCTGGCCTACCGGCGCTGCGCCCTTTCTCACTGGTTCTCTCTTCTGCCGTTTTCCGTAGGACTCTCTTCCCTGACCTGGGTCTCCGTTGGAACTCTGCAGGTTCTA
+
>>>1AAAAFFFFB3B1AFGDAAGG?00BFCEG1FFE?EECEGHHGGGGE/EFHHH1FHHGCEGEGCGGGGG0E>?EGG/>//?GGF//BB//BCFBFHHHHF/</?F/111<BF--<<AB0D0D<0<@-<..:@-@../:CC/;BFFBFB.;9/;F-:--9-9-9-9--///9;//B/999BF/BFBF//B/F@9AFE/F-/:-A//9/;F/://-//-/;9B;-;9-9/-;/9A/B9//9FF//A-;BFF
@M05620:37:000000000-D9766:1:1101:12970:4386 1:N:0:2
ACCACACCTTCTACAATGAGCTGCGTGTGGCTCCCGAGGAGCACCCCGTGCTGCTGACCGAGGCCCCCCTGAACCCCAAGGCCAACCGCGAGAAGATGAGCAGGGGCGCGGCCCCCCCTCTCTTGTGCGGGTCCCTCCTTCCCGGCCTCCCGGCCCGGAGCTCCTTCCCCCCTCTCCTCTTCTCTCCTCTTTTCCTTTCCACTGTCCTCTCTTCTCTGAGTCTACTTTGGTCTTGTGCACGTTATGGTTCG
+
BBAABBBBFFFFGGGGFGGGGGHHGFGAAAG2FGGFGGGGGHHHHEGGAFGFFFCGHHFGG?@EGGEGGGACGFHGGGGHGHHHHGGGCGB@BGFFHH22<DG//A/-<A--;C-----;C/9;0000.;--;.;/.;.//;..-;@D..;.-;-;-9;DB.////;/...-9;.///.;//;BF///.;//////;//////////;BFFF/F/BFFF//9/;/;////9//////://.....;////-
@M05620:37:000000000-D9766:1:1101:14664:4390 1:N:0:2
AGTGCCAGCTCTCAATCGCACAGGGGACCCAGGGCCTGGCCCCTCCATCCAGAAAACCTATGACCTCACCCGCTACCTGGAGCACCAACTCCGCAGCTTGGCTGGGACCTATGTGAGTATCCAGCGTAGGAATCTGGGAGTTGGGGAGGAGTGAGGAGTTGGGGAAAGACAGTCCTAACCGTGGAGGGTTCTGGTAAATGATGGGGTGAGGAGGGGCTCTTTGGCTCCCACCAGTCCCCCTGTCTGGTCTA
+
BBAABFFFCFFFGGGGGGGGGGHGGGGGFGHHGGGGFGHHFHGHGGHHGHHHGHFHHGHHHHGHHHHHHHHGGGGGHHHHHHHHHHHHGHHHGGGGGHHHGHHGGGHHGHHHHHHHHHHHHHHHHGEGGGHHHHHHHHHGGHHHGGGGGGGGHHHHHGHHHHGGGGHHHHHHHHHHHHHHGFEGGEGG:FGGGGFFGGGGGGGGGGFFFFFFFFFFFFFFFFFFFFFFFFFFFFFFFFFFFFFFFFFFFFF
@M05620:37:000000000-D9766:1:1101:13017:4419 1:N:0:2
ACCACACCTTCTACAATGCGCTGCGTGTGGCTCCCGAGGAGCACCCCGTGCTGCTGACCGAGGCCCCCCTGAACCCCAAGGCCAACCGCGAGAAGTGGCCCGCTCCCTCTTCTGGTGGCCTCCTCCCTCCTTCCTGGCCTCCCGGCGCTGCGCCCTTTCTCCCTGGTTCTCTCTTCTGCCGTTTTCCGTCGGCCTCTCTTCTCTGACCTGAGTCTCCTTTGGCACTCTGCAGGTTCTAGCTCGGACGCGCA
+
AAA?AAA>FFFFGGGGFG1AE0E?EAAAAAGHABFE?EGCFHHHHGGGGFGGFHHHHHH>EFCGGAGGGEGFHFHGGGEFEEHHHGC<CC/<@FG?FGE0<CCC-.>0><=DHF1FG?G.0..<GF</<ACFHHHFBGHHFEFFG@@A-AGGGGG?FFFFFF/;BE9/FFEFFFFFFFFF?FFFFFFFFF?@?F?FFFFFFFFFBFFFFF/BFFFFFFFFBF//BFF/;F/BF:FF/9/9BBB@F-99;9@
@M05620:37:000000000-D9766:1:1101:17335:4430 1:N:0:2
GAGGCTGCTTTGGAAGAAACTCATAGATTACTGCAACAGTTCCCCCTGGACCTGGAAAAGTTTCTTGCCTGGCTTACAGAAGCTGAAACAACTGCCAATGCTCCCCATAATGAAAGGCTCCAAGAAAACTCCAAGGGAGTAAAAGAGCGGATGAAACAATGGCAAGTAAGACAGGCATTTCCGCATTAGCACTCTCGTGAATCCACTTGAACAATCCTCAGCACTTGTACTAGCAACTGACAATCCAGGGA
+
AABCBAFAFDFFGCFGGGGGGGHHHHHHHHHHHHFHFHGGGGGHHGGGGGFHHHHHHFFHFGHHHHHHHHFGHHHBFFFFHHHGH3DGGGFHHHHFHHHHBBBFFG223B@DF3F31?B0?33FBB3?B3BFF33?/?E/B3DF3?G2///>/@@B2@/11<?01/1??11?0>..><<1>1.>-..=0/000<=0<<./.00;C/CGHB00<B0//000:/C.0/9;0000;/;0.;C0CC00/;90/;.
@M05620:37:000000000-D9766:1:1101:22773:4433 1:N:0:2
AGTGCCAGCTCTCAATCGCACAGGGGACCCAGGGCCTGGCCCCTCCATCCAGAAAACCTATGACCTCACCCGCTACCTGGAGCACCAACTCCGCAGCTTGGCTGGGACCTATGTGAGTATCCAGCGTAGGAATCTGGGAGTTGGGGAGGAGTGAGGAGTTGGGGAAAGACAGTCCTAACCGTGGAGGGTTCTGGTAAATGATGGGGTGAGGAGGGGCTCTTTGGCTCCCACCAGTCCCCCTGTCTGGTCTA
+
AA3>AFFFBFFFG4FGFFGAECHCGEEFGGHH2BEEFFHHHHGHGGHHHGHHHGHGHGHHHEFGHFGHHHHGG/EEHHGGBEGGHHEFEHHF/E?GEHFGGHH/EGHHGHHHHHHHHHHHHHHHHGGFGGGHHHHHHG0FGHHHGGADGGDGHGHHCGHHHHGGEGHHGHHHHHHHHHHHGGGGFGGGFGGGGGFFGGGGGGGGGGFBFFFEFFBBBBFFFFFFFFFFFFFFFFFFFFFFBFFFFFFFFFB
@M05620:37:000000000-D9766:1:1101:12439:4478 1:N:0:2
GAGGCTGCTTTGGAAGAAACTGATAAATTACTGCAACAGTTCCCCATGGACCTGGGAAAGAATCTCGCCTGGCTGACAGAATCTGATACAACTGCCAATGCTACCCCTAATAAAAGCCTCCTCCAACCCTCCAACCCACCAAAAGATCCCACCTAACAACTTCATTCACTCCAGGGCCTTTCTCCGTAGGACTCCCTCCTCTCCACTGAAACAACTATGGAAATCTGCAGGTTCACGTGAGAATTCACCAA
+
AAABAAFBFFFFGBBBCGGGG5BBF55DDA5AD5FDHH2555D322BF33B2BBC22A2G31B5AAB10A111B112B3BB5BFE55D55BFCGFG3BBG3B4B?1??1BB4433@B?3BFB?CF33?/B?E233??//??//???22@2@F/@<222@?11<11?F1GGH0110.>>><11==FA.<<<0CC//.</.</0//0;;0;00:/;;//0:000;9;000;CF.0900:;9E.0000;0;00.
@M05620:37:000000000-D9766:1:1101:8718:4486 1:N:0:2
ACCACACGTTCTACAATGCGCTGCGTGCGGCTCGCGAGGAGCACCCCGTGCTGCTGACCGAGGCCCCCCTGAACCCCAAGGCCAACCGCGCGAAGATGAGCAGAGGCCCGCTCCCTCTTCTTTTGGCCGGATCCCTCCTTCCTGGCCTCCCGGAGCTGCGCCTTTTCTCCCTGTTTCTCTCTTCTGCTGTTTTCCGTAGGACTTTCTTCTCTGCGCTGAGTCTTCTTCGGACCTCGGCAGGTTCTTGTTCG
+
AAAAAAA1BBCAGGGGGG1AEGGGGEG00AAAB/AA/EEECGCGFEF>EEEFEHGHGHG>E??EFEGGGGEGFFHCCCGHEFGHHFCC@C<>-AC.GFD<0DG/<..CEC?-AE.CFHHHG90;0-909--;9;C0BAF0CFF/:AFBA-9;-9-9;9F;>;;-BBFF/9/-/;BBFBFF/;BBFBF/;BB9-;/9:9--/;9/;//:BFFF9B;;;@-9BBB/:;B/-;--;B/--9--;A//B;F/;B-
@M05620:37:000000000-D9766:1:1101:19209:4489 1:N:0:2
ACCACACCTTCTACAATGAGCTGCGTGTGGCTCCCGAGGAGCACCCCGTGCTGCTGACCGAGGCCCCCCTGAACCCCAAGGCCAACCGCGAGAAGTGGCCCGCTCCCTCTTCTGGTGGCCGCCTCCCTCCTTCCTGGCCTCCCGGCGCTGCGCCCTTTCTCCCTGGTTCTCTCTTCTGCCGTTTTCCGTCGGACTCTCTTCTCTGACCTGAGTCTCCTTTGGCACTCTGCAGGTTCTAGATCGGAAGCGCA
+
BBBBBBBBFFFFGGGGGGGGGGHGGFGEEEHHHGGGGGGCGHHHHGGGFEGGHFHHHHHGGGGGGG@GGGGHHHHGGGGHGHHGFGGGGGGGGGHGHFGHHGGG/??CGHHHHGFHHGHG-@DEGHGFHGHFHHHHGHHHHGGGAAGGGGGGGGFFFFFFFBFFFFFFFFFFFFFFFFFFFFFFFFFFF.>A-;DFFFFFFFFFBFFFFFBFBFFFFFFFFFBFFFFBFFFFFAFFFFFFBFEFF9AE-D-
@M05620:37:000000000-D9766:1:1101:10131:4511 1:N:0:2
ACCACACCTTCTACAATGAGCTGCGTGTGGCTCCCGAGGAGCACCCCGTGCTGCTGACCGAGGCCCCCCTGAACCCCAAGGCCAACCGCGAGAAGATGAGTGAGGTATTTTCTCCCCCAGCTGCGTGGCCCGCTCCCTCTTCTGGTGGCAGCCTCCCTCCTTCCTGGCCTCCCGGAGCTGCGCCCTTTCTCCCTGGTTCTCTCTTCTGCCGTTTTCCGTAGGCCTCTCTTCTCTGACCTGCGTCTCGTTTG
+
AAA>AAAACFFFGBGGAG1BG1GFG00A00FGAAFA0EFCCHHHHGGEEEEFFHGFHHHA/E?FGAEGGGF0G1GGGG/G/<GHHG//BC/<<CFB>FD?2?FG0?1FGHFGFHD0C<C.0><1<>.<<..<C@@EGHFBFFFHHHFCH/;AE/BEABFABF0;BFFGFG?EG.-;9-:FB-@9@@BFFBFFFFFFFFFFFFFFF/:FBF@9BFEBF-/;-9///:;FF/BFFFFEFFBF?9A@B-/;AEA
@M05620:37:000000000-D9766:1:1101:14259:4513 1:N:0:2
ACCACACCTTCTACAATGAGCTGCGTGTGGCTCCCGAGGAGCACCCCGTGCTGCTGACCGAGGCCCCCCTGAACCCCAAGGCCAACCGCGAGAAGATGCCCAGGTGAGTGGCCCGCTACCTCTTCTGGTGGCCGCCTCCCTCCTTCCTGGCCTCCCGGAGCTGCGCCCTTTCTCACTGGTTCTCTCTTCTGCCGTTTTCCGTAGGACTCTCTTCTCTGACCTGAGTCTCCTTTGGAACTCTGCTGGTTCTA
+
CCCCCCCCFFFFGGGGGGGGGGHHGGGGHGHHHGGGGGGGGHHHHGGGGGGGHHHHHHHGGGGGGGGGGGGHGHHGGGGHGHHHHGGGGGGGGGHHHHHHHHHGGHHHHHGGGHGGGGGHHHHHHHHHHHGHHGGDGGHGHHGHHGGGGGGGGGGGGFFGGGGGGGFFFFFFFFFFFHFFFFFFFFFFFFFFFFDDFFFFFBFDA:FFFFFFFFFFFBFFFFBFFBFFFFFFFFEFFFFFFFFFFFF0FFF
@M05620:37:000000000-D9766:1:1101:7499:4585 1:N:0:2
ACCACACCTTCTACAATGAGCTGCGTGTGGCTCCCGAGGAGCACCCCGTGCTGCTGACCGAGGCCCCCCTGAACCCCAAGGCCAACCGCGAGAAGTGGCCCGCTACCTCTTCTGGTGGCCTCCTCCCTCCTTCCTGGCCTCCCGGCGCTGAGCCCTTTCTCCCTGGTTCTCTCTTCTGCCGTTTTCCGTCGGCCTCTCTTCTCTGACCTGAGTCTCCTTTGGCACTCTGCAGGTTCTAGATCGGACGCGCA
+
AB?ABBBBFFFFGFGGGGGGGGHHGGGGHGGHFFGGGGGAGHHHHGGGEAEFFHHHHHHGEGCGGGGGGGGFGHHGGGDHGHHHHGFCGGGGFGH2?<CGHCGG/<?1>FGGHH1><AHG1FGHHG<<C<CDHHHHHHHHHHGGGFFGG?DFGGGGGF90CF=;0ACFFFFFFFFFFFFFFFFFFFFFFFAF-;DFFFFFFFF/;9FFFF/;BF/9;BFFFFBFBFFBFFFFF:F/;B//;BFFF-;9@D-
@M05620:37:000000000-D9766:1:1101:7484:4595 1:N:0:2
ACCACACCTTCTACAATGAGCTGCGTGTGGCTCCCGAGGAGCACCCCGTGCTGCTGACCGAGGCCCCCCTGAACCCCAAGGCCAACCGCGAGAAGTGGCCCGCTTTCACTTCTGCTCTCCTCCTTCTTCTTTCCTGCCCTCCCCGCCCTGCGCCCCTTGACCTTGGTTCTCTCTTCTGCCGTTTTCCGTCGGCCTTTCTTCTCTGACCTCCTTCCTCTTTGGTACTCCGCCGGTTCAATCCTGGAGGTGCA
+
CCCCBCCAFFFFGFGGGGFGGGHHGEGBEEHHHFFE?EEFFHDGHGGGGEFGGHHHHHHGGFGEGGGGGGGHBGHGGGGHGHHHHGGGDD>BCGH2?FFHH?/A?/111@<F111111>G10>F1><<0===DH=00<<<CCF.---=AGE-A9C-.;/0:;990C0.;F0CFGF09B00-;.B.9;9FFAFFF?0;0B0;900;09BF0:/;0/;;B000/;00909.;.--@D.9;00/:;BF.;..;:
@M05620:37:000000000-D9766:1:1101:6835:4597 1:N:0:2
GAGGCTGCTTTGGAAGAAACTCATAGATTACTGCAACAGTTCCCCCTGGACCTGGAAAAGTTTCTTGCCTGGCTTACAGAAGCTGAAACAACTGCCAATGATACCAGTAAGGCCCGGCTCATAGCCCACTCCCAGGGAGTCAAACAGCTGCTGACACCATGACCAGTAAGTCATGCATTTCCGCTAAAGCACTCTTGTGGATCCCATTGAACCCTTATCAGCCAATGTACTTGTCACTGCCCAGCCCGGGA
+
>>AAA>BAFFFFFGGE4ACAGFFDEGAGGFHHFHGBHFHEGG5FGGGFHFGFFFH2FGHGAHGHHFGGHHHF1BEFGHHFCGGHGFH@G3FECCDGFCFF3B4BBGFG3F4F31?>/EGGG4B?3B3?/FGH/F3FDG/??1BG1B@0FGFF110@@//1?1??FGFFGGD1F11>D<G1=<>.<-.=0=/<<=0=D<C?D0CC/:CCH0C0:;./:00:0;/.///9;;;FG0BB0;009CBFG9.--9-
@M05620:37:000000000-D9766:1:1101:7695:4628 1:N:0:2
AGTGCCAGCTCTCAATCGCACAGGGGACCCAGGGCCTGGCCCCTCCATCCAGAAAACCTATGACCTCACCCGCTACCTGGAGCACCAACTCCGCAGCTTGGCTGGGACCTATGTGAGTATCCAGCGTAGGAATCTGGGAGTTGGGGAGGAGTGAGGAGTTGGGGAAAGACAGTCCTAACCGTGGAGGGTTCTGGTAAATGATGGGGTGAGGAGGGGCTCTTTGGCTCCCACCAGTCCCCCTGTCTGGTCTA
+
BCAABFFFCFFFGGGGGGGGGGHHGGGGGGHHGGGGGGHHHHGHGGHHGHHHHHGHHGHHHHHHHHHHHHHGGGGGHGHHHHHHHHHGGHHHGGGGGHHHGHHGGGHHGHHHHHHHHHHHHHHHHGGDGDGHHHHHHHFGGHHHGG<DG.CHHHHHGGHHHHGGGGHHHHFGHHHHHFHHGGGGDGGGEGGGGGFGGGGGGGGGGGFFFFFFFFFFFFFFFFFFFFFFFFFFFFFFFFFFFFFFFFFFFFB
@M05620:37:000000000-D9766:1:1101:18480:4629 1:N:0:2
GAGGCTGCTTTGGAAGAAACTCATAGATTACTGCAACAGTTCCCCCTGGACCTGGAAAAGTTTCTTGCCTGGCTTACAGAAGCTGAAACAACTGCCAATGCGACCGGTCCGGGTCAGCACCTAGCCGACTCAGCGGACGACACCGCGCTGGTGAAGCAATGGCCAGTAAGACACGCATTGCAGCTTTCGCACTCTTACTGATCCGATTGACATCTCCTCAGCCTTTGCACTTGTAACCTGCCAAGCCCGGG
+
1>AAAAFAFFFFFFGG11BGEG1DBFHGF1FHFH11FAF1ADGHHGEFE0GCBCCFH10BF2DF2F1GHHHHHHA1FEGEGGH1@1BEGBGHEC1FE111B//>///>//////>0B11BFGFD1F/////11@///>/---->A--<---:;;000//:0:/;CC009000//.--..000;/9F;0;:.-9B/9/////;99--9;-///////;9:B9//9/99/B;FFFB/9BFFFEFFBEAA-->-
@M05620:37:000000000-D9766:1:1101:7857:4629 1:N:0:2
GAGGCTGCTTTGGAAGAAACTCATAGATTACTGCAACAGTTCCCCCTGGACCTGGAAAAGTTTCTTGCCTGGCTTACAGAAGCTGAAACAACTGCCAATGCTACCCGTAAGGAAAGGCTCCTAGAAGACTCCAAGGGAGTAAAAGAGCTGATGAAACAATGGCAAGTAAGTCAGGCATTTCCGCTTTAGCACTCTTGTGGATCCAATTGAACAATTCTCAGCATTTGTACTTGTAACTGACAAGCCAGGGA
+
B??ABAFAFFFFGGGGCGGGGGHHHHHFEGHHHFHHFGHFGHHFHG?FFHG2F2GGGHFGHHHHHHHHHHGHHHAGHFHHHHHHHHHHHGHHFHHFHFHHEGBGHHGGGGGHHHHGHHGHGHHHHEGHHHEEGFHGGGGDFGF3GAGBGHHHHHGFGFHHHHHGHGF1GB<<GFHHHGHHGGG?ADC<DGFH1CHBD<GGHHEHHEHDGCBGFEC;GHHHGHFHHHHHHHHHHFGGGGGGGGGGGGGEGD?
@M05620:37:000000000-D9766:1:1101:7820:4632 1:N:0:2
GAGGCTGCTTTGGAAGAAACTCATAGATTACTGCAACAGTTCCCCCTGGACCTGGAAAAGTTTCTTGCCTGGCTTACAGAAGCTGAAACAACTGCCCACGCTATTCGACCGGCAAGGCTAGTAGCCGAGACCACGGGAATGCACGATAAGATGACACAAAACAATGTCAATCAAGCATTTCAGCTTTGGCCCACTTGTGGATCAAATTGAACCCAACACAGCTCATGAATTTGACATTTAACCGCCAGGGA
+
A?AAAAFB4DDDGGFGGFGFGGHHHHHGFHHFGGFHHGHHHHGHHGGGHFGHHGHGGFFHGHHHHHHHHGHHHHHGHHHGHHHHHHHHGHBGHHHF?B?/1??14BB4?>/>/</FFFFB0?4?BGFF///?2<?//C/?11??F</<.>F1F1<<10<00.<<0<0==0=0<0<</0DCGHBGH0F0//0:.;.;:;0C0;0.0;9;0;00;...9.:;9:0/0;900/;;F/B/9//;9B9-;@C-9:.
@M05620:37:000000000-D9766:1:1101:15963:4647 1:N:0:2
ACCACACCTTCTACAATGAGCTGCGTGTGGCTCCCGAGGAGCACCCCGTGCTGCTGACCGAGGCCCCCCTGAACCCCAAGGCCAACCGCGAGAAGATGCCCAGGTGAGTGGCCCGCTACCTCTTCTGGTGGCCGCCTCCCTCCTTCCTGGCCTCCCGGCGCTGCGCCCTTTCTCACTGGTTCTCTCTTCTGCCGTTTTCCGTAGGACTCTCTTCTCTGACCTGAGTCCCCTTTGGAACTCTGCAGGTTCTA
+
>>1AAAA>B@BBFFF13F1ABFGHEEF0AAGFFEFE0EE/AHGGHGEAA/BAFDFHHGE/>>EEFGEEEECGFHFEEFGHGHGGAFGGGG/>CCFBF1FGHHHGFGFFGHGGHHGGGCCGHHHHHB0GGHGHGCCC:.;EGHGGHGGGGGGGGGGEBG9A@@@F@@F@@FFFFFFFFFFBFFFFFFFF/9BFF@BBFFFFFFFFFBFFFFFFFFFBFF/FFFF;BBF/;EBFFFFFFFFFFFFFFF?FFFF
@M05620:37:000000000-D9766:1:1101:22083:4648 1:N:0:2
AGTGCCAGCTCTCAATCGCACAGGGGTCACCTCCCGTGGCTCCTCCACTCAGTCAACCCATTACCTCACAAGCGACCACGTGCACCCTCTACGCACCTTAATCGGAATCTTCGGCCGTCTCCTGCGTAGGAATCTGGGAGTTGGCGTGGAGTGCGGAATTGGCGAAAGACAGTACTGACCGTGGAGGCTTCTGGTAAATGATGGGGTGAGGAGGGGCACTTTAGCTCCCACCAGACCTCCTGACTGGCCTA
+
AAABBFFFAFFFGGGGGGGGGGFA22222B3BA2B2AAAE2BBAB3A25B3B55353BA1F5B55DGB133B?11>F/1B111?@F11?B34?>E/>3G3344??/?/B444///////@@@1@G<C///?F1111100?.0DF1-.>A<.GC0<A--;00:/;;-;CBF9CFFFG0;9/-;9-.CD.;/;0FGFBFBBB//;F.9D??A./.9--9-;.;9/////;A..;.F.9:/;EF//;BF..://
@M05620:37:000000000-D9766:1:1101:13327:4653 1:N:0:2
GCTGCTGCTTTGGAAGCAACTCATAGATTCCTGCCCCAGTTCCCCCTGTCCCTGGAACAGTTTCTTGCCTGGCTTCCAGAAGCTGAAACAACTGCCCATGCTACCCGTAAGGAAAGGCTCCTAGACGACTCCAAGGGCGTAAACGAGCTGATGAAACAATGGCAAGTAAGTCAGGCATTTCCGCTTTAGCACTCTTGTGGATCCAATTGAACACTTCTCAGCCTTTGTACTTGTAACTGACAAGCCCGGGA
+
>11>A@BBCFB@BBF1ABBFBFBDADFGDEGHHHCGF0B1DDGHHGAB1BFBGG/BFA0BFHHHDDDFGHHHHHB0FGGBFGH1B1BFH0FGEBFG/BBFGHFHHHGGEEHHBE0FGHHHGHHH11EGGGGHHBGGG/CC///1?/?CGHDGHHB1?0?FGFH0FFGFGH<FDHHHHGHHHHGGGGGBGHHHHHHGHHGGHHHHHHHHHHGG0/9CFFGGGG//FFGBFFGFGFBFGGGGGFGGGG-@@@-
@M05620:37:000000000-D9766:1:1101:10770:4663 1:N:0:2
ACCACACCTTCTACAATGAGCTGCGTGTGGCTCCCGAGGAGCACCCCGTGCTGCTGACCGAGGCCCCCCTGAACCCCAAGGCCAACCGCGAGAAGATGAGCAGAGGCCCGCTCCCTCTTCTGGTGGCCGACTCCCTCCTTCCTGGCCTCCCGGAGCTGCGCCCTTTCTCCCTGTTTCTCTCTTCTGCGGTTTTCCGTAGGACTCTCTTCTCTGCCCTGAGTCTCCTTTGGACCTCTGCAGGTTCTCGCTCG
+
BBBBBBBBFFFFGGGGGG5BGFHHGGGBEEHHHFFGGGGGGHHHHGGGEFGGHHHHHHHGGGGGGGGGGGGHHHHGGGGHGHHHHGGGGG<BFGHGHHHHBGF0FFECGGGGGGGHHHHFH<0DG..<A<;;.CGHHGHHHGHHHHFFGGGGGAFGGGB?DG;@FFFFF/BF:/:FFFFFFFFFFFF-;;BFFFFFFFFFFFF:F;;FFFFFFFFFFFEFFFF:9BF;9BF/BBFFFF/FF9BFF:;;AE;
@M05620:37:000000000-D9766:1:1101:15972:4665 1:N:0:2
ACCACACCTTCTACAATGAGCTGCGTGTGGCTCCCGAGGAGCACCCCGTGCTGCTGACCGAGGCCCCCCTGAACCCCAAGGCCAACCGCGAGAAGATGCCCAGGTGAGTGGCCCGCTACCTCTTCTGGTGGCCGCCTCCCTCCTTCCTGGCCTCCCGGAGCTGCGCCCTTTCTCACTGGTTCTCTCTTCTGCCGTTTTCCGTAGGACTCTCTTCTCTGACCTGAGTCTCCTTTGGAACTCTGCAGGTTCTA
+
ABAABBABFFFFGGFGGCG5F5BGEEFE4EHHHGGG?EE2AGGGHGGEAEEEBFGFHHH?ECEEFGEEGGGEHHHGGFGHGGHHHGGGGGCCCD0GGBGGGHHG1CFGGHGGFHGGCCGHHHHHHFGHGHFHFGCDDGHGHHGHGFGGGGFGGGGGGGBGBFFG@@FBBFFFFFFFFFFBFFFFFFFFBFFFFBFFFFFFFFFFFFF/BFFFFFBFFFFFFFFFFFF/BFFFFFFEFFFFFFFFFF.BFFB
@M05620:37:000000000-D9766:1:1101:15236:4670 1:N:0:2
GAGGTTGCTTTGGAGGAAACTCATAGATTACTGCAACAGTTTCCGTTGGACCTGGAGAAGTTTCTTGCTTTGCTTAACGAAGTTGAAACAACTGCCAATTATCCCCATAATAAAAGACGAAACGAAAACACCAAAAAAGTAAAAAAGAAGATAAAACAACAACACGTAAACAAGGCGTTACAGATGAACAAAAACTCTGATACCACTAGAACAACCAATCGAACAAGTATGTCCATTTGATAATCCACAGC
+
>1>>1BBBB1B1F1A11F1FGGHHH31DB11DDB11AFADF22D01B/011BBF0B010BDDD2D1D1111B1DD211ABA//DD22B1B/BBB101F11@BBBFF0>0BBB2111>B///////?/>B/B////??/?1>22>1<??001?11111?/?//?...000.11.<..-<-.<000=00:00/;.:;<0;;00;0<;9//00009;..;;//.;;.-//;;0000000;;9/////999//--
@M05620:37:000000000-D9766:1:1101:23722:4690 1:N:0:2
ACCACACCTTCTACAATGAGCTGCGTGTGGCTCCCGAGGAGCACCCCGTGCTGCTGACCGAGGCCCCCCTGAACCCCAAGGCCAACCGCGAGAAGATGAGAAGAGGCCCGCTCCCTCTTCTGTTGGCCGCCTCCCTCCTTCCTGGCCTCCCGGAGCTGCGCCCTTTCTCTCTTGTTCTCTCTTCTGCCGTGTTCCGTAGGACTCTCTTCTCTGCCCTGAGTCTCCTTTGGAACTCTGCAGGTTCTGGTTCG
+
>1>AAAAAFFFFEFGD3BFGGGCG0AFBA0ABFFG0BEEEEFFGEFEEEEFEFGHHHHHGGEGEFGEEGGAGCHFGGGGHGHHHFFGECCCCGGHHHHF111?1</?//</-<CCFGFGHH<0=0./0@--;ECECCAGFBG0GBGFGGGG?-9-A9FGGGG-=/;FFB/99//99/9/BBFFFFFF/;A-99/:9F9-A/BFF/B9FFFFFBFBFFFFB;BBF/B/BBBBB/99//9B/--/9//9/9/-
@M05620:37:000000000-D9766:1:1101:17087:4697 1:N:0:2
AGTGCCAGCTCTCAATCGCACAGGGGACCCAGGGCCTGGCCCCTCCATCCAGAAAACCTATGACCTCACCCGCTACCTGGAGCACCAACTCCGCAGCTTGGCTGGGACCTATGTGAGTATCCAGCGTAGGAATCTGGGAGTTGGGGAGGAGTGAGGAGTTGGGGAAAGACAGTCCTAACCGTGGAGGGTTCTGGTAAATGATGGGGTGAGGAGGGGCTCTTTGGCTCCCACCAGTCCCCCTGTCTGGTCTA
+
>AAABFFCAFFFGGGGGGGGG2FFFEGGEE2GGEGG2FHHBGG1EGHHGGAGHHFGHGCGHHHHHHHCGGGEEEEGHBFGHHHGHHHGGFHHGG?EEFGHFHGFE/?F/BGGFHHGDGFDGHFHH@/?/<1F1111<FGA<?GH?DA-<CAFC0<.<<C/<<<-EDAGFHHCC0C;CCGGGD.9.CD@;9;FFE;;BFB09FBF.C99..9FA?-@B=EB/F//;/;9AFF..;FFFFE.@.9FFF;;;99
@M05620:37:000000000-D9766:1:1101:22304:4702 1:N:0:2
AGTGCCAGCTCTCAATCGCACAGGGGACCCAGGGCCTGGCCCCTCCATCCAGAAAACCTATGACCTCACCCGCTACCTGGAGCACCAACTCCGCAGCTTGGCTGGGACCTATGTGAGTATCCAGCGTAGGAATCTGGGAGTTGGGGAGGAGTGAGGAGTTGGGGAAAGACAGTCCTAACCGTGGAGGGTTCTGGTAAATGATGGGGTGAGGAGGGGCTCTTTGGCTCCCACCAGTCCCCCTGTCTGGTCTA
+
BCABCFFFCFFFGGGGGGGGGGHHGGGGGGHHGFGGGGGHHHGHGGHHHHHHHHHHHGHHHHHHHGHHHHHGGGGGHHHHHHHHHHHHGHHHGGGGGHHHFHHGGGHHGHHGFHHHHHHHHHHHHGGGGGHHHGHHHHHGGHGHGGGGGGGHHHHHHGHHHHGGGGHHHHGHHHHHGHHHGGGGGGGGGGGGGGGGGGGGGGGGGGFFFFFFFFFFFFFFFFFFFFFFFFFFFFFFFFFFFFFFFFFFFFF
@M05620:37:000000000-D9766:1:1101:17035:4709 1:N:0:2
GAGGCTGCTTTGGAAGAAACTCACAGATTACTGCCACAGGTCCCCCCGTCCATCTAACCGTTTCCTCCCTGGCTTCCAGCAGCTGGAACCACTGCCCCTGCTACACGTAAGGAACGGCTCCTAGACGACTCCCAGGGCGTCCCCGCGCTGCTGACCCCCTGGCCAGTCAGTCAGGCATTTCCGCTTTCGCACTCTTGTGGATCCAATTGAACACTTCTCAGCCTTTGTACTTGTAACTGACCAGCCCGGGA
+
AAAABBCAFFFFGCGGFGGGGCG4B54FDD4DDAGFHG2A3BB22B2A1BB1DBFEBGHEBABA5A53?BGGH??E@GGBGGHF32BBG1B?@3BGCFHFFGHH30?BFFHH3B0EEGGGGFHH1FADGGGG/0@FDGGGGCAECCCCCGCHHHBGCA-=.:GCGHF0CFFG0CBFGGGGGGGGGFE0:ACBBFFFFFFFFFFFFFFFFE/BBFFBFFBFFFFFFFFFFFFFFF/BFFFFF/;FFFDBBB;
@M05620:37:000000000-D9766:1:1101:22285:4710 1:N:0:2
AGTGCCAGCTCTCAATCGCACAGGGGACCCAGGGCCTGGCCCCTCCATCCAGAAAACCTATGACCTCACCCGCTACCTGGAGCACCAACTCCGCAGCTTGGCTGGGACCTATGTGAGTATCCAGCGTAGGAATCTGGGAGTTGGGGAGGAGTGAGGAGTTGGGGAAAGACAGTCCTAACCGTGGAGGGTTCTGGTAAATGATGGGGTGAGGAGGGGCTCTTTGGCTCCCACCAGTCCCCCTGTCTGGTCTA
+
BBBABFFFBFFFGGGGGGGGGCHCGGGGGFHHG2EEF2B2AGGHGGHHHGGHHFHHH1FFGHFGCGB3FGHGGGCEHHH1FGGA1?BFEGHHGDEEGGHHGHHGGCHHGHGHBF2FGHHHHHHGHGGGGGFHHHHHHHHGGHHHGGGGGGGHHHHHHGHHHGGGGGHGHHHHHHHHHHGHGGGGGGGGGGGGGGGGGGGGGGGGGGFBFFFFFFBBBBFFFFFFFFFFFFFFFFFFFFFFBFFFFFFFFF/
@M05620:37:000000000-D9766:1:1101:15777:4726 1:N:0:2
ACCACACCTTCTACAATGAGCTGCGTGTGGCTCCCGAGGAGCACCCCGTGCTGCTGACCGAGGCCCCCCTGAACCCCAAGGCCAACCGCGAGAAGATGCGAAGATGCCCGCTACCCCTTCTGGTGTCCGCCTCGCTCCTTTCTGTCCTCCCGTACCTGCGCCCTTTCTCACTGGACCTCTCCTCTGCCGTGTTCCGTAGCACTCTCTTCTCTGCCCTGAGTCGCCTTTGGAACGCTGCAGTGTCTATTTCG
+
CCCCCCCCFFFFGGGGGGGGGGHHGEGFHGHHHGGGGGGGGHHHHGGGGGGGHHGHHHHGGGGGGGGGGGGHHHHGGGGHGHHHHGGGGFGGGGHHHH2<BGG?1?110?--->00..<<GBGGB.00.<..;.;.:;000;000;9CB9E..:.;0;FAGDD-/0C00090;9/.//0;:/;BF000-;-..09.;...0;9/0:9FFFFF000AFFF/09-;.:.;0/000....;/00:900000:0:
@M05620:37:000000000-D9766:1:1101:15755:4733 1:N:0:2
ACCACACCTTCTACAATGAGCTGCGTGTGGCTCCCGAGGAGCACCCCGTGCTGCTGACCGAGGCCCCCCTGAACCCCAAGGCCAACCGCGAGAAGATGAGCAGGTTAGTTTCCCGCCACCTTTTCTGGTGGCCGCCTCCTTCTGTCCTGGCCTCCCCGCGCTGCGGCCTTCCTTACCGGTTCTCTTTTCTCCCGGTTTCCCTATTACTCTCTTCTCTGAGCCGACTCCTCTTTGGACCTCGGCCTCTTTTG
+
CCDCCCDCFFFFGGGGGGGGGGHHGGGBFEHHHGGGGGFGGHGHHGGGGGGGHHHHHHHGGGGGGGGGGGFGHHHGGGGHGHGHGG?E/C/<CFFFDF?22>=??1?0?11?=F/>-@.<F1>11<F00/..<-=@.::CC;00;::00/:CG.EE.----;-9--:@.:9B00:0/.--.:0;00;BBF0BB?--;AB00;0:0009;00;B0;F00B00/-;-9.00:0000:;:FFF......0;0;;
@M05620:37:000000000-D9766:1:1101:14070:4734 1:N:0:2
GCTGTGCTTTGGAAGACACTCATAGATTACTGCACCAGTTCCCCCTGGACCTGGAAAAGTTTCTTGCCTGGCTTACAGAAGCTGAAACAACTGCCAATGCTACCCGTAAGGAAAGGCTCCTAGAAGACTCCAAGGGAGTAAAAGAGCTGATGAAACAATGGCAAGTAAGCCAGGCATTTCCGCTTTAGCACTCTTGGGGATCCAATTGAACAATTCTCAGCATTTGTACTTGTAACTGACAAGCCAGGGAC
+
>33>>CFFFFFCGFFBABBBFGFHHCGGAGFHBF4BFGHDGHHHGEEHEHHFG2FFGBFFGHHFEDBFBBGGAGGHHHHBGHEEFGFHH1FBFFFE@GGFFGHHH1EEEHHHHHGFGBGGHHFDEHBGHECGGFF//??B12?1?BGGHDFFD1@GH/1@GG0<FHDFG1?CCE/C1<F1=.A.C.GHGHHHBHGH0<C<EGECGCG00;0:B0;CCCGC/00;:C0;;CFF;;09BGB/999A.BF..EE
@M05620:37:000000000-D9766:1:1101:20642:4747 1:N:0:2
ACCACACCTTCTACAATGAGCTGCGTGTGGCTCCCGAGGAGCACCCCGTGCTGCTGACCGAGGCCCCCCTGAACCCCAAGGCCAACCGCGAGAAGATGAGTGAGCTATTTTCTCCCCCAGTTGCGTGGCCCGCTCCCTCTTCTGGTGGCCGCCTCCCTCCTTCCTGGCCTCCCGGAGCTGCGCCCTTTCTCCCTGGTTCTCTCTTCTGCCGTTTTCCGTAGGCCTCTCTTCTCTGACCTGCGTCTCCTTTG
+
3>3ABBABFFFFGGGFGGGGGGHGGEGB42GFGGFEDAEFGHHHHG0EEFGGGFFHF2GEGGGCEFEEEGFGFHHGGGGHGHHHHGGGGGGGGGHGGHHHGHHH<?FGGHHHHHHHGGGF1<GGFFGGGFGGGGGGGHHHHHHHHHFGHGGGGGGGGGGGGGGGGGGGGGGFF.-@@DFFFFFFFFFFFFFBFFFFFFFFFFFFFFFFFFFFFFFFFFFFDFFFFFFFFFFFFFFFFFFFFFFFFFFFFF/
@M05620:37:000000000-D9766:1:1101:20426:4771 1:N:0:2
GAGGCTGCTTTGGAAGAAACTCATAGATTACTGCAACAGTTCCCCCTGGACCTGGAAAAGTTTCTTGCCTGGCTTACAGAAGCTGAAACAACTGCCACTGCTACACGTAAGGCAAGGCTCCTAGACGACTCCAAGGGCGTCCAAGAGCTGCTGACACAATGGCCAGTAAGTCAGGCATTTCCGCTTTCGCACTCTTGTGGATCCAATTGAACACTTCTCAGCCTTTGTACTTGTAACTGACAAGCCCGGGA
+
BBBBBBFAFFFFFGGGGGGGGGGHHHHFFHHHHHHHHHGBFGHHHGGGGFHHHHHHHFHGGGHHHHFGHHHHHHHHHGHHHHHHHHHHHHHHFFGHB3FGHHHHBGFG21BF31BFFHHHGHHHHB/EEGGH333/??C?///<2@FFFH2@<G0?GFEF1?G0FGGGHHHHFHGHHHHHGHGGGGG0CDDGGCHBCGGGHHGHHHHHHHGGG/00CFGGGB9BFGFFGGGGGFFFGGGGGBFFGG.=DF;
@M05620:37:000000000-D9766:1:1101:24770:4799 1:N:0:2
GCGGCTGCTTTGGAAGAAACTCATAGATTACTGCCACAGTTCCCCCTGGACCTGGAAACGTTTCTTGCCTGGCTTACAGAAGCTGCAACAACTGCCAATGCTACACGTAAGGACAGGCTCCTAGACGACTCCCAGGGAGTCCCCGCGCTGCTGAAACAATGGCCAGTAAGTCCGGCATTTCCGCTTTCGCACTCTTGTGGATCCAATTGAACACTTCTCAGCATTTGTACTTGTAACTGACCAGCCAGGGA
+
>1>AA>A>FFDFGCFAFFBBFGHHHGGHGGGHGG0BBEBBDFGHHGEF/0BBGG0BF10BBFGGDGGGHHHHHHF1BFGFGGHFG1BFGBFGGGFH1BFGF2GFFHAE00>B100?FFAH/B1E11/EEEAC?<1<//?/<1@F//>A@@EG<<11<0.<<<0FCGG0=DHH0CGC-;G00<ACGCE0:9:?A/;;CFBE00FFBCFFF0C;B/9B00BFFFBBF///BBFFF//99FFF//BFEF--;A-
@M05620:37:000000000-D9766:1:1101:18908:4806 1:N:0:2
ACCACACCTTCTACAATGAGCTGCGTGTGGCTCCCGAGGAGCACCCCGTGCTGCTGACCGAGGCCCCCCTGAACCCCAAGGCCAACCGCGAGAAGATGAGCAGAGGCCCGCTCCCTCTTCTGGTGGCCGCCTCCCTCCTTCCTGGCCTCCCGGAGCTGCGCCCTTTCTCCCTGTTTCTCTCTTCTGCCGTTTTCCGTAGGACTCTCTTCTCTGCCCTGAGTCTCCTTTGGAACTCTGCAGGTTCTCGCTCG
+
BABBBBCBFFFFGGGGGGGGGGHHGFGBEFHFGGGGGGGGGHGHHGGGGGGGGHHHHHHGGGGGGGGGGGGHFHHGGGGHGHHHHGGGGGBDGGHGGHHH2FH0FFGGGGGGGGGHHHHHH<DGHGHHG@DEGHGHHGHHHHHHGGGGGGGGG?DGGGGGGGFFFFFFF0BFF9BFFFFFFFFFFFFBDAFFFFFFFFFFFFFFFFFFFFFFFFFFFFFFFFFFFFFFFFF0BFFFFFFFFAFFF0A:AE-
@M05620:37:000000000-D9766:1:1101:23321:4821 1:N:0:2
AACACACCTTCGACAATGAGCTGCGTGTGGCTCCAGAGGAGCACCCCGGGCTGCGGAAAGAGGCCCCCCTTAACCCCAAGGCCAAACGCGAGAAGATGCCATCGTGAGACGCCCGCTCCCTCTTCTGGACGCCACGTACCTCCTTCCTGGCATCCCGGAGATGATCCCTTTCTCCCTCGTTCTCTCTCCTGCCGTTTTCCGTCGGCCTCTATTATAAGCCCTGAGTCTCCAATGGCACTCAGCAGGTTGTA
+
111>>>>ACF@11AA11ABA1GCCEABAA0001ABAA//0/AE0/EAA//A/EA/>///FFF/?>E//>>0B1B1//>///<?<<0/?</><</?11111?11//0?/1??/-<->--<.//<0<<0<0.<A-..-./:.;0;/90;00/9/;BB9.---;/0;0;C/9/;FF/9/---;-9-//99//;9FF---99;/-/-9;-A--/;9/////9/9;----/;BFF///9/-9B;B///9;-;/-;9
@M05620:37:000000000-D9766:1:1101:20407:4839 1:N:0:2
AGTGCCAGCTCTCAATCGCACAGGGGACCCAGGGCCTGGCCCCTCCATCCAGAAAACCTATGACCTCACCCGCTACCTGGAGCACCAACTCCGCAGCTTGGCTGGGACCTATGTGAGTATCCAGCGTAGGAATCTGGGAGTTGGGGAGGAGTGAGGAGTTGGGGAAAGACAGTCCTAACCGTGGAGGGTTCTGGTAAATTATGGGGTGAGGAGGGGCTCTTTGGCTCCCACCAGTCCCCCTGTCTGGTCTA
+
AAAAAFFFBFFFGGGGGGGCGGHCGGGGGGHHEEGFCFHGGHGGGGFHHGHHGHHHHGHHHGEHHHHHHHHGG>FEHHHH2FHHHHHCFFHFDECEGHFGGHHGGGHHGHHHHHGHHHHHHHHHHGGGGGHHHHHHHHHGGGHHGGGGGGDHFHHFGGHFHHGGGGHHHHHHHHHHHHHHGGGGGGGGGGGGGGFFGGGGGGGGGGFFFFFFFFFFFFFFFFFFFFFFFFFFFFFFFFFFFFFFFFFFFFF
@M05620:37:000000000-D9766:1:1101:9261:4845 1:N:0:2
ACCACACCTTCTACAATGAGCTGCGTGTGGCTCCCGAGGAGCACCCCGTGCTGCTGACCGAGGCCCCCCTGAACCCCAAGGCCAACCGCGAGAAGATGAGTGAGGTATTTTCTCCCCCATTTTCGTGGGGCGCTCCCTCTTCTGGTTGGCGCCTCCCTACTTCCTGGCCTCCCTTCGCTGCGCCCTTTCTCCCTGGTTCTCTCTTCTGCCGTTTTCCGTAGGGATCTCTCCTCTGACCTTCGTCTCTTTTG
+
AAAAAAAAFFFFGFGE3FG1G1F1EAAA0AGHHGGG?EEEG/GHHCGG/EEGFHGFHGGA/E/EFEGGGGGCGHEGGGGHEHFHHGGECCCCCGHHHHH?2<1?<??GFGHHDG1<?A@0<FG1>FFG--<:;-;EECCFFGFF0009-/9;?CBGGGG.0;/;;B/AAF9;E;/--9AB--9;;-;FFFFFFFFEFFFBFFFFFFFFFF@FFFFF/A/--9;;;;B/;/9;-BFFFFF/9EFFE-/;/9/
@M05620:37:000000000-D9766:1:1101:14720:4854 1:N:0:2
ACCACACCTTCTACAATGAGCTGCGTGTGGCTCCCGAGGAGCACCCCGTGCTGCTGACCGAGGCCCCCCTGAACCCCAAGGCCAACCGCGAGAAGTGGCCCGCTACCTCTTCTGGTGGCCGCCTCCCTCCTTCCTGGCCTCCCGGCGCTGCGCCCTTTCTCCCTGGTTCTCTCTTCTGCCGTTTTCCGTCGGCCTCTCTTCTCTGACCTGAGTCTCCTTTGGCACTCTGCAGGTTCTAGATCGGAAGCGCA
+
BBABBAAAFFFFDFGFDGFGGGHHGEGBEAHHHGGAAEGCEHHHHGGGGDGGFFHHHHHGGGFGGGGGGGGHHHHGGGGHGHHHFGGGGCBCGDH?<2FHHGGG>AFFHHHHHHHFGDHH-ADDGGEGHFHHHHHHHHHHHHGG?-;BDGGGGGFFFFFFFFFFFFFFFFFFFFFFFFFFFFFFFFFFF?DC-;DFFFFFFFFFFFFFFF/BFFFBBFFFFFFFFFFBFFFFF;FFBFBBBFFFF.;99B;
@M05620:37:000000000-D9766:1:1101:15491:4900 1:N:0:2
GAGGCTGCTTTGGAAGAAACTCATAGATTACTGCACCAGTTCCCCCTGGACCTGGAAAAGTTTCTTGCCTGGCTTACAGAAGCTGAAACAACTGCCAATGCTCCCCGTAAGGAAAGGCTCCTAGAAGACTCCAAGGGAGTAAAAGAGCTGATGAAACAATGGCAAGTAAGTCAGGCATTTCCGCTTTAGCACTCTTGTGGATCCAATTGAACAATTCTCAGCCTTTGTACTTGTAACTGACAAGCCAGGGA
+
>3A>A>FAFFFFCCGFABAFBF4DADGHH5GHGHG4B2FBFGHHHGGABFGGGFFHGGHGFHHHHHHHGGHHGHGFFFGFGHGFHFBGB31FGHHHHFHHCG3BFGEEEE?FGHHG?FGGFFFHH3?GGFHHHHH?E?E??GH3??GCFGGHFFHHGCH<@F@FGGGGHFFGGHGFGFGFGHDFE<F=GG0<<CDGHFGAGCCGH0DGGGHCGC;;C0CGGC//C<CGB;B0F9;;9CFFFFF.EE/9AD.
@M05620:37:000000000-D9766:1:1101:15768:4915 1:N:0:2
AGTGCCAGCTCTCAATCGCACAGGGGACCCCGGGCCTGGCCCCTCCACCCCGAAAACCTATGACCTCCCCCGCTACCTGGAGCACCAACTCCGCAGCTTGGCTGGGGCCGATCCGAGTATCCAGCGGATGAATGTGGGAGCCGGGGAGGAGCGAGCAGTGGTGGAAAGATAGCCCTAACGGCGGAGGTTTCTGGTAAAGCATTGTTGGAGCAGGGGTTGTCCGGCTCCCACCATTCGCCCTTGCAGGTGTA
+
>1>AAFFFAB1FFFGGGFGFE0GHGEGEGE00AAEE/BBBBFE/EEEFEE/>/>/>0B0BFG2BBF1/F//>EECEH1BBFFG?BFGHG0FGGC/>>0BG/?1<??/?///>-.0.>FH111>1<C-<-;/000:0<.....--;A?-A...-;A--:;//9A-;B/-;//;/;9B-;F----;----;BF/B/;//;//;//;//9-/;--9-;;-;--//;--;A-;F-AE/B;/99;@/9///;;///
@M05620:37:000000000-D9766:1:1101:13800:4929 1:N:0:2
ACCACACCTTCTACAATGAGCTGCGTGTGGCTCCCGAGGAGCACCCCGTGCTGCTGACCGAGGCCCCCCTGAACCCCAAGGCCAACCGCGAGAAGATGAGTGAGTTATTTTCTCCCCCAGGTGCGTGGCCCGCTCCCTCTTCTGGTGGCCGCCTCCCTCCTTCCTGGCCTCCCGTAGCTGCGCCCTTTCTCCCTGGTTCTCTCTTCTGCCGTTTTCCGTAGGCCTCTCTTCTCTGACCTGCGTCTCCTTTG
+
CBCBBCCAFFFFGGGGGGGGGGHHGGGBAEHHHFFE?EFGDHHHHGGEEFGGGHGHHHGAEFCFGGGGGGGHHHHGGGGHGHHHHGGGGG/BFGHBFHHGFGHH?FGFGHHHHHDGGEFD.FBBCFGGGHHGGCDGGHHHHHHHHHGGHGFGGGGGGGGFGGBFFGGGGGGGF..;9EFFFFFFFFFFFFFFFFFFBFFFFFFFFFFFFFFFFFFFFFFFFD0;;FFFF0;FFFFFFFFFFFFFFBBBFFF
@M05620:37:000000000-D9766:1:1101:24515:4957 1:N:0:2
GAGTCTGCTTTGGCAGATACACCTTTATGACTGCACCCGCGCCCCCTGTCCAGGTGACCGTTGCTTTCCTGGCTCCCAGGTGCCACCTCGAGGAAGCGAGCCACGTGTCTGGCCCGGCTCCTAGCCGACTCACCGGGCGTCCCCGCCCTGCTGACCCCCTGGCCAGTCAGTCCTGCATTTCCGCTTTCGCCCTCTTGTGGATCCAATTGCCCCCTTCTCAGCGTTTGTACTTGTCACGTACCAGCCCGGGA
+
33>3>@BBBDFFGFGGC4BB5BB4455D55FB5BB44E222AA2AA0BBBB5AAB3AABEAAA135D5B5F?BBB1F?3?3B@FFHF111??//00?//>E/B0/??BB2BF1GG/<C/AFCG11??</>/1?GE@C<-<@<.GGG-;CGCCBBFFCD@@G.;;/99909;BB009/9;B;BDFFFF;;DDFBFF//BF.F/9.//9;B/99A=BF.B//9B.:.-9B///9B/BB/..99;//.9.9--;
@M05620:37:000000000-D9766:1:1101:17745:4993 1:N:0:2
AGTGCCAGCTCTCAATCGCACAGGGGACCCAGGGCCTGGCCCCTCCATCCAGAAAACCTATGACCTCACCCGCTACCTGGAGCACCAACTCCGCAGCTTGGCTGGGACCTATGTGAGTATCCAGCGTAGGAATCTGGGAGTTGGGGAGGAGTGAGGAGTTGGGGAAAGACAGTCCTAACCGTGGAGGGTTCTGGTAAATGATGGGGTGAGGAGGGGCTCTTTGGCTCCCACCAGTCCCCCTGTCTGGTCTA
+
A?AABFFFBFFFGFGGGGGGGGHHFEEFGGHHGGGGGDHHHHGHGG2GGFHHHHHHHAHHHHHHHHHGHHHEGFGGHHHHHGHHHHHHGGHHGGGGGBGHGHHGGGHHGHHHHHHHHHHHHHHHHGEGGGHHHHHHHHHGEHHHGGGGGGGGHGHHHGHHHHGGGGHHHHHHHHHHHHHHGGEGGGGGEGFGGGFGGGGGGGGGGGFFFFFFFFFFFFFFFFFFFFFFFFFFFFFFFFFFFFFFFFFFFFF
@M05620:37:000000000-D9766:1:1101:13856:4998 1:N:0:2
ACCACACCTTCTACAATGAGCTGCGTGTGGCTCCCGAGGAGCCCCCCGTGCTGCTGACCGAGGCCCCCCTGAACCCCAAGGCCAACCGCGAGAAGAGGCCCGCTGCCGGTTCCGCCCGCCCCCTCCCGCCTTCTTGGCCTCTCCGCGCTGGGCCCCTCCACCCTGGTCCTCTCTCCTGCCGTTTTCCGTTTGCCGCTTTCCTCCGACCTGAGTCCCCTTTGGCACTTTGCAGGTTCTAGACCTGAAGCGCA
+
>AA>A4>>CFCFEFGABFFAFFGHGGGG42BFFFFB2AAA2FEFGGFEEEEF5GGCFGHG>>/EFEFEGGGB3BFEFG<?F/?FGFF>B<B>/CG1?//?D-><-<0--<<./<..--:--;9-.=9A-9C.;00;0;90;/=/.:9@-9-9;AD-......;AFA//;/9;BF///;/;-.;/./9.///;/B9>D.A///9/.-9-.././//9;9AFF//9/./:/;//F;9/9:9/:;/.//;/9--
@M05620:37:000000000-D9766:1:1101:24015:5022 1:N:0:2
ACCACACCTTCTACAATGAGCTGCGTGTGGCTCCCGAGGAGCACCCCGTGCTGCTGACCGAGGCCCCCCTGAACCCCAAGGCCAACCGCGAGAAGAGGCCCGCTGCCTCTTCTGCGGGCCGTCTTCCTCCTTCCGGGCCTCCCGGCGCTGCGCCCTTTCTCCCTGGTTCTCTCTTCTGCCGTTTTCCGTCGGACTCTCTTCTCTGACCTGAGTCTCCTTTGGCACTCTGCAGGTGCTAGATCGGAAGCGCA
+
CCDDDDDDFFFFGGGGGGGGGGHHGGGGHGHHHGGGGGGGGHHHHGGGGGGGHHHHHHHGGGGGGGGGGGGHHHHGGGGHGHHHHGGGGGGGGGH20?/?DC<///0>1F<<==1<---A-:AG.C00;:/0CF.9--;9C.C:---;DF?-@.@-:00;0;::0;0:BFFFFFBF0000-;9B90;.B.-;-;9:FBF0F0;;B0:FF///;:::BF00::00;//00;0:AF00;:0B0;E.A.:.-9-
@M05620:37:000000000-D9766:1:1101:7436:5024 1:N:0:2
AGTGCCAGCTCTCAATCGCACAGGGGACCCAGGGCCTGGCCCCTCCATCCAGAAAACCTATGACCTCACCCGCTACCTGGAGCACCAACTCCGCAGCTTGGCTGGGACCTATGTGAGTATCCAGCGTAGGAATCTGGGAGTTGGGGAGGAGTGAGGAGTTGGGGAAAGACAGTCCTAACCGTGGAGGGTTCTGGTAAATGATGGGGTGAGGAGGGGCTCTTTGGCTCCCACCAGTCCCCCTGTCTGGTCTA
+
AA3>AFFFBFFFGGGGDFG2E2FCFAAEDEGHBEE2FFHGGHGHGGHHHFHHGHHFHGHHGGGHHDFHHHHEF/>EHHHH?EGHHH11?EHFEE/E>F3GFHHFG?FHGCHHHHHHHHHHBGHHHGGGCAGHHHHHHH0FEGHH/C<DCAEHHBGHB<CHHHGGEDHHHHFHHHHHHHHHGGGGDGGGDGGGBFCFGGGGGGGGGGFFFFFFF?DFFFFFFFFFF//:EFFFFFFFFFFFAFFFFFF/BFB
@M05620:37:000000000-D9766:1:1101:24884:5052 1:N:0:2
GAGGCTGCTTTGGAAGAACCTCATAGAATACTGAAACAGTTTCCCATAGACCTGGAAAAGTTTTTTGGTTAGTTTAGAGAATCTGATATATCTGCCAATGCTACCCGTAATAAAAGGGTCAAGCAAGACTCCAAGGAAGTAAAAAAGAAGATACAACAAAGACAAGTACAACAGGCATTAACGCTATAGAAATCCTGTGATACCAATTGAAGAATTAACAGCACTAAAACTAGTAATTGACAAGCCAGGGG
+
>3AA>>C3BBB4F4BB4F4AFGGHHFF5DAADD54B3B2DDF553B53AA3BB22B332B3DD5B0AAB15B5AD5BBAD335DD5@5DD5DDGD@3FC33B4BBF11/?144B331/?3B333??0BB??BF3B/0BBB?2BBD>?/001@1111@</000???011111?<?C>.>>1=>.-<..=<<0D0<<0<0000===C0CGHHG0;C;0000<:.;.00/0900090;00;CB090.;.;.99-
@M05620:37:000000000-D9766:1:1101:9427:5053 1:N:0:2
GAGGCTGCTTTGGAAGAAACTCATAGATTACTGCAACAGTTCCCCCTGGACCTGGAAAAGTTTCTTGCCTGGCTTACAGAAGCTGAAACAACTGCCAATGCTCCCCGTAATGAAAGGCTCCTAGAAGACGCCAAGCGAGTAAAAGAGATGATGAAACAATGGCAAGTAAGCCAGGCATTTCCGCCGTAGCAGTCTTGTGGAGCCACTTGAACAATCATCAGCCGCTGTAGTCGTAGTTGATAATCCAGGGG
+
BABBBBFAFFFFGCGGGGGGGGFHHHHHHHHGHHGHFFGGHHHHHGGGGHGHHHGG3AGGFHHHHHHFGHFHHHHEFGGEHHGFHFFHGHEHHHHHHHHHBB3FEE/1>1?4BB330?B??BDD33?FG?EE/B?//<><F22@2?222@FFHHB2@FG111<01<1?1?1<0>.>.11>11.<.-<...00;;0:0;0:0./:G:/;:00:;9090;0000/----;00;0.;;..;/B//;/:/;9/.-
@M05620:37:000000000-D9766:1:1101:9409:5056 1:N:0:2
GAGGCTGCTTTGGAAGAAACTCATAGATTACTGCAACAGTTCCCCCTGGACCTGGAAAAGTTTCTTGCCTGGCTTACAGAAGCTGAAACAACTTCCCATGCTACACGTAAGGCCCGGCTCCTAGCCGACTCCACGGGAGTACCCGAGCTGATGACCCCATGGAAAGTAAGTCCGGCATTTCCGCTTTCGCCCTCTTGTGGATCCAATTGCACCCTTCTCAGCCTTTGTACTTGTAACTGCCAAGCACGGGA
+
AAAAAAFAFFFFGFGGGGGGGGGHHHHHHHHHHHGFGHGDGHHHHGGGGGHHHHHFGF2FBGHHHGHHHHHHHGHHHHHHHHHHHGHHHHHF35GFBGGGHH43B2>1BFFHFCEGFG///BGG3FEE/>EH22?//?/?2FBFF/>D/FGH1?<GBE?0>0<1>GH1>GHF0.-<AFHHGH.;AAE0;E.CDEGFFFFDGGGGFFBGG000;C.;F0;FFG///;FFBFFFFFBBFF//;//AE9F--99
@M05620:37:000000000-D9766:1:1101:23589:5095 1:N:0:2
GAGGCTGCTTTGGAAGAAACTCATAGATTACTGCAACAGTTCCCCCTGGACCTGGAAAAGTTTCTTGCCTGGCTTACAGAAGCTGAAACAACTGCCCATGATACTCGTCCGACCAGGCTGCTAGCCGACTCCACGGGAGTCCACGAGCAGCTGACACCATAGAAAGTAAGTCGTGCATTTCAGCTTTCGCACTATTGTGGATCCAATTGAACACTACTCAGCCTTTGTACTTGTCACTAAACAGCAAGGAA
+
BBBCCCFCFFFFGCGGGGGGGGHHHHHHHGHHHHHGHHHGHHHHHGGGHHHHHHHGHHHHGHHHHHHHHHHHHHHHHHHHHHHHHHBGHGHHHHHHGGHH3FGH43?BE1>1///0/?00?FF4?EGG/BAH2BB@@DCAC222<>///?0?GHB11<F111=11>111000...<.==0==GHGBF0.:CC@0;CGCCFFGFBF0;;C0099:0//00;:;:BB0CCB9F000:;0/////;B./;/;./
@M05620:37:000000000-D9766:1:1101:17342:5120 1:N:0:2
ACCACACCTTCTACAATGAGCTGCGTGTGGCTCCCGAGGAGCACCCCGTGCTGCTGACCGAGGCCCCCCTGAACCCCAAGGCCAACCGCGAGAAGATGAGAAGAGGCCCGCTCCCTCTTCTGGTGGCCGCCTCCCTCCTTCCTGGCCTCCCGGAGCTGCGCCCTTTCTCACTGGTTCTCTCTTCTGCCGTTTTCCGTAGGACTCTCTTCTCTGCCCTGAGTCTCCTTTGGAACTCTGCAGGTTCTAGCTCG
+
CCCCCDDDFFFFGGGGGGGGGGHHGGGBEFHHHGGFFGGGGHHHHGGGGGGGHHGHGHHGGGGGGGGGGGGHFHHGGGGHGHHHHGGGGGGGGGHGHHHG2FHGHGGGGGGGCGGGHHHHHHHHHGHHGACFGHGHHGHHHHHHHGGGGGGGGGGGGGGGGGFFFFFFF0FFF/BFFFFFFFHFFHFFDAFFFFFFFFFFFFFFFFFFFFFHFFFFFFFFFFFFFFFFFFFFFFFFFFFFFBFFF0BFBFD
@M05620:37:000000000-D9766:1:1101:25043:5122 1:N:0:2
AGTGCCAGCTCTCAATCGCACAGGGGACCCAGGGCCTGGCCCCTCCATCCAGAAAACCTATGACCTCACCCGCTACCTGGAGCACCAACTCCGCAGCTTGGCTGGGACCTATGTGAGTATCCAGCGTAGGAATCTGGGAGTTGGGGAGGAGTGAGGAGTTGGGGAAAGACAGTCCTAACCGTGGAGGGTTCTGGTAAATGATGGGGTGAGGAGGGGCTCTTTGGCTCCCACCAGTCCCCCTGTCTGGTCTA
+
>>3>AFFFBFFFGFGGGFEEGGHHGGEG?EACFEA2AFGHCGGHGGHHFFFGFHHFGEBHGGFHHFGFHHHFGFGGHHHHBGHHHHFHGFFHEGFF/FBGGHHGGGHHGFHHHHFHHHFH3GFHFCDAGFGHHHBGDB0?EGHHFC.ADEEGCGFA<DHHHHGGEGE.//;GGHHHHHHFGGGGGGGG.CFGGGFGGGGFFGGGGGADFFFF?DFF;;EFFBBFFBFFFFFBEF/FFFEF;EFFFFEFFFB
@M05620:37:000000000-D9766:1:1101:13649:5127 1:N:0:2
ACCACACCTTCTACAATGAGCTGCGTGTGGCTCCCGAGGAGCACCCCGTGCTGCTGACCGAGGCCCCCCTGAACCCCAAGGCCAACCGCGAGAAGATGAGTGAGTTATTTTCTCCCCGAAATGCGCGGCCCGCACCCTCTTCTGGTAGCAGCCTCCCTGATTCCTGGCCTACCACGGCTGCGCCCTTTCTCCCTGGTTCTCTCTTCTGCCGTTTTACGTAGGCCTCTCTTCTCTGACCTTCGTCTTCTTTG
+
1>AAAA?>BCFFEG1BAE1B11AAE0AAAAGFCBFAAEC?EFCGHGCAAAECGFGEGGHA/EEGG/>EGEF0F1FEGG/F//FGEF/<>@/</<GF1?DF2?BF1@F1<1@FD110?/>--.<1>.-<----;-;-;..90090FF09/0;/.999.C0/;;000099A//:;//-9;-9-9-9;9/9/;9/;-B-9/;BFF9FF/;BFF-;;B-/;:-/-999/9/FFBFFFFFF99///-;9--9////
@M05620:37:000000000-D9766:1:1101:10650:5156 1:N:0:2
GAGGCTGCTTTGGAAGAAACTCATAGATTACTGCAACAGTTCCCCCTGGACCTGGAAAAGTTTCTTGCCTGGCTTACAGAAGCTGAAACAACTGCCAATGCTCCCCGTAAGGAAAGGCTCCTAGAAGACTCCAAGGGAGTAAAAGAGCTGATGAAACAATGGCAAGTAAGTCAGGCATTTCCGCTTTAGCACTCTTGTGGATCCAATTGAACAATTCTCAGCATTTGTACTTGTAACTGACAAGCCAGGGA
+
BBBBCBFBFFFFGGGGGGGGGGHHHHHHHGHHHHHHHHHGHHHHHGGGHHHHHHHHHGHHGHHHHHHHHHHHHHHHHDGHHHHHHHGHHHHHHHHHGHHHEF@GFG/?/113BFFF0FC0?BGHFEBBGDGFGHG/ECDCFHFFDFF22FGHHHHBFGHF>2@GBFDGE?@@=FGFHF1GGHDD..FFDG10<G=0<DC.G0CCH0=GFFF;CGG<C:;BGHFGCCGHFHG0B;;C0CFFBBF..AB9...
@M05620:37:000000000-D9766:1:1101:16481:5157 1:N:0:2
GAGGCTGCTTTGGAAGAAACTCATAGATTACTGCAACAGTTCCCCCTGGACCTGGAAAAGTTTCTTGCCTGGCTTACAGAAGCTGAAACAACTGCCAATGCTACCCGTAAGGAAAGGCTCCTAGAAGACTCCAAGGGAGTAAAAGAGCTGATGAAACAATGGCAAGTAAGTCAGGCATTTCCGCTTTAGCACTCTTGTGGATCCAATTGAACAATTCTGAGCATGTGTACTTGTAACTGACAAGCCAGGGA
+
AABBBAFAFFFFGFGGGGGGGGHHGHHHHHHHHHHHHGHDGHGHHGGFHFHHHHHHHGHHFGHHHHHHHGHHHGGHHHAFGHG3G@F@FHFHBHDH333@FG4GHH?EEE1BBGHGBFBGEGHHE3BGGFBG?GB??/E?FGHB?/GCFGGGHHHB@FH2@@@C@C?FBFHG<DGHGFGGDG?ED.<>FGBGGH0<0=0<0CGGHH00<CC:;C=0:;000GFC0;;;G0CCFC;00;9;FC9;.;BFEB.
@M05620:37:000000000-D9766:1:1101:7480:5159 1:N:0:2
ACCACACCTTCTACAATGAGCTGCGTGTGGCTCCCGAGGAGCACCCCGTGCTGCTGACCGAGGCCCCCCTGAACCCCAAGGCCAACCGCGAGAAGATGAGTGAGATATTTTCTCACCCAGGTGAGTGGCCCGCTCCCTCTTCTGGTGGCCGCCTCCCTCCTTCCTGGCCTCCCGGAGCTGCGCCCTTTCTCCCTGGTTCTCTCTTCTGCCGTTTTCCGTAGGACTCTCTTCTCTGACCTGAGTCTCCTTTG
+
ABAABBABFFFFGFGFFGGGGGGGEEFEFGHHHGGGFEG2EHHHHGGGFGGEFGHHHHHGEGCGGGGGGGG2FHHGGG>FFHHHAFG@D@FGC?GGHHFGFG2F<FGHHHHHHH1GGHGHA>F1>>GGFFGGGG-EFFGHHHHHGC/AGHGCFDGGGFGGGFFFGGGGGFFGGGAFFFFFFFFFFFFFFFF/BFFFBFFFFFFEFFFFFFFFFFFFFFFFF?:FFFFFFFFFFFFFFFFF/BFFFFFFBFF
@M05620:37:000000000-D9766:1:1101:18376:5159 1:N:0:2
ACCACACCTTCTACAATGAGCTGCGTGTGGCTCCCGAGGAGCACCCCGTGCTGCTGACCGAGGCCCCCCTGACCCCCAAGGCAACCGGCGGGAAGAGGCCCAGGTGAGTGGCCCGCTACCTCTTCTGGTGGCCGTCTCCCTCCTTCCTGGCCTCCCGGCGCTGCGCCCTTTCTCACTGGTTCTCTCTTCTGCCGTTTTCCGTAGGACTCTCTTCTCTGACCTGAGTCTCCTTTGGAACTCTGCAGGTTCTA
+
BBBBBBBBFFFFGGGGFGGFGFHFGAEBAEHHFGGEDGGGFHHHHGGGFGGGGHGHHHHGCGGGGFGGE/1B3BGGGG/F/?0B/G///<//<<.00<...<.<<<0<0<..C.-;C@@CG0CB0;00;9..;---.;0/9;CG;FF0F/.AF.A.9-9--@9.--;--/B///////./;//B//BF/9///;;9/.9BD/.../;F/BF9BB9/B9/;FF./;9;/BB/B/99//;BFFB/B/9.9;:9
@M05620:37:000000000-D9766:1:1101:13190:5169 1:N:0:2
ACCACACCTTCTACAATGAGCTGCGTGTGGCTCCCGAGGAGCACCCCGTGCTGCTGACCGAGGCCCCCCTGAACCCCAAGGCCAACCGCGAGAAGATGAGTGAGCTATTTTCTCCCCCAGGTGCGCGGCCCGCTCCCTCTTCTGGTGGCCGCCTCCCTCCTTCCTGGCCTCCCGGAGCTGCGCCCTTTCTCCCTGGTTCTCTCTTCTGCCGTTTTCCGTAGGCCTCTCTTCTCTGACCTGCGTCTCCTTTG
+
BCBBCCCBFFFFGGGGGGGGGGHHGFGGHGGHHGGGGGGCGHHHHGGGEEGGHHGHHHHGGGGGGGGGGGGHHHHGGGGHGHHHHGGGGGGGGGHHHHHHHHEG1?F1FHHHHHHHGGGG.>GBD-<DGDDFGGGGGGGGGGGGGGGGGFDBDGGGGGFAFBBFFFFFFFFFF.-;9BFFFFFFFFFFFFFFFFFE0BFFFFF0FFFFFFFAFFEFFFFFDFFF09BFFFFFFFFFFFFBACDFFFB9FB0
@M05620:37:000000000-D9766:1:1101:18649:5170 1:N:0:2
ACCACACCTTCTACAATGAGCTGCGTGTGGCTCCCGAGGAGCACCCCGTGCTGCTGACCGAGGCCCCCCTGACCCCCAAGGCCAACCGCGAGAAGATGAGAAGAGGCCCGCTACCTCTTCTGGTGGCCGCCTCCCTCCTTCCTGGCCTCCCGGAGCTGCGCCCTTTCTCACTGGCTCTCTCTTCTGCCGTTTTCCGTAGGACTCTCTTCTCTGACCTGAGTCTCCTTTGGAACTCTGCAGGTTCTAGCTCG
+
CCCCCCCCFFFFGGGGGGGGGGHHGEGFHGHHHGGGGGGGGHHHHGGGGGGGHHHHHHHGGGGGGGGGGGEH3FGGGGGHGGEH/F/>/<//>?22222=?FHHF=/F/CF--<FHHGFH1GH<<DFCC<C.CGFHHGCHHHHCCFAFFFGG--999B:@?AF-/;BFBBFFFE.;:/;FFF09099FB;A9.::.F?ADFFEF0BFBFB0BB0BB0:BBFB09BFFBBFBBB0;;0;0;F;B99900;BD
@M05620:37:000000000-D9766:1:1101:15850:5171 1:N:0:2
ACCACACCTTCTACAATGAGCTGCGTGTGGCTCCCGAGGAGCACCCCGTGCTGCTGACCGAGGCCCCCCTGAACCCCAAGGCCAACCGCGAGAAGATGAGAAGAGGCCGGCTCCCTCTTCTGGTGGCCGCCTCCCTCCTTCCTGGCCTCCCGGAGCTGCGCCCTTTCTCACTGGTTCTCTCTTCTGCCGTTTTCCGTAGGACTCTCTTCTCTGCCCTGAGTCTCCGTTGGAACTCTGCAGGTTCTGGCTCG
+
CCCCCCCCFFFFGGGGGGGGGGHHGFGEGGHHHGGGGGGGGHHHHGGGGGGGHHGHHHHGGGGGGGGGGGGHHHHGGGGHGHHHHGGGGGGGGGHGHHHEFD22?=/FFC-<<FG0FHDHGGEH/?.<@--.=C.CGA:CGC;CBAFBAAAA--9A9F0:?FB-9:F0F0BFB/0:BFFBFFFFBBF09.;/9B0AFAA.F9FB09B0:0::B0FEF.9;9BF0F.A0A.9B9F00:09;9A9F:0B0BF;
@M05620:37:000000000-D9766:1:1101:12359:5188 1:N:0:2
GAGGCTGCTTTGGAAGAAACTCATAGATTACTGCAACAGTTCCCCCTGGACCTGGAAAAGTTTCTTGCCTGGCTTACAGAAGCTGAAACAACTGCCAATGTTACCCTCAACGAAAGGAACTTCTAATACCAGAATCCAGGAAAATAGCTGAGCTAATAAACCCATGGAACGTAGGTCAGGCCTTTCCACTATCGCACTCTTGTCAATCCAATAACCCCATTCACCGCCTCTGTCATGTGACATGACATGCC
+
A@AA?AFBFFFFF4ABAFGGGGHGGHFHHFHHGHFFHFHFGHHHHGGGHEGHHFHBAAGHFHHHHHBFGFGGFHHFHHHFGCGHGFG3GCBFGGFHBCFF4@4@@FE1BFBE1FGGG2BGB4BFFG4F43?BFCBFGG3?/2B23B2B3BBFB32333@@@2??<F2F@@/??0?1??GHHEHHHFF1110=><.<<<GGHHG000=D/DG0000/;.::;C000:@-.;;900;;09;9F90C;FF0;;9
@M05620:37:000000000-D9766:1:1101:19194:5203 1:N:0:2
GAGGCTGCTTTGGAAGAAACTCATAGATTACTGCAACAGTTCCCCCTGGACCTGGAAAAGTTTCTTGCCTGGCTTACAGAAGCTGAAACAACTGCCAATGCTACCCGTAAGGAAAGGCTCCTAGAAGACTCCAAGGGAGTAAAAGAGCTGATGAAACAATGGCAAGTAAGTCAGGCATTTCCGCTTTAGCACTCTTGTGGATCCAATTGAACAATTCTCAGCATTTGTACTTGGAACTGACAAGCCAGGGA
+
>1AAA1B>CD3DBBFFGFGGFGDHDHFGGFBGHFFHCCGAFDFGHGEGABBFGGFBB10FBDFFAFD1BBFHHHHBBBGBFGGCGBBGFFBGHGB>BGGG1B2BFG/?>E0BB>000?B0F1FGBF>BB<FG<EB?/?A?<1>FB?B0111@1@>11@C@@1@<@?11@?@@1?<0?????D?A>..=<11>1/==0=<CF0GCDGFDG0:0:C00;0;CGB;0<::CGFHGG090;;9F9:9..9C..:9
@M05620:37:000000000-D9766:1:1101:19021:5226 1:N:0:2
ACCACACCTTCTACAATGAGCTGCGTGTGGCTCCCGAGGAGCACCCCGTGCTGCTGACCGAGGCCCCCCTGAACCCCAAGGCCAACCGCGAGAAGAGGCCCGCTTCCTCTTCTGGTGGCCGCTTCCCTCCTTCCCGGCCTCCCGGCGCTGCGTCCTTTCTCCCTGGTTCTCTCTTCTGCCGTTTTCCTTAGCACTCTCTTCTCTGACCCGAGTCTCCTTTGGCACTCTGCAGGTGCTAGATCGGAAACGCA
+
CCCCCCCCFFFFGGGGGGGGGGHHGGGGHGHHHGGGGGGGGHHHHGGGGGGGHHHHHHHGGGGGGGGGGGGHHHHGGGGHGHHHHGGGGGGGGGH2=?DGG////<?FD11>D1G10.FGGF-<C0<0<:/:C//.-=A..;E.----9;C-.;@.90B0;0;/;.090B00009BFF09-.9/AFB000;0:0;/B9900;B0BFF//-;:AFFF00900/0;0:BF0B09.90000;BBB....-/9--
@M05620:37:000000000-D9766:1:1101:21365:5283 1:N:0:2
AGTGCCAGCTCTCAATCGCACAGGGGACCCAGGGCCTGGCCCCTCCATCCAGAAAACCTATGACCTCACCCGCTACCTGGAGCACCAACTCCGCAGCTTGGCTGGGACCTATGTGAGTATCCAGCGTAGGAATCTGGGAGCTGGGGAGGAGTGAGGAGGTGGGGAAAGACAGTCCTAACCGTGGAGGGTTCTGGTAAATGATGGGGTGAGGAGGGGCTCTTCGGCTCCCACCAGTCCCCCTGTCGGGTCTA
+
BBBBBFFFBFFFGGGGGFFFGGHHGGGGGGDHGGGGGGHHHHGFGGH5FGGGHGFHBEFCHHHHHHHFHHFGGEGGHBGGHGH1FFHGGEGHGGGGGFHH?GC/<?F?/FG32F3B3?3FHHFHHD?<BC2FCG1G<CA//?1<?<.CGGEG.D0.<..<.C:-::G.CHHFGFHGF9/F@C.-CFGC9=FG0B0;90FF0;;;.9A-A.AFAA9@@;AB//9;9..9E.FFE;BFFFFDC.BF.--;;B/
@M05620:37:000000000-D9766:1:1101:8960:5290 1:N:0:2
GAGGCTGCTTTGGAAGAAACTCATAGATTACTGCAACAGTTCCCCCTGGACCTGGAAAAGTTTCTTGCCTGGCTTACAGAAGCTGAAACAACTTCCCCTGCTCCACGTACGGAAAGGCTCCTAGAAGACTCCAAGAGAGTAAAAGAGATGATGAAACAATAGCAAGTAAGTCAGGCATTTCCGCTTTAGCACTCTTGTGGATCCACTTGAACAATTCTCAGCCTTTGTATTTGTAACTGACCAGCAAAGAC
+
BBBBBBFBFFFFGGGGGGGGGFH5EF5ABGB5DGHH4ABGFDFABEAFA2BGBA223B2B3AAA5AABB53ABAFFB53DGHGHFB3G@3BG35D32BGGFH3332>??1/?1?>B0?30?BBGHFBFH3GGHH30BBEG3BF3BFGG3B>FFDF2@2/222@@>?FGD?@@FHHFC?F1@D.>><CFDFGH1C0=GGCDD<GCG/D<DHG;:/0;;0:G0:/;;00=C00:C0;09;CFG/;.CF//;FB
@M05620:37:000000000-D9766:1:1101:13663:5299 1:N:0:2
ACCACACCTTCTACAATGAGCTGCGTGTGGCTCCCGAGGAGCACCCCGTGCTGCTGACCGAGGCCCCCCTGAACCCCAAGGCCAACCGCGAGAAGTGGCCCGCTACCTCTTCTGGTGGCCGCCTCCCTCCTTCCTGGCCTCCCGGCGCTGCGCCCTTTCTCCCTGGTTCTCTCTTCTGCCGTTTTCCGTAGGACTCTCTTCTCTGACCTGAGTCTCCTTTGGCACTCTGCAGGTTCTAGATCGGAAGCGCA
+
AAAAAAAAFFFFGGGG3GAEGBHHGEE00AGHEFFE?EEECHHHHGGGCEFFEHFAGHF/@ECGGCGGGGGFHGHGGGCHACGHHG?<CG@<@CF1??AFFCGC//??F1GHGFF>FGHG?C-.EEGFHCHHHHHHHGFGFEECG@-:9?9@AB@@FFFFFBFFBF//BB/BFFFFFFFF@BBFFFFFF-AB/;BFBBFFFFFFFFFFFFFFFFEFFFFFBF9;BFFFB/9BF;BFBFFBFFFFF-A-@=-
@M05620:37:000000000-D9766:1:1101:11411:5320 1:N:0:2
ACCACACCTTCTACAATGCGCTGCGTGTGGCTCCCGAGGAGCACCCCGTGCTGCTGACCGAGGCCCCCCTGAACCCCAAGGCCAACCGCGCGAAGATTCCCGGTGTGTGGCCCGCTCTCTCTTCTGGTGGCCGCCTCCCTCCTTCCTGGCCTCCCGGCGTTGCGCCCTTTCTCCCTGGTTCTCTCTTCTGCCGTTTTCCGTAGGGATCTCTTCTCTGCCCTGGGTCTCCCTTGGCACCCTGCCGGTTGTAG
+
A>ABAAB3BBBDFFGGGGBAFGGGGEEAAEGBFABB2EAEEGFGHGG0ABBFFHFHHHH0>ECEGGGGGEEF3FGEEFGHGHGGHGGGFD/>CFG/F1@@G?C<A.>>>DFFHFACF.=CGHHGHHHHHGHHGGGGGGGGGDFG0;9CFFAFGGGGA-;-;@.;@FFFFFBFFFFF/E/;/;BFFFF/;BFFDADFFFFFB9;A./;;BFFFFFFFF/;AFF.;B9.FB/;:.F/;B;:9F..@D;D-;9/
@M05620:37:000000000-D9766:1:1101:13266:5327 1:N:0:2
ACCACACCTTCTACAATGAGCTGCGTGTGGCTCCCGAGGAGCACCCCGTGCTGCTGACCGAGGCCCCCCTGAACCCCAAGGCCAACCGCGAGAAGATGAGTGAGATATTTTCTCCCCCAGGTGCGCGGCCCGCTCCCTCTTCTGGTGGCCGCCTCCCTCCTTCCTGGCCTCCCGGAGCTGCGCCCTTTCTCACTGGTTCTCTCTTCTGCCGTTTTCCGTAGGCCTCTCTTCTCTGACCTGCGTCTCCTTTG
+
CCCCCCCCFFFFGGGGGGGGGGHHGGGFHGHHHGGGGGGGGHHHHGGGGGGGHHHHHHHGGGGGGGGGGGGHHHHGGGGHGHHHHGGGGGGGGGGHFHGHHHFG??G1GGHHHHBGGGGG.<F1A-<ACGGGGGCGGGFGGGGFFFGFGGGAFGGGGGGDFFFFFFFFFFFFFF-CAFFFFFFFFFFFFFF0BBFFFFFFFFFFFFFFFFFAAF.BFFFFA?0F9FFFFFFFFFFFFFFB9@FFFFFFFFB
@M05620:37:000000000-D9766:1:1101:21624:5358 1:N:0:2
ACTGCACCTTCTAAATCCACCGCCCTGCCCCGGCCCATGGACCCCCAGTGCACATGACTGAACCCCACCCACATCCCACGATCACCCATGCCGACTTCTGCTTGCCAGGCTGCTCCCCTTCCTTCTCGGCTCCTCGTCCCCTCCTCCGGAGTTCCCGCGCTGGTGCACCCATTTCAAGGCTGTCAGGTCTTTCCGCTTTCGCACTCTTCTGTTTCCCGTTCCCACCTTCCCCTGCTACTTCCTTGTTTCTT
+
>>1>A11BBF@B33BAA1BB1A0A00B00A0AAEEAE00011B///AB1BB2AB1BAB2BB11/EEGCA//??BBBF1>E>/?/000?0B1BE/<//>BB1111/1B1//00/1@@//000@12@11?/</?F1?<.<<>.0C.0</.<<<./0=CA-:@:A-;;00;/../90=00;/./.;;00/;CF00C0--;B-BB---;B/B/;/B///;/-----//9--;B/-----9/;9;B///99/;;B/
@M05620:37:000000000-D9766:1:1101:22340:5365 1:N:0:2
GAGGCTGCTTTGGAAGAAACTCATAGATTACTGCCACAGTTCCCCCTGTCCATATAACCGTTTCTTGCCTGGCTTACAGAAGCTGCAACCACTGCCCCTGCTACAAGTAAGGCCCGGCTCCTAGCCGACTCCCCGGGCGTCCCCGCGCTGCTGACCCCCTGGCCAGTCAGTCCGGCATTTCCGCTTTCGCACTCTTGTGGATCCAATTGAACCCTTCTCAGCCTTTGTACTTGTCACTGACCAGCCCGGGA
+
B@ABBBFBFFFFGGGGGGGGGGHFF5AFDDBGGGHHHHA35BDB2EABBBF5D5DBBDGFGG3B5DDABFHHHHGGGHH5BFG333BFG1BF@3BFG?GFHHGDFFBF4@BF31?EEGGGGHHHHHGGGGGHA/>BGG@CDGGHFGCCCGDHHHHHHD-CEHHHHHHCGHHHHD-BCGGGFGEGGGGFGG.BFFFFFFFFFFFFFFFFF//;.AFFFFFFFFFFFFFFFFFFFFBBFBFFF/FFFE.@D@-
@M05620:37:000000000-D9766:1:1101:25455:5377 1:N:0:2
ACCACACCTTCTACAATGAGCTGCGTGTTGCTCCCGCGGATCACCCCGTGCTTCTGACCGAGTCCCCCCTGAACCCCAAGGCCAACCGCCAGAAGCTCAGAACAAGCCCGCTACCTCTTCTGGTGGCCGCCTCCCTCCTTCCTGGCCTCCCGGAGCTGCGCCCTTTCTCACTGGTTCTCTCTTCTGCCGTTTTCCGTAGGACTCTCTTCTCTGACCTGAGTCTCCTTTGGAACTCTGCAGGTTCTAGATCG
+
AA3AABAAFFFFGGGG5BF5BB4FCFGEC4DFGGG22AEE0E1FGHGGA1EB5F@DB@FEE/?FGE1>>ECFCHHGGCE//??/F/E/>//>0B?11?<?<10?00?/F<@C>><<FF1FG><>>.>F-<@ED.C:CEF0:CFC/;GHCCCA-;@BG/;;BGA9FFBFGFFFBF9;BFFFF99F/9BBB;AFFFF9;.D?BFFF;FFFFFFFFBBFB;;.9//;B/BBFB/;9;99/;;F..;BFF;//;A
@M05620:37:000000000-D9766:1:1101:23349:5380 1:N:0:2
GAGGCTGCTTTGGAAGAAACTCATAGATTACTGCAACAGGTCCCCCTGGCCCTGGAAAAGTTTCTTGCCTGGCTTTCAGAAGCTGAAACCACTGCCACTGCTACCCGTAACTAAACGCACCTAGAAGACTCTAACCGAGTAAAAGAGCGTATGAAACAAGCTCAAATAAGTCAGGCAATTCCGGGCTAGTACGCTTGAGCACCCAATTGAATAATCTTCAGCCATTCTAAGCGTATCTGATAAGCCATGGC
+
BABCBBFCFFFFGGGGGGGGGGHHHFHHHHBGHHFGFHF2B3F22BABBAFGHBGG3A2BFHH5BDD5BBGHHHB3BFG5FHHHB3BFG1GGHFHH33FHHGGHG1E1/1>4DFE?E//>/3B3B3D3?BB3?430>//??FH3GCGH//?/2D1?10/0/11?F11?G<111100.<11<>0----..0=D.EFG..C0;..;../;F0;0;9000;0;0B/.=C0C0;0/-;...;0;00000;/;B/.
@M05620:37:000000000-D9766:1:1101:18809:5385 1:N:0:2
GAGGCTGCTTTGGAAGAAACTCATAGATTACTGCAACAGTTCCCCCTGGACCTGGAAAAGTTTCTTGCCTGGCTTACAGAAGCTGAAACAACGGCCAATGCTACAAGTCAGGCCAGGCTCCTAGCCGACTCCACGGACGTACCCGCGCTGCTGAACCCTTGGCCAGTCAGTCAGGCATTTCCGCTTTCGCCCTCTTGTGGATCCAATTGAAACCTTAACAGACTTTGTACTTGTAACTGCCAAGCCCGGGA
+
A>AABAFBFFFFGGGGGBGGGGHHHHHHHHHHHHHBGHHEGHHHHGGGHGHHHHHHHHBGHHFHHH5GGBGAFHGFGBAGACFHC@GHHGCC0>E>>1B@344G33@33BBFC??GF/AC/3BFB3/>/EF2F2?B//</?GF<//</->.1<=1G.C./=/CGCC00<<<D00//:CGGHC?.CE.0;C..-9F009;.99FB09FB00000./0009/9/.:FF//9/FBF/9:/;B/;B9.;E.-9;-
@M05620:37:000000000-D9766:1:1101:6464:5397 1:N:0:2
AGTGCCAGCTCTCAATCGCACAGGGGACCCAGGGCCTGGCCCCTCCATCCAGAAAAACTATGACCTCACCCGCTACCTGGAGCACCAACTCCGCAGCTTGGCTGGGACCTATGTGAGTATCCAGCGTAGGAATCTGGGAGTTGGGGAGGAGTGAGGAGTTGGGGAAAGACAGTCCTAACCGTGGAGGGTTCTGGTAAATGATGGGGTGAGGAGGGGCTCTTTGGCTCCCACCAGTCCCCCTGTCTGGTCTA
+
AAABBF5CAFFFGGGGGFFCEEFFAEGGGGHHGGGGGDGFHHGHGGGHGHHHHFHHHGHGHHHHHHHHHHHGGFCGHGHGHGGFGHHHGHHHGGGGGHHHGFHCE/GGGC2FHHHFFGHFHFHHHGFGGGFHHHHHHHHFEFFHGGGFCDEGHGFFHG<GHHCGGDGHHHGHGCHHHHHHG;ADFGDCEAFFGG;FFGGGGFFBFDFAAFFFFFFFF@EFFFFFFFFFEFFDFA/;9FFFFFFFFFFFFF/
@M05620:37:000000000-D9766:1:1101:11242:5434 1:N:0:2
ACCACACCTTCTACAATGAGCTGCGTGTGGCTCCAGAGGAGCACCCCGTGCTGCTGACCGAGGCCCCCCTGAACCCCAAGGCCAACCGCGAGAAGATGAGCAGAGGCCCGCTCCATCTTCTGGTGGCCGACTCCCTCATTCCTGGCCTCCCGGCGCTGAGCCATTTCTCACTAATTCTCTCTTCTGCCGTTTTCCGTAGGACTCTCTTCTCTGCACTGAGTCTCATTTGGACCTCTGCAGGCTCTCGCTCG
+
>>>1AA1AFFF1B3F13AFAD1B1AAEEC?HHGGEADAFAEEHHHGEE//E/F11AD00AAEGGAE/EGGGBGGG/EFG/?GHEC/?>E<<B@/FF1<>?1<C0?/</E/AA@.1>F1F1=>1=F<0>-<@@.<CBG.<CGH0;C.;0.;:C9-;-@AG./;/9BFGFG0CF///;BFFFF/FFFFF:-;BF-FFFBF--9FF/BFFFFB/FFE//B/BBFFFB/BF/////B9FFFEB/--;AB/--;A@
@M05620:37:000000000-D9766:1:1101:11076:5444 1:N:0:2
GAGGCTGCTTTGGAAGAAACTCATAGATTACTGCAACAGTTCCCCATGGACCTGGAGAAGTTTCTTGCTTTGCTTAACGAAGCTGAAATAACTGCCAATGATCCCCTTAATGAAAGACGAAAACAAAACCCCAAGCGAGTAAAACAGACGATGAAACAACTACAAGCAAGCCAGGCATCTCAGCTTAAGAAACACTGTGAAACCACTCGAACAACAACAAACATTAGTATAGGAACTTGAAAAGCCAAGAC
+
>3AA3>>AB@B4B4ABAF4FGGHHHBDGFF4ADF4AEG2DD55322B33A3BEGA2232BDAFADDD55D5B5DD55B1BFA0BF33B5D5BFGGGEGF@3BBFGG21@B44@3B33B1////3/?0BB/?///////<>?12D1?B@0////1111??/11?111/000..0>C>.101>11/0<0=000///<<00000::;:C::../.::;.......;0000;0B0090;.:=90:;09.9;/9..
@M05620:37:000000000-D9766:1:1101:11057:5450 1:N:0:2
GAGGCTGCTTTGGAAGAAACTCATAGATTACTGCAACAGTTCCCCCTGGACCTGGAAAAGTTTCTTGCCTGGCTTACAGAAGCTGAAACAACTGCCAATGCTCCCCGTAAGGAAAGGCTCCTAGAAGACTCCAAGGGAGTAAAAGAGCTGATGAAACAATGGCAAGTAAGTCAGGCATTTCCGCTTTAGCACTCTTGTGGATCCAATTGAACAATTCTCAGCATTTGTACTTGTAACTGACAAGCCAGGGA
+
A>1>AAFAFFFFGAFE1FFGGGGHHEGHHBGHHHH1BFGDFGHHHGGFF0GHHHHHFHHGHHGHHGHFHHGGHHFGHHFFHHGGHH1GGHGHHHHGGHHHHG1BFGEAEECGHH0FGGHBFGGGH1BGHGHHHHHGG//?<DGGF/FBG1@GHFGG@@FFHHFCFFHHGH@FGHGHHHHHHHCCCCFHDHDGHFH<G<<.DCGHHBHHCGHCG:<:C0::GE0CGHHHH0;CF;;;;BFFGFF.CEB.AB.
@M05620:37:000000000-D9766:1:1101:23719:5452 1:N:0:2
GAGGCTGCTTTGGAAGAAACTCATAGATTACTGCCACAGGACCCCCGGTCCATCTAACCGTTTCGTACCTGGCTGCCAGAAGCTTCAACCACTTCCCCTGCTACAAGTAAGGAACGGCTCCTAGCCGACTCCCAGGGCGTCCCCGCGCTGCTGACCCCATGGCCAGTCAGTCAGGCATTTCCGCTTTCGCACTCTTGTGGATCCAATTGAACACTTCTCAGCCTTTGTACTTGTCACTGACCAGCCCGGGA
+
>1AAA>C>FFDFGGGG1FFGBGGADADGD11DF1FFFABB00B00AAAAAEGF1DFAFHEEE0A/B0/?DFGFG//0BFBGHHB11BBFGFGH@BGHHHGHHHH11BFGHH>B<0EEGGGGHHHEHGGGGGH/0@FGGGGG/AGGGGGGGEHHHFHBFCHHHHHHHH0CHCG0CFGGGGGGGGGGGGGGGGGGGGGGFGFFFFFFFFFFFFF/BFFFFFFFFFEFFFFFFFFFF/:FBFFF9FFFFB@@@?
@M05620:37:000000000-D9766:1:1101:23734:5463 1:N:0:2
GAGGCTGCTTTGGAAGAAACTCATAGATTACTGCAACAGTTCCCCCTGGACCTGGAAAAGTTTCTTGCCTGGCTTACAGAAGCTGAAACAACTGCCAATGCTACCCGTAATGAAAGGCTCCTAGAAGACTCCAAGGGAGTAAAAGAGCTGATGAAACAATGGCAAGTAAGTCAGGCATTTCCGCTTTAGCACTCTTGTGGATCCAATTGAACAATTCTCAGCATTTGTACTTGTAACTGACAAGCCAGGGC
+
A?AA>AF>FBB4F4BBCGBFGGHHHGGGGBBBGF4ACGBGHDDBFEEAA2AFGHFBA32BBFGDHHGBBGHHHHH3BFGGGHFGH33FBEBBGGDF3FBB@B@DFH??>E1@@@E30??0?3BE?B3?B?BF??3?<??<B?DGD?BBD22B2D22<</<22@@@/?<@<1@<?C?<?<1?<>.CD.=>>1>>>0=00=.00<<GCHHFHC0;C00;00;C/<<;0=:;::0GCC;0;C0CB=..;C..:.
@M05620:37:000000000-D9766:1:1101:8682:5465 1:N:0:2
ACCACACCTTCTACAATGAGCTGCGTGTGGCTCCCGAGGAGCACCCCGTGCTGCTGACCGAGGCCCCCCTGAACCCCAAGGCCAACCGCGAGAAGTGGCCCGCTACCTCTTCTGGTGGCCTCCTCCCTCCTTCCTGGCCTCCCGGCGCTGCGCCCTTTCTCCCTGGTTCTCTCTTCTGCCGTTTTCCGTCGGCCTCTCTTCTCTGACCTGAGTCTCCTTTGGCACTCTGCAGGTTCTAGCTCGGAAGCGCA
+
AAA1AAAAFFFFGDGFBGAEGBHFG0ABAAGF1BFEAEGGGHHHHGGGGAFGGHHBGHHG?GCGG/EGGGG0GBGGGG/F//FGHG/<BC></CC??GEFGGGC/AGGHHHHHHHBGCHH1FCCHHGCGGCDHHHHHHEBHGGGG--:A?EGG.AA9BFGG:BFB?FF/FFFFFFFFFFF@FFFEFFFF-@@9AFFFFFFFFFFFFFFFF/-BFFFFFFFFF/9BFFBFFFFFFFFFFB/BFF?F-;-;@9
@M05620:37:000000000-D9766:1:1101:16794:5491 1:N:0:2
AGTGCCAGCTCTCAATCGCACAGGGGACCCAGGGCCTGGCCCCTCCATCCAGAAAACCTATGACCTCACCCGCTACCTGGAGCACCAACTCCGCAGCTTGGCTGGGACCTATGTGAGTATCCAGCGTAGGAATCTGGGAGTTGGGGAGGAGTGAGGAGTTGGGGAAAGACAGTCCTAACCGTGGAGGGTTCTGGTAAATGATGGGGTGAGGAGGGGCTCTTTGGCTCCCACCAGTCCCCCTGTCTGGTCTA
+
AB>ABFFFCFFFGGGGGGGCGCHDGGGGGGHHFEGGGGHHHHGHGGHHHHHHHHHHHGHHHHHHHHHHHHHGGEEGHHHHFGHHHHHFGHHGEFCGEGGHGHHGGGHHGFHHH3DHHHHHHHHHHGDGCGHHHHHHHHHGEGHHGGGGGGGGHH0GGGHHHHGGFGHHHHHHHBCGHHHHGGFGGGGGEFGGFG;FGGGGGGGGGGFFFFFFFF-@DCFFFFFFFFFFFFFFFFFFFFFFFFFFFF/;:FF
@M05620:37:000000000-D9766:1:1101:19147:5516 1:N:0:2
GAGGCTGCTTTGGAAGAAACTCATAGATTACTGCAACAGTTCCCCCTGGACCTGGAAAAGTTTCTTGCCTGGCTTACAGAAGCTGAAACAACTGCCAATGCTACCCGTAAGGAAAGGCTCCTAGAAGACTCCAAGGGAGTAAAAGAGCTGATGAAACAATGGCAAGTAAGTCAGGCATTTCCGCTTTAGCACTCTTGTGGATCCAATTGAACAATTCTCAGCATTTGTACTTGTAACTGACAAGCCAGGGA
+
B@BBBBFBFFFFGGGGGFFGGGGHHHHHHHHGHHHHHHHFGGHHHGGGHHHHHHHHHGHHBGHHHHHHHHHHHHHGHHHHHHHHHFGHHHHHHHHHHHHHHFGHHHGFFGHHHHHHGHHFGHHHHHHHHHHHHHHFGEGDGFHHGFHFHHGHHHHGGHHFGHGHHGFGHHGHGHHHHHHGHHFGGGGHHHBGGHHHHHFAGCGHHHHGHHHFHHGGGFHHGHHGHHHGGGHHHBFFFFGGGGGFGGGGGG.
@M05620:37:000000000-D9766:1:1101:19001:5525 1:N:0:2
ACCACACCTTCTACAATGAGCTGCGTGTGGCTCCCGAGGAGCACCCCGTGCTGCTGACCGAGGCCCCCCTGAACCCCAAGGCCAACCGCGAGAAGATGAGCCAGGGCCCGGTCCCTCTACCGCTGGTCGTGTCCCTCTTTCCCGGTCTCCCGCACCCGCGCCCGTTCTCTCTGTCTCTCTCTCCCGCTGCTTTCGGTAGCACTCTGTTCTTCGTCCCTAGCCTGCTTCGGCTTTCGGCCGGTTCTGGTTCG
+
CCCCCCCCFFFFGGGGGGGGGGHHGGGBCEHHHGGGGGGGGHHHHGGGGGGGGHGHHHHGGGGGGGGGGGGHHHHGGGGHGHHHHGGGGGGGGGHGBFH22220?//?/<-<>CH1FG1=0--<--<0;-..;C00;/00<00.--;.00/.---;.;---;---.;.;00;0090;F000;0//.;--.:00:.-;..000;/00900000./;..00/0;B..0:0-.-.-;0.--.--;.;0;B:BF-
@M05620:37:000000000-D9766:1:1101:21719:5526 1:N:0:2
AGTGCCAGCTCTCAATCGCACAGGGGACCCAGGGCCTGGCCCCTCCATCCAGAAAACCTATGACCTCACCCGCTACCTGGAGCACCAACTCCGCAGCTTGGCTGGGACCTATGTGAGTATCCAGCGTAGGAATCTGGGAGTTGGGGAGGAGTGAGGAGTTGGGGAAAGACAGTCCTAACCGTGGAGGGTTCTGGTAAATGATGGGGTGAGGAGGGGCTCTTTGGCTCCCACCAGTCCCCCTGTCTGGTCTA
+
BBAABFFFBFFFGGGGGGGGGGHHFEGGGGHHGGGGEGHHHHGHGGHHHHHHHHHHHGHHHHHHHHHHHHHGGGGGHHHHHHHHHHHHGHHHGGEGGHHHGGHGGGHHGHHHHH3FHHHHHBGGHG/CCFHHHHHHH0?FEGHHG-FG?EEH.DGACDGHHGG-CEH.GFGHHHGHGHHHGGGFGGGGCFFFGGGGGGGGGGGGGGFFFFFFFFFFFFFFFFFFFFFEFFFFFFFFFFFDFFFFFFFFBFB
@M05620:37:000000000-D9766:1:1101:13918:5532 1:N:0:2
ACCACACCTTCTACAATGAGCTGCGTGTGGCTCCCGAGGAGCACCCCGTGCTGCTGACCGAGGCCCCCCTGAACCCCAAGGCCAACCGCGAGAAGATGCCCAGGTGAGTGGCCCGCTACCTCTTCCGGTGGCCGCCTCCCTCCTTCCTGGCCTCCCGGGACCGCGCCCTTTCCCCATGGTTCTCTCTTTTGCCGTTTTCCGTAGGACTCCCTTCCCTGACCCGGAGCTCCTTTGGAACTTCGCAGGTTCCA
+
CCCCCBCCFFFFGGGGGGGGGGHHGGGFHGHHHGGGGGGGGHGHHGGGGGGGHHHHHHHGGGGGGGGGGGGHGHHGGGGHGHHHHGGGGGGGGGHHHGHHHH/C1?101?F/FG-<-<<FFB0D00<AA@E.GC-C..CE/<E/<:F0:C?F0:CF.@--<.--9-<D-BF000/://B0B000000<00<0F-.<FFBFA0:.<00//0.<B///0<:/</-----.0<<BFFF0F0000<.<.<.B:00
@M05620:37:000000000-D9766:1:1101:21612:5540 1:N:0:2
ACCACACCTTCTACAATGAGCTGCGTGTGGCTCCCGAGGAGCACCCCGTGCTGCTGACCGAGGCCCCCCTGAACCCCAAGGCCAACCGCGAGAAGATGAGTGAGCTATTTTCTCCCCCAGGTGCGTGGCCCGCTCCCTCTTCTGGTGGCCGCCTCCCTCCTTCCTGGCCTCCCGGAGCTGCGCCCTTTCTCACTGGTTCTCTCTTCTGCCGTTTTCCGTAGGCCTCTCTTCTCTGACCTGCGTCTCCTTTG
+
AAAAAAA?FFFFFGGFCG1AF1BFEAAB00GC1F0EFGGCA/FGHGGGGG/FGFHFFGHECE//FEEEGGGHHFGGGGGH/GGHHGCECCCCCFFGGHFHHHHH??GHHHHHHHBHGGGGAFG1AFGGGGGGGGGGGHHHHHHHFCFGHFG@G.CGGGGGGGGGGGGGGGGGFF?@@@FFF@@F?@FFFFFFFFFFBFFFFFFFFFFFFF@FFFFFFFFFFFFFFFFFFFFFFFFFFFFF?@F@FFFFFFB
@M05620:37:000000000-D9766:1:1101:15179:5541 1:N:0:2
ACCACACCTTCTACAATGAGCTGCGTGTGGCTCCCGAGGAGCACCCCGTGCTGCTGACCGAGGCCCCCCTGAACCCCAAGGCCAACCGCGAGAAGATGAGTGAGCTATTTTCTCCCCCAGTTGCGTGGCCCGCTCCCTCTTCTGGAGGCCGCCTCCCTCCTTCCTGGCCTCCCGGAGCTGAGCCCTTTCTCCCTGGTTCTCTCTTCTGCCGTTTTCCGTAGGACTCTCTTCTCTGACCTGCGTCTCCTTTG
+
33>AAAABFFFDAGGFEFFGFGGFEBEBGAGGHGFAEEECGHGHHGEGEAFCHFHHHFAFGGGGEG/EGGGFFHC?EFGEFHHE/??EC@CCCDGFGEFHGFFF1??FGHHHHHGHGGGG11=1A<.@CCGDGDGAE/CHCGHHB0:;EE9;AG.9CFGGGGFFGGGFGGGFFF?BBBFF/.BFFBFFFBF/BFFFBFFFFFFFFFFFFFBFFFFFF.;FDF/9F//BFBFFFFFFFFFFF;DBFFF/BFB
@M05620:37:000000000-D9766:1:1101:21711:5541 1:N:0:2
AGTGCCAGCTCTCAATCGCACAGGGGACCCAGGGCCTGGCCCCTCCATCCAGAAAACCTATGACCTCACCCGCTACCTGGAGCACCAACTCCGCAGCTTGGCTGGGACCTATGTGAGTATCCAGCGTAGGAATCTGGGAGTTGGGGAGGAGTGAGGAGTTGGGGAAAGACAGTCCTAACCGTGGAGGGTTCTGGTAAATGATGGGGTGAGGAGGGGCTCTTTGGCTCCCACCAGTCCCCCTGTCTGGTCTA
+
BBABCFFFCFFFGGGGGGGGGGHHGGGGGGHHGGGGGGHHHHGHGGHHHHHHHHGHHGHHHHHHHHHHHHHGGGGGHHHHHHHHHHHHGGHHGGGGGFHHGHHGGGHHGHHHHHHHHHHHHHHHHGEGGGHHHHHHHHHGEHHHGGGGGGGHHHHHHGHHHHGGGGHHHHHHHHHHHHHHGGGGGGGGEFGGGGGGGGGGGGGGGGFFFFFFFFFFFFFFFFFFFFFFFFFFFFFFFFFFFFFFFFFFFFB
@M05620:37:000000000-D9766:1:1101:11513:5547 1:N:0:2
AGTGCCAGCTCTCAATCGCACAGGGGACCCAGGGCCTGGCCCCTCCATCCAGAAAACCTATGACCTCACCCGCTACCTGGAGCACCAACTCCGCAGCTTGGCTGGGACCTATGTGAGTATCCAGCGTAGGAATCTGGGAGTTGGGGAGGAGTGAGGAGTTGGGGAAAGACAGTCCTAACCGTGGAGGGTTCTGGTAAATGATGGGGTGAGGAGGGGCTCTTTGGCTCCCACCAGTCCCCCTGTCTGGTCTA
+
BBAABFFFBFFFGGGFGFGEEEGDFGGGGGHHGGGFAFHHHHGGGGFHHGGHHGHHHGFHHHHHHHHHHHHGGEFGHHHHHFGFGHHGEGGHEEFGFFGHG3EFGGHHEGFHBHFFF3?GH3GDGF/?BED2@GGHHFFFEHFHGGGCCGFHHBDAGGHHFHGFGGEACFCG:GHFH0:GGC99.:EDCCABFB0=FFGGB9BBE?DBAF9FFFFFAFAFBBB/9BFEFFFFFFF0FFEDCFFFFBF0:09
@M05620:37:000000000-D9766:1:1101:12300:5559 1:N:0:2
ACCACACCTTCTACAATGAGCTGCGTGTGGCTCCCGAGGAGCACCCCGTGCTGCTGACCGAGGCCCCCCTGAACCCCAAGGCCAACCGCGAGAAGATGAGCGAGATATTTTCTCCCCCAGTTGCGTGGCACGCTCCCTCTTCTGGTCGCCGCCTCCCTCATTTCTGGCCTCCCTTAGCTGCTCCCTTTTTCCCTGGTTCTCTCTTCTGCCGTTTTACGAACGTTTCTCTGCTCTGACCTGCGACTTATTTG
+
AAAAA?1>CFFDAFGAB1ABA1BBABEBFAGGGFFAA?EAFHGHHGCE/AEAG1FGHC0EEGGGCE/EGGFGHGC>EFGCFGHACFEEG@/><AFF><G11//A>??1111FDG1>C.><111><E?<-<<<C.;C./C/CGH0CG0:9.9-;C..9BFF0F09;;0CFFFA?F///;9///9/A-:/;//9BFFFFFFFFB/BF/9/B9-AAF-//--9-9--/;BFF//;;FFFFE/-A@-;--/9///
@M05620:37:000000000-D9766:1:1101:16901:5582 1:N:0:2
GAGGCTGCTTTGGAAGAAACTCATAGATTACTGCAACAGGTCCCCATGAACCTGGAAAAGTTTCTTGCCTGGGTTACAGAAGCTGAAACAACTGCCAATGCTACCCGTAAGGAAAGGCTCCTAGAAGACTCCAAGGGAGTAAAAGAGCTGATGAAACAATGGCAAGTAAGTCAGGCATTTCCGCTTTAGCACTCTTGTGGATCCAATTGAACAATTCTCAGCATTTGTACTTGTAACTGACAAGCCAGGGA
+
>1>AA>CAFFFFGGGGAGBGF1FBGF1AA1ADDF1ABGF01BB0000B11B/0B00AFCBA2AD2D1ABB1A/A/BBEFHHHHHFFFFB0FH1GGGF1FGHHGHHHE/>EGFHHHHFGHHGGHHH1FGHHHHHHHGGEFEHHHFHGHFHHGHHHHHHHHGHHGHHGGHHHHHHGGCGHHGGHGGGGGGHHGHHHHHHHHFHHHHGHHHHHHHHHGGGHHHHGBCHHHHHHHHHHGGFGGGGGGGGGGGGG.
@M05620:37:000000000-D9766:1:1101:14671:5603 1:N:0:2
ACTGCACCTTCTAAATCGACAGGCGCGCCCGGGCCCAGCGAGCGTAAGAGCACACGTCTGAACGCCACTCACATCCCTCGATCCCGTATGCCGACTTCTGCTTGTCAACCACCCCACACAACTTACTGTTGGCAGCATAATGATCACTGGCCTCCACCAAACCGCCCCCTTCAGCATTGGTCTATCATTATAACTGATCCCCACACATCATTTTCCACACAAGCAAATCCGTTGGTTCTAAGGCAGTTCTC
+
1>1>A11BBC1BBBBAFABA1A0B00AAAA/AAEECF/0///A/>?BB1BG1BFGG0BFFFB@0?EE/BBBGHGBBFCHGE<</B//>BB2GC/>/<?2?G?>F01@?1??///>/</?...111=1>11<.10...000000000/00<;.0..;:..:...---;-99./0000000;0000000//:9/9/////9/--9--9-/;/////;;//;-:----//99/-9/----///9//9--/////
@M05620:37:000000000-D9766:1:1101:19113:5603 1:N:0:2
GAGGCTGCTTTGGAAGAAACTCATAGATTACTGCAACAGTTCCCCCTGGACCTGGAAAAGTTTCTTGCCTGGCTTACAGAAGCTGAAACAACTGCCAATGCTACCCGTAAGGAAAGGCTCCTAGAAGACTCCAAGGGAGTAAAAGAGCTGATGAAACAATGGCAAGTAAGTCAGGCATTTCCGCTTTAGCACTCTTGTGGATCCAATTGAACAATTCTCAGCATTTGTACTTGTAACTGACAAGCCAGGGA
+
AABCAAFBFFFFGCGGGGGGGGHHHHHHHHHGHHFHHHHHHFFHHGGGFGGHHHGHFBFHFGHGHHHGGHHHHHHEBGGHHHCGHBBH@FEHHHHHGHHHHGGHHHDEEFFGHHHGFFGHFBGFFGDGHHHHGFG?EGGCGFHH?FHCGHFHHHHF@GH@FGFGGGHGGGFGGHHFEFHHHGGGDEEFFF1F<GGGHGC.D<GHHHHHHFHCGG;<0;0CGFGCCCFCCCBBG0;C9CFFFGGFFEGFEF.
@M05620:37:000000000-D9766:1:1101:19104:5620 1:N:0:2
GAGGCTGCTTTGGAAGAAACTCATAGATTACTGCAACAGTTCCCCCTGGACCTGGAAAAGTTTCTTGCCTGGCTTACAGAAGCTGAAACAACTGCCACTGCTACCCGTAAGGAAAGGCTCCTAGAAGACTCCAAGGGAGTAAAAGAGCTGATGAAACAATGGCAAGTAAGTCAGGCATTACCGCTTTAGCACTCTTGTGGATCCAATTGAACAATTCTCAGAATTTGTACTTGTAACTGACAAGCCAGGGA
+
11>A11BAFDFBBFGGG1GF1BFHHFDGHHGFGFBBFABDDDBFGEGFGCEGHHGHB10GBEGD2GEFBGFGGGH11BBGHHFEF11F@FEGHHFFE1BB1BBFHH??>E>1B0GB0?1B/1B1BF1BCFGFBC<?/?C?BDFH1FG<<B<11@@1@<C@@<@CCCF1@1?@?FB<<??1=1.<-..>=11<0<==<0<.<0=CGCDDC;C0;;0;;0;<C0<;00:::;;0;0;;0;CFCFF.9A/9;.9
@M05620:37:000000000-D9766:1:1101:20983:5638 1:N:0:2
ACCACACCTTCTACAATGAGCTGCGTGTGGCTCCCGAGGAGCACCCCGTGCTGCTGACCGAGGCCCCCCTGAACCCCAAGGCCAACCGCGGGAAGGGGCCCGCTCCCTCTTCTGGTGGCCGCCTCCCTCCTTCCTGGCCTCCCGCCGCTGCGCCCTTTCTCCCTGGTTCTCTCTTCTGCCGTTTTCCGTCGGCCTCTCTTCTCTGACCTGCGTCTCCTTTGGCACTCTGCAGGTTCTAGATCGGACGCGCA
+
CCCCCCCCFFFFGGGGGGGGGGHHGEGBCFHHHGGFGGGGGHHHHGGGGFGGHHGHHHHGGGGGGGGGG@FGHHHGGGGHGH/F/F/E/B/<BCD/?>@D/<@-<><<//000=00<A.<@-:..=CCHAFFGG0C/=.;9CAD-9-9--.-;ABFF099BFFFF?FB000:BFB0BB00-9:BAF0AFFBB@ADEFFF0000:00;/0/.-;-.B0BF0BBB00B/09000A:90000000;.A-:-9--
@M05620:37:000000000-D9766:1:1101:20979:5655 1:N:0:2
ACCACACCTTCTACAATGAGCTGCGTGTGGCTCCCGAGGAGCACCCCGTGCTGCTGACCGAGGCCCCCCTGAACCCCAAGGCCAACCGCGAGAAGTGGCCCGCCCCCTACTCTTGCGGGCGGCCGCCTCCTTCCTGCCTTGCCGCCGCTGCGCGCTTCCTCCCTGGTTGGCTCTTCTGCCGGTCGCCGTCGGTATCTCTTCCCTCACCGACGTCACCCTTGGCACTAAGTAGGCACTTTCTAGGACGCACA
+
CBBCDDDBFFFFGGGGGGGGGGHHGGGGHGHHHGGGGGGGGHHHHGGGEGGGHHHHGHHGGGGGGGGGGGGHHHHGGGGHGHHHHGGGGGGGGGH2>GE0/>C@F->@F<111111<<--=-;--=CDGG/;FFF00;000;B:-@----.---;9..;:0/;B0.0;.-0BFFF0000;------.:@DAF-:.00;B000/;/.;..---:..90.;//0/00/;00000;00./090:0;00;>----
@M05620:37:000000000-D9766:1:1101:12920:5657 1:N:0:2
ACCACACCTTCTACAATGAGCTGCGTGTGGCTCCCGAGGAGCACCCCGTGCTGCTGACCGAGGCCCCCCTGAACCCCAAGGCCAACCGCGAGAAGATGAGTGAGATATTTTCTCACCCAGGTGAGTGGCCCGCTACCTCTTCTGGTGGCCGCCTCCCTCCTTCCTGGCCTCCCGGAGCTGCGCCCTTTCTCACTGGTTCTCTCTTCTGCCGTTTTCCGTAGGACTCTCTTCTCTGACCTGAGTCTCCTTTG
+
AA3AABBAFFFFGFGC5G55B5F4EEDF4EEFFFFE2EE22FGHHGFEBAEFFFFFFGHE>EEGGEEEGGGBGCEFGG/FFAGH/FEGGC@C</C2222FFF2<??DDFGHGHF1FAHGHGGG1F1><FGGCGG-<CGFFBGGGCCCAGH@:-.EEGEG9FBFGFFB.ABA?AD?BACFFFFAFFFFBFFFFFFBF9FFFFFF/BFFFBFD.ABEFBDFFDD/9/9FFFFFFBBBFFFEF/;BFFFFFF//
@M05620:37:000000000-D9766:1:1101:18761:5667 1:N:0:2
ACCACACCTTCTACAATGAGCTGCGTGTGGCTCCCGAGGAGCACCCCGTGCTGCTGACCGAGGCCCCCCTGAACCCCAAGGCCAACCGCGAGAAGAGGCCCGCTTCCTCTTCTGGTGGCCTCCTCCCTCCTTCCTGGCCTCCCGTCGCTGCGCCCTTTCTCCCTGGCTCTCTCTTCTGCCGTTTTCCGTAGGCCTCTCTTCTCTGACCTGAGTCTCCTTTGGCACTCTGCAGGCTCTAGATCGGAGGCGCA
+
DCDDDDCCFFFFGGGGGGGGGGHHGGGGHGHHHGGGGGGGGHHHHGGGGGGGHHHHHHHGGGGGGGGGGGGHHHHGGGGHGHHHHGGGGGGGGGH20FFGG/////=111<>11>10<FG1F.CGC</<</<D<00/<G0.<E..<--.<D--CD-/0C0<0:/<9./<C00:0:BFF00-.</<FB.0.<900B.B/000<00BFFB0///<FFF00<00/<B0<BF0FB0..../00:<:...-9.<9@
@M05620:37:000000000-D9766:1:1101:21460:5674 1:N:0:2
AGTGCCAGCTCTCAATCGCACAGGGGACCCAGGGCCTGGCCCCTCCATCCAGAAAACCTATGACCTCACCCGCTACCTGGAGCACCAACTCCGCAGCTTGGCTGGGACCTATGTGAGTATCCAGCGTAGGAATCTGGGAGTTGGGGAGGAGTGAGGAGTTGGGGAAAGACAGTCCTAACCGTGGAGGGTTCTGGTAAATGATGGGGTGAGGAGGGGCTCTTTGGCTCCCACCAGTCCCCCTGTCTGGTCTA
+
AA>ABFFBAFFFGBFGGGGCEEHGGEEGGGHHFFGGFGHHHHGHGGHHHHHHHHHGHGHHHHHHHHHHHHHGGEGGHHHH?GHHHHFGEHHHEGGGGHGHGHHGGGHHGHHHHHHHHHHHHHHGHGGGGGHHHHHHHHHGGHHHGGFGGGEFHHFHFGHHHHGGGGHHHHHHGHHHHHHHGGGGGGGGAFGGGGGGGGGGGGGGGGFBFFFFFFBBBBFFFFFFFFFFFFFFFFFFFFFFBFFFFFFFFFF
@M05620:37:000000000-D9766:1:1101:17169:5674 1:N:0:2
ACCACACCTTCTACAATGAGCTGCGTGTGGCTCCCGAGGAGCACCCCGTGCTGCTGACCGAGGCCCCCCTGAACCCCAAGGCCAACCGCGAGAAGTGGCCCGCTCACTCTTCTGGTGGCCACCTCCCTCCTTCCTGGCCTCCCGGAGCTGCGCCCTTTCTCCCTGGTTCTCTCTTCTGCCGTTTTCCGTCGGCCTCTCTTCTCTGACCTGAGTCTCCTTTGGCACTCTGCAGGTTCTAGATCGGACGCGCA
+
3>AAAAAAFFCDAGGFEEFFBAC4EBEBG2GFGGCBECECGHHHHGCFEAEAGEBGHCBEGGGGEF>EGGGHGFC>EEGCEHHA/?EEG@BC@AG>22FGHGGGG<FGH1FGHHHFFEHH1.<.CGGHH.CGHHHHG.;GFC.:@-:DGGGG-;D-;FFFF0FFGGBBFGGGFFFFFFFBFDFFFBB99A9B>DFFFFFFFFFFFFFFFF/BBFFFFFFFFF/BFFFFFFFFFAFFFFB/BFEFF-@-BCA
@M05620:37:000000000-D9766:1:1101:7878:5679 1:N:0:2
GAGGCTGCTTTGGAAGAACCTCCTACAGAACTGCAAGCATTCCCGCGCAACCTGGATGCGGTTTTGTGCTTGCTTAAAGAATCTGACACACTTGCAAAAGCCACCCGTACGGCCAGGCTCCTCGAAGCATTCCCGGGCTACACCGCTCTGCTGCCCCAGTGGATCGTCCGTACTTCCTTTCCGCTTTCGCCCTCTTGTGGCTCAAATTGACCATTTCTCAGCATTTGGCCTTGTTACATCCACGCACGGGA
+
>?AA>>CBBBB@GAABA44A4BABBB445AAD4B333A2DDDDB2AA200AB3B1B5B200A01B1B25D5B?3@4BB@BB3B@F4F3@F13@@4B432?B0BB?>>//?><///?/?BCF?@/?2//222@2?<//</0010>->>AGHGD0G.CE.<<<:000:/..-:.C.000;FG9;;=DF.0;..:-CFGFGF...///99B//9;;/:;/;B////;;B///;BBBB/;9/;///;9;--;--.
@M05620:37:000000000-D9766:1:1101:16005:5691 1:N:0:2
GAGGCTGCTTTGGAAGCAACTCATAGATTACTGCAACAGTTCCCCCTGGACCTGGAAACGTTTCCTGCCTGGCTTCCAGAAGCTGAAACAACTCCCCCTGCTAACCGTCAGGCAAGGCTCCTAGCAGAATCCCAGGGCATCAACGCGCTGCTGAAAACATGGCCAGTCAGTCCAGCATTTCCGCTTTCACCATCTTGTGGATCCCATTGCACCAATCTCAGCCTTTGTACTTGTCACTTCCCAGCCCGGGA
+
AAAAAACAFFBFFEGG1AFGADAFAFGGFGGHHG1BFFFADFHHGG0F/0BFCB0BF10ABA0F2D11FGFHHHA0BGGBGHHE11BGH0FHF1B/E/>B/1@20>E/>E?F>?E/FAHFFHH1F11B01BGC11?EB/00110////<CA1?F111<.1>G0FGC1>F1<=<0C<CDGHGBCA.:C000<00/0:G:0CFGHG/BFGF0;0/;.;;0B90;C/CFG09BBFF9BCF0000;BBAFF-9--
@M05620:37:000000000-D9766:1:1101:13572:5714 1:N:0:2
ACCACACCTTCTACAATGAGCTGCGTGTGGCTCCCGAGGAGCACCCCGTGCTGCTGACCGAGGCCCCCCTGAACCCCAAGGCCAACCGCGAGAAGTGGCCCGCTACCTCTTCTGGTGGCCGCCTCCCTCCTTCCTGGCCTCCCGGAGCTGCGCCCTTTCTCACTGGTTCTCTCTTCTGCCGTTTTCCGTAGGACTCTCTTCTCTGACCTGAGTCTCCTTTGGAACTCTGCAGGTTCTAGATCGGAAGAGCA
+
ABBBBBAAFFFFGGGGGGFGGGHHFGGGHGHHHFGG?EGGAHHHHGGEBEEFFHHHHHHGEEEGEGGGGGGFHHHGGGGCFHHHHGGGGGFFDDHFD2FHH/A>ADHHHGHHHHBFGAGGGA@E<<CCCFGHHHHGHGGHFHCE?@DCFGGGGGG-FFF0FFC;;BBFFFFFFFBFFFFF-;AFFFFFFAAABFFFFFFFFFFBB/BFFF;BBFFFFFFFFFFFFFFFFFFFFAFFB/;B;B9.DE:9FFB
@M05620:37:000000000-D9766:1:1101:13317:5716 1:N:0:2
ACCACACCTTCTACAATGAGCTGCGTGTGGCTCCCGAGGAGCACCCCGTGCTGCTGACCGAGGCCCCCCTGAACCCCAAGGCCAACCGCGAGAAGATGAGCGAGATATTTTCTCCCCGACGTTCGCCGCCCGCCCCCTCTTCTGGTGGCCGGCTCCCTCCTTCCTGGCCTCCCTTCGCTGGGCCCTCTCTCCCTGGTTCTCTCTTATGCCGTTTTCCGTAGGCATCTCTCAGCTGACCGACGTCTAGTTTG
+
1>AAAAAAFFF@BGGEFGGGGFFHG0E0AAFGHGGECAEEEHHHHGEGEGGEHHGHGHHGGGGCGG/EEGGHHHHGGGGHGHHHHGGGGGBCGGH11FG11>/</<1@1FGHH11<.-----./.-.:=C-:A--9--;FBF0CF0:...--;-A--BF--/;//;/-;BFAEFF---------9--9/////-:-;/9BFFFFF////9--;/;FF-F-9B;F/////9///;9/-:----9---/9//9
@M05620:37:000000000-D9766:1:1101:9873:5733 1:N:0:2
ACCACACCTTCTACAATGAGCTGCGTGTGGCTCCCGAGGAGCACCCCGTGCTGCTGACCGAGGCCCCCCTGAACCCCAAGGCCAACCGCGAGAAGTGGCCCGCTACCTCTTCTGGTGGCCGCCTCCCTCCTTCCTGGCCTCCCGGCGCTGCGCCCTTTCTCCCTGGTTCTCTCTTCTGCCGTTTTCCGTAGGCCTCTCTTCTCTTCCCTGAGTCTCCTTTGGCACTCTGCAGGTTCTAGATCGGAAGCGCA
+
BBBBB4AAFFFFGGGFGGDGGGHHGGGGEEGHHFFF?EGGFHHHHGGEBEEGFHHHHHHGEEEGGGGGGGGHHHHGGGFHGHHHHGGGGGFGDGG2FFGHHGDC<A?FGHHHHH1FG.GCCCDG.<CGHEGHHHHGFCGHHHGGC-9AFDEGGGFFFF/:;BFFFEFFFFFFFFFFFFFFFFFFFFFF9.9A/;;AFFFFFFFF//;BFF.BFBFFFFFFFF/;FFFFFFFFFFFFFFFFFFE.D9AACC-
@M05620:37:000000000-D9766:1:1101:22077:5757 1:N:0:2
GAGGCTGCTTTGGAAGAAACTCATAGATTACTGCAACAGTTCCCCCTGGACCTGGAAAAGTTTCTTGCCTGGCTTACAGAAGCTGAAACAACTGCCAATGCTACACGTAATGAAAGCCTCATGGAAAACCCCAAAGAAGACAACAAGCTGATAAAACAACGGCAAGTACAACAGGCATTACAGCATTCACACTCTTGTGAACCCAATTGAAGAATCAATAGAACAAGTACTAGCAATTGAACAGCCAAGGG
+
AABBAAFAFFFFGGGGGGFGDFGHHHHHHHGGHHGHHHHGGGGHHGGGHHGHHHHHHGHHGGHHFHHHHHHHHHHGHHHHHHHHHDFHGHFHHHHHHHHH3BB33B11?B1B@3D33B3B?34BFG3?B/>E//0B3BF33B2//?G/222?3DGH2F?///////1?=11=.><.><D1111>01000000/<=0<DG000.;..CHH000;;00<000CCC0//:;F0;0;/;00;F0C99/;.;/:C.
@M05620:37:000000000-D9766:1:1101:24100:5778 1:N:0:2
ACCACACCTTCTACAATGAGCTGCGTGTGGCTCCCGAGGAGCACCCCGTGCTGCTGACCGAGGCCCCCCTGAACCCCAAGGCCAACCGCGAGAAGATGAGTGAGCTATTTTCTCCCCCAGGTGCGTGGCCCGCTCCCTCTTCTGGTGGCCGCCTCCCTCCTTCCTGGCCTCCCGGAGCTGCGCCCTTTCTCACTGGTTCTCTCTTCTGCCGTTTTCCGTAGGCCTCTCTTCTCTGACCTGCGTCTCCTTTG
+
BCCCCCCCFFFFGGGGGGGGGGHHGGGGFGHHHGGGGGGGFHHHHGGGEGGGHHGHHGHGGGGGGGGGGGGHHHHGGGGHGHHHHGGGGGGGGGHHGHHHHGHH??GHHHHHHHFHGGGG.FFGGFGGGHHGGGGGGHHHHHHHHGGGHGGAGGGGGGGGGGGGGGGGGGGGFFFFFFFFFFFFFFFFFFF0FFBFFFFFFFFFFFFFFFFDFFFFFFFFFFFFFFFFFFFFFFFFFFFFEFFFFFFFFFE
@M05620:37:000000000-D9766:1:1101:24088:5791 1:N:0:2
ACCACACCTTCTACAATGAGCTGCGTGTGGCTCCCGAGGAGCACCCCGTGCTGCTGACCGAGGCCCCCCTGAACCCCAAGGCCAACCGCGAGAATATGAGTGCGCTATTTTCTCCCCCAGGTGCGTGGCCCGCTCCCTCTTCTGGTGGCCGCCTCCCTCCTTCCTGGCCTCCCGGAGCTGCGCCCTTTCTCACTGGTTCTCTCTTCTGCCGTTTTCCGTAGGCCTCTCTTCTCTGACCTGCGTCTCCTTTG
+
AA3A3AAAB@CDDGFGGGGGGCCHGBEGA22BFFCAEG2E2FDHHGGC1EEE5FFEFEGFCGCFGGGGGE1FGHHEGEEHEFGFHEE/>//<>B2>22?FDD2</><AFHHHG??<<><<.1>F?CA-<CC<CDFGECGFHHHHEB/CCF?-99DEGFFEBBFBC;/FFF;AEADFA@./;9=DFAF/;BF/FF/9;BFFF9F/BBFFFB>;:FE;B.;.99/9/;::9;;/FB/FFF/.:9DCAFFFF//
@M05620:37:000000000-D9766:1:1101:13477:5804 1:N:0:2
AGTGCCAGCTCTCAATCGCACAGGGGACCCAGGGCCTGGCCCCTCCATCCAGAAAACCTATGACCTCACCCGCTACCTGGAGCACCAACTCCGCAGCTTGGCTGGGACCTATGTTGAGTATCCCGCGTAGGACTCTGGGCGTTGGGGAGGCGTGCGGAGTTGGGGAACGACAGTCCTAACCGTGGCGGGTTCTGGTAAATGATGGGGTGAGGCGGGGCTCTTTGGCTCCCACCAGTCCCCCTGTCTGGTCT
+
AA>ABFFFBFFFG4FGGFGAEEGGEFGGGGHHFEG2FCGFHHGDGGGHHHHHHFFHFGHGHHHHHHEHHHHGG>@FHHHEFGHECGCFE3GGEEEGF3FHGHHFEGGC<GFDDGHH3BG3DGH2?CD</>?GCHGHFFCC@C@@CCC.AD.;.A.;A-:;CFFAGGG?D.A-DGGFFF/FFFFAC-;>=@EF99F;BFFFFB/BFFFFFEFF.@@DAFFEFBFFFFFFFFFFFAFFFFFEABFFBF/FFFF
@M05620:37:000000000-D9766:1:1101:25543:5815 1:N:0:2
ACCACACCTTCTACAATGAGCTGCGTGTGGCTCCCGAGGAGCACCCCGTGCTGCTGACCGAGGCCCCCCTGAACCCCAAGGCCAACCGCGAGAAGCGGCCCGCTCACACTTCTGGTGTCCTCCTCCCTCCTTCCTGGCCTCCCGGCGCTGCGCCCTTTCTCCCTGGTTCTCTCTTCTGCCGTTTTCCGTCGGCCTCTCTTCTCTGACCTGCGTCTCCTTTGGCAATCTGCCGGTTCTAGATCGGAAGCGCA
+
CCCCCCCCFFFFGGGGGGGGGGHHGEEFHGHHHGGGGGGGGHHHHGGGGGGGHHHHHHHGGGGGGGGGGGGHHHHGGGGHEHHHHGGGGGGGGGH2BBDGC?-C<.>1<>FG0<0</./<00<C/C<C:::CGFC0/.CFHAE.AA:-:BF-BAD-/BB/;FBB/A//;FFFFFF/BFB/@9.;ABFDFF=F;DFFFFFFFF///B/;B;.-AB?FFFF////;/;BBBF/9@@DEFFB/9/A.D:;.:;:
@M05620:37:000000000-D9766:1:1101:25313:5815 1:N:0:2
AGTGCCAGCTCTCAATCGCACAGGGGACCCAGGGCCTGGCCCCTCCATCCAGAAAACCTATGACCTCACCCGCTACCTGGAGCACCAACTCCGCAGCTTGGCTGGGACCTATGTGAGTATCCAGCGTAGGAATCTGGGAGTTGGGGAGGAGTGAGGAGTTGGGGAAAGACAGTCCTAACCGTGGAGGGTTCTGGTAAATGATGGGGTGAGGAGGGGCTCTTTGGCTCCCACCAGTCCCCCTGTCTGGTCTA
+
AAAAAFDFAFCDGGGGGGGFE00AAEEE?EGHGGGGGEHCGHGHGGGHHHHHF0FHHG0FGHHHHHHHHHHGGGGGHHHHHHHHHHHHGEHHGGGGGFHHGHBFEGHHGHHHHHFHHHHHGHHHHGGGGGHHHHHHHGHGEHHHGGGGGGGHHHHHHGHHGBCGGGHHHHHHHHHHHHHHGBGGGGGGAFGGGGGGFGGGGGGGGBF@FFFFFF@@@@FFFFFFFFFFFFFFEFFFFFFF@FFFFFFFFFB
@M05620:37:000000000-D9766:1:1101:13482:5823 1:N:0:2
AGTGCCAGCTCTCAATCGCACAGGGGACCCAGGGCCTGGCCCCTCCATCCAGAAAACCTATGACCTCACCCGCTACCTGGAGCACCAACTCCGCAGCTTGGCTGGGACCTATGTTGAGTATCCAGCGTAGGAATCTGGGCGTTGGGGCGGCGTGCGGCGTTGGGGAAAGACAGTCCTAACCGTGGAGGGTTCTGGTAAATGATGGGGTGAGGAGGGGCTCTTTGGCTCCCACCAGTCCCCCTGTCTGGTCT
+
A11>AF111FFFG1GFFGCAFEHCFEECACHH0EE?/FFHHHGHGGEFGFFHFFFHHEGFFFFHHGHHHHH?E/EEHGGH0EGHHH0/EBGB>//ECFBGAGFFCC0GFHEGHHHHBGH2BGH2BGGEACGH1CGGFH0/ACCGHGG.CG-A@G.9A-;-@@F@@FF-AFF/BFFFFFFFF@9E@-AF@9AAFFFFFFFFFFFFFFFB@-AF9AF@@@@F/9FBFFBFFFFFFFF;BFFFF?EBFBFFFFB
@M05620:37:000000000-D9766:1:1101:14558:5848 1:N:0:2
ACCACACCTTCTACAATGAGCTGCGTGTGGCTCCCGAGGAGCACCCCGTGCTGCTGACCGAGGCCCCCCTGAACCCCAAGGCCAACCGCGAGAAGCGGCCCGCTGTCACTTCTGCTGTCCTCCTCCCTCTTTCCTGGCCTCCCGGCGCTGCGCCCTTTCACCCTGGTTCTCTCTTCTGCCGTTTTCCGTCGGCCTCTCTTCTCTGACCTGCGTCTCCTTTGGCAATCTGCAGGTTCAATCTCGGAGGCGCA
+
CCCCCCCDFFFFGGGGGGGGGGHHGGGGHGHHHGGGGGGGGHHHHGGGFGGGHHHHGHHGGGGGGGGGGGGHGHHGGGGHGHHGHGGGGGGGGGH2BG/DGC@--><11>F<1<0000<<0<CG/<.<//<:CH00/<CCGEG:@--<AGB-CDG-/0<0<B.<<E:<FFFFFFF0BFBFDD?FA0FAFFAFFFFAF/FBFB:0BFFFFB?-DD.<<B000:0<0:<<<B0<.<:00<000:<AD-<.-@-
@M05620:37:000000000-D9766:1:1101:14725:5874 1:N:0:2
AGTGCCAGCTCTCAATCGCCCCGGGGACCCCTGGCCTGGCCCCCCCATCCCGAAAAACTATTACCTCCCCGGCTACCAGGAGCACCAACTCCGCCGCTTGCCAGGGGCCTGGCCGAGTACCTAGCGGAGTAACCGGGCAGCCCGGCACTGCTGACCAGTTGGGCAGACAGACCTCCATTTGCGCAGTGGCCCGCTTGAGGATCGGATTGGCAGCTTCTCAGCGTTTGCACTTGGCACCTCCGCGCGGGGGA
+
>1>>A@@B>BBB1BGGGAF1AAA0AAAABEA/B/B01AB00BE/EE>F0B/B/>/>0?1@B22BBBB??//>EE/FG1B??FH/<?BGG<BGC?/<>/?F/?11??-->>..00<-<..0=DGGH:AC::/00<-AA--....-;----//;BF-/9-/;BF;-;---;-/-9/9-B/////;----9/-A---9---9BFF/---;---//--//;FF//;;9-;-9///;///9B9/;-----;-;-9@
@M05620:37:000000000-D9766:1:1101:16825:5879 1:N:0:2
GAGGCTGCTTTGGAAGAAACTGATACGCTAGGGAAACACGATCGGATGGACCCGGGTAAGAACTTGGGTCACCTTACTCAATCTGATATACCGGCTAATGCTTACAAAAAAAAAAAAGCAAGGAAATACCAGAATAAAGATAAAAAGCACAAATAATAACCAAAGAGACACAGAATCAAAAAAACAAAAAAAAACACTAATATACCCACCAGAAAAAACTAAAAAGTAAGAGCAATTTGTAACTCAACACC
+
>1A>>AFAFBBDF11BFGFGG11AAD0A0BB0B0AFGH00/BBA///A/0A0/A//A/0B1@0BD11?BB0@BBF1111BBBBBF22B@2BB/>E//>B>1BBBBFBBF<</<@</</0100/00<111<1<00111=11110000<.////.00000;0:0.;///::///.//00;009;--....9.-9--99;9////9/////--;--9/--9-9////9-//////-//99;//;;//9:/-/--
@M05620:37:000000000-D9766:1:1101:11635:5886 1:N:0:2
ACCACACCTTCTACAATGAGCTGCGTGTGGCTCCCGAGGAGCACCCCGTGCTGCTGACCGAGGCCCCCCTGAACCCCAAGGCCAACCGCGAGAAGATGCGTGGGTTATTGGCTCACCCAGTCGTGTGGCCCGCTCCCTCTTCTGGTGGCCGCTCCCCTCCTTCCTCGCTTCCCGGCTCGTCGCCTCTTCTCCCGGTTTCTCTCTTCTGCCGTTTTCCGTCGGCCGCTCTTCTCTGAACTGTGCAGCCTTTG
+
BBBBBBBBFFFFGGGGGGBGGGHHGFGEGFHHGGGGGGEGGGHHHGGGFEGGHHHHHHGGGGGGGGGGGGGHHHHGGGGHGHHHHGGGGG/BCGHFHF2/<//>/?F1?11><G1>00..<<..<CGGG..-;-;E./C/CH0:00/.9.-;--;C./C./CBF00.;.;.B..---.9-.--;..;BFF/BF.-9;DF//;/B///9;9-;D/AF/A/.---;---;.//;//;F/BFB/B////.;/;/
@M05620:37:000000000-D9766:1:1101:11048:5892 1:N:0:2
ACCACACCTTCTACAATGAGCTGCGTGTGGCTCCCGAGGAGCACCCCGTGCTGCTGACCGAGGCCCCCCTGAACCCCAAGGCCAACCGCGAGAAGTGGCCCGCTAACTCTTCTGGTGGCCTCCTCCCTCCTTCCTGGCCTCCCGGCGCTGCGCCCTTTCTCCCTGGTTCCCTCTTCTGCCGTTTTCCGTCGGCCTCTCTTCTCTGACCTGCGTCTCCTTTGGCACTCTGCAGGTTCTAGCTCGGACGAGCA
+
>A3ABA?BFFFFEFG45EGGDGGHGDGEG2ACGCFAAEEEEEHGEGGGEGGFGHFHHHHGGGGGGGCEGGGHHHFGGGGHGHHHEFGGGCCDCGH?GGGHH@C///??DGGHHH1FGDFH<FGGHFC<GCCGHHGGHHHHHHGGGC@BBGGGGGG@GFFGGFFFFFFFF/BBFFFFFFFFBFFFFFFFFFBBBFFFFFFFFFFF/BFFFF.@DBF.;BFFFF/BBBFFFFFFF:FF;BB/BBDBFBB;@B-
@M05620:37:000000000-D9766:1:1101:18639:5908 1:N:0:2
ACCACACCTTCTACAATGAGCTGCGTGTGGCTCCCGAGGAGCACCCCGTGCTGCTGACCGAGGCCCCCCTGAACCCCAAGGCCAACCGCGAGAAGTGGCCCGCTTCCTCTTCTGGTGGCCTACTCCATCCTTCCTGGCCTCCCGGCGCTGCGCCCTTTCTCCCTGGTTCTCTCTTCTGCCGTTTTCCGTCGGCCTCTCTTCTCTGACCTGAGTCTCCTTTGGCACTCTGCAGGTTCTAGCTCGGACGCGCA
+
AAAABBBBCFFFGGGGGG5FGFHGGGGB4EHHHGGFDGGGFHHHHGGGGFGGGHHHHHHEGGGGGGGGGGGHGHHGGGGHGHHHHGGGGGGGGGHDGGFHHCGG/???FHHHHF1>GAGH10<<CH/<D<GHHHHHHFFHHCGGG-CF-DFG-AF?BGGGGGC/FEB/FBFFFFFFFFFFFDFBEFFFFFFF=DDFFFFEFFFFFFFFFF/FFFFFFFFFFFFFFFFFFFBFFFFFBFF/;FDFF;@ADFD
@M05620:37:000000000-D9766:1:1101:18640:5930 1:N:0:2
ACCACACCTTCTACAATGAGCTGCGTGTGGCTCCCGAGGAGCACCCCGTGCTGCTGACCGAGGCCCCCCTGAACCCCAAGGCCAACCGCGAGAAGATGAGCAGAGGCCCGCTCCATCTTCTAGTGGACGACTCCCTCAGTCCTGGACTACCGAAGATGCGCCCTTTCTCACTGTTTCTCTCTTCTGCCGTTTTCCGTAGGACTCTCTTCTATGCCCTGAGTCTCCTTTGGAACTCTGCAGGTTCTAGCTCG
+
BBAABBBBFFFFGGGFFGFEG5GFGEEB4AHHCFFEDGGGCHHHHGGGDEGFHHGFHHHECGCGGFGGGGG1GFHGGGDHEEHHHGA<DGGCCGFE1FDG1FF0?ADFGGGCDGG1GGHHH1==DCGB@--<CCGCG./;C0::G/.:;GFB.--.;FGBFGG-99;0;;BFB9/9FFFBF/F/BFF;99AFEF/AFAD.;FFFFFFFBF//BBFFFE9BBBFFFBFFFFFFBFFFFFFFFAFFE9B9FB?
@M05620:37:000000000-D9766:1:1101:14630:5990 1:N:0:2
ACCACACCTTCTACAATGAGCTGCGTGTGGCTCCCGAGGAGCACCCCGTGCTGCTGACCGAGGCCCCCCTGAACCCCAAGGCCAACCGCGAGAAGATGAGTGAGGTATTTTCTCCCCCAGGTGCGTGGCCCGCTCCCTCTTCTGGTGGCCGCCTCCCTCCTTCCTGGCCTCCCGGAGCTGCGCCCTTTCTCACTGGTTCTCTCTTCTGCCGTTTTCCGTAGGCCTCTCTTCTCTGACCTGCGTCTCCTTTG
+
BCCCCCBAFFFFGGGGGGFGGGHHGGGAAEHGGFFEEFE?EHFHHGGGGEGGFHHHHHHFGCCEGGGGGGGHGHHGGGGHGHHHHGGGGFBCGGHFHFHFFFHH0??GGHFHHHDGGGGD.>G1>FDGGAEDGF-EGHHBGHHHBGEDHAGGGGGGGFGGGG9CBGGGGGGFF.-@;FAFFFFFFFFFFFF/;BFFFFFFFFFFFFFFFFF:DFFFFD:F9D/:;.FFFBFFBBFB///..:ABB./;FF/
@M05620:37:000000000-D9766:1:1101:14278:6006 1:N:0:2
AGTGCCAGCTCTCAATCGCACAGGGGACCCAGGGCCTGGCCCCTCCATCCAGAAAACCTATGACCTCACCCGCTACCTGGAGCACCAACTCCGCAGCTTGGCTGGGACCTATGTGAGTATCCAGCGTAGGAATCTGGGAGTTGGGGAGGAGTGAGGAGTTGGGGAAAGACAGTCCTAACCGTGGAGGGTTCTGGTAAATGATGGGGTGAGGAGGGGCTCTTTGGCTCCCACCAGTCCCCCTGTCTGGTCTA
+
BCBCCFFFCFFFGGGGGGGGGGGHGGGGGGGHGGGFGGHHHHGHGGFHHHHHHHHHHGHHHHGHHHHHHHHGGEGGHHHHHHHGHHHHGHHHGGGGGHHHGHHGGGHHGHHHHHHHHHHHHHHHHGEGGGHHHHHHHHHGEHHHGGGGGGGHHHHHHGHHHHGGGGHHHHHHHHHHHHHHGFFGGGGGCFGGGGFGGGGGGGGGGGFFFFFFFFFFFFFFFFFFFFFFFFFFFFFFFFFFFFFFFFFFFFF
@M05620:37:000000000-D9766:1:1101:22315:6037 1:N:0:2
GAGGCTGCTTTGGAAGAACCTCATAGAGTACTGCAACAGTTGCGCTTGGACCTGGATAAGGTTCTTGCCTGGCTTACAGAAGCTGAAACAACTGCCAATGTTGCTACATGATGATACCCGTAAGGAAATGCACGTAGAAGACTCCAAGGGAGCAAAAAAGCTGATGAAACAATGGCAAATAAGTCAGACACTTTCGCACTAGCACTGTTGCGCATCCAATTGAACAAGTCTCAGCATTTGTACTTGTAACG
+
AAAAABFAFFFFGEFFCG4AGGHHH5BDFGGFEF4D3B2D5AA222BB23BFBBGBA5AABFF3BBD5BFEGGBF33BBDF3BBG33D@BBBBGFE3FB3@B4B3D3B443@44BBGB3//>/033BB3334B/?B0?DBB232B222/<?<//@22//?=11???1111?>>>B00<0<<1<111110//0=00<E.-;:0/0;0/;:00---.-/;;0;;9009;9;0;00;0;;BBFF;0;CF;;;0.
@M05620:37:000000000-D9766:1:1101:14240:6043 1:N:0:2
ACCACACCTTCTACAATGAGCTGCGTGTGGCTCCCGAGGAGCACCCCGTGCTGCTGACCGAGGCCCCCCTGAACCCCAAGGCCAACCGCGAGAAGAGGCCCGCCGTCACTTATGGTGGCCAGCTCCCTCCTTCCTGGCCTCCCGGCGCTGCGCCCATTCTCAATGGCTCTCTCTTCTGCCGTTTTACGTCGGCCTCTCTTCTCTGACCTGAGTCCTCTTTGGCACTACGCAGGTTCTACATCGGAGGCGCA
+
1>>1AAAAFFCFGGGDFGFAD1F1AEEA0AGGCFGEFGG?EHEGHGEE/AF/FGAGHE0E>EEGEA>EEEFEE>?/EEEG/<GA/?<<BCC<B/G10?/<//<//--..>111=F1=.<<<..0//</CCC0;G00;..0..:.A--;-;.--.;-/;/9B///99--;9/B/B//9FFB@F-F9/9--;>@@F?-B//9B///;//BB-B-F///;//9////;B//:9----///:/B//;-:-;--;;
@M05620:37:000000000-D9766:1:1101:17295:6044 1:N:0:2
GAGGCTGCTTTGGAAGAAACTCATAGATTACTGCAACAGTTCCCCCTGGACCTGGAAAAGTTTCTTGCCTGGCTTACAGAAGCTGAAACAACTGCCAATGCTACCAGTAAGGCCCGGCTCATAGCCGACTCCCAGGGAGTCCAAGAGCTGCTGACACCATGACCAGTAAGTCAGGCATTTCCGCTTTAGCACTCTTGTGGATCCAATTGAACACTTATCAGCCTTTGTACTTGTCACTGACCAGCCCGGGA
+
CBBCCCFCFFFFGGGGGGGGGGHFHHFHHHHHHHHHHGHHHHHHHGGGHHHHHHHBFGFHFHHHFGFGHHHEFHHHHHHHHHHGHHHHHFHHHHFHHGGH3BFEGEHG3DGHC1>EGGGG3FH4?B<EGGGHAGGFGGFDC2DF2GGHHHGH2D??GF/FG1??FHGHHHHHHDBHHHH1>FE.<..=0==DGHHHHHGDHFHH0GHHH0GH0:;GBGGG0C/CFG0;CFFGGG0;C0FBFFFGGF9-?FA
@M05620:37:000000000-D9766:1:1101:23544:6052 1:N:0:2
ACCACACCTTCTACAATGAGCTGCGTGTGGCTCCCGAGGAGCACCCCGTGCTGCGGACCGAGGCCCCCCTGAACCCCAAGGCCAACCGCGAGAAGATGAGAAGAGGCCCGCTACCTCTTCTGGTGGCCGCCTCCCTACTTCCTGGCCTCCCGGAGCTGCGCACTTTCTCACTGGTTCTCTCTTCTGCCGTTTTCCGTAGGACTCTCTTCTCTGACCTGAGTCTCCTTTGGAACTCTGCAGGTTCTAGCTCG
+
1>1>AA1AFFFDFGG1BFFGDFFBEEGBFAHHHGFAEEG/EGGHHG?F//E/EB/AEE/EGE?E/E/>EEFHHH/<EFGCFHH//?CCG/>CC?HF11?FBGHGH.EGGGGC-CHHHHHHHHHHH.;CC:CEGHG/9CFG0BF0/.;C.CEGG@GGG/B>?;@@FFFFF/BFBFBFFFFBBFFFFFFF@FFFFFFFFFFFFFFFFFFFFFFFFBF//FBFFF/BFFFBFFF/BFFFFFEBF:BFFFF/BFF
@M05620:37:000000000-D9766:1:1101:17312:6057 1:N:0:2
GAGGCTGCTTTGGAAGAAACTCATAGATTACTGCAACAGTTCCCCATGGACCTGGAAAAGTTTCTTGCCTGGCTTACAGAAGCTGAAACAACTGCCAATGCTACCCGTAAGGAAAGGCTCCTAGAAGACTCCAAGGGAGTAAAAGAGCTGATGAAACAATGGCAAGTAAGTCAGGCATTTCCGCTTTAGCACTCTTGTGGATCCAATTGAACAATTCTCAGCATTTGTACTTGTAACTGACAAGCCAGGGA
+
AABCABFCFFFDGBBFGGGGGGHGHGGHFHAGGHFHGABFABDBA2BF3CFGFHEBB32BB5DDDDDBAB3AAGG33BBFHGBGF33F@BBFHHHEBGHH@BBFGH1B>EB3BEFB1?BB?3FD?F3BB?FG??B???E?B3FG3?G2D?2B?D?2@@A@D@@=@?22??@@?FF????1?1?.CAE>>=1<1>>>DDC.<0=CGHFHHFF<CG0;00:;CCC<;0CCC;GCC0;:9;BBC:;;:CF.;A.
@M05620:37:000000000-D9766:1:1101:24893:6074 1:N:0:2
ACCACACCTTCTACAATGAGCTGCGTGTGGCTCCCGCGGCGCCCCCCGTGCTGCTGACCGAGGCCCCCCTGAACCCCAAGGCCAACCGCGAGAAGATGAGTGAGGTATATTCTCACCCAGGTGCGTGTCCCGCTCCCTCTTCTGGTGGCCGCCTCCCTCCTTCCTGGCCTCCCGGAGCTGCGCCCTTCCTCACTGGTTCTCTCTTCTGCCGTTTTCCGTAGGCCTCTCTTCTCTTACCTGAGTCTCCTTTG
+
AA>>AAAAFFFFGGGFBGG1BBG1EGGG0BBFEFGA0AE/AA/>EGEE?>??1BEBFGFG>E/>FEGGGGGC<CGGGGCG<??G/FC>A-><-.//=0=<=<<0./<=00D0:C0C:GC../;0-;..990@--?.;//;;FFB0;/CFAA-9--:;BBBB/;;9/;AF/99---9-@FB9@-A=-F-9:F/-//;;B/;FB/99/BFFF@B-:AFF-9-9-/;B-FFBFF/;//9/99//-B99/:;BFB
@M05620:37:000000000-D9766:1:1101:11290:6114 1:N:0:2
GAGGCTGCTTTGGAAGAAACTCATAGATTCCTGCAACAGTTCCCCCTGGACCTGGAAAAGTTTCTTGCCTGGCTTACAGAAGCATCCAACACGCCGCTTGCCAGAAGTAAGGCCCGGCTGAAAGCGCAAACCCAGGGAAAGAGCGGACGAATGAACCGCAGGGAAGTCAGTCATTCATTTCCGATTACGCCCTCTTGTGGATCCAATTGACCCCTACTCAGCGTATGTACTAGTTACCAACCAGCGACAGA
+
>>1>A1BAFFD@BGG11B1BBG1FBFGGG3DGHH01BBB1DDGFHGEFA0FEGHHH11AFHHHHDGEGHHHGHHEFHGHEGHHBBF>@@B>/////>>??/111BBG1B>1B0//<<///0111B/////0??<CF/?0/000?A/-<--<.=DD0.-<--;-.:::0CG0;90090;0000;C...9999-9.90990AF//-/;;F/;//B9--://///;;--/;BB/////;B///9;AAE-9---;
@M05620:37:000000000-D9766:1:1101:9997:6193 1:N:0:2
GAGGCTGCTTTGGAAGAAACTCATAGATTACTGCAACAGTTCCCCCTGGACCTGGAAAAGTTTCTTGCCTGGCTTACAGAAGCTGAAACAACTGCCAATGCTCCCCCTAGCTGATGCCTCCTAGGACACTCCGACAGAACATTCCAATTTATCAAACTAGTGCATGTAATTACGGCATTTCCGCCATTTGTCTCTGTTCCTGCCCAGTCCAGGATCCAAAGCAGGCATACTCCTCGTTGACAATCCAGTCA
+
BABBBBFAFFFFGGGGGGGGGGGHHHHHHHGHHHGHGFGDGHHHHGGGHHHHHHHHHHGGGHHHHHHHHHHHHHHCHGHFHHHHHDFFGBGHH3GE33BG3BDHB?>/12343334@?43?23B333B0BE2/<//>?222333B333B3B22@22@222@@2>2221@1111<//>AH111...->1110<0000000000<C.0.:000//.=/;000////...99009/9/.:9/.;;09FC90090
@M05620:37:000000000-D9766:1:1101:21561:6216 1:N:0:2
GAGGCTGCTTTGGAAGAAACTCATAGATTACTGCAACAGTTCCCCCTGGACCTGGAAAAGTTTCTTGCCTGGCTTACAGAAGCTGAAACAACTGCCCCTCCTGCCCCTAACCAACAGCGCCTGCACCTCGCCAAATCCGAAAAAATGCAAATACAACAACAAAAATTAAGAGAGGCACTACCCATTTAGCATTCGCACTCTTCCGGTTCAACAAGTAACAGTCTCCGCATTTGTACCTGACAATGCACAGC
+
BBABBBFBFFFFGBFEAGGGGFHGHHHHHCGFFHFDFHHHHHHHHGGGGEGHHGGBBDGHBHGHHGGGHHHHHHGEBBGGHHGGHFFGHFGHHHBG?B11>B3F111??B2131//20/>///02BBBB/////BB22//<//</011?11111111...<<0>><111000/...../0<<:0;G00<C0:=C0.:;-90;00.--;.9C90./0;0;F000;0:..;.;BFFFF/;B/BB/:/;BBBFA
@M05620:37:000000000-D9766:1:1101:14783:6226 1:N:0:2
AGTGCCAGCTCTCAATCGCACAGGGGACCCAGGGCCTGGCCCCTCCATCCAGAAAACCTATGACCTCACCCGCTACCTGGAGCACCAACTCCGCAGCTTGGCTGGGACCTATGAGAATATAGAGCATAAAAATCTGAGAGGGGGAGGAGAGAGGAGAGTTGGAAAGAGACAGTCCTAACCGGAGGGGGCTCTGAAAAATGATGGGGTGGAGGGGGGCTCTGTCGCCCACAACACCCCCCGTCTCTGCTATC
+
ACCBCFFFCFFFGGGGGGGGGGGHGGGGGGHHGGGGGGHHHHGHGGHHHHGHFHHHHGHHHHFHHHGFHHHGGGGGHHHHHHH1GHHHGHHHGG/EEFHHGHHFFGFGGHFHH3B33?3BD33D32222222@2@H2F22//>D-A-.<<<.<..<..<<GH00:.;/C/:/::00:0/;@--;-;;C-B?BF0000..000BFEFAD-.;.;@-9@BAF0;9:A.;.E..9:..;BFA-;.A/;90;:B/
@M05620:37:000000000-D9766:1:1101:20016:6235 1:N:0:2
AGTGCCAGCTCTCAATCGCACAGGGGACCCAGGGCCTGGCCCCTCCATCCAGAAAACCTATGACCTCACCCGCTACCTGGAGCACCAACTCCGCAGCTTGGCTGGGACCTATGTGAGTATCCAGCGTAGGAATCTGGGAGTTGGGGAGGAGTGAGGAGTTGGGGAAAGACAGTCCTAACCGTGGAGGGTTCTGGTAAATGATGGGGTGAGGAGGGGCTCTTTGGCTCCCACCAGTCCCCCTGTCTGGTCTA
+
BBBBBFFFBFFFGGGGGGGGGGHHGGGGGGEHGGGGGGHHHHGHGGHHHHHHHHHHHGHHHHHHHHHFHHHGGGGGHHHHHHHGHHHHGHHHGG?EEGHHGHHFDEGHGHHHGHHHHHHHHHHFGCDDGGHHHHGGGHHGGHFHGGGGGGDGHHHHGFHHHHGGGGHHHHHHHHHGHCGFGCEFFGGGGGGGGGGGBBFGFGGGGGFCEFFFFFFFFFFFFFFFFFFFFFFFFFFFFFFFAEFFFFF/BF9
@M05620:37:000000000-D9766:1:1101:6997:6241 1:N:0:2
AGTGCCAGCTCTCCATCGCACAGGGTACCCAGAGCATGGCCCCTCCATCCAGAAAACCTATGACCACACCCGCCACCTCGGGCACCCACTCTGCAGCTCGGCTGGGACCTATGTGCGTATCCAGCGTAGGAATCTGGGCGTTGGGGCGGCGTGCGGCGTTGGGGCCAGCCCGTCCTAACCGTGGCGGGTTCTGGTAAATGATGGGGTGAGGAGGGGCTCTTTGGCTCCCCCCAGTCCCCCTGTCTGGTCTA
+
>A>3>B@CAFFFGGGB5AA2A2FAFA4BFABF2BB3BBGHGHGHGGFFH2BFGCGABEGFBADGH3BBFGG0>>0BFH1B1>>>EFE1?FG34B4FBB3?>?FGDGHHGH2FGGH3?FFGHH>FGGG<>C?1?FHGBG/ADDGFC?.<C:;ADDDG-BFFFFAF.-...;.;BDFFF/BFAFFF-@DFFFFFFFFFFFFF/BFFFF9@.F?/;ADCFAFBFFFFFFFFF.AF-AFFFFFFFFFFFFFFFF/
@M05620:37:000000000-D9766:1:1101:22784:6246 1:N:0:2
ACCACACCTTCTACAATGAGCTGCGTGTGGCTCCCGAGGAGCACCCCGTGCTGCTGACCGAGGCCCCCCTGAACCCCAAGGCCAACCGCGAGAAGATGAGAAGAGGCCCGCTACCTCTTCTGGTGGCCGCCTCCCTCCTTCCTGGCCTCCCGGAGCTGCGCCCTTTCTCACTGGTTCTCTCTTCTGCCGTTTTCCGTAGGACTCTCTTCTCTGACCTGAGTCTCCTTTGGAACTCTGCAGGTTCTAGATCG
+
CCCCCCCCFFFFGGGGGGGGGGHHGGGGHGHHHGGGGGGFGHHHHGGGEGGGHHHHHHHGGGGGGGGGGGGHHHHGGGGHGHHHGFGGGGGGGGHHHHHGHFHHHGCGGCFG?CGGH1GFHHE0C.C<<CCADGCHHGHHGHHHHGGGGGGGAC@CABF-?DDFFFFFFFFFFE:9BFFFFFFFFFFFFFF/EFFDB.9.0BFFFFFFFFFFFFFFFBFFFFFFB9FBBFFBFFFFBFFFFAFFF000:B.
@M05620:37:000000000-D9766:1:1101:8156:6250 1:N:0:2
GAGGCTGCTTTGGAAGAAACTCATAGATTACTGCAACAGTTCCCCCTGGACCTGGAAAAGTTTCTTGCCTGGCTTACAGAAGCTGAAACAACTGCCACTGCTCTCCGTCAGGCCCGCCGCAAGGACGCCTCCCTAGAAGAACACCAGCTGATAAAACACCAACTAGTACAACGGCAATTTCCGCATTCACACTCTTGTGACCCCCATTGAACACCCATCAGCATAAGTATTAGCATTTGACCATCCAAGGG
+
BBBCABFCFFFFGFGGGGCGGGHHHHHHHHGHHHGHGGHHHGGHHGFEHHFHHHHHF3FGFHHHHHHGGHHHHHHEGFGDGHHHHHFHHCEHHHHH@BE@34@4331?B?12311>>>//////B?//>0/?/22@2D22@0?F//0/?1=111>F1.<>...0<11<000<----::C000.:-..000009=00090000::--;;B;000/.:;//9;0;0000;00:0:/009:B00;:0;.:09..
@M05620:37:000000000-D9766:1:1101:25195:6298 1:N:0:2
AGTGCCAGCTCTCAATCGCACAGGGGACCCAGGGCCTGGCCCCTCCATCCAGAAAACCTATGACCTCACCCGCTACCTGGAGCACCAACTCCGCAGCTTGGCTGGGACCTATGTGAGTATCCAGCGTAGGAATCTGGGAGTTGGGGAGGAGTGAGGAGTTGGGGAAAGACAGTCCTAACCGTGGAGGGTTCTGGTAAATGATGGGGTGAGGAGGGGCTCTTTGGCTCCCACCAGTCCCCCTGTCTGGGCTA
+
BBAABFFFBFFFGBGFFGGCGEHCGGAFE?GH2EGA2FHHFHGHGGHHH1GGFHBEFECFFHBHHHHHHG?EE/EEHHHHFEGHHHHAFEHFAECEC3BF?GHFGGG0E2B3GGFHHFBGHHEDF@??DGFD2GGHHFAC<<?FCCC@@<C>.D0<CAC<GHGCAEA.GHFFHHCCHHCFGFA-.99?DGGGGFC0CBGBFFGFGG9DEA?BADCF=@E/;9F/9B/AFFFFFAFF/:.AFEFBB;F.;F9
@M05620:37:000000000-D9766:1:1101:24882:6320 1:N:0:2
ACCACACCATCTACAATGAGCTGCGTGTGGCTCCCGAGGAGCACCCCGTGCTGCTGACCGAGGCCCCCCTGAACCCCAAGGCCAACCGCGAGAAGATGACCAGCGGCCCGCTCCCTCTTCTTTTTGGCGACTCCCTCCTTCCTGGCCTCCCGGCGCTGCGGCCTTTCTCTCTTTTTCTCTCTTCTGCCGTTTTCCGTAGGCCTCTCTTCTCTGCCCTGCGTCTCCTTTGGCCCTCTGCCTGTTCTTGCTCT
+
>1>>>>AA11BBFF1FGGBGGFHHGBBBAEB0BBAB0EAEAB/BBBAEEBABDGGHDBGEE@E>FEGE>>/B1BF????FFH?GGFEE<//>B<GCG<F1?10//>/--><-<AEHBG0DDD0D0--/:---:;.;F9/9;FF09.CF99CA?@A@;;---;--/;BBF/;:///BFF/;9;://9B/-9;9-9/9FAAB/9;;;BFF;BB////;9F-;A-9-/9;9B///-9--///:999FB9;/;B/
@M05620:37:000000000-D9766:1:1101:11402:6371 1:N:0:2
ACCACACGATCTACAATGCGCTGCGTGCGGCTCTCGAGGAGCACCCCTTGCTGCTGACCAAGGCCCCCCTGAACCCCAAGGCCAACCGCGCGAAGTGGCCCGCTTTCTCTTCTGGTGGCCTCCTCCTTTTTTCCTGGCCTCCCGGCTCTGCGCCCTTTGTCCTTGGTTCTCTCTTCTGCCGTTTTCCGTCGGCCTCTCTTCTCTGACCTGCTTCTCCTTTGGTGCTCCGCCGGTTCCATCTGGGAGGGGCA
+
>3>A>AB32>>>FF5FGGC?EECGGDE22AEAB3BA3AA01GHGHGG11FFH5GFHGHF3B11BFEGGG>1FCGHGG?EGGGGE/FEGEGCDC/@FHBFHG?/<<<><1>GFHHEHG.0C<CGGE//=00<;:GH0/.CGGFGGC-9;BB0-:EBGFG9;B0;9;/;;0BBFFFFFFBFF>FFFFFF?FFBB;AAFBFFFFF9BF//99BA/:B//;B/B/;..;;B/;..99BFE/9/99/9.9.---;-
@M05620:37:000000000-D9766:1:1101:16272:6374 1:N:0:2
GAGGCTGCTTTGGAAGAAACTCATAGATTACTGCAACAGTTCCCCCTGGACCTGGAAAAGTTTCTTGCCTGGCTTACAGAAGCTGAAACAACTGCCCCTGATAAAAGTCCGGCACGACTCCTAAACGAATCCAAAGACTTCACCAAACAGCTGCAACCAAGGCAAGTAAGTCCGTCATTTCAGCTTTCGCCATCTTGTGGAACCAATTGCACCATTCTCAGCCTTAGTCCTTGACACTGGCACGCAAGAGA
+
BAABBBFBFFFFGFGGGGGGGGHHHHHHHHHHHHHHFHHGHHHHHGGGHHHHHHHHHHHHHHHHHHHHHHHHHHHHHHHHHHHHHHHHHHHHHHHHH1B1B34FGHHBG41>/>////>??D34B????FA2FB3B2?BB3B2@2?/?020@F2FFF<F/?/FG0F111<FGHG<F?G1>FHFFHHH0<<A.EF0:0GGGF0;.;.;;0:C0CGGGGGFGFG9F0000090;0009C0;/9B0:9D>D...
@M05620:37:000000000-D9766:1:1101:16291:6384 1:N:0:2
GAGGCTGCTTTGGAAGAAACTCATAGATTACTGCAACAGTTCCCCCTGGACCTGGAAAAGTTTCTTGCCTGGCTTACAGAAGCTGAAACAACTGCCAATGCTACCCGTAAGGAAAGGCTCCTAGAAGACTCCAAGGGAGTAAAAGAGCTGATGAAACAATGGCAAGTAAGTCAGGCATTTCCGCTTTAGCACTCTTGTGGATCCAATTGAACAATTCTCAGCATTTGTACTTGTAACTGACAAGCCAGGGA
+
ABAAACFCFFFFGGGGGGGGGGHHHHHHHHHHHHHHFFHGHGHHHGGGHHHHHHGHFFHHGHHHHHHGGHHHHHHFGHHHHHHHHGFHHHGHHHHHHCHHHG4FGHGGGGGHHHGHGHGFGFHHHBFGGHHHHHHGGEGGHGHHFFHFHHHHHHHHHHHHHHGHHGGHHHFHHHHHHHHHHFFGGGGHHGBFGFHHHGGDHFHHHHHHHHHHHHGCCCGFHFHGHHHHHHHEHC;;9CFFGGG?AEGCEG.
@M05620:37:000000000-D9766:1:1101:26094:6385 1:N:0:2
ACCACACCTTCTACAATGAGCTGCGTGTGGCTCCCGAGGAGCACCCCGTGCTGCTGACCGAGGCCCCCCTGAACCCCAAGGCCAACCGCGAGAAGATGAGCAGAGGCCCGCTCCCTCTTCTGGTGGCCGCCTCCCTCCTTCCTGGCCTCCCGGCGCTGCGCCCTTTCTCCCTGGTTCTCTCTTCTGCCGTTTTCCGTAGGACTCTCTTCTCTGCCCTGCGTCTCATTTGGACCTCTGCAGGTTCTAGCTCG
+
BBBBBBBBFFFFGGGGFGGGGGHHGGGEHGHHHGGGGGGGGHHHHGGGGFGGHHHHHHHGGGGGGGGGGGGHGHHGGGGHGHHHHGGGGCCFFGHFHHFE22C0F/?/?ACGCGGHHCHHH00DHD.<C-::CGGHFGHHHHBGEFGGCEED;9?BD-A>@.;@FFFFF/;B/.9/:FBF;FFFFFFBBDFFAFBDFAA.FFFBFFFFFFFFFFFFF..9;@.9/;BFFF9/BF//BF//.AFFF::/BF.
@M05620:37:000000000-D9766:1:1101:11413:6387 1:N:0:2
ACCACACCTTCTACAATGAGCTGCGTGTGGCTCCCGAGGAGCACCCCGTGCTGCTGACCGAGGCCCCCCTGAACCCCAAGGCCAACCGCGAGAAGTGGCCCGCTCCCTCTTCTGGTGGCCGCCTCCCTCCTTCCTGGCCTCCCGGCGCTGCGCCCTTTCTCCCTGGTTCTCTCTTCTGCCGTTTTCCGTCGGCCTCTCTTCTCTGACCTGCGTCTCCTTTGGCACTCTGCAGGTTCTAGATCGGAAGCGCA
+
BBBABBBBFFFFGGGGGGFGGFHHGEGBGGHHHGGGGGGGGHHHHGGGGGGGHHHHHHHGGGGGGGGGGGGHHHHGGGGHGHHHGGGGGGBFGGHHHHGHHGGG/??FHHHHHHHHHGHH-<<CEHGCGGGHHHHHEGHHHHGGFA:ADGGGGGFFFFFFFBBBFEBFFFFFFFFFFFFFFFFFFFFFF.@C-ADFFFFFFFFFBFFFFF.-ADFFFFFFFF9FFFFFFF9FFFFFFF//BFFFF9A.;D-
@M05620:37:000000000-D9766:1:1101:13190:6395 1:N:0:2
ACCACACCTTCTACAATGAGCTGCGTGTGGCTCCCGAGGAGCACCCCGTGCTGCTGACCGAGGCCCCCCTGAACCCCAAGGCCAACCGCGAGAAGATGAGTGAGATATTTTCTCCCCCAGGTGAGTGGCCCGCTCCCTCTTCTGGTGGCCGCCTCCCTCCTTCCTGGCCTCCCGGAGCTGCGCCCTTTCTCCCTGGTTCTCTCTTCTGCCGTTTTCCGTAGGCCTCTCTTCTCTGACCTGCGTCTCCTTTG
+
CCCDDEDDFFFFGGGGGGGGGGHHGGGFHGHHHGGGGGGGGHHHHGGGGGGGHHHHHHHGGGGGGGGGGGGHHHHGGGGHGHHHHGGGGGGGGGHHHHFHHHHF??FGHDGHH1=GGGGG.FG1FGHGGHHGGGGGGHHHHHHHHHBEHHGFGB.<EGGGGGGGGGGGGGGGGGFFFFFFFFFFFFFBFFF1BFBEBFFFFFFFFFFFFFFDFF.BFABFFFFFFFFFFFFFFFFFBFF/.@DDAF0<111
@M05620:37:000000000-D9766:1:1101:26080:6397 1:N:0:2
ACCACACCTTCTACAATGAGCTGCGTGTGGCTCCCGAGGAGCACCCCGTGCTGCTGACCGAGGCCCCCCTGAACCCCAAGGCCAACCGCGAGAAGATGAGAAGAGACCCGCTCCCTCTTCTGGTGGCCGCCTCCCTCCTTCCTGGCCTCCCGGAGCTGCGCCCTTTCTCACTGGTTCTCTCTTCTGCCGTTTTCCGTAGGACTCTCTTCTCTGCCCTGAGTCTCCTTTGGAACTCTGCAGGTTCTCGCTCG
+
BBBBCCCBFFFFGGGGGGGGGGHHGGFGHGGHHGGGGGGCGHHHHGGGEGGGGHHHHHHGGGCGGGGGGGGHHHHGGGGHGHHHHGGGGGGGGGHHHHHFHHGHH0FFHFGGDDFHFHHHHHHGHGGHGADDGHFHHGHHHHHHFGGGGGGGDACGG/CAFGGFFFFFF/:FF/9:FFFFFFFFFFFFFFFFFFFFFFFFFFFFFFFFFFFFF/BFF./BBF/BFFFFFB//BF/BBFFFFABFF/;AAF-
@M05620:37:000000000-D9766:1:1101:23143:6409 1:N:0:2
GAGGCTGCTTTGGAAGAAACTCAGAAATCAGTGACACAGGATCGGCCGTCCATATAACCGTTCTCTCGCTGGCTGACAGCAGCTCGAACCACTTCCCCTGCTACAAGTAAGGACCGGCTCCTAGCCGACTCCCCGGGCGTCCCCGCGCTGCTGACCACCTGGCCAGTCAGTCCGGCATTTCCGCTTTCGCCCTCTTGTGGATCCAATTGAACCCTTCTCAGCCTTTGTACTTGTCACTGACCAGCCCGGGA
+
BABBBBFBFFFFGGGGGGGGGGH4B5BD5B4DD5DFGH2A23B22A2A2ABEB55B5DEEEE215D311BBEGHGHHHH1BFGH31/BB/BFBFFHGHHGHHHFGHHH4BG330?/BDFFGHHHHHGGGGDHA/AFGG-A<CGEGG-@D?;GFFGF/;.;FFGGFF0;CB0;B:9BDFGGFFDFDFFFFF.;DAFFFBFFFFFFF/BFFB//;AFFFFFFFFFFFFFFFBFFFFEFFB9BBFFFFF9BAD;
@M05620:37:000000000-D9766:1:1101:26333:6410 1:N:0:2
ACCACACCTTCTACAATGAGCTGCGTGTGGCTCCCGAGGAGCACCCCGTGCTGCTGACCGAGGCCCCCCTGAACCCCAAGGCCAACCGCGAGAAGATGCCCAGGTGAGTGGCCCGCTACCTCTTCTGGTGGCCGCCTCCCTCCTTCCTGGCCTCCCGGAGCTGCGCCCTTTCTCACTGGTTCTCTCTTCTGCCGTTTTCCGTAGGACTCTCTTCTCTGACCTGAGTCTCCTTTGGAACTCTGCAGGTTCTA
+
AABBBBBAFFFFGGGFDGGGGGHHGGGGHGHHHFGGGGGCAGHHHGGGEEGGGFGHHHHGGG?FGGGGGGGHHHHGGGGHGHHHEGGGGCFCGDHHHBGHHHGGHGHFHF/FHHGGGCGHHHHHHHGDHF?GHCGGGGHGHHGHHGGGGBFGGGGGC?-9AFFG?FFFFFFFFFFFFFBFFFFFFFFFFFFFFFFFFFFFBFFFFFFFFFFFFFFFFBFFFFFFFFFFFFFFFFEFFFFFFFFFFFFFFFF
@M05620:37:000000000-D9766:1:1101:20851:6411 1:N:0:2
ACCACACCTTCTACAATGAGCTGCGTGTGGCTCCCGAGGAGCACCCCGTGCTGCTGACCGAGGCCCCCCTGAACCCCAAGGCCAACCGCGAGAAGTGGCCCGCTCCCTCTTCTGGTGGCCTCCTCCCTCCTTCCTGGCCTCCCGGCGCTGCGCCCTTTCTCCCTGGTTCTCTCTTCTGCCGTTTTCCGTCGGCCTCTCTTCTCTGACCTGCGTCTCCTTTGGCACTCTGCAGGTTCTAGATCGGAAGCGCA
+
CCCCCCBCFFFFGGGGGGGGGGHHGGGEGEHHHGGGGGGGGHGHHGGGGFGGHHHHHHHGGGGGGGGGGGGHHHHGGGGHGHHHGGGGGGGGGGHFGBFHHGGG</?FGHHGHHHHHCFH1CEGFHGHHGGFHHHHHHHHHHGGG?9DGGGGGGGGFGGGFFFFFFFFFFFFFFFFFFFFFFFFFFFFFFFF-ADFFFFFFFFFFBFFFF.;AFFFFFFFBFFFFFFFFFFFFFFFFFF0BFFFF.AA>F=
@M05620:37:000000000-D9766:1:1101:20847:6430 1:N:0:2
ACCACACCTTCTACAATGAGCTGCGTGTGGCTCCCGAGGATCACCCCGTGCTGCTGACCGAGTCCCCCCTGAACCCCAAGGCCAACCGCGAGAAGTGGCCCGCTCCCTATTCTGGTGGCAGCCTCCCTCCTTCCTGGCCTCCCGCCGCTGCGCCCTTTCTACCTGGTTCTCTCTTCTGCCGTTTTCCGTCGGACTCTCTTCCCTGACCTGAGTCTCCTTTGGCACACTGCAGGTTCTAGATCGGAAGCGCA
+
BAABBBAAFFFFFGGFGGGGGFFHGGGG4EFFHGGG22EA3BFGHHGGEGFF5FGGGHHGEE1BGHHGGGGFHHHGGGFHGHHHHGGGGGGCBFHFHBA<FFG//<<CD?GDGFDDBD00<<FGCGFGGEEHFHGH/C.GHHE?-:-A@?DCGFGCF0CFFGFFF./;FFFFGGGGF/BFFADFEFF.;.:--;-;BBFFF/;B/BFFFFFFBFFFF/FF/BB;F.:;9/BFFAF/BBFFFF...:AABF-
@M05620:37:000000000-D9766:1:1101:17168:6453 1:N:0:2
ACCACACCTTCTACAATGAGCTGCGTGTGGCTCCCGAGGAGCACCCCGTGCTGCTGACCGAGGCCCCCCTGAACCCCAAGGCCAACCGCGAGAAGTGGCCCGCTTCCTCTTCTGGTGGCCTCCTCCCTCCTTCCTGGCCTCCCGGCGCTGCGCCCTTTCTCCCTGGTTCTCTCTTCTGCCGTTTTCCGTCGGACTCTCTTCTCTGACCTGAGTCTCCTTTGGCACTCTGCAGGTTCTAGATCGGAAGCGCA
+
CCCCCCCCFFFFGGGGGGGGGGHHGGGBCEHHHGGGGGGGGHFHHGGGGGGGHHGHHHHGGGGGGGGGGGGHHHHGGGGHGHHHHGGGGGCGFGH2?GGHHGCG/??DGHFHHFHG<EHH1F.CHCEFGGFGHHGDBGHGFGGD@DDGGGGFAGGAGGGGGEFFFE/BFFFFFFFFFFFBDADFFFBDB.;---@BFFFFFFFFFFFFFF/:FFFFFFFFBF/FFFFFFFFFF:9FF/B/BFEFF.:.;@@
@M05620:37:000000000-D9766:1:1101:17822:6467 1:N:0:2
ACCACACCTTCTACAATGAGCTGCGTGTGGCTCCCGAGGAGCACCCCGTGCTGCTGACCGAGGCCCCCCTGAACCCCAAGGCCAACCGCGAGAAGATCCCCGGTGCGTGGCCCGCTACCTCTTCTGGTGGCCGCCTCCCTCCTTCCTGGCCTCCCGGCGCTGCGCCCTTTCTCCCTGGTTCTCTCTTCTGCCGTTTTCCGTAGGACTCTCTTCTCTGCCCTGCGTCTCCTTTGGCACTCTGCAGGTTCTAG
+
BBBABBBBFFFFGGGGGGGGGFHGGEEBAEHHEFGEEGGGGHHHHGGGGEGGGHGGHHGECGGGGEGGGGGFHFHGGGGHEEHHHGEEGGC@CGFF2???/>CFG/>FDCFHGGGG-AGHHHHHHHFGHGHHGGCEGGGGGGGGFGFFGGGGGGGGA;BFFFFFFFFFFFFFF/BFFFFFFFFFFFF/;FFFFFFFFFFFFFFF/FBFFFFFFFFFFFFAFF.@DADFFFFFFFBFFBFFFF/FFFFFF/;
@M05620:37:000000000-D9766:1:1101:15995:6467 1:N:0:2
AGTGCCAGCTCTCAATCGCACAGGGGACCCAGGGCCTGGCCCCTCCATCCAGAAAACCTATGACCTCACCCGCTACCTGGAGCACCAACTCCGCAGCTTGGCTGGGACCTATGTGAGTATCCAGCGTAGGAATCTGGGAGTTGGGGAGGAGTGAGGAGTTGGGGAAAGACAGTCCTAACCGTGGAGGGTTCTGGTAAATGATGGGGTGAGGAGGGGCTCTTTGGCTCCCACCAGTCCCCCTGTCTGGTCTA
+
BBAABFFFBFFFGEGGGGGGGGHGGEEFGGHHEGGEGFHHHHGHGGFHHGHHHHHHHGHHHFHHHHHHHHHGG>EEHHHHBGHHHH1FEHHGEGFGGHGHGHHGGGHHGHHHHHHHHHHHHHHHHGGGGGHHHHHHHHFGGHHHGGEGGGCFGGHHGGHHHHGGEGHHHHHHHGHHHHHHGGGGGGGGGGGGGGFGGGGGGGGGGGFFFFFFFFFFFFFFFFFFFFFFFFFFFFFFFFFFFFFFFFFFFFB
@M05620:37:000000000-D9766:1:1101:16615:6474 1:N:0:2
ACCACACCTTCTACAATGAGCTGCGTGTGGCTCCCGAGGAGCACCCCGTGCTGCTGACCGAGGCCCCCCTGAACCCCAAGGCCAACCGCGCGAAGATGAGCAGGGGCCCGCTCCCTCTTCTTTTGGCCGTCTCCCTCCTTCCTGGCCTCCCGGCGCTGCGCCTTTTCTCCCTTTTTCTCTCTTCTGCTGTTTTCCGTAGGACTCTCTTCTCTGCCCTGCGTCTCCTTTGGACCTCTGCCTGTTCTCGCTCG
+
BABBBBB>4BBDGFEGGG5BGGHHGEGA4EGBFAFE2EEE?GDHHGGAAEEGFHFHHGH0>>?EFGGGG>FGCHHGGEFHGHHHHFGGGG<BDGG?DGF?GFG/>CCGCCGGGGGHHHHHH00=0@/<C:;;GGHFGDBFBFGFFFGGAFE?---9;@DBBF.9:FFFFFFF/;:FFFFF9FFFFFF/999FFF9ABFDD//B/;;BFFFFFFF/EBF.@ABF9;BB;BB//BFB9/B//;;FFF/..;;-
@M05620:37:000000000-D9766:1:1101:11785:6475 1:N:0:2
GAGGCTGCTTTGGAAGAAACTCATAGATTACTGCCACAGTTCCCCCTGTCCCTGTAACCGTTTCTTGCCTGGCTTCCAGCAGCTGCCACAACTTCCCCTGCTACCCGTAAGGCCCGGCTCCTAGCCGACTCCCCGGGCGTCCCCGCGCTGCTGACCCACTGGCCAGTCAGTCCGGCATTTCCGCTTTAGCCCTCTTGTGGATCCAATTGCACCCTTCTCAGCCTTTGTACTTGTCACTGACAAGCCCGGGA
+
A1>AAAFAFFFFG1FGGGGGGGGAF3AF3BBDDAGHHCB12BDBAE0B1BBAB1BABFGGBEBB2DDBBFG/AB00BFGEGFGGB@0BF0/BF1BGGGHGHHHH00?E>>BE0//>>EGGGHFH1BECCBFH//>BCC/A@@C.@@-<CG.GHFFHH..;GHGFGGHC0GFGB.-=AAGG;FGGGGG;CF/CFFFFFFFFBFFF/;BFF//;:AEFFFFFFF/:FFF;BFFFFF/BFB/9;//;E;-;@@>
@M05620:37:000000000-D9766:1:1101:22785:6475 1:N:0:2
AGTGCCAGCTCTCAATCGCACAGGGGACCCAGGGCCTGGCCCCTCCATCCAGAAAACCTATGACCTCACCCGCTACCTGGAGCACCAACTCCGCAGCTTGGCTGGGACCCATGAGAGTATCCAGCGTACGAATCTGGGAGTTGGGGAGGAGTGAAGAGTTGGGGAAAGACAGTCCTAACCGCGGAGGGTTCTGGTAAATGATGGGGTGAGGAGGAGCTCTTTGGCTCCCACCAGTCTCCCTGTCTGATATA
+
>3A>AFFF3FFFGGGGGGGGG?GHDEEEEEEEFEFE2FHFFHGCGGFHGF3GDCFFGFFFHFBGHHH3G??EE@EEHDGHGHHGGHHHGFHHCEEGGFGG/3B?//CFE/F0?1BBCB2FGDD1@CCA/>/?FEF1F0?/CFD1DGGG-<DFHG0=D.=DGG--.:.;/GHBH00;0C/C--;:@-B-;.ABB/;/99BBF///...-.;FFDF.:AAFB/B//;9BA..99A.BF//B/.FF////;/;/
@M05620:37:000000000-D9766:1:1101:19255:6476 1:N:0:2
GAGGCTGCTTTGGAAGAAACTCATAGATTACTGCCACAGTTCCCCCTGTCCCTGGAACCGTTTCTTGCCTGGCTTACAGAAGCTGGAACAACTGCCCCTGCTACCCGTAAGGAAAGGCTCCTAGACGACTCCAAGGGCGTCACCGCGCTGCTGAACCCATGGCAAGTAAGTCAGGCATTTCCGCTTTAGCACTCTTGTGGATCCAATTGAACACTTCTCAGCCTTTGTACTTGTAACTGACAAGCCAGGGA
+
BBCCCCFCFFFFGGGGGGGGGFHGG5FGFGAGFDCHGHF3DAF32E2BA3B3FB2BBAFEBEGA5DD5BFGHHH13BGH5BGHH@2?FG2BGG3FG??GGHHHH21EE@EEF3?3FGEHGGHHH3?EFGGGHE2FFD/BC///2?/ADGG.FGH11..<0CGG/GEG0=GGGDDFFHHHHHHDGFFG0CFGGFHGGGGGGGFGGGFFFFBBF0/;CFGFGGG/FFBFFGFGFFFFFFFFFF/FAEF/9AD.
@M05620:37:000000000-D9766:1:1101:7059:6502 1:N:0:2
GAGGCTGCTTTGGAAGAAACTCATAGATTACTGCAACAGTTCCCCCTGGACCTGGAAAAGTTTCTTGCCTGGCTTACAGAAGCTGAAACAACTGCCAATGCTACACTTCACGACCGGCTCGGAAACTACCCGACAAGAGTCCAAGCGATGATAAAACCATAGCAAGTAAGTCCAGCATATCCACTCAAGCTCTCTTGTGTACCCGATTGCACCCAACTCAACATTTCTACTTTTCTCTGACAAGCACGGGC
+
?>AABBFBFFFFGFGGGGGGGGFHHHFHHHHHHHHHHHHFHHHHHGGGHGHHHGHFHHHHFHHHHHHHHHHHHHHHHHHHHHHHHHHHHHHHHHHHHHHH3B4B32333B3?E//>>E//</</<23322B/>///020@111?1/E/?CG11<1>1..<<1F=FB1=GG0=<0///0000=0<=//:00/:;0<;0C0/000:.-;AA090/9..9;99/;9/;00;CC090;000;//;/9:A.;9999
@M05620:37:000000000-D9766:1:1101:21872:6507 1:N:0:2
ACCACACCTTCTACAATGAGCTGCGTGTGGCTCCCGAGGAGCACCCCGTGCTGCTGACCGAGGCCCCCCTGAACCCCAAGGCCAACCGCGAGAAGATGAGTGAGCTATTTTCTCCCCCAGGTGCGTGGCCCGCTCCCTCTTCTGGTGGCCGCCTCCCTCCTTCCTGGCCTCCCGGAGCTGCGCCCTTTCTCACTGGTTCTCTCTTCTGCCGTTTTCCGTAGGCCTCTCTTCTCTGACCTGCGTCTCCTTTG
+
BBBABBBBFFFFGGGGFGGGGFHGGEAAG2GHAFGEEGGGGHHHHGGGEAFGHHHFHHHGCGGGGEGGGGGGHGHGGGDHECHHHGD<DGGGCGGHFHGGGGFH??GHHHHHHHDGGGGGGFF1AFGCDHHGGGGGGHBGHHHHHGFGHFG9BAEFEFGGGGGGGBBFABCGFFAFBFFFFFCFFFFFFFFFFFFF;FFFFFFFFFFFFFFDFFFFFD/AAD9FFFFFFFFFFFFFFFFF.@DFFFFFFFF
@M05620:37:000000000-D9766:1:1101:17862:6525 1:N:0:2
GAGGCTGCTTTGGAAGAAACTCATAGATTACTGCAACAGTTCCCCCTGGACCTGGAAAAGTTTCTTGCCTGGCTTACAGAAGCTGAAACTACTGCCCATGCTACCCGTAAGGAAAGGCTCCTAGAAGACTCCAAGGGAGTAAAAGAGCTGATGAAACAATGGCAAGTAAGTCAGGCATTTCCGCTTTAGCACTCTTGTGGATCCAATTGAACAATTCTCAGCATTTGTACTTGTAACTGACAAGCCAGGGA
+
?1AAAACABF@FCFGGGFFGAGFHGHFBDGEHHGHHBGH1BFHDGGCGAGBEGCFB1FAFFGFHAGA1FDAGHHEHH1GFHHHGFGHHH1FGG@1>/1BFB@2@FFC/E/>CF0BFGAFA/1BD1B1FFFHH1G1/E//<01B>B?<01B1<1FGBF0CGH100@/1?FD<F1??0CFFGHBEFEFGB<1><1/DD0=<<FHHCGHFF0BCCG/G0G0CBH/:0:C0:;CC0C;90BBB9/C0..:/...;
@M05620:37:000000000-D9766:1:1101:7442:6564 1:N:0:2
ACCACCCCTTCTACAATGAGCTGCGTGTGGCTCCCGCGGCGCCCCCCGTGCTGCTGACCGAGGCCCCCCTGAACCCCAAGGCCAACCGCGAGAAGCTGAGAGAGATATTTTCTCCCCCAGGGGAGTGGCCCGCTCCCTCTTCTGGTGGCCGCCTCCCTCCTTCCTGGCCTCCCGGAGCTGCGCCCTTTCTCCCTCGTTCTCTCCTCTGCCGTTACCCGTAGGCCTCTCTTCTCTGACCTGCGTCTACTTTG
+
AA1AA1>>AFFF3FG1BFGFGBAFAEEFEFFGBFF?/AE/AE/>EGGG?EEF1FGHHHHG>E<EFEEEGGGB1?FCGCCGGEGH/?CAC@CC@.//<00<0<..<=CCGHHH0<:=EACF..;.;;.99AE-A@@GGGFFFFFFFBBBFF@9;;-EEFFAF/;BFFFFF/;9AB-;@@FFF@@F@?F/9;F/BF-;;99AF/;/;BFFFF@9A--;;-;@BF/BBAF/99B/BF//:FBF-@F@B99//;9
@M05620:37:000000000-D9766:1:1101:16404:6565 1:N:0:2
ACCACACCTTCTACAATGAGCTGCGTGTGGCTCCCGAGGAGCACCCCGTGCTGCTGACCGAGGCCCCCCTGAACCCCAAGGCCAACCGCGAGAAGATGAGCAGAGGCCCGCTCCCTCTTCTGGTGGCCGCCTCCCTCCTTCCTGGCCTCCCGGAGCTGCGCCCTTTCTCCCTGGTTCTCTCTTCTGCCGTTTTCCGTAGGACTCTCTTCTCTGCCCTGAGTCTCCTTTGGAACTCTGCAGGTTCTAGCTCG
+
CCCCCCCCFFFFGGGGGGGGGGHHGGGFHGHHHGGGGGGGGHHHHGGGGGGGHHHHHHHGGGGGGGGGGGGHHHHGGGGHGHHHHGGGGGGGGGHHHHHH2?FFFGGGGGGG-EGHHHHHHFDHGEGHGGGFGHGHHGHHGHHHGGGGGGGGFDCDGGGGGGFFFFFFF0BFF.BFFFFFFFFFFFFBDDFFFFFFFFFDFFFFFFFFFFFFFFFFFFFFFFFFFFFFFFF0FFFFFFBBFAFFF9B0BF.
@M05620:37:000000000-D9766:1:1101:14924:6582 1:N:0:2
AGTGCCAGCTCTCAATCGCACAGGGGACCCAGGGCCTGGCCCCTCCATCCAGAAAACCTATGACCTCACCCGCTACCTGGAGCACCAACTCCGCAGCTTGGCTGGGACCTATGTGAGTATCCAGCGTAGGAATCTGGGAGTTGGGGAGGAGTGAGGAGTTGGGGAAAGACAGTCCTAACCGTGGAGGGTTCTGGTAAATGATGGGGTGAGGAGGGGCTCTTTGGCTCCCACCAGTCCCCCTGTCTGGTCTA
+
BCABCFFFCFFFGGGGGGGGGFHGGGGGGGHHGGGGGGHHHHGHGGHHHGHHHHHHHGHHHHHHHHHHHHHGGGGGHHHHHHHHHHHHGHHHGGGGGFHHGHHGGGHHGHHHHHHHHHHHHHHHHGGGGGHHHHHHHGHGGHHHGGGGGGGHHHHHHGHHHHGGGGHHHHHHHHHHHHHHGGEGGGGGGGGGGGFGGGGGGGGGGGFFFFFFFFFFFFFFFFFFFFFFFFFFFFFFFFFFFFFFFFFFFFB
@M05620:37:000000000-D9766:1:1101:26529:6588 1:N:0:2
ACCACACCTTCTACAATGAGCTGCGTGTGGCTCCCGAGGAGCACCCCGTGCTGCTGACCGAGGCCCCCCTGAACCCCAAGGCCAACCGCGAGAAGATGAGAAGAGGCCCGCTACCTCTTCTGGTGGCCGCCTACCTCCTTCCTGGCCTCCAGGAGATGCGACCTTTCTCTCTGATTCTCTCTTCTGTCGGTTTCCGTAGGACTCTCTTCTCTGCCATGAGTCTCCTTTGGAACTCTGCAGGTTCTATCTCG
+
1AAAAAAAFFFFGGGGFGB1B1B1EA0E0AGHFFEE0AE//FAFHGGG//B/ABAAAA0E@E/EE/>EGE/B11?EE//?//GG//?<C><//<<<1F1?11010/?FG/CGC@FG1F111<<0/<<C<<CE./.0:.=C:C00::A0;9/9/.;.;C9A.@G.0;C0;0;90/9/B//999/9/;/;---;AFF-9--BB:BF/F/BFFBFFF//;9/;9F/BFBFB/B9/;BFF//;/9FFBF///;F-
@M05620:37:000000000-D9766:1:1101:25742:6604 1:N:0:2
ACCACACCTTCTACAATGAGCTGCGTGTGGCTCCCGAGGAGCACCCCGTGCTGCTGACCGAGGCCCCCCTGAACCCCAAGGCCAACCGCGAGAAGATGAGCCCAGTCACGCTCCCTCTTCTGCTGCTGGTGTCCCTCCTTCCTCTCCTCCCGCTCCTGGACCCTTTCTCTCTGGCACTCTCTTCTGCCGCTTTCCGTTGCCCTCTGTTCTCTGTCTCGAGTCTGCTTCGGATCTGTGCAGCTTCTAGATCG
+
ABABBBCBFFFFGGGGGGGGGGHHGGGGGGGHHGGGGGG?2FGHHGGGEFEGAGHFGHHGGG?FGGGGGGGHHHHGGGGGFHHHGGGED/BDGGHHHFH222//?1111?0//>F00F1>1>1>1<11<//<=GD0C./0D/000/=0//..---;0;//.;.//0;0;00;000/;C/00:0900;0:-;..;0.;09.00;./090000000;00/0.9;F000;;-...-;0:900:0;0B90B0BFA
@M05620:37:000000000-D9766:1:1101:12646:6616 1:N:0:2
ACCACACCTTCTACAATGAGCTGCGTGTGGCTCCCGAGGAGCACCCCGTGCTGCTGACCGAGGCCCCCCTGAACCCCAAGGCCAACCGCGAGAAGTGGCCCGCTCCCTCTTCTGGTGGCCGTCTACCTCCTTCCTGGCCTCCCGGAGCTGCGCCCTTTCTCACTGGTTCTCTCTTCTGCCGTTTTCCGTAGGACTCTCTTCTCTGCCCTGAGTCTCCTTTGGCACTCTGCAGGTTCTAGATCGGAAGCGCA
+
AAAABBBAFFFFGGGGFGGGGGGFG2EGCEGHHFGG2EE?2FFGHGGGBEGEGGHFGGHGGE0EFEEFGGGGCFGGGGFHCEHHAFG@GGGGCDG?FGAFH/A@/?CGCCFHFH1FF.C0<--<.<=GGHGFB/C0CCCGGE..:-9BFGB-?E?-C09BF0=0;CBBCFFFEB/9B9/9-A.BE/9.F..9/9BFFFBBBBB////;B.:./9;B9BBBFF/BBBBFFFFFF;BBF/;//:9AA.9.;--
@M05620:37:000000000-D9766:1:1101:7206:6618 1:N:0:2
ACCACACCTTCTACAATGAGCTGCGTGTGGCTCCCGAGGAGCACCCCGTGCTGCTGACCGAGGCCCCCCTGAACCCCAAGGCCAACCGCGAGAAGATGAGAAGAGGCCCGCTCCCTCTTCTGGTGGCCGCCTCCCTCCTTCCTGCCCTCCCGGAGCTGCGCCCTTTCTCCCTGTTTCTCTCTTCTGCCGTTTTCCGTAGGACTCTCTTCTCTGCCCTGAGTCTCCTTTGGACCTCTGCAGGTTCTAGCTCG
+
BBBBBBBBFFFFGGGGGGFGGGHHGGGGHGGHHGGGGGGFGHHHHGGGGGGGGGHHHHHGGGGGGGGGGGGHGHHGGGGHGHHHFGGGGGGC/D2?GHDFG2F?0/?FGGGG?GGHFFHHB=GGH.CG@-AEGEEHHGHHHHHF/;EGGGGG@-;BGBF?DGBDFFF/F9FFF99FFFFFFFFFFFF:;:DFFFFD:9DDFFFFFFBFFFFEFFFF/.;BFF/9;BFFFFF/BFFFFFEFF.BFFFFFFFB
@M05620:37:000000000-D9766:1:1101:18923:6622 1:N:0:2
ACCACACCTTCTACAATGAGCTGCGTGTGGCTCCCGAGGAGCACCCCGTGCTGCTGACCGAGGCCCCCCTGAACCCCAAGGCCAACCGCGAGAAGTGGCCCGCTCCCTCTTCTGGTGGCCGCCTCCCTCCTTCCTGGCCTCCCGGCGCTGCGCCCTTTCTCCCTGGTTCTCTCTTCTGCCGTTTTCCGTCGGCCTCTCTTCTCTGACCTGAGTCTCCTTTGGCACTCTGCAGGTTCTAGATCGGAAGCGCA
+
CCDCDCDDFFFFGGGGGGGGGGHHGEGGHGHHHGGGGGGCGHHHHGGGFGGGHHHHHHHGGGGGGGGGGGGHHHHGGGGHGHHHHGGGGGGGGGHGHGFHHGGG/??FGHHHHHHHHGHH-AGGGHGHHGHHHHHHHHHHHHGGGGGFGGGGGGFFFFFFFFFFFFFFFFFFFFFHHFFFFFFFFFFFFADF-;DFFFFFFHFHFFFFFF/BFFFFFFFFEFBFFFFFFFFFFFFFFFFFFFFFF.;ABF;
@M05620:37:000000000-D9766:1:1101:14632:6625 1:N:0:2
GAGGCTGCTTTGGAAGAAACTCATAGATTACTGCAACAGTTCCCCCTGGACCTGGAAAAGTTTCTTGCCTGGCTTACAGAAGCTGAAACAACTGCCAATGCTACCCGTAAGGAAAGGCTCCTAGAAGACTCCAAGGGAGTAAAAGAGCTGATGAAACAATGGCAAGTAAGTCAGGCATTTCCGCTTTAGCACTCTTGTGGATCCAATTGAACAATTCTCAGCATTTGTACTTGTAACTGACAAGCCAGGGA
+
AABBCCFBFFFFGGGGGGGGGGHHHHHHHFHHHHHHHHHGHHHHHGGGHHHHHHHHHHHGFGHHHHHHHHHHHHHHHHHHHHHHHHHHHHHHHHHHHHHHHH4GCHGGGDHHFB?GFFHHGGFHHBGHHHHHHHFF??DD2B?33?GHHHHHGHHGHHGGHHGCHGHHHHHHHHFHHHHGHHGGGGGDGHFHHHHHHHHDFGHHHBGHHFHHH/GHFHHHHFGHHFHHHHHHHGFFFFFGGFGGGGF?FG.
@M05620:37:000000000-D9766:1:1101:17543:6637 1:N:0:2
GCTGCTGCTTTTGAATCAACTCATAGATTCCTGCCCCAGTTCCCCCTGTCCCTGTAACCGTTTCTTGCCTGGCTTCCAGAAGCTTCAACCACTGCCCATGCTACCCGTCCGGCCCGGCTCCTAGCCGACTCCCCGGGCGTCCCCGCGCTGCTGACCCCCTGGCCAGTCAGTCCGGCATTTCCGCTTTCGCACTCTTGTGGATCCAATTGAACACTTCTCAGCCTTTGTACTTGTCACTGACCAGCCCGGGA
+
1>1>>@1BCF311AB3BBBGBBB3BDDGFGFGGHHGGEB1DDFHHGABBABBBBBFGHHGFGFFDDABGHHHHHBBGHHBFGHB1BBGG0BFF@BFGBFGHHHHHHEG//>E/>>@EGGGGHHH1CEGGCGH//>BGC@CC@AACCCCGGAHHHFFHA-;EGGGGGG0CFGGB.-AAGGGGGGGGFF/AB-@@FFFFFFFFFFFFFFFFBBF/9BFFFFFFF/BFFFFFFFFFF/BFFF/B/BFFF9@?@?
@M05620:37:000000000-D9766:1:1101:16789:6646 1:N:0:2
ACCACACCTTCTACAATGAGCTGCGTGTGGCTCCCGAGGAGCACCCCGTGCTGCTGACCGAGGCCCCCCTGAACCCCAAGGCCAACCGCGAGAAGATGCGTGGGATATTTTCTCACCCAGTCGTGTGGCCGCCTACCTCTTCTGGTCGCCCCCTCCCTCCTTCCTCCCCTCCTGGCGCGTCCTCCCTTCTGACGTGTTCTCTCTTATGCTCTTCTCCGTCCTGCTCTCCTCTCGGACCTCTGTCTCCTCTG
+
ABAAA4AAFFFFCGGFEGGFGBGFEFGGHGGHBFGD?EG2FH2GHGGGGGGGGHHGHHHG?EEEGEFGGGGBCEGEGG?GEFGHCFEEFCCFCAGFFF2////>/1?1@11@1G1=00..1<...<<...--;..=.0;0=C00000--..=--;:9/;./;0C00/9...A.//.-.----.;/.BFFF//;.9.;AF//;//////;//;B/9F/.....////////.9/..9-;9//;/////B.B/
@M05620:37:000000000-D9766:1:1101:22528:6664 1:N:0:2
ACCACACCTTCTACAATGAGCTGCGTGTGGCTCCCGAGGAGCACCCCGTGCTGCTGACCGAGGCCCCCCTGAACCCCAAGGCCAACCGCGAGAAGTGGCCCGCTTCCTCTTCTGGTGGCCTCCTCCCTCCTTCCTGGCCTCCCGGCGCTGCGCCCTTTCTCCCTGGTTCTCTCTTCTGCCGTTTTCCGTCGGCCTCTCTTCTCTGACCTGCGTCTCCTTTGGCACTCTGCAGGTTCTAGATCGGAAGCGCA
+
CCBCDCDCFFFFGGGGGGGGGGHHGGGGHGHHHGGGGGGGGHHHHGGGGGGGHHHHHHHGGGGGGGGGGGGHHHHGGGGHGHHHHGGGGGGGGGH2?FFHHC@A</???=FGD1G>0EGH1G.CGCCB<<<DGFD0/CH0:CFD@G-99BD--CF-/BF0BBF:B?0:0BBFFFFFFF00-<B/EFF?:.<9BAFAF/:0<BFFFBFBB:.9<CFF00<00<:FFFFFFFB:..00<:0:0B.AA...<-<
@M05620:37:000000000-D9766:1:1101:25444:6664 1:N:0:2
ACCACACCTTCTACAATGAGCTGCGTGTGGCTCCCGAGGAGCACCCCGTGCTGCTGACCGAGGCCCCCCTGAACCCCAAGGCCAACCGCGAGAAGATGAGTGAGATATTTTCTCCCCCAGGTGCGTGGCCCGCTCCCTCTTCTGGTGGCCGCCTCCCTCCTTCCTGGCCTCCCGGAGCTGCGCCCTTTCTCACTGGTTCTCTCTTCTGCCGTTTTCCGTAGGCCTCTCTTCTCTGACCTGCGTCTCCTTTG
+
CCCCCBCCFFFFGGGGGGGGGGHHGGGEFGHHHGGEFGGCGHHHHGGGG?EGHHHHHHHGGGGGGGGGGGGHHHGGGGGHGHHEFFGGGGGGGGHGHHHHGFHH1??FGHHHHHHHGGGG.FGHGGGGGCHDFGGGGHHHHHHHHHFDHHGGGGGGGGGGGGFGGGGGGGGGFD-:>DFFFFFFFFFFFFF0BFFFFFFFFFFFFFFFFFFFFFFFFFBFDDBBBFFFFFFFFFFFFFFFFFFFFFFFFF0
@M05620:37:000000000-D9766:1:1101:13435:6673 1:N:0:2
ACCACACCTTCTACAATGAGCTGCGTGTGGCTCCCGAGGAGCACCCCGTGCTGCTGACCGAGGCCCCCCTGAACCCCAAGGCCAACCGCGAGAAGTGGCCCGCTACCTCTTCTGGTGGCCGCCTCCCTCCTTCCTGGCTTCCCGGAGCTGCGCCCTTTCTCACTGGTTCTCTCTTCTGCCGTTTTCCGTAGGACTCTCTTCTCTGACCTGAGTCTCCTTTGGAACTCTGCAGGTTCTAGATCGGAAGAGCA
+
BBBBBBBBFFFFGGGGGGGGGGHHGGGEEGHHHGGG?FGEFHHHHGGGEEGGHHHHHHHGGGGGGGGGGGGHHHHGGGGHEHHHEGGGGGGGGCG>BF?GF<CDCGHFHHHHHHBGHDG0>CGGGHE<GGHHHHHFFFGHHHHGB@AGGGFGGGG?9CCBFFFFFBFFFBBFFBFFFEFFFFDFFFFDFFD?FFFFBBFFFFBF//9FFBBF9FFFFFFFFB/;BFFFFFFFF;BFB/;:/BA?AADFFFB
@M05620:37:000000000-D9766:1:1101:13418:6677 1:N:0:2
ACCACACCTTCTACAATGCGCTGCGTGCGGCTCCCGAGGAGCACCCCGTGCTGCTGACCGAGGCCCCCCTGAACCCCAAGGCCAACCGCGCGAAGTGGCCCGCTGTCCCTTCTGGTGTCCCCCTCCTTCTTTCCTGGCCTCCCGGCACTGCTCCCTTTCTCCCTGGTTCTCTCTTCTGCCGTTTTCCGTCGGCCTCTCTTCTCTGACCTGCGTCTCCTTTGGGACTCCGCCGGTTCCACCTCGGAGGTGCA
+
AAAAAAA1BCCFFGGFGG1AECEFGFG00AE/E/FA/EE?/GHFHGG?A?EFBGBGHHF>/E/EFAEEGEAFGGHGGCEHGEHHGFGGGG/@<CC/1<.FC---<.<0<DD/00GDC:/;0::@A:/;00<0CGFFB..0C.;.--9:;;00;9;/09/B///-/-//:9/9FF//9/BF?F-B-/9:FF-@>AB-B/F/BF/9B//;9B--:-A-;F/;//--;AF/-9---@AE/9/---;-99;9-//
@M05620:37:000000000-D9766:1:1101:19230:6697 1:N:0:2
GAGGCTGCTTTGGCAGAAACTCATAGATTACTGCAACAGTTCCCCCTGGACCTGGAAAAGTTTCTTGCCTGGCTTACAGAACCTGACACAACTGCCAATGCTACCAGTCCGGACCGGCTCCTCGCAGAATCCCCGAACGTACCAAAGCTGCTGACCCACTGACCAGTAAGTCCTTCATTTCCGCTTTCGCACTATTGTGGATCCCATTGTCCAATAATCAGCATTTGTACTTGTCACTTACCAGCACGGGA
+
>>33>ACAFFFFGAGA2FFFFAFFH5ADF5BEDFE4BFGEGHGHHGFFH2FFCBG2BFGH3DFGG5DFGHH1FBBBGHBDB2BBEB3@F2??@FF3@G@33@4@B333BF>/?E/>/>/EFG2//<</2BFCGGF//>/?0//<1?0<1<1<11><<C.<11<</.D000D000=0<DG00=.=EGA0;C.:A0CFB0C.90://00;000=0;F09;C0990C009009;0/;BB////;//;9.9@9>A
@M05620:37:000000000-D9766:1:1101:26234:6698 1:N:0:2
AGTGCCAGCTCTCAATCTCACACGTCTGACCTTCCCTCCCACTACTCGACCACATAATCCGTCCGTTCCTTGCAACAATTAACCTCACCCAATTCCCCTGTCCTTAAGGCTGCTCCCCTTCCTGCCCGTATCCTCGCCTCCTCCCCTGGCGTCCCCGCGCTGATGCCCCCCTTTCCCGTCCTTCCGTCCTTTCCGCTTTCGCACTCTTGTGTCTCCCCTTTCCCCCTTCTCCTCCTGGTTCCTTGTTGCTT
+
>1>>A@BBACBBAAAFG1B3B11A0000AFGH1BF0B0A0A00BFFBBA/A/B/BB12D2ACG/AA10BFABF11BFG1111B11BB/BGC/01111BB/F@B2221B1E10/F1F?/FFC<1110?///0BB21////?FGF<F/0//?>C@?<F--<<@-.<0<0/.A@@.:;00:C.E.00/;0.9;0900.;.9CFCF-99B/B;:B-/9BF/-;F9F//9A;FFFF//-99//:9//9//;/-9;/
@M05620:37:000000000-D9766:1:1101:15422:6715 1:N:0:2
GCGGCTGCTTTGGAAGCAACTCATAGATTCCTGCCCCAGTTCCCCCTGTCCCTGGAACCGTTTCTTGCCTGGCTTACAGAAGCTGCAACAACTGCCCATGCTGCAAGTGAGGTGCTGCTACTAGGCCAATCCAGGGGCGTACTTGCGCTGCTGCACCCTTGGCCAGTCAGTCGAACATTTCCGCTCTTGCGCTCTTGTGACTCCCATTGCACCCTCCTCAGCCTTTGAACTTGTAACTGTCAAGCCCGGGC
+
>1>AA>>>CF31BFFE1BBGBFBFGDGHG3FGHHF0BBBBDFGHHGAF11BBFF/BF1/EEGHGDFDFHHHHHH>1BGHDGHHBB1BGH0BGGGGH/1BG111101111BB00/11B1>1B1B>001?/B0<B10///<////11?ACG-.1>10>0>.>G//0<.0<G=G<...;C:GHH0...-.000---;EGGG000;0/.90000;0/.9..--;B//-99///99/9/;//;////;9/AE;@--
@M05620:37:000000000-D9766:1:1101:10603:6715 1:N:0:2
GAGGCTGCTTTGGAAGAAACTCATAGATTACTGCAACAGTTCCCCCTGGACCTGGAAAAGTTTCTTGCCTGGCTTACAGAAGCTGAAACAACTGCCAATGCTATACGTCAGGCCAGGCGCATGGAAGACTCCCCGGAAGACCCCAAGCTGCTGAAACACTGGACAGTACATCCGTCATTTACGCTTTCGCCCTCTTGTGAATCCAATTGCCCACTTATCAGAATTTGTACTTGTAATTGCACCGCCAGGGA
+
CBBCCCFCFFFFGGGGGGGGGGHHHHHHHHGHHHHHHGHGHHHHHGGGHFFHHHFGHHHHFGHHHHHHHHHHHHHHHHHHHHHHHHHHHHHHHHHHHHHHF@B4DFFEBFEHHGHHHH/E>//BBB3033BBC//>//?0@@FF//FFHFGH11==FH01?GFH1.<=111>0.><<GH0=0<E.CEG.;;AAEHHHHH00;:00:;FGFG0BC9000;;F0;0000;09;0;0090;B000/-@-;-9;.
@M05620:37:000000000-D9766:1:1101:22106:6723 1:N:0:2
GAGGCTGCTTTGGAAGAAACTCATAGATTACTGCACCAGTTCCCCCTGGACCTGGAAGCGTTTCTTGCCTGGCTTACAGAAGCTGAAACAACTGCCAATGCTACCCGTAAGGAAAGGCTCCTAGACGACTCCAAGGGCGTAAAAGAGCTGATGAAACAATGGCAAGTAAGTCAGGCATTTCCGCTTTAGCACTCTTGTGGATCCAATTGAACAATTCTCAGCCTTTGTACTTGTAACTGACAAGCCAGGGA
+
AAABBBFBFFFFGGGGGGGGBF4FFDFGHHHHHHHCF2ABAFG3GGAF2BFGGH2FF31ABEGEGH5AGHHHHHFGHHHHHHHBBEGGH3GHHHHH3BFGHGFHHHGGGA?FGF?BCGHHGHHHF3EEEGGHHHFFD/BB/B<2@/?GHHEGFHD<G0C?FHGCFEHDGHGGFHHHHHHHHHGGGDGHHB0;GHHFGHH.GGHHHGHHHGGFBFGFGFFGGG/BFFGGGFGEGFFGGGGFFGGFGG/F?D;
@M05620:37:000000000-D9766:1:1101:9145:6725 1:N:0:2
GCGGCTGCTTTGGAAGAAACTCATAGATTACTGCAACAGTTCCCCCTGGACCTGGAACCGTTTCTTGCCTGGCTTACAGAAGCTGCAACAACTGCCAATGCTACCCGTCCGGCAAGGCTCCTAGCCGACTCCACGGGATTCCCCGAGCTGCTGACCCCATGGACAGTCAGTCATGCATTTCCGCTTTAGCCCTCTTGTGGATCCAATTGACCCCTTCTCAGCTTTTGTACTTGTCACTGACAAGCCAGGGA
+
A1AAA@@AFFFDG1FEFGGGGGCHGHGHHGGGFH1BFHFDFGHHHGEFFFGGHHEFF1/ABEGGF1GFHHH/FFF1BGHFFFGEG10BBBGAFGHHHFHHHHHB0B?E/EEGE//?FHGF?GFHFGGGC<EH10?BC//?DD1FC/-<<G1>G1><G.<</<00<CGHHFGG00;;GGHHH0CEGGG0<C/F/CFGGGGGGGG/9;CFG00CFC..;0CFFG0;9FF;9FFFFBBFF//9://;A;B-AB-
@M05620:37:000000000-D9766:1:1101:15432:6735 1:N:0:2
GAGGCTGCTTTGGAAGAAACTCATAGATTACTGCAACAGTTCCCCCTGGACCTGGAAAAGTTTCTTGCCTGGCTTACAGAAGCTGAAACAACTGCCAATGCTACCCGTAAGGAAAGGCTCCTAGAAGACTCCAAGGGAGTAAAAGAGCTGATGAAACAATGGCAAGTAAGTCAGGCATTTCCGCTTTAGCACTCTTGTGGATCCAATTGAACAATTCTCAGCATTTGTACTTGTAACTGACAAGCCAGGGA
+
AABAAAFBFFFFGGGGGGGGGFGHHFGHHHHHHHGHGHHHHFFGGGGGHHHHHHHGFDGHFHHFHHHGHHHHHHHBFGFGHHHHHEFGGCEHHHHHHGHHGF4FHHFEEFFBGHHH?FGHGGGHFGDFHHHGGHHGEHGGHFHHFFHFHHHHHHHGHHH@GFFGGFGHGH?GGHHHHHHGHHGGDDGHHHBFGHHHHHHDHEHHHBGHHHHHHHGGFFHHEHHHHHHHHFHHHGF;;CFFFGGFEEF.CD;
@M05620:37:000000000-D9766:1:1101:15517:6769 1:N:0:2
AGTGCCAGCTCTCAATCGCACAGGGGACCCAGGGCCTGGCCCCTCCATCCAGAAAACCTATGACCTCACCCGCTACCTGGAGCACCAACTCCGCAGCTTGGCTGGGACCTATGTGAGTATCCAGCGTAGGAATCTGGGAGTTGGGGAGGAGTGAGGAGTTGGGGAAAGACAGTCCTAACCGTGGAGGGTTCTGGTAAATGATGGGGTGAGGAGGGGCTCTTTGGCTCCCACCAGTCCCCCTGTCTGGTCTA
+
AA1AAFBFAFFFG1GFGFGGEAGCGGGGGGCHFEFEFFCGGEFEEG0GHHFHHFGHFEHHHFGGHGHHHHHGG/>>GHFHFGHFHE0?EHHHGGEGGFHHGHHGGGHHGGGHHHHFHHHHHHHHHGGCGGGFHHHHHF<FGGFHCCECGCEHHFHHCFHHHHGGECHFGHHHHHHHFHHHGGGGEFGGGGGGGGGGFGGGFGGGGGF@FFFFFF@@@@FFFFFFFFFFFEFFFFFFFFFF@FFFFFFFFF/
@M05620:37:000000000-D9766:1:1101:15168:6774 1:N:0:2
ACCACACCTTCTACAATGAGCTGCGTGTGGCTCCCGAGGAGCACCCCGTGCTGCTGACCGAGGCCCCCCTGAACCCCAAGGCCAACCGCGAGAAGATGAGAAGAGGCCCGCTCCCTCTTCTGGTGGCCGCCTCCCTCCTTCCTGGCCTCCCGGAGCTGCGCCCTTTCTCACTGGTTCTCTCTTCTGCCGTTTTCCGTAGGACTCTCTTCTCTGCCCTGAGTCTCCTTTGGAACTCTGCAGGTTCTAGCTCG
+
BBABBBABFFFFFGGGGGFGGGHHGDGB4AGHHGGGGCEG2CFHHGGGDFGGGHGHGGHFFGCEFGGGGGGHHHHGGGGHGHHHHGGGGG<CGGHGHHHHBGHGHHGGGGGGCGGHHHHHHGDDGAGHGADEGHGHHGHHHHHHFGGGGGGGG?BBGGGGGGCBFFFFF/BFF.BFFFFFFFFFFFF;;;DFFFFFFFFFFFFFFFFFFFFFFBFFFFFFFFFFFFFFFFF/FFFFFFBFFFFFF/;9;FD
@M05620:37:000000000-D9766:1:1101:15040:6788 1:N:0:2
ACCACACCTTCTACAATGAGCTGCGTGTGGCTCCCGAGGAGCACCCCGTGCTGCTGACCGAGGCCCCCCTGAACCCCAAGGCCAACCGCGAGAAGATCCCAGGTGCGTGGCCCGCTCCCTCTTCTGGTGGCCGCCTCCCTCCTTCCTGGCCTCCCGGCGCTGCGCCCTTTCTCCCTGGTTCTCTCTTCTGCCGTTTTCCGTAGGACTCTCTTCTCTGCCCTGCGTCTCCTTTGGCACTCTGCAGGTTCTAG
+
BBBBBBBAFFFFGGGGFGGGGFHHGEFBAEHGHFFEGGFCFFHHHEFAEEEGFHHHHHHEGC?FGGGGGGGHHHHGGGGHGHHHHGGGGGBDGGHGH2?F2?FFG1AFF@CHHGGG@DEGHHHHHHHHHGHHGCCFFFGHGGGG;CFFGGGGGGGGG@DFFFADFFFFFFFFF/FFFFFFFFFFFFF;BFFFFFFFFFFFFFFF/9;FFFFFFFFFF:FFFF;>FFFFFBFFFF/FF.;BFF/BFFF;B9;
@M05620:37:000000000-D9766:1:1101:17181:6804 1:N:0:2
ACCACACCTTCTACAATGAGCTGCGTGTGGCTCCCGAGGAGCACCCCGTGCTGCTGACCGAGGCCCCCCTGAACCCCAAGGCCAACCGCGAGAAGATGAGAAGAGGCCCGCTACCTCTTCTGGTGGCCGCCTCCCTCCTTCCTGGCCTCCCGGAGCTGCGCCCTTTCTCACTGGTTCTCTCTTCTGCCGTTTTCCGTAGGACTCTCTTCTCTGCCCTGAGTCTCCTTTGGAACTCTGCAGGTTCTAGCTCG
+
CCCCCCCCFFFFGGGGGGGGGGHHGGGEHGHHHGGGGGGGGHHHHGGGGGGGHHHHHHHGGGGGGGGGGGGHHHHGGGGHGHHHHGGGGGDGGGHHHHHF22FGHGDGGGGG-DHGGHHHHFF=C.G.@<@CEHGHHGHHHHHCGAA9FEEG??9BA09CFGGFFBFBF0:BF/FFFB9FFFFFFFBFFFAFEFFFB.A.:FFFFFFFFFFFF09AF.:FBFFBFBFFFFFFFFFEFFF0.:;BB:B0BB.
@M05620:37:000000000-D9766:1:1101:13015:6814 1:N:0:2
ACCACACCTTCTACAATGAGCTGCGTGTGGCTCCCGAGGAGCACCCCGTGCTGCTGACCGAGGCCCCCCTGAACCCCAAGGCCAACCGCGAGAAGATGCCCAGGTGAGTGGCCCGCTACCTCTTCTGGTGGCCGCCTCCCTCCTTCCTGGCCTCCCGGCGCTGCGCCCTTTCTCACTGGTTCTCTCTTCTGCCGTTTTCCGTAGGACTCTCTTCTCTGACCTGAGTCTCCTTTGGAACTCTGCAGGTTCTA
+
AAAAAAAA>FFFGGGGGG1FGGHHGGGB0EGHHFFE?EGCCHHHHGGEAEEGFHGHHHH/EE/EFFGGGGGHHHHGGGGHGHHHHGGGGG<BCGHGHHHHHHHGHHHHHHGGHGGGGGGHHHHHHHHHHHGHHGGGGGHGHHGHHGGGGGGGGGGGGG:AG@@F@@F@@FFFFFFFFFFFFFFFFFFFFFFFF@FFFFFFFFFBFFFFFFFFFFFFFFBFFFFFFFFFFFFFFFFFFFFBFFFFFFFFFFB
@M05620:37:000000000-D9766:1:1101:19177:6823 1:N:0:2
GAGGCTGCTTTGGAAGCAACTCATAGATTACTGCAACAGTTCCCCCTGGACCTGGAACCGTTTCTTGCCTGGCTTACAGAAGCTGAAACAACTGCCAATGCTACCCGTACGGAACGGCTCCTAGACGACTCCAAGGGAGTCACCGAGCTGATGAACCCATGGCAAGTAAGTCAGGCATTTCCGCTTTAGCACTCTTGTGGATCCAATTGAACACTTCTCAGCCTTTGTACTTGTAACTGACAAGCCAGGGA
+
>>>>A11>CF@DEFG11BBGBBBDFFHHH1FGHH11BFFADFHHHG0FAAFBGHAGH1/AEGGGDFDFHHHHHHB1FHHGHHHFB1FGHFHHHHHH1BFGHHFHGHGGG/EG/?/?EEGGGHHH1<ECGGGHFHGEG/EG0D11C/ACCHGGHH11>.<GHHHFHGHFHHHHFBGHHHHHHFGGGGG0GHHHHHHHHGGBGGGGFGGGGGGGB/9BFFGGGG/FGGGFGGGGGGGGGGFFF/BAEFBFFFE
@M05620:37:000000000-D9766:1:1101:26191:6840 1:N:0:2
ACCACACCTTCTACAATGAGCTGCGTGTGGCTCCCGAGGAGCACCCCGTGCTGCTGACCGAGGCCCCCCTGAACCCCAAGGCCAACCGCGAGAAGTTGCCCGCTTCCTCTTCTGGTGTCCTCCTCCCTCCTTCCTGGCCTCCCGGCGCTGCGCCCTTTCTCCCTGGTTCTCTCTTCTGCCGTTTTCCGTCGGCCTCTCTTCTCTGCCCTGCGTCTCCTTTTGCACTCTGCCGGTTCTAGCTCGGAAGCGCA
+
BBBAABBBFFFFGGGGDGFFGFHHGEEAFAGGEFGGDGGGGHHHHGGGEEGGEGHGHHHGCGGGGEGEGGFFHFHGGGGHAEGHHGE/CD@BDGH?FFGHH?C</?<?1F1DGGFFH.>11>0>FGGG<<<0DHFFFHAGHHGGGG-:B?DGGAB@FGGG0BFFFE/C9F/FFFFFFBFFBFFF.FFAFFBB@AFFFFFFFFFFF/;EBFF-;@DFFFFF/;FBF/BBFB/--;;EBBB/;FFB..;99B-
@M05620:37:000000000-D9766:1:1101:25392:6877 1:N:0:2
GAGGCTGCTTTGGAAGAAACTCATAGATTACTGCAACAGTTCCCCCTGGACCTGGAAAAGTTTCTTGCCTGGCTTACAGAAGCTGAAACAACTGCCAATGCTACACGTAAGGACAGGCTCCTAGACGACTCCCAGGGCGTCACCGCGCTGCTGAAACAATGGCCAGTAAGTCAGGCATTTCCGCTTTCGCACTCTTGTGGATCCAATTGAACACTTCTCAGCATTTGTACTTGTAACTGACAAGCCAGGGA
+
CCCCCCFCFFFFGGGGGGGGGGHHHHHHHHHHHHHHGGHFGHHHHGGGHHHHHHHFHHHHGHHHHHHHHHHHHHHHHHHHHHHHHHHHHHHHHHHHHHHHHHHHHHGH2FGH312?FFHHA3?G33/<EFGH/23??/B/<//@//>ADC/FGGD1G0>FGHF0FGHH110D00/GEHHB0G?EDGGH.;::CHHHHFGBFGGGGGGGG00FF/CG00;FGBBFG9F;CFGEFFGGGFFFF/BFFFF?ED:
@M05620:37:000000000-D9766:1:1101:16003:6919 1:N:0:2
AGTGCCAGCTCTCAATCGCACAGGGGACCCAGGGCCTGGCCCCTCCATCCAGAAAACCTATGACCTCACCCGCTACCTGGAGCACCAACTCCGCAGCTTGGCTGGGACCTATGTGAGTATCCAGCGTAGGAATCTGGGAGTTGGGGAGGAGTGAGGAGTTGGGGAAAGACAGTCCTAACCGTGGAGGGTTCTGGTAAATGATGGGGTGAGGAGGGGCTCTTTGGCTCCCACCAGTCCCCCTGTCTGGTCTA
+
ABAAAFFFBFFFG4GGGGGFGGHGGCEE2EHH2BEEAFHH2GFHGGHHHHHHEGHHHGHHHHFHHHHHHHHEE>EGHHHHBFHHHHF1EGHHEGFEEGGHGHHGGGHHGHGHHHGGHHHHHHHHHGGDGGEHHHHHHGFGGHHHGGGGGGFHHBGHGFHGFHGGEGGGEHHHHHHHHGHHGGGGGGGGEFFGGGFGGGGGGGGGGGFFEFFFFFFFFFFFFFFFFFFFFFFFFFFFFFFFFFFFFFFFFFB
@M05620:37:000000000-D9766:1:1101:16885:6933 1:N:0:2
ACCACACCTTCTACAATGAGCTGCGAGTGGCTCACGAGGAGCACCCCGTGCTGCTGACCGAGGCCCCCCTGAACCCCAAGGCCAACCGCGAGAAGATGAGCAGAGGCCCGCTCCCTCTTCTGGTGGCCGCCTCCCTCCTTCCTGGCCTCCCGGAGCTGCGCCCTTTCTCCCTGGTTCTCTCTTCTGCCGTTTTCCGTAGGACTCTCTTCTCTGCCCTGAGTCTCCTTTGGACCTCTGCAGGTTCTCGCTCG
+
A11>AAAACFFDBGFDFFFEGGHHE0A00AAFE1BAAEAE//G0/BEE/EECDGFHFHFEEECCGGGGE>FGHHHGGFGCEEHHHCEEEC/>CCGBD1>G11F0</AFC/CC-EGGHHHHH1<GCC<GG<CEGHGHHGHHHHHHFGGGGGGBG-@?FGG@GG?@FFFFFBFF/-;;FFFFFFFFFFF/@BBFFFBB;ABFBFF9FFFFFFFFFBFEBF-BFFFFFFF9BB//:FFBBF//;AFFF/;9;E-
@M05620:37:000000000-D9766:1:1101:14898:6941 1:N:0:2
GAGGCTGCTTTGGAAGAAACTCATAGATTACTGCAACAGTTCCCCCTGGACCTGGAACCGTTTCTTGCCTGGCTTACAGAAGCTGAAACAACTGCCAATGCTACCCGTAAGGCAAGGCTCCTAGCCGACTCCAAGGGAGTCCCCGAGCTGATGACCCCATGGCCAGTCAGTCAGGCATTTCCGCTTTCGCACTCTTGTGGATCCAATTGAACACTTCTCAGCCTTTGTACTTGTAACTGACCAGCCAGGGA
+
AAAABBFBFFFFGGGGCFGGGGGHHHHHHFFHHH4FGFFDFGHHHGEGGCGGHHGHH31ABEHHHHHHHHHHHHG3GHHHHGHGH3BGGGHHHHHHFHHHHHFHFHFG/1BF300?FHHHGHHH3BFGGGGHF2FFGCAEC<2<B/>@/G1FGHD1F/.>0F00>FG1FGGH0</CGHHHH0EGGGG0;ECFGHHHHGHGGGGGFFFGGB9F0990BBFGGG/;FGGFFGGGGG0FFGBBF/BFFF9.ADA
@M05620:37:000000000-D9766:1:1101:18730:6948 1:N:0:2
GAGGCTGCTTTGGAAGAAACTCATAGATTACTGCAACAGTTCCCCCTGGACCTGGAAAAGTTTCTTGCCTGGCTTACAGAAGCTGAAACAACTGCCAATGCTACCCGTAAGGAAAGGCTCCTAGAAGACTCCAAGGGAGTAAAAGAGCTGATGAAACAATGGCAAGTAAGTCAGGCATTTCCGCTTTAGCACTCTTGTGGATCCAATTGAACAATTCTCAGCATTTGTACTTGTAACTGACAAGCCAGGGA
+
>1>>A>CAFFDFFGGGCGGGGGBGFFGHH1FGHH11BBB1DGHHHG?FA0BEGHGHHB0BBGHHEHBHHHHHHHG1GFHGHHHHFHHHHFHHHHHHC1FGHHHHHHGFGFHHHHHHHHHHGHHHHDGHHHHHGHHGG/EGFFDGH/GHHHHGHHHHHHHHHHHFHGHHHHHHFHHHHHHHHHGGGGGHHHHHGHHHHGHGHHHHHHHHHHHHHCGHFHHGHHCFHHHGHHHHHFGFGGFGGGGGGG/CFG.
@M05620:37:000000000-D9766:1:1101:19902:6964 1:N:0:2
ACCACACCTTCTACAATGAGCTGCGTGTGGCTCCCGAGGAGCACCCCGTGCTGCTGACCGAGGCCCCCCTGAACCCCAAGGCCAACCGCGAGAAGATGAGAAGAGGCCCGCTCCCTCTTCTGGTGGCCGCCTCCCTCCTTCCTGGCCTCCCGGAGCTGCGCCCTTTCTCACTGGTTCTCTCTTCTGCCGTTTTCCGTAGGACTCTCTTCTCTGCCCTGAGTCTCCTTTGGAACTCTGCAGGTTCTAGCTCG
+
CCCCCDDDFFFFGGGGGGGGGGHHGEGEDGHHHGGGGGGGGHHHHGGGGFGGHHGHHHHGGGGGGGGGGGGHGHHGGGGHGHHHHGGGGGGGGGHHHHHHEFHHHGFGGGGGCGGHHHHHHFHHGEHHGDGEGHGHHGHHHHHHHGGGGGGGGFGGGGGGGGFFFFFFF9FFF/FFFFFFFFFHFFFFFDFFFFFFFFFBFFFFFFFFFHFHFFFFFFFFFFFFFFFFFFFFFFFFFFFFFAFFF0;BFF?
@M05620:37:000000000-D9766:1:1101:7228:6967 1:N:0:2
ACCACACCTTCTACAATGAGCTGCGTGTGGCTCCCGAGGAGCACCCCGTGCTGCTGACCGAGGCCCCCCTGAACCCCAAGGCCAACCGCGAGAAGATGAGTGAGATATTTTCTCCCCCAGTTGCGTGGCCCGCTCCCTCTTCTGGTTGCCGCCTCCCTCCTTCCTGGCCTCCCGTAGCTGCGCCCTTTCTCCCTGGTTCTCTCTTCTGCCGTTTTCCGTAGGCCTCTCTTCTCTGACCTGCGTCTCCTTTG
+
AABBAABCFFFFGGGGGGGGGGHHGGGFHGHHHGGDGGGGGHHHHGGGGGGGHHHHHHHGGGGGGGGGGGGHHHHGGGGHGHHHHGGGGGCGGGHGHHG2??FG??FDGHHHHH1FGCCE1111>ADGC<CCFC@FGHHHHHHFCF0;GHGGGGFGGGC.CB;;FFGGGGGGG.9;9EFF99CFFFFF9FFFFFFF:FFFFFFBF:BFFFCADF.:;ABFFF/;:9;BF;BFFFFFFFFF?DFFD//;BB/
@M05620:37:000000000-D9766:1:1101:10666:7016 1:N:0:2
ACCACACCTTCTACAATGAGCTGCGTGTGGCTCCCGAGGAGCACCCCGTGCTGCTGACCGAGGCCCCCCTGAACCCCAAGGCCAACCTCTAGCAGCTTCCCAGGTGAGCTGCCCGCTCCCTCTCCTGCTGGCCCCCTCCCTCTTCCCCGTCCTCCCCTAGCTTCCCCCTTTCTTACTGGCTCTCTCTTCTGCCGTGTTCCTTCTTCGTCCCTTCTCCGACCTTAGCCTCCTTGGGCACTCGGCAGGTTCTC
+
CCCCCCCBFFFFGGGGGGGGGGHHGEGFHGHHHGGG?EECFHHHHGGGEEGGHHHHHHHGGGGGGGGGGGGHHHHGGFGHGHHHHGGEH3GBF2BBB2B2B2BF??20222???/></??G0=0?D111>CD0.<<<<CE///=00</:...;0;..:=/09000;/.:9CF00090;0.;CFFG00;CFGFF-D-:.:;090000.9..;0090;0:-:-.00B00:/./0009.;./:...-;-:0000
@M05620:37:000000000-D9766:1:1101:11192:7025 1:N:0:2
ACCACACCTTCTACAATGAGCTGCGTGTGGCTCCCGAGGAGCACCCCGTGCTGCTGACCGAGGCCCCCCTGAACCCCAAGGCCAACCGCGAGAAGATGCGCAGAGGCCCGCTCCCTCTTCTGGTGGCCGGCTCCCTCCTTCCTGGCCTCCCGGAGCTGCGCCCTTTCTCACTGCTTCTCTCTTCTGCCGTTTTCCGTAGGACTCTCTTCTCTGCCCTGAGTCTCCTTTGGAACTCTGCAGGTTCTGGCTCG
+
AAA1AAA>BFFFGGGGFG1AF1GFGAEA0AFGAAFA0EFGCHHHHGGEAEFGFHGHHHGAEECEGEGGGGGFHFHGGGGHEEHHHGF/>C/>@FHFFH1<<AC/?FC<<C-<@E<FF/=GHD0=<...---:;.CGCGGF0CBF/FFGFEGB?-?@FFF@@B-999FF//9;//:////;9BFFFFE/;A999//-;9A-99B/99:;FFFFFBBEFFB-/:9B9BB99B9////:/9/9A99BB9//9/@
@M05620:37:000000000-D9766:1:1101:25230:7038 1:N:0:2
AGGGCCAGCTCTCAATCGCACAGGGGACCCAGGGCCTGGCCCCTCCATCCAGAAAACCTATGACCTCACCCGCTACCTGGAGCACCAACTCCGCAGATTGGCTGGGACCTATGTGAGTATCCAGCGTAGGAATCTGGGAGTTGGGGAGGAGTGAGGAGTTGGGGAAAGACAGTCCTAACCGTGGAGGGTTCTGGTAAATGATGGGGTGAGGAGGGGCTCTTTGGCTCCCACCAGTCCCCCTGTCTGGTCTA
+
1>1>AA1A?FF3ABG31AFFACFCCGGG00BFFGC//AGC0BEEEGFF10BB1010B/BFGH2FEG1BGGGGGE//BGHFBFGC0/B?ECHGF/EE/BBGHEFFGCFHGCBDG>2BB1GF>F>DGGGGGCFH<FHDF00?CG1FC-.--.<<G0D<0<<C0<-:..:G///;:0:G0CGG@.:A?EBAEFGGFGCFCF9BBFFGGBF?-A-/AB--;--BFFFFF/FAAF-9-9BFBF-99AFFFF/9/;;
@M05620:37:000000000-D9766:1:1101:25668:7046 1:N:0:2
ACCACACCTTCTACAATGAGCTGCGTGTGGCTCCAGAGGAGCACCCCGGGCTGCTGACAGAGGCCCCCCTGAACCCCAAGGCCAACCGCGAGAAGATCAGCAGAGGCCCGCTCCCTCTTCTGGTGGCCGCCTCCCTCCTTCCTGGCCTCCCGGCGCTGCGCCCTTTCTCCCTTGTTCTCTCTTCTGCCGTTTTCCGTAGGACTCTCTTCTCTGCCCTGCGTCTCCTTTGGACCTCTGCAGGTTCTAGATCG
+
AA11AAAAC@FFGGGB3GFBG1GF0BBA0BA0AFAABGAFA/GFHF/A/AF//FEFB01BEE/EFEG/FE/BEF//?>?GFGH//??EGEEC//B1B1BF1??</?CFG?CC@CAGCGHBG11=<E0<C-<C.CCHCAGC0/00/:;:CHGC--;-:AB-9.9-;BFFFBFF/-;;BFFBBFFBFFE/@F?F9/9ABF-AFFBB9FFBF/BBB/:;B--;A@-9BF/9/;/BF-99/B//:;FFF/;9/:-
@M05620:37:000000000-D9766:1:1101:7750:7046 1:N:0:2
ACCACACCTTCTACAATGAGCTGCGTGTGGCGCCCGAGGAGCACCCCGTGCTGCTGACCGAGGCCCCCCTGAACCCCAAGGCCAACCGCGAGGAGATGAGAAGAGGACCGATCCCTCTTCTGGTGGCCGCCTCCCTCCTTCCTGGCCTCCCGGCGCTGCGCCCTTTCTCCCTGGTTCTCTCTTCTGCCGTTTTCCGTAGGACTCTCTTCTCTGCCCTGAGTCTCCTTTGGACCTCTGCAGGTTCTAGATCG
+
AA>>AABBFFFFGGGFGGGGGFHHGEG24BA2AEEEAGGGCHCFEG0E1AEE533BFG3E0//>FE/EE//233?/E//FFEHH/?AB/B@B//?/F?<<1?01FG0>FD---<GCHGHFHD00C.GHG-:;EHFGGGGGGGG0/;;BFGGG-9-;9-9@=DDFFFFFF/BF/.;/BF9BBFFFFFB:-DAFFBFFFA..9;BBBFFFFFFFB/BEF.BF/;B9BFFFF//99FFFFFFFFAFFF9F/;9.
@M05620:37:000000000-D9766:1:1101:7787:7053 1:N:0:2
ACCACACCTTCTACAATGAGCTGCGTGTGGCTCCCGAGGAGCACCCCGTGCTGCTGACCGAGGCCCCCCTGAACCCCAAGGCCAACCGCGAGAAGTGGCCCGCTACCTCTTCTGGTGGCCGCCTCCCTCCTTCCTGGCCTCCCGGCGCTGCGCCCTTTCTCCCTGGTTCTCTCTTCTGCCGTTTTCCGTCGGCCTCTCTTCTCTGACCTGCGTCTCCTTTGGCACTCTGCAGGTTCTAGCTCGGACGCGCA
+
BBBBBBB>CFFFFGGFGG5FGGGHFEGBAEGHHBFEDFGGGHHHHGGGEFGGHHHHHHHEEGGGGGGGGGGGHHHGGGGHGHHHHFGGGG/BCGHHHGGHHGGG<<?FGHHHHHHHHDHH-ADEGHC<GCCGHHHHHHHHHHGGF?9BGGGGGGFFFFFFF/;;BEFFFFFFFFFFFFFFFFFFFFFFFFFF=DFFFFFFFFFFFFFFFF.@FFFBBFFFFF/9;FF;BF/BFAFF;F//9;ABF-9;;@>
@M05620:37:000000000-D9766:1:1101:20541:7085 1:N:0:2
ACCACACCTTCTACAATGAGCTGCGTGTGGCTCCCGAGGAGCACCCCGTGCTGCTGACCGAGGCCCCCCTGAACCCCAAGGCCAACCGCGAGAAGATGAGTGAGATATTTTCTCACCCAGGTGAGTGGCCCGCTACCTCTTCTGGTGGCCGCCTCCCTCCTTCCTGGCCTCCCGGAGCTGCGCCCTTTCTCACTGGTTCTCTCTTCTGCCGTTTTCCGTAGGCCTCTCTTCTCTGACCTGCGTCTCCTTTG
+
BAAAAAABFFFFGGGGGGGGGGHHGGGGHGHGHGGGGGGGGHHHHGGGGGGFFHHHGHHGGG?EFGGFGGGHFHFGGGGHGHHHHGGGGGGGGGHHHGFHHGHH1FFGHHHHHHFHHHGHGGG1F=>>FHHGCG-AGHGHHHHHHHHGHHG@BFGGGGGGGGGGGGGGGGGGGGGGFFFFFFFFFFFFEFFFFFFFFFFFFFFFFFFFFFFFFFFFFFFFFF/BFFFFFFFFFFFFFFFF.@FFFFFFFF/
@M05620:37:000000000-D9766:1:1101:8780:7086 1:N:0:2
ACCACACCTTCTACAATGAGCTGCGGGTGGCTCCCGAGGAGCACCCCGTGCTGCTGACCGAGGCCCCCCTGAACCCCAAGGCCAACCGCGAGAAGCTGAGTAGTGGCCCGCTCTCTCTTCTAGTGGCCGCCTCTCTCCTTCCTGGCGTCCCGGAGCTGAGCGCTTTATCCCTGGTTCTCTCTTCTGCCGTTTTCCCTAGAACTCTCTTCTCTGCCCTGAGGCTCCTTTGGCACTCTGCAGGCTCTTGCTCG
+
AAAAAAAAFFFFGGGFBGGFG1F1E0AEAAFG1FFF?EEA?GAGHGEGEAGF@GE@GGHE/E/EF/>EGGG0>1?EFG/?</?FAF//B@C///011?1?1111?<.0<<-<<.<0D0=<=0=00...AC?.;/:0:C00F/;099-9--.-;:-:.;9-/-9;--/:;//;F-9//:9/:/;F/;/9-AFFAF//:/-//;/BFFFFBF//9/;EB----9-A-/;FB//9/-/;///;--;-/9/9//;
@M05620:37:000000000-D9766:1:1101:12796:7089 1:N:0:2
ACCACACCTTCTACAATGAGCTGCGTGTGGCTCCCGAGGAGCACCCCGTGCTGCTGACCGAGGCCCCCCTGAACCCCAAGGCCAACCGCGAGAAGTGGCCCGCTCCCTCTTCTGGTGGCCGCCTCCCTCCTTCCTGGCCTCCCGGCGCTGCGCCCTTTCTCCCTGGTTCTCTCTTCTGCCGTTTTCCGTCGGCCTCTCTTCTCTGACCTGAGTCTCCTTTGGCACTCTGCAGGTTCTAGATCGGACGCTCA
+
AAABBABAFFFFGGGGGGGGGGHHGGGGHGGGHGGGGGGGGHHHHGGGEGGGFGHFHHHGGGGGGGGGGGGFHHHGGGFHGHHHHGGGGGGGGGHEHFEH/<CG//?FGHHHHHFG0CGF<ADAAGGHHGHHHHHGGFHGFHGG--;DGAGFGGFFF/FBFFFFFFFFFFFFF/BFFFFFFFFFFFFDFE;D-;DFFFFFFFFF/9BFFF/BBFBFF/BFFF/:BFFFFFFFFF/BFB//BF??D-;;A..
@M05620:37:000000000-D9766:1:1101:22462:7094 1:N:0:2
GAGGCTGCTTTGGAAGAAACTCATAGATTACTGAAACAGTTCCCCCTGGACATGGAAAAGTTTCTTGCCTGGCTTACAGAAGCTGAAACACCTGCCACTGCTACCCGTAAGGAAAGGCTCCTAGAAGACTCCAAGGGAGTAAAAGAGCTGATGAAACAATGGCAAGTAAGTCAGGCATTTCCGCTTTAGCACTCTTGTGGATCCAATTGAACAATTCTCAGCATTTGCACTTGTAACTGACAAGCCAGGGA
+
11AAAAF>CF3D1GAGFG1BB1BD33DBDG1DF3AF1F01AAF10BA//0B1BBCB1AA0F2BDAFB1AB1FA0FGGHFFHHHB@1FGHF0EHBG0B1BG1B1BGA/EE?01FGFCG/>BFGHHHFDHFFHFC1FFGGGAC12BG/CGGHFGHGFFFFGHHGHEHGFGHF<FDFFFHHHFFFCCEFGDGFHHB/G0<0<AGFFGB<GGDD0CCCG0CGHHGHFCCGG0;0G/:BB0CBFB9B0999/..;.
@M05620:37:000000000-D9766:1:1101:4926:7107 1:N:0:2
ACCACACATTCTACAATGCGCTGCGTGCGGCTCCCGAGGAGCACCCCGTGCTGCTGACCGAGGCCCCCCTGAACCCCAAGGCCAACCGCGCGAAGTGGCCCGCTTGCTCTTCTGGTGGCCTCCTCCCTCGTTCCTGGCCTCCCTGCGCTGCGCCCTTTCTCCCTGGTTCTCTCTTCTGCCTTTTTCCGTCGGCCTCTCTTCTCTGACCTGCGTCTCCTTTGGTACTCTGCAGGTTCTAGCTGGGATGGGCA
+
AAA1AAA1BDFFGGGGDGAAE?EGGEE00AEFEABA/AEECHHHHGG/EEEGFHHHHHH>>@@EGEGGGGEHHFHGGGGHEFHHHGC?CG<>CGG/1>A0GG--<.<<DFDGH0<D/.::0:C/:/.;;-;CCFF0/CFG.EG/;.9;@-C-9?@-:F/B9//9/-BFBBFFFFFFFFFF/9;FFF/-;-9@;A?A/FB/BBFF//BBF---A-A-;BBB//-/9;B////;;ABF9;/://-;A;---99
@M05620:37:000000000-D9766:1:1101:10535:7119 1:N:0:2
ACCACACCTTCTACAATGAGCTGCGTGTGGCTCCCGAGGAGCACCCCGTGCTGCTGACCGAGGCCCCCCTGAACCCCAAGGCCAACCGCGAGAAGATGCCCAGGTGAGTGGCCCGCTACCTCTTCTGGTGGCCGCCTCCCTCCTTCCTGGCCTCCCGGCGCTGCGCCCTTTCTCACTGGTTCTCTCTTCTGCCGTTTTCCGTAGGACTCTCTTCTCTGACCTGAGTCTCCTTTGGAACTCTGCAGGTTCTA
+
CCCCCCCCFFFFGGGGGGEFGGHHGGGBAEHHHGGGGGGGGHHHHGGGGGGGHHGHHHHGGGGGGGGGGGGHHHHGGGGHGHHHHGGGGGDG?DGHFDGHHHHGHGHHHHGGHHGGGGGHHHHHHHHGHHGHHGGGGGHGHHDHHGGGGGGGGGGGGF-;CFFFFFFFFFFFFFFFFFFFFFFFFFFFFFFFFFFFFFFFFFFFDFFFFFFFFFFFFFFFFFFFFFFFFFFFFFFFFFFFFFFFFFFFFFB
@M05620:37:000000000-D9766:1:1101:23439:7127 1:N:0:2
AGTGCCAGCTCTCAATCGCACAGGGGACCCAGGGCCTGGCCCCTCCATCCAGAAAACCTATGACCTCACCCGCTACCTGGAGCACCAACTCCGCAGCTTGGCTGGGACCTATGTTGTGTCTCACGCGTCGGACTCTGGACGTTGGGACGGCGTGCGGCGTTGGGGAACGCACGTCCTACCCGTGACGGGTTCTGGTAACTGATGGGGTGCGACGGGGCTCTTTGGCTCCCACCAGTCCCCCTGTCTGGCCT
+
AAABCFFFCFFFGGGGGGGGGGHHGGGGGGHHGGGGGGHGHHGHGGHHHHHHHHHHHGGHHHHHHHHHHHHGGFGGHHHHHHHGGHHHGHHHGGGGGHHHGHHGGEHHGHHHHHH32/BBFH32/0>//>/>-><<FC10-><GHG..@---;-.;--;A9BFG-;D9..---:;A.;;FAAAD..;C;D.9:B//BF/://9;FFDA-.;.-;CFA;-.BFBF/BBBF./;..;/BFFFDDE99FFF/99
@M05620:37:000000000-D9766:1:1101:11091:7150 1:N:0:2
AGTGCCAGCTCTCAATCGCACAGGGGACCCAGGGCCTGGCCCCTCCATCCAGAAAACCTATGACCTCACCCGCTACCTGGAGCACCAACTCCGCAGCTTGGCTGGGACCTATGTGAGTATCCAGCGTAGGAATCTGGGAGTTGGGGAGGAGTGAGGAGTTGGGGAAAGACAGTCCTAACCGTGGAGGGTTCTGGTAAATGATGGGGTGAGGAGGGGCTCTTTGGCTCCCACCAGTCCCCCTGTCTGGTCTA
+
BCABBFFFCFFFGGGGGGGCGGHGGGFGGGHHCFFEFGHHHHGEGGHHHGHHHHHHHGGHHAFHHHHHHHHGGEGFHGHHFGHHHHHCFHHHEGCGGHGHGHHGGGHHGHHHHHHHHHHHHHHHHGEGGGHHHHGFFHGFFHHHGGEFGGDFHGGHHGHHHHGGGGHHHHHHHHGHHHHHGGGFGGDGGGGGGGFGGGGGGFFFGGFFFFFFFFFFFFFFFFFFFFFFFFFFFFFFFFFFFFFFFFFFFFF
@M05620:37:000000000-D9766:1:1101:18192:7151 1:N:0:2
ACCACACCTTCACAATGAGCTGCGTGTGGCTCCCGCGGAGCACCCCGTTCTGCTTACCGAGGCCCCCCTGAACCCCAAGGCCAACCGCGCGAAGATGCGAAGAGGCCCGCTACCTCTTCTGGTGGCCGCCTCCCTCCTTCCTGGCCTCCCGGCGCTGCGCCCTTTCTCACTGGTTCTCTCTTCTGCCGTTTTCCGTAGGACTCTCTTCTCTGACCTGCGTCTCCTTTGGAACTCTGCAGGTTCTAGCTCGG
+
BBBABBBBFFFFGGGGG5BF5BBABEAGGHGHFGEFGG0AAFGHGGAEBBFHHD5DFGGGGGGGGGGG/?GHHFGGGGHGGEHHGGCDG/>BC<?GF1</<DGHH.FEGDD-AHHHHHHH0GCH:CC@A?CGGGGGGGGGGGGGGGGGGGGG>DFFFFFFFFFFFFFFFFFFFFFFFFFFFFFFFFFFFFFFFFFFFFFFFFFFFFFFFFFFBFFFF.;DFFBFFFFFFFFFFFFEFFFFFFFFFFBFFFF
@M05620:37:000000000-D9766:1:1101:19008:7153 1:N:0:2
ACCACACCTTCTACAATGAGCTGCGTGTGGCTCCCGAGGAGCACCCCGTGCTGCTGACCGAGGCCCCCCTGAACCCCAAGGCCAACCGCGAGAAGAGGCCCGCTCCCTCTTCTGCTGGCCGTCTCCCTCCTTCCTCGCCTCCCGGTGCTGCGCCCTTTCTCACTGGTTCTCTCTTCTTCCGTTTTCCGTATGACTCTCTTCTCTGACCTGAGTCTCCTTTGGCACTCTGCAGGTTCTAGATCGGAAGAGCA
+
CCCCCCCCFFFFGGGGGGGGGGHHGGGGHGHHHGGGGGGGGHHHHGGGGGGGFHHHHHHGGGFGGGGGGGGGHHHGGGGHGHHHHGGGGGGGGGH20?/?D?///?C<CGBD1<111>.F<-<C/DC/C</CGG00.-;.;:E.---=CB9-AAD-90;0;0;;0:00;F0FFFB90000.;0;.0B9F..:0B00B0B9B00999BFF///;:00;BF90:0:0//00B0:.A00;BF00:A.;.;..;0
@M05620:37:000000000-D9766:1:1101:25606:7159 1:N:0:2
GAGGCTGCTTTGGAAGAAACTCATAGATTACTGCAACAGTTCCCCCTGGACCTGGAAAAGTTTCTTGCCTGGCTTACAGAAGCTGAAACAACTGCCAATGGTACCCGTAATTAAAACTTCCCAGAACGCGACAACCGAGCAAAAGAGTCCACGAAAGAACTCCAGTCACTCCACGAAATATCGTATGACGACTCCTGCGTGTCCAATTGAACAACGAATAGAACTTTGACTTGTACATGACAGTCCAACGA
+
BBBBB?FAFFFFGGGGGGGGGGHHHHHH6FHHHHHHHHGHHHHHHGGGCGHHHHHHGFHHFHHHHHHHHHHHHHHGHHHHHHHHHGFHHC1?FHHHFFGH3@443BB?EF?444BB@@4?B2B3?F2//</><B///<>//2@22FG1??F1//?..>>F1GCG1>>F10=C//<-=.<00=C/;:G;0..:;.:://-;../0C00000909:.-...9;0;///9;9://;/:;/;:B/:///;;//9.
@M05620:37:000000000-D9766:1:1101:18990:7162 1:N:0:2
ACCACACCTTCTACAATGAGCTGCGTGTGGCTCCCGAGGAGCACCCCGTGCTGCTGACCGAGGCCCCCCTGAACCCCAAGGCCAACCGCGAGAAGTGGCCCGCTCCCTCTTCTGGTGGCCGCCTCCCTCCTTCCTGGCCTCCCGGCGCTGCGCCCTTTCTCCCTGGTTCTCTCTTCTGCCGTTTTCCGTCGGCCTCTCTTCTCTGACCTGAGTCTCCTTTGGCACTCTGCAGGTTCTAGATCGGACGCGCA
+
1>1AAA>AFF@1BGG13AFGBFBGAAFEF?AFGFG0EEE?E/G0ABEEBFGEHHHHEGHGGGG/FGG/>EGHBGHA/EGCFHHEH/?ECGGGGFHGG1FHHCGG//?FGGGHHHHHHGHH-ACFEHGHHGHHHHHHHHHHHHGGGG?AGGGGGG@@FFFFFFFFFFFFFFFFFFFFFFFF@FFFFFFFFF@@-AFFFFFFFFFFFFFFFFBFFFFFFFFFFFFFFFFFFFFFF;FFFFFFFFFFF-@@@@=
@M05620:37:000000000-D9766:1:1101:6681:7168 1:N:0:2
ACCACACCTTCTACAATGAGCTGCGTGTGGCTCCCGCGGAGCACCCCGAGCTGCTGACCGAGGCCCCCCTGACCCCCAAGGCCAACCGCGAGAAGCTGAGAAGAGGCCCGCTCCCTCTTCTGGTGGCCGCCTCCCTCCTTCCTGGCCTCCCGGAGCTGAGCCCTTTCTCCCTGTTTCTCTCTTCTGCCGTTTTCCGTAGGACTCTCTTCTCTGCCCTGAGTCTCCTTTGGACCTCTGCAGGTTCTCGCTCG
+
BB?AB4A>FFFFCGG4BEGAFABFAEFG42BGBFF?2AFAAE1GHGGE0>>?3FGHHHHG>E/EFEGGGGGF3BGEGG?FFHGHCFFBDCCC@AF1C11<1FG>GHEGGGGG-DGGF/CGHCFHCD;CD-;9AAEGGGGGGGGGGGGGGGGGG-;BFB/9BF;;FFFFFFFFB/;FFFFFFFFFFFF9-;;FFF9D9FDFFFFBFBFFFFFFFFBEFAFFFFF/BFFFFFF/FFFFFFFFF9FFF/;AAF?
@M05620:37:000000000-D9766:1:1101:22538:7187 1:N:0:2
AGTGCCAGCTCTCAATCGCACAGGGGACCCAGGGCCTGGCCCCTCCATCCAGAAAACCTATGACCTCACCCGCTACCTGGAGCACCAACTCCGCAGCTTGGCTGGGACCTATGTGAGTATCCAGCGTAGGAATCTGGGAGTTGGGGAGGAGTGAGGAGTTGGGGAAAGACAGTCCTAACCGTGGAGGGTTCTGGTAAATGATGGGGTGAGGAGGGGCTCTTTGGCTCCCACCAGTCCCCCTGTCTGGTCTA
+
AA1AAFFFAFFFGGGFGGGGEAB0AEEFAGGHGGGGGGHHAGEGEGFFHFAFFCFFFEHHFGFGHFHHHHHE@/>EF1@B0FGFEGGEGHGHGG??@FHHG0GFE/<BEFBFHHHHHGHHHHHHHGCGGGFHGHHHHGHGEHHHGGGGGGEHHHHHF.<CGHCGGGHHGHHGHBGHHHHHGCCABGGG;FAFGGFGGGGGGGGGGGF@FFFFFF@@@-AFFF/9;B;EFFFFFFBFFFFF@FFFFFFFFFF
@M05620:37:000000000-D9766:1:1101:18596:7210 1:N:0:2
ACCACACCTTCTACAATGAGCTGCGTGTGGCTCCCGAGGAGCACCCCGTGCTGCTGACCGAGGCCCCCCTGAACCCCAAGGCCAACCGCGAGAAGTGGCCCGCTACCTCTTCTGGTGGCCGCCTCCCTCCTTCCTGGCCTCCCGGCGCTGCGCCCTTTCTCCCTGGTTCTCTCTTCTGCCGTTTTCCGTAGGACTCTCTTCTCTGACCTGAGTCTCCTTTGGCACTCTGCAGGTTCTAGATCGGAAGCGCA
+
CBCCCCCCFFFFGGGGGGGGGGHHGGGGHGHHHGGGGGGGGHHHHGGGGGGGHHHHHHHGGGGGGGGGGGGHHHHGGGGHGHHHHGGGGGGGGGHHHHGHHGGG/CGHHHHHHHHHHGHHCDGGGHGHHGHHHHHFHHHHHHGGG-BGGGGGGGFFFFFFF0BFFEFFFFFFFFFFFFFFFFFFFFFFFFFFFFFFFFFFFFFFBFFFFFFFFFFFFFFFFFBFFFFFFFFFFAFFFFFFFFFFFFD.;B9
@M05620:37:000000000-D9766:1:1101:23238:7256 1:N:0:2
GAGGCTGCTTTGGAAGAAACTCATAGATTACTGCAACAGTTCCCCCTGGACCTGGAAAAGTTTCTTGCCTGGCTTACAGAAGCTGAAACAACTACCACTGCTACCCGTCCGGAACGACTCCTAGCCGACTCCCCGGAAGTCACCAAGATGCTGAACCAATGAACAGTAAGTAAGGCATTTACGCTTTCGCCATCTTGTGGATCCAATTGAACCAATAACAGCCTTTGTACTTGTCACTGACCAGCAAGGGA
+
A?AABBFBFFFFGGGGFGGGGGHHHHHHHHHGHHHHGFHGHHHHHGGGHHHHHHGHHHFGFGHHHHHHHHHHHHHHHHHHHHHHHHHHHFHHH3B?BF3BF4BBB1??AEEFEFGG//</3BBEGC/</<?F?/<<//?F1@F11/??FDGHG1<FFCGF111>>GFDHHH0<G/CFFHHBDADG.EHFF..;G:CG:C.CFGGGFFFGG09.;.:;0;99AE/;00;;CFGF90;9BBFFBFAEBBFEA.
@M05620:37:000000000-D9766:1:1101:22915:7260 1:N:0:2
ACCACACCTTCTACAATGAGCTGCGTGTGGCTCCCGAGGAGCACCCCGTGCTGCTGACCGAGGCCCCCCTGAACCCCAAGGCCAACCGCGAGAAGTGGCCCGCTCCCTCTTCTGGTGGCCGCCTCCCTCCTTCCTGGCCTCCCGGCGCTGCGCCCTTTCTCCCTGGTTCTCTCTTCTGCCGTTTTCCGTAGGACTCTCTTCTCTGACCTGAGTCTCCTTTGGCACTCTGCAGGTTCTAGATCGGAAGCGCA
+
BBBABBBBFFFFGGGGGGGFGGHHGFEEFEHHFGGGGGGGGHHHHGGGEFGGHHHHHHHGGGGGGGGGGGGHHHHGGGGHFFHHHGGEGGGGGGHGGFGHHGGG/??GHHHHHHHHHGHHGDGGGHGHHGHHHHHHHHHHHHGGGA?CGGGGGGFFFFFFFFFFFEFFFFFFFFFFFFFFFFFFFFFFF.AF/BFFFFFFFFFFFFFFFFEFFFFFFFFFFFEFFFFFFFFFFFFFFFFFFFFFFAA.;B=
@M05620:37:000000000-D9766:1:1101:8023:7261 1:N:0:2
AGTGCCAGCTCTCAATCGCACAGGGGACCCAGGGCCTGGCCCCTCCATCCAGAAAACCTATGACCTCACCCGCTACCTGGAGCACCAACTCCGCAGCTTGGCTGGGACCTATGTGAGTATCCAGCGTAGGAATCTGGGAGTTGGGGAGGAGTGAGGAGTTGGGGAAAGACAGTCCTAACCGTGGAGGGTTCTGGTAAATGATGGGGTGAGGAGGGGCTCTTTGGCTCCCACCAGTCCCCCTGTCTGGTCTA
+
BBAABFFFBFFFGGGFGGGAECHEGGGGGGHHAGGGGGHHHHGHGGHHHHHHGHHHHGHHHHHHHHHHHHHGG@EGHHHHFFGHHHHFGFHGEGCGGHHFGHHGGGHHGHHHHHHHHHHHHHHHGGGGGGHHHHHHHHHGGHHHGGGGGGGHHHHHHGHHHHGGGGHHHHHHHHHGHHHHGGGGGGGGGGGGGGFFGGGGGGGGGGFFFFFFFFFFFFFFFFFFFFFFFFFFFFFFFFFFFFFFFFFFFF/
@M05620:37:000000000-D9766:1:1101:8155:7262 1:N:0:2
ACCACACCTTCTACAATGAGCTGCGTGTGGCTCCCGAGGAGCACCCCGTGCTGCTGACCGAGGCCCCCCTGAACCCCAAGGCCAACCGCGAGAAGATGAGTGAGATATTTTCTCACCCAGGTTAGTGGCCCGCTACCTCTTCTGGTGGCCGCCTCCCTCCTTCCTGGCCTCCCGGAGCTGCGCCCTTTCTCACTGGTTCTCTCTTCTGCCGTTTTCCGTAGGACTCTCTTCTCTGACCTGAGTCTCCTTTG
+
AAAAA11AFFF1AEG13BFGBFFFEEFGHAHHHGF00AE?AGHHHGCGA/EC111BGFHEEE/EAE/EGGGHHHAEGGGEFHHC<?EEC<@C@/GF1<1FFG1?FGHHF1GHHHHHHHEF.1F1FFDCFHFGCGCCH0DHHHF0:0/CFH?C@?CGGFFGGGGFGGFFGGGGGGGG?@FFF@@F@@FFFFF/FFFFFFFFFFFFFFFFFF@FFFFFFBFFFFFFFFFFFFFFFFFFFFFF/9BFFFFFFFB
@M05620:37:000000000-D9766:1:1101:11325:7266 1:N:0:2
ACCACACCTTCTACAATGAGCTGCGTGTGGCTCCCGAGGAGCACCCCGTGCTGCTGACCGAGGCCCCCCTGAACCCCAAGGCCAACCGCGAGAAGTGGCCCGCTACCTCTTCTGGTGGCCTCCTCCCTCCTTCCTGGCCTCCCGGCGCTGCGCCCTTTCTCCCTGGTTCTCTCTTCTGCCGTTTTCCGTCGGCCTCTCTTCTCTGACCTGAGTCTCCTTTGGCACTCTGCAGGTTCTAGATCGGACGCGCA
+
BBBBBBBBFFFFGGGGGGFGGFHHGGGEGFHHHGGGGGGGGHHHHGGGGGGGHHHHHHHGGGGGGGGGGGGGHHHGGGGHGHHHHGGGGGCDCGH2GFGHGGGG/>?<GHDFHFGFHGHG1<CGHHCFFEGGHHH0/CCFHEGG@C-;BGGGGGG?FGGFF9FBFFBFFFBFFFFFFFFFCDAFFFFFF.@C=DFFBBBFFFFFFFFFFB/.BBFFFFFFBF/BBFF;BB/BA;FBFF///BAFF::9;B-
@M05620:37:000000000-D9766:1:1101:16000:7271 1:N:0:2
ACCACACCTTCTACAATGAGCTGCGTGTGGCTCCCGAGGAGCACCCCGTGCTGCTGACCGAGGCCCCCCTGAACCCCAAGGCCAACCGCGAGAAGATGCACCCAGGAGAGTGGCCCGCTACCTCCTCTGGTGGGCGTCTCTCTCCCTTCTCGTCTCCCGGATCTGCGCTTTTTCTCTGTGGTTCTCTCTTGTCGCGTTTTCCGTAGCACTCTCCTCTCTCATCTGAGTCTCTTGTGGCACTCTGCAGTCTC
+
AA?AAA1AFFFFDGG13BGGBGGGEEGGH?GHHGG0EEG?EHHHHGEGAAECFEAGGGGGGGCGCE@GGGGEHHCEGGGEFHHA<FGGGCCGCCHH111?D0///?/?/C11/<0>---<-<G0.</00<0/.-;--;.;0;009//0900..=.=0/.=-.-0;F-;--:/;F9F////--9;FFF//;///--9@@--//-/---/;FFF//9FFB//9///;//BF9//;///---;B////////;/
@M05620:37:000000000-D9766:1:1101:15460:7271 1:N:0:2
ACCACACCTTCTACAATGAGCTGCGTGTGGCTCCCGAGGAGCACCCCGTGCTGCTGACCGAGGCCCCCCTGAACCCCAAGGCCAACCGCGAGAAGATGAGTGAGATATTTTCTCCCCCAGGTGAGTGGCCCGCTACCTCTTCTGGTGGCCGCCTCCCTCCTTCCTGGCCTCCCGGAGCTGCGCCCTTTCTCACTGGTTCTCTCTTCTGCCGTTTTCCGTAGGCCTCTCTTCTCTGACCTGAGTCTCCTTTG
+
ABABBBBBFFFFGGGGGGGGGGHHGGGEHGFHFFGGAGGGGHCGHGGGGGDFBHHHHHHGGEGGGGGGGGGHHHHGGGGHGHHHHGGGGGGGGGHCHHGGHHDG1?FGHGHGHH1GGGGG.<F1F1GFGHGGGG-CHHHHHHHHHHHGHHGFGGGGGGGGGGGGGGGGGGGGGG?FFFFFFFFFFFFFFFFEFFFFFFFFFFFFFFFFFFFFFFFFFFFFFDBFFFFFFFFFFFFFFFFF/9BFFFFFFEB
@M05620:37:000000000-D9766:1:1101:23247:7274 1:N:0:2
GAGGCTGCTTTGGAAGAACCTCATAGATTACTGCAACAGTTCCCCCTGGACCTGGAAAAGTTTCTTGCCTGGCTTACAGAAGCTGAAACAACTGCCAATGCTACCCATAATGAAAGGCTCCTAGAAGACTCCAAGGGAGTAAAAGAGCTGATGAAACAATGGCAAGTAAGACAGGCATTTCCGCTTTAGCACTCTTGAGGATCCAATTGAACAATGCTCAGTATTTGGACTTGTAACTGACAAGCCAGGGA
+
>3>A>>C>BBB@FBBBAG4AGGHHHGHBAF4DF54BBGBGDDB3BEAA2FBBGGEGB323BFFDGHHBBFDBGGH3BBBGHHBFG33GBF1BGHFFHFHHBB4BFH3BBF4@@@33B1@B/B?BBE3?F3?B?33/??E/???DB?CBB11B?BD1@@<<@1@@</@>>>1<0<///1?@1F?...<1>11><0>1<0<<0/<CHFDFB0<0=C00:::;G0<:;;00;/<0C:;0;;BFC9;..;C;.:.
@M05620:37:000000000-D9766:1:1101:16962:7282 1:N:0:2
ACCACACCTTCTACAATGAGCTGCGTGTGGCTCCCGAGGAGCACCCCGTGCTGCTGACCGAGGCCCCCCTGAACCCCAAGGCCAACCGCGAGAAGATGAGCGAGTTATTTTCTCGCTCCCTCTTGTGGTGCGCTCCCTCCTCTTTCCTGCGCTCCCCTCCTTCCTCGCTTTCCCCCTCTTTGTCCCTTCTCCCGTGTTCCCTCTTCTTCTGTTTTCTGTACTGCTTCCTCCTTTGACCTCTGTCTCCTCTG
+
BBBABBBBFFFFGGGGGGEAGEHFGEEB4EGHEFFEDGGGGHHHHGGGGGGGGHGHHHHGGGGGGEGGGGGFHFHGGGFHEEHHHGF/DGC@CGGFFG1<1//>>/F<FD1F1?.>.<..><011=CF<.0-<<CD./;.=C0000000/-9-.;E./C9/;0;00.;.;.;00..-..////;//;BFF/BF...;AF//;../9//;//;B/BF/B////99///////;//;B/FF//B/////;.B/
@M05620:37:000000000-D9766:1:1101:4910:7282 1:N:0:2
GAGGCTGCTTTGGAAGAAACTCATAGATTACTGCAACAGTTCCCCCTGGACCTGGAAAAGTTTCTTGCCTGGCTTACAGAAGCTGAAACAACTGCCAATGCCATACGTCAGGCTAGGCGCATGGAAGCGTCCCTGGAAGACCCCAAGCTGCTAAAACAGCGGACCGAACAACGGTCATTTACGCATTCACCCTCTTGTGACTCCTATTGCCCACTTATCAGAATATGTCCTAGCAATTGCACCGCTAGGGG
+
A1>?A?FAFFFFGGGGAEGGGGHHHHHHHHGHHHBFHHFADGHHHGEGEFGGHHHFHDCGFHHHGGHHHHHHHHH1GGHHHHHFG1BFGBGHHHHHGHHH111BFG0B>FEHH0F00B/////BB<0/<//>C11?01<0BBGG//?/G11@1@@1?F00<>C<A--<<-/<-:.:;CG0C0.=..:;0909;CF0:C0000;909;FF0000:.09090;0;00/;;//;/;////;//9B/-;9;----
@M05620:37:000000000-D9766:1:1101:6692:7290 1:N:0:2
ACCACACCTTCTACAATGAGCTGCGTGTGGCTCCCGAGGAGCACCCCGTGCTGCTGACCGAGGCCCCCCTGAACCCCAAGGCCAACCGCGAGAAGATGAGTGAGATATTTTCTCACCCAGGTGAGTGGCCCGCTACCTCTTCTGGTGGCCGCCTCCCTCCTTCCTGGCCTCCCGGAGCTGCGCCCTTTCTCACTGGTTCTCTCTTCTGCCGTTTTCCGTAGGACTCTCTTCTCTGACCTGCGTCTCCTTTG
+
BBBBBBBBFFFFGGGGGG5FGGHGGEGA4EGHHGGGGCGFFFGHHGGGEFGEFFFHHHGFECEGGGGGGGGHHHHGGGGHGHHHHGGGGG/B/DHFHHHHGGFGDFGHHHHHHHHHHHGHEFGHHHHGGHHGGG-AHHHHHHHHHHEGHHGGGGG?EGGGGGGGGGGGGGGGGDGFFFFFFFFFFFFFFFF/BFFFFFFFFFFFFBBFFFFADFFFF?FFDF;BFFFFFFFFFFFFFFFF.9DFFFFBFFF
@M05620:37:000000000-D9766:1:1101:20194:7317 1:N:0:2
ACCACACCTTCTACAATGAGCTGCGTGTGGCTCCCGAGGAGCACCCCGTGCTGCTGACCGAGGCCCCCCTGAACCCCAAGGCCAACCGCGAGAAGATGAGTGAGTTATTTTCTCCCCCAGGTGCGTGGCCCGCTCCCTCTTCTGGTAGCCGCCTCCCTCCTTCCTGGCCTCCCGGAGCTGCGCCCTTTCTCTCTGGTTCTCTCTTCTGCCGTTTTCCGTAGGCCTCTCTTCTCTGACCTGCGTCTCCTTTG
+
AAA?AAAAFFFFGGGGBGG1G1FCE0ABGAGH1FGECGGGGHHHHGGGEEGGHHHFHHGGCGGGG?FGGGG0F>GGGG/GC<GHHGA<BGG@/CCC>GBGGHHH1@?1F<F?GFHGCGG..<>C-<.-<.<<C-:EGH/CGFHHHF0<G:E9AE?EEGGGGBFGGGGG?BFGG.-@99FFF@?9@@FFFFF/;F/B/;FFFFFFFFFFFF=BFFFFFFBA-;/B/99BFFFFF///9FF-A9B@BFFBFB/
@M05620:37:000000000-D9766:1:1101:13258:7325 1:N:0:2
AGTGCCAGCTCTCAATCGCACAGGGGACCCAGGGCCTGGCCCCTCCATCCAGAAAACCTATGACCTCACCCGCTACCTGGAGCACCAACTCCGCAGCTTGGCTGGGACCTATGTGAGTATCCAGCGTAGGAATCTGGGAGTTGGGGAGGAGTGAGGAGTTGGGGAAAGACAGTCCTAACCGTGGAGGGTTCTGGTAAATGATGGGGTGAGGAGGGGCTCTTTGGCTCCCACCAGTCCCCCTGTCTGGTCTA
+
>A>AAF1CAF@FGBGGE1FGCEHCFC0EA0AFFAEGCFGFCGGCGG0FF01A1AFEHG0B1GDGAAFEHGFEE>EGHHHA0FHEG>FHE0FCE/ECEFBGFBGGE?0EAC1FGB2GDBF12BB<<CB/<<<F1@?DGC0F?<FGC?F@?CC<<GD.G.GCDC--ECH.GHFBCBHFFHHHGGE@GAB-CF?9FF0;C0BBF0FBABB@F?FFFB;;@@FB/F//;//-A--9EFFFFFEA@EFFF/9FBF9
@M05620:37:000000000-D9766:1:1101:26318:7347 1:N:0:2
ACCACACCTTCTACAATGAGCTGCGTGTGGCTCCCGAGGAGCACCCCGTGCTGCTGACCGAGGCCCCCCTGAACCCCAAGGCCAACCGCGAGAAGATCCCAGGTGAGTGGCCCGCTACCTCTTCTGGTGGCCGCCTCCCTCCTTCCTGGCCTCCCGGCGCTGCGCCCTTTCTCACTGGTTCTCTCTTCTGCCGTTTTCCGTAGGACTCTCTTCTCTGCCCTGCGTCTCCTTTGGAACTCTGCAGGTTCTAG
+
BBBBBABBFFFFGGGGFGFGGGHGGGGGHCHHHGGGGGGEGHHHHGGGFGGGEHHHHHHGGGCGGGGGGGGHHHHGGGGHGHHHGGG?DCDGGGHHHHHHBHGGH1FGHGGHHGGGCGHHHHHHHHHFHGHHGGGGGHGHHGHGHGGGFGGGGGGGG-BGGBFBBFBBFFFFFFFFFFFFFFFFFFFFFFFFBADFFFFFFFFFFFFFFFFFFFFFF/;EFF.@DBFFFFFFFFFFFFFFFFFFFFFFFFB
@M05620:37:000000000-D9766:1:1101:19920:7363 1:N:0:2
AGTGCCAGCTCTCAATCGCACAGGGGACCCAGGGCCTGGCCCCTCCATCCAGAAAACCTATGACCTCACCCGCTACCTGGAGCACCAACTCCGCAGCTTGGCTGGGACCTATGTGAGTATCCAGCGTAGGAATCTGGGAGTTGGGGAGGAGTGAGGAGTTGGGGAAAGACAGTCCTAACCGTGGAGGGTTCTGGTAAATGATGGGGTGAGGAGGGGCTCTTTGGCTCCCACCAGTCCCCCTGTCTGGTCTA
+
A3>ABFFFBFFFGGGGGEGGCGFHAEGGGGHHGGGGGAGFHHGHGGGHFHHGHFBHHGEHHHHHHHFHHHHGGGEGHHHHHHHHGHHHGHHHGGGGGHHHGHHGGGHHGHHHHHHHHHHHHHHHHGEGGGHHHHHHGFHGDGH1ADGGGGGHHHHHHGHHHHGGGGHHHHHHHHHHHHHHGGEGGGGGAFGGGGGGGGGGGGGGGGFBFFFFFFBBBBFFFFFFFFFFFFFFFFFFFFFFBFFFFFFFFFF
@M05620:37:000000000-D9766:1:1101:18757:7365 1:N:0:2
ACCACACCTTCTACAATGAGCTGCGTGTGGCTCCCGAGGAGCACCCCGTGCTGCTGACCGAGGCCCCCCTGAACCCCAAGGCCAACCGCGAGAAGCGGCCCGCTCCCTCTTCTGGTGGCCTCCTCCCTCCTTCCTGTCCTCCCGTCCCTGCGCCCTTTCTCCCTGGTTCTCTCTTCTGCCGTTTTCCGTCGGCCTCTCTTCTCTGACCTGCTTCTCCTTTCGCACTCTGCTGGTTCTATCTCGGACGTGCA
+
CCCCCCCCFFFFGGGGGGGGGGHHGGGFHGHHHGGGGGGGGHHHHGGGGGGGHHHHHHHGGGGGGGGGGGGGHHHGGGGHGHHHHGGGGGGGGGH2<@DGG<@-<.<000<=<0<0/..<DC.CG/.C/./:C:000;C00CFD.;.9CFE--;D-/;F9F0//:.090B0000BFFFB0-9;/AF09:.@9@.A.B/00:;BFFBFB0/.0;FF090000:.;9CFFBF000/;0:00;B09..--...:
@M05620:37:000000000-D9766:1:1101:16432:7384 1:N:0:2
GAGGCTGCTTTGGAAGAAACTCATAGATTACTGCAACAGTTCCCCCTGGACCTGGAAAAGTTTCTTGCCTGGCTTACAGAAGCTGAAACAACTGCCAATGCTACCCGTAAGGACAGGCTCCTAGACGACTCCAAGGGCGTAACCGCGCTGATGAACCAATGGCCAGTAAGTCCGGCATTTCCGCTTTAGCACTCTTGTGGATCCAATTGAACACTTCTCAGCATTTGTACTTGTAACTGACAAGCCAGGGA
+
A?AABBFBFFFFGGGGCGGGGGGHHGHHHDFHHHDDFFGDFHHHHGGGHBGHHHGHGFBGGGHHHHHHHHHHHHHHHHHHHHHHHHHHHHHHHHHHFCGHHHHHFHGG?EHH312?/ECGECHH33?EGEGHHF?FE/<////2//></AEHBG11F<.F11<0>GH0DGHG0.<CFGHFGHGDGGG0GHHHHGGGGFGGGGGGFFGGGFFGG9FG09FGGG0CFGFCFGGFFFFFFFFFFFFFFFBFED.
@M05620:37:000000000-D9766:1:1101:25447:7408 1:N:0:2
ACCACACCTTCTACAATGAGCTGCGTGTGGCTCCCGAGGAGCACCCCGTGCTGCTGACCGAGGCCCCCCTGAACCCCAAGGCCAACCGCGAGAAGTGGCCCGCTTCCTCTTCTGGTGGCCGCCTCCCTCCTTCCTGGCCTCCCGGCGCTGCGCCCTTTCTCCCTGGTTCTCTCTTCTGCCGTTTTCCGTCGGCCTCTCTTCTCTGACCTGCGTCTCCTTTGGCACTCTGCAGGTTCTAGATCGGACGCGCA
+
CCCDDDDCFFFFGGGGGGGGGGHHGGGECFHGHGGGGGGGGHHHHGGGGGGGHHHHHHHGGGGGGGGGGGGHGHHGGGGHGHHHHGGGGGGGGGH>FFFHHGGG?/??GHHHHGHHGDFG-<@C?GEGHEGFGHGBFHHHHHGDDA9AFGGBFFGFEFFFFFFFF?FFFFFFFFFHHFEFFFFFFFFFF.CF-:AFFFFFFFFFFBFFFF.;DAFFFFFFFFFFFFFFFFFFFFBFFFFFFFFFF-9-9@9
@M05620:37:000000000-D9766:1:1101:14584:7426 1:N:0:2
ACCACACCTTCTACAATGAGCTGCGTGTGGCTCCCGAGGAGCACCCCGTGCTGCTGACCGAGGCCCCCTGAACCCCCAGGCCAACCGCGCGAACATGCGACGAGGTCCGCTCCCTCTTCTTTTGGCCGCCTCCCTCCTTCCTGGCCTCCCGGCGCTGCGCCCTTTCTCCCTGCTTCTCTCTTCTGCCGTTTTCCGTAGGCCTCTCTTCTCTGCCCTGCGTCTCCTTTGGAACTCTGCATGTTCTAGCTCGG
+
CCCCCCCCFFFFGGGGGGGGGGHHGGGEHGHHHGGGGGGGGHHHHGGGGGGGHHHHHHHGGGGGGGGG/?2BFHGG/E?F??GHGGCEE/</B</2F2/?/<<AC.<1A-<-EGCCCHHH<00=:C0;:-:;EGBFGGBFGGF/.:9CAEE9DADA9:D-;@FFBBFF//FF.;B/9FFFFFFF//FFFFFFFFFF9A./BF9//;BFFFFF/BEFFAD.@AB//BFFB///B/BFFB/:9B:FFF/;BD-
@M05620:37:000000000-D9766:1:1101:5292:7430 1:N:0:2
ACCACACCTTCTACAATGAGCTGCGTGTGGCTCCCGAGGAGCACCCCGTGCTGCTGACCGAGGCCCCCCTGAACCCCAAGGCCAACCGCGAGAAGATGAGCAGAGGCCCGCTCCCTCTTCTGGTGGCCGCCTCCCTCCTTCCTGGCCTCCCGGCGCTGCGCCGTTTCTCCCTGGTTCTCTCTTCTGCCGTTTTCCGTAGGCCTCTCTTCTCTGCCCTGAGTCTCCTTTGGACCTCTGCAGGTTCTGGATCG
+
AAAAAAAAFFFFGFGGGGGGGGHHGEEGHGHHHFGGCGGGGHHHHGGGGGGA5FEHFHHGCF0EGGFEGGGGHHHGGEDGGHHHEGGGGGFG/DFCHHHF2?20?FEED/AC?DFHHHHHH00=C.<<<-=:CGGGHGHHHHG0/;FGFGE:-?ABGFD--A-;;BFFF;BF/.:BFFFF/BFBFFF/;.:FE9;.;..A///;/99BFFFFEFF9BFFE9BB//;B/;9/;FBFFFFB/.9FFF/B/;BA
@M05620:37:000000000-D9766:1:1101:20718:7450 1:N:0:2
AGTGCCAGCTCTCAATCGCACAGGGGACCCAGGGCCTGGCCCCTCCATCCAGAAAACCTATGACCTCACCCGCTACCTGGAGCACCCACTCCGCAGCTTGGCTGGGACCTATGTGAGTATCCAGCGTAGGAATCTGGGAGTTGGGGAGGAGTGAGGAGTTGGGGAAAGACAGTCCTAACCGTGGAGGGTTCTGGTAAATGATGGGGTGAGGAGGGGCTCTTTGGCTCCCACCAGTCCTCCTGTCTGGTCTA
+
AA>AAFFFAFFFG4FFGFGAE?GAGAAAAEHH2BFEAFHHFHGFGGFHGGHHFFGFGGHHFGFHHAGGHFHGG/>EHHFHBBGHHH1?EGHGAECFEH3GEHHGGGHFGBGGH3FFDFGHHHHHHGGDCGHHHHGHFF0FGHHFGGEFGDECG00C<DHFHHCCCDHFHHHGHFCGHHHGGDECDFGB;AFGGGFFFGBGGFFGFFDDEFFFFF-;DFFFFFFFFFFFFFFAEFFFF/;BFFFFFFBF/F/
@M05620:37:000000000-D9766:1:1101:4522:7475 1:N:0:2
AGTGCCAGCTCTCAATCGCACAGGGGACCCAGGGCCTGGCCCCTCCATCCAGAAAACCTATGACCTCACCCGCTACCTGGAGCACCAACTCCGCAGCTTGGCTGGGACCTATGTGAGTATCCAGCGTAGGAATCTGGGAGTTGGGGAGGAGTGAGGAGTTGGGGAAAGACAGTCCTAACCGTGGAGGGTTCTGGTAAATGATGGGGTGAGGAGGGGCTCTTTGGCTCCCACCAGTCCCCCTGTCTGGTCTA
+
AAAABFFFBFFFGGGGGFGGGCBGFFGEFGFHFGGGGGHHHHGHGGHHHHHHHFHGHGHHHHHHHHHHHHHGG>EEHGHHGGHGFHH?EHHHFGGGGFHHGHHFEGHHGHHHHHHHHHHHHHHHHGGGGGHHHHHHHHAFEHHHGGFGGDEHHHHHHGHHHHGGGGHHHHHHHHHHHHHHGFEGGGGG:FFGGGFGGGGGGGGGGGFFFFFFFFFFFFFFFFFFFFFFFFFFFFFFFFFFFFFFFFFFFFB
@M05620:37:000000000-D9766:1:1101:7852:7485 1:N:0:2
ACCACACGTTCTACAATGCGCTGCGTGCGGCTCGCGAGGAGCACCCCTTGCTGCTGACCGAGGCCCCCCTGAACCCCAAGGCCAACCGCGCGAAGATGCCCAGGTGAGTGGCCCGCTACCTCTTCTGGTGGCCGCCTCCCTCCTTCCTGGCCTCCCGGCGCTGCGCCCTTTCTCACTGGTTCTCTCTTCTGCCGTTTTCCGTAGGACTCTCTTCTGTGCCCTGAGTCCCCTTTGGAACTCTGCAGGTTCTA
+
AAABABB>BBBAGGGGGGFAEEGGGEEA2AAAB0AA0AEE?GD?FEGB1BBF3GFHHHF/>>/EFEGGG</FCGGGGDDHGGHHHGGGGGACCGG.=GGHFHHGHHHFGHACFCCCC?CHHHHHHHGGFFAF9??-;;EEGGFFF0BBFFFFFFEEAB-9@BBF?BF=@BB/FF/99/BBB/B/99FF9;BBFBFDFAFF.F9AD/BBBF99B/F/9//:BFF..;B/;AFFFFFFFFFFFFFFFFFFFFB
@M05620:37:000000000-D9766:1:1101:13156:7494 1:N:0:2
ACCACACCTTCTACAATGAGCTGCGTGTGGCTCCCGAGGAGCACCCCGTGCTGCTGACCGAGGCCCCCCTGAACCCCAAGGCCAACCGCGAGAAGATGAGTGAGTTATTTTCTCCCCCAGTTTCGTGGCCCGCTCCCTCTTCTGGTTGCCGCCTCCCTACTTCCTGGCCTCCCTTAGCTGCGCCCTTTCTCCCTGGTTCTCTCTTCTGCCGTTTTCCGTAGGCATCTCTTCTCTGACCTGCGTCTCCTTTG
+
BBBBBBBBFFFFGGGGFGGGGGHHGFGBFAHHHGGGFFGGGHHHHGGGEEGGHHGHHHHGFGGGGGGGGGEHHHHGGGGHGHHHHGGGGGGGGGHHFHHHHFFH?@FGGGHEHHFHED-.<F1>>GGGC.CCF@DGGHHHHHHHFC0:.CCBADDEGG09BF;FFGGGGFGEG;0/;FGFFA>DFCFFFFFFFFFFFFFFFFFFFFFFFFFFFFFFFD;A.A:/:;BFFBBFFFFFFFFFFFFFD./;:F/
@M05620:37:000000000-D9766:1:1101:18043:7506 1:N:0:2
ACCACACCTTCTACAATGAGCTGCGTGTGGCTCCCGAGGAGCACCCCGTGCTGCTGACCGAGGCCCCCCTGAACCCCAAGGCCAACCGCGAGAAGATGAGAAGAGGCCCGCTCCCTCTTCTGGTGGCCGCCTCCCTCCTTCCTGGCCTCCCGGAGCTGCGCCCTTTCTCACTGGTTCTCTCTTCTGCCGTTTTCCGTAGGACTCTCTTCTCTGCCCTGAGTCTCCTTTGGAACTCTGCAGGTTCTAGATCG
+
DCDDDDDCFFFFGGGGGGGGGGHHGGGEHGHHHGGGGGGGGHHHHGGGGGGGHHHHHHHGGGGGGGGGGGGHHHHGGGGHGHHHHGGGGGGGGGHHHHHHBGHH0/CFGGGG-CFHHHHHHHFHHEHFFCCDGHGHHGGHHHGHH.FGGGGGA?BDFGGGG.@FFFFFF0FFF/BFFFFFFFFFFFFFFAFFFFFFFFFDFFFFFBFFBB0BB0BAFFFFBF:BFFFBFFFFFFFFFFEBAFFFFFFBBF?
@M05620:37:000000000-D9766:1:1101:25975:7515 1:N:0:2
ACCACACCTTCTACAATGAGCTGCGTGTGGCTCCCGAGGAGCACCCCGTGCTGCTGACCGAGGCCCCCCTGAACCCCAAGGCCAACCGCGAGAAGATGAGTGAGGTATTTTCTCCCCCAGTTGCGTGGCCCGCTCCCTCTTCTGGTGGCCGCCTCCCTACTTCCTGGCCTCCCTAAGCTGCGCCCTTTCTCCCTGGTTCTCTCTTCTGCCGTTTTCCGTAGGCCTCTCTTCTCTGACCTGCGTCTCCTTTT
+
BBCCCCCBFFFFGGGGGGGGGGHHGGGGHGHHHGGGGGFGGHHHHGGGEFGGHHHHHHHGGGGGGGGGGGGHHHHGGGGHGHHHHGGGGGCGGGHHHHHC@D2G0?F1GHEH1FGH<?D<1==F?AFGG<E<A?FGEGHCGHHFFG/:CAA?BEGGGG0CFGFFBFFFGGGGF/0//:BFF->DFAFFFFF0BBBEFFFFFF0BFFFFFFFDFFFFFD0..9;00AFF:FFFFFFFFFF/.@ADD;:00B0
@M05620:37:000000000-D9766:1:1101:26214:7526 1:N:0:2
ACCACACCTTCTACAATGAGCTGCGTGTGGCTCCCGAGGAGCACCCCGTGCTGCTGACCGAGGCCCCCCTGAACCCCAAGGCCAACCGCGAGAAGATGAGTGAGATATTTTCTCACCCAGGTGTGTGGCCCGCTACCTCTTCTGGTGGCGGCCTCCCTCCTTCCTGGCCTTCCGGAGCTGCGCCCTTTCTCACTGGTTCTCTCTTCTTCCGTTTTCCTGAGGTCTCTCTCCTCTGAACTGCGTCTCCTTTG
+
AAA?AAAAFFFFGGGGBGG1F1FCEAAEGCGHCFGGGGG?GHHHHGGGGGGGHGHHHHHGEE@EGCGGGGGFHFHGGGCH/<GHGG//>BC?@CBGFFG<2?FH1F1FDF1?1FFFF0//.<<1.00C.0.-A--<GGG0:;000;/..-;AAAFGF//./909;F/;FG/9:A-----;/-9-@9/F////;/9-BFB/F9/;B///9:-/BB-9B//;--/-;/;/B/9B-9B///99/---9-/;99/
@M05620:37:000000000-D9766:1:1101:5273:7531 1:N:0:2
ACCACACCTTCTACAATGAGCTGCGTGTGGCTCCCGAGGAGCACCCCGTGCTGCTGACCGAGGCCCCCCTGAACCCCAAGGCCAACCGCGAGAAGATGAACAGTGGCCCGCTCCCTCTTCTAGTGGCCGCCTCCCTCCTTCCTGACCTCCCGGCGCTGTGCCATTTCTCCCTGTTTCTCTCTTCTGCCCTTTTCAGTAGGCTTTTTTTCTCTGCTCTGAGACTCCTTTGGACCTTTGTAGGAACTGGCTCG
+
A?1AAA1AFFF1ABF1ABGGFB1CAAAEG0GHFG0AEAE/EHHHHGCGA/E/111BGAGGGGCGCE/EGGGHHFC/EFE>FGHE/?EEGCCCC?GG1<11?GH>10??//>->A.<001<=1><0.EHG--:..:/CC:00:0;0::0999E-;--:-.;99;//9999F/-BF//9FFF/:99F/BB-//;BBFF/B////;/;/--:9F//9;//////:B;9///9//9-9/////9B//;B//;-/;
@M05620:37:000000000-D9766:1:1101:10563:7562 1:N:0:2
AGTGCCAGCTCTCAATCGCACAGGGGACCCAGGGCCTGGCCCCTCCATCCAGAAAACCTATGACCTCACCCGCTACCTGGAGCACCAACTCCGCAGCTTGGCTGGGACCTATGTGAGTATCCAGCGTAGGAATCTGGGAGTTGGGGAGGAGTGAGGAGTTGGGGAAAGACAGTCCTAACCGTGGAGGGTTCTGGTAAATGATGGGGTGAGGAGGGGCTCTTTGGCTCCCACCAGTCCCCCTGTCTGGTCTA
+
A3>ABFDFBFFFGGGFGEFCEGBHFGGGGGHHGGGDG2GCGHGHGGHHDHHHHC3GHGFHHHGHHHEHHHHGGGCGHHHFGGHFCHHHGBGHGGGGGBHHGHHGGGHHGHHHHGHHHHHHHHHHHGFGGDHHHHHHGFGGEFGHGGGGGGGHHHHHHGHHGHCGGGHHHHHGHGHHHHHHGECGGGGG;AGFGGFFGGGGGGGGGGFFFFFFFFAFFAFFFFFFFFFFFFFFFFFFFFFFFFFFFFFFFF/
@M05620:37:000000000-D9766:1:1101:21866:7562 1:N:0:2
GAGGCTGCTTTGGAAGAAACTCATAGATTACTGCAACAGTTCCCCCTGGACCTGGAAAAGTTTCTTGCCTGGCTTACAGAAGCTGAAACACCTGCCAATGCTACCCGTAAGGAAAGGCTCCTAGAAGACTCCAAGGGAGTAAAAGAGCTGATGAAACAATGGCAAGTAAGTCAGGCATTTCCGCTTTAGCACTCTTGTGGATCCAATTGAACAATTCTCAGCATTTGCACTTGTAACTGACAAGCCAGGGA
+
A?AA>AC>CDBDGEBA4F4BFEGDGFDGBFBGD544BBAEGDAAF?A2A2BBFFCA33EAADGDDDDBBFGEA2B33BBFFCFFFFFDBB11BBFFCFC@BBBEGH?>/EBCGHF?0/BFFF3D3F33BFB3FGG?/??/B3GHB?B?GG2@22GBDC/<2@@@??FGGH@GFGFGEHBDHB<.<CC<>F11<C0DGHH.00<CF0DDHHCCG:;::;0;CGC::0000:;/F0;;0;;0F09.;CB...9
@M05620:37:000000000-D9766:1:1101:25830:7566 1:N:0:2
ACCACACCTTCTACAATGAGCTGCGTGTGGCTCCCGAGGAGCACCCCGTGCTGCTGACCGAGGCCCCCCTGAACCCCAAGGCCAACCGCGAGAAGATGAGCGAGGTATTTTCTCCCCCAGGTGCGTGGCCCGCTCCCTCTTCTGGTGGCCGCCTCCCTCCTTCCTGGCCTCCCGGATCTGCGCCCTTTCTCACTGGTTCTCTCTTCTGCCGTTTTCCGGAGGCCTCTCTTCTCTGACCTGCGTCTCCTTTG
+
BBBABBBBFFFFGGGGGGGFGDHHGGGGHCHHFGGGFGGGGHHHHGGGGGGGHHHHHHHGGGGGGGGGGGGHHHHGGGGHAGHHHGG/CDCFGGHHHHH22/AD/?1BDGDHBGHHDDC..1>0<<.A?C<:@CCGGCG/CG0009/9..-@@.EGG/9DFFBFBB/;.F.;E.9-.-/:/--;@-BFFF//;9B.FFF/;//9999/9BD9DBAFF.-.--..;9B/9BFF9FFFFFFB?-.;DBBFFF/
@M05620:37:000000000-D9766:1:1101:13019:7568 1:N:0:2
GAGGCTGCTTTGGAAGAAACTCATAGATTACTGCAACAGTTCCCCCTGGCCCTGGAACCGTTTCTTGCCTGGCTTACAGAAGCTGAAACAACTGCCAATGCTACCCGTAAGGAAAGGCTCCTAGACGACTCCAAGGGCGTAAAAGCGCTGATGAAACAATGGCAAGTAAGTCAGGCATTTCCGCTTTAGCACTCTTGTGGATCCAATTGAACAATTCTCAGCATTTGTACTTGTAACTGACAAGCCAGGGA
+
CBBCCCFBFFFFGGGGGGGGGGHHHHHHHHGFHH4FGHGDDFHHHGAF22BFGA2FG31ABEHHDFGGHHHHHHF3FGGDGGHHGFHHHFFHH3BG3@FGHHFHHHGGGEHHHF3GHHHHGHHHD3EGGGGHHHHGG/BF@D=2D0?CGGFHHH11F<CGHHHBGGH1GHGHDGFHHHHHHHGGGGGFHHHHHHHHHHHGHGHHHGGGGGGGB/CFFGGGGG0CFGGFGGGGGGGGGGGGGGGGFF/FFF?
@M05620:37:000000000-D9766:1:1101:11748:7578 1:N:0:2
GAGGCTGCTTTGGAAGAAACTCATAGATTACTGCAACAGTTCCCCCTGGACCTGGAAAAGTTTCTTGCCTGGCTTACAGAAGCTGAAACAACTGCCAATGCTACCCGTAAGGAAAGGCTCCTAGAAGACTCCAAGGGAGTAAAAGAGCTGATGAAACAATGGCAAGTAAGTCAGGCATTTCCGCTTTAGCACTCTTGTGGATCCAATTGAACAATTCTCAGCATTTGTACTTGTAACTGACAAGCCAGGGA
+
?3AABBFAFFFFGGGFGF4GGGGHFHHHGHHHHHHHGHHFHHHHHGGFGHHHHHGGFHGHHHHHHHHHHHHHHHHHHHHHHHHHHHHHHGCHHHHHHHHH3FDGGHD>EEFGFHHGHHFHGHBDDG3GFGGFGGE/EGD/B1DFB?BGGHHHHFGGFGGGBHGHGEFFF<1?D<FBC1FDGHDFGCF<>1D<</D0D<<?000CBCGFB0CCG:;CGGHBCGFF0;:0;:GFF;;0CFFFGGBAEGGAEF9
@M05620:37:000000000-D9766:1:1101:13530:7592 1:N:0:2
GAGGCTGCTTTGGAAGAAACTCATAGATTACTGCAACAGTTCCCCCTGGACCTGGAAAAGTTTCTTGCCTGGCTTACAGAAGCTGAAACAACTGCCAATGCTACACGTCCGGACCGGCTCCTAGACGACTCCACGAGAGTCCAAGCGCTGATGACACCCTGGCAAGTAAGTCCAGCATTTCCGCTTTCGCCCTCTTGTGGATCCAATTGCACCCTTCTCAGCATTTGTACTTGTCACTGACAAGCACGGGA
+
CCCCCCFCFFFFGFGGGGGGGGHHHHHHHHHHHHHHFHHGHHHHHGGGHGHHHHHFGHHHFGHHHHHHHHHHHHHHHHHHHHHHHHHHHHHHHHHHHHHGHHFHHBEB1?>EE/EEEGG//3B4BBE<@<EFH2//>?/@DGGGHFF/?DG11>1<FF.G0><<<CHBDHGHB0//=D0GCG.;;A.:;C.;CGGGGFGGGGGG0BFGG09FFD./;;FG0BFFGFFFFFFFFF/B9B//B//;EBFFFF.
@M05620:37:000000000-D9766:1:1101:15635:7593 1:N:0:2
ACCACACCTTCTACAATGAGCTGCGTGTGGCTCCCGAGGAGCACCCCGTGCTGCTGACCGAGGCCCCCCTGAACCCCAAGGCCAACCGCGAGAAGATGAGCAGAGGCCCGCTCCCTCTTCTGGTGGCCGCCTCCCTCCTTCCTGGCCTCCCGGAGCTGCGCCCTTTCTCCCTGTTTCTCTCTTCTGCCGTTTTCCGTAGGACTCTCTTCTCTGCCCTGAGTCTCCTTTGGACCTCTGCAGGTTCTTGCTCG
+
AAAAAAA1>CFFGGGGFGEGGFHHGGG00AGBFCFE?EEC?GHHHGGEAEEGEHFHHHFAEECGGGGGGGEFHHHGGGGHGHHHHEGGGG/<B/GB1DDF<FG<?FCFGCCGCGGHHHGHG00=CC<CG-:ACHFHHCHHHFHHFGGGGGFF@-?9FGGGGG-@FFFFFFFF//9;FFFFFFFFFFF/;AAFFFFFBF-B/9FFEBFFFFFFFFFEFF-BFFF/BFFBFFBBFFBB/F//;AFFF/;/9/-
@M05620:37:000000000-D9766:1:1101:13314:7598 1:N:0:2
ACCACACCTTCTACAATGCGCTGCGTGTGGCTCCCGAGGAGCACCCCGTGCTGCTGACCGAGGCCCCCCTGAACCCCAAGGCCAACCGCGAGAAGATGAGAAGAGGCCCGCTCCCTCTTCTGGTGGCCGCCTCCCTCCTTCCTGGCCTCCCGGAGCTGCGCCCTTTCTCCCTGTTTCTCTCTTCTGCCGTTTTCCGTAGGACTCTCTTCTCTGCCCTGAGTCTCCTTTGGACCTCTGCAGGTTCTGGCTCG
+
AA?AAAAAFCFFGGGC3G1AE?EEGEEA0AFGAFFE/EE/?GGGHGGEEEFFBHHGHHH>@F?EGAEGGGGBF>GFGGAHA/GFHGCCGG/<BFFF1DGC1<F1FGCFGGGG?CFCHHFHF0<G<AGHG;@ECGEHHGGGFGGG/A?FFEGBG@??FGGG@F;@FFFFF/BF//;FFFF99FFFFFF:@9AFEB/A;AB?BFF/;BBFFFFFFEFFEF-BFFF/;FFBFFF/BFB//9//;;BFF/;9-B@
@M05620:37:000000000-D9766:1:1101:24620:7607 1:N:0:2
AGTGCCAGCTCTCAATCGCACAGGGGACCCAGGGCCTGGCCCCTCCATCCAGAAAACCTATGACCTCACCCGCTACCTGGAGCACCAACTCCGCAGCTTGGCTGGGACCTATGTGAGGAACCAGCGTAGGAAACTGGGGGGTGGGGGGGAGTGAGGAGTTGGGGAAAGACAGGCCTAAACGGGGAAGGGTCTGGTAAATGAAGGGGTGAGGAAGGGCTCTTTGGCTCCCAACAATCCCCCTGTCTGGTCTA
+
A?AAAFFFBFFFGDGGGFFGGGFHAEEGGGHHGGGEFFGHHHGHGGGHHHHHGFEGHGHHHHGHHHFGHHHGGGGGHGHGHGGFFHFHGGHHGFEFGGHHGHHFFEHHGHHHHHFD3B22??F//<<</?FG00<?FH/--;-BFF--;9-.;//;9.;BBFFFEFF././..;ABFF/F..;D-.;A.:99BFBFFF/99/;BDFDF..;/.;AFFAAFFFFFF/9EFFBDA.;9FFFF-EF/99F/B/B
@M05620:37:000000000-D9766:1:1101:6579:7623 1:N:0:2
ACCACACCTTCTACAATGAGCTGCGGGTGGCTCCCGAGGAGCACCCCGTGCTGCTGACCGAGGCCCCCCTGAACCCCAAGGCCAACCGCGAGAAGATGTGCAGCGGCACGCTCCCTGTTCTGATGGGCGCCTCCCTCCTTCCTGGCCTCCCGGAGCTGAGCTGTTTCTCCCTCAAGCTCTCTTCTGCTGTTTTCTGTAGGACTCTCTTCTCTGCACTGAGACTACTTTGGGCATTTGCACGTTCTAGTTAG
+
AA?AAAAAFFFDAFFBDGGGGFHCE2AE?AHHGGFF2AEAAHHHHGEEAEFF5@FEHGEE/>/EC1>EGGG0BEFEGG/?C/FECF/@DCG///<11<11111?/<<--<@D.CE/0<000:000=.;-;@C...//9/;FG00F..9.9;.;-AB?//;//:///;9///...////9;//////://;//.;9/BFF/BFFFF//FB//B/;/9B9;9/;/B/B/B//;9.B/BF/B/.;9..//9///
@M05620:37:000000000-D9766:1:1101:15839:7628 1:N:0:2
AGTGCCAGCTCTCAATCGCACAGGGGACCCAGGGCCTGGCCCCTCCATCCAGAAAACCTATGACCTCACCCGCTACCTGGAGCACCAACTCCGCAGCTTGGCTGGGACCTATGTTGAGTATCCAGCGTAGGAATCTGGGAGTTGGGGAGGAGTGAGGAGTTGGGGAAAGACAGTCCTAACCGTGGAGGGTTCTGGTAAATGATGGGGTGAGGAGGGGCTCTTTGGCTCCCACCAGTCCCCCTGTCTGGTCT
+
AAAAAFFFBFFFGGGGGGGFGFHDGGGGGG2GFEGFFFHFEGGHGGHFHFGHFHEGGFHHHHHHHHHHHGGEGEGGHFGHHGHHHHHHGHHHGGCFGGGGFGHGDGHFGHGFHHHGHHGHHHHFGHGEFGGFFHHHHHHAF<FGHFFEGGGFHHFGHHGGGHHGGGDEGFFHHFGHHGHGGGDEGDGGGCFFFFFFGFFFGFFFGGFFFFFFFDA@FFFFFFFFFFFFFFFFFFFFFFFFFFEFFFFFFFB
@M05620:37:000000000-D9766:1:1101:23531:7635 1:N:0:2
GAGGCTGCTTTGGAAGAAACTCATAGATTACTGCAACAGTTCCCCCTGGACCTGGAAAAGTTTCTTGCCTGGCTTACAGAAGCTGAAACCACTGCCAATGCTACCCGTAAGGAAAGGCTCCTAGAAGACTCCAAGGGAGTAAAAGAGCTGATGAAACAATGGCAAGTAAGTCAGGCATTTCCGCTTTAGCACTCTTGTGGATCCAATTGAACAATTCTCAGCATTTGTACTTGTAACTGACAAGCCAGGGA
+
A3AABAFBFFFFFGGGGBFGGG4F5DFGH5FFHFB4B2BDFGGHHGGGHGHHHHHHGH2GHGHHHHHHHHHHHHHHHHHHHHHHHHFHH1FFHHHHH3GHHGHHHHGGGFGGHHHHHHHHGHHHHFFHHHHHHHHGG/EFFHFFG/FGHHHHHHFHHFHGHHHFHGHHHHFHHHHHHHHHHHGGGFGHHHBGHHHHHGC<GBGGGCGHHHHFHHHHFHHHHHFGHHH<;CGGFCFGGGGGGGGGGGBFED.
@M05620:37:000000000-D9766:1:1101:14310:7639 1:N:0:2
ACCACACCTTCTACAATGAGCTGCGTGTGGCTCCCGAGGAGCACCCCGTGCTGCTGACCGAGGCCCCCCTGAACCCCAAGGCCAACCGCGAGAAGTGGCCCGCTCCCTCTTCTGGTGGCCGCCTCCCTCCTTCCTGGCCTCCCGGCGCTGCGCCCTTTCTCCCTGGTTCTCTCTTCTGCCGTTTTCCGTCGGCCTCTCTTCTCTGACCTGAGTCTCCTTTGGCACTCTGCAGGTTCTAGATCGGACGCGCA
+
BBBBBBBBFFFFGGGGGGGGGGHHGGGBFGHHHGGGGGGGGHHHHGGGGGGGHHHHHHHGGGGGGGGGGGGHHHHGGGGHGHHHHGGGGGCGGGHGHFGHHGGG/CFHHHHHHHFHHGHH-ADEDHGHHGGHHHHHGHHHHHGGG-BGGGGGGGFFFFFFFFFFFFFFFFFFFFFFFFFFFFFFFFFFFADF;DFFFFFFFFFFFFFFFF/BFFFFFFFFFFFFFFFFFFFFFFFFFFFFFFFFF-9-;@-
@M05620:37:000000000-D9766:1:1101:24260:7640 1:N:0:2
AGTGCCAGCTCTCAATCGCACAGGGGACCCAGGGCCTGGCCCCTCCATCCAGAAAACCTATGACCTCACCCGCTACCTGGAGCACCCACTCCGCAGCTTGGCTGGGACCTATGTGAGTATCCAGCGTAGGAATCTGGGAGTTGGGGAGGAGTGAGGAGTTGGGGAAAGACAGTCCTAACCGTGGAGGGTTCTGGTAAATGATGGGGTGAGGAGGGGCTCTTTGGCTCCCACCAGTCCCCCTGTCTGGTCTA
+
AA>AAFFFBFFFG4GGGFG2E?GDG2BEFEHG2BEEGGHHGHGGGGGHHHHHHHH2FEHHHFHHHFGHHHHEG>EEHHHH2BGGGH11?FHEAFCGGHFGGHHGGGGHDHHGHHHHHHHHHHHGHGGCGGFHGHHHHG0?EGHFGGCDGGEHHBGHCGHHHHGGGD:G/GCCGHHHFFHGGGGGFGGGEGGGGGFGGGGGGGGGGFFFFFFFFFFFFFFFFFFFFFFFFFFFFFFFFFFFFFFFFFFFFFB
@M05620:37:000000000-D9766:1:1101:14675:7647 1:N:0:2
GAGGATGCTTTGGAAGAAACTGATAAGCCAGGGAAACAAGATTGGATGAACACGGGTAAGCACTTCAGTCACCGTTAATAATCTGGTATACCTTCTACTGCTTCAACAAACAAAATACTAACCATAACAACTGTACCATAGAAAACTAACACTGAGTAACAAAGTTGATGGAAATGTGGTAAAGGAGGAAGGAAGGGTAACGTCCACATCATCAGGGATCGAATTGAGAGAATCCGAGTAGTTGGACGAGG
+
>3AA3BCFDBB4F4BBAFAGGCH5DF4B4BB4BAAABGFE2FDDG333355DB220A03B3A2BB35DD5353B1111DDFG@DD5BGF5BBF4F34BBB3BB4BB43CF1??BB3B34?43033BB333/33444444?34B?00111B1111B?1B12@1<0121222101@111@10?1111<//.00.<00<.00/0./...0/0<000000../...:0;0:0.9./0;09.-..0900/0/;-9-
@M05620:37:000000000-D9766:1:1101:23522:7652 1:N:0:2
GAGGCTGCTTTGGAAGAAACTCATAGATTACTGCAACAGTTCCCCCTGGACCTGGAAAAGTTTCTTGCCTGGCTTACAGAAGCTGAAACAACTGCCAATGCTACCCGTAACGAAACGCTAGGAAAAGACCCCAAAAGAGTAAAAGAGATTAAAAAACAATAGCAAGCAAGGCAGGGATTTCCACTCAAGCACTCTTGTGCATCCAATTGAACAAAACTCAGCAATTGTACTCGTATCTGACAATCCAGGGC
+
A?AB>AC>CFBDG45BEG4BGGHHHGHFGFFGHFAGFHEGHFDGGGEBAABGHHFBB32ABDFFHHGBBGGGHHHBBBGGHHFGHB3GFG?FGHHGFFHG@BBFEG1>/?11??E/?E>//0B3BBB?B0?/?/0/???BFGHH@?G0@1>11@<//??111???0.>>0>.>.--.//0==000///00/;0;;C00;;C0;CF0:CCBC0;F...;0;0/;/;;0;C000.99/.;;C0990////9..
@M05620:37:000000000-D9766:1:1101:24271:7655 1:N:0:2
AGTGCCAGCTCTCAATCGCACAGGGGACCCAGGGCCTGGCCCCTCCATCCAGAAAACCTATGACCTCACCCGCTACCTGGAGCACCAACTCCGCAGCTTGGCTGGGACCTATGTGAGTATCCAGCGTAGGAATCTGGGAGTTGGGGAGGAGTGAGGAGTTGGGGAAAGACAGTCCTAACCGTGGAGGGTTCTGGTAAATGATGGGGTGAGGAGGGGCTCTTTGGCTCCCACCAGTCCCCCTGTCTGGTCTA
+
AAAAAFF1AFFFGGGGGGCCEGHHGGGGGGHHGEGGFGHHCGEHGEFF1FHH1ABGHGHHH12FHHBGHHAGEEGGHHHHHHHHHHHHGGHHGG@EGGHHGHHFEEHCEHHHHHHHHBGHHHHHHGCGGGHHHHHHHHFGAGHHGGGGGGGHHHHHHGHHHHGGGGHHHHHHHHHHHHHHGGGGGGGGGGGGGGCFGGGGGGGGGGF@FFFFFF@@@@FFFFFFFFFFFFFFFFFFFFFF@FFFFFFFFFF
@M05620:37:000000000-D9766:1:1101:14290:7659 1:N:0:2
GAGGCTGCTTTGGAAGAAACTCATAGATTACTGCAACAGTTCCCCCTGGACCTGGAAAAGTTTCTTGCCTGGCTTACAGAAGCTGAAACAACTGCCAATGCTACCCGTAAGGAAAGGCTCCTAGAAGACTCCAAGGGAGTAAAAGAGCTGATGAAACAATGGCAAGTAAGTCAGGCATTTCCGCTTTAGCACTCTTGTGGATCCAATTGAACAATTCTCAGCATTTGTACTTGTAACTGACAAGCCAGGGA
+
>1>AAAFAFFFFGFGGCFFGFGFGGGHHH1GHHHA1BFFDFGHHHGEFAAGGHHFHHHFGGHHHFHHHHHHHHHHGHHHHHHHHHHHHHFGHHHHHCFGHHHDHHHGGGGHHFF>CGHHHGGHHF1BGHHHHHHHGG/CE0F>2F/FHHHHHHHGHHFHHHHHFHGHFHHGGDGHHHHHHHHGGGGGFHHHHHHHHHHHFHHHHHBGHHHHHH/CGFHHHHG0CHHHHHHHHHFGGGGGGGGGFGG/FGG.
@M05620:37:000000000-D9766:1:1101:20631:7668 1:N:0:2
ACCACACCTTCTACAATGAGCTGCGTGTGGCTCCCGAGGAGCACCCCGTGCTGCTGACCGAGGCCCCCCTGAACCCCAAGGCCAACCGCGAGAAGATGAGTGAGCTATTTTCTCCCCCAGGTGCGTGGCCCGCTCCCTCTTCTGGTGGCCGCCTCCCTCCTTCCTGGCCTCCCGGAGCTGCGCCCTTTCTCACTGGTTCTCTCTTCTGCCGTTTTCCGTAGGCCTCTCTTCTCTGACCTGCGTCTCCTTTG
+
BBBBBBBBFFFFGGGGGGGFGGHBGEFEDFHHHGGGGGGGFHHHHGGGGGGGGHHHHHHGGGGGGGGGGGGHHHHGGGGHGGHHHGGEGGCDCGHHHFFHHHGH??GGHHHHHHFHGGGG.FGC<FDDGHHGGGGGGHHHHHHHHHFGHGG??DEEGGGGGGGGGGGGGGGGFF-@@BFFFFFFFFFFFFFFFFFF9FFFFFFFFFFFFFFFFFFFFFFFADBFFFFFFFFFFFFFFFFFEFFFFFFFFFB
@M05620:37:000000000-D9766:1:1101:9175:7669 1:N:0:2
GAGGCTGCTTTGGAAGAAACTCATAGATTACTGCAACAGTTCCCCCTGGACCTGGAAAAGTTTCTTGCCTGGCTTACAGAAGCTGAAACAACTGCCAATGCTCCCCGTAAGGAACGGCTCCTAGACGACTCCAAGGGAGTAAAAGAGCTGATGAAACAATGGCAAGTAAGTCAGGCATTTCCGCTTTAGCACTCTTGTGGATCCAATTGAACAATTCTCAGCCTTTGTACTTGTAACTGACAAGCCAGGGA
+
>1>>AACAFFDFFFG111BBFFFDEFGHHBGHHHF1BFCAFGGHHGGFB0FGHFHHHHHFFHHHHDFHHHHHHFFGHHGGHHHHHHFHHEGHHFHH11FH1F1BFEEFE>0GFH0E?EC?EFGGG1/>EFGHHHHGFACGFHHF1/FGHGFGFFDG<0/?11?FGGHHHH>FGHHGEHHHHGFFCCAGDDDGFFHDHGGE0:CGF0GCHHHG0/<C00CFBF/:C9FFF0;0C00;0CFFG0C.C?/9CB.
@M05620:37:000000000-D9766:1:1101:13323:7677 1:N:0:2
ACCACACCTTCTACAATGAGCTGCGTGTGGCTCCCGAGGAGCACCCCGTGCTGCTGACCGAGGCCCCCCTGAACCCCAAGGCCAACCGCGAGAAGATGAGAAGAGGCCCGCTCCCTCTTCTGGTGGCCGCCTCCCTCCTTCCTGGCCTCCCGGAGCTGCGCCCTTTCTCCCTGGTTCTCTCTTCTGCCGTTTTCCGTAGGACTCTCTTCTCTGCCCTGAGTCTCCTTTGGAACTCTGCAGGTTCTAGCTCG
+
CCCBCCCCFFFFGGGGGGGGGGHHGGEBFEHHHGGGGGGFGHHHHGGGGGGGHHHHHHHGGGGGGGGGGGGHHHHGGGGHGHHHHGGGGGBFGGHHGHGHDFGHHHCFGGGG-CFHHHGHHHHHHGHGG-CAFHGHHGGHHHHHHGGGGGGGGCAGFFGGGGFFFFFFF0BFF.BFFFFFFFFFFFFBDDFFFFFFBFFFFFFBFFFFFFFFFBFEFFBFFFFFFFFFFFFBFFFFFFFFFFFFF;B9;F?
@M05620:37:000000000-D9766:1:1101:23112:7692 1:N:0:2
ACCACACCTTCTACAATGAGCTGCGTGTGGCTCCCGAGGAGCACCCCGTGCTGCTGACCGAGGCCCCCCTGAACCCCAAGGCCAACCGCGAGAAGTGGCCCGCTCCCTCTTCTGGTGGCCTCCTCCCTCCTTCCTGGCCTCCCGGCGCTGCGCCCTTTCTCCCTGGTTCTCCCTTCTGCCGTTTTCCGTCGGCCTCTCTTCTCTGACCTGCGTCTCCTTTGGCACTCTGCCGGTTCTAGATCGGAAGCGCA
+
CCCDDDCCFFFFGGGGGGGGGGHHGGGGHGHHHGGGGGGGGHHHHGGGGGGGHHHHHHHGGGGGGGGGGGGHHHHGGGGHGHHHHGGGGGGGGGH2FFFHHCGC//?>0GGHFF1GF.GC1<GGCGGHGCCHHHHFFGHHHHGFCG9ADGFGGGG?BFGFBFFFFFFFFFF0BFFFFFFFFFFFFFFFFFFFDFFFFFFFFFBFFBFFB::-;D:FFFFF0:FFFBFFFF0:=@FEFF00:;EDF.A;@D-
@M05620:37:000000000-D9766:1:1101:13135:7717 1:N:0:2
AGTGCCAGCTCTCAATCGCACAGGGGACCCAGGGCCTGGCCCCTCCATCCAGAAAACCTATGACCTCACCCGCTACCTGGAGCACCAACTCCGCAGCTTGGCTGGGACCTATGTGAGTATCCAGCGTAGGAATCTGGGAGTTGGGGAGGAGTGAGGAGTTGGGGAAAGACAGTCCTAACCGTGGAGGGTTCTGGTAAATGATGGGGTGAGGAGGGGCTCTTTGGCTCCCACCAGTCCCCCTGTCTGGTCTA
+
ABABBFFFCFFFGGGGGGGGGGHHGGGGGGHHGGGGGGHHHHGHGGHHHHHHGHHHHGHHHHHHHHHHHHHGGEGGHHHHGHHHHHFHFHHHGGGGGHHHGHHGGGHHGHHHHHHHHHHHHHHHHGGGGGHHHHHHHHHGGHHHGGGGGGGHHGHHHGHHHHGGGGHHHHHHHHHHHHHHGGGGGGGGCFGGGGFGGGGGGGGGGGFFFFFFFFFFFFFFFFFFFFFFFFFFFFFFFFFFFFFFFFFFFFF
@M05620:37:000000000-D9766:1:1101:26229:7742 1:N:0:2
ACCACACCTTCTACAATGAGCTGCGTGTGGCTCCCGAGGAGCACCCCGTGCTGCTGACCGAGGCCCCCCTGAACCCCAAGGCCAACCGCGAGAAGATGAGAAGAGGCCCGCTCCCTCTTCTGGTGGCCGCCTCCCTCCTTCCTGGCCTCCCGGAGCTGCGCCCTTTCTCACTGGTTCTCTCTTCTGCCGTTTTCCGTAGGACTCTCTTCTCTGACCTGAGTCTCCTTTGGAACTCTGCAGGTTCTAGATCG
+
CCCCCCCCFFFFGGGGGGBGGGHHGGGGHGHHHGGGGGGGGHHHHGGGGGGGHHHHHHHGGGGGGGGGGGGHHHHGGGGHGHHHHGGGGG@DGGHHHHHH2FG20/?FF@DG-CFGHHHHHHHDGGHHGGGGFHGHHGHHHHHHHGGGGGGGG-ADGFGGGCCFFFFFF0BFFFFFFFFFFFFFFFFFFDFFFFBFFEFFFFFFFFFFFFFFF0;/;BBFFFFFFFF;FFF0BFFFFFFFF;BFFB00;BA
@M05620:37:000000000-D9766:1:1101:20638:7751 1:N:0:2
GAGGCTGCTTTGGAAGAAACTCATAGATTACTGCAACAGTTCCCCCTGGACCTGGAAAAGTTTCTTGCCTGGCTTACAGAAGCTGAAACAACTGCCAATGCTACCCGTAAGGAAAGGCTCCTAGAAGACTCCAAGGGAGTAAAAGAGCTGATGAAACAATGGCAAGTAAGTCAGGCATTTCCGCTTTAGCACTCTTGTGGATCCAATTGAACAATTCTCAGCATTTGTACTTGTAACTGACAAGCCAGGGA
+
CBBCCCFCFFFFGGGGGGGGGGHHFHHHHFHHHHHHFHHFHHHHHGGGHHHHHHHHHHHHHHHHHHHHHHHHHHHGHHHHHGHHHHHHHHHHHHHHHFHHHGGHHHGFGGFHFHHAGHHHGHHGHHHGGHHHHHB?FAFGFHFDGGHHHHHHHHHHHFHHHHHHHGGHHGGHFHHHHHHHHHGGGGGFGHHGGHHHHGG.GGHHHHHHHHHFHHGCHHHHHHCGHGHHHHHFFFFFFFGGGGFFGGGGGG.
@M05620:37:000000000-D9766:1:1101:9744:7753 1:N:0:2
ACCACACCTTCTACAATGAGCTGCGTGTGGCTCCCGAGGAGCACCCCGTGCTGCTGACCGAGGCCCCCCTGAACCCCAAGGCCAACCGCGAGAAGTGGCCCGCTTCCTCTTCTGGTGGCCTCCTCCCTCCTTCCTGGCCTCCCGGCGCTGCGCCCTTTCTCCCTGGTTCTCTCTTCTGCCGTTTTCCGTCGGCCTCTCTTCTCTGACCTGCGTCTCCTTTGGCACTCTGCAGGTTCTATCTCGGAAGAGCA
+
CCCCCCCCFFFFGGGGGGGGGGHHGGGFGGHHHGGGGGGGGHHHHGGGGGGGHHHHHHHGGGGGGGGGGGGHHHHGGGGHGHHHHGGGGGCFGGHDGGGCGGGG/???GHGH1>1FF.<F10.<<<EC<EGHHHH0/;CHHHGGGG-A9?DGGDGCFGGGGGGFFFFFF0BFB9FFFFFB-ADFFFF.;FFFAFA9FFFFFFFF0BBFFFA-A-;FFFFEFF;B;FFFFF00:AB9:9009;:EFADFAF0
@M05620:37:000000000-D9766:1:1101:14095:7756 1:N:0:2
GAGGTTGCTGTGGAAGAAACTCATAGATTACTGCAACAGTTTCCGATGGACCTGGATAAGTTTTTTGGTGGGCTTAAGGAAGTTGAAAGAACTGCCAATGATCCCCGTAAGGAAAGGCTAAAAGAAGACACCAAAGGAGTAAAAAAGAAGATAAAACAACAGCAAGTAAGGAAGGCAAAACAGCGTAAGAAATCCGGGGTAACCACTTGAACAATAATCAGAATTTGTATTAGCATTTGAAAAGCCAAGGA
+
>3>A>BBBB5B4F44B4F4BFGHHHBDDFA45D54A4FADF55522B2233BBFAB553BDDD5BAA0111A1BB355BBBB@DB44B3B1BFFB33FBB@B4BBF/?/?033330B?3B3333/?3B??B?///0B??B012D1<?<00111<111////0<000<111110<<..../<./.-..:.00/00/.----.99;C9;090000/0;0000999;0000000/9/9;/;99/9//.;;9;..
@M05620:37:000000000-D9766:1:1101:14068:7762 1:N:0:2
GAGGCTGCTTTGGAAGAAACTCATAGATTACTGCAACAGTTCCCCCTGGACCTGGAAAAGTTTCTTGCCTGGCTTACAGAAGCTGAAACAACTGCCAATGCTAACCGTACGACCCGGCTCGTAACCGACTCCAAAGACGTCAACGCGCTGAAACACCCATGGAAAGTACGGCAAGCATTTCAGCTATCGCACTCTTGTGAATCCAATTGAACAAATCTCAGAATTTGTACTTGTAACTGACAAGCCAGAGA
+
BBBCBCFCFFFFGFGGFGGGGGHHHHHHHHHHHHGHGHHHHGHHHGGGHHHHHHGFFFHHBGHHHHHHHHHHHHHEHHHHHHHHHFFFFHGHHHHHGHHHBF44?1>E1?>11/>>/<E///<0/2/<>/?22@2@2@/?/?C1C/--@-A000=<<.</<C<DGH0<0;.;E-=CGFGGGGGGF0;/;;;BGGFFFBF000;B9BFFFG0B0;.;990BFBFFFBFBFBF0;;090;:0B09?EF/;../
@M05620:37:000000000-D9766:1:1101:7007:7763 1:N:0:2
GAGGCTGCTTTGGAAGAAACTCATAGATTACTGCAACAGTTCCCCCTGGACCTGGAAAAGTTTCTTGCCTGGCTTACAGAAGCTGAAACAACTGCCAATGCTACACGTCAGGCCAGGCGCATGGAAGACTCCCCGGGAGTCCCCGAGCTGCTGAAACACTGGACCGTACGTCCGTCATTTACGCTTTCGCCCTCTTGTGGATCCCATTGCCCACTTATCAGAATTTGTACTTGTAACTGCACAGCCAGGGA
+
A?ABBBFBFFFFGGGGFGGGGGHHHHHHHHHHHHHHGHGDGHHHHGFGFHHHHHEHHHHHHHHHHHHHHHHHHHHHHHHHHHHHHDGHHHHHHHHHHHHHE443BFFHFFGHFFHHHH/E///BBF30B?BF?//</<>/@2FG/>ACG1?G1?>>GH>1FGHH0-.<<-/<.<<:DHH0;:CE.CEH.;:C?GGFGFF.09;C;9=FFFF09C.000;FG/;///;;/9F/;/9//;/;/B/.A;;.;A.
@M05620:37:000000000-D9766:1:1101:21232:7772 1:N:0:2
ACCACACCTTCTACAATGAGCTGCGTGTGGCTCCCGAGGAGCACCCCGTGCTGCTGACCGAGGCCCCCCTGAACCCCAAGGCCAACCGCGAGAAGATGAGTGAGATATTTTCTCACCCAGGTGCGTGGCCCGCTCCCTCTTCTGGTGGCCGCCTCCCTCCTTCCTGGCCTCCCGGAGCTGCGCCCTTTCTCACTGGTTCTCTCTTCTGCCGTTTTCCGTAGGCCTCTCTTCTCTGACCTGAGTCTCCTTTG
+
CCCCCCCCFFFFGGGGGGGGGFHHGGGEHGHHHGGGGGGGGHHHHGGGGGGGHHHHHHHGGGGGGGGGGGGHHHHGGGGHGHHHHGGGGGDGCDFHHGHHHGHH1?FGGGHHHH1FHHGHAFG1AFCDGHHGGGGGGHHHHHHFGGC?GHGDGG.:CFGGGGGGGGGGGGGGG?;A=BFFFFFFFCFFBFF/BFBFFFFFFFFFFFFFFFFFFFFBFFFFDDFFFFFFFFFFFFFFFFFF/;FFFFF9BF/
@M05620:37:000000000-D9766:1:1101:9869:7774 1:N:0:2
AGTGCCAGCTCTCAATCGCACAGGGGACCCAGGGCCTGGCCCCTCCATCCAGAAAACCTATGACCTCACCCGCTACCTGGAGCACCAACTCCGCAGCTTGGCTGGGACCTATGTGAGTATCCAGCGTAGGAATCTGGGAGTTGGGGAGGAGTGAGGAGTTGGGGAAAGACAGTCCTAACCGTGGAGGGTTCTGGTAAATGATGGGGTGAGGAGGGGCTCTTTGGCTCCCACCAGTCCCCCTGTCTGGTCTA
+
BABCCFFFCFFFGGGGGGGGGGHHGGGGGGHHGGGGGGHHHHGHGGHHHHHHGGHHHGHEHHHHHHHHHHHGGGGGHHHHHHHHHHHHGHHHGGGGGHHHDHHFFGFGGHHHHHHHHHHHHHHHHGEGGGHHHHHHHHGGEHHHGGGGGGGHHHHHHFFHHHGGGGHHHHHHHHHHGHHHGGGGGGGGCFGGGGGGGGGEGGGGGGFFFFFFFFFFFDFFFFFFFFFFFFFFFFFFFFFFFFFFFFFFFF0
@M05620:37:000000000-D9766:1:1101:21403:7779 1:N:0:2
ACCACACCTTCTACAATGAGCTGCGTGTGGCTCCCGAGGAGCACCCCGTGCTGCTGACCGAGGCCCCCCTGAACCCCAAGGCCAACCGCGAGAAGATGAGTGAGATATTTTCTCACCCAGGTGAGTGGCCCGCTACCTCTTCTGGTGGCCGCCTCCCTCCTTCCTGGCCTCCCGGAGCTGCGCCCTTTCTCACTGGTTCTCTCTTCTGCCGTTTTCCGTAGGACTCTCTTCTCTGACCTGAGTCTCCTTTG
+
AAABB4AAFFFFFGGGFA5GGGGHGAEE42FHHGGG?AE2EG2GHGGGEEGF5BFGHHHGGG0EFEEGGGGG3GHGGGEHEHHHEGGCGGCDCDHGHFD?GBGGGHHHHHHHHHHHHHGHGFFHF>>>>GHAD@DDHHHHHHHHHHHGHHGAGGGGGGGGGGGGGFGFFFFGFFGGBBFFFBBFBBFFFFFFFFBF;FFFFFFFFFFFFFBDDFFFFA/FFFBFFFFFFFFFFFF/BFFBFBFFFFFFFFF
@M05620:37:000000000-D9766:1:1101:11918:7801 1:N:0:2
GAGGCTGCTTTGGAAGAAACTCATAGATTACTGCAACAGTTCCCCCTGGACCTGGAAAAGTTTCTTGCCTGGCTTACAGAAGCTGAAACAACTGCCAATGCTACCCGTAAGGAAAGGCTCCTAGAAGACTCCAAGGGAGTAAAAGAGCTGATGAAACAATGGCAAGTAAGTCAGGCATTTCCGCTTTAGCACTCTTGTGGATCCAATTGAACAATTCTCAGCATTTGTACTTGTAACTGACAAGCCAGGGA
+
>>3AAAFBFFFFGGGFCGGGGGBGGGGHHBGFHHE4BFGBGHHHHGGGG2GHHGHGHHEFGHHHHHHHHHHHHHHHHHH5GHHFHHHHHHHHHHHHFFGHGG4FHHGEF?1GGH3BGGHHGGGHH3FFHHHHHHHGG/EGHHHHH/FCHHHGHHFHFC<GHHHGHGHHHHGGHHHHHHHHHHGGGGGGHHHHHHHHHDC?GHHHH0DGHHHHFFGHFHHHHF0CGHHHHHHGH;C0CFGGGFGGGGBFGG.
@M05620:37:000000000-D9766:1:1101:19902:7803 1:N:0:2
ACCACACCTTCTACAATGAGCTGCGTGTGGCTCCCGAGGAGCACCCCGTGCTGCTGACCGAGGCCCCCCTGAACCCCAAGGCCAACCGCGAGAAGATGAGAAGAGGCCCGCTCCCTCTTCTGGTGGCCGCCTCCCTCCTTCCTGGCCTCCCGGAGCTGCGCCCTTTCTCCCTGGTTCTCTCTTCTGCCGTTTTCCGTAGGACTCTCTTCTCTGCCCTGAGTCTCCTTTGGAACTCTGCAGGTTCTAGCTCG
+
BBBABBBBFFFFGGGGGGFGGGHHGFFBCAGHGGGGFGGGGHHHHGGGGGGGHHHHHHHGGGGGGGGGGGGHHHHGGGGHGHHHHGGGGGDFGGHGFHGHGGFHHHEGGGGG?EGHHHHHHHHHGGHHG@FEGHGHHGGHHHHHGGGGGGGGGGGGGGGGGGFFFFFFF/BF99FFFFFFFFFFFFFFDDFFFFFFBFDFFFFFFFFFFFFFF/FFFF.BFFFFFFFFFFEBFFFFFFFEA;FFF/;/;F?
@M05620:37:000000000-D9766:1:1101:8318:7821 1:N:0:2
ACCACACCTTCTACAATGAGCTGCGTGTGGCTCCCGAGGAGCACCCCGTGCTGCTGACCGAGGCCCCCCTGAACCCCAAGGCCAACCGCGAGAAGTGGCCCGCTACCTCTTCTGGTGGCCGCCTCCCTCCTTCCTGGCCTCCCGGCGCTGCGCCCTTTCTCCCTGGTTCTCTCTTCTGCCGTTTTCCGTCGGCCTCTCTTCTCTGACCTGCGTCTCCTTTGGAACTCTGCAGGTTCTAGCTCGGACGCGCA
+
BBBBBBBACFFFGGGFGGAFGFHHGEEAAAGGHFFE?EEFEHHGHGGGAAFG5GFHHHFEEGGGGEGGGGEFHHHGGGGHGGHHHGGGGG/>@DHG?FEFHGCG<<?<FHHFHFH1F.GH-A<<DGECCC;CGHHHHHHFHGGGG--9ABDGGGFFFF/FFBFFF.FFF99FFFFFFFFFFFFFFFFFFFDFBDFFFFFFFFFFBFFFFF.@ADFFFFFFFF/;BBF/BB/;AAFF/;9/;BDFF-;9;D;
@M05620:37:000000000-D9766:1:1101:23042:7836 1:N:0:2
ACCACACCTTCTACAATGAGCTGCGTGTGGCTCCCGAGGAGCACCCCGTGCTGCTGACCGAGGCCCCCCTGAACCCCAAGGCCAACCGCGAGAAGATGAGTGAGCTATTTTCTCCCCCAGGTGCGTGGCCCGCTCCCTCTTCTGGTGGCCGCCTCCCTCCTTCCTGGCCTCCCGGAGCTGCGCCCTTTCTCACTGGTTCTCTCTTCTGCCGTTTTCCGTAGGCCTCTCTTCTCTGACCTGCGTCTCCTTTG
+
CCCBBCCCFFFFGGGGGGGGGGHHGEGGHGHHHGGGGGGGGHHHHGGGFGGGHHHHHHHGFGGGGGGGGGGHHHHGGGGHGHHHHGGFGGGGGGHHHHHHGHHH1??GHHHHHHHHGGGGGFGCDGGGGHHGGGGGGHHHHHHHHHFGHGGDCEDGGGGGGGGGGGEFGGGGFFADFFFFFFFFFFFFFBFBFFFFFFFFFFFFFFFFFFFDFFFFFFFFDFFFFFFFFFFFFFFFFFFF?AFFFFFFFFF
@M05620:37:000000000-D9766:1:1101:8482:7839 1:N:0:2
GAGGCTGCTTTGGAAGAAACTCATAGATTCCTGCCCCAGTTCCCCCTGGACCTGGAAAAGTTTCTTGCCTGGCTTACAGAAGCTGAAACAACTGCCCATACTACCCGTACGGCAAGGCTCCTAGCCGACTCCAAGGGCGTCCACGAGCTGATGACCCAATGGCAAGTCAGTCAGGCATTTCCGCTTTAGCACTCTTGTGGATCCAATTGAACACTTCTCAGCATTTGTACTTGTCACTGACAAGCCAGGGA
+
>11>A11AFFFFGGGE1BGFAF1FFFHGD3DFHH00B0BBADGHHGEF/0BBAE0BF10BGHGHFGHGHHHHHHG1FHH1GHHGE1BFHFGHHBBF>1G0FGFG>GEA//>E///?FHHF/EGH10EEG/CGC1FFG//>///<C//>AH1GHH11><.>1F0/<EG0GD<GB0<GHHHHHFGGGGG;GH0;CHHHGFGFGGGFBFFGGGBG0/CBFBFGGG0;BFGCFFGGG9/BBB/BF/9AEFFFEB-
@M05620:37:000000000-D9766:1:1101:18406:7851 1:N:0:2
GAGGCTGCTTTGGAAGAAACTCATAAATTAGTGACACAGGACCGGCTGACCATGTAACCGTATCTTGCCTAGCTTACAGAAGCTGGAACAACTTCCCCTGCTACAAGTAAGGCCCGGCTCCTAGCCGACTCCCCGGGCGTCCCCGCGCTGCTGACCCCCTGGCCAGTCAGTCCGTCATTTCCGCTTTCGCCCTCTTGTGGATCCAATTGCCCCCTTCTCAGCATTTGTACTTGTCACTGCCCAGCCCGGGA
+
ABBBBBFBFFFFGGFGGGGGGBGDD5DD6B4DD6BGFH2222B222AA12BF3A5B5DBEE111DB55AB53BFGHHHHFGGHHB21BBBBGF3BF?FHGHHFBGDGF44F33?/>/EGGGHHHF3A?B>EHCB@@///<ADGH--<CFGGHF0CGG.:AEH.G:EFFGGGFF..;;FGG0;CGGGG0.C.DFFFFFFFDFFFF/BBFE//;.@BFFFFFBF;;FFFBBFFFFF99F9//BE/EFE.999-
@M05620:37:000000000-D9766:1:1101:10186:7882 1:N:0:2
ACCACACCTTCTACAATGCGCTGCGTGTGGCTCCCGAGGAGCACCCCGTGCTGCTGACCGAGGCCCCCCTGAACCCCAAGGCCAACCGCGAGAAGATGAGAAGAGGCCCGCTCCCTCTTCTGGTGGCCGACTCCCTCCTTCCTGGCCTCCCGGAGCTGCGCCCTTTCTCCCTGTTTCTCTCTTCTGCCGTTTTCCGTAGGACTCTCTTCTCTGCCCTGAGTCTCCTTTGGACCTCTGCAGGTTCTAGCTCG
+
AAB3AAABFFFFFGGGFG4AE?EEGEFA2AFGHGGE?EEEAC1GH1EAAEEGFHHFB2GE0E?EFGGEGGGGFHHGGGGHGHHHHGGCDD>CGGHFHHHG1FG?GHGFEDGG-EFGHHGHH0<DGFGGG-;;AGHHHGHHGGGGGGGGGGGGG-;;FGGGBF@@FFFFF/BFF9FFFFFF;BFFFFF;;;DFFFBDFFFFBFFBFFFFFFFFEFBEFFBFFFFBBFF/BFF/BFF:BFFBFAFFF9;/;FD
@M05620:37:000000000-D9766:1:1101:20650:7890 1:N:0:2
ACCACACCTTCTACAATGAGCTGCGTGTGGCTCCCGAGGAGCACCCCGTGCTGCTGACCGAGGCCCCCCTGAACCCCAAGGCCAACCGCGAGAAGATGAGTGAGCTATTTTCTCCCCCAGGTGCGTGGCCCGCTCCCTCTTCTGGTGGCCGCCTCCCTCCTTCCTGGCCTCCCGGAGCTGCGCCCTTTCTCACTGGTTCTCTCTTCTGCCGTTTTCCGTAGGCCTCTCTTCTCTGACCTGCGTCTCCTTTG
+
CCCCDDDDFFFFGGGGGGGGGGHHGEGEEGHHHGGGGGGGGHHHHGGGEGGGHHHHHHHGGGGGGGGGGGGHHHHGGGGHGHHHHGGGGGGGGGHHHHGHHHHH1?FGHHHHHH1GGGGG.FG1>>CCDHHGGGCGGHHHHHHHHHGGHGGCGGGGGGGGGGGGGGGGGGGGFFAA>DFFFFFFFFFFFHFFFFFFBFFFFFFFFFFFFFFFFFFHFFFFFFBFFFFFFFFFFFFFFFFF.@FFFFFFFF0
@M05620:37:000000000-D9766:1:1101:26446:7892 1:N:0:2
ACCACACCTTCTACAATGAGCTGCGTGTGGCTCCCGAGGAGCACCCCGTGCTGCTGACCGAGGCCCCCCTGAACCCCAAGGCCAACCGCGAGAAGATGAGTGAGCTATTTTCTCCCCCAGTTGCGTGGCCCGCTCCCTCTTCTGGTGGCCGCCTCCCTCCTTCCTGGCCTCCCGTCTCTTCTCCCTTTCTCCCTGGTTCTCTCTTCTCCCGTTTTCCTTACGCCTCTCTTCTCTGACCTGCGTCTCCTTTT
+
BBABBBBBFFFFGGGFFGEGGGHHGEFFF?CFGFGDEGGGEEHHHGGGEGGGHHHHHHHGGGGGGGGGGGGHHHHGGFGHGHHHHFGGGGGGGGHHHHHHG22?1?11<1<GHH10C<AA<FGH?AA@-CG-@@CA::GGHH000:/.:.-9=EAEAFFGGGFGG0;A.BAA..9.9;F/B/9BF.FF9FB99B;EBBBFFFFFFFF//9:9.;9B///;/..;;99FFB9////;9BF.9-;@ABFBB//
@M05620:37:000000000-D9766:1:1101:22501:7895 1:N:0:2
ACCACACCTTCTACAATGAGCTGCGTGTGGCTCCCGAGGAGCACCCCGTGCTGCTGACCGAGGTCCCCCTGAACCCCAAGGCCAACCGCGAGAAGATGAGTGAGCTATTTTCTCCCCCAGGTGCGTGGCCCGCTCCCTCTTCTGGTGGCCGCCTCCCTCCTTCCTGGCCTCCCGGAGCTGCGCCCTTTCTCACTGGTTCTCTCTTCTGCCGTTTTCCGTAGGCCTCTCTTCTCTGACCTGCGTCTCCTTTG
+
BBBAABBBFFFFGGGGEGGFGDHFGAAB4AGHAFGEEGGGFHHHHGGGAEFGGHGFHHGGEGC1B@GHGGGFHFHGGGGHEEHHHGDEEG/<?DHHBGGHHHGH1?FGHHHHHHHFEFGG/FFHGGGCGHHGGGGGGHHHHHHHHHEDHHGCDAEFEGGGGGGGGGGGGGGGGB-ABBFFFBBFBBFFFFF9FFFFBFFFFFFFFFFFFFBFFFFFFFFFADFFFFFFFFFFFFFFFFFFFBFBFFFFFFB
@M05620:37:000000000-D9766:1:1101:17249:7898 1:N:0:2
ACCACACCTTCTACAATGAGCTGCGTGTGGCTCCCGAGGAGCACCCCGTGCTGCTGACCGAGGCCCCCCTGAACCCCAAGGCCAACCGCGAGAAGTGGCCCGCTTGCTCTTCTGGTGGCCTCCTCCCTCCTTCCTGGCCTCCCGGCCCTGCGCCCTTTCTCTCTGGCTCTCTCTTCTGCCGTTTTCCGTCGGCCTCTCTTCTCTGACCTGCGTCTCCTTTGGCACTCTGCCGGTTCTCTCTCGGAGGTGCA
+
BBBBBBBBFFFFGGGGGGFGGGHHGFGEGGHHHGGGGGGGGHHHHGGGEGGGHHGHHHHGGGEGGGGGGGGHHHHGGGGHGHHHHGGGGGDGGGH22FFHH///?/<11<<F11F10.>GDG.CH/.//./<=<<0/;C0.:C.-;--.;A--=D-/099F000;00/0C090//;BF//-9;/AF/.9.9-@.A.;///;F9BFFF//..-;@FFFF/////;9FF//;/---.;///9B/...-;9./9
@M05620:37:000000000-D9766:1:1101:7719:7906 1:N:0:2
ACCACACCTTCTACAATGAGCTGCGTGTGGCTCCCGAGGAGCACCCCGTGCTGCTGACCGAGGCCCCCCTGACCCCCAAGGCCAACCGCGAGAAGTGGCCCGCTACCTCTTCTGGTGGACGCCTCCCTCCTTCCTGGCCTCCCGGAGCTGCGCCCTTTCTCCCTGGTTCTCTCTTCTGCCGTTTTCCGTCGGCCTCTCTTCTCTGACCTGAGTCTCCTTTGGAACTCTGCAGGTTCTAGATCGGAAGCGCA
+
ABAAA?AAFFFFGGGGGGGGGFGGFGGGAGGHGFFG?EFAEG2GHGGGEEEF5FFHHHHGEE?EFEGGGGGG3BGEGGEHFEGGFFGEDCG//<B2FDAGFDC@//<1FHHGHH11<..<--=GD=<C<:CGHHHC::GHHGGG?-9;FFEGGFGGFBF090CB9E:FF/BFFFBB99FBDDFFA/BAF.9@-;9ABFFFFFFFF/BFF./9BF/;BFFBFF/9;BF/BF/BFFF/;9BB/99.A.;.9@;
@M05620:37:000000000-D9766:1:1101:6354:7912 1:N:0:2
ACCACACCTTCTACAATGAGCTGCGTGTGGCTCCCGAGGAGCACCCCGTGCTGCTGACCGAGGCCCCCCTGAACCCCAAGGCCAACCGCGAGAAGATGAGAAGAGGCCCGCTACCTCTTCTGGTGACCGCCTCCCTCCTTCCTGGCCTCCCGGAGCTGCGCCCTTTCTCCCTGGTTCTCTCTTCTGCCGTTTTCCGTAGGACTCTCTTCTCTGCCCTGAGTCTCCTTTGGACCTCTGCAGGTTCTAGCTCG
+
BBBABBAACFFFGGGGGGEFFFGFEEG24EGHHFFE2EGGDHHHHGGGAEFAFGCGHHFEEEEEGGGGGGEGHHEFGCEHGHHHGFGGGG/C//FBBBGGBGFFHHGFFFGG-<FGFHHHHFB=C0CGG<-<;GE/CCHCGHHHECGCFFFDF-@?FFGAD?A?/FFBFFFB/.;FFFFF9FF9FFF/;AAF.BBA:FDFFFFBFFFBFFFFF/9EFFFFFFFB;FF/9B9/;BFBFFE/FAFFF/9/9;D
@M05620:37:000000000-D9766:1:1101:7002:7917 1:N:0:2
GAGGCTGCTTTGGAAGAAACTGACAAGCGAGTGACACAAGATCGGACGAGCAGCTGTCCGAAGTCCCGTTGGCGCACAGCATCTAGTACGACTTCTGCTCCTCTAACTAATATGGTGGCCTCTTCCCTCCGTCCTGGCCTCCCGGCGCTGCGCCCTTTCTCACTGGTTCTCTCTTCTGCCGTTTTCCGTCGGCCTCTCTTCTCTGACCTGAGTCTCCTTTGGCACTCTGCAGGTTCGAGATCGGACGCGCA
+
AAAAAACAFFDFGFB44AEAFBBAA5442A2AABB5F22B23522A2A0AA03BA35BBB110?55301B113/1//>11B3B@B@4@4//?>???4?4333B4B4F3B?44421B??CC1B1111010//<@/?@GH0F0</?A-<AC-.--.:-/0:<C0=0;C:CC:C00:CFFGB9?EGFAF99;C---9CAFFFF/BBB9BFF/./;/9;9:;FFBF/;/;://9FFF.B/-...;/;..;-;@B-
@M05620:37:000000000-D9766:1:1101:6998:7939 1:N:0:2
ACCACACCTTCTACAATGAGCTGCGTGTGGCTCCCGAGGAGCACCCCGTGCTGCTGACCGAGGCCCCCCTGAACCCCAAGGCCAACCGCGAGAAGCGGCCCTCTCCCTCCTCTGATGCCCTCCTCCCTCCTTCCTGGCCTCCCGGCGCTGCGCCCATCCTCCCTGGTTCTCACTGCTGCCCTTTTCCGCCGGCCTCTCTTCTCCGACCTTCGTCTACCTTGGAACTCTGCGGGATCTTGCTCGGACGAGCA
+
BBBBBBBBFFFFGGGGGGGGGGHGGGGGGEHHHGGDEEGCEHHHHGGGEEFG5FGHHHHGGGCFGGGGGGGHHHGGGGGHGHHHHGGGGGGGGAGF//</A/?00<>>F.<F<11111<C<GA<//.<<CCCG/<G/CCHEHE.--AD-ADDGGG.9/9/:/;.;.FFFFF/9//BFFF;.;BBFFFD.:;@=9DFBFF/;FF/.--:.//..:AFF/;;/9///9BFF/--:-..9/;///.-:@--;--
@M05620:37:000000000-D9766:1:1101:24369:7955 1:N:0:2
GAGGCTGCTTTGGAAGAAACTCATAGATTACTGCAACAGTTCCCCCTGGACCTGGACAAGTTTCTTGCCTGGCTTCCAGAAGCGTAAACCACTCCCCATGCTACCCGTAAGAAAAGGCTCCTAGACGACTCCAAGGACGTAAAAGAGCAGATGAAACAATGGCAAGTAAGTCAGGCATTACCGCTTTCGCACTCTTGTGGATCCAATTGAACAATTCTCAGCATTTGTACTTGTAACTGACAAGCCAGGGA
+
11>AA1C>@F3FACFGGCBGDGAGDGHAEGFGGAAGBAF1DFG1GG?//FAABE0F0F0ADFFH2HA1BB1BGHH01AFBGH1////BD0FEH0F>/BFH1B@B>B//>?01>>00?GG>/BBGG1/>E<CG1F1F00></0/2@/@@10<?GG<1<?/F11?<>.<1>111<100><11=0C@<C.0C.::-/<000;CHHGGFFFFF0BCBB000;;9F/;;0000;9099090;0;B/FB.9-B9AB:
@M05620:37:000000000-D9766:1:1101:26786:7967 1:N:0:2
GAGGCTGCTTTGGAAGAAACTCATAGATTACTGCAACAGTTCCCCCTGGACCTGGAAAAGTTTCTTGCCTGGCTTACAGAAGCTGAAACAACTGCCAATGCTACCCGTAATGAAAGGCTCCTAGAAGACTCCAAGGGAGTAAAAGAGCTGATGAAACAATGGCAAGTAAGTCAGGCATTTCCGCTTTAGCACTCTTGTGGATCCAATTGAACAATTCTCAGCATTTGTACTTGTAACTGACAAGCCATGGA
+
>3AAAACAFFFFGGGGFF4ABGFHBGDFFDBGHFFFBGHFGHHFHGG2AEFFGGABBB2AFADGFHF5BBAFHHHHHGGFFGHFGHBGHG1FFFG3CGHH@B4BBE1?EE14@BF3F?F0FGHHHH3BFBGHCG3FEEEEFBDGGFHC?C1BGHF1@0?@FCGCHF?FGF????C0FCFD11DE<..<>1FG10D000<CGFCC0<DFFG0CC:00;CGFH/;0:;C0<GF0:0;0;;BFFB0.:./00/0
@M05620:37:000000000-D9766:1:1101:22285:7974 1:N:0:2
ACCACACCTTCTACAATGAGCTGCGTGTGGCTCCCGAGGAGCACCCCGTGCTGCTGACCGAGGCCCCCCTGAACCCCAAGGCCAACCGCGAGAAGATGAGTGAGATATTTTCTCACCCAGGTGAGTGGCCCGCTCCCTCTTCTGGTGGCCGCCTCCCTCCTTCCTGGCCTCCCGGAGCTGCGCCCTTTCTCACTGGTTCTCTCTTCTGCCGTTTTCCGTAGGCCTCTCTTCTCTGACCTGAGTCTCCTTTG
+
CCCCCCCCFFFFGGGGGGGGGGHHGGGGHGHGHGGGGGGGGHHHHGGGFGGGHHHHHHHGGGGGGGGGGGGHHHHGGGGHGHHHHGGGGGGGGGHHHH2??22F1?GGHDDHHHFHAGFAC<<<<GHGFHE-@@-<.<GCGHF;00/.;C@G-.CEAFFDFGGGEB/C.FFG?A?-@CF009-A>:FFFFBFFF9/;FFB0BFFFFB0B0:DF/EFBDFFDA0F0FFFBFBFFBFFBFFB/::B:BFF0BF
@M05620:37:000000000-D9766:1:1101:17343:7990 1:N:0:2
GAGGCTGCTTTGGAAGAAACTCATAGATTACTGCAACAGTTCCCCCTGGACCTGGAAAAGTTTCTTGCCTGGCTTACAGAAGCTGAAACAACTGCCAATGCTACCCGTAATGAAAGGCTCCTAGAAGACTCCAACGGAGTAAAAGCGCTGATGAAACAACGGCAAGTAAGACAGGCATTTCCGCTTTAGCACTCTTGTGGATCCAATTGAACAATTCTTAGCATCTGTACTTGTAACTGACAAGACAGCGG
+
A3AABAFAFFFFGGGGCFGGGGEHFGHHH5GHHH4BFEFDGHHHHGGGEFGHHHHHHG2FFHHHHHHHHHHHHHHFHHHHHHHHHFHHHGHHHHHHBCGH3B4B?G1?>11BB3330/B??GD433BGH33F3G3///C/012?10/<<B?FGHD>10?//<</-.1=<11<FG..<1<D<0.=...<00<00;;G0G0A000/:::::000;900;C00;F00000;;0C09C900;99/0F./;//.--
@M05620:37:000000000-D9766:1:1101:13208:7994 1:N:0:2
ACCACACCTTCTACAATGAGCTGCGTGTGGCTCCCGAGGAGCACCCCGTGCTGCTGACCGAGGCCCCCCTGAACCCCAAGGCCAACCGCGAGAAGATGCCCAGGTGAGTGGCCCGCTACCTCTTCTGGTGGCCGCCTCCCTCCTTCCTGGCCTCCCGGAGCTGCGCCCTTTCTCACTGGTTCTCTCTTCTGCCGTTTTCCGTAGGACTCTCTTCTCTGACCTGAGTCTCCTTTGGAACTCTGCAGGTTCTA
+
DDDDDDDDFFFFGGGGGGGGGGHHGGGEHGHHHGGGGGGGGHHHHGGGGGGGHHHHHHHGGGGGGGGGGGGHHHHGGGGHGHHHHGGGGGGGGGHHHHGHHHHFHHHHHHGGHHGGGCGHHHHHHHHEHHCHHGGGGGHGHHGHHGGGFBFGGGGGBC-@DGGGGGFFFFFFFFFFEFFFFFFFFFFFFFFFFFFFFFFFFFF?D0FFFFFFFFFFFFFFFFFFFFFFFFFFFFFFFFFFFFFEFFFFBF<
@M05620:37:000000000-D9766:1:1101:15213:7998 1:N:0:2
ACCACACCTTCTACAATGAGCTGCGTGTGGCTCCCGAGGAGCACCCCGTGCTGCTGACCGAGGCCCCCCTGAACCCCAAGGCCAACCGCGAGAAGATGAGAAGAGGCCCGCTCCCTCTTCTGGTGGCCGCCTCCCTCCTTCCTGGCCTCCCGGAGCTGCGCCCTTTCTCACTGGTTCTCTCTTCTGCCGTTTTCCGTAGGACTCTCTTCTCTGCCCTGAGTCTCCTTTGGAACTCTGCAGGTTCTAGATCG
+
>A3>AAABFFCBBGGA5FGF4ABAEAEFH?GHFGFAEEGCGHHHHGCGA1EAGDEGHFGEGGGGCE@EGGGHHHA?EGGFFHHE?FFEGCCG/AHHFHHHHHHHGHEG/@DD-CCGHHHFDGHDHDHH-<AEGCEHHGHFGGHBCGGB9EGDB??BGFFG-.;;FFFFFFFFF.;BFFBBFF/FFFFFBFFFFFFFFFF?FFFFFFFFFFFFF/F./9FFFFFFFFFFFEFFFFBFBBFB9.BFFFB/9FE
@M05620:37:000000000-D9766:1:1101:19848:7998 1:N:0:2
GAGGCTGCTTTGGAAGAAACTCATAGATTACTGCAACAGTTCCCCCTGGACCTGGAAAAGTTTCTTGCCTGGCTTACAGAAGCTGAAACAACTGCCAATGCTACCCGTAAGGAAAGGCTCCTAGAAGACTCCAAGGGAGTAAAAGAGCTGATGAAACAATGGCAAGTAAGTCAGGCATTTCCGCTTTAGCACTCTTGTGGATCCAATTGAACAATTCTCAGCATTTGTACTTGTAACTGACAAGCCAGGGA
+
BBBBBBFBFFFFGGGGGGGGG4BFFFFGGHCHHHHGHHHHHDGEEEEGFBHHFGCAAGBGBDGFGGAABFGFCGHHBGGHHGHHHEBH@FGHH3GFBFHHGGFHHHGGEGFGHHHHHHHH/GHHHBHHHHHHHHH//FFFHGH3GFHC2CDG2FHHHHHFHH2FHGGHHHGHHHHGGHHHHG.CD?FHHHFHHHHHHGGGHHHHHHHHHHGFHHGHFBGHHHBHHGGGGGHBGFFFFGGGGGGFFG/.CG?
@M05620:37:000000000-D9766:1:1101:17327:8004 1:N:0:2
GAGGCTGCTTTGGAAGAAACTCATAGATTACTGCAACAGTTCCCCCTGGACCTGGAAAAGTTTCTTGCCTGGCTTACAGAAGCTGAAACAACTGCCAATGCTACACGTACGGCCCGACGCCTAGAACACTCCCTGGAAGCACCAGCGCTGATAACCCCGTTGCAAGTCACTCCTGCATTTCCGCTATAGCACTCTTGTGGAACCAATTGAACCCTACACAGCCTCAGTACTTGAAACTGACAAGCCAAAGA
+
CCCCCCFCFFFFGGGGGGGGGGHHHHHHHHHHHHHHGHHHHHHHHGGGHHHHHHHHHHHHFHHHHHHHHHHHHHHHHHHHHHHHHHHGHHHHHHHHHHHH3@4BF2112?/E///>///>EHGFFG2222B?/2@?2@F/@2?@0<////<111<F.<-.0<=D0000000=/0/<<DFFGFFED-.<C0C00;G009;.009CACF0C000:CF/9//09C9/////////:/;:99//;//9.9;///;
@M05620:37:000000000-D9766:1:1101:9058:8014 1:N:0:2
ACCACACCTTCTACAATGAGCTGCGTGTGGCTCCCGAGGAGCACCCCGTGCTGCTGACCGAGGCCCCCCTGAACCCCAAGGCCAACCGCGAGAAGTGGCCCGCTACCTCTTCTGGTGGCCTCCTCCCTCCTTCCTGGCCTCCCGGCGCTGCGCCCTTTCTCCCTGGTTCTCTCTTCTGCCGTTTTCCGTCGGCCTCTCTTCTCTGACCTGCGTCTCCTTTGGAACTCTGCAGGTTCTAGATCGGAAGCGCA
+
CCCBBCCCFFFFGGGGGGGGGGHHGFGBCEHHHGGFGGGGGHHHHGGGGGGGGHHHHHHFGGFGGGGGGGGHHHHGGGGHGHHHHGGGGGBDFGHGHGGHHGGG<<?GHHHHHHHHHGHH1FEGHHGHHCCHHHHHFGHHHHGGG?9AGGGGGGGGGGGGG0;FFFFFFFFFFFFFFFFFFFFFFFFFFFDF-DFFFFFFFFFFFFFFFF.-DDFFFFFFFF0;BFFBFFFFFAFFBF00:FEFF.A.;A=
@M05620:37:000000000-D9766:1:1101:14685:8059 1:N:0:2
ACCACACCTTCTACAATGAGCTGCGTGTGGCTCCCGAGGAGCACCCCGTGCTGCTGACCGAGGCCCCCCTGAACCCCAAGGCCAACCGCGAGAAGATGAGTGAGATATTTTCTCACCCAGGTGCGTGGCCCGCTCCCTCTTCTGGTGGCCGCCTCCCTCCTTCCTGGCCTCCCGGAGCTGCGCCCTTTCTCCCTGGTTCTCTCTTCTGCCGTTTTCCGTAGGCCTCTCTTCTCTGACCTGCGTCTCCTTTG
+
AA?BBAABFFFFGGGBDDGGFGGGGGGFHDFGHGGDGGG?FHHHHGGGGEGEHFHHHHHGGGGGEG>EGGGHHHGGGGGHGHHHEFGGGCCGGCHHFGFHHG1F??GHHHHHHH1FHHGH.F<1>>.ADGHGGG-EECGHHHHHBC:DHHGB?ADGGGFGGGFGGGFGGFFEG.-9BBFFFBBFBBFFFFF/BBBFFFFFFFFFFFFFFFBFFFFFFFFFFF/BBFFFFFFFFFBBFFFF?@DBF.FFBF/
@M05620:37:000000000-D9766:1:1101:20042:8069 1:N:0:2
ACCACACCTTCTACAATGAGCTGCGTGTGGCTCCCGAGGAGCACCCCGTGCTGCTGACCGAGGCCCCCCTGAACCCCAAGGCCAACCGCGAGAAGATGAGTGAGATATTTTCTCCCCCAGGTGCGTGGCCCGCTCCCTCTTCTGGTGGCCGCCTCCCTCCTTCCTGGCCTCCCGGAGCTGCGCCCTTTCTCACTGGTTCTCTCTTCTGCCGTTTTCCGTAGGCCTCTCTTCTCTGACCTGAGTCTCCTTTG
+
BBB3ABBBFFFFGGGGFGGBGGHHGAEAAACF3FFEGGGG2AGFGEFE1BECAGFGFHFGG00>FGEGGG1?CGHGGGEHAFHHHFG@@GGCGGHFHFFGFFFH1?GGGHHHHH1FEGGGAFG1<>EDGHHGGGCGGHHHHHHHHHHGHHGBGGGGGGGGGGGGGGGGGGGGFF?BBBFFFBBFBBFFFFFFFFFFBFFFFFFFFFFFFFBFFFFFFFFFDF/FFFFFFFFFFFFFFFFF/BFFFFFFFFB
@M05620:37:000000000-D9766:1:1101:9479:8074 1:N:0:2
GAGGCTGCTTTGGAAGCAACTGAGAACGAACTGACACAAGATCGGTTGACCACTTAACCGGTCTTTTGCTGGCTTACAGAAGCTGGCACACCTTCCCCTGCTACTACAAGGAACTGGCCCTTAGGCGAGTCCCCGGGCCTCCTCGCCCTGCTGACCCGCGCGGCTGTCAGTCTTTCATGTCCGCTTTGGCTCTCTGGTGGAGCACACTGCCCGCTTCTCAGCCTCTGTTCTTGGCACTTGCCCGCGTGGGT
+
BBBBBBFBFFFFGGGGAFGCG4AADA4AAA2BBAAA3E222352222A3BBBA35D55BE00A1DD553D5@EB1GFH@5B3B@321BBB1?33F31BFF1F433B4333?030333/0?/3BB3B////B1@G//>@/<FG0?AC-.->FF10<C<<<---;;-;.;000;000;;90C9;C-..99/C//;FF/9B9.9.;E9..;///..;9AAB/9///..9////;/:/9B;.////;.-;;B--9
@M05620:37:000000000-D9766:1:1101:7361:8083 1:N:0:2
ACCACACCTTCTACAATGAGCTGCGTGTGGCTCCCGAGGAGCACCCCGTGCTGCTGACCGAGGCCCCCCTGAACCCCAAGGCCAACCGCGAGAAGAGGCCCGCTACCTCTTCTGGTGGCCGCCTCCCTCCTTCCTGGCCTCCCGGCGCTGCGCCCTTTCTCCCTGGTTCTCTCTTCTGCCGTTTTCCGTCGGCCTCTCTTCTCTGACCTGAGTCTCCTTTGGAACTCTGCAGGTTCTAGCTCGGAGGCGCA
+
CCDCDDDCFFFFGGGGGGGGGGHHGGGGHGHHHGGGDGGGGHHHHGGGEGGGFGHHHHHGGGGGGGGGGGGGHHHGGGGHGHHHHGGGGGGGGGH20?/FDCC//<01<GDGB111>>GH-@@E?G<//:/0<C00;;G0:GGG---9@BD--CF-:00;B0:/B900;F0BFFBFB:00-9;/AFF?0.-9-;..B/00;00:B0;B0:/:BF0BBF000:0;00;BBF0;.;000:00::A-D--.:C-
@M05620:37:000000000-D9766:1:1101:27699:8085 1:N:0:2
ACCACACCTTCTACAATGAGCTGCGTGTGGCTCCCGAGGAGCACCCCGTGCTGCTGACCGAGGCCCCCCTGAACCCCAAGGCCAACCGCGAGAAGATGAGTGAGCTATTTTCTCCCCCAGGTTCGTGGCCCGCTCCCTCTTCTGGTGGCCGCCTCCCTCCTTCCTGGCCTCCCGGAGCTGCGCCCTTTCTCACTGGTTCTCTCTTCTGCCGTTTTCCGTAGGCCTCTCTTCTCTGACCTGCGTCTCCTTTG
+
BBCBBCCCFFFFGGGGGGGGGGHHGFGEDGHHHGGGGGGGGHFHHGGGFGGGHHGHGHHGGGGGGGGGGGGHFHHGGGGHGHHHHGGGGGFDCGHHHHHGHFHH1?DGGFDFGHHHGGGG.GHHFGGGGHCFGG?DGHHHHHHGHHFGFHFAFGGGGGGGGGFGFGGGGG?EFD=F-:9FF>DFFFFFFFF0FBF/FFFFFFFFFFFFFFF9DFFFFD0FADBBFFFFFFFFFFFFFE09F>ADDFFFFF0
@M05620:37:000000000-D9766:1:1101:24566:8097 1:N:0:2
ACTGCCACTTCTCAATCGCACACGTCTGCCCTCCCGTGCCACTACTCGCTCTCATAGTCCGTCCCCCACTTGAAACAAAAAACACACACGAAGCACTTCACCTGAGAACTATCCCGCCTCACCCAACCCCATCTAGCCGATTGCGCGACACACGAATATAGAGCCAAACATACCCAACCGATCCAGACTCTGGCAAATTATCGCGCGAGGTGCGGCAATATAACAATCTACAACCTCCCTACATGAACTCC
+
1>>>>1@BBF1BAABBAAFCE?00B0BA1BFGFEFGE0AB111BB1AE//A/11D1B22DAB0/ABA/BB1@F1GH0?F0///?B?//?/////10B112111B001111121<<</</?1/00//?////0?<<110///..1.---<--/.--;..000000.::;C.000//9...9-;-.090:/9C0//-/-9////---9------/--;--9/;9/9/B////////-//--9/-///;9/9//
@M05620:37:000000000-D9766:1:1101:19849:8125 1:N:0:2
GAGGCTGCTTTGGAAGAAACTCATAGATTACTGCAACAGTTCCCCCTGGACCTGGAAAAGTTTCTTGCCTGGCTTACAGAAGCTGAAACAACTCCTACAGCTACCTGCCCGGAACGACTGGTAGCTAAAACCCTGGAAGTGACCAAAATGGTGAACCAAACAACAGCAAGTAAGTCATTTATGCTTTCGCTATCATGCGTATCCAATTGATCCAACAACACCCATCATATGTGCTACTAACTAGCAAGGCA
+
BBBBBA4AFFFFGGGGGFGGEGGGGHHHHHHHHHHHHHHDGHHHHGGGHHHFHHHHHHHGFHHHFHGHHHHHHHFGHHHHHHHHHHHFHHHHG3B3BF3B3333BB31BFE?EE@E/////343B444B33/?00/01B11BB11///111111<1<@G//0</??0?GHGDDG<GHBF1F111111>...<<G00=0<.:;.;C0;00<000:0/;.....;.:/0;900;00000:0;F000;B0F...
@M05620:37:000000000-D9766:1:1101:25111:8129 1:N:0:2
AGTGCCAGCTCTCAATCGCACAGGGGACCCAGGGCCTGGCCCCTCCATCCAGAAAACCTATGACCTCACCCGCTACCTGGAGCACCCACTCCGCAGCTTGGCTGGGACCTATGTGAGTATCCAGCGTAGGAATCTGGGCGTTGGGGAGGAGTGAGGCGTTGGGGAAAGACAGTCCTAACCGTGGAGGGTTCTGGTAAATGATGGGGTGAGGAGGGGCTCTTTGGCTCCCACCAGTCCCCCTGTCTGGTCTA
+
>>>>>DFFAFFFGFGFGGGGGGHFG?2E2EGGAEEAFFHH2FEEFGHHH1BF3FGFGEFHEFDGH5FFHFGEE>>EHFFFBFGHHH1?EGHB>ECF>GB?<GGGGGGHFGGHFGGG?GGHHF3FGCFEGFEGGHHGDB/><A@C@-.>@AC<C0<C.;EDGHGG.;.;/;/C9BFF0;CFGGEA.C.AFFFFFBBBFFFFBFFFFF.99AF/DDAADCFBBBFFFFFE9.FDEFFFFFFFAEFFFFFFFFB
@M05620:37:000000000-D9766:1:1101:4374:8157 1:N:0:2
ACCACACCTTCTACAATGAGCTGCGTGTGGCTCCCGAGGAGCACCCCGTGCTGCTGACCGAGGCCCCCCTGAACCCCAAGGCCAACCGCGAGAAGATGACTCAGGTAATTTCTCCCCTACCTCCGCGGGCCGCCCCCTCTTCTCGTTGCCGCCTCCCTCATCTCTGCCCTCCCTCACCTGCTCCCTCTTTCCCTGGTTCTCTCTTCTGCCGTTTCCCGTACGTGTCTCTCCTCTGACCTTCGTCTTGTTCT
+
ABBBB?ABFFFFGGGGGGFGGGGHGGGEHCFGHGFGGGGAGG2FHGGGEEGGFGHHHHHGEFEEFFGGGGGHFHHGGGCHFHHHGFGEDDGC/ACHHHH121????11@FFB1FHCE0F00<1<..-<<-::;9-AB@G9;;90.9./.09BBFFEF.;9/////;/;EB9.A..A..:B.BB/AF.B////;//.;F/9BB//9/9B/;-.;B//;.;9.-9./.:BF/BFBFE/BFB/;.;A../;;//
@M05620:37:000000000-D9766:1:1101:19161:8158 1:N:0:2
ACCACACCTTCTACAATGAGCTGCGTGTGGCTCCCGAGGAGCACCCCGTGCTGCTGACCGAGGCCCCCCTGAACCCCAAGGCCAACCGCGAGAAGATGAGTGAGATATTTTCTCCCCCAGGTGAGTGGCCCGCTCCCTCTTCTGGTGGCCGCCTCCCTCCTTCCTGGCCTCCCGGAGCTGCGCCCTTTCTCACTGGTTCTCTCTTCTGCCGTTTTCCGTAGGCCTCTCTTCTCTGACCTGCGTCTCCTTTG
+
DDDDDDDDFFFFGGGGGGGGGGHHGGGFHGHHHGGGGGGGGHHHHGGGGGGGHHHHHHHGGGGGGGGGGGGHHHHGGGGHGHHHHGGGGGGGGGHHHHFHGGHH1?GHGGHHHH1FDGCD.<F1<FGGGHHGGGCGFHHGHHHHHCGFHGFGFDGGGGGGGGGGGGFGGGGGGGFA=DFFFDFFFFFFFFFFFFFFFFFFFFFFFFFFFFFFFFFFFFFFAD0FBFFFFFFFFFFFFFFF.CFFFFFFFFB
@M05620:37:000000000-D9766:1:1101:20738:8175 1:N:0:2
GAGGCTGCTTTGGAAGAAACTCATAGATTACTGCAACAGTTCCCCCTGGACCTGGAAAAGTTTCTTGCCTGGCTTACAGAAGCTGAAACAACTGCCAATGCTACCCGTAAGGAAAGGCTCCTAGAAGACTCCAAGGGAGTAAAAGAGCTGATGAAACAATGGCAAGTAAGTCAGGCATTTCCGCTTTAGCACTCTTGTGGATCCAATTGAACAATTCTCAGCATTTGTACTTGTAACTGACAAGCCAGGGC
+
AABAAAFAFFFFGFGGGGGGFCGFFHFHHHGHHHHHGFHDFHHHHG2FGGHFHGFFFGCG3FHHGGFHHHGGHGAGHHHFFHHGGHHBGGEFHEGHGHHGHFGHHHF?>E?GGHCF?FFHGHFBDF3BFGFFCGF////?23BF?/BGHCBG22@GHFH<F2@CF/1?F1F?FDGG<GHHHHG?.D.=<F1<1C=GDGH.0<<<GGFDB:0:CC0CGHEHFHFHFFBC0<;GFFB0;FF0CFB.;CF9...
@M05620:37:000000000-D9766:1:1101:14536:8184 1:N:0:2
ACCACACCTTCTACAATGAGCTGCGTGTGGCTCCCGAGGAGCACCCCGTGCTGCTGACCGAGGCCCCCCTGAACCCCAAGGCCAACCGCGAGAAGATGAGAAGAGGCCCGCTCCCTCTTCTGGTGGCCGCCTCCCTCCTTCCTGGCCTCCCGGAGCTGCGCCCTTTCTCACTGGTTCTCTCTTCTGCCGTTTTCCGTAGGACTCTCTTCTCTGCCCTGAGTCTCCTTTGGAACTCTGCAGGTTCTAGCTCG
+
CCCCCCCBFFFFGGGGGGGGGGHHGGGGHGHHHGGGGGGGGHHHHGGGFGGGHHHHHHHGGGGGGGGGGGGHHHHGGGGHGGHHHGGGGGGGGGHFHHHGHHHGGHDGFGGD-CFGHHHHHHHHGAGGFCC:EEEHHGFHGHGH/FGGGGGGA?9AFFB?CGFFFFFFF0BFFBFFFFFFFFFFFFFFBDFFEFFFFFFFFFFFFFFFFFFFF0FFFFFFBFFFFFFFFFFFFFFFFFFFFAFFFBF0BFF
@M05620:37:000000000-D9766:1:1101:7164:8205 1:N:0:2
AGTGCCAGCTCTCAATCGCACAGGGGACCCAGGGCCTGGCCCCTCCATCCAGACAACCTATGACCTCACCCGCTACCTGGAGCACCAACTCCGCAGCTTGGCTGGGACCTATGTGAGTATCCAGCGTAGGAATCTGGGAGTTGGGGAGGAGTGAGGAGTTGGGGAAAGACAGTCCTAACCGTGGAGGGTTCTGGTAAATGATGGGGTGAGGAGGGGCTCTTTGGCTCCCACCAGTCCCCCTGTCTGGTCTA
+
AAAAAFFFAFFFGFGGGGGAE0GGFGGGGEGHGGGGGGEGGHGHGG0FFHHGG/BGGGHGHHGHHHHFHHGGGG/FHHHHHHHHHHHGGHHHGGGGGHHFGHHGGGHHGHBGHHHBBGGHHHBBGGGCCGGGGHHHFF<FGHHEGGA@GCEHHHHHBGHHHHGGC.:CFHFGGHHHBGHGGGGG?AAAGGGGGGFB0BFGBFFGGGF@EFF/AB@?@@FFFFFFFFFFF-FF-FFFFFFF@FFFFFFFFFB
@M05620:37:000000000-D9766:1:1101:24039:8219 1:N:0:2
GAGGCTGCTTTGGAAGAAACTCATAGATTACTGCAACAGTTCCCCCTGGACCTGGAAAAGTTTCTTGCCTGGCTTACAGAAGCTGAAACAACTGTCCTTCAGAATTGTACGGCTAAGGTAAGGGCCCTATAACAGTCCAAGGCAGCAAAACAGCCCATAAAACAAGGCCAACCAAGATATGCACTTCCGCTCTATTGCGGTTCTAATTGCAACCTAACAATTCTCAGCACTTGTAATTGTAACTCACAAGA
+
A>A?ABFBFFFFGGGGGBGGGF4DDFFGGGGHHHHFHFGGFGHHHGGGFCGHHHFAEE2FFFHHHFEGHHGHHHHHHHHGBGHHFHHEHF1GGH5BFB43@34B443BBG11//?3B34BB?30/?//?B?44B343B433//BC?0?10?/@0///0@111@FH0//<///</.0011>1>1<>F1FCF<-CGD000.-:;.0;:0=;GGC0.//;/9C00;C00;9;.CFFFG09CF;9C000;C09C/
@M05620:37:000000000-D9766:1:1101:18617:8237 1:N:0:2
GAGGCTGCTTTGGAAGAAACTCATAGATTACTGCAACAGTTCCCCCTGGACCTGGAAAAGTTTCTTGCCTGGCTTACAGAAGCTGAAACAACTGCCAATGCTACCCGTAAGGAAAGGCTCCTAGAAGACTCCAAGGGAGTAAAAGAGCTGATGAAACAATGGCAAGTAAGTCAGGCATTTCCGCTTTAGCACTCTTGTGGATCCAATTGAACAATTCTCAGCATTTGTACTTGTAACTGACAAGCCAGGGA
+
A>AABBFBFFFFGGGGG4GGGGFHBFGHH5GHHHF4FCGDGHHHHGGGHBGGHHHHHHHGGHHHHHHHHHHHHHHGHHHFGHHFGHHHHHHHHHHHGGHHHHHHHHGGGEFHHFHFHHHHGHHHHFHHHHHGHHHGG/CGHHFFHAHHHHGHHHHHHGHHHHHFHGHHHHHHGHHHHHHHHHGGGGGHHHHHHHHHHHGAGHHHHHHHHHHHHFHHHHGHHFFHHHHGHHHGHFGGGGGGGGGFGG/FGG?
@M05620:37:000000000-D9766:1:1101:6009:8245 1:N:0:2
ACCACACCTTCTACAATGAGCTGCGTGTGGCTCCCGAGGAGCACCCCGTGCTGCTGACCGAGGCCCCCCTGAACCCCAAGGCCAACCGCGAGAAGTGGCCCGCTAACTCTTCTGGTAGCCTCCTCCCTCCTTCCTGGCCTCCCGGCTCTGCGCCCTTTCTCCCTGGTTCTCTCTTCTGCCGTTTTCCGTCGGGCTCTCTTCTCTGACCTGCGTCTCCTTTTGAACTCTGCAGGTTCTAGCTCGGAAGCGCA
+
CCCCCCCCFFFFGGGGGGGGGGHHGFGEHGHHHGGGGGGGGHHHHGGGGGGGHHHHHHHGGGGGGGGGGGGHHHHGGGGHGHHHHGGGCGGGGGH2FHGH/ACD//?F=FFGGHEH11>11>F0<CEGC<<DGH=0<CGHHHEA---.;:F?GGG-FBF9B0CFFGGGFGGGG09B9F;B-AFFFFFDF.;@-:C:FFFBF0999BBFFF?-:@AFFBFF0;.0BBFBB00;F:9FB000;F9BD.;9@--
@M05620:37:000000000-D9766:1:1101:6834:8246 1:N:0:2
AGTGCCAGCTCTCAATCGCACAGGGGACCCAGGGCCTGGCCCCTCCATCCAGAAAACCTATGACCTCACCCGCTACCTGGAGCACCAACTCCGCAGCTTGGCTGGGACCTATGTGAGTATCCAGCGTAGGAATCTGGGAGTTGGGGAGGAGTGAGGAGTTGGGGAAAGACAGTCCTAACCGTGGAGGGTTCTGGTAAATGATGGGGTGAGGAGGGGCTCTTTGGCTCCCACCAGTCCCCCTGTCTGGTCTA
+
AA>AAFF4>FFFGFGGGGGCGCFHGGG22ECEFAEE2FGHAGGFFGHHFH3G3FGFHFC3BGDHHDHFGFFGE>>EHHHHBGHHHHA?EGDFEGG/>GFHEH?FEG0?EHBGHGHFF1BBGDFHHGGGG?G1CGFHHFFFDGFFGC<@?.>GHFFC0C/CGHCC:ACF:GFGGFFCC0::BAGB.CDB9AGFGGGF9FFGFGBFF.ABFFFBDD;;BBFFFFFFEFB.:.;9EFFFFFFFBFFFBBFBFFF
@M05620:37:000000000-D9766:1:1101:9679:8250 1:N:0:2
ACCACACCTTCTACAATGAGCTGCGTGTGGCTCCCGCGGATCACCCCGTGCTGCTGACCGATGCCCCCCTGAACCCCAAGGCCAACCGCGAGAAGAGGCCCGCTACCTCTTCTGGTGGCCGCCTCCCTCCTTCCTGGCCTCCCGGAGCTGCGCCCTTTCTCACTGGTTCTCTCTTCTGCCGGTTTCCGTAGGACTCTCCTCTCTGCCCTGAGTCTCCCTTGGAACTCTGCAGGTGCTTGATCGGGATAGCC
+
11AAAAA>B1BBBGF1FGBFGFHHGGGG00AAGFF0AAE//AFGHHCE/B>F1B1GGGGEE//?FGGEE?/0FGFG?EEHEHHFHFBCC@CC/<C10/?FC/<><CG1<1<FFD1<<.<<<--;;:C/;E/:;:0;/:9:9..C;;?-;;/@-C?9B9F/9;B9/-///;9999BF/BF9--;9BF/-9-;-/;/;/9//-/;B//;-/-;9/9BF//;:9/B////;///BF9//;/;99B;--;-;;//
@M05620:37:000000000-D9766:1:1101:13684:8257 1:N:0:2
GAGGCTGCTTTGGAAGAAACTCATAGATTACTGCAACAGTTCCCCCTGGACCTGGAAAAGTTTCTTGCCTGGCTTACAGAAGCTGAAACAACTGCCAATGATACCCGTCAGGACAGGCTCCTAGACGAATCCCTGGGAGAAGACGCGAAGCTAACACAATAGCCAGTCAATCAATCATTTCCGATTTAGCCATCTTGTGGATCCCATTGCACCCTTCTCAGCCTTTGTACTTGTAACTGACCAGCCCGGGA
+
BBBBCCFBFFFFGGGGGGGGGGFHHHHHHHHHHHHFHHHFHHHHHGGGHHHHHHHHHFHHHHHHHHHHHHHHHHHGHHHHHHHHHHHHHHHHHHHHGHHH34B4FGD11EFHFF2FEFGHG334?D?EE/?B?3B?FFG/?2B?C////><=11??<GAF1>F110F1<1<=00000<00==...<:GHH0CGHGCGCG?0CGF/0BFF00099A/;0;F0;/:00;0=9CCF0BFG000:/:;E..99-9
@M05620:37:000000000-D9766:1:1101:9657:8259 1:N:0:2
ACCACACCTTCTACAATGAGCTGCGTGTGGCTCCCGAGGAGCACCCCGTGCTGCTGACCGAGGCCCCCCTGAACCCCAAGGCCAACCGCGAGAAGTGGCCCGCTACCTCTTCTGGTGGCCGCCTCCCTCCTTCCTGGCCTCCCGGCGCTGCGCCCTTTCTCCCTGGTTCTCTCTTCTGCCGTTTTCCGTCGGCCTCTCTTCTCTGACCTGAGTCTCCTTTGGCACTCTGCAGGTTCTAGATCGGAAGCGCA
+
BBBBBBAAFFFFGGGFGGGGGGGHGEGBAEGHHGGGGCECGHHHHGEGAFFGGGHHGGHFGGGGFGGGGGGHHHHGGGGHGHHHHGGGGG<CGGHGHGGHHGGG<AGGHHHHHHHHHGHH-@DEFHGHHFGHHHHHGHHHHHGGF??BGGGGGGFFFFFFF/BFFFFFFFFFFFFFFFFFFFFFFFFFFFDFDFFFFFFFFFFFFFFFFF/9BFFFFFFFFF/9BFFBFF/FFFFF;FF/;BEFF.;.;@-
@M05620:37:000000000-D9766:1:1101:16546:8270 1:N:0:2
GAGGCTGCTTTGGAAGAAACTCATAGATTACTGCAACAGTTCCCGCTGGACCTGGAAAAGTTTCTTGCCTGGCTTACAGAAGCTGAAACAACTGCCAATGCTACCCGTAAGGAAAGGCTCCTAGAAGACTCCAAGGGAGTAAAAGAGCTGATGAAACAATGGCAAGTAAGACAGGCATTTCCGCTTTAGCACTCTTGTGGAACCAATTGAACAATTCTCAGCATTTGTACTTGCAATTGACAATCCAGGGC
+
AABBAAFBFDDDGCBFFGFGGGHHHCBGGF4BGGBGFHHHGADG2AAEEFFGHFGFB3FHBGHHHHGFGFFHHHHEFHHHHHHHHEBFBFEHHHHHFHGH3BBBGH>?E113@FG00?F0FF3F?GB?FBGHFG3/<??FFGHFDFGBG2@GHFF2@FC2@@?FF/FHE11?CFF.<<F<1D..<D.=0<0<<C00<<0.00CECCCGGGBCCC00;0;CC/0;;00C000000900;BFBC90999;/..
@M05620:37:000000000-D9766:1:1101:24015:8277 1:N:0:2
ACCACACCTTCTACAATGAGCTGCGTGTGGCTCCCGAGGAGCACCCCGTGCTGCTGACCGAGGCCCCCCTGAACCCCAAGGCCAACCGCGAGAAGATGAGTGAGCTATTTTCTCCCCCAGGTGCGTGGCCCGCTCCCTCTTCTGGTGGCCGCCTCCCTCCTTCCTGGCCTCCCGGAGCTGCGCCCTTTCTCACTGGTTCTCTCTTCTGCCGTTTTCCGTAGGCCTCTCTTCTCTGACCTGCGTCTCCTTTG
+
BBCCCCCCFFFFGGGGGGGGGGHHGGGEGGHHHGGGGGGGGHHHHGGGGGGGHHHGHHHGGGGGGGGGGGGHHHHGGGGHGHHHHGGGGGCC?DGGHH2GHHHG=??DGHHHHH1?EGGD.>F1>FDCGFHGFGGGGGGGHHHHHHBDHG-:BEEACBFGGGGGGFGGGGFAEA--@DFBBFFFFCFFFFF0FFFF9BFFFFFFFFFFBFBF?FFFFFFFFFFFFFFFFFFFFFFFFFFF.:A>DFFBFFB
@M05620:37:000000000-D9766:1:1101:12358:8285 1:N:0:2
GAGGCTGCTTTGGAAGAAACTCATAGATTACTGCAACAGTTCCCCCTGGACCTGGAAAAGTTTCTTGCCTGGCTTACAGAAGCTGAAACAACTGCCAATGCTACCAGTCCGGCCCGACGGATAGCCGCCTACAAGAGTCTAACCGAGCTGATGACCCAATGAAACGACGGCAAGTAATTTAGGCATTCGCCCTCTTGCAGTTCTAATTGTCCAATTCAAAACTTTTGAACATGTCACCTCCTAGCTAGGAA
+
A?ABBBFBFFFFGGGGGGGGGGHHFHHHHHGHHHFGGHGAGHHHHGGGEHHHHHHHHHHHGHHHGHHHHHHHHHHHHGHHHHHGHHHHHHHHHHHHHHHH3B43?B3BB31>/>///>////?B3F//BC/2FGH2022<1@10/<@/.1<1>F1>0<>GG1=D0..--=-;@E00<CG0C0=B0;B00;;CDAF0F0000000;09;00;;0;BF/////./;/BB./;/;/B;/9/9.9.;9F///9//
@M05620:37:000000000-D9766:1:1101:10423:8286 1:N:0:2
GAGGCTGCTTTGGAAGAAACTCATAGATTACTGCAACAGTTCCCCCTGGACCTGGAAAAGTTTCTTGCCTGGCTTACAGAAGCTGAAACAACTGCCAATGCTACCCGTAAGGAAAGGCTCCTAGAAGACTCCAAGGGAGTAAAAGAGCTGATGAAACAATGGCAAGTAAGTCAGGCATTTCAGCTATAGCACTCTTGTGGATCCAATTGAACAATTCTCAGCATTTGTACTTGTAACTGACAAGCCAGGGA
+
AAAAA1CAFFDFAFGGGGGGBGFHGGHHHHHHHHHHCEH1DGHDGGGGFHHCGGFHEHFGFGGHDHAFGGFHHHGHHFHFHHHHCHHHHFHHHEGCGGHH1@21BBE?E/B1BF0FGEFC/1B1111BF1GCCG1F///?01B2BFFFFC1<12@>FFGFHHECGF<GFG?F??<0?<?GG1GD11>1<1GB1<GDD=C.<CGGFFHFFDDGFG0;CGCBH/;;CGFBC000C<;00:CF990..A9A..:
@M05620:37:000000000-D9766:1:1101:12379:8295 1:N:0:2
GAGGCTGCTTTGGAAGAAACTCATAGATTACTGCAACAGTTCCCCCTGGACCTGGAAAAGTTTCTTGCCTGGCTTACAGAAGCTGAAACAACTGCCAATGGTCCCCGTAAGGAAAGGCTTCTAGAAGACTCCAAGGGAGTAAAAGAGCTAATGAAACAATGGCAAGTAAGACAGGCATTTCCGCTGTAGCACTCTTGTGGAACCACTTGAACAATTCTCAGCATTTGTACTTGTACCTGACAAGCCAGGGA
+
A3AA>AFBFBB@F4ABFGCGGGHHHGGHFHBDDB4FBGBFFBBABEAF2BBBCGABA32BBGGDFHGBAB3BFGH33BBFHHBGG33GBB?GHHHEFGGH3B@FGH/>>E1333F0??3323BBBF?BFBB33?3/<?A/B33D3??2223B@><22@<@2@@CB/<<?111<?C<F<<1=1A..-.=>1100/0=0=<.00<<C.;0:C0:;C:0:000:/;<;:CCF00090;00;CB;90.99B9:C.
@M05620:37:000000000-D9766:1:1101:12710:8298 1:N:0:2
ACCACACCTTCTACAATGAGCTGCGTGTGGCTCCCGAGGAGCACCCCGTGCTGCTGACCGAGGCCCCCCTGAACCCCAAGGCCAACCGCGAGAAGATCCCAGGTGAGTGGCCCGCTACCTCTTCTGGTGGCCGCCTCCCTCCTTCCTGGCCTCCCGGCGCTGCGCCCTTTCTCACTGGTTCTCTCTTCTGCCGTTTTCCGTAGGACTCTCTTCTCTGCCCTGCGTCTCCTTTGGAACTCTGCAGGTTCTAG
+
CCCCCCCCFFFFGGGGGGGGGGHHGGGECFHHHGGGGGGGGHHHHGGGGGGGGHHHHHHGGGGGGGGGGGGHHHHGGGGHGHHHHGGGGGDGGGHHH?GH2GGGH<FGHGGHHGGG-<GHHHHHHHHHHGHHGADGGHGHHGHHHGGGGGGGGGGGG-ADGFFFFFFFFFFFFBFFFFFFFFFFFFFBFFFFFFFFFFFFFFFF/;BFFFFFFFFFF/FFFF.@DFFFFFFFFF9BFFFBFF/:FFFFFFB
@M05620:37:000000000-D9766:1:1101:8923:8306 1:N:0:2
ACCACACCTTCTACAATGAGCTGCGTGTGGCTCCCGAGGAGCACCCCGTGCTGCTGACCGAGGCCCCCCTGAACCCCAAGGCCAACCGCGAGAAGCGGCCCGCTTCCTCTTCTGGTGCCCTCCTCCCTCCTTCCTGGCCTCCCGGCTCTGCGCCCTTTCTCCCTGGTTCTCTCTTCTGCCGTTTTCCGTCGGCCTCTCTTCTCTGACCTGCGTCTCCTTTGGCACTCTGCAGGTTCTAGCTCGGAAGCGCA
+
BBBBBBBBFFFFGGGGGGGGGGHHGGGGHGHHHGGEFGGGGHHHHGGGGFGGHHHHHHHGGGGGGGGGGGGHGHHGGGGHGHHHHGGGGGFGGGH2><CG@CFC.>>=GHHHHHGG/0<G/<EGHB<;CCCGFHHFFCCCGHEDGA-;FFGACGGAGG0FGF/;CEFFFFFFFFFFFFFFFFFFFFFFFFFFDFDFFFFFFFFFBBFFFF.-ADDFFFFB:;/;:BF/FF/BFABF:B//;;ADD.A9;D9
@M05620:37:000000000-D9766:1:1101:13190:8315 1:N:0:2
ACCACACCTTCTACAATGAGCTGCGTGTGGCTCCCGAGGAGCACCCCGTGCTGCTGACCGAGGCCCCCCTGAACCCCAAGGCCAACCGCGAGAAGATGAGTGAGCTATTTTCTCCCCCAGTTGAGTGGCCCGCTCCCTCTTCTGGTGGCCGCCTCCCTCCTTCCTGGCCTCCCGTAGCTGCGCCCTTTCTCCCTGGTTCTCTCTTCTGCCGTTTTCCGTAGGCCTCTCTTCTCTGACCTGCGTCTCCTTTG
+
BBBBBBBBFFFFGGGGGGDFGFHHGGGECEHHFGGGDGGGGHHHHGGGGGGGGHGHHHHGGGGGGGGGGGGHHHHGGGGHGHHHHGGGGG@DFGHGGHHHHHHH1?FGGHHHHH1FGGGG1>F1>GGEEHGDGCFDGHHHHHHHFG/EHHGAGGGGGGGGGGBFGGGGGGGGGD.;AEFFFFFFFFFFFFF/FFFFBFFFFFFFFFFFFFFFFFFFFFFFFD/;;FFFFFFFFFFFFFFFFFFFFFFFFFB
@M05620:37:000000000-D9766:1:1101:20955:8317 1:N:0:2
ACCACACCTTCTACAATGAGCTGCGTGTGGCTCCCGAGGAGCACCCCGTGCTGCTGACCGAGGCCCCCCTGAACCCCAAGGCCAACCGCGAGAAGTGGCCCGCTCCCTCTTCTGGTGGCCGCCTCCCTCCTTCCTGGCCTCCCGGCGCTGCGCCCTTTCTCCCTGGTTCTCTCTTCTGCCGTTTTCCGTAGGACTCTCTTCTCTGACCTGAGTCTCCTTTGGAACTCTGCAGGTTCTAGATCGGAAGCGCA
+
AAABBA>AFFFFEGGB5FFGDGFFEEFFH2GHHGG2EEE2EHHHHGCGE1EEGEFGHCCEGGGG1E@EGGGGHHCEGGGHGGHHHGGGGGGGGAHG11FGHGGC/?FFGHHHHHHHHGHHGCGDACEGHGHHHHHH/.GHGHGGG?BBGGGBGGBBFFFFF/FFFEFFFFFFFFFFFFFFBFFFFFFBF.;DFFFFFFFFFFFFEFFFFFFFFFFFFFFFBF/BFFFFFFFFF;BFFBFFFFFFFFD.9B-
@M05620:37:000000000-D9766:1:1101:23098:8329 1:N:0:2
GAGGCTGCTTTGGAAGAAACTCATAGATTACTGCAACAGTTCCCCCTGGACCTGGAAAAGTTTCTTGCCTGGCTTACAGAAGCTGAAACAACTGCCAATGCTACCCGTAAGGAAAGGCTCCTAGAAGACTCCAAGGGAGTAAAAGAGCTGATGAAACAATGGCAAGTAAGTCAGGCATTTCCGCTTTAGCACTCTTGTGGATCCAATTGAACAATTCTCAGCATTTGTACTTGTAACTGACAAGCCAGGGA
+
A?ABAAFAFFDDGFFFAGBGGGHHFHHGGFFFGGBGFHFGHGFGHGEBACBFGFFFB32BBDHHFHFBFGHHHGFFFGHGHFHGHFFGGHGGHHHGFGHH3B4FFF>?EG1BFGH00?EBECHHGH3FGGHHFHF/?FDBGGHHFFHFG22FFFHBFGE2<FFFF<<FGG@FFFGFEFGHHH..A.>FD11>1<G<GD<CHFHHEGGHGHFGHF000;;GGEGCCBBCGFGFCCF0FFBF/9;9:EF99C.
@M05620:37:000000000-D9766:1:1101:10216:8338 1:N:0:2
ACCACACCTTCTACAATGAGCTGCGTGTGGCTCCCGAGGAGCACCCCGTGCTGCTGACCGAGGCCCCCCTGAACCCCAAGGCCAACCGCGAGAAGTGGCCCGCTACCTCTTCTGGTGGCCGCCTCCCTCCTTCCTGGCCTCCCGGCGCTGCGCCCTTTCTCCCTGGTTCTCTCTTCTGCCGTTTTCCGTAGGACTCTCTTCTCTGACCTGAGTCTCCTTTGGAACTCTGCAGGTTCTAGATCGGAAGAGCA
+
1>>1A>1AFFC@EAG13EG111BFEAEA00001BFACEECE/G0///A/BECA11FBG0EG/>/FE/EEE/FH1/??EFE//G//EA//<>//?0?D1/<G//>@@FHGHDF1GHHFGHGCGCGCHGHHGHHGHB0/;GHGHA.:-;@A@G@GG@@FFFFB/;BFEBFFFFFFFEFFFFF@FBFFFFFF-AF/9FFFFFFFFFFFFFFF9/9BFB/;FB/FFFFFFFFFFBBFAFFFFFBFFFFFFF-;BB
@M05620:37:000000000-D9766:1:1101:21313:8340 1:N:0:2
ACCACACCTTCTACAATGAGCTGCGTGTGGCTCCCGAGGAGCACCCCGTGCTGCTGACCGAGGCCCCCCTGAACCCCAAGGCCAACCGCGAGAAGATGAGTGAGATATTTTCTCACCCAGGTGAGTGGCCCGCTCCCTCTTCTGGTGGCCGCCTCCCTCCTTCCTGGCCTCCCGGAGCTGCGCCCTTTCTCACTGGTTCTCTCTTCTGCCGTTTTCCGTAGGCCTCTCTTCTCTGACCTGAGTCTCCTTTG
+
BBBBBBBBFFFFGGGCGGGFGGHHGGGGHGGHHGGGGEGE2FGHHGGG1EEFFGHFFHHGG@ECFGGGGGEGHHHGGGEHGHHHHGGGGGGGGGHHHGHGHHHH1FGHFHHHHHBHHHGHGGH1>>FFGHHGGG-EGHHHHHHHHHFGHHGAGGGGGGGGGGGGGGGGGGGGGGGFFFFFFFFFFFFFFFFFFFFFFFFFFFFFFFFFFFFFFFFFFFFFFF/FFFFFFFFFFFFFFFFF/BFFFFFFFFF
@M05620:37:000000000-D9766:1:1101:23305:8346 1:N:0:2
GAGGCTGCTGTGGGAGAATCTCATAGATTACTGCAAGAGTTCCCCCTGGACCTGGAAAAGTTTCTCGCCGCGCTTACAGAAGCTGAAACAACTGCCAATCTTCTACAGGCTTATCCCCTACGGAACGCGCTTCTAATATCCCAATCGTGTGAAACAGCGCTGCAGATACTATGAAATTGTCCACGTACCTGTCCGCTCTAGCACTATTGTGCCTAACCTTACACACTTGTCCTCCTTTGTCCTTGACCGTG
+
AAAAAAFAFFF1F1F1EE1B33FFHD1331133BFE1B012DGH00///B00AAAFH10BG2FB22/////////B1B1@1111@B1BF0//101B1B>0B22BB2B10/00B1BB1/B/0//<?/////>//111111<111<0?/.>..1=1>000--.<<//=00=000;000000:0:00../.;C00;9.-.-.9;0CF0900;000009;/.009;CF/-/;/////;/-/B//;/;F///;---
@M05620:37:000000000-D9766:1:1101:16750:8348 1:N:0:2
ACCACACCTTCTACAATGAGCTGCGTGTGGCTCCCGAGGAGCACCCCGTGCTGCTGACCGAGGCCCCCCTGAACCCCAAGGCCAACCGCGAGAAGATGAGTGAGCTATTTTCTCCCCCAGTTGCGTGGCCCGCTCCCTCTTCTGGTGGCCGCCTCCCTCCTTCCTGGCCTCCCGGAGCTGCGCCCTTTCTCCCTGGTTCTCTCTTCTGCCGTTTTCCGTAGGCCTCTCTTCTCTGACCTGCGTCTCCTTTG
+
CCCCCCCCFFFFGGGGGGGGGGHHGEGEDGHGHGGGGGGGGHGHHGGGDGGGHHGHHHHGGGGGGGGGGGGHHHHGGGGHGHHHHGGGGGFGGGHGHHHHHHHH1?FHHHHHHH1GGGGG1FG1>CECGHHGGGFGGHHHHHHHHHBFHGGGGGGGGGGGGGGGGGGGGGGFFD-=ADFFFFFFFFFFFFF0BFFFBFFFFFFFFFFFFFFFFFFHFFFFFF;FFFFFFFFFFFFFFFFFFFFFFFFFFF0
@M05620:37:000000000-D9766:1:1101:8747:8358 1:N:0:2
AGTGCCAGCTCTCCATCGCACAGGGGACCCAGGGCCTGGCCCCTCCATCCAGAAAACCTATGACCTCACCCGCTACCTGGAGCACCCACTCCGCAGCTTGGCTGGGACCTATGTGAGTATCCAGCGTAGGAATCTGGGAGTTGGGGAGGAGTGAGGAGTTGGGGAAAGACAGTCCTAACCGTGGAGGGTTCTGGTAAATGATGGGGTGAGGAGGGGCTCTTTGGCTCCCACCAGTCCCCCTGTCTGGTCTA
+
AA>>ADFFBFFFG4BGGFG2E?GDGEEEEEGH2BEBFFHHHHGHGGGHHHHHHHGFGGHHGFGHH@GHHHHGG>EEHHHH2BGHHH1??GHEEFCGEHFHGHHGGGHHGHGHHHHGHHHHHHHHHGGGGGHHHHHHGH0FGHHHGGCCGDCGH<GH<EHHHHGGEDHHBHHHHHHHHGGGGGGGDGGGEGFGGGGGGGGGGGGGGFFFEFFFFFFFFFFFFFFFFFFFFFFFFFFFFFFFFFFFFFFFFFF
@M05620:37:000000000-D9766:1:1101:10645:8362 1:N:0:2
GCGGCTGCTTTGGAAGAAACTGACAAACCACTGACACAAGATCGGCAGACCACATAACCGTACCCTACCTGGCTGCCAGCAGCTCGAACGCCTTCTCCTGCTACAAGAAAGGCCCGGCTCCTAGCCGACTCCCCGGGCTTCCCCGCGCTGCTGACCCCCTGGCCAGTCAGTCCTTCATTTCCGCTTTCGCCCTCTTGTGGATCCCATTGCCCCCTTCTCAGCCTTTGTACTTGTCACTTCCCAGCCCGGGA
+
>>>AA>A>FFDFGGGE1FFGF1B1B1AAA00BB1FAGG0B01B///AA/0BCA/111B1FB/A/B@>00@100>B/011FGCGB1//B>/>>0?B1>FGHHHF1B<B000B<//?<@BCGGH1GGGGGBAE<G?CCGC-<<GHGGG?CGCCHHFHGC.;:CA9;/E:FBF0FFB;B0CGG=CCGFGG0;BBB?FFFFFFFBFF-;;BFB/BFA@@FFFFFFF/;FFF//BFFFFFFF//9;9/;F;9;@;9
@M05620:37:000000000-D9766:1:1101:13490:8367 1:N:0:2
ACCACACCTTCTACAATGAGCTGCGTGTGGCTCCCGAGGAGCACCCCGTGCTGCTGACCGAGGCCCCCCTGAACCCCAAGGCCAACCGCGAGAAGTGGCCCGCTACCTCTTCTGGTGGCCGCCTCCCTCCTTCCTGGCCTCCCGGCGCTGCGCCCTTTCTCCCTGGTTCTCTCTTCTGCCGTTTTCCGTCGGCCTCTCTTCTCTGACCTGAGTCTCCTTTGGCACTCTGCAGGTTCTAGATCGGAAGCGCA
+
BBBBBBBBFFFFGGGGGGGGFGHHEFGBFGHGHGGGDGGGGHHHHGGGEEGGHHFHHHHEFCGGGGGGGGGHHHHGGGGHGHHHHGGGGFCGGGHGGGGHHGGG/>?GHHHHHHHHHGHH?DGGGHGHHGHHHHHHHHHHHHGGGC?BGGGGGGFFFFFFF/FFFFFFFFFFFFFFFFFFFFFFFFFFFEFF-ADFFFFFFFFFFFFFFF/BFFFFFFFFFFBFFFFFFFBFFAFFFFFFFFFFF.A.;@-
@M05620:37:000000000-D9766:1:1101:24336:8397 1:N:0:2
GAGGCTGCTTTGGAAGAAACTCATAGATTACTGCAACAGTTCCCCCTGGACCTGGAAAAGTTTCTTGCCTGGCTTACAGAAGCTGAAACAACTGCCAATGCTACCCGTAAGGAAAGGCTCCTAGAAGACTCCAAGGGAGTAAAAGAGCAGATGAAACAATGGCAAGTAAGTCAGGCATTTCCGCTTTAGCACTCTTGTGGATCCAATTGAACAATTCTCAGCATTTGTACTTGTAACTGACAAGCCAGGGA
+
A?AB>AF>CBBDGB5BFGFGGGHHHGHHHGFFH54BGHFGGDDBFEEBAEBGHGFF332BBFHFGHGBBFGGGHH3ABFGHHFGGB3GBFBGGHHGFHHH3BBFHH1?>E1BFCGB0?FB?3FEFH3BG?GGFCB?/?E?FDDG?FG2222@<@G2<@/@2@<@CFFFFG<@?FG0C<FDF1C..>.>F11><<00<D<D0<<GHHHHHFF0CF:0:00:;:G<;0;;;;G0C0;90;CB;CF.:CF99C.
@M05620:37:000000000-D9766:1:1101:8290:8417 1:N:0:2
GAGGCTGCTTTGGAAGAAACTCATAGATTACTGCAACAGTTCCCCCTGGACCTGGAAAAGTTTCTTGCCTGGCTTACAGAAGCTGAAACAACTGCCAATGCTCCCCGTAAGGAAAGGCTCCTAGAAGACTCCAAGGGAGTAAAAGAGCTGATGAAACAATGGCAAGTAAGTCAGGCATTTCCGCTTTAGCACTCTTGTGGATCCACTTGAACAATTCTCAGCATTTGTACTTGTAATTGACAAGCCAGGGA
+
A?AB>AFBFDDDGBFGGGBGGGHHHGHHHHHGGHBHFHHHHDDGGGEEEHGHHHGGB3BGFGHFHHHFFGFFFGHBBFFHHHBGHBBFBFAGHHHHHHHH@F3GGGEEEE?BFGHFBFE0/3BFHHFGH3BGGHFFFGGCGGHHFFH22@>GGHHB@FH@22@FGFGHF1@?@GF?A?<<>1>CCDFFBG<<0<=DGGF?FBGGH0DCFGG:GH:0;0<GF:GC0::GG0;0C0;00;CF0CF.;CF.CC.
@M05620:37:000000000-D9766:1:1101:22419:8421 1:N:0:2
ACCACACCTTCTACAATGAGCTGCGTGTGGCTCCCGAGGAGCACCCCGTGCTGCTGACCGAGGCCCCCCTGAACCCCAAGGCCAACCGCGAGAAGATGAGTGAGCTATTTTCTCCCCCAGGTGCGTGGCCCGCTCCCTCTTCTGGTGGCCGCCTCCCTCCTTCCTGGCCTCCCGGAGCTGCGCCCTTTCTCACTGGTTCTCTCTTCTGCCGTTTTCCGTAGGCCTCTCTTCTCTGACCTGCGTCTCCTTTG
+
CCCDCCCCFFFFGGGGGGGGGGHHGGGFEGHHHGGGGGGGGHHHHGGGFGGGHHHHHHHGGGGGGGGGGGGHHHHGGGGHGHHHHGGGGGGGGGHHHHGHHHHH1?GHHHHHHH1GGGGGGHH1AFEGGHHGGGCGGHHHHHHHHHGGHGGGGGGGGGGGGGGGGGGGGGGGFFFFFFFFFFFFFFFFFFFFFFFFFFFFFFFFFFFFFFFDFFFFFFFFDFBFFFFFFFHHFHHFFFFF.@DFFFFFFFB
@M05620:37:000000000-D9766:1:1101:17584:8448 1:N:0:2
AGTGCCAGCTCTCAATCGCACAGGGGACCCAGGGCCTGGCCCCTCCATCCAGAAAACCTATGACCTCACCCGCTACCTGGAGCACCAACTCCGCAGCTTGGCTGGGACCTATGTGAGTATCCAGCGTAGGAATCTGGGAGTTGGGGAGGAGTGAGGAGTTGGGGAAAGACAGTCCTAACCGTGGAGGGTTCTGGTAAATGATGGGGTGAGGAGGGGCTCTTTGGCTCCCACCAGTCCCCCTGTCTGGTCTA
+
AA3>AFFFAFFFGGGGGGGGGGHHGEGGAEAEFGGG2FHH2FFGEGHHHH3G3BBGHGHHGG5GGGHFGCGGGEEGHHHHGHHHHGHHGHHHGG@FGHHHEHHGGGHHGHGHHHHDHHHHHHHHHGEGGGH2CGFFHHHGGHFFDD.@FDAFF0GHFG/CGFGCFGHHHHHFHHGHGGHFGDE-.AFG.CFGGGGGGGFFFGFGGBFBFFFFFDFFFFEFFFFBFFFEFF?D?FFFFFEDFEFFFF/FBFB
@M05620:37:000000000-D9766:1:1101:17419:8457 1:N:0:2
ACCACACCTTCTACAATGAGCTGCGTGTGGCTCCCGAGGAGCACCCCGTGCTGCTGACCGAGGCCCCCCTGAACCCCAAGGCCAACCGCGAGAAGATGAGAAGAGGCCCGCTCCCTCTTCTGGTGGCCGCCTCCCTCCTTCCTGGCCTCCCGGAGCTGCGCCCTTTCTCACTGGTTCTCTCTTCTGCCGTTTTCCGTAGGACTCTCTTCTCTGCCCTGAGTCTCCTTTGGAACTCTGCAGGTTCTAGATCG
+
DDDDDDDDFFFFGGGGGGGGGGHHGFGFHGHHHGGGGGGGGHHHHGGGGGGGHHGHHHHGGGGGGGGGGGGHHHHGGGGHGHHHHGGGGGCGGGHHHHHHBFGHHHGGGGGG-CFHHHHHHHF=CAGF@GGGGHFHHGHHHHHGHGGGGGG???BGGEFGGGFFFFFFF1BFB/FFFFFFFFFFFFFFFDFFFFFFFFFDFFFFFFFFFFFFF0FEFFBFFFFFFBFFFFFBFFFFFFFFFFFFF<B1BF?
@M05620:37:000000000-D9766:1:1101:9147:8481 1:N:0:2
ACCACACCTTCTACAATGAGCTGCGTGTGGCTCCCGCGGAGCACCCCGTGCTGCTGACCGAGGCCCCCCTGAACCCCAAGGCCAACCGCGAGAAGATGAGTGCGATATTTTCTCCCCCAGCTGAGCGGCCCGCTCCCTCTTCTGGTGGCCGCCTCCCTCATCCCTGGCCTCCCGGAGCTGCGCCCTTTCTCCCTGGTTCTCTCTTCTGCCGTTTCCCGTAGGCCTCTCTTCTCTGACCTGCGTCTCCTTTG
+
BBBBBABAFFFFGGGFGGGGGGHHGGGGCGGFHGGF2AE0AEAGHGGGEGGGDGGHGHHG?@CEGGGGGGFGCHHGGGGHGHHHCGGGGCCD@AH1?FGGHF1>.>.->GHBGHF>EDFD.0/0</-=@:C@D9-;AFFFFBFEBGB?FFA@DFFFFFF.///;9BAFFFFEE.-;-:AFFBF.@DBB/://;.9ABFBFFF//;/BBBF-.AF/9;9ABDB///;;FFBFFFFF/FFBF.:DF.9:BB//
@M05620:37:000000000-D9766:1:1101:10316:8486 1:N:0:2
ACCACACCTTCTACAATGAGCTGCGTGTGGCTCCCGAGGAGCACCCCGTGCTGCTGACCGAGGCCCCCCTGAACCCCAAGGCCAACCGCGAGAAGTGGCCCGCTACCTCTTCTGGTGGCCGCCTCCCTCCTTCCTGGCCTCCCGGCGCTGCGCCCTTTCTCCCTGGTTCTCTCTTCTGCCGTTTTCCGTAGGACTCTCTTCTCTGACCTGAGTCTCCTTTGGAACTCTGCAGGTTCTAGATCGGAAGAGCA
+
CCCCCCCBFFFFGGGGGGGGGGHHGGGBEFHHHGGFFGEGFHGHHGGGGGGGGHGHHHHGGGGGGGGGGGGHGHHGGGGHGHHHHGGGGGGGGGHGHHGHHGGGCDHHHHHHHHHHHGHH?DCFDHGHHGGHHHHHHHHHHHGGD--AFGGGGGFFFFFFF0FFFFFFFFFFFFHFFFFFFFFFFFFFF.AD0BFFFFFFFFFFFFFFFF/:FFFFFFFFFF0BFFFFFFBFFAFFBFEBFFFFF;D.;F0
@M05620:37:000000000-D9766:1:1101:25336:8512 1:N:0:2
ACCACACCTTCTACAATGAGCTGCGTGTGGCTCCCGAGGAGCACCCCGTGCTGCTGACCGAGGCCCCCCTGAACCCCAAGGCCAACCGCGAGAAGATGAGAAGAGGCCCGCTCCCTCTTCTGGTGGCCGCCTCCCTCCTTCCTGGCCTCCCGGAGCTGCGCCCTTTCTCACTGGTTCTCTCTTCTGCCGTTTTCCGTAGGACTCTCTTCTCTGCCCTGAGTCTCCTTTGGAACTCTGCAGGTTCTAGCTCG
+
BBABBBBBFFFFGGGFGGGGGGHHGGGGHGHFHGGGEGGCGHHHHGGGGGGGGHHHFHHGGGGGGGGGGGGHHHHGGGGHGHHGHGGGGGGGGGHHHHHHHHHHHHGGGGGG->FHHHHHHHHHHGHHDCGDGHGHHGHHHHGHHGGGGGGGGGGGGGGGGGFFFFFFFFFFFFFFFFFFFFFFFFFFFAFFFFFFFFFFFFFFFFFFFFFFF/:EFFFFFFFFFFFFFFFFFFFFFFFFF;FFFFFEFFF
@M05620:37:000000000-D9766:1:1101:10506:8523 1:N:0:2
ACCACACCTTCTACAATGAGCTGCGTGTGGCTCCCGAGGAGCACCCCGTGCTGCTGACCGAGGCCCCCCTGAACCCCAAGGCCAACCGCGAGAAGATGAGAAGAGGCCCGCTACCTCTTCTGGTGGCCGCCTCCCTCCTTCCTGGCCTCCCGGAGCTGCGCCCTTTCCCCCTGGTTCTCTCTTCTGCCGTTTTCCGTAGGACTCTCTTCTCTGACCTGAGTCTCCTTTGGAACCCTGCAGGTTCTCGCTCG
+
AAAAAAAAFFFFGGGB3FGEGFHFGE0A00BFEFFAAFGCEHHHHGGGAAEEFGFFHHFE/ECGG/FGGCEBGGHGGF?HE/FG<F/<>CCC<CCC1F1?1FG1GHGGGGCG-@FGGHGFD<0=CAHF@@@AA.::CACFG/GGHF.0CG?A@-;?AFGGGG?@FFFF/99---;BFF//BBFF/;B/;;BFEFBBFF--/;9/;9BBBB//B/;/99FB/999BFFFFFB9F-9A-EFFF9B/B/;-;A-
@M05620:37:000000000-D9766:1:1101:11511:8530 1:N:0:2
GAGGCTGCTTTGGAAGAAACTCATAGATTACTGCAACAGTTCCCCCTGGACCTGGAAGAGTTTCTTGCCTGGCTTACAGAAGCTGAAACAACTGCCAATGCTACCCGTAAGGAAAGGCTCCTAGAAGACTCCAAGGGAGTAAAAGAGCTGATGAAACAATGGCAAGTAAGTCAGGCATTTCCGCTTTAGCACTCTTGTGGATCCAATTGAACAATTCTCAGCATTTGTACTTGTAACTGACAAGCCAGGGA
+
AA?ABBFAFFFFGGGGFFGGFGGHFFHHHFHGHHHFGGGDGHHHHGGFGGHHHHHHHGHGFHHHBHHHHHHHHHHHHHGGHHHGHHFHHGHHHHHHFHHHFG4GFHGFC?CHHGFFFGGFGFHHH3BGFHHHHHHGGEDGBGHFFEFFHHHHHHGHHGGHHGHGHGFGHH<GBFHEHHGGHGGGDGGHHHGHGHHGHDGDHFHFHFHHHFHH0:GHHHHGGE:GHHHGGCFBFBBFFFFFGGGGGGGFFG.
@M05620:37:000000000-D9766:1:1101:20846:8534 1:N:0:2
ACCACACCTTCTACAATGAGCTGCGTGTGGCTCCCGAGGAGCACCCCGTGCTGCTGACCGAGGCCCCCCTGAACCCCAAGGCCAACCGCGAGAAGATGCGCGGGTTATTGGCTCACTCACGCGTGTGGCCCCCTCCCCCCTCTGTCGTCCGCTCCCGTCCCTCCTGGCCTTCTGGATCGTTGTCTTTTCTGACGTGTTCCGTCTTCTTCCCTTTTCTGTACTGCGCTCCTTTCTGAACTCTGCCGCCTCTG
+
ABBBBBBBFFFFGGGFGGGG4BGFFEFEHEHHHGGGGGGGGGHHHGGGFFGGHHHHHHHGGGGGGGGGGGGGHGGGGGGHGHHHHGGGGGCC?FHHFH2////><.<1F00</C0D00//..---;CD...-;-;E..;-;E/000....-;.9AE..;..;.A.//;.;/;////9/.....://;BFF//;9..;AF/.;...9//;/.;B/;F/;/////9.--..//;//;9/;F//;//--9;.B;
@M05620:37:000000000-D9766:1:1101:27431:8536 1:N:0:2
AGTGCCAGCTCTCAATCGAACAGGGGACCCAGGGCCTGGCCCCTCCATCCAGAAAACCTATGACCTCACCCGCTACCTGGAGCACCAACTCCGCAGCTTGGCTGGGACCTATGTGAGTATCCAGCGTAGGAATCTGGGAGTTGGGGAGGAGTGAGGAGTTGGGGAAAGACAGTCCTAACCGTGGAGGGTTCTGGTAAATGATGGGGTGAGGAGGGGCTCTTTGGCTCCCACCAGTCCCCCTGTCTGGTCTA
+
AAAAAFF1>CFFGGGGGGAGGGHGGGAFEEGHG0EAAFHAAGGHGGH1FBGH1EA0GGH1FFBGHFABGHFEGGGGCHHHHHHGHHHHGBGGGE/EEFGHFGGFE/F0?BGFHHGHHFFHHEHGHGBECCGGH1FGFH0F<GHGGGFGG?EGFFGGFCHHFFGGGGH.:CHHHHFHHHBCAGGG?EGG..ABFGGFFFFFGGGGGBF@FFFFBF@?<@EFFFFBBFFFEFABEAFFB/;A-AF/9BFFFFF
@M05620:37:000000000-D9766:1:1101:6656:8537 1:N:0:2
ACCACACATTCTACAATGCGCTGCGTGCGGCTCTCGAGGAGCACCCCTTGCTGCTGACCCAGGCCCCCCTGAACCCCAAGGCCAACCGCGCGAAGATGACCAGGGGCCCGCTCCTTCTTCTTTTGGGCGTCTCCCTCCTTCCTGTCCTCCCGGCGCTGAGCTGTTTCTCCCTTTTTCTCTGTTCTGCTGTTTTCGGTAGCCCTTTTCTCTCTGCGCTGAGCCTTCTTGTGCCCTTCGCATGTTCTGGTTCG
+
AAAA>?A34BBD6EBFGGFEEEFEGBE22AAAB3BB3AAAAFAAAAE1BBBFFGFHFHF2B?CFFGGEG>1BFHHGGGGHGHGHHGGEEE>BDGG/GHF1?CC/<>/<->-->E/=<D0DG===G-..;:::CGGCCD/CGB000;:;0/;.-;;;-9.;;//9/;BFF//;//B/9B/;/;99FFF/9/B/.9-9;..///9/;//;BFFF/:--9;../9:/:BF/////99;.9...;BFFB/;/;B-
@M05620:37:000000000-D9766:1:1101:11516:8548 1:N:0:2
GAGGCTGCTTTGGAAGAAACTCATAGATTACTGCAACAGTTCCCCCTGGACCTGGAAGAGTTTCTTGCCTGGCTTACAGAAGCTGAAACAACTGCCAATGCTACCCGTAAGGAAAGGCTCCTAGAAGACGCCAAGGGAGTAAAAGAGCTGATGAAACAATGGCAAGTAAGACAGGCATTTCCGCTGTATCACTCTTGTGGATCCACTTGAACAATTCTCAGCAGTTGTACTCGTAACTGACAACCCAGGGA
+
A?AABBFBFFFFGCGGGFGGGGFHFHFHHHHHHHHHFCGDGGHHHGGGGGHFHHEB33AFDADGGEEBGHHHHHHGHHHAFGHBFHHHHFHH3F3?GFGH3B@3BC11>11@@330B?30?F3BB33F3//>/B?/?/?/B12F1?<0<@<FFHB11<F??<?0?/1?1<<?<G...11=11.<.-.=00=0<0=0000;:00::/:0000:;G0:0C;CB/0.0;;CFBF0...9.;0C/0;.9..;.;.
@M05620:37:000000000-D9766:1:1101:26396:8550 1:N:0:2
ACCACACCTTCTACAATGAGCTGCGTGTGGCTCCCGAGGAGCACCCCGTGCTGCTGACCGAGGCCCCCCTGAACCCCAAGGCCAACCGCGAGAAGATGACTGAGTTATTTTCTCACCCAGTTGCGTGGCCCGCTCCCTCTTCTGGTCGCCGCCTCCCTCCTTACTGGCCTCCCGTATCTGCGCCCTTTCTCCCTGGTTCTCTCTTCTGCCGTTTTCCGTATGCCTCTCTTTTCTGACCTGCGTCTCATTTG
+
AAA3>AAAFFFFGFGGGF5AGGHHGGGBCEHHFDGEEGEEAHHHHFEG1BEFFFHHHHHGGEEGEGEGGGGHGGFGGGGHGHHHHGGCGC/<BFHFHHH12?1?<?1?GDGHFH1?0?</<F1F@CDC-.<<-<AAEFHBGHF0:;0;-;;A?99CEFC9/C0;99BAFG999.;-.;FB/999-9/B99/9B.BFFFF/9B/BF9/BFF;ADF?/9.99.://9;/BF9/;/;F/;BF.99.99./;99/
@M05620:37:000000000-D9766:1:1101:4632:8557 1:N:0:2
ACCACACCTTCTACAATGAGCTGCGTGTGGCTCCCGAGGAGCACCCCGTGCTGCTGACCGAGGCCCCCCTGAACCCCAAGGCCAACCGCGCGAAGATGAGACAAGTCCGCCGACCGCTTCCGGTTCCGGTGGCCGTCCTTCTCGGTCCCCGGCACCTGGGGCCGCGCCCTCTCGCTCTGGCTCTCTCCTCTGCCCTTTTGACTAGGTCTCTCGTCTCTGACCTCCGTTGCAACTCGTACGCTGCTAGATCG
+
ABBBBBABFFFFGGGGGD5BFAGGGEEBAEGHFBFEGGG2EGHHHGGGGEGEHHHHHHHAEG?EEEGGGGGGHHEGGGGEFHHEHGGGGG/>C@DDHHH11?C0?11?/-.--><---.:/.-;../.:--.;C--;..0;00..9;-..-----;/;..-;----;-;-9./...;E///F////;//9/9/;./;///./;///9//9//..;..////;:/9.A/..///;/....-9..;////;F.
@M05620:37:000000000-D9766:1:1101:13843:8566 1:N:0:2
ACCACACCTTCTACAATGAGCTGCGTGTGGCTCCCGAGGAGCACCCCGTGCTGCTGACCGAGGCCCCCCTGAACCCCAAGGCCAACCGCGAGAAGTGGCCCGCTACCTCTTCTGGTGGCCGCCTCCCTCCTTCCTGGCCTCCCGGAGCTGCGCCCTTTCTCACTGGTTCTCTCTTCTGCCGTTTTCCGTAGGACTCTCTTCTCTGACCTGAGTCTCCTTTGGAACTCTGCAGGTTCTAGATCGGAAGAGCA
+
CCCCCCCBFFFFGGGGGGGGGGHHGGGGHGHHHGGGGGGGGHHHHGGGGGGGHHHHHHHGGGGGGGGGGGGHHHHGGGGHGHHHHGGGGGGGGDHGHFGHHFGDCGHHHHGHHHHHHGHHCGGGGHGHHGHHHHHHHHHHHHCEF-:DGGGGGGGGGGGGG0CFFFFFFFFFFFFFFFFFFFFFFFFFFFFFFFFFFFFFFFFFBBFFFFFFFFFFFFFFFF0BFFFFFFFFFAFBFBFFFFFFFF?FFF0
@M05620:37:000000000-D9766:1:1101:26653:8567 1:N:0:2
GAGGCTGCTTTGGAAGAACCTCATAGATTACTGCAACAGTTCCCCCTTGACCTGGAAAAGTTTCTTGCCTGGCTTACAGAAGCTGAAACACCTGCCAATGCTACCCGGAATGAAAGGCTCCTAGAAGACTCCAAGGGAGTAAAAGAGCGAATGAAAGAATTGCAAGTAAGACAGGCAGTTCCGCATTAGTACTCTTGTGGATCAAATTGAACAATTCTCAGCATTTTTACTTGTAACTGACACGCCAGGGG
+
A3AABBF>BDFFGCBGGG4FGGHHHHHAD5GHHBFGAFGGHHHGHGG2BBFFGFFFBGH3FHGHHHGBFGFHHHHGHHHHHHGFHGGHHGAFHHG?FGHH3B@BFF1//>1FFDD30??0???GGH?3?B3FFF3F?F?/B33GBC22///>2FGF2?011??1111<F111<C.>G.<11>.A-<.<=0000=000=<.0;0:0:<CC000:/0<;000;BB9000;.009;0;99;90;00.-.;9..-
@M05620:37:000000000-D9766:1:1101:4665:8575 1:N:0:2
GAGGCTGCTTTGGAAGAAACTCATAGATTACTGCAACAGTTCCCCCTGGACCTGGAAAAGTTTCTTGCCTGGCTTACAGAAGCTGAAACAACTGCCAATGCTAAGCTTCCGGCCCGGCTCCTAGCCCACCCGCAGGGCCTCAACGCGCTGATGTACCGATGGAAAGTACGTCAAGCATGGCAGCTACAGCTCTCTTGTGAAGCGGATTGACTTAATCTCAGAATTGGCACTTGTCACGTCCTTGCCAGGGC
+
B@ABBBFBFFFFG4GGGGGGGGHHHHHHHHHHHHGHHHGBGHHHHGGGGHHHHHGGGA2GGHHHHHHHHGHHHHHBGHHHHHHHHHHHHHHHGHHHHH333444B34B3B1//>>EE//</334B33?//?/@////?/?0?1?<@/>A-.111=F1<.-.<<<0C:0:C/...<0;:0.;/:.C000:00/00;;0C00000-;:A../B////;;/BBB//;/////;B/9;;//..;A./;/;/;...
@M05620:37:000000000-D9766:1:1101:5745:8585 1:N:0:2
ACCACACTTTCTACAATGCGCTGCGTGGGGCTCCCGAGGAGCACCCCTTGCTGCTGACCGAGGCCCCCCTGAACCCCAAGGCCAACCGCGAGAAGATGACCGAGTTATTTTCTCGCCAACTTGTGTGGTGCGCGCCCTCTTCTTCTCTCCGCCTCCCTCATTGCTGCCCTCCCTGAGCTGTGCCCTTTTTCCCTGGTTCTCTCTTCTGCCGTTTTCCGTACGGATATCTCCTTTGACCTGCGTCTGTTTTG
+
BBBBABB4B4DDFGGGGGBAEEFGGEG22AA2FFEE2E0A?EHHHGC1BFEGBGHHHHH0>E@FGGGGEEAGHHHGGGGHGHGHHGFGCC/<BDG1FDF11/<><<<1>1=G1>.><.-./=00<<CE/.0;A-;A?CG/;B000;000/9..;EEEB/.090;9:/;9F..;99..//:;//;BBBF///;B/9.;BF/9B/9/:///;-;AF./9;;9.-.9../;B99B/9BB9/B..-.;../;9B.
@M05620:37:000000000-D9766:1:1101:8584:8588 1:N:0:2
GAGGCTGCTTTGGAAGAAACTCATAGATTACTGCAACAGTTCCCCCTGGACCTGGAAAAGTTTCTTGCCTGGCTTACAGAAGCTGAAACAACTGCCAATGCTACCCGTAAGGAAAGGCTCCTAGAAGACTCCAAGGGAGTAAAAGAGCTGATGAAACAATGGCAAGTAAGTCAGGCATTTCCGCTTTAGCACTCTTGTGGATCCAATTGAACAATTCTCAGCATTTGTACTTGTAACTGACAAGCCAGGGA
+
A1AAAA>AFF3FBGGGGGFC1GBGGGGGFHHHFFHFGGHDGH2EHGCFFFHFHEFFBGFGAGHHBGAFGHGEFGGHHFGFHHHHGHHHHGEHGHHHHGHH1B2FGHCEEFGFFGHGFGHCFBGHHH>GHGHHEHEFEGGAGBGHFFFFFG1FGFHE@GHGHHFFGGFFHHFF?GF<FFFGG1EECCFFGB<>>GHGHHGCHHHGG0DDFHFCGH0:;CCFHEHCCHHGGC0<GB;;0;;BCBB..;B.:C.
@M05620:37:000000000-D9766:1:1101:15376:8597 1:N:0:2
ACCACACCTTCTACAATGAGCTGCGTGTGGCTCCCGAGGAGCACCCCGTGCTGCTGACCGAGGCCCCCCTGAACCCCAAGGCCAACCGCGAGAAGATGAGAAGAGACCCGCTCCCTCTTCTGCAGGCCGCCTCACTCATTCCTAGACTCCCGGGGCTGCGCCCTTTCTCCCTGTTTCTCTCTTCTACAGTTTTCCGTAGGCATCTCTTCTCTGCCCTGAGTCTCCTTTGGACCTCTGCAGGTTCTTGCTCG
+
>111>A1ACFB1AAF13ABA11A1A0ABA0GH1B0ABAE/EHHHHGCE/AE/G1A1GE0E>EGGA//>EEF0G1>/?E/>//F</?/<B/>///F?1<1<FGH100?<G//A@EFFHFHH1111<.<.<--.:/;CG/;GB00000:CFHGF----;=.A-.@@FFF/;/BF/;///9B/B9F//////9/:99:A:A--//;;//9B/B/9/9;E/9--/;F/BB/9B/FBFBFFEF//-:BB//;BBF-
@M05620:37:000000000-D9766:1:1101:7120:8600 1:N:0:2
ACCACACCTTCTACAATGAGCTGCGTGTGGCTCCCGAGGAGCACCCCGTGCTGCTGACCGAGGCCCCCCTGAACCCCAAGGCCAACCGCGAGAAGATGAGAAGAGGCCCGCTCCCTCTTCTGGTGGCCGCCTCCCTCCTTCCTGGCCTCCCGGAGCTGCGCCCTTTCTCCCTGGTTCTCTCTTCTGCCGTTTTCCGTAGGACTCTCTTCTCTGCCCTGAGTCTCCTTTGGAACTCTGCAGGTTCTAGCTCG
+
CCCCCCCBFFFFGGGGGGFGGGHHGGGBEEHHHFFGDGEGGHHHHGGEGGGGHHHHHHHFGGGGGGGGGGGHHHHGGGGHGHHHHGGGGG>CGGHGHHB22?G2FHGGGGC@-CGHHHHHHFDGHGFFG<:CGHGHHGFHGHHHFGGGGGGD?-:AFFFGGGFDFFFFF0FF:.FBFFFFFFFFFFF;@AFFEFF?FFF.0FFBFB:FFFFFF0;AFFFF0FF;;FF;BF009B0BFF0FFAFFF0:0;B.
@M05620:37:000000000-D9766:1:1101:3972:8605 1:N:0:2
ACCACACCTTCTACAATGAGCTGCGTGTGGCTCCCGAGGAGCACCCCGTGCTGCTGACCGAGGCCCCCCTGAACCCCAAGGCCAACCGCGAGAAGATGCCCTGCTCGGTGGGCCGGGATCCTAGCTGACTCCCGGGGCCCTCCTGCCCTGCTGACCCGCTCGCCAGTCATTCTGGCAGGTTCGCTTTTGCGCCCTTTTGCATCCAATTGTCCTCTTCGCAGCATGTGTACTTGTGAACTCCGAGCGTTGGA
+
1A1AAA1>FFF1ABG1A1BFFD1100ABF0FHFFAEEAE/EHFHHGCE/AECG1EAGGHG/>EE/>/EEGGBGC/EEG//?/?//F/<C/<///<F1111?10/11////?-..----.</000<0<0/00;..---9--..://9..9A9/009;/---------/9//9B///;---;/B-@A-;/9/-;--;F/B///;9//;/;//////;;/------//;/;/BFF///;/////9-----9--;
@M05620:37:000000000-D9766:1:1101:24674:8617 1:N:0:2
GAGGCTGCTTTGGAAGAAACTCATAGATTACTGCAACAGTTCCCCCTGGACCTGGAAAAGTTTCTTGCCTGGCTTACAGAAGCTGAAACAACTGCCAATGCTCCCCTTAAGGAAAGGCTCCTAGAAGACTCCAAGGGAGTAAAAGAGCTGATGAAACAATGGCAAGTAAGTCAGGCATTTCCGCTTTAGCACTCTTGTGGATCCAATTGAACAATTCTCAGCATTTGTACTTGTACCTGACAAGCCAGGGA
+
>AAA>>CAFFF1CC1FA1FFAF1BFEGHG1BEGHC1BEBDDDEGHG0AGBGHHFHHBDFHGFHHEGGHHG1FHHHFGBFDGHF1C1DGB0>FGCGHC11@BB1BFE0BFG1BBF0B0EGAE1GDGF1BFBC1FG1/<??ECGHH1FC0BFGH121F10F<11@FBF@GG?11@<F?G11111/.><.FF11<1<<1<G0.000<D<G00DG0::0:0:;CHEF0:00<;0CB0;<09;CFFG0.9CF..9.
@M05620:37:000000000-D9766:1:1101:24960:8625 1:N:0:2
ACCACACCTTCTACAATGAGCTGCGTGTGGCTCCCGAGGAGCACCCCGTGCTGCTGACCGAGGCCCCCCTGAACCCCAAGGCCAACCGCGAGAAGTGGCCCGCTACCTCTTCTGGTGGCCGCCTCCCTCCTTCCTGGCCTCCCGGCGCTGCGCCCTTTCTCCCTGGTTCTCTCTTCTGCCGTTTTCCGTCGGACTCTCTTCTCTGACCTGAGTCTCCTTTGGCACTCTGCAGGTTCTAGATCGGAAGCGCA
+
CCCCCCDDFFFFGGGGGGGGGGHHGGGEEGHHHGGGGGGGGHHHHGGGGGGGHHGHHHHGGGGGGGGGGGGHHHHGGGGHGHHHHGGGGGFGGGHGHHGHHGGG/>?FHHHHHHHHHGHH@DGEFHGHHGHHHHHFHHHHHHGGGG?DGGGGGGFFFFFFF:FFFFFFFFFFFFHHHHFFFFFFFHFFF.CF-@FFFFFFFFFHFFFFFF/<FFFFFFFFBFBFFFFFFFEFF<FFFFFFFFFFFAF.<C=
@M05620:37:000000000-D9766:1:1101:16981:8626 1:N:0:2
ACCACACCTTCTACAATGAGCTGCGTGTGGCTCCCGAGGAGCACCCCGTGCTGCTGACCGAGGCCCCCCTGAACCCCAAGGCCAACCGCGAGAAGAGGCCCCCTCTCAGTTGCGCGGTCCCTCTCCTTCTTTCCGGCCCCCCCGTTCCTGGCCCCCTTTACCTGCGCCCTTTCTCACCCGTTCTCTCTTCGGCCTTTTTCCTTTGCCCTCTCTTCCCTTGGCTCATTCTCCGTTTTAACTCTGCAGGTTCT
+
BBBBBBBBFFFFGGGGGGGFGBHFGEFFFGGHHGGGGGGGGHHHHGGGGGGGHHHHHHHGGGGGGGGGG/1FFGHGEGDHEHEHCF/@@C/<BFB20?/FA@///0011?111----.<<<0<</<;00:00<0.-:-99A-@-..;9B09.A.9--.//9;:/.--.;@/BFF/9/..-.;.;9/99BB.;DA./9/;9B/9//9/99;.//99/;BB./////////;/..;/./:/;9/:/;;9./;/
@M05620:37:000000000-D9766:1:1101:6672:8649 1:N:0:2
GAGGCTGCTTTGGAAGAAACTCATAGATTACTGCAACAGTTCCTCCTGGAACTGGACAAGTTTCTTGCCTCGCTTACTGAAGCTGAAACAACTGCCAATGGTCCCCACAAATAAAGGCTTCTAGAATACGCAAATGGAGGAAAAGAGGTGATGAAACAATGGCAAGTAAGACAGGTAACTCCGCAGGAGTATGCTAAAGGATCCACTGGAACAATGCTCAGTATTTCTACTCGGACCTCGACACTCCAGGG
+
A3>AAAFA4BBFGBBGFGGGGFGFGFGDEG45DABGCFGGGFD5DG2F3F3ABB3B2A2BDGGGFHF5B53BAFCAB5DFHHFGGFBGFGHH3GGBGHHH3BDGGG21??1343B4BF33B?BFHE4BB////>BFFCF/<222B?B/2/3BFG22<@?@<F@2@/11?1110</1?111?1>.---<./<000=0000<<</<D:G0///:::00;:<0/0;00<0;;009..9::;0..;.90;;B9/.
@M05620:37:000000000-D9766:1:1101:18724:8667 1:N:0:2
ACCACACCTTCTACAATGAGCTGCGTGTGGCTCCCGAGGAGCACCCCGTGCTGCTGACCGAGGCCCCCCTGAACCCCAAGGCCAACCGCGAGAAGTGGCCCGCTACCTCTTCTGGTGGCCGCCTCCCTCCTTCCTGGCCTCCCGGCGCTGCGCCCTTTCTCCCTGGTTCTCTCTTCTGCCGTTTTCCGTAGGACTCTCTTCTCTGACCTGAGTCTCCTTTGGCACTCTGCAGGTTCTAGATCGGAAGCGCA
+
BBBBBBBBFFFFGGGFGGGGGGHHGEGEEEGFHGGGGGGGGGHFHGGGEGGGHHHHHHHGGGGGGGGFGGGHGHHGGGGHGGHHHGGGGGDGGGHGHHGHHGGG/>FGHHHHHHHHHGHH-ADEGHGHHGHHHHHHHHHHHHGGG-ADGGGGGGFFFFFFF/FFFFFFFFFFFFFFF/FBAFFFFFFFF.;A/9BFFFFFFFBF9/BFFB/.;FBFFFFFFFBFB9BBFFBFFFF//99//BEFF9A.;9-
@M05620:37:000000000-D9766:1:1101:27462:8674 1:N:0:2
AGTGCCAGCTCTCAATCGCACAGGGGACCCAGGGCCTGGCCCCTCCATCCAGAAAACCTATGACCTCACCCGCTACCTGGAGCACCAACTCCGCAGCTTGGCTGGGACCTATGTTGAGTCTCCCGCGTCGGACTCTGGGCGTTGGGGCGGCGTGCGGCGTTGGGGAACGCCCGTCCTACCCGTGGCGGGTTCTGGTAAATGATGGGGTGCGGCGGGGCTCTTTGGCTCCCACCAGTCCCCCTGTCTGGTCT
+
BAABBFFFBFFFGGGGGGGGFGFHAEGGGGGHGGGGGGHHHHGHGGHHHHGHHHHHHGFHHHHHHHHHHHHGGGGGHHHHHHHHGHHHGHHHGGGGGHHHGHHGGGHHGHHHHHH33BB3BD2GFGG@/>/C->GHHH0.>ACGHG-.A-9BD-9;-9@@DFFF-ED...--;@FFDF/AFFDD;-@DFBEFFFFBFF/BB:FFFFFA>.;--;BDFFFFFFFFFFFFFFFFFAFFFFFFFFFFFFFFFFF
@M05620:37:000000000-D9766:1:1101:18735:8681 1:N:0:2
ACCACACCTTCTACAATGAGCTGCGTGTGGCTCCCGAGGAGCCCCCCGTGCTGCTGACCGAGTCCCCCCTGAACCCCAAGGCCAACCGCGAGAAGTGGCCCGCTACCTCTTCTGGTGGCCGCCTCCCTCCTTCCTGGCCTCCCGGAGCTGCGCCCTTTCTCACTGGTTCTCTCTTCTGCCGTTTTCCGTAGGACTCTCTTCTCTGACCTGAGTCTCCTTTGGAACTCTGCAGGTTCTAGATCGGAAGAGCA
+
AA?AA1AACFFFBGGGFGGGGBGFGGEE0EFGBFFG0EE//B/FEGGGEEEF1BGBGHHG?E/BG1GEGGGB>FGEEE/F/<FH/FEECCGGCCHHH1/?G/ACACHHHGHHHHGHHCG0<<CCCHCCGGGHGHHFHFGHHHGGGA@?GGEGGG@GFGGGGBFF/B9FFBFFFFFFFFFF@FFFFFFF/9-9/;FFBFFFFFFFBBFFFFFFBFFFFFFFFFFFFFFBFFFFF;BFF/:BBFEBBA;AFF/
@M05620:37:000000000-D9766:1:1101:8081:8681 1:N:0:2
GAGGCTGCTTTGGAAGAAACTCATAGATTACTGCAACAGTTCCCCCTGGACCTGGAAAAGTTTCTTGCCTGGCTTACAGAAGCTGAAACAACTGCCAATGCTCCCCGTAAGGAAAGGCTCCTAGAAGACTCCAAGGGAGTAAAAGAGCTGATGAAACAATGGCAAGTAAGTCAGGCATTTCCGCTTTAGCACTCTTGTGGATCCAATTGAACAATTCTCAGCATTTGTACTTGTAACTGACAAGCCAGGGA
+
CCCCCCFBFFFFGGGGGGGGGGHHHHHHHHHHHHGGHHHHHHHHHGGGHGHHHHHFGFHHBFHHHHHHHGHHHHHHHHHHHHHHHHHHHHEHGFHHGHHHBF3GGGGFFG1GGHHEGGHGGFHHFFGGHFHHHHFFGEFGHFHFGACGH2FGHHHHHHAFFF@GGEHHHHFDFGFHHFFBGHEGEGGGHHBGCGDHB0CCGGGCH0=GFHHHHHGCG:CGCFHHEHHHFFFFFGF90=CFFGG9CEGCEF.
@M05620:37:000000000-D9766:1:1101:20636:8684 1:N:0:2
ACCACACCTTCTACAATGAGCTGCGTGTGGCTCCCGAGGAGCACCCCGTGCTGCTGACCGAGGCCCCCCTGAACCCCAAGGCCAACCGCGAGAAGTGGCCCGCTCCCTCTTCTGGTGGCCGCCTCCCTCCTTCCTGGCCTCCCGGCGCTGCGCCCTTTCTCCCTGGTTCTCTCTTCTGCCGTTTTCCGTCGGACTCTCTTCTCTGACCTGAGTCTCCTTTGGCACTCTGCAGGTTCTAGATCGGAAGCGCA
+
AABB3ABBFFFFGGGGGGCGGGHHGEGGDGHHHGFGGGGGGHGHHGGEAEEFHHGHGHGGGGGGGGGGGGGHFHHGGGGHGHHHHGGGGGCGGGHFHHGHHGCA<??FGFHHHHHHHDHH-@FEFGGHHGHHHHHHHHHHHHGGGGGGGGGGGGFFFFFFFFFFFFFFFFFFFFFFFFFFFFFFFFFFF.BF-@DFFFFFFFFFF/;FFFEFFFFFFFFFFFFFFFFFFFFFFFFFFFFFEFFFF.DFFFC
@M05620:37:000000000-D9766:1:1101:11649:8719 1:N:0:2
GAGGCTGCTTTGGAAGAAACTCATAGATTACTGCAACAGTTCCCCCTGGACCTGGAAAAGTTTCTTGCCTGGCTTACAGAAGCTGAAACAACTGCCAATGCTCCCCGTAAGGAAAGGCTCCTAGAAGACTCCAAGGGAGTAAAAGAGCTGATGAAACAATGGCAAGTAAGTCAGGCATTTCCGCTTTAGCACTCTTGTGGATCCAATTGAACAATTCTCAGCATTTGTACTTGTAACTGACAAGCCAGGGA
+
A>AAAAFAFFFFGGGGFBGGGGFGHGHHHDHFHHG4FFGAFHHHHGGGHGHHHHHHHHHHFHHHHHHHHHHHHHHHHHHHHHHHHHFGHHHHHHHHHGHHBB3FFGE1>>1FFHHFGFEFFGDFH3?CGGFHHH3F?CDB2BHFDCCFGHBGBHHHDFAFFGGFFFGFHF@?GHHGHFHFGG?ECEEFHD1<<G0=<GFFFCGGH0DGHFHGC/CCGFB0CG0GC0CGH00;C;C0;BFBFFFAAGBFEG.
@M05620:37:000000000-D9766:1:1101:14670:8720 1:N:0:2
GAGGCTGCTTTGGAAGAAACTCATAGATTACTGCAACAGTTCCCCCTGGACCTGGAAAAGTTTCTTGCCTGGCTTACAGAAGCTGAAACAACTGCCAATGCTACCCGTAAGGAAAGGCTCCTAGACGACTCCAAGGGAGTAAAAGAGCTGATGAAACAATGGCAAGTAAGTCAGGCATTTCCGCTTTAGCACTCTTGTGGATCCAATTGAACAATTCTCAGCCTTTGTACTTGTAACTGACAAGCCCGGGA
+
>11>AAFAFFFFCGGGCBGFFGDGFGGHH1FFHHDBF0FDGHHHHGGGH0GHHFAHHHBFGGHHHHHHHHHHHHH1GHHFFHHHHHHHHFHHHHHH1@FGGG2FHHCFEEFHHB0FHHHHGHGHB1?EGGGHHHHGG/CG0FD2F/GGHHHHHHGHHCFHHHGCHGHFHHFGBGGHHHHHHHGGGGGBGHHHHHHHHHHCHHHHFCGHHHHHF/CFHHHHHH/GGGGGGGGGGGFBFFGGG0FAGG.AAG?
@M05620:37:000000000-D9766:1:1101:15557:8733 1:N:0:2
ACCACACCTTCTACAATGAGCTGCGTGTGGCTCCCGAGGAGCACCCCGTGCTGCTGACCGAGGCCCCCCTGAACCCCAAGGCCAACCGCGAGAAGTGGCCCGCTACCTCTTCTGGTGGCCGCCTCCCTCCTTCCTGGCCTCCCGGCGCTGCGCCCTTTCTCCCTGGTTCTCTCTTCTGCCGTTTTCCGTAGGACTCTCTTCTCTGACCTGAGTCTCCTTTGGCACTCTGCAGGTTCTAGATCGGAAGCGCA
+
CCCCCCBCFFFFGGGFGGGGGGHHGGGFHCHHHGGGGGGGGGHHHGGGGGGGHGHGHHHGGGGGGGGGGGGHGHHGGGGHGHHHHGGGGGGGGGHHHHGHHGGG/CGHHHHHHHGGHGHHGGGGGGGHHGHHHHHHHHHHHHGGG-ACGFGGGGFFFFFFFBFFFFFFFFFFFFFFFFFFFFFFFFFFF.;D/BFFFFFFFFFF//BFFFFFFFFFFFFFFF/FFFFFFFFFFFFFFFFEFFFFFAD.;B-
@M05620:37:000000000-D9766:1:1101:18812:8747 1:N:0:2
AGTGCCAGCTCTCAATCGCACAGGGGACCCAGGGCCTGGCCCCTCCATCCAGAAAACCTATGACCTCACCCGCTACCTGGAGCACCAACTCCGCAGCTTGGCTGGGACCTATGTGAGTATCCAGCGTAGGAATCTGGGAGTTGGGGAGGAGTGAGGAGTTGGGGAAAGACAGTCCTAACCGTGGAGGGTTCTGGTAAATGATGGGGTGAGGAGGGGCTCTTTGGCTCCCACCAGTCCCCCTGTCTGGTCTA
+
BCABCFFFCFFFGGGGGGGGGGHGGGGGGGHHGGGGGGHHHHGHGGHHHHHHHHHHHGHHHHHHHHHHHHHGGEEGHHHHHHHHHHHHGHHHEGGGGHHHGHHGGGHHGHHHHHHHHHHHHHHHHGGGGGHHHHHHHHHGGHHHGGGGGGGHHHHHHGHHHHGGGGHHHHHHHHHHHHHHGFEGDGGGCFGGGGGGGHGGHHHGGGFFFFFFFFFFFFFFFFFFFFFFFFFFFFFFFFFFFFFFHFFFFFF
@M05620:37:000000000-D9766:1:1101:9659:8751 1:N:0:2
GAGGCTGCTTTGGAAGAAACTCATAGATTACTGCAACAGTTCCCCCTGGACCTGGAAAAGTTTCTTGCCTGGCTTACAGAAGCTGAAACAACTGCCAATGCTACCCGTAAGGAAAGGCTCCTAGAAGACTCCAAGGGAGTAAAAGAGCTGATGAAACAATGGCAAGTAAGTCAGGCATTTCCGCTTTAGCACTCTTGTGGATCCAATTGAACAATTCTCAGCATTTGTACTTGTAACTGACAAGCCAGGGA
+
CCBCCCFCFFFFGGGGGGGGGGHHHHHHHHGHHHGHGHHHHHHHHGGFHHHHHHHGGGHHFGHHHHHHHHHHHHHGHHHHHHHHHGHHHHGHHHHHHHHHGG4FGG?EECG3FF3A0?F0FFDGH3GHCGGHHHH///CFF?FHB?2BFHHHHHHHDGHF22@@FFFH1D1?11GF/GHDHGFGGGGHHGBFGCGHHHHDFFHGH0DGHGHCGHC00CGHHGHHHGHHHGG0CFBF0CBFGGGEEEG?ED.
@M05620:37:000000000-D9766:1:1101:22945:8773 1:N:0:2
ACCACACCTTCTACAATGAGCTGCGTGTGGCTCCCGAGGAGCACCCCGTGCTGCTGACCGAGGCCCCCCTGAACCCCAAGGCCAACCGCGAGAAGTGGCCCGCTCCCTCTTCTGGTGGCCGCCTCCCTCCTTCCTGGCCTCCCGGCGCTGCGCCCTTTCTCCCTGGTTCTCTCTTCTGCCGTTTTCCGTCGGCCTCTCTTCTCTGACCTGCGTCTCCTTTGGCACTCTGCAGGTTCTAGATCGGAAGCGCA
+
DCCCCDDCFFFFGGGGGGGGGGHHGGGECGHHHGGGGGGGGHHHHGGGGGGGHHGHHHHGGGGGGGGGGGGHGHHGGGGHGHHHHGGGGGGGGGHGHDGHHGGG/??FGHHHHHHHHCHH?FGGDHGHHGGHHHHHFHHHHHGGGG?AGGGGGGFFFFFFFFFFFFFFFFFFFFHFFFFFFFFFFFFFF.BF-ADFFFFFFHFFFBFFFF.:DFFFFFFF:F:BFFFFFF0FFFFFFFFFBBFFF.;:;D=
@M05620:37:000000000-D9766:1:1101:10753:8774 1:N:0:2
GAGGCTGCTTTGGAAGAAACTCATAGATTACTGCAACAGTTCCCCCTGGACCTGGAAAAGTTTCTTGCCTGGCTTACAGAAGCTGAAACAACTTCCAATGCTACCCGTAAGGAACGGCTAATAGACGAATCCAAGAAAATAGAAGAGCTGATGACCCCATGGCAAGTAAGTAAGGCATTTCCGCTATAGCACTCTTGTGAATCCAATTGACCCATTCTCAGCATTTGTACTTGTAACTGACAAGCCCGGGA
+
AABABBFBFFFFGGGGGGGGGGHHHHHHHHHGHHHHHHHDGHGHHGGGHHHHHHHHHHHHGHHHHHFHHHHHHHHHHHHHHHHHHHHHHHHGB5DF3BBBGF432??1>E1FE?1E/E//34BB?3/>/?EHG??02B23B233BB0C22@F2@22@/C0FG0?1FFF1F?111<F01FHHH.<>-=0<<0<CCDHD<C0==GHHBCCCC0</./0;0;;:GCCHGFFBF0FB0;B;CCBFFBFGE.9-;;
@M05620:37:000000000-D9766:1:1101:4481:8781 1:N:0:2
ACCACACCTTCTACAATGAGCTGCGTGTGGCTCCCGAGGAGCACCCCGTGCTGCTGACCGAGGCCCCCCTGAACCCCAAGGCCAACCGCGAGAAGATGAGGGAGGTAATTTCGCCCCTAGCTCCGCGGGCCGCCCCCTCTTCTGGTCGCCGCCTCCCTCATTGCTGGCCTCCCTTACCTGGTCCCTTTCTCCCTGGTTCTCTCTTCTGCCGCTTTGCGTAGGGGTCTCTTCTCTGACCTGCGTCTTGTTTG
+
BBBBBBBAFFFFGGGGGGGGGGHFGGGEHEHGHFFGGGG?EHEGHGGGDGGE5FEGHHGGEG0EGGGGGGGHFHHGGGFHGHHHGGGGGGGG/CG2FGHG2//?/??1?F1B0<.<<.<0111/..-----;----:-D/C090;//--9;;9A.9A.9.///9//:.;/;9AB///:;B.9//;////;9//./:;B//BF//:/;BB/---../;-..-..;.9;/B99/////BFB.;>DF.9/;99/
@M05620:37:000000000-D9766:1:1101:8607:8797 1:N:0:2
ACCACACCTTCTACAATGAGCTGCGTGTGGCTCCCGAGGAGCACCCCGTGCTGCTGACCGAGGCCCCCCTGAACCCCAAGGCCAACCGCGAGAAGTGGCCCGCTACCTCTTCTGGTGGCATCCTCCCTCCTTCCTGGCCTCCCGGCTCTGCGCCCTTTCTCCCTGGTTCTCTCTTCTGCCGTTTTCCGTCGGCCTCTCTTCTCTGACCTGCGTCTCCTTTGGCACTCTGCAGGTTCTAGCTCGGAAGCGCA
+
CCCBBBCCFFFFGGGGGGGGGGHHGGGEFFHHHGGGGGGGGHHHHGGGGGGGHHHHHHHGGGGGGGGGGGGHHHHGGGGHGHHHHGGGGGGGGGH2GGGHHGG?/<?F1GGHHHDGH.C01>GDFCCGC<<GHHGHFGFHHHGD-:-;9FFGGGGGG0;C09;FFGFGGGGGGGGHGFFFFFFFFFF?FFFFDFAAFFFFFFFFFFFEFB.-;DFFF0B00BB9F:FFFE0B?AFBBF00;FFFFAD.;C-
@M05620:37:000000000-D9766:1:1101:27198:8800 1:N:0:2
ACCACACCTTCTACAATGAGCTGCGTGTGGCTCCCGAGGAGCACCCCGTGCTGCTGACCGAGGCCCCCCTGAACCCCAAGGCCAACCGCGAGAAGATGAGCAGAGGCCCGCTCCCTCTTCTGGTGGCCGCCTCCCTCCTTCCTGGCCTCCCGGAGCTGCGCCCTTTCTCCCTGGTTCTCTCTTCTGCCGTTTTCCGTAGGACTCTCTTCTCTGCCCTGAGTCTCCTTTGGACCTCTGCAGGTTCTAGCTCG
+
BBCCAABAFFFFFGFGGGGGGGHHGGGEGGHHHGGEEGGGGHFHHGGGGGGGHHHHHHHGGGGGGGGGGGGHFHHGGGGHGHHHHGGGGGGFGGHHHHHG2?FFGGGGGGGGGGGHHHHHHGGHHGHHG-@;EEGHHGHHHHHHFFFGGGGGG-ACFGGGGGFFEFFFF0;FFFFFFFFFFFFFFFFFFAAFFFFFFFDDFFFFFFFFFFFFFBFFFFFFFFFFFFFFFFF0BFFFFF0:FAFFF;F0BF?
@M05620:37:000000000-D9766:1:1101:10949:8826 1:N:0:2
ACCACACCTTCTACAATGAGCTGCGTGTGGCTCCCGAGGAGCACCCCGTGCTGCTGACCGAGGCCCCCCTGAACCCCAAGGCCAACCGCGAGAAGATGAGCAGAGGCCCGCTCCCTCTTCTGGTGGCCGCCTCCCTCCTTCCTGGCCTCCCGGCGCTGCGCCCTTTCTCCCTGTTTCTCTCTTCTGCCGTTTTCCGTAGGACTCTCTTCTCTGCCCTGAGTCTCCTTTGGACCTCTGCAGGTTCTTGCTCG
+
BBBBBBB>CFFFGGGGGGBGGGHHGGGB4EHGHFEF?EEFDHHHHGGEEGGGEHGHHGHAE@?EGGGGGGGHHHHGGGGHGHHHHGGGGG/BDGHFHFHG2GH?GGGGGGGGGGGHHHHHH00=CD<GD<ACEHGHHGHHHHHHFGGGGGGG?-@@DFFFFFBBFFFFFFFF//BFFFFFFFFFFFF9;;AFFFFDFF??BBF:B::BFFFFBFFEFFBFFFF9BFF:;F/9BFFFFFB/AFFFF/;/;B.
@M05620:37:000000000-D9766:1:1101:6042:8844 1:N:0:2
ACCACACCTTCTACAATGAGCTGCGTGTGGCTCCCGAGGAGCACCCCGTGCTGCTGACCGAGGCCCCCCTGAACCCCAAGGCCAACCGCGAGAAGACGAGAAGAGGCCCGCTCCCTCTTCTGGTGGGCGCCTCCCTCCTTCCTGGCATCCCGGAGCTGAGCCCTTTCTCCCTGTTTCTCTCTTCTGCCGTTTTCCGTAGGACTCTCTTCTCTGCCCTGAGTCTCCTTTGGACCTCTGCAGGTTCTAGCTCG
+
BBA3AABBFFFFGFGGFGFFGFHGG2ABAAGGAFFEAEGGGHHHHGGGGEFGHHHCHHHGEGGGGAGGGGGCHFHGGGDHCAGHHG//BD<<@GH10/<>????GC/<C>--@<ECCGHGH=0=CE-.;;-;;CEFHABBBFF9CA/0C/C.?BGGE90=FB99B9/;///./9BFBBFFBFFFBFF/99.;EF/99:AAF9F/BFBBBFFFFB/AB.BFFFFB;FF;9BBFBBFF/FBBFA/9F///99.
@M05620:37:000000000-D9766:1:1101:3919:8853 1:N:0:2
AGTGCCAGCTCTCAATCGCACAGGGGACCCAGGGCCTGGCCCCTCCATCCAGAAAACCTATGACCTCACCCGCTACCTGGAGCACCAACTCCGCAGCTTGGCTGGGACCTATGTGAGTATCCAGCGTAGGAATCTGGGAGTTGGGGAGGAGTGAGGAGTTGGGGAAAGACAGTCCTAACCGTGGAGGGTTCTGGTAAATGATGGGGTGAGGAGGGGCTCTTTGGCTCCCACCAGTCCCCCTGTCTGGTCTA
+
BBABCFFFCFFFGGGGGGGGGGHHGGGGGGHHGGGGGGHHHHGHGGHHHHHHHHGHHGHHHHHHHHHHHHHGGGGGHHHHHHHHHHFHGHHHGGGGGHHHGHHGGGHHGHHHHHHFHHHHHHHHHGGGFEFGHHHHHHFGGHHHGGCGGGEGHFHHFGHHHHGGGGHHHHHHHHHHGHHHGGGGGGGGFGGGGGGGGGGGGGGGGGFFFFFFFFFFFFFFFFFFFFFFFFFFFFFFFFFFFFFFFFFFFFF
@M05620:37:000000000-D9766:1:1101:13180:8855 1:N:0:2
ACCACACCTTCTACAATGAGCTGCGTGTGGCTCCCGAGGAGCACCCCGTGCTGCTGACCGAGGCCCCCCTGAACCCCAAGGCCAACCGCGAGAAGATGACCGCTACCTCTTCTGCGGGCCGTCTTCCTCCTGCCGGCTCCCCCGGTCCTGGGCCCCCGCTCACTGGCTCTCTCTTCCTGCTTTTTCCTTAGGCCGCTTTTCGCTGGCCTCACTCTTCTTTGCAACTTTGCCGGTTGTAGATCGCAAGAGCA
+
>AAAAAAAFFFDFGGBAEGFFAFAEEEEG2GHFGFEEEE?FHHHHGEG1AEAGA3FGFGGGGGGGG/EGGGHHHEEGGGCFHHGAFG?C/>CC?G11<1?G///</0?1F11111----<--;::G000://:C----;.;..----99B/...;------.///;..;F/BFF/9/////;/B////;//;/;--;.A/F-..;-.;B./.9///;F//////;////;/--;.-.;///9A.9.;..;/
@M05620:37:000000000-D9766:1:1101:5083:8871 1:N:0:2
GAGGCTGCTTTGGAAGAAACTCATAGATTACTGCAACAGTTCCCCCTGGACCTGGAAAAGTTTCTTGCCTGGCTTCCAGAAGCTGAAACAACTGCCAATGCTACACGTCCGGACCGGCTACTAGACGCCTCCACGGGATTCCCAGCGCTGATGACACCCTGGCAAGTCAGTCCAGCATTTCCGCTTTCGCCCTCTTGTGGATCCCATTGCACCCTTCTCAACATTTGTACGTGTCACTGCCACGCCCGGGA
+
>11>AA1>FFFFGFGGA1FCFGGF3FDGH1FGDG11BBBABFEGHGGFA0FFGG0AGE0FFHFHFHHHHHHHGFG0BGHEEGHHB1FFG0G/BGFHB1GGHHH1B0BB/?/>/>>EEEE/01B11B?/>0?F00//</?@FG11?0@//A<11>11GF.>0.C<<.=0=D=0<0<//00<CH.:.:.0:;CB@GGGGBC.FBFG;0CFF00;FE./;9BF0;;/BBBF9/-:-9;/9;/;///-;-9-@9-
@M05620:37:000000000-D9766:1:1101:24992:8873 1:N:0:2
ACCACACCTTCTACAATGAGCTGCGTGTGGCTCCCGAGGAGCACCCCGTGCTGCTGACCGAGGCCCCCCTGAACCCCAAGGCCAACCGCGAGAAGATGAGTGATGTATTTTCTCCCCCAGGTGCTGGTCCCCCTCCCCCTTCTGCCGGCCGTCCCCCCCCTTCCCCCTCTCCCGGAGCTTCGCCCTTCTTCACTTTTCCTCTCGTCTGCCGTCTCTGCCCGGCCTCTCCTCTCGTACCTGACTCTCCTTTG
+
ABBBBAAAFFFFGGGGGGGGGGHGGGGGHGHHHGGC2EG2EGGHHGGGBEGGFGGHHHHGGG?FGFEGGGGHFHHGGGGHGHHHEGGGG?DGGGHC2FHB2?221@<F11?F1<10?C-..<<11<F<11>..-.<<.<C.;G000-;-;-999C..--;9.;/...-.9;/9.9---;/B-A.A@F.//9//;//9/9/://.;;A.//-A-A.////.;99-;FFF/;.;9..;A.//9///9//99;;
@M05620:37:000000000-D9766:1:1101:24623:8877 1:N:0:2
ACCACACCTTCTACAATGAGCTGCGTGTGGCTCCCGAGGAGCACCCCGTGCTGCTGACCGAGGCCCCCCTGAACCCCAAGGCCAACCGCGAGAAGTGGCCCGCTCCCTCTTCTGGTGGCCGCCTCCCTCCTTCCTGGCCTCCCGGCGCTGCGCCCTTTCTCCCTGGTTCTCTCTTCTGCCGTTTTCCGTCGGACTCTCTTCTCTGACCTGCGTCTCCTTTGGCACTCTGCAGGTTCTAGATCGGAAGAGCA
+
BBBBBBBBFFFFFGGGFGGGGGFHGEGFHDHHHGGGGCGGGHHHHGGGEGGGHHGHHHHGGGGGGGGGGGGHHHHGGGGHGHHHHGGGGGGGGGHDHGGHHCGG//?>GHFHFDHHF.0G--<C.CGFGGCGHH00:CCGHHFGGGABGBFGGGF;FFFFFFFFFF9FFFFFFFFFFFFFFFFBFFFFBABF-;BFFFBFFFFFF/9FFB.9A-DFFFBF/BFFFFFFFBBB?FFFFFEBBFFFFEF.9B/
@M05620:37:000000000-D9766:1:1101:16859:8897 1:N:0:2
AGTGCCAGCTCTCCATCGCACAGGGGACCCCGGGCCTGGCCCCTCCCTCCCGACAACCTATGACCCCACCCGCCCCCTCGCCCACCCACTCCGCAGCTCCGCTGGGACCTATGTGAGTATCCCGCGTAGGAATCTGGGAGTTGGGGCGGAGTGCGGCGTTGGGGCCAGACAGTCCTAACCGTGGAGGGTTCTGGTAAATGATGGGGTGAGGAGGGGCTCTTTGGCTCCCACCAGTCCCCCTGTCTGGTCTA
+
>>1>>DDC1CFFGCEEEFFAE?F0F00A0A00/AA//BFGBFE/EG/BCE/////>BE>B1B2BG0B/E>?>E//>E//>//?<FGA/?FHB/?//<G11?CCCGGFGCHB1G<=G1>GDG11.-<C-CCCG0<G00/..:;CC@-.;A-@9-/;@-;-@@->?--9--9-B9BFFFFFF-99999--B-:/BBBBBBF//BFFFF-99A-/9A@-@@FBF/BBFFFE;BA?;F/;FFF?@E//9BFFFF/
@M05620:37:000000000-D9766:1:1101:19149:8914 1:N:0:2
GAGGCTGCTTTGGAAGAAACTCATAGATTACTGCAACAGTTCCCCCTGGACCTGGAAAAGTTTCTTGCCTGGCTTACAGAAGCTGAAACAACTGCCAATGCTACCCGTAAGGAAAGGCTCCTAGAAGACTCCAAGGGAGTAAAAGAGCTGATGAAACAATGGCAAGTAAATCAGGCATTTCCGCTTTAGCACTCTTGTGGATCCAATTGAACAATTCTCAGCCTTTGTACTTGTAACTGACAAGCCAGGGA
+
A>3A>4CAFFBFFFGGF4AF5BAFBAFGG5FGHAF4B2FDGFGHFGCEFGHGHHHHFHHHHHHHFGFHGFFHFHHFGGFFHFHFHF3FG31BGFHFBBGHGGGHHHGEG?1GFHHGFEGHGFHHHHHHHHHHGHHEFFDGCGF2B/?FGGFGFFFHGFHHHEFFHEHHHHHHHHHHHHHHHEDGGGE<GHHHHGHHHHF?GGGCGFGFHHHGC:GFGGHHHF/CGFH;CGFGGBFFFGEGGFFAEGBFEG.
@M05620:37:000000000-D9766:1:1101:5023:8921 1:N:0:2
GAGGCTGCTTTGGAAGAAACTCATAGATTACTGCAAAAGTTCCCCCTGGACCTGGGAAAGATTCTTGCCTGGCTTACAGAAGCTGAAACAACTGCCAATGCTCCCCTTAAAGAAAGGCTACTAGAAGACTCCAAGGGAGTAAAAGAGCTGATGAAACAATGGCAAGTAAGACAGGCATATCCGAGTTAGCACTCTTGAGGATCCACTTGAACAATTCCCAGCATTTGTACTTGTAACTGACAAGCCAGGGA
+
AABBBBFBFFFFGGGGGGGGGCG5DF5DGHHHHHHH5GFFGFGHHEEGG2BGHEA2BB1G3BFFA5BFFG3AB21AFAAFGHHHFFEHH3BFGHHF3GHHFGFBF>2BGH34BG331?B32?BBFGBGG3FFB33//?E/2BG33/222B?F3FGFFHA2DFFH</>2@11F0CE//111?FC.->>F11=<F0DD<0</0/<<G/=DFBGHFH0;0000;.:0:0:;C000;9;09;FFGBF.CEG.9E.
@M05620:37:000000000-D9766:1:1101:19782:8925 1:N:0:2
ACCACACCTTCTACAATGAGCTGCGTGTGGCTCCCGAGGAGCACCCCGTGCTGCTGACCGAGGCCCCCCTGAACCCCAAGGCCAACCGCGAGAAGTGGCCCGCTCCCTCTTCTGGTCGCCTCCTCCCTCCTTCCTGGCCTCCCGGCGCTGCGCCCTTTCTCCCTGGTTCTCTCTTCTGCCGTTTTCCGTCGGCCTCTCTTCTCTGCCCTGCGTCTCCTTTGGCACTCTGCAGGTTCTAGACCGGAAGCGCA
+
CCCCCCCCFFFFGGGGGGGGGGHHGGGGHGHHHGGGGGGGGHHHHGGGGGGGHHHHHHHGGGGGGGGGGGGHHHHGGGGHGHHHHGGGGGGGGGH2FFGHGGGC///00>FFH1FG1--..<C//GEE<CCCGH0:/;FHHEF.-A-=AAFGG?F-9BFB0;::0A00;FBFFFFFF0009AAB.0B?FF-9-:;AFFFFFFFFF00;FF.-:-;FFFBF0/000/99BF00.AFFFFF000;-C-9.-@-
@M05620:37:000000000-D9766:1:1101:15450:8926 1:N:0:2
AGTGCCAGCTCTCAATCGCACAGGGGACCCAGGGCCTGGCCCCTCCATCCAGAAAACCTATGACCTCACCCGCTACCTGGAGCACCAACTCCGCAGCTTGGCTGGGACCTATGTGAGTATCCAGCGTAGGAATCTGGGAGTTGGGGAGGAGTGAGGAGTTGGGGAAAGACAGTCCTAACCGTGGAGGGTTCTGGTAAATGATGGGGTGAGGAGGGGCTCTTTGGCTCCCACCAGTCCCCCTGTCTGGTCTA
+
BCABCFFFCFFFGGGGGGGGGGHHGGGGGGHHGGGGGGHHHHGHGGGHHHHHHHHHHGHHHHHHHHHHHHHGGGGGHHHHGHHEHHEGGHHHGGGGGHHHGHHGGGHHGHHHHHHHGHHHHHHHHGGGGGHHHHHHHGGGGGFHGGGGGGGHHHHHHGHHHHGGGGHHHHHHHHHHHHHHGGGGFGGGEGGGGGFGGGGGGGGGGGFFFFFFFFFFFFFFFFFFFFFFFFFFFFFFFFFFFFFFFFFFFF0
@M05620:37:000000000-D9766:1:1101:14936:8936 1:N:0:2
ACCACACCTTCTACAATGAGCTGCGTGTGGCTCCCGAGGAGCACCCCGTGCTGCTGACCGAGGCCCCCCTGAACCCCAAGGCCAACCGCGAGAAGTGGCCCGCTTCCTCTTCTGGTGGCCTCCTCCCTCCTTCCTGGCCTCCCGGCGCTGCGCCCTTTCTCCCTGGTTCTCTCTTCTGCCGTTTTCCGTCGGCCTCTCTTCTCTGACCTGCGTCTCCTTTGGCACTCTGCAGGTTCTAGCTCGGACGCGCA
+
AABB>AAABBBDFFEGGGBGGGHHGEG24EFBBAEE2EAEAGAFFEEEEEEFDHHHGFHAE??>FFGGGEFG3GHFEEGHGH?GGEFF>C/BDGHFGGGHHFGG/???GDHHHHHHF.FGDHHHFH<<<<<DHHHBFGHHHHGF?C-ADGGDGGGGGGGGGG:;FFFFFFFFFFFFFFFFFFFFFFFFFFFF@FFFFFFFFFFFFBFFFFF;FFFFFFFB/F99BFFFFFBF?AFF/://:BADF;9-:@9
@M05620:37:000000000-D9766:1:1101:13553:8950 1:N:0:2
GAGGCTGCTTTGGAAGAAACTCATAGATTACTGCAACAGTTCCCCCTGGACCTGGAAAAGTTTCTTGCCTGGCTTACAGAAGCTGAAACAACTGCCAATGCTACCCGTAAGGAAAGGCTCCTAGAAGACTCCAAGGGAGTAAAAGAGCTGATGAAACAATGGCAAGTAAGTCAGGCATTTCCGCTTTAGCACTCTTGTGGATCCAATTGAACAATTCTCAGCATTTGTACTTGTAACTGACAAGCCAGGGA
+
>>AAB>FAFFFFGGGGGGGGDGFHHHHHHHGHHHGHHGFBDGHHHGEFEGGGHHFHHFBFFHHHGHHHHHHHHHG3FHHHHHHGHGHHHGHHHHHHGGHHHHDHHHGGEEHHHB?FHHHHGHHHH3FHHHHHHHHGGAEGFHDDH/FHHHHGHHFGHHFHHHHFHGHFHHHHFHHHHHHHHHGGGGGHHHHHHHHHHGHGHHHHHFHHHGHHH/GHGHHHHHGHHHHGHHHHHGGGGGGGGGGGGGFFGG?
@M05620:37:000000000-D9766:1:1101:27055:8951 1:N:0:2
ACCACACATTCTACAATGCGCTGCGTGTGGCTCCCGAGGAGCACCCCGTGCTGCTGACCGAGGCCCCCCTGAACCCCAAGGCCAACCGCGCGAAGATGAGTGAGGTGTTTTCTCACCGAGGTGCGTGGCCCGCTCCCTCTTCTGGTGGTCGCCTCCCTGATTCCTGGCCTCCCGGAGCGGCGCCCTTTTCCGCTGTTTCTCTCTTGTGCCGTTTTTCGGAGGAGTGTCTCCTCTGACCTGCTTCTGCTTTG
+
AABABBB3BDFFFGGFGGAAAEGGGFGAAEHFFAABAFE?ECGHHGG0AEEFHHHHHHH>E@EEGGGGGGEGEHHGGG?GGHHGHGG@CG/BCGGCGHH11?1?0>.><>01=F11F.-<<C<0<<.C:..:---;CFG99C000C/..0;AGGGGGF/./;//9F/AAF..A.-9B--;--99BF/B///.;.@ABFBBF/9/9/9//B-9DFFAF--.--..;.;/;/9;.:B/://..//;///;B//
@M05620:37:000000000-D9766:1:1101:27038:8956 1:N:0:2
ACCACACCTTCTACAATGAGCTGCGGGTGGCTCCCGAGGAGCACCCCGTGCTGCTGACCGAGGCCCCCCTGAACCCCAAGGCCAACCGCGAGAAGATGAGTGAGGTATTTTCTCCCCCAGCTGCGGTGCCCGCTCCCTCGTCTGGTGGCCGCCTCCCTCCTTCCTGGCCTCCCGGAACCGCGCCCTGTCTCACTGATTCTCTCTTCTGCCGTTTTCCGTAGGCCTCTCTTCTCTGACCCGCGTCTCCTTTG
+
>11>AA1>>CC@33F13AAABAA1A00000001BF//AAE/AF0AEEC/AEE1F111G0@/E/>F/E/E>>0B1?EG//F//FFA<//B<@//?01111?111?00>1><<1<<10<<A..0//--.-://.---.:::-=9AEG9/;..A--..../99-/9////--9---9-----9----9;-//BF///9//////:/9//;B/9@-:/-/;-/---//9-9B99FBBBB/BF---9@@F-/;9B/
@M05620:37:000000000-D9766:1:1101:13516:8984 1:N:0:2
ACCACACCTTCTACAATGAGCTGCGTGTGGCTCCCGAGGAGCACCCCGTGCTGCTGACCGAGGCCCCCCTGAACCCCAAGGCCAACCGCGAGAAGATGAGTGAGTTATTTTCTCCCCCAGCTGAGTGGCCCGCTCCCTCTTCTGGTGGCCGCCTCCCTCCTTCCTGGCCTCCCGGAGCTGCGCCCTTTCTCACTGGGTCTCTCTTCTGCCGCTTTCCTGAGGCCTCTCTTCTCTTCCCTGAGTCTTCTTTG
+
DDDDDDCDFFFFGGGGGGGGGGHHGGGGHGHHHGGGGGGGGHHHHGGGGGGGHHHHHHHGGGGGGGGGGGGHHHHGGGGHGHHHHGGGGGGGGGHHHHHHHHFH1?1?=F1GHHFH/E-A0FG101>.>0C-<-<E./CGHH0:C</..<-<-.CAEG:A/0=FG0/A.0<E9.---@F00<-.<@/<B0:00<0/.<FFB<F:<0000<--<..<B00<B?..0BBBF00:B:000/0</<FB00<0<B0
@M05620:37:000000000-D9766:1:1101:5778:8990 1:N:0:2
ACCACACCTTCTACAATGAGCTGCGTGTGGCTCCCGAGGAGCACCCCGTGCTGCTGACCGAGGCCCCCCTGAACCCCAAGGCCAACCGCGAGAAGTGGCCCGCACCCTCTTCTGGTGCCCTCCTCCTTCCTTCCTGGCCTCCCGAACCTGCGCCCTTTCCCCTTGGTTCTATCTTCTGCAGTTTTCCGTCGGCCTTTTTTCTTTGCCCTGCTTCCCCTTTGGACCTCGGCCGGTTTTAATTCGGAGGGGCA
+
AAA3AAAAFFFFGGGGGGG5F5FFEEEBGEHFAFFEFGEEGHGHHGGEEEGEHFHHHGFEEGGGGEEGGGGCGFFFGGFF/FHFGGE<BC<<</<??1/FC///<><..<1<111>F100/.<</</0</=0D/0;/..0;GGD.--:CF?-;9B-F0000;/9C/9.B90/;B/BBBF//;BFBFF?/9@-BA./9/;-9//;//B/B../9//:9;A9//:;.9/....--;9../////;AF-9--9-
@M05620:37:000000000-D9766:1:1101:5798:8994 1:N:0:2
ACCACACCTTCTACAATGAGCTGCGTGTGGCTCCCGAGGAGCACCCCGTGCTGCTGACCGAGGCCCCCCTGAACCCCAAGGCCAACCGCGAGAAGTGGCCCGCTACCTCTTCTGGTGGCCGCCTCCCTCCTTCCTGGCCTCCCGGCGCTGCGCCCTTTCTCCCTGGTTCTCTCTTCTGCCGTTTTCCGTAGGACTCTCTTCTCTGACCTGAGTCTCCTTTGGAACTCTGCAGGTTCTAGATCGGAAGAGCA
+
CCDACCDCFFFFGGGGGGGGGGHHGGGGHGHHHGGGGGGGGHHHHGGGFGGGHHHHHHHGGGGGGGGGGGGHHHHGGGGHGHHHHGGGGGGGGGH2>FAGHGFC@DFHHHHHHHB<FAGH-@CGACCGGAGFHHGCC;GGHHGG?--;A?DDDGF=FFFBF0BFFFFBFFFFFFFFEBFF-DDFEFF?F..D0BFFFFFFFFFEB0BFFB//;BBFFFFFFFBBFFFFFF0B:FFFFFFBBBEFFAD.:FB
@M05620:37:000000000-D9766:1:1101:17970:8996 1:N:0:2
ACCACACCTTCTACAATGAGCTGCGTGTGGCTCCCGAGGAGCACCCCGTGCTGCTGACCGAGGCCCCCCTGAACCCCAAGGCCAACCGCGAGAAGATGAGAAGAGGCCCGCTACCTCTTCTGGTGGCCGCCTCCCTCCTTCCTGGCCTCCCGGAGCTGCGCCCTTTCTCACTGGTTCTCTCTTCTGCCGTTTTCCGTAGGACTCTCTTCTCTGACCTGAGTCTCCTTTGGAACTCTGCAGGTTCTAGATCG
+
CCABCCCCFFFFGGGGGGGGGGHHGEGEFGHHHGGGGGGGGHHHHGGGEGGGHHFHHHHGGGGGGGGGGGGHHHHGGGGHGHHHHGGGGGGGGGHHHHBGBGHHHHGGGGGG-CHHHHHHHHGGGAHHDCGEGHGHHGHHHHHHHGGGGGGGGGGFGGGGGGGFFFFFFFFFFFFFFFFFFFFFFFFFFDFFFFFFBFFFFFFFFFFFFFFFF0BFFFEFFFFFFFFFFFFFFFFFFFFFFAFFFFF0BF?
@M05620:37:000000000-D9766:1:1101:13584:8999 1:N:0:2
GAGGCTGCTTTGGAAGAAACTCATAGATTACTGCAACAGTTCCCCCTGGACCTGGAAAAGTTTCTTGCCTGGCTTACAGAAGCTGAAACAACTGCCAATGCTACCCGTAAGGAACGGCTCCTAGACGACTCCAAGGGAGTAAAAGAGCTGATGAAACCATGGCAAGTAAGTCAGGCATTTCCGCTTTAGCACTCTTGTGGATCCAATTGAACACTTCTCAGCATTTGTACTTGTAACTGACCAGCCCGGGA
+
AAAABBFBFFFFGGGGFBGGGGFHHHHHHHHHHHHGHHHGHHHHHGGGHHHHHHHHHHHHHHHHHHHHHHHHHHHHHHHHHHHHHHHHHHHHHHHHHHHHFHBHH1AE/?FHF31?FGGGAGHF?3EEGGGHFGHGGHGG22@GFCFFHH2F2G1FH0/?G0F0FFGGHH>GGGEHHHHEHHGGG..=0GHHHHHHHCCDHFHHBCGHHBHH0/;C0CGGFG0;BFGFGGGGGF0;CFBFG/;FFE.9?D-
@M05620:37:000000000-D9766:1:1101:25188:9009 1:N:0:2
AGTGCCAGCTCTCAATCGCACAGGGGACCCAGGGCCTGGCCCCTCCATCCAGAAAACCTATGACCTCACCCGCTACCTGGAGCACCAACTCCGCAGCTTGGCTGGGACCTATGTGAGTATCCAGCGTAGGAATCTGGGAGTTGGGGAGGAGTGAGGAGTTGGGGAAAGACAGTCCTAACCGTGGAGGGTTCTGGTAAATGATGGGGGGAGGAGGGGCTCTTTGGCTCGCACCAGTCCCCCTGTCTGGTCTA
+
AAAAAFFFAFFFGGGGGGGGGGHHGGGGDEEEFGEGEFHH2GE1FEGHGHCHFCFHHGFHHHBGHHHFHF?EEFEGH3GHBGHGHHFEFFHGCFEFGHHHF3EGE/?F/B23233BF??FGHGHH@?//<2FB2D1100?/<FHCD.<@DD<C0<.0<G/0C@-CD.G/CGB0:0::;GGG..-9..-;.;CBB;00;090C0CAF-9>--A..-@D@E//B;9/;B-;B-9:FF/FF..;ABFFFFFFB9
@M05620:37:000000000-D9766:1:1101:13932:9037 1:N:0:2
ACCACACCTTCTACAATGAGCTGCGTGTGGCTCCCGAGGAGCACCCCGTGCTGCTGACCGAGGCCCCCCTGAACCCCAAGGCCAACCGCGAGAAGATGAGTGAGATATTTTCTCCCCCAGGTGAGTGGCCCGCTCCCTCTTCTGGTGGCCGCCTCCCTCCTTCCTGGCCTCCCGGAGCTGCGCCCTTTCTCACTGGTTCTCTCTTCTGCCGTTTTCCGTAGGACTCTCTTCTCTGACCTGAGTCTCCTTTG
+
AAAABABBFFFFGGGFFGGEF5F4E2ABFAHHAFFEEEGCFHHHHGGGEEGGHHHHHGGG@GGGFA@EGGGEHCEEGGGHGFHFGGEEGGG@DGHHFHHGFHHF??FGHHH1GH1FEGGG.<FGF=FFGHHGGG-AEHFCGGHHHGCGAGD--;EFEGGGGGGGGGGGGGGG?9-@BBFFFBBFB;FFBFF/BFFF;FFFFFFFFFFFFFBDFFFFF?BFFF/:BFFFFFFFFBB/FFFB/;FFFFFFFFB
@M05620:37:000000000-D9766:1:1101:12131:9037 1:N:0:2
ACCACACCTTCTACAATGAGCTGCGTGTGGCTCCCGAGGAGCACCCCGTGCTGCTGACCGAGGCCCCCCTGAACCCCAAGGCCAACCGCGAGAAGATGAGTGAGATATTTTCTCACCCAGGTGAGTGGCCCGCTACCTCTTCTGGTGGCCGCCTCCCTCCTTCCTGGCCTCCCGGAGCTGCGCCCTTTCTCACTGGTTCTCTCTTCTGCCGTTTTCCGTAGGACTCTCTTCTCTGACCTGAGTCTCCTTTG
+
BBAABBCAFFFFGFGGGGFGGGHHGFGGGGHHHGGGFGGGEHHHHGGEBEEFGHHHFHHGEGGGGGGGGGGHGHHGGGGHGHHHHGGGGGGGDGHCGHFFGF2?GHHHHHHGHGGHHHGHG>FHH=FFFHHGGGCGHHHHHHHHHCGGHHG;;EEGGBCGGGGGGGGFGFFGGGGGFFFFFFFFFFFFFFFFFFFFFFFFFFFFFFFFFFFDDFFFFFFFFF/FFFFFFFBBFFFEFFFFFFFFFFFFFFF
@M05620:37:000000000-D9766:1:1101:7864:9047 1:N:0:2
ACCACACCTTCTACAATGAGCTGCGTGTGGCTCCCGAGGAGCACCCCGTGCTGCTGACCGAGGCCCCCCTGAACCCCAAGGCCAACCGCGAGAAGTGGCCCGCTACCTCTTCTGGTGGCCGCCTCCCTCCTTCCTGGCCTCCCGGAGCTGCGCCCTTTCTCACTGGTTCTCTCTTCTGCCGTTTTCCGTCGGCCTCTCTTCTCTGACCTGCGTCTCCTTTGGAACTCTGCAGGTTCTAGCTCGGAAGCGCA
+
AAAAAAAAFFFFFGGFGGG1FAFFEEEEHGHHEGGGGGGGGHHHHGGGEEGGHFHHHHHGGGGGGEEGGGGHHHEGGGGH/EHHFGG/BCCC@CCDD<FGG@GC</?FHHHFFHHH0.<0-<AEFAEG/;;GHHHE/GCGFCFF?--:CFGGGGGGGBFFF0CBFFFFFFF/9FFFFFFF@FFFFFFFF--@-9:F/FFFFFFFB/FFFF?@-@--;FFEFF/FFFFFFF/:-AFFFF//;FB@F?B?@@-
@M05620:37:000000000-D9766:1:1101:14773:9052 1:N:0:2
AGTGCCAGCTCTCAATCGCACAGGGGACCCAGGGCCTGGCCCCTCCATCCAGAAAACCTATGACCTCACCCGCTACCTGGAGCACCAACTCCGCAGCTTGGCTGCGACCAATGTGAGTATCCAGCGTAGGAATCTGGGAGTTGGGGAGGAGTGAGGAGTTGGGGAAAGACAGTCCTAACCGTGGAGGGTTCTGGAAAATGATGGGGTGAGGAGGGGCTCTTTGGCTCCCACCAGTCCCCCTGTCTGGTCTA
+
AAAAAFFFAFFFGBGGGFG1EAGEGEGGGECGFEEEBFHHFGGHGGHGHHFHFFFHFFHBGHHHHHHFHHHEGGGGHHGCHGG>GHHEFGHHGGEEGEHH/0G///>>C/<<BGD>DF2@F22@GG/<</?GHHHHGEHG.0>BCCGGGG.<CDHHE?<:CGGG.ECCFB:FBBFGGG/.-;CAGGGGCFFGGG099FFFFFFB-AB@FF-/AB@-9@EFBBFFBFF-:FFFFFBFF/-A@FBBB//;/99
@M05620:37:000000000-D9766:1:1101:20102:9053 1:N:0:2
ACCACACCTTCTACAATGAGCTGCGTGTGGCTCCCGAGGAGCACCCCGTGCTGCTGACCGAGGCCCCCCTGAACCCCAAGGCCAACCGCGAGAAGATGAGAAGAGGCCCGCTACCTCTTCTGGTGGCCGCCTCCCTCCTTCCTGGCCTCCCGGAGCTGCGCCCTTTCTCACTGGTTCTCTCTTCTGCCGTTTTCCGTAGGACTCTCTTCTCTGACCTGAGTCTCCTTTGGAACTCTGCAGGTTCTAGCTCG
+
BCCCCCCDFFFFGGGGGGGGGGHHGGGEHGHHHGGGGGGGGHHHHGGGGGGGHHHHHHHGGGGGGGGGGGGHGHHGGGGHGHHHHGGGGGGGGGHHHHHHHHHHHHGGGGGG-AHHHHHHHHHHGEHHGDGEGHGHHGHHHHHHHGGGGGGGGGGGGGGGGGGFFFFFFBFFFFFFFFFFFFFFFFFFFDFFFFFFFFFFFFFFFFFHFFFHF0FFFFFFFFFFFFFFFFFFFFFHHFFFA<FFF<B0<F?
@M05620:37:000000000-D9766:1:1101:19076:9068 1:N:0:2
ACCACACCTTCTACAATGAGCTGCGTGTGGCTCCCGAGGAGCACCCCGTGCTGCTGACCGAGGCCCCCCTGAACCCCAAGGCCAACCGCGAGAAGATGAGAAGAGGCCCGCTCCCTCTTCTGGTGGCCGCCTCCCTCCTTCCTGGCCTCCCGGAGCTGCGCCCTTTCTCACTGGTTCTCTCTTCTGCCGTTTTCCGTAGGACTCTCTTCTCTGACCTGAGTCTCCTTTGGAACTCTGCAGGTTCTAGCTCG
+
BBBAABBBFFFFGGGGFGGFGDGGGEEA4AGGEFGE?EEGFHHHHGGGEFGGGHGFHHHGCGGGGDGGGGGBHGHGGGDHFEHHHGEEGGB@CDGF1DBGFGHGHHGGGGGG-CFHHHHHHHHHCEHHG<CEDGGHHGHHHGHHHGGGGGGGGGGGGGGGGGBBFFFFF/BFFB9FFFBBBFFFFFFFBFDFFFFF;FBDFFFFFFFFFFFFF/9FFFFFFFFFFFF/BFFBFFFFFFFFFFFFF;F/:9.
@M05620:37:000000000-D9766:1:1101:7576:9071 1:N:0:2
ACCACACCTTCTACAATGAGCTGCGTGTGGCTCCCGAGGAGCACCCCGTGCTGCTGACCGAGGCCCCCCTGAACCCCAAGGCCAACCGCGAGAAGTGGCCCGCTCCCTCTTCTGGTGGCCTCCTCCCTCCTTCCTGGCCTCCCGGCTCTGCGCCCTTTCTCCCTGGTTCTCTCTTCTGCCGTTTTCCGTCGGCCTCTCTTCTCTGACCTGCGTCTCCTTTGGCACTCTGCAGGTTCTAGCTCGGAGGCGCA
+
BBABBBBBFFFFFGGGGGGGGGHHGFGBAEHHHGGECGGGGHHHHGGEEEGGHHHHHHHAEGGGGGGGGGGHFHHGGGGHGHHHGGGGGF<BFGH2FGGHHGGG/?FFGHHHHHBGH.FHFGHGCGCGC<<GHHHGBGHHHHGC@C:;CFGGGGGGGGFBFG9;FFGGGGGGGGGFFFFFFFFFFFFDB.@D9DFAFFFFFFF/BFFFFFF;DBDBFFFBFF/:BFB9;B/;9:BF9B//9/;DF-;.;@@
@M05620:37:000000000-D9766:1:1101:20416:9079 1:N:0:2
ACCACACCTTCTACAATGAGCTGCGTGTGGCTCCCGAGGAGCACCCCGTGCTGCTGACCGAGGCCCCCCTGAACCCCAAGGCCAACCGCGAGAAGTGGCCCGCTACCTCTTCTGGTGGCCGCCTCCCTCCTTCCTGGCCTCCCGGCGCTGCGCCCTTTCTCACTGGTTCTCTCTTCTGCCGTTTTCCGTAGGACTCTCTTCTCTGACCTGAGTCTCCTTTGGCACTCTGCAGGTTCTAGATCGGAAGCGCA
+
BBBBBBBBFFFFGGGGGGGGGFHHGGGGHGHHHGGGGGGGGHHHHGGGGGGGHHHHHHHGGGGGGGGGGGGHHHHGGGGHGHHHHGGGGGGGGGHBGGGHHGGG/>FGHHHHHHHHGGHHCDCEFHGHHGHHHHGGEGHHHHGGF-;DGGGGGGFCFFFFF/BFFFFFFFFFFFFFFFFFFADFFFFFB9AF/BFFFFFFFFFFFFFFFFBFFFFFFFFFFF/FFFFFFFFFFAFFFBFFFFFFF?A.;D-
@M05620:37:000000000-D9766:1:1101:9507:9084 1:N:0:2
GAGGCTGCTTTGGAAGAAACTCATAGATTACTGCAACAGTTCCCCCTGGACCTGGACAAGTTTCTTGCCTTGCTTACCGAAGCTGAAACAACTGCCCACAGGCTTCTACCCGTAAGGAAAGGCACCTAAAATACTCCAAGGGAGAAAAAGAGCTGATGAAACAATGGAAAGGAAGTCAAGCATTTCCGCTTTACCACTCTTGTGACTCCAATTGAACAATTACCACAATTGGGACTTGTAACTGACAAGCC
+
A3ABAAFBFBB4F45BFGCFGGHFHFFHHHBBDB4FFHADGDDBBAAFACBBFGFF231BDFGDFDGABB5B3DF5B3BEFF0BF33FBB1FGGGH1B11B1?13BB4BBB?E>E0333?B???0?3B?BB432B2B?2B///?/@2<C//@22@1?1?F1?FC11?11100<<C>=<11>011<=0.<.<=00<=<<::C0<;00;0/:/000;:0</9000=00:.0;0:.;;FGB00;;;00;CF;;;
@M05620:37:000000000-D9766:1:1101:15836:9084 1:N:0:2
GAGGCTGCTTTGGACGAACCTCATAGATTACTGCAACAGTTCCCCCTGGACCTGGACAAGTTTCTTGCCTGGCTTACAGAAGCTGAAACAACTGCCAATGTTCCTACAGGATGCTACCCGCAAGGAAATTCTCCTAGAAGACTCCAAGGCAGTAAAAAACCTTATGAAACAATGGCAATTAAGTCAGGCATTTCCGCTTTATCCCTCTTGTGAATCCAATTGAACAATTCTCACCCTTTGTACTTGTAACT
+
>3A>>>C>BBB@AB4A2EAAFGHHHGF5BAB5F53A3F2DBDBABEAB2ABBFFABB311DDDDDDDBBA3BFGF3@5BDFBBBFB@FBB1BBFB33GFGFBBBBBEB331B3BFFHGHE/</</?BB31BBBGH11??1?0?1@<@@//0/<@22?1//<?1<1<>1110.>1<<<>11=00<=00</.00=<=.C.:.00;0;;:C00<00;00;90;00;090909;0900..;;9099;0;09;900
@M05620:37:000000000-D9766:1:1101:9185:9090 1:N:0:2
AGTGCCAGCTCTCAATCGCACAGGGGACCCAGGGCCTGGCCCCTCCATCCAGAAAACCTATGACCTCACCCGCTACCTGGAGCACCAACTCCGCAGCTTGGCTGGGACCTATGTGAGTATCCAGCGTAGGAATCTGGGAGTTGGGGAGGAGTGAGGAGTTGGGGAAAGACAGTCCTAACCGTGGAGGGTTCTGGTAAATGATGGGGTGAGGAGGGGCTCTTTGGCTCCCACCAGTCCCCCTGTCTGGTCTA
+
CCABCFFFBFFFGGGGGGGGGGHHGGGGGGHHGGGGGGHHHHGHGGHHHHHHHHHHHGHHHHHHHHHHHHHGGFGGHHHHHHHGHHHHGHHHGGGGGHHHGHHGGGHHGHHHHHHHHHHHHHHHHGGGGGHHHHHHHHHGGHHHGGGGGGGHHHHHHGHHHHGGGGHHHHHHHHHHHHHHGGGGGGGGCFEGGGCGGGGGGGGGGGFFFFFFFFFFFFFFFFFFFFFFFFFFFFFFFFFDFFFFFFFFFFF
@M05620:37:000000000-D9766:1:1101:20404:9093 1:N:0:2
ACCACACCTTCTACAATGAGCTGCGTGTGGCTCCCGAGGAGCACCCCGTGCTGCTGACCGAGGCCCCCCTGAACCCCAAGGCCAACCGCGAGAAGTGGCCCGCTACCTCTTCTGGTGGCCGCCTCCCTCCTTCCTGGCCTCCCGGAGCTGCGCCCTTTCTCACTGGTTCTCTCTTCTGCCGTTTTCCGTAGGACTCTCTTCTCTGACCTGAGTCTCCTTTGGCACTCTGCAGGTTCTAGATCGGAAGAGCC
+
BBBBBBBAFFFFGGFBGFGGGGHHGGGGHGHGHGGG?EG?DHCGHGGEAAEF5FGFHHHGGG?EGGGGGGGHHHHGGGGHGHHHGGGGGG?BBFHGHDEGH@CC/AHHHFGHHH<FC<GFCCCFGGEFHGGHHHFGFGHHHGGG??GGFFFGGGGGGGGCF0CB/;:FFBFFFFFFEBFFFAAFFFFFFF?DFFFFBFFFFFFFB/BFFFBFBFFFFFFFFF//BFFFFFFFFAF9B/FFBFA.;A;.9F.
@M05620:37:000000000-D9766:1:1101:24389:9098 1:N:0:2
ACCACACCTTCTACAATGAGCTGCGTGTTGCTCCCGAGGATCACCCCGTGCTGCTGACCGAGGCCCCCCTGAACCCCAAGGCCAACCGCGCGAAGATGAGTGAGATATTTTCTCACCCAGGTGAGTGGCCCGCTACCTCTTCTGGTGGCCGCCTCCCTCCTTCCTGGCCTCCCGGAGCTGCGCCCTTTCTCACTGGTTCTCTCTTCTGCCGTTTTCCGTAGGACTCTCTTCTCTGACCTGAGTCTCCTTTG
+
ABAABAAACFFFGGGGFFFGGFHHGG?E44DEGBF2EFG23BBGHHGEE?EF5BG3DGHEGF0>FFGFGGGCGHHGGGDGFHGHGGGEG?/<BFGGFDFFGGFFFHHHHGGFHHDGG?FHGFGBGFD<FGHDCCDDHGHHHGHHHCCFHHF?DDFFGGGECFFGGFGGGFFGGGFFFFFFFFAFFDFFFFFFFFFFFFFFFFFFFBB:FFF.AFFFBDFFFDFFFFFEFBFFFFFFFFFFF:FFFFFFFFF
@M05620:37:000000000-D9766:1:1101:13772:9171 1:N:0:2
ACCACACCTTCTACAATGAGCTGCGTGTGGCTCCCGAGGAGCACCCCGTGCTGCTGACCGAGGCCCCCCTGAACCCCAAGGCCAACCGCGAGAAGATGAGAAGAGGCCCGCTCCCTCTTCTGGTGGCCGCCTCCCTCCTTCCTGGCCTCCCGGAGCTGCGCCCTTTCTCCCTGGTTCTCTCTTCTGCCGTTTTCCGTAGGACTCTCTTCTCTGCCCTGAGTCTCCTTTGGAACTCTGCAGGTTCTAGCTCG
+
CCCCCCCCFFFFGFGGGGGGGGHHGGGEGGHHHGGGGGGGGHHHHGGGGGGGHHHHHHHGGGGGGGGGGGGHHHHGGGGHGHHHHGGGGGDGGGHHHHHG2FGGHHFGGGGG-EGHHHHHH00DCEHAC@DGGHGHHGGHHHHHFGGGGGGGCADDGGGGGGFFFFFFFFFFB.;FFFFFFFFFFFFBDDDFFFFFFFFFFFFFFFFFFFFFFEFFFFFFFFFFFFFFFFB0;FFFFFFFFFFFF0:BBFB
@M05620:37:000000000-D9766:1:1101:15671:9171 1:N:0:2
AGTGCCAGCTCTCAATCGCACAGGGGACCCAGGGCCTGGCCCCTCCATCCAGAAAACCTATGACCTCACCCGCTACCTGGAGCACCAACTCCGCAGCTTGGCTGGGACCTATGTGAGTATCCAGCGTAGGAATCTGGGAGTTGGGGAGGAGTGAGGAGTTGGGGAAAGACAGTCCTAACCGTGGAGGGTTCTGGTAAATGATGGGGTGAGGAGGGGCTCTTTGGCTCCCACCAGTCCCCCTGTCTGGTCTA
+
CCCCCFFFCFFFGGGGGGGGGGHHGGGGGGHHGGGGGGHHHHGHGGHGHHHHHHHHHGHHHHHHHHHHHHHGGGGGHHHHHHHHHHHHGHHHGGGGGHHHGHHGGGHHGHHHHHHHHHHHHHHHHGGGGGHHHHHHHHHGGHHHGGGGGGGGHHHHGGHHHHGGGGEG:C/::CCCG0GFB9;?.;EGFEF0FG0CFFB000FGGG.-.A.0;DFAF-AFFFFFBBFFA/A.AFFFFFFF-A;BFFF9B00
@M05620:37:000000000-D9766:1:1101:10243:9172 1:N:0:2
ACCACACCTTCTACAATGAGCTGCGTGTGGCTCCCGAGGAGCACCCCTTGCTGCTGACCAAGGCCCCCCTGAACCCCAAGGCCAACCGCGCGAAGTGGCCCGCTCCCTCTTCTGGTGCCCTCCTCCCTCTTTCCTGGCCTCCCGGCGCTGCGCCCTTTCTCCCTGGTTCTCTCTTCTGCCGTTTTCCGTCGGCCTCTCTTCTCTGACCTGCGTCTCCTTTGGCACTCTGCCGGTTCAAACTCGGACGCGCA
+
AAA1>AAAFFFFGGGG3G1BG1GGGAAB0AFG1BFAAEAA/AEGHGE/A0BE1FG11B01/B/GH/FGG@>>B@GGFG/G//FH/F//>E</CC@/BB/CF@////?<?GG11?GFG1><1>.>FG.0</=0DDDGEGADGGEGC----9A-AB@@GF90CB//C.99BBB/9BFF/;FF?FFFFF/A/-9;@-B-:/B99B/BB/9//9--:@BFFFF/9B;//://///;-;-9///;//9;A-;-9--
@M05620:37:000000000-D9766:1:1101:15957:9181 1:N:0:2
GAGGCTGCTTTGGAAGAAACTCATAGATTACTGCAACAGTTCCCCCTGGACCTGGAAAAGTTTCTTGCCTGGCTTACAGAAGCTGAAACAACTGCCAATGCTACCCGTAAGGAAAGGCTCCTAGAAGACTCCAAGGGAGTAAAAGAGCTGATGAAACAATGGCAAGTAAGTCAGGCATTTCCGCTTTAGCACTCTTGTGGATCCAATTGAACAATTCTCAGCATTTGTACTTGTAACTGACAAGCCAGGGA
+
AAAAAAFBFFFFCGGGFGGGGGDGGGHHHCGHHHDEFGGFGHHHHGGGHHHHHHHGHHGHFGHHHHHHHHHHHHHHHHHHHHHHHHGHHGHHHHHHHCHHHHHHHHGEGGFHHHFHHHHHGHHHGDHHHHHHHHHGGADFHHHFH/GHHHHHHHHHHHHHHHHHHGHHHHHHHHHHHHHHHHGGGGGGHHFHHHHHHHHGHHHHHHHHHHHHHHHHHHHHHHBGHHHHHHHHHFFFFFGGGGGGGGBGGG.
@M05620:37:000000000-D9766:1:1101:14520:9187 1:N:0:2
GAGGCTGCTTTGGAAGAAACTCATAGATTACTGCAACAGTTCCCCCTGGACCTGGAAAAGTTTCTTGCCTGGCTTACAGAAGCTGAAACAACTGCCAATGCTACCCGTACGGCACGGCTCCTAGCCGAATCCAAGGGAGTACACGAGCTGCTAACCCAAAAGCAAGTAAGTAAGGCATTTAAGCTTACACCCTCTTGTGGATCCAATTGAACCCTACTCAGCATTTGTACTTGTCACTGAAAAGCAAAGGA
+
B@BBBCFCFFFFGCFGGFGGGGHHHGHHHHHGHHHHHHHHHFFHHGFGEHGHHHGGBEFHHHHHHFHHCHHHGHHGFDGGHHEFHFFGFGGHHHHGHHHHBG432111>?/1////>/EEE3B4BB/></??22BF/FC/2>2D?//<CC111?<0.<<0.<><FF11>0===0<<<GHB0=00000;0</;;C:00;CFH0:C00;FGBB0.../;0;CG/BFF0F;0;FFFBB00;CBCBF:F/://;/
@M05620:37:000000000-D9766:1:1101:20640:9195 1:N:0:2
GAGGCTGCTTTGGAAGAAACTCATAGATTACTGCCCCAGGTCCCCCTGTCCATGTAACCGTTTCTTGCCTGGCTGACAGAAGCTGCAACAACTGCCCCTGCTACCCGTAAGGAACGGCTCCTAGACGACTCCAAGGGCGTCAACGCGCTGATGAAACAATGGCAAGTAAGTCAGGCATTTCCGCTTTAGCACTCTTGTGGATCCAATTGAACAATTCTCAGCCTTTGTACTTGTAACTGACAAGCCCGGGA
+
>>3AA>CAFFFFGGGGC4BFBF4D5DFHGBBFHH44B2A2BBFFGGAB3AB5DF5FGDGAEEFFDF5BFGHHHH11BGHBGHH3B3BFG1BFG3FG11BFFHHHGGEEEAGHEG0?AEGGGHHH3B<DGGGHHFGGG/>D/</1?/ADGG?GHF=0</.<GFG/CFHFHHGGBGHHHHHHHHGFGGG0;BFFGGGGFFFDGGGGGFFGGFGGGFFGFFGGGG/BBFB:BBFFFFFFFFFFF/BAFF.@BB-
@M05620:37:000000000-D9766:1:1101:20658:9196 1:N:0:2
GAGGCTGCTTTGGAAGAAACTCATAGATTACTGCAACAGTTCCCCCTGGACCTGGAAAAGTTTCTTGCCTGGCTTACAGAAGCTGAAACAACTGCCAATGCTACCCTTAAGGAAAGGCTCCTAGAAGACTCCAAGGGAGTAAAAGAGCTGATGAAACAATCGCAAGTAAGTCAGGCATTTCCTCTCTAGCACTCTTGTGTTTCCAATTGAATAATCCCCAGCATTTCAACTGGTATCTGACAAGCCAGGGC
+
BBABBBFBFFFFGGGFFGGGGFFGGHHHHHHGHHHFHHHFFHHHHGEGHFHGHGHFHHHHHHHHHHGHHHHHHHHHHHHHHFHHGHHFHHGEFHHH3B33@BEFGH3BFG4BFGFGG1BG/BD4BF3BCFG3FG3//?</B4BD3?2G2FHB33?F22?22/?F/A1?FF1<@<G0/?11@F11>011111110=1<>0///=0<=G00=G000=0=0./:C/0;00000<//0<0000;FF0;.CF.C..
@M05620:37:000000000-D9766:1:1101:14521:9206 1:N:0:2
GAGGCTGCTTTGGAAGAAACTCATAGATTACTGCAACAGTTCCCCCTGGACCTGGAAAAGTTTCTTGCCTGGCTTACAGAAGCTGAAACAACTGCCAATGCTACCCGTAAGGAAAGGCTCCTAGAAGACTCCAAGGGAGTAAAAGAGCTGATGAAACAATGGCAAGTAAGTCAGGCATTTCCGCTTTAGCACTCTTGTGGATCCAATTGAACAATTCTCAGCATTTGTACTTGTAACTGACAAGCCAGGGA
+
DCCDDDFDFFFFGGGGGGGGGGHHHHHHHHHHHHHHHHHHHHHHHGGGHHHHHHHHHHHHGHHHHHHHHHHHHHHHHHHHHHHHHHHHHHHHHHHHHHHHHG4GHHGGGGHHHHHHHHHHGHHHHHHHHHHHHHHGGHGGHHHHGFHHHHHHHHHHHHHFHHGHHGHHHHFGHHHHHHHHHHGGGGGHHHFHHHHHHGHDHHHHHFHHHHHHHHGHFHHHHHHHHHHHHHHHHFFFFGGGGGGFGGGGGG?
@M05620:37:000000000-D9766:1:1101:9260:9207 1:N:0:2
GAGGCTGCTTTGGAAGAAACTCATAGATTACTGCCACAGTTCCCCCTGGACCTGGAAAAGTTTCTTGCCTGGCTTACAGAAGCTGAAACAACTGCCAATGCTACCCGTAAGGAAAGGCTCCTAGAAGACTCCAAGGGCGTAAAAGAGCTGATGAACCAATGGCAAGTCAGTCAGGCATTTCCGCTTTAGCACTCTTGTGGATCCAATTGAACAATTCTCAGCATTTGTACTTGTAACTGACAAGCCAGGGA
+
>33>A>FAFFFFGFFFCCGGGGHHHHHHHHFHGH4BFABADFGHHGEFCFFFGHFGG32BBGHGFGHGHHHHHFF3BGHHGHHHH33FFFHGGHHHHHHHHHFHHHDEEEFG3FBGGHHHGHHH33BGFHHHFFFGG//>/?/2@/@FGHGGHD11?@/FGHHBGGG1FGDFD<GHHFHHHHFGFGGHGFFGHHHHHHHDHHHHHHHHHFFH0/<CGHHGHG9BFGG;9FGGGFBFGGEFFFGGGF/FEDC
@M05620:37:000000000-D9766:1:1101:14502:9207 1:N:0:2
GAGGCTGCTTTGGAAGAAACTCATAGATTACTGCAACAGTTCCCCCTGGACCTGGAAAAGTTTCTTGCCTGGCTTACAGAAGCTGAAACAACTGCCAATGCTACCCGTCCGGCAAGGCTCCTAGCCGACTCCACGGGAGTCCACGAGCTGATGACCCCATGGAAAGTCAGTCAAGCATTTCAGCTTTCGCCCTCTTGTGGATCCAATTGAACACTTCTCAGCCTTTGTACTTGTCACTGACCAGCCAGGGA
+
>3>AAAFAFFFFGGGGGFGGGGGHHHHHHHGHHHDEFGGAGHHHHGEFFGGHHHGFH32BBGHHGGHHHHHHHHGCGHHHHHHFHFFHHHHHHHHHHHHHH4BBBB?1?EEGC//??FG0/B??GHFF@/?FGGFB?//?222@C////?1?11F1<<C0001<1=<GH0=G00<D/GHHH00GHFC0;A.:-;CHHHH?0BFE99CFF0CF0=00;0:;;F/90;B009CFF0;;09/B/BBFFFF.;9.
@M05620:37:000000000-D9766:1:1101:21452:9213 1:N:0:2
GAGGCTGCTTTGGAAGAAACTCATAGATTCCTGCACCAGTTCCCCCTGGACCTGGAAAAGTTTCTTGCCTGGCTTACAGAAGCTGAAACAACTGCCAATGCTACCCGTAAGGAAAGGCTCCTAGAAGACTCCAAGGGAGTAAAAGAGCTGATGAAACAATGGCAAGTAAGTCAGGCATTTCCGCTTTAGCACTCTTGTGGATCCAATTGAACAATTCTCAGCATTTGTACTTGTAACTGACAAGCCAGGGA
+
1>1>AACAFFFF1GFC1BAF1FFGGFHEE3DGHG01ABF1BGHFHGEFC0BGHHGHGDEFGHGH2G1GHHEGHHEBGGGGHHHG1GEGH0FGGCGF11FGGFFHHHGEEEHHHHHHGHHGGHHHH1FHHHHHGHHGGEGFFDGFHEHHHHHHHHHFHHHHHHHHHGHHHH?GHGHFHHHHFFCGFGGHHEGFGBHGF<CCHHHHHHHHGHCGHFHGFHHHHB0CGHF;CGGHEFFFGFFGFFF.9EFF?B?
@M05620:37:000000000-D9766:1:1101:27329:9220 1:N:0:2
ACCACACCTTCTACAATGAGCTGCGTGTGGCTCCCGAGGAGCACCCCGTGCTGCTGACCGAGGCCCCCCTGAACCCCAAGGCCAACCGCGAGAAGATGAGCAGAGGCCCGCTCCCTCTTCTGGTGGCCGCCTCCCTCCTTCCTGGCCTCCCGGAGCTGCGCCCTTTCTCCCTGGTTCTCTCTTCTGCCGTTTTCCGTAGGACTCTCTTCTCTGCCCTGAGTCTCCTTTGGACCTCTGCAGGTTCTAGATCG
+
CCCCCCCBFFFFGGFGGGAGGGHHGFGBCFHHHGGG?EEGDHGHHGGGGGGGGHGHHHHGGCGGGGGGGGGHGHHGGGGHGHHHHGGGGGBCGGHGHHHH2FG?FFGGGGGGCGGHHGHHHGDGHGGHGADCFGGHHGHHHHHHGGGGGGGGG-AFGGGGGDCFFFFFF0FFBEFFFFFFFFFFFFFBDDFFFFBDFFF?FFFBFBBFFFFFF0;AFFFFFFFFFFF09B00;BFFFFFEFAFFF:B0;F?
@M05620:37:000000000-D9766:1:1101:25497:9230 1:N:0:2
GAGGCTGCTTTGGAAGAAACTCATAGATTACTGCAACAGTTCCCCCTGGACCTGGAAAAGTTTCTTGCCTGGCTTACAGAAGCTGAAACAACTGCCAATGCTCCCCCTAAGTAAAGCCTCTCAGAAAACGCTAAAGGAGGAAAAAAGAGGATTAAACAATCTCAAGCAAGTCAGGCATGTCCGTCCGAGCACTCCGTTGTATCCAACTGAACAAACCCCTGAAACCCTACTCGTAACTGACAATCCAGAGG
+
B@BCACFCFFFFGFAGGGGGGGHHHHHHHHHGHHGHFHHHHHHHHGGGHHHHHHHHBDFHFHHHHHHHHHGHHHHGHFGHHHHHHGFHHBEHHHHFHBFG3BGH1E?/1BBB4D443B323BB?B4B??/>/?E33B??/?F2B0B//2/0222D21?F111?11=1?F01>1>FGC10>>1>.0.-<---<<;/.:<.:0;0CC00//0000;..;...:/000..;/;00..;..;000;0:0;900..
@M05620:37:000000000-D9766:1:1101:27320:9235 1:N:0:2
ACCACACCTTCTACAATGAGCTGCGTGTGGCTCCCGAGGAGCACCCCGTGCTGCTGACCGAGGCCCCCCTGAACCCCAAGGCCAACCGCGAGAAGATGAGAAGAGGCCCGCTACCTCTTCTGGTGGCCGCCTCCCTCCTTCCTGGCCTCCCGGAGCTGCGCCCTTTCTCACTGGTTCTCTCTTCTGCCGTTTTCCGTAGGACTCTCTTCTCTGACCTGAGTCTCCTTTGGAACTCTGCAGGTTCTAGATCG
+
BBBBBBBBFFFFGGGGGGGGGGHFGEGGHFGHHFGGCGG?FHGHHGGGAEEE5GHHHHHGCEEGGGGGGGGGHGHGGGGHGEHHHGGEGDCCCGHEFFFFFHHHFFCFGGGGGCGGHHHHGGGDGGHHDGGDDHGHHGHHHHHHGGFFFG:D-?999:;;BGFFEBFFFFFFFF9B9/9BBFFFEFE:DDDFEFB./;ADFF;B/;BBFFB/;BFF/.;.::;;9BFFFBFFF9BF//;;;;;FFF///;9
@M05620:37:000000000-D9766:1:1101:21615:9258 1:N:0:2
ACCACACCTTCTACAATGAGCTGCGTGTGGCTCCCGAGGAGCACCCCGTGCTGCTGACCGAGGCCCCCCTGAACCCCAAGGCCAACCGCGAGAAGATGAGCAGAGGCCCGCTCCCTCTTCTGGTGGCCGCCTCCCTCCTTCCTGGCCTCCCGGCGCTGCGCCCTTTCTCCCTTGTTCTCTCTTCTGCCGTTTTCCGTAGGACTCTCTTCTCTGCCCTGAGTCTCCTTTGGACCTCTGCAGGTTCTCGCTCG
+
BBBCAABBCFFFGGGGGGCGGGHHGEEECEHFFFFGGGGGDGEGHGGEAFEGGHGHHGHGGGGEGGGGGGFHFHHGGEGHGHGHEEFGCG?DGGHGFHG22?F0FFGGGGGGGGFHHFGHH<<DBAGGG<CEGEGHGGHHHHHGGGGGGGGGA-:@DCACDD@CFFFFFBFF/;FFFFFFFFFFFFFF-D?FFBFFFFFFFFFFFFFFFFFFFBBEFF/BFFFFFF:;////;BFFFFBFAFFFE/;.AE-
@M05620:37:000000000-D9766:1:1101:25510:9261 1:N:0:2
GAGGCTGCTTTGGAAGAAACTGATAGACTAGGGAAACAATACCCTATGGACCCGGAAAAGTATCTTGCTCAGCTTACAGAATCTGAAATACCTGCTACTGCTTCCAAAAAAAAAAAAAGAGAACCAACACTCCTCAAAGAAATCAACATAATTAAAGAATCAAAGACAAAAAAGTCAGACAATTCAGCAATCTCGCTCTTTTATCTCCCCTGGAACAATTGTACCAAGTATACCTCTTACCACACAAAACG
+
A?AB>AFBFFFFGBBFGGFFG5BGH5BB5B44BB4FFH2353B3323B35B22A0AAA2BB555D5555553BDGBB5BDF5BBF55B5@@GDGH343BF3BB4BB@FG1//EE//>///0@11?0////10010??<100<11<<0<011111<1<<.000<00//<//<<-.:0000///00;<<;0/;00;.;.:9C00;0;090/;:..://;9;;/99//;/.;//////9/;/////.;.9..;-
@M05620:37:000000000-D9766:1:1101:7944:9265 1:N:0:2
ACCACACCTTCTACAATGAGCTGCGTGTGGCTCCCGAGGAGCACCCCGTGCTGCTGACCGAGGCCCCCCTGAACCCCAAGGCCAACCGCGAGAAGATGCCCAGGTGAGTGGCCCGCTACCTCTTCTGGTGGCCGCCTCCCTCCTTCCTGGCCTCCCGGCGCTGCGCCCTTTCTCACTGGTTCTCTCTTCTGCCGTTTTCCGTAGGACTCTCTTCTCTGACCTGAGTCTCCTTTGGAACTCTGCAGGTTCTA
+
BBABBBBAFFFFGGGGGG5FGGHHGEEA4AFGHGGGGGGGGHGHHGGGAEGGGHGHGHHEGGGGGGGGGGEHGHHGGGGH/GHHHGGGGD>CFGHGHFHHFFHEHGFGGFGGHHCGGCCHHGHHHHHHHHGHHGGGGGHGHHGHGGGGFGFGGGGGGB99AD9DFFFF;FFFFFFFFFFFFFFFFFFFFFFFFFDAFFFFFFFDDBFFF/BFBFFFFB;BFFFBFB9/;BFFFFFFFBFFFFFFFFFFFB/
@M05620:37:000000000-D9766:1:1101:16642:9265 1:N:0:2
ACCACACCTTCTACAATGAGCTGCGTGTGGCTCCCGAGGAGCACCCCGTGCTGCTGACCGAGGCCCCCCTGAACCCCAAGGCCAACCGCGAGAAGATGAGTGAGCTATTTTCTCCCCCAGGTGCGTGGCCCGCTCCCTCTTCTGGTGGCCGCCTCCCTCCTTCCTGGCCTCCCGGAGCTGCGCCCTTTCTCACTGGTTCTCTCTTCTGCCGTTTTCCGTAGGCCTCTCTTCTCTGACCTGCGTCTCCTTTG
+
AABAABBBFFFFGGGGGGGDGBGFE2AEGDHHCFGEEEECEHHHHGGGGEGFHHHFHHHGCEGGG1EGGGGCGCGGGGAG?CHHHG?<CCC</BCFBGDG?FGH1??FF<FFFG1?DGGD.>F1>>>@?HHGGCGGGH:CGHGHG0/:CA@-BDDGEGGGFF0/FFFGGGGGF.-;@=FBF;?DBBBFFFF;9FFF9;FFFFFFFFFFFFBADFEFFD9;9A;BBFFFFFFFFFF/FFBF.@DBFFFFFF/
@M05620:37:000000000-D9766:1:1101:22177:9266 1:N:0:2
GAGGCTGCTTTGGAAGAAACTCATAGATTACTGCAACAGTTCCCCCTGGACCTGGAAAAGTTTCTTGCCTGGCTTACAGAAGCTGAAACAACTGCCAATGCTACACGTAAGGACCGGCTCCTAGACGACTCCACGGGAGTCAAAGCGCTGATGACACAATGGCAAGTAAGTCCGGCATTTCCGCTTTCGCACTCTTGTGGATCCAATTGAACAATTCTCAGCATTTGTACTTGTAACTGACAAGCCCGGGA
+
A3ABBBFAFFFFGGGGFGGGGGHHHHHHHHHHHHHHHHHEFHHHHGGGFGHHHHHHHFHGGHHHFHHHHHHHHHHAGFHHHHHHGBGHHHHHGHHHFHHHHHGH32EB21BFF11>EGGGGHF4?BEFFGFFB2//<?>?222@F2A/FGA11@1<<0<11<FGHGH1GG<G0.@DGGHHHH.CDF.0;E:CGFGGGFFGGGGGGGGGG0BF0/90BFGGGGGFBFG0CFFFFF/BFFFFF/BFFE.@DD>
@M05620:37:000000000-D9766:1:1101:21628:9271 1:N:0:2
ACCACACCTTCTACAATGAGCTGCGTGTGGCTCCCGAGGAGCACCCCGTGCTGCTGACCGAGGCCCCCCTGAACCCCAAGGCCAACCGCGAGAAGATGAGAAGAGGCCCGCTACCTCTTCTGGTGGCCGCCTCCCTCCTTCCTGGCCTCCCGGAGCTGCGCCCTTTCTCACTGGTTCTCTCTTCTGCCGTTTTCCGTAGGACTCTCTTCTCTGACCTGAGTCTCCTTTGGAACTCTGCAGGTTCTAGATCG
+
CDCCCCCCFFFFGGGGGGGGGGHHGGGGHGHHHGGGGGGGGHHHHGGGFGGGHHHHHHHGGGGGGGGGGGGHHHHGGGGHGHHHHGGGGGGGGGHHHHHHHHHHHHGGGGGGFGHHHHHHHHHHHGHHGGGFGHGHHGHHHHHHHGGGGGGGGGGGGGGGGGGFFFFFFFFFFFFFFFFFFFFHFFHFFDFFFFFFFFFFFFFFFFFFFHFHHFFFHFFFFFFFFFFFFFFFFFFFFFFFF;FFFFFBFFE
@M05620:37:000000000-D9766:1:1101:9726:9281 1:N:0:2
AGTGCCAGCTCTCAATCGCACAGGGGACCCAGGGCCTGGCCCCTCCATCCAGAAAACCTATGACCTCACCCGCTACCTGGAGCACCAACTCCGCAGCTTGGCTGGGACCTATGTGAGTATCCAGCGTAGGAATCTGGGAGTTGGGGAGGAGTGAGGAGTTGGGGAAAGACAGTCCTAACCGTGGAGGGTTCTGGTAAATGATGGGGTGAGGAGGGGCTCTTTGGCTCCCACCAGTCCCCCTGTCTGGTCTA
+
>AA3>FFFAFFFG4FGGGGGGGHHGGGEEG2A2ABF2FFGAGEAE1GHFHBG3AGHGGHFFHBGHHHHGFFGE>EFHBGGCGHGHHF1EEHHGGG?EFFGEHFGGA0BEHG32BGDD?FBFHFHHCGGC?G2CGD1<0?C/?GHGDG-<AAFG0DG0C<GG/@@..::CC/:CBCHHHCH-CC-9..@..99FBFF0CBB0;90E?9@A.:/AA;A9;AB9//;BFFF9.F?AA9FBFA.-9;9//B;B;F
@M05620:37:000000000-D9766:1:1101:26607:9282 1:N:0:2
ACCACACCTTCTACAATGAGCTGCGTGTGGCTCCCGAGGAGCACCCCGTGCTGCTGACCGAGGCCCCCCTGAACCCCAAGGCCAACCGCGAGAAGTGGCCCGCTCACTCTTCTGGTGGCCGCCTCCCTCCTTCCTGGCCTCCCGGCGCTGCGCCCTTTCTCCCTGGTTCTCTCTTCTGCCGTTTTCCGTCGGACTCTCTTCTCTGACCTGAGTCTCCTTTGGCACTCTGCAGGTTCTAGATCGGAAGTGCA
+
AAAABA>AFFFFGGGFGG5BFGHFGEEBGEHHHFFAEEE?EHHHHGEG1AEFGA3BGFGGGGGGCE/EEGGHGHEEFGGCFHHECFGGGC/><<G1??/FGD////1?=G1GGBF10AGH?-C<.<.<::::;G0C/.GHHACD---=-9.@BA=-9B/;BFF./E/9BF9FFFFFB/:/B..;./;AFA-@-;99B/FFF/9/;//FF./;:/;/BF///://:.9//;9/?;BB9FF/9/9.A::/9BB
@M05620:37:000000000-D9766:1:1101:16746:9289 1:N:0:2
AGTGCCAGCTCTCAATCGCACAGGGGACCCAGGGCCTGGCCCCTCCTTCCAGAAAACCTATGACCTCACCCGCTACCTGGAGCACCAACTCCGCAGCTTGGCTGGGACCTATGTGAGTATCCAGCGTAGGAATCTGGGAGTTGGGGAGGAGTGAGGAGTTGGGGAAAGACAGTCCTAACCGTGGAGGGTTCTGGTAAATGATGGGGTGAGGAGGGGCTCTTTGGCTCCCACCAGTCCCCCTGTCTGGTCTA
+
CCBBCFFFCFFFGGGGGGGGGGHHGGGGGGHHGGGGGGHHHHGHGGGHHHHHHHHHHGHHHHGHHHHHHHHGGGGGHGHHHHHHHHGHGHHHGGGGGHHHGHHGGGHHGHHHHHHHHHHHHHHHHGGGGGHHHHHHHHHGGHHHGGGGGGGHHHHHHGHHHHGGGGHHHHHHHHHHHHHHGGGGGGGG;FGGGGGGGGGGGGGGGGFFFFFFFFFFFFFFFFFFFFFFFFFFFFFFFFFFFFFFFFFFFFF
@M05620:37:000000000-D9766:1:1101:16996:9299 1:N:0:2
ACCACACCTTCTACAATGAGCTGCGTGTGGCTCCCGAGGAGCACCCCGTGCTGCTGACCGAGGCCCCCCTGAACCCCAAGGCCAACCGCGAGAAGATGAGAAGAGGCCCGCTACCTCTTCTGGTGGCCGCCTCCCTCCTTCCTGGCCTCCCGGAGCTGCGCCCTTTCTCACTGGTTCTCTCTTCTGCCGTTTTCCGTAGGACTCTCTTCTCTGACCTGAGTCTCCTTTGGAACTCTGCAGGTTCTAGATCG
+
BCBCCCCCFFFFGGGGGGGGGGHHGFGEHGHHHGGGGGGGGHHHHGGGGGGGHHHHHHHGGGGGGGGGGGGHHHHGGGGHGHHHGGGGGGGGGGHHHHHHFHHHHHGGGGGGFGHHHHHHHHHHGEHHGGGGGHGHHGHHHHHHHGGGGGGGGGGGGGGGGGGFFFFFFFFFFFFFFFFFFFFFFFFFFFFFFFFFFFFFFFFFFFFFFFFFFEFFFFFFFFFFFFFFFFFFFFFFFFFFFAFFFFFFFFF
@M05620:37:000000000-D9766:1:1101:21686:9301 1:N:0:2
ACCACACCTTCTACAATGAGCTGCGTGTGGCTCCCGAGGAGCACCCCGTGCTGCTGACCGAGGCCCCCCTGAACCCCAAGGCCAACCGCGAGAAGATGAGTGAGATATTTTCTCACCCAGGTGAGTGGCCCGCTCCCTCTTCTGGTGGCCGCCTCCCTCCTTCCTGGCCTCCCGGAGCTGCGCCCTTTCTCACTGGTTCTCTCTTCTGCCGTTTTCCGTAGGCCTCTCTTCTCTGACCTGAGTCTCCTTTG
+
BBBBBBBBFFFFGGGGFGGGGGHHGGGGHCHHHGGCFGGCGHHHHGGGGDGGHGHGHHHGGGGGGGGGGGGHHHHGGGGHGHHHHGGEGGFGGGHHHHFCFFHH1?GGGFHGHF1FCGFEFFCFGDFFFHHCGG-<EHHHHHFFHGFGHFGC?.CEEGFGGGGGGGEFFFFFEDAA>=FFFFFDCFBFFFFFFFFF9FFFFB9BFFFFFFFADFFFFFFFFF/FFFFFFFFFFFFFFFFF/BBFFFFFBB/
@M05620:37:000000000-D9766:1:1101:18262:9316 1:N:0:2
GAGGCTGCTTTGGAAGAAACTCATAGATTACTGCAACAGTTCCCCCTGGACCTGGAAAAGTTTCTTGCCTGGCTTACAGAAGCTGAAACAACTGCCAATGCTACCCGTACGGAAAGGCTCCTAGACGACTCCAAGGGAGTAAACGAGCTGATGAAACAATGGCAAGTAAGTCAGGCATTTCCGCTTTCGCACTCTTGTGGATCCAATTGAACAATTCTCAGCCTTTGTACTTGTAACTGACAAGCCAGGGA
+
CBCBCCFCFFFFGGGGGGGGGGHHHHHHHHHHHHHGGHHGHHHHHGGGHGHHHHHHHHHHGHHHHHHHHHHHHHHHHHHHHHHHHHHHHHHHH3BB33BFGHEHHFFE>>EFEC>ECCHAFHHB33<><EDF22B?<?CF2D@2<<C//F?FGHB1G=FDBC00FFFDGHHF<G0FHFHHB0AEEDG0C?:E?GGFH0G?GHGHHEGGGGEFF/0;09;BFF/:BFBFGFFGGFBF0FFFGFFFG9/9.9?
@M05620:37:000000000-D9766:1:1101:9038:9326 1:N:0:2
ACCACACCTTCTACAATGAGCTGCGTGTGGCTCCCGAGGAGCACCCCGTGCTGCTGACCGAGGCCCCCCTGAACCCCAAGGCCAACCGCGAGAAGATGAGACGAGGCCCGCCACCTCTTCTGGTGGCCGCTTCCCTCTTTCCTCGCCTCCCGGAGCTGCTTCCTTTTTCACCGGTCTTCTCTCGTGTCGCGTTGCGCTGGACTCTCTTCCCTGACCTTACTCTCGTTTGGAACTCTTCAGGGTTTGGATCG
+
BBBBBBBBFFFFGGGGGGGGGFHHGEEEHGHHFGGGGGGGGHHHHGGGGEGGHHHHHHHGGGGGGGGGGGGHHHGGGGGHEHHHHGGEGGGGGGHHHHHHBG/>C//?E---<.<C=0==000=/..<-;-.=;/0;/;CHGG09=-.C.E.--;B.//0/;/////;////9-;-.;BFB//.;.....9@--.-----..;BBFF/B/BFFB/9/9//;/;/.:..../9;////////.9...;///.
@M05620:37:000000000-D9766:1:1101:27725:9339 1:N:0:2
AGTGCCAGCTCTCAATCGCACAGGGGACCCAGGGCCTGGCCCCTCCATCCAGAAAACCTATGACCTCACCCGCTACCTGGAGCATCAACCCCGCAGCTTGGCTGCGACCTATGTTGCGGATCCCGCGTCGGACTCTGGGCGTTGGGGAGGCGTGCGGCGTTGGAGAACGACCGTCCTACCCGTGGCGGGTTCTGGTAACTGATGGGGAGCGGAGGGGCTCTTTGGATCCCACCAGTCCCCCAGTCTAATCT
+
AA>AAFFFBFFFG4GGGFGGGGHCGEEE2BGHFFGEEFHH2FECFGHHHFHH3FEFHGHGBF5FGFGHHFEEEEEGHFFFF1BE3B@BFB??>/EE<F?FCHGF/<BCGGFHH@GF2///<@0FAC-<@@-@AAHFHHECCGGFGG?EGAADABE@B;9;@D./;/./..99-ADFDF/:;9DD-=>-9-;./;:;BFBFF;/BFEF.;.9@BFFFAFBEFFFFFFFFFB::.;;B/9/.;-9/;F//;;/
@M05620:37:000000000-D9766:1:1101:21452:9344 1:N:0:2
ACCACACCTTCTACAATGAGCTGCGTGTGGCTCCCGAGGAGCACCCCGTGCTGCTGACCGAGGCCCCCCTGAACCCCAAGGCCAACCGCGAGAAGTGGCCCGCTCCCTCTTCTGGTGGCCGCCTCCCTCCTTCCTGGCCTCCCGGCGCTGCGCCCTTTCTCCCTGGTTCTCTCTTCTGCCGTTTTCCGTAGGACTCTCTTCTCTGACCTGAGTCTCCTTTGGCACTCTGCAGGTTCTAGATCGGAAGCGCA
+
ABBBBBBBFFFFGGGCGGGGGGHGGGGGHCHHHGGCGGGGGHHHHGGGFEFGHHHHHHHGGGGGGGGGGGGHGHGGGGGHGHHHGGGGGGFGGGHFGGEHHGGG<?FCHHFHHHHFHGHHG@DGGGGGHGGGHHHHHHHHHHGGG-:BFFGGGDFCFFFFFFFFBEFFFFFFFFFFFFFFFFFFFFFFF?FFBFFFFFBFFFFFF/FFFF/.FFFFFFEFFF/BFFFFFFFFFAFFFFFFFFFFF.D.9B-
@M05620:37:000000000-D9766:1:1101:15722:9357 1:N:0:2
ACCACACCTTCTACAATGAGCTGCGTGTGGCTCCCGAGGAGCACCCCGTGCTGCTGACCGAGGCCCCCCTGAACCCCAAGGCCAACCGCGAGAAGATGAGAAGAGCCCCGCACCCTCTTCTGGTGCCCGCCTCCCTCCTTCCTGCCCTCCCGACGCTGCGCCCTTTCTCCCTGTTTCTCTCTTCTTCCGTTTTCCGTAGGCCTCTCTTCTCTACCCTGAGTCTCCTTTGGACCTCTGCAGGTTCTAGCTCG
+
CCCCDCCCFFFFGGGGGGGGGGHHGGGGHGHHHGGGGGGGGHHHHGGGFGGGHHHHHHHGGGGGGGGGGGGHHHHGGGGHGHHHHGGGGGGGGGHHHHHGGD=2?00///-->ADEHHFHBD0=C0</<<-.CGA/C.::GB;00.;0;D?:.--:.:9-AD-B/0B0F0:BBBB0BF0B0B0000;0.:;;.B0AF...0:;A0/:0000000;.0/:::;0;BFF00/:0/:000:0:.AB:0;00;B.
@M05620:37:000000000-D9766:1:1101:15410:9362 1:N:0:2
AGTGCCAGCTCTCAATCGCACAGGGGACCCAGGGCCTGGCCCCTCCATCCAGAAAACCTATGACCTCACCCGCTACCTGGAGCACCAACTCCGCAGCTTGGCTGGGACCTATGTGAGTATCCAGCGTAGGAATCTGGGAGTTGGGGAGGAGTGAGGAGTTGGGGAAAGACAGTCCTAACCGTGGAGGGTTCTGGTAAATGATGGGGTGAGGAGGGGCTCTTTGGCTCCCACCAGTCCCCCTGTCTGGTCTA
+
ABAABFFFAFFFGGGGGAFGGGHHGGGG2FHHEFGGA2GH2FEFEGHHHHHH3F3GHGHFHH5FFHEFHFGEE>E>GGGFFGHHHHHEFGHHGGGCGHFHGHHGGGHHGHGHHHHHHGHHHHHHGGCGGGHHHHHHHHHGGHHHGCGGGGFHGGHHGG/CGGGGGGHHGHHHHHHHGHHHGAEBEEDBCFGGGGCFGGGGGEFGGGD?EFFFFFBBB?FFFFFFFFFFFFFFFFFFFFFDBFFFFFFFFFF
@M05620:37:000000000-D9766:1:1101:15924:9371 1:N:0:2
GAGGCTGCTTTGGAAGAAACTCATAGATTACTGCAACAGTTCCCCCTGGACCTGGAAAAGTTTCTTGCCTGGCTTACAGAAGCTGAAACAACTGCCAATGCTACCCGTAAGGAAAGGCTCCTAGACGACTCCAAGGGAGTAAAAGAGATGATGAAACAATAGCAAGTAAGTCAGGCATTTCAGCTTTAGCACTCTTGTGGATCCAATTGAACAATACACAGCATTTGTACTTGTAACTGACAAGCCAGGGA
+
CCCCCCFCFFFFGGGGGGGGGGHHHHHHHHHHHHHHHHHGHGFHHGGFHHHHHHGGGFHHBHHHHHHHHHHHHHHFGHHHHHHHHGGHHHHHHHHGHHHHBFFFHHFEF1BFFGHHEHH0/BGHG3EEEAEHGHHGDGDE2BF3BFF22@>GFHGHG2=21?1??GGDGD=?F1GGHHHHHGHHHHH1FG1D1CGGHHHFB<GHHHHHGHFCGC00;0:0CG/;:CCCG:FBF0;B0;FF009.9CF.:C.
@M05620:37:000000000-D9766:1:1101:11557:9376 1:N:0:2
GAGGCTGCTTTGGAAGAAACTCATAGATTACTGCAACAGTTCCCCCTGGACCTGGAAAAGTTTCTTGCCTGGCTTACAGAAGCTGAAACAACTGCCAAGTATACCAGTCAGGTCCGCCTCAGCACCCTCTCCGAGGGAATCGAACAACTGTTAGCATTCTGACTAGTAAGTCAGACGTTTCGGATAAAGCACTCTTGTGGAACCCATTGCACCCTTATCAACCATTGTACTTGTCACTTGCCAGCCCGGGA
+
A>AACBFAFFFFGGGGGGGGGFGHFHHHHHHGHHHGHGGFGHHHHGGGGHGHHGHHHHHHGHHHHHHHHHHHHHGHHHHHHHHGHHHHHHHHHHHHHHE3BB44DFF3BG324@FF/>?>B333B////B33/><//?0B20@F0<2/@22222>?111111?11?FFHFGG1111-.<0<.>...0=00<<</0<<00;00C::CGBC0<0:../0;9B0;..0;C;0C0;9;BB0;00=B99E..--;-
@M05620:37:000000000-D9766:1:1101:23768:9395 1:N:0:2
ACCACACCTTCTACAATGAGCTGCGTGTGGCTCCCGAGGAGCACCCCGTGCTGCTGACCGAGGCCCCCCTGAACCCCAAGGCCAACCGCGAGAAGATGCCCAGGTGAGTGGCCCGCTACCTCTTCTGGTGGCCGCCTCCCTCCTTCCTGGCCTCCCGGAGCTGCGCCCTTTCTCACTGGTTCTCTCTTCTGCCGTTTTCCGTAGGACTCTCTTCTCTGACCTGAGTCTCCTTTGGAACTCTGCAGGTTCTA
+
BBBABBBBFFFFGGGGGGGGGFGGFEGEHGHHHGGGGGGGGHHHHGGGGGGGHHGHHHHGGGGGGEGGGGGGHHHGGGGHGHHHHGGFG?CC?FHHFHHHHHHGHHHHHHGGHHGGGGGHHHHHHHHHHHGHHGGGGGHGHHGHHGGGGGGGGGGGGGDGGGGGGGFFFFFFFFFFFFFBFFFFFFFFFFFFFFFFFEFFDFFDFFFFFFFFFFFFFFFFFFFFFFFFFFFFFFFFFFFFFFFFFFFFFFB
@M05620:37:000000000-D9766:1:1101:5395:9417 1:N:0:2
AGTGCCAGCTCTCAATCGCACAGGGGACCCAGGGCCTGGCCCCTCCATCCAGAAAACCTATGACCTCACCCGCTACCTGGAGCACCAACTCCGCAGCTTGGCTGGGACCTATGTGAGTATCCAGCGTAGGAATCTGGGAGTTGGGGAGGAGTGAGGAGTTGGGGAAAGACAGTCCTAACCGTGGAGGGTTCTGGTAAATGATGGGGTGAGGAGGGGCTCTTTGGCTCCCACCAGTCCCCCTGTCTGGTCTA
+
AAAABFFFBFFFGGGGGGGCGGHGFGGGGGHHFFGGGGHHHHGHGGGHHHHHHGHHHGHFHHHHHHHHHHHGGF@FHHHHGHHHHHHHGHHHEFFGGHHHGHHGGGHHGHHHHHHHHHHHHHHHGGCEDGHHHHHHGH?FEHHHGGFDC.EHHHHHHGHHHFGGFGHHHHHHHHHHHHHHGDEGGGGGCFGGGGFGGGGGGGGGGGFFFFFFFFFFFFFFFFFFFFFFFFFFFFFFFFFFFFFFFFFFFFF
@M05620:37:000000000-D9766:1:1101:20164:9424 1:N:0:2
AGTGCCAGCTCTCAATCGCACAGGGGACCCAGGGCCTGGCACCTCCATACAGAAAACCTATGACCTCACCCGCTACCTGGAGCACCAACTCCGCAGCTTGGCTGGGACCTATGTGAGTATCCAGCGTAGGAATCTGGGAGTTGGGGAGGAGTGAGGAGTTGGGGAAAGACAGTCCTAACCGTGGAGGGTTCTGGTAAATGATGGGGTGAGGAGGGGCTCTTTGGCTCCCACCAGTCCCCCTGTCTGGTCTA
+
>3>>AFFCAFFFGGGBDFFFEAGCE2BAEF2GFAE?CF2B2AF31BEF5EF5DFHFFEHFGAFBGDGCFG1>E0>EGHDGGGHEH11?EHHHGGGGE3FGGFHGGCHHEGHHGHHHHHHHHHHHHGGBDGFGHHHHGHAFGGHGGGECGGEHHEHH<C<<GGGGEDHFHHHHHHHHHHHHGGGGDGGGGGGGGGGGGGGGGGGGGDEBFFFFFFBBBBFFFFFFFFFFFFFFFFFFFFFFBFFFFFFFFFF
@M05620:37:000000000-D9766:1:1101:21015:9436 1:N:0:2
AGTGCCAGCTCTCAATCGCACAGGGCACACAGGGCCTGACCCCTCCATACAGAAAACCTATGACCTCACCCGCTACCTGGAGCACCCACTCCGCAGCTTGGCTGGGACCTATGTGAGTATCCAGCGTAGGAATCTGGGCGTTGGGGCGGAGTGAGGAGTTGGGGAAAGACAGTCCTAACCGTGGAGGGTTCTGGTAAATGATGGGGTGAGGAGGGGCTCTTTGGCTCCCACCAGTCCCCCTGTCTGGTCTA
+
A11>AFF@1FFFEGG3GGGGGE0GG0BA00EAAAAAF/0BAGEA//BD2EGGH1GGE/AF1BFAGDBAGABEE>>EGGBB0BFGHH?/?GHF/ECEEHBBEGHGGGHHGHBGHGG2GFHHHH2FGGGBCGHHCHHFHF/>CCCFC@.<@?;;C0<C0C9FFB?A9.../:9BFGGGB9FFGAE?-9B@BFFFFFFFFFFFFFFFFF9@AFEBB?=@@@FBFFFFFFFFFFFFEFFFFFFF@FFFFFFFFF/
@M05620:37:000000000-D9766:1:1101:5306:9440 1:N:0:2
ACCACACCTTCTACAATGAGCTGCGTGTGGCTCCCGAGGAGCACCCCGTGCTGCTGACCGAGGCCCCCCTGAACCCCAAGGCCAACCGCGAGAAGTGGCCCGCTACCTCTTCTGGTGGCCTCCTCCCTCCTTCCTGGCCTCCCGGCGCTGCGCCCTTTCTCCCTGGTTCTCTCTTCTGCCGTTTTCCGTCGGCCTCTCTTCTCTGACCTGCGTCTCCTTTGGCACTCTGCAGGTTCTATCTCGGACGCGCA
+
DCCCCCDCFFFFGGGGGGGGGGHHGGGBEEHHHGGGFGGGGHHHHGGGGGGGHHHHHHHGGGGGGGGGGGGHGHHGGGGHGHHHHGGGGGBFGGH2FGGHHGGG<>?=FHHHHH1FG.GHBGHHGH<<<<<DHHHHHHHHHHGDGC-:CGGGGGGAFG;;FF;;FFFFFFFFFFFFFFFFFFFFFFFFFFFFFFFFFFFFFFFFFFFFFFF=DFA9;FFFFB09;FF0;F0;FAFF9B0;BFFFF:;-:@@
@M05620:37:000000000-D9766:1:1101:21982:9465 1:N:0:2
ACCACACCTTCTACAATGAGCTGCGTGTGGCTCCCGAGGAGCACCCCGTGCTGCTGACCGAGGCCCCCCTGAACCCCAAGGCCAACCGCGAGAAGATGAGTGAGCTATTTTCTCCCCCAGTTGCGTGGCCCGCTCCCTCTTCTGGTGGCCGCCTCCCTCCTTCCTGGCCTCCCGGAGCTGCGCCCTTTCTCCCTGGTTCTCTCTTCTGCCGTTTTCCGTAGGCCTCTCTTCTCTGACCTGCGTCTCCTTTG
+
CCCCCBCCCFFFGGGGGGGGGGHHGGGGEGHHHGGGGGECEHHHHGGGEGGGHHGHHHHGGGGGGGGGGGFGFHHGGGGHGHHHHGGGGGGGGGHHHHHFDH2D=FGHHHHHHHHHDG?.1<>DGGDFGHHGGCGGGHHHHHFCFG/AGFGGGGGGGFFGGGGGGFFGGGGFFA-;-;ABFBFFFFFFFFF0;FBEFFFFFFFFFFFBFFFDFFFFFFB..;BFFFFFFFFFFFFFFFFFFFFFFFFFFF0
@M05620:37:000000000-D9766:1:1101:23192:9472 1:N:0:2
AGTGCCAGCTCTCAATCGCACAGGGGACCCAGGGCCTGGCCCCTCCATCCAGAAAACCTATGACCTCACCCGCTACCTGGAGCACCAACTCCGCAGCTTGGCTGGGACCTATGTGAGTATCCAGCGTAGGAATCTGGGAGTTGGGGAGGAGTGAGGAGTTGGGGAAAGACAGTCCTAACCGTGGAGGGTTCTGGTAAATGATGGGGTGAGGAGGGGCTCTTTGGCTCCCACCAGTCCCCCTGTCTGGTCTA
+
BBABBFFFBFFFGGGGGGGGGGHHGGGGGGHHGGGGGGHHHHGHGGHHHHHHHHHHHGHHHHHHHHHHHHHGGFGGHHHHFGGHHHHHGHHGFGGGGHHHGHCFFGHHGHHHHH3GH?HHHHHHHGGGGGHHHHHHHHHGGHHHGGGGGGGHHHHHHGHFFCDGGGHHHHHHHHHHHHHHGEGCGGGG.AFGGGBGGGGGGFGGGGFFFFFFFFFCFFFFFFFFFFF??9.AFFFFFFFFFFFFFFFFFFF
@M05620:37:000000000-D9766:1:1101:25305:9478 1:N:0:2
GAGGCTGCTTTGGAAGAAACTCATAGATTACTGCAACAGTTCCCCCTGGACCTGGAAAAGTTCCTTACGTGGCTTACAGAAGCGGAAACCACTTCCAATGCTCCAAGTCAGGAAAAGCGCCGAGCAAACAACCCGAACGAAGTCACGCAGCTGACCCCATGAACAGTAGGTCAGGCATTTCAACAATCGCCATCATGTGGACCCACTAGACACAATCTAAGCATAAGTACTTGTAACTGAACACCCCGGAA
+
ABBBCAFBFFFFGGGGFGGGGGGHHGHHHHHHHHHHGHHFGHHHHGGGHHHHHHHHHHHHH5555B5312ABEH13B5B5B330>>@>?B1FB3B3GH43BB3G3F33BBB2BB3230?>E/E//<2BG0/?/?//////?//=11<>-><FCD0</..//00=0/=0000:;//;.0:0000<0.00...;.90;;BBB0099C.;/0000/=.00000;BB00000;090:;BB00:0:BB/;;@::--
@M05620:37:000000000-D9766:1:1101:16580:9485 1:N:0:2
AGTGCCAGCTCTCAATCGCACAGGGGACCCAGGGCCTGGCCCCTCCATCCAGAAAACCTATGACCTCACCCGCTACCTGGAGCACCAACTCCGCAGCTTGGCTGGGACCTATGTGAGTATCCAGCGTAGGAATCTGGGAGTTGGGGAGGAGTGAGGAGTTGGGGAAAGACAGTCCTAACCGTGGAGGGTTCTGGTAAATGATGGGGTGAGGAGGGGCTCTTTGGCTCCCACCAGTCCCCCTGTCTGGTCTA
+
AA>ABDBCAFFFGGGFFGGFG?HCFGEGAE2G2EEACFHCGGGAEGGHFA3F33BBGE3BGHBGHFH3GBFEE/EEHGGHCBGHFHHEFCGFE//>>3BFDGBF?EHGGHHFHFDFFGGGHFHHFGEGGGHHHHF1DGHEGF1?DGF<@D?<CBDCGAG/GGGCG?GFBHHGHHHHCCCG?DE@FEDGE.AFFFFFF9CFGFFBE.9=.9A/DF=@BBEFBFFBFFF?9FFFEAFFFFFF-AFFBBBB;F/
@M05620:37:000000000-D9766:1:1101:21216:9494 1:N:0:2
GAGGCTGCTTTGGAAGAAACTCATAGATTACTGCAACAGTTCCCCCTGGACCTGGAAAAGTTTCTTGCCTGGCTTACAGAAGCTGAAACAACTGCCAATGCTGCCCGTAATGAAAGCCTCCTAGAAGACTCCAAGGGAGTAAAAGAGCTGATGAAACAATGGCAAGTAAGTCAGGCATTTTCGCTTCAGCAGTCTTGTGGAGCCAATTGAACAACTCTCAGCATTTGTACTTGTAGCTGACAACCCAGGGA
+
BBCCCCFBFFFFGGGGGGFGGGGHHHGHHHHHHHHHGGHHHHHHHGGGHHHHHHHGHHHHHHHHHHHHHHHHHHHHHHHHHHHHHHHHHHCHHHHHHHHHHH4BBG1/>114BD3B3?F?FG343BFGH3FH3F3//???F3?F3?2B2BGHHF22FG?222222/??111@<<00<1<111->...111>01<=G0GCD0.<./</00000<G./:G0CGFH0000<00;00;000090/0;..=9;...
@M05620:37:000000000-D9766:1:1101:7440:9501 1:N:0:2
AGTGCCAGCTCTCAATCGCACAGGGGACCCAGGGCCTGGCCCCTCCATCCAGAAAACCTATGACCTCACCCGCTACCTGGAGCACCAACTCCGCAGCTTGGCTGGGACCTATGTGAGTATCCAGCGTAGGAATCTGGGAGTTGGGGAGGAGTGAGGAGTTGGGGAAAGACAGTCCTAACCGTGGAGGGTTCTGGTAAATGATGGGGTGAGGAGGGGCTCTTTGGCTCCCACCAGTCCCCCTGTCTGGTCTA
+
AAA>AFFFBFFFFGGGGGGGGEGHGGEEFGHHBEGGGGHHHHGHGGGHHHHHHGHGHGHHHHHHHHHHHHHGGE@FHHHH2FGCGHG1EBGHFGCFGHHHGHHGGGGHGHHHHHHHHHHHHHHHHGDFGGHHHHHHGHGGEHHHGGGGGDEHHFHHHGHHHHGGGGHHHHHHHHHHHHHHGFGGGGGG=FFGGGCFGGGGGGGGGGFFFFFFFFFFFDFFFFFFFFFFFFFFFFFFFFFFFFFFFFFFBFB
@M05620:37:000000000-D9766:1:1101:20362:9504 1:N:0:2
ACCACACCTTCTACAATGAGCTGCGTGTGGCTCCCGAGGAGCACCCCGTGCTGCTGACCGAGGCCCCCCTGAACCCCAAGGCCAACCGCGAGAAGATGAGCAGAGGCCCGCTCCCTCTTCTGGTGGCCGCCTCCCTCCTTCCTGGCCTCCCGGAGCTGCGCCCTTTCTCCCTGGTTCTCTCTTCTGCCGTTTTCCGTAGGACTCTCTTCTCTGCCCTGAGTCTCCTTTGGACCTCTGCAGGTTCTAGCTCG
+
CBCCBCCCFFFFGGGGGGGGGGHHGFGBCFGFGGGGFGGGDHHGHGGGGGGGGHGHHHGGGFGGGGGGGGGHFHHGGGGHGHHHHGGGDGBFGGHHHHGC2?F?GGGGGGGGCFGHHHHHHFBGGGHHG-@ACGFHHGHHHFHHFGGGGGGGG-BBFFFGGGFDFFFFF/BF/.BFFFFFFFFFFFFFFDDFFFFFFFF?FFFFFFFFFFFFFFFFFF/BFFFFFFFFFF//;FFFFFB/;AFFF/;/;F.
@M05620:37:000000000-D9766:1:1101:24681:9514 1:N:0:2
ACCACACCTTCTACAATGCGCTGCGTGTGGCTCCCGAGGAGCACCCCGTGCTGCTGACCGAGGCCCCCCTGAACCCCAAGGCCAACCGCGCGAAGATGAGCAGAGGCCCGCTCCCTCTTCTGGTGGCCGCCTCCCTCCTTCCTGGCCTCCCGGCGCTGCGCCCTTTCTCCCTGGTTCTCTCTTCTGCCGTTTTCCGTAGGACTCTCTTCTCTGCCCTGAGTCTCCTTCGGACCTCTGCAGGTTCTAGCTCG
+
AAAAAAA1CFFFGGGGGG1EEGGGGGGBFFHHHFFECGEGGHGHHGGAEEGGHHGHHHH>FGGGGGGGGGGHHHHGGGGHGHHHHGGGGG/BCGGGHHHF1FC?FFCGGGGCCE.<GHHHH<BGFGCHG-A:EGGGGGGGGGGGFGGGFFGGA-@@@@A@@9@@FFFFF/BFB-:FFFFFFFFFFFFB@:BFFF:AFFFBFFF/B/;BFFFFF//;:FFFFFFFFFF/:A9-@FFBBFF/FAFFF/B/;BA
@M05620:37:000000000-D9766:1:1101:27610:9534 1:N:0:2
AGTGCCAGCTCTCAATCGCACAGGGGACCCAGGGCCTGGCCCCTCCATCCAGAAAACCTATGACCTCACCCGCTACCTGGAGCACCAACTCCGCAGCTTGGCTGGGACCTATGTGAGTATCCAGCGTAGGAATCTGGGAGTCGGGGAGGAGTGAGGAGTTGGGGAAAGACAGGCCTAACCGTGGAGGGGTCTGGTAAAGGATGGGGTGAGGAGGGGCTCTTTGGCTCCCACCAGTCCCCCTGTCTGGTCTG
+
>A>>A1DF1F1DFGGGB1AF1A0A000ECEHEFGGA//FFFHG/BFHHFFFBGG1BAEFH1GHHHDFHHA0>E>EFHBFAGGHGHHFEG0BGEGGEEGHCE0</EGEGG0CG12B21B2122210B/?B<11<F1<100<?0/>C-C--C./<DGF0C;/0/:-..;:CGG/..9BF/F.9C9-.C.--E.FF/;/:F/FFB99-9;-E--/;-@@@--9F/BB;F/9-999EF9B/BE--9BFF9B/;//
@M05620:37:000000000-D9766:1:1101:7973:9540 1:N:0:2
GATGCTGCTTTGGAATCAACTCATAGATCCCTGCCCCAGGTCCCCCTGGCCATGGAACAGTTTCTTGCCTGGCTTCCAGAAGCTGCAACAACTGCCCATGCTACCCGTAAGGAAAGGCTCCTAGAAGACTCCAAGGGCGTAAAAGAGCTGATGAAACAATGGCAAGTAAGTCAGGCATTTCCGCTTTAGCACTCTTGTGGATCCAATTGAACCCTTCTCAGCATTTGTACTTGTAACTGACAAGCCAGGGA
+
111>ABBBFF3BBAFA1BBFF1BFFDF331BBGG0AFBE0BBFCEG/BA0B1010B110BFA2DAFABGFFHFHG0FGFABFHGF1BFGB/B@BBE/1BFBG2BFEAE/?0@BF00BGHHGGHH11BGHHGHB1BFG//>///2@/0FG1<@GH1?1</?FGH0F/<1FF1<1>FHHHHHHHGGCFGFHH0DGHHHGDGFHHHH0CCGH000..;GFGGGGG0CFFFFFGGFFF00CB00;0C9EF99AB.
@M05620:37:000000000-D9766:1:1101:23578:9548 1:N:0:2
GAGGCTGCTTTGGAAGAAACTCATAGATTACTGCAACAGTTCCCCCTGGACCTGGAAAAGTTTCTTGCCTGGCTTACAGAAGCTGAAACAACTGCCCATGCTACCCGTCCGGCAAGGCTCCTAGCCGACTCCACGGGAATCCCCGAGAAGATGACACCATGGAAAGTCAGTCAGGCATTTCAGCTTTCGCCCTCTTGTGGATCCAATTGAACCCTACTCAGCCTTTGTACTTGACACTTAACAGCCAGGGA
+
AAAAAAFAFFFFGBGGAEGGFG1GFFFGH1GFHHBGFAGDAGFHHGEGH0FHHHGHHF0FFFHHHHHHHHHHHHGGHHHGFFGGGFHHH0FHHHHHHHGFG121BBE/>EE////??FG0/B1BGFGGG<CGF0E//?/0111?AC///?1>11F1FFCH1<1<1<=GF0DFH0<<.CGHHE0C0C0<...;-.CGCH0A09F/00=CFFFG.C./;000;;;/9CF0;FF0//:B99///9/;AEF--;-
@M05620:37:000000000-D9766:1:1101:13921:9557 1:N:0:2
ACCACACCTTCTACAATGAGCTGCGTGTGGCTCCCGAGGAGCACCCCGTGCTGCTGACCGAGGCCCCCCTGAACCCCAAGGCCAACCGCGAGAAGATGAGAAGAGGCCCGCTACCTCTTCTGGTGGCCGCCTCCCTCCTTCCTGGCCTCCCGGAGCTGCGCCCTTTCTCACTGGTTCTCTCTTCTGCCGTTTTCCGTAGGACTCTCTTCTCTGACCTGAGTCTCCTTTGGAACTCTGCAGGTTCTAGCTCG
+
BBBBBBBBFFFFGGGGGGGGGGHHGGGFHFHHFGGGGGGGGHHHHGGGGGGGHHHHHHHGGGGGGGGGGGGHHHHGGGGHGHHHHGGGGGGGGGHHHHHFD22<F/?F<<<-->GGHHHHF10DG.<<@--.CHC:G.:;GCC0/.C09CA.-9-;9F9@BEBFBBFBF/:F9./9BFBBBFBB/9FB>.AF9F/.B.99/9BBBBB999////;//.9B/BFBFFF/BBB/9FF//9/9AFBF//;/;F.
@M05620:37:000000000-D9766:1:1101:10390:9558 1:N:0:2
AGTGCCAGCTCTCAATCGCACAGGGGACCCAGGGCCTGGCCCCTCCATCCAGAAAACCTATGACCTCACCCGCTACCTGGAGCACCAACTCCGCAGCTTGGCTGGGACCTATGTGAGTATCCAGCGTAGGAATCTGGGAGTTGGGGAGGAGTGAGGAGTTGGGGAAAGACAGTCCTAACCGTGGAGGGTTCTGGTAAATGATGGGGTGAGGAGGGGCTCTTTGGCTACCACCAGTCCCCCTGTCTGGTCTA
+
>111>B1BAFCFEGGBBAFAA0B0AFFGC?EHFEF?EAF00GGFFGEHDGGBB01BGFFHHHEHFH1FHFGEEE@EHHGCFGHE0?GCF0FGGCEGC0FC?GGFECHGE0FFHF2B1F2GGHDGF//?B<FG<1?11<0<E0<<@@F-ACC0CD<.0E<C<GGCGGHHBGB/CH0CGFFF?C.9.:EG;FFBBFCBFF;CFFGG?C9@AFFBBF-9?-;9BFFFFF/9FFFFFA/FFFFF?FBFB///;BB
@M05620:37:000000000-D9766:1:1101:20825:9564 1:N:0:2
ACCACACCTTCTACAATGAGCTGCGTGTGGCTCCCGAGGAGCACCCCGTGCTGCTGACCGAGGCCCCCCTGAACCCCAAGGCCAACCGCGAGAAGATGAGAAGAGGCCCGCTACCTCTTCTGGTGGCCGCCTCCCTCCTTCCTGGCCTCCCGGAGCTGCGCCCTTTCTCACTGGTTCTCTCTTCTGCCGTTTTCCGTAGGACTCTCTTCTCTGACCTGAGTCTCCTTTGGAACTCTGCAGGTTCTAGCTCG
+
DDDDDCCCFFFFGGGGGGGGGGHHGGGGHGHHHGGGGGGGGHHHHGGGGGGGHHGHHHHGGGGGGGGGGGGHGHHGGGGHGHHHHGGGGGGGGGHHHHGHFHHHGHGGGGGG-@GHHHHHHHHFGEHHGGGGGHGHHGHHHHHHHGGGGGGGGGGGGGGGGGGFFFFFF0FFFFFFHFFFFFFHHHFFFDFFFHFFFFFFFFFFFFFFHHFHF0BFFFFFFFFFFFFHFFFFFFFFFFFFFBFFF<F0<F?
@M05620:37:000000000-D9766:1:1101:15432:9567 1:N:0:2
ACCACACCTTCTACAATGAGCTGCGTGTGGCTCCCGAGGAGCACCCCGTGCTGCTGACCGAGGCCCCCCTGAACCCCAAGGCCAACCGCGAGAAGATGAGTGAGATATTTTCTCCCCCAGGTGAGTGGCCCGCTCCCTCTTCTGGTGGCCGCCTCCCTCCTTCCTGGCCTCCCGGAGCTGCGCCCTTTCTCACTGGTTCTCTCTTCTGCCGTTTTCCGTAGGCCTCTCTTCTCTGACCTGCGTCTCCTTTG
+
BBCBBBCCFFFFGGGGGGGGGGHHGGGEFGHGGFGEEGEGGHGHHGGGGGGGGHHHHHHGGGGGGGGGGGGGFHHGGGGHGHHHHGGGGGDGGGHGHHHHHHHHFFHHHHHHHH1GGGGG.>G1FGHGGHHGGG-EGHHHHHHFCGC?GHGBGGGGGGGGGGGGGFGGGGGGGG-BFFFFFFFFFFFFFFF0BFFFFFFFFFFFFFFFFFFFFFFFFFFFFF0FFFFFFFFFFHHFFFFF.CFFFFFFFF0
@M05620:37:000000000-D9766:1:1101:20812:9577 1:N:0:2
ACCACACCTTCTACAATGAGCTGCGTGTGGCTCCCGAGGAGCACCCCGTGCTGCTGACCGAGGCCCCCCTGAACCCCAAGGCCAACCGCGAGAAGATGAGAAGAGGCCCGCTACCTCTTCTGGTGGCCGCCTCCCTCCTTCCTGGCCTCCCGGAGCTGCGCCCTTTCTCACTGGTTCTCTCTTCTGCCGTTTTCCGTAGGACTCTCTTCTCTGACCTGAGTCTCCTTTGGAACTCTGCAGGTTCTAGCTCG
+
AAAAAABA>BFFFF5GGG5FFDHFGEEGDDHGHBBE2EEEAGEHHGEAAEEFHHHHHHHFEFGGGGGGGC1GHHHGGGGHGHHHHGGGGGCGCGH2GHFGGGGFGAEFGGGGCC>>><GHHHHGGCGHCCGGGGGHHGHHHGHH/AFFCFEA@ABDGGC-;;DAFFFFFEFFFFFFFFFFFFFFFFEFFAAFFFFDBADAFBFF/;BBFFFFF/;B/9FFFFFFFFF;B/9FFFFFFFFFFFFFF/:/BF.
@M05620:37:000000000-D9766:1:1101:7507:9580 1:N:0:2
GAGGCTGCTTTGGAAGAAACTCATAGATTACTGCAACAGTTCCCCCTGGACCTGGAAAAGTTTCTTGCCTGGCTTACAGAAGCTGAAACAACTGCCAATGCTCCCCGTAAGGAAAGGCGCCTAGAAGACTCCAAGGGAGTAAAAGAGCTGATGAAACAATGGCAAGTAAGTCAGGCATTTCCGCTTTAGCACTCTTGTGGATCCAATTGAACAATTCTCAGCATTTGTACTTGTAACTGACAAGCCAGGGA
+
A@ABAAFBFFFFGFBFFGFGGGHHHFHHHHHGGHFHHHHHHGGHHGEFHHHHHHGG3ACGGHHHHHHFFHFGBFGEBFFGHHHHHEBGFHFHHHHGHHHHBF3FAE??EFBFGHHGCG/>//?FGG3BGDFGHH2?/?F/FHHHBFGBGCFG22GB@GG1?C<GHGHGG1@1=GHGHHE11>D<>DFD0DBDFHHGFD=.GCGCG0=CGGFGGH0:00<CG/;000;;B9;0;9;00=CB/;B.;EG.;A.
@M05620:37:000000000-D9766:1:1101:18601:9587 1:N:0:2
ACCACACCTTCTACAATGAGCTGCGTGTGGCTCCCGAGGAGCACCCCGTGCTGCTGACCGAGGCCCCCCTGAACCCCAAGGCCAACCGCGAGAAGTGGCCCGCTCCCTCTTCTGGTGGCCGCCTCCCTCCTTCCTGGCCTCCCGGCGCTGCGCCCTTTCTCCCTGGTTCTCTCTTCTGCCGTTTTCCGTCGGCCTCTCTTCTCTGACCTGCGTCTCCTTTGGCACTCTGCAGGTTCTAGATCGGAAGCGCA
+
CBCCCCCCFFFFGGGGGGGGGGHHGGGFEFHHHGGGGGGGEHHHHGGEEGGGHHGHFFHGGFGGGGGGGFGHFHHGGGGHGHHHHEGGGG>CGGHGHHGHHGGG<DFHHHHHHHHHHDGH-ADGGHGHHGHHHHHHHHHHHHGGGG-CGGGGGGFCFFFFFBFFFEFFFFFFFFFFFFFFFFFFFFFFF?FF-DFFFFFFFFFFFFFFFF.:ADFFFFFFFF9FFFFFFFFFFFFFFFF09BEFD.A.:C-
@M05620:37:000000000-D9766:1:1101:16283:9598 1:N:0:2
AGTGCCAGCTCTCAATCGCACAGGGGACCCAGGGCCTGGCCCCTCCATCCAGAACACCTATGACCTCACCCGCTACCTGGAGCACCAACTCCGCAGCTTGGCTGGGACCTATGTGAGTATCCAGCGTAGGAATCTGGGAGTTGGGGAGGAGTGAGGAGTTGGGGAAAGACAGTCCTAACCGTGGAGGGTTCTGGTAAATGATGGGGTGAGGAGGGGCTCTTTGGCTCCCACCAGTCCCCCTGTCTGGTCTA
+
>>AAADDCACBFGGGGGFFCE?FF2AAEGGCHGEEF2BFGFHEHFGHHHF3B3B2BFEHFFF5FHHBEGHGEEEEEGEGHHHHGHHHHG3GHGE/EEBGHEGHGEEHHGHHGHHHHHHHHHHHHHGGGGGHHHHHHHHGGGHHHGGGGGGGHGHHGHDHGGHGGGGHHFHHHHHHHHHGHGEEGGGGGGGGGGGGGGGGGGGGGGGFBFFFFFFBBBBFFFFFFFFFFFFFFFFFFFFFFBFFFFFFFFFF
@M05620:37:000000000-D9766:1:1101:25052:9604 1:N:0:2
AGTGCCAGCTCTCAATCGCACAGGGGACCCAGGGCCTGGCCCCTCCATCCAGAAAACCTATGACCTCACCCGCTACCTGGAGCACCAACTCCGCAGCTTGGCTGGGACCTATGTGAGTATCCAGCGTAGGAATCTGGGAGTTGGGGAGGAGTGAGGAGTTGGGGAAAGACAGTCCTAACCGTGGAGGGTTCTGGTAAATGATGGGGTGAGGAGGGGCTCTTTGGCTCCCACCAGTCCCCCTGTCTGGTCTA
+
BBABBFFCAFCFFGGGGGFCCCFGFFGFGGGHG2FGGGHHHHGHGGHHHHHHGFHGHGHHHHHHHHHHHHGGGEEGHHHHCGGHHHHHGH3GEFGCFHHHGH3FFGHHGHHHHHDHHFHHHHHHHGEGGGHHHHHHHHFFEHGHGGGGGDEHHFGHHGHGHFGGGGHHHHHHHHHHHHHHGFGGGGGGEFFGGGFGGGGGGGGGGADFFFFFFF-DFFFFFFFFFFFEFFFFFFFFFFFFFFFFFFFFFFF
@M05620:37:000000000-D9766:1:1101:18589:9606 1:N:0:2
ACCACACCTTCTACAATGAGCTGCGTGTGGCTCCCGAGGAGCACCCCGTGCTGCTGACCGAGGCCCCCCTGAACCCCAAGGCCAACCGCGAGAAGTGGCCCGCTCCCTCTTCTGGTGGCCGCCTCCCTCCTTCCTGGCCTCCCGGCGCTGCGCCCTTTCTCCCTGGTTCTCTCTTCTGCCGTTTTCCGTCGGACTCTCTTCTCTGACCTGAGTCTCCTTTGGCACTCTGCAGGTTCTAGATCGGAAGCGCA
+
CCCDBCCCFFFFGGGGGGGGGGHHGGGFDGHHHGGGGGGGGHHHHGGGEGGGHHGHHGHGGGGGGGGGGGGHHHHGGGGHGHHHHGGGGGGGGGH?FGFHHCDC/?FGHHHGHDDFGCCG-A-<.<EHHGHHGH0GBCC:GHEA---=;-?FGGC-/;FFFFFFF?BBFFFFFFFFFFBECFFFFFFDF.:=9;CBFFFFFFFFB0:B:B//;BFFFFFF0BFFFFFFFFBB.AFFFFF0BFED.AD;9:-
@M05620:37:000000000-D9766:1:1101:18366:9629 1:N:0:2
GAGGCTGCTTTGGAAGAAACTCATAGATTACTGCAACAGTTCCCCCTGGACCTGGAAAAGTTTCTTGCCTGGCTTACAGAAGCTGAAACAACTGCCAATGCTACCCGTAAGGAAAGGCTCCTAGAAGACTCCAAGGGCGTAAAAGAGCTGATGAAACAATGGCAAGTAAGTCAGGCATTTCCGCTTTAGCACTCTTGTGGATCCAATTGAACAATTCTCAGCATTTGTACTTGTAACTGACAAGCCAGGGA
+
33AABAFAFFFFGGGFFFGGGFAGDFFHHCFHHH44BBFBAFGHHGEFEFGGFFHHF32BBGHHFHHHHHHHHHGGGGHFGHHHHFHHHBGHHHHHB3GGHGBGHHGEEGHHH3C0BFFFFFGFDEFEGHHHFHHEE/>D?E/2F/@GHHHHHHHFH0?<FFH0FEG1GHHHGHEHFHHHHHGGFDGHHEGHGHHHHDC.DGHHFHGHHHHHFBGCFGHGHH0FGGG;CFGFGCBFFFFFGGGGGE/CED.
@M05620:37:000000000-D9766:1:1101:19659:9634 1:N:0:2
GAGGCTGCTTTGGAAGAACCTCATAGATTACTGCAACAGTTCCCCCTGGACCTGGAAAAGTTTCTTGCCTGGCTTACAGAAGCTGAAACACCTGCCACTGCTACACGTCTGGCCAGGCTCCTAGACAACTCCCCAAGCGACCAAAAGATGCTACCACACTAGCCAGTCCATCCGTCATTTCCGCTTTCGACCTCTTGTGGATCCCATTGCACACAACTCAGACTTTGCACTTGTCACCCCCACGCCCGAGA
+
A?AAA1C>1D@FCBGGGFAFAFFHFHHAFHHHHDGHCAGAFGHHHGE/AFGGEFGGFGG0GEFHEHEGHGFHHHGGHFHFHGHFFGGHHFFGHCC>F11B11@11FE0?0>01B@///0BFBB1B11>/1B1<?0/?<<///<?/?</@G<F21@@?F/0010?<01111=>>..0.<1=<1CC.AE0.<.<.;:;0CC.0:://:00;009CF...9;900//;;B0;C999FFBF0.--9---9---;-
@M05620:37:000000000-D9766:1:1101:10389:9638 1:N:0:2
AGTGCCAGCTCTCAATCGCACAGGGGACCCAGGGCCTGGCCCCTCCATCCAGAAAACCTATGACCTCACCCGCTACCTGGAGCACCAACTCCGCAGCTTGGCTGGGACCTATGTGAGTATCCAGCGTAGGAATCTGGGAGTTGGGGAGGAGTGAGGAGTTGGGGAAAGACAGTCCTAACCGTGGAGGGTTCTGGTAAATGATGGGGTGAGGAGGGGCTCTTTGGCTCCCACCAGTCCCCCTGTCTGGTCTA
+
BB3ABFFFBFFFGGGFFFGGGCHDGCAGGEHHEGGDAFHFGHGHGGHHHGHHFHHFHGHHFEFHHFHHHHHFG/EGHHEGCFHHHHEFGHHHGGCGEFBGGHHGGGHHGHGHHHHHHGHHHHHHHGGGGGFHHHHHHHGGGHHHGGEFGDEGHGHHGGHHHHGGEDHHFHHHHHHHHHHHGGGGEGGGEFFGGGFGGGGGGGGGGGFFFFFFFFFFFFFFFFFFFFFFFEFFFFFFFFFFFFFFFFFFFFF
@M05620:37:000000000-D9766:1:1101:11699:9638 1:N:0:2
AGTGCCAGCTCTCAATCGCACAGGGGACCCAGGGCCTGGCCCCTCCATCCAGAAAACCTATGACCTCACCCGCTACCTGGAGCACCAACTCCGCAGCTTGGCTGGGACCTATGTGAGTATCCAGCGTAGGAATCTGGGAGTTGGGGAGGAGTGAGGAGTTGGGGAAAGACAGTCCTAACCGTGGAGGGTTCTGGTAAATGATGGGGTGAGGAGGGGCTCTTTGGCTCCCACCAGTCCCCCTGTCTGGTCTA
+
A@>ABFFFBFFFGGGGGGGGGGHHGGGGGGGHGGGGGGHHHHGHGGHHHHHHHHBGHGFHHHHHHHFHHHHGGEEGHHHHHHHHGHHHGHHHGGGGGHHHGHHGGGGHGHCGHHGHHHHGHGGHHGDD??DFFGHHHHHEGGHHGGGGGFEHHGHHHGHHFFFCEGFFCCGHHFHHHFHHGGGG?EGGFGGGGGGGFFGGEGGGGGFFFFEFFFFFFFFFFFFFFFFFFFFFFFFFFFFFFFFFFFFFFFB
@M05620:37:000000000-D9766:1:1101:18363:9648 1:N:0:2
GAGGTTGCTTTGGACGAAACTCATAAATTAGTGAAACAATTTCGGATTGATCTGGATAAGTTTTTTGGTTGGCTTAGAGAAGTTGAAATAACTGCCAATGATACCCGTAATAAAACGCTCATAAAAAACACCAAGGGAGTAAAAGAGCTCATGAAACAATGGCAAGTAAGGCAGGGATTACCGCTATAGCACTCGTGGGAAACCAATTGAACAATGAATAGAACTAGGATTAGTAATTGACAAGCCAGGGG
+
>1>>1BB1@1B1B1AAAE0ABBG3F3ADAAB2D22A1FA11D20A///0B21DF1BD21B22DDCEAEBB/>1@F1@1BDB0@BB22B2B1BFFFBC@F1BB@BB@/?/?/22111/////112>B<<?/0??/0?/?C/<12D1??011111@111?/1110<<.=11110><@-.<<000.-:-.;00000/....9./9/CEGFFE0B0;C000;0;;;;0;00/900///;//;;//;;--9;----
@M05620:37:000000000-D9766:1:1101:27137:9654 1:N:0:2
AGTGCCAGCTCTCAATCGCACAGGGGACCCAGGGCCTGGCCCCTCCAGCCAGAAAACCTATGACCTCACCCGCTACCTGGAGCACCAACTCCGCAGCTTGGCTGGGACCTATGTGAGTATCCAGCGTAGGAATCTGGGAGTTGGGGAGGAGTGAGGAGTTGGGGAAAGACAGTCCTAACCGTGGAGGGTTCTGGTAAATGATGGGGTGAGGAGGGGCTCTTTGGCTCCCACCAGTCCCCCTGTCTGGTCTA
+
AA>ABFF4>BCFGGGGGGGEEEFFEEEEGGHHG2BAFFGGHFEHGGH3GFHHHHHHHGHBGHGHHHFHHH1EGEEG2FGHHHGHHHHHGHHHGGFGGHHHGHHGGGHHGGHHGHHHHGHHHHHHGGDDCGFHHHHHGHAFGHHHGGFDGGGHHHHHCFHHHHCGGGHHFBFHHHHHHHHGGFEGFGGGCFFGGGGGGGGGGGGEGFFCFFFFDFFFFFFFFFFFBFFFFFFFFFFFFFFFFFFFFFFFFFF
@M05620:37:000000000-D9766:1:1101:17487:9671 1:N:0:2
ACCACACCTTCTACAATGAGCTGCGTGTGGCTCCCGAGGAGCACCCCGTGCTGCTGACCGAGGCCCCCCTGAACCCCAAGGCCAACCGCGAGAAGATGAGAAGAGGCCCGCTACCTCTTCTGGTGGCCGCCTCCCTCCTTCCTGGCCTCCCGGAGCTGCGCCCTTTCTCACTGGTTCTCTCTTCTGCCGTTTTCCGTAGGACTCTCTTCTCTGACCTGAGTCTCCTTTGGAACTCTGCAGGTTCTAGATCG
+
CCCCCCCCFFFFGGGGGGGGGGHHGGGEHGHHHGGGGGGGGHHHHGGGGGGGHHGHHHHGGGGGGGGGGGGHHHHGGGGHGHHHHGGGGGFGGGHHHHHH>GHHHECFGGGG-AGHHHHHHHHHHEHHGGGFGHGHHGHHHHHHHGGGGGGGGGGGGFGGGGGFFFFFFBFFFFFFFFFFFFFFFFFFFFFFFFFFFFFFFFFFFFFFFFFFF0FFFFFFFFFFFFFFFFFFFFFFFFFFFFFFFFF0;F?
@M05620:37:000000000-D9766:1:1101:4643:9675 1:N:0:2
ACCACACCTTCTACAATGAGCTGCGTGTGGCTCCCGAGGAGCACCCCGTGCTGCTGACCGAGGCCCCCCTGAACCCCAAGGCCAACCGCGAGAAGATGAGCAGGGGACCGATCCGTCTTCTCTTCGTAGGATCCCTCCTTCCTGGCCTGCCGGCGCTGAGCTGTTTCTCCATTCTTCTCTGTTCTGCGCTTTTCTGTAGGATTGTCTTCTCTGCTCTGAGTCTACTTTGGCCCTTCGCTCGTTCTGGTTCG
+
BBBBBBB?CFFFGGGFGGGBGFHFEBEAAEHHHEGG?FGEGFHFHGEG1AEFHFCGHHFE@FFGGGGGGFFHHHHGGDEHGEHHHGGGGGCG/DHHGHF<<FC/>CA@AC>-<<<...<=G0000<//::00;/:0/;/00;:;/.;B;.;--:-9-DDFF/9///9//9//;//9//:9999:9//--;99//;999/9/99;///;9BBB9B/;;FFFB//:BF/;///9.;;..;..9-99E/9///-
@M05620:37:000000000-D9766:1:1101:3608:9681 1:N:0:2
GAGGCTGCTTTGGAAGAAACTCATAGATTACTGCAACAGTTCCCCCTGGACCTGGACAAGTTTCTTGCCTGGCTTACAGAAGCTGAAACAACTGCCAATGCTCCCCTTAATGAAAGGCTCCTAGAAGACTCCAATGGAGTAAAAGAGCTGATGAAACAATGGCAAGTAAGTCAGGCATTTCCGCTTTAGAACTCTTGTGGATCCACTTGAACAATGCTCAGCATTTGTACTTGTACCTGACAAGCCAGGGA
+
>3AA>>FBFDDBG45BFGFGGGHHHFFFGHGFGHBGFHFGGDDFFFEFCGGHHGFH231BGGHGHHHBBB3BBGHBB5BDGHBGHB3GBFGGHHHGHHHH3BEGGG2BBFB4B@GBBFG0?3BEGHBBFBGCFF4BCHHHGHGF3FH2??2FFFF32B?@@FFFF?@DD@@@@FGFA1?1@1?</<F><<=>=1=><<>A<<CGH/GGFFF<DG<0;0;;C/C:FF:CG00:;0;00<GHCBF.;;F..C.
@M05620:37:000000000-D9766:1:1101:15608:9690 1:N:0:2
ACCACACCTTCTACAATGAGCTGCGTGTGGCTCCCGAGGAGCACCCCGTGCTGCTGACCGAGGCCCCCCTGAACCCCAAGGCCAACCGCGAGAAGTGGCCCGCTACCTCTTCTGGTGGCCGCCTCCCTCCTTCCTGGCCTCCCGGCGCTGCGCCCTTTCTCCCTGGTTCTCTCTTCTGCCGTTTTCCGTCGGACTCTCTTCTCTGACCTGAGTCTCCTTTGGCACTCTGCAGGTTCTAGATCGGAAGCGCA
+
CCCCCCCCFFFFGGGGGGGGGGHHGGGEFGHHHGGGGGGGGHHHHGGGGGGGHHGHHHHGGGGGGGGGGGGHHHHGGGGHEHHHHGGGGGCGGGHGHGGHHGGG/>FGHHHHHHHHHGHH@DFGGHGHHGHHHHHHHHHHHHGGG-BGGGGGGGFFFFFFFBFFFFFFFFFFFFFFFFFFFFFFFFFFF.@D-@DFFFFFFFFFB/BFFF/BFFFFFFFFFFBBFFFFFFFFFAFFFFF/FFFFF.A.9B-
@M05620:37:000000000-D9766:1:1101:15216:9698 1:N:0:2
AGTGCCAGCTCTCAATCGCACAGGGGACCCAGGGCCTGGCCCCTCCATCCAGAAAACCTATGACCTCACCCGCTACCTGGAGCACCAACTCCGCAGCTTGGCTGGGACCTATGTGAGTATCCAGCGTAGGAATCTGGGAGTTGGGGAGGAGTGAGGAGTTGGGGAAAGACAGTCCTAACCGTGGAGGGTTCTGGTAAATGATGGGGTGAGGAGGGGCTCTTTGGCTCCCACCAGTCCCCCTGTCTGGTCTA
+
ABAABFFFBFFFGGGGGGGFGGHEGGGGGGHHFGGFDGHHFHGHGGHHHHHHHHHHHGHHHHHHHHHHHHHGGCGGHHHHGGHHHHHHGHHHGGGGGGHFGHHGGGHHGHGHHHHHHHHHHHHHHGGGGGGHHHGHHHGGGHGHGGGGGGEHHHHHHGHHHGGGEFHHGHHHHHHHGHHFDGGGGGFGEFGGGG;CFGGGGGGGGGFFFFFFFFFFFFFFFFFFFFFFFFFFFFFFFFFFFFFFFFFFFF/
@M05620:37:000000000-D9766:1:1101:15621:9703 1:N:0:2
ACCACACCTTCTACAATGAGCTGCGTGTGGCTCCCGAGGAGCCCCCCGTGCTGCTGACCGAGGCCCCCCTGAACCCCAAGGCCAACCGCGAGAAGTGGCCCGCTACCTCTTCTGGTGGCCGCCTCCCTCCTTCCTGGCCTCCCGGAGCTGCGCCCTTTCTCACTGGTTCTCTCTTCTGCCGTTTTCCGTAGGACTCTCTTCTCTGACCTGAGTCTCCTTTGGAACTCTGCAGGTTCTAGATCGGAAGAGCA
+
AB3AA4A>FFFFGGG4AGGFGGHHGGGG4EBGFFGF2EEF2F2BEGFFEGEF5FHHHHHGEE/EFEGEGGG23BGEGGEGCHHGAFD@CCCDDDHHHGEHH/CGGGHHGFHHHG<<<<CCDCFGGCECGGHFHF0:BC.CG?F?-A?AFFFGGGFAFFFFFFFFFFB/B/BFFFFFFFFF>.DFFFFDB9:AFFFFFFFFFBFFB/FFFBBFBFFFFFFFFFFFFB/:BFFFF;;9B/;B/B9.AA9AFF9
@M05620:37:000000000-D9766:1:1101:25602:9711 1:N:0:2
ACCACACCTTCTACAATGCGCTGCGTACGCCTCCCGAGGAACACCCCAAGCTGCTAACCCAGGCCCCCCTGAACCCCAAGGCCAACCGCGAGAAGTCGACCGCTACCACTTCTGCTGGCCGCCTCCCTCCGTCCTGGCCTCCCGGACCTGCGCCCCTTCTCACTGGTTCTCTCTTCTGCCGTTTTCCGTATGCCTCTCTTCTCTGACCTGAGTCTTCTTTGGAACTCTGCAGGTTCTAGTTCGGAGGAGCA
+
1AAAAAAAFFFFFGGGGGEE?0A0AA0000A0BACECE/F00BBF?E//AA11111D0F//B//?/EE>E/0BFHGGGFHFG///FE<@//</<F11</>/<C//@011<1<11<111<F--<C.<.//:.:;C:0/:C0CAF.-9-;BFF-A.A-9--/9F///9//;F/FFFBFB///-;-B-9B-;9-//;9/BBF/B/B;//BFF-/-BF//;B//////;/9/9;/9-;//99//9/--;-;--A-
@M05620:37:000000000-D9766:1:1101:9625:9716 1:N:0:2
GAGGCTGCTTTGGAAGAAACTCATAGATTACTGCAACAGTTCCCCCTGGACCTGGAAAAGTTTCTTGCCTGGCTTACAGAAGCTGAAACAACTGCCAATGCTCCCCGTAAGGAAAGGCTCCTAGAAGACTCCAAGGGAGTAAAAGAGCTGATGAAACAATGGCAAGTAAGTCAGGCATTTCCGCTTTAGCACTCTTGTGGATCCAATTGAACAATTCTCAGCATTTGTACTTGTAACTGACAAGCCAGGGA
+
AAAABAFAFFFFFGGGGGGGGGFHHHHHHGHHHHHHEGHAGHHHHGEGHHHHHHHGHHHHGHHHFHDHHHHHHHHHHHHHHHHHHHGHHHHHHFHHHHHHGF3FFG>EED?GGHHHGHHHGHHHHBFGHHHHHHHGGGGGHGHHHFHFHHHHHHHHHHHHHGHHHGHGFG@FGFHGHHHHGGGDGGGHHHGHHHHHHDCDHGHHHEHHHHHGFGGHHHHGHGFHHHHHHHGGFCFBFGGGGGGFGGGGGG.
@M05620:37:000000000-D9766:1:1101:8122:9740 1:N:0:2
ACCACACCTTCTACAATGAGCTGCGTGTGGCTCCCGAGGAGCACCCCGTGCTGCTGACCGAGGCCCCCCTGAACCCCAAGGCCAACCGCGAGAAGATGAGAAGAGGCCCGCTCCCTCTTCTGGTGGCCGCCTCCCTCCTTCCTGGCCTCCCGGAGCTGCGCCCTTTCTCCCTGTTTCTCTCTTCTGCCGTTTTCCGTAGGACTCTCTTCTCTGCCCTGAGTCTCCTTTGGAACTCTGCAGGTTCTCGCTCG
+
BBBBBBBAFFFFGGGGGGBGGGHHGGGBFEGHHEFGDGGGGHHHHGGGGGGGHHGHHHHAEEEGGGGGGGGHHHHGGGGHGHHHFFGGGG/BCDHGHHHHDHHGHHGGGGGG-CFHHHHHHHFGGGGHGAGEGHGHHGHHHHHHGGGGGGGGG-ADGFGGGG@@FFFFFFFFF/BFFFFFFFFFFFF;@;DFFFFFFAFFFFFFFBBFFFFFF/FFFFFFFFF9BFFBFFB/BFFFFFFFFFFFF/;.;A;
@M05620:37:000000000-D9766:1:1101:13462:9742 1:N:0:2
ACCACACCTTCTACAATGAGCTGCGTGTGGCTCCCGAGGAGCACCCCGTGCTGCTGACCGAGGCCCCCCTGAACCCCAAGGCCAACCGCGAGAAGATGAGTGAGATATTTTCTCACCCAGGTGAGTGGCCCGCTCCCTCTTCTGGTGGCCGCCTCCCTCCTTCCTGGCCTCCCGGAGCTGCGCCCTTTCTCACTGGTTCTCTCTTCTGCCGTTTTCCGTAGGCCTCTCTTCTCTGACCTGAGTCTCCTTTG
+
AABAABCCFFFFGGGGGGGGGFHHGFFEFGHHHGGGGGGGGHHHHGGGGEGGHHHHHHHGGGGGGGGGGGGHHHHGGGGHGHHHHGGGGGCDGGHHHHHHHHFF1?FGHHHHHH1FGHGH.<GDGHHGGHHGGG?GGHHHGHHHHHGDHHGCDFFGGGGGGGGGGGGGGGGGGD-CFAFFFFFFFFFFFFF/BFFFBFFFFFFFFFFFFFFFFFFFFFFFFF/:BFFFFFFFFFFBFFFF/BFFFFFFFF/
@M05620:37:000000000-D9766:1:1101:12069:9742 1:N:0:2
ACCACACCTTCTACAATGAGCTGCGTGTGGCTCCCGAGGAGCACCCCGTGCTGCTGACCGAGGCCCCCCTGAACCCCAAGGCCAACCGCGAGAAGTGGCCCGCTACCTCTTCTGGTGGCCGCCTCCCTCCTTCCTGGCCTCCCGGCGCTGCGCCCTTTCTCCCTGGTTCTCTCTTCTGCCGTTTTCCGTCGGCCTCTCTTCTCTGACCTGCGTCTCCTTTGGCACTCTGCAGGTTCTAGATCGGAGGCGCA
+
>>11>AAACFCB33F13BA1A1BEA0A000AF1BF00EEE?EGFGGGG//EFBHFEGHFA/E?EG/FGGEE0GEGEGF/F//FHEE//BC//<A?111/0?@CG>/?1FHHFHFF<GCHF-A-<CCEFHCGFFHHHHHC0:CEGG--9@-.-@.@-/BBFF//BB-///9/9B9BFB/FF@FFEABBBF-9--9BFFFFFFFFFFBFFBF--:@BFFFFF///;BFF/BB9F?-;F//;/9/A?F---9;-
@M05620:37:000000000-D9766:1:1101:13310:9758 1:N:0:2
ACCACACCTTCTACAATGAGCTGCGTGTGGCTCCCGAGGAGCACCCCGTGCTGCTGACCGAGGCCCCCCTGAACCCCAAGGCCAACCGCGAGAAGTGGCCCGCTACCTCTTCTGGTGGCCGCCTCCCTCCTTCCTGGCCTCCCGGAGCTGCGCCCTTTCTCACTGGTTCTCTCTTCTGCCGTTTTCCGTAGGACTCTCTTCTCTGACCTGAGTCTCCTTTGGAACTCTGCAGGTTCTAGATCGGAAGAGCA
+
BBBBB@ABFFFFGGGFGGFGGGHHGGGGDCHHHGGG?EGGCHHHHGGGFGGGFHHHHHHGCECGGGGGGGGGGGHGGGGGGHHHHGGGGGCGGDH><GACG/@//AFGG1GGHFFGF<0<A-<C.CC<GGGFHHHHF:GC.;ED@@DGGF/ADGG?F0F0CFFFBFFFFFEFFFFFEBBF-A?FFFFFFA:ABFFFFFFFFFFFB/;FFBB.;BF/BFFFBFFFFFFFFFFFFFFFB/;B/;9.DE9AAB/
@M05620:37:000000000-D9766:1:1101:19236:9762 1:N:0:2
GAGGCTGCTTTGGAAGAAACTCATAGATTACTGCAACAGTTCCCCCTGGACCTGGAAAAGTTTCTTGCCTGGCTTACAGAAGCTGAAACAACTGCCAATGCTACCCGTAAGGAAAGGCTCCTAGAAGACTCCAAGGGAGTAAAAGAGCTGATGAAACAATGGCAAGTAAGTCAGGCATTTCCGCTTTAGCACTCTTGTGGATCCAATTGAACAATTCTCAGCATTTGTACTTGTAACTGACAAGCCAGGGA
+
AAAABAFBFFFFGGGGGGGGGGFHFHHHHHHHHHHCHFHGHHHHHGGGHHHHHHHHHHHHGHHHHHHHHHHHHHHHHHHHHHHHHHHHHHHHHHHHHHHHFFGHHHGGGFFHHHHHHFHHGHHHGHHHHHHHHHGGGEGGHFHHGGHHHHHHHHHHHHHFHHGHHGHHHHFHHHHHHHHHHGGGGGGHHHGHHHHHHGC.GHHHGHHHHHHHHHGHHHHHHHCHHHH;CGHHHGGFFFGGGGGFGGFGGG.
@M05620:37:000000000-D9766:1:1101:15181:9764 1:N:0:2
ACCACACCTTCTACAATGAGCTGCGTGTGGCTCCCGAGGAGCACCCCGTGCTGCTGACCGAGGCCCCCCTGAACCCCAAGGCCAACCGCGAGAAGATGAGAAGAGGCCCGCTACCTCTTCTGGTGGCCGCCTCCCTCCTTCCTGGCCTCCCGGAGCTGCGCCCTTTCTCACTGGTTCTCTCTTCTGCCGTTTTCCGTAGGACTCTCTTCTCTGACCTGAGTCTCCTTTGGAACTCTGCAGGTTCTATCTCG
+
BBBBB@ABFFFFFGGFGGGGFFFHEEFEHGGHHGGDEEGGGDHHHGGGEGGGHHHHHHHGGGGGGGGGGGGHHHGGGGGHGHHEHFGGGGGGGGHHHDGHHGHHHC?FCDGC@-GHHBDGFEH<CGHHGCGDDHGHHGFHHHHHGGFGGGGGA?-?FFFCFFDFFFFFF/FFFF9BFFFFFFFF/BBFCA.9AFFDFFFFFFFFFFFFFFFFF/FFFBBFFF/BF/FBFFEFF/BFFFBBF;BFFF//;FF
@M05620:37:000000000-D9766:1:1101:11485:9774 1:N:0:2
GAGGCTGCTTTGGAAGAAACTCATAGATTACTGCAACAGTTCCCCCTGGACCTGGAAAAGTTTCTTGCCTGGCTTACAGAAGCTGAAACAACTGCCACTGCTCCCCGTAAGGAAAGGCTCCTAGAAGACTCCAAGGGAGTAAAACAGCTGATGAAACAATGGCAAGTAAGTCAGGCATTTCCGCTTCAGCACTCTTGCGGATCCACTTGAACAATTACCAGAATTTGTATTGGAACTTGACAAGCCAGGGA
+
AAAAA>FAFFFFBFGGGGGGGGGHGFFHHHHHHHGHFGHEGGGGHGCFGHHHHHGHBDFHGHHHHHHGFHHGGHHEFGFGHHGHHFBGBFFHHHHHF3BFBB3B?E/?E11BBFFBBFGBFGGFGE3BF3GGGHD//?CCG1DG1FG01@1@1GF1@@F@D1@GGC<11<@??FG0/?<>>DD?DG.>FB=<</GFD0<-@-;;C/<C:00;;GC;;;00:F/90CFGF0B0;0;/0;CBCC9.9;/;.;.
@M05620:37:000000000-D9766:1:1101:13721:9783 1:N:0:2
ACCACACCTTCTACAATGAGCTGCGTTGGCTCCCGCGGAGCACCCCGTTCTGCTTACCGAGGCCCCCCTGAACCCCAAGGCCAACCGCGAGAAGTGGCCCGCTACCTCTTCTGGTGGCCGCCTCCCTCCTTCCTGGCCTCCCGGCGCTGCGCCCTTTCTCCCTGGTTCTCTCTTCTGCCGTTTTCCGTCGGACTCTCTTCTCTGACCTGAGTCTCCTTTGGACCTCTGCAGGTTCTAGATCGGAAGAGCAC
+
CCCCCCCCFFFFGGGGGGGGGGHHGGGGGHHHGGG2AF0AEFHHGGGG1FFHGF5DGHGEGGGGGGGGEFBFGHGGEGHGHGHHGGGGG/>BD?FGHGHHGGGGCHFGHHHHHHHHGHHGCGDGHGHHGHHHHHGCHHHGGGGG-ABDDGGFFFFFFFFF0BFFFFFFFFFFFFFFFFFFFFFFFFFF.@B-@DFFFFFFFFFFFFFFF/BFFFFFFFFFF00;BFFFFBFFAFFFFFFFFFFFFF;FFFF
@M05620:37:000000000-D9766:1:1101:11468:9783 1:N:0:2
GAGGCTGCTTTGGAAGAAACTCATAGATTACTGCAACAGTTCCCCCTGGACCTGGAAAAGTTTCTTGCCTGGCTTACAGAAGCTGAAACAACTGCCAATGCTACCCGTAAGGAAAGGCTCCTAGAAGACTCCAAGGGAGTAAAAGAGCTGATGAAACAATGGCAAGTAAGTCAGGCATTTCCGCTTTAGCACTCTTGTGGATCCAATTGAACAATTCTCAGCATTTGTACTTGTAACTGACAAGCCAGGGA
+
A33AAAFAFFFFGGGGCFGGEGBGDGHHH5FGHHG4BFGDGHFHHGGGGFHHHHHHHHHHHHHHHHHHHHHHHHGHHHHHHHHFHHHHHHHHHHHHGGHHHHEHHHGGGEHHHHFHGHFHGHEGH3FFHHFHHHGGG//CBGFFHAGHHGHHFHEHHHEHFFGGFEGFEHGHFGHGHHHHHHDD.AFFGFFHHHHHGFHCBGHHHEGHHGHHGBHHHHHHGHGHHGHGHHFHHGGGFGFFGGGFGGFGGG9
@M05620:37:000000000-D9766:1:1101:15426:9784 1:N:0:2
GAGGCTGCTTTGGAAGAAACTCATAGATTACTGCAACAGTTCCCCCTGGACCTGGAAAAGTTTCTTGCCTGGCTTACAGAAGCTGAAACAACTGCCAATGCTACCCGTAAGGAAAGGCTCCTAGAAGACTCCAAGGGAGTAAAAGAGCTGATGAAACAATGGCAAGTAAGTCAGGCATTTCCGCTTTAGCACTCTTGTGGATCCAATTGAACAATTCTCAGCATTTGTACTTGTAACTGACAAGCCAGGGA
+
AAABBAFAFFFFGGGGFEFGGGHHHGHHHHHHHHFDFGGDGHHHHGCFAAFGHHHHHHFGGHHHGHHHHHHHHHGCGHHHHGHGHHHHHFHHHHHHFEGHHHFHHHGGGGHGHC3FGHHHGGFHF3FGHHHHHFHGG/?E2BB3F/FHHHGHHHGGHGHHHHHFHGHFGHGHFGFHHHHHHHGGGGGFHHHHHHHHHHHGHHHHHFGHHFHHHBHHGHHHHHFHHHHHHHHHHGGFGGGGGGGFGGFGGGE
@M05620:37:000000000-D9766:1:1101:13740:9785 1:N:0:2
ACCACACCTTCTACAATGAGCTGCGTTGGCTCCCGAGGAGCACCCCGTGCTGCTGACCGAGTCCCCCCTGAACCCCAAGGCCAACCGCGAGAAGTGGCCCGCTACCTCTTCTGGTGGCCGCCTCCCTCCTTCCTGGCCTCCCGGAGCTGCGCCCTTTCTCACTGGTTCTCTCTTCTGCCGTTTTCCGTAGGACTCTCTTCTCTGACCTGAGTCTCCTTTGGAACTCTGCAGGTTCTAGATCGGAAGAGCAC
+
BBBBB4AAFFFFGGGFGGGFGGHHGGGA4BGGFFGEEE2FFGGHEGA1AEADGBEGABE0>1BFGEGEEEF@FFDE>>F??????E/E/><B/BB2B?B?<<@BDHHFGFHHHF?GDGF@<<>EECCGEFHHHHHHHHHHHGGGCCBG/FGFFGGGGGBFFC00CFFF0BCF0CFFBBBB;DFFFFF9;D9/;;FBFFBFFFFBFFFFFFFBFFFFF;BBFFFFFFFFBBBF.9BF/;9/FAFF..;..;;
@M05620:37:000000000-D9766:1:1101:15442:9792 1:N:0:2
GAGGCTGCTTTGGAAGAAACTCATAGATTACTGCAACAGTTCCCCCTGGACCTGGAAAAGTTTCTTGCCTGGCTTACAGAAGCTGAAACAACTGCCAATGCTACCCGTAAGGAAAGGCTCCTAGAAGACTCCAAGGGAGTAAAAGAGCTGATGAAACAATGGCAAGTAAGTCAGGCATTTCCGCTTTAGCACTCTTGTGGATCCAATTGAACAATTCTCAGCATTTGTACTTGTAACTGACAAGCCAGGGA
+
A?AAAACACDDDGF5BAGBFGFHFHGFGHFGFFF4DFGGHHFFGHGEBC2BGGFFBB32BBFGDDFFBBBGF1BBBBBBFGHBFGEBGFF?BGGHGBGGGBB4BFG>>>E1@BGB00???/B3FFBBBFBFHBBB?<?C<?DFFBFC22B?<2FF22<<2@2@F<?????@F<FGC/1??@1.A..<==11>><=DGGC<B0GHHCGGFCG0;G:;:<;GF/;;CCGFGFHBG;;00;CF99;9.CF.;E.
@M05620:37:000000000-D9766:1:1101:6505:9793 1:N:0:2
ACCACACCTTCTACAATGAGCTGCGTGTGGCTCCCGAGGAGCACCCCGTGCTGCTGACCGAGGCCCCCCTGAACCCCAAGGCCAACCGCGAGAAGATGAGCAGAGGCCCGCTCCCTCTTCTGGTGGCCGCCTCCCTCCTTCCTGGCCTCCCGGAGCTGCGCCCTTTCTCCCTGGTTCTCTCTTCTGCCGTTTTCCGTAGGACTCTCTTCTCTGCCCTGAGTCTCCTTTGGAACTCTGCAGGTTCTAGATCG
+
ABBAAAAAFFFFGGGGGG5BB5FGGEEBGEHHEFGEGGGGGHHHHGGEGEGGHHHHHHHEGGGGGEEGGGGHHGHGGGGHCGHHHGG/CD/>BDHGHHHF1?G?FFGGGGGC-EFHHHFHHG0GGDGG--;:;GGHHGHHFHHHGGGGFEGGG-:BGF9BGD-;FFFFF/F9/.;BFFBFFFFFFFF;;;AFFF;DFFDFFBFBBFBFFFFFFB/;BA.B;FFBFFFBFF9/BFFBBFF/A9BFF/;::F.
@M05620:37:000000000-D9766:1:1101:6075:9802 1:N:0:2
ACCACACCTTCTACAATGAGCTGCGTGTGGCTCCCGAGGAGCACCCCGTGCTGCTGACCGAGGCCCCCCTGAACCCCAAGGCCAACCGCGAGAAGATGAGTGAGATATTTTCTCACCCACTTGAGTGGCCCGCTCCCTCTTCTGGTGGCCGCCTCCCTCCTTTCTGGCCCCCCGTAGCTTCGCCCCTTCTCCCTGGGTCTCTCTTTTGCCGTTTTCCGTAGGAATCTCTTTTCTGAACTTCGTCTCCTTTG
+
CCCCCBC>CFFFGGGGGGFFGGHHGEFAAEGGHFFFDFEEGHGHHGGGFGGGHHHHGHHAEEGGGGGGGGGHFHHGGGGHGHHHHGGGGG/BFGHEHHHHGHHH1?11@GHH1F1FHF/.0>1<<>1F.>F----=E/</=;0;C;/;:C--;.9;EFBE/=0C00C0F.-;C-.:;9000-;;D-;F/00;F/9A.FF/:;0:F00;0B-;DFF0B:0;.;0:000BB0000;000;000;/9./00;B0
@M05620:37:000000000-D9766:1:1101:21141:9806 1:N:0:2
GAGGCTGCTTTGGAAGAAACTCATAGATTACTGCCACAGTTCCCCCTGGACCTGGAAAAGTTTCTTGCCTGGCTTACAGAAGCTGAAACAACTGCCACTGCTACCTGTCCGGAACGACTCGTAGCCGAATCACTGGGAGTGACCGAACTGCTGGACCAAAGAACAGTAAGTAAGTCATTTACGCTTTCGCTATCTTGCGGATCCATTTGATCCATTATCAGCCTTTGTACTTGTTACTAACCAGCAAGGCA
+
>11AAAF>FFDF1GGFA1BGGGBGDFGHHBFGHH01B0BBFGFHHGEFG0GGHHGHHF0BBGHHGHHHHHHHHHGBGHHEHFHHF1FFGFHHH0B01F1B1@1BF1@1@BEEE>>?/////B</<1/<</<1B110/0?/0@11////?1??1100</..0000>>11>GG11==DHGHF0=<.<..=.:..::00;0:--;-;F0;;0;0;0000000909C/900;000;0000/;/;F-/-;B9F9--
@M05620:37:000000000-D9766:1:1101:20541:9821 1:N:0:2
GAGGCTGCTTTGGAAGAAACTCATAGATTACTGCAACAGTTCCCCCTGGACCTGGAAAAGTTTCTTGCCTGGCTTACAGAAGCTGAAACAACTGCCAATGCTACCCGTAAGGAAAGGCTCCTAGAAGACTCCAAGGGAGTAAAAGAGCTGATGAAACAATGGCAAGTAAGTCAGGCATTTCCGCTTTAGCACTCTTGTGGATCCAATTGAACAATTCTCAGCATTTGCACTTGTAACTGACAAGCCAGGGA
+
A1AAAAFA@FBDACFGGFAGAGEHHHHDEGFGHEEGBGG1FDGEGGEF/FBFGGEF1B0BBFFHEHFBFE1FGHHFHBGFHHHGCDFFGC/BGGDBGFHH1B2BFG?/>E0BBCBBB?B0?1BGGG>BFHHH1G1<<FEEC1FGBFFBF<1@GHF1@0/@FGFCF??1GD1?<<C0FF?<G1CC>CG<11<1>/D0D0<CFFFH0CGHBB::CF:=CFFFFBC;:GH0CHCG0;;0;;9FFBB.9;F9.C.
@M05620:37:000000000-D9766:1:1101:8652:9826 1:N:0:2
AGTGCCAGCTCTCCATCGCACAGGGTACCCAGGGCCTGGCCCCTCCATCCAGAAAACCTATGACCCCACCCGCTACCTGGAGCACCCACTCTGCAGCTTGGATGGGACCTGTGTGAGTATCCTGCTTAGGGATCTGGGAGTTGGGGCGGAGTTAGGGGTTGGGGGGCGCCAGTCCTAACCGTGGCGGGTTCTGGTAAATGATGGGGCGAGGTGGGGCTCTTTGGGTCCCACCAGTCCCCCTGTCTGGTCTA
+
>>3>>BB4AFBFGGG5BAA2A2BBC4BFGC3A22BA2AFHFHGFEEGFFA3FG33BBE3FBBFGG2B1EEF0>0/>F@3B21B1GGE??FG34B4F3F3FE3?F//BFEH2F34BB4BFGFH3BF233?B022?@2220?EFF2>//-@<<./00:.:.A-@--------.-;;99B/.;BD.---9@DFF/BFB///;//BFFE?.----.99@-;@AB/BBF.;;A./9.:ABB/;EFA./;//:/;/9
@M05620:37:000000000-D9766:1:1101:21153:9829 1:N:0:2
GAGGCTGCTTTGGAAGAACCTCATAGATTACTGCAACAGTTCCCCCTTGACCTGGAAAAGTTTCTTGCCTGGCTTACAGAAGCTGAAACACCTGCCAATGCTACCCGTAAGGAAAGGCTCCTAGAAGACTCCAAGGGAGTAAAAGAGCTGATGAAACAATGGCAAGTAAGTCAGGCATTTCCGCTTTAGCACTCTTGTGTATCCAATTGAACAATTCTCAGCATTTGTACTTGTAACTGACAAGCCAGGGA
+
>1AA1>C>BBB1F1AB1F1AFGHHHGHFGEFFHB1BBGBGHFDFFFA0BABBGGEB1100BDFFGHGBBFBFHGG1BBBDGEABGBBGBF0BGHHFFHGG1BBBGH/?>E0B@CB00>>BFFEFBFBBBBGHCE</????B1BGB?B0B11@1@>1@<?@1<@<@/??@?@?<?F?CGHHHBCCECG1<<1>>/=0<=</=0DDDGHHHFDCGF0;:::GHF;0<;;0:;<<C;<09;FFG9;.;CF..;.
@M05620:37:000000000-D9766:1:1101:22061:9830 1:N:0:2
AGTGCCAGCTCTCAATCGCACAGGGGACCCAGGGCCTGGCCCCTCCATCCAGAAAACCTATGACCTCACCCGCTACCTGGAGCACCAACTACGCAGCTTGGCTGGGACCTATGTGAGTATCCAGCGTAGGAATCTGGGAGTTGGGGAGGAGTGAGGAGTTGGGGAAAGACAGTCCTAACCGTGGAGGGTTCTGGTAAATGATGGGGTGAGGAGGGGCTCTTTGGCTCCCACCAGTCCCCCTGTCTGGTCTA
+
>AABAFF4>CFFGGGGGGFGGGHHGGGEGGFHG2AEFGHHHHGEGGG5FG3GGHFHHGGCHHFGHHHFHHFGGEFFHHHHHHHFHHFGEH3FEGE?EGHHGGHGGCHHGHGGGG3GHHHHHHGHHFEGCGGHGHFHEHFCCGGHGGFFGGDHGGFFHGHHH/<CEGGFHHHGHHHHHHHHGGEAFGGG.CGGGGGGGGGGGGGGFGFFFF.FF?;BFAFFFFFFFFFEFFFFFFFFFFFFFFFFFFFFFFB
@M05620:37:000000000-D9766:1:1101:18988:9830 1:N:0:2
ACCACACCTTCTACAATGAGCTGCGTGTGGCTCCCGAGGAGCACCCCGTGCTGCTGACCGAGGCCCCCCTGAACCCCAAGGCCAACCGCGAGAAGTGGCCCGCTACCTCTTCTGGTGGCCGCCTCCCTCCTTCCTGGCCTCCCGGAGCTGCGCCCTTTCTCACTGGTTCTCTCTTCTGCCGTTTTCCGTAGGACTCTCTTCTCTGACCTGAGTCTCCTTTGGCACTCTGCAGGTTCTAGATCGGAAGAGCA
+
A>AABAABFFFDDGGFDGGGGGCGGEEEGEGHHGGGG?EEGHGHHGGGEGGGHGHHGCHGGGGCEGEEGGGHHHHGGGGHGHHHHGGGGGGGGGHFHGGHHGGGCGHHHHHHHHGHHDHHGGGGGHGHHGHHHHHHHHHHHHGGG-;BFGGGGGGGGGGGGFGGFFFFFFFFFFFFFFFFBDFFFFFFFFFFFFFFFFFFFFFFEFFFFFFFFFFFFFFFEF/BFFFFFFFFFFFFFFFFFFFFFFF?AF/
@M05620:37:000000000-D9766:1:1101:15062:9832 1:N:0:2
ACCACACCTTCTACAATGAGCTGCGTGTGGCTCCCGAGGAGCACCCCGTGCTGCTGACCGAGGCCCCCCTGAACCCCAAGGCCAACCGCGAGAAGTGGCCCGCTACCTCTTCTGGTGGCCGCCTCCCTCCTTCCTGGCCTCCCGGAGCTGCGCCCTTTCTCACTGGTTCTCTCTTCTGCCGTTTTCCGTAGGACTCTCTTCTCTGACCTGAGTCTCCTTTGGAACTCTGCAGGTTCTAGATCGGAAGAGCA
+
AAABBABAFFFFGGGFEGGGGGHHGGEGAEHHHGGGGGGA?G2GHGGGAEEGHHHHHHHGEGCFGGGGGGG2EHHGGGGHGHHHHGGEFGGGGDH?GDFHHGGG@CHDGHGHHG1FGFHHGCFGGHEFHGHHHHHHGHHHHHGGG--DFFFGGGG?FFGBF0CFFFFBF/BFFFFFBFFFFAAFFFFFFFBFFFFFFFBFFFFFB9BFFBBFFFFFFFFFFF/;FFFBFFFFFAF9FBBFBFFBFFD.AFB
@M05620:37:000000000-D9766:1:1101:16304:9893 1:N:0:2
GAGGCTGCTTTGGAAGAAACTCATAGATTACTGCAACAGTTCCCCCTGGACCTGGAAAAGTTTCTTGCCTGGCTTACAGAAGCTGAAACAACTGCCAATGTTCCACAGGATGATACCCTTCAGGACCGGCTCATAGCAGACTAACAGGTAATAAAAGAGCTGCAGAAACAATGGCAAGTACGACAGGCGTTTCCGCTTTAGCCCACTTGTAGATAACCTTGCACATTTCTCAGCATTTGTCCTTCTCCCTG
+
BABBBBFBFFFFGAGGFGGGGGHGHHHHHHHHHHHHHHHHHHHHHGGGHGHHHHHGHHHHHHHHHGGHHHHHHHHHHHHHHHHHHHHHHHHHHHHHHHHHB4B44B31113FCD4EGH332333B////</?3??43BB20?B222B/2322@F2F2/222@22@10?<0<11100?/11=..><-..-.--/=...;.0:0/:..=GG000;000;/00;/;0000;0000;/CBBFG090000000:;9
@M05620:37:000000000-D9766:1:1101:12594:9899 1:N:0:2
ACCACACCTTCTACAATGAGCTGCGTGTGGCTCCCGAGGAGCACCCCGTGCTGCTGACCGAGGCCCCCCTGAACCCCAAGGCCAACCGCGAGAAGATGAGAAGAGGCCCGCTACCTCTTCTGGTGGCCGCCTCCCTCCTTCCTGGCCTCCCGGAGCTGCGCCCTTTCTCACTGGTTCTCTCTTCTGCCGTTTTTCGTAGGACTCTCTTCTCTGACCTGAGTCTCCTTTGGAACTCTGCAGGTTCTAGATCG
+
DDDDDDCCFFFFGGGGGGGGGGHHGGGGHGHHHGGGFGGCGHHHHGGGGGGGGHHHHHHGGGGGGGGGGGGGHHHGGGGHGHHHHGGGGGGGGGHHHHHGHFHHGGEGGGGGFFHHHHHHHHHFHGHHCDGFGHGHHGHHHHHHHGGGGGGGDGGGGFGAGGGFFFFFFFFFFFFFFFFFFFFFFFFFFFFFF.BFFFFFFFFFFFFFFFFFFFFFFFFE:FFFFFFFFFFFFFFFEFFFFFFFFFFFFFF
@M05620:37:000000000-D9766:1:1101:25059:9906 1:N:0:2
ACCACACCTTCTACAATGAGCTGCGTGTGGCTCCCGAGGAGCACCCCGTGCTGCTGACCGAGGCCCCCCTGAACCCCAAGGCCAACCGCGAGAAGATGAGTGAGCTATTTTCTCCCCCAGGTGCGTGGCCCGCTCCCTCTTCTGGTGGCCGCCTCCCTCCTTCCTGGCCTCCCGGAGCTGCGCCCTTTCTCACTGGTTCTCTCTTCTGCCGTTTTCCGTAGGCCTCTCTTCTCTGACCTGCGTCTCCTTTG
+
CCCBBBCCFFFFGGGGGGEGGGHHGGGEGGHHHGGGGGGGGHHHHGGGGFGGHHHHHHHGGGGGGGGGGGGHGHHGGGGHGHHHHGGGGGBDGGHGHHHHHHGH=?DGHHHHHH1FGGGG.FCHGGGGGCGDGGGGGHHHHHHHHHCEHGG@FGGGGGGGGGFGGGGGGGGGFF-@BBFFFFFFFFFFFFF0BFFFFFFFFFFFFFFFFFFFFFFFFFFFDFBFFFFFFFFFFHHHHFFFAAFFFFFFFF0
@M05620:37:000000000-D9766:1:1101:13470:9908 1:N:0:2
GAGGCTGCTTTGGAAGAAACTCATAGATTACTGCAACAGTTCCCCCTGGACCTGGAAAAGTTTCTTGCCTGGCTTACAGAAGCTGAAACAACTGCCAATGCTACCCGTAAGGACCGGCTGCTAGGAGACTCCCCGGGAATACACCAACTGATGAAACAATGGCAAGTAAGTCCGGCATTTCCGCTTTAGCACTCTTGTGGATCCAATTGAACAATTCTCAGCATTTGTACTTGTCATTGACAAGCCAGGGA
+
A3AABAFAFFFFFGGGFGGGFGFFFGHHHCFFHHGFGEFDFGHHHGFGFGGHHHFHHF2BBGHHGHHHHHHHHHHCGGHFHHHFHGHHHGGHHHHHFFHHHH4F2111>1B3311//>//?3BF03??FGH2//</>//222210///?GFD1<1110<<11<01>11><111<@GG?FH00;A:..0000:;GCG:GG.FBFB000;90000/;9C0999/00000;;FGF0;0C0C//99/.9;....9
@M05620:37:000000000-D9766:1:1101:15809:9918 1:N:0:2
GAGGCTGCTTTGGAAGAAACTCATAGATTACTGCAACAGTTCCCCCTGGACCTGGAAAAGTTTCTTGCCTGGCTTACAGAAGCTGAAACAACTGCCAATGCTACCCGTAAGGAAAGGCTCCTAGAAGACTCCAAGGGAGTAAAAGAGCTGATGAAACAATGGCAAGTAAGTCAGGCATTTCCGCTTTAGCACTCTTGTGGATCCAATTGAACAATTCTCAGCATTTGTACTTGTAACTGACAAGCCAGGGA
+
A3AA>AFABBB4G4BB4FCGGGFHHCFHF5BEGF4BF2BFGBDF2EEEFBEGHFFF33CGBGHFF5D5BFGHHGH3BFGHHHFGHB3GBFCGHHHGFHHH@BFGHHEFEGCFGHHEBFGGEBHHFGFGGHHHFFF?EGGFFFHHBFHFGHDGGHFDFGE@2@@FFFGHHH?FFHHFFHGGHFDGDEGGGH1>FGFHHGG?GFFHHGHHHHHECG;;0:GFFFHGBCF;CCFFHF;;;;BBFCF.:CFAED.
@M05620:37:000000000-D9766:1:1101:15221:9924 1:N:0:2
AGTGCCAGCTCTCAATCGCACAGGGGACCCAGGGCCTGGCCCCTCCATCCAGAAAACCTATGACCTCACCCGCTACCTGGAGCACCAACTCCGCAGCTTGGCTGGGACCTATGTGAGTATCCAGCGTAGGAATCTGGGAGTTGGGGAGGAGTGAGGAGTTGGGGAAAGACAGTCCTAACCGTGGAGGGTTCTGGTAAATGATGGGGTGAGGAGGGGCTCTTTGGCTCCCACCAGTCCCCCTGTCTGGTCTA
+
AA>>AFFFAFFFGFGGGFGGGCHHGGGGGFGHFEGGFGHHHHGGGGHHHFGHFHFGHGHHHHHHHHGGHHHEGGGGHHGGGGGFGHHHGFHHGF/EEFHHDHHF/?GGEFHGHHDGHHHHHEHFHG?EDDHFHHFHHBHGFHGHGCGGGGGHGGHHEAC/DFGCADHCG/:GGH0CCCCF?AC?.CFGEGGFFG0;FF00;FB09.A;?F?/?DB;=;AFFFF///;A.BF9AF/;9BEDBEB/B/:/;9;
@M05620:37:000000000-D9766:1:1101:23754:9928 1:N:0:2
ACCACACCTTCTACAATGCGCTGCGTGTGGCTCCCGAGGAGCACCCCGTGCTGCTGACCGAGGCCCCCCTGAACCCCAAGGCCAACCGCGCGAAGATGAGCAGAGGCCCGCTCCCTCTTCTTGTGGCCGCCTCCCTCCTTCCTGGCCTCCCGGCGCTGCGCCCTTTCTCCCTGGTTCTCTCTTCTGCCGTTTTCCGTAGGACTCTCTTCTCTGCCCTGAGTCTCCTTCGGCCCTCTGCAGGTTCTAGCTCG
+
@BBBBAB?FF@BBGGFFG4EAEEGGEFBFEHGHFFEEEGCGHHHHGE0BAEEGGHGHHH0EEGGEGGGGGGHHHHGGGGHGHHFHGGGG?BCGGGGGGHCFGG?>FDFEGGGCDCGHHHHH=0;GFEHG-CCFGGGFGFFGGGFBFGG.CCA:9>@?BDBB.@@BFFFF;FF/.;9FFFF9FFFFFF/9;AFFF;AFFBD/;BBFB9FFFFFF/;ABF.:BBFBFFF/..-9;EA9FF//.;BFF/;/;B.
@M05620:37:000000000-D9766:1:1101:21366:9943 1:N:0:2
GAGGCTGCTTTGGAAGAAACTCATAGATTACTGCAACAGTTCCCCCTGGACCTGGAAAAGTTTCTTGCCTGGCTTACAGAAGCTGAAACAACTGCCAATGCTACCCGTAAGGAAAGGCTCCTAGAAGACTCCAAGGGAGTAAAAGAGCTGATGAAACAATGGCAAGTAAGTCAGGCATTTCCGCTTTAGCACTCTTGTGGATCCAATTGAACAATTCTCAGCATTTGTACTTGTAACTGACAAGCCAGGGA
+
CCCCCCFCFFFFGGGGGGGGGGHHHHHHHHHHHHHHHHHHHHHHHGGGHGHHHHHGHGHHHHHHHHHHHHHHHHHHHHHHHHHHHHHHHHHHHHHHGHHHHGGHHHEFGGGHHHHHGHHHGHHHHHGGGHHHHHHFFEGGHFGFGFHHHHHHHHHHHHHFHHGHFGHHHHHHGHHHHHHHHHGGGGGGGHGHHHHHHHHGDFGFHHHHHHHHHHHHGHHHHHHGHHHCGHHHHGGFFGGFGGF?EGGGGG.
@M05620:37:000000000-D9766:1:1101:23743:9944 1:N:0:2
ACCACACCTTCTACAATGAGCTGCGTGTGGCTCCCGAGGAGCACCCCGTGCTGCTGACCGAGGCCCCCCTGAACCCCAAGGCCAACCGCGAGAAGATCAGACAAGGGCCTCTACCTCTTCTGGTGGCCGCCTCCCTCCTTCCTGGTCTCCCGCACCTGCGCCCGTTCTCACTGGCTCTCTCTTCTGCCGTTGCCCGTATCACTCGCTTCTCTGACCTTAGTCTCCTTTGGAACTCTGCCGCTGCTAGATCG
+
CCCCCCCCFFFFGGGGGGGGGGHHGGGGHGHHHGGGGGGCGHHHHGGGGGGGHHHHHHHGGGGGGGGGGGGHHHHGGGGHGHHHHGGGGGFGFAGHH2?2?220?//?//011?F1FF1G1<1>0.00<--.<G</;:/0</00/0;00:/.---;9C.;-=9--.;.;00;0/./;F000B000000-.;..:9.;-..;9BF.-:..00000;/00000:B9B0:00/009B00000;---;00:0FF.
@M05620:37:000000000-D9766:1:1101:21351:9954 1:N:0:2
GAGGCTGCTTTGGAAGAAACTCATAGATTACTGCAACAGTTCCCCCTGGACCTGGAAAAGTTTCTTGCCTGGCTTACAGAAGCTGAAACAACTGCCAATGCTCCCCGTAAGGAAAGGCTCCTAGAAGACTCCAAGGGAGTAAAAGAGCTGATGAAACAATGGCAAGTAAGTCAGGCATTTCCGCTTTAGCACTCTTGTGGATCCACTTGAACAATTCTCAGCATTTGTACTTGTAACTGACAAGCCAGGGA
+
ABBBBBFAFFFFGGGGGBGGFGGHFGFHHHHHDGHFGHH5FGHHHGGEE2GGHHHHGFHHFGHHHHHHHGEGGGHHHGBDHHFGHFDFBFCHHHHHHBHHEF3FFG/EEE1BBGB?BFGFFHHGGFBFFFGGGH3F<?E?GDHHBFHGFGHHFHFH<2C@2G@FCF?FGG@FFGHFGGHHGGEEA<FFFB<<CFGDGDC.<CGGH/DGFFG0CH:;C0CGFFCCGCGHHCFCFB;00;BFCBB.9=/9CD.
@M05620:37:000000000-D9766:1:1101:9927:9961 1:N:0:2
AGTGCCAGCTCTCAATCGCACAGGGGACCCAGGGCCTGGCCCCTCCATCCAGAAAACCTATGACCTCACCCGCTACCTGGAGCACCCACTCCGCAGCTTGGCTGGGACCTATGTGAGTATCCAGCGTAGGAATCTGGGAGTTGGGGAGGAGTGAGGAGTTGGGGAAAGACAGTCCTAACCGTGGAGGGTCCTGGTAAATGATGGGGTGAGGAGGGGCTCTTTGGCTCCCACCAGTCCCCCTGTCTGGTCTA
+
A3>AAFFFBFFFG4FBGFGGGCHHGEEEEGGHFDGGFFHHGHGHEGHHHHGHFHFBFFHH5BEGHDFGHHHGEEEGHHHGGGHGHH1?EHHHFGGGEHGHGHHGGGHHGHHHHGHFHHHHHHFGHGGDGGDDGHHHGH0?EGHFGC.ADACGH<GH0CGHHHGGC.:GFH/GHHHHHGHGGGGG?EGGD/CFGGFFGFGGGGGGGFFFFFFFFFFFFFFFFFFFFFFFF.FF.FFFFFFFFFFFFFFFFFF
@M05620:37:000000000-D9766:1:1101:6710:9961 1:N:0:2
AGTGCCAGCTCTCAATCGCACAGGGGACCCAGGGCCTGGCCCCTCCATCCAGAAAACCTATGACCTCACCCGCTACCTGGAGCACCAACTCCGCAGCTTGGCTGGGACCTATGTGAGTATCCAGCGTAGGAATCTGGGAGTTGGGGAGGAGTGAGGAGTTGGGGAAAGACAGTCCTAACCGTGGAGGGTTCTGGTAAATGATGGGGTGAGGAGGGGCTCTTTGGCTCCCACCAGTCCCCCTGTCTGGTCTA
+
>AAABFBCAFBFGAGGGFFGEEFHAAEFGGHHGDGGFFGGGHGGGGGHHHGHHFGHHGHHHFHHGGFGHHHFGGCGHHHFGGG?FGGHGHHHGEEEGHHHGG3?/EGFEGGHHHBHHGHHHGHFF@??BDHHFHFGFFHFEHHFGGGGFGGHHHHHHACFFBCCG?AHHHHHHHHHFHHHG;ABDG?A::FFBB;BFBFGFGGEGGFFFFFFFDADF9AFFFFBB9/AEBADAABFFFFD-AB/99B/;:;
@M05620:37:000000000-D9766:1:1101:5916:10009 1:N:0:2
ACCACACCTTCTACAATGAGCTGCGTGTGGCTCCCGAGGAGCACCCCGTGCTGCTGACCGAGGCCCCCCTGAACCCCAAGGCCAACCGCGAGAAGATGAGCAGAGGCCCGCTCCCTCTTCTGTTGGCCGACTCCCTCCTTCCTGGCCTCCCGGCGCTGCGCCCTTTCTCCCTGTTTCTCTCTTCTGCCGTTTTCCGTAGGACTCTCTTCTCTGCCCTGAGTCTCCTTTGGACCTCTGCAGGTTCTAGCTCG
+
BBBAABAAFFFFFGGGGGBAB5BAEBEBFEHGFBFEEEEAFHGHHGEABEFEGGHFHFHEEGGGEEEEGGGFFEEEGGEEEFHEFF<>BB<><DGBD<>?1?G?<FGGGCG@<EFFGFFFD0=GGHGHG@C@.CGHHGHHGGGHBFHBA.AD--BBG@EB=9-;FBFFFFBBF/BFFFFBBFFFFFF:@;DFEF/ABFFFBBF/BBBFFFFFBF;;B99B9BFEFFB;BB/BFFEBFBF/;:FFF/;//;A
@M05620:37:000000000-D9766:1:1101:26169:10034 1:N:0:2
ACCACACCTTCTACAATGAGCTGCGTGTGGCTCCCGAGGAGCACCCCGTGCTGCTGACCGAGGCCCCCCTGAACCCCAAGGCCAACCGCGCGAAGATGAGCAGAGGCCCGCTCCCTCTTCTGGTGGCCGCCTCCCTCCTTCCTGGCCTCCCGGAGCTGCGCCCTTTCTCACTGGTTCTCTCTTCTGCCGTTTTCCGTAGGACTCTCTTCTCTGCCCTGAGTCTCCTTTGGAACTCTGCAGGTTCTAGATCG
+
BBBBBBB>CFFFGGGGGG5BGGHHGGGBFEHFHFFFDFGGGHHHHGG0EEFGHHHHFHHAEEFGGGGGGGGHHHHGGGGHGHHHHGGGGGBCCGGGHHFH1FH0FFEGGGGG-E.<GHHHHDDGFEGHG:ACEHFHHGGGGGGFGGGGAGGGC-;BGFFDF:;@FFFFF/BFFBFFFFFFFFFFFFFBBADFFF;AFEDDFFF/BBBFFFFFF/;;BFFFFFF:;FF/;9;/;FFBBFFEFAFFF;B/;FE
@M05620:37:000000000-D9766:1:1101:17838:10041 1:N:0:2
GAGGCTGCTTTGGAAGAAACTCATAGACTACTGCAACAGTTCCCCCTGGACCTGGAAAAGTTTCTTGCCCCGCTTACAGAAGCTGAAACACCTGCCAATGCTTCCCGCAAGGAAAGGCTCCTAGAAGACTCCAAGGGAGTAAAAGAGCTGATGAAACAATGGCAAGTAAGACAGGCATTTCCGCTTTAGCACTCTTGAGGATCCAATTGAACAATTCTCAGCATTTGCACTTGTAACTGACAAGCCAGGGA
+
A?AAA@FACFDFFGGGGB1FFEHBFFF13BA1BBFB1BG12DF1BE///BBA000B1B0BBA2G2A11B1/AEE/EHBFBHHHH1EFHHE0E0BF0FEGHEF21BF//>>//>B00B/10?1FGHF1FF1B11F1FECC<@1>D@CF01<1?GHB1?0/?FHF0GA11G111<<<.>>100=C<<..0=0=00/<000;:GF/::0C0000;0900;;F0C/900;00;90/0090;;9F/00...99.-9
@M05620:37:000000000-D9766:1:1101:24084:10044 1:N:0:2
AGTGCCAGCTCTCAATCGCACAGGGGACCCAGGGCCTGGCCCCTCCATCCAGAAAACCTATGACCTCACCCGCTACCTGGAGCACCAACTCCGCAGCTTGGCTGGGACCTATGTGAGTATCCAGCGTAGGAATCTGGGAGTTGGGGAGGAGTGAGGAGTTGGGGAAAGACAGTCCTAACCGTGGAGGGTTCTGGTAAATGATGGGGTGAGGAGGGGCTCTTTGGCTCCCACCAGTCCCCCTGTCTGGTCTA
+
>AAABDBFBFFFDGGGGCFG?EA42?EEGGEHFEGG22FCHFEHFGHHHGHFHGFFHGHHHFHGHFHFHHH0EECGHGHG2FHFHHHHGHHHGDGGEEGHGHHGGGGHGHHHHHHFHGHHHHHHHGCFGGHFHHHHHHHGEHHHGGGGGGGHHGHHHGHHHHGGGGGHHHHHHHHHGHHHGGGGGGGGAFFGGG;FGGGGFFFGGFFBFFFFFFBBBBFFFFFFFFFFFFFFFFFFFFFFBFFFFFF;BFF
@M05620:37:000000000-D9766:1:1101:22390:10056 1:N:0:2
AGTGCCAGCTCTCAATCGCACAGGGGACCCAGGGCCTGGCCCCTCCATCCAGAAAACCTATGACCTCACCCGCTACCTGGAGCACCAACTCCGCAGCTTGGCTGGGACCTATGAGAGTATACAGCATAGGAATCTGGGCGTTGGAGGGGAGAGCGGTGTTGGGAACAGACAGTCCTAACCGTAGAGGCTTCTGGTAAATGATGGGGTGAGGAGGGGCTCTTTGGCTCCCACCAGTCCCCCTGTCTGCTCTA
+
ABAABFFFBFFFGGGGGGGGGGHGGGGGGGHHGGGGGGHHGHGGGGHHHHHHHGHHHGHHHHHHHHHHHHHGGEEGHHHHHHHHHHHHGHHGGGGGGFGGGHHGEEFHGHHHH3B32BBF333BG2<22222@GGF22//><@H1<.->.-.<.-<.<::GH-.;.;:CFBCFG0C0BFFF?.:;;B;;FFGF0;0;;00;FGFFD;B?.:;AAFFFFFF/;9FFFFFFF.AA.:BFFA9DEFFFF/:/;/
@M05620:37:000000000-D9766:1:1101:19797:10062 1:N:0:2
GCGGCTGCTTTGGAAGAAACTCATAGATTACTGCCACAGTTCCCCCTGGACCTGGAAACGTTTCTTGCCTGGCTTACAGAAGCTGAAACAACTGCCAATGCTACCCGTAAGGAAAGGCTCCTAGAAGACTCCCAGGGCGTAACAGCGCTGATGAAACAATGGCCAGTAAGTCAGGCATTTCCGCTTTAGCACTCTTGTGGATCCAATTGAACAATTCTCAGCATTTGTACTTGTAACTGACACGCCAGGGA
+
>1>>A>>AFF3DEABA1BFGDEEFEGFGHFFGFHBBGFFA2FHHHG/FF0FEGFF0F10BB0FGADFGHHHGHGG1FGGGGHGGH11BFB/B10BEGG11FGBFHH?>>?FB10>00/BFCGHF11G1FEEG/BB<///>///1@0/<<C/?1111<?GED1C0>FF11FGG1F0C<CGHDGCFG?E::0:C:/C0;CC.:GC;0<;FB0090/C0BF0F9B00BFFCFGGGGFFFFB00990.;9-;-9-
@M05620:37:000000000-D9766:1:1101:18932:10063 1:N:0:2
ACCACACCTTCTACAATGAGCTGCGTGTGGCTCCCGAGGAGCACCCCGTGCTGCTGACCGAGGCCCCCCTGAACCCCAAGGCCAACCGCGAGAAGATGAGAAGAGGCCCGCTACCTCTTCTGGTGGCCGCCTCCCTCCTTCCTGGCCTCCCGGAGCTGCGCCCTTTCTCACTGGTTCTCTCTTCTGCCGTTTTCCGTAGGACTCTCTTCTCTGACCTGAGTCTCCTTTGGAACTCTGCAGGTTCTAGATCG
+
BBABBBBAFFFFGGGGGGGBGCHFGGEGHGHFHGGGGGGGDHHHHGGEEGGF5GHHFHHGEE0FFGGGGGGHHHHGGGGHGEHHHGGGGGGGGGFFGHHGGFGHF?CFGGGGCACGHFGHGGHDC<CC<CGFGHEHHGHHGHGHHFGGGGGG@DDGGFGGG.A@FFFFFFFFFFFFFFFFFFFFFFFFAADFFFFFFFDAFFFFFFFFFFFFFFFFEBFFBBBFFFFFFFFFFFFFFFFFF9FFFFFFFFE
@M05620:37:000000000-D9766:1:1101:7227:10064 1:N:0:2
ACCACACCTTCTACAATGAGCTGCGTGTGGCTCCCGAGGAGCACCCCGTGCTGCTGACCGAGGCCCCCCTGAACCCCAAGGCCAACCGCGAGAAGATGAGTGAGATATTTTCTCACCCAGTTGAGTGGCCCGCTCCCTCTTCTGGTGGCCGCCTCCCTCCTTCCTGGCCTCCCGGAGCTGCGCCCTTTCTCCCTGGTTCTCTCTTCTGCCGTTTTCCGTAGGACTCTCTTCTCTGACCTGCGTCTCCTTTG
+
BBBBB@BBFFFFGGGGGGGGGGHHGGGGGGGFHGGGAEG?FHCHHGGGGGGGFGHGHHHGGG@EGGGGGGGHGHHGGGGHGHHHHGGGGGCGGGHHHHBGHG2?1?GGHHHHHG1?GHGF11>><=>FFHHGGG-CEHHHHHHHGG/CHHG;:ACEFGGFGFFGGGGGF;;EG.--;@FFFFFFFFFFFFFFFFFE;FFFFFFFFFBFFFF9DFABFDFFFF/;BFFFFFFFFFFFFFFF.BFFFFFFFFE
@M05620:37:000000000-D9766:1:1101:9591:10066 1:N:0:2
ACCACACCTTCTACAATGAGCTGCGTGTGGCTCCCGAGGAGCACCCCGTGCTGCTGACCGAGGCCCCCCTGAACCCCAAGGCCAACCGCGAGAAGTGGCCCGCTACCTCTTCTGGTGGCCGCCTCCCTCCTTCCTGGCCTCCCGGCGCTGCGCCCTTTCTCCCTGGTTCTCTCTTCTGCCGTTTTCCGTCGGCCTCTCTTCTCTGACCTGCGTCTCCTTTGGTACTCTGCAGGTTCTAGATCGGAAGAGCA
+
AAA1AAAAFFFFGGGF3G11F1GEEAAB00FG1BFAAEEGGHHHHGGGCEGGFHGFHHHGCGCGG/FGGGGCHCHGGG?H//GHHGE/>BB</C??1?/?FCGG/>FGHHHHHHHHHGHH-@C<CGGHFAGHHHFBFGFHHHGGG-9AA?C@@.@9BFFFB/FFFFFFEFBBFFFFFFBF=FBFEFFFF-9@-9AFBFFFFFFFFBFFF--9;@FFFFFF/9-;:FF/BB/FFFFFFFFFEFEFF-;-;-/
@M05620:37:000000000-D9766:1:1101:16002:10067 1:N:0:2
ACCACACCTTCTACAATGAGCTGCGTGTGGCTCCCGAGGAGCACCCCGTGCTGCTGACCGAGGCCCCCCTGAACCCCAAGGCCAACCGCGAGAAGATGAGAAGAGGCCCGCTCCCTCTTCTGGTGGCCGCCTCCCTCCTTCCTGGCCTCCCGGAGCTGCGCCCTTTCTCCCTGGTTCTCTCTTCTGCCGTTTTCCGTAGGACTCTCTTCTCTGCCCTGAGTCTCCTTTGGAACTCTGCAGGTTCTCGCTCG
+
CCCCBBBCFFFFGFGGGGGGGGHHGEGEGGHFFFGGGGEFGHGHHGGGDFGGHHGHHHHEGFGGGGGGGGGHHHHGGEEHGHHHHGGGDGBGGGHHHGFFFHHFHEDGGGGG-EFGHHDGH00=FDHHCG:AEHGFHDCC0GGG/FFBFGGA-99:FBFAGGFFBFFFF0BB0.;BFBFFFFBBFFB:-9;BEBFD0;A.;BFFFFFBFBFFF0;.BA/B9BFFFFBBFB00;BFFFF00A.BFF0:.AE-
@M05620:37:000000000-D9766:1:1101:10009:10079 1:N:0:2
GAGGCTGCTTTGGAAGAAACTCATAGATTACTGCAACAGTTCCCCCTGGACCTGGAAAAGTTTCTTGCCTGGCTTACAGAAGCTGAAACAACTGCCAATGCTACCCGTAAGGAAAGGCTCCTAGAAGACTCCAAGGGAGTAAAAGAGCTGATGAAACAATGGCAAGTAAGTCAGGCATTTCCGCTTTAGCACTCTTGTGGATCCAATTGAACAATTCTCAGCATTTGTACTTGTAACTGACAAGCCAGGGA
+
AAAABBFBFFFFGGGGCFGGGGHHHGHHHHHGHHHFGHHBGGHHHGGGHFHHHFHHHHHGHHHHHHHHHHHHHHHHHHGHHHHHHHGHHHHHHHHHHFHHHG4FHHGGGGFHHHFFGHHHGGHHHBGHHHHHHHHGGEGGHFHGHEHFHHHHHHHGHHEHHGHHHGHHHHGHHGHHHHHHGGEFGGGHHHGHGHHHHDGGFHHHHFHHHHHHHHHHFHHHHGEHHHHHHHFFGFFFFFGGGGGFGGGGGGA
@M05620:37:000000000-D9766:1:1101:19151:10080 1:N:0:2
ACCACACCTTCTACAATGAGCTGCGTGTGGCTCCCGAGGAGCACCCCGTGCTGCTGACCGAGGCCCCCCTGAACCCCAAGGCCAACCGCGAGAAGATGAGTGAGATATTTTCTCACCCAGGTGAGTGGCCCGCTCCCTCTTCTGGTGGCCGCCTCCCTCCTTCCTGGCCTCCCGGAGCTGCGCCCTTTCTCACTGGTTCTCTCTTCTGCCGTTTTCCGTAGGCCTCTCTTCTCTGACCTGCGTCTCCTTTG
+
CCDDCDDDFFFFGGGGGGGGGGHHGFGEHGHHHGGGGGGGGHHHHGGGGGGGHHGHHHHGGGGGGGGGGGGHHHHGGGGHGHHHHGGGGGGGGGHHHHHHHHHH1?GHHHHHHH1FHHGHFGG1>>FFGHHGGG-EGHHHHHHHHHGGHHGGGGGGGGGGGGGGGGGGGGGGGGAFCFFFFFFFFFFFFFFFFFFFBFFFFFFFFFFFFFFDFFFFFFFFDD0BFFFFFFFFFFFFFFFF.;DFFFFFFF0
@M05620:37:000000000-D9766:1:1101:19793:10081 1:N:0:2
GAGGCTGCTTTGGAAGAAACTCATAGATTACTGCAACAGTTCCCCCTGGACCTGGAAAAGTTTCTTGCCTGGCTTACAGAAGCTGAAACAACTGCCAATGCTACCCGTAAGGAAAGGCTCCTAGAAGACTCCAAGGGAGTAAAAGAGCTGATGAAACAATGGCAAGTAAGTCAGGCATTTCCGCTTTAGCACTCTCGTGGATCCAATTGAACAATTCTCAGCATTTGTACTTGTAACTGACAAGCCAGGGA
+
A?AA>ACACDB@GCBA4GABGFHFHHHFGDFFFB44EG2FHF5FGGEBABBGGFFCB32BBDGFGGFBFGHFBEGBBBFFFCFGGBDDBF1BEGHHBGFFBBBGGH1>>EBBFGFBB?BGGFFH?G3BFGHHFFB?/?C?F3FHBFFBGF2@@F@B@CC@@FF<@<??F1FF?GHHHHFFHHD.<AF1>>1<><DCEFC<C0GHHHHFHH:CFH;:0;GHFFC;CGH:9CCFGG;;;CFBFB;.;EFCEB.
@M05620:37:000000000-D9766:1:1101:6733:10083 1:N:0:2
GAGGCTGCTTTGGAAGAAACTCATAGATTACTGCAACAGTTCCCCCTGGACCTGGAAAAGTTTCTTGCCTGGCTTACAGAAGCTGCAACAACTGCCAATGCTACCCGTACGGCCAGGCTCCTAGAAGCCTCCAAGGGCGTCCCCGAACTGATGCCACACTGGCCAGTCAGTCCTGCATTTCCGCTTTAGCCCTCTTGTGGATCCAATTGCCCCCTTCTCAGCATTTGTACTTGTAACTGCCAAGCAAGGGA
+
>1>AAAFAFFFFF1FGAFCFFGDGCGBGHBBGFH11FAFADGHHHGEF/0FGGHAEG10BBFGGFDGGHHHGHHG1BGFFHHHHH10BGFGHHHHFHHHFG2B100??//>EEEEG/?0BFH1B11F1B1B?01B/?//>@?/<////?11@F1G1>0<<1><<<FGG1DGHF0<GCGHB0=.CECG<;G;C/CGHHHHCG0FB0BFGGGFFE@9FGGGGFG0=FF0;;;;0900;F///;//;A-/9A-9
@M05620:37:000000000-D9766:1:1101:19169:10084 1:N:0:2
ACCACACCTTCTACAATGAGCTGCGTGTGGCTCCCGAGGAGCACCCCGTGCTGCTGACCGAGGCCCCCCTGAACCCCAAGGCCAACCGCGAGAAGATGAGTGAGATATTTTCTCACCCAGGTGAGTGGCCCGCTACCTCTTCTGGTGGCCGCCTCCCTCCTTCCTGGCCTCCCGGAGCTGCGCCCTTTCTCACTGGTTCTCTCTTCTGCCGTTTTCCGTAGGACTCTCTTCTCTGACCTGAGTCTCCTTTG
+
DDDDDDDDFFFFGGGGGGGGGGHHGGGFHGHHHGGGGGGGGHHHHGGGGGGGHHHHHHHGGGGGGGGGGGGHHHHGGGGHGHHHHGGGGGCFGGHHHHHFGFHHEHFHHHHHHHHHHAFCFGHBG<1<FGFFGCCGHHHHHHHGGHEDFFFGGGGGGGGGGGFFBBBFGGGEGG??BFFFFFFDDFFF00:BFBBFFFFFFFFFFBB0BFB.AF?0;.9A9D0:BBFFFFFFFFFBFFBB/9;FFFFFF00
@M05620:37:000000000-D9766:1:1101:17144:10091 1:N:0:2
ACCACACCTTCTACAATGAGCTGCGTGTGGCTCCCGAGGAGCACCCCGTGCTGCTGACCGAGGCCCCCCTGAACCCCAAGGCCAACCGCGAGAAGATGAGTGAGATATTTTCTCACCCAGGTGAGTGGCCCGCTACCTCTTCTGGTGGCCGCCTCCCTCCTTCCTGGCCTCCCGGAGCTGCGCCCTTTCTCACTGGTTCTCTCTTCTGCCGTTTTCCGTAGGACTCTCTTCTCTGACCTGAGTCTCCTTTG
+
AAA3ABBBFFFFGGGGGGGGGGHHGAEBEEHHHGGEDGGGGHHHHGGGEEGGHHGHHHHGGGGGGFGGGGGBHHHGGGDHGFHHHGGEGGGFFGHFDHEHHHHH1FHHHHHHHHFHHHGH.>>FFFGFGHHGGG-@GHHHHHHHHHFGHHG@DDFGGGGGGGGGGGGGGFGGGGAFFFFFFFFFFFFFFFFFFFFF;/FFFFFFFFFFFFFFFFFFFFFFFD/;BFFFFFFFFFFFFFFF/FFFFFFFFF/
@M05620:37:000000000-D9766:1:1101:28528:10109 1:N:0:2
ACCACACCTTCTACAATGAGCTGCGTGTGGCTCCCGAGGAGCACCCCGTGCTGCTGACCGAGGCCCCCCTGAACCCCAAGGCCAACCGCGAGAAGATGAGAGAGATATTTTCTCCCCCAGATGCGTGGACCGCTCCCTCTTCTGGTGGCCGCCTCCCTCCTTCCTGGCCTCCCGGAGCTGCGCCCTTTCTCCCTGGTTCTCTCTTCTGCCGTTTTCCGTAGGCCTCTCTTCTCTGACCTGCGTCTCCTTTG
+
AAA1AAA11CCFB3AABAB1A1BGEAE0000FHGGE0E?E//F0/EEE?AAAGHEGFHFAEGG/FEGE?EE0CGHGEGGAFAGHHAEE/<<CGFHEFFF11?FF/??FF<DGHF?0?ECG.1>1A..-.C<ACGCGGHHHHEFC0;/.;:;AAABGGBFGGGGGFGFAFFFFFB@@-@FFF@@--;BFFFFBFFFFFFFFFFFFFFFFFF@FFFFFFFF-999/9FFFFFFFFFFFFFFEF@F@FFBBFF9
@M05620:37:000000000-D9766:1:1101:25782:10109 1:N:0:2
ACCTCACCTTCTACAATGAGCTGCGTGTGGCTCCCGAGGAGCACCCCGTGCTGCTGACCGAGGCCCCCCTGAACCCCAAGGCCAACCGCGAGAAGATGAGAAGAGGCCCGCTACCTCTTCTGGTGGCCGCCTCCCTCCTTCCTGGCCTCCCGGAGCTGCGCCCTTTCTCACTGGTTCTCTCTTCTGCCGTTTTCCGTAGGACTCTCTTCTCTGACCTGAGTCTCCTTTGGAACTCTGCAGGTTCTAGCTCG
+
AAABCFCFFFFFGGGGGGFGGGHHGFGGGGHHHFFGGGGGGHHHHGGEAEFGHHGHHGHGGGGGGGGGGGGHFHHGGGGHGHHHHGGGGGCDGGHHHHGHFHHHHHGGGGGG-AFGH1GHHHHFGFHHG@CEGGGHHGHHHHHHHFGGGGGGGGGGGGFABGGDFFFFFFFFFFBFFFFFFFFFFFFFFADFFFFF;ADDFFFFFFFFFFFFFFBFFBFFFFFFFFFFFEFFFFFFFFFFFAFFFFF0;FD
@M05620:37:000000000-D9766:1:1101:9784:10112 1:N:0:2
ACCACACCTTCTACAATGAGCTGCGTGTGGCTCCCGAGGAGCACCCCGTGCTGCTGACCGAGGCCCCCCTGAACCCCAAGGCCAACCGCGAGAAGATGAGAAGAGGCCCGCTACCTCTTCTGGTGGCCGCCTCCCTCCTTCCTGGCCTCCCGGAGCTGCGCCCTTTCTCCCTGGTTCTCTCTTCTGCCGTTTTCCGTAGGACTCTCTTCTCTGACCTGAGTCTCCTTTGGAACTCTGCAGGTTCTAGCTCG
+
CCCCCCCCFFFFGGGGGGFGGGHHGGGBEEHHHGGFGGGGGHHHHGGGGGGGGHHHHHHGGGGGGGGGGGGHHHHGGGGHGHHHHGGGGGCFGGHGHHHH2GHGHHGGGGGG-CHHHHHHHHDDGGHHGDGEGHGHHGHHHHHHHGGGGGGGG-CBGGGGGGGFFFFFF/BFF.BBFFFFFFFFFFFFFDFFFFFFFFFFFFFFFFFFFFFFF/;FFFFFFFFFFFFFFFF/BFFFFFFFFFFFF:F/;FD
@M05620:37:000000000-D9766:1:1101:18690:10126 1:N:0:2
ACCACACCTTCTACAATGAGCTGCGTGTGGCTCCCGAGGAGCACCCCGTGCTGCTGACCGAGGCCCCCCTGAACCCCAAGGCCAACCGCGAGAAGATGAGTGAGATATTTTCTCACCCAGGTGAGTGGCCCGCTACCTCTTCTGGTGGCCGCCTCCCTCCTTCCTGGCCTCCCGGAGCTGCGCCCTTTCTCACTGGTTCTCTCTTCTGCCGTTTTCCGTAGGACTCTCTTCTCTGACCTGAGTCTCCTTTG
+
BABBBBBBFFFFGFGFGGGGGGHHGGFEGGHHGGGFGGGGCGHHHGGGGGGGFGHHHHHGFGCGGGGGGGGFHHGGGGCHGGHHHGGGGGCGGGHHHFFFHDGGHHHHHHHHHHHHHHGHGGHGHDF.FHHCGGGGHHHHHHHHHHEDHHCDAADGGGGGGGGGGGGGGGGGGGGGFFFFFFFFFFFFFFFFFFFFBFFFFFFFFFFFFFFFDFFFFFFFFFFFFFFFFFFFFFFFFFFFFFFFFFFFFFB
@M05620:37:000000000-D9766:1:1101:15835:10132 1:N:0:2
GAGGCTGCTTTGGAAGAAACTCATAGATTACTGCAACAGTTCCCCCTGGACCTGGAAAAGTTTCTTGCCTGGCTTACAGAAGCTGAAACAACTGCCAATGCTACCCGTAAGGAAAGGCTCCTAGAAGACTCCAAGGGAGTAAAAGAGCTGATGAAACAATGGCAAGTAAGTCAGGCATTTCCGCTTTAGCACTCTTGTGGATCCAATTGAACAATTCTCAGCATTTGTACTTGTAACTGACAAGCCAGGGA
+
CBBCCDFDFFFFGGGGGGGGGGHHHHHHHHHHHHHHFHHHHHHHHGGGHHHHHHHHGHHHGHHHHHHHHHHHHHHHHHHHHHHHHGHHHHHHHHHHHHHHHGGHHHFEEGCGHHHHGHHHGHHFHHGHHHHHGHHGGHGGGHHHFGHHGHHHHHHGGHFFGFGHHFGHHHGHHHHHGHHHHFGGGGGGHGDGGHHHHGHGHHHHHHHHHGHFGH::;CGGFGHHHHHGHHGGCFB;:FFGFFF.EGGFGG.
@M05620:37:000000000-D9766:1:1101:15614:10136 1:N:0:2
GAGGCTGCTTTGGAAGAAACTCATAGATTACTGCAACAGTTCCCCCTGGACCTGGAAAAGTTTCTTGCCTGGCTTACAGAAGCTGAAACAACTGCCAATGCTACACGTAAGGAAAGGCTCCTAGAAGACTCCAAGGGAGACAACGAGCTGATGAAACAATGGCAAGTAAGTCAGGCATTTCCGCTTTCGCACTCTTGTGGATCCACTTGAACAATTCTCAGAATTTGTACTTGTAACTGAACAGCCAGGGA
+
AAABCBFCFFFFGGGGGGGGGGHHGHHHHHHHHHHHHHHGHHGHHGGGHFHHHHHHHHHHHHHHHHHHHHHGHHHHHHHHHHHGHHHHHHHHHHHHHHHHEF4@3F?12F1F33BCGG?G/3?FDF3BFFGH333?/?E//22//??BDC2@2@FGGHGDHH00?FFFB1<?1??<GFG111<D.DE1.<<@CHGHGHH.<0:GG/=GHFF0C/:;00;CF0;;00;CB9F0;0;00CF:0/;/;CG.:D.
@M05620:37:000000000-D9766:1:1101:19769:10137 1:N:0:2
AGTGCCAGCTCTCAATCGCACAGGGGACCCAGGGCCTGGCCCCTCCATCCAGAAAACCTATGACCTCACCCGCTACCTGGCGCACCCACTCCGCAGCTTGGCTGGGACCTATGTGAGTATCCAGCGTAGGAATCTGGGAGTTGGGGAGGAGTGAGGAGTTGGGGAAAGACAGTCCTAACCGTGGAGGGTTCTGGTAAATGATGGGGTGAGGAGGGGCTCTTTGGCTCCCACCAGTCCCCCTGTCTGGTCTA
+
>A>>>DFFBFFFGGGGGFGAE?HCG2AEEAGH2BEA2FGHCGGFGGHGGFHHFHG2FEGHFFDGHDGHHHHEE>>EHH3BB>EEEG//?GGB>E?E>GBFEFHG//FFGHHFFHHHFFDF>GDHHGG?<A??FGGFHH0FFGHHGGCDC.</C0DG0EFGFFGGEDA:CH/CFGGGGFGGG.;B9CEGEGGGFGFGGFBFFFFFFF:@FFFFFDFF-@FFFFFFFFF?EFFFEFFFFFFFFFFFFFFEFFF
@M05620:37:000000000-D9766:1:1101:24169:10145 1:N:0:2
GAGGCTGCTTTGGAAGAACCTCATAGATTACTGCAACAGTTCCCCCTGGACCTGGAAAAGTTTCTTGCCTGGCTTACAGAAGCTGAAACACCTGCCAATGCTACCCGTAAGGAAAGGCTCCTAGAAGACTCCAAGGGAGTAAAAGAGCTGATGAAACAATGGCAAGTAAGTCAGGCATTTCCGCTTTAGCACTCTTGTGGATCCAATTGAACAATTCTCAGCATTTGTACTTGTAACTGACAAGCCAGGGA
+
AAAAA?>AFFDFFGGGFG1FFGFHGGHHHFHHHFEDGHGAFHHHHGECFBGHHFHHHDGHHHHHFHEGHHFHHHFGHHHHHHHHFHHHHF0EHFHHHHHHHHFHHHGEGGHHHHGHGHHHFHHGHGHHHHHHHHHGGEGGHHHBGEHGHHHHHHHHHHGHHGHHHGHHHHGGHHHHHHHHHHGGGGGHHGHHGHHGHGGCHHHGHCGHHHHHHHHHHHHGHGHHHHH;CGGGFFGGGGGGGGGGGGGGGFA
@M05620:37:000000000-D9766:1:1101:15691:10148 1:N:0:2
ACCACACCTTCTACAATGAGCTGCGTGTGGCTCCCGAGGAGCACCCCGTGCTGCTGACCGAGGCCCCCCTGAACCCCAAGGCCAACCGCGAGAAGATGAGTGAGATATTTTCTCACCCAGGTGAGTGGCCCGCTACCTCTTCTGGTGGCCGCCTCCCTCCTTCCTGGCCTCCCGGAGCTGCGCCCTTTCTCACTGGTTCTCTCTTCTGCCGTTTTCCGTAGGCCTCTCTTCTCTGACCTGAGTCTCCTTTG
+
CCCCCCCCFFFFGGGGGGGGGGHHGFGEGGHHHGGGGGGFGHHHHGGGEFGGHHHHHHHGGGGGGGGGGGGHHHHGGGGHGHHHHGGGGGGGGGHHHHHHHHHH?FHGHHHFHH1FHHGHAFGDFGHGGHHGGG-AHHHHHHHHGHFGHHG?CFGGGGGGGGGGGGGGGGGGGG?DFFFFFFFFFFFFFFFBFFFFBFFFFFFFFFFFFFFDFFFFFFFFFF0FFFFFFFFFFFFFFFFF/;FFFFFFFFF
@M05620:37:000000000-D9766:1:1101:14661:10151 1:N:0:2
ACCACACCTTCTACAATGAGCTGCGTGTGGCTCCCGAGGAGCACCCCGTGCTGCTGACCGAGGCCCCCCTGAACCCCAAGGCCAACCGCGAGAAGATGAGAAGAGGCCCGCTCCCTCTTCTGGTGGCCGCCTCCCTCCTTCCTCGCCTCCCGGACCTGCGCCCTTTCTCTCTGGTTCTCTCTTCTGCCGCTTTCCGTAGGCCTCTCTTCTCTTACCTGAGTCTCCTTTGGAACTCTGCAGGTTCTAGCTCG
+
DDDDDDCCFFFFGGGGGGGGGGHHGGGEHGHHHGGGGGGGGHHHHGGGGGGGHHHHHHHGGGGGGGGGGGGHHHHGGGGHGHHHHGGGGGGGGGHHHHHBD222G//?/</-->FCHHFH1<0=/...<--:<GE/<./0C/00.-<.<9..---</C:--B=-/<B:F0<<0000<B0<:F0:00<0--<9.B0AF...0<BFBBB0000000<:00:/0<B0FFF0:/000<<0::00.<:B00<0<F.
@M05620:37:000000000-D9766:1:1101:16451:10157 1:N:0:2
ACCACACCTTCTACAATGAGCTGCGTGTGGCTCCCGAGGAGCACCCCGTGCTGCTGACCGAGGCCCCCCTGAACCCCAAGGCCAACCGCGAGAAGATGAGAAGAGGCCCGCTACCTCTTCTGGTGGCCGCCTCCCTCCTTCCTGGCCTCCCGGAGCTGCGCCCTTTCTCACTGGTTCTCTCTTCTGCCGTTTTCCGTAGGACTCTCTTCTCTGACCTGAGTCTCCTTTGGAACTCTGCAGGTTCTAGATCG
+
CCCCCCBCFFFFGGGGGGGGGGHHGGGEHGHHHGGGGGGGGHHHHGGGGGGGHHHHFHHGGGGGGGGGGGGHHHHGGGGHGHHHHGGGGGGGGGHHHHHHHHHHHHEGGGGGGGHHHHHHHHHHHEHHDGGGGHGHHGHHHHHHHGGGGGGGGGGGGGGGGGGFFFFFFBFFFFFFFFFFFFFFFFFFFFFFFFFFFFFFFFFFFFFFFFFFFEFFFFFFFFFFFFFFFFFFFFFFFFFFF;FFFFFBFF?
@M05620:37:000000000-D9766:1:1101:11862:10184 1:N:0:2
GAGGCTGCTTTGGAAGAAACTCATAGATTACTGCAACAGTTCCCCCTGGACCTGGAAAAGTTTCTTGCCTGGCTTACAGAAGCTGAAACAACTGCCACTGCTAACCGTAGGGCCCGAGTAGAAGCCAACTCCGTAAAAGAGCACACGAAACTGAGCCAATGAACAGTCGGTCCGCCACTTCAGCACTCGCCCTCTTGCGGTTCCACTTGACCCATCATCAGCACTTGTACTTGACACTGCACAGCCAAAGC
+
BBBABBFBFFFFGGGGGGGGGGHHHHGHHHHGHHHHGHHGHHGHHGGGHHHHHHHHAGHHHHHHHHHHHHHHHHHHHHHHHHHHHHHHHHHHHHHHH@B33@4B31>1?11?21>///?B344B?F2B/FH3//0//BB/222020><//<11?1???G11111?011.>-.><-<-.<D00=D0.;:.--;-:/C:0--.;;9C0C000009;/9CF00;9C.;FGFFBB/;//;;///9;/.9;F../.
@M05620:37:000000000-D9766:1:1101:19912:10197 1:N:0:2
AGTGCCAGCTCTCAATCGCACAGGGGACCCAGGGCCTGGCCCCTCCATCCAGAAAACCTATGACCTCACCCGCTACCTGGAGCACCAACTCCGCAGCTTGGCTGGGACCTATGTGAGTATCCAGCGTAGGAATCTGGGAGTTGGGGAGGAGTGAGGAGTTGGGGAAAGACAGTCCTAACCGTGGAGGGTTCTGGTAAATGATGGGGTGAGGAGGGGCTCTTTGGCTCCCACCAGTCCCCCTGTCTGGTCTA
+
CCBCCFFFBFFFGGGGGGGGGGHGGGGGGGHHGGGGGGHHHHGHGGHFHGHHHHHGHGHCGHHHHHHHHHHGGEEGHHHHFGHHHHHHGHHHEGGGGHHHGHFGGGHHGHHHHHHHHHHHHHHHHGFGGGHHHHHHHHHGDHHHGGGGGGGHHHHHHGHHHHGGGGHHHHHHHHHHHHHHGGEGGGGGGGGGGGGGGGGGGGGGGGFFFFFFFFFFFFFFFFFFFFFFFFFFFFFFFFFFFFFFFFFFFFF
@M05620:37:000000000-D9766:1:1101:21918:10202 1:N:0:2
AGTGCCAGCTCTCAATCGCACAGGGGACCCAGGGCCTGGCCCCTCCATCCAGAAAACCTATGACCTCACCCGCTACCTGGAGCACCAACTCCGCAGCTTGGCTGGGACCTATGTGAGTATCCAGCGTAGGAATCTGGGAGTTGGGGAGGAGTGAGGAGTTGGGGAAAGACAGTCCTAACCGTGGAGGGTTCTGGTAAATGATGGGGTGAGGAGGGGCTCTTTGGCTCCCACCAGTCCCCCTGTCTGGTCTA
+
>3>ABFDFBFFFAEGGGEFGAEFHEEGGGGEHGGGGGDHFHFEHGGHGHFHFGHBGFGEFHHHHHHFFHHHEGG@FHBGF2FGCE??1?3FFEDGCEE3GE3GGGCFHGGHHHFGHHHGHHBFGFGDGGCHGHHHHHGCFFBHHGC<C?EFHGEHFCDHGHGCCFGE.::CHHHHGHHHHGCC9CEGG;AFGGG9FGGFBBCGGGGD-.FAFFFBBBBFFFFFFFFFF.BF.AFFFFFFF<FFFFFFBF/;
@M05620:37:000000000-D9766:1:1101:9080:10208 1:N:0:2
GAGGCTGCTTTGGAAGAAACTCATAGATTACTGCAACAGTTCCCCCTGGACCTGGAAAAGTTTCTTGCCTGGCTTACAGAAGCTGAAACAACTGCCAATGCTCCCCGTAAGGAAAGGCTCCTAGAAGACTCCAAGGGAGTAAAAGAGCTGATGAAACAATGGCAAGTAAGTCAGGCATTTCCGCTTTAGCACTCTTGTGGATCCAATTGAACAATTCTCAGCATTTGTACTTGTAACTGACAAGCCAGGGA
+
A?AB>ACBFDFDGBBFGGCGGGHHHGHHHHFFGHCHFHHHHFGGHGFEEHGHHGFFB32GBGHFHHGBBGGGHHHBBBFGHHBGHBBFBGAHHHHGHHHHBB3BFGEEEG1FBFGBFGHFFBGHHHFFHGHHCFF?EGGFGBFH3FH2FGDGHHGB@FH@FF@FGFGGHG?F?GHFFFFFGF?EAAF>GF1<<CDDG<C?GCGGH0DGHCF:GH<;::;FFCGGHFGHHCB9C9;00;FBCFF.:CGAEF.
@M05620:37:000000000-D9766:1:1101:11669:10212 1:N:0:2
ACCACACCTTCTACAATGAGCTGCGTGTGGCTCCCGAGGAGCACCCCGTGCTGCTGACCGAGGCCCCCCTGAACCCCAAGGCCAACCGCGAGAAGATGAGAAGAGGCCCGCTACCTCTTCTGGTGGCCGCCTCCCTCCTTCCTGGCCTCCCGGAGCTGCGCCCTTTCTCACTGGTTCTCTCTTCTGCCGTTTTCCGTAGGACTCTCTTCTCTGCCCTGAGTCTCCTTTGGAACTCTGCAGGTTCTAGATCG
+
CCDDCDDCFFFFGGGGGGGGGGHHGEGGHGHHHGGGGGGGGHHHHGGGGGGGHHHHHHHGGGGGGGGGGGGHHHHGGGGHGHHHHGGGGGDGGGHHHHGHHHHHHFGGGGGG@FHHHHHHHHHGHGHHGGGGGHGHHGHHHHHHFGGGGGGGG?GDGGGGGGGFFFFFF0BFFBFFFFFFFFFFFFFFFDFFFFFFFFFFFFFFFFFFFFFHF0BEFFFFFFFFFFFFFFFEFFFFFFFFFAFFF0F0<BE
@M05620:37:000000000-D9766:1:1101:13304:10214 1:N:0:2
GAGGCTGCTTTGGAAGAAACTCATAGATTACTGCAACAGTTCCCCCTGGACCTGGAAAAGTTTCTTGCCTGGCTTACAGAAGCTGAAACAACTGCCAATGCTACCCGTAAGGAAAGGCTCCTAGAAGACTCCAAGGGAGTAAAAGAGCTGATGAAACAATGGCAAGTAAGTCAGGCATTTCCGCTTTAGCACTCTTGTGGATCCAATTGAACAATTCTCAGCATTTGTACTTGTAACTGACAAGCCAGGGA
+
AAAAAAFAFFFFGGGGGGGGFGGHHGHHHFHHHHHHFAGDFGHHHGGGHHHHHHHHGHHHFHHHHHHHHHHHHHHGHHGHHHHGHFGHHHFHHHHHHHHHHHHHHHGGGGHHHHHHFHGHEFHHHFGHGFHHHHHFDFGGFFHHFFHFHHHHHHHHHHHHHHHHHGFGHHFGGHHGHHGHHHGGGGGHGHFGHGGFGDGDFGFHHGHHHHHGHHGHGHFGFGBGHFGGGGFCHBFGFFFFFGGGGFGGFG.
@M05620:37:000000000-D9766:1:1101:17446:10219 1:N:0:2
AGTGCCAGCTCTCAATCGCACAGGGGACCCAGGGCCTGGCCCCTCCATCCAGAAAACCTATGACCTCACCCGCTACCTGGAGCACCAACTCCGCAGCTTGGCTGGGACCTATGTGAGTATCCAGCGTAGGAATCTGGGAGTTGGGGAGGAGTGAGGAGTTGGGGAAAGACAGTCCTAACCGTGGAGGGTTCTGGTAAATGATGGGGTGAGGAGGGGCTCTTTGGCTCCCACCAGTCCCCCTGTCTGGTCTA
+
BBAABFFFBFFFGDGGGGGFGGHGGGGGGGHHGGGGGGHHHHGHGGHGHHHHHHHHHGHHHHHHHHHHHHHGGEEEHHHH?GHHHHHHGHHHGGGGGHGHGHHGGGHHGHHHHHHHHHHHHHHHHGGGGGHHGHGHGHFGGHHGGGFGGGGHHGHHHGHHHHGGGGGHHHHHHHHHHHHHGGEGGGGGDGGGGGGGGGGGGGGGGGFFFFFFFFFFFFFFFFFFFFFFFFFFFFFFFFFFFFFFFFFFFFB
@M05620:37:000000000-D9766:1:1101:22000:10242 1:N:0:2
AGTGCCAGCTCTCAATCGCACAGGGGACCCAGGGCCTGGCCCCTCCATCCAGAAAACCTATGACCTCACCCGCTACCTGGAGCACCAACTCCGCAGCTTGGCTGGGACCTATGTGAGTATCCAGCGTAGGAATCTGGGAGTTGGGGAGGAGTGAGGAGTTGGGGAAAGACAGTCCTAACCGTGGAGGGTTCTGGTAAATGATGGGGTGAGGAGGGGCTCTTTGGCTCCCACCAGTCCCCCTGTCTGGTCTA
+
ABAABFFFBFFFGGGGGGGGGAHCFGDFGGHHGGGG2BEGHHEHFGHHHFFHFH3AGEHGDG5FFEEGHHH?EE>EHBHHHHHHHGGHGFGHGGG@@EHHEHHGGGHHGHHFFHHHHHHHHHHHHGGGGGHHHHHHHHHGGHHHGGGGGGGHHHHHHGHHHHGGGGHHHHHHHHHHHHHHGGGGGGGGDGGGGGGGGGGGGGGGGGFBFFFFFFBBBBFFFFFFFFFFFFFFFFFFFFFFBFFFFFFFFFF
@M05620:37:000000000-D9766:1:1101:9639:10263 1:N:0:2
GAGGCTGCTTTGGAAGAAACTCATAGATTACTGCAACAGTTCCCCCTGGACCTGGAAAAGTTTCTTGCCTGGCTTACAGAAGCTGAAACAACTGCCAATGCTACCCGACCGGAAAGGCTACTAGCCGACACCACGGGAATGGACGAAATGATGCAACAATAGAAAGTCAGTCAAGCATTTCAGCTTTAGCCCACTTGTGGATCCAATTGAACCATACACAGCATTTGTACTTGACACTGAACAGCCAGGGA
+
AABBBBFBFFFFCGGGGGGGGGHHHHHHFFHHHHHGFHHAGHHGHGGGGHHHHHFGEHFHGHHHDHFHHHHHHHFHHGHFHHHHGHHHHHHHHHHGHHHH3E43BBE//>>E/>EHFGHF234B3BBFC//??/?>@E/011?1>>/>.>FDG11<><>11<0=0<=0=00=<0<0/<DHGFHFHHH0;0//.:::0;CA0BF/:CCFBBFF..00;0;09C;00;00;0;0C090///;//9BFFF.;..
@M05620:37:000000000-D9766:1:1101:5878:10269 1:N:0:2
AGTGCCAGCTCTCAATCGCACAGGGGACCCAGGGCCTGGCCCCTCCATCCAGAAAACCTATGACCTCACCCGCTACCTGGAGCACCAACTCCGCAGCTTGGCTGGGACCTATGTGAGTATCCAGCGCAGGAATCTGGGAGTTGGCGAGGAGTGAGGACTTGGGGAAAGACAGTCCTAACCGTGGAGGGTTCTGGCAAATGATGGGGTGAGGAGGGGCTCTTTCGCTCCCACCAGTCCCCCTGTCTGGTCTA
+
>A>3>DFBAFFFGGGGGGF2A2BCFEEAEBGH2AEEAFHHHHGHGGHFGGHHGHHGHGHHGHHHHHHHHHHEG>EEHFHH2BFGGHF1?GGG?EC/>GDGGH?/?EGH/FGHHH2GH?D1BBFFGG/CC@FFGHHHGGFFEHHH1><C-@EHHHHHH.<G0=.;CEHHFHHHHHHHGGGGGGEBGGG-;CFGGG0BFGGGGBFF.99;EFFFFFB;B-;F/B/;;.;.A9AFFFFFBFAAB.BFF/9;FF/
@M05620:37:000000000-D9766:1:1101:9657:10272 1:N:0:2
GAGGCTGCTTTGGAAGAAACTCATAGATTACTGCAACAGTTCCCCCTGGACCTGGAAAAGTTTCTTGCCTGGCTTACAGAAGCTGAAACAACTGCCAATGCTCCCCGTAAGGAAAGGCTCCTAGAATACTCCAAGGGAGTAAAAGAGCTGATGAAACAATGCCAAGCAAGTCAGGAATTGCCGTCTTAGCACTCTTGTGGATCCACTTGAACAACTCTCAGCAGTTGTACCTGTACCTGACAACCCATGGT
+
AAAAAABACD5DFBBB44BFEBDDDE5DGBFFGHGBGAFDGGGHFGAF22BFGEF2BBFF3AFGFFDAGF3EFHFFEGFGFFHCEDB@FCGEFHHHEHGCBB3@FE>>>?1@BFF00/3BFG34?BB4BF33FGE///</B1BG1/00B11@12@1FGA1@1@11</?00?1@D0101<1>1<.->.=1>000<0=0=0<<0<<</::0:0;CC.;:;;CBC;.;;999B0;BC009;0/F00..99/9/0
@M05620:37:000000000-D9766:1:1101:19683:10272 1:N:0:2
ACCACACCTTCTACAATGAGCTGCGTGTGGCTCCCGAGGAGCACCCCGTGCTGCTGACCGAGGCCCCCCTGAACCCCAAGGCCAACCGCGAGAAGATGAGAAGTGGCCCGCTCCCTCTTCTGGTGGCCGCCTCCCTCCTTCCTGGCCTCCCGGAGCTGCGCCCTTTCTCCCTGGTTCTCTCTTCTGCCGTTTTCCGTAGGACTCTCTTCTCTGACCTGAGTCTCCTTTGGAACTCTGCAGGTTCTAGCTCG
+
CCCBBCCCFFFFGGGGGGGGGFHGGEEAAEHGHGGEDGGGDHHHHGGGDEFGHHFHHHHFCGGGGGGGGGGFHHHGGGGHGHHHHGGGGGBCCGGF>GFHEHHHHHGHHGGG-<FGHHHHHHHHC<GHG-CEEHGHHGHHHGHHHHGGGGGGGGGGGGGGFGGFFFFFF/BFBEFFFFFFFFFFFFEFDDDFFFFA:AF?FFFFFFFFFFFFF/;BFFEFFFFFFFFBFFB/FFFEFFFBAAFFF/B/BF?
@M05620:37:000000000-D9766:1:1101:12333:10273 1:N:0:2
ACCACACCTTCTACAATGAGCTGCGTGTGGCTCCCGAGGAGCACCCCGTGCTGCTGACCGAGGCCCCCCTGAACCCCAAGGCCAACCGCGAGAAGATGAGAAGAGGCCCGCTCCCTCTTCTGGTGGCCGCCTCCCTCCTTCCTGGCCTCCCGGCGCTGCGCCCTTTCTCCCTGCTTCTCTCTTCTGCCGTTTTCCGTAGGACTCTCTTCTCTGCCCTGAGTCTCCTTTGGAACTCTGCAGGTTCTAGCTCG
+
BBBABBBBFFFFGGGGFGGDGDGBEEEEHFHHGGGEGGGGGHHHHGGGGGGGHHHHHHHGGGGGGFGGGGGGHGHGGGGHGFHHHGGGGGCC@FCFDGDF1FG?FCDE/AC-<CFCFC<DG00=<?HFC@-.C.;CGGHFBGBG/CAFG?EFB--9B@.;=DBBFBBFF;9B/./9//9BBFFBBFE/9;DB.B/9F.9D/9B/BFBFFFFFB99AFFFB:B9/:FFF9BB/99/99F/:;AFFF///;;.
@M05620:37:000000000-D9766:1:1101:18452:10279 1:N:0:2
AGTGCCAGCTCTCAATCGCACAGGGGACCCAGGGCCTGGCCCCTCCATCCAGAAAACCTATGACCTCACCCGCTACCTGGAGCACCAACTCCGCAGCTTGGCTGGGACCTATGTGAGTATCCAGCGTAGGAATCTGGGAGTTGGGGAGGAGTGAGGAGTTGGGGAAAGACAGTCCTAACCGTGGAGGGTTCTGGTAAATGATGGGGTGAGGAGGGGCTCTTTGGCTCCCACCAGTCCCCCTGTCTGGTCTA
+
BAAAAFFFBFFFGFGGGGGGGGHHGEGFGGHHFEGGGGHHHHGHGGHHHHHHHHHFHGHHHFHHHHHHHHHGGEFGHHHH2GGHHHHCEHHEEGGGGHGHGHHGGGHHGHHHHHHHHHHHHHHHHGGGGGHHHHHHHHHGGHHHGGGGGGEHHHHHHGHHHHGGGGHHHHEHHHHHHHHHGGGGGGGGCFGGGGFGGGGGGGGGGGFFFFFFFFFFFFFFFFFFFFFFFFFFFFFFFFFFFFFFFFFFFFB
@M05620:37:000000000-D9766:1:1101:23853:10293 1:N:0:2
AGTGCCAGCTCTCAATCGCACAGGGGACCCAGGGCCTGGCCCCTCCATCCAGAAAACCTATGACCTCACCCGCTACCTGGAGCACCAACTCCGCAGCTTGGCTGGGACCTATGTGAGTATCCAGCGTAGGAATCTGGGAGTTGGGGAGGAGTGAGGAGTTGGGGAAAGACAGTCCTAACCGTGGAGGGTTCTGGTAAATGATGGGGTGAGGAGGGGCTCTTTGGCTCCCACCAGTCCCCCTGTCTGGTCTA
+
AAAABFFFBFFFGGGGGGGGGGHHGGGGGGHHGGGGGEHHHHGHGGHHHHHHHHHHHGHHHHHHHHHHHHHGGGFGHHHHHHHGHHHHGHHHGGEGGHHHGHHEGGHHGHHHHHHHHHGFHHHHHGGFFGGHGHHHHGHGFHHHGGGGGGGHHHHHFGHHHGGGGGHHHHHHHHGFHHHHGFGGGGGGGGGGGGFGGFGGGGGGGGFFFFFFFFFFFBEFFFFFFFFFFFFFFFFFFFFFFFFFFFFFFF9
@M05620:37:000000000-D9766:1:1101:3973:10306 1:N:0:2
GAGGCTGCTTTGGAAGAAACTCATAGATTACTGCAACAGTTCCCCCTGGACCTGGAAAAGTTTCTTGCCTGGCTTACAGAAGCTGAAACAACTGCCAATGTGATATGTCAGGCCTAAGGAATGGCTCCCTCAACGGGCTAAGCCGCTATAATGCCCCATTGGACAGTCCGAAGTTCATTTGCGATTTCGCCCTCATGAGGATCATATTGCCAACTTAACAACTTTCGTACTTGTCACTTGCAAGCTACAGA
+
BBBCCCFCFFFFGGGGGGGGGGHHHHHHHHHHHHHHHHHGHHHHHGGGHGHHHHHHHHHHHHHHHHHHHHHHHHHHHHHHHHHHHHHHHHHHHHHHHHHH4@44DDD44D4?B133333@333BF23?/2BBB2/>/E/0B222/////2D222@2?C0?11??G/?=1//<-.111>1111><GHGHBAE.DC.;00:/0;;.00;00<GCC9FB90CF0:00;0../.:;FF0;FG000;BFA0;00:0
@M05620:37:000000000-D9766:1:1101:6364:10320 1:N:0:2
ACCACACCTTCTACAATGAGCTGCGTGTGGCTCCCGAGGAGCACCCCGTGCTGCTGACCGAGGCCCCCCTGAACCCCAAGGCCAACCGCGAGAAGATGAACAGAGGCCCGCTCCCTCTTCTTGTGGCCGCCTCCCTCCTTCCTGTCCTCCCGGCGCTGCGCCCTTTCTCCCTTGTTCTCTCTTCTGCCGTTTTCCGTAGGCCTCTCTTCTCTGCCCTGAGTCTCCTTTGGCCCTCTGCAGGTTCTTGATCG
+
BBBBBBA3BCBFGFGGGGBFGFHHEEEAAEGFHAFE?EECDHHHHGEEEEEGGHFHHGHAE0EEFGGGGGGHGHHGGGGHGHHHHGGGGG<BDGFBDGH22?F2FFDFECCC?ECGGHHHH00=CD.CC-::EHGHHDCGCFF00;CFFFGF-AAD?GGFFD-@BFFFF;BF/.;BFFFF/;FFFFB/9;AFF//;:;A./9BAFFFFFFFFB/9ABF.B;BB/;BF/99/;AA9.99//;9BFF/;/;B:
@M05620:37:000000000-D9766:1:1101:20524:10321 1:N:0:2
ACCACACCTTCTACAATGAGCTGCGTGTGGCTCCCGAGGAGCACCCCGTGCTGCTGACCGAGGCCCCCCTGAACCCCAAGGCCAACCGCGAGAAGTGGCCCGCTCCCTCTTCTGGTGGCCGCCTCCCTCCTTCCTGGCCTCCCGGCGCTGCGCCCTTTCTCCCTGGTTCTCTCTTCTGCCGTTTTCCGTAGGACTCTCTTCTCTGACCTGAGTCTCCTTTGGCACTCTGCAGGTTCTAGATCGGAAGCGCA
+
ABBAABBBFFFFGGGGGGGGGCHHG2AAAAGHAFFEEGGCDFHHHGGGDEGGHHGEGHGF@EGGG?GGGFG2GEGEGG?GA/GHHG//BFB//DC???CCGGGG/CF<GHHHHHHHHGHH?C-<EGGGHGHHHHHHHHFGHHGGG--;??ADF?DC/FFFFFFFFE/B/BBFFFFFFFFFFFFFEFFDF.:A/:FFFFFFFFFFFFFFFFEFFFFFFFFF/B;FFFFFFFBFF;FFF/FBFFFFF.D.;@-
@M05620:37:000000000-D9766:1:1101:10189:10364 1:N:0:2
AGTGCCAGCTCTCAATCGCACAGGGGACCCAGGGCCTGGCCCCTCCATCCAGAAAACCTATGACCTCACCCGCTACCTGGAGCACCAACTCCGCAGCTTGGCTGGGACCTATGTTGCGTCTCCGGCGTCGGACTCTGGACGTTGGGACGGCGTGCGGCGTTGGGGAACGCACGTCCTACCCGTGGCGGGTTCTGGTAACTGATGGGGTGCGGCGGGGCTCTTTGGCTCCCCCCAGTCCCCCTGTCTGGTCT
+
CBACCFFFCFFFGGGGGGGGGGHHGGGGGGHHGGGGGGHHHHGHGGHHHHHHHHGHHGHHHHHHHHHHHHHGGEGGHHHHBGHHHHHEFHHHGGGGGHHHGHHGGGHHGHGHHHH33/?/?G2/>>@/>><C-><DGH0.-<<GFG..;-;:;-.=-;;@CFFFAFF..;---9;A.F:F.;A;--;@DB.ABBB/;B/B///:FFD.-.;--;@DCDC?FFFFFBFFF..;--;/;FFFDBA://FFFFF
@M05620:37:000000000-D9766:1:1101:17029:10366 1:N:0:2
ACCACACCTTCTACAATGAGCTGCGTGTGGCTCCCGAGGAGCACCCCGTGCTGCTGACCGAGGCCCCCCTGAACCCCAAGGCCAACCGCGAGAAGATGAGAAGAGGCCCGCTCCCTCTTCTGGTGGCCGCCTCCCTCCTTCCTGGCCTCCCGGAGCTGCGCCCTTTCTCCCTGGTTCTCTCTTCTGCCGTTTTCCGTAGGACTCTCTTCTCTGACCTGAGTCTCCTTTGGAACTCTGCAGGTTCTAGCTCG
+
BBBABBBBFFFFGGGGGGGGGGHHGEEA4EHGGFGGDGGGFHHHHGGGDGGGGHFHHHHGEGGGGFGGGGGFHHHGGGGHGHHHHGFGGGFFFGHF2GFF2FHFHHGGGGGG-CFHHHHHGHHGCEGGGCFEDHEHHGHHBFFHHGGGGGGGGGGAGGGFGGFFFFFFF/BFB?9FFFFFFFFFFFFFFFFFFFFFBFFFFFFFFFFFFFFFF/;FFFBFFFFFFFFBFFF/BFFFFFFBFAFFF;F/;F?
@M05620:37:000000000-D9766:1:1101:21023:10371 1:N:0:2
AGTGCCAGCTCTCAATCGCACAGGGGACCCAGGGCCTGGCCCCTCCATCCAGAAAACCTATGACCTCACCCGCTACCTGGAGCACCAACTCCGCAGCTTGGCTGGGACCTATGTGAGTATCCAGCGTAGGAATCTGGGAGTTGGGGAGGAGTGAGGAGTTGGGGAAAGACAGTCCTAACCGTGGAGGGTTCTGGTAAATGATGGGGTGAGGAGGGGCTCTTTGGCTCCCACCAGTCCCCCTGTCTGGTCTA
+
CCBBCFFFCFFFGGGGGGGGGGHHGGGGFGHGGGGGGGHHFHGHGGHHGHHHHHHHHGHHHHHHHHHHHHHGGEGGHGHHBGHHHHHHGGHFFGGGGHHHGHHGGGHHGHHHHHHHHHHHHHHHHGGGGGHHHHHHHHHGGGHHGGFGGGGHHGHHBEHHHHGGGGHHHHHHHHHHHHHHGGGGFGGGEGGGGGGGGGGGGGGGGGFFFFFFFFFFFFFFFFFFFFFFFFFFFFFFFFFFFFFFFFFFFF0
@M05620:37:000000000-D9766:1:1101:14056:10376 1:N:0:2
GAGGCTGCTTTGGAAGAAACTCATAGATTACTGCAACAGTTCCCCCTGGACCTGGAAAAGTTTCTTGCCTGGCTTACAGAAGCTGAAACAACTGCCACTGCTACCCGTACGGAACGGCTCCTAGCCGAATCCAAGGGAGTCACCAAGATGATGAACCAATGACCAGTAAGTAAGGCATTTCCGCTTTCGCAATCTTGTGGATCCAATTGAACAATTATCAGCCTTTGTACTTGTAACTGACCAGCAAGGGA
+
CCCCCCFCFFFFGGGGGGGGGGHHHHHHHHHHGHHHHHHGHHHHHGGGHHHHHHHGHHHHHHHHHHHHHHHHHHHHHHHHHHHHHHHHHHHHH?BBFGGHGHEHGBEE/>EEEF/>/>E//GHG33/<//?F22BC/?BE2F222?@0@FFGHHH1?GH1G111>>>FGHG1>F1FGHHH10CAEEGDEF?.;G0CG;G?HHHHHEGGHGFG0;0;00;;;FB9FB0;C9FFG0BFBFFGG/CFE/FFFFA
@M05620:37:000000000-D9766:1:1101:14843:10379 1:N:0:2
AGTGCCAGCTCTCAATCGCACAGGGGACCCAGGGCCTGGCCCCTCCATCCAGAAAACCTATGACCTCACCCGCTACCTGGAGCACCAACTCCGCAGCTTGGCTGGGACCTATGTTGAGCATCCAGCGTAGGAATCTGGGAGTTGGGGAGGAGTGAGGAGTTGGGGAAAGACAGTCCTAACCGTGGAGGGTTCTGGTAAATGATGGGGTGAGGAGGGGCTCTTTGGCTCCCACCAGTCCCCCTGTCTGGTCT
+
AAAABFFBAFFFGGGGGGGCE?GCFGEEDG22FAEECFHGCGG1EGBGFF3BBCFFGECAGHBGHHHCG1BEEEEEHFHHFHHHHHHHGEHHGG?E?GGEAHFG/EGCECC?B2F2?F1BGHF110B//>A1?CGBD1<FF<<<F@<.CCFGH<DFH0.<<<G-:::CCCFFH0:GFCC99-CA?DG?-C.CB;:;FFFFF0;CFE?D@A.AB.A-@B=E/BBBB///AEB.AAF9BF/A.-:////B/99
@M05620:37:000000000-D9766:1:1101:11435:10388 1:N:0:2
AGTGCCAGCTCTCAATCGCACAGGGGACCCCGGGCCTGGCCCCTCCATCCAGAAAACCTATGACCTCCCCCGCTACCTGGAGCACCAACTCCGCAGCTTGGCTGGTACCTATGTGAGCATCCAGCGTAGGAATCCGGGAGTTGGGGAGGAGTGAGGAGTTGGGTAAAGAGAGTCCTAACCGTGGAGGGTTCTGGTAAATGATGGGGCCAGGAGGGGCTTTTTGGCCCTCACCAGTCGCCCCTGCCGGGCCA
+
>>>AADD11BBDDFGGGAA1A0A0AAE0AE00A/AE//BB0FE/BEBGDG1A10FFFF>FGE2DBF@/B/>>EE/EHBF>FGH/>GHHG0GHA?//>0FGGFHE/BFGH21F1>F211@1@G11F/////<F111.---<<<D/--<-CGG/.0:.0.//0/-.0/90;//./:00;0/;-;.-..;-AF-/;/////;//;BFA---;---;---;--;/;--//9-----;-;/---9---9-9--;-9
@M05620:37:000000000-D9766:1:1101:19927:10388 1:N:0:2
ACCACACCTTCTACAATGAGCTGCGTGTGGCTCCCGAGGAGCACCCCGTGCTGCTGACCGAGGCCCCCCTGAACCCCAAGGCCAACCGCGAGAAGTGGCCCGCTACCTCTTCTGGTGGCCGCCTCCCTCCTTCCTGGCCTCCCGGAGCTGCGCCCTTTCTCACTGGTTCTCTCTTCTGCCGTTTTCCGTAGGACTCTCTTCTCTGACCTGAGTCTCCTTTGGAACTCTGCAGGTTCTAGATCGGAAGAGCA
+
ABBBBBCCFFFFGGGGGG5GGGHHGGGAFFHHHFGGDGGGGHGHHGGEEGGGHHHHHHHFGGGGGGGGGGGGHHHGGGGHGGHHHGGGGG/BDGHHG2FHHGCG<@FDHHHHHHHHHGHH@FGGGHGFHGHHHHHHHFHHHHGGG--AFFFGGGGGGGGGGBGFEFFFFFFFFFFFFEFFFFFFFFFFFFFF0FFFFFFFFFFFFFFFFFFFFFFFFFFB0F09BFF0;FFFFAFFFFF0FFEDFFFAAFB
@M05620:37:000000000-D9766:1:1101:14061:10395 1:N:0:2
GAGGCTGCTTTGGAAGAAACTCATAGATTACTGCAACAGTTCCCCCTGGACCTGGAAAAGTTTCTTGCCTGGCTTACAGAAGCTGAAACAACTGCCAATGCTACCCGTAAGGAAAGGCTCCTAGAAGACTCCAAGGGAGTAAAAGAGCTGATGAAACAATGGCAAGTAAGTCAGGCATTTCCGCTTTAGCACTCTTGTGGATCCAATTGAACAATTCTCAGCATTTGTACTTGTAACTGACAAGCCAGGGA
+
CBCCBCFCFFFFGGGGFGGGGGHHHHHHHHHGHHFHGHHHHHHHHGGGGGHHHHHGGFFHGHHHHHHHHHHHHHHGHHHHHHHHHGGHHHGHHHHHHGHG3F4FGHE>EEFFFHHHCHHHGHFHHFFGHGHHGHF?EGGAFBHHBFHHFGDGHHFFGHH>FFFFFFFFGG@GFGHFGGHHHFGGFAFDGH1FFGHGHHH?GCGHHBGFHHFGHH0;CGHGEHFC0CGFGGHHHG::;CFFFFG.EFGGGG9
@M05620:37:000000000-D9766:1:1101:19631:10399 1:N:0:2
GAGGCTGCTTTGGAAGAAACTCATAGATTACTGCAACAGTTCCCCCTGGACCTGGAAAAGTTTCTTGCCTGGCTTACAGAAGCTGAAACAACTGCCAATGCTACCCGTAAGGAAAGGCTCCTAGAAGACTCCAAGGGAGTAAAAGAGCTGATGAAACAATGGCAAGTAAGTCAGGCATTTCCGCTTTAGCACTCTTGTGGATCCAATTGAACAATTCTCAGCATTTGTACTTGTAACTGACAAGCCAGGGA
+
>AAAAACAFFFFGFGGGGGGGGBGGFGHHFHHHHHBBGHFGHGHHGFFGHHGHHHHHGHGFHHHHHHHHHHHHHHHHHGHHHGBGHGFGHHHHHHHHHHHFGHHHHGGFGHHHHHHGHGHGHHHG3GHHHHHHHHGGFGGHFGHGEHBFHFHHHHHHHHHGHGHHGHHHH1GGGHHHHHHHHGGGGGHFFFFGHHGHDCAGHHHHGHHHHFGHHFHBGHFHF0CHHHFGGGGHFFFGGGGGGG?AFFFGG.
@M05620:37:000000000-D9766:1:1101:11636:10403 1:N:0:2
ACCACACCTTCTACAATGAGCTGCGTGTGGCTCCCGAGGAGCACCCCGTGCTGCTGACCGAGGCCCCCCTGAACCCCAAGGCCAACCGCGAGAAGATGAGTGAGCTATTTTCTCACCCAGGTGAGTGGCCCGCTACCTCTTCTGGTGGCCGCCTCCCTCCTTCCTGGCCTCCCGGAGCTGCGCCCTTTCTCACTGGTTCTCTCTTCTGCCGTTTTCCGTAGGCCTCTCTTCTCTGACCTGAGTCTCCTTTG
+
CCCCCCCCFFFFGGGGGGGGGGHHGGGGEDGHHGGGCGGEEHHHHGGGFGGGHHHHHHHGGGGGGGGGGGGHHHHGGGGHGHHHHGGGGGGGGFHHF2DFHD?F1?GHHHHHHHHHHHGHGFHHHGGGFHHGGG-@HHGHHHHHGC/AGHGADFGGGFFGGGGGGGGGGFCGGGGFFFFFFFFFFFFFFFFFFFFFBBFFFFFFFFFFFFFDFFFFFDFFFF/BF.FFFFFFFFFFFFFE/BFFFFFFFFE
@M05620:37:000000000-D9766:1:1101:19916:10407 1:N:0:2
ACCACACCTTCTACAATGAGCTGCGGGTGGCTCCCGAGGAGCACCCCGTGCTGCTGACCGAGGCCCCCCTGAACCCCAAGGCCAACCGCGAGAAGTGGCCCGCTACCTCTTCTGGTGGCCGCCTCCCTCCTTCCTGGCCTCCCGGGGCTGCGCCCTTTCTCCCTGGTTCTCTCTTCTGCCGTTTTCCGTAGGACTCTCTTCTCTGACCTGAGTCTCCTTTGGCACTCTGCAGGTTCTGGATCGGAAGAGCA
+
AAA1A>AAFFFFGFGF3GGFGCHGG00AA0FGAFG?AEGGGHHHHGGGAEGEHHGBFHHGCGGGGCGGGGG0FEGGGGAH//?GFG//BCC@@CF11?/0//<A>AF1F<DBB0D<<AG.<C-..;CCGGHEHBCBFFF0..CCA--99.;-;-9-:B/9F/;;:-/9BF/BFFFFB/BB=B-F-B/BBAB-//FF/BFFBFFF///;9FFFBF/BFF9B/9/:/BFBFFFF--;B/9:BFB?--;--;-B
@M05620:37:000000000-D9766:1:1101:3573:10408 1:N:0:2
ACCACACATTCTACAATGAGCTGCGTGTGGCTCCCGAGGAGCACCCCGTGCTGCTGACCGAGGCCCCCCTGAACCCCAAGGCCAACCGCGAGAAGATGAACAGTGGCGGGCGCCCTCTTCTTTTTGGGGGCTCCCTCCTTCCCCGCCTCCCGGCCCGGCGCCCTTTCTCCCTTTTTCTTTCTTCTGCTGTTTCCGGTTGCGCTGTCTTCTCTGCCCTGAGTCTGCTTTGGCCCTCTGCATGTTCTTGTTCG
+
AAAAAAA1BDDFGFFGGG1BFGHHGGGBAEHFG0BE0EEGCHGHHGGAAEFGGHHHHHHA>/EEGGGGGGGHGHHGGGCHGHHHHGGGGG><@FHBGHH1???1?<///>--;;-;C:GHH00C0--.;---;;;/CCB/;F---;;A-9;9-;-;-;-9>--;/:B/9/:;//9/;9/;/;BBB////;B9/:-;;-------;:9;BFFF///9;A9B/;//9;B/////-:-99B//;:BB//;/99-
@M05620:37:000000000-D9766:1:1101:11622:10416 1:N:0:2
ACCACACCTTCTACAATGAGCTGCGTGTGGCTCCCGAGGAGCACCCCGTGCTGCTGACCGAGGCCCCCCTGAACCCCAAGGCCAACCGCGAGAAGATGAATGAAGTATTTTCTCCCCCTATTTCGTCGCCCGCTCCCTCTTCTGCTTGCCGCCTCCCCCCATCCTGGCCTCCCTTCGCTGCGCCCTTCCTCCCTCGTTCTCCCTACTACCGTTTTCCCTGAGCCTATCTTCTCTGACCTGCCTCCACTTTG
+
DCCDDDCCFFFFGGGGGGGGGGHHGGGGHGHHHGGGGGGGGHHHHGGGGGGGHHHHHHHGGGGGGGGGGGGHHHHGGGGHGHHHHGGGGGGGGGHHHHG22?221@1=1=@=?FGHAE-.111>0>.--..<--<:EB/::CH0:GC0;0A-;..;E.::-;C.00;FG:A9A/:/.;AD.--;--B//;B/.//;AE?EF0/B0.00;B-;.;AF00;0//;/;0:0;FFB0B000;0/..;:.//0;B0
@M05620:37:000000000-D9766:1:1101:14459:10417 1:N:0:2
GAGGCTGCTTTGGAAGAAACTCATAGATTACTGCAACAGTTCCCCCTGGACCTGGAAAAGTTTCTTGCCTGGCTTACAGAAGCTGAAACAACTGCCAATGCTACCCGTAAGGAAAGGCTCCTAGAAGACTCCAAGGGAGTAAAAGCGCTGATGAAACAATGGCAAGTAAGTCAGGCATTTCCGCTTTCGCACTCTTGTGGATCCAATTGAACAATTCTCAGCATTTGTACTTGTAACTGACAAGCCAGGGA
+
ABABBBFBFFFFGGGGGGGGGGHHHHHHHHHGHHHFGHHFGHHHHGGGHHHHHHHHHHHHGHHHHHHHHHHHHHHHHHHHHHHHHHHHHHHHHHHHCCGHHHEHGCFFEDHHFF3BFF3F/CDF?3?FGEGHHEHGF//?F333?0<</DGHHH22FCGG1<FGHGG1<G@D110FFHHFFHGDGDG0CEACGGHHHDGDHHHHGCGGHEHHH/GHFFHGGG0FFEGBFBFGGFFFFGFBFFFFEE/CAD.
@M05620:37:000000000-D9766:1:1101:3441:10420 1:N:0:2
ACCACACCTTCTACAATGAGCTGCGTGTGGCTCCCGAGGAGCACCCCGTGCTGCTGACCGAGGCCCCCCTGAACCCCAAGGCCAACCGCGAGAAGTGGCCCGCTACCTCTTCTGGTGGCCGCCTCCCTCCTTCCTGGCCTCCCGGCGCTGCGCCCTTTCTCACTGGTTCTCTCTTCTGCCGTTTTCCGTCGGCCTCTCTTCTCTGACCTGAGTCTCCTTTGGAACTCTGCAGGTTCTAGCTAGGAAGAGCA
+
AAA1>AAAFFFFFGFFGGBFD1FFE00BBEHH1BFEAEGGGHHHHGGGGGGGHGHFFFHGGGGGG/>EGGGFHCFGGGEH/<FFEG?/BBB@@CF?DFC<FG<A/>FGFGHHHH1<FFHG--<CAGGG/;:<GHHHHHFCCGGCG---:-;?AG@@/FBFFFFB9FFFF//FF/BBFF/;@FBFFFFFFF@@-BFFFFFFFFFFFFFFFFB-BFB/;BFFFF//BFF9;B/;A-BFBBFBB/;AF/;-;;:
@M05620:37:000000000-D9766:1:1101:22963:10422 1:N:0:2
ACCACACCTTCTACAATGAGCTGCGTGTGGCTCCCGAGGAGCACCCCGTGCTGCTGACCGAGGCCCCCCTGAACCCCAAGGCCAACCGCGAGAAGATGACCGAGTTATTTTCTCCCCCAGTTTTGTGGCGCGCTCCCTCCTCTGTTCGCGGCCTCCCTCATTCCTGCCCTTCCGCATCTGCGCCCTTTCTCCCGGGTTCTCTCTTCTGCCGTTTTCCGTACGCCTCTCTCCTTTGACCTGCGTCTGCTTTG
+
CCCCCCCCFFFFGGGGGGGGGGHHGFGGHGHHHGGGGGGGGHHHHGGGGGGGHHHHHHGGGGGGGGGGGGGHHHHGGGGHGHHHHGGGGGGGGGHHHH222//>==?1?11=1>1FA.<.1111./<C.-.-;-;E:/C.;B00000.---99:FFC/;.0;0F000A.F/;/..-.-000--::-/BFF00B.--;EF0;FFB0;0;:9-.;9AFBD:FA-.9..::90/B09BF0;B9.>.-..0;000
@M05620:37:000000000-D9766:1:1101:12529:10453 1:N:0:2
ACCACACCTTCTACAATGAGCTGCGTGTGGCTCCCGAGGAGCACCCCGTGCTGCTGACCGAGGCCCCCCTGAACCCCAAGGCCAACCGCGAGAAGATGAGAAGAGGCCCGCTACCTCTTCTGGTGGCCGCCTCCCTCCTTCCTGGCCTCCCGGAGCTGCGCCCTTTCTCACTGGTTCTCTCTTCTGCCGTTTTCCGTAGGACTCTCTTCTCTGACCTGAGTCTCCTTTGGAACTCTGCAGGTTCTAGATCG
+
CCCCCCCCFFFFGGGGGGGGGGHHGEGFHGHHHGGGGGGGGHHHHGGGGGGGHHGGHHHGGGGGGGGGGGGHHHHGGGGHGHHHHGGGGGGGGGHHHHHHHHHHHHDGGGGGCFHHHHGHHGHDFGHHCGGFGHGHHGHHHHHGCFGGGGGGD?DFFFGAGGGFFFFFF0BFFFFFFFFFFFFFFFFFFFFFFFFFBFFFFFFFFFFFFFFFFBFFFFFF9FFFFFFFFFFFFFFFFFFFFFFFFFF0BFF
@M05620:37:000000000-D9766:1:1101:7556:10466 1:N:0:2
ACCACACCTTCTACAATGAGCTGCGTGTGGCTCCCGAGGAGCACCCCGTGCTGCTGACCGAGGCCCCCCTGAACCCCAAGGCCAACCGCGAGAAGATGAGTGAGATATTTTCTCACCCAGTTGAGTGGCCCGCTCCCTCTTCTGGTGGCCGCCTCCCTCCTTCCTGGCCTCCCGGAGCTGCGCCCTTTCTCCCTGGTTCTCTCTTCTGCCGTTTTCCGTAGGACTCTCTTCTCTGACCTGCGTCTCCTTTG
+
CCDCCCDAFFFFGGGGGGGGGGHHGGGEEEHHHFGEDGGGGHGHHGGGFFGGHHHHHHHGGGGGGGGGGGGHHHHGGGGHGHHHHGGGGGDGGGHGHH22?>2F1?GFHFGHFHHHFCFC<=<1<GHGFF.@D-<EEFHFHHFHC:/:CC@G-.;EGGGFBFCFFB/FFGFGG.--:=.:0:-A>:FFFFFFFFF.FFFBBFFFF009FB@FFFFFFFFF.A:;/:9FF00BBBFFFFFF.C:-.:0;:FB
@M05620:37:000000000-D9766:1:1101:23085:10467 1:N:0:2
AGTGCCAGCTCTCCATCGCACAGGGGACCCAGGGCCTGGCCCCTCCATCCAGAAAACCTATGACCTCACCCGCTACCTGGAGCACCCCCTCCGCAGCTTGGCTGGGACCTATGTGAGTATCCAGCGTAGGAATCTGGGCGTTGGGGCGGAGTGCGGCGTTGGGGACAGACAGTCCTAACCGTGGAGGGTTCTGGTAAATGATGGGGTGAGGAGGGGCTCTTTGGCTCCCACCAGTCCCCCTGTCTGGTCTA
+
>A>>>D5FBFFFG4FFFEE2E?GAF2AAEAGH2AEAFFAGGHGGGGCHGFHHHCG2BEGHFBFGHDBGHHH>E/>>GHBF2BBGGHE/>EF//E?EEG?FEEHGG?CGGHG1BFG2DHFHHHDDGGGD?D<FGGHGHH/ADGGHGG.;C-;;.0;B-;BGBFBBE-.;/A9FFFFFF/FFBFFB.ADBFFFFFFFFFFFFBFFFFFFBEFEFDFBBB-E/FFFFFFFFFFFFAFFFFFFFBFFFFFEFFFF
@M05620:37:000000000-D9766:1:1101:13728:10474 1:N:0:2
ACCACACCTTCTACAATGAGCTGCGTGTGGCTCCCGAGGAGCACCCCGTGCTGCTGACCGAGGCCCCCCTGAACCCCAAGGCCAACCGCGAGAAGATGAGAAGAGGCCCGCTCCCTCTTCTGGTGGCCGCCTCCCTCCTTCCTGGCCTCCCGGAGCTGCGCCCTTTCTCCCTGGTTCTCTCTTCTGCCGTTTTCCGTAGGACTCTCTTCTCTGCCCTGAGTCTCCTTTGGAACTCTGCAGGTTCTAGCTCG
+
AAA>AAAAFFFFGGGGDGFAGBHHGEEEGAHH1FGEGGGGGHHHHGGGEEGGHHHGHHHGGGGGGEGGGGG>GFHGGGFHCCHHHGA<CGCCCCFFFGB1FGHHHHGGGGGG-EFFHHHHHHB=GAHFGCCAFHGHHGHHHGHHHGGGGGGGGGG@GFFA@E@@FEFFF/;FF-;FFEFFFFFFFFFB@FBFFFFFBFFFFFFFFBFFFFFFFBFEFF-BBFFFFFFFFFF/BFFF/B9FFFFFE;B;9B?
@M05620:37:000000000-D9766:1:1101:23071:10479 1:N:0:2
AGTGCCAGCTCTCAATCGCACAGGGGACCCAGGGCCTGGCCCCTCCATCCAGAAAACCTATGACCTCACCCGCTACCTGGAGCACCAACTCCGCAGCTTGGCTGGGACCTATGTGAGTATCCAGCGTAGGAATCTGGGAGTTGGGGAGGAGTGAGGAGTTGGGGAAAGACAGTCCTAACCGTGGAGGGTTCTGGTAAATGATGGGGTGAGGAGGGGCTCTTTGGCTCCCACCAGTCCCCCTGTCTGGTCTA
+
BBABCFFFCFFFGGGGGGGFGGHGGGGGGGHHGGGGGGHHHHGHGGHHHHHHHHHHFGGGFHHHHHHHHHHGGEFGHGHHFGGHHHHHGHHHEGGGGHHHGHHGGGHHGHHHHHHHHHHHHHHGHGGGGGHHHHHHHHHGGHHHGGGGGGGHFDHHGGHHHHGGGGHHHHHHHHHHHHHHGGFGDGGGEGGGGGFGGGGGGGGGGGFFFFFFFFFFFFFFFFFFFFFFFFFFFFFFFFFFFFFFFFFFFFF
@M05620:37:000000000-D9766:1:1101:6427:10480 1:N:0:2
AGTGCCAGCTCTCAATCGCACAGGGGACCCAGGGCCTGGCCCCTCCATCCAGAAAACCTATGACCTCACCCGCTACCTGGAGCACCAACTCCGCAGCTTGGCTGGTACCTATGTGAGTATCCAGCGTAGGAATCTGGGAGTTGGGGAGGAGTGAGGAGTTGGGGAAAGACAGTCCTAACCGTGGAGGGTGCTGGTAAATGATGGGGTGAGGAGGGGCTCTTTGGCTCCCACCAGTCCCCCTGTCTGGTCTA
+
>AABBFDFBFFFGGGGGFGGGGHHGFGGGGCGGGFEFFGHHHGFGGFHHHEGAGFGFFFFGGBFGHGCGF1EGGEGHHGGHHHFGHHHGFGHGE//>BGE/3BFE34B?B4B2B3BBBFGHHFHH/?<<?2F<2>22<0?/0FGADA<<E<<<10.0<G/<CF-CF.GBHHFCGC;0:GHG..9.9.@:.;F0/;;BF09BF0;.C99.A.BA.-@B;A//B9;/9B.;F.9AFFFFF..@A9FFFB;;/:
@M05620:37:000000000-D9766:1:1101:14900:10509 1:N:0:2
AGTGCCAGCTCTCAATCGCACAGGGGACCCAGGGCCTGGCCCCTCCATCCAGAAAACCTATGACCTCACCCGCTACCTGGAGCACCAACTCCGCAGCTTGGCTGGGACCTATGTGAGTATCCAGCGTAGGAATCTGGGAGTTGGGGAGGAGTGAGGAGTTGGGGAAAGACAGTCCTAACCGTGGAGGGTTCTGGTAAATGATGGGGTGAGGAGGGGCTCTTTGGCTCCCACCAGTCCCCCTGTCTGGTCTA
+
AAAABFFFBFFFGGGGGGGGGFH4FEAEGGHHFAEG2BFFHHEHEGHHHEGHDGBBGFHHHHGHG5GHHHH0>EEGHH3GFHHGGGFHGFGGFGGCCHHHGHHGGGHHGHHHHHHHHHHHHHHHHGGGGGHHHHHHHHHGGHHHGGGGGGGHHHHHHGHHHHGGGGHHHHHHHHHHHHHHGEEGGGGGCFGGGGCGGGGGGGGGGGFFFFFFFFFFFFFFFFFFFFFFFFFFFFFFFFFFFFFFFFFFFFF
@M05620:37:000000000-D9766:1:1101:12908:10511 1:N:0:2
AGTGCCAGCTCTCAATCGCACAGGGGACCCAGGGCCTGGCCCCTCCATCCAGAAAACCTATGACCTCACCCGCTACCTGGAGCACCAACTCCGCAGCTTGGCTGGGACCTATGTGAGTATCCAGCGTAGGAATCTGGGAGTTGGGGAGGAGTGAGGAGTTGGGGAAAGACAGTCCTAACCGTGGAGGGTTCTGGTAAATGATGGGGTGAGGAGGGGCTCTTTGGCTCCCACCAGTCCCCCTGTCTGGTCTA
+
BBABCFFFCFFFGGGGGGGGGGHGGGGGGGHHGGGGGGHHHHGHGGHGHGHHHHHHHGHHHGHHHHHHHHHGGEEFHHHHGGHHHHGHGHHHGGGGGHHHGHHGGGHHGHHHHHHHHHHHHHGHHGGGGGHHHHHHHGFGGHHHGGGGGGEHHGGHFGHHHHGGGDHHHHGHHHHHHHHHGGGGFGGGGGGGGGGGGGGGGGGGGGFFFFFFFFFFFFFFFFFFFFFFFFFFFFFFFFFFFFFFFFFFFEF
@M05620:37:000000000-D9766:1:1101:14588:10512 1:N:0:2
GAGGCTGCTTTGGAAGAAACTCATAGATTACTGCAACAGTTCCCCCTGGACCTGGAAAAGTTTCTTGCCTGGCTTACAGAAGCTGAAACAACTGCCAATGCTACCCGTAAGGAAAGGCTCCTAGAAGACTCCAAGGGAGTAAAAGAGCTGATGAAACAATGGCAAGTAAGTCAGGCATTTCCGCTTTAGCACTCTTGTGGATCCAATTGAACAATTCTCAGCATTTGTACTTGTAACTGACAAGCCAGGGA
+
AAABBBFAFFFFGGGGFBGGFGFHFGHHHFHGHHHBEEGFGHHHHGGGHFHHHHHHHH2FGHHHGHHHHHHGHHHCHHHFHHHFHHHHHGHHHHHHFGHHHGEHHHGGGGHHGFBGHHHHGHGHF3FGHHHHHGHGG/?FBFD3F/FGHHGHHHHFHFHHHHHFHGHEHHGHDGFHGHHHHHGGGGGFHHHHHHHHHHHFHHHHHEGHHGHHG/GHFHHHHGBHHHHGHHHHHGGGGGGGGFGFGG/AEG.
@M05620:37:000000000-D9766:1:1101:27486:10513 1:N:0:2
ACCACACCTTCTACAATGAGCTGCGTGTGGCTCCCGAGGAGCACCCCGTGCTGCTGACCGAGGCCCCCCTGAACCCCAAGGCCAACCGCGAGAAGTGGCCCGCTCCCTCTTCTGGTGGCCGCCTCCCTCCTTCCTGGCCTCCCGGCGCTGCGCCCTTTCTCCCTGGTTCTCTCTTCTGCCGTTTTCCGTAGGACTCTCTTCTCTGACCTGAGTCTCCTTTGGCACTCTGCAGGTTCTAGATCGGAAGAGCA
+
BBABBBBAFFFFGGGGGGFBGGHHGGGGHFHHGFFGDGGCFHHHHGGEABEF5GGHHHHGGG0EGGGGGGGHHHHGGGGHGHHHEGGEG/<>BDGFH2FGHGDC<?F0GHHHHH1>GGHFGCGGGCEGHGHHHHHFHHHHHHGGG-BGGGGGCGFFFFFBFFFFFFBFFFFFFFFFFFFFFFFFFFFFFFFFEFFFFFFFFFF/FFFFFFEFFFFFFFFFFFFBBFFFFFFFFAFFFFBFBFA?FFD.AFF
@M05620:37:000000000-D9766:1:1101:18212:10524 1:N:0:2
ACCACACCTTCTACAATGAGCTGCGTGTGGCTCCCGAGGAGCACCCCGTGCTGCTGACCGAGGCCCCCCTGAACCCCAAGGCCAACCGCGAGAAGATCACCGGGGAGTGGCCCGCTACCTCTTCTCTTGTCGGCGTCCCTCCTTCCTGTCCTCCCCGAGCTCCGCCCTCTCTCACTGTGTCTCTCTTCTGCCGCTTTCCGCATGACTCTCTCCTCTGACCCGTGTCTCCCTTGTAAATCTGCAGGGTCTAG
+
BBBBBBBBFFFFGGGGGGGFGFHHGFGFHGHHHGGGGGGGGHHHHGGGFGGGHHHHHHHGGGGGGGGGGGGGHHHGGGGHGGHHHGGGGGGGCGHHH22?2///>-@<F..0>-A---<0=G00<000=00.-;-9;-;0C./00/000/00;/:.-9;9://;D.@-.;/BF/F////9/BFFFF//;///---9A//..-..//9BBFF//;FF///;.-.;..;://.;.9////;B//9/.-.;B//
@M05620:37:000000000-D9766:1:1101:18339:10526 1:N:0:2
GAGGCTGCTTTGGAAGAAACTCATAGATTACTGCAACAGTTCCCCCTGGACCTGGAAAAGTTTCTTGCCTGGCTTACAGAAGCTGAAACAACTGCCAATGCTACCCGTAAGGAAAGGCTCCTAGAAGACTCCAAGGGAGTAAAAGAGCTGATGAAACAATGGCAAGTAAGTCAGGCATTTCCGCTTTAGCACTCTTGTGGATCCAATTGAACAATTCTCAGCATTTGTACTTGTAACTGACAAGCCAGGGA
+
CCCCCCFCFFFFGGGGGGGGGGHHHHHHGHHHHHHHHHHHHHHHHGGGHHHHHHHHHHHHHHHHHHHHHHHHHHHHHHHHHHHHHGFHHHHHHHHGHHHHHHHHHHGFGGHHHHHHHHHHGHHHHHHHHHHHHHHGGHGGHFHHHGHHHHHHHHHGHHHHHHHHHGHHHHHHFHFHHHHHHHGGGGGHHHGHHHHHHDGGHHHHHHHHHHHHHFHHFHHHHHHHHGHCGHHGHFFFGGGGGGGFGGGGGG?
@M05620:37:000000000-D9766:1:1101:19055:10527 1:N:0:2
AGTGCCAGCTCTCAATCGCACAGGGGACCCAGGGCCTGGCCCCTCCATCCAGAAAACCTATGACCTCACCCGCTACCTGGAGCACCAACTCCGCAGCTTGGCTGGGACCTATGTGAGTATCCAGCGTAGGAATCTGGGAGTTGGGGAGGAGTGAGGAGTTGGGGAAAGACAGTCCTAACCGTGGAGGGTTCTGGTAAATGATGGGGTGAGGAGGGGCTCTTTGGCTCCCACCAGTCCCCCTGTCTGGTCTA
+
A?1AAFFFAFFFGBGAAFGCGCH0F00E?EHHCFE?EFGGFHGHGFHHHEGHGFEGHECBEFBGHHHHHHHGGE@EHHHG0GHHHE0/?GGBEE@@CEEGAGFGCGHHCHH1BBF2FG2DDGFFHC<EGGHHGGFFGC0?E0?<C@.>CF.>C0D<<ECCDCCCC.:.:CGFHHHHHHHHGAE?A.AA;9AFFCC;CF0CBFFFGG-9-99/-9==>9E/9BFFFFFAEF?FEFFFFFFB?FFFFFFFFFB
@M05620:37:000000000-D9766:1:1101:8145:10527 1:N:0:2
GAGGCTGCTTTGGAAGAAACTGACAAGCCAGGGACACAAGATCGGAAGAGCACACGACTGAACTTCAGCTACCTTACACGATCTGGTACACCGTCCACTGGTATGATACACGACAGAAACAACTCCTCGCAGCCTCCCCGAACGTCCCAGAGCTGCTGAACAACTGGCCCGTCCTTCAGGACTTTCCGCTTTCGCACTCTTGTGGATCCCCTTGTTCAATTATCCGCATCTGTTCTAGTCCTTGACAAGCC
+
BBBBBAFBFFFFGGGGGGGGGFH4B544AB44AAAAGH2E23B22A2B22BFA2100A1B33355B55555BBBFGH5B10BFH4334444B/1?113BF2@4B3B4B4B3////<3B3B3/?FGGH2///?//@2FFD///>CH.<E1F..FGHFFH00<0/.<<CC<.--..:0<0CFGHHBGGF?GBA.FD9.99C0CBFFGBFGGBEF9./;9;B9//;/;.E-A9:9F//;//;;B//:///9..;
@M05620:37:000000000-D9766:1:1101:18066:10548 1:N:0:2
GAGGCTGCTTTGGAAGAAACTCATAGATTACTGCAACAGTTCCCCCTGGACCTGGAAAAGTTTCTTGCCTGGCTTACAGAAGCTGAAACAACTGCCAATGCTACCCGTAAGGAAAGGCTCCTAGAAGACTCCAAGGGAGTAAAAGAGCTGATGAAACAATGGCAAGTAAGTCAGGCATTTCCGCTTTAGCACTCTTGTGGATCCAATTGAACAATTCTCAGCATTTGTACTTGTAACTGACAAGCCAGGGA
+
A@?ABAFBFFFFFGGFEG4FFGFHGGFHHBGGHH4AFGFDGHHHHGGGH2FGHHGHH32FGHHHHHHHHHHHHHG3FHHEFHHHH3FHHF1FHFHHE3GHHHGHHHGG@EHHF?FCHHHHGHGHEBHHHHHH3?EFG/?DBGB2G/BGHH1FGH1@G0GHHHHCHGH1GHGH1GGHHHHHHGGGGGGHHGHHHHHHHDGGHHHHHHHHHEHHFCFHHHHGHH0FHHH;CHHHHFGGGGGFGGBFFE/CEGE
@M05620:37:000000000-D9766:1:1101:3715:10551 1:N:0:2
GAGGCTGCTTTGGAAGAAACTCATAGATTACTGCAACAGTTCCCCCTGGACCTGGAAAAGTTTCTTGCCTGGCTTACAGAAGCTGAAACAACTGCCAATGCTACCAGTCAGGCCAGGCTCCTAGCAGACTCCCCGGGAATCCCCGAACTGATGAACCAATGGAACGTCAGTACGTCATTTACCCTTTAGCCCTCTTGTGGATCACATTGCCCCCTTCTCAGCATTTGTACTTGTCACTTCCACGCAAGGGA
+
>33>AAFAFFFFGGGG4ABBFGAFDGGFH5BFGB4AA2BDFGHHHGGFEBGHHHEGEA2BBGHHHHHHHHHHHHGCHFHDGHHFHDGEGG1BGGHBCGHHCGDF23BB33BBBF?1??B?F33BBB?B?BBFHDE/>//?1BFC///<?G1?F111/0<??G11>>..<.11>.0>CCHH=0<CG/<0=0<CHGHHHHHGHHH.C0;C0CGBA-;AB0;FFFFFF00;0;CFBBFF0;00CBB.C---..;
@M05620:37:000000000-D9766:1:1101:25921:10556 1:N:0:2
AGTGCCAGCTCTCAATCGAACAGGGGACCCAGGCCCTGGCCCCTCCAGCCAGAAAACCTATGACCTCACCCGCTACCTGGAGCACCAACTACGCAGCTTGGCTGGGACCTATGTGAGCATCCAGCGTAGGAATCTGGGAGTTGGGGAGGAGTGAGGAGTTGGGGAAAGACAGTCCTAACCGTGGAGGGCTCTGGTAAATGATGGGCTGAGGAGGCGCTCTTTGGATCCCACCAGTCCCCCTGTCTGGTCTA
+
AAAABFF4>BBFGFGGGGEFGGHHGGGEFGHHG2AECGHHHHGHGGHCGEFHFHFHHGH3BGGHHHHHHHFEGGGGHHHHHHHHHHHFGHBGGGGEGGHHGH3FEEHHGHHHHH2BG1FHHFGGHC/?DDHGHFHHHGFFEHHH/CFDGGGHHHHHHA</=G<C;EHHFFGHHFHHHHFHBEFGGGG@.9EFGGGGGGGFGBF0=.;AFFFFFF.-;99EFF///BF.:9ADEFB/9B.AB9FFFFFFFFF
@M05620:37:000000000-D9766:1:1101:12451:10557 1:N:0:2
ACCACACCTTCTACAATGAGCTGCGTGTGGCTCCCGAGGAGCACCCCGTGCTGCTGACCGAGGCCCCCCTGAACCCCAAGGCCAACCGCGAGAAGATCCCAGGTGAATGGCCCGCTACCTCTTCTGGTGGCCGCCTCCCTCCTTCCTGGCCTCCCGGAGCTGCGCCCTTTCTCACTGGTTCTCTCTTCTGCCGTTTTCCGTAGGACTCTCTTCTCTGACCTGAGTCTCCTTTGGAACTCTGCAGGTTCTAG
+
CCBCCCCAFFFFGGGGGGGGGGHHGGGGHGHHHGGG?EGGGHHHHGGGEFGGFHHHHHHGEGGGGGGGGGGGHHHGGGGHGHHHHGGGGGGGGGHEGFFFFHFFGGHHHHHHHGGGFGHHHHHHHHGGHGHHDAFGGHGHHGHHHHHGFGGGGGGGGGGGGGGGGGFFFFFFFFFFFFBFFFFFFFFFFFEFFFFFFFFFFFDDFFFFFFFFFFFFFFFFFFFFFFFFFFFFFFFFFFFFFFFFFFFFFFF
@M05620:37:000000000-D9766:1:1101:18053:10560 1:N:0:2
GAGGCTGCTTTGGAAGAAACTCATAGATTACTGCAACAGTTCCCCCTGGACCTGGAAAAGTTTCTTGCCTGGCTTACAGAAGCTGAAACAACTGCCAATGCTACCCGTAAGGAAAGGCTCCTAGAAGACTCCAAGGGAGTAAAAGAGCTGATGAAACAATGGCAAGTAAGTCAGGCATTTCCGCTTTAGCACTCTTGTGGATCCAATTGAACAATTCTCAGCATTTGTACTTGTAACTGACAAGCCAGGGA
+
[truncated: 2,164,770 more chars]
