# Supplementary material for: Fast but not furious: a streamlined selection method for genome-edited cells
Source: Life Sci Alliance. 2021 Apr 26;4(6):e202101051. doi: 10.26508/lsa.202101051 (PMC8127327; doi:10.26508/lsa.202101051)
Supplement: Supplementary file 1 [file LSA-2021-01051_Supplemental_Data_1.zip › SANGER and Deep Sequencing/ACTB/30_S30_L001_R1_001.fastq]

@M05620:37:000000000-D9766:1:1101:18549:1849 1:N:0:30
TCCACACCTTCTACAATGAGCTGCGTGTGGCTCCCGCGGCGCCCCCCGTCCTTCTGACCGTTTCCCCCCTGTCCCCCATTCCCCCCCCCTCCTCCATCTCTTTTTTTTTTCCCTCTCCCTCTTCTTTTTTTCTCCTCCCTCCTTCCTGTCCTCCCCGCTCTGCGCCCTTTCTCCCTGTTTCTCTCTTTTGCCCTTTTCCGTATTTCTTTCTTCTCTGCCCTGCTTCTCCTTTTGTACTCTTCATGTTCTTT
+
3>>>>B>AFFFFGGGD5FDGGGHFGEGE42BFFFF222A00A0>EE@/E1??3BB33B?//>3B?3??EE/3?31?C/0122B0/<>/>-..00//0000000<0-----/0009///9:B/;900000--9/9//./9....9///////9//9.;--9://--.9@B//B9/99/;9;/://9BF/;////99BB//./..///9/;/:/9BBF///./../9/;///99//.//////////;;9///
@M05620:37:000000000-D9766:1:1101:19651:1963 1:N:0:30
ACCACACCTTCTACAATGAGCTGCGTGTGGCTCCCGAGGAGCACCCCGTGCTGCTGACCGAGGCCCCCCTGAACCCCAAGGCCAACCGCGCGAAGATGCCCAGGTGAGTGGCCCGCTACCTCTTCTGGTGGCCGCCTCCCTCCTTCCTGGCCTCCCGGCGCTGCGCCCTTTCTCACTGGTTCTCTCTTCTGCCGTTTTCCGTAGGACTCTCTTCTCTGACCTGAGTCTCCTTTGGAACTCTGCAGGTTCTT
+
AAABBBBAFFFFGGGGGGBFGGHHGFGA4EGGGEGGDGFCAGHHHGGGGGGGHHHHHGHECGGGFEEFGGE2CEEEE//?/?F//?E/CB/<//>C<1<FC1//F110?1.<CC@@C-AGHFHHGH00D/.::--:EDGEFFDGGFFF0/.9BFEE.---;BAD;CFCFFFFFFBBF/.BF/BBFFFF/B//9>FFFFFB?B...9;FFFFFFFFFF//9;F./9B999BBFF////9BFF/B/B.FFFF/
@M05620:37:000000000-D9766:1:1101:18826:2017 1:N:0:30
ACCACACCTTCTACAATGAGCTGCGTGTGGCTCCCGAGGAGCACCCCGTGCTGCTGACCGAGGCCCCCCTGAACCCCAAGGCCAACCGCGTGAAGATGCCCAGGTGAGTGGCCCGCTACCTCTTCTGGTGGCCGCCTCCCTCCTTCCTGGCCTCCCGGCGCTGCGCCCTTTCTCCCTGGTTCTCTCTTCTGCCGTTTTCCGTAGGACTCTCTTCTCTGACCTGCGTCCCCTTTGGAACTCTTCAGGTTCTT
+
ABBBBABBFFFFGGGGGG5BGFHFEBEBCEHHGGGFDGG?EHHHHGGGGGGGHHHGHHHFCFGGG1EFGGGBF3?EE/>FF////?E/CF/>//?F>222?2//?22<?<?<0?/-<-<0<1GDFD0<=G...---:;.;CG./;;/;;/9CF.CEDGC--A-;--A-@FB/BF//./.9;//9BF/BBF//9B99BE/B.9.;.;/;9/9///B/;/9F//..99--;...9//;BF////;9;//;B//
@M05620:37:000000000-D9766:1:1101:15439:2034 1:N:0:30
AACACACCTTCTACAATGCGCTGCGTGTGGCTCCAGAGGAGCACCCCGTGCTGCTGACCGAGGCCCCCCTGAACCCCAAGGCCAACCGCGCGAAGATGCCCAGGTGGGTGGCCCGCTTCCTCTTCTGGTGGCTGCCTCCCTCCTTCCTGGCCTTCCGGTGCTGCGCCCTTTCTCGCTGGTTTTCTCTTTTGCCGTTTTCCGTAGGTCTTTCTTCTCTGCCCTGTGTCCCCTTTGGAACTCTGCAGGTTCTA
+
>1>>>>11BBB1ABBBFG1AEEEEEAEA0ABBB0BB1AABAF/BBAEAABBA1FFHFFA/>/?>?EEEE/EC1FGEF//?AFGEEEGGGGCGGCG/FD1101??GC<->.-00.<--.</=0DGFFG0;/.C....<0;.C/:9F0B00/..0/099---9;0;-@B;@FF/;F99A--;B9;///9B/;///-;BFEF/-;---/////;/B///9///9:-//9//9:-9BF//9/9/9//9/-9B/9/
@M05620:37:000000000-D9766:1:1101:15448:2089 1:N:0:30
AGTGCCAGCTCTCAATCGCACAGGGGACCCAGGGCCTGGCCCCTCCATCCAGAAAACCTATGACCTCACCCGCTACCTGGAGCACCAACTCCGCAGCTTGGCTGGGACCTATGTGAGTATCCAGCGTAGGAATCTGGGAGTTGGGGAGGAGTGAGGAGTTGGGGAAAGACAGTCCTAACCGTGGAGGGTTCTGGTAAATGATGGGGTGAGGAGGGGCTCTTTGGCTCCCACCAGTCCCCCTGTCTGGTCTA
+
AAAAAFFFAFFFG4FGGFGCFCFCFEEEEEHHAEGEFFHFFHGGGGGHFGHGGFCFCGHHHFHHHGFHHHHGG>EEHH@C?FHE?G1?EEGGEFCF/BBGGGGGGGHGGHHGHHHHHHHHHHHHHGEGGGHHHHHHHH0FGHHHGGA?CEAGHGHHCGHHHHCGEGHHGHHHHHHHGHHHGGGGDEGCEGGGGGFGGGGGGGGGGGFFFFFFFADFFFFFFFFFFFFFFFFFFFFFFFFFFFFFFEF/FF/
@M05620:37:000000000-D9766:1:1101:18652:2100 1:N:0:30
ACCACACCTTCTACAATGAGCTGCGTGTGGCTCCCGAGGAGCACCCCGTGCTGCTGACCGAGGCCCCCCTGAACCCCAAGGCCAACCGCGAGAAGATGACCGAGGTGCGTCGCGCGCTATCTCCTGTGGTCGCCGTCTCTCTTCTTCGTCGTCCCGCGGCGGTGCGCCTTTTCTCTGTGTCTCTCTTTTCCGGCGTTTCGCGTGGGTCTCTCCTCTGTGCTGTGTGTCCTTTGTGGAACTGCGCAGGCTAT
+
AAA>AAAAFFFFGGGGFGFAF1F1A0BAAEHH1AFE?EGGGHHHHGGGGEGGGHHGHHHGGGGGGAEGGGGBG1GFGGAGC/GGHGEEGG/</??BFD1F<//<>/?1A.--<-<----.;:00;/;:G/0--;--;.B99000000./.-99-9---@@---;@-9--9/:F/B//9://;BFFF//;//----;@-/-----9-;BFFB//;FF///////;/-;B///;/9--/;;B//---;9-;//
@M05620:37:000000000-D9766:1:1101:18644:2117 1:N:0:30
ACCACACCTTCTACAATGCGCTGCGTGCGGCTCCCGAGGAGCACCCCGTGCTGCTGACCGAGGCCCCCCTGAACCCCAAGGCCAACCGCGCGAAGATGACCCGTGTGTGGCCCCCGACCTCTTCTGTTGGCCGCCGCCCCCCCTGCCGTCCCCCCGCGGCTGTGCCCTTTCTCCCTCGGTCTCTCTTTTCCCCTTTTCCCCATTGGTCTCTCTTCTGGCCCGTGTCTCCCTTTTGGCACTGCACGTTCTAT
+
AAA1AAA>BBFFGGGGBG11E0AAE0A000AE/ABA/AEC?GHHHGG/?/EFEGGHHHH>/>@EF/EGGEEGHFGGGFF///GGHGC/CC///>@.=11>10-.>0<.<.<<C-<:---.:C00:C0;9./09;--;-A-;;-----99-9-;9@>--9@@@-9;/B/99/FF/;9--9;-;////BFF/9/-99BB/9/---///;99BF//;9;///-----;-FF//-;99/-/9;B//;/--9-://
@M05620:37:000000000-D9766:1:1101:16122:2223 1:N:0:30
GAGGCTGCTTTGGAAGAAACTCATAGATTAAGGCAACAGTTCCTCCTGGAACTGGACAAGTTTCTTGACCCGCTTAATGAAGCTGAAACAACTGCCAATGATCCGACACTATGTGAGCAGCAAGCAAAGGAATATAGAAGATGGCAAGGAATGAAAAAATGGGAAAAAACAAAGGTAACCAAGGAAGGCACTGGCAAAGGATGCCGTAAGGAGAGCAACTTTACCAATGAGAAACCTTGGTATTTGAAACA
+
>1>A>>C11BB@G11BBEBBGGFHHGH3AG1AB00B0B0DAAA2BBBB0BBBAA0B0100DDADDGHA110AAAA/12DDGHBBG11FBBBB@FH0FFGG1B1B0//>/101222B1>100>00/0BB000<1122>2111111001</B011@1110/01?001/00<.<.000<<=11<..<./<...<///;:0;//;0//0-...9/0..../:.;0000;0;;/0000//./;0/99//9//;///
@M05620:37:000000000-D9766:1:1101:14764:2243 1:N:0:30
AGTGCCAGCTCTCAATCGCACAGGGGACCCAGGGCCTGGCCCCTCCATCCAGAAAACCTATGACCTCACCCGCTACCTGGAGCACCAACTCCGCAGCGTAGGAGTTGGGGAGGCGTGAGGCGTTGGGGAAAGCCCGTCCTCCCCGTGGCGGGGTCTGGTACCTGATGGGGTGCGGAGGGGCTCTTTGGCTCCCCCCAGTCCCCCTGTCTGGTCTCTCTCCTGCCCTTAGATCGGCAGAGCCCACGGCTGAA
+
AA>>A@1CAFFFFGGDEGG1A0F0FGEGEEFGFEGA/BG00FEGGGFHHEFG1BA0BEHHGH2GHGHHHHHE/EEGHHFHFGGHGHHCG0GFE?//EEE/EA1GFGGFC?C@C?C/>//0//>-<F?@..<./CCC-<<.C/:CG.:@--;9-99-;FBF//9BF/BF?--;-99@?-@@?@9/9/BFFBF?9-;9@AFBBFA--;BFBFF;:B//;FFBB;/-;9F/FFFF?B-99-AFF?EF@--;=FB
@M05620:37:000000000-D9766:1:1101:14746:2247 1:N:0:30
AGTGCCAGCTCTCAATCGCACAGGGGACCCAGGGCCTGGCCCCTCCATCCAGAAAACCTATGACCTCACCCGCTACCTGGAGCACCAACTCCGCAGCGTGGCTGGGACCTATGTGAGTATCCAGCGTAGGAATCTGGGAGTTGGGGAGGAGTGAGGAGTTGGGGAAAGACAGTCCTAACCGTGGAGGGTTCTGGTAAATGATGGGGTGAGGAGGGGCTCTTTGGCTCCCACCAGTCCCCCTGTCTGGTCTA
+
AA>ABFFFCFFFGGGGGGGGEEHCGGGGGGHHGGGGGFHHHHGHGGHHHHHHHHHHHGHHHFHHHHHHHHHGGEFGHHHHGHHHHHFHGHHHEGGGG/EEFC0F//00/2B3FFHFH3GHHGFDFG/<>DG1?GFHEF<??<1FDCGGF<C<G0<G0CGHFH-CEDEGFCFGCCFFF0/.;EA?A.EG;CF9BC;9FBFBBCBFEDFA.FFFD.@-@FFBFFFFFFBE.F9DEFF///;;=EFF/9;FFFF
@M05620:37:000000000-D9766:1:1101:14760:2262 1:N:0:30
AGTGCCAGCTCTCAATCGCACAGGGGACCCAGGGCCTGGCCCCTCCATCCAGAAAACCTATGACCTCACCCGCTACCTGGAGCACCAACTCCGCAGCTTGGCTGGGACCTATGTGAGTATCCAGCGTAGGAATCTGGGAGTTGGGGAGGAGTGAGGAGTTGGGGAAAGACAGTCCTAACCGTGGAGGGTTCTGGTAAATGATGGGGTGAGGAGGGGCTCTTTGGCTCCCACCAGTCCCCCTGTCTGGTCTA
+
AAAAAFFFAFFFGGGGGGGAE?GHGGGGGGHHGGGGFGHHHHGHGGHHHHHHHHHHHGHEHHEHHHHHHHHGGGGGHHHHHHHHHHHHGHHHGGGGGFHHGHEFGCFFGFFFHHHHHHHHHHGHHG</@EHBGFFHFFFACGFGGGGCGGCFFGGH0CGHGGGGACHHGHHHHGHHHFFAAGGAAEGG9C?BFGCFFFGGFFGGGFB@FFFFFF@?@?FFFFFFFFFFFFFFFFFFFFEB?FFFBFFFFFF
@M05620:37:000000000-D9766:1:1101:14802:2284 1:N:0:30
AGTGCCAGCTCTCAATCGCACAGGGGACCCAGGGCCTGGCCCCTCCATCCAGAAAACCTATGACCTCACCCGCTACCTGGAGCACCAACTCCGCAGCTTGGCTGGGACCTATGAGAATATAGAGCGTAGGAATCTGGGAGGTGGGGGGGAGAGCGGAGTTGGGGAAAGACAGTCCTAACCGTGGAGGGTTCTGGTAAATGATGGGGTGAGGAGGGGCTCTTTCGCTCACACCAGTCCCCCTGTCTGCTATA
+
ABAABFFFCFFFGGGGGGGGGGHHGGGGGGHHGGGGGGHHHHGHGGHHHHHHGHHHHGHHHHHHHHHHHHHGGGGGHHHHHHFHHHHHGHHHGGGGGFGHGHGGGGHHGHHHH3GD3DDF333DF/?///2@@FGH1F0?/<?F-A--;-;.;.-;-;;FFF--;.;AFBF9BFB009;FF9.;9;9@.:90;00;;00;B0BFFFDDE.;0AF-@FFFF000;AAE.B009A.;BFFF9B.;BBF090:0
@M05620:37:000000000-D9766:1:1101:13366:2290 1:N:0:30
AGTGCCAGCTCTCAATCGCACAGGGGACCCAGGGCCTGGCCCCTCCATCCAGAAAACCTATGACCTCACCCGCTACCTGGAGCACCAACTCCGCAGCTTGGCTGGGACCTATGTGAGTATCCAGCGTAGGAATCTGGGAGTTGGGGAGGAGTGAGGAGTTGGGGAAAGACAGTCCTAACCGTGGAGGGTTCTGGTAAATGATGGGGTGAGGAGGGGCTCTTTGGCTCCCACCAGTCCCCCTGTCTGGTCTA
+
BCABCFFFCFFFGGGGGGGGGGHGGGGGGGHHGGGGGGHHHHGHGGHHHHHHGHHHHGHHHHHHHHHHHHHGGEFGHHHHCHHHHHH1EFHGEGCGGHHHGGHGGGHHGHHHHHHHHHHHHHHHHGGGGGHHHHHHHHHGGHHHGGGGGGEHHHHHHGHHHHGGGGHHHHHHHHHHHHHHGGGGGGGGEGGGGGCFGGGGGGGGGGFFFFFFFFFFFFFFFFFFFFFFFFFFFFFFFFFFFFFFFFFFFFB
@M05620:37:000000000-D9766:1:1101:14005:2298 1:N:0:30
AGTGCCAGCTCTCAATCGCACAGGGGACCCAGGGCCTGGCCCCTCCATCCAGAAAACCTATGACCTCACCCGCTACCTGGAGCACCAACTCCGCAGCTTGGCTGGGAGCTGGGCGTTGTGTCGGCGTGGGGAGTTGGGGCCCGCGCGTCCTCCCCGTGGAGGGTTCTGGCACCTGATGGGGTGCGGCGGGGCTCTTTGGCTCCAGCCAGTCCCCCTGTCTGGTCTCTCTCCTGCCCTGAGCTCGGGCGCGC
+
AAAABDFBAFCFGGGGGFGGGGHHGEGFGGCFGGGGGGHEFGGEGGGHHHFHFHGH3EHCHHFHHHHHHFCEGFEGHHHHHGHGEHHHGCHHGEFEGGHGFHHGGGH//FGGD/><<@//@F/>><><->-CC<<DGC-<A-;@---9--.9;.;@.;?.;CD:..99//;/9B/;/;;AD9@;9@-@@AA-@9/9//BB/9.///:9A:9/9.9-.;BFFF9//9B/B/BFF/.;/.;:BB/AA--;9=-
@M05620:37:000000000-D9766:1:1101:17330:2309 1:N:0:30
ACCACACCTTCTACAATGCGCTGCGTGTGGCTCCCGAGGAGCACCCCGTGCTGCTGACCGAGGCCCCCCTGAACCCCAAGGCCAACCGCGAGAAGATGCCCAGGTGAGTGGCCCGCTACCTCTTCTGGTGGCCGCCTCCCTCCTTCCTGGCCTCCCGGGGCTGCGCCCTTTCTCACTGGTTCTCTCTTCTGCCGTTTTCCGTAGGACTCTCTTCTCTGACCTGAGTCTCCTTTGGAACTCTGCAGGTTCTA
+
BBA?AABACCFFGGGGFG4AE?EEEA22AAFGEAFE2EG01GFGGGCEEEGFBBFFHHG>0ECEGAEGGEAEGFHGGG/F??GHHG//BC/<<DF11?1<0<FF<GGF<D..G.CCCCCGDGF0GDGH<C?GGDG-.:CCF/AB0B99F/..09CEAB-;-9D.>-.@=B//FF/9/BF/B/BB///BFFF/BB;.FFBFDFFFDBFFBFBFFEFF/9;9BBF/.://;9/9/BFFBFFFBF/BFFAFFF9
@M05620:37:000000000-D9766:1:1101:11560:2315 1:N:0:30
ACCACACCTTCTACAATGAGCTGCGTGTGGCTCCCGAGGAGCACCCCGTGCTGCTGACCGAGGCCCCCCTGAACCCCAAGGCCAACCGCGAGAAGATGACAGGTGAGTGGCCCGCTACCTCTTCTGGTGGCCGCCTCCCTCCTTCCTGGCCTCCCGGCGCTGCGCCCTTTCTCACTGGTTCTCTCTTGTGCCGTTTTCCGTAGGACTCTCTTCTCTGCCCTGAGTCTCCTTTGGAACTCTGCAGGTTCTAG
+
BBABBBBBFFFFGGGGFGFFGGHHGGGA42GGHFFEDFGGGHHHHGGGDDGFEHFFGHFE0E?FGEGGGGGHFHHEGG?HF?GE/FEEGF@C//??>F2<2F<G1??F1/CCFCCC->GHHHFGHHD0CDFFCGGCDHEFGDF00;9CFAAFFEE?--;9?C.-@AC-B/9BF//BBBFFFFFBFFB/;9FFFAFFFFFBFAD?9BBFFFBFFFFFFBFEF...;BBFF/BFBE/;F//BBFBF?.BF/B;
@M05620:37:000000000-D9766:1:1101:11542:2317 1:N:0:30
ACCACACGTTCTACAATGCGCTGCGTGCGGCGCGCGAGGAGCACCCCTTGCTGCTGACCAAGGCCCCCCTGAACCCCAAGGCCAACCGCGCGAAGATGACCCGGGGGTGGACCGGTCTCTCTTGTGGTGGCCGCCTCCCTCCTTGCTGGCCTCCCGGGGTTGGGCCCTTTCTCCCTGGTTGTCTCTTGTGCCGGTTTACGTTGGGGTCTCTTCTGTGTCCTGGGTTTCCATTGGTACCCTGGCGGTTATTA
+
>1>A>>111BBAGFDGGG11AAEAEEE00A/AAAEA/>>//BA0BE//0B11111FGG01?0/??EE/>//B1F/BC/CHGHHGHGGGCC>>-A@.>>FG//<-<-:-;-.9/--;-.;BFFF/;F-9EF?--;----;--9-////;BB-B9EAB--@9-@9@-A@-;B;//BFF/;/9;A//;//:B:BF@-@-9;9;-;:A;99-9/9//9////;99//9/;-;B/://;/;B;B/9;---9--///
@M05620:37:000000000-D9766:1:1101:14004:2325 1:N:0:30
AGTGCCAGCTCTCAATCGCACAGGGGACCCAGGGCCTGGCCCCTCCATCCAGAAAACCTATGACCTCACCCGCCACCTGGAGCACCAACTCCGCAGCTTGGCTGGGACCTATGTGAGTATCCAGCGTAGGAATCTGGGAGTTGGGGAGGAGTGAGGAGTTGGGGAAAGACAGTCCTAACCGTGGAGGGTTCTGGTAAATGATGGGGTGAGGAGGGGCTCTTTGGCTCCCACCAGTCCCCCTGTCTGGTCTA
+
>A>>>DFB1FFFG1GDDFC1E0GAFE0AAAGG0AE//FHFFHGEGGHHHAGFEHHFHGH11FDGHDGFHHHGG/>EHGFG0BGHGHA/?0F@/?/E>0B0<CGGGG0BC0GHFFFHHHHHHFHHHG<EGGHHHBGHHGFFABFGGGEGGCE<C0DC0EG/GGGGGGHHEEBGGHGHHHHC@CEACEGGGGFFFFFB0FFBFBFFGG-9AFEFFF-@@@?;BFFF//BEFFFFFFFEBFFF@FBFFFFFFF9
@M05620:37:000000000-D9766:1:1101:17413:2353 1:N:0:30
ACCACACCTTCTACAATGAGCTGCGTGTGGCTCCCGAGGAGCACCCCGTGCTGCTGACCGAGGCCCCCCTGAACCCCAAGGCCAACCGCGAGAAGATGCCCAGGTGAGTGGCCCGCTACCTCTTCTGGTGGCCGCCTCCCTCCTTCCTGGCCTCCCGGAGCTGCGCCCTTTCTCACTGGTTCTCTCTTCTGCCGTTTTCCGTAGGACTCTCTTCTCTGACCTGAGTCTCCTTTGGAACTCTGCAGGTTCTA
+
ABCCCCCCFFFFGGGGGGGGGGHHGEFFHGHHHGGGGGGCGHHHHGGGGFGGHHHHHHHGGGGGGGGGGGGHHHHGGGGHGHHHGGGGGGGGGGHHHHHHHGHFFCGHGHGGHC@FGGGHHHGHHHHHFHGHGFGGGGGGHHGHHGGGGGGGGGEEGF-ADFFFGGFFFFFFFB/FFFFFFFFFFFFFFFFFFFDDFFFFFFFFFFFFFFFFFFFFFFFFFFFBFFFFFFFFFFFFFFFFFFFFFFABFFB
@M05620:37:000000000-D9766:1:1101:17437:2353 1:N:0:30
ACCACACCTTCTACAATGAGCTGCGTGTGGCTCCCGAGGAGCACCCCGTGCTGCTGACCGAGGCCCCCCTGAACCCCAAGGCCAACCGCGAGAAGATGACCCGGGGGGTGGCCCGCTACCTCTTCTGGGGGCCGCCTCCCTCCTTCCTGGCCTCCCGGAGCTTCGCCCTTTCTCACCGGGTCTCTCTTCGGCCGGTTTCCGTAGGACTCTCTTCTCTGACCCTAGGCTCCCTTGGAACTTTTGAGGGTTGA
+
1>>AAAAAFFFFG31FEFGDGDHHGEEFGEFHFGGE0AEAAGGHHGGEBEGGFHHHHHHGEEGGGGGEGGGHHFHGGGGHEFHHHGC<CCGC@CHCFHGGF0/>A/----;--A--9-9-/9/;///;9-;-;--;---;--;-;B///;-99-AEB@-;-9//--;A-/B9//:B--;-;99/B//B/---;9-@BFEFB/9-;/9BB///;B;9;//99-/--//9;E-9B-9/9/:////9---9--/
@M05620:37:000000000-D9766:1:1101:16456:2428 1:N:0:30
AGTGCCAGCTCTCAATCGCACAGGGGACCCAGGGCCTGGCCCCTCCATCCAGAAAACCTATGACCTCACCCGCTACCTGGAGCACCAACGCCGCGGCGTAGGAGGTGGGGAGGCGTGATGCCTTGGGGGGAGCCCGTCCTCCCCGTGGCGGGTTCTGGGACGTGATGGGGTGCGTAGGGGCTCTTTGGTTCCGCCCAGTCCCGTTGTCTGGTCTCTCTCCTGCCCTTAGATCGGTAGAGCCCACGTGTGAA
+
AA1>A@1BAFFFDGGDFGG1A0BAFGEE0A0BABEA/BG00B/AEEFHFABF101AABAFFG2FGFH1FFF>/>>FHB@G>FGH0FG/E/E>>///<B//>/1?/?///<CACGG<<</<F000C/:---99-AE@-;--:B-A@BB=--;-9--/BB--;-;9999B-A-@-----:A9-;-9B/;B9AF/-;--9;F//:---;-;/;FF/B/;;;/////--:/;/BBFE-:-99/;9-;----/-/9
@M05620:37:000000000-D9766:1:1101:14122:2430 1:N:0:30
AGCGCCAGCTCTCAATCGCACAGGGGACCCAGGGCGTGGCCCCTCCATCCAGAAAACCTATGACCTCACCCGCTACCTGGAGCACCAACTCCGCAGCGTAGGAGTTGGGGAGGCGTGAGGCGTTGGGGAAAGCCCGTCCTCCCCGTGGCGGGTTCTGGTACCTGATGGGGTGCGGAGGGGCTCTTTGGCTCCCCCCAGTCCCCCTGTCTGGTCTCTCTCCTGCCCTTAGATCGGAAGAGCCCACGTCTGAA
+
>>1>A11DAFFFBAG31AFAE0FAEEAEEAGG/FG/AAE/0GAFGGEFAAF1A01>GGFHFFBGG11BGGHC@//EHGFG0>GG0FF/E0BB/?/</<??CC1GCGHHGGGGC/<?ACCH.>ECGACG<.<C<GECCCGGFHGG?.C@-A@@9AFFFFB/F;/BFFFFEFB@-;-@@@@@@@EFFFFFBBBEF-9@@FFFBFEB=EFFFFFFFFFFF/FFBF;AAFBBFFFFFF-;AAFFFEEE@--99FF
@M05620:37:000000000-D9766:1:1101:20139:2437 1:N:0:30
ACCACACCTTCTACAATGAGCTGCGTGTGGCTCCCGAGGAGCACCCCGTGCTGCTGACCGAGGCCCCCCTGAACCCCAAGGCCAACCGCGAGAAGATGCCCAGGTGAGTGGCCCGCTACCTCTTCTGGTGGCCGCCTCCCTCCTTCCTGGCCTCCCGGAGCTGCGCCCTTTCTCACTGGTTCTCTCTTCTGCCGTTTTCCGTAGGACTCTCTTCTCTGACCTGAGTCTCCTTTGGAACTCTGCAGGTTCTA
+
AA1AA?>AFFCD3GGF3BFGEFEGEEEAA0BFFGG0AEE/EGHHHGGGE/EAFDGGHHGGGGGGEE?EGGGBHHEGGGCHGHHFEGGGG//>BCBFBFHHHHHGHGHFHFGGHHGGGGGHHHHHHHHHFBEGHCGGGGHGHHGGHGGGFGFGGGGGG@-;A.FGGGF@@FFFFFFFFFFFFFFFFFFFFFFFF@FFFFFFFFFFFFFFFFFFFFFFFFFFFFFFFFFBFFFFFFFEFFFFFFFFFFA/FF9
@M05620:37:000000000-D9766:1:1101:13038:2534 1:N:0:30
AGTGCCAGCTCTCCATCGCACAGGGGACCCAGGGCCTGGCCCCTCCATCCAGAAAACCTATGACCTCACCCGCTACCTGGAGCACCCACTCCGCAGCTTGGCTGGGACCTATGTGAGTATCCAGCGTAGGAATCTGGGAGTTGGGGAGGAGTGAGGAGTTGGGGAAAGACAGTCCTAACCGTGGAGGGTTCTGGTAAATGATGGGGTGAGGAGGGGCTCTTTGGCTCCCACCAGTCCCCCTGTCTGGTCTA
+
AA>3AFFFBFFFG4FGFEGAECHHGEEEGAFGABEAFFGHHHGHGGHHHGHGFHGBGGHHFEFHHGGHHHGGGEEEHHGG?BGHHH1?EGHG?E?E>FBFEHHGGGFHGHHHGGHHHHHHHHHHHGFEGGHHHHHHHH0FEFHHGG.AD.<CH0<C0CCHHHGGA:GC/:CGHHHHHHGG@DEB9CFGEGGGGGFFGGGGGGGGGFFBEFFBDFBBBBFFFFFFFFFFFFFFFFFFFFFFBFFFFFFFFFF
@M05620:37:000000000-D9766:1:1101:17128:2537 1:N:0:30
ACCACACCTTCTACAATGAGCTGCGTGTGGCTCCCGAGGAGCACCCCGTGCTGCTGACCGAGGCCCCCCTGAACCCCAAGGCCAACCGCGAGAAGATGCCCAGGTGAGTGGCCCGCTACCTCTTCTGGTGGCCGCCTCCCTCCTTCCTGGCCTCCCGGCGCTGCGCCCTTTCTCACTGGTTCTCTCTTCTGCCGTTTTCCGTAGGACTCTCTTCTCTGACCTGAGTCTCCTTTGGAACTCTGCAGGTTCTA
+
>>1>AA1AFF11AGF13BFF1BB1ABEBG0BGFGA0BAE/EHHHHGAGA/EAGE1FHE0EEGGGAE/EGGGHHHA>EGGEFHHECFFEC@B@?AGHFG<FFHHF111??<FCHH-C@@CFHFHHHDGHDGGHHGGG?AGG/CFCHGGGGGGFFGEGGG-9A@@F?@F@@FFFBBFFFFFFFFFFFFFFF9B9B@FFFFFFF::AAFFFFFFFFFFF//;/FFFFBFFFFFFFFFFFBBFFFBBFFFFBBB/
@M05620:37:000000000-D9766:1:1101:10739:2628 1:N:0:30
ACCACACCTTCTACAATGAGCTGCGTGTGGCTCCCGAGGAGCACCCCGTGCTGCTGACCGAGGCCCCCCTGAACCCCAAGGCCAACCGCGAGAAGATGCCCAGGTGAGTGGCCCCCTACCTCTTCTGGTGGCCGCCTCCCTCCTTCCTGGCCTCCCGGGGCCGCGCCCTTTCTCACTGGTTCTCTCTTCTGCCGTTTTCCGTAGGACTCTCTTCTCTGACCTGTGTCTCCTTTGGAACTCTGCAGGTTCTA
+
BBACCCCCFFFFGGGGGGGGGGHHGGGEGGHHHGGGGGGGGHHHHGGGGGGGHHHHHHHGGGGGGGGGGGGHHHHGGGGHGHHHHGGGGGFGGGHGHHHHHF/??FD0?FFCHH---.>GFFDG11<<=<DFGCCG.;GGFFGCH;GF0C.FFFGGDD--;--:->DF-BFFFB:909FBF0:09B0B0990F-9AFFFFA09.;0:BF099F909:;09;0/00;000;9FF0F0FFF99:BBFFFFB90
@M05620:37:000000000-D9766:1:1101:12086:2647 1:N:0:30
GAGGCTGCTTTGGAAGAAACTGACAAGCCAGGGAAACAAGATCGGAAGAGCACACGTCTGAACTCCAGTCACCGCGCATAATCTCGTATACCGTCTACTGCTTGAACAAAAAAAACTTGTCGCTCTACTCCCTCAATACTGGAGATCGACAGACTAGATTTAAGCCTACCGTTCATCCGCCTGCCGTTTGCTGTTCACTTCTTGGGTCCTTCTAGTAGCCTTAGCTGCCCCCTTTCCCCCTTTCTCAACTA
+
A?AAA>FACF@D111BFBFGE1F111AB0BG0BA0BFFF0BABG/E/B00BBB00/AABB1AAA111BBFF11B/>//BAGHFE1BFE01BG//EB/BFGBBB>011BFF0<<<</11111//?//1@21@FFG011111110<<0?..-.-0<11100=0000<<///.-..:/;00.......-:.9.;0000000000;000.;;.00;000000;00///9///;AA---;/:/9;--////;/-/;
@M05620:37:000000000-D9766:1:1101:18162:2688 1:N:0:30
ACCACACCTTCTACAATGAGCTGCGTGTGGCTCCCGAGGAGCACCCCGTGCTGCTGACCGAGGCCCCCCTGAACCCCAAGGCCAACCGCGAGAAGATGCCCAGGTGAGTGGCCCGCTACCTCTTCTGGTGGCCGCCTCCCTCCTTCCTGGCCTCCCGGAGCTGCGCCCTTTCTCACTGGTTCTCTCTTCTGCCGTTTTCCGTAGGACTCTCTTCTCTGACCTGAGTCTCCTTTGGAACTCTGCAGGTTCTA
+
AAABBBABFFFFGGGGFGGGFFF4EBEBG2GGHGGEFEGCGHHHHGGGEAFEG3FHHFGGGGGGEG>FGGGHHHF>EGGFEFHEA?E/DCCC@/CG11FFGHHG<GHHGDGG0<CC?GGH1GHHHH0D=CFHHGGG.::EHGGHB0F0CBFGGG.AF-;AB.9CB@F-@FFB/9;FFFFB/;FFFFFFFFFBFBADFFFFFFFFFFFFFFFFF//B/:/BFFFFFF/BFFFFFEFFFFFFFFFFF?.BFFF
@M05620:37:000000000-D9766:1:1101:16802:2721 1:N:0:30
ACCACACCTTCTACAATGAGCTGCGTGTGGCTCCCGAGGAGCACCCCGTGCTGCTGACCGAGGCCCCCCTGAACCCCAAGGCCAACCGCGAGAAGATGACCAGGGGAGTGGCCCGCTACCTCTTCTGGGGGCCGCCTCCCTCCTTCCTGGCCTCCCGGGGCTGCGCCCTTTCTCACTGGGTCTCTCTTCTGCCGTGTTCCGTAGGACTCTCTTCTCTGACCTGAGTCTCCTTTGTGAATCTGCAGGGGCTA
+
DDDDDDDBFFFFGGGGGGGGGGHHGGGBCEHHHGGGGGGGDHHHHGGGGFGGGHGHHHHGGGGGGGGGGGGHHHHGGGGHGHHHHGGGGGGGGGHGHH2>G2?//><A?G..0F>A-<-C0DH00D=0/<----<-.C<C/C./<0/0</.:0=.C.<-@D-<.@D.C-/<0BF0F00/./:<FFFFB0B000-<-<F::.0..<00:<FFF0:BFF000<0</<00<B<00<0</00:<F<000:---<.
@M05620:37:000000000-D9766:1:1101:19449:2760 1:N:0:30
AGTGCCAGCTCTCAATCGCACAGGGGACCCAGGGCCTGGCCCCTCCATCCAGAAAACCTATGACCTCACCCGCTACCTGGAGCACCAACTCCGCAGCTTGGCTGGGACCTATGTGAGTATCCAGCGTAGGAATCTGGGAGTTGGGGAGGAGTGAGGAGTTGGGGAAAGACAGTCCTAACCGTGGAGGGTTCTGGTAAATGATGGGGTGAGGAGGGGCTCTTTGGCTCCCACCAGTCCCCCTGTCTGGTCTA
+
AA1>ADDFAFFFFGGBAFF1E0F0F?0E0AAF0EE//FGC0GAGGGBGHABA101ABEGCDF2GHEGHHHHE///EGHFH>>FHCGE/E0F1/////0>FEGGGGGEFEFHGFGDDFHHHHHHHHGEG/EHFGHHGDB0FGHHH?CCCGCEGHFHFCFHHEF-:CCEFHGHHHHFHHHHCAGGGAEGGGGGGGECFFGGGEGFFEGF?EFFFF?@?@@FFFFF/FBBFFFFF?FFFFFFB?AFFF/B9BFF
@M05620:37:000000000-D9766:1:1101:18949:2841 1:N:0:30
ACCACACCTTCTACAATGAGCTGCGTGTGGCTCCCGAGGAGCACCCCGTGCTGCTGACCGAGGCCCCCCTGAACCCCAAGGCCATCCGCCAGAAGATGACCGGTCCGTGGCCCGCTCCCTCTTCTGGTGGCCGCCTCCCTCCTTCCTGGCCTCCCGGCGCTGCGCCCTTTCTCCCTGGTTCTCTCTTCTGCAGTTTTCCGTAGGCCTCTCTTCTCTGCCCTGCGTATCCTTTGGTACCCTGCAGGTTATAG
+
ABB?BAABFFFFGGGGGGGFGBGFGEGEGFGHFFGGGGGGGHHHHGGGGGGGGHHHHGHGGGCGFAEEGGGFHFHGGGFHGEHG3BFEF/><00BGBFGFG/B//<///<ACE-D@->.<>CGDG<0=/<.C<;CGDG.CCEGFHFB0/.9999AD--?-;=F-9A9@FB9FF/:B/9FF//;BFFF:BFF/9BBFFFBD;.A.//;9;BBB/BBFFFFFBFE-DFDFF9BF/9.;//99;../A./;/;;
@M05620:37:000000000-D9766:1:1101:12864:2855 1:N:0:30
AGTGCCAGCTCTCAATCGCACAGGGGACCCAGGGCCTGGCCCCTCCATCCAGAAAACCTATGACCTCACCCGCTACCTGGAGCACCAACTCCGCAGCGTAGGCGTTGGGGAGGAGTGAGGCGTTGGGGAAAGCCCGTCCTCCCCGGGGCGGGGTCTGGTACCTGATGGGGTGCGGAGGGGCTCTTGGGCTCCCCCCAGTCCCCCTGTCTGGCCTCTCTCCTGCCCTTAGATCGGCAGAGCCCACGTCTGAA
+
A?AABFF4>FFFGGGGGGCAAAFAFEGEAEHHFEFE2AGGCHGHGGHBGHHHEHHHHGH3FHFHHHHHHHGGG>EEHHHHFGHHHHHEGHFHEFEEECE/EE3>?BDHC?FCC//0@1<0<@//>0--..>0/CCG-<<<0/::C-:;-9@=-9..:FFF//BFFEFFFA9@.9@-B->--99/9/;AFFFE..:9BDFB/99A-9B/9FF/./;/;BF/;/99.;/9/:/9AD-9-..999AE-..9.B/
@M05620:37:000000000-D9766:1:1101:13641:2883 1:N:0:30
GAGGCTGCTTTGGAAGAACCTCATAGTGTACTGCAACAGTTCCGCGTAGACCTGGAAAAGTTTCTTGCCTTGCTTAAAGAAGCTGAAACAACTGCCAATGCATCATACCGGAAGCTACCAGTAAGGCACGGCACATCGACGCAACCAAGGGAGTCAACGAGCTGATGAACCCCTGGCAAGTCAGTCAGGCATTTCCGCTTTAGCACTCTTGTGGAACCAATTAAACCATTCTCAGCATTTGTACTTGTCAC
+
AAAAAAFAFFFFGGGGGFG1B0113333ADFH3BF1100AFGH0EAA///DF1BFE11001D2DD1D1BF1FF1FB1BFFFC1BFB1DBB>?BE@FFG1F11BGHHHGCEG//?>F1FE1B1>21B0B0<<B/>B1B/B<</>/<??/C?/?.<0<>1CC.>./<DDGF0<...:;.;:C;0;;0;C:B;.::0;FAF.EFGGF00;:;C;;9AF0;;F:900;9;/-/B////BBB/;F999/B///99/
@M05620:37:000000000-D9766:1:1101:12068:2916 1:N:0:30
ACCACACCTTCTACAATGAGCTGCGTGTGGCTCCCGAGGAGCACCCCGTGCTGCTGACCGAGGCCCCCCTGAACCCCAAGGCCAACCGCGAGAAGATGACCGGTGGGCGGCCCGCTCCCTCTTGTGGTGGCCGCCTCCCTCCTTGCTGGCCTCCCGGCGCTGCGCCCGTTCTCCCTGGTTCTCTCTTTTGCCGTTTTCCGTAGGTCTCTCTTCTCTGACCTGGGTCTCCTTTTGTACCCTGCCGGTTCTAT
+
AA>AAAA>FFFFFGGGGGBBFDGFEAEBFAHGFAFE?EE?FHHHHGGEEEGEHBGFHHGEEGGGGAEGGEECGFHFGGFHEEHHHGGEGG/<@DHFGHF1<BC<//>.-<@-A:AC?ECCGHG09:.;EDFG@G-:EFEF99=F//BFFDFFFFED;---9-.-;.@-9.;AFBFF/A/;///;BB//;/9BBADFEFB9F..;//;9/FBFBF9;99B99B.:9..;B;B//;.BF/:9BA.@-;.;:9/
@M05620:37:000000000-D9766:1:1101:11858:3004 1:N:0:30
AGTGCCAGCTCTCAATCGCACAGGGGACCCAGGGCCTGGCCCCTCCATCCAGAAAACCTATGACCTCACCCGCTACCTGGAGCACCAACTCCGCAGCTTGGCTGGGACCTATGTGAGTATCCAGCGTAGGAATCTGGGAGTTGGGGAGGAGTGAGGAGTTGGGGAAAGACAGTCCTAACCGTGGAGGGTTCTGGTAAATGATGGGGTGAGGAGGGGCTCTTTGGCTCCCACCAGTCCCCCTGTCTGGTCTA
+
AA>AAFFFAFFFG1GF1FF1E0GAFEAAA0GHAAE/AFHHCHGHGGHHHAHHFGHFHGHEGHFHHGGHHHG?E>>EHHHH0FGHHHG/EFHC>A/ECGFFEFFG?EHHGHHHHHHHHGHHHHHGHCAC@GGGHHHHHH<FGHHHGGEGG?EFFGHHGGCGHHGGGGHHHHHHHHHHHGHHGFE@EAGGCGFGGGGFGEGGGGGGGGF@FFFFFF?@@<FFFFFFFFFEFFFFFFFFFFFF@FFFEF/BFFB
@M05620:37:000000000-D9766:1:1101:19343:3081 1:N:0:30
ACCACACCTTCTACAATGAGCTGCGTGTGGCTCCCGAGGAGCACCCCGTGCTGCTGACCGAGGCCCCCCTGAACCCCAAGGCCAACCGCGAGAAGATGCCCTGGCCAGTGGCCCGCTACCGCTTCTGGTGGCCGCCTCCCTCCTTCCTGGCATCCCGGCGCTGCGCCCTTTCTCACTGGTTCTCTCTTCTGCCGTTTTCCGTAGGACTCTCTTCTCTGACCTGAGTCTCCTTTGGAACTCTGCAGGTTCTA
+
BBBCCCCCFFFFGGGGGGGGGGHHGGGEFEHGHGGFGGGGGHHHHGGGGFGGHHHHHHHGGGGGGGGGGGGHGHHGGGGHGHHHHGGGGGGGGGHHHHHHH2FF00??FHHGHHGGGCCF-CDGGGHH<<DHHCGGGGHGGBEG0FGGGGGBFGGGFG@->DFFFFF->FFFFFFFFFFFFFFFFFFFBFFFFFFFFFFFFF;.AFFFFFFFFFFF0;0;BF//;FFFFFFFFFFFFF0;FFFFF.;BFFB
@M05620:37:000000000-D9766:1:1101:21295:3160 1:N:0:30
AGTGCCAGCTCTCAATCGCACAGGGGACCCAGGGCCTGGCCCCTCCATCCAGAAAACCTATGACCTCACCCGCTACCTGGAGCACCAACTCCGCAGCTTGGCTGGGACCTATGTGAGTATCCAGCGTAGGAATCTGGGAGTTGGGGAGGAGTGAGGAGTTGGGGAAAGACAGTCCTAACCGTGGAGGGTTCTGGTAAATGATGGGGTGAGGAGGGGCTCTTTGGCTCCCACCAGTCCCCCTGTCTGGTCTA
+
BBAABFFFBFFFGCGGGGGFGCHCGEEFGGHHDEGGFGHGFHEHGGHHHFGHEEFFHGHHGHHHHGGHHHHCC/>EHHFH2FGHHHF1EBHF/E/EEFGFEGHGGEGHGHHHGHGHHHGHHHHBFFGDCDFFGHHFFF0FGGGFCC.<<?CGHFHFCDHHHFGGEGGHCHFGHHHHHFGF?GGGDEGAFGGFGGFGGGGGGGGGGGFFFFFE?FAF;AAFFFFEF/FFFFFF?ABBFFFFFFFFFF/BFF9
@M05620:37:000000000-D9766:1:1101:20669:3195 1:N:0:30
ACCACACCTTCTACAATGAGCTGCGTGTGGCTCCCGAGGAGCACCCCGTGCTGCTGACCGAGGCCCCCCTGAACCCCAAGGCCAACCGCGAGAAGATGCCCAGGTGAGTGGCCCGCTACCTCTTCTGGTGGCCGCCTCCCTCCTTCCTGGCCTCCCGGCGCTGCGCCCTTTCTCACTGGTTCTCTCTTCTGCCGTTTTCCGTAGGACTCTCTTCTCTGACCTGAGTCTCCTTTGGAACTCTGCAGGTTCTA
+
CCCCCCCCFFFFGGGGGGFGGGHHGGGEFGHHHGGGGGGGGHHHHGGGGGGGHHGHHHHGGGGGGGGGGGGHHHHGGGGHGHHHHGGGGGBGGGHHHGHHHHHGHHHHHGGGHHGGGGGHHHHHHHHHGHGHHGGGGGHGHHGHHGGGGGGGGGGGGG-ADFFFFFFFFFFFFFFFFFFFFFFFFFFFFFFFFFFFFFFFFFFFFFFFFFFFFFFFFFFFFFFFFFFFFFFFFFFFFFFFFFFFFFFFFFB
@M05620:37:000000000-D9766:1:1101:10845:3206 1:N:0:30
ACCACACCTTCTACAATGCGCTGCGTGGGGCTCCCGAGGAGCACCCCCTGCTGCTGAGCGAGGCCCCCCTGAACCCCAAGACCAACCGCGAGAAGATGACCGGTGAGTGGCCCGCTCACTCTTCTGGTGGCCGCCTCCCTCCTTACTGGCCTCCCGGCGCTGGGCCCTTTCTCCCTGGTTGTCTCTTATGCCGTTTTCCGTAGGGATCTCTTCTCTGCCCTGTGTCTCCATTGGTACCCTGCCGGTTCTAG
+
>AA1>AA>CFFFF3FGFGAAE0E0EAEE00EEHFEA/AAAEH/F/E///?BG1FGC10B//>//>EC>EGG0>GG<<EEG<FFHHGGGGC/>BFFBDGGHG@C-A.>>>FAGGC-<A.=DGHHFHFFHCF:GCCGGGGGGGGGG0;B9FEFGGGGGG-9999-;AE@FFFFFFFFFFFFF-;9FFFF/;BFF@FFFFBFFF-;?-/;:BFFFFF99//;ABA//;9;BB/;B9//;B9;:F-9@@?A-://
@M05620:37:000000000-D9766:1:1101:20823:3265 1:N:0:30
AGTGCCAGCTCTCAATCGCATAGGGGACCCAGGGCCTGGCCCCTCCATCCAGAAAACCTATGACCTCACCCGCTACCTGGAGCACCAACTCCGCAGCGTAGGAGTTGGGGAGGCGTGATGCTTTGGGGACAGCCCGTCCTCCCCGTGGCGGGTTCTGGTACCTGATGGGGTGCTTAGGGGCTCTTTGGCTCCCCCCAGTCCCCCTGTCTGGTCTCTCTCCTGCCCTTCGATCGGCAGAGCCCACGTCTGAA
+
AAAABFFFBFFFGGGGGGGG2AFGHGGGGGHHGGGGGGHHHHGHGGHHHHHHHHHGHGHHHHHHHHHGHHHGGGGGHHHHHHHHHHHHGHHHGGGGGGG/EEBHHGGFEGGCG/B?CBF1<1F1GHGC</><.FAD?D.AGFEEDD.;-:;@-.;B0CF;BBFFGBBB.E99;//;/:9D-@AF/BFFBFFEE.:;BDFFF9A;@AFFFFF/BB9BBFFFFF9;;BF.AEFFBD-@BF.;FA.9BE9;;;B
@M05620:37:000000000-D9766:1:1101:19335:3281 1:N:0:30
AGTGCCAGCTCTCAATCGCACAGGGGACCCAGGGCCTGGCCCCTCCATCCAGAAAACCTATGACCTCACCCGCTACCTGGAGCACCAACTCCGCAGCTTGGCTGGGACCTATGTGAGTATCCAGCGTAGGAATCTGGGAGTTGGGGAGGAGTGAGGAGTTGGGGAAAGACAGTCCTAACCGTGGAGGGTTCTGGTAAATGATGGGGTGAGGAGGGGCTCTTTGGCTCCCACCAGTCCCCCTGTCTGGTCTA
+
BBABBFFFBFFFGFGGGGGCGGHCGEEEAEHHFFGGEGHHCGGHGGHHHGHHEHBGHGHGHHFHHHHHHHHGGEEEHHHHFFHHHHHAFGHHAFEGGGHHGHHGGGHHGHHHHHHBGHHHHHHHHGGGGGHHHHHHHHGGGHHHGGGGGFEGHFHHFGHHHHGGGGHHHHHHHHHHHGHHGGGGGGGGGGGGGGGGGGGGGGGGGGFFEFFFFFFFFFFFFFFFFFFFFFFFFFFFFFFFFFFFFFFFFFF
@M05620:37:000000000-D9766:1:1101:16450:3298 1:N:0:30
ACCACACCTTCTACAATGAGCTGCGTGTGGCTCCCGAGGAGCACCCCGTGCTGCTGACCGAGGCCCCCCTGAACCCCAAGGCCAACCGCGAGAAGATGACAGGTGGGTGGCCCGCTACCTCTTCTGGTGGCCGCCTCCCTCCTTCCTGGACTCCCGGCGCTGCGCCCTTTCTCACTGGGTCTCTCTTCTGCCGGTTTCCGTAGGACTCTCTTCTCTGCCCTGCGTCTCCTTTGGAACTCTGCAGGGTCTAG
+
BBBABBBBFFFFGGGGFGGGGGHFGAEBAEHHHGGGDGGFFHHHHGGGFGGGGHGHHHHGGGGGGGGGGGGHHGHGG//FFH/GHGGCGG<BDGCB2?2?2FF1</>/?@0CH-@A-CCGFDHF=0D</ACCD?@.::C/CC9F0C90//;C;BEA@--9--.9;AB9BFBF//;/:..:B.9///B//9;B>-;:DBBDFF.9/;;99BB/BFFBBFBE/..-;9..99/////;B/9///;/9-BFFF/
@M05620:37:000000000-D9766:1:1101:11871:3305 1:N:0:30
AGTGCCAGCTCTCAATCGCACAGGGGACCCAGGGCGTGGCCCCTCCATCCAGAAAACCTATGACCTCACCCGCTACCTGGAGCACCAACTCCGCAGCTTGGCTGGGACCTATGTGAGTATCCAGCGTAGGAATCTGGGAGTTGGGGAGGAGTGAGGAGTTGGGGAAAGACAGTCCTAACCGTGGAGGGTTCTGGTAAATGATGGGGTGAGGAGGGGCTCTTTGGCCCCCACCAGTCCCCCTGTCTGGTCTA
+
>AAAAFFFAFFFG1FGGFGCECB00A0AEEAE0BE/AEEFHEGHGGHHHAG11FCAGEC1FGDGH1BGGHHG@/>>GF@FGHHHHHHHGCHHEFGGCHHHGGHFFAHHGHHHGHBGD1FGHHHHHGCCCCGHGHHHGBGECFFHC@FCCCCHHGGHGGHHFH?CGGHHHHHGH0FGGGGG-CC@CEGGCFFFGFFFGGGGFFFFF?B@FFFFFF@@@@EFFFFFB/;@@;FFFFFFFFFF@-BBFFF9B99
@M05620:37:000000000-D9766:1:1101:10645:3316 1:N:0:30
ACCACACCTTCTACAATGCGCTGCGTGTGGCTCCAGAGGGGCACCCCGTGCTGCTGACCTAGGCCCCCCTGAACCCCAAGGCCAACCGCGCGAAGATGACCTGAGGTGTGGGCCCCTCTCCCTCTTGTAGTGACCACCCCCCTCTTCCTTGCCCTCCGGGCGTTGCCCCTTTTCTCCCGGTTTCTCTTTTCTCCTGTTTCCGTTGGGCCTCTTTTCTTTGCCTTGTGCCCCTTTTGGACCTTTGCGGTTTT
+
AAA1AAA>BCFFGGGG3G1AE0AAE0E000BFHG1F1///AEE///AA/BEFFHHHHHH1B@GH1E//>>FH1GHGEGGH//FGHG?<E</>BGBCH111110<0/0<1?/</?@-..0GFF00><0<000<000/...:-:-.::0000;/;9/;9;?A?---99/BA-;BB9/9//-;9-9999/;B9//////;BB/9-9/9---9;A9/9B/9/;/;9//9////;-9AF/9-;/9-////9@--9-
@M05620:37:000000000-D9766:1:1101:9688:3321 1:N:0:30
AGTGCCAGCTCTCAATCGCACAGGGGACCCAGGGCCTGGCCCCTCCATCCAGAAAACCTATGACCTCACCCGCTACCTGGAGCACCAACTCCGCAGCTTGGCTGGGATCTGGGTGTTTTTTCTGCGTGGGGAGATGGGAGCCGGGGATGATCCACGAGGTGGGTAATGATAGCTTATGGGGTGGAGGGGGGCGCTTTGGCATGGGGCCGTCCGGGTGTCTTGTGTCTCTCCTGGTCCACTATCGGGGGCGA
+
>A>A>BFFBCFFGFFGGFCFGAGAFEGGGGCDGGAEFFFHGGGHGGHHHHEGGCGFGGFHFGGGHHHGGHHGCGGGHHFGGHBFGGFF1FFGGGGGGHHHGHHFGGC3?F1BG0?//00?<01>1>C//</?A.<FGH0.>.<----..;0<0;/;-:B.;EB.0/0009;0;;;000/9DDB-.;.;9-;----..;////..9.;----.9--9@BFF//;99/;/;/BB//9;//;/99FA;--;9--
@M05620:37:000000000-D9766:1:1101:9706:3328 1:N:0:30
AGTGCCAGCTCTCAATCGCACAGGGGACCCAGGGCCTGGCCCCTCCATCCAGAAAACCTATGACCTCACCCGCTACCTGGAGCACCAACTCCGCAGCTTGGCTGTGATCTGGCCGTTGTGTAGGCGTGAGGAGTTGGGTCCCGCCCGTCCTCCCCGTGGAGGGTTCTGGTACCTGATGGGGTGCGGCGGGGCTCTTTTTCTCCCACCAGTCCCCCTGTCTGGTCTCTCTCCTGCCCTTAGATCGGCCGAGC
+
>AAAAFF4>CFFGGGGFCFFGG4FEAEGEE22AEAE2BBF2FE1FEGHGFFA3G3AFEFBFG5DFGH3FGHGE/>EG3B1GHF?FG?1?3BFEFC/>?GF/FE/0BB4FH4B10/<C//<02@<D////?01???<1>/0>>-A-<-<=CDDC.C@..;C..@DCHFC0FFBBC0;FBBA.E?.-;?9--@@-;FBB//;BBF/..;..BFBFE.;.BFB//;;;BBFF//B9/9E/;;//;BE.-.9-;B
@M05620:37:000000000-D9766:1:1101:17775:3349 1:N:0:30
ACCACACCTTCTACAATGAGCTGCGTGTGGCTCCCGAGGAGCACCCCGTGCTGCTGACCGAGGCCCCCCTGAACCCCAAGGCCAACCGCGAGAAGATGACAGGTGAGTGGCCCGCTACCTCTTCTGGTGGCCGCCTCCCTCCTTCCTGGCCTCCCGGCGCTGCGCCCTTTCTCCCTGGTTCTCTCTTCTGCCGTTTTCCGTAGGACTCTCTTCTCTGCCCTGCGTCTCCTTTGGCACTCTGCAGGTTCTAG
+
ABBBBBB3BFFFGGGGGGAFGFHHGEEB4EGGFFFEDEECDHHHHGGGDFEGGHGHHHHEGGCGGGGGGGGHHHHGGGGHGHGHHGGGGGCDCGHEFGHH1?F<F1??FFGHHGGGGGHHHHHHHHHDGGHHGDGDGGGHHGHF<CFGGGGGGGGD@;BBBB;>BFBBFFFFF/BFFFFFFFFFFFF;BBBFB9AFFFFFFFFFFEBFFFFFFFFFFBFFFFA@DBFFFFFFFF/;;.::FFBFF9FFFFF
@M05620:37:000000000-D9766:1:1101:8834:3367 1:N:0:30
ACCACACCTTCTACAATGAGCTGCGTGTGGCTCCCGAGGAGCACCCCGTGCTGCTGACCGAGGCCCCCCTGAACCCCAAGGCCAACCGCGAGAAGATGACCGGGGCGTGGCCCGCTCCCTCTTCTCGTGGCCGCCTCCCTCCTTCCTGGCCTCCCGGGGCTGGGCCCTTTCTCCCTGGTTCTCTCTTTTGCCGTTTTCCGTCGGGCTCTCTTCTCTGCCCTGTGTCTCCTTTGGCCCCTTCCGGTTTTTGT
+
BCCABCCCFFFFGGGGGGGGGGHHGEGEHGHHHGGGGGGGGHHHHGGGGGGGHHHHHHHGGGGGGGGGGGGHHHHGGGGHGHHHHGGGGGGGGGHHHHHHF@//<-<-<@-<G:A-@.:;;GFFG09.;.-.:D?:CAEGGDFF9BFB/:.;AEFA>-9--..;A9DEFFFFFBFB9.:90;BFFF00;:00@.;FF0B;B.9---;;BFFFFFFFE0;AF.0;00BF00;00/00.;9.;:A=-....9/
@M05620:37:000000000-D9766:1:1101:18065:3368 1:N:0:30
ACCACACCTTCTACAATGAGCTGCGTGTGGCTCCCGAGGAGCACCCCGTGCTGCTGACCGAGGCCCCCCTGAACCCCAAGGCCAACCGCGAGAAGATGCCCAGGTGAGTGGCCCGCTACCTCGTCTGGTGGCCGCCTCCCTCCTTCCTGGCCTCCCGGCGCTGCGCCCTTTCGCACTGGTTCTCTCTTCTGCCGTTTTCCGTAGGACTCTCTTCTCTGACCTGAATCTCCTTTGGAACTCTGCAGGTTCTA
+
AABABBBBFFFFGGGGFGGFGAGFE2AEGAHH3FGGDGGGEHHHHGGGEEGF5GHHHHHGEE?FGDGGGGGBG?GGGGAGA?GFHG/<CCC?/BCFDD1<GHH/?11???FFFC->--<0<0.<C.<G</<GC?-C...;GGG/9B/90C?F0.;A9B----;.9-9@9/FF.AD--9.;99/9/;/99BFFFB.AFF/9A/.;.//9BBBBFF/;BF////.;/;/9/;//9/B/9/;//;9BF.9///B
@M05620:37:000000000-D9766:1:1101:13155:3424 1:N:0:30
ACCACACCTTCTACAATGAGCTGCGTGTGGCTCCCGAGGAGCACCCCGTGCTGCTGACCGAGGCCCCCCTGAACCCCAAGGCCAACCGCGAGAAGATGACCGGGGTGAGGCCCGCTCGCTCTTCTCGTGTCCCCCTCCCTCCTCCCTCTCCCCCCCGTGAGCTGCCCTTTCTCCCATGTTCTCTCTCTTGCCCCTTTCCGTATACTTCTCTTCTCTGTCCCCTGACTCCCTTTGTACGCTGCCGGTTATCG
+
>A?A>AABF4BBFFGGG45AFGFGGE?BFEGGFFDEDAAEEF2FFEFEFEBFBGGFGFGAE>EEFFGEGGGH3GFEEGGGGHGHHGGE/<@B/?GCFF2FF///<>>.>C.><-<<C-;..;0:CC:C;./009C-;.E/CD///9//;/99;.;--.;..9//9.A/;B/;F/;.///;/;;BFF//;//;/.9999B:/..////;;9F//;FFB//9/..../;;/.;/////9;9A..;9--;.9/.
@M05620:37:000000000-D9766:1:1101:19360:3424 1:N:0:30
AGTGCCAGCTCTCAATCGCACAGGGGACCCAGGGCCTGGCCCCTCCATCCAGAAAACCTATGACCTCACCCGCTACCTGGAGCACCCACTCCGCAGCTTGGCTGGGACCTATGTGAGTATCCAGCGTAGGAATCTGGGCGTTGGGGAGGAGTGAGGAGTTGGGGAAAGACAGTCCTAACCGTGGAGGGTTCTGGTAAATGATGGGGTGAGGAGGGGCTCTTTGGCTCCCACCAGTCCCCCTGTCTGGTCTA
+
AAA>AFFF?FFFG4FGFGGAE?GAFAAEEEEGAABAEFHGFHG1FGF5BEGHF3FBCEA3BFDGHDGCG1CEE/>>GBEG2BGHHH11?GFB/E?E>GBF<CBGGGAC?GGFDF2D1GHDHB?DG@EEGGFF<FFFFF/<<>-<@C.-@<<<.0<<0<G/GCCC.A..///;:FFFBFGF?F9?..9@GGFGF0CC0BF0BF9BFD.@.F.B?D-=BBEFF/FFBBFEAFFFEFFFFFFF?AFFFFFFEB/
@M05620:37:000000000-D9766:1:1101:20823:3432 1:N:0:30
ACCACACCTTCTACAATGAGCTGCGTGGGGCTCCCGAGGAGCACCCCGTGCTGCTGACCGAGGCCCCCCTGAACCCCAAGGCCAACCGCGAGAAGATGACCGGTGCGTGGCCCGCTACCTCTTCTGGTGGCCGCCTCCCTCCTTCCTGGCCTCCCGGCGCTGCGCCCTTTCTCCCTGGTTCTCTCTTCTGCCGTTTTCCGTAGGACTCTCTTCTCTGCCCTGCGTCTCCTTTGGCACTCTGCAGGTTCTAG
+
AAA?AAAAFFCFGGGGGD1BA11CEAEE?EGGHGG//A/AEH/B//AA/BEGEDCED0GE/>?EFGGGGGE0GHHGEGGHGHHHHGGGG@>CGFHFHHHH1<C>A>>>CGGHHGGG-CHHHHHHHHHGHGHHGGGGGGGGGGGGFFGGGGGGGGGGG-@@@@F@@F@@FFFFFBFF9EBFFFFFFFFBBFFF@ABFFFFFFFFFFFFFFFFFFFFFFFFFFFA@F@FFFFFFFF/BF:;BFFBFFA9;BF/
@M05620:37:000000000-D9766:1:1101:23027:3443 1:N:0:30
ACCACACCTTCTACAATGAGCTGCGTGTGGCTCCCGAGGAGCACCCCGTGCTGCTGACCGAGGCCCCCCTGAACCCCAAGGCCAACCGCGAGAAGATGCCCAGGTGAGTGGCCCGCTACCTCTTCTGGTGGCCGCCTCCCTCCTTCCTGGCCTCCCGGAGCTGCGCCCTTTCTCACTGGTTCTCTCTTCTGCCGTTTTCCGTAGGACTCTCTTCTCTGACCTGAGTCTCCTTTGGAACTCTGCAGGTTCTA
+
CCCDDCDDFFFFGGGGGGGGGGHHGGGEEGHGHGGGGGGGGHHHHGGGGGGGHHHHHHHGGGGGGGGGGGGHHHHGGGGHGHHHHGGGGGGGGGHHHHBHHHHGHHHHHHGGHHGGGGGHHHHHHHHHHHGHHGGGGGHGHHGHHGGGGGGGGGGGGDAGGGGGGGFFFFFFFFHHHHFFFFFFHFFHFHFHFFFFFFFFFFFFFFFFFFFFHHHFHFFHFHFFFFFFFFFFHFFFFFFFFFFHFFFFFFB
@M05620:37:000000000-D9766:1:1101:21021:3466 1:N:0:30
ACCACACCTTCTACAATGAGCTGCGTGTGGCTCCCGAGGAGCACCCCGTGCTGCTGACCGAGGCCCCCCTGAACCCCAAGGCCAACCGCGAGAAGATGACCGGTGCGTGGCCCGCTCCCTCTTCTGGTGGCCGCCTCCCTCCTTCCTGGCCTCCCGGCGCTGCGCCCTTTCTCCCTGGTTCTCTCTTCTGCCGCTTTCCGTAGGACTCTCTTCTCTGCCCTGCGTCTCCTTTGGCACTCTGCAGGTTCTAG
+
BBABBBABFFFFGGGCFGFGFGFHEEGFHDHHHGGAEEGEGHHHHGGGFEEFHFHHHHHGGGGGGGGGGGGHHHGGGGGHGHHHHGGGGCCGGGHHGFHHH//>//>/.>-CG<DGCDGFHHDGG0:;GDAC:C-9A.EBFDB00/909AFBFEGB99B;=-.;DDF-/BBFF/B./;:B/BFFFFB9B//99-;DF/9A/..9;B;FFFFB/FFFF/;9/..;.-;B9/9F/9/;9.;BB9/B?.B;;/9
@M05620:37:000000000-D9766:1:1101:19578:3478 1:N:0:30
ACTGCCACTTATCAATCGACAGTCTGGCCCAGGCCCAGGGCCCTCAAGAGCGCACGCCTGAACCCTACCCACCTCCCATTAGCACCAACGCCGCCTCTTGCATGGTACCTACCTTAGTACCCAGCTTATTGATGTGTGACTTGGGGAGGACTGAGGGGTGGGGCAATGACAGTCCTAACCGTGGATGGCTCTTTTGCACTCTTGGGGGACCAGTTGCTCTCTTGCTCGCACTTGTCCCCCTGCCTGGTCTA
+
1>>>A11BBD1B1BBFGABA1ABBAD0BFG0BFAFE?BA//AAA/0BB10B/AAF/ABFG0BGFF0B0BB@/B00BBB1BF1F1B?B?/>>EE/>//1BB<12B0B>212B0<B1B1222>F1GH1<<121@22<110111??1?A/-<<.0.11..-<--;:.;:/:0CG0:0;;00;F@..-.9/9//:C00000;00/;9F/A9-----:9/BF/;//;////;9@@--/;F/B9---9-;BF-;;;/
@M05620:37:000000000-D9766:1:1101:12083:3481 1:N:0:30
ACCACACATTCTACAATGCGCTGCGTGTGGCTCCCGAGGAGCACCCCTTGCTGCTGACCCAGGCCCCCCTGAACCCCAAGGCCAACCGCGCGAAGATGACCCAGGTGGGGGCCCGCTACCTCTTCTTGGTGGCCGCTTCCTCCTTTCTGGCCTCCCGGGGCTGCGGCCCTTCTTACCGGGTTTCCCTTTTGGCGGTTTTCGTAGGACCCTCTTCTTTTGCCTGGGGCCCCTTTGGGAACTGCGGGGGTTAT
+
BAABBBB3@BDFGGGGGGFEGCGGGFG22BFBF2BB2EE?1FFGHGGFABFGBGGHHHG2B?AFFGGGGGAGFHHGGGGHGHHHHGGGFE/>CGG?DG2FG2/?/11///<->D@---<<000<0<0<00;.;.-A-.CF00;/C0;00;0;0.;A.A?9-;..--;@-AF./////.;-A..////;///-;9-@FF.;-...;//../..;/;////9;//9.-.--;.;F/B../;B9/.-9---;./
@M05620:37:000000000-D9766:1:1101:13640:3487 1:N:0:30
ACCACACCTTCTACAATGAGCTGCGTGTGGCTCCCGAGGAGCACCCCGGGCTGCGGACCGAGGCCCCCCTGAACCCCAAGGCCAACCGCGCGAAGATGCCCAGGGGAGTGGGCCGCTTCCTCTTCTGGTGGCCGCCTGCCTCCTTGCTGGGCTCCCGGGGGCGGGCCCTTTCTCCCTGGTTTGCTCCTTTGCCGTTTTCCGTGGGGCCCTCTTCTGCGCCCTGGGTCCCCCTTGGAACCCTGCCGGGTCTA
+
AAAAAAA1BF@BGGGFG11BAB1BEEFABEAAG0F00AAAAGFFHGG//EAE///>EGE/E>/>FFE>E<<FFHGGGACHGHHHHGGCG//><<-.>1>>F1.C.@.-<...:;@--..;0;0C900C0FB.9--9..;.:09/;/;/;B-A-;99-;----;--;9--BF/9/9/-9999--////;9////-9-;A/9-;--@-------;////---;-9--:9A9E-9AFF///-;AF--;@-;;-/
@M05620:37:000000000-D9766:1:1101:21138:3488 1:N:0:30
ACCACACCTTCTACAATGAGCTGCGTGTGGCTCCCGAGGAGCACCCCGTGCTGCTGACCGAGGCCCCCCTGAACCCCAAGGCCAACCGCGAGAAGATGCCCAGGTGAGTGGCCCGCTACCTCTTCTGGTGGCCGCCTCCCTCCTTCCTGGCCTCCCGGCGCTGCGCCCTTTCTCACTGGTTCTCTCTTCTGCCGTTTTCCGTAGGACTCTCTTCTCTGACCTGAGTCTCCTTTGGAACTCTGCAGGTTCTA
+
AACCCCCCFFFFGGGGGGGGGGHHGEGEHGHHHGGGGGFGGHHHHGGGGGGGHHHHHHHGGGGGGGGGGGGHHHHGGGGGGHHHGGGGGGGGGGHHHHHHHHHGHHHHHHGGHGGGGGGHHHHHHHHHHHGHHGGGGGHGHHGHHGGGGGGGGGGGGG-;@FFFFFFFFFFFFFFFFFFFFFFFFFFFFFFFFFFFFFFFFFFDFFFFFFFFFFFFFFFFFFFFFFFFFFFFFFFFFFFFEFFFFFFFFFF
@M05620:37:000000000-D9766:1:1101:19561:3489 1:N:0:30
AGTGCCAGCTCTCAATCGCACAGGGGACCCAGGGCCTGGCCCCTCCATCCAGAAAACCTATGACCTCACCCGCTACCTGGAGCACCAACTCCGCAGCTTGGCTGGGACCTATGTGAGTATCCAGCGTAGGAATCTGGGAGTTGGGGAGGAGTGAGGAGTTGGGGAAAGACAGTCCTAACCGTGGAGGGTTCTGGTAAATGATGGGGTGAGGAGGGGCTCTTTGGCTCCCACCAGTCCCCCTGTCTGGTCTA
+
>A3AAFFFBFFFGGGGGGGGGGHHGGGGGGHHGGGGGGHHHHGHGGHHHHHHHHGHHGHHHHHHHHHHHHHGGGGGHHHHHHHHHHHHGHHHGGGGGHHHGHHGGGHHGHHHHHHHHHHHHHHHHGGGGGHHHHHHHHHGGHHHGGGGGGGHHHHHHGHHHHGGGGHHHHHHHHHHHHHHGGGGGGGGDGGGGGGGGGGGGGGGGGFFFFFFFFFFFFFFFFFFFFFFFFFFFFFFFFFFFFFFFFFFFFF
@M05620:37:000000000-D9766:1:1101:13655:3500 1:N:0:30
ACCACACCTTCTACAATGCGCTGCGTGTGGCTCCCGAGGAGCACCCCGTGCTGCTGACCGAGGCCCCCCTGAACCCCAAGGCCAACCGCGAGAAGATGCCCAGGTGGGTGGCCCGCGACCTCTTTTGGTGGCTGCCTCCCTCCTTCCTTTCCTCCCGGCGCGGCGCCCTTTCTCACTGGGTCTCTCTTCCGCCGGTTTCCGTGGGACTCTCTTCTCTGACCTGAGTCGCCTTTTGAACTCTGCAGGTTCTA
+
>>>>AAAAFFFFGGGEBF42AEGGGGEBAEFGHDAB?EEA1GAGHGEEEGFFFFFBDGF>0>/>FEEEGGGF3B??EEE?FEFFGFFBCC///?FHDHHG01//??/-.>->0<C--<--.<000<G::999.:;.0;9C//.;00;000090;C?D--9;-9;-----//;/;/:F/B.;B.;9B9;B/;.A---../;.;.--;AFFFFFF/;;F9BFBFB/;/;;-9DF9/;./9BF/;BFF.;FB9;
@M05620:37:000000000-D9766:1:1101:9189:3504 1:N:0:30
ACCACACCTTCTACAATGAGCTGCGTGTGGCTCCCGAGGAGCACCCCGTGCTGCTGACCGAGGCCCCCCTGAACCCCAAGGCCAACCGCGAGAAGATGACCCGTGGAGTGTGGCGCTCCCTCTCTTGTGGTGGTCCTCCCTCTTTTTTGTGGTCTCCGGGCGGCGCCCCTTTTCTCGGTGTCTCTCTTCTCCGGTGTTCTCTGGGAGTCTCTTCTCTGAGCTGAGTGTCCTTTTTGGATCTGTGGGGGTTC
+
AABBBAB3CFFFFFAGGGFEGGHFEBEBAEHGHGGEEFEGGHGHHGGFEEEGFHHGHGHGEGGFGGGGGGGFFGFGGGGHGHGHGFGEBB>BDGHHHGH2?2</?>/?<?11.>><-..</<C/0=<=<E<...;00</;/;/0;00-;9/./;0;09-:A---;@-;-;;/BF/;..;../;FFFF99B//.-99AD://///:..9;BFF//BFF///;99/;9/;F///;//--/9BF///.;---;.
@M05620:37:000000000-D9766:1:1101:15799:3514 1:N:0:30
ACCACACCTTCTACAATGAGCTGCGTGTGGCTCCCGAGGAGCACCCCGTGCTGCTGACCGAGGCCCCCCTGAACCCCAAGGCCAACCGCGAGAAGATGCCCAGGTGAGTGGCCCGCTACCTCTTCTGGTGGCCGCCTCCCTCCTTCCTGGCCTCCCGGCGCTGCGCCCTTTCTCACTGGTTCTCTCTTCTGCCGTTTTCCGTAGGACTCTCTTCTCTGACCTGAGTCTCCTTTGGAACTCTGCAGGTTCTA
+
AAA1AAAABCFFGAGGFGBAG1F1E0AAAAGH1BBA0EECEHGGHGEEBAEGHHHHHGGE>EEGGAEGGEECGCGEGE>F//FHHG/<></</?C1>11?FHHG?FHGHHGEHH@@CCCHFDHHG0GGDGCFFC-AC.CEGHGHE0BGGBFGBFEEE@-;A@@F@@F-@BFFFFFFFFF9FBFFFFFF/BFFF@ABFFFFFFFFFFFFFFFF/:FB9B/BFFB/;9F9BBBFFFFFFFFFBFFFFF?FFFF
@M05620:37:000000000-D9766:1:1101:9170:3521 1:N:0:30
ACCACACCTTCTACAATGCGCTGCGTGTGGCTCCCGAGGAGCACCCCGTGCTGCTGACCGAGGCCCCCCTGAACCCCAAGGCCAACCGCGAGAAGATGCCCAGGTGAGTGGCCCGCTACCTCTTCTGGTGGCCGCCTCCCTCCTTCCTGGCCTCCCGGCGCTGCGCCCTTTCTCACTGGTTCTCTCTTCTGCCGTTTTCCGTAGGACTCTCTTCTCTGACCTGAGTCTCCTTTGGAACTCTGCAGGTTCTA
+
AAAAAAA1BCFFGGGGGG1AEEGGGGG00AGHHBFF/EEEFH/GFEGEAEGGFHGFHFH>>@CGGGGGGGGHHHHGGGGHGHHHHGGGGG/>CGGBDGGHHHHGHHHHHHGGHHGGGCGHHHHHHHHHHHGHHGGGGGHGGGGGGGGGGGFGGGGGG@-;@@@F@@F@@FFFFFFFFFFFFFFFFFFFFFFFF@BFFFFFFFFFFBFFFFFFFFFFFFBFFFFBFFF/;BFFFFFFFFFFFFFFFFFBFFF
@M05620:37:000000000-D9766:1:1101:12078:3525 1:N:0:30
ACCACACCTTCTACAATGAGCTGCGTGTGGCTCCCGAGGAGCACCCCGTGCTGCTGACCGAGGCCCCCCTGAACCCCAAGGCCAACCGCGAGAAGATGACCAGGGGAGTGGCCCGCTACCTCTTCTGGTGGCCGCCTCCCTCCTTCCTGGCCTCCCGGGGCTGCGCCCTTTCTCACTGGTTCTCTCTTCTGCCGTTTTCCGTAGGACTCTCTTCTCTGACCTGAGTCCCCTTTGGAAATCTGCAGGGTCTA
+
BBBBBBBAFFFFGGGGGG5GGFEHGEFBAEHHHGGE?EECDHHHHGGGAEEGFHHHHHGEGGCGGGGGGGFHHHHGGGGHGHHHHGGGGGCGGGHFHH2FH20?/////<<CGHAC--<G00<D000<0<C.C-:A:AEG/BEBFFG09FAF0AEE.A-;>9..--;B=FF///;B9/F/B//////:////9-.;FF/F;/..A9////9;BBB////:;/./9////;.FF/F/B//////99A-;/./
@M05620:37:000000000-D9766:1:1101:14708:3630 1:N:0:30
ACCACACCTTCTACAATGAGCTGCGTGTGGCTCCCGAGGAGCACCCCGTGCTGCTGACCGAGGCCCCCCTGAACCCCAAGGCCAACCGCGAGAAGATGACAGGTGAGTGGCCCGCTACCTCTTCTGGTGGCCGCCTCCCTCCTTCCTGGCCTCCCGGCGCTGCGCCCTTTCTCACTGGTTCTCTCTTCTGCCGTTTTCCGTAGGACTCTCTTCTCTGCCCTGCGTCTCCTTTGGAACTCTGCAGGTTCTAG
+
AAAAAAAAFFFFBGFFGGGBG11A0BBEHGGHBFGG?EEEEGAHHGGGE/EFGFFHHHGG@EEEGAGGGGGGFCH/EEEGEEGH/FEEGCGG?A011F1GFGF?F1?FGGFHHGGG?CHHHHHHHHGGH.GHG@CGGHEGHGFGHHFGFFFGGGGGG-9AA@F@@F@?FFFFFFFFFFBFFFFFFFFFFFFF@ABFFFFFFFBBBFFFFFFFFFFFFFBEFFF?F?FFFFFFFF/BFFFFEBFFF9BBBFF
@M05620:37:000000000-D9766:1:1101:12173:3653 1:N:0:30
ACCACCCCTTCTACAATGAGCTGCGTGTGGCTCCCGAGGCGCACCCCGTGCTGCTGACCGAGGCCCCCCTGAACCCCAAGGCCAACCGCGAGAAGATGCCCAGGTGAGTGGCCCGCTACCTCTTCTGGTGGCCGCCTCCCTCCTTCCTGGCCTCCCGGAGCTGCGCCCTTTCTCACTGGTTCTCTCTTCTGCCGTTTTCCGTAGGACTCTCTTCTCTGACCTGAGTCTCCTTTGGAACTCTGCAGGTTCTA
+
AAA1A1AAAFFFCGGGAGFGGCGGG00BA0FHAEF?EEE/AEEGGGGGEEGGGFH1GHG?/F@EGAEEGGG01<FFGG/G//GH/F</BB@<@/??111CGGHGCHHHGHGGHHGCGGGHHHFGHF:C;FCGGCGGGCEEFGBFFFBFGEAFFGGFGG-@;AFF?@F@<FFFFFFFFFFFFFFFFBBFFFFFF@BBFFFFFFFFFFFFFFFFFFFFFEFFFFFFEFFFFFFFFFFFFFFFFFFFFF-FFFF
@M05620:37:000000000-D9766:1:1101:20469:3658 1:N:0:30
ACCACACCTTCTACAATGAGCTGCGTGTGGCTCCCGAGGAGCACCCCGTGCTGCTGACCGAGGCCCCCCTGAACCCCAAGGCCAACCGCGAGAAGATGCCCAGGTGAGTGGCCCGCTACCTCTTCTGGTGGCCGCCTCCCTCCTTCCTGGCCTCCCGGAGCTGCGCCCTTTCTCACTGGTTCTCTCTTCTGCCGTTTTCCGTAGGACTCTCTTCTCTGACCTGAGTCTCCTTTGGAACTCTGCAGGTTCTA
+
BCCCCCBCFFFFGGGGGGGGGGHHGGGGHGHHHGGGGGGGGHHHHGGGEFGGHFHHHHHGGGGGGGGGGGGHHHHGGGGHGHHHHGGGGGGGGGHHFH2FHGGGB1?FGGFFHH@@DCFHFGFHDG<G=/<<C?@FEACGFGGCG0C00/9CFFGG?@??AA9BBDDF=FFF//BFBFF/BBBFFF:FFB:/B@9DFFFF./9.ABFFFFFFFFFB;//;F//9/::9BFBFF/B:F/:/B//BBF.;/;/
@M05620:37:000000000-D9766:1:1101:15323:3690 1:N:0:30
AGTGCCAGCTCTCAATCGCACAGGGGACCCAGGGCCTGGCCCCTCCATCCAGAAAACCTATGACCTCACCCGCTACCTGGAGCACCAACTCCGCAGCTTGGCTGGGACCTATGTGAGTATCCAGCGTAGGAATCTGGGAGTTGGGGAGGAGTGAGGAGTTGGGGAAAGACAGTCCTAACCGTGGAGGGTTCTGGTAAATGATGGGGTGAGGAGGGGCTCTTTGGCTCCCACCAGTCCCCCTGTCTGGTCTA
+
ABABBFFFCFFFGG5FGFGGGGHGGGGGGGHHGGGGGGHHHHGGGGHHHHHHHHHHHGEFHHHHH5GFHHHGGGGGHBGHHGHHHHHHGHHGGGGGGHGHFGFFEFFHGHFHEHHHHFFHHGHHHG<E@FGGHGFHHHHGGHFHCFFGGFDGHHHGHGFHHHGGGGHFHGFHHHHGGFGHGGFADEFFEGGFGGFFFFFGGGFFGBFFFFFFFDAFFFFFFFFFFFFFFFFFFFFFFFFDAEFEFFFFFBF
@M05620:37:000000000-D9766:1:1101:20358:3748 1:N:0:30
ACCACACCTTCTACAATGAGCTGCGTGTGGCTCCCGAGGAGCACCCCGTGCTGCTGACCGAGGCCCCCCTGAACCCCAAGGCCAACCGCGAGAAGATGCCCAGGTGAGTGGCCCGCTACCTCTTCTGGTGGCCGCCTCCCTCCTTCCTGGCCTCCCGGAGCTGCGCCCTTTCTCACTGGTTCTCTCTTCTGCCGTTTTCCGTAGGACTCTCTTCTCTGACCTGAGTCTCCTTTGGAACTCTGCAGGTTCTA
+
BCCCCCCCFFFFGGGGGGGGGGHHGGGEHDHHHGGGGGGGGHHHHGGGGGGGGGHHGHHGGGGGGGGGGGGHHHHGGGGHGHHHHGGGGGGGFGHHHGHHHHHGGHHHHHGGHHGGGGGHHHHHHHHHHHGHHGGGGGHGHHGHHGGGGGGGGGGGGG-ADGGGGGFFFFFFFFFFFFFFFFFFFFFFFFFFFFFFFFFFFFFFFFFFFFFFFFFFFFFFFFFFFFFFFFFFFFFFFFFFFFFFFFFFFFB
@M05620:37:000000000-D9766:1:1101:17614:3760 1:N:0:30
ACCACACCTTCTACAATGAGCTGCGTGTGGCTCCCGAGGAGCACCCCGTGCTGCTGACCGAGGCCCCCCTGAACCCCAAGGCCAACCGCGAGAAGATGCCCAGGTGAGTGGCCCGCTACCTCTTCTGGTGGCCGCCTCCCTCCTTCCTGGCCTCCCGGCGCTGCGCCCTTTCTCACTGGTTCTCTCTTCTGCCGTTTTCCGTAGGACTCTCTTCTATGACCTGAGTCTCCTTTGGAACTCTGCAGGTTCTA
+
BBBBBBBBFFFFGGGGGGGGGGHCGEEBEEHHHGGFGGGGGHHHHGGGGGGGHHHHHHHGGGGGGGGGGGGFHHHGGGGHGHHHHGGGGGDFGGHFGHHHHHHGGHHHHGGGHHGGGGGHHHHHHHHHHHGGHGGGGGHGHHGHHGGGGGGGGGGGGG??DFFFFFFFFFFFFFFFFFFFFFFFFFFFFFFFFFFFFFFFFFFFFFFFFFFFFFF/BF9FFFFFFFFEFFFFFFFFFFFFFFFFFFFFFFB
@M05620:37:000000000-D9766:1:1101:19155:3762 1:N:0:30
AGTGCCAGCTCTCAATCGCACAGGGGACCCAGGGCCTGGCCCCTCCATCCAGAAAACCTATGACCTCACCCGCTACCTGGAGCACCAACTCCGCAGCTTGGCTGGGACCTATGTGAGTATCCAGCGTAGGAATCTGGGAGTTGGGGAGGAGTGAGGAGTTGGGGAAAGACAGTCCTAACCGTGGAGGGTTCTGGTAAATGATGGGGTGAGGAGGGGCTCTTTGGCTCCCACCAGTCCCCCTGTCTGGTCTA
+
BBABBFFFBFFFGGFFGGGGG?HCGEEEGGHHAFFGFGHFHHGGGGHHHHHHHHHHHGHHHGHHHGHHHHHGG>EEFBGHFGHHHHHGGHHG?ECGGHGHGHHGGGHHGHHGHHHHHGHFHHHFHGGGGGHHHHHHHHAEGHHHGGACGGFHHHHHHGHHHHGGGGHHHHHHHHFHHFHHGGGGGGGGGGGGGGFGGGGGGGGGGGFFFFFFFFFFFFFFFFFFFFFFEFFFFFFFFFFFFFFFFFFFFFF
@M05620:37:000000000-D9766:1:1101:18271:3807 1:N:0:30
ACCACACCTTCTACAATGAGCTGCGTGTGGCTCCCGAGGAGCACCCCGTGCTGCTGACCGAGGCCCCCCTGAACCCCAAGGCCAACCGCGAGAAGATGCCCAGGTGAGTGGCCCGCTACCTCTTCTGGTGGCCGCCTCCCTCCTTCCTGGCCTCCCGGCGCTGCGCCCTTTCTCACTGGTTCTCTCTTCTGCCGTTTTCCGTAGGACTCTCTTCTCTGACCTGAGTCTCCTTTGGAACTCTGCAGGTTCTA
+
CCCCCCCCFFFFGGGGGGGGGGHHGGGBEEHHHGGGGGGGGHHHHGGGFGGGHHHHHHHGGGGGGGGGGGGHHHHGGGGHGHHHHGGGGGGGGGHHFHDFGGCC?F10FHEF0?A?CDGHHHDGHGB0G<CCGFG-AEHGHFGFHGF009.9CAEG?-CDA-9:DDADFBBFFFBB09F0BFFF0B9FFFFFFCF999:B.9.ADFFFFFFBFBFFFFFFFBF:;BBFFFBFFBFFFFBF9FFFFFA:FFB
@M05620:37:000000000-D9766:1:1101:21641:3843 1:N:0:30
ACCACACCTTCTACAATGAGCTGCGTGTGGCTCCCGAGGAGCACCCCGTGCTGCTGACCGAGGCCCCCCTGAACCCCAAGGCCAACCGCGAGAAGATGCCCAGGTGAGTGGCCCGCTACCTCTTCTGGTGGCCGCCTCCCTACTTCCTGGCCTCCCGGAGCTGCGCCCTATCTCACTGGTTCTCTCTTCTGCCGTTTTCCGACGGACTCTATTCTCTGACCTGAGTCTCCTTTGGAACTCTGAAGGTTCTA
+
BBAABBBBFFFFGGGGGGGFG5FFEEEEHEHHFGGEEEEFGHHHHGGGGEGGHHHHHHHGGGGGGGGGGGGHHGHGGGGHFHHHHGGEDDCC@GHHHH2?GHA/1110F1<F</-->-AFGHH0=00<0/.<C-;-:EEFH0.0;G000/..;:.C?--999:F?-.@=.9BF//999B9BFBF9FBFBFF/FDFA99BB..-9;AD=FF/99//BB9BB/9.:999BFBFFFBFFFFFF///BF///;FF
@M05620:37:000000000-D9766:1:1101:21657:3859 1:N:0:30
ACCACACCTTCTACAATGAGCTGCGTGTGGCTCCCGCGGATCACCCCGTGCTTCTGACCGAGTCCCCCCTGAACCCCAAGGCCAACCGCGAGAAGCTGCCCTGGCGAGTGGCCCGCTACCTCTTATGGTGGCCGCCTCCCTCATTCCTGGCCTCCCGGAGCTGCGCCCTTTCTCACTGGTTCTCTCTTCTGACGTTTTCCGTAGGACTCTCTTCTCTGACCTGAGTCTCCTTTGGAACTCTGCAGGTTCTA
+
ABBBAAAAFFFFGGGGBGGBF5BBEE?E42B2FFF?2EEE0EAFGHGFBAEF5DBF@GHGE/?FGGFEGGGFE3GAEEEH/??GGFG/C<C/<?2222?0?1?/0>@@->>><CFGGCGEG0<<0=;;00.:C:DCDAFGGE.0BCCCFFCFFF9..AA-@F/FAFFF=BF/BFFFFFB/;B/99BFFFFF//;EABEFFF9.A;BF/FFFFBBFFFBFFFF.FBFFFFFFFBF/B/BF/9/9FBAFFFFF
@M05620:37:000000000-D9766:1:1101:21409:3924 1:N:0:30
ACCACACCTTCTACAATGAGCTGCGTGTGGCTCCCGAGGAGCACCCCGTGCTGCTGACCGAGGCCCCCCTGAACCCCAAGGCCAACCGCGAGAAGCTGCCCAGGTGAGTGGCCCGCTACCTCTTCTGGTGGCCGCCTCCCTCCTTCCTGGCCTCCCGGAGCTGCGCCCTTTCTCACTGGTTCTCTCTTCTGCCGTTTTCCGTAGGACTCTCTTCTCTGACCTGAGTCTCCTTTGGAACTCTGCAGGTTCTA
+
ABABBAAAFFFFGGGGGGFGGGHHGGGGAEHHHGGF2EGG?HHHHGGEEEFF5FHHHHHGE@0>FGFGGGGHHHHGGGGHGHHHHGGGGGGGC?F2<2FGHHHEGHFGHGAEHGCGGGGGGFHHGHHHHHGHHFGGGGGGHHGHFFFGGGGGGGEGGB?DBFFGGFFFFFFFFFFFFFFFFFFFFFFFFFFFFFDFFFFFFFFFDFFFFFFFFFFFFFFFFFBFFFFFFFFFFFFFFFFFFFFFFF.BFFF
@M05620:37:000000000-D9766:1:1101:15376:3966 1:N:0:30
AGTGCCAGCTCTCAATCGCACAGGGGACCCAGGGCCTGGCCCCTCCATCCAGTAAACCTGTGTCCTCACCCGCTACCTGGAGCACCAACTACGCAGCGTAGGAGTTGGGGAGGAGTGATACGTTGCGGAAAGACCGTCCTCCCCGTAGCGGGTTCTGGTACCTGATGGGGAGAGGAGGGGCTCTTTGGCTCCCACCAGTCCCCCTGTCTGATCTGTCCACTGCCCTTAGTTCGGCATAGCACACGTCCGAA
+
>>1AAFF11CFFEGGGGGCFEEGGEGG00BAAF0EE/AGF0FECEGF1AB1B212DGF00DA2DFH1GHCCEGE@EHGH>GHHE>>FHG01BE/E/>//?/?10FGGE@//<B//0@1221?10<//<<<>00>F-<>.<0/.<@A-..-;--..0;B0;0C09CGGG...;......-;--9FFFB//;B9--9;A-;F/99:9AFEBB//;F//;//;FBFB-//9//:9A;-;-/;//;9-9-;----
@M05620:37:000000000-D9766:1:1101:18589:3998 1:N:0:30
AGTGCCAGCTCTCAATCGCACAGGGGACCCAGGGCCTGGCCCCTCCATCCAGAAAACCTATGACCTCACCCGCTACCTGGAGCACCAACTCCGCAGCTTGGCTGGGACCTATGTGAGTATCCAGCGTAGGAATCTGGGAGTTGGGGAGGAGTGAGGAGTTGGGGAAAGACAGTCCTAACCGTGGAGGGTTCTGGTAAATGATGGGGTGAGGAGGGGCTCTTTGGCTCCCACCAGTCCCCCTGTCTGGTCTA
+
ABAABFFFBFFFGGGGGGGGGGHHGFGGGGHHGGGGGGHHHHGHGGHHHHHHHHHHHGHHHHHHHHHHHHHGGFGGHGHHHHHHHHHHGHHHGGGGGHHHGHHGGGHHGHHHHHHHHHHHHHHHHGFGGGHHHHHGHGGGGHHHGCGGGGGFHHHGHGFHHHGGGGHHHHHHHGHHHHHHFDEGGGGG;.FGGGFGGGGGGGGGGGFFFFFFFFFFFFFFFFFFFFEFFFFFFFFFFFFFCEFFFFFFFFF
@M05620:37:000000000-D9766:1:1101:16005:4003 1:N:0:30
ACCACACCTTCTACAATGAGCTGCGTGTGGCTCCCGAGGAGCACCCCGTGCTGCTGACCGAGGCCCCCCTGAACCCCAAGGCCAACCGCGAGAAGATGACCGGTGAGTGGCCCGCTCCCTCTTCTGGTGGCCGCCTCCCTCCTTCCTGGCCTCCCGGCGCTGCGCCCTTTCTCACTGGTTCTCTCTTCTGCCGTTTTCCGTAGGACTCTCTTCTCTGCCCTGCGTCTCCTTTGGCACTCTGCAGGTTCTAG
+
BBBABBBAFFFFGGGGGGBBG5GCGEEAAEGGEFGE2EEGDHHHHGGGGGGGGHGGHHHEEGGGGFGGGGGFHFHGGGEHEHHHHGGECD>BCGHFDGHH1BD>A/??FFGHHGGG-<CHHHHGHHHGGGHHCGGGGHGGGGGG99CFFGGGGGGGG-;9BBDBBFBBFFFFF/BFFFFFBFFFFFF/;FFFB;DFFFFFFFFF/;BFFFFFFFFFFFFFFF.@DBFFFBFFFF/;F.;BFF/BFFFBFFB
@M05620:37:000000000-D9766:1:1101:7581:4014 1:N:0:30
AGTGCCAGCTCTCAATCGCACAGGGGACCCAGGGCCTGGCCCCTCCATCCAGAAAACCTATGACCTCACCCGCTACCTGGAGCACCAACTCCGCAGCTTGGCTGGGACCTATGTGAGTATCCAGCGTAGGAATCTGGGAGTTGGGGAGGAGTGAGGAGTTGGGGAAAGACAGTCCTAACCGTGGAGGGTTCTGGTAAATGATGGGGTGAGGAGGGGCTCTTTGGCTCCCACCAGTCCCCCTGTCTGGTCTA
+
ABAAAFFFCFFFG4GGGGGCGGHGGGGGGGHHFEGGGFHHHHGHGGHHHHHHHHHGHGHHHHHHHHHHHHHGGEEGHHHHEGHHHHFHGHHHEFFEEHGHGHHGGGHHGHHHHHHHHHHHHHHHGGGGGGGHHHHHHH0FEHHHGGCDGGGHHGHHGFHHHHGGGAHHHHHHHHHHHHHHGGGGEGGGEGGGGGCGGGGGGGGGGGFFFFFFFFFFFFFFFFFFFFFFFFFFFFFFFFFFFFFFFFFFFFF
@M05620:37:000000000-D9766:1:1101:14562:4027 1:N:0:30
AGTGCCAGCTCTCAATCGCACAGGGGACCCAGGGCCTGGCCCCTCCATCCAGAAAACCTATGACCTCACCCGCTACCTGGAGCACCAACTCCGCAGCTTGGCTGGGACCTATGTGAGTATCCAGCGTAGGAATCTGGGAGTTGGGGAGGAGTGAGGAGTTGGGGAAAGACAGTCCTAACCGTGGAGGGTTCTGGTAAATGATGGGGTGAGGAGGGGCTCTTTGGCTCCCACCAGTCCCCCTGTCTGGTCTA
+
BCABCFFFCFFFGGGGGGGGGGHHGGGGGGHHGGGGGGHHHHGHGGHHHGHHHHHHHGHHHGGHHHHHHHHGGGGGHHHHFHHHHHHGGHHHGGGGGHHHGGHGGGFHGHHHHHHHHHHHHHHHHGGGGGHHHHHHHHGGGHHHGGGGGGEFHFHHGGHHHHGGGGHHEHHHHHHHHHHHGGGGGGGGGGGGGGGGGGGGGGGGGGFFFFFFFFFFFFFFFFFFFFFFFFFFFFFFFFFFFFFFFFFFFFF
@M05620:37:000000000-D9766:1:1101:8188:4032 1:N:0:30
ACCACACCTTCTACAATGAGCTGCGGGTGGCTCCCGAGGAGCACCCCGTGCTGCTGACCGAGGCCCCCCTGAACCCCAAGGCCAACCGCGAGAAGATGCCCGGTGCGAGGCCCGATCACTGTTCTGGTGACCACCTCCCTCCTTTCTAGCCTCCCGGGGCTGAGCCCTTTCTACCTGGTTCTCTCTTTTGCCGTTTTCCGTAGGGATCTATTCTTTGAACTGCGTCTCCTTTTGCATGCTGCCGGCTCTAG
+
>AAAAAAAFFF1BFFFGGGBE1BAE0AAEEHH1F/AEEGEGHGHHGGGEEEGGGGCF0>FCC@GE/>EGGGEG1<<EGCE//G<<??/>@>//<<FDB1?0/<<---.---<E---:.=000<:;0C0:00;/.;99.;//./9090009/09CE.------9-/;9-/////////9/;9/9;//:///9;--9;E/B-9--:-/-;///999/////;/;/---9;FFFF/////////99-@-9-//9
@M05620:37:000000000-D9766:1:1101:12698:4044 1:N:0:30
GAGGCTGCTTTGGAAGAAACTTACAGGCCATGGCCAAAGTCTCTGCAGCGCCCACGTCTGAACTCCAACCCCCTCACAGTAGCTCAAATGCCGGCTTATGCCTGACACCAACCCAAGAGTAAAGAAAAGCAATTATAAGAAGGGAAAGAAGTAAAAAACCCGACAAAAAAAGCGCAAACAAAGGAGGCACGAGGGAAATAACGCGCCGAGGAAGCCAACTTAACAACTAACAACACTTGCAGTGCGAACTA
+
>AAAA1CAFFB@CGGCGGGG11BAB1AAAB0BBB0B0B0D22DD1BAB1AA////A/A0AA211AB11BB/?E//0BF11B@BB@11B21BFE/>>>1BFD1BFCGF>FFGC/</</001B>22<00<0<@01112222<100??0/000?111<11-...<--<-/.<:A...-;-9....///9.9....---:;A;//9---------9----9--99/////-///999---;B///////---9-/
@M05620:37:000000000-D9766:1:1101:13069:4090 1:N:0:30
ACCACACCTTCTACAATGAGCTGCGTGTGGCTCCCGAGGAGCACCCCGTGCTGCTGACCGAGGCCCCCCTGAACCCCAAGGCCAACCGCGAGAAGATGCCCAGGTGAGTGGCCCGCTACCTCTTCTGGTGGCCGCCTCCCTCCTTCCCGGCCTCCCGGAGCTGCGCCCTTTCTCACTGGTTCTCTCTTCTGCCGTTTTCCGTAGGACTCTCTTCTCTGACCTGAGTCTCCTTTGGAACTCTGCAGGTTCTA
+
AAABBBBBFFFFGGGFFGGGGGHHGFGGHDHHHGGGEGGFGHHHHGGGGGGGHHHHHHHGGGGGGGGGGGGHHHHGGGGHGHHHHGGGGGGGGGHHHHHHHHHGH1FGHHGGHHGGG@FHHHHHHHHHHHGHHGGGGGGGHHGH0FGGGGGGGGGGG?99BFBFFFFFFFFFFFFFFFFFFFFFFFFFFFFFFFDFFFFFFFFFD/FFFFFFFFFFF/BFFFFFFFFFFFFFFFBFFFFFFFFFFFFFFFB
@M05620:37:000000000-D9766:1:1101:12709:4097 1:N:0:30
AGTGCCAGCTCTCAATCGCACAGGGGACCCAGGGCCTGGCCCCTCCATCCAGAAAACCTATGACCTCACCCGCTACCTGGAGCACCAACTCCGCAGCTTGGCTGGGACCTATGTGAGTATCCAGCGTAGGAATCTGGGAGTTGGGGAGGAGTGAGGAGTTGGGGAAAGACAGTCCTAACCGTGGAGGGTTCTGGTAAATGATGGGGTGAGGAGGGGCTCTTTGGCTCCCACCAGTCCCCCTGTCTGGTCTA
+
ABAAAFFFBFFFGGGGGGGGGGHGGGGGAEHHGGGGDGGHFHGHGGHGHGHHFHHHHGHHHHGHHHHHHHHGGEGGHHHHGGHHHHHHGHHHGGGGGHHHGHHGGGHHGHHHHHHHHHHHHHHHHGDGGGHGGHHHHHGGGHGHGGGGGGGHHHHHGG/GHHGGGGHHHHHHHHHHHHHHGGGGEGGGAFGGGGFGGGGGGGGGGGFFFFFFFFFFFFFFFFFFFFFFFFFFFFFFFFFFFFFFFFFFFFF
@M05620:37:000000000-D9766:1:1101:9185:4109 1:N:0:30
AGTGCCAGCTCTCAATCGCACAGGGGACCCAGGGCCTGGCCCCTCCATCCAGAAAACCTATGACCTCACCCGCTACCTGGAGCACCAACTCCGCAGCTTGGCTGGGACCTATGTGAGTATCCAGCGTAGGAATCTGGGAGTTGGGGAGGAGTGAGGAGTTGGGGAAAGACAGTCCTAACCGTGGAGGGTTCTGGTAAATGATGGGGTGAGGAGGGGCTCTTTGGCTCCCACCAGTCCCCCTGTCTGGTCTA
+
AA>>AFFFCFFFGGGGGGGAE?GCFGAEGEGGBEEEGGHHHHGHGGHHHHHHHFHGHGHHHHHHHHHHHHHGG>EFHHHHFGHHHH1FEGHFEFCGFHGHGGHGGGHHGHHHHHHHHHHHHHHHHGGGGGHHHHHHHHGGGHHHGGFGGDEGH0GHGGHHHHGGGGHHHHHHHHHHHHHHGGGGGEGGCFFGGGFGGGGGGGGGGGFFFFFFFFFFFFFFFFFFFFFFFFFFFFFFFFFFFFFFFFFFFFB
@M05620:37:000000000-D9766:1:1101:19145:4109 1:N:0:30
AGTGCCAGCTCTCAATCGCACAGGGGACCCAGGGCCTGGCCCCTCCATCCAGAAAACCTATGACCTCACCCGCTACCTGGAGCACCAACTCCGCAGCTTGGCTGGGACCTATGTGAGTATCCAGCGTAGGAATCTGGGAGTTGGGGAGGAGTGAGGAGTTGGGGAAAGACAGTCCTAACCGTGGAGGGTTCTGGTAAATGATGGGGTGAGGAGGGGCTCTTTGGCTCCCACCAGTCCCCCTGTCTGGTCTA
+
AAAAAFBFAFFFGGGGGGGFE?G0FEGGGGAFFAF?FEHGGHGCFGEHHHFHFBBGHGHHGHGHHHHCGFHECE/FHFGHHFHGAHHHGGHHGGGEGHFGEHGGGGHHGHHFFGFGFGHHHEFHECGGGCHHGHHFHFHGCGDBCCGCGFECFDGFHGCCGC?CCCGGHEGBCGHHHGFHGGF@GGB@GFGFFB0;B0FGGBB9EGB@EFFFB->-@@EFFF///BBEEFFFEFBB/FEB@EBFFFFFBB/
@M05620:37:000000000-D9766:1:1101:24041:4113 1:N:0:30
AGTGCCAGCTCTCAATCGCACAGGGGACCCAGGGCCTGGCCCCTCCATCCAGAAAACCTATGACCTCACCCGCTACCTGGAGCACCAACTCCGCAGCTTGGCTGGGACCTATGTGAGTATCCAGCGTAGGAATCTGGGAGTTGGGGAGGAGTGAGGAGTTGGGGAAAGACAGTCCTAACCGTGGAGGGTTCTGGTAAATGATGGGGTGAGGAGGGGCTCTTTGGCTCCCACCAGTCCCCCTGTCTGGTCTA
+
ABAAAFFFBFFFGGGGGFGCG2FACEEGGGDHFEGGGFHHHHGHGGHHGHHHHHHHHGHHHHHHHHGHHHHGEEEGHGHHGGHHHHAGGHHHEGGGFHHHGHHGGGHHGHHHHHHHHHHHHHHHHGGGGGHHHHHHHHHGGHHHGGGGGDEGHFHHHGHHHHGGGGHHHHHHHHHHHGHHGGGGGGGGFGGGGGGGGGGGGGGGGGFFFFFFFFFFFFFFFFFFFFFFFFFFFFFFFFFFFFFFFFFFFFB
@M05620:37:000000000-D9766:1:1101:8927:4122 1:N:0:30
GCTGCTGCTTTTGAATCACCTCACAGACCCCGGCCCAAGTCCCCCCAGCGCACACAACTGTTCCCTACCCCGCTCACAGTAGCTCAAACGCCGGCTCATGGTTGTTACCCATCCGGAAAGGCTCCTAAAAGACTCCCAAGGCGTGAAAGAGCTGCTGAAACCATGAAAAGAAAAGCAGGCCTTTACGCTTTCGCACTCTTGTGGATCCAATTGCACCATTCTCAGCATTTGAAATTGTAAATGACAAGCCA
+
>>>AAB1BBBB@BAF33A1BB1101A1BFG0AAAEE/AA11AB//A//B/A/>>0//BBB22@B111BBB//>E>/BBE1FHHB1B1B1?<E@<B//1BF11?C?<?2G010?0///<<0?.1<FH>1<>1<0>GFAB/<C.-.-..00;//0//000:<0.;0;0000/..///:C:.C./:009;.;;9/-9B=-9////;B/BFB9///9;//;-9F/F9/9;;//9//;//;//9////;B/;-9--
@M05620:37:000000000-D9766:1:1101:19366:4202 1:N:0:30
AGTGCCAGCTCTCAATCGCACAGGGGACCCAGGGCCTGGCCCCTCCATCCAGAAAACCTATGACCTCACCCGCTACCTGGAGCACCAACTCCGCAGCTTGGCTGGGACCTATGTGAGTATCCAGCGTAGGAATCTGGGAGTTGGGGAGGAGTGAGGAGTTGGGGAAAGACAGTCCTAACCGTGGAGGGTTCTGGTAAATGATGGGGTGAGGAGGGGCTCTTTGGCTCCCACCAGTCCCCCTGTCTGGTCTA
+
BBAABFFFBFFFGGGGGGGGGGHGGGGGGEHHGGGGGGHHHHGHGGHHHHHHHHBHHGBGHHHHHHHHHHHGGGGGHHHFGHHHHHHHGHHHGGGGGHHHGHHGGGHHGGHHHHGHHHFHHHHHHGFGGGHHHHHHHGGGGHHHGFFGGGEGHFHGCEHHHHGGEGHFGHHHHHHHHHHHGGGGGGGGCFFGGGGGGGGGGGGGGGFFEFFFDFFFFFFFFBFFFFFFFFFFFFFFFFFFFFFFFFFFFFF
@M05620:37:000000000-D9766:1:1101:19167:4283 1:N:0:30
ACCACACCTTCTACAATGAGCTGCGTGTGGCTCCCGAGGAGCACCCCGTGCTGCTGACCGAGGCCCCCCTGAACCCCAAGGCCAACCGCGAGAAGATGACAGGTGAGTGGCCCGCTACCTCTTCTGGTGGCCGCCTCCCTCCTTCCTGGCCTCCCGGCGCTGCGCCCTTTCTCACTGGTTCTCTCTTCTGCCGTTTTCCGTAGGACTCTCTTCTCTGCCCTGCGTCTCCTTTGGCACTCTGCAGGTTCTAG
+
AAAAAAAAFFFFGGGFFGGDG1G1EABBFEHHCFGEEGGGGHHHHGGGFEGGHHHHHHHGGGGGGCGGGGGHHFHGGGGHFFHHGGGEGGCC@CHGFHFH1?F?C1??FEGHHGGG?CGHHHHHHFFG/CHHGGGCGEEHHFHFCGFGFGGGGGGG@-9A@?B>@B@<FFFBF/FFFFBBFFFFFFF9BFBF@ABFFFFFBABF9BBFFFFB/BFBB/FEFF-;A@FFFFFFFF/BF-BFFFFFFFFFFB/
@M05620:37:000000000-D9766:1:1101:12861:4283 1:N:0:30
GAGGCTGCTTTGGAAGAAACTCATAGATTACTGCAACAGTTCCCCCTGGACCTGGAAAAGTTTCTTGCCTTGCTTACAGAAGCTGAAACAACTGCCAATCCTCCAAAATGCTAACCTACAGGTAAAGCTCGCATAAAACTTCAAACGAGGAAACAAGCAGATGAGACATTGCTAAGTGAATCAGTCAACTCCGGTTTTCAGCACGACTCTATCCAAAGAAAAAAGTCTCAGCAGTTTTTCTGCAGAATCTA
+
>333>>CAFBBDGB544BABFBAGEDBDF54DAF44FGBAGFBABEAA22BAFGFBB32F3DDDBADABB53AFD5B53DB3BBB3BBBBABGFBF3CBB2B3323B13334BB3B33B@B3?4B44333//</??4?B3BBB34B//<//B2@2/2/22222@11??1111?@11@111?111<>11<<11.<<<<.=0=0=.-.-;.:<00::;0/:.:/.9.90;900/0.09;99/0900/9/9000
@M05620:37:000000000-D9766:1:1101:10040:4299 1:N:0:30
ACCACACCTTCTACAATGAGCTGCGGGTGGCTCCCGAGGAGCACCCCGTGCTGCTGACCGAGGCCCCCCTGAACCCCAAGGCCAACAGCGAGAAGATGTCCTCCTGAGTGGCACGCTACAGCTTATGGTCCTAGCCTCCCTCATTCGTGGCCTACCGCAGCTGAGACATTTCTAACTGATTCACTCATCTGCCGTTTTCCGTACGTCTCTATTCTCTGCCATGAGTCTCAGTTGGTATACTGCTGGCTCTC
+
>AA1AAAAFFFFGGGGFGGAG1GCE00AEAHH1FFAEFGGGHHHHGGGGFGGGHHEHFHG@EEGG/>>EGG0F1??EG/F//?<C??0B@C///0?112?F210?110?G</0?.>..>1111110</=<000=//<<GCBC.0000/;.:.://:99:--;B0.09/0;0000;0;000CF000;/;/;/99@9BF?/F-/:------9/;/;//BB/9:////;BFF//////-///9BB////-;///
@M05620:37:000000000-D9766:1:1101:18947:4360 1:N:0:30
ACCACACCTTCTCAATGTGCCGCGTGTGGCTCCCGCGGAGCACCCCGTTCTGCTTACCGAGGCCCCCCTGAACCCCAAGGCCAACCGCGCGAAGATGCCCAGGTGAGTGGCCCGCTACCTCTTCTGGTGGCCGCCTCCCTCCTTCCTGGCCTCCCGGCGCTGCGCCCTTTCTCACTGGTTCTCTCTTCTGCCGTTTTCCGTAGGACTCTCTTCTCTGCCCTGCGTCTCCTTTGGAACTCTGCAGGTTCTAG
+
AAAAAAAAFFFFGGGGG3BF1A0AAFFGGHCHGFGGGG//EGHHGGCE0BFHH1BBFHGGGGGGGGGGEFHHHHGGGCHGHGHHGGGGG/>@C/>GHFHHHHGFHGGGHGGHHGGGGGHHHHHHHHHHHGHHGGGGGGGGGGGGGGGFGGGGGGGF@-@@@@F@@F@@FFFFFFFFFFFFFFFFFFFFFFFF@BFFFFFFFFBFFFFFFFFFFFFFF/FFFF?=F@FFFFFFFFFFFFFFFFFFF9FFFF9
@M05620:37:000000000-D9766:1:1101:23135:4365 1:N:0:30
ACCACACCTTCTACAATGAGCTGCGTGTGGCTCCCGAGGAGCACCCCGTGCTGCTGACCGAGGCCCCCCTGAACCCCAAGGCCAACCGCGAGAAGATGCCCAGGCCAGTAGCCCGCTACCTCTTCTGGTGGCCGCCTCCCTCCTTCCTGGACTCCCGGCGCTGCGCCCTTTCTCCCTGGTTCTCTCTTCTGCCGTTTTCCGTCGGACTCTATTCTATGCCCTGAGTCTCCTTTGGAACTCTGCAGGCTCTA
+
BBBBBBBBFFFFGGGGGGBFGFHHGEEBFEHHHGGGGGGGGHHHHGGGDEFGHHGBHHHFGGGGGGGGGEGFHFHGGGDHEEHHHGDEGFBBDFHHHHHEBFH///?<?11?<GFFC--0>11=DH00</.<<-A:AEEFHFGHFGHGGGGGGGGG?-?DAAFF;BAD-B/BFF/BFEFFB9BFFFFFFFEFFD9AFEFBDF.;>--@FFBFFFFFFF/BFFF.9FF/9FBBFFFBFFFFFF//B?.F?B;
@M05620:37:000000000-D9766:1:1101:10266:4394 1:N:0:30
AGTGCCAGCTCTCAATCGCACAGGGGACCCAGGGCCTGGCCCCTCCATCCAGAAAACCTATGACCTCACCCGCTACCTGGAGCACCAACTCCGCAGCGTAGGAGTTGGGGAGGAGTGATGAGTTGGGGAAAGCCCGTCCTCCCCGTGGCGGGTTCTGGTACCTGATGGGGTGCTTAGGGGCTATTTGGCTCCCACCAGTCCCCCTGTCTGGTCTCTCTCCTGCCCTTAGATCGGCAGATCCCACGTCTGAA
+
AAABBFFFBFFFGGGGGGGG2AFEEGGGGGHHFFGGGGHHHHGFGGHHHHHHHGHHHGHHHHHHHHHHHHHGGGFGHHHHHHHHHHHHGHHHGGGGG@?/E?3BFGEGGCEDC<EG0@2@2FGGG2AGFC/?CCGG<E>C10CE-<C--;A-9:.0CFB090;0;;BF9E;;A//;BFAD@-./99BFFFF.E..9;F/F/B?::AFB//B/;BFFFFB/:9F;;9F/:FBBF.DFFE//;F/;BEFE.BF
@M05620:37:000000000-D9766:1:1101:14664:4415 1:N:0:30
ACCACACCTTCTACAATGAGCTGCGTGTGGCTCCCGAGGAGCACCCCGTGCTGCTGACCGAGGCCCCCCTGAACCCCAAGGCCAACCGCGAGAAGATGCCCAGGTGAGTGGCCCGCTACCTCTTCTGGTGGCCGCCTCCCTCCTTCCTGGCCTCCCGGCGCTGCGCCCTTTCTCACTGGTTCTCTCTTCTGCCGTTTTCCGTAGGACTCTCTTCTCTGACCTGAGTCTCCTTTGGAACTCTGCAGGTTCTA
+
CCCCCCCBFFFFGGGGGGBGGGHHGGGBEEHHHGGGDEEGGHHHHGGGGGGGFHHHHHHGGGGGGGGGGGGHHHHGGGGHGHHHHGGGGGBFGGHGHGHHHHHFCGHHHGGGHHGGGGGHHGHHHHHHGHGHHGGGGGHGHHGHHGGGGGGGGGGGGG-CDFFFFFFFFFFFFFFFFFFFFFFFFFFFFFFFFFDFFFFFFFFFFFFFFFFFFFFFFFFFFFFFFFFFFFFFFFFFFFFFFFFFFFFFFFF
@M05620:37:000000000-D9766:1:1101:12664:4439 1:N:0:30
GAGACTGCTTTGGCAGAAACTCATAGGTTACTGCAACAGTTCACCCTGGACCTGGGAAAGCTTCTCGCCGGACCTACAGAACATGAGAGAACTGCCAAGCCTCCTAAATACACTACTCGCTACTCAATCGCCCGCACACAACCTCACAGGACTCAAGAACCTGACACACACAGGGCCTTGAATCTATTCACCAGCGTCCCGCACCCCTCCCCTACCTAACCTACGAATCTTTTCATTTTCTACATGCAATC
+
1111>BBCBBB1FB111B11B1BFE31DD1B33B11BB0DAD2D1AB0A0BBBBC/B1/B01BBB1BAA/////B101@B100BB11@1B111B1>1B>/?B0?01112211110B11/////1<1111//<//<//<0?/?/0???11/0.00<111<0.>00/<<<...<.<....//0:;:00:0<00<0.;-..99-9:--.-;...-9:--///;9/9/;-:-9/;;9:///;/////9///////
@M05620:37:000000000-D9766:1:1101:16611:4444 1:N:0:30
AGTGCCAGCTCTCAATCGCACAGGGGACCCAGGGCCTGGCCCCTCCATCCAGAAAACCTATGACCTCACCCGCTACCTGGAGCACCAACTCCGCAGCTTGGCTGGGATCTGGGCGTTGGGGCGGCGTGAGGAGATGGGGCACGCCCGTCCTCCCCGTGGAGGGTTCTGGTAACTGATGGGGTGAGGCGGGGCTCTTTGGCTCCCACCAGTCCCCCTGTCTGGTCTCTCTCCTGCCCTTAGCTCGGCCGAGC
+
BBAABFFFBFFFGGGGGGGGGGHHGGGGGGFHGGGGGGHHHHGHGGHHHHHHHHHHHGGHHHHHHHHHHHHGGGGGHHHHHHHHHHHHGHHHGGGGGHHHGHHGD?GCFHH3G//<</0<///ACGFF:C.GD.=GHAC.-9E?9-@9.A.;/9.;;;B..99..9BFF9B/9BBB/BB.9.;.9A.;BCFF-9BB/BFFBFA;.:AFF9BBF.;B.;FFFF/BF/FFFFFFFB.;/;/BB/FDA.99--9
@M05620:37:000000000-D9766:1:1101:14338:4483 1:N:0:30
ACCACACCTTCTACAATGAGCTGCGTGTGGCTCCCGAGGAGCACCCCGTGCTGCTGACCGAGGCCCCCCTGAACCCCAAGGCCAACCGCGAGAAGATGACAGGTGAGTGGCCCGCTACCTCTTCTGGTGGCCGCCTCCCTCCTTCCTGGCCTCCCGGAGCTGCGCCCTTTCTCACTGGTTCTCTCTTCTGCCGTTTTCCGTAGGACTCTCTTCTCTGCCCTGAGTCTCCTTTGGAACTCTGCAGGTTCTAG
+
AABAAABBFFFFGGGGGGGGGGGHGDFA4EGHHGGGDFFGFHFHHGGGGEGGGHHGHHHGGGCFGGGGGGGFFGHGGGGHGHHHHGGGGFGGGGHGHHHHGHG?G<FFHGGHHGGGGGHHHHHHHHHGHGHHGFGGGHGHHGFHHGFF/FFGGGGGG-?DGGGGGGFFFFFFFFBFFFFBFFFFFFFFFFFFFAFFFFFFFFFFFFFFFFFFFFFFF/BFFF.;FFFFFBFFFFBFF;BFFFFFFFFFFFF
@M05620:37:000000000-D9766:1:1101:16304:4489 1:N:0:30
ACCACACCTTCTACAATGAGCTGCGTGTGGCTCCCGAGGAGCACCCCGTGCTGCTGACCGAGGCCCCCCTGAACCCCAAGGCCAACCGCGAGAAGATGCCCAGGTGAGTGGCCCGCTACCTCTTCTGGTGGCCGCCTCCCTCCTTCCTGGCCTCCCGGGGCTGCGCCCTTTCTCACTGGTTCTCTCTTCTGCCGTTTTCCGTAGGACTCTCTTCCCTGACCTGAGTCTCCTTTGGAACTCTGCAGGGTCTA
+
CCCDCCDDFFFFGGGGGGGGGGHHGGGBGGHHHGGGGGGGGHGHHGGGGGGGHHHHHHHGGGGGGGGGGGGHGHHGGGGHGHHHHGGGGGGGGGHHHHBGHHAF=?101?F/?G----<FFB0D00<D0/C.G?:D:<GGCCF/GBG00C?F:AEG?B--<-.<9-BD-BFB000<0:F0B000:00<00<0B9.<FF0FA0..<:B/:::0B00/0</<F0///0000<0<FBF0F0::0B0<:F-://0
@M05620:37:000000000-D9766:1:1101:15993:4490 1:N:0:30
AGTGCCAGCTCTCAATCGCACGGGGGACCCAGGGCCTGGCCCCTCCATCCAGAAAACCTATGACCTCACCCGCTACCTGGAGCACCAACTCCGCAGCTTGGCTGGGACCTATGTGAGTATCCAGCGTAGGAATCTGGGAGTTGGGGAGGAGTGAGGAGTTGGGGAAAGACAGTCCTAACCGTGGAGGGTTCTGGTAAATGATGGGGTGAGGAGGGGCTCTTTGGCTCCCACCAGTCCCCCTGTCTGGTCTA
+
AA>>AFFFAFFFG1GFGGG1E0A?EEEGGGAA/B/EGGHHHH/AEEHFHHBGHHGHHGHGF1FBGFGFEFHEGEGGHFHHBFFHHHHFGHHF/C@C@HBFCFHGGGHHGHHHHHHHHHHHHHHGHGCGGGHHHHHHHHHGGHHHGGGGGFGCGHHFFGHFGHGGGGGGGGGGGGGGGGGGGEC@BGF@BFFFFFBFFFFFFBFFFF9@EFFFFF@@@=ABFFFFFEFFEFFFFFBFFFFF?FFFFFFFFFB
@M05620:37:000000000-D9766:1:1101:12324:4502 1:N:0:30
ACCACACCTTCTACAATGAGCTGCGTGTGGCTCCCGAGGAGCACCCCGTGCTGCTGACCGAGGCCCCCCTGAACCCCAAGGCCAACCGCGAGAAGATGCCCAGGTGAGTGGCCCGCTACCTCTTCTGGTGGCCGCCTCCCTCCTTCCTGGCCTCCCGGCGCTGCGCCCTTTCTCACTGGTTCTCTCTTCTGCCGTTTTCCGTAGGACTCTCTTCTCTGACCTGAGTCTCCTTTGGAACTCTGCAGGTTCTA
+
BBBBBBBAFFFFGFGGGGBGGGCHGEGBA2GGHFGE?AAEGHHHHGGGEEGGGGFHGHHEGGGGEGGGGGGHFHHFGGGHGHHHHGGGGGCGGGHGGHHHHHHGHHHHHHGGHHGGGGGHHHHHHHHHHHGHHGGGGGHGHHGHHGGGGGGGGGGGGG-;BBBFBBFBBFFFFFFFFFFFFFFFFFFFFFFFFBDFFFFFFFFFFFFFFFFFFFFFFFFFFFFFFFFBFFFFFFFFFFFFFFFFFFFFFFF
@M05620:37:000000000-D9766:1:1101:12351:4503 1:N:0:30
ACCACACCTTCTACAATGAGCTGCGTGTGGCTCCCGCGGAGCACCCCGTGCTGCTGACCGAGGCCCCCCTGAACCCCAAGGCCAACCGCGAGAAGATGACGAGGGGAGTGGCCCGCTCCCTCTTCTGGGGGCCGCCTCCTTCCTCCCTGCCCTCCCGGAGCGCCGCCCCCTCTAACTGCTTCTCTCTTCTGCCGTTTTCCGTAGGCCTCTCTTCTCTGACCTGACTATCCTTTTAAGCTCGTACTGGTCTT
+
BBBBBBB>FBCDGGFGGGDGGGHHGGEEAEGFHFFG2EEGCGHFHGGEA?>FFGHHHHF>>>EEGGGGGGGHGHHGGGGHGHHHHFGBCDCC@DH<FF<?/?A--@.-.<...<--:-;:C/:0;0C;/9-9:-99.;;./;/9/;A.;.99/..;9-:-9--::-;----../://9/;;9/BB///:;//9-:.;:B/A:...9/9:BFF/B:;BBF/9:.;/9/;;9///////9//.-...:/;/9/
@M05620:37:000000000-D9766:1:1101:15881:4597 1:N:0:30
ACCACACCTTCTACAATGAGCTGCGTGTGGCTCCCGAGGAGCACCCCGTGCTGCTGACCGAGGCCCCCCTGAACCCCAAGGCCAACCGCGAGAAGATGCCCAGGTGAGTGGCCCGCTACCTCTTCTGGTGGCCGCCTCCCTCCTTCCTGGCCTCCCGGAGCTGCGCCCTTTCTCACTGGTTCTCTCTTCTGCCGTTTTCCGTAGGACTCTCTTCTCTGACCTGAGTCTCCTTTGGAACTCTGCAGGTTCTA
+
A>A3AAA>BCFFGGGCFGAAF5BC2BA24AGGAAFA2EE?DHHFHGGGEEEFFFHGHHBA>EGGGEEEGEECFCGEGE?GCCHFGFFEDC<<@FGEFGGHHHHGCGHFFHFGGHGGGCGHHHHHHHFGFHGHFC?AA.GFHHGHGFGGGGGGGGGGG@-;B?FFGGFBBFFFFFFFFFF99FFFFFFFFFBBBBDDFFFFFFFFFFFFFFFFFFFFFFFFFFFFFFF/BFFFFFFFFFFFFFFFFF.BFFF
@M05620:37:000000000-D9766:1:1101:20648:4624 1:N:0:30
AGTGCCAGCTCTCAATCGCACAGGGGACCCAGGGCCTGGCCCCTCCATCCAGAAAACCTATGACCTCACCCGCTACCTGGAGCACCAACTCCGCAGCGTGGCTGGGACCTATGTGAGTATTCAGCGGAGGAATCTGGGAGGTGGGGAGGAGTGAGGAGTTGGGGAAAGACAGTCCTAACCGTGGAGGGTTCTGGTAAATGATGGGGTGAGGAGGGGCGCTTTTGCTCCTACCAGTCCCCCTGTATGGGCTA
+
>AAABFFFAFFFGGGGGGGGGGHDFGGGAEEGG?FECFHGCHG1EGGDFHCHFHGHFFF3FEBGHHH3G1?EFGEGHFGFHHHEEGHHGFFGCE/EE/E?//0/</00?GB32?BG33@22@@2FE///A/G111FBG<.-<.>--E--E./;C0C0.//</--..9.////00;F00/.-..-99.AD..99/9;F9FFF///..A-..9/..------.;/;///B///AF//;F/..-.////9..;.
@M05620:37:000000000-D9766:1:1101:10172:4632 1:N:0:30
ACCACACCTTCTACAATGCGCTGCGTGTGGCTCCCGAGGAGCACCCCTTGCTGCTGACCGAGGCCCCCCTGAACCCCAAGGCCAACCGCGAGAAGATGACCGGTGCGTGGCCCGCTCCCTCTTCTGGTGGCCGCCTCCCTCCTTACTGGCCTCCCGGAGCTGGGCCCTTTCTCCCTGGTTCTCTCTTGTGCCGTTTTCCGTAGGGCTCTCTTCTCTGCCCTGCGTCTCCATTGGCACCCTGCCGGTTCTAG
+
AAAAAAA>BCCFGGGGGG1AE?EEGEE00AFFGAFA/EEEEEHHHGE/ABFF1GFGHHF/>ECEGGGGGEACEHHCAEGHGEHHHGCGGG/<BCHBFGHH1CC<C/>>ECCACC-<<.<CHFHHHHHHHGAGC-@EGGGGGGGG0:;CBEAFFFGA@-;-;;-;9A@EFFFFEFFFFFBB9FFFF///;BFF@AABEFFBFABF--;;FFFFFF/BF9;EFF-;A@-FF/;BBF/;F-9AF--;@@F-:;/
@M05620:37:000000000-D9766:1:1101:12228:4633 1:N:0:30
ACCACACCTTCTACAATGAGCTGCGTGTGGCTCCCGAGGAGCACCCCGTGCTGCTGACCGAGGCCCCCCTGAACCCCAAGGCCAACCGCGAGAAGATGACAGGTGAGTGGCCCGCTACCTCTTCTGGTGGCCGCCTCCCTCCTTCCTGGCCTCCCGGAGCTGCGCCCTTTCTCACTGGTTCTCTCTTCTGCCGTTTTCCGTAGGACTCTCTTCTCTGCCCTGCGTCTCCTTTGGAACTCTGCAGGTTCTAG
+
BBAABCCCFFFFGGGGGGGGGGHHGGGA4EHHHGGGDGGGDHHHHGGGDEEFBGFHHHGEFG?GGGGGGGFHHHHGGGGHGHHHHGGGGGFGGGHFGHHHEHG=G1FFGGGHHGGGCGHHHHHHHHHFHGHGGGGGGHFHHGHHHGFGGGGGGGGGG-;BFGGGGGFFFFFFFFFFFFBFFFFFFFFBFFFFF9DFFFFFFFFFBFFFFFFFFFFFF0;AFF.;DFFFFFFEFFBFF0FFFFFFE.BFEFB
@M05620:37:000000000-D9766:1:1101:17180:4647 1:N:0:30
ACCACACCTTCTACAATGAGCTGCGTGTGGCTCCCGAGGAGCACCCCGTGCTGCTGACCGAGGCCCCCCTGAACCCCAAGGCCAACCGCGAGAAGATGACAGGTGCGTGGCCCGCTACCTCTTCTGGTGGCCGCCTCCCTCCTTACTGGCCTCCCGGCGCTGCGCCCTTTCTCACTGGTTCTCTCTTCTGCCGTTTTCCGTAGGACTCTCTTCTCTGCCCTGCGTCTCCTTTGGCACTCTGCAGGTTCTAG
+
AAA?AAAAFFFFGGGF3GE1F1BBE0AA00FHFFGA?AEEGHHHHGGG/AEFFHHFHHHGCGGGGAEGGGG0GEHGGGEHAEHHCFE<BC/</BCCDFDG1FF?<?>?C/CFHGGGGGGFFBDHHBH=<.CGG?CGGGGHCABF0;00CEFGGGGGG-A@@@F-@F@@BFFFF///FF:FFFFFFFFB9FFF@99FFFBBBFFF;FBFF/B/B/BFFFBAFF-@B@B-B/9FFBBFF-BBFFEFF;/;9BB
@M05620:37:000000000-D9766:1:1101:6758:4659 1:N:0:30
ACCACACCTTCTACAATGCGCTGCGTGTGGCTCCCGAGGAGCACCCCGTGCTGCTGACCGAGGCCCCCCTGAACCCCAAGGCCAACCGCGCGAAGATGCCCAGGTGAGTGGCCCGCGACCTCTTCTGGTGGCCGCCTCCCTCCGTCCTGGCCTCCCGGCGCTGCGCCCTTTCTCACTGGTTCTCTCTGCTGCCGTTTTCCGTAGGACTCTCTTCTCTGACCTGAGTCACCTTTGGAACTCTGCAGGTTCTA
+
ABAAAAA>BCCFGGGGFG4AEAEEEAEBBEHBBAFBAEFEGHFHHGF0BEEFHFHHHHH>0EGGGEEGGGGCGFGGGGDFF/FGHGDBDG/<<C@/1?1<0</.<>1<<>..<G??-A:ADHFFHHF00;.;;9-;EG?./;E.EG.A9/F.FF.A9>-;;@@DAC.>-B/;BFFFF/B9BFFFFFF/;:FBFF../AFF?/9AFBBBFFFFF/::9;FB/9.99/B//BFBF9BBFBFFFB//;:9B///
@M05620:37:000000000-D9766:1:1101:14345:4665 1:N:0:30
ACCACACCTTCTACAATGAGCTGCGTGTGGCTCCCGAGGAGCACCCCGTGCTGCTGACCGAGGCCCCCCTGAACCCCAAGGCCAACCGCGAGAAGATGACCGGTGCGAGGCCCGCTCCCTCTTCTGGTGGCCGCCTCCCTCCTTCCTGGCCTCCCGGGGATGCGCCCTTTCTCCCTGGTTCTCTCTTCTGCCGCTTTCCGTAGGACTCTCTTCTCTGCCCTGGGACTCCTTTGGCACTCTGCCGGTTCTAG
+
AAAABBBBFFFFGFGGGGGGGGHHGGGBGGGHHGGGGGGGGHEHHGGGGGGGHGHFHHHE>ECGGGGGGFGHGGHGGGGHGHHHHGGGGGFGGGHGHHHH2C/></>.>C-.CCFCF.<CGHC:G000;CFH@DAGFGGFGA/00900;.;:F.C.--;-;.;;DDFF/FBFF//9/;/:BBFFFF//;;/BD-@AEBBDF.9.;/;BFFF//;BFFF/A/9.;.;9FB/9BFE9/;.;B///:-:A.://
@M05620:37:000000000-D9766:1:1101:13840:4666 1:N:0:30
AGTGCCAGCTCTCAATCGCACAGGGGACCCAGGGCCTGGCCCCTCCATCCAGAAAACCTATGACCTCACCCGCTACCTGGAGCACCAACTCCGCAGCTTGGCTGGGATCTGGGAGTTGGGGCGGCGTGAGGAGCTGGGGGCTGCCCGTCCGCGCCGTGGAGGGGTCTGGCAGATGATGGGGTGAGGCGGGGCGCTTTGGCTCCCACCAGTCCCCCGGTCTGGGCTCTCTCCTGCCCTTAGTTCGGGGGAGC
+
AAAAAFF11FFFGGGGGGGGGGHGGGGC?GHHF0FEFGHHGHGCGGHGGFHHFHGHHGHGHHGHHHHHHHHGGEEGHHHGHHHHHHHHGHHHGGGGGHHHGHHGGGH1FH1>G0?/0B1</<<>ACA-.;:CA.=GHG@---;9..9-.9---9-;-;--AF@-;A9BF/;--/9////-9A@-9;-;-;----;--////9-9--9-9////-9--;@FFE----9;/9B///-A//9////--------
@M05620:37:000000000-D9766:1:1101:19415:4688 1:N:0:30
AGTGCCAGCTCTCAATCGCACAGGGGACCCAGGGCCTGGCCCCTCCATCCAGAAAACCTATGACCTCACCCGCTACCTGGAGCACCAACTCCGCAGCTTGGCTGGGACCTATGTGAGTATCCAGCGTAGGAATCTGGGAGTTGGGGAGGAGTGAGGAGTTGGGGAAAGACAGTCCTAACCGTGGAGGGTTCTGGTAAATGATGGGGTGAGGAGGGGCTCTTTGGCTCCCACCAGTCCCCCTGTCTGGTCTA
+
A33AAFDFBFFFGGGGGGGFCFHCFEEGEEHHFEGEEAGGEHGHGGHHDGHGFF3BGFFHHHFHHHFHHHHGG>>EHHHGGHHA1GGHGGHFEDGGG3BGGGHGGGHHGHHHHHHHHHHHHHHHHGDGGGHGHHHHHHHGGHHGGGFGGDCCGGGHHGHHHHGGGGHHHHHHHHHHHHHHGFEGGGGG:CFGGGGGGGGGGGGGGGFFFFFFFFAFFFFFFFFFFFFFFFFFFFFFFFFFFFFFFFFFFFF
@M05620:37:000000000-D9766:1:1101:21499:4715 1:N:0:30
ACCACACCTTCTACAATGAGCTGCGTGTGGCTCCCGAGGAGCACCCCGTGCTGCTGACCGAGGCCCCCCTGAACCCCAAGGCCAACCGCGAGAAGATGCCCAGGTGAGTGGCCCGCTACCTCTTCTGGTGGCCGCCTCCCTCCTTCCTGGCCTCCCGGCGCTGCGCCCTTTCTCACTGGTTCTCTCTTCTGCCGTTTTCCGTAGGACTCTCTTCTCTGACCTGAGTCTCCTTTGGAACTCTGCAGGTTCTA
+
CCBBCCCCFFFFGGGGGGGCGGHHGGGEHGHHHGGGGGGGGHHHHGGGEFGFFHHHHHHGGGCGGGGGGGGHHHHGGGGHGHHHEGGGGGCDDAHHGFGHHFHGCFHFG1FEHHGGGGGGHHHFHHFHDFGHFD?CDDHGHFGHHFGGGG.AFGGGGG--@DFFFFFFFFFFFF/9BFFFFFFBFFFFFFFEF@DDFFFFFF?DFFFFFFFFFFFFFF//BFF;;FFFFFBFFFBFFFFBFFFBFFFFFF;
@M05620:37:000000000-D9766:1:1101:10831:4719 1:N:0:30
AGTGCCAGCTCTCAATCGCACAGGGGACCCAGGGCCTGGCCCCTCCATCCAGAAAACCTATGACCTCACCCGCTACCTGGAGCACCAACTCCGACGCTTGGCTGGGACCTATGTAAGTATCCAGCGTAGGAATCTGGGAGTTGGGAAGGAGTGAGGAATTGGAGAAAGACAGCCGTAACCTTGGAGGATATGGGGAAATGAGGGGGTGAGGAGGGGCTCTTACCCTCCCACCAGTCCCCCTGTCTGGCCAA
+
ABAAAFFFBFFFGGGGGFFGGGHHGEGGGFHHGGGEAFHGHH2AEFHBGE3FBFFHHAFABB5DCD33FHAE>>EEHBFFE1B?GHFH13BCE>//<?CF/GBFGAAG?GB?2?33B22222@22/?/C<?1111@GGFE<0>FD.1>.0<>.0<C0/000/0<<C//G//:.:-;;AD000;90;E./0000..;C.000;CCFF--.A./ADFD;-.;F/////;D.FF?../;9;..-.://9//./.
@M05620:37:000000000-D9766:1:1101:7151:4753 1:N:0:30
ACCACACCTTCTACAATGAGCTGCGTGTGGCTCCCGAGGAGCACCCCGTGCTGCTGACCGAGGCCCCCCTGAACCCCAAGGCCAACCGCGAGAAGATGACGGGTGGCTGGCCCGCTCCCTTTTCTGGCGGCCGCCTCCCTCCTTGCTGGCCTCCCGGCGGTGCTCCCTCTCTCATTGTCTCTCTTTCCTGCCGCTGTCCGTAGGTCTTCTCTCTCTTGCGTGTGTCTCCTTCGTCACCCTGCTGTTGCTAG
+
CCCCCDDDFFFFGGGGGGGGGGHHGGGFHGHHHGGGGGGGGHHHHGGGGGGGHHHHHHHGGGGGGGGGGGGHHHHGGGGHGHHHHGGGGGGGGGHHHHH2//<>A/00.>C0F-AD-../0<D<0=00<-<--<CGGG.CFGGB0<00:<BB.E..----9-<000<F//<B:00<000<BF00000<0<0.<-<-B00B.A..<<<0000<:0<0000-<.<.<0B000:0<:.<.0:.B.0:0<0<<<B
@M05620:37:000000000-D9766:1:1101:9316:4788 1:N:0:30
ACCACACCTTCTACAATGAGCTGCGTGTGGCTCCCGAGGAGCACCCCGTGCTGCTGACCGAGGCCCCCCTGAACCCCAAGGCCAACCGCGAGAAGATGACAGGTGAGTGGCCCGCTACCTCTTCTGGTGGCCGCCTCCCTCCTTCCTGGCCTCCCGGAGCTGCGCCCTTTCTCACTGGTTCTCTCTTCTGCCGTTTTCCGTAGGACTCTCTTCTCTGCCCTGAGTCTCCTTTGGCACTCTGCAGGTTCTAG
+
ABBBBBB3BFFFGGGGFGABGGHHGEGB4AAFGBFE?EEEDFHHHGGGEGGGFHGHHHHAEFCEGGGGGGGHGHCEGGGHGHHHHEGEGG<BDGHEGHEH2?C?F1?<FFGHHCDGCDHFHFHHHBDGBDFC@CFGFHFHHGHH0;C;BFFGFG?A--;9AFF-?EFFFFBFB/;9FBBBFFFFFBB9BFFFF9DFFBFDBF..9/BFFFFFFFFFFFFF/.:.9BFFFBBF///;/.BFBBBBF.:9BF/
@M05620:37:000000000-D9766:1:1101:8149:4803 1:N:0:30
ACCACACCTTCTACAATGAGCTGCGTGTGGCTCCCGAGGAGCACCCCGTGCTGCTGACCGAGGCCCCCCTGAACCCCAAGGCCAACCGCGAGAAGATGACCGAGGTGTGGCCCGCGCCCTCTTCTCTGGTCCGCCTCCCTCCTTTCTGGCCTCCCGGGGCTGTGCCCTCTCTCTCTGGGGCTCTCTCTTGCCGCTTTCCGTGTAGGTCTCTTCTCTGCGCTGTGTCTCCTTTGTGACACTGCAGGGTCTAG
+
CCCCCCCBFFFFGGGGGG5GGGHHGEGBFGHHHGGGGGGGGHHHHGGGGGGGHHGHHHHGGGGGGGGGGGGHHHHGGGGHGHHHHGGGGGGGGGHHHHHH2///>??1>..0>-A-----=G0;C000<000-;..=.;/C./0;90009.9C.E.--;--.9;B/B/.;9BF/F///9-.;EFFF/9;///9--9A/9.9..///:;FFF/9BFF//----9;//;B///;//////;BBB/99-//;;/
@M05620:37:000000000-D9766:1:1101:12780:4903 1:N:0:30
AGTGCCAGCTCTCAATCGCACAGGGGACCCAGGGCCTGGCCCCTCCATCCAGGAAACCTATGACCTCACCCGCTACCTGGAGCACCAACGCCGAAGCTTGGCTGTGACCTATGTGAGTATCCAGCGTAGGAATCTGGGAGTTGGGGAGGAGTGAGGAGTTGGTGAAAGACAGTCCTAACCGTGGAGGGTTCTGGTAAATGATGGGGTGATGAGGGGCTCTTTGGCTCCCACCAGTCCCCCTGTCTGGTCTT
+
AA1>ABDFAFFFFGGDAFFCE?G0FEEEEA0BABEA/BG00BAAEEEHFE1B0/0BBF0BBG2FGEG1GFG//>>EG@BBC>GH0?G>E/>>////>1BF?F1F0B2FG11B1BFGD12@F>GDFCAC<EH1GHG1<FAFCFDGC?FGCA.CGH0<G.<;0:.;;CC;CGF/;CGFC0FF-EE-.C.-CFGE0FCF0;CFF0F0.A-;;///;/--;@9BB9BFFF9;A-9;--;//99A@F:B/9BB;//
@M05620:37:000000000-D9766:1:1101:18461:4915 1:N:0:30
ACCACACCTTCTACAATGAGCTGCGTGTGGCTCCCGAGGAGCACCCCGTGCTGCTGACCGAGGCCCCCCTGAACCCCAAGGCCAACCGCGAGAAGATGCCCAGGTGAGTGGCCCGCTACCTCTTCTGGTGGCCGCCTCCCTCCTTCCTGGCCTCCCGGCGCTGCGCCCTTTCTCACTGGTTCTCTCTTCTGCCGTTTTCCGTAGGACTCTCTTCTCTGACCTGAGTCTCCTTTGGAACTCTGCAGGTTCTA
+
AAAAAAAAFFFFGGGFFGGBGDE1EBEFHAGHHGGEGGGGGHHHHGGGEAFFHHHHHHHGGGGGFGEGGGGFHGGGGGGHCGHHHGC<CCGC@CFHHGHHGGHFHHHH11FFHH?GGCGF10DGHFFHDGGGH@GGGGECC:EFHGFF0CFFGGGGG@--;99-@@B@@BFFFFFBFFFBFF/FFFFFFFFFF@ABFFFFFFFFFFFFFFFFFFFFB9FFFF-;FBFFFFFFFFBFF/BFBBFFFF-B//B
@M05620:37:000000000-D9766:1:1101:13938:4950 1:N:0:30
AGTGCCAGCTCTCAATCGCACAGGGGACCCAGGGCCTGGCCCCTCCATCCAGAAAACCTATGACCTCACCCGCTACCTGGAGCACCAACTCCGCAGCTTGGCTGGGACCTATGTGAGTATCCAGCGTAGGAATCTGGGAGTTGGGGAGGAGTGAGGAGTTGGGGAAAGACAGTCCTAACCGTGGAGGGTTCTGGTAAATGATGGGGTGAGGAGGGGCTCTTTGGCTCCCACCAGTCCCCCTGTCTGGTCTA
+
AA>AAFFFAFFFGFGGGGGAE?HGGGEE2AGHFEFE2FGF2GGHGGHHFFHG3GCFHEFCFG5GHEFHHHHGGEEGHHHGFGHHHFGEGGEGEFCGEHBF/BFFG?HHGHHHFFGH3BGFGDHHHGDGGDHHFFHHHHHAAHFB/DECGDE<GDGHCECHGH?GEGHHHHHHHECHFHHHGGGGGGGG;.FGFG;CFGGGGGGGFGDFFFFBFFFFA-A;FEFFFEFFFFFFFFBFFFFF;EFFFFBFFFB
@M05620:37:000000000-D9766:1:1101:20434:5015 1:N:0:30
ACCACACCTTCTACAATGAGCTGCGTGTGGCTCCCGAGGAGCACCCCGTGCTGCTGACCGAGGCCCCCCTGAACCCCAAGGCCAACCGCGAGAAGATGCCCAGGTGAGTGGCCCGCTACCTCTTCTGGTGGCCGCCTCCCTCCTTCCTGGACTCCCGGAGCTGCGCCCTTTCTCACTGGTTCTCTCTTCTGCCGTTTTCCGTAGGACTCTCTTCTCTGACCTGAGTCTCCTTTGGAAATCTGCAGGGTCTA
+
BBBBBBBBFFFFGGGGGGGFGGHGGEEEAEHHGGGGGGGGDHHHHGGGAEGGGHGHHHHGGGGGGGGGGGGGHHHGGGGHEGHHHGG@FGGGCGHHHH2?G2/F1<1?<GECHH--@C@GFBDGBG0G<<A.C@@C.:;E:CE/G9F09C/;FBCG.A-;:.//99AD-BFF//;FBBF/B99BBF/FF9B/F=9DFFFF.9;.A99/9FFFFFFFFE/BF9.:B/9/;F/FF/F/B///9/9BBF-;/9/
@M05620:37:000000000-D9766:1:1101:24114:5017 1:N:0:30
ACCACACCTTCTACAATGAGCTGCGTGTGGCTCCCGAGGAGCACCCCGTGCTGCTGACCGAGGCCCCCCTGAACCCCAAGGCCAACCGCGAGAAGATGCCCAGGTGAGTGGCCCGCTACCTCTTCTGGTGGCCGCCTCCCTCCTTCCTGGCCTCCCGGCGCTGCGCCCTTTCTCACTGGTTCTCTCTTCTGCCGTTTTCCGTAGGACTCTCTTCTCTGACCTGAGTCTCCTTTGGAACTCTGCAGGTTCTA
+
AAA?AAAAFFFFGGGGFGG1F1F1EAEB00GFFGGGFGGGGHHFHGGGAEGGFHGCHHHGGECGGEGGGGGHGGHGGGGHCGHHHGGEG@CC?FHHHHHHHHHGHHHHHHGGHHGGG-CHHHHHHHHHHHGHHCGGGGGGHHGHHGGGGGGGGGGGG@-AA@@F@@F@@FFFFFFFFFF/FFFFFFFFFFFFF@FFFFFFFFFFFBFFFFFFFFFFFFFFFFFBFFFFFFFFFFFFFFFFFFFFFFFFFFB
@M05620:37:000000000-D9766:1:1101:9025:5045 1:N:0:30
ACTGCACCTTCTAAATCGCACAGGGCGGACCTCCCGTGCACGCTCACTCGCTCCTATGCCGGCTCCCGCTTGACACAAATGACACCCGCGCTACAGTTCCTCGTGGCCGTCTCCGTCTATCCTTCGTTTACGGCGGTTCCTCCTTTCTTTCGGATGCTTTCTTCACCCTTTTTCCTCAGGCTTGTATTTTCTGTTCTGCCAGTGTGTTTGCCTTTTGTCGTGTGCTGCTCCGAGGAGCCCGTGCTTGGCTT
+
>>11A1C1CCFF3AF3BEF1A0B0000///AGFBFE/A//1A/BEEEF1>EE/B@1BBDF///>?>?/>E>/B11BB/0111111?<//</>BC11222@21?/<?/0/A-001.<00.>FGD00.<<<.<<<@--=-:/00//;CFF0009-..-/9;;0099//;--/9/9FF//9/9/-/--/9/B/9/////9;////9///-/-///;///;;9A-9--/;/://B-;99-----;-9--;/9B/9
@M05620:37:000000000-D9766:1:1101:18650:5053 1:N:0:30
ACCACACCTTCTACAATGAGCTGCGTGTGGCTCCCGAGGAGCACCCCGTGCTGCTGACCGAGGCCCCCCTGAACCCCAAGGCCAACCGCGAGAAGATGCCCAGGTGAGTGGCCCGCTACCTCTTCTGGTGGCCGCCTCCCTCCTTCCTGGCCTCCCGGAGCTGCGCCCTTTCTCACTGGTTCTCTCTTCTGCCGTTTTCCGTAGGACTCTCTTCTCTGACCTGAGACTCCTTTGGAACTCTGCAGGTTCTA
+
BCCBBBCCFFFFGGGGGGGFGGHHGEGEHGHHHGGEEGFGDGEGHFEG1BEFFHHHGGHGGGGGGGGGGG1ECGHEGEEHGGFEC?EECCCGCFGFGFFHHBHA?FHG11?FHGGGGGGGGHHHHHBH=/CGHCFGGGHGHHGHGGGGFFGGGGGGGC-;-;BFGGFFFFFFFFFFFFFB9FFFFFFFFFFFFDAAFFFFFFFFFFFFFFFFFFFFFFFFEFFBF0;0FFFFFFFFFFFF0BFFFFA0BFF
@M05620:37:000000000-D9766:1:1101:19044:5054 1:N:0:30
ACCACACCTTCTACAATGAGCTGCGTGTGGCTCCAGAGGAGCACCCCGTGCTGCTGACCGAGGCCCCCCTGAACCCCAAGGCCAACCGCGCGAAGATGCCCAGGTGAGTGGCCCGCTACCTCTTCTGGTGGCCGCCTCCCTCCTTCCTGGCCTCCCGGCGCTGCGCCCTTTCTCACTGGTTCTCTCTTCTGCCGTTTTCCGTAGGACTCTCTTCTCTGCCCTGAGTCTCCTTTGGAACTCTGCAGGTTCTA
+
>1>>>>>>1BBBBDBA3BABFFFEEAE000BBBB1B1ABBEC/ABAAABBBAEFGHHGH/A/EE>FCEE>>B1FF>???GGHGHFFGGEE/>CGGCGFHHHHCF1FDCHHGEHHGGC@CGHHHHGHFHFGGAHC--C.CEHHGHH;CFBFFFGFGGGA??A@<-@@B@@FFFFF/BBFFFF;BBFFFF;BFFF@BFFEFFFF-;A99/BFFFFFF/;B/;EFF-9;F/9B9BFFFBFFBFFBB/BFFFFF/
@M05620:37:000000000-D9766:1:1101:19064:5060 1:N:0:30
ACCACACCTTCTACAATGAGCTGCGTGTGGCTCCCGAGGAGCACCCCGTGCTGCTGACCGAGGCCCCCCTGAACCCCAAGGCCAACCGCGAGAAGATGACCAGGGGAGTGGCCCGCTACCTCTCCTGTGGGGCGCCTCCCTCCTTCTCGTCCTCCCGGGGCTGCGCCCTTTCTCACTGGGTCTCTCTTCTGCCGTTTTCCGTATGACTCTCTTCTCTGACCTGAGCCTCCTTTTTGAATCTGCAGGGTCTC
+
DCCDDDDDFFFFGGGGGGGGGGHHGGGEGGHHHGGGGGGGGHHHHGGGGGGGHHGHHHHGGGGGGGGGGGGHHHHGGGGHGHHHHGGGGGGGGGHHHHD2G20//><>?F..0>-A-<-C0<G//=000<.-.-;-.;.=/;./0000.....;/;.--;@-..;C.@-/;0BF0B00/./::BFFF00;000-;.;E00.:..;000;FFF00BFF000;0:/;0/;B;/0;00-.00;F00:0;-//;0
@M05620:37:000000000-D9766:1:1101:19051:5073 1:N:0:30
ACCACACCTTCTACAATGAGCTGCGTGTGGCTCCCGAGGAGCACCCCGTGCTGCTGACCGAGGCCCCCCTGAACCCCAAGGCCAACCGCGAGAAGATGCCCAGGTGAGTGGCCCGCTACCTCTTCTGGTGGCCGCCTCCCTCCTTCCTGGCCTCCCGGAGCTGCGCCCTTTCTCACTGGTTCTCTCTTCTGCCGTTTTCCGTAGGACTCTCTTCTCTGACCTGAGTCTCCTTTGGAACTCTGCAGGTTCTA
+
CCCCCCCCFFFFGGGGGGGGGGHHGGGGHGHHHGGGGGGGGHHHHGGGEGGGGHHHHHHGGGGGGGGGGGGHHHHGGGGHGHHHHGGGGGGGGGHHHHHHHHHGHHHCGHGFHHGCCCGHHHHHHGHHHHGHHGGGGGHGHHGHHGGGGGGGGGGGGG-:CFGGGGFFFFFFFFFFFFFFFFFFFFFFFFFFFFDFFFFFFFFDFFFFFFFFFFFFFFFFFFFF/BFFFFFFFFFFFFFFFFFFFFFFFFF
@M05620:37:000000000-D9766:1:1101:24635:5109 1:N:0:30
ACCACACCTTCTACAATGAGCTGCGTGTGGCTCCCGAGGAGCACCCCGTGCTGCTGACCGAGGCCCCCCTGAACCCCAAGGCCAACCGCGAGAAGATGCCCAGGTGAGTGGCCCGCTACCTCTTCTGGTGGCCGCCTCCCTCCTTCCTGGCCTCCCGGCGCTGCGCCCTTTCTCACTGGTTCTCTCTTCTGCCGTTTTCCGTAGGACTCTCTTCTCTGACCTGAGTCTCCTTTGGAACTCTGCAGGTTCTA
+
ABB>AAABCFFFGFGGBGFEGFHHG2AA4AGEEFGEEGGGFHHHHGGGDGGGGHFFHHHGFGFGGGGGGFGFHFHGGGGHAGHHHG/<CBG@CFHH2FBGHHHGHHHHHHGGHGGCFGGHHHHFHHHFGHGHHGGGGGEGHHGHHGEGGFAFFFGGDG?BDFFFFADF;FBFFFFFFFFBFFFFFFFFFFFEFFDDFFFFFFFFFEFFFFFEFFFFFFFFFFFFFFFFFFFFEFFBFFFFFFFFFFFFFFB
@M05620:37:000000000-D9766:1:1101:15575:5113 1:N:0:30
ACCACACCTTCTACAATGAGCTGCGTGTGGCTCCCGAGGAGCACCCCGTGCTGCTGACCGAGGCCCCCCTGAACCCCAAGGCCAACCGCGAGAAGATGCCCAGGTGAGTGGCCCGCTACCTCTTCTGGTGGCCGCCTCCCTCCTTCCTGGCCTCCCGGCGCTGCGCCCTTTCTCACTGGTTCTCTCTTCTGCCGTTTTCCGTAGGACTCTCTTCTCTGACCTGAGTCTCCTTTGGAACTCTGCAGGTTCTA
+
BBBABBBBFFFFGGGGGGGGGGHGGEFB4EHHGGGGGGGGGHHHHGGGEGGGGHGHHHHGGGCGGGGGGGGHHHHGGGGHGHHHHGGGGGCCCGGCFGBGHHHGH1FFHHGGHHGCDGGHHHHHHGEHHH.GGGGGFGHGHHGFHGF0F/AFGGGGG--99;@ADFFFFFFFFFFFFFFFFFBBFFFFFFFFFADFFFFFD9FFFFFFFFFFFFFFFFFBFEFFFBFFFFFFFFFFF/FFFFFFFFFFFFB
@M05620:37:000000000-D9766:1:1101:25057:5141 1:N:0:30
ACCACACCTTCTACAATGAGCTGCGGGTGGCTCCCGAGGAGCACCCCGTGCTGCTGACCGAGGCCCCCCTGAACCCCAAGGCCAACAGCGAGAAGACGACAGGTGTGTGGCCCGCTCCCTCTTCTGGTGGCCGCCTCCCTCCTTCCTGGCCTCCCGGCGCTGCGCCCTTTCTCCCTGGTTCTCTCTTCTGCCGTTTTCCGTAGGACTCTCTTCTCTGCCCTGCGTCTCCTTTGGCACTCTGCAGGTTCTAG
+
AAA1AAAACFFFG3G13BE1G1GBE00A00BB1AF//EEC?GHFHGGG?AEFBGFCGHGG/E/EG/EEGGG0G1FFGG?G//FGHF/0B>@//?0<0?/</@FGG1>><EHGHCGC-<EHHHGFHHHBGC.C@CCFGG?FGGGGGG0FFFGGG?GG?A@@@@F@<B@?BFFFF/BFFFBFFFFFFFFFFFFF@FFFFFFFFFBBFFFFFFFEFFFFFFFEFFA@F@FFFFFFFFFFF;FFFFFFFFFFFFB
@M05620:37:000000000-D9766:1:1101:12040:5142 1:N:0:30
AGTGCCAGCTCTCAATCGCACAGGGGACCCAGGGCCTGGCCCCTCCATTCAGAAAACCTATGACCTCACCCGCTACCTGGAGCACCAACTCCGCAGCCTGGCTGGGACCTATGTGAGTATCCAGCGTAGGAATCTGGGAGTTGGGGAGGAGTGAGGAGTTGGGGAAAGACAGTCCTAACCGTGGAGGGTTCTGGTAAATGATGGGGTGAGGAGGGGCTCTTTGGCTCCCACCAGTCCCCCTGTCTGGTCTA
+
>>1>AFFFAFF31GGCFEGFCEHAFGFGGEFHEGG/ECGGGGEHEGHHGFHHFHGHHGHHFHHHHHHGHHHC/>EGHHGGCFGHGHHCG0GFE/>>E/BFGHHGFGGHGHHGHHHHHHHHHHHHHGFGGCDGHHHHHHHGFHHGGGGGGGFHHHHHHGHHHHGGGGHHHHGHHHHHHHHHGGEGGGGGGGGEGGCFFGGGGFFGGGF@FFFFFF@@?@EFFFFFFBFFFFFFFFFFFFFF@FFFFF/FFF9
@M05620:37:000000000-D9766:1:1101:20013:5148 1:N:0:30
ACCACACCTTCTACAATGAGCTGCGTGTGGCTCCCGAGGAGCACCCCGTGCTGCTGACCGAGGCCCCCCTGAACCCCAAGGCCAACCGCGAGAAGATGCCCAGGTGAGTGGCCCGCTACCTCTTCTGGTGGCCGCCTCCCTCCTTCCTGGCCTCCCGGCGCTGCGCCCTTTCTCACTGGTTCTCTCTTCTGCCGTTTTCCGTAGGACTCTCTTCTCTGACCTGAGTCTCCTTTGGAACTCTGCAGGTTCTA
+
BCCCBCCBFFFFGGGGGGGGGGHHGEGBAEHGGFGEEGGGGHDGHGGGEEFGHHHHHHHGGGGGGGGGGGGHFHHGGGGHGHHHHGGGGGGGGGHGHHHHHHHGCFHHHDGGHHGGGGGHHHHHHHHHGGGHHGGGGGHGHHGHHGGGGGFFFGGGGG-ADFFFFFFFFFFFFFFHFFFFFFFFFFFFFFFFFFDFFFFFFFFFFFFFFFFFFFH0BF:BFFF9BFFFFFFFFFFFFFFFFFFFFFFFFFF
@M05620:37:000000000-D9766:1:1101:17155:5160 1:N:0:30
AGTGCCAGCTCTCAATCGCACAGGGGACCCAGGGCCTGGCCCCTCCATCCAGAAAACCTATGACCTCACCCGCTACCTGGAGCACCAACTCCGCAGCTTGGCTGGGATCTGGGCGTTGGGGCGGCGTGAGGAGTTGGGGCCCGCCCGTCCTCCCCGTGGAGGGTTCTGGTACATGATGGGGTGAGGCGGGGCTCTTTGGCTCCCACCAGTCCCCCTGTCTGGTCTCTCTCCTGCCCTTAGCTCGGACGAGC
+
ABABCFFFCFFFGGGGGGGGGGHGGGGGGGHHGGGGGGHHHHGHGGHHHHHHHHHGHGHHHHHHHHHHHHHGGEFGHHHHGHHGHHHHGHHHEFCGGHHHGGHGGGHHGHHHH/BBDG0B//>C-A;CEFHHG;CHHGG.??CDGGGGGGGFFFFFAFFFFFFDFFFFFFF00;FFFFFFFA@.FF.@FFFFFFFFFFFFFFFEFFFFFFFFFFFFFFFFFFFFF0FFFFFFFFFFFFFB9FFFF.;;-B-
@M05620:37:000000000-D9766:1:1101:11401:5196 1:N:0:30
ACCACACCTTCTACAATGAGCTGCGTGTGGCTCCCGAGGAGCACCCCGTGCTGCTGACCGAGGCCCCCCTGAACCCCAAGGCCAACCGCGAGAAGATGACCGGTGTGTGGCCCGCTCCCTCTTCTGGTGGCCGCCTCCCTCCTTTCTGGCCTCCCGGGGCTGCGCCCTTTCTCCCTGGTTCTCTCTTTTGCCGCTTTCCGCGGGACTCTCTTCTCTGACCTGTGTCTCCCTTGGTACCCTGCCGGTTCTAG
+
BBBABBBBFFFFGGGGGGGGGGHHGGGEGGHHHGGEGGEGGHHHHGGGGGGGHHHHHHHEGGGGGGGGGGGHFHHGGGGHGHHHHGGGGG@DGGHHHGHHG//<>???GD.0F-A@FFE/CG00=0<<C...-@C.CAEBFA/0;00000.0;:E.---9-..9;D@-9B/BF/B./9BF/;BFFF//9//99-;AF/9..--;-;9;FFFB99:9//;;/./9;9;B/9;B.//9;/;B..99-9A9;//
@M05620:37:000000000-D9766:1:1101:15971:5219 1:N:0:30
AGTGCCAGCTCTCAATCGCACAGGGGACCCAGGGCCTGGCCCCTCCATCCAGAAAACCTATGACCTCACCCGCTACCTGGAGCACCAACTCCGCAGCTTGGCTGGGACCTATGTGAGTATCCAGCGTAGGAATCTGGGAGTTGGGGAGGAGTGAGGAGTTGGGGAAAGACAGTCCTAACCGTGGAGGGTTCTGGTAAATGATGGGGTGAGGAGGGGCTCTTTGGCTCCCACCAGTCCCCCTGTCTGGTCTA
+
AAABBFFFBFFFGFFGGGGGGGHHGGGGGGFHGGGGGGHGHHGHGGGHHHHHHHHHHGHHHHHHHHHHHHHGGGGGHHHGHGHGGHGHGHHHGGEGGFGHGHHF//GEEGHHHHHHHFHHBHGHHGB?BDHHHHGHGHHGCGHG?CEGGGGCGHHHHGCGHHGGGGHGHHHHHHHHHHHHGEEBGGGGCFGGGGBFGGGGFBFGEGFFFFFFFFFFA>FFFFFFFFFEFFFFFFFFFFEFFFFFB/BB;FB
@M05620:37:000000000-D9766:1:1101:22122:5229 1:N:0:30
AGTGCCAGCTCTCAATCGCACAGGGGACCCAGGGCCTGGCCCCTCCATCCAGAAAACCTATGACCTCACCCGCTACCTGGAGCACCAACTCCGCAGCTTGGCTGGGACCTATGTGAGTATCCAGCGTAGGAATCTGGGAGTTGGGGAGGAGTGAGGAGTTGGGGAAAGACAGTCCTAACCGTGGAGGGTTCTGGTAAATGATGGGGTGAGGAGGGGCTCTTTGGCTCCCACCAGTCCCCCTGTCTGGTCTA
+
AAAABFFFCFFFGGGGGGGGGGHGGGGGGGHHGGGEFFHHHHGHGGHHHHHHHHHHHGHHHHHHHHHHHHHGGGGGHHHHHHHHHHGHGHHHGGGGGHHHGHHGGGHHGGHHHHHHHHHHHHHHHGGGGGHHGHHHHHHGGHHHGGGGGGGHHHHHHGHHHHGGGGHHHHHHHHHHHHHHGFEGGGGGGGGGGGGGGGGGGGGGGGFFFFFFFFFFFAFFFFFFFFFFFFFFFFFFFFFFFFFFFFFFBBB
@M05620:37:000000000-D9766:1:1101:24800:5248 1:N:0:30
ACCACACCTTCTACAATGAGCTGCGTGTGGCTCCCGAGGAGCACCCCGTGCTGCTGACCGAGGCCCCCCTGAACCCCAAGGCCAACCGCGAGAAGATGCCCAGGTGAGTGGCCCGCTACCTCTTCTGGTGGCCGCCTCCCTCCTTCCTGGCCTCCCGGCGCTGCGCCCTTTCTCACTGGTTCTCTCTTCTGCCGTTTTCCGTAGGACTCTCTTCTCTGACCTGAGTCTCCTTTGGAACTCTGCAGGTTCTA
+
CCCCCCCCFFFFGGGGGGGGGGHGGFGECEHAFFGGDGGGCHHHHGGGFGFGFHFHHGHGGGCEGGGGGGGHGHHGGGGHGHHHHFGGGCGGGGGHFHHHHHHGHHHHHHGGHHGGGGGHHHHHHGHHHHGHHGGGGGHGHHGHGGGGGGGGGGGGGG-ADFFFFFFFFFFFFFFFFFFFFFFFFFFFFFFFFFDFFFFFFFFFFBFFFFFFFFFFFFFFFFFFFFFFFFFFFFFFFFFFFFFFFFFFFFB
@M05620:37:000000000-D9766:1:1101:12390:5287 1:N:0:30
AGTGCCAGCTCGCAATCGCACAGGGGACCCAGGGCCTGGCCCCTCCATCCAGAAAACATATGACCTCACCCGCTACCTGGAGCACCAACTCCGCAGCTTGGCTGGGACCTATGTGAGTATCCAGCGTAGGAATCTGGGAGTTGGGGAGGAGTGAGGAGTTGGGGAAAGACAGTCCTAACCGTGGAGGGTTCTGGTAAATGATGGGGTGAGGAGGGGCTCTTTGGCTCCCACCAGTCCCCCTGTCTGGTCTA
+
AAAAAFFFAF11EEFGGAFCAE0C0EFGE0GHAEGG/FGH0EFGAEHHHHHHH0FGH/1BDFGHHHHHHHHGGEEGHHHHHHHHHHHHGHHHEGGGGHHHGHHGGGHHGHHHHHHHHHHHHHHHHGEGGGHHHHHHHHHGGHHHGGGGGGGHHHHHHGHHHHGGGGHHHHHHHHGGGGGGGGFGGGGGCFGGGGFGGGGGGFFFFFF@FFFFFF@@@@FFFFFFFFFFFFFFFFFFFFFF@FFFFFFFFFF
@M05620:37:000000000-D9766:1:1101:24370:5292 1:N:0:30
ACCACACCTTCTACAATGAGCTGCGTGTGGCTCCCGAGGAGCACCCCGTGCTGCTGACCGAGGCCCCCCTGAACCCCAAGGCCAACCGCGAGAAGATGCCCAGGTGAGTGGCCCGCTACCTCTTCTGGTGGCCGCCTCCCTCCTTCCTGGCCTCCCGGCGCTGCGCCCTTTCTCACTGGTTCTCTCTTCTGCCGTTTTCCGTAGGACTCTCTTCTCTGACCTGAGTCTCCTTTGGAACTCTGCAGGTTCTA
+
BBBABBABFFFFGGGGFGFFGFHHGAFEAAGHHGGFGGEEGHGHHGGG1BEGGHHHHHHGGGGGGGGGGGGGHHHGGGGHGHHHHGGGGCGGGGHHHHHHHHHGFHHHHHGGHHGGGGGHHHHHHHHHHHGGHGGGGGHGHHGHHGGGGGGGGGGGGG-ABFFFFFFFFFFFFFFFFFFFFFFFFFFFFFFFFFDFFFFFFFFFFFFFFFFFFFFFFFFFFFFFFFFFFFFFFFFFFFFFFFFFFFFFFFB
@M05620:37:000000000-D9766:1:1101:13914:5294 1:N:0:30
ACCACACCTTCTACAATGCGCTGCGTGTGGCTCCCGAGGAGCACCCCGTGCTGCTGACCGAGGCCCCCCTGAACCCCAAGGCCAACCGCGCGAAGATGCCCAGGTGAGTGGCCCGCTACCTCTTCTGGCGGCCGCCTCCCTCCTTCCTGGCCTCCCGGCGCTGCGCCCTTTCTCCCTGGGTTTTTCTTCTGCCGTTTTCCGCAGGACTCACTTCTCTGCCCTGCGCCGCCGTTTGAACTCCGCAGGTTCTA
+
ABBBBBB3BCFFGGGGGG4AEEGGGEEA2EGGGBFE?EEFDHHGHGGEEEGGFHEGHHH0>E?EGGGGGEFFHHHGGGGHGHHHHGGGGG/>CGG/<?FGF1/.1110=1..0.<---</0<D0C0000--9B--9.;9E/BA/C0CBF/.A/A...---;--.;-9DF/BFFE//./..;.:..;/B;/BFFF.;/;/;..--;.;B///;9/9;BB/;9;..9-.-;9-9A/./;////:.--B9BF//
@M05620:37:000000000-D9766:1:1101:13931:5302 1:N:0:30
ACCACACCTTCTACAATGAGCTGCGTGTGGCTCCCGAGGAGCACCCCGTGCTGCTGACCGAGGCCCCCCTGAACCCCAAGGCCAACCGCGAGAAGATGCCCAGGTGAGTGGCCCGCGACCTCTTCTGGCGGCCGCCTCCCTCCGTCCTGGCCGCCCGGAGCGGCGCCCTTTCTCACTGGTGCGCTCGTCTGTCGTTTTTCGTAGGACTCTCTTCGCTGACCTGAGTCCCCTTTGGAACCCTGCAGGGTCTA
+
BAAABBA>BFFFGGGFDGGFGDGFGAEAEAA2FAFEAEGGEHHEHGAEAAA1BF3EHHFE0E?FG?EEEEEBGEEEGA/GE/GHGGCEGGG@?<?1?1<?0<FA1?F<11/<0/<--<-A.<00=00:0;------.9.9B/......;/.9-;-----;------9--///;BFB;/./.9---.--.9.//:;9.9./9;..:///;/9/9/.:..;B/:B9.;F/B.../B/BBF.;AFFFFF-;FFF
@M05620:37:000000000-D9766:1:1101:15189:5312 1:N:0:30
ACCACACCTTCTACAATGAGCTGCGTGTGGCTCCCGAGGAGCACCCCGTGCTGCTGACCGAGGCCCCCCTGAACCCCAAGGCCAACCGCGAGAAGATGCCCAGGTGAGTGGCCCGCTACCTCTTCTGGTGGCCGCCTCCCTCCTTCCTGGCCTCCCGGCGCTGCGCCCTTTCTCACTGGTTCTCTCTTCTGCCGTTTTCCGTAGGACTCTCTTCTCTGACCTGAGTCTCCTTTGGAACTCTGCAGGTTCTA
+
AAA?AABAFFFFFGGFDGGGGFHHCFEGEEFHHGGG?GG?EGGHHGGGAEGGGHHHHHHGFGGGGGGGGGGHHEHGGGGH/FHH/FFEFGGC@DFHDGFHHHF/FHFH1?FGHG@CGCG0GHGFHHBGDHGHGGGGGFCFHHGH0;CFFFFFGGGGG?-A@F-DFFFFFFFFFFFFFFFBFFFFFFFBFFFFFBADFEFFF/FF?BFFFFFFFFFFFBFFFF.BFFFFFFFFFFFFFFFFFBBFFEAFFFF
@M05620:37:000000000-D9766:1:1101:15462:5349 1:N:0:30
ACCACACCTTCTACAATGAGCTGCGTGCGGCTCCCGAGGAGCACCCCGTGCTGCTGACCGAGGCCCCCCTGAACCCCAAGGCCAACCGCGCGAAGATGCCCAGGTGAGTGGCCCGCTACCTCTTCTGGTGGCCGCCTCCCTCCTTCCTGGCCTCCCGGCGCTGCGCCCTTTCTCACTGGTTCTCTCTTCTGCCGTTTTCCGTAGGACTCTCTTCTCTGACCTGAGTCTCCTTTGGAACTCTGCAGGTTCTA
+
AAA1AAA>1CCFGGGGFG1BGBHFGBA00AEA//BA/E///GHGHGGA/AEF1GEEGHE>/E/EGEEGG>/BGFHGGFGH/FHHHG?@CG/<@CC/1??FGHHG<GHFFDACCEC@@CGHHHHHHFHGCGCFCC@?ACEEGFFFFGFFGEEFFFEEBG-;@@@B@;B@>BBFFFBFFFB9BBFBBBBFFFFBB@AABEFFBFAFFFFFFFFFBBBBBF9FFFF/9BF/BB/:BFEFFFBFFFFFFF9FFFF
@M05620:37:000000000-D9766:1:1101:18678:5400 1:N:0:30
ACCACACCTTCTACAATGAGCTGCGGGTGGCTCCCGAGGAGCACCCCGTGCTGCTGACCGAGGCCCCCCTGAACCCCAAGGCCAACCGCGAGAAGATGACAGGTGCGTGGCCCGCTACCTCTTCTGGTGGCCGCCTCCCTCCTTCCTGGCCTCCCGGCGCTGCGCCCTTTCTCACTGGTTCTCTCTTCTGCCGTTTTCCGTAGGACTCTCTTCTCTGCCCTGCGACTCCTTTGGAACTCTGCAGGTTCTAG
+
AAA1AAAAFFFFGGGFFGG1F1F1E0AEECGH1FGFFGGEFHHHHGGGEEGF1GH1FGGGCE?EFAEGGGGCGFHGGGAF/<FGGG//BCG?/ACFDB111FFGC?-.>-<FGCC@-A/DD00<:00:C.:GC-9:EA.9CCG0FF0;FAAFG..:A-9@@@F@?-=-9/;B//;/;BBBBBFB/BBFFFBF@-ABEFF-/---:;FBBFB//BF///99/9----;:FFF/B/BB/B/B9F/BFFBFFFF
@M05620:37:000000000-D9766:1:1101:23851:5406 1:N:0:30
AGTGCCAGCTCTCAATCGCACAGGGGACCCAGGGCCTGGCCCCTCCATCCAGAAAACCTATGACCTCACCCGCTACCTGGAGCACCAACTCCGCAGCTTGTCTGGGTCCTATGTGAGTATCCAGCGTATGAATCTCGCACTTGGGGAGGAGTGAGGAGTTGGGGAAAGACAGTCCTAACCGTGGAGGGTTCTGGTAAATGATGGGGTGAGGAGGGGCGCTTTGGCTCCCACCAGTCCCCCTGTCTGGTCTA
+
A>>AA11CAFFFGGGFFFFFG0FAFEEGEEHFFGGA/F/EEHE/FFFHFABFG01BBEE1AGGHHHHFHC>>/>>EH1@GCEHGCGHCG0FFEE?EEF1001B10B0<?B221BFG1B21>FD10<<//<2221210/<//<11<?A->E.0011.<<<<0CCC.C../CCC:C0;00:.:C.9..9A;CAGB0C9;;FB0009..:-AF-/9---9-99--/9//;A---9--9/9FE-=-://;/;;/;
@M05620:37:000000000-D9766:1:1101:6359:5409 1:N:0:30
AGTGCCACCTCTCAATCGAACAGGGGATCCAGGCCCCGGCCCCTCCAGCCAGAAAACCTATGACCTCACCCGCTACCTGGAGCACCCCCTCCGCAGCTTGGCCGTTCACGACCCCAGTTCTTATCCCTCTGCTGCCCTTCTCTCGGACGAGCCCCCGTGAGCGCACCCACCCCTCTCTTCTCTCTCGTCTGCCGTATTCGGTTCGAACAGCACCCTCCCTATGCATCGTACTAGGTACCTGCTCTTGTCGC
+
>A>1>1D11BBFGDFBAFG1F?GCE0B00BAB00B00AAE/AECEGE1AAFF00BFGE011B2GFDFGHFFEF/>EHB1F0>BGGH/>>E/?/E///B10?<1></011?/</>E//1<1?<1111110<1<<110>100>1=G.C.-<-=::.;@-.9.99-99--....9;---//99/;////9;-;-/9;;-9//---9-;-;--/-;--;-----////;;/---9-/////////-/////9:--
@M05620:37:000000000-D9766:1:1101:10754:5419 1:N:0:30
ACCACACCTTCTACAATGAGCTGCGTGTGGCTCCCGAGGAGCACCCCGTGCTGCTGACCGAGGCCCCCCTGAACCCCAAGGCCAACCGCGAGAAGATGACAGGTGAGTGGCCCGCTACCTCTTCTGGTGGCCGCCTCCCTCCTTCCTGGCCTCCCGGAGCTGCGCCCTTTCTCCCTGGTTCTCTCTTCTGCCGTTTTCCGTAGGACTCTCTTCTCTGCCCTGCGTCTCCTTTGGCACTCTGCAGGTTCTAG
+
AAAAAAA1BCFFGGGGEF11F1BFEBAA0AFGFBFE0EAA/GGHHGGEEEGGEHFHHHGEFGCGGFFGGGGBHHHGGGGHFHGHHGGEGG/<C<G111?D1?F1???FG/FGHCCC->FGHHHHHF0</AGHC@CGGHGHHGHG0GFFFGGGGEGGG:A@FGF@GG@@FFFFF/BFFA;BFFFFFFB/BFFF@BFFFFFFFFFB/99:BFFFFF/BF/FEFA-;;@BFFFFFFFBFFBFFFF/BFFFFFFF
@M05620:37:000000000-D9766:1:1101:7259:5428 1:N:0:30
ACCACACCTTCTACAATGAGCTGCGTGTGGCTCCCGAGGAGCACCCCGTGCTGCTGACCGAGGCCCCCCTGAACCCCAAGGCCAACCGCGAGAAGATGACCGGTGTGTGGCCCGCTCCCTCTTCTCGTGGCCGCCTCCCTCCTTCCTGGCCTCCCGGCGATCGGCCCTTTCTCCCTGGTTCTCTCTTCTGCCGTTTTCCGTAGGACTCTCTTCTCTGCCCTGCGTCTCCTTTGGCACTCTGCCGGTTCTAG
+
AABCCCBCFFFFGGGGGGGGGGHHGGGGHGHHHGGGGGGGGHHHHGGGFGGGBGHHHHHGFGFGGGGGGGGHHHHGGGGHGHHHHGGGGGGGGGHFFHGH2B/<>/?0?C.FHFDG-<CFHHHHH0C<GDCHGGGGGGGGGGGG0;;=CFFFGGGDCAC-;.CFFFFEFFFFFBFF/E:F;FFFFFF:;FBFF;9FFFFDF.;.:/;FFFFFFFFFFBFFFF.9.;ABB9BFEFB9B/;FFB/@DBD.9::
@M05620:37:000000000-D9766:1:1101:11928:5435 1:N:0:30
ACCACACCTTCTACAATGAGCTGCGTGTGGCTCCCGAGGAGCACCCCGTGCTGCTGACCGAGGCCCCCCTGAACCCCAAGGCCAACCGCGAGAAGATGACCGGTGAGTGGCCCGCTACCTCTTCTGGTGGCCGCCTCCCTCCTTCCTGGCCTCCCGGCGCTGCGCCCTTTCTCACTGGTTCTCTCTTCTGCCGTTTTCCGTAGGACTCTCTTCTCTGCCCTGCGTCTCCTTTGGCACTCTGCAGGTTCTAG
+
CDCDCDDAFFFFGGGGGG5GGGHHGGGBCEHHHFFGDGGGGHHHHGGEEFGGGHGHHHHFGGGGGGGGGGGHGHHGGGGHGHHHHGGGGG<CGGHGHHBG2<A>>/??FFEHHCGG-CHGHHHHHHHGHGHHGGFGDHGGGGGG:CFGFFGFGGGDB-ADFFDDFFFCFFFFF0;BFF;FFFFFFFF0BFFFFDFFFFFFFFFD0;;FFFFFFFFFFBFFFF9;DDFFFBFFFE0;0/::FF:FF:BBFFB
@M05620:37:000000000-D9766:1:1101:25609:5501 1:N:0:30
ACTGCAACTTGTTAATCCACGGCCTGGCCCTGGCCCATGACCCTCCAGCGCGCACGACTGAACCCCACCCCCCTCCCATTAGCACCAACGCCGCCTTTTGCGTGTTAAGGACGCTACTCGTCAGGCCAGGCTCCTCGCAGCCTCCCAGGGCGTACCAGAGCTGCTGACACACTGGCAAGTCCGTCCGGCCTTTCCGCTTTAGCACTCTTGTGGCTCCCATTGCACCCTTCTCAGCATTTGTCCTTGTCCCT
+
1>1>A@1BBB1@1BBAF3AB1A0A000ABC0BBGFCE0B111B0/ABF0AE/AE//B>BE@BE/EEF/??/>E>?EFG1FFDG1BF0?<//<</<//1??1/??C0@F11?0/>.>A11<<<<.//.C<G..<CGF.-CC?EB/A.9BEA.--;?.9F.=90C/0B/BFFF-:/---B9//;;A-A@@?;AF///---9-/;///;BFBB;/A9999-;BFF//B/-9BBBBFB/B//;BB//FFFFF/BF
@M05620:37:000000000-D9766:1:1101:11442:5504 1:N:0:30
AGTGCCAGCTCTCAATCGCACAGGGGACCCAGGGCCTGGCCGCTCCATCCAGAAAACCTATGACCTCACCCGCTACCTGGAGCACCAACTCCGCAGCTTGGCTGGGACCTATGTGAGTATCCAGCGTATGAATCTGTGAGTTGGGGAGGAGTGTGGGGTTTGGGAAAGACAGTCCTAACCGTGGAGGTTTCTGGGAAATGATTGGGTCATGAGGGGCGCTCTGGCTCCCACTATTGAACCTGTCTGGTCTA
+
>>>>>FFFBFFFGFGGFCFCFECEFEFFGF2GEEEEFFFGH2A0AEGHFH3GGFBGHF3FGHGGGGHFHEEEE>>EGBFBFFH1FF1?EEGCEGGGGBGG/3FF/BGHGHHG23333B2FG2222/?//?FG1FG111?1<11?>-<--..C.00..<=;..=.CG.CFHHGHHGG00/.;.;-;...;9C000/;F.009;0;.A.../////99--9-.;BFF9/;EFF.//;////.B.;///;;BFF
@M05620:37:000000000-D9766:1:1101:8653:5549 1:N:0:30
ACCACACATTCTACAATGCGCTGCGTGTGGCTCCCGAGGAGCACCCCGTGCTGCTGACCGAGGCCCCCCTGAACCCCAAGGCCAACCGCGCGAAGATGACCGGTGGGTGGCCCGCTCACTCTTCTGGTGGCCGCCTCCCTCCTTACTGGCCTCCCGGCGCTGCGCCCTTTCTCCCTGGTTCTCTCTTCTGCCGTTTTCCGTAGGAATCTCTTCTCTGCCCTGGGTCTCCGTTGGCACTCTGCCGGTTCTAG
+
AAAAAAA1BBFFGGGGGG1EFGGGGGG00BGFG0BE/EEECGCGHGG/EEEGBHGHHHH>E??EFGGGGGFHFGHGGGGHGHHHGGFGCC/>CCG/?GHHFCC>A.><CCGHHC<A-.<<GHHHHHHGGGGGGGGGGGGGGGGG0;CCFFFFGFFF@-;;;@:;@B@@FFFFFFFFFEBF;;BFFFF9;BFF@BFFFFFFF-;A///;FFFFFF;BF:9EBF-9;FFFF-;BBF/;B-;BF:/;@@F-:B/
@M05620:37:000000000-D9766:1:1101:13761:5558 1:N:0:30
ACCACACCTTCTACAATGAGCTGCGTGTGGCTCCCGAGGAGCACCCCGTGCTGCTGACCGAGGCCCCCCTGAACCCCAAGGCCAACCGCGAGAAGATGACCGGTGCGTGGCCCGCTCCCTCTTCTGGTGGCCGCCTCCCTCCTTACTGGCCTCCCGGCGCTGAGCCCTTTCTCACTGGTTCTCTCTTCTGCCGTTTTCCGTAGGACTCTCTTCTCTGACCTGAGTCTCCTTTGGCACTCTGCAGGTTCTAG
+
?>1AAA>>BFBDBGG13AAFEGBGAEGAF0BFGFF00AEAEHHHHGEEEAEFFEAGFFGEGEGGEG/EGGGHFHEEEGGFGHHE<FFGG//>CCHFBDGH1BC></>?ECGHHGCG-CCCGHHHG0:=GGHHGG-EA.EBFCFG9;FGGGGGFGEC@-;@?@-;FFFFFFFFF/BFFFBF/;BFFFF;/BFF@BFFFFFFFFFF/;9FFFFFFFFFF/;FFFBFFFFFF;FFFF/;B9BBBF9FFF///B/
@M05620:37:000000000-D9766:1:1101:14751:5567 1:N:0:30
AGTGCCAGCTCTCAATCGCACAGGGGACCCAGGGCCTGGCCCCTCCATCCAGAAAACCTATGACCTCACCCGCTACCTGGAGCACCAACTCCGCAGCTTGGCTGGGACCTATGTGAGTATCCAGCGTAGGAATCTGGGAGTTGGGGAGGAGTGAGGAGTTGGGGAAAGACAGTCCTAACCGTGGAGGGTTCTGGTAAATGATGGGGTGAGGAGGGGCTCTTTGGCTCCCACCAGTCCCCCTGTCTGGTCTA
+
BCABCFFFCFFFGGGGGGGGGGHFGGGGGGHGFGGGGGHHHHGHGGHHHHHHHHHHHGHHHHHHHHHGHHHGGGGGHGHHGHHHHHHHGHHHGGGGGHHHGHHGGGHHGHHHHHHHHHHHHHHHHGGGGGHHHHHHHHHGGHHHGGGGGGGGHHHHHGGHHHGGGGHHHHHHHHHHHHHHGGEGGEGGCFGGFFCFGGGGGGGGGGFFFFFFFFFFFFFFFFFFFFFFFFFFFFFFFFFFFFFFFFFFFFB
@M05620:37:000000000-D9766:1:1101:15746:5580 1:N:0:30
ACCACACCTTCTACAATGAGCTGCGTGTGGCTCCCGAGGAGCACCCCGTGCTGCTGACCGAGGCCCCCCTGAACCCCAAGGCCAACCGCGAGAAGATGACAGGTGAGTGGCCCGCTACCTCTTCTGGTGGCCGCCTCCCTCCTTCCTGGCCTCCCGGCGCTGCGCCCTTTCTCACTGGTTCTCTCTTCTGCCGTTTTCCGTAGGACTCTCTTCTCTGCCCTGCGTCTCCTTTGGAACTCTGCAGGTTCTAG
+
BBBBBBBBFFFFGGGGFGGGGBGFGAEBAEHHCFGEDGGGGHHHHGGGGGGGHHGHGHHGGGFGGEGGGGGFHFHGGGEHEEGHHG/<BDCC?DC?>?DFDGF?110??A/?GG?C-CGDFGGGHHFHFDGGC?DEDHEFGDBCHHBBFFGFGEGG?9ADGFDFAFFFFFFFFBFFFFBFFFFFFFBBFFFFFFFFFFFBFFFDFFBFFFFFFFFFEE/A/A9BF>?FBFFFFF/9/9BFFFFFF.;FFFF
@M05620:37:000000000-D9766:1:1101:15361:5585 1:N:0:30
ACCACACCTTCTACAATGCGCTGCGTGTGGCTCCCGAGGAGCACCCCGTGCTGCTGACCGAGGCCCCCCTGAACCCCAAGGCCAACCGCGAGAAGATGCCCAGGTGAGTGGCCCGCTACCTCTTCTGGTGGCCGCCTCCCTCCTTCCTGGCCTCCCGGCGCTGCGCCCTTTCTCACTGGTTCTCTCTTCTGCCGTTTTCCGTAGGACTCTCTTCTCTGACCGGGTCTCCTTTGGCACACTGCCGGTTGTAG
+
AABBAAB34BB4FDAFGG4AEEGGGEE22BABBBAB2EEE?B1BBBEAAEBF5GFHHGG0>//>FEGGGEEB3FFEEFEHGHFEFEDB>B<>CDH2?GGHHHGFFHEFGHGGHHGGGCGHHHHHHHHHHHGHHGGGGGHGGGGGGGGGFGGGGGGGGF9ADFFFFFFFFFFFFFFFFFFFFFFFFFFFFFBFFFFFFFFFFFFFFFFEFFFFFFFBFF9FFF;;ABFFF/;BBF/BF.;BF9/;A9A-;:/
@M05620:37:000000000-D9766:1:1101:13270:5600 1:N:0:30
ACCACACCTTCTACAATGAGCTGCGTGTGGCTCCCGAGGAGCACCCCGTGCTGCTGACCGAGGCCCCCCTGAACCCCAAGGCCAACCGCGAGAAGATGCCCAGGTGAGTGGCCCGCTACCTCTTCTGGTGGCCGCCTCCCTCCTTCCTGGCCTCCCGGTGCTGCGCCCTTTCTCACTGGTTCTCTCTTCTGCCGTTTTCCGTAGGACTCTCTTCTCTGACCTGAGTCCCCTTTGGAACTCTGCAGGTTCTA
+
BBAABBBACFFFGGGDAGF5GBHFGFE24AFFGEFE?EGGEHHFHG?E1ABAAGCFHHBA0E?GGEGGGCCCHFGFGCAHFEHHHGEEGGCC@DG11<<FHFHG1GHA<?//F/@@--<<1DD0D0DB<GAC<--:.:GCF/E/;9B0FB?FFFAA.?--90;0-9DB;/:/9BB//:./99/////9/:9/9@A99999AF.AFEF/9//9B9///9//:BF/.BF/B9.:BFFFFFBFFFB/BFFFFFF
@M05620:37:000000000-D9766:1:1101:18121:5606 1:N:0:30
ACCACACCTTCTACAATGAGCTGCGTGTGGCTCCCGAGGAGCACCCCGTGCTGCTGACCGAGGCCCCCCTGAACCCCAAGGCCAACCGCGAGAAGATGCCCAGGTGAGTGGCCCGCTACCTCTTCTGGTGGCCGCCTCCCTCCTTCCTGGCCTCCCGGCGCTGCGCCCTTTCTCACTGGTTCTCTCTTCTGCCGTTTTCCGTAGGACTCTCTTCTCTGACCTGAGTCTCCTTTGGAACTCTGCAGGTTCTA
+
BBBBBBBBFFFFFFGGGGGDFFAGFAAA4BGGFEDE?E2E2GHHHGGG?EGGFGEHHHGEGGCFGGFGGEGFFHHGGGEGGHGGHEGFGG/>CDH22??FGHHFGF1FFGFGHHCGCGCHBDGHHHHH=/<G<<-CDAGGHHG/GFGFFFFGBFGEDD-B-;-9-BDFFEFFFFFFFFFBFFBBFF/F/;FFFFADFFFF.B.9AFFFFFF/FFFB/;;BF/F/.BB9FFBF/F/BFBFFFBFFBFFF/9F
@M05620:37:000000000-D9766:1:1101:12805:5613 1:N:0:30
ACCACACCTTCTACAATGCGCTGCGTGTGGCTCCCGAGGAGCACCCCGTGCTGCTGACCGAGGCCCCCCTGAACCCCAAGGCCAACCGCGAGAAGATGACCGGTGCGTGGCCCGCTCCCTCTTCTGGTGGCCGCCTCCCTCCTTCCTGGCCTCCCGGCGCTGCGCCCTTTCTCACTGGTTCTCTCTTCTGCCGTTTTCCGTAGGACTCTCTTCTCTGCCCTGCGTCTCCTTTGGCACTCTGCAGGTTCTAG
+
BBABBBBACFFFGGGGGG4EFEGGGGGA2BGGHFFE?EAE?GHHHGGGDEGGEHFHHHG>EE?FGGGGGEFHHHHGGGGHGHHHHGFGGG/BCGHEBGHH1@CCG>>FDGGHHGGG-CEHHHHHHHHFHGHHGGGGGGGGGGGG;CFFGGFGGGGG=9@DCD9@FFFFFFFFF/BFFFBBFFFFFFF/;FFFF9DFFFFFFADD/;;FFFFFFFFFFFFFFF.@DFFFF;BFFF/BF.;BFF/FFAFBBB/
@M05620:37:000000000-D9766:1:1101:7264:5613 1:N:0:30
ACCACACATTCTACAATGCGCTGCGTGTGGCTCCCGAGGAGCACCCCTTGCTGCTGACCGAGGCCCCCCTGAACCCCAAGGCCAACCGCGCGAAGATGACCGGTGGGTGGCCCGCTCGCTCTTCTGGTGGCCGCCTCCCTCCTTGCTGGCCTCCCGGTGCTGCGCCCTTTCTCCCTGGTTGTCTCTTTTGCCGTTTTCCGTAGGGATCTCTTCTCTGCCCTGCGTCTCCGTTGGCACCCTGCCGGTTCTAG
+
AABBBBB3BBBFGGGGGGAEGGGGGFGBAEGGF2BE2EEFEHDGHGG1BFFHHHHHHHH>>EEGGGGGGGEHFGHGGGGHGHHHHGFGGG<BCFG?FGG11@F>>.<.>CHHEG<<--;CHHHHHGGGHG..;AFGGGGGFFFG;C0;BAFFAEED=-;-:;99-;@-FBB/BB/./9;B.;BFFFB/;:9BF;DFAFFFF.;A;/;;BFF/BF/;B9/;BF.;;BFF/9;/AFBFF.9;B.;9B;D:;/9
@M05620:37:000000000-D9766:1:1101:23117:5616 1:N:0:30
ACCACACCTTCTACAATGAGCTGCGTGTGGCTCCCGAGGAGCACCCCGTGCTGCTGACCGAGGCCCCCCTGAACCCCAAGGCCAACCGCGAGAAGATGCCCAGGTGAGTGGCCCGCTACCTCTTCTGGTGGCCGCCTCCCTCCTTCCTGGCCTCCCGGAGCTGCGCCCTTTCTCACTGGTTCTCTCTTCTGCCGTTTTCCGTAGGACTCTCTTCTCTGACCTGAGTCTCCTTTGGAACTCTGCAGGTTCTA
+
3AAABAAAFFF@BGGDDGGGFGHBEEEEH2GHHGCAEEG?FHHHHGCG1AEEGAAFHAFFGGGGEE/EEGGGFGC/EGGEGHHE//?EGCDCC/FG11?FF1?/F11?FHGGHHGG@@D0F0<GF00<DGDCGCC-A.GG:GFBC0CFFGFFGG.99B-BGGGB-@F-;FFFF//BFFFF//;F//;FF/BFB?AAFFFFFF.9ABBFFFFFF/FFF/;FFFBF./;:9FFFFFFFF/FBF/FBFFF/99/
@M05620:37:000000000-D9766:1:1101:11852:5641 1:N:0:30
AGTGCCAGCTCTCAATCGCACAGGGGACCCAGGGCCAGGCCCCTCCATCCAGAAAACCTATGACCTCACCCGCTACCTGGAGCACCAACGCCGCAGCGTAGGAGTTGGGGAGGAGTGAGGCGTTGGGGAAAGACCGTCCTCACCGTGGCGGGTTCTGGTACCTGATGGGGTGAGGAGGGGCTCTTGGGCTCCCACCAGTCGCCCTGTCTGGTCTATCTCCTGCCCTTAGATCGGCAGAGCCCACGTCTGAA
+
>>AAADFFBFBFGGGGGFFGECB4BFAEGGEGGGEG2AB2BEE1EGHHG1ABAGB2BEAFEABFGEGCHHCEGEGGHFFBGGHFGHHHG1EEGEEG?>E</A10?B1BD?/B//<0011G/>>-<<>C.<<./</A.C;:00;GC.;C-;;@-;C/B:/;//;/9;9/9:.-.;9FDF--;-;///;;AFEAE..AA.FF.@AD?:BB//;;BF/;;/////BFF/;////BE;-9@.A/9AE.BAEFA9;
@M05620:37:000000000-D9766:1:1101:13599:5667 1:N:0:30
ACCACACCTTCTACAATGAGCTGCGCGTGACTCCAGAGAAGCACCCCGTGCTGCTGACCGAGGCCCCCCTGAACCACAAGGCCAACCGCGAGAAGATGACAGAGGTGTGGCCCGCTACCTCTTCTGGGGGCCGCCTCCCTCCTTCCTGTCCTCCCGGCGCGGCGCCCTTTCTCACTGGTTCTCTCTTCTGCCGTTTTCCGTAGGACTCTCTCCTCTGCGCTGCGTCTCTCTTGGGACTCTGCAGGTTCTAG
+
BBBABBBAFFFFGGGGGGGEG544E2AA22BDFGHHC22B33B2BAEG1BEFF3BF5AFAEGC01B//>EFHGHHEEHHCGHHHHGGGGGBDGGHGHHHH1?0<????CA/0?/A--<0<GHDDGG0/<----A-.;9EFFA/909000990C/E?--;;-9-;B-B-:BBFF/9:/.9//;BFFF//;///-99B./9./.../9/;FFF//BFF//-9-9.-.-;B//;9//....;;B/9B.99/BB/
@M05620:37:000000000-D9766:1:1101:25294:5674 1:N:0:30
ACCACACCTTCTACAATGAGCTGCGTGTGGCTCCCGAGGAGCACCCCGTGCTGCTGACCGAGGCCCCCCTGAACCCCAAGGCCAACCGCGAGAAGATGACAGGTGCGTGGCCCGCTACCTCTTCTGGTGGCCGCCTCCCTCCTTCCTGGCCTCCCGGCGCTGCGCCCTTTCTCACTGGTTCTCTCTTCTGCCGTTTTCCGTAGGACTCTCTTCTCTGCCCTGCGTCTCCTTTGGAACTCTGCAGGTTCTAG
+
BBCCCCCCFFFFGGGGGGGGGGHHGFGEFFHGGGGEEGGGGHHHHGGGEEGGHHHHHHHGGGGGGGGGGGGHFGHGGGGHGHHHHGGGGCGGGGHHGBFHHHG?C?>FEGGHHGGG?DHHHHHGHHHHHGHHGGGGGHGHHGGGGGGGGGGGGGGGGAGFFFFFFFFFFFFFFBFFFFBFFFFFFFFFFFFFFFFFFFFFFFFFBFFFFFFFFFFFFFFFFF.@FFFFFFFFFF/FFFFFFFEFFFFFFFF
@M05620:37:000000000-D9766:1:1101:11265:5724 1:N:0:30
ACCACACCTTCTACAATGAGCTGCGTGTGGCTCCCGAGGAGCACCCCGTGCTGCTGACCGAGGCCCCCCTGAACCCCAAGGCCAACCGCGAGAAGATGACCGGTGCGTGGCCCGCTCCCTCTTCTGGTGGCCGCCTCCCTCCTTCCTGGCCTCCCGGCGCTGCGCCCTTTCTCACTGGTTCTCTCTTCTGCCGTTTTCCGTAGGACTCTCTTCTCTGCCCTGAGTCTCCTTTGGCACTCTGCAGGTTCTAG
+
>A>AA1AAFFFFBFG1FGGFGFHHGGGGHGHHFFGG?EGCGH/FHGFGGGGFFHHHHHHGEFGEFGGEGGGH1FGEGGAGCFG/<FEECCB>CAGH?DFG1>/A//>/<<CHG@GC-CEHHHHHD::0:CGCCGCBGGGBFGGB0=99C?FBAAF.A--;@-99@B@@FFFFF/BFBBFFFF/99//;/9B999AFEB99BAAF;9BBFBF/F99/BFFFFF-;9BBFFFFEFF/;99FFFBBFF;9:BF9
@M05620:37:000000000-D9766:1:1101:14957:5730 1:N:0:30
AGTGCCAGCTCTCAATCGCACAGGGGACCCAGGGCCTGGCCCCTCCATCCAGAAAACCTATGACCTCACCCGCTACCTGGAGCACCAACTCCGCAGCTTGGCTGGGATCTGGGCGTTGGGGCGGCGTGAGGAGTTGGGGCCCGCCCGTCCTCCCCGTGGAGGGTTCTGGTACCTGATGGGGTGCGGCGGGGCTCTTTGGCTCCCACCAGTCCCCCTGTCTGGTCTCTCTCCTGCCCTTAGCTCGGACGAGC
+
>A>>AFFFBFFFG4GGGFFAECHDG2BEEAFHBEFEAFGHCGGHGGHHFGHHFHGGGGHHFFDGHDGHHHHGG>EFHGGF2FGGHH1?FFGFAF?E>G3FEHHGGGHHGHHHH/BBCD0>/<<A-AAC.CGGE;;GHG?.??DDGAGGGGGEFFFFAD=AEFFAFFFFBFFE/B/BFFFFFFD.;D-BAFCF@AFFFFFFFFFFFFFFFFFFFFFFF;FBFFB9B/BFFFFFFBAF;BBF/BFDF.-;-@=
@M05620:37:000000000-D9766:1:1101:17001:5753 1:N:0:30
CCTGCCCCTTCTCAATCGCACACGTCTGACCTCCCGTCGCCGCTCACTATCTCCTACGCCGTCCCCCCCTTGAAACAAAGAACCCCTACCCCTCCACGTTTCTCCCTCCCACATTCCTGGCCACCCGCATCCTCGCTCCTTTTCCCCGTTTTTCTCCTCTACCGCCCCCCGTACGTCTCCCTCGCCTGATCTGATTCACCTTTGTAACTCGCGATGCTCTATAGCACACGCCCACACCCCTTACCTCCACC
+
>>>>>B4>>F4BB6BBFFGCGC4AB4BAFGHHHHGGH22AA2EEGFBDA5FGG3BFB1>>E>E>?B?/>>FEHGHH3FGB3B0F<?/?F00F/</00/?00122?000?/00/1?<1?10?F1/<.--<.>/0<<-..</=0D000/;../..;0000/;000;----99-.;.-..9.//..-9-9../9/9///9//;/B///;////.--;-99/9///;://9;;--.99..;.9-;.9///;:...
@M05620:37:000000000-D9766:1:1101:25037:5754 1:N:0:30
ACCACACCTTCTACAATGAGCTGCGTGTGGCTCCCGAGGAGCACCCCGTGCTGCTGACCGAGGCCCCCCTGAACCCCAAGGCCAACCGCGAGAAGATGACAGGTGAGTGGCCCGCTACCTCTTCTGGTGGCCGCCTCCCTCCTTCCTGGCCTCCCGGAGCTGCGCCCTTTCTCACTGGTTCTCTCTTCTGCCGTTTTCCGTAGGACTCTCTTCTCTGCTCTGCGTCTCCTTTGGAACTCTGCCGGTTCTAG
+
ABBBBBBBFFFFGGGGGGGGGFHCGEFGHGHHCFFGGGGGGHHHHGGGGGGGFHHHGHHGGGCGGGGGGGGGHHHGGGGHGHHGHGGGGGGGCDHHHHBD2CF1?1??1</FE@<C--><110==DB=GFGGD-C?EHC/:CHHHHE0/.;;FEEGC--99;FA-CBD9FBFF/B/;BBF9BFBFFFFFFBFFDFFABF9F9A.;B/BFB9FF/9/9//;/9/-A@DB/BFFB//;;BF99;/99;9ABFF
@M05620:37:000000000-D9766:1:1101:14876:5759 1:N:0:30
AGTGCCAGCTCTCAATCGCACAGGGGACCCAGGGCCTGGCCCCTCCATCCAGAAAACCTATGACCTCACCCGCTACCTGGAGCACCAACTCCGCAGCTTGGCTGGGACCCATGAGAGTATCCAGCGTACGAATCTGGGAGTTGGGGAGGAGTGAGGAGTTGGCGAAAGACAGTCGTAACCGTGGAGGGCTCTGGCAAATGATGGGGTGAGGAGGAGCTCTTTCGCTCCCACAAGTCTCCATGTCTGATATA
+
>>>AAF111BCDEGFGG1AAAECE0EEAAEHHGAEF//BBCGGCGGFFGGGGBGHGGEH1F1AGHHFHHHGEGEEEHGFFHGGEHGGHGGFHGGG@E0FFE0<FGGHHG/FGH11BG1BGGH2FGG/C/<FGHGHGHEHGEGFHGGGG?GCCGG0<CCC/GF:ACCCGFHFGF0.;;FBF@.=AGFG-..=FGG/BFF/BF/99-9A@EFEFBF--9;;BBF/-;-A-9---;-9B//;/;BFFFF/:/;B
@M05620:37:000000000-D9766:1:1101:17884:5790 1:N:0:30
ACCACACCTTCTACAATGAGCTGCGTGTGGCTCCCGAGGAGCACCCCGTGCTGCTGACCGAGGCCCCCCTGAACCCCAAGGCCAACCGCGAGAAGATGCCCAGGTGAGTGGCCCGCTACCTCTTCTGGTGGCCGCCTCCCTCCTTCCTGGCCTCCCGGCACTGCGCCCTTTCTCACTGGTTCTCTCTTCTGCCGTTTTCCGTAGGACTCTCTTCTCTGACCTGCGTCTCCTTTGGAACTCTGCAGGTTCTA
+
BBBBB@ABFFFFGGGGGGGGGFHHGEGEHGFHHGGGGGGGGGHHHGGGEEGGHHHHGHHGGGGFGGGGGGGHHHEGGGGHGHHHHGGGGGGGGGHHHHHHHGEFFFF0<?F/GH-A<CDGHF<GF0GHDGFFHC@F.;GGFHG/GFG0BFFGFFFGDF9-;/;FA9DFFFFFEFB/9BF9FB/BB9/BB/FBF>:AFFFFA9..;B/B9BBBFB/9/B9/B/B;-;9:9B9BFFFEF/9BBBFF9F;FFB/
@M05620:37:000000000-D9766:1:1101:22287:5803 1:N:0:30
ACCACACCTTCTACAATGAGCTGCGTGTGGCTCCCGAGGAGCACCCCGTGCTGCTGACCGAGGCCCCCCTGAACCCCAAGGCCAACCGCGAGAAGATGACAGGTGCGTGGCCCGCTACCTCTTCTGGTGGCCGCCTCCCTCCTTCCTGGCCTCCCGGCGCTGCGCCCTTTCTCACTGGTTCTCTCTTCTGCCGTTTTCCGTAGGACTCTCTTCTCTGCCCTGCGTCTCCTTTGGCACTCTGCAGGTTCTAG
+
CCCBCCCCFFFFGGGGGGGGGGHHGGGFEGHHHGGGGGGGGHHHHGGGGFGGHHHHHHHGGGGGGGGGGGGHGHHGGGGHGHHHHGGGGGDGGGHHHHHHFHGFG1>FEGGHHGGG-CHHHHHHHHHHHGHHGAFGGHGHHGGGGGGGGGFGGGGGGAGFFFFFFFFFFFFFF00BFFFFFFFFFFFFFFFFFDFFFFFFFFDDFFFFFFFFFFFFFBFFFFACFFFFFFFFFF0;FFFFFFEFFAFFFFB
@M05620:37:000000000-D9766:1:1101:22293:5824 1:N:0:30
ACCACACCTTCTACAATGAGCTGCGTGTTGCTCCCGCGGAGCACCCCGTGCTTCTGACCGATTCCCCCCTGAACCCCAAGGCCAACCGCGAGAAGATGACAGGTGAGTGGCCCGCTACCTCTTCTGGTGGCCGCCTCCCTCCTTCCTGGCCTCCCGGAGCTGCGCCCTTTCTCACTGGTTCTCTCTTCTGCCGTTTTCCGTAGGACTCTCTTCTCTGACCTGAGTCTCCTTTGGAACTCTGCAGGTTCTAG
+
>AA?AA>>CC@BEGFFEFBBGGHHGGEEA4DGFGGA2AE00A1FHGGGF?EB@GFBDGHG>/1BGFHEGGGG33?EEGE?/FFFGFG?D<B>BDH2??GH?1??1??FFGGHHGGGACFGFHHGDDDHHGGGG:@EGHEHHGHGCFGF/CGGGGED-A;BFFC99;DFB/;BFB:9;9;BFBFFFFFB;FFFFADBFFFFFA.;;BFBFFFFF9FBFB;BFFB.BFFBFFFFF;BFBB9BFFFF;;B;;B;
@M05620:37:000000000-D9766:1:1101:6453:5832 1:N:0:30
GAGGCTGCTTTGGAAGAAACTGATAAGCCAGGGACACAAGATCGGAAGAACACACGTCTGTACTCTAGTCACCGCTCATGATCTCGTATGACTTCTACTGCTTCAAAAAAAAAACCATACTGACAGGCTGCTCGCCGCCTCCCCGTTCGTCCCCGCGCTGCTGCCCCCCTGTCCAGTACGTCCGGCCTTTCCGCTTTAGCCCTCTTGTGGCTCCACTTGACCAATTCTCCTCATTTGTACTTGTAGCTGAC
+
A>AAAAFAFFFFGFGGCFCGGCF33D11BBB0BFFFHGCE0BF/AA/B00BAB/A/BA0B12DA121AD121BB/>>BF1DGG22B?EB02B2@B22BBGFB11BBB1/>//<</</BB0122B11/?F0?<@ACC//AAEH.<-<<<.CC.AE<@C-@??FB0.9C-@@.0;;F/;0;./99;-;-AFFFBBB--9////9;-;////--9;A/-;//B/;/-//;:B//;///;//9;B///9//9/9-
@M05620:37:000000000-D9766:1:1101:16599:5837 1:N:0:30
ACCACACCTTCTACAATGAGCTGCGTGTGGCTCCCGAGGAGCACCCCGTGCTGCTGACCGAGGCCCCCCTGAACCCCAAGGCCAACCGCGAGAAGATGCCCAGGTGAGTGGCCCGCTACCTCTTCTGGTGGCCGCCTCCCTCCTTCCTGGCCTCCCGGAGCTGCGCCCTTTCTCACTGGTTCTCTCTTCTGCCGTTTTCCGTAGGACTCTCTTCTCTGACCTGAGTCTCCTTTGGAACTCTGCAGGTTCTA
+
BBBABABBFFFFFGGGGGGFGGHHGFGBEGHHHGGGGFEAEHHHHGGGEGGGHHHHHHGGGFEGGGGGGGGHHHHGGGGHGHHHHGGGGGGGGDCGDFHHHHHGFHHHHHGGHHGGGGGHHHHHHHHHHHGHHGGGGGHGHHGHHGGGGGGGGGGGGGDGDGGGGGFFFFFFFFFFFFFFFFFFFFFFFFFFFFDDFFFFFFFFFFFFFFFFFFFFFFFFFFFFFFFFFFFFFFFFFFFFFFFFFFAFFFF
@M05620:37:000000000-D9766:1:1101:20623:5856 1:N:0:30
AGTGCCAGCTCTCAATCGCACAGGGGACCCAGGGCCTGGCCCCTCCATCCAGAAAACCTATGACCTCACCCGCTACCTGGAGCACCAACTCCGCAGCTTGGCTGGGACCTATGTGAGTATCCAGCGTAGGAATCTGGGAGTTGGGGAGGAGTGAGGAGTTGGGGAAAGACAGTCCTAACCGTGGAGGGTTCTGGTAAATGATGGGGTGAGGAGGGGCTCTTTGGCTCCCACCAGTCCCCCTGTCTGGTCTA
+
AABBBFFFBFFFGFGGGGGAEEGHFEEGGGHHGGGGGGHGHHGHGGGHHHHHHGHHHGHGHHHHHHGHHHHFGGGGHHGFHHHGHHFHGHHHGGFGGGHHGHHGGGHHGHHHHHHHHGHHHHHHHGEGGGHHHHHHHHGGGHHHGGGGGGGHHHHHHGHHHHGGGGGHHHHHHHHHHGCHGEEGGGGGCFGGGGFGGGGGGGGGGGFFFFFFFFFFFBFFFFFFFFFFFFFDFFFFFFFFFFFFFFFFFFB
@M05620:37:000000000-D9766:1:1101:9131:5881 1:N:0:30
ACCACACCTTCTACAATGAGCTGCGTGTGGCTCCCGAGGAGCACCCCGTGCTGCTGACCGAGGCCCCCCTGAACCCCAAGGCCAACCGCGAGAAGATGCCCAGGTGAGTGGCCCGCTACCTCTTCTGGTGGCCGCCTCCCTCCTTCCTGGCCTCCCGGAGCTGCGCCCTTTCTCACTGGTTCTCTCTTCTGCCGTTTTCCGTAGGACTCTCTTCTCTGACCTGAGTCTCCTTTGGAACTCTGCAGGTTCTA
+
>>1A>1>AFFFFGGGEGGGGDFGGGEEGCFGHGFF?0AE?EG/FHGEGEEG/1BGHHHHGFE/EEEEGGGGB1>?EGGA/FEGA/FGGGGGCCCG<GGFGHHGGHHHHHHFGHHGGG-@CFGHHHHHHHHGGHCGGGG;CGHGH0C9FFFFFFGGGGG-9AF/F@@B@?FFFFFFFFFFFFFFFFFFFFFFFF@ABFFFFFFFB?/;FFFFFFFFFFBBFFFFFFFFFFFFFFFFBBBBFFFFFFFABFFF
@M05620:37:000000000-D9766:1:1101:9105:5885 1:N:0:30
ACCACACCTTCTACAATGCGCTGCGTGTGGCTCCCGAGGAGCACCCCGTGCTGCTGACCGAGGCCCCCCTGAACCCCAAGGCCAACCGCGAGAAGATGCCCAGGTGAGTGGCCCGCTGCCTCTTCTGGTGGCCGCCTCACTCCTTCCTGGCCTCCCAGGGCTGCACCCTTTGTCACTGGTTCTCTCTTTTGCCGTTTTCCGTAGGACTCTCTTCTCTGACCTGTGTCCCCTTTGGAACTCTGCTGGTTCTA
+
AAAAAAA>CFFFFGGGFG1AE0AEEAAAAEHHEAFE?EEEFHHHHGG/EAEFFHHGHHH>/ECGG/EGGGGFFFGEGGCEF<FGGGA@CC<<<BHFDDEG0<F/FHDG11.F0>----<<00<0<00<0<.;.-;@.;/;BBBBFB:90/.90CE./:..;...//9.-/:/;:B/BB-99;/9B//9/:/9/9;AFABFBF--;//9;/99B9B9///BFF-//9/:/;9A///B9/////:/B//9///
@M05620:37:000000000-D9766:1:1101:23021:5886 1:N:0:30
ACCACACCTTCTACAATGAGCTGCTTGTGGCTCCCGAGGAGCACCCCGTGCTGCTGACCGAGGCCCCCCTGAACCCCAAGGCCAACCGCGAGAAGATGACAGGTGTGTGGCCCGCTCCCCCTCCTCTGGTCCCCCTCCCTCCTCCCTGGCGTCCCGGAGCTCCGCCCTCTCTCACAGGTTCTCTCTTCTGTCCCTTTTCGTATCACTCTCTTCTCTCTGCTGCGACTCCTTTGTAACTCTGCAGGTTCTAG
+
AAABAAABFFFFGGGGFGGGGGHH4FGHHFHHHGGGGGGCGHHHHGGGEEGGFGHHHHHGGG?FFGGGGGGHHHHGGGGHGHHHGGGGGGGGFGHHBFHHB2/2?2?0?//0?/A--...>@..</00<000.<<-;.;/;.///.:0..-9;-C---=-.0/9D9B-.;/;F/;//.9/9BFFFF//;//////;F//-.././/9;FFF/BFFF///////;--;;9//;/9///9;B////../;B/;
@M05620:37:000000000-D9766:1:1101:22739:5914 1:N:0:30
AGTGCCAGCTCTCAATCGCACAGGGGACCCAGGGCCTGGCCCCTCCATCCAGAAAACCTATGACCTCACCCGCTACCTGGAGCACCAACTCCGCAGCTTGGCTGGGACCTATGTGAGTATCCAGCGTAGGAATCTGGGAGTTGGGGAGGAGTGAGGAGTTGGGGAAAGACAGTCCTAACCGTGGAGGGTTCTGGTAAATGATGGGGTGAGGAGGGGCTCTTTGGCTCCCACCAGTCCCCCTGTCTGGTCTA
+
ABAAAFFFBFFFGGFGGGGGGGHGGGGGGGHHFGGGGFHHFHGHGGHHHGHHGHGHHGHHHHFHHHHHHHHGGEGGHHHHFGHHHHHHGHHHEGGGGHGHGHHGGGHHGHHHHHHHHHHHHHHHGGGGGGHHHHHGHHHGGHHHGGGGGGGGHHHHFGFHHHGGEGHHHHHHHHHHHHHHGGGGGGGGEGGGGGGGGGGGGGGGGGFFFFFFFFFFFFFFFFFFFFFFFFFFFFFFFFFFFFFFFFFFFFF
@M05620:37:000000000-D9766:1:1101:25589:5916 1:N:0:30
AGTGCCAGCTCTCAATCGCACAGGTGTTTCCTCCCGCGGCTGCTCCCTCTCTCCTAATCCGTCCCCCCCTGGCAACAAAGAACACAAACCCCCGGCAACTGAGTCGCCCGCTACATCTTCTGGTGGCCGCCTCCCTCCTTCCTGGCCTCCCGGAGCTAAGCACTTTCACACTGGTTATCTCGTCTGCCGTTTTCCGTAGGACTCTATTCTCTGACCAAAGGCCCCTTTGGAACTCTTTAGAATTTAAATCG
+
A>>AAFFC1BFFGGGGGCFCGCB0B1100BFGEHGE0//A//B1B1/B0BBB10BBB1B2?F0>/?/>>E/?0BFHAF>000B00/<0F<////<////?0?1?1//?</@G<-1<>11>1<>1<<<<-<-<C..:::/0;/;G/..0..;E-9--;009;0;;9900;;//:B://9///9;---B;>-:B?FF-:-;-/99B//;;9//9B;///--/---9--;//9/99/9;///B//;//9/;;99
@M05620:37:000000000-D9766:1:1101:7982:5943 1:N:0:30
ACCACACCTTCTACAATGAGCTGCGTGTGGCTCCCGAGGAGCACCCCGTGCTGCTGACCGAGGCCCCCCTGAACCCCAAGGCCAACCGCGAGAAGATGACCCAGGTGGGGGGCCGGTCCCGTCTTCTGGTGGCTGCTCCCCCCCTCCCTGCCCCCCCGAGCTTGCCCCCTTTCTACCGGGTTCCCCTTCTTGCGGTTTCCGGAAGCACTCTCTCTCTGGCCTGAGGCTCCCTTTGGAACCTTGCGGGTTCT
+
AAABAAABFFFFGGGFGGGGGGHGGGGGHGHHGGFEEEE?EFAFGEEGEEEFGGGHHFGGGGGEFGGFGGGF3GG?EEGHFHFEC/?>></CDCHHHGGHHC/???1<//<-;B----;9-..;.//;99B.;..;//;A..;9;.AA.;.9..;@-;---.//./;A-@F//////-;>A..//..:9//:B--DFF/:.;.-;././9//;///9//9;/...9.;.9.;B/;/B9/.;///-9-@..9
@M05620:37:000000000-D9766:1:1101:7959:5952 1:N:0:30
ACCACACCTTCTACAATGAGCTGCGTGTGGCTCCCGAGGAGCACCCCGTGCTGCTGACCGAGGCCCCCCTGAACCCCAAGGCCAACCGCGAGAAGATGCCCAGGTGCGTGACCCGCTCCCTCTTCTGGTGGCCTCCTCCCTCCTTCCTCGCCTCCCGGCGCTGCGCCCTTTCTCACTGGTTCTCTCGTCTGCCGTTTTACGCAGGACTCTCTTCTCTGACCTGAGTCGCATTTGGAACTCTGCAGGTTCTA
+
CCCCCCCCFFFFGGGGGGGFGGHHGGGFHGHHHGGGGGGGGHHHHGGGFGGGHHHHHHHGGGGGGGGGGGGHHHHGGGGHGHHHHGGGGGGGGGHHHHHF2?GFGF1><C/?G0-<A-..<</0D0D00/.=G0;GHHGGHH.C;GHF0C--.C9.9;--;;9.:-D--B00;B000:/BFFF0:F.;:EE0;@A.:;0B..9-;.AFFF000;B9BF0B/;/:BFB---:;00;0F0:BF00BFAF00:B
@M05620:37:000000000-D9766:1:1101:13070:5960 1:N:0:30
GAGGCTGCTTTGGAAGAAACTCATAGATTACTGCAACAGTTCACCCTGGACCTGGAAAAGATTCTCGCCTGAATTACAGAAGCTGAAACAACTACATGCTCAGACCCGTAGGCAACTGCCTCTACAAGACGCCAACTAACTAAAAAATCGCATCAAGCAACTGCAACAAAGCTAGGTGTTTCTCTCTTATGACGCTTTCCGAACCACTCTATTAACTCTCATCAGTCTCCTTTGAAACTGACAAGCCACTG
+
>33>>>B>BB@@E4A44BB4B4F5FG5GG5B55F44BAABFFDDGHAAA2BBFBF2B32B13DDB5ABABA235D5DB3D33BBBBB3B??1@B3344B3343BBF1>?>113B0/33BBBBC34433?B/>E/</0111B?B111>01/???/?111<<0<?11<10.0001=10<11.<<=0=0DG=0=00<.:;.CCA..:;..;9C;;0;0;000;;0;F0;;0;0;FFB0009;00/:09.;..;/
@M05620:37:000000000-D9766:1:1101:17673:5992 1:N:0:30
ACCACACCTTCTACAATGAGCTGCGTGTGGCTCCCGAGGAGCACCCCGTGCTGCTGACCGAGGCCCCCCTGAACCCCAAGGCCAACCGCGAGAAGATGCCCAGGTGAGTGGCCCGCTACCTCTTCTGGTGGCCGCCTCCCTCCTTCCTGGCCTCCCGGAGCTGCGCCCTTTCTCACTGGTTCTCTCTTCTGCCGTTTTCCGTAGGACTCTCTTCTCTGACCTGAGTCTCCTTTGGAACTCTGCAGGTTCTA
+
>>11AA>AFFF1ABG1AEGEDDFEA0A00AAGCFGAAAA/AEHHEGGG/EFEFHGFHHGGCECEGGGEGECFGFE>EGGHCAHFHFE<BCC@@CCFDFDFHHHGGFHHGGFGHHGGGGGHHHHGHHHHHHGHGGCCGGGGHHGHHGGGGGGGGGGGGG9AGGGGGGF@@FFFFFFFFFF9FFFFFFFFFFFFF@BFFFFFFFFFFFFFFFFFFFFFFFFFFFFFFFFFFFFFFFFFFFFFFFFFFFFFFFF
@M05620:37:000000000-D9766:1:1101:22742:5995 1:N:0:30
AGTGCCAGCTCTCATCGCATAGGGGTCCCCGGGCCTGGCCCCTCCAGCCCGAAAACCTCTGACCTCACCCGCTACCTGGCGCACCCACTCCGCAGCTTGGCTGGGTCCTCTGTGCGTATCCCGCGTCGGAATCTGGGCGTTGGGGCGGCGTGCGGCGTTGGGGCAAGACAGTCCTAACCGTGGAGGGTTCTGGTAAATGATGGGGTGAGGAGGGGCTCTTTGGCTCCCACCAGTCCCCCTGTCTGGTCTAT
+
AAAABFFFBFFFGGGGGAAFGGHGG2BAFG2AEGGGEH2FAEGFG23BBFG0AECHEFHHHFGH4BBGHFFGEGGHFGH0>EEGGAFGEFFGGGGGFGHGFBCFD2?GG2?GDH1??DD0F1?A@G@C@C<EGHFD/C@:CCG-@DA?=D=B.;@;:9@BA@=.::E.FBFFFBFFFFFF9.-.;AB;;AFFF/BBFFFBFFFFFFFFFFBADAFFFFFFFFFF9FFE.A:AFFFBBE9>AF/F/:B9BF;
@M05620:37:000000000-D9766:1:1101:16502:6085 1:N:0:30
AGTGCCAGCTCTCAATCGCACAGGGGACCCAGGGCCTGGCCCCTCCATCCAGAAAACCTATGACCTCACCCGCTACCTGGAGCACCAACTCCGCAGCTTGGCTGGGACCTATGTGAGTATCCAGCGTAGGAATCTGGGAGTTGGGGAGGAGTGAGGAGTTGGGGAAAGACAGTCCTAACCGTGGAGGGTTCTGGTAAATGATGGGGTGAGGAGGGGCTCTTTGGCTCCCACCAGTCCCCCTGTCTGGTCTA
+
BBCBCFFFCFFFGGGGGGGGGGHHGGGGGGHHGGGGGGHHHHGHGGHHHHHHHHHHHGHHHHGHHHHHHHHGGGGGHHHHHHHHHHHHGHHHGGGGGHHHGHHGGGHHGHHHHHHHHHHHHHHHHGEGGGHHHHHHHHHGFHHHGGGGGGGHHHHHHGHHHHGGGGHHHHHHHHHHHHHHGGEGGGGG;FGGGGFGGGGGGGGGGGFFFFFFFFFFFFFFFFFFFFFFFFFFFFFFFFFFFFFFFFFFFFB
@M05620:37:000000000-D9766:1:1101:16482:6094 1:N:0:30
AGTGCCAGCTCTCAATCGCACAGGGGACCCAGGGCCTGGCCCCTCCCTCCAGAAAACCTATGACCTCACCCGCTACCTGGAGCACCAACTCCGCAGCTTGGCTGGGACCTATGTGAGTATCCAGCGTAGGAATCTGGGAGTTGGGGAGGAGTGAGGAGTTGGGGAAAGACAGTCCTAACCGTGGAGGGTTCTGGTAAATGATGGGGTGAGGAGGGGCTCTTTGGCTCCCACCAGTCCCCCTGTCTGGTCTA
+
AAAAAF5FBFFFGEGGGGGFEEHGGGGGGGFE2EEEEFHHGGGGGG1GHG2F333BBEFFGGBGHGHHHHHGG/EEHFFHFHHHHHFEGHHHGGGGCGFGEBFGFGHHGHHFFGHFFDGGGHFHHCEGGGHHGHFDHGHCFGFFCCFCGGA<<DGCGGHHGFGCFGHHBGFGHHGFHHHGGDEBDGDGEFAFFFFFFFGFBFFGGF;-9FABDD?B@BFFFFFFFFFFFFFDEFFFFFFFBFFFFFEFFFB
@M05620:37:000000000-D9766:1:1101:16709:6149 1:N:0:30
ACCACACCTTCTACAAGAGCTGCGTGTGGCTCCCGCGGCGCACCCCGTTCTGCTTACCGAGGCCCCCCTGAACCCCAAGGCCAACCGCGCGAAGATGCCCAGGTGAGTGGCCCGCTACCTCTTCTGGTGGCCGCCTCCCTCCTTCCTGGCCTCCCGGCGCTGCGCCCTTTCTCACTGGTTCTCTCTTCTGCCGTTTTCCGTAGGACTCTCTTCTCTGCCCTGCGTCTCCTTTGGCACTCTGCAGGTTCTAG
+
AAAAAABBFFFFGFGGG4BB4B4ABBEGEFHHGGGAEE0AEEGGGGGFBBFHHB@FGHG?EEGGGGGG/?GBGHGGGGHGGHHHGGFGG/ACF>>GHGHHFHG<G0CDGGGHHGGGGGHHHGHHHHHHGGGGGGGGGGGGGGGGGGFFBFFFFFFFF-@BFFFFFFFFFFFFF/B9BFFFFFFFFFFFFFFFFAFFFFFFFFFFFFFFFFFFFFFFFFFFFFFFFFFFFFFFFF/9FFFBFFFFFAFFFFB
@M05620:37:000000000-D9766:1:1101:18581:6162 1:N:0:30
ACCACACCTTCTACAATGAGCTGCGTGTGGCTCCCGAGGAGCACCCCGTGCTGCTGACCGAGGCCCCCCTGAACCCCAAGGCCAACCGCGAGAAGATGCCCAGGTGAGTGGCCCGCTACCTCTTCTGGTGGCCGCCTCCCTCCTTCCTGGCCTCCCGGCGCTGCGCCCTTTCTCACTGGTTCTCTCTTCTGCCGTTTTCCGTAGGACTCTCTTCTCTGCCCTGAGTCTCCTTTGGAACTCTGCAGGTTCTA
+
BBBABBBBFFFFGGGGDGDBGBGCE2AA4AGF3FGEAEGCFHHHHGGGFDGGGHGFHHHFCGCGGAEGGEFEHCHGGG?G/CHHCG/<BDD@@FFE1FD<GCGFGHHFGHGGHHGGGCDHHHHHHHHGHHDHAC?CGGGGHHGHHGGGGFGGGGGGFGAGGBBFBBFBBFFFFF/FFFFFFFFFFFFFFFFFFBDFFFFFFFEFFFFFFFFFFFFFFF/BEFF.;FFFFFFFFFFFFFFFFFFEFFFFFFF
@M05620:37:000000000-D9766:1:1101:8561:6225 1:N:0:30
ACCACACCTTCTACAATGAGCTGCGTGTGGCTCCCGAGGAGCACCCCGTGCTGCTGACCGAGGCCCCCCTGAACCCCAAGGCCAACCGCGAGAAGATGACCGCCGCGACCCCCTCTCGCGGTTCTCGCCCCCGTCTCCCTCCTTCCGGGCCTCCCGGCGCTCCGCCCTTTCTCCCTGGTTCCCTCTTTCGCCGGTTTCCTTTTCCCTCTCTTCACTGCCCTTGGTAACCTTTCAGATTCTACATGTTCTAG
+
CCCCDCDCFFFFGGGGGGGGGGHHGGGGHGHHHGGGGGGGGHHHHGGGEGGGHHHHHHHGGGGGGGGGGGGHHHHGGGGHG/GHHGGEGGGGFGHFHF22?////<-----<--<</..:-.-900..<.-A-<C.<:/:<BFBBF.--<@AFAE.-<--<....<--:FB00BF/0.0<:0:</BB00<.<--<..:F000000<BB/FBFF00<<:FFF//0<00::0::00000::B00<0::<000<
@M05620:37:000000000-D9766:1:1101:13465:6245 1:N:0:30
AGTGCCAGCTCTCAATCGCACAGGGGACCCAGGGCCTGGCCCCTCCATCCAGAAAACCTATGACCTCACCCGCTACCTGGAGCACCAACTCCGCAGCTTGGCTGGGACCTATGTGAGTATCCAGCGTAGGAATCTGGGAGTTGGGGAGGAGTGAGGAGTTGGGGAAAGACAGTCCTAACCGTGGAGGGTTCTGGTAAATGATGGGGTGAGGAGGGGCTCTTTGGCTCCCACCAGTCCCCCTGTCTGGTCTA
+
ABABCFFFCFFFGGGGGGGGGGHGGGGGGGHHGGGGGGHHHHGHGGHHHHHHGHHHHGHHHHGHHHHHHHHGGGCEHHHHHHHHHHHHGHHHGGGGGHHHGHHGGGHHGHHHHHHHHHHHHHHHHGGFGGHHHHHHHGGGGHHHGGGGGGGHHHHHHGHHHHGGGGHHHHHHHHHHHFHHGGGGGGGGFGGGGGF0CBGGFGGGGGFFFFFFFFFFFFFFFFFFFFFFFFFFFFFFFFFFFFFFFFFFFF/
@M05620:37:000000000-D9766:1:1101:24066:6277 1:N:0:30
ACCACACCTTCTACAATGAGCTGCGTGTGGCTCCCGAGGAGCACCCCGTGCTGCTGACCGAGGCCCCCCTGAACCCCAAGGCCAACCGCGAGAAGATGCCCAGGTGAGTGGCCCGCTACCTCTTCTGGTGGCCGCCTCCCTCCTTCCTGGCCTCCCGGAGCTGCGCCCTTTCTCACTGGTTCTCTCTTCTGCCGTTTTCCGTAGGACTCTCTTCTCTGACCTGAGTCTCCTTTGGAACTCTGCAGGTTCTA
+
ABABBCCBFFFFGGGGGG5GGGHHGGGGHGFGHFFGGGG?2B2BFFGGEGGFEHGGHHHGGG0EFGGGGGGGHHHGGGGHEHHHHGGEGB/<BDHGHHHHHHHFHHHGFHGGHHGGGGGHHHHHHHHHHHGHHGGGGGHGHHGHHFCGGGGFGGGGGGGGGGGGGGFFFFFFFFFFFFFFFFFFFFFFFFFFFFDFFFFFFBFDDFFFFFFFFFFFFFFFFFFFFFFBFFFFFBFFFFFFFFFFFFFFFFB
@M05620:37:000000000-D9766:1:1101:15825:6294 1:N:0:30
AGTGCCAGCTCTCAATCGCACAGGGGACCCAGGGCCTGGCCCCTCCATCCAGAAAACCTATGACCTCACCCGCTACCTGGAGCACCAACTCCGCAGCTTGGCTGGGACCTATGTGAGTATCCAGCGTAGGAATCTGGGAGTTGGGGAGGAGTGAGGAGTTGGGGAAAGACAGTCCTAACCGTGGAGGGTTCTGGTAAATGATGGGGTGAGGAGGGGCTCTTTGGCTCCCACCAGTCCCCCTGTCTGGTCTA
+
AAAAAFFFBFFFGFGGGGGGGGHGGGGGGGHHFGGGGGHHHHGHGGHHHHHHHHHHHGHHHGHHHHHHHHHGGEFGHHHHGHHHHHGGFHHGEGGGGHHHGHHGGGHHGHHHHHHHHHHHHHHHHGGGGGHHHHHHHHHGGHHHGGGGGGEHHHHHGGHHHHGGGGHHHHGHHHHHHHHHGGGGBGGGDGGGGGGGGGGGGGGGGGFFFFFFFFFFFFFFFFFFFFFFFFFFFFFFFFFFFFFFFFFFFFB
@M05620:37:000000000-D9766:1:1101:16958:6313 1:N:0:30
AGTGCCAGCTCTCAATCGCACAGGGGACCCAGGGCCTGGCCCCTCCATCCAGAAAACCTATGACCTCACCCGCTACCTGGAGCACCAACTCCGCAGCTTGGCTGGAACCTATGTGAGTATCCAGCGTAGGAATCTGGGAGTTGGCGAGGAGTGAGGAGTTGGGGAAAGACAGTACTAACCGTGGAGGGTTCTGGTAAATGATGGGGTGAGGAGGGGCTCTTTAGCTCCCACCAGTCCCCCTGTCTGGCCTA
+
>3AAAFF@AFFFGGGGGGGGGGHFGGGAAE2FFAEF2BBG2FE1EGHGGFBGBHFHFE3AGHFGFHHBG1?EE>FEHDHHGHHGHHHHFHFHEFEEGGHH/33?/0BBF??1?BBGB?GHH2F10>/CDGH1FH2?1FFF?FDF1<>CC?<GHFFHG.</0C-A..C://CCG0CC00GH?GF?.CD-DFGBBFBBFFFG00C0...9AA./..-@B-9/;//9B//9:..A..//9/;ABF/F/9F/A;/
@M05620:37:000000000-D9766:1:1101:20409:6315 1:N:0:30
ACCACACCTTCTACAATGAGCTGCGTGTGGCTCCCGAGGAGCACCCCGTGCTGCTGACCGAGGCCCCCCTGAACCCCAAGGCCAACCGCGAGAAGATGCCCAGGTGAGTGGCCCGCTACCTCTTCTGGTGGCCGCCTCCCTCCTTCCTGGCCTCCCGGCGCTGCGCCCTTTCTCACTGGTTCTCTCTTCTGCCGTTTTCCGTAGGACTCTCTTCTCTGACCTGAGTCTCCTTTGGAACTCTGCAGGTTCTA
+
CCCCCCCBFFFFGGGGGGFGGGHHGEGBFEHHHGGGGGGFGHHHHGGGGGGGHHHHHHHGGGGGGGGGGGGGGHHGGGGHGHHHGGGGGGGGGGHHHEGHHGHGFHHHHHGGHHGGGGGHHHHHHHHHHHGHHGGGGGHGHHGHHGGGGGGGGGGGGG:CFFFFFFFFFFFFFFFFFFFFFFFFFFFFFFFFFFDFFFFFFFFFFFFFFFFFFFFFFFFFFFF:FFFFFFFFFFEFFFFFFFFFFFFFFFB
@M05620:37:000000000-D9766:1:1101:16396:6318 1:N:0:30
AGTGCCAGCTCTCAATCGCACAGGGGACCCAGGGCCTGGCCCCTCCATCCAGAAAACCTATGACCTCACCCGCTACCTGGAGCACCAACTCCGCAGCTTGGCTGGGACCTATGTGAGTATCCAGCGTAGGAATCTGGGAGTTGGGGAGGAGTGAGGAGTTGGGGAAAGACAGTCCTAACCGTGGAGGGTTCTGGTAAATGATGGGGTGAGGAGGGGCTCTTTGGCTCCCACCAGTCCCCCTGTCTGGTCTA
+
BBABBFFFCFFFGGGGGGGGGGHHGGGGGGHHGGGGGGHHHHGHGGHHHHHHHHHHHGHHHHHHHHHHHHHGGGGGHHHHHHHHHHHHGHHHGGGGGHHHGHHGGGHHGGHHHHHHHHHHHHHHHGGGGGHHHHHHHHHGGHHHGGGGFGGHHHHHHGHHHHGGGGHGHHHHHHHHHHHHGGGGGGGGEGGGGGFGGGGGGGGGGGFFFFFFFFF-@FFFFFFFFFFFFFFFFFFFFFFFFFFFFFFFFFF
@M05620:37:000000000-D9766:1:1101:25130:6325 1:N:0:30
ACCACACCTTCTACAATGAGCTGCGTGTGGCTCCCGAGGATCACCCCGTGCTGCTGACCGAGGCCCCCCTGAACCCCAAGGCCAACCGCGAGAAGATGACCGGTGAGTGGCCCGCTACCTCTTCTTGTGGCCGCCTCCCTCCTTTCTTGCCTCCCGGAACCGCGCCCTTTCTCACTGGTTCTCTCTTCTGCCGTTTTCCGTAGGACTCTCTTCTCTGAACTGAATCTTCTTTGTAACCCTGCCGGTTCTAG
+
AAA>A?AAFFFFGF1G3A1BBF1FABAF00BGGG000//A0BFGHGEGFCEF1B1BEABEEE/>CFEGGGG0BGC?EG//?FG</FEGE<CGCAG1111?1<C>/?01<F/<.-----<000=000=D<A.<--:.::EB/:/C0;;0;0;CBCE;9--9.----@@-BF//9///9BFFB/////;:/;/B@BFFF9B9;---///////;9///99/;/9//:///;/;BF/99F/---;-;;9;-9;9
@M05620:37:000000000-D9766:1:1101:20708:6327 1:N:0:30
ACCACACCTTCTACAATGAGCTGCGTGTGGCTCCCGAGGAGCACCCCGTGCTGCTGACCGAGGCCCCCCTGAACCCCAAGGCCAACCGCGAGAAGATGCCCAGGTGAGTGGCCCGCTACCTCTTCTGGTGGCCGCCTCCCTCCTTCCTGGCCTCCCGGCGCTGCGCCCTTTCTCACTGGTTCTCTCTTCTGCCGTTTTCCGTAGGACTCTCTTCTCTGACCTGAGTCTCCTTTGGAACTCTGCAGGTTCTA
+
@B?ABBAAFFFFGGGFGGGGGFHFFEEACAGFHGGGDAEEDHHHHGGGAEGFGGFHGHHGGFEGFGGGGGGFFGHEGGGHGGHHHGGGGGGGCGHHHHHHHHHGHHHHHHGGHHGGGGGHHHHHHHHHHHGHHGGGGGHGHHGHHGGGGGGGGGGGGB-@DFFFFFFFFFFFFFFFFFFFFFFFEFFFFFFFFFDDFFFFFFFDFFFFFFFFFFFFFFFFFFFFFFFFFFFFFFFFFFFFFFFFFFFFFFF
@M05620:37:000000000-D9766:1:1101:24182:6331 1:N:0:30
ACCACACCTTCTACAATGAGCTGCGTGTGGCTCCCGAGGAGCACCCCGTGCTGCTGACCGAGGCCCCCCTGAACCCCAAGGCCAACCGCGAGAAGATCCCCAGGTGAGTGGCCCGCTACCTCTTCTGGTGGCCGCCTCCCTCCTTCCTGGCCTCCCGGAGCTGCGCCCTTTCTCACTGGTTCTCTCTTCTGCCGTTTTCCGTAGGACTCTCTTCTCTGACCTGAGTCTCCTTTGGAACTCTGCAGGTTCTA
+
BBBBBBBBFFFFGGGGGGFGGGHHGGGFHGHHHGGGGGGCGHHHHGGGFGGGHHHHHHHGGGGGGGGGGGGHGHHGGGGHGHHHHGGGGGGGG?HHH2FGGHGGC1DGFHGGHHGGGGGHHHHHHHHHHHGHHGGGFFHEHHAHFGGBBFGGFGGGGG-BFGGGGFFFFFFFFFFFFFFFFFFFFFEFFFFFFFDFFFFFFFFFFFFFFFFFFFFF/FFFFFFBFFFFFFFFFFFFFFFFFFFFFFF/;F:
@M05620:37:000000000-D9766:1:1101:21351:6339 1:N:0:30
ACCACACCTTCTACAATGAGCTGCGTGTGGCTCACGAGCTGCACCCCGTGCTGCTGAGCGAGGCCCCGCTGAACCGCAAGGCCAACCGCGAGAAGATGACCTGTGCGTGGCCCGATACCTCTTCTGGTGGCCGCCTCCCTCCTTCCTGGCCTCCCGGCGCTGCGCCCTTTCTCCCTGGTTCTCTCTTCTGCCGTTTTCCGTAGGACTCTCTTCTCTGCCCTGCGTCTCCTTTGGCACTCTGCAGGTTCTAG
+
AAAAAAAAFFFFGGGGFG1EG1G1FEEBFEAFAGFAA0//BFGF0AEGCGGGHHFHH0AAA////B//>>>/BGH//>E/?>G/?</<<E/>C/?FHEGH11?FGHGFGGGH//->-AHFDGHHHHEHHGHHGGGGGHGHHGHHHHGGGGGGGGGGGAGGG@F@@F@@FFFFFEFF/AFBFFFFFFF/BFFF@FFFFFFFFAFF/BFFFFFFFFFFFBFFFFA@F@FFFFFFFFB9F-BBFF/BFAFBFB/
@M05620:37:000000000-D9766:1:1101:11434:6345 1:N:0:30
ACCACACATTCTACAATGCGCTGCGTGGGGCTCCCGAGGAGCACCCCGTGCTGCTGACCGAGGCCCCCCTGAACCCCAAGGCCAACCGCGAGAAGATGCCCAGGTGAGTGGCCCGCTACCTCTTCTGGTGGCCGCCTCCCTCCTTCCTGGCCTCCCGGCGCTGCGCCCTTTCTCACTGGTTCTCTCTTCTGCCGTTTTCCGTAGGACTCTCTTCTCTGACCTGAGTCGCCTTTGGAACTCTGCAGGTTCTA
+
AAAAAAA1BBBDGFFGGG1AEEGGGEG00AEAFAAB/EEEAFAFBEEAEEEF1GFHHGG>>//>FEGGGGFGBGHEEFGHGHGHHGGGBC/<ACG1FGHHHHHFHFDGHHGGHHGGC?CHHHHHHHHHHHGHHGGGGGGGGGGGGGGGGGGGGGGGGG9@@@@F@@F@@FFFFFFFFFFFFFFFFFFFBBFFF@BFFFFFFFFAFEFFFFFFFFF/;F/BFFF/;FF-9ABFFFFFFFFFFFFFFFFFFFF
@M05620:37:000000000-D9766:1:1101:19471:6347 1:N:0:30
ACCACACCTTCTACAATGAGCTGCGTGTGGCTCCCGAGGAGCACCCCGTGCTGCTGACCGAGGCCCCCCTGAACCCCAAGGCCAACCGCGAGAAGATGACAGGTGTGTGGCCCGCTACCTCTTCTGGTGGCCGCCTCCCTCCTTCCTGGCCTCCCGGCGCTGCGCCCTTTCTCCCTGGTTCTCTCTTCTGCCGTTTTCCGTAGGACTCTCTTCTCTGCCCTGAGTCTCCTTTGGAACTCTGCAGGTTCTAG
+
ABABBBABFFFFFGGCDEFGGGFHFEGFH2GHHGG?AEG?FHHHHGGGE1EFHGHHHHHGGGEGFGGGGGGHHHHGGGGHGHHHFGGGGFFGGFHHF2>GDFFGH1?<<AAGHDGG-<GDGHHFFD0<CDFHCCDFGHGHHGCHFGFFBFFFGGGGGA-@?DDDFFFCFFFFF/9.9ABBBFFFFFFBFFBF>AFFFFFDFFDBBBBFFFFFFFFFF//A/A.;BFBFFFFFB//BF/;9FEFFEAFB9B;
@M05620:37:000000000-D9766:1:1101:6572:6349 1:N:0:30
ACCACACCTTCTACAATGAGCTGCGTGTGGCTCCCGAGGAGCACCCCGTGCTGCTGACCGAGGCCCCCCTGAACCCCAAGGCCAACCGCGAGAAGATGCCCAGGTGAGTGGCCCGCTACCTCTTCTGGTGGCCGCCTCCCTCCTTCCTGGCCTCCCGGAGCTGCGCCCTTTCTCACTGGTTCTCTCTTCTGCCGTTTTCCGTAGGACTCTCTTCTCTGACCTGAGTCTCCTTTGGAACTCTGCAGGTTCTA
+
BBCDCCD>FFFFGGGGGGGGGGHHGGGBAEHHHFFF?EGGGHHHHGGGGGGGHHHHGHHEECGGGGGGGGGGHHHGGGGHGHHHHGGGGG<CGGHFHHHHHHHGHHHHHHGGHHGGGGGHHHHHHHHHHHGHHGGGGGHGHHGHHGGGFFFGGGGGGG-ACGGGGGFFFFFFFFFFHHFFFFFFFFFFFFFFFFFFFFFFFFFFFFFFFFFFFFHFFFFFFFFFFFFBFFFFHFFFFFFFFFFFFFFFFFB
@M05620:37:000000000-D9766:1:1101:20695:6361 1:N:0:30
AGTGCCAGCTCTCAATCGCACAGGGGACACAGGGCCTGGCCCCTCCATCCAGAAAACCTATGACCTCACCCGCTACCTGGAGCACCAACTCCGCAGCTTGGCTGGGACCTATGTGAGTATCCAGCGTAGGAATCTGGGAGTTGGGGAGGAGTGAGGAGTTGGGGAAAGACAGTCCTAACCGTGGATGGTTCTGGTAAATGATGGGGTGAGGAGGGGCTCTTTGGCTCCCACCAGTCCCCCTGTCTGGTCTA
+
CCBCCFFFCFFFGGGGGGGGGGGHG2B22BFGBFEGFE2G2AEEE1GH5GHHHFHHF1GH5GFFHGGFHHFGG>EEGHHFGFHHHHFFEGHCEFFGGHFHGHHGGGHHGHHHHHHHHHHHHHHHHGGGGGHHHHHHHHFGGHHHGGGGGGEGHFHHGGCHHHGGEGHHHHHHHHHHHHHHGGGGDGGGFGGGGGGGGGGGGGGGGGGFFFFFFFFFFFFFFFFFFFFFFFFFFFFFFFFFFFFFFFFFFFF
@M05620:37:000000000-D9766:1:1101:10690:6384 1:N:0:30
AGTGCCAGCTCTCAATCGCACAGGGGACCCAGGGCCTGGCCCCTCCATCCAGAAAACCTATGACCTCACCCGCTACCTGGAGCACCAACTCCGCAGCTTGGCTGGGACCTATGTGAGTATCCAGCGTAGGAATCTGGGAGTTGGGGAGGAGTGAGGAGTTGGGGAAAGACAGTCCTAACCGTGGAGGGTTCTGGTAAATGATGGGGTGAGGAGGGGCTCTTTGGCTCCCACCAGTCCCCCTGTCTGGTCTA
+
BCAABFFFCFFFGGGGGGFGGGHGGGGGGGHHFFGGGGHHHHGHGGHHHHHHHHHHHGHGHHHHHHGHHHHGGEFGHHHHHHHHHHHHGHHHEGGGGHHHGHHGGGHHGHHHHHHHHHHHHHHHHGGGGGHHHHHHHHHGGHHHGGGGGGGGHHHHHGHHHHGGGGHHHHHHHHHHHHHHGFEGGGGGEFGGGGFFGGGGGGGGGGFFFFFFFFFFFFFFFFFFFFFFFFFFFFFFFFFFFFFFFFFFFFB
@M05620:37:000000000-D9766:1:1101:26118:6388 1:N:0:30
ACCACACCTTCTACAATGAGCTGCGTGTGGCTCCCGAGGAGCACCCCGTGCTGCTGACCGAGGCCCCCCTGAACCCCAAGGCCAACCGCGAGAAGATGCCCAGGTGAGTGGCCCGCTACCTCTTCTGGTGGCCGCCTCCCTCCTTCCTGGCCTCCCGGAGCTGCGCCCTTTCTCACTGGTTCTCTCTTCTGCCGTTTTCCGTAGGACTCTCTTCTCTGACCTGAGTCTCCTTTGGAACTCTGCAGGTTCTA
+
CCCCCCCCFFFFGGGGGGGGGGHHGGGGHGHHHGGGGGGGGHHHHGGGGGGGHHHHHHHGGGGGGGGGGGGHHHHGGGGHGHHHHGGGG/>//?<?F2?GGHHGHGFHHEFFHHDGGGGHHHHHHHHGHHGHHGGCGEHGHHGHHFGGF/ACFFGGB-9-AFFFDGDFFFFFFFEFFF/;BFFFFFFFFFFFFFFDBEFFFFF..B0BFFFFFFBFFFBFFF/FFFFFFFFFFFFFFFFFFFFFFAFB:B;
@M05620:37:000000000-D9766:1:1101:18454:6432 1:N:0:30
ACCACACCTTCTACAATGAGCTGCGTGTGGCTCCCGAGGAGCACCCCGTGCTGCTGACCGAGGCCCCCCTGAACCCCAAGGCCAACCGCGAGAAGATGCCCAGGTGAGTGGCCCGCTACCTCTTCTGGTGGCCGCCTCCCTCCTTCCTGGCCTCCCGGAGCTGCGCCCTTTCTCACTGGTTCTCTCTTCTGCCGTTTTCCGTAGGACTCTCTTCTCTGACCTGAGTCTCCTTTGGAACTCTGCAGGTTCTA
+
BBBBBBABFFFFGGGFFGGGGGGHGFGEHDHHHGGDEGGCGHHHHGGGEEGGHHHHHHHGGGGGGGGGGGGHHHHGGGGHGHHHHGGGGGGGGGHHHEHHHHHGHHHHHHGGHHGGGGGHHHHHHHHHHHGHHGGGGGHGHHGHGGGGGGGGGGGGGG-:DFGGGGFFFFFFFFFFFFFFFFFFFFFFFFFFFFDFFFFFFFFFFFFFFFFFFFFFFFFFFFFBFFFFFFEFFFFFFFFFFFFFFFFFFF;
@M05620:37:000000000-D9766:1:1101:20453:6482 1:N:0:30
GAGGCTGCTTTGGAAGAAACTCATAGATTACTGCAACAGTTCCCCCTGGACCTGGAAAAGTTTCTTGCCTGGCTTACAGAAGCTGAAACACCTGCCCCCCATGATGCTACGCCCACTGCAAGGTCTCGATACCACCTCAAGGCATCAAAACATCCCAAAAAACATCCCCATCGAACTGATTCACTCTCGTTCCATTTTTCTTATTACTCTATTCTAACAACTCACACTATTTGTACTTGCAACTGACAATC
+
>3AA>AF?F5B@F4B4B4AFGFGFFFDGH5BBFB44FF25DD5ABEGGG22FHFHBB3EC3DGD5BFDAFFEAB13BBDFHEFHF3BEBF1??F1?11>>>23B@4434B/>>>/??3BB33/3B4B332/<22B?00?B22<02@<222@?@<0/10</?->>11<..00<.<<.<<00000==<00;.../000000;0;<00;<CGB;990;;0099.9:0/0///0;0099;;90000;9;9B9;//
@M05620:37:000000000-D9766:1:1101:12665:6485 1:N:0:30
ACCACACCTTCTACAATGAGCTGCGTGTGGCTCCCGAGGAGCACCCCGTGCTGCTGACCGAGGCCCCCCTGAACCCCAAGGCCAACCGCGAGAAGATGCCCAGGTGAGTGGCCCGCTACCTCTTCTGGTGGCCGCCTCCCTCCTTCCTGGCCTCCCGGAGCTGCGCCCTTTCTCACTGGTTCTCTCTTCTGCCGTTTTCCGTAGGACTCTCTTCTCTGACCTGAGTCTCCTTTGGAACTCTGCAGGTTCTA
+
?A?ABAAAFFFFGFGFBFGGGGFHEEGGHCGHHGG22EEEGHEHHGGGGGGEHHHHHHHGGGGGGGGGGGGHHHHGGGGHGHHHHGGGGGGGGGHHHHHHHGHGHHHHHHGGHHGGGCGHHHHHHHHGHHGHGGGGGGHGHHGHHGGGGGGGGGGGGG-BDGGGGGFFFFFFFFFFFFFFFFFFFFFFFFFFFFDFFFFFFFAFF9FFFFFFFFFFFFFFFFFFFFFFFFFFFFFFFFFFFFFFFFFFFF;
@M05620:37:000000000-D9766:1:1101:12545:6485 1:N:0:30
AGTGCCAGCTCTCAATCGCACAGGGGACCCAGGGCCTGGCCCCTCCATCCAGAAAACCTATGACCTCACCCGCTACCTGGAGCACCAACTCCGCAGCTTGGCTGGGACCTATGTGAGTATCCAGCGTAGGAATCTGGGAGTTGGGGAGGAGTGAGGAGTTGGGGAAAGACAGTCCTAACCGTGGAGGGTTCTGGTAAATGATGGGGTGAGGAGGGGCTCTTTGGCTCCCACCAGTCCCCCTGTCTGGTCTA
+
ABAABFFFBFFFGGGGGGGGGGHHGGGGEGHHGGGGCFHH2GGHGGHHFHHHDF3FGGGBGHFHHHHHHHHGGEGGHGHHFHHHHHHHGGHHGGGFEHHHGHHGGGHHGHHHHHHHHHHGHHHHHGDEGGHHFHHHHHGCGBG1@DFGGGECGGHHHG/C<CDGEGHHHHHHHHHHHHHHGGEAAEGGCFGGGF;CGGGGGGGGGGFFFFFFFFCF;DFFFFFFFEFFFFFFFFFFFFEFFFFFFBFBFFB
@M05620:37:000000000-D9766:1:1101:20435:6496 1:N:0:30
ACCACACCTTCTACAATGAGCTGCGTGTGGCTCCCGAGGAGCACCCCGTGCTGCTGACCGAGGCCCCCCTGAACCCCAAGGCCAACCGCGAGAAGATGCCCAGGTGAGTGGCCCGCTACCTCTTCTGGTGGCCGCCTCCCTCCTTCCTGGCCTCCCGGAGCTGCGCCCTTTCTCACTGGTTCTCTCTTCTGCCGTTTTCCGTAGGACTCTCTTCTCTGACCTGAGTCTCCTTTGGAACTCTGCAGGTTCTA
+
CCCCCCCCFFFFGGGGGGGGGGHHGGGGHGHHHGGGGGGGGHHHHGGGGGGGHHGHHHHGGGGGGGGGGGGHHHHGGGGHGHHHHGGGGGGGGGHHHHHHHHHGHHHHHHGGHHGGGGGHHHHHHHHHHHGHHGGGGGHGHHGHHGGGFGGGGGGGGF?GGGFGGGFFFFFFFFFFFFFFFFFFFFFF0BFFFFFFFFFFFFFFFFFFFFFFFFFFFFFFFFFFFFFFFFFFFFFFFFFFFFFFFFFFFFB
@M05620:37:000000000-D9766:1:1101:15929:6497 1:N:0:30
ACCACACCTTCTACAATGAGCTGCGTGTGGCTCCCGAGGAGCACCCCGTGCTGCTGACCGAGGCCCCCCTGAACCCCAAGGCCAACCGCGAGAAGATGACAGGTGAGTGGCCCGCTACCTCTTCTGGTGGCCGCCTCCCTCCTTCCTGGCCTCCCGGCGCTGCGCCCTTTCTCACTGGTTCTCTCTTCTGCCGTTTTCCGTAGGACTCTCTTCTCTGCCCTGCGTCTCCTTTGGAACTCTGCAGGTTCTAG
+
AAAAAAAAFF1DBGGEF1FB1AB1A0ABG?GHAFGEEEGEGHEHHGCG/BEFGF11FHGGGGGGFA>FGGGBHFHGGGEHACHHGGEEGGC@?CCGFGDGGGGDG?GGHEFHHGGGGGGHGHHHHHHHHGHHGGGCGHEFHGHHHHGGGFGGGGGGG-AGG@F@@F@@FFFFFFFFFFFFFFFFFFFFFFFF@BFFFFFFFFFBFFFFFFFFFFFFF/BEFF9=B@FFFFFFFFBFFFFFFFFFFFFFFFF
@M05620:37:000000000-D9766:1:1101:17133:6499 1:N:0:30
AGTGCCAGCTCTCAATCGCACAGGGGACCCAGGGCCTGGCCCCTCCATCCAGAAAACCTATGACCTCACCCGCTACCTGGAGCACCAACTCCGCAGCTTGGCTGGGACCTATGTGAGTATCCAGCGTAGGAATCTGGGAGTTGGGGAGGAGTGAGGAGTTGGGGAAAGACAGTCCTAACCGTGGAGGGTTCTGGTAAATGATGGGGTGAGGAGGGGCTCTTTGGCTCCCACCAGTCCCCCTGTCTGGTCTA
+
AAAAAFFFBFFFGFGGGGGGEEHGGEEEGGHGDDEEFGHHHHGHGG2GHFFGGAFGHGGHHHFHHHHFHGHGG@EEHHHHGGHHHHCFEHHHGGGGGHHHDHHGGGHHGHHHGFFHGHHFHHGHHGGGGGHHHHHHGGEFDGDFCGCCGFEGH0<C<EGHHHGGED.GHHFHHHHHGHHHGGGGDGGGGGGGFGGGGFGGGGGGGGFBFFFFFFBBBBFFFFFFFFFFFFFFEFFFFFFFBFFFFFFFFF9
@M05620:37:000000000-D9766:1:1101:20092:6530 1:N:0:30
ACCACACCTTCTACAATGAGCTGCGTGTGGCTCCCGAGGAGCACCCCGTGCTGCTGACCGAGGCCCCCCTGAACCCCAAGGCCAACCGCGAGAAGATGCCCAGGTGAGTGGCCCGCTACCTCTTCTGGTGGCCGCCTCCCTCCTTCCTGGCCTCCCGGCGCTGCGCCCTTTCTCACTGGTTCTCTCTTCTGCCGTTTTCCGTAGGACTCTCTTCTCTGACCTGAGTCTCCTTTGGAACTCTGCAGGTTCTA
+
BBBBBBBBFFFFGGGGGGGGGGHHGGGGDGHHHGGGGGFGFHHHHGGGFGGGHHFHHHHGCFGGGGGGGGGHHHHGGGGHGHHHEFGGGGGGCGHHHGGHHHHGHFFGHGGGHHGGGCGHEHHHHGFHFGGHHGGGGGHGHHGHHGGGGGGGGGGGDB-:BDCFFFFFFFFFFFFFFFFFFFFFFFFFFFFFFDDDFFFFFF?DD/B/FFFFFFFFFE9FFFFFFFFFFFFFFEEFFFFFFFFEBFFFFF/
@M05620:37:000000000-D9766:1:1101:16264:6531 1:N:0:30
ACCACACCTTCTACAATGAGCTGCGTGTGGCTCCCGAGGAGCACCCCGTGCTGCTGACCGAGGCCCCCCTGAACCCCAAGGCCAACCGCGAGAAGATGACAGGCGCGTGGCCCGCTCCCTCTTCTGCTGGCCGCCTCCCTCCTTCCTGGCCTCCCGGCGCTGCGCCCTTTCTCTCTGGTTCTCTCTTCTGCCGTTTTCCGTAGGCCTCTCTTCTCTGCCCTGCGTCTCCTTTGGAACTCTGCAGGTTCTAG
+
CCCCCBCCFFFFGGGGGGGGGGHHGGGEFGHHHGGGGGGGGHHHHGGGGGGGHHHHHHHGGGGGGGGGGGGHHHHGGGGHGHHHHGGGGGGG?/G<222F22/////>---0<A@--.</<<<CH00=0/;:C-A9.CE9/./CF/00CFGB.:..-;-@DF?9-DA-F/:FF/9//;BF/BFB9FB/:9F/-D9FFFB9B9..9/:.///;F9:FFBB./..-;9.///BF////;BF/F/FF.;9/9B/
@M05620:37:000000000-D9766:1:1101:21213:6541 1:N:0:30
ACCACACCTTCTACAATGAGCTGCGTGTGGCTCCCGAGGAGCACCCCGTGCTGCTGACCGAGGCCCCCCTGAACCCCAAGGCCAACCGCGAGAAGATGACAGGCCCGTGACCCGCTCCCTCGTCTGCTGCCCGCCTCCCTCCTTCCTGGCATCCCGGCGCTGCGCCCTTTCTCCCTTGTTCTCTCTTCTGCCGTTTTCCGTAGGTCTCTCATCTCAGCCCTGCGTCTACTTTGGCACTCTGTAGGTTCTAG
+
CCCCCCCCFFFFGGGGGGGGGGHHGGGGHGHHHGGGGGGGGHHHHGGGGGGGHHHHHHHGGGGGGGGGGGGHHHHGGGGHGHHHHGGGGGGGCGHHHHGD2?FA/CF/</FGC-<A@A./<-<C<E0<;0;GGFGGAGGHB.:09C99BA/BFGGD?F-CF;9:-;99FFBFBB///:BFFFFFFFF/BFFFFD.BEFFA9.../;;FFF/:BFF/;/;A/9.@FAD.9/;B/BFFBBBBFFFE/B//:;/
@M05620:37:000000000-D9766:1:1101:17031:6567 1:N:0:30
AGTGCCAGCTCTCAATCGCACAGGGGACCCAGGGCCTGGCCCCTCCATCCAGAAAACCTATGACCTCACCCGCTACCTGGAGCACCAACTCCGCAGCTTGGCTGGGATCTGGGAGTTGGGGAGGAGTGAGGAGTTGGGGACAGCCAGTCCTACCCGTGGAGGGTTCTGGTAAATGATGGGGTGAGGAGGGGCTCTTTGGCTCCCACCAGTCCCCCTGTCTGGTCTATCTCCTGCCCTTAGATCGGAAGAGC
+
AA3AADFFBFFFGGGFDGGFGCHAFGCEAAAFFEEE2FHF2GEAEGGHHC3FABAAGFFGHHDGHHHBGFGEE@>EHFGHFFHHHHHFGFHHGD?EC3GGEHFGGCEFFHHHF0/?BFGC@/</<<GHFGHB<?0?<?C.-.<.>0C<DGHD0.C<<CCGHD@:::CC:<:C0;;F0BFGGG9.:A9AD----AFFFFFFFFEEFFAE?9/BF?DBABBB99BBBBFFFFFFFBF?FFFF/::....;.99
@M05620:37:000000000-D9766:1:1101:20586:6573 1:N:0:30
AGTGCCAGCTCTCAATCGCATAGGGGACCCAGGGCCTGGCCCCTCCATCCAGAAAACCTATGACCTCACCCGCTACCTGGAGCACCAACTCCGCAGCGTAGGAGTTGGGGAGGAGTGAGGAGTTGGGGAAAGACCGTCCTCACCGTGGCGGGTTCTGGTACCTGATGGGGTGAGGAGGGGCTCTTTGGCTCCCACCAGTCCCCCTGTCTGGTCTCTCTCCTGCCCTTAGATCGGAAGAGCACACGTCTGAA
+
ABABBFFFBFFFGGGGGGGGAAGHHGGGGGHHGGGGGGHHHHGHGGHHHHHHHHHHHGHHHHHHHHHHHHHGGFGGHHHHHGHHHHHHGHHHEGGGGGEEGGHHHHHHGGGDD/?GHHBG2?GHGGDGFGHH0FFDGGGGG1CFGFHG-ADGAEGGGGGGF9FGGGGGGGEG.;AFDFFFFFFFFFFFFFFFFFFFFFFFFFFFFFFFFFFFFF/FFFFFFFFFFFFFFFFFFFFFFFFFBFFFFFFFFFF
@M05620:37:000000000-D9766:1:1101:13936:6591 1:N:0:30
AGTGCCAGCTCTCAATGCACAGGGGACCCCGGGCCTGGCCCCTCCATCCCGAAAACCTCTGACCTCACCCGCTACCTGGAGCACCCACTCCGCAGCTTGGCTGGGACCTATGTGCGTATCCAGCGTCGGAATCTGGGCGTTGGGGCGGCGTGCGGCGTTGGGGCAAGCCAGTCCTAACCGTGGAGGGTTCTGGTAAATGATGGGGTGAGGAGGGGCTCTTTGGCTCCCACCAGTCCCCCTGTCTGGTCTAT
+
AAAABFFFCFFFGGGGGBFGGGHGGAEFE2EEEFEGFH2GCGHGGH5DG1BAEFGHGHCHGHFH@BGHHHGGGGGHHHH2BGHHH/?EHGHGGGGGHHHGHHGGGFFFH?GHHH2CFGGHH1FGFE/AC<FFHHHHG.-CAFGGG?@C-=CF.@D-@DFFFFF.BEF.A/AFFFFFFFFFFFF.;DF;FFFFFFFFFFFFFFFFFDDFFF0DFFFFFFFFFFFFFFFFFFFFFFFFFFFFFFFFFFFFFFF
@M05620:37:000000000-D9766:1:1101:20925:6637 1:N:0:30
AGTGCCAGCTCTCAATCGCACAGGGGACCCAGGGCCTGGCCCCTCCATCCAGAAAACCTATGACCTCACCCGCTACCTGGAGCACCAACTCCGCAGCTTGGCTGGGACCTATGTGAGTATCCAGCGTAGGAATCTGGGAGTTGGGGAGGAGTGAGGAGTTGGGGAAAGACAGTCCTAACCGTGGAGGGTTCTGGTAAATGATGGGGTGAGGAGGGGCTCTTTGGCTCCCACCAGTCCCCCTGTCTGGTCTA
+
AAABBFFFBFFFGGGGGGGGGGHGGGGGCGHHGGGGGGHHAHGHGGGHHHHHGHHHHGHHHHEHHHHHHGHEGGGGHHHHHHHHHHHHGHHHGGGGGHHHGHHGGGHHGHHHHHHHHGHHHHHHGGGGGGHGHHHHGHHGEHHHGGGGGGFFHHHHHGHHHHGGGGHHHHHHHHHGHHHHGFFGGGGGFFGGGGFGGGGGGGGGGGDDFFFFFFFFFFFFFFFFFFFFFFFFFFFFFFFFFFFFFFFBFFF
@M05620:37:000000000-D9766:1:1101:17584:6643 1:N:0:30
ACCACACCTTCTACAATGAGCTGCGTGTGGCTCCCGAGGAGCACCCCGTGCTGCTGACCGAGGCCCCCCTGAACCCCAAGGCCAACCGCGAGAAGATGCCCAGGTGAGTGGCCCGCTACCTCTTCTTGTGGCCGCCTCCCTCCTTCCTGGCCTCCCGGAGCTGCGCCCTTTCTCACTGGTTCTCTCTTCTGCCGTTTTCCGTAGGACTCTCTTCTCTGACCTGAGTCTCCTTTGGAACTCTGCAGGTTCCA
+
AAAABA?AFFCDGGGFGDG5AAFCEBEEHDHHFGFEEAE2EHHHHGCGEAECGEFGHHFGGG?ECE>EGGGGHG??EGGEFFHCEFAEGCD</?FFDB1?G?/F111?F1?/?F--@?@CBF0DD00==CD..<:;..:CGFACG0;0CF.90.;..--9-.//--:B;FB////;//B99/B/BB//BB//BBADFFFF.9.9DFF/:///B;///99F99./.9;//99:F9B/////;///9A.9///
@M05620:37:000000000-D9766:1:1101:26067:6648 1:N:0:30
AGTGCCAGCTCTCAATCGCACAGGGGACCCAGGGCCTGGCCCCTCCATCCAGAAAACCTATGACCTCACCCGCTACCTGGAGCACCAACTCCGCAGCTTGGCTGGGACCTATGTGAGTATCCAGCGTAGGAATCTGGGAGTTGGGGAGGAGTGAGGAGTTGGGGAAAGACAGTCCTAACCGTGGAGGGTTCTGGTAAATGATGGGGTGAGGAGGGGCTCTTTGGCTCCCACCAGTCCCCCTGTCTGGTCTA
+
>3>AAFFFBFFFFGGGGFFGFGHHGGEGGGHHGGCDGFHHHHGHGGHHFHHHHCBGHGFGHHHHHHFHHHHGGGGGHGGHGGHECHHHGFHHGGGGGHHHGHHGGGHHGHHHHHHHHHHHHHHHHGGGGGHHHHHHHHHGGHHHGGGGGGGHHHHHHGHHGHGGGGHHHHHHHHHHHHHHGGGGGGGG=FFGGGGGGGGGGGGGGGFFFFFFFFFFFFFFFFFFFFFFFFFFFFFFFFFFFFFFFFFFFFB
@M05620:37:000000000-D9766:1:1101:21632:6649 1:N:0:30
ACCACACCTTCTACAATGAGCTGCGTGTGGCTCCCGAGGAGCACCCCGTGCTGCTGACCGAGGCCCCCCTGAACCCCAAGGCCAACCGCGAGAAGATGCCCAGGTGAGTGGCCCGCTACCTCTTCTGGTGGCCGCCTCCCTCCTTCCTGGCCTCCCGGAGCTGCGCCCTTTCTCACTGGTTCTCTCTTCTGCCGTTTTCCGTAGGACTCTCTTCTCTGACCTGAGTCTCCTTTGGAACTCTGCAGGTTCTA
+
AAAABAAAFFCDFGGEFFBFEEGFEEEBGEHHEFFEEEG?FHHHHGGGE1FEHFFFHGGGGGGGGEEFGGGFHFEEGFEGCFHGEGGEGCBDCGHHHDHHHHHGFHHHHHGGHHGGGGGHHHHEGHHHHHGHHGC?EDHGHHG/GGGGGGGGFFGGGG-:@GGGGGFBBFFFFFFFFFFFFFEFFFFFFFFFFBFFFFFFFFAFFFFFFFFFFFFFFFFFFFE/BFFFFFFFFFFFFFFFFFFFFFFFFFB
@M05620:37:000000000-D9766:1:1101:21748:6669 1:N:0:30
AGTGCCAGCTCTCAATCGCACAGGGGACCCAGGGCCTGGCCCCTCCATCCAGAAAACCTATGACCTCACCCGCTACCTGGAGCACCAACTCCGCAGCTTGGCTGGGACCTATGTGAGTATCCAGCGTAGGAATCTGGGAGTTGGGGAGGAGTGAGGAGTTGGGGAAAGACAGTCCTAACCGTGGAGGGTTCTGGTAAATGATGGGGTGAGGAGGGGCTCTTTGGCTCCCACCAGTCCCCCTGTCTGGTCTA
+
ABAABFFFCFFFGGGGGGGGGGHGGGEGGGHHFGGGGGHHHHGHGGHHHHHHHHHHHGHHHHHHHGHHHHHGGEGGHHGHEGHHHHHHGHHGGGGGGHGHGHHGGGHHGHHHHHHHHHHHHHHHHGGGGGHHHHHHHHGGGHHHGGGGGFEHHFHHFGHHHHGGGGHHHHHHHHHHHHHHGGGGGGGGEGGGGGGGGGGGGGGGGGFFFFFFFFFFFFFFFFFFFFFFFFFFFFFFFFFFFFFFFFFFFFF
@M05620:37:000000000-D9766:1:1101:5757:6673 1:N:0:30
GCGGCTGCTTTGGAAGAGCACACGTCTGCACTCCCGTCACCGCTCATTCTCTCGTATGCCGTCTTCTGCTTGAAACAAAACAAAGAACTCTCTTCCAATGATCCCCATACACAACACGCAGGGCACCGCCTCAAAACAGGAGAACAGACGAGAGTATCGCACCAGTGACACCGGGCGCGACGAGGCACACGATACGCGATGCGCACAGTCATAACAGCTTAACCAAGTATGAGCATTTCGACAGCACAAGG
+
3333>>>AFF5BCFBABBB4B44A4ABA5DBFBBF2B22AAAAEFA5D5ADDB11B3AFGEBA11D5DDFGHEC5@?B?11111331?33433434344334B40?003B333/?//////////<?///?/11110/0/0//0?000<---.</00=.<.--..000000.----9--;------....--..-9.---..-:---.///////9/.9//////;.9///9///9///..:9-..:....
@M05620:37:000000000-D9766:1:1101:5255:6685 1:N:0:30
AGTGCCAGCTCTCAATCGCACAGGGGACCCAGGGCCTGGCCCCTCCATCCAGAAAACCTATGACCTCACCCGCTACCTGGAGCACCAACTCCGCAGCTTGGCTGGGACCTATGTGAGTATCCAGCGTAGGAATCTGGGAGTTGGGGAGGAGTGAGGAGTTGGGGAAAGACAGTCCTAACCGTGGAGGGTTCTGGTAAATGATGGGCTGAGGAGGGGCTCTTTGGCTCCCACCAGTCCCCCTGTCTGGTCTA
+
AAAABFF4>CFFFFGGGGCCEEFHFGGAABGHG2BE2AFGAGEHGGHDGGHH3A3BFEF3FH5GHHHHHHEEGEEGHEHHFGHEEHFHGHDHFGG/>GGHGHFFGGGHGHFHHHHHH?FGHHFHHGGGGFHHHHHGHHHGGHHH?DFGGGDHHHGHGGCGHFCGGDHHHHHHHHHHHFHHGEFGDEGB.9FFGGFGGGGGGGGFE.9AFFFFFF;;@>FFFFFEFFE.ABFFEFFFFFFFBEFFFFFFFFB
@M05620:37:000000000-D9766:1:1101:24655:6685 1:N:0:30
ACCACACCTTCTACAATGAGCTGCGTGTGGCTCCCGAGGAGCACCCCGTGCTGCTGACCGAGGCCCCCCTGAACCCCAAGGCCAACCGCGAGAAGATGACCGGTGAGTGGCCCGCTACCTCTTCTGGTGGCCGCCTCCCTCCTTCCTGGCCTCCCGGCGCTGCGCCCTTTCTCACTGGTTCTCTCTTCTGCCGTTTTCCGTAGGACTCTCTTCTCTGCCCTGCGTCTCCTTTGGCACTCTGCAGGTTCTAG
+
BBB?BBBBFFFFGGGGCG5FGFHGGGEEHEHHCFGAEGGGGHHHHGGGGEGGHHGCHHGGCGGGGAGGGGGBGCGGGGEHEEFHHGGGGG/@DGHG1GDG1<A/<<?11FCHC@CCG-C<DDGHGHHDGEH.A@::EH.GGGGFBF9BFFGGFEGGG-A=B;A@>.BBFFF/FBFFF.FFBBBFFBBFFF/BBADFABFFFAAD//;;FFFBFFFFF/9EFF.BDB?FF/F/BB/;BB//F//BF9B/B/;
@M05620:37:000000000-D9766:1:1101:12744:6702 1:N:0:30
AGTGCCAGCTCTCAATCGCACAGGGGACCCAGGGCCTGGCCCCTCCATCCAGAAAACCTATGACCTCACCCGCTACCTGGAGCACCAACTCCGCAGCTTGGCTGGGACCTATGTGAGTATCCAGCGTAGGAATCTGGGAGTTGGGGAGGAGTGAGGAGTTGGGGAAAGACAGTCCTAACCGTGGAGGGTTCTGGTCAATGATGGGGTGAGGAGGGGCTCTTTGGCTCCCACCAGTCCCCCTGTCTGGTCTA
+
>>>AADD43FFFGGFGGFFAEEB4FFGE2E2AF2EE2AGF2GGEGGBGFF3F333BGGHBGF5FGHGEHFFEGG/FHFHHHHHEFHHHGGHHFG//>FGH/F3/??BF?G1F1FD2B??FGG2FCCA?CD11@1<D?F0?CGFF@DC<C?CHCHHGFDGB0C@-.;G./;C/::GCF;CC-:.9EFG-AF.FFGC0;;C0;0;0..A-..;/99--9-.B/9/999/.A.A...////9A=.B/F/9/;F;
@M05620:37:000000000-D9766:1:1101:20734:6711 1:N:0:30
ACCACACCTTCTACAATGAGCTGCGTGTGGCTCCCGAGGAGCACCCCGTGCTGCTGACCGAGGCCCCCCTGAACCCCAAGGCCAACCGCGAGAAGATGACAGTTGGGTGGCCCGCTACCTCTTCTGGTGGCCGCCTCCCTCCTTCCTGGCCTCCCGGCGCTGCGCTCTTTCTCACTGGTTCTCTCTTCTGCCGTTTTCCGTAGGACTCTCTTCTCTGCCCTGCGTCTCCTTTGGAACTCTGCAGGTTCTAG
+
>A?1AAAAFFFFGGGB3G11F1G1EA0AF0GH1FFE?EF/BG/GHGEGECGGFHHBGHHG/ECEE/>FEGG011>?EE/F//?EEF//BCC//<???F1?1?12?1<///00>-A--</<DG0DGB0<<EFHG--;AGC:G?/C0BFGBAABF..;9A?;9>F<--9;//BF///9/;/;/BB/BF//;9//@-9/EFFBB--AB/;///B//BBB//9-;A-;--;9/////;//;/B/;F9FF9:FBFB
@M05620:37:000000000-D9766:1:1101:26088:6713 1:N:0:30
AGGGCCAGCTCTCAAGAGCACAGGGGACTAAGGGAATGGCTCCTCCATCAAGAAAACATATGACCTCACCCGCTAACTGGAGCACAAACCCCGCAGATTGGTTGGAACCTATGTGAGTATCAAGCGTAGGCATCTAGAAGATGGGGAGGCGTGAAAAGTTGGGACCAAACAATCCTAACCAAGGCAGGTACTGGTAAATGATGGGGTGAGGAGAGGCACTTTGGCAACCACCAGTCCCCCTATCTGGAATA
+
11>1>>1AAFB3BABAABGGA0B0A0BE00BGHGC0A1BF0BBGHH0D11B1100BBG1BDD2D1DABFCGGC?//GGH0FFGF0FGHH/?E//>EE1FG01?/<11BFGFHHFGHHHEFHG2FH//?><11@FH1>2@@1@F<?///<>->><.00<0=<CC..<..;;..<:/CCGFG0.;:..9:90;;;BCCFGGGFFBFGGGG.AA/9-9:A-9;BF/99//:;-;EFFFF/9:B@-9;;F///99
@M05620:37:000000000-D9766:1:1101:23640:6717 1:N:0:30
ACCACACCTTCTACAATGAGCTGCGTGTGGCTCCCGAGAAGCACCCCGTGCTGCTGACCGAGGCCCCCCTGAACCCCAAGGCCAACCGCGAGAAGATGCCCAGGTGAGTGGCCCGCTACCTCTTCTGGTGGCCGCCTCCCTCCTTCCTGGCCTCCCGGCGCTGCGCCCTTTCTCACTGGTTCTCTCTTCTGCCGTTTTCCGTAGGACTCTCTTCTCTGACCTGAGTCTCCTTTGGAACTCTGCAGGTTCTA
+
AAAAAAAAFFFFFGG1FGGGGFF1E0EBA0GHHGGGGE/BFHHH/EEEAFGGHGHHGHHGGGGEFGEEGGGGHHHEGGGHGHHHHGGGGGGGGGHHHHHH0GHGGBGGHHEGHHCG--AGHHHHHHHHHHGHHGGGGGHGHHGHGHHHHFGGGGGGGG-:?A?B@@F@@FFFFB/;BFFFFFFFFFFFFFFFF@FFFFFFFB:AB/FFFFFFFFFFFF/FFFFFFFFFFFFFFFFFFFFFFFFFFFFFFFF
@M05620:37:000000000-D9766:1:1101:26103:6724 1:N:0:30
AGTGCCAGCTCTCAATCGCACAGGGGACCCAGGGCCTGGCCCCTCCATCCAGAAAACCTATGACCTCACCCGCTACCTGGAGCACCAACTCCGCAGCTTGGCTGGGACCTATGTGAGTATCCAGCGTAGGAATCTGGGAGTTGGGGAGGAGTGAGGAGTTGGGGAAAGACAGTCCTAACCGTGGAGGGTTCTGGTAAATGATGGGGTGAGGAGGGGCTCTTTGGCTCCCACCAGTCCCCCTGTCTGGTCTA
+
A?AAAFFFBFFFGGGGGCGCECFG2EGFGEGHFGGGGCHHHHGHGGHHHHHHHHHFHGFEGHHHHHGHHHHGGGGGHHHGGGHGHHHHF3FGEGGGGEHHGHHGGGHHGHHHHHHHHHHHHHHHHGGGGGHHHHHFHHHGGHHHGGGGGGEHHHHHHGHHHHGGGGHHHHHHHHHHHHHHGGGGGGGGCFFGGGGGGGGGGGGGGGFFFFFFFFFFFFFFFFFFFFFFFFFFFFFFFFFFFFFFFBBFBF;
@M05620:37:000000000-D9766:1:1101:13817:6732 1:N:0:30
ACCACACCTTCTACAATGAGCTGCGTGTGGCTCCCGAGGAGCACCCCGTGCTGCTGACCGAGGCCCCCCTGAACCCCAAGGCCAACCGCGAGAAGATGCCCAGGTGAGTGGCCCGCTACCTCTTCTGGTGGCCGCCTCCCTCCTTCCTGGCCTCCCGGAGCTGCGCCCTTTCTCACTGGTTCTCTCTTCTGCCGTTTTCCGTAGGACTCTCTTCTCTGACCTGAGTCTCCTTTGGAACTCTGCAGGTTCTA
+
CCCDDDCCFFFFGGGGGGGGGGHHGGGEHGHHHGGGGGGGGHHHHGGGGGGGHHHHHHHGGGGGGGGGGGGHHHHGGGGHGHHHHGGGGGGGGGHHHHGHHHHGHFFHHHGGHHGGGGGHHHHHHHFHHHGHHGGGGGHGHHGHHGGGGGGGGGGGGG-AAFFGFGFFFFFFFFFFFFFFFFFFFFFFFFFFFFFFFFFFFFFDFBFFFFFFHHFFFFFFFFBFFFFFFFFFHFFFFFFFFFFFFFFFFF:
@M05620:37:000000000-D9766:1:1101:26086:6733 1:N:0:30
AGTGCCAGCTCTCAATCGCACAGGGGACCCAGGGCCTGGCCCCTCCATCCAGAAAACCTATGACCTCACCCGCTACCTGGAGCACCAACCCCGCAGCTTGGCTGGGACCTATGTGAGTATCCAGCGTAGGAATCTGGGAGTTGGGGAGGAGTGAGGAGTTGGGGAAAGACAGTCCTAACCGTGGAGGGTTCTGGTAAATGATGGGGTGAGGAGGGGCTCTTTGGCTCCCACCAGTCCCCCTGTCTGGTCTA
+
BAAACFFFCFFFGGGGGGGFGGFACEFGGGGHGGGFDGGHHHGHGGHHGFFHHHHHHGGHHHHHHHHHHHHGGGGGHHHHHHHG1?GHGEGGGCGGGHHHGGHGFGHHGHHHHHGHHHFHHHHHHGGGGGHHHHHHHHHGGHHHGGGGGGGGHHHHHGHHHHGGGGGHHHHHHGGGGGGGGEGGGGGGCFFGGGFGGGGGFFFFFFFFFFFFFFFFFFFFFFFFFFFFFFFFFFFFFFFFFFFFFF//;B9
@M05620:37:000000000-D9766:1:1101:10644:6735 1:N:0:30
ACCACACCTTCTACAATGAGCTGCGTGTGGCTCCCGAGGAGCACCCCGTGCTGCTGACCGAGGCCCCCCTGAACCCCAAGGCCAACCGCGAGAAGATGCCCAGGTGAGTGGCCCGCTACCTCTTCTGGTGGCCGCCTCCCTCCTTCCTGGCCTCCCGGCGCTGCGCCCTTTCTCACTGGTTCTCTCTTCTGCCGTTTTCCGTAGGACTCTCTTCTCTGACCTGAGTCTCCTTTGGAACTCTGCAGGTTCTA
+
ABBBBBBBFFFFGGGGGGGGF5GFGEEBGEHHFGGGGGGCGHHHHGGGGFGGHHHHHHHGGGGGGDFGGGGHHGFGGGGHGEHHHGE@DGDB@DFHHFFFGHHCFCHHHGGGHHCGGGFHGFFHHHFHHBDHHCCDDGEGHHGHGGFGGEFGFFGGGG-;ADFFFFFFFFFFEFFFFFFFFFFFFFFFBFFFFFDDFFFFF/AAFFFFFFFFFFFFFF/FFFF/:FFFFFFBFBFFBBBFFFFFFFFFFFF
@M05620:37:000000000-D9766:1:1101:17503:6759 1:N:0:30
ACCACACCTTCTACAATGAGCTGCGTGTGGCTCCCGAGGAGCACCCCGTGCTGCTGACCGAGGCCCCCCTGAACCCCAAGGCCAACCGCTAGAAGATGCCCAGGTGAGTGGCCCGCTACCTCTTCTGGTGGCCGCCTCCCTCCTTCCTGGCCTCCCGGAGCTGCGCCCTTTCTCACTGGTTCTCTCTTCTGCCGTTTTCCGTAGGACTCTCTTCTCTGACCTGAGTCTCCTTTGGAACTCTGCAGGTTCTA
+
CCCCCCCCFFFFGGGGGGGGGGHHGGGFEGHHHGGGGGGGGHHHHGGGGGGGHHGHHHHGGGGGGGGGGGGHHHHGGGGHGHHHGGGGG/><2BF2B2FGFHHGGHFCG2/?GF@DG?DHHFHGHHGBGHGHG-@DAAHGFCDHHGHFG/.CGFGE?---;F9:-AD?FGFFFFFFFFEFFFFFFFFFFFFFFFFFFFFF?BF..0BBFBFFFFBFFFFFB0/;:990;:9FFFFEBFBB09BFF.FF00:
@M05620:37:000000000-D9766:1:1101:12329:6760 1:N:0:30
AGTGCCAGCTCTCAATCGCACAGGGGACCCAGGGCCTGGCCCCTCCATCCAGAAAACCTATGACCTCACCCGCTACCTGGAGCACCAACTCCGCAGCTTGGCTGGGACCTATGTGAGTATCCAGCGTAGGAATCTGGGAGTTGGGGAGGAGTGAGGAGTTGGGGAAAGACAGTCCTAACCGTGGAGGGTTCTGGTAAATGATGGGGTGAGGAGGGGCTCTTTGGCTCCCACCAGTCCCCCTGTCTGGTCTA
+
AAAAAFF43FFBGGGGGGGCECFDFAEE2EFHFEFA2ABE2FEGEGHDHGFGDFEFFGH3FGBGHHHHHHHGE>EEHHHG2GHHHHFEEFHHEFEGGFHHGHHGGGHHGHGHHHHHHHHHHHHHHGFGGGHHHHHHHHCFGHHHGGGGGGEGHFHHFGHHHHGGGGHHHHHHHHHHHHHHGGGGDFGGEGGGGGFFGEGGGGGGGGABFFFFFFBBBBFFFFFFFFFFFFFFFFFFFFFFBFFFFFFFFFF
@M05620:37:000000000-D9766:1:1101:14384:6768 1:N:0:30
ACCACACCTTCTACAATGAGCTGCGTGTGGCTCCCGAGGAGCACCCCGTGCTGCTGACCGAGGCCCCCCTGAACCCCAAGGCCAACCGCGAGAAGATGCCCAGGTGAGTGGCCCGCTACCTCTTCTGGTGGCCGCCTCCCTCCTTCCTGGCCTCCCGGAGCTGCGCCCTTTCTCACTGGTTCTCTCTTCTGCCGTTTTCCGTAGGACTCTCTTCTCTGACCTGAGTCTCCTTTGGAACTCTGCAGGTTCTA
+
ABAABBCCFFFFGFGGGGGGGGHHGGGGHGGHFFGGEGGEGHCHHGGGGGGGHHHGHHHGEGGGGGGGGGGGFHHGGGGHGHHHHGGGGGGGGGHFHFHHHHHGHGHHFHEFHHCGG?@GFGGFHHGGHHGHHCGGGGEGHHGHFGGBCBACFGGGD?:@BFGGFGFF;FFFFFFFFFBBFFFFFFFFFFFFFFD?FFFFFFFD?0BFFFFFFFFFFBBFFE/BFFFFFFFFFF/FFFFFFFFFFEFFFF;
@M05620:37:000000000-D9766:1:1101:18542:6771 1:N:0:30
ACCACACCTTCTACAATGAGCTGCGTGTGGCTCCCGAGGAGCACCCCGTGCTGCTGACCGAGGCCCCCCTGAACCCCAAGGCCAACCGCGAGAAGATGCCCAGGTGAGTGGCCCGCTACCTCTTCTGGTGGCCGCCTCCCTCCTTCCTGGCCTCCCGGAGCTGCGCCCTTTCTCACTGGTTCTCTCTTCTGCCGTTTTCCGTAGGACTCTCTTCTCTGACCTGAGTCTCCTTTGGAACTCTGCAGGTTCTA
+
BBBBBBBBFFFFGGGGGGGGGGHHGGGEFGHHHGGGGGGGGHHHHGGGGGGGHHHHHHHGEEGGGGGGGGGHHHHGGGGHGHHHHFGGGGGGGGHHHHHHHHHEGHGHHHEFHHGGGCGFGGHHHHHBDGFHGFGGGGHGHHDHGFFGGFFAFGGGGA-AACFFGGFFFFFFFFFFFFFFFBBFBFFFFFFFFFFFFFFF.BAFDFFFBBFFFFFFF//BFFBBB/9/BBFFFFBF/BFBFBFFF.;BFFB
@M05620:37:000000000-D9766:1:1101:15861:6775 1:N:0:30
AGTGCCAGCTCTCAATCGCACAGGGGACCCAGGGCCTGGCCCCTCCATCCAGAAAACCTATGACCTCACCCGCTACCTGGAGCACCAACTCCGCAGCTTGGCTGGGACCTATGTGAGTATCCAGCGTAGGAATCTGGGAGTTGGGGAGGAGTGAGGAGTTGGGGAAAGACAGTCCTAACCGTGGAGGGTTCTGGTAAATGATGGGGTGAGGAGGGGCTCTTTGGCTCCCACCAGTCCCCCTGTCTGGTCTA
+
BCCCBFFFCFFFGGGGGGGGGGHHGGGGGGDHGGGGGGHHHHGHGGHHHHBGFHFHHGHFHHHHHHHHHHHGGFGGHHHGHHHHHHFHFHHHGGGGGHHHGHHGGGGHGF?GHHHHHHHHHHFHHGGGGCGHHHHHHHFGGHGH@CFFGDEHH0GHHGHHHHGGEDHHFHFHHHHHFHHHGGGGDGGGEGGGGGGGFBFFGGGGGGFCEFFFFFFFAFFFFBFFFFFFFFFFEFFFFFFFFFFFFFBFFFB
@M05620:37:000000000-D9766:1:1101:21134:6776 1:N:0:30
AGTGCCAGCTCTCAATCGCACAGGGGACCCAGGGCCTGGCCCCTCCATCCAGAAAACCTATGACCTCACCCGCTACCTGGAGCACCAACTCCGCAGCTTGGCTGGGACCTATGTGAGTATCCAGCGTAGGAATCTGGGAGTTGGGGAGGAGTGAGGAGTTGGGGAAAGACAGTCCTAACCGTGGAGGGTTCTGGTAAATGATGGGGTGAGGAGGGGCTCTTTGGCTCCCACCAGTCCCCCTGTCTGGTCTA
+
BAAABFFFCFFFGGGGGGGGGGHGGGGGGGHHGGGGGGHHHHGHGGHHHHHHHHFHHGGHHHHHHHHHHHHGGFFGHHHHGHHHHHHHGHHHGGGGGHHHGHHGGGHHGHHHHHHHHHHHHHHHHGGGGGHHHHHHHGFGGHHGGGFGGGGHHHHHCDHHHGGGGGGHHHGHHHHHHGHHGGGGGGGGEGGGGGGGGGGGGGGGGGFFFFFFFFFFFFFFFFFFFFFFFFFFFFFFFFFFFFFFFFFFFFF
@M05620:37:000000000-D9766:1:1101:11721:6797 1:N:0:30
AGTGCCAGCTCTCAATCGCACAGGGGACCCAGGGCCTGGCCCCTCCATCCAGAAAACCTATGACCTCACCCGCTACCTGGAGCACCAACTCCGCAGCTTGGCTGGGACCTATGTGAGTATCCAGCGTAGGAATCTGGGAGTTGGGGAGGAGTGAGGAGTTGGGGAAAGACAGTCCTAACCGTGGAGGGTTCTGGTAAATGATGGGGTGAGGAGGGGCTCTTTGGCTCCCACCAGTCCCCCTGTCTGGTCTA
+
ABAAAFFFAFFFGBGGGGGCGGHGGGGAAEGHFEFG2FHHFHGHGGHGHHHHBGFHHGHEHHEGHHHHHHHGG>EFHHHGBGHHHH1?EHHHGGG?EHHHGHHGGGHHGHGHHHHHHFGHHHFHHGGGGGEFHHHHHHFFFGHHGGEGGDEHH0GHCG<CHHGGEDHHBGFHHHHHHHHHGGGG?EFGDFGGGGGGGGGGGGGGGBFF?FFFFFFFFFFFFFFFFFFEFFFFFFFFFFFFFFFFFFFFFFB
@M05620:37:000000000-D9766:1:1101:17062:6839 1:N:0:30
ACCACACCTTCTACAATGAGCTGCGTGTGGCTCCCGAGGAGCACCCCGTGCTGCTGACCGAGGCCCCCCTGAACCCCAAGGCCAACCGCGAGAAGATGCCCAGGTGAGTGGCCCGCTACCTCTTCTGGTGGCCGCCTCCCTCCTTCCTGGCCTCCCGGAGCTGCGCCCTTTCTCACTGGTTCTCTCTTCTGCCGTTTTCCGTAGGACTCTCTTCTCTGACCTGAGTCTCCTTTGGAACTCTGCAGGTTCTA
+
CCCCCCCCFFFFGGGGGGGGGGHHGGGEGGHHHGGEGGGGGHHHHGGGEEGGFHHHHHHGGGFGGGGGGGGHHHHGGGGHGHHHHGGGGGCFGGGHHHHHHHHGHHHHHHGGHHGGGCGHHHHHHHHGHHGHHGGGGGHGHHGH0FGGGGGGGGGGGGDGGGFGGGFFFFFFFFFFFFFFFFFFFFFFFFFFFFFFFFFFFFFFFFFFFFFFFFFFFFEFFFFFFFFFFFFFFBFFF0FFFFFFFFFFFFB
@M05620:37:000000000-D9766:1:1101:14869:6844 1:N:0:30
GAGGCTGCTTTGGAAGAAACTGACAAGCCAGGGACAAAAGATCGGCAGCGCACACGTCTGAACTCCAGTCACCTCTCAGTAGCTCGAACGCCGCCTTCTGCTTGAAACCAAATAGAAGATCCCACGTAAGAATCTGAGCTGTGGAGAGAAGTGCAGAGTTGTCAAACGCCAGTCCTTAACCAGGAGGGTTCTGGTCAATGAAGGATTGAGAGGGTGCTCTTTTGCAACTGACAATCCCCCGGTCTTTGCTC
+
A@AAA1CA1FDFEBFGGGGFE1FEGG0GFHAHGCEGAC000BF///A///E//AC/AGFF1211@1112B11F1B1B12@B1FFBA/B0>EEG/>E/1BFD1FF0<G10///1B1B11F11@<10</00@1@111@1?11F10?1/<..101<1111.11>10=000.-<.-:0<C000::0.....;9.900000=00CB009.9C/00./..9..09//:9/9//:99/;///;BB---99--//9/:/
@M05620:37:000000000-D9766:1:1101:12020:6844 1:N:0:30
ACCACACCTTCTACAATGAGCTGCGTGTGGCTCCCGAGGAGCACCCCGTGCTGCTGACCGAGGCCCCCCTGAACCCCAAGGCCAACCGCGAGAAGATGTCCAGGTGAGTGGCCCGCTACCTCTTCTGGTGGCCGCCTCCCTCCTTCCTGGCCTCCCGGCGCTGCGCCCTTTCTCACTGTTTCTCTCTTCTGCCGTTTTCCGTATTACTCTCTTCTCTTACCTTATGCTCCTTTGGAACTCTTCAGGTGCTA
+
CCCCCDDCFFFFGGGGGGGGGGHHGGGGHGHHHGGGGGGGGHHHHGGGEGGGHHHHHHHGGGGGGGGGGGGHHHHGGGGHGHHHHGGGGGGGGGHHHH2??2=2??10??/??G---->GFFHGHB<<G<.<C-A:EGHAGFG/GHH0BFFA0.;CD-9-:9-;;@FFFBBFFF0FF00;F0FF00FFBF0::-:./AFB.B..00;90;B0:00;000;B0000009;FFFFFBB0BB000B090;000;
@M05620:37:000000000-D9766:1:1101:17543:6897 1:N:0:30
ACCACACCTTCTACAATGAGCTGCGTGTGGCTCCCGAGGAGCACCCCGTGCTGCTGACCGAGGCCCCCCTGAACCCCAAGGCCAACCGCGAGAAGATGACAGGTGAGTGGCCCGCTCCCTCTTCTGGTGGCCGCCTCCCTCCTTCCTGGCCTCCCGGCGCTGCGCCCTTTCTCACTGGTTCTCTCTTCTGCCGTTTTCCGTAGGACTCTCTTCTCTGCCCTGCGTCTCCTTTGGCACTCTGCAGGTTCTAG
+
DDDDDDDCFFFFGGGGGGGGGGHHGGGFHGHHHGGGGGGGGHHHHGGGGGGGHHGHHHHGGGGGGGGGGGGHHHHGGGGHGHHHHGGGGGGGGGHHHHHH2FFGH=FGHGGHHGGG-CGHHHHHGHGHHGHHGGGGGHGHHGHHHGGGGGGGGGGGG@DGGFFFFFFFFFFFF0BFFFFFFFFFFFFFFFFFFFFFFFFFFFDFBFFFFFFHFFFFFFFFFF9@DFFFFFFFFF0;FFFFFFBFFFFFFB:
@M05620:37:000000000-D9766:1:1101:18463:6947 1:N:0:30
ACCACACCTTCTACAATGAGCTGCGTGTGGCTCCCGAGGAGCACCCCGTGCTGCTGACCGAGGCCCCCCTGAACCCCAAGGCCAACCGCGAGAAGATGCCCAGGTGAGTGGCCCGCTACCTCTTCTGGTGGCCGCCTCCCTCCTTCCTGGCCTCCCGGCGCTGCGCCCTTTCTCACTGGTTCTCTCTTCTGCCGTTTTCCGTAGGACTCTCTTCTCTGACCTGAGTCTCCTTTGGAACTCTGCAGGTTCTA
+
BBBBBBBBFFFFGGGGGGGGGGHHGGFBAEGHHGGGGGGFGHHHHGGGFGGGGHHGHHHCGGGGGGGGGGGHHHHGGGGGEHHHHGFCFGCFGGHHHHHHHBGFHHGHHHGGHHGGGGGHHHHGHHHHHHGHHGGGGGHGHHGHHGGGGEGGGGGGGGACGFFFFFFFFFFFFFFFFFFFFFFFFFFFFFFFFFFFFFFFFFFFFEFFFFFFFFFFFFBFFFFFFFFFFFFFFFFFBFFFFFFFFFFFFFB
@M05620:37:000000000-D9766:1:1101:23016:6949 1:N:0:30
ACCACACCTTCTACAATGAGCTGCGTGTGGCTCCCGAGGAGCACCCCGTGCTGCTGACCGAGGCCCCCCTGAACCCCAAGGCCAACCGCGAGAAGATGCCCAGGTGAGTGGCCCGCTACCTCTTCTGGTGGCCGCCTCCCTCCTTCCTGGCCTCCCGGAGCTGCGCCCTTTCTCACTGGTTATCTCTTCTGCCGTTTTCCGTAGGACTCTCTTCTATGACCTGAGTCTCCTTTGGAACTCTGCAGGTTCTA
+
1>1AAA1AFFF1AGG1AFFGFGF1EBFFF0FHFGCA0EF?EGHHHGAE//EEB11BG00AEG/E/E/EEGGHHHC>EGGEFGHC//EEGCCC//FG1<?GHBGGHGGH1GGGHHGGGGGHHHHHHHHHHHGHA-:-;EGG/G.CGGG00/CF0;CEBA@GGGGBAGF@@FFFFFFFFFFFB/B/FFFFFFBBF-ABFFFFFFFFFFFFFFFFFF//BFFFFFFBF/BFFFFFFFBFFFFFFFFFF-A/:B;
@M05620:37:000000000-D9766:1:1101:6891:6961 1:N:0:30
AGTGCCACCTCTCCATCGCACAGGGGACCCAGGGCCCGGCCCCTCCATCCAGAAAACCTATGACCTCACCCGCTACCTGGCGCACCCACTCCGCAGCTTGGCTGGGACCTATGTGAGTATCCAGCGTAGGAATCTGGGCGTTGGGGCGGCGTGCGGAGTTGGGGAAAGCCAGTCCTAACCGTGGAGGGCTCTGGTAAATGATGGGGTGAGGAGGGGCTCTTTGGCTCCCACCAGTCCCCCTGTCTGGTCTA
+
>>>1>DF1>BCFGEGF1AA1E0FCF0000ABB00BA/AAE/EGFGGHDGBGG1GHBBEG11B2GHBBFGHF>>/>>GGBF>>?EEGG/?F0B/?///B1<?GHGGGHHGHFHHGHBG1FGHHDGHGG<AE11FGHHHH.<CGGFCG.;A-;AA.@@-;-;FE@@--9A/A:FFFFFFBFF@FF@-AB@-9EFFFFBFFFFFFFFF-99EFFFBF@-9>FFFFFEFFF-EFFFFFFFFFFF@FFFFFFFFFB
@M05620:37:000000000-D9766:1:1101:13779:6977 1:N:0:30
AGTGCCAGCTCTCAATCGCACAGGGGACCCAGGGCCTGGCCCCTCCATCCAGAAAACCTATGACCTCACCCGCTACCTGGAGCACCAACTCCGCAGCTTGGCTGGGACCTATGTGAGTATCCAGCGTAGGAATCTGGGAGTTGGGGAGGAGTGAGGAGTTGGGGAAAGACAGTCCTAACCGTGGAGGGTTCTGGTAAATGATGGGGTGAGGAGGGGCTCTTTGGCTCCCACCAGTCCCCCTGTCTGGTCTA
+
ABAABFFFBFFFGGGGGGGGGGHEFGGGGGHHFGGGGGHGHHGHGGFHHHFHHFFGHGHHHHHHHHGGHHHGGGGGHHHGHGHHHHHHGGHHGGGGGEGH?HHG?FGHGHFHHFHHHGHHHHHHHCCFCGHHHHHHHHHGGHGHCGGGGGGHFFHHHGHHHGGGGGHHGHHHHHHHHHHHGDE@EGGGAFGGGGGGGGGGGGGGGGFFFFFFFFFFAFFFFFFFFFFFFFFDFFFFFFFFFFFFFFBFFFB
@M05620:37:000000000-D9766:1:1101:9946:6977 1:N:0:30
ACCACACCTTCTACAATGAGCTGCGTGTGGCTCCCGAGGAGCACCCCGTGCTGCTGACCGAGGCCCCCCTGAACCCCAAGGCCAACCGCGAGAAGATGCCCAGGTGAGTGGCCCGCTACCTCTTCTGGTGGCCGCCTCCCTCCTTCCTGGCCTCCCGGAGCTGCGCCCTTTCTCACTGGTTCTCTCTTCTGCCGTTTTCCGTAGGACTCTCTTCTCTGACCTGAGTCTCCTTTGGAACTCTGCAGGTTCTA
+
CCCDDEECFFFFGGGGGGFGGGHHGGGBEGHHHGGGGGGGGHHHHGGGGGGGHHHHHHHGGGGGGGGGGGGHHHHGGGGHGHHHHGGGGGDGGGHHHHHHHGHGHHHHHGGGHHGGGGGHHHHHHHHHHHGHHGGGGGHGHHGHHGGGGGGGGGGGGG-<DGGGGGFFFFFFFFFFFFFFFFFFFFFFHFHHFFFFFFFFFFFFFFFFFFFFHHFFFFFFFFFFFFFFFFFFFFFFFFFFFFFFFFFFFFB
@M05620:37:000000000-D9766:1:1101:9965:6979 1:N:0:30
ACCACACCTTCTACAATGAGCTGCGTGTGGCTCCCGCGGAGCACCCCGTGCTGCTGACCGAGGCCCCCCTGAACCCCAAGGCCAACCGCGAGAAGCTGCCCAGGTGAGTGGCCCGCTACCTCTTCTGGTGGCCGCCTCCCTCCTTCCTGGCCTCCCGGAGCTGCGCCCTTTCTCACTGGTTCTCTCTTCTGCCGTTTTCCGTAGGCCTCTCTTCTCTGACCTGAGTCTCCTTTGGAACTCTGCAGGTTCTA
+
AAAABBB>FFCFGGGGGGFFGGHHGGGG4AG2GFF22AF00ECGHGGEEEFF5GHHHHHG>//EFFGEEGEF3FGEGGGHAGGGHGGDFCB>/<F1?FGHFBECGHFFFGAAGHCGG-<GFHFHHGHFHH?CG-DGFFGGGGGFBFGFFFGGFGGG.9@@DFBFBFFF;FFFF/FFFFFFFFFFFBBFBFBFFDADFFFF.B?:A/;BFFFFFF9BB;FFFFF9/9;;FBFFFFFEFFBFB//9BAFFFFB
@M05620:37:000000000-D9766:1:1101:20236:7093 1:N:0:30
ACCACACCTTCTACAATGAGCTGCGTGTGGCTCCCGAGGAGCACCCCGTGCTGCTGACCGAGGCCCCCCTGAACCCCAAGGCCAACCGCGAGAAGATGCCCAGGTGAGTGGCCCGCTACCTCTTCTGGTGGCCGCCTCCCTCCTTCCTGGCCTCCCGGCGCTGCGCCCTTTCTCACTGGTTCTCTCTTCTGCCGTTTTCCGTAGGACTCTCTTCTCTGACCTGAGTCTCCTTTGGAACTCTGCAGGTTCTA
+
AAAAA1>ACFFF3GGBBFABFFGGFFFE0AFHBFFE0EF/AF/BGGEGA/FFAGFAFGHG>F?EGEGGGGGF1BGEGGEG>FFH/FFECCCC//<?D<FHHF/FC1FFFDFEHHGGC@CHHHHHHH0F=CAGGCGGCCCEHFCHHGGGGE?FFGGFF@-A-@@F@?B@-/FFFBFFBFB/BBFBBFFFBF/BB9;9FF/BBF?BFEFBFBBFFFBF////;B-;FFFFFFFFFB//9FBFFBBF/FAFFBB
@M05620:37:000000000-D9766:1:1101:20274:7115 1:N:0:30
ACCACACCTTCTACAATGAGCTGCGTGTGGCTCCCGAGGAGCACCCCGTGCTGCTGACCGAGGCCCCCCTGAACCCCAAGGCCAACCGCGAGAAGATGCCCAGGTGAGTGGCCCGCTACCTCTTCTGGTGGCCGCCTCCCTCCTTCCTGGCCTCCCGGCGCTGCGCCCTTTCTCACTGGTTCTCTCTTCTGCCGTTTTCCGTAGGACTCTCTTCTCTGACCTGAGTCTCCTTTGGAACTCTGCAGGTTCTA
+
CBCBCCCAFFFFGFGGGGFFGGHGGDGAEEHFGFGEEGEEFHHGHGEEEEGGHHHHHHGFGCGGGGGGGGGHHHHGGGGHGHHHHGGGGG@CCGHFHHGHHHHGHFHHHHGGHHGGG@FHHHHHHHDFGGFFHCGGGGHGHHGHHGGGFFFGGGGGDG-CDFFFAFFFFFFFFFEFF9BFFFFFFFFFFFFFFFFFFFFFFF.:D/;FFFFFFFFFFF9FFFBBFFFFFFFFFBFFFFFFFBFFBFFFFF/
@M05620:37:000000000-D9766:1:1101:20277:7133 1:N:0:30
ACCACACCTTCTACAATGAGCTGCGTGTGGCTCCCGAGGAGCACCCCGTGCTGCTGACCGAGGCCCCCCTGAACCCCAAGGCCAACCGCGAGAAGATGCCCAGGTGAGTGGCCCGCTACCTCTTCTGGTGGCCGCCTCCCTCCTTCCTGGCCTCCCGGAGCTGCGCCCTTTCTCACTGGTTCTCTCTTCTGCCGTTTTCCGTAGGACTCTCTTCTCTGACCTGAGTCTCCTTTGGAACTCTGCAGGTTCTA
+
BCCCCCCCFFFFGGGGGGGGGGHHGGGGHGHHHGGGGGGCGHHHHGGGGGGGHHHHHHHGGGGGGGGGGGGHHHHGGGGHGHHHHGGGGGGGGGHHHHHHHGHGHHHHHHGGHHGGGGGHHHHHHHHHHHGHHGGGGGHGHHGHHGGGGGGGGGGGGD?FAGGGGGFFFFFFFFFFFFFFFFFHHFFFFHHHFFDFFFHFFFFFFFFFFFFFHFFFFFFFFFFFFFFFFFFFHFFFFFFFFFFFFFFFFFF
@M05620:37:000000000-D9766:1:1101:22008:7148 1:N:0:30
ACCACACCTTCTACAATGAGCTGCGTGTGGCTCCCGAGGAGCACCCCGTGCTGCTGACCGAGGCCCCCCTGAACCCCAAGGCCAACCGCGAGAAGATGACCGGTGAGTGGCCCGCTCCCTCTTCTGGTGGCCGCCTCCCTCCTTCCTGGCCTCCCGGCGCTGCGCCCTTTCTCCCTGGTTCTCTCTTCTGCCGTTTTCCGTAGGACTCTCTTCTCTGCCCTGCGTCTCCTTTGGCACTCTGCAGGTTCTAG
+
CCCCCCCCFFFFGGGGGGGGGGHHGGGEDFHGHGGFGGGGDGGHHGGGGGGGHHHHHHHGGGGGGGGGGGGHFHHGGGGHGHHHHGGGGGFGGGHHHHHHB<<>A/??FFGHHGGG-EGHHHHHHFGGHGHHGGGGGHGGGGGGFGGBFFGGGGGGDAFFFADDFFFFFFFFF0BF0EFFFFFFFFF;BFFFD:DFFFFFF..A;BFFFFFFFFFFFBFFFFAFFFFFFFFF0F;BF:BFFBBFFFFBFB:
@M05620:37:000000000-D9766:1:1101:14541:7183 1:N:0:30
ACCACACCTTCTACAATGAGCTGCGTGTGGCTCCCGAGGAGCACCCCGTGCTGCTGACCGAGGCCCCCCTGAACCCCAAGGCCAACCGCGAGAAGATGCCCAGGTGAGTGGCCCGCTACCTCTTCTGGTGGCCGCCTCCCTCCTTCCTGGCCTCCCGGAGCTGCGCCCTTTCTCCCTGGTTCTCTCTTCTGCCGTTTTCCGTAGGACTCTCTTCTCTGACCTGAGTCTCCTTTGGAACTCTGCAGGTTCTA
+
BAABBBBBFFFFFGGGGGGGGGHHGFGEEGHGHGGGFGGGGHHHHGGGAEGGGF3GHHHGGGGGGGGGGGGHHHHGGDGHGHHHGGGGGGCDGGHHHHGHG2FGHGB01DEFHH-<--AGGDGHFB<0=/EFFACD..CECFDFFFGFBF.FBFFGFC-9A./;-?DC-FFF///99/ABBBB//99BBB9/BBAFFFFFDF.9A///B/9BFF/9:/9:FFF/.;//9FBFFFFF/FF/9BBBBFFFF//
@M05620:37:000000000-D9766:1:1101:18003:7186 1:N:0:30
ACCACACCTTCTACAATGAGCTGCGTGTGGCTCCCGAGGAGCACCCCGTGCTGCTGACCGAGGCCCCCCTGAACCCCAAGGCCAACCGCGAGAAGATGCCCAGGCCAGTAGCCCGCTACCTCTTCTCGTCGCCGCCTCCCTCCTTCCTGGCCTCCCGGCCCTGCGCCCTTTCTCACTGGTTCTCTCTTCTGCCGTTTTCCGTCGGCCTCTCTTCTATGCCCTGTGTCTCCTTTGGAACTCTGCCGGTTCTA
+
A>1>AAAAFFF13GGBFFBBEAECEAEEG0GHAF0A0AEEEHHHHGEGA/EFGEBGH00EEG@EEEEGGGGHHHGC/?EFFE/<G//E<C<C/CHGH1G1CFG///?/F1111?<-<-<0111<0=0.=.-A.-@@.;GEHB./FGFF0B9ACAEEG----.9A9@--9BB/9B/;B9F9;/BF/:BF/B/:9--;9EFBBF-@-;9-;FB////9/9/:BB-////;9FF/;F/B//BFFB//;--;A/;
@M05620:37:000000000-D9766:1:1101:16770:7190 1:N:0:30
AGTGCCAGCTCTCAATCGCACAGGGGACCCAGGGCCTGGCCCCTCCATCCAGAAAACCTATGACCTCACCCGCTACCTGGAGCACCAACTCCGCAGCTTGGCTGGGACCTATGTGAGTATCCAGCGTAGGAATCTGGGAGTTGGGGAGGAGTGAGGAGTTGGGGAAAGACAGTCCTAACCGTGGAGGGTTCTGGTAAATGATGGGGTGAGGAGGGGCTCTTTGGCTCCCACCAGTCCCCCTGTCTGGTCTA
+
BBAABFFFBFFFGGGGGGGGGCHHGGGGGGHHGGGGGGHHHHGHGGHHHHHHGFHHHGHHHHGHHHHHHHHGGGGGHHHHHHHHHHHHGHHHGGGGGHHHGHHGGGHHGHHHHHHHHHHHHHHHHGGGGGHHHHHHHGHGGHGHGGGGGGGHHHHHHGHHHHGGFGHHHHHHHHHHHHHHGGFGFGGGEGGGGGGGGGGGGGGGGGFFFFFFFFFFFFFFFFFFFFFFFFFFFFFFFFFFFFFFFFFFFF/
@M05620:37:000000000-D9766:1:1101:18005:7204 1:N:0:30
ACCACACCTTCTACAATGAGCTGCGTGTGGCTCCCGAGGAGCACCCCGTGCTGCTGACCGAGGCCCCCCTGAACCCCAAGGCCAACCGCGAGAAGATGCCCAGGTGAGTGGCCCGCTACCTCTTCTGGTGGCCGCCTCCCTCCTTCCTGGCCTCCCGGAGCTGCGCCCTTTCTCACTGGTTCTCTCTTCTGCCGTTTTCCGTAGGACTCTCTTCTCTGACCTGAGTCTCCTTTGGAACTCTGCAGGTTCTA
+
BBBABBCCFFFFGGGGGGGGGGHHGEFAGGHFGFGGGGGGEHHGHGGGAEGGFGFHHHFGGGGGGGGGGGGCGHHGGGGHEHHHEGGGGGGGGDHHHFHHHHHGFFHHFHGGHHGGGGGHHHHHHHHGHGGHHGGGGGHGHHGHHGGGGGGGGGGGGG-BFGGGGGFFFFFFFFFFFFFFFFFFFFFFFFFFFFDFFFFFFFFFFFFFFFFFFFFEFFFFFFFFFFFFFFFFFFFFFFFFFFFFFFFFFFF
@M05620:37:000000000-D9766:1:1101:7669:7209 1:N:0:30
ACCACACCTTCTACAATGAGCTGCGTGTGGCTCCCGAGGAGCACCCCGTGCTGCTGACCGAGGCCCCCCTGAACCCCAAGGCCAACCGCGAGAAGATGCCCAGGTGAGTGGCCCGCTACCTCTTCTGGTGGCCGCCTCCCTCCTTCCTGGCCTCCCGGAGCTGCGCCCTTTCTCACTGGTTCTCTCTTCTGCCGTTTTCCGTAGGACTCTCTTCTCTGACCTGAGTCTCCTTTGGAACTCTGCAGGTTCTA
+
BBBBBBBAFFFFGGGGGGFAGDGHGEFBAEGHFAFE?E?EFHHHHGGGGEGGHHHHHHHFGGGGGGGGGGGHHHHGGGGHGHHHHGGGGGBCGGHFGHHHHHHGHHHHHHGGHHGGGGGHHHHHHHHHHHGHHGGGGGHGHHGHHGGGGGGGGGGGGC-;@FGGGGFFFFFFFFFFFFFFFFFFFFFFFFFFFFFFFFFFFFFFFFFFFFFFFFFFFFFFFFFFFFFBFFFFFFFFFFFFFFFFFFFFFFB
@M05620:37:000000000-D9766:1:1101:6289:7222 1:N:0:30
ACCACACCTTCTACAATGAGCTGCGTGTGGCTCCCGAGGAGCACCCCGTGCTGCTGACCGAGGCCCCCCTGAACCCCAAGGCCAACCGCGAGAAGATGCCCACGTGAGTGGCCCGCTGCCTCTTCCGGTGGCCGCCTCCCTCCTTCCTGGCCTCCCGGCGTTGCGCCCTTTCTCACTGGTTCTCTCTTCTGCCGTTTTCCGTACGACACTCTTCTTTGCCCTTCGGCACCTTTGGAACTCTGCAGGTTCTA
+
AAAAAAAAFFFFFGGGAGBAG1FAFEEEG0FGFFF0EEF/EGGHHGGGCEGGHGFFHHHG?FEGGAFGGGGFC>GGGGFHC/GHAGEEGC<///?G1<1?<G/>FA/<?1//G.-<-->CDG/<D0.-<<:.;CCGGGGGG/;CB0B0F/AFF..CC9----9-9@-9-/;////;//:FF//;B//;////;-;9/9/9-/-------;FF/B//9://///9----9;FFFBF/;B//9;/;BF-BF/;
@M05620:37:000000000-D9766:1:1101:5035:7237 1:N:0:30
AGTGCCAGCTCTCCATCGCACAGGGTACCCAGGGCCTGGCCCCTCCATCCAGAAACCCTATGACCTCACCCGCTACCTGGAGCACCCACTCCGCAGCTTGGCTGGGACCTATGTGCGTATCCCGCGTCGGACTCTGGGCGTTGGGGCGGCGTGCGGCGTTGGGGCCCGCCCGTCCTCACCGTGGCGGGTTCTGGTAAATGATGGGGTGCGGCGGGGCTCTTTGGCTCCCACCAGTCCCCCTGTCTGGTCTA
+
A1>>AFFF1FFFGEGEGEAAEAFGFA0BFHGHBEEEFFFGFGGEGGFHHFHGGFFBFEGGFBFGHFFGHHG/>//EGH1B>0BBGHE/EGHBAE?E>F>0>FFEGGGHFG11F>F2?F/AGH1ECCG<AC/->GGFF0F?C@@A--<@AA;;@E@?-@@@@F@@-;-@-;@=@FFF//;AAFF@-9-@@?FFFFB:/B/B/BFFFFA@-;9--@@@@<F/BBFEFFFEF-FF-AFFFFFF@FFBFFFFFFB
@M05620:37:000000000-D9766:1:1101:20084:7240 1:N:0:30
AGTGCCAGCTCTCAATCGCACAGGGGACCCAGGGCCTGGCCCCTCCATCCAGAAAACCTATGACCTCACCCGCTACCTGGAGCACCAACTCCGCAGCTTGGCTGGGACCTATGTGAGTATCCAGCGTAGGAATCTGGGAGTTGGGGAGGAGTGAGGAGTTGGGGAAAGACAGTCCTAACCGTGGAGGGTTCTGGTAAATGATGGGGTGAGGAGGGGCTCTTTGGCTCCCACCAGTCCCCCTGTCTGGTCTA
+
ABAABFFFBFFFGGGGGGGFGGHHGGGGGGHHGGGGGGHHHHGHGGHHHHHHHHGHHGHFHHHHHHHHHHHGGGGGHHHHHHHHHHHHGHHHGGGGGHHHGHHGGGHHGFHHFHHHHHHHGHHHFGGGGGHHHHHBHHHGGHHBDGGGGGCGHHHHHGHHH/--CEHFHHHHHGHHHHHHGDEGGGGGDGGGGGFFFGGGGGGGGGFFFFFFFFFFFFFFFFFFFFFFFFFFFFFFFFFFFFFFFFFBFFB
@M05620:37:000000000-D9766:1:1101:14839:7256 1:N:0:30
AGTGCCAGCTCTCAATCGCACAGGGAACACAGCGCCTGGCCCCTCCGTCCAGAGAACCGATGATCGCACCCGTTACCTGGGGTACCACATCCGCAGCTTGGTTGGGACATATGAGAGTATCCAGCGTAGGAATATGGGGGTTGGGGGGGAGTGAGGAGTTGGCGAAGAACGTACGAACCGCGGCGGGATCAGGGTAATGGATGGGGGAGGCGAGGCCTCTTGGGTTCCACCCGTACCCCAGACTGGAGCAA
+
111>A@1@>F@@BBGADCF1EEH0F0B0AB0BA0AAAFA0FGGAE//A0A/11/FGH///>EE2@?EE///>/BEF111>/>//B1BC/1FB/FEG<BFGE1<////</<??221@@<>@GGHH0/?C/<1111<FG0.-----<--99--;AF/-/--;BF/-;---/-9-----;-9---;;-;--9--/B-9/9/B////-----;-----9--/-9///--9-9/99;9-;BF/-----//-/---/
@M05620:37:000000000-D9766:1:1101:27120:7277 1:N:0:30
ACCACACCTTCTACAATGAGCTGCGTGTGGCTCCCGAGGAGCACCCCGTGCGGCTGACCGAGGCCCCCCTGAACCCCAAGGCCAACCGCGAGGAGGTTCCCAGGGGAGATGCGCTCTACATCTTGTGTTGGCCTCCTCCCTCCTTCCTGGCGTCCGGGGGAGGCGCCCTTTCTCACTGGTTCTCGCTTCTGCCGGTTTCCGTAGGGGTCTCTTCTCGCACCTGGGACTCCTTTGGAACTCTTCAGGGTCTA
+
A1>AA11ABFFFCGGFGGG1F1F1FEEE00A0BAFE0EE//B/AFGCE/BE//A/>BG0>>E/>FEE>E>/B1FAEG/?F??GH/FCBC/><////?0?<111<.AC-./00-.-..<00<C000:://;GGH0:.///;//./00/0CFF-;-9-=-----9-;@-@-//;//9;B/9;//;/-;---;/;/;-@--:/;/-;9--;--/9///9---;-;/-;---;F///9;9/BBB///://--/-/
@M05620:37:000000000-D9766:1:1101:13504:7296 1:N:0:30
AGTGCCAGCTCTCAATCGCACAGGGGACCCAGGGCCTGGCCCCTCCATCCAGAAAACCTATGACCTCACCCGCTACCTGGAGCACCAACTCCGCAGCTTGGCTGGGACCTATGTGAGTATCCAGCGTAGGAATCTGGGAGTTGGGGAGGAGTGAGGAGTTGGGGAAAGACAGTCCTAACCGTGGAGGGTTCTGGTAAATGATGGGGTGAGGAGGGGCTCTTTGGCTCCCACCAGTCCCCCTGTCTGGTCTA
+
>3>>ADFFBFFFGEGGGFFCGFHHGEBFFEGHFEGAFFHFHHGHGGHHHHHHHF3BGGHHHFHHHFFHHHHGGEEGHHHGBFHHHHHHGBGFFFFGEGFHGHHGGGHHGHGHHHHHHGHHHHHHHGGGGGHHHHHHGF?FGHHGFGFGGDC>G=DHFGHHHHGGGGHHHHHHHHHHHHHHGGEGFGGGAFFGGGGGGGGGGGGGGGFFFFFFFFFFFFFFFFBFFEFFFFFFFFFFFFFFFFFFFFFFFFF
@M05620:37:000000000-D9766:1:1101:24501:7316 1:N:0:30
GCTGCTGCTTTTGAATCAACTGACAGATCCCGGCCCAAGGACCCCCAGCGCCCACGACTGATCCCTACCCAGCTCCCAGTAGCTCCAACGACGTGCCCTGCATTAAAGCCTTTCCGCTTTCGCCCTCTTGTGGCTCCCATTGCCCCATTCTCCGCCTTTGTCCTTGTCACTGCCAATCCCGGGACCCCCGATCGGAAGAGCACCCGTCTGAACTCCCGTCACGTCGACGCATATCGTATGCCGTCTTCTGC
+
11>>AB1BBFB@1ABAB1BFB111BB01BB00AFGE000/AAB/AA/B0/A/A///A>>B12DD011>>01/B111BF11F1G@@11B1/?EE////B10/0121111BB11BDGCCGGGF/<CEGGHHHFF//?1?FGFHHHHHEEHGFHHH.CC.AH<G==D0<00;C0;0;CC//;GG@@--.9CA--AAG?FFAF?BBF-A@BFFFBBFBFFA-;:BBAFE@-@@?;--:B?;A/9/;@-99;BF/9
@M05620:37:000000000-D9766:1:1101:12963:7317 1:N:0:30
GCTGCTTCTTTGGAATCCACTGACAAGCCCGGGCCCCACGATCGGAAGAGCACACGTCTGAACTCCAGTCACCGCTCATTATCTCGTATGCCGTCTTCTGCTTTAAAAACAAAACCACTACAGTACACCTCAACACCCCAGGATCTTCTCCAAGAGAAACGCCCTCTCTCCCCGGATGTCACGTCAGCCGTTTACTGGAAGACCCTCTGCTACGACTACGGTCGCCGTTTGCGCACTTCAGATTCTAGAAG
+
>1>>AC1BDF@31A1BFFFGGF11B1B0AF0EG0EEG//AACGE/BCEABFFGBGAAFHF1DFBFBB1DGGEGE>EECGBGHH2GFFEFB>FE>EF?FFG1B>112BBF/FABFG//?10B1<2212@<0@11@1////////1?11111=<11><0110.-<--./<0<:/.;--.-:00;.....0/9.;/.000////9/:./--////9-;-9-/---;--:-9-/9/-9-99//99/9///9////
@M05620:37:000000000-D9766:1:1101:19277:7330 1:N:0:30
AGTGCCAGCTCCAATCGAACAGGGGACCCCCGGCCTGGCCCCTCCATCCCGAAAACCTCTGACCTCACCCGCTACCTGGAGCACCCACTACGCAGCTTGGCTGGGCTCTGGGCGTTGGTGCGGCGTGAGGAGTTGGGGACCGCCCGTCCTCACCGTGGAGGGCTCTGGTAACTGATGGGGTGCGGCGGGGCTCTTTGGCTCCCACCAGTCCCCCTGTCTGGTCTATCTCCTGCCCTTAGATCGGAAGCGCA
+
>>3AAFFF?FFBEGGFF4BFEGHGG2AAAE2AFFGE111A1A1EGC5DBFF10>>?EGFHHE3G4B@GHFGGEEEHHFH0BGHGG/FGH3BEEEGG0FHDCFF/C/??0??F/<<@DF//1>A-A<-<CFF?<CCG@C.-C@?B@GGGGG00;FGFF@.C.-.;AFFF:/;/;FFFEFEFFB.@?-9-@BBBFFFBFFFFFEEF9DFFFFFFFFBEFFFFB;;FB/;9FBFFF.EFFFFFBF.ADED?-@-
@M05620:37:000000000-D9766:1:1101:7252:7335 1:N:0:30
ACCACACCTTCTACAATGAGCTGCGTGTGGCTCCCGAGGAGCACCCCGTCCTGCTGACCGAGGCCCCCCTGAACCCCAAGGCCAACCGCGAGAAGATGCCCAGGTGAGTGGCCCCCTACCTCTTCTGGTGGCCGCCTCCCTCCTTCCTGGCCTCCCGGCGCCGCGCCCTTTCTCACTGGTTCTCTCTTCTGCCGTTTTCCGTAGGACTCTCTTCCCTGACCTGAGTCTCCTTTGGAACTCTGCAGGTTCTA
+
DDDCDCCCFFFFGGGGGGGGGGHHGGGGFGHHHGGGGGGGGHHHHGGGEABEGHHHHHHGGGGGGGGGGGGHGHHGGGGHGHHHHGGGGGFGGGHHHHHHHH/??FF0?FFGHH-><.GHHGHHG0=DDGGGHGGGGGHGHHGGHHHGFGGGGGGGG?--;-;;>AFFFFFFFF09BFFFFFFFFFFF:BFFFDADFFFFFFA.;BFFFFFFFB099B/BFFF9/;909;:FFFFBFFFFFFFFFFFFFB9
@M05620:37:000000000-D9766:1:1101:15219:7343 1:N:0:30
AGTGCCAGCTCTCAATCGCACAGGGGACCCCGGGCCTGGCCCCTCCATCCCGAAAACCTATGACCTCACCCGCTACCTGGAGCACCAACTCCGCAGCTTGGCTTGGACCTATGTGAGTATCCAGCGTAGGAATCTGGGAGTTGGGGAGGAGTGAGGAGTTGGGGAAAGACAGTCCTAACCGTGGAGGGCTCTGGGAAATGATGGGGTGAGGAGGGGCTCTTTGGCTCCCACCAGCCCCCCTGTCTGGTCTA
+
>>AAADDC3CCFGGGGGFF2E?GHGGGEFE22E2AEAFFBBFE1EEFGFG1BAE0EFE3BGGBFFHF3B11EEEEEH@GEHHHFFFGGGGHHGGEED0GG/F?0>?B100<?1@22>12@GHFGH/?<A<1111=F1<A..>11<-CAGDCG.C0.0://0;;-.;C.9FF/;9F;C09C-99-9CF?.;.B/;../.;/9/9B.9;-..A/..9999.B/9/:;//9ABFDE...;;-9-.;9////;B/
@M05620:37:000000000-D9766:1:1101:8214:7356 1:N:0:30
ACCACACCTTCTACAATGAGCTGCGTGTGGCTCCCGAGGAGCACCCCGTGCTGCTGACCGAGGCCCCCCTGAACCCCAAGGCCAACCGCGAGAAGATGCCCAGGTGAGTGGCCCGCTACCTCTTCTGGTGGCCGCCTCCCTCCTTCCTGGCCTCCCGGAGCTGCGCCCTTTCTCACTGGTTCTCTCTTCTGCCGTTTTCCGTAGGCCTCTCTTCTCTGACCTGAGTCTCCTTTGGAACTCTGCAGGTTCTA
+
BBBBBBBAFFFFGGGGGGGGGFHHGEEFHGHHHGGGEGGGGHGHHGGGEEGGHHHHHHHGGGGGGGGGGGGHGGHGGGGHGHHHHGGEDCFGCGGHHHHHHHHGHHHHHGGGHHGGG->GHHHHHHHHGHGHHCGGGGHGHGGHGGGGFFGGGGGGGDGCGGGGGGFFFFFFFFFFFFFFFFFFFFFFFFFFFFFFFFFFFFFDD/;FFFFFFFFFFFFFFFFFFFFFFFFFFFFBFBFFFFFFFFFFFFB
@M05620:37:000000000-D9766:1:1101:11245:7357 1:N:0:30
GAGGCTGCTTTGGAAGAGCACAAGTGTGTACTCCAGTAACCGCTCCTTGTCTCGGATACCGTCGTCGTCTTGAAAACAAAAGATGAAAGAACTGCCAATGCCTACAGTATTCTACCAGTAAGGAAAACCTCCTAGAAGAATAAAAGGGAGTAAAAGAACTGAAAAAAAAATGGAAAGTAAGACAGGAAGTACAGCTTTAGCACTCTTGAGGATACAAGTGAACAACTTTTAGCAATTGGACATTTAACTGA
+
>1>>AA?AFFFDGGGFBBBG1F0BA3BF03DG1F1B2D2A1AAAF/FG1AB22B/B//11BF/AA/A/BFFGH11B0?/>B0>BF11B1B0BGHHGHHHH@1B1BG12B2B2B2F111B1>GBFF000?0B<0111<110111>@>/<F//0>2D1/0011<11<0----.00<00.0<=000//.;/.00000<00::00;;0;0;909/0/;CFB0000090/./0000/;C0;C/////;/:;///;/
@M05620:37:000000000-D9766:1:1101:14482:7366 1:N:0:30
ACCACACCTTCTACAATGAGCTGCGTGTGGCTCCCGAGGAGCACCCCGGGCTGCTGACCGAGGCCCCCCTGAACCCCAAGGCCAACCGCGAGAAGATGACAGGTGAGTGGCCCGCTACCTCTTCTGGTGGCCGCCTCCCTCCTTCCTGGCCTCCCGGCGCTGCGCCCTTTCTCACTGGTTCTCTCTTATGCCGTTTTCCGTAGGACTCTCTTCTCTGCCCTGCGTCTCCTTTGGCACTCTGCAGGTTCTAG
+
>11AAA>AFFB1AFG13BBFEG11ABEEG0FGGG00A/E/EHHHHGCG//AAE>1BG00EGGGGEF>EGGGGHHC>EGGCFHHC/?CGG/BCCAGG11?<GGG?11??F.FGH@<@@CHHFHGHHHHHHGHHG-AG.CEGGGGGGGGGGFA0CFE.-9-;@@F@@F@@FFFFF/BBFFFFB/BFFFF//BFF?AFFFFF?9FA-;BFF/BFFFF/B/:9ABF--A=BFFFFFFE/;FFFBBFFFFFFFFFF
@M05620:37:000000000-D9766:1:1101:8386:7381 1:N:0:30
AGTGCCAGCTCTCAATCGCACAGGGGACCCAGGGCCTGGCCCCTCCATCCAGAAAACCTATGACCTCACCCGCTACCTGGAGCACCAACTCCGCAGCGTAGGAGTTGGGGAGGCGTGATGAGTTGGGGCAAGACCGTCCTCCCCGTGGAGGGTTCTGGTACATGATGGGGTGAGGAGGGGCTCTTTGGCTCCCACCAGTCCCCCTGTCTGGTCTCTCTCCTGCCCTTAGATCGGAAGAGCACACGTCTGAA
+
AAAAAFFFAFFFGGGGGGG2E?FDCEEEGEHHAEEEFGHHGHGHGGHHHGHHGHHHHGHHHHHHHHHHHHHGG>EGHHHHBFHHHHHGFHHGAFEGFEEEFG3FHHDHCFGGG/>CDD0?1?FGGHGG.<>F0>0AGGGG0/<EG:AG.CCFFGHHHGFF00CFGGGGGGCB.9FGGGGFFFFFFFFFFFFFF9FDFFFFFFFFFEFFFFFFFF/;FFFFFFFAAFFFFFFFFF.AFA.9/;9AFFABEFF
@M05620:37:000000000-D9766:1:1101:24871:7386 1:N:0:30
AGTGCCAGCTCTCAATCGCACAGGGGACCCAGGGCCTGGCCCCTCCATCCAGAAAACCTATGACCTCACCCGCTACCTGGAGCACCAACTCCGCAGCTTGGCTGGGATCTGGGAGTTGGGGAGGCGTGAGGAGTTGGGGCCCGCCCGTCCTCCCCGTGGAGGGTTCTGGTAACTGATGGGGTGAGGCGGGGCTCTTTGGCTCCCACCAGTCCCCCTGTCTGGTCTCTCTCCTGCCCTTAGCTCGGACGAGC
+
BCBCBFFFCFFFGGGGGGGFGGHHGGGGGGHHFEGGGGHHHHGHGGHHHHGHHHHHHGHHHHHHHHHHHHHGGEGGHHHHGGHHHHHHGHHHFGGGGHHHGHHGGGHHGHHHH0FEGH2CC/BD/CED/EHHEFGGHGG.A-@@GCGGGGGGFGGGGGGGGGGEFFGGGCF90;FGGGGGGFF?FF.@DFFFFFFFFFFFFFFFFFFFFFFFFFFFE9BFFFFFF0BFFFFFFFFFFFFF0FFFFA-@-@B
@M05620:37:000000000-D9766:1:1101:18981:7398 1:N:0:30
ACCACACCTTCTACAATGAGCTGCGTGTGGCTCCCGAGGAGCACCCCGTGCTGCTGACCGAGGCCCCCCTGAACCCCAAGGCCAACCGCGAGAAGATGCCCAGGTGAGTGGCCCGCTACCTCTTCTGGTGGCCGCCTCCCTCCTTCCTGGCCTCCCGGCGCTGCGCCCTTTCTCACTGGTTCTCTCTTCTGCCGTTTTCCGTAGGACTCTCTTCTCTGACCTGAGTCTCCTTTGGAACTCTGCAGGTTCTA
+
BBBBBBBBFFFFGGGGGGGGGGHHGGGFHGGHHGGGGGGGGHHHHGGGGGGGHHHHHHHGGGGGGGGGGGGHHHHGGGGHGHHHHGGGGGGGGGHHHHHHHHHGHHGHHH/FHHGGCDGGHHHHHHHHHGDHHFGGGGHGHHGGHFGFFFGGGGGGFD-ADFFF-;AA>FFFFFFFFBFFFF9BBFFFFFFFFFFBFEFFFFFFFBFFBFFFFFFFFEFFFFF/9FFFBFFFFFFBFFFFFFFFFFFFFF:
@M05620:37:000000000-D9766:1:1101:13274:7418 1:N:0:30
ACCACACCTTCTACAATGAGCTGCGTGTGGCTCCCGAGGAGCACCCCGTGCTGCTGACCGAGGCCCCCCTGAACCCCAAGGCCAACCGCGAGAAGATGACAGGTGAGTGGCCCGCTACCTCTTCTGGTGGCCGCCCCCCTCCTTCCTGGCCTCCCGGCGCTGCGCCCTTTCTCACTGGTTCTCTCTTCTGCCGTTTTCCGTAGGACTCTCTTCTCTGCCCTGCGTCTCCTTTGGAACTCTGCAGGTTCTAG
+
>AA3AABAFFFFGFGGGGGFGGHHG?DF4AAFGFGF2AE2AF2FHGGGDEEFBGHEGGHG>E0>FECEFG1F33GFGE/?AHGA?FE/B<B@CDH2F22F2F/F11?FFEFGHGGF@DHHHHFGGH0=/E<GGCGGGGGGGGGGGGGGCFFGGGFD---;@-DFFFFCBBFFFFFEF:9BFFFFFBFBFFFFFDFFFFFFFFD.9;FBFBFFFBFFF/BE/A.-ADFFFFFFFB//9BB/FFBFFFFFFFB
@M05620:37:000000000-D9766:1:1101:13257:7426 1:N:0:30
ACCACACCTTCTACAATGAGCTGCGTGTGGCTCCCGAGGAGCACCCCGTGCTGCTGACCGAGGCCCCCCTGAACCCCAAGGCCAACCGCGAGAAGATGACCGGTGTGTGGCCCGCTCCCTCTTCTGGTGGCCGCCCCCCTCCTTCCTGGCCTCCCGGCGCTGCGCCCTTTCTCCCTGGTTCTCTCTTCTGCCGTTTTCCGTAGGACTCTCTTCTCTGCCCTGCGTCTCCTTTGGCACTCTGCCGGTTCTAG
+
CCCCCCCAFFFFGGGGGG5GGGHHGFGB4EHHHGGGDEEGGHHHHGGEEEGGFHHHHHHAEFCGGGGGGGGHHHHGGGGHGHHHHGGGGG<BGGHGHHHG2@D@F/??FGHHHGGGCEEFHHHHHHHFFDHHFGGGGGGCGGGG9CFBFGFGGGGBF;CD@BA>DFFFFFFFFBFBFE9B9BFFFFF/BFFFFDFFFFFFF?AD/;;FFFFFFFFFF/FFBF.@DFDFF9BFFF/:F9BBFB/@C;DA::/
@M05620:37:000000000-D9766:1:1101:11964:7431 1:N:0:30
AGTGCCAGCTCTCAATCGCACAGGGGACCCAGGGCCTGGCCCCTCCATCCAGAAAACCTATGACCTCACCCGCTACCTGGAGCACCAACTCCGCAGCTTGGCTGGGACCTATGTGAGTATCCAGCGTAGGAATCTGGGAGTTGGGGAGGAGTGAGGAGTTGGGGAAAGACAGTCCTAACCGTGGAGGGTTCTGGTAAATGATGGGGTGAGGAGGGGCTCTTTGGCTCCCACCAGTCCCCCTGTCTGGTCTA
+
BBCCCFFFCFFFGGGGGGGGGGHHGGGGGGHHGGGGGGHHHHGHGGHHHHHHHHHHHGHHHHHHHHHHHHHGGGGGHGHHHHHHHHHHGHHHGGGGGHHHGHHGGGHHGHHHHHHHHHHHHHHHHGGGGGHHHHHHHHHGGHHHGGGG-EEGHHHHHGHHHHGGGGHHHHHHHHHHHHHHGGGGGGGGGGGGGGFGGGGGGGGGGGFFFFFFFFFFFFFFFFFFFFFFFFFFFFFFFFFFFFFFHFFFFFE
@M05620:37:000000000-D9766:1:1101:22811:7445 1:N:0:30
ACCACACCTTCTACAATGAGCTGCGTGTGGCTCCCGAGGAGCACCCCGTGCTGCTGACCGAGGCCCCCCTGAACCCCAAGGCCAACCGCGAGAAGATGACAGGTGCGTGGCCCGCTACCTCTTCTGGTGGCCGCCTCCCTCCTTCCTGGCCTCCCGGCGCTGCGCCCTTTCTCACTGGTTCTCTCTTCTGCCGTTTTCCGTAGGACTCTCTTCTCTGCCCTGCGTCTCCTTTGGCACTCTGCAGGTTCTAG
+
CCCDDDDDFFFFGGGGGGGGGGHHGGGGHGHHHGGGGGGGGHHHHGGGGGGGHHHHHHHGGGGGGGGGGGGHHHHGGGGHGHHHHGGGGGGGGGHHHHHHFHGGH?>FFGGHHGGG@GHHHHHHHHHHHGHHFCGGGHGHHGGGGGGGGGGGGGGGGFGFFFFFFFFFFFFFF0BFFFFFFFFFFFFFFFFFF<DFFFFFFFFFFFFFFFFHHHFHFFFFFFFFFFFFFFFHFF0<FFFFFFFFFFFFFFF
@M05620:37:000000000-D9766:1:1101:22789:7460 1:N:0:30
ACCACACCTTCTACAATGAGCTGCGTGTGGCTCCCGAGGAGCACCCCGTGCTGCTGACCGAGGCCCCCCTGAACCCCAAGGCCAACCGCGAGAAGATGACCGGTGCGTGGCCCGCTACCTCTTCTGGTGGCCGCCTCCCTCCTTCCTGGCCTCCCGGCGCTGCGCCCTTTCTCCCTGGTTCTCTCTTCTGCCGTTTTCCGTAGGACTCTCTTCTCTGCCCTGCGTCTCCTTTGGCACTCTGCAGGTTCTAG
+
AAA1AAAAFFFFGGGFDGAAG1GBE0AA00FG1AFA?ECE?HHHHGGGCEGGFHECGHHG/ECGG/EFGEG0F1?EGF/F//FHHG//>C<//C<C1?>F1<@A@/<?<CCFECGC<AGHHHHHGFGFGGFHC@CGGGEGGBGBFF0;F.AFFAEG?-@?@@F@@F>@FF/BB/FFFF;B:FFFEFFFFFF9@ABFFFBBF-BB9BBFFFFFFFFFF9BEFFA@A@FFFFFFFE/BF-BBFF//FAFFFB;
@M05620:37:000000000-D9766:1:1101:10925:7486 1:N:0:30
ACCACACCTTCTACAATGAGCTGCGTGTGGCTCCCGAGGAGCACCCCGTGCTGCTGACCGAGGCCCCCCTGAACCCCAAGGCCAACCGCGAGAAGATGACAGGTGAGTGGCCCGCTCCCTCTTCTGGTGGCCGCCTCCCTCCTTCCTGGCCTCCCGGCGCTGCGCCCTTTCTCACTGGTTCTCTCTTCTGCCGTTTTCCGTAGGCCTCTCTTCTCTGCCCTGCGTCTCCTTTGGCACTCTGCAGGTTCTAG
+
AAAAAAAAFFFFGGGGFG1BG1GFGGGEHFHGFGGGGGGGGHEHHGGGGECGHHHHHHHGGGGGG/EGGGGEHCGGGGFHEAGH/F</C@C@/CFFDG1G1???110?DCFHGCCC-><FGHFGGD0<<EHGGGGGGH.CGEHHHGFBFGGGGGGG--;@@@A-9A>@/9:BF/BBBFBFFFFFFFFFBFF/@AAFEBF-BF?B//9AFFF//BFFFFFEFFE@F=BFFFFFFFEF/9FBFB/;9A//;/9
@M05620:37:000000000-D9766:1:1101:10141:7487 1:N:0:30
ACCACACCTTCTACAATGAGCTGCGTGTGGCTCCCGAGGAGCACCCCGTGCTGCTGACCGAGGCCCCCCTGAACCCCAAGGCCAACCGCGAGAAGATGCCCAGGTGAGTGGCCCGCTACCTCTTCTGGTGGCCGCCTCCCTCCTTCCTGGCCTCCCGGAGCTGCGCCCTTTCTCACTGGTTCTCTCTTCTGCCGTTTTCCGTAGGACTCTCTTCTCTGACCTGAGTCTCCTTTGGAACTCTGCAGGTTCTA
+
BCCCCCCCFFFFGGGGGGGGGGGHGEGEHGHHHGGGGGGGGHHHHGGGGGGGHHHHHHHGGGGGGGGGGGGHHHHGGGGHGHHHHGGGGGGGCDHFFHGHHHHGHHHHHHFGHGGGGGGHHHHHHHHHHGGHHGGGGGHGHHGHHGGGGGGGGGGGD?-ADGGGGGFFFFEFFFFFBFFFFFFFFFFFFFFFFFFFFFFFBFFDDFFFFFFEFFFFFFFFFFFFFFFFFFFFEFFFFFFFFFFFFFFFFFB
@M05620:37:000000000-D9766:1:1101:25204:7493 1:N:0:30
ACCACACCTTCTACAATGAGCTGCGTGTGGCTCCCGAGGAGCACCCCGTGCTGCTGACCGAGGCCCCCCTGAACCCCAAGGCCAACCGCGAGAAGATGCCCAGGTGAGTGGCCCGCTACCTCTTCTGGTGGCCGCCTCCCTCCTTCCTGGCCTCCCGGAGCTGCGCCCTTTCTCACTGGTTCTCTCTTCTGCCGTTTTCCGTAGGACTCTCTTCTCTGACCTGAGTCTCCTTTGGAAATCTGCAGGTTCTA
+
AAAAA1AAFFCFFFGD3B11111AAEEE00BGHGG00AE//B/FGGC/E/B/1AGGHHHGGG?EFC@FGGGF1F/EGGFHEFHC/FE/B//<BCFFB1?GHHHGHHHHHHGGHHGGGCGHHHHHHHGEHHGHHCGGGFHGHGGHEGGGGGGGGGGGGG@@AFFFGGF@?FFFFFFFFFFFFFFFFFFFFFFFF@BFFFFFFFFBFFFFFFFFFFFFFEFFFFFFEFF/9FFFFFFFFFFFFFFFFFFFFF9
@M05620:37:000000000-D9766:1:1101:21082:7497 1:N:0:30
ACCACACCTTCTACAATGAGCTGCGTGTGGCTCCCGAGGAGCACCCCGTGCTGCTGACCGAGTCCCCCCTGAACCCCAAGGCCAACCGCGAGAAGATGCCCAGGTGAGTGGCCCGCTACCTCTTCTGGTGGCCGCCTCCCTCCTTCCTGGCCTCCCGGAGCTGCGCCCTTTCTCACTGGTTCTCTCTTCTGCCGTTTTCCGTAGGACTCTCTTCTCTGACCTGAGTCTCCTTTGGAACTCTGCAGGTTCTA
+
AABBB@ABFFFDGGGGBGCGGDHFEGGGEEGHHGGG?EGC2F2FGGGGE?EF5B33FGHGGE1BFGHGGGG13FFGGG?FEHHA/FEGGGCD?DF1FDGHHBGFGHFGHHEFHHGGCCGHHHHHHGFFGHCHHGGGGGHGHHGGHHHHHGHFHGGGG99B@FFG@@GGGGFFFFFFFFFFFFFFFFFFFFFFF?FFFFFFFFF?AFFFFFFFFFFFFFFFFFFFFBFBBFFFFFFFFFFFFFFFFFFFFF9
@M05620:37:000000000-D9766:1:1101:13476:7532 1:N:0:30
ACCACACCTTCTACAATGAGCTGCGTGTGGCTCCCGAGGAGCACCCCGTGCTGCTGACCGAGGCCCCCCTGAACCCCAAGGCCAACCGCGAGAGGACCCCCAGGTCAGTGGCCCGCTACCTCTTCTCGTGGCCGCCTCCCTCATCCCTGGCCTCCCGGAGCTGCGCCCTTTCTCGCTGGTTCTCTCATCTGCCGTTTTCCGTAGGACTCTCTTCTCTGACATGCGTCTCCTTTGGAACTCTGCAGGCTCTA
+
BBBBBBBBFFFFGGGFDGGGGGHHGGGEC2GHHGGGGGG?EHHHHGGGEEFEHHGHHHHGFGGGGEFGGGGFFGHGGGGHGGHHEGGGGGGC//<G///?/<//?1?0<1FEFEGGC-AHHHHBHD0<C.::CCGGGGGG/9AB09.CFEFGGGGED-9--AFF9@DFF/FFFF.99AB/BBFFFF/:;/9/;@9;BEBFDF?..;9//FFFEFFFFF/FFFF/.ADABBF9/F//9/;9F//9;9..9;9
@M05620:37:000000000-D9766:1:1101:21067:7561 1:N:0:30
AGTGCCAGCTCTCAATCGCACAGGGGACCCAGGGCCTGGCCCCTCCATCCAGAAAACCTATGACCTCACCCGCTACCTGGAGCACCAACTCCGCAGCTTGGCTGGGACCTATGTGAGTATCCAGCGTAGGAATCTGGGAGTTGGGGAGGAGTGAGGAGTTGGGGAAAGACAGTCCTAACCGTGGAGGGTTCTGGTAAATGATGGGGTGAGGTGGGGCTCTTTGGCTCCCACCAGTCCCCCTGTCTGGTCTA
+
AA>AAFFFBFFFG4GGGGG2E?GDFEDGGGHH2EG2FGHHHHGHGGHGHGHHFHHFHGHHHFGHHGHHHHHGG/EEHBGHFGHHHH1?EHHGEGGGEHHHGGHGGGHHGHHHHHHHHHHHHHHHHGGGGGHHHHHHHHFGGHHHGGEGGGEGHGHHCEHHHHGGGGHHHHHHHHHHHHHHGGGGGGGGEGGGGGGGGGGGGGGGGGFBFFFFFFBBFBFFFFFFFFFFFFFFFFFFFFFFBFFFFFFFFFF
@M05620:37:000000000-D9766:1:1101:12827:7575 1:N:0:30
ACCACACCTTCTACAATGAGCTGCGTGTGGCTCCCGAGGAGCACCCCGTGCTGCTGACCGAGGCCCCCCTGAACCCCAAGGCCAACCGCGAGAAGATGCCCAGGTGAGTGGCCCGCTACCTCTTCTGGTGGCCGCCTCCCTCCTTCCTGGCCTCCCGGAGCTGCGCCCTTTCTCACTGGTTCTCTCTTCTGCCGTTTTCCGTAGGACTCTCTTCTCTGACCTGAGTCTCCTTTGGAACTCTGCAGGTTCTA
+
BBBBBBABFFFFGGGGGGGGGGHHGEEEHEHHHGGGGGGFGHHHHGGGEAFGHFHHHHHGGGGGGGEGGGGHHHGGGGGHFHHHEGGGGGDCFGHHHHHHHHHGHHHHHHGGHHGGGGGHHHHHHHHHHHGHFDCCGFHGHHGFHGGGGFGGBFGGGD-A?FGFGGFFFFFFFFFFFFFFFFFFFFFFFFFFFFFFFFFFFFFFFFFFFFFFFFFFFFFFFFFFFFFFFFFFFFEFFFFFFFFFFFFFFFF
@M05620:37:000000000-D9766:1:1101:19874:7577 1:N:0:30
ACCACACCTTCTACAATGAGCTGCGTGTGGCTCCCGAGGAGCACCCCGTGCTGCTGACCGAGGCCCCCCTGAACCCCAAGGCCAACCGCGAGAAGATGACAGGTGGGCGGCCCGCTGCCTCTTCTGGTGGCCGCCTCCCTCCTTCCTGGCCTCCCGGCGCTGCGCCCTTTCTCCCTGGTTCTCTCTTCTGCCGTTTTCCGTAGGGCTCTCTTCTCTGCCCTGCGTCTCCTTTGGCACTCTGCAGGTTCTAG
+
A3>AAABA4FCFFGGBBGBGGBGFEAAA42FFBCFA2EEECHEEGGEAAAEAD3CEFHBE0E?EG>EGGE11B?GEGE/FE/GHEFAEGC@</BFC111<11/?F<>/<-<-<<<:-::CHCB00;00:CAA?B-9.../:./;0/9FFF.FAAAD---999.B;?@;9/:9//BF/9/99B99B9//;BF/@.ABABBDB.;D.9AA/9BBBFFFB/F.FF.@99.BFF///;/9F.B/;B//..;;9:/
@M05620:37:000000000-D9766:1:1101:21059:7579 1:N:0:30
AGTGCCAGCTCTCAATCGCACAGGGGACCCAGGGCCTGGCCCCTCCATCCAGAAAACCTATGACCTCACCCGCTACCTGGAGCACCAACTCCGCAGCATGGCTGGGACCTATGTGAGTATCCAGCGTAGGAATCTGGGAGTTGGGGAGGAGTGAGGAGTTGGGGAAAGACAGTCCTAACCGTGGAGGGTTCTGGTAAATGATGGGGTGAGGTGGGGCTCTTTGGCTCCCACCAGTCCCCCTGTCTGGTCTA
+
ABAABFFFCFFFGGGGGGGGGGHGGGGGEGHHGGGGGGHHCHGHGGHHHHHHGHHHHGHGHHGHHHHHHHHGGEEGHHHHFGHHGHHHGHHHGGGEG0BGHHHGGEHHGHHHHHHHFGFHGHHHHGDGGFHHGHHHHHHGAGGGGGGGGGGHHHHHGGFHHHGGGGHHHHHHHHHHHHHHCFGFGGGG9CFGGGFGGGGGGGGFGGFFFFFFFFFFFFFFFFFFFFFFFFFFFFFFFFFFFFFFFFFFFFB
@M05620:37:000000000-D9766:1:1101:5536:7594 1:N:0:30
ACCACACCTTCTACAATGAGCTGCGTGTGGCTCCCGAGGAGCACCCCGTGCTGCTGACCGAGGCCCCCCTGAACCCCAAGGCCAACCGCGCGAAGATGACCGGTGAGTGGCCCGCTCCCTCTTCTGGTGGCCGCCTCCCTCCTTTCTGGCCTCCCGGGGCTGGGCCCTTTCTCCCTGGTTCTCTCTTTTGCCGTTTTCCGTAGGGATCTCTTCTCTGGCCTGTGTCTCCCTTGGCACCCTGCCGGTTCTAG
+
BBBBBBB3BCFFGGGGGG5BGGHHGGGB4EGGHBBF?EGGDHHHHGGAEEGGGHHHHHH0>@EGGGGGGGGEHHHGGGGHGHHHHGGGGG/>CGG?FGHHFCG<A.>=>FFHHC<AD.<<CHHHHHFCGGG.A@GGGGGFGGFF;;;CBFFFGGGDB9;-9A9;AEBFFFFFFFFFBFBF/;FFFFF/;:FFBAFFFFFDF;AD.;9;BFFFBF/;F/;FBA9;F:BFB/;FFF/:;.;:F.99B@D.;//
@M05620:37:000000000-D9766:1:1101:4730:7597 1:N:0:30
ACCACACGTTCTACAATGCGCTGCGTGCGGCTCCCGAGGAGCACCCCGTGCTGCTGACCGAGGCCCCCCTGAACCCCAAGGCCAACCGCGCGAAGATGCCCAGGTGAGTGGCCCGCTACCTCTTCTGGTGGCCGCCTCCCTCCTTCCTGGCCTCCCGGCGCTGCGCCCTTTCTCACTGGTTCTCTCTTCTGCCGTTTTCCGTAGGACTCTCTTCTCTGACCTGAGTCTCCTTTGGAACTCTGCAGGTTCTA
+
AAAAAAA1BCFAGGGDAG1AEEGGGE0000AAA/BA/EEE?GHFHGG/>/BFBGFCHHF>/@/EF>EGGGECGFHGGGAHE/GHHG?BGG/<<@C.1FDCFHHGHHHHFHCEFGG@@CCGHHBCHHH0;G.::@@?.99.CFB/9;/CF/9CF.CAA@-9;-@F?--9-9/9BFFFB/B9BFFFB9BFFFFFF@FBFEFFAFFBFFFFFFFFFFFBBF/FFFFEBFF/;BFF/BFFFFFFFFFFFFFFFFB
@M05620:37:000000000-D9766:1:1101:9971:7602 1:N:0:30
ACCACACCTTCTACAATGAGCTGCGTGTGGCTCCCGAGGAGCACCCCGTGCTGCTGACCGAGGCCCCCCTGAACCCCAAGGCCAACCGCGAGAAGATGACAGGTGCGTGGCCCGCTCCCTCTTCTGGTCGCCGCCTCCCTCCTTCCTGGCCTCCCGGCGCTGCGCCCTTTCTCGCTGGATCTCTTTTCTGCCGTTTTCCGTAGGACTCTATTCTCTGCCCTGAGTCTCCTTTGGCACTCTGCAGGTTCTAG
+
CCCCCDDDFFFFGGGGGGGGGGHHGGGEHGHHHGGGGGGGGHHHHGGGGGGGHHHHHHHGGGGGGGGGGGGHHHHGGGGHGHHHHGGGGGG/CD22F22>22F?1?@F?FFHHGGD-<ECG/<GD=000<<<CDDDGHGGGFGGGGF0/:ABFFGBB9-<C-<BFF=BFFFFF.9<BF.<<BFBFFF:<FFFBADFFBFDF.9.:0<BFBFFFFF0:0<BFF<:<BFFFBB0B/0<B/<:FF0<F.:FFF<
@M05620:37:000000000-D9766:1:1101:11737:7605 1:N:0:30
ACCACACCTTCTACAATGAGCTGCGTGTGGCTCCCGAGGCGCCCCCCGTGCTGCTGACCGAGGCCCCCCTGACCCCCAAGGCCAACCGCGAGAAGCTGCCCAGGTGAGTGGCCCGCTACCTCTTCTGGTGGCCGCCTCCCTCCTTCCTGGCCTCCCGGCGCTGCGCCCTTTCTCACTGGTTCTCTCTTCTGCCGTTTTCCGTAGGACTCTCTTCTCTGACCTGAGTCTCCTTTGGAACTCTGCAGGTTCTA
+
>A1>>1>AFFFF3FGBBBFFG1GFEGGGFABGBFFB0EE/AA/AEGGE/BEFBGGFGHHG>E>EFEGEEGG<0BECCGBF?F?F/?C<B<C</<>1><FFCGA.FF0CHH..CGC:@-@GFF0CGG0::C..;-@AAEGEGGGGGGGFCFG?09AEA@-;;>@B--A@-BB//:FF/BF/;FFBFFBFFFFFF@A99AFB-/-;A/BBF/FFFFFFB9BFFB-99/;BBFFFFF///F;FF/BBBFAFFB/
@M05620:37:000000000-D9766:1:1101:11721:7615 1:N:0:30
ACCACACCTTCTACAATGAGCTGCGTGTGGCTCCCGAGGAGCACCCCGTGCTGCTGACCGAGGCCCCCCTGAACCCCAAGGCCAACCGCGAGAAGATGCCCAGGTGAGTGGCCCGCTACCTCTTCTGGTGGCCGCCTCCCTCCTTCCTGGCCTCCCGGCGCTGCGCCCTTTCTCACTGGTTCTCTCTTCTGCCGTTTTCCGTAGGACTCTCTTCTCTGACCTGAGTCTCCTTTGGAACTCTGCAGGTTCTA
+
AAAAAAA1BCFFG3GFGGA1B1GFG0E0A0ABBFC00EEE/GHHHGGAEAAF1GHFHHBA>E/EFGGGGCEHHHHGGGEHEHHHHGFECC/<BCF1FFHHHHHFGGHHHHCFHECGC?CGHHHFGHHFFHGHFGGGGGHGHHGHHGFFFBFAFFGGG@-9-;=B@@F@@FFFFF/F9FFFFFFFFFFFBBFFF@FFFFFFFB9BAFBFFFFFFFFBFB/BFFB9B9BBFBFFFFFFFFFFFFFFFFFFFFF
@M05620:37:000000000-D9766:1:1101:7101:7627 1:N:0:30
AGTGCCAGCTCTCAATCGCACAGGGGACCCAGGGCCTGGCCCCTCCATCCAGAAAACCTATGACCTCACCCGCTACCTGGAGCACCAACTCCGCAGCTTGGCTGGGACCTATGTGAGTATCCAGCGTAGGAATCTGGGAGTTGGGGAGGAGTGAGGAGTTGGGGAAAGACAGTCCTAACCGTGGAGGGTTCTGGTAAATGATGGGGTGAGGAGGGGCTCTTTGGCTCCCACCAGTCCCCCTGTCTGGTCTA
+
ABAABFFFCFFFGGFGGGGGGGHHGGGGGGHHGGGGGGHHHHGHGGHHHHHHHHFHHGHHHHHHHHHHHHHGGEFGHHHHFFHFGHHHGHHHGGGGGHHHGHHGGGGHGHHHHHHHGHHHHHHHHGEFGGHHGHHHHHHGGHHHGGGGGDEHHEHHHGHHHGGGGGHGHHGHHHHHHHHHGGGGGGGGCFFGGGGGGGGGGGGGGGFFFFFFFFFFFFFFFFFFFFFFFFFFFFFFFFFDFFFFFFFFFFF
@M05620:37:000000000-D9766:1:1101:21408:7634 1:N:0:30
ACCACACCTTCTACAATGAGCTGCGTGTGGCTCCCGAGGAGCACCCCGTGCTGCTGACCGAGGCCCCCCTGAACCCCAAGGCCAACCGCGAGAAGATGCCCAGGTGAGTGGCCCGCTACCTCTTCTGGTGGCCGCCTCCCTCCTTCCTGGCCTCCCGGAGCTGCGCCCTTTCTCACTGGTTCTCTCTTCTGCCGTTTTCCGTAGGACTCTCTTCTCTGACCTGAGTCTCCTTTGGAACTCTGCAGGTTCTA
+
BBCCCCDCFFFFGGGGGGGGGGHHGGGGHGHHHGGGGGGGGHHHHGGGGGGGFHHHHHHGGGCGGGGGGGGHHHHGGGGHGHHHHGGGGGCGGGHHHHHHHHHGHHHHHHGFHHGGGCGHHHHHHHHFHHGHHGGGGGHGHHGHHGGGGGFGGGGGFD9BCGGGAGFFFFFFFFFFFFFFFFFFFFFFFFFFFFFFFFFFFFFDDFFFFFFFHFHFFFFFFHFFFFFFFFFFHFFFFFFFFFFFFFFFFF;
@M05620:37:000000000-D9766:1:1101:17712:7675 1:N:0:30
AGTGCCAGCTCTCAATCGCACAGGGGACCCAGGGCCTGGCCCCTCCATCCAGAAAACCTATGACCTCACCCGCTACCTGGAGCACCAACTCCGCAGCTTGGCTGGGACCTATGTGAGTATCCAGCGTAGGAATCTGGGAGTTGGGGAGGAGTGAGGAGTTGGGGAAAGACAGTCCTAACCGTGGAGGGTTCTGGTAAATGATGGGGTGAGGAGGGGCTCTTTGGCTCCCACCAGTCCCCCTGTCTGGTCTA
+
ABAABFFFBFFFGGGGGGFGGGHGGGGGFGHHGCGGGGHHFHGHGGHHGHHHFF3GHGHHHHEHHHFHHHHGGEEFHHHHFGHEFHHHGHHHGGGFGHHHCFHGGFHHGHGHHFHHHHHHHHHHHGGGGGHHHHHHHHHGGHGHFGGGGGFHHHHHH.CGHHCGGGHHHHHHHHHHHHHHGGGGGGGGEFGGGGGGGGGGGGGGGGFFFFFFFFFFFAFFFFBFFFFFFFFFFFFFFFFFFFFFFFFFFFF
@M05620:37:000000000-D9766:1:1101:12051:7683 1:N:0:30
AGTGCCAGCTCTCAATCGCACAGGGGACCCAGGGCCTGGCCCCTCCATCCAGAAAACCTATGACCTCACCCGCTACCTGGAGCACCAACTCCGCAGCTTGGCTGGGACCTATGTGAGTATCCAGCGTAGGAATCTGGGAGTTGGGGAGGAGTGAGGAGTTGGGGAAAGACAGTCCTAACCGTGGAGGGTTCTGGTAAATGATGGGGTGAGGAGGGGCTCTTTGGCTCCCACCAGTCCCCCTGTCTGGTCTA
+
AA>AAFFFBFFFGGGGGGGCGGHGGGGGGGHHAEEGGGHHHHGHGGHHHHHHHHHHHGHHHHHHHHHHHHHGGEGGHHHHGHHHHHFEEHHHEGGGGHGHGHHGGGHHGHHHHHHGHHHHHHGHHGGGGGHHHHHHHHGGGHHHGGFGGDEGH0GGCFHHHHGGCFFHHHHHHHHHHHHHGGGGBEGGEGGGGGFFGGGGGGGGGGFFFFFFFFFFFFFFFFFFFFFFFFFF.FFFFFFFFFFFFFFFFFB
@M05620:37:000000000-D9766:1:1101:15939:7686 1:N:0:30
ACCACACCTTCTACAATGAGCTGCGTGTGGCTCCCGAGGAGCACCCCGTGCTGCTGACCGAGGCCCCCCTGAACCCCAAGGCCAACCGCGAGAAGATGACAGGTGAGTGGCCCCTACCTCTTCTGGTGGCCGCCTCCCTCCTTCCTGGCCTCCCGGAGCTGCGCCCTTTCTCCCTGGTTCTCTCTTCTGCCGTTTTCCGTAGGACTCTCTTCTCTGCCCTGCGTCTCCTTTGGAACTCTGCAGGTTCTAGA
+
BBBBBBBAFFFFGGGGGGGGGFHGGGGEEGHGHGGFGGEGGHGHHGGGGGGGHHHHHHHGGGGGGGGGGGGHHHHGGGGHGHHHHGGGGGBDCGHFFGHFEHGFH1??FEGHHGH.GHFHHHHHH<>GEHGCGGGGHEHHGHHHHHECGHFHGGGGAFGGGGGGGGGGGFFFBBFFEFFFFFFFFFFFFFFDADFFFFFF.DAFBFFFFFFFFFFFFFFFFECFFFFFFFFFFB/:FFFFF/;9;FBB/;9
@M05620:37:000000000-D9766:1:1101:9988:7701 1:N:0:30
AGTGCCAGCTCTCAATCGCACAGGGGACCCAGGGCCTGGCCCCTCCATCCAGAAAACCTATGACCTCACCCGCTACCTGGAGCACCAACTCCGCAGCTTGGCTGGGATCTGGGAGTTGTGGCGGCGTGAGGAGTTGGGGACAGCCCGTCCTACCCGTGGAGGGTTCTGGTACATGATGGGGTGAGGAGGGGCTCTTTGGCTCCCACCAGTCCCCCTGTCTGGTCTCTCTCCTGCCCTTAGCTCGGACGAGC
+
AAAAAFF1>FFFGFGGGGAAECHFGGGAAEHEB0EE/FGH0GGHGGH1FHHHBGHHHGH1FGBHHHGHHHGGGEEGHHHHFHHHHHHGGHBHEGG?EGHHGHCFFFH1FHBGHA/?GH1C//<B/->A.CFHCHHHHG?.-.;.C.ACGGG:0;FFFG@GG?@AFFGGF;C09BGGBFGGFF@-;F/;B@@@@EFB;FFFFFFFFFFFFFFFFFF@F9FFFF/9//;BFFFFFFFEFBFF/:FB?9-@-@@
@M05620:37:000000000-D9766:1:1101:19104:7715 1:N:0:30
AGTGCCAGCTCTCAATCGCACAGGGGACCCAGGGCCTGGCCCCTCCATCCAGAAAACCTATGACCTCACCCGCTACCTGGAGCACCAACTCCGCAGCTTGGCTGGGATCTGGGCGTTGGGGCGGCGTGAGGAGTTGGGGCCCGCCCGTCCTCCCCGTGGAGGGTTCTGGTAACTGATGGGGTGAGGAGGGGCTCTTTGGCTCCCACCAGTCCCCCTGTCTGGTCTCTCTCCTGCCCTTAGCTCGGACGCGC
+
A@>ABFFFBFFFEGGGGGGGEGHHGGGGGGHHGGGGGGHHHHGHGGGHFHHHHGBHHGEGHHHHHHFHHHHGGGFGHHHHHHHHFHHHGFHHGGGGGHHHGHHGGGHFGHHGH/<CCD0>//>C@DDGCEHHGCGHHC?.;9;BF-@BFGFBBEF>ADFAEF-9AFFFFBF//;BFFFFFFADAFF/;AFFFFFFFFFFFFFFFFFFFFFFFFFFAEBFFFFFFF/FFFFFFFFFFFFFF/BFFA.-;-;B
@M05620:37:000000000-D9766:1:1101:24760:7717 1:N:0:30
ACCACACCTTCTACAATGAGCTGCGTGTGGCTCCCGAGGAGCACCCCGTGCTGCTGACCGAGGCCCCCCTGAACCCCAAGGCCAACCGCGAGAAGATGACAGGTGCGTGGCCCGATACCTCTTCTGGTGGCCGCCTCCCTCCTTCCTGGCCTCCCGGCGCTGCGCCCTTTCTCACTGGTTCTCTCTTCTGCCGTTTTCCGTAGGACTCTCTTCTCTGCCCTGCGTCTCCTTTGGAACTCTGCAGGTTCTAG
+
ABBBBBBBFFFFGGGGGGBGFGHCGGGGHGHHHGGDEGGGGHHHHGGGFGGGFHGHHHHGGGGGGGGGGGGHHHHGGGGHGHHHHGGGG?BDCAHHHHHHBGEFG1>FD/AGH<->@CH0DDHH0=DGG.GHGDG.DHGHHGGGGGGGFFGGGGGGGCFFFFFFFFFFFFFFFFFFFFFFFFFFFFFFFFFFA;DFFFFFFFFFFFBFFFFEFFFFF/9EFF.@DFFFFFFFFF/BFFFFF//FFFBFFFF
@M05620:37:000000000-D9766:1:1101:4688:7733 1:N:0:30
AGTGCCACCTCTCAATCGCACAGGGGACCCAGGGCCTGGCCCCTCCATCCAGAACACCTATGCCCTCACCCGCTACCTGGAGCACCAACTCCGCAGCTTGGCTGGGACCTATGTCAGTATCCAGCCTAGGAATCTGGGAGTTGGGGAGGAGTGAGGAGTTGCGGAAAGACAGTCCTAACCGTGGAGGGTTCTGGTAAATGATGCGGTGAGGAGGCGCTCTTTGGATCCCACCAGTCCCCCTGTCTGGTCTA
+
>>AA>FF11BFFGDGGFF1AE?G0CE?AABFFB0BB/FHHFHECEGH1GC111B00FEH1BB1BFB/BGFE>E>>EFG1GFHH/BF>??GGG>?>//FDGEH1?//BBAGHFGG2F1FDHHHFHH/@GHGHHGHHGFFFFGHH1?@FCC.<<CGBGH?G/DBACCCGCCGGCHGHHH0GG-;A?ACG?CFGGFGFGGGGBFF00;-A----BBF-;@@FFFFBF/BFFF/FFEFF9FFFF@AFFFFFFFF/
@M05620:37:000000000-D9766:1:1101:11334:7746 1:N:0:30
AGTGCCAGCTCTCAATCGCACAGGGGACCCAGGGCCTGGCCCTTCCATCCAGAAAACCTATGACCTCACCCGCTACCTGGAGCACCAACTCCGCAGCGTAGGAGTTGGGGAGGCGTGAGGCTTTGGGGGGAGCCCGTCCTCCCCGTGGCGGGTTCTGGTACGTGATGGGGTGCGTAGGGGCTCTTTGGCTCCCCCCAGTCCCCCTGTCTGGTCTGTCTCCTGCCCTTCGATCGGCAGAGCCCACGTCTGAA
+
AA>ABFFFBFFFGGGGGGGCGCHGGFGGGGHGAEEFGGHHHHEHHHHGHHHHHHHHHGHHHHHHHHHHHHHGGEFGGHHH2FHHHH11EGGHGGGGGGGDGC3FGGFF/BC@G/B/B//0?/001FD/--;-.;.@::A9//.9@..;-;;--.9::FF//.;BA//B.:.;.-..-...-;9//:FFBFF..9;-;.B//9:.:AFFBFF/9:/;BFFFFB/.;BB.A?9FDF-->..;:..;:9.;9:B
@M05620:37:000000000-D9766:1:1101:23985:7749 1:N:0:30
AGTGCCAGCTCTCAATCGCACAGGGCACCAAGGGCCTGGCCCCTCCATCCAGAAAACCTATGACCTCACCCGCTACCTGGAGCACCAACTCCGCAGCTTGGCTGGGACCTATGTGAGTATCCAGCGTAGGAATCTGGGAGTTGGGGAGGAGTGAGGAGTTGGGGAAAGACAGTCCTAACCGTGGAGGGTTCTGGTAAATGATGGGGTGAGGAGGGGCTCTTTGGCTCCCACCAGTCCCCCTGTCTGGTCTA
+
>A>>AFFFAFFFGAFGGFGCGE0AF0BEE0FGAE0EE//BAGGF/EGHHGHHH0GFFEHFFGGFBDBFGHHEG/>EGHGFBBGFHH0?EFHG?FCEEHFFFGBGEEHHFGHFFGHHFBBGGHFHHGGGGGHFGFHHGB0FEFFB?<.-A>C>F1FG<EGHGHGGECEGFHBGHHHGGFHHGCE?.A.A;AAFFGFFFGFFGGGGGGC@EAABBF?@@@FFFFFFFFFFFFFBEFFFFFEF@FFFFFFFFFB
@M05620:37:000000000-D9766:1:1101:7724:7765 1:N:0:30
AGTGCCAGCTCTCCATCGCACAGGGGACCCAGGGCCTGGCCCCTCCATCCAGAAAACCTATGACCTCACCCGCTACCTGGAGCACCCACTCCGCAGCGTAGGAGTTGGGGAGGCGTGATGCGTTGGGGACAGCCCGTCCTCCCCGTGGAGGGTTCTGGTACATGATGGGGTGCGGAGGGGCTCTTTGGCTCCCCCCAGTCCCCCTGTCTGGTCTCTCTCCTGCCCTTAGATCGGCAGAGCCCACGTCTGAA
+
>A>3>DFFBFFFGCGGBEE2E?GDG2AEEBGH2BEAFFGHHHGHGGHHHFHHHHHFGGHHEEHHHDFHHHHEE>>EGHFG2BFGHH1?EFHBEECE>E??EEGHHHHHGFFDG/CFGG0F1<CEGHGG.->>.CCGGGGGE/EGGE.;.;EGCFGGGGGGF0;C0FGGEGDFD--;@FFFADEFFFFFFFFFF.;BFFFFFFEADEFFFFFFFF/;BFFFFFB.;BF/;/BFEF-@BEAB...;BA;;EBF
@M05620:37:000000000-D9766:1:1101:11276:7770 1:N:0:30
ACCACACCTTCTACAATGAGCTGCGTGTGGCTCCCGAGGAGCACCCCGTGCTGCTGACCGAGGCCCCCCTGAACCCCAAGGCCAACCGCGAGAAGATGCCCAGGTGAGTGGCCCGCTACCTCTTCTGGTGGCCGCCTCCCTCCTTCCTGGCCTCCCGGCGCTGCGCCCTTTCTCACTGGTTCTCTCTTCTGCCGTTTTCCGTAGGACTCTCTTCTCTGACCTGAGTCTCCTTTGGAACTCTGCAGGTTCTA
+
ABBBBBB>CFFFGGGGGGFFGGHHGGGAAEEFGFFE?EEGDHGHHGGEEEEGFHHHHHHEFECFGGGGGGGHGHHGGGGHGHHHHGGGGG>DGGHEGGHHGHHGHHHHHHGGHHGGGGGHHHHGHHHGHHGHHGGGGGHGHHGHHGGGGGGGGGGGGF-BGFFFFFFFFFFFFFFFFFFFFFFFFFFFFFFFFFDFFFFFFFFDFFFFFFFFFFFBFF/FFFFBFFFBFFFFFFFFFFFFFFFFFFFFFFB
@M05620:37:000000000-D9766:1:1101:25948:7773 1:N:0:30
ACCACACCTTCTACAATGAGCTGCGTGTGGCTCCCGAGGAGCACCCCGTGCTGCTGACCGAGGCCCCCCTGAACCCCAAGGCCAACCGCGAGAAGATGCCCAGGTGAGTGGCCCGCTACCTCTTCTGGTGGCCGCCTCCCTCCTTCCTGGCCTCCCGGAGCTGCGCCCTTTCTCACTGGTTCTCTCTTCTGCCGTTTTCCGTAGGACTCTCTTCTCTGACCTGAGTCTCCTTTGGAACTCTGCAGGTTCTA
+
CCCCCCCCFFFFGGGGGGGGGGHHGGGGHGHHHGGGGGGGGHHHHGGGFGGGHHHHHHHGGGGGGGGGGGGHHHHGGGGHGHHHHGGGGCGGGGHHHHHGHHHGCFGHHBFGHHGGGGGHHHHHHHHHHHGHHGGGGGHGHHGHHGGFFGGGFGGGGGCGBGFGGGFFFFFFFFFFFFFFFFFFFFFFFFFFFFDFFFFFFFFFDFFFFFFFFFFFFFFFFFFFFFFFFFFFFFFFFFFFBBFFFFFFBFB
@M05620:37:000000000-D9766:1:1101:10412:7773 1:N:0:30
ACCACACCTTCTACAATGAGCTGCGTGTGGCTCCCGAGGAGCACCCCGTGCTGCTGACCGAGGCCCCCCTGAACCCCAAGGCCAACCGCGAGAAGATGCCCAGGTGAGTGGCCAACTCCAGCTTATGGTGGCCGCATCCCTCCTTCCTGGCCTCCCGCCGCTGCGCCCTTTCTCGCTGGTTCTCTCTTCTGCAGTTTTCCGCAGGACTCTCTTCTCTGACATGAGTCTCCTTTCGAACTCTGCAGGCTCTA
+
AB?ABBBBFFFFGGGFFGGFGBF4EEEFGEGHFFGGDEG?EGGHHGGGEAEFGGGHHHHGEGEGGGEGGGGGHFGGGGGHGGHHGGGGGGGGCGHCBDG1<1/CFHHHH1/?FF/FC1F110><=F1C<1.C<-A@DDBHFHGHCGHGB/C.;CA..---;BBG@@A--9FFBF.99A@9BFFFFFFFFFFFFF9BBFFF..;--9EF/BB/B9FBF/;F/;FF/FFFF/;BF/...AFFFBFFF?..;B;
@M05620:37:000000000-D9766:1:1101:11687:7774 1:N:0:30
GAGGCTGCTTTGGAAGAAACTGCCAAGCGAGGGACAGGAGATCGGAAGAGCACACGTCTGAAGTCCAGTCACCGCTCATTATCCCGTATGCCACCTTCTGCTTTAAAATAGCCCCATTCTCCTCCTTTGTACTAGTCCCTTCCCGGCCTGGGCCCCCCGCTCGGCCGCGCACCCTTCTGCGCTCCGGTACCCTTGAGACCACTAGTATGCCGGCTTCTGCTTGGCGCCAACCAACGAACTGACCCAGCTGA
+
BBBBBBFBFFFFGGGGGFGGBA4ABAFF2BAA2BA222BA2B3A11FE1E23B2BA1AAAFF35B5BBBGGEF1>/>14B4BB4B11/BB4B331?B3BG4F34BBFG43333B/??FFEGG30BBFDFG22??BFF2GFB@FF//>@/?<??FD<--<-<-<;..-;--:;;EA9F:B0---.;.;;-;;9/;./;.9E..;/;/99/B9----9.;9//;/./-.-.-.:.....9-9////....///
@M05620:37:000000000-D9766:1:1101:26276:7823 1:N:0:30
ACCACACCTTCTACAATGAGCTGCGTGTGGCTCCCGAGGAGCACCCCGTGCTGCTGACCGAGGCCCCCCTGAACCCCAAGGCCAACCGCGAGAAGATGACCGGTGCGTGGCCCGTTCCCTCTTCTGGCGGCCGCCTCCCTCCTTCCTGGCCTCCCGGCGCTGCGCCCTTTCTCCCTGGTTCTCTCTTCTGCCGTTTTCCGTAGGTCTCTCTTCTGTGACCTGCGTCTACTTTGGCACGCTGCAGGTTCTAG
+
BBBBBBBBFFFFGGGGGGGFGDHFGEEEHGHHFGGFGGGGGHHHHGGGGGGGHHHHHHHGGGGGGGGGGGGHHFHGGGGHEFHHHGGFGGGFCGHHHFH22BF/>/>/<-@H.--<//<0</0==G00--=C-;BGDGGF/9900;00;.99A?..@@-;B-.--:9-//9FB//./.;;FFBFF/B/;BFFFD.:E/B9/9../;;FF///;F//9/;//9.9;-A.//;///BFB9=:..;B..//;//
@M05620:37:000000000-D9766:1:1101:24088:7831 1:N:0:30
ACCACACCTTCTACAATGCGCTGCGTGTGGCTCCCGAGGAGCACCCCGTGCTGCTGACCGAGGCCCCCCTGAACCCCAAGGCCAACCGCGAGAAGATGACAGGTGAGTGGCCCGCTACCTCTTCTGGTGGCCGCCTCCCTCCTTCCTGGCCTCCCGGAGCTGCGCCCTTTCTCACTGGTTCTCTCTTCTGCCGTTTTCCGTAGGAGTCTCTTCTCTGACCTGAGTCTCCCTTGTAACTCTGCAGGGTCTAG
+
AB@AB@AAFFCFGFGB5F4EEFEEEADEG?GHHFF?FGC?GHHHHGGEE?FFFFHHHHHGGGCEGGGGGGGBGGGGGGGHGHHGHGGGGC/B@DFHHH1D1?/<FBFGG/.0F?@---<0<G0DGD00<..::C-.E:E/F.900/00/.99F.E.--;9.9/BB.@-/;/FF/F/9.9//;FFFFBBFB//-..;E/;./9..//:BFFFBFFBF/////./9F/BF//9;9////9BF9//9.-:;B/;
@M05620:37:000000000-D9766:1:1101:11124:7846 1:N:0:30
ACCACACCTTCTACAATGAGCTGCGTGTGGCTCCCGAGGAGCACCCCGTGCTGCTGACCGAGGCCCCCCTGAACCCCAAGGCCAACCGCGAGAAGATGACAGGTGAGTGGCCCGCTACCTCTTCTGGTGGCCGCCTCCCTCCTTCCTGGCCTCCCGGAGCTGCGCCCTTTCTCACTGGTTCTCTCTTCTGCCGTTTTCCGTAGGACTCTCTTCTCTGACCTGAGTCTCCTTTGGAACTCTGCAGGTTCTAG
+
>A11A1AAFFFFGGF1BBAAF1BAAABEGFFG1FFEEEG/BG/FGGGGAEECDGEFHHHGEEEEGEEEGGGC1>?EGGEGFFGG/FG/B<CBB?G<F1GHFGC<?DGHHGGHEGGGGGHHHHDGGHFGHGHHGGGGGHGHHGHHHHGGGGFGGGGG?-AAFGFAGG@@FBBFFFFFF:;BFFFFFFFFFFFF@9BFAFFBFFAAFFFFFFFFFFFFF/BBFF/FFFFFFFF/BBB/BBFFBBFFFABFFFB
@M05620:37:000000000-D9766:1:1101:24146:7870 1:N:0:30
AGTGCCAGCTCTCAATCGCACAGGGGACCCAGGGCCTGGCCCCTCCATCCAGAAAACCTATGACCTCACCCGCTACCTGGAGCACCAACTCCGCAGCTTGGCTGGGACCTATGTGAGTATCCAGCGTAGGAATCTGGGAGTTGGGGAGGAGTGAGGAGTTGGGGAAAGACAGTCCTAACCGTGGAGGGTTCTGGTAAATGATGGGGTGAGGAGGGGCTCTTTGGCTCCCACCAGTCCCCCTGTCTGGTCTA
+
BBABBFFFCFFFGGGGGGGGGGHHGGGEGGHHGGGGEFHHFHGHGGHHHHHHGHHHHGHHHHHHHHHHHHHGGEGGHHHHHHHHHHHHGHHHGGGCGHHHGHHGGGHHGHFH2DD?GHHFGDHHHGG?D/2FGHHHHHCFGHHHGGFGGDEHHHHHGDHHHGGGGGHHGFFHHHHHHHGHGGGG?FGGCFFGGGBFGGGGGBB0EGFFFFFFF.=DFFFF0BBFFFFFFFFFFFFFFFFDFFFFF090;BB
@M05620:37:000000000-D9766:1:1101:10485:7877 1:N:0:30
AGTGCCAGCTCTCAATCGCACAGGGGACCCAGGGCCTGGCCCCTCCATCCAGAAAACCTATGACCTCACCCGCTACCTGGAGCACCAACTCCGCAGCTTGGCTGGGACCTATGTGAGTATCCAGCGTAGGAATCTGGGAGTTGGGGAGGAGTGAGGAGTTGGGGAAAGACAGTCCTAACCGTGGAGGGTTCTGGTAAATGATGGGGTGAGGAGGGGCTCTTTGGCTCCCACCAGTCCCCCTGTCTGGTCTA
+
ABAABFFFBFFFGGGGGGGGGGHGGGGGGGHHGGGGGFHGHHGHGGHHHHHHGHHHHGHGHGHHHHHHHHHGGE?GHHHHFGHHHHHGGGHHEGEGGHHHGHHGGGHHGHHHHHHHHHHHHHHHHGGGGGHHHHHHHHHGGHHHCGGGGGGHHHHH<DGHHHGGEGHHHHHHHHHHHHHGGGEGFFGGGGGGGGFGGGGGGGGGGGFFFFFFFFFFFFFFFFFFFFFFFFFFFFFFFFFFFFFFFFFFFF/
@M05620:37:000000000-D9766:1:1101:17752:7883 1:N:0:30
ACCACACCTTCTACAATGAGCTGCGTGTGGCTCCCGAGGAGCACCCCGTGCTGCTGACCGAGGCCCCCCTGAACCCCAAGGCCAACCGCGAGAAGATGCCCAGGTGAGTGGCCCGCTACCTCTTCTGGTGGCCGCCTCCCTCCTTCCTGGCCTCCCGGCGCTGCGCCCTTTCTCACTGGTTCTCTCTTCTGCCGTTTTCCGTAGGACTCTCTTCTCTGACCTGAGTCTCCTTTGGAACTCTGCAGGTTCTA
+
AAAABA3AFFFFBGGCFGGAGAFEEEEFHDHHHGGEGECEGHHHHGGGGEGGHFHGHHHGCGGGFAEEGGGGHCHGGGGHGGHEHGGGGGCCGGHH1FFGHHFAGGFFGHEF0GCGGDCHHHHGHHHHGH..<@-:CEHGHHAFHGGFFFGGGGGGGG?@-@-A9>D9BFFF/B/9/9.BFFFFFFBFFFFBFB9AFEBF.9;DAB/B9:/99/BBFB/F/B.9.:B/BFBBFF/BFFFFF/FFFFABFF9
@M05620:37:000000000-D9766:1:1101:17151:7905 1:N:0:30
AGTGCCAGCTCTCAATCGCACAGGGGACCCAGGGCCTGGCCCCTCCATCCAGAAAACCTATGACCTCACCCGCTACCTGGAGCACCAACTCCGCAGCTTGGCTGGGACCTATGTGAGTATCCAGCGTAGGAATCTGGGAGTTGGGGAGGAGTGAGGAGTTGGGGAAAGACAGTCCTAACCGTGGAGGGTTCTGGTAAATGATGGGGTGAGGAGGGGCTCTTTGGCTCCCACCAGTCCCCCTGTCTGGTCTA
+
AAA3>DFFBFFFGDDGGGGCGGHGD2AAFGHHFEGGGGHHHHGHGGCFHFGHHGFFGFHFHGFGHGHGHHHGGEEEHHDG2BGHHH11EGHHGGGGGHHBEFHGGGHHGHHHHHGFHHHHHHFGHGGADGHEHHHHHGCFGGGHGCCDGDEHH0GHHDHHHFCCFGGGHHFFHHHHHHHHGGGGGGGG:FFGGGFBFFGGGGGGGGA?EFFFFF?BBBFFFFFFFFFFFFFFEFFFFFFFBFFFFBFFFF9
@M05620:37:000000000-D9766:1:1101:25085:7924 1:N:0:30
AGTGCCAGCTCTCAATCGCACAGGGGACCCAGGGCCTGGCCCCTCCATCCAGAAAACCTATGACCTCACCCGCTACCTGGAGCACCAACTCCGCAGCTTGGCTGGGACCTATGTGAGTATCCAGCGTAGGAATCTGGGAGTTGGGGAGGAGTGAGGAGTTGGGGAAAGACAGTCCTAACCGTGGAGGGTTCTGGTAAATGATGGGGTGAGGAGGGGCTCTTTGGCTCCCACCAGTCCCCCTGTCTGGTCTA
+
BCACBFFFCFFFGGGGGGGGGGHHGGEEAFHHGEGGGGHHHHGHGGHHHHHHHHHHHGHHHHHHHHHHHHHGGEGGHHHHCGHHHHFEFHHHGGGGGHHHGHHGGGHHGHHHHHHHHHHHHHHHHGGGGGHHHHHHHHCFGHHHGGGGGGGGHGHHFGHHHHGGGGHHHHHHHHHHHHHHGGGGGGGGGGGGGGGGGGGGGGGGGGFFFFFFFFFFFFFFFFFFFFFFFFFFFFFFFFFFFFFFFFFFFFF
@M05620:37:000000000-D9766:1:1101:16543:7997 1:N:0:30
ACCACACCTTCTACAATGAGCTGCGTGTGGCTCCCGAGGAGCACCCCGTGCTGCTGACCGAGGCCCCCCTGAACCCCAAGGCCAACCGCGAGAAGATGCCCAGGTGAGTGGCCCGCTACCTCTTCTGGTGGCCGCCTCCCTCCTTCCTGGCCTCCCGGCGCTGCGCCCTTTCTCACTGGTTCTCTCTTCTGCCGTTTTCCGTAGGACTCTCTTCTCTGACCTGAGTCTCCTTTGGAACTCTGCAGGTTCTA
+
CCCCCCCCFFFFGGGGGGGGGGHHGFGBAEHGHGGFDGEFEHGHHGGGGGGGGHHGHHGEECEGGGGGGGGHHHHGGGGHGHHHHGGGGGFGFGHGGHHHHHHGC1=GFHGGHHGGGGGHHHHHFHGGHGFHHGGGGGHGHHGHHFGGFGGGGGGG?G-:@DDD9DDF;FFFFFBFB0FFFBBFFFFFFFFFFFDFFFFFF0A.DBFFFF:BFFFFFBFFFFB:;:B:FF0FFBFFFFFBFBBBFFFFFB0
@M05620:37:000000000-D9766:1:1101:21621:8018 1:N:0:30
ACCACACCTTCTACAATGAGCTGCGTGTGGCTCCCGAGGAGCACCCCGTGCTGCTGACCGAGGCCCCCCTGAACCCCAAGGCCAACCGCGAGAAGATGCCCAGGTGAGTGGCCCGCTACCTCTTCTGGTGGCCGCCTCCCTCCTTCCTGGCCTCCCGGCGCTGCGCCCTTTCTCACTGGTTCTCTCTTCTGCCGTTTTCCGTCGGACTCTCTTCTCTGACCTGCGTCTCCTTTGGAACTCTGCAGGTTCTA
+
BBBBBAABFFFFGGGGGGGGGGHHGEGGGGHHHGGGGGEE?HHHHGGGGGGGDGHHFHHGGG0EFGGGGGGFFHHGGGGGGHHHHGGGGGCGGGHHHHHHHGAFG<10?FAAGH@>-><FFF0GG0=GHEDFC-:A.:GGEFG/GBF00CAABAEG.A;-;-@D;AAD=FFF//////:;FB/9/:/:B/9BF9:AFFFFAF.-;-;-9BB/BFFFFF;/:/9.-;99.;:FFBFBBFFB//B//FFFF//
@M05620:37:000000000-D9766:1:1101:4680:8019 1:N:0:30
AGTGCCAGCTCTCCATCGCACAGGGGACCCAGGGCCTGGCCCCTCCATCCAGAAAACCTATGACCTCACCCGCTACCTGGCGCACCCACTCCGCAGCTTGGCTGGGACCTATGTGAGTATCCCGCGTAGGTATCTGGGCTTTGGGGACGAGGGCGGGGTTGGGGACCGCCCGTCCTAACCGTGGCGTGTGCTGGTAAATGATGGGGTGAGGGGGGGCTCTTTGGCTCCCGCCAGTCCCCCTGTCTGGTCTA
+
>>>1>BFF?FFFGCGGAEFAECHGF00AEEAA0BBBFFGHFGG/EEGHFB1FFHF0BBABFFFGH@B1F0BEE>>>G1BGB>EEGGC??BGBEE?EEFB0/01?CEB0CG1<12@@>@GD>G1/>C</>C<>1F1F<><0.<1>.-.-<-:-;:----;@;-;9-----;--99BF//;-9-9---9;;-///9;BF/BFFB/BE?B=-----9--@=-//;BF/9BE9-9@@@FFFFFF-A//9:F/;F/
@M05620:37:000000000-D9766:1:1101:27465:8049 1:N:0:30
AGTGCCAGCTCTCAATCGCACAGGGGACCCAGGGCCTGGCCCCTCCATCCAGAAAACCTATGACCTCACCCGCTACCTGGAGCACCAACTCCGCAGCTTGGCTGGGATCTGGGCGTTTTGTCGGCGTGCGGAGTTGGGAACAGCCCATCATCAAAGAGGAGGGTACTGATACCTGATGGGGTGCGGCGGGGCTCTTTGGCTCCCACCGGTCACCCTGTCTTGTCTCTCTCCTGCCCTTAGCTCGGACGCGC
+
1>1>AFFBAFFFGFGEGFGGGGHHGGGGGGHHGGGGGGHGHHGHGGHGHHHHHHHHHGHGHHHHHHGFHHHGGGGGHHHHHHHHHHHHGFHHGGGGGHHHGHHG/<<1/B11</>/>//@0>/><A//?>->@.<GGG./</<....//:;C0:0;/;C.::-;//0;00;0;;CB009.9.;9-;-;-9-9-;B/9////9--;:---99-//9ABFFF//;/:;BFF/;F//-;//////B??--;@--
@M05620:37:000000000-D9766:1:1101:4795:8064 1:N:0:30
ACCACACCTTCTACAATGAGCTGCGTGTGGCTCCCGAGGAGCCCCCCGTGCTGCTGACCGAGGCCCCCCTGAACCCCAAGGCCAACCGCGAGAAGATGACGGGTGGGTGGCCAGCTCCCTCTTCTGGCGGCCGCCTCCCTCCTGCCTGGCCTCACGGCGCTGCGCCCTTTCTCCCTGGTTCTCTCTTCTGCCGTTTTCCGTCGGACTCTCTTCTCTGCCCTGCGTCTCCTTTGGCACTCTGCAGGTTCTAG
+
>A>AAAABFFFFGGGGGGFFGGHHGGGGHDBGFFFEEFF2EG2FFGGGGGGFEFGGGHHG>ECEFEGFGGGG3FGEGGEHFFGHFFFBFC///CGEGB1</><CF--..<CG/<CGH<.:C/0;:G00;-ABGFGGGG9FFFF//;B/.;FFF/.;.-9-;-AB-DF;B/BF//9BFABFFF9BFBFFFFFBD.9BABFF/.;--;;BFFFFFF99F//.FF.-:9DBFBF/;9F:B.9/F//;..;/9/B
@M05620:37:000000000-D9766:1:1101:27356:8078 1:N:0:30
AGTGCCAGCTCTCAATCGCACAGGGGACCCAGGGCCTGGCCCCTCCATCCAGAAAACCTATGACCTCACCCGCTACCTGGAGCACCAACTCCGCAGCTTGGCTGGGACATATGTGAGTATCCAGCGTAGGAATCTGGGAGTTGGGGAGGAGTGAGGAGTTGGGGAAAGACAGTCCTAACCGTGGAGGGTTCTGGTAAATGATGGGGTGAGGAGGGGCTCTTTGGCTCCCACCAGTCCCCCTGTCTGGTCTA
+
>A>>ADFFBFFFGAGGGGEAE?GDGAAEEAFHFEEEFEHHFHGHGGHHHGFHGHGBGGFFDGFHHGGHHHHGG>EGHHFF2FHHGH1FEHHCEEEGEFBGGHHGGGAG/FHHHHHHHHHFGHHHHGBEGGHHHHEGHH0F/FGFFGEGGCEHH0GHGGHH0<<CEGHHGHHHHHHHHHHHGGGGGGGF;FGGGGFGGGGGGGGGGGFFFFFFFFFFFFFFFFFFF/BEFFFFFFFFFFFFFFFFFFFFFFF
@M05620:37:000000000-D9766:1:1101:7140:8110 1:N:0:30
ACCACACCTTCTACAATGAGCTGCGTGTGGCTCCCGAGGAGCACCCCGTGCTGCTGACCGAGGCCCCCCTGAACCCCAAGGCCAACCGCGAGAAGATGACCAGTTGAGTGGCCCGCTACCTCTTCTGGTGGCCGCCTCCCTCCTTCCTGGCCTCCCGGGGCTGCGCCCTTTCTCACTGGTTCTCTCTTCTGCCGTTTTCCGTAGGACTCTCTTCTCGGACCTGAGTCTCCTTTGTACCTCTGCAGGTTCTA
+
AAAAAAAAFFFFGGGGFGG1FAGGGGGBEAGHEFGEEEGGGHHHHGGGAEFGHHHHHHHGEGGGGEGGGGGHHHHGGGGHCEHHHGG@CGCGCGHGHH1?GGH11?111?/?GFA@-ACFD1F00=G0<C<=.-A@.CGCCHCH;C;CF;;C9CGEG--;;9;9-@F@@FB9/FFFFF-BF/9B/9BB9//;/-BFFEFFAFFF-B99///BBBB/--;@>-;9-://;BFF/F/;/;9//;;/B-AF/;/
@M05620:37:000000000-D9766:1:1101:26294:8134 1:N:0:30
AGTGCCAGCTCTCAATCGCACAGGGGACCCAGGGCCTGGCCCCTCCATCCAGAAAACCTATGACCTCACCCGCTACCTGGAGCACCAACTACGCAGCTTGGCTGGGACCTATGTGAGTATCCAGCGTAGGAATCTGGGAGTTGGGGAGGAGTGAGGAGTTGGGGAAAGACAGTCCTAACCGTGGAGGGTTCTGGTAAATGATGGGGTGAGGAGGGGCTCTTTGGCTCCCACCAGTCCCCCTGTCTGGTCTA
+
AAAAAFF@AFFFFGGGGG1FGCHCFFFEFFEHG0EEFFGC0GGCFGH1BBBGBGAABFF1FHBGHHHFHFFEGEEEHGHHHHHHGHHHGC1BEE/E>GHHEHFFE/GGGHHHHHBFHHHHHGHHHCCFGAHFGHHDHHHGCH1?@CGGGGGFGBDCGAGHG/<CG:EHFGHHFCHHBGCGACE@GEEG99AFGGCFFFGGGGGFE.A@FFFFFF;@@@FFFFFFFFFFFFFFFFBFFFEB;EFFFB/:9B;
@M05620:37:000000000-D9766:1:1101:25507:8138 1:N:0:30
AGTGCCAGCTCTCAATCGCACAGGGGACCCAGGGCCTGGCCCCTCCATCCAGAAAACCTATGACCTCACCCGCTACCTGGAGCACCAACTCCGCAGCTTGGCTGGGACCTATGTGAGTATCCAGCGTAGGAATCTGGGAGTTGGGGAGGAGTGAGGAGTTGGGGAAAGACAGTCCTAACCGTGGAGGGTTCTGGTAAATGATGGGGTGAGGAGGGGCTCTTTGGCTCCCACCAGTCCCCCTGTCTGGTCTA
+
ABAAAFFFBFFFGGFFDFGAF?HAGEEGGDHH2EGE2FHFEHEHGGHHHFHHFHHFGEHHHHFHHGHHHHFGC/FFHHFHGEGHHHF?EBHFAEECCCFFFHHGGGHHGFHFHHHHHHHHHHHHFGGDGGHHHHHHHHGECGHHGGGFGDDFCGHGCFGHHHGGGGHGHHHHHHHHHHHGGGGFFFGGGGGGGGFFFGGGGGGGGGDFFFFFDFFFFFFFFFFFFFFFFFFFFFFFFFEDFFFFFFFBFFF
@M05620:37:000000000-D9766:1:1101:10996:8142 1:N:0:30
AGTGCCAGCTCTCCATCGCACAGGGGACCCAGCGCCTGGCCCCTCCATCCAGAAAACCTATGACCTCACCCGCTACCTGGAGCACCCACTCCGCAGCGTAGGAGTTGGGGAGGCGTGATGCGTTGGGGAGAGCCCGTCCTCCCCGTGGCGGGTTCTGGTACCTGATGGGGTGCGGAGGGGCTCTTTGGCTCCCCCCAGTCCCCCTGTCTGGTCTCTCTCCTGCCCTTAGATCGGCAGAGCCCACGTCTGAA
+
>A>>>FFFAFFFG4GFGEFA22FAF2BAEEGH2AEAAGHHFHGHGGHGHFHHFHHFGGHFFFFHHDFHHHGEE>>EHHGGBBFHHH?1?GH?>ECE<E?<ED2FGGHGGGGGG/<?AA0F1/?CCCCG.-=<.=<CFGGGB/;AGD.A:;AB:EFBFFFF//FFBFFFFFAB.--9@FCB@DAFBFFFFFFEE.9>FFFFFFFFDFFFFFFBBFBBFFFFFFF?9FF/BFFFFF-;BEEBAAEEDA.BABF
@M05620:37:000000000-D9766:1:1101:7063:8149 1:N:0:30
ACCACACCTTCTACAATGAGCTGCGTGTGGCTCCCGAGGAGCACCCCGTGCTGCTGACCGAGGCCCCCCTGAACCCCAAGGCCAACCGCGAGAAGATGACCGGCGCGTGGCCCGCTCGCTCTTCTGGTGGCCGCCTCCCTCCTTCCTGGCCTCCCGGCGCTGCGCCCTTTCTCCCTGGTTCTCTCTTCTGCCGTTTTCCGTCGGCTTCTCTTCTATGCCCTGTGTCTCCTTTGGCACTCTGACGGTTCTAG
+
CCCCCDCAFFFFGGGGGG5FGGHHGEGAAEGFGFFEFGGGGHGHHGGGDEGGHHCHHHGEFFGGGGGGGGGHFHHGGGGHGHHHHGGGCG/>@DHBGHFGG?@//->>--<CHC-:A--;..<GHB0;:.;ADFGGGGGG/CFF;FFFF.;FFEFFFF99;@FFFADFFFFFFFFF0ABB;;FFBFF9;BFFF.AFEFFFFAAA@.;;B0:BBF0;FFFFFF0;BB00B9FF0/09;;;BF09AD.A900;
@M05620:37:000000000-D9766:1:1101:9311:8155 1:N:0:30
AGTGCCAGCTCTCAATCGCACAGGGGACCCAGGGCCTGGCCCCTCCATCCAGAAAACCTATGACCTCACCCGCTACCTGGAGCACCAACTCCGCAGCTTGGCTGGGACCTATGTGAGTATCCAGCGTAGGAATCTGGGAGTTGGGGAGGAGTGAGGAGTTGGGGAAAGACAGTCCTAACCGTGGAGGGTTCTGGTAAATGATGGGGTGAGGAGGGGCTCTTTGGCTCCCACCAGTCCCCCTGTCTGGTCTA
+
ABAAAFFFCFFFGEGGGGGCGFHGGGGGGGHHFFGGGGHHHHGHGGHHHHHHHHHHHGHHHHHHHHHHHHHGG>FGHHHH2BF1FGGGGHH3>>/E/GHHDH3FGFHHEHHFHHHDGDDDHHHHFCCAGEHFGH1GHHFGGHHHGGGGCAEGGFGFC<G/GHGGGFHFHHGHHHGHHGHHGFECDEGGEEA0FFCFGFFFFBFGGG.CEFFFFFFFFFFFF0FFBFFFFFFFFFFFFFFF;EFFBF/F:00
@M05620:37:000000000-D9766:1:1101:17339:8176 1:N:0:30
AGTGCCAGCTCTCAATCGCACAGGGGACCCAGGGCCTGGCCCCTCCATCCAGAAAACCTATGACCTCACCCGCTACCTGGAGCACCAACTCCGCAGCTTGGCTGGGACCTATGTGAGTATCCAGCGTAGGAATCTGGGAGTTGGGGAGGAGTGAGGAGTTGGGGAAAGACAGTCCTAACCGTGGAGGGTTCTGGTAAATGATGGGGTGAGGAGGGGCTCTTTGGCTCCCACCAGTCCCCCTGTCTGGTCTA
+
AAAAAFFFBFFFGGGGGGGGGGHHGGGF2FHHFGGGEFHH2GGGGGHHHHHHBHGFHGHHHHBHHHHHHHHGGEGGHHHHHHHHHHHHGHHHGGGEFGHHGFHGGGHHGHHHHHHHFHGHHHHHFGFGGGGFHHHFHHHGFFGG/@FFGEEGHHHHHGCGHFGGAEHHHHHGHBGHHHHGCDEA?AEGG?FGGGFFFGGGGGFFGGADEFFFFFFFFFEFFFFBFBFFEBFFFFFFFBFFFFFFFFFFFB/
@M05620:37:000000000-D9766:1:1101:9944:8178 1:N:0:30
ACCACACCTTCTACAATGAGCTGCGTGTGGCTCCCGAGGAGCACCCCGTGCTGCTGACCGAGGCCCCCCTGAACCCCAAGGCCAACCGCGAGAAGATGACCGGTGAGTGGCCCGCTACCTCTTCTGGTGGCCGCCTCCCTCCTTCCTGGCCTCCCGGCGCTGCGCCCTTTCTCACTGGTTCTCTCTTCTGCCGTTTTCCGTAGGACTCTCTTCTCTGCCCTGCGTCTCCTTTGGAACTCTGCAGGTTCTAG
+
BBCCCCCBFFFFGGGGGGFGGFHGGFGEGGFHHGGGGGGGGHHHHGGGGGGGHHHHHHHGGGGGGGGGGGGHHHHGGGGHGHHHHGGGGGFGGGHHHHHH2>CAC/?FGFEHHGGG-@CHHHGHHHHFHGFHGGGGGHGHGGGGBFGGGGGGGGGGA-;DFFFFFFFFFFFFFBFFFFBFFFFFFFFFFFFFFDFFFFFFFFFD0B;FFFFFFFFFFFFFFF.;DFFFFFFFFF0BFFFFFF0BFFFFFFF
@M05620:37:000000000-D9766:1:1101:8693:8185 1:N:0:30
ACCACACCTTCTACAATGAGCTGCGTGTGGCTCCCGAGGAGCACCCCGTGCTGCTGACCGAGGCCCCCCTGAACCCCAAGGCCAACCGCGAGAAGATGCCCAGGTGAGTGGCCCGCTACCTCTTCTGGTGGCCGCCTCCCTCCTTCCTGGCCTCCCGGAGCTGCGCCCTTTCTCACTGGTTCTCTCTTCTGCCGTTTTCCGTAGGCCTCTCTTCTCTGACCTTAGTCTCCTTTGGAACTCTGCAGGTTCTA
+
AA?ABABAFFFFGFFGGGGGGGHHGGGGEGFFGFFG2EEEEGCHHGGFEFFFGHHFGHHG>>@EFFGGGGGFBGHEGGFHGHHHHGGGGCCC@DF2222<FBAFF1FG11/FGFCFC-DFFHFDDHBFD/<CG-@GAAGGHHGGHGFF09CFGFEGB-CADF/C-?DA-F/:B//BBF/B9BFFEBFFF9FF9AFA/AFBDBF.:/9;AFFFBFFFB/9FF//://BBB//;//:/:BFFFFFFB.;:FF:
@M05620:37:000000000-D9766:1:1101:17941:8204 1:N:0:30
ACCACACCTTCTACAATGAGCTGCGTGTGGCTCCCGAGGAGCACCCCGTGCTGCTGACCGAGGCCCCCCTGAACCCCAAGGCCAACCGCGAGAAGATGCCCAGGTGAGTGGCCCGCTACCTCTTCTGGTGGCCGCCTCCCTCCTTCCTGGCCTCCCGGCGCTGCGCCCTTTCTCACTGGTTCTCTCTTCTGCCGTTTTCCGTAGGACTCTCTTCTCTGACCTGAGTCTCCTTTGGAACTCTGCAGGTTCTA
+
BCCCCCCCFFFFGGGGGGGGGGHHGFGEHGHHHGGGGGGGGHHHHGGGGGGGHHHHHHHGGGGGGGGGGGGHHHHGGGGGGHHEHGGGGGGGGGHHHHHHHHHGHGHHHHGGHHGGGGGHHHHHHHHHHHGHHGGGDGHGHHGHHGGGGGGGGGGGGG-;DFFFFFFFFFFFFFFFFFFFFFFFFFFFFFFFFFFFFFFFFFFFFFFFFFFFFFFFFFFFFFFFFFFFFFFFFFFFFFFFFFFFFFFFFFF
@M05620:37:000000000-D9766:1:1101:8889:8226 1:N:0:30
ACCACACCTTCTACAATGAGCTGCGTGTGGCTCCCGAGGAGCACCCCGTGCTGCTGACCGAGGCCCCCCTGAACCCCAAGGCCAACCGCGAGAAGATGCCCAGGTGAGTGGCCCGCTACCTCTTCTGGTGGCCGCCTCCCTCCTTCCTGGCCTCCCGGCGCTGCGCCCTTTCTCACTGGTTCTCTCTTCTGCCGTTTTCCGTAGGACTCTCTTCTCTGACCTGAGTCTCCTTTGGAACTCTGCAGGTTCTA
+
CCCCCCC>FFFFGFGGGGFGGGHHGGGBFEHHHGGGDGGGFHHHHGGEGFGGGHHHHHHEGCCGGGGGGGGHGHHGGGGHGHHHHGGGGG@CGGHGHHHHHHHGHHHHHHGGHHGGGGGHHHHHHHHHHHGHHGGGGGHGHHGHHGGGGGGGGGGGGG-AFFFFFFFFFFFFFFFFFFFFFFFFFFFFFFFFFFFFFFFFFFFFFFFFFFFFFFFFFFFFFFFFFFFFFFFFFFFFFFFFFFFFFFFFFFB
@M05620:37:000000000-D9766:1:1101:15693:8226 1:N:0:30
AGTGCCAGCTCTCAATCGCACAGGGGACCCAGGGCCTGGCCCCTCCATCCAGAAAACCTATGACCTCACCCGCTACCTGGAGCACCAACTCCGCAGCTTGGCTGGGACCTATGTGAGTATCCAGCGTAGGAATCTGGGAGTTGGGGAGGAGTGAGGAGTTGGGGAAAGACAGTCCTAACCGTGGAGGGTTCTGGTAAATGATGGGGTGAGGAGGGGCTCTTTGGCTCCCACCAGTCCCCCTGTCTGGTCTA
+
>AABAFFF@FFFGGGGGGGGGGHGGGGGEFHHEEGGDFHHCHGFGGGHHHHHBHHHHGHFGHBHHHHHHHHGGFGGHHGHFGHEFHHHGGHHGGGGGGHHGHHGGGHHGHHGHHHHHGHHHHHHHGEGGGHHHHHHHHHGGHHHGGGGGGGHHFHHFG/<GHGGGGHHHHHHHHHHHHHHGACCEEDG9AFGGGFFGGGGGGGGEGFAEFFFFFFFFCFFFFFBFFFFFFFFFFFFFFFFFFFFFFBFBFB
@M05620:37:000000000-D9766:1:1101:20927:8235 1:N:0:30
ACCACACCTTCTACAATGAGCTGCGTGTGGCTCCCGAGGAGCACCCCGTGCTGCTGACCGAGGCCCCCCTGAACCCCAAGGCCAACCGCGAGAAGATGCCCAGGTGAGTGGCCCGCTACCTCTTCTGGTGGCCGCCTCCCTCCTTCCTGGCCTCCCGGCGCTGAGCCCTTTCTCACTGGTTCTCTCTTCTGCCGTTTTCCGTAGGACTCTCTTCTCTGACCTGAGTCTCCTTTGGAACTCTGCAGGCTCTA
+
BBAAABBBFFFFGGFDAGGDGFHHGEE24AFFAFGA?EEGCGHHHGGGDE?FEHFFHGGEGGCEG?GGGGFBCFHGGGEGAAHHHGAECDC@CFBGBGDGGFGFHHHCG1FFHFCG?-AG1<DBF00<0/<C.@CCADH.GGF/09F0BFE.9F.999-=---.9BFFFFFF/FBF//BFFF/BFFFFFF/F/-99BE/;ABAAF/FFFBFFFFFFFFBFFFB/:BBFFFBFB/BFFFFFFFBFFF.;./9
@M05620:37:000000000-D9766:1:1101:10538:8254 1:N:0:30
ACCACACCTTCTACAATGAGCTGCGTGTGGCTCCCGCGGAGCACCCCGTGCTGCTGACCGAGGCCCCCCTGACCCCCAAGGCCAACCGCGAGAGGATGCCCAGGTGAGTCGACCGCTACCGCTTCTGGTGGCCGCCTCCCTCCTCCCTGGCCTCCCGCCGCTGCGCCCTTTCTCACTGGTTCTCTCTTCTGCCGTTTTCCGTAGGACTCTCTTCCCTGACCTCCGTCTCCTTTCGAACTCTGCAGGTTCTA
+
3>>>AAB>CFCFFGFBFBFBFDHGGDGGAAFHGBFFEEEA0A1FGGGEBBEF5FGHHHHG>>/EFGGG/E/B3BGGEEEG/?GF/?C<B/@///<0?1??01..>1=0>1-.-<-<@@CGCC@DG00;;/.:F?BG.EEEFFGG/9;B0.AF/;AEB---;--:@?DB?FB9/;FFBFB99FFFFFFBFFFFF@99BEF/.9A../;BFFFF///B;/;;9F/..;9AF/BFE/...../9://B..9BF/
@M05620:37:000000000-D9766:1:1101:11651:8256 1:N:0:30
ACCACACCTTCTACAATGAGCTGCGTGTGGCTCCCGAGGAGCACCCCGTGCTGCTGACCGAGGCCCCCCTGAACCCCAAGGCCAACCGCGAGAAGATGACAGGCGCGTGGCCCGCTACCGCGTCTGGTGGCCGCCTCCCTCCTTCCTGGCCTCCCGGCGCTGCGCCCTTTCTCCCCGGTTCTCTCGTCTGCCGTTTTCCGTAGGACTCTCTTCTCTGCCCCGGGTCTCCTTTGGCACGCTGCAGGTTCTAG
+
CCDDDCDDFFFFGGGGGGGGGGHHGEFEGGHHHGGGGGGGGHHHHGGGGGGGHHHHHHHGEGGGGGGGGGGGHHHGGGGHGHHHHGGFGGDGGGHHHG222FF///</<--F.--<-A/----;.:/0/.:CDADG.AEG/./;0C00;:.0;EA.C--;@-9--;9-BB0B00:.-::;AF00:.A.EAFFF..BA0:.::..0;BFFF0BFFF0:0;A.;--;-/000:F0B0;0.-;D?/FF:000:0
@M05620:37:000000000-D9766:1:1101:9344:8256 1:N:0:30
ACCACACCTTCTACAATGAGCTGCGGGTGGCTCCCGAGGAGCACCCCGTGCTGCTGACCGAGGCCCCCCTGAACCCCAAGGCCAACAGCGAGAAGATGCCCAGGTGAGTGGCCCGATACCTCTTCTGGAGGCCGCCTCACTCCTTCATGGCCTCCCGGCGCTGAGCCCTTTCTAACTGGTTCTCTCTTCTGCCGTTTTCCGTAGGACTCTATTCTCTGACCTGAGTCTCCTTTGGAACTCTGCAGGCTATA
+
AAA1AAAAFFFDFAGGFGGAA1B1E00AE?HH1BBAEEGEGHHHHGCGEEFEGFH1G>BF?@EGE/>EEGG0F1<?EG/?//?/<?/0B<C///FG1?GHCBC/FH1?<1/?CG--<-A000<<D00<0<..;-;@CG/.00;0;F00009/;FAA.9-------/;:B///B/;9BB/;;F/9;FFB9BFBB9:9/:BFAFA?FFFFFF//BFF/9/;FBF-/-/99:/;FFFFF///;/9BBF---/9;
@M05620:37:000000000-D9766:1:1101:4419:8269 1:N:0:30
ACCACACCTTCTACAATGAGCTGCGTGTGGCTCCCGAGGAGCACCCCGTGCTGCTGACCGAGGCCCCCCTGAACCCCAAGGCCAACCGCGCGAAGATGCCCAGGTGAGTGGCCCGCTACCTCTTCTGGTGGCCGCCTCCCTCCTTCCTGGCCTCCCGGCGCTGCGCCCTTTCTCACTGGTTCTCTCTTCTGCCGTTTTCCGTAGGACTCTCTTCTCTGACCTGAGTCTCCTTTGGAACTCTGCAGGTTCTA
+
BBBBBBB3BCCFGFFFGG5BGGHHGGGAFEHFHEFEDCE2EHHHHGG0EEEGHHHHHHHAFCEGGGGGGGGHHHHGGGGHGHHHHGGGGG/>CGGCGHHHHFFEGH?FGFGGGHGGGCDHHGHHHGHGGHGHHCGGGGHGGGGGFFGG0BFGBFGAA@9:99BF?BFBBFFFFFFFFFFFFFFFFFFF;/FFFBAFFFFFFFFBDBFFFFFFFFF9BF9FFFF/9///;9FBFFFFFFFFFFFFFEA/FF9
@M05620:37:000000000-D9766:1:1101:8779:8269 1:N:0:30
AGTGCCAGCTCTCAATCGCACAGGGGACCCAGGGCCTGGCCCCTCTATCCAGAAAACCTATGACCTCACCCGCTACCTGGAGCACCAACTCCGCAGCGTGGGTGTTGGCGATGTGAGAATCTATGGGAGGAATCTGTCAGCCGGGGAGGAGTTACGAGTTCGTGAAAGAGAGCCTTAAGCGTCTAGGGTTCTCGTAAGTGATGGTGTCTGGAGTGTCTCTTGGGCTTCGACCAGCCGACCCGCCGTGTGCA
+
ABBABFFFBFFFGGFGGGGGGGHHGGGGGGHHGGGGGGHHHHGHG2FHHHHHHHHHHGHHHHHHHHHHHHHGGGGGHHHHHHHHHHHHGHHHGGGGG/EEE//?<?//2/>/?0@2@22@F2222@00?>?01?1@111110-->--<-.;//00..;C;0:.;F.0;///;../00000-;...0;C/;C0/9;.;.B//;/:/;A//;B/./9/;BF/B9;.;B.;-A.;-;..---;-;-;--9;./;
@M05620:37:000000000-D9766:1:1101:9997:8274 1:N:0:30
ACCACACCTTCTACAATGAGCTGCGTGTGGCTCCCGAGGAGCACCCCGTGCTGCTGACCGAGGCCCCCCTGAACCCCAAGGCCAACCGCGAGAAGATGCCCAGGTGAGTGGCCCGCTACCTCTTCTGGTGGCCGCCTCCCTCCTTCCTGGCCTCCCGGAGCTGCGCCCTTTCTCACTGGTTCTCTCTTCTGCCGTTTTCCGTAGGACTCTCTTCTCTGACCTGAGTCTCCTTTGGAACTCTGCAGGTTCTA
+
BBBABBBBFFFFGGGGGGGGGFHHGEEBFEGHFFGEGGGCGHHHHGGGGGGGGHHHHHHGGGGGGGGGGGGHHHHGGGGHGHHHHGFEGGCGGGHHHHHHHHHGHHHHHHGGHHGGGGGHHHHHHHHHHHGHHGGGGGHGHHGHHGGGGGGGGGGGGG-ADGGGGGFFFFFFFFFFFFFFFFFFFFFFFFFFFFFFFFFFFFFFFFFFFFFFFFFFFFFFFFFFFFFFFFFFFFFFFFFFFFFFFFFFFFF
@M05620:37:000000000-D9766:1:1101:12393:8275 1:N:0:30
AGTGCCAGCTCTCAATCGCATAGGGGACCCAGGGCCTGGCCCCTCCATCCAGAAAACCTATGACCTCACCCGCTACCTGGAGCACCAACTCCGCAGCGTAGGAGTTGGGGAGGAGTGATGCGTTGGGGCAAGACCGTCCTCACCGTGGCGGGTTCTGGTACCTGATGGGGTGAGGAGGGGCTCTTTGGCTCCCACCAGTCCCCCTGTCTGGTCTCTCTCCTGCCCTTAGATCGGAAGAGCCCACGTCTGAA
+
>A1>ADFFAFFFG1FEAAFFAEGGFEEEEEHHFGGEGFHFFHGHGGHHHEGFFGGGHGFHHGBGHFGHHHHGGECGHHHGFHHFFH0?EGHHGGGGEE?EEEHHFFHHGGFCG/BGHG2F1/?CCHGG//?>0FCGGGFG00<CFC.C-;@AAFGFFFCCB0;CFFFEFGE@--9FFF@@@@FFFFFFFFFFF-AFFFFFFFFF@FFFFFEBFF/;FFFFFFFFEFF/B;FFFFAEFF?F-;9E@EAFFFF
@M05620:37:000000000-D9766:1:1101:22392:8276 1:N:0:30
GAGGCTGCTTTGGAAGAAACTGATAAGCCAGGGAAAAACGATCGTAAGGACACACGTATGAACTCCATTCACCGCACATAATCTCATATACCGGCTAATGCTTGCAAAAAAAATGAGTATCAAGAGTATACCTCATTACAATATGGCAGCAAACAACTTTAAGGCCCGCACGTACTCACCTTGTCTTATTCTGTTACATTCTGGGTTTCGACGAGGATCTTTGGCACCCCCCAGTCCCCCTGTCTTTACTT
+
AAABBAFBFFFFFGGGGGGGBDF5D5BB4G4FEA2B2F2222B2222B33B2B21A125B5D5D5B355DAEGG00>>G3DGHH444B@4BFE/E/13BGBBFG/BGF0/E/<01B1?BB22?1?0B21222>@1122111@1221/0//001<0/?1=111110..-<-<-</<C00;.0:<000000;;;00;00;<000009/..0..9----=:;0F0/;;/9;:-;--9B/BBEF-;BFF/:/;//
@M05620:37:000000000-D9766:1:1101:17718:8278 1:N:0:30
AGTGCCAGCTCTCAATCGCACAGGGGACCCAGGGCCTGGCCCCTCCATCCAGAAAACCTATGACCTCACCCGCTACCTGGAGCACCAACTCCGCAGCTTGGCTGGGACCTATGTGAGTATCCAGCGTAGGAATCTGGGAGTTGGGGAGGAGTGAGGAGTTGGGGAAAGACAGTCCTAACCGTGGAGGGTTCTGGTAAATGATGGGGTGAGGAGGGGCTCTTTGGCTCCCACCAGTCCCCCTGTCTGGTCTA
+
AA3>AFFFBFFFGGGGGFGGGGHGGGGGGGHHGGGGGGHHHHGHGGHHFHHHHHHHHGHHHHHHHHHHHHHGGFGGHHHGHHHHHHHHGGHHGGGGGGHHGHHGGGHHFHHHHHHHHHHHHHHHHGGGCFHHHHHHHGGFFGHHGGGGGGFHFFHHHGHHHHGGFGHHHHHHHHHHHHHHGGGGGGGGAFGGGGGGGGGGGGGGGGFFFFFFFFFFFFFFFFFFFFFFFFFFFFFFFFFFFFFFFFFFFFF
@M05620:37:000000000-D9766:1:1101:24791:8278 1:N:0:30
ACCACACCTTCTACAATGAGCTGCGGGTGGCTCCCGAGGAGCACCCCGTGCTGCTGACCGAGGCCCCCCTGAACCCCAAGGCCAACCGCGAGAAGATGAACAGGGGAGCGGGCCGCTACCTCTTCTGTGGAGCCCCCCACTCCTTCCCGTCGCCTCAGAGCGGCGCGCATTTTCACTCTGTCTCTCTTCTCTCGTGTTCTGTAGGACTCTCTTCTCTGAGCCGAGTCTCCTGTTTGGATCTCTGCGGGCTC
+
?AA?AAAAFFFFGGGCBGGAEAGBE0AAA0GH1FFAEGGCEHHHHGGGECGFFHHCGHHG/EEGF/EEGGG0F1?EGG/F//FCGG/<B<C</C0F1D11?1?//<.>.<---;:--:-;0=B99C000;0./9..-;-9-:-////--------;///;B----9-;---/;B/://////;BBFB9/B//9-99-;///9//9///;BFFB/9BB///9/---;-;99//;///-/:;B///99---;-
@M05620:37:000000000-D9766:1:1101:16583:8278 1:N:0:30
AGTGCCAGCTCTCAATCGCACAGGGGACCCAGGGCCTGGCCCCTCCATCCAGAAAACCTATGACCTCACCCGCTACCTGGAGCACCAACTCCGCAGCTTGGCTGGGATCTGGGAGTTGGGGCGGCGTGAGGAGTTGGGGCCAGCCCGTCCTACCCGTGGAGGGTTCTGGTAACTGATGGGGTGAGGAGGGGCTCTTTGGCTCCCACCAGTCCCCCTGTCTGGTCTATCTCCTGCCCTTAGATCGGACGAGC
+
AAAAAFFFCFFFGGGGGGGGGGHHGGGGGGDHGGGGGGHHHHGHGGHHHHHHGHHHHGHHHHGHHHHGHHHGG>EEHHHHHHHHHHGFFHHHGGGGGHFHGGHGGGHFGHHHH0FCGH2>//>@-@<@<DH0CCGFHG-.-.:.C.-BEGG09AFDEDFEAAF:AFFFF/B//;BFFFF?ADDAFF/9ABFFAFFFFFFFFFFFBFFFFFFFFFFFEFFFFFBFF/BFFFFFFEFEFFFB/;BEFA-@-@@
@M05620:37:000000000-D9766:1:1101:27064:8291 1:N:0:30
ACCACACCTTCTACAATGAGCTGCGTGTGGCTCCCGAGGAGCACCCCGTGCTGCTGACCGAGGCCCCCCTGAACCCCAAGGCCAACCGCGAGAAGATGACAGGTGAGTGGCCCGCTACCTCTTCTGGTGGCCGCCTCCCTCCTTCCTGGCCTCCCGGCGCTGCGCCCTTTCTCCCTGGTTCTCTCTTCTGCCGTTTTCCGTAGGACTCTCTTCTCTGCCCTGCGTCTCCTTTGGAACTCTGCAGGTTCTAG
+
AAABBBAAFFCFGGGBGGFGFGHHGEGBGFHGHGGEEFEFEEEGHGGGGEGGHHGHGHHGGGGGGGGGGGGHFHHGGGGHGGHHHGGGGGCDGGHGHGGH2?F?G1?FDFFHHGGGGCGHHHHHHHHHHGHHGGGGGHGHHGGHHHGGGGGGGGGGFAFGGFFFFFFFFFFFF/BF/A;BFFFFFFFFFFFFFDFFFFFFFFDFFFFFFFFFFFFFF9BEEFA>DFFFFFFF/F/;BBBBFF/BF;BFFF/
@M05620:37:000000000-D9766:1:1101:18487:8299 1:N:0:30
ACCACACCTTCTACAATGAGCTGCGTGTGGCTCCCGAGGAGCACCCCGTGCTGCTGACCGAGGCCCCCCTGAACCCCAAGGCCAACCGCGAGAAGATGCCCAGGTGAGTGGCCCGCTACCTCTTCTGGTGGCCGCCTCCCTCCTTCCTGGCCTCCCGGCGCTGCGCCCTTTCTCACTGGTTCTCTCTTCTGCCGTTTTCCGTAGGACTCTCTTCTCTGACCTGAGTCTCCTTTGGAACTCTGCAGGTTCTA
+
CCCBCCCCFFFFGGGGGGGGGGHHGEEECEHHFGGGGGGGGHHHHGGGGGGGHHHGHHHGGGGGGGGGGGGEHHHGGGEHEFHHHGGEGG@CGGHHGHHHHFHGHHHHHHGGHHGGGGGHHHHHHHHHHHGHHGGGGGHGHHGHHGGGGGGGGGGGGG-ADFFFFFFFFFFFFFFFFFFFFFFFFFFFFFFFFFFFFFFFFFFFFFFFFFFFFFFFFFFFFFFBFFFFFFFFFFFFFFFFFFFFFFFFFFF
@M05620:37:000000000-D9766:1:1101:21100:8300 1:N:0:30
ACCACACCTTCTACAATGAGCTGCGTGTGGCTCCCGAGGAGCACCCCGTGCTGCTGACCGAGGCCCCCCTGAACCCCAAGGCCAACCGCGAGAAGATGACCAAGTTAGTGGCCCGCTACCTCTTCTTGTTGCCGCCTCCCTCCTTCCTTGCCTCCCGGAGCTTCGCCCTTTCTCACTGGGTTTCTCTTCTTGCGTTTTCCCTAGGACTCTCTTCTCTTACCTTAGTCTCCTTTTGAACTCTTCCGGTTCTA
+
3AAABAAAFFCBGGGFFGFAE5FGEAEEGDAGFFGEGGGAE2G1AEGGFGGEEHHHFHHGGGC/FEG@EEGHFH/EEGGCFEHHHC?E@D@@/A<GG11?F1/?111111?/FH<<--<F111=000=<=<0D--;..:E//;/C0;00</C00CE.:-;9./9-9=E-CF////9//;.;..////;//9/;-.;BF/B///.::B/9///;//////;B///9/9/9;/BF/B.B////9//.;-;.//
@M05620:37:000000000-D9766:1:1101:14557:8324 1:N:0:30
AGTGCCAGCTCTCAATCGCACAGGGGACCCAGGGCCTGGCCCCTCCATCCAGAAAACCTATGACCTCACCCGCTACCTGGAGCACCAACTCCGCAGCTTGGCTGGGACCTATGTGAGTATCCAGCGTAGGAATCTGGGAGTTGGGGAGGAGTGAGGAGTTGGGGAAAGACAGTCCTAACCGTGGAGGGTTCTGGTAAATGATGGGGTGAGGAGGGGCTCTTTGGCTCCCACCAGTCCCCCTGTCTGGTCTA
+
AAAAAFF11CFFG1EFGGGGGGHCECF0AE0E00BE/BGF0GGGGGH1GH1G1F1GFEF1BG2FHGH1GFFEE>>EF@FGGHGHHHCGEHFHFGGEEHHHFHGGGGGHGEGFHFGGFFDGHHHHHGGCCGHBFHHHHFCEGHGGC<<@GCCFG0<C<E/<=GGG:.:GHHHHHHFHHGHHGAEA9;EG.;AFFFFFFFFGGGGGGGF@?AFFF?@@@?EEFFF/FFF?FFFBFFFFFFFB@FFFFFFFFFB
@M05620:37:000000000-D9766:1:1101:10053:8337 1:N:0:30
ACCACACCTTCTACAATGAGCTGCGTGTGGCTCCCGAGGAGCACCCCGTGCTGCTGACCGAGGCCCCCCTGAACCCCAAGGCCAACCGCGAGAAGATGACCGGTGAGTGGCCCGCTCCCTCTTCTGGAGGCCGCCTCCCTCCTTCCTGGCCTCCCGGCGCTGCGCCCTTTCTCCCTGGTTCTCTCTTCTGCCGTTTTCCGTAGGACTCTCTTCTCTGCCCTGCGTCTCCTTTGGCACTCTGCAGGTTCTAG
+
CCCCCCCCFFFFGGGGGGGGGGHHGGGEGGHHHGGGGGGGGHHHHGGGGGGGHHGHHHHGGGGGGGGGGGGHHHHGGGGHGHHHHGGGGGFGGGHHHHHH2B@>C/??GGGHHGGG@CEHHHHHHFF0CGGGGGGGGHGGGGGG;CFBFFGGGGGGF-A=DADFFFFFFFFFF0FFFEFFBFFFFFF9FFFFFDFFFFFFFFFD00;BFFFFFFFFFBFEFF.@ACFFF9BBFF0;F/BFFB0;A;FBBB:
@M05620:37:000000000-D9766:1:1101:23582:8368 1:N:0:30
ACCACACCTTCTACAATGAGCTGCGTGTGGCTCCCGAGGAGCACCCCGTGCTGCTGACCGAGGCCCCCCTGAACCCCAAGGCCAACCGCGAGAAGATGCCCAGGTGAGTGGCCCGCTACCTCTTCTGGTGGCCGCCTCCCTCCTTCCTGGCCTCCCGGAGCTGCGCCCTTTCTCACTGGTTCTCTCTTCTGCCGTTTTCCGTAGGACTCTCTTCTCTGACCTGAGTCTCCTTTGGAACTCTGCAGGTTCTA
+
ABBBBBBBFFFFGGGGGGG5GDHBFEGGHGFGFFGFECGECGHHHGGG1AEFDGHHHHHGGC?EGGGGGGGGGGHGGGGHFEHHHGGGG@DC/C22F<DHEHHEGGHGFHGGHG?FGGGGHHGGHGHFHF?GHGGGFGHGHHGGHGGGGGGGGFGEDD??BFFFFGFFFFFFFFFFFFFFFFFFFFFFFFFFFD9DFFFFFFF?ABFFFFFFFFFFFFFFFFEFFFFFFFFFFFEFFFFFFFFFFFFFFFB
@M05620:37:000000000-D9766:1:1101:16817:8377 1:N:0:30
AGTGCCAGCTCTCAATCGCACAGGGGACCCAGGGCCTGGCCCCTCCATCCAGAAAACCTATGACCTCACCCGCTACCTGGAGCACCAACTCCGCAGCTTGGCTGGGATCTGGGCGTTGGGTCGGCGTGAGGAGTTGGGGCCCGCCCGTCCTCCCCGTGGAGGGTTCTGGTAACTGATGGGGTGAGGCGGGGCTCTTTGGCTCCCACCAGTCCCCCTGTCTGGTCTCTCTCCTGCCCTTAGCTCGGACGAGC
+
BBAABFFFBFFFGGGFGGGCGCHGGGGEGGHGAEEEGGEHHHGHGGHHHGHHHHHHHGHHHFHHHHHHHHHGGEFFHHHHGGHHHGFFFHHFAFFGGHGHGHHGGGHHGHHHH/BCFG0>/2<A/>CG.CHHGFGHHG-<--<-A@@DGGG0BGGGEGGEFGGGGGGGGFG00CBFFFFFFFD9FF.@DFFFFFFFFFFFFFFFFFFFFFFFFFFFFBFFFFFFF/BFFFFFFFFFEBFF/FFFF.-;-@>
@M05620:37:000000000-D9766:1:1101:5905:8389 1:N:0:30
ACCACACCTTCTACAATGAGCTGCGTGTGGCTCCCGAGGAGCACCCCGTGCTGCTGACCGAGGCCCCCCTGAACCCCAAGGCCAACCGCGAGAAGATGCCCAGGTGAGTGGCCCGCTACCTCTTCTGGTGGCCGCCTCCCTCCTTCCTGGCCTCCCGGCGCTGCGCCCTTTCTCACTGGTTCTCTCTTCTGCCGTTTTCCGTAGGACTCTCTTCTCTGACCTGAGTCTCCTTTGGAACTCTGCAGGTTCTA
+
BBABBBA>>CCFFFFGGGBFGFGGGGFBAEG2BBBBAEE?EHHHHGEABEEGHHHHFHH0ECFEFEEFGGG23GHGGGGHGHGHHGGGGG/<<CF2??GHHHHGFHFGHHGGHHGCGCGHHHHHHHHGGFGHHGGGGGHGHHGHHGGGGGGGGGGGGB-ADFAFFFFFFFFFFFFFFFFFFFFFFFFFBFFFFFFFFFFFFFFBDFFFFFFFFFF;BF/BFFFBB9B/;BFFFFFFFFFFFEFFFFFFFFB
@M05620:37:000000000-D9766:1:1101:6622:8392 1:N:0:30
ACCACACCTTCTACAATGAGCTGCGTGTGGCTCCCGAGGAGCACCCCGTGCTGCTGACCGAGGCCCCCCTGAACCCCAAGGCCAACCGCGAGAAGATGCCCAGGTGAGTGGCCCGCTACCTCTTCTGGTGGCCGCCTCCCTCCTTCCTGGCCTCCCGGCGCTGCGCCCTTTCTCACTGGTTCTCTCTTCTGCCGTTTTCCGTAGGACTCTCTTCTCTGACCTGAGTCTCCTTTGGAACTCTGCAGGTTCTA
+
BBBBBBBAFFFFGGGGDGDGGGHHGFGAAAGGHFFE?EGCFHHHHGGGEEEGHHGHHHGEEGGGGGGGGGGHHHHGGGGHGHHHHGGGGGBCFDHEDGFCGHE/<GDF1GEA0GCD-<<FDHFBFHFF=G?CA<@-;D.;CHCB0B/00/.ABF?EA--;A-;9@A.B>/9BFF/B//BB/:BFFFFF9;///@;.FFB/99.:AB/BBFFFBFFFFB/9BBB/;BFBFF//:B/BBF9FFFBBBAABFF/
@M05620:37:000000000-D9766:1:1101:19977:8399 1:N:0:30
AGTGCCAGCTCTCAATCGCACAGGGGACCCAGGGCCTGGCCCCTCCATCCAGAAAACCTATGACCTCACCCGCTACCTGGAGCACCAACTCCGCAGCTTGGCTGGGACCTATGTGAGTATCCAGCGTAGGAATCTGGGAGTTGGGGAGGAGTGAGGAGTTGGGGAAAGACAGTCCTAACCGTGGAGGGTTCTGGTAAATGATGGGGTGAGGAGGGGCTCTTTGGCTCCCACCAGTCCCCCTGTCTGGTCTA
+
BCABBFFFDFFFGGGGGGGGGGHHGGGGGGHHGGGGGGHHHHGHGGHHHHHHHHHHHGHHHHHHHHHHHHHGGEGGHHHHHHHHHHHHGHHHGGGGGHHHGHHGGGHHGHHHHHHHHHHHHHHHHGGGGGHHHHHHHHHGGHHHGGGGGGGHHHHHHGHHHHGGGGHHHHHHHHHHHHHHGGGGGGGGGGGGHGGGGGGGGGHGGGFFFFFFFFFFFFFFFFHFFFFFFFFFFFFFFFFFFFFFFFFFFFF
@M05620:37:000000000-D9766:1:1101:14651:8406 1:N:0:30
AGTGCCAGCTCTCAATCGCACAGGGGACCCAGGGCCTGGCCCCTCCATCCAGAAAACCTATGACCTCACCCGCTACCTGGAGCACCAACTCCGCAGCTTGGCTGGGACCTATGTGAGTATCCAGCGTAGGAATCTGGGAGTTGGGGAGGAGTGAGGAGTTGGGGAAAGCCAGTCCTAACCGTGGAGGGTTCTGGTAAATGATGGGGTGAGGAGGGGCTCTTTGGCTCCCACCAGTCCCCCTGTCTGGTCTA
+
AA>AAFFFBFFFFGGGFFGGEFHHGGGGAEGHDEGGFFHH2GFFGGHHEFFHFBCGHGFGHHFHHHH3GGFGGE/EHHHHGHHGCHHHGGHHGGGCEHHH/GFF?/BFFF2GFHF3?F3FDB3FGCDCF/2@<21FFG0FEFGH/@.>DECGFGHG0CGB<GA-.CHA/.C.:CGFHBGCDAE9AEG?.:AFGGC0BFG0;FGGGGFFEFF/9.--->9FB/999:FEE.F...9B9BADA.FB/9/BFF/
@M05620:37:000000000-D9766:1:1101:8205:8413 1:N:0:30
GAGGCTGCTTTGGAAGAAACTGACAAGTGAGTGACACAAGATAGGACGAGCAGCTGACCGAAGTCCAGTTAATCTCGAGCACCTAGTATGAGATGATCCCCTGGAAAAAAGAAAGCTACCTCTTCTGGTGGCCGCCTCCCTCCTTCCTGGCCTCCCGGCGCTGCGCCCTTTCTCACTGGTTCTCTCTTCTGCCGTTTTCCGTAGGACTCTCTTCTCTGACCTGAGTCTCCTTTGGAACTCTGCAGGTTCTA
+
1A11>1BACBBFFBB11B11AFEBB1B1331DADD3BA0F01A10BBA/AAA00A11BBA///ADDB1@@222B@D0@/?/0B0@@122@211111BB10?0??01>00>?<001B<1ECGHHHHGHHGHFHHGGGGGHGHHGHHHGH1CFHHHHGG>-<ACACGGGGCHHHHHHHHGGGGGGGGGGFFGGGGG9CGGGGGBF.:BCBBFFFFFFFFFFFFFBBFFB;BFFFFBFFFFFFBBBFFFFFFFB
@M05620:37:000000000-D9766:1:1101:18281:8418 1:N:0:30
ACCACACCTTCTACAATGAGCTGCGTGTGGCTCCCGAGGAGCACCCCGTGCTGCTGACCGAGGCCCCCCTGAACCCCAAGGCCAACCGCGAGAAGATGCCCAGGTGAGTGGCCCGCTACCTCTTCTGGTGGCCGCCTCCCTCCTTCCTGGCCTCCCGGCGCTGCGCCCTTTCTCACTGGTTCTCTCTTCTGCCGTTTTCCGTAGGACTCTCTTCTCTGACCTGAGTCTCCTTTGGAACTCTGCAGGTTCTA
+
BBBBBBBA4CFFGGGGFGFGGGHHGEGBEEGFHGGEFGEEFHDHHGGGFEEFHHHHHHHGGGGGFGGGGGGHFHHGGGFHGHHEHGGFDFDFCGHGHFHHHHHGGHHHHGGGHGGGGCGHHHHHHHHGGHGHHGGGGGHGHHGHHGGGGGGGGGGGGG-;BAFFFFFFFFFFFFFFFFFFFFFFFFFFFFFFFFADFFFFFF?DFBBFFFFFFFFFFF9FFFFBFFFFFFFFFFFFFFFFFFFFFFFFFFF
@M05620:37:000000000-D9766:1:1101:18129:8428 1:N:0:30
ACCACACCTTCTACAATGAGCTGCGTGTGGCTCCCGAGGAGCACCCCGTGCTGCTGACCGAGGCCCCCCTGAACCCCAAGGCCAACCGCGAGAAGATGCCCAGGTGAGTGGCCCGCTACCTCTTCTGGTGGCCGCCTCCCTCCTTCCTGGCCTCCCGGAGCTGCGCCCTTTCTCACTGGTTCTCTCTTCTGCCGTTTTCCGTAGGACTCTCTTCTCTGACCTGAGTCTCCTTTGGAACTCTGCAGGTTCTA
+
BBACCCCCFFFFGGGGGGGGGGHHGGGFHGHHHGGGGGGGGHHHHGGGGGGGFHHHHHHGGGGGGGGGGGGHHHHGGGGHGGHHHGGGGGGGGGHHHHGF22FGHHGG?<FGCG-AD<-<<000GDH0<C.C<<CGGGH.GHGHGFGF0/;FFFEE9-;-:A/C--.;BBBFFFFFF//:BFFBB/B9F/9//;../AFFD9.../;B////;//B/BBB/B//////9//B////9////://9.::BF9
@M05620:37:000000000-D9766:1:1101:8758:8442 1:N:0:30
ACCACACCTTCTACAATGAGCTGCGTGTGGCTCCCGAGGAGCACCCCGTGCTGCTGACCGAGGCCCCCCTGAACCCCAAGGCCAACCGCGAGAAGATGCCCAGGTGAGTGGCCCGCTACCTCTTCTGGTGGCCGCCTCCCTCCTTCCTGGCCTCCCGGCGCTGCGCCCTTTCTCACTGGTTCTCTCTTCTGCCGTTTTCCGTAGGACTCTCTTCTCTGACCTGAGTCTCCTTTGGAACTCTGCAGGTTCTA
+
ABBABBBBFFFFGGGGFGFAGBGFGEGEFEHFFFGGGGGGGHHHHGGGGGGGHHHHHHHGGGCGGGGGGGGHHHHGGGGHEHHHHGGCGGCDCGHHHHGHHHHGHHHHHHGGHHGGGGGHHHHHHHHHHHGHHGGGGGHGHHGHHGGGGGGGGGGGGG9BBBBFBBFBBFFFFFFFFFFFFFFFFFFFFFFFFBFFFFFFFFFFBFFFFFFFFFFFFFFFFFFFFFFFFFFFFFFFFFFFFFFFFFFFFFB
@M05620:37:000000000-D9766:1:1101:4513:8453 1:N:0:30
ACCACACCTTCTACAATGAGCTGCGTGTGGCTCCCGAGGAGCACCCCGTGCTGCTGACCGAGGCCCCCCTGAACCCCAAGGCCAACCGCGAGAAGATGCCCAGGTGAGTGGCCCGCTACCTCTTCTGGTGGCCGCCTCCCTCCTTCCTGGCCTCCCGCCGCTGCGCCCTTTCTCACTGGTTCTCTCTTCTGCCGTTTTCCGTAGGACTCTCTTCTATGACCTGAGTCTCCTTTGGAACTCTGCAGGTTCTA
+
3>ABCCCCFFFFGGGGGGGGGGHHGGGGHGHHHGGGDGGGGHHHHGGGGGGGGHHHHHHGGGGGGGGGGGGHHHHGGGDGFHHFEFGGGG@DCGHGHHHHHG//111?FBFGHH-DDG@HHHHHHD00=/.CGFGGGGHGHHGHHGGGFBFGGGGGE?A-C9ADDFFFFFFFFFBFFFFFBFFFFFFFFBFFFFDFFFFFFFF.;/FFFFFFFFF/;;/FFFF;:FFBFFFFFFFFFFFFFFFFFF.BFF;
@M05620:37:000000000-D9766:1:1101:7244:8480 1:N:0:30
ACCACACCTTCTACAATGCGCTGCGTGTGGCTCCCGAGGAGCACCCCGTGCTGCTGACCGAGGCCCCCCTGAACCCCAAGGCCAACCGCGCGAAGATGACCGGGGGGTGGCCCGCTCCCTCTTCTGGTGGCCGCCTCCCTCCTTCCTGGCCTCCCGGGGCTGAGCCCTTTCTCCCTGGTTCTCTCTTTTGCCGTTTTCCGTAGGCCTCTCTTCTCTGCCCTGAGTCTCCCTTGGCACCCTGCCGGTTGTCG
+
BBBBBBBAFFFFGGGGGGCEGGGGGFGAAEGHHEFE?EGFEHHHHGG0EEGGGHHHHHH>EEEGGGGGGGFHHHHGGGGHGHHHHGGGGG<BDGC/?FGF1<C->-;-;@FFE=-;-:;..9/9B/99;AFFFFAFBF?FFDFF/99BFFE/AEEF9-9-9A.9;BEFFBFFFB/./.:B;;/BFF///;B/@9AFFFF.B.;A/9/;BFFFBF9F//99/;.;/;9/9/;/9;FFF...BA?BFDD-9/9
@M05620:37:000000000-D9766:1:1101:16560:8482 1:N:0:30
ACCACACCTTCTACAATGAGCTGCGTGTGGCTCCCGAGGAGCACCCCGTGCTGCTGACCGAGGCCCCCCTGAACCCCAAGGCCAACCGCGAGAAGATGCCCAGGTGAGTGGCCCGCTCCCTCTTCTGGTGGCCGCCTCCCTCCTTCCTGGCCTCCCGGAGCTGCGCCCTTTCTCACTGGTTCTCTCTTCTGCCGTTTTCCGTAGGACTCTCTTCTCTGACCTGAGTCTCCTTTGGAACTCTGCAGGTTCTA
+
>AAAAAAAFFFFGFGFFGG1D1F1EAAFEAFG1FFG0EFAAGEGHGEEBEEC1ACFGHHG///>?/>EEGG0@1?EFG/>//FFEFE/BCC//<01111101</?11<?1//</<<?-..<CGDGFBH=/<CCCG@.C.://;G0C/;9/9.0CA?.-9--9/9A-9-9BB/BFFFFFF//99BB/9BFEFEF@FFFFFFFFA--;B/BFFFFFFFE//BFBBB-9/9;//:F//;FBB/B//99--;BB/
@M05620:37:000000000-D9766:1:1101:24631:8489 1:N:0:30
ACCACACCGTCTACAATGAGCTGCGTGTGGCTCCCGAGGAGCACCCCGTGCTGCTGACCGAGGCCCCCCTTAACCCCAAGGCCAACCGCGAGAAGATGCCCAGGTGAGTGGCCCGCTCCCTCTTCTGGTGGCCGCCTCCCCCCTTCCTGGCCTCCCGGCGCTGCGCCCTTTCTCACTGGTTCTCTCTTCTGCCGTTTTCCGTCGGCCTCTCTTCTCTGACCTGCGTCTCCGTTGGAACTCTGCCGGTTCTA
+
>>AA>AAA2B>BAFFFGG5BFAGGGAEECFGB3BABEGEGGGAFFEEAAEEFGHHHEFH>EEE>FEFCG?FB3FGE/>EHGH/FHEEGCD/><CGHGGHHHH/?GHHFHGGGHHCCG@ACHHEHHFHHHHGHHGCFGGHGGGGGGGGGBFFFGGGGD?@-@-@D=FFFFEFFFF/BFFFBBFFFFFFFB;FB/@;9B?BFF9.-9;.;AFFFFFBB/99;BFF.-.;;.9.:BDF9BFFFFB//;@@AEF/
@M05620:37:000000000-D9766:1:1101:24652:8490 1:N:0:30
ACCACACCTTCTACAATGAGCTGCGTGTGGCTCCCGAGGAGCACCCCGTGCTGCTGACCGAGGCCCCCCTGAACCCCAAGGCCAACCGCGAGAAGATGCCCAGGTGAGTGGCCCGCTACCTCTTCTGGTGGCCGCCTCCCCCCTTCCTGGCCTCCCGGAGCTGCGCCCTTTCTCACTGGTTCTCTCTTCTGCCGTTTTCCGTAGGACTCTCTTCTCTGACCTGAGTCTCCTTTGGAACTCTGCAGGTTCTA
+
CCCDDDDDFFFFGGGGGGGGGGHHGGGGHGHHHGGGGGGGGHHHHGGGGGGGFHHHGHHGGGCGGGGGGGGHHHHGGGGHGHHHHGGGGGGGGGHHHHHHHHHGHHHHHHGGHHGGGGGHHHHHHHHHHHGHHGGGGGHGGGGGGGGGGGGGGGGGGGGGFFFFFFFFFFFFFFFHFFFFFFFHFFFFHHFFFFFFFFHFFFFFFFFFFFFFFFFFHFFFFHFFFFHFFFFFHFFFFFFFFFFFFFFFFFF
@M05620:37:000000000-D9766:1:1101:27146:8494 1:N:0:30
AGTGCCAGCTCTCAATCACACAGGGGACCCAGGGACTGGCCCCTCCATCCAGAAAACCTATGACCTCACCCGCTACCTGGAGCACAAACTCCGCAGATTGGCTGGGACCTAAGTGAGTATCCAGCGTAGAAATCTGGGAGTTGGGGAGGAGTGAGGAGTTGGGGAAAGACAGACCTAACCGAGGAAGGTACTGGTAAATGATGGGGTGAGGAGGGGCTCTTTGGCTACCACCAGTCCCCCTGTCTGGTCTA
+
111>AFDFAFFFGGG31BBFFE100EGGAAGHGG0ABAFFAGGHGGHH10FB1C1FGA0FGH2GHHFHHHHGGGG/FHH0GHHEF>FGHDHHEAE//1FGFHH//?FGG0<1BB2BFGH1BFGHH//?B/@FGHHHHH0//01?/>/>CG.>F<1>1./<0=-<CEA./;C//;:;GHHH--;?A/;;;0;;C/;;CBGGGGGGAFG@EFFFFF@@@-AFF//;BFFFFF/AF?FFFFF-@EFFF//;BFF
@M05620:37:000000000-D9766:1:1101:14638:8499 1:N:0:30
ACCACACCTTCTACAATGAGCTGCGTGTGGCTCCCGAGGAGCACCCCGTGCTGCTGACCGAGGCCCCCCTGAACCCCAAGGCCAACCGCGAGAAGATGACAGGTGAGTGGCCCGCTACCTCTTCTGGTGGCCGCCTCCCTCCTTCCTGGCCTCCCGGCGCTGCGCCCTTTCTCACTGGTTCTCTCTTCTGCCGTTTTCCGTAGGACTCTCTTCTCTGCCCTGCGTCTCCTTTGGAACTCTGCAGGTTCTAG
+
CCCCCCCCFFFFGGGGGGGGGGHHGGGEGGHHHGGGGGGGGHHHHGGGGGGGHHHHHHHGGGGGGGGGGGGHGHHGGGGHGHHGHFGGGGGGGGHHHHGHFHGGH1?GGCEHHGGG-@GGGHHHHGHHHAFHGFGGGHGHHGHHHHGB/CFGGGGGG-CGGDFFFFFFFFFFF0FFFFFFFFFFFFFFFFFFFDFFFFFFBFDD0BFFFFFFFFFFF0FFFF.=9:9BFFFFFF0BFFFFFFBBFFFFF0:
@M05620:37:000000000-D9766:1:1101:4708:8510 1:N:0:30
AGTGCCAGCTCTCAATCGCACAGGGGACCCAGGGCCTGGCCCCTCCATCCAGAAAACCTATGACCTCACCCGCTACCTGGAGCACCAACTCCGCAGCTTGGCTGGGACCTATGTGAGTATCCAGCGTAGGAATCTGGGAGTTGGGGAGGAGTGAGGAGTTGGGGAAAGACAGTCCTAACCGTGGAGGGTTCTGGTAAATGATGGGGTGAGGAGGGGCTCTTTGGCTCCCACCAGTCCCCCTGTCTGGTCTA
+
ABAAAFFFCFFFGGGGGGGAFCHGGGGGGGHHFEGGGGHHHHGHGGHHHHHHHHHHHGHHHHHHHHHHHHHGGEEGHHHHFGHHHHH1EHHFEFGGGHHHGHHGGDHHGHHHHHHHHHHHHHHHHGEGGGHHHHHHHHFGEHHHGGGGGEGHHHHHHDCCGHGGGGHHGHHHHGFHHHHHGDGGGGGGE?FGGGFGGGGGGFGGGDFFFFFFFFFFFFFFFFFFFFFFFFFFFFFFFFFFFFFFFFFFFF0
@M05620:37:000000000-D9766:1:1101:22254:8513 1:N:0:30
ACCACACCTTCTACAATGAGCTGCGTGTGGCTCCCGAGGAGCACCCCGTGCTGCTGACCGAGGCCCCCCTGAACCCCAAGGCCAACCGCGAGAAGATGCCCAGGTGAGTGGCCCGCTACCTCTTCTGGTGGCCGCCTCCCTCCTTCCTGGCCTCCCGGAGCTGCGCCCTTTCTCACTGGTTCTCTCTTCTGCCGTTTTCCGTAGGACTCTCTTCTCTGACCTGAGTCTCCTTTGGAACTCTGCAGGTTCTA
+
BBBBBBBBFFFFGGGGGGGFGDHFGEEECEHHFGGEEGGGDHHHHGGGDFGGHHGHHHHGGGGGGFGGGGGHHHHGGGGHEHHHHGEEDGGC?DGFDGHHHHHGHHHHHHGGHHGGGGGHHHHHHHHHHHGHHGGGGGHGHHGHHGGGFGGGGGGGGG-ADGGGGGFFFFFFFFFFFFFFFFFFFFFFFFFFFFFFFFFFFFFFFFFFFFFFFFFFFFFFFFF/FFFFFFFFFFFFFFFFFFFFFFFFFF:
@M05620:37:000000000-D9766:1:1101:6358:8517 1:N:0:30
AGTGCCAGCTCTCAATCGCACAGGGGACCCAGGGCCTGGCCCCTCCATCCAGAAAACCTATGACCTCACCCGCTACCTGGAGCACCAACTCCGCAGCTTGGCTGGGACCTATGTGAGTATCCAGCGTAGGAATCTGGGAGTTGGGGAGGAGTGAGGAGTTGGGGAAAGACAGTCCTAACCGTGGAGGGTTCTGGTAAATGATGGGGTGAGGAGGGGCTCTTTGGCTCCCACCAGTCCCCCTGTCTGGTCTA
+
>1AAADFFAFFFGGGGGFGAG?HCGEGGFEGAFFGFCFHGGHGAEGHFHG1G1GBFFEEGGE2GHHH1GC>EFGEGHDGGHHHGHHHHGHHHGGGGGFHHCHHFGGHHFHHFBGFFDBGHHHEHHCGGGEHHGHHHFHHF/?11@CGGGGEGFFDAHGCGFGCCEGHHHHHFGHHFHHHH@GG@GGBGEGGGFBCFFBFFFFBFAGF?EFFFFF@<@@EFFBFFB9/EEFFFFFFFFFFF?EFFFFFFFFB
@M05620:37:000000000-D9766:1:1101:7739:8523 1:N:0:30
GAGGCTGCTTTGGAAGAAACTGATAAACCAGGGACACAAGATCGGAAGACCACACGTCCGCACTCTAGTCACCGGTCATTATCTCGTATACCTACAGCTGGTTTAACAAAAAAAAAGTCTCCTCGCAGAATCCCCGGGCGTCCCGGCTATGCTGCCCACGTGGCCCGTCCGTCCTGCATTTCCGCTTTCGCCCTCTTGTGGCTACAATTGCCCCATTATCCGCCTTTGTCCTTGTAACTTCTCAGAAGGGG
+
AABBAAFBFFFDGFBFGGCGGBF5D55BBBA2BEBFFHDF2AB2AA2A23BBB110BB1A0AAA355BD555BB0>>BG4BFGH4B??33BB44B3B33B2BB0BF443BB//////@@2>G@@///?<0?F1FC/--@-<CGG--;-;<;CHBFHH0.-:.;-.CFGBC-;.AABF/CBFBF?FDFF/;ADFF.;BFFFB.;/.//;BFFB9A.;B99/BD.:;AF/;/;FFFFFFFF/:/;BF///;;-
@M05620:37:000000000-D9766:1:1101:14306:8538 1:N:0:30
GAGGCTGCTTTGGAAGAAACTGCCACGCCAGGGAAACCAGATCGGAAGAGCACGCGTCTGAACTTCAGTCACCGCTCATTATCTCGTATGCCGTCTTCTGCTTGAAAAAAAAAAAAACCCTACCGCAATCCTCCCTCCCATTGCCCCCATCACTTCTCCCTTCCTCTCCCTCCCTATCTTCCACATATCTACGACATGGTGTCCTCACGCCATACCCCCTTCACCACTATACACAACAGCCACACCCGCCC
+
AAAAAAFAFFFFGFFGG1FFF110B1ABABEGGGF0B0FGCGFEA//EC0BEF/A/A/BF1@BF1D2DDD11BB>/>?B2FHGHFBFGH0FGGFGH/BGH1BBB0FHHHGGGC<</>>..00>0----.0/00/./<<.:00;0<C.--//00;000009/0/9000/////;./00000;0009000////-----/-//-///:/9-----/-//9----/9/;-///////:---------------9
@M05620:37:000000000-D9766:1:1101:9906:8566 1:N:0:30
AGTGCCAGCTCTCAATCGCACAGGGGACCCAGGGCCTGGCCCCTCCATCCAGAAAACCTATGACCTCACCCGCTACCTGGAGCACCAACTCCGCAGCTTGGCTGGGACCTATGTGAGTATCCAGCGTAGGAATCTGGGAGTTGGGGAGGAGTGAGGAGTTGGGGAAAGACAGTCCTAACCGTGGAGGGTTCTGGTAAATGATGGGGTGAGGAGGGGCTCTTTGGCTCCCACCAGTCCCCCTGTCTGGTCTA
+
AAAAAFFFBFFFGGGGGGGGGGBG2E2AEGAGCFEAF2FFG2EHGGGGHFGHBFHHHGGBDFGHHG3GHHHGGEEGHHHAFGHGHHHHGGHHGGCGGFHHGHHFFEEHGHGHHHHHHGHHHHHHHGGGGGHHHHHFHHHGGHHHGGGGGGGHHHHGHGHHHHGGGGHHHHHHGHHHHHHHGAEGGGGG;9FFGGFFGGGGGFGGGGFFFFFFFFFFFFFFFFFFFFFFFFFFFFFFFFFFFFFFFBFFBF/
@M05620:37:000000000-D9766:1:1101:5720:8569 1:N:0:30
AGTGCCAGCTCTCCATCGCACAGGGGACCCAGGGCCTGGCCCCTCCATCCAGAAAACCTATGACCTCACCCGCTACCTGGAGCACCCACTCCGCAGCTTGGCTGGGATCTGGGCGTTGTGTCTGCGTGCGGAGTTGGGTCCCGCCCTTCCTCCCCGTCGAGGGTTCTGGTACCTTATGGGGTGCGGCGGGGCTCTTTGGCTCCCACCCGTCCCCATGTCTGGTCTCTCTCCTGCCCTTAGCTCGGCCGCGC
+
AA>>AFF1AFFFG1FFGEFEGGHHG0BAAEGHF0EBAFHHFHGHGGCFHBFGFHH0FFHC1BDGHDFGHHF>E/EEHH1BBBGHGH/>EHCE?E?E>FBBEH1/EGFHCGHHGF@CC/?/<F2@FB/C?>C->.>FBC.FHHGGAC-CHHHEHGGGC.;-:A-;.FFFB;0CFF00CFGGGG@F<@@>@@@@@FFFFFFFFFF---;-;ABFFF--;/;;/9//:/9BFFFFF:;;/;99BBFF?--;-;@
@M05620:37:000000000-D9766:1:1101:11558:8578 1:N:0:30
AGTGCCAGCTCTCAATCGCACAGGGGACCCAGGGCCTGGCCCCTCCATCCAGAAAACCTATGACCTCACCCGCTACCTGGAGCACCAACTCCGCAGCTTGGCTGGGACCTATGTGAGTATCCAGCGTAGGAATCTGGGAGTTGGGGAGGAGTGAGGAGTTGGGGAAAGACAGTCCTAACCGTGGAGGGTTCTGGTAAATGATGGGGTGAGGAGGGGCTCTTTGGCTCCCACCAGTCCCCCTGTCTGGTCTA
+
AAAAAFF4>FFFGGGFGGGGFEHFFGGF2EGHG2EE2BGG2GEGGGCA5GEF3BAGHGE3FG5FGFFHHHGGGEEGHHHFHHHEFEHHGGFHGGGE?CGF/FEF//BBE2BFGDFGHD3B?33BBD/?D/2@FGDHFF0//?FGC@.@D..<.=<CG.//DHGG.;CA//;GCCFB:0::@EFF?CDGAAFFFFB0;;000CFGG?99AA.;9AC-9@EFB/B/FFBE.9.:AFFFBB9D;.BFFF/;/99
@M05620:37:000000000-D9766:1:1101:13800:8582 1:N:0:30
AGTGCCAGCTCTCAATCGCACAGGGGACCCAGGGCCTGGCCCCTCCATCCAGAAAACCTATGACCTCACCCGCTACCTGGAGCACCAACTCCGCAGCTTGGCTGGGACCTATGTGAGTATCCAGCGTAGGAATCTGGGAGTTGGGGAGGAGTGAGGAGTTGGGGAAAGACAGTCCTAACCGTGGAGGGTTCTGGTAAATGATGGGGTGAGGAGGGGCTCTTTGGCTCCCACCAGTCCCCCTGTCTGGTCTA
+
ABAAAFFFBFFFGGGGFGGCGGHDGGGGGFGHAEEEAFHHGHGHGGHHHGHHEFHHHGHHHHEHHHHHHHHGG@EEHHHHFGHHHHGEFHHHFE@ECFGHGHHGGGFHGHHHHHGHHHHHHHHHHGGGGGGGHHHHHHFFFHHHGGGGGDEFHHHHGGHHHHGGGGHHFHHHHHHHHHHHGGGGDEGGEFGGGGFGGGGGGGGGGGFFFFFFFFFFFFFFFFFFFFFFFFFFFFFFFFFFFFFFFFFFFF/
@M05620:37:000000000-D9766:1:1101:11835:8599 1:N:0:30
ACCACACCTTCTACAATGAGCTGCGTGTGGCTCCCGAGGAGCACCCCGTGCTGCTGACCGAGGCCCCCCTGAACCCCAAGGCCAACCGCGAGAAGATGCCCAGGTGAGTGGCCCGCTACCTCTTCTGGTGGCCGCCTCCCTCCTTCCTGGCCTCCCGGCGCTGCGCCCTTTCTCACTGGTTCTCTCTTCTGCCGTTTTCCGTAGGACTCTCTTCTCTGACCTGAGTCTCCTTTGGAACTCTGCAGGTTCTA
+
BBBBBBBAFFFFGGGGGGFFGDHHGEFBAEHHFFGFCGGGGHHHHGGGGGGGGHHHHHHGGGFGGGGGGGGFHFHGGGGHFHHHHGGEGGCDGGHFHHHHHHHGHHHHHHGGHHGGGGGHHHHHHHHHHEGHGGGGGGHGHHGHHGGGGGGGGGGGGG-BFFFFFFFFFFFFFFFFFFFFFFFFFFFFFFFFFFDFFFFFFFFDFFFFFFFFFFFFFFFFFFFBFFFFFFFFFFFFFFFFFFFFFFFFFFF
@M05620:37:000000000-D9766:1:1101:5307:8607 1:N:0:30
AGTGCCAGCTCTCCATCGCACAGGGGACCCAGGGCCCGGCCCCTCCATCCAGAAAACCTATGACCTCACCCGCTACCTGGAGCACCCACTCCGCAGCTTGGCTGGGATCTGGGCGTTGGGTCGGCGTGCGGAGTTGGGTCCCGCCCTTCCTCCCCGTGGCGGGTTCTGGTACCTTATGGGGTGCGGCGGGGCTCTTTGGCTCCCACCAGTCCCCCTGTCTGGTCTCTCTCCTGCCCTTAGCTCGGGCGCGC
+
>A>1>BF11BFFGFGF1A11E0GCFAA0ABAFA0BB/AEEAEGFGGH1GEGGBGHBBEG1BBEGHDFGHGFEE>>EGFBFBBFGHHE>?GFB>E?<>FBBCFGE<CGHFFHHH<BCC/0@?0>-@C@G<<A-<;;CGG;C.C@C;:-;CFB0CFGGG.--;;@;AFFFBB;;BF/;BFFF?B@F?<@@-@@@@EFFFFBFFBE--9A--BFFFF99EFFFFF9/;9BFFFFFF:AE/;9/BFFF=-9;-;@
@M05620:37:000000000-D9766:1:1101:17961:8609 1:N:0:30
ACCACACCTTCTACAATGAGCTGCGTGTGGCTCCCGAGGAGCACCCCGTGCTGCTGACCGAGGCCCCCCTGAACCCCAAGGCCAACCGCGAGAAGATGCCCAGGTGAGTGGCCCGCTACCTCTTCTGGTGGCCGCCTCCCTCCTTCCTGGCCTCCCGGCGCTGCGCCCTTTCTCACTGGTTCTCTCTTCTGCCGTTTTCCGTAGGACTCTCTTCTCTGACCTGAGTCTCCTTTGGAACTCTGCAGGTTCTA
+
BBBBBBBBFFFFGFBGGGDGGGHHGGGECEHFGFDGGGEEAHHHHGGEEGGGGHFFDGHAE?EGGGGGGEGHHHHGGEEHGHHHHGGGGGBCGGGGEFHHHHHGHHHHHGGGHHGGGDGHHHHHHHHHHHGHHGGGGGHGHHGHHGGGBFGGGGGGEA-BBFFFFFFFFFFFFF/FFFFFFFFFFFFFFFFFFFFFFFFFDFADFFFFFFFFFFFFFE/BFFF;9BFFFFBFFFF/BFFFFFFFFFFFFF/
@M05620:37:000000000-D9766:1:1101:15336:8615 1:N:0:30
ACCACACCTTCTACAATGAGCTGCGTGTGGCTCCCGAGGAGCACCCCGTGCTGCTGACCGAGGCCCCCCTGAACCCCAAGGCCAACCGCGAGAAGATGCCCAGGTGAGTGGCCCGCTACCTCTTCTGGTGGCCGCCTCCCTCCTTCCTGGCCTCCCGGAGCTGCGCCCTTTCTCACTGGTTCTCTCTTCTGCCGTTTTCCGTAGGCCTCTCTTCTCTGACCTGAGTCTCCTTTGGAACTCTGCAGGTTCTA
+
?AAABABBFFFFGGGGGGGFFAGBEAEFHGHHFGGGGGGCGHHHHGEGFGGGHHHHHHHGGGGGGAEGGGGFHFEEGGDHAEHFHGD@DGGGCGGHGHFFF1GAHHDGGHE/?/CC@CCCGHHHHHHFDHAGGGGGGGEEF:CCFFBBBFFAFAEED@?9?AFGGGFBBFFB/FFF/FF/BBFFFBBFFFBFF?:DFFFFFFFFF/;/AFFBB///9B/FFFE/BFFFFFFFFFBFBFBFFFFFFFF9BB/
@M05620:37:000000000-D9766:1:1101:17949:8623 1:N:0:30
ACCACACCTTCTACAATGAGCTGCGTGTGGCTCCCGAGGAGCACCCCGTGCTGCTGACCGAGGCCCCCCTGAACCCCAAGGCCAACCGCGAGAAGATGCCCAGGTGAGTGGCCCGCTACCTCTTCTGGTGGCCGCCTCCCTCCTTCCTGGCCTCCCGGCGCTGCGCCCTTTCTCACTGGTTCTCTCTTCTGCCGTTTTCCGTAGGACTCTCTTCTCTGACCTGAGTCTCCTTTGGAACTCTGCAGGTTCTA
+
ABAAABBBFFFFFGGGGGGGGGHHGEGEEEHHGGGGGGGGGHHHHGGGGFGGHHGEHHHEGGGGGGGGGGGHHHHGGGGHEHHHHFGFGGCGGGHHFHGHHHHEHHFGFGCFGHGGG-@GHHHFHHHFGHGHGGGCFGHGHHGHHFGFFFFFGGEEA?-;A9@D;=DB=FFFFFFFF/BFFFFFFFBFFBFFBBADFEFFDFAAFBBFFFFFFFFFFF/BBFF/99FBFFFFFFEFFFFFBBFEFFFBFFB
@M05620:37:000000000-D9766:1:1101:5687:8626 1:N:0:30
ACCACACCTTCTACAATGAGCTGCGTGTGGCTCCCGAGGAGCACCCCGTGCTGCTGACCGAGGCCCCCCTGAACCCCAAGGCCAACCGCGAGAAGATGCCCAGGTGAGTGGCCCGCTACCTCTTCTGGTGGCCGCCTCCCTCCTTCCTGGCCTCCCGGAGCTGCGCCCTTTCTCACTGGTTCTCTCTTCTGCCGTTTTCCGTAGGACTCTCTTCTCTGACCTGAGTCTCCTTTGGAACTCTGCAGGTTCTA
+
ABBBBBBAFFFFGFGFGFGDFAFEEEGBGGGHHFGGGGG?FHHHHGGGGGGGHGHHHHHGGGFGGGGGGGGHHHHGGGGHGHHHHGGFGGBCGGHGGGHHHHGGHHHHHHGGHHGGGGGHHHHHHHHHHHGHHGGGGGHGHHGHHGGGGGGGGGGGGG-ABGGGGGFFFEFFFFFFFFFFFFFFFFFFFFFFFFDFFFFFFFFFFFFFFFFFFFFFFEFFFFFFFBFFFFFFFFFFFFFFFFFFFFFFFFB
@M05620:37:000000000-D9766:1:1101:8899:8648 1:N:0:30
AGTGCCAGCTCTCAATCGCACAGGGGACCCAGGGCCTGGCCCCTCCATCCAGAAAACCTATGACCTCACCCGCTACCTGGAGCACCAACTCCGCAGCTTGGCTGGGATCTGGGCGTTGTGGCGGCGTGAGGAGTTGGGGCCAGCCCGTCCTACCCGTGGAGGGTTCTGGTACATGATGGGGTGAGGAGGGGCTCTTTGGCTCCCACCAGTCCCCCTGTCTGGTCTCTCTCCTGCCCTTAGCTCGGAAGAGC
+
ABABBFFFCFFFGGGGGGGCGGHHGGGGGGHHFEGFDFHHHHGHGGHHHGHHFHHHHGHHHHEHHHGHHHHGGEGGHHHH2GHHHF?1EGFGEFEEGHHHGFCFEEFHGHHHG/<CDG/C//>A/A<C.<FGEHHHHG-.-.:.;.;AFGF00CFEGDC.CFGGFGGGG9C0/;//;BB?D;;.;A/;DADFFFFFBFFFFFFFFFFFFFFFFFFFFFFFFFBBFBFFFFFFFFFFFFFF/BFDA;:A.AB
@M05620:37:000000000-D9766:1:1101:15239:8649 1:N:0:30
ACCACACCTTCTACAATGAGCTGCGTGTGGCTCCCGAGGAGCACCCCGTGCTGCTGACCGAGGCCCCCCTGAACCCCAAGGCCAACCGCGAGAAGATGACAGGTGAGTGGCCCGCTACCTCTTCTGGTGGCCGCCTCCCTCCTTCCTGGCCTCCCGGAGCTGCGCCCTTTCTCACTGGTTCTCTCTTCTGCCGTTTTCCGTAGGACTCTCTTCTCTGACCTGAGTCTCCTTTGGAACTCTGCAGGTTCTAG
+
CCCCCCCCFFFFGGGGGGGGGGHHGGGGHGHHHGGGGGGGGHHHHGGGGGGGHHHHHHHGGGGGGGGGGGGHHHHGGGGHGHHHHGGGGGGGGGHHHHHHHGF?FBGGHGGHHCGGFGHBHHDGHDD=G.CCDGGGGGGCHFFHGBB9/;ABFEG?99CDGBBDGGF=BFFFFFF0B/;BFFFFFFFBFBBB-9AFFFF?9A.;BFFFFFFFFFFFF0;F0B/:BFFFBFFFF/BFFFFFF0BBA.BFFB:
@M05620:37:000000000-D9766:1:1101:19632:8657 1:N:0:30
AGGGCCAGCTCTCAATCGCACAGGGGACCCAGGGCCTGGCCCCTCCATCCAGAAAACCTATGACCTCACCCGCTACCTGGAGCACCAACTCCGCAGCTTGGCTGGGACCTATGTGAGTATCCAGCGTAGGAATCTGGGAGTTGGGGAGGAGTGAGGAGTTGGGGAAAGACAGTCCTAACCGTGGAGGGTTCTGGTAAATGATGGGGTGAGGAGGGGCTCTTTGGCTCCCACCAGTCCCCCTGTCTGGTCTA
+
>11>A>AAAFC3ABG3BAFGEEFHEFGGEGHHGC/EFAGFFGGHGGHH10FBF01GH?0FHHHHHHGHHHHGGGGCHHHCFHHGE>GHGBGHGGGG?FHHGHHGFGHH/GHFHHHHGHHHGHHBGGCF?EHHHHHHEHHAE0GGGGGCGGEFHF0.<AGHHHGGGGGAGGCCCHHHHHGGGB.AEG.ACFEGGGGGGGGGGGGGGFF@FFFFFF??@@FFFFFFFFFFFFFFFFFFFFFF@FFFFFFFEFF
@M05620:37:000000000-D9766:1:1101:17436:8657 1:N:0:30
ACCACACCTTCTACAATGAGCTGCGTGTGGCTCCCGAGGAGCACCCCGTGCTGCTGACCGAGGCCCCCCTGAACCCCAAGGCCAACCGCGAGAAGATGCCCGGTGAGTGGCCCGCTACCTCTTCTGGTGGCCGCCTCCCTCCTTCCTGGCCTCCCGGAGCTGCGCCCTTTCTCACTGGTTCTCTCTTCTGCCGTTTTCCGTAGGACTCTCTTCTCTGCCCTGAGTCTCCTTTGGAACTCTGCAGGGTCTAG
+
AAAABA>AFFCFFGGDEGGDDFGBEEFEG?EGFGDEEGG?FHHHHGCGE1EFHFGHHCHEGGGEGGEGEGGGGFHFGGGHGHHHHCEEGGDG?BGGHH1F0/A//<01<F<FG?<---C000=0<0<</<.C?-::.=E//;/F0900/9C0.CEAB-9:9/;-9DB=FFBB//B//B/;//9/9/;/9:/F-9AFF/F.9;;A/F99/9/;B999B/BE/9:;99B/F9FF/B9BB////9/9A-;/;//
@M05620:37:000000000-D9766:1:1101:14143:8659 1:N:0:30
GAGGATGCTATGGACGAAACTCATAGATTACTGCAACAGTTCCCCCTGGACCTGGACAAGTTTATTGAATGGATTAAAGAAGCTGAAACAACTGCCAATCATACAGGATCCTACCCGGAAGGAAAGGCTCCTAGAAGACTACAAGGGAGTAAAAGAGCTGATGAAACAAAGGCAAGTAAGACAGGCACTTCCGCTAAAGAACTCTCGTGGATCCAATTGAACAATTATCAGAAATTTTAAGAGTAACTGAC
+
>1>A>BCB13@1B11A1EAAFGHHHGGGFEB2DB1BCG0DDBA1BAAA/00BFFF0010BDDF2DBD212BB1BB11DDBGG1BB11BBB/BGGFBCGF01B2BB100B0>@@BBB//>>>?00B<0?1B?B11<1B<0110<B1/??//0>2>1/0?11<?1<?<10?0?0.0>>1=<11100><..//<0...-.0::.:0;;0:.;;;00/00;90000;9900;0;;09/0=9F00000;;;;9;9;
@M05620:37:000000000-D9766:1:1101:12095:8672 1:N:0:30
ACCACACCTTCTACAATGAGCTGCGTGTGGCTCCCGAGGAGCACCCCGTGCTGCTGACCGAGGCCCCCCTGAACCCCAAGGCCAACCGCGAGACGCAGGTGAGTGGCCCGCTACCTCTTCTGGTGGCCGCCTCCCTCCTTCCTGGCCTCCCGGCGCTGCGCCCTTTCTCCCTGGTTCTCTCTTCTGCCGTTTTCCGTAGGACTCTCTTCTCTGCCCTGAGTCTCCTTTGGAACTCTGCAGGTTCTAGCTCG
+
BBBABAAAFFBFGFGGGGFGGFGHGEEAAEGHHGGF?AAEEHCGHGEFEFGGGHGHGFHFGFFEGGFGGGGHGHHGGGGHGHHHHGGGGGCGGD///>/??FHGHG/GHGG@-AGGHHFHHFFGHGFHDF@DEHGHHGHGGGGFCFFFGGGGC-BB;9ABAF;9BB9FF/;9/.;9/FFFBFBFFFB/;..BEFFF99A./:BFFBFFFFFFF/99/..;BBF//:/9B9//;FB/BFB/A.;FF/B/;BD
@M05620:37:000000000-D9766:1:1101:12148:8674 1:N:0:30
ACCACACCTTCTACAATGAGCTGCGTGTGGCTCCCGAGGAGCACCCCGTGCTGCTGACCGAGGCCCCCCTGAACCCCAAGGCCAACCGCGAGAAGATGCCCAGGTGAGTGGCCCGCTACCTCTTCTGGTGGCCGCCTCCCTCCTTCCTGGCCTCCCGGCGCTGCGCCCTTTCTCACTGGTTCTCTCTTCTGCCGTTTTCCGTAGGACTCTCTTCTCTGACCTGAGTCTCCTTTGGAACTCTGCAGGTTCTA
+
BBBABBBBFFFFGGGGFGFFGFHHGAEBCEGHEFGEDGGGGHHHHGGGGGGGGHHHHHHEGGGGGDGGGGGHHHHGGGGHEHHHGGE/DGDDGGHHFHHHHHHGHHHHHHGGHHGGGGGHHHHHHHHGHHFHHGGGGGHGHHGHHGGGGGGGGGGGGG-ABBBFBBFBBFFFFFFFFFFFFFFFFFFFFFFFFBFFFFFFFFFFFFFFFFFFFFFFFFBFFFFFFFFFFFFFFFFFFFFFFFFFFFFFFFB
@M05620:37:000000000-D9766:1:1101:14406:8687 1:N:0:30
ACCACACCTTCTACAATGAGCTGCGTGTGGCTCCCGAGGAGCACCCCGTGCTGCTGACCGAGGCCCCCCTGAACCCCAAGGCCAACCGCGAGAAGATGACCGGTGCGTGGCCCGCTCCCTCTTCTGGTGGCCGCCTCCCTCCTTCCTGGCCTCCCGGCGCTGCGCCCTTTCTCCCTGGTTCTCTCTTCTGCCGTTTTCCGTAGGCCTCTCTTCTCTGCCCTGCGTCTCCTTTGGCACTCTGCAGGTTCTAG
+
BBCBABCACFFFGGGGGGGGGGHHGGGB4EHFGFFE?EAEEHHHHGGEEFFGFHGHHHGAE??EGGGGGGGHFHHGGGGHGHHHHGGGGG>CGGHGHHGH2BDDC<>FCDGHHGGG-EGHHHHHHHHHHGHHGGGGGGGGGGGG;FGFFGGGGGGGG9BFFFDFFFFFFFFFF0BFBEFFBFFFFFF:BFFFFFFFFFFFFFFF0;;FFFFFFFFFFBFFFF:@DFFFFBFFFF0BF/;BFF0BFFF;;:0
@M05620:37:000000000-D9766:1:1101:12048:8694 1:N:0:30
AGTGCCAGCTCTCAATGCACAGGGGGCCCCCGGCCTGGCCCCTCCCTCCCGAAAACCTCTGACCTCACCCGCTACCTGGGGCACCCCCTCCGCAGCTTGGCTGGGACCTCTGTGCGTATCCCGCGTCGGCATCTGGGCGTTGGGGCGGCGTGCGGCGTTGGGGCAAGCCCGTCCTATCCGTGGCGGGTTCTGGTAAATGATGGGGTGAGGCGGGGCTCTTTGGCTCCCACCAGTCCCCCTGTCTGGTCTAT
+
AA>>>FFFAFFFGBFFG1BBG1FFE0AAEA/AAAEECG0FFEGGGA0B?BB/>>EEEFHDG1BG1BFGHHGG>EGHFHH/>?EGGG/BBCBCFGGGHHHGHFFEC0??F1?FGH1CFCCGF1<CCG-AC-::CFGHFE-A=?F@GF-=-;;@-;@;@@@@F;@B=-A9E-@=BFBFFFFFFF@;@=<;AAFFF/BFFFF/9BFFFB@EA--9;-9@@FBFFFFFFFFEFFBAF9BFFF?@FBFFFFFFBB;
@M05620:37:000000000-D9766:1:1101:20539:8695 1:N:0:30
ACCACACCTTCTACAATGAGCTGCGTGTGGCTCCCGAGGAGCACCCCGTGCTGCTGACCGAGGCCCCCCTGAACCCCAAGGCCAACCGCGAGAAGATGACAGGTGAGTGGCCCGCTACCTCTTCTGGTGGCCGCCTCCCTCCTTCCTGGCCTCCCGGCGCTGCGCCCTTTCTCACTGGTTCTCTCTTCTGCCGTTTTCCGTAGGACTCTCTTCTCTGCCCTGCGTCTCCTTTGGAACTCTGCAGGTTCTAG
+
CCDCCCCCFFFFGGGGGGGGGGHHGGGGHGHHHGGGGGGGGHHHHGGGGGGGHHHHHHHGGGGGGGGGGGGHHHHGGGGHGHHHHGGGGGGGGGHHHHHHHHGHH1FGHGGHHGGG@GHHHHHHHHHHHGHHGGGGGHGHHGHHHHGGFGGGGGGGG-DGGFFFFFFFFFFFFBFFFFFFFFFFFFFFFFFFFFFFFFFFFFFFFFFFFFFFFFFFF0FFFFEFFFFFFFFFFF0FFFFFFFFFFFFFFFB
@M05620:37:000000000-D9766:1:1101:23171:8695 1:N:0:30
AGTGCCAGCTCTCAATCGCACAGGGGACCCAGGGCCTGGCCCCTCCATCCAGAAAACCTATGACCTCACCCGCTACCTGGAGCACCAACTCCGCAGCTTGGCTGGGATCTGGGAGTTGGGGAGGAGTGAGGAGTTGGGGAAAGCCCGTCCTAACCGTGGAGGGTTCTGGTAAATGATGGGGTGAGGAGGGGCTCTTTGGCTCCCACCAGTCCCCCTGTCTGGTCTATCTCCTGCCCTTAGATCGGACGAGC
+
>AAABFFFBFFFGGFGGFFGGGHHCEGGGGHHGGGGFGHFHHGHGGHHHHHHGHHHHGHHHGHHHGGEGHHGGGGGHHHFHHHGHHHHGGHHGF/EGGHHGHHF/EHHGFFHG0?BFFBCCCFG/C?GHHFHAGHHHGG...>0>.AFGGGD0CGFEHGGHGGDGHHGF9CF0FFEFGFEGC@?FGBEBA-=DFFFFFFFFFFFFFFFFFFFFFFFFBFFFFFFF/FFFFFFFFFFFFFF/BFEFD-;>DD
@M05620:37:000000000-D9766:1:1101:13725:8719 1:N:0:30
AGTGCCAGCTCTCAATCGCACAGGGGACCCAGGGCCTGGCCCCTCCATCCAGAAAACCTATGACCTCACCCGCTACCTGGAGCACCAACTCCGCAGCTTGGCTGGGACCTATGTGAGTATCCAGCGTAGGAATCTGGGAGTTGGGGAGGAGTGAGGAGTTGGGGAAAGACAGTCCTAACCGTGGAGGGTTCTGGTAAATGATGGGGTGAGGAGGGGCTCTTTGGCTCCCACCAGTCCCCCTGTCTGGTCTA
+
ABBABFFFBFFFGGGGGGGFGGHHGGGGGGHHGGGGGGHHHHGHGGHHHHHHHHGHHGHHHHHHHHHHHHHGGGGGHHHHHHHHHHHHGHHHGGGGGHHHGHHGGGHHGHHHH3HHBFHH3FHHH/?C//@FFHHH1FFFEHHH/AC-CDE0G00CCFHHHH--;CHHHHGHHGHGHHHHGG.BDGGGGFGGG0;FFF0FGGGGGGFFF?FEFFFFFFFFFFBFFFFFFFFFFFFFFFFFFFFFFF/B/FB
@M05620:37:000000000-D9766:1:1101:16015:8764 1:N:0:30
ACCACACCTTCTACAATGAGCTGCGTGTGGCTCCCGAGGAGCACCCCGTGCTGCTGACCGAGGCCCCCCTGAACCCCAAGGCCAACCGCGAGAAGATGCCCAGGTGAGTGGCCCGCTACCTCTTCTGGTGGCCGCCTCCCTCCTTCCTGGCCTCCCGGAGCTGCGCCCTTTCTCACTGGTTCTCTCTTCTGCCGTTTTCCGTAGGACTCTCTTCTCTGACCTGAGTCTCCTTTGGAACTCTGCAGGTTCTA
+
BBBBBBBBFFFFGGGGFGGEGFHFGEFA4AGHFGGEAEGFDHHHHGGGDEGGGHFHHHGGCGCGGAGGGGGHHFHGGGGHEHHHHGGGGGG@@DFF2GDFFHHFHHHHGHGGHGGGGGGHHHHHHHHHHHGHHGGGGGGGHHGHHGGGGGGGGGGGGG-ABGGGGGFFFFFFFFFFFFFFFFFFFFFFFFFFFFFDFFFFFFFFFFFFFFFFFFFFFFFFFFFFFFFFFFFFFFFFFFFFFFFFFFFFFFB
@M05620:37:000000000-D9766:1:1101:18289:8786 1:N:0:30
AGTGCCAGCTCTCAATCGCACAGGGGACCCAGGGCCTGGCCCCTCCATCCAGAAAACCTATGACCTCACCCGCTACCTGGAGCACCAACTCCGCAGCTTGGCTGGGACCTATGTGAGTATCCAGCGTAGGAATCTGGGAGTTGGGGAGGAGTGAGGAGTTGGGGAAAGACAGTCCTAACCGTGGAGGGTTCTGGTAAATGATGGGGTGAGGAGGGGCTCTTTGGCTCCCACCAGTCCCCCTGTCTGGTCTA
+
CCBCCFFFDFFFGGGGGGGGGGHHGGGGGGHHGGGGGGHHHHGHGGHHHHHHHHHHHGHHHHHHHHHHHHHGGFGGHHHHHHHHHHHHGHHHGGGGGHHHGHHGGGHHGHHHHHHHHHHHHHHHHGGGGGHHHHHHHHHGGHHHGGGGGGGHHHHHHGHHHHGGGGHHHHHHHHHHHHHHGGGGGGGGEGGGGGGGGGGHHHGGGGFFFFFFFFFFFFFFFFHFFFFFFFFFFFFFFFFFFFFFHFFFFFB
@M05620:37:000000000-D9766:1:1101:27733:8806 1:N:0:30
ACCACACCTTCTACAATGAGCTGCGTGTGGCTCCCGAGGAGCACCCCGTGCTGCTGACCGAGGCCCCCCTGAACCCCAAGGCCAACCGCGAGAAGATGACCACGGGAGTGGCCTCTCCCTCCTCTGGGGGGCCGCGCCCCCCCTCCCTGGCTCCCGGCGCTGGGGCCCTTTTTCCTTGGTCTCCACTCTTGCGGTTTTCGGCGGGCTCCTGTCTCCGCCCTTGGACTTCTTTTGGACCCTTGCAGGTCTTA
+
BAB?AABB>FFFGFGGGGGGGCHCGAEA4AA2BAFEEGGGDHHGHGGGDEAFGHFHHHFFGECGGGGGGCEFHHHGGGGHGCHHHGEEBCCCCDHHDG2FF<//<>/A/><.<10100>00.//000/-<9;--9--9;--9-;.A..;.../99.--99---.-.--99////://;/9/9///./////9--;@D99-----;-9../9;//9/...9-/./////99/9BF-/9..//.//;.9////
@M05620:37:000000000-D9766:1:1101:7017:8808 1:N:0:30
ACCACACCTTCTACAATGCGCTGCGTGTGGCTCCCGAGGAGCACCCCGTGCTGCTGACCGAGGCCCCCCTGAACCCCAAGGCCAACCGCGAGAAGATGCCCAGGTGAGTGGCCCGCTACCTCTTCTGGTGGCCGCCTCCCTCCTTCCTGGCCTCCCGGCGCTGCGCCCTTTCTCACTGGTTCTCTCTTCTGCCGTTTTCCGTAGGACTCTCTTCTCTGACCTGAGTCTCCTTTGGAACTCTGCAGGTTCTA
+
ABAAABB>CFFFGGGGFG4AE2FEGEABA2FGABBA2EEEDHHHHGGEEEGGHHHFHHH>0EEGG?EGGGGFHCHGGGEH/CHHHG<<BD/</DCB>GDGHHHGHHHHHHGGHHGGGGGHHHHHHHHHGHGHHGGGGGHGGGGGGGGGGEFGGGGGGG-ABBBFBBFBBFFFFFFFFFFFFFFFFFFFFFFFFBFFFFFFFFFFFFFFFFFFFFFFFFFFFFFBFFFFFFFFFFFFFFFFFFFFFFFFFFF
@M05620:37:000000000-D9766:1:1101:17781:8821 1:N:0:30
AGTGCCAGCTCTCAATCGCACAGGGGACCCAGGGCCTGGCCCCTCCATCCAGAAAACCTATGACCTCACCCGCTACCTGGAGCACCAACTCCGCAGCTTGGCTGGGACCTATGTGAGTATCCAGCGTAGGAATCTGGGAGTTGGGGAGGAGTGAGGAGTTGGGGAAAGACAGTCCTAACCGTGGAGGGTTCTGGTAAATGATGGGGTGAGGAGGGGCTCTTTGGCTCCCACCAGTCCCCCTGTCTGGTCTA
+
ABAABFFFCFFFGGGGGGGGGGHGGGGGGGHHGGGGGGHHHHGHGGHGHHHHHHHHHGHHHHHHHHHHHHHGGFGGHHHHHHHHHHHHGHHHGGGGGHHHGHHGGGHHGHHHHHHHHHHHHHHHHGGGGGHHHHHHHHHGGHHHGGGGGGEGHHHHHGHHHHGGGGHHHHHHHHHHHHHHGGGGGGGGEGGGGGGGGGGGHGHGGGFFFFFFFFFFFFFFFHHFFFFFFFFFFFFFFFFFFFFFHFFFFFF
@M05620:37:000000000-D9766:1:1101:7326:8826 1:N:0:30
AGTGCCAGCTCTCAATCGCACAGGGGACCCAGGGCCTGGCCCCTCCATCCAGAAAACCTATGACCTCACCCGCTACCTGGAGCACCAACTCCGCAGCTTGGCTTGGACCTATGTGAGTATCCAGCGTAGGAATCTGGGAGCTGGGGAGGAGTGAGGAGTTGGGTAAAGACAGTCCTAACCGTGGAGGGTTCTGGGAAATGATGGGGTGAGGAGGGGCTCTTTGGCTCCCACCAGTCCCCCTGTCTTGTCTA
+
>>>AB55FBFBDBAFGGAFFAEBF2AEFGFEGGFGF2ABBBGG1EGEHGHFFFB3G3EACG35FBF@3BB?EGG?GH3FBBGG1B?FGGBFHG>//EBFGAHH0//B3BBB?2F?GBB?FHHBHHD??B/2@2@>G1CF//?10?-.CCEEHEH0C<</<0<<.0<CBHHHHHFHFH0:G@::-AEGG;;CF09/;/9F00;09.9C9.AAFD.@CB99BF/BF;9/.;BFF?;;BBF?9-;;B//9;;B/
@M05620:37:000000000-D9766:1:1101:18652:8841 1:N:0:30
AGTGCCAGCTCTCAATCGCACAGGGGACCCAGGGCCTGGCCCCTCCATCCAGAAAACCTATGACCTCACCCGCTACCTGGAGCACCAACTCCGCAGCTTGGCTGGGACCTATGTGAGTATCCAGCGTAGGAATCTGGGAGTTGGGGAGGAGTGAGGAGTTGGGGAAAGACAGTCCTAACCGTGGAGGGTTCTGGTAAATGATGGGGTGAGGAGGGGCTCTTTGGCTCCCACCAGTCCCCCTGTCTGGTCTA
+
BCABBFFFCFFFGGGGGGGGGGHGGGGGGGHHFGGGGGHHHHGHGGHGHHHHHHHHHGHHHHHHHHHHHHHGGEGGHHHHGHHHHHHHGHHHGGGGGHHHGHHGGGHHGHHHHHHHHHHHHHHHHGGGGGHHHHHHHHHGGHHHGGGGGGGHHHHHHGHHHHGGGGHHHHHHHHHHHHHHGGGGGGGGEGGGGGGGGGGGGGGGGGFFFFFFFFFFFFFFFFFFFFFFFFFFFFFFFFFFFFFFFFFFFFB
@M05620:37:000000000-D9766:1:1101:7321:8845 1:N:0:30
AGTGCCAGCTCTCAATCGCACAGGGGACCCAGGGCCTGGCCCCTCCATCCAGAAAACCTATGACCTCACCCGCTACCTGGAGCACCCACTCCGCAGCTTGGCTGGGACCTATGTGAGTATCCAGCGTAGGAATCTGGGAGTTGGGGAGGAGTGAGGAGTTGGGGAAAGACAGTCCTAACCGTGGAGGGTTCTGGTAAATGATGGGGTGAGGAGGGGCTCTTTGGCTCCCACCAGTCCCCCTGTCTGGTCTA
+
AA3>AFFFBFFFG4FGGGFFGGHGGEEFGGGHFEFEGGHHHHGHGGHHHHHHHHGHHGHHHGHHHAFHHHHGG>EFHGGHGHHHHH1??GHFEGCGEHFHGHHGGGHFFHHHHHGHHHHHHGFFHGG/BD@1GHHHHF0CEGFHGC.AC.<<C0<G0CCHHHGG.:../;/;GHHHHHHGGGGG.EFGGFGGGGFFGGGGGGGGGFFB?FE/DDBBBBFFFFFFFFFFFFFFFFFFFFFFBFFFFFFFFFB
@M05620:37:000000000-D9766:1:1101:14387:8863 1:N:0:30
AGTGCCAGCTCTCAATCGCACAGGGGACCCAGGGCCTGGCCCCTCCATCCAGAAAACCTATGACCTCACCCGCTACCTGGAGCACCAACTCCGCAGCTTGGCTGGGACCTATGTGAGTATCCAGCGTAGGAATCTGGGAGTTGGGGAGGAGTGAGGAGTTGGGGAAAGACAGTCCTAACCGTGGAGGGTTCTGGTAAATGATGGGGTGAGGAGGGGCTCTTTGGCTCCCACCAGTCCCCCTGTCTGGTCTA
+
1>>>AB1B1F@D1FGBFAFGAECGCFEEAEEHGGFGE/G00FEFEGBG1EGFB01BGF0FGF2F1G1FHHHGGE/EHHHAFGH/0?GHG0GHGCE?E0GHCHHCE/BF/FFDHGH2GB>FHHFGF@?<CBGHB1<1?<<CAB<GCCECCFGGGFHC<<CCGHGCC.:C/;GHCGGH0:/G@.;?AEGG;;.09CFBFFFFBFBBEF9=-9-B-A;@-9EB9B////;AEFF?9AFF/BFB@-F/FBF9/9/
@M05620:37:000000000-D9766:1:1101:3569:8864 1:N:0:30
ACCACACCTTCTACAATGAGCTGCGTGTGGCTCCCGAGGAGCACCCCGTGCTGCTGACCGAGGCCCCCCTGAACCCCAAGGCCAACCGCGAGAAGATGTGGAGGCGAGCGCCCTGCTTCCTGGTCTGCCGGACGTCTGCCTCCTTCCTGGCGTCCCGGCGCTGCGCGCTTTCTGACGGGCTCTCTTTTCTGCCGTTATCCGCAGGACTAACTTCTCTGACCTGAGTCCGCTATAGAACTCTGCAGGTCCTA
+
ABABBBBBFFFFGGGGGGFGGGHHGGGEHEHGHFFGGGG2EGFHHGGGFGGGHHHHHHHG?EEEGGGGGGGFFHHGGGEHGHHHGGGGGC</</22?22222/////--<-<A-.=G0=GE0//<C/00-:A?-..9.;FBB.:;0B00/.-;-@.-------.-;--9AAFB///.9--;AFFB//;BFFBF-A9..:BA.9--.;///;:///B/9////.9B99/.-.-./9B/F/;BF///.9////
@M05620:37:000000000-D9766:1:1101:22680:8887 1:N:0:30
ACCACACCTTCTACAATGAGCTGCGTGTGGCTCCCGAGGAGCACCCCGTGCTGCTGACCGAGGCCCCCCTGAACCCCAAGGCCAACCGCGAGAAGATGCCCAGGTGAGTGGCCCGCTACCTCTTCTGGTGGCCGCCTCCCTCCTTCCTGGCCTCCCGGCGCTGCGCCCTTTCTCACTGGTTCTCTCTTCTGCCGTTTTCCGTAGGACTCTCTTCTCTGACCTGAGTCTCCTTTGGAACTCTGCAGGTTCTA
+
CCCCCCCBFFFFGGGGGGGGGGHHGEGBFFHGGGGGDGEFFHDHHGGGGGGGHHHHHHHGGGGGGGGGGGGHFHHGGGGHGHHHHGGGGGBFGGHGHHHHHGFGHHFGHHGGHHGGC@FHHHHHGHHHHFFHHGGGGGHGHHGHHGGGBFFFGGGGDF-ADFFFFFFFFFFFFF0FFBFFFFFFFFFFFFFFFFDFFFFFFF?DFBBFFFFFFFFFFF:BFFFFFFFFFF9FFFFFFFFFFBFBFFFFFF9
@M05620:37:000000000-D9766:1:1101:26459:8895 1:N:0:30
AGTGCCAGCTCTCAATCGCACAGGGGACCCAGGGCCTGGCCCCTCCATCCAGAAAACCTATGACCTCACCCGCTACCTGGAGCACCAACTCCGCCGCTTGGCTGGGACCTATGTGAGTATCCAGCGTAGGAATCTGGGAGTTGGGGAGGAGTGAGGAGTTGGGGAAAGACAGTCCTAACCGTGGAGGGTTCTGGTAAATGATGGGGTGAGGAGGGGCTCTTTGGCTCCCACCAGTCCCCCTGTCTGGTCTA
+
AA>>A11BAFFFFGGDAFF1E0F0FG0EAA0B00B//BGA0FAFEGBGF0111A10FEH1EH2DGFH@GHH?///EGGFH00GHCGG/E0B1////</?//B1F/?GFCC1F1FHB11@F@G2@G///<CF<GDFGBF<<E011<-<<CFCCC0<CCFGEG/@?ECGF//;:GHFBBFBA-;.9.9.-;;.09FF000;0;FFFFFA>AA-/---@--AB/BFB/FFEFF9A9F:F/FFB@FFFFF/BFFB
@M05620:37:000000000-D9766:1:1101:26940:8916 1:N:0:30
AGTGCCAGCTCTCAATCGCACAGGGGACCCAGGGCCTGGCCCCTCCATCCAGAAAACCTATGACCTCACCCGCTACCTGGAGCACCAACTCCGCAGCTTGGCTGGGACCTATGTGAGTATCCAGCGTAGGAATCTGGGAGTTGGGGAGGAGTGAGGAGTTGGGGAAAGACAGTCCTAACCGTGGAGGGTTCTGGTAAATGATGGGGTGAGGAGGGGCTCTTTGGCTCCCACCAGTCCCCCTGTCTGGTCTA
+
ABABBFFFBFFFGGGGGFFFFG4FFEFGGGHHGGGGGFHHHHGHGGGHHHHHFFGGHGHHH3FGHHHHHHHGGGCGHHHB?FHFGHFHGFGHGDFGGGHHGFHG//FGGG2GHHHHGFGHHGHGHC/?B/2@GHHHHGHGDHHHGGGGGGA<CGGFC.GGFFC?.CHHHHHGCHHCHHCG?EGGGGGGFGGFGG9CFFGGFFGGGGF=EF?FFFFACFFFFFFF/BBEFFFFFFFFFFFDFFBBF;//9BF
@M05620:37:000000000-D9766:1:1101:10187:8950 1:N:0:30
AGTGCCAGCTCTCAATCGCACAGGGGACCCAGGGCCTGGCCCCTCCATCCAGAAAACCTATGACCTCACCCGCTACCTGGAGCACCAACTCCGCAGCTTGGCTGGGACCTATGTGAGTATCCAGCGTAGGAATCTGGGAGTTGGGGAGGAGTGAGGAGTTGGGGAAAGACAGTCCTAACCGTGGAGGGTTCTGGTAAATGATGGGGTGAGGAGGGGCTCTTTGGCTCCCACCAGTCCCCCTGTCTGGTCTA
+
AA3AAFFFBFFFGGGGFFGFGCHCFGEGGEHHEGGFAFHGCGEGGGGHHFHHFFGFHGHHGHEHHHHHHHHGG/>EHHHHF?GHHHHEGHHHGGGCEFFEEHHGGGHHGHHHHHHHHGHHHFGGFGEDGGHHGHHHFHHGDCHHGCEGGGDHFHHHHGHHHHGGGGHHFHHHHHGHHHGFBGEGGGGGGGGGGGGFFGGGGFGGGGFBEFFFDFBBBBFFFFFFFFFFFFFFFFFFFFFFBFFFFFBB:F9
@M05620:37:000000000-D9766:1:1101:17640:8979 1:N:0:30
AGTGCCAGCTCTCAATCGCACAAGGGACCCAGGGCCTGGCCCCTCCATCCAGAAAACCTATGACCTCACCCGCTACCTGGAGCACCAACTCCGCAGCTTGGCTGGGACCTATGTGAGTATCCAGCGTAGGAATCTGGGAGTTGGGGAGGAGTGAGGAGTTGGGGAAAGACAGTCCTAACCGTGGAGGGTTCTGGTAAATGATGGGGTGAGGAGGGGCTCTTTGGCTCCCACCAGTCCCCCTGTCTGGTCTA
+
ABAAAFFFBFFFGGGGGGGGGG4AFEHGGGHHFEGGGGHHHHGHGGHHHHHHHHHHHGHHGFHHHGHHHHHGGEFGHHHHHHHHGHGHGHHHGGFGGHGHGHHGGGHHGHHHHHHHHHHHHHHHGGGGGGHHHHHHHHHGGHHHGGGGGGGHHHHHHGHHHHGGGGHHHHHHHHHHHHHHGGGGGGGGEGGGGGGGGGGGGGGGGGGFFFFFFFFFFFFFFFFFFFFFFFFFFFFFFFFFFFFFFFFFFFF
@M05620:37:000000000-D9766:1:1101:24278:8983 1:N:0:30
ACCACACCTTCTACAATGAGCTGCGTGTGGCTCCCGAGGAGCACCCCGTGCTGCTGACCGAGGCCCCCCTGAACCCCAAGGCCAACCGCGAGAAGATGCCCAGGTGAGTGGCCCGCTACCCCCTCTTGTGGCCGCCTCCCTCCTTCCTGGCCTCCCGGAGCTGCGCCCTTTCTCACTGGGTCTCTCTTCTGCCGTTTTCCGTAGGACTCTCTTCTCTGACCTGAGGCTCCCTTGGAACTCTGCAGGGTCTA
+
DDDCDCDDFFFFGGGGGGGGGGHHGFGFHGHHHGGGGGGGGHHHHGGGFGGGHHHHHHHGGGGGGGGGGGGHHHHGGGGHGHHHHGGGGGGGGGHHHH2GH2/?111=11?/?GC-@->G0.-=./0<=0C.C--;..=E//C/C0C00=.F0.CE.@-;:.0:-9AF-BF000::00;.;//:000;0000;:9AFF0F.:.:D00//0:0B0;::00:B0//;.;9:E.;F/F0B00000:00F-;//0
@M05620:37:000000000-D9766:1:1101:27559:8992 1:N:0:30
ACCACACCTTCTACAATGAGCTGCGTGTGGCTCCCGAGGAGCACCCCGTGCTGCTGACCGAGGCCCCCCTGAACCCCAAGGCCAACCGCGAGAAGATGCCAAGGTGAGTGGCCCGCTACCTCTTCTGGTGGCCGCCTCACTCCTTCATGGCCTCCCGGAGCTGCGCCCTTTCTCACTGGTTCTCTCTTCTGCCGTTTTACGTAGGACTCTCTTCTCTGACATGAGTATCCTTTGGAACTCTGCAGGTTCTA
+
AAA1AAAAFFFFFEGFAFGA11BEA00E0AFH1FG?0AFAEFGHHGEGAEF/1BFAGGHGCE/EF>EEGGG0FBFEGG/>//FCGG//><<<@CH1D<1?1?GF<<GGF1<FFH-CCGCH10DDHH0DGHCHH?CGGF/;GCCF0C0<CFFFFGGGGG-AA?/;@GG--9BB/FFBBBF:FFF/;///BF/9F@AA9E/BE-B--BFFFF//;FBFBBBF/9FFFF/9FF/FFFEFFBFFFFFFBFFBFFB
@M05620:37:000000000-D9766:1:1101:16650:8994 1:N:0:30
ACCACACCTTCTACAATGAGCTGCGTGGGGCTCCCGAGAAGCACCCCGTGCTGCTGACCGAGGCCCCCCTGAACCCCAAGGCCAACCGCGAGAAGATGCCCAGGTGAGTGGCCCGCTACCTCTTCTGGTGGCCGCCTCCCTCCTTCCTGGCCTCCCGGCGCTGCGCCCTTTCTCACTGGTTCTCTCTTCTGCCGTTTTCCGTAGGACTCTCTTCTCTGACCTGAGTCTCCTTTGGAACTCTGCAGGTTCTA
+
>>11AAAAFFFDAFG1AGFDGCECG0E000BEHGEFCA//01AAFAEG/BEGDAGGD0B>>E?//EE/EGCBGGHGFGGHFHHHHGGGGGCGGGHHHHHHHHHGHHHHHHGGHHGGGGGHHHHHHHGHGFCHHGCGGGHGHHGGGGGGGGGGGGGGGG-@@@@F@@F@@FFFFFFFFFFFFFFFFFFFFFFFF@FFFFFFFFFBFFFFFFFFFFFFFFEFFFFFFFFFFFFFFFFFFFFFFFFFFFFFFF;
@M05620:37:000000000-D9766:1:1101:9993:9005 1:N:0:30
AGTGCCAGCTCTCAATCGCACAGGGGACCCAGGGCCTGGCCCCTCCATCCAGAAAACCTATGACCTCACCCGCTACCTGGAGCACCAACTCCGCAGCTTGGCTGTGATCTGGGAGTTGGGGAGGAGTTAGGAGTTGGGGAAAGACAGTCCTAACCGTTGAGGGTTCTGGTAAATGATGGGGTGAGGAGGGGCTCTTTGGCTCCCACCAGTCCCCCTGTCTGGTCTATCTCCTGCCCTTAGATCGGAAGAGC
+
>3>AAB5FAFBDFFGGGAFFEGFG2EFGGGCFGGGGDABBFGG1EGFHFGFGGF3GEE3FGFFHGHF3FFCFEE@EH3GBFFH?BFGHGGGHGG/EEHB3/33?0BDHHH43FGABCGF/<<CC/B@2?G0FF?0<<</.>.G0C0<<GHHFGH.A<.<C/CE.::CGC0<CC0;:C0:CF.9...9ED--;BFB9;0;FFFEEBA.9./;B/9A;A/;/B/;99//;;B/BFBFFFFEF/;B.;;9AAFF
@M05620:37:000000000-D9766:1:1101:25822:9012 1:N:0:30
ACCACACCTTCTACAATGAGCTGCGTGTGGCTCCCGAGGAGCACCCCGTGCTGCTGACCGAGGCCCCCCTGAACCCCAAGGCCAACCGCGAGAAGATGACCGGTGCGTGGCCCGCTCCCTCTTCTGGTGGCCGCCTCCCTCCTTCCTGGCCTCCCGGCGCTGCGCCCTTTCTCACTGGTTCTCTCTTCTGCCGTTTTCCGTCGGAATCTCTTCTCTGCCCTGCGTCTCCTTTGGCACTCTGCAGGTTCTAG
+
AAAAAAAAFFFFGGGGFG1FGDHHGGEEHFHHFGGCCEEEEGAGHGGGEEGGBGGBGHHGCG?EGEGGGGGC1FGGGGCHEEGHEGAEC//>BAGHFEHG1<CCG//?>CCGHCGG?.<CHHHHDFF:GGFGCCG?CFFGFGGGFF0BFFCFGGGGGA-99>A9-A@=/9;BF/99/BBB99BFFFFFBFFF@BFFFFFFF--;9-;9BFFFFFFE///;/-:9B@BFF;BFFF/;B-9/BB/9AAF99;9
@M05620:37:000000000-D9766:1:1101:20692:9023 1:N:0:30
AGTGCCAGCTCTCAATCGCACAGGGGACCCAGGGCCTGGCCCCTCCATCCAGAAAACCTATGACCTCACCCGCTACCTGGAGCACCAACTCCGCAGCTTGGCTGGGACCTATGTGAGTATCCAGCGTAGGAATCTGGGAGTTGGGGAGGAGTGAGGAGTTGGGGAAAGACAGTCCTAACCGTGGAGGGTTCTGGTAAATGATGGGGTGAGGAGGGGCTCTTTGGCTCCCACCAGTCCCCCTGTCTGGTCTA
+
CCBCCFFFCFFFGGGGGGGGGGHHGGGGGGHHGGGGGGHHHHGHGGHHHHHHHHHHHGHHHHHHHHHHHHHGGGGGHHHHHHHHHHHHGHHHGGGGGHHHGHHGGGHHGHHHHHHHHHHHHHHHHGGGGGHHHHHHHHHGGHHHGGGGGGEHHHHHGGHHHHGGGGHHHHHHHHHHHHHHGGGGDGGGEGGGGGGGGGGHHHGGGGFFFFFFFFFFAFFFFFHFFFFFFFFFFFFFFFFFFFFFHFFFFFF
@M05620:37:000000000-D9766:1:1101:16338:9042 1:N:0:30
AGTGCCAGCTCTCAATCGCACAGGGGACCCAGGGCCTGGCCCCTCCATCCAGAAAACCTATGACCTCACCCGCTACCTGGAGCACCAACTCCGCAGCTTGGCTGGGACCTATGTGAGTATCCAGCGTAGGAATCTGGGAGTTGGGGAGGAGTGAGGAGTTGGGGAAAGACAGTCCTAACCGTGGAGGGTTCTGGTAAATGATGGGGTGAGGAGGGGCTCTTTGGCTCCCACCAGTCCCCCTGTCTGGTCTA
+
ABABBFFFDFFFGGGGGGGGGGHGGGGGGGHHGGGGGGHHHHGHGGHHHHHHHHHHHGHHHHHHHHHHHHHGGEGGHHHHHHHHHHHHGHHHGGGGGHHHGHHGGGHHGHHHHHHHHHHHHHHHHGGGGGHHHHHHHHHGGHHHGGGGGGEGHGHHGGHHHHGGGGHHHHHHHHHHHHHHGGGGGGGGDGGGGGGGGGGHGHHGGGFFFFFFFFFFFFFFFHHFFFFFFFFFFFFFFFFFFFFFHFFFFFF
@M05620:37:000000000-D9766:1:1101:25212:9044 1:N:0:30
ACCACACCTTCTACAATGAGCTGCGTGTGGCTCCCGAGGAGCACCCCGTGCTGCTGACCGAGGCCCCCCTGAACCCCAAGGCCAACCGCGAGAAGATGACCGGTGTGAGGCCCGCTCCCTCTTCTGGTGGCCGCCTCCCTCCTTCCTGGCCTCCCGGCGCTGCGCCCTTTCTCCCTCGTTCTCTCTTCTGCCGTTTTCCGTCGGACTCTCTTCTCTGCCCTGCGTCTCCCTTTGCACTCTGCCGGTTCTCG
+
CDDCDCCBFFFFGGGGGGBGGGHHGGGFGFHHHFGFGGGGGHGHHGGFFGGGHHHHHHHEEGGGGGGGGGGHHHHGGGGHGHHHHGGGGG/BDGHHHHGHH</>C??1?F.<C-@CD<<<GHDDG0<GFC.C:C?.CCABFGF0;C90/.ABF?G9--;-;@.@C.C-9FFFF9F//;:A;AFFFF00;009:.:FF0B90.;-9-;;FFF0;FFFF09.0..;::AF0/:B0:0;B0;BB00:-;A:;0.
@M05620:37:000000000-D9766:1:1101:7893:9046 1:N:0:30
ACCACACCTTCTACAATGAGCTGCGTGTGGCTCCCGAGGAGCACCCCGTGCTGCTGACCGAGGCCCCCCTGAACCCCAAGGCCAACCGCGAGAAGATGACAGGTGCGTGGCCCGCTCCCTCTTCTGCTGCCCGCCTCCCTCCTTCCTGGCCTCCCGGCGCTGCGCCCTTTCTCACTGGTTCTCTCTTCTGCCGTTTTCCGTAGGACTCTCTTCTCTGCCCTGAGTCTCCTTTGGCACTCTGCAGGATATAG
+
CCCACCCCFFFFGGGGGGGGGGHHGEEEHGHHHGGGGGGGGHHHHGGGFEGGHHHHHHHGGGGGGGGGGGGHHHHGGGGHGFHHHGGFGGDFGGHGFHFH2?/?11>FGGGHHGGG?ACG/=GGHB0=00<CDCGGGHGHHGHH;/09BGGGGGGGG99CC-ACBFFFFFFFF0BBFEBFFFFFFFFBF0;F-:AFFFFFF.AA0;BFEF00BFFEF:BFFFFEFFFFFFEFFFBB09/0;F0:F.;0BBB
@M05620:37:000000000-D9766:1:1101:8502:9049 1:N:0:30
ACCACACCTTCTACAATGAGCTGCGTGTGGCTCCCGAGGAGCACCCCGTGCTGCTGACCGAGGCCCCCCTGAACCCCAAGGCCAACCGCGAGAAGATGCCCAGGTGAGTGGCCCGCTACCTCTTCTGGTGGCCGCCTCCCTCCTTCCTGGCCTCCCGGAGCTGCGCCCTTTCTCACTGGTTCTCTCTTCTGCCGTTTTCCGTAGGACTCTCTTCTCTGACCTGAGTCTCCTTTGGAACTCTGCAGGTTCTA
+
CCCCCCCCFFFFGGGGGGGGGGHHGGGFHGHHHGGGGGGGGHHHHGGGGGGGHHHHHHHGGGGGGGGGGGGHHHHGGGGHGHHHHGGGGGGGGGHHGFHHHHEGHHHFGHGGHHGGCGGGHHHHHDGHHHDHHGGGGGHGHHGGFGGGGGGGGGGGG?--=CFGAGFFFFFFFFFFFFFFFFFFFFFFFFFFFFAFFFFFFFFDD0FFFFFFFFFFFFFFFFF9/BFFFFFFFFFFFFFFFFFFFFAFFFB
@M05620:37:000000000-D9766:1:1101:26460:9054 1:N:0:30
ACCACACCTTCTACAATGAGCTGCGTGTGGCTCCCGAGGAGCACCCCGTGCTGCTGACCGAGGCCCCCCTGAACCCCAAGGCCAACCGCGAGAAGATGCCCAGGTGAGTGGCCCGCTACCTCTTCTGGTGGCCGCCTCCCTCCTTCCTGGCCTCCCGGCGCTGCGCCCTTTCTCACTGGTTCTCTCTTCTGCCGTTTTCCGTAGGACTCTCTTCTCTGACCTGAGTCTCCTTTGGAACTCTGCAGGTTCTA
+
AAAAAAAAFFFFGGGGGGB1F1FFGAEE0AFHHGGGG?EAEEHHHGGG/EEGHGHFFFHGGGGEGGGEGGGHHHHGGFCGGHHHHGGGGCGGGGHHHGHHHHHGHHGHHHGGHHGGGGGHHHHHHHHHHHGHHGGGGGHGHHGHHGGGGGFGGGGGG@-:A@@F@@F@@FFFFFFFFFFFFFFFFFFFFFFFF@FFFFFFFFFFFFFFFFFFFFFFFFFFFFFFFFFFFFFFFFFFFFFFFFFFFFFFFFB
@M05620:37:000000000-D9766:1:1101:22322:9070 1:N:0:30
ACCACACCTTCTACAATGAGCTGCGTGTGGCTCCCGAGGAGCACCCCGTGCTGCTGACCGAGGCCCCCCTGAACCCCAAGGCCAACCGCGAGAAGATGACCGGTGTGTGGCCCGCTCCCTCTTCTGGTGGCCGCCTCCCTCCTTCCTGGCCTCCCGGCGCTGCGCCCTTTCTCCCTGGTTCTCTCTTCTGCCGTTTTCCGTAGGACTCTCTTCTCTGCCCTGCGTCTCCTTTGGCACTCTGCAGGTTCTAG
+
BBBBBABAFFFFFFBDGGFGGGFHGEGBAEGGGFGEDGEEEGABFEEAEAEFGHHHHHHGGCFGGGGGGGGG3GHEF?EGGHGHHGGGCD>BCGHGHHHH2<A<</???EEHHGGG-CEGHHHHHHHHHGGHFFGGGHGGGGGGBFF0FFFGGGGEABGFFFFFFFFFFFFFFFFFBEFF;FFFFFF;BFFFFAFFFFFDF.:A/;FFFFFFFFFFF;FFFF.;DFFFF/BF/B;BF;BFFF/;FFF/B//
@M05620:37:000000000-D9766:1:1101:22174:9070 1:N:0:30
AGTGCCAGCTCTCAATCGCACAGGGGACCCAGGGCCTGGCCCCTCCATCCAGAAAACCTATGACCTCACCCGCTACCTGGAGCACCAACTCCGCAGCTTGGCTGGGACCTATGTGAGTATCCAGCGTAGGAATCTGGGAGTTGGGGAGGAGTGAGGAGTTGGGGAAAGACAGTCCTAACCGTGGAGGGTTCTGGTAAATGATGGGGTGAGGAGGGGCTCTTTGGCTCCCACCAGTCCCCCTGTCTGGTCTA
+
ABAAAFFFBFFFGFGGGFGFGCHFG?EFEFHHGGGBFGHHGHGGGGGFHGHHHHGCGFGFGFGHHGHHHHHGG>EEHHHHBEGHHHF?EHHFAFCEEHGGGHFGGGHGGHHHHHHHHHHHHGBGHGGDGGHHHHHHHF0FEGHHGF.AC.CFG0GG0EHHHHGGGGGHEHGHHHHHHHHHGGGGDGGGGGGGGGFGGGGGGGGGGGFFFFFFFFFFFFFFFFFFFFFFFFFFFFFFFFFFFFFFFFFFFFF
@M05620:37:000000000-D9766:1:1101:27060:9086 1:N:0:30
AGTGCCAGCTCTCAATCGCACAGGGGACCCAGGGCCTGGCCCCTCCATCCAGAAAACCTATGACCTCACCCGCTACCTGGAGCACCAACTCCGCAGCTTGGCTGGGACCTATGTGAGTATACAGCGTAGGAATCTGGGAGTTGGAGAAGAGAGAGGAGTTGGGGAAAGACAGTCCTAACCGTGGAGGGTTCTGGTAAATGATGGGGTGAGGAGGGGCTCTTTGGCTCCCAACAGTCCCCCTGTCTGGTCTA
+
A?>AAFFFBFFFGGGGGGEFGGHHGGGEGFHHFGGGGGCHFHGHGGHHHHHHGGHHHGGHHHHHHHHGHHHGGEEFHHHHGHHHHHHHGHHHGGGGG3GHGHHG/<FHGHHHH3FGFGHH33BGH/??/?DGHHHH1?0</?GH1?10>1F0><.><EGHHH--<<GHHFGGGH0CGH/CD;.ACGGG9AC0C0;FFFFGGFGGGGGGF.;9DFFF-@EF/FFFFFFFFF/.;.BFFFE.DEFFFF/B/:B
@M05620:37:000000000-D9766:1:1101:22320:9090 1:N:0:30
ACCACACCTTCTACAATGAGCTGCGTGTCTCTCCCTAGGAGCCCCCCGTGCTACTGACCGAGACCCCCCTGACCCCCAATTCCAACGGCTAGCAGATTCCAGTTGAGTGGCCCGCTACCTCTTCTGGTGGCCGCCTCCCTCCTTCCTGGCCTCCCGGAGCTGCGCCCTTTCTCACTGGTTCTCTCTTCTGCCGTTTTCCGTAGGACTCTCTTCTCTGACCTGCGTCTCCTTTGGAACTCTGCAGGTTCTAG
+
BBBBBBBBFFFFGGGGGGGGGGH4AABE45B53A323A3BE22BBE0AA1115D3B5FFE>>0B?FF/EE1F3B2?EE?2?EHB?B//>//B3B22B22BB22BBF?F2??GHCGGFGGHHHHGGGGGHGGHGDGGGHEHHGHHDGHGCGHHHHGG@-;AFGFABEGGBBFFGBFBC:;CFCFGFFFFFFFFFDDFFFFFFF9;BFFFFFFFFFFFF/9BFF.;A@AFFFBFFFFFFFFFFFFBF;FBBFB
@M05620:37:000000000-D9766:1:1101:4080:9092 1:N:0:30
GAGGCTGCTTTGGAAGAAACTCATAGATTACTGCAACAGTTCCCCCTGGACCTGGAAAAGTTTCTTGCCTGGCTTACAGAAGCTGAAACAACTGCCAATGTCTCATCGGACACGACGCTACCCGTAAGGATACTCTCCTACAACACTCCCGGCCCCGAAAAGATGTGCCGCTACAATGTCAAGCAAGTCATTCAGTTTTCGTATAGCACTCTTTTGGATCCAATTGTACAATGCTCCGCACTTTGACTTTT
+
A3AABBFBFFFFGFGGFFGGGGHHH55FHHGHHHDFGHHDGHHHHGGGHHHHHHH2FF2FBGHHHHHHHHHGGGHGHHHHHGGHHG3@GHHFFHHHHHFFGGBBD@331?//?1>//>EEFH0?//?GHHF2?3B3BGD22222??G2<///>//<--->-<.<00000-----0;0<0;;C00//:;<0;0<099;000-;/;/0000;:;0;00-;;0/0;00900;;///;:9/;.---;/;/;////
@M05620:37:000000000-D9766:1:1101:12287:9106 1:N:0:30
AGTGCCAGCTCTCAATCGCACAGGGGACCCAGGGCCTGGCCCCTCCATCCAGAAAACCTATGACCTCACCCGCTACCTGGAGCACCAACTCCGCAGCTTGGCTGGGACCTATGTGAGTATCCAGCGTAGGAATCTGGGAGTTGGGGAGGAGTGAGGAGTTGGGGAAAGACAGTCCTAACCGTGGAGGGTTCTGGTAAATGATGGGGTGAGGAGGGGCTCTTTGGCTCCCACCAGTCCCCCTGTCTGGTCTA
+
AAAABFFFBFFFFGGGGGFGGGHHDGGGGGHHGGGGGDHFHHGHGGGHHHHFHBGHHGHHHHHHHHGHHHHGGFCGHHHFGGHAFHHHGFHHGGGGGGHFEHHGGGGHGHHHGGHHHHGHGHHHHGAEDGGHHGHGHHFFDCFHCGGGGGDFGDHHHGHHHFCGGGHHHHHHHEFHHGHHGEAFDEGGDGGGGGFFGGGGGGFGGGFFFFFFFFFFFFFFBFFFFFFFFFFFFFFFFFFFFFFFFFFFFF/
@M05620:37:000000000-D9766:1:1101:16698:9115 1:N:0:30
AGTGCCAGCTCTCAATCGCACAGGGGACCCAGGGCCTGGCCCCTCCATCCAGAAAACCTATGACCTCACCCGCTACCTGGAGCACCAACTCCGCAGCTTGGCTGGGACCTATGTGAGTATCCAGCGTAGGAATCTGGGAGTTGGGGAGGAGTGAGGAGTTGGGGAAAGCCAGTCCTAACCGTGGAGGGTTCTGGTAAATGATGGGGTGAGGAGGGGCTCTTTGGCTCCCACCAGTCCCCCTGTCTGGTCTA
+
ABAAAFFFCFFFGGGGGGGGGGHGGGGGGGHHFGGGGGHHHHGHGGHHHHHHHHHHHGHHHFHHHHHHHHHGGEEFHHHHHHHHHHHHGHHHGGGGGHHHGHHGGGHHGHHHHHHHHHHHHHHHHGGGGGHHHHHHHHHGGHHHGGGGGGGHHHHHHGHHHHGGGGHHHHHHHHHHHHHHGGGGGGGGCFGGGGGGGGGGGGGGGGFFFFFFFFFFFFFFFFFFFFFFFFFFFFFFFFFFFFFFFFFFFFF
@M05620:37:000000000-D9766:1:1101:11610:9118 1:N:0:30
ACCACACCTTCTACAATGAGCTGCGTGTGGCTCCCGAGGAGCACCCCGTGCTGCTGACCGAGGCCCCCCTGAACCCCAAGGCCAACCGCGAGAAGATGACAGGTGAGTGGCCCGCTACCTCTTCTGGTGGCCGCCTCCCTCCTTCCTGGCCTCCCGGAGCTGCGCCCTTTCTCACTGGTTCTCTCTTCTGCCGTTTTCCGTAGGACTCTCTTCTCTGCCCTGCGTCTCCTTTGGAACTCTGCAGGTTCTAG
+
AAAAABBAFFFFGGGGGGGGGGHHEEFGFGGHHFGGAFGGEGGHHGGGEGGGBGGHGHHGEECGGGGGGGGHFHHGGGGHGHHHEFGGGGGGGGH2?FGHGGEGHFGHHGFHHGGGGGHHGHHHHGGHHGGHGCGGGHGHHGHHGHGGGGGGGGGGG?CDGGGGGGFFFFFFFFFFFFFFFFFFFFFFFFFFFDFFEFFFFFFDFFFFFFFFFFFFF/;AFF.CDFFFFFFBFFBBBFFFFFFFFFFFFFF
@M05620:37:000000000-D9766:1:1101:20715:9122 1:N:0:30
GAGGCTGCTTTGGAAGAAACTGATAGGCTAGGGAAACAGGACCCCATGGACCCGGGTAAGAATCTTGCCCACCGTACATAATCTGAAACACCGGCCAATGATTCTACAAAACTTCACTCGCATCTAATCTCTGCCACAACACTCCAACCCACTCAACTACCTCACTGACCAATGGGTCAGAACTTACCGATTTCGCCCTCTTCTCTCTCCCGTATCCAAATTATCAACTTTTTTCCTTTTCACTGCCAACC
+
BBBBBBFBFFFFGGGGGGGGG5F5F5444B44B4BF3B2222B2222B33B22000AA3B553555553331B1B1BE54F4FGD44B33BE/EE//?B?3B44?B44B3?0344?343/////1BB212B2??@1<@<?/<1@011?/?/?0<010<11<11>.>11101.<//.<<.<0=/=00=/.;;;EF/::DB?B990900;9B/.9-..=;00;9:09C090099/-/9;FB/9;FF//9;;.9
@M05620:37:000000000-D9766:1:1101:15671:9124 1:N:0:30
ACCACACCTTCTACAATGAGCTGCGTGTGGCTCCCGAGGAGCACCCCGTGCTGCTGACCGAGGCCCCCCTGAACCCCAAGGCCAACCGCGAGAAGATGCCCAGGTGAGTGGCCCGCTACCTCTTCTGGTGGCCGCCTCCCTCCTTCCTGGCCTCCCGGAGCTGCGCCCTTTCTCACTGGTTCTCTCTTCTGCCGTTTTCCGTAGGACTCTCTTCTCTGACCTCAGTCTCCTTTGGAACTCTGCAGGTTCTA
+
CCBBCCCCFFFFGFGGGGGGGGHHGEEEHGHGHGGGGGEGGGCHGEEGEEGFHHHHEFHGGGGGGGGGGGGHHHHGGGDHGGHHHGGGDDCFGGHHHHHGHHHGHHHHGHGGHHGGGGGHHHHHHHHGHHGHHGGGGGHGHHGHHGGGFGGGGGGGGA@DGGGGGGFCCFFFFFFFFFFFFFFFFFFFFFFFFFFFFFFFFFFFAFFFFFFFFFFFFFFFFFFFFFFFFFFFFFFFFFFFFFFFFFFFFFB
@M05620:37:000000000-D9766:1:1101:18580:9128 1:N:0:30
ACCACACCTTCTACAATGAGCTGCGTGTGGCTCCCGAGGAGCACCCCGTGCTGCTGACCGAGGCCCCCCTGAACCCCAAGGCCAACCGCGAGAAGATGCCCAGGCGAGTGGCCCGCTACCTCTTCTGGTGGCCGCCTCCCTCCTTCCTGGCCTCCCGCCGCTGCGCCCTTTCTCACTGGTTCTCTCTTCTGCCGTTCTCCGTAGGACTCTCTTCTCTCACCTGCGTCTCCTTTGGAACTCTGCAGGTTCTA
+
BCCCCCCCFFFFGGGGGGGGGGHHGAEEGDCGHGGGGGGGGHHHHFEGEDGEHHHHHHHGGGGGGGGGGGGHHHHGGGGHGHHHHGGGGGGGGGHHHHFFC2G////>DGA.F.CC--<CG0<00<<00/:.CCDG.;CEGGG/CFGGB/;9CAGG.--9;=-A--.;-:0;B00;F0/:B000BFFB9090;@A./.:0.;..90:BBBFF009;B00;99B.-;>A/00B00/0009;00090A.00:0
@M05620:37:000000000-D9766:1:1101:14617:9148 1:N:0:30
AGTGCCAGCTCTCAATGCACAGGGGACCCAGGGCCTGGCCCCTCCATCCAGAAAACCTATGACCTCACCCGCTACCTGGAGCACCAACTCCGCAGCTTGGCTGGGACCTATGTGAGTATCCAGCGTAGGAATCTGGGAGTTGGGGCGGAGTGAGGAGTTGGGGAAAGACAGTCCTAACCGTGGAGGGTTCTGGTAAATGATGGGGTGAGGAGGGGCTCTTTGGCTCCCACCAGTCCCCCTGTCTGGTCTAT
+
BBABBFFFCFFFGGGGGGGGGGHGGEEGGGHGGGGGGHHHHGHGGHFGH3FGHGHHGH3GGHHHGHFHHHGGGGGHHHHGHHHHHFHGHHHGGGGGHGHGHHGGGHGGHGHHHHBGHFGHHHHHGC<CFFGHHHHHG0?EGHGGG/>D-AAG0GH0;GHHGGG?DGGBFGGGGGGGGGGGGGGDFGFDFFFFFFFFFFFFFFFFFACFFFFFDFFFFFFFFFFFFFFFFFFFFFFFFFFFFFFFFFFFFFF
@M05620:37:000000000-D9766:1:1101:14930:9191 1:N:0:30
ACCACACCTTCTACAATGAGCTGCGTGTGGCTCCCGAGGAGCACCCCGTGCTGCTGACCGAGGCCCCCCTGACCCCCAAGGCCAACCGCGGGAAGAGCAAAGTGGAGTGCCCCGCTACCTCTCTTGTGGACGGCAACCCCCTTCCTTGCCATCCCGCGGCGCCGCCCTTTCTCACTGTTATTATCTCTTCCGGTTTTCTGTAGAACTCTCTCTTCTCTCCTGGGCCTCCTTTGAACCCCGCCGGTTTTTAG
+
>>>AA?1ACFB1AGGB3BGFFEEF0BEAEAHHFGCA0AF?EHHHHGCG/BFAGE1FHE0EEGGGCE>EE//>0B>?EE///?/</?//////>//000?0?01<11<1>1<C.--<<-/0<D/000=0E0;--:--;...;-9/9000/;00=9.9-------;@@9-///99//;/:///9//;B////99-9-A-;////////////BB//////9////----;-9/////;--9---------:-/
@M05620:37:000000000-D9766:1:1101:8984:9195 1:N:0:30
AGTTCCAGCTCTCCATCGCACAGGGGACCCAGTGCCTGGCCCCTCCATCCAGAAAACCTATGACCTCACCCGCTACCTGGCGCACCCCCTCCGCAGCTTGGCTGGGACCTATGTGAGTATCCAGCGTAGGAATCTGGGAGTTGGGGAGGAGTGCGGAGTTGGGGAAAGCCGGTCCTAACCGTGGAGGGTTCTGGTAAATGATGGGGTGAGGAGGGGCTCTTTGGCTCCCACCAGTCCCCCTGTCTGGTCTA
+
>A33>BFBFFFFGCGFBEF2E?GDG2BAAAFG3BBB5BGHCGGHGGHHHGHHFHG2BEGH5B5GHDBGHHH>>>>EGD3F1>EEEG1>>@E?/?/</B3B/?FGGGCGAG23GDGDF2DGHH2<2BC/>EHEF?DGHF0>EGHHGG.<<.<<C0<@:;.:CHGG:.9ABG-9AB?9F0FF@.=A.;AF9AFFFF9;FFBF/BFFFB99.FF/DFF--@EFFFFEFFFE..AD.AFFFFFFFF9FFFFFFB/
@M05620:37:000000000-D9766:1:1101:22341:9196 1:N:0:30
ACCACACCTTCTACAATGAGCTGCGTGTGGCTCCCGAGGAGCACCCCGTGCTGCTGACCGAGGCCCCCCTGAACCCCAAGGCCAACCGCGAGAAGATGCCCAGGTGAGTGGCCCGCTACCTCTTCTGGTGGCCGCCTCCCTCCTTCCTGGCCTCCCGGAGCTGCGCCCTTTCTCACTGGTTCTCTCTTCTGCCGTTTTCCGTAGGACTCTCTTCTCTGACCTGAGTCTCCTTTGGAACTCTGCAGGTTCTA
+
CCCCCCCCFFFFGFGGGGFGGGHHGEGEGGHHHGGGGGGGGHHHHGGGFGGGHHHHGHHGGGGGGGGGGGGHHHHGGGGHGHHHHGGGGGCGGGHHHHHHHHHGHGHHHHGGHHGGGGGHHHHHHHHGHHGHHGGGGGHGHHGHHGGGGGGGGGGGGG@FGGGGGGFFFFFFFFFFFFFFFFFFFFFFFFFFFFFFFFFFFFFFFFFFFFFFFFFFFFFFFFFFFFFFFFFFFFFFFFFFFFFFFFFFFFB
@M05620:37:000000000-D9766:1:1101:15408:9205 1:N:0:30
AGTGCCAGTCTCAATCGCACAGGGGGCCCCGGGCCTGGCCCCTCCATCCCGAAAACCTCTGACCTCACCCGCTACCTGGGGCACCCACTCCGCAGCTTGGCTGGGATCTGGGCGTTGGGGCGGAGTGAGGAGTTGGGGACCGCCCGTCCTCCCCGTGGAGGGTTCTGGTAACTGATGGGGTGCGGAGGGGCTCTTTGGCTCCCACCAGTCCCCCTGTCTGGTCTATCTCCTGCCCTTAGATCGGAAGCGCA
+
AAAAAFFFBF1BFGGFF1AAFCGGG0AEEE/EGGGAFHBFGGFGG0DDGAE>EEGBFHCDGDHH1BFHHHEE@EGHHFH/<<EGGFGCGGGBCGCCFHGGGHGGG??FGHHH/>AACH->.<C-;CFGGGGGGGGGGGG-.;-A-;@FFB//;A@BF@-;B@AFFFFFB/;/;;FFFFFFF@-;@-@@@@@@FFFFFFFFFEFFFFFFFFFFFF@FFFFFFFFF/FFFFFFFFFFFFFF/BFFBF9BA@@-
@M05620:37:000000000-D9766:1:1101:3357:9227 1:N:0:30
GAGGCTGCTTTGGAAGTAACTGACAAGCCAGGGACACAAGATCGGAAGAGCACACGTCTGGACTCCAGTCACCGCTCATGATCTCGTATTCCGTCTTCTGCTTGAAAAAAAAAAACGTTCCCCCTCTTGGCGGCTGCGTCCTTCGTCCGTGGCCTCCCGAGCGGCCGCCCTTTCTCACTGGTGGCTTGTTCTGCTGTTTGCGGCGGGGCGTCCTCGCTTGCCGGACGCCCCCTGTGCCCCTGTGCGGGTTT
+
AAABBBFBFFFFGFBFBAFGAFD4BA4AFGBBEFFCFCAFBFBEE?BE22B3BAFABBBF3ABBB3ABDB35B?>0>1B5B@FEFB?EC34BBBF11BFGBB33?3B3E/>//>///022@@<?@/0??10/<>-<<-.<<<00.;.:;:;--.0.;...--9--;--;9-//////;B;:B.....9;/999;/;/9//9-;---;-9-99-./9-:.A9/----9---;-9A/9///;9;B//;9=@..
@M05620:37:000000000-D9766:1:1101:28081:9248 1:N:0:30
AGTGCCAGCTCTCAATCGCACAGGGGACCCAGGGCCTGGCCCCTCCATCCAGAAAACCTATGACCTCACCCGCTACCTGGAGCACCAACTCCGCAGCTTGGCTGGGACCTGGGCGCTGTGTCGGCGTGCGGATTTGGGTACAGCCCATCCTCACCGTGGAGGGGTCTGGGACCTGATGGAGTGCGGCGTGGCGCTTTGTCTCCCACCAGTCCCCCTGTCTTGGCTCTCTCCTGCCCTTAGTTCGGGGTCTC
+
AA>3AFFFBFFFGFGGGGGGGGHGGGGFGGHHFGGGGGHHHHGHGGHHHGGHHHHGHGHGHGHHHHHHHHHGGGGGHHHHGHHHHHHFFHHHGGGGGHHHGHHG//00/B20//B/<//22@?/AC//.>-<-.<00A.</0=0.../:.0;0..;:C-.;.--9:9B//99./;/090/;/;;-9->--9--.;;./::999B.9.9./;99.;-9BFF/////;;9//;;//.;///9//;.-.-;..:
@M05620:37:000000000-D9766:1:1101:7611:9251 1:N:0:30
ACCACACCTTCTACAATGAGCTGCGTGTGGCTCCCGAGGAGCACCCCGTGCTGCTGACCGAGGCCCCCCTGAACCCCAAGGCCAACCGCTAACCGCTGCCAGGGGAGCGTCCCGCCACCTTTTCCGTCGGCCGCCTCCCTCTTTCCCCGCCTTTCGCACCTGCGCCCTTTCCCACTGGCCCCTCCTCCTTGCCCTGTCTCTACTACTCTCCTCTCTCAGCTCAGGCTCGTTCGGACATCCGCATGTTCTAC
+
CCBBCCCCFFFFGGGGGGGGGGHHGEEEHGHHHGGGGGGGGHHHHGGGGGGGHHHHHHGGGGGGGGGGGGGHHHHGGGGHGHHHHGGGG/C/B0//>//022?//?</->>CG?D--.<.0=0=0.<.;A-;CG-.C.A/=/;FG00/---..0;...-:;/.;@F-@FF00;0..:9...-...;9/900;00;.:000;B0000000;/;FFB00000;00//;FF--...-.;-09/;.@.;0:;B00
@M05620:37:000000000-D9766:1:1101:19063:9253 1:N:0:30
AGTGCCAGCTCTCAATCGCACAGGGGACCCAGGGCCTGGCCCCTCCATCCAGAAAACCTATGACCTCACCCGCTACCTGGAGCACCAACTCCGCAGCTTGGCTGGGACCTATGTGAGTATCCAGCGTAGGAATCTGGGAGTTGGGGAGGAGTGAGGAGTTGGGGAAAGACAGTCCTAACCGTGGAGGGTTCTGGTAAATGATGGGGTGAGGAGGGGCTCTTTGGCTCCCACCAGTCCCCCTGTCTGGTCTA
+
AAAABFFCAFFFGGGGGGGGGGHHGGGEEEDHG?GGCFHHEGECEGGHHHFFDFFHHGGHHHGHHHHHHFFFGFEGHGHGHHHHHHHHGGHHGGE/EFHHGHC/EFHHDHEGFF3FGHHHHHHGGGAD@/DFFHFGHGHEA?DFGGGGGGDCGHHHH.GHHEGGEGEGHCFHCCHHGHFHG.:BEEDCGGGGGGGFFGGFGBF0A.A@FFFFFD;FFFEBBBBFBFF?EFAFFAFBBBEDFEFFFB/BFF/
@M05620:37:000000000-D9766:1:1101:14979:9255 1:N:0:30
AGTGCCAGCTCTCAATCGCACAGGGGACCCAGGGCCTGGCCCCTCCATCCAGAAAACCTATGACCTCACCCGCTACCTGGAGCACCAACTCCGCAGCGTAGGAGTTGGGGAGGAGTGAGGCGTTGGGGAAAGACCGTCCTCACCGTGGAGGGTTCTGGTACCTGATGGGGTGAGGAGGGGCTCTTTGGCTCCCACCAGTCCCCCTGTCTGGTCTCTCTCCTGCCCTTAGATCGGCAGAGCCCACGTCTGAA
+
AAAAAFFFCFFFGGGGGGGGGGHGGGGGGGHHAEFGGGHHHHGHGGHHHGHHHHHHHGHHHHHHHHHHHHHGGEEGHBGHGHHHHHFGFHFGEGGGGGEEGGGHHHHHGGGGG/EHHHBG/<EDDGGG<.>F0F0CGGGG00<GGHGG.;EGCGHHHGFG00BFGGGGGG;A.:;FEGGFFFFFFFFFFFFFFBFFFFFFFFFFFFFFFFFFFF0BFFFFFFFFFFFFFFFFFF-@BAAB.AEFFEEFEFF
@M05620:37:000000000-D9766:1:1101:22702:9267 1:N:0:30
ACCACACCTTCTACAATGAGCTGCGTGTGGCTCCCGAGGAGCACCCCGTGCTGCTGACCGAGGCCCCCCTGAACCCCAAGGCCAACCGCGAGAAGATGCCCAGGTGAGTGGCCCGCTCCCTCTTCTGGTGGCCGCCTCCCTCCTTCCTGGCCTCCAGGAGCTGAGCCCTTTCTCACTGGTTCTCTCTTCTGCCGTTTTCCGTAGGCCTCTCTTCTCTGACCTGCGTCTCCTTTGGAACTCTGCAGGTTCTA
+
>1>AAAAAFCF1FGGFFGFFFFGFEABFHEHHCFAEEEAEFGHHHGEEBAEEFBBFF00AEGGGGEEEGGEFCGE??/?//FFGH<?<>>/B@AF111FGHF/?F1?GF1/FC/-<--<.//<DHHHB=/<<.<CCF.:EHG.:C0/00;9FGFG/9B9.../0;BFGG/CF000;BBFFB/:FFFFFFFFFB@A-FEFF?F--A99BFB/;FF/9F/BFBFF-9A-AB9/;F////99B//:9;--9FF/
@M05620:37:000000000-D9766:1:1101:10762:9269 1:N:0:30
GAGGCTGCTTTGGAAGAGCACACGTCTGAACTCCAGTCACTGCTGCGTATCTCGTATGCCGTCTTCTGCTTGAAAAAAAAACCACCCGCTCTACGGTTGGTGTCCAGCTACCTCTTCTTGTGGCCTCCTTCCTCCTTTCTTTCCTTCCTGCGCTGCGCCATTTCTCACTGGTTCTCTCTTTTGCCGTTTTCCGTAGGACTCTCTTCTCTGACCTGCGTCTCCTTCTGCCCCCTTTCGGATCTCCATCGCCA
+
>AA1AACAFFDFF1FFCGGGGCFEBFGFFBGHGHHHFAGH21111B/AB/FHGABAEFHHE/AB/F2BFHHHFC1@BE?////?//E/>///1B/?</<<E//1121BF1B0GDD1DF@D11//<10?????GH0??1?F11<?11>0<<1--<-<--..<=<;0;0:C:/;CCCHCC0CCG:CC?.AFGF09;99C9//:C0990=CFB0;/9;-;A@ABFFF///;/;-@--//---9-9///;/---;
@M05620:37:000000000-D9766:1:1101:7594:9272 1:N:0:30
ACCACACCTTCTACAATGAGCTGCGTGTGGCTCCCGAGGAGCACCCCGTGCTGCTGACCGAGGCCCCCCTGAACCCCAAGGCCAACCGCGAGAAGATGACCGGTGCGTGGCCCGCTCCCTCTTCTGGTGGCCGCCTCCCTCCTTACTGGCCTCCCGGAGCTTCGCCCTTTCTCCCTTGTTCTCTCTTCTGCCGTTTTCCGTCAGTCTCTCTTATCTGACCTTAGTATTCTTTGGAACTCTGCCGGTTATAG
+
1A1>AA1AFFBDDGGDDFGA11A1AAAFCAGHBGFEEAE/EGHHHG?E/AE/111BGGFGC>/E///EEEFEFC????A///F/</?////</?C1111F1//<<</?.--0.---<<.=</=GB0C;:..:---..:./;.;90;00;9.99AA.-9--A//9-;A-9/BB///;/9/9////9;///BFB-9;BF/:-:;--999//;9//;/////;B///////;/9///;//;/;/B9-----9/;
@M05620:37:000000000-D9766:1:1101:18153:9273 1:N:0:30
ACCACACCTTCTACAATGAGCTGCGTGTGGCTCCCGAGGAGCACCCCGTGCTGCTGACCGAGGCCCCCCTGAACCCCAAGGCCAACCGCGAGAAGATGCCCAGGTGAGTGGCCCGCTACCTCTTCTGGTGGCCGCCTCCCTCCTTCCTGGCCTCCCGGAGCTGCGCCCTTTCTCACTGGTTCTCTCTTCTGCCGTTTTCCGTAGGACTCTCTTCTCTGACCTGAGTCTCCTTTGGACTCTGCAGGTTCTAG
+
BBBBBBBBFFFFGGGGGGGGGGHHGEGEHGHHHGGEFFGGGHHHHGGGFGGGHHGHHHHGGGGGGGGGGGGHHHHGGGGHGHHHGGGGGGGGGGHHEGHHHHHGHHHHHHGGFFCGGGGHFFGHG0<DDFDGHGGGDGEEHHGHFGGFFGF.FGEEDD-;BFFFGGFFFFFFFFFFFFFFFFFFFFFFFFFFFBDDFFFFFFFFFFFFFFFFFFFFFFFFFF./B9FFFFFFFBFFF//9BF//FAB/B/:
@M05620:37:000000000-D9766:1:1101:10575:9274 1:N:0:30
ACCACACCTTCTACAATGAGCTGCGTGTGGCTCCCGAGGAGCACCCCGTGCTGCTGACCGAGGCCCCCCTGAACCCCAAGGCCAACCGCGAGAAGATGCCCAGGTGAGTGGCCCGCTACCTCTTCTGGTGGCCGCCTCCCTCCTTCCTGGCCTCCCGGCGCTGCGCCCTTTCTCACTGGTTCTCTCTTCTGCCGTTTTCCGTAGGACTCTCTTCTCTGACCTGAGTCTCCTTTGGAACTCTGCAGGTTCTA
+
BCCCBBC>CFFFGGGGGG5BGGHHGEGBAEHEGFFE?EEEDGDGHGGEEEEGFHGHGHHAFCCFGGGGGGGHFHHGGGGGGHHHHGGGGG<BFGHEFHHHHHHGHHHHHHGGHHGGGGGHHHHHHHHHHHGHHGGGGGHGHHGHHGGGGGGGGGGGGG-CGFFFFFFFFFFFFFFFFFFFFFFFFFFFFFFFFFFFFFFFFFFFFFFFFFFFFFFFFFFFFFFBFFF;FFFFFFFFFFFFFFFFFFFFFFB
@M05620:37:000000000-D9766:1:1101:14718:9279 1:N:0:30
ACCACACCTTCTACAATGAGCTGCGTGTGGCTCCCGAGGAGCACCCCGTGCTGCGGACCGAGGCCCCCCTGAACCCCAAGGCCAACCGCGAGAAGATGCCCAGGTGAGTGGCCCGCTACCTCTTCTGGTGGCCGCCTCCCTCCTTCCTGGCCTCCCGGAGCTGCGCCCTTTCTCACTGGTTCTCTCTTCTGCCGTTTTCCGTAGGACTCTCTTCTCTGACCTGAGTCTCCTTTGGAACTCTGCAGGTTCTA
+
>11AA1>AFFCD3GG13BBFBBBA0BEEE0FGGFF00AE//FAFHGEG//E/FB/AEE?EGG?EE?>EGGGHHH?EGGFFFHHE/?CBC/<>A/FGB1FHGFFG1FGFGBCFHHCGGCCHHHBGHHBGGHGHH?-:9.C?FFGFGGGGGGEF0FA..?--@FFF?@F;-9:BFFFFBFF9/BFFFBFFFFFFF@BAFFBFBFFFF/FFFFFFFFFFF//9BBF/BBF/FFBFBFBB/BFFFEB//A9BFF;
@M05620:37:000000000-D9766:1:1101:18826:9288 1:N:0:30
ACCACACCTTCTACAATGAGCTGCGGGTGGCTCCCGAGGAGCACCCCGTGCTGCTGACCGAGGCCCCCCTGAACCCCAAGGCCAACCGCGAGAAGATGACAGGTGAGTGGCCCGCTCCCTCTTCTGGTGGCCGCCTCCATCCTTCCTGGCCTCCCGGCGCTGCGCCCTTTCTCACTGGTTCTCTCTTCTGCCGTTTTCCGTAGGACTCTCTTCTCTGCCCTGCGTCTCCTTTGGCACTCTGCAGGTTCTAG
+
AAA1AAAAFFFFGGGGBGB1F1F1E00AA0GH1FGFEGG?EHCGHGGGEEGGFHHCGHHG/EEGF/>EGGG0F1FFGG/G//FFHG//>CB//C0F1?111<F1?101>FC0<<?<-CE<GFD<0DB:CGH.CG-A.C/9CFGFFG0FGFGFA.CC-;;=-@A=;A->///;9/;9/9;;/B/BFB/9BBB/;9;B-BB-9AA-9/99BBF/9BFF9//-BF-9-;:F99F/9F/B/FBFFF//-;BBF/9
@M05620:37:000000000-D9766:1:1101:19519:9292 1:N:0:30
ACCACACCTTCTACAATGAGCTGCGTGTGGCTCCCGAGGAGCACCCCGTGCTGCTGACCGAGGCCCCCCTGAACCCCAAGGCCAACCGCGAGAAGATGACAGGTGAGTGGCCCGCTACCTCTTCTGGTGGCCGCCTCCCTCCTTCCTGGCCTCCCGGAGCTGCGCCCTTTCTCACTGGTTCTCTCTTCTGCCGTTTTCCGTAGGACTCTCTTCTCTGACCTGAGTCTCCTTTGGAACTCTGCAGGTTCTAG
+
AABBB@ABFFFDEGGBDGGGFGGHEFGGH?GHHGGFGGGCDGHHHGEGAAEEGFCGHFHGGG0E?E@GGGGHHHCEGGGFGGHCFGGGGGGGGGHHEGHHGCF?GGHFHGGHHGGGGGHHHHGHHFFDGGHHGGGDGCEHGGHHHGFGGGGGGGGGGG@GGGGGGGBBBFFFFFFEFFFFFFFFFFFFFFFFBDFFFFFFFFFDFFFFFFFFFFFFFFFFFFFBFFFFFFFFFFFFFFFFFFFFFFFFFFF
@M05620:37:000000000-D9766:1:1101:25217:9301 1:N:0:30
ACCACACCTTCTACAATGAGCTGCGTGTGGCTCCCGAGGAGCACCCCGTGCTGCTGACCGAGGCCCCCCTGAACCCCAAGGCCAACCGCGAGAAGATGACCGGTGTGCGGCCCGTTCGCTCTTCTGGCGGCCGCCTCCCTCCTTCCTGGCCTCCCGGCGCTGAGCCCTTTCTCCCTGGTTCTCTCTTCTGCCGTTTTCCGCTGGACTCTCTTCTCTGACATGTGTCTCCTTTTGCACTCTGCAGGTTCTAG
+
@BBBBBAAFFFFFGGFGGFGGFHBEBEBFEHHGGGEEGGEGHGHHGCGEEGGHHFHHHHGGGGGGF@FGGGGHGEGGGGGGGHHGGGGGC/</BFGFBDDC/A><<?1/-AGGG-</.-<CCCG0C00---A@9A..=E9B.9B/BB//9ABF.E.B--@--..;B..9999///.;./;;;F/9FFBFFFBDD.B.BF...--.;;BFF//:F999/;//;/;BBF/;/;B/;/;B//:B/99.ABFFFB
@M05620:37:000000000-D9766:1:1101:7850:9313 1:N:0:30
AGTACCAGCTCTCCATCGCACAGGGTACCCAGCGCCTGGCCCCTCCATCCAGAAAACCTATGACCTCACCCGCCACCTGGGGCACCCGCTCCGCAGCTTGGCTGGGACCTATGTGAGTATCCAGCGTAGGAATCTGGGCGTTGGGGCGGCGTGAGGAGTTGGGGAAAGACAGTCCTAACCGTGGAGGGTTCTGGTAAATGATGGGGTGAGGAGGGGCTCTTTGGCTCCCACCAGTCCCCCTGTCTGGTCTA
+
>A>1>DFFAFFFGCGDAEA1A0F0F00BB1BG0AE0AFHGFHGHGGHHH0GHHHH0BEGHBDFHH1BGHHH/E/>EHH>F//?EFFE/E@E//E/E/B<<?GGGGGGHGHHHHHHGHHHGHHGHHGG/AEDBGHHHGG/>AGGHGC.AC-;;A.CC0=CGGG@@E99A/99BFFFFFEFF@FF@-AB@FFFFFFFFFFFFFFFFFFF@FFFBBF@@@@FFFFFFFFFFFFFFFFFFFFFF@FFFFFFFFFB
@M05620:37:000000000-D9766:1:1101:9103:9315 1:N:0:30
ACCACACCTTCTACAATGAGCTGCGTGTGGCTCCCGAGGAGCACCCCGTGCTGCTGACCGAGGCCCCCCTGAACCCCAAGGCCAACCGCGAGAAGATGACCGGTGAGTGGCCCGCTCCCTCTTCTGGTGGCCGCCTCCCTCCTTCCTGGCCTCCCGGCGCTGCGCCCTTTCTCCCTGGTTCTCTCTTCTGCCGTTTTCCGTAGGACTCTCTTCTCTGCCCTGCGTCTCCTTTGGCACCCTGCCGGTTCTAG
+
AAA1AAAAFFFFGDGA3FA1GBHHG00A00BB1AFA0EECCHHGHGGEAAEFBHF1FGFA/E?EG/FGGGF0G1FFGG>G//FHHG/<CGB/<CFB1?1?1>@AC/??FF.GGCG@-<<GHHFBGFHDGGE.=CCCGHEGGGFG0;9CF.9FFAGG?-99@@9@?-9=/9/;BBFFFFB9;BFFFFF:BFFF@BFFEFFFF-BA9;9FFFFFFFFFF/BEFF-;;;BFF/;FFFBBF-;AF:-@?@FA;;;
@M05620:37:000000000-D9766:1:1101:6621:9316 1:N:0:30
ACCACACCTTCTACAATGAGCTGCGTGTGGCTCCCGAGGAGCACCCCGTGCTGCTGACCGAGGCCCCCCTGAACCCCAAGGCCAACCGCGAGAAGATGCCCAGGTGAGTGGCCCGCTACCTCTTCTGGTGGCCGCCTCCCTCCTTCCTGGCCTCCCGGCGCTGCGCCCTTTCTCACTGGTTCTCTCTTCTGCCGTTTTCCGTAGGACTCTCTTCTCTGACCTGAGTCTCCTTTGGAACTCTGCAGGTTCTA
+
CCEEEEEDFFFFGGGGGGGGGGHHGGGEFGHHHGGGGGGGGHHHHGGGGGGGHHHHHHHGGGGGGGGGGGGHHHHGGGGHGHHHHGGGGGDGGGHGHHGHHHGEGGHHHHGGHHGGGGGHHHHHHHFHHHGHHGGGGGHGHHGHBGGGFGGGGGGGG--<AD=FFFFFFFFFFFFFFFFFFHFFFFFFFFFFFFBDFFFFFFFFFFFFFFFFFHHFFFFFFFFFFFFFFFFFFHFFFFFFFFFFFFFFFFF
@M05620:37:000000000-D9766:1:1101:15977:9341 1:N:0:30
AGTGCCAGCTCTCAATCGCATAGGGGACCCAGGGCCTGGCCCCTCCATCCAGAAAACCTATGACCTCACCCGCTACCTGGAGCACCAACTCCGCAGCGTAGGAGTTGGGGAGGAGTGAGGAGTTGGGGAAAGACCGTCCTCACCGTGGCGGGTTCTGGTACCTGATGGGGTGAGGAGGGGCTCTTTGGCTCCCACCAGTCCCCCTGTCTGGTCTATCTCCTGCCCTTAGATCGGAAGAGCCCACGTCTGAA
+
BCABBFFFCFFFGFGGGGGGAAGFHGGGGGHHAEEGGGHHHHGHGGHHHHHHHGHGHGHHHHHHHHHHHHHGGEGGHHHHEGHHHHGHGHHHGGGGGGEEGGFHHGHHGGGFG/CHHF<G2<FGHHGGC/FG0G0AGGGG11<GGHHG-ADGAEGGGGFF00;FFGGGGGCD.:.BFFFFFFFFFFFFFFFFFBFFFFFFFFFFFFFFFFFFFF/BFFFFFFFFFFFFFFFFFF.EFFFF.AEFFEFFFFF
@M05620:37:000000000-D9766:1:1101:16408:9352 1:N:0:30
ACCACACCTTCTACAATGAGCTGCGTGTGGCTCCCGAGGAGCACCCCGTGCTGCTGACCGAGGCCCCCCTGAACCCCAAGGCCAACCGCGAGAAGATGCCCAGGTGAGTGGCCCGCTACCTCTTCTGGTGGCCGCCTCCCTCCTTCCTGGCCTCCCGGCGCTGCGCCCTTTCTCACTGGTTCTCTCTTCTGCCGTTTTCCGTAGGACTCTCTTCTCTGACCTGAGTCTCCTTTGGAACTCTGCAGGTTCTC
+
CCCCCCBCFFFFGGGGGGGGGGHHGFGEHGHHHGGGGGGGGHHHHGGGGGGGHHHHHHHGGGGGGGGGGGGHHHGGGGGHGGHHHGGGGGGGGGHHHHHB<2/FGHB<?<FG0F-AD--<<0<GHHH0<G.C.-CGGGH.CHGHBBFB0/:FBFEE?----9-A--.@F9:FFFBBB//:BFFB//9/F9B//::./;9BD/9../;F/9//B/BFB/;BBF/////;9//:9////:/;/FB/9..99B/
@M05620:37:000000000-D9766:1:1101:10131:9360 1:N:0:30
ACCACACCTTCTACAATGAGCTGCGTGTGGCTCCCGAGGAGCACCCCGTGCTGCTGACCGAGGCCCCCCTGAACCCCAAGGCCAACCGCGAGAAGATGACAGGTGAGTGGCCCGCTACCTCTTCTGGTGGCCGCCTCCCTCCTTCCTGGCCTCCCGGAGCTGCGCCCTTTCTCCCTGGTTCTCTCTTCTGCCGTTTTCCGTAGGACTCTCTTCTCTGCCCTGCGTCTCCTTTGGCACTCTGCAGGTTCTAG
+
ABB>AAABFFFFDGGFFGGAE5FCEA2BGEHHEFFEEEG?GHHHHGEFFEGFHFGHHFHEGGGGFEEGGGGGHFCEGGGG/EHCFFE/B@B@?DFHGFFH1FF?11??G<EHHCDG?DHHDHHHHHFD/..C@:DGFEAHFDHH0CB0FFAGGGFGG-ABGGEGGGBBFFFB9/;BFF9FBFFFFFFFFFFF@9AFFFFFFFFFBFFFFBFFFFFFB/9EFF.>DB?FFFFFFF/;9BF9B:/;F;BBBB9
@M05620:37:000000000-D9766:1:1101:15771:9365 1:N:0:30
AGTGCCAGCTCTCAATCGCACAGGGGACCCAGGGCCTGGCCCCTCCATCCAGAAAACCTATGACCTCACCCGCTACCTGGAGCACCAACTCCGCAGCTTGGCTGGGATCTGGGAGTTGGGGAGGAGTGAGGAGTTGGGGAAAGACAGTCCTAACCGTGGAGGGTTCTGGTAAATGATGGGGTGAGGAGGGGCTCTTTGGCTCCCACCAGTCCCCCTGTCTGGTCTATCTCCTGCCCTTAGATCGGACGAGC
+
ABAABFFFCFFFGGGGGGGGGGHHGGGGGGHHGGGGGGHHHHGHGGHHHHHHGHHHHGHHHHHHHHHHHHHFGGGGHEGHHHHHHHHHGHHHGGGGGHHHGHHGGGHHGHHHH0FGHHED@FDGAFHHHHHGCFHHHGGE.<G0F0FHHHHB0CGFEHGGHGGGHHHHHCGCCGHGGGGGGECEGGBEGFGGGFFFFFFFFFFFFFFFFFFFFFFFF;FFFFFFF/FFFFFFFFFFFFFF/BFFFF-@=FD
@M05620:37:000000000-D9766:1:1101:26109:9367 1:N:0:30
ACCACACCTTCTACAATGCGCTGCGTGTGGCTCCCGAGGAGCACCCCGTGCTGCTGACCGAGGCCCCCCTGAACCCCAAGGCCAACCGCGAGAAGATGCCCAGGTGAGTGGCCCGCTACCTCTTCTGGTGGCCGCCTCCCTCCTTCCTGGCCTCCCGGCGCTGCGCCCTTTCTCACTGGTTCTCTCTTCTGCCGTTTTCCGTAGGACTCTCTTCTCTGACCTGAGTCTCCTTTGGAACTCTGCAGGTTCTA
+
BBBBBBB>FFFFGFGGGG4AFGGEEGGAGEHHHGGGDGGGGHHHHGGGGGGGHHHHHHHEGGGGGGGGGGGHHHHGGGGHGHHHHGGGGG/CCGGHHHHHHHHFHHHHHHGGHHGGGGGHHHHHHHHHHHGHHGGGGGHGGGGGGGGGGGFGGGGGGB-;@FFFFFFFFFFFFFFFFFFFFFFFFFFFBFFFFFDFFFFFFFFFDFFFFFFFFFFFFFFFFFFFFFF;FFFFFFFFFFFFFFFFFFFFFFF
@M05620:37:000000000-D9766:1:1101:19718:9370 1:N:0:30
AGTGCCAGCTCTCAATCGCACAGGGGACCCAGGGCCTGGCCCCTCCATCCAGAAAACCTATGACCTCACCCGCTACCTGGAGCACCAACTCCGCAGCTTGGCTGGGACCTATGTGAGTATCCAGCGTAGTAATCTGGGAGTTGGGGAGGAGTGAGGAGTTGGGGAAAGACAGTCCTAACCGTGGAGGGTTCTGGTAAATGATGGGGTGAGGAGGGGCTCTTTGGCTCCCACCAGTCCCCCTGTCTGGTCTA
+
ABA@AFFFCFFFGFGGGGGGGGHGGGDGGGHHGGGGGGHHHHGHGGHGHHHHHHHFHGHHHHHHHHHHHHHGGEFGHHGHBGHHHHCCFHHHEFGGGHHHGHHGGGHHGHHHHHHHHHHHHHHHHGGGGGHHHHHHHHFGGHHHGGGGGG?HHHHHGGHHHHGGGGHHHHHHHHHHHHGHGGGGGGGGGGGGGGGGGGGGGGGGGGGFFFFFFFFFFFFFFFFFFFFFFFFFFFFFFFFFFFFFFFFFFFB
@M05620:37:000000000-D9766:1:1101:23788:9395 1:N:0:30
AGTGCCAGCTCTCAATCGCACAGGGGACCCAGGGCCTGGCCCCTCCATCCAGAAAACCTATGACCTCACCCGCTACCTGGAGCACCAACTCCGCAGCTTGGCTGGGACCTATGTGAGTATCCAGCGTAGGAATCTGGGAGTTGGGGAGGAGTGAGGAGTTGGGGAAAGACAGTCCTAACCGTGGAGGGTTCTGGTAAATGATGGGGTGAGGAGGGGCTCTTTGGCTCCCACCAGTCCCCCTGTCTGGTCTA
+
ABAAAFFFCFFFGGGGGGGFGGHGGGFGGGHHBEEECFHHHHGEGGHHHGHHHGHFHGHHHHHHHGHHHHHGG>EEHHHH2GHHHHE1EGHFEEE@EHDGEHGGGGHHGHHHHFBHHHHHHHHHHGGGGGHHFHHHHHFFGHHHGGCCFGDGHGGGGGHHHEGCEGEHFHHHHHHHHHHHGFGFGGGGGGGGFGFGGGGGGGGGGGDFFFFEDFAFFFFFFFFFFFFFFFFFFFFFFFFFFFFFFFFFFFF
@M05620:37:000000000-D9766:1:1101:10176:9414 1:N:0:30
AGTGCCAGCTCTCAATCGCACAGGGGACCCAGGGCCTGGCCCCTCCATCCAGAAAACCTATGACCTCACCCGCTACCTGGAGCACCCACTCCGCAGCTTGGCTGGGACCTATGTGAGTATCCAGCGTAGGAATCTGGGAGTTGGGGCGGAGTGAGGAGTTGGGGAAAGCCAGTCCTAACCGTGGAGGGTTCTGGTAAATGATGGGGTGAGGAGGGGCTCTTTGGATCCCACCAGTCCCCCTGTCTGGTCTA
+
>A>>>FFCAFFFG4FEGGGGEEHHGEBAAECH22BE2FGHAGEFEGFFHFEG33GFBEHCFF5GHGGHHHAEE>>EHFHG2?BGHH1?EGHGGGGC>GFCEHBFGGHAEHBHHH2BFFDDGG2GF/?/<CF1?GBHFGCFGGDGCC.<@-;;;:;G0CFBFFGG.9.9/C/:CGGGB9FF?EEBAADBDFFFFFFBFFFFBBFFFF9@EF?/AA@<BBF/FFFF/BFFF/ADEFFFFFFFBFBF/FFFF//
@M05620:37:000000000-D9766:1:1101:19769:9447 1:N:0:30
AGTGCCAGCTCTCAATCGCACAGGGGACCCAGGGCCTGGCCCCTCCATCCAGAAAACCTATGACCTCACCCGCTACCTGGAGCACCAACTCCGCAGCTTGGCTGGGACCTATGTGAGTATCCAGCGTAGGAATCTGGGAGTTGGGGAGGAGTGAGGAGTTGGGGAAAGACAGTCCTAACCGTGGAGGGTTCTGGTAAATGATGGGGTGAGGAGGGGCTCTTTGGCTCCCACCAGTCCCCCTGTCTGGTCTA
+
A@ABBFFFCFFFGGGGGGGGGGHHGGGGGGHHGGGGGGHHHHGHGGHHHHHHHHHHHGHHHHHHHHHHHHHGGGGGHHHHHHHHGHHHGHHHGGGGGHHHGHHGGGHHGHFHHHHHHHHHHHHHHGGGGGHHHHHHGHHGGHHHGGGGGFGHHFHHFGHHHHGGFGHHHHGHHHHHHHHHGDEGDGGGCFGGGGGGGGGGGGGGGGFFFFFFFFFFFFFFFFFFFFFFFFFFFFFFFFFFFFFFFFFFFFB
@M05620:37:000000000-D9766:1:1101:13421:9475 1:N:0:30
ACCACACCTTCTACAATGAGCTGCGTGTGGCTCCCGAGGAGCACCCCGTGCTGCTGACCGAGGCCCCCCTGAACCCCAAGGCCAACCGCGAGAAGATGACAGGTGAGTGGCCCGCTACCTCTTCTGGTGGCCGCCTCCCTCCTTCCTGGCCTCCCGGAGCTGCGCCCTCTCTCACTGGTGCTCTCTTCTGCCGTTTTCTGTAGGACTCTCTTCTCTGCCCTGCGTCTCCTTTGGAGCTCTGCAGGTTCTAG
+
BBBBBBABFFFFGGGGGGGGGFHHGEFEHGHHHGGGGGGCGHHHHGGGEFGFHHHHHHHGGGGGGGEGGGGHHHHGGGGHGHHHHGGGGGGGCGHHHHHH22/1????DCA0F-A-<-01FG0DDD00<?C.<A?DGEGFHAB00/00/;.9CEFB-9@DFFFGGGF;.B9FFFF;/.;./;FFFF99BBB/;.99E//:/:////9F/B//9BFFF//./..;;;DBF9/99///..:9////.9//;;/
@M05620:37:000000000-D9766:1:1101:12679:9484 1:N:0:30
AGTGCCAGCTCTCAATCGCACAGGGGACCCAGGGCCTGGCCCCTCCATCCAGAAAACCTATGACCTCACCCGCTACCTGGAGCACCAACTCCGCAGCTTGGCTGGGACCTATGTGAGTATCCAGCGTAGGAATCTGGGAGTTGGGGAGGAGTGAGGAGTTGGGGAAAGACAGTCCTAACCGTGGAGGGTTCTGGTAAATGATGGGGTGAGGAGGGGCTCTTTGGCTCCCACCAGTCCCCCTGTCTGGTCTA
+
>11>AD@FAFF3AFG311AFAE0FAEGGAAGHGG0/F/B0EGEHGGBF10FD101BFA0BGHBHGHBGHHHGGG?/FFH0GHHF0>GHG0FHGCCE?0GHGHHGCEHHGHHHHHFHHHHHEFGHF/?CCFGHGH1F10?/CGHH?@FGGGGHFDBAGCHHGH?CGGHAGFHHHGHHHHHF?ACABGGG.:FGFGFGGGGEGGGGGGF@FFFFFF@@-@FFF//;F/9EEFFFFFFFFFFF<EFFFF//BF/
@M05620:37:000000000-D9766:1:1101:19393:9487 1:N:0:30
ACCACACCTTCTACAATGAGCTGCGTGTGGCTCCCGAGGAGCACCCCGTGCTGCTGACCGAGGCCCCCCTGAACCCCAAGGCCAACCGCGAGAAGATGACAGGTGCGTGGCCCGCTACCTCTTCTGGTGGCCGCCTCCCTCCTCCCTGGCCTCCCGGCGCTGCGCCCTTTCTCACTGGTTCTCTCTTCTGCCGTTTTCCGTAGGACTCTCTTCTCTGACCTGCGTCTCCTTTGGAACTCTGCAGGTTCTAG
+
BBABBBBBFFFFGGGGGGGGGGHHGGGEHGHHHGGFGGGFGHHHHGGGGDGGHHHHHHHGGGGGGGGGGGGHHHHGGGGHGHHHHGGGGGFGGGHHGHHHBGGHHCDED/AGHCCD-CHFHGHHGHHHFDHHCCGGGFGHHGGGGGGEEGGGGGGGA@?D==?-DFFFFFFFF9FF/BFFFFFFFFFFFFFFFDFFFFFFF.ADFFFFFFFFFFFFF/;FBF9@ADFFFFFFFF/;FFFFFFBBFFB9BB/
@M05620:37:000000000-D9766:1:1101:16865:9553 1:N:0:30
ACCACACCTTCTACAATGAGCTGCGTGTGGCTCCCGAGGAGCACCCCGTGCTGCTGACCGAGGCCCCCCTGAACCCCAAGGCCACCCGCGAGAAGATGCCCAGGTGAGTGGCCCGCTACCTCTTCTGGTGGCCGCCTCCCTCCTTCCTGGCCTCCCGGAGCTGCGCCCTTTCTCACTGGTTCTCTCTTCTGCCGTTTTCCGTAGGACTCTCTTCTCTGACCTGAGTCTCCTTTGGAACTCTGCAGGTTCTA
+
ABBBABBBFFFFFGGGDGGGGFHHGGGEGGFGGFGGCEGE2B2BGFGGAEEF5F3BGGFGEE0EFEGGGEFG3FGGGGEGAGGF/BE@ED@/B/CGG2DGHGGAGCGC1D/FHHGGGCGGFHGHHHFHHHFGHCCGGGHGFHGHGGGGGBFFGGGFGGA??FFG?FFF;FFFFFFFBFBBFFFFFFFFFFF/FDF?/.9BDFFFFBBFFFEFFFFFFFFFBFFFBFF/BFBFFF/F/:9FFFBFFFFFFF;
@M05620:37:000000000-D9766:1:1101:16847:9554 1:N:0:30
ACCACACCTTCTACAATGAGCTGCGTGTGGCTCCCGAGGAGCACCCCGTGCTGCTGACCGAGGCCCCCCTGAACCCCAAGGCCAACCGCGAGAAGATGCCCAGGTGAGTGGCCCGCTACCTCTTCTGGTGGCCGCCTCCCTCCTTCCTGGCCTCCCGGAGCTGCGCCCTTTCTCACTGGTTCTCTCTTCTGCCGTTTTCCGTAGGACTCTCTTCTCTGACCTGAGTCTCCTTTGGAACTCTGCAGGTTCTA
+
BBBABBBBFFFFGGGGGGGGGFHGGEEEFEHHFGGGGGGGGHHHHGGGFGGGHHHHHHHGGGGGGGGGGGGHHHHGGGGHGHHHHGEEGGGFCGHHHHHHHHHGHHHHHHGGHHGGGGGHHHHHHHHHHHGHHGGGGGHGHHGHHGGGGGGGGGGGGG-ADGGGGGFFFFFFFFFFFFFFFFFFFFFFFFFFFFFFFFFFFFFFFFBFFFFFFFFFFFFFFFFFFFFFFFFFFFFFFFFFFFFFFFFFFFB
@M05620:37:000000000-D9766:1:1101:15376:9567 1:N:0:30
AGTGCCAGCTCTCAATCGCACAGGGGACCCAGGGCCTGGCCCCTCCATCCAGAAAACCTATGACCTCACCCGCTACCTGGAGCACCAACTCCGCAGCTTGGCTGGGATCTGGGCGTTGGGTAGGCGTGAGGAGTTGGGGCCCGCCCGTCCTCCCCGTGGAGGGTTCTGGTAACTGATGGGGTGAGGCGGGGCTCTTTGGCTCCCACCAGTCCCCCTGTCTGGTCTCTCTCCTGCCCTTAGCTCGGAAGCGC
+
AAAAAFFFAFFFGGGGGGGGGGHHGEE2EEEGFEEGGGGHFGGFEFEDGGFHDFFHFFFBGHDGHHHHHHGGGEFGHHHHHHHHHHGHGHHHGGGGGHHHGHHGGGHHGHHGH/B@CD0>/2<?2ACC/?FBE?GHHG-.<-<@C@-@FGGBCCEG:EG?CDFAAAFGFCF00;9BBFGGGGD.9A.;BFFFFFFFFFFFFFFF.ADFFFFFFFFFFFFFFFFFF/FFFFFFFFFFFFBF/FFFF..;.9B
@M05620:37:000000000-D9766:1:1101:14348:9593 1:N:0:30
ACCACACCTTCTACAATGAGCTGCGTGTGGCTCCCGAGGAGCACCCCGTGCTGCTGACCGAGGCCCCCCTGAACCCCAAGGCCAACCGCGAGAAGATGACAGGTGAGTGGCCCGCTACCTCTTCTGGTGGCCGCCTCCCTCCTTCCTGGCCTCCCGGCGCTGCGCCCTTTCTCACTGGTTCTCTCTTCTGCCGTTTTCCGTAGGACTCTCTTCTCTGCCCTGCGTCTCCTTTGGAACTCTGCAGGTTCTAG
+
CCCCCCCBFFFFGGGGGGGGGGHHGEGEFFHHHGGGGGGGGGHHHGGGGGGGHHHHHHHGGGGGGGGGGGGHHHHGGGGHGHHHHGGGGGFGGGHHHHHHHHGGHDGHHGGHHGGG?DHHHHHHHHHHHGHHGGGGGHGHHGHHHHGFFGGGGGGGG-BGGFFFFFFFFFFFFBFFFFFFFFFFFFFFFFFFFAFFFFFFFFFFFFFFFFFFFFFFF0BFFF.@FFFFFFFFFF0BFFFFFFFFFFFFFFF
@M05620:37:000000000-D9766:1:1101:23255:9601 1:N:0:30
ACCACACCTTCTACAATGAGCTGCGTGTGGCTCCCGAGGAGCACCCCGTGCTGCTGACCGAGGCCCCCCTGAACCCCAAGGCCAACCGCGAGAAGATGCCCAGGTGAGTGGCCCGCTACCTCTTCTGGTGGCCGCCTCCCTCCTTCCTGGCCTCCCGGAGCTGCGCCCTTTCTCACTGGTTCTCTCTTCTGCCGTTTTCCGTAGGACTCTCTTCTCTGACCTGAGTCTCCTTTGGAACTCTGCAGGTTCTA
+
BCCCCCCCFFFFGGGGGGFGGGHHGGGGHGHHHGGGGGGGGHHHHGGGGFGGHHHHHHHGGGGGGGGGGGGHHHHGGGGHGHHHGGGGGGGGGGHHHFHHHHHGHHGHHHGGHHGGGGGHHHHHHHHHHHGHHGGGGGHGHHGHHGGGGGGGGGGGGGDGFGGGGGFFFFFFFFFFFFFFFFFFFFFFFFFFFFAFFFFFFFFFFFFFFFFFFFFFFFFFFFFFFFFBFFFFFFFFFFFFFFFFFFFFFFB
@M05620:37:000000000-D9766:1:1101:11690:9601 1:N:0:30
ACCACACCTTCTACAATGAGCTGCGTGTGGCTCCCGAGGAGCACCCCGTGCTGCTGACCGAGGCCCCCCTGAACCCCAAGGCCAACCGCGAGAAGATGCCCAGGTGAGTGGCCCGCTACCTCTTCTGGTGGCCGCCTCCCTCCTTCCTGGCCTCCCGGCGCTGCGCCCTTTCTCACTGGTTCTCTCTTCTGCCGTTTTCCGTAGGACTCTCTTCTCTGACCTGAGTCTCCTTTGGAACTCTGCAGGTTCTA
+
A11AAA>AFFF1BGG131FEFGFHAAEB0AEGGCF0EAAEA/GAAEFGEEGFFHGHGHHGGGC?FGGCEEFHHHHAEGGEFGHHFCEECG<CGCHFFFHHHBHGFCHHDDFEFHCGGGGGHHHHHHHHHHGHHGGGGGHGHHGHHGGGFGGGGGGGGG-AA@@F@@F@@FFFFFFFFFFFFFFFFFFFFFFFF@FFFFFFFFFFFFFFFFFFFFFBFF/FFFFFFFFBFFFFFFFFFFFFFFFFFFFFFF9
@M05620:37:000000000-D9766:1:1101:15803:9632 1:N:0:30
ACCACACCTTCTACAATGAGCTGCGTGTGGCTCCCGAGGAGCACCCCGTGCTGCTGACCGAGGCCCCCCTGAACCCCAAGGCCAACCGCGAGAAGATGCCCAGGTGAGTGGCCCGCTACCTCTTCTGGTGGCCGCCTCCCTCCTTCCTGGCCTCCCGGAGCTGCGCCCTTTCTCACTGGTTCTCTCTTCTGCCGTTTTCCGTAGGACTCTCTTCTCTGACCTGAGTCTCCTTTGGAACTCTGCAGGTTCTA
+
BCCCCCCCFFFFGGGGGGGGGGHHGGGEFGHHHGGGGGGGGHHHHGGGGGGGHHHHHHHGGGGGGGGGGGGHGHHGGGGHGHHHHGGGGGGGGGHHHHHHHHHGHHHHHHGGHHGGGGGHHHHHHHHHHHGHHGGGGGHGHHGHHGGGGGGGGGGGGG-ADGGGGGFFFFFFFFFFFFFFFFFFFFFFFFFFFFFFFFFFFFFFFEFFFFFFFFFFFFFFFFFFFFFFFFFFFFFFFFFFFFFFFFFFFFB
@M05620:37:000000000-D9766:1:1101:13475:9654 1:N:0:30
ACCACACCTTCTACAATGAGCTGCGTGTGGCTCCCGAGGAGCACCCCGTGCTGCTGACCGAGGCCCCCCTGAACCCCAAGGCCAACCGCGAGAAGATGCCCAGGTGAGTGGCCCGCTACCTCTTCTGGTGGCCGCCTCCCTCCTTCCTGGCCTCCCGGAGCTGCGCCCTTTCTCACTGGTTCTCTCTTCTGCCGTTTTCCGTAGGACTCTCTTCTCTGACCTGAGTCTCCTTTGGAACTCTGCAGGTTCTA
+
DCDEEEEEFFFFGGGGGGGGGGHHGGGEFGHHHGGGGGGFGHHHHGGGGGGGHHHHHHHGGGGGGGGGGGGHHHHGGGGHGHHHHGGGGGGGGGHHHHHHHHHGHHHHHHGGHHGGGFGHHHHHHHHHHHGHHGGGGGHGHHGHHGGGGGGGGGGGGF<DFGGGGGFFFFFFFFFHFFFFFFFFFFFFFFFFFFFFFFHFFFFFFBFFFFFFFFFFFFFFFFFFFFFFFFFFFFFFFFFFFFFFFFFFFFF
@M05620:37:000000000-D9766:1:1101:8231:9664 1:N:0:30
AGTGCCAGCTCTCAATCGCATAGGGGACCCAGGGCCTGGCCCCTCCATCCAGAAAACCTATGACCTCACCCGCTACCTGGAGCACCAACTCCGCAGCGTAGGAGTTGGGGAGGCGTGATGCGTTGGGGCCAGCCCGTCCTCCCCGTTGCGGGTTCTGGTACCTGATGGGGTGCTTAGGGGCTCTTTGGCTCCCCCCAGTCCCCCTGTCTGGTCTATCTCCTGCCCTTCGATCGGCAGAGCCCCCGTCTGAA
+
ACABCFFFCFFFGGGGGGGG2AFHHGGGGGHHGGGGGGHHHHGHGGHHHHHHHHHHHGHHHHHHHHHHHHHGGEGGHGHHHHHHHHHHGHHFGGGGGGG/EFBGHHHFEGGGG/C/>CC1<//?CHG?<>>..FEGCD.CDBCDGC.;.-;@;.;C0CF9C0;CB009.:.;900;09AD=BEF0BFFFFFEE.;-@DFFF:A:@EFFBFF90F09BFFFFF;.;BF/;EFFAF@DFF.BF:.:CD.;ABB
@M05620:37:000000000-D9766:1:1101:10404:9669 1:N:0:30
ACCACACCTTCTACAATGAGCTGCGTGTGGCTCCCGAGGAGCACCCCGTGCTGCTGACCTAGGCCCCCCTGAACCCCAAGGCCAACCGCGAGAAGATGCCCAGGTGAGTGGCCCGCTACCTCTTCTGGTGGCCGCCTCCCTCCTTCCTGGCCTCCCGGAGCTGCGCCCTTTCTCACTGGTTCTCTCTTCTGCCGTTTTCCGTAGGACTCTCTTCTCTGACCTGAGTCTCCTTTGGAACTCTGCAGGTTCTA
+
BBBBBBBBFFFFGGGCFGDBGFHHGEE24AFAGFFEFCCCAHCGHGGE1EEFBF3BGHB5A33GGGGGGEEBFFHGGD1GGHHG/FE/EE@@//2?DFHHHC<CCCFGHB/CGEGGGGGHEHHHHGHH1G?GGDDDGDGGHHGFCGHHHGCHGHHGF--;AFFFBFGG?9BC0F0C9B9BFFFFFFFFFBBFFA:ABAFFFFFFFFF/FBFBFFFFF/BFFFFB./;/;F/BBB///;BFFFFFFEFFFF/
@M05620:37:000000000-D9766:1:1101:26980:9678 1:N:0:30
AGTGCCAGCTCTCAATCGCACAGGGGACCCAGGGCCTGGCCCCTCCATCCAGAAAACCTATGACCTCACCCGCTACCTGGAGCACCAACTCCGCAGCTTGGCTGGGACCTATGTGAGTATCCAGCGTAGGAATCTGGGAGTTGGGGAGGAGTGAGGAGTTGGGGAAAGACAGTCCTAACCGTGGAGGGTTCTGGTAAATGATGGGGTGAGGAGGGGCTCTTTGGCTCCCACCAGTCCCCCTGTCTGGTCTA
+
ABABCFFFBFFFGGGGGGGGGGHGGAEFEGHHGGGGGGHHGHGHGGHHEHHHHHHFHGHHHHHHHHHHHHHGGFGGHHFHHHHHHHHHGHFHEGGGEHHHGGHG//BGGGHHHHHGHHHHHHHHHGGGGGDDGHHGHH0FEGHHGG.AFD>FG0GHCDHHH/CGEDHHFHHHHHHHHHHHGGGGDGGGEGGGGGGGGGGGGGGGGGFFFFFFFFF;FFFFFFFFFFFFFFFFFFFFFFFFFFFFFFFFFFF
@M05620:37:000000000-D9766:1:1101:24371:9695 1:N:0:30
AGTGCCAGCTCTCAATCGCACAGGGGACCCAGGGCCTGGCCCCTCCATCCAGAAAACCTATGACCTCACCCGCTACCTGGAGCACCAACTCCGCAGCTTGGCTGGGACCTATGTGAGTATCCAGCGTAGGAATCTGGGAGTTGGGGAGGAGTGAGGAGTTGGGGAAAGACAGTCCTAACCGTGGAGGGTTCTGGTAAATGATGGGGTGAGGAGGGGCTCTTTGGCTCCCACCAGTCCCCCTGTCTGGTCTA
+
>1>>A@DFAFC@BFGAAAFFAEAG0ECEG0GHFG0EC/BGFHGHGGGHFAGEGG1FHG0BGHHHFGGHHHHGGGCEHHGEHHHECFGEGFHHGEGGGHHHGHHGGGHHGHHHHHHHHGHHHHHHHCFGGFGHHHGBFBFFEGHH?-FGGCEGHHHH0ACFFCCGGGHGGHFFHHHHHHGFGGE?BGGGGGGGGGGGGGGGGGGGGGF@FFF/AB?;@@FFFFEFFFFFFFFFFFFFFFFF@FFFFBFFFFB
@M05620:37:000000000-D9766:1:1101:14431:9702 1:N:0:30
AGTGCCAGCTCTCAATCGCACAGGGGACCCAGGGCCTGGCCCCTCCATCCAGAAAACCTATGACCTCACCCGCTACCTGGAGCACCAACTCCGCAGCTTGGCTGGGACCTATGTGAGTATCCAGCGTAGGAATCTGGGAGTTGGGGAGGAGTGAGGAGTTGGGGAAAGACAGTCCTAACCGTGGAGGGTTCTGGTAAATGATGGGGTGAGGAGGGGCTCTTTGGCTCCCACCAGTCCCCCTGTCTGGTCTA
+
AAAABFFF?FFFGGGGGGGGGGGHGGE?AEGHGGGGDFGHCHGAFGHHHFHHEHGHHGGBGHFHHHGFHCGFGGEGHGFGHGHHHHHHGHHHGGGGFGHHGHHGGGHHGGHGHDGFHBGFHHHHHF<EGGHEFHHHHBHGGGFFF?FGGGAFFFGGFG<CDBCCAGHFFHFCGHC0;CGHG.;@AAGG.CAFBFCFFFGGEGEGGG.-AFEBD?;-9;;BBFFFFFF.AFFFEFFFFF.ADFFFBFFFFF/
@M05620:37:000000000-D9766:1:1101:24380:9712 1:N:0:30
AGTGCCAGCTCTCAATCGCACAGGGGACCCAGGGCCTGGCCCCTCCATCCAGAAAACCTATGACCTCACCCGCTACCTGGAGCACCAACTCCGCAGCTTGGCTGGGACCTATGTGAGTATCCAGCGTAGGAATCTGGGAGTTGGGGAGGAGTGAGGAGTTGGGGAAAGACAGTCCTAACCGTGGAGGGTTCTGGTAAATGATGGGGTGAGGAGGGGCTCTTTGGCTCCCACCAGTCCCCCTGTCTGGTCTA
+
>AAAAFFFBFFFGFFGGFGGGGGGCEEGGFHHGGGGGEGHHHGHGGHHHHHHFHHHHGHHHHFHHHHHHHHGGGGGHHHFHHHHHHFHGGHHGG@EGGHHGHHGEEHHGHHHHHHHHFGHHHHHHGEGFDHHGHHHHHHGGHHHGGGGGGGHHHHHHGHHHHGGGGHHHHHHHHHHHHHHGEGGGGGGCAFGGGGGGGGGGGGGGGFFFFFFFFFFFCFFFFFFFFFFFFFFFFFFFFFFFFFFFFFFFBB
@M05620:37:000000000-D9766:1:1101:25445:9739 1:N:0:30
ACCACACCTTCTACAATGAGCTGCGTGTGGCTCCCGAGGAGCACCCCGTGCTGCTGACCGAGGCCCCCCTGAACCCCAAGGCCAACCGCGAGAAGATGCCCAGGTGAGTGGCCCGCTACCTCTTCTGGTGGCCGCCTCCCTCCTTCCTGGACTCCCGGCGCTGCGCCCTTTCTCACTGGTTCTCTCTTCTGCCGTTTTCCGTCGGCCTCTATTCTATGACCTGCGTCTCCTTTGGAACTCTGCAGGCTCTA
+
AAABAAAABBBDGFCGGGAFGGHHGEEAFEFFGFFBBEAEEF2BFEEAEEBFHHHHHGHEEFGEGGGEGG1F3GHGFEEHFHGHHGGGDGDCGGHHHHHHFFH/11??F1<?<GGGGC@GHBDGGHBGD/CGGFCGGGHGHHGHHGGGFGFFGGGGCA?BGGFF;DFFFFFFFFBFFFFFFBFFFFFFEFFFFFADFFFFFF.BF-ADFF/BFFF/BF/BFFF.;:D.FFFFFBB/;B:BFFBBFF.;.F/
@M05620:37:000000000-D9766:1:1101:8575:9750 1:N:0:30
AGTGCCAGCTCTCAATCGCACAGGGGACCCAGGGCCTGGCCCCTCCATCCAGAAAACCTATGACCTCACCCGCTACCTGGAGCACCAACTCCGCAGCTTGGCTGGGACCTATGTGAGTATCCAGCGTAGGAATCTGGGAGTTGGGGAGGAGTGAGGAGTTGGGGAAAGACAGTCCTAACCGTGGGGGGTTCTGGTAAATGATGGGGTGAGGAGGGGCTCTTTGGCTCCCACCAGTCCCCCTGTCTGGTCTA
+
AA>AAFFB3FFFGGGGFFCAECHDGGCEEEHHE2EA2FGHFHGEGGHDGFHFFGCFHGGCFGFHHFHHHFFGG/>EHGHHEFHHHHHHGH3FEEEGEFFHGHFEGGHHGHHHHHD21GFHFGHGHC?EGGHFHHFHHEGEA?GHGGEGGGAFHHHHBECCG/CDEDHHHFHHHHGHHFHF@GEB-;?B@BFFFF;9BFFFFFFBEAFBFFFFFF-@??FFFBBFFFFFFFFFFFFFFFFF?FFFFFFFF9/
@M05620:37:000000000-D9766:1:1101:25435:9756 1:N:0:30
ACCACACCTTCTACAATGAGCTGCGTGTGGCTCCCGAGGAGCACCCCGTGCTGCTGACCGAGGCCCCCCTGAACCCCAAGGCCAACCGCGAGAAGATGCCCAGGTGAGTGGCCCGCTCCCTCTTCTGGTGGCCGCCTCCCTCCTTCCTGGCCTCCCGGAGCTGCGCCCTTTCTCACTGGTTCTCTCTTCTGCCGTTTTCCGTAGGCCTCTCTTCTCTGACCTGAGTCTCCTTTGGAACTCTGCAGGTTCTA
+
BBBBAABACCFFGGGGGGCGGGHHGBFFDGCBFABEAGEFDGDFGEFA1BEFGFHHHHGEEFFEGGGGGG1FGHHGGEGHGHHHHGEGCC/>CGHEFFGHHHGFGHHHHHGGHHCGG<AFFHBHHHHFHHFGHCGGGGHGHHGHFGGGEBFGGGGGDD-;D?FFFFFFFFFFFFFF9BFFFFFFFFFFFFFFFC:AFFFFFF?9A/BBFFFFFFFBB9BFBFFBFFBBB//;:FFFFF/BFFBBFFFFFFF
@M05620:37:000000000-D9766:1:1101:10407:9767 1:N:0:30
ACCACACCTTCTACAATGAGCTGCGGGTGGCTCCCGAGGAGCACCCCGTGCTGCTGACCGAGGCCCCCCTGAACCCCAAGGCCAACCGCGAGAAGATGCCCAGATGAGTGGCCCGCTACCTCTTCTGGTGGCCGCCTCACTCCTTCCTGGCCTCCCGCAGCTGCGCCCTTTATCACTGGTTCTCTCTTCTGCCGTTTTCCGTAGGACTCTCTTCTCTGACCTGAGTCTCCTTTGGAACTCTGCAGGTTATA
+
AAA1AA?AFFC1BBF13FG111B1A0AAE0GH1F/EEEGCEHHHHGCGAAE>F1@@F>>E@@@EC/>EEGG0F1<EFG////F/<?/<B@C//<FCG1GHH1C/1FF111<FHA-@CC-/0000=0000:CG.@?-:A/900;FBB/00/.;9.9.C-99@B//;-B;-9//;;9F/FBFFF//9/:BFFFFF@AAF-B/-;9A-/B//BFBFFB9B//99/-B-F//;//9BF//FF/FF/BBFA-//;;
@M05620:37:000000000-D9766:1:1101:3626:9768 1:N:0:30
ACCACACCTTCTACAATGAGCTGCGTGTGGCTCCCGAGGAGCACCCCGTGCTGCTGACCGAGGCCCCCCTGAACCCCAAGGCCAACCGCGAGAAGATCCCCAGCTGAGTGGCCCGCTACCTCTTCTGGTCGCCGCCTCCCTCCTCCCTGGCCTCCCGCAGCTGCGCCCTTTCTCACTGGTTCTCTCTTCTGCCGTTTTCCGTACCACTCTCTTCTCTGACCTGCGTCTCCTTTGAAATTCTGCAGGCTGTA
+
>AAABBBBFFFFGFGBGFGGFFGHG2EEH2FGHGGEFGCEEGHHHGCGG1EFBEH3DGHGCEEGFFGEEGFFFGHGGG/?/?GHHFE/B@CC?/?F2<??FE/0?<1?FG/?GH@@-<-FGFF0G00<=0--<DGG.EH./;.B//.9C.FA9CAEG---AFGF;FFFFF///9//B/B/;F///;/B///;/9.;F?/BA:...//B//;F/;B/;999/;;.-;;.;/:/B///9//;B//99A.;..;
@M05620:37:000000000-D9766:1:1101:12021:9773 1:N:0:30
ACCACACCTTCTACAATGAGCTGCGTGTGGCTCCCGAGGAGCACCCCGTGCTGCTGACCGAGGCCCCCCTGAACCCCAAGGCCAACCGCGAGAAGATGACCCAGTGAGGTGCCCGCTACCTCCTCTTGGGGCCCCCTTCCTCCTTCCTGGGCTCCCGGGGCTTCCCCCTTTCTCCCTTGTTTCTCCTTCTGCCGTTTTTCCTTGGGCTCTTTTCTCTTGCCTGAGTCTCCTTTGGGACTCTGCCGGGTCTT
+
AAAAAAAAFFFFGGGGGG1AF1FFEEEBFAGHCFGFEEGCGHHHHGGEEEGGHHHHHHHEEGGGGFGGGGGGHHHGGGEHCEHHHGG@CG/<BCHGGH1?GG/?111100?1FH/---->11.>/=<D0.<.<--;-.;C00C:G0C00;.9BAFA.;----.///;A-;F/////-/9/;-/////;////999;FE-B////9---9///;99//9//;B/--/9/99/;F//----/9///-;-;9B/
@M05620:37:000000000-D9766:1:1101:13578:9798 1:N:0:30
AGTGCCAGCTCTCAATCGCACAGGGGACCCAGGGCCTGGCCCCTCCATCCAGAAAACCTATGACCTCACCCGCTACCTGGAGCACCAACTCCGCAGCTTGGCTGGGACCTATGTGAGTATCCAGCGTAGGAATCTGGGAGTTGGGGAGGAGTGAGGAGTTGGGGAAAGACAGTCCTAACCGTGGAGGGTTCTGGTAAATGATGGGGTGAGGAGGGGCTCTTTGGCTCCCACCAGTCCCCCTGTCTGGTCTA
+
CCBCCFFFCFFFGGGGGGGGGGHHGGGGGGHHGGGGGGHHHHGHGGHHHHHHHHHHHGHHHHHHHHHHHHHGGEGGHHHHHHHHGHHHGHHHGGGGGHHHGHHGGGHHGHHHHHHHHHHHHHHHHGGGGGHFHHHHHHFGGHHHGGGGGGEHHFHHHGHHHHGGEFHHHHHHHHHHHHHHGGGGBFGGGGGGGGGFGGGGGGGGGGFFFFFFFBFFFFFFFFFFFFFFFFFFFFFFFFFFFFFFFFFFFFE
@M05620:37:000000000-D9766:1:1101:16002:9826 1:N:0:30
ACCACACCTTCTACAATGAGCTGCGTGTGGCTCCCGAGGAGCACCCCGTGCTGCTGACCGAGGCCCCCCTGAACCCCAAGGCCAACCGCGAGAAGATGACAGGTGAGTGGCCCGCTACCTCTTCTGGTGGCCGCCTCCCTCCTTCCTGGCCTCCCGGAGCTGCGCCCTTTCTCACTGGTTCTCTCTTCTGCCGTTTTCCGTAGGACTCTCTTCTCTGACCTGCGTCTCCTTTGGAACTCTGCAGGTTCTAG
+
ABAABBBCFFFFGGGGGGGGGGHHGEGGHGHHHGGFGGGFGHHHHGGGFFGGFHHHHHHGGGGGGGGGGGGHHHHGGGGHGHHHHGGGGGFGGGHHHHHHHFGGGBGHHGGHHGGGGGHHHHHHHHHHGGHHGGGGGHGHGGHHHGGGGGGGGGGGG?AGGGGGGGFFFFFFFFFFFFFFFFFFFFFFFFFFFDFFFFFFFFFFFFFFFFFFFFFFF/;FFF.;DFFFFFFFFFEFFFFFFFFFFFFFFFF
@M05620:37:000000000-D9766:1:1101:5106:9849 1:N:0:30
ACCACACCTTCTACAATGAGCTGCGTGTGGCTCCCGAGGAGCACCCCGTGCTGCTGACCGAGGCCCCCCTGAACCCCAAGGCCAACCGCGAGAAGATGCCCAGGTGAGTGGCCCGCTACCTCTTCTGGTGGCCGCCTCCCTCCTTCCTGGCCTCCCGGAGCTGCGCCCTTTCTCACTGGTTCTCTCTTCTGCCGTTTTCCGTAGGACTCTCTTCTCTGACCTGAGTCTCCTTTGGAACTCTGCAGGTTCTA
+
BBBBBBBAFFFFFGGGGGGCG5GGGGGFHGHFHFFG2EGEEHHHHGGGEFGEBGGHHHHG@E0EGGGGGGFHHHHGGGGHGHHHCFGGGGGG?/<1?FHHHH/FFHHHHHGGHHCGG-CGHHHHHFHF=GGHGCGCFFHGHHGGGGGEFGAFFFFEC@BB?.BB@BFBBFFFFFFFFFFFFFFBFFFFFFFF9@;AFFFEFF.AD/B9FFFFFFBFFFFFFFFFFFFFFFFFFFFFFFFFFFFBBFAFFFB
@M05620:37:000000000-D9766:1:1101:23584:9849 1:N:0:30
AGTGCCAGCTCTCAATCGCACAGGGGACCCAGGGCCTGGCCCCTCCATCCAGAAAACCTATGACCTCACCCGCTACCTGGAGCACCAACTCCGCAGCTTGGCTGGGACCTATGTGAGTATCCAGCGTAGGAATCTGGGAGTTGGGGAGGAGTGAGGAGTTGGGGAAAGACAGTCCTAACCGTGGAGGGTTCTGGTAAATGATGGGGTGAGGAGGGGCTCTTTGGCTCCCACCAGTCCCCCTGTCTGGTCTA
+
AA>AAFFFAFFFGGGGGGGCG?G4FEAEGGHHFGGG2FGHHHGHGGHGHEGHHHHFHEHHFHHHHDGHHHHCGEEEHGGFFHHHHHFGFHGHEFEGCHHHDHHGGGHHGHHHHHHHHHHHHHHHHGGGGGHHHHHHHHCFEHHHGGGGGGEGHHHHFGHHHHGGGGHHHHHHHHHHHHHHGGGGGGGGEFGGGGFGGGGGGGGGGGFFFFFFFFFFFFFFFFFFFFFFFFFFFFFFFFFFFFFFFFFFFFF
@M05620:37:000000000-D9766:1:1101:19934:9849 1:N:0:30
ACCACACCTTCTACAATGAGCTGCGTGTGGCTCCCGAGGAGCACCCCGTGCTGCTGACCGAGGCCCCCCTGAACCCCAAGGCCAACCGCGAGAAGATGCCCAGGTGAGTGGCCCGCTACCTCTTCTGGTGGCCGCCTCCCTCCTTCCTGGCCTCCCGGAGCTGCGCCCTTTCTCACTGGTTCTCTCTTCTGCCGTTTTCCGTAGGACTCTCTTCTCTGACCTGAGTCTCCTTTGGAACTCTGCAGGTTCTA
+
?BBABAAAFFFFFFGF5FGGFDEGCFCFG?FGHGG?EEFCFHHHHGGGE1EFFHHFFGHFGGCGFGEEGGGEHHGGGGGFEHHFHGGGGCGGGGHGBFHHHHHGGHHHHHGGHHGGGGGHGHHHHFGHHHGHHGCGGDHGHHGHGGGGFGGGFGGGBB@GDGEGGGFFFFFFFFFFFFFFFFFFFFFFFFFFFFFFFFFFFFFFFFFFFFFFFFFFFFFFFFFFFFFFFFFFFFFFFFFFFFFFFFFFFFF
@M05620:37:000000000-D9766:1:1101:16037:9885 1:N:0:30
ACCACACCTTCTACAATGAGCTGCGTGTGGCTCCCGAGGAGCACCCCGTGCTGCTGACCGAGGCCCCCCTGAACCCCAAGGCCAACCGCGAGAAGATGCCCAGGTGAGTGGCCCGCTACCTCTTCTGGTGGCCGCCTCCCTCCTTCCTGGCCTCCCGGAGCTGCGCCCTTTCTCACTGGTTCTCTCTTCTGCCGTTTTCCGTAGGACTCTCTTCTCTGACCTGAGTCTCCTTTGGAACTCTGCAGGTTCTA
+
CCCCCCCCFFFFGGGGGGGGGGHHGFGFHGHHHGGGGGGGGHHHHGGGEGGGHHHHHHHGGGGGGGGGGGGHHHHGGGGHGHHHHGGGGGGGGGHHHHHHHHHGHHHHHHGGHHGGGGGHHHHHHHHHHHGHHGGGGGHGHHGHHGGGGGGGGGGGGGAGGGGGGGFFFFFFFFFFFFFFFFFFFFFFFFFFFFFFFFFFFFFFFFFFFFFFFFFFFFFFFFFFFFFFFFFFFFFFFFFFFFFFFFFFFFB
@M05620:37:000000000-D9766:1:1101:7562:9888 1:N:0:30
ACCACACCTTCTACAATGAGCTGCGTGTGGCTCCCGAGGAGCACCCCGTGCTGCTGACCGAGGCCCCCCTGAACCCCAAGGCCAACCGCGAGAAGATGACAGAGGAGTGGCCCGCTACCTCTCCTGTGGTCCGCCTCCCTCCTTCCTGGCCTCCCGGAGCTGCGCCCTCTCTCACTGTTTCTCTCTTCTGCCGTTTTCCGTAGGACTCTCTCCTCTGACCTGAGTCTCCTTTGTAAATCTGCAGGGTCTAG
+
BBBBBBBBFFFFGGGGGGGGGFHHGGGFHGHHHGGGGGGGGHHHHGGGGGGGHHHHHHHGGGGGGGGGGGGHHHHGGGGHGHHHHGGGGGDGGGHHGHHHH220?0E<G//0?->-<<>1DH//=<00//<0<;.:C:E/GA/00/00/9:9F.E.--;A.;/;DDF=.99FF/BB/9//:;FFFF/9FB//-9.;E//./9.9/9BFFFF/9FFFF//;/./;;/BFB//;//////;FBBF/;-.9BF/
@M05620:37:000000000-D9766:1:1101:16640:9907 1:N:0:30
AGTGCCAGCTCTCAATCGCACAGGGGACCCAGGGCCTGGCCCCTCCATCCAGAAAACCTATGACCTCACCCGCTACCTGGAGCACCAACTCCGCAGCTTGGCTGGGACCTATGTGAGTATCCAGCGTAGGAATCTGGGAGTTGGGGAGGAGTGAGGAGTTGGGGAAAGACAGTCCTAACCGTGGAGGGTTCTGGTAAATGATGGGGTGAGGAGGGGCTCTTTGGCTCCCACCAGTCCCCCTGTCTGGTCTA
+
A3>AAFFCAFFFGGGFGGGGGGHDGGGEGGEHFEEECFHHFHG1EGGHFFCGHHFHHGCFGHHHHHHHHFGGG>>EHFFHGHHHHHGFGHHHGGGGGHBFDHHGGGHHGHHDFGHFBFDGGHHHHGCFFGHEFHFGDCFCEFGCGC<CGFAFG0<CCDCFDCG@EDHFHHG:GHF0CGHFD9C9.9CF.=ABBFGFGGGFFGGGGGA@AF?BDDF;=@EBBFFFFFFFFFFDFFFFFFFDFFBFFFFFFFF
@M05620:37:000000000-D9766:1:1101:10747:9909 1:N:0:30
AGTGCCAGCTCTCAATCGCACAGGGGACCCAGGGCCTGGCCCCTCCATCCAGAAAACCTATGACCTCACCCGCTACCTGGAGCACCAACTCCGCAGCTTGGCTGGGACCTATGTGAGTATCCAGCGTAGGAATCTGGGAGTTGGGGAGGAGTGAGGAGTTGGGGAAAGACAGTCCTAACCGTGGAGGGTTCTGGTAAATGATGGGGTGAGGAGGGGCTCTTTGGCTCCCACCAGTCCCCCTGTCTGGTCTA
+
>AAAAFFFAFFFGAGGGAF1E0BF0AEEFEGHGFGECFGGHHGCGGHGEGHHHFBGHGHFHGGHCFBFGHHFGGCGHHGFHHHFGGFHGGHHGF@EEGHHGGHACCHHGHHHFBGHHHFHHEHFGGCE@EFHHHHHHHHFG0GGGGEGGGGHHGHHHGHHHHGGGGHHHHGHHHHGGHHHGGFGFGGGEGGGGGFFGGGFGFGEEBF@FFFFFB@?@@FFFFFBBFFFFFFFEAFFFF?9@EFFFBF/9BF
@M05620:37:000000000-D9766:1:1101:28089:9952 1:N:0:30
ACCACACCTTCTACAATGAGCTGCGTGTGGCTCCCGAGGAGCACCCCGTGCTGCTGACCGAGGCCCCCCTGAACCCCAAGGCCAACCGCGAGAAGATGCCCAGGTGAGTGGCCCGCTACCTCTTCTGGTGGCCGCCTCCCTCCTTCCTGGCCTCCCGGAGCTGCGCCCTTTCTCACTGGTTCTCTCTTCTGCCGTTTTCCGTAGGACTCTCTTCTCTGACCTGAGTCTCCTTTGGAACTCTGCAGGTTCTA
+
BBBBBBB>CFFFGGGGGG5BGFGFEEEAFEHCGAFG?FGCEHHHHGGGEGGFGFGGHHGGGEEGGGEGGGGHHHHGGGGHGHHHEGG?G//><DHBG1FCFHFG1GFHGFFGGHGCC-<GHFFFHEHH=GDGFDGCADEEHHFGFFFFGBAFFFEAAB--9.C/9?DB-F/BFFFFFEFBBFBBBFBFFFFFFBDFFEFFDFFFFEF/BFFFFFFBFBBFFFF9BFF/;BFFFFFEFFFFFFFFFF.BFFB
@M05620:37:000000000-D9766:1:1101:20898:9958 1:N:0:30
AGTGCCAGCTCTCAATCGCACAGGGGACCCAGGGCCTGGCCCCTCCATCCAGAAAACCTATGACCTCACCCGCTACCTGGAGCACCAACTCCGCAGCTTGGCTGGGACCTATGTGAGTATCCAGCGTAGGAATCTGGGAGTTGGGGAGGAGTGAGGAGTTGGGGAAAGACAGTCCTAACCGTGGAGGGTTCTGGTAAATGATGGGGTGAGGAGGGGCTCTTTGGCTCCCACCAGTCCCCCTGTCTGGTCTA
+
BCABCFFFCFFFGGGGGGGGGGHHGGGGGGHHGGGGGGHHHHGHGGHHHHHHHHHHHGHHHHHHHHHHHHHGGGGGHHHHHHHHHHHHGHHHGGGGGHHHGHHGGGHHGHHHHHHHHHHHHHHHHGGGGGHHHHHHHHHGGHHHGGGGGGEGHHHHHGHHHHGGGGHHHHHHHHHHHHHHGGGGGGGGFGGGGGGGGGGGGGGGGGFFFFFFFFFFFFFFFFFFFFFFFFFFFFFFFFFFFFFFFFFFFFF
@M05620:37:000000000-D9766:1:1101:20916:9958 1:N:0:30
AGTGCCAGCTCTCAATCGCACAGGGGACCCAGGGCCTGGCCCCTCCATCCAGAAAACCTATGACCTCACCCGCTACCTGGAGCACCAACTCCGCAGCTTGGCTGGGACCTATGTGAGTATCCAGCGTAGGAATCTGGGAGTTGGGGAGGAGTGAGGAGTTGGGGAAAGACAGTCCTAACCGTGGAGGGTTCTGGTAAATGATGGGGTGAGGAGGGGCTCTTTGGCTCCCACCAGTCCCCCTGTCTGGTCTA
+
AAAABFFF?FFFGDGGGFFEGCACFEDGGGHHGFGFGFEGHHGHGGHGHHFGHHEFHGHHHGFHHHHHHHHGGFFGHGHHFHHGFHFHGGHHGF?EGHHGGHHG/EGHGHHHHHHHHHHGHHHFHGDDCGHGGFHGHHHGGHHHGGGGGGGHHHHHHGHHHFCGEDHFHHHHHGHHHHHHGEEGGEFFCFFGGGGGGGGGGGGGGGFFFFFFFFFFFFFFFFFFFFFEFFFFEFFFFFFFAEFFFFBFFEF
@M05620:37:000000000-D9766:1:1101:26229:9972 1:N:0:30
ACCACACCTTCTACAATGAGCTGCGTGTGGCTCCCGAGGAGCACCCCGTGCTGCTGACCGAGGCCCCCCTGAACCCCAAGGCCAACCGCGAGAAGATGCCCACGTGAGTGGCCCGCTACCTCTTCTGGTGGCCGCCTCCCTCCTTCCTGGCCTCCCGGAGCTGCGCCCTTTCTCACTGGTTCTCTCTTCTGCCGTTTTCCGTAGGACTCTCTTCTCTGACCTGAGTCTCCTTTGGAACTCTGCAGGTTCTA
+
BBBBBBBBFFFFGGGGGGGGGFHHGEGGHGHHFGGGGGGGGHHHHGGGGFGGHHHGHHHGGGCGGGGGGGGHHHHGGGGHGHHHHGGCG@DGGGHHHHHFHH/<?GHGHHEFCF->-@DHGHHHHHGG0/<CGGGGGGHGHHGG0FFG0BFFGGGGF-:BDGFGFFFFFFFFFFFFFFFFFFFFFFFB;BFFFF.AFFFFF/AAA/FBFFFFFFFFFBBFFF9BFFFFFBFFFFEFFFFFFFFFFFAFFF/
@M05620:37:000000000-D9766:1:1101:22995:9978 1:N:0:30
ACCACACCTTCTACAATGAGCTGCGTGTGGCTCCCGAGGAGCACCCCGTGCTGCTGACCGAGGCCCCCCTGAACCCCAAGGCCAACCGCGAGAAGATGCCCAGGTCAGTGGCCCGCTACCTCTTCTGGTGGCCGCCTCCCTCATTCCTGGCCTCCCGGAGCTGCGCCCTTTCTCACTGGTTCTCTCTTCAGCCGTTTTCCGTAGGACTCTCTTCTCTGACCTGAGTCTCCTTTGGAACTCTACAGGCTCTA
+
AAAABAABFFFFBGGFAFGFFDCCEBEEG?GHCF2A2AEEEHHHHGGGE1EFDFGCGHHGGGGEEEGGEGGHHHHGGGGCFHHHACEEG/CG//??111?0F//?1<0<<F/?<@DC->GHHDD0=00G/..<A--CFECC::00009F/FFBF.:.9A9-.C/:A.@BFFFBBBF/F.BFBBFBF/:9///;;9DF.9F9FF..////BFF/FB/BFFFFB./.BFFB/FF/FBBF/B9B/9;BF..:BB
@M05620:37:000000000-D9766:1:1101:26421:9984 1:N:0:30
ACCACACCTTCTACAATGAGCTGCGTGTGGCTCCCGAGGAGCACCCCGTGCTGCTGACCGAGGCCCCCCTGAACCCCAAGGCCAACCGCGAGAAGATGCCCAGGTGAGTGGCCCGCTCCCTCTTCTGGTGGCCGCCTCCCTCCTTCCTGGCCTCCCGGAGCTGCGCCCTTTCTCACTGGTTCTCTCTTCTGCCGTTTTCCGTAGGACTCTCTTCTCTGACCTGAGTCTCCTTTGGAACTCTGCAGGTTCTA
+
BBCCCCCBFFFFGGGGGGFGGGHHGGGGHGHHHFFGGGGGGHHHHGGGEEGGHHGHHHHGGGGGGGGGGGGHHHHGGGGHGHHHHGGGGFCGGGHGHFGHHHHGGHFHHFGGHHCCG->FHHHHHEBGHHGHH@DGGGHGHHGFFGGGGGGFBFGFG?-=AF0FDFFFFFFFFFFFFFFFFFFFFFFFFFFFFFDDBEFFFFFDD0:BFFFFFFFFB9FFFFFB/99BBFFFFFEFFFFFFFFFFF?FFFF
@M05620:37:000000000-D9766:1:1101:6678:9991 1:N:0:30
ACCACACCTTCTACAATGAGCTGCGTGTGGCTCCCGAGGAGCACCCCGTGCTGCTGACCGAGGCCCCCCTGAACCCCAAGGCCAACCGCGAGAAGATGCCCAGGTGAGTGGCCCGCTACCTCTTCTGGTGGCCGCCTCCCTCCTTCCTGGCCTCCCGGCGCTGCGCCCATTCTCACTGGCTCTCTCTTCTGCCGTTTTCCGTAGGACTCTCTTCTCTGACCTGAGTCTCCTTTGGAACTCTGCAGGTTCTA
+
AAA1AAAAFFFFG3GB3FEEGFHGG0AAAAFGAFF?CGGGGHHHHGGG?AEGGHHCHHGG?EGGGAGGGGG0FFHGGG/G>/FGHG/<BG//<CCH1F11?</C?110?1//?GG-CCCC1<0<DG0<=/..CC?CCGECFFC/0CCFF/.F0.CAA--:A=>A=--@-//;/9;FBBF-BFFFBFBFFFFBF@BB/EFBAFFF-BBFFFF//9/;99B/BF-9:FFBFFBFFBFFFFBFFFFFFFFFFFB
@M05620:37:000000000-D9766:1:1101:23065:9995 1:N:0:30
AGGGCCAGCTCTCAATCGCATAGGGGACCCAGGGCCTGGCCCCTCCATCCAGAAAACCTATGACCTCACCCGCTACCTGGAGCACCAACTCCGCAGCGTAGGAGTTGGGGAGGCGTGATGCGTTGGGGGGAGCCCGTCCTCCCCGTAGCGGGTTCTGGTACCTGATGGGGTGCGTAGGGGCTCTTTGGCTCCCCCCAGTCCCCCTGTCTGGTCTCTCTCCTGCCCTTCGATCGGTAGAGCCCACGTCTGAA
+
>11>A>>AAFFDAGGA1AFFAEFGA0BFG00FF0B/BA/CEFEGAFHG1GHEHHEGGGGHHFGGHDGFGHFEEEEEHHHHHGHHHECHGHHHGGGGGCG/E/1BBED1>/F/@/<<B/01?///<F?@--;9-;-@@-A-B/:9@--;:9;--9:/9BFB/99BBB/;99-;---9--9;-;99/;FF/BF-----;-F///9-9;FF/FF/99//BFFBFF;-;FB-AF9F-B-9-9/;9--;99-;-/;
@M05620:37:000000000-D9766:1:1101:15657:10020 1:N:0:30
ACCACACCTTCTACAATGAGCTGCGTGTGGCTCCCGAGGAGCACCCCGTGCTGCTGACCGAGGCCCCCCTGAACCCCAAGGCCAACCGCGAGAAGATGACAGGTGAGTGGCCCGCTACCTCTTCTGGTGGCCGCCTCCCTCCTTCCTGGCCTCCCGGAGCTGCGCCCTTTCTCACTGGTTCTCTCTTCTGCCGTTTTCCGTAGGACTCTCTTCTCTGCCCTGAGTCTCCTTTGGAACTCTGCAGGTTCTAG
+
CCCBCCCCFFFFGGGGGGGGGGHHGFFEEGHHHGGGGGGGGHHHHGGGDFGGGHGHHHHGGGGGGGGGGGGHHHHGGGGHGHHHHGGGGGGGGGHHGHHHHHGGGHHHHGGHHGGGGGHHHHHHHHGHHGHHGGGGGHGHHGHHHHGGFFGGGGGGG-ADGGGGGGFFFFFFFFFFFFFFFFFFFFFFFFFFFFFFFFFFFFDDFFFFFFFFFFFFF0FFFF/BFFFFFFFFFFEFFFFFFFFFFFFFFFF
@M05620:37:000000000-D9766:1:1101:7711:10044 1:N:0:30
ACCACACCTTCTACAATGAGCTGCGTGTGGCTCCCGAGGAGCACCCCGTGCTGCTGACCGAGGCCCCCCTGAACCCCAAGGCCAACCGCGAGAAGATGACAGGTGAGTGGCCCGCTACCTCTTCTGGTGGCCGCCTCCCTCCTTCCTGGCCTCCCGGAGCTGCGCCCTTTCTCACTGGTTCTCTCTTCTGCCGTTTTCCGTAGGACTCTCTTCTCTGACCTGAGTCTCCTTTGGAACTCTGCAGGTTCTAG
+
AAA1AAAAFFFFGGGFFGG1G1FGEBEBGEHHCFGEEGGGGHHHHGGGFEGGHGHHHHHGGGGGGEEGGGGHHFFGGGGHAGHHGGG/BCCCCGHHHHGHFHGFGHHFHEFGHG@C-AGFHHHHHGFGH.<GGGGGGHGHHGHHBGGGGGGGGGGGGGGGFGGGGG@@FFF/B9FFFFFFFFFFFFFFFFFF@BFFFFFFFFFFFFFFFFFFFFFFFFFFFFBFFF/FFFFFEF/FFBFFFFFFFFFFFFF
@M05620:37:000000000-D9766:1:1101:6037:10045 1:N:0:30
ACCACACCTTCTACAATGAGCTGCGTGTGGCTCCCGAGGAGCACCCCGTGCTGCTGACCGAGGCCCCCCTGAACCCCAAGGCCAACCGCGAGAAGATGACCAGGTGAGGGGCCCGCTACCTCTTCTGGTGGCCGCCTCCCTCCTTCCTGGCCTCCCGGAGCTGCGCCCTTTCTCACTGGGTCTCTCTTCTGCCGTTTTCCGTAGGACTCTCTTCTCTGACCTGAGTCTCCTTTGGAAATCTGCAGGTTCTA
+
ABBBBAAAFFFFFGFGGGFDGFGGF22B42A2FFFEAEGEFHHHHGGGEEGE5EHHGGHGFE?GGGGGGGGHHGGGGGGHGHHGHGGGGGGGCDFGGB2<FC0?111?0/>@@---<-@/00B00G0G<<C.C-::.E.EFBDFBFB00CFAB.9EA--;A./B;-AD-;FF//BF/9..;9B//;//99//B99AFF/BD/A.9/9/;/BFFF/9///99B.;B/:F9FBFB/;/9/;////;B9FFB/;
@M05620:37:000000000-D9766:1:1101:16828:10049 1:N:0:30
AGTGCCAGCTCTCAATCGCACAGGGGACCCAGGGCCTGGCCCCTCCATCCAGAAAACCTATGACCTCACCCGCTACCTGGAGCACCAACTCCGCAGCTTGGCTGGGACCTATGTGAGTATCCAGCGTAGGAATCTGGGAGTTGGGGAGGAGTGAGGAGTTGGGGAAAGACAGTCCTAACCGTGGAGGGTCCTGGTAAATGATGGGGTGAGGAGGGGCTCTTTGGCTCCCACCAGTCCCCCTGTCTGGTCTA
+
BCACCFFFCFFFGGGGGGGGGGHGGGGGGGHHFGGGGGHHHHGHGGHHHGHHHHHHHGHHHHHHHHHHHHHGGEGGHHHHHHHHHHHHGHHHGGGGGHHHGHHGGGHHGHHHHHHHHHHHHHHHHGGGGGHHHHHHHHHGGHHHGGGGGGEGHGHHHGHHHHGGGGHHHHHHHHHHHHHHGGGGGGGGFFGGGGFGGGGGGGGGGGFFFFFFFFFFFFFFFFFFFFFFFFFFFFFFFFFFFFFFFFFFFFB
@M05620:37:000000000-D9766:1:1101:12903:10061 1:N:0:30
AGTGCCAGCTCTCAATCGCACAGGGGACCCAGGGCCTGGCCCCTCCATCCAGAAAACCTATGACCTCACCCGCTACCTGGAGCACCAACTCCGCAGCTTGGCTGGGACCTATGTGAGTATCCAGCGTAGGAATCTGGGAGTTGGGGAGGAGTGAGGAGTTGGGGAAAGACAGTCCTAACCGTGGAGGGTTCTGGTAAATGATGGGGTGAGGAGGGGCTCTTTGGCTCCCACCAGTCCCCCTGTCTGGTCTA
+
ABAAAFFFBFFFGGGGGGGGGGHHGGGGGGHHFGGGGGHHHHGHGGHHHHHHHHHHHGHHHHHHHHHHHHHGGEFGHHHHHHHHHHHGFHHHGGGGGHHHGHHGGGHHGHHHHHHHHHHHHHHHHGGGGGHHHHHHHHHGGHHHGGGGGGEGHFHHGGHHHHGGGGHHHHHHHHHHHHHHGGGGGGGGFGGGGGFGGGGGGGGGGGFFFFFFFFFFFFFFFFFFFFFFFFFFFFFFFFFFFFFFFFFFFFF
@M05620:37:000000000-D9766:1:1101:17058:10077 1:N:0:30
ACTACACCTTCTACAATGAGCTGCGTGTGGCTCCCGAGGAGCACCCCGTGCTGCTGACCGAGGCCCCCCTGAACCCCAAGGCCAACCGCGAGAAGATGCCCAGGTGAGTGGCCCGCTACCTCTTCTGGTGGCCGCCTCCCTCCTTCCTGGCCTCCCGGAGCTGCGCCCTTTCTCACTGGTTCTCTCTTCTGCCGTTTTCCGTAGGACTCTCTTCTCTGACCTGAGTCTCCTTTGGAACTCTGCAGGTTCTA
+
BCBBCFFFFFFFGGGGGGGGGGHHGGGGHGHHHGGGGGGGGHHHHGGGGGGGHHHHHHHGGGGGGGGGGGGGHHHGGGGHGHHHHGGGGGGGGGHHHHHHHCGGHHHHFHGGHHCGGCGHFHHHHFGFGGGHH?DG?:GGHHGFHGGGGGGGEFGGDBBDG.BF?DFFBFFFFFFFFFFFFFFFFFFFFFFFFFDFFFFFDFFFFFFFFFFFFFFFFBFFFFFFFFFFFFFFFFBFFFFFFFFFFFFFBF:
@M05620:37:000000000-D9766:1:1101:17030:10082 1:N:0:30
ACTACACCTTCTACAATGAGCTGCGTGTGGCTCCCGAGGAGCACCCCGTGCTGCTGACCGAGGCCCCCCTGAACCCCAAGGCCAACCGCGAGAAGATGCCCAGGTGAGTGGCCCGCTACCTCTTCTGGTGGCCGCCTCCCTCCTTCCTGGCCTCCCGGCGCTGCGCCCTTTCTCACTGGTTCTCTCTTCTGCCGTTTTCCGTAGGCCTCTCTTCTCTGACCTGCGTCTCCTTTGGAACTCTGCAGGTTCTA
+
>A3>AFFF4CBFGFFGGGCFGGHHGGGB4EGBBFFEDG2A2FEFHFFGEEEGFHGHFFHFGCCEGGGGGGGGBGHGGEEHGHGHHGGGEFCCFGHHHGHHHGFGHHGGHFGGHHFGG->FHHHHHGFBGHGHHGGGGGHGHHGGHFGFFFFGGGGGDGAAGF;D-@DFFFFFFF/FFBFFFFFFFFFFFFFFFFDFFFFFFF.;D/BFFEFFFFFFFFFFFFB.;ADDFFBFBBF/9FFBBFFFFFFFFFB
@M05620:37:000000000-D9766:1:1101:24288:10085 1:N:0:30
ACCACACCTTCTACAATGAGCTGCGTGTGGCTCCCGAGGAGCACCCCGTGCTGCTGACCGAGGCCCCCCTGAACCCCAAGGCCAAACGCGAGAAGATGCCCAGGAAAGAGGCCCCCTACCTATTCTGGAAGCCGCCTACCTACTTCCTGGAATTACGGGGACTAGCCCTTTCACCCTGGTTCTATCATTTGCCGTTTTCCGAAGGACTCACTTCCATGACCTTAGTCTCCTTTGGAACTCTTCAGGTTATT
+
>>>>AAAAFFF@BFF1ABFDE1A1ABEEG0GC1B00EEEEFHFHHGEEB/E/BBAAG00AEGCGGA>EGGGFFEC?EEG//<FGC0?/>/<</<<G111?GC/?/00000??FF---.<>1111111<0/<.C--A..;.00;0C:C00///000;.;----.///;FBFG0000../ABF////:/9////;-9AFFFF----:-:///9/;//:/;/;F///////:://:/;9B////////F//9//
@M05620:37:000000000-D9766:1:1101:9824:10098 1:N:0:30
AGTGCCAGCTCTCAATCGCACAGGGGACCCAGGGCCTGGCCCCTCCATCCAGAAAACCTATGACCTCACCCGCTACCTGGAGCACCAACTCCGCAGCTTGGCTGGGACCTATGTGAGTATCCAGCGTAGGAATCTGGGAGTTGGGGAGGAGTGAGGAGTTGGGGAAAGAAAGTCCTAACCGTGGAGGGTTCTGGTAAATGATGGGGTGAGGAGGGGCTCTTTGGCTCCCACCAGTCCCCCTGTCTGGTCTA
+
>111ADB11CCFGDFGGGG1A00FFEFECEHGFE0AABB0FCEFEEGGBGFDFC1FGE01F1EFFHGGHGAEEECEH1FFHHH?>E0FE>EG///EE>FGGEGCE/0BEFCG122BDBFGGFGHHCCC@?FHFDGEE00F/CD1@CFGGGGGFBG.C<GH0GCCFCEAC.;:;CHGGGCG?AE?AEG?.=:F0F;CBBBFF0BFGFB<--ABBA@@;@EFFFFBBFFEAFF-A-BFFFF?@EFFFFFB/BB
@M05620:37:000000000-D9766:1:1101:19272:10120 1:N:0:30
AGTGCCAGCTCTCAATCGCACAGGGGACCCAGGGCCTGGCCCCTCCATCCAGAAAACCTATGACCTCACCCGCTACCTGGAGCACCAACTCCGCAGCTTGGCTGGGACCTATGTGAGTATCCAGCGTAGGAATCTGGGAGTTGGGGAGGAGTGAGGAGTTGGGGAAAGACAGTCCTAACCGTGGAGGGTTCTGGTAAATGATGGGGTGAGGAGGGGCTCTTTGGCTCCCACCAGTCCCCCTGTCTGGTCTA
+
BBABBFFFBFFFGGGGGGGGGGHHGGGGGGHHGGGGGGHHHHGHGGHHHHHHHHHHHGHHHHHHHHHHHHHGGGGGHHHHHHHHHHGHGHHHGGGGGHGHGHHGGGHHGHHHHHGHHHHHHHHHHGGDGGGGHHHHFHFGGHHHGGGGGGGHHHGHGGGHHGGGG?GHHHHHHHHHGHHGGGGGGGGG9CFGGGFGGFGGFGFFGGFCFFFFFFFFFFFFFFFFFFFFFFFFEFFFFFFFFFFFFFFFFF/
@M05620:37:000000000-D9766:1:1101:28390:10135 1:N:0:30
ACCACACCTTCTACAATGAGCTGCGTGTGGCTCCCGAGGAGCACCCCGTGCTGCTGACCGAGGCCCCCCTGAACCCCAAGGCCAACCGCGAGAAGATGACCGGTGGGTGGCCCGCTCCCTCTTCTGGTGGCCGCCTCCCTCCTTCCTGGCCTCCCGGAGATGCGCCCTTTCTCCCTGGTTCTCTCTTCTGCCGTTTTCCGTAGGAGTCTCTTCTCTGACCTGAGTCTCCTTTGGCACTCTGCCGGTTCTAG
+
BBBABAABFFFFCGGGGGFBGDGHGGGEGGHHHGFGGGG2EGHHHGGGEGGGEHHHHHGEEE0EGGGEGEEHHHHGGGGHGHHH/FGEG?DGGDBFGBFH1B<<A/>.>CFGHGGG-.<CHGHHHFHGHGHHGGGGGGGGGGGGBCFFGG9FFGGGG99-999@DFBBFFFFF/BFFF/BBFFFFFFFFFFFB9DF.BBDF.;D//;BFFFFFFFF//;BFF/;/:BFF/:BFF/;F.BBF9/9B9;99BF
@M05620:37:000000000-D9766:1:1101:28371:10136 1:N:0:30
ACCACACCTTCTACAATGAGCTGCGTGTGGCTCCCGAGGAGCACCCCGTGCTGCTGACCGAGGCCCCCCTGAACCCCAAGGCCAACCGCGAGAAGATGACCGGTGCGTGGCCCGCTACCTCTTCTGGTGGCCGCCTCCCTCCTTCCTGGCCTCCCGGCGCTGCGCCCTTTCTCCCTTGGTCTCTCTTCTGGCGTTTTCCGTCGGACTCTCTTCTCTGCCCTGCGTCTCCTTTTGGACTCTGCAGGTTCTAG
+
CCCCCCCCFFFFGGGGGGGGGGHHGGGGHGHHHGGGGGGGGHHHHGGGFGGGHHHHFHHGGGGGGGGGGGGHGHHGGGGHGHHHHGGGGGGGGGHHHHGH2/</>/</.>-<G-<--<G0<DD0G<C0::.C--;.:AE/FG/BBF00/.;0;AE.@?B==@DD:AD-:F0FF0;/0/0:;FFFBFB0F:0;-.;@F0B.0.-:9@9BBFFB0FFF0:0;0.:-.;DFB0BFBF-:::BBBB0:.:BBF00
@M05620:37:000000000-D9766:1:1101:23926:10155 1:N:0:30
ACCACACCTTCTACAATGAGCTGCGTGTGGCTCCCGAGGAGCACCCCGTGCTGCTGACCGAGGCCCCCCTGAACCCCAAGGCCAACCGCGAGAAGATGACAGGTGAGTGGCCCGCTACCTCTTCTGGTGGCCGCCTCCCTCCTTCCTGGCCTCCCGGCGCTCCGCCCTTTCTCACTGGTTCTCTCTTCTGCCGTTTTCCGTAGGACTCTCTTCTCTGCCCTGCGTCTCCTTTGGCACTCTGCAGGTTCTAG
+
BCCCCCCBFFFFGGGGGGGGGGHHGGGGHGHHGGGGGGEFGHGHHGGGEGGGHHHHHHHGGGGGGGGGGGFHFHHGGGGHGHHHHGGGDGGGGGHFHFFH2F/??1?1?FGHHGCG-AHHHGHHH0DGFDHHGGGGGHGHHGHHHHF;FFGGGGGGACG?D.;DFFFFFFFFF0BF0FBBFFFFFFFFFFFFFADFFFFFB.:.:;FFFFFFFFFFF9BFFA.B.@?BFF;F0B09BFFFFFFFFFFFF0;
@M05620:37:000000000-D9766:1:1101:28005:10156 1:N:0:30
AGTGCCAGCTCTCCATCGCACAGGGGACCCAGGGCCTGGCCCCTCCATCCAGAAAACCTATGTCCTCACCCGCTACCTGGAGCACCCACTCCGCAGCTTGGCTGGGACCTATGTGAGTATCCAGCGTAGGAATCTGGGCGTTGGGGCGGAGTGAGGAGTTGGGGAAAGACAGTCCTAACCGTGGAGGGTTCTGGTAAATGATGGGGTGAGGAGGGGCTCTTTGGCTCCCACCAGTCCCCCTGTCTGGTCTA
+
>A>>>DBCAFFFGA1G1AE1E0GGG00AE0BGFGEB/FGHFHGHGGBGFBBFGCHABEHHGFDDF2D@GHHEE/>EFG@G0BGEHHE??GH0>E/E>F>GFHGGGGHFCFFGHHH2GGBGHHBGHGG/BC@GGFHHFH/ACCGGGG.AC-;CF0CF9CFGGGGGE.9C/CFFFGGGBFGG@FF@?EF@BFFFFFFFFFFFFFFFFFB@EFFBFF@@@?FFFFFFFFFEE-ABAFFFFFFF@FFEFFEFFFF
@M05620:37:000000000-D9766:1:1101:6600:10159 1:N:0:30
ACCACACCTTCTACAATGCGCTGCGTGTGGCTCCCGAGGAGCACCCCGTGCTGCTGACCGAGGCCCCCCTGAACCCCAAGGCCAACCGCGCGAAGATGACCGGTGCGTGGCCCGCTCCCTCTTCTGGTGGCCGCCTCCCTCCTTCCTGGCCTCCCGGCGCTGCGCCCTTTCTCCCTGGTTCTCTCTTCTGCCGTTTTCCGTCGGCCTCTCTTCTCTGCCCTGCGTCTCCTTTGGCACCCTGCCGGTTCTAG
+
BBBBBBB3BCFFGGGGGG4EEEGGGFGBAEHFHAFE?EFFGHHHHGG0AEEGHHFHHHH0>EFGGGGGGGGHGHHGGGGHGHHHHGGGGG/BCGGGFHHE1@<<A>><.A?GECC-:;:/CGBGHG0CGGFFFGGGGGFGGGGG0BF09AAFFF.;9;;99BFFAD>A/9BFFFBFF9;B9BFFFFF;BFFFFADBEFB./.BC-.;:BFFFFF:9FBBABF?DFFFFF/;B/F//;.;.B9.;=;D.;;9
@M05620:37:000000000-D9766:1:1101:10600:10181 1:N:0:30
GAGGCTGCTTTGGAAGAAACTGACAAGCCAGGGACACAAGATCGGAAGAGCACACGTCTGAACTCCAGTCACCGCTCATTATCTCGTATGCCGTCTTCTGCTTGAAAAAAAAAAGGCAAGTCTCTTCGCCGTCTCCCCTCTCGTGCCCGCCCTTCCGCCCCCCTCGCCCTTCCTTCTTGCCTCTCCCCTTTCGCGGTCCCGTGATTCCACTTGCCCCCTTCTGCGCTCTGTTCCTCGCACCTGACCTGCCA
+
BBCCCCFBFFFFGGGGGGGGGFFBBF4BFGBAEGGGHHDHGFHAEE2F2ABFGBE0BB2F5DBDBB33DB3BBE>0>EG5FGHHGB?E3BBGEFEA?BGHE@FBG3B?0E/@@////@0/>DF22D>?</</>00>FEF.GGDF.<<<<<-<E/;/.:;;:-;:.:-AC-B/CFBC00=0;:0;9F/.;.0;.9--;@-.-::./00;0BFBBF;BEA-;;F00;;-;:00;:0:0:-::@F/FF/09.;;
@M05620:37:000000000-D9766:1:1101:2977:10206 1:N:0:30
ACCACACCTTCTACAATGAGCTGCGTGTGGCTCCCGAGGAGCACCCCGTGCTGCTGACCGAGGCCCCCCTGAACCCCAAGGCCAACCGCGAGAAGATGCCCAGGTGAGTGGCCCGCTACCTCTTCTGGTGGCCGCCTCCCTCCTTCCTGGCCTCCCGGAGCTGCGCCCTTTCTCACTGGTTCTCTCTTCTGCCGTTTTCCGTAGGACTCTCTTCTCTGACCTGAGTCTCCTTTGGAACTCTGCAGGTTCTA
+
BBBBBBB3BFFFGFGGGGGGGGGHGEGAFEFFHABEDFEGGHGHHGGFGGGGHHHHGHHEGGGGGGGGGGGHGHHGGGGHEGHGHGGGGGDFGGHFHHHHHHGGHHHHHHGGHGCDGGGHHHHHHHHHHHGHHGGGGGHGHHGHHGGGFGGGGGGGGG-ADGGGGGFFFFFFFFFFFFFFFFFFFFFFFFFFFFFFFFFFFFFBDFFFFFFFFFFFFFFFFFFFFFF9BFFFFFFFFFFFFEFFFFFFFFF
@M05620:37:000000000-D9766:1:1101:15815:10207 1:N:0:30
AGTGCCAGCTCTCAATCGCATAGGGGACCCAGGGCCTGGCCCCTCCATCCAGAAAACCTATGACCTCACCCGCTACCTGGAGCACCAACTCCGCAGCGTAGGAGTTGGGGAGGAGTGAGGAGTTGGGGAAAGACAGTCCTAACCGTGGAGGGTTCTGGTAAATGATGGGGTGAGGAGGGGCTCTTTGGCTCCCACCAGTCCCCCTGTCTGGTCTATCTCCTGCCCTTAGATCGGAAGAGCACACGTCTGAA
+
ABBABFFFCFFFGGGGGGGGGGHHHGGGGGHHGGGGGGHHHHGHGGHHHHHHHHHHHGHHHHHHHHHHHHHGGGGGHHHHHHHHHHHHGHHHGGGGGGFAEEGHHHGHGGGGGGGHHHHHCEGHHGGGGGHHHHHHHHHHHHHHGGHGGHGGEHHHHHHGHHHHHHHHHG;EEFGGGGDGGGGGGGGGGGGGGFFFFFFFFFFFFFFFFFFFFFFFFFFFFFFFFFFFFFFFFFFFFFFFFFFFFFEFFFE
@M05620:37:000000000-D9766:1:1101:7900:10211 1:N:0:30
ACCACACCTTCTACAATGAGCTGCGTGTGGCTCCCGAGGAGCACCCCGTGCTGCTGACCGAGGCCCCCCTGAACCCCAAGGCCAACCGCGAGAAGATGACCGGTGAGTGGCCCGCTCCCTCTTCTGGTGGCCGCCTCCCTCCTTCCTGGCCTCCCGGAGCTGCGCCCTTTCTCCCTGGTTCTCTCTTCTGCCGTTTTCCGTAGGCCTCTCTTCTCTGCCCTGCGTCTCCTTTGGCACTCTGCAGGTTCTAG
+
AAA@AAA?FFFFGGGGGGG1FAGFGEEAAEFFCFFGGGEGGHHHHGEEEEGGHHGHHHH?FGGGGGGGGGGHHHFGGGGHGHHHHGGGGGCGCGHHHHHG1BCAC/?FGEGHHGGG?ACCHHGHHHHHHCHHGGGGGHGGGGGG09CFFGFGGGGGG-9AAFB@@F@@FFFFF9FFFFFF/FFFFFF/BFFF@FFFFFFFF-AB9/;AFFFFFFFFF9FEFF-;B@FFF/BFFFFFF9BFFF/;FFFFFBB
@M05620:37:000000000-D9766:1:1101:27654:10227 1:N:0:30
ACCACACCTTCTACAATGAGCTGCGTGTGGCTCCCGAGGAGCACCCCGTGCTGCTGACCGAGGCCCCCCTGAACCCCAAGGCCAACCGCGAGAAGATGACAGGTGAGTGGCCCGCTACCTCTTCTGGTGGCCGCCTCCCTCCTTCCTGGCCTCCCGGAGCTGCGCCCTTTCTCACTGGTTCTCTCTTCTGCCGTTTTCCGTAGGACTCTCTTCTCTGACCTGAGTCTCCTTTGGAACTCTGCCGGTTCTAG
+
BBBBBBBBFFFFGGGFGGGFFGHHGFGGH?HHHGGFGGGCGHHHHGGGEEGGFFHHHHHGGGGGGGGGGGGHHHHGGGGHGHHHHGGGGCDGGGFCGGFH2FFFF?<<FGFHHGA<?-FGHHHHFHHFGGHHGCGGGHGHGFHH:CFFFGGGGGGGG;-;9FFCAEFCFFFFF/99FF;FFFFFFFFB9FFFFDFFFFFFF.;D99;FFFFFFFB/;//BFF9.BFFBF/BFFF:BBBFBFF/;@;AEFFF
@M05620:37:000000000-D9766:1:1101:9999:10230 1:N:0:30
ACCACACCTTCTACAATGAGCTGCGTGCGGCTCCCGAGGAGCACCCCGTGCTGCTGACCGAGGCCCCCCTGAACCCCAAGGCCAACCGCGAGAAGATGACCGGTGAGTGGCCCGCTCCCTCTTCTGGTGGCCGCCTCCCTCCTTCCTGGCCTCCCGGAGCTGCGCCCTTTCTCACTGGTTCTCTCTTCTGCCGTTTTCCGTAGGACTCTCTTCTCTGCCCTGAGTCTCCTTTGGCACTCTGCCGGTTCTAG
+
ABBABAABFFFFFGGGGGGAE5FHGAF22A2EAAFEGG?E?1FC1EEGDFGC5B3FBGFEG?/>FGE?EE/CBGHC?GFHEEHHHED//C<<BF<1F<1F1/>>@FGGGEGGHCGG-<EGHHHHHHHHGGGHGGBFGGGGGGGG;BB;FGFGGGGGG9@BFFFBBFBBFFFFF/;BFFFFFFFFFFF9FFFFBDFFFFFFFFDD9FBFFFFFFFFFF/BEBF.;BFFFFFFFFF/BF9BBB//@?@FEBB9
@M05620:37:000000000-D9766:1:1101:7793:10235 1:N:0:30
ACCACACCTTCTACAATGAGCTGCGGGTGGCTCCCGAGGAGCACCCCGTGCTGCTGACCGAGGCCCCCCTGAACCCCAAGGCCAACAGCGAGAAGATGCCCAGGTGCGTGGCCCGCTACCTCTTCTGATGGCCGCCTCCCTCCTTCATGGCCTACCAGCGCTGCGCACTTTCTCACTGGATCTCTCTTCTGCCGTTTTCCGTAGGACTCTCTTCTATGACCTGAGTCTCCTTTGGAACTCTGCAGGTTCTA
+
AAA1AAA>CFFFD3FDBGG1A1A1A00AA0GF1BFAEEGCGHHHHGGEE?EEGFH1FG>//>EGG/>EEGG0F><EFG/?//?CCF<0B<<//<0?1?11?1F/FC1</?@-<.A--A@<DGGDHDH00=0;CCG-....;/;/990;0;FB0/9.00.--.;A@@-9-;///;BF/FB/BBFFFFFFBF99F99;/AFFBFFFBFF/9BF//;B/9B/BBFF/9/9BF/F//;BBBFBFFFFFFFF/BB/
@M05620:37:000000000-D9766:1:1101:23902:10248 1:N:0:30
ACCACACCTTCTACAATGAGCTGCGTGTGGCTCCCGAGGAGCACCCCGTGCTGCTGACCGAGGCCCCCCTGAACCCCAAGGCCAACCGCGAGAAGATGCCCAGGTGAGTGGCCCGCTACCTCTTCTGGTGGCCGCCTCCCTCCTTCCTGGCCTCCCGGCGCTGCGCCCTTTCTCACTGGTTCTCTCTTCTGCCGTTTTCCGTAGGACTCTCTTCTCTGACCTGAGTCTCCTTTGGAACTCTGCAGGTTCTA
+
BCCCCCCBFFFFGFFGGGFGGGHHGFGEEGHHHGGGGGGGGHGHHGGGGGGGHHHHHGHGGGGGGGGGGGGHGHHGGGGHGHHHHGGGGGCDGGHGHHHHHHHGHHHHHHGGHHGGGGGHHHHHHHHHHHGHHGGGGGHGHHGHHGGGGGGGGGGGGG-CFFFFFFFFFFFFFFFFFFFFFFFFFFFFFFFFFFDFFFFFFFFFFFFFFFFFFFFFFFFFFFFFFFFFFFFFFFFFFFFFFFFFFFFFFFF
@M05620:37:000000000-D9766:1:1101:28193:10253 1:N:0:30
AGTGCCAGCTCTCAATAGCACAGGGGACCAAGGGCATGGCCCCTCCATCCAGAAAACCTATGACCTCACCCGCTACCTGGAGCACCCACTCCGCAGCTTGGCTGGGACCTATGTGAGTATCCAGCGTAGGAATCTGGGAGTTGGGGAGGAGTGCGGAGTTGGGGACAGACAGTCCTAACCGTGGAGGGTTCTGGTAAATGATGGGGTGAGGAGGGGCTCTTTGGCTCCCACCAGTCCCCCTGTCTGGTCTA
+
111>>@DFAFFFG1FE3BB1FCAFC0AEEBFHFAFABAGFFGGHGGGHHAGFFFH0FE0BFGFHGFFGHHHGE>EGHHHE0FGACG//?0FFEEEE/0>GGHHG?EGGFHHHHHGBHHHHHHB1FCEEGGBDFHFDGC0FEGH1CG/AC.>F01>@-<E/FHGC:-;E/CFHHHHHHFGGGCEGCGBGCFGGGGGGGGGGBFGGFBF?FFFFFF@@@@FFFFFFFFFFFFFB9FFFFFFF@FFFFFFFFFB
@M05620:37:000000000-D9766:1:1101:23702:10253 1:N:0:30
AGTGCCAGCTCTCAATCGCACAGGGGACCCAGGGCCTGGCCCCTCCATCCAGAAAACCTATGACCTCACCCGCTACCTGGCGCACCCACTCCGCAGCTTGGCTGGGATCTGGGCGTTGGGGCGGCGTGAGGAGTTGGGGCCCGCCCGTCCTCCCCGTGGAGGGTTCTGGTACCTGATGGGGTGCGGCGGGGCTCTTTGGCTCCCACCAGTCCCCCTGTCTGGTCTCTCTCCTGCCCTTAGCTCGGACGCGC
+
>A>1>BFFAFFFG1BAFFFAE?HCG0BEEEGF0BEEFFHHHHGHGGHHHFHHHGHFGGHHDEGHHDFHHHH>E>>EHGGF0>?EEG//?GHF>E?EEH<GEHHGGGGFGHGHHECCG/0>//-@CCGG.;CCC9;CFG-9A?A@AG?AFFFFFFF@AB@AEF@BFFFFFBB/BBBFFFFFFF@-@@-@@@@@@FFFFFFFFFFEBFAFFFFFFFF@ABFF/BFBF9BFFFFFFBFA9//;/FFF@9-;-9@
@M05620:37:000000000-D9766:1:1101:17540:10254 1:N:0:30
AGTGCCAGCTCTCAATCGCACAGGGGACCCAGGGCCTGGCCCCTCCATCCAGAAAACCTATGACCTCACCCGCTACCTGGAGCACCAACTCCGCAGCTTGGCTGGGACCTATGTGAGTATCCAGCGTAGGAATCTGGGAGTTGGGGAGGAGTGAGGAGTTGGGGAAAGACAGTCCTAACCGTGGAGGGTTCTGGTAAATGATGGGGTGAGGAGGGGCTCTTTGGCTCCCACCAGTCCCCCTGTCTGGTCTA
+
ABBBCFFFCFFFGGGGGGEFGGHHGGGGGGHHGGGGGGHHHHGHGGHGHHHHHHHHHGHGHHHHHHHHHHHGGGGGHGHHHHHHHHHHGHHHGGGGGHHHGHHGGGHHGGHHHHHHHHHHHHHHGGDGGGHHHHHHHHHGGHHHGGGGGGGHHHHHHGHHHHGGGGHHHHHHHHHHHHHHGGGGGGGGCFGGGGGGGGGGGGGGGGFFFFFFFFFFFFFFFFFFFFFFFFFFFFFFFFFFFFFFFFFFFFB
@M05620:37:000000000-D9766:1:1101:8850:10257 1:N:0:30
GAGGCTGCTTTGGAAGAAACTGACAAGCCAGGGACACAAGATCGGAAGAGCACACGTCTGCACTCCAGTCACCGTTCAGTATCTCGTATGCCGTCTTCTGCTTTAAAAAAAAAAAAACCAAAAAAACAAAATATAAAAAAGAAACAGAAAAAAAAAAAATAAAATATAGAACAAGGCAAAAGAGACAAGAAAAAACGACATATTATTAGAAAAGAAACTTATATGAAAATAAAACTCGTGACATCTACAGC
+
A3AB>AFBCBDDG4BBFGCGGCGBBFBBABFBEFBFFHGGFHFEE?2A2ABBB2BABBEB5BBFBB3BFA353B?B2B55DDDD@BBEF3BF>EEF?BFGBBF4DGFDGG>EE@></?///////-..>>011111>00-.../////00/.;------.000000000000/9/..;..//./////.//;/.:.-.--.00000000090//..//00000000000000;0000;../.0;0000000
@M05620:37:000000000-D9766:1:1101:28174:10261 1:N:0:30
AGTGCCAGCTCTCAATCGCACAGGGGACCCAGGGCCTGGCCCCTCCATCCAGAAAACCTATGACCTCACCCGCTACCTGGAGCACCAACTCCGCAGCTTGGCTGGGACCTATGTGAGTATCCAGCGTAGGAATCTGGGAGTTGGGGAGGAGTGAGGAGTTGGGGAAAGACAGTCCTAACCGTGGAGGGTTCTGGTAAATGATGGGGTGAGGAGGGGCTCTTTGGCTCCCACCAGTCCCCCTGTCTGGTCTA
+
>AAAAFFFBFFFGAGGG2FFFGBG2AEGGGHHGGGGGCHGHHGHGGFHHHHHHEGHFEHHHFHHHHEHHHHFGGCEHHGBGHGEGHCHGFGHGE/EEBGH?FF?EEFHGGHHHHFGH?GFHHGHHG?C>CFFGHHHHGHG?GHGGGGGFFGHFFHHEAGFHHGGEDEHFHFH<GGHFHHHG;EGDGGG;AFGGGFFGGGGGFFFEBFFFFFFDDCBCFEFFFFFFFFFFFFFFFFFFFFDFFFFFFFFBBB
@M05620:37:000000000-D9766:1:1101:25477:10280 1:N:0:30
ACCACACCTTCTACAATGAGCTGCGTGTGGCTCCCGAGGAGCACCCCGTGCTGCTGACCGAGGCCCCCCTGAACCCCAAGGCCAACCGCGAGAAGATGACAGGGGTGTGGCCCGCTACCTCTTCTGGTGGCCGCCTCCCTCCTTCCTGGCCTCCCGGCGCTGCGCCCTTTCTCACTCGGTCTCTCTTCTGCCGTTTTCCGTAGGACTCTCTTCTCTGCCCTGCGTCTCCTTTTGAACTCTGCAGGTTCTAG
+
BBBABBBBFFFFGGGGGGGDGFHGGEFEAEHHHGGGGGGGGHHHHGGGDEGGHHFGHHHGEGCGGGGGGGGGHFHGGGGHGHHHHGGGGGGCCGHGGGFH22//>/>/>..0>-C--@GFGH0DDG0==ACC@GC?E.A9F./;;/09/9:BF.E9-;BFFF?FF.;9;;/FF/B9/....AFFFFBBFB/99..;EB/:/:9.99/FFFF/9BFFB/9./9.99-AFB9/;/999:9BBF///99;99B/
@M05620:37:000000000-D9766:1:1101:23484:10291 1:N:0:30
AGTGCCAGCTCTCAATCGCACAGGGGACCCAGGGCCTGGCCCCTCCATCCAGAAAACCTATGACCTCACCCGCTACCTGGAGCACCAACTCCGCAGCTTGGCTGGGACCTATGTGAGTATCCAGCGTAGGAATCTGGGAGTTGGGGAGGAGTGAGGAGTTGGGGAAAGACAGTCCTAACCGTGGAGGGTTCTGGTAAATGATGGGGTGAGGAGGGGCTCTTTGGCTCCCACCAGTCCCCCTGTCTGGTCTA
+
BCBCCFFFCFFFGGGGGGGGGGHHGGGGGGHHGGGGGGHHHHGHGGHHHHHHHHHHHGHHHHHHHHHHHHHGGEGGHHHHBGHHHHFGFFGGEGFGGHGHGHHGGGHHGHHHHHHHHHHHHHHHHGGGGGGGHHHHHHFGGHHHGGEGGGEGH0GHCGHHHHGGGGEHHHHHHHHHHHHHGGGGGGGGEFGGGGFGGGGGGGGGGGFFFFFFFFFFFFFFFFFFFFFFFFFFFFFFFFFFFFFFFFFFFFF
@M05620:37:000000000-D9766:1:1101:15602:10348 1:N:0:30
ACCACACCTTCTACAATGAGCTGCGTGTGGCTCCCGAGGAGCACCCCGTGCTGCTGACCGAGGCCCCCCTGAACCCCAAGGCCAACCGCGAGAAGATGACAGGTGAGTGGCCCGCTACCTCTTCTGGTGGCCGCCTCCCTCCTTCCTGGCCTCCCGGCGCTGCGCCCTTTCTCACTGGTTCTCTCTTCTGCCGTTTTCCGTAGGACTCTCTTCTCTGCCCTGCGTCTCCTTTGGAACTCTGCAGGTTCTAG
+
BCCCCCCCFFFFGGGGGGGGGGHHGGGBEEHHHGGGGGGGGHHHHGGGGGGGHHGHHHHEGGGGGGGGGGGHHHHGGGGHGHHHHGGGGGCGGGHHGGGH2GE?G?FGHGGHHGGG@GHHHHGHHGHHGGFHGGGGGHGHHGHHHHGFFGGGGGGFG?DBGAFAFDFFFFFFF0:BFFFFFFFFFFFBBFFFF:DFFFFDFFDF0BFFFFFFFFFFF9FFFFFFFFFFFFFFBFBFF0FFFF0BFFFFFF0
@M05620:37:000000000-D9766:1:1101:9582:10356 1:N:0:30
AGTGCCAGCTCTCAATCGCACAGGGGACCCAGGGCCTGGCCCCTCCATCCAGAAAACCTATGACCTCACCCGCTACCTGGAGCACCAACTCCGCAGCTTAGGAGTTGGGGAGGAGTGAGGCGTTGGGGAAAGACAGTCCTAACCGTGGAGGGTTCTGGTAAATGATGGGGTGAGGAGGGGCTCTTTGGCTCCCACCAGTCCCCCTGTCTGGTCTATCTCCTGCCCTTAGATCGGAAGAGCACACGTCTGAA
+
ABAAAFFFCFFFGGGGGGGGGGHHGGGGGGHHFFFGGGHHHHGHGGHHHHHHHHHHHGHHHHHHHGHHHHHGG>FGHHHH?FHHHHFFFHHHGGGGGHHFHF3FGHGG@@FDGGGFHFHF/<?A/F@C/>FGFHBHHHHHFDCGGDADEGEGEGHHHHHFBCGHHHHHHF:A?.:0AA9@DGFGFFGFFFFAABFFFFFFFFFF-EFFFFFBFFFFFFFBFFFFEFBFBF0FFF..A.ABFFFF=.:FABF
@M05620:37:000000000-D9766:1:1101:8310:10361 1:N:0:30
AGTGCCAGCTCTCAATCGCACAGGGGACCCAGGGCCTGGCCCCTCCATCCAGAAAACCTATGACCTCACCCGCTACCTGGAGCACCAACTCCGCAGCTTGGCTGGGACCTATGTGAGTAACCAGCGTAGGAATCTGGGAGTTGGGGAGGAGTGAGGAGTTGGGGAAAGACAGTCCTAACCGTGGAGGGTTCTGGTAAATGATGGGGTGAGGAGGGGCTCTTTGGCTCCCACCAGTCCCCCTGTCTGGTCTA
+
ABABBFFFBFFFGGGGGGEEGFHGFGFGGGHHFGGG2FGFHHGHGGHGHGHHHHHEHGHHFHHHHBGHHHHCGFGGHHHGFGHGHHHHGEHGFGGGGHHHGHHGGGHHGHHHHHHHHHHHHHHHHGEGGGHHHHHHHHHGGHHHGGGGGGGHHHHHHGFHHHGGGGHHHHHHHGHHHHHGGEEGGGGGCFFGGGCFGGGGGGGGGFFFFFFFFFFFFFFFFFFFFFFFFFFFFFFFFFFFFFFFFFFFBFF
@M05620:37:000000000-D9766:1:1101:10701:10380 1:N:0:30
AGTGCCAGCTCTCAATCGCACAGGGGACCCAGGGCCTGGCCCCTCCATCCAGAAAACCTATGACCTCACCCGCTACCTGGAGCACCAACTCCGCAGCTTGGCTGGGACCTATGTGAGTATCCAGCGTAGGAATCTGGGAGTTGGGGAGGAGTGAGGAGTTGGGGAAAGACAGTCCTAACCGTGGAGGGTTCTGGTAAATGATGGGGTGAGGAGGGGCTCTTTGGCTCCCACCAGTCCCCCTGTCTGGTCTA
+
>AAAAFFFCFFFGFGGGFGGGGHHGGGGGGHHGGGGGGHHHHGHGGGHHHHHFGHHHGHHHHHHHHHHHHHGGGGGHHHHHHHGHHHHGHHHGG@EGGHHGHHGGGHHGHHHHHHHHHHHHHHHHGGGGGHHHHHHHHHGFHHHGGGGGGGHHHHHHGHHGHGGGGGHHHHHHHHHHHHHGEEGGGGG=CGGGGFGGGGGGGGGGGFFFFFFFFFFFFFFFFFFFFFFFFFFFFFFFFFFFFFFFFFFFFF
@M05620:37:000000000-D9766:1:1101:23470:10381 1:N:0:30
AGTGCCAGCTCTCAATCGCATAGGGGACCCAGGGCCTGGCCCCTCCATCCAGAAAACCTATGACCTCACCCGCTACCTGGAGCACCAACTCCGCAGCGTAGGAGTTGGGGAGGCGTGAGGCGTTGGGGAAAGACCGTCCTCCCCGTGGAGGGTTCTGGTACATGATGGGGTGCGGAGGGGCTCTTTGGCTCCCACCAGTCCCCCTGTCTGGTCTCTCTCCTGCCCTTAGATCGGAAGAGCCCACGTCTGAA
+
1>1>A1@1AF@3ABFE1AFGEGFGFEEEAAGHF0A0AAFEBGEHGGCG1AFBF010F/AGHG2GEFAGHHCGGE/EGHFFFGH>0?>?E0FFECEE//??EEEGHHHHGGFCG/>EGCCG//?CCGCG..<C/=/<<<EC:/;CCCA@:GC9.;FGGFCFB00CFGGGEG;@.:@@@@@@@?FFFFFFFFFFF-FBFF;BFFFF@FFFFFFFFF/9FFFFFFFFFFF9B9FFFF9EFFEF-AAE?A9BAFF
@M05620:37:000000000-D9766:1:1101:9354:10384 1:N:0:30
ACCACACCTTCTACAATGAGCTGCGTGTGGCTCCCGAGGAGCACCCCGTGCTGCTGACCGAGGCCCCCCTGAACCCCAAGGCCAACCGCGAGAAGATGCCCAGGTGAGTGGCCCGCTACCTCTTCTGGTGGCCGCCTCCCTCCTTCCTGGCCTCCCGGAGCTGCGCCCTTTCTCACTGGTTCTCTCTTCTGCCGTTTTCCGTAGGACTCTCTTCTCTGACCTGAGTCTCCTTTGGAACTCTGCAGGTTCTA
+
CCCCCCCDFFFFGFGGGGGGGGHHGGGGHGHHHGGGGGGGGHHHHGGGGGGGHHHHHHHGGGGGGGGGGGGHHHHGGGGHGHHHHGGGGGGGGGHHHHHHHHHGHHHHHHGGHHGGGGGHHHHHHHHHHHGHHGGGGGHGHHGHHGGGGGGGGGGGGG-CFGGGGGFFFFFFFFFHFFFFFFFFFFFFFHFFFFDDFFFFBFFFFFFFFFFFHFHFFFFFFFFFFFFFFFFFEFFFFFFFFFFFFFFFFF;
@M05620:37:000000000-D9766:1:1101:9341:10396 1:N:0:30
ACCACACCTTCTACAATGAGCTGCGTGTGGCTCCCGAGGAGCACCCCGTGCTGCTGACCGAGGCCCCCCTGAACCCCAAGGCCAACCGCGAGAAGATGCCCAGGTGAGTGGCCCGCTACCTCTTCTGGTGGCCGCCTCCCTCCTTCCTGGCCTCCCGGCGCTGCGCCCTTTCTCACTGGTTCTCTCTTCTGCCGTTTTCCGTAGGACTCTCTTCTCTGACCTGAGTCTCCTTTGGAACTCTGCAGGTTCTA
+
BCCCBAB>BBCFGFGGGGBGGGHHGFGB4EGGGBFE?EEEFFAGGGGEGEEGFHHHGHHAFC?EFGGGGGGH3GHFGGGHGHHHHGGGDF>BGGHFHHHHHHGFGF1FHHGGHHGGGGGHHHHGHHHHHFEHHGGGGGHGHHGHHGGGBFGFGGGGG@-ADFAFFFFFFFFFFFFFFFFFFFFFFFFFFFFFFFFFFFFFFF9.AFFFFFFFFFFFFFFFFFFBFFF;;BFFFFFFFFFFFFFFFFFFFF9
@M05620:37:000000000-D9766:1:1101:6218:10397 1:N:0:30
ACCACACGCTCTACAATGCGCTGCGTGCGGCGCGCGAGGAGCACCCCTTGCTGCTGACCAAGGCCCCCCTGAACCCCAAGGCCAACCGCGCGAAGATGCCCAGGTGAGTGGCCCGATACCTCTTCTGGTGGCCGCCTCCCTCCTTCCTGGCCTCCCGGCGCTGCGCCCTTTCTCACTGGTTCTCTCTTCTGCCGTTTTCCGTAGGACTCTCTTCTCTGACCTGAGTCCCCTTTGGAACTCTGCAGGTTCTA
+
AAAAAAA>1>AAGGGA3FB0A0AAFEEB0A//A/AA/>>E/FG>GF@/0B111@1BGH01/B/GHEE@E</FFG/CF/AHGCGHHGACCG/><CC.1D0<<GE.<CGG<GGE.:--:@::C990;CFG;FAAF?@@.AE.B9AF//9///:-9FA?A9@@@=@B@=-99;//BB/9/BF9BFF//9////;BF@9:/-/;BF---/:/BFFFBFFFFFBFF/-/;FB//-9ABFBBFFFFFFFFFAFF9B9
@M05620:37:000000000-D9766:1:1101:9110:10406 1:N:0:30
AGTTCCAGCTCTCCATCGCACAGGGGACCCAGTGCCTGGCCCCTCCATCCAGAAAACCTATGACCTCACCCGCTACCTGGCGCACCCCCTCCGCAGCTTGGCTGGGATCTGGGCGTTGGGGCGGCGTGCGGCGTTGGGTCCAGCCCTTCCTCCCCGTGGCGGGTTCTGTTACCTGATGGGGTGCGGCGGGGCTCTTTGGCTCCCTCCAGTCCCCCTGTCTGGTCTCTCTCCTGCCCTTAGCTCGGTCGCGC
+
>>11>BD11FFFGFGFBEE1EAGGF00AABA01BB1ABGHAGGCEGBFFB1FAAGBBEECFF2FHBBAGC>/>>>>GFBB0>BEEGG/>EEEEEC/<FBG/BFC//B1/<1F0/><</0A//<<-;;;:--9:;;A.@9/.0//;--;BF///AB?BA@--@@@?FFBBF/9/;/BBBBE-9;A@@-;->@?=EB/BBFFBFEF-;A-/F//FAF-A99FFF9BF/FBBBFFFFFEFB///:/9@--;--9
@M05620:37:000000000-D9766:1:1101:16691:10420 1:N:0:30
ACCACACCTTCTACAATGAGCTGCGTGTGGCTCCCGAGGAGCACCCCGTGCTGCTGACCGAGGCCCCCCTGAACCCCAAGGCCAACCGCGAGAAGATGCCCAGGTGAGTGGCCCGCTACCTCTTCTGGTGGCCGCCTCCCTCCTTCCTGGCCTCCCGGAGCTGCGCCCTTTCTCACTGGTTCTCTCTTCTGCCGTTTTCCGTAGGACTCTCTTCTCTGACCTGAGTCTCCTTTGGAACTCTGCAGGTTCTA
+
CCCDDDDDFFFFGGGGGGGGGGHHGGGGHGHHHGGGGGGGGHHHHGGGGGGGHHHHHHHGGGGGGGGGGGGHHHHGGGGHGHHHHGGGGGG@CD2=G22=FGHF=1F??D/FGF@DGCFHHHFFHH00<<AFCC?CAEHGHHAH0:FF:/:CFFGE.---9CFFADD@FFFFEBBFBFBBFFFFFFFFFFFFFCF.BEFFA::..0:FFFFFBFFFFFFFB0BFFBB0<BBF0<FFFFFFFBFBFA.0<:<
@M05620:37:000000000-D9766:1:1101:16711:10423 1:N:0:30
ACCACACCTTCTACAATGAGCTGCGTGTGGCTCCCGAGGAGCACCCCGTGCTGCTGACCGAGGCCCCCCTGAACCCCAAGGCCAACCGCGCGCAGATGCCCAGGTGAGTGGCCCGCTACCTCTTCTGGTGGCCGCCTCCCTCCTTCCTTGCCTCCCGGAGCTGCGCCCTTTCTCACTGGTTCTCTCTTCTGCCGTTTTCCGTAGGACTCTCTTCTCTGACCTGAGTCTCCTTTGGAACTCTGCAGGTTCTA
+
ABB@BAAAFFFFFFGBGGGFGGHHG?EEGGHFHGFGEC2A2GGHHGEABEEG5FGEGFH00>0>FFGGGGG1EGGGGF///FG//?A?CG/B/<BCGFFHHCGEGC1FGEEEHHCDCCGHGHFHHF00=<.:GCGGGDHGGGGFGFGG009BBFGGD-;?AFFF;@FB-FFFFFBFFFFFFFFFFFFFFBFFF;DDFFFF.BF;.BBFFFFFFFFFFBFFFFFFFFFBBFFFF9B//BFFB:FBB9FFFF9
@M05620:37:000000000-D9766:1:1101:15919:10435 1:N:0:30
ACCACACCTTCTACAATGAGCTGCGTGTGGCTCCCGAGGAGCACCCCGTGCTGCTGACCGAGGCCCCCCTGAACCCCAAGGCCAACCGCGAGAAGATGCCCAGGTGAGTGGCCCGCTACCTCTTCTGGTGGCCGCCTCCCTCCTTCCTGGCCTCCCGGCGCTGCGCCCTTTCTCACTGGTTCTCTCTTCTGCCGTTTTCCGTAGGACTCTCTTCTCTGACCTGAGTCTCCTTTGGAACTCTGCAGGTTCTA
+
CCCBCBCBFFFFGFFGGGGGGGHHGGGEEGHGHGGGGGGGGGGHHGGGEGGGHHHHHHHGGGGGGGGGGGGHGHHGGGGHGHHHHGGGGGFGGGHHHHHHHHHFHHHHHHGGHHGGGGGHHHHHHHHGHHGHHGGGGGHGHHGHHGGGGGGGGGGGG?-;BFFFFFFFFFFFFFFFFFFFFFFFFFFFFFFFFFFFFFFFFFFDFFFFFFFFFFFFFFEFFFFFFFFFFFFFFFFFFFFFFFFFFFFFFFF
@M05620:37:000000000-D9766:1:1101:21940:10437 1:N:0:30
ACCACACCTTCTACAATGAGCTGCGTGTGGCTCCCGAGGAGCACCCCGTGCTGCTGACCGAGGCCCCCCTGAACCCCAAGGCCAACCGCGAGAAGATGAGGCCCGGTGCGTCCTCTGACCTCTTCTTCTCTCCGTCCCCGTCCTCCCTCGCTGCGCGCTTTCTCACCGGTTCTCTCTGCTTCCGTCTTCTGCCGTACTCTCTTCTATGACCTGCGTCTCCCTTGGTCCCCTTCGGATCTCTGCACGTTCTA
+
BBBABBBBFFFFGGGGFGFGGFHHGAEAAEGGFFGEAGFGGHHHHGGGDEGGGHGFHHGGFGGGGGGGGGGEHFHGGGEHEEHHHGEEFG<BCGGFDG222///////--.>-.1110</<=00=00000=<G..;...-:;..0;;//99..9-;--9..//;/9..-;9AFF/;B//;/;/.;.;EF/;/;@;..;B//;//9/////;B.A-.9..;/;/.;999.;B...;..-///;/9/9..;.9
@M05620:37:000000000-D9766:1:1101:21896:10446 1:N:0:30
ACCACACCTTCTACAATGAGCTGCGTGTGGCTCCCGAGGAGCACCCCGTGCTGCTGACCGAGGCCCCCCTGAACCCCAAGGCCAACCGCGAGAAGATGCCCAGGTGAGTGGCCCGCTACCTCTTCTGGTGGCCGCCTCCCTCCTTCCTGGCCTCCCGGCGCTGCGCCCTTTCTCACTGGTTCTCTCTTCTGCCGTTTTCCGTAGGACTCTCTTCTCTGACCTGAGTCTCCTTTGGAACTCTGCAGGTTCTA
+
BA?AABBB4CCFGGGFGGGGGFHEE2BA4AGBFEFE?EE?AGHAGGGG?EEFFGBGHHEECECFG1E>EECCGHHGGAEHGFHHCFEEGGGCBDFF2FGCGFHG?GHFDFEECG@@C@CGFHFDHEGFGHGF.@-:C?GEHGDFHBBGGG?FFAEEDG--AAFFAAFADFBFFFB/9FF9B99BFFFFFFB/9@AAB.9BDFADFBFFBFFBFFEFBF/;FFF:.FFFFF/:9FFFFF/FFFB9BFAFFFB
@M05620:37:000000000-D9766:1:1101:15982:10458 1:N:0:30
AGTGCCAGCTCTCAATCGCATAGGGGACCCAGGGCCTGGCCCCTCCATCCAGAAAACCTATGACCTCACCCGCTACCTGGAGCACCAACTCCGCAGCTTGGCTGGGATCTGGGAGTTGGGGAGGAGTGAGGAGTTGGGGAAAGACAGTCCTAACCGTGGAGGGTTCTGGTAAATGATGGGGTGAGGAGGGGCTCTTTGGCTCCCACCAGTCCCCCTGTCTGGTCTATCTCCTGCCCTTAGATCGGAAGAGC
+
BBAABFFFCFFFGGGGGGGGGGHHHGGGGGHHGGGGGGHGHHGHGGHHHHHHHHHHHGHHHHHHHHHHHHHGGFGGHGHHHHHHHHHHGHHHGGGGGHHHGHHGGGHHGHHHHFGGHHGGGGGGGGHHHHHHDGHHHFGGCHHFHFHHHHHHHHHGGHGGHGGGHHHHHCFHBGHHGHHGGGDFGGGGGGGGGGGFFFFFFFFFFFFFFFFFFFFFFFFFFFFFFFFFFFFFFFFFFFFFFFFFFFFFFFF
@M05620:37:000000000-D9766:1:1101:12211:10488 1:N:0:30
ACCACACCTTCTACAATGAGCTGCGTGTGGCTCCCGAGGAGCACCCCGTGCTGCTGACCGAGGCCCCCCTGAACCCCAAGGCCAACCGCGAGAAGATGCCCAGGTGAGTGGCCCGCTACCTCTTCTGGTGGCCGCCTCCCTCCTTCCTGGCCTCCCGGAGCTGCGCCCTTTCTCACTGGTTCTCTCTTCTGCCGTTTTCCGTAGGACTCTCTTCTCTGACCTGAGTCTCCTTTGGAACTCTGCAGGTTCTA
+
CCDDDDDDFFFFGGGGGGGGGGHHGGGGHGHHHGGGGGGGGHHHHGGGGGGGHHHHHHHGGGGGGGGGGGGHHHHGGGGHGHHHHGGGGGGGGGHHHGHHHHHGHHHHHHGGHHGGGGGHHHHHHHHHHHGHHGGGGGHGHHGHHGGGGGGGGGGGGG?FGGGGGGFFFFFFFFHFFFFFFFFFFFFFFHHHFFFFFFFFFFFFFFFFFFFFHHHFFFFFFFFFFFHHHFFFFFFFFFFFFFFFFFFFFFB
@M05620:37:000000000-D9766:1:1101:2901:10490 1:N:0:30
AGTGCCAGCTCTCAATCGCACAGGGGACCCAGGGCCGGGCCCCTCCATCCAGAAAACCTATGACCTCACCCGCTACCTGGAGCACCAACTCCGCAGCTTGGCTGGGACCTATGTGAGTATCCAGCGTAGGAATCTGGGAGTTGGGGAGGAGTGAGGAGTTGGGGAAAGACAGTCCTAACCGTGGAGGGTTCTGGTAAATGATGGGGTGAGGAGGGGCTCTTTGGCTCCCACCAGTCCCCCTGTCTGGTCTA
+
1AAAAFBFAFFFFFGGGCFGGGH0AEEGGGEHGGGG/AEEGCGCGGFFHHGGHFHHHFBBBFHHGE1FHHHGEGGGHFGBGHHGFG0GEFDG?EEGGFHH?GH/ECAA?GFHBG2FHGGHEBGHHGFCGCHH1FGGHFHG.0=GCCE--<.<GFHECCHHGG?-EGHGG9BGB0CGFFBFA9E@GGGG;FGGFF;BBFFFFFFFFFF@F?-;AF=@@@FFFFF/BFFEFFFFFABBFFF?>EFFFFBFBFB
@M05620:37:000000000-D9766:1:1101:16970:10499 1:N:0:30
AGTGCCAGCTCTCAATCGCACAGGGGACCCAGGGCCTGGCCCCTCCATCCAGAAAACCTATGACCTCACCCGCTACCTGGAGCACCAACTCCGCAGCTTGGCTGGGACCTATGTGAGTATCCAGCGTAGGAATCTGGGAGTTGGGGAGGAGTGAGGAGTTGGGGAAAGACAGTCCTAACCGTGGAGGGTTCTGGTAAATGATGGGGTGAGGAGGGGCTCTTTGGCTCCCACCAGTCCCCCTGTCTGGTCTA
+
ABAABFFFBFFFGGGGGGGGGGHGFEFGGGHHFEGGGGHHHHGGGGHHHHHHHGHGHGHHFHHHHHHHHHHGF>EGHEHHFHHHHHF?EFHHEGCEGHDGDHHGGGHHGHHHHHGHHHHHHHHHHGEADGHHHHHHHFGEGHHEGCFFGGE0GFHHFGHFHFGGFGGHHHGHHHHHHGHHGGGFFGFGEFGGGGCGGGGGGGGGGGFAEFFFFFFFFFFBFFFFFFFFFFFFFFFFFFFFAFFFEFFFFFB
@M05620:37:000000000-D9766:1:1101:16359:10512 1:N:0:30
ACCACACCTTCTACAATGAGCTGCGTGTGGCTCCCGAGGAGCACCCCGTGCTGCTGACCGAGGCCCCCCTGAACCCCAAGGCCAACCGCGAGAAGATGCCCAGGTGAGTGGCCCGCTACCTCTTCTGGTGGCCGCCTCCCTCCTTCCTGGCCTCCCGGAGCTGCGCCCTTTCTCACTGGTTCTCTCTTCTGCCGTTTTCCGTAGGACTCTCTTCTCTGACCTGAGTCTCCTTTGGAACTCTGCAGGTTCTA
+
CCCCCCCCFFFFGGGGGGGGGGHHGFGEHGHHHGGGGGGGGHHHHGGGGGGGHHHHHHHGGGGGGGGGGGGHHHHGGGGHGHHHHGGGGGGGGGHHHHHHHHHGHHHHHHGGHHGGGGGHHHHHHHHGHHGHHGGGGGHGHHGHHGGGGGGGGGGGGG-@DGGGGGFFFFFFFFFFFFFFFFFFFFFFFFFFFFFFFFFFFFFFFFFFFFFFFFFFFFFFFFFFFFFFFFFFFFFFFFFFFFFFFFFFFFF
@M05620:37:000000000-D9766:1:1101:18941:10513 1:N:0:30
ACCACACCTTCTACAATGAGCTGCGTGTGGCTCCCGAGGAGCACCCCGTGCTGCTGACCGAGGCCCCCCTGAACCCCAAGGCCAACCGCGAGAAGATGCCCAGGTGAGTGGCCCGCTACCTCTTCTGGTGGCCGCCTCCCTCCTTCCTGGCCTCCCGGAGCTGCGCCCTTTCTCACTGGTTCTCTCTTCTGCCGTTTTCCGTAGGACTCTCTTCTCTGACCTGAGTCTCCTTTGGAACTCTGCAGGTTCTA
+
BBBBBBBBFFFFGGGGGGGGGGHHGEGEHDHHHGGGGGGGGHHHHGGGEGGGHHGHHHHGGGGGGGGGGGGGHHHGGGGHGHHHHGGGGGGGGGGHGHHHHHHGHHHFGHGGHHCGGGGHGHGHHHFHHHGGHFFGGGHGHHGHHGGGGGGGGGGGGG:BFGFGGGFFFFFFFFFFFFFFFFFFFFFFFFFFFFFFFFFFFF.;DFFFFFFFFFFFFFFFFFFBBFFFFFFFFFFEFFFFFFFFFFFFFFF
@M05620:37:000000000-D9766:1:1101:9499:10514 1:N:0:30
AGTGCCAGCTCTCAATCGCACAGGGGACCCAGGGCCTGGCCCCTCCATCCAGAAAACCTATGACCTCACCCGCTACCTGGAGCACCAACTCCGCAGCTTGGCTGGGACCTATGTGAGTATCCAGCGTAGGAATCTGGGAGTTGGGGAGGAGTGAGGAGTTGGGGAAAGACAGTCCTAACCGTGGAGGGTTCTGGTAAATGATGGGGTGAGGAGGGGCTCTTTGGCTCCCACCAGTCCCCCTGTCTGGTCTA
+
AA>>>FFFCFFFGGGGGGGAFCGGGGFEGGHHAEEEGGHHHHGHGGHHHHHHHGHHHGHHHHHHHHHHHHHGG>EEHHHH2FHHHH11?GHGEGGGGHHHGHHGGGHHGHHHHHHHHHHHHHHHHGGGGGHHHHHHHHEGGHHHGGGGGGGHH0GHGGHHHHGGGGHHHHHHHHHHHHHHGGFGFEGG;FGGGGCGGGGGGGGGGGFFFFFFFFFFFFFFFFFFFFFFFFFFFFFFFFFFFFFFFFFFFFB
@M05620:37:000000000-D9766:1:1101:8933:10536 1:N:0:30
ACCACACCTTCTACAATGAGCTGCGTGTGGCTCCCGAGGAGCACCCCGTGCTGCTGACCGAGGCCCCCCTGAACCCCAAGGCCAACCGCGAGAAGATGCCCAGGTGAGTGGCCCGCTACCTCTTCTGGTGGCCGCCTCCCTCCTTCCTGGCCTCCCGGAGCTGCGCCCTTTCTCACTGGTTCTCTCTTCTGCCGTTTTCCGTAGGACTCTCTTCTCTGACCTGAGTCTCCTTTGGAACTCTGCAGGTTCTA
+
ABBAA@AAFFFFGGGGGGGGGFHGGAAE4EHHCFFG2EG?EHHHHGGGAEGGB33FHHHGEECGGEEGGGGFHCGGGGGG/GHEHGG@DGGGGCHFGH<GH1/?1FDG11FFHHGGG-DHFFDGHH0GD/EGHCGC?AHGHHGH0FFFFEFFGGFGFGB?BGGF@GFBBFFFFFFFFFFFFFFFFFFFFEFFFBDFFFFFFFFFF/;BFFFFFFFFFBFFFFFFFFBBFFFFFF/BF/FFFFFFFFFBFFF
@M05620:37:000000000-D9766:1:1101:16350:10546 1:N:0:30
AGTGCCAGCTCTCAATCGCACAGGGGACCCAGGGCCTGGCCCCTCCATCCAGAAAACCTATGACCTCACCCGCTACCTGGAGCACCAACTCCGCAGCTTGGCTGGGACCTATGTGAGTATCCAGCGTAGGAATCTGGGAGTTGGGGAGGAGTGAGGAGTTGGGGAAAGACAGTCCTAACCGTGGAGGGTTCTGGTAAATGATGGGGTGAGGAGGGGCTCTTTGGCTCCCACCAGTCCCCCTGTCTGGTCTA
+
CCBCCFFFDFFFGGGGGGGGGGHHGGGGGGHHFGGGGGHHHHGHGGHHHHHHEHHHHGHHHHHHHHHHHHHGGEGGHHGHHHHHHHGHGHHHGGGGGHHHGHHGGGHHGHGHHHHHHHHHHHHHHGGGGGHHHHHHHHHGGHFHGGFFGGEGHHHHHGFGHHGGGGHHHHHHHHHHHHHHGGGGGGGGEGGGGGFFGGHHHHGGGGFFFFFFFFFFFFFFFFHFFFFFFFFFFFFFFFFFFFFFFFFFFFF
@M05620:37:000000000-D9766:1:1101:23496:10548 1:N:0:30
AGTGCCAGCTCTCAATCGCACAGGGGACCCAGGGCCTGGCCCCTCCATCCAGAAAACCTATGACCTCACCCGCTACCTGGAGCACCAACTACGCAGCTTGGCTGGGACCTATGTGAGTATCCAGCGTAGGAATCTGGGAGTTGGGGAGGAGTGAGGAGTTGGGGAAAGCCAGTCCTAACCGTGGAGGGTTCTGGTAAATGATGGGGTGAGGAGGGGCTCTTTGGATCCCACCAGTCCCCCTGTCTGGTCTA
+
>A>AAFF11FFFGGGGGG1EE?HFGGG00EAGG0BF/FCGCGEEEGH1FHHHBEFHHGH1FGEGHHHHHFFGGEEGHHHHFHHHHHFHEG1FEGG/EGGHCH1?AAHGGHHGFH2>F1BFGH2GH@?CG/@>CFHHHHAFCHGH@C.>CCCFGHHHCCH/DG@C.EHH/;GFHCGFHGHHGEF@GGG@.;FGGGFFFGGFG0B09.;@EFFFFF--9@FFFF/9/;F-B/FBEAB9BB9B@-FFFFFFFFB
@M05620:37:000000000-D9766:1:1101:25537:10550 1:N:0:30
ACCACACCTTCTACAATGCGCTGCGTGTGGCTCGCGAGGAGCACCCCGTGCTGCTGACCGAGGCCCCCCTGAACCCCAAGGCCAACCGCGCGAAGATGACCGGTGAGTGGCCCGCTCCCTCTTCTGGTGGCCGCCTCCCTCCTTCCTGGCCTCCCGGAGCTGCGCCCTTTCTCCCTGGTTCTCTCTTCTGCCGTTTTCCGTAGGACTCTCTTCTCTGCCCTGCGTCTCCTTTGGAACTCTGCAGGTTCTAG
+
AAAAAAA1BCCFGGGGGG1AEAFEGEGAAEEHH/AE?EG?EHHHHGG/>EEEFHFHHHH>EE?EGGGGGGEGHHHGGGGHGHHHEFGGGGBGGGC?FFGF1>C<C.<=DEGHHG:A-.;CGHHHFGGFGGGGGGGGGGGGGGGGFFFFFFFFFFFF@-;-9FF@@F@;FFFFF/FFFF9FFFFFFFFFFFFF@;BFFFFFF?BF//;BFFFFFFFFF/;AFF-@B@BFF;9BFF/BF/BBFF/9A9BB9:B
@M05620:37:000000000-D9766:1:1101:14922:10551 1:N:0:30
AGTGCCAGCTCTCAATCGCACAGGGGACCCAGGGCCTGGCCCCTCCATCCAGAAAACCTATGACCTCACCCGCTACCTGGAGCACCAACTCCGCAGCTTGGCTGGGACCTATGTGAGTATCCAGCGTAGGAATCTGGGAGTTGGGGAGGAGTGAGGAGTTGGGGAAAGACAGTCCTAACCGTGGAGGGTTCTGGTAAATGATGGGGTGAGGAGGGGCTCTTTGGCTCCCACCAGTCCCCCTGTCTGGTCTA
+
>1>>AF111BFFGGGFGGGGGGHHAEFEGE00A0BEFGHHFHG/EE0GFG1ABCAGGGAEGFFHHGH1F00EE>EEHDGHHGHGHHHHGFGHGGCEE0BF?GFGGCECEGGD<>>>1FGFGFGGF/EACAFECG1<BGHE/?D1ACG?@AF<<0<CHG<<DCCGG.EAGFCG::GCGCCCAGE?AE?@F?.0;00;BBFFG009ECA?-9-BAA9-@@?FB/9F///A-BF?AAB/FFEF?FBF9FFFFF/
@M05620:37:000000000-D9766:1:1101:13938:10553 1:N:0:30
ACCACACCTTCTACAATGAGCTGCGTGTGGCTCCCGAGGAGCACCCCGTGCTGCTGACCGAGGCCCCCCTGAACCCCAAGGCCAACCGCGAGAAGATGACAGGTGAGTGGCCCGCTACCTCTTCTGGTGGCCGCCTCCCTCCTTCCTGGCCTCCCGGCGCTGCGCCCTTTCTCCCTGGTTCTCTCTTCTGCCGTTTTCCGTAGGACTCTCTTCTCTGCCCTGCGTCTCCTTTGGTACTCTGCAGGTTCTAG
+
BBAAABBBFFFFGGGGDGGGGGHHGEEAC2GGGGGEDGGGDHHHHGGGDEFGFHGHHHGGFGGGGEGGGGGFHHHGGGGHFHHHHGGGGGGGGGHGBGF222<1F1F1<F/0?@C@-<CGHBDGHF0DGGACCDGDFH./;EHCFFFB/99BFEEA?-DCCCFC;DA-/9/BB/99/9BBBFFFFEFFFFFFF.AFFB/A9.ADFFBFFFFFFFFFB/;ABA9=9>AFFFB9/B./B/B9/BB/A.B////
@M05620:37:000000000-D9766:1:1101:8339:10592 1:N:0:30
GAGGCTGCTTTGGAAGAAACTCATAGATTACTGCAAAAGTTGCCCCTGGACCTGGACAAGATTCTCGCCTTGCTCACAGAAGCTGAAATAACTGCCTTCTGCTACCCCTAACGAAAGGCTCCGAGAAGACTCCAAGGGAGTAAAAGAGCTGATGAAACAATGGCAAGTAAGTCAGGCATTCCAGCTTCAGCACTCGAGTGGATCCCATTGAACAATACTCAGCATTTGAACAGGATTTTGACACGCCAGGG
+
BBBBBBFBFFFFGGGGGGFGGCG5A5566DF5DGD452BF55D3BB2F22BF2A222B1B2A5D5511A113BD55BGH3FHGH@33B55BF@GH3@@3B4BB@GH1?1?B2>??A>0??0/>><>E3BFBBB22B///C/232F2/<F222@2222FFH?11001?11<1?11=>0<11=11=<111===0<0<...0<.<:;C/000;00;0;00;;:00;900000000/..0000;.C09.;;E9;?
@M05620:37:000000000-D9766:1:1101:16615:10596 1:N:0:30
AGTGCCAGCTCTCAATCGCACAGGGGACCCAGGGCCTGGCCCCTCCATCCAGAAAACCTATGACCTCACCCGCTACCTGGAGCACCAACTCCGCAGCTTGGCTGGGACCTATGTGAGTATCCAGCGTAGGAATCTGGGAGTTGGGGAGGAGTGAGGAGTTGGGGAAAGACAGTCCTAACCGTGGAGGGTTCTGGTAAATGATGGGGTGAGGAGGGGCTCTTTGGCTCCCACCAGTCCCCCTGTCTGGTCTA
+
BCBCCFFFDFFFGGGGGGGGGGGHGGGGGGHHGGGGGGHGHHGHGGHHHHHHHHFHHGHHHHHHHHHHHHHGGGGGHGHHHHHHHHHHGHHHGGGGGHHHGHHGGGHHGHHHHHHHHHHHHHHHHGGGGGHHHGHHHHHGGHHHGGGGGGGHHHHHHGHHHHGGGGHHHHHHHHHHHHHHGGGGGGGGEGGGHGGGGGGGHHHGGGFFFFFFFFFFFFFFFHFFFFFFFFFFFFFFFFFFFFFFHFFFFFB
@M05620:37:000000000-D9766:1:1101:3550:10598 1:N:0:30
GAGGCTGCTTTGGAAGAAACTGATAAACCAGGGACACAAGATCGGAAGCCCACACATCTGTACTCTAGTCAGCTCTAATAAGATCGTATCCCTTCTCCTGTTTGAAAAAAAAAAAAACGAGATAGAAAAAAAAAATAAAATGAAAGAGCAAGAAAGACCGACCAAATAAAAGAGAGGAATAAAAGAACGAGAGTAACAGACATCACATGAAGAAAGTAACTGACAGAGAGGACCATTTGAGAGAGAGAGAA
+
11>>>ACAB131B1BFAG1BA1B3D3BBBGCFGGAFFHC0FBBGE?/AABBAF/EA1B1DDBD21D1D2AFE111A1D22D11D1/0B00BB11FGBGH11@@0B1B1BE/>///////////1111<00/----.0000000000/////////////-----..000000.//...90;00//------;-///////--//////////////////////////-----9-:////--/-------/
@M05620:37:000000000-D9766:1:1101:6828:10603 1:N:0:30
AGTGCCAGCTCTCAATCGCACAGGGGACCCAGGGCCTGGCCCCTCCATCCAGAAAACCTATGACCTCACCCGCTACCTGGAGCACCAACTCCGCAGCTTGGCTGGGATCTGGGAGTTGGGGAGGAGTGAGGAGTTGGGGAAAGACAGTCCTAACCGTGGAGGGTTCTGGTAAATGATGGGGTGAGGAGGGGCTCTTTGGCTCCCACCAGTCCCCCTGTCTGGTCTATCTCCTGCCCTTAGATCGGAAAAGC
+
ABBBBFFFCFFFGGGGGGGGGGHHGGGGGGHHGGGGGGHHHHGHGGHHHHHHHHHHHGHHHHHHHHHHHHHGGGGGHHHHFHHHHHHHGHHHGGGGGHHHGHHGGGHHGH3GHHGGHHHGGGGGGGGGFHEHFHHHHGGGGHHHHHHHHHHHHHHGGHGGHGGGHHHHH0CHHFGFCFCEGEFGGGGGGGDGGFFFBFFFFFFFEF;EFBFFFFF;EBFFFF:BFFFFFFFFFFFEFFFFFBF?D?EFFFF
@M05620:37:000000000-D9766:1:1101:22501:10612 1:N:0:30
AGTGCCAGCTCTCAATCGCACAGGGGACCCAGGGCCTGGCCCCTCCATCCAGAAAACCTATGACCTCACCCGCTACCTGGCGCACCAACTCCGCAGCTTGGCTGGGACCTATGTGAGTATCCAGCGTAGGAATCTGGGAGTTGGGGAGGAGTGAGGAGTTGGGGAAAGACAGTCCTAACCGTGGAGGGTTCTGGTAAATGATGGGGTGAGGAGGGGCTCTTTGGCTCCCACCAGTCCCCCTGTCTGGTCTA
+
AAAAAFFFBFFFGBGGGGCAF?G4FEAEEEEH2AEEDFGHHGGHGFHFHFHHHHHFGGHGGEGGG5FGHHHCE>EEHHHG1>EEEG1/?GFFAFCGEHHECHHGGGHHGHHFHHHHHHHHHHHHHGGGGGHHHHHHHH0FGHHHGG.DGAEHHDHHCCGHGFGGCDHHHHFHHGGGGGGGGGGGGGGGFGGGGGGGGGGGFFFFFFDFFFFEFFFFFFFFFFFFFFFFFFFFFFFFFFFFFFFFFFFFFFF
@M05620:37:000000000-D9766:1:1101:16147:10616 1:N:0:30
ACCACACCTTCTACAATGAGCTGCGTGTGGCTCCCGAGGAGCACCCCGTGCTGCTGACCGAGGCCCCCCTGAACCCCAAGGCCAACCGCGAGAAGATGCCCAGGTGAGTGGCCCGCTACCTCTTCTGGTGGCCGCCTCCCTCCTTCCTGGCCTCCCGGAGCTGCGCCCTTTCTCACTGGTTCTCTCTTCTGCCGTTTTCCGTAGGACTCTCTTCTCTGACCTGAGTCTCCTTTGGAACTCTGCAGGTTCTA
+
BBBABBBBFFFFGGGGFGGEGDHFGEEEAAGGEFGEEGEGFHHHHGGGDEGGFHGGHHHGCG?GGFGGGGGGHFHGGGGHGFHHHGGEGGC@CGCGFHGHHHHGHHHGHHGGHGGGGGGHHHHHHHHHHHGHGGGGGGHGHHGHHGGGGGGGGGGGGG-9BGGGGGFBBFFFFFFFFFFFFFFFFFFFFFFFFBFFFFFFFFFFFFFFFFFFFFFFFFBFFFFBBFFFFFFFFFFFFFFFFFFFFFFFFFF
@M05620:37:000000000-D9766:1:1101:26097:10622 1:N:0:30
ACCACACCTTCTACAATGAGCTGCGTGTGGCTCCCGAGGAGCACCCCGTGCTGCTGACCGAGGCCCCCCTGAACCCCAAGGCCAACCGCGCGAAGATGCCCAGGTGAGTGGCCCCCTACCTCTTCTGGTGGCCGCCTCCCTCCTTCCTGGCCTCCCGCAGCTGCGCCCTTTCTCACTGGTTCTCTCTTCTGCCGTTTTCCGTAGGCCTCTCTTCCCTGACCTGAGTCTCCTTTGGAACTCTGCAGGTTCTA
+
CCCCDDDCFFFFGGGGGGGGGGHHGGGGHGHHHGGGGCGGGHHHHGGGEGGGHHHHHHHGGGGGGGGGGGGHHHHGGGGHGHHHHGGGGG/BFGGDHHGHHHHGGGG0?FGEHH->@.C.<DFGD00<=CFHHGCGAAGGHHGFGGGG0/AGGGGGG---:/0:;>FFFFFFBBFBBBFFFFBFFFBFFFFFFFFFFFFFDB:A.0:0;BFFFF0;00:/BBB//BFFFFBFFEFBFFFFF0BBFF.:0BB
@M05620:37:000000000-D9766:1:1101:21062:10625 1:N:0:30
ACCACACCTTCTACAATGAGCTGCGTGTGGCTCCCGAGGAGCACCCCGTGCTGCTGACCGAGGCCCCCCTGAACCCCAAGGCCAACCGCGAGAAGATGCCCAGGTGAGAGGCCCGCTACCTCTTCTGGTGGCCGCCTCCCTCCTTCCTGGCCTCCCGGCGCTGCGCCCTTTCTCACTGGTTCTCTCTTCTGCCGTTTTCCGTAGGACTCTCTTCTCTGTCCTGAGTCTCCTTTGGAACTCTGCAGGTTCTA
+
BCCCCCCCFFFFGFGGGGGGGGHHGGGEHGHHHGGGGGCGGHHHHGGGGGGGHHHHHHHGGGGGGGGGGGGHHHHGGGGHGHHHHGGGGGDFGGHHHHHHHHF/FH1F1?/?FGCGG?<0<GHBFH00DFDEHGGC?ECEHHD:BGBB0CFFFFEGD--;-;-ABFAFAFFFFF0FFB/FFFFFFFFEFFBFF-:DFFFF?0..90:BBFFF0BFFF00;9009;00;FFBBF0/BFF0BF0BB0.;FBB0
@M05620:37:000000000-D9766:1:1101:16168:10627 1:N:0:30
AGTGCCAGCTCTCAATCGCACAGGGGACCCAGGGCCTGGCCCCTCCATCCAGAAAACCTATGACCTCACCCGCTACCTGGAGCACCAACTCCGCAGCTTGGCTGGGATCTGGGAGTTGGGGAGGCGTGAGGAGTTGGGGAAAGCCCGTCCTCACCGTGGAGGGTTCTGGTAAATGATGGGGTGAGGAGGGGCTCTTTGGCTCCCACCAGTCCCCCTGTCTGGTCTATCTCCTGCCCTTAGCTCGGAAGAGC
+
AAAAAFFF?FFFGGGGGGGGGGHHGGGG2BAFEGGG2FGG2FEAEGGHGHFF3FFHHGFHHH5GHHHFHGEEEEEGHGHHFFHHGHHHGFHHGGGEGHFFFHHGFGHHGHHG20?CGB2<@/BD/<?@/?FFCFGFFC-...</=.-AGGG00:CDHHCAGGGGFFFGG;C00;9FFFFGG9B.FF0;ABACDABBBFFFFFFEBFFFFBF/FFFFFFFFFFFFFBFFFFFFFFFFFFBB/;BABA.:AFF
@M05620:37:000000000-D9766:1:1101:6696:10641 1:N:0:30
ACCACACCTTCTACAATGAGCTGCGTGTGGCTCCCGAGGAGCACCCCGTGCTGCTGACCGAGGCCCCCCTGAACCCCAAGGCCAACCGCGAGAAGATGCCCAGGTGAGTGGCCCGCTACCTCTTCTGGTGGCCGCCTCCCTCCTTCCTGGCCTCCCGGCGCTGCGCCCTTTCTCACTGGTTCTCTCTTCTGCCGTTTTCCGTAGGACTCTCTTCTCTGACCTGAGTCTCCTTTGGAACTCTGCAGGTTCTA
+
CCCCCCCDFFFFGFGGGGGGGGHHGEGBGGHHHGGGGGGGGHHHHGGGGGGGHHHGHHGGGGGGGGGGGGGHGHHGGGGHGHHHHGGGGGDGGGHHHHHHHHGGHHHGHHGGHHGGGGGHHHHHHHHHHHGHHGGGGGHGHHGHHGGGGGGGGGGGGG-<A=DFFFFFFFFFFFFFFFFFFFFFFFFHFFFFFFFFFFHFFFFDDFFFFFFFFHFFFFFFFHFFBFFFFFFFHFFFFFFFFFFFFFFFFFF
@M05620:37:000000000-D9766:1:1101:19613:10646 1:N:0:30
ACCACACCTTCTACAATGAGCTGCGTGTGGCTCCCGAGGAGCACCCCGTGCTGCTGACCGAGGCCCCCCTGAACCCCAAGGCCAACCGCGAGAAGATGCCCAGGTGAGTGGCCCGCTACCTCTTCTGGTGGCCGCCTCCCTCCTTCCTGGCCTCCCGGAGCTGCGCCCTTTCTCACTGGTTCTCTCTTCTGCCGTTTTCCGTAGGACTCTCTTCTCTGACCTGAGTCTCCTTTGGAACTCTGCAGGTTCTA
+
CCCCCCCCFFFFGGGGGGBFGGHHGGGEGGHHHGGGGGGGGHHHHGGGFGGGHHHHHHHGGGGGGGGGGGGHHHHGGGGHGHHHHGGGGGBCGGHHHHHHHHHGHHHHHHGGHHGGGGGHHHHHHHHHHHGHHGGGGGHGHHGHHGGGGGGGGGGGGGBGDGGGGGFFFFFFFFFFFFFFFFFFFFFFFFFFFFFFFFFFFFFDFFFFFFFFFFFFFFFFFFFFFFFFFFFFFFFFFFFFFFFFFFFFFFB
@M05620:37:000000000-D9766:1:1101:19330:10665 1:N:0:30
ACCACACCTTCTACAATGAGCTGCGTGTGGCTCCCGAGGAGCACCCCGTGCTGCTGACCGAGGCCCCCCTGAACCCCAAGGCCAACCGCGAGAAGATGACAGGTGAGTGGCCCGCTACCTCTTCTGGTGGCCGCCTCCCTCCTTCCTGGCCTCCCGGAGCTGCGCCCTTTCTCACTGGTTCTCTCTTCTGCCGTTTTCCGTAGGACTCTCTTCTCTGACCTGAGTCTCCTTTGGAACTCTGCAGGTTCTAG
+
CDDCCCCDFFFFGGGGGGGGGGHHGGGGHGHHHGGGGGGGGHHHHGGGGGGGHHHHHHHGGGGGGGGGGGGHHHHGGGGHGHHHHGGGGGGGGGHGHHGHHFC?GHHHHEEFHCGGGGHFHHHHHG0=G.<CDGGGGHGHHGGHHFFB<AFFGGGB-?BFGFFDGFFFBFFFFFFFBF0<FFFFFFFFFF0B@DFFFFFDFF?90FFFFFFFFFFFFEFF0FBBFBFFFFFFFBBBBFFFFFFFF<BFFFF
@M05620:37:000000000-D9766:1:1101:7911:10688 1:N:0:30
GAGGCTGCTTTGGAAGAAACTGACAAGCCAGGGACACAAGATCGGAAGAGCACACGTCTGAACTCCAGTCACCGCTCATTATCTCGTATGCCGTCTTCTGCTTGAAAAAAAAAAAAAAGATATTAAGATAGTCGCCTGCCACGTTACAAGCCATCCATCCCATATGTGTTTACGTGTGGTTAACTCTGAAGCAGATTTGCGGCACTCCCTCCTATTTGGCCGATGGAGTCTGTTGAACTTGACAAAATGCT
+
A?AA>ACBCDFDGBBFAGFGGGHBBEBAEFFFEDFCFHFHHHBFE2AEFBFFGBFAFGHFABBFBB3BGGF53?>>>BDD4FBF4BB1EB@F/?EE?BFGBBB?BGGFHGCGGDB/////11111=1111111.->..<</0-.<CA00<:./0/.00:..00/00=0;/:00.//;../.000C0000000///00000---99./...9..////9/9/---.././/;/9//////9/////.;9///
@M05620:37:000000000-D9766:1:1101:20700:10701 1:N:0:30
ACCACACCTTCTACAATGAGCTGCGTGTGGCTCCCGAGGAGCACCCCGTGCTGCTGACCGAGGCCCCCCTGAACCCCAAGGCCAACCGCGAGAAGATGCCCAGGTGAGTGGCCCGCTACCTCTTCTGGTGGCCGCCTCCCTCCTTCCTGGCCTCCCGGAGCTGCGCCCTTTCTCACTGGTTCTCTCTTCTGCCGTTTTCCGTAGGACTCTCTTCTCTGACCTGAGTCTCCTTTGGAACTCTGCAGGTTCTA
+
ABBABCCBFFFFGFGGGGGGGGHHGGGGHGHHHGGGGGGGGHHHHGGGGGGGHHHHHHHGGGGGGGGGGGGGHHHGGGGHGHHHHGGGGGGGGGHHHHGHHGE/FGHH1?FGHHCGGGGBGHHFHHBGGHGHHGGGFGGGHHGHHGGGBFGGGGGGG?-;9F0FGGDFFFFFFFFFFFFFFHFFFFFFFFFFFA9DFFFFF0:ADFFFFFFFFFFFFFBFFF/:F0BFFFFFFFFFBFFFFFFFF?FFFF:
@M05620:37:000000000-D9766:1:1101:3700:10703 1:N:0:30
ACCACACCTTCTACAATGAGCTGCGTGTGGCTCCCGAGGAGCACCCCGTGCTGCTGACCGAGGCCCCCCTGAACCCCAAGGCCAACCGCGAGAAGATGCCCAGCTGAGTGGCCCGCTACCTCTTCTGGCCGCCGCCTCCCTCCTTCCTGGCCTCCCGGCGCTGCGCCCTTTCTCACTGGTTCTCTCTTCTGCCGTTTTCCGCAGGACTCTCTTCCCTGACCTGAGTCTCCTTTGGAACTCTGCAGGTTCTA
+
ABBBBBBBFFFFFGBGGGGGGGHHEEEEHGHHHGGEEGA2EHGHHGGGE1EFHFHHHHHGGGGGEGGGGGGHGHGGGGGGGHHHGGGGGGGGGGHHHHGGFH/011<0<?/CGHGGG-CHG0DGGB0<0.<<DGGGGGGFFFGFGFFF0FF?FFGGGA-;@--ADFDFFFFFFFFFFFFFFFFFFFF/;:FFFFDFFFFFF.;-;.AFFF/BFF/.99;B/FF/BFB/9//;BB///;B/BFFFFFAFFB9
@M05620:37:000000000-D9766:1:1101:15254:10709 1:N:0:30
ACCACACCTTCTACAATGAGCTGCGTGTGGCTCCCGAGGAGCACCCCGTGCTGCTGACCGAGGCCCCCCTGAACCCCAAGGCCAACCGCGAGAAGATGCCCAGGTGAGTGGCCCGCTACCTCTTCTGGTGGCCGCCTCCCTCCTTCCTGGCCTCCCGGCGCTGCGCCCTTTCTCACTGGTTCTCTCTTCTGCCGTTTTCCGTAGGACTCTCTTCTCTGACCTGAGTCTCCTTTGGAACTCTGCAGGTTCTA
+
BBBBBBBABCCFFGGGGGFGGGHHFEFAAAGGGEFGCFEE?GHGHGGAAFFGBGFHDFFAEE?GGGGGGEEHHHGGGEGHGHHH/FFCCC/B?<2GD2GHHBGG<GHHHFFGGHGGGGGHFHGHHH0D<GGHC@@DGFHGHGGHHGGGGGFGGGGGGG-A9BCDCDFFAFFFFF/BFBFBFFFFFFFFFFFFFFFDFFFFFFAFFBBBFFFFFFFFFF/;FFF/;FFFFFB:FFBB/BBFFFFBFFFFFF9
@M05620:37:000000000-D9766:1:1101:15268:10722 1:N:0:30
ACCACACCTTCTACAATGAGCTGCGTGTGGCTCCCGAGGAGCACCCCGTGCTGCTGACCGAGGCCCCCCTGAACCCCAAGGCCAACCGCGAGAAGATGCCCAGGTGAGTGGCCCGCTACCTCTTCTGGTGGCCGCCTCCCTCCTTCCTGGCCTCCCGGAGCTGCGCCCTTTCTCACTGGTTCTCTCTTCTGCCGTTTTCCGTAGGACTCTCTTCTCTGACCTGAGTCTCCTTTGGAACTCTGCAGGTTCTA
+
BBCABBCCFFFFGFGGGGGGGGHHGGGFHGHHHGGGGGGGGHHHHGGGEGGGHHHHHHHGGGGGGGGGGGGHHHHGGGGHGHHHHGGGGGGGGGHHHHHHHHHGHHHHHHGGHHGGGGGHHHHHHHHHHHGHHGGGGGHGHHGHHGGGGGGGGGGGGGGGGGGGGGFFFFFFFFHHFFFFFFFFFFFHHHHHFFFFFFFFFFFFFFFFFFFFFHHFHHFFFHFFFFFFFFFFFFFFFFFFFFFFFFFFFFB
@M05620:37:000000000-D9766:1:1101:19586:10737 1:N:0:30
ACCACACCTTCTACAATGAGCTGCGTGTGGCTCCCGAGGAGCACCCCGTGCTGCTGACCGAGGCCCCCCTGAACCCCAAGGCCAACCGCGAGAAGATGACAGGTGAGTGGCCCGCTACCTCTTCTGGTGGCCGCCTCCCTCCTTCCTGGCCTCCCGGCGCTGCGCCCTTTCTCACTGGTTCTCTCTTCTGCCGTTTTCCGTAGGACTCTCTTCTCTGCCCTGCGTCTCCTTTGGAACTCTGCAGGTTCTAG
+
CCCABCCCFFFFGGGGGGGGGGHHGEGEEEHHHGGGGGGGGHHHHGGGEEGGHHGHHHHGGGGGGGGGGGGHHHHGGGGHGHHHHGGGGGGGGGHHHHHHHHGHH1FGHGGHHGGG?DHHHHHHHHHHHGHHGGGGGHGHHGHHHHGGGGGGGGGGG-DGGFFFFFFFFFFFFFFFFFFFFFFFFFFFFFFFFFFFFFFFFFFFFFFFFFFFFFFFF0BEFF.CDFFFFFFFFF0BFFFFFFFFFFFFFF;
@M05620:37:000000000-D9766:1:1101:7495:10744 1:N:0:30
AGTGCCAGCTCTCAATCGCACAGGGGACCCAGGGCCTGGCCCCTCCATCCAGAAAACCTATGACCTCACCCGCTACCTGGAGCACCAACTCCGCAGCTTGGCTGGGACCTATGTGAGTATCCAGCGTAGGAATCTGGGAGTTGGGGAGGAGTGAGGAGTTGGGGAAAGACAGTCCTAACCGTGGAGGGTTCTGGTAAATGATGGGGTGAGGAGGGGCTCTTTGGCTCCCACCAGTCCCCCTGTCTGGTCTA
+
AAABCFFFCFFFGFGGGGGGGGHHGGGGGGHHGGGGGGHHHHGHGGGHHHGHHGHHHGHHHHHGHHHHHHHGGGGGHHHHHHHGHHGHGHHHGGGGGHHHGHHGGGHHGHHHHHHHHGHHHHHHHGEGGGHHHHHHHHHGGHHHGGGGGGGHHHHHHGHHHHGGGGHHHHHHHHHHHHHHGGGGGGGGGGGGGGGGGGGGGGGGGGFFFFFFFFFFFCFFFFFFFFFFFFFFFFFFFFFFFFFFFFFFFFF
@M05620:37:000000000-D9766:1:1101:16732:10745 1:N:0:30
AGTGCCAGCTCTCAATCGCACAGGGGACCCAGGGCCTGGCCCCTCCATCCAGAAAACCTATGACCTCACCCGCTACCTGGAGCACCAACTACGCAGCTTGGCTGGGACCTATGTGAGTATCCAGCGTAGGAATCTGGGAGTTGGGGAGGAGTGAGGAGTTGGGGAAAGACAGTCCTAACCGTGGAGGGTTCTGGTAAATGATGGGGTGAGGAGGGGCTCTTTGGCTCCCACCAGTCCCCCTGTCTGGTCTA
+
>A1>AFF@>FFFEGGDGFAFEEFGCFGAEECAF0EE/AFFGHGCEGH1DFCDD0AGFEG1GFDHHHHFHFAFGF@EHBH0FGHGFHHHGG1FFCE/EGHHACG///BFGHB11BGHF1BGHFDDC/?CCGHDGHFD1GFFAG<<@-FCCAAGHHGHHC/<=/-CEAGCGGHGGHHHHFHF-EA-;E.9EGFFB99;;BFGG0FEF.;-AAFB-B--9@A/F/BFFBB-;BF---B/BBEB@FBF/9B9BB/
@M05620:37:000000000-D9766:1:1101:21702:10755 1:N:0:30
AGTGCCAGCTCTCAATCGCACAGGGGACCCAGGGCCTGGCCCCTCCATCCAGAAAACCTATGACCTCACCCGCTACCTGGAGCACCAACTCCGCAGCTTGGCTGGGACCTATGTGAGTATCCAGCGTAGGAATCTGGGAGTTGGGGAGGAGTGAGGAGTTGGGGAAAGACAGTCCTAACCGTGGAGGGTTCTGGTAAATGATGGGGTGAGGAGGGGCTCTTTGGCTCCCACCAGTCCCCCTGTCTGGTCTA
+
CCCCCFFFCFFFGGGGGGGGGGHHGGGGGGHHGGGGGGHHHHGHGGHHHHHHHHHHHGHHHHHHHHHHHHHGGGGGHHHHHHHHHHHHGHHHGGFGGHHHGHGGGGHHGHHHHHHHHFHHHHHHHGGGGGHHHHHHHHHGGHHHGGGGGGGGHHHHHGHHHHGGGGHHHHHHHHHHHHHHGGGGGGGGAFGGGFGGGGGGGGGGGGFFFFFFFFFFFAFFFFFEFFFFFFFFFFFFFFFFFFFFFFFFFFF
@M05620:37:000000000-D9766:1:1101:14561:10770 1:N:0:30
ACCACACCTTCTACAATGAGCTGCGTGTGGCTCCCGAGGAGCACCCCGTGCTGCTGACCGAGGCCCCCCTGAACCCCAAGGCCAACCGCGAGAAGATGCCCAGGTGAGTGGCCCGCTACCTCTTCTGGTGGCCGCCTCCCTCCTTCCTGGCCTCCCGGAGCTGCGCCCTTTCTCACTGGTTCTCTCTTCTGCCGTTTTCCGTAGGACTCTCTTCTCTGACCTGAGTCTCCTTTGGAACTCTGCAGGTTCTA
+
CCCCCCCCFFFFGGGGGGGGGGHHGEEEHGHHHGGGGGAEFHHHHGGGEGGFFHHHHHHGGGGGGGGGGGGHHHHGGGGHGHHHHGGGGGGGGGHHHHHHHHHGHHHHHHGGHHGGGGGHHHHHHHHHHHGHHGGGGGHGHHGHHGGGGGGGGGGGGGGGGGGGGGFFFFFFFFFFFFFFFFFFFFFFFFFFFFFFFFFFFFFFFFFFFFFFFFFFFFFFFFFFFFFFFFFFFFFFFFFFFFFFFFFFFFB
@M05620:37:000000000-D9766:1:1101:14017:10774 1:N:0:30
ACCACACCTTCTACAATGAGCTGCGTGTGGCTCCCGAGGAGCACCCCGTGCTGCTGACCGAGGCCCCCCTGAACCCCAAGGCCAACCGCGAGAAGATGACAGGTGAGTGGCCCGCTACCTCTTCTGGTGGCCGCCTCCCTCCTTCCTGGCCTCCCGGAGCTGCGCCCTTTCTCACTGGTTCTCTCTTCTGCCGTTTTCCGTAGGACTCTCTTCTCTGACCTGCGTCTCCTTTGGAACTCTGCAGGTTCTAG
+
CCDCCCABFFFFGGGGGGGGGGHHGGGFHGHHHGGGGGGGGHHHHGGGGGGGHHHHHHHGGGGGGGGGGGGHGHHGGGGHGHHHHGGGGGGGGGHHHHHHHHGGHHHHHGGHHGGGGGGHHHHHHHHHHGHHGGGGGHGHHGHHHHGGGGGGGGGGG9@GGGGGGGFFFFFFFFFFFFFFFFFFFFFFFFFFFFFFFFFFFFDDFFFFFFFFHHFHHBFFFF.@FFFFFFFHFFFFFFFFFFFFFFFFFFF
@M05620:37:000000000-D9766:1:1101:5547:10785 1:N:0:30
ACCACACCTTCTACAATGAGCTGCGTGTGGCTCCCGAGGAGCACCCCGTGCTGCTGACCGAGGCCCCCCTGAACCCCAAGGCCAACCGCGAGAAGATGCCCAGGTGAGTGGCCCGCTACCTCTTCTGGTGGCCGCCTCCCTCCTTCCTGGCCTCCCGGCGCTGCGCCCTTTCTCACTGGTTCTCTCTTCTGCCGTTTTCCGTAGGACTCTCTTCTCTGACCTGAGTCTCCTTTGGAACTCTGCAGGTTCTA
+
CCCCCCCAFFFFGGGGFGGGGGHHGEGBFEHHHFGEDFFGGHHHHGGGGEFGHHGHHHHFGGGGGGGGGGGHHHHGGGGHGHHHHGGGGG<BGGHHFH2FGC/?1F?F1?FFHHGGCCGHFDDGDGFHGFGAFC@F?AHGCGGFHBFBBFGGFFGGGG-;BDCFB;FFBFFF09FFBBF0BBBB9BBFB9:BFC:DFFFF?BF?DFB/BB0BFFFBFB0BFBF9;0;09FBFF0F0F0:09:BFFF.F000
@M05620:37:000000000-D9766:1:1101:10272:10786 1:N:0:30
AGTGCCAGCTCTCAATCGCACAGGGGACCCAGGGCCTGGCCCCTCCATCCAGAAAACCTATGACCTCACCCGCTACCTGGAGCACCAACTCCGCAGCTTGGCTGGGACCTATGTGAGTATCCAGCGTAGGAATCTGGGAGTTGGGGAGGAGTGAGGAGTTGGGGAAAGACAGTCCTAACCGTGGAGGGTTCTGGTAAATGATGGGGTGAGGAGGGGCTCTTTGGCTCCCACCAGTCCCCCTGTCTGGTCTA
+
>A>1>DFFAFFFG1F3AAFAE?GGGGBFEGHHFEGEAFHHHHGHGGGGHHHHHHH0FGHHGGGHHDFGHHHGE>>EHHHGGHHHHH0FFHHGEECEGH1GGHHGGGHHGHHHHHHHHHHHHHHHHGGFGGHHHHHHGHHGGHHHCGEGG<EGHHHHHGHHHHGGECHHHHHHFHHHHHHHGGGGGGGGGGGGGGGGGGGGGGGGGGF@FFFFFF@@@@FFFFFFFFFFFFFFFFFFFFFF@FFFFFFFFFF
@M05620:37:000000000-D9766:1:1101:20503:10786 1:N:0:30
ACCACACCTTCTACAATGAGCTGCGTGTGGCTCCCGAGGAGCACCCCGTGCTGCTGACCGAGGCCCCCCTGAACCCCAAGGCCAACCGCGAGAAGATGCCCAGGTGAGTGGCCCGCTACCTCTTCTGGTGGCCGCCTCCCTCCTTCCTGGCCTCCCGGCGCTGCGCCCTTTCTCACTGGTTCTCTCTTCTGCCGTTTTCCGTAGGACTCTCTTCTCTGACCTGAGTCTCCTTTGGAACTCTGCAGGTTCTA
+
BCCBBCCDFFFFGGGGGGGGGGHHGFGFEGHHHGGGGGFGGHGHHGGGEGGGHHGHHGHGGGGGGGGGGGGHFHHGGGGHGHHHHGGGGGGGGGHHHHHHHHHGHHHHHHGGHHGGGFGHHHHHHHGHHHGHHGGGGGHGHHGHHGGGGGGGGGGGGG-;@DFFFFFFFFFFFFFFFFFFFFFHHFFFFFFFFFFFFFHFFFFFFFFFFFFFHFFFFFFFFHFBFFFFFFFFFFFFFFFFFFFFFFFFFFF
@M05620:37:000000000-D9766:1:1101:4057:10791 1:N:0:30
GAGGCTGCTTTGGAAGAAACTGACAAGCCAGGGACACAAGATAGGAAGCGCACACGTCTGAACTCCAGTCAAAGCTCATTATCTAGTATGCCGTCTTCTGCTTGAAAAAAAAAAAGAGACATATTATGCAGGACGCATCCCGCGTTCCTGACATCCCGGCGAAGAACCGTTACTCCCTGGTTCACTCTTCTGCAGTTTACCGTAGGACTATATTATTTGACCTGCGTCTACTTTGGAACTCTGCAGCCTCT
+
AA11>1BAFFDFABBA1AF1F1AFAEFHE0GH0AF00AF00BDFGBFH/AE//AB/BBFG1FAGFAEGHHH2B1BFGG1222DB@FB2BEF1///0>2B1BF1@>F1F>E/<>><//0000112@22@121</</</?><FC----</000<<=0G..---;--.//.-;...9;9.99./0;09//99B//99/;9B/:/;-99B/BBBF/////////9//-----:-//;//////B//9////---/
@M05620:37:000000000-D9766:1:1101:13714:10795 1:N:0:30
ACCACACCTTCTACAATGAGCTGCGTGTGGCTCCCGAGGAGCACCCCGTGCTGCTGACCGAGGCCCCCCTGAACCCCAAGGCCAACCGCGAGAAGATGCCCAGGTGAGTGGCCCGCTACCTCTTCTGGTGGCCGCCTCCCTCCTTCCTGGCCTCCCGGAGCTGCGCCCTTTCTCACTGGTTCTCTCTTCTGCCGTTTTCCGTAGGACTCTCTTCTCTGACCTGAGTCTCCTTTGGAACTCTGCAGGTTCTA
+
CCCCCCCCFFFFGGGGGGGGGGHHGEGEGGHHHGGGGGGGGHHHHGGGFGGGHHHHHHHGGGGGGGGGGGGHHHHGGGGHGHHHHGGGGGGGGGHHHHHHHHHGHHHHHHGGHHGGGGGHHHHHHHHHHHGHHGGGGGHGHHGHHGGGGGGGGGGGGG?DFGGGGGFFFFFFFFFFFFFFFFFFFFFFFFFFFFFFFFFFFFFFFFFFFFFFFFFFFFFFFFFFFFFFFFFFFFFFFFFFFFFFFFFFFFF
@M05620:37:000000000-D9766:1:1101:13449:10798 1:N:0:30
AGTGCCAGCTCTCAATCGCACAGGGGACCCAGGGCCTGGCCCCTCCATCCAGAAAACCTATGACCTCACCCGCTACCTGGAGCACCAACTCCGCAGCTTGGCTGGGATCTGGGAGTTGGGGAGGAGTGAGGAGTTGGGGAAAGACAGTCCTAACCGTGGAGGGTTCTGGTAAATGATGGGGTGAGGAGGGGCTCTTTGGCTCCCACCAGTCCCCCTGTCTGGTCTATCTCCTGCCCTTAGATCGGAAGAGC
+
CCBCCFFFCFFFGGGGGGGGGGHHGGGGGGHHGGGGGGHHHHGHGGHHHHGHHHHHHGHHHHHHHHHHHHHGGFGGHHHHHHHHHHHHGHHHGGGGGHHHGHHGGGHHGHGHHFGGHHGGGGGGFGHHHHHHGGHHHGGFDAGCGHHHHHH<GHHGEHGGHGGEHHHHH<GGFHHGGGGGGGGGGGFGGGDGGFFFFFFFFFFFFFFFFFFFFFFFFFFFFFFFFBFFFFFFFFFFFFFFEFFFFD.:FFF
@M05620:37:000000000-D9766:1:1101:4043:10802 1:N:0:30
GCGGCTGCTTTGGCAGAAAATTACAGGTTACTGCCAAAGTTCCCCCCGGGCCTCCGACAGATTCCCGCCTCCCTCACAGTAGCTCAACCGACGGCCTATGCATGATTCTACCCGCAAGGAACGGCTCCTCGAAGACTCCAAGGGCGTACAAGAGCTGATGACACAATGGCACGGAAGTCAGGCATTTCCGCTTTAGCACTCTTGTGGATACACTTGAACAATTCTACGCATAGGTACTTGTCACTAACCAG
+
>>>1>1>>FF31B1BAAAB0B1AB1BBB1AFE2BB1BBBB2DDABB/A/AAA/0/>/>/>E11B@B/>>//>?B>0?FB@2>B21B10B>/>/////0BBG?2?1?2@2FGHHC/A/</?<0>.>>CG1<.</<.CGHCHFDEGACAC-:CFFFCFF009909BFGGFGGGFB::?B0;0B-/;:FFFBBF-AEB/BB9BB/;9;FBFF/B/9;B/9//9;;//;//99---/////9BBB/;/B/9B-9-
@M05620:37:000000000-D9766:1:1101:13431:10808 1:N:0:30
AGTGCCAGCTCTCAATCGCACAGGGGACCCAGGGCCTGGCCCCTCCATCCAGAAAACCTATGACCTCACCCGCTACCTGGAGCACCAACTCCGCAGCTTGGCTGGGATCTGGGCGTTGGGGCGGCGTGCGGAGTTGGGGCCCGCCCGTCCTCCCCGTGGAGGGTTCTGGTACCTGATGGGGTGAGGCGGGGCTCTTTGGCTCCCACCAGTCCCCCTGTCTGGTCTCTCTCCTGCCCTTAGCTCGGACGCGC
+
BCABBFFFCFFFGGGGGGGGGGHHGGGGGGHHFGGGGGHHHHGHGGHHHHHHHHHHHGHGHHHHHHHHHHHGGFGGHHHHGHHHHHGHGHHHGGGGGHHHGHHGGGHHGHHHH/>/B/0////>-AC:.;@FF;CFGG-.99A-?--;A.A//:DFADF?AFFDFFEF/;B/;B9BFBFFFFF..A.@DFFFFAFBFFFFBFFFBFD.FBBBBADFEFFFFFFFF/;FFFFFFFFEB////BFFF9-;-::
@M05620:37:000000000-D9766:1:1101:17449:10813 1:N:0:30
ACCACACCTTCTACAATGAGCTGCGTGTGGCTCCCGAGGAGCACCCCGTGCTGCTGACCGAGGCCCCCCTGAACCCCAAGGCCAACCGCGAGAAGATGACCGGTGAGTGGCCCGCTACCTCTTCTGGTGGCCGCCTCCCTCCTTCCTGGCCTCCCGGAGCTGCGCCCTTTCTCACTGGTTCTCTCTTCTGCCGTTTTCCGTAGGACTCTCTTCTCTGCCCTGCGTCTCCTTTGGAACTCTGCAGGTTCTAG
+
BBB?ABBBFFFFGGGGDGGAGEHGG2B2AAGHBFGAEEEGGHHHHGGGAEGGEGFHHHGGGGCGGDEGGGGFHEHGGGGH/EHHGGE<DG<<BFGFFH1G1BCDG/FFGGGHHGGG-@GHHHGHHHHGHGHHGGGGGHGHGGGGGGEGGGFGGAGG@-ABGGGBBFBBFFFFF/FFFFFBFFFFFFFFFFFFBFFFFFFFFFFFFFBFFFFFFFFFF/BEFF.@DBFFFFFFFF/9FFFFFFBBFFFFFF/
@M05620:37:000000000-D9766:1:1101:17443:10829 1:N:0:30
ACCACACCTTCTACAATGAGCTGCGTGTGGCTCCCGAGGAGCACCCCGTGCTGCTGACCGAGGCCCCCCTGAACCCCAAGGCCAACCGCGAGAAGATGACAGGTGAGTGGCCCGCTACCTCTTCTGGTGGCCGCCTCCCTCCTTCCTGGCCTCCCGGAGCTGCGCCCTTTCTCACTGGTTCTCTCTTCTGCCGTTTTCCGTAGGACTCTCTTCTCTGACCTGAGTCTCCTTTGGAACTCTGCAGGTTCTAG
+
BBBBBBBAFFFFGDBGGGGGGGHHGDCGHGHHHGGGEEGGGHDGHGGGFGGGHHHHHHHGGGGGGGGGGGGEHFHGGGGHGGHHHGGGGGGGGGHEGHGGGGE?GGFHHGGHHFFDCGHFHBGHHGFGHGGGGGGGGHGEHGHFGHGF9FGEGGFF?-@BFBFCDEFAFFFFFFF/BBFFFFFFFFFFFFFFFFFFFFFDBAD;FFFFFFFFFFFFF//FFBBBFFFFFFFFFEFFFFB:FFFFFAFFFFB
@M05620:37:000000000-D9766:1:1101:6288:10834 1:N:0:30
AGTGCCAGCTCTCAATCGCACAGGGGACCCAGGGCCTGGCCCCTCCATCCAGAAAACCTATGACCTCACCCGCTACCTGGAGCACCAACTCCGCAGCTTGGCTGGGACCTATGTGAGTATCCAGCGTAGGAATCTGGGAGTTGGGGAGGAGTGAGGAGTTGGGGAAAGACAGTCCTAACCGTGGAGGGTTCTGGTAAATGATGGGGTGAGGAGGGGCTCTTTGGCTCCCACCAGTCCCCCTGTCTGGTCTA
+
ABBAAFFFBFFFGGFGGGGGG2GGFGGGGGGGGCGEFGFHHHGHGGGHHHGHFHHHHGHHHHHHHHHHHHHGGGGGHHHHHHGHHHGEEHHHGGECEHHHGHHGGGHHGHHHHHHHHF2FGHHGHGGGGGHHHHHHHGHGGHHHGGGGGGGHHHHHHGHHHHGGGGHHHHHHHHHHHHHHGFGGGGGGGGFGGGGGGGGGGGGGGGFBFFFFFFBBBBFFFFFFFFFFFFFFFFFFFFFFBFFFFFFFFF9
@M05620:37:000000000-D9766:1:1101:19938:10841 1:N:0:30
ACCACACCTTCTACAATGAGCTGCGTGTGGCTCCCGAGGAGCACCCCGTGCTGCTGACCGAGGCCCCCCTGAACCCCAAGGCCAACCGCGAGAAGATGCCCAGGTGAGTGGCCCGCTACCTCTTCTGGTGGCCGCCTCCCTCCTTCCTGGCCTCCCGGAGCTGCGCCCTTTCTCACTGGTTCTCTCTTCTGCCGTTTTCCGTAGGACTCTCTTCTCTGACCTGAGTCTCCTTTGGAACTCTGCAGGTTCTA
+
1>1AAAAAFFC@BGGE3BFFDFFCEBEEH0GHHGEAEEG/EHHHHGEGEAE/FBFGHEAEGGGGEE@GGGGHHHCEGGGEGHHCC?EGGCCCCAGHB1FHHFHG1FGHHHGGEHGGGGGHGHH0=DHHGFGHFC--C.GGHHC/GGGBFG?90=EAFGAG@GGBAGF?@FFFFFFFFFFFFF/BFF/FFFFFF@FFFFFFFFFFFFFFFFFFFFEBFFFFFFB9FFFFFFFFFFFFFFFFFFFFFFFFFFF
@M05620:37:000000000-D9766:1:1101:6304:10843 1:N:0:30
AGTGCCAGCTCTCAATCGCACAGGGGACCCAGGGCCTGGCCCCTCCATCCAGAAAACCTATGACCTCACCCGCTACCTGGAGCACCAACTCCGCAGCTTGGCTGGGACCTATGTGAGTATCCAGCGTAGGAATCTGGGAGTTGGGGAGGAGTGAGGAGTTGGGGAAAGACAGTCCTAACCGTGGAGGGTTCTGGTAAATGATGGGGTGAGGAGGGGCTCTTTGGCTCCCACCAGTCCCCCTGTCTGGTCTA
+
AAAAAF5@AFFFGFGGGGGGGCHGFEGGGGCEGFEEFGHHHHGEEG2GHHBGD33GGEGGHH5GHGH3GGGGGE/EHGHHGHHHHHAGGHHHGGGGGHHHGGGGGDHHGHCHHHHEBHHHHH3BGDGDCA<GGHF110<FEGGC/-.<@<CFFFFH0CCHHG?D...;/CG:CGHF0:CFBGA-.9.-E.CBFFFFFFFF09;CEGDFEF./..9-;BFFFFFFFFFFF.AAAFFFFFFFAFFFFFFFFF9
@M05620:37:000000000-D9766:1:1101:11427:10874 1:N:0:30
ACCACACTTCTACAATGAGCTGCGTGTGGCTCCCGAGGAGCACCCCGTGCTGCTGACCGAGGCCCCCCTGAACCCCAAGGCCAACCGCGAGAAGATGCCCAGGTGAGTGGCCCGCTACCTCTTCTGGTGGCCGCCTCCCTCCTTCCTGGCCTCCCGGCGCTGCGCCCTTTCTCACTGGTTCTCTCTTCTGCCGTTTTCCGTAGGACTCTCTTCTCTGACCTGAGTCTCCTTTGGAACTCTGCAGGTTCTAG
+
BBBBBBBFFFDDFAGGGAFBBBCEFFGHGHHGGGG2EF2BAFHHGGGFEGFHGGBHGHGGGGGGGGGGEGFGHHGGGGGGHHHHGGGGG<B@DFHGHDHHFHGC<FGHD<FHHGGG?@0G1FHHHHDGGDHHGFGGGHGHGGHHHHGGGGGGGGGGG-@DGFFFFFFFFFFFFFFFFFFFFFFFFFFFFFFFFADFFFFFFEDD/FFFFFFFFFBFF/BFFF/BFF/BFFFFFFFFFFFFFBFFFAFFFFF
@M05620:37:000000000-D9766:1:1101:7629:10882 1:N:0:30
AGTGCCAGCTCTCAATCGCACAGGGGACCCAGGGCCTGGCCCCTCCATCCAGAAAACCTATGACCTCACCCGCTACCTGGAGCACCAACTCCGCAGCTTGGCTGGGACCTATGTGAGTATCCAGCGGAGGAATGTGGGAGTTGGGGAGGAGTGAGGATGTGGGGAAAGACAGTCCTAACCGTGGAGGGTTGGGGTAAATGATGGGGTGAGGAGGGGCTCTTTGGCTCCCACCAGTCCCCCTGTCTGGTCTA
+
AAAAAFFFBFFFGGFFGGGFGCG4FEEGGGHHFGGG2AGHGHGHGGHHHHHHHFFHHGHHFFHHHFHHHHHGGEGGHHHHHHHFHHHHGHHHGGGGGHHHGHHGGGHHGHHHH?G33FF3GBFH2B//<//?G11@BECFCCGH@DA<C?GCG00CB///<GD-C.;.GF//0090FF/9;:.A?FGA.;----.;//////;BAD9B..ABDF@;BD.BFB:/99BEFFF?.9/;FF?DFEF///9;BF/
@M05620:37:000000000-D9766:1:1101:8149:10886 1:N:0:30
GAGGCTGCTTTGGAAGAAACTGACAAGCCAGGGACACAAGATCGGAAGAGCACACGTCTGAACTCCAGTCACCGCTCATTATCTCGTATTCCGTCTCCTGCTTGAAAAAAAAAAAAACTAAACTGGTTGCCTACTCCATACTTACTGGCCTGACGGAGCTGCGACCCTCCCTACTGGTTCCCAAGTATGCCGTTTCCCGTAGGCCTGTCGTCTCTGACCTGACTCTCCTTCGGACCTCTGGATGTTCTAGT
+
A3AAAAFAFFFFGFAFFFFGGGGBBA4BBEFGGGFCFFDGGHGHAAAEFBBFGFH01BGF5ABFB3ABFGBABE0>>1DDFHHHHB?EG3BFFGHGBFGG3BF3FEFDGG/E/B/B/?1111111011/?F11>1111>101>1=1>C.CD./<<<A.-:C/--::-/;;A/0.90/00;/;0;.;0000;-.:F/;BA.;..;:/./;..;.9/99;/B9///9;/B///..9-@.////////9;///9
@M05620:37:000000000-D9766:1:1101:21822:10899 1:N:0:30
AGTGCCAGCTCTCAATCGCACAGGGGACCCAGGGCCTGGCCCCTCCATCCAGAAAACCTATGACCTCACCCGCTACCTGGAGCACCAACTCCGCAGCGTAGGAGTTGGGGAGGAGTGAGGAGTTGGGGAAAGACCGTCCTAACCGTGGAGGGTTCTGGTAAATGATGGGGTGAGGAGGGGCTCTTTGGCTCCCACCAGTCCCCCTGTCTGGTCTATCTCCTGCCCTTAGATCGGAAGAGCACACGTCTGAA
+
ABBBBFFFCFFFGFFGGGGGGGHHGGGGGGHHGGGGGGHHHHGHGGGHHHHHGHHHHGGHHHHHHHHHHHHGGGGGHHHHHHHHHHFHGGHHGGCCGGGCGGEHHHHHGGGGG<EFGFHH2C=FFFFF?<?GGH0AGE.E0<GHGC.A<<EGE.GHGFGF0GGHHFHGAD9AAFFGDE?DAGFGFFFFFFFFFFFDFFBFFFFDFFFFFFFBFFFFFFFFFFFFEFFFFFFFFF.;AF.:9FFFFFFFFFF
@M05620:37:000000000-D9766:1:1101:3010:10902 1:N:0:30
ACCACACCTTCTACAATGAGCTGCGTGTGGCTCCCGAGGAGCACCCCGTGCTGCTGACCGAGGCCCCCCTGAACCCCAAGGCCAACCGCGAGAAGATGACCCAGGTAGGTGGCCGGTACCTTTTCTTGGTGCCTGCCCCCTCCTTTCCGGCCTCCCCGAGCTGCCCCCTTTCCTACTTGGTCCCTCCTCTTCCGGTTTCCGGAAGAATCCCCTCTCTGGACTTAGGCTCCTTTTGGAATCTTCAGGGTCTT
+
BBBBBBBBFFFFGGGGGGG5BFHHGEGEGEHGCFGEGGGGGHHHHGGG1BECGHHHHHHGGGGGGEGGGGGHHHHGGGGH/GHHHGG/C<B//?GCHFBFHF/?/111??1/?G<---.>111<0=0000<0<00<..::-.;/<0;0.--;..;C.9--9;//..9A-AB///99//99B//./..;.///;.-;AD/;.-.-;.9////.;.;/////;///9///.;/;F/B-:///////9;.:/./
@M05620:37:000000000-D9766:1:1101:2714:10918 1:N:0:30
ACCACACCTTCTACAATGAGCTGCGTGTGGCTCCCGAGGAGCACCCCGTGCTGCTGACCGAGGCCCCCCTGAACCCCAAGGCCAACCGCGAGAAGATGACCCAGGGAGGTGGCCGCTACCTCTTCTTGGTGCCTGCTCCCTCCTTCCTGGCCTCCCCGAGCTTCGCCCTTTCTTACCTGGTCTTCCTTCTTGCGGTTTCCGGAAGAATCTCTTCTCTTGACTTAGGCTCCTTTTGGAATTTGGAGGGTCTA
+
BBBBBBBBFFFFGGGGFGGFGBHHGEEFHEHHHGGGGGGGGHHHHGGGFGGGHHHHHHHGGGGGGGGGGGGHHHHGGGGHGHHHHGGGGGGGGGHHHHHHHC/?////>/?.>F<---<<000=0===0<<0<00=/0=E//;/C0C00:.;0.;E.=---:/0-.;C-;B///9///;:F//////;////;--;BFBF.9.-;.//////;/;9////;/////999A/BF/B-BB///////;-A/9/
@M05620:37:000000000-D9766:1:1101:19776:10929 1:N:0:30
ACCACACCTTCTACAATGAGCTGCGTGTGGCTCCCGAGGAGCACCCCGTGCTGCTGACCGAGGCCCCCCTGAACCCCAAGGCCAACCGCGAGAAGATGACCGGTGAGTGGCCCGCTCCCTCTTCTGGTGGCCGCCTCCCTCCTTCCTGGCCTCCCGGCGCTGCGCCCTTTCTCACTGGTTCTCTCTTCTGCCGTTTTCCGTCGGACTCTCTTCTCTGCCCTGCGTCTCCTTTGGCACTCTGCAGGTTCTAG
+
BBBBBBBBFFFFGFGGGGEGGGHHGFGEGGHHHGGGGGGGGHHHHGGGFGGGHHHHHHHGGGGGGGGGGGGGHHHGGGGHGHHHHGGGGG<BDGHHHHHH2//></??FFFFG-DD-=ECGHHFHFBDHFGFCGGGGHGGGGGFBFFBBFGGGFGGD?DDFADFFFFCBFFFF/;//;BBFFFFFFFBFF/B=9AFFFFDB.;-;@@FFFFFFFFFF/B99..;AFFFBBBF/9/;B:BFB9/:AAFFF//
@M05620:37:000000000-D9766:1:1101:22274:10930 1:N:0:30
AGTGCCAGCTCTCAATCGCACAGGGGACCCAGGGCCTGGCCCCTCCATCCAGAAAACCTATGACCTCACCCGCTACCTGGAGCACCAACTCCGCAGCTTGGCTGGGATCTGGGAGTTGGGGAGGAGTGAGGAGTTGGGGCCAGCCCGTCCTACCCGTGGAGGGTTCTGGTAACTGATGGGGTGAGGAGGGGCTCTTTGGCTCCCACCAGTCCCCCTGTCTGGTCTATCTCCTGCCCTTAGCTCGGACGAGC
+
ABAAADFFBFFFGGGGGGFEGGHGGGGGGGHHGGGGGGHHFHGHGGHHHHHHHHHHHGHHGHHHHHHHHHHGGEEGHHHHFGHHHHCGGHHHGGGGGHHHGHGGGGHHGHHHH0FGHHHGGACD/?GHBHHF??FGGFG.-<FAF.CGGGG00=GGFGGGHGGGGGGGGCFG0;FGGGGGGGGFGG0CEACFFFFFFFFFFFFFFFFFEBFFFFFFFBFFFFFFFFFFFFFFFFFFFFFF/;FFFF-@DFF
@M05620:37:000000000-D9766:1:1101:14325:10948 1:N:0:30
ACCACACCTTCTACAATGAGCTGCGTGTGGCTCCCGAGGAGCACCCCGTGCTGCTGACCGAGGCCCCCCTGAACCCCAAGGCCAACCGCGGGAAGATGCCCAGGTGAGTGGCCCGCTACCTCTTCTGGTGGCCGCCTCCCTCCTTCCTGGCCTCCCGGCGCTGCGCCCTTTCTCACTGGTTCTCTCTTCTGCCGTTTTCCGTAGGACTCTCTTCTCTGACCTGAGTCTCCTTTGGAACTCTGCAGGTTCTA
+
BBBCABCAFFFFGFFGGGFGGGHHGEEBEFHFGEFE?EAEEHCGGGGFEEEGGGFHHHHEEEGGGGGGGGGGFHHGGEAGEHHHHGGGFG/CGGGHFHHHHHHGHHHFHHGGHHGGGFGHHHHHHHHHHHGHHGGGGGGGGGGGGGGGBFGGGGGGGG-;DFFDFFFFFFFFFFBFFFFFFFFFFFFFFFFFFFFFFFFFFFFFFFBFFFFFFFFFFFBFFFF;BFFFFFFFFFFFFFFFFEFFFFFFBF:
@M05620:37:000000000-D9766:1:1101:13811:10958 1:N:0:30
ACCACACCTTCTACAATGAGCTGCGTGTGGCTCCCGAGGAGCACCCCGTGCTGCTGACCGAGGCCCCCCTGAACCCCAAGGCCAACCGCGAGAAGATGACAGGCGCGTGGCCCGCTCCCTCTTCTGGTGGCCGCCTCCCTCCTTCCTGGCCTCCCGGCGCTGCGCCCTTTCTCCCTGGTTCTCTCTTCTGCCGTTTTCCGTAGGACTCTCTTCTCTGTCCTGCGTCTCCTTTGGCACTCTGCAGGTTCTAG
+
BBCBCCCCFFFFGGGGGGGGGGGHGGGGHGHHHGGGGCGGGHHHHGGGGGGGHHHHHHHGGGGGGGGGGGGHHHHGGGGHGHHHHGGGGGGGGGHHFHFF2FG/</</--AG.--A-<./</0CCG0;:.;GCGGFDGFG/9C0BFF0CF.0C9.9D?-@D=?=-A--;//B//:/:.;BFF9/B/BBBBFFFFAFEFF.9.99/;BFFE/:FFB/9/:/9//9;-D///BB/FBFFBFF//BF.A///B/
@M05620:37:000000000-D9766:1:1101:14337:10964 1:N:0:30
ACCACACCTTCTACAATGAGCTGCGTGTGGCTCCCGAGGAGCACCCCGTGCTGCTGACCGAGGCCCCCCTGAACCCCAAGGCCAACCGCGAGAAGATGCCCAGGTGAGTGGCCCGCTACCTCTTCTGGTGGCCGCCTCCCTCCTTCCTGGCCTCCCGGAGCTGCGCCCTTTCTCACTGGTTCTCTCTTCTGCCGTTTTCCGTAGGACTCTCTTCTCTGACCTGAGTCTCCTTTGGAACTCTGCAGGTTCTA
+
AAAAAAA?FCFFGFD13BFGFDFHG00AAEA0AAFG?E/EA/FGHEEGFE?EDGHHHHHEGEEEGGGGGGGHHHHGGGGHGGHHHGGGGGGGGGHHHHHHHHHGHHHHHHGGHHGGGGGHHHHHHHHHHHGHHGGGGGHGHHGHHGGGGGGGGGGGG@GGGGGGGGF@@FFFFFFFFFFFFFFFFFFFFFFFF@FFFFFFFFFBBFFFFFFFFFFFFFFFFFFFFFFFFFFFFFFFFFFFFFFFFFFFFFF
@M05620:37:000000000-D9766:1:1101:16276:10998 1:N:0:30
AGTGCCAGCTCTCAATCGCACAGGGGACCCAGGGCCTGGCCCCTCCATCCAGAAAACCTATGACCTCACCCGCTACCTGGAGCACCAACTCCGCAGCTTGGCTGGGACCTATGTGAGTATCCAGCGTAGGAATCTGGGAGTTGGGGAGGAGTGAGGAGTTGGGGAAAGACAGTCCTAACCGTGGAGGGTTCTGGTAAATGATGGGGTGAGGAGGGGCTCTTTGGCTCCCACCAGTCCCCCTGTCTGGTCTA
+
ABAAAFFFCFFFGGGGGGGGGGHHGGGGGGHHFGGGGGHHGHGHGGHHHHHHHHHEHGHHGHHHHHHHHHHGGEEGHFHHFHHHGHHHGHGHGGGGGHHHGHHGGGHHGHHHHHHHGHHHHHHHHGGGGGHHHHHHHHHGGHHHGGGGGGGHHHHHHGGHHHGGGGHHHHHHHHHHGHHHGGGGGGGGAFGGGGGGGGGGGGGGGGFFFFFFFFFFFFFFFFFFFFFFFFFFFFFFFFFFFFFFFFFFFFF
@M05620:37:000000000-D9766:1:1101:8492:11010 1:N:0:30
GAGGCTGCTTTGGAAGAAACTGACAAGCCAGGGACACAAGATCGGAAGAGCACACGTCTGAACTCCAGTCACCGCTCATTATCTCGTATGCCGTCTTCTGCTTGAAAAAAAAAAAAACCAATTATAGTTTCCACCTAACACCATTACATCACCCAACAGAATTACCCTTTCTCTCTCCTTTTCTCTTTTCCCATGTTCCTCGTAGTCCCCTTTTTTGACCGATGTCTCCCTTTTGACCATGTCCATTATCT
+
A3A>>ACBFFDDGCBA4FFFFGGBF5BB24BBA2B2BBAGCG5AA2BEAAFFACFAGHHB5ABGFE3BFB353?>>>>@DB@FG4BB1BBGF/E>F?BGE4FF3BF??CE>EF?C/>/???F11?111<1111<0011<1<..10000000</.....///00000/0/;0000:00/0:00;00000;00:09/;90;00..9..00/./.00/9-.9;---;.//;//.:///.;;/99/;////:9B/
@M05620:37:000000000-D9766:1:1101:11734:11017 1:N:0:30
AGTGCCAGCTCTCAATCGCACAGGGGACCCAGGGCCTGGCCCCTCCATCCAGAAAACCTATGACCTCACCCGCTACCTGGAGCACCAACTCCGCAGCTTGGCTGGGACCTATGTGAGTATCCAGCGTAGGAATCTGGGAGTTGGGGAGGAGTGAGGAGTTGGGGAAAGACAGTCCTAACCGTGGAGGGTTCTGGTAAATGATGGGGTGAGGAGGGGCTCTTTGGCTCCCACCAGTCCCCCTGTCTGGTCTA
+
AAAAAFFFBFFFGGGGGGGGGGHHGGGGGGHHFGGFGGHHHHGHGGGHHHHHHHHHHGHHHHHHHHHHHHHGGEGGHHHHHHHHGHFGGHHHGGGGGHHHGHHGGGHHGHHHHHHHGHHHHHHHHGGGGGHHGHHHHHHGGHHGGGGGGGGHHGHHCDHHHHGGGGHHGHHHHHHHHHHHGGGGGGGGGGGGGGGGGGGGGGGGGGFFFFFFFFFFFFFFFFFFFFFFFFFFFFFFFFFFFFFFFFFFFFB
@M05620:37:000000000-D9766:1:1101:17175:11023 1:N:0:30
AGTGCCAGCTCTCAATCGCACAGGGGACCCAGGGCCTGGCCCCTCCATCCAGAAAACCTATGACCTCACCCGCTACCTGGAGCACCAACTCCGCAGCTTGGCTGGGACCTATGTGAGTATCCAGCGTAGGAATCTGGGAGTTGGGGAGGAGTGAGGAGTTGGGGAAAGACAGTCCTAACCGTGGAGGGTTCTGGTAAATGATGGGGTGAGGAGGGGCTCTTTGGCTCCCACCAGTCCCCCTGTCTGGTCTA
+
ACABBFFFDFFFGGGGGGGGGGHHGGGGGGHHGGGGGGHHHHGHGGHHHHHHHHHHHGHHHHHHHHHHHHHGGEGGHGHHHHHHHHHHGHHHGGGGGHHHGHHGGGHHGHHHHHHHHHHHHHHHHGGGGGHHHHHHHHHGGHHHGGGGGGGHHHHHHGHHHHGGGGHHHHHHHHHHHHHHGGGGGGGGEGGGGGGGGGHHHGGGGGFFFFFFFFFFFFFFFFFFFFFFFFFFFFFFFFFFFFFFFFFFFFF
@M05620:37:000000000-D9766:1:1101:17755:11025 1:N:0:30
AGTGCCAGCTCTCAATCGCACAGGGGACCCAGGGCCTGGCCCCTCCATCCAGAAAACCTATGACCTCACCCGCTACCTGGAGCACCAACTCCGCAGCTTGGCTGGGACCTATGTGAGTATCCAGCGTAGGAATCTGGGAGTTGGGGAGGAGTGAGGAGTTGGGGAAAGACAGTCCTAACCGTGGAGGGTTCTGGTAAATGATGGGGTGAGGAGGGGCTCTTTGGCTCCCACCAGTCCCCCTGTCTGGTCTA
+
AA>AAFFFCFFFGGGGGGGGGGHHGGGGFGHHGEGGCFHHHHGHGGHFHHHHGHHHHGHGHHHHHHHHHHHGGEFGHHHHHHHHGHCGGHFHGGGFGHHHGHGEEAFGEHFGFGFHHDGHHGHHHGEGCGFHHHHHHH0FGHHHGGFCGCDHHHHGGFGHHHGGGGHHHHHHHGHHHFHGAAEGDGGG:FGGGGGGGGGGGGGBEDFFFFFFFFFFFFFFFFFFFFFEEFFFFFFFFFEADEBFF/FFFFF
@M05620:37:000000000-D9766:1:1101:18660:11031 1:N:0:30
ACCACACCTTCTACAATGAGCTGCGTGTGGCTCCCGAGGAGCACCCCGTGCTGCTGACCGAGGCCCCCCTGAACCCCAAGGCCAACCGCGAGAAGATGACCGGTGAGTGGCCCGCTACCTCTTCTGGTGGCCGCCTCCCTCCTTCCTGGCCTCCCGGCGCTGCGCCCTTTCTCACTGGTTCTCTCTTCTGCCGTTTTCCGTAGGACTCTCTTCTCTGCCCTGCGTCTCCTTTGGAACTCTGCAGGTTCTAG
+
CCCCDDDCFFFFGGGGGGGGGGHHGGGEHGHHHGGGGGGGGHHHHGGGFGGGHHHHHHHGGGGGGGGGGGGHHHHGGGGHGHHHHGGGGGGGGGHHHHHH2>C<A/?FGGGHHFFG-DHFHHHHHHHHHGGHGGGGGFGHGGGGGGFFFGGGGGGGG-?FFFFFFFFCFFFFF0FFBFFFFFFFFFFFFFFFAADFFFFDFADFFFFFFFFFFFFFF0;EBF.;DFFFFFFF0F0BFFFFFFFFFFFFF0:
@M05620:37:000000000-D9766:1:1101:18675:11041 1:N:0:30
ACCACACCTTCTACAATGAGCTGCGTGTGGCTCCCGAGGAGCACCCCGTGCTGCTGACCGAGGCCCCCCTGAACCCCAAGGCCAACCGCGAGAAGATGACAGGTGAGTGGCCCGCTACCTCTTCTGGTGGCCGCCTCCCTCCTTCCTGGCCTCCCGGAGCTGCGCCCTTTCTCACTGGTTCTCTCTTCTGCCGTTTTCCGTAGGACTCTCTTCTCTGACCTGAGTCTCCTTTGGAACTCTGCAGGTTCTAG
+
ABBCBCCCFFFFGFFGGGFGGGHHGGCEGGGFHFGGGGGGGHHHHGGGEGFGHGGFHHHGGG0EGGGGGGGFHHHGGGGGEFHHHGGGGGCGGGGFGHFHHHGHHHHHHGFGFGGGGCGHHHGHHHHGHGGHGGGGGHGHHGHHGHGGGGGGGGGGGGGGGGGGGGFFEFFFFFFFFFBFFFFFFFFFFFFFFFFFFFFFFFADFFFFFFFFFFFFFFFFFFFFFFFFFFFFFFFFFFFFFFFFFFFFFFF
@M05620:37:000000000-D9766:1:1101:16761:11044 1:N:0:30
GAGGCTGCTTTGGAAGAGCACACGTCTGAACTCCAGTCACCGCTCATTATCTCGTATGCCGTCTTCTGCTTGAAACAAAAAAAAACCGAGAGAAGATGCCCAGGTTAGTGGCCCGCTCCCTCTTCTGGTTGCCGCCTCCCTCCTTCCTGGCCTCCCGGAGCTGCGCCCTTTCTCACTGTTTCTCTCTTCTGCCGTTTTCCGCCGGCCTCTCTTCTCTGACCTGAGTCTCCTTTTGACCTCTGCCGGTTCTA
+
>1>>AA1AFFD@AGFB1BGBGFFEFGHFF3GHHH1FDBGHHEEEEG1FFFHHHFGFHGHFEAEBBGAGGHFHHHH1FGH0//>EE/?//>//?B01><F1B<//BB10FB0?GE/>/<CF0001FD1?F1/?F@C@.CGGHHCGHGB<0<<.GCHG.;-:;;/;-;CAGFGGGGEFG0;CFGGFGGFBC0;00-9-9-/B-----9-9:/FBFFFBB;9BFF-/-9/;//9/B/999F99/9//;--;-BB
@M05620:37:000000000-D9766:1:1101:7884:11046 1:N:0:30
AGGGCCAGCTCTCCATCGCACAGGGGCCCCAGGGCCTGGCCCCTCCATCCAGAAAACCTATGACCTCACCCGCTACCTGGAGCACCCACTCCGCAGCTTGGCTGGGACCTATGTGAGTATCCAGCGTCGGAATCTGGGCGTTGGGGCGGCGTGCGGCGTTGGGGACAGCCCGTCCTAACCGTGGCGGGTTCTGGTAAATGATGGGGTGAGGAGGGGCTCTTTGGCTCCCACCAGTCCCCCTGTCTGGTCTA
+
>11>>>1AAFFFEBFA1AEAAAFFF00A0ABEFGG/AAEEFHGHGGBH1AFEF010BE0FBFBGGDFGHHH@EEEGHFBFBFG>CF?EEFHFEECE/F<BEGHGCCHHGF1FGHE21@2@GH>GHCG/>/</<F11=0.-AC-GC?.-;-9=A.@;-;@@-;@@-----;-;@FBFB/F-@F?@-;@@@FFFBFFFFEFF/FFFEBB@EFE/9?=?@@FFFFFFFFBEE-AB-9/FFFFF@FFFFFF/FFF
@M05620:37:000000000-D9766:1:1101:21270:11056 1:N:0:30
ACCACACCTTCTACAATGAGCTGCGTGTGGCTCCCGAGGAGCACCCCGTGCTGCTGACCGAGGCCCCCCTGAACCCCAAGGCCAACCGCGAGAAGATGCCCAGGTGAGTGGCCCGCTACCTCTTCTGGTGGCCGCCTCCCTCCTTCCTGGCCTCCCGGAGCTGCGCCCTTTCTCACTGGTTCTCTCTTCTGCCGTTTTCCGTAGGACTCTCTTCTCTGACCTGAGTCTCCTTTGGAACTCTGCAGGTTCTA
+
CCCCCCCCFFFFGGGGGGGGGGHHGGGGHGHHHGGGGFGGGHHHHGGGGGGGHHHHHHHGGGGGGGGGGGGHHHHGGGGHGHHHHGGGGGDGGGHHHHHHHHHGHHHHHHGGHHGGGGGHHHHHHHHHHHGHHGGGGGHGHHGHHGGGGGGGGGGGGG?FGGGGGGFFFFFFFFFFFFFFFFFFFFFFFFFFFFFFFFFFFFFFFFFFFFFFFFFFFFFFFFFFFFFFFFFFFFFFFFFFFFFFFFFFFFF
@M05620:37:000000000-D9766:1:1101:20450:11074 1:N:0:30
AGTGCCAGCTCTCAATCGCACAGGGGACCCAGGGCCTGGCCCCTCCATCCAGAAAACCTATGACCTCACCCGCTACCTGGAGCACCAACTCCGCAGCTTGGCTGGGATCTGGGAGTTGGGGAGGCGTGAGGAGTTGGGGCCCGCCCGTCCTCCCCGTGGAGGGTTCTGGTACCTGATGGGGTGAGGCGGGGCTCTTTGGCTCCCACCAGTCCCCCTGTCTGGTCTCTCTCCTGCCCTTAGCTCGGACGAGC
+
BCABBFFFCFFFGGGGGGGGGGHHGGGGGGHHGGGGGGHHHHGHGGHHHHHHHHHGHGHHHHHHHHHHHHHGG>EFHHHHGHHHHHFEGHHFEGGGGHFHGHHGGGGHGHHHH0?CGFGG?/>CADGG/?GGFFGHHG-.A<CAD-@DEGGBCEGGGGGGFGGCAFGGGFGF0;FGGGGGGFF.FF9@FFFFFFFFFFFFFFFFEFFFFFFFFFFFFFFFBFFFF0;FFFFFFFFFFFFFBFFFF:-:-;@
@M05620:37:000000000-D9766:1:1101:15963:11083 1:N:0:30
AGTGCCAGCTCTCAATCGCACAGGGGACCCAGGGCCTGGCCCCTCCATCCAGAAAACCTATGACCTCACCCGCTACCTGGAGCACCAACTCCGCAGCTTGGCTGGGATCTGGGAGTTGGGGAGGAGTGAGGAGTTGGGGAAAGACAGTCCTAACCGTGGAGGGTTCTGGTAAATGATGGGGTGAGGAGGGGCTCTTTGGCTCCCACCAGTCCCCCTGTCTGGTCTATCTCCTGCCCTTAGATCGGAAGAGC
+
BBABBFFFDFFFGGGGGGGGGGHHGGGGGGHHGGGGGGHHHHGHGGHHHHHHHHHHHGHHHHHHHHHHHHHGGEGGHHHHFGHHHHHHGHHHGGGGGHHHGHHGGGH3FHHEG0FBGFFG/FDG/CGFDGGHD0FHHGGGFEHGGGHHHHGGHHCG<C@EGGG.CGCGH;CG::0B;FBADGGGFGGG?F-?99FBBFFFFFF.:.DEFFFFFEDA9FFFFF0BBFFFBFF0FBFFFB0;0:FEFA.AAA/
@M05620:37:000000000-D9766:1:1101:7527:11093 1:N:0:30
AGTGCCAGCTCTCAATCGCACAGGGGACCCAGGGCCTGGCCCCTCCATCCAGAAAACCTATGACCTCACCCGCTACCTGGAGCACCAACTCCGCAGCTTGGATGGGACCTATGTGAGTATCCAGCGTAGGAATCTGGGAGCTGGGGAGGAGTGAGGAGTTGGGGAAAGACAGTCCTAACCGTGGAGGGTTCTGGTAAATGATGGGGTGAGGAGGGGCTCTTTGGCTCCCACCAGTCCCCCTGTCTGGTCTA
+
>>>ABD5B3FBFEFGGGFGGEEBFCEFEGGEEGAEGCAFBFHG1EFBFFHGFHBBG3E33GEGHFGFEG11EEE?EHDGEHGH??FHHGFEGGD@/EFGHC3F3F/GHGG2F2FDGG3FG33?FB/C/C/GH2@2110?F/0<FGGG--E.>GHF<<E</=/@-CDH.//GFCH000<GGGG.-99E?DFFFG0FGFGGFGGG09ED-..9/A.;;@@?BF/B/B/9AEBAFFFFFFFFFFFFFFFF;;BB
@M05620:37:000000000-D9766:1:1101:16840:11094 1:N:0:30
ACCACACCTTCTACAATGAGCTGCGTGTGGCTCCCGAGGAGCACCCCGTGCTGCTGACCGAGGCCCCCCTGAACCCCAAGGCCAACCGCGAGAAGATGCCCAGGTGAGTGGCCCGCTACCTCTTCTGGTGGCCGCCTCCCTCCTTCCTGGCCTCCCGGAGCTGCGCCCTTTCTCACTGGTTCTCTCTTCTGCCGTTTTCCGTAGGACTCTCTTCTCTGACCTGAGTCTCCTTTGGAACTCTGCAGGTTCTA
+
AABAAABBFFFFGFGFGGGGGGHHGGGGHGGHFGGGCFGGGGHHHGGGGGGA5FGFHHHGGG?FGGGGGGGFHHGGGGFHEHHHHGGEGFGGGGHFHHHGHHGCFFGFGHFGHHCGGGGHHHFHHHGHHHGHH@@DDDHGHHGHGGGGFFGGFAEGGGGGG.CFGGFFFFFFFFFF/FFFFFFFFFFFFFFFFF9AFFFFBFFFFFFFFBFFFFFFFFFFFFFFFFF:B9BFFFBB/FFFFFFFFFAFFFB
@M05620:37:000000000-D9766:1:1101:17411:11095 1:N:0:30
ACCACACCTTCTACAATGAGCTGCGTGTGGCTCCCGAGGAGCACCCCGTGCTGCTGACCGAGGCCCCCCTGAACCCCAAGGCCAACCGCGAGAAGATGCCCAGGTGAGTGGCCCGCTACCTCTTCTGGTGGCCGCCTCCCTCCTTCCTGGCCTCCCGGAGCTGCGCCCTTTCTCACTGGTTCTCTCTTCTGCCGTTTTCCGTAGGACTCTCTTCTCTGACCTGAGTCTCCTTTGGAACTCTGCAGGTTCTA
+
CCCBBCCBFFFFGFGGGGFFGGHGGAEEGGGAGGDGFGEEGHHHHGGGGGGGFHHHHHHGGEEEGGGGG?FHHHHGEGGHFEGHHGGGCG/@CGHHHHHGHHHGFHGHHHEGHHGGGGGHHHHGHHHGHHDHHGGFGGHGHHGHHGGGGFFGFFGGGAABDGGGGGFFFFFFFFFFFFFFFFFFFFFFFFFFFFFFFFFFFBFFFFFFFFFFFFFFFFBFFFFFFFFFFFFFFFFFFFFFFFFFFFFFFFE
@M05620:37:000000000-D9766:1:1101:21651:11118 1:N:0:30
AGTGCCAGCTCTCAATCGCACAGGGGACCCAGGGCCTGGCCCCTCCATCCAGAAAACCTATGACCTCACCCGCTACCTGGAGCACCAACTCCGCAGCTTGGCTGGGACCTATGTGAGTATCCAGCGTAGGAATCTGGGAGTTGGGGAGGAGTGAGGAGTTGGGGAAAGACAGTCCTAACCGTGGAGGGTTCTGGTAAATGATGGGGTGAGGAGGGGCTCTTTGGCTCCCACCAGTCCCCCTGTCTGGTCTA
+
ABAAAFFFBFFFGGGGGGGGGGH4FEGGGGHHFGGGGGHHHHGHGGHHHHHHHHHHHGHHHHHHHHHHHHHGGFGGHHHHEHHHHHFGFHHHGGGGGHHHGHHGGGHHGHHHHHHHHHHHHHHHHGGGGGFHHHHHHHHGGHHHGGEDGGGHHHHHHGHHHHGGGGHHHHHHHHHHHHHHGGGGGGGGGGGGGGGGGGGGGGGGGGFFFFFFFFFFFAFFFFFFFFFFFFFFFFFFFFFFFFFFFFFFFFF
@M05620:37:000000000-D9766:1:1101:16097:11132 1:N:0:30
ACCACACCTTCTACAATGAGCTGCGTGTGGCTCCCGAGGAGCACCCCGTGCTGCTGACCGAGGCCCCCCTGAACCCCAAGGCCAACCGCGAGAAGATGACAGGTGAGTGGCCCGCTACCTCTTCTGGTGGCCGCCTCCCTCCTTCCTGGCCTCCCGGAGCTGCGCCCTTTCTCACTGGTTCTCTCTTCTGCCGTTTTCCGTAGGACTCTCTTCTCTGACCTGAGTCTCCTTTGGAACTCTGCAGGTTCTAG
+
ABBBBBABFFFFGFGFFGGGGGFFGEEEAEGFHGGGGGGGDGHFHECG1AEEDDBGFAFEFECGFECFFGG2CFGEGGGFGFHFHGGGGGGGCCG2?2?GGF/?1<CGHFACGCCCDGH1<F0DH0<D/<C.<:A..:E/GFEHG/00FGGBA9..---AAFB??EB-B9/BF/B//BFF/BFBBF9BF//B9AAFFFF.BFD.BBBBFFFFFFBFFF/99./:9FFFBFFFB////BFFFFFFF.BFBFF
@M05620:37:000000000-D9766:1:1101:4636:11143 1:N:0:30
GAGGCTGCTTTGGAAGAAACTGACAAGCAAGGGACAAAAGATCGGAAGAGCACACGTCTGAACTCCAGTCACCGCTCATTATCTCGTCTGCCGTCTTCTGCTTGAAAAAAAAAAAAAACACCTCTCTGCTTCCCGCCCTCCCCCCTCTTCTCCCCCGCGGCCTTGCTCTTTCTTCCTGTTTTTTCCTTCTGCCCGTTTTCGCATTCCGTCTTCTCTTTGCCCCCTCTCCCTTTTGCAACTCTCACTCTCTT
+
A1>AAACAFFFFGGGGAGGGFBBBFABF0BFF0BF000BFFGHGGEFGAGHFFFGEFGGGDGHHHGAGFGHFG>EEGGBGD2BBGB//BBGB>?>FFG@BBFHFGHDGFEGE?/>>////??001>111111>0.--<<.<<..--:/;000;99A----99-/9//;F/9//:;//;/;/---9;////;;;--;9;9;-----;///---/;;//////9---9;9/;-//99///9;///9///;///
@M05620:37:000000000-D9766:1:1101:11741:11164 1:N:0:30
ACCACACCTTCTACAATGAGCTGCGTGTGGCTCCCGAGGAGCACCCCGTGCTGCTGACCGAGGCCCCCCTGAACCCCAAGGCCAACCGCGAGAAGATGCCCAGGTGAGTGGCCCGCTACCTCTTCTGGTGGCCGCCTCCCTCCTTCCTGGCCTCCCGGAGCTGCGCCCTTTCTCACTGGTTCTCTCTTCTGCCGTTTTCCGTAGGACTCTCTTCTCTGACCTGAGTCTCCTTTGGAACTCTGCAGGTTCTA
+
CCCCCCCDFFFFGFGGGGGGGGHHGGGFHGHHHGGGGGGGGHHHHGGGFGGGHHHHHHHGGGGGGGGGGGGGHHHGGGGHGHHHHGGGGGGGGGHHHHHHHHHGHHHHHHGGHHGGGGGHHHHHHHHGHHGHHGGGGGHGHHGHHGGGGGGGGGGGGG?FGGGGGGFFFFFFFFFFFFFFFHFHHFFFHHHHFFFFFFFFFFFFFFFFFFFFFFHFFFFFFFFFFFFFHFFFHFFFFFFFFFFFFFFFFFB
@M05620:37:000000000-D9766:1:1101:24488:11164 1:N:0:30
AGTGCCAGCTCTCAATCGCATAGGGGACCCAGGGCCTGGCCCCTCCATCCAGAAAACCTATGACCTCACCCGCTACCTGGAGCACCAACTCCGCAGCGTAGGAGTTGGGGAGGAGTGAGGAGTTGGGGAAAGACAGTCCTAACCGTGGAGGGTTCTGGTAAATGATGGGGTGAGGAGGGGCTCTTTGGCTCCCACCAGTCCCCCTGTCTGGTCTATCTCCTGCCCTTAGATCGGAAGAGCACACGTCTGAA
+
BBABBFFFBFFFGGGGGGGAAAFFFGGGGGHHEFGGGGHFFHGHGGHHHHHHGHGHHGHHHHHHHHHHHHHGGEGGHHHHHGHHHHHHGHHHGGGGGE>EEGFGHHHHGGGGGDGHHHHFCEFGGGGGGGHHHHHHHHHHFHGFGAFCEHGCCGHHHHHFFHHHHHHHHGCC?F?FFEBCGGGGFGGGFFGGGFFDEFBFBFFFFFFFFFFFFFFFFFFFFFFFFFFFFBFFFDFFFFFFFFFFFFFFEFF
@M05620:37:000000000-D9766:1:1101:17121:11173 1:N:0:30
AGTGCCAGCTCTCAATCGCACAGGGGACCCAGGGCCTGGCCCCTCCATCCAGAAAACCTATGACCTCACCCGCTACCTGGAGCACCAACTCCGCAGCTTGGCTGGGACCTATGTGAGTATCCAGCGTAGGAATCTGGGAGTTGGGGAGGAGTGAGGAGTTGGGGAAAGACAGTCCTAACCGTGGAGGGTTCTGGTAAATGATGGGGTGAGGAGGGGCTCTTTGGCTCCCACCAGTCCCCCTGTCTGGTCTA
+
ABAAAFFFBFFFGGGGGGFFGGHGGFEFGGHG2EEFGGHHHHGHGGHGHHHHHGHEFFHHHFHHHGHGHHHEEEEGHBDG?FHHHHE1EHHHEGFGGHFEGHFGGGHHGHHHHHHHHHHGHHHHHGEGGGHHHHGHHHHGGHHHGGFGGGGHHFHHFGGHHHGGGGHHCHHHHHHHHHHHGGGGGGGGEGGGGGFGGGGGGGGGGGFFFFFFFFFFFFFFFFFFFEFFFFFFFFFFFFFFFFFFFFFFFFB
@M05620:37:000000000-D9766:1:1101:11726:11176 1:N:0:30
ACCACACCTTCTACAATGAGCTGCGTGTGGCTCCCGAGGAGCACCCCGTGCTGCTGACCGAGGCCCCCCTGAACCCCAAGGCCAACCGCGCGAAGATGCCCCGGTGGGTGGCCCGCCTCCTCTTCTGGTTGCCCCCCCCCTCCTTCCCTGCCCCCCGGGGCCTCCCCCTTTCCCCCTGGTTTCCTCTTTCGCCCTTTTCCGTAGGACCCCCTTCTCTGACCCGGGTCCCCTTTGGAACCCTTCCGGTTCTT
+
AAAABBBA4FBFFGGGGF5BFFHHGEE242BFFFFAAE2E?GHHHGG01AEFEGFGGHFAEECGGEGGG>?FGGHGGEEHGHHGEFAECG/>BGGDEHEGH//><-.-<.@ACG---.:://0:0000:0;.:0.9--A@-.;.;/F./;.;.9;@-;----....;;-:F///:99.A/B./////;//..;.-;BF/B99..:/:...--9.9/////;.---.9..;.:B/FBFF.../9/.-9A.//
@M05620:37:000000000-D9766:1:1101:5394:11198 1:N:0:30
ACCACACCTTCTACAATGAGCTGCGTGTGGCTCCCGAGGAGCACCCCGTGCTGCTGACCGAGGCCCCCCTGAACCCCAAGGCCAACCGCGAGAAGATGACAGGTGATTGGCCCGCTACCTCTTCTGGTGGCCGCCTCCCTCCTTCCTGGCCTCCCGGAGCTGCGCCCTTTCTCACTGGTTCTCTCTTCTGCCGTTTTCCGTAGGACTCTCTTCTCTGACCTGAGTCTCCTTTGGAACTCTGCAGGTTCTAG
+
BBBBBBBBFFFFGGGGGGGGGGHHGFFAEEHHHGGDEGEGFHHHHGGGE?FGGHGHHHGFGGGGGGGGGGGHHHHGGGGHGHHHHGGGGG@CCGHHFHHFGC/?GH11<?0F/<DFCGHHG<FF<G0<CE.C-C-.CC:GHGH0GHHHFFGGFGCA9:--CFB-BG;AFF//////9./;;BFBBFFFFB99-:.:;9BA:.;ABFFB/F/FFBBFF/BFFFBF/B/FB9FBBF//;:FF9:/F.:;F9/B
@M05620:37:000000000-D9766:1:1101:6743:11215 1:N:0:30
ACCACACCTTCTACAATGAGCTGCGTGTGGCTCCCGAGGAGCACCCCGTGCTGCTGACCGAGGCCCCCCTGAACCCCAAGGCCAACCGCGAGAAGATGCCCAGGTGAGTGGCCCGCTACCTCTTCTGGTGGCCGCCTCCCTCCTTCCTGGCCTCCCGGAGCTGCGCCCTTTCTCACTGGTTCTCTCTTCTGCCGTTTTCCGTAGGACTCTCTTCTCTGACCTGAGTCTCCTTTGGAACTCTGCAGGTTCTA
+
BCCBBBBBFFFFGFGGGGGGGGHHGGGGHGHHHGGGDGGGGHFHHGGGFGGGBGHHHHHG?FEGGGGGGGGHHHHGGGGHGHHHGGGGGGGGGGHGHHGE2<G/11?CG1/F<GC@CG-<GD0DHH00=/.CCDGCGGHEB/EFGFGFGGFFFFFGG---9C/FCGADCFFFFFFFFBBF/BFFBFFFFFFFFF:AFFFBABFDD/9;BFFB/FFFF/FFFFFFFF/BBBFBF//BBBFFFFEFFF.BBFF
@M05620:37:000000000-D9766:1:1101:15981:11215 1:N:0:30
AGTGCCAGCTCTCAATCGCACAGGGGACCCAGGGCCTGGCCCCTCCATCCAGAAAACCTATGACCTCACCCGCTACCTGGAGCACCAACTCCGCAGCTTGGCTGGGACCTATGTGAGTATCCAGCGTAGGAATCTGGGAGTTGGGGAGGAGTGAGGAGTTGGGGAAAGACAGTCCTAACCGTGGAGGGTTCTGGTAAATGATGGGGTGAGGAGGGGCTCTTTGGCTCCCACCAGTCCCCCTGTCTGGTCTA
+
>3>AAD5CAFFFBEGFFAFCE?FHCGGGCE2FFAAAFFHCCGGFEGGH5B3F3A3FGGBFHHFHGHEGHHHEFGGGHGF1EGGCFHFCE3FGG?/EEEGHDFFGGDHGFGHFBF2BDFGFGDFHF/?ADGHHHHEF<FGC?FD1/@GCGFGHCFDCGGCCGFCGG.GCGHFHCFHHGB/C?EA@DEDG.9FFGF;FFFGBGBFFGG9B999FDF?=@BABF//BF//AEFFFFFFB//EA-AFFFFFBFF/
@M05620:37:000000000-D9766:1:1101:26712:11217 1:N:0:30
AGTGCCAGCTCTCAATCGCACAGGGGACCCAGGGCCTGGCCCCTCCATCCAGAAAACCTATGACCTCACCCGCTACCTGGAGCACCAACTCCGCAGCTTGGCTGGGACCTATGTGAGTATCCAGCGTAGGAATCTGGGAGTTGGGGAGGAGTGAGGAGTTGGGGAAAGACAGTCCTAACCGTGGAGGGTTCTGGTAAATGATGGGGTGAGGAGGAGCTCTTTGGCTCCCTCCAGTCCCCCTGTCTGGTCTA
+
>AABBFFFBFFFG4FGGAFFEFBF2AEFGGHHGGGGGFGHHHGHGGEHHHHGHBFGGFHHH3FGGGGHHHHFGGCEHHGBFFF?FG1GFGHHGA/EGGHHGHHFE/BGGHHHGHHHH3FHHHDGHG?CB?GGHGHHHGHGAGHH?GGGDGGHHHHHH.CFGF@FEDEHHHHG:0CFCHHHA:EGDGGG..CFFG;FFGGGG0FBEGFFFFFFFF.:.:FFFFF/B9BAE.BAFBBFFFEAFEFFFBF/;/;
@M05620:37:000000000-D9766:1:1101:8825:11259 1:N:0:30
ACCACACCTTCTACAATGAGCTGCGTGTGGCTCCCGAGGAGCACCCCGTGCTGCTGACCGAGGCCCCCCTGAACCCCAAGGCCAACCGCGAGAAGATGACCGGTGAGTGGCCCGCTCCCTCTTCTGGTGGCCGCCTCCCTCCTTCCTGGCCTCCCGGAGCTGCGCCCTTTCTCCCTGGTTCTCTCTTCTGCCGTTTTCCGTCGGACTCTCTTCTCTGCCCTGAGTCTCCTTTGGCACTCTGCCGGTTCTAG
+
CCCCCCCAFFFFGGGGGG5FGGHHGGGBAEHHHFGFDGGGGHHHHGEEEEFGGHHHHHHAFEFGGGGGGGGHHHHGGGGHGHHHHGGGGG<BDGHHHHHHCCGAD/FGHGGHHGDFCACGHHHHHFHHFGHHGGGGGHGGGGGG;CF;FFFGGGGDF-ADGFBDDFFFFFFFF/FFBEFFBFFFFFF/BFFFFDFFFFFAF.-@:9;FFFFFFFFFF/BEBF/;BBFFFBFFFFFFF9FBFB/;BCDEFF9
@M05620:37:000000000-D9766:1:1101:19797:11288 1:N:0:30
ACCACACCTTCTACAATGAGCTGCGTGTGGCTCCCGAGGAGCACCCCGTGCTGCTGACCGAGGCCCCCCTGAACCCCAAGGCCAACCGCGAGAAGATGCCCAGGTGAGTGGCCCGCTACCTCTTCTGGTGGCCGCCTCCCTCCTTCCTGGCCTCCCGGAGCTGCGCCCTTTCTCACTGGTTCTCTCTTCTGCCGTTTTCCGTAGGACTCTCTTCTCTGACCTGAGTCTCCTTTGGAACTCTGCAGGTTCTA
+
ABBABBBBFFFFGGGGFGFFGEHGGEEBFAHHCGGEFGGGGHHHHGGGGAGGHHGHHHHGCGGGG1EGGGGFHCGGGGGHACHGHGAEFG<<@DCG2GFFHHHGHHHHFHGGGHGGGGGHHHHHHHHGHHFHFFCGGGEEHHGHHGFGGGGFGGGGGG-DFGGGGGFFFFFFFFFFFFFFFFFFFFFFFFFFFFFFFFFFDF:DFFEFFFFFFFFFFFFFFFFF9FFFFFFFFFEFFFFFFFBFFFFFFFF
@M05620:37:000000000-D9766:1:1101:5901:11298 1:N:0:30
ACCACACCTTCTACAATGAGCTGCGTGTGGCTCCCGAGGAGCACCCCGTGCTGCTGACCGAGGCCCCCCTGAACCCCAAGGCCAACCGCGAGAAGATGACAGGTGAGTGGCCCGCTCCCTCTTCTGGTGGCCGCCTCCCTCCTTCCTGGCCTCCCGGAGCTGCGCCCTTTCTCACTGGTTCTCTCTTCTGCCGTTTTCCGTAGGACTCTCTTCTCTGACCTGAGTCTCCTTTGGAACTCTGCAGGTTCTAG
+
DDDDDDDCFFFFGGGGGGGGGGHHGGGGHGHHHGGGGGGGGHHHHGGGGGGGHHHHHHHGGGGGGGGGGGGHHHHGGGGHGHHHHGGEGGCGGGHHHHGH2FF?GGGHHGGHHGGG-CFHHHHHHHGGHGHHGGGGGHGHHGHHHGGFBFGGGGGGD-ADGGGGGFFFFFFFF0FFFFFFFFFFFFHFFFHFFFFFFHFDF.<DFFFFFFFHFFFFF0<FFFBFFFFFFFFFFF0<FBFFFF0FFFFFFFF
@M05620:37:000000000-D9766:1:1101:26133:11307 1:N:0:30
AGTGCCAGCTCTCAATCGCACAGGGGACCCAGGGCCTGGCCCCTCCATCCAGAAAACCTATGACCTCACCCGCTACCTGGAGCACCAACTCCGCAGCTTGGCTGGGACCTATGTGAGTATCCAGCGTAGGAATCTGGGAGTTGGGGAGGAGTGAGGAGTTGGGGAAAGACAGTCCTAACCGTGGAGGGTTCTGGTAAATGATGGGGTGAGGAGGGGCTCTTTGGCTCCCACCAGTCCCCCTGTCTGGTCTA
+
ABBBBFFFBFFFGGGGGGGGGGHHFGAEEGEEAEGGAFHHFHGDGGFFHHGHBGEGHGHHGHHHHHHHHFHEGEFGF@GHHGFHHHAGEF3FFGGGGHBGEHFGG?AGEHCDGHHFFFFFHFHFHCCE//GGH2DFBCGF/?GFG@CGFDAGCB<GGDGHGGGGG?GGHHHGHHFFHHFC?EE?DGGG9.ABFFGGFB0FFGGGGGFFFFFFDDD=;FF/BFF/;F/AEB.AAAFF/B.A-EFFF;/9;/;
@M05620:37:000000000-D9766:1:1101:5970:11307 1:N:0:30
AGTGCCAGCTCTCCATCGCACAGGGTACCCAGGGCCTGGCCCCTCCATCCAGAAAACCTATGACCTCACCCGCTACCTGGAGCACCCACTCCGCAGCTTGGCTGGGATCTGGGCGTTTAGCCGGCGTGGGGAGCTGGGTCCTGCTCGTCCTCCCCGTGGAGGGTTCTGGTACCTTATGGGGTGCGGCGGGGCTCTTTGGCTCCCCCCAGTCCCCCTGTCTGGTCTCTCTCCTGCCCTTCGCTCGGGGGCGC
+
>1>>>DF11CFFGFGFGGECEGHFG0BABAAGF0AAAFGGHHGHGGH1BCFGFFHFGEE1BFFHHFGEH0B/>/>>GF1BBBFGHH/??G>B?E/>>G10?F1?EEG1FGFHF//>///111/>//></<-F-.<<CA</.0<</<.-.;.0;.E@.;-9E.9.9999BCB0CB0;B0C.CG@--@@---@=-;FFFF/;9/A------9/B/AA@-FFFB/B//9;BFFFF//-9//--:9--9------
@M05620:37:000000000-D9766:1:1101:24747:11312 1:N:0:30
AGTGCCAGCTCTCAATCGCATAGGGGACCCAGGGCCTGGCCCCTCCATCCAGAAAACCTATGACCTCACCCGCTACCTGGAGCACCAACTCCGCAGCTTGGCTGGGACCTATGTGAGTATCCAGCGTAGGAATCTGGGAGTTGGGGAGGAGTGAGGAGTTGGGGAAAGACAGTCCTAACCGTGGAGGGTTCTGGTAAATGATGGGGTGAGGAGGGGCTCTTTGGCTCCCACCAGTCCCCCTGTCTGGTCTA
+
BCBCCFFFCFFFGGGGGGGG2AFGGEGGGGHHGGGGGGHHHHGHGGHHHHHHHHHHHGHHHHHHHHHHHHGGGEGGHFHHHHHHHHHHGHHHGGFGGHHHGHGGGGHHGHHHHHHHHGHHHHHHHGEGGGHHHHHHHHHGFHHHGGGGGGGHHHHHHGHHHHGGGGHHHHHHFHHGHHHHGGGGGGGG;AFGGGGGGGGGGGGGGGGFFFFFFFFFFFFFFFFFFFFFFFFFFFFFFFFFFFFFFFFFFFF
@M05620:37:000000000-D9766:1:1101:26150:11325 1:N:0:30
AGTGCCACCTCTCAATCGACCCGGGGACCCAGGCCCTGGCCCCTCCAGCCAGAAAACCTGTGACCTCACCCGCTACCTGGAGCACCAACTACGCCGCTTGGCCGGGAACTATGTCAGCAACCAGCGTAGCAATCTGGGAGTTGGGGAGGAGTGAGGACTTGGGGAAAGACAGTACTAAACGTGGAGGGCTCTGGTAAATGATGCGCTGAGGAGGCCTTCTATCCCTCTCAGCAGTTCCCCTGTCTACTCTA
+
>1>>>111BBFDG1B3FFGCG?E0E0E/ABAAA/AA/BB00BAEEGEBEFAB001B0>B0D1@DGBFBFC0>/>>>FEBBFFBGF/0??0BB////</<??01</>C@CFDD1F1@F1?000<FG@.<-.1<1<=DDBFECCDGC?.-;A::C:C.B./;09A@AAA./;BFF0900C0BFF.EBE-@--99FB::BFFFB/;/;----9-;-A--/9;//;///;-99B//BA////9BFEFFF//;B/;
@M05620:37:000000000-D9766:1:1101:22040:11333 1:N:0:30
ACCACACCTTCTACAATGAGCTGCGTGTGGCTCCCGAGGAGCACCCCGTGCTGCTGACCGAGGCCCCCCTGAACCCCAAGGCCAACCGCGAGAAGATGCCCAGGTGAGTGGCCCGCTACCTCTTCTGGTGGCCGCCTCCCTCCTTCCTGGCCTCCCGGAGCTGCGCCCTTTCTCACTGGTTCTCTCTTCTGCCGTTTTCCGTAGGACTCTCTTCTCTGACCTGAGTCTCCTTTGGAACTCTGCAGGTTCTA
+
DDEEEEDCFFFFGGGGGGGGGGHHGGGGHGHHHGGGGGGGGHHHHGGGEGGGHHHHHHHGGGGGGGGGGGGHHHHGGGGHGHHHHGGGGGGGGGHHHH2?FCGFFG1?G?/FFH@---<FGGGBG1=<GG?C<-=<EGHFGFG/GFG1FGG?0:9EG?D9?F0CBGFFFFFFFFBFFB/BB:BFBFFFFFBF0@D./9<<.BA..0<//0<0<<1<:1<BF1/:/11<FFF1FF/B10<111<:B.<0<<F
@M05620:37:000000000-D9766:1:1101:7998:11365 1:N:0:30
ACCACACCTTCTACAATGAGCTGCGTGTGGCTCCCGAGGAGCACCCCGTGCTGCTGACCGAGGCCCCCCTGAACCCCAAGGCCAACCGCGAGAAGATGCCCAGGTGAGTGGCCCGCTACCTCTTCTGGTGGCCGCCTCCCTCCTTCCTGGCCTCCCGGAGCTGCGCCCTTTCTCACTGGTTCTCTCTTCTGCCGTTTTCCGTAGGACTCTCTTCTCTGACCTGAGTCTCCTTTGGAACTCTGCAGGTTCTA
+
CCCCCCCCFFFFGGGGGGGGGGHHGGGGHGHHHGGGGGGGGHHHHGGGGGGGHHHHHHHGGGGGGGGGGGGGHHHGGGGHGHHHGGGGGGGGGGHCGHHHHGHGHHHHHHGGHHGGGCGHHHHHHHGHGHDHHFGGGGHGHHGHHGGGGGGGGGGGGG-:CGGGGGFFFFFFFFFFFFFFFFFFFFFFFFFFFFFFFFFFFF?DD0;FFFFFFFFFFFFFFFFBBFFFFFFFFFFFFFFFFFFFFFFFFF9
@M05620:37:000000000-D9766:1:1101:25282:11372 1:N:0:30
ACCACACCTTCTACAATGAGCTGCGTGTGGCTCCCGAGGAGCACCCCGTGCTGCTGACCGAGGCCCCCCTGAACCCCAAGGCCAACCGCGAGAAGATGCCCAGGTGAGTGGCCCGCTACCTCTTCTGGTGGCCGCATCCCTCCTTCCTGGCCTCCCGGAGCTGCGCCCTTTCTCACTGGTTCTCTCTTCTGCCGTTTTCCGTAGGACTCTCTTCTCTGACCTGAGTCTCCTTTGGAACTCTGCAGGTTCTA
+
1>>AAA1AFF@13FGA31BB1F11ABFEH0FHHGA0EAE/EHHHHGEGE/EAGHHHHFCGGGGGCE@EGGGGHFCEGGGEGHHCFFGGG/>BCCHH11?FHFEGFCHGGHGGHHGGGGGHHHHHH0DGDGGHHGG-C@GHHHGHHFGGGGGGGGGFBG@GGGGEAGF@@FFFFFFFFFFFFBFFFFFFFFFFF@BFFFFFFFFFFFFFFFFFFFFFFBFFFFFFFFFFFFFFFFFFFFFFFEFFFFFBFFF
@M05620:37:000000000-D9766:1:1101:20773:11377 1:N:0:30
ACCACACCTTCTACAATGAGCTGCGTGTGGCTCCCGAGGAGCACCCCGTGCTGCTGACCGAGGCCCCCCTGAACCCCAAGGCCAACCGCGAGAAGATGACAGGTGAGTGGCCCGCTACCTCTTCTGGTGGCCGCCTCCCTCCTTCCTGGCCTCCCGGCGCTGCGCCCTTTCTCACTGGTTCTCTCTTCTGCCGTTTTCCGTAGGACTCTCTTCTCTGCCCTGAGTCTCCTTTGGAACTCTGCAGGTTCTAG
+
CCCBCCCCFFFFGGGGGGGGGGHHGGGEHGHHHGGGGGGGGHHHHGGGGGGGHHHHHHHGGGGGGGGGGGGHFHHGGGGHGHHHHGGGGGGGGGHHFHHHBGF?GDFFGGGHHGGGGGHHHHHHHHHHHGHHGFGGGHGHHGHHHHGGFGGGGGGGG-@CGCFFFFFFFFFFFFFFFFFFFFFFFFHFFFFFFFFFFFFFFFFFFFFFFFFHHHFFF0;EFF/:BFFFFFFFFFEFFFFFFFFFF.FFFFF
@M05620:37:000000000-D9766:1:1101:16340:11381 1:N:0:30
ACCACACCTTCTACAATGAGCTGCGTGTGGCTCCCGAGGAGCACCCCGTGCTGCTGACCGAGGCCCCCCTGAACCCCAATGCCAACCGCGAGAAGATGCCCAGGTGAGTGGCCCGCTACCTCTTCTGGTGGCCGCCTCCCTCCTTCCTGGCCTCCCGGAGCTGCGCCCTTTCTCACTGGTTCTCTCTTCTGCCGTTTTCCGTAGGACTCTCTTCTCTGACCTGAGTCTCCTTTGGAACTCTGCAGGTTCTA
+
BBBBBBBBFFFFGGGGGGFGGGHHGGCFHGGGHGGFDFECEHHHHGEEAAFEGFHHHHHGGGGGFGCGGGGHFHCGGEGGHHHHHGGGGGCGFGHHFFHHHGHEFGHHHGGGHHGGGCGHHHHHHEGFGHGHHGFCDDHGHHGHHHHGGGGGGGGGGG@GGGGGGGGFFFFFFFFFFFFFFFFFFFFFFFFFFFFFFFFFFFFADBFFFFFFFFFFFFFFFFF/BFFFFFFFFFFFFFFFFFFFFFAFFFB
@M05620:37:000000000-D9766:1:1101:3486:11388 1:N:0:30
ACCACACCTTCTACAATGAGCTGCGTGTGGCTCCCGAGGAGCACCCCGTGCTGCTGACCGAGGCCCCCCTGAACCCCAAGGCCAACCGCGAGAAGATGCCCAGGTGAGTGGCCCGCTACCTCTTCTGGTGGACGCCTCCCTCCTTCCTGGCCTCCCGGTGCTGCGCCCTTTCTCACTGGTTCTCTCTTTTGCCGTTTTCCGTAGGACTCTCTTCTCTGACCTGAGTCTCCTTTGGAACTCTGCAGGTTCTA
+
>>>>>AA>BBBFBFB4BGBFGGHFEEEAFDFBFFGAAEEEFHDBGEFEEABEFHHFGGBA>EEEG?EFGGEFFGHEGGDHFHHGHF?ECB<>/BFFFHFFFCC/?F<0DDF<FG-CF?C0GHHDGHEHDG?.<@C@CAECGE:GF:/CB/AFBF.CA--;-009?FGGCFFBBFFF/;BBBBFFFFE9/;BBFFFFFF/9./.9A/;/BBFFFFFBBB;//B.9;9/:BBFFBBFB/;9/BF/BB.;FFFB
@M05620:37:000000000-D9766:1:1101:24010:11394 1:N:0:30
ACCACACCTTCTACAATGAGCTGCGTGTGGCTCCCGAGGAGCACCCCGTGCTGCTGACCGAGGCCCCCCTGAACCCCAAGGCCAACCGCGAGAAGATGCCCAGGTGAGTGGCCCGCTACCTCTTCTGGTGGCCGCCTCCCTCCTTCCTGGCCTCCCGGAGCTGCGCCCTTTCTCACTGGTTCTCTCTTCTGCCGTTTTCCGTAGGACTCTCTTCTCTGACCTGAGTCTCCTTTGGAACTCTGCAGGTTCTA
+
BBCBCCCCFFFFGGGGGGGGGGHHGGGGHGHHHGGGGGGGGHHHHGGGGGGGHHHHHHHGGGGGGGGGGGGHHHHGGDFHGHHHHGGGGGGGGGHHHHHHHHHGHHHHHHGGHHGGG@GHHHHHHHHHHHGHHGGGGGHGHHGHHGGGGGGGGGGGGG?DGGGGGGFFFFFFFFFFFFFFFFFFFFFFFFFFFFDFFFFFFFFFF/FFFFFFFFFFFFFFFFFFFFFFFFFFFFFFFFFFFFFFFFFFFFF
@M05620:37:000000000-D9766:1:1101:11188:11398 1:N:0:30
CCACACCTTCTACAATGAGCTGCGTGTGGCTCCCGAGGAGCACCCCGTGCTGCTGACCGAGGCCCCCCTGAACCCCAAGGCCAACCGCGAGAAGATGCCCAGGTGAGTGGCCCGCTACCTCTTCTGGTGGCCGCCTCCCTCCTTCCTGGCCTCCCGGAGCTGCGCCCTTTCTCACTGGTTCTCTCTTCTGCCGTTTTCCGTAGGACTCTCTTCTCTGACCTGAGTCTCCTTTGGAACTCTGCAGGTTCTAG
+
AAAAAAA1FFF@E1BBFBFFGBGEEAEFFABBFFGEEF/AA/FGGGGEAGFHHHFHHHGGEGGGGGGCGGGHHHGGEFCFFFHHFGGCGBBCG01>GFGFFHGHF1?FHGGHGCCGCGHHHGGHHHFHHGHHGGGGGHGHHFHFGFFBBFGGGGGGGAGGGFFGGF@@FFFFFEFFFEBFFFFFFFFFFFFF@FFFFFFFFFFBFFFFFFFFFFFFF/BFFF;FFFFFFFFFFFBFFFFFFFFFFFFFFFF
@M05620:37:000000000-D9766:1:1101:17026:11402 1:N:0:30
ACCACACCTTCTACAATGAGCTGCGTGTGGCTCCCGAGGAGCACCCCGTGCTGCTGACCGAGGCCCCCCTGAACCCCAAGGCCAACCGCGAGAAGATGCCCAGGTGAGTGGCCCGCTACCTCTTCTGGTGGCCGCCTCCCTCCTTCCTGGCCTCCCGGAGCTGCGCCCTTTCTCACTGGTTCTCTCTTCTGCCGTTTTCCGTAGGACTCTCTTCTCTGACCTGAGTCTCCTTTGGAACTCTGCAGGTTCTA
+
CCCCCCCCFFFFGGGGGGGGGGHHGEGFHGHHHGGGGGGGGHHHHGGGGFGGHHHHHHHGGGGGGGGGGGGHHHFGGGGGGHHFHGGGGGGGGGHHHHHHHHHGHHHHHHGGHHGGGGGHHHHHHHHHHHGHHGGGGGHGHHGHHGGGGGGGGGGGGGGGGGGGGGFFFFFFFFFFFFFFFFFFFFFFFFFFFFFFFFFFFFFFFFFFFFFFFFFFFFFFFFFFFFFFFFFFFFFFFFFFFFFFFFFFFFF
@M05620:37:000000000-D9766:1:1101:11848:11408 1:N:0:30
GAGGCTGCTTTGGAAGAAACTGACAAGCCAGGGACAAAAGATCGGAAGAGCACACGTCTGAACTCCAGTCACCGCTCATTATCTCGTATGCCGTCTTCTGCTTGAAAAAAAAAAATATACTTTTTGGCTGCGTGCTTCTTTTGTTCCCTCCCATCCTTCCCTTGTCGTTTTCTTTTCCCTTCTTTGTTTCGGCTGGGCTCTTTGGCTCCCCCACTTCACCCTGTCTGGTCTCTTTCCTTCCATTCGTTCGT
+
B?ABBAFBFFFFFFGGGGGGFGBBBFBGFHGGGCGG2BFFGHHHGEFE2BGGHHGEFGHGD5BFHBFGFGHFHGG@FEHHHHHGGFBEF3FHG1EG?BGHBBGHGHGFHE/EB<<0122@22@11/<11/////<.1111<1100=><1<<</0<<00=/<00/00....:;;;000:0009900009/;99@.-.:.9.90B0///;9EFF>9.;//;BFA.BBFB//;B////;B//;B////;9/...
@M05620:37:000000000-D9766:1:1101:6553:11415 1:N:0:30
ACCACACCTTCTACAATGAGCTGCGTGTGGCTCCCGAGGAGCACCCCGTGCTGCTGACCGAGGCCCCCCTGAACCCCAAGGCCAACCGCGAGAAGATGACAGGTGAGTGGCCCGCTCCCTCTTCTGGTGGCCGCCTCCCTCCTTCCTGGCCTCCCGGAGCTGCGCCCTTTCTCCCTGGTTCTCTCTTCTGCCGTTTTCCGTAGGACTCTCTTCTCTGACCTGAGTCTCCTTTGGCACTCTGCAGGTTCTAG
+
BBBCCBCCFFFFGGGGGGEGGGHHGDF24B2ABFFGGGEF?2FCEGEG1EFE5FAFDG3AF00/FGGCEECFCGHGDGGHGHHHHEDE?G/CCFHFHHFH2?FFGFCFGGAHHCGG?<>FGHHGHBGGGGFGCFGAGHGHHGGF0;;0CFGFGGGD?-;AFF;@DFFCFFFFF/BFFFFF:;FFFFF:B9:FCADFFFFFFADF;9;BFFFFFFFFF9;FBB/;FFFFB/;FBF/;F99BB:/;AAF9:99
@M05620:37:000000000-D9766:1:1101:25786:11418 1:N:0:30
GCTGCTGCTTATGCATCCACTGCCCAGCCCTGGCCCACCGCGCTTCAGCGCACACGTCTGACCGCCAGTCCCCGCTCATTCTCTCGGCTGCCGTCTTCTGCTTGTCAACCACCCCACAACTCAGACTCCAATGGCATCACCGCTTTGTTTCCAGAATTCCCATTACTTCCGACCTTTCCTCTTTATCCATCGTGTGTACCCCATTTACCACTTCTCAGCATTTTTACGTGTCACTGACACGACAGTTACCA
+
>>1>>11BBF3B1BBBB1BB1BBBA1BBF0BB0AB000A00/AA/BBDGEE/AAGG0BFFH1F/>EF>BB@FG/>/>E1F>2B2B/>/?>?B<?/B?BB1B1BFB<BB10?F??>/<?//1<11<1111?1<1F0010F10<--..00</00000/000000000;0:00..--.0;0;00;90000000;9.;...00;0..90000;0//////9BB////9/9:-;-9-/9://:;/:-;=-//////
@M05620:37:000000000-D9766:1:1101:6365:11419 1:N:0:30
GAGGCTGCTTTGGAAGAGCACACGTCGGAACTGCACTCACCGCTCATTAGCGCGCATGCCGTCTTCTGCTTGCTAAACGAAGCCCTAATGCCGACTCATGCGTGCTCCCCACCTTAGCGTCAAGCCAAAAAATTTAAGAGGTGGATAGCACTGATTATATGCCTAAAGAAAGGGCTAACCCACTAAGAATATTTAAACATAACTAGTGAAGAGAGGACATTCCCACAACAAAAAACTGCACAATTTTCAGC
+
AAAABAFBFFFFGBBB4BBFB4FAAA2AAAAFGGHC3BBBB2EEAAAG55B0AA0>BE3B0?EH14BB@4@B?3B4EFEAF1/0?00B4?BB//<//?B43/?///1B?/?//0111</?//<11/000.<-01>11111./...00/=00</000:00000000/0:0://...9.;/;....///0;000000;090090/00000009/...9...9/////9;.....;.9.//////.////////
@M05620:37:000000000-D9766:1:1101:17910:11438 1:N:0:30
GAGGCTGCTTTGGAAGAAACTGACAAGCCAGGGACAAAAGATCGGAAGAGCACACGTCTGAACTCCAGTCACCGCTCATTATCTCGTATGCCGTCTTCTGCTTGAAAAAAAAAAAGAACAAACAAAACACTCAATAAATAGAATAAGTTCAAATAACAACATAACGCACAGCAAGGCCACAAATGAAAGATGTAGCTCATCATAATATCAACCAATGATCGAAAAATGACTACCTTGTATACGTATTAGCT
+
A?AAAAF3BBB@G4BBEGBFGGHBBG4BBBFBE2BA2BEGDHBAE22B2AABB2F0BBGA5DGGBA3BDB3DBB0>>EG5BG@F4BBEG3@GEFFHFFGHFFG3FGGEGE<ECB@//02<20<0/000/010011111111<111111111111<<000../00/.----/.//:........00;;00/00090;000000000000000/..;//00/9./.-.9//////./9//////.////////
@M05620:37:000000000-D9766:1:1101:7377:11457 1:N:0:30
ACCACACCTTCTACAATGAGCTGCGTGTGGCTCCCGAGGAGCACCCCGTGCTGCTGACCGAGGCCCCCCTGAACCCCAAGGCCAACCGCGAGAAGATGACAGGTGAGTGGCCCGCTCCCTATTCTGGTGGCCGCCTCCCTCCTTCCTGGCCTCCCGGAGCTGCGCCCTTTCTCACTGGTTCTCTCTTCTGCCGTTTTCCGTAGGACTCTCTTCTCTGCCCTGAGTCTCCTTTGGCACTCTGCAGGTTCTAG
+
AAA1AAAAFFFFGGGGDGF1B1B1EAABA0FF1FFAEEEGGHHHHGGGFEGGHHHHHHHA?EGGG/EGGGGFH1FGGGGHCEHHHGEECG@<<CCG1GDG1GGHHDGHHGGHHGGC-<FH1CGHHHHHHGHHGGGGGHGHHGHH;CFGGGGGGFGGGAAGFGFGGF@@FFFFF/FFFFFFEFFFFFFFFFFF@FFFFFFFFFBF9/;BFFFFFFFFF/;AFF-;BFFFF/FFFF/BB9BBFF/BFFFFBFB
@M05620:37:000000000-D9766:1:1101:23361:11465 1:N:0:30
AGTGCCAGCTCTCAATCGCACAGGGGACCCAGGGCCTGGCCCCTCCATCCAGAAAACCTATGACCTCACCCGCTACCCGGAGCACCAACTCCGCAGCTTGGCTGGGATCTGGGAGTTGGGGCGGCGTGAGGAGTTGGGGCCCGCCCGTCCTACCCGTGGAGGGATCTGGTACCTGATGTGGTGCGGCGGGGCTCTTTGGCTCCCACCAGTCCCCCTGTCTGGTCTATCTCCTGCCCTTAGCTCGGACGAGC
+
ABAABFFFBFFFGGGGGGGGGGHHGGGGGGCHDGGGDGHGCHGHGGHHHGHHGGFHHGHGHHHHHHHHHHHGGGGGHHGGGEGHHHHHGHHHGGGGGHHHGHHGGGGFGHHHHEFE2DG?/?>A--=;EDFGECHH/A@.9-=9-;B?DGGBBF.A.DDDEF-.;AFFFFF/9BFFFFFFFF./;B-;BDFFF.BFFFFFFFFFFFDFF/FFFFFFFFFF/BBFF/;FFFEFFFFFFFFFBFFFFDADCFF
@M05620:37:000000000-D9766:1:1101:27806:11489 1:N:0:30
AGTGCCAGCTCTCAATCGCACAGGGGACCCAGGGCCTGGCCCCTCCATCCAGAAAACCTATGACCTCACCCGCTACCTGGAGCACCAACTCCGCAGCTTGGCTGGGACCTATGTGAGTATCCAGCGTAGGAATCTGGGAGTTGGGGAGGAGTGCGGAGTTGGGGAAAGACAGTCCTAACCGTGGAGGGTTCTGGTAAATGATGGGGTGAGGAGGGGCTCTTTGGCTCCCACCAGTCCCCCTGTCTGGTCTA
+
>A>1>DFCAFFFFFGF1FF1E0GCGEAEEAGH0AE/FFHCAGAFGGHGH0GGAGH0FEHFEGFHHFHHHHHCE/EEHHDG0BGHHH0/?GHG>E@EEH><EHHGGGHHGHHGHHHHHHHHHHHHHGGEGGGHHGHHHH0FFHHHGG<CG.CGH0AC<CEHHHGGCACGBG/CFGGGGGGGGGGG?EGGEGFGGGFGGGGFFFFFFBB@FFFFFF@@@@FFFFFFFFFFFFFFFFFFFFFF@FFFFFFFFFB
@M05620:37:000000000-D9766:1:1101:12998:11497 1:N:0:30
AGTGCCAGCTCTCAATCGCATAGGGGACCCAGGGCCTGGCCCCTCCATCCAGAAAACCTATGACCTCACCCGCTACCTGGAGCACCAACTCCGCAGCGTAGGAGTTGGGGAGGAGTGAGGAGTTGGGGAAAGACAGTCCTAACCGTGGAGGGTTCTGGTAAATGATGGGGTGAGGAGGGGCTCTTTGGCTCCCACCAGTCCCCCTGTCTGGTCTATCTCCTGCCCTTAGATCGGAAGAGCACACGTCTGAA
+
ABAABFFFCFFFGGGGGGGGGGHHHGGGGGHHGGGGGGHHHHGHGGHHHHHHHHHHHGHHGHHHHHHHHHHGGEGGHHHHHHHHHHHHGHHHGGGGGGGGGGHHHHHHGGGGGGGHHHHHHGGHHHGGGGHHHHHHHHHHHHHHGEHGGHGGGHHHHHHGGHHHHHHHHGEFGGGGGGGGGGGGGGGGGGGGGFFFFFFFFFFFFFFFFFFFFFFFFFFFFFFFFFFFFFFFFFFFDFFFFFFFFFFFFFF
@M05620:37:000000000-D9766:1:1101:23903:11512 1:N:0:30
GAGGCTGCTTTGGAAGAACCTGACAAGCCAGGGACAAAAGATCGGAAGAGCACACGTCTGAACTCCAGTCACCTCTCATTATCTCGTATGCCGTCTTCTGCTTGAAAAAAAAAAACAACATCCACACTATTCCAGATCTATCATCCCTATCATCTTGAATCAACGCCCGTGCACACGCATTCAATAACAAGCATAGCCACGTACTACTCTCGTCAATATACGCATACTCCTGCTACCATCATCTGATGCAC
+
BABBBBFBFFFFGGGGGF4AGGCHGFHHGBFFEGFGGCCGGHHHGEC2FGHHHHHGGHHEHFHHHHHHHHBGFG133355DDFEGGBEHHGHGFGHGHGGHGHHAGHEAEE////?/<//222222/0011?1111111<11111<.11111111111>1110/.<---:::.00:---..000000000/9/000/00/-./..00;9;0....://///...99:/;//9//;/./99//9////////
@M05620:37:000000000-D9766:1:1101:14364:11524 1:N:0:30
ACCACACCTTCTACAATGAGCTGCGTGTGGCTCCCGAGGAGCACCCCGTGCTGCTGACCGAGGCCCCCCTGAACCCCAAGGCCAACCGCGAGAAGATGCCCAGGTGAGTGGCCCGCTTCCTCTTCTGGGGGCCGCCTTCCTCCTTCCTGGCCTCCCGGAGCTGCGCCCTTTCTCCCTGGTTCTCTCTTCTGCCGTTTTCCGTAGGACTCTCTTCTCTGACCTGGGTCTCCTTTGGAACTCTGCAGGTTCTA
+
BBBBBBBBFFFFGGGGFGGGGGHHGGGEEEHHGGGGGGGGGHHHHGGGGGGGGHGHHHHGGGGGGGGGGGGHHHHGGGGHGFHHHGGEGGGGGGHHGHBGH2/F<?10?1F/GH---..>11<D000</-<-A--A..;F00C/F0C00C9FBAEG.D---.//--;@-BF////9./A9B/////9F/9//B=AFFFBF.9..;//////9;/////9;B/...;9.;F/BF/F9FB/99///9A.;9//
@M05620:37:000000000-D9766:1:1101:14382:11533 1:N:0:30
ACCACACCTTCTACAATGAGCTGCGTGTGGCTCCCGAGGAGCACCCCGTGCTGCTGACCGAGGCCCCCCTGAACCCCAAGGCCAACCGCGAGAAGATGCCCAGGTGAGTGGCCCGCTACCTCTTCTGGTGGCCGCCTCCCTCCTTCCTGGCCTCCCGGAGCTGCGCCCTTTCTCACTGGTTCTCTCTTCTGCCGTTTTCCGTAGGACTCTCTTCTCTGACCTGAGTCTCCTTTGGAACTCTGCAGGTTCTA
+
BCCCCABCFFFFGGGFGGGGGGHHGGGEHGHHHGGGGGGGEHHHHGGGEGGGFHHHHHHGGGCGGGGGGGGHHHHGGGGHGHHHHGGGGGGGGGHGHHBFHCCF?1<F1FFEGH-<<-<FFDFGG00D</<<C-:C..CE//;:CFG09BAF09CE?C??B./9-;DF=FFFF//9//B9B:B////BBF//B-9DFFBF.;9.;FF//B9/FFB/BB/FFF;//B9/BFBFF///9/;:BBFFFFFFFF/
@M05620:37:000000000-D9766:1:1101:15444:11536 1:N:0:30
ACCACACCTTCTACAATGAGCTGCGTGTGGCTCCCGAGGAGCACCCCGTGCTGCTGACCGAGGCCCCCCTGAACCCCAAGGCCAACCGCGAGAAGATGCCCAGGTGAGTGGCCCGCTACCTCTTCTGGTGGCCGCCTCCCTCCTTCCTGGCCTCCCGGAGCTGCGCCCTTTCTCACTGGTTCTCTCTTCTGCCGTTTTCCGTAGGACTCTCTTCTCTGACCTGAGTCTCCTTTGGAACTCTGCAGGTTCTA
+
CCCBCCCCFFFFGGGGGGGGGGHHGGGEFGHHHGGGGGGGGHHHHGGGGGGGHHGHHHHGGGGGGGGGGGGHHHHGGGGHGHHHHGGGGGGGGGHHHHHHHHHGHHHHHHGGHHGGGGGHHHHHHHHHHGGHHGGGGGHGHHGHHGGGGGGGGGGGGG?FFGGGGGFFFFFFFFFFFFFFFFFFFFFFFHFFFFFFFFHFFFFFFEFFFFFFHFHFFFFFFFFFFFFFFFFFHHFFFFFFFFFFFFFFFFF
@M05620:37:000000000-D9766:1:1101:25185:11537 1:N:0:30
ACCACACCTTCTACAATGAGCTGCGTGTGGCTCCCGAGGAGCACCCCGTGCTGCTGACCGAGGCCCCCCTGAACCCCAAGGCCAACCGCGAGAAGATGACAGGTGCGTGGCCCGCTACCTCTTCTGGTGGCCGCCTCCCTCCTTCCTGGCCTCCCGGCGCTGCGCCCTTTCTCCCTGGTTCTCTCTTCTGCCGTTTTCCGTAGGACTCTCTTCTCTGCCCTGCGTCTCCTTTGGAACTCTGCAGGTTCTAG
+
BBBABBBBFFFFGGGGFGFGGDHFGAAEEEHGAFFEGGGGGHGHHGGEEFGGGHGFHHHGGGCGGAEGGGGFFFHGGGAH/EGHHGA/>CCCCDGHFHGHFHG<G?>FGGGHHGGG?CFHHHHHHHHFHGHHGGGGGHGHHGGGGGGGGGGGGGGG@GGBBBFBBFBBFFFFF/BF9EFFFFFFFFFFFFFFBADFFFFFF.DFFFFFFFFFFFFFFFFFFFF?FBFFFFFFBF/;FFFFFFFFFFFFFFF
@M05620:37:000000000-D9766:1:1101:25145:11538 1:N:0:30
ACCACACCTTCTACAATGAGCTGCGTGTGGCTCCCGAGGAGCACCCCGTGCTGCTGACCGAGGCCCCCCTGAACCCCAAGGCCAACCGCGCGAAGATGACAGGTGAGTGGCCCGCTACCTCTTCTGGTGGCCGCCTCCCTCCTTCCTGGCCTCCCGGAGCTGCGCCCTTTCTCACTGGTTCTCTCTTCTGCCGTTTTCCGTAGGACTCTCTTCTCTGACCTGAGTCTCCTTTGGAACTCTGCAGGTTCTAG
+
BBBBBBB>FFFFGGGGGG5BGGHHGGGBGGHHHFFGDGGGGHHHHGGEGGGGHHHHHHHEGGGGGGGGGGGHHHHGGGGHGHHHHGGGGG/>CGGGHHHH1FF?G1?FGGGHHGGG-<CGHHHHHGHHGGHHGFGGGHGHGGGGGGGFFGGGGGGGF-A?CGGFFFFFFFFFF/FFFFFFFFFFFFFFFFFFFAFFFFFFFFFFFFBFFFFFFFFFF;BFFF/BFFFFFBFFFF9BFFFFFF/;FFFBF/;
@M05620:37:000000000-D9766:1:1101:19426:11548 1:N:0:30
AGTGCCAGCTCTCAATCGCACAGGGGACCCAGGGCCTGGCCCCTCCATCCAGAAAACCTATGACCTCACCCGCTACCTGGAGCACCAACTCCGCAGCTTGGCTGGGATCTGGGCGTTGGGGAGGCGTGAGGAGTTGGGGCTCGCCCGTCCTCCCCGTGGAGGGTTCTGGTACCTGATGGGGTGAGGCGGGGCTCTTTGGCTCCCACCAGTCCCCCTGTCTGGTCTCTCTCCTGCCCTTAGCTCGGACGAGC
+
>11>AFFBAFCDBGG3DFFFEEFGF?FGGE0FF0BEFCAGGFECAEHFGGGHHFFHHG01GHGGHHHBFFEEG@EEHFHHGHHEHE>>EHHHGGGGGHHF?BFGCEFFGGHHH/B>>/0///<A/@<@.CFGEGHHGCA.-.<::::C:CCC/.EGABGG?BG.9ACGECB00;CFFGEEFB=--9--;@@@@FFFFFBB/BEEFFFFFFFBBEB@AFFB//9FF/BFBFFFBFFFFB/;/BFB=;---99
@M05620:37:000000000-D9766:1:1101:23951:11554 1:N:0:30
AGTGCCAGCTCTCCATCGCACAGGGGACCCAGCGCCTGGCCCCTCCATCCAGAAAACCTATGACCTCACCCGCTACCTGGAGCACCCACTCCGCAGCTTGGCTGGGACCTATGTGAGTATCCAGCGTAGGAATCTGGGCGTTGGGGAGGAGTGCGGAGTTGGGGAAAGACAGTCCTAACCGTGGAGGGTTCTGGTAAATGATGGGGTGAGGAGGGGCTCTTTGGCTCCCACCAGTCCCCCTGTCTGGTCTA
+
>A>3>BDFBFFFGAGFBEGAECHDG22AEEGH2AEAEGHHHHGHGGCHHFHHHBC2BEHEGDBGHDFGHHH>E//>GFBF1BBGHH1??FHB>E?EEHBBEHHGGGFGGHHHHHHHHHGHHHFHHGGDGGFHHHHHHH/ADGGFCG.<D.<CG0AD-AEHHHGG...9/;/;FGGGBFGGGGGG.EFBFFFFFFFFFFFFFFFFFFFBEFFBDFBBBBFFFFFFFFFFFFFFFFFFFFFFBFFFFFFFFFF
@M05620:37:000000000-D9766:1:1101:6475:11560 1:N:0:30
AGTGCCAGCTCTCAATCGCACAGGGGACCCAGGGCCTGGCCCCTCCATACAGAAAACCTATGACCTCACCCGCTACCTGGAGCACCCACTCCGCAGCTTGGCTGGGACCTATGTGAGTATCCAGCGTCGGCATCTGGGAGTTGGGGAGGAGTGAGGAGTTGGGGAAAGACAGTCCTAACCGTGGAGGGTTCTGGTAAATGATGGGGTGAGGAGGGGCTCTTTGGCTCCCACCAGTCCCCCTGTCTGGTCTA
+
AAAAAFFFBFFFGBGGGGGGGGHHG?AE2EGHABEBFFHHHHGHGGHH5FHHHHHHHGHHHHHHHFHHHHHGG>EEHHGHFGHHHH11?GGFEGCGGHHHDHHGGEHHGHBGFHHGHHHHHHHHHGA/BC/<AGHHHHAFDHHHGG.AG.<GH0DGCDGHHHGGE.CGFG/FGGGGGGGGGGGGDGGGGGGGGGFFFFFFFFFFFFFFFFFFFFFFFFFFFFFFFFFFFFFFFFFFFFFFFFFFFFFFFFB
@M05620:37:000000000-D9766:1:1101:21377:11576 1:N:0:30
ACCACACCTTCTACAATGAGCTGCGTGTGGCTCCCGAGGAGCACCCCGTGCTGCTGACCGAGGCCCCCCTGAACCCCAAGGCTAACCGCGAGAAGATGCCCAGATGAGAGGCCCGCTCCATCTTCTCGTGGCCGCCTCCCTCCTTCCTCGCCTCCCGCCGCTCCGCCCTTTCTCACTGGTTCTCTCTTCTGCCGCTTTCCGCAGAACTCTCTTCTCTGTCATCAGTCTCCTTTGGAACTCTCCAGGTTCTA
+
CCDDDDCCFFFFGGGGGGGGGGHHGGGGHGHHHGGGGGGGGHHHHGGGGGGGHHHHHHHGGGGGGGGGGGGHHHHGGGGHGH3BGGHGGGGGGGHHHHH2G2//?D1F1?/<?E/><-.1>GH1<G0.<<A@<@D@AE.EGHDB0;/;09:9AEAGA-9;-:-9;D.D>FFFFF0B0::BBFFFFFF00B:0B@-;DFF0A.---/:0;FFFFFFFF00:0:00;0:BF0::BB/00B0BF0/;0/;BFF0
@M05620:37:000000000-D9766:1:1101:5413:11596 1:N:0:30
ACCACACCTTCTACAATGCGCTGCGTGAGGCTCACGAGGAGCACCCCGCGCTGCTGACCGAGGCCCCCCTGAACCCCAAGGCCAACCGCGAGAAGATGACCGGTGAGTGGACCGCTCACTCTTCTGGTGGCCGCCTCCCTCCTTCCTGGCCTCCCGGAGCTGCGCCCTTTCTCCCTGGTTCTCTCTTCTGCCGTTTTCCGTAGGACTCTCTTCTCTGTCCTGAGTCTCCTTTGGTACTCTGCCGGTTCTAG
+
AAA1A1A>CFCDAAFDBGAFEAEGG0A0EF0ABBAFEE////AGH/AA//A//BF1100/>E/>F//EE//0B<GF/<?FC/?F/F/>CC/>A/GHHGH<1>CACFCGFA0<CC<A@.<CGHHHHHHHHFHHGGGGGGGGGGGG0;CBFFGGGGGG?9@9;F/;@F@@FFFFFFFFFFFF;;FFFFF/;BFF@BFFFFFFF;BF99;BFFFFFFBFF/;BB/9BFBBFF/;BFF-:B/;BF:/;@@F-;99
@M05620:37:000000000-D9766:1:1101:10122:11622 1:N:0:30
ACCACACCTTCTACAATGAGCTGCGTGTGGCTCCCGAGGAGCACCCCGTGCTGCTGACCGAGGCCCCCCTGAACCCCAAGGCCAACCGCGAGAAGATGACAGGGGAGTGGCCCGCTACCCCTTCTGTTGGCCGCCTCCCTCCTTCCTCTCCTCCCGGAGCTGCGCCCTTTCTCACTGGTTCTCTCTTCTGCCGTTTTCCGTAGGACTCTCTTCTCTGACCCGAGTCTCTTTTTGAACTCTGCAGGTTCTAG
+
CCCCCCCCFFFFGGGGGGGGGGHHGGGEHFHHHGGGGGGGGHHHHGGGGGGGHHHHHHHGGGGGGGGGGGGHHHHGGGGHGHHHHGGGGGCGGGHHHHHH22//>/A<GA.>F-A<@-/.<E./=<00<.00-;-.=.C/C./00/000/90;/;.--;C?00@DAD-/;0;F0B00/0;9BFFFF00B000-.:;E00.0...09:BFFF00;FF009;/--;;/BF000;0-.000BF00:0:.00;90
@M05620:37:000000000-D9766:1:1101:17159:11633 1:N:0:30
ACCACACCTTCTACAAGAGCGGCGTGTGGCGCCCGCGGCGCACCCCGTACTGCTTACCGAGGCCCCCCTGAACCCCAAGGCCAACCGCGCGAAGATGCCAGGTGAGTGGCCCGCTACCTCTTCTGGTGGCCGCCTCCCTCCTTCCTGGCCTCCCGGAGCTGCGCCCTTTCTCCCTGGTTCTCTCTTCTGCCGTTTTCCGTAGGACTCTCTTCTCTGCCCTGAGTCTCCTTTGGAACTCTGCCGGTTCTAGA
+
AAA1AA1ACFFFGBG1BBBF1EAA0/AA/A/BEGG/EA/>>/>EE/>//?F2B11210>EE/E/CCGG<F0<FGG?//??GHHHG<<<@@CACCGHH0<G:E/GE.;C.;GEA?AG@FGG00CFB0;9..99=@FF-AFFB-BF/9B/AFF-EE-@-@??FF--;@>FFFFF/:9/99FFFB/BBFFFFFF@FBFFEF-FFFFFFFFFBBFBFFFFBFAFF-;FFFFFFFFF///:/BFFF/9@@BFFE/;
@M05620:37:000000000-D9766:1:1101:5703:11636 1:N:0:30
ACCACACCTTCTACAATGAGCTGCGTGTGGCTCCCGAGGAGCACCCCGTGCTGCTGACCGAGGCCCCCCTGAACCCCAAGGCCAACCGCGAGAAGATGACCGGTGAGTGGCCCGCTCCCTCTTCTGGTGGCCGCCTCCCTCCTTCCTGGCCTCCCGGAGCTGCGCCCTTTCTCCCTGGTTCTCTCTTCTGCCGTTTTCCGTAGGACTCTCTTCTCTGACCTGAGTCTCCTTTGGCACTCTGCAGGTTCTAG
+
BBBBBBBAFFFFFFGGGGFFGGHHGEGBAEGGHFFE?EEGFHGHHGGGGEGGGHGHHHHFGCGGGGGGGGGHFHHGGGGHGHHHHGGGGGBCGGHHHHGH2@DAF/FGHGGHFCDG-<CHHHHHHHHHFEHHGGGGGHGGGGGG;CF0CFGGGGG.B-;BFGFFFFFFFFFFFBFFFFFF0FFFFFFFFFFFFFFFFFFFF.9D0B;FFFFFFFFFF0;FBF9FFFFFF;BF0B0;F9;BFF0BFFFBB9:
@M05620:37:000000000-D9766:1:1101:7868:11637 1:N:0:30
GAGGCTGCTTTGGAAGAAACTGACAAGCCAGGGACAAAAGATCGGAAGCGCACACGTCTGAACTCCAGTCACCGCTCATTATCTCGTATGCCGTCTTCTGCTTGAAAAAAAAAAAAGTATCCAGTGTAGTAATCTTGGAGTTGGGGAGTAGCGAGCAGGTGGTGAAAGACAGCCCTAAGCGTGGAGGGTCCGCTGAATTGAGGAGGACAGGAGGGTCTGTCCGTCTCCTACCATGCAACTGTTCTGTTCTA
+
AAAABAFAFFDFFGGGCGG4EBAF45BBF4BFA2FFCFBFAGDGEBFE20EE?EFEHHHG5FBGH3GGGHH5@1EEGFEGH4FFFB?1FGHGGEE0/BGFBGGF0FGE0EE@<//</1@1?1<?11<11@11<11111101<11<<C-</00----;:.::.:.;000://;..;9B//9-9.-;A.-;;:--.9.////9/./.......;..-.9./9//..;.9B9BF.//9/;/;//;////9B9//
@M05620:37:000000000-D9766:1:1101:12986:11658 1:N:0:30
ACCACACCTTCTACAATGAGCTGCGTGTGGCTCCCGAGGAGCACCCCGTGCTGCTGACCGAGGCCCCCCTGAACCCCAAGGCCAACCGCGAGAAGATGCCCAGGTGAGTGGCCCGCTACCTCTTCTGGTGGCCGCCTCCCTCCTTCCTGGCCTCCCGGAGCTGCGCCCTTTCTCACTGGTTCTCTCTTCTGCCGTTTTCCGTAGGACTCTCTTCTCTGACCTGAGTCTCCTTTGGAACTCTGCAGGTTCTA
+
CCDCCCDDFFFFGGGGGGGGGGHHGGGEFGHHHGGGGGGGGHHHHGGGGGGGHHGHHHHGGGGGGGGGGGGHHHHGGGGHGHHHHGGGGGGGGGHHHHHHHHHGHHHHHHGGHHGGGGGHHHHHHHHHHHGHHGGGGGHGHHGHHGGGGGGGGGGGGG-DGGGGGGFFFFFFFFFHHHFFFFFFHFFHFHHFFFFFFFFFFFFFFFFFFFFFHHHFFFEFFFFFFFFFFFFFHFFFFFFFFFFFFFFFFFB
@M05620:37:000000000-D9766:1:1101:15267:11671 1:N:0:30
ACCACACCTTCTACAATGAGCTGCGTGTGGCTCCCGAGGAGCACCCCGTGCTGCTGACCGAGGCCCCCCTGAACCCCAAGGCCAACCGCGAGAAGATGACAGGTGAGTGGCCCGCTACCTCTTCTGGTGGCCGCCTCCCTCCTTCCTGGCCTCCCGGAGCTGCGCCCTTTCTCACTGGTTCTCTCTTCTGCCGTTTTCCGTAGGACTCTCTTCTCTGACCTGAGTCTCCTTTGGAACTCTGCAGGTTCTAG
+
CCCABCCCFFFFGGGGGGGGGGHHGGGEFEHHHGGGGGGGGHHHHGGGEGGGHHHHHHHGGGGGGGGGGGGHHHHGGGGHGHHHHGGGGGGGGGHHHHHHFHGHHHHHHGGHHGGGCGHHHHHHHHHHHGHHGGGGGHGHHGHHHHGGGGGGGGGGG-ADGGGGGGFFFFFFFFFFFFFFFFFFFFFFFFFFFFFFFFFFFFFFFFFFFFFFFFFFF0BFFF/FFFFFFFFFFFBFFFFFFFFFFFFFF00
@M05620:37:000000000-D9766:1:1101:12477:11672 1:N:0:30
GAGGCTGCTTTGGAAGTAACTGACAAGCCAGGGACACAAGATCGGAAGAGCACACGTCTGAACTCCAGTCACCGCTCATTATCTCGTATGCCGTCTTCTGCTTGAAAAAAAAACACTACCTCTTCTGGTTGCCGGCTCCCTCCTTCCTGGCCTCCCCACGCTGCCCCCTTTCTCACTTGTTCTCTCTTCTGCCGTTTTCCGTCCGCCTCTCTTCTCTTCCCTGCTTCTCCTTTGTACCTCTGCAGGTTCTC
+
AAAABAFBFFFFFGGFBFGFFGGFGDF4FBBBAFFG2GDHGFHA2EBFAAFGFFF0BGGFGABBBBGBAB3ABB>0>EDDBBGFFB?E3?FGCEEC?FFFHFHHHHHBEE/E<//0?2?BF2@2F2@2<</@G////?C/<<CGF1<11<G01<CE./<-<A.:.:CC@GHH0C0;:0;;09BBFFFF000;09CDFFEF.C..--;;A/B/9BFBB/9/9//9///;;F;9B////9BBB/9//.;/BF/
@M05620:37:000000000-D9766:1:1101:7191:11675 1:N:0:30
ACCACACCTTCTACAATGAGCTGCGTGTGGCTCCCGAGGAGCACCCCGTGCTGCTGACCGAGGCCCCCCTGAACCCCAAGGCCAACCGCGAGAAGATGACAGGTGAGTGGCCCGCTACCTCTTCTGGTGGCCGCCTCCCTCCTTCCTGGCCTCCCGGCGCTGCGCCCTTTCTCCCTGGTTGTCTCTTCTGCCGTTTTCCGTAGGACTCTCTTCTCTGACCTGAGTCTCCTTTGGAACTCTGCAGGTTCTAG
+
BBBBBBBBFFFFGGGFGGGGGGHHGGGGGGHHHGGGGGGGGHEHHGGGEGGGGHHHHHHGEGFGGGGGGGGHCHHGGGFHGEHHAFGGGGGGCDHBGGFG2GEGHFGDDGGFHGGG->GHHHHHFHHDGDHGGGGGGEGHHGHH;GFGGGGGGGGGG-;-;@D@FFFFFFFFF/FFFFBB.:BFFFF;BFFFFDFFFFFFFFD?/;BFFFFFFFFFF/BFFF/FB9BFFBFBFF/9B/;FFB/;FFF/9BB
@M05620:37:000000000-D9766:1:1101:18476:11676 1:N:0:30
AGTGCCAGCTCTCAATCGCACAGGGGACCCAGGGCCTGGCCCCTCCATCCAGAAAACCTATGACCACACCCGCTACCTGGAGCACCAACTCCGCAGCTTGGCTGGGACCTATGTGAGTATCCAGCGTAGGAATCTGGGAGTTGGGGAGGAGTGAGGAGTTGGGGAAAGACAGTCCTAACCGTGGAGGGTTCTGGTAAATGATGGGGTGAGGAGGGGCTCTTTGGCTCCCACCAGTCCCCCTGTCTGGTCTA
+
BCCCCFFFDFFFGGGGGGGGGGHHGGGGGGHHGGGGGGHHHHGHGGHHHHHHHHHHHGHHHHHHHGHHGGGGGGGGHHHHHHHHHHHHGHHHGGEGGHHHGHHGGGHHGHHHHHHHHHHHHHHHHGGGGGHHHHHHHHHGGHHHGGGGGGGHHHHHHGHHHHGGGGHHHHHHHHHHGHGGGGGGGGGGGGGGGGGGGHGGHHGGGFFFFFFFFFFFFFFFFFFFFFFFFFFFFFFFFFFFFFFFHFFFFFB
@M05620:37:000000000-D9766:1:1101:15766:11688 1:N:0:30
AGTGCCAGCTCTCATCGCACAGGGGACCCAGGGCCTGGCCCCTCCATCCAGAAAACCTATGACCTCACCCGCTACCTGGAGCACCAACTCCGCAGCTTGGCTGGGACCTATGTGAGTATCCAGCGTAGGAATCTGGGAGTTGGGGAGGAGTGAGGAGTTGGGGAAAGACAGTCCTAACCGTGGAGGGTTCTGGTAAATGATGGGGTGAGGAGGGGCTCTTTGGCTCCCACCAGTCCCCCTGTCTGGTCTAT
+
BBABBFFFBFFFGGGFECFGGGHGGDAFGGEFGGGEGHHGHGHGGHGDGBGFGGHBEGEFGFHHGHHHHHGE@EGHHEHF?EHHHHHGHHHGFGGGFHFFHHGGGFGEHFGF?3?3B3BGHHHFGEB@G2@CGGHHH?/?FGHGGFCG..>C0<G0.<GFHGGEEHA/:/:CGHHHHHHGEEF?.EG9CFFGFFFGGGGGFGGGG.=.AFBAFFFFFFFFFFFFFFFFFFFE?9BFFFFFFFFFFFFFFFF
@M05620:37:000000000-D9766:1:1101:8098:11701 1:N:0:30
ACCACACCTTCTACAATGAGCCGCGGGTGGCTCCCCAGGAGCACCCCGTGCTGCTGACCGAGGCCTCCCTGAACCCCAAGACCAACAGCGAGAAGATGCCCAGGTGAGTGGCCCGCTACCTCTTCTGGTGGCCGCCTCCCTCCTTCCTGGCCTCCCGGCGCTGCGCCCTTTCTCACTGGTTCTCTCTTCTGCCGTTTTCCGTAGGACTCTCTTCTCTGACCTGAGTCTCCTTTGGAACTCTGCAGGTTCTA
+
AAAAAAAAFFFFGGGGFGFGG10A0EE/A/GGAEF/0AAG/FECG/>///BB1FCEFFC>EEGCG1BFFHH0>1?EEEEH0<BFHG/0BCCCCGHHFHHFHHHFHHHHHHFGHHGGGGGHHHGHHHHGGBCHHGGGGGHGHHGHHHGGGEFGGGGGGG-AA;9B@@F@?FFFFFBFFFFFFFFFFFFFFFFFF@FFFFFFFFFBBFFFFFFFFFFFFF9FFFFFFFFFFFFFFFFFFFFFFFFFFFFFFFB
@M05620:37:000000000-D9766:1:1101:18467:11702 1:N:0:30
AGTGCCAGCTCTCAATCGCACAGGGGACCCAGGGCCTGGCCCCTCCATCCAGAAAACCTATGACCTCACCCGCTACCTGGAGCACCAACTCCGCAGCTTGGCTGGGACCTATGTGAGTATCCAGCGTAGGAATCTGGGAGTTGGGGAGGAGTGAGGAGTTGGGGAAAGACAGTCCTAACCGTGGAGGGTTCTGGTAAATGATGGGGTGAGGAGGGGCTCTTTGGCTCCCACCAGTCCCCCTGTCTGGTCTA
+
CCCCCFFFCFFFGGGGGGGGGGHHGGGGGGHHGGGGGGHHHHGHGGHGHHHHHHHHHGHHHHHHHHHHHHHGGGGGHHHHFHHHHHGHGHHHGGFGGHHHGHHGGGGHGHHHHHHHHHHHHHHHHGGGGGHHHHHHGHHGGHHHGGGGGGGHHHHHHGHHHHGGGGHHHHHHHHHHHHHHGGGGGGGGEFGGGGGGGGHGGHGGGGFFFFFFFFFFFFFFFHFFFFFFFFFFFFFFFFFFFFFFHFFFFF0
@M05620:37:000000000-D9766:1:1101:16092:11714 1:N:0:30
ACCACACCTTCTACAATGAGCTGCGTGTGGCTCCCGAGGAGCACCCCGTGCTGCTGACCGAGGCCCCCCTGAACCCCAAGGCCAACCGCGAGAAGATGACAGGTGAGTGGCCCGCTACCTCTTCTGGTGGCCGCCTCCCTCCTTCCTGGCCTCCCGGAGCTGCGCCCTTTCTCACTGGTTCTCTCTTCTGCCGTTTTCCGTAGGACTCTCTTCTCTGACCTGAGTCTCCTTTGGAACTCTGCAGGTTCTAG
+
CDDCCDCDFFFFGGGGGGGGGGHHGGGFHGHHHGGGGGGGGHHHHGGGFGGGHHHHHHHGGGGGGGGGGGGHHHHGGGGHGHHHHGGGGGGGGGHHHHHHHHGHHHHHHGGHHGGGGGHHHHHHHHHHHGHHGGGGGHGHHGHHHHGGGGGGGGGGGAGGGGGGGGFFFFFFFFFFFFFFFFFHFFHFFFFFFFFFFFFFFFFFFFFFFFFFHFFHH:FFFFFFFFFHFFFFFFFFFFFFFFFFFFFFFFB
@M05620:37:000000000-D9766:1:1101:5511:11733 1:N:0:30
AGTGCCAGCTCTCAATCGCACAGGGGACCCAGGGCCTGGCCCCTCCATCCAGAAAACCTATGACCTCACCCGCTACCTGGAGCACCAACTCCGCAGCTTGGCTGGGACCTATGTGAGTATCCAGCGTAGGAATCTGGGAGTTGGGGAGGAGTGAGGAGTTGGGGAAAGACAGTCCTAACCGTGGAGGGTTCTGGTAAATGATGGGGTGAGGAGGGGCTCTTTGGCTCCCACCAGTCCCCCTGTCTGGTCTA
+
AAAAAFFFBFFFGFGGGGGAEEGEGFEEGGHHBFGGGGHHHHGHGGHHHHHHHHHHHGHHHHHHHHHHHHHGG>EGHHHHBFHHHHFGEHHHFGGGGHHHGHHGGGHHGHHHHHHHHHHHHHHHHGGGGGHHHHHHHHGGGHHHGGEGGAEHHDHHGGHHHHGGGGHHHHHHHHHHHHHHGGGGGGGGEGGGGGGGGGGGGGGGGGFFFFFFFFFFFFFFFFFFFFFFFFFFFFFFFFFFFFFFFFFFFFF
@M05620:37:000000000-D9766:1:1101:21821:11745 1:N:0:30
ACCACACCTTCTACAATGAGCTGCGTGTGGCTCCCGAGGAGCACCCCGTGCTGCTGACCGAGGCCCCCCTGAACCCCAAGGCCAACCGCGAGAAGATGACAGGTGAGTGGCCCGCTACCTCTTCTGGTGGCCGCCTCCCTCCTTCCTGGCCTCCCGGAGCTGCGCCCTTTCTCACTGGTTCTCTCTTCTGCCGTTTTCCGTAGGACTCTCTTCTCTGACCTGCGTCTCCTTTGGAACTCTGCAGGTTCTAG
+
CCCBCCCCFFFFGGGGGGGGGGHHGGGFFFHGHGGFGGGGGHGHHGGGFGGGHHGHHHHGGGGGGGGGGGGGHHHGGGGHGHHHHGGGGG<CCGHHHHHGFFGHH<FGGGGHHGGGGGHHHHHHHHHHHGHHGGGGGHGHHGHHHHGGGGGGGGGGG?GGGGGGGGFFFFFFFBFFFFFFFFFFFFFFFFFFFFFFFFFFFFFFFFFFFFFFFFFFF/FFFF.;DFFFFFFFFFFFFFFFFFFFFFFFFFF
@M05620:37:000000000-D9766:1:1101:28192:11745 1:N:0:30
AGTGCCAGCTCTCAATCGCATAGGGGACCCAGGGCCTGGCCCCTCCATCCAGAAAACCTATGACCTCACCCGCTACCTGGAGCACCAACTCCGCAGCGTGGGAGTTGGGGAGGCGTGAGGCGTTGGGGCAAGCCCGTCCTCCCCGTAGAGGGTTCTGGTGCGTGATGGAGTGAGGAGGGGCTCTTTGGCTCCCCCCAGTCCTCGTGTCTGGTCTATCTCCTGCCCTTCGATCGGCAGATCACCCGTCTGAA
+
11>>AF1CAFFFEDFG1ACG1AFHFEGGE0GHGG00FEHHFGGHGGGF1FGBAA1FG/0FGHFHFH1GHHHGGGCEGHHFHHHHFGHEGBFHGGGEE??/<</?EG1GCGECG/</>//0//.<-FC-.-<<.<GGC..:;G.CC.-:.9;C9.:00;;/0-.;9/0;/:/;00.0.-;;-9-//;BF/;;A9A--;-BB//9-;9AFBBFBBF//;/BFFF9-:BF-;9FF9--;@E/;//9-@A9;9/;
@M05620:37:000000000-D9766:1:1101:23850:11769 1:N:0:30
ACCACACCTTCTACAATGAGCTGCGTGTGGCTCCCGAGGAGCACCCCGTGCTGCTGACCGAGGCCCCCCTGAACCCCAAGGCCAACCGCGAGAAGATGAACACGGGAGTGGCCCCCTCCCTCTTCTGGTGGCCGCCTCCCTCCTTCCTCTCCTCCCGCAGCTCCGCCCTTTCTCACTGGTTCTCTCTTCTGCCGTTTTCCGCAGAACTCTCTTCTCTCACCTCCGCCTCTTTTCGTCCTCTCCAGGTTCTT
+
BBBABBBBFFFFGGGGGGGEGBHHGEEEHEHHFGGEEGGGGHHHHGGGGGGGHHHEHHHGGGGGGEGGGGGHHFHGGGGHEHHHHGD@DGGCCFHHHH22FD2////>/<..<.<A-.<.<<G000000/<<:-;@.;.EHGG/00/0909/0:/;99-9;///9..;-999BB/;B/.;///9BFF///9//-.999//..---/./;BFF//9;B///9/.....;A/;9B/-9.;9;F//9/;///;/
@M05620:37:000000000-D9766:1:1101:14923:11777 1:N:0:30
AGTGCCAGCTCTCAATCGCACAGGGGACCCAGGGCCTGGCCCATCCATCCAGAAAACCTATGACCTCACCCGCTACCTGGAGCACCAACTCCGCAGCTTGGCTGGGATCTGGGAGTTGGGGAGGAGTGAGGAGTTGGGGAAAGACAGTCCTAACCGTGGAGGGTTCTGGTAAATGATGGGGTGAGGAGGGGCTCTTTGGCTCCCACCAGTCCCCCTGTCTGGTCTATCTCCTGCCCTTAGATCGGAAGAGC
+
BCABBFFFCFFFGGGGGGGGGGHHGGGGGGHHGGGGGGHHHHGGHHHHHHHHHHHHHGHHHHHHHHHHHHHGGFGGHHHHHHHHHHHHGHHHGGGGGHHHGHHGGGHHGHHHHHGGHHGGGEFGCGHHBGHHEFHHGGCC.>GFHFHHHHHF0GHGGHGGHGGCGHHHGGGHFHHHFHGGGGGFFGGGGGGGGGFFFFFFFFFFFFFFFFFFFFFFFFFFFFFFFFFFFFFFFFFFFFFFFFFFFFEFFFF
@M05620:37:000000000-D9766:1:1101:14389:11779 1:N:0:30
AGTGCCAGCTCTCAATCGCACAGGGGACCCAGGGCCTGGCCCCTCCATCCAGAAAACCTATGACCTCACCCGCTACCTGGAGCACCAACTCCGCAGCTTGGCTGGGACCTATGTGAGTATCCAGCGTAGGAATCTGGGAGTTGGGGAGGAGTGAGGAGTTGGGGAAAGACAGTCCTAACCGTGGAGGGTTCTGGTAAATGATGGGGTGAGGAGGGGCTCTTTGGCTCCCACCAGTCCCCCTGTCTGGTCTA
+
>>>3AF5CAFFFGFGGFFGFEAGFFEEGGGCGFGGGDFGFHHGHGGEHHHEFH3FGHGHHHFDGHHHCHGHGGE@EHGHHGHHHHHFFGHHHGGCCGHHEEHFGFCHHGHHHHHH2DFDGGHG1FB?BDG<GCFGDBC<FEFH1/AFCDDDC.0DGCEGFF/CCC.:C:GGGGHHFHCGGBDFG.;.-CF.BFFGGFFFFBGFGGBA@.9FFFD;B?BEBFFFFFFFEF9ADAFFFFFFFBFFFFFFFFFF
@M05620:37:000000000-D9766:1:1101:24161:11802 1:N:0:30
AGGGCCAGCTCTCAATAGCACAGGGGACCAAGGGACTGGCCCCTCCATCCAGAAAACCTATGACCTCACCCGCTACCTGGAGCACCAACTCCGCAGATTGGCTGGGACCTATGTGGGTATCCAGCGTAGGAATCTGGGAGTTGGGGAGGAGTGAGGAGTTGGGGAAAGACAGTCCTAACCGTGGAGGGTTCTGGTAAATGATGGGGTGAGGAGGGGCTCTTTGGCTCCCACCAGTCCCCCTGTCTGGTCTA
+
111>A>>AAFB@BFG331BDAGAAAEFGE0AGFG00BABA0FEHGGEFA0B1A01BF/0BBFBGFGAFGHHGGG@/FHH0BGHC0/BFE0BFE/EE/1BFFHHG?/BGGFHFHG2FCFFH1FGG0/<?BCHHHH2@100/?GHH/-<>CFEG0=0.0.<CFC-A.CC.::CGHHHHHGHF-CE@AEGG.;9BFGFFGGGGGGGGGGG@FFFFBF@@--AFB//9F/;AEFFFFF/BFFFF-;;FFFB/BFB
@M05620:37:000000000-D9766:1:1101:24960:11804 1:N:0:30
ACCACACCTTCTACAATGAGCTGCGTGTGGCTCCCGAGGAGCACCCCGTGCTGCTGACCGAGGCCCCCCTGAACCCCAAGGCCAACCGCGAGAAGATGCCCAGGTGAGTGGCCCGCTACCTCTTCTGGTGGCCGCCTCCCTCCTTCCTGGCCTCCCGGAGCTGCGCCCTTTCTCACTGGTTCTCTCTTCTGCCGTTTTCCGTAGGACTCTCTTCTCTGACCTGAGTCTCCTTTGGAACTCTGCAGGTTCTA
+
BBBBBAB>FFFFGGGGGG5FGGHHGGGBAEGGGFGF?FGGGHFGGGGEEFEGFHGHHHHEEECEGGGGGGGHGHHGGGGHGHHHHGGGGG<BDGHFGHHHHHHGHHGHHHGGHHGGGGGHHHHHHHHHHHGHHGGGGGHGHHGHHGGGGGGGGGGGGG-BFGGGGGFFFFFFFFFFFFFFFFFFFFFFFFFFFFFFFFFFFFFFFFFFFFFFFFFFFFFFFFFFFFFFFFFFFFFFFFFFFFFFFFFFFFB
@M05620:37:000000000-D9766:1:1101:24144:11811 1:N:0:30
AGTGCCAGCTCTCAATCGCACAGGGGACCCAGGGCCTGGCCCCTCCATCCAGAAAACCTATGACCTCACCCGCTACCTGGAGCACCAACTCCGCAGCTTGGCTGGGACCTATGTGGGTATCCAGCGTAGGAATCTGGGAGTTGGGGAGGAGTGAGGAGTTGGGGAAAGACAGTCCTAACCGTGGAGGGTTCTGGTAAATGATGGGGTGAGGAGGGGCTCTTTGGCTCCCACCAGTCCCCCTGTCTGGTCTA
+
AA3AAFFFBFFFGGGFDFGCF?GAF2AEECCFFEDDFGHGHHGHGGFFHFFHHHGGHGF3FGFFGGGFHHHG?/EFFHFF2BBGHGAAEFHGEGCFGH3FEBFFEDHHGHHGHFHHG<FFGHFHHGDG@FGFGFHGHHHGCGHHGGGGGGDHHEHHGGHHHHGGGGEECGHHHGGHFGFGCDGAAGGG9.;FFG;;FFFGGFGGFF:;AFFFFFFFF-.BFFFFFBBFFFADEFFFFFF.BE;BBFFFFE;
@M05620:37:000000000-D9766:1:1101:12437:11812 1:N:0:30
AGTGCCAGCTCTCAATCGCACAGGGGACCCAGGGCCTGGCCCCTCCATCCAGAAAACCTATGACCTCACCCGCTACCTGGAGCACCAACTCCGCAGCTTGGCTGGGACCTATGTGAGTATCCAGCGTAGGAATCTGGGAGTTGGGGAGGAGTGAGGAGTTGGGGAAAGACAGTCCTAACCGTGGAGGGTTCTGGTAAATGATGGGGTGAGGAGGGGCTCTTTGGCTCCCACCAGTCCCCCTGTCTGGTCTA
+
ABA?ADFFBFFFGDGGGGGFGGHHGFEGGGHH2EEEGFHHHHGHGGHHHHHHHHHHGGHHHHHHHHHFHHHGGEEEHHHH2FGHHH11?GHHGGGGGHHHGHHGGGHHGHHHHHHFHHBGHHHHHGG?GGHHHHHHHHHGGHHHGGGCGAEHHDHHHGHHHGGGF?CGGHBHHHHHHEHHGGGGFGGGGGGGGGGGGGGGFGGGGGFFFFFFFFFFFFFFFFFFFFFFFFFFFFFFFFFFFFFFFFFFFFB
@M05620:37:000000000-D9766:1:1101:21583:11813 1:N:0:30
ACCACACCTTCTACAATGAGCTGCGTGTGGCTCCCGAGGAGCACCCCGTGCTGCTGACCGAGGCCCCCCTGAACCCCAAGGCCAACCGCGAGAAGATGCCCAGGTGAGTGGCCCGCTACCTCTTCTGGTGGCCGCCTCCCTCCTTCCTGGCCTCCCGGAGCTGCGCCCTTTCTCACTGGTTCTCTCTTCTGCCGTTTTCCGTAGGACTCTCTTCTCTGACCTGAGTCTCCTTTGGAACTCTGCAGGTTCTA
+
CCCCCCCCFFFFGGGGGGGGGGHHGEGEGGHHHGGGGGGGGHGHHGGGGGGGHHHHHHHGGGGGGGGGGGGHGHHGGGGHGHHHHGGGGGBDFGHHHHHHHHHGHHHHHHGGHHGGGGGHHHHHHHHHHHGHHGGGGGHGHHGHHGGGGGGGGGGGGG?FGGGGGGFFFFFFFFFFFFFFFFFFFFFFFFFFFFFFFFFFFFFFDFFFFFFFFFFFFFFFFFFFFFFFFFFFFFFFFFFFFFFFFFFFFFB
@M05620:37:000000000-D9766:1:1101:14335:11826 1:N:0:30
GAGGCTGCTTTGGAAGAAACTGACAAGCCAGGGACAAAAGATCGGAAGAGCACACGTCTGAACTCCAGTCACCGCTCATTATCTCGTATGCCGTCTTCTGCTTGAAAAAAAAAAACACCATCTTCTGTTTGCCGCTTCCCTCCTTCCTTCCCTCCTGCCCCCTCTCCCTTTCTCTCCTACTTTCCCTTTTCCTTTCGCTTTACACTCCATTTTCCCGCTTCTTCTCCTCTTTCTCTATCCTCTCTCCTCCC
+
CBCCCBFBFFFFGGGGGGGGGGHGHDBFFHBBEDFGGHFHGHHFEDFFFGHGHHHFHHHGHAFHGG3FFGDFGEEEEGHHHHHHHBBEGGHHGGGHCGHHGHHCGFHHHGGGGD///0</22>21111110?1/>-.><0>0.01><100<CDG./00<..--.//://00C0;0:/:09000000009:B9000;....:00000:/0000;090.;-..00:0000/0900900000;00;/00/0;/.
@M05620:37:000000000-D9766:1:1101:10610:11827 1:N:0:30
GAGGCTGCTTTGGAAGAGCACACGTCTGAACTCCAGTCACCGCTCATTAGCTCGTATGCCGTCTTCTGCTTGAAAAAAAAAACAACCGCGAGAAGCTGACCCAGGTGAGAGGCCCGCTACCTCTTCTGGTGGCCGCCTCCCTCCTTCCTGGCCTCCCGGAGCTGCGCCCTTTCTCACTGGTTCTCTCTTCTGCCGTTTTCCGTAGGACTCTCTTCTCTGACCTGAGTCTCCTTTGGAACTCTGCAGGTTCT
+
AAAAAAFBFFFFGCGFGGGGGFFEBB4B5ABGBGHHFGFFGEG2EEB5A5BFFEFAAGH3EBEFFGHFHHGF1BBFFG/>//1??//>/</</<222?222B?//?<DC2?/A/A@/C@/01FFGGFF1=0<F0<@-A<C./::/CCCC0;:CCFCGDD@-?F//@-:??FF0B0CBBF.BBFFFEFFB/BBBF;DAFFFFFFF.?FFFFBF/FBFFFFE/9BB999///BFFFFBFBB9/FFFFBF;/9/
@M05620:37:000000000-D9766:1:1101:14107:11847 1:N:0:30
AGTGCCAGCTCTCAATCGCACAGGGGACCCAGGGCCTGGCCCCTCCATCCAGAAAACCTATGACCTCACCCGCTACCTGGAGCACCAACTCCGCAGCTTGGCTGGGACCTATGTGAGTATCCAGCGTAGGAATCTGGGAGTTGGGGAGGAGTGAGGAGTTGGGGAAAGACAGTCCTAACCGTGGAGGGTTCTGGTAAATGATGGGGTGAGGAGGGGCTCTTTGGCTCCCACCAGTCCCCCTGTCTGGTCTA
+
1A>AABD11CCFFGGGGGGGECFAFGGAAECGFAE/AAG00FE/EGFGDAFA1F1FGGFEFHBHFHFEHEF>E@EGHFGHBGHH0FGHGHGFGGGEC0FFEHGEA/GHFFHHFGHFHGFFFFHHF</?CCDGHHD1FHFCEGF1@GGGG.EGHHFFGFHGHHGCACGHGG/CC:GHHBCG@C.@?EB?EFGBFGBBFGFGBFFBEGF;EFFFFF;=>@FFFFBFFFFEFEFFFFFBFF?99A99://;FBB
@M05620:37:000000000-D9766:1:1101:18642:11850 1:N:0:30
AGTGCCAGCTCTCAATCGCACAGGGGACCCAGGGCCTGGCCCCTCCATCCAGAAAACCTATGACCTCACCCGCTACCTGGAGCACCAACTCCGCAGCTTGGCTGGGACCTATGTGAGTATCCAGCGTAGGAATCTGGGAGTTGGGGAGGAGTGAGGAGTTGGGGAAAGACAGTCCTAACCGTGGAGGGTTCTGGTAAATGATGGGGTGAGGAGGGGCTCTTTGGCTCCCACCAGTCCCCCTGTCTGGTCTA
+
BBABCFFFCFFFGGGGGGGGGGHHGGGGGGHHGGGGGGHHHHGHGGHHHHHHHHHHHGHHHHHHHHHHHHHGGFGGHHHHHHHHHHHHGHHHGGGGGHHHGHHGGGHHGHHHHHHHHHHHHHHHHGGGGGHHHHHHHHHGGHHHGGGGGFGHHFHHHGHHHHGGGGHHHHHHHHHHHHHHGGGGGGGGGGGGHGGGGGGGGHHGGGFFFFFFFFFFFFFFFHHFFFFFFFFFFFFFFFFFFFFFHFFFFFF
@M05620:37:000000000-D9766:1:1101:12002:11854 1:N:0:30
GAGGCTGCTTTGGAAGAGCACACGTCTGAACTCCAGTCACGGGTCACTATCTCGTATGCCGTCTTCTGCTTGAAAAAAAAAAAAAGAAAAGAAACTCATTTTATAATTTGTAAATTAAGGTATAAAAGAATCAAAAAAGTGAAAAAGAATTCACTATAACAACAGTGTTACAGAGGTCTCTAACGAACAATCCAACCGAATACAATCTGATGAACAGCACGAAAAAAAATAAGAAGGGGTGCCTACACGGC
+
AAABBBFBFFFFGGGGFGGGGGHGHHHGGGHHHHFGGHEG222A2235DDGHHHGGHHHHGEFHGHHHHHHHGGHHGGG>E///<//B323?02222222222333333322222@2222222222>2/?111111?-<1111110..00000000=00000..<000000;00/.//000000...--/0//00/.---..0000/00000/////...-...-.---.//////..-.-./9/./..--
@M05620:37:000000000-D9766:1:1101:13397:11886 1:N:0:30
ACCACACCTTCTACAATGAGCTGCGTGTGGCTCCCGAGGAGCACCCCGTGCTGCTGACCGAGGCCCCCCTGAACCCCAAGGCCAACCGCGAGAAGATGCCCAGGTGAGTGGCCCGCTACCTCTTCTGGTGGCCGCCTCCCTCCTTCCTGGCCTCCCGGAGCTGCGCCCTTTCTCACTGGTTCTCTCTTCTGCCGTTTTCCGTAGGACTCTCTTCTCTGACCTGAGTCTCCTTTGGAACTCTGCAGGTTCTA
+
BBBBBBBBFFFFGGGGGGGGGFHHGGGEDAGHEFGGGGGGGHHHHGGGEEGGFHHHHHHGGGGGGEGGGGGHHFHGGGGHAEHHHGGEGGCDGGHHFHFGHHEGGHGGHHGGHHCCCCGHDFHF<DHFDGDGC-C@FGHEGHDHFFFGGGGFGGGEDD;?AFGFADFCDFFB/FFFFFFFFF///9FB/B9BFDFFFEFBFF?FFFBFFFFFFFFBBFBFFFFBFFB9BBFFFFBF/B9BFFFBFFFFBFB
@M05620:37:000000000-D9766:1:1101:20618:11886 1:N:0:30
ACCACACCTTCTACAATGAGCTGCGTGTGGCTCCCGAGGAGCACCCCGTGCTGCTGACCGAGGCCCCCCTGAACCCCAAGGCCAACCGCGAGAAGATGCCCAGGTGAGTGGCCCGCTACCTCTTCTGGTGGCCGCCTCCCTCCTTCCTGGCCTCCCGGAGCTGCGCCCTTTCTCACTGGTTCTCTCTTCTGCCGTTTTCCGTAGGACTCTCTTCTCTGACCTGAGTCTCCTTTGGAACTCTGCAGGTTCTA
+
ABBABBBBFFFFGGGGGGDBFDFFEEEEGEHHHGGEGGGCGHHHHGGGAAEFGHFHHHFGEGGGGGGGGGGHHGHGGGGHGHHHGGGGGG@BCDGHHGFHHGHGHGHHHHGGHHGGGGGHHHHHHBGHHHGHHGG-CAGGGHGHHFGGGGGGGGGEGGGGGGGGGGFCFFFFFFFFFFFFFFFFFFFFFFFFFFFFFFFFFFFFFFFFFFFFFFFFFFFFFFFFFFFFFFFFFFFFFFFFFEFFFFFFFFF
@M05620:37:000000000-D9766:1:1101:25270:11888 1:N:0:30
AGTGCCAGCTCTCAATCGCACAGGGGACCCAGGGCCTGGCCCCTCCATCCAGAAAACCTATGACCTCACCCGCTACCTGGAGCACCAACTCCGCAGCTTGGCTGGGACCTATGTGAGTATCCAGCGTAGGAATCTGGGAGTTGGGGAGGAGTGAGGAGTTGGGGAAAGACAGTCCTAACCGTGGAGGGTTCTGGTAAATGATGGGGTGAGGAGGGGCTCTTTGGCTCCCACCAGTCCCCCTGTCTGGTCTA
+
>A>>ADDCAFFFG4GGGF22E?GFGEEEEEGHEAEEAFHHHHGHGGHFHHHHGHHFGGHGFHHHHGGHHHHGG>EGHHHH2FGHHH11?G3B?ECE>GBGGH3FEGHGGHHHHHBGHGHHHHHHHGGDGGHHHHHHHH0FFHHHGG.CG?CFH0GHCEHHHCCGEAEGFHHHHGHHHHHHGGGGAGGGCFFGGGFGGGGGGGGFGGFBFFFFFF?BBBFFFFFFEFFFFFFFFFFFFFFFBFFFFFFFFFF
@M05620:37:000000000-D9766:1:1101:11419:11911 1:N:0:30
ACCACACCTTCTACAATGAGCTGCGTGTGGCTCCCGAGGAGCACCCCGTGCTGCTGACCGAGGCCCCCCTGAACCCCAAGGCCAACCGCGAGAAGATGCCCAGGTGAGTGGCCCGCTACCTCTTCTGGTGGCCGCCTCCCTCCTTCCTGGCCTCCCGGAGCTGCGCCCTTTCTCACTGGTTCTCTCTTCTGCCGTTTTCCGTAGGACTCTCTTCTCTGACCTGAGTCTCCTTTGGAACTCTGCAGGTTCTA
+
CDEDECDEFFFFGGGGGGGGGGHHGGGGHGHHHGGGGGGGGHHHHGGGGGGGHHHHHHHGGGGGGGGGGGGHHHHGGGGHGHHHHGGGGGGGGGHHHHHHHHHGHHHHHHGGHHGGGGGHHHHHHHHHHHGHHGGGGGHGHHGHHGGGGGGGGGGGGGGGGGGGGGFFFFFFFFFHHFFFFFFHHFFHHHHHFFFFFFHFFFFFFFFFFFFFHHHFHHFHFHFFFFFFFFFFHHFFFFFFFFFFFFFFFFF
@M05620:37:000000000-D9766:1:1101:16364:11923 1:N:0:30
ACCACACCTTCTACAATGAGCTGCGTGTGGCTCCCGAGGAGCACCCCGTGCTGCTGACCGAGGCCCCCCTGAACCCCAAGGCCAACCGCGAGAAGATGACAGGTGAGTGGCCCGCTACCTCTTCTGGTGGCCGCCTCCCTCCTTCCTGGCCTCCCGGAGCTGCGCCCTTTCTCACTGGTTCTCTCTTCTGCCGTTTTCCGTAGGACTCTCTTCTCTGACCTGAGTCTCCTTTGGAACTCTGCAGGTTCTAG
+
@AABBBBBFFFFGFGGGGGFFDGCEEGEDEHHHGGGGGGGGHHHHGGGAEFFHHHHHFHGGGGGGGGGGGGHHHEGGGGGGHHGFGGGGFBFGGHHHGHHHGGGFDGHFFGHHFCFGGHHHHHHHFGGHGHHGCGGGGGHEDHBGHGGGGGGGGGDGGGGGGGGGGFFFFFFFFFFFFFFFFFFFFFFFFBFFFFFFFFFFFFFFFFFFFFFFFFFF/FFFFFFFFFFFFFFFFFFFFFFFFFFFFFFFFF
@M05620:37:000000000-D9766:1:1101:26606:11925 1:N:0:30
AGTGCCAGCTCTCAATCGCACAGGGGACCCAGGGCCTGGCCCCTCCATCCAGAAAACCTATGACCTCACCCGCTACCTGGAGCACCAACTCCGCAGCTTGGCTGGGACCTATGTGAGTATCCAGCGTAGGAATCTGGGAGTTGGGGAGGAGTGAGGAGTTGGGGAAAGACAGTCCTAACCGTGGAGGGTTCTGGTAAATGATGGGGTGAGGAGGGGCTCTTTGGCTCCCACCAGTCCCCCTGTCTGGTCTA
+
CCBBCFFFCFFFGGGGGGGGGGHHGGGGGGHHFGGGGGHGGHGHGGHHHGGHFHHHHGHHHHHHHHHHHHHGGGGGHHHGHHHHHHHHGHHHGGCGGHGHGHHGGGHHGHHHHHHHHHHHHHHHHGEGGGHHHHHHHHHGGHHHGGGGGGGHHHHHHGHHHHGGGGHHHHHHHHHHHHHHGGFGGGGGCFFGGGFGGGGGGGGGGGFFFFFFFFFFFDFFFFFFFFFFFFFFFFFFFFFFFFFFFFFFFFF
@M05620:37:000000000-D9766:1:1101:10709:11925 1:N:0:30
AGTGCCAGCTCTCAATCGCACAGGGGACCCAGGGCCTGGCCCCTCCATCCAGAAAACCTATGACCTCACCCGCTACCTGGAGCACCAACTCCGCAGCTTGGCTGGGACCTATGTGAGTATCCAGCGTAGGAATCTGGGAGTTGGGGAGGAGTGAGGAGTTGGGGAAAGACAGTCCTAACCGTGGAGGGTTCTGGTAAATGATGGGGTGAGGAGGGGCTCTTTGGCTCCCACCAGTCCCCCTGTCTGGTCTA
+
AAABBFFFCFFFGDGGGGGGEGGHGGGGGGGGGGGGGGHHHHGHGGEHHHFFHEFHGGHHHHHHHHGFHHHGGGCFHHHGHHGGFHFHGHHHGGGGGGHHGGHGGGHHGHHHHHHHHHHHHHFHHGEGGCHGHHHHGHHGEHHGGGGCDGGHHGHHHGHHHHGGGFGHGHHHGHHHHHHHGEEGGGGG;FFGGGGGGGGGFFGFGGFCFFFFFFFFFFFFFFFFFFFFFFFFFFFFFFFFFFFFFFFBFFB
@M05620:37:000000000-D9766:1:1101:12287:11935 1:N:0:30
ACCACACCTTCTACAATGAGCTGCGTGTGGCTCCCGAGGAGCACCCCGTGCTGCTGACCGAGGCCCCCCTGAACCCCAAGGCCAACCGCGAGAAGATGCCCAGGTGAGTGGCCCGCTACCTCTTCTGGTGGCCGCCTCCCTCCTTCCTGGCCTCCCGGAGCTGCGCCCTTTCTCACTGGTTCTCTCTTCTGCCGTTTTCCGTAGGACTCTCTTCTCTGACCTGAGTCTCCTTTGGAACTCTGCAGGTTCTA
+
BCCCCCCCFFFFGGGGGGGGGGHHGGGEGFHHHGGGGGGGGHHHHGGGDGGGHHGHGHHGGGGGGGGGGGGHHHHGGGGHGHHHHGGGGGGGGGHHHHHHHHHGHHHHHHGGHHGGGGGHHHHHHHHHHHGHHGGGGGHGHHGHHGGGGGGGGGGGGG-DGGGGGGFFFFFFFFFFFFFFFFFFFFFFFFFFFFFFFFFFFFFFFFFFFFFFFFFFFFFFFFFFFFFFFFFFFFFFFFFFFFFFFFFFFFB
@M05620:37:000000000-D9766:1:1101:12768:11937 1:N:0:30
ACCACACCTTCTACAATGAGCTGCGTGTGGCTCCCGAGGAGCACCCCGTGCTGCTGACCGAGGCCCCCCTGAACCCCAAGGCCAACCGCGAGAAGATGCCCAGGTGAGTGGCCCGCTACCTCTTCTGGTGGCCGCCTCCCTCCTTCCTGGCCTCCCGGAGCTGCGCCCTTTCTCACTGGTTCTCTCTTCTGCCGTTTTCCGTAGGACTCTCTTCTCTGACCTGAGTCTCCTTTGGAACTCTGCAGGTTCTA
+
CCDCCDDDFFFFGGGGGGGGGGHHGGGGHGHHHGGGGGGGGHHHHGGGGGGGHHHHHHHGGGGGGGGGGGGHHHHGGGGHGHHHHGGGGGGGGGHHHHHHHHHGHHHHHHGGHHGGGGGHHHHHHHHHHHGHHGGGGGHGHHGHHGGGGGGGGGGGGGDGGGGGGGFFFFFFFFFFFFFFFHFFHFFFHHHHFFFFFFHFFFFFFFFFFFFFHFHFFFFFFHFFFFFFFFFFHFFFFFFFFFFFFFFFFFB
@M05620:37:000000000-D9766:1:1101:26392:11938 1:N:0:30
ACCACACCTTCTACAATGAGCTGCGTGTGGCTCCCGAGGAGCACCCCGTGCTGCTGACCGAGGCCCCCCTGAACCCCAAGGCCAACCGCGAGAAGATGACAGCTGCGTGGCCCGCTACCTCTTCTGGTGGCCGCCTCCCTCCTTCCTGGCCTCCCGGCGCTCCGCCCTTTCTCACTTGTTCTCTCTTCTGCCGTTTTCCGTAGGACTCTCTTCTCTGCCCTGCGTCTCCTTTGGAACTCTGCAGGTTCTAG
+
?AAABAAAFFFDAGFGFG5AFBGFFEEGHEHHFFBF2AEFEHHHHGGABEEFFHHHGFHA>EEE?EGGGGEFFGFGGGGGFHHHHGG/DG/>BDH<?GHHHH/???//CCCHHGA@DGHDGFFGHHFGH..GD-@DGHGHFDFGCC009FGG?FGG?B@@-.;AAFF=FFFFFFB9/;:BFFFFFFFF/BBFDADEFFFFF.9.;BFBFBFFBFB/BB/;/AE-.@..;9FF/F/9BFFFEFFBF.9BBB9
@M05620:37:000000000-D9766:1:1101:16097:11942 1:N:0:30
AGTGCCAGCTCTCAATCGCACAGGGGACCCAGGGCCTGGCCCCTCCATCCAGAAAACCTATGACCTCACCCGCTACCTGGAGCACCAACTCCGCAGCTTGGCTGGGACCTATGTGAGTATCCAGCGTAGGAATCTGGGAGTTGGGGAGGAGTGAGGAGTTGGGGAAAGACAGTCCTAACCGTGGAGGGTTCTGGTAAATGATGGGGTGAGGAGGGGCTCTTTGGCTCCCACCAGTCCACCTGTCTGGTCTA
+
BCBBCFFFCFFFGGGGGGGGGGHHGGFGGGHHGGGGCFHHHHGHGGHHHHHHHHHHHGHHGGHHHHHHHHHGGEGGHGGHHHHHHHHHGHHGGGGGGHHHGGHGGGHHGHHHHHHHHHHHHHHHHGGGGGHHHHHHHHHGGHHHGGGGGGGHHHHHHGGHHHGGGGHHHHHHHHHHHHHHGGGGGGGGCFGGGGGGGGGGGGGGGGFFFFFFFFFFFFFFFFFFFFFFFFFFFFFFFFFFFFFFFFFFFFF
@M05620:37:000000000-D9766:1:1101:12305:11947 1:N:0:30
[truncated: 1,701,328 more chars]
