# Supplementary material for: Fast but not furious: a streamlined selection method for genome-edited cells
Source: Life Sci Alliance. 2021 Apr 26;4(6):e202101051. doi: 10.26508/lsa.202101051 (PMC8127327; doi:10.26508/lsa.202101051)
Supplement: Supplementary file 1 [file LSA-2021-01051_Supplemental_Data_1.zip › SANGER and Deep Sequencing/ACTB/31_S31_L001_R1_001.fastq]

@M05620:37:000000000-D9766:1:1101:18558:1900 1:N:0:31
CCCACACCTTCTACAATGAGCTGCGTGTGGCTCCCGAGGAGCACCCCGTGCTGCTGACCGAGGCCCCCCTGAACCCCAAGGCCCACCGCGCGAAGATGCCCAGTTTAGTGTCCCGCTACCTCTTCTTGTTGCCGCCTCCCTCCTTCCTTGCCTCCCGGTGCTGCGCCCTTTCTCACTGGTTCTCTCTTCTGCCGTTTTCCGTAGTTCTCTCTTCTCTTCCCTTAGTCTCCTTTGGTACTCTTCAGGTTCTT
+
3>ABBBBBFFFFGGGGFGGGGGHHGGGEGDHHHGGGCEECGHAGHGGEEGEGFGHHHHF0000>?>EEFGE23??EE/////?//?E/E///////?11<<1/1?111<111<<-<A-<<FD0GDD00=0.=<--:::CCG/ACG:C000//90C9.---:;09-:ABDFF/BB/:B/.9;/99FBBF/;//9-;AFE//.;...//99:BFFFFF////99//:999999BF//./999//////;;/9/
@M05620:37:000000000-D9766:1:1101:16457:1950 1:N:0:31
AGTGCCAGCTCTCAATCGCACAGGGGACCCAGGGCCTGGCCCCTCCATCCAGAAAACCTATGACCTCACCCGCTACCTGGAGCACCAACTCCGCAGCTTGGCTGGGACCTATGTTGCGTCTCCCGCGTTGGACTCTGGGCGTTGGGGCGGCGTGCGGCGTTGGGGAACGACCGTCCTAACCGTGGCGGGTTCTGGTAAATGATGGGGTGAGGCGGGGCTCTTTGGCTCCCACCAGTCCCCCTGTCTGGTCT
+
>A>AAFFCAFFFGFGGGGGGFGHGGGGEEGHHGGGGEFHFCHGHGGHHHHHFBFEHHEHFHHBGGHGBGCC?EE/EGF312?F11F11?GHFEC///FFB?3F///0B<?2B2FGG3>B//CD2/</A//<11DFG1B0.A@@@.-<.:?-???ADF=ACFA.B;?D?A.;--DFFFE/99@A?--9;-@EAFFEF///BF/FB/.AD;.AF.--9>AFEFFFBF/FFA9.99.9;9/9AD>AFFB9/BBB
@M05620:37:000000000-D9766:1:1101:17069:1995 1:N:0:31
ACCACACCTTCTACAATGAGCTGCGTGGGGCTCCCGAGGAGCACCCCGTGCTGCTGACCGAGGCCCCCCTGAACCCCAAGGCCAACCGCGAGAAGATTCCCAGGTGAGTGGCCCGCTACCTCTTCTGGTGGCCGCCTCCCTCCTTCCTGGCCTCCCGGCGCTGCGCCCTTTCTCACTGGTTCTCTCTTCTGCCGTTTTCCGTAGGACTCTCTTCTCTGACCTGAGTCTCCTTTGGAACTCTGCAGGTTCTA
+
ABBBBBBBFFFFGGGGGGFFGFHGGEGE2AEGHGGGDGFGA1FGGEGGEEGGGHHHGFHE>EGGGEEEGGCFHHHGGG?AECG/AFFCGC/>//CFG1FFFDC?GFBFHBEEGGCCGCDHHHHHFHE0GC?GGFGFGDHGGFGGGFFF0BAFFFFFB--:@DAFFFFFFFFFFFFFFF.FFBFFFFFFBFFEFCDFFFFFBFAA./;FFFFFFFFFFF/BFF./9BBBBFFFFF/FFFF9FB9BF?FFFF/
@M05620:37:000000000-D9766:1:1101:18928:2071 1:N:0:31
ACCACACCTTCTACAATGAGCTGCGTGTGGCTCCCGAGGAGCACCCCGTGCTGCTGACCGAGGCCCCCCTGAACCCCAAGGCCAACCGCGAGAAGATGAACCCAGGTGCGTGGCCCGCTACCTCTTCTGGTGGCCGCCTCCTCCTTCCTGGCCTCCCGGTGCTGCGCCCTTTCTCCCTGGTTCTCTCTTCTGCCGTTTTCCGTAGGACTCTCTTTTCTGACCTGCGTCTTCTTTGGAACTCCGCAGGTTCT
+
>AAABBBBFFFFGGGGGGFGGFHBEAABAEHHFGGGGGGFFHHHHGGGGGGGHHGHHHHEEGGGGDGGGGGHH?FEGGDFFAGACFGGGG?@/??GG22FGGGFGGHG1AFGFGHHGGG-CFHHHHHHHDGHFHFGGGGGH//C/;0C00;.CC.CE.99--00099ADAFFFB///9/;BFB//9/9B////;-:DFF/B.B..9/9/////B//////9;/..-;-..;9FF/B/B////..--9AF/9
@M05620:37:000000000-D9766:1:1101:11794:2084 1:N:0:31
GAGGCTGCTTTGGAAGAAACTGATAGGTTAGTGCAACAGGTCCCCATGGACATGGGAAAGTATCTTGCCTGGCTTACAGAATCTGACACAACTGCCAATGGTATACTACACGTCAGGAACAACTCATCGCAGCCACAACATTCGTACCGGCGATGATGCCCGACTGGACAGTCCTTCAGGACTTTCCGATTTCGCACTCTTGTGGATCCCCTTGCCAACTTATCAGCCTTTGTCATTTTCACTGATAAGCC
+
AAABBCFCFFFFGGGGGGGGG5BFG54DDF4DF5AFHGF233B222BB33B33BF22BAB55BDF5D5AB311ABB3BFGH5BFG55B3?1EGHHF33G3E@GF4B4@4B2111?E232?22/B3343B?/?<?0B?F</?3BH22?//<///>/?111<??-<<..00<.=<0000<<0/.<C000.:CDGHH..-;;9BB90.9CFFC.C.;//00.;0009009/;;:0;;9//B9;//BF/99//9:
@M05620:37:000000000-D9766:1:1101:11812:2092 1:N:0:31
GAGGCTGCTTTGGAAGAAACTCATAGATTACTGCCACAGTTCCCCCTGTCCCTGGAACCGTTTCTTGCCTGGCTTCCAGCAGCTGCAACAACTGCCCATTGGATGCTACACGTCAGGAACTGCTCCTAGAAGCCTCCCAGGGCGTCACCGCGCTGCTGAACCCCTGGCAAGTCATTCAGGCCTTTCCGCTTTCGCACTCTTGTGGATCCCCTTGCCCCATTCTCAGCATTTGTACTTGTCACTGACACGCC
+
?ABBBBFBFFFFGCGGGGGGGGHHGGGHGHGFHH4GFHAB5DFHFGAF33BFGE2BF31ABFFB5DABFHHHHHHFHGH3GHHHB3FGG1FGH3BG13B34BEG32B4B@2EF1?E232B33?B?BGFG33BB03FEA22?//C<//?2/<><///?>11>F.<FFC<CCEG000<=DD0/<GC0CGCAGGGGGD.CDG0F0C9.CFGB/.9;F9CB9AFF09BFFF0FFF/;/9;B9///;B/;9/9:-A
@M05620:37:000000000-D9766:1:1101:18388:2099 1:N:0:31
AGTGCCAGCTCTCAATCGCACAGGGGACCCAGGGCCTGGCCCCTCCATCCAGAAAACCTATGACCTCACCCGCTACCTGGAGCACCAACTCCGCAGCTTGGCTGGGACCTATGTGAGTATCCAGCGTAGGAATCTGGGAGTTGGGGAGGAGTGAGGAGTTGGGGAAAGACAGTCCTAACCGTGGAGGGTTCTGGTAAATGATGGGGTGAGGAGGGGCTCTTTGGCTCCCACCAGTCCCCCTGTCTGGTCTA
+
AAAABFFFBFFFGGGGGGGFG?GHGGGGGGHHGGGGGGHHHHGDGGHHHHFHGHHHHGHHHHHHHHHGHHFGGGGGHHHHHHHHHHHHGHHHGGEGGHHGGHHGGGHFGHHHHHHHHHHHHGHHHGGGGGGFFHHHGHGF<FFG@CGGGGCFHHHHEGFHHHGGCDHHEHHHHHHHHHHHGGGGBEGGEFFGFF;;BCFFFGGGGGFFFFFFFFFFFFFFFFFFFFFFEFFAAFFFFFFFCEFFFFFFFF/
@M05620:37:000000000-D9766:1:1101:14368:2151 1:N:0:31
ACCACACCTTCTACAATGAGCTGCGGGTGGCTCCCGAGGAGCACCCCGTGCTGCTGACCGAGGCCCCCCTGAACCCCAGGGCCAACCGCGAGAAGATGCCCAGGGGAGTGGCCCGCGACCTCTTCTGGGGGCCGCCTCCCTCCGTCCTGGGCTCCCGGAGCTGCGCCCTTTCTCACTGGTTCTCTCTTCTGCCGTTTTCCGGAGGACTCTCTTCTCTGACCTGAGTCTCCTTTGGAACTCTGCAGGTTCTA
+
AAA?AAAAFFFFGGGGFGGGGGHBF0AAA0FG1AFEEEG?EHCFHGEFAEEAFFBFGHGE>E@EGCEGGGG01>FEGG/?//?C/F<@CGGC?CF1?GD10?GFACCCCG.C.CC--:-A.G00;00099--9??--;--9---:---99-;-9-99?-@--99@-A-9BFFFFFF//9/9;/////9;FBB:=--/9//--;9?-:////;/9999B9;BFF/-9:9BB/B9BFFB/FFFF/BBF-;FF/
@M05620:37:000000000-D9766:1:1101:14873:2228 1:N:0:31
ACCACACCTTCTACAATGAGCTGCGTGTGGCTCCCGAGGAGCACCCCGTGCTGCTGACCGAGGCCCCCCTGAACCCCAAGGCCAACCGCGAGAAGATGACCCCGGTGAGGGGCCCGCTACCTCTTCTGGTGGCCGCCTCCCTCCTTCCTTGCCTCCCGGAGCTGCGCCCTTTCTCACTGGTTCTCTCTTCTGCCGTTTTCCGTCGGACTCTCTTCTCTGACCTGAGTCTCCTTTGGAACTCTGCAGGGTCT
+
BABBBBBAFFFFGGGGFGG5GGFCEEGEHFE2GFGE?EAEGHFHHGGGAAEAHH3GHHHG?EFGEEEEG/FHFGHGEEEAFHGGHGGE@CC@DGFHFGF2?G//>///>0.>@FC<@-<<C;:00<;0;;/CCGCGAAAEE/9C/C0;00;/;;0CE99;9;;//-;DA>FFFB99BF/B/;9//9:/;BFBF;99;FFFF.;.---;BFBFBF;;://9/;/.9;//;9BBFFEB9//9B://9/;-9;.
@M05620:37:000000000-D9766:1:1101:12526:2293 1:N:0:31
AGTGCCAGCTCTCAATCGCACAGGGGACCCAGGGCCTGGCCCCTCCATCCAGAAAACCTATGACCTCACCCGCTACCTGGAGCACCCACTCCGCAGCTTGGCTGGTACCTATGTGATTATCCAGCGTAGGAATCTGGGAGTTGGGGAGGAGTGAGGAGTTGGGGAAAGACAGTCCTAACCGTGGAGGGTTCTGGTAAATGATGGGGTGAGGAGGGGCTCTTTGGCTCCCACCAGTCCCCCTGTCTGGTCTA
+
>>>AAFFFAFFFGDGBGFGEEEHGFGGGCGAGGGGGGGHCGHGHGGEHDGGB101FGGBEGH2FFD@BGHHGGEEGHFGGGCGHFH/>?FGGEEEEGHFHEGFFC<FGGGFBFHDF222>BF>DG/<BBF1>GFHH1?0F<FD1<<.->.<0<0<C0E//D/@-:..::GBGGFHH00;G:CE@GE?@CFFGGB;C0FFFBFEGE?A---:B9A----9/FFFBFFFEFFFF--:BFFFF?FFFFB/FBF9
@M05620:37:000000000-D9766:1:1101:14491:2346 1:N:0:31
AGTGCCAGCTCTCAATCGCACAGGGGACCCAGGGCCTGGCCCCTCCATCCAGAAAACCTATGACCTCACCCGCTACCTGGAGCACCAACTCCGCAGCTTGGCTGGGACCTATGTGAGTATCCAGCGTAGGAATCTGGGAGTTGGGGAGGAGTGAGGAGTTGGGGAAAGACAGTCCTAACCGTGGAGGGTTCTGGTAAATGATGGGGTGAGGAGGGGCTCTTTGGCTCCCACCAGTCCCCCTGTCTGGTCTA
+
ABABBFFFAFFFGGGGGGGGGGHGGGGFEGHHGGGGCFHHCHGHGGHGHHHHFHHHHGHEHHFHHHHHHHHGGFGGHHHHHHHHHHHHGHHHGGGGGGGHGHHGGGHGGHHHHHHHHHHHHHHHHGDGGGHHHGHHHHFGGHHHGGGGGGGGHHHHHGHGGHGGEDFHHHHHHHHGHHHHGGGGGFGGEGGGGGFGGGGGGGGGGGFFFFFFFFFFFFFFFFFFEFFFFFFFFFFFFFFFFFFFFFFFFFF
@M05620:37:000000000-D9766:1:1101:12831:2362 1:N:0:31
GAGGCTGCTTTGGCAGAAACTCATAGATTACTGCAACAGTTCCCCCTGGACCTGGAAAAGTTTCTTGCCTGGCTTACAGAAGCTGAAACAACTGCCAATTGGATGCTCCACGTAAGGAACTTCTACTAGCAGACTCCAAGAGAGTAACCGAGCTGATGACCCCATGGCACGTACGTCAGGCCTTTCCGCTTTCGCACTCTTGTGGATCCAATTGCCCCATTCTCCGCCTTTGTAATGGTCCATGACAGGCC
+
A1>AAAFAFFFFGFGEFG1BBBDFFGDFFGGHFHFBGHG1DGHHHGGGHFHGHGHBFHHGHHHHHFFHHHFHHGH1FHHFGHHHH1BGGG/FGGH>GHHFB1E11BB11BGE/0BBGGFHF1FG22BFD0BF0BFGG11B00B/B21B<>/B@E1@@1@1@0?/?FG0FCEH0/->CFGH0FGHHHH.<<.<DE.<ACFHHHHFACGHG00;000099:;FF0;09C...;C000;0090;BCF9;;/;99
@M05620:37:000000000-D9766:1:1101:12824:2382 1:N:0:31
GAGGCTGCTTTGGAAGAAACTCATAAATTAGTGAAACAGGTCCCGCTGGACCTGGAAAAGTTTTTTGGCTGGCTTACAGAATCTGGTACAACTGCCAATGGTACCCTAAACGAAAGGAACTTCTACTACCCGAATCCACGAAAATACCAGAGCTAATAAACACATGGACAGTACGTCAGGCCTTTCCACTATCGTACTCTTGTCGATCCAATAACACTATTCACGGCCTCTGTCAGGTGACATGACACGCC
+
AAAAAAFABBB@G1BA1FBFG1BDFA1DF11DD3D3BG0011B00AAA/0B0AFG01BFGB2D2BAA/1B///001BBB1B1BBG11BBF@FG0FF11B11B@211B00B>>/?EE000F11BGG2>1100?<</CGG1?//?/@@@F1?F/<F1?<1@1?<<>1>0<11.>=1><C<EGGEHGHHH0<</0;:;;;;CHCHC0.:CFG0000000;0/0;0009:9-..;0;0;0-;;//;/F/FF/-9A
@M05620:37:000000000-D9766:1:1101:11623:2448 1:N:0:31
ACCACACCTTCTACAATGAGCTGCGTGTGGCTCCCGAGGAGCACCCCGTGCTGCTGACCGAGGCCCCCCTGAACCCCAAGGCCAACCGCGAGAAGATGAACCCAGGTGAGTGGCCCGCTACCTCTTCTGGTGGCCGCCTCCCTCCTTCCTGGCCTCCCGGCGCTGCGCCCTTTCTCACTTGTTCTCTCTTCTGCCGTTTTCCGTTGGACTCTCTTCTCTGCCCTTCGTCTCCTTTGGAACTCTGCTGGTTC
+
BBABBBABFFFFFFGBGGFGGGHHGFGEHDHHHGGDEGGCGHHHHGGGGGGFHHHHHHHGGGGGGGGGGGGHHHHGGGGHGHHHHGGGGGFGGGH2FGHGFG/??F1?1FH<FFC.-<A@-CHGGGHH00=/<CG@-A.;CECG./0=:00CFAFFEECB---9-;BF?;=FFFFF/BF/;BFB//F/BBF/FB;D9;/AF/.B/..//9B/BFEFFFFF/B.;/.;:9..:F/9/B;B/9/9BF9/B///
@M05620:37:000000000-D9766:1:1101:20088:2598 1:N:0:31
ACCACACCTTCTACAATGAGCTGCGTGTGGCTCCCGAGGAGCACCCCGTGCTGCTGACCGAGGCCCCCCTGAACCCCAAGGCCAACCGCGAGAAGATGCCCAGGTGAGTGGCCCGCTACCTCTTCTGGTGGCCGCCTCCCTCCTTCCTGGCCTCCCGGCGCTGCGCCCTTTCTCACTGGTTCTCTCTTCTGCCGTTTTCCGTAGGACTCTCTTCTCTGACCTGAGTCTCCTTTGGAACTCTGCAGGTTCTA
+
BBCCCCDDFFFFGGGGGGGGGGHHGGGECFHHHGGGGGGGGHHHHGGGGGGGHHGHHHGFGGGGGGGGGGGHHHHGGGGHGHHHHGGGGGGGGGHHHHHHHHHGF?GGHHGGHHGGGGGHHHHHGHFHGHGGHGGGGDHGHHGGHGGGFGFGGGGGGG-CA>DFCFFFFFFFFFFFFFFBFFFFFFFFFFFFFFDFFFFFFFFFFFFFFFFFFFFFFFFFFFFBFFFFFFFFHBFFFFFFFBFFFFAFFFB
@M05620:37:000000000-D9766:1:1101:21050:2622 1:N:0:31
ACCACACCTTCTACAATGAGCTGCGTGTGGCTCCCGAGGAGCACCCCGTGCTGCTGACCGAGGCCCCCCTGAACCCCAAGGCCAACCGCGAGAAGATGAACCCCCCTGCATGGCCCGCGACCTCTTCTGGTGGCCGCCTCCCTCCTTCCTAGCCTCCCGGCGCTGCGCCCTTTCTCACTGGTTCTCTCTTCTGCCGTTTTCCGTAGGACTCTCTTATCTGACCTGCGTCTCCTTTGGAACTCTGCACGTTC
+
CCBCCCCCFFFFGGGGGGGGGGHHGGGEHGHHHGGGGGGGGHHHHGGGGGGGHHHHHHHGGGGGGGGGGGGHHHHGGGGHGHHHHGGGGGGGGGHHHHHHH/D///>FF0<><GHHGG--:-CGHHHHH0;CDGGGGGGGEEFGGGGGGE0;;FGGFFFA>DFFFFFFFFFFFFFFFFFFFFFFFFF9BFFFFFFFDFFFFFAF.:DFFFBFFFFBFFFF0BFFFFF9CDBFFFFFB0BFFF9BF00::./
@M05620:37:000000000-D9766:1:1101:13598:2749 1:N:0:31
ACCACACCTTCTACAATGAGCTGCGTGTGGCTCCCGAGGAGCACCCCGTGCTGCTGACCGAGGCCCCCCTGAACCCCAAGGCCAACCGCGAGAAGATGCCCAGGCGAGGAGCCCGCTAGCTCTTCTGGTGGGCGCCTCCCTCCTTCCTGGACTCCCGGCGCTGCGCCCTTTCTCACTGGTTCTCTCTTCTGCCGTTTTCCGTAGGACTCTCTTCTATTACCTGAGTCTCCTTTGGAAATCTGCAGGCTCTT
+
BBBBBBBBCFFFGF54FGFGGGHHGEGFHGHHHGGEEEFCGHCGHGGGGFEFHHHHHGHGGGGGGGGGGGGHHHHGGGGHGHHHHGGEFDBDDFHHHH2?G2/////>-->.<FD-<<.<<00DD<<D;/C-;;-;..EEB9EEB0:9FF/;BFFG?---;9@9-9AD9FFBB//;/:B/9/9;B//;;9F:B9ADFE9FD/..A///////;/9/;///;:F/;///BF9FFFF/;///;B;9BF..9//
@M05620:37:000000000-D9766:1:1101:13588:2765 1:N:0:31
ACCACACCTTCTACAATGAGCTGCGTGTGGCTCCCGAGGAGCACCCCGTGCTGCTGACCGAGGCCCCCCTGAACCCCAAGGCCAACCGCGAGAAGATGCCCAGGTGAGTGGCCCGCTACCTCTTCTGGTGGCCGCCTCCCTCCTTCCTGGCCTCCCGGCGCTGCGCCCTTTCTCACTGGTTCTCTCTTCTGCCGTTTTCCGTAGGACTCTCTTCTCTGACCTGAGTCTCCTTTGGAACTCTGCAGGTTCTA
+
ABAABAAAFFFFFGGGGG5FGGHHGGGBCEGGHGGGDGGGGHHHHGGGGGGGGBGHHHHFGGCGGGGGGGGHFHHGGGGGGGHHHGGGGG<BCGHFHHHHHHHGGHHHHHGGHHGGGGGHHHHHHHHHGGGHHGGGGGHGHHGHHGGGGGFGGGGGGG-;AD=FFFFFFFFFFFFFFFFFFFFFFFFFFFFFFFFFFFFFFFFFFFFFFFFFFFFFFFFFFFFFFFFFFFFFFFFFFFFFFFFFFFFFFFB
@M05620:37:000000000-D9766:1:1101:14193:2781 1:N:0:31
ACCACACCTTCTACAATGAGCTGCGTGTGGCTCCCGAGGAGCACCCCGTGCTGCTGACCGAGGCCCCCCTGAACCCCAAGGCCAACCGCGAGAAGATGAACCCAGTGGAGGGGCCCGCTACCTCTTCGGTGGGCCGCCTCCCTCCTTCCGGGCCTCCCGGCGCTGCGCCCTTTCTCACGGGTTCTCTCTTCTGCCGTTTTCCGTAGGACTCTCTTCTCTGACCTGGGTCTCCTTTGGAACTCTGCGGGTTT
+
BBBCCCCCFFFFGGGGGGGGGGHHGGGBEFHHHGGGGGGGGHHHHGGGGGGGHHHHHHHGGGGGGGGGGGGHHHHGGGGHGHHHHGGGGGFGGGHHHHHHHH?/F11?1//>-<C---A-</00<=0.;..=:E.-;-.CF./C9F0CB.A-C9.;E.D@-:9--.9;D-DF000000.;-@..0000;0000;0-;DFAF9.0.;?B0//0:FB9::090;/0/.9///;0BF0;/;B009009-@->..
@M05620:37:000000000-D9766:1:1101:17420:2794 1:N:0:31
ACCACACCTTCTACAATGAGCTGCGTGTGGCTCCCGAGGAGCACCCCGTGCTGCTGACCGAGGCCCCCCTGAACCCCAAGGCCAACCGCGAGAAGATGAACCCAGGTGCGTGGCCCGCTCCCTCTTCTGGTGGCCGCCTCCCTCCTTCCTGGCCTCCGGGCGCTGCGCCCTTTCTCCCTGGTTCTCTTTTCTGCCGTTTTCCGTAGGACTCTCTTCTCTGCCTTGCGCCCCCTTTGGAACTCTGCGGGTTC
+
BBBBBBB>BCCFGGGGGGBGGGHHGEFABEGFFB2B2EEEEHG1FAEAE1EFHHHHH2F0E@EEEFGGGGGHFHH?EEFHG/?FC/EEDG/>@DHEGHH2GG/<</F?<</?@DFGC-<CDEHHHH0=GHDCEHHCCCFFGEBF.;;F/CFBFGGFG.;??D--9A-BFAFFFFFF/;.B.FFFFFB/;:BF/B/;DDFAF/;/.;.99B9BBFFB9//9FF:;/99-.-;-@FFF/B/9B/;B/-;@>A.
@M05620:37:000000000-D9766:1:1101:15809:2841 1:N:0:31
ACCACACCTTCTACAATGAGCTGCGTGTGGCTCCCGAGGAGCACCCCGTGCTGCTGACCGAGGCCCCCCTGAACCCCAAGGCCAACCGCGAGAAGATGACAGGTGAGTGGCCCGCTACCTCTTCTGGTGGCCGCCTCCCTCCTTCCTGGCCTCCCGGCGCTGCGCCCTTTCTCACTGGTTCTCTCTTCTGCCGTTTTCCGTAGGACTCTCTTCTCTGCCCTGCGTCTCCTTTGGCACTCTGCAGGTTCTAG
+
CCCDCCCAFFFFGGGGGGFGGGHHGGGBAEHHHGGGDGGGGHHHHGGGGGGGHHHHHHHGGGGGGGGGGGGHGHHGGGGHGHHHHGGGGG<CGGHGHHHHDFG=????GGGHHGGG-DGGHHHHHHHHHGHHGGGGGHGHHGHHFGFFFFGGGGGGG-ADGFFCFFFFFFFFF0FFFFBFFFFFFFFBFFFFFDFFFFFFFFFFFFFFFFFHHHFFFEFFFF9=DFFFFFFFFE0;F;BFFFEFF:BFFFF
@M05620:37:000000000-D9766:1:1101:10666:2868 1:N:0:31
AGTGCCAGCTCTCAATCGCACAGGGGACCCAGGGCCTGGCCCCTCCATCCAGAAAACCTATGACCTCACCCGCTACCTGGAGCACCAACTCCGCAGCTTGGCTGGGACCTATGTGAGTATCCAGCGTAGGAATCTGGGAGTTGGGGAGGAGTGAGGAGTTGGGGAAAGACAGTCCTAACCGTGGAGGGTTCTGGTAAATGATGGGGTGAGGAGGGGCTCTTTGGCTCCCACCAGTCCCCCTGTCTGGTCTA
+
ABABBFFBAFFFGGGGGGGGGGHHGGGGFGHHGFGGAFHHHHGHGGHHHHHHFHHHHGHEHHFHHHHHHHHGGGGGHHHHHHHHHHHHGHHHGGGGGHHHGHHGGGHHGHHHHHHHHGHHHHHHHGGGGGHHHHHHHHHGGHHHGGGGGGGFHHHHHGGHHHGGGGHHHHHHHHHHHHHHGGGGGGGGDGGGGGFGGGGGGGGGGDDDFFFFFFFFFFFFFFFFFFFEFFFFFFFFFFFFFFFFFFFFFF/
@M05620:37:000000000-D9766:1:1101:9722:2881 1:N:0:31
AGTGCCAGCTCTCAATCGCACAGGGGACCCAGGGCCTGGCCCCTCCATCCAGAAAACCTATGACCTCACCCGCTACCTGGAGCACCAACTCCGCAGCTTGGCTGGGACCTATGTTGCGTCTCCGGGGTGGGACTCTGGTCGTTGGGGCGGGGTGCGGGGTTGGGGAACGCCCGTCCTACCGGGGGCGGGTTCGGGTAAATGATGGGGGGCGGGGGGGCTCTTTGGCTCCCACCGGCCCCCCTGTCTGGTCT
+
AA>AAFF@1BFFGGGGGGGCGCHFC0000EGG00BBBFFGCHGGE/F1FEGGBFHGFEGHHHGHHGHFH>>FG>EGHHGHGHHHHHFGEGH1?E?E>GFGEHHG?EFHGHHHHHDF1</<EHF/</<</>-GFFF1GG10-<<CHG-.;--;-9-;;-9;-@@@@FF--;---9AAAFBF-@-;9-;@>;AA-;--;F//9/9BFEF---9--;@?@-9EFFFFFFFFFF-A9-9-;@@@@=FFB/FFFFF
@M05620:37:000000000-D9766:1:1101:18876:2922 1:N:0:31
AGTGCCAGCTCTCAATCGCACAAGTGTGCCCTCCCGTATCCGCTCCATCTCTCGTAATCCGTCCCCCACTTGAAACCAAAAGAAAAAACACCTACGCCTGGTTTTTCCCCATGTAAGCATCAAGACTAGAAAATTAGAAGGAGGGAAGAAGTAAGGATTAGGAGAAAAAAAGGCCAAACAAAGAAGGGCACTAAACAATGATGCTGTACGGAAGACAACTGTCCAGATCAAAAAACCTGCTATTTCCTACA
+
AA>AAFFFAFFFGFGGGFGGGGBBDADB5FFHABFEG2BBB2AEEG3A5BGHH1BE11DDABB11A10BB@BF3FHCC11B31BB21>??B?B33///B?/3?0//3330003?2B?11?11B1101B11@F0111<12100////0/0?<=1>111111<<10.>//<-<.....:/....//./.....;0/0/0:00099000000......//.9///9:////;////.-9./../:////////;
@M05620:37:000000000-D9766:1:1101:12020:2924 1:N:0:31
ACCACACCTTCTACAATGAGCTGCGTGTGGCTCCCGAGGAGCACCCCGTGCTGCTGACCGAGGCCCCCCTGAACCCCAAGGCCAACCGCGAGAAGATGCCCAGGTGAGTGGCCCGCTACCTCTTCTGGTGGCCGCCTCCCTCCTTCCTGGCCTCCCGGAGCTGCGCCCTTTCTCACTGGTTCTCTCTTCTGCCGTTTTCCGTAGGACTCTCTTCTCTGACCTGAGTCTCCTTTGGAACTCTGCAGGTTCTA
+
CCCCCCCCFFFFGGGGGGEDGGHHGGGEGGHFHGGGDGGGGHHHHGGGGGGGHGFHHHFF>EEGGGGGGGFFHHHGGAEHGHHHEGGGGGGG?DFCGGHHGHGG1GHGHGGGHHFGGCGFHHHHHHHGDHGGCCDFDGHFHHGFGGGEGGFGGGGFDG-;-.BBBGFFFFFFFFFFFFFFFFFFFBB:FFFFB@ADFFFFFFAAFBF///FFFFB;FFFFFFFB/FF/BFFFFFFFFFFFFFFFFFAFFF9
@M05620:37:000000000-D9766:1:1101:15500:2937 1:N:0:31
ACCACACCTTCTACAATGAGCTGCGCGGGACTCCAGACAAGCACCCTGTGCTGGTGACCGAGGCTCTCCTGAACCACAAGGCCAACCGCGAGAAGATGCCCAGGTGAGTGGCCCGCTACCTCTTCTGGTGGCCGCCTCCCTCCTTCCTGGCCTCCCGGCGCTGCGCCCTTTCTCACTGGTTCTCTCTTCTGCCGTTTTCCGTAGGACTCTCTTCTCTGACCTGAGTCTCCTTTGGAACTCTGCAGGTTCTA
+
AAA@AAAACFFFGGGGGG1FGD11A0A0//ABFHHHC/0BB/GHHG/B1BGGF1BF11B>>>?//B01BBGGHHHFGHH0GHHHHGGGGGEGGGHFHGGHHHHGHHHGGHGGHHCGGGGHHHHHHHHHGBCHHGGGGGHGHHGHHHHHHHFHHHGGG@-AA@AEG@F@@FFFFFFFFFFFFFFFFFFFFFFFF@BFFFFFFBF?AFFFFFFFFFFFFFFFFFFFBFF:BFFFFFFFFFFFFFFFFAFFFF;
@M05620:37:000000000-D9766:1:1101:10971:2971 1:N:0:31
GAGGCTGCTTTGGAAGAAACTCATAGATTACTGCAACAGTTCCCCCTGGACCTGGAAAAGTTTCTTGCCTGGCTTACAGAAGCTGAAACAACTGCCACTTGGATGATCACCGTCGGGAACTTCTCGTAGCAGCCTCCAAGAGCGCCACCGCGATGCTGCAACCCTGGCACGAACTTCAGGAATTTCAGATTTCGTACTCTTGTGCATCCCCTTGCACCCTTATTCGCCTTTGTAACTTTCCATGAACAACC
+
AAB3AAFBFFFFG4BGFCG4BBFGFFAFGFHHFFGBEGHFHHHGHGGGHEHGHGGBFFGGBFHHHADGHHHHHGGAGHHHHHHHHB33BGHGGBB3B3B3B@3B3FGG4BGGGG/>>/>FF4B4B??//??BFGGGEH1D000</</?@B/C<@E.11>0>>FD0<.0/GD.<<.00DG<//<0C;C0;CCGBC.;;CGHBFF009;9;9:9?9909;.;F/00;;EDGFFFB///;/////;F///;.99
@M05620:37:000000000-D9766:1:1101:22261:3029 1:N:0:31
AGTGCCAGCTCTCAATCGCACAGGGGACCCAGGGCCTGGCCCCTCCATCCAGAAAACCTATGACCTCACCCGCTACCTGGAGCACCAACTCCGCAGCTTGGCTGGGACCTATGTGAGTATCCAGCGTAGGAATCTGGGAGTTGGGGAGGAGTGAGGAGTTGGGGAAAGACAGTCCTAACCGTGGAGGGTTCTGGTAAATGATGGGGTGAGGAGGGGCTCTTTGGCTCCCACCAGTCCCCCTGTCTGGTCTA
+
ABAAAFBFAFFFGGGGGFGGGGHHGGGGGGHHGGGGGGHHHHGHGGGHHHHHHHHHHGHFHHHHHHHHHHHGGGGFHHHHGHGHHHGGGHHHGGCEG?GHGHHGGEFHGHEHHHGHHHHHHHHHGCGCGGBGFHHEDFHEEHHGGCGFGGGHFHFFFDHHHHGGGGHAGHHHHHHHHHHEFGGGGGGG.CAFGGGGGGGGFGGGGGFFFFFFFFACAFFFFFFFFBFFFFFFFFFFFFFFAFFFFFFFFFB
@M05620:37:000000000-D9766:1:1101:22170:3035 1:N:0:31
ACCACACCTTCTACAATGAGCTGCGTGTGGCTCCCGAGGAGCACCCCGTGCTGCTGACCGAGGCCCCCCTGAACCCCAAGGCCAACCGCGAGAAGATGAACCCAGGTGCGTGGCCCGCTCCCTCTTCTGGTGGCCGCCTCCCTCCTTCCTGGCCTCCCGGCGCTGCGCCCTTTCTCACTGGTTCTCTCTTCTGCCGTTTTCCGTAGGACTCTCTTCTCTGCCCTGCGTCTCCTTTGGAACTCTGCCGGTTC
+
DCCDDCDDFFFFGGGGGGGGGGHHGGGEEGHHHGGGGGGFGHHHHGGGGGGGHHHHHHHGGGFGGGGGGGGHHHHGGGGHGHHHHGGGGGGGGGGHHGGHHHGEHGHHCDGGGGHHGGG-CEHHHHHHHHHHGHHGGGGGGFGGGGGGGGGGGGGGGGGGGFFFFFFFFFFFFFFFFFFFFFFFFFFFFFFFFFFFDFFFFFFFADFFFFFFFFFFFFFF0BEFFEFFFFFFFFFFFBFFFFFFF0;CFF.
@M05620:37:000000000-D9766:1:1101:19686:3045 1:N:0:31
GAGGCTGCTTTGGAAGAAACTCATAGATTACTGCAACAGTTCCTCCTGGACCTGGACAAGTTTCTTGACTCGCTTACTGAAGCTGAAACAACTGCCATTGGGTGGCTACCCTGAAAGAAAGGAGACTAGAAAACTGCAAGGGAGGAAAAAATGTGATGAAAGCAAAGGAAGGAAGTAAGCCAGGACGGCTCTAGCACATGTTGGGATGCAAAGGAACAATTAGCATCACTCGAACTTGCAACTCTCCAGTA
+
>1>AA1111D3F1CG1FA1B1B1A3FGEAD13D1B11AF1ADF2DG0A0000BA0F0F0AFFAG2F1BF11BAFAEH1DAGGF1@EFHH0?G1B10B1@FH////>01B>01001110B0100///1BFDF10B1111B1?/////B000/012@2222111010100?G0.00<F1>1110<...-<--.;0;0;0:0000:=@.C./000/9//;99CGBC990;C090../..900000;////////
@M05620:37:000000000-D9766:1:1101:21177:3110 1:N:0:31
ACCACACCTTCTACAATGAGCTGCGTGTGGCTCCCGAGGAGCACCCCGTGCTGCTGACCGAGGCCCCCCTGAACCCCAAGGCCAACCGCGAGAAGATGAACCCAGGTGCGTGGCCCGCTACCTCTTCTGGTGGCCGCCTCCCTCCTTCCTGGCCTCCCGGCGCTGCGCCCTTTCTCACTGGTTCTCTCTTCTGCCGTTTTCCGTAGGACTCTCTTCTCTGACCTGCGTCTCCTTTGGAACTCTGCAGGTTC
+
BBAABA?AFFFFGGGGFGGGFGHFEEEGHGHHHGGG2AE?FHHHHGGGEFGGHFHHHHHGGGGGFGGGGGGFCGHGGGGHGHHHEGGGGGGGCDHFGBGGHEGGGG<F1AGA@DCGF?D-<GHHFGHHHHHHGFH?ADGGFEFGG/FFGGGGFGFFCF.A?BFAFFFFDCFBFFFFFFFFF/BFFFFF/FFFFFBFFFFFFBDBF?DBFFFFFBFFFFFF/BB/F.9AFFBFFEFBF/9FFFFFF9FFAFB
@M05620:37:000000000-D9766:1:1101:21165:3123 1:N:0:31
ACCACACCTTCTACAATGAGCTGCGTGTGGCTCCCGAGGAGCACCCCGTGCTGCTGACCGAGGCCCCCCTGAACCCCAAGGCCAACCGCGAGAAGATGAACCCAGGTGAGTGGCCCGCTACCTCTTCTGGTGGCCGCCTCCCTCCTTCCTGGCCTCCCGGCGCTGCGCCCTTTCTCACTGGTTCTCTCTTCTGCCGTTTTCCGTAGGACTCTCTTCTCTGACCTGCGTCTCCTTTGGAACTCTGCAGGTTC
+
AAAAAAA>CFFFGGGGGGGFGFHFGG?EFGHHHGGGEEG/EHHHHGGGECGGDHHHHHHGEGEEGGGGGGGHHHHGGGGHFHHHHGGCGGGGGGGHHEFHHHGG<FGG1FHHEGHHGGGCGHHHHHHHDFHFGHHGGGGGHGHHGGGGGGEFFGGGGGEA?A@@@F@@F@@FFFFFFFFFF9BFFFFFFFFFFFF@BFFFFFABFABFFFFFFFFFFFF:/BFFE-@B@FFFFFF/BFFFFFFBF/;AFFB
@M05620:37:000000000-D9766:1:1101:17889:3176 1:N:0:31
GAGGCTGCTTTGGAAGAAACTCATAGATTACTGCAACAGTTCCCCCTGGACCTGGAAAAGTTTCTTGCCTGGCTTACAGAAGCTGAAACAACTGCCAATTGGATGCTACACGTCAGGAACAACTCAAAGAAGCCTCAAAGGGCGAAACCGCGATAATGAACCACTGGAAAGTCGGTCAGGAATTTCCGATTTCGCACTCTTGTGGATCCACTTGCCCAATTAACAGCATTTGTACTTGTAACTGACAAGCC
+
AABCBCFCFFFFGFGGFGGGGGGHHHFHHFFFHHGFFHHHHHHHHGGGHGHHHHHFFFHHBGHFHGFFFFHHHHHFGHHHGHHHHHGGHGGHHHHHFHHHGHHH32DFHGHEGF1EGH2?22?B3D3DD3BFBG323B332??B/</<F@/A/>/?111>>FC.<CH0G1F<1.--CAH/C/<CH0CA..;EFHGGGGGFFFFFDGGGG00990;C0;EGG00;90=;CFGFB00BBB0000;BFF0;FE?
@M05620:37:000000000-D9766:1:1101:17872:3191 1:N:0:31
GAGGCTGCTTTGGAAGAAACTCATAGATTACTGCAACAGTTCCCCCTGGACCTGGAAAAGTTTCTTGCCTGGCTTACAGAAGCTGAAACAACTGCCAATGGGATACTGCACGTCAGGAGCAAGTAAAAGCAGCCACAAGAAGCGAAGCCGCGATAAGAACCCACTGGACAGTGGAACAGAACTTTCCCATTTCGCACTCATGACGATCCCCTAGCCAAATTAACAACTTTTATCATTTGCACTGACAAGCC
+
AABBBBFBFFFFGGGGGGGGGGHHHHHHHGHHHHHHFHHAGHGHHGGGEBGHHHHGGFGGBBFHHFGGHHHGABGCGGGDFFGFFFGHGHAFGHGHBGF331BB2BB43B3?11?>23/?/32BBG4BBF33B/0BBF02222<<B/<0///<>/?11?0..>.01<>0<.<0/00</</</=00000;<:;C:;.;;C/000/;.;;./9/.;;CFF/;0;0CF0;/9;C00;;F/BFBFFFBB:::...
@M05620:37:000000000-D9766:1:1101:14371:3203 1:N:0:31
GAGGCTGCTTTGGAAGAAACTCATAGATTACTGCAACAGTTCCCCCTGGACCTGGAAAAGTTTCTTGCCTGGCTTACAGAAGCTGAAACAACTGCCAATTGGATGCTACACGTCAGGAACAACTAATAGCAGCCACAAAGGGCGAAACCGCGATGATGCCCCACTGGAAAGTCGTTCAGGACTTTCCGATTTCGCACTCTTGTGGATCCCCTTGCCAAATTAACAGCATTTGTCATTGGCACTGACAAGCC
+
AAABBAFAFFFFGFGGGG4GGGHHFHBEDGGHGHGFFFGBGHHHHGEFAFHHFHHGHHCGFHGHHFGHHHHHHGGHHHHHHHHHHHHHHHHHHHHHGHHHGHGH3BF4FGHEGGGGHF0B00/BBF4BBEHG?E0BB?03B?/B/</BF<>A?D/??1?1>>EGHGHB1<CGB..<<GH0=<CGHFG::EEGFHCEGGF0F0C0ABFGG/.F.;/;CCBFGG0;90;;09;/;BBFF//9BFFFF9;BFE?
@M05620:37:000000000-D9766:1:1101:22163:3220 1:N:0:31
AGTGCCAGCTCTCAATCGCACAGGGGACCCAGGGCCTGGCCCCTCCATCCAGAAAACCTATGACCTCACCCGCTACCTGGAGCACCAACTCCGCAGCTTGGCTGGGACCTATGTGAGTATCCAGCGTAGGAATCTGGGAGTTGGGGAGGAGTGAGGAGTTGGGGAAAGACAGTCCTAACCGTGGAGGGTTCTGGTAAATGATGGGGTGAGGAGGGGCTCTTTGGCTCCCACCAGTCCCCCTGTCTGGTCTA
+
BCBBCFFFCFFFGGGGGGGGGGHCGGGGGGHHGGGGDGGHHHGHGGHHGFGHHHHHHGHHHHFHHHHHHHHGGGGGHHHHGHHHHHHGGEHHGGGGGHHHGGHGGGHHGHHHHHHHHHHHHHHHHGGGGGHHHHHHGHHGGHHHGGGGGGGHGHHHHGHHHHGGGGHHFHHHHHHHHHHHGGGGGGGGGGGGGGGGGGGGGGGGGGFFFFFFFFFFFFFFFFFFFFFFFFFFFFFFFFFFFFFFFFEFFFF
@M05620:37:000000000-D9766:1:1101:21481:3226 1:N:0:31
GCGGCTGCTTTGGAAGCAACTCATAGATTCCTGCCCCCGATCCCCCTGTCCATTGAACCGTTTCGTGCCTGGCTGCCAGCAGCGGCAACAACTGCCCCTTGGATGCTACCCGTCCGGAAAGGCTCCTAGAAGACTCCCAGGGCGTCACCGCGCTGCTGCACCCCTGGCAAGTCAGTCAGGCCTTTCCGCTTTCGCACTCTTGTGGATCCAATTGCCCCATTCTCAGCATTTGTACTTGTACCTGACCCGCC
+
>>1>A@AAFFFBGGGEF1BFBB1D3DFGB3DFHHAGF0A//ABGGG/B1BF2D21DFFGEEGBF/B/?BGHHHH?BFHH/BFH>>>>EH0?GGBBGH/?FFHHHHGFGHGGGG//<CCG/0FGHHGHHHGFH1FHHGFHHGGCC-CGCDA@CGGGAGF0CFHG@EGGGGFEF000;FFFGGGGGGGGGGGGF/;BF@@FFFFFFBFFFFB/BFFF/BFFFFFFFFFFFFFFFFFFFFFFFFFFFFF9F>>@
@M05620:37:000000000-D9766:1:1101:17324:3246 1:N:0:31
ACCACACCTTCTACAATGCGCTGCGTGTGGCTCCCGAGGAGCACCCCGTGCTGCTGACCGAGGCCCCCCTGAACCCCAAGGCCAACCGCGAGAAGATGACCGGTGGGTGGCCCGCTCCCTCTTCTGGTGGCCGCCTCCCTCCTTCCTGGCCTCCCGGCGCTGCGCCCTTTCTCCCTGGTTCTCTCTTCTGCCGTTTTCCGTAGGACTCTCTTCTCTGCCCTGGGTCTCCTTTGGCACCCTGCAGGTTCTAG
+
ABBBBBB3BCCFGGGGGGAEEEGGGEE22BGBFBFE2EEE?GHGHGGAABEGFGFHHHH0>ECEGGGGGECGFHHGGFGHFHHHHGGCDD/>@GHBGGHHB@C<@.<>>CHHHGCG-;CGHHHHHHFFHGHHCGGGGGGGGGGG;;CFFGGGGGGG?-;9@B;;BDB?FFFFFBFFFF;B;BFFFFF9;BFFBADFFFFFB9DF//;BFFFFFFFFF/;E/F.;BFFFF/;FBF/;F.;9B9.;F:F99;/
@M05620:37:000000000-D9766:1:1101:13261:3253 1:N:0:31
GAGGCTGCTTTGGACGAAACTCATAGATTACGGCAACATTTCCTTCAGGACCTGGACAAGTTTGTTGCCCCGCTTACAGAAGCTGAAAAAACGTCCCATGCTCCACCTAAACAACGGCGAAAAGACCACTCAAAGAAAGAAAAACAGAAGATAAAAACAAAGAAAGTAAGCAAGGCATTTCCACTAACGAACTCTGGTGAACCCACTAGAACAAACAACAGACCAAGTATGAGTATTTGACAATCCCAGGC
+
1>>1>ACA@@B1111AE00EFFFF33133D1AEE?EFH0D22D12B1A11AA0000010BA2210B01B1//>EE/BB1111BF11111B/?>BF//>>FBF111B00BB111/<//>/<///?/??0<100<1100<>0>0>0<.>/<//<0=<00.<<.//;;:0;:00;/;E;GB00;0000///...;.;0090/090:99;9/90B;/-9--9--;/-----////9;/;/;;;B/////-99/--
@M05620:37:000000000-D9766:1:1101:12401:3260 1:N:0:31
GCGGCTGCTTTGGAAGAAACTCATAGATTACTGCCACAGTTCCCCCTGGACCTGGAACCGTTTCTTGCCTGGCTTCCAGAAGCTGAAACAACTGCCAATGGGATGTTCCACGTCTGAAGAAACTCCTCGAAGACACCCCAAGCGTCAAAGAGCTGCTGTGCAACAGGCACGACCAACAGGCCTATCCGCTTTCGAACTCTTGTGGATCCCCTAGTTAAAAACTCCGACTATGTCTCCTTCCATGATACACC
+
>3AAB>AAFFBBGGG44FFGFGEGFGHHG5BGHH33BCBADFGHHGEF22BBAF1GG31AEEFFBFFGHHHHHH12BGHFHHH3B3B@G?FGGHHHEEG3311B1B4G4FH/?/0/3433333BB330/?0//00B?E///??C////>@0F0F11111011??0<.>.F..---.../..<//=:C.C..;0:.;CAFGBFFFG0B0/;E/.:00000009;C0.--;9;/;///99;//:////9;//;
@M05620:37:000000000-D9766:1:1101:13099:3264 1:N:0:31
ACTGCCACTTCTCAATCGCACAGGTGAGACCTGCCGTGCCCGCTCAATCCATCATACGCCGTCCCTCACTTGCTACCAGGAGCACCAACTCCGCCGCCTGGCTGGGACCTATGTGAGTATCAAGCGTAGGAATCTGGGAGTTGGGGAGGAGTGAGGAGTTGGGGAAAGACAGTCCTAACCGTGGAGGGTTCTGGTAAATGATGGGGTGAGGAGGGGCTCTTTGGCTCCCACAAGTCCCCCTGTCTGGTCTC
+
>1>>A111BDBB1ABBGFGGEG0BB11A3BFC00G0B00BF?EGG/BD10121A2D10/A/A>//1B0B@1BB1BF01@?BC>?0?0??B1B//>>E/EGF00<??GC/0G1GHEB1@FG22@F1//?/<?1?FGFEHFF/?FFCC.?<.ACA0DCGF</=:-;E?AFFBCG<::BFB9.9.;?EEFG.;90CC9;;FFFFFFBFFF@E-9BBB=?@>AFFFF////;:BF-;;9//99-99;FBF/B///
@M05620:37:000000000-D9766:1:1101:17837:3274 1:N:0:31
AGTGCCAGCTCTCAATCGCACAGGGGACCCAGGGCCTGGCCCCTCCATCCAGAAAACCTATGACCTCACCCGCTACCTGGAGCACCAACTCCGCAGCTTGGCTGGGACCTATGTGAGTATCCAGCGTAGGAATCTGGGAGTTGGGGAGGAGTGAGGAGTTGGGGAAAGACAGTCCTAACCGTGGAGGGTTCTGGTAAATGATGGGGTGAGGAGGGGCTCTTTGGCTCCCACCAGTCCCCCTGTCTGGTCTA
+
A33>AFFFBFFFGGGGGFGGGGGHDEGGEEHHGGEECAGF2GGHGGHHDGHGFC3GHACGHHGHHHGHHHHGGGG/GHHFHHHHF?GHGEHHGDGGGFFHGGHGGDHHGCGHHBFHHGHFFFHHHGGGGGHHBGHHHFGGEHDFG@F-<EAFHHHFGG/C0<<@CEHHHFHH00:GHHHHG.CBGGGGEFGGBFCGGGGGGGGGGGFBFFFFFF;>B-AFFFFFFFFFFFFFFFFFFFFF-AFFFF/9BFF
@M05620:37:000000000-D9766:1:1101:9125:3284 1:N:0:31
ACCACACCTTCTACAATGCGCTGCGTGTGGCTCCCGAGGAGCACCCCGTGCTGCTGACCGAGGCCCCCCTGAACCCCAAGGCCAACCGCGAGAAGATGAACCGAGGTGCGTGGCCCGTTCCCTCTTCTGGTGGCCGCCTCCCTCTTTCCTGGCCTCCCGGCGTTGCGCCCTTTCTCACTTGTTCTCTTTTCTGCCGTTTTCCGTTGGACTCTCTTCTCTGCCTTGCGTCGCCTTTGGAACTCTGCTGGTTC
+
AAAAAAA1BBCFGGGGGG1AEGGGGEG00BGGHAAE?EEGFHHHHGGAEFFGEHGHHHH>FE?EGGGGGGGHGHHGGGGHGHHHHGGGGG/>BGHEFGHFDC/>/<<<CCG?CC.<--</<DFGFF:C0GGG.GH--999C?BF99;B000/9.B9E..A@;--@B@@-;@FFFFFBFF/9FFFF//9;BFBB99@ABBAFBBB/-://BFBFFB;//B//;;9B/999-99ABFFFFF/F/9B//;B/9;
@M05620:37:000000000-D9766:1:1101:18228:3301 1:N:0:31
AGTGCCAGCTCTCAATCGCACAGGGGACCCAGGGCCTGGCCCCTCCATCCAGAAAACCTATGACCTCACCCGCTACCTGGAGCACCAACTCCGCAGCTTGGCTGGGACCTATGTGAGTATCCAGCGTAGGAATCTGGGAGTTGGGGAGGAGTGAGGAGTTGGGGAAAGACAGTCCTAACCGTGGAGGGTTCTGGTAAATGATGGGGTGAGGAGGGGCTCTTTGGCTCCCACCAGTCCCCCTGTCCGGTCTA
+
ABAABFFFCFFFGGGGGGGCGCHCGGGGGGHHFGGGGGHHHHGHGGHHHGHHHHHHHGHHHFHHHGGHHHHGG>FEHHHHEGHHHHCGGHHH?FCGGFGHGGHGGGHHGHHHHHHHHHHHHHHHHGGGGGHHHHHHHHHGGHHHGGGGGGEGHHHHHGHHHHGGGGHHHHHHHHHHHHHHGGGGDGGGEGFGGG;FGGGGGGGGGGDFFFFFFFFFFFFFFFFFFFFFFFFFFFFFFFFFFFFFBDFFFFF
@M05620:37:000000000-D9766:1:1101:17376:3302 1:N:0:31
GAGGCTGCTTTGGAAGAAACTCATAGATTACTGCAACAGTTCCCCCTGGACCTGGAAAAGTTTCTTGCCTGGCTTACAGAAGCTGAAACAACTGCCAATGGTATATACCCCGACGGGAAGGCCAATTAGAAGACAACAAGGCAATCAACGAAATGAGGCAACCAGGGAAGGACGTTAAGGCCTTTCGGCTTTCGAACTCTGGTGGATCACATTGAACCATTCAAAGCTTTTGACTTGTAACCTGAACGGCC
+
AAABBAFBFFFFGGGBAGEGGBBAGGHFEDGHHHF4GHGDDGHFHGGGHHHHGFGFHFBGFFFHFHBHHHFEHFG3GFFHHHHHFGHFGFGH3GHGHHHFG4444B4@BB1>/E/>/EE/?/?//3B11B211000?F/@G/001@@10///</1110/?0><..>..>..0.-../.=0<./=0<.:-;AB0:....0=000:9.0;./0;00B0CC.C000;00/0;;0/.//9////;//./;B;.9-
@M05620:37:000000000-D9766:1:1101:15906:3304 1:N:0:31
AGTGCCAGCTCTCAATCGCACAGGGGACCCAGGGCCTGGCCCCTCCATCCAGAAAACCTATGACCTCACCCGCTACCTGGAGCACCAACTCCGCAGCTTGGCTGGGACCTATGTGAGTATCCAGCGTAGGAATCTGGGAGTTGGGGAGGAGTGAGGAGTTGGGGAAAGACAGTCCTAACCGTGGAGGGTTCTGGTAAATGATGGGGTGAGGAGGGGCTCTTTGGCTCCCACCAGTCCCCCTGTCTGGTCTA
+
>AAABFFFBFFFGGGGGGGEG2FCFGGGGGCHGGGGGGHGHHGEFGFHHHHHHGGHHGFHHHGGHHHHHGHGGFEEHDGHGHHHHHHHGHHHGGGGGFHHGHFFEEHC/F11BGHFGGFHHHGGHGEGGGB1GHHHDGHGAFF1ACFDGGCFCGHFCG/CGHGCCDHGHHHFHGHEHCGH@;A@DFGGA?FBBF0BBFFBB;FGGGF?FFFFFFBBB>AFBFFFFFFEFFFF?ABFFFFF;FFF/9FFFFB
@M05620:37:000000000-D9766:1:1101:19859:3315 1:N:0:31
AGTGCCAGCTCTCAATCGCACAGGGGACCCAGGGCCTGGCCCCTCCATCCAGAAAACCTATGACCTCACCCGCTACCTGGAGCACCAACTCCGCAGCTTGGCTGGGACCTATGTGAGTATCCAGCGTAGGAATCTGGGAGTTGGGGAGGAGTGAGGAGTTGGGGAAAGACAGTCCTAACCGTGGAGGGTTCTGGTAAATGATGGGGTGAGGAGGGGCTCTTTGGCTCCCACCAGTCCCCCTGTCTGGTCTA
+
BBAABFFFBFFFGGGGGGGGGGHCGGGGGGHHEGGGGGHHFHGHGGHHHGHHHHHHHGHHHHHHHHHHHHHGGEGGHHHHGHHHHHHHGHHHGGGGGFGHGHHGGGHHGHHHHHHHHHHHHHHHHGGGGGHHHHHHHGHGGHHHGGGGGGEGHHHHHGHGHHGGGGHHHHHHHHHHHHHHGGGGGGGGGGGGGGGGGGGGGGGGGGFFFFFFFFFFFFFFFFFFFFFFFFFFFFFFFFFFFFFFFFFFFF/
@M05620:37:000000000-D9766:1:1101:15577:3315 1:N:0:31
GCTGCGTCTTGTGAATCGCACAGGTGTGACCTCCCGTCCCCGCTCCGTCTCTCGTAAACCGTCGTCGCCTTGAAACAAAAAAATGAAACACCTGCAAAAAAGAAATCGAAGACTACACGGAAGAACAATAACATATAAGAGGTCAAAAAGAGAAAAGAACCTAAACAACACAGATACGAAAGAAAAAAAGAGCTCCCGCAGCATCCTATAAGAAACAATCATACAAAGATGACAGTATGTAAATACAAAGG
+
1>>>A1>>>A1B1BBBFGGGGG0AB1BEFGGHFGGGGA/BBAFFG//B0BFGHABE0/DBFEE//B>/BB?FGFGH0?E0?/>01BBB100?0<0<<10////001??00//0110<0<////00000111111=1>11<0.//<<00...<<///:.././/;0:0..:;../0009...././/.------///---9---/////9//;;////;////:;/9/////9/////9/////:/;//:/-
@M05620:37:000000000-D9766:1:1101:10371:3325 1:N:0:31
ACCACACCTTCTACAATGCGCTGCGTGTGGCTCCCGAGGAGCACCCCGTGCTGCTGACCGAGGCACCCCTGAACCCCAAGGCCAACCGCGCGAAGATGCCCAGGTGAGTGGCCCGCTACCTCTTCTGGTGGCCGCCTCCCTCCTTCCTGGCCTCCCGGCGCTGCGCCCTTTCTCACTGGTTCTCTCTTCTGCCGTTTTCCGTAGGACTCTCTTCTCTGACCTGAGTCTCCTTTGGAACTCTGCAGGTTCTA
+
AAA1AAA1BCFFGGGGAG1AE0FEGEEAAAGH1AFA/EEECHHHHGGEEEEGGHGGHHG>/FCG/0FGGGGFHCGGGGGHEEHHHGEEEG/<<CB?>FDGHHHGHHHHHHGGHHGGGGGHHHHHHHHHHHGHHGGGGGHGHGGGGGGGGGGGGGGGGG-;@@@F@@F@?FFFFFFFFFFFFFFFFFFFFFFFF@FFFFFFFFFFFFFFFFFFFFFFFFFFFFFBBFFFFFFFFFFFFFFFFFB/9-;;FFB
@M05620:37:000000000-D9766:1:1101:11169:3356 1:N:0:31
AGTGCCAGCTCTCAATCGCACAGGGGACCCAGGGCCTGGCCCCTCCATCCAGAAAACCTATGACCTCACCCGCTACCTGGAGCACCAACTCCGCAGCTTGGCTGGGACCTATGTGAGTATCCAGCGTAGGAATCTGGGAGTTGGGGAGGAGTGAGGAGTTGGGGAAAGACAGTCCTAACCGTGGAGGGTTCTGGTAAATGATGGGGTGAGGAGGGGCTCTTTGGCTCCCACCAGTCCCCCTGTCTGGTCTA
+
>>>AAFFCABB@GGGGG222A2B42AAAEE2CABBAFDGGHEEGAABEGFBFGFHFEEGHGBGFHGHBBGHG0>>>BGGFCGGCHEFCEHGHE>EEE3FHG3GFEEEFFHGHGDGFHHHHHHGHHGCACFHGHHHHHHHGEHHHGGGGGFEGHHGHGDGHHHCGGGGHHGGHHH;GHHHHGGABGGGG;;CGFG9BEFFGGGGFEGD@EFFFFF-BB;EFFFFFFBFEFFFFFFFFBFFFBFFFFF//;FB
@M05620:37:000000000-D9766:1:1101:13675:3396 1:N:0:31
ACCACACCTTCTACAATGAGCTGCGTGTGGCTCCCGAGGAGCACCCCGTGCTGCTGACCGAGGCCCCCCTGAACCCCAAGGCCAACCGCGAGAAGATGCCCAGGTGAGTGGCCCGCTACCTCTTCTGGTGGCCGCCTCCCTCCTTCCTGGCCTCCCGGAGCTGCGCCCTTTCTCACTGGTTCTCTCTTCTGCCGTTTTCCGTAGGACTCTCTTCTCTGACCTGAGTCTCCTTTGGAACTCTGCAGGTTCTA
+
AA3AAAAAFFCDEGG45AFGFGFH?EGGDAFGHGG?2AE2AGFHHGGGA1ECF33FFFHGGGGGEG@FGGGFEGFGGGEEGHHFEGGGG@CGG?HB11DGHHHGHHHHGHGGHHCGGGGHHHHHHHHHGHFHHGGGG?GGHHDHHFFGGGFGGGGGGB?BBGGGGGFBBFFFFFFFFFFFFFFFFFFFFFFFFBDFFFFFFBFDD9BFFFFFFFFFF/BFFFFFFFFFFFFFFFFFFFFFFFFFFFABFFB
@M05620:37:000000000-D9766:1:1101:14431:3406 1:N:0:31
ACCACACCTTCTACAATGAGCTGCGTGTGGCTCCCGAGGAGCACCCCGTGCTGCTGACCGAGGCCCCCCTGAACCCCAAGGCCAACCGCGAGAAGATGCCCAGGTGAGTGGCCCGCTACCTCTTCTGGTGGCCGCCTCCCTCCTTCCTGGCCTCCCGGAGCTGCGCCCTTTCTCACTGGTTCTCTCTTCTGCCGTTTTCCGTAGGACTCTCTTCTCTGACCTGAGTCTCCTTTGGAACTCTGCAGGTTCTA
+
CCCCCCCAFFFFGGGGGGGGGGHHGGGGHGHHHGGGGGGGGHHHHGGGEGGGGHHHHHHGGGGGGGGGGGGHFHHGGGGHGHHHHGGGGGGGGGHFHHFCCGFFFFF?FFFGHH?DCCFC1GHEHHHG0/<GH?CFGGCEHHGH0F9FFGGAFFGGF-;ADEFFGGFFFFFFFFFFFFFFFFFBFFFFFFFFFCDDFFFFFFFBD0BFFFFFFFFFFFEFBFFFFFBBFFFFFFFFB0BFFFFFFFFB09B
@M05620:37:000000000-D9766:1:1101:9611:3412 1:N:0:31
ACCACACCTTCTACAATGAGCTGCGTGTGGCTCCCGAGGAGCACCCCGTGCTGCTGACCGAGGCCCCCCTGAACCCCAAGGCCAACCGCGAGAAGATGACAGGTGAGTGGCCCGCTCCCTCTTCTGGTGGCCGCCTCCCTCCTTCCTGGCCTCCCGGAGCTGGGCCCTTTCTCTCTGGTTCTCTCTTCTGCCGTTTTCCGTAGGACTCTCTTCTCTGCCCTGTGTCTCCTTTGGAACTCTGCAGGTTCTAG
+
CCCCCCCAFFFFGGGGGGBGGGHHGFGBAEHHHGFGDGGGGHHHHGGGGGGGGHHHHHHEGGFGGGGGGGGHHHHGGGGHGHHHHGGGGG<C/<?<2?>??2??110??//0?A-<-<>00<<DHHGH/EHGC-;..;E::ACH;9C0CFF0..99---;:C/9.C-.B09BF0:09BFF0;F0:B00:;FB-AAFFFF.F?.;00:BFF0BF00;900.0.0:;00B00BFB/0099;BFB0BA.;B0;0
@M05620:37:000000000-D9766:1:1101:8485:3423 1:N:0:31
ACCACACATTCTACAATGCGCTGCGTGTGGCTCCCGAGGAGCACCCCTTGCTGCTGACCTAGGCCCCCCTGAACCCCAAGGCCAACCGCGCGAAGATGCCCAGGTGAGTGGCCCGCTACCTCTTCTGGTGGCCGCCTCCCTCCTTCCTGGCCTCCCGGGGCTGCGCCCTTTCTCACTGGTTCTCTCTTCTGCCGTTTTCCGTAGGACTCTCTTCTCTGACCTGGGTCCCCTTTGGAACTCTGCAGGTTCTA
+
AA11A1>1BBBDDGGB3FBEAEEEEEEBB0FFGAFA/AE/EHHHHGE/0AF1GFFGHHH1BBBGFEEGGGFHHHGEGCGEFHHHHGGCEE/BCGG/>11FHHHGCGGHHHGFHHGCC-@GHHHHHHHHHHGHHGGGGCHGFFCGHFHHHGFFGGGGGG-;-@EE@@F@@FFFFFFFFFFFF9BBFFFF//BFF@BBFFFFBFEBFB;/BFFFF/B/;BBFFFF-;9B-;A9FFFEFFBBFFFFFFFFBFFB
@M05620:37:000000000-D9766:1:1101:13848:3427 1:N:0:31
ACCACACCTTCTACAATGAGCTGCGTGTGGCTCCCGAGGAGCACCCCGTGCTGCTGACCGAGGCCCCCCTGAACCCCAAGGCCAACCGCGAGAAGATGCCCAGGTGAGTGGCCCGCTACCTCTTCTGGTGGCCGCCTCCCTCCTTCCTGGCCTCCCGGAGCTGCGCCCTTTCTCACTGGTTCTCTCTTCTGCCGTTTTCCGTAGGACTCTCTTCTCTGACCTGAGTCTCCTTTGGAACTCTGCAGGTTCTA
+
BBBBBBBBFFFFGGGBDGGGGGHHFEGEEGHHHGGGGGGGGHHHHGGGGGGGHHHHHHHGGGGGGGGGGGGHHHHGGGGHGHHHHGGGGGGGGGHHHFFHHHGG?GGHFHGGHHGGGGGHHHHHHHHHBGEEHGFGGDHGHHGHHGGGGGFGGGGGGGAGGGGGGGFFFFFFFFFFFFFFFFFFFFFFFFFFFFFFFFFFFFFFFFFFFFFFFFFFFFFFFFFFFFFFFFFFFFFFFFFFFFFFFF.BFFF
@M05620:37:000000000-D9766:1:1101:17796:3430 1:N:0:31
GAGGCTGCTTTGGAAGAACATAAGACTGAACTCCAACACTTGCTCATTGACCCGGATAACGTTTTCGGCTTGAATAAAAAAAATGATATAACTGCCAATGGTGCCAAAACAAAAAGACAAGAGAAAACAAAGAGAAAAGAAAAGAACAAGAAATAATAAAAAAATACAGACAAGTTCAGGAAAATAACAAGAGACACTCTCGTGACGCCAGTTAACAACAAAAACAACGTGTTCAGTTTAAATGCAAATCC
+
AAAAAAFAFFFFGCGGG1B1A1F11BAB1BAG1BG11BA11BD1BAGD21DB0AEEB/B1BB00BDAAAFGG01221D1B>//BB12B2B2B@B101B111B1B0B10/0//00<//<00<000B100//0@<001100/00<0<000<000011<111<>1--.00000.//.=00000////0000;0//./:9/0/00..9/...;9-0000900...-9;--:----/-///9//9/9;//9///:9
@M05620:37:000000000-D9766:1:1101:18191:3441 1:N:0:31
ACCACACCTTCTACAATGAGCTGCGTGTGGCTCCCGAGGAGCACCCCGTGCTGCTGACCGAGGCCCCCCTGAACCCCAAGGCCAACCGCGAGAAGATGACCGGTGCGTGGCCCGCTCCCTCTTCTGGTGGCCGCCTCCCTCCTTCCTGGCCTCCCGGCGCTGCGCCCTTTCTCCCTGGTTCTCTCTTCTGCCGTTTTCCGTAGGACTCTCTTCTCTGCCCTGCGTCTCCTTTGGCACTCTGCAGGTTCTAG
+
DDDDDDDDFFFFGGGGGGGGGGHHGEGBEGHGHGGGGGGGGHHHHGGGGGGGHHHHHHHGGGGGGGGGGGGHFHHGGGGHGHHHHGGGGGFGGGHGHHHHB@D>C/>/>CDHHGGG-DGHHHHHHGHGHGHHGGGGGGGGGGGGBFFGGGGGGGGGG9D-@B;@DFFFFFFFF:FFFFFFBFFFFFF:BFFFF9DFFFFFF?DD;BBFFFFFFFFHF0BEFF9CADFFFBFFFF0BF;;BFF0FFAFB:;;
@M05620:37:000000000-D9766:1:1101:8485:3448 1:N:0:31
ACCACACCTTCTACAATGAGCTGCGTGTGGCTCCCGAGGAGCACCCCGTGCTGCTGACCGAGGCCCCCCTGAACCCCAAGGCCAACCGCGAGAAGATGCCCAGGTGAGTGGCCCGCTACCTCTTCTGGTGGCCGCCTCCCTCCTTCCTGGCCTCCCGGAGCTGCGCCCTTTCTCACTGGTTCTCTCTTCTGCCGTTTTCCGTAGGCCTCTCTTCTCTGACCTGAGTCTCCTTTGGAACTCTGCAGGTTCTA
+
3>AAAABBFCC@FGFGGGFGGGHFGEFGHGHFFGFFEGEEEEDHGEECEEEEHGHHGGHGGEEEGEEEGGGF3FE?EEEFFGGHFFEEB</C??FGFEHHHGE<??1<?BFGGA<CC-@FH<GHD<GFG/AGHGCGGDGEHHDGFFFG0CFGGGGGD;:9;A/;@BFBBFFFFFFFFFFFFFFFFFBBFFFFEBDDFFFEF;;99/;BFFFFFFFFFBBFF;;/B//;FFFFFB//B:/BF99FF.:99B/
@M05620:37:000000000-D9766:1:1101:10659:3458 1:N:0:31
ACCACACCTTCTACAATGCGCTGCGTGTGGCTCCCGAGGAGCACCCCGTGCTGCTGACCGAGGCCCCCCTGAACCCCAAGGCCAACCGCGCGAAGATGCCCAGGTGAGTGGCCCGCTACCTCTTCTGGTGGCCGCCTCCCTCCTTCCTGGCCTCCCGGCGCTGCGCCCTTTCTCACTGGTTCTCTCTTCTGCCGTTTTCCGTAGGACTCTCTTCTCTGACCTGAGTCTCCTTTGGAACTCTGCAGGTTCTA
+
BBBBBBB>BCCFGGGGGGAAF?FEGEGA2BGHGABE2EE0?GHHHGGEEEGGFHGHHHH0>E?EGGGGGGEHHHHGGGGHGHHHHGGGGG/BDDDCDHGFFHHGGHHFGHGGGHGGGCGFHHHHHHHFHHGHGGGGGGGGGGGGGGGGGGGGGGGGGG-;BBBFBBFBBFFFFFFFFFFFFFFFFFFFBFFFFBDDFFFFFFFDFFFFFFFFFFFFFF/BFFF9BFF9;FFFFFFFFFFFFFFFFFFFFFF
@M05620:37:000000000-D9766:1:1101:13382:3487 1:N:0:31
ACCACACCTTCTACAATGAGCTGCGTGTGGCTCCCGAGGAGCACCCCGTGCTGCTGACCGAGGCCCCCCTGAACCCCAAGGCCAACCGCGAGAAGATGCCCAGGTGAGTGGCCCGCTACCTCTTCTGGTGGCCGCCTCCCTCCTTCCTGGCCTCCCGGCGCTGCGCCCTTTCTCACTGGTTCTCTCTTCTGCCGTTTTCCGTAGGACTCTCTTCTCTGACCTGAGTCTCCTTTGGAACTCTGCAGGTTCTA
+
1A>>AA1AFFBDEGG131BB11BAA0BEG0FGFG0AEAE/EHHHHGEG//BAGA1FHG0EEGGGCE/EGGGGHFA>EGG/>GHE/??<C<BCCCHHB<?FHHHG1?GHHFFGHH-CCG@HFFHHE00<=CFFHG-A..CCHHGH00FFGE9F0FEEB--==@-A@@F@@EFFFFFFFFF//BFFFFFF/FFFB@BBFFFFFFFFFFFFFFFFEFFFB9FFFB-/B/BFFFFFFEEFFFFF/:BFFF-/;F;
@M05620:37:000000000-D9766:1:1101:20051:3581 1:N:0:31
AGTGCCAGCTCTCAATCGCACAGGGGACCCAGGGCCTGGCCCCTCCATCCAGAAAACCTATGACCTCACCCGCTACCTGGAGCACCAACTCCGCAGCTTGGCTGGGACCTATGTGAGTATCCAGCGTAGGAATCTGGGAGTTGGGGAGGAGTGAGGAGTTGGGGAAAGACAGTCCTAACCGTGGAGGGTTCTGGTAAATGATGGGGTGAGGAGGGGCTCTTTGGCTCCCACCAGTCCCCCTGTCTGGTCTA
+
AABBBFFFBFFFGGGGGGGGGGFA2EEEEGEH2AE2AFHHGHGHGGHHHF3FFHFHHGHHHHGHHEGGHGHE0>EFHGBFGFHHHHHHGHHHGGGGGHHH?CHCEFHHFHHHFHFGFHHGHHHFHGBECFHHHHGGHHGG?GHEFGGGGGGGHFHHGFGHHGGGEGHHFGFHHHHHHHEHCGGGGGGGGGGGGGCGFGFFGGGFFDFFEFFFDFFFCFFFFFFFFFFFEFFFFFFFFFFFCFFFFFB/B9F
@M05620:37:000000000-D9766:1:1101:8863:3611 1:N:0:31
ACCACACCTTCTACAATGCGCTGCGTGTGGCTCCCGAGGAGCACCCCGTGCTGCTGACCGAGGCCCCCCTGAACCCCAAGGCCAACCGCGAGAAGATGCCCAGGGGGGTGGCCCGCTACCTCTTCTGGGGGCCGCCTCCCTCCGTCCTTGCCTCCCGGGGCTGCGCCCTTTCTCACTGGGTCTCTCTTCTTCCGTTTTCCGTAGGACTCTCTTCTCTGACCTTGGTCCCCTTTTGAACTCTGCAGGGTCTA
+
BBBBBBB>BBBFFGGGGGBEFEGGGFGBAAGGGBBE?EGCDHHHHGG0EEEGFHGHHHH>EECGGGGGGGGFHHHGGGGHGGHHHGGFGG/BDGHEGG1FF1<F//-9-99.;A@----B/:9BBF//.---;--;9.99..D.;.9:/B/B99.E.@-;9;.9-9:B-BB////;//B.F..////9////;A//BE/F./..;/9/;B/BF/B/9//BFB/9:/9/.;9.F/;./9/99//9;F-;/9/
@M05620:37:000000000-D9766:1:1101:22829:3628 1:N:0:31
ACCACACCTTCTACAATGAGCTGCGTGTGGCTCCCGAGGAGCACCCCGTGCTGCTGACCGAGGCCCCCCTGAACCCCAAGGCCAACCGCGAGAAGATGAACCCAGGTGAGTGGCCCGCTACCTCTTCTGGTGGCCGCCTCCCTCCTTCCTGGCCTCCCGGAGCTGCGCCCTTTCTCACTGGTTCTCTCTTCTGCCGTTTTCCGTAGGACTCTCTTCTCTGACCTGAGTCTCCTTTGGAACTCTGCAGGTTC
+
AA1AAAAAFFFFCGGF31F1EAFCEBEGCEFHHGGCEEGC/BFGHGCEEEEA1AFFGGHG?//>?FEEGGGC1GCEFGEAFHHGAFGGGCGC/?G1GDGDF?CF/??FFGFG/FAGCGCC-<GG<DDDD=DB<<C@C@CCEFHFC9CFGFFGEFGGGEA9?9@FFG@@F@@FFFFFBFFBFFFFFFFFFFFFFFF@AA9EFF-FF-9FFFFFFFFFFFFFFFFF-BFFFF/;FFFB//9;BFFFFF/9;9/
@M05620:37:000000000-D9766:1:1101:17587:3668 1:N:0:31
GAGACTGCTTTGGCAGAAAGTTACATGTGACTCCAAAAGTGCACCCCGGGCCGCTGAACGAGGCCCCCCTGAACCACAAGGCCAAGCGCGAGAAGATGAACCCAGGTGAGTGGCCCGCTACCTCTTCTGGTGGCCGCATCCCTCCTTCCTGGCCTCCCGGAGATGCGCCCTTTCTCACTGGTTCTCTCTTCTGCCGTTTTCCGTAGGACTCTCTTCTCTGACCTGCGTCTCCTTTGGAACTCTGCAGGTTC
+
1A1>>1BBBB@D1BB111B1AB3333DDB3ADDFG110011BFB0E0E//A/A/AAAA1BEE///B//>EGGHHABFGH0>GH///?EE/<CC/FF11BFFFCC//?FDCGFA/0FCGGGGFGGGGFHFEHH.=CCC-ACFG0GG/00:<0CCGHAGFGG@G-9CF@BGGGG0BBFFFFFF/;BFFFFFFFFFFF@;AFEFFFFFFFFFFFFFF/9//BFFFFFF-@B@FFFFFFBF/BF/FFFF//-;:/
@M05620:37:000000000-D9766:1:1101:15367:3670 1:N:0:31
AGTGCCAGCTCTCAATCGCACAGGGGACCCAGGGCCTGGCCCCTCCATCCAGAAAACCTATGACCTCACCCGCTACCTGGAGCACCAACTCCGCAGCTTGGCTGGGACCTATGTGAGTATCCAGCGTAGGAATCTGGGAGTTGGGGAGGAGTGAGGAGTTGGGGAAAGACAGTCCTAACCGTGGAGGGTTCTGGTAAATGATGGGGTGAGGAGGGGCTCTTTGGCTCCCACCAGTCCCCCTGTCTGGTCTA
+
3AAABFFFBFFFGFGGGGGGGGHHGGGGAFHHGGGGFFGAEHGHGGHFEHHHBE3GHGFGHHBHHH3GHHHGGGEEHFGFHHHEEFFHGGHHGEEEGFHHGHHGDFHHGHHHHFHHHGHHHHHHGC<CCFHHHHHHHHGGGGDHGGGGGGGHHHHFFD/CGHGGGGHHHHHHHHEHHHHHGCEDGGGG;CFGGGFGGGGGGGGGGGFFFFFFFFFFFF?FFFFEFFFFFFFFFFFFFFEDFFFFFFFFFFF
@M05620:37:000000000-D9766:1:1101:23469:3672 1:N:0:31
ACCACACCTTCTACAATGAGCTGCGTGTGGCTCCCGAGGAGCACCCCGTGCTGCTGACCGAGGCCCCCCTGAACCCCAAGGCCAACCGCGAGGAGATGACAGGGGGGTGTCCCGCTACCTCTTCTCGTGGCCGCCTCCCTCCTTCCTGGCCGCCCGGCGCTGCGCCCTTTCTCCCTTGTTCTCTCTTGTGCCGGTTTCCGGAGGGCGCTCTTCTCTGCCCTGCGTCTCCCTTGGGACCCTGCAGGTTCTAT
+
BAAABAAA>BFFGGGGGGBDGDGCFAAA42A2B2FE2EG22GF1GGGA11A15B3BFG300>0EFAFEE>1?BB?EE//??/?G/F?<D/<>////011111//>@----9//9----.///9;//;;.;-9--;A...9.9B////:;.;---;@B>B-BB.@-9@-/9;B//;./9/9;/://////9/;--9;.99.-9-@-.---9./;//9BB/EF..;.@DFF/././.9A.;/...99A9/;//
@M05620:37:000000000-D9766:1:1101:11171:3679 1:N:0:31
AGTGCCAGCTCTCAATCGCACAGGGGACCCAGGGCCTGGCCCCTCCATCCAGAAAAACTATGACCTCACCCGCTACCTGGAGCACCAACTCCGCAGCTTGGCTTGGAGCTATGTGAGTATCCAGCGTAGGAATCTGGGAGCTGGGGAGGAGTGAGGAGGTGGGTAAAGACAGTCCTAACCGGGGAGGGTTCTGGGAAATGATGGTGTTAGGAGGGGCTCTTTGGCTTCCACCAGTCCCCCCGTCGTGTCTA
+
>>AAB@5FAF4DFBFGGAFEAAAA2AEEEE2AFEEF2AB2BBE1EGBHGGAB3A3B1BAFGA5FAD@3FB1>FF?FH3BBFGH?B?FGGBGHG?//EBFG/GG0>?B30B?21BFF?B?BGHBGHC?/>?1@1@>F10A//?10?/.ADGEG<G0.0<.<.<@.0;C0CHH/;:G0C0/;;-9-;AB@9;9C00.9/.;//:/9/:;./9;//.;BB;.BB/9;;/..;BFF.;;/;F?.-9;.--9;;;/
@M05620:37:000000000-D9766:1:1101:19420:3684 1:N:0:31
ACCACACCTTCTACAATGAGCTGCGTGTGGCTCCCGAGGAGCACCCCGTGCTGCTGACCGAGGCCCCCCTGAACCCCAAGGCCAACCGCGAGAAGATGACCGGCACGAGCCCCGCTACCTCTTCTGCTGGCCCCCCCCCTCCTTCCTGGCATACCGGCGCTGCACCCTTTCTCCCTGGGTCTCTCATATGCCGCTTTCCGTAGGGCTCTCTTCTCTGACCTGACTATCCTTTGAAACTCTGCCGGGTATCA
+
BBBBBBBAFCFFGFGCFGFFG5B4EAAAG?G23AFGGGGG2GGHHGGGGGGE5GHHHHHGE@0EF1>EGGG1G3?>EG/E//GHGC//>CG@//<GBD111>D?/<..<--.C--<C-/0:;000000:/...-:-9---.;./////:;9//:F.--@;B-;/;/A.9BF99/;./9.9.:9/////;//9@-;.ABFDBA.;.9..//9BF///9////:B/////9/9///;://9/;//-9-9-///
@M05620:37:000000000-D9766:1:1101:11149:3692 1:N:0:31
AGTGCCAGCTCTCCATCGCACAGGGTACCCAGTGCCTGGCCCCTCCATCCAGAAAACCTATGACCTCACCCGCTACCTGGAGCACCCACTCCGCAGCTTGGCTGGGACCTATGTGAGTATCCAGCGTAGGAATCTGGGAGTTGGGGCGGAGTGCGGAGTTGGGGAAAGACAGTCCTAACCGTGGAGGGTTCTGGTAAATGATGGGGTGAGGAGGGGCTCTTTGGCTCCCACCAGTCCCCCTGTCTGGTCTA
+
>A1>>BDFAFFFG1GBAAE1E0GAF00BA1BF1BB1DBGHFHGHGGFHHBFGFBCBBEHG1AAFH1BBGHHEE/>EGHDFB>FGHHC>?FGB>E/E>BBB>GFFGGFHGHFHFBFFHHHHHHBGHGGCCGGDGGEGFF0?EGHHGC/<@-;;C0;C-AAFFBAGA..;/;/CFGGGBFGGGGG@-;A@FEFFFFFBFFFFFFFFFF-;AFE/BF@@@<F/FFFFFFFFFFFFEFFBFFFF@FFFFFFFFFB
@M05620:37:000000000-D9766:1:1101:20549:3696 1:N:0:31
ACCACACCTTCTACAATGAGCTGCGTGTGGCTCCCGAGGAGCACCCCGTGCTGCTGACCGAGGCCCCCCTGAACCCCAAGGCCAACCGCGAGAAGATGAACCCAGGTGCGTGGCCCGCTCCCTCTTCTGGTGGCCGCCTCCCTCCTTCCTGGCCTCCCGGCGCTGCGCCCTTTCTCACTGGTTCTCTCTTCTGCCGTTTTCCGTAGGACTCTCTTCTCTGCCATGAGTCTCCTTTGGAACTCTGCAGGTTC
+
>AABAAB>>BBBFGFGGGAFGFHGGAEBAEGBFBFE?EAFEGDFFEEAEABFHHHHHFF0EEGFGGGGGEFFBGHEEEEHGHFHHFGE>B<>CAHEG2F2FCD///FG<CFEFGHHGGGGGGHHHH=GGHHHGHFGFGGFGEGG9CFFFGGFGFGGGCFGGF9;BFFFFFFFFFFF/BFFFFFFFFF/;;FEFB/@DFFFFBAF9AD/;FFFFFFB/;;BFF/;B/9;;9BFFFFFBF/9//BFF9/;AF/
@M05620:37:000000000-D9766:1:1101:17172:3700 1:N:0:31
ACCACACCATCTACAATGCGCTGCGTGCGGCTCCCGAGGAGCACCCCTTGCTGCTGACCGAGGCCCCCCTGAACCCCAAGGCCAACCGCGCGAAGATGAACCCGGGTGCGTGGCCCGCTCCCTCTTTTGGTGGCCGCCTCCCTCGTTCCTGGCCTCCAGGCGTTGCGCCCTTTCTCACTGGTTCTCTGTTCTGCTGTTTTCCGTTGGACTCTCTTCTCTGCCTTGCGTCACCTTTGGAACTCTGCGGGTTC
+
AAAAAAA111BBBFFGGGBAECGGGAE00A/AB/BB/EAEAFABGEGA0BBDBGFGHHF/>>@EFEGEG>/>1FGFE/?GGF?FHGABCGBCCCG/1?D<=G>-<@<<CC<AC@.:A-;AEGGFFF0;C?C:.CF@9-9CEEBF-;;A99B/9-/9A-;9A@9999--9@>FFFFFFE/9FFFFB/B;;B9FFF;9;9FF//AB/;9;99BB:BF;9;/;BB/;99;9;-;FBFFFEB/;B/;/B9-@-E9
@M05620:37:000000000-D9766:1:1101:20372:3703 1:N:0:31
ACCACACCTTCTACAATGAGCTGCGTGTGGCTCCCGAGGAGCACCCCGTGCTGCTGACCGAGGCCCCCCTGAACCCCAAGGCCAACCGCGAGAAGATGAACCCAGGTGAGTGGCCCGCTACCTCTTCTGGTGGCCGCCTCCCTCCTTCCTGGCCTCCCGGCGCTGCGCCCTTTCTCACTGGTTCTCTCTTCTGCCGTTTTCCGTAGGACTCTCTTCTCTGACCTGCGTCTCCTTTGGAACTCTGCAGGTTC
+
ABAAAAAAFFFFFGGGGGGCGGHHGGGGHGGHHGGGCGGCGHHHHGGGEFGG5FCGGHHGEE0EFGGEEGGGHHGGGGEGFHHHGGGGGGGFCDF2F2FHHHGGHGHH1CGHFGGHCGGGGHHHGFHHHHHFDHHGGGGGGEFHFFGGGGGFFGGGGGDD-A@@DFFFFFFFFFFFFFFFFFEFFFFFFFFFFFFF;AFEFFFBFFDBFFFFFFFFFFFFFFFFF.@ADDFFFBFB/9BFFFFFF/9FFFF
@M05620:37:000000000-D9766:1:1101:20009:3707 1:N:0:31
ACCACACCTTCTACAATGAGCTGCGTGTGGCTCCCGAGGAGCACCCCGTGCTGCTGACCGAGGCCCCCCTGAACCCCAAGGCCAACCGCGAGAAGATGCCCAGGTGAGTGGCCCGCTACCTCTTCTGGTGGCCGCCTCCCTCCTTCCTGGCCTCCCGGCGCTGCGCCCTTTCTCACTGGTTCTCTCTTCTGCCGTTTTCCGTAGGACTCTCTTCTCTGACCTGAGTCTCCTTTGGAACTCTGCAGGTTCTA
+
BBBBBBBBFFFFFGGGGGGGGGHHGFGEEFHHHGGGGGGCGHHHHGGGGGGGHFHHHHHGGGGGFGEGGGGHHHHGGGGHGHHHGGGGGGGGGGHGHHHHHHHGHHHHHHGGHHGGGGGHHHHHHHHFHFGHHGGGGGHGHHGHHGGGGGGGGGGGGF-;BFFFFFFFFFFFFFFFFFFFFFFFFFFFFFFFFFFFFFFFFFFFFFFFFFFFFFFFFFFFFFFFFFFFFFFFFFFFFFFFFFFFFFFFFFB
@M05620:37:000000000-D9766:1:1101:17181:3716 1:N:0:31
ACCACACCTTCTACAATGAGCTGCGTGTGGCTCCCGAGGAGCACCCCGTGCTGCTGACCGAGGCCCCCCTGAACCCCAAGGCCAACCGCGAGCAGATGAAGCCAGGTGCGTGGCCCGCTCCCTCTTCTGGGGGCCGCCTCCCTCCTTCCTGGCCTCCCGGCGCGGCGCCCTTTCTCACTGGTTCTCTCTTCTGCCGTTTTCCGTAGGACTCTCTGCTCGGACCTGCGCCTCCTTGGGAACTCTGCAGGTTC
+
BBBBBBBBFFFFGGGGGGGGGGHHGEFAAEHHGGGE?EFFFHHHHGGGFFGGGHHHHHHEFGFGGGGGGGGGHHHGGGGHGHHHHGGGG/<//<22??222?00??<11/?/-->F----<.CC/=G0DH/-;C-DF-.;E.CBEG0FGFFFA.0.C.9--9---;B---@//:BFFB//.9;BF///;B/9/;/@..;.;B.B..;///;FFF/B9/.-.9-99.--..;E.;//..;;/9/////9;/B
@M05620:37:000000000-D9766:1:1101:23545:3725 1:N:0:31
AGTGCCAGCTCTCAATCGCACAGGGGACCCAGGGCCTGGCCGCTCCATCCAGAAAACCTATGACCTCACCCGCTACCTGGAGCACCAACTCCGCAGCTTGGCTGGGACCTATGTGAGTATCCAGCGTAGGAATCTGGGAGTTGGGGAGGAGTGAGGAGTTGGGGAAAGACAGTCCTAACCGTGGAGGGTTCTGGTAAATGATGGGGTGAGGAGGGGCTCTTTGGCTCCCACCAGTCCCCCTGTCTGGTCTA
+
AABABFFFCFFFGGGGGGGGGGHGGGG2BEGFFFEEGGHHG2AAE1GHHFHHHHGHHGHH5FGHHHHGHHFGGEGGHDHHHHHHHHHHGGHHGGGGGHHHGHHGGGHHGHHHHHHHHHHHHHHHHGGGGGHHHHHHHHHGGHHHGGGGGGGHHHHHHGHHHHGGGGHHHHHHHHGGGGGGGGGGGGGGEGGGGGGGGGGGGGFFFFFFFFFFFFFFFFFFFFFFFFFFFFFFFFFFFFFFFFFFFFFFFFF
@M05620:37:000000000-D9766:1:1101:16768:3781 1:N:0:31
AGTGCCAGCTCTCAATCGCACAGGGGACCCAGGGCCTGGCCCCTCCATCCAGAAAACCTATGACCTCACCCGCTACCTGGAGCACCAACTCCGCAGCTTGGCTGGGGGGGACTCTGGGAGTTGGGGCGGAGTGAGGCGTTGGGGCCAGCCCGTCCTACCCGTGGAGGGTTCTGGTAAATGATGGGGTGCGGCGGGGCTCTTTGGCTCCCACCCGTCCCCCTGTCTGGTCTATCTCGTGCCCTTAGCTCGGA
+
A3>AADFFBFFDFGFFGFGGGEHFFEGGGEEFFEEEFFHHHHGCGGHHHEFGEGBG3EECHGHHBGHCGGFEGFGGHFH?GFHGCGHHGGHF>EEGG?GHG3FFGDCBD--9;BBFFF.99:B9>-.;@BBDA//..;:-@F-@ABDAA..@BDD.;;A?..;-;EF-9AFFF/9///BB//:/A.A@?BB-9>;@;BEF/9/;F/;.ABF..-9;..9A=9BFF//BFFFFF;B..99A99B///;:D?9
@M05620:37:000000000-D9766:1:1101:16749:3791 1:N:0:31
AGTGCCAGCTCTCAATCGCACAGGGGACCCAGGGCCTGGCCCCTCCATCCAGAAAACCTATGACCTCACCCGCTACCTGGAGCACCAACTCCGCAGCTTGGCTGGGGGGGACTCTGGGAGTTGGGGCGGAGTGCGGCGTTGGGGCCAGCCCGTCCTACCCGTGGAGGGTTCTGTTAAATGCTGGGGTGCGGCGGGGCTCTTTGGCTCCCCCCCGTCCCCCTGTCTGGTCTATCTCCGGCCCTTAGCTCGGA
+
AAA>AFFFBFFFGAGFGFGAE?HCG2AEFEGH2EEEFFHHHHGHGGHHHGGHHGHHHGHHHDGHHDGHHHHEG/EEHHHG?BGHHHC?EHHF/E?EEGFFFFHGGGGGGFCDFFFFFFFEFFBFFF9;B-;;A:BB@D@DFFFF9@DFEEFFFFFDFBFFDDFFDEFFFFFFB/;FFFFF:FFFFFFFABFBFFFFFFFFFFFF/FFFF.AA9@DDDDFFAFFFFFF:B:FFFFFF.9@BFFFFF/;::BD
@M05620:37:000000000-D9766:1:1101:9867:3801 1:N:0:31
ACCACACCTTCTACAATGAGCTGCGTGTGGCTCCCGCGGAGCACCCCGTGCTGCTGACCGAGGCCCCCCTGACCCCCAAGGCCAACCGCGAGAAGCTGACAGGTGAGTGGCCCGCTACCTCTTCTGGTGGCCGCCTCCCTCCTTCCTGGCCTCCCGGAGCTGCGCCCTTTCTCACTGGTTCTCTCTTCTGCCGTTTTCCGTAGGACTCTCTTCTCTGCCCTGAGTCTCCTTTGGAACTCTGCAGGTTCTAG
+
>>>>A4>>FFFFCGGEBGGFGFFEAEEGAEFHFFFE2EFA0E1FGGAAABE15@FHHHHG/>EEFEFGEGGF33EEEGEHGCFF/FF/CCFCA/C1?FDFFG.><1>GGGFGHGFDGGGHHEGGGHGGC.CGG?ADGGGGGGGFFGGFFFGGGGEDA--;9B9@BFFFFFFFFFFFF.;9;;FFFBFFFFFFF;DFFFFFFFA.BFFBFFFFFFFB///EFF..;BFFFFF/F99/;:B/B;9/:;B;BFB
@M05620:37:000000000-D9766:1:1101:9854:3816 1:N:0:31
ACCACACCTTCTACAATGAGCTGCGTGTGGCTCCCGAGGAGCACCCCGTGCTGCTGACCGAGGCCCCCCTGAACCCCAAGGCCAACCGCGAGAAGATGACCGGTGGGTGGCCCGCTCCCTCTTCTGGTGGCCGCCTCCCTCCTTCCTTGCCTCCCGGGGCTGCGCCCTTTCTCCCTGGTTCTCTCTTTTGCCGTTTTCCGTAGGGCTCTCTTCTTTGCCCTGAGTCTCCTTTGGCACTCTGCCGGTTCTAG
+
CCCCCCCBFFFFFGGGGGGGGGHHGEGBCEHHHFGGFGGGFHHHHGGGGFGGHHHHHHHGGGGGGGGGGGGHGHHGGGGHGHHHGGGGGGBDGGHHGHFHC<A<//<<CFEGH@-A-<C<CGHGH:G:/CCCC-ACDGGGFGFG0;;0;:CCBFGDG--99:.9:DDCFFFFFF/:/A;B/9:FFFF/;BBB9.AFFBF;B:.D.999BFFFFB/99/9FB?..:9B/F/BF//:BF./99//9@-A:9:/
@M05620:37:000000000-D9766:1:1101:15771:3846 1:N:0:31
ACCACACCTTCTACAATGAGCTGCGTGTGGCTCCCGAGGAGCACCCCGTGCTGCTGACCGAGGCCCCCCTGAACCCCAAGGCCAACCGCGAGAAGATGCCCAGGTGAGTGGCCCGCTACCTCTTCTGGTGGCCGCCTCCCTCCTTCCTGGCCTCCCGGGGCTGCGCCCTTTCTCACTGGTTCTCTCTTTTGCCGTTTTCCGTAGGACTCTCTTCTTTGACCTGGGTACCCTTTGGAACCCAGCAGGTTATA
+
AAABBBAAFFCDGFG45FBFFGHFEEFBG2GGHGGAEEG?EHHHHGEFE1EFGGFHHGFGGGGGFG/EE/?FHHEEEGFFFH/?/F/>/</<B/222FFHB2?/1110<1/?C/-->@CF1<DD<0DB0/<C<<C-.;C./C.C0;/009C.9;E.;-----99-;A9>FB//:/99B.F//////;9//9;/9DFF.B/.9.9:B/////;9///99/;9BB.;///;9BBB//FF/.9....;A;B/9/
@M05620:37:000000000-D9766:1:1101:20841:3915 1:N:0:31
ACCACACCTTCTACAATGAGCTGCGTGCGGCTCCCGAGGAGCACCCCGTGCTGCTGACCGAGGCCCCCCTGAACCCCAAGGCCAACCGCGAGAAGATGCCCAGGTGAGTGGCCCGCTACCTCTTCTGGTGGCCGCCTCCCTCCTTCCTGGCCTCCCGGCGCTGCGCCCTTTCTCACTGGTTCTCTCTTCTGCCGTTTTCCGTAGGACTCTCTTCTCTGACCTGAGTCTCCTTTGGAACTCTGCAGGTTCTA
+
AAA>AAA11CFFGGGFAG1BGBHHGAA00AAAAEF//EF?/GGAGGGA/AAC1FBGGH0>>E/EFCGEGE/BGFGGG/EHECHHCF/<CC><BFHB1<?FGHFGFGHC=GCEGCCCCCGHHHFHHHGEGHCHHGGGGGEAGGGFGGFFGB?GGAE?.A-9@@@F@?-9-;BBFFFFFFF9FFFF/FFFFFFFF@BBFFFFAFFFFFFEFFFFFFBFFFBFFFF;BFFBFFFFFFFFFFFFFFFFFF-FFFF
@M05620:37:000000000-D9766:1:1101:8688:3933 1:N:0:31
GAGGCTGCTTTGGAAGAAACTCATAGATTACTGCAACAGTTCCCCCTGGACCTGGAAAAGTTTCTTGCCTGGCTTACAGAAGCTGAAACAACTGCCAATTGGCTTCTACCCGTAATGCAAGGCCCCTAAAAGACTCCTAGGGAGAAAAAGAGCTGATAAAACAATGGCAAGTAAGCCATGCAGTTCCGCTTCATCACTCTTTTTAATCCAATTAAATAATTCTCAACATTTGAACTTGTAACTAACCCGCC
+
BBBBBBFBFFFFGGGGG4GGFGHHFH5GHHHHFHH4AGH55B5BGFGFFBGFHHHGHFHGBGHHHFHHHHHHH2FHHD3DGHB@F3F3BFGHHH3?33@3B3331BB4BBB?1EE144BBDFC//>/?2B33/?B333332/2//?220?<<2222@2@2>F//F11<0F/<1?F1<F11<<1>1=F.C...000<<=<0D000.00;C00C000:000<0;0;00;0;=900;00;0;9;F0009..---
@M05620:37:000000000-D9766:1:1101:8675:3947 1:N:0:31
GAGGCTGCTTTGGAAGAAACTCATAGATTACTGCAACAGTTCCCCCTGGACCTGGAAAAGTTTCTTGCCTGGCTTACAGAAGCTGAAACAACTGCCAATTGTACGATACCCGACAGAAGCGGCTCATAGACGACTCACAGAGCAAAACAGAGCTGCTAAAACACTGGCCAGACCGTCAGGCCTTTCCGCTTTAGCACTCTTGTCGCTCCCCTTACAACATTCTCAGCTTTTGTACTTGTACCTGACACGCC
+
AAABBBFBFFFFGEGGFGGGGGHHHHFGGHHHFGFFFGFGGHHHFG2FEFHHHHHBFFHGBFGHHFGFGHGFHHHGHHHHC3FFHH33GHAGFHHHGHHG34@4?1B?E3F1//>>3333//>EF3BB3?2<<BD/2<222@222@20?00??D11F1F111.<>G0.0<<0.>-<<<E/<.C/CGH.ED.;00;<<CGFFCG0;.=AE..;./9;0:CFFG00;090;CF/;BFFB9BFFBB////;.;A
@M05620:37:000000000-D9766:1:1101:23152:3953 1:N:0:31
ACCACACCTTCTACAATGAGCTGCGTGTGGCTCCCGAGGAGCACCCCGTGCTGCTGACCGAGGCCCCCCTGAACCCCAAGGCCAACCGCGAGAAGATGAACCCAGGTGAGTGGCCCGCTACCTCTTCTGGTGGCCGCCTCCCTCCTTCCTGGCCTCCCGGCGCTGCGCCCTTTCTCACTGGTTCTCTCTTCTGCCGTTTTCCGTAGGACTCTCTTCTCTGACCTGAGTCTCCTTTGGAACTCTGCAGGTTC
+
ABBBCCCCFFFFDGGGGGGGGGHHGGGGHGHHHGGGGGGCGHHHHGGGGGGGHHHHHHHGGGGGGGGGGGGHHHHGGGGHGHHHHGGGGCGGGGHHHHHHFHGGGEHHFHHHGGHHGGGCGHHHHHHHHHHHGHHCGGGGHGHHGGGGGGGGGGGGGGGG-ADFFFFFFFFFFFFFFFFFFFFFFFFFFFFFFFFFDF/AFFDFFDFFFFFFFFFFFFFFFFFFF/FFFFFFFFFFFFFFFFFFF0BFAFF
@M05620:37:000000000-D9766:1:1101:20870:3974 1:N:0:31
AGGGCCAGCTCTCAATCGCACAGGGGACCCAGGGACTGGCCCCTCCATCCAGAAAACCTATGACCTCACCCGCTACCTGGAGCACCAACTCCGCAGCTTGGCTGGGACCTATGTGAGTATCCAGCGTAGGAATCTGGGAGTTGGGGAGGAGTGAGGAGTTGGGGAAAGACAGTCCTAACCGTGGAGGGTTCTGGTAAATGATGGGGTGAGGAGGGGCTCTTTGGCTCCCACCAGTCCCCCTGTCTGGTCTA
+
>>1>AA1AAFF3BFGBAAFGEGCCCFGE00FGGG//0AFF0BEHGGHH1AGB1A1BGE0BFHDHHHFHHHHGGGE/GHHAGHHHF/FHG>GHGCGE/0BGGHH//EGHG0FGHHHHBG2GHHHH0//?B<GHHHHH100F/?G1>AFGGC.<.=DGGGHHHH@-;EHGHHHHHHHHHHHGGGEAF.C-;C.FFGFGGGGGGGGGGFF@FFFFFF@-@-;FBFFFF//9EFFFFF9FFFFF@FFFFF/9/B;
@M05620:37:000000000-D9766:1:1101:21714:3987 1:N:0:31
GAGGCTGCTTTGGAAGAAAATCATAGATTACTGCAACAGTTCCCCCTGGACCTGGAAAAGTTTCTTGCCTGGCTTACAGAAGCTGAAACAACTGCCAATTGGATACTACACGTCAGGAACAGCTCATAGAAGCCTCAAAGGGCGAAACCGCGATGATGCACCACTGGCACGTCCGTCAGGACTTTCCGATTTAGCACTCTTGTGGATCCACTTGCCAAATTAACAGCATTTGTACTTGTAACTGACAAGCC
+
A1AAA111@D@D11BGGFF1A1AADFG3AEFGGDGFBGH1BFHFHGEFAFAC0BFB1A0BBABFDDABGFGHGFFAGGHHGHHG1@@FGB>F1>1>FBGGHEDB2BB2F1FEFFFAGFB00BBG1B1BB1B<1B1BBB110</<//<>@<BCCC/?@11<?FCACGBCG1>>..AHFG.//<CGHHHE?C:E0<0GC0CFFGCGGFFBB0/;9C;;00/=F00;00;/;;FGB0;9CFF/9;BB//9BAAA
@M05620:37:000000000-D9766:1:1101:17790:4006 1:N:0:31
ACCACACCTTCTACAATGAGCTGCGTGTGGCTCCCGAGGAGCACCCCGTGCTGCTGACCGAGGCCCCCCTGAACCCCAAGGCCAACCGCGAGAAGATGCCCAGGTGAGTGGCCCGCTACCTCTTCTGGTGGCCGCCTCCCTCCTTCCTGGCCTCCCGGAGCTGCGCCCTTTCTCACTGGTTCTCTCTTCTGCCGTTTTCCGTAGGACTCTCTTCTCTGACCTGAGTCTCCTTTGGAACTCTGCAGGTTCTA
+
3AAAAAAAFFFFDGGFDEGGGBFHEAFE4AGCGFFEGCGCEHHFHGCE11EC53BGFH3EEE0EFG/FGEE?FFEFGF/FGHHEHGGC@DGGG/FBGFDGCGHF<1FC?GFFHHGGGGGHGHHHHBFHGHGHHGGGGGHGEHGFBFFGGGGGGGGGGBGG@GGGG@DB?FFFFFFFFFFBFFFFFFFFFFFFFBADFFFFFBFDDFFFFFFFFFFFFFFFFF.BFFFFFFFFFFFFFFFEFFFFFF.BFFF
@M05620:37:000000000-D9766:1:1101:21741:4008 1:N:0:31
GAGGCTGCTTTGGAAGAAACTCATAGATTACTGCAACAGTTCCCCCTGGACCTGGAAAAGTTTCTTGCTTGGATTACAGAAGTTGAAATAACTGCCAATTGTATTCTAACCGTAAGAAAAGGCAACAAAAAGAATCCAAAGGAGAAGAAGAGATAATGAAAAAATGGAAAGTAAGACAAGCATATACGCATTAACACTCTTGTGAATCCAATTGAACAATGAACAGAATTTGTACTTGTAACTGACAAGCC
+
>3A3>>B>B5B4F45BAF4BFGHHHBDFDD4AD5444BBDFDA3AAA2222BBFAB3323BAD5DDD55D3B3BB335BDBAADD55B5D5BDFB?3BBB34BB4BB@4BB>?111433??>/00?0?0B?//B333?33300?/?01?0100B11222@>1@<01???1<111?1?000>011>110....10==<0<<=0000=D00<<000000:::000<0///;0C00;9;;0000;;00;;CC9;
@M05620:37:000000000-D9766:1:1101:21479:4036 1:N:0:31
ACCACACCTTCTACAATGAGCTGCGTGTGGCTCCCGAGGAGCACCCCGTGCTGCTGACCGAGGCCCCCCTGAACCCCAAGGCCAACCGCGAGAAGATGACCGGTGCGTGGCCCGCTCCCTCTTCTGGTGGCCGCCTCCCTCCTTCCTGGCCTCCCGGCGCTGCGCCCTTTCTCCCTGGTTCTCTCTTCTGCCGTTTTCCGTAGGACTCTCTTTTTTGCCCTGGGTCTCCTTTGGCACCCTGCAGGTTTTAG
+
BBBBBBA3CFCFGFBGFGBFGDHGGAE2AEGGEFFEGGEGFHDGHG0EEEFGHHFH5GGEEEGG1EG@EEGH3GHDFEDHFHGHHGGGGG/>@DFGHHFH1@C<//<?E@DFHGGGCGGGHHHGHGHBCEFHCCCFGGGGGDBF;CFGGGFGGGGGG-9=BBAB?D?;FF/9FFFFB.;FBFBFBFF//9:/9DFFABB?/.9./9;B9/BF///;9/BB/A..;..99FF//9/;/......;.AF/9//
@M05620:37:000000000-D9766:1:1101:22893:4038 1:N:0:31
ACCACACCTTCTACAATGAGCTGCGTGTGGCTCCCGAGGAGCACCCCGTGCTGCTGACCGAGGCCCCCCTGAACCCCAAGGCCAACCGCGAGAAGATGAACCCAGGTGCGTGGCCCGCTCCCTCTTCTGGTGGCCGCCTCCCTCCTTCCTGGCCTCCCGGCGCTGCGCCCTTTCTCACTGGTTCTCTCTTCTGCCGTTTTCCGTAGGACTCTCTTCTCTGCCCTGCGTCTCCTTTGGAACTCTGCGGGTTC
+
BBBAAABBCFFFGGGGFGGFGBHFGEGAFAGHFGGEEGG?FHCGHGGGEGGFFGFHHHHGGGEGGEGGGGGHHHHGGGGHGGHHEGGGGCDC@AGFHBGHHHG/GFGGGCFFGGHHGGC-CEGHHHFHHGHHGHHGGGGGGGGGGGGGGGGBGGGGGG?BB?<B?FBBFBBFFFFFFFFFFFFFFFF/;FFFFFFBDFFFFFDF.ADFFFFFFFFFFFFF/9./AFB.BDFFFFFEFBFFFFFFE-9@BE.
@M05620:37:000000000-D9766:1:1101:7539:4040 1:N:0:31
ACCACACCTTCTACAATGCGCTGCGTGTGGCTCCCGAGGAGCACCCCGTGCTGCTGACCGAGGCCCCCCTGAACCCCAAGGCCAACCGCGAGAAGATGCCCAGGTGAGTGGCCCGCTACCTCTTCTGGTGGCCGCCTCCCTCCTTCCTGGCCTCCCGGCGCTGCGCCCTTTCTCACTGGTTCTCTCTTCTGCCGTTTTCCGTAGGACTCTCTTCTCTGACCTGAGTCTCCTTTGGAACTCTGCAGGTTCTA
+
AAAAAAA>BCCFGGGFFFA1E0A?EEE0AAGGCAFA/EE?AGGHHGE/BBEFHHHHGHH/?EEEGFGEGGEFFFHGGGGHFHHHHGGCCG/<BCG1??GHHHHGBG1GHHGGHHGGG?CHHHHHHHHHDCFHECGGGFHGGGGGGGGGFFAFFFEFB@-99=@-@@F<@FFFFFFFFFFFFFFFFFFE/;FFF@BFFFFFFFFFF/BBFFFFFFF/;BBFFFF/BFF/;BFFFFFFFFBFFFFFFF-BFF;
@M05620:37:000000000-D9766:1:1101:13519:4043 1:N:0:31
ACCACACCTTCTACAATGAGCTGCGTGTGGCTCCCGAGGAGCACCCCGTGCTGCTGACCGAGGCCCCCCTGAACCCCAAGGCCAACCGCGAGAAGATGAACCCGGGTGCGTGGCCCGCTCCCTCTTCTGGTGGCCGCCTCCCTCTTTCCTGGCCTCCCGGCGCTGCGCCCTTTCTCACTGGTTCTCTCTTCTGCTGTTTTCTGTGGGTCTCTCTTCTCTGCCGTGCGTCTCCTTTGGAACTCTCAGGTTCT
+
CCCCCCCCFFFFGGGGGGGGGGHHGFGGHGHHHGGGGGGGGHHHHGGGGGGGHHHHHHHGGGGGGGGGGGGHHHHGGGGHGHHHHGGGGGFGGGHHHHHFHE</<>/>.AF<@D0C---<<CHC/C0<;GGCD.FC-A9E.;CF/0;;0;0;9CBFA9.;BB--;DBF?AFBBFBF099BB0;FFFF00;:0:000BF0BB0000/:.;BFFB0;FF9099B-.-.-AD./9BFFFE00;B00;0;BFFBB
@M05620:37:000000000-D9766:1:1101:17823:4131 1:N:0:31
ACCACACCTTCTACAATGAGCTGCGTGTGGCTCCCGAGGAGCACCCCGTGCTGCTGACCGAGGCCCCCCTGAACCCCAAGGCCAACCGCGAGAAGATGAACCCAGGTGCGTGGCCCGCTACCTCTTCTGGTGGCCGCCTCCCTCCTTCCTGGCCTCCCGGCGCTGCGCCCTTTCTCACTGGTTCTCTCTTCTGCCGTTTTCCGTAGGACTCTCTTCTCTGCCCTGCGTCTCCTTTGGAACTCTGCCGGTTC
+
BBB?ABBBFFFFGGGGGGGDGBHFG2AB42GHAFFE?EGCDHHHHGGGDEGGFHFFHHGFCGFGGEGGGGGFHFHGGGAHECHHHG/EDGC<?FFF>GDFGHGFHGHF1@?CFGHHGGG?DHHHHHFHHHFGGHHGGGCDHEGGDGBFGGGGGGGGGGGGGC@DFFFFFFFFFFFFFFFFFFFFFFF/BFFFFFFF;DFFFFFB.DFFBFFFFFFFFFFF/;9BFEFADDFFFFFFFFFFFFFFF;@BDF.
@M05620:37:000000000-D9766:1:1101:22768:4134 1:N:0:31
GAGGCTGCTTTGGAAGAAACTCATAGATTACTGCAACAGTTCCCCCTGGACCTGGAAAAGTTTCTTGCCTGGCTTCCAGCAGCGTCAACCACTTCCCATTGGATGCTACCCGTACGGAACGTCTCCTAGAAGCCTCACAGAGCGACACCGCGCTACTGCACCACTGGCACGTCATTCAGGCCTTTCCGCTTTCGCACTCTTGTGGATCCACTTGACCCATTATCAGCATTTGTACTTGTACCTGACCCGCC
+
BBBBBBFBFFFFG4GGGGGGGGHGGHHHGGGHHHHHGHHDBFHHHGGGEHHHFGEGHFHHFHFFHGHHHHHHHGHHHHFHGHH0B1?EGBFGBB3B?3B3FHHFHFFFGBB??/EE/AF/</?2?B3BB?FG2?GHHFB322B//<<>F@/<@C-<<F1>GGHHBGHHG0E<G..<=CC0:;:/CH:.EFDEFCEGGGFFGBFGGGGGG0/;CB0;CGGGG0FFB/B9FFFFF/FF/;F//;BFFF/;9=D
@M05620:37:000000000-D9766:1:1101:22613:4178 1:N:0:31
ACCACACCTTCTACAATGAGCTGCGTGTGGCTCCCGAGGAGCACCCCGTGCTGCTGACCGAGGCCCCCCTGAACCCCAAGGCCAACCGCGAGAAGATGCCCAGGTGAGTGGCCCGCTACCTCTTCTGGTGGCCGCCTCCCTCCTTCCTGGCCTCCCGGCGCTGCGCCCTTTCTCCCTGGTTCTCTCTTCTGCCGTTTTCCGTTGGACTCTCTTCTCTGACCTGAGTCTCCTTTGGAACTCTGCAGGTTCTA
+
CCCCCDDDFFFFGGGGGGGGGGHHGGGEGGHHHGGGGGGGGHHHHGGGEGGGHHHHHHHGGGGGGGGGGGGHHHHGGGGHGHHHHGGGGGGGGGHHHHGHHHAFGFB0??F/FH----<<100D<0<<DFDAG?-C:.CF/:E/G:F0:C.FB.EG.;--9-;A--AD-FF0:00//0A:F0:0000;:0;BF-9DFFBF900.;000:0:0;:0:0;00;0://;::0;0BF:F0F0000:000A:BB00
@M05620:37:000000000-D9766:1:1101:7470:4215 1:N:0:31
ACCACACCTTCTACAATGAGCTGCGTGTGGCTCCCGAGGAGCACCCCGTGCTGCTGACCGAGGCCCCCCTGAACCCCAAGGCCAACCGCGAGAAGATGCCCAGGTGAGTGGGCCGGCTCCCCTTTCGGTGGGCGCCCTCCTTCCTGCCGGCCCTCCGGGGCCGGGGCCTTTTCTCATGGTTTCCTCCTTCGCCGTTTTTCGTAGGACCTCCTTTCTTGGACCGGGTCCCCCTTGGAACCTCGCAGGTTCTA
+
BBAAABBBFFFFGGGGFGBFGFHHGFEAAEF2BAFEDEGGGHGFHGGGGEEGHHGHGHFEEEGGGEGGGGGFFFCFGCEHAEGHHGG/CD<>/CGBFG1<F1/F?G101?//??----.<../<00.<.::-:--;--;9/09/;09.-9-;-.99.;----;---9;.;////////:/:./////99/;.9--;;9.;-...;//../..9;/9/9//;.-9-9-9.;9;A.F/B/../9--.@.;///
@M05620:37:000000000-D9766:1:1101:9865:4231 1:N:0:31
ACCACACCTTCTACAATGAGCTGCGTGTGGCTCCCGAGGAGCACCCCGTGCTGCTGACCGAGGCCCCCCTGAACCCCAAGGCCAACCGCGAGAAGATGACCGGTGGGAGGCCCGCTCTCTCTTCTGGTGGCCGCCTCCCTCCTTGCTGGCCTCCCGGGGATGGGCCCTTTCTCCCTGGTTGTCTCTCGTGCCGCTTTCCGTTGGGGTCTCTTCTCTGTCCTCGGATTCCCTTGGTACCCTGGCGGGTCTCG
+
AAA1A1>1BCFF3GGBDFEDEDGFEBE000AEAAFE?EE//FGGHGGECAFABGCFGHC//E/EF/ECGGE0B>FEGG/G/CHH/FE<CC/<//?1>11?1<</>/>.>-<.<-<<@<00DHB0D000;A..-A-.;.;/;./00/09:..0;.;.-;----9;A-;-/B//B/BB/-;;-;9/B//-;---9-;AE/9;//;-;;9:BB9///99/9;///;;--;;///;-//;9/;B---9--;-://
@M05620:37:000000000-D9766:1:1101:19253:4234 1:N:0:31
ACCACACCTTCTACAATGAGCTGCGTGTGGCTCCCGAGGAGCACCCCGTGCTGCTGACCGAGGCCCCCCTGAACCCCAAGGCCAACCGCGAGAAGATGACCGGTGAGTGGCCCGCTCCCTCTTCTGGTGGCCGCCTCCCTCCTTCCTGGCCTCCCGGCGCTGCGCCCTTTCTCACTGGTTCTCTCTTCTGCCGTTTTCCGTAGGACTCTCTTCTCTGCCCTGCGTCTCCTTTGGCACTCTGCAGGTTCTAG
+
AAAAAA1>BF@DAFG13GBGGGFHAAEBA0FFGFG0EEEACEHGCGGGGGGFHHGHHHHGGGGGGGGEGGGHHHHGGGGFGHHEHEFGGGBCGGHHHHHH1>C>C?FFFFGHHGGG-CEHHHHHHHHHHGHHGGGGGHGGGGGGGGGGGGGGGGGGGAG@@@F@@F@@FFFFF/BFFFFFFFFFFFFFFFFF@BFFFFFFFFFFFFFFFFFFFFFFFFFFFFF@F@FFFFFFFF/;FBBBFFBFFFFFFFB
@M05620:37:000000000-D9766:1:1101:20060:4240 1:N:0:31
AGTGCCAGCTCTCAATCGCACAGGGGACCCAGGGCCTGGCCCCTCCATCCAGAAAACCTATGACCTCACCCGCTACCTGGAGCACCAACTCCGCAGCTTGGCTGGGACCTATGTGAGTATCCAGCGTAGGAATCTGGGAGTTGGGGAGGAGTGAGGAGTTGGGGAAAGACAGTCCTAACCGTGGAGGGTTCTGGTAAATGATGGGGTGAGGAGGGGCTCTTTGGCTCCCACCAGTCCCCCTGTCTGGTCTA
+
AAAAAFFFBFFFGEGGGFFFE2FAFAEEGEGFF2FE2FGFGHGHGGHHHHFGFHFFGGF3FBAGHGFGHHHEEEEGHFGGHGHEHHFGGFGHGG??EEGHFHHC/EGHGHHHGHEG1BFFHHHHHCEDCDHHGGHHGHFFAFFHGGFGGGGHEGHHHCHHGGGGGFHFFFHHFHHHGFHGG;ABGGDBEFGGGGGGGGGGGGGGGGFBFEFFDFBBBBFFFFFFFFFFFFFFA.BFFFFFBFFFFFFFFB9
@M05620:37:000000000-D9766:1:1101:19256:4251 1:N:0:31
ACCACACCTTCTACAATGAGCTGCGTGTGGCTCCCGAGGAGCACCCCGTGCTGCTGACCGAGGCCCCCCTGAACCCCAAGGCCAACCGCGAGAAGATGACAGGTGAGTGGCCCGCTACCTCTTCTGGTGGCCGCCTCCCTCCTTCCTGGCCTCCCGGAGCTGCGCCCTTTCTCACTGGTTCTCTCTTCTGCCGTTTTCCGTAGGACTCTCTTCTCTGCCCTGCGTCTCCTTTGGAACTCTGCAGGTTCTAG
+
ABBBBAABFFFFGGGGGGGGGGHHGGGGHGGHHGGGGGG?EHHHHGGGEGGGFGHHHHHGGGCFGGGGGGGHHHHGGGGHGHHHHGGGGGGGGDHGHHHHHHGHHEGHHEGGHGGGGGHHHHHHHHFGFGGHGGGGGHGHHGHHHHGGFGGGGGGGC-ABGGFADGFFFFFFFFFFFFFFFFFFFFFFFFFFFDFFFFFFFFA;FFFFFFFFFFFFFBFFFF.@DFFFFFFFFFFFFFFFFFFFA;BBFF:
@M05620:37:000000000-D9766:1:1101:20162:4312 1:N:0:31
ACCACACCTTCTACAATGAGCTGCGTGTGGCTCCAGAGGAGCACCCCGTGCTGCTGACCGAGGCCCCCCTGAACCCCAAGGCCAACCGCGAGAAGATGACCGGCGCGTGACCCGCTCCGTCTTCTGGTGGCCGCATCCCTCCTTACTGGCATCCCGGCGCTGAGCCCTTTCTCCCTTGTTCTCTCTTCTGCTGTTTTCCGTAGGACTCTCTTCTCTGCCCTGAGTATCCTTTGGCACTCTGCAGGTTATAG
+
A>AAAAABFFFDFGGBAFFGFGGFEEEEG2GGHG3AFGFFGHHHHGGGE1BAGGGHH23EGGCGEGGGGGGHGHGEFGGEGHGHH/EEEEBDCFHHBFGHH/@//>D-<.>>C<-AD...:..:0:::C.;C@B?A-/;99AF00/00;AFF9B.9:99=B?.;9BF.9//FFBFF/B9//BFFFFF//9;BBBFFFFFF9;.9/;BFFFB//BF/9/;;9.;;9/9B//BF/B/B/B9B///;9;/99//
@M05620:37:000000000-D9766:1:1101:15891:4315 1:N:0:31
AGTGCCAGCTCTCAATCGCACAGGGGACCCAGGGCCTGGCCCCTCCATCCAGAAAACCTATGACCTCACCCGCTACCTGGAGCACCAACTCCGCAGCTTGGCTGGGGGGGACTCTGGGAGTTGGGGCGGAGTGAGGCGTTGGGGCCAGCCCGTCCTACCCGTGGAGGGTTCTGGTAAATGCTGGGGTGCGGCGGGGCTCTTTGGCTCCCACCAGTCCCCCTGTCTGGTCTATCTCCTGCCCTTAGATCGGA
+
BCABBFFFCFFFGGGGGFGCGGHFFFGGGGHHFGGGGFHGHHGHGGHHHHHHHHHHHGHHHGHHHGHHHHHGGEEGHHHHGHHHHHHHGGHHEFGGGHHHGGHGGGGGGFFAFFFFFFFFFFFFFF.@D@CAA/;A:CADFFFF:@DF.EDBFFFFFBFFDDFFFFFFFFFFFFFFFFFF:FFFFFADADF-@DFFFFFFFFFFFFFFFFFF.AFFFFFFFFFFFFFBFFFFFFFFFFFFFFFFF:BFFFB
@M05620:37:000000000-D9766:1:1101:13676:4355 1:N:0:31
AGTGCCAGCTCTCAATCGCACAGGGGACCCAGGGCCTGGCCCCTCCATCCAGAAAACCTATGACCTCACCCGCTACCTGGAGCACCAACTCCGCAGCTTGGCTGGGACCTATGTGAGTATCCAGCGTAGGAATCTGGGAGTTGGGGAGGAGTGAGGAGTTGGGGAAAGACAGTCCTAACCGTGGAGGGTTCTGGTAAATGATGGGGTGAGGAGGGGCTCTTTGGCTCCCACCAGTCCCCCTGTCTGGTCTA
+
AA>AABFFAFFFBFGDEGGGGEGAFGFGGEHHAFGECFHAGHCHGGHHHFHHGHHFHGHHFHGHHHHHHHHEEEEGHHGHFFGHFHHCF0GFEE/EE0BFEGHGGGHHGHHHHHHHHGHHHHFHHGEFGGHHHHHHHHHGGGHHGGGGGGGGHHHHHGCFHHGGGGHHHHHGHHHHHGHHGEEGGGGG;FFGGGFGGGGGGGGGGGB@FFFFBF@@@@FFFFFFFFFFFFFFFFFFFFFF@FFFFFFFFFF
@M05620:37:000000000-D9766:1:1101:22359:4396 1:N:0:31
ACCACACCTTCTACAATGAGCTGCGTGTGGCTCCCGAGGAGCACCCCGTGCTGCTGACCGAGGCCCCCCTGAACCCCAAGGCCAACCGCGAGAAGATGCCCAGGTGAGTGGCCCGCTACCTCTTCTGGTGGCCGCCTCCCTCCTTCCTGGCCTCCCGGCGCTGCGCCCTTTCTCACTGGTTCTCTCTTCTGCCGTTTTCCGTAGGACTCTCTTCTCTGACCTGAGTCTCCTTTGGAACTCTGCAGGTTCTA
+
BBBABBBBCFFFGGGGFGEEGBGBE2AA4AGHFFGAAEGGCHHHHGGGAEGGFHGGHHHGCGCGGAEGGEFFHFHGGGAHCAGHGGE@DGB</CFFDG1?CHHGGHFCGGEEFHGGG@GGHHHFHHHFGHGGH?@DGC.EFFDFFGGBFFFFFFGGDB=BB??DBBABBFFFFFFFFBBFF/BFFFFEBFFEFBDDFEFFFFFD./9:BFFFFFFFFB//FFF/BFFFFFBBFF/B/BFFFBFFFFFFFF;
@M05620:37:000000000-D9766:1:1101:7950:4402 1:N:0:31
ACCACACCTTCTACAATGAGCTGCGTGTGGCTCCCGAGGAGCACCCCGTGCTGCTGACCGAGGCCCCCCTGAACCCCAAGGCCAACCGCGAGAAGATGCCCAGGTCAGTCGACCGCTACCGCTTCTCGCCGCCGCCTCCCTCCTTCCTCGCCTCCCGCGCCTGCGCCCTTTCGCACTGGTTCTCTCTTCTGCCGTTTTCCGTAGCACTCTCTTCTTTGACCTCCGTCTCCTTTCGAACGCTGCAGGTTCTA
+
BCCCCCCCFFFFGGGGGGGGGGHHGFGBGGHHHGGFGGGGGHHHHGGGGGGGHHHHHHHGGGGGGGGGGGGHFHHGGGGHGHHHHGGGGGDGGGHHHHB222=F111??1?=AFCDGCGF--ADA00;.-::DBAGAA.EFGDF0;BC0.9:.;EAD---;..9:CAF-;FF.9AFFBF0;BFB0BBF0::0FF.AFFF0;9FD.0:9BFF00:00;00;FF0.9:99BF0FF0D.;9-9A9ABFF9FBF0
@M05620:37:000000000-D9766:1:1101:10596:4409 1:N:0:31
AGTGCCAGCTCTCAATCGCACAGGGGACCCAGGGCCTGGCCCCTCCATCCAGAAAACCTATGACCTCACCCGCTACCTGGAGCACCAACTCCGCAGCTTGGCTGGGACCTATGTGAGTATCCAGCGCAGGAATCTGGGAGTTGGCGAGGAGTGAGGACTTGGCGAAAGACAGTCCTAACCGTGGAGGGTTCTGGTAAATGATGGGGTGAGGAGGGGCCCTTTCGCTCCCACCAGTCCCCCTGTCTGGTCTA
+
>3AAADF4AF4FF4BFGFFGAEBGFAEEAFGHGEGF2BGFFEFHGGEHFFFF33AFGEFBG35FFG3FGHHEGG?EGHFFGGF?BF1??FGGGE//EBGHEHE/?EFH/BFGHF3FG3B3B?FFHG/B>>FFGGGHGHEGACHG1<-C-AD/CGHHG.<G0</-:@@FHHHGBFCFFGGGG;;ADFG-=9FGGG0CFFFFF9FF.AD=EFFBDFF-@-9E/:/;;.....;;E;BB/;..B.BBF/B/:/9
@M05620:37:000000000-D9766:1:1101:10560:4420 1:N:0:31
ACCACACCTTCTACAATGAGCTGCGTGTGGCTCCCGAGGAGCACCCCGTGCTGCTGACCGAGGCCCCCCTGAACCCCAAGGCCAACCGCGAGAAGATGAACCCAGGTGAGTGGCCCGCTACCTCTTCTGGTGGCCGCCTCCCTCCTTCCTGGCCTCCCGGCGCTGCGCCCTTTCTCACTGGTTCTCTCTTCTGCCGTTTTCCGTAGGACTCTCTTCTCTGACCTGCGTCTCCTTTGGAACTCTGCAGGTTC
+
CCCCCCCCFFFFGGGGGGGGGGHHGGGEHGHHHGGGGGGGGHHHHGGGGGGGHHHHHHHGGGGGGGGGGGGHHHHGGGGHGHHHHGGGGGGGGFHEGFHHHHGEFGHH1?GHGGHHGGG-AGHHHHHHHHHHGHHGGGGGHGHHGGGGGGGGGGGGGCDF-:CCDFFFFFFFFFFFFFFFFFFFFFFBFFFFFFBFDDFFFFDB.;DBFFFFFFFFFFFF0B:FF.@9@AFFFFFFEFFEFBBFF0:AA00
@M05620:37:000000000-D9766:1:1101:10723:4421 1:N:0:31
ACCACACGTTCTACAATGCGCTGCGTGTGGCTCCCGAGGAGCACCCCTTGCTGCTGACCGAGGCCCCCCTGAACCCCAAGGCCAACCGCGCGAAGATGAACCCAGGTGCGTGGCCCGCTCCCTCTTCTGGTGGCCGCCTCCCTCCTTCCTGGCCTCCGGGCGTTGCGCCCTTTCTCACTGGTTCTCTTTTCTGCCGTTTTCCGTAGGACTCTCTTCTCTGCCGTGCGCCTCCTTTGGAACTCTGCTGGTTC
+
BBBBBBB3BBBAGGGGGGAEEEGGGEGA2EGFGBAE2EEEDHHHHGG1AFGHFHGHHHG0>@?EGGGGGEEGFHHGGGGHGHHHHGGGGG/BCGG/1??FDG?/?FHG1<FAGG<CC<<@..CCHH0;CGHHGHGCGGGGGEFG.;CFFFF/FGGEG.;@-@999A=;.@BBBFFFFFFFBFFFFE//;/BFFB/9;AFFF/A/.9:;FFFFFFF:999B;B-;9.;-9;9:BFFFFBBBF:/9;;;/9B/
@M05620:37:000000000-D9766:1:1101:18581:4423 1:N:0:31
AGTGCCAGCTCTCAATCGCACAGGGGACCCAGGGCCTGGCCCCTCCATCCAGAAAACCTATGACCTCACCCGCTACCTGGAGCACCAACTCCGCAGCTTGGCTGGGACCTATGTGAGTATCCAGCGTAGGAATCTGGGAGTTGGGGAGGAGTGAGGAGTTGGGGAAAGACAGTCCTAACCGTGGAGGGTTCTGGTAAATGATGGGGTGAGGAGGGGCTCTTTGGCTCCCACCAGTCCCCCTGTCTGGTCTA
+
ABABCFFFCFFFGGGGGGGGGGHGGGGGGGHHGGGGGGHHHHGHGGHHHHHHHGHHHGHHHHGHHHHHHHHGGFGGHFHHHHHHHHHHGHHH?E/>E3?FAHHGGGHHGHHGHHHHHHHHHHHHHGGDGGHHHGFHHGFFEHHHGGGGGFE>GHHHHG<GGHGGGGHHHHHHHHHHHGHHGFGGGGGGEFFGGGCFFGGGGGGGGGDFFFFFFFFFFFFFBFFBBFFFFFFFFFFFFFFFFFFFFFFFFFF
@M05620:37:000000000-D9766:1:1101:11428:4432 1:N:0:31
AGTGCCAGCTCTCCATCGCACAGGGGACCCAGGGCCTGGCCCCTCCATCCAGAAAACCTATGACCTCACCCGCTACCTGGAGCACCCACTCCGCAGCTTGGCTGGGACCTATGTGAGTATCCAGCGTAGGAATCTGGGAGTTGGGGAGGAGTGAGGAGTTGGGGAAAGACAGTCCTAACCGTGGAGGGTTCTGGTAAATGATGGGGTGAGGAGGGGCTCTTTGGCTCCCACCAGTCCCCCTGTCTGGTCTA
+
>A1>>FFFAFFFG1GFFGGAE0F0F?AEECHH0BE/FFHGHHGGGGHHHEHHFFFFHGHHFFFHH@FGHHHEG/>EHHEG>0GHHH/??GGB/E/E@GBBECGGGGHGGHHGHGGHEGHHHHHHHGGGGGFHHHHHGHAFGHHFCG.ACEECGDGGBEGHHFGGG?HCGHFHHHHHHGGGGGFGBEGGEFFFGGCFFFGFGGGGGFB@FFFFFF@@@@FFFFFFFFFFFFFFFFFFFFFF@FBFFFFFFFB
@M05620:37:000000000-D9766:1:1101:19077:4453 1:N:0:31
AGTGCCAGCTCTCAATCGCACAGGGGACCCAGGGCCTGGCCCCTCCATCCAGAAAACCTATGACCTCACCCGCTACCTGGAGCACCAACTCCGCAGCTTGGCTGGGACCTATGTGAGTATCCAGCGTAGGAATCTGGGAGTTGGGGAGGAGTGAGGAGTTGGGGAAAGACAGTCCTAACCGTGGAGGGTTCTGGTAAATGATGGGGTGAGGAGGGGCTCTTTGGCTCCCACCAGTCCCCCTGTCTGGTCTA
+
CCBCCFFFCFFFGGGGGGGGGGHGGGGGGGHHGGGGFFHHHHGHGGHHHFHHHHHHHGHHHHHHHHHHHHHGGEGGHHHHHHHHHHHHGHHHGGGGGFGHGGHGGGHHGHHGHHGHHHHHHFHHHGDGGGGHHHHHHGHGGHHHGGGGFGGHHGHFHFHHHHGGGGHHHHHHHHHFHFGHGGEGGGGGCFGGGGGGGGGGGGGGGGFFFFFFFFFFFFFFFFBFFFFFFFFFFFFFFFFFFFFFFFFFFFF
@M05620:37:000000000-D9766:1:1101:21163:4485 1:N:0:31
ACCACACCTTCTACATGTGCCGCGTGTGGCTCCCGCGGCGCACCCCGTTCTGCCTACCGAGGCCCCCCTGAACCCCAAGGCCAACCGCGCGAAGATGCACCCAGGTGAGTGGCCCGCTACCTCTTCTGGTGGCCGCCTCCCTCCTTCCTGGCCTCCCGGAGCTGCGCCCTTTCTCACTGGTTCTCTCTTCTGCCGTTTTCCGTAGGACTCTCTTCTCTGACCTGAGTCTCCTTTGGAACTCTGCAGGTTCT
+
AAAAAAAAFFFFGGGGG3BB1A0AAEEAEGFFGGGEEG//>>EGGG/BEFFHHBBFGHGGGGGGGGGG/?0BGHGG/CFFGGHHGGC@@<><A-<=D0<DGCGHGHHHHGHFGHHGGGGGGGGGGGGGGGGGGGGGGGGGGFFFFFFFFFFFFFFFFF@@@@FFF@@F@@FFFFFFFFFFFFFFFFFFFFFFFF@FFFFFFFFFFFFFFFFFFFFFFFFFFFFFFFFFFFFFFFFFFFFFFFFFFFFFFFF
@M05620:37:000000000-D9766:1:1101:24453:4494 1:N:0:31
ACCACACCTTCTACAATGAGCTGCGTGTGGCTCCCGAGGAGCACCCCGTGCTGCTGACCGAGGCCCCCCTGAACCCCAAGGCCAACCGCGAGAAGATGCCCGGGGGAGGGGCCCGCTCCCCCTCTTGGGGGCGGCCCCCCTCTTTCCTGGCCTCCCGGGGCTGCGCCCTTTCTCCCGGGTTTTCTCTTTTCCCGTTTTCCGCGGGCCTCTCTTTTCTCCCCTGTGCCTCTTTTGGAACTCTCCGGGTTCTG
+
A>ABBBABBFCFGGGGGFBGGGCHFEEB4EFBFFGE?EEEDGFHHGGGGEEGFHHHHHHGGGGGEGGGGGGHFHHGGGGHEHGHHGGFDCCFGGHGHH2?2//</<---<;-;:-;-:.;.;A./;90.;@---;--;9;-A.;/9///;9./;AA9--;9-..9;AC;BF/9;//.9-A.../9BF//////;.;FEF/..-;---.99BF//;BF//;...;;//;F//9/B=BB//99//.9;9A.9/
@M05620:37:000000000-D9766:1:1101:7123:4499 1:N:0:31
ACCACACCTTCTACAATGAGCTGCGTGTGGCTCCCGAGGAGCACCCCGTGCTGCTGACCGAGGCCCCCCTGAACCCCAAGGCCAACCGCGAGAAGATGACCGGTGGGTGGCCCGCTCCCTCTTCTGGTGGCCGCCTCCCTCCTTCCTGCCCTCCCGGCGCTGCGCCCTTTCTCCCTAGTTGTCTCTTCTGCCGTTTTCCTTCGGAGTCTCTTCTTTGCCCTGCGTCTCCTTTGGCACTCTGCCGGTTGTAG
+
AAAAAAA>BCFFGGGFGG1BGFHHGGGBAEHHHBFF?EFEFHHHHGGGFEFGHHHHHHHEEGGGGGEGGGGHHHHGGGGHGHHHHGGGGG/BCCHGHHFFGC//>//..A0<.-A?-<./<CHHH0:CGC..:CG.CF.BFGGF;;C0/;9/CEA:9;@-9@9--A-;;/BFFFF9/-;F/;BBFBF:;/B9@99BFBB/9/;-9--/:BBFFF/99B//9----@AFFBFB/////-/9/B/;-;A-;//
@M05620:37:000000000-D9766:1:1101:24435:4501 1:N:0:31
ACCACACCTTCTACAATGAGCTGCGTGTGGCTCCCGAGGAGCACCCCGTGCTGCTGACCGAGGCCCCCCTGAACCCCAAGGCCAACCGCGAGAAGATGACCGGTGCGTGGCCCGCTCCCTCTTCTGGTGGCCGCCTCCCTCCTTACTGGCCTCCCGGCGCTGCGCCCTTTCTCCCTGGTTCTCTCTTCTGCCGTTTTCCGTGGGACTCTCTTCTCTGCCCTGCGTCTCCTTTGGCACTCTGCCGGTTATAG
+
BBCCBAAA>BBFGGGGGGBFGGHHGEGBAEFFFFFE?EEEGHABFEFEGEEFGHHHHHHFGCGFGGGFGGGHBGHGGGGHGHHHHGGFCC>BDGHFFHHH2/C/<>A?CC@GHGGG?GEGFHGHFG0CGD.CCCC?EGGGEFFFCFFG/9CFFGGDC:;@AD.:@DFAFFFFFFFFFEFFBFFFFFF/;BBFFAFFFFFFBFFF.;FFFFFFF/;FF/BEFF.;A-;FFBFFFF:BF/B:/9/:;;.A/:/
@M05620:37:000000000-D9766:1:1101:16198:4504 1:N:0:31
ACCACACCTTCTACAATGAGCTGCGTGTGGCTCCCGAGGAGCACCCCGTGCTGCTGACCGAGGCCCCCCTGAACCCCAAGGCCAACCGCGAGAAGATGCGCAGCCCAGTAGCCCGCCAGGTGTTCTCGTCGCCGCCTCCCGCCCTCCTGGACCCCCGCCGCTGCGCACTTTCTCACTGGTCCTCTCTTCTGCCGATTTCCGTAGGCTTCTATCCTATGACCTGAGTCTCCTTTGCAACTCTGAAGGCTCTA
+
ABA3ABAAFFFFGGGFGGGGGGHHGEEFHAGH3FFE2EGGGHHHHGGGEEGFFHHCGHHGEE@EGEGGGGGFHFGGGG?G??GHHG/<CGGC@FFFDDD///</?///?11>1><----.</0.=<0.<.-;:@A-EA;..-;-9;./;FG./..;>-;--;-A-9-;@//;:FBFFB.B///;/9BB/B9F/B--;.B/9B..;//99999//B99///9/./9;B//;B/;F/;//;9/;;/9/99./;
@M05620:37:000000000-D9766:1:1101:23771:4520 1:N:0:31
ACCACACCTTCTACAATGAGCTGCGTGTGGCTCCCGAGGAGCACCCCGTGCTGCTGACCGAGGCCCCCCTGAACCCCAAGGCCAACCGCGAGAAGATGACCGGTGCGTGGCCCGCTCCCTCTTCTGGTGGCCGCCTCCCTCCTTCCTGGCCTCCCGGCGCTGCGCCCTTTCTCCCTGGTTCTCTCTTCTGCCGTTTTCCGTAGGACTCTCTTCTCTGCCCTGCGTCTCCTTTGGCACTCTGCAGGTTCTAG
+
A>>AAAA>B1B@BBABBGGGGFHHEBA0AEHAFAF0BEAEEGHHFEEGGEEGFHHHGHHGGCEEGGGGGGGHFHH?EFGHGHHHHGGEBCCCGGHHHHHH1CG<</>?<@CHHGGC-EFHHHHHHHHGHGHHGCGGGGGGGGGGFGGGGGGGGGGGG@9@@@-@@F@@FFFFFFFFFFFFBFFFFFF;BFFF@AFFFFFFF9BFBFFFFFFFFFFFFB9EFFA9B@FFFFFFEFB;F;BFFB/9A;B/B//
@M05620:37:000000000-D9766:1:1101:16988:4528 1:N:0:31
ACCACACCTTCTACAATGAGCTGCGTGTGGCTCCCGAGGAGCACCCCGTGCTGCTGACCGAGGCCCCCCTGAACCCCAAGGCCAACCGCGAGAAGATGAACCCAGGTGAGTGGCCCGCTACCTCTTCTGGTGGCCGCCTCCCTCCTTCCTGGCCTCCCGGCGCTGCGCCCTTTCTCACTGGTTCTCTCTTCTGCCGTTTTCCGTAGGACTCTCTTCTCTGACCTGCGTCTCCTTTGGAACTCTGCAGGTTC
+
BBBBBBBAFCFFGGGGGGGGFFHGEGEBFEHHGFGDGEEGGHHHHGGGGGGAEHGHHHHGGGEGFGGGGGGGHHHGGGGHGGHHHGGGGGGGCDHFGHHGHHFGFFGF1GGGFFHHGGGGGHHHGHHGHHHGGHHGGGFGHGHHGGGGGFGGGGGGGGGG-:BB;DBBFB?FFFFFFFFFFBFFFFFFFFFFFFFBADFFFFFFFFDFFFFBFFFFFFFFBFFFB.@ABFFFFFFFFFBFFFFFFBBFAF/
@M05620:37:000000000-D9766:1:1101:21681:4528 1:N:0:31
ACCACACCTTCTACAATGAGCTGCGTGTGGCTCCCGAGGAGCACCCCGTGCTGCTGACCGAGGCCCCCCTGAACCCCAAGGCCAACCGCGAGAAGATGACAGGGGTGCGTCCCGCTACATCTTCTGTGGGCCGCCTCCCTCCTTCCTGGCGTCCCGGGGCGGCGCCCTTTCTCACTGGGTCTCTCTTCTGCCGGTTTCCGTAGGAGTCTCTTCTCTGTCCTGCGTCTCCTTTGGGACTCTGCAGGGGCTAG
+
BBAABBAAFFFFGGGGGGGGGFHFG2ABEEGHFEGGDGGCEHGGHGGGAEECDGCGGHGE@FCGGDGGGGG?GFHGGGDHC/GHFGE/DCD@/<C2F22?F2/<A/</<.--C@<<--0=D0000=<0<:..-A-.9.9/9./00/0;/.-:9-9-;--9-9;B=-9-/;/;/9FBB..;.B/BFF//;/9/9-;.;//9/.;;//;//9B///BF/9/////;.-9BF/////.;..B/////.----9.
@M05620:37:000000000-D9766:1:1101:7212:4588 1:N:0:31
GAGGCTGCTTTGGAAGAAACTCATAGATGACTGCCACAGTGCCCCCTGAACCTCGAACCGTTTCTTGCCTGGCTTACAGCAGCTGCAACAACTGCCCCTGTGCTACATGACCAGACCCGTAAGCTAGTGCCCCTGGCCGACCCCAAGGGAGTCAAGGAGCTGAGCAAACAATGCAAAGTACGCTACGCAGCCGTTCTGCAGCACTCTCGCGGCTCCACTCGGACACTTCTTAGCATTTGTACGTGTTCCAG
+
AAABABCBFFFFGGGFCGFFGBG5F5AD5DBEG4B4FF2A55BB2A2B23B2232A210AAB335D553FGHAE13BBF@FAGG33B@F1FFC3@?11??3@3F43344B33300/?F></<B34333BB3B/?//00//>>/?</?<C//?0F1110<>GH101></..<D0/0=0CG00<:.;-.:.:-.;../;00C/9F.0/90;.---9AA/.9/9..9-.B/;FB/9F///9/;/;..9B./9//
@M05620:37:000000000-D9766:1:1101:22822:4596 1:N:0:31
ACCACACCTTCTACAATGAGCTGCGTGTGGCTCCCGAGGAGCACCCCGTGCTGCTGACCGAGGCCCCCCTGAACCCCAAGGCCAACCGCGAGAAGATGACCGGTGGGTGCCCCACTACCTCTTCTGGTGGCCGCCTCCCTCCTTCCTGGCCTCCAGGCGCTGCGCCCTTTCTCGCTGGTTCTCTCTTCTGCCGTTTTCCGTAGGCCTCTCTTCTATGCCCTGCGTCTCCTTTGGCACTCTGCAGGTACTAG
+
AAAABAABFFFFFGG4DFFGFDBAAEEFF2GHHGA2EEECEHHHHGGGA1EADFGHH2AEGGCGFGEGGEFHHHHEGGGCFHHHFAEEGCBCCDHH1<?F1>@///>.>.<FC.><0<<GDG0DHHGD/CHH?D-ADGFF/CFG9FFB/CAFAC9FB.BB--9--99BFFFFF..;99B999BBFFFFFFFFBDDFEFBDFFAD/99AFFFF/BFF9/;BFFF?FBFF/B/////;/.;/;/;;.9/;//:
@M05620:37:000000000-D9766:1:1101:9166:4604 1:N:0:31
AGTGCCAGCTCTCAATCGCACAGGGGACCCAGGGCCTGGCCCCTCCATCCAGAAAACCTATGACCTCACCCGCTACCTGGAGCACCAACTCCGCAGCTTGGCTGGGACCTATGTGAGTATCCAGCGTAGGAATCTGGGAGTTGGGGAGGAGTGAGGAGTTGGGGAAAGACAGTCCTAACCGTGGAGGGTTCTGGTAAATGATGGGGTGAGGAGGGGCTCTTTGGCTCCCACCAGTCCCCCTGTCTGGTCTA
+
AAABBFFFCFFFGGGGGGGCGGHGGGGGGGHHGGGGGGHHHHGHGGGHHHGHHHHHHGHHHHHHHHHHHHHGGGGGHHHHHHHHHHHHGHHHGGGGGGHHGHHGGGHHGHHHHHHHHHFHHHHHHGGGGGHHHHHHHHHGGHHHGGGGGGGHHHHHHGHHHHGGGGHGHHGHHHHHHHHHGGEGGEGGEFGGGGFGGGGGGFGGGG.@EFFFFFFFFFFFFFFFFFFFFFFFFFFFFFFFFFFFFFFFFFB
@M05620:37:000000000-D9766:1:1101:23323:4618 1:N:0:31
AGTGCCAGCTCTCAATCGCACAGGGGACCCAGGGCCTGGCCCCTCCATCCAGAAAACCTATGACCTCACCCGCTACCTGGAGCACCAACTCCGCAGCTTGGCTGGGACCTATGTGAGTATCCAGCGTAGGAATCTGGGAGTTGGGGAGGAGTGAGGAGTTGGGGAAAGACAGTCCTAACCGTGGAGGGTTCTGGTAAATGATGGGGTGAGGAGGGGCTCTTTGGCTCCCACCAGTCCCCCTGTCTGGTCTA
+
CCBCCFFFDFFFGGGGGGGGGGHGGGGGGGHHGGGGGGHHHHGHGGHHHHHHHHHHHGHHHHHHHHHHHHHGGGGGHHHHHHHHHHHHGHHHFGGGGHHHGHHGGGHHGHHHHHHHHHHHHHHHHGGGGGHHHHHHHHHGGHHHGGGGGGGHHHHHHGHHHHGGGGHHHHHHHHHHHHHHGGGGGGGGFGGGGGFGGGHFGGGGGGFFFFFFFFFFFFFFFFHFFFFFFFFFFFFFFFFFFFFFFFFFFFF
@M05620:37:000000000-D9766:1:1101:17483:4712 1:N:0:31
ACCACACCTTCTACAATGAGCTGCGTGTGGCTCCCGAGGAGCACCCCGTGCTGCTGACCGAGGCCCCCCTGAACCCCAAGGCCAACCGCGAGAAGATGAACCCAGGTGAGTGGCCCGCTACCTCTTCTGGTGGCCGCCTCCCTCCTTCCTGGCCTCCCGGAGCTGCGCCCTTTCTCACTGGTTCTCTCTTCTGCCGTTTTCCGTAGGACTCTCTTCTCTGACCTGAGTCTCCTTTGGAACTCTGCAGGTTC
+
AAAAB?AAFFFFGGGFGGGGGGHHEEEFHGHHHGGG2EGAFHFHHGGGEEGGBFHHHHHGEG?EGGGGGGGH3FGGGGGGFEHHHGGGGCDCCDFFDGHFDHDG?FGGHHHHEGGHGGGCFHFGGGGHHHHH?HHGGGGGHGHHG9CFFFGGGGGGGGEGAGBFGGFFFFDFFFFFFFFFFFFFFFFFFFFFFFFF;AFFFFFBFDFFFFFFFFFFFFFFBFFFFBFFFFFFFFFB/99BFFFFFBFF;FB
@M05620:37:000000000-D9766:1:1101:19377:4717 1:N:0:31
ACCACACCTTCTACAATGAGCTGCGTGTGGCTCCCGAGGAGCACCCCGTGCTGCTGACCGAGGCCCCCCTGAACCCCAAGGCCAACCGCGAGAAGATGACCCCAGGTGCGTGGCCCGCTCCCTCTTCTGGTGGCCGCCTCCCTCCTTCCTGCCTCCCGGACCTTGCGCCCTTTTTACCTGGTCTCCCTTCTTGCGGTTTTCCTAAGACCTCTCTCTTCTACCTTAGGCTCCCTTTGGACCCTGCAGGGTTT
+
BBCCBCCCFFFFGGGGGGGGGGHGGEGEHGHHHGGGGGGGGHHHHGGGDEGGHHHHGHHGGGGGGGGGGGGHFHHGGGGHGHHHHGGGGGCGGGHHHHH2GH//??111>=?-@G<--<AEACCG00==D:C.G::A::CEE/F9;;F:BF0C00=E.;---/:00-;A-;F000.;00:.;0000/9;/000;--;@D.B0000;00/000/;000000;B9000000.;.;F0B/;0/.//./0:-B..
@M05620:37:000000000-D9766:1:1101:10556:4748 1:N:0:31
GAGGCTGCTTTGGAAGAAACTCATAGATTACTGCAACAGTTCCCCCTGGACCTGGAAAAGTTTCTTGCCTGGCTTACAGAAGCTGAAACAACTGCCAATTGGATACTACCCGTCCGGAAAGGCTCATAGCAGACTCCCAGGACACCACCGAGCTGCTGAAAAACTGGCACGTCAGTCAGGCCATTACGCTTTCGCACTCTTGTGGATCCACTTGACAAATTCTCAGCATTTGTAATTGTACCTGAAAAGCC
+
BBCBCCFCFFFFGGGGGGGGGGGHHHHHHHHGHHHHFHHGHHHHHGGGHGHHHHHHHHHHFHHHHHHHHHHHHHGGHHHHHHHHHHHHHHHHHHHHHHHHH3BG4BBBG2BEFA?EEFGG0BFHHG4BFBGGHFHHHHH2?/?20??/<<B/>CGFCHG1?FH<FHGHH1AF...=FGHHHE./=<=CEEGGC.CCDGHHHHHH.FFGGG/;FFG;00FFFF0CB0;;CCBFBF0CBF00CF;FF/BFFFF
@M05620:37:000000000-D9766:1:1101:6864:4752 1:N:0:31
GAGGGTGCTTTGGACGAAACTCATAGATTACTGCAACACTTTCGCGTGGACCTGGATAAGTTTGTTGCTTTGTTTAACGAAGTTGAAAGAACTGCCAATTTTCTACTAACCGTAAGACCAGGCTACCAAAACACGACAAAGGATCAAAACAGATAATAAAACAATGGAAAGTAAGTCAAACATTTAACCAGTAACCCTATTATCACTACAACTAAATAGTAACCAGAAGTGGTACTTGCAACTCGCAAGCT
+
>3AA3>>AB5B@F44AAE2EGFHHHBDFGH35DF3BCG2BF3522AA0013BFGA2A533DDF5BBB5BDDB5BB555BBB11BB44B3B1BFGFFBHFF4BE44BB44BB>?/?04B22B//0BB23B??0/?/////222<@2011?0/?011111<?1?F.111><10111=1<100<.00<<00<0.000=0::/000;0;<00//0/:/:;00;;0;0=0.;/9;000;;CF0000C/0.;;.-;/
@M05620:37:000000000-D9766:1:1101:6851:4764 1:N:0:31
GAGGCTGCTTTGGAAGAAACTCATAGATTACTGCAACAGTTCCCCCTGGACCTGGAAAAGTTTCTTGCCTGGCTTACAGAAGCTGAAACAACTGCCAATTTGCTGCTACCCGTAAGGCAAGGCTCCTAGAATACTCCAAGGGAGTAAAAGAGCTGATCAAACAATGGCAAGTAAGTCAGGCATTTCCGCTTTAGCACTCTTGTGACTCCAATTGAACAATTCTCAGAATTTGTACTTGTAACTGACAAGCC
+
AABC>AFAFBFDGBBFFGBGFGHHHCAFGHAGHHBGFHBFGBAFBEACAFBFHGEB332FBBHDFGG53B3AFGG3ABBDFF3BG333BB1FHHHHHHHG44@BBBB4BFF1?>E?330BFE/?0?BBBB?4B3B?FB?3/<GA/B3F33?BF2@<F2@FGHCGG@??FH<???G1@F10?>>>1>1<>.><10===0<DG0<0000<<<CC:0;;0</;0;0<0000;<:00;;FG009=C909;CB.;;
@M05620:37:000000000-D9766:1:1101:7539:4803 1:N:0:31
ACCACACCTTCTACAATGCGCTGCGTGCCGCGCCCGAGGAGGATTCATCGCTCACGACTGAGCGCCACCCCAACCCCAATGCCAACCGTGCGAAGATGACCCTGGTACGTGCCCGGCTACCTCTTGTGGTGGCCGCCTCCCTCCTTCCTGGCCTCCCGGGGGTGCGCCCTTTCTCCCTGGTTCTCTCTTCTGCCGTTTTCCGTAGGACTCTATTCTTTGCCCTGGGGCTCCTTTGGAACTATGCAGGTTCT
+
>AA1A@A1BBCF3FF1FFA1A0EEA0BB000AEAAA/A/A//A01A12ABB>//1B/>?>B11/>>//0?//?AE>EEE0BGGG<//<<??>/<B/??>1F00???1</?0/?F/-<<.>G1<FF1=<<CE?<.<-:;EHEFH:CGBCGGFG;BFFEB--9--9---9-;;BFF/:/;:EFFBF/B;9BF99;/@BFFAFFFB-9-/BBFF/BF/B;B//B//--9--9;EBFF9BBFFF/;9/9BFFF//
@M05620:37:000000000-D9766:1:1101:17897:4825 1:N:0:31
ACCACACCTTCTACAATGAGCTGCGTGTGGCTCCCGAGGAGCACCCCGTGCTGCTGACCGAGGCCCCCCTGAACCCCAAGGCCAACCGCGAGAAGATGCCCAGGTGAGTGGCCCGCTACCTCTTCTGGTGGCAGCCTCCCTCCTTCCTGGCCTCCCGGCGCTGCGCCCTTTATCACTGGATCTATCTTCTGCCGTTTTCCGTAGGACTCTCTACTCTGACATGAGTATCCTTTGGAACTCTGCAGGTTATA
+
>111AAAAFFFDFGGFBFG1F1B1A0ABF?HH1FEEGEGGGHHHHGGGEEGGBBBBF0AECG?EEA>EGGGEHCEEGGAC//GCE</<BBC?/<<G111?GHHG?GHFG1FFHEGG---0100=GH0<G/=C/C.;GHH./:;CFFH00/.;0CEFG--;---9@9B@?FF//;FF9FF/;/B9FFFBFFFFF@-;BEFFFFFFFFFBFFFF/;;F/9:9/;F/BB//BFFFFFFFFFFBF//:FF999B9
@M05620:37:000000000-D9766:1:1101:10052:4827 1:N:0:31
GCGGCTGCTTTGGCAGAAACTCATAGATTACTGCAACAGTTCCCCCTGGACCTGGAAACGTTTCTTGCCTGGCTTCCAGCAGCGTCCCCACCTGCGCAGTGGACGATCCCCGTCCGGAACGGCTCCTCGCAGCCTCCCAGTGCGTCACCGAGCTGCTGACCCACTGGCACGTCCTTCAGGCCTTTCCGCTATCGCACTCTTCTGGATCCCCTTGCCCCATTCTAAGCCTTTATACTTTTGACTGACACACC
+
11>>>>A>CFD@FCFEA0F0BBFFF31DFBFGDF11BCFAFGHHHGEF/0FFGHA0B10BBBFFDDBBGHHAGBBBGH@00>B/B/>BG0//B>F/>//?BFB1//>?/B</?//>/////?C?CF10/<//<GGG.<0111>-.-<<DA-<@C/CGG0;:CGGHHHG;GGFG..;FFGBF.CFGFG..C-.9.=;@@FFF/;//;9FFF--9B/:;EAFF/9/9/B/B/B///9;////9/;BF///--;
@M05620:37:000000000-D9766:1:1101:23450:4847 1:N:0:31
ACCACACCTTCTACAATGAGCTGCGTGTGGCTCCAGAGGAGCACCCCGTGCTGCTGACCGAGGCCCCCCTGAACCCCAAGGCCAACCGCGAGAAGATGACAGGGGTGTGGCCCGCTACCTCTTCTGTGGGCCGCCTAACTCCTTAATGGCCTCCCGGGGCTAAGCCCTTTCTCTCTGGGTATCTCTTCTGCCGTTTTCCGTAGGACTCTCTTCTCTGACCTGTGTCTCCTTTTTGACACTGCAAGTTCTAG
+
>>1>A11AFF@1ABG13ABGDGAE0EFFH0BBGG11BAFAEHGHHGAEB/BAFABGHA0EEGGG>E?FGGGHGHEEFGG/FHHECFGGG/>BCCHH11FG11//<?>/?//0?-A--<F0DG0<D000<...-;-../;0C00900000/99C99.--99--9BF/E-9F/BF/;///-9/;BFFF//;9//--9;E/:-/---//9BFFFB9B/9///9/-/;;/;FB/9B//--//;;;//;9///;;/
@M05620:37:000000000-D9766:1:1101:16412:4867 1:N:0:31
ACCACACCTTCTACAATGAGCTGCGTGTGGCTCCCGAGGAGCACCCCGTGCTGCTGACCGAGGCCCCCCTGAACCCCAAGGCCAACCGCGAGAAGATGCCCAGGTGAGTGGCCCGCTACCTCTTCTGGTGGCCGCCTCCCTCCTTCCTGGCCTCCCGGCGCTGCGCCCTTTCTCACTGGTTCTCTCTTCTGCCGTTTTCCGTAGGACTCTCTTCTCTGACCTGAGTCTCCTTTGGAACTCTGCAGGTTCTA
+
BBABBBBBFFFFGGGGGGGGGGHHGGGECFHHHGGGGGGFGHHHHGGGGGGGHHHHHHHGGGGGGGGGGGGHHHHGGGGHGHHHHGGGGGGGGFHHHHBHHHHFCFGG?FFCHHCGCCGHHHHEGHHHFGGHHGGGDDHEHGGFHGGGBBFGBF.CF?-ABDAF=BF;-BBFFFFFFFFFFFBFFFFFFFFFFFFFBEFFFFFADBFFFFFFFFFFFFFFFFF9.;FFFFFFFEBF9FFFFFFFF?FFFF:
@M05620:37:000000000-D9766:1:1101:18321:4872 1:N:0:31
ACCACACCTTCTACAATGAGCTGCGTGTGGCTCCCGAGGAGCACCCCGTGCTGCTGACCGAGGCCCCCCTGAACCCCAAGGCCAACCGCGAGAAGATGCCCAGGTGAGTGGCCCGCTACCTCTTCTGGTGGCCGCCTCCCTCCTTCCTGGCCTCCCGGCGCTGCGCCCTTTCTCACTGGTTCTCTCTTCTGCCGTTTTCCGTAGGACTCTCTTCTCTGACCTGAGTCTCCTTTGGAACTCTGCAGGTTCTA
+
DDDCCDCABCCFGGGGGGGGGGHHGGGB4EHHHGGG?FEFCHHHHGGGDFGGFHGHHHHEFCCFGGGGGGGHFHHGGGGHGHHHHGGGGGFGGGHFHHHHHHHGFHHFGHGGHHGGGGGHHHHHHHHHHHGHHGGGGGHGHHGHHGGGGGGGGGGGGG-DGFFFFFFFFFFFFFFFFFFFFFFFFFFFFFFFFFFFFFFFFFFFFFFFFFFFFHHFFFFFFFFFFFFFFFFFFHFFFFFFFFFFFFFFFFF
@M05620:37:000000000-D9766:1:1101:9575:4916 1:N:0:31
ACCACACCTTCTACAATGAGCTGCGTGTGGCTCCCGAGGAGCACCCCGTGCTGCTGACCGAGGCCCCCCTGAACCCCAAGGCCAACCGCGAGAAGATGAACCCAGGTGCGTGGCCCGCTCCCTCTTCTGGTGGCCGCCTCCCTCTTTCCTGGCCTCCCGGCGCTGCGCCCTTTCTCACTGGTTCTCTCTTCTGCCGTTTTCCGTAGGACTCTCTTCTCTGCCATGCGTCTCCTTTGGAACTCTGCAGGTTC
+
ABBABBB3BBFFGGGGGGDFGAGGEEEA4AGHFABE2EECDHHHHGG0EEGGEHHHHHHAEECGGGGGGGFHHGHGGGGHFGHHGGGEGG/BCDHEGHGHHHA?<CGG<DGG?DFFCDC?EGHHHH==DDHHGHHCGGGGGGGG/;CFFGGGGGGGG;CBGG;;@DBBFBBFFFFFFFFFFFFFFFF/;BFFFF;@ADFFFF?F.9AFFFFFFFF;BFFF/B/;BFD;;;BBFFFFFFFFFFFFF/;FFFB
@M05620:37:000000000-D9766:1:1101:15272:4919 1:N:0:31
ACCACACCTTCTACAATGAGCTGCGTGTGGCTCCCGAGGAGCACCCCGTGCTGCTGACCGAGGCCCCCCTGAACCCCAAGGCCAACCGCGAGAAGATGCCCAGGTGAGTGGCCCGCTACCTCTTCTGGTGGCCGCCTCCCTCCTTCCTGGCCTCCCGGCGCTGCGCCCTTTCTCACTGGTTCTCTCTTCTGCCGTTTTCCGTAGGACTCTCTTCTCTGACCTGAGTCTCCTTTGGAACTCTGCAGGTTCTA
+
AAAABAABFFCFDGGE5EGGFGEGEBFEHAHHHGG?EEGAGHHHHGEGA1EEG3BGHCFGGGGGGG/EGGGHHHHGGGGEGHHH/FGGG?CGGGHHEDFHHHFG1FDCGHGGHHCGGGGHHHHHHGHHHHGHHGGGFFHGHHGGFFGGGGGGGGGGGG-999@FBBFBBFFFFFFFFFFFFFFFFFFFFFFFFBAFFFFFFBAAFFFFFFFFFFFBFFFFFFFB9BFBFFFFFFFFFFFFFFFFFFFFFFF
@M05620:37:000000000-D9766:1:1101:23077:4926 1:N:0:31
ACCACACCTTCTACAATGAGCTGCGTGTGGCTCCCGAGGAGCACCCCGTGCTGCTGACCGAGGCCCCCCTGAACCCCAAGGCCAACCGCGAGAAGATGCCCAGGTGAGTGGCCCGCTACCTCTTCTGGTGGCCGCCTCCCTCCTTCCTGGCCTCCCGGCGCTGCGCCCTTTCTCACTGGTTCTCTCTTCTGCCGTTTTCCGTAGGACTCTCTTCTCTGACCTGAGTCTCCTTTGGAACTCTGCAGGTTCTA
+
ABBABBBBFFFFGGGGFGFBG5B4EABA4BGHCFGEAEEE?HHHHGGGDEGFEGCGHHFGGECGGEGGGGFEHFHGGGE/?/GH/FA@DC><@DGCGGDGHHHGHHHFHHGGHHGGGGGHHHHHHHHHHHGHHGGGGGHGHHGHHGGGGGGGGGGGFG9BBBBFBBFBBFFFFFFFFFFFFFFFFFFFFFFFFBFFFFFFFFFFFFFFFFFFFFFFFFBFFFFFFFFFFFFFFFFFFFFFFFFFFFFFFFF
@M05620:37:000000000-D9766:1:1101:23091:4937 1:N:0:31
ACCACACCTTCTACAATGAGCGGCGTGTGGCTCCCGCGGCGCACCCCGTGCTGCTGACCGAGTCCCCCCTGAGGCCCAAGGCCAACCGCGAGAAGATGCCCAGGTGAGTGGCCCGCTACCTCTTCTGGTGGCCGCCTCCCTCCTTCCTGGCCTCCCGGAGCTGCGCCCTTTCTCACTGGTTCTCTCTTCTGCCGTTTTCCGTAGGACTCTCTTCTCTGACCTGAGTCTCCTTTGGAACTCTGCAGGTTCTA
+
>A>>A>3>CF4DGGGEFGGBF2AE?E2A2B2FAFFG0EE00>>>>E>>?1EF3@B33FHE>//BGH/A@DA22/???A//</GFGC<>/>><<C01<0<0C0<.<<=.00..:.:CDFCFFFGGGGGF9CDFFCACDEEGGGDFFFFFFFFFFFEFF@BDDFBFFFFFFFFFFFFFFFFFFFFFFFFFFFFFFFAFFFFFFFFD;BFFFFFFFFFFFFFFFFFF./;FFFFFFFFFFF9FFFFFF;AFFFF
@M05620:37:000000000-D9766:1:1101:23400:4951 1:N:0:31
ACCACACCTTCTACAATGAGCTGCGTGTGGCTCCCGAGGAGCACCCCGTGCTGCTGACCGAGGCCCCCCTGAACCCCAAGGCCAACCGCGAGAAGATGAACCCAGGTGAGTGGCCCGCTACCTCTTCTGGTGGCCGCCTCCCTCCTTCCTGGCCTCCCGGCGCTGCGCCCTTTCTCACTGGTTCTCTCTTCTGCCGTTTTCCGTAGGACTCTCTTCTCTGACCTGCGTCTCCTTTGGAACTCTGCCGGATC
+
AAA1AAAAFFFFGGGGFGGAG1F1EAAEHGHG1FFFFGGGGHHHHGGGEEGGHHHFHHHGGGGGGAEGGGGFHCGGGGGH/EGHHG//>B@@/CFCF1GHHHCGGF1<?GHHCFGG-<>C@/GHFFGFGHHGCFGCCCCACEHHGGG0C0;/AFGGGGAA??@@?F;@A@-BFFFFFFFFFBFF/FFFFFFFFFB@--/-9:BBF-AFFFFFF/FFBFFF/:B/B-@B-AFFF/99B/BFBFFFBB>=--9
@M05620:37:000000000-D9766:1:1101:14483:4991 1:N:0:31
ACCACACCTTCTACAATGAGCTGCGTGTGGCTCCCGAGGAGCACCCCGTGCTGCTGACCGAGGCCCCCCTGAACCCCAAGGCCAACCGCGAGAAGATCACCTGTCCGTGGCCCGCTCCCTCGGCTGCTCGCCGCCTCCCTCCTTCCTACCCTCCCGGCCCTGCGCCCTTTCTCGCTGGATCTCTCTTCTGCAGTTTTCCGTCGGTTTCTATTCTCTACCCTGCGTATCCTTAGACACCCTGCCGGAACTAG
+
CCDCBAACFFFFGGGGGGGGGGHHGEGFHGHHHGGEEGGGGHDHHGGGEGGGHHHHGHHGGGGGGGGGGGGHFHHEGGGHGHHHHGGGDGC<C/22??2222??1?E=?@DHGCD@>.=<G-.=CD<0:;:-AABAE.CFFFGGGF000;90=AEEC--;;..;CF-:FFFFF...;D.;;9BFFF090;0BF0BFF0FFFF-:9..;BFBFFF0000:;;/9-;AAF9000000;;9.9B;.-C;-;F00
@M05620:37:000000000-D9766:1:1101:14502:5000 1:N:0:31
ACCACACCTTCTACAATGAGCTGCGTGTGGCTCCCGCGGAGCACCCCGTGCTGCTGACCGAGGCCCCCCTGAACCCCAAGGCCAACCGCGAGAAGATGACAGGTGAGTGGCCCGCTACCTCTTCTGGTGGCCGCCTCCCTCCTTCCTGGCCTCCCGGAGCTGCGCCCTTTCTCACTGGTTCTCTCTTCTGCCGTTTTCCGTAGGACTCTCTTCTCTGACCTGAGTCTCCTTTGGAACTCTGCAGGTTCTAG
+
>A>>AAA>FFBFGGGGGGGGGGHHGGGGFGFGGFFE2AEF0EAGHGEEEEFFGHHFFHHG/>/EFEGEGGG23?GEEGEFEGGGGGGDGDDBAAF1?11F?C??1F01>CFCHGG?AGCGHFHGDCB:C::CC=;:EGCFGDBC=FFFGGAGGGGDG-BFFFF99AF-9BBFFFF9BFBFF9BBF/FFBFBB>99FF/FA9AA.BBFBFFFFFFF9B/BFFFB;9BFBFFFBFFBF/F/BFFFBFABBFFF
@M05620:37:000000000-D9766:1:1101:24013:5001 1:N:0:31
ACCACACCTTCTACAATGAGCTGCGTGTGGCTCCCGAGGAGCACCCCGTGCTGCTGACCAAGGCCCCCCTGAACCCCAAGGCCAACCGCGAGAAGATGCCCAGGTGAGTGGCCCGCTACCTCTTCTGGTGGCCGCCTCCCTCCTTCCTGGCCTCCCGGAGCTGCGCCCTTTCTCACTGGTTCTCTCTTCTGCCGTTTTCCGTAGGACTCTCTTCTCTGACCTGAGTCTCCTTTGGAACTCTGCAGGTTCTA
+
BBBBBBBBFFFFGGGFFGGGGGHHGEGEGDHHHGGEEGGFGHHHHGGGGDGGHHHHHHH3FGGHFGEGGGGHGHHGGGGHGHHHFGGGGCEGGGHC2?GHHHECGHGGHECFGHGGCCGHGHHHHHHEGH?GGFFCDGHGHHGHGHHHHHHGHHHGG--9;ABFGGGGGGGGGGFFFFFBBFFFFFFFFFFFFFFFFFFFFFF?FFFFFFFFFFFFF9FFFFFFBFFFFFFFBB/BFFFFFFFFFF9BFFB
@M05620:37:000000000-D9766:1:1101:11916:5002 1:N:0:31
ACCACACCTTCTACAATGAGCTGCGTGTGGCTCCCGAGGAGCACCCCGTGCTGCTGACCGAGGCCCCCCTGAACCCCAAGGCCAACCGCGAGAAGATGCCCAGGTGAGTGGCCCGCTACCTCTTCTGGTGGCCGCCTCCCTCCTTCCTGGCCTCCCGGCGCTGCGCCCTTTCTCACTGGTTCTCTCTTCTGCCGTTTTCCGTAGGACTCTCTTCTCTGACCTGAGTCTCCTTTGCACCCTGCCGGTTTTAG
+
BBBBBBB>CFFFGFGGGG5BGGGHGDGB42FGHBFF?22EDEFHHGGFEFGGEGHHHHHEFC?EFGGGGGGHHHHGGGGHGHHHHGGGGG/BFGHEHGHHHHHGHHHHHHGGHHGGGGGHHHHHHHHHHHGHHGGGGGHGHHGHHGGGGGGGGGGGGD-ADFFFFFFFFFFFFFFFFFFFFFFFFFFFFFFFFFFFFFFFFFFFFFFFFFFFFFFFFFFFFFFFFFF;BFFFFF/BF;99F..9DDF.9;/
@M05620:37:000000000-D9766:1:1101:23995:5002 1:N:0:31
ACCACACCTTATACAATGAGCTGCGGGTGGCTCCCGAGGAGCACCCCGTGCTGCTGACCGAGGCCCCCCTGAACCCCAAGGCCAACCGCGAGAAGATGCCCAGGTGAGTGGCCCGCTCCCTCGTCTGGTCGCCTCCTCCCTCCTCCCTGGCCTCCCGGCGCTCCGCCATTTCTCACTGGTTCTCTCTTCTGCCGTTTTCAGTAGGCCTCTCTTCTCTGTCCTGCGACTCCTATGGAACGCTGCAGGTTCTA
+
>AA1AAAA1BFFGGGGGGFGG1FGG00EEAGG1BFECGGGGHHHHGGGEEEF1FFFHHHGCEGGG/EEGE/0F1?EGG/F//FHHGA<C/C//?01?<11<</<<1>FG1.>F.-<<-.<//-.:..;:0-;E.:9/F/.;:EG/;.:;.99B.9AE---9@--;----/9B///;/BB///;F/B//9/;9B@A-BFF/B///:9/;-FFB/9BB///9////---;B/////////-;--;//9-/;B/
@M05620:37:000000000-D9766:1:1101:14243:5008 1:N:0:31
ACCACACCTTCTACAATGAGCTGCGTGTGGCTCCCGAGGAGCACCCCGTGCTGCTGACCGAGGCCCCCCTGAACCCCAAGGCCAACCGCGAGAAGATGCCCAGGTGAGTGGCCCGCTACCTCTTCTGGTGGCCGCCTCCCTCCTTCCTGGCCTCCCGGGGCTGCGCCCTTTCTCACTGGTTCTCTCTTCTGCCGTTTTCCGTAGGACTCTCTTCTCTGACCTGAGTCCCCTTTGGAACTCTGCAGGTTCTA
+
1>>1AA>ACFC@AFGAAG1AF1B1E0EAAAGGAFCAAAAEEHHHHGGGEEEGFFHFFBGEEGGGCECEGGGFGFH/EEEGEGHHHG?<BCB@@CGFGGFHHHEF1?10?GFFHH-@@--CFDGHF0DGDBEGHC@GCCGGFCFCGBGFBFCFFGGGB@-9---E@?B@@FFFFFFFBFF/BB9BFB9F//B/F@:BFFFFB/-AFBFFFFBFBB///;/BF/B/9///9;BFFFFFFFFF9/BFFFAFBFB
@M05620:37:000000000-D9766:1:1101:16406:5016 1:N:0:31
AGTGCCAGCTCTCAATCGCACAGGGGACCCAGGGCCTGGCCCCTCCATCCAGAAAACCTATGACCTCACCCGCTACCTGGAGCACCAACTCCGCAGCTTGGCTGGGACCTATGTGAGTATCCAGCGTAGGAATCTGGGAGTTGGGGAGGAGTGAGGAGTTGGGGAAAGACAGTCCTAACCGTGGAGGGTTCTGGTAAATGATGGGGTGAGGAGGGGCTCTTTGGCTCCCACCAGTCCCCCTGTCTGGTCTA
+
BCABCFFFCFFFGGGGGGGGGGHGGGGGGGHHGGGGGGHHHHGHGGHHHHHHHHHHHGHHHGHHHHHHHHHGGEFGHHHHHHHHHHHHGHHHGGGGGHHHGGHGGGHHGHHHHHHHHHHHHHHHHGGGGGHHHHHHHHHGGHHHGGGGGGGGHHHHHGHHHHGGGGHHHHHHHHHHHHHHGGGGGGGGEGFGGGFGGGGGGGGGGGDFFFFFFFFFFFFFFFFFFFFFFFFFFFFFFFFFFFFFFFFFFFF
@M05620:37:000000000-D9766:1:1101:19150:5038 1:N:0:31
ACCACACCTTCTACAATGAGCTGCGTGTGGCTCCCGCGGAGCACCCCGTGCTGCTGACCGAGGCCCCCCTGAACCCCAAGGCCAACCGCGAGAAGATGACAGGTGAGTGGCCCGCTACCTCTTCTGGTGGCCGCCTCCCTCCTTCCTGGCCTCCCGGAGCTGCGCCCTTTCTCACTGGTTCTCTCTTCTGCCGTTTTCCGTAGGACTCTCTTCTCTGCCCTGCGTCTCCTTTGGAACTCTGCAGGTTCTAG
+
AAA3A4?AFC4DGGFGGGGGGGGHGGGG42FGGFFD2EEE0EFGHGGEEGGE5FGGHHHGE//EFEEEFGGBGGGEGGEGGEGHHGGGGGGGGGH1FGFHFGFFF1>FGAGHECGGGGHHHHHHHFGFGGGGGFGGGGGGGGGGFFGBFGGGGGGGG-;@FFF99DFFFFFFFFFFFFFFFFFFFFFFFFFFF;DFFFFDFFDDFFFFFFFFFFFFF/;AFFA@DFFFFFFFFFFFFFFFFFFFFFFFFFF
@M05620:37:000000000-D9766:1:1101:19131:5043 1:N:0:31
ACCACACCTTCTACAATGAGCTGCGTGTGGCTCCCGAGGAGCACCCCGTGCTGCTGACCGAGGCCCCCCTGAACCCCAAGGCCAACCGCGAGAAGATGACCGGTGCGTGGCCCGCTACCTCTTCTGGTGGCCGCCTCCCTCCTTCCTGGCCTCCCGGCGCTGCGCCCTTTCTCACTGGTTCTCTCTTCTGCCGTTTTCCGTAGGACTCTCTTCTCTGCCCTGCGTCTCCTTTGGCACTCTGCAGGTTCTAG
+
CCCCCCCCFFFFGGGGGGGGGGHHGGGBAEHHHGGGCEGGGHGHHGGGFGGGGHGHHHHEGFGGGGGGGGGHHHHGGGGHGHHHHGGGGGBDGGHFFGHH2@D@D/>=CFGGHGGG-CHHHHHHHHHGHGHHGGGGGGGGGGGGFFGGGGGGGGGGGDFFFFFFFFFFFFFFF0:FFFBFFFFFFFFBFFFFFFFFFFFFFFFFFFFFFFFFFFFFFFFFFFA=DFFFFFFFFF0BF/;BFFBFFAF99F:
@M05620:37:000000000-D9766:1:1101:13942:5055 1:N:0:31
ACCACACCTTCTACAATGAGCTGCGTGTGGCTCCCGAGGAGCACCCCGTGCTGCTGACCGAGGCCCCCCTGAACCCCAAGGCCAACCGCGAGAAGATGACAGGTGAGTGGCCCGCTACCTCTTCTGGTGGCCGCCTCCCTCCTTCCTGGCCTCCCGGAGCTGCGCCCTTTCTCACTGGTTCTCTCTTCTGCCGTTTTCCGTAGGACTCTCTTCTCTGACCTGAGTCTCCTTTGGAACTCTGCAGGTTCTAG
+
1>>>AA1AFFFFEGG1BFGE1A11ABEFG0FGBFCA0EF?AGHHHG?E//B/AA1BF0AEEECG/E/EGGGFHH/?EG?//EH</?E/CCGC//<111?FGHG1<?GD1/F?/CCC@CFGH1=DGF0=G.CFGCCGGFEFHGHH0CFFFFFGGG..A--:FGG@GG@-FFFFFFFFFFFFFFFFFFFF/9FF@BBFFFFBFEFFFFFFFBFFFFFF//;BBFBB9FFFFFFFFFFFFFFFFFFFFF/BFFF
@M05620:37:000000000-D9766:1:1101:7545:5056 1:N:0:31
ACCACACCTTCTACAATGCGCTGCGTGTGGCTCCCGAGGAGCACCCCGTGCTGCTGACCGAGGCCCCCCTGAACCCCAAGGCCAACCGCGCGAAGATGACCGGTGAGTGGCCCGCTCCCTCTTCTGGTGGCCGCCTCCCTCCTTTCTGGCCTCCCGGAGCTGCGCCCTTTCTCCCTGGTTCTCTCTTTTGCCGTTTTCCGTAGGGATCTCTTCTCTGCCCTGTGTCTCCTTTGGCACACTGCCGGTTCTAG
+
AAA?AAA1BFFFGGGGFG1AE0EEEEEAAAFGCBBA/EFGCHHHHGGGEEGGGHHHHHH>>EGGGAGGGGGHHCHGGGGHGGHHHGGCGG/<@CC?DGHHHGGAC.>=GCCGHG<C@.;;GHHHHHGCG?CGCGGGGGGGGGGG;;CFFFGGGGGG@-;;;B/;@F@@FFFFFFFFFFFF;BFFFFF/;9BB@ABFFFFFFFFF-/;;BFFFFF;BFFFFFF;;BFFFF/;FFF9BB-;;B9/@@@F?;F;
@M05620:37:000000000-D9766:1:1101:16642:5084 1:N:0:31
ACCACACCTTCTACAATGAGCTGCGTGTGGCTCCCGAGGAGCACCCCGTGCTGCTGACCGAGGCCCCCCTGAACCCCAAGGCCAACCGCGAGAAGATGACCGGTGCGTGGCCCGCTCCCTCTTCTGGTGGCCGCCTCCCTCCTTCCTGGCCTCCCGGCGCTGCGCCCTTTCTCCCTGGTTCTCTCTTCTGCCGTTTTCCGTAGGACTCTCTTCTCTGCCCTGCGTCTCCTTTGGCACTCTGCAGGTTCTAG
+
BBBCCCCDFFFFGGGGGGGGGGHHGGGEDGHHHGGGGGGGGHHHHGGGGGGGHHHHHHHGGGGGGGGGGGGHGHHGGGGHGHHHHGGGGGGGGGHHHHHH2BC<C/>/>CDGHGGG-CEHHHHHHBHGHGGHGGGGGGGGGGGGFFFGGGGGGGGDG@F-@9BCFFFFFFFFF0FFFEFFFFFFFFF:BFFFFADFFFFFF?D?<BFFFFFFFFFFFFFFFF<B.<DFF0BFFF0<B<<BBF0FFBFFFF:
@M05620:37:000000000-D9766:1:1101:14864:5090 1:N:0:31
GAGGCTGCTTTGGAAGAAACTCATAGATTACTGCAACAGTTCCCCCTGGACCTGGAAAAGTTTCTTGCCTGGCTTACAGAAGCTGAAACAACTTCCCATTGGAAAATAAACGTCCGGAGAAGCTCCTAACAGACTAAAAGAGCGTAACAGAGATGCTCAACCAATGGAACGACCTTCAGGCCATTACGCTTTCGCACTCTTGTGAATCCACTTGACCAATTCTACGCATTTGTAATTGGCCATGAACAGCC
+
BABBBBFBFFFFGGGGGGGGGGHGHHHHHHHHHHHHHGHFGHHHHGGGHFHHHHHHHHHHFHGHHHHHHHHHHHGHHHHHHHHGHHHGHHF13B5B2FB@BBF332BBFHHFFGGGFG/>0BFBFH3F42BBGFHF3?GH/GGGA/?CG2GFCDGHB2@GHFFE1GH11</.>-.<>FGHGG.<==GFGGGGHF;CDDG0<<GH0;:0;0/;F0F9FBEGGGG90;@.A;0;C;9;0;//;CFFBBFF/.9
@M05620:37:000000000-D9766:1:1101:20418:5103 1:N:0:31
AGTGCCAGCTCTCAATCGCACAGGGGACCCAGGGCCTGGCCCCTCCATCCAGAAAACCTATGACCTCACCCGCTACCTGGAGCACCAACTCCGCAGCTTGGCTGGGACCTATGTGAGTATCCAGCGTAGGAATCTGGGAGTTGGGGAGGAGTGAGGAGTTGGGGAAAGACAGTCCTAACCGTGGAGGGTTCTGGTAAATGATGGGGTGAGGAGGGGCTCTTTGGCTCCCACCAGTCCCCCTGTCTGGTCTA
+
AB>AAFFFCFFFGFGGGGGCGGHGGGGGGGHHFGGGGGHHHHGHGGHHHHHHHHHHHGHHHHHHHHHHHHHGGEEGHHHHGHHHHHEFFHHHEGGGGHHHGHHGGGHHGHHHHHHHHHHHHHHGHGGGGGHHHHHHHHHGGHHHGGFGGGEHHHHHGGHHHHGGGGHGHHHHHHHHHHHHGGGGGGGGEGGGGGGGGGGGGGGGGGFFFFFFFFFFFFFFFHHFFFFFFFFFFFFFFFFFFFFFHFFFFFF
@M05620:37:000000000-D9766:1:1101:20413:5120 1:N:0:31
AGTGCCAGCTCTCAATCGCACAGGGGACCCAGGGCCTGGCCCCTCCATCCAGAAAAACTATGACCTCACCCGCTACCTGGAGCACCAACTCCGCAGCTTGGCTGGGACCTATGTGAGTATCCAGCGTAGGAATCTGGGAGTTGGGGAGGAGTGAGGAGTTGGGGAAAGACAGTCCTAACCGTGGAGGGTTCTGGTAAATGATGGGGTGAGGAGGGGCTCTTTGGCTCCCACCAGTCCCCCTGTCTGGTCTA
+
AAAAAFFF3FFFGGGFGGGGGGHCFGEAEE2BFEEF2FHH2GG1EGG5FFCGDHEF1EA5DGFHHHHHHA?EE>EEH3FHHHHHHHFHGFGHGGGCGHDFFHFAG?00?GH1DBD?1BFFGFGDF/CFGGHE<GHD1<GFDGB?/-F--.<>.0<CBA</=<-AE.G.CGEG:CHF0C::-CE-.A.A:CAFFB0;FBBBF09BEFD???FFFF;BBBEFF//B//;E.BFD?A//BBE?-.BF/BFFF/9
@M05620:37:000000000-D9766:1:1101:24010:5122 1:N:0:31
ACCACACCTTCTACAATGAGCTGCGTGTGGCTCCCGAGGAGCACCCCGTGCTGCTGACCGAGGCCCCCCTGAACCCCAAGGCCAACCGCGAGAGGATCCCCAGGCGAGTGGCCCGCTACCTCTTCTGGTGGCCGCCTCCCTCCTTCCTGGCCTCCCGGAGATGCGCCCTTTCTCACTGGTTCTCTCTTATGCCGTTTTCCGTAGGACTCTCTTCTCTGACCTAAGTCTCCTTTGGAACTCTGCAGGATCTA
+
BBBBBBBBFFFFFFGFBFFGGGGHGGGEG?GHHGG2A2E?FHHHHGGGEEGFHHHHHHHGGGGGGGGGGGGHHHHGGGGHGHHHHGGGG/>CG/CGF2FGGHGA//>>DHGGHHGGGGGHHHHHHHHHFGGHHGGGGGGGGGGG0;CFGGGGGGGGGG-@-;BFFFFFFFFFFFFFFFFFFFFFFFFFFFF/FDDFFFFFFFFFFFFFFFFFFFFFFFFFF///;;FFFFFFFFFFFFFFFFFFFF.;FFF
@M05620:37:000000000-D9766:1:1101:23998:5136 1:N:0:31
ACCACACCTTCTACAATGAGCTGCGTGTGGCTCCCGAGGAGCACCCCGTGCTGCTGACCGAGGCCCCCCTGAACCCCAAGGCCAACCGCGAGAAGATCCCCAGGCCAGTGGCCCGCTACCTCTTCTGGTGGCCGCCTCCCTCCTTCCTGGCCTCCCGGCGCTGCGCCCTTTCTCACTGGTTCTCTCTTCTGCCGTTTTCCGTAGGACTCTCTTCTCTGACCTAAGTCTCCTTTGGAACTCTGCAGGATCTA
+
CCCCCCCCFFFFGFGGGGGGGGHHGGGGHGHHHGGGGGGGGHHHHGGGGGGGHHGGHHHGGGGGGGGGGGGHHHHGGGGHGHHHHGGEGGGGG/GFH2?FFFGA//?FGGFFHHGGG?FGHHEHHFGHDCGGHGGGGGHGHHGG0CFFFGGFGGGGGC-?-;@D-CFFFFBFFFFFFFBFFFFFFFFF0FBBFFFABEFFDFADD9BFFBFBFFFFBBBFF000;:BFFFFFFF/BFFFFFFEFFF.;BFF
@M05620:37:000000000-D9766:1:1101:9289:5153 1:N:0:31
ACCACACCTTCTACAATGCGCTGCGTGTGGCTCCCGAGGAGCACCCCGTGCTGCTGACCGAGGCCCCCCTGAACCCCAAGGCCAACCGCGAGAAGATGCCCAGGTGAGTGGCCCGCTACCTCTTCTGGTGGCCGCCTCCCTCCTTCCTGGCCTCCCGGCGCTGCGCCCTTTCTCACTGGTTCTCTCTTCTGCCGTTTTCCGTAGGACTCTCTTCTCTGACCTGAGTCGCCTTTGGAACTCTGCAGGTTCTA
+
BBBBBBB3BCFFGFGGGG4AEEGGGEFA2EGGHBFE2AAEDGDHHGGEEEGGEHGHHHH>E@?FGGGGGGGGGHHGGGGHGHHHHGGGGG<BCGHBFGHHHHHGHHHHHHGGHHGGGCGHHHHHHHHHHHGHHGGGGGHGGGGGGGGGGGGGGGGGGG;ABBBFBBFBBFFFFFFFFFFFFFFFFFFFBFFFFBFFFFFFFFFDFFFFFFFFFFFFFFFFFFFEFFF-;ADFFFFFFFFFFFFFFFFFFFB
@M05620:37:000000000-D9766:1:1101:18657:5192 1:N:0:31
ACCACACCTTCTACAATGAGCTGCGTGTGGCTCCCGAGGAGCACCCCGTGCTGCTGACCGAGGCCCCCCTGAACCCCAAGGCCAACCGCGAGAAGATTCCCAGGTGAGTGGCACGCTACCCCTTCTGGTGCCCGCCTCCCTCCTTCCTGGCCTCCGGGCGCTGCGCCCTTTCTCACTGGTTCTCTCTTCTGCCGTTTTCCGAAGGACTCTCTTACCTTACCTGAGTCTCCTTCGGAACTCTGCAGGTTCTA
+
>1>AA?>AFFF@3GG13BGFA1B1AB0E00FEGGEEEEA/AG/GHEEG/BEAGE1BFF0FEG/E>?>FC/>0BF/E/>ECFHGE/FA////<</0?>1>?111/111?<1?F0</A..<00..<>0GD0<0=/.-<..CE:GGF00::=:;G0.;.--;9---.-9-@@/99BBFE/B9/9B/9/////;FFF@9AFF//:--;---/////B//;9/;BFB/9-9//9;99/:----/9/B//B--///;
@M05620:37:000000000-D9766:1:1101:16658:5212 1:N:0:31
ACCACACCTTCTACAATGAGCTGCGTGTGGCTCCCGAGGAGCACCCCGTGCTGCTGACCGAGGCCCCCCTGAACCCCAAGGCCAACCGCGAGAAGATGCCCAGGTGAGTGGCCCGCTACCTCTTCTGGTGGCCGCCTCCCTCCTTCCTGGCCTCCCGGAGCTGCGCCCTTTCTCACTGGTTCTCTCTTCTGCCGTTTTCCGTAGGACTCTCTTCTCTGACCTGAGTCTCCTTTGGAACTCTGCAGGTTCTA
+
BBBAABBBFFFFGGGGGGGGGFHHGEEBAEHHFFGE?EEGFHHHHGGGFEGGGHHHHHHFGGGGGGGGGGGHHHHGGGGHGHHHHGGEGGFCFGHGHGHHHHHGHHHHFHGGHHGGGGGHHHHHHHHHGHGHHGGGGGHGHHGHGGGGGGGGGGGGGG-;DGGGGGFFFFFFFFFFFFFFFFFFFFFFFFFFFFDDFFFFFFFFFFFFFFFFFFFFFFFFFFFBFFFFFFFFFFFFFFFFFFFFFFFFFFF
@M05620:37:000000000-D9766:1:1101:19371:5247 1:N:0:31
ACCACACCTTCTACAATGAGCTGCGTGTGGCTCCCGAGGAGCACCCCGTGCTGCTGACCGAGGCCCCCCTGAACCCCAAGGCCAACCGCGAGAAGATGCCCAGGTGAGTGGCCCGCTACCTCTTCTGGTGGCCGCCTCCCTCCTTCCTGGCCTCCCGGCGCTGCGCCCTTTCTCACTGGTTCTCTCTTCTGCCGTTTTCCGTAGGACTCTCTTCTCTGACCTGAGTCTCCTTTGGAACTCTGCAGGTTCTA
+
?AA>AAAAFFFFGGGBDD1AF1A1E0ABAAGH1FFECEECEHHHHGGGE/EGHEGHHHHGEGGGFAEGGEGFHCGEGGGH/AHHFG//B@<</ACF1<DFHHHGHHHHHFGGHHGGGGGHHHHHHHEHHHGHHGGGGGEGHHGHBFFGGGGGGGGGGG-;A@@F@<F?@FFFFFFFFFFFFFFFFFFFBFFFF@FFFFFFFFFFFFFFFFFFFFFFFFBFFFFFFFFFFFFFFFFFFFFFFFFFFFAFFFB
@M05620:37:000000000-D9766:1:1101:21420:5263 1:N:0:31
ACCACACCTTCTACAATGAGCTGCGTGTGGCTCCCGAGGAGCACCCCGGGCTGCGGAACGAGGCCCCCCTGAACCCCAAGGCCAACCGCGAGAAGATGAACCCAGGTGAGTGGCCCGCTACCTCTTCTGGTGGCCGCATCCCTCCTTCCTGGCCTCCCGGAGCTGCGCCCTTTCTCACTGGTTCTCTCTTCTGCCGTTTTCCGTAGGACTCTCTTCTCTGACCTGAGTCTCCTTTGGAACTCTGCAGGTTC
+
1>1AAA1AFFC1AGG13BGGCGFCEBEGG0GHHG00BAE/AGHHHG?E//A////>E//BEE/E/E/EEGGHHH//EFGAFHH//<?CG?CGC/GH11?GHEGGF.FGF0FGF.0FCGGG?GGHHHHHHGGH.GHGG-EGGG0FG/;0/90=CGG.EGB@@@--BF@@F@@FBBBFFFFFF/;BFFFFFFFFBFF@BFFFFFFFFFFFFFFFFF//;/:/FFFEFBFFFFFFFFFF/9FF/;FFF//-;;/
@M05620:37:000000000-D9766:1:1101:19381:5263 1:N:0:31
ACCACACCTTCTACAATGAGCTGCGTGTTGCTCCCGCGGATCACCCCGTGCTTCTGACCGATTCCCCCCTGAACCCCAAGGCCAAACGCGAGAAGATCCCCAGGTGAGTGGCCCGCTACCTCTTCTGGTGGCCGCCTCCCTCCTCCCTGGCCTCCCGGAGCTGCGCCCTTTCTCACTGGTTCTCTCTTCTGCCGTTTTCCGTAGGACTCTCTTCTCTGACCTGAGTCTCCTTTGGAACTCTGCAGGTTCTA
+
>A3>AABAFBFBFGGAFGBGGBGHGDEE44FGBBAE2EEE0EBFGHGE1AE15BFF@5BF//1BFG?EEEF1?FAEGE//?/GFG0??EC<<</0111??<CDF<?FGHB/?F/>AC?@F10D=<D0D=<ACG?@C.::.;C.C/9;B0:..FFEEB-;;9./9:BFB-9BB/9/BBFF/9;;BBF9/;;FFBBFDFFFF.9;9;99BFFBFBBBBFBBBBF.:.:9/9BFF/9/9//9/BBFFF9;99B9
@M05620:37:000000000-D9766:1:1101:22417:5267 1:N:0:31
GCTGCTGCTTTTTAATCAACTGACAGGCCCTGGCCCAACTCGCTTCAGCGCCCACGCCTGAACCCCAACCCCCGCACATTATCTCAAATGCCGGCTTATGCTTGCCAACCACCCCATCACCTCGCCAAATACACTTAAATTACGAAACAAATAAACCACTGAATAAAAATTCCTTCAATTATGACTTGTCCCTGTTACTGCTACCCTACCCCCATTAACATCGTTTGTCCGTCTCCCCTCCGCCCAATTTA
+
>>1>A11BBDBB1ABBF3BFB11B11ABFE0BBGHHC00B10AA/A1D1/E/A//A/B0FGBG/>B//?B/BE///>EFFFFGB222B>1BGE/<E@1BFG2BF/1BFF<FF/BC/0<@1010////<01111>1=11111>1....-/..000=0<..:000000000./00000;00000;00;00;0;0000;0;0009099;0/.9;.9--///;//9-9----:9:-;--/:---;---9---///
@M05620:37:000000000-D9766:1:1101:21522:5270 1:N:0:31
ACCACACCTTCTACAATGAGCTGCGTGTGGCTCCCGAGGAGCACCCCGTGCTGCTGACCGAGGCCCCCCTGAACCCCAAGGCCAACCGCGAGAAGATGCCCAGGTGAGTGGCCCGCTACCTCTTCTGGTGGCCGCCTCCCTCCTTCCTGGCCTCCCGGCGCTGCGCCCTTTCTCACTGGTTCTCTCTTCTGCCGTTTTCCGTAGGACTCTCTTCTCTGACCTGAGTCTCCTTTGGAACTCTGCAGGTTCTA
+
AAA>AAAAFFFFGFGF3GGAG1GFEAAA00FG1FFAAEGECHHHHGGGCAEFFHGCHHGGCGCGGCGGGGGFHBHGGGEHECHHHG<<CGCCCGFF1GDFHHHGGHHFFGFEGHGGGGGHHHHHHHHGGHGHHGGGGGAEHHGHHGFGGF?GGFGFBA-;A?@F??B@=BBFFFFFFFFFFFFFFFFFFFFFF@BBFFFFFFFFFFFFFFFFFFFFFFFFFFFBBFFFFFFFFF/FFFFFFFFFFFFFFFF
@M05620:37:000000000-D9766:1:1101:12806:5295 1:N:0:31
AGTGCCAGCTCTCCATCGCACAGGGGACCCAGGGCCTGGCCCCTCCATCCAGAAAACCTATGACCTCACCCGCCACCTGGAGCACCCACTCCGCAGCTTGGCTGGGACCTATGTGAGTATCCAGCGTAGGAATCTGGGAGTTGGGGAGGAGTGAGGAGTTGGGGAAAGACAGTCCTAACCGTGGAGGGTTCTGGTAAATGATGGGGTGAGGAGGGGCTCTTTGGCTCCCACCAGTCCCCCTGTCTGGTCTA
+
AA>>AFFFAFFFG1G1BEE1E?GAF00AEA0F0AE/AFGHGHGCGGFHHCGGF0FBFEGGEBFHH1BFHFHEE/>EGF>FB>GGHH//?GHB>E?E>GBBEGGGGGHHFHGFHGHBD>FGGHFHHGEBCGG1<GDGHB0?ECFFC?.>C.<<C0<<<ECGDCCC..:C/CGCHHHHHHGGGAE@C.EG.CFBFFFCFFFFFGGGGFF@EFFFAA@-@@ABBFFFFFFFFBFBEFFFFFFF@FFFFFFFFFF
@M05620:37:000000000-D9766:1:1101:13277:5311 1:N:0:31
ACCACACCTTCTACAATGAGCTGCGTGTGGCTCCCGAGGAGCACCCCGTGCTGCTGACCGAGGCCCCCCTGAACCCCAAGGCCAACCGCGAGAAGATGAACCCAGGTGCGTGGCCCGCTGCCTCTTCTGGTGGCCGCCTCCCTCGTGCCTGGCCTCCCGGCGCTGCGCCCCTTCTCACTGCTTCTCTCTTCTGCCGTTTTCCGTTGGACTCTCTTCTCTGCCCTGCGTCTCCTTTGGAACTCTGCCGGTTC
+
CCCDDDDDFFFFGGGGGGGGGGHHGEGFHGHHHGGGGGGGGHHHHGGGFGGGHHHHHHHGGGGGGGGGGGGHHHHGGGGHGHHHHGGGGGGGGGHHHHHD>/?/=F1?1<FD-AFH?C--.<0<0D0G000<:.::A@A.CEGF-;.:C:FEFFFFGA.--9@9>ADFFF-::/0;0BFF00:;BFF:0;F:BB:@:DBEF:.B0..0;0:BFFFFB;FF0;.0:E=;-AFF0FFFBFB00:F00B-;CD.
@M05620:37:000000000-D9766:1:1101:25399:5323 1:N:0:31
ACCACACCTTCTACAATGAGCTGCGTGTGGCTCCCGAGGAGCACCCCGTGCTGCTGACCGAGGCCCCCCTGAACCCCAAGGCCAACCGCGAGAAGATGCCCAGGTGAGTGGCCCGCTACCTCTTCTGGTGGCCGCCTCCCTCCTTCCTGGCCTCCCGGAGCTGCGCCCTTTCTCACTGGTTCTCTCTTCTGCCGTTTTCCGTAGGACTCTCTTCTCTGACCTGAGTCTCCTTTGGAACTCTGCAGGTTCTA
+
BCCCABBBFFFFGFGGGGFGGGHHGFGECEHHHGGEDGGGGHGHHGGGDGGGHHHHGHHGGGGGGGGGGGGHGHHGGGGHGHHHHGGGGCCFGGHHHGGHHHHGHHHHHHGGHHGGGGGHHHHHHHHHHHGHHGGGGGHGHHGHHGGGGGGGGGGGGG-ADGGGGGFFFFFFFFFFFFFBFFFFFFFFFFFFFFFFFFFFFFFFFFFFFFFFFFFFFFFFFFFFFFFFFFFFFFFFFFFFFFFFFFFFFFF
@M05620:37:000000000-D9766:1:1101:20783:5327 1:N:0:31
AGTGCCAGATCTCAATCGCACAGGGGACCCAGGGCCTGGCCCCTCCATCCAGAAAACCTATGACCTCACCCGCTACCTGGAGCACCAACTCCGCAGCTTGGCTGGGACCTATGTGAGTATCCAGCGTAGGAATCTGGGAGTTGGGGAGGAGTGAGGAGTTGGGGAAAGACAGTCCTAACCGTGGAGGGTTCTGGTAAATGATGGGGTGAGGAGGGGCTCTTTGGCTCCCACCAGTCCCCCTGTCTGGTCTA
+
AABACFFFFFFFGGGGGGGGGGHGGGGGGGHHGGGGFGHHHHGHGGHHFFHHGHHHHGHHHHHHHHGHHHHGGGGGHHHHHHHHHHHHGHHHGGGGGHHHGHHGGGHHGHHHHHHHHGHHHHHHHGGGGGHHHHHHHHHGGHHHGGGGGGGHHHHHHGHHHHGGGGHHHHHHHHHHHHHHGGEGGGGGCFGGGGFGGGGGGGGGGGFFFFFFFFFFFFFFFFFFFFFFFFFFFFFFFFFFFFFFFFFFFFF
@M05620:37:000000000-D9766:1:1101:19079:5366 1:N:0:31
ACCACACCTTCTACAATGAGCTGCGTGTGGCTCCCGAGGAGCACCCCGTGCTGCTGACCGAGGCCCCCCTGAACCCCAAGGCCAACCGCGAGAAGATGCCCAGGTGAGTGGCCCGCTACCTCTTCTGGTGGCCGCCTCCCTCCTTCCTGGCCTCCCGGAGCTGCGCCCTTTCTCACTGGTTCTCTCTTCTGCCGTTTTCCGTAGGACTCTCTTCTCTGACCTGAGTCTCCTTTGGAACTCTGCAGGTTCTA
+
BBBBBBBBFFCDGGGGGGGGGGGHGGGECEHHHGGGGGGGGHHHHGGGEGGGGHHHHHHGGGGGGGGGGGGHGHHGGGGHGHHHHGGGGGGGGGHHHGFHHHHGGGGGFGGGHHGG?@CHHHHHFHEHDFEHHCDGDDHGHFGFHFG0CFFGFFGGDD-;BFBF?FFFCFFFBBBFBFFFF//BFFBFBBFFFFDFFFFFABADFFFFFFB/FFFFFFBFFF.BBFFBFF/FFBFFFF//BBFFFF.BFB/
@M05620:37:000000000-D9766:1:1101:12972:5412 1:N:0:31
GAGGCTGCTTTGGAAGAAACTCATAGATTACTGCAACAGTTCCCCCTGGACCTGGAAAAGTTTCTTGCCTGGCTTACAGCAGCGTAACCCACTGCCAATTGGATGATAACCGTCCGGAACAGCTAAAAGAAGCATCAAAGAGCGTCAACGAGCTGATGCACCCCTGGCACGTCATTCAGGCCTTTCCGATTTAGCACTCTTGTGGATCCACTTGCCCAATTCTCAGCATTTGTACTTGTCACTGAAACGCC
+
AABBBAFBFFFFGGGGFGGGGG4FEFGHHDGFHHD4F2FDDGHHHGGGHFGHHGHGFFFHFHHHGHGHHHHHHHHFHHHBG120BB?1BB?BBBBFGHGFH3@3B3FHFBBEG?EE/?//2BF33B3B3?BF22BFGFHH22@>?CED@EG/>EHGHHHHHG><FGHHH1<CGE.=DFGFGAG/<GG.;EEGH0GGHGHHHHFH.CFGG0/09F0;;FGGGB0=F0;CF00F0CFG0F00;;FFF/9;.;9
@M05620:37:000000000-D9766:1:1101:9843:5422 1:N:0:31
ACCACACATTCTACAATGCGCTGCGTGGGGCTCCCGAGGAGCACCCCGTGCTGCTGACCGAGGCCCCCCTGAACCCCAAGGCCAACCGCGCGAAGAGGACCGGGGCGTGGCCCGTTCACTCTTCTGGTGGCCGCCTCCCTCCTTTCTGGCCTCCCGGCGCTGGGCCCTTTCTCCCTGGTTCTCTCTTTTGCCGTTTTCCGTAGGGATCTCTTCTCTGTCCTGGGTCTCCCTTGGCACCCTGGCGGTTTTAG
+
AAAABBA34BBFGGGBFGA2EAEAEGG22AEAE2BB2EFFDHHHHGG0EEGGBFGFGHH>>>/EGEGGGGEHHHHGGGGHGHGHHGGGGG/</<C/0>>AGC@-<-=-:ACAE--;9:;CFFGFGGGFGGGA?CF?F?FFFA.9/9999BF/99AA=-;-9;;AAFA.9F/B/FFF/.;F9;BBFF/9;BFB@:AFABFDF.;9.9.;BFF/BB;;//;/9:/.;.;BB/;/9F/:B;A.B99;A>D..//
@M05620:37:000000000-D9766:1:1101:6533:5423 1:N:0:31
ACCACACGTTCTACAATGCGCTGCGTGTGGCTCCCGAGGAGCACCCCTTGCTGCTGACCGAGGCCCCCCTGAACCCCAAGGCCAACCGCGCGAAGATGCCCAGGTGAGTGGCCCGCTACCTCTTCTGGTGGCCGCCTCCCTCCTTCCTGGCCTCCCGGCGCTGCGCCCTTTCTCACTGGTTCTCTCTTCTGCCGTTTTCCGTAGGACTCTCTTCTCTGACCTGAGTCTCCTTTGGAACTCTGCAGGTTCTA
+
BBBABBB3BBCAGEFDAG4AECGGGAE2AAF2B2BB2EEEDHHFHGG1AABFFGFEHHF00>EGG1EGGCA?FFHGGFAGFCGHHGA<DC<<<DG/<<<CCGHGGHHHDHCFGFGCC?DHHHGHHHHBCG.::@CCD.9:FGG/BBBBF/AFF.;AAB--9;BFB=AB-://BFFFFFFFFFFBB/BF;;BBFBAAFEFFFFFFFBFFFFFFFFF/:B9BFFF/;BF9;/BBFFFFFFFFFFFFFFFFFFF
@M05620:37:000000000-D9766:1:1101:17788:5464 1:N:0:31
ACCACACCTTCTACAATGCGCTGCGTGTGGCTCCCGAGGAGCACCCCGTGCTGCTGACCGAGGCCCCCCTGAACCCCAAGGCCAACCGCGAGAAGATGACCCAGGGTGCGGGGCCCGCACCCTCTTTTGGTGGCCGCCCCCCTCTTCCTTGGCCTCCGGGCGTTGCGCCCTTTCTCACTGGTTCTCTTTTCTGCGGTTTTCGGTGGGCCTCTCTTCTCTGCCTTGCGTCCCCTTTGGACCTCTCCGGGTTT
+
BBBBBBBABFCFGGGGFG4AFCGGGBEA2BGBBAFE2EEFCGEFGGG?1AEFEGFGHHG>>E?EGEGGGEEBEGHGGGEHGHHHHGDCDG<>CGHB2FF1?G/<?C0/.--><@C-:--;A9..9000CA.;.F.-:--;@--;.;/;//;/;//9A.;9-----.-;9-9B/9///9/;9B//////;/9//999;DD.B-9.9;-:;..//;//////99////;.9-;9BFFF/;B9.////.;-::.
@M05620:37:000000000-D9766:1:1101:17770:5474 1:N:0:31
AGTGCCAGCTCTCAATCGCACAGGGGACCCAGGGCCTGGCCCCTCCATCCAGAAAACCTATGACCTCACCCGCTACCTGGAGCACCAACTCCGCAGCTTGGCTGGGACCTATGTGAGTATCCAGCGTAGGAATCTGGGAGTTGGGGAGGAGTGAGGAGTTGGGGAAAGACAGTCCTAACCGTGGAGGGTTCTGGTAAATGATGGGGTGAGGAGGGCCTCTTTGGCTCCCACCAGTCCCCCTGTCTGGTCTA
+
>33>ADDFBFCFFGGGCFGGAEGGDGGGGGHHGGA2FAGAEHGHGGEH5EHFH33FGA3GHHGHFH3GHHHEGE@EHHGCGGHE1?GGG3GHGEEEE3FGGHGGDDHHGFHHHHHHHHHHHHHHHGDGGGHHHHHHH0FFEHHCD-<DGGGGFFHFGGHHHBCGGGHHHHGHGHHHHHHFGGEBGGG?..CFGG9FGGGGGGGGGGFBEFFFFFB9:EFFFFFFFFFFFFFFFFFFFFFFBFFFFFFFFFF
@M05620:37:000000000-D9766:1:1101:12923:5504 1:N:0:31
ACCACACCTTCTACAATGAGCTGCGTGTGGCTCCCGAGGAGCACCCCGTGCTGCTGACCGAGGCCCCCCTGAACCCCAAGGCCAACCGCGAGAAGATGAACCCAGGTGAGTGGCCCGCTACCTCTTCTGGTGGCCGCCTCCCTCCTTCCTGGCCTCCCGGCGCTGCGCCCTTTCTCACTGGTTCTCTCTTCTGCCGTTTTCCGTAGGACTCTCTTCTCTGCCCTGCGTCTCCTTTGGAACTCTGCAGGTTC
+
BBB?ABBBFFFFGGGGGGGDGBGFGEEBAAGHCFGFFGGGGHHHHGGGGGGGGHHFHHHGGGGGGEGGGGGGHFHGGGGHCEHHHGEEGCGC?FCHGGFHHHGGHGHH1GHHFGHHGGG-DHHHHHHHHHHHGHHGGGGGHGHHGGGGGGGGGGGGGGGGGGBBBFBBF?BFFFFFFFFFFFFFFFFFFFFFFFFBDFFFFFFBADFFFFFFFFFFFFFF/BAFF.@ABDFFFFFFFFFFFFFFF/BFFF/
@M05620:37:000000000-D9766:1:1101:13793:5538 1:N:0:31
ACCACACCTTCTACAATGAGCTGCGTGTGGCTCCCGAGGAGCACCCCGTGCTGCTGACCGAGGCCCCCCTGAACCCCAAGGCCAACCGCGAGAAGATGCCCAGGTGAGTGGCCCGCTACCTCTTCTGGTGGCCGCCTCCCTCCTTCCTGGCCTCCCGGAGCTGCGCCCTTTCTCACTGGTTCTCTCTTCTGCCGTTTTCCGTAGGACTCTCTTCTCTGACCTGAGTCTCCTTTGGAACTCTGCAGGTTCTA
+
BBBABBB>CFFFGDGFDGGFGFHGGEE24AAAAAFA?EEGCHHHHGGG?EEEFGBGHHGAEE?FGGGEGEEGHFEGGGDHCCGHHGA<DG/<<DFE1GB<CHHG<GGFFHAFHFG?DGGHGHFFHFHF=G?GGCGGGGEGHGFHGFFGGGFFFFGADB-;BFGG@@F>9FFFFFFFFFFBFFFBFBFFFFFFBBDDFEFFDFFFFFFFFFFBFFFFFFBFFFFB9FF/BBFFFFFFFFFFFFFFFFFFFFF
@M05620:37:000000000-D9766:1:1101:19634:5538 1:N:0:31
AGTGCCAGCTCTCCATCGCACAGGGGACCCAGGGCCTGGCCCCTCCATCCAGAAAACCTATGACCTCACCCGCTACCTGGAGCACCCACTCCGCAGCTTGGCTGGGACCTATGTTGAGTCTCCCGCGTAGGACTCTGGGCGTTGGGGCGGCGTGCGGCGTTGGGGAACGCCCGTCCTAACCGTGGCGGGTTCTGGTAAATGATGGGGTGAGGCGGGGCTCTTTGGCTCCCACCAGTCCCCCTGTCTGGTCT
+
>1>>>FFFAFFFG1GFFFGAE?G0F0AAEEHH0AEEEFHHHHGFGGHHHFHHGHHFGEHHFGFHHDGHHGHEG/>EHFDH0FGHHH/>?GGF>ECEEG1BEHHFEEHHCBGDGHHH2BF1BF@CBCCC><EFGHHHHGFGGCCGHCCCCG?AAAEGG>@;@@F?@?FFF-@-99ABFF9BF@BA@9@@@@AFFFFBFFFFF//FFFFF@-AF-@@>@?9EFFFFFFFFFFFFF999FFFFF@FFFFFFFFB
@M05620:37:000000000-D9766:1:1101:18200:5541 1:N:0:31
AGTGCCAGCTCTCAATCGCACAGGGGACCCAGGGCCTGGCCCCTCCATCCAGAAAACCTATGACCTCACCCGCTACCTGGAGCACCAACTCCGCAGCTTGGCTGGGACCTATGTGAGTATCCAGCGTAGGAATCTGGGAGTTGGGGAGGAGTGAGGAGTTGGGGAAAGACAGTCCTAACCGTGGAGGGTTCTGGTAAATGATGGGGTGAGGAGGGGCTCTTTGGCTCCCACCAGTCCCCCTGTCTGGTCTA
+
BCABBFFFCFFFGGGGGGGGGGHGFGAEFEHDAEFG2FFAGHGHGGFHHHGHHHHEHGHHHHFHHFHHHHHGFEGGHFFHFHEHHHHHGHHHDFE/EF?G?HFEFGGGGHHHHHHHHHGHHHHHHGGGGGHHHHHHHHHGGHGFGGFGGDEGGBHAFDG/GHGGGGHHHHGHHHHHGFGHGGGGGGGGCFFGGGGGGGGFGGFEGGD;AFFFFFFFFAFFFFFFFFFFFFFFFFFFFFFFFEFFFFFFBF9
@M05620:37:000000000-D9766:1:1101:10472:5543 1:N:0:31
ACCACACCTTCTACAATGAGCTGCGTGTGGCTCCCGAGGAGCACCCCGTGCTGCTGACCGAGGCCCCCCTGAACCCCAAGGCCAACCGCGAGAAGATGACAGGTGAGTGGCCCGCTCCCTCTTCTGGTGGCCGCCTCCCTCCTTCCTGGCCTCCCGGCGCTGCGCCCTTTCTCCCTGGTTCTCTCTTCTGCCGTTTTCCGTAGGACTCTCTTCTCTGCCCTGAGTCTCCTTTGGCACTCTGCAGGTTCTAG
+
CCCDDBCAFFFFGGGGGGGGGGHHGGGBFGHHHGGFDGEGGHHHHGGGGEGGHHHHHHHEGFGGGGGGGGGHHHHGGGGHGHHHHGGGGG>CGGHGHHHH2FFFH1??GGGHHGGG-CFHHHHHHHHHHGHHGCGGGHGHHGHH=CFFGGGGGGGGG9ACGFADFFFFFFFFF0BFFFFFFFFFFFFBFFFFFDFFFFFFFFFFBFFFFFFFFFFFF:FFFF/;FFFFFBFFFFBFFBFFFF0BFFFFFFB
@M05620:37:000000000-D9766:1:1101:8557:5545 1:N:0:31
AGTGCCAGCTCTCAATCGCACAGGGGACCCAGGGCCTGGCCCCTCCATCCAGAAAACCTATGACCTCACCCGCTACCTGGAGCACCAACTCCGCAGCTTGGCTGGGACCTATGTGAGTATCCAGCGTAGGAATCTGGGAGTTGGGGAGGAGTGAGGAGTTGGGGAAAGACAGTCCTAACCGTGGAGGGTTCTGGTAAATGATGGGGTGAGGAGGGGCTCTTTGGCTCCCACCAGTCCCCCTGTCTGGTCTA
+
AA>>AFFFBFFFG4GGFGF2A2BAFEAFFAFGBBEBFFHHHHGHGGGHHGGHHHHBFFHHGFHHHDGFHHHFG>>EGHHH2BFHHH11?GF@>E?E>GFGFEHGGGFHGHGHHHHHHHFFHHHHHGCEGGHFGHHHHH0FEHHHGGEFGDEGGDGHCEHHHHGGEGHGHGGGHHHHHHHHGFEGEEGG;CFGFG;FFGGGGGGGGGFFFFFFFFFFFFFFFFFFFFFFFBFDFFFFFFFFFFFFFFFFFF9
@M05620:37:000000000-D9766:1:1101:15732:5552 1:N:0:31
ACCACACCTTCTACAATGAGCTGCGTGTGGCTCCCGAGGAGCACCCCGTGCTGCTGACCGAGGCCCCCCTGAACCCCAAGGCCAACCGCGAGAAGATGAACCCAGGTGCGTGGCCCGCTCCCTCTTCTGGTGGCCGCCTCCCTCCTTCCTGGCCTCCCGGCGCTGCGCCCTTTCTCACTGGTTCTCTCTTCTGCCGTTTTCCGTAGGACTCTCTTCTCTGACCTGCGTCTCCTTTGGAACTCTGCCGGTTC
+
CCCCCCCCFFFFGFGGGGGGGGHHGGGBCEHHHGGGGGGGGHGHHGGGGGGGHHHGHHHGGGGGGGGGGGGHGHHGGGGHGHHHHGGGGGDGGGHGFHHHGHGGHGHG1CFDDGHHGGG-CEHHHHHHHHGGGHHGGGGGGGGGDGGGGGGGGGGGGGGGGFFFFFFFFFFFFFFFFFFFFFFFFFFBFFFFFFFFADFFFFFFFDFFFFFFFFFFFFFF0B:FFFFDDDFFFFFFFFFFFFFFF9@CBD.
@M05620:37:000000000-D9766:1:1101:15589:5573 1:N:0:31
ACCACACCTTCTACAATGAGCTGCGTGTGGCTCCCGAGGAGCACCCCGTGCTGCTGACCGAGGCCCCCCTGAACCCCAAGGCCAACCGCGAGAAGATGAACCCAGGTGCGTGGCCCGCTCCCTCTTCTGGTGGCCGCCTCCCTCCTTCCTGGCCTCCCGGCGCTGCGCCCTTTCTCACTGGTTCTCTCTTCTGCCGTTTTCCGTAGGACTCTCTTCTCTGCCCTGCGTCTCCTTTGGAACTCTGCAGGTTC
+
BBCDCCCAFFFFGGGGGGGGGGHHGGGB4EHHHGGGGGGGGHFHHGGGGGGGGHGHHHHGGGCFGGGGGGGHFHHGGGGHGHHHHGGGGGDGGGHGGHHHHHGGHGHG1AFFDGHHGGG-CFHHHHHHHHHHGHHGGGGGGGGGDFGGGGGGGGGGGGGGGFFFFFFFFFFFFFHFBFFFFFFFFFF9BFFFFFFFFFFFFFDFADDFFFFFFFFHFFFF0BAFFADADDFFFFFFFFFFFFFFF0;FFFB
@M05620:37:000000000-D9766:1:1101:20262:5583 1:N:0:31
ACCACACCTTCTACAATGAGCTGCGTGTGGCTCCCGAGGAGCACCCCGTGCTGCTGACCGAGGCCCCCCTGAACCCCAAGGCCAACCGCGAGAAGATGCCCAGATGAGAGGCCCGCTACATCTTCTCGTGGCCGCCTCCCTCCTTCCTCGCCTCCCGGCGATCCGCCCTTTCTCACTGGTTCTCTCTTCTGCCGCTTTCCGTAGGACTCTCTTCTCTGACCTGAGTCTCCTTTGGAACTCTGCAGATTCTA
+
BBCBCCCBFFFFGGGGGGGGGGHHGFGGHGHHHGGGGGGGGHHHHGGGGGGGGHHHHHHGGGGGGGGGGGGHHHHGGGGHGHHHHGGGGGGGGGHHGFHHHHE/1?FF1?DDGG-<<AC1>GFFFH0<<<ACGGGG.C:EHHDF0;990;BDGGGG?-9A-9.;9EAB;BFFFFBFFFFFFFFFFFF/:BF/B@-@DFFFF/;;./;/BFFFFFFFFF/B////://;B//BFFFF/B/BFFBF//;9FF9
@M05620:37:000000000-D9766:1:1101:14744:5619 1:N:0:31
GAGGCTGCTTTGGAAGAAACTCATAGATTACTGCAACAGTTCCCCCTGGACCTGGAAAAGTTTCTTGCCTGGCTTACAGAAGCTGAAACAACTGCCAATTGGATGCTACACGTAAGGAACGGCTCCTAGCAGCCTCACAGGGCGTCACCGAGCTGATGAACCCCTGGCACGTCAGTCAGGAATTTCCGCTTTAGCACTCTTGTGGATCCACTTGACCCATTCTCAGCATTTGTACTTGTCACTGACACGCC
+
A3>AAAFAFFFFGGGGFGEGGFHGHHHHHHHHHH4BGHGAFHHHHGGGGGHHHHHFHHFGBGHHGGFHHHHHHHGHHHHGHHHFFGHFHFFGFGGHHFGG3BE33BBBGFGEGFHHHHH0>?EGGGGHH3FG2?FF3?FGGG?FGCG?2EG/@GGGF1GFGHAAFEHHH1C<...==DHH//CGF0D..;CCHGCGHHH0CCCFGBFGGG/;F0FF0;EFFGF0CFFFGFFGGGGG9C00;CCFFF/9AAA
@M05620:37:000000000-D9766:1:1101:12201:5626 1:N:0:31
ACCACACCTTCTACAATGAGCTGCGTGTGGCTCCCGAGGAGCACCCCGTGCTGCTGACCGAGGCCCCCCTGAACCCCAAGGCCAACCGCGAGAAGATGCCCAGGTGAGTGGCCCGCTACCTCTTCTGGTGGCCGCCTCCCTCCTTCCTGGCCTCCCGGCGCTGCGCCCTTTCTCACTGGTTCTCTCTTCTGCCGTTTTCCGTAGGACTCTCTTCTCTGACCTGAGTCTCCTTTGGAACTCTGCAGGTTCTA
+
BBBABBBAFFFFGGGGFGFBGDGHGEEBFEHHFFGEDEGGGHHHHGGGGFGGHHHHHHHFEGGGGGGGGGGGHFHGGGGHGGHHHGFEGGCCCGFFHHHHHGHF<<GFGFFGHHGGGGCHHHHHHHHGHHDHHGGGGGHGGGGHHGGGGGGGGGGGGG-ADFFFFFFFFFFFFFFFFFFFFFFFFFFFFFFFFFDFFFFFFFFFFFFFFFFFFFF/BFFFFFFBFFF/FFFFFFFFFFFFFFFFFFAFFFF
@M05620:37:000000000-D9766:1:1101:19360:5646 1:N:0:31
ACCACACCTTCTACAATGAGCTGCGTGTGGCTCCCGAGGAGCACCCCGTGCTGCTGACCGAGGCCCCCCTGAACCCCAAGGCCAACCGCGAGAAGATGCCCAGGTGAGTGGCCCGCTACCTCTTCTGGTGGCCGCCTCCCTCCTTCCTGGCCTCCCGGAGCTGCGCCCTTTCTCACTGGTTCTCTCTTCTGCCGTTTTCCGTAGGACTCTCTTCTCTGACCTGAGTCTCCTTTGGAACTCTGCAGGTTCTA
+
AAAABBBBFFFFGGGGGGGGGGHHGFGGCGHHHFGGGGGFEGHHHGGEAEGGFHHHHHHGGGCGGGGGGGGHHHHGGGGHGHHHHGGGGGGGGGHFFGHHHHHGGHHHHHEFHHGGGGGHHGHHHHHHHHGHHGGGGGHGHHGHHGGGGGGGGGGGGFGGGGFGGGFFFFFFFFFFFFFFFFFFFFFFFFFFFFDDFFFFFFFFFFFFFFFFFFFFFFFFFFFFFFFFFFFFFFFFFFFFFFFFFFFFFFF
@M05620:37:000000000-D9766:1:1101:18423:5686 1:N:0:31
AGTGCCAGCTCTCAATCGCACAGGGGACCCAGGGCCTGGCCCCTCCATCCAGAAAACCTATGACCTCACCCGCTACCTGGAGCACCAACTCCGCAGCTTGGCTGGGACCTATGTGAGTATCCAGCGTAGGAATCTGGGAGTTGGGGAGGAGTGAGGAGTTGGGGAAAGACAGTCCTAACCGTGGAGGGTTCTGGTAAATGATGGGGTGAGGAGGGGCTCTTTGGCTCCCACCAGTCCCCCTGTCTGGTCTA
+
AAAABFFFBFFFGFGGGGGFGGHFFGGGGGHHBEFGGGHHHHGGGGHHHHHHHHHHHGHHGHHHHHHHHHHGGEEGHHHHHHHHHHFHGHHGFGGGGHHHDGHGGGHHGHHGGGHHHHHFHHGHHGDDFGHHFFHHHHGGEHGHGGGGGGGFHFHFFGHEHHGGGGHHHGHHHHHHHHHHGEEDEGFGGGGGFGGFFGGFFFGGGGDFFFFFFFFFFFFFFFFF/FFFFFFFFFFFFFFFFFFFFFFFFFF
@M05620:37:000000000-D9766:1:1101:9085:5722 1:N:0:31
ACCACACCTTCTACAATGAGCTGCGTGTGGCTCCCGAGGAGCACCCCGCGCTGCTGACCGAGGCCCCCCTGAACCCCAAGGCCAACCGCGAGAAGATGAACCCAGGAGAGGGGCCCGCTACCACTTCGGTGGGCCGCCTCCCCCCTTCCGGCCCCCCCGGCCCTGCGCCCTTCCTCACCGTTTCTCCCTTCTCCCGTTTCCCTTAGAACCCTCTTCTCTAACCGTCGTTTCCTTTGAAACTCGCGGGTTTA
+
AAAAAAAAFFFFCG1GGGFGG1BFFBEF0EG0FFFGGG?EAGFHHGGG/AEEGGBGHH0EEE/>FEEGG@FBFHAEG/EGGHHHHGGC?C@//??11FFHHHF....>....<-A--:;--/00::0.;..:9..A--.CE...9@-B9-;-99-99999--------;-9/-/;//9-:-;9/////9:9////-:99/9;/;/B9;B-99-9B9//////--99-;--;///////;//9----;---/
@M05620:37:000000000-D9766:1:1101:12687:5732 1:N:0:31
ACCACACCTTCTACAATGAGCTGCGTGTGGCTCCCGAGGAGCACCCCGTGCTGCTGACCGAGGCCCCCCTGAACCCCAAGGCCAACCGCGAGAAGATGACCGGAGAGTGCCCCGATCCCTCTTCTGGTGGCCGCCTCCCTCCTTCCTGCCCTCCCGGCGCTGCGCCCTTTCTCCCTGGTTCTCTCTTCTGCCGTTTTCCGTAGGCCTCTCTTCTCTGCCCTGCGTCTCCTTTGACACTCTGCCGGCTCTAG
+
BBABBBABFFFFFGGCFGDGGGHHGEGEGEHHGGGEFGGGGHGHHGGGGAFFHHHHHHHGGGGGGGGGGGGGHHHGGGGHGHHHHGGGGGBFGGHHEFHF2/</>/??F1><F<->@CCHHHHEFHED/.;CD-CGGEGGFGGE9B0;/;CFE9A.;;9-9@DBF?>FFFF/://./.;BFFFFFFF/9;FFFFFF?FF.;;A./;;FFFFFFFF/:FFF/;.-;BABBF//B/;:FF/9///;--;.99/
@M05620:37:000000000-D9766:1:1101:6593:5733 1:N:0:31
ACCACACCTTCTACAATGAGCTGCGTGTGGCTCCCGAGGAGCACCCCGTGCTGCTGACCGAGGCCCCCCTGAACCCCAAGGCCAACCGCGAGAAGATGACCGGGGTGGGTCGCGCGCTCTCTTCTGGGGGGCCCCTCCCTCCCTTCTCGCCTCCCGGGGCCGTCCCCTCTCTCTCTGGGTCTCTCTTTTCCGGTTTTCCCTGGGGCTCTCTTCTGTCCCCCGTGTCTCCTTTGTGACTCTGCGGGGTCTAT
+
AAAAA1A>BFFFBGGGGGFGGGHHGEGBAEHHHFFE?EEACHHHHGGEEFGGGHGHHHHEGCCGGGGGGGGHHHHGGGGHGHHHHGGGGG/>CGHFGHHG1///>->--./-=<=---;:00;09;0/;----;9-;-A-----;9//--9-;-9---9--;9-;--;-;9;FF9B//-9-FFFF9/;;//--;9-9/9///-----;B///9B/;///;--9;A-/;//;B9/-///9///----99-B/
@M05620:37:000000000-D9766:1:1101:19139:5756 1:N:0:31
ACCACACCTTTCTACAATGAGCTGCGTGTGGCTCCCGAGGAGCACCCCGTGCTGCTGACCGAGGCCCCCCTGAACCCCAAGGCCAACCGCGAGAAGATGACAGGTGAGTGGCCCGCTACCTCTTCTGGTGGCCGCCTCCCTCCTCCCTGGCCTCCCGCAGCTCCGCCCTTTCTCACTGGTTCTCTCTTCTGCCGCTTTCCGCAGAACTCTCTTCTCTGACCTGAGTCTCCTTTGGAACTCTCCAGGCTCTA
+
>AA>A>A>FFFFGGG1FAG1BFD1FEBEF0A0FHFGFGGE?FGHGHEEE/AEFGG1BEG0EE/>>FEEEEGF>CFGGFEEGEHFG/?E<BBC@</0<1?FDDF/?FGF<<//?C<AA--0FFF0GG0<=C.<.ACC.;.CCC?/:C.90..9BC.E.-:@@B//AE.@-;B/BFBFFF-//9FFFFF/;BBBF?--:AF/--;--;-9FFFF/9FFE////9-;9//9F/B;///////9B/;///-;-/9
@M05620:37:000000000-D9766:1:1101:13631:5787 1:N:0:31
ACCACACCTTCTACAATGAGCTGCGTGTGGCTCCCGAGGAGCACCCCGTGCTGCTGACCGAGGCCCCCCGGAACCCCAAGGCCAACCGCGAGAAGATGAACCAGGTGGGGGGCCCCCTTCCTTCTCTGGTTGCCCCCCCCCCCCTTCCTGGCCTCCCGGGCCTCCCCCCTTTTCTCCCTGTTCCCCTTTTCGCCGGTTTCCGTTTGACTCCCCTCCCTGACCTTGGGCCCCTTTGGGATTCTGGAGGGTCT
+
AAAAAAAAFFFFBFGGGGGGGGHHGGGECFHHHGGGGGGGGHHHHGGGGA/A1BGF1F0//>/EGGGGE//EEGGGEGCHEG/F/F/<<B/<BC011?G1?F0/?1>.-----;9----9////9////9/--;/--99@=--@@-:F/;/-;/-;9-----9---9;--9B//////-/:;/9/--9;//--9---;-/;-;//9/;;//;-;---;/9;BF//;---;--;///-;/:;B///-:@9B-
@M05620:37:000000000-D9766:1:1101:7992:5803 1:N:0:31
AGTGCCAGCTCTCAATCGCACAGGGGACCCAGGGCCTGGCCCCTCCATCCAGAAAACCTATGACCTCACCCGCTACCTGGAGCACCAACTCCGCAGCTTGGCTGGGACCTATGTGAGTATCCAGCGTAGGAATCTGGGAGTTGGGGAGGAGTGAGGAGTTGGGGAAAGACAGTCCTAACCGTGGAGGGTTCTGGTAAATGATGGGGTGAGGAGGGGCTCTTTGGCTCCCACCAGTCCCCCTGTCTGGTCTA
+
1>AAAFF1AFFFFGGGGFGGE0B0AAAEEG0FGCGCCFFCFEEAAAGHDGHD1GGHCFHEHBFBGFGC>GGEEE/>FGHFHGHGF>0FGHHHG/EEG0BGG0EC//GHCHHHHHEHHHHHHHHHHG<ECCHHGHHHHHFFGGHH/CCCCFCGHBGHCCHBGH-ACEHHHHGHHHHHHHHF@CEACEGGBGGBFGCGGGFGGGFGGGB@FFFFFF@??@FFFFFFB/;AEFFFFFFFFFFF@EFFFF//;B9
@M05620:37:000000000-D9766:1:1101:14735:5820 1:N:0:31
ACCACACCTTCTACAATGAGCTGCGTGTGGCTCCCGAGGAGCACCCCGTGCTGCTGACCGAGGCCCCCCTGAACCCCAAGGCCAACCGCGAGAAGATGCCCAGGTGAGTGGCCCGCTACCTCTTCTGGTGGCCGCCTCCCCCCTTCCTGGCCTCCCGGCGCTGCGCCCTTTCTCACTGGTTCTCTCTTCTGCCGCTTTCCGTAGGACTCTCTTCTCTGACCTGAGTCTCCTTTGGAACTCTGCAGGCTCTA
+
AAB?BBBBFFFFGGGGGGGEGDGFGEEFHEHHFGGGGGGGGHHHHGGGEEGGHHHGHHHGGGGGGAEGGGGGHFFGGGGFEEHHHGGEDCG@@F0FBGHFBGH/?1FGH1ACFC-@?@DHHHHD0DDHD/AGH@@CGDC:DFBB.9990:AAFAA9A--9@-9D-@9B?/9FF//9;:FFFFFBFFFFFFFFFB-@DEFFF/9:.:BFFF/:/FBFFB9F/BB/FFFBFFFFFFBFFFFB9//;F...9:9
@M05620:37:000000000-D9766:1:1101:13976:5850 1:N:0:31
ACCACACCTTCTACAATGAGCTGCGTGTGGCTCCAGAGGAGCACCCCGTGCTGCTGACCGAGGCCCCCCTGAACCACAAGGCCAAACGCGAGAAGATGACAGGAGAGTGGCCCGCTACCTCTTCTGGTGGCCGCCTCCCTCCTTCCTGGCCTCCCGGCGCTGCGCCCTTTCTCACTGGTTCTCTCTTCTGCCGTTTTCCGTAGGACTCTCTTCTCTGCCCTGCGTCTCCTTTGGCACTCTGAAGGCTCTAG
+
AAAAAA1>CFCDAFG1ABFFFDF1EBEBF0BFGFGBFEAAFGCGHGAAA/BAFE1GH0AAEFGF>E@EGGGHFFE>FGH>EHGF?0?EE<><@CGF1GHH1FF0/?C<1??GH/<AC@GF11GHHH<=FCAGC@C.<GF/CEGHCGG:GHFHHHGGG;A@@@G-:B@-BFFFB/;B9F9BBB/BFFF/;BF/@BFFFFFFFFB-FFFFFFFFF/F///9;/;;9A--BB/:9//99;-999;/;B-/9;/;
@M05620:37:000000000-D9766:1:1101:15612:5872 1:N:0:31
ACCACACCTTCTACAATGAGCTGCGTGTGGCTCCCGAGGAGCACCCCGTGCTGCTGACCGAGGCCCCCCTGAACCCCAAGGCCAACCGCGAGAAGATGAACCCAGGTGAGTGGCCCGCTCCCTCTTCTGGTGGCCGCCTCCCTCCTTCCTGGCCTCCCGGCGCTGCGCCCTTTCTCACTGGTTCTCTCTTCTGCCGTTTTCCGTAGGACTCTCTTCTCTGCCCTGCGTCTCCTTTGGAACTCTGCAGGTTC
+
CCCCDDDBFFFFGFGGGGGGGGHHGGG2AEGFGFGFCGEEDHHHHGGGGGGGGHHHHHHEGCCEGGGGGGGHGHHGGGGHGHHHHGGGGGBDGGHGGHHHHHGGHGHF1FFGFGHHGGG-CFHHHHHHHFHHGHHGGGGGHGHGDGGGGGGGGGGGGFGGGGFDFFFFFFFFFFFHFFFFFFFFFFFFFFFFFFFF?DFFFFFFFFFFFFFFFFHHHFFF0B:FF.CAD?FFFFFHFFFFFFFFF0;FAF0
@M05620:37:000000000-D9766:1:1101:14648:5875 1:N:0:31
ACACACCTTCTACAATGAGCTGCGTGTGGCTCCCGAGGAGCACCCCGTGCTGCTGACCGAGGCCCCCCTGAACCCCAAGGCCAACCGCGAGAAGATGAACCCCGGTGAGTGGCCCGCTACCTCTTCTGGTGGCCGCCTCCCTCCTTCCTGGCCTCCCGGAGCTGCGCCCTTTCTCACTGGTTCTCTCTTCTGCCGTTTTCCGTCGGACTCTCTTCTCTGACCTGAGTCTCCTTTGGAACTCTGCAGGTTCT
+
>A>AAAAFCFFFFDGGGGGGGFHABAAB2BGF2BAEFEEEGHHHGGEAEEADGGGHGBE>E>EFB>EEEFFBG?EE>?GFF?F?FFEGGFDCC?2?FF??GB/</>C<>><FFC>AFFCFHHHHG===<:CFHHGGGGGGGGGGFGGGGFGGFGGGGAAACC;BFFFFFABFFFFFFFBF;FFFFFFFFFFFFFBAAFEFFFF.:9DFFFFFFF;;BBBF/BBFBBFFBBFFFEF/9F/;FFFFFF?FFF/
@M05620:37:000000000-D9766:1:1101:15221:5886 1:N:0:31
GAGGCTGGCTTGGAAGAACCTCAGAGACCAGGGACACAGCACCGCCATACAAAAAACCTATGACCTCGCCCGCTTCCTGCAGCTCGAACTCCGTCGCCTGGCTGAAACCAATGTGAGTATCCAGCGCAGGAATCTGGGAGTCGGGGAGGAGTGAGGAGTTGCGGAAAGACAGTCCTAACCGTGGAGGGTTCTGGTAAATGATGGGGTGAGGAGGGGCCCTTTGGCCCCCACCAGTCCCACTGTCTGGTCTA
+
A1>AA1B11B>AAEGFC1GG001AA1BB0000B0BF000/0AB//AAA1B11BB/A/E01B1D@BDB/>//>EE//11B1BGG01/>BF?1B//>/><EH<0B?011<0//11@2F1@@1>F2<G//>/<?F1111<0>.C0>A-<<--;C/:00.0:/:00;-9AG?BBB/990099FF-9:---A-99;/BB///;//;99F??A-A--BA---;-99/9:/;/;--;-9A-;;BB/;-/;/9//9;;9
@M05620:37:000000000-D9766:1:1101:14864:5927 1:N:0:31
ACCACACCTTCTACAATGAGCTGCGTGTGGCTCCCGAGGAGCACCCCGTGCTGCTGACCGAGGCCCCCCTGAACCCCAAGGCCAACCGCGAGAAGATGCCCAGGTGAGTGGCCCGCTACCTCTTCTGGTGGCCGCCTCCCTCCTTCCTGGCCTCCCGGCGCTGCGCCCTTTCTCACTGGTTCTCTCTTCTGCCGTTTTCCGTAGGACTCTCTTCTCTGACCTGAGTCTCCTTTGGAACTCTGCAGGTTCTA
+
CCCCCCCAFFFFGGGGGGDGGGHHGGGBAEHGHGGGFGEGDHHHHGGGGGGGFHGHHHHEEGCGGGGGGGGHFHHGGGGHGHHHHGGGGGBDGGHGHHHHHHHGGHHGHHGGHHGGGGGHHHHHHHHHHHGHHGGGGGHGHHGHHGGGGGGGGGGGGG-ADFFFFFFFFFFFFFFFFFFFFFFFFFFFFFFFFFFFFFFFFFFFFFFFFFFFFFFFFFFFFFFFFFFFFFFFFFFFFFFFFFFFFFFFFF;
@M05620:37:000000000-D9766:1:1101:24313:5933 1:N:0:31
ACCACACCTTCTACAATGAGCTGCGGGTGGCTCCCGAGGAGCACCCCGTGCTGCTGACCGAGGCCCCCCTGAACCCCAAGGCCAACCGCGAGAAGATGACAGGTCTGTGCCCAGCTACCTCTTCTGATGGCCGTCTACCTCCTTAATAGCCTCCCGGAACCACGCCCTTTCTAGCTGGTTATCTCTTCTGCCGTTTTCCGTAGGACTCTCTTCAATAACCTGCATCTCCTTTGGTACTCTGCCGGATCTAG
+
AA>>AA1AFFF13FG1AFGED1B1A0AEAAGH1FAA/EF/AGHHHG?E//E>111BG0BEE//E/>/EEGGBH1/<EE///<G///?<B/B<//<<111<11??1?01=11>1.<111>110DG0<0=00/<--;..00;0.;C00:0<::;/:.9AA--...;99A-9CB0;00//;;BBF/BF/FFFF//;-;9EFFBB-;BFFFFF/;F9//////:/;F-;B///;BFF/-9/BF/99/----;9//
@M05620:37:000000000-D9766:1:1101:24319:5950 1:N:0:31
GAGACTGCTTTGGCAGAAAGTTATATCTTACTCCAACAGTTCCCCCTGGACCTGGGAAAGATTCTCGCCTGCCCTACAAAGCCTGACACAAGTGGCAAACAGGTCAGTGGCCAGCTACCTCTTCTGATGGCCGCCTAACTCATTAATAGCCTCCAGGAGCTACGCCCTTTCTCACTGGTTATCTCTTCTGCCGTTTTCCGTAGGACTCTCTTCAATAACCTGAGTCTCCTTTGCAACTCTGCATGCACTAG
+
1>A1>DBFFFDFFGF11B11A3D3D33DD3BF11B1BA0BDFDGHGCFG0AFH0GAAFGGABDFB2BFEGH00/ABFG1B0BBBBGF1@0/01B1?0100>>/BBB0B@0?>BEC1BF0>11BB2B221BBF@/<A/<BFGGGG>1222@@DFGFC0?/??11?<>>-0>><1<<==0<100==GFH=0=0<<<CCEGFGGC:::/;;G0CCC00;0;9;;.;/;;F0CFG990;00=;00;C0900;099
@M05620:37:000000000-D9766:1:1101:18214:5981 1:N:0:31
AGTGCCAGCTCTCAATCGCACAGGGGACCCAGGGCCTGGCCCCTCCATCCAGAAAACCTATGACCTCACCCGCTACCTGGAGCACCAACTCCGCAGCTTGGCTGGGACCTATGTGAGTATCCAGCGTAGGAATCTGGGAGTTGGGGAGGAGTGAGGAGTTGGGGAAAGACAGTCCTAACCGTGGAGGGTTCTGGTAAATGATGGGGTGAGGAGGGGCTCTTTGGCTCCCACCAGTCCCCCTGTCTGGTCTA
+
CCABCFFFCFFFGGGGGGGGGGHGGGGGGGHHGGGGGGHHHHGHGGHHHHHHGHHHHGHHHHHHHHHHHHHGGEGGHHHHHHHHHHHHGHHHGGGGGGHHGHHGGGHHGHHHHHHHHHHHHHHHHGGGGGHHHHHHHHHGEHHHGGGGGGGHHHHHHGHHHHGGGGHHGHHHHHHHHHHHGGEGGGGGFGGGGGFGGGGGGGGGGGFFFFFFFFFFFFFFFFFFFFFFFFFFFFFFFFFFFFFFFFFFFFF
@M05620:37:000000000-D9766:1:1101:24735:5983 1:N:0:31
ACCACACCTTCTACAATGAGCTGCGTGTGGCTCCCGAGGAGCACCCCGTGCTGCTGACCGAGGCCCCCCTGAACCCCAAGGCCAACCGCGAGAAGATGAACCCAGGTGCGTGGCCCGCTCCCTCTTCTGGTGGCCGCCTCCCTCCTTCCTGGCCTCCCGGCGCTGCGCCCTTTCTCACTGGTTCTCTCTTCTGCCGTTTTCCGTAGGCCTCTCTTCTCTGCCCTGCGTCTCCTTTGGAACTCTGCCGGTTC
+
BBBABBBBFFFFGGGGGGGFGFHFGEEBCEHHFGGEGGGGGHHHHGGGGGGGHHHHHHHGGGGGGGGGGGGHGHHGGGGHGHHE?CEEFFGC@FFHHHH2FGD?GGHF?AFD>DHHGGG@DFGHHFGHHHHGGHHFGGGGGGGGGGGGFGGGGGGGGEG?=-;B@DFFFFFFFFFB/;FF.;9F/FFFFFFFFFFFFFFFFBA/.A9/;BFFFFBFFFFF/B.F9999@DFFFFFFFFEFFFFFF/;-@A.
@M05620:37:000000000-D9766:1:1101:6850:5995 1:N:0:31
GAGGCTGCTTTGGAAGAAACTCATAGATTACTGCAACAGTTCCCCCTGGACCTGGAAAAGTTTCTTGCCTGGCTTACAGAAGCTGAAACAACTGCCAATTGGATACTCCACGTCAGGAGCAACTAATAGCAGCCTCAACAGGCGAACCGGCGATAATGACCCACTGGACAGTCGTTCAGAACTTTCCGATTTCGCACTCTTGTGGATCCCCTAGCCAAATTAACAACATTTGTCATTTTCACTGAGAAGCC
+
BBBBBBFBFFFFGAGGGGGGGGHHGHAGGGHHHHGHFHHFHHHHHGGGHGHHHHH2FGHHBGHHHDFGHHHHGGHHHHHHHFHFHH3GHHHHHHHGHHH3BG3E4EF3BFGE1F1EF3///30B3B4BB34B2?2B3B232?/>/</<//>C/A.>D111>0..FGC/<GEGB..<</G0;:0CGG0..:CGGHGBGGG0C090;:FFF/9;.;9B9FFGGE0BF/;.;;F/9//;F//9:BFFE/9BFFF
@M05620:37:000000000-D9766:1:1101:16998:6001 1:N:0:31
GAGGCTGCTTTGGAAGAACCTCATAGATTACTGCAACAGTTCCCCCTGGAACTGGACAAGTGTCTTGCCTGGCTTACAGAAGCTGAAACACCTGAGACTGCCCGAGGCCAAGGCAAGCGTAAATAACCGATTTCACAACAATGGAGCAACACACGGAACTATAGCAGGATTAGCACTTGAGTCTGCCCAGCCCGTAAACGATGGGGGGACGAACGGAACTATACCATCCAGCCGTCCCTCAATCTGAAATA
+
>1AAAAC11B@DC1BFG11AAB1BABAAAGAAFDGHB0GEGHHDHGC//F1AAB0B0B00D1BFBDA1B11FGGFGH1FBBBG@1G@BE0>B0B>01@FC00>/>/>/>/>//?00/////</2211<B////B2B21/?/<@1100/?0</////-<-111<11=1.>000</000/0000000=0:0.;..;--:.0.;.;...-99-9-----;9-;////9//;9F//---;--/9-///99////9
@M05620:37:000000000-D9766:1:1101:7852:6001 1:N:0:31
ACCACACCTTCTACAATGCGCTGCGTGCGGCTCCCGAGGAGCACCCCGTGCTGCTGACCGAGGCCCCCCTGAACCCCAAGGCCAACCGCGCGAAGATGAGCCGGCGAGCTGTGTGAGTCTCCACCTCCTGTCTTCGGGCCTTCCTGCCGTCCTCGCCTTTCGGCGCAGACCCTTATAACCCTGGTCGTCTCTGGTAACTCTTTGGGTGCGCATGTCTCCTCTGACCCGCATCAGGCACTCTGCCGGGTCTG
+
AAAAAAA11CFFGGGFDG11A0EEGEE000AAEAF?/EG//GHAGGE//?>?1@1CGH0//E?EGEG/E//0FE/EGEAGECGHHGC@GC///>>.=11<10----<--;/0/;:0;0:0;:0/;9../;0/000...-9./0/00/.-----/-----/;9@@---9----///9//99--;-//-9;:-//;B//////;///-9--99---9/////-;B/;/--;--9////-;-:/9//--;-;-/
@M05620:37:000000000-D9766:1:1101:22491:6002 1:N:0:31
AGTGCCAGCTCTCAATCGCACAGGGGACCCAGGGCCTGGCCCCTCCATCCAGAAAACCTATGACCTCACCCGCTACCTGGAGCACCAACTCCGCAGCTTGGCTGGGACCTATGTGAGTATCCAGCGTAGGAATCTGGGAGTTGGGGAGGAGTGAGGAGTTGGGGAAAGACAGTCCTAACCGTGGAGGGTTCTGGTAAATGATGGGGTGAGGAGGGGCTCTTTGGCTCCCACCAGTCCCCCTGTCTGGTCTA
+
AAAAA@FFBFFFGFGGGFFFGGHFFEFGFECGFEEEFCHGHHEGGGHHHFHHHHFGGGHHHHFHHHHHHHHEFEGGHHGFGGHHEGHHGGHHGGCCF3GGGHHGGEHHGHHHHHHFGGHHHFHHEGGDCDGHHHHHGHHGCGHHGGGGDFGHHFHHHGHHHHGGGGHHHGFH=CHHHHHHGGEGGGGGGGGGGGCFGGGGGGGFGGFCAAFFFFFFCFFFFFFFBFFFAFFFFFFFFFFFFFFFFBFFFF9
@M05620:37:000000000-D9766:1:1101:9904:6007 1:N:0:31
GAGGCTGCTTTGGAAGAAACTCATAGATTACTGCAACAGCTCCCCCTGGACCTGGACAAGTTTCTTGACTCGCTTACAGAAGCTGAAACAACGCAGAAGGGCCTACAGGATGTTACGCGTAAGGAAAAGCACATAGAAGAGTAGCAAGGAGTAAAATATCAGAATAAAAAATGGCTAATAAAGCAGGCATTTGGCACATATCACGCTTGAGGAGCCAATTTAACAACTCTCAGCATTTGAACTTTAAACTG
+
A1>AA1>>BD3D1E1FGBCGBGBGBGGABABAGDB1ABB0ABB0EGCF/BA0AB0F0F0BFFBBAF12B11BEFAEG1BGHHGGGDFHHFEH>>//>BB>//?>0>B1001112B>/?<//?0BF00CG0100@1@FG1101211@10/?/??F11<1<?11111><<>F-011</<00=0000<CG..00<00/00/:00=0::::...09999AFF/C090CFF.;;C;90/;FFFB09C//:/;////
@M05620:37:000000000-D9766:1:1101:15492:6015 1:N:0:31
ACCACACCTTCTACAATGAGCTGCGTGTGGCTCCCGAGGAGCACCCCGTGCTGCTGACCGAGGCCCCCCTGAACCCCAAGGCCAACCGCGAGAAGATGCCCAGGTGAGTGGCCCGCTACCTCTTCTGGTGGCCGCCTCCCTCCTTCCTGGCCTCCCGGAGCTGCGCCCTTTCTCACTGGTTCTCTCTTCTGCCGTTTTCCGTAGGACTCTCTTCTCTGACCTGAGTCTCCTTTGGAACTCTGCAGGTTCTA
+
CCCCCCCCFFFFGGGGGGGGGGHHGGGGHGHGHGGGEGGCGHHHHGGGGGGGHHHHHHHGGGGGGGGGGGGHHHHGGGGHGHHHHGGGGGGGGGHHHHHHHHHFGHHHHGGGHHGGGGGHHHHHHHHHHHGHHGGGGGHGHHGHHGGGGGGGGGGGGD-ADGFGGGFFFFFFFFFFFFFFFFFFFFFFFFFFFFDFFFFFFFFFFFFFFFFFFFFFFFFFFFFFFFFFFFFFFFFFFFFFFFFFFFFFFFF
@M05620:37:000000000-D9766:1:1101:17900:6020 1:N:0:31
ACCACACCTTCTACAATGAGCTGCGTGTGGCTCCCGAGGAGCACCCCGTGCTGCTGACCGAGGCCCCCCTGAACCCCAAGGCCAACCGCGAGAAGATGAACCCAGGGGAGGGGCCCGCTACCTCTTCTGGGGGCCGCCTCCCTCCTTCCTGGCCTCCCGGCGCTGCGCCCTTTCTCACTGGTTCTCTCTTCGCCCGTTTTCCGTAGGACTCTCTTCTCTGACCTGGGTCTCCTTGGGAACTCTGCGGGTTT
+
BBAABBBBFFFFGGGGGGGFGDHHGEFAAEGHFGGGGGGGGHHHHGGGDEGGGHGHHHHGGGGGGGGGGGFHHHHGGGGHGHHGHGGEDFGGGGHGHHHGHHA<F//</<->->C<<-<-C/0:C;:0C0/;?D-:B-.;E9/C9F9FB/;9FA/FF.D@--9-9.9@F-BF///9B//;9F/9///9B/:..;.9@FFEF/./.;.B9/:/;BB/9:/;/;//.../9.B9BF/;.;9./:9//-;>B..
@M05620:37:000000000-D9766:1:1101:13055:6038 1:N:0:31
AGTGCCAGCTCTCAATCGCACAGGGGACCCAGGGCCTGGCCCCTCCATCCAGAAAACCTATGACCTCACCCGCTACCTGGAGCACCAACTCCGCAGCTTGGCTGGGACCTATGTGAGTATCCAGCGTAGGAATCTGGGAGTTGGGGAGGAGTGAGGAGTTGGGGAAAGACAGTCCTAACCGTGGAGGGTTCTGGTAAATGATGGGGTGAGGAGGGGCTCTTTGGCTCCCACCAGTCCCCCTGTCTGGTCTA
+
AA>AAFFFCFFFGFGGGGGCGGHHGGFEFGHHFEGGGGHHHHGHGGFHHHHHHFFFGGHHHGHHHHHHHHHFG>EGHHHHEGHHHHHHGHHGEFCGEHFGGHHGGGHHGHHHHHHHHHHHHHHHHGGGGGHHHHHHHHGGGHHHGGEGGGEGHHHHGGHHHHGGGGHHHHHHHHHHHHHHGGFGGGGGCGGGGGFGGGGGGGGGGGFFFFFFFFFFFFFFFFFFFFFFFFFFFFFFFFFFFFFFFFFFFFF
@M05620:37:000000000-D9766:1:1101:9875:6080 1:N:0:31
GCGGCTGCTTTGGAAGCAACTCATAGATTCCTGCCCCAGTTCCCCCTGTCCCTGGAACCGTTTCTTGCCTGGCTTACAGAAGCTGAAACAACTGCCAATTGGATGCTACCCGTACGGAAAGGCTCCTAGCAGACTCCCAGGGAGTCACAGCGCTGCTGAACCAATGGCAAGTAAGTCAGGCCTTTCCGCTTTCGCACTCTTGTGGATCCAATTGACCCATTCTCAGCATTTGTACTTGTAACTGACACGCC
+
AA?AB>AAFF5BFGGA4BFGBFBF5DGHD5DFGH22F2BBDGHHHGEF33BBGE12BAAEEEGGAFGGHHHHHHG@GHH5GHHHFFGHHGGHHHHH3@FFFH3FCGFGHHHGE/>EEFG/00FEGGHFG1BGGHHHGEHFFD/C?0F111/>@C@/?F1><FF.FGEG01C<0<<=GHHHH.CGHHHGGDGG0CDDGGFFGFGGDFFGGG0CFG00;/CFGFGBFGGGGGGGGGGGFFFF/FFFBB:/9@E
@M05620:37:000000000-D9766:1:1101:14747:6091 1:N:0:31
AGTGCCAGCTCTCAATCGCACAGGGGACCCAGGGCCTGGCCCCTCCATCCAGAAAACCTATGACCTCACCCGCTACCTGGAGCACCAACTCCGCAGCTTGGCTGGGACCTATGTGAGTATCCAGCGTAGGAATCTGGGAGTTGGGGAGGAGTGAGGAGTTGGGGAAAGACAGTCCTAACCGTGGAGGGTTCTGGTAAATGATGGGGTGAGGAGGGGCTCTTTGGCTCCCACCAGTCCCCCTGTCTGGTCTA
+
>3AABFDFBFFFGGGGGFFCE?FHCGGEGE2FFFGGGGGGHGEEEEBGHF3B3B3BGE33BF5FFHGFHHHFGFEGHDGHHHHGGGHHGGHHGGGGGCGGFHHGGGHHGGHHHGFHHGGHHFHHHCDGCGHHHHHHHBHF?FFHGCGCCDDGFFHHFGGFHFGGGGGHFHHHHHHHBGB.B;;?FGGGFFFFGG0CGGGGGGFFEGDB?F./..;@--9B/BFFF//EFFFFAAFB//;DBFFB9FFBBFF
@M05620:37:000000000-D9766:1:1101:20140:6098 1:N:0:31
ACCACACCTTCTACAATGAGCTGCGTGTGGCTCCCGAGGAGCACCCCGTGCTGCTGACCGAGGCCCCCCTGAACCACAAGGCCAACCGCGAGAAGATGCCCAGGTGAGTCGCCCGCTACCGATTCTGGTGGCCGCCTCCCTCCTTCCTGGAATCACGGAGCTGAGCCCTTTCTCACTGGTTATCTATTCTGCCGTTTTCCGTAGGACTCTCTTCTCTGACCAGAGTCTCCTTTGGAACTCTGCAGGTTCTA
+
>AAAAA?AFFF@BGGDFGG1D1F1EAEEH0GHFGEEEEGAEHHHHG?EA/E/1A1BGCGGGC/>/E/EEGGHHG/0?FG0?GHC</?<E?CC//?F11?FFFH/?FGHH1</?ECGGGGE-.<.==0D0/<GH--;.;CEH/.;FGGGGGB/090;A9-9@F/09FG.:FFF/;/;BFFFF/BFE/;FFFFFF@BFFFF/ABFBBFFFFFFFB//BFFFFF/-9;BFFFFFBFFFFBFFFFFFFFAAF/:;
@M05620:37:000000000-D9766:1:1101:11411:6103 1:N:0:31
ACCACACCTTCTACAATGAGCTGCGTGTGGCTCCCGAGGAGCACCCCGTGCTGCTGACCGAGGCCCCCCTGAACCCCAAGGCCAACCGCGAGAAGATGCCCAGGTGAGTGGCCCGCTACCTCTTCTGGTGGCCGCCTCCCTCCTTCCTGGCCTCCCGGCGCTGCGCCCTTTCTCACTGGTTCTCTCTTCTGCCGTTTTCCGTAGGACTCTCTTCTCTGACCTGGGTCTCCTTTGGAACTCTGCAGGTTCTA
+
ABBABBBBFFFFGGGGGGGGGGHHGAF2AEHHHGFFEEGFGFEHFGGG?EGEGHBGHHFGGGEEFFGEG/CGCFHGGFGHGHHHHFEEDC<BCFFFF<FCHHEFFGF<?FEGGHCGGGGHHHGGHDHFGGDGFCCCGGHGHHGHHGGGGGGGGGGGGG-9;@FFFFFFFFFFFF/FFFFFFFFFFFFF;9FFFFFFFFFFFFF?DFFFFFFFFF//:B9FFFE..;9.;BBFFFFFFFFFFFFFFFAFFFF
@M05620:37:000000000-D9766:1:1101:18439:6141 1:N:0:31
AGTGCCAGCTCTCAATCGCACAGGGGACCCAGGGCCTGGCCCCTCCATCCAGAAAACCTATGACCTCACCCGCTACCTGGAGCACCAACTCCGCAGCTTGGCTGGGACCTATGTGAGTATCCAGCGTAGGAATCTGGGAGTTGGGGAGGAGTGAGGAGTTGGGGAAAGACAGTCCTAACCGTGGAGGGTTCTGGTAAATGATGGGGTGAGGAGGGGCTCTTTGGCTCCCACCAGTCCCCCTGTCTGGTCTA
+
ABBBBFFFBFFFGGGGGGGGGGHHGGGGGGHHGGGGDFGGCHGHGGHHHHHHFHGHHGHEHGEHHHHHHHHGGEFGHHHHHHHHHHHHGHHHGFGGGGHHGHHGGEHFEHHHHHHHHHHHHHHHHGEGGGHHHHHHGHFGDGHHGGGGGGGHHGHHHGH/GHGGGGHHHHEHHHHHFFHHGGEGGGGGDGGGGGCFGGGGGGGGGGFFEFFFFFFFFDFFFFFFFFFFFFFFFFFFFFFFFFFFEFFFFFB
@M05620:37:000000000-D9766:1:1101:12473:6160 1:N:0:31
ACCACACCTTCTACAATGAGCTGCGTGTGGCTCCCGAGGAGCACCCCGTGCTGCTGACCGAGGCCCCCCTGAACCCCAAGGCCAACCGCGAGAAGATGAACCCAGGTGCGTGGCCCGCTCCCTCTTCTGGTGGCCGCCTCCCTCCTTCCTGGCCTCCCGGCGCTGCGCCCTTTCTCACTGGTTCTCTCTTCTGCCGTTTTCCGTGGGACTCTCTTCTCTGCCCTGCGCCTCCTTTGGAACTCTGCAGGTTC
+
BBBBBBBACFFFGGGGGG55FGHHGFGAAEHGGEFE?EFCEHHFHGGAAEEFFHFHHHHEEGCGGGGGGEEGHHHGGGGHGHHHHGGGGG<CCGHBFGHHGHGFGGFF1>CDGGHHG-C-EGHFFEDGHFHG?HFGGGFGGEFG.;CFFGGBFGGFG;EG?A@=FDBFFFFFFFFF/BBFFFF9FFF/;FFFFFFFDFFFFFDB.;B9FFFFFFFFB//9/;9B..--99;EFFFFFB/;BBFBF/;AAF9
@M05620:37:000000000-D9766:1:1101:15151:6160 1:N:0:31
ACCACACCTTCTACAATGAGCTGCGTGTGGCTCCCGAGGAGCACCCCGTGCTGCTGACCGAGGCCCCCCTGAACCCCAAGGCCAACCGCGAGAAGATGACAGGTGCGTGGCCCGCTACCTCTTCTGGTGGCCGCCTCCCTCCTTCCTGGCCTCCCGGCGCTGCGCCCTTTCTCCCTGGTTCTCTCTTCTGCCGTTTTCCGTAGGCCTCTCTTCTCTGCCCTGCGTCTCCTTTGGCACTCTGCAGGTTCTAG
+
AAA1AAAAFFCFGGGGDFB1E1A1E0ABB0GH1FFECEE?GFHHGGEGEEGGGFH1GGHEEGCGEAEGGGGFFFGGGGCH/<GCEF//>BB</CCB><D11?F?F1<??CGHHGGG-<GHHHHHHHHGHGHHCCCCGGEHHFGGGGBFBFFGGGGG@-A@@@F@@F@@FFFFF/FFFFBF/FFFFFF;BFFF@;BFEFFFFFFF/BBFFFFFFFFFFFFFFFF@F?FFFBFBFF/BF-;BFF/BF;BFFFB
@M05620:37:000000000-D9766:1:1101:14552:6162 1:N:0:31
ACCACACCTTCTACAATGAGCTGCGTGTGGCTCCCGAGGAGCACCCCGTGCTGCTGACCGAGGCCCCCCTGAACCCCAAGGCCAACCGCGAGAAGATGAACCCAGGTGAGGGGCCCGCTCCCTCTTCTGGTGGCCGCCTCCCTCCTTCCTGGCCTCCCGGCGCTGCGCCCTTTCTCACTGGTTCTCTCTTCTGCCGTTTTCCGTCGGACTCTCTTCTCTGCCCTGAGTCTCCTTTGGAACTCTGCAGGATC
+
BBBBBBBBFFFFFGGGFGBAGGHCGAE2B2CGEFGEEFGEEHHHHGGEEAEFFHHBHHGGGGGGGGGGGCEHEFHGGF?GFHHGHG?<CC</BDFEGFFFGGD/</??100?<@@C-<--<CGF/GFHF00;CFHGGGDGEAFFDGFFF0CFFFFFFEDGG;->@D-BFBBFFFBF/BBFEFFFFFF/FF/FFB9BDDFFFF.9.9--@BFFFFBBFFBB/;.;A;./;:BFFEFBF/9;BFFEE;/..;9
@M05620:37:000000000-D9766:1:1101:15725:6173 1:N:0:31
AGTGCCAGCTCTCAATCGCACAGGGGACCCAGGGCCTGGCCCCTCCATCCAGAAAACCTATGACCTCACCCGCTACCTGGAGCACCAACTCCGCAGCTTGGCTGGGACCTATGTGATTATCCAGCGTAGGAATCTGGGAGTTGGGGAGGAGTGAGGAGTTGGGGAAAGACAGTCCTAACCGTGGAGGGTTCTGGTAAATGATGGGGTGAGGAGGGGCTCTTTGGCTCCCACCAGTCCCCCTGTCTGGTCTA
+
ABAABFFFCFFFGGGGGGGGGGHHGGGGGGGHGGGGGGHGHHGHGGHHHHHHHHHHHGHEHHFHHHHFHHHGGFGGHHHHGGHHHHHHGHHHGGEFGGHHGHHGGGHHGHGHHHHGHHHHHHHHHGGGGGHHHHHHHHHGGHGGGCGGGGGGHHGHHGHHHGGGGGHHHHHHHHHHEGHHGGEGDGGGEAFGGGGFFFGGFGGGGGFFFFFFFFFFFFFFFFFFFFFFFFFFFFFFFFFFFFFFFFFFFFF
@M05620:37:000000000-D9766:1:1101:14210:6250 1:N:0:31
AGTGCCAGCTCTCAATCGCACAGGGGACCCAGGGCCTGGCCCCTCCATCCAGAAAACCTATGACCTCACCCGCTACCTGGAGCACCAACTCCGCAGCTTGGCTGGGACCTATGTGAGTATCCAGCGTAGGAATCTGGCCGTTGGGGCGGAGTGAGGGGTTGGGGCAAGGCAGTCCTAACCGTGGAGGGCTCTGGTAAATGACCGGGTGAGGAGGGGCTCTTTGGCTCCCACCAGTCCCCCTGTCTGGTCTA
+
AAABAFFFBFFFG4FGGGGGGGHGGGGGGGHHGGEFGGHHHHGHGGGHHHFHHFHHGEHHHHHHHHHHHHHGGE/EGGHH2FH1G?1?E3GGAF//ECB3?33F/E00/2B3B3B3FF33?33??C<//?<FCFGH110>///<A?.<@-:.:00..;;-9:-;.-.9..99B/9//;.9-A:-..AD.;E////9;/F////99@DF.A?/..--==E/:///;FFFF.AD.A9///:A-A/;9BFBF//
@M05620:37:000000000-D9766:1:1101:18835:6261 1:N:0:31
ACCACACCTTCTACAATGAGCTGCGTGTGGCTCCCGAGGAGCACCCCGTGCTGCTGACCGAGGCCCCCCTGAACCCCAAGGCCAACCGCGAGAAGATGCCCAGGTGAGTGGCCCGCTACCTCTTCTGGTGGCCGCCTCCCTCCTTCCTGGCCTCCCGGAGCTGCGCCCTTTCTCACTGGTTCTCTCTTCTGCCGTTTTCCGTAGGACTCTCTTCTCTGACCTGAGTCTCCTTTGTAACTCTGCAGGTTCTA
+
AAA1A?AAFFCDGFGFFFGBD1B1E0AB00GHBFGCEEG?EHGHHGEG/AEC1BAAGHGG/E@EE/>FGGGBG1?EGG/>//GCEFC?CC@//?0<1111<F/FCCF<11?<0FCCGGGFGHHGHHBGDCCGH@CCFC.CGFCCFF9BFBFFFFEAB?-@AFB/@AF@-BFFFF/BBFF9BBBFFFF/BFFBB@A-B9B9AFABBBFFFFFFFF9FFF//BFBBF/9BBBFFF///;9;99FFF/-9BFF:
@M05620:37:000000000-D9766:1:1101:9792:6262 1:N:0:31
GAGGCTGCTTTGGAAGAAACTGACAAGCCAGGGACAAAAGATCGGAAGAGCACACGTCTGAACTCCAGTCACGTGACAGCATCTCGTATGCCGTCTTCTGCTTGAAAAAAAAAAAAGTATCCAGCGTAGGAATCTGGGAGTTGGGGAGGAGTGAGGAATTGGGTAAAGACAGTCCTAACCGTGGAGGGTGCTGGTAAATGATGGGGTGAGGAGGGGATCTTTAGCTCCCACCAGTCCCCCTGTCTCAACTC
+
BABBBBFAFFFFGGGGGGGGGGGFHHHHGHFHGDGGHHHHFHHHGEFGEHHHFF1EFHFGHHFHFGFCGHHG1B11153125BFDGF1EBGHGAEFGHHHDFHG?FG30/<////>/@2>22@1?//?</FFFH1110<<.0FB-AE@-.</.<CFF/0C0/..;/0;CGFF;090BBFG-..9.E?-...9CB/0://BF9FB..:9A../..-;.99BFB/9BBFB.BFAF.//;;.;-.;BB;//9//
@M05620:37:000000000-D9766:1:1101:11614:6279 1:N:0:31
ACCACACCTTCTACAATGAGCTGCGTGTGGCTCCCGAGGAGCACCCCGTGCTGCTGACCGAGGCCCCCCTGAACCCCAAGGCCAACCGCGAGAAGATGCCCAGGTGAGTGGCCCGCTACCTCTTCTGGTGGCCGCCTCCCTCCTTCCTGGCCTCCCGGAGCTGCGCCCTTTCTCACTGGTTCTCTCTTCTGCCGTTTTCCGTAGGACTCTCTTCTCTGACCTGAGTCTCCTTTGGAACTCTGCAGGTTCTA
+
AAA?ABBBFFFFGGGGFGGFGBGHGEE24BGHCFGEFGGCEHHHHGEGEEGGGHHFHHHGCGCGGAEGGGFFHHHGGGGHFFHHHGE?DGGCCGGFFGDHHHHGHHHHGHGGHHGGGGGHHHHHHHGHHFGHHGGGGGGGHHGHGGGGFFFGGGGGGG-ABGGG@GFB<FFFFFFFFFFFFFFFFFFFFFFFFBFFFFFFFFFFFFFFFFFFFFFFFFFFFFFFFFFFFFFFFFFFFFFFFFFFFFFFFFF
@M05620:37:000000000-D9766:1:1101:8106:6282 1:N:0:31
AGTGCCAGCTCTCCATCGCACAGGGGACCCAGCGCCTGGCCCCTCCATCCAGAAAAACTATGACCTCACCCGCTACCAGGGGCACCCACTCCGCAGCTTGGCTGGGAGGTATCTTGCGTCTCCCGCGGGGGACTCTGGTCCTTGGGTCGGGGTGCGGCGATGGGGAACGCCTGTCCTATCCGTGGTGGGTTCTGGTAATTGATGGGGTGCGGCGCGGCTCTTTGGCTCCCCCCAGTCCCTCTGTCTGGTCT
+
>1>>>BD1>CFFAFFBAAE1E0BAC00000AA00A//FBFAGG/EEG1B01GFH100B1AADDFGDB1B00>>/>>G11?//>E?FE??BF>/?/<<F1<EF1/?/0//?121@2@F/?</?F0?A>----9;=9C00;;0=00/..;:A---;B-@-;-;99-9:-A-9;--;F////9999---;9;9A-//;;////;/9/9-BB>-9@@--9--999/;F/;BFEF9----;BBF/;B/9/;BFFFF
@M05620:37:000000000-D9766:1:1101:7603:6301 1:N:0:31
AGTGCCAGCTCTCAATCGCACAGGGGACCCAGGGCCTGGCCCCTCCATCCAGAAAACCTATGACCTCACCCGCTACCTGGAGCACCAACTCCGCAGCTTGGCTGGGACCTATGTGAGTATCCAGCGTAGGAATCTGGGAGTTGGGGAGGAGTGAGGAGTTGGGGAAAGACAGTCCTAACCGTGGAGGGTTCTGGTAAATGATGGGGTGAGGAGGGGCTCTTTGGCTCCCACCAGTCCCCCTGTCTGGTCTA
+
>A>>AFFFBFFFGFGGGGE2E2BCF?EFEEFHBEEEFGHHHHGHGGGHHGHHHHHGHGHHHGHHHGHHHHHGG>EEHHHHBFHHHHCFEHGFEFCGEHGHGHHGGGHHGHHHHHHHHHHHHHHHHGGGGGHHHHHHHHCFGHHHGGFFGFEGHFHHGGHHHHGGGGHHHHHHHHHHHHHHGEGGEGGGEGGGGGFGGGGGGGGGGGFFFFFFFFFFFFFFFFFFFFFFFFFFFFFFFFFFFFFFFFFFFFB
@M05620:37:000000000-D9766:1:1101:9816:6304 1:N:0:31
AGTGCCAGCTCTCAATCGCACAGGGGACCCAGGGCCTGGCCCCTCCATCCAGAAAACCTATGACCTCACCCGCTACCTGGAGCACCAACTCCGCAGCTTGGCTGGGACCTATGTGAGTATCCAGCGTAGGAATCTGGGAGTTGGGGAGGAGTGAGGAGTTGGGGAAAGACAGTCCTAACCGTGGAGGGTTCTGGTAAATGATGGGGTGAGGAGGGGCTCTTTGGCTCCCACCAGTCCCCCTGTCTGGTCTA
+
AAAACFFFCFFFGGGGGGGGGGHHGGGGGGHHGGGGGGHHHHGHGGHHHHHHHHHHHGHHHHHHHHHHHHHGGGGGHHHHHHHGHHHHGHHHGGGGGHHHGHHGGGHHGHHHHHHHHHHHHHHHHGGGGGHHHHHHHHHGGHHHGGGGGGGHHHHHHGHHHHGGGGHHGHHHHHHHHHHHGFEGGGGG;FFGGGFFGGGGGGGGGGFFFFFFFFFFFFFFFFFFFFFFFFFFFFFFFFFFFFFFFFFFFF0
@M05620:37:000000000-D9766:1:1101:9850:6308 1:N:0:31
AGTGCCAGCTCTCAATCGCACAGGGGACCCAGGGCCTGGCCCCTCCATCCAGAAAACCTATGACCTCACCCGCTACCTGGAGCACCCACTCCGCAGCTTGGCTGGGACCTATGTGAGTATCCAGCGTAGGAATCTGGGAGTTGGGGAGGAGTGAGGAGTTGGGGAAAGACAGTCCTAACCGTGGAGGGTTCTGGTAAATGATGGGGTGAGGAGGGGCTCTTTGGCTCCCACCAGTCCCCCTGTCTGGTCTA
+
AA>AAFBFBFFFG4FGGFGCEEHGGEEGGGHHFGEECFHHGHGHGGBGHHHHHFHGGGHHEFFHHFFFGGHGE>/>GBGGFFGGHH1?EHHGFGGGGHDGGHHGGGHHGHFHHHHHHHHHHHFHHGGDGGGDGHHFFF?CGHHHG-.<@.<CG0DGCDHHHFGG.:.CBG/CGHHHCCGG@GGG.;ABGGGGGGFFFFFGFGGFGFFBFF?/ADBBBBFFFFFFFFFFFBFFEFFFFFFFBFFFFFFFFF/
@M05620:37:000000000-D9766:1:1101:24981:6313 1:N:0:31
ACCACACCTTCTACAATGAGCTGCGTGTGGCTCCCGAGGAGCACCCCGTGCTGCTGACCGAGGCCCCCCTGAACCCCAAGGCCAACCGCGAGAAGATTAACCCGGGTGCGTGGCCCGCTCCCTCTTCTGGTGGCCGCCTCCCTCCTTCCTGGCCTCCCGGCGCTGCGCCCTTTCTCACTGGTTCTCTCTTCTGCCGTTTTCCGTAGGACTCTCTTCTCTGTCCTGCGTCTCCTTTGCAACTCTGCCGGTTC
+
>>1AAAAAFFBF3GG13BFFGACFGEEEE0BBFFAE0A/EEGAGGGCGAEG/FDCGDGGG?E>EFEEEGEEHEHHGGGEH/GHH/?E/B/>>?/0?F1?GHGG/>>?/A->A-<>G@@--=E:CC0:GHHCG.;.;A?AFE.9FGF0FB9C9AFBAEEB--;>@;B-9A@-FFF//9FB;BFFE////;FFFFFF?AAB-BB-/-9:9BFBBBFBFBBB//9////;;@BFFF/FB/9/9:9F///;--9-
@M05620:37:000000000-D9766:1:1101:18056:6316 1:N:0:31
ACCACACCTTCTACAATGAGCTGCGTGTGGCTCCCGAGGAGCACCCCGTGCTGCTGACCGAGGCCCCCCTGAACCCCAAGGCCAACCGCGAGAAGATGCACCCAGGTGAGTGGCCCGCTATCTCTTCTGGTGGCCGCCTCCCTCCTTCCTGGCCTCCCGGAGCTGCGCCCTTTCTCACTGGTTCTCTCTTCTGCCGTTTTCCGTAGGACTCTCTTCTCTGACCTGAGTCTCCTTTTGCACTCTGCAGGTTC
+
CCCCCCCCFFFFGGGGGGGGGGHHGGGFHGHHHGGGFGGCEHHHHGGGGGGGFHHHHHHGGGGGGGGGGGGHHHHGGGGHGHHHHGGGGGGGGGHHHH2FGC<F/?=FGG1?/FFH-A<@.CGD0DD<000/.<=--AAE.E/::/00;00/.;0;9:.;9-;;0:-;9--:BFFF0000/:;BFFFB9F0000;@DF/.::.:...0;FFFB0:FF000B0:0;/9;F099B000000BFB:00:0.9:0
@M05620:37:000000000-D9766:1:1101:21425:6339 1:N:0:31
AGTGCCAGCTCTCAATCGCACAGGGGACCCAGGGCCTGGCCCCTCCATCCAGAAAACCTATGACCTCACCCGCTACCTGGAGCACCCACTCCGCAGCTTGGCTGGGACCTATGTTGCGTCTCCCGCGTAGGACTCTGGGCGTTGGGGCGGCGTGCGGCGTTGGGGAACGCCCGTCCTAACCGTGGCGGGTTCTGGTAAATGATGGGGTGAGGCGGGGCTCTTTGGCTCCCACCAGTCCCCCTGTCTGGTCT
+
AA>AAFFFBFFFGDGGGGGCGFHCGE2EAEHHBEEEAFHH2GFGGGHHHHHHFGEAGGHHBGDHHFGHHHHGG>EEHHFG2FGHHH1?EGHHDFGEEHFHGGHGGGHFGHHGHHHH3>E/?GHHEGGG/CFFGHHHHH0<CCCGHG?AFGGGGGGFF@-@DFFFF.DE?.;9>DFFFF9FFFDEA;DFF@EFFFFFFFFFFBFFFFADF.;9:@BDFFAFFFFFFFFFFFFFF.ABFFFFFFFFFFFFFFF
@M05620:37:000000000-D9766:1:1101:8029:6341 1:N:0:31
AGTGCCAGCTCTCAATCGCACAGGGGACCCAGGGCCTGGCCCCTCCATCCAGAAAACCTATGACCTCACCCGCTACCTGGAGCACCAACTCCGCAGCTTGGCTGGGACCTATGTGAGTATCCAGCGTAGGAATCTGGGAGTTGGGGAGGAGTGAGGAGTTGGGGAAAGACAGTCCTAACCGTGGAGGGTTCTGGTAAATGATGGGGTGAGGAGGGGCTCTTTGGCTCCCACCAGTCCCCCTGTCTGGTCTA
+
>>AABFFFBFFFGGGGGAFFEEBGAAEGGGHHGGGGGBFFGHGHGGEHHHHGFEEHHGHHH3BGFGBFHHHGGGCGHFGF2FG?FGGHGHHHGGCCGHHHG3G/FGHHGHGHHHHFGBGHHHHHHGGGG?GBGHFHFGHE?CGHGGGGGGDCGHHGHGGHHHG?EGHHEGHGGHGHHHHHFEEAFFGG.;.;CBGGEFFBFGF0A.9@EFFFFFFA@@EFBFF/;FFFFFFBA./B/BFD-ABBB/BBB:F
@M05620:37:000000000-D9766:1:1101:8007:6343 1:N:0:31
AGTGCCAGCTCTCAATCGCACAGGGGACCCAGGGCCTGGCCCCTCCATCCAGAAAACCTATGACCTCACCCGCTACCTGGAGCACCAACTCCGCAGCTTGGCTGGGACCTATGTGAGTATCCAGCGTAGGAATCTGGGAGTTGGGGAGGAGTGAGGAGTTGGGGAAAGCCAGTCCTAACCGTGGAGGGTTCTGGTAAATGATGGGGTGAGGAGGGGCTCTTTGGCTCCCACCAGTCCCCCTGTCTGGTCTA
+
AA>ABDFFBFFFGBFGFGGFEEHGGGGGGGHHGGGGGGGHHHGHGGFHHHHHHCGGGGHHHGGHGFGHHHHGGEEEHHHGFGHHHH1FEHHGFGGGGHGHGHHGGGHHGHCHHHH3GHHHHHDGHGGBBGD2FHHHGH0FGHHGGG.@D.>FG0DG0CHHHGGG...:/;:CGHHHFGHHGGGG.CEGGGFGGGFCFFGGGGGGGGFFFFF/;DFFFFFFFFFFFFFFFBFFFFFFFFFFFFFFFFFFFFF
@M05620:37:000000000-D9766:1:1101:17771:6348 1:N:0:31
AGTGCCAGCTCTCAATCGCACAGGGGACCCAGGGCCTGGCCCCTCCATCCAGAAAACCTATGACCTCACCCGCTACCTGGAGCACCAACTCCGCAGCTTGGCTGGGACCTATGTGAGTATCCAGCGTAGGAATCTGGGAGTTGGGGAGGAGTGAGGAGTTGGGGAAAGACAGTCCTAACCGTGGAGGGTTCTGGTAAATGATGGGGTGAGGAGGGGCTCTTTGGCTCCCACCAGTCCCCCTGTCTGGTCTA
+
ABBBCFFFCFFFGGGGGGGGGGHHGGGGGGHHGGGGGGHHHHGHGGHFHHHHHHHHHGHHHHHHHHHHHHHGGGGGHGHHHHHHGHHHGHHHGGGGGHHHGHHGGGHHGHHHHHHHHHHHHHHHHGGGGGHHHHHHHHHGGHHHGGGGGGGHHHHHHGHHHHGGGGHHGHHHHHHHHHHHGGGGGGGGCFGGGGGGGGHGHGGGGGFFFFFFFFFFFFFFFFHFFFFFFFFFFFFFFFFFFFFFHFFFFFF
@M05620:37:000000000-D9766:1:1101:17855:6355 1:N:0:31
AGTGCCAGCTCTCAATCGCACAGGGCACACAGGGCCTGGCCCCTCCATACAGAAAACCTATGACCTCACCCGCAACCTGGAGCACCCCCTCCGCAGCTTGGCTGGGACCTATGTTGCGTCTCCCGCGTCGGACTCTGGTCGTTGGGGCGGCGTGCGGCGTTGGGGAACGCCCGTCCTAACCGTGGCGGGTTCTGGTAAATGATGGGGTGCGGCGGGGCTCTTTGGCTCCCACCCGTCCCCCTGTCTGGTCT
+
AA>AAFFBAFFDFGGGGGGGGGCFF00A0BEG0ABEFE/F0FAC/EC12BFHHHHHG?EG1GGFHDFFHGFEG/>E0GBEBEHGHH//>EEEAECGEHFGFGHGGGHHGHHHHHHG>/ECEHHHEGGG/ACCGGHHHH00<@CGFG-;AAAG@@F@@9@@@@F@@?-A-;@@@@FFFF/BF@?A@>@@@;EAFFFFFF/BB/;FFFBB@-@@-@=@@@@FFFFFFFFFFFFFF-@;BFFFF@FFFFFFFFF
@M05620:37:000000000-D9766:1:1101:6803:6377 1:N:0:31
ACCACACTTTCTACAATGCGCTGCGTGCGGCTCGCGAGGAGCACCCCTTGCTGCTGACCCAGGCCCCCCTGAACCCCAAGGCCAACCGCGCGAAGATGCCCAGGTGAGTGGCCCGCTACCTCTTCTGGTGGCCGCCTCCCTCCTTCCTGGCCTCCCGGCGCTGCGCCCTTTTTCACTGGTTTTCTCTTTTGCCGTTTTCCGTAGGACTCTCTTCTCTGCCCTGTGTCCCCTTTGGAACTCTGCAGGTTTTA
+
A>AAAAA45BBBFFFGGGBAEEGGGEE22AEAB2AA0AAEEF1BBEE?BBBGFHHHGGH2B?FFFEGGG?AF3FGEEFEHGHGHHGFC>B<>DGG/?F1?>CC.<F<<=FCFHHG---<:CCHH;G0GCHGAG-@?.EEFBFEF0;CFBCFAFGGEDB-;---.99A-;BF/BBBBF/BFF.;FF//9;9BBB-9.;ABFA/.99/BBFFFFFBF;;F//;/.//9//9..;//9B/BFB/9/BF?AF9./
@M05620:37:000000000-D9766:1:1101:7003:6394 1:N:0:31
ACCACACCTTCTACAATGAGCTGCGGGTGGCTCCCGAGGAGCACCCCGTGCTGCTGACCGAGGCCCCCCTGGACCCCAGGGGCAACAGCGAGAAGATGAACCTAGGCGTGTGGCCAGCTCCCTATCTTGGTGGCCGCCAGCCTCATACCTGACCTCACAGCGGTGAGCACTTTATCCCTGGTTCTCTCTGCTGCCGTTTTCAGCCGGCCTCTCTTCTCTGACAAGTGGCACCTTTGGATCTCTGCCGCTTG
+
1A?AAAAAFFFFBBGE3FGFGBG1E00AEAGH1BFE/EE/AFFHHGGGAAEF1BF1FGFE/>/>F/>EEGG/00BEGG/F//>>/<F0B/B//?0C1FF<1F0<?G0A/-.><.C1>.1/<CB0000<=0D..<.A:---.;/9/009;CF/9/0;/.09.;-.-.;BF-/;//////;/-9///;B///:9BB-;B9F-BB//9----9-/9/9/B/F9BB;/-99/99B-BBBB////9;//;/;----
@M05620:37:000000000-D9766:1:1101:11884:6415 1:N:0:31
GAGGCTGCTTTGGAAGAAACTCATAGATTACTGCAACAGTTCCCCCTGGACCTGGAAAAGTTTCTTGCCTGGCTTACAGAAGCTGAAACAACTGCCAATTGGCTGCTACCCGTAAGGAAAGGCTCCTAGAAGACTCCAAGGGAGTAAAAGAGCTGATGAAACAATGGCAAGTAAGTCAGGCATTTCCGCTTTAGCACTCTTGTGGATCCAATTGACACATTCTCAGCATTTGTACTTGTACCTGACACGCC
+
BBCCABFCFFFFGCBBEGGGGGHHHGHHHHFFHGGGFHCBEAGF2BEFA2BFHFHHHHFFFHHEEGFEAGHHHHGCGHH5FGGHGEDGGBFHHCHH33BGF33B1?FHHGHD1>1B33BFGGHFHG3G4FHGFFGHC3BFFA/?/2BF3B/FFH22@@>F222/?GH0FCF1=1?@GHDF<.>GGHF<EGG.=DB<GGCGGGGH.0<:GGHHH0;000:CGGB0C000CC0B;;FFGFFF9CFF//9;AFG
@M05620:37:000000000-D9766:1:1101:21064:6429 1:N:0:31
ACCACACCTTCTACAATGAGCTGCGTGTGGCTCCCGAGGAGCACCCCGTGCTGCTGACCGAGGCCCCCCTGAACCCCAAGGCCAACCGCGAGAAGATGAACCCAGGTGAGTGGCCCGCTCCCTCTTCTGGTGGCCGCCTCCCTCCTTCCTGGCCTCCCGGCGCTGCGCCCTTTCTCACTGGTTCTCTCTTCTGCCGTTTTCCGTAGGACTCTCTTCTCTGACCTGCGTCTCCTTTGGAACTCTGCAGGTTC
+
AAABBBABFFFFGGGFGGGGFFHFEEEEHEHHGGGEEGGCGHHHHGCGFEGGHFFHHHHGGGGGFEEGGGGHHGEGGGGHGHHHHGGGGGGGCDCHGFHHHHG//?FG1FHFCFHECGG-.<CC<GDGGHHHGHHC-CG.:CGFGGGFGGGFGGBFGEGGA?BDF?FFFFFFFFFB9FFFF9/;FFBBFBFFFFFF9.FFFFFFFDF/BFFFFFFFFFFF/BFFFF999AFFBBFFF/BFFFFFF/BF.;/
@M05620:37:000000000-D9766:1:1101:13876:6434 1:N:0:31
AGTGCCAGCTCTCAATCGCACAGGGGACCCAGGGCCTGGCCCCTCCATCCAGAAAACCTATGACCTCACCCGCTACCTGGAGCACCAACTCCGCAGCTTGGCTGGGACCTATGTGAGTATCCAGCGTAGGAATCTGGGAGTTGGGGAGGAGTGAGGAGTTGGGGAAAGACAGTCCTAACCGTGGAGGGTTCTGGTAAATGATGGGGTGAGGAGGGGCTCTTTTGCTCCCACCAGTCCCCCTGTCTGGTCTA
+
>>AABFFFBFFFGGGGGAFFECFHFEFGGGAGGGGGGBFGHHGEGGHHHH3GGFGHFEGGHGFGGHG3FGHFGGEGHFH?GGHGGGHHGHHGGF/EEGHH??BFE/0B<FCF2B?FGGGGHHGHH/?B/?2@C2?F1<CC/?GHGGE@CGDFC0<CCCGCFHG?EEEHFHGFGGHHFCGHGD.9..ACCAFGF090;FFB0C0C.E.;.F?BD.-@D@EB/B/9//B/AFA?9FFFFFFFFEBFFF/;;;/
@M05620:37:000000000-D9766:1:1101:19578:6440 1:N:0:31
ACCACACCTTCTACAATGAGCTGCGTGTGGCTCCCGAGGAGCACCCCGTGCTGCTGACCGAGGCCCCCCTGAACCCCAAGGCCAACCGCGAGAAGATGACAGGTGAGTGGCCCGCTACCTCTTCTGGTGGCCGCCTCCCTCCTTCCTGGCCTCCCGGCGCTGCGCCCTTTCTCACTGGTTCTCTCTTCTGCCGTTTTCCGTAGGACTCTCTTCTCTGCCCTGCGTCTCCTTTGGAACTCTGCAGGTTCTAG
+
CCCCCBCCFFFFGFGGFGGGGGHHGGGGHGHHHGGGGGGGGHHHHGGGGGGGHHHHHHHGGGGGGGGGGGGHHHHGGGGHGHHHHGGGGGFGGGHH2?GHHHGGF1FFGGGHHGGG-AHHHHHHHGFGHGHHGGGGGHGHHGHHHHGGGGGGGGGGF-BCGFFFFFFFFFFFF0FFBFFFFFFFFFFFFFFFF;DFFFFFFFFFBFFFFFFFFFFFF0BEFF.@FFFFFFFFFFFFFFFFFFFFFAFFFF0
@M05620:37:000000000-D9766:1:1101:12324:6452 1:N:0:31
AGTGCCAGCTCTCAATCGCACAGGGGACCCAGGGCCTGGCCCCTCCATCCAGAAAACCTATGACCTCACCCGCTACCTGGAGCACCAACTCCGCAGCTTGGCTGGGACCTATGTGAGTATCCAGCGTAGGAATCTGGGAGTTGGGGAGGAGTGAGGAGTTGGGGAAAGACAGTCCTAACCGTGGAGGGTTCTGGTAAATGATGGGGTGAGGAGGGGCTCTTTGGCTCCCACCAGTCCCCCTGTCTGGTCTA
+
AAAABFFFBFFFGGGGGFGGGGCHFEGGGGHHGGGGGGGHHHGHGGGHHHHHHEFHHGHHHHHHHHHHHHHGGEGGHHHHHGHHHHHHGHHHGGEGGHHHGHHGG?FGGHHHHHHHHHHHHHHHHGDD@GGHHGHHHHHGDGFHGGGGGGEGHHHHGEHHHHGGGGGHHHHHHHHHHHHHGGGGGGGGCFFGGGFGGGGGGGGGGGFFFFFFFFFFFFFFFFFFFFFFFFFFFFFFFFFFFFFFFFFFFFB
@M05620:37:000000000-D9766:1:1101:22069:6469 1:N:0:31
ACCACACCTTCTACAATGAGCTGCGTGTGGCTCCCGAGGAGCACCCCGTGCTGCTGACCGAGGCCCCCCTGAACCCCAAGGCCAACCGCGAGAAGATGAACCCAGTAGCGTGGCCCGCTGCCTCTTCTGGTGGTCGCCTCCCTCCCTCCTGGTCTCCCAGCGCTGCGCCCTTTCTCACTGGTTCTCTCTTCTGCAGTTTTCCGTAGGACTCTCTTCTCTGCCCAGCGTCTCCTTTGGAACTCTGCAGGCTC
+
>AAAAAAAFFFFGGGGFGGFFDGCGAAFEAFH3FGG2AAAAG2FHGEEEEGC5BGFHHHG@00>?1EEFGGB33?EGG>EC?GGHGEEDDG//<2222F22////111<///->0.----.<GH/DD000</.:<-;C.:.;/:C./;./;//0000;/0;-AAD9-;.-;///;FF/9/.:;99B/BFF//;F//B/;F//;/;..//9;B//9BBFF/9/A/:F-A.A.///;/B/99////;;/A..;
@M05620:37:000000000-D9766:1:1101:5274:6567 1:N:0:31
ACCACACCTTCTACAATGAGCTGCGTGTGGCTCCCGAGGAGCACCCCGTGCTGCTGACCGAGGCCCCCCTGAACCCCAAGGCCAACCGCGAGAAGATGCCCAGGTGAGTGGCCCGCTACCTCTTCTGGTGGCCGCCTCCCTCCTTCCTGGCCTCCCGGAGCTGCGCCCTTTCTCACTGGTTCTCTCTTCTGCCGTTTTCCGTAGGACTCTCTTCTCTGACCTGAGTCTCCTTTGGAACTCTGCAGGTTCTA
+
BBBBBBBBFFFFGGGGGGGFGGHHGGGEHGHHHGGGGGG?EHGHHGGFEFGGHHHGHHHGGGCGGGGGGGGHHHHGGGGHGHHHEFGGGG/C//2F>2<FH2?FGCG0?<FACHCCC?CH1GFHHHGDD<.<.<CGG.CEGFGFHBFFGB.CBFFG.--;AFGG?-D-;BFFBF/9F/.:FF/9/BBFFFFFFBDDFA/FDF99A//;BBBFFFFFFF///BFBBFFFFFF/;FFB9FFFBBB/BFFFFF/
@M05620:37:000000000-D9766:1:1101:18151:6574 1:N:0:31
ACCACACCTTCTACAATGAGCTGCGTGTGGCTCCCGAGGAGCACCCCGTGCTGCTGACCGAGGCCCCCCTGAACCCCAAGGCCAACCGCGAGAAGATGACCGGCCCGTGACCCGCTCCCTCTTCTGGTGGCCGCCTCCCTCCTTCCTGGCATCCCGGCGCTGCGCCCTTTCTCCCTGGTTCTCTCTTCTGCCGTTTTCCGTAGGACTCTCTTCTCTGCCCTGCGTCTCCTTTGGCACTCTGCAGGTTCTAG
+
CCCDCCDBFFFFGGGGGGGGGGHHGGGGHGHHHGGGGGGGGHHHHGGGFGGGHHHHHHHGGGGGGGGGGGGHHHHGGGGHGHHHHGGGGGGGGGHHHHHH2<D//>@<D.>FFCGG-E.<C/0CCH0;;.;GGFGGGGGGFDFFGGGGGG:FGGGGFGCFFFFFFFFFFFFFFFFBBAFFFFFFFFFBFFFFFFFFFFFFF?AA0BFFFF00FFF0;BBEFFFFFFFFFFFFFF0BBFFFFFFFFF0:;B;
@M05620:37:000000000-D9766:1:1101:23399:6578 1:N:0:31
GAGGCTGCTTTGGCAGAAACTCATAGATTACTGCAACAGTTCCCCCTGGACCTGGAAAAGTTTCTTGCCTGGCTTACAGAAGCTGAAACAACTGCCACTTGGATGCTACCCGTCCGGAACGGCTCCTAGCAGCCTCCCAGGGCGTCACCGCGCTGCTGAACAACTGGCAAGTACGTCAGGCCTTTCCGCTTTCGCACTCTTGTGGATCCCCTTGACCAATTCTCAGCATTTGTACTTGTACCTGACAAGCC
+
>3>>AAFBFFFFCBGGC4FGFBGHG55FDHFHDF4FGFGGFGHHHGGGAFEGCGF2B32BBFGHHFGGHHH1FBG3GGBF3FGHH33BBFCHH3BFFGGGGHHHF2B@BGHEE11>EEG//?EEGGCBD2BF2FHH//2B</?C////1?@CDG?EHF1<C0<<CHCH/0<D00.:GFGH/.CGHHHGGGGG0CCECGFFGGGGGFGGG/.;FB00//;FFFFB/BFBFBFFF/BFFFFBF9:B9;//;AE
@M05620:37:000000000-D9766:1:1101:17114:6601 1:N:0:31
ACCACACCTTCTACAATGAGCTGCGTGTGGCTCCCGAGGAGCACCCCGTGCTGCTGACCGAGGCCCCCCTGAACCCCAAGGCCAACCGCGAGAAGATGCCCAGGTGAGTGGCCCGCTACCTCTTCTGGTGGCCGCCTCCCTACTTCCTGGCCTCCCGGAGCTGAGCCATTTCTCACTGGTTCTCTCTTATGCCGTTTTCCGTAGGACTCTCTTCTCTGACCTGAGTCTCCTTTGGAACTCTGCAGGTTCTA
+
AA>AAA1AFFFFAGGBBFGDE1A1ABEEC0FHCGEEFEG?EHHHHGEGA/EA111BGF0EFG?F/EEGGGGGHGFEEGE/>CHEA/?<@<>//<<<1<1<GGEF1FHG11?/0?CGCGGGH0DGHH0<GCEFHCGGGGGGH0CG0CBFGGGGGG.;A-A@AGG0CFG/BFFFF//BFFFFFF/;;FFF//;:B-99BFFFFFFFB/B/F/FFFFFF/99FFF-/-;;FFFFFFFFFFFBFF/;;FF99FF;
@M05620:37:000000000-D9766:1:1101:17996:6602 1:N:0:31
AGTGCCAGCTCTCAATCGCACAGGGGACCCAGGGCCTGGCCCCTCCATCCAGAAAACCTATGACCTCACCCGCTACCTGGAGCACCAACTCCGCAGCTTGGCTGGGACCTATGTGAGTATCCAGCGTAGGAATCTGGGAGTTGGGGAGGAGTGAGGAGTTGGGGAAAGACAGTCCTAACCGTGGAGGGTTCTGGTAAATGATGGGGTGAGGAGGGGCTCTTTGGCTCCCACCAGTCCCCCTGTCTGGTCTA
+
AAAABFFFBFFFGGGGGGEGGGHHGFGGGGHHGGGGGGFHAFGHGGHGFHHHHGHHHGHHHHHHHHHHHHGGGFGGHGHHHHHHHHHHGHGHFGGGGHHHGHHGGGHHGHHHHHHHHHHGHHHHGGGGGGHHHHHHHHHGDHHHGGGGGGFHHHHHHGHHHHGGGGGHHHHHHHHHHHGHGGEGDGGGCFGGGGFGGGGGGGGGGGFFFFFFFFFFFFFFFFFFFFFFFFFFFFFFFFFFFFFFFFFFFFB
@M05620:37:000000000-D9766:1:1101:26281:6605 1:N:0:31
ACCACACCTTCTACAATGAGCTGCGTGTGGCTCCCGAGGAGCACCCCGTGCTGCTGACCGAGGCCCCCCTGAACCCCAAGGCCAACCGCGAGAAGATGCCCAGGTGAGTGGCCCGCTACCTCTTCTGGTGGCCGCCTCCCTCCTTCCTGGCCTCCCGGAGCTGCGCCCTTTCTCACTGGTTCTCTCTTCTGCCGTTTTCCGTAGGACTCTCTTCTCTTACCTGAGTCTCCTTTTGAACTCTGCAGGGTCTA
+
AAAABBBBFFFFFGGFBGGGGGHHGEGFH2GHHGGGGGGCGHHHHGGGGGGGHGHHHHHGGGGGGGGGGGGHHHHGGGGHGHHHHGGGGGGGGGHHHH2FHH/FGC1FFGGGHH-ACCGHFGBGDGGGD/E.C-@FGDHGGHGHHFG0;CFGFAEGAC?-;./;-?DFFFFFFBFFFEF/;BFFBBBFFF9/BB.AFFEF?BADDEFFBBFFFF/BB//;FF/9./;;FF/BF/;.BB9BB/BFFF-;9B/
@M05620:37:000000000-D9766:1:1101:22279:6610 1:N:0:31
ACCACACCTTCTACAATGAGCTGCGTGTGGCTCCCGAGGAGCACCCCGTGCTGCTGACCGAGGCCCCCCTGAACCCCAAGGCCAACCGCGAGAAGATGCCCAGGTGAGTGGCCCGCTACCTCTTCTGGTGGCCGCCTCCCTCCTTCCTGGCCTCCCGGCGCTGCGCCCTTTCTCACTGGTTCTCTCTTCTGCCGTTTTCCGTAGGACTCTCTTCTCTGACCTGAGTCTCCTTTGGAACTCTGCAGGTTCTA
+
BBCCCCCCFFFFGGGGGGGGGGHHGGGGHGHHHGGGGGGGGHHHHGGGEGGGHHHHHHHGGGGGGGGGGGGHGHHGGGGHGHHHHGGGGGGGGGHHHHHHHHHGHHHHHHGGHHGGGGGHHHHHHHHHHHGHHGGGGGHGHHGHHGGGGGGGGGGGGA-ACFFFFFFFFFFFFFFFFFFFFFFFFFFFFFFFFFFFFFFFFFFFFFFFFFFFFFFFFFFFFFFFFFFFFFFFFFFFFFFFFFFFFFFFFFB
@M05620:37:000000000-D9766:1:1101:21053:6616 1:N:0:31
ACCACACCTTCTACAATGAGCTGCGTGTGGCTCCCGAGGAGCACCCCGTGCTGCTGACCGAGGCCCCCCTGAACCCCAAGGCCAACCGCGAGAAGATGACCGGTGCGTGGCCCCCTCCCCCTTCTGGTGGCCGCATCCCTCCTTACTGGCCTCCCGGCGCTGAGCCCTTTCTCCCTTGTTTTCTCTTCTGCCGTTTTTCGTCGGGCTCTCTTTTCTGCCCTGAGTATCCTTTTGAACTCTGCCGGTTATCT
+
AAAABBABFFFDGGGFGGGEGDGCEBEEGAHHFGEEAEGCEHHHHGGGF?EFFFGHHHHGGG?EFEEGGGGHHFHFGGGEFHHFHFFEGCDD@DGG1FFGH/<>//</<--<>---<AA..<./<00;C..;---.-/:0:9/90/009;90.99.--9>;-.9BFE.///;9/F././/.9:BFFB/99/9-.;FF.9-.99>-;@AFFF//;F/9//;/.9./;:B9/99/9.9//99///999:.;//
@M05620:37:000000000-D9766:1:1101:12662:6628 1:N:0:31
ACCACACCTTCTACAATGAGCTGCGTGTGGCTCCCGAGGAGCACCCCGTGCTGCTGACCGAGGCCCCCCTGAACCCCAAGGCCAACCGCGAGAAGATGACAGGTGAGTGGCCCGCTCCCTCTTCTGGTGGCCGCCTCCCTCCTTCCTGGCCTCCCGGAGCTGCGCCCTTTCTCACTGGTTCTCTCTTCTGCCGTTTTCCGTAGGACTCTCTTCTCTGCCCTGAGTCTCCTTTGGAACCCTGCAGGTTCTAG
+
1>A1>AAACFCDFFGCFF1AAFCGEFG00A0B10FE0EFE?EGFGGGEEEEGFFGFHHFE/E?EG/FEGEEEGHHEGCEE/AHEFEE?CC/>/CF1??1F11CFG1?<F//FGGGG-<FGHHHFGHD0GGFGCCCGCHEFHFHH09BFGGFFGGGG@-;@FFCA@F@@FFFFF/FFFEBBBFBFFFF/BFFF@;BBEFBBFFFF/:;BFFFFFEFFF/FEFF-BBFFFF9BFBF/9F-;9FA-;FAB/;;9
@M05620:37:000000000-D9766:1:1101:19500:6645 1:N:0:31
ACCACACCTTCTACAATGAGCTGCGTGTGGCTCCCGAGGAGCACCCCGTGCTGCTGACCGAGGCCCCCCTGAACCCCAAGGCCAACCGCGAGAAGATGCCCAGGTGAGTGGCCCGCTACCTCTTCTGGTGGCCGCCTCCCTCCTTCCTGGCCTCCCGGAGCTGCGCCCTTTCTCACTGGTTCTCTCTTCTGCCGTTTTCCGTAGGACTCTCTTCTCTGACCTGAGTCTCCTTTGGAACTCTGCAGGTTCTA
+
ABABBBBBFFFFGGGFBGFGGGHHGEDEF?GHGGG?AEGCFGHHHGGGE?EFDGFHHHHGFGCGGGGGGGGEHHHGGGGHGGHHHGGGGGGGGGHHEFGHHHHEHHHHHHEFHHGGGCCHHHHHHHHHHHGHHGGFDGHGHHGGHGGGGGGGGGGGGBAFDFBFCGFFFFFFFFFFFFFFFFFFFFFFFFFFFFFFFFFFFFFF?FFFFFFFFFFFFFFFFFFFFFFFFFFFFFFFFFFFFFFFFFFFFFF
@M05620:37:000000000-D9766:1:1101:16413:6647 1:N:0:31
ACCACACCTTCTACAATGAGCTGCGTGTGGCTCCCGAGGAGCACCCCGTGCTGCTGACCGAGGCCCCCCTGAACCCCAAGGCCAACCGCGAGAAGATGCCCAGGTGAGTGGCCCGCTACCTCTTCTGGTGGCCGCCTCCCTCCTTCCTGGCCTCCCGGAGCTGCGCCCTTTCTCACTGGTTCTCTCTTCTGCCGTTTTCCGTAGGACTCTCTTCTCTGACCTGAGTCTCCTTTGGAACTCTGCAGGTTCTA
+
BBBCCCCCFFFFGGGGGGGGGGHHGGGGHGHHHGGGGGGGGHHHHGGGGGGGHHHHHHHGGGGGGGGGGGGHHHHGGGGHGHHHHGGGGGGGGGHHHHHHHHHGHHHHHHGGHHGGGGGHHHHHHHHHHHGHHGGGGGHGHHGHHGGGGGFGGGGGGC-ADGGGGGFFFFFFFFFFFFFFFFFFFFFFFFFFFFFFFFFFFFFFFFFFFFFFFFFFFFFFFFFFFFFFFFFFFFFFFFFFFFFFFFFFFFB
@M05620:37:000000000-D9766:1:1101:16394:6649 1:N:0:31
ACCACACCGTCTACAATGCGCTGCGTGGGGCTCTCGAGGAGCACCCCGTGCTGCTGACCGAGGCCCCCCTGAACCCCAAGGCCAACCGCGAGAAGATGCCCAGGTGAGTGGCCCGCTACCTCTTCTGGTGGCCGCCTCCCTCCTTCCTGGCCTCCCGGCGCTGCGCCCTTTCTCACTGGTTCTCTCTTCTGCCGTTTTCCGTAGGACTCTCTTCTCTGCCCTGCGTCTCCTTTGGAACTCTGCAGGTTCTA
+
>>>A>>A11B>BAEDD3F1AEEEGG0E00/A/B0B/1B/A/A/BEAE/BE?FFGHHGGH/>>?EFGGEG@FG1FHEEEEHGG?FHECG@C<>@CHBGGHHHFHGHHGHHGGGHHGGGCCHHHHHHGHHHHGHGGGGGFGGGGGGGGGGFGGGGGGGGG-@@@?F@@F@@FFFFF/BFFFFFFFFFFFFFFFFF@FFFFFFFF9BFFFEFFFFFBF;BF/FFFF-;A@;BFFFFFFFFFFBF/F/BFFFFFF
@M05620:37:000000000-D9766:1:1101:23697:6656 1:N:0:31
AGTGCCAGCTCTCAATCGCACAGGGGACCCAGGGCCTGGCCCCTCCATCCAGAAAACCTATGACCTCACCCGCTACCTGGAGCACCAACTCCGCAGCTTGGCTGGGACCTATGTGAGTATCCAGCGTAGGAATCTGGGAGTTGGGGAGGAGTGAGGAGTTGGGGAAAGACAGTCCTAACCGTGGAGGGTTCTGGTAAATGATGGGGTGAGGAGGGGCTCTTTGGCTCCCACCAGTCCCCCTGTCTGGTCTA
+
BCABBFFFDFFFGGGGGGGGGGHGGGGGGGHHGGGGGGHHHHGHGGHHHHHHHHHHHGHHHHHHHHHHHHHGGEFGHHHHHHHHHHHHGHHHEGGGGHHHGHHGGGHHGHHHHHHHHHHHHHHHHGGGGGHHHHHHHHHGGHHHGGGGGGFHHHHHHGHHHHGGGGHHHHHHHHHHHHHHGGGGGGGGFGGGGGGGGHHHHHGGGGFFFFFFFFFFFFFFFHHFFFFFFFFFFFFFFFFFFFFFHFFFFFF
@M05620:37:000000000-D9766:1:1101:21554:6676 1:N:0:31
ACCACACCTTCTACAATGAGCTGCGTGTGGCTCCCGAGGAGCACCCCGTGCTGCTGACCGAGGCCCCCCTGAACCCCAAGGCCAACCGCGAGAAGATGCCCAGGTGAGTGGCCCGCTACCTCTTCTGGTGGCCGCCTCCCTCCTTCCTGGCCTCCCGGCGCTGCGCCCTTTCTCACTGGTTCTCTCTTCTGCCGTTTTCCGTAGGACTCTCTTCTCTGACCTGAGTCTCCTTTGGAACTCTGCAGGTTCTA
+
AAA1AAAAFFFFGGGG3GG1B1FCEA0B00FG1FFAEGGECHHHHGGGFEFFHHGFHHHG?ECGG/EEGGG0F1FEGG?H//FHHG//>CG/<C0C1?1<FGHGFHHGHGGGHFCGGCGHHHHHHHFGHHGHGGGGGGEGHHGGBFFGG/FFF.EEB?-@?9@F@-A@@EBFFF/FFFFFFFFFFFFFFFFEF@FFFFFEFFABF/BBFFFFFFFFFF//FFF/;;FFFFBFFFFFFFFFFFFEFFFFFFB
@M05620:37:000000000-D9766:1:1101:7673:6687 1:N:0:31
GAGGCTGCTTTGGAAGAAACTCATAGATTACTGCAACAGTTCCCCCTGGACCTGGAACCGTTTCTTGCCTGGCTTCCAGAAGCTGCAACACCTGCCTACAGGATGATCCTCGTCCGGAACTGCTCATAGCAGCCTCCCAGGGCGTCACAGCGCTGCTGCACAGCTGGCACGTCCTTCAGGCCTTTCCGCTTTCGCACTCTTGTGGATCCCCTTGCACCATTCTCCGCATGTGTACTTGTACCTGACACGCC
+
111AAAFAFFFFBGG11B11FFBDFFFDE1BGHF11FHBDDFGHHGEFA0BBEGGGHF/EGGHFDHHHHHFHHGCAFGHGHGHFG1FFFF/E>FFA@BFEHGHH@1B1B1BEG/>>EAE/1<B1<BFGG1B<BFGF/?0F/?B/<</E1<?@@A/>CG10>>0><1FCG0<CG<.DFHHF<CGFFHHA;EGGHGAFGGGGGGGGBFGGGG?/AF90;;CGG0F009B-A-;B9;9FFFF/;/;BF/9;;@E
@M05620:37:000000000-D9766:1:1101:20595:6727 1:N:0:31
ACCACACCTTCTACAATGAGCTGCGTGTGGCTCCCGAGGAGCACCCCGTGCTGCTGACCGAGGCCCCCCTGAACCCCAAGGCCAACCGCGAGAAGATGAACCCAGGTGCGTGGCCCGCTACCTCTTCTGGTGGCCGCCTCCCTCCTTCCTGGCCTCCCGGCGCTGCGCCCTTTCTCACTGGTTCTCTCTTCTGCCGTTTTCCGTAGGACTCTCTTCTCTGACCTGCGTCTCCTTTGGAACTCTGCAGGTTC
+
BBBBBBABFFFFGGGFGGGGGFFHFEGEHGHHGGGGGGGCGHHHHGGGGEGGHHHHHHHGGGGGGGGGGGGHGHHGGGGHFHHGHGGGGGGGGGHHGHHHHFGFCGHG<DGD-CHHGGGGCHHB0GHHHHHH?FC@DCGGHGGFGGGGGGGEFGGGGGGG-BF>DFF9DFFFFFFFFFFFFF/BFF/BFFFFFFFFDDFFFFFFFDFFFFEFFFEBFFFFFFBFFF@DFFFFFFFFFBFFFFFFF/9AFF/
@M05620:37:000000000-D9766:1:1101:12042:6729 1:N:0:31
ACCACACCTTCTACAATGAGCTGCGTGTGGCTCCCGAGGAGCACCCCGTGCTGCTGACCGAGGCCCCCCTGAACCCCAAGGCCAACCGCGAGAAGATGACAGGTGAGTGGCCCGCTACCTCTTCTGGTGGCCGCCTCCCTCCTTCCTGGCCTCCCGGCGCTGCGCCCTTTCTCACTGGTTCTCTCTTCTGCCGTTTTCCGTAGGACTCTCTTCTCTGCCCTGCGTCTCCTTTGGAACTCTGCAGGTTCTAG
+
AA>AAA?AFFF1AGGAGEGGGGFH00BA00FFGFF0EEAEACGFAFEGCGGEFHHHHHGGGGCEGGGGGGGHHHGGGGCHGHHGHEGGGGBCGGHGHFGHDGGGGFFF1FGHFCGG-AGHHHHHHHHHGGHHGGGGGHGHHGHH;CFFFFFGGGGGG-A@A@F@@F@@FFFFFBFFFFFFFFFFFFFFFFFF@FFFFFFFFFFFFFFFFFFFFFFFF/BFFF-;A@FFFFFFFF/;FBBFFFFFFFFFFBB
@M05620:37:000000000-D9766:1:1101:5244:6738 1:N:0:31
ACCACACCTTCTACAATGCGCTGCGTGGGGCTCCCGAGGAGCACCCCGTGCTGCTGACCGAGGCCCCCCTGAACCCCAAGGCCAACCGCGCGAAGATGACCGGTGGGTGGCCCGCTCACTCTTCTGGTGGCCGCCTCCCTCCTTTCTGGCCTCCCGGAGGTGCGCCCTTTCTCCCTGGTTCTCTCTTATGCCGTTTTCCGTAGGTATCTCTTCTTTGCCCTGTGTCTCCCTTGGCACCCTGCCGGTTCTAG
+
AAAAAAA1BBCFGGGGGGAAFCGGGFG00AEEG/BB/EEECHHHHGG/AEEGGHGHHHH>EECGGGGGGGGHFGHGGGGHGHHHHGGGGG>BCGG?GHHGG@CCG.=CCGGHH-:;A.<0:GHHGGGFFGGFGGGGGGGGGGGG0;09BFFFFFFB@-;-9;/99A@@FFFFFFFFF?FF;BFBBF/;;;FF@9BFFFFFF;AB/;9:9B9B99/;;9;BF9;;BBBFB/;BFE9BF-:AF--;@@F9;/9
@M05620:37:000000000-D9766:1:1101:15689:6794 1:N:0:31
GCGGCTGCTTTGGAAGAAACTCATAGATTACTGCAACAGTTCCCCCTGGACCTGGAACCGTTTCTTGCCTGGCTTCCAGAAGCTGAAACAACTGCCAATTAGATGCTACACGTCAGGAACGGCTCCTAGAAGACTCCCAGGGAGTCACCGAGCTGATGAACCCATGGCACGTAAGTCAGGCCTTTCCGCTTTCGCACTCTTGTGGATCCAATTGCCCCATTCTCAGCATTTGTACTTGTACCTGACACGCC
+
>1>AA>1AFFFFFGGGCGGFFFEDGHGHHHFGFHAFGHFBDGGHHG?F/0FBF00FF1/ABEGGFGFGHHHEHHE0BGGGBHHG111@F0FGEFGH1GGF1@1B2FGED1BEB//?FEH0//>EE/FGG<BG1<GHH/CF////?0>>FA/ACFB1F11?DGC.FHGFH1>G0..=DGFHHCHHHHH?EG?E0CGCGGFGGGGGGFFFG09C90;9CECGGGBF0CGFGGGGGBBCBFFBF/BFFF/BB;F
@M05620:37:000000000-D9766:1:1101:23999:6838 1:N:0:31
ACCACACCTTCTACAATGATCTGCGTGTGGCTCCCGAGGAGCACCCCGTGCTGCTGACCGAGGCCCCCCTGAACCCCAAGGCCAACCGCGAGAAGATGCCCAGGTGAGTGGCCCGCTACCTCTTCTGGTGGCCGCCTCCCTCCTTCCTGGCCTCCCGGCGCTGCGCCCTTTCTCACTGGTTCTCTCTTCTGCCGTTTTCCGTAGGACTCTCTTCTCTGACCTGAGTCTCCTTTGGAACTCTGCAGGTTCTA
+
BBBBBBBBFFFFGGGGGGGGGGHFGGGBFEHHHGGGGFGCEHHHHGGGEEGGHHHHHHHEGFGGGGGGGGGGGHHGGGGHFHHGCFGGGG/B@FHHHGHHHGGFHHGGHHGGHHFFCGGHHHHHFHHHHFDHHGGGGGHGHHGHHHHGGGGGGGGGG?-9B?-DFFFFFFFFFFFFFFFFFFFFFFFFFFFF/@DFFFFFFF?AAFBFFFFFFFFFFFBFFFFBFFFFFFFFFFFF/BBB//;FFFFFFF/
@M05620:37:000000000-D9766:1:1101:5296:6846 1:N:0:31
ACCACACCTTCTACAATGAGCTGCGTGTGGCTCCCGAGGAGCACCCCGTGCTGCTGACCGAGGCCCCCCTGAACCCCAAGGCCAACCGCGCGAAGATGCCCAGGTCCGACGCCAACTACAGCGTCTGCAGGCAGCCTCCCTACTTACTTAAATACCAAGACCCCACCATTTATCACTCGCTCTAACTCGTACCTCTTTCCGAACGACTCACATCCCTGACCACCGACTCGTTTGGAACGCGGCAGCTTCTG
+
CCCCCCCCFFFFGGGGGGGGGGHHGFGEHGHHHGGGGGGGGHHHHGGGGGGGGGHHHHHEGGEGGGGGGGGHHHHGGGFHGHHHEGGG?/><//</=FDCH1CFH11/.--<-.<./0<<00-...;00;.;C.:CFG?AB0:C9B0;00000B:00;..//:C.;:.00000;00;0.-;A.00:;0.;.::9:B:FF0..9--.;A.090;0/;B:///09..---....;;.00:.;--::-.:0;F0
@M05620:37:000000000-D9766:1:1101:17060:6861 1:N:0:31
ACCACACCTTCTACGATGAGCTGCGTGTGGCTCCCGAGGAGCACCCCGTGCTGCTGACCGAGGCCCCCCTGAACCCCAAGGCCAACCGCGAGAAGATGCCCAGGTGAGTGGCCCGCTACCTCTTCTGGTGGCCGCCTCCCTCCTTCCTGGCCTCCCGGCGCTGCGCCCTTTCTCACTGGTTCTCTCTTCTGCCGTTTTCCGTAGGACTCTCTTCTCTGACCTGAGTCTCCTTTGGAACTCTGCAGGTTCTA
+
AAAAAAAAFFFFGG11AABFF1FGGEEE0ECEHGCEE?FC?HH0GEEEAEEGHHGFDFH/>/?@FGE@EEGH1FEGGGGHGHHHHGGGGGCGGGHGHFHHHGHGHHHHHHGGHHGGGCGHHHHHHHHHHFFHHGGGGGHGHHGGGGGGFFGGGGGGGG?A@@@F?@F@@FFFFFFFFFFFFFFFFFFFFFFFF@FFFFFFFFFFFFFFFFFFFFFFFF/FFFF/BFFFFFFFFFFFFFFFFFFBFFFFFFB
@M05620:37:000000000-D9766:1:1101:15872:6875 1:N:0:31
ACTGCCCCTTCTCCATCGAACCGGGTCTTCCTTCCCCGGCTCCCCCCGTCCTTATAACCGTTTCCTCCCTGGCTACCAGGAGCACCCACTACGCCCCTTTGCATGCTACCCGTCCGGAACCCCTCCTAGCAGCCTCCCAGGTCGTCACCGCGCTGCTGCACCCCTGGCACGTCCTTCAGGCCTTTCCGCTTTCGCACTCTTGTGGATCCCCTTGCCCCCTTCTCAGCCTTTGTCCTCGTCCCTGATCCCCC
+
1>>>>>1>>F1B1BBBBAB1AA00000B1FDG2BFBBAA/ABFFGGAA?>E/D2DD@DGEB?BBBBBB?GH>B0BBBFB/???/B??/?0BB/>/>B/B<B12BF1>>10??<?EC?/A?//>.CFHFG1>>GGFHHG/0.<<-CECC0:-:A--ABB09BB.-99.9/BAFEF.9CFF0:9B///9ABFBEF---;>9;FBFFB/;BF-AFFEFBFA-9AFFB//9/9;9/;//;/9;-A-;9;/9/-9;
@M05620:37:000000000-D9766:1:1101:6551:6879 1:N:0:31
ACCACACCTTCTACAATGAGCTGCGTGTGGCTCCCGAGGAGCACCCCGTGCTGCTGACCGAGGCCCCCCTGAACCCCAAGGCCAACCGCGAGAAGATGACAGGTGATGGGCCCGCTACCTCTTCTGGTGGCCGCCTCCCTCCTTCCTGGCGTCCCGGAGCTGCGCCCTCTCTCACTGGTTCTCTCTTCTGCCGCTGTCCGTAGGACTCTCTTCTCTGACGTGATGCTCCTTTGTAGGTCTTCAGGTGCTAG
+
CCCCCCCAFFFFGFGGGGGGGGHHGEGEHGHHHGGGCGGGGHGFHGGFEEGGFHHHHHHEEC?EGGGGGGEHHHHGGGFHGHHHHGGEGGGGGGH2GGDDF2/??111???</->-<A>1F1=D<0<=CDF.<AD.CG.::EF0</C0;9-:9C.--;A9;;C-9A:-.::;/://:/;/;;//9/BBFBF9=---;/9.9;A.;://///;BB:9/9/.;;A;/;//B;////9//;///;9/9;/;//;
@M05620:37:000000000-D9766:1:1101:6534:6888 1:N:0:31
ACCACACCTTCTACAATGAGCTGCGTGTGGCTCCCGAGGAGCACCCCGTGCTGCTGACCGAGGCCCCCCTGAACCCCAAGGCCAACCGCGAGAAGATGACCGGCCCGTGGCCCGCTCCCTCTTCTGGTGGCCGCCTCCCTCCTTCCTGGCCTCCCGGCGCTGCGCCCTTTCTCCCTGGTTCTCTCTTCTGCCGTTTTCCGTAGGCCTCTCTTCTCTGCCCTGCGTCTCCTTTGGCACTCTGCAGGTTCTAG
+
BCCBBBCCFFFFGGGGGGGGGGHHGEGFHEHHHGGGGGGGGHGHHGGGGGGGHHHHHHHGGGGGGEFGGGGHHHGGGGGHGGHHGGGGGGFGCGFHFHHH2/A//>ACG->CGG<A@../;/CGHH0:C.:GGGGGGGGGGDGGCFFBFG.FGGGGGF-CFFADFFFFFFFFF/FFFFFFFFFFFFF;;FFFFD?FFFFFF..D/;BFFF/FFFB/;/;EBF.@DDDFFBFFBFFB//BBFB/BFF/;B/F
@M05620:37:000000000-D9766:1:1101:21053:6897 1:N:0:31
AGTGCCAGCTCTCAATCGCACAGGGGACCCAGGGCCTGGCCCCTCCATCCAGAAAACCTATGACCTCACCCGCTACCTGGAGCACCCACTCCGCAGCTTGGCTGGGACCTATGTGAGTATCCAGCGTAGGAATCTGGGAGTTGGGGAGGAGTGAGGCGTTGGGGAAAGACAGTCCTAACCGTGGAGGGTTCTGGTAAATGATGGGGTGAGGAGGGGCTCTTTGGCTCCCACCAGTCCCCCTGTCTGGTCTA
+
>A>>>FFFAFFFG4FEEFG2E?GAFEBEFDGH2BEBFFHHHHGGGGEHHGHHHFHFGEGHGFGHH5FGHHHEG/>EHHFG2BFGHH1??GHF/E?EEHGGDHH/EEFHDHGHHHFDGGGFHHHHHGBCDGHHHHHHGE0FCGHHCC.@@<<CC0DG.<CDGH@C:.::/9/BFGGGGGGGGGGG.EGBEFGGGGBFFFFFFFFFFFF?FFFBDFBBBBFFFFFFFFFFFFFFFFFFFFFFBFFFFFFFFF/
@M05620:37:000000000-D9766:1:1101:22727:6899 1:N:0:31
GAGGCTGCTTTGGAAGAAACTCATAGATTACTGCAACAGTTCCCCCTGGACCTGGAAAAGTTTCTTGCCTGGCTTACAGAAGCTGAAACAACTGCCACTTGGATGATACACGTCAGGAAAGACTACTACAAGACACCAAAAGAGTCGAAGAAATAATGAAAACCTGGCCAGTCAGTCAGGCATTTCCACTTTAGCACTCTTATGGATACAATTGACACATTCTCAACATTTGTCCTTGTACCTGACCAGAC
+
BBBBBBFBFFFFGFFGGGGGGGHHHHHHHHHHHHFHGHHHHHHHHGGGHHHHHHHGGFHHGHHHHHHHHHHHHHHGHHHHHHHHHGGHHHEHHHH3@BG3B3FH33BBB3B1B11>BB2BF3233?E44BBB2232?/?//BFH3?/?/??2<@2@F2@2@F2/20?00?G<1F1?D11<><GH1>F1>=<G1<11<<GDD00</<D<GGHHHB00;0:0CC0C00;;C0C0;0;<G0BC0;0BF;B/:..
@M05620:37:000000000-D9766:1:1101:19732:6903 1:N:0:31
ACCACACCTTCTACAATGAGCTGCGTGTGGCTCCCGAGGAGCACCCCGTGCTGCTGACCGAGGCCCCCCTGAACCCCAAGGCCAACCGCGAGAAGATGCCCAGGTGAGTGGCCCGCTACCTCTTCTGGTGGCCGCCTCCCTCCTTCCTGGCCTCCCGGAGCTGCGCCCTTTCTCACTGGTTCTCTCTTCTGCCGTTTTCCGTAGGACTCTCTTCTCTGACCTGAGTCTCCTTTGGAACTCTGCAGGTTCTA
+
CCCCCCCCFFFFGGGGGGGGGGHHGFGEEFHHHGGGGGGGGHHHHGGGGGGGHHHHHHHGGGGGGGGGGGGHHHHGGGGHGHHHGGGGGGCGGGHHHHGHHFGGHFFGHFGGHHGGCDGHHHFHFG0GD<EFG?CGG?HGFGGFHBFB;FEGGFGG?D-;CABFAGFFCFFFBBBF00FBFFBBBFBFB99BF>DFFFFFDFADFFB9BBBBFFFFFBBFFB/:BFFFFFBFF0BFFFBB00B0;FFFBB0
@M05620:37:000000000-D9766:1:1101:11229:6925 1:N:0:31
AGCGCCAGCTCTCAATCGCACAGGGGACCCAGCGCCTGGCCCCTCCATCCAGAAAACCTATGACCTCACCCGCCACCTGGAGCACCAACTCCGCAGCTTGGCTGGGACCTATGTGAGTATCCAGCGTAGGAATCTGGGAGTTGGGGAGGAGTGAGGAGTTGGGGAAAGACAGTCCTAACCGTGGAGGGTTCTGGTAAATGATGGGGTGAGGAGGGGCTCTTTGGCTCCCACCAGTCCCCCTGTCTGGTCTA
+
AA11AAA1AFFFFGGC1FG0E?G0FA0A?0FG0AE/AFHF0GEEEGFHGAFG1A10BEEGDHDGHBGEHHG?>/>EGGFH00FGEHG/E0GC>?//<0<</FGF?AGGGHHHGGHHGHEBGGHHHGCGCCHFFHHHHGFE.FGHGGGGGCCHFGGGGCFGHHGGEGHEFFFGFGGGGGGFAB9?.ABGGGGGGGGGFFFFFFFFFFF@EFFFFB--@@FFFFFFFFFFFFFFFFFFFFF-@AFFFF/99:/
@M05620:37:000000000-D9766:1:1101:19662:6932 1:N:0:31
AGTGCCAGCTCTCAATCGCACAGGGGACCCAGGGCCTGGCCCCTCCATCCAGAAAACCTATGACCTCACCCGCTACCTGGAGCACCAACTCCGCAGCTTGGCTGGGACCTATGTGAGTATCCAGCGTAGGAATCTGGGAGTTGGGGAGGAGTGAGGAGTTGGGGAAAGACAGTCCTAACCGTGGAGGGTTCTGGTAAATGATGGGGTGAGGAGGGGCTCTTTGGCTCCCACCAGTCCCCCTGTCTGGTCTA
+
AA>AAFFC3CFFGFGGGGGGGGHGGGG?2EFAFAFE2FGH2FG1EGHHFHFG3FCGHGGCHH5GHHHEHCCFE>EFHFHHGHHHHHHGEHHHGGEEEHHHC3B?EFECEG?GDF2GHHHD??DFGGG/@/@1<FFFHH0/??<CGC.@CAC0<GGH<.GFFCCGGG.CGF/C::G00G/CB99B.9.@GGGGGFGFFGGFGG0CEA.;AF?/..@=BBFF9BFFBFFFFFFFFFFFBB9ABFFFBB/BBF/
@M05620:37:000000000-D9766:1:1101:15336:6942 1:N:0:31
AGTGCCAGCTCTCAATCGCACAGGGGACCCAGGGCCTGGCCCCTCCATCCAGAAAACCTATGACCTCACCCGCTACCTGGAGCACCAACTCCGCAGCTTGGCTGGGACCTATGTGAGTATCCAGCGTAGGAATCTGGGAGTTGGGGAGGAGTGAGGAGTTGGGGAAAGACAGTCCTAACCGTGGAGGGTTCTGGTAAATGATGGGGTGAGGAGGGGCTCTTTGGCTCCCACCAGTCCCCCTGTCTGGTCTA
+
BBAABFFFBFFFGGGGFGGGGGHCGGGGGGGHGGGEFGHHGHGHGGHHHGHHEHHGHGGHHHHHHHHHHHHGG?EGHHHHBGHHHHFGGHFEEE/ECGFEEHHGGGHHGHFHFHHGHHHHHHHHHGGGGGEDGHHHHEGGDHFHGGEDCFDGFFFGGGGHHHGGGGFFHHHHHHHHHHGHGGGGDEFGEGFGGG9FFFGGGGGGGGFFFFFFFFFFFFFFFFFFFFFFFFFFFFFFFFFDFFFFFFFFFFF
@M05620:37:000000000-D9766:1:1101:24500:6998 1:N:0:31
ACCACACCTTCTACAATGAGCTGCGTGTGGCTCCCGAGGAGCACCCCGTGCTGCTGACCGAGGCCCCCCTGAACCCCAAGGCCAACCGCGAGAAGATGCCCAGGTGAGTGGCCCGCTACCTCTTCTGGTGGCCGCCTCCCTCCTTCCTGGCCTCCCGGCGCTGCGCCCTTTCTCACTGGTTCTCTCTTCTGCCGTTTTCCGTAGGACTCTCTTCTCTGACCTGAGTCTCCTTTGGAACTCTGCAGGTTCTA
+
CCCCCBCCBFFFGGGGGGFGGGHGGEEBAEGFGGGEDGEE?GHFHGGGDEFGEHGHHHHGGGCFGGGGGGGHFHHGGGGHGHHHHGGGGGBCFGHHHHHHHGHGHHHHHHGGHHGGGGGHHHHHHHHHHHGHGGGGGGHGHHGHHGGGFGGGGGGFGGGGGFFFFFFFFFFFFFBFFFFFFFFFFFFFFFFFFFFFFFFFFFFDF/BFFFFFFFFFFFBFFFF;FFFFFFEFFFFFFFFFFFFBFFFFFF/
@M05620:37:000000000-D9766:1:1101:5246:7011 1:N:0:31
AGTGCCAGCTCTCCATCGCACAGGGGACCCAGGGCCTGGCCCCTCCATCCAGAAAACCTATGACCTCACCCGCTACCTGGAGCACCCACTCCGCAGCTTGGCTGGGACCTATGTGAGTATCCAGCGTAGGAATCTGGGCGTTGGGGCGGCGTGCGGAGTTGGGGAAAGACAGTCCTAACCGTGGAGGGTTCTGGTAAATGATGGGGTGAGGAGGGGCTCTTTGGCTCCCACCAGTCCCCCTGTCTGGTCTA
+
>A>>>DFFBFFFGBGFBEE2E2FAF22AEABG2BEBBFHHHHGHGGHHHAGGGHFBFEHHBAGHH5BFHHH>E>>EHHBG2BBGGHD??GG2/E/E>FBBEFHGGGHHGHGHHHHFHHHHHHHHHGG?BGFGGHHHHG/ADGGHGG.<D-=AG.BF-AFGGGFF99:F/B/BFFFFFFFFFFFF.EFFFFFFFFFFFFFFFFFFFFFFFFFFFFFFFFFFFFFFFFFFFFFFFFFFFFFFFFFFFFFFFFB
@M05620:37:000000000-D9766:1:1101:19597:7030 1:N:0:31
AGTGCCAGCTCTCAATCGCACAGGGGACCCAGGGCCTGGCCCCTCCATCCAGAAAACCTATGACCTCACCCGCTACCTGGAGCACCAACTCCGCAGACTGGCTGGGACCTATGTGAATATCCAGCGTAGGAATCTGGGAGTTGGCGAGGAGTGAGGAGTTGGGGAAAGACAGTCCTAACCGTGGAGGGTGCCGGTAAATGATGGGGTGAGGAGGGGCTCTTTAGCTCCCACCAGTCCCCCTGTCTGGTCTA
+
3>>>AFDC?FFFG4GGGGGGGGHCGCEE2ECGFEGG2BGH2FECEGHHHFHH3AGGHGHGHH5GHGGEHCEEE>>EHFGGBGHHHH1FEGHHG?EE>0BB//B?E/FEEF1?GDG22BGHHFHDGGC?DDDGBGGF1<</??FC1<-AD@<GCDGFGAHFDH-;;:..CG/:00CG0GGA-.9:9AE-;.;/=?BGFFFF/:FFFAFB?.F/.;--9-ABF//99/9BF.AD?ABFF/;A-ABBFFF/;;/
@M05620:37:000000000-D9766:1:1101:23717:7038 1:N:0:31
GAGGCTGCTTTGGAAGAACCTCATAGATTACTGCAACAGTTCCCCCTCGACCTGGAAAAGTTTCTTGCCTGGCTTACAGAAGCTGAAACACCTGCCAATGTGATACTACATGTTACCAGCAACTAAAAGCAGCTACAAGAAGCCAAGCAACGATAATAAACGATTAAACAGTGGGACAGAAGTCAAGCATTTCGGCCTCATCACTATTGAAGAGCCAATTGAACAACATTTAGCATTTGCACTTACAAGCG
+
>1A>>>C>BBB1FA1A1F1ABBGHHFF3D1BDD111AFBFGD2BAEA/A/AAEFABA10ABAFBDDDBBBBAAGB1B@BDBB1BB1@BBBBBFFFB1FB122BBBFB21B1B2B22BBB>0000B>1BBB<00011BFB000100B</000/?///22211/?///1???0?10//0<.0>1=11<11<1==0/--<<./<0=00:<00000:./.:;/;0<0;;/../0;090C9CF009:9/;0;;0..
@M05620:37:000000000-D9766:1:1101:24335:7038 1:N:0:31
ACCACACCTTCTACAATGAGCTGCGTGTGGCTCCCGAGGAGCACCCCGTGCTGCTGACCGAGGCCCCCCTGAACCCCAAGGCCAACCGCGAGAAGATGAACCCAGGTGCGTGGCCCGCTCCCTCTTCTGGTGGCCGCCTCCCTCCTTCCTGGCCTCCCGGCGCTGCGCCCTTTCTCACTGGTTCTCTCTTCTGCCGTTTTCCGTAGGACTCTCTTCTCTGACCTGCGTCTCCTTTGGAACTCTGCTTGTTC
+
BCCCCCCCFFFFGGGGGGGGGGHHGGGBEEGFGGGFGGFGGHHHHGGGGGGGGHHHHHHGGGGGGGGGGGGHGHHGGFGHGHHHHGGGGGGGGGHHHHHHHHG/FGHG1CFGFGHHGGG-EGHHHHHHHHHHGHHGGGGGGGGGGGGGGGGGGGGGGGGGGFFDFFFFFFFFFFFFFFFFFFFFFFFFFFFFFFFFDFFFFFFFFDDBFFFFFFFFFFFF0FFFFFFFFFFFFFFFFFFFFFFFF0;BFF0
@M05620:37:000000000-D9766:1:1101:23698:7052 1:N:0:31
GAGGCTGCTTTGGACGAAACTCATAGATTACTGCAACAGTTCCCCCTGGACCTGGAAAAGTTTCTTGCCTGGCTTACAGAAGCTGAAACAACTGCCAATTGGATACTACACGTAAGGAGAAACTAAAAGCAGACACAAAAGGAGAAAAAGCGATAATACACCAATGGAAAGTAAGTCAGAAATTTACGATTTAGCACTCTTGGGGATCCAATAGAAAAATTAACAACATTTGTACTTTTAACTGACAAGCC
+
>AA?1>1>1BB1F11AEE0AGGCHGFHFGHBBFG1GGHBFHDAF0BAAA0ABFF0B110BBEH2BDF11BAAFFF1BBBFGB1BF11GBFBFGHGFFFHB11FG2FFFDBFE00B0BB/?01B>BF1BB<FB0B0BBFB00?0//F100/0??///111?1<?/<?1?1?<11>111>1111<1>1<.<...==DD0</0000;-;..:GFH0000;C:;/90=B0;.9;909;0;C000:;C0=CFF..9
@M05620:37:000000000-D9766:1:1101:18880:7060 1:N:0:31
ACCACACCTTCTACAATGAGCTGCGTGTGGCTCCCGAGGAGCACCCCGTGCTGCTGACCGAGGCCCCCCTGAACCCCAAGGCCAACCGCGAGAAGATGCCCAGGTGAGTGGCCCGCTACCTCTTCTGGTGGCCGCCTCCCTCCTTCCTGGCCTCCCGGAGCTGCGCCCTTTCTCACTGGTTCTCTCTTCTGCCGTTTTCCGTAGGACTCTCTTCTCTGACCTGAGTCTCCTTTGGAACTCTGCAGGTTCTA
+
BBBBBBBBFFFFGGGGGGGGGFHHGFGGHGHHHGGGGGGGGHHHHGGGFGGGHHHHHHHGGGGGGGGGGGGHHHHGGGGHGHHHHGGGGGGGGGHHHHHHHHHGHHHHFGGGHHGGGGGGHHHHHHHHHHGHHGGGGGGGHHGHGGGGGGGGGGGGGG-A?FFGAGFFFFFFFFFFFFFFFFFFFFFFFFFFFFDFFEFFFFFFABFFFFFFFFFFFFFFFFFFFFFFFFFFFFFFFFFFFFFFFFFFFFB
@M05620:37:000000000-D9766:1:1101:21484:7094 1:N:0:31
AGTGCCAGCTCTCAATCGCACAGGGGACCCAGGGCCTGGCCCCTCCATCCAGAAAACCTATGACCTCACCCGCTACCTGGAGCACCAACTCCGCAGCTTGGCTGGGACCTATGTGAGTATCCAGCGTAGGAATCTGGGAGTTGGGGAGGAGTGAGGAGTTGGGGAAAGACAGTCCTAACCGTGGAGGGTTCTGGTAAATGATGGGGTGAGGAGGGGCTCTTTGGCTCCCACCAGTCCCCCTGTCTGGTCTA
+
AAABAFFFBFFFGGGGGGGGGGHFAFDFEEFHDGGGGGHHFHGHGGHHHGHHEHHHHGHHHHGHHHHHHHHGGEGGHFHHGGHHHHHHGHHHGGGGGHHHGGHGGGHHGFHHHEHHHHHHHHHHHGGGGGHHHHHHHHHGGHHHGGGGGGGGHGBGGGHHHHGGGGHHHHHHHHHHHHHHGGEGGGGG;CFGGGGGGGGGGGGGGGFFFFFFFFAFFFFFFFFFFFFFFFFFFFFFFFFFFFFFFFEFFFF
@M05620:37:000000000-D9766:1:1101:9824:7104 1:N:0:31
ACCACACCTTCTACAATGAGCTGCGTGTGGCTCCCGAGGAGCACCCCGTGCTGCTGACCGAGGCCCCCCTGAACCCCAAGGCCAACCGCGAGAAGATGACCGGTGCGTGGCCCGCTCCCTCTTCTGGTGGCCGCCTCCCTCCTTCCTGGCCTCCCGGCGCTGCGCCCTTTCTCCCTGGTTCTCTCTTCTGCCGTTTTCCGTAGGACTCTCTTCTCTGCCCTGAGTCTCCTTTGGCACCCTGCCGGTTCTAG
+
ABBBBBB>BCCFGGGGGG5BGGHHGEGAEFHHHFFF?EEFFGGHHGGEEFEGFHHHHHHAECCFGGGGGGGHFHHGGGGHGHHHHGGGGG/>CGHBGHFH2BC<@<>?EGCGHGGF@.<GHHHHHFHHHGGHGGGGGGGGGGGG;;C;BFFFGGGGG-;@BFABDFFFFFFFF/BFFFFF9FFFFFF9;BFFFDFFFFFFFADF//;;FFFFFFFFF9BFFF.;BBFFF/;FBB/;F.;;F..;B@D:;//
@M05620:37:000000000-D9766:1:1101:8769:7112 1:N:0:31
AGTGCCAGCTCTCAATCGCACAGGGGACCCAGGGCCTGGCCCCTCCATCCAGAAAACCTATGACCTCACCCGCTACCTGGAGCACCAACTCCGCAGCTTGGCTGGGACCTATGTGAGTATCCAGCGTAGGAATCTGGGAGTTGGGGAGGAGTGAGGAGTTGGGGAAAGACAGTCCTAACCGTGGAGGGTTCTGGTAAATGATGGGGTGAGGAGGGGCTCTTTGGCTCCCACCAGTCCCCCTGTCTGGTCTA
+
>AAABFFFCFFFGGGGGGGGGGHHGGGGGGHHGGGGGGHHHHGHGGGHHHHHHGHHHGHHHHHHHHHHHHHGGGGGHHHHHHHGHHHHGHHHGGGGGHHHGHHFFGHHGHGHHHHHHHHHHHHHHGGGGGGHHGGHHHHGDHFFGGGGGGGHHHHHGGHHHHGGGGHHHHHHHHHHHHHHGGFCFGGGAFGGGGFGGGGGGGGGGGFFFFFFFFFFFFFFFFFFFFFFFFFFFFFFFFFFFFFFFFFFFF0
@M05620:37:000000000-D9766:1:1101:14572:7149 1:N:0:31
ACCACACCTTCTACAATGAGCTGCGTGTGGCTCCCGAGGAGCACCCCGTGCTGCTGACCGAGGCCCCCCTGAACCCCAAGGCCAACCGCGAGAAGATGCCCAGATGAGTGGCCAGCTACATCTTCTGGTGGCCGCATCCCTCCTTCCTGGCCTCCCGGCGCTGCGCCCTTTCTCACTGGTTCTCTCTTCTGCCGTTTTCCGTCGGACTCTCTTCTCTGTCCACAGTCTCCTTTGGAACTCTGCAGAATCTA
+
>A1>AA1AFFF1BFG13BFDD1B1EAAEC0FGAF00A/E/AGHHH?/E/BEGHDFGHFC/>E?//>EG//FH1>GG/EE/FHC/G/<</</>BFCG1?FGHHF/11<F1??FC1/>C1<111<111=>1>.GH-<-.<CGHHG/0;:C0CG.::.;A?@G-99C@@B@@/FF/BFB/B-/;;:/9F9/;BFFF@-AFF/FB/---9;@FFFFFFE//9/;///;-9/9/B/;FBF//9B/;9BBF///99;
@M05620:37:000000000-D9766:1:1101:22807:7149 1:N:0:31
GAGGCTGCTTTGGAAGAAACTCATAGATTACTGCAACAGTTCCCCCTGGACCTGGAAAAGTTTCTTGCCTGGCTTACAGAAGCTGAAACAACTGCCCCTTGGATGCTACCCGTAAGGAAAGGCTCCTAGAAGACTCCAAGGGAGTAAAAGAGCTGATGAAACCATGGCAAGTAAGTCAGGCATTTCCGCTTTAGCACTCTTGTGGATCCAATTGAACCATTCTCAGCATTTGTACTTGTAACTGACAAGCC
+
>AAAAAFBFFFFGGGG4GGGGGGHHGGHHBGHHHHBFFHFGHHHHGGGFFHHHHGHGHFGGHHHHHHHHHHGHHHHHGGHHHHHHGFHHHFHH3FG1?GHFF3F3?GHHGHGGGCCG?FCGGHFFEHHHHHFFG33BGGGGGHG?GDG3B/CGFHEHHGHHH<GHGHHGHE11GHHGHF0F.1<GGHEGGEGEHHHHGFHH0=CFDCCHFHHHHFHH.GHFGHHH0CGGFGG;CFGGFB;0;FBFG009CG
@M05620:37:000000000-D9766:1:1101:6089:7151 1:N:0:31
ACCACACGTTCTACAATGCGCTGCGTGTGGCTCCCGAGGAGCACCCCTTGCTGCTGACCAAGGCCCCCCTGAACCCCAAGGCCAACCGCGCGAAGATGACCGGGGCGTGGCCCGGTCTCTCTTCTGGTGGCCGCCTCCCTCCTTCCTGGCCTCCCGGGGCTGTGCCCTTTCTCCCTGGTTGTCTCTTTTGCCGTTTTCCGTAGGGGTCTCTTCTCTGACCTGAGTATCCCTTGGCACACTGCCGGTTTTAG
+
AAABAAB34BB2BEFGGGBEEEGFGFGBBEHBB2BA2AE?EHAGGDE1BBBGDFGHGFG3B?FGGEEEGGGHBGHEGDGHGH?FGGEEEE//BDG/?FGH1/</>-<<<C<GG--;-.;;CGFGHBFBFD.9;??DFGGGGGFF09B//.99AEFD;-9--A.;:BFBFF9BFBF./ABF.;BFFFF/;/;9BADFE9F?9.;...99BFFFFF/;F/;9/;/9:/:B99;B.//;:.9:B/99=;A.9/9
@M05620:37:000000000-D9766:1:1101:25910:7170 1:N:0:31
ACCACACCTTCTACAATGAGCTGCGTGTGGCTCCCGAGGAGCACCCCGTGCTGCTGACCGAGGCCCCCCTGAACCCCAAGGCCAACCGCGAGAAGATGAACCCAGGTGAGTGGCCCGCTACCTCTTCTGGTGGCCGCCTCCCTCCTTCCTGGCCTCCCGGCGCTGCGCCCTTTCTCACTGGTTCTCTCTTCTGCCGTTTTCCGTAGGACTCTCTTCTCTGACCTGAGTCTCCTTTGGAACTCTGCAGGTTC
+
ABBBBAABFFFFGGGGGGFGGGHHGGGGHGHHHGGGGGG?EHFHHGGGGGGGFGHHHHHGGGCGGGGGGGGHHHHGGGGHGHHHGGGGGCGGGDHGHFH>FHGGHFHF1?GHAFFG@?CCGHHHHHHFHFHHDFHGGGGGHGGHGBFFGGGFGGGGEGGG-ACFFFFFFFFFFFFFFFFFF9BFFFFFFFFFFFFFDFFFBFDFFFFFBFBFFFFFFFFFBFFFF/.9BFFFBBFEFB/BFFFBB/9A.B/
@M05620:37:000000000-D9766:1:1101:24651:7196 1:N:0:31
ACCACACCTTCTACAATGAGCTGCGTGTGGCTCCCGAGGAGCACCCCGTGCTGCTGACCGAGGCCCCCCTGAACCCCAAGGCCAACCGCGAGAAGATGAACCCACGTGCGTGGCCCGCTACCTCTTCTGGTGGCCGCCTCCCTCCTTACTGGCCTCCCGGAGATGCGCCATTTCTCACTGGTTCTCTCTTCTGCCGTTTTCCGTAGGACTATCTACTATGCCCTGCGACTCCTTTGGAACTCTGCAAGTTC
+
1>>>AA>AFFFDEGGDAFGBDAF1EAAEG0GHCGABEEEAEHHHHGCG/AECE11BG0AEEG/E>E/EEGGGHFA/EEFC/FHF//?<C?CC/<?G11GD1?C///?///.>--0<--<@-/<D<B0<:0;:.CG---;9../F./009C0BEA0C?A.----9/B9BA;-F//;F/BFF-;9B9BFBFFFFBB/;:9BEF/-F---/9///;9////:9/B9BF9@----BFB/9//;B//9BF//;B9/
@M05620:37:000000000-D9766:1:1101:17692:7207 1:N:0:31
AGTGCCAGCTCTCAATCACACAGGGGACCCAGGGCCTGGCCCCTCCATCCAGAAAACCTATGACCTCACCCGCTACCTGGAGCACCAACTCCGCAGCTTGGCTGGGACCTATGTGAGTATCCAGCGTAGGAATCTGGGAGTTGGGGAGGAGTGAGGAGTTGGGGAAAGACAGTCCTAACCGTGGAGGGTTCTGGTAAATGATGGGGTGAGGAGGGGCTCTTTGGCTCCCACCAGTCCCCCTGTCTGGTCTA
+
ABAABFFFBFFFGGGGGAFFGEHHGGGGGGHHGGGGGFHHHHGHGGHHFHHHGFGHHGHHHHHHHHHHHHHGGFEGHHHHHHHHFHHHGHHHGGGGGHHHGHHGGGHHGHHHHHHHHHHHHHHHHGGGGGHHHHHHHHHGGHHHGFFGGGEGHGHHGGHHHHGGGGHHHHHHHHHHHHHHGFFGGEGGEGGGGGFFGGGGGGGGGGGFFFFFFFFFFFFFFFFFFFFFFFFFFFFFFFFFFFFFFFFFFFF
@M05620:37:000000000-D9766:1:1101:16894:7258 1:N:0:31
GAGGCTGCTTTGGAAGAAACTCATAGATTACTGCAACAGTTCCCCCTGGACCTGGAAAAGTTTCTTGCCTGGCTTACAGAAGCTGAAACAACTGCCAATTGGATGCTACCCGTAAGGAAAGGCTCCTAGAAGACTCCAAGGGAGTAAAAGAGCTGATGAAACAATGGCAAGTAAGTCAGGCATTTCCGCTTTAGCACTCTTGTGGATCCAATTGAACAATTCTCAGCATTTGTACTTGTAACTGACAAGCC
+
BBBCBCFCFFFFFGGGGGGGGGHDGFFFEHHHHHHHHHHHFFGGHGGGEFGHHHFCBGCHBFGGEFFFFEEAGEECFGHHHHHHEBFHGGGHHHHGGHHHGB3GFFGHHGHGGGGGGFHGHGHHHGHGGHHFGEFGHGGFEFHG/BFHHFFGCHGBG2GHHFHHHHHCGHGFFGH@FG10>GGGHHHG?DGGDDHGHGFGHDDGFHGGHGHGGHHHCGHGFCCGFBCGFHHG9CFGG0;FFGGGGFFFGGE
@M05620:37:000000000-D9766:1:1101:23862:7259 1:N:0:31
AGTGCCAGCTCTCAATCGCACAGGGGACCCAGGGCCTGGCCCCTCCATCCAGAAAACCTATGACCTCACCCGCTACCTGGAGCACCAACTCCGCAGCTTGGCTGGGACCTATGTGAGTATCCAGCGTAGGAATCTGGGAGTTGGGGAGGAGTGAGGAGTTGGGGAAAGACAGTCCTAACCGTGGAGGGTTCTGGTAAATGATGGGGTGAGGAGGGGCTCTTTGGCTCCCACCAGTCCCCCTGTCTGGTCTA
+
BBABBFFFBFFFGGGGGGGCFEHGGGGGGGHHDGGGGGHGGHGHGGHHHHHHEHHHHGGHHHHHHHHHHHHGGEGGHGHHHHHGHHHHGEGHGGGGGHHHGHHGGGHHGHHHHHHHHHHHHHHHHGGGGGHHHHHHHHHGGHHHGGGGGGGHHHHHGGHHHHGGGGHHHHHHHHHHHHHHGGGGGGGGFGGGGGGGGGGGGGGGGGFFFFFFFFFFFFFFFFFFFFFFFFFFFFFFFFFFFFFFFFFFFFF
@M05620:37:000000000-D9766:1:1101:20486:7267 1:N:0:31
ACCACACCTTCTACAATGAGCTGCGTGTGGCTCCCGAGGAGCACCCCGTGCTGCTGACCGAGGCCCCCCTGAACCCCAAGGCCAACCGCGAGAAGATGCCCAGGTGAGTGGCCCGCTACCTCTTCTGGTGGCCGCCTCCCTCCTTCCTGGCCTCCCGGCGCTGCGCCCTTTCTCACTGGTTCTCTCTTCTGCCGTTTTCCGTAGGACTCTCTTCTCTGACCTGAGTCTCCTTTGGAACTCTGCAGGTTCTA
+
AAAAAAAAFFCBFGGBAF1BFAA1AABBAAGH1BAAAEAEEHHHHGGGAAEFHFFFHA0EEFGGFA>EGEFFHCF>EFEHCAGHHG/ECGC@@BFFD1?CG1GGH1F??GFEHHCGGCCHBGH0000<<CAFFCGC..;EC/EHHGGEGG.9CGGEGG@@@@@F?@F@@FFFFFFFFFFFFFFFFFF//;BBB-;AFFFFFFFA?/FFFFFFFFFFF//:FF-9;/BFFFFFFFF9BFFB/9BFFF-;FF;
@M05620:37:000000000-D9766:1:1101:26059:7268 1:N:0:31
AGTGCCAGCTCTCAATCGCACAGGGGACCCAGGGCCTGGCCCCTCCATCCAGAAAACCTATGACCTCACCCGCTACCTGGAGCACCAACTCCGCAGCTTGGCTGGGACCTATGTGAGTATCCAGCGTAGGAATCTGGGAGTTGGGGAGGAGTGAGGAGTTGGGGAAAGACAGTCCTAACCGTGGAGGGTTCTGGTAAATGATGGGGTGAGGAGGGGCTCTTTGGCTCCCACCAGTCCCCCTGTCTGGTCTA
+
BBABBFFFBFFFGGGGGGGCGFHGEGEGGGHHFGGGGGHHHHGHGGHHHGHHFHHGHGHHHHGHHHHHHHHGG/FGHHHHGGHHHHHHGHHHEGGGGHHHGHHGGGHHGHHHHHBHHHHHHHHHHGEGGGHHHHHHHHHGGFHHGGGGGGGGHHHFCCHHHHGGGGGHHHHHHHGHHHHHGGGGGGGGEGGGGGFGGGGGGGGGGGFFFFFFFFFFFFFFFFFFFFFFFFFFFFFFFFFFFFFFFFFFFFF
@M05620:37:000000000-D9766:1:1101:27079:7319 1:N:0:31
AGTGCCAGCTCTCAATCGCACAGGGGACCCAGGGCCTGGCCCCTCCATCCAGAAAACCTATGACCTCACCCGCTACCTGGAGCACCAACTCCGCAGCTTGGCTGGGACCTATGTGAGTATCCAGCGTAGGAATCTGGGAGTTGGGGAGGAGTGAGGAGTTGGGGAAAGACAGTCCTAACCGTGGAGGGTTCTGGTAAATGATGGGGTGAGGAGGGGCTCTTTGGCTCCCACCAGTCCCCCTGTCTGGTCTA
+
33>AAFFFBFFFGGGGGGGGGGFHGGGGGGHHGG2EGCGHFHGHGGHHEFFGHF3GHEBFHHGHHHFHHHHGGGGEHHHEHHGHF?GHGFGHGE@EEBGHGHHFEEHHGHHHHH3BGGHHFDGGFC/?@A@GHHFHFG0?<FGHCC<ADFGHA<<.<<<GFH@CCDHCC/:;;GHHHHHG?;EGFGGG.;CFGGFFGGBBFFGGGGFFFAF/.DF;-9EFF//BFBFEFBADEFFFFFFF;EFFFFB/;B;
@M05620:37:000000000-D9766:1:1101:6451:7323 1:N:0:31
AGACCACCTCCCACTCGGCTATGGGTCCCTTGTCCTGGCCCCTCCCCCCCGTAAACCTCGGCCCCCACCCGCTACCTGGGGCACCCCCTTCGCAGCTTGGCTGGGTCCTGTGTGCGTATCCCTCGTCGGTATCTGGGCTTTGGGGCTGCGTGCGGCGTTGGGGCCCGCCCGTCCTAACCGTGGCGGGTTCTGGTAAATGCTGGGGTGCGGCGGGGCTCTTTGGATCCCACCCGTCCCCCTGTCTGGTCTAT
+
>>11>B>1BB>>BFGGGAA0A1B1F00BA11B1BBDBGABBEGGGGAAE/A/>/B1B0B///BE>>>EGGCG/>EG1B0/>?EGGGG//0B?CCG/?F0/F1?CE???F1???F1?FCFHHH1<AG.<A-.<D==</:/C=:C.:A-:.;:C.AAAAA@@F@@B@-@@@@@@FFFF/BF@BE@?@?@@FFFBFF/::BFFFFFF@B=-9@;-@@@-;9:;FFF/;/;9BFB9@B-;AFF@FFBBFFF/;/;
@M05620:37:000000000-D9766:1:1101:8333:7361 1:N:0:31
ACCACACCTTCTACAATGAGCTGCGTGTGGCTCCCGAGGAGCACCCCGTGCTGCTGACCGAGGCCCCCCTGAACCCCAAGGCCAACCGCGAGAAGATGAACCAAGGGGGTGGGCCCGTTCCCTCTTTTGTGGGCGGCTTCCCTCTTTCCGGGCCTCCCGGCGTTGCGCCCTTTTTCACGGGTTCTCCTTCCTCCGGTTTTCCGAGGGCCTCCCTTTCCTGCCTGGCTCCCCCTTTGAAACTCTGCGGGTCT
+
CCCCCCCAFFFFGGGGGG5GGGHHGFGBAFHHHFFGDGGGGHHHHGGEFGGGHHGHHHHAEEGGGGGGGGGHHHHGGGGHGHHHHGGGGG<CGGHFHHH2GHC/?//>/--=-<G---./C00:C000<//;.C--;--;F/0;9;/B/.;-;-.;E.;;-9---.-;D-;F//:/9/.;9C..////;////;.-;DF.B/..-;-......;/////9;A//:.//..;.;F/B/;9//////:;-@-/
@M05620:37:000000000-D9766:1:1101:25604:7370 1:N:0:31
GAGGCTGCTTTGGAAGAAACTCATAGATTACTGCCCCAGTTCCCCCTGGCCCTGGAAACGTTTCTTGCCTGGCTTACAGAAGCTGAAACAACTGCCAATTGGATGCTACCCGTAAGGAAAGGCTCCTAGAAGACTCCAAGGGAGTAAAAGAGCTGATGAAACAATGGCAAGTAAGTCAGGCATTTCCGCTTTAGCACTCTTGTGGATCCAATTGAACAATTCTCAGCATTTGTACTTGTAACTGACAAGCC
+
>1AAA1BAFF3DEGGF1BFG1G1FAFFHH1BGHF00B0BA1DGHHGAF/0BABAAFG10BB0BF2FDGHHGHHGA1BGH1GHH1C1FGGBGGHFHH1FGF1111BBG21BGEEE/>F1BFA0>FG/11>F1110<F11<1?BAC<0GF2@/FGG<<FDD1><0/11?FG1<11?D11<100<B<GH1>EG.CG=<<G0CHG0=GA0::CC0:;C00:;FCF0;CC0;000;CF00090CB09900/:09.;
@M05620:37:000000000-D9766:1:1101:7705:7374 1:N:0:31
AGTGCCAGCTCTCCATCGCACAGGGGACCCAGGGCCTGGCCCCTCCATCCAGAAAACCTATGACCTCACCCGCTACCTGGAGCACCCACTCCGCAGCTTGGCTGGGACCTATGTGAGTATCCAGCGTAGGAATCTGGGAGTTGGGGCGGAGTGCGGCGTTGGGGAAAGCCAGTCCTAACCGTGGAGGGTTCTGGTAAATGATGGGGTGAGGAGGGGCTCTTTGGCTCCCACCAGTCCCCCTGTCTGGTCTA
+
>A>>>DFFBFFFG4EB5AE2E?GDF2BEEBBFABEAAFGHFHGHGGFHHFGGHHHBBEFHGBFHHDBGHHH0>>>EGH@B2BBFGFE??GH2>E/E>GBFEGHGGGHHGHGHHGGHHHHHHHFGHGGABF@FHHHGHH0FGHHHFF.<D-=;G0AD-;BGGGGG..;A/;9AFFFFFFFFFFFF.:DFDFFFFFFFFFFFBFFFFFFFFFFFFFFFFFFFFFFFFFFFFBFFFFFFFFFFFFFFFFFFFFF
@M05620:37:000000000-D9766:1:1101:19814:7393 1:N:0:31
AGTGCCAGCTCTCAATCGCACAGGGGACCCAGGGCCTGGCCCCTCCATCCAGAAAACCTATGACCTCACCCGCTACCTGGAGCACCAACTCCGCAGCTTGGCTGGGACCTATGTGAGTATCCAGCGTAGGAATCTGGGAGTTGGGGAGGAGTGAGGAGTTGGGGAAAGACAGTCCTAACCGTGGAGGGTTCTGGTAAATGATGGGGTGAGGAGGGGCTCTTTGGCTCCCACCAGTCCCCCTGTCTGGTCTA
+
BCAABFFFCFFFGGGGGGGGGGHGGGGGGGHHGGGGGGHHHHGHGGHHHHHHHHHHHGHHHHHHHHHHHHHGGFGGHGHHHHHHHHHHGHHHFGGGGHHHGHHGGGHHGHHHHHHHHHHHHHHHHGFGGGHHHHHHHHHGGHHHGGGGGGGHHHHHHGHHHHGGGGHHHHHHHHHHHHHHGGEGGGGGCFFGGGFGGGGGGGGGGGFFFFFFFFFFFFFFFFFFFFFFFFFFFFFFFFFFFFFFFFFFFFF
@M05620:37:000000000-D9766:1:1101:23046:7412 1:N:0:31
AGTGCCAGCTCTCAATCGCACAGGGGACCCAGGGCCTGGCCCCTCCATCCAGAAAACCTATGACCTCACCCGCTACCTGGAGCACCAACTCCGCAGCTTGGCTGGGACCTATGTGAGTATCCAGCGTAGGAATCTGGGAGTTGGGGAGGAGTGAGGAGTTGGGGAAAGACAGTCCTAACCGTGGAGGGTTCTGGTAAATGATGGGGTGAGGAGGGGCTCTTTGGCTCCCACCAGTCCCCCTGTCTGGTCTA
+
ABAABFFFCFFFGGGGGGGFGGHGGGGGGGFHGGGGGGHHGHGHGGHHHHHHHHHHHGHHHHHHHHHGHHHGGEGGHHHHHHHHHHHHGHHHGGGGGHHHGHFFGGHHGHHFHDHDHFHHGHHFHGDGGGHH2FGHHFHGD0GHGCFDGGA>CDGHCDCGGHGGEDHHHHHHHHHHFGC.?9;@EADGGGAFGGFFGGGGFGGFGGFDAFA/ADFFFFFFFFFFFFBAEFFDEFFFFFFFFFFFFFFFFFB
@M05620:37:000000000-D9766:1:1101:22702:7423 1:N:0:31
ACCACACCTTCTACAATGAGCTGCGTGTGGCTCCCGAGGAGCACCCCGTGCTGCTGACCGAGGCCCCCCTGAACCCCAAGGCCAACCGCGAGAAGATGCCCAGGTGAGTGGCCCGCTACCTCTTCTGGTGGCCGCCTCCCTCCTTCCTGGCCTCCCGGAGCTGCGCCCTTTCTCACTGGTTCTCTCTTCTGCCGTTTTCCGTAGGACTCTCTTCTCTGACCTGAGTCTCCTTTGGAACTCTGCAGGTTCTA
+
AAAAAAAACF@D5GFFEFFGEA4C2B2A42GGGFFEAAE22FGHHGCG1BEF53GGHHHA?E0EEEGGGE1GGGEGFEEG/FGEGGGEG?CCCGFFG1GG<C/FCGH0?<?CFECGGCGF<GGHFHFHBGGHF-AA?DHEHGGBBBFBFFF.FGGFDG-:?FFFBGFBBFFFFFEFFFFFF/BFFFFFFEBBBBFFFFFFB9A?DBFFFFFFFFFFFFFBBFFB.BF/FF/FBFFFFF/BBBFFFFF/BF9
@M05620:37:000000000-D9766:1:1101:23130:7428 1:N:0:31
ACCACACCTTCTACAATGAGCTGCGTGTGCCTCCCGAGGAGCACCCCGTGCTGCTGACCGAGGCCCCCCTGAACCCCAAGGCCAACCGCGAGAAGATGCCCAGGTGAGTGGCCCGCTACCTCTTCTGGTGGCCGCCTCCCTCCTTCCTGGCCTCCCGGAGCTGCGCCCTTTCTCACTGGTTCTCTCTTCTGCCGTTTTCCGTAGGACTCTCTTCTCTGACCTGAGTCTCCTTTGGAACTCTGCAGGTTCTA
+
AAA1AAAAFFFFGGGG3EG1F1F1E0AA03DF1AF0EEEECHHHHGGGCCGGEHC1GHFG?E/EG/EGGGFFH1GGGGGH/CHHHGCEE@@</CCF1F1FGHGGHHHHFHGGFHGGGGGHHHHGHHHHHHGHHGGGGGGGHHGHHHHGGFGGG?FGGG-AAGGGGGF@<FFFFFFFFFFFFFFFFFFFFFFFF@FFFFFFFFFFFFFFFFFFFFFFFF9/BFEFBFF9BFFFFFFFFFFFFFFFFFFFFFB
@M05620:37:000000000-D9766:1:1101:14497:7440 1:N:0:31
ACCACACCTTCTACAATGAGCTGCGTGTGGCTCCCGAGGAGCACCCCGTGCTGCTGACCGAGGCCCCCCTGAACCCCAAGGCCAACCGCGAGAAGATGAACCCAGGTGCGTGGCCCGCTACCTCTTCTGGTGGCCGCCTCCCTCCTTCCTGGCCTCCCGGCGCTGCGCCCTTTCTCACTGGTTCTCTCTTCTGCCGTTTTCCGTAGGACTCTCTTCTCTGACCTGCGTCTCCTTTGGAACTCTGCCGGTTC
+
CCCCDDDDFFFFGGGGGGGGGGHHGFGEDFHHHGGGGGGGGHHHHGGGGGGGHHHHHHHGGGGGGGGGGGGHHHHGGGGHGGHHHGGGGGGGGGHHFHHHHHGGEFHG1A=C@DHHGGG-AGHHGHHHBBDGGFH?CCDGHGGGGGGBFFGGGGGGGGGG?DBFAFCFFAAFFFFF:FFF/BFFBFFBFFFFFBFCADFFFF?F.DDFFFFEFFFFFFFF0BBFF.@DFFFFFFFFBBFFFFFEF0<@FD.
@M05620:37:000000000-D9766:1:1101:6613:7444 1:N:0:31
AGTGCCAGCTCTCCATCGCACAGGGGACCCAGGGCCTGGCCCCTCCATCCAGAAAACCTATGACCTCACCCGCTACCTGGAGCACCCACTCCGCAGCTTGGCTGGGACCTATGTGAGTATCCAGCGTAGGAATCTGGGAGTTGGGGAGGCGTGAGGAGTTGGGGAAAGACAGTCCTAACCGTGGAGGGTTCTGGTAAATGATGGGGTGAGGAGGGGCTCTTTGGCTCCCACCAGTCCCCCTGTCTGGTCTA
+
>A>>>DFFBFFFGEGGBEE2E2FDG2BAEAFHABEBBFHHHHGHGGHHHGHHHHHFGGHHFFGHHBBGHHHEE>>EGHFGBBFHHHA??GH2>E?E>G3FEHHGGGHHGHHHHHHFHHHHHHHHHGGABEFFGHHHHH0FEHHHGG.CG.<=C.=G0CHHHHGG.::G/C/CFGGGGGGGGGGG.CGGEGGGGGGFFFFFFFFFFFFFFFFFFFFFFFFFFFFFFFFFFFFFFFFFFFFFFFFFFFFFFFB
@M05620:37:000000000-D9766:1:1101:13753:7450 1:N:0:31
ACCACACCTTCTACAATGAGCTGCGTGTGGCTCCCGAGGAGCACCCCGTGCTGCTGACCGAGGCCCCCCTGAACCCCAAGGCCAACCGCGAGAAGATGCCCAGGTGAGTGGCCCGCTACCTCTTCTGGTGGCCGACTCCCTCCTTCCTGGCCTCCCGGCGCTGCGCCATTTCTCACTGGTTCTCTCTTATGCCGTTTTCCGTAGGCCTCTCTTCTCTGACCTGCGTCTCCTTTGGAACTCTGCAGGTTCTA
+
>>1>AA1AFFC1AFG13BBAAAB1AAAEG0FGEFFAAEE/EHHHHGEE//BAFA1BG00EEGGG/E/EGGGFHFC/EGF/?FHE/?E<C<><@<?G11<?FGEG1<DGH1<FHH-A@-->100=0<0<D/AGH?-:-./.;GGH0::FFGFG0C..A---9A-A@@F-9/BFB9;FFFF///BFBFFF/;FFF@FBFFF/B/9-;/;FFFFFBFBF///::/--9-9AFBB/F///9//;/9:9FF-/BF9
@M05620:37:000000000-D9766:1:1101:13362:7468 1:N:0:31
ACCACACCTTCTACAATGAGCTGCGTGTGGCTCCCGAGGAGCACCCCGTGCTGCTGACCGAGGCCCCCCTGAACCCCAAGGCCAACCGCGAGAAGATGACAGGTGAGTGGCCCGCTACCTCTTCTGGTAGCCGCCTCCCTCCTTCCTGGCCTCCCGGCGCTGCGCCCTTTCTCACTGGTTCTCTCTTCTGCCGTTTTCCGTAGGACTCTCTTCTCTGCCCTGCGTCTCCTTTGGAACTCTGCAGGTTCTAG
+
CCCCCCCCFFFFGGGGGGGGGGHHGGGEGGHHHGGGGGGGGHHHHGGGGGGGHHHHHHHGGGGGGGGGGGGHHHHGGGGHGHHHHGGGG@BDCAGHGHHHHHGDGFHHHEGHHGGG@CCGHHHHHHHHFGHHGDGGGHGHHGHHHHHHHFGGGGGGG-ADGGDFFFFFFFFFFEFFFFFFFFFFFFFFFFFFFAFFFFFFFFFFEFFFFFFFFFFFFFFFFF.@DFFFFFFFFF0BFFFFFFBFFABFFBB
@M05620:37:000000000-D9766:1:1101:15425:7507 1:N:0:31
AGTGCCAGCTCTCAATCGCACAGGGGACCCAGGGCCTGGCCCCTCCATCCAGAAAACCTATGACCTCACCCGCTACCTGGAGCACCAACTCCGCAGCTTGGCTGGGACCTATGTGAGTATCCAGCGTAGGAATCTGGGAGTTGGGGAGGAGTGAGGAGTTGGGGAAAGACAGTCCTAACCGTGGAGGGTTCTGGTAAATGATGGGGTGAGGAGGGGCTCTTTGGCTCCCACCAGTCCCCCTGTCTGGTCTA
+
AAAABFFFBFFFGGGGGCFFGFHHGGGGGG2FFEEGGGHHHHGHGGHHHHFHEEGHHGHFHHBGHHHFHHHGGGGGHHGHHHHHHHHHGHHHGGFGGHHHGHHGGGHHGHHHHHHHHGHHHHHHHGGGGGHHHHHHHHHGGHHHGGGGGGGHHHHHHGHHHHGGGGHHHHHHHHHHHGHHGGGGGGGGCFGGGGFFGGGGGFGGGGFFFFFFFFFFFFFFFFFFFFFFFFFFFFFFFFFFFFFFFFFFFFF
@M05620:37:000000000-D9766:1:1101:21879:7517 1:N:0:31
ACCACACCTTCTACAATGAGCTGCGTGTGGCTCCCGAGGAGCACCCCGTGCTGCTGACCGAGGCCCCCCTGAACCCCAAGGCCAACCGCGAGAAGATGAACCCAGTGGATGGCCCCGCTACCTCTTCTGTGGGCCCCCCCCCCCCTTCCTGGCCCCCCGGCGCTCCGCCTTTTCTCACTGGTTCTCTCTTCGGCCGTTTCCCGTAGGACTCTCTTCTCGGCCCTGAGTCTCCTTGGGAACTCTCCGGTTTT
+
CCCCCCCCFFFFGGGGGGGGGGHHGGGFHGHHHGGGGGGGGHHHHGGGGGGGHHHHHHHGGGGGGGGGGGGGHHHGGGGHGHHHHGGGGGGGGGGHGFF2GGF//11?111/0?C-<->-</0<0=00000/..C----;;--;-@.B/09/;..:C-@-----...;;.:B000:0099/9000090900..99-;DF090.;-.99B//00BBBFB...9-..//::000:F00..0.0000/.:-;..
@M05620:37:000000000-D9766:1:1101:12470:7538 1:N:0:31
AGTGCCAGCTCTCCATCGCACAGGGTACCCAGGGCCTGGCCCCTCCATCCAGAAAACCTATGACCTCACCCGCTACCTGGAGCACCCACTCCGCAGCTTGGCTGGGACCTATGTGAGTATCCAGCGTAGGAATCTGGGCGTTGGGGAGGCGTGCGGAGTTGGGGCAAGACAGTCCTAACCGTGGAGGGTTCTGGTAAATGATGGGGTGAGGAGGGGCTCTTTGGCTCCCACCAGTCCCCCTGTCTGGTCTA
+
>>>>>DDFBFFFG4FFGFGAEAGAF4ABGGEF2BAAFFEHGHGHGGCGHGFGD3CBFEHHGE5GHDFAGHH>E>0>GGBBBBBGHH1??GHF?F?EEHBGGFGGGGAGEH3EGGG3?GFEGH3FHGG/<<@DGFHF2F//CD<C@<.-AAAC@.<A-AFHHB@D.-.9/;/9CGGG00CFAGGA..9;DFFFFFFFBFFFBFFFFF.@AF./AA-ADFFB9F/FBFFEF.;D.AFEFFFFFE9BFFFFBF/
@M05620:37:000000000-D9766:1:1101:18131:7549 1:N:0:31
ACCACACCTTCTACAATGAGCTGCGTGTGGCTCCCGAGGAGCACCCCGTGCTGCTGACCGAGGCCCCCCTGAACCCCAAGGCCAACCGCGAGAAGATGACCCAGGTGAGGCCCGCTCTCTCTCCTGTGGGCCGCCTCCCTCCTTCTTGGCCTCCCGGGGCTGTGCCCTCTCTCTCTCGGTCTCTCTCTTGCCGTTTTCCGCAGGGGTCTCTTCTCTGTCCTGTGTCTCCTTTTGGACACTGCGGGTTCTCG
+
BBBABBBBFFFFGGGGGGGFGGHFGEFECEHHHGGGGGGGGHHHHGGGAFGGHHGHHHHGGGGGGGGGGGGHHHHGGGGHGHHHGGGGGGGGGGHGGBHHB2//??F1?0//?-A-<.11>G0/=/00<...:A-.;.=/C./000000/00;.C.--;--..;B/B/.;/BF/B//..9.;FFFF//;///9..9A//..-----9;FFF//;FF//99//9;//;B///;//;///;;//.---..;/.
@M05620:37:000000000-D9766:1:1101:4386:7565 1:N:0:31
ACCACACCTTCTACAATGAGCTGCGTGTGGCTCCCGAGGAGCACCCCGTGCTGCTGACCGAGGCCCCCCTGAACCCCAAGGCCAACCGCGAGAAGATGAACCCTGGTGCGTGGCCCGCTCCCTCTTTTGGTGGCCGCCTCCCTCTTTCCTGGCCTCCTGGCGTTGCGCCCTTTCTCCCTGGTTCTCTTTTCTGCGGTTTTCCGTTGGCCTCTCTTCTCTGCCTTGCGCCCCCTTTGGAACTTTGCGGGTTC
+
AAA1AAAAFFFFGGGG3GA1B1FCFAABA0BF1BF0AECEGHHHHGGEEEGGHHHHHHHF?FGGGAGGGGGGHFHGGGGHEEHHHGA/CG<<<C0C?GFGHHC0?CG?1>FE>CGA--<AEGHHH00==<GFGHGCGGGGGGGG;;;F0;C;FFGGG/;/:-99;B@@F9@FFFFF/BFF9FFFFFB/;:BFFF-;9@FFF/-9/;9/BFFFFF//99;FFF;B99;-9-;;@FFFFFFFF/;BB-;@@A-
@M05620:37:000000000-D9766:1:1101:14091:7588 1:N:0:31
GAGGCTGCTTTGGAAGAAACTCATAGATTACTGCAACAGTTCCCCCTGGACCTGGAAAAGTTTCTTGCCTGGCTTACAGAAGCTGAAACAACTGCCAATTGGATGCTACCCGTAAGGAAAGGCTCCTAGAAGACTCCAAGGGAGTAAAAGAGCTGATGAAACAATGGCAAGTAAGTCAGGCATTTCCGCTTTAGCACTCTTGTGGATCCAATTGAACAATTCTCAGCATTTGTACTTGTAACTGACAAGCC
+
A>AAAAFBFFFFGFGGGFFGGGCHBGGHHFHHHHHDECGGGHHHHGGGHFHHHHHHHHHGGGHHHHHHHHHHHHHHHHHGHHHGHHFHHGEHHHHH3@GHHC3GFGHHHHHGGGGHHFHGHHHHHGHHHHHHHGHHGHHHFGHG?FDGFGGHHHHGHHHHHHCGHHGHHHFFGHH@FHFFGHHHHHHFGGGGEHHHHHGHHHHHA0GGHHHEGHHHGFHHHHGGHCGFGHGGBFGGGGGGGGGGFGB9FGG
@M05620:37:000000000-D9766:1:1101:16843:7603 1:N:0:31
ACCACACCTTCTACAATGAGCTGCGTGTGGCTCCCGAGGAGCACCCCGTGCTGCTGACCGAGGCCCCCCTGAACCCCAAGGCCAACCGCGAGAAGATGAACCCAGGTGAGTGGCCCGCTACCTCTTCTGGTGGCCGCCTCCCTCCTTCCTGGCCTCCCGGCGCTGCGCCCTTTCTCACTGGTTCTCTCTTCTGCCGTTTTCCGTAGGACTCTCTTCTCTGACCTGAGTCTCCTTTGGAACTCTGCAGGTTC
+
BBBBBBBBFFFFFGGGGFGGGFHGEEEEHAHHHGGGGEGGGHHHHGGGFGGEFGGHHHHGGGCGGGEGGGGHHHFGGGGGGHHGHGGGGGGGGGHHHGHFHHGGAF<F<FFHGGHHGGGGGHHGHFHHHFHHGHCCGGGGHGHGDGGGGGGGGGGGGGGG-BDFAFFADDAFFFFFFFFFE9FFFFFFFFFFFFFF;DFFFF?BAFFFFFFEBFFFFFFF;FFFF/;BFFFFFFFFF/BBBBFBF/:FAF/
@M05620:37:000000000-D9766:1:1101:8977:7606 1:N:0:31
AGTGCCAGCTCTCAATCGCACAGGGGACCCAGGGCCTGGCCCCTCCATCCAGAAAACCTATGACCTCACCCGCTACCTGGAGCACCAACTCCGCAGCTTGGCTGGGACCTATGTGAGTATCCAGCGTAGGAATCTGGGAGTTGGGGAGGAGTGAGGAGTTGGGGAAAGACAGTCCTAACCGTGGAGGGTTCTGGTAAATGATGGGGTGAGGAGGGGCTCTTTGGCTCCCACCAGTCCCCCTGTCTGGTCTA
+
AAAAAFFF@FFFGGGGGGF2E2GFFGGGGEHCAEEEAFHHCFEAEG2GFHHHEE3FFGFHHHBGHGHGHEHGCE@EHFHHHHHH1FGHE?GHD/>ECHHHDHGG//BGG0FFHFFHEF2FGHFGBCFG/CFHBGFHGGEEACG1/?F?CGEFF0<GHGCFHF?:.A.ABCFB00CGFHB.-;C-DFGG.;F0B9;9CFFB0B09E?9;..9BD.99--E;/99BBFFEAFFD?AFFFFED?FFFFF/BFFF
@M05620:37:000000000-D9766:1:1101:27108:7614 1:N:0:31
ACCACACCTTCTACAATGAGCTGCGTGTGGCTCCCGAGGAGCACCCCGTGCTTCTGACCGAGGCCCCCCTGAACCCCAAGGCCAACCGCGAGAAGATGCCCAGGTGAGTGGCCCGCTACCTCTTCTGGTGGCAGCATCCCTCCTTCCTGGCCTCCCGGAGCTGCGCCCTTTCTCACTGGTTCTATCTTCTGCCGTTTTCCGTAGGACTCTCTTCTCTGACCTGAGTCTCCTTTGGAACTCTGCAGGTTCTA
+
A?>1AAAAFFFFGGGD3BA1F1110B0E00BFAFEE0/E//ABGHGGGB/BA1DF1BBCEE>/>EEEEGGGHHFE/EEE//?FCG/E/E/C<//?111<FGBFAGHGH1?<FGEGGGGGHGHHHGHGHHHFG/.C.;CGH0;.=CGG00;CC0=EGBAG@AGG/AAGGG/CFFFFFFFFB//;/;FFFFF/;/-;;BE/FB9FBABFFFFFFFF//B;BFFFFF9/;FFFFFFFFFFFFFFFFFF?F//;:
@M05620:37:000000000-D9766:1:1101:24813:7617 1:N:0:31
ACCACACCTTCTACAATGAGCTGCGTGTGGCTCCCGAGGAGCACCCCGTGCTGCTGACCGAGGCCCCCCTGAACCCCAAGGCCAACCGCGAGAAGATGAACCCAGGTGCGTGGCCCGCTACCTCTTCTGGTGGCCGCCTCCCTCCTTCCTGGCCTCCCGGCGCTGCGCCCTTTCTCACTGGTTCTCTCTTCTGCCGTTTTCCGTAGGACTCTCTTCTCTGACCTGCGTCTCCTTTGGAACTCTGCAGGTTC
+
CCCCCCDBFFFFGGGGGGGGGGHHGGGGHGHHHGGGEGGGGHHHHGGGEGGGHHHHHHHGGGGGGGGGGGGHGHHGGGGHGHHHHGGGGGGGGGHHHHHHHHGFGGHC1>FGGGHHGGG?FHHHHFHHHHHHGHHGGGGGHGGGGGGGGGGGGGGGGGG-:?DFFFFFFFFFFFFFFFFFFFFFFFFFFFFFFFFFDDFFFFFFFFFFFFFFFFFFFFHFBFFF/.@DFFFFFFFFFFFFFFFFF0;AFFB
@M05620:37:000000000-D9766:1:1101:11360:7649 1:N:0:31
GAGGCTGCTTTGGAAGAAACTCATAGATTACTGCAACAGTTCCCCCTGGACCTGGAAAAGTTTCTTGCCTGGCTTACAGAAGCTGAAACAACTGCCAATTGGCTGCTACCCGTAAGGCGAAAGTACTAGCAGCTACAAAGGGCGAAAAAGGGCTGATGACCCACTGGAAAGTGGGTCAGGCGTTTCCGCTTTCGCACTCTTGTGGCTCCAATTGCCAAATTATCAGCTTTTGGCATTTGAACTGACACGCC
+
AAABBACAFFFFGGGGEGGGGGDGFFGHHHHHHHFHHHHFHHHHHGGGHHHHHGHHHGHGGHHHHHHHHHHHHHHHHHHGHHHHHHHHHHHHHHHHHCG33B3G1B34311?>/1?33/////B444BB3?3001?11100</>////0//?/0/?>11110..<1<0<><D00..<<///-;:-:0..;CE09A.9AF090;0..;0.//90;0B00/;000;F///9;:/-//;F///9BF/;:B/9-.
@M05620:37:000000000-D9766:1:1101:22043:7662 1:N:0:31
ACCACACCTTCGACAATGAGCTGCGTGTGGCTCCAGAGGAGCACCCCGTGCTGCTGACCGAGGCCCCCCTGAACCCCAAGGCCAACCGCGAGAAGATGAACCCAGGTGCGTGGCCCGCTACCTCTTCTGGTGGCCGCCTCCCTCCTTCCTGGACTCCCGGCGCTGCGCCCTTTCTCACTGGTTCTCTCTTCTGCCGTTTTCCGTAGGACTCTCTTCTCTGACCTGCGTCTCCTTTGGAACTCTGCAGGTTC
+
1>1>A>1AFF111AF11ABB1EAAABEFH0BFGG11BAB0EHHHHGAEA/B/BA1BG00AEGCG/E/EEGGHHHC/EEGAFHH/<<EEG@BB//FH11FG<?CFEF1F1AF<<CHEGGG-<GH0DGHHDBDGCCC---;:..CBAFGG/FF//;C/FEB@G--;;9@@F@@FFFFFFFFFFBFFFFFFFFFFFFF@;AFFFFBFF?:BFFFFFFFFFFFFFFFF-9-:@BFFFFFB99FFBFFFF/B?-B/
@M05620:37:000000000-D9766:1:1101:5852:7703 1:N:0:31
AGTGCCAGCTCTCCATCGCACAGGGGACCCAGCGCCTGGCCCCTCCATCCAGAAAACCTATGACCTCACCCGCTACCTGGAGCACCCACTCCGCAGCTTGGCTGGGACCTATGTGAGTATCCAGCGTAGGAATCTGCGAGTTGGGGCGGCGTGCGGCGTTGGGGACAGCCAGTCCTAACCGTGGAGGGTTCTGGTAAATGATGGGGTGAGGAGGGGCTCTTTGGCTCCCACCAGTCCCCCTGTCTGGTCTA
+
>>33>BFFBFFFGFGGBAE2E2FAF22AEABG2AE2BFGHHHGHGGHHHCGHHHHBBEHHEEGHHDBGHHH0>/>EGGBBBBBFGHE??FG?>E/E>FBBEGHGGGHHGHHHHHHGHHHHHHFGHGGABDF<FHHHGG/>DGHHGG.<D-;AD.AD-@DFFFFF.-.A.;.AFFFFFFFFFFFF9EFFFFFFFFFFFFFFFFFFFFFFFFFBFFFFFFFFFFFFFFFFFFFF.AFFFFFFFFFFFFFFFFF
@M05620:37:000000000-D9766:1:1101:6148:7704 1:N:0:31
ACCACACCTTCTACAATGAGCTGCGTGTGGCTCCCGAGGAGCACCCCGTGCTGCTGACCGAGGCCCCCCTGAACCCCAAGGCCAACCGCGAGAAGATGAACCCAGGTGCGTGGCCCGCTCCCTCTTCTGGTGGCCGCCTCCCTCCTTCCTGGCCTCCCGGCGCTGCGCCCTTTCTCACTGGTTCTCTCTTCTGCCGTTTTCCGTAGGACTCTCTTCTCTGCCTTGCGTCTCCTTTGGAACTCTGCTGGTTC
+
AAA1AAA>CFFFGGGGFG1BF1GGGFGBA0FH1BBA?EGCGHHHHGGEGGGGHHHGHHHE@EGGGEGGGGGGFFGGGGGHEGHHHGG?CC/B?CB1?FGDGHC<GFHH1<FGCC>FC@C?EEHHHHDGHBHGFEC:CGGGGGGG.;CFFGGGGGGGG.;AA@@@@F@@F@@FFFFFBFFFFFFFFFF/;FBB/B;>ABFEFB-B-:A9BFFFFFFFFFFFBB/;BB?-;-;BFFFFFFFFFBFFF/;9FF/
@M05620:37:000000000-D9766:1:1101:16508:7705 1:N:0:31
AGTGCCAGCTCTCAATCGCACAGGGGACCCAGGGCCTGGCCCCTCCATCCAGAAAACCTATGACCTCACCCGCTACCTGGAGCACCAACTCCGCAGCTTGGCTGGGACCTATGTGAGTATCCAGCGTAGGAATCTGGGAGTTGGGGAGGAGTGAGGAGTTGGGGAAAGACAGTCCTAACCGTGGAGGGTTCTGGTAAATGATGGGGTGAGGAGGGGCTCTTTGGCTCCCACCAGTCCCCCTGTCTGGTCTA
+
CCCCCFFFCFFFGGGGGGGGGGHHGGGGGGHHGGGGGGHHHHGHGGHHHHGHHHFHHGHHHHHHHHHHHHHGGGGGHHHGGGHFHHHHGHHHGGGGGHHHGHHGGGHHGHHHHHHHHHHHHHHHHGEGGGHHHHHHHHHGGHHHGGGGGGEHHHHHHGHHHHGGGGHHHHHHHHHHHHHHGGGGGGGGEFGGGGGGGGGGHGHGGGFFFFFFFFFFFFFFFFFFFFFFFFFFFFFFFFFFFFFFFFFFFFB
@M05620:37:000000000-D9766:1:1101:9613:7710 1:N:0:31
ACCACACCTTCTACAATGAGCTGCGTGTGGCTCCCGAGGAGCACCCCGTGCTGCTGACCGAGGCCCCCCTGAACCCCAAGGCCAACCGCGAGAAGATGCCCAGGTGAGTGGCCCGCTACCTCTTCTGGTGGCCGCCTCCCTCCTTCCTGGCCTCCCGGAGCTGCGCCCTTTCTCACTGGTTCTCTCTTCTGCCGTTTTCCGTAGGACTCTCTTCTCTGACCTGAGTCTCCTTTGGGACTCTGCAGGTTCTA
+
3ABABABBFFFFGGGGFGG5FAGCFEEGGGGGGGGGEGGGGHHHHGGEBEEFFGHHHHHGGGGGGFGGGGGFHFHGGGGGFHHGAFGGGGGC?<01?<1?CGEAGHGHGGA/FHCCG-@GHBDGBGH0DC.CC-ACDA.:/CDHC0FGGFFGGGEE??-@@FFG@?A--//9BBFF//./9BFFFE/FFFFFF=9AFFFF?B.AA/;FFFFEBBBBBBFFFF.:99BFFB//9//...;/:B///A.FFF/
@M05620:37:000000000-D9766:1:1101:9901:7713 1:N:0:31
AGTGCCAGCTCTCAATCGCACAGGGGACCCAGGGCCTGGCCCCTCCATCCAGAAAACCTATGACCTCACCCGCTACCTGGAGCACCAACTCCGCAGCTTGGCTGGGGGGGACTCTGGGAGTTAGGGCGGGGTGCGGCGTTGGGGGCAGCCCGTACTACCCGTGGAGGGATCTGTTAAATGCTGGGGTGCGGCGGGGCTCTTTGGCTCCCCCCCGTCCCCCTGTCTGGTCAATCTCCTGCCCTTAGATCGGA
+
ABCCCFFFCFFFGGGGGGGGGGHHGGGGGGHHFGGGGGHHHHGHGGHHHHHHGHGHHGHGHHHHHHHHHHHGGGGGHGHHHHHHHHHHGHHHGGGGGHHHGHHGGGGGCFF-9BF0B/;.;B0;BF/-;---9.;@-;---.;B--;D..:9:-:9B0/:;;AFF..:./.0099BFFFB0;BF.@.;;;@-@DB=-:AB0FFF00:9...--;9.;AEDFFF::BF9;0090BBF0:BFFFF000;;;.:
@M05620:37:000000000-D9766:1:1101:19426:7714 1:N:0:31
ACCACACCTTCTACAATGAGCTGCGTGTGGCTCCCGAGGAGCACCCCGTGCTGCTGACCGAGGCCCCCCTGAACCCCAAGGCCAACCGCGAGAAGATGAACCCAGGTGAGTGGCCCGCTACCTCTTCTGGTGGCCGCCTCCCTCCTTCCTGGCCTCCCGGCGCTGCGCCCTTTCTCACTGGTTCTCTCTTCTGCCGTTTTCCGTAGGACTCTCTTCTCTGACCTGCGTCTCCTTTGGAACTCTGCAGGTTC
+
AAAAA>AAFFFFGGGEBGGFGBGHGEG24AGAFFFE?EG22F2AFFAF1FGA5BCHHHCEE>>EFGEGGGEHFFHGGGEGEEGH/FFECG/<<<CFGBD>1?ACG/??1?FFGGGHCGG?DHHHHHHHHHHGAHHGGGGGGEGHGGGGGGGGGGGGGEDB?BBBBFB?DBBFFFFFFFFFFFFFFFFFFFFFFFFBDABEFFD;ADFFFFFFFFFFFE9FFFBFF.;ABFFFFFF/B/FFFFF/B9BFAF/
@M05620:37:000000000-D9766:1:1101:10293:7727 1:N:0:31
AGTGCCAGCTCTCAATCGCACAGGGGACCCAGGGCCTGGCCCCTCCATCCAGAAAACCTATGACCTCACCCGCTACCTGGAGCACCAACTCCGCAGCTTGGCTGGGACCTATGTGAGTATCCAGCGTAGGAATCTGGGAGTTGGGGAGGAGTGAGGAGTTGGGGAAAGACAGTCCTAACCGTGGAGGGTTCTGGTAAATGATGGGGTGAGGAGGGGCTCTTTGGCTCCCACCAGTCCCCCTGTCTGGTCTA
+
AA>ABFFFBFFFGGGGGGGGGGHHGGGGGGHHGGGGGFHGHHGHGGGHFHHHHGFHHGHHHHHHHHHHHHHGGGGGHHHHHHHHHHHHGHHHGGGGGHHHGHHGGGHHGHGHHHHHHHHHHHHHHGGGGGHGHHHHHGGGGHHHGGGGGGGHHHHHHGHHHHGGGGHHHHHHHHHHHHGHGGGGGGGGEFGGGGFGGGGGGGGGGGFFFFFFFFFFFFFFFFFFFFFFFFFFFFFFFFFFFFFFFFFFFFB
@M05620:37:000000000-D9766:1:1101:19218:7734 1:N:0:31
GAGGCTGCTTTGGAAGAAACTCATAGATTACTGCAACAGTTTCCCCTGGACCTGGAAAAGTTTCTTGCCTGGCTTACAGAAGCTGAAACAACTGCCAATTGGATGATACCCGTCCGAAGCAACTCCTACTAGAATACCAGAACGTAGCAGAACTGCTGAACAAATGGCGCGAAGTTCAGGACTTTCCGCTTTCGCACTATTGTGGATCCACTTACCCAATAATCCGCATTAGTACTTGTACCTGACCAGAC
+
CCCCCCFCFFFFGGFFFGGGGGHHHHFHGHHHHHGHHHHHHAFGHHHGHGHHHHHFGHHHFHHHHHGHHHHHHHHHHHHHHHHHHHGHHHGHHHHHFHH3BBEFHHHBG3B??ED/1>//33B33BG333BFGGGGH?3B022??F0?F?G2@2FGHHB22FGH211<///->-.1=>GGC.<C0=0.CEAA::.C@-0<C0GFG00;90:;009//=A/0;C00:ADA:00;0;C09;0///;/;/;:.;
@M05620:37:000000000-D9766:1:1101:10332:7741 1:N:0:31
ACCACACCTTCTACAATGAGCTGCGTGTGGCTCCCGAGGAGCACCCCGTGCTGCTGACCGAGGCCCCCCTGAACCCCAAGGCCAACCGCGAGAAGATGAACCCAGGTGCGTGGCCCGCTCCCTCTTCTGGTGGCCGCCTCCCTCCTTCCTGGCCTCCCGGCGCTGCGCCCTTTCTCACTGGTTCTCTCTTCTGCCGTTTTCCGTAGGACTCTCTTCTCTGCCCTGCGTCTCCTTTGGAACTCTGCAGGTTC
+
CCCCCCCCFFFFGFGGGGGGGGHHGGGBFFHHHGGGGGFGGHHHHGGGGGGGHHHHHHHGGGGGGGGGGGGHGHHGGGGHGHHHHGGGGGCGGGHGHHHHHHGGHGHH1>FGGGHHGGG-EGHHHHGGHHHHGHHDGGGGGGGG<CFGGGGFGGGGGCGG?A>CFFFFFDFFFFFF0FFFFFFFFFF<BFFFFFFFFFFFFFBF<DFFFFFFFFFFFFFF0F.<F.@9<<FBFFFFFFFFFBFFF<BFFF0
@M05620:37:000000000-D9766:1:1101:21291:7750 1:N:0:31
ACCACACCTTCTACAATGAGCTGCGTGTGGCTCCCGAGGAGCACCCCGTGCTGCTGACCGAGGCCCCCCTGAACCCCAAGGCCAACCGCGAGAAGATGAACCCAGGTGAGTGGCCCGCTACCTCTTCTGGTGGCCGCCTCCCTCCTTCCTGGCCTCCCGGCGCTGCGCCCTTTCTCACTGGTTCTCTCTTCTGCCGTTTTCCGTAGGACTCTCTTCTCTGACCTGCGTCTCCTTTGGAACTCTGCCGGTTC
+
BBABBAABFFCDFGGFBEGGGFG4EBEEH2GGGGE2EEGCGHHHHGGGE1BEE3FGHGGGGGGGEGEGGGGHHHFFGEF/FHHGHGGGGCCGCFHHEBGGHHDFFFHHGFHHGGGHCCGGGGHHHHHHGGHFGHF---AAHGHHGGGGGGG/.FGGGGGG@-9@BFBBFBBFFFFFFFFFF/FFFFFFFFFFFFFBDFFFFFDFAAFFFFFFFEFFBFFF9FFFFABFBFBFFFFBBBFFBFFFF/@99A.
@M05620:37:000000000-D9766:1:1101:8129:7753 1:N:0:31
ACCACACCTTCTACAATGAGCGGCGTGCCGCGCCCGAGGAGTAGGAAGCGCACACGACTGAACTCCACCCAAACCTCATGGCCAAGTGTGCGGAGTTGAGCCTGGTGAGTAGCCCGCTACCTCTTCTGGTGGCCGCCTCCCTCCTTCCTGGCCTCCCGGAGCTGCGCCCTTTCTCACTGGTTCTCTCTTCTGCCGTTTTCCGTCGGACTCTCTTCTCTGACCTGAGTCTCCTTTGGAACTCTGCAGGTTCT
+
1AAAAAAAFFCB33B13GGGFAEEC0A//A/AAAEEGE///>B111DF/EE//>0E/EEFHD11BFH00?//B/?0BG11<0FF</<1BG1</<//?>21?00?/10?0111??FCCGCCCGHHGFHHHHHGHHCCGECHEGF./GHHHGBFGGGGG.-A?AFGGGGG@@FFEFFFFFFFFFEFFFFFFFFBFF<BFFEFFFF--9=@@FFFF/BF/;BBF//9/B/B9FBFFFFFFFFF/;FFFBFFFFF
@M05620:37:000000000-D9766:1:1101:26214:7764 1:N:0:31
ACCACACCTTCTACAATGAGCTGCGTGTGGCTCCCGAGGAGCACCCCGTGCTGCTGACCGAGGCCCCCCTGAACCCCAAGGCCAACCGCGAGAAGATGACAGGAGCGTGGCCAGCTACCTCTTCTGGTGGCCGCCTCCCTCCTTCCTGGCCTCCCGGCGCTGCGCCCTTTCTCCCTGGTTCTCTCTTCTGCCGTTTTCCGTCGGACTCTCTTCTCTGCCCTGCGTCTCCTTTGGCACTCTGCAGGTTCTAG
+
CCCCCCBBFFFFGGGGGGGGGGHHGFGGHGHHHGGGGGGGGHHHHGGGEGGGHHHHHHHGGGGGGGGGGGGHHHHGGGGHGHHHHGGGGGGGGGHGHHHHFFC0?/>?CDFH1FFH1FGHH1DGHGDGHDHHGGGGGHGHHGHHHHHGFFGGG.EG-DGBGFFFFFFFF0;FB;FF9AFFFFFFFFFFFFFFFAAFFFFFFAB;@@DFFFFFF0BBFB9EFFFAFFFFFFB009:BFBFFFFFFF9FBF0:
@M05620:37:000000000-D9766:1:1101:10849:7766 1:N:0:31
ACCACACCTTCTACAATGAGCTGCGTGTGGCTCCCGAGGAGCACCCCGTGCTGCTGACCGAGGCCCCCCTGAACCCCAAGGCCAACCGCGAGAAGATGCCCAGGTGAGTGGCCCGCTACCTCTTCTGGTGGCCGCCTCCCTCCTTCCTGGCCTCCCGGCGCTGCGCCCTTTCTCACTGGTTCTCTCTTCTGCCGTTTTCCGTAGGACTCTCTTCTCTGACCTGAGTCTCCTTTGGAACTCTGCAGGTTCTA
+
BBABBBBBFFFFGGGGGGGGGGHHGGGGHFHHHGGGGGGGGHHHHGGGGGGGHHHHHHHGGGGGGGGGGGGHHHHGGCEHGHHFAEFEGGFGGGHGHBHHHGHGHH1FFD/FHHGGFCGHGHHHHHHFDCDGADG@DGHGHHGHHGGFBFFGGGFGD--;ABFFFFFFAFFFFFFFFFFF/FFBFFFFFFFFFFDDF?BFAFA.;BFFFFFFFFFFFFFFFFF/BFFFFFFFFBFBFFFFFFFBF?ABFF/
@M05620:37:000000000-D9766:1:1101:17451:7775 1:N:0:31
ACCACACCTTCTACAATGAGCTGCGTGTGGCTCCCGAGGAGCACCCCGTGCTGCTGACCGAGGCCCCCCTGAACCCCAAGGCCAACCGCGAGAAGATGAACCCAGGTGAGTGGCCCGCTACCTCTTCTGGTGGCCGCCTCCCTCCTTCCTGGCCTCCCGGCGCTGCGCCCTTTCTCACTGGTTCTCTCTTCTGCCGTTTTCCGTAGGACTCTCTTCTCTGACCTGAGTCTCCTTTGGAACTCTGCAGGTTC
+
ABABBBABFFFFGGGFDGGGFGHHGEGEH?GHHGGFGGGGGHHHHGGGEEGGHFGHHHHGGGGGGGEGGGGHHHGGGGGHGHHHHGGGGG<CFGHHFGGGHHGGEGHHDHGHFGHHGGGCGHHHHHHHHHGFEHHGGGGGGGHGGGGGGGGGGGGGGGGG-ACDFFFFFFFFFFFFFFFFFFFFFFFFFFFFFFFFDFFFFFDFFFFFFFFFFFFFFFFFBFFFF/;FFFFFFFFBFBFFFFFBFB/FFF/
@M05620:37:000000000-D9766:1:1101:14338:7783 1:N:0:31
GAGGCTGCTTTGGCAGAAACTCATAGATTACTGCAACAGTTCCCCCTGGACCTGGAAAAGATTCTTGCCTGGATTACAGAACCTGAAACAACTGCCAATGCCCGACAGTAGCCCACTCGCAAGTAAAGTCGCCTACAAGATCCTAAGTGAGCACAAGACCAGACGACACATAGGACTGGAAGTCACTCATTTCGTTTTCAGCACGCCTCTCGACCCAATCCAACAACTCTTAGCATTTGCACTTGTAACTG
+
>A11>1B>CB3B111111B111133A1DD1BA3BA1BAAABF2BGGAAA0BBBAF011AF/1DD22ABBBBA01A1BB1B10B>>CB1B>>>@B@F1B11110/>/>>@2111>/?00/>/?/>B2222>/></?01B1F1<@12>02221110@C00<0?00/>-->-011><0//<.///<<0000<<00;/;/:C0<00<.--.;.:/.0;-;..///00;..;99000/9/;:/B/////;/;/;:;
@M05620:37:000000000-D9766:1:1101:20917:7787 1:N:0:31
GAGGCTGCTTTGGAAGAAACTCATAGATTACTGCAACAGTTCCCCCTGGACCTGGAAAAGTTTCTTGCCTGGCTTACAGAAGCTGAAACAACTGCCACGGTCCTACAGGCTGCTACACGTCCGGACAGGCTCCTAGCCGACTACAAGAGAGTAACAGAGCTGCTGAACCAATGGCGAGTCCGTCAGGCCATTACGCTTTAGCACTCTTGTGGATAACCTTGACCACTTCTAAGCATTTGTCATTGTCCAGG
+
AAAAAAFAFFFFGFGG11FFGGAGFGHHF1FGHHG1F0BDFGHHHGGGGHHHHHHHHF0FFHHHHHHHHHHHHHHGHHHDFHHHHHHHHCGHHHHHF1/>F/EG@G1@G/B0>>FF10?>//>/E<E/F/00?F11BBCC/>/0@<F0?0<1<???1?F01><F<GH<GGHHC<0----/0<.C..;:..:::C.EEG.0B9F00;900CF.;0;09/BFBC0FF.C;0C09/B/BBFBB//9//9BF//;
@M05620:37:000000000-D9766:1:1101:18816:7792 1:N:0:31
ACCACACCTTCTACAATGAGCTGCGTGTGGCTCCCGAGGAGCACCCCGTGCTGCTGACCGAGGCCCCCCTGAACCCCAAGGCCAACCGCGAGAAGATGACAGGTGAGTGGCCCGCTACCTCTTCTGGTGGCCGCCTCCCTCCTTCCTGGCCTCCCGGCGCTGCGCCCTTTCTCACTGGTTCTCTCTTCTGCCGTTTTCCGTAGGACTCTCTTCTCTGCCCTGCGTCTCCTTTGGAACTCTGCAGGTTCTAG
+
CCCCCCCCFFFFGGGGGGGGGGHHGGGEEGHHHGGGGGGGGHHHHGGGGGGGHHHHHHHGGGGGGGGGGGGHHHHGGGGHGHHHHGGGGGGGGGHHHHHH2FGGH?FFGGGHHGGG?DHHHHHHHHHHHGHHGGGGGHGHHGHHHHGGGGGGGGGGB;BDGFFFFFFFFFFFF0BFFFFFFFFFFFFFFFFFFFFFFFFFFFFFFFFFFFFFFFFFFBFFFFECFFFFFFFFFFFFFFFFFF0BFABFFB0
@M05620:37:000000000-D9766:1:1101:18968:7797 1:N:0:31
AGTGCCAGCTCTCAATCGCACAGGGGACCCAGGGCCTGGCCCCTCCATCCAGAAAACCTATGACCTCACCCGCTACCTGGAGCACCAACTCCGCAGCTTGGCTGGGACCTATGTGAGTATCCAGCGTAGGAATCTGGGAGTTGGGGAGGAGTGAGGAGTTGGGGAAAGACAGTCCTAACCGTGGAGGGTTCTGGTAAATGATGGGGTGAGGAGGGGCTCTTTGGCTCCCACCAGTCCCCCTGTCTGGTCTA
+
BCABCFFFCFFFGGGGGGGGGGHHFGFGGGHHFFGGGGHHHGGHGGHHHHGHHHHHHGHGGFHHHHHGHHHGGFFGHHHHFHHHHHHHGHHHGGGGGHGHGHHGGGHHGHHHHHHHHHHHHHHHHGGGGGHHHHHHGHHGGHHGGGGGGGEFHHHHHGHHHHGGGGHHHHHHHHHHHHHHGGGGGGGGCFFGGGFGGGGGGGGGGGFFFFFFFFFFFFFFFFFFFFFFFFFFFFFFFFFFFFFFFFFFFFF
@M05620:37:000000000-D9766:1:1101:4483:7828 1:N:0:31
GAGGCTGCTTTGGAAGAAACTCATAGATTACTGCAACAGTTCCCCCTGGACCTGGACAAGTTTCTTGCCTTGCTTACAGAAGCTGAAACAACTGCCAATTGTCTTCTACCCGTAAGGCAAGGCTCCTAGAATACTACAAGGGAGCAAAAGAGCTGATGAAACAATGGCAAGTAAGTCAAGCATTTCCGCTTTAGCACTATTGTGACTACAATTGAACAATTACCAGCATTGGTACTTGTAACTGACAAGCC
+
A?ABAAFBCBDDG4ABFGCGGGHHHFHHHHEGFHBGFHAFGBABABAAAGBFGGEGB31BFHHDGHHBAB5BBFG535BDGGAFG33B@B1GHHHGHHHH34BFBDD4FFG1?/E13B1??E?B0??BBBG4?344D?3B/EC?/?2?F2/B2@22@2DF>GHA@@@00?<1<1F?1?11?<111<1.>.<>11>=D<0==0=00==0<<<00<=C0C/CB00=00:/0<0:0<;FGF09BF00;;;F;:=
@M05620:37:000000000-D9766:1:1101:4471:7840 1:N:0:31
GCGGCTGCTTTGGCAGAAACTCATAGATTACTGCCACAGTTCCCCCTGGACCTGGAAAAGTTTCTTGCCTGGCTTCCAGAAGCTGACACAACTGCCAATTGGCTTCTACCCGTACGGAAAGGCTCCTAGACGCCTCCAAGGGAGTAACAGAGCTGATGAAACAATGGCCAGTCAGTCAGGCCTTTCCGCTTTAGCACTCTTGTGGATCCCATTGCACAATTCTCAGCATTTGTACTTGTACCTGACAAGCC
+
>1>A>AD>FFD@BAFEACBGGGBGBGGFG1BGDFABBBGBGHHHHGEFAABFGHH0B10BBDGHBDGGGHHFFBF0FGDBGGFGG1BFFBFEFGHFBBBFHH0BGGHHBFGEE/>E//F/B0?GGFG1BB1?/BGGH01@/</?C0121?0F?G?1?GDF1?0/<F<G<<CG11>1>>>GH.CHDGHEEEGG0CG;GHHHHFH0ACFFH/0;CF0;;0;BFFFFFFB0FFGFGBFFFFGF09CBFFBFACA
@M05620:37:000000000-D9766:1:1101:12353:7858 1:N:0:31
ACCACACCTTCTACAATGAGCTGCGTGTGGCTCCCGAGGAGCACCCCGTGCTGCTGACCGAGGCCCCCCTGAACCCCAAGGCCAACCGCGAGAAGATGACAGGTGAGTGGCCCGCTACCTCTTCTGGTGCCCGCCTCCCTCCTTCCTGGCCTCCCGGCGCTGCGCCCTTTCTCACTGGTTCTCTCTTCTGCCGTTTTCCGTAGGACTCTCTTCTCTGCCCTGCGTCTCCTTTGGCACTCTGCAGGTTCTAG
+
AAAAAAAAFFFFGGGGFGG1A1B1EAEEHFGFCFFEEGGCGHHHHGCGEEGEFFFGHGGGGEGGFA@EGGGFHCCEGGEHEFHAEGG@GCG@/C<GFBDGGHE?<1?FGEEHH?<@-AG11GHHHF00<0</E-;A.GEFHFHHGGGC/;ACFGGB?--AG@E@@B@@FFFFB/BBF-9F/BFFFBB/BFFF;;BFFB/-;AA;:BFFFEFFFFEB9BBE9F-9;@BFFFFFB//;9-:FFFFFFFFFFF9
@M05620:37:000000000-D9766:1:1101:16870:7867 1:N:0:31
GAGGCTGCTTTGGAAGAAACTCATAGATTACTGCAACAGTTCCCCCTGGACCTGGAAAAGTTTCTTGCCTGGCTTACAGAAGCTGAAACAACTGCCAATTGTATACTACCCGTACGGAAAGGCAACTAGCAGACTACAAGGGAGTCAACGAAATGATGAAACCATGGCAAGTCAGTCAGGCCATTCAGCTTTAGCACTCTTGTGGATCCAATTGAACCATTCACAGCATTTGTACTTGTACCTGAACCGCC
+
A1AAA?C>@FDFAGGGF11BBG1G3GHFGGFHG1FGFCHBFHHFHGGGGFHFGGFG1BAFGEGHDHDBGFDHHHGHHFHBHHHFEHHHHGCGGFF0GFHHH2222BB2GCGE///>??FEFCE00?FFH0FBFH11BBGHE?F/<<BB1<////F1FG@@1?0?<1<0?1??1@=F1F1>C..0<=1>DGDG0D=GDBCD<0<<EDGC/0:C;GGFH.GHF00:00C/;9BF00C;C09909;0/0/.---
@M05620:37:000000000-D9766:1:1101:18853:7872 1:N:0:31
ACCACACCTTCTACAATGAGCTGCGTGTGGCTCCCGAGGAGCACCCCGTGCTGCTGACCGAGGCCCCCCTGAACCCCAAGGCCAACCGCGAGAAGATGCCCAGGTGAGTGGCCCGCTACCTCTTCTGGTGGCCGCCTCCCTCCTTCCTGGCCTCCCGGCGCTGCGCCCTTTCTCACTGGTTCTCTCTTCTGCCGTTTTCCGTAGGACTCTCTTCTCTGACCTGAGTCTCCTTTGGAACTCTGCAGGTTCTA
+
CCDDDDCCFFFFGGGGGGGGGGHHGGGEFGHHHGGGGGGGGHHHHGGGFGGGHHGHHHHGGGGGGGGGGGGHHHHGGGGHGHHHHGGGGGGGGGHHHHHHHHHGHHHHHHGGHHGGGGGHHHHHHHHGHHGFHGGGGGHGHHGHHGGGGGGGGGGGGG-ACFFFFFFFFFFFFFFFFFFFFFFFFFFFFFFFFFFFFFFFFFFFFFFFFFFFFFFFFFFFFFFFFFFFFFFFFFFFFFFFFFFFFFFFFFB
@M05620:37:000000000-D9766:1:1101:4513:7873 1:N:0:31
ACCACACCTTCTACAATGAGCTGCGTGTGGCTCCCGAGGAGCACCCCGTGCTGCTGACCGAGGCCCCCCTGAACCCCAAGGCCAACCGCGAGAAGATGCCCAGATGTGAGGCGCCCGCTATCTCCTGGGGGCGGCGTCTCTCTCTCTTCGGGTCTCCCGGCGCTGCGCCCTCTCTCACGTGCTCTCTTTTGTGCCTTTTTGCGTAGCACTCTCTTCTCTCCCCTGTGTCTTCTTGAACACTCTGCGTTCTC
+
DDDDDDDAFFFFGGGGGGEGGGHHGGGEFFHHHFFGGGGGGHHHHGGGGGGGHHGHHHHGGGGGGGGGGGGHHHHGGGGHGHHHHGGGGG/CDGHHHHH2G2//1?=?1?0/->-A----.=D00=0/.;----;--;.B0;000000:....;/;0/.;----;A-@.-;.;F;F00.9..;BFFF0:B0//009;F00-0;9.-.0;FFF00;FF0:0//.:;00;B000;090000;F/000-..9;0
@M05620:37:000000000-D9766:1:1101:12894:7896 1:N:0:31
AGGGCCAGCTCTCAATCGCACAGGGGACCCAGGGCCTGGCCCCTCCATCCAGAAAACCTATGACCTCACCCGCTACCTGGAGCACCAACTCCGCAGCTTGGCTGGGACCTATGTGAGTATCCAGCGTAGGAATCTGGGAGTTGGGGAGGAGTGAGGAGTTGGGGAAAGACAGTCCTAACCGTGGAGGGTTCTGGTAAATGATGGGGTGAGGAGGGGCTCTTTGGCTCCCACCAGTCCCCCTGTCTGGTCTA
+
AA1AAA1AAFFFBFGDG1FGEG0GAEFGE?EGFEE/AAGG0GGCGGHHBCGFBCFHHGHGHHFHHHF@GFFEEE?EHHHHFGHHFH0?EFHGGGGE/CGHCHFGGGGFGHHFHGHHHHHHHHGGHCGCC?GHHGGHFF0CAFHHGGGCCCECHHHGCFFHHHCG.CHEBHHFHGHHHHGGGGG@BFGG;AFFFGFGGGGGFFBFGFF@FFFBBB@?@@FBB/BFFFFFF-AAAFFFFFFF@FFFFBFFFFF
@M05620:37:000000000-D9766:1:1101:8561:7898 1:N:0:31
AGTGCCAGCTCTCCATCGCACAGGGGACCCAGTGCCCGGCCCCTCCATCCAGAAAACCTATGACCTCACCCCCAACCTGGTGCACCCCCTCCGCAGCTTGGCTGGGACCTATGTTGCGTCTCCCGCGTCGGACTCTGGTCGTTGGGGCGGCGTGCGGCGTTGGGGAACGACCGTCCTACCCGTGGCGGGTTCTGGTAACTGATGGGGTGCGGCGGGGCTCTTTGGCTCCCACCAGTCCCCCTGTCTGGTCT
+
>>>1>BF1>CFFGGF1BAA1E0FAF0000ABF11B10BAE/EEFEGH1FAFG1BFABEG11B2FGDBFGHF/>/BBEF0B1BBFGHE/>EE//?///B1BEFBGGGHHGHCH1B@@1<ECC0@0?ACC><C-C@CHHH0<-CCHHG-:;A?@@@-@@-;9@--@@-9EBB@@@-AFFF/AFFFB@;@-@@EFFFBBFF/BF/9/BAFA?A@@---;@;;EBFF//;FFFFFAB;9;FFFEF?FFFBF9;FB
@M05620:37:000000000-D9766:1:1101:18046:7923 1:N:0:31
ACCACACCTTCTACAATGAGCTGCGTGTGGCTCCCGAGGAGCACCCCGTGCTGCTGACCGAGGCCCCCCTGAACCCCAAGGCCAACCGCGAGAAGATGACAGGTGAGCGGCCCGCTACCTCTTCTGCCTGCCGCCTCCCTCTCTCCTGGCCTCCCGGACCTTCCCCCCTTCTTATCGGTTCTCTCTTCTGCCGTTGTCCGCATGTCTCTCTCCTCTGACTTGTTTCTCCTTCTGACCTTTCCAGGTTCTAG
+
AAABB?AAFFFFGGGFGGCGGGHHGGGGGGFHHGGG2FGA2F2FHGGGGGFFDHHHHHHGFGEEFGGEGGFG3BGEGGDHGHHHHFGEGGCGGGH<GG11?1<?<??1//><<--<--/0<<0===0000;;-AC.:GGGG//90;0//.90;...-9-AF/9/.9;-B.9//9//.-9;9F//;/9/;///-9A.;9B.--../;;F9/;999B/////9///9/////9//;B//9/9/9;//9/9/;/
@M05620:37:000000000-D9766:1:1101:15157:7936 1:N:0:31
AGTGCCAGCTCTTAATCGCACAGGGGACCCAGGGCCTGGCCCCTCCATCCAGAAAACCTATGACCTCACCCGCTACCTGGAGCACCAACTCCGCAGCTTGGCTGGGACCTATGTGAGTATCCAGCGTAGGAATCTGGGAGTTGGGGAGGAGTGAGGAGTTGGGGAAAGACAGTCCTAACCGTGGAGGGTTCTGGTAAATGATGGGGTGAGGAGGGGCTCTTTGGCTCCCACCAGTCCCCCTGTCTGGTCTA
+
>>AABFFFAFFFGGGGGFFGEFGHFFFFGECGGFEGFFFGFGE1EGFHFG3FGHHGHGFGHFGGGGF3FFGEEGFGHFGHHHH1BFCGG3FHGG//E3FGEHHF?EGGGFFHHD3DDBFBHHFHHG<CD?GHFHDFGHHEGHDBCDGF@<AFCFFAGAGHHHGCCEHHHHFHFHHEHF/G:;:@AEDAGFGFGEGBFFGGGGGGFGABEFFFFDB9B:EBFFBFFBFEFFFFFAFFFFFFCFBFFBB/:;/
@M05620:37:000000000-D9766:1:1101:4760:7944 1:N:0:31
AGTGCCAGCTCTCAATCGCACAGGGGACCCAGGGCCTGGCCCCTCCATCCAGAAAACCTATGACCTCACCCGCTACCTGGAGCACCAACTCCGCAGCTTGGCTGGGACCTATGTGAGTATCCAGCGTAGGAATCTGGGAGTTGGGGAGGAGTGAGGAGTTGGGGAAAGACAGTCCTAACCGTGGAGGGTTCTGGTAAATGATGGGGTGAGGAGGGGCTCTTTGGCTCCCACCAGTCCCCCTGTCTGGTCTA
+
3AAABFFCAFFFGGGGGGGGFGHHGGGEAFHHGDGGGGHHHHGHGGHHHHHHGGHHHGHHHHHHHHHHHHHGGGGGHHHHHHHFGHHHGHHHGGGGGHHHGHF/EEHHGHHHHHFHHHHHHHHHHGDGGGHHHHHHGHHGEHHH/AFGGGGHHHHHH.CHHFGGGGHHHHHHHHHGHHHHGDFGGGGG.AFGGGCFGGGGGGGFF.DFFFFFFFFFFFFFFFFFFFFEFFFFFFFFFFFFFFFFFFFFFFB
@M05620:37:000000000-D9766:1:1101:21011:7976 1:N:0:31
ACCACACCTTCTACAATGAGCTGCGTGTGGCTCCCGAGGAGCACCCCGTGCTGCTGACCGAGGCCCCCCTGAACCCCAAGGCCAACCGCGAGAAGATGACAGGTGAGTGGCCCGCTACCTCTTCTGGTGGCCGCCTCCCTCCTTCCTGGCCTCCCGGCGCTGCGCCCTTTCTCACTGGTTCTCTCTTCTGCCGTTTTCCGTAGGACTCTCTTCTCTGCCCTGCGTCTCCTTTGGAACTCTGCAGGTTCTAG
+
AAABBBAAFFCFFFG45FGGFGGGEEGEH2GHHGF2EEE?EHHHHGEGE1EFHFHHHHHGGGGGEGEGGGGHHHHGGGGHGHHHHGGGGGGGGGHHHFFHDHGGH?FGHGGHHGGG-CHHHHHHHHHHHGHHGGGGGHGHHGHFFHGGGGGGGGGGG-ABGBDBBFBBFFFFFBFFFFFFFFFFFFFFFFFFBFFFFFFFFFFFEFFFFFFFFFFFF/FFFFEBFBFFFFFFFF/BFFFFFFFFFFFFFF;
@M05620:37:000000000-D9766:1:1101:14448:7980 1:N:0:31
ACCACACCTTCTACAATGAGCTGCGTGTGGCTCCCGAGGAGCACCCCGTGCTGCTGACCGAGGCCCCCCTGAACCCCAAGGCCAACCGCGAGAAGATGAACCCAGGTGAGTGGCCCGCTACCTCTTCTGGTGGCCGCCTCCCTCCTTCCTGGCCTCCCGGCGCTGCGCCCTTTCTCACTGGTTCTCTCTTCTGCCGTTTTCCGTAGGACTCTCTTCTCTGCCCTGCGTCTCCTTTGGAACTCTGCAGGTTC
+
CCCCCCCCFFFFGGGGGGGGGGHHGGGFCFHHHGGGGGGGGHHHHGGGGGGGGHGHHGHEGGGGGGGGGGGGHHHGGGGHGHHHHFGGGGFGFDHHHGHGGHGGHGHH1FHHGGHHGGG-AHHHHHHHFHHGGHHGGGGGHGHHGGGGGGGGGGGGGGGGGGFFFFFFFFFFFFFFFFFFFFFFFFFFFFFFFFFFADFFFFFF:DDFFFFFFFFFFFFF0;EFFE=DFFFFFFFBFFFFFFFFF0;FFF0
@M05620:37:000000000-D9766:1:1101:24435:7980 1:N:0:31
AGTGCCAGCTCTCAAATCGCACAGGGGACCCAGGGCCTGGCCCCTCCATCCATAAAACCTATTACCTCACCCGCTACCTGTAGCCCCAACTCCGCCGCTTGGCTGGGACCTATGTGAGTATCCAGCGTAGGAATCTGGGAGTTGGGGAGGAGTGAGGAGTTGGGGAAAGACAGTCCTAACCGTGGAGGGTTCTGGTAAATGATGGGGTGAGGAGGGGCTCTTTGGCTCCCACCAGTCCCCCTGTCTGGTCT
+
AAAAAFFFBFFFGDGB5B2F2EEFBA2AEEGHHECEGCFBABEEGGEGDGHH553FDFEFBBAGHGFFFHFF>0>>>EH334BB3BEEA?BBB?E/>>EE?EGHFE/FG?GGHHDDGDFHHDHDG0BCDB/F?CGFHHHHF?FFG?AFCCDGCGHFHHG/<DCCDFGHFHHHFGCGHFGCF@A9ADED@.:FGFEFFF;FGGFBBEDDBFFFFFAB?BBFFFFB/9BBEFBFFFAFFFFFA;EFFF/9/;;
@M05620:37:000000000-D9766:1:1101:7495:7984 1:N:0:31
ACCACACCTTCTACAATGAGCTGCGTGTGGCTCCCGAGGAGCACCCCGTGCTGCTGACCGAGGCCCCCCTGAACCCCAAGGCCAACCGCGAGAAGATGACAGGTGCGTGGCCCGCTACCTCTTCTGGTGGCCGCCTCCCTCCTTCCTGGCCTCCCGGAGCTGCGCCCTTTCTCACTGGTTCTCTCTTCTGCCGTTTTCCGTAGGACTCTCTTCTCTGCCCTGCGTCTCCTTTGGAACTCTGCAGGTTCTAG
+
CCBCCCCCFFFFGGGGGGGGGGHHGGGGHGHHHGGGGGGGGHHHHGGGEGGGFHHHHHHGEG?FGGGGGGGGHHHGGGGHGHHHHGGGGGGGGGHFHHHFGGGF11>FFGGHGGGG?DHHFHGHHDGD<EHHGCGGGHGHHGGGGGGG/FGFGGGGG--;CFFFFFFA/BFFFFFFFFBFFFFFFFFFFFFFFFFFFFFFFFD.0;:FFFFFFFFF90;AFF?DFFFFFFFFFF0FFFFFFFFFF.FFFFF
@M05620:37:000000000-D9766:1:1101:14452:8003 1:N:0:31
ACCACACCTTCTACAATGAGCTGCGTGTGGCTCCCGAGGAGCACCCCGTGCTGCTGACCGAGGCCCCCCTGAACCCCAAGGCCAACCGCGAGAAGATGAACCCAGGTGAGTGGCCCGCTACCTCTTCTGGTGGCCGCCTCCCTCCTTCCTGGCCTCCCGGAGCTGCGCCCTTTCTCACTGGTTCTCTCTTCTGCCGTTTTCCGTAGGACTCTCTTCTCTGACCTGAGTCTCCTTTGGAACTCTGCAGGTTC
+
>AAAA?AAFFFFDGGFGGFGGGHHGGGGDEHHHFGGFGGGGH2GHGGGEEGFFHHHHHHE>>>EGGGGGGGFGHHGGGGHGGHHHGGGGGGGDFHEGHHDDHDF<??FGGHHFGGHGGGGGHGHHHGGGHHGGHHGGGGGHEHHEFGGGFGGGGGGGGD-BBAFFGBBFBBFFFFFFFFFFFFFFFFFFFFFFFFBAAFFFF.BFDDBFFFFFFFFFFFEFFFB.BFFFFFFFFF//;9BFFFFFFF.9B/
@M05620:37:000000000-D9766:1:1101:14699:8036 1:N:0:31
ACCACACCTTCTACAATGAGCTGCGTGTGGCTCCCGAGGAGCACCCCGTGCTGCTGACCGAGGCCCCCCTGAACCCCAAGGCCAACCGCGAGAAGATGCCCAGGTGAGTGGCCCGCTACCTCTTCTGGTGGCCGCCTCCCTCCTTCCTGGCCTCCCGGAGCTGCGCCCTTTCTCACTGGTTCTCTCTTCTGCCGTTTTCCGTAGGACTCTCTTCTCTGACCTGAGTCTCCTTTGGAACTCTGCAGGTTCTA
+
DDDDDCCCFFFFGGGGGGGGGGHHGGGEGGHHHGGGGGGGGHHHHGGGGGGGHHHHHHHGGGGGGGGGGGGHHHHGGGGHGHHHHGGGGGBGGGHHHHHHHHHGCHHHHHGGHHGGGGGHHHHHHHHHHHGHHGGGGGHGHHGHHGGGGGGGGGGGGG-ADGGGGGFFFFFFFFFFFFFFFFFFFFFFHFHFFFFFFFFFFFFFFFFFFFFFFFHFHFFFFFEFB0BFFFFFFFFFFFFFFBFFFFABFFB
@M05620:37:000000000-D9766:1:1101:24312:8048 1:N:0:31
ACCACACCTTCTACAATGAGCTGCGTGTGGCTCCCGAGGAGCACCCCGTGCTGCTGACCGAGGCCCCCCTGAACCCCAAGGCCAACCGCGAGAAGATGCCCAGGTGAGTGGCCCGCTACCTCTTCTGGTGGCCGCCTCCCTCCTTCCTGGCCTCCCGGCGCTGCGCCCTTTCTCACTGGTTCTCTCTTCTGCCGTTTTCCGTAGGACTCTCTTCTCTGACCTGAGTCTCCTTTGGAACTCTGCAGGTTCTA
+
BBBBBBBBFFFFBGGFFGGGGGHGEEGFH?GHHGGDFFGCGHHHHGGGEDGGHGHHHHHGGGGGGGGGGGGHHHHGGGGHGHHHGGGGGBFGGGHHHFGHH2/?11?0<1?<FHGC--<G<D0DDD0G</EEG--;..;EF/C/C9F00C.CBAFG.A-9@D;A--AF-BF/9//:/9B/B/9////;////B-.:FF/;./.;A//9////;9BBB/99B/9;.999/B/BF/B/BB//////9A.BB9/
@M05620:37:000000000-D9766:1:1101:18792:8058 1:N:0:31
ACCACACGTCTTAACTCCAGTCCCCGCTCCTTATCTCGTATGCCGTCTTCTGCATGACCAAAAAAAAAAAAAGTGAACGCATATTAAATACCTGCTAATGTTCTTCGTAACATAACACGGAACAACAACTATAAACAAATAGTCAAGAATAAAATAAACACACATATAAAAAGACGCCAAAGTGAAACAAAGTAACCCAATCCTAAAACAAGAAAAACAAGACCTGAGATAAGCACTTTAGCCTACCAAAC
+
BBBBBBBBBA4>BBEGG4BB5B4B4AEEFGHHDGHHHGEEAADF2BAFFHHHH5BDBFGHGEGEC00>//>//344430////4B44B4433?202222B2B2333/2?0/2222<22?/<//<0/</.11111111.011111000</000=0000000....;000000:.;/.-9;://0000;0/../000;;..;;/9000//9....//........./.9.///////;/9///////..//..
@M05620:37:000000000-D9766:1:1101:11944:8058 1:N:0:31
ACCACACCTTCTACAATGAGCTGCGTGCGGCTCCCGAGGAGCACCCCGTGCTGCTGACCGAGGCCCCCCTGAACCCCAAGGCCAACCGCGAGAAGATGACAGGTGAGTGGCCCGCTCCCTCTTCTGGTGGCCGCCTCCCTCCTTCCTGGCCTCCCGGCGCTGCGCCCTTTCTCCCTGGTTCTCTCTTCTGCCGTTTTCCGTAGGACTCTCTTCTCTGCCCTGGGTCTCCTTTGGCACCCTGCAGGTTCTAG
+
AA>1AAA>1CFFGDGDAG1BF1GGGE0000A0AABA/EG?/GHFHGGE//BEBGB@GHE>/E/EG/EGGE/0FEGGGCAGC/GHHF/<CG/<<CHB1?1<1?F?G<<1?..FCCC@-<<GHHF0=GF0CCFCCCCCAE9BFBFF0;0FGAAFF.EE--:-@@-@-999////9/BFF-99;BBB9BB/;FFF@9BBABFBBABF/9;BBFF/;BFFB/B9F?-;;BFFF/;BFF/:B-;-F?-BFAFB9;9
@M05620:37:000000000-D9766:1:1101:13504:8062 1:N:0:31
ACCACACCTTCTACAATGAGCTGCGTGTGGCTCCCGAGGAGCACCCCGTGCTGCTGACCGAGGCCCCCCTGAACCCCAAGGCCAACCGCGAGAAGATGCCCAGGTGAGTGGCCCGCTACCTCTTCTGGTGGCCGCCTCCCTCCTTCCTGGCCTCCCGGCGCTGCGCCCTTTCTCACTGGTTCTCTCTTCTGCCGTTTTCCGTAGGACTCTCTTCTCTGACCTGAGTCTCCTTTGGAACTCTGCAGGTTCTA
+
CCCCCCCCFFFFGGGGGGGGGGHHGGGEFGHHHGGGGGGGGHHHHGGGGGGGGHHHHHHGGGGGGGGGGGGHHHHGGGGHGHHHHGGGGGDGGGHGHHHHHHHGHHHHHHGGHHGGGGGHHHHHHHHHHHGHHGGGGGHGHHGHHGGGGGGGGGGGGG-ADFFFFFFFFFFFFFFFFFFFFFFFFFFFFFFFFFFFFFFFFFFFFFFFFFFFFFFFFFEFFFFFFFFFFFFFFFFFFFFFFFFFFFFFFFF
@M05620:37:000000000-D9766:1:1101:25785:8062 1:N:0:31
ACCACACCTTCTACAATGAGCTGCGTGTGGCTCCCGAGGAGCACCCCGTGCTGCTGACCGAGGCCCCCCTGAACCCCAAGGCCAACCGCGAGAAGATGCCCAGGTGAGTGGCCCGCTACCTCTTCTGGTGGCCGCCTCCCTCCTTCCTGGCCTCCCGGCGCTGCGCCCTTTCTCACTGGTTCTCTCTTCTGCCGTTTTCCGTAGGACTCTCTTCTCTGACCTGAGTCTCCTTTGGAACTCTGCAGGTTCTA
+
AAA1AAAAFFFFGGGB3FF1G1GBE0A000FA1AFA0FFGCHHFHGGG/AEGFHFAGHBE/FCEG/EGGE>0F1GGGE/G//FHHG?/C@@</CCB1F11?GHGGHHCFDCAFCCCGGGGHHHFHHHGHHGHHGCCGGHFHHGHHGEGGFFFGAEEBG-A@@@F@@F@?FFFFFFFFFF9FBFFBFFFFFFFF@FFFFFFBFAFFFFFFFFFFFFFFFBBBFFBBFFFFFBFFFFBBFFFFFFFFFFFFFF
@M05620:37:000000000-D9766:1:1101:13688:8068 1:N:0:31
ACCACACCTTCTACAATGAGCTGCGTGTGGCTCCCGAGGAGCACCCCGTGCTGCTGACCGAGGCCCCCCTGAACCCCAAGGCCAACCGCGAGAAGATGACAGGTGAGTGGCCCGCTACCTCTTCTGGTGGCCGCCTCCCTCCTTCCTGGCCTCCCGGAGCTGCGCCCTTTCTCACTGGTTCTCTCTTCTGCCGTTTTCCGTAGGACTCTCTTCTCTGCCCTGTGTCTCCTTTGGAACTCTGCAGGTTCTAG
+
BCCCCCCCFFFFGGGGGGGGGGHHGGGBCEHHHGGGGGGGGHHHHGGGGGGGGHGHHHHGGGGGGGGGGGGGHHHGGGGHGHHHCFGGGGDGGGHFHHHHFFGFH1?FGGGHHGGG?DHHHHHHHGFHHCHHGGGGGHGHHGHGHHGF/CFGGGGF?-:AFFFGFGFFFFFFFFFFFBFFFFFFFFF0FFFFFAFFFFFFFF.ABFFFFFFFFFFFF0;EFF0;:BFFFBFFF/0BFFFFFFFFFFFFFF:
@M05620:37:000000000-D9766:1:1101:26693:8081 1:N:0:31
ACCACACCTTCTACAATGAGCTGCGTGTGGCTCCCGAGGAGCACCCCGTGCTGCTGACCGAGGCCCCCCTGAACCCCAAGGCCAACCGCGAGAAGATGAACCCAGGTGAGTGGCCCGCTACCTCTTCTGGTGGCCGCCTCCCTCCTTCCTGGCCTCCCGGCGCTGCGCCCTTTCTCACTGGTTCTCTCTTCTGCCGTTTTCCGTAGGACTCTCTTCTCTGACCTGCGTCTCCTTTGGAACTCTGCAGGTTC
+
BBBBBBBBFFFFGGGGFGG5FEHCGEEEFEHHGGGGGGGGGHHHHGGGEGGGHHHHFHHGGGGGGFGGGGGHHGHGGGGHFHHHHGE<CDGCCGHHHDFHHHGGGFHGGHHHGGHHGGGGGHHHHHHHHGHHGHHGGGGGHGHHGGGGGGGGGGGGGGGG-BBBBFBBFBBFFFFFFFFFFFFFFFFFFFFFFFFBDFFFFFFFFDFFFFFFFFFFFFFFFFFFF.9DBFFFFFFFEFFFFFFFFFFFFFB
@M05620:37:000000000-D9766:1:1101:18927:8093 1:N:0:31
AGTGCCAGCTCTCAATCGCACAGGGGACCCAGGGCCTGGCCCCTCCATCCAGAAAACCTATGACCTCACCCGCTACCTGGAGCACCAACTCCGCAGCTTGGCTGGGACCTATGTGAGTATCCAGCGTAGGAATCTGGGAGTTGGGGAGGAGTGAGGAGTTGGGGAAAGACAGTCCTAACCGTGGAGGGTTCTGGTAAATGATGGGGTGAGGAGGGGCTCTTTGGCTCCCACCAGTCCCCCTGTCTGGTCTA
+
BCAABFFFDFFFGGGGGGGGGGHGGGGGGGHHGGGGGGHHHHGHGGHHHHHHHHHHHGHHHHHHHHHHHHHGGFGGHHHHGHHHHHHHGHHHGGGGGHHHGHHGGGHHGHHHHHHHHHHHHHHHHGGGGGHHHHHHHHHGGHHHGGFGGEEHHHHHHGHHHHGGGGHHHHHHHHHHHHHHGGGGGGGGGGGGGGGGGGGGGHHGGGFFFFFFFFFFFFFFFHHFFFFFFFFFFFFFFFFFFFFFHFFFFFF
@M05620:37:000000000-D9766:1:1101:21478:8120 1:N:0:31
AGTGCCAGCTCTCAATCGCACAGGGGACCCAGGGCCTGGCCCCTCCATCCAGAAAACCTATGACCTCACCCGCTACCTGGAGCACCAACTCCGCAGCTTGGCTGGGACCTATGTGAGTATCCAGCGTAGGAATCTGGGAGTTGGGGAGGAGGGGGGATTGGGGGAAAGACAGCCTTAACCTGGGGGGGTTCGGGAAAAGGTGGGGGGAGGGAGGGCCCCTTGGGCTCCACCCAGTCCCCCGTCCGGTCCAT
+
BCBCCFFFCFFFGGGGGGGGGGHGGGGGGGHHEGGGGGHHHHGHGGHHHHHHHHHHHGHHHHHHHHHHHHHGGEGGHHHHHHHHHHHHGHHHGGGGGHHHGHHGGGHHGHHHHHGHHHHHHHHHHGGGGGHHHHHHHHHGGHHHG-.>-...--<--.;/;EF-@F..:B//.;//;/;//.;:-;C-C-.-;.-;E//.//;CF----;-.;DF..--9A/B../;A//;A../;FFF.-...-;9--//
@M05620:37:000000000-D9766:1:1101:19680:8126 1:N:0:31
ACCACACCTTCTACAATGAGCTGCGTGTGGCTCCCGAGGAGCACCCCGTGCTGCTGACCGAGGCCCCCCTGAACCCCAAGGCCAACCGCGAGAAGATGCCCAGGTGAGTCGCCAGCTATCTCGTCTGGCGGCCGCCTCCCTCCTTCCTGGCCTCACGGCGCTCCGCCCTTTCTGGCTGGCTCTCTCTTCTGCCGTTTTACGACGGACTCTCTTCACTGACCTGTGCCTCCTTTGGATCTCTGCTGGATATA
+
AAAAABBBFFFFGGGFDGGGGGHHGGEEAEGHHGGGGGGCDHHHHGGGAFGFFHFHHHGGGGFGGGGGGGECGHHGGGGHGFHHAFGGGGCDFGHHHFH2<2<FHHG011>@/.<FG11<>F0>.CFF0A<CDCDGGGEEFGGGBFFBF/FFF9/9A.-9-@.;...;D/BFF//;F?..9BFB////;////;9./:F/A..9-.;B///BF//;B//9/B./9//;/.9//////////;////.//99
@M05620:37:000000000-D9766:1:1101:24961:8136 1:N:0:31
ACCACACCTTCTACAATGAGCTGCGTGTGGCTCCCGAGGAGCACCCCGTGCTGCTGACCGAGGCCCCCCTGAACCCCAAGGCCAACCGCGAGAAGATGAACCCAAGTGTGTGGCCCGCTATCTCTTCTGGGGGCCGTCTCTCTCCTTCCTGGACTCCCGGCGCTGCGCCCTTTCTCACTGGTTCTCTCTTCTGGCGTTTTCCGTAGGACTCTCTTCTCTGACCTGAGTCTCCTTTGGAACTCTGCAGGTTC
+
11>AA?>AFF@1AFF13ABGDGAFABEBG0BFGGA0EEECGHHHHGGGE/EEGGGHHCCEGGGGFGEEGGGHFGGEGGGCCGHFEFFEC/BCGCHHB11FG/<</<??1<00/?0><---.<GD00000</-:----:./0;90/000:00//;0;/.;A?---;B9---;/;FFF/9//-/;BFFF//;////9-A@-9/99/:--/;FFFB/;F///////:9/-;B9//;///://;B//////--;/
@M05620:37:000000000-D9766:1:1101:9158:8154 1:N:0:31
GAGGCTGCTTTGGAAGAAACTCATAAATTACTGCAACAGTTCACCCTGGACCTGGAAAAGATTCTTGCCTGGATTACAGAAGCTGAAACAACTGCCAATGGCTCCGTGCCTGAAGCACTGGCTCTTATAATAGTCGAAGCGATCAAAACAGGCGACCAAACAATGCGAACTAAGTCACTCATTCTCTCTTCAGCACTTTTCTGTAGGACACTCAACAATGCCCAGCATCTGCACTTGTAATCTGCAAGTTC
+
1>1>A11AFF3DAGA111BA1113331D3AGFAGFBFAF1DG2GHHAGH0FAFAF01AFG/1DG221BBGEAA11BBFA1A1B11BE1B>F>101B1B111BB1?///?>B10B111>>00>BG0FGH22B2>>B??FE//?/?C11B0/B?/////>//?0?FG1.C?-.111>=DD=0/===<G0<DHF0<==.:/=CC0;CG0:0//.<///;09C099=09C/;9C000/990;CC9;9;BFBF00;
@M05620:37:000000000-D9766:1:1101:10681:8197 1:N:0:31
ACCACACCTTCTACAATGAGCTGCGTGTGGCTCCCGAGGAGCACCCCGTGCTGCTGACCGAGGCCCCCCTGAACCCCAAGGCCAACCGCGAGAAGATGCCCAGGTGAGTGGCCCGCTACCTCTTCTGGTGGCCGCCTCCCTCCTTCCTGGCCTCCCGGGACCGCGCCCTTTCTCACTGGTTCTCTCTTCTGCCGTTTTCCGTACGACTCTCTTCTCTGACCTGAGTCTCCTTTGGAACTCTGCTGGTTCTA
+
CCCCCCCCFFFFGGGGGGGGGGHHGEGFHGHHHGGGGGGGGHHHHGGGGGGGHHHHHHHGGGGGGGGGGGGHGHHGGGGHGHHHHGGGGGGGGGHHHHHHHH/F=F10?FGFHH-<<-CFHGDGG0=<=<CFHCCGDDHGGFGFHFGG0FFGFFGGDC--;.9:99CFAFFFFF0090B:F9B9FFEFBBFBFAADFFFFDB;.;9AD?BFFFB09:B00B0///;990B9FFBF0FFF9BFF0BFFFF90
@M05620:37:000000000-D9766:1:1101:9674:8221 1:N:0:31
AGTGCCAGCTCTCAATCGCACAGGGGACCCAGGGCCTGGCCCCTCCATCCAGAAAACCTATGACCTCACCCGCTACCTGGAGCACCAACTCCGCAGCTTGGCTGGGACCTATGTGAGTATCCAGCGTAGGAATCTGGGAGTTGGGGAGGAGTGAGGAGTTGGGGAAAGACAGTCCTAACCGTGGAGGGTTCTGGTAAATGATGGGGTGAGGAGGGGCTCTTTGGCTCCCACCAGTCCCCCTGTCTGGTCTA
+
AA>AAFFFBFFFG4FGFFGGGGHHGGEEEEHHAEGGGFHHFHGHGGHHHHHGGFGGHGHHHGGHHEGHHHHGGEEGHHHGFHHHGH1?EGGFEFFE>?3BEHFGGGHHGHBGGGHFHHHHHHBFHGDBDG2>FHGGGH?FGGGBC-.>C.><C0GH0CCHHHGGC.:GCH/CGHHHHGFC?CEB.;EGEGGGGGFFFGGFFGGGGG.@?FFBDBFFFFFFFFFFFFFFFBFDFFFFFFFFFFFFFFFFEFF
@M05620:37:000000000-D9766:1:1101:20276:8256 1:N:0:31
AGTGCCAGCTCTCAATCGCACAGGGGACCCAGGGCCTGGCCCCTCCATCCAGAAAACCTATGACCTCACCCGCTACCTGGAGCACCAACTCCGCAGCTTGGCTGGGACCTATGTGAGTATCCAGCGTAGGAATCTGGGAGTTGGGGCGGAGTGAGGAGTTGGGGAAAGACAGTCCTAACCGTGGAGGGTTCTGGTAAATGATGGGGTGAGGAGGGGCTCTTTGGCTCCCACCAGTCCCCCTGTCTGGTCTA
+
AA>>AFFCAFFFGFGGGGCGEAHEGEEEGGGHGAF?FGHHCHGHGGBFHHFGGHHEHFHGFGGHHHGFHGHEEE/EHHHHCGHHHH1?EHHHGGGGGHGFGGFGGGGHGHGHGHBDFHGHHHBDGCG/B?FGGHHHFF0?AFG1C?.<:-;CG0GG0CCFFE?B.9.;9FFBFGGG0;FGGGGB..A=FFFFFFFBFFFF/;FFFFABFF?/;.--@BFFFFFFFFFFF.FD9FFFFFFFBFFFFFFFFF9
@M05620:37:000000000-D9766:1:1101:7784:8258 1:N:0:31
AGTGCCAGCTCTCAATCGCACAGGGGACCCAGGGCCTGGCCCCTCCATCCAGAAAACCTATGACCTCACCCGCTACCTGGAGCACCAACTCCGCAGCTTGGCTGGGACCTATGTTGCGTCTCCCGCGTCGGACTCTGGACTTTGGGACGGCGTGCGGAGTTGGGGAACGCACGTCCTACCCGTGGCGGGTTCTGGTAACTGATGGGGTGCGGCGGGGCTCTTTGGCTCCCCCCCGTCCCCCTGTCTGGTCT
+
AAAABF5@AFFFGDGGGGGGGEHHGGGCEGHHGEGGCFGHEHEGGGHHHHHHHEGHHGHBGHGHHHHHHGGGGG@EHHHHHHHHHHHGGHDHGGGEGHGHGHHGGGHHGHGHHHGFF/?CEHG<?/AD<A<<D?GHHH0.0<DGHD.<A:@DG-;A?9;:;FGG@ACE.9-;-;AEFFFF;.DA-@BB;;AFFFFFFFFFF/9BF?DA=DB-;BB-B;@EFFFFFFFBFF.A9-;9;ADFFBFFFFFFFFF
@M05620:37:000000000-D9766:1:1101:18350:8287 1:N:0:31
AGTGCCAGCTCTCAATCGCACAGGGGACCCAGGGCCTGGCCCCTCCATCCAGAAAACCTATGACCTCACCCGCTACCTGGAGCACCAACTCCGCAGCTTGGCTGGGACCTATGTGAGTATCCAGCGTAGGAATCTGGGAGTTGGGGAGGAGTGAGGAGTTGGGGAAAGACAGTCCTAACCGTGGAGGGTTCTGGTAAATGATGGGGTGAGGAGGGGCTCTTTGGCTCCCACCAGTCCCCCTGTCTGGTCTA
+
BBAABFFFBFFFGGGGGGGGGGHCFGGGGGHHGGGGGGHHHHGHGGHHHHHHGGHGGGHGHHHHHHHHHHHGGEEFHEFHHGHHHHHHGHHHEGGGGHHFGHHGGGHHGHHHHHHHGHHHHHHHHGGGGGHHHHHHHHHGGHHHGGGGGGEGHFHHHGHHHGGGFGHHHHHHHHHHHHGHGGGGGGGGDFGGGGFFGGGGGGGGGGFFFFFFFFFFFFFFFFFFFFFFFFFFFFFFFFFFFFFFFFFFFF/
@M05620:37:000000000-D9766:1:1101:16800:8290 1:N:0:31
ACCACACCTTCTACAATGAGCTGCGTGTGGCTCCCGAGGAGCACCCCGTGCTGCTGACCGAGGCCCCCCTGAACCCCAAGGCCAACCGCGAGAAGATGACAGGTGAGTGGCCCGCTACCTCTTCTGGTGGCCGCCTCCCTCCTTCCTGGCCTCCCGGCGCTGCGCCCTTTCTCACTGGTTCTCTCTTCTGCCGTTTTCCGTAGGACTCTCTTCTCTGCCCTGCGTCTCCTTTGGAACTCTGCAGGTTCTAG
+
CCCDCCCDFFFFGGGGGGGGGGHHGGGEHGHHHGGGGGGGGHHHHGGGGGGGHHHHHHHGGGGGGGGGGGGGHHHGGGGHGHHHHGGGGGGGGGHHHHGH2?FFG1F=1FEHHCGF-CHDHHEBHHGHGGFHCDGDDHGFHGGHFHBBFFGGGGGD?-;BADFFCFFAFFEFF0::0B;FBFFFFFF0BFFFCAFFFFFFBFDDFFBBBFFFFFFFF00E0A.-ABFFF0FFBB;FFBFFFFBFFAFFFF;
@M05620:37:000000000-D9766:1:1101:14146:8295 1:N:0:31
AGTGCCAGCTCTCAATCGCACAGGGGACCCAGGGCCTGGCCCCTCCATCCAGAAAACCTATGACCTCACCCGCTACCTGGAGCACCAACTCCGCAGCTTGGCTGGGACCTATGTGAGTATCCAGCGTAGGAATCTGGGAGTTGGGGAGGAGTGAGGAGTTGGGGAAAGACAGTCCTAACCGTGGAGGGTTCTGGTAAATGATGGGGTGAGGAGGGGCTCTTTGGCTCCCACCAGTCCCCCTGTCTGGTCTA
+
3>AAAFFFBFFFGGGGGGGGGGHHGGGGGGHHGGGGGGHHHHGHGGHHHHHHHHHGHGHBHHHHHHGHHHHEGEFGHGHHHGHGHHHHGHHHGGGGGHHHGHHEFGHHGHHHHHHHHGHHHHHHGGEFDGHHHHHHHHHGGHHHGGGGGGGHHHHHHGHHHHGGGGHHGHHHHHHHGHHHGEECGGGGCFGGGGGGGGGGGGGFGGFFEFFFFFFFFFFFFFFFFFFFFFFFFFFFFFFFFFFFFFFFBFB
@M05620:37:000000000-D9766:1:1101:13052:8296 1:N:0:31
ACCACACCTTCTACAATGAGCTGCGTGTGGCTCCCGAGGAGCACCCCGTGCTGCTGACCGAGGCCCCCCTGAACCCCAAGGCCAACCGCGAGAAGATGAACCCAGGTGAGTGGCCCGCTACCTCTTCTGGTGGCCGCCTCCCTCCTTCCTGGCCTCCCGGAGCTGCGCCCTTTCTCACTGGTTCTCTCTTCTGCCGTTTTCCGTAGGACTCTCTTCTCTGACCTGAGTCTCCTTTGGAACTCTGCAGGTTC
+
AAA1AAAAFFFFGGGF3FEDGGHFEFEGHFGACFEEE/A/EG/GEEFGAEGGHHGHHFHGE@>@CGC@EEFGFHHCEEE/>CGEEFAEGGGCG/<FHGGHG/CFG/FGFHHHE/<G@CGGGHHHHHHHHHHHFGHGGGGGHGHHGGGGGGGGGGGGGGGG@GGGGG@@F@@FFFFFFFFFFFFFFFFFFFFFFFF@ABFFFFFFFFFFFFFFFFFFFFFFFFFFF/BFFFFFFFFFF/BFFFFFFFFFAFB
@M05620:37:000000000-D9766:1:1101:27829:8308 1:N:0:31
GAGGCTGCTTTGGAAGAAACTCATAGATTCCTGCAACAGTTCCCCCTGGACCTGGAAAAGTTTCTTGCCTGGCTTACAGAAGCTGAAACCACTGCCAATTGTCTTCTACCCGTAAAGAAAGGCCTCGAGAACACTCCAAGGGAGCAAAAGAGGTGATCAAACAAGCGCAAGCAAGTCACACATCCGCGCTCGAGCACTATTGGATATACAAGTGAACAATTCTCAACATTTGCACGTGCAACTGACAAGAC
+
33AA>>CACD5DG4BBAACFBFBFGBGGH5DFFGE4BAFDDFFGHGGGH2GHGHHHGFGFHHHHGFBFGHEFHHB3BFBFGHBBF33FB1?FGFGHBFGH344BBB4BB3B1>/>14B033B?/3B>?/??33B33B31B/C/</?F1F@F0/1/122@@<F0/0?/</--.0001<111>.<0/.<---.-:.;-;=00;9000000000000;;;0/0;;0;90/09;000;0.;..;/;9/;;//...
@M05620:37:000000000-D9766:1:1101:13272:8315 1:N:0:31
AGTGCCAGCTCTCAATCGCACAGGTGACCCAGGGCGTGGCCCCTCCATCCAGAAAACCTATGACCTCACCCGCTACCTGGAGCACCAACTCCGCAGCTTGGCTGGGACCTATGTGAGTATCCAGCGTAGGAATCTGGGAGTTGGGGAGGAGTGAGGAGTTGGGGAAAGACAGTCCTAACCGTGGAGGGTTCTGGTAAATGATGGGGTGAGGAGGGGCTCTTTGGCTCCCACCAGTCCCCCTGTCTGGTCTA
+
BBABBFFFBFFFGGGGGGGGGGBF4B5BFH4A2BB2AAEEBGGHEFFGGCA33F3FGFCAGHAGH@FGHFHGE>EGHD@BGHGHHHFHGHHHGGEFGHHHGHHGGGHHGHHHHHGHHGHGHHHHHGEGFGHHHHHHHHGGGGHHGGGGGGGHHHHHHGHHHHGGGGHHHHHHHFHHHHHGGEEGGGGG;FGGGGFGGGGGGGGGGFFFFFFFFFFFFFFFFFFFFFFFFFFFFFFFFFFDFFFFFFFB;BB
@M05620:37:000000000-D9766:1:1101:19699:8363 1:N:0:31
GAGGCTGCTTTGGAAGCAACTGACAAATCAGTGACACAGGATCGGCAGAGCACACAACTGTACTCTAGCTAGCGCTCAGTAGCTCGTATGACGTCCTCTTGTATGATAACCGTACGGAAAGGCTCCTAGAAGACTCCCAGGGCGTCACCGCGCTGCTGAACCCCTGGCAAGTCAGTCAGGCCTTTCCGCTTTAGCACTCTTGTGGATCCAATTGCCCCATTCTCAGCATTTGTACTTGTACCTGACCCGCC
+
>>AAAAFAFFFFGGGF11BGG0A1A101111BD1F1FF0F01B0//AA//BF000//B1B2222D2111221B>//BF01D1FBB>/B00BF/??//BF11@1B22BF21B/>>/>EEFEFAHHHFHHHHHHBGHHHEGHFF/>>@C?<A-CGGGAGHBG<GA.<EHHHGGH0CHGHHFHH.CHFFHGGFGGFFGGGGGGGGGGGBFGGGGGGGF0;9BFFFFFFFFFEFBFFFFFFFBB/BFFFF/-=@@
@M05620:37:000000000-D9766:1:1101:7204:8370 1:N:0:31
ACCACACCTTCTACAATGAGCTGCGTGTGGCTCCCGAGGAGCACCCCGTGCTGCTGACCGAGGCCCCCCTGAACCCCAAGGCCAACCGCGAGAAGATGACAGGTGAGTGGCCCGCTCCCTCTTCTGGTGGCCGCCTCCCTCCTTCCTGGCCTCCCGGAGCTGCGCCCTTTCTCCCTGGTTCTCTCTTCTGCCGTTTTCCGTAGGACTCTCTTCTCTGCCCTGAGTCTCCTTTGGCACTCTGCAGGTTCTAG
+
AAAAAAA1BFFFGGGGFG1FGFHHGEEA0AGGGFFE?EGGGHHHHGGGCEEFFGFFHHFA>EEEGEGGGGEFGGHGGFEHGEHHFFEEGG<BBCHB1FDDBGEFG1?<?FGGFGCC-AFHHHHHHHHHGGGHGCGGCHFHHGHH;CBFGGGGGGGGG-9?AFBA@A@@FFFFF/BFBEBFBFFFFFF9BFFF@BFFFFF?F-BF/9:BFFFFFFFFF/FEFF-;FFFFF9FBFF/BF-BBFF/FF;FFFFB
@M05620:37:000000000-D9766:1:1101:10132:8382 1:N:0:31
AGTGCCAGCTCTCAATCGCACAGGGGACCCAGGGCCTGGCCCCTCCATCCAGAAAACCTATGACCTCACCCGCTACCTGGAGCACCAACTCCGCAGCTTGGCTGGGACCTATGTGAGTATCCAGCGTAGGAATCTGGGAGTTGGGGAGGAGTGAGGAGTTGGGGAAAGACAGTCCTAACCGTGGAGGGTTCTGGTAAATGATGGGGTGAGGAGGGGCTCTTTGGCTCCCACCAGTCCCCCTGTCTGGTCTA
+
>11>ADFFAFFFE1FABAFCEEHHFGGGEBGHFGGAFFHGFHGHGGGHHEHGGF1FGGFHHHFHHHCHHHHGGECGHHHFGHHHEGCGGFHHGGGGEGGHGHHGGGHHGHHFFHHHGHHHHHHHHCEC/EHHHHHEFH0FAGHEC?CCC.>GHHHHHCCF0CCGEAHHFHHBGHHHHHHHGGGGBEGGEGGGGF;FGGGGGGGGGGF@FFFFB-@-@@FFFFFFFFFFFFFFFFFFFFFF@FFFFFFFFFF
@M05620:37:000000000-D9766:1:1101:23582:8430 1:N:0:31
ACCACACCTTCTACAATGAGCTGCGTGTGGCTCCCGAGGAGCACCCCGTGCTGCTGACCGAGGCCCCCCTGAACCCCAAGGCCAACCGCGAGAAGATGACAGGTGCGTGGCCCGCTACCTCTTCTGGTGGCCGCCTCCCTCCTTCCTGGCCTCCCGGCGCTGCGCCCTTTCTCCCTGGTTCTCTCTTCTGCCGTTTTCCGTAGGACTCTCTTCTCTGCCCTGCGTCTCCTTTGGCACTCTGCAGGTTCTAG
+
>AA1AAAAFFFFGGGF3GGEG1GFG0AB0AGG1FFE?FFGCHHHHGGGFEGGFHGCGHHGGGCEG>EGGGGBHCHGGG?G/AHHHG/<BCG@?C0F>GBG1F<?G1><ACCGHGGG-CHHHHHHHFFGHGHHCCGGGHAGHGGGFFFFF?FFGAEF?A@@@=A@@B@@FF/FF/BBFFBFBFFFFFFFFFFF?AFFFFFFFFBAFFFFFFFFFFF/;/BEBF-@A@FFFFBFBB;;FBFFFFFBFAFFBF;
@M05620:37:000000000-D9766:1:1101:12260:8438 1:N:0:31
AGTGCCAGCTCTCAATCGCACAGGGGACCCAGGGCCTGGCCCCTCCATCCAGAAAACCTATGACCTCACCCGCTACCTGGAGCACCAACTCCGCAGCTTGGCTGGGACCTATGTGAGTATCCAGCGTAGGAATCTGGGAGTTGGGGAGGAGTGAGGAGTTGGGGAAAGACAGTCCTAACCGTGGAGGGTTCTGGTAAATGATGGGGTGAGGAGGGGCTCTTTGGCTCCCACCAGTCCCCCTGTCTGGTCTA
+
ABBBCFFFCFFFGFGGGGGGGGHHGEGGGGHHGGGGGGHHHHGHGGHGHHHHHGGHHGHHHHGHHHHHHHHGGGGGHGHFHHHHHHHHGGGHGGGGGHHHGHHGGGHHGHHHHHHHHGHHHHHHHGEGGGHHHHHHHHHGGHHHGGGGGGGHHGHHHGHHGHGGGGHHHHHHHHHHHHHHGEFGGGGG=FFGGGFGGGGGGGGGGGFFFFFFFFFFFFFFFFFFFFFFFFFFFFFFFFFFFFFFFFFFFFF
@M05620:37:000000000-D9766:1:1101:13410:8450 1:N:0:31
AGTGCCAGCTCTCAATCGCACAGGGGACCCAGGGCCTGGCCCCTCCATCCAGAAAACCTATGACCTCACCCGCTACCTGGAGCACCAACTCCGCAGCTTGGCTGGGACCTATGTGAGTATCCAGCGTAGGAATCTGGGAGTTGGGGAGGAGTGAGGAGTTGGGGAAAGACAGTCCTAACCGTGGAGGGTTCTGGTAAATGATGGGGTGAGGAGGGGCTCTTTGGCTCCCACCAGTCCCCCTGTCTGGTCTA
+
BCBBCFFFCFFFGGGGGGFGGGHHGGGGGGHHGGGGGGHHHHGHGGHHHHHHHHEFHGHHHHHHHHHHHHHGGFGGHHHHHHHEHHHHGHHHGGGGGHHHGHFFGGCGGHFHHFHGHHHGHFHHHGDFGGHHHHFHHHHGFHFFGGGGGDEHHHGGHGHHHHGGEDHHHHHHHHHHHGHHGGGGEEGGEFGGGGGGBFGGGGGGGGFFFFFFFFFFFFFFFFFFFFFFFFFFFFFFFFFFFFFFFFFFFFF
@M05620:37:000000000-D9766:1:1101:3900:8459 1:N:0:31
ACCACACCTTCTACAATGCGCTGCGTGTGGCTCCCGAGGAGCACCCCGTGCTGCTGACCGAGGCCCCCCTGAACCCCAAGGCCAACCGCGCGAAGATGCCCAGGTGAGTGGCCCGCTACCTCTTCTGGTGGCCGCCTCCCTCCTTCCTGGCCTCCCGGCGCTGCGCCCTTTCTCACTGGTTCTCTCTTCTGCCGTTTTCCGTAGGACTCTCTTCTCTGACCTGAGTCTCCTTTGGAACTCTGCAGGTTCTA
+
AAAAAAA1BBCFGGGGGG1AEGGGGGEAABEGF0BE/AEECHHHHGGAEEEGFHHGHGH>E@CGGGGGGGFHGHHGGGGHGHHHHGGGGG/>CGGCGHHHHHHGHHHHHHGGHHCGGGGHHHHHHHHHH/EHHGGGGGGGGGGGGGGGGGGGGGGGGG-;@@@F@@F@@BFFFFFFFFFFFFFFFFFF;BFFF@BBFFFFFFFFFBFFFFFFFFFBFFFFFFFFFFF/;FFFFFFFFFFFFFFFFFFFFFF
@M05620:37:000000000-D9766:1:1101:3532:8463 1:N:0:31
ACCACACCTTCTACAATGAGCTGCGTGTGGCTCCCGAGGAGCACCCCGTGCTGCTGACCGAGGCCCCCCTGAACCCCAAGGCCAACCGCGAGAAGATGCCCAGGTGAGTGGCCCGCTACCTCTTCTGGTGGCCGCCTCCCTCCTTCCTGGCCTCCCGGAGCTGCGCCCTTTCTCACTGGTTCTCTCTTCTGCCGTTTTCCGTAGGACTCTCTTCTCTGACCTGAGTCTCCTTTGGAACTCTGCAGGTTCTA
+
ABBAAABBFFFFFGFFGGGGGGHHGEGEHGHHGGGGGGGGGHHHHGGGGFEGHHHHGHHGGGGGGGGGGGGHFHHGGGGHGHHFHGGCDGCGGGHGHHBGHHEFFHFHDFGGHHGGGFGHEGHHGFHHHHGAGCCGGFCCBFGHHEFFFGGGGFGGGGCGGGGGGGFFAFFFFFFFFFFBFFFFFFFFFBFFFDDDFFFFF/ADFFFFFFFFFFFFFFFFFFFEFFFBFFFFFFFFFFF/BFEFFFFFFF/
@M05620:37:000000000-D9766:1:1101:25240:8465 1:N:0:31
ACCACACCTTCTACAATGAGCTGCGTGTGGCTCCCGAGGAGCACCCCGTGCTGCTGACCGAGGCCCCCCTGAACCCCAAGGCCAACCGCGAGAAGATGAACCCAGGTGCGTGGCCCGCTACCTCTTCTGGTGGCCGCCTCCCTCCTTCCTGGCCTCCCGGCGCTGCGCCCTTTCTCACTGGTTCTCTCTTCTGCCGTTTTCCGTAGGACTCTCTTCTCTGACCTGCGTCTCCTTTGGAACTCTGCAGGTTC
+
CBCCCCCBFFFFGGGGGGAFGGHHGEGEDGHHHGGGFGGGGHHHHGGGDGGGHHGHHGHGGGGGGGGGGGGHHHHGGGGHGHHHHGGGGF?DGGHFFGHHHHGGHGHH1AFFGGGHGGG-AHHHHHFHGHHHGHHGGGGGHGGGGGGGGGGGGGGGGGGGGGFFFFFFFFFFFFFFFFFFFFFFFFFFFFFFFFFFDFFFFFFFADDFFFFFFFFFFFFF0BBFF?B;@AFFFFFFFFFFFFFFF0BFAFB
@M05620:37:000000000-D9766:1:1101:12519:8466 1:N:0:31
ACCACACCTTCTACAATGAGCTGCGTGTGGCTCCCGAGGAGCACCCCGTGCTGCTGACCGAGGCCCCCCTGAACCCCAAGGCCAACCGCGAGAAGATGAACCCAGGTGAGTGGCCCGCTACCTCTTCTGGTGGCCGCCTCCCTCCTTCCTGGCCTCCCGGAGCTGCGCCCTTTCTCACTGGTTCTCTCTTCTGCCGTTTTCCGTAGGACTCTCTTCTCTGACCTGAGTCTCCTTTGGAACTCTGCAGGTTC
+
AAABBBBAFFFFGGGDGGGGGGHHGGGGDDGHGFGG2EE22GGHHGGGEEEFDGHHHHHGEECFGGGFGGGHCHHGGGFHGHHHHGGGGGGGCDH2??GGBGDGC/?FD0GG<FFG?DFG?C0GFDDDD0DG<CFGGGGGHGGHEFFGGGGGFFFGGFF-;-AFFGFFFFDF/;/9FFFFFB:F/BFFFFFFBFFCADFFFFD/F.AFBFFFBF/B9BFFFFF/./:FFFFFF/:///9;;BFFFF/AFB/
@M05620:37:000000000-D9766:1:1101:22147:8477 1:N:0:31
AGTGCCAGCTCTCAAACGCACAGGGGACCCAGGGCCTGGCCCCTCCATCCAGAAAACCTTTGACCTCACCCGCTACCTGGAGCACCAACTCCGCAGCTTGGCTGGGACCTATGTGAGTATCCAGCGTAGGAATCTGGGAGTTGGGGAGGAGTGAGGAGTTGGGGAAAGACAGTCCTAACCGTGGAGGGTTCTGGTAAATGATGGGGTGAGGAGGGGCTCTTTGGCTCCCACCAGTCCCCCTGTCTGGTCTA
+
ABAABFFCAFFFGGG4FFEEECHGGGGGGGDHG2EEFGHGHHGHGGHFHGHHHHGHHGHBGHHHHHHHHHHGGEGGHGHHHHHHHHHHGHHHGGGGGHHHGGHGGGHHGHFGFH2GHHHHHHHHHGDDCGHHHGHHHHHGFGFE@CCDCFEHHHHHCF<GGFGGEFHGHGHHHHHHHHGGGGFBE?DG.CFGGGGGGGGGGGGGGFFBFFFFFFBBBBFFFFFFFFFFFFFFFFFFFFFFBFFFFFFFFFB
@M05620:37:000000000-D9766:1:1101:17002:8482 1:N:0:31
AGTGCCAGCTCTCAATCGCACAGGGGACCCAGGGCCTGGCCCCTCCATCCAGAAAACCTATGACCTCACCCGCTACCTGGAGCACCAACTCCGCAGCTTGGCTGGGACCTATGTGAGTATCCAGCGTAGGAATCTGGGAGTTGGGGAGGAGTGAGGAGTTGGGGAAAGACAGTCCTAACCGTGGAGGGTTCTGGTAAATGATGGGGTGAGGAGGGGCTCTTTGGCTCCCACCAGTCCCCCTGTCTGGTCTA
+
CCCCCFFFCFFFGGGGGGGGGGHHGGGGGGHHGGGGGGHHHHGHGGHHGHHHHHEHHGGHHHHHHHHHHHHGGGGGHHHHHHHHHHHHGHHHGGGGGHHHGHHGGGHHGHGHHHHHHHHHHHHHGGGGGGHHHHHHHHHGGHHHGGGGGGGHHHHHHGHHHHGGGGHHHHHHHHHHHHHHGGGGGGGGEGGGGGGGGGGGGGGGGGFFFFFFFFFFFFFFFFFFFFFFFFFFFFFFFFFFFFFFFFFFFFB
@M05620:37:000000000-D9766:1:1101:17020:8491 1:N:0:31
AGTGCCAGCTCTCAATCGCACAGGGGACCCAGGGCCTGGCCCCTCCATCCAGAAAACCTATGACCTCACCCGCTACCTGGAGCACCAACTCCGCAGCTTGGCTGGGACCTATGTGAGTATCCAGCGTAGGAATCTGGGAGTTGGGGAGGAGTGAGGAGTTGGGGAAAGACAGTCCTAACCGTGGAGGGTTCTGGTAAATGATGGGGTGAGGAGGGGCTCTTTGGCTCCCACCAGTCCCCCTGTCTGGTCTA
+
AABABFFFCFFFGGGGGGGGGGHGGGGGGGHHGGGGGGHHHHGHGGHHHAGGHHHHHGHHHHHHHHHHHHHGGGGGHHHHHHHHHHHHGHHHGGGGGHHHGHHGGGHHGHHHHHHHHHHHHHHHHGGGGGHHHHHHHHHGGHHHGGGGGGGHHHHHHGHHHHGGGGHHHHHHHHHHHHHHGGGGGGGGEFGGGGGGGGGGGGGGGGFFFFFFFFFFFFFFFFFFFFFFFFFFFFFFFFFFFFFFFFFFFFF
@M05620:37:000000000-D9766:1:1101:22014:8522 1:N:0:31
AGTGCCAGCTCTCAATCGCACAGGGGACCCAGGGCCTGGCCCCTCCATCCAGAAAACCTATGACCTCACCCGCTACCTGGAGCACCAACTCCGCAGCTTGGCTGGGACCTATGTGAGTATCCAGCGTAGGAATCTGGGAGTTGGGGAGGAGTGAGGAGTTGGGGAAAGACAGTCCTAACCGTGGAGGGTTCTGGTAAATGATGGGGTGAGGAGGGGCTCTTTGGCTCCCACCAGTCCCCCTGTCTGGTCTA
+
A3>ABFFFBFFFGGGGGGGGGGHHGGGEGGHHGGGGGGHHHHGHGGGHHHHHHEHHHEHHHHHHHHHGHHHGGEGGHGHHHHHHHHHHGHHHGGGGGHHHGHHGGGHHGHHHHHHHHHHHHHHHHGGGGGHHHHHHHHHGGHHHGGGGGGGGHHHHHGHHHHGGGGHHHHHHHHHHHHHHGGGGGGGGAFGGGGGGGGGGGGGGGGFFFFFFFFFFFFFFFFFFFFFFFFFFFFFFFFFFFFFFFFFFFFF
@M05620:37:000000000-D9766:1:1101:16222:8537 1:N:0:31
ACCACACCTTCTACAATGAGCTGCGTGTGGCTCCCGAGGAGCACCCCGTGCTGCTGACCGAGGCCCCCCTGAACCCCAAGGCCAACCGCGAGAAGATGCCCAGGTGAGTGGCCCGCTACCTCTTCTGGTGGCCGCCTCCCTCCTTCCTGGCCTCCCGGAGCTGCGCCCTTTCTCACTGGTTCTCTCTTCTGCCGTTTTCCGTAGGACTCTCTTCTCTGACCTGAGTCTCCTTTGGAACTCTGCAGGTTCTA
+
ABAAABBBFFFFGGGF5GGAGDHHGEF24AFGFFFEAEGEDHFGHGGG?EGGFHFFHHGGCGCGGEGGGEFF3BGEGFFHGEHHHFGCGGC@CFFG1?DGHHGGHHHFGFEEFHGGGGGHHHHHHHHGGHGHHCCGGGHGHHGHHGGGGGGFFGGGGG-ABGGGGGFBBBFFFFFFBBFBFFFFFFFFFFFBBBDDFFFFFFFFFFFFFFFFFFFFEFFFBFFB:BFBFFF9BFFFBFFFFFFFBFFFFF:
@M05620:37:000000000-D9766:1:1101:8745:8552 1:N:0:31
ACCACACCTTCTACAATGAGCTGCGTGTGGCTCCCGAGGAGCACCCCGTGCTGCTGACCGAGGCCCCCCTGAACCCCAAGGCCAACCGCGAGAAGATGACCGGTGAGTGGCCCGCTCCCTCTTCTGGTGGCCGCCTCCCTCCTTCCTGGCCTCCCGGCGCTGCGCCCTTTCTCCCTGGTTCTCTCTTCTGCCGTTTTCCGTAGGACTCTCTTCTCTGCCCTGAGTCTCCTTTGGCACTCTGCCGGTTCTAG
+
BBBBBBB>BFFFGGGGFG5FGFHHGFEA4AFFGAFE2EEEDHHHHGGAAEEGFHGHHHGA>E?EGEGGGGGHHHHGGGGHGGHHHGGFGG/BCGHFBGHH2BDAG<?FFFGHHGFC-<CGHHHHHHHDHGHHGGGGGHGGGGGG0;;FFFFGGGGGA-;@DF9@DFFFFFFFF/FFFFFFBFFFFFF9;FFFFFFFFFFFFFFF99;BFFFFFFFFF/BEFF.;BBFFF;FFFF/;F.:BF9/;DFFAB//
@M05620:37:000000000-D9766:1:1101:23100:8555 1:N:0:31
AGTGCCAGCTCTCAATCGCACAGGGGACCCAGGGCCTGGCCCCTCCATCCAGAAAACCTATGACCTCACCCGCTACCTGGAGCACCAACTCCGCAGCTTGGCTGGGACCTATGTGAGTATCCAGCGTAGGAATCTGGGAGTTGGGGAGGAGTGAGGAGTTGGGGAAAGACAGTCCTAACCGTGGAGGGTTCTGGTAAATGATGGGGTGAGGAGGGGCTCTTTGGCTCCCACCAGTCCCCCTGTCTGGTCTA
+
ACABBFFFCFFFGGGGGGGCGGHGGGGGGGHHFEGGGGHHHHGHGGHGHHHHHHHHHGHHHHHHHGHHHHHGG>FFHHHHBGHHHH1GFHHEAGFGGHGHGHHEEEGHGHFGHHHHGHGFHHHHHGGGGGHGHHHHGHGGGHHHGCFFGFEGHHHHCFGHHHGGEGHHHFGHHHHHHHHHGGGGFGGGEGGGGGFGGGGGGGGGGGFFFFFEFFF;BFFFFFFFFFFFFFFFFFFFFFFFFFFFFFFFFFF
@M05620:37:000000000-D9766:1:1101:9501:8556 1:N:0:31
AGTGCCAGCTCTCAATCGCACAGGGGACCCAGGGCCTGGCCCCTCCATCCAGAAAACCTATGACCTCACCCGCTACCTGGAGCACCAACTCCGCAGCTTGGCTGGGACCTATGTGAGTATCCAGCGTAGGAATCTGGGAGTTGGGGAGGAGTGAGGAGTTGGGGAAAGACAGTCCTAACCGTGGAGGGTTCTGGTAAATGATGGGGTGAGGAGGGGCTCTTTGGCTCCCACCAGTCCCCCTGTCTGGTCTA
+
AAAAAFFFCFFFGGGGGGGCGGHGGGGGGGHHAEEGGGHHHHGHGGHHHHHHFHHHHGHHHHGHHGHHHHHGF>EEHGHHHHHHHHHGFHHHFGGFGHHHGGHG/EHHGHHHHHHHHH3GHHHHHGBGFGHHGHHHHHEGGHHH/DG?DFDGHFHHHGHHHHC?EDHHGHHHHHHHHHHHGFEGDGGA;AF0;C;BFFGGGGGGGFFFFFFF.ADFF=FFFFFFF/;AEFFFFFFFFFF.D.BFFF//;;9
@M05620:37:000000000-D9766:1:1101:19113:8560 1:N:0:31
ACCACACCTTCTACAATGAGCTGCGTGTGGCTCCCGAGGAGCACCCCGTGCTGCTGACCGAGGCCCCCCTGAACCCCAAGGCCAACCGCGAGAAGATGCCCAGGTGAGTGGCCCGCTACCTCTTCTGGTGGCCGCCTCCCTCCTTCCTGGCCTCCCGGAGCTGCGCCCTTTCTCACTGGTTCTCTCTTCTGCCGTTTTCCGTAGGACTCTCTTCTCTGACCTGAGTCTCCTTTGGAACTCTGCAGGTTCTA
+
CCCCCCCCFFFFGGGGGGGGGGHHGGGFHGHHHGGGGGGEGHHHHGGGEGGGHHHHHHHGGGGGGGGGGGGHHHHGGGGHGHHHHGGGGGGGGGHHHHHHHHHGHHHHHHGGHHGGGGGHHHGHHHHHHHGHHGGGGGHGHHGHHGGGGGGGGGGGGGGGGGGGGGFFFFFFFFFFFFFFFFFFFFFFFFFFFFFFFFFFFFFFFFFFFFFFFFFFFFFFFFFFFFFFFFFFFFFFFFFFFFFFFFFFFFF
@M05620:37:000000000-D9766:1:1101:16585:8590 1:N:0:31
GAGGCTGCTTTGGAAGAAACTCATAGATTACTGCAACAGTTCCCCCTGGACCTGGAAAAGTTTCTTGCCTGGCTTACAGAAGCTGAAACAACTGCCAATTGGATGCTACCCGTAAGGAAAGGCTCCTAGAAGACTCCAAGGGAGTAAAAGAGCTGATGAAACAATGGCAAGTAAGTCAGGCATTTCCGCTTTAGCACTCTTGTGGATCCAATTGAACAATTCTCAGCATTTGTACTTGTAACTGACAAGCC
+
AABCABFCFFFFGBFFGGGGGGHFHG5BFFBDDB4FEGAGF5BBB2AAA2BGGGA2B32B35DADBBABBAAABB335BFHHAFF33B3B?BFGHB3GHG333@3BBE3B??EEDBBB3?FE??BF?F?BG3B?BBFBB??AG??B?FHB?@<@22@@@G@<@F@1?00<F??BG?@?10>>><=D1>..>F0=00<</DGB=<.DG0C0:00:;::</<:00<0:/:CGFF0;FGG0;BBFC0;CFGFE;
@M05620:37:000000000-D9766:1:1101:19357:8597 1:N:0:31
ACCACACCTTCTACAATGAGCTGCGTGTGGCTCCCGAGGAGCACCCCGTGCTGCTGACCGAGGCCCCCCTGAACCCCAAGGCCAACCGCGAGAAGATGAACCCAGGTGAGTGGCCCGCTACCTCTTCTGGTGGCCGCCTCCCTCCTTCCTGGCCTCCCGGAGCTGCGCCCTTTCTCACTGGTTCTCTCTTCTGCCGTTTTCCGTAGGACTCTCTTCTCTGACCTGAGTCTCCTTTGGAACTCTGCAGGTTC
+
CCCEEEDDFFFFGFGGGGGGGGHHGGGGHGHHHGGGGGGGGHHHHGGGFGGGHHGHHHHGGGGGGGGGGGGGHHHGGGGHGHHHHGGGGGGGGGHHHHHHHHGGHGHHHHHHGGHHGGGGGHHHHHHHDGHHGHHGGGGGHGHHGGGGGGGGGGGGGGGG-ADGGGFFFFFFFFFFFFFFFFFFFHFFFFFHFFFFDFFFFFFFFFFFFFFFFFHHHFHHFFFFF/BBFFFFFFFFFBFFFFFFFFFFFFB
@M05620:37:000000000-D9766:1:1101:18240:8598 1:N:0:31
ACCACACCTTCTACAATGAGCTGCGTGTGGCTCCCGAGGAGCACCCCGTGCTGCTGACCGAGGCCCCCCTGAACCCCAAGACCAACCGCGAGAAGATGCCCAGGTGAGTGGCCCGCTACCTCTTCTGGTGGCCGCCTCCCTCCTTCCTGGCCTCCCGGCGCTGCGCCCTTTCTCACTGGTTCTCTCTTCTGCCGTTTTCCGTAGGACTCTCTTCTCTGACCTGAGTCCCCTTTGGAACTCTGCAGGTTCTA
+
AAAAAAAAFFFFGGGG3GFBGDGHGEGB0AFG1FFAEEGGFHHHHGGGCEGGHHFHHHGGGGGGGEGGGGGGHCHFGFCHGFHHHGGEGG@<BCCG1F1GH1?FCFGAGEFEHH->@@<GGB0DF<0<=/<<G--C.:CEGFCFHFF90:AFB.EEEG-:999A-@B@;FFB/FFF/:F/FFF/;BBFFFB/B@AFFFFFFF-BFFEBF/BFFFBF/9BBBF-B-9B/9A9FF/FFFFFB/9//BF-BF9/
@M05620:37:000000000-D9766:1:1101:18222:8600 1:N:0:31
ACCACACCTTCTACAATGAGCTGCGTGCGGCTCCCGAGGAGCACCCCGTGCTGCTGACCGAGGCCCCCCTGAACCCCAAGACCAACCGCGAGAAGATGCCCAGGTGAGTGGCCCGCTACCTCTTCTGGTGGCCGCCTCCCTCCTTCCTGGCCTCCCGGCGCTGCGCCCTTTCTCACTGGTTCTCTCTTCTGCCGTTTTCCGTAGGACTCTCTTCTCTGACCTGAGTCTCCTTTGGAACTCTGCAGGTTCTA
+
A>A1AAAA>CCFGEGFDF1AGBGGGAA00AEAAAFA/EAA?GHEHGGGEAEGBHFEDHCE/E?EG?EEG/?>FCGGGEEHF0FGHGC@CG/<<CCB1F1<F1CFHHGA?GA.CCCCGCGHHHHGHHHHHHGEGGG;C.GEFFEGGFFFGGFAFFGEBG9@?@@F@@F@?FFFFF/BBFFBF/9FBBFFFFFFE@FFFF/FFF9AB/BFFFFFFFFFFF/BFFF/:BF/FF99BFFBFF9BFFF/BFFFFFB
@M05620:37:000000000-D9766:1:1101:11863:8633 1:N:0:31
ACCACACCTTCTACAATGAGCTGCGTGTGGCTCCCGAGGAGCACCCCGTGCTGCTGACCGAGGCCCCCCTGAACCCCAAGGCCAACCGCGAGAAGATGACAGGTGAGTGGCCCGCTCCCTCTTCTGGTGGCCGCCTCCCTCCTTCCTGGCCTCCCGGCGCTGCGCCCTTTCTCCCTGGTTCTCTCTTCTGCCGTTTTCCGTAGGACTCTCTTCTCTGCCCTGCGTCTCCTTTGGCACTCTGCAGGTTCTAG
+
CCCCCCCAFFFFGGGGGGGGGGHHGGGB4EHGHGGGGGGCDHHHHGGGGGGGGHGHHHHEFECFGGGGGGGHGHHGGGGHGHHHHGGGGGBDGGHFHHHH2GG?G=FGHGGHHGGG-CFHHHHHHHHHHGHHGFGGGHGHHGHH;FGFGGGGGGGGG-;DGFADFFFFFFFFF0BFFFFFFFFFFFFBFFFFFFFFFFFFFFFF0BBFFFFFFFFFFBFEFF9@DFFFFFFFFF0;F;FFFF0BFAFBBB9
@M05620:37:000000000-D9766:1:1101:19592:8648 1:N:0:31
CCTGCCCCTTCTCCATCGCACATGTTAACTAACCCGCTGCGGACACAATCTGGAAAGCGCACACCTCAGACCTCCCCTCTCCGCCCCTCTTCGCGTCTGCCGTCTTCTGCTTGCCACAACCCAGCGTAGTAATCTGGGAGTTGGGGAGGAGTGAGGAGTTTGGGACAGACAGTCCTAACCGTGGAGGGTTCTGGTAACTGATGGGGTGAGGAGGGGCTCTTTGGCTCCCACCAGTCCCCCTGTCTGTTCTC
+
>>1>>>1>1B1BB1BBFAE1EC11DGFDGF1BFFHG?0/B//AAA0B/1BFD11BB0BAEEEEH/BB11@BF1BGG/BE0BB/??>/?/0>1/?>/<CFFH/C/FFH211?FG/BG@0?/?EF/?/?.-.1<FGGB100><C0CC-<@-.:G.:C.0.;C00.CE...9;FFFFF00;FF@9;A..A@;A?FFFF///BF/;:/---9AAFB---;;@EFFFF/9/99E-FFF-/;/F-A@-/BF;9/:;;
@M05620:37:000000000-D9766:1:1101:24276:8650 1:N:0:31
GAGGCTGCTTTGGAAGAAACTCATAGATTACTGCAACAGTTCCCCCTGGCCCTGGAAAAGTTTCTTGCCTGGCTTACAGAAGCTGAAACAACTGCCCATTGGATGCTACCCGTACGGAAAGGCTCCTAGAAGACTCCAAGGGAGTAAACGAGCTGATGAAACAATGGCAAGTAAGTCAGGCATTTCCGCTTTAGCACTCTTGTGGATCCAATTGCCCCATTCTCAGCATTTGTACTTGTACCTGACACGCC
+
A1>AAAFAFFFFGGGGAGBFGGFFGGHHH1GHHGAFBFGBBGHHHGEBB0BFHHHHHDGBBFGHGHHHHHHHHHH1GHHGHHHHHHFFHF/BBBGGGGHHGH1GGHHFHHHGGE/EG/CEHHHHHFHHGHHHHHGHHFHHGGCE?0@21?/?CGH1FHHH?G0/?GGHHCFH1FFFHGGHG.FFGGHFG?CFHHHHHGFFHHGHGGGHHHBFHG00:.CFGGGGF9FF0FCF0CFGGGFF0;FFGGB09AG
@M05620:37:000000000-D9766:1:1101:27061:8697 1:N:0:31
GAGGCTGCTTTGGAAGAAACTCATAGATTACTGCAACAGTTCCCCCTGGACCTGGAAAAGTTTCTTGCCTGGCTTACAGAAGCTGAAACAACGTCCCATGGGCTATTAAACGTCCGGAAAAGCTCCTAAAAGACTAAAAGAGGGTACCAGAGATGCGGAACCAAGGGAAGTACGGTCGGGCTATCACGCTTTAGTACTCTGGTGGATCCCTTTGACCATTTCTCAGCATTTTTCATGGAACATACACAACC
+
AAB?ABFBFFFFGCGGFGGGGGHHHHFHHGHHHHHHGHHHHHHHHGGGHGHHHHHBGHHHBHHHHHGGHHHHHHHHHHGHFHHHHHHHHHG?0B?BBB@3B112?BBE@F3111?E/E//2303BB334B3B?23?FGBG/B///@2@@20/2222//>ADGHC0F.<0.111../<-<<--.</;0;.;E.00;;00;0000;..0=//0;00=;CF0C009009;0;C00/;/999/9;9///;B/.9.
@M05620:37:000000000-D9766:1:1101:9159:8709 1:N:0:31
ACCACACCTTCTACAATGAGCTGCGTGTGGCTCCCGAGGAGCACCCCGTGCTGCTGACCGAGGCCCCCCTGAACCCCAAGGCCAACCGCGCGAAGATGACCGGTGGGTGGCCCGCTCCCTCTTCTGGTGGCCGCCTCCCTCCTTCCTGGCCTCCCGGTGTTGGGCCCTTTCTCCCTGGTTTTCTCTTTTGCCGTTTTCCGTCGGCTTCTCTTCTCTGCCCTGTGTCTCCTTTGGCACCCTGACGGTTTTAG
+
CCCCCCCAFFFFGFGGGG5BGGHHGGGAAEHFHFFEDGGCDHHHHGG0AEFGFHGHHGHA>@CGGGGGGGGHHHHGGGGHGHHHHGGGGG?@CGG/11???CC>A<<.>-<GE<--<::/;CC:CGCCH.C:CG-:EG.CF?FF0900/;.:CFED---....:;E=EF//FBBB/B.B/;:;BBFB:;9BB=FFFEFF.9.;;-.;:9FFF/9/:;FFE/F/://9;/;FFB99BF.:AF/;;;DE.;//
@M05620:37:000000000-D9766:1:1101:14649:8713 1:N:0:31
GAGGCTGCTTTGGAAGAAACTCATAGATTACTGCAACAGTTCCCCCTGGACCTGGAAAAGTTTCTTGCCTGGCTTACAGAAGCTGAAACAACTGCCAATTGGATGCTACCCGTAAGGCAAGGCTCCTAGAAGACTCCAAGGGAGGAAAAGAGCTGATGAAACAATGGCAAGTAAGTCATTCAGCTCTGCTCTAGCACTCTTTCGGATCCAACTGAACAATTCTCATCACTTGTACTTGTAACTGACAAGCC
+
BBBBBBFBFFFFGBFFGGGGGGHFHHGGGHHFHGHHHHHFEGFGHAEFCFGGFHF23B2GFGGGGHHGFGBGFGHGGHHHHHHHHHHHHH?GHHHGHHGG333BBBB@GGB?1>AFC30B/?/3BFFF43?3BF3??BE3/<G//?2F2@F2222<<@F222?F1<1GHFF1??G1111=>F11<111111111100<<0000<<.<-;0;///00;0/0;;000;0900;B;;F0;;CBCGGF09FFF?9
@M05620:37:000000000-D9766:1:1101:9171:8724 1:N:0:31
ACCACACCTTCTACAATGAGCTGCGTGTGGCTCCCGAGGAGCACCCCGTGCTGCTGACCGAGGCCCCCCTGAACCCCAAGGCCAACCGCGAGAAGATCACAGGTAAGTGCCCCGCTCCCTCTTCTGGTGCCCGCCTCCCTCCTTCCTGGCCTCCCGGCGCTGCGCCCTTTCTACCTGGTTCTCTCTTCTGCCGTTTTCCGTAGGCCTCTCTTCTCTGCCCTGCGTCTCCTTTGAAACTCTGAAGGTCCTAG
+
ABACCCCCFFFFGGGGGGGGGGHHGFGGHGHHHGGGFGGGGHHHHGGGFGGGHHHHGHHGGGGGGGGGGGGHHHHGGGGHGHHHHGGGGGGGG/?B22??22F?1=?FG1?GGGG?-CEFHHHHHHHHH0CGGDGGGHFHHGHHHH0;/;FGGGGG---;A-CFFFFFFFFFFBF0BFBFFFFFFFFBFFFFFFFF?FF?F.;.0;BFFFFFFFFF0;;A0..;;DFFFFFFF0;F0:;9F00BBB0;000
@M05620:37:000000000-D9766:1:1101:25491:8738 1:N:0:31
AGTGCCAGCTCTCAATCGCACAGGGGACCCAGGGCCTGGCCCCTCCATCCAGAAAACCTATGACCTCACCCGCTACCTGGAGCACCAACTCCGCAGCTTGGCTGGGACCTATGTGAGTATCCAGCGTAGGAATCTGGGAGTTGGGGAGGAGTGAGGAGTTGGGGAAAGACAGTCCTAACCGTGGAGGGTTCTGGTAAATGATGGGGTGAGGAGGGGCTCTTTGGCTCCCACCAGTCCCCCTGTCTGGTCTA
+
ABAABFFFBFFFGGGGGGGGGGHGGGGGGGHHFGGGGGHHHHGHGGHHHHHHHHHFHGHHHHHHHGHHHHHGGEEGHHHHBGHHHHHHGHHFEGGGGHHHGHHGGGHHGHHHHHHHHHHHHHHHHGGGGGHHHHHHHHCFGHHHGGEGGACGHGHH<EHHHHGGGGHHHHHHHHHHHHHHGGGGGGGGEFGGGGGGGGGGGGGGGGFFFFFFFFFFFFFFFFFFFFFFFFFFFFFFFFFFFFFFFFFFFFF
@M05620:37:000000000-D9766:1:1101:16353:8755 1:N:0:31
ACCACACCTTCTACAATGAGCTGCGTGTGGCTCCCGAGGAGCACCCCGTGCTGCTGACCGAGGCCCCCCTGAACCCCAAGGCCAACCGCGAGAAGATGACCGGTGAGTGGCCCGCTACCTCTTCTGGTGGCCGCCTCCCTCCTTCCTGGCCTCCCGGCGCTGCGCCCTTTCTCACTGGTTCTCTCTTCTGCCGTTTTCCGTAGGACTCTCTTCTCTGCCCTGCGTCTCCTTTGGCACTCTGCAGGTTCTAG
+
ABBABBBBFFFFGGGGAGGEGBHFGEEA42FG3FF2AEGCDHHHHGGGDEFGFHGGHHGECGCGGAFGGGG1G?GGGGAHCEHHHGG@DG/<<DFF>G1F1><A@???FFGHHGGG-AGHHHHHHGBGHGHGGGGGGHGGFDGGGGGGGEFGFEGG?;-BBBDBBFBBFFEFF/BBFF:B9FFFFFF/BFFFBFFFFFFFFFDFBFBBFFFFFFFFFFFFFF.-99AFFFFFFF/;F.B9FF9B?9BB9//
@M05620:37:000000000-D9766:1:1101:7354:8757 1:N:0:31
ACCACACCTTCTACAATGAGCTGCGTGTGGCTCCCGAGGAGCACCCCGTGCTGCTGACCGAGGCCCCCCTGAACCCCAAGGCCAACCGCGAGAAGATGCCCAGGTGAGTGGCCCGCTACCTCTTCTGGTGGCCGCCTCCCTCCTTCCTGGCCTCCCGGCGCTGCGCCCTTTCTCACTGGTTCTCTCTTCTGCCGTTTTCCGTAGGACTCTCTTCTCTGACCTGAGTCTCCTTTGGAACTCTGCAGGTTCTA
+
AAAAAAAAFFFFGGGGFG1BF1GHGEGBAAGGGFFE?EEGGHHHHGGEFEGGHHHHHHHAEEGGGEGGGGGHHHHGGGGHGHHHHGGEGG/BCGHFDGHHHHHGHHHHHHGGHHGGGGGHHHHHHHHHHHGHHGGGGGHGHHGHHGGGGGGGGGGGGG9AA@@F@@F@@FFFFFFFFFFFFFFFFFFFFFFFF@FFFFFFFFFFFFFFFFFFFFFFFFFFFFFBFFFFFFFFFFFFFFFFFFFFFFFFFFB
@M05620:37:000000000-D9766:1:1101:3665:8759 1:N:0:31
ACCACACCTTCTACAATGAGCTGCGTGTGGCTCCCGAGGAGCACCCCGTGCTGCTGACCGAGGCCCCCCTGAACCCCAAGGCCAACCGCGAGAAGATGCCCAGGTGAGTGGCCCGCTACCTCTTCTGGTGGCCGCCTCCCTCCTTCCTGGCCTCCCGGCGCTGCGCCCTTTCTCACTGGTTCTCTCTTCTGCCGTTTTCCGTAGGACTCTCTTCTCTGACCTGAGTCTCCTTTGGAACTCTGCAGGTTCTA
+
>AAABBBBFFFFGGGGGGGCGFFHGFDFGEHHHGGGG?FGGHHHHGGGEEGGHHHGHHHE?EGGGGGGGGGHHHGGGDFHFGHFFFGCGGGG/DFFHHHHHHHCHBDGGHGGHHCDGGGHHHHHHHHDDCDGGDGGGGHGHHGHGFGF9/AFGGGGA--=;@9A@BFBBFFFFFFFFFFFFFFFFFFFFFFFFBFFFFFFFFF;9BBFFFFFFFFFFFFFFFFFFFFFFFFFFEEFFFFFF/FFBAFFFFB
@M05620:37:000000000-D9766:1:1101:13955:8764 1:N:0:31
ACCACACCTTCTACAATGAGCTGCGTGTGGCTCCCGAGGAGCACCCCGTGCTGCTGACCGAGGCCCCCCTGAACCCCAAGGCCAACCGCGAGAAGATGCCCAGGTGAGTGGCCCGCTACCTCTTCTGGTGGCCGCCTCCCTCCTTCCTGGCCTCCCGGCGCTGCGCCCTTTCTCACTGGTTCTCTCTTCTGCCGTTTTCCGTAGGACTCTCTTCTATGACCTGAGTCTCCTTTGGAACTCTGCAGGTTCTA
+
BCCCCCCCFFFFGFGGGGGGGGHHGGGEHGHGHGGGGGGGGHHHHGGGGGGGHHHHHHHGGGGGGGGGGGGHHHHGGGGHGHHHHGGGGGGGGGHHFHGHHHHF11?GH1?FHFGGGG-0FDGFHHBBG/AGHGGGGGHGHFGHHGGGGGFAFGGGG?9@FFFFAFFFFFFFFFFFFFFFFFFFFFFFFFFFFFDFFFFFFF?DF0BFFFFFFFF0;B0FFFF//FFBFFFFFFFFFFFFFFEBFF9BBF;
@M05620:37:000000000-D9766:1:1101:11346:8788 1:N:0:31
ACCACACCTTCTACAATGAGCTGCGTGTGGCTCCCGAGGAGCACCCCGTGCTGCTGACCGAGGCCCCCCTGAACCCCAAGGCCAACCGCGAGAAGATGAACCCAGGTGCGTGGCCCGCTCCCTCTTCTGGTGGCCGCCTCCCTCCTTCCTGGCCTCCCGGCGCTGCGCCCTTTCTCACTGGTTCTCTCTTCTGCCGTTTTCCGTAGGACTCTCTTCTCTGACTTGCGACTCCTTTGGAACTCTGCGGGTTC
+
BBBABBBBFFFFFGGGGGAGGFHHGEEBFEHHHGGFDGGGGHHHHGGEEEGGGHHHHHHEEGGGGFGGGGGHHFHGGGGHGGHHHGEEGG/BCGH2?GHHGGG<FFHF<><E?F0>CGC-DFG<GGD0DG0CDAGCC@.CEGFG9;CFBBF9C?FFGEGGGF;@FFFAFCFFFFFF/BBFBBFBFFF:BFFFFF/@;A/ABF?;.;?BFFFEFFF;BBFF/B/;BBD-9-;9BBFFEFFFFBFFF9;@BA.
@M05620:37:000000000-D9766:1:1101:7433:8808 1:N:0:31
ACCACACCTTCTACAATGAGCTGCGTGTGGCTCCCGAGGAGCACCCCGTGCTGCTGACCGAGGCCCCCCTGAACCCCAAGGCCAACCGCGAGAAGATGCCCAGGTGAGTGGCCCGCTACCTCTTCTGGTGGCCGCCTCCCTCCTTCCTGGCCTCCCGGCGCTGCGCCCTTTCTCACTGGTTCTCTCTTCTGCCGTTTTCCGTAGGACTCTCTTCTCTGACCTGAGTCTCCTTTGGAACTCTGCAGGTTCTA
+
BBBBBBBAFFFFGGGGGGAFGGHHGEEBAEHHHFFEDFEGGHHHHGGEGEGGHHHHHHHGEGGGGGGGGGGHHHHGGGGHGHHHHGGGGG@CFGHFDGHHFHHFHHHHHHGGHFGGCGGHHHHHHHHHHHGHHGGGGGHGHHGHHGGGGGGGGGGGGA-;@BAFFFFFFFFFFFFFFFFFFFFFFFFFFFFFFFF?FFFFFFFFDFFFFFFFFFFFFFFFFFFFB99;BFFFFFFFFFFFFFFFFFFFFF9
@M05620:37:000000000-D9766:1:1101:13429:8809 1:N:0:31
AGTGCCAGCTCTCAATCGCACAGGGGACCCAGGGCCTGGCCCCTCCATCCAGAAAACCTATGACCTCACCCGCTACCTGGAGCACCAACTCCGCAGCTTGGCTGGGACCTATGTGAGTATCCAGCGTAGGAATCTGGGAGTTGGGGAGGAGTGAGGAGTTGGGGAAAGACAGTCCTAACCGTGGAGGGTTCTGGTAAATGATGGGGTGAGGAGGGGCTCTTTGGCTCCCACCAGTCCCCCTGTCTGGTCTA
+
>AAABDFFAFFFGEGGGFGGGGHGGEGGGGEHGFGGFFHHHHGHGGHHHHCG3G3FHGHFHHBHHHHFHHHGGGEGHBFHHHHHHHHHGHHHGG/EGGHHEHHFGGHHGHHHHHHHHFGHHHGHFGCGGGHHHHHHHHGGEFHGGGGGGGGHHHHHHGHHHHGGGGHHHHFHHGGHHHFFGCCFGGGGAFGGGGGGGGGFGGGGGGFFFFFFFFFFFBFFFFFFFFFFFFFFFFFFFFFDFEFFFFFFFFB
@M05620:37:000000000-D9766:1:1101:17288:8844 1:N:0:31
AGTGCCAGCTCTCAATCGCACAGGGGACCCAGGGCCTGGCCCCTCCATCCAGAAAACCTATGACCTCACCCGCTACCTGGAGCACCAACTCCGCAGCTTGGCTGGGACCTATGTGAGTATCCAGCGTAGGAATCTGGGAGTTGGGGAGGAGTGAGGAGTTGGGGAAAGACAGTCCTAACCGTGGAGGGTTCTGGTAAATGATGGGGTGAGGAGGGGCTCTTTGGCTCCCACCAGTCCCCCTGTCTGGTCTA
+
BCCBCFFFCFFFGGGGGGGGGGHHGGGGGGHHGGGGGGHHHHGHGGHHHHHHHHHHHGHHHHHHHHHHHHHGGGGGHHHHHHHHHHHHGHHHGGGGGHHHGHHGGGHHGHHHHHHHHHHHHHHHHGGGGGHHHHHHHHHGGHHHGGGGGGGHHHHHHGHHHHGGGGHHHHHHHHHHHHHHGGGGGGGGEGGGGGFGGGGGGHGGGGFFFFFFFFFFFFFFFHHFFFFFFFFFFFFFFFFFFFFFHFFFFFF
@M05620:37:000000000-D9766:1:1101:12617:8855 1:N:0:31
AGTGCCAGCTCTCAATCGCACAGGGGACCCAGGGCCTGGCCCCCCCATCCGGAAAACCCATGCCCTCCCCCGCTACCTGGGGCCCCAACTCCGCGGCTTGGCTGGGACTTATGTGAGAATCCAGCGTAGGAACCTGGGAGTTGGGGAGGAGTGAGGATTTGGGGAAAGACATTCCTAACCGTGGGGGGTCCTGGTAATTGATGGGGGGAGGAGGGCCTCTTGGGCTCCCACCAGTCCCCTGGTCGGTCCTT
+
AAABAFFFCFFFGGGGGGGGGGHHGGGGGGGHFGEGGGFHHH?0AFE2FF1>EEFFGE11333BB31>FE1/>//>?3BB//<<EB<?CBB2///</A<C/F1>?>0>011111110000=G00/-<.;::0.:/=C.:.;/0CG-?A9.;9.09.0/;0;FG?E9../;///;//;/B.-.;--;@-@../://;://///;BA.---;-.A?D....;B/9...;E..;A..:BFFF...//--:.-//
@M05620:37:000000000-D9766:1:1101:17771:8883 1:N:0:31
AGTGCCAGCTCTCAATCGCACAGGGGACCCAGGGCCTGGCCCCTCCATCCAGAAAACCTATGACCTCACCCGCTACCTGGAGCACCAACTCCGCAGCTTGGCTGGGACCTATGTTGAGTATCCAGCGTAGGAATCTGGGCGTTGGGGAGGCGTGAGGGGTTGGGGAAAGACAGTCCTAACCGTGGAGGGTTCTGGTAAATGATGGGGTGAGGAGGGGCTCTTTGGCTCCCACCAGTCCCCCTGTCTGGCCT
+
AA1>A111AFFFBGGBAEF1E0FFFGEE0A0AA0A//BGA0BEAEG0D1A1A101BAEEAFH2FHHH1FGGEE>/EGFGHFEHHFGHEG01FEE//>0BF/CGGCEF<EHGD<>2>2BFF>G2B<</??/CD1<?D110///<CC@C.<-.<C?....-C@-@-AEF.9/C/99CFF9FFGGG.@.9--;-;FF/;;/FBFBFBF?B9=-9A/A--@@-E/FFBB//;9EFAAAFBBFFE?-ABBFF//;/
@M05620:37:000000000-D9766:1:1101:12244:8884 1:N:0:31
GAGTCTGCTTTGGCAGAAACTCATAGCTTACTGCAACAGTTCCCCCTGGACCTGGAAACGTTTCTTGCCTGGCTTACAGAAGCTGACACAACTGCCTACAGGCACATCACCGTACGGAAAAGCTAATAGCAGCATACCAGGGCACCACCGCGCTGCTCCAAACCTGGCACGTCCTTCAGGCCTTTCCGCTTTCGCACTCTTGTGGATCCCCTTGCACCATACCACGCCTTTGTACTTGTACCTGAAACGCC
+
>>A3>BDDFFFFGCGEAFGGGFGDA54DFBGHFF44FGGGHHHHHGEF2BBGGHG2B33BBBFGGADBFHHBFBFAFEEGFFFFHF23BFFE3FGG3@BB33111BB3BBBEF1E@E//>03B33444?34B00B33011//?///B?/<///</?<1?1<1><GGGH01<FC..==<00<<</<DD..EDFGGG.;DGGF009.9;0CC.C.CG00;.;0//00.:.CFFFF//;BFBBBFFF///9.BB
@M05620:37:000000000-D9766:1:1101:12454:8895 1:N:0:31
ACCACACGTCTGAACTCCAGTCACCGCTCATTATCTCGTATGCCGTCTTCTGCTTGAAAAAAAAAACAAAATGATAAATCCATGGCCCGATATCGGGAGATAGCTTTTTCGCCTTGAATATAGAAATTATGATGGATAAAGTCACGGTCGTTATTAGAGAGATAGTATAGGCTAATTTAAATCTGACACAAGATGTTAAACAATAAGAACAGGAGTGATGAGTGAAGCTAGTCAACGATCCAGGAATGAGC
+
AB?ABBBDF@FAGFCGGGFF5FGGHEEGFGHFGFHCDEFEGFDFFECGGGHHH5A3AFFH1AA@>>?111?333B443443B44313//////4/<////22233332?2/////2222<?111111111111110111111111....--...0=0000..0:0000000/:0000000000000900/..:000000090.0000009:/..9/.0///;///////:;////;....9///;.//://
@M05620:37:000000000-D9766:1:1101:18017:8920 1:N:0:31
ACACACCTTCCACAATGCGCCGCGTGTGGCTCCCGCGGCGCACCCCGTTCTGCTTACCGAGGCCCCCCTGAACCCCAAGGCCAACCGCGCGAAAATGCACCCAGGTGAGTGGCCCGCTACCTCTTCTGGTGGCCGCCTCCCTCCTTCCTGGCCTCCCGGAGCTGCGCCCTTTCTCACTGGTTCTCTCTTCTGCCGTTTTCCGTAGGACTCTCTTCTCTGACCTGAGTCTCCTTTGGAACTCTGCAGGTTCT
+
AA?>AAAFFF11BGGG11AA0A0AAE/ACF0AAFEEGG///EEEGG/E0B?FG1BBGHF?EGGGG?EG/?F<G/CGGGHGE<GHGGC@<<<>@--000=<FGGHGHG:CGHGEGH@@@GGGFFGGFGGGGGGGG@G@FBFAB9BFFFFFBFFFFFFFF@@??FFE@?F@@EFFFFFFEFFFFFFFFFFFFFBFB?BBFFFFBFFBFFFBFFFFFFFFFB///BB/BFFFFFFFFFE/9FBFFFFFFEFFFF
@M05620:37:000000000-D9766:1:1101:4663:8923 1:N:0:31
AGTGCCAGCTCTCCATCGCACAGGGTACCCAGAGCGTGGCCCCTCCATCCAGAAAACCTATGACCTCACCCGCAACCTGGGGCACCCACTCAGCAGCTTGGCTGGGACCTATGTGAGTATCCAGCGTAGGAATCTGGGCGTTGGGGCGGCGTGCGGAGTTGGGGACAGACAGTCCTAACCGTGGAGGGTTCTGGTAAATGATGGGGTGAGGAGGGGCTCTTTGGCTCCCACCAGTCCCCCTGTCTGGTCTA
+
>>11>BDFAFFFGGGFBAE1A0FAF0BBF1BF0BF0BBEEHHGHGGHHHBBFGHHABEHHAAFGH1BFGHH/>/>>GH0B//?EEGG/?FG01B1F>B1B?FGGGGHHGHHHHGH2GGHHHHHHHGG?CG@GGFHHHH/AGGGHGG.AC-;AA.AA-;EGGGG@--;A/;9BFFFFFFFF@FF@-;B@FFFFFFFFFFFFFFFFFFF@FFFFFF@@@@FFFFFFFFFFFEFFFFFFFFFF@FFFFFFFFFF
@M05620:37:000000000-D9766:1:1101:9160:8937 1:N:0:31
ACCACACCTTCTACAATGAGCTGCGTGTGGCTCCCGAGGAGCACCCCGTGCTGCTGACCGAGGCCCCCCTGAACCCCAAGGCCAACCGCGAGAAGATGCCCAGGTGAGTGGCCCGCTACCTCTTCTGGTGGCCGCCTCCCTCCTTCCTGGCCTCCCGGAGCTGCGCCCTTTCTCACTGGTTCTCTCTTCTGCCGTTTTCCGTAGGACTCTCTTCTCTGACCTGAGTCTCCTTTGGAACTCTGCAGGTTCTA
+
BBBBBAAAFFFFFGGGGGAFGFHHGFFAAEGGHFFE?AEEEHFHHGGEEBEFGHGHHHH0EECEGAFGGGGFFFHGGGGHGHHHHGGECC<>CGGF2FHHHGGE1F1?GHFGHHCGGGGHHHHHGHHGHFACGGGGGGHGHHGHHFGGFFGGGFGGGA-AAFEF?DFFCFFFFFFFFFFFFFFFFFFFFFFFFFDDFFFFF:9ADFFFFFFFFFFFFFFFFFFFFFF;BFFFFBFFFFFFFFFFFFFFFF/
@M05620:37:000000000-D9766:1:1101:4671:8939 1:N:0:31
AGTGCCAGCTCTCCATCGCACAGGGGCCCCAGAGCCTGGCCCCTCCATCCAGACACCCTATGACCGCACCCCCTCCCTAGGACACCCGCTCCGCAGCTTGGCTGGGACCTATGTGCGTATCCCTCGTCGGCCTCTGGGCGTTGGGGCTGCGTGCGGCGTTGGGGCCCGCCCGTCCTCCCCGTGGCGGGTTCTGGTAAATGCTGGGGTGAGGCGGGGCTCTTTGGCTCCCCCCAGTCCCCCTGTCTGGTCTA
+
>>>>>B54>FBFGFGBFAE2AAF4F2AA2A2B2BBBGBGHBGE1EE2DFGGFF1B2BA1A33DDG>>0>>E/>>1?EF3B33BBFE?/>EE/??/>>G2B/BB?ED0FBG<GGFFDBF/CGHH1F@H?>D-.>FG10/<<ADC.--;-;:;;.9?CCFADG.@FDFCACD@-;DFFB9:A9D.B-9-9BFAFFFF;9;;F/BFFFFA-.9..9@D=FAF9;BFFFFFFF.AD-AB/FFFFFFFFFFFFFFB
@M05620:37:000000000-D9766:1:1101:23342:8943 1:N:0:31
AGTGCCAGCTCTCAATCGCACAGGGGACCCAGGGCCTGGCCCCTCCATCCAGAAAACCTATGACCTCACCCGCTACCTGGAGCACCAACTCCGCAGCTTGGCTGGGACCTATGTGAGTATCCAGCGTAGGAATCTGGGAGTTGGGGAGGAGTGAGGAGTTGGGGAAAGACAGTCCTAACCGTGGAGGGTTCTGGTAAATGATGGGGTGAGGAGGGGCTCTTTGGCTCCCACCAGTCCCCCTGTCTGGTCTA
+
>A>AAFFFBFFFFGGFGAFGEGFGEEGGGEHHFGGDG2GHHHGHGGHHHHHHHHGHHGFHHHHHHHHHHHHGGGGGHHHGFGHHGHHHGEHHGGGGEFGHGHHGGGHHGHHHHHHHHHHHHHHHHGGGGGHHHHHHHGGGGHFHGGFDGDEHHHHFFGHHFH?CEDGHHHFHFHHGEHHHGAFGGGGGEGGFGGFGGGGGGGGGGGFFFFFFFFFFF;FFFFFFFFFFFFFFFFFFFFFFFFFFFFFBFFF
@M05620:37:000000000-D9766:1:1101:27885:8946 1:N:0:31
AGTGCCAGCTCTCAATCGCACAGGGGACCCAGGGCCTGGCCCCTCCATCCAGAAAACCTATGACCTCACCCGCTACCTGGAGCACCAACTCCGCAGCTTGGCTGGGACCTATGTCAGTGTCCAGCGTAGGAATCTGGGGGTTGGGGAGGAGTGAGGTGATGGGGAAAGGCAGTGGTAAACGTGGAGGGGTCTGGTAAATGATGGGGTGAGAAGGGGCCCTTTGGCTCCCCCAACTCCTCCTCTCTGGTCTA
+
BCCCCFFFCFFFGGGGGGGGGGHHGGGGGGHHGGGGGGHHHHGHGGGHHHHHHGFHHGHHHHHHHHHHHHHGGGGGHHHHHHGGHHFHGHHHGF@EGGHHGHHGD/00/2B32D33D3333BBB2BBEFGH2F2DGHF/@D-AFGCF-CGG<G0;G/.00;;CE.C.:.;.9C//;CG0=E:AC.;ED-..;/;;;:/;B9FFFF.DD.9///.;-@-;;;BFFFFE.A..-;.;BF//;B/B9:B/BFF/
@M05620:37:000000000-D9766:1:1101:22134:8952 1:N:0:31
AGTGCCAGCTCTCAATCGCACAGGGGACCCAGGGCCTGGCCCCTCCATCCAGAAAACCTATGACCTCACCCGCTACCTGGAGCACCAACTCCGCAGCTTGGCTGGGACCTATGTGAGTATCCAGCGTAGGAATCTGGGAGTTGGGGAGGAGTGAGGAGTTGGGGAAAGACAGTCCTAACCGTGGAGGGTTCTGGTAAATGATGGGGTGAGGAGGGGCTCTTTGGCTCCCACCAGTCCCCCTGTCTGGTCTA
+
BCABCFFFDFFFGGGGGGGGGGHGGGGGGGHHGGGGGGHHHHGHGGHHHHHHHHHHHGHHHHHHHHHHHHHGGEFGHHHHFHHHHHHHGHHHEGGGGHHHGHHGGGHHGHHHHHHHHHHHHHHHHGGGGGHHHHHHHHHGGHHHGGGGGFEHHFHHGGHHHHGGGGHHHHGHHHHHHHHHGGGGGGGGEGGGGGFGGGGGGHHGGGFFFFFFFFFFFFFFFHHFFFFFFFFFFFFFFFFFFFFFHFFFFFF
@M05620:37:000000000-D9766:1:1101:6674:8957 1:N:0:31
GAGGCTGCTTTGGAAGAAACTCATAGATTACTGCAACAGTTCCCCCTGGACCTGGGCAAGATTCTTGCCCGGCTTACAGAAGCTGAAAGGACTGCCAATGTCCTACAGGAGCCTACCCGTAAGGAAAGGCTCCTAGAAGACTCCAAGGGAGTAAAAGAGCTGATGAAACAATGGCAAGTAAGTCAGGCATTTCCGCTTTAGCACGCTTGTGGATCCAATTGAACAATTCTCAGCATTTGTACTTTTAACTG
+
>>AAA1CAFFFFCFGGG1GGF1133B133FB3DGE11ABFB2D10B0B/0BA000//B/B0BA2221B11//AE/1FGH1FFHH111B100B0?001BFG@B22BFEBBB///BFBBBE//?GF1EFB0?BBFBG><<FGB1B1@<</?//<0@211?0?1?FF11F1FCG<FB<0FF1<=F<1<0/<C00===.<<<.;0<0;-;::CCBEF0;F0:;;F0FFBF:;9C;0;;FGGGG09C9C0;;;CBF
@M05620:37:000000000-D9766:1:1101:27877:8964 1:N:0:31
AGTGCCAGCTCTCAATCGCACAGGTGACCCAGGGCCTGGCCCCTCCATCCAGAAAACCTATGACCTCACCCGCTACCTGGAGCACCAACTCCGCCGCTTGGCTGGGACCTATGTGAGTATCCAGCGTAGGAATCTGGGAGTTGGGGAGGAGTGAGGAGTTGGGGAAAGACAGTCCTAACCGTGGAGGGTTCTGGTAAATGATGGGGTGAGGAGGGGCTCTTTGGCTCCCACCAGTCCCCCTGTCTGGTCTA
+
>AAABFBFBFFFGEGGGGGGGG4FBB5GHHHHEEGAFABFHH2GEGEFHGGHB3GGGGHHHDFHHF3BGHHEEEEEHHF1BFBBBF1FE3FG??1>E>EGEGH???BGEGHFBHGGHBF1DGHGGG?CCDGHFHHHGFFF<FGHGGFCCFGFFHFHH.CGHHCGEDFHHHHH0C0GHHFF@;EGGGGG..;FFC;CFGGGGFFFEDDBEFABDDBBB?FFFFFFFFFEEFA.EAFFFFFDB?FFFB/;99/
@M05620:37:000000000-D9766:1:1101:9555:9007 1:N:0:31
ACCACACGTCTTACCTCCAGTCACCGCTCATTATCTCGTATGCCGTCTTCTGCTTGACCAAAAAAAAAAAAAAACCCCATCCGACCCTTTCTACTTAAACCCGATTTCTACCTCTCTTCCTACTTTCCTTTCCCCCTTCTCCTATTCTTTTCTCACCTTGTTTACCCTCGTCCTCGCTTTTACCCACTTCGATTTCTCCCCTTATACCCCTCTTTTGATACGATGACCACCGTTTACCCACTAGATTGTAT
+
AAAAAAADFA>1B1FFB1BFAB1DB0AEEBDFGGHHHFCEBBFGEEEGGGGHH1DEGFGGHHHGEE/>>////////?/000//>//B0112222121110///<//<11111<10111111111111111000/.-./00000000000000000.00000/00:/0.-;..9;.-.9.0000/0..00..//-///;/9--//////----///9-//9----//9/-----/-9/9/--//////9//
@M05620:37:000000000-D9766:1:1101:9909:9019 1:N:0:31
ACCACACCTTCTACAATGAGCTGCGTGTGGCTCCCGAGGAGCACCCCGTGCTGCTGACCGAGGCCCCCCTGAACCCCAAGGCCAACCGCGAGAAGATGAACCCAGGTGAGTGGCCCGCTACCTCTTCTGGTGGCCGCCTCCCTCCTTCCTGGCCTCCCGGCGCTGCGCCCTTTCTCACTGTTTCTCTCTTCTGCCGTTTTCCGTAGGACTCTCTTCTCTGCCCTGAGTCTCCTTTGGAACTCTGCAGGTTC
+
BBBBBBBAFFFFGGFFDGGGGFHHGEEAFEH2GFFGGGGCGHHHHGGEEEEGFHHHHHHEG?CFGGGGGGGHHHHGGGGHGHHHHGGGGGDGGGHFGHHHHHGGHGBF1GHFAFCH--<-<GHHFHHFHFHHAGH-D@DGHGHHDFFGGGGFGABAEGGG-;-BBF-BF?BFFBFF/FFF/BBFFFF/FFFF/B;B;ABEFF.F9AFBB9BFFFF/BFFF/;AFF../:;FFFFFFFFFFF/BFF9B.;B/
@M05620:37:000000000-D9766:1:1101:17695:9045 1:N:0:31
AGTGCCAGCTCTCAATCGCACAGGGGACCCAGGGCCTGGCCCCTCCATCCAGAAAACCTATGACCTCACCCGCTACCTGGAGCACCAACTCCGCAGCTTGGCTGGGACCTATGTGAGTATCCAGCGTAGGAATCTGGGAGTTGGGGAGGAGTGAGGAGTTGGGGAAAGACAGTCCTAACCGTGGAGGGTTCTGGTAAATGATGGGGTGAGGAGGGGCTCTTTGGCTCCCACCAGTCCCCCTGTCTGGTCTA
+
>>AABFFFBFFFGGGGGGGGGGHHFGFGGFEGG?EEGFHHHHGGGGHHHHFHFHBGHGFGHHGHHHGCGGHFGGFFHGHHHHHHHHHHGHHHGGCEEFHHFHF/EFHGGHHHHHHHHDGHHHGHHGCDGGFFGGFHHHGGAG1CCDEGGGEHFHHFFDCGGHGCEGHHHHHHHHHHHGHHGGGCGGGG.CFGGGB0BBFFFFFGGFFAEFFFFFFCD@EFFFFFFFFEFFFFFFFBFFFFAEFFF//:;F:
@M05620:37:000000000-D9766:1:1101:20264:9049 1:N:0:31
AGTGCCAGCTCTCAATCGCACAGGGGACCCAGGGCCTGGCCCCTCCATCCAGAAAACCTATGACCTCACCCGCTACCTGGAGCACCAACTCCGCAGCTTGGCTGGGACCTATGTTGAGTATCCCGCGTAGGACTCTGGGCGTTGGGGCGGCGTGCGGCGTTGGGGAAAGACAGTCCTAACCGTGGAGGGTTCTGGTAAATGATGGGGTGAGGAGGGGCTCTTTGGCTCCCACCAGTCCCCCTGTCTGGTCT
+
ABABAFFFCFFFGGGGGGGGGGHHGGGGFGHHEGGGFFHHGHGHGGHHHHHHHHHBGGHHHHHHHHHHHHHGG>EFHHHHHHHHHHHHGHHHGGGGGBGFGHHGFGGHGFFGHHHH3FGBGHH2?<CC?@AH=GGHHHF.>DFGGGG.AE-ADD.;?9@CDFFFFFF.;/;//:BFFF0FFFFFF.;DFAFFFFF;FBFFFFFFFFFFF?FF0AFF;D>EFBFFFFFFFFFFFFFBFFFFFCFFFFBF9BB
@M05620:37:000000000-D9766:1:1101:17993:9078 1:N:0:31
ACCACACCTTCTACAATGAGCTGCGTGTGGCTCCCGAGGAGCACCCCGTGCTGCTGACCGAGGCCCCCCTGAACCCCAAGGCCAACCGCGAGAAGATGACAGGTGAGTGGCCCGCTACCTCTTCTGGTGGCCGCCTCCCTCCTTCCTGGCCTCCCGGAGCTGCGCCCTTTCTCACTGGTTCTCTCTTCTGCCGTTTTCCGTAGGACTCTCTTCTCTGCCCTGAGTCTCCTTTGGAACTCTGCAGGTTCTAG
+
BBBBBBBBFFFFGFGGGGGGGGGHEEGEHGHHHGGGGGGGGHHHHGGGGGGGHHHHHHHGGGGGGGGGGGGFHHHGGGGHGHHHHGGGGGGGGGHHHHHHHHGGHFHHHGGHHGGGGGHHHHHHHHHHHGHHGGGGGHGHHGHHHHGGGGGGGGGGG9DGGGGGGGFFFFFFFFFFFFFFFFFFFFFFFFFFFDFFFFFFFFFFFFFFFFFFFFFFF/FFFF.BFFFFFFFFFFFFFFFFFFFFFFFFFFF
@M05620:37:000000000-D9766:1:1101:13847:9085 1:N:0:31
AGTGCCAGCTCTCAATCGCACAGGGGACCCAGGGCCTGGCCCCTCCATCCAGAAAACCTATGACCTCACCCGCTACCTGGAGCACCAACTCCGCAGCTTGGCTGGGACCTATGTGAGTATCCAGCGTAGGAATCTGGGAGTTGGGGAGGAGTGAGGAGTTGGGGAAAGACAGTCCTAACCGTGGAGGGTTCTGGTAAATGATGGGGTGAGGAGGGGCTCTTTGGCTCCCACCAGTCCCCCTGTCTGGTCTA
+
BBABBFFFBFFFGGGGGGGGGFHHGEGGGGHHGGGGAFHFHHGHGGHHHHHHBG3GHGHHHHHHHHGHHHHGGGGGHHHHHHHHHHHHGHHHGGGGGGHHGHHGGGHHGHHHHHHHHGHHHHHHHGEGGGHHHHHHHHHGDHHHGGGGGGGHHHHHGGGHHHGGGGHHGHHHHHHGHGGHGGGGGGGG;FFGGGFGGGGGGGGGGGFFEFFFFFFFFDFFFFFFFFFFFFFFFFFFFFFFFFFFFFFFFFF
@M05620:37:000000000-D9766:1:1101:5497:9090 1:N:0:31
AGTGCCAGCTCTCAATCGCACAGGGGACCCAGGGCCTGGCCCCTCCATCCAGAAAACCTATGACCTCACCCGCTACCTGGAGCACCACCGCCGCAGCTTGGCTGGGACCTATGTGAGTATCCAGCGCAGGAATCTGGGAGTTGGGGAGGAGTGAGGAGTTGGGGAAAGACAGTCCTAACCGTGGAGGGCTCTGGTAAATGATGGGGTGAGGAGGGGCTCTTTGGCTCCCACCAGTCTCCATGTCTGGACTA
+
>>>AAFF@AFFFGGGGGFFCE?B4AA2AEFHHA2EE2BFGFHGHGGHGH1BFFHH2FGHG5BEHH5GFHHH>E/EGHFHFFGH1FGH1F1EEGGG?/FGHEFC?/?BGEHHHHHHHH@2@GHGFHG/A/<<GHHHHHH0FEFHH-<.<<<CHHHHHHDCHHH--;CEFGGGGBFGGGGGG-;;AEEG-.9A/;B/;FFFFFFFF.9DBFFFF.DB-@-AFFFF///;.9..AE:BB/9B/B/BFFB//99:
@M05620:37:000000000-D9766:1:1101:9526:9093 1:N:0:31
AGTGCCAGCTCTCCATCTCACACGTCTGCACTCCCGTCACCGCTCATTCTCTCGTATGCCGTCTTCGGCTTGAAACAAAAAAAATAACACGCAGATACTGATCCTACCAGCTTGCAAGGGAGGAAAACAGCAGATAAAAAAACCGAGAGAAAAGAAGTGATACTGATTCAAAGATGTCACAGAAGAAAAAGAAACAACAAACCTCCCCGCCGCAGTTAGAAGACAAATGAGAGAAAGTAGAACACAAAAGG
+
AA>>AFFFAFFFG4FGGGGFGGBEGFFF55BGEG2BBBABFAEEF2DGDGHFHECEE3DGFBE1AD11>FEEFBE3B?G1B//>13333?/>/>/3?B44444?4?302?/2?2/232??<<//22<2<00000111111<-..--<--./</<../00;:0;00000000;0/0000;00;/////;/....///9:.9...//...-------;//////;B/;./////9.;////;////.9.../.
@M05620:37:000000000-D9766:1:1101:10672:9094 1:N:0:31
AGTGCCAGCTCTCAATCGCACAGGGGACCCAGGGCCTGGCGCCTCCATCCAGAAAACCTATGACCTCACCCGCTACCTGGAGCACCAACTCCGCAGCTTGGCTGGGACCTATGTGAGTATCCAGCGTAGGAATCTGGGAGTTGGGGAGGAGTGAGGAGTTGGGGAAAGACAGTCCTAACCGTGGAGGGTTCTGGTAAATGATGGGGTGAGGAGGGGCTCTTTGGCTCCCACCAGTCCCCCTGTCTGGTCTA
+
AABBBFFFBFFFGGGGGGGGGGHHGGGGGECHGGGGGGHH2EFEGHHHHHFHGHHHHGHGHHHHHHHHHHHGGGGGHHHHHHHHHHHHGHHHGGFFGFHHGHHGGGGHGHHHHHHHHHHHHHHHHGEFGFHHHHHHHHHGGHHHGGGGGGGHHHHHHGHHHHGGGGHHHHGHHHHHGGFGGGEGFGGGCFGGGGFGGGGGGGGGFFFFEFFFFFFFFFFFFFFFFFFFFFFFFFFFFFFFFFFFFFFFFFB
@M05620:37:000000000-D9766:1:1101:28203:9097 1:N:0:31
ACCACACCTTCTACAATGAGCTGCGTGTGGCTCCCGAGGAGCACCCCGTGCTGCTGACCGAGGCCCCCCTGAACCCCAAGGCCAACCGCGAGAAGATGAACCCAGGTGCGTGGCCCGCTACCTCTTCTGGTGGCCGCCTCCCTCCTTCCTGGCCTCCCGGCGCTGCGCCCTTTCTCACTGGTTCTCTCTTCTGCCGTTTTCCGTAGGACTCTCTTCTCTGACCTGAGTCTCCTTTGGAACTCTGCAGGTTC
+
BABBBBB?F4FFGGFFEGB5GFHHGEGGCDH2FFFE2EGGEDHHHGGC1BEFFHHHFGH?ECC?FGGGGGGHEHHG/EEHGHHHHGGGGGDGGGHHHHHHHHGFHA1F1>?EGGHHGGGCGHHHHHHHHHHHCHHGGGGGHGGGGGGGGGGGGGGGG.DB??BBBFBBFBBFFFFFFFFFFFFFFFFFFFFFFFFBDFFFFFFFFDFFFFFFFFFFFBFFFFBFF/BFFFFFFFFFFFFFFFFFFFFFAFB
@M05620:37:000000000-D9766:1:1101:19478:9100 1:N:0:31
ACCACACCTTCTACAATGAGCTGCGTGCGGCTCCCGAGGAGCACCCCGTGCTGCTGACCGAGGCCCCCCTGAACCCCAAGGCCAACCGCGAGAAGATGAACCCAGGTGCGTGGCCCGCTCCCTCTTCTGGTGGCCGCCTCCCTCCTTCCTGGCCTCCCGGCGCTGCGCCCTTTCTCACTGGTTCTCTCTTCTGCCGTTTTCCGTAGGACTCTCTTCTCTGACCTGCGTCTCCTTTGGAACTCTGCGGGCTC
+
AAAAAAAA1CCFCGGGGG1FGAGGGFG00EEEECFG?EG//GHBGGGE/EAF1FFHBGB?E@/FGEEEG//FHHHGGCGHGHHHEFGGGC/CC?<B1DGHFGC/FFG<G-<ACGFGCCC-<ECC/C;CFHCC.CCC???A.99B9CBFBBB/.FGEE..--@9=@B@;B@-BFF9/BF//;BB/BBFBFFFFFB9>9:BAF/9F-;BBBFB/99BB///;///9B---;-;F/BF////;F/F/9-;--;-
@M05620:37:000000000-D9766:1:1101:9712:9110 1:N:0:31
GAGGCTGCTTTGGAAGAAACTCATAGATTACTGCAACAGTTCCCCCTGGACCTGGAAAAGTTTCTTGCCTGGCTTACAGAAGCTGAAACAACTGCCAATGGGACCTTAATCAAACGGAACTAGAAGTCGCCGACTCAGCAAAAGAGCCAACGAAACAATCCCAATGAAGCCAGGTTCAGGCGTTTCAGCATTCGTAATCATCTCATTCCACTAGCCCCATTATTCGCATTTGTAACTGTCAATGCATCGCC
+
BABBBBFB@FFFGGGGGGGGGGHHHHG6EHHHHHGHCHHHEGHGHGFFGHGHHFGGFGCHGHHHHHGBFFGHHHHGHGHHHFHHHHHHHHGHHGFFHHHH312??2BBF4B43B3>1//>B333B34B>>//</<<?22322@@/22022/??///0/110??F<11>1>000.11<1=0<-<<@/0=D00;::/;.:00;00000<00;;0/0/;9;AF9;F;9:.99AFEFCF0;F0;;FF0/;//;.;
@M05620:37:000000000-D9766:1:1101:11403:9115 1:N:0:31
ACCACACCTTCTACAATGAGCTGCGTGTGGCTCCCGAGGAGCACCCCGTGCTGCTGACCGAGGCCCCCCTGAACCCCAAGGCCAACCGCGAGAAGATGCCCAGGTGAGTGGCCCGCTACCTCTTCTGGTGGCCGACTCCCTCCTTCCTGGCCTCCCGGCGATGCGCCCTTTCTCCCTGGTTCTCTCTTCTGCCGTTTTCCGTAGGACTCTCTTCTCTGCCCTGCGTCTCCTTTGGAACTCTGCAGGTTCTA
+
BBBBBBBBFFFFGGGGGGGGFEHHGFGBCEHHHGGGFGGGGHHHHGGGEFGGGHGHHHHEGGCGGGG>EGGHHHHGGGGHGHHHHGGGGGDFGGHGGHGHHC/FGC1<??FCGF-<---><B0D000D0/<<C--C:.GH//=/C;G00C?F0AEF.A----.;-.;D-FFBB///./;;B//////;////B>.AFF/FA9..;;//////;///99/9A/.;-;-..;/BF9/;;B///:9/:F.F9B/
@M05620:37:000000000-D9766:1:1101:22722:9115 1:N:0:31
ACCACACCTTCTACAATGAGCTGCGTGTGGCTCCCGAGGAGCACCCCGTGCTGCTGACCGAGGCCCCCCTGAACCCCAAGGCCAACCGCGAGAAGATGAACCCAGGTGAGTGGCCCGCTACTTCTTCTGGTGGCCGCCTCCCTCCTTCCTGGCCTCCCGGCGCTGCGCCCTTTCTCACTGGTTCTCTCTTCTGCCGTTTTCCGTAGGACTCTCTTCTCTGACCTGAGTCTCCTTTGGAACTCTGCAGGTTC
+
CCCBCCCCFFFFGGGGGGGGGGHHGEEBEEHGHFGGGGGGGHHHHGGGAFGGHHGHHHGGGGGGGGGGGGGHHHHGGGGHGHHHHGGGGGGGGGHHHHHHGHGGHGHH1GGGGGHHGGGGG0DGHHHHHHHHDGHGGGGGHGHHGGGGGGGGGGGGGGGG-CFFFFFFFFFFFFFFFFFFFFFFFFFFFFFFFFFF:AFEFFFFFFFFFFFFFFFFFFFFFFFFF/;;FFFFFFFFFFFFFFFFFFFFFFB
@M05620:37:000000000-D9766:1:1101:28196:9118 1:N:0:31
ACCACACCTTCTACAATGAGCTGCGTGTGGCTCCCGAGGAGCACCCCGTGCTGCGGACCGAGGCCCCCCTGAACCCCAAGGCCAACCGCGAGAAGCTGAAACGAGGGGAGTGGCCCGCTATCTCTTCGGGGGCACGCTTCATTCCTTCCTGGCCTCGCGGAGCTGCGTCTATTCTCACTTGTCCTCTCTTGTGACGCTTTGCGCACTACTCTCTCCTCTGAGCCTAGTCTGCTCTTTGACTCTGCATGGTT
+
1>>>>A>>BCF1BFGBGG1FFFHFEBEFHFFHGF0B0AE?EGHHHGGEAAEEB1/A@EEEEEEGGG/>EGEHFHF///??<GGA/F?>><<BA/F111<11</?.--><-.<..<<-;--.;0C0C;::99---;-;--;////://;9///--/--;9-99;-//-99-9////////9///9;BFB;//9///;--;-/;9-;9-;9BBFFF/;:;/;;/;//;/:/;//9////////;/9/://-//
@M05620:37:000000000-D9766:1:1101:6872:9126 1:N:0:31
ACCACACCTTCTACAATGAGCTGCGTGTGGCTCCCGAGGAGCACCCCGTGCTGCTGACCGAGGCCCCCCTGAACCCCAAGGCCAACCGCGAGAAGATGACAGGCCCGCGACCCGCTCCGGCGGCTGCCGCCCGCCTCCCTCCTTCCTGGCATCCCGGCCCTGCGCCCTTGCTCCCTGCTTCTCTCTTCTGCCGTTTTCCGCACGTCTCTCACCTCAGCCCTGTGTCTAACTCGGCATGCTGCAGGTCCTAG
+
AAA>A4AAFFFFBEGGGGGGGBGFEE?GEEFGHFGG2FG22GHHHGGGEEEG5FHFHHHG>E0EGGGGGGG1BGGGGGGHEHHHEFG@D@C@<<01?<111??//<</-<>C---<-..-:--;-;9.;-;B-BBF.;EF..9//;//;9.9F/;.-@>BF..--;99/.9B//../.9BBFB/BBF/;BFFBD./.;B..---:;BFF9//;F./B/B...9/;B9///;/.AEB-./;//;/9A///;9
@M05620:37:000000000-D9766:1:1101:15755:9140 1:N:0:31
ACCACACCTTCTACAATGAGCTGCGTGTGGCTCCCGAGGAGCACCCCGTGCTGCTGACCGAGGCCCCCCTGAACCCCAAGGCCAACCGCGAGAAGATGCCCAGGTGAGTGGCCCGCTACCTCTTCTGGTGGCCGCCTCCCTCCTTCCTGGCCTCCCGGAGCTGCGCCCTTTCTCACTGGTTCTCTCTTCTGCCGTTTTCCGTAGGACTCTCTTCTCTGACCTGAGTCTCCTTTGGAACTCTGCAGGTTCTA
+
ABABBCCBFFFFGGGGGGGGGGHHGEGGHGHHHGGGGGGGGHGHHGGGEGGGEGHHHHHGGCCGGGGGGGGGHHHGGGGHGHHHEGGGGGGGGGHHHHFHHBCFCFFC?GECHH-@-A@GFGDGF0=G0<AAGFDGDDHGFGGBFBGBFFGGEFGGBA--;AFFCADF-FFB09BB0:FFFFF90:9BB000B@;DFFFF.;99DFFB/090FF0FFFFBFFBB/;00:B0BF0FFFFFB00BFEF:B009
@M05620:37:000000000-D9766:1:1101:22524:9142 1:N:0:31
ACCACACCTTCTACAATGAGCTGCGTGTGGCTCCCGAGGAGCACCCCGTGCTGCTGACCGAGGCCCCCCTGAACCCCAAGGCCAACCGCGAGAAGATGACCCAGGTGAGTGGCCCGCTACCTCTTCTGGTGGCCGCCTCCCTCCTTCCTGGCCTCCCGGAGTTGCGCCCTTTCTCACTGGTTCTCTCTTCTGCCGTTTTCCGTAGGACTCTCTTCTCTGACCTGAGTCTCCTTTGGAACTCTGCAGGTTCT
+
CCCCCCCCFFFFGGGGGGGGGGHHGFGFHGHHHGGGGGGGGHHHHGGGGGGGHHHHHHHGGGGGGGGGGGGHGHHGGGGHGHHHHGGGGGGGGGHHHH2GHH/F/=F1??F/EH?---->0GFHF0DG0=GAGA@FCDDHECG.GFGFFF/FFBFGED?9-.90;9@F-DFEFBFB0BFFFFFBBBBF0B9BFB-DFF?FFDB?D.0B//0;B0000;B0BB0:/BF0BFFFFFFBFFBFFFFFBF.FBBF
@M05620:37:000000000-D9766:1:1101:12481:9151 1:N:0:31
GAGGCTGCTTTGGAAGAAACTCATAGATTACTGCAACAGTTCCCCCTGGACCTGGAAAAGTTTCTTGCCTGGCTTACAGAAGCTGAAACAACTGCCAATTGGATGCTACCCGTAAGGAAAGGCTCCTAGAAGACTCCAAGGGAGTAAAAGAGCTGATGAAACAATGGCAAGTAAGTCAGGCATTTCCGCTTTAGCACTCTTGTGGATCCAATTGAACAATTCTCAGCATTTGTACTTGTAACTGACAAGCC
+
AABBBBFBFFFFGGGGGGGGGGGFGGGHHHHHHHHFHHGFFGHHHGGGGHHHHHHHHHHHGHHHHHHHHHHHHHHHHHFGHHHHHHGHHHHHHHHHHHHHHHBGGHHHHHHGGGGHHGHHHHHGHGHHGHHHHHHHHHHHGGHGCFHHHHGHGGHHHHHHHHFHHHHHFHGGHGH@FHFHHHHHHHHGGGGGGHHHHHFHHHHHGFGHHHHHHHHHGHHHHGFHFFFGHHFGCFGGGGGF9FGGGGG0AFF
@M05620:37:000000000-D9766:1:1101:6088:9170 1:N:0:31
ACCACACCTTCTACAATGCGCTGCGTGGGGCTCCCGAGGAGCACCCCATGCTGCTGACCGAGGCCCCCCTGAACCCCAAGGCCAACCGCGAGAAGATGAACCCAGGTGCGTGGCCCGCTCCCTCTTCTGGTGGCCGCCTCCCTCATTCCTGGCCTCCCGGCGCTGCGCCCTTTCTCACTGGTTCTCTCTTCTGCCGTTTTCCGTAGGACTCTCTTCTCTGCCTTGCGTCTCCTTTGGAACTCTGCAGGTTC
+
AAAAAAAAFFF@B3FABG1AE?EEEAEA0AEEHF/B///A///BF/A/0FGHEEGCB0G>>E?@EE@>EGGBFHHA?EFHGHHHHGGGGG/>CGHB?GHHHH/?FFHG<AFGGGCGGACGGGHGHH;<GGHHGHGGGGGGGGGG.;CFCFGFGGGGG9;A@@9;@F@@F@@FFFFFFFFFFFFFFFF/;;FFFF:@ABFFF;AB-;A/BFFFFFF;BBFFFF/;B9@-;;;FFFFFFFFFF;BFF/;AFF/
@M05620:37:000000000-D9766:1:1101:16439:9183 1:N:0:31
GAGGCTGCTTTGGAAGAAACTGACAAGCCAGTGACACAAGATCGGATGAGCACACGTCTGAACTCCAGTCACCGCTCATAATCTCGTATGCCTTCTTCTGCTTGAAGAAAAAAAAGCTAACTCATCTGGTGGCCGCCTCCCTCCTTCCTGGACTCCCGGAGCTGCGCCCTCTCTCACTGGTTCTCTCTTCTGACGTTTTCCGTACGACTCTCTTCTCTGACCTGAGTCTCCGTTTGCACTCTGCAGGTTCT
+
A3AA>ACAC@B@GBAB4GBFGFHBBA4424AAB5D5BFEF2BB2A22A33BBA21ABB2B553D5A3BDB35BA0>>ED5DGFF@B?>B3@B4B@34BB4BB33BB3D3E?0>//?0?34?3F23??3332/00//<</</00/01?0<100<>01..>>--.<C<-=:-.:;GBCHFF/00<0;0C00;B00;:;./;09:FF.9C.;.BF/99/B:/;9/9B//9/:/;..9/./;:/;9:B//..9;/
@M05620:37:000000000-D9766:1:1101:12089:9189 1:N:0:31
ACCACACCTTCTACAATGAGCTGCGTGTGGCTCCCGAGGAGCACCCCGTGCTGCTGACCGAGGCCCCCCTGAACCCCAAGGCCAACCGCGAGAAGATGAACCCCCCTGCGCGGCCCGCGGCGTCTTCTGGTGGCCGCCTCCCTCCTTCCTGGCCTCCCGGAGCTGCGCCCTTTCTCACTGCTTCTCTCTTCTGCAGTTTTCCGTTGGACTATCTTATCTGCCCTGCGACTCCTTTGGGACTCTGCCGGTTC
+
ABBAAAAAFFFFGGGGFGGGGFGHGBEEGFHHHGGFGGGGGHGHHGGGFFGFHHHHHGHGGGGGGGEGGGGHGHHGGGGHGHHFFGGEGGDGGFHHGFHD<//<//<<.--<-<---:--9--=CAGFB00:AFF-9@A9..9B9.BFBB/;F?BFEF.----9/FBFD--;BFFF/BFF/B/B/9B/BFFBF//;9;/BFB.;/.9/99//;FFFB//;9B.;9.;---.;FF/BB.;;99/;//-;-.9
@M05620:37:000000000-D9766:1:1101:18165:9206 1:N:0:31
ACCACACCTTCTACAATGAGCTGCGGGTGGCTCCCGAGGAGCACCCCGTGCTGCTGACCGAGGCCCCCCTGAACCCCAAGGCCAACCGCGAGAAGATGCCCAGGTGAGTGGCCCGCTACCTCTTCTGGTGGCCGCCTCCCTCCTTCCTGGCCTCCCGGCGCTGCGCCCTTTCTCACTGGTTCTCTCTTCTGCCGTTTTCCGTAGGACTCTCTTCTCTGACCTGAGTCTCCTTTGGAACTCTGCAGGTTCTA
+
AAA1AAAAFFFFGGGG3FF1F1GEG0AA00FF1AFA/EEECHHHHGGG?EFGFHECGHFE@G?EG/EGGEF0G>GGGG?G/<GHHG?<BGB</CCF1F1CGHHEHHHHGHGGHHGCGGGHHHGGHHHHGHGHHGGGGG.EFGGGGGGGGGGGGFGGGG-;@@@F@@F@@FFFFFEFFFFFFFFFFFFFFFFEB@FBFEFFFFFFFFFFFFFFFFFFFFBFFFFFFFFFFFFFFFFFFFFFFFFFFFFFFFB
@M05620:37:000000000-D9766:1:1101:17816:9212 1:N:0:31
AGTGCCAGCTCTCAATCGCACAGGGGACCCAGGGCCTGGCCCCTCCATCCAGAAAACCTATGACCTCACCCGCTACCTGGAGCACCAACTCCGCAGCTTGGCTGGGACCTATGTGAGTATCCAGCGTAGGAATCTGGGAGTTGGGGAGGAGTGAGGAGTTGGGGAAAGACAGTCCTAACCGTGGAGGGTTCTGGTAAATGATGGGGTGAGGAGGGGCTCTTTGGCTCCCACCAGTCCCCCTGTCTGGTCTA
+
BCBBBFFFCFFFGGGGGGGGGGHHGGGGGGHHGGGGGGHHFHGHGGHGHHHHHHHHGGHHGHHHHHHHHHGGGFGGHFHHHHHHGHHHGHGHGGGGGHHHGHHGGGHHGHHHHHHHHHHHHHHHGGGGGGHHHHHHHHHGGHHHGGGGGGGHHHHHHGHHHHGGGGHHHHHHHHHHHHHHGGGGGGGGCFGGGGFGGGHHGGGGGGFFFFFFFFFFFFFFFFFFFFFFFFFFFFFFFFFFFFFFFFFFFFF
@M05620:37:000000000-D9766:1:1101:21369:9218 1:N:0:31
AGTGCCAGCTCTCAATCGCACAGGGGACCCAGGGCCTGGCCCCTCCATCCAGAAAACCTATGACCTCACCCGCTACCTGGAGCACCAACTCCGCAGCTTGGCTGGGACCTATGTGAGTATCCAGCGTAGGAATCTGGGAGTTGGGGAGGAGTGAGGAGTTGGGGAAAGACAGTCCTAACCGTGGAGGGTTCTGGTAAATGATGGGGTGAGGAGGGGCTCTTTGGCTCCCACCAGTCCCCCTGTCTGGTCTA
+
AAAAAFF1AFFFGGGGGGCEGCF0ECGEFGHHG0EEFGHGHHGHGGHFHHCH1F1BGGHFFHDGGHHGHHHEGEEGHGHHFHHEGGHEFHHHGG?EGHHHGHHF?CHHGHHFHHGFHHHHHHHHHGGCGGHFHHHHHHGGGHHFGGFGGCEHHFHHHGHHHGGGGCGHHHFHHHHHHHHHGGGGGGGGGGGGGGGGGGGGGGGGGGF@FFFFFF@?@@FFFFFFFFFFFFFFEFFFFFFF@FFFFFFFFFB
@M05620:37:000000000-D9766:1:1101:20194:9237 1:N:0:31
AGTGCCAGCTCTCAATCGCACAGGGGACCCAGGGCCTGGCCCCTCCATCCAGAAAACCTATGACCTCACCCGCTACCTGGAGCACCAACTCCGCAGCTTGGCTGGGACCTATGTGAGTATCCAGCGTAGGAATCTGGGAGTTGGGGAGGAGTGAGGAGTTGGGGAAAGACAGTCCTAACCGTGGAGGGTTCTGGTAAATGATGGGGTGAGGAGGGGCTCTTTGGCTCCCACCAGTCCCCCTGTCTGGTCTA
+
CCBCCFFFDFFFGGGGGGGGGGHGGGGGGGHHEEGGGGHHHHGHGGFFHHHHHHHHHGHHHHHHHHHHHHHGGEGGHGHHGHHHHHHHGHHHGGGGGHGHGHHGGGHHGHHHHHHHHHHHHHHHHGGGGGHHHHHHHHHGGHHHGGGGGGGHHHHHHGHHHHGGGGHHHHHHHHHHHHHGGGGGGGGGCFFGGGGGGGGGGGGGGGFFFFFFFFFFFFFFFFFFFFFFFFFFFFFFFFFFFFFFFFFFFFF
@M05620:37:000000000-D9766:1:1101:21921:9241 1:N:0:31
ACCACACCTTCTACAATGAGCTGCGTGTGGCTCCCGAGGAGCACCCCGTGCTGCTGACCGAGGCCCCCCTGAACCCCAAGGCCAACCGCGAGAAGATGACAGGTGTGTGGCCCGCTACCTCTTCTGGTGGCCGCCTCCCTCCTTCCTGGCCTCCCGGCGCTGCGCCCTTTCTCCCTGGTTCTCTCTTTTGCCGTTTTCCGTAGGACTCTCTTCTCTGCCCTGCGTCTCCCTTGGCACTCTGCAGGTTCTAG
+
ABABBAABFFFFFGGBEFGGFGFHFEGGH?GHHGG2AEF?DGHHHGCG11ECFEEGGFHGGGCFCF@GGGGHHHEGGGGGGHHECGGGGCFFCDHHB<>G2?F?11??F?EHH--<->F1FDD=DFBGFFEC<-@..GG:GD/C0C09CFGEFEGBD;9CCFFAFFF-9F/BF/;.9.BF/;FFFF//9;/B-9AFF/B.9:.A9;BFFFFF/99/;/9A/9.9;@D.B/;BBB9;F.;:F//9FFFFFFF
@M05620:37:000000000-D9766:1:1101:26623:9247 1:N:0:31
AGTGCCAGCTCTCAATCGCACAGGGGCCCCAGGGCCTGGCCCCTCCATCCAGAAACCCTATGACCTCACCCGCTACCTGGCGCACCACCTCCGCAGCTTGGCTGGGACCTATGTGAGTATCCAGCGTAGGAATCTGGGGGTTGGGGGGGAGTGAGGAGTTGGGGAAAGAAAGTCCTAACCGTGGAGGGTTCTGGTAAATGATGGGGTGAGGAGGGGCTCTTTGGCTCCCACCAGTCCCCCTGTCTGGTCTA
+
AA>AAFF1>CCFGGGG1A1AA0FCF00AEEEEFAE/AAGFFHEAE/BFGHHHHHG0G/00A1DFG11GHHFEE/>ECFGF0/E>E>GEFGG/>E/@/<1B/0BFG?FCAGBDFFDGH1GDD221GC??@/?FC1FFHF--C?@CGC-;--;99/;A/AFFBF@?AF-9/-/;FFFFB/BF@AE--:B@AFAFFF/9BBB/9BBFFFA--A-9AB@---AFBFFBBFFFAFF-9FBBFFFF;E/9/FFFFFF
@M05620:37:000000000-D9766:1:1101:16376:9249 1:N:0:31
GAGGCTGCTTTGGAAGAAACTCATAGATTACTGCAACAGTTCCCCCTGGACCTGGAAAAGTTTCTTGCCTGGCTTACAGAAGCTGAAACAACTGCCAATTGGATGCTACCCGTAAGGAAAGGCTCCTAGAAGACTCCAAGGGAGTAAAAGAGCTGATGAAACAATGGCAAGTAAGTCAGGCATTTCCGCTTTAGCACTCTTGTGGATCCAATTGAACAATTCTCAGCATTTGTACTTGTAACTGACAAGCC
+
ABABAAFBFFFFGGFEAGGGGGHFHHGHHHHGGGFFHHHGHHHHHGGGHFHGHGHFFGHHFHHHHFFFGHHFHFFFHHHHGFGHHGFHHHHHHHHHGHHHHBBGGFHHFGGGGGGFGHHGHHHHHGHHFHHGHHHHHHHFGGHGGFFHHGGHHHHHHFHHHGHHHHHHGFGGHHH?GGFFGHHHHHHGGGGGFHHBGHHHHHHHGHHHHHHFGHHHGHHHFCGHFCFHHGHGGFGGGBBFFGGGGGGGGGF
@M05620:37:000000000-D9766:1:1101:13506:9267 1:N:0:31
ACCACACCTTCTACAATGAGCTGCGTGTGGCTCCCGAGGAGCACCCCGTGCTGCTGACCGAGGCCCCCCTGAACCCCAAGGCCAACCGCGAGAAGATGACCGGGGGGGGGCCCGCTACCTCTTCTGGTGGCCGCCTCCCTCCTTCCTGGCCTCCCGGGGCTGCGCCCTTTCTTCCTGGGTCTCTCTTTTGCCGGTTTCCGTAGGGCTCTCTTTTCTGCCCCGGGTCTCCCTTGGGACCCCGCCGGGTTTTA
+
BBBABBBBFFFFGGGGGGFFGFHGGEEBAEHGAFFEDGGGGHHHHGGGDGGGGHGHHHHGGGGGGDGGGGGCGFHGGGFHAEHHHGF/DGCCCGHFGH2?2////----;-;B-9--;B/;9B/////.;.;9-B..AF..;.9/;//;.A/9AF.9----..9-AB-;F/9//;/9/.;.;////9/9//B--;AF/:./.;.....//9;//////;A.-9-.-.9;/:B./......---99-;.../
@M05620:37:000000000-D9766:1:1101:12814:9274 1:N:0:31
ACCACACCTTCTACAATGAGCTGCGTGTGGCTCCCGAGGAGCACCCCGTGCTGCTGACCGAGGCCCCCCTGAACCCCAAGGCCAACCGCGAGAAGATGAACCCAGGTGAGTGGCCCGCTACCTCTTCTGGTGGCCGCCTCCCTCCTTCCTGGCCTCCCGGCGCTGCGCCCTTTCTCACTGGTTCTCTCTTCTGCCGTTTTCCGTAGGACTCTCTTCTCTGACCTGAGTCTCCTTTGGAACTCTGCAGGTTC
+
BBABBBABFFFFGGGGDFGGGGHHGGGGH2GHHGGAEEFCGHHHHGGGEAEFHEGHHHHGGGGGGGEGGGGHHHHGGGGFGHHHHFGGG?BFGFHHB22FGFAF/F1F??<F<FGG@FC--CGDDDGG=G0/<<<:--..CECG?FFBFFFB?FBF?EGG-@CBFF;BDBAFFFFFBFFB.;BFFFFFFFEBBFFCFFFEFFAB9ADFFFFFFFFFF/FF/:/;BFFFFFF/FFFB/:9BBFFEB;/9;F9
@M05620:37:000000000-D9766:1:1101:8869:9290 1:N:0:31
ACCACACCTTCTACAATGAGCTGCGTGTGGCTCCCGAGGAGCACCCCGTGCTGCTGACCGAGGCCCCCCTGAACCCCAAGGCCAACCGCGAGAAGATGACAGGTGAGTGGCCCGCTCCCTCTTCTGGTGGCCGCCTCCCTCCTTCCTGGCCTCCCGGAGCTGCGCCCTTTCTCACTGGTTCTCTCTTCTGCCGTTTTCCGTAGGACTCTCTTCTCTGCCCTGAGTCTCCTTTGGCACTCTGCAGGTTCTAG
+
BCCCCCCCFFFFGGGGGGGGGGHHGGGEEFHHHGFGGGGGGHHHHGGGGGGGGHHHHHHEGGGGGGGGGGGHHHHGGGGHGHHHHGGGGGBFGGHGHHHH2FGFG<FFGGGHHGGG->FHHHHHHHHHHGHHGGGGGHGHHGHHGFGEFFGGGGGGG9AFGGGGGFFFFFFFF/FFFFFFFFFFFFFBFFFFFFFFFFFFFFFDFFBFFFFFFFFFF/;EBF/;FFFFFFFFFF/;FFFFFF/FFFFFFFB
@M05620:37:000000000-D9766:1:1101:22168:9293 1:N:0:31
ACCCACCTTCTACAATGAGCTGCGTGTGGCTCCCGAGGCGCACCCCGTGCTGCTGACCGAGGCCCCCCTGAACCCCAAGGCCAACCGCGAGAAGATGCCCAGGTGCGTGGCCCGCTACCTCTTCTGGTGGCCGCCTCCCTCCTTCCTGGCCTCCCGGAGCTGCGCCCTTTCTCACTGGTTCTCTCTTCTGCCGTTTTCCGTAGGACTCTCTTCTCTGCCCTGAGTCTCCTTTGGAACTCTGCAGGTTCTAG
+
AAAAAAAFFF1BGAGFB1BB1B1ABEAGGCHHGGG0AE//AEEEGGCE/BFFH@1DFHGGGGGGGGGGEFBGFHGGEEEFCFGGGGC@C/B/C??DGHHHCFG<11>FACCHHGCCCCGHHHHHHHHHGGGHC:AFFFGGFGGGGGGFFGGGGGGGG-@@FFF@@F@@FFFFFBFFFFBFFFFFFFFFFFBF@BFFFFFBBFB?BFFFFFFFFFFFF/BFFF-:BFFFF/FFEFBFFFFFFB9FFFFFFFF
@M05620:37:000000000-D9766:1:1101:12895:9301 1:N:0:31
ACCACACCTTCTACAATGAGCTGCGTGTGGCTCCCGAGGAGCACCCCGTGCTGCTGACCGAGGCCCCCCTGAACCCCAAGGCCAACCGCGAGAAGATGAACCCAGGTGAGTGGCCCGCTACCTCTTCTGGTGGCCGCCTCCCTCCTTCCTGGCCTCCCGGAGCTGCGCCCTTTCTCACTGGTTCTCTCTTCTGCCGTTTTCCGTAGGACTCTCTTCTCTGACCTGAGTCTCCTTTGGAACTCTGCAGGTTC
+
CCCCCCCCFFFFGGGGGGGGGGHHGGGFHGHHHGGGGGGGGHHHHGGGGGGGHHHHHHHGGGGGGGGGGGGHHHHGGGGHGHHHHGGGGGGGGGHGHHHHGHGGHGHHFHHHGGHHGGGGGHHHHHHHGGHHGHHGGGGGHGHHGGGGGGGGGGGGGGGG-ADGGGFFFFFFFFFFFFFFFFFFFFFFFFFFFFFFDDFFFF?FFFFFFFFFFFFFFFFFFFFFF/BFFFFFFFFFFBFFFFFFFFFFFF0
@M05620:37:000000000-D9766:1:1101:11279:9305 1:N:0:31
AGTGCCAGCTCTCAATCGCACAGGGGACCCAGGGCCTGGCCCCTCCATCCAGAAAACCTATGACCTCACCCGCTACCTGGAGCACCAACTCCGCAGCTTGGCTGGGACCTATGTGAGTATCCAGCGTAGGAATCTGGGAGTTGGGGAGGAGTGAGGAGTTGGGGAAAGACAGTCCTAACCGTGGAGGGTTCTGGTAAATGATGGGGTGAGGAGGGGCTCTTTGGCTCCCACCAGTCCCCCTGTCTGGTCTA
+
AA>AAFFFCFFFGFGGGGGCGFHHGGGGFFHHFEGEFFHHHHGHGGHHHHHHFHHGGGHHGGFHHFGHHHHGG>EFHGHH2GHHGHC?EGHFEECGEHFGGHHGGGHHGHHHHHHGHHHHHHHHFGFGGGHHHHHHHHFGGHHHGGEGGCEFHFHHHGHHHHGGEDFHHHHHHHHHHHHHGGFGDEFGFGGGGGGGGGGGGGGGGGFFFFFFFFFAFFFFFFFFFFFFFFFFFFFFFFFFFFFFFFFFFFF
@M05620:37:000000000-D9766:1:1101:23009:9315 1:N:0:31
ACCACACCTTCTACAATGAGCTGCGTGTGGCTCCCGAGGAGCACCCCGTGCTGCTGACCGAGGCCCCCCTGAACCCCAAGGCCAACCGCGAGAAGATGCCCAGGTGAGTGGCCCGCTACCTCTTCTGGTGGCCGCCTCCCTCCTTCCTGGCCTCCCGGAGCTGCGCCCTTTCTCACTGGTTCTCTCTTCTGCCGTTTTCCGTAGGACTCTCTTCTCTGACCTGAGTCTCCTTTGGAACTCTGCAGGTTCTA
+
CCCCCCCBFFFFGGGGGGGGGGHHGGGBGEHHHGGEFGGGGHHHHGGGGGGGHHHHHHHGGGGGGGGGGGGHHHHGGGGHGHHHHGGCGGBDGGHHHHHHHHHGHHHHHHGGHHGGGGGHHHHHHHHHHHGHHGGGGGHGHHGHHGGBCFGGGGGGGGAGGGGGGGFFFFFFFFFFFFFFFFFFFFFFFFFFFFFFFFFFFFFFFFFFFFFFFFFFFFFFFFFFFFFFFFFFFFFFFFFFFFFFFFFFFFF
@M05620:37:000000000-D9766:1:1101:25464:9316 1:N:0:31
ACCACACCTTCTACAATGAGCTGCGTGTGGCTCCCGAGGAGCACCCCGTGCTGCTGACCGAGGCCCCCCTGAACCCCAAGGCCAACCGCGAGAAGATGACCGGTGCGTGGCCCGCTACCTCTTCTGGTGGCCGCCTCCCTCCTTCCTGGCCTCCCGGCGCTGCGCCCTTTCTCCCTGGTTCTCTCTTCTGCCGTTTTCCGTAGGACTCTCTTCTCTGCCCTGCGTATCCTTTGGCACTCTGCAGGTTCTAG
+
BBBBBBBBFFFFGGGGGG5BGFHHGEGBFEHBGGGFFGGGGHGHHGGGEEEGHHHHHHHGGGGGGGGGGGGHGHHGGGGHGHHHHGGEGG<BDFHHFHHH2<C/>/<?.><FGGGG-AGFHHGHHHFCGG.CDGGGGGGGGGGGGGFGGFFGGGGGGFFF-;DFFFFFFFFFF/FF/A/BBFFFFFFFFFFFFADFFFFFF.AD/9FFFFFFFFFFFFFFFFEFF.;FFFFFBF/;F9FBFF/FF9BB9BB
@M05620:37:000000000-D9766:1:1101:13265:9321 1:N:0:31
AGTGCCAGCTCTCAATCGCACAGGGGACCCAGGGCCTGGCCCCTCCATCCAGAAAACCTATGACCTCACCCGCTACCTGGAGCACCAACTCCGCAGCTTGGCTGGGACCTATGTGAGTATCCAGCGTAGGAATCTGGGAGTTGGGGAGGAGTGAGGAGTTGGGGAAAGACAGTCCTAACCGTGGAGGGTTCTGGTAAATGATGGGGTGAGGAGGGGCTCTTTGGCTCCCACCAGTCCCCCTGTCTGGTCTA
+
AA1>AF1FAFFFCGGDDFGAEEHCFEEG?AFH0EEA/BGA0FAFFGFHHAGH1A10FEFGFG2GHFHHHHHEE/EEHGFHCBGHFHHEG0GFEE@/@GGGGHHGGGHHGHHHHFHHHHHHHFHHBGFGGGHHHHHGHHHGGHFHGGGCCGFCGFGGGGGHHHGGGGHHGHGHHHHHHHHHGGEGBECGEEGGGGFGFFGGGFFGGGF@FFFFFF@@@@EFFFFFFFFFFFFFFFFFFFFF?FFFFFFFFF9
@M05620:37:000000000-D9766:1:1101:19323:9334 1:N:0:31
ACCACACCTTCTACAATGAGCTGCGTGTGGCTCCCGAGGAGCACCCCGTGCTGCTGACCGAGGCCCCCCTGAACCCCAAGGCCAACCGCGAGAAGATGACCGGTGGGGGGCCCGCTCCCTCTTCTGGTGGCCGCCTCCCTCCTTCCTTGCCTCCCGGCACTGCGCCCTTTCTCCATTGTTCTCTCTTCTGCCGTTTTCCGTAGGACTCTCTTCTCTGCACTGCGTCTCCTTTTGTACTCTGCCGGTTCTAT
+
CCDDDDDDFFFFGGGFGGGGGGHHGEGGHGHHHGGGGGGGGHHHHGGGEGGGHHHHGHHGGGGGGGGGGGGHFHHGGGGHGHHHHGGGGGGGGGHHHHBG=/>/>//--;-@F=@@-9E//BFFFBF::D.A--;..AEBBD/FFF00;:BB0AEA=--9//0.-;C@FFB:0F000:;B:00:00F0::0F-:AFFEF.:..;0:/:0:0B:0B0:00;0:0.;-./;BFF0B/;B000:00-;:;:;:0
@M05620:37:000000000-D9766:1:1101:5035:9337 1:N:0:31
ACCACACCTTCTACAATGAGCTGCGTGTGGCTCCCGAGGAGCACCCCGTGCTGCTGACCGAGGCCCCCCTGAACCCCAAGGCCAACCGCGAGAAGATGACAGGTGAGTGGCCCGCTACCTCTTCTGGTGGCCGCCTCCCTCCTTCCTGGCCTCCCGGAGCTGCGCCCTTTCTCACTGGTTCTCTCTTCTGCCGTTTTCCGTAGGACTCTCTTCTCTGACCTGAGTCTCCTTTGGAACTCTGCAGGTTCTAG
+
AABBCCCAFFFFGGGGGGGGGGHHGGGGHGHHHGGG2FGGGHHHHGGGEGGGFGHHHHHGGGCGGGGGGGGHHHHGGGGHGHHGHGGGGGGGGGHFHHFHGF/1??CFH//?F@C@CFHHHHDDGH00<.<.-A-DEEGFGDGC;CFB/;.;FEGA:BDCFGFAFDFF9F;BFFFFF/0:;BFFFFBBFFFFBADFFBFDFFAABFFFFFFFBFFFFBFFBFFFFBFFFFBFFB000;BFFBFB.:B;FFB
@M05620:37:000000000-D9766:1:1101:6084:9341 1:N:0:31
AGTGCCAGCTCTCAATCGCACAGGGGACCCAGGGCCTGGCCCCTCCATCCAGAAAACCTATGACCTCACCCGCTACCTGGAGCACCAACTCCGCAGCTTGGCTGGGACCTATGTGAGTATCCAGCGTAGGAATCTGGGAGTTGGGGAGGAGTGAGGAGTTGGGGAAAGACAGTCCTAACCGTGGAGGGTTCTGGTAAATGATGGGGTGAGGAGGGGCTCTTTGGCTCCCACCAGTCCCCCTGTCTGGTCTA
+
A>>ABFBFBFFFDFGFGFFGCGBGCEFGGGHHGGGGGAGHHHEHGGEHGHHFHBEHHFBFHGHHHHEHHHHGGGCGHHHFHHHEAFGHGEHHGDCEEEHHGFHFGGHFFHHHHHGHGFHF?2GHHG?EDDHHHHGFHFAF?GHH/>FCCGGFCDGHHDGHHGGGGGHHHHHHHHHHHHHHG9EBGGGGCFFGGGFGGGGFGGGG?GFBFFFFFFBBBBFFFFFFFFFFFFFFFFFFFFFFBFFFF/BB9FF
@M05620:37:000000000-D9766:1:1101:19342:9342 1:N:0:31
ACCACACCTTCTACAATGAGCTGCGTGTGGCTCCCGAGGAGCACCCCGTGCTGCTGACCGAGGCCCCCCTGAACCCCAAGGCCAACCGCGAGAAGATGACAGCTGAGTGGCCCGCTACCTCTTCTGGTGGCCGCCTCCCTCCTTCCTGGCCTCCCGGAGCTGCGCCCTTTCTCACTGGTTCTCTCTTCTGCCGTTTTCCGTAGGACTCTCTTCTCTGACCTGAGTCTCCTTTGGAACTCTGCAGGTTCTAG
+
3>AABABAFFFFGGGGGGGGGGGCFGGGD?FGFFFE2AEC2F2FHGGGEFFF5GHHHHHGEE0EFGGEGGGF@FHEGGAHCGH/FFF/CG?@CGHHB<DGFF/?1?FFGGGHEDFGCCGHHGHHF<<=CFC<DDCGGHGHHGHFHHGBFFGGGGGDCA-AGFB9BDFFFFFFFFFFF.BFFFFFFFFFFFBBD..;EFFFFF.9/BFBFFFFFFFFF/;FFF/.9B/FFFBFF9BFFFFFFBFBF9;9FFF
@M05620:37:000000000-D9766:1:1101:5018:9344 1:N:0:31
ACCACACCTTCTACAATGAGCTGCGTGTGGCTCCCGAGGAGCACCCCGTGCTGCTGACCGAGGCCCCCCTGAACCCCAAGGCCAACCGCGAGAAGATGACCGGTGCGTGGCCCGCTCCCTCTTCTGGTGGCCGCCTCCCTCCTTCCTGGCCTCCCGGCGATGCGCCCTTTCTCCCTGGTTCTCTCTTCTGCCGTTTTCCGTCGGACCCTCTTCTCTGCCCTGAGTCTCCTTTGGCACCCTGCCGGTTCTAG
+
ABBBBBABFFFFGGGGGGGFGGHHGGGEGGHHHGGGGGGGGHHHHGGG1EFFHHHHHHHGGGGGGGGGGGGHGHHGGGGHGHHHHGGGGGGGGGHHHHHHFG/>@/>/>CCHHDGGG<CCGHGHH0<CGDGHGGGGGGGGGGGG0;CFBGFGGGGGA;;9@..;ADFFFFFFF/FFFFFF:;BFFFF/;BFFF:DFFFFFF.;---;9BFFFFFFFF/9EFF.;9;BFF/;BBF/;F.;AB.9@DDF9;//
@M05620:37:000000000-D9766:1:1101:16506:9358 1:N:0:31
AGTGCGAGCTCTCAATCGCACAGGGGACCCAGGGCCTGGCCCCTCCATCCAGAAAACCTATGACCTCACCCGCTACCTGGAGCACCAACTCCGCAGCTTGGCTGGGACCTATGTGAGTATCCAGCGTAGGAATCTGGGAGTTGGGGAGGAGTGAGGAGTTGGGGAAAGACAGTCCTAACCGTGGAGGGTTCTGGTAAATGATGGGGTGAGGAGGGGCTCTTTGGCTCCCACCAGTCCCCCTGTCTGGTCTA
+
>A>AA3>ADBFFFGGGGGGGE?FCEEGGEGHHGGDFFEHH1GGHGGHHDGFFFC3GHGBGHHFHHHFHHHHGGGECHHHFHHHFFEHHGGHHGFECEGHHGHHEA<GGDHHHHDHHH>GB2@G10<CECGHGH1F11FHGGHH1<DFGCFF/<D0CGGHHHBDGGGHHHCCG:FFGFG/.AEE-:EF?;FGGGGFGGGGGF/FFFFFBFFFFFFB;-@EFE/BBFFFFFFFF?AFFFFFFBFFFF/B:FFB
@M05620:37:000000000-D9766:1:1101:23456:9372 1:N:0:31
AGTGCCAGCTCTCAATCGCACAGGGGACCCAGGGCCTGGCCCCTCCATCCAGAAAACCTATGACCTCACCCGCTACCTGGAGCACCAACTCCGCAGCTTGGCTGGGACCTATGTGAGTATCCAGCGTAGGAATCTGGGAGTTGGGGAGGAGTGAGGAGTTGGGGAAAGACAGTCCTAACCGTGGAGGGTTCTGGTAAATGATGGGGTGAGGAGGGGCTCTTTGGCTCCCACCAGTCCCCCTGTCTGGTCTA
+
BBBBBFFFBFFFGGGGGGGGGGHHGGGGGGHHGGGGGGHHHHGHGGHHHHHHHHHHHGHHHHHHHHHHHHHGGGGGHHHHHHHHHHHHGHHHGGGGGHHHGHHGGGHHGHHHHHHHHHHHHHHHHGGGGGHHHHHHHHHGGHHHGGGGGGGHHHHHHGHHHHGGGGHHHHHHHHHHHHHHGGGGGGGGEFGGGGFGGGGGGGGGGGFFFFFFFFFFFFFFFFFFFFFFFFFFFFFFFFFFFFFFFFFFFFF
@M05620:37:000000000-D9766:1:1101:16519:9373 1:N:0:31
AGTGCGAGCTCTCAATCGCACAGGGGACCCAGGGCCTGGCCCCTCCATCCAGAAAACCTATGACCTCACCCGCTACCTGGAGCACCAACTCCGCAGCTTGGCTGGGACCTATGTGAGTATCCAGCGTAGGAATCTGGGAGTTGGGGAGGAGTGAGGAGTTGGGGAAAGACAGTCCTAACCGTGGAGGGTTCTGGTAAATGATGGGGTGAGGAGGGGCTCTTTGGCTCCCACCAGTCCCCCTGTCTGGTCTC
+
1>>>A1>>A>CFGGCGGFECEGF0FEGGGGCGGGGECFFGGGGEEF0GHHHGDCGGHGHBGHDHGHHHHHHGGG/EGHHHHHH/GHFHGHHHGGCEGFHGGHHECGGFGHFHHHBFHHHHHHGHGCEC?/FFFHHFFFHEGHHBCGGCC?AGHFF.CCFHHBCCE..GHHGFHGGGGGGGGGGGBGGGGGGGGEGEF0FFFFFFFFF@FFEBBF@?@@FFFFFFFFFFFBFF?FFFFFFF@FFFF/9FBF/
@M05620:37:000000000-D9766:1:1101:12492:9375 1:N:0:31
AGTGCCAGCTCTCAATCGCACAGGGGACCCAGGGCCTGGCCCCTCCATCCAGAAAACCTATGACCTCACCCGCTACCTGGAGCACCAACTCCGCAGCTTGGCTGGGACCTATGTGAGTATCCAGCGTAGGAATCTGGGAGTTGGGGAGGAGTGAGGAGTTGGGGAAAGACAGTCCTAACCGTGGAGGGTTCTGGTAAATGATGGGGTGAGGAGGGGCTCTTTGGCTCCCACCAGTCCCCCTGTCTGGTCTA
+
>3>>AFFFBFFFFGGGGGGGGGHHDGGGGFDHGGGGGFHFGHGHGGFGFHGGF33GHGFHHHGHHHHHHHHGGGEGHHHHHHHHGHHHGHHHGGGGGHHHGHHGGGHHGHHHGHHHHHHHHGHHHGDGGGHHHHHGHHHGAGHGDGGGGGGHHGHGHGHHHBCGGGHHHHHHHHHHHHHHGGGGGGGGAFGGGGFGGGGGGGGGGGFBFFFFFFBBBBFFFFFFFFFFFFFFFFFFFFFFBFFFFFFFFFF
@M05620:37:000000000-D9766:1:1101:25327:9397 1:N:0:31
AGTGCCAGCTCTCAATCGCACAGGGGACCCAGGGCCTGGCCCCTCCATCCAGAAAACCTATGACCTCACCCGCTACCTGGAGCACCAACTCCGCAGCTTGGCTGGGACCTATGTGAGTATCCAGCGTAGGAATCTGGGAGTTGGGGAGGAGTGAGGAGTTGGGGAAAGACAGTCCTAACCGTGGAGGGTTCTGGTAAATGATGGGGTGAGGAGGGGCTCTTTGGCTCCCACCAGTCCCCCTGTCTGGTCTA
+
BBBBBFFFBFFFGGGGGGGGGGHGGGGGGGHHGEGGEGHFFHGHGGHDGFHHHHHHHGHFHHGHHHHHHHHGGGGGHHHHGHHHHHHHGHHHEGGGGGFHGHHGGGGHGHHHHHFHHHHHHHHHHGEDGGHHHHHHHHGGGHHHGGGGCDEGHHHHHGCGHBCGGGHHGHHHHGHFHHHHGGGGGGGG;FGGGGBFGGGGGGGGGADDFFFFFFABFFFFFFFFFFF?AFFFFFFFFFFFFFFFFFFFFFF
@M05620:37:000000000-D9766:1:1101:4664:9404 1:N:0:31
ACCACACCTTCTACAATGAGCTGCGTGTGGCTCCCGAGGAGCACCCCGTGCTGCTGACCGAGGCCCCCCTGAACCCCAAGGCCAACCGCGAGAAGATGAACCCAGGTGCGTGGCCCGCTCCCTCTTCTGGTGGCCGCCTCCCTCCTTCCTGGCCTCCCGGCGCTGCGCCCTTTCTCACTGGTTCTCTCTTCTGCCGTTTTCCGTGGGACTCTCTTCTCTGCCATGAGTCTCCTTTGGAACTCTGCAGGTTC
+
BBBABAA3BCCFGGGFFG5BFBGHGEE2AAGFB2BB2EECEGFHHGGAEEEFHHHHGGHA>EFFGEGGGGEFBEGGGGEHEEGHHGEECD/>@DHBFGFFGH/??FHG<A<EGG0>C>@FGGGFHHDDGGDCEHHGGCGDGGGG.CFF90CCFFGGG9CBDF-;@D;;D;=FFFFFBFFFFFFFFFF;BFFFFF9;;DFFF9AF.;@.AFFFEFF;B::FFF/;99;9::9BFFFFFFFFF:BFF/;9AF/
@M05620:37:000000000-D9766:1:1101:18580:9406 1:N:0:31
ACCACACCTTCTACAATGAGCTGCGTGTGGCTCCCGAGGAGCACCCCGTGCTGCTGACCGAGGCCCCCCTGAACCCCAAGGCCAACCGCGAGAAGATGACCCGGGTGTGGCCCGCTCCCCCTCCTCTGGGGCGCGCCTCTCCTTCTCCGCCCCCCGCGGCTGCGCGCCCTCTCTCACGGTCTCTCTCTTGCCGCTTTCTCCGTGGCTCTCTTCTCTGTCCCGTGTCTCCCCTTGCACACTGCACGGTCTCT
+
BBBABBBBFFFFGGGGFGGEGFHHGEEBAAGHFGGEDFGGGHHHHGGGDGGGGHGHHHGGGGGGGGGGGGGHHGHGGGGHFGHHHGFEGGBBCGHHGHHHC2//>?A->..0>-<<-...=A..=/00:/-.-;--=.;/;/000///...-;-;---;9--.;B-@--;.;F/F//....;BFFF//;///--9;E////...--.;BFF//;FF///9/-.;..;F//.;../9//;B////.-..;//
@M05620:37:000000000-D9766:1:1101:14095:9439 1:N:0:31
ACCACACCTTCTACAATGAGCTGCGTGTGGCTCCCGAGGAGCACCCCGTGCTGCTGACCGAGGCCCCCCTGAACCCCAAGGCCAACCGCGAGAAGATGACAGGTGAGTGGCCCGCTACCTCTTCTGGTGGCCGCCTCCCTCCTTCCTGGCCTCCCGGAGCTGCGCCCTTTCTCACTGGTTCTCTCTTCTGCCGTTTTCCGTAGGACTCTCTTCTCTGCCCTGCGTCTCCTTTGGAACTCTGCAGGTTCTAG
+
BBBBBBBBFFFFGGGGGGGGGGHHGEGECGHHHGGGGGGGGHHHHGGGEGGGGHGHHHHGGGGGGGGGGGGHGHHGGGGHGHHHHGGGGGGGGGHHFHHHGHGFG?FGHGGHHGGGCGHHHHGHHHHHHGHHGGGGGHGHHGHHHHGGFFGGGGGGG-ADGGGGGGFFFFFFFFFFFFFFFFFFFFFFFFFFFFFFFFFFFFFFFFFFFFFFFFFFF/BFFF.BFFFFFFFFFFFFFFFFFFFFFFFFFFB
@M05620:37:000000000-D9766:1:1101:25279:9441 1:N:0:31
ACCACACCTTCTACAATGCGCTGCGTGTGGCTCCCGAGGAGCACCCCGTGCTGCTGACCGAGGCCCCCCTGAACCCCAAGGCCAACCGCGCGAAGATGAACCCAGGTGCGTGGCACGCTACCTCTTCTGGTGGCCGCCTCCCTCCTTCCTGGCCTCCCGGAGCTGCGCCCTTTCTCACTGGTTCTCTCTTCTGCCGCTTTCCGTAGGACTCTCTTCTCTGACCTGCGTCTCCTTTGGAACTCTGCCGGTTC
+
?AAAAAA>FFCDFGGADD1AAEECEAAAAAGHFFCEAEE/EHHHHGEEAAEFGAFEGCGEEGGGEA/EEGFGHF/EGGEHAEHECF/<B@/</<<A<DGFGH/>GAGGBC<ECG/<ECGCGHHHFHGFHGCC.GGGG@.EGGFGEBBF/B9FGEGGGGGG-@-9BB@@-@@FFFFFFFFFF9BFFFFFFFFFFFB=-;AEFFFFFBFFFFFFFFB/;/;F/B;FF-9;@BFFFFBFFFFF/FFFF/--9AA
@M05620:37:000000000-D9766:1:1101:10122:9456 1:N:0:31
AGTGCCAGCTCTCAATCGCACAGGGGACCCAGGGCCTGGCCCCTCCATCCAGAAAACCTATGACCTCACCCGCTACCTGGAGCACCAACTCCGCAGCTTGGCTGGGACCTATGTGAGTATCCAGCGTAGGAATCTGGGAGTTGGGGAGGAGTGAGGAGTTGGGGAAAGACAGTCCTAACCGTGGAGGGTTCTGGTAAATGATGGGGTGAGGAGGGGCTCTTTGGCTCCCACCAGTCCCCCTGTCTGGTCTA
+
A3>AADFFBFFFDGGGGGGFEEGEAEGGGGHHGGGGGGHGGHGHGGHHFHHFFFFHHGBFHHGHHHFHHHHGGGEGHGHGHHHGFGHHGGHHGGGGGGHHGHHGGAHHGHGHHHFHHHFHFFGGFDEGGDFHHHFHEF0AEHHHGCADGGGHAFBACDHFHHGGGGHAG/CGFBGHHHHFA;EGGGGG.AFGGGFFGGGEGGGGGGFFEFFB?FFFA=FFFBFFFFFFFFFDFABFBFEDCFFFFFFFFFF
@M05620:37:000000000-D9766:1:1101:7339:9462 1:N:0:31
AGTGCCAGCTCTCAATCGCACAGGGGACCCAGGGCCTGGCCCCTCCATCCAGAAAACCTATGACCTCACCCGCTACCTGGAGCACCAACTCCGCAGCTTGGCTGGGACCTATGTGAGTATCCAGCGTAGGAATCTGGGAGTTGGGGAGGAGTGAGGAGTTGGGGAAAGACAGTCCTAACCGTGGAGGGTTCTGGTAAATGATGGGGTGAGGAGGGGCTCTTTGGCTCCCACCAGTCCCCCTGTCTGGTCTA
+
CCBCCFFFCFFFGGGGGGGGGGHHGGGGGGHHGGGGGGHHHHGHGGHGHHHHHHHHHGHHHHHHHHHHHHHGGGGGHHHHHHHHHHHHGHHHGGGGGHHHGHHGGGHHGHHHHHHHHHHHHHHHHGFGGGHHHHHHHHHGGHHHGGGGGGGHHHHHHGHHHHGGGGHHHHHHHHHHHHHHGGGGGGGGEGGGGGFGGGGGGGGGGGFFFFFFFFFFFFFFFFFFFFFFFFFFFFFFFFFFFFFFFFFFFFF
@M05620:37:000000000-D9766:1:1101:19944:9498 1:N:0:31
GAGGCTGCTTTGGAAGAAACTCATAAATTACTGACACAGGACCCGCTGACCATGTAACCGTTTCTTGGCTGGCTTCCAGAAGCTGGAACCACTTCCCCTTGGATGATAACCGTAAGGAAAGGCTCCTAGAAGCCTCCCAGGGCGTCACCGCGCTGCTGAACCCCTGGCAAGTCAGTCAGGCCTTTCCGCTTTCGCACTCTTGTGGATCCAATTGCCCCATTCTCAGCATTTGTACTTGTACCTGACCCGCC
+
CCCCCCFCFFFFGGGGGGGGGGHDF5ADDB5DFAGGFH2222B22A2A2BBAF5DA5DGEEEG35D533A1BAB1BBGHHCBGH321BB1BFH@FHEGBHH3FE33DB43B>?/?BBFH30BFGHGHHH3FG2FGHHF?GEFDDB@//1?/DDGGDHG1FFGG<CEHHH0CH000DGHHHHEGHHHHGGGGG0CCEGGBFGGFBDBBFG00;FG0:F?DGFFFFEFFFFFFFFFFFFFFFBFFFFFF/9CD
@M05620:37:000000000-D9766:1:1101:4441:9515 1:N:0:31
ACCACACCTTCTACAATGAGCTGCGTGTGGCTCCCGAGGAGCACCCCGTGCTGCTGACCGAGGCCCCCCTGAACCCCAAGGCCAACCGCGAGAAGATGACCGGTGCGTGGCCCGCTCACTCTTCTGGTGGCCGCCTCCCTCCTTCCTGGCCTCCCGGCGCTGCGCCCTTTCTCCCTGGTTCTCTCTTCTGCCGTTTTCCGTCGGCATCTCTTCTCTGACCTGCGTCTCCCTTGGCACTCTGCCGGTTATAG
+
BBBBBBBACBFFGGFGGGBFGGHHGFGBAEHGGAFE?EEGGHGHHGGEEGGGHHHHHHHAEEGGGGGGGGGHGHHDFGGHGHHHHGGGGG/>CGHEGHHH2BC>C@CFE->0F<<<A.<D0=GHHF0CG.;CCDGGGGGGGGGGGGGFBFFGFGGFGAFFFF;@BFFFBF;FFFFFFFFF/;FFFFF9;BFFF:DFFBF.B.;@;-9;FFFF/FFFF/;F9FF9D9DFF/;BB//;B.;BF/9@C@D.;//
@M05620:37:000000000-D9766:1:1101:19944:9516 1:N:0:31
GAGGCTGCTTTGGAAGAAACTCATAGATTACTGCAACAGTTCCCCCTGGACCTGGAAAAGTTTCTTGCCTGGCTTACAGAAGCTGAAACAACTGCCAATTGGATGCTACCCGTAAGGAAAGGCTCCTAGAAGACTCCAAGGGAGTAAAAGAGCTGATGAAACAATGGCAAGTAAGTCAGGCATTTCCGCTTTAGCACTCTTGTGGATCCAATTGAACAATTCTCAGCATTTGTACTTGTAACTGACAAGCC
+
CBBCCBFCFFFFGGGGGGGGGGHHHHHHHHHHHHHHHHHFHHHHHGGGHHHHHHHHFHHHHHHHHHHHHHHHHHHGHHHHHHHHHHHHHHHHHHHHHHHHHHHHHHHHHHHGGGGHHHHHHHHHHGHHHHHHHHHHHHHHGGHGEGHHHHGHHHHHHHHHHHHHHHHHHHGHHHHGHHFHHHHHHHHGGGGGHHHHHHFHHHHHGHHHHHHHHHHHGHHHHGHHHHHGHHHGGGGGGGGGGGGGGGGGGGG
@M05620:37:000000000-D9766:1:1101:19624:9530 1:N:0:31
ACCACACCTTCTACAATGAGCTGCGTGTGGCTCCCGAGGAGCACCCCGTGCTGCTGACCGAGGCCCCCCTGAACCCCAAGGCCAACCGCGAGAAGATGCCCAGGTGAGTGGCCCGCTACCTCTTCTGGTGGCCGCCTCCCTCCTTCCTGGCCTCCCGGCGCTGCGCCCTTTCTCACTGGTTCTCTCTTCTGCCGTTTTCCGTAGGACTCTCTTCTCTGACCTGAGTCTCCTTTGGAACTCTGCAGGTTCTA
+
BCCBBCCCFFFFGFGGGGGGGGHHGGGEFGHFHGGGGGGGGHGHHGGGEGGGHHGGGHHGGGGGGGGGGGGHGHHGGGGHGHHHHGGGGGGGGGHHHHHGHHHGHHHHHHGGHHGGGCGHHHHHHHHGHHGHHGGGGGHGHHGHHGGGGGGGGGGGFD-CDFFFADFFFFFFFFFFFFFFFFFFFFFFFFFFFFFFFFFFFFADFFFFFFFFFFFFFFFFFFFBFFFFFFFFFFFFFFFFFFFFFFFFFFB
@M05620:37:000000000-D9766:1:1101:24789:9530 1:N:0:31
AGTGCCAGCTCTCAATCGCACAGGGGACCCAGGGCCTGGCCCCTCCATCCAGAAAACCTATGACCTCACCCGCTACCTGGAGCACCAACTCCGCAGCTTGGCTGGGACCTATGTGAGTATCCAGCGTAGGAATCTGGGAGTTGGGGAGGAGTGAGGAGTTGGGGAAAGACAGTCCTAACCGTGGAGGGTTCTGGTAAATGATGGGGTGAGGAGGGGCTCTTTGGCTCCCACCAGTCCCCCTGTCTGGTCTA
+
AB>ABFFFCFFFGGGGGGGCFCHGGGFGGGHHFEGEGGHHHHGHGGHHHHHHHHHHHGHHHHHHHHHHHHHGGEFGHHHH?GHHHHAGFHHGAFCGGHGHGHHGGGHHGHHHHHHHHHHHHHHHHGGGGGHHHHHHHHGGGHHHGGGGGFEFHDGHHGHHHHGGGGEHHHHHHHHHHHHHGGGGGGGGCFGGGGFFGGGGGGGGGGFFFFFFFFFFFFFFFFFFFFFFFFFFFFFFFFFFFFFFFFFFFFF
@M05620:37:000000000-D9766:1:1101:18478:9536 1:N:0:31
AGTGCCAGCTCTCAATCGCACAGGGGACCCAGGGCCTGGCCCCTCCATCCAGAAAACCTATGACCTCACCCGCTACCTGGAGCACCAACTCCGCAGCTTGGCTGGGACCTATGTGAGTATCCAGCGTAGGAATCTGGGAGTTGGGGAGGAGTGAGGAGTTGGGGAAAGACAGTCCTAACCGTGGAGGGTTCTGGTAAATGATGGGGTGAGGAGGGGCTCTTTGGCTCCCACCAGTCCCCCTGTCTGGTCTA
+
1>1>A@1FAFCFDGGFFCFGAECA0EGGAAFHGGGAFCHF0GGHGGFH1FHGF01BGECGHHGHFH1FHGHGGE@EHHHFHHHFCGFHECGHGFEE?FGHGHHGG?CHGFCGHHBGHDHFFHFFHGGGGFHHHHHHGCGGCHGHC-F-<>>FC0GF0ECG0GC@.;CAHF/GCCFHFHGH@9C@AEEGAFFGFGBFBBBBBFGGGGF@AFFEBF;=@-:FFFFBFFFFEFFAA9BFBFEB-9FFFFB/99/
@M05620:37:000000000-D9766:1:1101:7534:9537 1:N:0:31
ACCACACCTTCTACAATGAGCTGCGTGTGGCTCCCGAGGAGCACCCCGTGCTGCTGACCGAGGCCCCCCTGAACCCCAAGGCCAACCGCGAGAAGATGAACCCAGGTGAGTGGCCCGCTACCTCTTCTGGTGGCCGCCTCCCTCCTTCCTGGCCTCCCGGACCTGCGCCCTTTCTCACTGGTTCTCTCTTCTGCCGTTTTCCGTAGGACTCTCTCCTCTGACCTGAGTCTCCTTTGGAACTCTGCAGGTTC
+
ABAABABAFFFFGFGGGGDGGGHGFEGGAFGGGFFG2EEEDHHHHGGE1EEF5FGHHHHE>E0EGGGGGGGHGHHGGGGHGHHHHGGGGG@B<DH2?FHD?GCFFFG1?GHHEFFF@DGFGHFHH0=GHHHHDGHGGCDDHGHHGGGGGGGGGGGGGGG---;CFGFFFFDFFFFFFFFFFFFFFFBFFFFFFFFFD?FFFF?0.;DFFFFFFF0;;FFFBFFF//;BFFFFFFF0/0BFFBFFF0FFF00
@M05620:37:000000000-D9766:1:1101:24807:9538 1:N:0:31
AGTGCCAGCTCTCAATCGCACAGGGGACCCAGGGCCTGGCCCCTCCATCCAGAAAACCTATGACCTCACCCGCTACCTGGAGCACCAACTCCGCAGCTTGGCTGGGACCTATGTGAGTATCCAGCGTAGGAATCTGGGAGTTGGGGAGGAGTGAGGAGTTGGGGAAAGACAGTCCTAACCGTGGAGGGTTCTGGTAAATGATGGGGTGAGGAGGGGCTCTTTGGCTCCCACCAGTCCCCCTGTCTGGTCTA
+
ABAAAFFFCFFFG4GGGGGCGGHHGGGFGGHHFGGGGGHHHHGHGGHHHHHHHHHHHGHHHHHHHHHHHHHGGEGGHHHHFGHHHHF1EGHHGGGGGGGHGHHGGGHHGHHHHHHHHHHHHHHHHGGGGGHHHHHHHGFGGHHGGGEGG.CGHFHHGGFHHGGGEGHHFHHHHHHHGHHHGGGGGGGGEGGGGGGGGGGGGGGGGGFFFFFFFFFFFFFFFFFFFFFFFFFFFFFFFFFFFFFFFFFFFFF
@M05620:37:000000000-D9766:1:1101:16896:9561 1:N:0:31
ACCACACCTTCTACAATGAGCTGCGTGTGGCTCCCGAGGAGCACCCCGTGCTGCTGACCGAGGCCCCCCTGAACCCCAAGGCCAACCGCGAGAAGATGCCCAGGTGAGTGGCCCGCTACCTCTTCTGGTGGCCGCCTCCCTCCTTCCTGGCCTCCCGGAGCTGCGCCCTTTCTCACTGGTTCTCTCTTCTGCCGTTTTCCGTAGGACTCTCTTCTCTGACCTGAGTCTCCTTTGGAACTCTGCAGGTTCTA
+
DDCCDDDDFFFFGFGGGGGGGGHHGFFEGGHHHGGGGGGGGHHHHGGGEFGGHHHHHHHGGGFGGGGGGGGHHHHGGGGHGHHHFGGGGGGGGGHHHHHHHFHGGHHHHHGGHHGGGGGHHHHHHHHGHHGHHGGGGGHGHHGHHGGGGGGGGGGGGGDAFGGGGGFFFFFFFFFFFFFFFFFFFFFFFFFFFFFFFFFFFFFFFFFFFFFFFFFFFFFFFFFFFFFFFFFFFFFFFFFFFFFFFFAFFFF
@M05620:37:000000000-D9766:1:1101:28033:9573 1:N:0:31
ACCACACCTTCTACAATGAGCTGCGTGTGGCTCCCGAGGAGCACCCCGTGCTGCTGACCTAGGCCCCCCTGAACCCCAAGGCCAACCGCGAGAAGATGACAGGTGCGTGGCCCGCTACCTCTTCTGGTGGCCGCCTCCCTCCTTCCTGGCCTCCCGGAACTGCGCCCTTTCTCACTGGTTCTCTCTTCTGCCGTTTTCCGTAGGAATCTCTTCTCTGACCTGCGTCTCCTTTGGAACTCTGCAGGTTCTAG
+
AAAAA>AAFFFFGGGFDGFGAFG1EEEFAAFGFGG0AEE/EF/FHGCGEEFG1BFCFGH1FF0BFEEGGGGG1BFFGGEGFGGH/FF/E/>B/<0FF1FG1BF?F1/<?CCHF@/><<FBGFHF1=F=CCGHC-@CFFFHCEFH0;0:/CHHHHEB@9--0;;.-C@@BBFFF099BF/;FB9/9/B9/9/F@9BFFFFB/A-B//;//;/;F///9//;BF--;@:9F/;BFFBFFBFBFF/;AAFFFFF
@M05620:37:000000000-D9766:1:1101:26634:9585 1:N:0:31
ACCACACCTTCTACAATGAGCTGCGTGTGGCTCCCGAGGAGCACCCCGTGCTGCTGACCGAGGCCCCCCTGAACCCCAAGGCCAACCGCGAGAAGATGAACCCAGGTGAGTGGCCCGCTACCTCTTCTGGTGGCCGCCTCCCTCCTTCCTGGCCTCCCGGAGCTGCGCCCTTTCTCACTGGTTCTCTCTTCTGCCGTTTTCCGTAGGACTCTCTTCTCTGACCTGCGTCTCCTTTGGAACTCTGCCGGGTC
+
DDCCCDDCFFFFGGGGGGGGGGHHGGGGHGHHHGGGGGGGGHHHHGGGEGGGHHHHHHHGGGGGGGGGGE1?E?GGF/EHGGHHHGGFC</B<DFGGHDF>GD/=FF11?1FFA>GA@@-AGFH0GGF0GFCAAG--CE.GFHFEBFBF::FFGFAEGCD--@C0B@>DF-BFFFFFF0BF0;FFFFFFFFFFBF-9AFEFFA0:.ABFFFFFFFFFFF00:FBB.9;DFFFBFF0/0BBFFF0B09=-A-
@M05620:37:000000000-D9766:1:1101:23604:9616 1:N:0:31
ACCACACCTTCTACAATGAGCTGCGTGTGGCTCCCGAGGAGCACCCCGTGCTGCTGACCGAGGCCCCCCTGAACCCCAAGGCCAACCGCGAGAAGATGACAGGTGAGTGGCCCGCTACCTCTTCTGGTGGCCGCCTCCCTCCTTCCTGGCCTCCCGGCGCTGCGCCCTTTCTCACTGGTTCTCTCTTCTGCCGTTTTCCGTAGGACTCTCTTCTCTGACCTGCGTCTCCTTTGGAACTCTGCAGGTTCTAG
+
CCCCCCCCFFFFGGGGGGEGGGHHGEGBFEHHHGGGGGGGGHHHHGGGGGGGHHGHHHHEGGGGGGGGGGGHHHHGGGGHGHHHHGGGGG@DGGHHGH2GDGG1?1?FGGGHHCCC?@FDFGHHHFHDGGHHG@GDFHGFGGHHHHFFFGFFFGGDG-@DBDFFFFFAFFFFF0B0BFBFFFFFFFFBFFFFFDFFFFFFFFFFFFBFFFFFFFFFF0BFBF.@DFFFF0FFFF0BF0BBFFFFF:FFFFF
@M05620:37:000000000-D9766:1:1101:21136:9653 1:N:0:31
ACCACACCTTCTACAATGAGCTGCGTGTGGCTCCCGAGGAGCACCCCGTGCTGCTGACCGAGGCCCCCCTGAACCCCAAGGCCAACCGCGAGAAGATGACAGGTGCGTGGCCCGCTCCCTCTTCTGGTGGCCGCCTCCCTCCTTCCTGGCCTCCCGGCGCTGCGCCCTTTCTCCCTGGTTCTCTCTTCTGCCGTTTTCCGTAGGACTCTCTTCTCTGCCCTGCGTCTCCTTTGGCACTCTGCAGGTTCTAG
+
BBBABBBBFFFFGGGGBGFGGFHHGEEAAEGFHGGFEGEEEHHHHGGGEEFGHHFHHHHGGGGGGFGGGGGHHHHGGGGHGHHHEGGGGGCCCDHF1GGHDBF?G1>/<@DFHGGG-CEHHHHHFHGGHGHHGGGGGHGHGGGGGGGGGGFGGGGG@ABBBBFBBFBBFFFFFFFF/A9;BFFFFFFFFFFFB;DFFFFFF.DFBFFFFFFFFFFFFBFEFFABDBDFFFB9/B/;B.B/BBBBFAFFB/9
@M05620:37:000000000-D9766:1:1101:27772:9671 1:N:0:31
ACCACACCTTCTACAATGCGCTGCGTGTGGCTCCCGAGGAGCACCCCGTGCTGCTGACCGAGGCCCCCCTGAACCCCAAGGCCAACCGCGAGAAGATGAACCAAGGTGCGTGGCGCGCTCCCTCTTCTGGTGGCCGCCTCCCTCCTTCCTGGCCTCCCGGCGCTGCGCCCTTTCTCACTGGTTCTCTCTTCTGCCGTTTTCTGTAGGACTCTCTTCTCTGCCTTGAGCCTCCTTTGGAACTCTGCAGGTTC
+
?AAAAA1>CFCFBGG1GG1AEEGGEEEBA00BB0BAAEE?FHHHHGGEAE/FF11GHHHEE@EEEGC>EEEHGHGGGGGHGHHHAGGGC?/>@CCFHHH1GE0/?FGF1<>C>A-><-<.;CCCGF0CHHFGCHHC@@.EEAFF.;0F/;FBFA0CE.9;-9-@9-@@B-@FFFFF9FBFFFFFFFF9;BFFFF/-9AFFF/;B/;//9BFFFFFBB/BF/B;;:/;/9/99BFFFFB/BF/;9F/;AAF/
@M05620:37:000000000-D9766:1:1101:27554:9678 1:N:0:31
GAGGCTGCTTTGGAAGAAACTCATAGATTACTGCAACAGTTCCCCCTGGACCTGGAAAAGTTTCTTGCCTGGCTTACAGAAGCTGAAACAACTGCCAATTGGATGCTACCCGTCAGGAACGGCTCATAGCAGCCTACAAGGGCGTAACCGCGCTGATGAACCCCTGGCAAGTCCGTCAGGAATTTCCGATTTAGCACTCTTGTGGATCCACTTGAACAATTCTCAGCATTTGTACTTGTAACTGACAAGCC
+
BBBBBAFBFFFFGGGGGGGGGGHHHHHGGHHHHGHHGHHFGHHHHGGGEHHHHFFHHHHHHFHHHHHHHHHHHHHHHHHHHHHHHGHHHGFHFFHFHHHGHHEHB2B4F2?EE11?GFG0//>><E4BF3FE2?22BF22///>/<//2//>/</<F11<>...>.<.<<.=0<AGFGGC/:;G0CGE.CDF0C;GFFF0CFFGGGGFG0/;9C00:0/CFB0;00C0CCFBF/BFFFF//BFFF9/9FFF
@M05620:37:000000000-D9766:1:1101:17353:9679 1:N:0:31
ACCACACCTTCTACAATGAGCTGCGTGTGGCTCCCGAGGAGCACCCCGTGCTGCTGACCGAGGCCCCCCTGAACCCCAAGGCCAACCGCGAGAAGATGAACCCAGGTGAGTGGCCCGCTACCTCTTCTGGTGGCCGCCTCCCTCCTTCCTGGCCTCCCGGCGCTGCGCCCTTTCTCACTGGTTCTCTCTTCTGCCGTTTTCCGTAGGACTCTCTTCTCTGACCTGAGTCTCCTTTGGAACTCTGCAGGTTC
+
AAAABBBBFFFDGGGFFFGGGGHGFEFEHDHHGGFEEEFCGHHHHGGGE1EFHGHHHHHGGGGGFGGGGGGHHHGEGGGHGHHHGGGGGGGGGGHHGHHHHHGGC/?GDFHHFFHHGGG@DHHFHHHHHHGGDHHGG-CEHFHCEBFGGGGGFGGGGGGF-9BFFFBFFFFFFFFFFFFEFFFFFFFFBBBFFFFFFFFFFFBFFDFFFFFFFFFFFFFF/FFFF/BB99FFFFFFFFBFFFFFF/BFFF/
@M05620:37:000000000-D9766:1:1101:25924:9689 1:N:0:31
ACCACACCTTCTACAATGAGCTGCGTGTGGCTCCCGAGGAGCACCCCGTGCTGCTGACCGAGGCCCCCCTGAACCCCAAGGCCAACCGCGAGAAGATGACCGGTGTGTGGCCCGCTCCCTCTTCTGGTGGCCGCCTCCCTCCTTCCTGGCCTCCCGGCGCTGCGCCCTTTCTCCCTTGTTCTCTCTTCTGCCGTTTTCCGTCGGACTCTCTTCTCTGCCCTGCGTCTCCTTTGGCACTCTGCAGGTTCTCG
+
BBBAAABBCC@@FGCGGGGGFGFHABEEHGE2FFFEEGEGFHAFCEEGEEBFHGHHHFCEEGGGGGGEGEAGFHHGGGGHGHHHHGGEBDCDCGHGHHHH1</>>/?0?AFFHCAC-<E/GHGHG0DGHGFHCGGGGHGGGGGGGGGFFGGGGGGGBGG=B?FBBFBBFFFFFFFF/BBBBFFFFFFFFFFFB9DFFFFDB.B--;-FFFFFFFFFF9BEF?AB.9AFFFFF/B/;B.;BFF/9FFBBF/.
@M05620:37:000000000-D9766:1:1101:19531:9696 1:N:0:31
ACCACACCTTCTACAATGAGCTGCGTGTGGCTCCCGAGGAGCACCCCGTGCTGCTGACCGAGGCCCCCCTGAACCCCAAGGCCAACCGCGAGAAGATGCCCAGGTGAGTGGCCCGCTACCTCTTCTGGTGGCCGCCTCCCTCCTTCCTGGCCTCCCGGCGCTGCGCCCTTTCTCACTGGTTCTCTCTTCTGCCGTTTTCCGTAGGACTCTCTTCTCTGACCTGAGTCTCCTTTGGAACTCTGCAGGTTCTA
+
BBBABBBBFFFFGGGGDGGEG5GFGBEBAEGFHGGGGGGGEGHHHGEGEEGGHHHHHHHGGGGGGGGGGGGFFHHGGGGHGHHHHGGGGGDCCGHHHHHHGHHGHHFHHHGGHHGGGCGHHHHHHHHGHHGHHGGGGGHGHHGHHGGGFGGGGGGGGG-ABBBFBBFBBFFFFFBFFFFFFFFFFFFFFFFFFBFFFFFFFF?DFFFFFFFFFFFFFFFFFFFBFFFFFFFFFFFFFFFFFBFBFFFFFF9
@M05620:37:000000000-D9766:1:1101:22560:9713 1:N:0:31
ACCACACCTTCTACAATGAGCTGCGTGTGGCTCCCGAGGAGCACCCCGTGCTGCTGACCGAGGCCCCCCTGAACCCCAAGGCCAACCGCGAGAAGATGCCCAGGTGAGTGGCCCGCTACCTCTTCTGGTGGCCGCCTCCCTCCTTCCTGGCCTCCCGGAGCTGCGCCCTTTCTCACTGGTTCTCTCTTCTGCCGTTTTCCGTAGGACTCTCTTCTCTGACCTGAGTCTCCTTTGGAACTCTGCAGGTTCTA
+
DDCCCDDBFFFFGGGGGGGGGGHHGGGEHGHHHGFGGGGGGHHHHGGGGGGGHHHHGHHFGGGGGGGGGGGHHHHGGGGHGHHHHGGGGG@DGGHGHHHHHHHGHHHHHHGGHHGGGGGHHHHHHHHHHHGHHGGGGGHGHHGHHGGGGGGGGGGGGG?FFGGGGGFFFFFFFFFHHHFFFFFHFFFHFFFFFFFFFFHFFFFFFFFFFFFFHFHFFFFFFHFFFFFBFFFFHFFFFFFFFFFFFFFFFFB
@M05620:37:000000000-D9766:1:1101:15240:9716 1:N:0:31
ACCACACCTTCTACAATGAGCTGCGTGTGGCTCCCGAGGAGCACCCCGTGCTGCTGACCGAGGCCCCCCTGAACCCCAAGGCCAACCGCGAGAAGATGACAGGCGCGTGGCCCGCTCCCTCTTCTGCTGGCCGCCTCCCTCCTTCCTGGCCTCCCGGCGCTGCGCCCTTTCTCCCTGGTTCTCTCTTCTGCCGTTTTCCGTAGGACTCTCTTCTCTGCCCTGCGTCTCCTTTGGCACTCTGCAGGTTCTAG
+
BBBBBBBBFFFFGGGGGGGGGFHHGFGFHFHGGGGEGGGGGHHHHGGGF?EFHFHHHHHGGGGGGGGGGGGHHHHGGGGHGHHHHGGGGGGGCGHHHHHF2<C/</>@<-@CF-<D@EE/</0GHH000/:CDCCGDGGGFDFFFFF0FFFBAEFDFFAFF-A=ADA-FB/BB//.9.;BFFFFFEF;FFFFFDDF?FF?/.../;BFFFF/FFFFF/BE/..9;DDFBBFF/BFF/.9BFBBFFF99B/9
@M05620:37:000000000-D9766:1:1101:23594:9730 1:N:0:31
ACCACACCTTCTACAATGAGCTGCGTGTGGCTCCCGAGGAGCACCCCGTGCTGCTGACCGAGGCCCCCCTGAACCCCAAGGCCAACCGCGAGAAGATGCCCAGGTGAGTGGCCCGCTACCTCTTCTGGTGGCCGCCTCCCTCCTTCCTGGCCTCCCGGCGCTGCGCCCTTTCTCACTGGTTCTCTCTTCTGCCGTTTTCCGTAGGACTCTCTTCTCTGACCTGAGTCCCCTTTGGAACTCTGCAGGTTCTA
+
ABCCBBCACCCFGGGGGGBFGGHHGFGBAEGFFEDEDGGGDGAFGGFAEFEGFHGHHHGAEEGGGGGGGGGHEHHGFGGHGHGHHGGGDG/BDGHFHHHHHHHGHHGHHHGGHHGGGGGHHHHHHHHHHHGHHGGGGGHGHHGHHGGGGGGGGGGGGC-ADFFFFFFFFFFFFFBFFFFFFFFFFFFF/;FFFFFFFFFFFFA?DFFFFFFFFFFFFF/BFFF;BFFFFFFFFFFFFFFFFFFFFFFFFF9
@M05620:37:000000000-D9766:1:1101:25339:9739 1:N:0:31
AGTGCCAGCTCTCCATCGCACAGGGGACCCAGGGCCTGGCCCCTCCATCCAGAAAACCTATGACCTCACCCGCTACCTGGAGCACCAACTCCGCAGCTTGGCTGGGACCTATGTGAGTATCCAGCGTAGGAATCTGGGAGTTGGGGAGGAGTGAGGAGTTGGGGAAAGACAGTCCTAACCGTGGAGGGTTCTGGTAAATGATGGGGTGAGGAGGGGCTCTTTGGCTCCCACCAGTCCCCCTGTCTGGTCTA
+
A>>AAFFFBFFFG4GGGGGCGCHAFE2EAEHHEEFEFGHHFHGGGGHHHCGGHFH2FEHHFHFHH5GHHHH@E>@EHHDF?GGHGH11E3G@EECC@GHHFHHFGGFHDHHHHHHHHHHHHHHHHGDDGGFHGGHHHHEGGHHHGGEGG.>CH0DH<EHHDCCG.:GHFHFFHHHHHHHGGGGG?EGGEAFGGGCFGGGGGGGGGGFBFFFFFFBBBBFFFFFFFBFFFFFFFFFFFFFFBFFFFFFFFFF
@M05620:37:000000000-D9766:1:1101:23580:9744 1:N:0:31
ACCACACCTTCTACAATGAGCTGCGTGTGGCTCCCGAGGAGCACCCCGTGCTGCTGACCGAGGCCCCCCTGAACCCCAAGGCCAACCGCGAGAAGATGCCCAGGTGAGTGGCCCGCTACCTCTTCTGGTGGCCGCCTCCCTCCTTCCTGGCCTCCCGGAGCTGCGCCCTTTCTCACTGGTTCTCTCTTCTGCCGTTTTCCGTAGGCCTCTCTTCTCTGACCTGAGTCCCCTTTGGAACTCTGCAGGTTCTA
+
CCCCCCCBCFFFGGGGGGCGGGHHGEGEEGHBFFFFGGFGFHDGHGGEAEFGHHGHHGGGGGGGGGGGGGGHGHHGGGGHGHHHHGGGGG?DGGHHHHFHHFEG1FDGGHGGHHFFG-AHFGHHFF0DGHGHHGGGGDHGHHGFHFGFFGGGEFGG?F-9;:CF-BFFBFFFFFBFBBFFFBFFFFFFFFFFFBDFFFFFDF.DF0BFFFFBFFBBFFBFFFBFFFFFFF/AFFFFFFBBBFFFFF.;FFB
@M05620:37:000000000-D9766:1:1101:23102:9756 1:N:0:31
AGTGCCAGCTCTCAATCGCACAGGGGACCCAGGGCCTGGCCCCTCCATCCAGAAAACCTATGACCTCACCCGCTACCTGGAGCACCAACTCCGCAGCTTGGCTGGGACCTATGTTGAGTATCCAGCGTAGTAATCTGGGCGTTGGGGAGGCGTGCGGCGTTGGGGAAAGACAGTCCTAACCGTGGAGGGTTCTGGTAAATGATGGGGTGAGGAGGGGCTCTTTGGCTCCCACCAGTCCCCCTGTCTGGTCT
+
BBABCFFFCFFFGGGGGGGGGGHHGGGGGGHHG?EEGGHHHHGHGGHHFHHHHFHHHEHHHHGHHHCHHHHGGEEEHHHFGHHEFCGGGHHHGGGGGHHHGHHGGGHHGHHHHFFHGHHGHHH3FGDA?CGH2GHFHHH/ADGGHGG.AD.ADF.;C-;;ADGGGGG.C9FBFFGGGGGFFADFFBFFA;AFFFFFFFFFFFFFFFFFDEFFFFF;DFFFFFFFFFFFFFFFFFFFFFFFFFFFFFFFFFB
@M05620:37:000000000-D9766:1:1101:15395:9774 1:N:0:31
ACCACACCTTCTACAATGAGCTGCGTGTGCCTCCCGAGGAGCACCCCGTGCTGCTGACCGAGGCCCCCCTGAACCCCAAGGCCAACCGCGAGAAGATGCCCAGGTGAGTGGCCCGCTACCTCTTCTGGTGGCCGCCTCCCTCCTTCCTGGCCTCCCGGAGCTGCGCCCTTTCTCACTGGTTCTCTCTTCTGCCGTTTTCCGTAGGACTCTCTTCTCTGACCTGAGTCTCCTTTGGAACTCTGCAGGTTCTA
+
BBBBBBBBFFFFGGGGGGGDGGHHGGEEGFGHHHGEGGGGGHHHHGGGFGGGHHHHHHHGGGGGGGGGGGGHHHHGGGGHGHHHHGGGGGGGGGHHHHHHHHHFHHHHHHGGHHGGGGGFHHHHHHHHHHGHHGGGDGHGHHGHHHHGFGGGGGGGGF9@-FFFAGGFFFFFFFFFFFFFFFFFFFFFFFFFFFFDFFFFFB.AD/BFFFFFFFFFFFFFFFEBFFFFFFFFFEFFFFFFFFFFFFAFFF;
@M05620:37:000000000-D9766:1:1101:14867:9811 1:N:0:31
ACCACACCTTCTACAATGAGCTGCGTGTGGCTCCCGAGGAGCACCCCGTGCTGCTGACCGAGGCCCCCCTGAACCCCAAGGCCAACCGCGAGAAGATGCACCCATGTGAGTGCCCCTCCATCTCCTCTTGTCGGCCTCCCTCCTCTTTCTCGTCCCCCGGATCTGCGCTTTCTCTCTCTGTCTCTCTCTTCCCCCGTTCTCCGTAGGACTCTCTTCTCTGATCTGAGTCCTTTTTGGCACTCTGCATGCTC
+
CCCCCCCCFFFFGGGGGGGGGGHHGGGGHGGGHGGGGGGGGHHHHGGGGDGGHHHHHHHGGGGGGGGGGGGHHHHGGGGHGHHHHGGGGGGGGGHHHH22F2<?0?1?1?111?0F/..01FG11><11>10.-<..<.</C.//000;00..;.;.:-;-.;0;F-;-.;0;F0F0000:0;FFFF00;00//:-;A/.09.;:..0;BFF00;FFF000090B00;F000;00--00;FF0909000:0
@M05620:37:000000000-D9766:1:1101:21901:9820 1:N:0:31
ACCACACCTTCTACAATGAGCTGCGTGTGGCTCCCGAGGAGCACCCCGTGCTGCTGACCGAGGCCCCCCTGAACCCCAAGGCCAACCGCGAGAAGATGCCCAGGTGAGTGGCCCGCTACCTCTTCTGGTGGCCGCCTCCCTCCTTCCTGGCCTCCCGGAGCTGCGCCCTTTCTCACTGGTTCTCTCTTCTGCCGTTTTCCGTAGGACTCTCTTCTCTGACCTGAGTCTCCTTTGGAACTCTGCAGGTTCTA
+
EEEEEDECFFFFGGGGGGGGGGHHGGGFFGHHHGGGFGGGGHHHHGGGGGGGHHGHHHHGGGGGGGGGGGGHGHHGGGGHGHHHHGGGGGFGGGHHHHHHHHHGHHHHHHGGHHGGGGGHHHHHHHHHHHGHHGGGGGHGHHGHHGGGGGGGGGGGGG-ACGGGGGFFFFFFFFFFFFFFFHFFFFFHHHHHFFFFFFFFFFFFFFFFFFFFHHFFHFFFFFFFFFFFHFFFHHFFFFFFFFFFFFFFFFF
@M05620:37:000000000-D9766:1:1101:16174:9837 1:N:0:31
ACCACACCTTCTACAATGAGCTGCGTGTGGCTCCCGAGGAGCACCCCGTGCTGCTGACCGAGGCCCCCCTGAACCCCAAGGCCAACCGCGAGAAGATGAACCCAGGTGAGTGGCCCGCTACCTCTTCTGGTGGCCGCCTCCCTCCTTCCTGGCCTCCCGGCGCTGCGCCCTTTCTCACTGGTTCTCTCTTCTGCCGTTTTCCGTAGGACTCTGTTCTCTGACCTGAGTCTCCTTTGGAACTCTGCAGGTTC
+
CCCCCCCCFFFFGGGGGGGGGGHGGEFBGFHHHGGGGGGGGHHHHGGGEFGGHHHHHHHGGGGGGGGGGGGGHHHGGGGHGHHHHGGGGGCGGGHHHH2FHCAC=F??1F11/?<G-<-<-<G00=<G0D0/<.G--;.C.;//9/00;B0/.;0;9A.D--:-9D-C.9@/BFFF0999/0;BFFF00B00009@AD/.099:9A.0BFFFF0BFFFB000:BB//BF000BBBFF0:;FB9BB:09.;0
@M05620:37:000000000-D9766:1:1101:17066:9839 1:N:0:31
AGTGCCAGCTCTCAATCGCACAGGGGACCCAGGGCCTGGCCCCTCCATCCAGAAAACCTATGACCTCACCCGCTACCTGGAGCACCAACTCCGCAGCTTGGCTGGGACCTATGTGAGTATCCAGCGTAGGAATCTGGGAGTTGGGGAGGAGTGAGGAGTTGGGGAAAGACAGTCCTAACCGTGGAGGGTTCTGGTAAATGATGGGGTGAGGAGGGGCTCTTTGGCTCCCACCAGTCCCCCTGTCTGGTCTA
+
ABBABFFFBFFFGGGGGGGGGGHHGGGGGGHHGGGGGGHHHHGHGGHGHHHHHHHHHGHHHHHHHHGHHHGGGGGGHHHHHHHHHHGHGHHHGGGGGHHHGHHGGGHHGHHHHHHHHHHHHHHHHGGGGGHHHHHHHHHGGHHHGGGGGGGGHHHHHGHHHHGGGGHHHHHHHHHHHHHHGGEGGGGGEFGGGGFFFGGGGGGGGGFFFFFFFFFFFFFFFFHFFFFFFFFFFFFFFFFFFFFFHFFFFFF
@M05620:37:000000000-D9766:1:1101:11703:9839 1:N:0:31
GAGGCTGCTTTGGAAGAAACTCATAGATTACTGCAACAGTTCCCCCTGGACCTGGAAAAGTTTCTTGCCTGGCTTACAGAAGCTGAAACAACTGCCAATTGGCTGCTACCCGTAAGGAAAGGCTCCTAGAAGACTCCAAGGGAGTAAAAGAGCTGATGAAACAATGGCAAGTAAGTCAGGCATTTCCGCTTTAGCACTCTTGTGGATCCAATTGAACAATTCTCAGCATTTGTACTTGTAACTGACAAGCC
+
AABBAAFBFFFFGFGGCGGGGGHHHGHGFFHGHHGBCGHFGGFGHGGGEBFGFHGHBFBGHHHHHHHHHHGGHHHGHGFGHHGHHGEHHHHHHHHGCGHHEB3BBFHHHHH1FGGGF3GEGFHFGGHHFGF3?BGFHHHHGGGG<BDGHB/GGGHBGFHHGGCGHGHFCGE?GGFFDH<>>GFDFHFAFD?EBDGDH<<FHHHHGFGCGCFCCGHHHFGHH0CGHCCFGF09;=FGGG;CFGGF0FF09.C
@M05620:37:000000000-D9766:1:1101:12212:9844 1:N:0:31
GAGGCTGCTTTGGAAGAAACTCATAGATTACTGCAACAGTTCCCCCTGGACCTGGAAAAGTTTCTTGCCTGGCTTACAGAAGCTGAAACAACTGCCAATTGGATGCTACCCGTAAGGAAAGGCTCCTAGAAGACTCCAAGGGAGTAAAAGAGCTGATGAAACAATGGCAAGTAAGTCAGGCATTTCCGCTTTAGCACTCTTGTGGATCCAATTGAACAATTCTCAGCATTTGTACTTGTAACTGACAAGCC
+
BBBBBAFAFFFFGGGGGGGGGGHHHHHHHFHGHHHHHHHBGHHHHGGFGHHHHGHHHHHGFHHHHHHHHHHHHHHFHHHHHHHHHHGHHHHHHHHHHHHHHF@GHHHHHHHGGGGHHGHHHHHHHGHHHHHGHHHHHEHHGGHGFCHGHHGHHHHHHHGHHHHHHHHHHGGHHHHGHHHHHHHHHHHGGGGGHHHFHHHHHHHHGEGFHHHHHHEHGFHHHGGHHHGHHHHG;FGGGGGG0FGGGGG0CEG
@M05620:37:000000000-D9766:1:1101:13597:9876 1:N:0:31
AGTGCCAGCTCTCAATCGCACAGGGGACCCAGGGCCTGGCCCCTCCATCCAGAAAACCTATGACCTCACCCGCTACCTGGAGCACCAACTCCGCAGCTTGGCTGGGACCTATGTGAGTATCCAGCGTAGGAATCTGGGAGTTGGGGAGGAGTGAGGAGTTGGGGAAAGACAGTCCTAACCGTGGAGGGTTCTGGTAAATGATGGGGTGAGGAGGGGCTCTTTGGCTCCCACCAGTCCCCCTGTCTGGTCTA
+
ABBABFFFCFFFGBGGGFGGGGHHGGGGGGHHGGGGGGHHHHGHGGHHHHGHHHHHHGHHHHHHHHFHHHHGGGGGHHHHHHGFFHFHGHHHGG?EGHHHGHHGGGGHGHHHHHHHHGHHHHHHHGEGFFHHHHHHHHGGEHHHGGGGGGGHHGHHHGHHHHGGGGGHHGGHHHHHHHHHGEEGGGGG.;FFGGFFGGEGGGGGGGFFFFFFFFFFFFFFFFFFFFEEFFFFFFFFFFFFFFFFFFF9FFF
@M05620:37:000000000-D9766:1:1101:18599:9881 1:N:0:31
AGTGCCAGCTCTCAATCGCACAGGGGACCCAGGGCCTGGCCCCTCCATCCAGAAAACCTATGACCTCACCCGCTACCTGGAGCACCAACTCCGCAGCTTGGCTGGGACCTATGTGAGTATCCAGCGTAGGAATCTGGGAGTTGGGGAGGAGTGAGGAGTTGGGGAAAGACAGTCCTAACCGTGGAGGGTTCTGGTAAATGATGGGGTGAGGAGGGGCTCTTTGGCTCCCACCAGTCCCCCTGTCTGGTCTA
+
BBBBBDFFBFFFGGGGGGGGGEHEGGGGGGHHGGGGGGFHHHGHGGHHHHHHHHHGHGHHHHHHHHHHHHHGGGFGHGHHHHHHHHHHGHHHGGEFGHHHGHHGGGHHGHHHHHHHHHHHHHHHHGGGGGHHHHHHHHFGGHHGGGECFDEHGFGHFGHHHHGGGGHGHHHHHHHHHGHGGGGGGGGG;FFGGGGGGGGGGGGGGGFFEFFFFFFFFFFFFFFFFFFFFFFFFFFFFFFFFFFFFFFFFFB
@M05620:37:000000000-D9766:1:1101:13788:9884 1:N:0:31
AGTGCCAGCTCTCAATCGCACAGGGGACCCAGGGCCTGGCCCCTCCATCCAGAAAACCTATGACCTCACCCGCTACCTGGAGCACCAACTCCGCAGCTTGGCTGGGACCTATGTGAGTATCCAGCGTAGGAATCTGGGAGTTGGGGAGGAGTGAGGAGTTGGGGAAAGACAGTCCTAACCGTGGAGGGTTCTGGTAAATGATGGGGTGAGGAGGGGCTCTTTGGCTCCCACCAGTCCCCCTGTCTGGTCTA
+
AAAABFBFBFFFGEGFFFGFE2GAFGGGGGHHCEEGGFHHFHGHGG2GHHBGFFFFHGHGHGFHHHHHHHHGG/EEHHHHCFHHHHHHGHHHGGGGGHHHGHHGGGHHGHHHHHHHHHGGHHHHHGGGGGFFHGHHHH0?EHHGCGFGGDEGGFHHFGHHHHGGGAEHEHHHHHHHHHHHGGGGGFGGEGGGGGFFGGGGGGGGGGFBFFFFFFBBBBFFFFFFFFFFFBFFFFFFFFFFBFFFFFFFFFB
@M05620:37:000000000-D9766:1:1101:26342:9886 1:N:0:31
ACCACACCTTCTACAATGAGCTGCGTGTGGCTCCCGAGGAGCACCCCGTGCTGCTGACCGAGGCCCCCCTGAACCCCAAGGCCAACCGCGAGAAGATGCCCAGGTGAGTGGCCCGCTACCTCTTCTGGTGGCCGCCTCCCTCCTTCCTGGCCTCCCGGAGCTGCGCCCTTTCTCACTGGTTCTCTCTTCTGCCGTTTTCCGTAGGACTCTCTTCTCTGACCTGAGTCTCCTTTGGAACTCTGCAGGTTCTA
+
DDDCDDDCFFFFGGGGGGGGGGHHGGGGHGHHHGGGGGGGGHHHHGGGEGGGGHHHHHHGGGGGGGGGGGGHHHHGGGGHGHHHHGGGGGGGGGHHHHHHHHHGHHHHHHGGHHGGGGGHHHHHHHHHHHGHHGGGGGHGHHGHHGGGGFFGGGGGGGCGGGGGGGFFFFFFFFHHFFFFFFFFFFFHFFFFFFDFFFFFFFFFFFFFFFFFHHHFFFFFFHFFFFFFFFFFFFFFFFFFFFFHFFFFFFF
@M05620:37:000000000-D9766:1:1101:15759:9889 1:N:0:31
ACCACACCTTCTACAATGAGCTGCGTGTGGCTCCCGAGGAGCACCCCGTGCTGCTGACCGAGGCCCCCCTGAACCCCAAGGCCAACCGCGAGAAGATGAACCCAGGTGCGTGGCCCGCTACCTCTTCTGGTGGCCGCCTCCCTCCTTCCTGGCCTCCCGGGGCTGCGCCCTTTCTCACTGGTTCTCTCTTCTGCCGTTTTCCGTAGGACTCTCTTCTCTGACCTGCGTCTCCTTTGGAACTCTGCAGGTTC
+
A>11AA?>>FFFFEG13FBAG1G1E0AA00A0AAF00EEEEGEAGG?E//A/B11AFG0A/EEEG/EEGE>0@>>EFA/GE/GHAF</BC@///<<11111F<CGGF<1/</>-0.A@@-AHD000<<GH<<.GCC--....::9/9090C/..0.9.A--;9---9--@-/;FB/B///BF//////;FFFFBB>9-B9//;9-;-9:///9/:99999/99B--9-;9FFB9BB9;BBF9F///;A-;/
@M05620:37:000000000-D9766:1:1101:18611:9893 1:N:0:31
AGTGCCAGCTCTCAATCGCACAGGGGACCCAGGGCCTGGCCCCTCCATCCAGAAAACCTATGACCTCACCCGCTACCTGGAGCACCAACTCCGCAGCTTGGCTGGGACCTATGTGAGTATCCAGCGTAGGAATCTGGGAGTTGGGGAGGAGTGAGGAGTTGGGGAAAGACAGTCCTAACCGTGGAGGGTTCTGGTAAATGATGGGGTGAGGAGGGGCTCTTTGGCTCCCACCAGTCCCCCTGTCTGGTCTA
+
ABAABFFFBFFFGGGGGGGGGGHEGGGGGGHHGGGGEGHHCGGHGGFHHHHHEFHHHGHHHHGHHHHHHHHGGEGGHHHHHHHHHHHHGGHHGGGGGHHHGHHGGGHHGHHHHHHHHHHHHHHHHGGGGGHHHHHHHHHGGHHHGGGGGFGGHHHHHGHHHHGGGGHHHHHHHHHHHHHGGGGGGGGG;FFGGGGGGGGGGGGGGGFBFFFFFFBBBBFFFFFFFFFFFFFFFFFFFFFFBFFFFFFFFFB
@M05620:37:000000000-D9766:1:1101:12504:9931 1:N:0:31
ACCACACCTTCTACAATGAGCTGCGTGTGGCTCCCGAGGAGCACCCCGTGCTGCTGACCGAGGCCCCCCTGAACCCCAAGGCCAACCGCGAGAAGATGAACCCAGGTGAGTGGCCCGCTACCTCTTCTGGTGGCCGCCTCCCTCCTTCCTGGCCTCCCGGCGCTGCGCCCTTTCTCACTGGTTCTCTCTTCTGCCGTTTTCCGTAGGACTCTCTTCTCTGACCTGCGTCTCCTTTGGAACTCTGCAGGTTC
+
CCCCDCCCFFFFGGGGGGGGGGHHGGGEGGHHHGGGGGGGGHHHHGGGGFGGHHHHHHHGGGGGGGGGGGGHHHHGGGGHGHHHHGGGGGGGGGHHHHHHHHGGEFFH?GHHFGHHGGG?FHHHGHHHHHHHGHHGGCFGHGFHGGGGGGGGGGGGGGGG-;=DFFFFFFFFFFFFFFFFFFFFFFFFFFFFFFFFD?FFFFBF?DFFFFFFFFFFFFFF0BFFF.CDFFFFFFFFFFFFFFFFF0BFFF0
@M05620:37:000000000-D9766:1:1101:27068:9933 1:N:0:31
ACCACACCTTCTACAATGCGCTGCGTGTGGCTCCCGAGGAGCACCCCGTGCTGCTGACCGAGGCCCCCCTGAACCCCAAGGCCAACCGCGCGAAGATGCCCAGGTGAGTGGCCCGCTACCTCTTCTGGTGGCCGCCTCCCTCCTTCCTGGCCTCCCGGAGCTGCGCCCTTTCTCACTGGTTCTCTCTTCTGCCGTTTTCCGTAGGACTCTCTTCTCTGACCTGAGTCTCCTTTGGAACTCTGCAGGTTCTA
+
BBBBBBB>FFFFGGGGGG4EFCGGGGFAFEHHHFFEEGGGGHHHHGGAEFGGHHHHGHHEEGGGGGGGGGFHGHHGGGGHGGHHHGGGGF/B@DGDHHHHHHHFGHHGHHGGHHFGGCGHHHHHHHHHHHGHHGGGGGGGGGGGGGGGGGGGGGGGGG-@D.;BCFFFFFFFFFFFFFFFFFFFFFFF9FFFFFDFFFFFFFFBD/FFFFFFFFF9BFFFFFFFFFF;BFFFFFFFFFFFFFFFFFFFFF;
@M05620:37:000000000-D9766:1:1101:27052:9943 1:N:0:31
ACCACACCTTCTACAATGAGCTGCGTGTGGCTCCCGAGGAGCACCCCGTGCTGCTGACCGAGGCCCCCCTGAACCCCAAGGCCAACCGCGAGAAGATGACCAAGGGAGTGGCCCGCTATCCCTTCTGCGGTCCCCCTCCCTCCTTCCTGTCCCCCCCGAGCTGCGCCCTTTCTCACTTGTTCTCTCTTCTGTCGTTTTCCGTAGGACTCCTCTCTCTGACCTGAGTCTCCTCTGTAACTCTGCACTTTCTC
+
ABBCCCCCFFFFGGGGGGGGGGHHGGGGGGGHHGGGGGGCEGGHHGEGFGGGDHHHHHHGGGFGGGGGGGGHHHHGGGGHGGHHHGGGGCCGGGBGGH2?=2/?/??//=//0<-><-./<0C0<0=0--.::..CCD.;GHG/;F9000000.;9--;9-90;:>.:@B0BFF00B000;FF0000:;9B0:.9.9;B0A0:..00;B00/9/:B0009;9:/;0:B0:0/:0000:0;0:00000;9B0
@M05620:37:000000000-D9766:1:1101:9313:9948 1:N:0:31
ACCACACCTTCTACAATGAGCTGCGTGTGGCTCCCGAGGAGCACCCCGTGCTGCTGACCGAGGCCCCCCTGAACCCCAAGGCCAACCGCGAGAAGATGAACCCAGGTGAGTGGCCCGCTACCTCTTCTGGTGGCCGCCTCCCTCCTTCCTGGCCTCCCGGAGCTGCGCCCTTTCTCACTGGTTCTCTCTTCTGCCGTTTTCCGTAGGACTCTCTTCTCTGACCTGAGTCTCCTTTGGAACTCTGCAGGTTC
+
CCCCCCCBFFFFGFGGGGGGGGHHGGGEGGHHGGGFGGFFGHHHHGGGGGGGHHHHHHHGGGGGGGGGGGGHGHHGGGGHGHHHHGGGGGGGGGHGHHHHHHGGHEHHHHHFCGHHFGG-AFGHHHHHHHHHGHH-CGFGHGHHGGGGGGGFFGGGGGGG-;CFGGFFFBFFFFFF9FFF/FBFFFFFFFFFFFFFFFFFFF?FFFFFFFFFFFFFFFEF0B;BFFFFFBF9FFFFFFFFFFFFF0F?FF0
@M05620:37:000000000-D9766:1:1101:16746:9959 1:N:0:31
ACCACACCTTCTACAATGAGCTGCGTGTGGCTCCCGAGGAGCACCCCGTGCTGCTGACCGAGGCCCCCCTGAACCCCAAGGCCAACCGCGAGAAGATGAACCCAGGTGAGTGGCCCGCTACCTCTTCTGGTGGCCGCCTCCCTCCTTCCTGGCCTCCCGGCGCTGCGCCCTTTCTCACTGGTTCTCTCTTCTGCCGTTTTCCGTAGGACTCTCTTCTCTGACCTGAGTCTCCTTTGGAACTCTGCAGGTTC
+
DDDDDCCDFFFFGGGGGGGGGGHHGFGEHGHHHGGGGGGGGHHHHGGGDGGGHHHHHHHGGGGGGGGGGGGHHHHGGGGHGHHHHGGGGGGGGGHHHHHHHHGGHFHHHHHHGGHHGGGGGHHHHHHHHHHHGHHGGGGGHGHHGGGGGGGGGGGGGGGG-<DFFFFFFFFFFFHHFFFFFFFFFFFFFFHHFFFFBDFFFFFFFDFFFFFFFFHHFFFFFFFFF/FFFFFFFFFFFFFFFFFFFFFFFF0
@M05620:37:000000000-D9766:1:1101:9691:9965 1:N:0:31
AGTGCCAGCTCTCAATCGCACAGGGGACCCAGGGCCTGGCCCCTCCATCCAGAAAACCTATGACCTCACCCGCTACCTGGAGCACCAACTCCGCAGCTTGGCTGGGGGGGAATCTGGGAGTTGGGGAGGAGTGAGGAGTTGGGGAAAGACAGTCCTAACCGTGGAGGGTTCTGGTAAATGATGGGGTGAGGAGGGGCTCTTTGGCTCCCACCAGTCCCCCTGTCTGGTCTATCTCCTGCCCTTAGATCGGA
+
BBAABFFFBFFFGGGGFGGFG?HCFGGGFEHHFFGEFFHFAGEEEGFHHFHHFFECGGHHGHGHHGHHHHHEEEEGHGGH2FHHHHHEGFHHGGEEGHHGGHHGGGGGGB?DFFFFFFFEDFFFB;ABBADFAFFF/DFFFFBBADFFFFFFFFFFFFFFBDFBAEFBAFFFFFBFFBBFFFFFFF9B.;ABDDBBBBFFFFFFFFFFFFFF.FBFFFFFBEFFFFFBFFFFFFFBFFFFFFFFFBFFFFD
@M05620:37:000000000-D9766:1:1101:7805:9972 1:N:0:31
AGTGCCAGCTCTCAATCGCACAGGGGACCCAGGGCCTGGCCCCTCCATCCAGAAAACCTATGACCTCACCCGCTACCTGGAGCACCAACTCCGCAGCTTGGCTGGGACCTATGTGAGTATCCAGCGTAGGAATCTGGGAGTTGGGGAGGAGTGAGGAGTTGGGGAAAGACAGTCCTAACCGTGGAGGGTTCTGGTAAATGATGGGGTGAGGAGGGGCTCTTTGGCTCCCACCAGTCCCCCTGTCTGGTCTA
+
>AAABFFFACFFGBFGGFEAEEFGFEFGGGFGBEEEGFHHHFFHGGBFGHFHHHHHHGHHHHHHHHHFHHHGGFEGHHHH2FFGHHHFFHHHGGGGGHHHGHHFGGHHFHHHHHHHHHHHHHHHHGCCDFHGHHHHHHHGEHHGGGGGGGGHHHHHGDHHHHGGGGGHHHHHHHGHGHHHGCFGGGGG;:CFGGCFGGGGGGGGGGFFFFFFFFFFFFFFFFFFFFFFFFFFFFFFFFFFFFFFFFFFFFF
@M05620:37:000000000-D9766:1:1101:11089:9974 1:N:0:31
GAGGCTGCTTTGGAAGAGCACACGTCTGAACTCCAGTCACCGCTCATTATCTCGTATGCCGTCTTCTGCTTGCAAAAACAAAAACACACACACCAGGAAGCCCGGTGCATGTCGGTCTCTCCCTCGTGAATCTCAATGCAATGCTTCGTTGTTCTGCGGCGCTGCCCTCCCTTTCTCTTCGTGTCGGGTGCTCGGAGTTGCTAGGGTGCCTCTTGTCTCCTCGTCACCTCCCTGACCCCCTGTCCGGTCTA
+
A?ABAAFAFBD@FCEFFFBFFFFA4BBB5DBDBB33DB3ABBAAA2FD55DDDBAABFABABABFA5DDDGH?3D52B>??B11>1B1B1111?1111B1/?//////34B?4?////3322222/?/2/222@222221111111?/000/.<11<>---<:-.../.;:/00;09000.9../.--.-.0;.-.-.//////9./..9;/;/B:/;///...9../9.A../.99FDD;./9/.---./
@M05620:37:000000000-D9766:1:1101:7821:9980 1:N:0:31
AGTGCCAGCTCTCAATCGCACAGGGGACCCAGGGCCTGGCCCCTCCATCCAGAAAACCTATGACCTCACCCGCTACCTGGAGCACCAACTCCGCAGCTTGGCTGGGACCTATGTGAGTATCCAGCGTAGGAATCTGGGAGTTGGGGAGGAGTGAGGAGTTGGGGAAAGACAGTCCTAACCGTGGAGGGTTCTGGTAAATGATGGGGTGAGGAGGGGCTCTTTGGCTCCCACCAGTCCCCCTGTCTGGTCTA
+
BCCBCFFFCFFFGFGGGGGGGGHHGGGGGGHHGGGFGGHHHHGHGGHHHHHHGHHHHGHHHHGHHHHHHHHGGGGGHHHFHHHHHHGHGHHHGGGGGHHHGHHGGGHHGHHHHHHHHHHHHHHHHGDGGGHHHHHHHHHGGHHHGGGGGGGHHHHHHGHHHHGGGGHHHHHHHHHHHHHHGGGGGGGGDGGGGGFFGGGGGGGGGGFFFFFFFFFFFFFFFFFFFFFFFFFFFFFFFFFFFFFFHFFFFFB
@M05620:37:000000000-D9766:1:1101:24104:9997 1:N:0:31
ACCACACCTTCTACAATGAGCTGCGTGTGGCTCCCGAGGAGCACCCCGTGCTGCTGACCGAGGCCCCCCTGAACCCCAAGGCCAACCGCGAGAAGATGAACCCAGGTGCGTGGCCCGCTCCCTCTTCTGGTGGCCGCCTCCCTCCTTCCTGGCCTCCCGGCGCTGCGCCCTTTCTCACTGGTTCTCTCTTCTGCCGTTTTCCGTAGGACTCTCTTCTCTGCCCTGCGTCTCCTTTGGAACTCTGCAGGTTC
+
CCCCCCCAFFFFGGGGGGFGGGHHGEGBFFHHGFGGGGEGGHGHHGGEGFGGHHHHHHHGGGGGGGGGGGGHHHHGGGGHGHHHHGGGGF/BFGHGHHHHHH/?GECG1>?C-@FG<-@-<<CFGH0GHFGCDHC-CCAEGGFGGGFGBFGEGFFFGGGGGFAFCF;DF=DFFBFF09BFFFFF0BBFB09BBFBDFFFFF0A0;A.0;:BFFFFFF0FF0F.;F.@;-.;:FFFFFF0BB:BFF0;FFB0
@M05620:37:000000000-D9766:1:1101:20895:10003 1:N:0:31
GAGGCTGCTTTGGAAGAAACTCCTAGAGTACTGCAACCGTTCCGCCGGGACCTGGAAGCGTTTCTTGCCTGGCTTACAGAAGCTGAAACAACTGCCAATTGGATGCTACCCGTAAGGAAAGGCTCCTAGAAGACTCCAAGGGAGTCACCGAGCTGCTGAACCCATGGCAAGTAAGTCAGGCCTTTCCGCTTTAGCACTCTTGTGGATCCAATTGCACCATTCTCAGCATTTGTACTTGTACCTGACACGCC
+
A1AAAAFAFFFFGGGGG1FG1F1B1111DDFGFGG1F0A0BFH//B/E//A/BF0GA0/>/B/BFB11FHHGHGFCGGGFHHHBF1FGH>?FCFGG>1FGHGHHHHHHFHHEG//BFGHFCHHHHEHHHBGHCGHHH1FGEE/?C<G11E/@CGH1FG1F1C..CGHHHBEH00DDGHHHH.CGHHH.ECCGBFGGGGGGGGGGGFGGGFFGGG00:/CFGGGGGGGGGFFFFFFFFFFF/BFFFF//:>E
@M05620:37:000000000-D9766:1:1101:13294:10013 1:N:0:31
ACCACACCTTCTACAATGAGCTGCGTGTGGCTCCCGAGGAGCACCCCGTGCTGCTGACCGAGGCCCCCCTGAACCCCAAGGCCAACCGCGAGAAGATGAACCCAGGTGAGTGGCCCGCTACCTCTTCTGGTGGCCGCCTCCCTCCTTCCTGGCCTCCCGGAGCTGCGCCCTTTCTCACTGGTTCTCTCTTCTGCCGTTTTCCGTAGGACTCTCTTCTCTGACCTGAGTCTCCTTTGGAACTCTGCAGGTTC
+
BBBBBBBBFFFFGFGFGGGGGGHHGEGEGGHHHGGEEGGGGHFHHGGGEFGGHHHHGHHGGGGGGGGGGGGHGHHGGGGHGHHHHGGGGGGGGGHHHGHHHHGGHGFHHHHHGGHHGGGGGHHHHHHHHHHHFHHGGGGGHGHHGGGGGGGGGGGGGGGG-BGGGGFFFFFFFFFFFFFFFFFFFFFFFFFFFFFFADFFFFFFFFFFFFFFFFFFFFFFFFFFFBBBFFFFFFFFFBFFFFFFFFFFFF/
@M05620:37:000000000-D9766:1:1101:16984:10022 1:N:0:31
ACCACACCTTCTACAATGAGCTGCGTGTGGCTCCCGAGGAGCACCCCGTGCTGCTGACCGAGGCCCCCCTGAACCCCAAGGCCAACCGCGAGAAGATGACAGGTGAGTGGCCCGCTACCTCTTCTGGTGGCCGCCTCCCTCCTTCCTGGCCTCCCGGAGCTGCGCCCTTTCTCACTGGTTCTCTCTTCTGCCGTTTTCCGTAGGACTCTCTTCTCTGCCCTGCGTCTCCTTTGGAACTCTGCAGGTTCTAG
+
BBBABBBBFFFFGGGGGGGGGGHHGEFEDEHHHGGGGGGGGHHHHGGGEGGGHHHHHHHGGGGGGGGGGGGHGHHGGGGHGHHHHGGGGGGGGGHHFHHHFHGGHFFGHGGHHGGGCGHHHHHHHHHHHGHHGGGGGHGHHGHHHHGGGGGGGGGGG-ADGGGGGGFFFFFFFEFFFFFFFFFFFFFFFFFFFFFFFFFFFFFFFFFFFFFFFFFFF/BFFF.;DFFFFFFFFFFFFFFFFFFFFFFFFFF
@M05620:37:000000000-D9766:1:1101:8923:10025 1:N:0:31
ACCACACCTTCTACAATGAGCTGCGTGTGGCTCCCGAGGAGCACCCCGTGCTGCTGACCGAGGCCCCCCTGAACCCCAAGGCCAACCGCGAGAAGATGCCCAGGTGAGTGGCCCGCTACCTCTTCTGGTGGCCGCCTCCCTCCTTCCTGGCCTCCCGGCGCTGCGCCCTTTCTCACTGGTTCTCTCTTCTGCCGTTTTCCGTAGGACTCTCTTCTCTGACCTGAGTCTCCTTTGGAACTCTGCAGGTTCTA
+
BBB@BBBBFFFFGGGGGGGEGDGHGEEBG?GHAFFEGGGGGHHHHGGGGGGGGHHHHHHGGGGGGGGGGGGGHFHGGGGHAGHHHGG?DGCGGGHHGHHHHHHGHHHHHHGGHHGGGGGGHHHGHHHHHHGHHGGGGGHGHHGHHGGGFGGGGGGGG@?@BBBFBBFBBFFFFFFFFFFFFFFFFFFFFFFFFBDFFFFFFFFFFFFFFFFFFFFFFFFFFFFBBFFBFFFFFFFFFFFFFFFFFFFFFFB
@M05620:37:000000000-D9766:1:1101:26565:10026 1:N:0:31
ACCACACCTTCTACAATGAGCTGCGTGTGGCTCCCGAGGAGCACCCCGTGCTGCTGACCGAGGCCCCCCTGAACCCCAAGGCCAACCGCGAGAAGATGAACCCAGGTGAGTGGCCCGCTACCTCTTCTGGTGGCCGCCTCCCTCCTTCCTGGCCTCCCGGCGCTGCGCCCTTTCTCACTGGTTCTCTCTTCTGCCGTTTTCCGTAGGACTCTCTTCTCTGACCTGCGTCTCCTTTGGAACTCTGCAGGTTC
+
BBBBBBBBFFFFGGGGGGFFGFHHGGGEHGHHHGGGGGGGGHHHHGGGGGGGHHHHHHHGGGGGGGGGGGGHHHHGGGGHGHHHHGGGGCCFGGHHHHHHHHGGHGHH1FGHGGHHGGG?DHHHHHHHHGHHGHHGGGGGHGHHGGGGGGGGGGGGGGGGADFFFFFFFFFFFFFFBFFFFFFFFFFFFFFFFFFFDFFFFFFFFFFFFFFFFFFFFFFF9FFFF.B;@DFFFFFFFFFFFFFFF/BFAFF
@M05620:37:000000000-D9766:1:1101:19348:10031 1:N:0:31
ACCACACCTTCTACAATGAGCTGCGTGTGGCTCCCGAGGAGCACCCCGTGCTGCTGACCGAGGCCCCCCTGAACCCCAAGGCCAACCGCGAGAAGATGACAGGTGAGTGGCCCGCTACCTCTTCTGGTGGCCGCCTCCCTCCTTCCTGGCCTCCCGGAGCTGCGCCCTTTCTCACTGGTTCTCTCTTCTGCCGTTTTCCGTAGGACTCTCTTCTCTGACCTGCGTCTCCTTTGGAACTCTGCAGGTTCTAG
+
A3>AAA?AFFF4AGGB5EGGFFACAEEGH?GHHG2AEAFCEHHHHGCEA1E15BFGFFCEGG?EEGEEGGGHGHEEGGG/FGHFEFGCGBCGCAFFD<FGHHG?1FGHHAFHC@DGGGHHGHHHHH0D<<GHGCGG?.EHHDHHFCF0CFGGGG.E?A?BG/:BGGB?FFFEFFFFFFFFBFFFFFFFFFF/@AFFFFFFFFFDFFFFFFFFFB/:/9BFFF.;DB?FFFFFFFFFFFFFFFFFF9BFFFF
@M05620:37:000000000-D9766:1:1101:5623:10032 1:N:0:31
AGTGCCAGCTCTCCATCGCACAGGGTCCCCAGTGCCTGGCCCCTCCATCCAGAAACCCTATGACCTCACCCGCTACCTCGAGCACCCACTCCGCAGCTTGTCTGGGACCTATGTGCGTATCCGGCGTCGGCCTCTGGGCTTTGTGGCGGCGTGCGGCGTTGGGGACAGCCAGTCCTACCCGTGGCGGGTTCTGGCCAAAGATGGGGTGAGGAGGGGCTCTTTGGCTCCCACAAGTCCCCCTGTCTGGTCTT
+
>>>1>B@1AFFFGGGGBEECEEHAE00AAB0A11BB1BFGCHEAEF0FGG1FD0F0BEGF1F2DGDBAGFF>>>/>GG1B/>BEGHG/?FHB>E@>>G1B012FFHGFE0BB12>2///?GG/B@GCC/A@.CGGGCG.0>FF0<C.<@@CAA.-;-;A@@--9---;-;A9F//F//;A99->-9;---;BB//99--;;///9-9--;-/;A--;@EF/B//;/B-AB--;-;F//A-@EFFB9/B/;/
@M05620:37:000000000-D9766:1:1101:22331:10069 1:N:0:31
AGTGCCAGCTCTCAATCGCACAGGGGACCCAGGGCCTGGCCCCTCCATCCAGAAAACCTATGACCTCACCCGCTACCTGGAGCACCAACTCCGCAGCTTGGCTGGGACCTATGTGAGTATCCAGCGTAGGAATCTGGGAGTTGGGGAGGAGTGAGGAGTTGGGGAAAGACAGTCCTAACCGTGGAGGGTTCTGGTAAATGATGGGGTGAGGAGGGGCTCTTTGGCTCCCACCAGTCCCCCTGTCTGGTCTA
+
ABAABFFFCFFFGGGGGGGGGGHHGGGGGGHHGGGGGGHHHHGHGGHGHHHHHHHHHGHHHHHHHHHHHHHGGEEGHHHHHHHHFHHHGHHHGGGGGHHHGHHGGGHHGHHHHHHHHHHHHHHHHGGGGGHHHHHHHHHGGHHHGGGGGGEHHHHHHGHHHHGGGGHHHHHHHHHHHHHHGGGGGGGGEGGGGGGGHHHHHHHGGGFFFFFFFFFFFFFFFFFFFFFFFFFFFFFFFFFFFFFFHFFFFFF
@M05620:37:000000000-D9766:1:1101:26148:10072 1:N:0:31
ACCACACCTTCTACAATGAGCTGCGTGTGGCTCCCGAGGAGCACCCCGTGCTGCTGACCGAGGCCCCCCTGAACCCCAAGGCCAACCGCGAGAAGATGCCCAGGTGAGTGGCCCGCTACCTCTTCTGGTGGCCGCCTCCCTCCTTCCTGGCCTCCCGGAGCTGCGCCCTTTCTCACTGGTTCTCTCTTCTGCCGTTTTCCGTAGGACTCTCTTCTCTGACCTGAGTCTCCTTTGGAACTCTGCAGGTTCTA
+
CCCCCCCCFFFFGGGGGGGGGGHHGGGEFGHGHGGGGGGGGHDHHGGGGGGGHHHHHHHGGGGFGGGGGGGHGHHGGGGHGHHEHGGGGGGGGGHHHGGHHHGFHHHHHHGGHHCGGGGHHHHHHHHFHFGHHGGGGGHGHHGHHGGGFFFGGGGGG??FGGGGGGFFFFFFFFFFFFFFFFFFFFFFFFFFFFFFFFFFFFFDFFFFFFFFFFFFFFFFFFFEFFFFFFFFFFFFFFFFFFFFFFFFFF9
@M05620:37:000000000-D9766:1:1101:27242:10078 1:N:0:31
AGTGCCAGCTCTCAATCGCACAGGGGACCCAGGGCCTGGCCCCTCCATCCAGAAAACCTATGACCTCACCCGCTACCTGGAGCACCAACTCCGCAGCTTGGCTGGGACCTATGTGAGTATCCAGCGTAGGAATCTGGGAGTTGGGGAGGAGTGAGGAGTTGGGGAAAGACAGTCCTAACCGTGGAGGGTTCTGGTAAATGATGGGGTGAGGAGGGGCTCTTTGGCTCCCACCAGTCCCCCTGTCTGGTCTA
+
AA>ABFFFCFFFGFGGGGGFGCGGGGEEGGHHFFGGGGHHHHGHGGGHHHGHHGHFHGHHHHHHHHHHHHHGGGGGHHHHFHHHHHG1EHHHEGGGGHHHGHHGGGHHGHHHHHHHHHHHHHHHHGEDGGHHHHHHHHAFFHHHGGFGGGGHHGHHGGHHHHGGGGHHHHHHHHHHHHHHGGGGGGGGCFFGGGFGGGGGGGGGGGFFFFFFFFFFFFFFFFFFFFFFFFFFFFFFFFFFFFFFFFFFFFF
@M05620:37:000000000-D9766:1:1101:3498:10088 1:N:0:31
GAGGCTGCTTTGGAAGAAACTCATAGATTACTGCAACAGTTCCCCCTGGACCTGGACAAGTTTCTTGCCTGGCTTACAGAAGCTGAAACAACTGCCAATTGGCTGCTACCCGTAAGGCAAGGCTCCTAGAAGACTCCAAGGGAGTAAAAGAGCTGATGAAACAATGGCAAGTAAGTCAAGCATTTCCGCTTTAGCACTCTTGTGGCTCCAATTGAACAATTCTCAGCATTTGTACTTGTAACTGACAAGCC
+
AAAB>AFAFFF4E4BBAGBGGGHHHDDFGHHFGHCFFHHGHFFGHGFFEBFGHGEBA31GFGEFFHHGGHBBGHHB35BDEGBECB3GBGEHHHHFGHHHHE3GEFGFHHH?F@EBC3?GFGFBBFF?BEF3B?B3BFFHEDGG/B?DG@/@2<@2G@FGHHGHG?FF0FE1FFH@?F1>>F>F>>>.><AC00=GH<<0DD00..;0;:C0;0:CCGHHH00;C0;09;;;0;CFGG0CFGG09CFFFAE
@M05620:37:000000000-D9766:1:1101:3486:10102 1:N:0:31
GAGGCTGCTTTGGAAGAAACTCATAGATTACTGCAACAGTTCCCCCTGGACCTGGAAAAGTTTCTTGCCTGGCTTACAGAAGCTGACCCAACTGCCAATTGGATGCTACCCGTAAGGAACGGCTCCTAGCAGACTCCAAGGGAGTCAAAGAGCTGATGAACCAATGGCACGTCAGTCAGGCCTTTCCGCTTTAGCACTCTTGTGGATCCCATTGAACAATTCTCAGCATTTGTACTTGTAACTGACAAGCC
+
BAABCBFBFFFFGGGGFFGCGGHHHHGHHFHHGHHCGHGDGHHHHGGFEFHGHGHFGGHFBDHHH5FGHHHHHBGGHHHGGHH@EG23B1G13BBBCFBFFGFDGCFGG2B?E/EFCGC0/EEEE?GHEBBFGCHHHGCFA?/??2@@FHEGHHHFHH1<???/?GHHF1>>.>AGHGHHG.>/DGFC<EGGHFGHHGFHHFGHACHHHB0CFG;0;FGGGGGGGFGFG0FFCFGGBFF000;FGCB0;;;
@M05620:37:000000000-D9766:1:1101:6652:10108 1:N:0:31
ACCACACCTTCTACAATGAGCTGCGTGTGGCTCCCGAGGAGCACCCCGTGCTGCTGACCGAGGCCCCCCTGAACCCCAAGGCCAACCGCGAGAAGATGAACCCAGGTGAGTGGCCCGCTACCTCTTCTGGTGGCCGCCTCCCTCCTTCCTGGCCTCCCGGCGCTGCGCCCTTTCTCACTGGTTCTCTCTTCTGCCGTTTTCCGTAGGACTCTCTTCTCTGACCTGCGTCTCCTTTGGAACTCTGCTGGTTC
+
CCCDDDDCFFFFGGGGGGGGGGHHGGGBEFHHHGGGGGGGGHHHHGGGGGGGHHGHHHHGGGGGGGGGGGGHHHHGGGGHGHHHHGGGGGGGGGHGHDDFDC/FCG1?1?1??FHHCGG-A/DGHHDDGHD<CHH--A..:C/:.;;F/00/;ABFE.C?-9@-;.9D.C-/;BFF0BFBB0;:0:B;0;BFF0BB.::E:F9F...:0//00;FFFFFF0;BFB.-;-.:BBFB0F0;F0:BFF00B:B0
@M05620:37:000000000-D9766:1:1101:27955:10112 1:N:0:31
AGTGCCAGCTCTCAATCGCACAGGGGACCCAGGGCCTGGCCCCTCCATCCAGAAAACCTATGACCTCACCCGCTACCTGGAGCACCAACTCCGCAGCTTGGCTGGGACCTATGTGAGTATCCAGCGTAGGAATCTGGGAGTTGGGGAGGAGTGAGGAGTTGGGGAAAGACAGTCCTAACCGTGGAGGGTTCTGGTAAATGATGGGGTGAGGAGGGGCTCTTTGGCTCCCACCAGTCCCCCTGTCTGGTCTA
+
ABCCBFFFCFFFGBGGGGGGGGHHGGGGGGHHGGGGGGHHHHGHGGHHHHHHHHGHHGHHHHHHHHHHHHHGGGGGHHHHHHHHHHHHGHHHGGGGGHHHGGHEEGHHGHHHHHHHHHHHHHHHHGGGGGHHHHHHHHHGGHHHGGGGGGGHHHHHHGHHHHGGGGHHHHHHHHHHHHHHGGGGGGGGCFGGGGFGGGGGGGGGGGFFFFFFFFFFFFFFFFFFFFFFFFFFFFFFFFFDFFFFFBFFFF/
@M05620:37:000000000-D9766:1:1101:17459:10113 1:N:0:31
ACCACACCTTCTACAATGAGCTGCGTGTGGCTCCCGAGGAGCACCCCGTGCTGCTGACCGAGGCCCCCCTGAACCCCAAGGCCAACCGCGAGAAGATGAACCCAGGTGAGTGGCCCGCTACCTCTTCTGGTGGCCGCCTCCCTCCTTCCTGGCCTCCCGGAGCTGCGCCCTTTCTCACTGGTTCTCTCTTCTGCCGTTTTCCGTAGGACTCTCTTCTCTGACCTGAGTCTCCTTTGGAACTCTGCAGGTTC
+
BBBBBBBBFFFFGGGGGGGGGFGHGFFFGGGHHGGGGGGGGGHHHGGGEGGGHGHHHHHGGGGGGGGGGGGHGHHGGGGHGHHHHGGGGGGGGGHHHHHHHHGGHGHHHHHHGGHHGGGGGHHHHHHHHHHHGHHGGGGGHGHHGGGGGGGGGGGGGGGG-BFGGGFFFFFFFFFFFFFFFFFFFFFFFFFFFFFFAAFFFFDFFFFFFFFFFFFFFFFFBFFFF/FFFFFFFFFFFFFFFFFFFFFFFF/
@M05620:37:000000000-D9766:1:1101:3188:10148 1:N:0:31
AGTGCCAGCTCTCAATCGCACAGGGGACCCAGGGCCTGGCCCCTCCATCCAGAAAACCTATGACCTCACCCGCTACCTGGAGCACCAACTCCGCAGCTTGGCTGGGACCTATGTGAGTATCCAGCGTAGGAATCTGGGAGTTGGGGAGGAGTGAGGAGTTGGGGAAAGACAGTCCTAACCGTGGAGGGTTCTGGTAAATGATGGGGTGAGGAGGGGCTCTTTGGCTCCCACCAGTCCCCCTGTCTGGTCTA
+
BBABCFFFCFFFGGGGGGGCGGGHFGGGGGHHGGGGGGHHHHGHGGGHHHGHHGHHHGHHHHHHHHHHHHHGGEFGHHHHHHHHHHHHGHHHGGGGGHHHGHHGGGHHGHHHHHHHHHHHGHHHHGGGGGHHHHHHHHHGGHHHGGGGGGGHHFHHHGHHHHGGGGHHHHHHHHHHHHHHGFGGGGGG;FGGGGFFGGGGHGGGGGFFFFFFFFFFFFFFFHHFFFFFFFFFFFFFFFFFFFFFFFFFFFF
@M05620:37:000000000-D9766:1:1101:3198:10163 1:N:0:31
AGTGCCAGCTCTCAATCGCACAGGGGACCCAGGGCCTGGCCCCTCCATCCAGAAAACCTATGACCTCACCCGCTACCTGGAGCACCAACTCCGCAGCTTGGCTGGGACCTATGTGAGTATCCAGCGTAGGAATCTGGGAGTTGGGGAGGAGTGAGGAGTTGGGGAAAGACAGTCCTAACCGTGGAGGGTTCTGGTAAATGATGGGGTGAGGAGGGGCTCTTTGGCTCCCACCAGTCCCCCTGTCTGGTCTA
+
BBAABFFFBFFFGGGGGFGFEEHGFFGFGGHHGGGGGGHHHHGHGGHHHHHHGHHHHGHHH3GHHHHHHHHGGGGGHHHGHHHHHHFHGHHHGGGGGHHHGHHGGGFGGHFHHHHGHHHHHHEFHGGGGGDDFHHHHH0CEFGCGGECF?CHH0GH0<GHHHGGE...:C/GHHHHCFHHGGGGAEFGGGGGGGGFFFGGGGGGGGFFEFF/ADFFFFFFFFFFFFFFFFFFFFFFFFFFFFFFFFFFFF9
@M05620:37:000000000-D9766:1:1101:17756:10163 1:N:0:31
ACCACACCTTCTACAATGAGCTGCGTGTGGCTCCCGAGGAGCACCCCGTGCTGCTGACCGAGGCCCCCCTGAACCCCAAGGCCAACCGCGAGAAGATGACAGGTGAGTGGCCCGCTACCTCTTCTGGTGGCCGCCTCCCTCCTTCCTGGCCTCCCGGAGCTGCGCCCTTTCTCACTGGTTCTCTCTTCTGCCGTTTTCCGTAGGACTCTCTTCTCTGACCTGAGTCTCCTTTGGAACTCTGCAGGTTCTAG
+
CCCDDDBBFFFFGFGGGGGGGGHHGGGGHGHHHGGGGGGGGHGHHGGFEFGGHHHHGHHGGGGGGGGGGGGHGHHGGGGHGHHHHGGGGGGGGGHHHHGHHFG?FGHHHGGHHGGGGGHHHHHHHHHHHGHHGFGGGHGGHGHHHHGGGGGGGGGGG-@DGGGGFGFFFFFFFFFFFFFFFFFFFFFFFFFFFADFFFFFFFFFFFFFFFFFFFFFF0;FFF:FFFFFFFFFFFFFFFFFFFFFFAFFFFB
@M05620:37:000000000-D9766:1:1101:21131:10184 1:N:0:31
GAGGCTGCTTTGGAAGAAACTCATAGATTACTGCAACAGTTCCCCCTGGACCTGGAAAAGTTTCTTGCCTGGCTTACAGAAGCTGAAACAACTGCCAATTGGATGCTACCCGTAAGGAAAGGCTCCTAGAAGACTCCAAGGGAGTAAAAGAGCTGATGAAACAATGGCAAGTAAGTCAGGCATTTCCGCTTTAGCACTCTTGTGGATCCAATTGAACAATTCTCAGCATTTGTACTTGTAACTGACAAGCC
+
A1>AA>CAFFFFGGGGAGGGEAFADFDHHHHHHH1BGHGEGHHHHGEFGFHHHFFEHHBGBGHHFEEFHHHHHHFHHHHHHGHHHHHGHBHHHHGHFFHHHHBG1FGHHHFGEGGHBGHHHGH>GCFDFHFHF01GG1FGFCCE<<GDFDF00<FDGBGH1@@CHHFGHBG1<DF?FB?FGHHHB1GGGGGGEDGDG0CGGGHHGEGHHHHBHEFHHBFHFBCGFFHBHHHGFGFGFB;B9FFG0FGFGGG
@M05620:37:000000000-D9766:1:1101:8449:10194 1:N:0:31
ACCACACCTTCTACAATGAGCTGCGTGTGGCTCCCGAGGAGCACCCCGTGCTGCTGACCGAGGCCCCCCTGAACCCCAAGGCCAACCGCGAGAAGATGCCCAGGTGAGTGGCCCGCTACCTCTTCTGGTGGCCGCCTCCCTCCTTCCTGGCCTCCCGGCGCTGCGCCCTTTCTCACTGGTTCTCTCTTCTGCCGTTTTCCGTAGGACTCTCTTCTCTGACCTGAGTCTCCTTTGGAACTCTGCAGGTTCTA
+
BBA?ABBBFFFFGGGGGGG5GGHHGE2BBAAGCFGGGGGGGHHHHGGGEAFAGHHCHEFGGEEGGGGGGGGHGHHGE>/FFHHHHGD<BB>CDGHHHHGGH1GC?CGHHGGGHHCGGCGHHHFHHHEHG/CGH@DGGG.CHCEH0;BFGGGGGGGGGG-;BBBD<>FBB/BFFFFFFFFFFFFFFFFFFFFFFBAABFFBDFFFDFFFFF//BFFFFBFFFFF/FBFFFFF/B//BFBFFFFFFFFF/9BF
@M05620:37:000000000-D9766:1:1101:20827:10209 1:N:0:31
ACCACACCTTCTACAATGAGCTGCGTGTGGCTCCCGAGGAGCACCCCGTGCTGCTGACCGAGGCCCCCCTGAACCCCAAGGCCAACCGCGAGAAGATGACCGGTGAGAGGCCCGCTCCCTCTTCTGGTGGCCGCCTCCCTCCTTCCTGGCCTCCCGGCGCTGCGCCCTTTCTCCCTGGTTCTCTCTTCTGCCGTTTTCCGTAGGACTCTCTTCTCTGCCCTGCGTCTCCTTTGGCACTCTGCAGGTTCTAG
+
CCDDCCCCFFFFGGGGGGGGGGHHGGGFHGHHHGGGGGGGGHGHHGGGFGGGHHGHHHHGGGGGGGGGGGGHGHHGGGGHGHHHHGGGGGGGGGHHHHGH2//<>/?1?ADFE@AC?ACFHHBGH00=GDFFDGGGGGGGGGGFGFFFFFAFGGG?AACBD-9@FDFCBFFFF0BB0.<BBFFFFFFBBFBFD9AFFBBFB.<.<BFFFFFFFFFFF0BEBA.C.<ABFFBF0/0<F/BBFB<<F<BBB00
@M05620:37:000000000-D9766:1:1101:6541:10218 1:N:0:31
ACCACACCTTCTACAATGAGCTGCGTGTGGCTCCCGAGGAGCACCCCGTGCTGCTGACCGAGGCCCCCCTGAACCCCAAGGCCAACCGCGAGAAGATGAACCCAGGTGAGTGGCCCGCTACCTCTTCTGGTGGCCGCCTCCCTCCTTCCTGGCCTCCCGGAGCTGCGCCCTTTCTCACTGGTTCTCTCTTCTGCCGTTTTCCGTAGGACTCTCTTCTCTGACCTGAGTCTCCTTTGGAACTCTGCAGGTTC
+
BCBBC@BBFFFFGFGGGGGGGGHHGGGGHGGHFFGGEGGCEHHHHGGGEFGGFHHHHHHGEGFGGGGGGGGH3FHGGGEHGHHHHGGCGGGGGGHGHHHFDGDGGFHHGHHHGGHHGGGGGHHHGHHHHHHHGHHGGGGGGGHHGGGGGGGGGGGGGGGGFGGGGGFFFFDFFFFFFFFFFFFFFFFFFFFFFFFFA.FEFFFFFFFFFFFFFFFFFFFFFFFFFBFFFFFFFFFBBBBFFFFFFFFFFFB
@M05620:37:000000000-D9766:1:1101:13367:10242 1:N:0:31
AGTGCCAGCTCTCAATCGCACAGGGGACCCAGGGCCTGGCCCCTCCATCCAGAAAACCTATGACCTCACCCGCTACCTGGAGCACCAACTCCGCAGCTTGGCTGGGACCTATGTGAGTATCCAGCGTAGGAATCTGGGAGTTGGGGAGGAGTGAGGAGTTGGGGAAAGACAGTCCTAACCGTGGAGGGTTCTGGTAAATGATGGGGTGAGGAGGGGCTCTTTGGCTCCCACCAGTCCCCCTGTCTGGTCTA
+
AAAAAFDFAFFFGGGGGGG1E0F0FEEGGGEHCGGEFFHHFHGEEG0GGHEFD0FGHGHHHHGHHHHCHHGGGECGHHHHGHHHHHHEGHHHGGGGGBHFAHHEEAGGGHFHBFFBFG2BFDGHGGGGGGG1FGGBFGGF/G1F/-FCC<C>C0DCGGHHHB-CC..GFF/:GGGF0CCG?EFA.AEAE.AFFFC0;9CFEFGGGGF@EFFFBF@;@=EFFFFFF/BEE-FB?FBFFFFF@FFFFFFFFF/
@M05620:37:000000000-D9766:1:1101:26296:10243 1:N:0:31
ACCACACCTTCTACAATGAGCTGCGTGTGGCTCCCGAGGAGCACCCCGTGCTGCTGACCGAGGCCCCCCTGAACCCCAAGGCCAACCGCGAGAAGATGACAGCTGAGTGGCCCGCTACCTCTTCTGGTGGCCGCCTCCCTCCTTCCTGGCCTCCCGGCGCTGCGCCCTTTCTCACTGGTTCTCTCTTCTGCCGTTTTCCGTAGGACTCTCTTCTCTGCCCTGCGTCTCCTTTGGAACTCTGCAGGTTCTAG
+
ABBBBBBBFFFFGGGGGGGBG5GHGAAFHDHHFFGGDGGGGHHHHGGEAEFGFHFGHHHGEGEGGGGGGGGHHGHGGGGHCGHHHGG@D/<<@FHCFGFHHH/??1?1??FHHGGCDCHGHBGHHBB0CGHHGGGGGHEHHGHHGG0CFGGGGGGG@--ABBFBBF?B/FFBF/9BFFFFFFFFFFFF/BBFBA.99FFFFEF./;FFFFFFFFF/B/;AFFF<FB..;FFFFF/B9FFFFFFFF9FFFFB
@M05620:37:000000000-D9766:1:1101:6364:10250 1:N:0:31
ACCACACCTTCTACAATGAGCTGCGTGTGGCTCCCGAGGAGCACCCCGTGCTGCTGACCGAGGCCCCCCTGAACCCCAAGGCCAACCGCGAGAAGATGAACCCAGGTGCGTGGTCCGCTTCCACTTCTGGTGTCCGCCTCCCTCGTTCCTGGCCCCCCGACCCTGGGCCCTTTCCCACTGGTTCTCGCTTCTGCCGTTTGCCGTTGGCCTCTCTCCTCTGTCCTGTGTCTCCTTTGTAACTCTGCAGTCTC
+
AAAAAA@>>FFFGGGBAGG1G1FEE0AA0AA0BAFE0EEE?GHCGGEG/AEE1BGEGHBE/E?EGCGGGE/BGHEGGGAHGEHHHGGEGGGC/CGF1G111?AC/?111/??@.<<A-<.<G000=D0=00/.<0<:...:.//-:..99B/...9-9-9--;/---9-;-//:///--/9;////--9ABF//9-9-;-:99----/;/-//////;9//9/B//9/://9//;/////9////9//9;/
@M05620:37:000000000-D9766:1:1101:7227:10269 1:N:0:31
AGTGCCAGCTCTCAATCGCACAGGGGACCCAGGGCCTGGCCCCTCCATCCAGAAAACCTATGACCTCACCCGCTACCTGGAGCACCAACTCCGCAGCTTGGCTGGGACCTATGTGAGTATCCAGCGTAGGAATCTGGGAGTTGGGGAGGAGTGCGGAGTTGGGGAAAGACAGTCCTAACCGTGGAGGGTTCTGGTAAATGATGGGGTGAGGAGGGGCTCTTTGGCTCCCACCAGTCCCCCTGTCTGGTCTA
+
A3>ABFFFBFFFGGGGDFFGEAFACEGGFGHHGGGCGFHFGHGHGGHHFGHHHGEHHD3GHHFHHHFHHHHGGGGGHGHHHHHECFHHGHHHGGGGGGHHGHHGDGHHGFGH12F?1FGDDHHHHGAE</@FHGHHBF0?<<GCC-F?DGGGH0-A<-<:G/@C:.:.CG:/09CFGGGG-CEG?EE?9FFBFG00;BGFFFFFFFDBF.A/DABB=9EFFFBFF//.ABADFFFFFFF.BFFFFFFFFFF
@M05620:37:000000000-D9766:1:1101:27069:10272 1:N:0:31
AGTGCCAGCTCTCAATCGCACAGGGGACCCAGGGCCTGGCCCCTCCATCCAGAAAACCTATGACCTCACCCGCTACCTGGAGCACCAACTCCGCAGCTTGGCTGGGACCTATGTGAGTATCCAGCGTAGGAATCTGGGAGTTGGGGAGGAGTGAGGAGTTGGGGAAAGACAGTCCTAACCGTGGAGGGTTCTGGTAAATGATGGGGTGAGGAGGGGCTCTTTGGCTCCCACCAGTCCCCCTGTCTGGTCTA
+
ABABBFFFBFFFGGGGGGGGGGHHGGGGGGHHGEGGGGHHHHGHGGHHHHHHGHHHHGHHHHHHHHHHHHHGGGGGHHHHHHHHHHHHGHHHGGGGGHHHGGFGGGHHGHHHHHHHHHHHHHHHGGGGGGGHHHHHHHGGGGHHGGGGGGGGHHHHFGHHHHGGGGHHGHGHHHHHHHHHGGGGGGGGFGGGGGGGGGGGGGGGGGFCFFFFFFFFFFFFFFFFFFFFFFFFFFFFFFFFFFFFFFFFFFF
@M05620:37:000000000-D9766:1:1101:19104:10282 1:N:0:31
GAGGCTGCTTTGGAAGAAACTGACAAGCCAGGGACACAAGATCGGAAGAGCACACGTCTGAACTCCAGTCACCGCTCATTATCTCGTATTCCGTCTTCTGCTTTAAAAAAAAAAACAACCGATACTATTTCCCTCCAACATCATTCCTTCTATCAATAACCTACCCCTTTCCGAACCGGATCTCTCTCCGACTACTCTCCTCACAAATCTCTTCTCTAACCAAAGTCTCCTGCTCCCCTCTACTCATTATC
+
1>AAA1CAFFBDGFAGFBGGBF1AFE0A0FBABEFCCC0B0BAEG?/ACABBFFF/0FBBABBFBF1BFE1BDE@EEFFBGHF22BBEG1BD0@F>/BDGBFG1BFD1EE>E@C<?//?///>//11<111?110.011.0111111100000=0000<0/0//.<...000...;----.-000000/.----9000///-/9:/-///9:///99//9A/--9//:9/9/////---9-9/////////
@M05620:37:000000000-D9766:1:1101:6111:10285 1:N:0:31
AGTGCCAGCTCTCCATCGCACAGGGTACCCAGGGCCTGGCCCCTCCATCCAGAAAACCTGTGACCTCACCCGCCACCTGGAGCACCCACTCCGCAGCTTGGCTGGGACCTATGTGAGTATCCAGCGTAGGAATCTGGGCGTTGGGGCGGAGTGAGGAGTTGGGGAAAGCCAGTCCTAACCGTGGAGGGTTCTGGTAAATGATGGGGTGAGGAGGGGCTCTTTGGCTCCCACCAGTCCCCCTGTCTGGTCTA
+
>A>1>DFFAFFFG1GFAAE1E0F0F00BFABG0AE0ABFHGHGHGGHHHFHHFHHAFEHH1BDGH1BFGHH/>/>EHHBB>>BGHFG/?FG0/E/E>BBB?GGGGGHHGHFHFHHFHHHHHGFFHGGCBE@DGHHHHH/>ACGHGG.AC-;;C0;C0;BFFGGG...;/9/CFGGGFGGFGGF@-;A@BFFFFFBFBFFF/BFFFFA@EFF/AB@@@@FFFFFFFFFFFBFFFFFFFFFF@FFFFFFFFFB
@M05620:37:000000000-D9766:1:1101:3072:10293 1:N:0:31
GCGGCTGCTTTGGAAGCAACTCATAGATTACTGCCCCAGTTCCCCCTGGCCCTGGAACCGTTTCTTGCCTGGCTTACAGAAGCTGAACCCACTGCCAATTGGATGCTACACGTCAGGAACGGCTCCTAGAAGACTCCAGGGGCGTACAAGAGCTGATGCACCAATGGCCAGTCAGTCAGGCCTTTCCGCTTTCGAACTCTTGTGGATCCCATTGACCCATTCTCAGCATTTGTACTTGTCCCTGACACGCC
+
>>>AA>>AFF3@FFG111BFBFBBAFEGA1BFFH00BBE1DDGHHGAF/0B/BF/FGAAEFEEF2DBFGHHHGHB1BGG@FGH1BFGFF/B/0@1BB@B@F1FGFCFGH1FEH/FEFFFG//<>EGB<B1BD10BGHF10?>/>A--.>F0F0FGGHD0<<G<.<<<//<GGC0;CFFGHHAG/;;GCGGGG0EAFGEF0;CCBBBFGGFFGGGC9FBEFFFFFB/FBFFF/;;BF;/://;;BFFB/;9E
@M05620:37:000000000-D9766:1:1101:12666:10312 1:N:0:31
AGTGCCAGCTCTCAATCGCACAGGGGACCCAGGGCCTGGCCCCTCCATCCAGAAAACCTATGACCTCACCCGCTACCTGGAGCACCAACTCCGCAGCTTGGCTGGGACCTATGTGAGTATCCAGCGTAGGAATCTGGGAGTTGGGGAGGAGTGAGGAGTTGGGGAAAGACAGTCCTAACCGTGGAGGGTTCTGGTAAATGATGGGGTGAGGAGGGGCTCTTTGGCTCCCACCAGTCCCCCTGTCTGGTCTA
+
AA3>AFFFBFFFG4FGGFFCEEHFGAEEGEHH2EEFGFHHHHGHGGHHHHHHHHHFGGHHHFHHHHGHHHHGG>EEHHHH?GHHHH1?ECHGEGGGGHGHGHHGGGHHGHHHHHHHHHHHHHGHHGGFGGHHHHHHHG0FGHHHGGFGGDEGH=GH<AGHHHGGA.:GGHGHHHHHFHHHGGGG.EGGGGGGGGGGGGGGGGGGGGFBFFFFFFBBBBFFFFFFFFFFFFFFFFFFFFFFBFFFFFFFFFF
@M05620:37:000000000-D9766:1:1101:28272:10312 1:N:0:31
ACCACACCTTCTACAATGAGCTGCGTGTGGCTCCCGAGGAGCACCCCGTGCTGCTGACCGAGGCCCCCCTGAACCCCAAGGCCAACCGCGAGAAGATGACAGGTGAGTGGCCCGCTACCTCTTCTGGTGGCCGCCTCCCTCCTTCCTGGCCTCCCGGAGCTGCGCCCTTTCTCACTGGTTCTCTCTTCTGCCGTTTTCCGTAGGACTCTCTTCTCTGCCCTGCGTCTCCTTTGGAACTCTGCAGGTTCTAG
+
AAAAAAAAFFFFGGGGBGG1F1FCEAEGH?FGAFFCGCGEFGHHHGGGEEGGBHGBGHHCEE?EGEGGGGGGHFHGGGEGCFHHHGGGG/CC/C0FDFFFFFFHE1FGHGFHGGGGGGHHHFHHHHGGGGHHG:CGGHGHHGHHHHEFFGGGGGGGG-AAGGGAAG@@FFFFFFFFFFFFFFFFFFFFFFFF@BFF?FFFFFB9FFFFFFFFFFFFF/:EFF-;B@FFFFFFFFFFFFFFFFFFFAFFFFF
@M05620:37:000000000-D9766:1:1101:4118:10337 1:N:0:31
GAGGCTGCTTTGGAAGAAACTCATAGATTACTGCAACAGTTCCCCCTGGACCTGGAAAAGTTTCTTGCCTGGCTTACAGAAGCTGAACCAACTGGCAATTGGCTGCTACCCGTAAGGAAAGGCTCCTAGCAGACTCCAAGGGAGTAAAAGAGCTGATGAAACAATGGCACGTAAGTCAGGCATTTCCGCTTTAGCACTCTTGTGGATCCAATTGAACAATTCTCAGCATTTGTACTTGTAACTGACAAGCC
+
A?AAAA1>CFFFGAGGFGG1B1BBGHFHHGHHFEFFFHHAFGHGHGEGFFH0FFCABA0BBF2FGDFFGHFHHBEEGFHH1FGFGG11B>GE0F0?FFHHD10BFE11FGGAE?AGF1EC0FG>GEHBF1FHFGHHH1<GAAC?/01B21/0<GC1F@DB1@<FHHHHHC<F00FFHH1>>.<11>FCGG?E0DDHH0C<0<=0C0C0/0000;C0C0GFCG0<9CFBFF9F90C0FBF0CFFB0/0;.CF
@M05620:37:000000000-D9766:1:1101:17680:10349 1:N:0:31
GAGGCTGCTTTGGAAGAAACTCATAGATTACTGCAACAGTTCCCCCTGGACCTGGAAAAGTTTCTTGCCTGGCTTACAGAAGCTGAAACAACTGCCTACAGGATGCTACCCGTAAGGAAAGGCTCCTAGAAGAATCCAAGGGAGTAAAAGAGCTGATGAAACAATGGCAAGTAAGTCAGGCATTTCCGCTTTAGCACTCTTGTGGATCCAATTGAACAATTATCAAAATTTGTACTTTTAACTGACAAGCC
+
>3AA>>C>BBB4F45BAGBBGGHHHGGDFFADF54BAFADFD5BB2AA2FAFFFABA323BAFDFGFBBBBFGHH3ABBGHHBFF33F@BBBGGHB3B2333B@BBBB@BFEE/1BB333BA/30?BFBBG333?3???B//F????3DB/@22@2@@>@>2@?<??0?</?<<D1<?1<0<1<111<..<F0==0<0/0<00<.<C<C::0:;00<C;:000;;00:;CBF9;;CF00;99;;0BFFFC;
@M05620:37:000000000-D9766:1:1101:14581:10364 1:N:0:31
GAGGCTGCTTTGGAAGAAACTCATAGATTACTGCAACAGTTCCCCCTGGACCTGGAAAAGTTTCTTGCCTGGCTTACAGAAGCTGAAACAACTGCCTACAGGCTGCTACCCGTAAGGAAAGGCTCCTAGAAGACTCCAAGGGAGTAAAAGAGCTGATGAAACAATGGCAAGTAAGTCAGGCATTTCCGCTTTAGCACTCTTGTGGATCCAATTGAACAATTCTCAGCATTTGTACTTGTAACTGACAAGCC
+
AAAB>AFAFBB4A4BFAGABGFHHGGHHHHD5D54B4FBGF5DFFFEACG2BFFFF3A2BBFEGGHGGBFGGHHGBBBFGHHCFFB3G@F1FGHHF@B2BB31B1BBFFBGEEEFAB?3BFBGECFGG4B?3BBBBGFFB/EG??BBFDB<FFFF<<22F@2<F1?<FF</??DF1@?1>><1>11FADAEA==G0<CF0DFFC.DHCCCG0;;C0:C;<=00CG</CFBFFC;FGG009;BB0CFFGGGC
@M05620:37:000000000-D9766:1:1101:16561:10366 1:N:0:31
ACCACACCTTCTACAATGAGCTGCGTGTGGCTCCCGAGGAGCACCCCGTGCTGCTGACCGAGGCCCCCCTGAACCCCAAGGCCAACCGCGAGAAGATGCCCAGGTGAGTGGCCCGCTACCTCTTCTGGTGGCCGCCTCCCTCCTTCCTAGCCTCCCGGAGCTGCGCCCTTTCTCACTGGTTCTCTCTTCTGCCGTTTTCCGTAGGACTCTCTTCTCTGACCTGAGTCTCCTTTGGAACTCTGCAGGTTCTA
+
BBBBBBBBFFFFGGGGGGGGGGHHGEFEHGHHHGGGGGGGGHHHHGGGEFGGHHHHHHHGGGGGGGGGGGGHHHHGGGGHFFHHGGGGGGGGGGHHHHHGHHGGHHHGHHGGHHGGGGGHHHHHHHHHHHGHHGGGGGHGHHGHHGGG0;BFFGGGGG?CBGGGGGFFFFFFFFFFFFFFFFFFFFFFFFFFFFFFFFFFFFFFFFFFFFFFFFFFFFFFFFFFFFFFFFFFFFFFFBFFFFFFFFFFFFF
@M05620:37:000000000-D9766:1:1101:12366:10374 1:N:0:31
ACCACACCTTCTACAATGAGCTGCGTGTGGCTCCCGAGGAGCACCCCGTGCTGCTGACCGAGGCCCCCCTGAACCCCAAGGCCAACCGCGAGAAGATGCCCAGGTGAGTGGCCCGCTACCTCTTCTGGTGGCCGCCTCCCTCCTTCCTGGCCTCCCGGAGCTGCGCCCTTTCTCACTGGTTCTCTCTTCTGCCGTTTTCCGTAGGACTCTCTTCTCTGACCTGAGTCTCCTTTGGAACTCTGCAGGTTCTA
+
CCCCCCCCFFFFGGGGGGGGGGHHGEGEHGHGHGGGGGGGGHHHHGGGEFGGHHHHHHHGGGGGGGGGGGGHHHHGGGGHGHHHGGGGGGDGGGHHHHHHHHHGHHHFHHFGHHGGGGGHHHHHHHHGH<AGHGGGGGHGHHGHHGGGGGGGGGGGGD@AFGGGGGFFAFFFFFFFFFFFFFFFFFFFFFFFFFFFFFFFFFFDD/BFFFFFFFFFFFFFFFFEFFFFFFFFFFFFFFFFFFFFFFFFFFF
@M05620:37:000000000-D9766:1:1101:4181:10375 1:N:0:31
ACCACACCTTCTACAATGAGCTGCGTGTGGCTCCCGAGGAGCACCCCGTGCTGCTGACCGAGGCCCCCCTGAACCCCAAGGCCAACCGCGAGAAGATGACAGGTGATGGGCCCGCTACCTCTTCTGGTGGCCGCCTCCCTCCTTCCTGGCCTCCCGCAGCTGCGCCCTCTCTTACTGGTGCTCCCTTCTGCCGTTGTCCGTAGGACTCTTCTCTCTTACGTGATGCGCCTTTGGAGCTCTTCAGTGTCTAG
+
CCCCCCCCFFFFGGGGGGGGGGHHGEGGHGHHHGGG?FGGGHHHHGGGEFGGFHHHHHHGGGGGGGGGGGGHHHHGGGGHGHHHHGGGGGGGGGHHHHGFH2/=??111??/>->-<A01F1<=G0<=CEC.<;DGGHC/GDG0</90::.;FG;.--;;9;;--;--.::;0;00:09/;:00.9BBFFF0@...;:9..;:.B:BB000;BFF00;B./9A/0;-;AD.00/0//9;00;BB0009;0;
@M05620:37:000000000-D9766:1:1101:4158:10382 1:N:0:31
ACCACACCTTCTACAATGAGCTGCGTGTGGCTCCCGAGGAGCACCCCGTGCTGCTGACCGAGGCCCCCCTGAACCCCAAGGCCAACCGCGAGAAGATGACCGGTGAGTGGCCCGCTCCCTCTTCTGGTGGCCGCCTCCCTCCTTCCTGGCCTCCCGGCGCTGCGCCCTTTCTCCCTGGTTCTCTCTTCTGCCGTTTTCCGTAGGACTCTCTTCTCTGACCTGAGTCTCCTTTGGAACTCTGCAGGTTCTAG
+
CCCCCCCCFFFFGGGGGGFGGGHHGGGECEHGHGGEFGGGGHHHHGGGGGGGHHHFHHHFGGGGGGGGGGGHGHHGGGGHGHHHHGGGGGB@GGHGHHGH2DC<A=FGGFFGHCFGG<CGHHHHHHHHHGHHGGGGGHGGGGGGBCFFGGGGGGGGG-;DFFDDFFFFFFFFF0FFFFFF;FFFFFF;BFFFFAFFFFFFF.AD:BBFFFFFFFFFF:;FFF;BFBFFF9FFFF0;F0;BFB0BFFF0;0:
@M05620:37:000000000-D9766:1:1101:20677:10386 1:N:0:31
AGTGCCAGCTCTCAATCGCACAGGGGACCCAGGGCCTGGCCCCTCCATCCAGAAAACCTATGACCTCACCCGCTACCTGGAGCACCAACTCCGCAGCTTGGCTGGGACCTATGTGAGTATCCAGCGTAGGAATCTGGGAGTTGGGGAGGAGTGAGGAGTTGGGGAAAGACAGTCCTAACCGTGGAGGGTTCTGGTAAATGATGGGGTGAGGAGGGGCTCTTTGGCTCCCACCAGTCCCCCTGTCTGGTCTA
+
AAAABFFFBFFFGGGGGGGFGGHGGGGGEGHHFFGGAFHHAHGEGGHHHHHHFHHFHGHHHHFHHHHHHHHGG>EGHHHHBGHHHHHHGHHHEGGFEGGHGHHGGGGHGHHHHHHFFHHHHFFHHCGGGGHHHHHGGHHGEHGFGGGGGGEFGDGHGGHHHGGGGGHHHHHHHHHHHFHGGGEGDFBG;CGGGF;FFGGGGGGGGGDFEFFFFFFFFFFEFFFFFFFFFFFFFFFFFFFFFFFFFFFFFFF
@M05620:37:000000000-D9766:1:1101:7801:10389 1:N:0:31
AGTGCCAGCTCTCAATCGCACAGGGGACCCAGGGCCTGGCCCCTCCATCCAGAAAACCTATGACCTCACCCGCTACCTGGAGCACCAACTCCGCAGCTTGGCTGGGACCTATGTGAGTATCCAGCGTAGGAATCTGGGAGTTGGGGAGGAGTGAGGAGTTGGGGAAAGACAGTCCTAACCGTGGAGGGTTCTGGTAAATGATGGGGTGAGGAGGGGCTCTTTGGCTCCCACCAGTCCCCCTGTCTGGTCTA
+
AAABCFFFCFFFGGGGGGGGGGHHGGGGGGHHGGGGGGHHHHGHGGGHHHHHHGHHHGHHHHHHHHHHHHHGGGGGHHHHHHHFHHGHGHHHGFGGGHHHGHHGGGHHGHHHHHHHHHHHHHHHHGEFGGHHHGHHHHHGGGHGGGGGGDEGHHHHHGHHHHGGGGHHHHGFHHHHHHHHGCEGDFGG9:AFGGFGGGGGGGGGGGFFFFFFFFFFFFFFFFFFFFFFFFFFFFFFFFFFFFFFFFFFFFB
@M05620:37:000000000-D9766:1:1101:20140:10401 1:N:0:31
ACCACACCTTCTACAATGAGCTGCGTGTGGCTCCCGAGGAGCACCCCGTGCTGCTGACCGAGGCCCCCCTGAACCCCAAGGCCAACCGCGAGAAGATGACAGGTGAGTGGCCCGCTACCTCTTCTGGTGGCCGCCTCCCTCCTTCCTGGCCTCCCGGCGCTGCGCCCTTTCTCACTGGTTCTCTCTTCTGCCGTTTTCCGTAGGACTCTCTTCTCTGACCTGCGTCTCCTTTGGAACTCTGCAGGTTCTAG
+
DDDDDDCCFFFFGFGGGGGGGGHHGGGEHGHHHGGGGGGGGHHHHGGGGGGGHHHHHHHGGGGGGGGGGGGHFHHGGGGHGHHHHGGGGGFGGGHHHHHHHHGHHDGHHGGHHGGGGGHHHHHHHHHHHGHHGFGGGHGHHGHHHHGGGGGGGGGGF-;DGFFFFFFFFFFFFFFFFFFFFFFFFFFFFFFFFDFFFFFFFFFFFFFFFFFFHHFFF0;FFF.@DFFFFFFHFFFFFFFFFFFFFFFFFFB
@M05620:37:000000000-D9766:1:1101:11715:10407 1:N:0:31
AGTGCCAGCTCTCAATCGCACAGGGGACCCAGGGCCTGGCCCCTCCATCCAGAAAACCTATGACCTCACCCGCTACCTGGAGCACCCACTCCGCAGCTTGGCTGGGACCTATGTGAGTATCCAGCGTAGGAATCTGGGAGTTGGGGAGGAGTGAGGAGTTGGGGAAAGACAGTCCTAACCGTGGAGGGTTCTGGTAAATGATGGGGTGAGGAGGGGCTCTTTGGCTCCCACCAGTCCCCCTGTCTGGTCTA
+
AA>AAFFFBFFFG4FGGGGCECHFGFEEGGHHAEEEGGHHHHGHGGHHHHHHGFFHHGHHHFGHHGHHHHHGG/EEHHHG2FGHHH1?EGHGEGFGEHGHGHHGGGHHGHHHHHHHHHHHHHHHHGGGGGFHHHHHHG0<EGHHGGGGGDCGHEGG0EHHHHGGEEHHBGGHHHHHHHHGGGGGEEGGDGGGGGFGGGGGGGGGGFDFEFFFFFFFFFFFFFFFFFFFFFFFFFFFFFFFFFFFFFFFFFB
@M05620:37:000000000-D9766:1:1101:13747:10409 1:N:0:31
AGTGCCAGCTCTCAATCGCACAGGGGACCCAGGGCCTGGCCCCTCCATCCAGAAAACCTATGACCTCACCCGCTACCTGGAGCACCAACTCCGCAGCTTGGCTGGGACCTATGTGAGTATCCAGCGTAGGAATCTGGGAGTTGGGGAGGAGTGAGGAGTTGGGGAAAGACAGTCCTAACCGTGGAGGGTTCTGGTAAATGATGGGGTGAGGAGGGGCTCTTTGGCTCCCACCAGTCCCCCTGTCTGGTCTA
+
AAAAAFFFBFFFGFGFGGGCFCHGGGGEEGHH2BEGFGHHCGGFGGHHHHHHFHFGHGHHGGFHHGGHHHHGF>EFHHDG?FGHHH11?GHHFGGCEHGHGHHGGGHHGHHHHHHHHHHHHHFHHGGGGGHHHHHHHH0FGHHHGG.AD?CGHDGHCEH<GGGG:ACG/GGHHHHGCGHHGGGGAEEGGGGGGGGGGGGGFGFGGGFFFFFFFFFCDFFFFFFFFFFFFFFFFFFFFFFFFFFFFFFFFFB
@M05620:37:000000000-D9766:1:1101:19110:10417 1:N:0:31
GAGGCTGCTTTGGAGAAACTCATAGATTACTGCAACAGTTCCCCCTAGACCTGGAAAAGTTTCTTGCCTGGCTTACAGAAGCTGAAACAACTGCCAATTGGATGCTACCCGTAAGGAAAGGCTCCTAGAAGACTCCAAGGGAGTAAAAGAGCTGATGAAACACTGGCAAGTAAGTCAGGCATTTCCGCTTTAGCACTCTTGTGGATCCAATTGAACAATTCTCAGCATTTGTACTTGTAACTGACAAGCCA
+
A3AABA4AFFFFGGBFBBGGGGHHHHHHGHHHHHFFHHFGHHHHGGGHFHHHHHGHH2BBFGHHHGHHHHHHHGHHBGGGHHHGHDGHHFGHHHHHBGHHHHHHHHHHHHGG>?FE3GHHHHHHGGFHHHHHHHHHG3BFGEGGB1B2GGHGHHEGHDHHHH0FGHH0GGGHFHHHHHGHHHHHHHGGGGGHHHGHHHHHHGHGHHHHHHHHHFFHH/GHHHHHGHHGHFHHFGGGGFFGGGGGGG0FEGB
@M05620:37:000000000-D9766:1:1101:28591:10417 1:N:0:31
ACCACACCTTCTACAATGAGCTGCGTGTGGCTCCCGAGGAGCACCCCGTGCTGCTGACCGAGGCCCCCCTGAACCCCAAGGCCAACCGCGAGAAGATGACCGGGGAGTGGCCCGCTCTCTCTTCTGGGGGCCGCCTCCCTCCTTTCTGGCCTCCCGGAGATGCGCCCTTTCTCACTGGGTCTCTCTTCTGCCGTTTTCCGTAGGGGTCTCTTCTCTGACCTGAGTCTCCCTTGTGACTCTGTCGGTTCTAG
+
AAA1AAAAFFFFGGGGGG1BGFHHGFCAAAGHGFFA0EEEEHHHHGGGCAFGHHGFHHHEGGGGGGGGGGGHFHHGGGGHAGGHHGGCGC/>CFHFBHEGCC//<-A>G..><<<<-.<0CHECG00/:----;-.;9A/CA/0;;000/9/A-A-9-9-9//;B-@-9B/;F/B/9--;;BFFFFB/;9//-9-;E/9-/---9-9;FFFBBFBF///:/-/;9/;B/99BB/////;B///;;---;99
@M05620:37:000000000-D9766:1:1101:12338:10419 1:N:0:31
GAGGCTGCTTTGGAAGAAACTCATAAATTACTGACACAGGACCCCCTGAACACGTAACCGTTTCTTGCCTGGCTGACAGAATCTCGCACAACTTCCCCTTGGATGCTACCCGTAAGGAACGGCTCCTAGAAGACTCCCAGGGCGTCACAGCGCTGCTGCACCACTGGCACGTCAGTCAGGCCTTTCCGCTTTCGCACTCTTGTGGATCCCATTGAACCATTCTCAGCATTTGTACTTGTACCTGACACGCC
+
AAAAAAFAFFFFGGGGGGGGG1BAD3DD3B1AD3BFFG0000B00A/B01B10A0BAAFFA/012111AB1/BFAG0110B1BF10/>>>>EC1BB00F0G11F10BG1BG/?//FGFH0//>BEGHFD11B1BGHHA<FCC/AC?</1?/>AFGCGH10/<..=CGHC0<GC..<CGHHG.;GHHHGGGGG0;EBGGGGGGGGGEGGG/0=FG00:-AFFFFF/FFFFFFFFFFFFFFB/BFFFF//;@E
@M05620:37:000000000-D9766:1:1101:16823:10423 1:N:0:31
AGTGCCAGCTCTCAATCGCACAGGGGACCCAGGGCCTGGCCCCTCCATCCAGAAAACCTATGACCTCACCCGCTACCTGGAGCACCAACTCCGCAGCTTGGCTGGGACCTATGTGAGTATCCAGCGTAGGAATCTGGGAGTTGGGGAGGAGTGAGGAGTTGGGGAAAGACAGTCCTAACCGTGGAGGGTTCTGGTAAATGATGGGGTGAGGAGGGGCTCTTTGGCTCCCACCAGTCCCCCTGTCTGGTCTA
+
BCBABFFFCFFFGGGGGGGGGGHHGGGGGGHHGGGGGGHHFHGHGGHGHHHHGHHHHGHHHHGHHHHHHHHGGFGGHEFHFGHHGHHHGGHGGGGGGHFHGHHGGGHHGHHHHHHHHHHHHHHHHGGGGGHHHHHHHHHGGHHHGGGGGGGHHHHHFGHHHHGGGGHHHHGHHHHHHHHHGGGGGGGGCFGGGGGGGGGGGGGGGGFFFFFFFFFFFFFFFFFFFFFFFFFFFFFFFFFFFFFFFFFFFFF
@M05620:37:000000000-D9766:1:1101:7814:10426 1:N:0:31
GAGGCTGCTTTGGCAGAAACTCATAGATTACTGCAACAGTTCCCCCTGGACCTGGAAAAGTTTCTTGCCTGGCTTACAGACGCTGACACAACTGCCAATTGGATGCTACCCGTAAGGAAAGGCTCCTAGCAGACTCCAAGGGAGTAAAAGAGCTGATGAAACAATGGCCCGTCAGTCAGGCATTTCCGCTTTAGCACTCTTGTGGATCCCATTGAACAATTCTCAGCATTTGTACTTGTACCTGACAAGCC
+
>1>>>>FAFFBFG1FEAGGBFGGHHFADGBGHDF1AFGGDFGHHHGEGHGGGHHHBF10BBDGGGDDFGHHBFBB1FGBG0EEEEE01BBFBFG1FCGGGHH1GHHHHHHHGG?EGHFH0>FGHHGHFG1BF<GHHHB1B?C/CE0122F/FGHH1FHDH1FF/?GHH0/>C..<>GHHHH.CHHHHGGGGG0CHGHHGHHHHHGHHHH/0<FGBFFFGGGGGGFGGGGGGGGFGGGGGF0CFGGGGGFGG
@M05620:37:000000000-D9766:1:1101:15227:10438 1:N:0:31
AGTGCCAGCTCTCAATCGCACAGGGGACCCAGGGCCTGGCCCCTCCATCCAGAAAACCTATGACCTCACCCGCTACCTGGAGCACCAACTCCGCAGCTTGGCTGGGGGGGAATCTGGGAGTTGGGGAGGAGTGAGGAGTTGGGGAAAGACAGTCCTAACCGTGGAGGGTTCTGGTAAATGATGGGGTGAGGAGGGGCTCTTTGGCTCCCACCAGTCCCCCTGTCTGGTCTATCTCCTGCCCTTAGATCGGA
+
A3>AAFFFBFFFGGGGGGGGGGHGFGGGGGHHGGGGGEHGFHGHGGGHFHHGHHGHHGFHHHHHHHHHHHHGGGEGHHHGHHHHHHHHGFHHGGGGGHHHGHHGGGGCCCFDFFFFFFFE;BFFA;ADFFFFFBBFFDBFFFFFFFFFFFFFFFFFFFFFFDFFFEFF.;;FFF9BFFFFFFFFFFADFF./DF>;DDFFFFFFFBFFFFFFFFFFFFFFFEBFBBF/;BFBFBFFFBBFABF//9;FEFD
@M05620:37:000000000-D9766:1:1101:11628:10438 1:N:0:31
AGTGCCAGCTCTCAATCGCACAGGGGACCCAGGGCCTGGCCCCTCCATCCAGAAAACCTATGACCTCACCCGCTACCTGGAGCACCAACTCCGCAGCTTGGCTGGGACCTATGTGAGTATCCAGCGTAGGAATCTGGGAGTTGGGGAGGAGTGAGGAGTTGGGGAAAGACAGTCCTAACCGTGGAGGGTTCTGGTAAATGATGGGGTGAGGAGGGGCTCTTTGGCTCCCACCAGTCCCCCTGTCTGGTCTA
+
AAAABFFFCFFFF4FGGFFGEGBGFCGGGGHHGGGGGGEHHHEHGGBFHHHGFBGHHGGHHHHHHGGFGHHGGGCGHHGFGGG?EHCGGHHHGFECGGHHGGHGGGGHGHHHHHHFHFHHHHHHHGCECFHHHHHHHHGGAGHHGGEGGGGHHFHHFDGHHHGGFGGHFHHGCCHHHHHHFECCDEGA:9CFGG0CFGBFFBFGGGFF9FFFDFFFFFFFFFFFFFFFEB.DEFFFFFFFFFFFFFFB;9B
@M05620:37:000000000-D9766:1:1101:19110:10440 1:N:0:31
GAGGCTGCTTTGGAGAAACTCATAGATTACTGCAACAGTTCCCCCTAGACCTTGAAAAGTTTCTTGCCTGGCTTACAGAAGCTGAAACAACTGCCAATTGGATGCTACCCGTAAGGAAAGGCTCCTAGAAGACTCCAAGGGAGTAAAAGAGCTGATGAAACAATGGCAAGTAAGTCAGGCATTTCCGCTTTAGCACTCTTTTGGATCCAATGGAACAATTCTCAGCACTTGTACTTGTAACTGACAAGCCA
+
AAAA>AC>CDBDFA444FBAF4DFHDDD5BGGG44F2BAD5DFGGF2F3BFF3BBBB5FAFGHHHGEFGHGFFGBBDG5B3BFG33BGFHFB?FG3@BBFGEGFBBGHGF>?>EBBGFGGFFFGGHFBFH3F3GHHFGE?A/??BFBGBFC2GGF@2>DFH<G@<@GHHGF?GH@FHFFG??<>G1>EDC.1=1>D<GGH0==-<DGFHGH//<:/;C:0;::C0/:.<:;0;CFG0;CFFB00;;B9.9/
@M05620:37:000000000-D9766:1:1101:5266:10454 1:N:0:31
ACCACACCTTCTACAATGAGCTGCTTGTGGCTCCCGAGGAGCACCCCGTGCTGCTGACCGAGGCCCCCCTGAACCCCAAGGCCAACCGCGAGAAGCTGAACCCAGGTGAGTGGCCCGCTACCTCTTCTGGTGGCCGCCTCCCTCCTTCCTGGCCTCCCGGCGCTGCGCCCTTTCTCACTGGTTCTCTCTTCTGCCGTTTTCCGTAGGACTCTCTTCTCTGTCCTGAGTCTCCCTTGGAACTCTGCAGGTTC
+
AAAAAAAAF@CFGGEBBGGAFABB1D1GAEGA1AFCAECGEG/FHGEEGG?/1AFGHHHGC>/>FEEGGGGBHGEGGGEG/?GGEFG/EECC//F1?CF?F<?F/<?F1?GE?/?FACC@C<1>D0GFHHDG.GG<C-C.:CHHGCF0F9;/.AF.;E?---9@@B-99@-9BFBB/;/9-:BF9/9:B/B9BBF@-;F-;FF/-:-;9FFBF9/;FFF//;;/9/-B9//B/;B-//;FFFFFF/F--;/
@M05620:37:000000000-D9766:1:1101:9284:10456 1:N:0:31
ACCACACCTTCTACAATGAGCTGCGTGTGGCTCCCGAGGAGCACCCCGTGCTGCTGACCGAGGCCCCCCTGAACCCCAAGGCCAACCGCGAGAAGATGAACCCAGGTGAGTGGCCCGCTACCTCTTCTGGTGGCCGCCTCCCTCCTTCCTGGCCTCCCGGAGCTGCGCCCTTTCTCACTGGTTCTCTCTTCTGCCGTTTTCCGTAGGACTCTCTTCTCTGACCTGCGTCTCCTTTGGAACTCTGCAGGTTC
+
BBB?ABBBFFFFGGGGFGGDG5GGGEEEGAGHFGGFGGGGGHHHHGGGFGGGHHHHHHHGGGGGGEGGGGGGHFHGGGGHEGHHHGGEGGGGCGGHDHHHHHGGHGGHHHHHGGHHGGGGGHHHHHHHHHHHGHHGGGGGHGHHGGGGGGGGGGGGGGGG-ABGGGBBFBBFFFFFFFFFFFFFFFFFFFFFFFFB9DFFFFDFFFFFFFFFFFFFFFFFBFFFF.;;@DFFFFFFFFFFFFFFF9FFFF/
@M05620:37:000000000-D9766:1:1101:11619:10456 1:N:0:31
AGTGCCAGCTCTCAATCGCACAGGGGACCCAGGGCCTGGCCCCTCCATCCAGAAAACCTATGACCTCACCCGCTACCTGGAGCACCAACTCCGCAGCTTGGCTGGGACCTATGTGAGTATCCAGCGTAGGAATCTGGGAGTTGGGGAGGAGTGAGGAGTTGGGGAAAGACAGTCCTAACCGTGGAGGGTTCTGGTAAATGATGGGGTGAGGAGGGGCTCTTTGGCTCCCACCAGTCCCCCTGTCTGGTCTA
+
BCABBFFFCFFFGGGGGGGGGGHHGGGGGGHHFFGGGGHHHHGHGGHHHHHHHFHHHGHHHHHHHHHHHHHGGEEGHBGHEGHHHHHEFHHHGGGGGHGHGHHGGGGHGHGHHHHHHHHHHHHHHGGGGGHHHHHHHHHGGHHHGGGGGGEHHEHHFGHHHHGGGGHHHHHHHGHHHHHHGGGGDEGGCFFGGGGGGGGGGGGGGGFFFFFFFFFFFFFFFFFFFFFFFFFFFFFFFFFFFFFFFFFFFFF
@M05620:37:000000000-D9766:1:1101:6692:10459 1:N:0:31
AGTGCCAGCTCTCAATCACACAGGGGACCCAGGGCCTGGCCCCTCCATCCAGAAAACCTATGACCTCACCCGCTACCTGGAGCACCAACTCCGCAGCTTGGCTGGGACCTATGTGAGTATCCAGCGTAGGAATCTGGGAGTTGGGGAGGAGTGAGGAGTTGGGGAAAGACAGTCCTAACCGTGGAGGGTTCTGGTAAATGATGGGGTGAGGAGGGGCTCTTTGGCTCCCACCAGTCCCCCTGTCTGGTCTA
+
AA>AAFFFAFFFGBGGF1GFGGHGGGGGGGHHGEGEFGHHGHGHGGHHHGHHHGHGHGHHGGGHHGHHHGHGGEGGHHHHFGHHHHGHFHHGGGGGEHHHGHHGGGHHGHHHHHHHHHHHHHHHHGEBCFBGHHHHHH0FGHGHGGCCCCCFHBGHCFHFHFGGEGHHHHHHHHHHGHFHCEGGBGGGEGGGGG9FFGGGGGGFGGG@FFFFFF?@@@FFFFFFFFFFFFFFFFFFFFFF@FFFFFFFFFF
@M05620:37:000000000-D9766:1:1101:10912:10474 1:N:0:31
ACCACACCTTCTACAATGAGCTGCGTGTGGCTCCCGAGGAGCACCCCGTGCTGCTGACCGAGGCCCCCCTGAACCCCAAGGCCAACCGCGAGAAGATGAACCCAGTGGAGTGGCCCGCTACCTCTTCTGGGGGCCGCCTCCCTCCTTCCTGGCCTCCCGGAGCTGCGCCCTTTCTCACTGGTCTTCTCTTCTGCCGTTTTCCTTAGGACTCTCTTCTCTGCCCTGGTCCTCCTTTGGAACTCTGCGGGTCC
+
CCCCCCCCFFFFGGGGGGGGGGHHGGGEGGHGHGGGGGGGGHHHHGGGGGGGHHHHHHHGGGGGGGGGGGGHHHHGGGGHGHHHHGGGGGGGGGHHHHH2FG/FG11?1/1?/?G.--<-A/00<000<0/<:A--;-.;E./C.C0C/0C/C.0;EAD:---:00-;A-:F000:000;/;000000;0990;0-ADFAF0000;000//00;00090009.09.0000;/;F09/:BB09900-;-C-.
@M05620:37:000000000-D9766:1:1101:11410:10493 1:N:0:31
GAGGCTGCTTTGGAAGAAACTCATAGATTACTGCAACAGTTCCCCCTGGACCTGGAAAAGTTTCTTGCCTGGCTTACAGAAGCTGAAACAACTGCCAATTGGATGCTACCCGTAAGGAAAGGCTCCTAGAAGACTCCAAGGGAGTAAAAGAGCTGATGAAACAATGGCAAGTAAGTCAGGCATTTCCGCTTTAGCACTCTTGTGGATCCAATTGAACAATTCTCAGCATTTGTACTTGTAACTGACAAGCC
+
BABBBAFBFFFFGG5GGFGGGGGHHHHHHHHHHHHGCGHAGHHHHGEGGGHHHFGH3GFGHHHHHHFHHGHGHHHHHHHHHHHHHHGHHHEGHHHHFFHHHE3FGHHHHHHGGGGHHGHFHFHGHGHHHHHBEFH3EFGHEGHG/FGHHFAGF2C2FGHHHFFHHHH?FGEFGHFFHH<FFFGHFGB>A?<FEHHGH<<GGDGFFBGGGGHGHHFHHHGHHBGGHEGHGHCF9;FFFE0C0CFFBF0FFGG
@M05620:37:000000000-D9766:1:1101:8418:10495 1:N:0:31
AGTGCCAGCTCTCAATCGCACAGGGGACCCAGGGCCTGGCCCCTCCATCCAGAAAACCTATGACCTCACCCGCTACCTGGAGCACCAACTCCGCAGCTTGGCTGGGACCTATGTGAGTATCCAGCGTAGGAATCTGGGAGTTGGGGAGGAGTGAGGAGTTGGGGAAAGACAGTCCTAACCGTGGAGGGTTCTGGTAAATGATGGGGTGAGGAGGGGCTCTTTGGCTCCCACCAGTCCCCCTGTCTGGTCTA
+
ABAACFFFCFFFGGGGGGGGGGHHGGGGGGHHGGGGGGHHHHGHGGHHHHHHHHHHHGHHHHHHHHHHHHHGGFFGHHHHHHHHHHHHGHHHGGGGGHHHGHHGGGHHGHHHHHHHHHHHHHHHHGGGGGHHHHHHHHHGGHHHGGGGGGEGHFHHFGHHHH-CEDHGFHHHHHHHHHHHGGGGDEGGDGGGGGGGGGGGGGGGGGFFFFFFFFFFFFFFFFFFFFFFFFFFFFFFFFFFFFFFFFFFFF/
@M05620:37:000000000-D9766:1:1101:11393:10500 1:N:0:31
GCGGCTGCTTTGGCAGAAACTCATAGATTACTGCCACAGTTCCCCCTGGACCTGGAACCGTTTCTTGCCTGGCTTACAGAAGCTGCCACAACTGCCAATTGGATGCTACCCGTCCGGAACGGCTCCTAGCAGACTCCAAGGGCGTCACAGAGCTGCTGAACCACTGGCACGTCAGTCAGGCATTTCCGCTTTAGCACTCTTGTGGATCCAATTGAACAATTCTCAGCATTTGTACTTGTACCTGACAAGCC
+
>1>A>1>>FFDBF1BAA0BBGGFHBADFG1BGDF0BB0BADFHHHGAF/BBFGH0BF1AEBFHGFFGGHHHFGFG1BGFF1FFFB10@BBFEHHHH1@GHHHHHHHHHHHHGG//>EEE///BCGGHGH1BF0@GHH1<<CE/AC/?/1>1>GHH1FH1F1F0.<GHHB0CHA..CGGHHH.CGHHHGGGGG0CFFGGGGGGGGGGGGG00CFG00;09CFGGG0BF;FFFFFFFFFFFB9FFFFF;/;EF
@M05620:37:000000000-D9766:1:1101:6332:10513 1:N:0:31
AGTGCCAGCTCTCAATCGCACAGGGGACCCAGGGCCTGGCCCCTCCATCCAGAAAACCTATGACCTCACCCGCTACCTGGAGCACCAACTCCGCAGCTTGGCTGGGACCTATGTGAGTATCCAGCGTAGGAATCTGGGAGTTGGGGAGGAGTGAGGAGTTGGGGAAAGACAGTCCTAACCGTGGAGGGTTCTGGTAAATGATGGGGTGAGGAGGGGCTCTTTGGCTCCCACCAGTCCCCCTGTCTGGTCTA
+
>>AABFBFBFFFG4BFGAFFAEBFBAFGGGDGGGGEFBFFHHGHGGBFHHFFHBFHHGHHHBAGGF@BFGHGGG?EFHGBFGB?BF1?EGHHGEEEGGHHGHH/??FGFGHHHHHHHBGGHHFFHGBBBBGFHFGHGGGG?<GFFFEG@FGHFFHHG<GHHHGCEDEHFHHHGGHHFHHHG:ADDGGG;9CFGG;CFGBFFBFGGGFFEFFFDFCFF9EFFFFFFFFFFFFFFABFFFFDFEFFFFFFBB9
@M05620:37:000000000-D9766:1:1101:20497:10516 1:N:0:31
AGTGCCAGCTCTCAATCGCACAGGGGACCCAGGGCCTGGCCCCTCCATCCAGAAAACCTATGACCTCACCCGCTACCTGGAGCACCAACTCCGCAGCTTGGCTGGGACCTATGTGAGTATCCAGCGTAGGAATCTGGGAGTTGGGGAGGAGTGAGGAGTTGGGGAAAGACAGTCCTAACCGTGGAGGGTTCTGGTAAATGATGGGGTGAGGAGGGGCTCTTTGGCTCCCACCAGTCCCCCTGTCTGGTCTA
+
ACBABFFFCFFFGGGGGGGGGGHHGGGGGGHHGGGGGGHHHHGHGGHHHHHHHHHHHGHHHHHHHHHHHHHGGGGGHHHHHHHHHHGHGHHHGGFGGHHHGHHGGGHHGHHHHHHHHHHHHHHHHGGGGGHHHHHHHHGGGHHHGGGGGGGHHHHHHGHHHHGGGGHHHHHHHHHHHHHHGGGGGGGGEGGGGGGGGGGGGGGGGGFFFFFFFFFFFFFFFFFFFFFFFFFFFFFFFFFFFFFFFFFFFFF
@M05620:37:000000000-D9766:1:1101:6319:10530 1:N:0:31
AGTGCCAGCTCTCAATCGCACAGGGGACCCAGGGCCTGGCCCCTCCATCCAGAAAACCTATGACCTCACCCGCTACCTGGAGCACCAACTCCGCAGCTTGGCTGGGACCTATGTGAGTATCCAGCGTAGGAATCTGGGAGTTGGGGAGGAGTGAGGAGTTGGGGAAAGACAGTCCTAACCGTGGAGGGTTCTGGTAAATGATGGGGTGAGGAGGGGCTCTTTGGCTCCCACCAGTCCCCCTGTCTGGTCTA
+
AA>AADFFBFFFGAGGGFGGGGHHGGGGFFHGAEGGGFHHGHGHGGHHGGHHHHHHHGGHHGHHHHHHHHHGGEEGHHHHBGHHFH1?EGHGGGGGEHFGGHHGGGHHGHHHHFFHHHHHHHHGHGGDGFHDGHHHHHCFGHHGFF.CG.>GH0DGCGHHHHGGGD.CCFBGHHHHHFHHGGGG9EGGEFGGGGGFGGGGFGGGGGDFFFFFFFFFFFFFFFFFFFFFFFFFFFFFFFFFFFFFFFFFFFF
@M05620:37:000000000-D9766:1:1101:15878:10535 1:N:0:31
GAGGCTGCTTTGGAAGAAACTCATAGATTACTGCAACAGTTCCCCCTGGACCTGGAAAAGTTTCTTGCCTGGCTTACAGAAGCTGAAACAACTGCCAATTGGATGCTACCCGTAAGGAAAGGCTCCTAGAAGACTCCAAGGGAGTAAAAGAGCTGATGAAACAATGGCAAGTAAGTCAGGCATTTCCGCTTTAGCACTCTTGTGGATCCAATTGAACAATTCTCAGCATTTGTACTTGTAACTGACAAGCC
+
ABBCABFCFFFFGGGGGGGGGGHHHHHHHHHGHHGHHHHHHHHHHGGGHHHHHHHHFFHHGHHHHHHHHHHHHHHGHHHHHHHHHFFHHHHHHHHHHHHHHBGHHHHHHHHGGGGHHHHHHHHHHGHHHHHGHGHHHHHHGFHGCFGHHHGHGHHHHHHHHFGHHHHHHHGGHHHFGHFHHHHHHHGGGGGGGHHGHHFHHGGHGHGHHHHFGHHHHHHHHGHHHHHFHHHGFFFGGFFGGGGGGGGGGGG
@M05620:37:000000000-D9766:1:1101:4879:10535 1:N:0:31
ACCACACCTTCTACAATGAGCTGCGTGTGGCTCCCGAGGAGCACCCCGTGCTGCTGACCGAGGCCCCCCTGAACCCCAAGGCCAACCGCGAGAAGATGACCGGTGAGTGGCCCGCTCCCTCTTCTGGTGGCCGCCTCCCTCCTTCCTGGCCTCCCGGAACTGCGCCCTTTCTCACTGGTTCTCTCTTCCGCCGTTTTCCGTAGGACTCTCTTCTCTGACCTGAGTCTCCTTTGGCACTCTGCAGGTTCTAG
+
AAA>AAABFFFFFGGDFGGFF5FEEEEGA?GHFGGE2AE?2GGHHGGGAAEE5BBFGHHGEE0EEE>EGGGGHFEEGGGFEGHFFFGEGCGC?/G<1<1F1>/AD/F1F/FHH?@@-CG/<<GHF<G=GAGH?@CGGEFGFFBF;;;0:FFGGGGD@=--00099DBBFFFFB//9BFBFFFFFFBF;/9;D=;:BAFFFFADF/;BFFB/FFF//B99BFF9./;B/BFFFFBB9/.:9/B/;A9:/9BB
@M05620:37:000000000-D9766:1:1101:13452:10546 1:N:0:31
ACCACACCTTCTACAATGAGCTGCGTGTGGCTCCCGAGGAGCACCCCGTGCTGCTGACCGAGGCCCCCCTGAACCCCAAGGCCAACCGCGAGAAGATGCCCAGGTGAGTGGCCCGCTACCTCTTCTGGTGGCCGCCTCCCTCCTTCCTGGCCTCCCGGAGCTGCGCCCTTTCTCACTGGTTCTCTCTTCTGCCGTTTTCCGTAGGACTCTCTTCTCTGACCTGAGTCTCCTTTGGAACTCTGCAGGTTCTA
+
BBBABBAAFFFFGGGGGGGFFEGFGBEEGEHHHGGGGGGGGHHHHGGGEFGEHHHHHHHGGGGGGGGGGGGHHHHGGGGHGHHHHGGGGGGGGGHHHHHHHHHGHHHHHGGGHHGGGGGHHHHHHHHHHHGHHGGGGGHGHHGHHGGGGGGGGGGGGG9DFGGGGGFFFFFFFFFFFFFFFFFFFFFFFFFFFDFFFFFFFFFDFFFFFFFFFFFFFFFFFFFFFFFFFFFFFFFFFFFFFFFFFFFFFFB
@M05620:37:000000000-D9766:1:1101:12123:10559 1:N:0:31
AGTGCCAGCTCTCAATCGCACAGGGGACCCAGGGCCTGGCCCCTCCATCCAGAAAACCTATGACCTCACCCGCTACCTGGAGCACCAACTCCGCAGCTTGGCTGGGGGGGAATCTGGGAGTTGGGGAGGAGTGAGGAGTTGGGGAAAGACAGTCCTAACCGTGGAGGGTTCTGGTAAATGATGGGGTGAGGAGGGGCTCTTTGGCTCCCACCAGTCCCCCTGTCTGGTCTATCTCCTGCCCTTAGATCGGA
+
A?>AAFFFBFFFGGGGGGGGGGHHGGGGGGHHGGGGGFHHHHGHGGHHHHHHHHGHHGHGHGHHHHGHHHHGGEFGHGHHHHHHGHGHGHGHGGGGGHHHGHHGGGGGGFFDFFFFFFFFFFFFAFADF.AFF9FF/:;FFFFAADFFFFFFFFFFFFFFFFFFDEFFAFFFFFFFFFFFBFFFFFDF.;9/DDFFFFFFFFFFFFFFFFFF?FFFFFFFFFFFFFF;BFFFFFFFFFFFFFFFFFFFFFF
@M05620:37:000000000-D9766:1:1101:19982:10572 1:N:0:31
ACCACACCTTCTACAATGAGCTGCGTGTGGCTCCCGAGGAGCACCCCGTGCTGCTGACCGAGGCCCCCCTGAACCCCAAGGCCAACCGCGAGAAGATGACAGGTGAGTGGCCCGCTACCTCTTCTGGTGGCCGCCTCCCTCCTTCCTGGCCTCCCGGCGCTGCGCCCTTTCTCACTTGTTCTCTCTTCTGCCGTTTTCCGTAGGACTCTCTTCTCTGCCCTGCGTCTCCTTTGGAACTCTGCAGGTTCTAG
+
DDDDDDDCCFFFGGGGGGGGGGHHGEGEFGHFGFGGGGEGDHHHHGGGEFGGHHGHHHHGGGGGGGGGGGCGFHHGGAEHGHHHHGGGGGCGGGHGHHEGFBE=F1?F1FFHH->@-AG<DDGD00<0<AFH?@A.:CG//C/GFH00/FFBAEG.:?-A@-A>AFF-FF0000;00:0;BFFFFFFBBFFFADFFFFF?B.;DFB9B9B0BBFB;B0;A0;ADA9.FFBBF09;FF0BB9BFBF.BFB::
@M05620:37:000000000-D9766:1:1101:22907:10596 1:N:0:31
ACCACACCTTCTACAATGAGCTGCGTGTGGCTCCCGAGGAGCACCCCGTGCTGCTGACCGAGGCCCCCCTGAACCCCAAGGCCAACCGCGAGAAGATGAACCCAGGTGAGTGGCCCGCTACCTCTTCTGGTGGCCGCCTCCCTCCTTCCTGGCCTCCCGGCGCTGCGCCCTTTCTCACTGGTTCTCTCTTCTGCCGTTTTCCGTAGGACTCTCTTCTCTGACCTGCGTCTCCTTTGGAACTCTGCAGGTTC
+
CCDDDDDDFFFFGGGGGGGGGGHHGGGGHGHHHGGGGGGGGHHHHGGGGGGGHHGHHHHGGGGGGGGGGGGHHHHGGGGHGHHHHGGGGGGGGGHHHHHHHHDFGGHH1FHHGFFGFGG-AHHHHHHHHHHHFFHFGGGGHGHHGGGGGGGGGGGGGGGG-BFFFFFFFFFFFFFHFFFFFFFFFFFF<FFFFFFFFFFFFBDF<.<FFFFFFFFFFFFF0BBFF.<DFBFFFFFFFFFFFFFFF:BFAFB
@M05620:37:000000000-D9766:1:1101:6451:10626 1:N:0:31
ACCACACCTTCTACAATGAGCTGCGTGTGGCTCCCGAGGAGCACCCCGTGCTGCTGACCGAGGCCCCCCTGAACCCCAAGGCCAACCGCGAGAAGATGCCCAGGTGAGTGGCCCGCTACCTCTTCTGGTGGCCGCCTCCCTCCTTCCTGGCCTCCCGGAGCTGCGCCCTTTCTCACTGGTTCTCTCTTCTGCCGTTTTCCGTAGGACTCTCTTCTCTGACCTGAGTCTCCTTTGGAACTTCAGGTTCTCGA
+
CDDDCCC>CFFFGGFGGGBGGGHHGGGAAEHFGBFE?EFEGHGHHGGFEEEGGHGHGHHEFCGFGGGGGGGHFHHGGGGHGHHHHGGGGG>CGGHGHHHHHHHGGHGHHHGGHHGGG?FHHHHHHHHHHHGHHGGGGGHGHHGHGGGGGGGGGGGGGG-;CFFGGGFFFFFFFFFFFFFFFFFFHFFFFFFFFFFFFFFFFFFFFFFFFFFFFFHFFFFFFFFFFFF0;FFFFFFFFFFFF0;F;F9;:A0
@M05620:37:000000000-D9766:1:1101:11628:10626 1:N:0:31
ACCACACCTTCTACAATGAGCTGCGTGTGGCTCCCGAGGAGCACCCCGTGCTGCTGACCGAGGCCCCCCTGAACCCCAAGGCCAACCGCGAGAAGATGCCCAGGTGAGTGGCCCGCTACCTCTTCTGGTGGCCGCCTCCCTCCTTCCTGGCCTCCCGGAGCTGCGCCCTTTCTCACTGGTTCTCTCTTCTGCCGTTTTCCGTAGGACTCTCTTCTCTGACCTGAGTCTCCTTTGGAACTCTGCAGGTTCTA
+
BBB?ABBBFFFFGGGGGGGFGEHHGEEEHEHHFGGGGGGGGHHHHGGGGGGGHHHHHHHGGGGGGGGGGGGHHHHGGGGHGHHHHGGCGGGGGGFHHHHHHHHGHHHHHHGGHHGGGGGHHHHHHHHGGBEHHGGGGGHGHHGHHGGGGGGGGGGGGG?FCGGGGGFFFFFFFFFFFFFFFFFFFFFFFFFFFFDFFFFFFFFFFFFFFFFFFFFFFFFFFFFFFFFFFFFFFFFFFFFFFFFFFFFFFFB
@M05620:37:000000000-D9766:1:1101:5594:10627 1:N:0:31
AGTGCCAGCTCTCAATCGCACAGGGGACCCAGGGCCTGGCCCCTCCATCCAGAAAACCTATGACCTCACCCGCTACCTGGAGCACCCACTCCGCAGCTTGGCTGGGACCTATGTGAGTATCCAGCGTAGGAATCTGGGCGTTGGGGCGGAGTGCGGAGTTGGGGAAAGCCAGTCCTAACCGTGGAGGGTTCTGGTAAATGATGGGGTGAGGAGGGGCTCTTTGGCTCCCACCAGTCCCCCTGTCTGGTCTA
+
AA>>ADFFBFFFG4BBFAFFEGHGFABEEBFGFEGAFFGHHHGHGGHHHFFGHHEBGGHHBBFGHBFGHHHEF>EFHHGF?BGGGH1EEGHB?E/E>FBFEHHGGGHHGHHHHHGFHHFHHHHHHGD?BCFGHHEHEH/>CFGHG?.<D:ACA0;@-;;FFFGG..99/./;FFFFFFFFCFFF.AABDFFFFFFFFFFFFFFFFFDFFFFBAFFFF;EFFFFFF/BEFFFFFFFFFFFFAFFFFFF/;FB
@M05620:37:000000000-D9766:1:1101:24159:10628 1:N:0:31
GAGGCTGCTTTGGAAGAAACTCATAGATTACTGCAACAGTTCCCCCTGGACCTGGAAAAGTTTCTTGCCTGGCTTACAGAAGCTGAAACAACTGCCAATTGGCTGCTACCCGTAAGGAAAGGCTCCTAGAATACTCCAAGGGAGTAAAAGAGCTGATGAAACAATGGCAAGTAAGTCAAGCATTTCCGCTTTAGCACTCTTGTGGATCCAATTGAACAATTCTCAGCATTTGTACTTGTAACTGACAAGCC
+
>3AB>>C>BBD4GB5BBGBBFGHHHCGDFGBEF54BBGBFGDABBBAA2BABFGEF332BBDFDFHHBBBBBFFH3BBBGHHBFG33FBBBFGHHFFHGH333B?BB@FFG?E>?033B?BA?3BE?B4BF44?BBB3C3/DFE/?B?G3/@22<2@22@>2@C@1<??C/1?<?1@?11<<11111...<F000<D0/=D000.<C0C:C00;;;0C:CC0:<C;/00;;90;;BF999BFC0;CCF.9=
@M05620:37:000000000-D9766:1:1101:27443:10637 1:N:0:31
ACCACACCTTCTACAATGAGCTGCGTGTGGCTCCCGAGGAGCACCCCGTGCTGCTGACCGAGGCCCCCCTGAACCCCAAGGCCAACAGCGAGAAGATGACCGGTGAGTGGCCCGCTCCCTCTTCTGGTGGCCGCCTCCCTCCTTCCTGGCCTCCCGGAGCTGCGCCCTTTCTCCCTGGTTCTCTCTTCTGCCGTTTTCCGTAGGACTCTCTTCTCTGACCTGAGTCTCCTTTGGAACTCTGCCGGTTCTAG
+
AAA1AAAAFFFFGFGF3GFDG1GFG00B00FFAFFA0EEEGHHHHGGGCEFGEHGCGHGG?GCGG/EGGGG0G1GGGGCH//GHHG/0FEG</CCF1FDF1B/>>/?1FFEFHGGG-.<FGHGHG0G0CEFHGGGGGHGHHGHHCCCFF?CFG.CE@:A-;/;;?.@>BF/BF/BFFFBFFFFFFFF;FFFF@BFFFFFFFFFB9/;BFFFFFFFFF/;FFF/;/BFFF:BFFF/;BBFFFB/@@@BEBFF
@M05620:37:000000000-D9766:1:1101:25868:10641 1:N:0:31
AGTGCCAGCTCTCAATCGCACAGGGGACCCAGGGCCTGGCCCCTCCATCCAGAAAACCTATGACCTCACCCGCTACCTGGAGCACCAACTCCGCAGCTTGGCTGGGACCTATGTGAGTATCCAGCGTAGGAATCTGGGAGTTGGGGAGGAGTGAGGAGTTGGGGAAAGACAGTCCTAACCGTGGAGGGTTCTGGTAAATGATGGGGTGAGGAGGGGCTCTTTGGCTCCCACCAGTCCCCCTGTCTGGTCTA
+
AAA>AFFFAFFFG4FGFFF2E?FDG?2AEEGHAAEB2FGHHHGHGGHFHHHHHHH2FEHFHHFHHFGHHHGGG>EFHHGH?FGHHH1??GDB?EC@EHFGGHHGGGHHGHHHHHHDG?GHHHHHHGEFGGHFGHHHHH0FGHHHGG.AF.>FG0DG<E/CHHGGEAGH/GGGHHGHHHHHGEEG9EGG.;FGGGGGGGGGEGGGGGFFFFFFFFF;FFFFFFFFFFF?EFFFAFFFFFFFFFFFFFFFFFF
@M05620:37:000000000-D9766:1:1101:9400:10644 1:N:0:31
GAGGCTGCTTTGGAAGAAACTGCCAAGGAAGTTCAAACAGATCGGAAGAGCACGCGTGTGAACTTCAGTCACCGCAAATTATCTCGTATGCCGTCTTCTGCTTGAAAAAAAAAAACAAGAGACCAACTATTGAGAGACTAAATTCATACTAACATACCAGACCACCGGCGGGTAGAGCGACATCTCACAACATACGCGATGCAACAGACATCAATCGCAGAGCCTCGTAGTCGTTTTTATACTGACTAGGC
+
AAAAAAFAFF@BFCFFFAB1111AB1A0AA01D2D2BFA0BBFFBAAAAGHBG/A/A/BB12BF1B2DDD11@?>/>>11B2B2BB?/BFGB>>EBFHF1FHEGHHHFHE//>@/?//0@000/0/?0111111.<.0111111>1111000//000/0<.../.:;::------//9--;--//9////;-///----9--///--/--//;///---;--9-/--9---/-------///////9////
@M05620:37:000000000-D9766:1:1101:14516:10661 1:N:0:31
GAGGCTGCTTTGGAAGAAACTCATAGATTACTGCAACAGTTCCCCCTGGACCTGGAAAAGTTTCTTGCCTGGCTTACAGAAGCTGAAACAACTGCCAATTGGATGCTACCCGTAAGGAAAGGCTCCTAGAAGACTCCAAGGGAGTAAAAGAGCTGATGAAACAATGGCAAGTAAGTCAGGCATTTCCGCTTTAGCACTCTTGTGGATCCAATTGAACAATTCTCAGCATTTGTACTTGTAACTGACAAGCC
+
A>AABA?AFFFFGGGGGGGGGGGHHHHHHHHHHHGFHFGGHHHHHGCGHFHHHHGHHFFHHHHHHHHHHHHHHHHFHHHHHHHHHHHHHHHHHHHHFHHHHHHHHHHHHHHGGGGHHGHHHHHHHGHHHHHHHHHHHHHHGGGGEHHHHHGHHHHHHHHHHHHHHHHHHHGHGHHHHHHGHHHHHHHGGGGGHHHHHHHHHHHHGHHHHHHHHHGHHHHHHHHHHHHHHHHGGGGGGGGGGGGGGGGGGGG
@M05620:37:000000000-D9766:1:1101:5196:10677 1:N:0:31
GAGGCTGCTTTGGAAGAAACTCATAGATTACTGCAACAGTTCCCCCTGGACCTGGAAAAGTTTCTTGCCTGGCTTACAGAAGCTGAAACAACTGCCAATGTGCTACTACACGTTAGGCGCAAGTAAAAGCAGCTACAAGAGGCGAAGCAACGATAATACCCCACTAAACAATGGTTAAGAAGTTACCCATTTCGCCCTCATCTCGCTCCCGGAGCCAAATTAACAACTTTTATCATTTGCACTGACAAGCC
+
CCDCDCFBFFFFGGGGGGGGGGHHHHHHHHHHHHHHGHHHHHHHHGGGHHHHHHGHEFHHHHHHHHHHHHHHHHHGHHHHHHHHHHGHHHHHHHHHHHH34@BF4F34BB2?B1B?23/////3DD4DDF3BE333BF320//</B//220/=//?@11?1.>.>01><F.>11000==0=/=<0<0/<CGH0/..;;C.;0:0.:;:...--;;EGG/C0;0FF0909;000;:FFBF0BFF/;0;B.:.
@M05620:37:000000000-D9766:1:1101:10489:10677 1:N:0:31
GAGGCTGCTTTGGAAGAAACTGACAAGCCAGGGACACAAGATCGGAAGAGCACACGTCTGAACTCAAGTCACCGGTAATAATCTGGTATGCCTTCTCCTGTTTTAAAAAAAAAAAAACTAAAGAAAACAAATAAATAAGAGAAAAAGAACAAAGAAAAAAAAATATGAGACAAATGGCTCCGATGAAAAGAGAAGCGCAATCTATCTAGTAGAAAAACGTTAAAGCAATGAGCACGGGCGAAATAACATGA
+
>3AA>>CABBD@F4BBCGCGGFHBBEBBBBFBEABABFFFHHDAE22A2ABBF2B0B12B5DBG533BD5553B0>0?D5DF@B4BBFD3BB4BFG3BFF3BB2BFFBEE>E//>/</2222210000?/011111?>1110110>><00//<//.//.:-;-.0000000///0;0:/0..9..0909/.//9//----.//;//:////:///.9.-....//9//////;/.9-;-----9://////
@M05620:37:000000000-D9766:1:1101:6517:10692 1:N:0:31
ACCACACCTTCTACAATGAGCCGCGGGTGGCTACCGAGGAGCCCCCCGTGCTGCTGACCGAGGCCCCCCTGGACCCCAGGGCCAACCGCGACAAGCTGTACCCAGGTGAGTGGCCCGCTACCTCTTCTGGTGGCCGCCTCCCTCCTTCCTGGCCTCCCGGAGCTGCGCCCTTTCTCACTGGTTCTCTCTTCTGCCGTTTTCCGTAGGACTCTCTTCTCTGACCTGAGTCTCCTTTGGAACTCTGCAGGTTC
+
BBB?AABBFBCFFGG45FGBB4AAE22AA0GC3BG01AEE1F1FEGGGGEDF3BGEHHHGE//>C/EEGGG/00?CDG/<//?//?//><C---../0000=<<<<<CHEC0CC:GCGGGGGF0CBBFG00/;9FBGGG..9B.AFFFB/9BFA99AAA@B?BFFFB9D?-//;BFFFF/./9B/9/B9/BFFFFBD.BAFFDBFDBBFFFFFFFFFFFBBFFFFF.BFFBFF/;///;/BFFFFF/AAF/
@M05620:37:000000000-D9766:1:1101:7795:10696 1:N:0:31
ACCACACCTTCTACAATGAGCTGCGTGTGGCTCCCGAGGAGCACCCCGTGCTGCTGACCGAGGCCCCCCTGAACCCCAAGGCCAACCGCGAGAAGATGAACCCAGGTGAGTGGCCCGCTACCTCTTCTGGTGGCCGCCTCCCTCCTTCCTGGCCTCCCGGCGCTGCGCCCTTTCTCACTGGTTCTCTCTTCTGCCGTTTTCCGTAGGACTCTCTTCTCTGACCTGAGTCTCCTTTGGAACTCTGCAGGTTC
+
AAAAAAAAFFFFGGGGGGG1F1BFEAEE0AGFHGGEE/EGGHHHHGGG/BEFHFHHHHHGCGGGGGGGGGGHHHHGGGGHEHHHHGGGGGGGGGHHHHHHFHGGHGHHDGHHEGHHGGG-AHHHHHHHHGHHGHHCGGGGHGHHCFGGGGGGGGGGGGGG-A@@@F@@F@@FFFFFFFFFFFFFFFFFFFFFFFF@FFFFFFFF;BFFFFFFFFFFFFFF9BBFF/BBFFFFFFFFFFFFFFFFF9BFFFB
@M05620:37:000000000-D9766:1:1101:16699:10696 1:N:0:31
AGTGCCAGCTCTCAATCGCACAGGGGACCCAGGGCCTGGCCCCTCCATCCAGAAAATCTATGACCTCACCCGCTACCTGGAGCACCAACTCCGCAGCTTGGCTGGGACCTATGTGAGTATCCAGCGTAGGAATCTGGGAGTTGGGGAGGAGTGAGGAGTTGGGGAAAGACAGTCCTAACCGTGGAGGGTTCTGGTAAATGATGGGGTGAGGAGGGGCTCTTTGGCTCCCACCAGTCCCCCTGTCTGGTCTA
+
BCBBCFFFCFFFGGGGGGGGGGHHGGGGGGHHGGGGGGHHHHGHGGHHHHHHHHHHHHHHHHHHHHHHHHHGGFGGHHHHHHHHHHFHGHHHGGGGGHHHGHHGGGHHGHHHHHHHHHHHHHHHHGGGGGHHHHHHHHHGGHHHGGGGGGGHHHHHHGHHHHGGGGHHHHHHHHHHHHHHGGGGGGGGGGGGHGGGHHHHHHHGGGGFFFFFFFFFFFFFFHHFFFFFFFFFFFFFFFFFFFFFHFFFFFF
@M05620:37:000000000-D9766:1:1101:15272:10703 1:N:0:31
AGTGCCAGCTCTCAATCGCACAGGGGACCCAGGGCCTGGCCCCTCCATCCAGAAAACCTATGACCTCACCCGCTACCTGGAGCACCAACTCCGCAGCTTGGCTGGGACCTATGTGAGTATCCAGCGTAGGAATCTGGGAGTTGGGGAGGAGTGAGGAGTTGGGGAAAGACAGTCCTAACCGTGGAGGGTTCTGGTAAATGATGGGGTGAGGAGGGGCTCTTTGGCTCCCACCAGTCCCCCTGTCTGGTCTA
+
AA>ABFFFCFFFGGGGGFFFGGHHGGGGGGHHGGGGGFHHGHGHGGGHFHHHFHFHHGHHHHGHHHHHHHHGGEGGHHHFGHHHGHHHGHHHGGGGGHHHGHHGGGHHGHHHHHHHHHHHHHHHHGGGGGHHHHGHGHHGGHHHGGGGGGGHHHHHHGGHHHGGGGHGHHHHHGHHHHHHGGGGGGGGAFGGGGGGGGGGGGGGGGFFFFFFFFFFFFFFFFFFFFFFFFFFFFFFFFFFAFFFFFFFFFB
@M05620:37:000000000-D9766:1:1101:15546:10707 1:N:0:31
AGTGCCAGCTCTCAATCGCACAGGGGACCCAGGGCCTGGCCCCTCCATCCAGAAAACCTATGACCTCACCCGCTACCTGGAGCACCAACTCCGCAGCTTGGCTGGGACCTATGTGAGTATCCAGCGTAGGAATCTGGGAGTTGGGGAGGAGTGAGGAGTTGGGGAAAGACAGTCCTAACCGTGGAGGGTTCTGGTAAATGATGGGGTGAGGAGGGGCTCTTTGGCTCCCACCAGTCCCCCTGTCTGGTCTA
+
BCAABFFFCFFFGGGGGGGGGGHHGGGGGGHHFFGGEGHHHHGHGGHHHHHHHHHHHGHGHHHHHHHHHHHGGEEGHHHHGHHHHHEFFHHHGGGGGHHHGHHGGGHHGHHHHHHHHHHHH3DGHGGDGGGHHHHHHHHGGHFHGGEGGGGHHEHHCGHHHHGGGGHHHHGHHHHHHHHHGGGGGGGGCAFGGGGGGGHGGGGGGGFFFFFFFFFFFFFFFFFFFFFFFFFFFFFFFFFFFFFFHFFFFFB
@M05620:37:000000000-D9766:1:1101:10242:10709 1:N:0:31
ACCACACCTTCTACAATGAGCTGCGTGTGGCTCCCGAGGAGCACCCCGTGCTGCTGACCGAGGCCCCCCTGAACCCCAAGGCCAACCGCGAGAAGATGACCGGTGAGTGGCCCGCTACCTCTTCTGGTGGCCGCCTCCCTCCTTCCTGGCCTCCCGGAGCTGCGCCCTTTCTCCCTGGTTCTCTCTTCTGCCGTTTTCCGTAGGACTCTCTTCTCTGCCCTGAGTCTCCTTTGGAACTCTGCAGGTTCTAG
+
BBBBBBBBFFFFGGFGGGGGGGHHGGGBFEGHHGGGGGGGGHHHHGGFEGGGGGGHHHHEEEGGGGGGGGGHHHHGGGGHGHHHGFGGGG@FGGHHHHHH2BDAGCGHHGGHHGGG-CGHHHHHHHGFHGHHGGGGGHGHGGGGCFGGGGGGGGGGG-;DFGFFFFFFFFFFFBFFFFFFFFFFFFFFFFFFFFFFFFFFFFFF:BBFFFFFFFFFF/FFFF.;FFFFFFFFFF//;BFFFFBFFFFFFF/
@M05620:37:000000000-D9766:1:1101:9794:10713 1:N:0:31
ACCACACCTTCTACAATGAGCTGCGTGTGGCTCCCGAGGAGCACCCCGTGCTGCTGACCGAGGCCCCCCTGAACCCCAAGGCCAACCGCGAGAAGATGAACCCAGGTGAGTGGCCCGCTCCCTCTTCTGGTGGCCGCCTCCCTCCTTCCTGGCCTCCCGGCGCTGCGCCCTTTCTCACTGGTTCTCTCTTCTGCCGTTTTCCGTAGGACTCTCTTCTCTGCCCTGCGTCTCCTTTGGAACTCTGCAGGTTC
+
CCDCCCCCFFFFGGGGGGGGGGHHGGGEGGHHHGGGGGGGGHHHHGGGGGGGHHHHHHHGGGGGGGGGGGGHHHHGGGGHGHHHHGGGGGGGGGHHHHHHHHFFHGHH1FGHFFGHFCG-EGHHHHDGHHHHGGHAGGGGHGHG<CFGFGGGGGGGGCAGDGADFFFFFFFFFFFHBFFFFFFFFFF<BFFFFFFFDFFFFFDF<BF0BFFFFFFFFFFF0<<<B.-B@BFFFFFFFFFFFFFFF0BFFFB
@M05620:37:000000000-D9766:1:1101:22094:10713 1:N:0:31
GAGGCTGCTTTGGAAGAAACTCATAGATTACTGCAACAGTTCCCCCTGGACCTGGAAAAGTTTCTTGCCTGGCTTACAGAAGCTGAAACAACTGCCAATTGGATGCTACCCGTCAGGAAAGGCTCATAGCAGCCTCAAAGGGTGAAACCGCGATGATGAACCACTGGCAAGTCAGTCAGGCCTTTCCGATTTCGCACTCTTGTGGATCCAATTGCACAATTCTCAGCATTTGTACTTGTAACTGACAAGCC
+
CBBCCCFCFFFFGGGGGGGGGGHHHHHHHHHHHHHHGHHHHHHHHGGGHGHHHHHHHHHHHHHHHHHHHHHHHHHHHHHGHHHHHHHHHHHHHHHHHHHHHHHH3BGEG2BEE1EFHHG300?F034BB3BG2F2B3B?3?CBF/?B?0//B/B/?F1<F1GHEGHH/FFFH11=GGHH00.>GHHGG.<EG0<DGGGHEHHHHGHHHHB0;9F000;FGG00;;0;;FFGBB09FGFGFGGGGGGGGGGF
@M05620:37:000000000-D9766:1:1101:25621:10729 1:N:0:31
AGTGCCAGCTCTCAATCGCACAGGGGACCCAGGGCCTGGCCCCTCCATCCAGAAAACCTATGACCTCACCCGCTACCTGGAGCACCAACTCCGCAGCTTGGCTGGGACCTATGTTGCGTCTCCCGCGTCGGACTCTGGACGTTGGGACGGCGTGCGGCGTTGGGGAACGCACGTCCTACCCGTGGCGGGTTCTGGTAACTGATGGGGTGCGGCGGGGCTCTTTGGCTCCCACCAGTCCCCCTGTCTGGTCT
+
CBBBCFFFCFFFGGGGGGGGGGHHGGGGGGHHGGGGGGHHHHGHGGHHHHHHGHHHHGHHHHHHHHHHHHHGGGGGHHHHHHHHHHHHGHHHGGGGGHHHGHHGGGHHGHHHHHH33/?/?G22CFG/<><DCCFGHH0<<EGHHG..;-;;A-;;--;;CFFF-EF?.:--;AFF.B/A;DDF-:@DDCFFFFFFFF/B9:;FFFFA-.@--;CD>>=EFFFFFFFFFEBF.:;/BFFFFFFFFFFFFFF
@M05620:37:000000000-D9766:1:1101:16610:10733 1:N:0:31
AGTGCCAGCTCTCAATCGCACAGGGGACCCAGGGCCTGGCCCCTCCATCCAGAAAACCTATGACCTCACCCGCTACCTGGAGCACCAACTCCGCAGCTTGGCTGGGACCTATGTGAGTATCCAGCGTAGGAATCTGGGAGTTGGGGAGGAGTGAGGAGTTGGGGAAAGACAGTCCTAACCGTGGAGGGTTCTGGTAAATGATGGGGTGAGGAGGGGCTCTTTGGCTCCCACCAGTCCCCCTGTCTGGTCTA
+
BCBBCFFFDFFFGGGGGGGGGGHHGGGGGGHHGGGGGGHHHHGHGGHHHHHHHHHHHGHHHHHHHHHHHHHGGEEGHHHHHHHHHHHHGHHHGGGGGHHHGHHGGGHHGHHHHHHHHHHHHHHHHGGGGGHHHHHHHHHGGHHHGGGGGGGHHHHHGGHHHHGGGGHHHHHHHHHHHHHHGGGGGGGGGGGGHGGGHHGHGHGGGGFFFFFFFFFFFFFFFHHFFFFFFFFFFFFFFFFFFFFFHFFFFFF
@M05620:37:000000000-D9766:1:1101:8609:10742 1:N:0:31
AGTTCCAGCTCTCCATCGCACAGGGGACCCAGGGCCTGGCCCCTCCATCCAGAAAACCTATGACCTCACCCGCTACCTGGCGCACCCCCTCCGCAGCTTGGCTGGGACCTATGTGAGTATCCAGCGTAGGAATCTGGGAGTTGGGGAGGAGTGAGGAGTTGGGGAAAGACAGTCCTAACCGTGGAGGGTTCTGGTAAATGATGGGGTGAGGAGGGGCTCTTTGGCTCCCACCAGTCCCCCTGTCTGGTCTA
+
>>>3>BFFFFFFGGGGFEG2E?GCF22AAABGABEBBFHHHHGHGGHHHFHHFHH2BEHGBBDGHABGHHHEE/>EGFBB1>EEGGE/>EF/?E/E<G?BAGFGGGHGGHHHHHFHHHHHHHHHHGACFGHHHHHHHH0FGHHHGG.AF.CGH0DG:EGBGHGGE.CGBFBFGGGGGFGGGGGG.CEGGGGGGFFFFFFFFFFFFFFFFFFFFFFFFFFFFFFFBFFFFFFFFFFFFFFFFFFFFFFFFFF
@M05620:37:000000000-D9766:1:1101:12655:10757 1:N:0:31
ACCACACCTTCTACAATGAGCTGCGTGTGGCTCCCGAGGAGCACCCCGTGCTGCTGACCGAGGCCCCCCTGAACCCCAAGGCTAACCGCGAGAAGATGCCCAGGTGAGTGGCCCGCTACCTCTTCTGGTGGCCGCCTCCCTCCTTCCTGGCCTCCCGGAGCTGCGCCCTTTCTCACTGGTTCTCTCTTCTGCCGTTTTCCGTAGGACTCTCTTCTCTGACCTGAGTCTCCTTTGGAACTCTGCAGGTTCTA
+
AAA1AAAAFFFFGFGG3GGDGCHGG0AB00BG1BFAEEGGCHHHHGGGCEFGFHGCGHGG?GCGG/EGGGF0G>GGGG?G//BGHH0/>C@/<BFG1F1?GHHGHHGHHHGGHHG?CGGHHHBGHHH0DH?AGGGGGCCEHHGHHH/:F/CFF.AE.A-;AFGG-?.@-;9BFFFFBBFFFFFFFBFFFFFFF@FFFFFFBFFFFFFFFFFBFFFFFFFFFFFFFFFFFFFFFFFFFFFFFFFFFFFFFFB
@M05620:37:000000000-D9766:1:1101:12164:10759 1:N:0:31
GAGGCTGCTTTGGAAGAAACTCATAGATTACTGCAACAGTTCCCCCTGGACCTGGAAAAGTTTCTTGCCTGGCTTACAGAAGCTGAAACAACTGCCAATGGGATGCTAACCGTAAGGAGAGACTCCTAGCAGAATACAAGGGAGTAAAAGAGCTGATAAAACCATGGAACGTGAGTCAGGCCTTTCCGCTTTAGCACTCTTGTGGATACAATTGAACAATTCTCAGCATTTGTACTTGTACCTGACAAGCC
+
AAABBAFBFFFFGFGGFGGGGGHHHHHHHHHHHHHHHHHHHHHHHGGGHHHHHHHGHHHHFHHHHHGHHHHHHGHHHHHHHHHHHHHHHHHHHHHHHHH3GCGHC2FF4F?EE1?B3B/?//2?BG3BF3BFF344BF3BFDH/?B33BBFGFHH2F2@22F/FGHG11???//?<1>FFH.>G1FD.DADF0<G=DFHHH0=C.<G0<GFHHHFCC0GHHHHHHHGFGGGGFFFGBFGF0;CFGGF;CEF
@M05620:37:000000000-D9766:1:1101:15400:10762 1:N:0:31
ACCACACCTTCTACAATGAGCTGCGTGTGGCTCCCGAGGAGCACCCCGTGCTGCTGACCGAGGCCCCCCTGAACCCCAAGGCCAACCGCGAGAAGATGCCCAGGTGAGTGGCCCGCTACCTCTTCTGGTGGCCGCCTCCCTCCTTCCTGGCCTCCCGGAGCTGCGCCCTTTCTCACTGGTTCTCTCTTCTGCCGTTTTCCGTAGGACTCTCTTCTCTGACCTGAGTCTCCTTTGGAACTCTGCAGGTTCTA
+
BBBBBBBBFFFFGGGGGGGGGGHGGEGEHEGHHGGGGGGGGHHHHGGGEFGGHHHHHHHGGGGGGGGGGGGHHHHGGGGHGHHHHGGGGGGGGGHHHHHHHHHGHHHHHHGGHHGGGGGHHHHHHHHHHHGHHGGGGGHGHHGHHGGGGGGGGGGGGGGGGGGGGGFFFFFFFFFFFFFFFFFFFFFFFFFFFFFFFFFFFFFFFFFFFFFFFFFFFFFFFFFFFFFFFFFFFFFFFFFFFFFFFFFFFF;
@M05620:37:000000000-D9766:1:1101:10841:10788 1:N:0:31
AGTGCCAGCTCTCAATCGCACAGGGGACCCAGGGCCTGGCCCCTCCATCCAGAAAACCTATGACCTCACCCGCTACCTGGAGCACCAACTCCGCAGCTTGGCTGGGACCTATGTGAGTATCCAGCGTAGGAATCTGGGAGTTGGGGAGGAGTGAGGAGTTGGGGAAAGACAGTCCTAACCGTGGAGGGTTCTGGTAAATGATGGGGTGAGGAGGGGCTCTTTGGCTCCCACCAGTCCCCCTGTCTGGTCTA
+
ABBABFFFBFFFGFGGGGGGGGHHGGGGGGHHGGGGGGHHHHGHGGHHHHHHHHHHHGHHHHHHHHHHHHHGGGGGHHHHHHHHHHHHGHHHGGGGGHHHGHHGGGHHGHHHHHHHHHHHHHHHHGGGGAHHHHHHGHHGGHHHGGGGGGGHHHHHHGHHHHGGGGHHHHHHHHHHHHHHGGGGGGGGGGGGGGGGGGGGGGGGGGFFFFFFFFFFFFFFFFFFFFFFFFFFFFFFFFFFFFFFFFFFFFF
@M05620:37:000000000-D9766:1:1101:8005:10794 1:N:0:31
GAGGCTGCTTTGGAAGAAACTCATAGATTACTGCAACAGTTCCCCCTGGACCTGGAAAAGTTTCTTGCCTGGCTTACAGAAGCTGAAACAACTGCCAATTGGCTGCTACCCGTAAGGAAAGGCTCCTAGAAGACTCCAAGGGAGCAAAAGAGCTGATGAAACAATGGCAAGTAAGTCATGCATTTCCGCTTTAGCACGCTTGTGGATCCAACTGAACAATTCTCATCATTCGTACTTGTAACTAACAAGCC
+
AAAABBFAFFFFGGGFFGGGGGGHFFGHFBGGHHHHFFHGHHHHHGGGABGHHHHHHHHHHHHHGHHHHGHGHHHBHHHHGHHHHHHHHHHHH3G333BGHB3B1FF4BGHGEGGFGBC??0/B??B?BF33FGFFGBGHG?/<//BCG2/<22<@2@>F2FBH1?G0F1FHGFHGGH11=F11111<>...=0==D--<<.CGDHC;/0C/:/<:/C:CF09;9000;B00:CEA9;FFBF000;C9FEE
@M05620:37:000000000-D9766:1:1101:11212:10799 1:N:0:31
ACCACACCTTCTACAATGAGCTGCGTGTGGCTCCCGAGGAGCACCCCGTGCTGCTGACCGAGGCCCCCCTGAACCCCAAGGCCAACCGCGAGAAGATGCCCAGGTGAGTGGCCCGCTACCTCTTCTGGTGGCCGCCTCCCTCCTTCCTGGCCTCCCGGAGCTGCGCCCTTTCTCACTGGTTCTCTCTTCTGCCGTTTTCCGTAGGACTCTCTTCTCTGACCTGAGTCTCCTTTGGAACTCTGCAGGTTCTA
+
A>AAABAAFFFFFGGFGGGFGFGFEEEBGEHHHGGEEEGCGHHHHGEGBEEFHGEHHHHGGGEGGFFGGGGHHHHGGGGHGHHHEGGGGGCGGGHHFFHHHHHGBGHHHHGGHHCGGCFHGHHHHEGGGHGHGG@F?.CEGHGHGGGGGGGGBFE.EA-AGGFGGGF=BBFFFFFFFFFFFFFFFFFFFFFFFFDFFFFFFFFFFFFFFFFFFFFFFFFFFFFFFBFFFFFFFFFFFFFFFFFFFFA/FFF
@M05620:37:000000000-D9766:1:1101:26921:10812 1:N:0:31
ACCACACCTTCTACAATGAGCTGCGTGTGGCGCCCGAGGAGCACCCCGTGCTGCTGACTGAGGCCCCCCTTAACCCCAAGGCCAACCGCGAGAAGGTGACCCCGGGGAGTGGGCCCCTACCCCGTCTGGGGGTCTGCTCCCTCCGTCCGGGCCCGCCGGAGCGGCCCCCCTTTCCTCCTGGTGGCGTGTTCGGCTTTTTGCTGCGGACCCTCTTCGCTCACTGGAGCCCCCCTGTGAACCTGTCAGGTCTT
+
>1>AA?AA1BBFBGGGDFF1A1BBEEEA0000BAA//AE//FH0GGEG//B/1F1F1G1@B1/FF?E>E>0B@GHHG/EFFHHFCFGGG/CG/<00?1?<1??@C//>-<0...>--<<.<..-<.:.;/;-9;;/00;0.:/..;;.--;-----;@--@9----@-@-;-/99/9/-;/;--A---;-/-;---;;;-////@@----/;-/9-9:-9///99---9A@-9-99//;---9;/;BB///
@M05620:37:000000000-D9766:1:1101:28003:10815 1:N:0:31
ACCACACCTTCTACAATGCGCTGCGTGTGGCTCCCGAGGAGCACCCCGTGCTGCTGACCGAGGCCCCCCTGAACCCCAAGGCCAACCGCGCGAAGATGACCGGTGAGTGGCCCGCTCACTCTTCTGGTGGCCGCCTCCCTCCTTCCTGGCCTCCCGGAGCTGCGCCCTTTCTCCCTGGTTCTCTCTTCTGCCGTTTTCCGTAGGAATCTCTTCTCTGACCTGAGTCTCCTTTGGAACTCTGCCGGTTCTAG
+
AABBBBBBFFFFGGGGGG4AEFGGGGGBGGHHHGGGCGECFHGHHGGEEEGGHHHHGHHEFEGGGGGGGGGHGHHGGGGHGHHHHGGGGG/>/CGDHGFG1ADAF<>DGGGHHG<A-.<CGHHHHHGGHCHHGFGGGGGGGGGG9;FFFGGGGGGGF;@@AF/@FFFFFFFFF/BFFFFFFFFFFFFBFFFFFDFFFFFFFFDD//;;FFFFFF/9F;;FFF/9FFFFF/;BFF/;F;;BF//;@@A9B9B
@M05620:37:000000000-D9766:1:1101:11679:10818 1:N:0:31
ACCACACCTTCTACAATGAGCTGCGTGTGGCTCCCGAGGAGCACCCCGTGCTGCTGACCGAGGCCCCCCTGAACCCCAAGGCCAACCGCGAGAAGATGAACCCAGGTGAGTGGCCCGCTACCTCTTCTGGTGGCCGCCTCCCTCCTTCCTGGCCTCCCGGCGCTGCGCCCTTTCTCACTGGTTCTCTCTTCTGCCGTTTTCCGTAGGACTCTCTTCTCTGACCTGAGTCTCCTTTGGAACTCTGCAGGTTC
+
BBBBBBBBFFFFGGGGGGGGGFHFGEEBGEGHFGGGGGGGGHHHHGGGEEGGHHHGHHHGGGGGGEGGGGGFHGHGGGDHEEHHHGFEGGC@/DFF2FHHGGF/GGHH1F?F/FHHGGF-AGGHBG0=GGDGDHF-CGADEEHHFFFGGGGGGFFGGEFG?BFAFFFFFFFFFFFFBFFF.;BFFFFBBFFFBFFF.9BFFFDF.AA/BFFFFFFFFFEF/B9B9/.9/;9BFFFFFFEFFFFFF/9A9BB
@M05620:37:000000000-D9766:1:1101:20132:10824 1:N:0:31
GAGGCTGCTTTGGAAGAAACTCATAGATTACTGCAACAGTTCCCCCTGGACCTGGAAAAGTTTCTTGCCTGGCTTACAGAAGCTGAAACAACTGCCAATGTCCTACAGGATGCTACCCGTAAGGAAAGGCTCCTAGAAGACTCCAAGGGAGTAAAAGAGCTGATGAAACAATGGCAAGTAAGTCAGGCATTTCCGCTTTAGCACTCTTGTGGATCCAATTGAACAATTCTCAGCATTTGTACTTGTAACTG
+
A?AB>AFAFFF@CB5B4GBFGGHHHGHHHFDDGG4FFGBFGDDGGGEFEFFGHHFF332BBFHFHHHFFGEGGHHBBAGGHHFGHBDGGGHHHHHHGHHHHGHHHHHB3BFFFGHGFHF?>AGBEGHBB?BGEHHBGGGFB3BFFGH?/?/E@FDG2F2FGCFGGHHFFFGFFGFHH/G?GFFFG1>FG>GFGDAE<CE=0=<G<GHHHFGAG:GH0GGCHFHHFHCF0GCBFGGGGGGFBFCF;;;FF0C
@M05620:37:000000000-D9766:1:1101:18202:10825 1:N:0:31
ACCACACCTTCTACAATGAGCTGCGTGTGGCTCCCGAGGAGCACCCCGTGCTGCTGACCGAGGCCCCCCTGAACCCCAAGGCCAACCGCGAGAAGATGAACCCAGGTGAGTGGCCCGCTACCTCTTCTGGTGGCCGCCTCCCTCCTTCCTGGCCTCCCGGAGCTGCGCCCTTTCTCACTGGTTCTCTCTTCTGCCGTTTTCCGTAGGACTCTCTTCTCTGACCTGAGTCTCCTTTGGAACTCTGCAGGTTC
+
CCCBCCCCFFFFGGGGGGGGGGHHGFGEEEHHHGGGGGGGGHHHHGGGEFGGHHHHHHHGGGGGGGGGGGGHHHHGGGGHGHHHHGGGGGGGGGHHHHHHHHGGHGHHHHHHGGGHGGGGGHHHHHHHHHHHGHHGGGGGHGHHGGGGGGGGGGGGGGGG-CGGGGFFFFFFFFFFFFFFFFFFFFFFFFFFFFFFDDFFFFFFFFFFFFFFFFFFFFFFBFFFFFFFFFFFFFFFFFFFFFFFFFFFFFB
@M05620:37:000000000-D9766:1:1101:20350:10838 1:N:0:31
ACCACACCTTCTACAATGAGCTGCGTGTGGCTCCCGAGGAGCACCCCGTGCTGCTGACCGAGGCCCCCCTGAACCCCAAGGCCAACCGCGAGAAGATGCCCAGGTGAGTGGCCCGCTACCTCTTCTGGTGGCCGCCTCCCTCCTTCCTGGCCTCCCGGAGCTGCGCCCTTTCTCACTGGTTCTCTCTTCTGCCGTTTTCCGTAGGACTCTCTTCTCTGACCTGAGTCTCCTTTGGAACTCTGCAGGTTCTA
+
CDDDEECCFFFFGGGGGGGGGGHHGGGFHGHGHGGGGGGGGHHHHGGGGGGGHHHHHHHGGGGGGGGGGGGHHHHGGGGHGHHHHGGGGG@DGGHGHHHHHHHGHHHHHHGGHHGGGGGHHHHHHHHHHHGHHGGGGGHGHHGHHGGGGGGGGGGGGGGGGGGGGGFFFFFFFFHHFHFFFFFFFFFFFFFHFFFFFFHFFFFFFFFFFFFFHHHFHFFFFFFFFFFFFFFFHFFFFFFFFFFFFFFFFFF
@M05620:37:000000000-D9766:1:1101:15820:10868 1:N:0:31
ACCACACCTTCTACAATGAGCTGCGTGTGGCTCCCGAGGAGCACCCCGTGCTGCTGACCGAGGCCCCCCTGAACCCCAAGGCCAACCGCGAGAAGATGCCCAGGTGAGTGGCCCGCTACCTCTTCTGGTGGCCGCCTCCCTCCTTCCTGGCCTCCCGGAGCTGCGCCCTTTCTCACTGGTTCTCTCTTCTGCCGTTTTCCGTAGGACTCTCTTCTCTGACCTGAGTCTCCTTTGGAACTCTGCAGGTTCTA
+
BBBABBBBFFFFGGGGGGGBABFCEEEEHGHHHGGEGGGCGHHHHGCGEEECGFGHHHHGGGCGEEEGGGGGHHFGGGGHGHHEGGGGGG@CCDGHHFHHHHHGGHHHHGGGHHCGGGGHHHHHHGHHGFGHHGGGGGHGHHGHFGGGGGGGGGGGG@BBGFGGGGFBBFFFFFFFFFFFFFFFFFFFFFFFFBFFFFFFFFFFFFFFFFFFFFFFFFFFFFF/FFFFFFFFFFFFFFFFFFFFFEFFFFF
@M05620:37:000000000-D9766:1:1101:19212:10904 1:N:0:31
ACCACACCTTCTACAATGAGCTGCGTGTGGCTCCCGAGGAGCACCCCGTGCTGCTGACCGAGGCCCCCCTGAACCCCAAGGCCAACCGCGAGAAGATGACAGGTGAGTGGCCCGCTACCTCTTCTGGTGGCCGCCTCCCTCCTTCCTGGCCTCCCGGAGCTGCGCCCTTTCTCACTGGTTCTCTCTTTTGCCGTTTTCCGTAGGACTCTCTTCTCTGACCTGAGTCTCCTTTGGAACTCTGCAGGTTCTAG
+
ABBBBBBBFFFFFGGGGGGGGGHHGEGAGGHGHGGGGGEFGHHHHGGGEGGGGGGHHHHAEGGGGGGGGEGHGHHGGGGHGHHHGCFGGGCGFFGHHGDG2GF?FFG1FGFGGA@<-<FF11=GB0GDFDAGD@CEGCE//./;0:B9C.CBFFF.;9--.;C-;9DFFFFFF/;F/./;;BFFB/B9/9/B-AAB./B.BA../;;FF//;FF//;/;B/9/.;;//;/;B//9/;///;/99.;;BB//
@M05620:37:000000000-D9766:1:1101:13608:10905 1:N:0:31
GAGGCTGCTTTGGAAGAAACTCATAGATTACTGCAACAGTTCCCCCTGGACCTGGAAAAGTTTCTTGCCTGGCTTACAGAAGCTGAAACAACTGCCAATTGGATGCTACCCGTAAGGAAAGGCTCCTAGAAGACTCCAAGGGAGTAAAAGAGCTGATGAAACAATGGCAAGTAAGTCAGGCATTTCCGCTTTAGCACTCTTGTGGATCCAATTGAACAATTCTCAGCATTTGTACTTGTAACTGACAAGCC
+
A1AAA1CA1FDFAGGF1AFFAFFGFGH331FHHFHDCFGF2GHDGGEGCEGGGFFH1F0FGGFHDHDDHEBGHHGFHBGGHHHH1FGHHF/GG>FCEFHHHFEGHHFHHFHEEECGHFHFF>/>GEHHHHHHEHHFHBHHGGGG?FHFFBCGHFHHHHGFD1FAFF1?FCCDFGDGDG1?CFGG<F1ECEAFFHFHGBGDDD<GGGGFFGBGCGFFHHGHHHHHHEHHHHFF9CFFFF;CFFGFFGGFFEA
@M05620:37:000000000-D9766:1:1101:9185:10936 1:N:0:31
AGTGCCAGCTCTCAATCGCACAGGGGACCCAGGGCCTGGCCCCTCCATCCAGAAAACCTATGACCTCACCCGCTACCTGGAGCACCAACTCCGCAGCTTGGCTGGGACCTATGTGAGTATCCAGCGTAGGAATCTGGGAGTTGGGGAGGAGTGAGGAGTTGGGGAAAGACAGTCCTAACCGTGGAGGGTTCTGGTAAATGATGGGGTGAGGAGGGGCTCTTTGGCTCCCACCAGTCCCCCTGTCTGGTCTA
+
ABBABFFFBFFFGGGGGGGGGGHFGGGGGGHHGGGGGGHHHHGHGGHHHH3BGHGHHEGFGGFHHHCCGHFEECEEH3FFFGE1FGFHFFHHCE/EEHHHEBCGGEFHFGFFFBGB?3BFHGFFFGC/CEGGGFDHHGFGG0GHGGEGCADGHFHH0AGBGHGGGGEHGHFHGHC0GFHHC9EFAEGGGFGBFG0CGGFFEBFGGGA=9AA9DFFFFDFFFBFFFFFFAFFD.FBFFFFFCEBF/F/:B//
@M05620:37:000000000-D9766:1:1101:22850:10937 1:N:0:31
ACCACACCTTCTACAATGAGCTGCGTGTGGCTCCCGAGGAGCACCCCGTGCTGCTGACCGAGGCCCCCCTGAACCCCAAGGCCAACCGCGAGAAGATGCCCAGGTGAGTGGCCCGCTACCTCTTCTGGTGGCCGCCTCCCTCCTTCCTGGCCTCCCGGAGCTGCGCCCTTTCTCACTGGTTCTCTCTTCTGCCGTTTTCCGTAGGACTCTCTTCTCTGACCTGAGTCTCCTTTGGAACTCTGCAGGTTCTA
+
AAAAAAAAFFFFGGGGFGG1GAGCEBEEHAHHGGGEFGGGGHHHHGGEEEGGHHGGHHHGGGGGGCGGGGGGHFHGGGGHEGHHHGGEGGG@@C01FGHHHHHGHHHHGGGGHHGGGGGHHHGHHHHHHHGHHGGGGGEGHHGHHGGGGGGGGGGGG?A?AGFFGGF@@FFFFFFFFFFFFFFFFFFFFFFFF@FFFFFFF9FA?/BBFFFFFFFFFFFFFFFFFFFFFFFFFFFFFFFFFFFFFFFFFFF
@M05620:37:000000000-D9766:1:1101:14400:10943 1:N:0:31
AGTGCCAGCTCTCAATCGCACAGGGGACCCAGGGCCTGGCCCCTCCATCCAGAAAACCTATGACCTCACCCGCTACCTGGAGCACCAACTCCGCAGCTTGGCTGGGACCTATGTGAGTATCCAGCGTAGGAATCTGGGAGTTGGGGAGGAGTGAGGAGTTGGGGAAAGACAGTCCTAACCGTGGAGGGTTCTGGTAAATGATGGGGTGAGGAGGGGCTCTTTGGCTCCCACCAGTCCCCCTGTCTGGTCTA
+
AAABBFFFBFFFGGGGGGGGGGHHGGGGGGFHFGEEGGHHHHGHGGHGHHHHHGHHHGHHHHHHHHHHHHHGGEEGHHHHHHHHHHGHGHHHGGGGGHHHGHHGGGHHGHHHHHHHHHHHHHHHHGGGGGHHHHHHHHHGGHHHGGGGGGGHHHHHGGHHHHGGGGHHHHHHHHHHHHHHGGGGGGGGGGGGGGGGGGGGGGGGGGFFFFFFFFFFFFFFFFFFFFFFFFFFFFFFFFFFFFFFFFFFFFF
@M05620:37:000000000-D9766:1:1101:26628:10957 1:N:0:31
ACCACACCTTCTACAATGAGCTGCGTGTGGCTCCCGAGGAGCACCCCGTGCTGCTGACCGAGGCCCCCCTGAACCCCAAGGCCAACCGCGAGAAGATGAACCCAGGTGCGTGGCCCGCTCCCTCTCCTGGTGGCCGCCTCCCTCCTTCCTGGCCTCCCGCCGCTGCGCCCTTTCTCACTGGTTCTCTCTTCTGCCGTTTTCCGCCCGACTCTCTCCTCTGACCCACGTCTCCTTTTGACCTCTGCCGGTTC
+
BCCCBAAACBFFGGFGGGCGGGHHGEGGHGHGGFFE?FEEGHHHHGGEAEEGHHGHHHHEGGGGGGGGGG1FCGHGEGGHGHGHHGGEBB/BCGHFGFHHFH?/??111>/?-A><-><-<</CG/<=C//C?.::@@.;EGFGCC0;F0F/FA0CEEC-:-:;-9=DD-@FB//9/9:F/:/9/9/:/;/::BF-:DFAFF9:.--9:-.//F/;/:/:/;;/.;-;:;9/;////.//99//9/;-;..
@M05620:37:000000000-D9766:1:1101:2680:10969 1:N:0:31
ACCACACCTTCTACAATGAGCTGCGTGTGGCTCCCGAGGAGCACCCCGTGCTGCTGACCGAGGCCCCCCTGAAACCCAAGGCCAACCGCGAGAAGATGACCGGTGAGTGGCCCGCTCCCTCTTCTGGTGGCCGCCTCCCTCCTTCCTGGCCTCCCGGAGCTGCGCCCTTTCTCCCTGGTTCTCTCTTCTGCCGTTTTCCGTAGGACTCTCTTCTCTGACCTGAGTCTCCTTTGGCACTCTGCAGGTTCTAG
+
BBBCCCCCFFFFGGGGGGGGGGHHGGGEGGHHHGGGGGGGGHHHHGGGGGGGHHHHHHHGGGGGGGGGGGGHH3BFEGHHGHHHHGGGGG<DGGHHHHHHFGGCC/0?GFCGHC@@DAEGHHHHFGGHHGHHG?DGGHGHFGGG0;=9BFGGGGGGG:9;;C;:BDFFFFFFF0BBBFFF:BFFFFF;:BFFFFFFFFFDF.9A0:;BFFFFFFB9F0:B:B//BBFFF0;F9F0:B;BBB:0;FFF:0BB
@M05620:37:000000000-D9766:1:1101:18541:10975 1:N:0:31
ACCACACCTTCTACAATGAGCTGCATGTGGCTCCCGAGGAGCACCCCGTGCTGCTGACCGAGGCCCCCCTGAACCCCAAGGCCAACCGCGAGAAGATGACAGGTGAGTGGCCCGCTACCTCTTCTGGTGGCCGCCTCCCTCCTTCCTGGCCTCCCGGAGCTGCGCCCTTTCTCACTGGTTCTCTCTTCTGCCGTTTTCCGTAGGACTCTCTTCTCTGACCTGAGTCTCCTTTGGAACTCTGCAGGTTCTAG
+
AAABBBBBFFFFGFGGFGGGGGHHFHHHHHHHHGGGGGGGGHHHHGGGEGGGGGHFHHHGGGGGGGGGGGGGHHHGGGGHGHHHHGGGGGGGGGHHHHGGFHGHHHHHHGGHHGGGGGHHHHHHHHHHHGHHGGGGGHGHHGHHHHHHHHHHGGGGGGGGGGGGGGGGGFFFFFFFFFFFFFFFFFFFFFFFFFFFFFFFFFFFFFFFFFFFFFFFFFFFFFFFFFFFFFFFFFFFFFFFFFFFFAFFFFF
@M05620:37:000000000-D9766:1:1101:16725:10978 1:N:0:31
AGTGCCAGCTCTCAATCGCACAGGGGACCCAGGGCCTGGCCCCTCCATCCAGAAAACCTATGACCTCACCCGCTACCTGGAGCACCAACTCCGCAGCTTGGCTGGGACCTATGTGAGTATCCAGCGTAGGAATCTGGGAGTTGGGGAGGAGTGAGGAGTTGGGGAAAGACAGTCCTAACCGTGGAGGGTTCTGGTAAATGATGGGGTGAGGAGGGGCTCTTTGGCTCCCACCAGTCCCCCTGTCTGGTCTA
+
AABBBFFFBFFFGGGGGGGGGGHHGEGGGGGHGGGGGGHHHHGHGGHHHHHHGFHHHGGFHHEHHHHHHHHGGGGGHHHHHHHHHHHHGHHHGGGGGHHHGHHGGGHHGGHHHHHHHHHHHHHHHGEGGGHHHHHHHHHGGHHHGGGGGGGGHHHHHGHHHBDGGGHHHHHGHHHHHHHHGGGGGGGGGGGGGGGGGGGGGGGGGGFFFFFFFFFFFFFFFFFFFFFFFFFFFFFFFFFFFFFFFFFFFFF
@M05620:37:000000000-D9766:1:1101:8562:10983 1:N:0:31
ACCACACCTTCTACAATGAGCTGCGTGTGGCTCCCGAGGAGCACCCCGTGCTGCTGACCGAGGCCCCCCTGAACCCCAAGGCCAACCGCGAGAAGATGCCCAGGTGAGTGGCCCGCTACCTCTTCTGGTGGCCGCCTCCCTCCTTCCTGGCCTCCCGGCGCTGCGCCCTTTCTCACTGGTTCTCTCTTCTGCCGTTTTCCGTAGGACTCTCTTCTCTGACCTGAGTCTCCTTTGGAACTCTGCAGGTTCTA
+
BCABCCCACFFFGGGGGG5FGGHHGGGBAEHGHGFFCGEFDHEGHGGEEEGGGHGHHHH0E@CFGGGGGGGHFGHGGGGHGGHHHGGGGG<CGGHFGHHHHHGGGHHHHHGGHHGGGFGHHHHHHHHHHHGHHGGGGGHGHHGHHGGGFGGGGGEGGG-;BFFFFFFFFFFFFFFFFFFFFFFFFFFFFFFFFFDFFFFFF9FAA0FFFFFFFFFFFFFFFFF9BFF0BFFFFFFFFFFFFFFFFFFFFFB
@M05620:37:000000000-D9766:1:1101:16363:11025 1:N:0:31
ACCACACCTTCTACAATGAGCTGCGTGTGGCTCCCGAGGAGCACCCCGTGCTGCTGACCGAGGCCCCCCTGAACCCCAAGGCCAACCGCGAGAAGATGACCGGTGCGTGGCCCGCTACCTCTTCTGGTGGCCGCCTCCCTCCTTCCTGGCCTCCCGGCGCTGCGCCCTTTCTCCCTGGTTCTCTCTTCTGCCGTTTTCCGTAGGACTCTCTTCTCTGCCCTGCGTCTCCTTTGGAACTCTGCAGGTTCTAG
+
CCCCCCCCFFFFGGGGGGGGGGHHGEGEGGHHHGGGGGGGGHHHHGGGGFGGHHGHHHHGGGGGGGGGGGGHHHHGGGGHGHHHHGGGGGCGGGHHHHHH2@F//<A?D-AHHGGG-ACHH0GGHH0;GGHGGGGGGGGGGG/FGGGGGGGGGGGGGAFFFFFFFFFFFFFFF0FFBE;BFFFFFFFFFFFFFFFFFFFFF.AF0BFFFFFFFFFFFFFFFFABFFFFFFFFFF0;9FFFFFBFFAFBB00
@M05620:37:000000000-D9766:1:1101:24284:11025 1:N:0:31
AGTGCCAGCTCTCAATCGCACAGGGGACCCAGGGCCTGGCCCCTCCATCCAGAAAACCTATGACCTCACCCGCTACCTGGAGCACCAACTCCGCAGCTTGGCTGGGACCTATGTGAGTATCCAGCGTAGGAATCTGGGAGTTGGGGAGGAGTGAGGAGTTGGGGAAAGACAGTCCTAACCGTGGAGGGTTCTGGTAAATGATGGGGTGAGGAGGGGCTCTTTGGCTCCCACCAGTCCCCCTGTCTGGTCTA
+
AABAAFFFCFFFGDGGGFGGGGHHGEGGGGHHGGGGGGHHHHGHGGGHHHGHHFHHHGHHHHHHHHFFHHHFGGGFHHGHHHHHHHCHGHHHGGGGGHHHGHHGGGHHGHHHHHHHHFHHHHHHHGEDDEHHHHHHHHGGCGHHGGGGDGGHHGHHHGHHHHGGGGGHGHHHHFHHGHGHGCEGGGGG;9FFGG;FGGFGGFGGGGFFFFFFFFFFFFFFFFFFFFFFFFFFFFFFFFFFFFFFFFFBBFF
@M05620:37:000000000-D9766:1:1101:16352:11039 1:N:0:31
ACCACACCTTCTACAATGAGCTGCGTGTGGCTCCCGAGGAGCACCCCGTGCTGCTGACCGAGGCCCCCCTGAACCCCAAGGCCAACCGCGAGAAGATGACAGGTGAGTGGCCCGCTACCTCTTCTGGTGGCCGCCTCCCTCCTTCCTGGCCTCCCGGCGCTGCGCCCTTTCTCACTGGTTCTCTCTTCTGCCGTTTTCCGTAGGACTCTCTTCTCTGCCCTGCGTCTCCTTTGGAACTCTGCAGGTTCTAG
+
CCCCCCCCFFFFGGGGGGGGGGHHGFGEEGHHHGGGGGGGGHHHHGGGGGGGGHHHHHHGGGGGGGGGGGGHFHHGGGGHGHHHHGGGGGGGGGHHHHGHBGGFGFGHHGGHHGDGFGHHHHHHHHHHHGHHGGGGGHGHHGHHHHGFGGGGGGGFF-CDGFFFFFFFFFFFF0FFBFFFFFFFFFFFFFFFFFFFFFFFF.AD0BFFFFFFFFFFF0BFFF.@DFFFFFFFFB0BFFFFFFFFFAFBFF0
@M05620:37:000000000-D9766:1:1101:19877:11040 1:N:0:31
AGTGCCAGCTCTCAATCGCACAGGGGACCCAGGGCCTGGCCCCTCCATCCAGAAAACCTATGACCTCACCCGCTACCTGGAGCACCAACTCCGCAGCTTGGCTGGGACCTATGTGAGTATCCAGCGTAGGAATCTGGGAGTTGGGGAGGAGTGAGGAGTTGGGGAAAGACAGTCCTAACCGTGGAGGGTTCTGGTAAATGATGGGGTGAGGAGGGGCTCTTTGGCTCCCACCAGTCCCCCTGTCTGGTCTA
+
AA>AADFFBFFFGFGGGGGGEGHHGGCGGGHHDGGFGEHFHHGFGGHHHHHFHHHGHGHHHHFHHHHHHHHGGEEFHEGF?FHEFHG?EGHHGGFGGHHFEHHGGGHHGHHHHHHHHHHHHHHHHGEDFGHHHHHHHHCFGHHHGGFDGDGHHGHHFGHHHHGFGGHHHHGHHHHHHHHHGFGGGGGGEFGGGGGGGGGGGGGGGGFFFFFFFFFFFAFFFFFFFFFFFFFFFFFFFFFFFFFFFFFFFFF
@M05620:37:000000000-D9766:1:1101:15824:11045 1:N:0:31
ACCACACCTTCTACAATGAGCTGCGTGTGGCTCCCGAGGAGCACCCCGTGCTGCTGACCGAGGCCCCCCTGAACCCCAAGGCCAACCGCGAGAAGATGAACCCAGGTGAGTGGCCCGCTACCTCTTCTGGTGGCCGCCTCCCTCCTTCCTGGCCTCCCGGAGCTGCGCCCTTTCTCACTGGTTCTCTCTTCTGCCGTTTTCCGTAGGACTCTCTTCTCTGACCTGAGTCTCCTTTGGAACTCTGCAGGTTC
+
CCCCCCCCFFFFGGGGGGFGGGHHGGGEHGHHHGGGGGGGGHHHHGGGFGGGHHHHHHHGGGGGGGGGGGGHHHHGGGGHGGHHHGGGGGGGGGHHHHHFFGGGHGHHHHHHGGHHGGGGGHHHHHHHHHHHGHHGGGGGHGHHGGGGGGGGGGGGGGGGGGGGGGFFFFFFFFFFFFFFFFFFFFFFFFFFFFFFDFFFFFFBFFFFFFFFFFFFFFFFFFFFFFFFFFFFFFFFFFFFFFFFFFFFFB0
@M05620:37:000000000-D9766:1:1101:23882:11046 1:N:0:31
AGTGCCAGCTCTCAATCGCACAGGGGACCCAGGGCCTGGCCCCTCCATCCAGAAAACCTATGACCTCACCCGCTACCTGGAGCACCAACTCCGCAGCTTGGCTGGGACCTATGTGAGTATCCAGCGTAGGAATCTGGGAGTTGGGGAGGAGTGAGGAGTTGGGGAAAGACAGTCCTAACCGTGGAGGGTTCTGGTAAATGATGGGGTGAGGAGGGGCTCTTTGGCTCCCACCAGTCCCCCTGTCTGGTCTA
+
>AAAAFFFBFFFGDBGGFFFGAFEFEGGGGHHGGGEFFHHHHGHGGHHHHHHGFHGHGHHHHDHHGGHHHHGGGGGHHHHHHHGFHCGFHHHGG@FGHHHGHHGGGHHGHHHHHHHHGHHHHHHHGCGDGHHHHHHHHGGEHHHGGGGCGGHHHGHHGHHHHGGGGGHHHHHGHHHGHHHGCEGGGGGCAFGGGFFGFGGGGGGGGFFFFFFFFFFFDFFFFFFFFFFFFFFFFFFFFFFFFFFFFF;;/;
@M05620:37:000000000-D9766:1:1101:28830:11060 1:N:0:31
AGTGCCAGCTCTCCATCGCACAGGGGACCCAGGGCGTGGCCCCTCCATCCAGAAAACCTATGACCTCACCCGCTACCTGGCGCACCCACTCCGCAGCTTGGCTGGGACCTATGTGAGTATCCAGCGTAGGAATCTGGGAGTTGGGGCGGCGTGCGGAGTTGGGGCAAGACCGTCCTAACCGTGGAGGGTTCTGGTAAATGATGGGGTGAGGAGGGGCTCTTTGGCTCCCACCAGTCCCCCTGTCTGGTCTA
+
>A>>>DF4AFFFGGGD5AA2E2FAF2AAA2BF2AB2AAEGFHGDGGHFGAGGFFFAFFHHHGEHHDFGHFG>E/>EHHFG1>EEGG//?FBB<E/E>G1BDHHGGGHHGHHHHFFDHFHHHHHHHGG/AG1<FGHHHH0>EGHHGG.AD-;AB.AB-@.BFFBB.-.;.;.;DFDFBBFFBFFB.;DB.;FFFFFFFFFFFFFFFFFBFFFEFFB-BB.FFFFFFFFFFBFFFFFFFFFFBFFFFFFFFFF
@M05620:37:000000000-D9766:1:1101:13500:11084 1:N:0:31
AGTGCCAGCTCTCAATCGCACAGGGGACCCAGGGCCTGGCCCCTCCATCCAGAAAACCTATGACCTCACCCGCTACCTGGAGCACCAACTCCGCAGCTTGGCTGGGACCTATGTTGAGTATCCAGCGTAGGAATCTGGGAGTTGGGGAGGAGTGAGGAGTTGGGGAAAGACAGTCCTAACCGTGGAGGGTTCTGGTAAATGATGGGGTGAGGAGGGGCTCTTTGGCTCCCACCAGTCCCCCTGTCTGGTCT
+
AAAABFFFBFFFGGGGFGGFGCHGGGGGGGCGEFGGFGHHHHGHGGFHHHFHGHFHHGHHHHGHHHHHHHHGGGEGHHHHHHHHHHHHGGHHGGGGGGGHGHHGGGHHGHHGHHHFDHFGGHHHFHGDDGGEFGHHHHHFGDHHHGCGGGGGHGHHHHGHHHHGGGGHHHHHHCHHHHHHGGDGGFGGGDFGGGGGGFGGGGFFGGFDBFFFFFFBBBBFFFFFFFFFFFFFFFFFFFFFFBFFFFFFFFB
@M05620:37:000000000-D9766:1:1101:19716:11102 1:N:0:31
AGTGCCAGCTCTCAATCGCACAGGGGACCCAGGGCCTGGCCCCTCCATCCAGAAAACCTATGACCTCACCCGCTACCTGGAGCACCAACTCCGCAGCTTGGCTGGGACCTATGTGAGTATCCAGCGTAGGAATCTGGGAGTTGGGGAGGAGTGAGGAGTTGGGGAAAGACAGTCCTAACCGTGGAGGGTTCTGGTAAATGATGGGGTGAGGAGGGGCTCTTTGGCTCCCACCAGTCCCCCTGTCTGGTCTA
+
AA3AAFFF3FFFFFGGFFGFEEHGFEEE2EAFFGGACAGF2FGAEGGHFGHF333FGGFFHG5GGFGFH1EEGEEGH3GBBFHHHHGGGEHGGGGG?BGFEHBGGCFHFHHHBFHFDHHHFFHFFCEEGGHFBFBDBB?F?GFBCCFC?C<<<=DFCEGFG<@GEDGGFBCBCCHFC:CG@GA-.A.BGFFGGECFFFFBFFFEEG;@..ABDFB;BBEB//FFFFFEEBFDEFFFFFFB9AFFFFBFF99
@M05620:37:000000000-D9766:1:1101:4625:11103 1:N:0:31
AGTCCCAGCTCTCCATCGCACAGGGTCCCTAGCGCTTGGCCCCTCCATCCAGAAATCCTATGACCTCACCCCCCACCTCGCGCACCCCCTCTGCAGGTCGGCTGGGACCTCTGTGCGTATCCCGCGTCGGCCTCTGGGCGTTGGGGCGGCGTGCGGCGTTGGGGCCCGCCCGTCCTACCCGTGGCGGGTTCTGGTAAATGATGGGGTGAGGAGGGGCTCTTTGGCTCCCACCAGTCCCCCTGTCTGGTCTA
+
>>11>BB1BFFFGGGB1AA1A0F0FF00011010A00BAG1GEBEG0GF0BBABF1DFDF2BAFGBBBGGF/>>/BE00B//>>EGG/>EE01B2B0B1/<>FCFGEHAG1?GFG1A?CGHH1/>CCCA@-.<<GHFG.-;CGH?CB?A@@@@F??-;@@@F@@:--;@@@=@FFF//A;ABA===@?=AFFFFFF9FBF/BFFFB;@-AF/;A@-@@FFBFFFFFF?F-FA:AFFFFFF@FFFFFFFFFB
@M05620:37:000000000-D9766:1:1101:16470:11107 1:N:0:31
GAGGCTGCTTTGGAAGAGCACACGTCTGAACTCCAGTCACCGCTCATTATCTCGTATGCCGTCTTCTGCTTGAAAAAAAAAAAACCCGCTAGACACTTACTCCGGTTCCTCTTTCCCTCTCCCTCCTCTGGATCTCCTCCTTCGTTCCGCTTTTTCCGTTTCGTCCCCCCCTTCCTCTCCTTTTCTCTTTCTTCGCCATCCTTCGGACTTTCTGCTCTCTTCTGATCCCCCCTGTCCCCCTGTCTGGTCTC
+
BABBBAFBFFFFFGGGGGGGGGHGFGHFFGHHGHHHHHHHHEEEGEEGD5DFGFBEGGGGEBEFEGDGHHFG1FGHHG/>E>/>/>E/<<//322222222B2//<//?>>??@222?0?F0<00/00?111=>11>>C00=1.<<A/.<...00/CA00/;...:C..---.9CF009/;C000C0;F/////..9.;/.9//9;.--/;9/////////99F/BBF.AD=-.;///;.-.;//B/;9/;
@M05620:37:000000000-D9766:1:1101:15246:11117 1:N:0:31
ACCACACCTTCTACAATGAGCTGCGTGTGGCTCCCGAGGAGCACCCCGTGCTGCTGACCGAGGCCCCCCTGAACCCCAAGGCCAACCGCGAGAAGATGAACCCAGGTGAGTGGCCCGCTACCTCTTCTGGTGGCCGCCTCCCTCCTTCCTGGCCTCCCGGAGCTGCGCCCTTTCTCACTGGTTCTCTCTTCTGCCGTTTTCCGTAGGACTCTCTTCTCTGACCTGAGTCTCCTTTGGAACTCTGCAGGTTC
+
EEEDDDDEFFFFGGGGGGGGGGHHGGGGHGHHHGGGGGGGGHHHHGGGEGGGHHHHHHHGGGGGGGGGGGGHHHHGGGGHGHHHHGGGGGGGGGHHHHHHHHGGHGHHHHHHGGHHGGGGGHHHHHHHHHHHGHHGGGGGHGHHGGGGGGGGGGGGGGGG-<DGGGFFFFFFFFFFFFFFFFFFFFFFFFFFFFFF9DFFFFFFFFDFFFFFFFFHHFFFFFFFF/BBFFFFFFFFFFFFFFFFF<FFFFB
@M05620:37:000000000-D9766:1:1101:22526:11141 1:N:0:31
ACCACACCTTCTACAATGAGCTGCGTGTGGCTCCCGAGGAGCACCCCGTGCTGCTGACCGAGGCCCCCCTGAACCCCAAGGCCAACCGCGAGAAGATGAACCCAGGTGAGTGGCCCGCTACCTCTTCTGGTGGCCGCCTCCCTCCTTCCTGGCCTCCCGGCGCTGCGCCCTTTCTCACTGGTTCTCTCTTCTGCCGTTTTCCGTAGGACTCTCTTCTCTGACCTGAGTCTCCTTTGGAACTCTGCAGGTTC
+
CCCCCCCCFFFFGGGGGG5FGGHHGGGBFEGHHFFGGGGGGHHHHGGAEFGGHHHHHHHEEGGGGGGGGGGHHHHGGGGHEHHHHGGGGG/BGGHHHHHHHGDFHGHGFGHHGG>GF->CDHHHGHHHHHHHAGG@FGGGHFHHG/FGGGGBFGGGGGGG-@DDFFFFFFFBFF0FFFFFFFFFFFFFFFFBFFBDDDFFFFFFA.9BFFFFFFFFFFFF0BFFF/B0000;:FBFFFFFFFFFFFFF.0B
@M05620:37:000000000-D9766:1:1101:13542:11149 1:N:0:31
ACCACACCTTCTACAATGAGCTGCGTGTGGCTCCCGAGGAGCACCCCGTGCTGCTGACCGAGGCCCCCCTGAACCCCAAGGCCAACCGCGAGAAGATGACAGGTGAGTGGCCCGCTACCTCTTCTGGTGGCCGCCTCCCTCCTTCCTGGCCTCCCGGAGCTGCGCCCTTTCTCACTGGTTCTCTCTTCTGCCGTTTTCCGTAGGACTCTCTTCTCTGACCTGCGTCTCCTTTGGAACTCTGCAGGTTCTAG
+
DDDDDDCCFFFFGGGGGGGGGGHHGGGGHGHHHGGGGGGGGHHHHGGGGGGGHHHHHHHGGGGGGGGGGGGHHHHGGGGHGGHHHGGGGGGGGGHHHHHHHHGFGHHHHGGHHGGGGGHHHHHHHHHFHGGHFCGGGHGHHGHHHHGGGGGGGGGGGGGGGGGGGGFFFFFFFFFFFFFFFFFFFFFFFFFFFFFFFFFFFFDDFFFFFFFFHHFHHFFFFF.<DFFFFFFFEFFFFFFFFFFFFFFFFFF
@M05620:37:000000000-D9766:1:1101:13531:11162 1:N:0:31
ACCACACCTTCTACAATGAGCTGCGTGTGGCTCCCGAGGAGCACCCCGTGCTGCTGACCGAGGCCCCCCTGAACCCCAAGGCCAACCGCGAGAAGATGACAGGTGAGTGGCCCGCTACCTCTTCTCGTGGCCGCCTCCCTCCTTCCTGGCCTCCCGGAGCTCCGCCCTTTTTCTCAGGTTCTCTCTTCTCCCCTTTTCCTTGGAACTCTCTCCTCTGCCCGGCGTCTCTTTTGTAACTCTGCAGGTTCTAG
+
AAA?AAAAFFFFGGC1GGG1GFHHGEEEC0FGBFGE?EGGGHHHHGGGGGGGHGHGHHHGGEGGGEEGGGGFGFHGGGCHAGHHHGGGGGCCCCGFGFFHD<C11??FGAAFG-AC->CFGFBGF0<<<.<.@CC.;.C:CAC0CB00/;F0;9A.9-9;.099CB@<///;B/:/;/:B;FFFFF//;///--;FB//////////99BB/9;BF//9:---9--;B/99//9/9//;;///;-;/BB/;
@M05620:37:000000000-D9766:1:1101:23629:11163 1:N:0:31
ACCACACCTTCTACAATGAGCTGCGTGTGGCTCCCGAGGAGCACCCCGTGCTGCTGACCGAGGCCCCCCTGAACCCCAAGGCCAACCGCGAGAAGATGAACCCAGGTGAGTGGCCCGCTACCTCTTCTGGTGGCCGCCTCCCTCCTTCCTGGCCTCCCGGAGCTGCGCCCTTTCTCACTGGTTCTCTCTTCTGCCGTTTTCCGTAGGACTCTCTTCTCTGACCTGAGTCTCCTTTGGAACTCTGCAGGTTC
+
DDCCDDDDFFFFGGGGGGGGGGHHGGGEHGHHHGGGGGGGGHHHHGGGGGGGHHHHHHHGGGGGGGGGGGGHHHHGGGGHGHHHHGGGGGGGGGHHHHHHGHGGHGHHHHHHGGHHGGGGGHHHHHHHHHHHEGHGGGGGHGHHGGGGGGGGGGGGGGGG-ADGGGFFFFFFFFFFFFFFFFFFFFFFFHHFHFFFADFFFFFFFFFFFFFFFFFFFFFFFFFFFEFBFFFFFFFFFFBFFFFFFFFFAFF
@M05620:37:000000000-D9766:1:1101:17478:11164 1:N:0:31
AGTGCCAGCTCTCAATCGCACAGGGGACCCAGGGCCTGGCCCCTCCATCCAGAAAACCTATGACCTCACCCGCTACCTGGAGCACCAACTCCGCAGCTTGGCTGGGACCTATGTGAGTATCCAGCGTAGGAATCTGGGAGTTGGGGAGGAGTGAGGAGTTGGGGAAAGACAGTCCTAACCGTGGAGGGTTCTGGTAAATGATGGGGTGAGGAGGGGCTCTTTGGCTCCCACCAGTCCCCCTGTCTGGTCTA
+
BCABBFFFCFFFGGGGGGGGGGHGGGGGGGHHFGGGGGHHHHGHGGFHHHHHHEHHGGHHHHHHHHHHHHHGG>EEHHHHGHHHHHFGFHHHFGGGGHHHGHHGGGHHGHHHHHHHHHHHHHHHHGGGGGHHHHHHHHHGGHHHGGGGGGGHHHHHHGHHHHGGEGHGFHHHHHHHHHHHGGGGGGGGGGGGGGGGGGGGGGGGGGFFFFFFFFFFDFFFFFFFFFFFFFFFFFFFFFFFFFFFFFFFFFB
@M05620:37:000000000-D9766:1:1101:20287:11174 1:N:0:31
AGTGCCAGCTCTCAATCGCACAGGGGACCCAGGGCCTGGCCCCTCCATCCAGAAAACCTATGACCTCACCCGCTACCTGGAGCACCAACTCCGCAGCTTGGCTGGGACCTATGTGAGTATCCAGCGTAGGAATCTGGGAGTTGGGGAGGAGTGAGGAGTTGGGGAAAGACAGTCCTAACCGTGGTGGGTTCTGGTAAATGATGGGGTGAGGAGGGGCTCTTTGGCTCCCACCAGTCCCCCTGTCTGGTCTA
+
BCABBFFFCFFFGGGGGGGGGGHHGGGGGGHHGGGGGGHHHHGHGGHHHHHHHHHFHGHHHGHHHHHHHHHGG>EEHGHHCGHHHHGFFHGEEGCGGHGHGHHGGGHHGHHHHHHHHHHHHHHHHGGGGGHHHHHHHGHGGHHHGGGGGGFHHHHHGGHHHHGGEDHFHHHHHHHHHHHHGGGG:EDGGGGGGGGGGGGGGGGGGGDFFFFFFFFFFFFFFFFFFFFFFFFFFFFFFFFFFFFFFFFFFFF
@M05620:37:000000000-D9766:1:1101:25568:11178 1:N:0:31
ACCACACCTTCTACAATGAGCTGCGTGTGGCTCCCGAGGAGCACCCCGTGCTGCTGACCGAGGCCCCCCTGAACCCCAAGGCCAACCGCGAGAAGATGAACCCAGGTGAGTGGCCCGCTACCTCTTCTGGTGGCCGCCTCCCTCCTTCCTGGCCTCCCGGAGCTGCGCCCTTTCTCACTGGTTCTCTCTTCTGCCGTTTTCCGTAGGACTCTCTTCTCTGACCTGAGTCTCCTTTGGAACTCTGCAGGTTC
+
CCCCCCCCFFFFGGGGGGGGGGHHGEGGHGHHHGGGGGGFGHGHHGGGFGGGHHHHGHHGGGGGGGGGGGGHGHHGGGGHGHHHHGGGGGGGGGHHHHHFGHD?FEHHHHHHGGHHGGG?DHGHHFHHHHHHGHHGGGGGHGHHGGGGGGGGGGGGGGG?9CBGGGFFFFFFFFFFFFFFFFFFFFFFFFFFFFFFADFFFFF/;.AFFFFFFF/FFFFF/FFB//;BFFFFFFFFFBFFFFFFFBFFAFB
@M05620:37:000000000-D9766:1:1101:3964:11195 1:N:0:31
AGTTCCAGCTCTCCATCGCACGGGGTACCCAGAGCCTGGCCCCTCCATCCAGAAAACCTATGACCTCACCCGCTACCTGGCGCACCCCCTCCGCAGCTTGGCTGGGACCTATGTGAGTATCCAGCGTAGGAATCTGGGCGTTGGGGCGGCGTGCGGCGTTGGGGCCAGCCAGTCCTAACCGTGGAGGGTTCTGGTAAATGATGGGGTGAGGAGGGGCTCTTTGGCTCCCACCAGTCCCCCTGTCTGGTCTA
+
>>33>BB5FFFFGGGGBAE2AEFEG22BABBF22B2ABGHHHGHGGFHHBFGFCC2BEGF5BDGH5BFGHH0>>>>GF3BB>?EEGG/>EF?<E/<<BBBDGCFGGHHGC<FG2@2@FHHHHBGHGG/<C11?FHHFF.DGGGHGC.CGGGGGFGG-@BBB?-B.-.;9E.AFFBFF/FFBFFB.AD-;FFFFFBFFFFFFFFFEFDBEFF/DF?BBBFFFFBFFFFFFFFDFFFFFFFFBFFFFFFFFFB
@M05620:37:000000000-D9766:1:1101:21107:11208 1:N:0:31
ACCACACCTTCTACAATGAGCTGCGTGTGGCTCCCGAGGAGCACCCCGTGCTGCTGACCGAGGCCCCCCTGAACCCCAAGGCCAACCGCGAGAAGATGAACCCAGGTGAGTGGCCCGCTACCTCTTCTGGTGGCCGCCTCCCTCCTTCCTGGCCTCCCGGAGCTGCGCCCTTTCTCACTGGTTCTCTCTTCTGCCGTTTTCCGTAGGACTCTCTTCTCTGACCTGAGTCTCCTTTGGAACTCTGCAGGTTC
+
BBBBBBBBFFFFGGGGGGDGGGHHGGGEFEHHHFFEDGGGGHHHHGGGEFGGHHGHHHHGGGGGGGGGGGGHHHHGGGGHGHHHGGGGGG<CGGFFGHHFGHDGHGHGFHHHGGHHGGGGGHHHHHHHGHHHGHHGGGGGHGHHGGGGGGGGGGGGGGGG-DGGGGFFFFFFFFFFFFFFFFFFFFFFFFFFFFFFDFFFFFFFFFFFFFFFFFFFFFFFBFFFFBF;B;FFFFFFFFFFFFFFFFFF:FB
@M05620:37:000000000-D9766:1:1101:7561:11223 1:N:0:31
AGTGCCAGCTCTCAATCGCACAGGGGACCCAGGGCCTGGCCCCTCCATCCAGAAAACCTATGACCTCACCCGCTACCTGGAGCACCAACTCCGCAGCTTGGCTGGGACCTATGTGAGTATCAAGCGTAGAAATCTGGGAGTTGGGGAGGAGTGAGGAGTTGGGGAAAGAAAGTCCTAACCGTGGAGGGTTCTGGTAAATGATGGGGTGAGGAGGGGCTCTTTGGCTCCCACAACTCCCCCTGTCTGGCCTA
+
111>>@1FA@1BB1BEF1EFA00000EE?ECCAEAEG/GAFGGHEE0DGHFBGBBGFE0FH1EGHFBCFHHGEG/EGFH0FAB/0?>?EBGGEE/EE0DHCHF/E/GFGEH1DGFHGGG122BB1??/</@@GG2GHCF//01F/C.->..<<00.0<GFB/-@GFCH/./;C0<GFCGH-:A@BEF?;.FGGG;CFGFFF9FFFGG@F9-9AF@@@;EFFFFFFEFFEFF-A-;BFEF->-FFFBB/9//
@M05620:37:000000000-D9766:1:1101:8552:11223 1:N:0:31
GAGGCTGCTTTGGAAGAAACTCATAGATTACTGCAACAGTTCCCCCTGGACCTGGAAAAGTTTCTTGCCTGGCTTACAGAAGCTGAAACAACTGCCAATTGGATGCTACCCGTAAGGAAAGGCTCCTAGAAGACTCCAAGGGAGTAAAAGAGCTGATGAAACAATGGCAAGTAAGTCAGGCATTTCCGCTTTAGCACTCTTGTGGATCCAATTGAACAATTCTCAGCATTTGTACTTGTAACTGACAAGCC
+
CCCCCCFCFFFFGGGGGGGGGGHHHHHHFHHHHHHHGHHHHHHHHGGGHGHHHHHHHHHHFHHHHHGHHHHHHHHHHHHHHHHHHHHHHFHHHHHHGGHHHHGHHHHDGHHGGEEGFFHCGE/3BFGGFHHHFGGGHHHFGFFD??FFHFFFGGGFGGHFHHFHDHHFHHG=11FFFDFGGAGFGHHGFAGG00DHHFHFHHHHGHHHHHFHCGHHEGGGFCGH:;CBCHCF;;CFGGBBFFFGGGFGGGA
@M05620:37:000000000-D9766:1:1101:13156:11229 1:N:0:31
AGTGCCAGCTCTCAATCGCACAGGGGACCCAGGGCCTGGCCCCTCCATCCAGAAAACCTATGACCTCACCCGCTACCTGGAGCACCAACTCCGCAGCTTGGCTGGGACCTATGTGAGTATCCAGCGTAGGAATCTGGGAGTTGGGGAGGAGTGAGGAGTTGGGGAAAGACAGTCCTAACCGTGGAGGGTTCTGGTAAATGATGGGGTGAGGAGGGGCTCTTTGGCTCCCACCAGTCCCCCTGTCTGGTCTA
+
BCBBCFFFCFFFGGGGGGGGGGHHGGGGGGFHGGGGGGHHHHGHGGHHHHGHFGHHHGHFHHGHHHHHHHHGGGGGHHHHHHHHHHHHGHHHGGGGGHHHGHHGGGHHGHHHHHHHHHHHHHHHHGEGGGHHHHHHHHHGGHHHGGGGGGGHHHHHHGHHHHGGGGHHHHHHHHHHHHHHGFGGGGGGEGGGGGGGGGGGGGGGGGFFFFFFFFFFFFFFFFFFFFFFFFFFFFFFFFFFFFFFFFFFFFF
@M05620:37:000000000-D9766:1:1101:8403:11241 1:N:0:31
AGTGCCAGCTCTCAATCGCACAGGGGACCCAGGGCCTGGCCCCTCCATCCAGAAAACCTATGACCTCACCCGCTACCTGGAGCACCAACTCCGCAGCTTGGCTGGGACCTATGTGAGTATCCAGCGTAGGAATCTGGGAGTTGGGGAGGAGTGAGGAGTTGGGGAAAGACAGTCCTAACCGTGGAGGGTTCTGGTAAATGATGGGGTGAGGAGGGGCTCTTTGGCTCCCACCAGTCCCCCTGTCTGGTCTA
+
>>1>AD1CAFFFFFGBAAFFEGFGEGEE00BGFEGGAEGFFHGGGGHHBGHHEF1BFFHHHHBGGHHHHHH?E>>EHBGCFGHGFH0GGFHHGGGG>GFGFHHFCCHHCGHHHDGHDBGHFFHHHGCCGGHHHHG1GH0/?GHHCCCCG.<>G0DHGFHHHHGC.:.::C/;::GHCGHHGG.A.9EGGGG0CFFGGGGGGGGBEBB@FEFFFB=>@-EF/FBFF//9EFFBFFFFFFFF<9BFFF/BFFF
@M05620:37:000000000-D9766:1:1101:20741:11247 1:N:0:31
ACCACACCTTCTACAATGAGCTGCGTGTGGCTCCCGAGGAGCACCCCGTGCTGCTGACCGAGGCCCCCCTGAACCCCAAGGCCAACCGCGAGAAGATGAACCCAGGTGAGTGGCCCGCTACCTCTTCTGGTGGCCGCCTCCCTCCTTCCTGGCCTCCCGGAGCTGCGCCCTTTCTCACTGGTTCTCTCTTCTGCCGTTTTCCGTAGGACTCTCTTCTCTGACCTGAGTCTCCTTTGGAACTCTGCAGGTTC
+
BCCDDCCCFFFFGGGGGGGGGGHHGGGEGGHHHGGGGGGGGHHHHGGGGGGGHHHHHHHGGGGGGGGGGGGHGHHGGGGHGHHHHGGGGGBFGGHHHHHHHHGGHGHHDGHHGGHHGGGCGHHHHHHHHHHHGHHGGGGGHGHHGGGGGGGGGGGGGGGG-AFGGGFFFFFFFFFHFFFFFFFFFFFFFFFFFFFFDFFFFFFFFFFFFFFFFFHHHFFF0FFFF/B<BFFFFFFFFFFFFFFFFBFFFF0
@M05620:37:000000000-D9766:1:1101:11369:11265 1:N:0:31
ACCACACCTTCTACAATGAGCTGCGTGTGGCTCCCGAGGAGCACCCCGTGCTGCTGACCGAGGCCCCCCTGAACCCCAAGGCCAACCGCGAGAAGATGCCCAGGTGAGTGGCCCGCTACCTCTTCTGGTGGCCGCCTCCCTCCTTCCTGGCCTCCCGGAGCTGCGCCCTTTCTCACTGGTTCTCTCTTCTGCCGTTTTCCGTAGGACTCTCTTCTCTGACCTGAGTCTCCTTTGGAACTCTGCAGGTTCTA
+
BAA?ABBACFFFGGGCBGBDGFHGGAAAAAFGAFFEAEGGDHHHHGGGAEEEFHHFHHFE?FGGG?EGGGGFHEFGGG?GAAGHHGE<DGB<?DFHFH1FGHHGGHHHHHFEFHGCGGGHHHBGHHHHHHDAGDGCAAGEHHGHHFBBGBAFF?EGD@?BBFGGB@D?-BFBFFFFFBF;FFFFFFFFFFFFFBFFFFFFDFFFFFFFFFFFFFFFFFBFFFFFBFFFFFFFBFEFFFFFFFFFFFFFFFB
@M05620:37:000000000-D9766:1:1101:11723:11268 1:N:0:31
GAGGCTGCTTTGGAAGAAACTCATAGATTACTGCAACAGTTCCCCCTGGACCTGGAAAAGTTTCTTGCCTGGCTTACAGAAGCTGAAACAACTGCCAATTGGATGCTACCCGTAAGGAAAGGCTCCTAGCAGACTCCAAGGGAGTAAAAGAGCTGATGAAACAATGGCAAGTAAGTCAGGCATTTCCGCTTTAGCACTCTTGTGGATCCAATTGAACAATTCTCAGCATTTGTACTTGTAACTGACAAGCC
+
?AABBBFBFDFFGGGGGCGGGGCHFHHHHGHHGHFFFAGHHHHHHGGGHGHHHHHHHHCGFGHHHHHHHHHHHHHHHHHHHHHGHHHHHHHHHHHHEHHHFHGHHHGHGHHEEGAGGFH3GAEGHFH?G3FBGGHFHHEFFEHGACHBBDFHFFFGHGHHBFF<2F1G01?G1FFHHHHHHEFFHGHGGGGGHGHGFHHFHHGFDHGHFC:GFHCCGBGFHFFHEFHBCGGFB0CFGFGGGGGGGGGBCFE
@M05620:37:000000000-D9766:1:1101:7773:11273 1:N:0:31
ACCACACCTTCTACAATGAGCTGCGTGTGGCTCCCGTGGAGCACCCCGTGCTGCTGACCGAGGCCCCCCTGAACCCCAAGGCCAACCGCGAGAAGATGACAGGTGAGTGGCCCGCTCCCTCTTCTGGTGGCCGCCTCCCTCCTTCCTGGCCTCCCGGAGCTGCGCCCTTTCTCCCTGGTTCTCTCTTCTGCCGTTTTCCGTAGGACTCTCTTCTCTGACCTGAGTCTCCTTTGGCACTCTGCCGGTTCTAG
+
DDDCCCDAFFFFGGGGGGEGGGHHGGGAEFHHHFFFGGGGHHHHHGGGGGGGHHHHHHHEGFGGGGGGGGGHHHHGGGGHGHHHHGGGGG>CGGHHHHHH2GF?GDGHHGGHHGGG-EGHHHHHHHHHHGHHGFGGGHGHHGHHGHHHHFGGGGGGG9ADGGGGGGGFFFFFF0BFFEBFFFFFFFFFFFFFFFFFFFFFFFDF0;;FFFFFFFFHH0BFFF/BFFFFFFFFFF0;FBFFFF0:D@DABBB
@M05620:37:000000000-D9766:1:1101:20314:11280 1:N:0:31
AGTGCCAGCTCTCAATCGCACAGGGGACCCAGGGCCTGGCCCCTCCATCCAGAAAACCTATGACCTCACCCGCTACCTGGAGCACCAACTCCGCAGCTTGGCTGGGACCTATGTGAGTATCCAGCGTAGGAATCTGGGAGTTGGGGAGGAGTGAGGAGTTGGGGAAAGACAGTCCTAACCGTGGAGGGTTCTGGTAAATGATGGGGTGAGGAGGGGCTCTTTGGCTCCCACCAGTCCCCCTGTCTGGTCTA
+
BCBBCFFFCFFFGGGGGGGGGGHHGGGGGGHHGGGGGGHHHHGHGGHHHHHHHHHHHGHHHHHHHHHHHHHGGEGGHHHHHHHHHHHHGHHHGGGGGHHHGHHGGGHHGHHHHHHHHHHHHHHHHGGGGGHHHHHHHHHGGHHHGGGGGGGHHHHHHGHHHHGGGGHHHHHHHHHHHHHHGGGGGGGGGGGGGGGGGGGGGGGGGGFFFFFFFFFFFFFFFFFFFFFFFFFFFFFFFFFFFFFFFFFFFFF
@M05620:37:000000000-D9766:1:1101:21148:11308 1:N:0:31
ACCACACCTTCTACAATGAGCTGCGTGTGGCTCCCGAGGAGCACCCCGTGCTGCTGACCGAGGCCCCCCTGAACCCCAAGGCCAACCGCGAGAAGATGACAGGCGAGTGGCCCGCTACCTCGTCTGGTGGCCGACTCCCTCCTTCCTGGCCTCCCGGAGCTGCGCCCTTTCTCACTGGTTCTCTCTTCTGCCGTTTTCCGTCGGACTCTCTTCTCTGACCTGCGTATCCTTTGGCACTCTGCAGGTTCTAG
+
AAAAABABFFFFFGGGGGFFGEGBEAAFHDHH3FFE2EECGHHHHGGEBAECDGEGHAFEEG?FEA/EGGFFHFEEGGGHG/?GE?E<CGCGGDHFGF1F1?//><D/.>FGHGACGC<GD.<.../;/;GHG-:@./9C/.;CFFB0;C.0CFG?@---;FFBBFBBFFFFFFFFFFFFFFF/BFFB/F9F-..;;;BDF.9--;BFFFFFFFFFFB9FFF.-..;;FFBFFB/;B9FF/;BFF.;9:B9
@M05620:37:000000000-D9766:1:1101:9585:11313 1:N:0:31
ACCACACCTTCTACAATGAGCTGCGTGTGGCTCCCGAGGAGCACCCCGTGCTGCTGACCGAGGCCCCCCGAACCCCCAAGGCAACCGGGGGGAAGTGGACCCAGGTGAGTGGCCCGCTACCTCCTCTGGTGGCCGCCTCCCCCCTTCCTTGCCTCCCGGAGCTGCGCCCTTTCTCCCTGGTTCCCTCTTCTTCCGTTTTCCGTAGGACTCCTTTTTCTGACCTGGGTCTCCTTTGGAACTCTTCCGGTTCT
+
BBBAABBAFFFFGGGGEGBBGFHHGFEA42FFBBFE?EEGDHHHHGGEDEEGGHGHHHGEEFGGGEGG/>/>/>EG/E/F/?0B/F////<-;9.///99BF.9A:B/./9AAAF-99-;F//.;.;/;/.:.A--;..;E..;;A.;//;9B//AEAC--9./99;;B-FF/9//;./;/B////.;;///9;./;FF/F.:.;A/;/////;/:////;F9...;..9B/FF/B/BF////9/9;-;./
@M05620:37:000000000-D9766:1:1101:6584:11319 1:N:0:31
GAGGCTGCTTTGGAAGAAACTCATAGATTACTGCAACAGTTCCCCCTGGACCTGGAAAAGTTTCTTGCCTGGCTTACAGAAGCTGAAACAACTGCCAATTGGCTGCTACCCGTAAGGAAAGGCTCCTAGAAGACTCCAAGGGAGTAAAAGAGCTGATGAAACAATGGCAAGTAAGTCATTCATTTCTGCTTTAGCACTCTTGTGGATCCAATTGAACAATTCTCATCATTTGTACTTGTAACTGCCAAGCC
+
BABCCCFAFFFFGGGGGGGGGGHHHHHHHHHGHHHHHHHHHHHHHGGGFGHHHHHFHHHGGHHHHHHHHHHHHHHGHHHHHHHHHHHHHHHHH3F3333BF33F?FF43FGGGEF0G33BB?/BBF?BFF33BF3FFGHHG//<?BFFH3?22@222D@F>GGH1<GFHHGFBGHDGH<1<F1=1111>><1>1>11><GFBGFE0<0/0<0=0<;0CC00:;G0000C:00<CGCCCGFGGBC0;FFGGG
@M05620:37:000000000-D9766:1:1101:5025:11321 1:N:0:31
AGTGCCAGCTCTCAATCGCACAGGGGACCCAGGGCCTGGCCCCTCCATCCAGAAAACCTATGACCTCACCCGCTACCTGGAGCACCAACTCCGCAGCTTGGCTGGGACCTATGTTGCGTATCCAGCGTCGGACTCTGGTGGTTGGGGCGGCGTGAGGCGTTGGGGAACGCCCGTCCTACCCGTGGCGGGTTCTGGTAACTGATGGGGTGCGGCGGGGCTCTTTGGCTCCCACCAGTCCCCCTGTCTGGTCT
+
AAAABFFFCFFFGGGGGGFCEEFFFEGEGGGHBEEGGGHHHHGHGGGHHHGHHGHHHGHHHHHHHHHHHHHFGEEGHHHH2FHEHH1?EGHHFGGGGHHHGHHFFGHHGHHHHHHB3/?/?G22>@</?A/A/CFGGH10.>FDGG-.;--;:-.=..;ABFFFFFF...9-:@DFBFBFFDDD--;BFBFFFFB0;F0;009;FFF.-.;--;@DFFFFFFFFFFFFFFFFA9;9BBFFFFFFFFFFFFF
@M05620:37:000000000-D9766:1:1101:3349:11326 1:N:0:31
GAGGCTGCTTTGGACGAAACTGACAATCCAGGGACACAAGATCGGAAGACACATGGATGAGCTCCAGTCACAGTTCATTAATTCGTAATCCCTTCTCTGCTTGAAAAAAAAAAAACATACCTTCTCCTCGCCGCCTCCCCTGACTTCCCCGCTCTGCTGCCCACCTTACTCTTCAGTCCGTCCTTTCAGCTATCGCCCTCTTTTGGATCCCCTTTCCCAACTATCCGCCCTTTTCAGTTTCACTGACGTAC
+
A?AB>AFBFDDDGB4AEEEEGBG4BB4BB3FFEFABCGFGHHBAE?2ACGCFA3B23BB33BDB33BDB3@5BBD@5@GGG5D5BF2B?F@FG32BB@4EBG3B3F31>EEEC//</22@<22@<@2@2</<@->.>.FE<./<==DF<<-=-::0<:C0=G0;:G00900090B0;;0.;9;9FB000;90;9:..;9999/9/-/;;BFFFF//;///9;/;//9;9-9;;/:99/;;9/:////...;
@M05620:37:000000000-D9766:1:1101:15875:11334 1:N:0:31
AGTGCCAGCTCTCAATCGCACAGGGGACCCAGGGCCTGGCCCCTCCATCCAGAAAACCTATGACCTCACCCGCTACCTGGAGCACCAACTCCGCAGCTTGGCTGGGACCTATGTGAGTATCCAGCGTAGGAATCTGGGAGTTGGGGAGGAGTGAGGAGTTGGGGAAAGACAGTCCTAACCGTGGAGGGTTCTGGTAAATGATGGGGTGAGGAGGGGCTCTTTGGCTCCCACCAGTCCCCCTGTCTGGTCTA
+
ABAABFFFBFFFGGGGGFFGGGHGGGGGGGHHGGGGGGHHHHGHGGGHHHHHHGHHHGHHHHHHFHHHHHHGGEGGHGGHEGHHGHHEGGHHGGGGGGECFFHGGGHHGHHHHHGHHGHEHGHHHGGGGGHHFHHHHG?FEHFHGCGGGGCHGHHHHGFHHHGCFFHHHHHHHHGHHHHHGGGGGGGGAFGGGGGGGGGGGGGGGGFAFFFFFFAFFBFFFFFFFFFFFFFFFFFFFFFFFEFFFFFFFBB
@M05620:37:000000000-D9766:1:1101:15853:11337 1:N:0:31
AGTGCCAGCTCTCAATCGCACAGGGGACCCAGGGCCTGGCCCCTCCATCCAGAAAACCTATGACCTCACCCGCTACCTGGAGCACCAACTCCGCAGCTTGGCTGGGACCTATGTGAGTATCCAGCGTAGGAATCTGGGAGTTGGGGAGGAGTGAGGAGTTGGGGAAAGACAGTCCTAACCGTGGAGGGTTCTGGTAAATGATGGGGTGAGGAGGGGCTCTTTGGCTCCCACCAGTCCCCCTGTCTGGTCTA
+
ABAABFFFBFFFGFGGGGGFGGHHGEGGGGHHFGGGGGHHHHGHGGGHHHHHHFHHHGHHHFHHHHHHHHHGGEEGHHHHBGHHHH1?EHHHGGGGGHHHGHHGGGHHGHHHHHHHHHHHHHHHHGGDGGHHHHHHHGCGGHHHGGEFGDGHHGHHFGHHHHGGG?GHHHHHHHHHHHHHGGGGAEGGGGGGGGGGGGGGGGGGGGFFFFFFFFFFFFFFFFFFFFFFFFFFFFFFFFFFFFFFFFFFFFB
@M05620:37:000000000-D9766:1:1101:10349:11340 1:N:0:31
ACCACACCTTCTACAATGAGCTGCGTGTGGCTCCCGAGGAGCACCCCGTGCTGCTGACCGAGGCCCCCCTGAACCCCAAGGCCAACCGCGAGAAGATGAACCCAGGTGAGTGGCCCGCTACCTCTTCTGGTGGCCGCCTCCCTCCTTCCTGGCCTCCCGGAGCTGCGCCCTTTCTCACTGGTTCTCTCTTCTGCCGTTTTCCGTAGGACTCTCTTCTCTGACCTGAGTCTCCTTTGGAACTCTGCAGGTTC
+
AAAAAABBFFFFGGFBBFGGGGGGGGGGCFFG3FFE2EG22F2FGGGFEEEF5BGHHHHG>E0EFDGEGGGF3FFEGGEHFHHHAFGGGGGFCDH2?FG><GDEFFHHHHHHGGGHGGGGGHHG<GGGHHHFGHHGGGGGHGHHECFFFFGGGGGFGEEGGGGGGGFFFF9FFFFFFFFFFBFFFFFFFFFFFFFD;AFFFFFFFFFFFFFFFFFFFFFFFFF;B/BFFFFFFFF//;BFFFFFFEFFFFB
@M05620:37:000000000-D9766:1:1101:19821:11344 1:N:0:31
ACCACACCTTCTACAATGAGCTGCGTGTGGCTCCCGAGGAGCACCCCGTGCTGCTGACCGAGGCCCCCCTGAACCCCAAGGCCAACCGCGAGAAGATGCCCAGGTGAGTGGCCCGCTACCTCTTCTGGTGGCCGCCTCCCTCCTTCCTGGCCTCCCGGAGCTGCGCCCTTTCTCACTGGTTCTCTCTTCTGCCGTTTTCCGTAGGACTCTCTTCTCTGACCTGAGTCTCCTTTGGAACTCTGCAGGTTCTA
+
CCCCCCCCFFFFGGGGGGGGGGHHGGGGHGHHHGGGGGGGGHHHHGGGGGGGHHHHHHHGGGGGGGGGGGGHHHHGGGGHGHHHHGGGGGGGGGHHHHHHHHHGHHHHHHGGHHGGGGGHHHHHHHHHHHGHHGGGGGHGHHGHHGGGGGGGGGGGGGGGGGGGGGFFFFFFFFFFFFFFFFFFFFFFFFFFFFFFFFFFFFFFFFFFFFFFFFFFFFFFFFFFFFFFFFFFFFFFFFFFFFFFFFFFFFF
@M05620:37:000000000-D9766:1:1101:15862:11353 1:N:0:31
AGTGCCAGCTCTCAATCGCACAGGGGACCCAGGGCCTGGCCCCTCCATCCAGAAAACCTATGACCTCACCCGCTACCTGGAGCACCAACTCCGCAGCTTGGCTGGGACCTATGTGAGTATCCAGCGTAGGAATCTGGGAGTTGGGGAGGAGTGAGGAGTTGGGGAAAGACAGTCCTAACCGTGGAGGGTTCTGGTAAATGATGGGGTGAGGAGGGGCTCTTTGGCTCCCACCAGTCCCCCTGTCTGGTCTA
+
BCBBCFFFCFFFGGGGGGGGGGHHGGGGGGHHGGGGGGHHHHGHGGHHHHHHHHGHHGHHHHGHHHHHHHHGGGGGHHHHHHHHHHHHGHHHGGGGGHHHGHHGGGHHGHHHHHHHHHHHHGHHHGEGGGHHHHHHHHHGGHHHGGGGG?DHHHHHHGFHHHGGGGHHHHHHHHHHHHHHGGGGGGGGGGGGGGFFFFGGFGGGGGFFEFFFFFFFFFFFFFFFFFFFFFFFFFFFFFFFFFFFFFFFFF0
@M05620:37:000000000-D9766:1:1101:10335:11354 1:N:0:31
ACCACACCTTCTACAATGAGCTGCGTGTGGCTCCCGAGGAGCACCCCGTGCTGCTGACCGAGGCCCCCCTGAACCCCAAGGCCAACCGCGAGAAGATGAACCCAGGTGAGTGGCCCGCTCCCTCTTCTGGTGGCCGCCTCCCTCCTTCCTGGCCTCCCGGCGCTGCGCCCTTTCTCACTGGTTCTCTCTTCTGCCGTTTTCCGTAGGACTCTCTTCTCTGCCCTGAGTCTCCTTTGGAACTCTGCAGGTTC
+
BBBBBBBBFFFFGGGGGGGGGFHHGGGECEHFGGGFGGGGGHHHHGGGGGGGHHHHHHHGGGGGGGGGGGGHHHHGGGGHGHHHHGGEGGGGGGHHHHHHHHGGHGHH1GGHFFHHGGG-EGHHHHHHHHHHGHHDGGGGHGHGEGGGGGGGGGGGGGGG-AFFFFFFFFFFFFFFFFFFFFFFFFFFFFFFFFFFFFFFFFDFFFF/BFFFFFFFFFFF/;AFF9BFFFFFFFFFFFFFFFFFF9FFFF/
@M05620:37:000000000-D9766:1:1101:14303:11358 1:N:0:31
ACCACACCTTCTACAATGAGCTGCGTGTGGCTCCCGAGGAGCACCCCGTGCTGCTGACCGAGGCCCCCCTGAACCCCAAGGCCAACCGCGAGAAGATGCCCAGGTGAGTGGCCCGCTACCTCTTCTGGTGGCCGCCTCCCTCCTTCCTGGCCTCCCGGAGCTGCGCCCTTTCTCACTGGTTCTCTCTTCTGCCGTTTTCCGTAGGACTCTCTTCTCTGACCTGAGTCTCCTTTGGAACTCTGCAGGTTCTA
+
CCDDDDDDFFFFGGGGGGGGGGHHGGGGHGHHHGGGGGGGGHHHHGGGGGGGHHHHHHHGGGGGGGGGGGGHHHHGGGGHGHHHHGGGGGGGGGHHHHGHHHFGHHHHHGGGHHCDCGGHHHHHFFGHHHGGHGFGFGHGFFGHHGGFGGGGFFGGGC?CGEGGGGFFAFFFFBFFEFFFFFFFBBFFB:<FF=DFFFFFFFFDFFFFFFFFFFBBBBFFFFFFFFBBBFFFFFFFFEFF0BFBFFFFFF:
@M05620:37:000000000-D9766:1:1101:5239:11362 1:N:0:31
AGTGCCAGCTCTCCATCGCACAGGGTACCCAGGGCCTGGCCCCTCCATCCAGAAAACCTATGACCTCACCCGCTACCTGGAGCACCCACTCCGCAGCTTGGCTGGGACCTATGTGAGTATCCCGCGTGGGTCTCTGGGTGTTGGCGCGGTGTGCGGCGTTGGGGCGAGCCTGTCCTCCGTGTGGCGGGCTCTGGTATATGATGGGGAGAGGAGGCGCTCTTTCGCTCCCCCCTGTCCCCCTCTCTGCTCTT
+
>>>>>BFFBFFFG4FBBAEAECHGF44BBBBFABEAAFGGFHGGGFFHHBGGH3GABEGH5BFGH5BFGHH>>>0>GGBBBBBFGHE1?FH2>E/E>FBBEFGGGGHHGHFGH3F33F33?3B<//</<<ACG11?100.>CGA1<.-A.<.<;.A---9;C?9.-----/.//////..;A?D.9---;./9/////////;F?D.;..9.;A.-9>.AF//.;.AAEA9--.;BFFAAD.B////;/B/
@M05620:37:000000000-D9766:1:1101:10094:11368 1:N:0:31
GAGGCTGCTTTGGAAGAGCACACGTCTGAACTGCACTCACCGCTCATTACCTCGCATGCCGTCTTTTGCTTGCAAAAAAAAAACTAAAATCCTGCTCCTTTGTCTTCCCTCTTATCTCAACACACAACAAACTTTAGTCATATTGTCTTCTTTCTATTTTTACACCCTCCCGTCCTCCCCCGTACAGCTTCTTCTCCCAGCAATCTGTCATGTTCTCACTTTCTCCACCCCCCACACCCCTATACATTCGC
+
A?AAAAFAFBFDG1BGGBF1B0BEBB0BAGFF1B11BBF1FEEEEEGGF1B1BB/AEE1BEAEHG2DF@DGF/1110//>>///1111121BB1B1BBB121222221<1B011212222B1//?//?//</11111111?111<1<??FF11<1111111.1110...<......0;.::-.-:.0;00;0000;9C/;;//0;;0;00000000;0;;09;0;00-----;9-----9--///9////-
@M05620:37:000000000-D9766:1:1101:9766:11371 1:N:0:31
GAGGCTGCTTTGGAAGAAACTCATAGATTACTGCAACAGTTCCCCCTGGACCTGGAAAAGTTTCTTGCCTGGCTTACAGAAGCTGAAACAACTGCCAATGGTATCCTCCACGAAAGGAACTTCTCCTACCCGACTCCAGGAAAGTAGCCGATCTGATGAACCCAAGTAACGTACGTCAGGCCTTTCCACTATCGCCCTCTTGTGAATCCAATTGCCCCATTCTCCGCCTTTGTCATTTGACATGCCACGCC
+
AAABBBFBFFFFGGGGEGGGGGGHHHGHHFFFHHDGGHGHHHHHHGEFGGGHHHHHHF2FFHHHHHHHHHHHHHH3FGHHHHHHH3BGGGGHHHHHG3G3F4G44BE3311?/?1EF?EG344433BE300<//<??110/000122B1?//<01>21@1F/??/?11@1.>>.-<0.>FCEGHHHF0<D/0=...:::C00;00;<C0GGH000;;9.:9B0909;..;F0;00;000;C90C0;B/;;A
@M05620:37:000000000-D9766:1:1101:14135:11396 1:N:0:31
ACCACACCTTCTACAATGAGCTGCGTGTGGCTCCCGAGGAGCACCCCGTGCTGCTGACCGAGGCCCCCCTGAACCCCAAGGCCAACCGCGAGAAGATGCCCAGGTGAGTGGCCCGCTACCTCTTCTGGTGGCCGCCTCCCTCCTTCCTGGCCTCCCGGAGCTGCGCCCTTTCTCACTGGTTCTCTCTTCTGCCGTTTTCCGTAGGACTCTCTTCTCTGACCTGAGTCTCCTTTGGAACTCTGCAGGTTCTA
+
DDDDDDDDFFFFGGGGGGGGGGHHGGGEHGHGHGGGGGGGGHHHHGGGGGGGHHHHHHHGGGGGGGGGGGGHHHHGGGGHGHHHHGGGGGGGGGHHHHHHHHHGHHHHHHGGHHGGGGGHHHHHHHHGHHGHHGGGGGHGHHGHHGGGGGGGGGGGBF-ADGGGGGFFFFFFFFFFFFFFFFFFFFFFHFFFFFFFFFHFFFFFFFFFFFFFHHFFFFFFFFFFFFFFFFFFFFFFFFFFFFFFFFFFFFB
@M05620:37:000000000-D9766:1:1101:26337:11396 1:N:0:31
ACCACACCTTCTACAATGAGCTGCGTGTGGCTCCCGAGGAGCACCCCGTGCTGCTGACCGAGGCCCCCCTGAACCCCAAGGCCAACCGCGAGAAGATGAACCCAGGTGCGTGGCCCGCTCCCTCTTCTGGTGGCCGCCTCCCTCCTTCCTGGCCTCCCGGCGCTGCGCCCTTTCTCCCTGGTTCTCTCTTCTGCCGTTTTCCGTAGGACTCTCTTCTCTGCCCTGCGTCTCCTTTGGAACTCTGCCGGTTC
+
CCCCCCCCFFFFGGGGGGGGGGHHGFGFHEHHHGGEEEECGHHHHGGGGEGGHHHHHHHGGGGGGGGGGGGHFHHEGGGHGHHHHGGGGFDGGGHHGGHHHHD?FFF11>FC-@HF?C?@EEFGG0=GFHHHGHGC@CFGGGGGCFFGCFGFFGGGGGA----;9A>DD@DFFFF//;FFFFFFFFB9BBFFFFFFFFFFF:?/.../;BFFFFEFF/B9/;9B9.;.9.BFFFFFFF//BBFBB/;>DD.
@M05620:37:000000000-D9766:1:1101:27480:11401 1:N:0:31
GCGGCTGCTTTTGAATCCACTCCTCGATTCCTGCCACCGTTCCCCCTGTACCTGTAACCGTTTCTTGCCTGGCTTCCAGCAGCTGCCACCACTGCCCCTTGGATGCTCCCCGTCAGGAACTTCTCCTAGAAGCCTCCCAGGGCGTCACCGCGCTGCTGCACCACTGGCACGTCCGTCAGGCCTTTCCGCTTTCGCACTCTTGTGGATCCACTTGCACCATTCTCAGCATTTGTACTGGTACCTGACACGCC
+
>>>>A>>>FFBB11B3A1BB1B0B00AFDGDGGHH110BABBGGHG/FB2DDBBFDDBGEBA0B2DFBGHFBGFBBFGBB>BG0B@01B0BB11BC//>>BFFHHBF1>>E>?E/?FCGA11>FFFG1BBFB1<CGHG0B/CFGGGCG1<<CCGGEHHDGG/.<<CFH<0=C.C-;GGFH:CGFHHHG;AGGFC:;AAFGGGGGGFGGG09FFFB/;/9;FFF//;B/B9;/B99;/;B/BFBFF9//:9;
@M05620:37:000000000-D9766:1:1101:12690:11414 1:N:0:31
ACCACACCTTCTACAATGAGCTGCGTGTGGCTCCCGAGGAGCACCCCGTGCTGCTGACCGAGGCCCCCCTGAACCCCAAGGCCAACCGCGAGAAGATGACAGGTGAGTGGCCCGCTACCTCTTCTGGTGGCCGCCTCCCTCCTTCCTGGCCTCCCGGAGCTGCGCCCTTTCTCACTGGTTCTCTCTTCTGCCGTTTTCCGTAGGACTCTCTTCTCTGACCTGAGTCTCCTTTGGAACTCTGCAGGTTCTAG
+
A>>AA?>AFFC@EGG4A4BEAGCGE2EEG2AFFAF222AAEEGEAEEG1EEGHHHHHHHGGGG?FGG@EEEHGHGGGGGHEFHGHEEEGG@CCGHHHF1FBHEG1FF1D/CFGGC@CGHGHHHFHHFGHDHHGCGGGHGGHGHHHHGGGGGFFGGGGBGGFGGGGGBBFFFFFFFFFF;FFFFFFFFFFFBFBFFFFFFFFFFFBFFFFFFFFFFFFBFFFFBFFFFFFFFFFFFFFEFFFFFFFFFFFFB
@M05620:37:000000000-D9766:1:1101:27461:11414 1:N:0:31
GAGGCTGCTTTGGAAGAAACTCATAGATTACTGCAACAGTTCCCCCTGGACCTGGAAAAGTTTCTTGCCTGGCTTACAGAAGCTGAAACAACTGCCAATTGGATGCTACCCGTAAGGAAAGGCTCCTAGAAGACTCCAAGGGAGACAACGAGCTGATGAAACAATGGCAAGTAAGTCAGGCATTTCCGCTTTAGCACTCTTGTGGATCCAATTGCACAATTCTCAGCATTTGTACTTGTAACTGACAAGCC
+
A>AABBFBFFFFGGGGGGGFGGHHHHHHGHHHGHHFFGHFHHHGHGGGGHHFHGFEGHFGFHHHFHGGHHGHHHGHHFHHHHHHHHHHHGHHCHHHHHHEHH3B3BBBGHH?EGGGH3FCEGG3E/3FGGGB3CGFG3GFEGGG//BB/</CDDF2F2@GGG0/?GGFFGFFGGGGGF=>0<1D>1<<C.<C0<DFG<C<GD;GD0C0CGGHFC0:00GHH00;90/B0;;;0;CFFG0;;CF00B0CF?E
@M05620:37:000000000-D9766:1:1101:12413:11418 1:N:0:31
AGTGCCAGCTCTCAATCGCACACGTCTGAACTCCAGTCACCGCTCATTATCTCGTATGCCGTCTTCTGCTTGAAAAAAAAAAACCACCAATACCTCATCAATCTTTTCGACAAATCTTCAGAGTAAACTACCGTACTCCTGATATTCCTTAAACTACCACAATACCCTCGCTATGTCCTGACATGCTCAGATATACCCATCCCCATCCTTTCCTAAACTCCTTATATCACCACTACCTGTCTAGCTACAAC
+
BCBBCFFFBFFFGGGGGGGGGGHGHHHFGHHHGHFHHHGHHEEEFGBG5DGHHFFGHHGHEBEHGHGHHHHH1EGHFEEE>E//??//?/333343333434343333////>222222>222222222110/////1111>1111111111111110<0<.000000.--...0000000<0000000/:00000000//.<.///.0000000000000000000000/0.0///00:<0000000000
@M05620:37:000000000-D9766:1:1101:13033:11420 1:N:0:31
ACCACACCTTCTACAATGAGCTGCGTGTGGCTCCCGAGGAGCACCCCGTGCTGCTGACCGAGGCCCCCCTGAACCCCAAGGCCAACCGCGAGAAGATGAACCCAGGTGAGTGGCCCGCTACCTCTTCTGGTGGCCGCCTCCCTCCTTCCTGGCCTCCCGGAGCTGCGCCCTTTCTCACTGGTTCTCTCTTCTGCCGTTTTCCGTAGGACTCTCTTCTCTGACCTGAGTCTCCTTTGGAACTCTGCAGGTTC
+
BBBBBABBFFFFGGGGGGGGGGHHGGGEHGHHHGGGGGGGGHFHHGGGFGGGHHHHHHHGGGGGGGGGGGGHHHHGGGGHGHHHEGGGGGCGGGHHHHHFFGC/FFFB<F?DFFHHGGGCGHHHFFFFHHFC.GHC-CA:.;C:EFFGFBBBAFGFFEG?-BGFFEFFAF@9BFFF/FF/B9BBBFFFFFFFB/FC.ABEFFDFA?A/FFFBFFFFB9/BB/FFF/BFFFFFBFF///9;FFFBF/FF.;/
@M05620:37:000000000-D9766:1:1101:12675:11424 1:N:0:31
ACCACACCTTCTACAATGAGCTGCGTGTGGCTCCCGAGGAGCACCCCGTGCTGCTGACCGAGGCCCCCCTGAACCCCAAGGCCAACCGCGAGAAGATGACAGGTGAGTGGCCCGCTACCTCTTCTGGTGGCCGCCTCCCTCCTTCCTGGCCTCCCGGAGCTGCGCCCTTTCTCCCTGGTTCTCTCTTCTGCCGTTTTCCGTAGGACTCTCTTCTCTGCCCTGCGTCTCCTTTGGAACTCTGCAGGTTCTAG
+
BCCCCCCCFFFFGGGGGGGGGGHHGFGGHGHHHGGGGGGGGHHHHGGGGGGGHHHHHHHGGGGGGGGGGGGHHHHGGGGHGHHHHGGGGGGGGGHGHHFH2?F?G1=FGGGHHCFC--FFHHHHFGHGHGGHGCGGCHGHGGHHGGFBFGFGGGGFG--:;BFBAFFFFFFFF0:90ABB;BFFFFFFBFFFFFFFFFFFF.AD0;;FFFFFFFFFF09EBA.9ABDFFBFF0F0;B0:BFF0;FFFBB90
@M05620:37:000000000-D9766:1:1101:20755:11432 1:N:0:31
ACCACACCTTCTACAATGAGCTGCGTGTGGCTCCCGAGGAGCACCCCGTGCTGCTGACCGAGGCCCCCCTGAACCCCAAGGCCAACCGCGAGAAGATGCCCAGGTGAGTGGCCCGCTACCTCTTCTGGTGGCCGCCTCCCTCCTTCCTGGCCTCCCGGAGCTGCGCCCTTTCTCACTGGTTCTCTCTTCTGCCGTTTTCCGTAGGACTCTCTTCTCTGACCTGAGTCTCCTTTGGAACTCTGCAGGTTCTA
+
BBBBBBBAF4BFGGFDGGGGGGGHFGDED?GGHFGCAEAEGGHHEGEGGG?EHHGHHHHGGGCGGGGGGGGHGHHGGGGGGHHHHGGGGGGGGGHFHGHHHGHGGGHHHHGGFECGGCGHHHHHHFGHGHGHF?FGGGHGFBDBHGGGGGGGGGGEGFFGGGBBDGFFFFFFFFFFFFFFFFFFFFFFFFFFFFDFFFFFFFFFF/FFFFFFFFFFFFFFFFFFFFFFFFFFFFFFFBFFFFFFFFAFFFB
@M05620:37:000000000-D9766:1:1101:21336:11437 1:N:0:31
AGTGCCAGCTCTCAATCGCACAGGGGACCCAGGGCCTGGCCCCTCCATCCAGAAAACCTATGACCTCACCCGCTACCTGGAGCACCAACTCCGCAGCTTGGCTGGGACCTATGTGAGTATCCAGCGTAGGAATCTGGGAGTTGGGGAGGAGTGAGGAGTTGGGGAAAGACAGTCCTAACCGTGGAGGGTTCTGGTAAATGATGGGGTGAGGAGGGGCTCTTTGGCTCCCACCAGTCCCCCTGTCTGGTCTA
+
AABBBFFFBFFFGGGGGGGGG?FDGFGGGGGHGCGEGGHHHHGHGGHHHHGHFHFHHGHFHHHHHHHHHHHGGGGGHHHHHHHGHHGHGHHHGG?EGHHHGHHGGGHHGHHHHHHHHHHHHHHHHGGGGGHHGHHGHHHGGHGHGGGGGGGHHHHGHGHHHHGCEGGHHHHGHHHHHHHHGDGGGGGGEGGGGGGGFGGGGGGGGGFFFFFFFFFFFFFFFFFFFFFFFFFFFFFFFFFFFFFFFFFFFFB
@M05620:37:000000000-D9766:1:1101:5960:11448 1:N:0:31
GAGGCTGCTTTGGAAGAAACTCATAGATTACTGCAACAGTTCCCCCTGGACCTGGAAAAGTTTCTTGCCTGGCTTACAGAAGCTGAAACAACTGCCAATTGGCTGCTACCCGTAAGGAAAGGCTCCTAGAAGACTCCAAGGGAGTAAAAGAGCTGATGAAACAATGGCAAGTAAGTCAGGCATTTCCGCTTTAGCACTCTTGTGGATCCAATTGAACAATTCTCAGCATTTGTACTTGTAACTGACAAGCC
+
BBBBBBFBFFFFGGGGGGGGGGHHHHHHHHHHHHHGGHHHHHHHHGGGHHHHHHGGBGFHGHHHHHHHHHHHHHHGHHHHHHHHHHHHHHHHHHHHHHHHHH3FFGHHHHHGGGGHHFFHHGHHHGHHH3GGHHHHHHHHGGHGCGHHHGGHHHHHHHHHHHHHHHHHG1FGHHHHHH?FFGHHGHHGGFGGFGHHHHHHHHHHGFGGHHHHHHHHGHHHHFGHHGHFHGFGCFGGGGGGGGGGFGGGGGG
@M05620:37:000000000-D9766:1:1101:6899:11467 1:N:0:31
GAGGCTGCTTTGGAAGAAACTCATAGATTACTGCAACAGTTCCCCCTGGACCTGGAAAAGTTTCTTGCCTGGCTTACAGAAGCTGAAACAACTGCCAATTGGCTGCTACCCGTAAGGCAAGGCTCCTAGAAGACTCCAAGGGAGCAAAAGAGCTGATGAAACAATGGCAAGTAAGTCAGGCATTTCCGCTTTAGCACTCTTGTGGCTCCAATTGAACAATTCTCAGCATTTGTACTTGTAACTGACAAGCC
+
AABBAAFBFFFFGBBFGGCGGGGHHFGHHFFFGHCFCGFGHD5BBEECECBBGHEG33AFFFHDGHHABA3BAGHB35BFHGBFHB3GBGEHHHHHGHHHB3BF1BFDHHHDGCEBE30?E??B0?BFBGH3BBB3FFCGADEG/?CFG2?F2@FDG>@GDGGED?G?<FC<?1F@>F1<>C>>>=<<>.<E0==DH</DG<DG..;0;:G0::GHFHGHF00<C;/00=0;;=BFGB99BFF90:CFAEE
@M05620:37:000000000-D9766:1:1101:15441:11486 1:N:0:31
AGTGCCAGCTTCAATCGCACAGGGGACCCAGGGCCTGGCCCCTCCATCCAGAAAACCTCTGACCTCACCCGCTACCTGGAGCACCCACTCCGCAGCTTGGCTGGGACCTATGTGAGTATCCAGCGTAGGCATCTGGGCGTTGGGGAGGAGTGAGGAGTTGGGGAAAGACAGTCCTAACCGTGGAGGGTTCTGGTAAATGATGGGGTGAGGAGGGGCTCTTTGGCTCCCACCAGTCCCCCTGTCTGGTCTAT
+
AAA>AFFFBFBDG5FGGFFEFGHGGEFGG2FFEFFGFHGHHGHGGHDFH3BFGHHHGH3GGFHHDGGHHHGGGGGHHHHBFGHHH11?GGHGGGGGHHHGHHGGGGGGHFHHHH3GHHHHHHGGGD?CE2@FGHHHH/>CACHGG.AD.CGH0<G0CGGHHCG.;CG/C/;GGGGGGGGGGFGBEGGA=FGGGGFGGGGFFFFFFDD?AF/AFFFFFFFFFFFFFFFFFFFEFFFFFFFFFFFFFFFFFFF
@M05620:37:000000000-D9766:1:1101:7539:11498 1:N:0:31
AGTGCCCTTAGATCGGAAGAGCAAACGTCTGAACTCCAGTCACCGCTCATTATCTCGTATGCCGTTTTCTTCTTGAACCAAAACCAACACCGCCATCTGTTCACGTTAGTCATACCTTCACCGAGTTCTTCCAAGTATCTGAATTTCTTTGATCTTCTGTGTGTCCTTGTCTAATTCCCGTTATCGTTGCCAATTCGCATCTTGGTGCTTCCTGCTGTCAATTGCTGCCCCCTTGCCCGCAGTCATGTTCT
+
>>AA3BB4BBB@5BAEEC2BBGE4BB2BB4AB5BBBCGHHHFE3BAAAE5DBD5ADBF1CGFH0A1BB55D@DDF5331BB111?111111/>>>13B444443/00?/44444334B3333/////12121121B2@@222222@22@1>22111<11@11<0?111111=1111=11..>..<././.<00/00....:00000:0000:0::/009000;000009..;-9;//9.---;9//99///
@M05620:37:000000000-D9766:1:1101:11209:11499 1:N:0:31
GAGGCTGCTTTGGAAGAAACTCATAGATTACTGCCACAGTTCCCCCTGGCCCTGGAAAAGTTTCTTGCCTGGCTTACAGCAGCTGAAACAACTGCCAATTGGATGCTACCCGTAAGGAAAGGCTCCTAGAAGACTCCAAGGGAGTAAAAGAGCTGATGAAACAATGGCAAGTAAGTCAGGCATTTCCGCTTTAGCACTCTTGTGGATCCAATTGAACAATTCTCAGCATTTGTACTTGTAACTGACACGCC
+
11>>A1CAFFFF1FG111FGGG1F3DGFG1BGDG01B0FFGHGHHGGG/0BGHFAGF10FDGHHHHFHHHHGGHF1FHH10FGBC@FHH0?GH0GH1BFGHFFHHHHFHHHGGE/CHFG0FGHHHGHHH1FBFHHHG1FGFG/??<F2BD/G0GG1FG2F1@0/?FHHG1FGB1?GGHGFH.FGFHHGGGGGFHHHHHGFHFGHEHGHHCGF0GC0<;CGHHHHHHGGFGFGB0FGGFBB0CFF0;00CAG
@M05620:37:000000000-D9766:1:1101:15754:11501 1:N:0:31
ACCACACCTTCTACAATGAGCTGCGTGTGGCTCCCGAGGAGCACCCCGTGCTGCTGACCGAGGCCCCCCTGAACCCCAAGGCCAACCGCGAGAAGATGCCCAGGTGAGTGGCCCGCTACCTCTTCTGGTGGCCGCCTCCCTCCTTCCTGGCCTCCCGGAGCTGCGCCCTTTCTCACTGGTTCTCTCTTCTGCCGTTTTCCGTAGGACTCTCTTCTCTGACCTGAGTCTCCTTTGGAACTCTGCAGGTTCTA
+
CCCCCBCCFFFFGFGGGGGGGGHHGFGFHGHHHGGGGGGGGHHHHGGGEGFGHHHHHHHGGGGGGGGGGGGHGHHGGGGHGHHHHGGGGGGGGGHHHHHHHHHGHHHHHHGGHHGGG-DHHHHHHHHHHHGHHGGGGGHGHHGHHGGGGGGGGGGGGG-ADGGGGGFFFFFFFFFFFFFFFFFFFFFFFFFFFFFFFFFFFFFFFFFFFFFFFFFFFFFFFFFBFFFFFFFFFFFFFFFFFFFFFFFFFF;
@M05620:37:000000000-D9766:1:1101:16058:11511 1:N:0:31
ACCACACCTTCTACAATGAGCTGCGTGTGGCTCCCGAGGAGCACCCCGTGCTGCTGACCGAGGCCCCCCTGAACCCCAAGGCCAACCGCGAGAAGATGCCCAGGTGAGTGGCCCGCTACCTCTTCTGGTGGCCGCCTCCCTCCTTCCTGGCCTCCCGGCGCTGCGCCCTTTCTCACTGGTTCTCTCTTCTGCCGTTTTCCGTAGGACTCTCTTCTCTGACCTGAGTCTCCTTTGGAACTCTGCAGGTTCTA
+
BBBBBBBBFFFFGGGGFGGGGFHHGFGB4EHGFFFEDFGEDHHHHGGG?EFGFHFHHHGGGGCGGGGGGGGHHHHGGGGHGHHHGGGGGGDGGGHGFFHHHHHGHHGHHHGGHGGGGCFHFHHHHHHHHHGHHGGGGGHGHHGHHGGGGGGGGGGGGG-9BFFFFFFFFFFFFF/FFFFFFFFFFFFFFFFFFFFFFFFFFFFFFFFFFFFFFFFFFF9FFFFBFFFFFFBFFFFFFFFFFFFBBFFFFFB
@M05620:37:000000000-D9766:1:1101:11222:11511 1:N:0:31
GAGGCTGCTTTGGAAGAAACTCATAGATTACTGCAACAGTTCCCCCTGGACCTGGAAAAGTTTCTTGCCTGGCTTACAGAAGCTGAAACAACTGCCAATTGGATGCTACCCGTAAGGAAAGGCTCCTAGAAGACTCCAAGGGAGTAAAAGAGCTGATGAAACAATGGCAAGTAAGTCAGGCATTTCCGCTTTAGCACTCTTGTGGATCCAATTGAACAATTCTCAGCATTTGTACTTGTAACTGACAAGCC
+
AAAAAAFCFFFFGFGGFGGGGGGHHGHHHCHGGGGFFHHHHHGGHGGGHFHHHHGHBDGHHHHHHHHGHHFFGHHHHGGFGHFHHGEHHHGHHHHHHHHHHB3D3FDBGGCEA/?B3333?0/3BFB?EGF3B33BFG3?AFHD?B3333/FF2=FFD>G22@/@1FFGG/F1?1==110<.>111>.>A<FD0=D0<CGF00<.<C<;0000;;GHHCHFB0;G0000;000;FGGBB0FGG00:FF?.;
@M05620:37:000000000-D9766:1:1101:17752:11522 1:N:0:31
AGTGCCAGCTCTCAATCGCACAGGGGACCCAGGGCCTGGCCCCTCCATCCAGAAAACCTATGACCTCACCCGCTACCTGGAGCACCAACTCCGCAGCTTGGCTGGGACCTATGTGAGTATCCAGCGTAGGAATCTGGGAGTTGGGGAGGAGTGAGGAGTTGGGGAAAGACAGTCCTAACCGTGGAGGGTTCTGGTAAATGATGGGGTGAGGAGGGGCTCTTTGGCTCCCACCAGTCCCCCTGTCTGGTCTA
+
3A>ABFFFBFFDDGGGGFGGEGHHEEFGGGHHGGGGGGHHHHGHGGHGHHHHHHHGFGHHHHHHHHHHHHHGG>FEHHGHHHHHHGHHGHHHGGGGGHHHGHHGGGHHGHHHHHHHHHHHHHHHHGGGGGHHHHHHHHHGGHHHGGGGGGGHHFHHHGHHHHGGGGGHHHHHHHHHHHHHGGGGGGGGGGGGGGGGGGGGGGGGGGFFFFFFFFFFFFFFFFFFFFFFFFFFFFFFFFFFFFFFFFFFFFF
@M05620:37:000000000-D9766:1:1101:24410:11523 1:N:0:31
ACCACACCTTCTACAATGCGCTGCGTGTGGCTCCCGAGGAGCACCCCGTGCTGCTGACCGAGGCCCCCCTGAACCCCAAGGCCAACCGCGCGAAGATGCCCAGGTGAGTGGCCCGCTACCTCTTCTGGTGGCCGCCTCCCTCCTTCCTGGCCTCCCGGAGCTGCGCCCTTTCTCACTGGTTCTCTCTTCTGCCGTTTTCCGTAGGACTCTCTTCTCTGACCTGAGTCTCCTTTGGAACTCTGCAGGTTCTA
+
CCCCCCC?FFFFGGGGGG4EGGGGGGGBAEHFHBFFDFEFGHGHHGG0AEEGHHHHHHH>FEGGGGGGGGGGFHHGGGGHGHHHHGGGGG/>CGGDHHHHHHHGHHFGHHGGHHGGGGGHHHHHHHHHHHGGHGGGGGGGGGGGGGGGFGGGGGGGGD-;@FFFFFFFFFFFFFFFFFFFFFFFFFFFFFFFFFFFFFFFDF?DFFFFFFFFFFFFFFFFFFFFFFF/:BBFFFFFFFFFFEFFFFFFFFB
@M05620:37:000000000-D9766:1:1101:24581:11541 1:N:0:31
GAGGCTGCTTTGGACGAACCTCATAGATTACTGCAACAGTTCCCCCTTGACCTGGAAAAGTTTCTTGCCTGGCTTACAGAAGCTGAAACACCTGCCAATTGGATGCTCCCCGTAAGGAAAGGCTCCTAGAAGACTCCAAGGGAGTAAAAGAGCTGATGACACAATGGCAAGTAAGTCAGGCATTTCCGCTTTAGCACTCTTGTGGATCCAATTGAACAATTCTCCGCATTTGTACTTGTAACTGACAAGCC
+
>AA>>AF>CDB@GB1AAF0AGGHHGFFDFAFFFB1A1BBDFFFGGGABBABFFFFBB10BBAFFFFFBBBBGFHGBFBDFGFGFGDFFF>BBGFFB1@11111B1BG1FFGEGGC01>00<BCGHEFFBFG1F0GFGFF1?AGGA@@FD1?@FH1?G1<1?10??11<GFEG=DBFGBB0FFGFHFH..CFEGBG0DCHHHCCC.;CHHCCGFHHBFF/;FFBC0.CAG9CFFGGFG0;0;;;CFFFFFEF
@M05620:37:000000000-D9766:1:1101:13131:11565 1:N:0:31
GAGGCTGCTTTGGAAGAAACTCATAGATTACTGCAACAGTTCCCCCTGGACCTGGAAAAGTTTCTTGCCTGGCTTACAGAAGCTGAAACAACTGCCAATTGGATGCTATCCGTAAGGAAAGGCTCCTAGAAGACTCCAAGGGAGTAAAAGAGCTGATGAAACAATGGCAAGTAAGTCAGGCATTTCCGCTTTAGCACTCTTGTGGATCCAATTGAACAATTCTCAGCATTTGTACTTGTAACTACAAGCCA
+
AAABBBFAFFFFGGGGGFGGGGH5FGFFEFGHHHDGGHGHHHHGHGGGEFHHHHGFHHHH3FHHHFFGHHHAGHHHHFHEHHHHFHHHHHHHHHHHHHHHHHHHHHHHHHHGGHGHHGHFFHHHHGHHHGHHHHHHHHHHGGHGBGHHHHGHHHHHHHHHHHHHHHHHHHGHHHHGHHHGHHHHHHHGGGGGHHHHHHGHHGHHGHHHHHHHHHHHGHHHHGHHGHHGHHGHHHGGGGGGGGGGGGGGGGF
@M05620:37:000000000-D9766:1:1101:19955:11565 1:N:0:31
AGTGCCAGCTCTCAATCGCACAGGGGACCCAGGGCCTGGCCCCTCCATCCAGAAAACCTATGACCTCACCCGCTACCTGGAGCACCAACTCCGCAGCTTGGCTGGGACCTATGTGAGTATCCAGCGTAGGAATCTGGGAGTTGGGGAGGAGTGAGGAGTTGGGGAAAGACAGTCCTAACCGTGGAGGGTTCTGGTAAATGATGGGGTGAGGAGGGGCTCTTTGGCTCCCACCAGTCCCCCTGTCTGGTCTA
+
ABAABFFFCFFFGGGGGGGGGGHHGGGGGGHHGGGGFFHHHHGHGGHHHHHHHHGHGGGHHHHHHHHHHHHGGEGGHEHHGHHHGHHHGHHHGGGGGHHHGHHGGGHHGHHHHHHHHHHHHHHHHGGGGGHHHHHHHHHGGHHHGGGGGGGHHHHHHGHHHHGGGGHHHHHHHHHHHHHHGGGGGGGGCFGGGGGGGGGGGGGGGGFFFFFFFFFFFFFFFFFFFFFFFFFFFFFFFFFFFFFFFFFFFFF
@M05620:37:000000000-D9766:1:1101:2560:11567 1:N:0:31
AGTGCCAGCTCTCAATCGCACAGGGGACCCAGGGCCTGGCCCCTCCATCCAGAAAACCTATGACCTCACCCGCTACCTGGAGCACCAACTCCGCAGCTTGGCTGGGACCTATGTGAGTATCCAGCGTAGGAATCTGGGAGTTGGCGAGGAGTGAGGAGTTGGGGAAAGACAGTCCTAACCGTGGAGGGTTCTGGTAAATGATGGGGTGAGGAGGGGCTCTTTGGCTCCCACCAGTCCCCCTGTCTGGTCTA
+
>>AAADFCAFFFGGFGGFFEEEFGFEFEGGHHG2EEFFHHGGGGGGGHHHGHHGFHGGGHHHFHHHGHHHGGGGGGHHHHHHHFEGFHGCBGG?>EEBGFGGFFA/GHEHHHHH2?FFGGGHHHHG/C<?@GHHHHFGFGGFHH1>@@-CDGHFHHHF/=0/<;EGGHFHHHGFHHGHHFB9E?DFGG.:.9CFFCFGGGB9CFEFFB?F?B.A=-BBFFFFFBBFFFEBFDFAFF/FFDBFFFF:B/;B9
@M05620:37:000000000-D9766:1:1101:13357:11574 1:N:0:31
ACCACACCTTCTACAATGAGCTGCGTGTGGCTCCCGAGGAGCACCCCGTGCTGCTGACCGAGGCCCCCCTGAACCCCAAGGCCAACCGCGAGAAGATGACAGGTGAGTGGCCCGCTACCTCTTCTGGTGGCCGCCTCCCTCCTTCCTGGCCTCCCGGAGCTGCGCCCTTTCTCACTGGTTCTCTCTTCTGCCGTTTTCCGTAGGACTCTCTTCTCTGACCTGAGTCTCCTTTGGAACTCTGCAGGTTCTAG
+
BBBBBBBBFFFFGGGGGGGFGFHFGEGFHGHGHGGGGGGGGHHHHGGGEAEFGGGHHHFGGGGGGGGGGGGHHHGGGGGHGHHHHGGCFGGGFGHHGHGFHHGGGHHHHGGHHGFCCGHHHHFFFDFFGDGHGGCGDEEFHGHHEEFCFFGGGGEDCGGGGGGGGGFFFEFFFFFFFFFBBFFFFFFFFFFFFFFFFFFFFFADBFFFFFFFFFFFFFFFFFFFFFFFFFFFFFFFFFFFFFFFFFFFFB;
@M05620:37:000000000-D9766:1:1101:26614:11577 1:N:0:31
GAGGCTGCTTTGGAAGAAACTCATAGATTACTGCAACAGTTCCCCCTGGACCTGGAAAAGTTTCTTGCCTGGCTTACAGAAGCTGAAACAACTGCCAATTGACTCAGACAGTTAAGCATTAGCACTCATATTAATCCAATGGAACAAAACACAGCATCAAAACTTGTAAATGAAAAGAGACGGACAAAATATAGTAATATGACGCATCAAAACCAAAATTACCTACATGCATAACTTTTACCGTCCACTGC
+
BBBBABFBFFFFGFBFFGGGGGGHHHHGHFHHHHFHGHHHHHHHHGFGEHGHHGFFB32BBGHFFFFFB5FFFGGFG5BGGHAFGFFGHF?FEFBBFF3@333DDB33B223B44D@@@43B34F3B3D4444B4DFFB433B3BBF000/0/??232B22?02DF>FF222D2222/000////>0<F111111111>1111.<<<A00<0..;.;=:000000/00000000;0B0000:;.9.:0;00
@M05620:37:000000000-D9766:1:1101:15983:11596 1:N:0:31
AGTGCCAGCTCTCAATCGCACAGGGGACCCAGGGCCTGGCCCCTCCATCCAGAAAACCTATGACCTCACCCGCTACCTGGAGCACCAACTCCGCAGCTTGGCTGGGACCTATGTGAGTATCCAGCGTAGGAATCTGGGAGTTGGGGAGGAGTGAGGAGTTGGGGAAAGACAGTCCTAACCGTGGAGGGTTCTGGTAAATGATGGGGTGAGGAGGGGCTCTTTGGCTCCCACCAGTCCCCCTGTCTGGTCTA
+
ACAABFFFCFFFGGGGGGGGGGHHGGGGGGHHGGGGGGHHGHGHGGHHHHHHHHHHHGHGFHFHHHHHHHHGGEFGHGGHFHHHGHHHGHHHGGGGGHHHGHHGGGHHGHHHHHHHHHHHHHHHHGGGGGHHHHHHHHHGGHGHGGGGGGGHHGHHHGHHHHGGGGHHHHHHHHHHHHHHGGGGGGGGGGGGGGGGGGGGGGGGGGFFFFFFFFFFFFFFFFFFFFFFFFFFFFFFFFFFFFFFFFFFFFF
@M05620:37:000000000-D9766:1:1101:9775:11601 1:N:0:31
[truncated: 1,794,387 more chars]
